# Supplementary material for: Future Tense and Economic Decisions: Controlling for Cultural Evolution
Source: PLoS One. 2015 Jul 17;10(7):e0132145. doi: 10.1371/journal.pone.0132145 (PMC4506144; doi:10.1371/journal.pone.0132145)
Supplement: S4 Appendix — Raw data combined from the World Values Survey and various linguistic sources (see main text). (ZIP) [file pone.0132145.s004.zip]

Archive with 1 entries (1 files):
- WW_selections2_autotyp.csv
