# Supplementary material for: Future Tense and Economic Decisions: Controlling for Cultural Evolution
Source: PLoS One. 2015 Jul 17;10(7):e0132145. doi: 10.1371/journal.pone.0132145 (PMC4506144; doi:10.1371/journal.pone.0132145)
Supplement: S4 Appendix — Raw data combined from the World Values Survey and various linguistic sources (see main text). (ZIP) [file pone.0132145.s004.zip › WW_selections2_autotyp.csv]

	lang	sex	age	edu	numChildren	religion	year	country	whenCame	MotImm	FathImm	bornwhere	wvs.case	saveYes	trustYes	famImp2	unem	ageCut	married2	sex2	edu2	eduAge	family	Genus	FTR	wals	iso	lat	long	LangCountry	any_ftr	prediction_ftr	inflectional_ftr	genus_wals	family_wals	subfamily_wals	hh_family	continent	famImp3	Autotyp.area
1	Albanian	Female	18	Incomplete secondary school: technical/vocational type/(Comp	0	Protestant	1998	Albania	Not asked in survey	Not asked in survey	Not asked in survey	Not asked in survey	38145	TRUE	No	Very important	FALSE	(10,20]	FALSE	F	StartedSecondaryTech	NA	Indo-European	Albanian	TRUE	alb	aln	41	20		1	1	0	Albanian	Indo-European		2529	Eurasia	4	Europe
2	Albanian	Male	18	Complete secondary school: technical/vocational type/Seconda	0	Muslim	1998	Albania	Not asked in survey	Not asked in survey	Not asked in survey	Not asked in survey	38146	FALSE	No	Very important	FALSE	(10,20]	FALSE	M	SecondaryTech	NA	Indo-European	Albanian	TRUE	alb	aln	41	20		1	1	0	Albanian	Indo-European		2529	Eurasia	4	Europe
3	Albanian	Female	24	Completed (compulsory) elementary education	0	Muslim	1998	Albania	Not asked in survey	Not asked in survey	Not asked in survey	Not asked in survey	38147	FALSE	No	Very important	FALSE	(20,30]	FALSE	F	Elementary	NA	Indo-European	Albanian	TRUE	alb	aln	41	20		1	1	0	Albanian	Indo-European		2529	Eurasia	4	Europe
4	Albanian	Male	26	Incomplete secondary school: technical/vocational type/(Comp	0	Orthodox	1998	Albania	Not asked in survey	Not asked in survey	Not asked in survey	Not asked in survey	38148	TRUE	No	Very important	FALSE	(20,30]	FALSE	M	StartedSecondaryTech	NA	Indo-European	Albanian	TRUE	alb	aln	41	20		1	1	0	Albanian	Indo-European		2529	Eurasia	4	Europe
5	Albanian	Female	30	Completed (compulsory) elementary education	1	Muslim	1998	Albania	Not asked in survey	Not asked in survey	Not asked in survey	Not asked in survey	38149	FALSE	Yes	Very important	FALSE	(20,30]	TRUE	F	Elementary	NA	Indo-European	Albanian	TRUE	alb	aln	41	20		1	1	0	Albanian	Indo-European		2529	Eurasia	4	Europe
6	Albanian	Female	38	University with degree/Higher education - upper-level tertia	2	Protestant	1998	Albania	Not asked in survey	Not asked in survey	Not asked in survey	Not asked in survey	38150	FALSE	No	Very important	FALSE	(30,40]	TRUE	F	Uni	NA	Indo-European	Albanian	TRUE	alb	aln	41	20		1	1	0	Albanian	Indo-European		2529	Eurasia	4	Europe
7	Albanian	Male	35	Completed (compulsory) elementary education	0	Orthodox	1998	Albania	Not asked in survey	Not asked in survey	Not asked in survey	Not asked in survey	38151	FALSE	Yes	Very important	FALSE	(30,40]	FALSE	M	Elementary	NA	Indo-European	Albanian	TRUE	alb	aln	41	20		1	1	0	Albanian	Indo-European		2529	Eurasia	4	Europe
8	Albanian	Male	41	University with degree/Higher education - upper-level tertia	2	Orthodox	1998	Albania	Not asked in survey	Not asked in survey	Not asked in survey	Not asked in survey	38152	FALSE	No	Very important	FALSE	(40,50]	TRUE	M	Uni	NA	Indo-European	Albanian	TRUE	alb	aln	41	20		1	1	0	Albanian	Indo-European		2529	Eurasia	4	Europe
9	Albanian	Female	55	Completed (compulsory) elementary education	3	Muslim	1998	Albania	Not asked in survey	Not asked in survey	Not asked in survey	Not asked in survey	38153	FALSE	No	Very important	FALSE	(50,60]	TRUE	F	Elementary	NA	Indo-European	Albanian	TRUE	alb	aln	41	20		1	1	0	Albanian	Indo-European		2529	Eurasia	4	Europe
10	Albanian	Male	66	Completed (compulsory) elementary education	4	Orthodox	1998	Albania	Not asked in survey	Not asked in survey	Not asked in survey	Not asked in survey	38154	TRUE	No	Very important	FALSE	(60,70]	TRUE	M	Elementary	NA	Indo-European	Albanian	TRUE	alb	aln	41	20		1	1	0	Albanian	Indo-European		2529	Eurasia	4	Europe
11	Albanian	Female	20	Complete secondary: university-preparatory type/Full seconda	0	Orthodox	1998	Albania	Not asked in survey	Not asked in survey	Not asked in survey	Not asked in survey	38155	FALSE	No	Very important	FALSE	(10,20]	FALSE	F	SecondaryPrep	NA	Indo-European	Albanian	TRUE	alb	aln	41	20		1	1	0	Albanian	Indo-European		2529	Eurasia	4	Europe
12	Albanian	Male	19	Complete secondary school: technical/vocational type/Seconda	0	Orthodox	1998	Albania	Not asked in survey	Not asked in survey	Not asked in survey	Not asked in survey	38156	FALSE	Yes	Very important	FALSE	(10,20]	FALSE	M	SecondaryTech	NA	Indo-European	Albanian	TRUE	alb	aln	41	20		1	1	0	Albanian	Indo-European		2529	Eurasia	4	Europe
13	Albanian	Female	19	Completed (compulsory) elementary education	0	Protestant	1998	Albania	Not asked in survey	Not asked in survey	Not asked in survey	Not asked in survey	38157	FALSE	NA	Very important	FALSE	(10,20]	FALSE	F	Elementary	NA	Indo-European	Albanian	TRUE	alb	aln	41	20		1	1	0	Albanian	Indo-European		2529	Eurasia	4	Europe
14	Albanian	Male	28	Complete secondary school: technical/vocational type/Seconda	0	Orthodox	1998	Albania	Not asked in survey	Not asked in survey	Not asked in survey	Not asked in survey	38158	FALSE	No	Rather important	FALSE	(20,30]	FALSE	M	SecondaryTech	NA	Indo-European	Albanian	TRUE	alb	aln	41	20		1	1	0	Albanian	Indo-European		2529	Eurasia	3	Europe
15	Albanian	Female	34	Completed (compulsory) elementary education	2	Muslim	1998	Albania	Not asked in survey	Not asked in survey	Not asked in survey	Not asked in survey	38159	TRUE	No	Very important	FALSE	(30,40]	TRUE	F	Elementary	NA	Indo-European	Albanian	TRUE	alb	aln	41	20		1	1	0	Albanian	Indo-European		2529	Eurasia	4	Europe
16	Albanian	Female	44	University with degree/Higher education - upper-level tertia	2	Orthodox	1998	Albania	Not asked in survey	Not asked in survey	Not asked in survey	Not asked in survey	38160	TRUE	No	Very important	FALSE	(40,50]	TRUE	F	Uni	NA	Indo-European	Albanian	TRUE	alb	aln	41	20		1	1	0	Albanian	Indo-European		2529	Eurasia	4	Europe
17	Albanian	Male	44	Completed (compulsory) elementary education	3	Muslim	1998	Albania	Not asked in survey	Not asked in survey	Not asked in survey	Not asked in survey	38161	FALSE	No	Very important	FALSE	(40,50]	TRUE	M	Elementary	NA	Indo-European	Albanian	TRUE	alb	aln	41	20		1	1	0	Albanian	Indo-European		2529	Eurasia	4	Europe
18	Albanian	Male	46	University with degree/Higher education - upper-level tertia	2	Orthodox	1998	Albania	Not asked in survey	Not asked in survey	Not asked in survey	Not asked in survey	38162	FALSE	No	Very important	FALSE	(40,50]	TRUE	M	Uni	NA	Indo-European	Albanian	TRUE	alb	aln	41	20		1	1	0	Albanian	Indo-European		2529	Eurasia	4	Europe
19	Albanian	Female	56	Completed (compulsory) elementary education	2	Muslim	1998	Albania	Not asked in survey	Not asked in survey	Not asked in survey	Not asked in survey	38163	FALSE	Yes	Very important	FALSE	(50,60]	FALSE	F	Elementary	NA	Indo-European	Albanian	TRUE	alb	aln	41	20		1	1	0	Albanian	Indo-European		2529	Eurasia	4	Europe
20	Albanian	Female	65	Completed (compulsory) elementary education	3	Orthodox	1998	Albania	Not asked in survey	Not asked in survey	Not asked in survey	Not asked in survey	38164	FALSE	No	Very important	FALSE	(60,70]	TRUE	F	Elementary	NA	Indo-European	Albanian	TRUE	alb	aln	41	20		1	1	0	Albanian	Indo-European		2529	Eurasia	4	Europe
21	Albanian	Female	19	Incomplete secondary school: technical/vocational type/(Comp	0	Orthodox	1998	Albania	Not asked in survey	Not asked in survey	Not asked in survey	Not asked in survey	38165	FALSE	No	Very important	FALSE	(10,20]	FALSE	F	StartedSecondaryTech	NA	Indo-European	Albanian	TRUE	alb	aln	41	20		1	1	0	Albanian	Indo-European		2529	Eurasia	4	Europe
22	Albanian	Male	21	Complete secondary: university-preparatory type/Full seconda	0	Orthodox	1998	Albania	Not asked in survey	Not asked in survey	Not asked in survey	Not asked in survey	38166	TRUE	No	Very important	FALSE	(20,30]	FALSE	M	SecondaryPrep	NA	Indo-European	Albanian	TRUE	alb	aln	41	20		1	1	0	Albanian	Indo-European		2529	Eurasia	4	Europe
23	Albanian	Female	22	Completed (compulsory) elementary education	0	Muslim	1998	Albania	Not asked in survey	Not asked in survey	Not asked in survey	Not asked in survey	38167	FALSE	No	Very important	TRUE	(20,30]	FALSE	F	Elementary	NA	Indo-European	Albanian	TRUE	alb	aln	41	20		1	1	0	Albanian	Indo-European		2529	Eurasia	4	Europe
24	Albanian	Male	32	Complete secondary school: technical/vocational type/Seconda	4	Orthodox	1998	Albania	Not asked in survey	Not asked in survey	Not asked in survey	Not asked in survey	38168	FALSE	No	Very important	FALSE	(30,40]	TRUE	M	SecondaryTech	NA	Indo-European	Albanian	TRUE	alb	aln	41	20		1	1	0	Albanian	Indo-European		2529	Eurasia	4	Europe
25	Albanian	Female	32	Completed (compulsory) elementary education	1	Muslim	1998	Albania	Not asked in survey	Not asked in survey	Not asked in survey	Not asked in survey	38169	FALSE	No	Very important	TRUE	(30,40]	TRUE	F	Elementary	NA	Indo-European	Albanian	TRUE	alb	aln	41	20		1	1	0	Albanian	Indo-European		2529	Eurasia	4	Europe
26	Albanian	Female	41	Complete secondary school: technical/vocational type/Seconda	2	Muslim	1998	Albania	Not asked in survey	Not asked in survey	Not asked in survey	Not asked in survey	38170	FALSE	No	Very important	TRUE	(40,50]	TRUE	F	SecondaryTech	NA	Indo-European	Albanian	TRUE	alb	aln	41	20		1	1	0	Albanian	Indo-European		2529	Eurasia	4	Europe
27	Albanian	Male	41	Completed (compulsory) elementary education	2	Muslim	1998	Albania	Not asked in survey	Not asked in survey	Not asked in survey	Not asked in survey	38171	FALSE	No	Very important	FALSE	(40,50]	TRUE	M	Elementary	NA	Indo-European	Albanian	TRUE	alb	aln	41	20		1	1	0	Albanian	Indo-European		2529	Eurasia	4	Europe
28	Albanian	Female	46	Complete secondary school: technical/vocational type/Seconda	2	Orthodox	1998	Albania	Not asked in survey	Not asked in survey	Not asked in survey	Not asked in survey	38172	TRUE	No	Very important	FALSE	(40,50]	TRUE	F	SecondaryTech	NA	Indo-European	Albanian	TRUE	alb	aln	41	20		1	1	0	Albanian	Indo-European		2529	Eurasia	4	Europe
29	Albanian	Female	59	Completed (compulsory) elementary education	2	Muslim	1998	Albania	Not asked in survey	Not asked in survey	Not asked in survey	Not asked in survey	38173	FALSE	No	Very important	FALSE	(50,60]	TRUE	F	Elementary	NA	Indo-European	Albanian	TRUE	alb	aln	41	20		1	1	0	Albanian	Indo-European		2529	Eurasia	4	Europe
30	Albanian	Male	67	Completed (compulsory) elementary education	2	Orthodox	1998	Albania	Not asked in survey	Not asked in survey	Not asked in survey	Not asked in survey	38174	FALSE	No	Very important	FALSE	(60,70]	TRUE	M	Elementary	NA	Indo-European	Albanian	TRUE	alb	aln	41	20		1	1	0	Albanian	Indo-European		2529	Eurasia	4	Europe
31	Albanian	Female	20	Incomplete secondary: university-preparatory type/Secondary,	0	Orthodox	1998	Albania	Not asked in survey	Not asked in survey	Not asked in survey	Not asked in survey	38175	TRUE	NA	Very important	FALSE	(10,20]	FALSE	F	StartedSecondaryPrep	NA	Indo-European	Albanian	TRUE	alb	aln	41	20		1	1	0	Albanian	Indo-European		2529	Eurasia	4	Europe
32	Albanian	Male	17	Incomplete secondary school: technical/vocational type/(Comp	0	Roman Catholic	1998	Albania	Not asked in survey	Not asked in survey	Not asked in survey	Not asked in survey	38176	FALSE	Yes	Rather important	FALSE	(10,20]	FALSE	M	StartedSecondaryTech	NA	Indo-European	Albanian	TRUE	alb	aln	41	20		1	1	0	Albanian	Indo-European		2529	Eurasia	3	Europe
33	Albanian	Female	24	Completed (compulsory) elementary education	0	Muslim	1998	Albania	Not asked in survey	Not asked in survey	Not asked in survey	Not asked in survey	38177	FALSE	No	Very important	FALSE	(20,30]	FALSE	F	Elementary	NA	Indo-European	Albanian	TRUE	alb	aln	41	20		1	1	0	Albanian	Indo-European		2529	Eurasia	4	Europe
34	Albanian	Male	34	Complete secondary school: technical/vocational type/Seconda	2	Muslim	1998	Albania	Not asked in survey	Not asked in survey	Not asked in survey	Not asked in survey	38178	TRUE	No	Very important	FALSE	(30,40]	TRUE	M	SecondaryTech	NA	Indo-European	Albanian	TRUE	alb	aln	41	20		1	1	0	Albanian	Indo-European		2529	Eurasia	4	Europe
35	Albanian	Female	34	Completed (compulsory) elementary education	3	Orthodox	1998	Albania	Not asked in survey	Not asked in survey	Not asked in survey	Not asked in survey	38179	FALSE	No	Very important	FALSE	(30,40]	TRUE	F	Elementary	NA	Indo-European	Albanian	TRUE	alb	aln	41	20		1	1	0	Albanian	Indo-European		2529	Eurasia	4	Europe
36	Albanian	Female	44	Complete secondary school: technical/vocational type/Seconda	2	Orthodox	1998	Albania	Not asked in survey	Not asked in survey	Not asked in survey	Not asked in survey	38180	TRUE	Yes	Very important	FALSE	(40,50]	TRUE	F	SecondaryTech	NA	Indo-European	Albanian	TRUE	alb	aln	41	20		1	1	0	Albanian	Indo-European		2529	Eurasia	4	Europe
37	Albanian	Male	44	Completed (compulsory) elementary education	3	Muslim	1998	Albania	Not asked in survey	Not asked in survey	Not asked in survey	Not asked in survey	38181	TRUE	NA	Very important	FALSE	(40,50]	TRUE	M	Elementary	NA	Indo-European	Albanian	TRUE	alb	aln	41	20		1	1	0	Albanian	Indo-European		2529	Eurasia	4	Europe
38	Albanian	Male	54	Completed (compulsory) elementary education	2	Roman Catholic	1998	Albania	Not asked in survey	Not asked in survey	Not asked in survey	Not asked in survey	38182	TRUE	No	Very important	FALSE	(50,60]	TRUE	M	Elementary	NA	Indo-European	Albanian	TRUE	alb	aln	41	20		1	1	0	Albanian	Indo-European		2529	Eurasia	4	Europe
39	Albanian	Female	64	Inadequately completed elementary education	4	Muslim	1998	Albania	Not asked in survey	Not asked in survey	Not asked in survey	Not asked in survey	38183	TRUE	Yes	Very important	FALSE	(60,70]	TRUE	F	StartedElemenary	NA	Indo-European	Albanian	TRUE	alb	aln	41	20		1	1	0	Albanian	Indo-European		2529	Eurasia	4	Europe
40	Albanian	Male	80	Inadequately completed elementary education	5	Muslim	1998	Albania	Not asked in survey	Not asked in survey	Not asked in survey	Not asked in survey	38184	FALSE	NA	Very important	FALSE	(70,80]	TRUE	M	StartedElemenary	NA	Indo-European	Albanian	TRUE	alb	aln	41	20		1	1	0	Albanian	Indo-European		2529	Eurasia	4	Europe
41	Albanian	Female	17	Incomplete secondary school: technical/vocational type/(Comp	0	Roman Catholic	1998	Albania	Not asked in survey	Not asked in survey	Not asked in survey	Not asked in survey	38185	TRUE	Yes	Very important	FALSE	(10,20]	FALSE	F	StartedSecondaryTech	NA	Indo-European	Albanian	TRUE	alb	aln	41	20		1	1	0	Albanian	Indo-European		2529	Eurasia	4	Europe
42	Albanian	Male	30	Complete secondary school: technical/vocational type/Seconda	3	Muslim	1998	Albania	Not asked in survey	Not asked in survey	Not asked in survey	Not asked in survey	38186	FALSE	NA	Very important	FALSE	(20,30]	TRUE	M	SecondaryTech	NA	Indo-European	Albanian	TRUE	alb	aln	41	20		1	1	0	Albanian	Indo-European		2529	Eurasia	4	Europe
43	Albanian	Female	24	Completed (compulsory) elementary education	1	Muslim	1998	Albania	Not asked in survey	Not asked in survey	Not asked in survey	Not asked in survey	38187	FALSE	Yes	Very important	FALSE	(20,30]	TRUE	F	Elementary	NA	Indo-European	Albanian	TRUE	alb	aln	41	20		1	1	0	Albanian	Indo-European		2529	Eurasia	4	Europe
44	Albanian	Male	30	Complete secondary school: technical/vocational type/Seconda	2	Orthodox	1998	Albania	Not asked in survey	Not asked in survey	Not asked in survey	Not asked in survey	38188	TRUE	No	Very important	FALSE	(20,30]	TRUE	M	SecondaryTech	NA	Indo-European	Albanian	TRUE	alb	aln	41	20		1	1	0	Albanian	Indo-European		2529	Eurasia	4	Europe
45	Albanian	Female	34	Incomplete secondary school: technical/vocational type/(Comp	3	Roman Catholic	1998	Albania	Not asked in survey	Not asked in survey	Not asked in survey	Not asked in survey	38189	FALSE	NA	Very important	TRUE	(30,40]	TRUE	F	StartedSecondaryTech	NA	Indo-European	Albanian	TRUE	alb	aln	41	20		1	1	0	Albanian	Indo-European		2529	Eurasia	4	Europe
46	Albanian	Female	40	University with degree/Higher education - upper-level tertia	3	Orthodox	1998	Albania	Not asked in survey	Not asked in survey	Not asked in survey	Not asked in survey	38190	TRUE	Yes	Very important	FALSE	(30,40]	TRUE	F	Uni	NA	Indo-European	Albanian	TRUE	alb	aln	41	20		1	1	0	Albanian	Indo-European		2529	Eurasia	4	Europe
47	Albanian	Male	42	Incomplete secondary school: technical/vocational type/(Comp	2	Muslim	1998	Albania	Not asked in survey	Not asked in survey	Not asked in survey	Not asked in survey	38191	FALSE	NA	Very important	FALSE	(40,50]	TRUE	M	StartedSecondaryTech	NA	Indo-European	Albanian	TRUE	alb	aln	41	20		1	1	0	Albanian	Indo-European		2529	Eurasia	4	Europe
48	Albanian	Male	50	University with degree/Higher education - upper-level tertia	2	Muslim	1998	Albania	Not asked in survey	Not asked in survey	Not asked in survey	Not asked in survey	38192	TRUE	Yes	Very important	FALSE	(40,50]	TRUE	M	Uni	NA	Indo-European	Albanian	TRUE	alb	aln	41	20		1	1	0	Albanian	Indo-European		2529	Eurasia	4	Europe
49	Albanian	Female	60	Inadequately completed elementary education	3	Orthodox	1998	Albania	Not asked in survey	Not asked in survey	Not asked in survey	Not asked in survey	38193	TRUE	NA	Very important	FALSE	(50,60]	TRUE	F	StartedElemenary	NA	Indo-European	Albanian	TRUE	alb	aln	41	20		1	1	0	Albanian	Indo-European		2529	Eurasia	4	Europe
50	Albanian	Male	78	Inadequately completed elementary education	4	Roman Catholic	1998	Albania	Not asked in survey	Not asked in survey	Not asked in survey	Not asked in survey	38194	TRUE	Yes	Very important	FALSE	(70,80]	TRUE	M	StartedElemenary	NA	Indo-European	Albanian	TRUE	alb	aln	41	20		1	1	0	Albanian	Indo-European		2529	Eurasia	4	Europe
51	Albanian	Female	34	University with degree/Higher education - upper-level tertia	1	Muslim	1998	Albania	Not asked in survey	Not asked in survey	Not asked in survey	Not asked in survey	38195	FALSE	No	Very important	FALSE	(30,40]	TRUE	F	Uni	NA	Indo-European	Albanian	TRUE	alb	aln	41	20		1	1	0	Albanian	Indo-European		2529	Eurasia	4	Europe
52	Albanian	Male	35	Complete secondary school: technical/vocational type/Seconda	1	Muslim	1998	Albania	Not asked in survey	Not asked in survey	Not asked in survey	Not asked in survey	38196	TRUE	Yes	Very important	FALSE	(30,40]	TRUE	M	SecondaryTech	NA	Indo-European	Albanian	TRUE	alb	aln	41	20		1	1	0	Albanian	Indo-European		2529	Eurasia	4	Europe
53	Albanian	Male	34	Completed (compulsory) elementary education	3	Muslim	1998	Albania	Not asked in survey	Not asked in survey	Not asked in survey	Not asked in survey	38197	FALSE	No	Very important	FALSE	(30,40]	TRUE	M	Elementary	NA	Indo-European	Albanian	TRUE	alb	aln	41	20		1	1	0	Albanian	Indo-European		2529	Eurasia	4	Europe
54	Albanian	Male	43	Complete secondary school: technical/vocational type/Seconda	3	Orthodox	1998	Albania	Not asked in survey	Not asked in survey	Not asked in survey	Not asked in survey	38198	TRUE	No	Very important	FALSE	(40,50]	TRUE	M	SecondaryTech	NA	Indo-European	Albanian	TRUE	alb	aln	41	20		1	1	0	Albanian	Indo-European		2529	Eurasia	4	Europe
55	Albanian	Female	43	Incomplete secondary school: technical/vocational type/(Comp	3	Orthodox	1998	Albania	Not asked in survey	Not asked in survey	Not asked in survey	Not asked in survey	38199	FALSE	No	Very important	TRUE	(40,50]	TRUE	F	StartedSecondaryTech	NA	Indo-European	Albanian	TRUE	alb	aln	41	20		1	1	0	Albanian	Indo-European		2529	Eurasia	4	Europe
56	Albanian	Female	35	Complete secondary school: technical/vocational type/Seconda	0	Muslim	1998	Albania	Not asked in survey	Not asked in survey	Not asked in survey	Not asked in survey	38200	TRUE	Yes	Very important	FALSE	(30,40]	FALSE	F	SecondaryTech	NA	Indo-European	Albanian	TRUE	alb	aln	41	20		1	1	0	Albanian	Indo-European		2529	Eurasia	4	Europe
57	Albanian	Male	45	Incomplete secondary school: technical/vocational type/(Comp	2	Muslim	1998	Albania	Not asked in survey	Not asked in survey	Not asked in survey	Not asked in survey	38201	TRUE	No	Very important	FALSE	(40,50]	TRUE	M	StartedSecondaryTech	NA	Indo-European	Albanian	TRUE	alb	aln	41	20		1	1	0	Albanian	Indo-European		2529	Eurasia	4	Europe
58	Albanian	Male	46	University with degree/Higher education - upper-level tertia	1	Muslim	1998	Albania	Not asked in survey	Not asked in survey	Not asked in survey	Not asked in survey	38202	TRUE	Yes	Very important	FALSE	(40,50]	TRUE	M	Uni	NA	Indo-European	Albanian	TRUE	alb	aln	41	20		1	1	0	Albanian	Indo-European		2529	Eurasia	4	Europe
59	Albanian	Female	55	Incomplete secondary school: technical/vocational type/(Comp	3	Muslim	1998	Albania	Not asked in survey	Not asked in survey	Not asked in survey	Not asked in survey	38203	FALSE	No	Very important	FALSE	(50,60]	FALSE	F	StartedSecondaryTech	NA	Indo-European	Albanian	TRUE	alb	aln	41	20		1	1	0	Albanian	Indo-European		2529	Eurasia	4	Europe
60	Albanian	Female	74	Completed (compulsory) elementary education	1	Orthodox	1998	Albania	Not asked in survey	Not asked in survey	Not asked in survey	Not asked in survey	38204	FALSE	Yes	Very important	FALSE	(70,80]	FALSE	F	Elementary	NA	Indo-European	Albanian	TRUE	alb	aln	41	20		1	1	0	Albanian	Indo-European		2529	Eurasia	4	Europe
61	Albanian	Female	24	Complete secondary: university-preparatory type/Full seconda	0	Muslim	1998	Albania	Not asked in survey	Not asked in survey	Not asked in survey	Not asked in survey	38205	FALSE	Yes	Very important	FALSE	(20,30]	FALSE	F	SecondaryPrep	NA	Indo-European	Albanian	TRUE	alb	aln	41	20		1	1	0	Albanian	Indo-European		2529	Eurasia	4	Europe
62	Albanian	Male	23	Complete secondary school: technical/vocational type/Seconda	0	Muslim	1998	Albania	Not asked in survey	Not asked in survey	Not asked in survey	Not asked in survey	38206	FALSE	No	Rather important	FALSE	(20,30]	FALSE	M	SecondaryTech	NA	Indo-European	Albanian	TRUE	alb	aln	41	20		1	1	0	Albanian	Indo-European		2529	Eurasia	3	Europe
63	Albanian	Female	32	University with degree/Higher education - upper-level tertia	1	Roman Catholic	1998	Albania	Not asked in survey	Not asked in survey	Not asked in survey	Not asked in survey	38207	TRUE	No	Very important	FALSE	(30,40]	TRUE	F	Uni	NA	Indo-European	Albanian	TRUE	alb	aln	41	20		1	1	0	Albanian	Indo-European		2529	Eurasia	4	Europe
64	Albanian	Male	42	Complete secondary school: technical/vocational type/Seconda	2	Roman Catholic	1998	Albania	Not asked in survey	Not asked in survey	Not asked in survey	Not asked in survey	38208	FALSE	No	Very important	FALSE	(40,50]	TRUE	M	SecondaryTech	NA	Indo-European	Albanian	TRUE	alb	aln	41	20		1	1	0	Albanian	Indo-European		2529	Eurasia	4	Europe
65	Albanian	Female	44	Completed (compulsory) elementary education	2	Muslim	1998	Albania	Not asked in survey	Not asked in survey	Not asked in survey	Not asked in survey	38209	FALSE	No	Very important	TRUE	(40,50]	TRUE	F	Elementary	NA	Indo-European	Albanian	TRUE	alb	aln	41	20		1	1	0	Albanian	Indo-European		2529	Eurasia	4	Europe
66	Albanian	Female	54	Complete secondary school: technical/vocational type/Seconda	2	Muslim	1998	Albania	Not asked in survey	Not asked in survey	Not asked in survey	Not asked in survey	38210	TRUE	Yes	Very important	TRUE	(50,60]	TRUE	F	SecondaryTech	NA	Indo-European	Albanian	TRUE	alb	aln	41	20		1	1	0	Albanian	Indo-European		2529	Eurasia	4	Europe
67	Albanian	Male	50	University with degree/Higher education - upper-level tertia	2	Muslim	1998	Albania	Not asked in survey	Not asked in survey	Not asked in survey	Not asked in survey	38211	TRUE	No	Very important	FALSE	(40,50]	TRUE	M	Uni	NA	Indo-European	Albanian	TRUE	alb	aln	41	20		1	1	0	Albanian	Indo-European		2529	Eurasia	4	Europe
68	Albanian	Male	55	Complete secondary school: technical/vocational type/Seconda	5	Orthodox	1998	Albania	Not asked in survey	Not asked in survey	Not asked in survey	Not asked in survey	38212	TRUE	No	Very important	FALSE	(50,60]	TRUE	M	SecondaryTech	NA	Indo-European	Albanian	TRUE	alb	aln	41	20		1	1	0	Albanian	Indo-European		2529	Eurasia	4	Europe
69	Albanian	Female	56	Completed (compulsory) elementary education	3	Muslim	1998	Albania	Not asked in survey	Not asked in survey	Not asked in survey	Not asked in survey	38213	FALSE	No	Very important	FALSE	(50,60]	TRUE	F	Elementary	NA	Indo-European	Albanian	TRUE	alb	aln	41	20		1	1	0	Albanian	Indo-European		2529	Eurasia	4	Europe
70	Albanian	Male	68	Inadequately completed elementary education	3	Muslim	1998	Albania	Not asked in survey	Not asked in survey	Not asked in survey	Not asked in survey	38214	FALSE	No	Very important	FALSE	(60,70]	TRUE	M	StartedElemenary	NA	Indo-European	Albanian	TRUE	alb	aln	41	20		1	1	0	Albanian	Indo-European		2529	Eurasia	4	Europe
71	Albanian	Female	23	Some university without degree/Higher education - lower-leve	0	Muslim	1998	Albania	Not asked in survey	Not asked in survey	Not asked in survey	Not asked in survey	38215	FALSE	Yes	Very important	FALSE	(20,30]	FALSE	F	StartedUni	NA	Indo-European	Albanian	TRUE	alb	aln	41	20		1	1	0	Albanian	Indo-European		2529	Eurasia	4	Europe
72	Albanian	Male	24	Complete secondary: university-preparatory type/Full seconda	0	Muslim	1998	Albania	Not asked in survey	Not asked in survey	Not asked in survey	Not asked in survey	38216	FALSE	Yes	Very important	FALSE	(20,30]	FALSE	M	SecondaryPrep	NA	Indo-European	Albanian	TRUE	alb	aln	41	20		1	1	0	Albanian	Indo-European		2529	Eurasia	4	Europe
73	Albanian	Female	34	Completed (compulsory) elementary education	2	Orthodox	1998	Albania	Not asked in survey	Not asked in survey	Not asked in survey	Not asked in survey	38217	FALSE	No	Very important	FALSE	(30,40]	TRUE	F	Elementary	NA	Indo-European	Albanian	TRUE	alb	aln	41	20		1	1	0	Albanian	Indo-European		2529	Eurasia	4	Europe
74	Albanian	Male	44	University with degree/Higher education - upper-level tertia	2	Orthodox	1998	Albania	Not asked in survey	Not asked in survey	Not asked in survey	Not asked in survey	38218	TRUE	No	Very important	FALSE	(40,50]	TRUE	M	Uni	NA	Indo-European	Albanian	TRUE	alb	aln	41	20		1	1	0	Albanian	Indo-European		2529	Eurasia	4	Europe
75	Albanian	Female	43	Completed (compulsory) elementary education	3	Muslim	1998	Albania	Not asked in survey	Not asked in survey	Not asked in survey	Not asked in survey	38219	FALSE	Yes	Very important	TRUE	(40,50]	TRUE	F	Elementary	NA	Indo-European	Albanian	TRUE	alb	aln	41	20		1	1	0	Albanian	Indo-European		2529	Eurasia	4	Europe
76	Albanian	Male	46	University with degree/Higher education - upper-level tertia	2	Muslim	1998	Albania	Not asked in survey	Not asked in survey	Not asked in survey	Not asked in survey	38220	FALSE	No	Very important	FALSE	(40,50]	TRUE	M	Uni	NA	Indo-European	Albanian	TRUE	alb	aln	41	20		1	1	0	Albanian	Indo-European		2529	Eurasia	4	Europe
77	Albanian	Male	50	Inadequately completed elementary education	2	Muslim	1998	Albania	Not asked in survey	Not asked in survey	Not asked in survey	Not asked in survey	38221	TRUE	No	Very important	FALSE	(40,50]	TRUE	M	StartedElemenary	NA	Indo-European	Albanian	TRUE	alb	aln	41	20		1	1	0	Albanian	Indo-European		2529	Eurasia	4	Europe
78	Albanian	Male	48	Complete secondary school: technical/vocational type/Seconda	2	Muslim	1998	Albania	Not asked in survey	Not asked in survey	Not asked in survey	Not asked in survey	38222	FALSE	No	Very important	FALSE	(40,50]	TRUE	M	SecondaryTech	NA	Indo-European	Albanian	TRUE	alb	aln	41	20		1	1	0	Albanian	Indo-European		2529	Eurasia	4	Europe
79	Albanian	Female	63	Inadequately completed elementary education	3	Muslim	1998	Albania	Not asked in survey	Not asked in survey	Not asked in survey	Not asked in survey	38223	TRUE	No	Very important	FALSE	(60,70]	TRUE	F	StartedElemenary	NA	Indo-European	Albanian	TRUE	alb	aln	41	20		1	1	0	Albanian	Indo-European		2529	Eurasia	4	Europe
80	Albanian	Male	75	Inadequately completed elementary education	4	Muslim	1998	Albania	Not asked in survey	Not asked in survey	Not asked in survey	Not asked in survey	38224	FALSE	No	Very important	FALSE	(70,80]	TRUE	M	StartedElemenary	NA	Indo-European	Albanian	TRUE	alb	aln	41	20		1	1	0	Albanian	Indo-European		2529	Eurasia	4	Europe
81	Albanian	Female	21	Completed (compulsory) elementary education	1	Muslim	1998	Albania	Not asked in survey	Not asked in survey	Not asked in survey	Not asked in survey	38225	FALSE	No	Rather important	TRUE	(20,30]	TRUE	F	Elementary	NA	Indo-European	Albanian	TRUE	alb	aln	41	20		1	1	0	Albanian	Indo-European		2529	Eurasia	3	Europe
82	Albanian	Male	24	Complete secondary school: technical/vocational type/Seconda	0	Muslim	1998	Albania	Not asked in survey	Not asked in survey	Not asked in survey	Not asked in survey	38226	FALSE	NA	Very important	FALSE	(20,30]	TRUE	M	SecondaryTech	NA	Indo-European	Albanian	TRUE	alb	aln	41	20		1	1	0	Albanian	Indo-European		2529	Eurasia	4	Europe
83	Albanian	Female	33	Completed (compulsory) elementary education	2	Muslim	1998	Albania	Not asked in survey	Not asked in survey	Not asked in survey	Not asked in survey	38227	FALSE	No	Very important	TRUE	(30,40]	TRUE	F	Elementary	NA	Indo-European	Albanian	TRUE	alb	aln	41	20		1	1	0	Albanian	Indo-European		2529	Eurasia	4	Europe
84	Albanian	Male	34	Complete secondary school: technical/vocational type/Seconda	1	Muslim	1998	Albania	Not asked in survey	Not asked in survey	Not asked in survey	Not asked in survey	38228	FALSE	NA	Rather important	FALSE	(30,40]	TRUE	M	SecondaryTech	NA	Indo-European	Albanian	TRUE	alb	aln	41	20		1	1	0	Albanian	Indo-European		2529	Eurasia	3	Europe
85	Albanian	Female	34	Completed (compulsory) elementary education	1	Muslim	1998	Albania	Not asked in survey	Not asked in survey	Not asked in survey	Not asked in survey	38229	FALSE	NA	Rather important	TRUE	(30,40]	FALSE	F	Elementary	NA	Indo-European	Albanian	TRUE	alb	aln	41	20		1	1	0	Albanian	Indo-European		2529	Eurasia	3	Europe
86	Albanian	Female	35	Complete secondary: university-preparatory type/Full seconda	1	Muslim	1998	Albania	Not asked in survey	Not asked in survey	Not asked in survey	Not asked in survey	38230	FALSE	No	Very important	FALSE	(30,40]	TRUE	F	SecondaryPrep	NA	Indo-European	Albanian	TRUE	alb	aln	41	20		1	1	0	Albanian	Indo-European		2529	Eurasia	4	Europe
87	Albanian	Male	39	Completed (compulsory) elementary education	2	Muslim	1998	Albania	Not asked in survey	Not asked in survey	Not asked in survey	Not asked in survey	38231	FALSE	No	Very important	FALSE	(30,40]	TRUE	M	Elementary	NA	Indo-European	Albanian	TRUE	alb	aln	41	20		1	1	0	Albanian	Indo-European		2529	Eurasia	4	Europe
88	Albanian	Male	47	Complete secondary school: technical/vocational type/Seconda	1	Muslim	1998	Albania	Not asked in survey	Not asked in survey	Not asked in survey	Not asked in survey	38232	FALSE	No	Very important	FALSE	(40,50]	FALSE	M	SecondaryTech	NA	Indo-European	Albanian	TRUE	alb	aln	41	20		1	1	0	Albanian	Indo-European		2529	Eurasia	4	Europe
89	Albanian	Female	64	Completed (compulsory) elementary education	1	Orthodox	1998	Albania	Not asked in survey	Not asked in survey	Not asked in survey	Not asked in survey	38233	FALSE	No	Very important	FALSE	(60,70]	TRUE	F	Elementary	NA	Indo-European	Albanian	TRUE	alb	aln	41	20		1	1	0	Albanian	Indo-European		2529	Eurasia	4	Europe
90	Albanian	Male	75	Completed (compulsory) elementary education	1	Orthodox	1998	Albania	Not asked in survey	Not asked in survey	Not asked in survey	Not asked in survey	38234	FALSE	No	Very important	FALSE	(70,80]	TRUE	M	Elementary	NA	Indo-European	Albanian	TRUE	alb	aln	41	20		1	1	0	Albanian	Indo-European		2529	Eurasia	4	Europe
91	Albanian	Female	21	University with degree/Higher education - upper-level tertia	0	Muslim	1998	Albania	Not asked in survey	Not asked in survey	Not asked in survey	Not asked in survey	38235	FALSE	No	Rather important	FALSE	(20,30]	FALSE	F	Uni	NA	Indo-European	Albanian	TRUE	alb	aln	41	20		1	1	0	Albanian	Indo-European		2529	Eurasia	3	Europe
92	Albanian	Male	24	Completed (compulsory) elementary education	0	Muslim	1998	Albania	Not asked in survey	Not asked in survey	Not asked in survey	Not asked in survey	38236	FALSE	No	Very important	FALSE	(20,30]	FALSE	M	Elementary	NA	Indo-European	Albanian	TRUE	alb	aln	41	20		1	1	0	Albanian	Indo-European		2529	Eurasia	4	Europe
93	Albanian	Female	33	Completed (compulsory) elementary education	1	Muslim	1998	Albania	Not asked in survey	Not asked in survey	Not asked in survey	Not asked in survey	38237	FALSE	NA	Rather important	FALSE	(30,40]	FALSE	F	Elementary	NA	Indo-European	Albanian	TRUE	alb	aln	41	20		1	1	0	Albanian	Indo-European		2529	Eurasia	3	Europe
94	Albanian	Male	42	Complete secondary school: technical/vocational type/Seconda	2	Muslim	1998	Albania	Not asked in survey	Not asked in survey	Not asked in survey	Not asked in survey	38238	FALSE	No	Very important	FALSE	(40,50]	TRUE	M	SecondaryTech	NA	Indo-European	Albanian	TRUE	alb	aln	41	20		1	1	0	Albanian	Indo-European		2529	Eurasia	4	Europe
95	Albanian	Female	44	Completed (compulsory) elementary education	2	Muslim	1998	Albania	Not asked in survey	Not asked in survey	Not asked in survey	Not asked in survey	38239	FALSE	No	Very important	TRUE	(40,50]	TRUE	F	Elementary	NA	Indo-European	Albanian	TRUE	alb	aln	41	20		1	1	0	Albanian	Indo-European		2529	Eurasia	4	Europe
96	Albanian	Female	49	Complete secondary school: technical/vocational type/Seconda	3	Muslim	1998	Albania	Not asked in survey	Not asked in survey	Not asked in survey	Not asked in survey	38240	FALSE	No	Very important	FALSE	(40,50]	TRUE	F	SecondaryTech	NA	Indo-European	Albanian	TRUE	alb	aln	41	20		1	1	0	Albanian	Indo-European		2529	Eurasia	4	Europe
97	Albanian	Male	45	Completed (compulsory) elementary education	2	Muslim	1998	Albania	Not asked in survey	Not asked in survey	Not asked in survey	Not asked in survey	38241	FALSE	NA	Very important	FALSE	(40,50]	TRUE	M	Elementary	NA	Indo-European	Albanian	TRUE	alb	aln	41	20		1	1	0	Albanian	Indo-European		2529	Eurasia	4	Europe
98	Albanian	Male	45	Complete secondary school: technical/vocational type/Seconda	3	Orthodox	1998	Albania	Not asked in survey	Not asked in survey	Not asked in survey	Not asked in survey	38242	FALSE	No	Very important	FALSE	(40,50]	TRUE	M	SecondaryTech	NA	Indo-European	Albanian	TRUE	alb	aln	41	20		1	1	0	Albanian	Indo-European		2529	Eurasia	4	Europe
99	Albanian	Male	45	Complete secondary school: technical/vocational type/Seconda	2	Orthodox	1998	Albania	Not asked in survey	Not asked in survey	Not asked in survey	Not asked in survey	38243	FALSE	No	Very important	TRUE	(40,50]	TRUE	M	SecondaryTech	NA	Indo-European	Albanian	TRUE	alb	aln	41	20		1	1	0	Albanian	Indo-European		2529	Eurasia	4	Europe
100	Albanian	Female	67	Inadequately completed elementary education	4	Orthodox	1998	Albania	Not asked in survey	Not asked in survey	Not asked in survey	Not asked in survey	38244	FALSE	No	Very important	FALSE	(60,70]	TRUE	F	StartedElemenary	NA	Indo-European	Albanian	TRUE	alb	aln	41	20		1	1	0	Albanian	Indo-European		2529	Eurasia	4	Europe
101	Albanian	Female	19	Incomplete secondary: university-preparatory type/Secondary,	0	Muslim	1998	Albania	Not asked in survey	Not asked in survey	Not asked in survey	Not asked in survey	38245	FALSE	No	Very important	FALSE	(10,20]	FALSE	F	StartedSecondaryPrep	NA	Indo-European	Albanian	TRUE	alb	aln	41	20		1	1	0	Albanian	Indo-European		2529	Eurasia	4	Europe
102	Albanian	Male	22	Some university without degree/Higher education - lower-leve	0	Muslim	1998	Albania	Not asked in survey	Not asked in survey	Not asked in survey	Not asked in survey	38246	FALSE	No	Rather important	FALSE	(20,30]	FALSE	M	StartedUni	NA	Indo-European	Albanian	TRUE	alb	aln	41	20		1	1	0	Albanian	Indo-European		2529	Eurasia	3	Europe
103	Albanian	Female	49	University with degree/Higher education - upper-level tertia	2	Muslim	1998	Albania	Not asked in survey	Not asked in survey	Not asked in survey	Not asked in survey	38247	FALSE	No	Very important	FALSE	(40,50]	FALSE	F	Uni	NA	Indo-European	Albanian	TRUE	alb	aln	41	20		1	1	0	Albanian	Indo-European		2529	Eurasia	4	Europe
104	Albanian	Male	25	Complete secondary school: technical/vocational type/Seconda	0	Muslim	1998	Albania	Not asked in survey	Not asked in survey	Not asked in survey	Not asked in survey	38248	FALSE	No	Rather important	FALSE	(20,30]	FALSE	M	SecondaryTech	NA	Indo-European	Albanian	TRUE	alb	aln	41	20		1	1	0	Albanian	Indo-European		2529	Eurasia	3	Europe
105	Albanian	Female	57	Inadequately completed elementary education	4	Muslim	1998	Albania	Not asked in survey	Not asked in survey	Not asked in survey	Not asked in survey	38249	FALSE	Yes	Very important	FALSE	(50,60]	FALSE	F	StartedElemenary	NA	Indo-European	Albanian	TRUE	alb	aln	41	20		1	1	0	Albanian	Indo-European		2529	Eurasia	4	Europe
106	Albanian	Female	55	Complete secondary school: technical/vocational type/Seconda	2	Muslim	1998	Albania	Not asked in survey	Not asked in survey	Not asked in survey	Not asked in survey	38250	FALSE	Yes	Very important	FALSE	(50,60]	TRUE	F	SecondaryTech	NA	Indo-European	Albanian	TRUE	alb	aln	41	20		1	1	0	Albanian	Indo-European		2529	Eurasia	4	Europe
107	Albanian	Male	52	Completed (compulsory) elementary education	2	Muslim	1998	Albania	Not asked in survey	Not asked in survey	Not asked in survey	Not asked in survey	38251	FALSE	No	Very important	FALSE	(50,60]	TRUE	M	Elementary	NA	Indo-European	Albanian	TRUE	alb	aln	41	20		1	1	0	Albanian	Indo-European		2529	Eurasia	4	Europe
108	Albanian	Male	65	Completed (compulsory) elementary education	2	Muslim	1998	Albania	Not asked in survey	Not asked in survey	Not asked in survey	Not asked in survey	38252	TRUE	No	Very important	FALSE	(60,70]	TRUE	M	Elementary	NA	Indo-European	Albanian	TRUE	alb	aln	41	20		1	1	0	Albanian	Indo-European		2529	Eurasia	4	Europe
109	Albanian	Female	20	Inadequately completed elementary education	0	Muslim	1998	Albania	Not asked in survey	Not asked in survey	Not asked in survey	Not asked in survey	38253	FALSE	NA	Very important	FALSE	(10,20]	FALSE	F	StartedElemenary	NA	Indo-European	Albanian	TRUE	alb	aln	41	20		1	1	0	Albanian	Indo-European		2529	Eurasia	4	Europe
110	Albanian	Male	19	Completed (compulsory) elementary education	0	Muslim	1998	Albania	Not asked in survey	Not asked in survey	Not asked in survey	Not asked in survey	38254	FALSE	No	Very important	FALSE	(10,20]	FALSE	M	Elementary	NA	Indo-European	Albanian	TRUE	alb	aln	41	20		1	1	0	Albanian	Indo-European		2529	Eurasia	4	Europe
111	Albanian	Female	23	Completed (compulsory) elementary education	0	Muslim	1998	Albania	Not asked in survey	Not asked in survey	Not asked in survey	Not asked in survey	38255	FALSE	No	Very important	FALSE	(20,30]	FALSE	F	Elementary	NA	Indo-European	Albanian	TRUE	alb	aln	41	20		1	1	0	Albanian	Indo-European		2529	Eurasia	4	Europe
112	Albanian	Male	31	Completed (compulsory) elementary education	2	Muslim	1998	Albania	Not asked in survey	Not asked in survey	Not asked in survey	Not asked in survey	38256	FALSE	No	Very important	FALSE	(30,40]	TRUE	M	Elementary	NA	Indo-European	Albanian	TRUE	alb	aln	41	20		1	1	0	Albanian	Indo-European		2529	Eurasia	4	Europe
113	Albanian	Female	28	Inadequately completed elementary education	1	Muslim	1998	Albania	Not asked in survey	Not asked in survey	Not asked in survey	Not asked in survey	38257	FALSE	NA	Very important	FALSE	(20,30]	TRUE	F	StartedElemenary	NA	Indo-European	Albanian	TRUE	alb	aln	41	20		1	1	0	Albanian	Indo-European		2529	Eurasia	4	Europe
114	Albanian	Female	35	Completed (compulsory) elementary education	0	Muslim	1998	Albania	Not asked in survey	Not asked in survey	Not asked in survey	Not asked in survey	38258	FALSE	No	Very important	FALSE	(30,40]	TRUE	F	Elementary	NA	Indo-European	Albanian	TRUE	alb	aln	41	20		1	1	0	Albanian	Indo-European		2529	Eurasia	4	Europe
115	Albanian	Male	35	Completed (compulsory) elementary education	2	Muslim	1998	Albania	Not asked in survey	Not asked in survey	Not asked in survey	Not asked in survey	38259	FALSE	No	Very important	FALSE	(30,40]	TRUE	M	Elementary	NA	Indo-European	Albanian	TRUE	alb	aln	41	20		1	1	0	Albanian	Indo-European		2529	Eurasia	4	Europe
116	Albanian	Male	46	Complete secondary school: technical/vocational type/Seconda	2	Muslim	1998	Albania	Not asked in survey	Not asked in survey	Not asked in survey	Not asked in survey	38260	FALSE	No	Very important	FALSE	(40,50]	TRUE	M	SecondaryTech	NA	Indo-European	Albanian	TRUE	alb	aln	41	20		1	1	0	Albanian	Indo-European		2529	Eurasia	4	Europe
117	Albanian	Female	60	Completed (compulsory) elementary education	3	Muslim	1998	Albania	Not asked in survey	Not asked in survey	Not asked in survey	Not asked in survey	38261	FALSE	No	Very important	FALSE	(50,60]	TRUE	F	Elementary	NA	Indo-European	Albanian	TRUE	alb	aln	41	20		1	1	0	Albanian	Indo-European		2529	Eurasia	4	Europe
118	Albanian	Female	66	Inadequately completed elementary education	3	Muslim	1998	Albania	Not asked in survey	Not asked in survey	Not asked in survey	Not asked in survey	38262	FALSE	No	Very important	FALSE	(60,70]	FALSE	F	StartedElemenary	NA	Indo-European	Albanian	TRUE	alb	aln	41	20		1	1	0	Albanian	Indo-European		2529	Eurasia	4	Europe
119	Albanian	Female	20	Completed (compulsory) elementary education	0	Muslim	1998	Albania	Not asked in survey	Not asked in survey	Not asked in survey	Not asked in survey	38263	FALSE	No	Very important	FALSE	(10,20]	FALSE	F	Elementary	NA	Indo-European	Albanian	TRUE	alb	aln	41	20		1	1	0	Albanian	Indo-European		2529	Eurasia	4	Europe
120	Albanian	Male	19	Inadequately completed elementary education	0	Muslim	1998	Albania	Not asked in survey	Not asked in survey	Not asked in survey	Not asked in survey	38264	FALSE	NA	Rather important	FALSE	(10,20]	FALSE	M	StartedElemenary	NA	Indo-European	Albanian	TRUE	alb	aln	41	20		1	1	0	Albanian	Indo-European		2529	Eurasia	3	Europe
121	Albanian	Female	33	Completed (compulsory) elementary education	0	Muslim	1998	Albania	Not asked in survey	Not asked in survey	Not asked in survey	Not asked in survey	38265	FALSE	No	Very important	FALSE	(30,40]	TRUE	F	Elementary	NA	Indo-European	Albanian	TRUE	alb	aln	41	20		1	1	0	Albanian	Indo-European		2529	Eurasia	4	Europe
122	Albanian	Male	34	Incomplete secondary school: technical/vocational type/(Comp	1	Muslim	1998	Albania	Not asked in survey	Not asked in survey	Not asked in survey	Not asked in survey	38266	FALSE	NA	Very important	FALSE	(30,40]	TRUE	M	StartedSecondaryTech	NA	Indo-European	Albanian	TRUE	alb	aln	41	20		1	1	0	Albanian	Indo-European		2529	Eurasia	4	Europe
123	Albanian	Female	36	Completed (compulsory) elementary education	2	Muslim	1998	Albania	Not asked in survey	Not asked in survey	Not asked in survey	Not asked in survey	38267	FALSE	No	Very important	FALSE	(30,40]	TRUE	F	Elementary	NA	Indo-European	Albanian	TRUE	alb	aln	41	20		1	1	0	Albanian	Indo-European		2529	Eurasia	4	Europe
124	Albanian	Female	40	Complete secondary school: technical/vocational type/Seconda	1	Muslim	1998	Albania	Not asked in survey	Not asked in survey	Not asked in survey	Not asked in survey	38268	FALSE	No	Very important	FALSE	(30,40]	TRUE	F	SecondaryTech	NA	Indo-European	Albanian	TRUE	alb	aln	41	20		1	1	0	Albanian	Indo-European		2529	Eurasia	4	Europe
125	Albanian	Male	42	Completed (compulsory) elementary education	2	Muslim	1998	Albania	Not asked in survey	Not asked in survey	Not asked in survey	Not asked in survey	38269	FALSE	No	Very important	FALSE	(40,50]	TRUE	M	Elementary	NA	Indo-European	Albanian	TRUE	alb	aln	41	20		1	1	0	Albanian	Indo-European		2529	Eurasia	4	Europe
126	Albanian	Male	51	Incomplete secondary school: technical/vocational type/(Comp	3	Muslim	1998	Albania	Not asked in survey	Not asked in survey	Not asked in survey	Not asked in survey	38270	FALSE	No	Very important	FALSE	(50,60]	TRUE	M	StartedSecondaryTech	NA	Indo-European	Albanian	TRUE	alb	aln	41	20		1	1	0	Albanian	Indo-European		2529	Eurasia	4	Europe
127	Albanian	Male	62	Completed (compulsory) elementary education	5	Muslim	1998	Albania	Not asked in survey	Not asked in survey	Not asked in survey	Not asked in survey	38271	FALSE	No	Very important	FALSE	(60,70]	TRUE	M	Elementary	NA	Indo-European	Albanian	TRUE	alb	aln	41	20		1	1	0	Albanian	Indo-European		2529	Eurasia	4	Europe
128	Albanian	Female	76	Inadequately completed elementary education	5	Muslim	1998	Albania	Not asked in survey	Not asked in survey	Not asked in survey	Not asked in survey	38272	FALSE	NA	Very important	FALSE	(70,80]	FALSE	F	StartedElemenary	NA	Indo-European	Albanian	TRUE	alb	aln	41	20		1	1	0	Albanian	Indo-European		2529	Eurasia	4	Europe
129	Albanian	Female	24	Complete secondary school: technical/vocational type/Seconda	0	Muslim	1998	Albania	Not asked in survey	Not asked in survey	Not asked in survey	Not asked in survey	38273	FALSE	No	Very important	FALSE	(20,30]	FALSE	F	SecondaryTech	NA	Indo-European	Albanian	TRUE	alb	aln	41	20		1	1	0	Albanian	Indo-European		2529	Eurasia	4	Europe
130	Albanian	Male	23	Incomplete secondary school: technical/vocational type/(Comp	1	Muslim	1998	Albania	Not asked in survey	Not asked in survey	Not asked in survey	Not asked in survey	38274	FALSE	No	Very important	FALSE	(20,30]	FALSE	M	StartedSecondaryTech	NA	Indo-European	Albanian	TRUE	alb	aln	41	20		1	1	0	Albanian	Indo-European		2529	Eurasia	4	Europe
131	Albanian	Female	29	Completed (compulsory) elementary education	0	Muslim	1998	Albania	Not asked in survey	Not asked in survey	Not asked in survey	Not asked in survey	38275	FALSE	No	Very important	FALSE	(20,30]	FALSE	F	Elementary	NA	Indo-European	Albanian	TRUE	alb	aln	41	20		1	1	0	Albanian	Indo-European		2529	Eurasia	4	Europe
132	Albanian	Male	30	Completed (compulsory) elementary education	2	Muslim	1998	Albania	Not asked in survey	Not asked in survey	Not asked in survey	Not asked in survey	38276	FALSE	No	Very important	FALSE	(20,30]	TRUE	M	Elementary	NA	Indo-European	Albanian	TRUE	alb	aln	41	20		1	1	0	Albanian	Indo-European		2529	Eurasia	4	Europe
133	Albanian	Female	36	Completed (compulsory) elementary education	0	Muslim	1998	Albania	Not asked in survey	Not asked in survey	Not asked in survey	Not asked in survey	38277	FALSE	NA	Very important	FALSE	(30,40]	FALSE	F	Elementary	NA	Indo-European	Albanian	TRUE	alb	aln	41	20		1	1	0	Albanian	Indo-European		2529	Eurasia	4	Europe
134	Albanian	Female	42	Complete secondary school: technical/vocational type/Seconda	2	Muslim	1998	Albania	Not asked in survey	Not asked in survey	Not asked in survey	Not asked in survey	38278	FALSE	No	Very important	FALSE	(40,50]	TRUE	F	SecondaryTech	NA	Indo-European	Albanian	TRUE	alb	aln	41	20		1	1	0	Albanian	Indo-European		2529	Eurasia	4	Europe
135	Albanian	Male	46	Completed (compulsory) elementary education	2	Muslim	1998	Albania	Not asked in survey	Not asked in survey	Not asked in survey	Not asked in survey	38279	FALSE	No	Very important	FALSE	(40,50]	TRUE	M	Elementary	NA	Indo-European	Albanian	TRUE	alb	aln	41	20		1	1	0	Albanian	Indo-European		2529	Eurasia	4	Europe
136	Albanian	Male	47	Inadequately completed elementary education	3	Muslim	1998	Albania	Not asked in survey	Not asked in survey	Not asked in survey	Not asked in survey	38280	FALSE	NA	Very important	FALSE	(40,50]	TRUE	M	StartedElemenary	NA	Indo-European	Albanian	TRUE	alb	aln	41	20		1	1	0	Albanian	Indo-European		2529	Eurasia	4	Europe
137	Albanian	Female	61	Completed (compulsory) elementary education	3	Muslim	1998	Albania	Not asked in survey	Not asked in survey	Not asked in survey	Not asked in survey	38281	FALSE	No	Very important	FALSE	(60,70]	FALSE	F	Elementary	NA	Indo-European	Albanian	TRUE	alb	aln	41	20		1	1	0	Albanian	Indo-European		2529	Eurasia	4	Europe
138	Albanian	Male	27	Completed (compulsory) elementary education	4	Muslim	1998	Albania	Not asked in survey	Not asked in survey	Not asked in survey	Not asked in survey	38282	FALSE	NA	Very important	FALSE	(20,30]	TRUE	M	Elementary	NA	Indo-European	Albanian	TRUE	alb	aln	41	20		1	1	0	Albanian	Indo-European		2529	Eurasia	4	Europe
139	Albanian	Female	19	Some university without degree/Higher education - lower-leve	0	Muslim	1998	Albania	Not asked in survey	Not asked in survey	Not asked in survey	Not asked in survey	38283	FALSE	No	Very important	FALSE	(10,20]	FALSE	F	StartedUni	NA	Indo-European	Albanian	TRUE	alb	aln	41	20		1	1	0	Albanian	Indo-European		2529	Eurasia	4	Europe
140	Albanian	Male	19	Incomplete secondary: university-preparatory type/Secondary,	0	Muslim	1998	Albania	Not asked in survey	Not asked in survey	Not asked in survey	Not asked in survey	38284	FALSE	No	Very important	FALSE	(10,20]	FALSE	M	StartedSecondaryPrep	NA	Indo-European	Albanian	TRUE	alb	aln	41	20		1	1	0	Albanian	Indo-European		2529	Eurasia	4	Europe
141	Albanian	Male	28	Incomplete secondary school: technical/vocational type/(Comp	0	Muslim	1998	Albania	Not asked in survey	Not asked in survey	Not asked in survey	Not asked in survey	38285	FALSE	No	Very important	FALSE	(20,30]	FALSE	M	StartedSecondaryTech	NA	Indo-European	Albanian	TRUE	alb	aln	41	20		1	1	0	Albanian	Indo-European		2529	Eurasia	4	Europe
142	Albanian	Male	28	Complete secondary school: technical/vocational type/Seconda	0	Muslim	1998	Albania	Not asked in survey	Not asked in survey	Not asked in survey	Not asked in survey	38286	FALSE	No	Very important	FALSE	(20,30]	FALSE	M	SecondaryTech	NA	Indo-European	Albanian	TRUE	alb	aln	41	20		1	1	0	Albanian	Indo-European		2529	Eurasia	4	Europe
143	Albanian	Female	25	Completed (compulsory) elementary education	2	Muslim	1998	Albania	Not asked in survey	Not asked in survey	Not asked in survey	Not asked in survey	38287	FALSE	No	Very important	TRUE	(20,30]	TRUE	F	Elementary	NA	Indo-European	Albanian	TRUE	alb	aln	41	20		1	1	0	Albanian	Indo-European		2529	Eurasia	4	Europe
144	Albanian	Female	40	Completed (compulsory) elementary education	1	Orthodox	1998	Albania	Not asked in survey	Not asked in survey	Not asked in survey	Not asked in survey	38288	FALSE	No	Very important	FALSE	(30,40]	TRUE	F	Elementary	NA	Indo-European	Albanian	TRUE	alb	aln	41	20		1	1	0	Albanian	Indo-European		2529	Eurasia	4	Europe
145	Albanian	Male	54	Completed (compulsory) elementary education	2	Muslim	1998	Albania	Not asked in survey	Not asked in survey	Not asked in survey	Not asked in survey	38289	FALSE	No	Very important	FALSE	(50,60]	TRUE	M	Elementary	NA	Indo-European	Albanian	TRUE	alb	aln	41	20		1	1	0	Albanian	Indo-European		2529	Eurasia	4	Europe
146	Albanian	Male	55	Complete secondary school: technical/vocational type/Seconda	3	Muslim	1998	Albania	Not asked in survey	Not asked in survey	Not asked in survey	Not asked in survey	38290	FALSE	No	Very important	FALSE	(50,60]	TRUE	M	SecondaryTech	NA	Indo-European	Albanian	TRUE	alb	aln	41	20		1	1	0	Albanian	Indo-European		2529	Eurasia	4	Europe
147	Albanian	Female	19	Inadequately completed elementary education	0	Orthodox	1998	Albania	Not asked in survey	Not asked in survey	Not asked in survey	Not asked in survey	38291	TRUE	No	Very important	FALSE	(10,20]	FALSE	F	StartedElemenary	NA	Indo-European	Albanian	TRUE	alb	aln	41	20		1	1	0	Albanian	Indo-European		2529	Eurasia	4	Europe
148	Albanian	Male	24	Completed (compulsory) elementary education	0	Orthodox	1998	Albania	Not asked in survey	Not asked in survey	Not asked in survey	Not asked in survey	38292	TRUE	No	Very important	FALSE	(20,30]	FALSE	M	Elementary	NA	Indo-European	Albanian	TRUE	alb	aln	41	20		1	1	0	Albanian	Indo-European		2529	Eurasia	4	Europe
149	Albanian	Male	34	Complete secondary school: technical/vocational type/Seconda	2	Orthodox	1998	Albania	Not asked in survey	Not asked in survey	Not asked in survey	Not asked in survey	38294	TRUE	No	Very important	FALSE	(30,40]	TRUE	M	SecondaryTech	NA	Indo-European	Albanian	TRUE	alb	aln	41	20		1	1	0	Albanian	Indo-European		2529	Eurasia	4	Europe
150	Albanian	Male	41	Completed (compulsory) elementary education	3	Muslim	1998	Albania	Not asked in survey	Not asked in survey	Not asked in survey	Not asked in survey	38297	FALSE	No	Very important	FALSE	(40,50]	TRUE	M	Elementary	NA	Indo-European	Albanian	TRUE	alb	aln	41	20		1	1	0	Albanian	Indo-European		2529	Eurasia	4	Europe
151	Albanian	Male	46	Complete secondary school: technical/vocational type/Seconda	2	Orthodox	1998	Albania	Not asked in survey	Not asked in survey	Not asked in survey	Not asked in survey	38298	FALSE	No	Very important	FALSE	(40,50]	TRUE	M	SecondaryTech	NA	Indo-European	Albanian	TRUE	alb	aln	41	20		1	1	0	Albanian	Indo-European		2529	Eurasia	4	Europe
152	Albanian	Male	66	Complete secondary school: technical/vocational type/Seconda	4	Muslim	1998	Albania	Not asked in survey	Not asked in survey	Not asked in survey	Not asked in survey	38300	FALSE	No	Very important	FALSE	(60,70]	TRUE	M	SecondaryTech	NA	Indo-European	Albanian	TRUE	alb	aln	41	20		1	1	0	Albanian	Indo-European		2529	Eurasia	4	Europe
153	Albanian	Female	22	Complete secondary school: technical/vocational type/Seconda	0	Muslim	1998	Albania	Not asked in survey	Not asked in survey	Not asked in survey	Not asked in survey	38301	FALSE	No	Very important	FALSE	(20,30]	FALSE	F	SecondaryTech	NA	Indo-European	Albanian	TRUE	alb	aln	41	20		1	1	0	Albanian	Indo-European		2529	Eurasia	4	Europe
154	Albanian	Male	34	Complete secondary school: technical/vocational type/Seconda	1	Orthodox	1998	Albania	Not asked in survey	Not asked in survey	Not asked in survey	Not asked in survey	38302	FALSE	NA	Very important	FALSE	(30,40]	TRUE	M	SecondaryTech	NA	Indo-European	Albanian	TRUE	alb	aln	41	20		1	1	0	Albanian	Indo-European		2529	Eurasia	4	Europe
155	Albanian	Female	32	Completed (compulsory) elementary education	2	Orthodox	1998	Albania	Not asked in survey	Not asked in survey	Not asked in survey	Not asked in survey	38303	FALSE	No	Very important	FALSE	(30,40]	TRUE	F	Elementary	NA	Indo-European	Albanian	TRUE	alb	aln	41	20		1	1	0	Albanian	Indo-European		2529	Eurasia	4	Europe
156	Albanian	Female	37	Completed (compulsory) elementary education	2	Orthodox	1998	Albania	Not asked in survey	Not asked in survey	Not asked in survey	Not asked in survey	38305	FALSE	No	Very important	FALSE	(30,40]	TRUE	F	Elementary	NA	Indo-European	Albanian	TRUE	alb	aln	41	20		1	1	0	Albanian	Indo-European		2529	Eurasia	4	Europe
157	Albanian	Male	37	Incomplete secondary school: technical/vocational type/(Comp	NA	Muslim	1998	Albania	Not asked in survey	Not asked in survey	Not asked in survey	Not asked in survey	38306	FALSE	No	Very important	FALSE	(30,40]	FALSE	M	StartedSecondaryTech	NA	Indo-European	Albanian	TRUE	alb	aln	41	20		1	1	0	Albanian	Indo-European		2529	Eurasia	4	Europe
158	Albanian	Female	52	Completed (compulsory) elementary education	2	Orthodox	1998	Albania	Not asked in survey	Not asked in survey	Not asked in survey	Not asked in survey	38307	FALSE	No	Very important	FALSE	(50,60]	TRUE	F	Elementary	NA	Indo-European	Albanian	TRUE	alb	aln	41	20		1	1	0	Albanian	Indo-European		2529	Eurasia	4	Europe
159	Albanian	Male	56	Complete secondary school: technical/vocational type/Seconda	3	Muslim	1998	Albania	Not asked in survey	Not asked in survey	Not asked in survey	Not asked in survey	38308	TRUE	No	Very important	FALSE	(50,60]	TRUE	M	SecondaryTech	NA	Indo-European	Albanian	TRUE	alb	aln	41	20		1	1	0	Albanian	Indo-European		2529	Eurasia	4	Europe
160	Albanian	Female	22	Inadequately completed elementary education	0	Muslim	1998	Albania	Not asked in survey	Not asked in survey	Not asked in survey	Not asked in survey	38309	TRUE	No	Very important	FALSE	(20,30]	FALSE	F	StartedElemenary	NA	Indo-European	Albanian	TRUE	alb	aln	41	20		1	1	0	Albanian	Indo-European		2529	Eurasia	4	Europe
161	Albanian	Male	34	Completed (compulsory) elementary education	2	Muslim	1998	Albania	Not asked in survey	Not asked in survey	Not asked in survey	Not asked in survey	38310	TRUE	No	Very important	FALSE	(30,40]	TRUE	M	Elementary	NA	Indo-European	Albanian	TRUE	alb	aln	41	20		1	1	0	Albanian	Indo-European		2529	Eurasia	4	Europe
162	Albanian	Female	40	Complete secondary school: technical/vocational type/Seconda	2	Orthodox	1998	Albania	Not asked in survey	Not asked in survey	Not asked in survey	Not asked in survey	38312	FALSE	Yes	Very important	FALSE	(30,40]	TRUE	F	SecondaryTech	NA	Indo-European	Albanian	TRUE	alb	aln	41	20		1	1	0	Albanian	Indo-European		2529	Eurasia	4	Europe
163	Albanian	Female	50	Inadequately completed elementary education	2	Orthodox	1998	Albania	Not asked in survey	Not asked in survey	Not asked in survey	Not asked in survey	38313	FALSE	No	Very important	FALSE	(40,50]	TRUE	F	StartedElemenary	NA	Indo-European	Albanian	TRUE	alb	aln	41	20		1	1	0	Albanian	Indo-European		2529	Eurasia	4	Europe
164	Albanian	Male	27	University with degree/Higher education - upper-level tertia	1	Orthodox	1998	Albania	Not asked in survey	Not asked in survey	Not asked in survey	Not asked in survey	38314	TRUE	No	Very important	FALSE	(20,30]	TRUE	M	Uni	NA	Indo-European	Albanian	TRUE	alb	aln	41	20		1	1	0	Albanian	Indo-European		2529	Eurasia	4	Europe
165	Albanian	Male	33	Complete secondary school: technical/vocational type/Seconda	2	Orthodox	1998	Albania	Not asked in survey	Not asked in survey	Not asked in survey	Not asked in survey	38315	FALSE	No	Very important	FALSE	(30,40]	TRUE	M	SecondaryTech	NA	Indo-European	Albanian	TRUE	alb	aln	41	20		1	1	0	Albanian	Indo-European		2529	Eurasia	4	Europe
166	Albanian	Male	30	Complete secondary school: technical/vocational type/Seconda	1	Orthodox	1998	Albania	Not asked in survey	Not asked in survey	Not asked in survey	Not asked in survey	38318	FALSE	Yes	Very important	TRUE	(20,30]	TRUE	M	SecondaryTech	NA	Indo-European	Albanian	TRUE	alb	aln	41	20		1	1	0	Albanian	Indo-European		2529	Eurasia	4	Europe
167	Albanian	Male	34	Complete secondary school: technical/vocational type/Seconda	3	Orthodox	1998	Albania	Not asked in survey	Not asked in survey	Not asked in survey	Not asked in survey	38320	TRUE	No	Very important	FALSE	(30,40]	TRUE	M	SecondaryTech	NA	Indo-European	Albanian	TRUE	alb	aln	41	20		1	1	0	Albanian	Indo-European		2529	Eurasia	4	Europe
168	Albanian	Female	44	Inadequately completed elementary education	2	Orthodox	1998	Albania	Not asked in survey	Not asked in survey	Not asked in survey	Not asked in survey	38321	FALSE	No	Very important	FALSE	(40,50]	TRUE	F	StartedElemenary	NA	Indo-European	Albanian	TRUE	alb	aln	41	20		1	1	0	Albanian	Indo-European		2529	Eurasia	4	Europe
169	Albanian	Male	43	Completed (compulsory) elementary education	3	Muslim	1998	Albania	Not asked in survey	Not asked in survey	Not asked in survey	Not asked in survey	38322	TRUE	No	Very important	FALSE	(40,50]	TRUE	M	Elementary	NA	Indo-European	Albanian	TRUE	alb	aln	41	20		1	1	0	Albanian	Indo-European		2529	Eurasia	4	Europe
170	Albanian	Female	37	Completed (compulsory) elementary education	2	Orthodox	1998	Albania	Not asked in survey	Not asked in survey	Not asked in survey	Not asked in survey	38323	FALSE	No	Very important	FALSE	(30,40]	TRUE	F	Elementary	NA	Indo-European	Albanian	TRUE	alb	aln	41	20		1	1	0	Albanian	Indo-European		2529	Eurasia	4	Europe
171	Albanian	Male	52	Complete secondary school: technical/vocational type/Seconda	5	Orthodox	1998	Albania	Not asked in survey	Not asked in survey	Not asked in survey	Not asked in survey	38324	FALSE	No	Very important	FALSE	(50,60]	TRUE	M	SecondaryTech	NA	Indo-European	Albanian	TRUE	alb	aln	41	20		1	1	0	Albanian	Indo-European		2529	Eurasia	4	Europe
172	Albanian	Female	58	Completed (compulsory) elementary education	5	Orthodox	1998	Albania	Not asked in survey	Not asked in survey	Not asked in survey	Not asked in survey	38325	FALSE	No	Very important	FALSE	(50,60]	TRUE	F	Elementary	NA	Indo-European	Albanian	TRUE	alb	aln	41	20		1	1	0	Albanian	Indo-European		2529	Eurasia	4	Europe
173	Albanian	Female	23	Complete secondary school: technical/vocational type/Seconda	1	Orthodox	1998	Albania	Not asked in survey	Not asked in survey	Not asked in survey	Not asked in survey	38326	FALSE	No	Very important	FALSE	(20,30]	TRUE	F	SecondaryTech	NA	Indo-European	Albanian	TRUE	alb	aln	41	20		1	1	0	Albanian	Indo-European		2529	Eurasia	4	Europe
174	Albanian	Male	23	Complete secondary school: technical/vocational type/Seconda	0	Orthodox	1998	Albania	Not asked in survey	Not asked in survey	Not asked in survey	Not asked in survey	38327	FALSE	No	Very important	FALSE	(20,30]	FALSE	M	SecondaryTech	NA	Indo-European	Albanian	TRUE	alb	aln	41	20		1	1	0	Albanian	Indo-European		2529	Eurasia	4	Europe
175	Albanian	Male	23	Completed (compulsory) elementary education	0	Orthodox	1998	Albania	Not asked in survey	Not asked in survey	Not asked in survey	Not asked in survey	38328	FALSE	Yes	Very important	TRUE	(20,30]	FALSE	M	Elementary	NA	Indo-European	Albanian	TRUE	alb	aln	41	20		1	1	0	Albanian	Indo-European		2529	Eurasia	4	Europe
176	Albanian	Male	32	Complete secondary school: technical/vocational type/Seconda	2	Muslim	1998	Albania	Not asked in survey	Not asked in survey	Not asked in survey	Not asked in survey	38329	FALSE	No	Very important	TRUE	(30,40]	TRUE	M	SecondaryTech	NA	Indo-European	Albanian	TRUE	alb	aln	41	20		1	1	0	Albanian	Indo-European		2529	Eurasia	4	Europe
177	Albanian	Female	30	Completed (compulsory) elementary education	1	Orthodox	1998	Albania	Not asked in survey	Not asked in survey	Not asked in survey	Not asked in survey	38330	FALSE	No	Very important	FALSE	(20,30]	TRUE	F	Elementary	NA	Indo-European	Albanian	TRUE	alb	aln	41	20		1	1	0	Albanian	Indo-European		2529	Eurasia	4	Europe
178	Albanian	Male	41	Complete secondary school: technical/vocational type/Seconda	2	Orthodox	1998	Albania	Not asked in survey	Not asked in survey	Not asked in survey	Not asked in survey	38331	FALSE	Yes	Very important	FALSE	(40,50]	TRUE	M	SecondaryTech	NA	Indo-European	Albanian	TRUE	alb	aln	41	20		1	1	0	Albanian	Indo-European		2529	Eurasia	4	Europe
179	Albanian	Female	44	Completed (compulsory) elementary education	4	Muslim	1998	Albania	Not asked in survey	Not asked in survey	Not asked in survey	Not asked in survey	38332	FALSE	No	Very important	FALSE	(40,50]	TRUE	F	Elementary	NA	Indo-European	Albanian	TRUE	alb	aln	41	20		1	1	0	Albanian	Indo-European		2529	Eurasia	4	Europe
180	Albanian	Male	44	Complete secondary school: technical/vocational type/Seconda	2	Orthodox	1998	Albania	Not asked in survey	Not asked in survey	Not asked in survey	Not asked in survey	38333	TRUE	No	Very important	FALSE	(40,50]	TRUE	M	SecondaryTech	NA	Indo-European	Albanian	TRUE	alb	aln	41	20		1	1	0	Albanian	Indo-European		2529	Eurasia	4	Europe
181	Albanian	Female	51	Completed (compulsory) elementary education	3	Orthodox	1998	Albania	Not asked in survey	Not asked in survey	Not asked in survey	Not asked in survey	38334	FALSE	No	Very important	FALSE	(50,60]	TRUE	F	Elementary	NA	Indo-European	Albanian	TRUE	alb	aln	41	20		1	1	0	Albanian	Indo-European		2529	Eurasia	4	Europe
182	Albanian	Female	56	Complete secondary school: technical/vocational type/Seconda	3	Orthodox	1998	Albania	Not asked in survey	Not asked in survey	Not asked in survey	Not asked in survey	38335	FALSE	No	Very important	FALSE	(50,60]	FALSE	F	SecondaryTech	NA	Indo-European	Albanian	TRUE	alb	aln	41	20		1	1	0	Albanian	Indo-European		2529	Eurasia	4	Europe
183	Albanian	Female	20	Completed (compulsory) elementary education	0	Muslim	1998	Albania	Not asked in survey	Not asked in survey	Not asked in survey	Not asked in survey	38337	TRUE	No	Very important	FALSE	(10,20]	FALSE	F	Elementary	NA	Indo-European	Albanian	TRUE	alb	aln	41	20		1	1	0	Albanian	Indo-European		2529	Eurasia	4	Europe
184	Albanian	Male	32	Completed (compulsory) elementary education	2	Muslim	1998	Albania	Not asked in survey	Not asked in survey	Not asked in survey	Not asked in survey	38338	TRUE	No	Very important	FALSE	(30,40]	TRUE	M	Elementary	NA	Indo-European	Albanian	TRUE	alb	aln	41	20		1	1	0	Albanian	Indo-European		2529	Eurasia	4	Europe
185	Albanian	Female	33	Completed (compulsory) elementary education	2	Muslim	1998	Albania	Not asked in survey	Not asked in survey	Not asked in survey	Not asked in survey	38339	FALSE	No	Very important	FALSE	(30,40]	TRUE	F	Elementary	NA	Indo-European	Albanian	TRUE	alb	aln	41	20		1	1	0	Albanian	Indo-European		2529	Eurasia	4	Europe
186	Albanian	Male	29	Complete secondary school: technical/vocational type/Seconda	0	Orthodox	1998	Albania	Not asked in survey	Not asked in survey	Not asked in survey	Not asked in survey	38340	TRUE	No	Very important	FALSE	(20,30]	TRUE	M	SecondaryTech	NA	Indo-European	Albanian	TRUE	alb	aln	41	20		1	1	0	Albanian	Indo-European		2529	Eurasia	4	Europe
187	Albanian	Female	43	Inadequately completed elementary education	2	Muslim	1998	Albania	Not asked in survey	Not asked in survey	Not asked in survey	Not asked in survey	38341	TRUE	No	Very important	FALSE	(40,50]	TRUE	F	StartedElemenary	NA	Indo-European	Albanian	TRUE	alb	aln	41	20		1	1	0	Albanian	Indo-European		2529	Eurasia	4	Europe
188	Albanian	Male	45	Completed (compulsory) elementary education	3	Muslim	1998	Albania	Not asked in survey	Not asked in survey	Not asked in survey	Not asked in survey	38342	TRUE	No	Very important	FALSE	(40,50]	TRUE	M	Elementary	NA	Indo-European	Albanian	TRUE	alb	aln	41	20		1	1	0	Albanian	Indo-European		2529	Eurasia	4	Europe
189	Albanian	Female	50	Completed (compulsory) elementary education	3	Muslim	1998	Albania	Not asked in survey	Not asked in survey	Not asked in survey	Not asked in survey	38343	TRUE	No	Very important	FALSE	(40,50]	TRUE	F	Elementary	NA	Indo-European	Albanian	TRUE	alb	aln	41	20		1	1	0	Albanian	Indo-European		2529	Eurasia	4	Europe
190	Albanian	Male	58	Completed (compulsory) elementary education	4	Muslim	1998	Albania	Not asked in survey	Not asked in survey	Not asked in survey	Not asked in survey	38344	TRUE	No	Very important	FALSE	(50,60]	TRUE	M	Elementary	NA	Indo-European	Albanian	TRUE	alb	aln	41	20		1	1	0	Albanian	Indo-European		2529	Eurasia	4	Europe
191	Albanian	Female	66	Completed (compulsory) elementary education	6	Muslim	1998	Albania	Not asked in survey	Not asked in survey	Not asked in survey	Not asked in survey	38345	FALSE	No	Very important	FALSE	(60,70]	FALSE	F	Elementary	NA	Indo-European	Albanian	TRUE	alb	aln	41	20		1	1	0	Albanian	Indo-European		2529	Eurasia	4	Europe
192	Albanian	Female	22	Some university without degree/Higher education - lower-leve	NA	Orthodox	1998	Albania	Not asked in survey	Not asked in survey	Not asked in survey	Not asked in survey	38346	FALSE	No	Very important	FALSE	(20,30]	FALSE	F	StartedUni	NA	Indo-European	Albanian	TRUE	alb	aln	41	20		1	1	0	Albanian	Indo-European		2529	Eurasia	4	Europe
193	Albanian	Male	34	Complete secondary school: technical/vocational type/Seconda	2	Muslim	1998	Albania	Not asked in survey	Not asked in survey	Not asked in survey	Not asked in survey	38347	FALSE	No	Very important	FALSE	(30,40]	TRUE	M	SecondaryTech	NA	Indo-European	Albanian	TRUE	alb	aln	41	20		1	1	0	Albanian	Indo-European		2529	Eurasia	4	Europe
194	Albanian	Male	30	Completed (compulsory) elementary education	1	Muslim	1998	Albania	Not asked in survey	Not asked in survey	Not asked in survey	Not asked in survey	38348	FALSE	Yes	Very important	TRUE	(20,30]	TRUE	M	Elementary	NA	Indo-European	Albanian	TRUE	alb	aln	41	20		1	1	0	Albanian	Indo-European		2529	Eurasia	4	Europe
195	Albanian	Male	33	University with degree/Higher education - upper-level tertia	3	Muslim	1998	Albania	Not asked in survey	Not asked in survey	Not asked in survey	Not asked in survey	38349	TRUE	No	Very important	FALSE	(30,40]	TRUE	M	Uni	NA	Indo-European	Albanian	TRUE	alb	aln	41	20		1	1	0	Albanian	Indo-European		2529	Eurasia	4	Europe
196	Albanian	Female	40	Completed (compulsory) elementary education	2	Muslim	1998	Albania	Not asked in survey	Not asked in survey	Not asked in survey	Not asked in survey	38350	FALSE	No	Very important	FALSE	(30,40]	TRUE	F	Elementary	NA	Indo-European	Albanian	TRUE	alb	aln	41	20		1	1	0	Albanian	Indo-European		2529	Eurasia	4	Europe
197	Albanian	Female	23	Inadequately completed elementary education	1	Orthodox	1998	Albania	Not asked in survey	Not asked in survey	Not asked in survey	Not asked in survey	38351	TRUE	Yes	Very important	FALSE	(20,30]	TRUE	F	StartedElemenary	NA	Indo-European	Albanian	TRUE	alb	aln	41	20		1	1	0	Albanian	Indo-European		2529	Eurasia	4	Europe
198	Albanian	Male	29	Inadequately completed elementary education	1	Muslim	1998	Albania	Not asked in survey	Not asked in survey	Not asked in survey	Not asked in survey	38352	FALSE	No	Very important	FALSE	(20,30]	TRUE	M	StartedElemenary	NA	Indo-European	Albanian	TRUE	alb	aln	41	20		1	1	0	Albanian	Indo-European		2529	Eurasia	4	Europe
199	Albanian	Female	32	Inadequately completed elementary education	3	Orthodox	1998	Albania	Not asked in survey	Not asked in survey	Not asked in survey	Not asked in survey	38353	TRUE	No	Very important	FALSE	(30,40]	TRUE	F	StartedElemenary	NA	Indo-European	Albanian	TRUE	alb	aln	41	20		1	1	0	Albanian	Indo-European		2529	Eurasia	4	Europe
200	Albanian	Male	40	Complete secondary school: technical/vocational type/Seconda	2	Orthodox	1998	Albania	Not asked in survey	Not asked in survey	Not asked in survey	Not asked in survey	38354	FALSE	No	Very important	FALSE	(30,40]	FALSE	M	SecondaryTech	NA	Indo-European	Albanian	TRUE	alb	aln	41	20		1	1	0	Albanian	Indo-European		2529	Eurasia	4	Europe
201	Albanian	Female	47	Inadequately completed elementary education	6	Orthodox	1998	Albania	Not asked in survey	Not asked in survey	Not asked in survey	Not asked in survey	38355	FALSE	No	Very important	FALSE	(40,50]	TRUE	F	StartedElemenary	NA	Indo-European	Albanian	TRUE	alb	aln	41	20		1	1	0	Albanian	Indo-European		2529	Eurasia	4	Europe
202	Albanian	Male	62	Completed (compulsory) elementary education	5	Orthodox	1998	Albania	Not asked in survey	Not asked in survey	Not asked in survey	Not asked in survey	38356	TRUE	No	Very important	FALSE	(60,70]	TRUE	M	Elementary	NA	Indo-European	Albanian	TRUE	alb	aln	41	20		1	1	0	Albanian	Indo-European		2529	Eurasia	4	Europe
203	Albanian	Female	65	Completed (compulsory) elementary education	3	Orthodox	1998	Albania	Not asked in survey	Not asked in survey	Not asked in survey	Not asked in survey	38357	FALSE	No	Very important	FALSE	(60,70]	FALSE	F	Elementary	NA	Indo-European	Albanian	TRUE	alb	aln	41	20		1	1	0	Albanian	Indo-European		2529	Eurasia	4	Europe
204	Albanian	Female	24	Some university without degree/Higher education - lower-leve	1	Orthodox	1998	Albania	Not asked in survey	Not asked in survey	Not asked in survey	Not asked in survey	38358	TRUE	No	Very important	FALSE	(20,30]	TRUE	F	StartedUni	NA	Indo-European	Albanian	TRUE	alb	aln	41	20		1	1	0	Albanian	Indo-European		2529	Eurasia	4	Europe
205	Albanian	Male	29	Complete secondary school: technical/vocational type/Seconda	0	Orthodox	1998	Albania	Not asked in survey	Not asked in survey	Not asked in survey	Not asked in survey	38359	TRUE	No	Very important	FALSE	(20,30]	FALSE	M	SecondaryTech	NA	Indo-European	Albanian	TRUE	alb	aln	41	20		1	1	0	Albanian	Indo-European		2529	Eurasia	4	Europe
206	Albanian	Female	33	Inadequately completed elementary education	2	Orthodox	1998	Albania	Not asked in survey	Not asked in survey	Not asked in survey	Not asked in survey	38360	FALSE	No	Very important	FALSE	(30,40]	TRUE	F	StartedElemenary	NA	Indo-European	Albanian	TRUE	alb	aln	41	20		1	1	0	Albanian	Indo-European		2529	Eurasia	4	Europe
207	Albanian	Male	58	Completed (compulsory) elementary education	4	Muslim	1998	Albania	Not asked in survey	Not asked in survey	Not asked in survey	Not asked in survey	38361	FALSE	No	Very important	FALSE	(50,60]	TRUE	M	Elementary	NA	Indo-European	Albanian	TRUE	alb	aln	41	20		1	1	0	Albanian	Indo-European		2529	Eurasia	4	Europe
208	Albanian	Female	19	Completed (compulsory) elementary education	0	Muslim	1998	Albania	Not asked in survey	Not asked in survey	Not asked in survey	Not asked in survey	38362	FALSE	No	Very important	FALSE	(10,20]	FALSE	F	Elementary	NA	Indo-European	Albanian	TRUE	alb	aln	41	20		1	1	0	Albanian	Indo-European		2529	Eurasia	4	Europe
209	Albanian	Male	28	Completed (compulsory) elementary education	NA	Muslim	1998	Albania	Not asked in survey	Not asked in survey	Not asked in survey	Not asked in survey	38364	FALSE	No	Very important	TRUE	(20,30]	FALSE	M	Elementary	NA	Indo-European	Albanian	TRUE	alb	aln	41	20		1	1	0	Albanian	Indo-European		2529	Eurasia	4	Europe
210	Albanian	Male	39	Complete secondary school: technical/vocational type/Seconda	2	Orthodox	1998	Albania	Not asked in survey	Not asked in survey	Not asked in survey	Not asked in survey	38365	TRUE	NA	Very important	FALSE	(30,40]	TRUE	M	SecondaryTech	NA	Indo-European	Albanian	TRUE	alb	aln	41	20		1	1	0	Albanian	Indo-European		2529	Eurasia	4	Europe
211	Albanian	Male	42	Completed (compulsory) elementary education	3	Muslim	1998	Albania	Not asked in survey	Not asked in survey	Not asked in survey	Not asked in survey	38366	TRUE	Yes	Very important	FALSE	(40,50]	TRUE	M	Elementary	NA	Indo-European	Albanian	TRUE	alb	aln	41	20		1	1	0	Albanian	Indo-European		2529	Eurasia	4	Europe
212	Albanian	Female	46	Complete secondary school: technical/vocational type/Seconda	4	Muslim	1998	Albania	Not asked in survey	Not asked in survey	Not asked in survey	Not asked in survey	38367	FALSE	Yes	Very important	FALSE	(40,50]	TRUE	F	SecondaryTech	NA	Indo-European	Albanian	TRUE	alb	aln	41	20		1	1	0	Albanian	Indo-European		2529	Eurasia	4	Europe
213	Albanian	Female	53	Complete secondary: university-preparatory type/Full seconda	3	Muslim	1998	Albania	Not asked in survey	Not asked in survey	Not asked in survey	Not asked in survey	38368	TRUE	NA	Very important	FALSE	(50,60]	TRUE	F	SecondaryPrep	NA	Indo-European	Albanian	TRUE	alb	aln	41	20		1	1	0	Albanian	Indo-European		2529	Eurasia	4	Europe
214	Albanian	Male	59	Completed (compulsory) elementary education	3	Muslim	1998	Albania	Not asked in survey	Not asked in survey	Not asked in survey	Not asked in survey	38369	FALSE	No	Very important	FALSE	(50,60]	TRUE	M	Elementary	NA	Indo-European	Albanian	TRUE	alb	aln	41	20		1	1	0	Albanian	Indo-European		2529	Eurasia	4	Europe
215	Albanian	Female	63	Inadequately completed elementary education	2	Muslim	1998	Albania	Not asked in survey	Not asked in survey	Not asked in survey	Not asked in survey	38370	FALSE	NA	Very important	FALSE	(60,70]	TRUE	F	StartedElemenary	NA	Indo-European	Albanian	TRUE	alb	aln	41	20		1	1	0	Albanian	Indo-European		2529	Eurasia	4	Europe
216	Albanian	Female	22	Completed (compulsory) elementary education	0	Muslim	1998	Albania	Not asked in survey	Not asked in survey	Not asked in survey	Not asked in survey	38371	FALSE	Yes	Very important	FALSE	(20,30]	FALSE	F	Elementary	NA	Indo-European	Albanian	TRUE	alb	aln	41	20		1	1	0	Albanian	Indo-European		2529	Eurasia	4	Europe
217	Albanian	Male	32	Complete secondary: university-preparatory type/Full seconda	1	Muslim	1998	Albania	Not asked in survey	Not asked in survey	Not asked in survey	Not asked in survey	38372	TRUE	Yes	Very important	FALSE	(30,40]	TRUE	M	SecondaryPrep	NA	Indo-European	Albanian	TRUE	alb	aln	41	20		1	1	0	Albanian	Indo-European		2529	Eurasia	4	Europe
218	Albanian	Female	36	Inadequately completed elementary education	2	Muslim	1998	Albania	Not asked in survey	Not asked in survey	Not asked in survey	Not asked in survey	38373	FALSE	No	Very important	TRUE	(30,40]	TRUE	F	StartedElemenary	NA	Indo-European	Albanian	TRUE	alb	aln	41	20		1	1	0	Albanian	Indo-European		2529	Eurasia	4	Europe
219	Albanian	Male	53	Completed (compulsory) elementary education	3	Orthodox	1998	Albania	Not asked in survey	Not asked in survey	Not asked in survey	Not asked in survey	38374	TRUE	Yes	Very important	FALSE	(50,60]	TRUE	M	Elementary	NA	Indo-European	Albanian	TRUE	alb	aln	41	20		1	1	0	Albanian	Indo-European		2529	Eurasia	4	Europe
220	Albanian	Male	68	Inadequately completed elementary education	3	Orthodox	1998	Albania	Not asked in survey	Not asked in survey	Not asked in survey	Not asked in survey	38375	FALSE	No	Very important	FALSE	(60,70]	TRUE	M	StartedElemenary	NA	Indo-European	Albanian	TRUE	alb	aln	41	20		1	1	0	Albanian	Indo-European		2529	Eurasia	4	Europe
221	Albanian	Female	22	Completed (compulsory) elementary education	0	Muslim	1998	Albania	Not asked in survey	Not asked in survey	Not asked in survey	Not asked in survey	38376	TRUE	No	Very important	TRUE	(20,30]	FALSE	F	Elementary	NA	Indo-European	Albanian	TRUE	alb	aln	41	20		1	1	0	Albanian	Indo-European		2529	Eurasia	4	Europe
222	Albanian	Female	25	Completed (compulsory) elementary education	0	No religious denomination	1998	Albania	Not asked in survey	Not asked in survey	Not asked in survey	Not asked in survey	38378	FALSE	NA	Very important	FALSE	(20,30]	FALSE	F	Elementary	NA	Indo-European	Albanian	TRUE	alb	aln	41	20		1	1	0	Albanian	Indo-European		2529	Eurasia	4	Europe
223	Albanian	Male	34	Complete secondary school: technical/vocational type/Seconda	2	Muslim	1998	Albania	Not asked in survey	Not asked in survey	Not asked in survey	Not asked in survey	38379	FALSE	No	Very important	FALSE	(30,40]	TRUE	M	SecondaryTech	NA	Indo-European	Albanian	TRUE	alb	aln	41	20		1	1	0	Albanian	Indo-European		2529	Eurasia	4	Europe
224	Albanian	Female	41	Completed (compulsory) elementary education	3	No religious denomination	1998	Albania	Not asked in survey	Not asked in survey	Not asked in survey	Not asked in survey	38380	FALSE	Yes	Very important	FALSE	(40,50]	TRUE	F	Elementary	NA	Indo-European	Albanian	TRUE	alb	aln	41	20		1	1	0	Albanian	Indo-European		2529	Eurasia	4	Europe
225	Albanian	Female	36	Incomplete secondary school: technical/vocational type/(Comp	4	Muslim	1998	Albania	Not asked in survey	Not asked in survey	Not asked in survey	Not asked in survey	38381	FALSE	No	Rather important	TRUE	(30,40]	TRUE	F	StartedSecondaryTech	NA	Indo-European	Albanian	TRUE	alb	aln	41	20		1	1	0	Albanian	Indo-European		2529	Eurasia	3	Europe
226	Albanian	Female	50	Completed (compulsory) elementary education	6	Muslim	1998	Albania	Not asked in survey	Not asked in survey	Not asked in survey	Not asked in survey	38382	FALSE	No	Very important	FALSE	(40,50]	TRUE	F	Elementary	NA	Indo-European	Albanian	TRUE	alb	aln	41	20		1	1	0	Albanian	Indo-European		2529	Eurasia	4	Europe
227	Albanian	Male	49	Complete secondary school: technical/vocational type/Seconda	3	Muslim	1998	Albania	Not asked in survey	Not asked in survey	Not asked in survey	Not asked in survey	38383	FALSE	No	Very important	FALSE	(40,50]	TRUE	M	SecondaryTech	NA	Indo-European	Albanian	TRUE	alb	aln	41	20		1	1	0	Albanian	Indo-European		2529	Eurasia	4	Europe
228	Albanian	Female	59	Inadequately completed elementary education	8	Muslim	1998	Albania	Not asked in survey	Not asked in survey	Not asked in survey	Not asked in survey	38384	FALSE	Yes	Very important	FALSE	(50,60]	TRUE	F	StartedElemenary	NA	Indo-European	Albanian	TRUE	alb	aln	41	20		1	1	0	Albanian	Indo-European		2529	Eurasia	4	Europe
229	Albanian	Male	69	Completed (compulsory) elementary education	3	Orthodox	1998	Albania	Not asked in survey	Not asked in survey	Not asked in survey	Not asked in survey	38385	FALSE	No	Very important	FALSE	(60,70]	FALSE	M	Elementary	NA	Indo-European	Albanian	TRUE	alb	aln	41	20		1	1	0	Albanian	Indo-European		2529	Eurasia	4	Europe
230	Albanian	Female	18	Incomplete secondary school: technical/vocational type/(Comp	0	Muslim	1998	Albania	Not asked in survey	Not asked in survey	Not asked in survey	Not asked in survey	38386	FALSE	NA	Very important	FALSE	(10,20]	FALSE	F	StartedSecondaryTech	NA	Indo-European	Albanian	TRUE	alb	aln	41	20		1	1	0	Albanian	Indo-European		2529	Eurasia	4	Europe
231	Albanian	Male	29	Complete secondary school: technical/vocational type/Seconda	0	Orthodox	1998	Albania	Not asked in survey	Not asked in survey	Not asked in survey	Not asked in survey	38387	FALSE	No	Very important	FALSE	(20,30]	FALSE	M	SecondaryTech	NA	Indo-European	Albanian	TRUE	alb	aln	41	20		1	1	0	Albanian	Indo-European		2529	Eurasia	4	Europe
232	Albanian	Female	29	Completed (compulsory) elementary education	3	Orthodox	1998	Albania	Not asked in survey	Not asked in survey	Not asked in survey	Not asked in survey	38388	FALSE	No	Very important	FALSE	(20,30]	TRUE	F	Elementary	NA	Indo-European	Albanian	TRUE	alb	aln	41	20		1	1	0	Albanian	Indo-European		2529	Eurasia	4	Europe
233	Albanian	Male	19	Incomplete secondary: university-preparatory type/Secondary,	0	Orthodox	1998	Albania	Not asked in survey	Not asked in survey	Not asked in survey	Not asked in survey	38389	TRUE	No	Very important	FALSE	(10,20]	FALSE	M	StartedSecondaryPrep	NA	Indo-European	Albanian	TRUE	alb	aln	41	20		1	1	0	Albanian	Indo-European		2529	Eurasia	4	Europe
234	Albanian	Female	44	Complete secondary school: technical/vocational type/Seconda	0	Orthodox	1998	Albania	Not asked in survey	Not asked in survey	Not asked in survey	Not asked in survey	38390	FALSE	No	Very important	FALSE	(40,50]	TRUE	F	SecondaryTech	NA	Indo-European	Albanian	TRUE	alb	aln	41	20		1	1	0	Albanian	Indo-European		2529	Eurasia	4	Europe
235	Albanian	Male	39	Incomplete secondary school: technical/vocational type/(Comp	2	No religious denomination	1998	Albania	Not asked in survey	Not asked in survey	Not asked in survey	Not asked in survey	38391	FALSE	No	Very important	FALSE	(30,40]	TRUE	M	StartedSecondaryTech	NA	Indo-European	Albanian	TRUE	alb	aln	41	20		1	1	0	Albanian	Indo-European		2529	Eurasia	4	Europe
236	Albanian	Female	46	Incomplete secondary school: technical/vocational type/(Comp	3	Orthodox	1998	Albania	Not asked in survey	Not asked in survey	Not asked in survey	Not asked in survey	38392	FALSE	No	Very important	FALSE	(40,50]	TRUE	F	StartedSecondaryTech	NA	Indo-European	Albanian	TRUE	alb	aln	41	20		1	1	0	Albanian	Indo-European		2529	Eurasia	4	Europe
237	Albanian	Male	54	Complete secondary school: technical/vocational type/Seconda	4	Orthodox	1998	Albania	Not asked in survey	Not asked in survey	Not asked in survey	Not asked in survey	38393	FALSE	No	Very important	FALSE	(50,60]	TRUE	M	SecondaryTech	NA	Indo-European	Albanian	TRUE	alb	aln	41	20		1	1	0	Albanian	Indo-European		2529	Eurasia	4	Europe
238	Albanian	Female	63	Completed (compulsory) elementary education	3	Orthodox	1998	Albania	Not asked in survey	Not asked in survey	Not asked in survey	Not asked in survey	38394	TRUE	No	Very important	FALSE	(60,70]	TRUE	F	Elementary	NA	Indo-European	Albanian	TRUE	alb	aln	41	20		1	1	0	Albanian	Indo-European		2529	Eurasia	4	Europe
239	Albanian	Male	56	Incomplete secondary school: technical/vocational type/(Comp	3	Orthodox	1998	Albania	Not asked in survey	Not asked in survey	Not asked in survey	Not asked in survey	38395	FALSE	No	Very important	FALSE	(50,60]	TRUE	M	StartedSecondaryTech	NA	Indo-European	Albanian	TRUE	alb	aln	41	20		1	1	0	Albanian	Indo-European		2529	Eurasia	4	Europe
240	Albanian	Male	60	Completed (compulsory) elementary education	3	Orthodox	1998	Albania	Not asked in survey	Not asked in survey	Not asked in survey	Not asked in survey	38396	FALSE	No	Very important	FALSE	(50,60]	TRUE	M	Elementary	NA	Indo-European	Albanian	TRUE	alb	aln	41	20		1	1	0	Albanian	Indo-European		2529	Eurasia	4	Europe
241	Albanian	Female	19	Incomplete secondary school: technical/vocational type/(Comp	0	Orthodox	1998	Albania	Not asked in survey	Not asked in survey	Not asked in survey	Not asked in survey	38397	TRUE	No	Very important	FALSE	(10,20]	FALSE	F	StartedSecondaryTech	NA	Indo-European	Albanian	TRUE	alb	aln	41	20		1	1	0	Albanian	Indo-European		2529	Eurasia	4	Europe
242	Albanian	Male	19	Completed (compulsory) elementary education	0	Orthodox	1998	Albania	Not asked in survey	Not asked in survey	Not asked in survey	Not asked in survey	38398	TRUE	No	Very important	TRUE	(10,20]	FALSE	M	Elementary	NA	Indo-European	Albanian	TRUE	alb	aln	41	20		1	1	0	Albanian	Indo-European		2529	Eurasia	4	Europe
243	Albanian	Female	37	Completed (compulsory) elementary education	4	Orthodox	1998	Albania	Not asked in survey	Not asked in survey	Not asked in survey	Not asked in survey	38399	FALSE	No	Very important	FALSE	(30,40]	TRUE	F	Elementary	NA	Indo-European	Albanian	TRUE	alb	aln	41	20		1	1	0	Albanian	Indo-European		2529	Eurasia	4	Europe
244	Albanian	Don´t know	32	Complete secondary school: technical/vocational type/Seconda	0	Orthodox	1998	Albania	Not asked in survey	Not asked in survey	Not asked in survey	Not asked in survey	38400	FALSE	No	Very important	FALSE	(30,40]	FALSE	NA	SecondaryTech	NA	Indo-European	Albanian	TRUE	alb	aln	41	20		1	1	0	Albanian	Indo-European		2529	Eurasia	4	Europe
245	Albanian	Female	39	Incomplete secondary school: technical/vocational type/(Comp	3	Orthodox	1998	Albania	Not asked in survey	Not asked in survey	Not asked in survey	Not asked in survey	38401	FALSE	No	Very important	TRUE	(30,40]	TRUE	F	StartedSecondaryTech	NA	Indo-European	Albanian	TRUE	alb	aln	41	20		1	1	0	Albanian	Indo-European		2529	Eurasia	4	Europe
246	Albanian	Male	43	Incomplete secondary school: technical/vocational type/(Comp	2	Orthodox	1998	Albania	Not asked in survey	Not asked in survey	Not asked in survey	Not asked in survey	38402	FALSE	No	Very important	FALSE	(40,50]	TRUE	M	StartedSecondaryTech	NA	Indo-European	Albanian	TRUE	alb	aln	41	20		1	1	0	Albanian	Indo-European		2529	Eurasia	4	Europe
247	Albanian	Female	53	Incomplete secondary school: technical/vocational type/(Comp	4	Orthodox	1998	Albania	Not asked in survey	Not asked in survey	Not asked in survey	Not asked in survey	38403	TRUE	NA	Very important	FALSE	(50,60]	TRUE	F	StartedSecondaryTech	NA	Indo-European	Albanian	TRUE	alb	aln	41	20		1	1	0	Albanian	Indo-European		2529	Eurasia	4	Europe
248	Albanian	Male	49	Complete secondary school: technical/vocational type/Seconda	3	Orthodox	1998	Albania	Not asked in survey	Not asked in survey	Not asked in survey	Not asked in survey	38404	FALSE	No	Very important	FALSE	(40,50]	TRUE	M	SecondaryTech	NA	Indo-European	Albanian	TRUE	alb	aln	41	20		1	1	0	Albanian	Indo-European		2529	Eurasia	4	Europe
249	Albanian	Female	57	Incomplete secondary school: technical/vocational type/(Comp	3	Orthodox	1998	Albania	Not asked in survey	Not asked in survey	Not asked in survey	Not asked in survey	38405	FALSE	No	Very important	FALSE	(50,60]	TRUE	F	StartedSecondaryTech	NA	Indo-European	Albanian	TRUE	alb	aln	41	20		1	1	0	Albanian	Indo-European		2529	Eurasia	4	Europe
250	Albanian	Male	65	Completed (compulsory) elementary education	7	Orthodox	1998	Albania	Not asked in survey	Not asked in survey	Not asked in survey	Not asked in survey	38406	FALSE	No	Very important	FALSE	(60,70]	TRUE	M	Elementary	NA	Indo-European	Albanian	TRUE	alb	aln	41	20		1	1	0	Albanian	Indo-European		2529	Eurasia	4	Europe
251	Albanian	Female	65	Completed (compulsory) elementary education	3	Orthodox	1998	Albania	Not asked in survey	Not asked in survey	Not asked in survey	Not asked in survey	38407	FALSE	Yes	Very important	FALSE	(60,70]	TRUE	F	Elementary	NA	Indo-European	Albanian	TRUE	alb	aln	41	20		1	1	0	Albanian	Indo-European		2529	Eurasia	4	Europe
252	Albanian	Female	18	Incomplete secondary: university-preparatory type/Secondary,	0	Muslim	1998	Albania	Not asked in survey	Not asked in survey	Not asked in survey	Not asked in survey	38408	FALSE	No	Very important	FALSE	(10,20]	FALSE	F	StartedSecondaryPrep	NA	Indo-European	Albanian	TRUE	alb	aln	41	20		1	1	0	Albanian	Indo-European		2529	Eurasia	4	Europe
253	Albanian	Male	20	Inadequately completed elementary education	0	Muslim	1998	Albania	Not asked in survey	Not asked in survey	Not asked in survey	Not asked in survey	38409	FALSE	No	Rather important	FALSE	(10,20]	FALSE	M	StartedElemenary	NA	Indo-European	Albanian	TRUE	alb	aln	41	20		1	1	0	Albanian	Indo-European		2529	Eurasia	3	Europe
254	Albanian	Male	40	Completed (compulsory) elementary education	2	Orthodox	1998	Albania	Not asked in survey	Not asked in survey	Not asked in survey	Not asked in survey	38410	FALSE	No	Rather important	TRUE	(30,40]	TRUE	M	Elementary	NA	Indo-European	Albanian	TRUE	alb	aln	41	20		1	1	0	Albanian	Indo-European		2529	Eurasia	3	Europe
255	Albanian	Female	56	Complete secondary school: technical/vocational type/Seconda	4	Muslim	1998	Albania	Not asked in survey	Not asked in survey	Not asked in survey	Not asked in survey	38411	FALSE	No	Very important	FALSE	(50,60]	TRUE	F	SecondaryTech	NA	Indo-European	Albanian	TRUE	alb	aln	41	20		1	1	0	Albanian	Indo-European		2529	Eurasia	4	Europe
256	Albanian	Female	51	Completed (compulsory) elementary education	4	Orthodox	1998	Albania	Not asked in survey	Not asked in survey	Not asked in survey	Not asked in survey	38412	FALSE	No	Very important	TRUE	(50,60]	TRUE	F	Elementary	NA	Indo-European	Albanian	TRUE	alb	aln	41	20		1	1	0	Albanian	Indo-European		2529	Eurasia	4	Europe
257	Albanian	Male	50	University with degree/Higher education - upper-level tertia	2	Orthodox	1998	Albania	Not asked in survey	Not asked in survey	Not asked in survey	Not asked in survey	38413	FALSE	No	Very important	FALSE	(40,50]	TRUE	M	Uni	NA	Indo-European	Albanian	TRUE	alb	aln	41	20		1	1	0	Albanian	Indo-European		2529	Eurasia	4	Europe
258	Albanian	Female	59	Completed (compulsory) elementary education	3	Orthodox	1998	Albania	Not asked in survey	Not asked in survey	Not asked in survey	Not asked in survey	38414	FALSE	No	Very important	TRUE	(50,60]	TRUE	F	Elementary	NA	Indo-European	Albanian	TRUE	alb	aln	41	20		1	1	0	Albanian	Indo-European		2529	Eurasia	4	Europe
259	Albanian	Male	57	Complete secondary school: technical/vocational type/Seconda	2	Muslim	1998	Albania	Not asked in survey	Not asked in survey	Not asked in survey	Not asked in survey	38415	FALSE	No	Very important	FALSE	(50,60]	TRUE	M	SecondaryTech	NA	Indo-European	Albanian	TRUE	alb	aln	41	20		1	1	0	Albanian	Indo-European		2529	Eurasia	4	Europe
260	Albanian	Male	56	Completed (compulsory) elementary education	2	Muslim	1998	Albania	Not asked in survey	Not asked in survey	Not asked in survey	Not asked in survey	38416	TRUE	No	Very important	FALSE	(50,60]	TRUE	M	Elementary	NA	Indo-European	Albanian	TRUE	alb	aln	41	20		1	1	0	Albanian	Indo-European		2529	Eurasia	4	Europe
261	Albanian	Female	68	Incomplete secondary school: technical/vocational type/(Comp	2	Muslim	1998	Albania	Not asked in survey	Not asked in survey	Not asked in survey	Not asked in survey	38417	FALSE	No	Very important	FALSE	(60,70]	FALSE	F	StartedSecondaryTech	NA	Indo-European	Albanian	TRUE	alb	aln	41	20		1	1	0	Albanian	Indo-European		2529	Eurasia	4	Europe
262	Albanian	Female	23	Completed (compulsory) elementary education	0	Orthodox	1998	Albania	Not asked in survey	Not asked in survey	Not asked in survey	Not asked in survey	38418	FALSE	No	Very important	TRUE	(20,30]	FALSE	F	Elementary	NA	Indo-European	Albanian	TRUE	alb	aln	41	20		1	1	0	Albanian	Indo-European		2529	Eurasia	4	Europe
263	Albanian	Male	20	Complete secondary: university-preparatory type/Full seconda	0	Orthodox	1998	Albania	Not asked in survey	Not asked in survey	Not asked in survey	Not asked in survey	38419	FALSE	No	Very important	FALSE	(10,20]	FALSE	M	SecondaryPrep	NA	Indo-European	Albanian	TRUE	alb	aln	41	20		1	1	0	Albanian	Indo-European		2529	Eurasia	4	Europe
264	Albanian	Male	26	Inadequately completed elementary education	0	Orthodox	1998	Albania	Not asked in survey	Not asked in survey	Not asked in survey	Not asked in survey	38420	FALSE	No	Very important	FALSE	(20,30]	FALSE	M	StartedElemenary	NA	Indo-European	Albanian	TRUE	alb	aln	41	20		1	1	0	Albanian	Indo-European		2529	Eurasia	4	Europe
265	Albanian	Female	26	Complete secondary school: technical/vocational type/Seconda	0	Orthodox	1998	Albania	Not asked in survey	Not asked in survey	Not asked in survey	Not asked in survey	38421	TRUE	No	Very important	FALSE	(20,30]	TRUE	F	SecondaryTech	NA	Indo-European	Albanian	TRUE	alb	aln	41	20		1	1	0	Albanian	Indo-European		2529	Eurasia	4	Europe
266	Albanian	Female	41	Complete secondary school: technical/vocational type/Seconda	2	Orthodox	1998	Albania	Not asked in survey	Not asked in survey	Not asked in survey	Not asked in survey	38422	FALSE	No	Very important	FALSE	(40,50]	TRUE	F	SecondaryTech	NA	Indo-European	Albanian	TRUE	alb	aln	41	20		1	1	0	Albanian	Indo-European		2529	Eurasia	4	Europe
267	Albanian	Male	39	Complete secondary school: technical/vocational type/Seconda	2	Orthodox	1998	Albania	Not asked in survey	Not asked in survey	Not asked in survey	Not asked in survey	38423	FALSE	No	Very important	FALSE	(30,40]	TRUE	M	SecondaryTech	NA	Indo-European	Albanian	TRUE	alb	aln	41	20		1	1	0	Albanian	Indo-European		2529	Eurasia	4	Europe
268	Albanian	Female	50	Completed (compulsory) elementary education	3	Orthodox	1998	Albania	Not asked in survey	Not asked in survey	Not asked in survey	Not asked in survey	38424	FALSE	No	Very important	FALSE	(40,50]	TRUE	F	Elementary	NA	Indo-European	Albanian	TRUE	alb	aln	41	20		1	1	0	Albanian	Indo-European		2529	Eurasia	4	Europe
269	Albanian	Male	53	Complete secondary school: technical/vocational type/Seconda	3	Orthodox	1998	Albania	Not asked in survey	Not asked in survey	Not asked in survey	Not asked in survey	38425	FALSE	No	Very important	FALSE	(50,60]	TRUE	M	SecondaryTech	NA	Indo-European	Albanian	TRUE	alb	aln	41	20		1	1	0	Albanian	Indo-European		2529	Eurasia	4	Europe
270	Albanian	Female	62	Completed (compulsory) elementary education	3	Orthodox	1998	Albania	Not asked in survey	Not asked in survey	Not asked in survey	Not asked in survey	38426	FALSE	No	Very important	FALSE	(60,70]	FALSE	F	Elementary	NA	Indo-European	Albanian	TRUE	alb	aln	41	20		1	1	0	Albanian	Indo-European		2529	Eurasia	4	Europe
271	Albanian	Male	70	Complete secondary school: technical/vocational type/Seconda	5	Orthodox	1998	Albania	Not asked in survey	Not asked in survey	Not asked in survey	Not asked in survey	38427	FALSE	No	Very important	FALSE	(60,70]	TRUE	M	SecondaryTech	NA	Indo-European	Albanian	TRUE	alb	aln	41	20		1	1	0	Albanian	Indo-European		2529	Eurasia	4	Europe
272	Albanian	Male	19	Completed (compulsory) elementary education	NA	Orthodox	1998	Albania	Not asked in survey	Not asked in survey	Not asked in survey	Not asked in survey	38428	TRUE	No	Rather important	TRUE	(10,20]	FALSE	M	Elementary	NA	Indo-European	Albanian	TRUE	alb	aln	41	20		1	1	0	Albanian	Indo-European		2529	Eurasia	3	Europe
273	Albanian	Female	33	Complete secondary school: technical/vocational type/Seconda	1	Muslim	1998	Albania	Not asked in survey	Not asked in survey	Not asked in survey	Not asked in survey	38429	TRUE	No	Very important	FALSE	(30,40]	TRUE	F	SecondaryTech	NA	Indo-European	Albanian	TRUE	alb	aln	41	20		1	1	0	Albanian	Indo-European		2529	Eurasia	4	Europe
274	Albanian	Male	31	Incomplete secondary school: technical/vocational type/(Comp	2	Muslim	1998	Albania	Not asked in survey	Not asked in survey	Not asked in survey	Not asked in survey	38430	TRUE	No	Very important	TRUE	(30,40]	TRUE	M	StartedSecondaryTech	NA	Indo-European	Albanian	TRUE	alb	aln	41	20		1	1	0	Albanian	Indo-European		2529	Eurasia	4	Europe
275	Albanian	Female	43	Complete secondary: university-preparatory type/Full seconda	2	No religious denomination	1998	Albania	Not asked in survey	Not asked in survey	Not asked in survey	Not asked in survey	38431	TRUE	No	Very important	FALSE	(40,50]	TRUE	F	SecondaryPrep	NA	Indo-European	Albanian	TRUE	alb	aln	41	20		1	1	0	Albanian	Indo-European		2529	Eurasia	4	Europe
276	Albanian	Male	43	University with degree/Higher education - upper-level tertia	2	No religious denomination	1998	Albania	Not asked in survey	Not asked in survey	Not asked in survey	Not asked in survey	38432	FALSE	No	Very important	FALSE	(40,50]	TRUE	M	Uni	NA	Indo-European	Albanian	TRUE	alb	aln	41	20		1	1	0	Albanian	Indo-European		2529	Eurasia	4	Europe
277	Albanian	Female	45	Complete secondary school: technical/vocational type/Seconda	3	Orthodox	1998	Albania	Not asked in survey	Not asked in survey	Not asked in survey	Not asked in survey	38433	FALSE	No	Very important	FALSE	(40,50]	TRUE	F	SecondaryTech	NA	Indo-European	Albanian	TRUE	alb	aln	41	20		1	1	0	Albanian	Indo-European		2529	Eurasia	4	Europe
278	Albanian	Female	49	Completed (compulsory) elementary education	2	Muslim	1998	Albania	Not asked in survey	Not asked in survey	Not asked in survey	Not asked in survey	38434	FALSE	No	Very important	FALSE	(40,50]	TRUE	F	Elementary	NA	Indo-European	Albanian	TRUE	alb	aln	41	20		1	1	0	Albanian	Indo-European		2529	Eurasia	4	Europe
279	Albanian	Male	55	Complete secondary school: technical/vocational type/Seconda	2	Muslim	1998	Albania	Not asked in survey	Not asked in survey	Not asked in survey	Not asked in survey	38435	FALSE	No	Very important	FALSE	(50,60]	TRUE	M	SecondaryTech	NA	Indo-European	Albanian	TRUE	alb	aln	41	20		1	1	0	Albanian	Indo-European		2529	Eurasia	4	Europe
280	Albanian	Female	77	Completed (compulsory) elementary education	2	Muslim	1998	Albania	Not asked in survey	Not asked in survey	Not asked in survey	Not asked in survey	38436	FALSE	No	Very important	FALSE	(70,80]	FALSE	F	Elementary	NA	Indo-European	Albanian	TRUE	alb	aln	41	20		1	1	0	Albanian	Indo-European		2529	Eurasia	4	Europe
281	Albanian	Male	67	Complete secondary school: technical/vocational type/Seconda	2	Orthodox	1998	Albania	Not asked in survey	Not asked in survey	Not asked in survey	Not asked in survey	38437	TRUE	No	Very important	FALSE	(60,70]	TRUE	M	SecondaryTech	NA	Indo-European	Albanian	TRUE	alb	aln	41	20		1	1	0	Albanian	Indo-European		2529	Eurasia	4	Europe
282	Albanian	Male	21	Completed (compulsory) elementary education	NA	Muslim	1998	Albania	Not asked in survey	Not asked in survey	Not asked in survey	Not asked in survey	38438	FALSE	No	Very important	FALSE	(20,30]	FALSE	M	Elementary	NA	Indo-European	Albanian	TRUE	alb	aln	41	20		1	1	0	Albanian	Indo-European		2529	Eurasia	4	Europe
283	Albanian	Female	24	University with degree/Higher education - upper-level tertia	0	Muslim	1998	Albania	Not asked in survey	Not asked in survey	Not asked in survey	Not asked in survey	38439	TRUE	Yes	Very important	FALSE	(20,30]	FALSE	F	Uni	NA	Indo-European	Albanian	TRUE	alb	aln	41	20		1	1	0	Albanian	Indo-European		2529	Eurasia	4	Europe
284	Albanian	Female	29	Completed (compulsory) elementary education	0	Muslim	1998	Albania	Not asked in survey	Not asked in survey	Not asked in survey	Not asked in survey	38440	FALSE	No	Very important	FALSE	(20,30]	FALSE	F	Elementary	NA	Indo-European	Albanian	TRUE	alb	aln	41	20		1	1	0	Albanian	Indo-European		2529	Eurasia	4	Europe
285	Albanian	Male	25	Completed (compulsory) elementary education	0	Orthodox	1998	Albania	Not asked in survey	Not asked in survey	Not asked in survey	Not asked in survey	38441	FALSE	NA	Very important	FALSE	(20,30]	FALSE	M	Elementary	NA	Indo-European	Albanian	TRUE	alb	aln	41	20		1	1	0	Albanian	Indo-European		2529	Eurasia	4	Europe
286	Albanian	Female	26	Completed (compulsory) elementary education	0	Orthodox	1998	Albania	Not asked in survey	Not asked in survey	Not asked in survey	Not asked in survey	38442	FALSE	No	Very important	FALSE	(20,30]	FALSE	F	Elementary	NA	Indo-European	Albanian	TRUE	alb	aln	41	20		1	1	0	Albanian	Indo-European		2529	Eurasia	4	Europe
287	Albanian	Male	42	Completed (compulsory) elementary education	4	Muslim	1998	Albania	Not asked in survey	Not asked in survey	Not asked in survey	Not asked in survey	38443	FALSE	NA	Very important	FALSE	(40,50]	TRUE	M	Elementary	NA	Indo-European	Albanian	TRUE	alb	aln	41	20		1	1	0	Albanian	Indo-European		2529	Eurasia	4	Europe
288	Albanian	Female	35	Completed (compulsory) elementary education	3	Muslim	1998	Albania	Not asked in survey	Not asked in survey	Not asked in survey	Not asked in survey	38444	TRUE	Yes	Very important	FALSE	(30,40]	TRUE	F	Elementary	NA	Indo-European	Albanian	TRUE	alb	aln	41	20		1	1	0	Albanian	Indo-European		2529	Eurasia	4	Europe
289	Albanian	Male	53	Inadequately completed elementary education	4	Muslim	1998	Albania	Not asked in survey	Not asked in survey	Not asked in survey	Not asked in survey	38445	FALSE	Yes	Very important	FALSE	(50,60]	TRUE	M	StartedElemenary	NA	Indo-European	Albanian	TRUE	alb	aln	41	20		1	1	0	Albanian	Indo-European		2529	Eurasia	4	Europe
290	Albanian	Male	62	Completed (compulsory) elementary education	4	Muslim	1998	Albania	Not asked in survey	Not asked in survey	Not asked in survey	Not asked in survey	38446	FALSE	Yes	Very important	FALSE	(60,70]	TRUE	M	Elementary	NA	Indo-European	Albanian	TRUE	alb	aln	41	20		1	1	0	Albanian	Indo-European		2529	Eurasia	4	Europe
291	Albanian	Male	69	Inadequately completed elementary education	4	Orthodox	1998	Albania	Not asked in survey	Not asked in survey	Not asked in survey	Not asked in survey	38447	TRUE	Yes	Very important	FALSE	(60,70]	TRUE	M	StartedElemenary	NA	Indo-European	Albanian	TRUE	alb	aln	41	20		1	1	0	Albanian	Indo-European		2529	Eurasia	4	Europe
292	Albanian	Female	24	Completed (compulsory) elementary education	0	Muslim	1998	Albania	Not asked in survey	Not asked in survey	Not asked in survey	Not asked in survey	38448	TRUE	Yes	Very important	FALSE	(20,30]	FALSE	F	Elementary	NA	Indo-European	Albanian	TRUE	alb	aln	41	20		1	1	0	Albanian	Indo-European		2529	Eurasia	4	Europe
293	Albanian	Male	26	Inadequately completed elementary education	2	Muslim	1998	Albania	Not asked in survey	Not asked in survey	Not asked in survey	Not asked in survey	38449	FALSE	No	Very important	FALSE	(20,30]	TRUE	M	StartedElemenary	NA	Indo-European	Albanian	TRUE	alb	aln	41	20		1	1	0	Albanian	Indo-European		2529	Eurasia	4	Europe
294	Albanian	Male	28	Inadequately completed elementary education	2	Muslim	1998	Albania	Not asked in survey	Not asked in survey	Not asked in survey	Not asked in survey	38450	FALSE	No	Very important	FALSE	(20,30]	TRUE	M	StartedElemenary	NA	Indo-European	Albanian	TRUE	alb	aln	41	20		1	1	0	Albanian	Indo-European		2529	Eurasia	4	Europe
295	Albanian	Female	33	Complete secondary school: technical/vocational type/Seconda	3	Muslim	1998	Albania	Not asked in survey	Not asked in survey	Not asked in survey	Not asked in survey	38451	FALSE	Yes	Very important	FALSE	(30,40]	TRUE	F	SecondaryTech	NA	Indo-European	Albanian	TRUE	alb	aln	41	20		1	1	0	Albanian	Indo-European		2529	Eurasia	4	Europe
296	Albanian	Female	36	Incomplete secondary: university-preparatory type/Secondary,	2	Muslim	1998	Albania	Not asked in survey	Not asked in survey	Not asked in survey	Not asked in survey	38452	TRUE	Yes	Very important	FALSE	(30,40]	TRUE	F	StartedSecondaryPrep	NA	Indo-European	Albanian	TRUE	alb	aln	41	20		1	1	0	Albanian	Indo-European		2529	Eurasia	4	Europe
297	Albanian	Male	36	Inadequately completed elementary education	2	Muslim	1998	Albania	Not asked in survey	Not asked in survey	Not asked in survey	Not asked in survey	38453	FALSE	Yes	Very important	FALSE	(30,40]	TRUE	M	StartedElemenary	NA	Indo-European	Albanian	TRUE	alb	aln	41	20		1	1	0	Albanian	Indo-European		2529	Eurasia	4	Europe
298	Albanian	Female	48	Inadequately completed elementary education	4	Muslim	1998	Albania	Not asked in survey	Not asked in survey	Not asked in survey	Not asked in survey	38454	FALSE	Yes	Very important	FALSE	(40,50]	TRUE	F	StartedElemenary	NA	Indo-European	Albanian	TRUE	alb	aln	41	20		1	1	0	Albanian	Indo-European		2529	Eurasia	4	Europe
299	Albanian	Male	49	Complete secondary: university-preparatory type/Full seconda	4	Muslim	1998	Albania	Not asked in survey	Not asked in survey	Not asked in survey	Not asked in survey	38455	FALSE	Yes	Very important	FALSE	(40,50]	TRUE	M	SecondaryPrep	NA	Indo-European	Albanian	TRUE	alb	aln	41	20		1	1	0	Albanian	Indo-European		2529	Eurasia	4	Europe
300	Albanian	Female	62	Inadequately completed elementary education	3	Muslim	1998	Albania	Not asked in survey	Not asked in survey	Not asked in survey	Not asked in survey	38456	TRUE	Yes	Very important	FALSE	(60,70]	FALSE	F	StartedElemenary	NA	Indo-European	Albanian	TRUE	alb	aln	41	20		1	1	0	Albanian	Indo-European		2529	Eurasia	4	Europe
301	Albanian	Male	69	Inadequately completed elementary education	3	Muslim	1998	Albania	Not asked in survey	Not asked in survey	Not asked in survey	Not asked in survey	38457	TRUE	Yes	Very important	FALSE	(60,70]	FALSE	M	StartedElemenary	NA	Indo-European	Albanian	TRUE	alb	aln	41	20		1	1	0	Albanian	Indo-European		2529	Eurasia	4	Europe
302	Albanian	Female	44	Incomplete secondary: university-preparatory type/Secondary,	4	Muslim	1998	Albania	Not asked in survey	Not asked in survey	Not asked in survey	Not asked in survey	38458	FALSE	Yes	Very important	FALSE	(40,50]	TRUE	F	StartedSecondaryPrep	NA	Indo-European	Albanian	TRUE	alb	aln	41	20		1	1	0	Albanian	Indo-European		2529	Eurasia	4	Europe
303	Albanian	Male	52	Incomplete secondary: university-preparatory type/Secondary,	4	Muslim	1998	Albania	Not asked in survey	Not asked in survey	Not asked in survey	Not asked in survey	38459	TRUE	No	Very important	FALSE	(50,60]	TRUE	M	StartedSecondaryPrep	NA	Indo-European	Albanian	TRUE	alb	aln	41	20		1	1	0	Albanian	Indo-European		2529	Eurasia	4	Europe
304	Albanian	Male	61	Completed (compulsory) elementary education	4	Muslim	1998	Albania	Not asked in survey	Not asked in survey	Not asked in survey	Not asked in survey	38460	TRUE	No	Very important	FALSE	(60,70]	TRUE	M	Elementary	NA	Indo-European	Albanian	TRUE	alb	aln	41	20		1	1	0	Albanian	Indo-European		2529	Eurasia	4	Europe
305	Albanian	Female	68	Inadequately completed elementary education	4	Muslim	1998	Albania	Not asked in survey	Not asked in survey	Not asked in survey	Not asked in survey	38461	FALSE	Yes	Very important	FALSE	(60,70]	FALSE	F	StartedElemenary	NA	Indo-European	Albanian	TRUE	alb	aln	41	20		1	1	0	Albanian	Indo-European		2529	Eurasia	4	Europe
306	Albanian	Male	20	Complete secondary: university-preparatory type/Full seconda	0	Muslim	1998	Albania	Not asked in survey	Not asked in survey	Not asked in survey	Not asked in survey	38462	TRUE	Yes	Very important	FALSE	(10,20]	FALSE	M	SecondaryPrep	NA	Indo-European	Albanian	TRUE	alb	aln	41	20		1	1	0	Albanian	Indo-European		2529	Eurasia	4	Europe
307	Albanian	Female	24	Completed (compulsory) elementary education	0	Muslim	1998	Albania	Not asked in survey	Not asked in survey	Not asked in survey	Not asked in survey	38463	TRUE	Yes	Very important	FALSE	(20,30]	TRUE	F	Elementary	NA	Indo-European	Albanian	TRUE	alb	aln	41	20		1	1	0	Albanian	Indo-European		2529	Eurasia	4	Europe
308	Albanian	Male	30	Inadequately completed elementary education	2	Muslim	1998	Albania	Not asked in survey	Not asked in survey	Not asked in survey	Not asked in survey	38464	FALSE	No	Very important	TRUE	(20,30]	TRUE	M	StartedElemenary	NA	Indo-European	Albanian	TRUE	alb	aln	41	20		1	1	0	Albanian	Indo-European		2529	Eurasia	4	Europe
309	Albanian	Female	30	Completed (compulsory) elementary education	2	Muslim	1998	Albania	Not asked in survey	Not asked in survey	Not asked in survey	Not asked in survey	38465	TRUE	Yes	Very important	FALSE	(20,30]	TRUE	F	Elementary	NA	Indo-European	Albanian	TRUE	alb	aln	41	20		1	1	0	Albanian	Indo-European		2529	Eurasia	4	Europe
310	Albanian	Male	32	Inadequately completed elementary education	2	Muslim	1998	Albania	Not asked in survey	Not asked in survey	Not asked in survey	Not asked in survey	38466	FALSE	Yes	Very important	FALSE	(30,40]	TRUE	M	StartedElemenary	NA	Indo-European	Albanian	TRUE	alb	aln	41	20		1	1	0	Albanian	Indo-European		2529	Eurasia	4	Europe
311	Albanian	Female	41	Complete secondary school: technical/vocational type/Seconda	2	Orthodox	1998	Albania	Not asked in survey	Not asked in survey	Not asked in survey	Not asked in survey	38467	TRUE	Yes	Very important	FALSE	(40,50]	TRUE	F	SecondaryTech	NA	Indo-European	Albanian	TRUE	alb	aln	41	20		1	1	0	Albanian	Indo-European		2529	Eurasia	4	Europe
312	Albanian	Female	43	Complete secondary school: technical/vocational type/Seconda	2	Orthodox	1998	Albania	Not asked in survey	Not asked in survey	Not asked in survey	Not asked in survey	38468	TRUE	Yes	Very important	FALSE	(40,50]	TRUE	F	SecondaryTech	NA	Indo-European	Albanian	TRUE	alb	aln	41	20		1	1	0	Albanian	Indo-European		2529	Eurasia	4	Europe
313	Albanian	Male	45	Complete secondary: university-preparatory type/Full seconda	3	Orthodox	1998	Albania	Not asked in survey	Not asked in survey	Not asked in survey	Not asked in survey	38469	TRUE	No	Very important	FALSE	(40,50]	TRUE	M	SecondaryPrep	NA	Indo-European	Albanian	TRUE	alb	aln	41	20		1	1	0	Albanian	Indo-European		2529	Eurasia	4	Europe
314	Albanian	Female	61	Inadequately completed elementary education	5	Muslim	1998	Albania	Not asked in survey	Not asked in survey	Not asked in survey	Not asked in survey	38470	FALSE	Yes	Very important	TRUE	(60,70]	FALSE	F	StartedElemenary	NA	Indo-European	Albanian	TRUE	alb	aln	41	20		1	1	0	Albanian	Indo-European		2529	Eurasia	4	Europe
315	Albanian	Male	65	Inadequately completed elementary education	3	Muslim	1998	Albania	Not asked in survey	Not asked in survey	Not asked in survey	Not asked in survey	38471	TRUE	Yes	Very important	FALSE	(60,70]	TRUE	M	StartedElemenary	NA	Indo-European	Albanian	TRUE	alb	aln	41	20		1	1	0	Albanian	Indo-European		2529	Eurasia	4	Europe
316	Albanian	Male	21	Completed (compulsory) elementary education	0	Muslim	1998	Albania	Not asked in survey	Not asked in survey	Not asked in survey	Not asked in survey	38472	FALSE	Yes	Very important	FALSE	(20,30]	FALSE	M	Elementary	NA	Indo-European	Albanian	TRUE	alb	aln	41	20		1	1	0	Albanian	Indo-European		2529	Eurasia	4	Europe
317	Albanian	Female	22	Completed (compulsory) elementary education	0	Muslim	1998	Albania	Not asked in survey	Not asked in survey	Not asked in survey	Not asked in survey	38473	TRUE	Yes	Very important	FALSE	(20,30]	TRUE	F	Elementary	NA	Indo-European	Albanian	TRUE	alb	aln	41	20		1	1	0	Albanian	Indo-European		2529	Eurasia	4	Europe
318	Albanian	Male	32	Inadequately completed elementary education	2	Muslim	1998	Albania	Not asked in survey	Not asked in survey	Not asked in survey	Not asked in survey	38474	TRUE	No	Very important	FALSE	(30,40]	TRUE	M	StartedElemenary	NA	Indo-European	Albanian	TRUE	alb	aln	41	20		1	1	0	Albanian	Indo-European		2529	Eurasia	4	Europe
319	Albanian	Female	32	Complete secondary school: technical/vocational type/Seconda	2	Orthodox	1998	Albania	Not asked in survey	Not asked in survey	Not asked in survey	Not asked in survey	38475	TRUE	No	Very important	FALSE	(30,40]	TRUE	F	SecondaryTech	NA	Indo-European	Albanian	TRUE	alb	aln	41	20		1	1	0	Albanian	Indo-European		2529	Eurasia	4	Europe
320	Albanian	Male	46	University with degree/Higher education - upper-level tertia	2	Orthodox	1998	Albania	Not asked in survey	Not asked in survey	Not asked in survey	Not asked in survey	38476	TRUE	No	Very important	FALSE	(40,50]	TRUE	M	Uni	NA	Indo-European	Albanian	TRUE	alb	aln	41	20		1	1	0	Albanian	Indo-European		2529	Eurasia	4	Europe
321	Albanian	Female	44	Complete secondary school: technical/vocational type/Seconda	2	Orthodox	1998	Albania	Not asked in survey	Not asked in survey	Not asked in survey	Not asked in survey	38477	TRUE	Yes	Very important	FALSE	(40,50]	TRUE	F	SecondaryTech	NA	Indo-European	Albanian	TRUE	alb	aln	41	20		1	1	0	Albanian	Indo-European		2529	Eurasia	4	Europe
322	Albanian	Female	50	Complete secondary school: technical/vocational type/Seconda	2	Orthodox	1998	Albania	Not asked in survey	Not asked in survey	Not asked in survey	Not asked in survey	38478	TRUE	Yes	Very important	FALSE	(40,50]	TRUE	F	SecondaryTech	NA	Indo-European	Albanian	TRUE	alb	aln	41	20		1	1	0	Albanian	Indo-European		2529	Eurasia	4	Europe
323	Albanian	Female	48	Complete secondary school: technical/vocational type/Seconda	2	Orthodox	1998	Albania	Not asked in survey	Not asked in survey	Not asked in survey	Not asked in survey	38479	TRUE	Yes	Very important	FALSE	(40,50]	TRUE	F	SecondaryTech	NA	Indo-European	Albanian	TRUE	alb	aln	41	20		1	1	0	Albanian	Indo-European		2529	Eurasia	4	Europe
324	Albanian	Male	62	Inadequately completed elementary education	3	Muslim	1998	Albania	Not asked in survey	Not asked in survey	Not asked in survey	Not asked in survey	38480	FALSE	No	Very important	FALSE	(60,70]	FALSE	M	StartedElemenary	NA	Indo-European	Albanian	TRUE	alb	aln	41	20		1	1	0	Albanian	Indo-European		2529	Eurasia	4	Europe
325	Albanian	Male	67	Inadequately completed elementary education	3	Muslim	1998	Albania	Not asked in survey	Not asked in survey	Not asked in survey	Not asked in survey	38481	TRUE	No	Very important	FALSE	(60,70]	TRUE	M	StartedElemenary	NA	Indo-European	Albanian	TRUE	alb	aln	41	20		1	1	0	Albanian	Indo-European		2529	Eurasia	4	Europe
326	Albanian	Female	23	Completed (compulsory) elementary education	0	Muslim	1998	Albania	Not asked in survey	Not asked in survey	Not asked in survey	Not asked in survey	38482	TRUE	Yes	Very important	FALSE	(20,30]	TRUE	F	Elementary	NA	Indo-European	Albanian	TRUE	alb	aln	41	20		1	1	0	Albanian	Indo-European		2529	Eurasia	4	Europe
327	Albanian	Female	22	Completed (compulsory) elementary education	0	Muslim	1998	Albania	Not asked in survey	Not asked in survey	Not asked in survey	Not asked in survey	38483	TRUE	Yes	Very important	FALSE	(20,30]	FALSE	F	Elementary	NA	Indo-European	Albanian	TRUE	alb	aln	41	20		1	1	0	Albanian	Indo-European		2529	Eurasia	4	Europe
328	Albanian	Male	31	Incomplete secondary school: technical/vocational type/(Comp	2	Muslim	1998	Albania	Not asked in survey	Not asked in survey	Not asked in survey	Not asked in survey	38484	FALSE	No	Very important	TRUE	(30,40]	TRUE	M	StartedSecondaryTech	NA	Indo-European	Albanian	TRUE	alb	aln	41	20		1	1	0	Albanian	Indo-European		2529	Eurasia	4	Europe
329	Albanian	Female	26	University with degree/Higher education - upper-level tertia	0	Orthodox	1998	Albania	Not asked in survey	Not asked in survey	Not asked in survey	Not asked in survey	38485	TRUE	No	Very important	FALSE	(20,30]	FALSE	F	Uni	NA	Indo-European	Albanian	TRUE	alb	aln	41	20		1	1	0	Albanian	Indo-European		2529	Eurasia	4	Europe
330	Albanian	Male	33	Inadequately completed elementary education	3	Muslim	1998	Albania	Not asked in survey	Not asked in survey	Not asked in survey	Not asked in survey	38486	FALSE	Yes	Very important	TRUE	(30,40]	TRUE	M	StartedElemenary	NA	Indo-European	Albanian	TRUE	alb	aln	41	20		1	1	0	Albanian	Indo-European		2529	Eurasia	4	Europe
331	Albanian	Female	42	Complete secondary school: technical/vocational type/Seconda	2	Orthodox	1998	Albania	Not asked in survey	Not asked in survey	Not asked in survey	Not asked in survey	38487	TRUE	Yes	Very important	FALSE	(40,50]	TRUE	F	SecondaryTech	NA	Indo-European	Albanian	TRUE	alb	aln	41	20		1	1	0	Albanian	Indo-European		2529	Eurasia	4	Europe
332	Albanian	Male	41	Complete secondary school: technical/vocational type/Seconda	2	Orthodox	1998	Albania	Not asked in survey	Not asked in survey	Not asked in survey	Not asked in survey	38488	TRUE	NA	Very important	FALSE	(40,50]	TRUE	M	SecondaryTech	NA	Indo-European	Albanian	TRUE	alb	aln	41	20		1	1	0	Albanian	Indo-European		2529	Eurasia	4	Europe
333	Albanian	Male	38	Inadequately completed elementary education	2	Muslim	1998	Albania	Not asked in survey	Not asked in survey	Not asked in survey	Not asked in survey	38489	FALSE	No	Very important	TRUE	(30,40]	TRUE	M	StartedElemenary	NA	Indo-European	Albanian	TRUE	alb	aln	41	20		1	1	0	Albanian	Indo-European		2529	Eurasia	4	Europe
334	Albanian	Female	60	Inadequately completed elementary education	2	Muslim	1998	Albania	Not asked in survey	Not asked in survey	Not asked in survey	Not asked in survey	38490	FALSE	No	Very important	TRUE	(50,60]	FALSE	F	StartedElemenary	NA	Indo-European	Albanian	TRUE	alb	aln	41	20		1	1	0	Albanian	Indo-European		2529	Eurasia	4	Europe
335	Albanian	Male	67	Inadequately completed elementary education	3	Muslim	1998	Albania	Not asked in survey	Not asked in survey	Not asked in survey	Not asked in survey	38491	TRUE	No	Very important	FALSE	(60,70]	TRUE	M	StartedElemenary	NA	Indo-European	Albanian	TRUE	alb	aln	41	20		1	1	0	Albanian	Indo-European		2529	Eurasia	4	Europe
336	Albanian	Female	23	University with degree/Higher education - upper-level tertia	0	Muslim	1998	Albania	Not asked in survey	Not asked in survey	Not asked in survey	Not asked in survey	38492	TRUE	No	Very important	FALSE	(20,30]	FALSE	F	Uni	NA	Indo-European	Albanian	TRUE	alb	aln	41	20		1	1	0	Albanian	Indo-European		2529	Eurasia	4	Europe
337	Albanian	Male	20	Complete secondary: university-preparatory type/Full seconda	0	Muslim	1998	Albania	Not asked in survey	Not asked in survey	Not asked in survey	Not asked in survey	38493	TRUE	No	Very important	FALSE	(10,20]	FALSE	M	SecondaryPrep	NA	Indo-European	Albanian	TRUE	alb	aln	41	20		1	1	0	Albanian	Indo-European		2529	Eurasia	4	Europe
338	Albanian	Female	31	Completed (compulsory) elementary education	3	Muslim	1998	Albania	Not asked in survey	Not asked in survey	Not asked in survey	Not asked in survey	38494	TRUE	No	Very important	FALSE	(30,40]	TRUE	F	Elementary	NA	Indo-European	Albanian	TRUE	alb	aln	41	20		1	1	0	Albanian	Indo-European		2529	Eurasia	4	Europe
339	Albanian	Male	31	Complete secondary school: technical/vocational type/Seconda	2	Muslim	1998	Albania	Not asked in survey	Not asked in survey	Not asked in survey	Not asked in survey	38495	TRUE	No	Very important	FALSE	(30,40]	TRUE	M	SecondaryTech	NA	Indo-European	Albanian	TRUE	alb	aln	41	20		1	1	0	Albanian	Indo-European		2529	Eurasia	4	Europe
340	Albanian	Female	29	Completed (compulsory) elementary education	3	Muslim	1998	Albania	Not asked in survey	Not asked in survey	Not asked in survey	Not asked in survey	38496	TRUE	Yes	Very important	FALSE	(20,30]	TRUE	F	Elementary	NA	Indo-European	Albanian	TRUE	alb	aln	41	20		1	1	0	Albanian	Indo-European		2529	Eurasia	4	Europe
341	Albanian	Male	42	Completed (compulsory) elementary education	4	Muslim	1998	Albania	Not asked in survey	Not asked in survey	Not asked in survey	Not asked in survey	38497	FALSE	Yes	Very important	FALSE	(40,50]	TRUE	M	Elementary	NA	Indo-European	Albanian	TRUE	alb	aln	41	20		1	1	0	Albanian	Indo-European		2529	Eurasia	4	Europe
342	Albanian	Female	44	Completed (compulsory) elementary education	4	Muslim	1998	Albania	Not asked in survey	Not asked in survey	Not asked in survey	Not asked in survey	38498	FALSE	No	Very important	FALSE	(40,50]	TRUE	F	Elementary	NA	Indo-European	Albanian	TRUE	alb	aln	41	20		1	1	0	Albanian	Indo-European		2529	Eurasia	4	Europe
343	Albanian	Male	37	University with degree/Higher education - upper-level tertia	2	Muslim	1998	Albania	Not asked in survey	Not asked in survey	Not asked in survey	Not asked in survey	38499	TRUE	No	Very important	FALSE	(30,40]	TRUE	M	Uni	NA	Indo-European	Albanian	TRUE	alb	aln	41	20		1	1	0	Albanian	Indo-European		2529	Eurasia	4	Europe
344	Albanian	Female	47	Inadequately completed elementary education	4	Muslim	1998	Albania	Not asked in survey	Not asked in survey	Not asked in survey	Not asked in survey	38500	FALSE	No	Very important	FALSE	(40,50]	TRUE	F	StartedElemenary	NA	Indo-European	Albanian	TRUE	alb	aln	41	20		1	1	0	Albanian	Indo-European		2529	Eurasia	4	Europe
345	Albanian	Male	64	Completed (compulsory) elementary education	4	Muslim	1998	Albania	Not asked in survey	Not asked in survey	Not asked in survey	Not asked in survey	38501	FALSE	Yes	Very important	FALSE	(60,70]	TRUE	M	Elementary	NA	Indo-European	Albanian	TRUE	alb	aln	41	20		1	1	0	Albanian	Indo-European		2529	Eurasia	4	Europe
346	Albanian	Male	23	Complete secondary school: technical/vocational type/Seconda	0	Muslim	1998	Albania	Not asked in survey	Not asked in survey	Not asked in survey	Not asked in survey	38502	TRUE	Yes	Very important	FALSE	(20,30]	FALSE	M	SecondaryTech	NA	Indo-European	Albanian	TRUE	alb	aln	41	20		1	1	0	Albanian	Indo-European		2529	Eurasia	4	Europe
347	Albanian	Female	22	University with degree/Higher education - upper-level tertia	0	Muslim	1998	Albania	Not asked in survey	Not asked in survey	Not asked in survey	Not asked in survey	38503	TRUE	Yes	Very important	FALSE	(20,30]	FALSE	F	Uni	NA	Indo-European	Albanian	TRUE	alb	aln	41	20		1	1	0	Albanian	Indo-European		2529	Eurasia	4	Europe
348	Albanian	Female	27	Completed (compulsory) elementary education	3	Muslim	1998	Albania	Not asked in survey	Not asked in survey	Not asked in survey	Not asked in survey	38504	TRUE	Yes	Very important	FALSE	(20,30]	TRUE	F	Elementary	NA	Indo-European	Albanian	TRUE	alb	aln	41	20		1	1	0	Albanian	Indo-European		2529	Eurasia	4	Europe
349	Albanian	Male	34	Complete secondary school: technical/vocational type/Seconda	3	Muslim	1998	Albania	Not asked in survey	Not asked in survey	Not asked in survey	Not asked in survey	38505	FALSE	Yes	Very important	FALSE	(30,40]	TRUE	M	SecondaryTech	NA	Indo-European	Albanian	TRUE	alb	aln	41	20		1	1	0	Albanian	Indo-European		2529	Eurasia	4	Europe
350	Albanian	Female	30	Completed (compulsory) elementary education	3	Muslim	1998	Albania	Not asked in survey	Not asked in survey	Not asked in survey	Not asked in survey	38506	TRUE	Yes	Very important	FALSE	(20,30]	TRUE	F	Elementary	NA	Indo-European	Albanian	TRUE	alb	aln	41	20		1	1	0	Albanian	Indo-European		2529	Eurasia	4	Europe
351	Albanian	Female	42	Completed (compulsory) elementary education	4	Muslim	1998	Albania	Not asked in survey	Not asked in survey	Not asked in survey	Not asked in survey	38507	FALSE	Yes	Very important	FALSE	(40,50]	TRUE	F	Elementary	NA	Indo-European	Albanian	TRUE	alb	aln	41	20		1	1	0	Albanian	Indo-European		2529	Eurasia	4	Europe
352	Albanian	Female	24	Completed (compulsory) elementary education	2	Muslim	1998	Albania	Not asked in survey	Not asked in survey	Not asked in survey	Not asked in survey	38508	FALSE	NA	Very important	TRUE	(20,30]	TRUE	F	Elementary	NA	Indo-European	Albanian	TRUE	alb	aln	41	20		1	1	0	Albanian	Indo-European		2529	Eurasia	4	Europe
353	Albanian	Male	43	Completed (compulsory) elementary education	4	Muslim	1998	Albania	Not asked in survey	Not asked in survey	Not asked in survey	Not asked in survey	38509	FALSE	Yes	Very important	FALSE	(40,50]	TRUE	M	Elementary	NA	Indo-European	Albanian	TRUE	alb	aln	41	20		1	1	0	Albanian	Indo-European		2529	Eurasia	4	Europe
354	Albanian	Female	49	Inadequately completed elementary education	3	Muslim	1998	Albania	Not asked in survey	Not asked in survey	Not asked in survey	Not asked in survey	38510	FALSE	Yes	Very important	FALSE	(40,50]	TRUE	F	StartedElemenary	NA	Indo-European	Albanian	TRUE	alb	aln	41	20		1	1	0	Albanian	Indo-European		2529	Eurasia	4	Europe
355	Albanian	Male	20	Complete secondary: university-preparatory type/Full seconda	0	Muslim	1998	Albania	Not asked in survey	Not asked in survey	Not asked in survey	Not asked in survey	38511	TRUE	Yes	Very important	FALSE	(10,20]	FALSE	M	SecondaryPrep	NA	Indo-European	Albanian	TRUE	alb	aln	41	20		1	1	0	Albanian	Indo-European		2529	Eurasia	4	Europe
356	Albanian	Female	21	Completed (compulsory) elementary education	0	Muslim	1998	Albania	Not asked in survey	Not asked in survey	Not asked in survey	Not asked in survey	38512	TRUE	No	Very important	FALSE	(20,30]	FALSE	F	Elementary	NA	Indo-European	Albanian	TRUE	alb	aln	41	20		1	1	0	Albanian	Indo-European		2529	Eurasia	4	Europe
357	Albanian	Male	28	Completed (compulsory) elementary education	3	Muslim	1998	Albania	Not asked in survey	Not asked in survey	Not asked in survey	Not asked in survey	38513	TRUE	No	Very important	FALSE	(20,30]	TRUE	M	Elementary	NA	Indo-European	Albanian	TRUE	alb	aln	41	20		1	1	0	Albanian	Indo-European		2529	Eurasia	4	Europe
358	Albanian	Female	37	Completed (compulsory) elementary education	3	Muslim	1998	Albania	Not asked in survey	Not asked in survey	Not asked in survey	Not asked in survey	38514	TRUE	Yes	Very important	FALSE	(30,40]	TRUE	F	Elementary	NA	Indo-European	Albanian	TRUE	alb	aln	41	20		1	1	0	Albanian	Indo-European		2529	Eurasia	4	Europe
359	Albanian	Male	52	Completed (compulsory) elementary education	4	Muslim	1998	Albania	Not asked in survey	Not asked in survey	Not asked in survey	Not asked in survey	38515	FALSE	No	Very important	FALSE	(50,60]	TRUE	M	Elementary	NA	Indo-European	Albanian	TRUE	alb	aln	41	20		1	1	0	Albanian	Indo-European		2529	Eurasia	4	Europe
360	Albanian	Male	64	Completed (compulsory) elementary education	4	Muslim	1998	Albania	Not asked in survey	Not asked in survey	Not asked in survey	Not asked in survey	38516	FALSE	Yes	Very important	FALSE	(60,70]	TRUE	M	Elementary	NA	Indo-European	Albanian	TRUE	alb	aln	41	20		1	1	0	Albanian	Indo-European		2529	Eurasia	4	Europe
361	Albanian	Female	67	Inadequately completed elementary education	4	Muslim	1998	Albania	Not asked in survey	Not asked in survey	Not asked in survey	Not asked in survey	38517	FALSE	Yes	Very important	FALSE	(60,70]	FALSE	F	StartedElemenary	NA	Indo-European	Albanian	TRUE	alb	aln	41	20		1	1	0	Albanian	Indo-European		2529	Eurasia	4	Europe
362	Albanian	Male	22	Incomplete secondary school: technical/vocational type/(Comp	0	Muslim	1998	Albania	Not asked in survey	Not asked in survey	Not asked in survey	Not asked in survey	38518	FALSE	Yes	Very important	TRUE	(20,30]	FALSE	M	StartedSecondaryTech	NA	Indo-European	Albanian	TRUE	alb	aln	41	20		1	1	0	Albanian	Indo-European		2529	Eurasia	4	Europe
363	Albanian	Female	23	Completed (compulsory) elementary education	1	Muslim	1998	Albania	Not asked in survey	Not asked in survey	Not asked in survey	Not asked in survey	38519	TRUE	Yes	Very important	FALSE	(20,30]	TRUE	F	Elementary	NA	Indo-European	Albanian	TRUE	alb	aln	41	20		1	1	0	Albanian	Indo-European		2529	Eurasia	4	Europe
364	Albanian	Male	26	Completed (compulsory) elementary education	2	Muslim	1998	Albania	Not asked in survey	Not asked in survey	Not asked in survey	Not asked in survey	38520	TRUE	Yes	Very important	FALSE	(20,30]	TRUE	M	Elementary	NA	Indo-European	Albanian	TRUE	alb	aln	41	20		1	1	0	Albanian	Indo-European		2529	Eurasia	4	Europe
365	Albanian	Male	70	Inadequately completed elementary education	4	Muslim	1998	Albania	Not asked in survey	Not asked in survey	Not asked in survey	Not asked in survey	38521	FALSE	Yes	Very important	FALSE	(60,70]	FALSE	M	StartedElemenary	NA	Indo-European	Albanian	TRUE	alb	aln	41	20		1	1	0	Albanian	Indo-European		2529	Eurasia	4	Europe
366	Albanian	Male	50	Complete secondary school: technical/vocational type/Seconda	2	Orthodox	1998	Albania	Not asked in survey	Not asked in survey	Not asked in survey	Not asked in survey	38522	TRUE	No	Very important	FALSE	(40,50]	TRUE	M	SecondaryTech	NA	Indo-European	Albanian	TRUE	alb	aln	41	20		1	1	0	Albanian	Indo-European		2529	Eurasia	4	Europe
367	Albanian	Female	30	Complete secondary school: technical/vocational type/Seconda	2	Orthodox	1998	Albania	Not asked in survey	Not asked in survey	Not asked in survey	Not asked in survey	38523	TRUE	No	Very important	FALSE	(20,30]	TRUE	F	SecondaryTech	NA	Indo-European	Albanian	TRUE	alb	aln	41	20		1	1	0	Albanian	Indo-European		2529	Eurasia	4	Europe
368	Albanian	Female	45	Complete secondary school: technical/vocational type/Seconda	4	Muslim	1998	Albania	Not asked in survey	Not asked in survey	Not asked in survey	Not asked in survey	38524	TRUE	No	Very important	FALSE	(40,50]	TRUE	F	SecondaryTech	NA	Indo-European	Albanian	TRUE	alb	aln	41	20		1	1	0	Albanian	Indo-European		2529	Eurasia	4	Europe
369	Albanian	Male	45	Complete secondary school: technical/vocational type/Seconda	2	Orthodox	1998	Albania	Not asked in survey	Not asked in survey	Not asked in survey	Not asked in survey	38525	TRUE	No	Very important	FALSE	(40,50]	TRUE	M	SecondaryTech	NA	Indo-European	Albanian	TRUE	alb	aln	41	20		1	1	0	Albanian	Indo-European		2529	Eurasia	4	Europe
370	Albanian	Male	60	Inadequately completed elementary education	3	Muslim	1998	Albania	Not asked in survey	Not asked in survey	Not asked in survey	Not asked in survey	38526	FALSE	No	Very important	FALSE	(50,60]	FALSE	M	StartedElemenary	NA	Indo-European	Albanian	TRUE	alb	aln	41	20		1	1	0	Albanian	Indo-European		2529	Eurasia	4	Europe
371	Albanian	Male	67	Inadequately completed elementary education	3	Muslim	1998	Albania	Not asked in survey	Not asked in survey	Not asked in survey	Not asked in survey	38527	TRUE	Yes	Very important	FALSE	(60,70]	TRUE	M	StartedElemenary	NA	Indo-European	Albanian	TRUE	alb	aln	41	20		1	1	0	Albanian	Indo-European		2529	Eurasia	4	Europe
372	Albanian	Male	23	Completed (compulsory) elementary education	0	Muslim	1998	Albania	Not asked in survey	Not asked in survey	Not asked in survey	Not asked in survey	38528	FALSE	Yes	Very important	FALSE	(20,30]	FALSE	M	Elementary	NA	Indo-European	Albanian	TRUE	alb	aln	41	20		1	1	0	Albanian	Indo-European		2529	Eurasia	4	Europe
373	Albanian	Female	32	Completed (compulsory) elementary education	2	Muslim	1998	Albania	Not asked in survey	Not asked in survey	Not asked in survey	Not asked in survey	38529	FALSE	Yes	Very important	TRUE	(30,40]	TRUE	F	Elementary	NA	Indo-European	Albanian	TRUE	alb	aln	41	20		1	1	0	Albanian	Indo-European		2529	Eurasia	4	Europe
374	Albanian	Male	45	Complete secondary school: technical/vocational type/Seconda	2	Orthodox	1998	Albania	Not asked in survey	Not asked in survey	Not asked in survey	Not asked in survey	38530	TRUE	No	Very important	FALSE	(40,50]	TRUE	M	SecondaryTech	NA	Indo-European	Albanian	TRUE	alb	aln	41	20		1	1	0	Albanian	Indo-European		2529	Eurasia	4	Europe
375	Albanian	Female	50	Complete secondary school: technical/vocational type/Seconda	2	Orthodox	1998	Albania	Not asked in survey	Not asked in survey	Not asked in survey	Not asked in survey	38531	TRUE	Yes	Very important	FALSE	(40,50]	TRUE	F	SecondaryTech	NA	Indo-European	Albanian	TRUE	alb	aln	41	20		1	1	0	Albanian	Indo-European		2529	Eurasia	4	Europe
376	Albanian	Male	63	Inadequately completed elementary education	3	Muslim	1998	Albania	Not asked in survey	Not asked in survey	Not asked in survey	Not asked in survey	38532	FALSE	No	Very important	FALSE	(60,70]	FALSE	M	StartedElemenary	NA	Indo-European	Albanian	TRUE	alb	aln	41	20		1	1	0	Albanian	Indo-European		2529	Eurasia	4	Europe
377	Albanian	Female	70	Inadequately completed elementary education	3	Orthodox	1998	Albania	Not asked in survey	Not asked in survey	Not asked in survey	Not asked in survey	38533	TRUE	No	Very important	FALSE	(60,70]	TRUE	F	StartedElemenary	NA	Indo-European	Albanian	TRUE	alb	aln	41	20		1	1	0	Albanian	Indo-European		2529	Eurasia	4	Europe
378	Albanian	Female	19	Completed (compulsory) elementary education	0	Muslim	1998	Albania	Not asked in survey	Not asked in survey	Not asked in survey	Not asked in survey	38534	FALSE	No	Very important	FALSE	(10,20]	FALSE	F	Elementary	NA	Indo-European	Albanian	TRUE	alb	aln	41	20		1	1	0	Albanian	Indo-European		2529	Eurasia	4	Europe
379	Albanian	Female	21	Completed (compulsory) elementary education	0	Muslim	1998	Albania	Not asked in survey	Not asked in survey	Not asked in survey	Not asked in survey	38535	FALSE	Yes	Very important	FALSE	(20,30]	FALSE	F	Elementary	NA	Indo-European	Albanian	TRUE	alb	aln	41	20		1	1	0	Albanian	Indo-European		2529	Eurasia	4	Europe
380	Albanian	Female	33	Completed (compulsory) elementary education	3	Orthodox	1998	Albania	Not asked in survey	Not asked in survey	Not asked in survey	Not asked in survey	38536	FALSE	Yes	Very important	FALSE	(30,40]	TRUE	F	Elementary	NA	Indo-European	Albanian	TRUE	alb	aln	41	20		1	1	0	Albanian	Indo-European		2529	Eurasia	4	Europe
381	Albanian	Male	32	Complete secondary school: technical/vocational type/Seconda	1	Muslim	1998	Albania	Not asked in survey	Not asked in survey	Not asked in survey	Not asked in survey	38537	TRUE	No	Very important	FALSE	(30,40]	TRUE	M	SecondaryTech	NA	Indo-European	Albanian	TRUE	alb	aln	41	20		1	1	0	Albanian	Indo-European		2529	Eurasia	4	Europe
382	Albanian	Female	33	Completed (compulsory) elementary education	3	Muslim	1998	Albania	Not asked in survey	Not asked in survey	Not asked in survey	Not asked in survey	38538	FALSE	Yes	Very important	FALSE	(30,40]	TRUE	F	Elementary	NA	Indo-European	Albanian	TRUE	alb	aln	41	20		1	1	0	Albanian	Indo-European		2529	Eurasia	4	Europe
383	Albanian	Male	37	Completed (compulsory) elementary education	2	Muslim	1998	Albania	Not asked in survey	Not asked in survey	Not asked in survey	Not asked in survey	38539	FALSE	No	Very important	FALSE	(30,40]	TRUE	M	Elementary	NA	Indo-European	Albanian	TRUE	alb	aln	41	20		1	1	0	Albanian	Indo-European		2529	Eurasia	4	Europe
384	Albanian	Female	36	University with degree/Higher education - upper-level tertia	1	Muslim	1998	Albania	Not asked in survey	Not asked in survey	Not asked in survey	Not asked in survey	38540	FALSE	No	Very important	FALSE	(30,40]	TRUE	F	Uni	NA	Indo-European	Albanian	TRUE	alb	aln	41	20		1	1	0	Albanian	Indo-European		2529	Eurasia	4	Europe
385	Albanian	Male	37	Complete secondary school: technical/vocational type/Seconda	3	Muslim	1998	Albania	Not asked in survey	Not asked in survey	Not asked in survey	Not asked in survey	38541	FALSE	No	Very important	FALSE	(30,40]	TRUE	M	SecondaryTech	NA	Indo-European	Albanian	TRUE	alb	aln	41	20		1	1	0	Albanian	Indo-European		2529	Eurasia	4	Europe
386	Albanian	Male	47	Completed (compulsory) elementary education	3	Muslim	1998	Albania	Not asked in survey	Not asked in survey	Not asked in survey	Not asked in survey	38542	FALSE	No	Very important	FALSE	(40,50]	TRUE	M	Elementary	NA	Indo-European	Albanian	TRUE	alb	aln	41	20		1	1	0	Albanian	Indo-European		2529	Eurasia	4	Europe
387	Albanian	Female	-2	Inadequately completed elementary education	6	Muslim	1998	Albania	Not asked in survey	Not asked in survey	Not asked in survey	Not asked in survey	38543	FALSE	Yes	Very important	FALSE	NA	TRUE	F	StartedElemenary	NA	Indo-European	Albanian	TRUE	alb	aln	41	20		1	1	0	Albanian	Indo-European		2529	Eurasia	4	Europe
388	Albanian	Male	19	Completed (compulsory) elementary education	0	Muslim	1998	Albania	Not asked in survey	Not asked in survey	Not asked in survey	Not asked in survey	38544	FALSE	No	Very important	FALSE	(10,20]	FALSE	M	Elementary	NA	Indo-European	Albanian	TRUE	alb	aln	41	20		1	1	0	Albanian	Indo-European		2529	Eurasia	4	Europe
389	Albanian	Male	23	Inadequately completed elementary education	1	Muslim	1998	Albania	Not asked in survey	Not asked in survey	Not asked in survey	Not asked in survey	38545	FALSE	Yes	Very important	FALSE	(20,30]	TRUE	M	StartedElemenary	NA	Indo-European	Albanian	TRUE	alb	aln	41	20		1	1	0	Albanian	Indo-European		2529	Eurasia	4	Europe
390	Albanian	Female	32	Completed (compulsory) elementary education	2	Muslim	1998	Albania	Not asked in survey	Not asked in survey	Not asked in survey	Not asked in survey	38546	FALSE	No	Very important	TRUE	(30,40]	TRUE	F	Elementary	NA	Indo-European	Albanian	TRUE	alb	aln	41	20		1	1	0	Albanian	Indo-European		2529	Eurasia	4	Europe
391	Albanian	Male	33	Some university without degree/Higher education - lower-leve	1	Muslim	1998	Albania	Not asked in survey	Not asked in survey	Not asked in survey	Not asked in survey	38547	TRUE	No	Very important	FALSE	(30,40]	TRUE	M	StartedUni	NA	Indo-European	Albanian	TRUE	alb	aln	41	20		1	1	0	Albanian	Indo-European		2529	Eurasia	4	Europe
392	Albanian	Female	33	Inadequately completed elementary education	2	Muslim	1998	Albania	Not asked in survey	Not asked in survey	Not asked in survey	Not asked in survey	38548	FALSE	Yes	Very important	FALSE	(30,40]	TRUE	F	StartedElemenary	NA	Indo-European	Albanian	TRUE	alb	aln	41	20		1	1	0	Albanian	Indo-European		2529	Eurasia	4	Europe
393	Albanian	Male	38	Completed (compulsory) elementary education	2	Muslim	1998	Albania	Not asked in survey	Not asked in survey	Not asked in survey	Not asked in survey	38549	FALSE	No	Very important	FALSE	(30,40]	TRUE	M	Elementary	NA	Indo-European	Albanian	TRUE	alb	aln	41	20		1	1	0	Albanian	Indo-European		2529	Eurasia	4	Europe
394	Albanian	Female	42	Completed (compulsory) elementary education	3	Muslim	1998	Albania	Not asked in survey	Not asked in survey	Not asked in survey	Not asked in survey	38550	FALSE	No	Very important	FALSE	(40,50]	TRUE	F	Elementary	NA	Indo-European	Albanian	TRUE	alb	aln	41	20		1	1	0	Albanian	Indo-European		2529	Eurasia	4	Europe
395	Albanian	Male	43	Complete secondary school: technical/vocational type/Seconda	2	Muslim	1998	Albania	Not asked in survey	Not asked in survey	Not asked in survey	Not asked in survey	38551	FALSE	No	Very important	FALSE	(40,50]	TRUE	M	SecondaryTech	NA	Indo-European	Albanian	TRUE	alb	aln	41	20		1	1	0	Albanian	Indo-European		2529	Eurasia	4	Europe
396	Albanian	Male	50	Completed (compulsory) elementary education	3	Muslim	1998	Albania	Not asked in survey	Not asked in survey	Not asked in survey	Not asked in survey	38552	FALSE	Yes	Very important	FALSE	(40,50]	TRUE	M	Elementary	NA	Indo-European	Albanian	TRUE	alb	aln	41	20		1	1	0	Albanian	Indo-European		2529	Eurasia	4	Europe
397	Albanian	Female	62	Inadequately completed elementary education	3	Muslim	1998	Albania	Not asked in survey	Not asked in survey	Not asked in survey	Not asked in survey	38553	FALSE	No	Very important	FALSE	(60,70]	TRUE	F	StartedElemenary	NA	Indo-European	Albanian	TRUE	alb	aln	41	20		1	1	0	Albanian	Indo-European		2529	Eurasia	4	Europe
398	Albanian	Male	20	Completed (compulsory) elementary education	0	Muslim	1998	Albania	Not asked in survey	Not asked in survey	Not asked in survey	Not asked in survey	38555	FALSE	No	Rather important	TRUE	(10,20]	FALSE	M	Elementary	NA	Indo-European	Albanian	TRUE	alb	aln	41	20		1	1	0	Albanian	Indo-European		2529	Eurasia	3	Europe
399	Albanian	Female	23	Complete secondary school: technical/vocational type/Seconda	2	Muslim	1998	Albania	Not asked in survey	Not asked in survey	Not asked in survey	Not asked in survey	38556	FALSE	No	Very important	FALSE	(20,30]	TRUE	F	SecondaryTech	NA	Indo-European	Albanian	TRUE	alb	aln	41	20		1	1	0	Albanian	Indo-European		2529	Eurasia	4	Europe
400	Albanian	Male	32	Inadequately completed elementary education	0	Muslim	1998	Albania	Not asked in survey	Not asked in survey	Not asked in survey	Not asked in survey	38557	FALSE	No	Very important	FALSE	(30,40]	FALSE	M	StartedElemenary	NA	Indo-European	Albanian	TRUE	alb	aln	41	20		1	1	0	Albanian	Indo-European		2529	Eurasia	4	Europe
401	Albanian	Female	27	Completed (compulsory) elementary education	1	Muslim	1998	Albania	Not asked in survey	Not asked in survey	Not asked in survey	Not asked in survey	38558	FALSE	No	Very important	FALSE	(20,30]	TRUE	F	Elementary	NA	Indo-European	Albanian	TRUE	alb	aln	41	20		1	1	0	Albanian	Indo-European		2529	Eurasia	4	Europe
402	Albanian	Male	40	University with degree/Higher education - upper-level tertia	1	Muslim	1998	Albania	Not asked in survey	Not asked in survey	Not asked in survey	Not asked in survey	38559	FALSE	No	Very important	FALSE	(30,40]	TRUE	M	Uni	NA	Indo-European	Albanian	TRUE	alb	aln	41	20		1	1	0	Albanian	Indo-European		2529	Eurasia	4	Europe
403	Albanian	Female	37	Complete secondary school: technical/vocational type/Seconda	1	Muslim	1998	Albania	Not asked in survey	Not asked in survey	Not asked in survey	Not asked in survey	38560	FALSE	No	Very important	FALSE	(30,40]	TRUE	F	SecondaryTech	NA	Indo-European	Albanian	TRUE	alb	aln	41	20		1	1	0	Albanian	Indo-European		2529	Eurasia	4	Europe
404	Albanian	Female	45	Complete secondary school: technical/vocational type/Seconda	3	Muslim	1998	Albania	Not asked in survey	Not asked in survey	Not asked in survey	Not asked in survey	38561	FALSE	No	Very important	FALSE	(40,50]	TRUE	F	SecondaryTech	NA	Indo-European	Albanian	TRUE	alb	aln	41	20		1	1	0	Albanian	Indo-European		2529	Eurasia	4	Europe
405	Albanian	Male	45	Completed (compulsory) elementary education	2	Orthodox	1998	Albania	Not asked in survey	Not asked in survey	Not asked in survey	Not asked in survey	38562	TRUE	No	Very important	FALSE	(40,50]	TRUE	M	Elementary	NA	Indo-European	Albanian	TRUE	alb	aln	41	20		1	1	0	Albanian	Indo-European		2529	Eurasia	4	Europe
406	Albanian	Male	60	Completed (compulsory) elementary education	3	Muslim	1998	Albania	Not asked in survey	Not asked in survey	Not asked in survey	Not asked in survey	38563	FALSE	No	Very important	FALSE	(50,60]	TRUE	M	Elementary	NA	Indo-European	Albanian	TRUE	alb	aln	41	20		1	1	0	Albanian	Indo-European		2529	Eurasia	4	Europe
407	Albanian	Female	66	Complete secondary school: technical/vocational type/Seconda	3	Muslim	1998	Albania	Not asked in survey	Not asked in survey	Not asked in survey	Not asked in survey	38564	FALSE	Yes	Very important	FALSE	(60,70]	TRUE	F	SecondaryTech	NA	Indo-European	Albanian	TRUE	alb	aln	41	20		1	1	0	Albanian	Indo-European		2529	Eurasia	4	Europe
408	Albanian	Male	24	Complete secondary school: technical/vocational type/Seconda	0	Muslim	1998	Albania	Not asked in survey	Not asked in survey	Not asked in survey	Not asked in survey	38565	FALSE	No	Very important	FALSE	(20,30]	FALSE	M	SecondaryTech	NA	Indo-European	Albanian	TRUE	alb	aln	41	20		1	1	0	Albanian	Indo-European		2529	Eurasia	4	Europe
409	Albanian	Female	26	Complete secondary school: technical/vocational type/Seconda	0	Muslim	1998	Albania	Not asked in survey	Not asked in survey	Not asked in survey	Not asked in survey	38566	FALSE	No	Very important	TRUE	(20,30]	FALSE	F	SecondaryTech	NA	Indo-European	Albanian	TRUE	alb	aln	41	20		1	1	0	Albanian	Indo-European		2529	Eurasia	4	Europe
410	Albanian	Male	32	University with degree/Higher education - upper-level tertia	1	Muslim	1998	Albania	Not asked in survey	Not asked in survey	Not asked in survey	Not asked in survey	38567	FALSE	No	Very important	FALSE	(30,40]	TRUE	M	Uni	NA	Indo-European	Albanian	TRUE	alb	aln	41	20		1	1	0	Albanian	Indo-European		2529	Eurasia	4	Europe
411	Albanian	Female	37	Completed (compulsory) elementary education	3	Orthodox	1998	Albania	Not asked in survey	Not asked in survey	Not asked in survey	Not asked in survey	38568	TRUE	No	Very important	FALSE	(30,40]	TRUE	F	Elementary	NA	Indo-European	Albanian	TRUE	alb	aln	41	20		1	1	0	Albanian	Indo-European		2529	Eurasia	4	Europe
412	Albanian	Male	45	Complete secondary school: technical/vocational type/Seconda	2	Orthodox	1998	Albania	Not asked in survey	Not asked in survey	Not asked in survey	Not asked in survey	38569	TRUE	No	Very important	FALSE	(40,50]	TRUE	M	SecondaryTech	NA	Indo-European	Albanian	TRUE	alb	aln	41	20		1	1	0	Albanian	Indo-European		2529	Eurasia	4	Europe
413	Albanian	Female	56	Complete secondary school: technical/vocational type/Seconda	3	Muslim	1998	Albania	Not asked in survey	Not asked in survey	Not asked in survey	Not asked in survey	38570	TRUE	Yes	Very important	FALSE	(50,60]	TRUE	F	SecondaryTech	NA	Indo-European	Albanian	TRUE	alb	aln	41	20		1	1	0	Albanian	Indo-European		2529	Eurasia	4	Europe
414	Albanian	Female	66	Complete secondary school: technical/vocational type/Seconda	3	Muslim	1998	Albania	Not asked in survey	Not asked in survey	Not asked in survey	Not asked in survey	38571	FALSE	No	Very important	FALSE	(60,70]	TRUE	F	SecondaryTech	NA	Indo-European	Albanian	TRUE	alb	aln	41	20		1	1	0	Albanian	Indo-European		2529	Eurasia	4	Europe
415	Albanian	Male	23	Completed (compulsory) elementary education	0	Muslim	1998	Albania	Not asked in survey	Not asked in survey	Not asked in survey	Not asked in survey	38572	FALSE	NA	Very important	FALSE	(20,30]	FALSE	M	Elementary	NA	Indo-European	Albanian	TRUE	alb	aln	41	20		1	1	0	Albanian	Indo-European		2529	Eurasia	4	Europe
416	Albanian	Female	32	Complete secondary: university-preparatory type/Full seconda	1	Muslim	1998	Albania	Not asked in survey	Not asked in survey	Not asked in survey	Not asked in survey	38573	TRUE	No	Very important	FALSE	(30,40]	TRUE	F	SecondaryPrep	NA	Indo-European	Albanian	TRUE	alb	aln	41	20		1	1	0	Albanian	Indo-European		2529	Eurasia	4	Europe
417	Albanian	Male	43	Complete secondary school: technical/vocational type/Seconda	3	Muslim	1998	Albania	Not asked in survey	Not asked in survey	Not asked in survey	Not asked in survey	38574	FALSE	No	Very important	FALSE	(40,50]	TRUE	M	SecondaryTech	NA	Indo-European	Albanian	TRUE	alb	aln	41	20		1	1	0	Albanian	Indo-European		2529	Eurasia	4	Europe
418	Albanian	Female	62	Inadequately completed elementary education	3	Orthodox	1998	Albania	Not asked in survey	Not asked in survey	Not asked in survey	Not asked in survey	38575	TRUE	Yes	Very important	FALSE	(60,70]	TRUE	F	StartedElemenary	NA	Indo-European	Albanian	TRUE	alb	aln	41	20		1	1	0	Albanian	Indo-European		2529	Eurasia	4	Europe
419	Albanian	Male	24	Incomplete secondary: university-preparatory type/Secondary,	1	Muslim	1998	Albania	Not asked in survey	Not asked in survey	Not asked in survey	Not asked in survey	38576	TRUE	Yes	Very important	FALSE	(20,30]	TRUE	M	StartedSecondaryPrep	NA	Indo-European	Albanian	TRUE	alb	aln	41	20		1	1	0	Albanian	Indo-European		2529	Eurasia	4	Europe
420	Albanian	Female	27	Complete secondary: university-preparatory type/Full seconda	1	Orthodox	1998	Albania	Not asked in survey	Not asked in survey	Not asked in survey	Not asked in survey	38577	TRUE	Yes	Very important	FALSE	(20,30]	TRUE	F	SecondaryPrep	NA	Indo-European	Albanian	TRUE	alb	aln	41	20		1	1	0	Albanian	Indo-European		2529	Eurasia	4	Europe
421	Albanian	Male	37	Inadequately completed elementary education	2	Muslim	1998	Albania	Not asked in survey	Not asked in survey	Not asked in survey	Not asked in survey	38578	FALSE	Yes	Very important	FALSE	(30,40]	TRUE	M	StartedElemenary	NA	Indo-European	Albanian	TRUE	alb	aln	41	20		1	1	0	Albanian	Indo-European		2529	Eurasia	4	Europe
422	Albanian	Female	43	Completed (compulsory) elementary education	2	Muslim	1998	Albania	Not asked in survey	Not asked in survey	Not asked in survey	Not asked in survey	38579	TRUE	Yes	Very important	FALSE	(40,50]	TRUE	F	Elementary	NA	Indo-European	Albanian	TRUE	alb	aln	41	20		1	1	0	Albanian	Indo-European		2529	Eurasia	4	Europe
423	Albanian	Male	46	University with degree/Higher education - upper-level tertia	2	Muslim	1998	Albania	Not asked in survey	Not asked in survey	Not asked in survey	Not asked in survey	38580	TRUE	No	Very important	FALSE	(40,50]	TRUE	M	Uni	NA	Indo-European	Albanian	TRUE	alb	aln	41	20		1	1	0	Albanian	Indo-European		2529	Eurasia	4	Europe
424	Albanian	Female	48	Complete secondary: university-preparatory type/Full seconda	3	Orthodox	1998	Albania	Not asked in survey	Not asked in survey	Not asked in survey	Not asked in survey	38581	TRUE	No	Very important	FALSE	(40,50]	TRUE	F	SecondaryPrep	NA	Indo-European	Albanian	TRUE	alb	aln	41	20		1	1	0	Albanian	Indo-European		2529	Eurasia	4	Europe
425	Albanian	Female	63	Inadequately completed elementary education	4	Muslim	1998	Albania	Not asked in survey	Not asked in survey	Not asked in survey	Not asked in survey	38582	TRUE	No	Very important	FALSE	(60,70]	TRUE	F	StartedElemenary	NA	Indo-European	Albanian	TRUE	alb	aln	41	20		1	1	0	Albanian	Indo-European		2529	Eurasia	4	Europe
426	Albanian	Male	69	Inadequately completed elementary education	3	Muslim	1998	Albania	Not asked in survey	Not asked in survey	Not asked in survey	Not asked in survey	38583	TRUE	Yes	Very important	FALSE	(60,70]	TRUE	M	StartedElemenary	NA	Indo-European	Albanian	TRUE	alb	aln	41	20		1	1	0	Albanian	Indo-European		2529	Eurasia	4	Europe
427	Albanian	Female	23	Completed (compulsory) elementary education	0	Muslim	1998	Albania	Not asked in survey	Not asked in survey	Not asked in survey	Not asked in survey	38584	TRUE	No	Very important	FALSE	(20,30]	FALSE	F	Elementary	NA	Indo-European	Albanian	TRUE	alb	aln	41	20		1	1	0	Albanian	Indo-European		2529	Eurasia	4	Europe
428	Albanian	Male	34	Complete secondary school: technical/vocational type/Seconda	3	Muslim	1998	Albania	Not asked in survey	Not asked in survey	Not asked in survey	Not asked in survey	38585	FALSE	Yes	Very important	FALSE	(30,40]	TRUE	M	SecondaryTech	NA	Indo-European	Albanian	TRUE	alb	aln	41	20		1	1	0	Albanian	Indo-European		2529	Eurasia	4	Europe
429	Albanian	Female	26	Completed (compulsory) elementary education	2	Muslim	1998	Albania	Not asked in survey	Not asked in survey	Not asked in survey	Not asked in survey	38586	FALSE	No	Very important	FALSE	(20,30]	TRUE	F	Elementary	NA	Indo-European	Albanian	TRUE	alb	aln	41	20		1	1	0	Albanian	Indo-European		2529	Eurasia	4	Europe
430	Albanian	Male	38	University with degree/Higher education - upper-level tertia	2	Muslim	1998	Albania	Not asked in survey	Not asked in survey	Not asked in survey	Not asked in survey	38587	TRUE	Yes	Very important	FALSE	(30,40]	TRUE	M	Uni	NA	Indo-European	Albanian	TRUE	alb	aln	41	20		1	1	0	Albanian	Indo-European		2529	Eurasia	4	Europe
431	Albanian	Female	44	Completed (compulsory) elementary education	4	Muslim	1998	Albania	Not asked in survey	Not asked in survey	Not asked in survey	Not asked in survey	38588	FALSE	No	Very important	FALSE	(40,50]	TRUE	F	Elementary	NA	Indo-European	Albanian	TRUE	alb	aln	41	20		1	1	0	Albanian	Indo-European		2529	Eurasia	4	Europe
432	Albanian	Female	63	Inadequately completed elementary education	3	Muslim	1998	Albania	Not asked in survey	Not asked in survey	Not asked in survey	Not asked in survey	38589	FALSE	Yes	Very important	FALSE	(60,70]	FALSE	F	StartedElemenary	NA	Indo-European	Albanian	TRUE	alb	aln	41	20		1	1	0	Albanian	Indo-European		2529	Eurasia	4	Europe
433	Albanian	Male	62	Completed (compulsory) elementary education	4	Muslim	1998	Albania	Not asked in survey	Not asked in survey	Not asked in survey	Not asked in survey	38590	FALSE	Yes	Very important	FALSE	(60,70]	TRUE	M	Elementary	NA	Indo-European	Albanian	TRUE	alb	aln	41	20		1	1	0	Albanian	Indo-European		2529	Eurasia	4	Europe
434	Albanian	Male	21	Completed (compulsory) elementary education	0	Muslim	1998	Albania	Not asked in survey	Not asked in survey	Not asked in survey	Not asked in survey	38591	FALSE	Yes	Very important	FALSE	(20,30]	FALSE	M	Elementary	NA	Indo-European	Albanian	TRUE	alb	aln	41	20		1	1	0	Albanian	Indo-European		2529	Eurasia	4	Europe
435	Albanian	Female	24	Completed (compulsory) elementary education	0	Muslim	1998	Albania	Not asked in survey	Not asked in survey	Not asked in survey	Not asked in survey	38592	TRUE	Yes	Very important	FALSE	(20,30]	TRUE	F	Elementary	NA	Indo-European	Albanian	TRUE	alb	aln	41	20		1	1	0	Albanian	Indo-European		2529	Eurasia	4	Europe
436	Albanian	Male	32	Completed (compulsory) elementary education	3	Muslim	1998	Albania	Not asked in survey	Not asked in survey	Not asked in survey	Not asked in survey	38593	FALSE	Yes	Very important	FALSE	(30,40]	TRUE	M	Elementary	NA	Indo-European	Albanian	TRUE	alb	aln	41	20		1	1	0	Albanian	Indo-European		2529	Eurasia	4	Europe
437	Albanian	Female	42	Complete secondary school: technical/vocational type/Seconda	3	Muslim	1998	Albania	Not asked in survey	Not asked in survey	Not asked in survey	Not asked in survey	38594	FALSE	Yes	Very important	FALSE	(40,50]	TRUE	F	SecondaryTech	NA	Indo-European	Albanian	TRUE	alb	aln	41	20		1	1	0	Albanian	Indo-European		2529	Eurasia	4	Europe
438	Albanian	Male	41	Incomplete secondary: university-preparatory type/Secondary,	3	Muslim	1998	Albania	Not asked in survey	Not asked in survey	Not asked in survey	Not asked in survey	38595	TRUE	No	Very important	FALSE	(40,50]	TRUE	M	StartedSecondaryPrep	NA	Indo-European	Albanian	TRUE	alb	aln	41	20		1	1	0	Albanian	Indo-European		2529	Eurasia	4	Europe
439	Albanian	Male	51	Complete secondary school: technical/vocational type/Seconda	4	Muslim	1998	Albania	Not asked in survey	Not asked in survey	Not asked in survey	Not asked in survey	38596	TRUE	No	Very important	FALSE	(50,60]	TRUE	M	SecondaryTech	NA	Indo-European	Albanian	TRUE	alb	aln	41	20		1	1	0	Albanian	Indo-European		2529	Eurasia	4	Europe
440	Albanian	Female	66	Inadequately completed elementary education	3	Muslim	1998	Albania	Not asked in survey	Not asked in survey	Not asked in survey	Not asked in survey	38597	TRUE	No	Very important	FALSE	(60,70]	TRUE	F	StartedElemenary	NA	Indo-European	Albanian	TRUE	alb	aln	41	20		1	1	0	Albanian	Indo-European		2529	Eurasia	4	Europe
441	Albanian	Female	24	University with degree/Higher education - upper-level tertia	1	Roman Catholic	1998	Albania	Not asked in survey	Not asked in survey	Not asked in survey	Not asked in survey	38598	TRUE	No	Very important	FALSE	(20,30]	TRUE	F	Uni	NA	Indo-European	Albanian	TRUE	alb	aln	41	20		1	1	0	Albanian	Indo-European		2529	Eurasia	4	Europe
442	Albanian	Female	41	Completed (compulsory) elementary education	4	Orthodox	1998	Albania	Not asked in survey	Not asked in survey	Not asked in survey	Not asked in survey	38599	FALSE	No	Very important	FALSE	(40,50]	TRUE	F	Elementary	NA	Indo-European	Albanian	TRUE	alb	aln	41	20		1	1	0	Albanian	Indo-European		2529	Eurasia	4	Europe
443	Albanian	Male	53	Completed (compulsory) elementary education	3	Muslim	1998	Albania	Not asked in survey	Not asked in survey	Not asked in survey	Not asked in survey	38600	FALSE	No	Very important	FALSE	(50,60]	TRUE	M	Elementary	NA	Indo-European	Albanian	TRUE	alb	aln	41	20		1	1	0	Albanian	Indo-European		2529	Eurasia	4	Europe
444	Albanian	Female	60	Inadequately completed elementary education	3	Muslim	1998	Albania	Not asked in survey	Not asked in survey	Not asked in survey	Not asked in survey	38601	FALSE	No	Very important	FALSE	(50,60]	TRUE	F	StartedElemenary	NA	Indo-European	Albanian	TRUE	alb	aln	41	20		1	1	0	Albanian	Indo-European		2529	Eurasia	4	Europe
445	Albanian	Male	33	Complete secondary school: technical/vocational type/Seconda	2	Orthodox	1998	Albania	Not asked in survey	Not asked in survey	Not asked in survey	Not asked in survey	38602	TRUE	No	Very important	FALSE	(30,40]	TRUE	M	SecondaryTech	NA	Indo-European	Albanian	TRUE	alb	aln	41	20		1	1	0	Albanian	Indo-European		2529	Eurasia	4	Europe
446	Albanian	Female	38	Complete secondary school: technical/vocational type/Seconda	3	Orthodox	1998	Albania	Not asked in survey	Not asked in survey	Not asked in survey	Not asked in survey	38603	TRUE	No	Very important	FALSE	(30,40]	TRUE	F	SecondaryTech	NA	Indo-European	Albanian	TRUE	alb	aln	41	20		1	1	0	Albanian	Indo-European		2529	Eurasia	4	Europe
447	Albanian	Male	69	Inadequately completed elementary education	4	Muslim	1998	Albania	Not asked in survey	Not asked in survey	Not asked in survey	Not asked in survey	38604	TRUE	No	Very important	FALSE	(60,70]	TRUE	M	StartedElemenary	NA	Indo-European	Albanian	TRUE	alb	aln	41	20		1	1	0	Albanian	Indo-European		2529	Eurasia	4	Europe
448	Albanian	Male	25	Completed (compulsory) elementary education	0	Orthodox	1998	Albania	Not asked in survey	Not asked in survey	Not asked in survey	Not asked in survey	38605	TRUE	No	Very important	FALSE	(20,30]	FALSE	M	Elementary	NA	Indo-European	Albanian	TRUE	alb	aln	41	20		1	1	0	Albanian	Indo-European		2529	Eurasia	4	Europe
449	Albanian	Female	24	Completed (compulsory) elementary education	0	Orthodox	1998	Albania	Not asked in survey	Not asked in survey	Not asked in survey	Not asked in survey	38606	FALSE	No	Very important	FALSE	(20,30]	FALSE	F	Elementary	NA	Indo-European	Albanian	TRUE	alb	aln	41	20		1	1	0	Albanian	Indo-European		2529	Eurasia	4	Europe
450	Albanian	Female	34	University with degree/Higher education - upper-level tertia	2	Muslim	1998	Albania	Not asked in survey	Not asked in survey	Not asked in survey	Not asked in survey	38607	TRUE	No	Very important	FALSE	(30,40]	TRUE	F	Uni	NA	Indo-European	Albanian	TRUE	alb	aln	41	20		1	1	0	Albanian	Indo-European		2529	Eurasia	4	Europe
451	Albanian	Female	30	Complete secondary school: technical/vocational type/Seconda	3	Orthodox	1998	Albania	Not asked in survey	Not asked in survey	Not asked in survey	Not asked in survey	38608	TRUE	No	Very important	FALSE	(20,30]	TRUE	F	SecondaryTech	NA	Indo-European	Albanian	TRUE	alb	aln	41	20		1	1	0	Albanian	Indo-European		2529	Eurasia	4	Europe
452	Albanian	Female	44	Completed (compulsory) elementary education	1	Orthodox	1998	Albania	Not asked in survey	Not asked in survey	Not asked in survey	Not asked in survey	38609	TRUE	NA	Very important	FALSE	(40,50]	TRUE	F	Elementary	NA	Indo-European	Albanian	TRUE	alb	aln	41	20		1	1	0	Albanian	Indo-European		2529	Eurasia	4	Europe
453	Albanian	Male	36	Completed (compulsory) elementary education	4	Muslim	1998	Albania	Not asked in survey	Not asked in survey	Not asked in survey	Not asked in survey	38610	TRUE	No	Very important	FALSE	(30,40]	TRUE	M	Elementary	NA	Indo-European	Albanian	TRUE	alb	aln	41	20		1	1	0	Albanian	Indo-European		2529	Eurasia	4	Europe
454	Albanian	Female	53	Incomplete secondary school: technical/vocational type/(Comp	3	Muslim	1998	Albania	Not asked in survey	Not asked in survey	Not asked in survey	Not asked in survey	38611	FALSE	No	Very important	FALSE	(50,60]	TRUE	F	StartedSecondaryTech	NA	Indo-European	Albanian	TRUE	alb	aln	41	20		1	1	0	Albanian	Indo-European		2529	Eurasia	4	Europe
455	Albanian	Male	50	Incomplete secondary school: technical/vocational type/(Comp	4	Muslim	1998	Albania	Not asked in survey	Not asked in survey	Not asked in survey	Not asked in survey	38612	FALSE	No	Very important	FALSE	(40,50]	TRUE	M	StartedSecondaryTech	NA	Indo-European	Albanian	TRUE	alb	aln	41	20		1	1	0	Albanian	Indo-European		2529	Eurasia	4	Europe
456	Albanian	Male	61	Completed (compulsory) elementary education	2	Muslim	1998	Albania	Not asked in survey	Not asked in survey	Not asked in survey	Not asked in survey	38613	FALSE	No	Very important	FALSE	(60,70]	TRUE	M	Elementary	NA	Indo-European	Albanian	TRUE	alb	aln	41	20		1	1	0	Albanian	Indo-European		2529	Eurasia	4	Europe
457	Albanian	Female	72	Inadequately completed elementary education	4	Muslim	1998	Albania	Not asked in survey	Not asked in survey	Not asked in survey	Not asked in survey	38614	TRUE	No	Very important	TRUE	(70,80]	FALSE	F	StartedElemenary	NA	Indo-European	Albanian	TRUE	alb	aln	41	20		1	1	0	Albanian	Indo-European		2529	Eurasia	4	Europe
458	Albanian	Female	23	Inadequately completed elementary education	0	Muslim	1998	Albania	Not asked in survey	Not asked in survey	Not asked in survey	Not asked in survey	38615	TRUE	No	Very important	FALSE	(20,30]	FALSE	F	StartedElemenary	NA	Indo-European	Albanian	TRUE	alb	aln	41	20		1	1	0	Albanian	Indo-European		2529	Eurasia	4	Europe
459	Albanian	Female	34	Completed (compulsory) elementary education	2	Muslim	1998	Albania	Not asked in survey	Not asked in survey	Not asked in survey	Not asked in survey	38617	TRUE	No	Very important	FALSE	(30,40]	TRUE	F	Elementary	NA	Indo-European	Albanian	TRUE	alb	aln	41	20		1	1	0	Albanian	Indo-European		2529	Eurasia	4	Europe
460	Albanian	Female	41	Completed (compulsory) elementary education	3	Muslim	1998	Albania	Not asked in survey	Not asked in survey	Not asked in survey	Not asked in survey	38619	FALSE	No	Very important	FALSE	(40,50]	TRUE	F	Elementary	NA	Indo-European	Albanian	TRUE	alb	aln	41	20		1	1	0	Albanian	Indo-European		2529	Eurasia	4	Europe
461	Albanian	Female	42	Incomplete secondary school: technical/vocational type/(Comp	0	Muslim	1998	Albania	Not asked in survey	Not asked in survey	Not asked in survey	Not asked in survey	38620	TRUE	NA	Very important	FALSE	(40,50]	TRUE	F	StartedSecondaryTech	NA	Indo-European	Albanian	TRUE	alb	aln	41	20		1	1	0	Albanian	Indo-European		2529	Eurasia	4	Europe
462	Albanian	Male	53	Completed (compulsory) elementary education	4	Muslim	1998	Albania	Not asked in survey	Not asked in survey	Not asked in survey	Not asked in survey	38621	TRUE	Yes	Very important	FALSE	(50,60]	TRUE	M	Elementary	NA	Indo-European	Albanian	TRUE	alb	aln	41	20		1	1	0	Albanian	Indo-European		2529	Eurasia	4	Europe
463	Albanian	Male	53	Incomplete secondary school: technical/vocational type/(Comp	5	Muslim	1998	Albania	Not asked in survey	Not asked in survey	Not asked in survey	Not asked in survey	38622	TRUE	NA	NA	FALSE	(50,60]	TRUE	M	StartedSecondaryTech	NA	Indo-European	Albanian	TRUE	alb	aln	41	20		1	1	0	Albanian	Indo-European		2529	Eurasia	NA	Europe
464	Albanian	Female	62	Incomplete secondary school: technical/vocational type/(Comp	3	Orthodox	1998	Albania	Not asked in survey	Not asked in survey	Not asked in survey	Not asked in survey	38623	TRUE	No	Very important	FALSE	(60,70]	FALSE	F	StartedSecondaryTech	NA	Indo-European	Albanian	TRUE	alb	aln	41	20		1	1	0	Albanian	Indo-European		2529	Eurasia	4	Europe
465	Albanian	Male	70	Completed (compulsory) elementary education	0	Orthodox	1998	Albania	Not asked in survey	Not asked in survey	Not asked in survey	Not asked in survey	38624	FALSE	No	Very important	FALSE	(60,70]	FALSE	M	Elementary	NA	Indo-European	Albanian	TRUE	alb	aln	41	20		1	1	0	Albanian	Indo-European		2529	Eurasia	4	Europe
466	Albanian	Male	23	Completed (compulsory) elementary education	0	Orthodox	1998	Albania	Not asked in survey	Not asked in survey	Not asked in survey	Not asked in survey	38625	TRUE	No	Very important	FALSE	(20,30]	TRUE	M	Elementary	NA	Indo-European	Albanian	TRUE	alb	aln	41	20		1	1	0	Albanian	Indo-European		2529	Eurasia	4	Europe
467	Albanian	Female	30	Inadequately completed elementary education	2	Orthodox	1998	Albania	Not asked in survey	Not asked in survey	Not asked in survey	Not asked in survey	38626	FALSE	No	Very important	FALSE	(20,30]	TRUE	F	StartedElemenary	NA	Indo-European	Albanian	TRUE	alb	aln	41	20		1	1	0	Albanian	Indo-European		2529	Eurasia	4	Europe
468	Albanian	Don´t know	28	Completed (compulsory) elementary education	2	Muslim	1998	Albania	Not asked in survey	Not asked in survey	Not asked in survey	Not asked in survey	38627	FALSE	No	Very important	FALSE	(20,30]	TRUE	NA	Elementary	NA	Indo-European	Albanian	TRUE	alb	aln	41	20		1	1	0	Albanian	Indo-European		2529	Eurasia	4	Europe
469	Albanian	Male	42	Incomplete secondary school: technical/vocational type/(Comp	4	Muslim	1998	Albania	Not asked in survey	Not asked in survey	Not asked in survey	Not asked in survey	38628	FALSE	No	Very important	FALSE	(40,50]	TRUE	M	StartedSecondaryTech	NA	Indo-European	Albanian	TRUE	alb	aln	41	20		1	1	0	Albanian	Indo-European		2529	Eurasia	4	Europe
470	Albanian	Female	41	University with degree/Higher education - upper-level tertia	1	Muslim	1998	Albania	Not asked in survey	Not asked in survey	Not asked in survey	Not asked in survey	38629	FALSE	No	Very important	FALSE	(40,50]	FALSE	F	Uni	NA	Indo-European	Albanian	TRUE	alb	aln	41	20		1	1	0	Albanian	Indo-European		2529	Eurasia	4	Europe
471	Albanian	Female	60	Incomplete secondary school: technical/vocational type/(Comp	3	Muslim	1998	Albania	Not asked in survey	Not asked in survey	Not asked in survey	Not asked in survey	38630	FALSE	NA	Very important	FALSE	(50,60]	FALSE	F	StartedSecondaryTech	NA	Indo-European	Albanian	TRUE	alb	aln	41	20		1	1	0	Albanian	Indo-European		2529	Eurasia	4	Europe
472	Albanian	Male	68	Inadequately completed elementary education	2	Muslim	1998	Albania	Not asked in survey	Not asked in survey	Not asked in survey	Not asked in survey	38631	FALSE	No	Very important	FALSE	(60,70]	TRUE	M	StartedElemenary	NA	Indo-European	Albanian	TRUE	alb	aln	41	20		1	1	0	Albanian	Indo-European		2529	Eurasia	4	Europe
473	Albanian	Male	24	Some university without degree/Higher education - lower-leve	0	Muslim	1998	Albania	Not asked in survey	Not asked in survey	Not asked in survey	Not asked in survey	38632	TRUE	No	Very important	FALSE	(20,30]	FALSE	M	StartedUni	NA	Indo-European	Albanian	TRUE	alb	aln	41	20		1	1	0	Albanian	Indo-European		2529	Eurasia	4	Europe
474	Albanian	Female	20	Complete secondary school: technical/vocational type/Seconda	0	Muslim	1998	Albania	Not asked in survey	Not asked in survey	Not asked in survey	Not asked in survey	38633	FALSE	No	Very important	TRUE	(10,20]	FALSE	F	SecondaryTech	NA	Indo-European	Albanian	TRUE	alb	aln	41	20		1	1	0	Albanian	Indo-European		2529	Eurasia	4	Europe
475	Albanian	Male	29	Completed (compulsory) elementary education	0	Orthodox	1998	Albania	Not asked in survey	Not asked in survey	Not asked in survey	Not asked in survey	38634	FALSE	No	Very important	TRUE	(20,30]	FALSE	M	Elementary	NA	Indo-European	Albanian	TRUE	alb	aln	41	20		1	1	0	Albanian	Indo-European		2529	Eurasia	4	Europe
476	Albanian	Female	32	Completed (compulsory) elementary education	0	Orthodox	1998	Albania	Not asked in survey	Not asked in survey	Not asked in survey	Not asked in survey	38635	FALSE	Yes	Very important	FALSE	(30,40]	FALSE	F	Elementary	NA	Indo-European	Albanian	TRUE	alb	aln	41	20		1	1	0	Albanian	Indo-European		2529	Eurasia	4	Europe
477	Albanian	Male	31	Complete secondary school: technical/vocational type/Seconda	1	Muslim	1998	Albania	Not asked in survey	Not asked in survey	Not asked in survey	Not asked in survey	38636	TRUE	No	Very important	FALSE	(30,40]	TRUE	M	SecondaryTech	NA	Indo-European	Albanian	TRUE	alb	aln	41	20		1	1	0	Albanian	Indo-European		2529	Eurasia	4	Europe
478	Albanian	Female	37	Complete secondary school: technical/vocational type/Seconda	3	Muslim	1998	Albania	Not asked in survey	Not asked in survey	Not asked in survey	Not asked in survey	38637	TRUE	No	Very important	FALSE	(30,40]	TRUE	F	SecondaryTech	NA	Indo-European	Albanian	TRUE	alb	aln	41	20		1	1	0	Albanian	Indo-European		2529	Eurasia	4	Europe
479	Albanian	Female	40	Complete secondary school: technical/vocational type/Seconda	2	Muslim	1998	Albania	Not asked in survey	Not asked in survey	Not asked in survey	Not asked in survey	38638	TRUE	No	Very important	FALSE	(30,40]	TRUE	F	SecondaryTech	NA	Indo-European	Albanian	TRUE	alb	aln	41	20		1	1	0	Albanian	Indo-European		2529	Eurasia	4	Europe
480	Albanian	Male	53	Incomplete secondary school: technical/vocational type/(Comp	1	Muslim	1998	Albania	Not asked in survey	Not asked in survey	Not asked in survey	Not asked in survey	38639	FALSE	No	Very important	FALSE	(50,60]	TRUE	M	StartedSecondaryTech	NA	Indo-European	Albanian	TRUE	alb	aln	41	20		1	1	0	Albanian	Indo-European		2529	Eurasia	4	Europe
481	Albanian	Male	48	Completed (compulsory) elementary education	2	Muslim	1998	Albania	Not asked in survey	Not asked in survey	Not asked in survey	Not asked in survey	38640	TRUE	No	Very important	FALSE	(40,50]	TRUE	M	Elementary	NA	Indo-European	Albanian	TRUE	alb	aln	41	20		1	1	0	Albanian	Indo-European		2529	Eurasia	4	Europe
482	Albanian	Female	66	Complete secondary school: technical/vocational type/Seconda	4	Orthodox	1998	Albania	Not asked in survey	Not asked in survey	Not asked in survey	Not asked in survey	38641	TRUE	No	Very important	FALSE	(60,70]	TRUE	F	SecondaryTech	NA	Indo-European	Albanian	TRUE	alb	aln	41	20		1	1	0	Albanian	Indo-European		2529	Eurasia	4	Europe
483	Albanian	Female	23	Completed (compulsory) elementary education	0	Orthodox	1998	Albania	Not asked in survey	Not asked in survey	Not asked in survey	Not asked in survey	38642	FALSE	No	Very important	TRUE	(20,30]	FALSE	F	Elementary	NA	Indo-European	Albanian	TRUE	alb	aln	41	20		1	1	0	Albanian	Indo-European		2529	Eurasia	4	Europe
484	Albanian	Male	22	Some university without degree/Higher education - lower-leve	0	Muslim	1998	Albania	Not asked in survey	Not asked in survey	Not asked in survey	Not asked in survey	38643	FALSE	No	Very important	FALSE	(20,30]	FALSE	M	StartedUni	NA	Indo-European	Albanian	TRUE	alb	aln	41	20		1	1	0	Albanian	Indo-European		2529	Eurasia	4	Europe
485	Albanian	Male	34	Completed (compulsory) elementary education	2	Orthodox	1998	Albania	Not asked in survey	Not asked in survey	Not asked in survey	Not asked in survey	38644	FALSE	No	Very important	FALSE	(30,40]	TRUE	M	Elementary	NA	Indo-European	Albanian	TRUE	alb	aln	41	20		1	1	0	Albanian	Indo-European		2529	Eurasia	4	Europe
486	Albanian	Female	32	Complete secondary school: technical/vocational type/Seconda	1	Orthodox	1998	Albania	Not asked in survey	Not asked in survey	Not asked in survey	Not asked in survey	38645	FALSE	No	Very important	FALSE	(30,40]	TRUE	F	SecondaryTech	NA	Indo-European	Albanian	TRUE	alb	aln	41	20		1	1	0	Albanian	Indo-European		2529	Eurasia	4	Europe
487	Albanian	Male	41	Complete secondary school: technical/vocational type/Seconda	2	Muslim	1998	Albania	Not asked in survey	Not asked in survey	Not asked in survey	Not asked in survey	38646	FALSE	No	Very important	FALSE	(40,50]	TRUE	M	SecondaryTech	NA	Indo-European	Albanian	TRUE	alb	aln	41	20		1	1	0	Albanian	Indo-European		2529	Eurasia	4	Europe
488	Albanian	Female	37	Complete secondary school: technical/vocational type/Seconda	2	Muslim	1998	Albania	Not asked in survey	Not asked in survey	Not asked in survey	Not asked in survey	38647	FALSE	No	Very important	FALSE	(30,40]	TRUE	F	SecondaryTech	NA	Indo-European	Albanian	TRUE	alb	aln	41	20		1	1	0	Albanian	Indo-European		2529	Eurasia	4	Europe
489	Albanian	Female	50	University with degree/Higher education - upper-level tertia	0	Orthodox	1998	Albania	Not asked in survey	Not asked in survey	Not asked in survey	Not asked in survey	38648	FALSE	No	Very important	FALSE	(40,50]	FALSE	F	Uni	NA	Indo-European	Albanian	TRUE	alb	aln	41	20		1	1	0	Albanian	Indo-European		2529	Eurasia	4	Europe
490	Albanian	Male	54	University with degree/Higher education - upper-level tertia	2	Orthodox	1998	Albania	Not asked in survey	Not asked in survey	Not asked in survey	Not asked in survey	38649	TRUE	No	Very important	FALSE	(50,60]	TRUE	M	Uni	NA	Indo-European	Albanian	TRUE	alb	aln	41	20		1	1	0	Albanian	Indo-European		2529	Eurasia	4	Europe
491	Albanian	Male	56	University with degree/Higher education - upper-level tertia	2	Orthodox	1998	Albania	Not asked in survey	Not asked in survey	Not asked in survey	Not asked in survey	38650	TRUE	No	Very important	FALSE	(50,60]	TRUE	M	Uni	NA	Indo-European	Albanian	TRUE	alb	aln	41	20		1	1	0	Albanian	Indo-European		2529	Eurasia	4	Europe
492	Albanian	Female	66	Completed (compulsory) elementary education	4	Orthodox	1998	Albania	Not asked in survey	Not asked in survey	Not asked in survey	Not asked in survey	38651	TRUE	No	Very important	FALSE	(60,70]	FALSE	F	Elementary	NA	Indo-European	Albanian	TRUE	alb	aln	41	20		1	1	0	Albanian	Indo-European		2529	Eurasia	4	Europe
493	Albanian	Female	22	Completed (compulsory) elementary education	1	Muslim	1998	Albania	Not asked in survey	Not asked in survey	Not asked in survey	Not asked in survey	38652	TRUE	No	Very important	TRUE	(20,30]	FALSE	F	Elementary	NA	Indo-European	Albanian	TRUE	alb	aln	41	20		1	1	0	Albanian	Indo-European		2529	Eurasia	4	Europe
494	Albanian	Male	43	University with degree/Higher education - upper-level tertia	2	Muslim	1998	Albania	Not asked in survey	Not asked in survey	Not asked in survey	Not asked in survey	38654	TRUE	NA	Very important	FALSE	(40,50]	FALSE	M	Uni	NA	Indo-European	Albanian	TRUE	alb	aln	41	20		1	1	0	Albanian	Indo-European		2529	Eurasia	4	Europe
495	Albanian	Female	67	Complete secondary: university-preparatory type/Full seconda	0	Orthodox	1998	Albania	Not asked in survey	Not asked in survey	Not asked in survey	Not asked in survey	38655	FALSE	No	Very important	FALSE	(60,70]	FALSE	F	SecondaryPrep	NA	Indo-European	Albanian	TRUE	alb	aln	41	20		1	1	0	Albanian	Indo-European		2529	Eurasia	4	Europe
496	Albanian	Female	63	Inadequately completed elementary education	4	Muslim	1998	Albania	Not asked in survey	Not asked in survey	Not asked in survey	Not asked in survey	38656	FALSE	No	Very important	FALSE	(60,70]	FALSE	F	StartedElemenary	NA	Indo-European	Albanian	TRUE	alb	aln	41	20		1	1	0	Albanian	Indo-European		2529	Eurasia	4	Europe
497	Albanian	Male	22	Completed (compulsory) elementary education	0	Muslim	1998	Albania	Not asked in survey	Not asked in survey	Not asked in survey	Not asked in survey	38657	TRUE	No	Very important	FALSE	(20,30]	FALSE	M	Elementary	NA	Indo-European	Albanian	TRUE	alb	aln	41	20		1	1	0	Albanian	Indo-European		2529	Eurasia	4	Europe
498	Albanian	Male	34	University with degree/Higher education - upper-level tertia	2	Muslim	1998	Albania	Not asked in survey	Not asked in survey	Not asked in survey	Not asked in survey	38658	TRUE	Yes	Rather important	FALSE	(30,40]	TRUE	M	Uni	NA	Indo-European	Albanian	TRUE	alb	aln	41	20		1	1	0	Albanian	Indo-European		2529	Eurasia	3	Europe
499	Albanian	Female	26	Completed (compulsory) elementary education	1	Muslim	1998	Albania	Not asked in survey	Not asked in survey	Not asked in survey	Not asked in survey	38659	FALSE	No	Very important	FALSE	(20,30]	TRUE	F	Elementary	NA	Indo-European	Albanian	TRUE	alb	aln	41	20		1	1	0	Albanian	Indo-European		2529	Eurasia	4	Europe
500	Albanian	Male	39	Completed (compulsory) elementary education	3	Muslim	1998	Albania	Not asked in survey	Not asked in survey	Not asked in survey	Not asked in survey	38660	FALSE	No	Very important	FALSE	(30,40]	TRUE	M	Elementary	NA	Indo-European	Albanian	TRUE	alb	aln	41	20		1	1	0	Albanian	Indo-European		2529	Eurasia	4	Europe
501	Albanian	Female	41	Complete secondary school: technical/vocational type/Seconda	4	Muslim	1998	Albania	Not asked in survey	Not asked in survey	Not asked in survey	Not asked in survey	38661	FALSE	No	Very important	FALSE	(40,50]	TRUE	F	SecondaryTech	NA	Indo-European	Albanian	TRUE	alb	aln	41	20		1	1	0	Albanian	Indo-European		2529	Eurasia	4	Europe
502	Albanian	Male	53	Inadequately completed elementary education	4	Muslim	1998	Albania	Not asked in survey	Not asked in survey	Not asked in survey	Not asked in survey	38662	FALSE	No	Very important	FALSE	(50,60]	TRUE	M	StartedElemenary	NA	Indo-European	Albanian	TRUE	alb	aln	41	20		1	1	0	Albanian	Indo-European		2529	Eurasia	4	Europe
503	Albanian	Female	48	Inadequately completed elementary education	4	Muslim	1998	Albania	Not asked in survey	Not asked in survey	Not asked in survey	Not asked in survey	38663	FALSE	No	Very important	FALSE	(40,50]	TRUE	F	StartedElemenary	NA	Indo-European	Albanian	TRUE	alb	aln	41	20		1	1	0	Albanian	Indo-European		2529	Eurasia	4	Europe
504	Albanian	Female	63	Inadequately completed elementary education	3	Muslim	1998	Albania	Not asked in survey	Not asked in survey	Not asked in survey	Not asked in survey	38664	TRUE	Yes	Very important	FALSE	(60,70]	TRUE	F	StartedElemenary	NA	Indo-European	Albanian	TRUE	alb	aln	41	20		1	1	0	Albanian	Indo-European		2529	Eurasia	4	Europe
505	Albanian	Female	68	Inadequately completed elementary education	5	Muslim	1998	Albania	Not asked in survey	Not asked in survey	Not asked in survey	Not asked in survey	38665	TRUE	Yes	Very important	FALSE	(60,70]	TRUE	F	StartedElemenary	NA	Indo-European	Albanian	TRUE	alb	aln	41	20		1	1	0	Albanian	Indo-European		2529	Eurasia	4	Europe
506	Albanian	Female	22	Completed (compulsory) elementary education	0	Muslim	1998	Albania	Not asked in survey	Not asked in survey	Not asked in survey	Not asked in survey	38666	TRUE	Yes	Very important	FALSE	(20,30]	TRUE	F	Elementary	NA	Indo-European	Albanian	TRUE	alb	aln	41	20		1	1	0	Albanian	Indo-European		2529	Eurasia	4	Europe
507	Albanian	Male	29	Complete secondary school: technical/vocational type/Seconda	2	Muslim	1998	Albania	Not asked in survey	Not asked in survey	Not asked in survey	Not asked in survey	38667	FALSE	Yes	Very important	FALSE	(20,30]	TRUE	M	SecondaryTech	NA	Indo-European	Albanian	TRUE	alb	aln	41	20		1	1	0	Albanian	Indo-European		2529	Eurasia	4	Europe
508	Albanian	Male	40	Completed (compulsory) elementary education	2	Muslim	1998	Albania	Not asked in survey	Not asked in survey	Not asked in survey	Not asked in survey	38668	FALSE	No	Not at all important	TRUE	(30,40]	TRUE	M	Elementary	NA	Indo-European	Albanian	TRUE	alb	aln	41	20		1	1	0	Albanian	Indo-European		2529	Eurasia	1	Europe
509	Albanian	Male	19	Completed (compulsory) elementary education	0	Roman Catholic	1998	Albania	Not asked in survey	Not asked in survey	Not asked in survey	Not asked in survey	38669	TRUE	No	Very important	FALSE	(10,20]	FALSE	M	Elementary	NA	Indo-European	Albanian	TRUE	alb	aln	41	20		1	1	0	Albanian	Indo-European		2529	Eurasia	4	Europe
510	Albanian	Female	28	Completed (compulsory) elementary education	3	Muslim	1998	Albania	Not asked in survey	Not asked in survey	Not asked in survey	Not asked in survey	38670	FALSE	No	Very important	FALSE	(20,30]	TRUE	F	Elementary	NA	Indo-European	Albanian	TRUE	alb	aln	41	20		1	1	0	Albanian	Indo-European		2529	Eurasia	4	Europe
511	Albanian	Female	40	Completed (compulsory) elementary education	3	Muslim	1998	Albania	Not asked in survey	Not asked in survey	Not asked in survey	Not asked in survey	38671	FALSE	NA	Very important	FALSE	(30,40]	TRUE	F	Elementary	NA	Indo-European	Albanian	TRUE	alb	aln	41	20		1	1	0	Albanian	Indo-European		2529	Eurasia	4	Europe
512	Albanian	Male	46	Complete secondary school: technical/vocational type/Seconda	3	Muslim	1998	Albania	Not asked in survey	Not asked in survey	Not asked in survey	Not asked in survey	38672	TRUE	No	Very important	FALSE	(40,50]	TRUE	M	SecondaryTech	NA	Indo-European	Albanian	TRUE	alb	aln	41	20		1	1	0	Albanian	Indo-European		2529	Eurasia	4	Europe
513	Albanian	Female	62	Completed (compulsory) elementary education	4	Muslim	1998	Albania	Not asked in survey	Not asked in survey	Not asked in survey	Not asked in survey	38673	FALSE	No	Very important	FALSE	(60,70]	TRUE	F	Elementary	NA	Indo-European	Albanian	TRUE	alb	aln	41	20		1	1	0	Albanian	Indo-European		2529	Eurasia	4	Europe
514	Albanian	Male	70	Completed (compulsory) elementary education	5	Muslim	1998	Albania	Not asked in survey	Not asked in survey	Not asked in survey	Not asked in survey	38674	FALSE	No	Very important	FALSE	(60,70]	FALSE	M	Elementary	NA	Indo-European	Albanian	TRUE	alb	aln	41	20		1	1	0	Albanian	Indo-European		2529	Eurasia	4	Europe
515	Albanian	Female	19	Completed (compulsory) elementary education	0	Roman Catholic	1998	Albania	Not asked in survey	Not asked in survey	Not asked in survey	Not asked in survey	38675	TRUE	NA	Very important	FALSE	(10,20]	FALSE	F	Elementary	NA	Indo-European	Albanian	TRUE	alb	aln	41	20		1	1	0	Albanian	Indo-European		2529	Eurasia	4	Europe
516	Albanian	Male	24	Complete secondary school: technical/vocational type/Seconda	0	Muslim	1998	Albania	Not asked in survey	Not asked in survey	Not asked in survey	Not asked in survey	38676	TRUE	No	Very important	FALSE	(20,30]	FALSE	M	SecondaryTech	NA	Indo-European	Albanian	TRUE	alb	aln	41	20		1	1	0	Albanian	Indo-European		2529	Eurasia	4	Europe
517	Albanian	Male	26	Inadequately completed elementary education	1	Muslim	1998	Albania	Not asked in survey	Not asked in survey	Not asked in survey	Not asked in survey	38677	FALSE	Yes	Rather important	FALSE	(20,30]	FALSE	M	StartedElemenary	NA	Indo-European	Albanian	TRUE	alb	aln	41	20		1	1	0	Albanian	Indo-European		2529	Eurasia	3	Europe
518	Albanian	Female	31	Complete secondary school: technical/vocational type/Seconda	2	Muslim	1998	Albania	Not asked in survey	Not asked in survey	Not asked in survey	Not asked in survey	38678	TRUE	No	Very important	FALSE	(30,40]	TRUE	F	SecondaryTech	NA	Indo-European	Albanian	TRUE	alb	aln	41	20		1	1	0	Albanian	Indo-European		2529	Eurasia	4	Europe
519	Albanian	Male	32	Complete secondary school: technical/vocational type/Seconda	3	Muslim	1998	Albania	Not asked in survey	Not asked in survey	Not asked in survey	Not asked in survey	38679	FALSE	NA	Very important	FALSE	(30,40]	TRUE	M	SecondaryTech	NA	Indo-European	Albanian	TRUE	alb	aln	41	20		1	1	0	Albanian	Indo-European		2529	Eurasia	4	Europe
520	Albanian	Female	30	Completed (compulsory) elementary education	2	Roman Catholic	1998	Albania	Not asked in survey	Not asked in survey	Not asked in survey	Not asked in survey	38680	FALSE	No	Very important	FALSE	(20,30]	TRUE	F	Elementary	NA	Indo-European	Albanian	TRUE	alb	aln	41	20		1	1	0	Albanian	Indo-European		2529	Eurasia	4	Europe
521	Albanian	Female	36	Complete secondary school: technical/vocational type/Seconda	3	Orthodox	1998	Albania	Not asked in survey	Not asked in survey	Not asked in survey	Not asked in survey	38681	TRUE	No	Very important	FALSE	(30,40]	TRUE	F	SecondaryTech	NA	Indo-European	Albanian	TRUE	alb	aln	41	20		1	1	0	Albanian	Indo-European		2529	Eurasia	4	Europe
522	Albanian	Male	44	Completed (compulsory) elementary education	4	Muslim	1998	Albania	Not asked in survey	Not asked in survey	Not asked in survey	Not asked in survey	38682	FALSE	No	Very important	FALSE	(40,50]	TRUE	M	Elementary	NA	Indo-European	Albanian	TRUE	alb	aln	41	20		1	1	0	Albanian	Indo-European		2529	Eurasia	4	Europe
523	Albanian	Male	48	Completed (compulsory) elementary education	3	Muslim	1998	Albania	Not asked in survey	Not asked in survey	Not asked in survey	Not asked in survey	38683	TRUE	Yes	Very important	FALSE	(40,50]	TRUE	M	Elementary	NA	Indo-European	Albanian	TRUE	alb	aln	41	20		1	1	0	Albanian	Indo-European		2529	Eurasia	4	Europe
524	Albanian	Female	55	Completed (compulsory) elementary education	4	Roman Catholic	1998	Albania	Not asked in survey	Not asked in survey	Not asked in survey	Not asked in survey	38684	TRUE	No	Very important	FALSE	(50,60]	TRUE	F	Elementary	NA	Indo-European	Albanian	TRUE	alb	aln	41	20		1	1	0	Albanian	Indo-European		2529	Eurasia	4	Europe
525	Albanian	Female	68	Inadequately completed elementary education	4	Muslim	1998	Albania	Not asked in survey	Not asked in survey	Not asked in survey	Not asked in survey	38685	FALSE	No	Very important	FALSE	(60,70]	FALSE	F	StartedElemenary	NA	Indo-European	Albanian	TRUE	alb	aln	41	20		1	1	0	Albanian	Indo-European		2529	Eurasia	4	Europe
526	Albanian	Male	20	Completed (compulsory) elementary education	0	Muslim	1998	Albania	Not asked in survey	Not asked in survey	Not asked in survey	Not asked in survey	38686	FALSE	No	Very important	FALSE	(10,20]	FALSE	M	Elementary	NA	Indo-European	Albanian	TRUE	alb	aln	41	20		1	1	0	Albanian	Indo-European		2529	Eurasia	4	Europe
527	Albanian	Female	26	Completed (compulsory) elementary education	2	Muslim	1998	Albania	Not asked in survey	Not asked in survey	Not asked in survey	Not asked in survey	38687	FALSE	No	Very important	FALSE	(20,30]	TRUE	F	Elementary	NA	Indo-European	Albanian	TRUE	alb	aln	41	20		1	1	0	Albanian	Indo-European		2529	Eurasia	4	Europe
528	Albanian	Male	29	Inadequately completed elementary education	2	Muslim	1998	Albania	Not asked in survey	Not asked in survey	Not asked in survey	Not asked in survey	38688	TRUE	Yes	Very important	FALSE	(20,30]	TRUE	M	StartedElemenary	NA	Indo-European	Albanian	TRUE	alb	aln	41	20		1	1	0	Albanian	Indo-European		2529	Eurasia	4	Europe
529	Albanian	Male	34	Complete secondary school: technical/vocational type/Seconda	3	Muslim	1998	Albania	Not asked in survey	Not asked in survey	Not asked in survey	Not asked in survey	38689	FALSE	Yes	Very important	FALSE	(30,40]	TRUE	M	SecondaryTech	NA	Indo-European	Albanian	TRUE	alb	aln	41	20		1	1	0	Albanian	Indo-European		2529	Eurasia	4	Europe
530	Albanian	Female	35	Completed (compulsory) elementary education	3	Muslim	1998	Albania	Not asked in survey	Not asked in survey	Not asked in survey	Not asked in survey	38690	FALSE	No	Very important	FALSE	(30,40]	TRUE	F	Elementary	NA	Indo-European	Albanian	TRUE	alb	aln	41	20		1	1	0	Albanian	Indo-European		2529	Eurasia	4	Europe
531	Albanian	Male	39	Complete secondary school: technical/vocational type/Seconda	3	Muslim	1998	Albania	Not asked in survey	Not asked in survey	Not asked in survey	Not asked in survey	38691	TRUE	Yes	Very important	FALSE	(30,40]	TRUE	M	SecondaryTech	NA	Indo-European	Albanian	TRUE	alb	aln	41	20		1	1	0	Albanian	Indo-European		2529	Eurasia	4	Europe
532	Albanian	Female	46	Completed (compulsory) elementary education	3	Roman Catholic	1998	Albania	Not asked in survey	Not asked in survey	Not asked in survey	Not asked in survey	38692	TRUE	Yes	Very important	FALSE	(40,50]	TRUE	F	Elementary	NA	Indo-European	Albanian	TRUE	alb	aln	41	20		1	1	0	Albanian	Indo-European		2529	Eurasia	4	Europe
533	Albanian	Female	48	Complete secondary school: technical/vocational type/Seconda	4	Muslim	1998	Albania	Not asked in survey	Not asked in survey	Not asked in survey	Not asked in survey	38693	FALSE	Yes	Very important	FALSE	(40,50]	TRUE	F	SecondaryTech	NA	Indo-European	Albanian	TRUE	alb	aln	41	20		1	1	0	Albanian	Indo-European		2529	Eurasia	4	Europe
534	Albanian	Female	57	Inadequately completed elementary education	3	Muslim	1998	Albania	Not asked in survey	Not asked in survey	Not asked in survey	Not asked in survey	38694	FALSE	NA	NA	FALSE	(50,60]	TRUE	F	StartedElemenary	NA	Indo-European	Albanian	TRUE	alb	aln	41	20		1	1	0	Albanian	Indo-European		2529	Eurasia	NA	Europe
535	Albanian	Female	55	Completed (compulsory) elementary education	3	Muslim	1998	Albania	Not asked in survey	Not asked in survey	Not asked in survey	Not asked in survey	38695	TRUE	NA	Very important	FALSE	(50,60]	TRUE	F	Elementary	NA	Indo-European	Albanian	TRUE	alb	aln	41	20		1	1	0	Albanian	Indo-European		2529	Eurasia	4	Europe
536	Albanian	Male	68	Inadequately completed elementary education	4	Muslim	1998	Albania	Not asked in survey	Not asked in survey	Not asked in survey	Not asked in survey	38696	FALSE	No	Very important	FALSE	(60,70]	TRUE	M	StartedElemenary	NA	Indo-European	Albanian	TRUE	alb	aln	41	20		1	1	0	Albanian	Indo-European		2529	Eurasia	4	Europe
537	Albanian	Female	25	Completed (compulsory) elementary education	0	Orthodox	1998	Albania	Not asked in survey	Not asked in survey	Not asked in survey	Not asked in survey	38697	TRUE	Yes	Very important	FALSE	(20,30]	FALSE	F	Elementary	NA	Indo-European	Albanian	TRUE	alb	aln	41	20		1	1	0	Albanian	Indo-European		2529	Eurasia	4	Europe
538	Albanian	Male	22	Complete secondary school: technical/vocational type/Seconda	0	Muslim	1998	Albania	Not asked in survey	Not asked in survey	Not asked in survey	Not asked in survey	38698	TRUE	No	Very important	FALSE	(20,30]	FALSE	M	SecondaryTech	NA	Indo-European	Albanian	TRUE	alb	aln	41	20		1	1	0	Albanian	Indo-European		2529	Eurasia	4	Europe
539	Albanian	Male	34	Inadequately completed elementary education	3	Muslim	1998	Albania	Not asked in survey	Not asked in survey	Not asked in survey	Not asked in survey	38699	FALSE	Yes	Very important	FALSE	(30,40]	TRUE	M	StartedElemenary	NA	Indo-European	Albanian	TRUE	alb	aln	41	20		1	1	0	Albanian	Indo-European		2529	Eurasia	4	Europe
540	Albanian	Don´t know	44	Complete secondary school: technical/vocational type/Seconda	3	Muslim	1998	Albania	Not asked in survey	Not asked in survey	Not asked in survey	Not asked in survey	38700	TRUE	Yes	Very important	FALSE	(40,50]	TRUE	NA	SecondaryTech	NA	Indo-European	Albanian	TRUE	alb	aln	41	20		1	1	0	Albanian	Indo-European		2529	Eurasia	4	Europe
541	Albanian	Don´t know	50	Complete secondary school: technical/vocational type/Seconda	4	Muslim	1998	Albania	Not asked in survey	Not asked in survey	Not asked in survey	Not asked in survey	38701	TRUE	Yes	Very important	FALSE	(40,50]	TRUE	NA	SecondaryTech	NA	Indo-European	Albanian	TRUE	alb	aln	41	20		1	1	0	Albanian	Indo-European		2529	Eurasia	4	Europe
542	Albanian	Male	64	Completed (compulsory) elementary education	6	Muslim	1998	Albania	Not asked in survey	Not asked in survey	Not asked in survey	Not asked in survey	38702	FALSE	No	Very important	FALSE	(60,70]	TRUE	M	Elementary	NA	Indo-European	Albanian	TRUE	alb	aln	41	20		1	1	0	Albanian	Indo-European		2529	Eurasia	4	Europe
543	Albanian	Female	70	Inadequately completed elementary education	4	Muslim	1998	Albania	Not asked in survey	Not asked in survey	Not asked in survey	Not asked in survey	38703	TRUE	NA	Very important	FALSE	(60,70]	TRUE	F	StartedElemenary	NA	Indo-European	Albanian	TRUE	alb	aln	41	20		1	1	0	Albanian	Indo-European		2529	Eurasia	4	Europe
544	Albanian	Male	23	Completed (compulsory) elementary education	0	Muslim	1998	Albania	Not asked in survey	Not asked in survey	Not asked in survey	Not asked in survey	38704	FALSE	No	Rather important	FALSE	(20,30]	FALSE	M	Elementary	NA	Indo-European	Albanian	TRUE	alb	aln	41	20		1	1	0	Albanian	Indo-European		2529	Eurasia	3	Europe
545	Albanian	Female	21	University with degree/Higher education - upper-level tertia	0	Orthodox	1998	Albania	Not asked in survey	Not asked in survey	Not asked in survey	Not asked in survey	38705	TRUE	No	Rather important	FALSE	(20,30]	TRUE	F	Uni	NA	Indo-European	Albanian	TRUE	alb	aln	41	20		1	1	0	Albanian	Indo-European		2529	Eurasia	3	Europe
546	Albanian	Male	30	Completed (compulsory) elementary education	2	Muslim	1998	Albania	Not asked in survey	Not asked in survey	Not asked in survey	Not asked in survey	38706	FALSE	Yes	Very important	FALSE	(20,30]	TRUE	M	Elementary	NA	Indo-European	Albanian	TRUE	alb	aln	41	20		1	1	0	Albanian	Indo-European		2529	Eurasia	4	Europe
547	Albanian	Male	40	Complete secondary: university-preparatory type/Full seconda	4	Muslim	1998	Albania	Not asked in survey	Not asked in survey	Not asked in survey	Not asked in survey	38707	FALSE	No	Very important	FALSE	(30,40]	TRUE	M	SecondaryPrep	NA	Indo-European	Albanian	TRUE	alb	aln	41	20		1	1	0	Albanian	Indo-European		2529	Eurasia	4	Europe
548	Albanian	Female	44	Complete secondary: university-preparatory type/Full seconda	1	Muslim	1998	Albania	Not asked in survey	Not asked in survey	Not asked in survey	Not asked in survey	38708	FALSE	No	Very important	FALSE	(40,50]	TRUE	F	SecondaryPrep	NA	Indo-European	Albanian	TRUE	alb	aln	41	20		1	1	0	Albanian	Indo-European		2529	Eurasia	4	Europe
549	Albanian	Male	43	University with degree/Higher education - upper-level tertia	2	Orthodox	1998	Albania	Not asked in survey	Not asked in survey	Not asked in survey	Not asked in survey	38709	TRUE	No	Very important	FALSE	(40,50]	TRUE	M	Uni	NA	Indo-European	Albanian	TRUE	alb	aln	41	20		1	1	0	Albanian	Indo-European		2529	Eurasia	4	Europe
550	Albanian	Female	48	Completed (compulsory) elementary education	1	Muslim	1998	Albania	Not asked in survey	Not asked in survey	Not asked in survey	Not asked in survey	38710	FALSE	No	Very important	FALSE	(40,50]	TRUE	F	Elementary	NA	Indo-European	Albanian	TRUE	alb	aln	41	20		1	1	0	Albanian	Indo-European		2529	Eurasia	4	Europe
551	Albanian	Female	61	Complete secondary school: technical/vocational type/Seconda	4	Muslim	1998	Albania	Not asked in survey	Not asked in survey	Not asked in survey	Not asked in survey	38711	FALSE	No	Very important	FALSE	(60,70]	TRUE	F	SecondaryTech	NA	Indo-European	Albanian	TRUE	alb	aln	41	20		1	1	0	Albanian	Indo-European		2529	Eurasia	4	Europe
552	Albanian	Male	67	Completed (compulsory) elementary education	2	Muslim	1998	Albania	Not asked in survey	Not asked in survey	Not asked in survey	Not asked in survey	38712	FALSE	No	Very important	FALSE	(60,70]	TRUE	M	Elementary	NA	Indo-European	Albanian	TRUE	alb	aln	41	20		1	1	0	Albanian	Indo-European		2529	Eurasia	4	Europe
553	Albanian	Female	69	Completed (compulsory) elementary education	3	Muslim	1998	Albania	Not asked in survey	Not asked in survey	Not asked in survey	Not asked in survey	38713	FALSE	NA	Very important	FALSE	(60,70]	TRUE	F	Elementary	NA	Indo-European	Albanian	TRUE	alb	aln	41	20		1	1	0	Albanian	Indo-European		2529	Eurasia	4	Europe
554	Albanian	Male	20	Completed (compulsory) elementary education	0	Muslim	1998	Albania	Not asked in survey	Not asked in survey	Not asked in survey	Not asked in survey	38714	TRUE	Yes	Very important	FALSE	(10,20]	FALSE	M	Elementary	NA	Indo-European	Albanian	TRUE	alb	aln	41	20		1	1	0	Albanian	Indo-European		2529	Eurasia	4	Europe
555	Albanian	Female	34	Completed (compulsory) elementary education	2	Muslim	1998	Albania	Not asked in survey	Not asked in survey	Not asked in survey	Not asked in survey	38715	FALSE	No	Very important	FALSE	(30,40]	TRUE	F	Elementary	NA	Indo-European	Albanian	TRUE	alb	aln	41	20		1	1	0	Albanian	Indo-European		2529	Eurasia	4	Europe
556	Albanian	Female	32	Completed (compulsory) elementary education	2	Muslim	1998	Albania	Not asked in survey	Not asked in survey	Not asked in survey	Not asked in survey	38716	FALSE	No	Very important	TRUE	(30,40]	TRUE	F	Elementary	NA	Indo-European	Albanian	TRUE	alb	aln	41	20		1	1	0	Albanian	Indo-European		2529	Eurasia	4	Europe
557	Albanian	Male	34	Complete secondary: university-preparatory type/Full seconda	3	Muslim	1998	Albania	Not asked in survey	Not asked in survey	Not asked in survey	Not asked in survey	38717	FALSE	Yes	Very important	FALSE	(30,40]	TRUE	M	SecondaryPrep	NA	Indo-European	Albanian	TRUE	alb	aln	41	20		1	1	0	Albanian	Indo-European		2529	Eurasia	4	Europe
558	Albanian	Female	43	Completed (compulsory) elementary education	3	Muslim	1998	Albania	Not asked in survey	Not asked in survey	Not asked in survey	Not asked in survey	38718	FALSE	No	Very important	FALSE	(40,50]	TRUE	F	Elementary	NA	Indo-European	Albanian	TRUE	alb	aln	41	20		1	1	0	Albanian	Indo-European		2529	Eurasia	4	Europe
559	Albanian	Male	40	Complete secondary: university-preparatory type/Full seconda	2	Roman Catholic	1998	Albania	Not asked in survey	Not asked in survey	Not asked in survey	Not asked in survey	38719	TRUE	No	Very important	FALSE	(30,40]	TRUE	M	SecondaryPrep	NA	Indo-European	Albanian	TRUE	alb	aln	41	20		1	1	0	Albanian	Indo-European		2529	Eurasia	4	Europe
560	Albanian	Male	50	Completed (compulsory) elementary education	3	Orthodox	1998	Albania	Not asked in survey	Not asked in survey	Not asked in survey	Not asked in survey	38720	FALSE	No	Very important	FALSE	(40,50]	TRUE	M	Elementary	NA	Indo-European	Albanian	TRUE	alb	aln	41	20		1	1	0	Albanian	Indo-European		2529	Eurasia	4	Europe
561	Albanian	Female	54	Completed (compulsory) elementary education	4	Muslim	1998	Albania	Not asked in survey	Not asked in survey	Not asked in survey	Not asked in survey	38721	FALSE	No	Very important	FALSE	(50,60]	TRUE	F	Elementary	NA	Indo-European	Albanian	TRUE	alb	aln	41	20		1	1	0	Albanian	Indo-European		2529	Eurasia	4	Europe
562	Albanian	Male	60	Completed (compulsory) elementary education	5	Muslim	1998	Albania	Not asked in survey	Not asked in survey	Not asked in survey	Not asked in survey	38722	FALSE	No	Very important	FALSE	(50,60]	TRUE	M	Elementary	NA	Indo-European	Albanian	TRUE	alb	aln	41	20		1	1	0	Albanian	Indo-European		2529	Eurasia	4	Europe
563	Albanian	Female	68	Completed (compulsory) elementary education	5	Muslim	1998	Albania	Not asked in survey	Not asked in survey	Not asked in survey	Not asked in survey	38723	FALSE	No	Very important	FALSE	(60,70]	FALSE	F	Elementary	NA	Indo-European	Albanian	TRUE	alb	aln	41	20		1	1	0	Albanian	Indo-European		2529	Eurasia	4	Europe
564	Albanian	Female	20	Completed (compulsory) elementary education	0	Muslim	1998	Albania	Not asked in survey	Not asked in survey	Not asked in survey	Not asked in survey	38724	FALSE	No	Very important	FALSE	(10,20]	FALSE	F	Elementary	NA	Indo-European	Albanian	TRUE	alb	aln	41	20		1	1	0	Albanian	Indo-European		2529	Eurasia	4	Europe
565	Albanian	Male	22	Complete secondary school: technical/vocational type/Seconda	0	Orthodox	1998	Albania	Not asked in survey	Not asked in survey	Not asked in survey	Not asked in survey	38725	TRUE	No	Very important	FALSE	(20,30]	FALSE	M	SecondaryTech	NA	Indo-European	Albanian	TRUE	alb	aln	41	20		1	1	0	Albanian	Indo-European		2529	Eurasia	4	Europe
566	Albanian	Male	26	University with degree/Higher education - upper-level tertia	0	No religious denomination	1998	Albania	Not asked in survey	Not asked in survey	Not asked in survey	Not asked in survey	38726	TRUE	No	Very important	FALSE	(20,30]	TRUE	M	Uni	NA	Indo-European	Albanian	TRUE	alb	aln	41	20		1	1	0	Albanian	Indo-European		2529	Eurasia	4	Europe
567	Albanian	Female	32	Complete secondary: university-preparatory type/Full seconda	2	Muslim	1998	Albania	Not asked in survey	Not asked in survey	Not asked in survey	Not asked in survey	38727	FALSE	No	Very important	FALSE	(30,40]	TRUE	F	SecondaryPrep	NA	Indo-European	Albanian	TRUE	alb	aln	41	20		1	1	0	Albanian	Indo-European		2529	Eurasia	4	Europe
568	Albanian	Male	39	Complete secondary: university-preparatory type/Full seconda	2	Muslim	1998	Albania	Not asked in survey	Not asked in survey	Not asked in survey	Not asked in survey	38728	FALSE	Yes	Very important	FALSE	(30,40]	TRUE	M	SecondaryPrep	NA	Indo-European	Albanian	TRUE	alb	aln	41	20		1	1	0	Albanian	Indo-European		2529	Eurasia	4	Europe
569	Albanian	Female	42	Completed (compulsory) elementary education	1	Roman Catholic	1998	Albania	Not asked in survey	Not asked in survey	Not asked in survey	Not asked in survey	38729	FALSE	No	Very important	FALSE	(40,50]	FALSE	F	Elementary	NA	Indo-European	Albanian	TRUE	alb	aln	41	20		1	1	0	Albanian	Indo-European		2529	Eurasia	4	Europe
570	Albanian	Female	53	Complete secondary: university-preparatory type/Full seconda	3	Muslim	1998	Albania	Not asked in survey	Not asked in survey	Not asked in survey	Not asked in survey	38730	FALSE	No	Very important	FALSE	(50,60]	TRUE	F	SecondaryPrep	NA	Indo-European	Albanian	TRUE	alb	aln	41	20		1	1	0	Albanian	Indo-European		2529	Eurasia	4	Europe
571	Albanian	Male	51	Completed (compulsory) elementary education	3	Muslim	1998	Albania	Not asked in survey	Not asked in survey	Not asked in survey	Not asked in survey	38731	FALSE	Yes	Very important	TRUE	(50,60]	TRUE	M	Elementary	NA	Indo-European	Albanian	TRUE	alb	aln	41	20		1	1	0	Albanian	Indo-European		2529	Eurasia	4	Europe
572	Albanian	Male	55	Completed (compulsory) elementary education	3	Muslim	1998	Albania	Not asked in survey	Not asked in survey	Not asked in survey	Not asked in survey	38732	FALSE	No	Very important	FALSE	(50,60]	TRUE	M	Elementary	NA	Indo-European	Albanian	TRUE	alb	aln	41	20		1	1	0	Albanian	Indo-European		2529	Eurasia	4	Europe
573	Albanian	Female	65	Completed (compulsory) elementary education	3	Muslim	1998	Albania	Not asked in survey	Not asked in survey	Not asked in survey	Not asked in survey	38733	FALSE	Yes	Very important	FALSE	(60,70]	TRUE	F	Elementary	NA	Indo-European	Albanian	TRUE	alb	aln	41	20		1	1	0	Albanian	Indo-European		2529	Eurasia	4	Europe
574	Albanian	Male	19	Completed (compulsory) elementary education	0	No religious denomination	1998	Albania	Not asked in survey	Not asked in survey	Not asked in survey	Not asked in survey	38734	FALSE	No	Rather important	TRUE	(10,20]	FALSE	M	Elementary	NA	Indo-European	Albanian	TRUE	alb	aln	41	20		1	1	0	Albanian	Indo-European		2529	Eurasia	3	Europe
575	Albanian	Male	24	Complete secondary school: technical/vocational type/Seconda	0	Roman Catholic	1998	Albania	Not asked in survey	Not asked in survey	Not asked in survey	Not asked in survey	38735	FALSE	No	Very important	FALSE	(20,30]	FALSE	M	SecondaryTech	NA	Indo-European	Albanian	TRUE	alb	aln	41	20		1	1	0	Albanian	Indo-European		2529	Eurasia	4	Europe
576	Albanian	Male	34	Complete secondary: university-preparatory type/Full seconda	2	Muslim	1998	Albania	Not asked in survey	Not asked in survey	Not asked in survey	Not asked in survey	38736	TRUE	No	Very important	FALSE	(30,40]	TRUE	M	SecondaryPrep	NA	Indo-European	Albanian	TRUE	alb	aln	41	20		1	1	0	Albanian	Indo-European		2529	Eurasia	4	Europe
577	Albanian	Female	32	Complete secondary: university-preparatory type/Full seconda	4	Orthodox	1998	Albania	Not asked in survey	Not asked in survey	Not asked in survey	Not asked in survey	38737	FALSE	Yes	Very important	FALSE	(30,40]	TRUE	F	SecondaryPrep	NA	Indo-European	Albanian	TRUE	alb	aln	41	20		1	1	0	Albanian	Indo-European		2529	Eurasia	4	Europe
578	Albanian	Male	32	University with degree/Higher education - upper-level tertia	2	Muslim	1998	Albania	Not asked in survey	Not asked in survey	Not asked in survey	Not asked in survey	38738	TRUE	No	Very important	FALSE	(30,40]	TRUE	M	Uni	NA	Indo-European	Albanian	TRUE	alb	aln	41	20		1	1	0	Albanian	Indo-European		2529	Eurasia	4	Europe
579	Albanian	Female	40	Completed (compulsory) elementary education	3	Orthodox	1998	Albania	Not asked in survey	Not asked in survey	Not asked in survey	Not asked in survey	38739	FALSE	No	Very important	FALSE	(30,40]	TRUE	F	Elementary	NA	Indo-European	Albanian	TRUE	alb	aln	41	20		1	1	0	Albanian	Indo-European		2529	Eurasia	4	Europe
580	Albanian	Female	43	Complete secondary: university-preparatory type/Full seconda	2	Roman Catholic	1998	Albania	Not asked in survey	Not asked in survey	Not asked in survey	Not asked in survey	38740	FALSE	No	Very important	TRUE	(40,50]	TRUE	F	SecondaryPrep	NA	Indo-European	Albanian	TRUE	alb	aln	41	20		1	1	0	Albanian	Indo-European		2529	Eurasia	4	Europe
581	Albanian	Female	43	University with degree/Higher education - upper-level tertia	2	Muslim	1998	Albania	Not asked in survey	Not asked in survey	Not asked in survey	Not asked in survey	38741	FALSE	No	Very important	FALSE	(40,50]	TRUE	F	Uni	NA	Indo-European	Albanian	TRUE	alb	aln	41	20		1	1	0	Albanian	Indo-European		2529	Eurasia	4	Europe
582	Albanian	Male	50	Completed (compulsory) elementary education	2	Muslim	1998	Albania	Not asked in survey	Not asked in survey	Not asked in survey	Not asked in survey	38742	FALSE	No	Very important	FALSE	(40,50]	TRUE	M	Elementary	NA	Indo-European	Albanian	TRUE	alb	aln	41	20		1	1	0	Albanian	Indo-European		2529	Eurasia	4	Europe
583	Albanian	Female	60	Completed (compulsory) elementary education	4	Muslim	1998	Albania	Not asked in survey	Not asked in survey	Not asked in survey	Not asked in survey	38743	FALSE	Yes	Very important	FALSE	(50,60]	FALSE	F	Elementary	NA	Indo-European	Albanian	TRUE	alb	aln	41	20		1	1	0	Albanian	Indo-European		2529	Eurasia	4	Europe
584	Albanian	Female	20	Completed (compulsory) elementary education	0	Muslim	1998	Albania	Not asked in survey	Not asked in survey	Not asked in survey	Not asked in survey	38744	FALSE	No	Very important	TRUE	(10,20]	FALSE	F	Elementary	NA	Indo-European	Albanian	TRUE	alb	aln	41	20		1	1	0	Albanian	Indo-European		2529	Eurasia	4	Europe
585	Albanian	Male	20	Completed (compulsory) elementary education	0	Muslim	1998	Albania	Not asked in survey	Not asked in survey	Not asked in survey	Not asked in survey	38745	FALSE	Yes	Very important	FALSE	(10,20]	FALSE	M	Elementary	NA	Indo-European	Albanian	TRUE	alb	aln	41	20		1	1	0	Albanian	Indo-European		2529	Eurasia	4	Europe
586	Albanian	Male	29	University with degree/Higher education - upper-level tertia	1	Muslim	1998	Albania	Not asked in survey	Not asked in survey	Not asked in survey	Not asked in survey	38746	TRUE	No	Very important	FALSE	(20,30]	TRUE	M	Uni	NA	Indo-European	Albanian	TRUE	alb	aln	41	20		1	1	0	Albanian	Indo-European		2529	Eurasia	4	Europe
587	Albanian	Female	30	Complete secondary: university-preparatory type/Full seconda	3	Muslim	1998	Albania	Not asked in survey	Not asked in survey	Not asked in survey	Not asked in survey	38747	TRUE	No	Very important	FALSE	(20,30]	TRUE	F	SecondaryPrep	NA	Indo-European	Albanian	TRUE	alb	aln	41	20		1	1	0	Albanian	Indo-European		2529	Eurasia	4	Europe
588	Albanian	Male	32	University with degree/Higher education - upper-level tertia	1	Muslim	1998	Albania	Not asked in survey	Not asked in survey	Not asked in survey	Not asked in survey	38748	TRUE	No	Very important	FALSE	(30,40]	TRUE	M	Uni	NA	Indo-European	Albanian	TRUE	alb	aln	41	20		1	1	0	Albanian	Indo-European		2529	Eurasia	4	Europe
589	Albanian	Male	40	Completed (compulsory) elementary education	2	Muslim	1998	Albania	Not asked in survey	Not asked in survey	Not asked in survey	Not asked in survey	38749	FALSE	No	Very important	FALSE	(30,40]	TRUE	M	Elementary	NA	Indo-European	Albanian	TRUE	alb	aln	41	20		1	1	0	Albanian	Indo-European		2529	Eurasia	4	Europe
590	Albanian	Female	43	Complete secondary: university-preparatory type/Full seconda	3	Muslim	1998	Albania	Not asked in survey	Not asked in survey	Not asked in survey	Not asked in survey	38750	FALSE	Yes	Very important	TRUE	(40,50]	TRUE	F	SecondaryPrep	NA	Indo-European	Albanian	TRUE	alb	aln	41	20		1	1	0	Albanian	Indo-European		2529	Eurasia	4	Europe
591	Albanian	Female	38	Completed (compulsory) elementary education	2	Muslim	1998	Albania	Not asked in survey	Not asked in survey	Not asked in survey	Not asked in survey	38751	FALSE	Yes	Very important	TRUE	(30,40]	TRUE	F	Elementary	NA	Indo-European	Albanian	TRUE	alb	aln	41	20		1	1	0	Albanian	Indo-European		2529	Eurasia	4	Europe
592	Albanian	Male	53	University with degree/Higher education - upper-level tertia	3	No religious denomination	1998	Albania	Not asked in survey	Not asked in survey	Not asked in survey	Not asked in survey	38752	FALSE	No	Very important	FALSE	(50,60]	TRUE	M	Uni	NA	Indo-European	Albanian	TRUE	alb	aln	41	20		1	1	0	Albanian	Indo-European		2529	Eurasia	4	Europe
593	Albanian	Female	69	Complete secondary: university-preparatory type/Full seconda	5	Muslim	1998	Albania	Not asked in survey	Not asked in survey	Not asked in survey	Not asked in survey	38753	FALSE	No	Very important	FALSE	(60,70]	FALSE	F	SecondaryPrep	NA	Indo-European	Albanian	TRUE	alb	aln	41	20		1	1	0	Albanian	Indo-European		2529	Eurasia	4	Europe
594	Albanian	Female	24	University with degree/Higher education - upper-level tertia	0	Orthodox	1998	Albania	Not asked in survey	Not asked in survey	Not asked in survey	Not asked in survey	38754	TRUE	No	Very important	FALSE	(20,30]	TRUE	F	Uni	NA	Indo-European	Albanian	TRUE	alb	aln	41	20		1	1	0	Albanian	Indo-European		2529	Eurasia	4	Europe
595	Albanian	Male	29	Inadequately completed elementary education	2	Muslim	1998	Albania	Not asked in survey	Not asked in survey	Not asked in survey	Not asked in survey	38755	FALSE	No	Very important	FALSE	(20,30]	TRUE	M	StartedElemenary	NA	Indo-European	Albanian	TRUE	alb	aln	41	20		1	1	0	Albanian	Indo-European		2529	Eurasia	4	Europe
596	Albanian	Male	30	Complete secondary school: technical/vocational type/Seconda	1	Muslim	1998	Albania	Not asked in survey	Not asked in survey	Not asked in survey	Not asked in survey	38756	FALSE	Yes	Very important	TRUE	(20,30]	FALSE	M	SecondaryTech	NA	Indo-European	Albanian	TRUE	alb	aln	41	20		1	1	0	Albanian	Indo-European		2529	Eurasia	4	Europe
597	Albanian	Female	40	Complete secondary school: technical/vocational type/Seconda	2	Muslim	1998	Albania	Not asked in survey	Not asked in survey	Not asked in survey	Not asked in survey	38757	FALSE	No	Very important	FALSE	(30,40]	TRUE	F	SecondaryTech	NA	Indo-European	Albanian	TRUE	alb	aln	41	20		1	1	0	Albanian	Indo-European		2529	Eurasia	4	Europe
598	Albanian	Male	39	Completed (compulsory) elementary education	2	Muslim	1998	Albania	Not asked in survey	Not asked in survey	Not asked in survey	Not asked in survey	38758	FALSE	No	Very important	TRUE	(30,40]	TRUE	M	Elementary	NA	Indo-European	Albanian	TRUE	alb	aln	41	20		1	1	0	Albanian	Indo-European		2529	Eurasia	4	Europe
599	Albanian	Male	52	Completed (compulsory) elementary education	3	No religious denomination	1998	Albania	Not asked in survey	Not asked in survey	Not asked in survey	Not asked in survey	38759	TRUE	Yes	Very important	FALSE	(50,60]	TRUE	M	Elementary	NA	Indo-European	Albanian	TRUE	alb	aln	41	20		1	1	0	Albanian	Indo-European		2529	Eurasia	4	Europe
600	Albanian	Female	61	Complete secondary: university-preparatory type/Full seconda	3	Muslim	1998	Albania	Not asked in survey	Not asked in survey	Not asked in survey	Not asked in survey	38760	TRUE	No	Very important	FALSE	(60,70]	TRUE	F	SecondaryPrep	NA	Indo-European	Albanian	TRUE	alb	aln	41	20		1	1	0	Albanian	Indo-European		2529	Eurasia	4	Europe
601	Albanian	Female	69	Completed (compulsory) elementary education	4	Orthodox	1998	Albania	Not asked in survey	Not asked in survey	Not asked in survey	Not asked in survey	38761	FALSE	No	Rather important	FALSE	(60,70]	FALSE	F	Elementary	NA	Indo-European	Albanian	TRUE	alb	aln	41	20		1	1	0	Albanian	Indo-European		2529	Eurasia	3	Europe
602	Albanian	Male	21	Completed (compulsory) elementary education	NA	Orthodox	1998	Albania	Not asked in survey	Not asked in survey	Not asked in survey	Not asked in survey	38762	FALSE	No	Very important	FALSE	(20,30]	NA	M	Elementary	NA	Indo-European	Albanian	TRUE	alb	aln	41	20		1	1	0	Albanian	Indo-European		2529	Eurasia	4	Europe
603	Albanian	Female	22	Completed (compulsory) elementary education	1	Muslim	1998	Albania	Not asked in survey	Not asked in survey	Not asked in survey	Not asked in survey	38763	TRUE	No	Very important	FALSE	(20,30]	TRUE	F	Elementary	NA	Indo-European	Albanian	TRUE	alb	aln	41	20		1	1	0	Albanian	Indo-European		2529	Eurasia	4	Europe
604	Albanian	Male	34	Inadequately completed elementary education	3	Muslim	1998	Albania	Not asked in survey	Not asked in survey	Not asked in survey	Not asked in survey	38764	FALSE	NA	Very important	FALSE	(30,40]	TRUE	M	StartedElemenary	NA	Indo-European	Albanian	TRUE	alb	aln	41	20		1	1	0	Albanian	Indo-European		2529	Eurasia	4	Europe
605	Albanian	Male	33	Completed (compulsory) elementary education	2	Muslim	1998	Albania	Not asked in survey	Not asked in survey	Not asked in survey	Not asked in survey	38765	FALSE	Yes	Very important	FALSE	(30,40]	TRUE	M	Elementary	NA	Indo-European	Albanian	TRUE	alb	aln	41	20		1	1	0	Albanian	Indo-European		2529	Eurasia	4	Europe
606	Albanian	Female	29	University with degree/Higher education - upper-level tertia	3	Muslim	1998	Albania	Not asked in survey	Not asked in survey	Not asked in survey	Not asked in survey	38766	TRUE	NA	Very important	FALSE	(20,30]	TRUE	F	Uni	NA	Indo-European	Albanian	TRUE	alb	aln	41	20		1	1	0	Albanian	Indo-European		2529	Eurasia	4	Europe
607	Albanian	Male	37	Inadequately completed elementary education	NA	Muslim	1998	Albania	Not asked in survey	Not asked in survey	Not asked in survey	Not asked in survey	38767	TRUE	NA	Very important	FALSE	(30,40]	TRUE	M	StartedElemenary	NA	Indo-European	Albanian	TRUE	alb	aln	41	20		1	1	0	Albanian	Indo-European		2529	Eurasia	4	Europe
608	Albanian	Female	48	Complete secondary school: technical/vocational type/Seconda	4	Muslim	1998	Albania	Not asked in survey	Not asked in survey	Not asked in survey	Not asked in survey	38769	TRUE	No	Very important	FALSE	(40,50]	TRUE	F	SecondaryTech	NA	Indo-European	Albanian	TRUE	alb	aln	41	20		1	1	0	Albanian	Indo-European		2529	Eurasia	4	Europe
609	Albanian	Male	58	Inadequately completed elementary education	5	Muslim	1998	Albania	Not asked in survey	Not asked in survey	Not asked in survey	Not asked in survey	38770	FALSE	No	Very important	FALSE	(50,60]	TRUE	M	StartedElemenary	NA	Indo-European	Albanian	TRUE	alb	aln	41	20		1	1	0	Albanian	Indo-European		2529	Eurasia	4	Europe
610	Albanian	Female	66	Inadequately completed elementary education	4	Muslim	1998	Albania	Not asked in survey	Not asked in survey	Not asked in survey	Not asked in survey	38771	FALSE	No	Very important	FALSE	(60,70]	TRUE	F	StartedElemenary	NA	Indo-European	Albanian	TRUE	alb	aln	41	20		1	1	0	Albanian	Indo-European		2529	Eurasia	4	Europe
611	Albanian	Male	20	Completed (compulsory) elementary education	0	Muslim	1998	Albania	Not asked in survey	Not asked in survey	Not asked in survey	Not asked in survey	38772	FALSE	Yes	Very important	FALSE	(10,20]	FALSE	M	Elementary	NA	Indo-European	Albanian	TRUE	alb	aln	41	20		1	1	0	Albanian	Indo-European		2529	Eurasia	4	Europe
612	Albanian	Female	34	Completed (compulsory) elementary education	2	Muslim	1998	Albania	Not asked in survey	Not asked in survey	Not asked in survey	Not asked in survey	38773	TRUE	Yes	Very important	FALSE	(30,40]	TRUE	F	Elementary	NA	Indo-European	Albanian	TRUE	alb	aln	41	20		1	1	0	Albanian	Indo-European		2529	Eurasia	4	Europe
613	Albanian	Male	38	Inadequately completed elementary education	3	Muslim	1998	Albania	Not asked in survey	Not asked in survey	Not asked in survey	Not asked in survey	38774	FALSE	Yes	Very important	FALSE	(30,40]	TRUE	M	StartedElemenary	NA	Indo-European	Albanian	TRUE	alb	aln	41	20		1	1	0	Albanian	Indo-European		2529	Eurasia	4	Europe
614	Albanian	Female	47	Complete secondary school: technical/vocational type/Seconda	2	Roman Catholic	1998	Albania	Not asked in survey	Not asked in survey	Not asked in survey	Not asked in survey	38775	TRUE	No	Very important	FALSE	(40,50]	TRUE	F	SecondaryTech	NA	Indo-European	Albanian	TRUE	alb	aln	41	20		1	1	0	Albanian	Indo-European		2529	Eurasia	4	Europe
615	Albanian	Female	58	Completed (compulsory) elementary education	3	Muslim	1998	Albania	Not asked in survey	Not asked in survey	Not asked in survey	Not asked in survey	38776	FALSE	No	Very important	FALSE	(50,60]	TRUE	F	Elementary	NA	Indo-European	Albanian	TRUE	alb	aln	41	20		1	1	0	Albanian	Indo-European		2529	Eurasia	4	Europe
616	Albanian	Male	66	Inadequately completed elementary education	4	Muslim	1998	Albania	Not asked in survey	Not asked in survey	Not asked in survey	Not asked in survey	38777	FALSE	No	Very important	FALSE	(60,70]	FALSE	M	StartedElemenary	NA	Indo-European	Albanian	TRUE	alb	aln	41	20		1	1	0	Albanian	Indo-European		2529	Eurasia	4	Europe
617	Albanian	Female	18	Completed (compulsory) elementary education	1	Muslim	1998	Albania	Not asked in survey	Not asked in survey	Not asked in survey	Not asked in survey	38778	TRUE	Yes	Very important	TRUE	(10,20]	FALSE	F	Elementary	NA	Indo-European	Albanian	TRUE	alb	aln	41	20		1	1	0	Albanian	Indo-European		2529	Eurasia	4	Europe
618	Albanian	Male	26	Inadequately completed elementary education	0	Muslim	1998	Albania	Not asked in survey	Not asked in survey	Not asked in survey	Not asked in survey	38779	FALSE	Yes	Very important	FALSE	(20,30]	FALSE	M	StartedElemenary	NA	Indo-European	Albanian	TRUE	alb	aln	41	20		1	1	0	Albanian	Indo-European		2529	Eurasia	4	Europe
619	Albanian	Male	31	Some university without degree/Higher education - lower-leve	2	Muslim	1998	Albania	Not asked in survey	Not asked in survey	Not asked in survey	Not asked in survey	38780	TRUE	Yes	Very important	FALSE	(30,40]	TRUE	M	StartedUni	NA	Indo-European	Albanian	TRUE	alb	aln	41	20		1	1	0	Albanian	Indo-European		2529	Eurasia	4	Europe
620	Albanian	Female	30	Complete secondary: university-preparatory type/Full seconda	1	Muslim	1998	Albania	Not asked in survey	Not asked in survey	Not asked in survey	Not asked in survey	38781	TRUE	No	Very important	FALSE	(20,30]	TRUE	F	SecondaryPrep	NA	Indo-European	Albanian	TRUE	alb	aln	41	20		1	1	0	Albanian	Indo-European		2529	Eurasia	4	Europe
621	Albanian	Female	42	University with degree/Higher education - upper-level tertia	2	Muslim	1998	Albania	Not asked in survey	Not asked in survey	Not asked in survey	Not asked in survey	38782	TRUE	Yes	Very important	FALSE	(40,50]	TRUE	F	Uni	NA	Indo-European	Albanian	TRUE	alb	aln	41	20		1	1	0	Albanian	Indo-European		2529	Eurasia	4	Europe
622	Albanian	Male	35	Completed (compulsory) elementary education	1	Orthodox	1998	Albania	Not asked in survey	Not asked in survey	Not asked in survey	Not asked in survey	38783	FALSE	Yes	Very important	FALSE	(30,40]	FALSE	M	Elementary	NA	Indo-European	Albanian	TRUE	alb	aln	41	20		1	1	0	Albanian	Indo-European		2529	Eurasia	4	Europe
623	Albanian	Female	44	Complete secondary: university-preparatory type/Full seconda	2	Muslim	1998	Albania	Not asked in survey	Not asked in survey	Not asked in survey	Not asked in survey	38784	FALSE	Yes	Very important	FALSE	(40,50]	TRUE	F	SecondaryPrep	NA	Indo-European	Albanian	TRUE	alb	aln	41	20		1	1	0	Albanian	Indo-European		2529	Eurasia	4	Europe
624	Albanian	Female	51	Completed (compulsory) elementary education	3	Muslim	1998	Albania	Not asked in survey	Not asked in survey	Not asked in survey	Not asked in survey	38785	TRUE	No	Very important	FALSE	(50,60]	TRUE	F	Elementary	NA	Indo-European	Albanian	TRUE	alb	aln	41	20		1	1	0	Albanian	Indo-European		2529	Eurasia	4	Europe
625	Albanian	Male	48	Completed (compulsory) elementary education	3	Muslim	1998	Albania	Not asked in survey	Not asked in survey	Not asked in survey	Not asked in survey	38786	TRUE	Yes	Very important	FALSE	(40,50]	TRUE	M	Elementary	NA	Indo-European	Albanian	TRUE	alb	aln	41	20		1	1	0	Albanian	Indo-European		2529	Eurasia	4	Europe
626	Albanian	Female	62	Inadequately completed elementary education	3	Muslim	1998	Albania	Not asked in survey	Not asked in survey	Not asked in survey	Not asked in survey	38787	FALSE	No	Very important	FALSE	(60,70]	TRUE	F	StartedElemenary	NA	Indo-European	Albanian	TRUE	alb	aln	41	20		1	1	0	Albanian	Indo-European		2529	Eurasia	4	Europe
627	Albanian	Male	68	Inadequately completed elementary education	4	Orthodox	1998	Albania	Not asked in survey	Not asked in survey	Not asked in survey	Not asked in survey	38788	FALSE	Yes	Very important	FALSE	(60,70]	TRUE	M	StartedElemenary	NA	Indo-European	Albanian	TRUE	alb	aln	41	20		1	1	0	Albanian	Indo-European		2529	Eurasia	4	Europe
628	Albanian	Female	23	Completed (compulsory) elementary education	0	Muslim	1998	Albania	Not asked in survey	Not asked in survey	Not asked in survey	Not asked in survey	38789	TRUE	No	Very important	FALSE	(20,30]	FALSE	F	Elementary	NA	Indo-European	Albanian	TRUE	alb	aln	41	20		1	1	0	Albanian	Indo-European		2529	Eurasia	4	Europe
629	Albanian	Female	20	Completed (compulsory) elementary education	1	Muslim	1998	Albania	Not asked in survey	Not asked in survey	Not asked in survey	Not asked in survey	38790	FALSE	No	Very important	FALSE	(10,20]	TRUE	F	Elementary	NA	Indo-European	Albanian	TRUE	alb	aln	41	20		1	1	0	Albanian	Indo-European		2529	Eurasia	4	Europe
630	Albanian	Female	42	Incomplete secondary: university-preparatory type/Secondary,	4	Muslim	1998	Albania	Not asked in survey	Not asked in survey	Not asked in survey	Not asked in survey	38792	TRUE	No	Very important	FALSE	(40,50]	TRUE	F	StartedSecondaryPrep	NA	Indo-European	Albanian	TRUE	alb	aln	41	20		1	1	0	Albanian	Indo-European		2529	Eurasia	4	Europe
631	Albanian	Female	62	Inadequately completed elementary education	4	Muslim	1998	Albania	Not asked in survey	Not asked in survey	Not asked in survey	Not asked in survey	38793	FALSE	No	Very important	FALSE	(60,70]	TRUE	F	StartedElemenary	NA	Indo-European	Albanian	TRUE	alb	aln	41	20		1	1	0	Albanian	Indo-European		2529	Eurasia	4	Europe
632	Albanian	Male	61	Complete secondary school: technical/vocational type/Seconda	5	Orthodox	1998	Albania	Not asked in survey	Not asked in survey	Not asked in survey	Not asked in survey	38794	FALSE	No	Very important	FALSE	(60,70]	TRUE	M	SecondaryTech	NA	Indo-European	Albanian	TRUE	alb	aln	41	20		1	1	0	Albanian	Indo-European		2529	Eurasia	4	Europe
633	Albanian	Female	30	Complete secondary school: technical/vocational type/Seconda	2	Muslim	1998	Albania	Not asked in survey	Not asked in survey	Not asked in survey	Not asked in survey	38795	TRUE	NA	Very important	FALSE	(20,30]	TRUE	F	SecondaryTech	NA	Indo-European	Albanian	TRUE	alb	aln	41	20		1	1	0	Albanian	Indo-European		2529	Eurasia	4	Europe
634	Albanian	Male	54	Incomplete secondary school: technical/vocational type/(Comp	4	Muslim	1998	Albania	Not asked in survey	Not asked in survey	Not asked in survey	Not asked in survey	38797	FALSE	Yes	Very important	FALSE	(50,60]	TRUE	M	StartedSecondaryTech	NA	Indo-European	Albanian	TRUE	alb	aln	41	20		1	1	0	Albanian	Indo-European		2529	Eurasia	4	Europe
635	Albanian	Female	21	Completed (compulsory) elementary education	0	Muslim	1998	Albania	Not asked in survey	Not asked in survey	Not asked in survey	Not asked in survey	38798	TRUE	No	Very important	FALSE	(20,30]	FALSE	F	Elementary	NA	Indo-European	Albanian	TRUE	alb	aln	41	20		1	1	0	Albanian	Indo-European		2529	Eurasia	4	Europe
636	Albanian	Female	23	Completed (compulsory) elementary education	1	Muslim	1998	Albania	Not asked in survey	Not asked in survey	Not asked in survey	Not asked in survey	38799	TRUE	No	Very important	FALSE	(20,30]	TRUE	F	Elementary	NA	Indo-European	Albanian	TRUE	alb	aln	41	20		1	1	0	Albanian	Indo-European		2529	Eurasia	4	Europe
637	Albanian	Male	32	Inadequately completed elementary education	2	Muslim	1998	Albania	Not asked in survey	Not asked in survey	Not asked in survey	Not asked in survey	38800	FALSE	NA	Very important	FALSE	(30,40]	TRUE	M	StartedElemenary	NA	Indo-European	Albanian	TRUE	alb	aln	41	20		1	1	0	Albanian	Indo-European		2529	Eurasia	4	Europe
638	Albanian	Male	31	Incomplete secondary school: technical/vocational type/(Comp	2	Muslim	1998	Albania	Not asked in survey	Not asked in survey	Not asked in survey	Not asked in survey	38801	FALSE	NA	Very important	FALSE	(30,40]	TRUE	M	StartedSecondaryTech	NA	Indo-European	Albanian	TRUE	alb	aln	41	20		1	1	0	Albanian	Indo-European		2529	Eurasia	4	Europe
639	Albanian	Female	37	Inadequately completed elementary education	3	Muslim	1998	Albania	Not asked in survey	Not asked in survey	Not asked in survey	Not asked in survey	38802	FALSE	No	Very important	FALSE	(30,40]	TRUE	F	StartedElemenary	NA	Indo-European	Albanian	TRUE	alb	aln	41	20		1	1	0	Albanian	Indo-European		2529	Eurasia	4	Europe
640	Albanian	Male	38	Inadequately completed elementary education	2	Muslim	1998	Albania	Not asked in survey	Not asked in survey	Not asked in survey	Not asked in survey	38803	TRUE	No	Very important	FALSE	(30,40]	TRUE	M	StartedElemenary	NA	Indo-European	Albanian	TRUE	alb	aln	41	20		1	1	0	Albanian	Indo-European		2529	Eurasia	4	Europe
641	Albanian	Female	45	Completed (compulsory) elementary education	3	Roman Catholic	1998	Albania	Not asked in survey	Not asked in survey	Not asked in survey	Not asked in survey	38804	TRUE	No	Very important	FALSE	(40,50]	TRUE	F	Elementary	NA	Indo-European	Albanian	TRUE	alb	aln	41	20		1	1	0	Albanian	Indo-European		2529	Eurasia	4	Europe
642	Albanian	Female	50	Complete secondary school: technical/vocational type/Seconda	4	Muslim	1998	Albania	Not asked in survey	Not asked in survey	Not asked in survey	Not asked in survey	38805	FALSE	No	Very important	FALSE	(40,50]	TRUE	F	SecondaryTech	NA	Indo-European	Albanian	TRUE	alb	aln	41	20		1	1	0	Albanian	Indo-European		2529	Eurasia	4	Europe
643	Albanian	Male	56	Inadequately completed elementary education	4	Muslim	1998	Albania	Not asked in survey	Not asked in survey	Not asked in survey	Not asked in survey	38806	FALSE	No	Very important	FALSE	(50,60]	TRUE	M	StartedElemenary	NA	Indo-European	Albanian	TRUE	alb	aln	41	20		1	1	0	Albanian	Indo-European		2529	Eurasia	4	Europe
644	Albanian	Female	65	Inadequately completed elementary education	3	Muslim	1998	Albania	Not asked in survey	Not asked in survey	Not asked in survey	Not asked in survey	38807	TRUE	No	Very important	FALSE	(60,70]	TRUE	F	StartedElemenary	NA	Indo-European	Albanian	TRUE	alb	aln	41	20		1	1	0	Albanian	Indo-European		2529	Eurasia	4	Europe
645	Albanian	Male	20	Completed (compulsory) elementary education	0	Orthodox	1998	Albania	Not asked in survey	Not asked in survey	Not asked in survey	Not asked in survey	38808	TRUE	No	Very important	FALSE	(10,20]	FALSE	M	Elementary	NA	Indo-European	Albanian	TRUE	alb	aln	41	20		1	1	0	Albanian	Indo-European		2529	Eurasia	4	Europe
646	Albanian	Female	19	Completed (compulsory) elementary education	0	Muslim	1998	Albania	Not asked in survey	Not asked in survey	Not asked in survey	Not asked in survey	38809	FALSE	No	Very important	FALSE	(10,20]	FALSE	F	Elementary	NA	Indo-European	Albanian	TRUE	alb	aln	41	20		1	1	0	Albanian	Indo-European		2529	Eurasia	4	Europe
647	Albanian	Male	33	Inadequately completed elementary education	3	Muslim	1998	Albania	Not asked in survey	Not asked in survey	Not asked in survey	Not asked in survey	38810	FALSE	Yes	Very important	FALSE	(30,40]	TRUE	M	StartedElemenary	NA	Indo-European	Albanian	TRUE	alb	aln	41	20		1	1	0	Albanian	Indo-European		2529	Eurasia	4	Europe
648	Albanian	Male	31	Completed (compulsory) elementary education	2	Muslim	1998	Albania	Not asked in survey	Not asked in survey	Not asked in survey	Not asked in survey	38811	FALSE	Yes	Very important	FALSE	(30,40]	TRUE	M	Elementary	NA	Indo-European	Albanian	TRUE	alb	aln	41	20		1	1	0	Albanian	Indo-European		2529	Eurasia	4	Europe
649	Albanian	Female	37	University with degree/Higher education - upper-level tertia	3	Muslim	1998	Albania	Not asked in survey	Not asked in survey	Not asked in survey	Not asked in survey	38812	TRUE	NA	Very important	FALSE	(30,40]	TRUE	F	Uni	NA	Indo-European	Albanian	TRUE	alb	aln	41	20		1	1	0	Albanian	Indo-European		2529	Eurasia	4	Europe
650	Albanian	Male	49	Inadequately completed elementary education	4	Muslim	1998	Albania	Not asked in survey	Not asked in survey	Not asked in survey	Not asked in survey	38813	TRUE	NA	Very important	FALSE	(40,50]	TRUE	M	StartedElemenary	NA	Indo-European	Albanian	TRUE	alb	aln	41	20		1	1	0	Albanian	Indo-European		2529	Eurasia	4	Europe
651	Albanian	Female	48	Completed (compulsory) elementary education	3	Muslim	1998	Albania	Not asked in survey	Not asked in survey	Not asked in survey	Not asked in survey	38814	TRUE	No	Very important	FALSE	(40,50]	TRUE	F	Elementary	NA	Indo-European	Albanian	TRUE	alb	aln	41	20		1	1	0	Albanian	Indo-European		2529	Eurasia	4	Europe
652	Albanian	Female	46	Complete secondary school: technical/vocational type/Seconda	4	Muslim	1998	Albania	Not asked in survey	Not asked in survey	Not asked in survey	Not asked in survey	38815	TRUE	No	Very important	FALSE	(40,50]	TRUE	F	SecondaryTech	NA	Indo-European	Albanian	TRUE	alb	aln	41	20		1	1	0	Albanian	Indo-European		2529	Eurasia	4	Europe
653	Albanian	Male	56	Inadequately completed elementary education	5	Muslim	1998	Albania	Not asked in survey	Not asked in survey	Not asked in survey	Not asked in survey	38816	FALSE	No	Very important	FALSE	(50,60]	TRUE	M	StartedElemenary	NA	Indo-European	Albanian	TRUE	alb	aln	41	20		1	1	0	Albanian	Indo-European		2529	Eurasia	4	Europe
654	Albanian	Female	68	Inadequately completed elementary education	4	Muslim	1998	Albania	Not asked in survey	Not asked in survey	Not asked in survey	Not asked in survey	38817	FALSE	No	Very important	FALSE	(60,70]	TRUE	F	StartedElemenary	NA	Indo-European	Albanian	TRUE	alb	aln	41	20		1	1	0	Albanian	Indo-European		2529	Eurasia	4	Europe
655	Albanian	Male	21	Completed (compulsory) elementary education	0	Muslim	1998	Albania	Not asked in survey	Not asked in survey	Not asked in survey	Not asked in survey	38818	TRUE	No	Very important	FALSE	(20,30]	FALSE	M	Elementary	NA	Indo-European	Albanian	TRUE	alb	aln	41	20		1	1	0	Albanian	Indo-European		2529	Eurasia	4	Europe
656	Albanian	Male	33	Inadequately completed elementary education	3	Muslim	1998	Albania	Not asked in survey	Not asked in survey	Not asked in survey	Not asked in survey	38820	FALSE	Yes	Very important	FALSE	(30,40]	TRUE	M	StartedElemenary	NA	Indo-European	Albanian	TRUE	alb	aln	41	20		1	1	0	Albanian	Indo-European		2529	Eurasia	4	Europe
657	Albanian	Female	35	Completed (compulsory) elementary education	3	Muslim	1998	Albania	Not asked in survey	Not asked in survey	Not asked in survey	Not asked in survey	38821	TRUE	Yes	Very important	FALSE	(30,40]	TRUE	F	Elementary	NA	Indo-European	Albanian	TRUE	alb	aln	41	20		1	1	0	Albanian	Indo-European		2529	Eurasia	4	Europe
658	Albanian	Female	37	Complete secondary school: technical/vocational type/Seconda	3	Muslim	1998	Albania	Not asked in survey	Not asked in survey	Not asked in survey	Not asked in survey	38822	TRUE	Yes	Very important	FALSE	(30,40]	TRUE	F	SecondaryTech	NA	Indo-European	Albanian	TRUE	alb	aln	41	20		1	1	0	Albanian	Indo-European		2529	Eurasia	4	Europe
659	Albanian	Male	44	Inadequately completed elementary education	4	Muslim	1998	Albania	Not asked in survey	Not asked in survey	Not asked in survey	Not asked in survey	38823	TRUE	Yes	Very important	FALSE	(40,50]	FALSE	M	StartedElemenary	NA	Indo-European	Albanian	TRUE	alb	aln	41	20		1	1	0	Albanian	Indo-European		2529	Eurasia	4	Europe
660	Albanian	Female	48	Completed (compulsory) elementary education	3	Muslim	1998	Albania	Not asked in survey	Not asked in survey	Not asked in survey	Not asked in survey	38824	TRUE	NA	Very important	FALSE	(40,50]	TRUE	F	Elementary	NA	Indo-European	Albanian	TRUE	alb	aln	41	20		1	1	0	Albanian	Indo-European		2529	Eurasia	4	Europe
661	Albanian	Female	57	Incomplete secondary: university-preparatory type/Secondary,	4	Muslim	1998	Albania	Not asked in survey	Not asked in survey	Not asked in survey	Not asked in survey	38825	FALSE	NA	Very important	FALSE	(50,60]	TRUE	F	StartedSecondaryPrep	NA	Indo-European	Albanian	TRUE	alb	aln	41	20		1	1	0	Albanian	Indo-European		2529	Eurasia	4	Europe
662	Albanian	Male	61	Inadequately completed elementary education	5	Muslim	1998	Albania	Not asked in survey	Not asked in survey	Not asked in survey	Not asked in survey	38826	FALSE	No	Very important	FALSE	(60,70]	TRUE	M	StartedElemenary	NA	Indo-European	Albanian	TRUE	alb	aln	41	20		1	1	0	Albanian	Indo-European		2529	Eurasia	4	Europe
663	Albanian	Male	67	Inadequately completed elementary education	4	Muslim	1998	Albania	Not asked in survey	Not asked in survey	Not asked in survey	Not asked in survey	38827	TRUE	No	Very important	FALSE	(60,70]	TRUE	M	StartedElemenary	NA	Indo-European	Albanian	TRUE	alb	aln	41	20		1	1	0	Albanian	Indo-European		2529	Eurasia	4	Europe
664	Albanian	Female	19	Complete secondary: university-preparatory type/Full seconda	0	Muslim	1998	Albania	Not asked in survey	Not asked in survey	Not asked in survey	Not asked in survey	38828	FALSE	Yes	Very important	TRUE	(10,20]	FALSE	F	SecondaryPrep	NA	Indo-European	Albanian	TRUE	alb	aln	41	20		1	1	0	Albanian	Indo-European		2529	Eurasia	4	Europe
665	Albanian	Male	29	Complete secondary: university-preparatory type/Full seconda	0	Orthodox	1998	Albania	Not asked in survey	Not asked in survey	Not asked in survey	Not asked in survey	38829	TRUE	No	Very important	FALSE	(20,30]	FALSE	M	SecondaryPrep	NA	Indo-European	Albanian	TRUE	alb	aln	41	20		1	1	0	Albanian	Indo-European		2529	Eurasia	4	Europe
666	Albanian	Male	26	Inadequately completed elementary education	1	Muslim	1998	Albania	Not asked in survey	Not asked in survey	Not asked in survey	Not asked in survey	38830	FALSE	No	Very important	FALSE	(20,30]	TRUE	M	StartedElemenary	NA	Indo-European	Albanian	TRUE	alb	aln	41	20		1	1	0	Albanian	Indo-European		2529	Eurasia	4	Europe
667	Albanian	Female	27	Complete secondary school: technical/vocational type/Seconda	2	Orthodox	1998	Albania	Not asked in survey	Not asked in survey	Not asked in survey	Not asked in survey	38831	TRUE	Yes	Very important	FALSE	(20,30]	TRUE	F	SecondaryTech	NA	Indo-European	Albanian	TRUE	alb	aln	41	20		1	1	0	Albanian	Indo-European		2529	Eurasia	4	Europe
668	Albanian	Female	37	Completed (compulsory) elementary education	3	Muslim	1998	Albania	Not asked in survey	Not asked in survey	Not asked in survey	Not asked in survey	38832	FALSE	No	Very important	TRUE	(30,40]	FALSE	F	Elementary	NA	Indo-European	Albanian	TRUE	alb	aln	41	20		1	1	0	Albanian	Indo-European		2529	Eurasia	4	Europe
669	Albanian	Male	42	University with degree/Higher education - upper-level tertia	3	Muslim	1998	Albania	Not asked in survey	Not asked in survey	Not asked in survey	Not asked in survey	38833	TRUE	Yes	Very important	FALSE	(40,50]	TRUE	M	Uni	NA	Indo-European	Albanian	TRUE	alb	aln	41	20		1	1	0	Albanian	Indo-European		2529	Eurasia	4	Europe
670	Albanian	Female	46	Complete secondary school: technical/vocational type/Seconda	4	Jew	1998	Albania	Not asked in survey	Not asked in survey	Not asked in survey	Not asked in survey	38834	TRUE	No	Very important	FALSE	(40,50]	TRUE	F	SecondaryTech	NA	Indo-European	Albanian	TRUE	alb	aln	41	20		1	1	0	Albanian	Indo-European		2529	Eurasia	4	Europe
671	Albanian	Female	54	Completed (compulsory) elementary education	3	Muslim	1998	Albania	Not asked in survey	Not asked in survey	Not asked in survey	Not asked in survey	38835	FALSE	No	Very important	FALSE	(50,60]	TRUE	F	Elementary	NA	Indo-European	Albanian	TRUE	alb	aln	41	20		1	1	0	Albanian	Indo-European		2529	Eurasia	4	Europe
672	Albanian	Male	59	Completed (compulsory) elementary education	2	Muslim	1998	Albania	Not asked in survey	Not asked in survey	Not asked in survey	Not asked in survey	38836	FALSE	No	Very important	TRUE	(50,60]	TRUE	M	Elementary	NA	Indo-European	Albanian	TRUE	alb	aln	41	20		1	1	0	Albanian	Indo-European		2529	Eurasia	4	Europe
673	Albanian	Male	67	Inadequately completed elementary education	4	Muslim	1998	Albania	Not asked in survey	Not asked in survey	Not asked in survey	Not asked in survey	38837	FALSE	No	Very important	FALSE	(60,70]	TRUE	M	StartedElemenary	NA	Indo-European	Albanian	TRUE	alb	aln	41	20		1	1	0	Albanian	Indo-European		2529	Eurasia	4	Europe
674	Albanian	Female	24	Complete secondary school: technical/vocational type/Seconda	0	Muslim	1998	Albania	Not asked in survey	Not asked in survey	Not asked in survey	Not asked in survey	38838	FALSE	Yes	Very important	FALSE	(20,30]	FALSE	F	SecondaryTech	NA	Indo-European	Albanian	TRUE	alb	aln	41	20		1	1	0	Albanian	Indo-European		2529	Eurasia	4	Europe
675	Albanian	Male	19	Complete secondary: university-preparatory type/Full seconda	0	Muslim	1998	Albania	Not asked in survey	Not asked in survey	Not asked in survey	Not asked in survey	38839	TRUE	Yes	Very important	FALSE	(10,20]	FALSE	M	SecondaryPrep	NA	Indo-European	Albanian	TRUE	alb	aln	41	20		1	1	0	Albanian	Indo-European		2529	Eurasia	4	Europe
676	Albanian	Female	28	Inadequately completed elementary education	1	Muslim	1998	Albania	Not asked in survey	Not asked in survey	Not asked in survey	Not asked in survey	38840	TRUE	Yes	Rather important	TRUE	(20,30]	TRUE	F	StartedElemenary	NA	Indo-European	Albanian	TRUE	alb	aln	41	20		1	1	0	Albanian	Indo-European		2529	Eurasia	3	Europe
677	Albanian	Female	29	Complete secondary: university-preparatory type/Full seconda	2	Muslim	1998	Albania	Not asked in survey	Not asked in survey	Not asked in survey	Not asked in survey	38841	TRUE	No	Very important	FALSE	(20,30]	TRUE	F	SecondaryPrep	NA	Indo-European	Albanian	TRUE	alb	aln	41	20		1	1	0	Albanian	Indo-European		2529	Eurasia	4	Europe
678	Albanian	Female	34	Completed (compulsory) elementary education	3	Muslim	1998	Albania	Not asked in survey	Not asked in survey	Not asked in survey	Not asked in survey	38842	FALSE	Yes	Very important	TRUE	(30,40]	TRUE	F	Elementary	NA	Indo-European	Albanian	TRUE	alb	aln	41	20		1	1	0	Albanian	Indo-European		2529	Eurasia	4	Europe
679	Albanian	Female	43	Complete secondary school: technical/vocational type/Seconda	2	Orthodox	1998	Albania	Not asked in survey	Not asked in survey	Not asked in survey	Not asked in survey	38844	TRUE	No	Very important	FALSE	(40,50]	TRUE	F	SecondaryTech	NA	Indo-European	Albanian	TRUE	alb	aln	41	20		1	1	0	Albanian	Indo-European		2529	Eurasia	4	Europe
680	Albanian	Male	51	Completed (compulsory) elementary education	3	No religious denomination	1998	Albania	Not asked in survey	Not asked in survey	Not asked in survey	Not asked in survey	38845	FALSE	No	Very important	FALSE	(50,60]	TRUE	M	Elementary	NA	Indo-European	Albanian	TRUE	alb	aln	41	20		1	1	0	Albanian	Indo-European		2529	Eurasia	4	Europe
681	Albanian	Male	53	Completed (compulsory) elementary education	2	Muslim	1998	Albania	Not asked in survey	Not asked in survey	Not asked in survey	Not asked in survey	38846	FALSE	No	Very important	TRUE	(50,60]	TRUE	M	Elementary	NA	Indo-European	Albanian	TRUE	alb	aln	41	20		1	1	0	Albanian	Indo-European		2529	Eurasia	4	Europe
682	Albanian	Male	72	Inadequately completed elementary education	3	Orthodox	1998	Albania	Not asked in survey	Not asked in survey	Not asked in survey	Not asked in survey	38847	FALSE	No	Very important	FALSE	(70,80]	TRUE	M	StartedElemenary	NA	Indo-European	Albanian	TRUE	alb	aln	41	20		1	1	0	Albanian	Indo-European		2529	Eurasia	4	Europe
683	Albanian	Female	20	Complete secondary: university-preparatory type/Full seconda	0	Muslim	1998	Albania	Not asked in survey	Not asked in survey	Not asked in survey	Not asked in survey	38848	FALSE	No	Very important	FALSE	(10,20]	FALSE	F	SecondaryPrep	NA	Indo-European	Albanian	TRUE	alb	aln	41	20		1	1	0	Albanian	Indo-European		2529	Eurasia	4	Europe
684	Albanian	Male	23	Complete secondary school: technical/vocational type/Seconda	0	Muslim	1998	Albania	Not asked in survey	Not asked in survey	Not asked in survey	Not asked in survey	38849	TRUE	NA	Very important	FALSE	(20,30]	FALSE	M	SecondaryTech	NA	Indo-European	Albanian	TRUE	alb	aln	41	20		1	1	0	Albanian	Indo-European		2529	Eurasia	4	Europe
685	Albanian	Male	27	Inadequately completed elementary education	0	Muslim	1998	Albania	Not asked in survey	Not asked in survey	Not asked in survey	Not asked in survey	38850	FALSE	No	Very important	TRUE	(20,30]	FALSE	M	StartedElemenary	NA	Indo-European	Albanian	TRUE	alb	aln	41	20		1	1	0	Albanian	Indo-European		2529	Eurasia	4	Europe
686	Albanian	Female	27	Incomplete secondary school: technical/vocational type/(Comp	2	Muslim	1998	Albania	Not asked in survey	Not asked in survey	Not asked in survey	Not asked in survey	38851	TRUE	NA	Very important	FALSE	(20,30]	TRUE	F	StartedSecondaryTech	NA	Indo-European	Albanian	TRUE	alb	aln	41	20		1	1	0	Albanian	Indo-European		2529	Eurasia	4	Europe
687	Albanian	Female	23	Completed (compulsory) elementary education	1	Muslim	1998	Albania	Not asked in survey	Not asked in survey	Not asked in survey	Not asked in survey	38852	FALSE	Yes	Very important	TRUE	(20,30]	TRUE	F	Elementary	NA	Indo-European	Albanian	TRUE	alb	aln	41	20		1	1	0	Albanian	Indo-European		2529	Eurasia	4	Europe
688	Albanian	Male	33	Completed (compulsory) elementary education	2	Muslim	1998	Albania	Not asked in survey	Not asked in survey	Not asked in survey	Not asked in survey	38853	FALSE	Yes	Very important	FALSE	(30,40]	TRUE	M	Elementary	NA	Indo-European	Albanian	TRUE	alb	aln	41	20		1	1	0	Albanian	Indo-European		2529	Eurasia	4	Europe
689	Albanian	Female	42	Incomplete secondary school: technical/vocational type/(Comp	2	Orthodox	1998	Albania	Not asked in survey	Not asked in survey	Not asked in survey	Not asked in survey	38854	FALSE	NA	Very important	FALSE	(40,50]	FALSE	F	StartedSecondaryTech	NA	Indo-European	Albanian	TRUE	alb	aln	41	20		1	1	0	Albanian	Indo-European		2529	Eurasia	4	Europe
690	Albanian	Male	36	Completed (compulsory) elementary education	3	Muslim	1998	Albania	Not asked in survey	Not asked in survey	Not asked in survey	Not asked in survey	38855	FALSE	No	Very important	FALSE	(30,40]	TRUE	M	Elementary	NA	Indo-European	Albanian	TRUE	alb	aln	41	20		1	1	0	Albanian	Indo-European		2529	Eurasia	4	Europe
691	Albanian	Male	46	Completed (compulsory) elementary education	4	Muslim	1998	Albania	Not asked in survey	Not asked in survey	Not asked in survey	Not asked in survey	38856	TRUE	No	Very important	FALSE	(40,50]	TRUE	M	Elementary	NA	Indo-European	Albanian	TRUE	alb	aln	41	20		1	1	0	Albanian	Indo-European		2529	Eurasia	4	Europe
692	Albanian	Male	53	Inadequately completed elementary education	4	Muslim	1998	Albania	Not asked in survey	Not asked in survey	Not asked in survey	Not asked in survey	38857	TRUE	No	Very important	TRUE	(50,60]	FALSE	M	StartedElemenary	NA	Indo-European	Albanian	TRUE	alb	aln	41	20		1	1	0	Albanian	Indo-European		2529	Eurasia	4	Europe
693	Albanian	Female	19	Incomplete secondary school: technical/vocational type/(Comp	0	Muslim	1998	Albania	Not asked in survey	Not asked in survey	Not asked in survey	Not asked in survey	38858	TRUE	No	Very important	FALSE	(10,20]	FALSE	F	StartedSecondaryTech	NA	Indo-European	Albanian	TRUE	alb	aln	41	20		1	1	0	Albanian	Indo-European		2529	Eurasia	4	Europe
694	Albanian	Male	31	Complete secondary school: technical/vocational type/Seconda	1	Muslim	1998	Albania	Not asked in survey	Not asked in survey	Not asked in survey	Not asked in survey	38859	TRUE	No	Very important	FALSE	(30,40]	TRUE	M	SecondaryTech	NA	Indo-European	Albanian	TRUE	alb	aln	41	20		1	1	0	Albanian	Indo-European		2529	Eurasia	4	Europe
695	Albanian	Female	36	Complete secondary school: technical/vocational type/Seconda	2	Muslim	1998	Albania	Not asked in survey	Not asked in survey	Not asked in survey	Not asked in survey	38860	TRUE	No	Very important	FALSE	(30,40]	TRUE	F	SecondaryTech	NA	Indo-European	Albanian	TRUE	alb	aln	41	20		1	1	0	Albanian	Indo-European		2529	Eurasia	4	Europe
696	Albanian	Female	49	Completed (compulsory) elementary education	1	Muslim	1998	Albania	Not asked in survey	Not asked in survey	Not asked in survey	Not asked in survey	38861	FALSE	Yes	Very important	FALSE	(40,50]	TRUE	F	Elementary	NA	Indo-European	Albanian	TRUE	alb	aln	41	20		1	1	0	Albanian	Indo-European		2529	Eurasia	4	Europe
697	Albanian	Male	61	Completed (compulsory) elementary education	3	Muslim	1998	Albania	Not asked in survey	Not asked in survey	Not asked in survey	Not asked in survey	38862	FALSE	Yes	Very important	TRUE	(60,70]	TRUE	M	Elementary	NA	Indo-European	Albanian	TRUE	alb	aln	41	20		1	1	0	Albanian	Indo-European		2529	Eurasia	4	Europe
698	Albanian	Male	66	Inadequately completed elementary education	4	Muslim	1998	Albania	Not asked in survey	Not asked in survey	Not asked in survey	Not asked in survey	38863	FALSE	No	Very important	FALSE	(60,70]	TRUE	M	StartedElemenary	NA	Indo-European	Albanian	TRUE	alb	aln	41	20		1	1	0	Albanian	Indo-European		2529	Eurasia	4	Europe
699	Albanian	Female	39	Complete secondary school: technical/vocational type/Seconda	2	Muslim	1998	Albania	Not asked in survey	Not asked in survey	Not asked in survey	Not asked in survey	38864	FALSE	Yes	Very important	FALSE	(30,40]	TRUE	F	SecondaryTech	NA	Indo-European	Albanian	TRUE	alb	aln	41	20		1	1	0	Albanian	Indo-European		2529	Eurasia	4	Europe
700	Albanian	Female	21	Completed (compulsory) elementary education	0	Muslim	1998	Albania	Not asked in survey	Not asked in survey	Not asked in survey	Not asked in survey	38865	TRUE	Yes	Very important	FALSE	(20,30]	FALSE	F	Elementary	NA	Indo-European	Albanian	TRUE	alb	aln	41	20		1	1	0	Albanian	Indo-European		2529	Eurasia	4	Europe
701	Albanian	Female	26	Complete secondary: university-preparatory type/Full seconda	2	Muslim	1998	Albania	Not asked in survey	Not asked in survey	Not asked in survey	Not asked in survey	38866	TRUE	No	Very important	FALSE	(20,30]	TRUE	F	SecondaryPrep	NA	Indo-European	Albanian	TRUE	alb	aln	41	20		1	1	0	Albanian	Indo-European		2529	Eurasia	4	Europe
702	Albanian	Male	36	Complete secondary school: technical/vocational type/Seconda	1	Muslim	1998	Albania	Not asked in survey	Not asked in survey	Not asked in survey	Not asked in survey	38867	TRUE	No	Very important	FALSE	(30,40]	TRUE	M	SecondaryTech	NA	Indo-European	Albanian	TRUE	alb	aln	41	20		1	1	0	Albanian	Indo-European		2529	Eurasia	4	Europe
703	Albanian	Female	44	Completed (compulsory) elementary education	4	Muslim	1998	Albania	Not asked in survey	Not asked in survey	Not asked in survey	Not asked in survey	38868	FALSE	No	Very important	FALSE	(40,50]	TRUE	F	Elementary	NA	Indo-European	Albanian	TRUE	alb	aln	41	20		1	1	0	Albanian	Indo-European		2529	Eurasia	4	Europe
704	Albanian	Male	41	Completed (compulsory) elementary education	3	Muslim	1998	Albania	Not asked in survey	Not asked in survey	Not asked in survey	Not asked in survey	38869	FALSE	No	Very important	FALSE	(40,50]	TRUE	M	Elementary	NA	Indo-European	Albanian	TRUE	alb	aln	41	20		1	1	0	Albanian	Indo-European		2529	Eurasia	4	Europe
705	Albanian	Female	47	Complete secondary school: technical/vocational type/Seconda	4	Muslim	1998	Albania	Not asked in survey	Not asked in survey	Not asked in survey	Not asked in survey	38870	FALSE	No	Very important	FALSE	(40,50]	TRUE	F	SecondaryTech	NA	Indo-European	Albanian	TRUE	alb	aln	41	20		1	1	0	Albanian	Indo-European		2529	Eurasia	4	Europe
706	Albanian	Female	49	Completed (compulsory) elementary education	2	Muslim	1998	Albania	Not asked in survey	Not asked in survey	Not asked in survey	Not asked in survey	38871	FALSE	No	Very important	TRUE	(40,50]	TRUE	F	Elementary	NA	Indo-European	Albanian	TRUE	alb	aln	41	20		1	1	0	Albanian	Indo-European		2529	Eurasia	4	Europe
707	Albanian	Male	69	Inadequately completed elementary education	4	Muslim	1998	Albania	Not asked in survey	Not asked in survey	Not asked in survey	Not asked in survey	38872	FALSE	Yes	Very important	FALSE	(60,70]	FALSE	M	StartedElemenary	NA	Indo-European	Albanian	TRUE	alb	aln	41	20		1	1	0	Albanian	Indo-European		2529	Eurasia	4	Europe
708	Albanian	Female	19	Incomplete secondary school: technical/vocational type/(Comp	0	Muslim	1998	Albania	Not asked in survey	Not asked in survey	Not asked in survey	Not asked in survey	38873	TRUE	No	Very important	FALSE	(10,20]	FALSE	F	StartedSecondaryTech	NA	Indo-European	Albanian	TRUE	alb	aln	41	20		1	1	0	Albanian	Indo-European		2529	Eurasia	4	Europe
709	Albanian	Male	33	Inadequately completed elementary education	2	Muslim	1998	Albania	Not asked in survey	Not asked in survey	Not asked in survey	Not asked in survey	38874	FALSE	No	Not at all important	TRUE	(30,40]	TRUE	M	StartedElemenary	NA	Indo-European	Albanian	TRUE	alb	aln	41	20		1	1	0	Albanian	Indo-European		2529	Eurasia	1	Europe
710	Albanian	Male	42	Complete secondary school: technical/vocational type/Seconda	2	Orthodox	1998	Albania	Not asked in survey	Not asked in survey	Not asked in survey	Not asked in survey	38875	TRUE	No	Very important	FALSE	(40,50]	TRUE	M	SecondaryTech	NA	Indo-European	Albanian	TRUE	alb	aln	41	20		1	1	0	Albanian	Indo-European		2529	Eurasia	4	Europe
711	Albanian	Male	39	Complete secondary school: technical/vocational type/Seconda	2	Muslim	1998	Albania	Not asked in survey	Not asked in survey	Not asked in survey	Not asked in survey	38876	TRUE	No	Very important	FALSE	(30,40]	TRUE	M	SecondaryTech	NA	Indo-European	Albanian	TRUE	alb	aln	41	20		1	1	0	Albanian	Indo-European		2529	Eurasia	4	Europe
712	Albanian	Female	64	Inadequately completed elementary education	4	Muslim	1998	Albania	Not asked in survey	Not asked in survey	Not asked in survey	Not asked in survey	38877	FALSE	No	Very important	FALSE	(60,70]	FALSE	F	StartedElemenary	NA	Indo-European	Albanian	TRUE	alb	aln	41	20		1	1	0	Albanian	Indo-European		2529	Eurasia	4	Europe
713	Albanian	Female	19	Completed (compulsory) elementary education	0	Muslim	1998	Albania	Not asked in survey	Not asked in survey	Not asked in survey	Not asked in survey	38878	FALSE	No	Very important	FALSE	(10,20]	FALSE	F	Elementary	NA	Indo-European	Albanian	TRUE	alb	aln	41	20		1	1	0	Albanian	Indo-European		2529	Eurasia	4	Europe
714	Albanian	Female	21	Inadequately completed elementary education	0	Muslim	1998	Albania	Not asked in survey	Not asked in survey	Not asked in survey	Not asked in survey	38879	FALSE	Yes	Very important	FALSE	(20,30]	FALSE	F	StartedElemenary	NA	Indo-European	Albanian	TRUE	alb	aln	41	20		1	1	0	Albanian	Indo-European		2529	Eurasia	4	Europe
715	Albanian	Male	32	Completed (compulsory) elementary education	2	Muslim	1998	Albania	Not asked in survey	Not asked in survey	Not asked in survey	Not asked in survey	38880	TRUE	No	Very important	FALSE	(30,40]	TRUE	M	Elementary	NA	Indo-European	Albanian	TRUE	alb	aln	41	20		1	1	0	Albanian	Indo-European		2529	Eurasia	4	Europe
716	Albanian	Female	29	Completed (compulsory) elementary education	2	Muslim	1998	Albania	Not asked in survey	Not asked in survey	Not asked in survey	Not asked in survey	38881	FALSE	No	Very important	FALSE	(20,30]	TRUE	F	Elementary	NA	Indo-European	Albanian	TRUE	alb	aln	41	20		1	1	0	Albanian	Indo-European		2529	Eurasia	4	Europe
717	Albanian	Male	41	Inadequately completed elementary education	3	Muslim	1998	Albania	Not asked in survey	Not asked in survey	Not asked in survey	Not asked in survey	38882	FALSE	No	Very important	FALSE	(40,50]	TRUE	M	StartedElemenary	NA	Indo-European	Albanian	TRUE	alb	aln	41	20		1	1	0	Albanian	Indo-European		2529	Eurasia	4	Europe
718	Albanian	Female	45	University with degree/Higher education - upper-level tertia	3	Muslim	1998	Albania	Not asked in survey	Not asked in survey	Not asked in survey	Not asked in survey	38884	FALSE	No	Very important	FALSE	(40,50]	TRUE	F	Uni	NA	Indo-European	Albanian	TRUE	alb	aln	41	20		1	1	0	Albanian	Indo-European		2529	Eurasia	4	Europe
719	Albanian	Female	56	Incomplete secondary school: technical/vocational type/(Comp	4	Muslim	1998	Albania	Not asked in survey	Not asked in survey	Not asked in survey	Not asked in survey	38885	TRUE	No	Very important	FALSE	(50,60]	TRUE	F	StartedSecondaryTech	NA	Indo-European	Albanian	TRUE	alb	aln	41	20		1	1	0	Albanian	Indo-European		2529	Eurasia	4	Europe
720	Macedonian	Male	71	Inadequately completed elementary education	3	Orthodox	1998	Albania	Not asked in survey	Not asked in survey	Not asked in survey	Not asked in survey	38886	FALSE	No	Very important	FALSE	(70,80]	FALSE	M	StartedElemenary	NA	Indo-European	Slavic	TRUE	mcd	mkd	41.66666667	21.75		1	1	0	Slavic	Indo-European		1531	Eurasia	4	Europe
721	Albanian	Female	69	Inadequately completed elementary education	4	Muslim	1998	Albania	Not asked in survey	Not asked in survey	Not asked in survey	Not asked in survey	38887	FALSE	No	Very important	FALSE	(60,70]	TRUE	F	StartedElemenary	NA	Indo-European	Albanian	TRUE	alb	aln	41	20		1	1	0	Albanian	Indo-European		2529	Eurasia	4	Europe
722	Albanian	Female	23	Completed (compulsory) elementary education	0	Muslim	1998	Albania	Not asked in survey	Not asked in survey	Not asked in survey	Not asked in survey	38888	FALSE	No	Very important	FALSE	(20,30]	FALSE	F	Elementary	NA	Indo-European	Albanian	TRUE	alb	aln	41	20		1	1	0	Albanian	Indo-European		2529	Eurasia	4	Europe
723	Albanian	Male	32	Completed (compulsory) elementary education	3	Muslim	1998	Albania	Not asked in survey	Not asked in survey	Not asked in survey	Not asked in survey	38889	TRUE	No	Very important	FALSE	(30,40]	TRUE	M	Elementary	NA	Indo-European	Albanian	TRUE	alb	aln	41	20		1	1	0	Albanian	Indo-European		2529	Eurasia	4	Europe
724	Albanian	Male	42	Completed (compulsory) elementary education	3	Muslim	1998	Albania	Not asked in survey	Not asked in survey	Not asked in survey	Not asked in survey	38890	FALSE	Yes	Very important	FALSE	(40,50]	TRUE	M	Elementary	NA	Indo-European	Albanian	TRUE	alb	aln	41	20		1	1	0	Albanian	Indo-European		2529	Eurasia	4	Europe
725	Albanian	Female	47	Inadequately completed elementary education	3	Muslim	1998	Albania	Not asked in survey	Not asked in survey	Not asked in survey	Not asked in survey	38891	FALSE	Yes	Very important	FALSE	(40,50]	TRUE	F	StartedElemenary	NA	Indo-European	Albanian	TRUE	alb	aln	41	20		1	1	0	Albanian	Indo-European		2529	Eurasia	4	Europe
726	Albanian	Male	57	Completed (compulsory) elementary education	3	Muslim	1998	Albania	Not asked in survey	Not asked in survey	Not asked in survey	Not asked in survey	38892	TRUE	No	Very important	FALSE	(50,60]	TRUE	M	Elementary	NA	Indo-European	Albanian	TRUE	alb	aln	41	20		1	1	0	Albanian	Indo-European		2529	Eurasia	4	Europe
727	Albanian	Male	67	Completed (compulsory) elementary education	3	Muslim	1998	Albania	Not asked in survey	Not asked in survey	Not asked in survey	Not asked in survey	38893	FALSE	No	Very important	FALSE	(60,70]	TRUE	M	Elementary	NA	Indo-European	Albanian	TRUE	alb	aln	41	20		1	1	0	Albanian	Indo-European		2529	Eurasia	4	Europe
728	Albanian	Male	34	Complete secondary school: technical/vocational type/Seconda	2	Muslim	1998	Albania	Not asked in survey	Not asked in survey	Not asked in survey	Not asked in survey	38895	FALSE	No	Very important	FALSE	(30,40]	TRUE	M	SecondaryTech	NA	Indo-European	Albanian	TRUE	alb	aln	41	20		1	1	0	Albanian	Indo-European		2529	Eurasia	4	Europe
729	Albanian	Female	41	Inadequately completed elementary education	3	Muslim	1998	Albania	Not asked in survey	Not asked in survey	Not asked in survey	Not asked in survey	38896	FALSE	Yes	Very important	TRUE	(40,50]	TRUE	F	StartedElemenary	NA	Indo-European	Albanian	TRUE	alb	aln	41	20		1	1	0	Albanian	Indo-European		2529	Eurasia	4	Europe
730	Albanian	Female	52	Complete secondary school: technical/vocational type/Seconda	2	Muslim	1998	Albania	Not asked in survey	Not asked in survey	Not asked in survey	Not asked in survey	38897	TRUE	Yes	Very important	FALSE	(50,60]	TRUE	F	SecondaryTech	NA	Indo-European	Albanian	TRUE	alb	aln	41	20		1	1	0	Albanian	Indo-European		2529	Eurasia	4	Europe
731	Albanian	Male	55	Completed (compulsory) elementary education	3	Muslim	1998	Albania	Not asked in survey	Not asked in survey	Not asked in survey	Not asked in survey	38898	FALSE	No	Very important	TRUE	(50,60]	TRUE	M	Elementary	NA	Indo-European	Albanian	TRUE	alb	aln	41	20		1	1	0	Albanian	Indo-European		2529	Eurasia	4	Europe
732	Albanian	Male	22	Completed (compulsory) elementary education	0	Orthodox	1998	Albania	Not asked in survey	Not asked in survey	Not asked in survey	Not asked in survey	38899	TRUE	No	Very important	FALSE	(20,30]	FALSE	M	Elementary	NA	Indo-European	Albanian	TRUE	alb	aln	41	20		1	1	0	Albanian	Indo-European		2529	Eurasia	4	Europe
733	Albanian	Female	24	Inadequately completed elementary education	0	Orthodox	1998	Albania	Not asked in survey	Not asked in survey	Not asked in survey	Not asked in survey	38900	FALSE	No	Very important	FALSE	(20,30]	FALSE	F	StartedElemenary	NA	Indo-European	Albanian	TRUE	alb	aln	41	20		1	1	0	Albanian	Indo-European		2529	Eurasia	4	Europe
734	Albanian	Male	20	Completed (compulsory) elementary education	0	Muslim	1998	Albania	Not asked in survey	Not asked in survey	Not asked in survey	Not asked in survey	38901	FALSE	No	Very important	FALSE	(10,20]	FALSE	M	Elementary	NA	Indo-European	Albanian	TRUE	alb	aln	41	20		1	1	0	Albanian	Indo-European		2529	Eurasia	4	Europe
735	Albanian	Female	33	Incomplete secondary school: technical/vocational type/(Comp	3	Muslim	1998	Albania	Not asked in survey	Not asked in survey	Not asked in survey	Not asked in survey	38902	FALSE	NA	Very important	TRUE	(30,40]	TRUE	F	StartedSecondaryTech	NA	Indo-European	Albanian	TRUE	alb	aln	41	20		1	1	0	Albanian	Indo-European		2529	Eurasia	4	Europe
736	Albanian	Male	29	Completed (compulsory) elementary education	0	Muslim	1998	Albania	Not asked in survey	Not asked in survey	Not asked in survey	Not asked in survey	38903	TRUE	No	Very important	FALSE	(20,30]	FALSE	M	Elementary	NA	Indo-European	Albanian	TRUE	alb	aln	41	20		1	1	0	Albanian	Indo-European		2529	Eurasia	4	Europe
737	Albanian	Male	43	Completed (compulsory) elementary education	3	Jew	1998	Albania	Not asked in survey	Not asked in survey	Not asked in survey	Not asked in survey	38904	FALSE	No	Very important	FALSE	(40,50]	TRUE	M	Elementary	NA	Indo-European	Albanian	TRUE	alb	aln	41	20		1	1	0	Albanian	Indo-European		2529	Eurasia	4	Europe
738	Albanian	Female	44	Some university without degree/Higher education - lower-leve	3	Muslim	1998	Albania	Not asked in survey	Not asked in survey	Not asked in survey	Not asked in survey	38905	FALSE	NA	Rather important	FALSE	(40,50]	FALSE	F	StartedUni	NA	Indo-European	Albanian	TRUE	alb	aln	41	20		1	1	0	Albanian	Indo-European		2529	Eurasia	3	Europe
739	Albanian	Female	50	Incomplete secondary school: technical/vocational type/(Comp	2	Orthodox	1998	Albania	Not asked in survey	Not asked in survey	Not asked in survey	Not asked in survey	38906	FALSE	NA	Very important	FALSE	(40,50]	FALSE	F	StartedSecondaryTech	NA	Indo-European	Albanian	TRUE	alb	aln	41	20		1	1	0	Albanian	Indo-European		2529	Eurasia	4	Europe
740	Albanian	Male	59	Inadequately completed elementary education	4	Orthodox	1998	Albania	Not asked in survey	Not asked in survey	Not asked in survey	Not asked in survey	38907	TRUE	No	Very important	FALSE	(50,60]	TRUE	M	StartedElemenary	NA	Indo-European	Albanian	TRUE	alb	aln	41	20		1	1	0	Albanian	Indo-European		2529	Eurasia	4	Europe
741	Albanian	Female	68	Completed (compulsory) elementary education	3	Muslim	1998	Albania	Not asked in survey	Not asked in survey	Not asked in survey	Not asked in survey	38908	FALSE	No	Very important	FALSE	(60,70]	FALSE	F	Elementary	NA	Indo-European	Albanian	TRUE	alb	aln	41	20		1	1	0	Albanian	Indo-European		2529	Eurasia	4	Europe
742	Albanian	Male	24	Incomplete secondary: university-preparatory type/Secondary,	0	Muslim	1998	Albania	Not asked in survey	Not asked in survey	Not asked in survey	Not asked in survey	38909	TRUE	No	Very important	FALSE	(20,30]	FALSE	M	StartedSecondaryPrep	NA	Indo-European	Albanian	TRUE	alb	aln	41	20		1	1	0	Albanian	Indo-European		2529	Eurasia	4	Europe
743	Albanian	Female	30	Completed (compulsory) elementary education	0	Muslim	1998	Albania	Not asked in survey	Not asked in survey	Not asked in survey	Not asked in survey	38910	TRUE	No	Very important	FALSE	(20,30]	FALSE	F	Elementary	NA	Indo-European	Albanian	TRUE	alb	aln	41	20		1	1	0	Albanian	Indo-European		2529	Eurasia	4	Europe
744	Albanian	Male	51	Completed (compulsory) elementary education	2	Muslim	1998	Albania	Not asked in survey	Not asked in survey	Not asked in survey	Not asked in survey	38911	TRUE	No	Very important	FALSE	(50,60]	TRUE	M	Elementary	NA	Indo-European	Albanian	TRUE	alb	aln	41	20		1	1	0	Albanian	Indo-European		2529	Eurasia	4	Europe
745	Macedonian	Female	62	Complete secondary school: technical/vocational type/Seconda	1	Muslim	1998	Albania	Not asked in survey	Not asked in survey	Not asked in survey	Not asked in survey	38912	TRUE	No	Very important	FALSE	(60,70]	TRUE	F	SecondaryTech	NA	Indo-European	Slavic	TRUE	mcd	mkd	41.66666667	21.75		1	1	0	Slavic	Indo-European		1531	Eurasia	4	Europe
746	Albanian	Female	23	University with degree/Higher education - upper-level tertia	0	Orthodox	1998	Albania	Not asked in survey	Not asked in survey	Not asked in survey	Not asked in survey	38913	TRUE	No	Very important	FALSE	(20,30]	TRUE	F	Uni	NA	Indo-European	Albanian	TRUE	alb	aln	41	20		1	1	0	Albanian	Indo-European		2529	Eurasia	4	Europe
747	Albanian	Male	32	Complete secondary school: technical/vocational type/Seconda	0	Muslim	1998	Albania	Not asked in survey	Not asked in survey	Not asked in survey	Not asked in survey	38914	TRUE	No	Very important	FALSE	(30,40]	FALSE	M	SecondaryTech	NA	Indo-European	Albanian	TRUE	alb	aln	41	20		1	1	0	Albanian	Indo-European		2529	Eurasia	4	Europe
748	Albanian	Female	42	Complete secondary school: technical/vocational type/Seconda	1	Orthodox	1998	Albania	Not asked in survey	Not asked in survey	Not asked in survey	Not asked in survey	38916	TRUE	No	Very important	TRUE	(40,50]	TRUE	F	SecondaryTech	NA	Indo-European	Albanian	TRUE	alb	aln	41	20		1	1	0	Albanian	Indo-European		2529	Eurasia	4	Europe
749	Albanian	Female	41	Completed (compulsory) elementary education	2	Muslim	1998	Albania	Not asked in survey	Not asked in survey	Not asked in survey	Not asked in survey	38917	FALSE	No	Very important	TRUE	(40,50]	FALSE	F	Elementary	NA	Indo-European	Albanian	TRUE	alb	aln	41	20		1	1	0	Albanian	Indo-European		2529	Eurasia	4	Europe
750	Albanian	Male	47	Completed (compulsory) elementary education	3	Muslim	1998	Albania	Not asked in survey	Not asked in survey	Not asked in survey	Not asked in survey	38918	TRUE	No	Very important	FALSE	(40,50]	TRUE	M	Elementary	NA	Indo-European	Albanian	TRUE	alb	aln	41	20		1	1	0	Albanian	Indo-European		2529	Eurasia	4	Europe
751	Macedonian	Female	63	No answer	2	Orthodox	1998	Albania	Not asked in survey	Not asked in survey	Not asked in survey	Not asked in survey	38919	TRUE	No	Very important	FALSE	(60,70]	TRUE	F	NA	NA	Indo-European	Slavic	TRUE	mcd	mkd	41.66666667	21.75		1	1	0	Slavic	Indo-European		1531	Eurasia	4	Europe
752	Albanian	Male	71	Completed (compulsory) elementary education	3	Muslim	1998	Albania	Not asked in survey	Not asked in survey	Not asked in survey	Not asked in survey	38920	TRUE	No	Very important	FALSE	(70,80]	FALSE	M	Elementary	NA	Indo-European	Albanian	TRUE	alb	aln	41	20		1	1	0	Albanian	Indo-European		2529	Eurasia	4	Europe
753	Albanian	Male	18	Completed (compulsory) elementary education	0	Roman Catholic	1998	Albania	Not asked in survey	Not asked in survey	Not asked in survey	Not asked in survey	38921	TRUE	No	Very important	TRUE	(10,20]	FALSE	M	Elementary	NA	Indo-European	Albanian	TRUE	alb	aln	41	20		1	1	0	Albanian	Indo-European		2529	Eurasia	4	Europe
754	Albanian	Female	27	Completed (compulsory) elementary education	3	Roman Catholic	1998	Albania	Not asked in survey	Not asked in survey	Not asked in survey	Not asked in survey	38922	FALSE	No	NA	FALSE	(20,30]	TRUE	F	Elementary	NA	Indo-European	Albanian	TRUE	alb	aln	41	20		1	1	0	Albanian	Indo-European		2529	Eurasia	NA	Europe
755	Albanian	Male	24	Completed (compulsory) elementary education	0	Roman Catholic	1998	Albania	Not asked in survey	Not asked in survey	Not asked in survey	Not asked in survey	38923	TRUE	No	Very important	FALSE	(20,30]	FALSE	M	Elementary	NA	Indo-European	Albanian	TRUE	alb	aln	41	20		1	1	0	Albanian	Indo-European		2529	Eurasia	4	Europe
756	Albanian	Male	34	Completed (compulsory) elementary education	2	Roman Catholic	1998	Albania	Not asked in survey	Not asked in survey	Not asked in survey	Not asked in survey	38924	FALSE	No	Very important	FALSE	(30,40]	TRUE	M	Elementary	NA	Indo-European	Albanian	TRUE	alb	aln	41	20		1	1	0	Albanian	Indo-European		2529	Eurasia	4	Europe
757	Albanian	Female	32	Completed (compulsory) elementary education	1	Muslim	1998	Albania	Not asked in survey	Not asked in survey	Not asked in survey	Not asked in survey	38925	FALSE	NA	Very important	FALSE	(30,40]	TRUE	F	Elementary	NA	Indo-European	Albanian	TRUE	alb	aln	41	20		1	1	0	Albanian	Indo-European		2529	Eurasia	4	Europe
758	Albanian	Male	44	Incomplete secondary school: technical/vocational type/(Comp	4	Roman Catholic	1998	Albania	Not asked in survey	Not asked in survey	Not asked in survey	Not asked in survey	38926	FALSE	No	Very important	FALSE	(40,50]	TRUE	M	StartedSecondaryTech	NA	Indo-European	Albanian	TRUE	alb	aln	41	20		1	1	0	Albanian	Indo-European		2529	Eurasia	4	Europe
759	Albanian	Female	54	Incomplete secondary school: technical/vocational type/(Comp	4	Roman Catholic	1998	Albania	Not asked in survey	Not asked in survey	Not asked in survey	Not asked in survey	38927	FALSE	No	Very important	FALSE	(50,60]	TRUE	F	StartedSecondaryTech	NA	Indo-European	Albanian	TRUE	alb	aln	41	20		1	1	0	Albanian	Indo-European		2529	Eurasia	4	Europe
760	Albanian	Female	42	Completed (compulsory) elementary education	5	Roman Catholic	1998	Albania	Not asked in survey	Not asked in survey	Not asked in survey	Not asked in survey	38928	FALSE	No	Very important	FALSE	(40,50]	TRUE	F	Elementary	NA	Indo-European	Albanian	TRUE	alb	aln	41	20		1	1	0	Albanian	Indo-European		2529	Eurasia	4	Europe
761	Albanian	Female	60	Complete secondary school: technical/vocational type/Seconda	3	Muslim	1998	Albania	Not asked in survey	Not asked in survey	Not asked in survey	Not asked in survey	38929	FALSE	Yes	Very important	FALSE	(50,60]	FALSE	F	SecondaryTech	NA	Indo-European	Albanian	TRUE	alb	aln	41	20		1	1	0	Albanian	Indo-European		2529	Eurasia	4	Europe
762	Albanian	Male	67	Completed (compulsory) elementary education	3	Muslim	1998	Albania	Not asked in survey	Not asked in survey	Not asked in survey	Not asked in survey	38930	TRUE	NA	Very important	FALSE	(60,70]	TRUE	M	Elementary	NA	Indo-European	Albanian	TRUE	alb	aln	41	20		1	1	0	Albanian	Indo-European		2529	Eurasia	4	Europe
763	Albanian	Male	19	Completed (compulsory) elementary education	NA	Roman Catholic	1998	Albania	Not asked in survey	Not asked in survey	Not asked in survey	Not asked in survey	38931	FALSE	No	Very important	TRUE	(10,20]	FALSE	M	Elementary	NA	Indo-European	Albanian	TRUE	alb	aln	41	20		1	1	0	Albanian	Indo-European		2529	Eurasia	4	Europe
764	Albanian	Female	23	Completed (compulsory) elementary education	0	Roman Catholic	1998	Albania	Not asked in survey	Not asked in survey	Not asked in survey	Not asked in survey	38932	FALSE	Yes	Very important	FALSE	(20,30]	FALSE	F	Elementary	NA	Indo-European	Albanian	TRUE	alb	aln	41	20		1	1	0	Albanian	Indo-European		2529	Eurasia	4	Europe
765	Albanian	Male	25	Inadequately completed elementary education	1	Roman Catholic	1998	Albania	Not asked in survey	Not asked in survey	Not asked in survey	Not asked in survey	38933	FALSE	NA	Very important	FALSE	(20,30]	TRUE	M	StartedElemenary	NA	Indo-European	Albanian	TRUE	alb	aln	41	20		1	1	0	Albanian	Indo-European		2529	Eurasia	4	Europe
766	Albanian	Male	31	University with degree/Higher education - upper-level tertia	2	Roman Catholic	1998	Albania	Not asked in survey	Not asked in survey	Not asked in survey	Not asked in survey	38934	TRUE	No	Very important	FALSE	(30,40]	TRUE	M	Uni	NA	Indo-European	Albanian	TRUE	alb	aln	41	20		1	1	0	Albanian	Indo-European		2529	Eurasia	4	Europe
767	Albanian	Female	35	Completed (compulsory) elementary education	2	Roman Catholic	1998	Albania	Not asked in survey	Not asked in survey	Not asked in survey	Not asked in survey	38935	FALSE	Yes	Very important	FALSE	(30,40]	TRUE	F	Elementary	NA	Indo-European	Albanian	TRUE	alb	aln	41	20		1	1	0	Albanian	Indo-European		2529	Eurasia	4	Europe
768	Albanian	Male	39	University with degree/Higher education - upper-level tertia	2	Roman Catholic	1998	Albania	Not asked in survey	Not asked in survey	Not asked in survey	Not asked in survey	38936	TRUE	NA	Very important	FALSE	(30,40]	TRUE	M	Uni	NA	Indo-European	Albanian	TRUE	alb	aln	41	20		1	1	0	Albanian	Indo-European		2529	Eurasia	4	Europe
769	Albanian	Female	51	Incomplete secondary: university-preparatory type/Secondary,	3	Roman Catholic	1998	Albania	Not asked in survey	Not asked in survey	Not asked in survey	Not asked in survey	38937	TRUE	Yes	Very important	FALSE	(50,60]	TRUE	F	StartedSecondaryPrep	NA	Indo-European	Albanian	TRUE	alb	aln	41	20		1	1	0	Albanian	Indo-European		2529	Eurasia	4	Europe
770	Albanian	Male	49	Complete secondary school: technical/vocational type/Seconda	2	Muslim	1998	Albania	Not asked in survey	Not asked in survey	Not asked in survey	Not asked in survey	38938	TRUE	NA	Very important	FALSE	(40,50]	TRUE	M	SecondaryTech	NA	Indo-European	Albanian	TRUE	alb	aln	41	20		1	1	0	Albanian	Indo-European		2529	Eurasia	4	Europe
771	Albanian	Female	56	Inadequately completed elementary education	3	Roman Catholic	1998	Albania	Not asked in survey	Not asked in survey	Not asked in survey	Not asked in survey	38939	FALSE	No	Very important	FALSE	(50,60]	FALSE	F	StartedElemenary	NA	Indo-European	Albanian	TRUE	alb	aln	41	20		1	1	0	Albanian	Indo-European		2529	Eurasia	4	Europe
772	Albanian	Female	72	Inadequately completed elementary education	5	Roman Catholic	1998	Albania	Not asked in survey	Not asked in survey	Not asked in survey	Not asked in survey	38940	FALSE	No	Very important	FALSE	(70,80]	TRUE	F	StartedElemenary	NA	Indo-European	Albanian	TRUE	alb	aln	41	20		1	1	0	Albanian	Indo-European		2529	Eurasia	4	Europe
773	Albanian	Female	19	Completed (compulsory) elementary education	0	Muslim	1998	Albania	Not asked in survey	Not asked in survey	Not asked in survey	Not asked in survey	38941	FALSE	Yes	Very important	FALSE	(10,20]	FALSE	F	Elementary	NA	Indo-European	Albanian	TRUE	alb	aln	41	20		1	1	0	Albanian	Indo-European		2529	Eurasia	4	Europe
774	Albanian	Male	27	Inadequately completed elementary education	0	Muslim	1998	Albania	Not asked in survey	Not asked in survey	Not asked in survey	Not asked in survey	38943	FALSE	No	Very important	FALSE	(20,30]	TRUE	M	StartedElemenary	NA	Indo-European	Albanian	TRUE	alb	aln	41	20		1	1	0	Albanian	Indo-European		2529	Eurasia	4	Europe
775	Albanian	Male	42	Inadequately completed elementary education	3	Muslim	1998	Albania	Not asked in survey	Not asked in survey	Not asked in survey	Not asked in survey	38944	FALSE	No	Very important	FALSE	(40,50]	TRUE	M	StartedElemenary	NA	Indo-European	Albanian	TRUE	alb	aln	41	20		1	1	0	Albanian	Indo-European		2529	Eurasia	4	Europe
776	Albanian	Female	41	Completed (compulsory) elementary education	2	Muslim	1998	Albania	Not asked in survey	Not asked in survey	Not asked in survey	Not asked in survey	38945	FALSE	Yes	Very important	FALSE	(40,50]	TRUE	F	Elementary	NA	Indo-European	Albanian	TRUE	alb	aln	41	20		1	1	0	Albanian	Indo-European		2529	Eurasia	4	Europe
777	Albanian	Male	53	Incomplete secondary: university-preparatory type/Secondary,	3	Muslim	1998	Albania	Not asked in survey	Not asked in survey	Not asked in survey	Not asked in survey	38946	TRUE	NA	Very important	FALSE	(50,60]	TRUE	M	StartedSecondaryPrep	NA	Indo-European	Albanian	TRUE	alb	aln	41	20		1	1	0	Albanian	Indo-European		2529	Eurasia	4	Europe
778	Albanian	Female	62	Completed (compulsory) elementary education	4	Muslim	1998	Albania	Not asked in survey	Not asked in survey	Not asked in survey	Not asked in survey	38947	FALSE	NA	Very important	FALSE	(60,70]	TRUE	F	Elementary	NA	Indo-European	Albanian	TRUE	alb	aln	41	20		1	1	0	Albanian	Indo-European		2529	Eurasia	4	Europe
779	Albanian	Male	70	Inadequately completed elementary education	4	Muslim	1998	Albania	Not asked in survey	Not asked in survey	Not asked in survey	Not asked in survey	38948	FALSE	No	Very important	FALSE	(60,70]	FALSE	M	StartedElemenary	NA	Indo-European	Albanian	TRUE	alb	aln	41	20		1	1	0	Albanian	Indo-European		2529	Eurasia	4	Europe
780	Albanian	Female	20	Complete secondary: university-preparatory type/Full seconda	0	Muslim	1998	Albania	Not asked in survey	Not asked in survey	Not asked in survey	Not asked in survey	38949	TRUE	No	Very important	FALSE	(10,20]	FALSE	F	SecondaryPrep	NA	Indo-European	Albanian	TRUE	alb	aln	41	20		1	1	0	Albanian	Indo-European		2529	Eurasia	4	Europe
781	Albanian	Male	21	Complete secondary: university-preparatory type/Full seconda	0	Muslim	1998	Albania	Not asked in survey	Not asked in survey	Not asked in survey	Not asked in survey	38950	FALSE	NA	Very important	FALSE	(20,30]	FALSE	M	SecondaryPrep	NA	Indo-European	Albanian	TRUE	alb	aln	41	20		1	1	0	Albanian	Indo-European		2529	Eurasia	4	Europe
782	Albanian	Female	26	Inadequately completed elementary education	0	Muslim	1998	Albania	Not asked in survey	Not asked in survey	Not asked in survey	Not asked in survey	38951	FALSE	No	Very important	TRUE	(20,30]	FALSE	F	StartedElemenary	NA	Indo-European	Albanian	TRUE	alb	aln	41	20		1	1	0	Albanian	Indo-European		2529	Eurasia	4	Europe
783	Albanian	Female	31	Complete secondary: university-preparatory type/Full seconda	2	Orthodox	1998	Albania	Not asked in survey	Not asked in survey	Not asked in survey	Not asked in survey	38952	FALSE	Yes	Very important	FALSE	(30,40]	TRUE	F	SecondaryPrep	NA	Indo-European	Albanian	TRUE	alb	aln	41	20		1	1	0	Albanian	Indo-European		2529	Eurasia	4	Europe
784	Albanian	Male	29	Completed (compulsory) elementary education	0	Muslim	1998	Albania	Not asked in survey	Not asked in survey	Not asked in survey	Not asked in survey	38953	FALSE	No	Very important	TRUE	(20,30]	FALSE	M	Elementary	NA	Indo-European	Albanian	TRUE	alb	aln	41	20		1	1	0	Albanian	Indo-European		2529	Eurasia	4	Europe
785	Albanian	Male	36	Completed (compulsory) elementary education	1	Muslim	1998	Albania	Not asked in survey	Not asked in survey	Not asked in survey	Not asked in survey	38954	FALSE	No	Very important	FALSE	(30,40]	TRUE	M	Elementary	NA	Indo-European	Albanian	TRUE	alb	aln	41	20		1	1	0	Albanian	Indo-European		2529	Eurasia	4	Europe
786	Albanian	Female	39	Complete secondary: university-preparatory type/Full seconda	2	Roman Catholic	1998	Albania	Not asked in survey	Not asked in survey	Not asked in survey	Not asked in survey	38955	FALSE	No	Very important	FALSE	(30,40]	TRUE	F	SecondaryPrep	NA	Indo-European	Albanian	TRUE	alb	aln	41	20		1	1	0	Albanian	Indo-European		2529	Eurasia	4	Europe
787	Albanian	Male	-2	Some university without degree/Higher education - lower-leve	2	Muslim	1998	Albania	Not asked in survey	Not asked in survey	Not asked in survey	Not asked in survey	38956	TRUE	Yes	Very important	FALSE	NA	TRUE	M	StartedUni	NA	Indo-European	Albanian	TRUE	alb	aln	41	20		1	1	0	Albanian	Indo-European		2529	Eurasia	4	Europe
788	Albanian	Female	59	Complete secondary: university-preparatory type/Full seconda	3	Muslim	1998	Albania	Not asked in survey	Not asked in survey	Not asked in survey	Not asked in survey	38957	FALSE	No	Very important	FALSE	(50,60]	TRUE	F	SecondaryPrep	NA	Indo-European	Albanian	TRUE	alb	aln	41	20		1	1	0	Albanian	Indo-European		2529	Eurasia	4	Europe
789	Albanian	Male	67	Inadequately completed elementary education	4	Roman Catholic	1998	Albania	Not asked in survey	Not asked in survey	Not asked in survey	Not asked in survey	38958	TRUE	No	Very important	FALSE	(60,70]	TRUE	M	StartedElemenary	NA	Indo-European	Albanian	TRUE	alb	aln	41	20		1	1	0	Albanian	Indo-European		2529	Eurasia	4	Europe
790	Albanian	Female	24	University with degree/Higher education - upper-level tertia	0	Muslim	1998	Albania	Not asked in survey	Not asked in survey	Not asked in survey	Not asked in survey	38959	TRUE	Yes	Rather important	FALSE	(20,30]	FALSE	F	Uni	NA	Indo-European	Albanian	TRUE	alb	aln	41	20		1	1	0	Albanian	Indo-European		2529	Eurasia	3	Europe
791	Albanian	Male	20	Some university without degree/Higher education - lower-leve	0	Roman Catholic	1998	Albania	Not asked in survey	Not asked in survey	Not asked in survey	Not asked in survey	38960	FALSE	NA	Very important	FALSE	(10,20]	FALSE	M	StartedUni	NA	Indo-European	Albanian	TRUE	alb	aln	41	20		1	1	0	Albanian	Indo-European		2529	Eurasia	4	Europe
792	Albanian	Female	29	Complete secondary: university-preparatory type/Full seconda	1	Orthodox	1998	Albania	Not asked in survey	Not asked in survey	Not asked in survey	Not asked in survey	38962	TRUE	NA	Very important	FALSE	(20,30]	TRUE	F	SecondaryPrep	NA	Indo-European	Albanian	TRUE	alb	aln	41	20		1	1	0	Albanian	Indo-European		2529	Eurasia	4	Europe
793	Albanian	Male	35	Completed (compulsory) elementary education	2	Muslim	1998	Albania	Not asked in survey	Not asked in survey	Not asked in survey	Not asked in survey	38963	FALSE	Yes	Very important	FALSE	(30,40]	TRUE	M	Elementary	NA	Indo-European	Albanian	TRUE	alb	aln	41	20		1	1	0	Albanian	Indo-European		2529	Eurasia	4	Europe
794	Albanian	Male	42	Completed (compulsory) elementary education	3	Muslim	1998	Albania	Not asked in survey	Not asked in survey	Not asked in survey	Not asked in survey	38964	TRUE	No	Very important	FALSE	(40,50]	TRUE	M	Elementary	NA	Indo-European	Albanian	TRUE	alb	aln	41	20		1	1	0	Albanian	Indo-European		2529	Eurasia	4	Europe
795	Albanian	Female	36	Complete secondary: university-preparatory type/Full seconda	3	Muslim	1998	Albania	Not asked in survey	Not asked in survey	Not asked in survey	Not asked in survey	38965	FALSE	No	Very important	FALSE	(30,40]	TRUE	F	SecondaryPrep	NA	Indo-European	Albanian	TRUE	alb	aln	41	20		1	1	0	Albanian	Indo-European		2529	Eurasia	4	Europe
796	Albanian	Male	47	University with degree/Higher education - upper-level tertia	2	Muslim	1998	Albania	Not asked in survey	Not asked in survey	Not asked in survey	Not asked in survey	38966	TRUE	No	Very important	FALSE	(40,50]	TRUE	M	Uni	NA	Indo-European	Albanian	TRUE	alb	aln	41	20		1	1	0	Albanian	Indo-European		2529	Eurasia	4	Europe
797	Albanian	Female	69	Inadequately completed elementary education	4	Orthodox	1998	Albania	Not asked in survey	Not asked in survey	Not asked in survey	Not asked in survey	38968	FALSE	No	Very important	FALSE	(60,70]	FALSE	F	StartedElemenary	NA	Indo-European	Albanian	TRUE	alb	aln	41	20		1	1	0	Albanian	Indo-European		2529	Eurasia	4	Europe
798	Albanian	Female	21	Completed (compulsory) elementary education	0	Muslim	1998	Albania	Not asked in survey	Not asked in survey	Not asked in survey	Not asked in survey	38969	TRUE	NA	Very important	FALSE	(20,30]	FALSE	F	Elementary	NA	Indo-European	Albanian	TRUE	alb	aln	41	20		1	1	0	Albanian	Indo-European		2529	Eurasia	4	Europe
799	Albanian	Male	19	Complete secondary: university-preparatory type/Full seconda	0	Muslim	1998	Albania	Not asked in survey	Not asked in survey	Not asked in survey	Not asked in survey	38970	TRUE	No	Very important	FALSE	(10,20]	FALSE	M	SecondaryPrep	NA	Indo-European	Albanian	TRUE	alb	aln	41	20		1	1	0	Albanian	Indo-European		2529	Eurasia	4	Europe
800	Albanian	Male	34	University with degree/Higher education - upper-level tertia	2	Muslim	1998	Albania	Not asked in survey	Not asked in survey	Not asked in survey	Not asked in survey	38971	TRUE	No	Very important	FALSE	(30,40]	TRUE	M	Uni	NA	Indo-European	Albanian	TRUE	alb	aln	41	20		1	1	0	Albanian	Indo-European		2529	Eurasia	4	Europe
801	Albanian	Female	32	Complete secondary: university-preparatory type/Full seconda	3	Roman Catholic	1998	Albania	Not asked in survey	Not asked in survey	Not asked in survey	Not asked in survey	38972	FALSE	No	Very important	FALSE	(30,40]	TRUE	F	SecondaryPrep	NA	Indo-European	Albanian	TRUE	alb	aln	41	20		1	1	0	Albanian	Indo-European		2529	Eurasia	4	Europe
802	Albanian	Female	41	Completed (compulsory) elementary education	3	Muslim	1998	Albania	Not asked in survey	Not asked in survey	Not asked in survey	Not asked in survey	38973	FALSE	No	Very important	TRUE	(40,50]	TRUE	F	Elementary	NA	Indo-European	Albanian	TRUE	alb	aln	41	20		1	1	0	Albanian	Indo-European		2529	Eurasia	4	Europe
803	Albanian	Male	43	Completed (compulsory) elementary education	1	Muslim	1998	Albania	Not asked in survey	Not asked in survey	Not asked in survey	Not asked in survey	38974	FALSE	Yes	Rather important	TRUE	(40,50]	FALSE	M	Elementary	NA	Indo-European	Albanian	TRUE	alb	aln	41	20		1	1	0	Albanian	Indo-European		2529	Eurasia	3	Europe
804	Albanian	Female	44	Complete secondary: university-preparatory type/Full seconda	2	Roman Catholic	1998	Albania	Not asked in survey	Not asked in survey	Not asked in survey	Not asked in survey	38975	TRUE	No	Very important	TRUE	(40,50]	TRUE	F	SecondaryPrep	NA	Indo-European	Albanian	TRUE	alb	aln	41	20		1	1	0	Albanian	Indo-European		2529	Eurasia	4	Europe
805	Albanian	Male	47	University with degree/Higher education - upper-level tertia	2	Muslim	1998	Albania	Not asked in survey	Not asked in survey	Not asked in survey	Not asked in survey	38976	TRUE	NA	Very important	FALSE	(40,50]	TRUE	M	Uni	NA	Indo-European	Albanian	TRUE	alb	aln	41	20		1	1	0	Albanian	Indo-European		2529	Eurasia	4	Europe
806	Albanian	Male	51	Complete secondary: university-preparatory type/Full seconda	3	Muslim	1998	Albania	Not asked in survey	Not asked in survey	Not asked in survey	Not asked in survey	38977	TRUE	No	Very important	FALSE	(50,60]	TRUE	M	SecondaryPrep	NA	Indo-European	Albanian	TRUE	alb	aln	41	20		1	1	0	Albanian	Indo-European		2529	Eurasia	4	Europe
807	Albanian	Female	69	Inadequately completed elementary education	4	Muslim	1998	Albania	Not asked in survey	Not asked in survey	Not asked in survey	Not asked in survey	38978	TRUE	Yes	Very important	FALSE	(60,70]	TRUE	F	StartedElemenary	NA	Indo-European	Albanian	TRUE	alb	aln	41	20		1	1	0	Albanian	Indo-European		2529	Eurasia	4	Europe
808	Albanian	Female	21	Inadequately completed elementary education	0	Muslim	1998	Albania	Not asked in survey	Not asked in survey	Not asked in survey	Not asked in survey	38979	FALSE	Yes	Very important	FALSE	(20,30]	FALSE	F	StartedElemenary	NA	Indo-European	Albanian	TRUE	alb	aln	41	20		1	1	0	Albanian	Indo-European		2529	Eurasia	4	Europe
809	Albanian	Male	23	Completed (compulsory) elementary education	2	Muslim	1998	Albania	Not asked in survey	Not asked in survey	Not asked in survey	Not asked in survey	38980	FALSE	No	Very important	FALSE	(20,30]	TRUE	M	Elementary	NA	Indo-European	Albanian	TRUE	alb	aln	41	20		1	1	0	Albanian	Indo-European		2529	Eurasia	4	Europe
810	Albanian	Male	24	Inadequately completed elementary education	NA	Muslim	1998	Albania	Not asked in survey	Not asked in survey	Not asked in survey	Not asked in survey	38981	FALSE	Yes	Very important	FALSE	(20,30]	FALSE	M	StartedElemenary	NA	Indo-European	Albanian	TRUE	alb	aln	41	20		1	1	0	Albanian	Indo-European		2529	Eurasia	4	Europe
811	Albanian	Male	33	Complete secondary school: technical/vocational type/Seconda	4	Muslim	1998	Albania	Not asked in survey	Not asked in survey	Not asked in survey	Not asked in survey	38982	TRUE	Yes	Very important	FALSE	(30,40]	TRUE	M	SecondaryTech	NA	Indo-European	Albanian	TRUE	alb	aln	41	20		1	1	0	Albanian	Indo-European		2529	Eurasia	4	Europe
812	Albanian	Female	28	Completed (compulsory) elementary education	2	Roman Catholic	1998	Albania	Not asked in survey	Not asked in survey	Not asked in survey	Not asked in survey	38983	FALSE	No	Very important	FALSE	(20,30]	FALSE	F	Elementary	NA	Indo-European	Albanian	TRUE	alb	aln	41	20		1	1	0	Albanian	Indo-European		2529	Eurasia	4	Europe
813	Albanian	Male	30	University with degree/Higher education - upper-level tertia	1	Roman Catholic	1998	Albania	Not asked in survey	Not asked in survey	Not asked in survey	Not asked in survey	38984	TRUE	No	Very important	FALSE	(20,30]	TRUE	M	Uni	NA	Indo-European	Albanian	TRUE	alb	aln	41	20		1	1	0	Albanian	Indo-European		2529	Eurasia	4	Europe
814	Albanian	Female	43	Completed (compulsory) elementary education	5	Roman Catholic	1998	Albania	Not asked in survey	Not asked in survey	Not asked in survey	Not asked in survey	38985	TRUE	No	Very important	FALSE	(40,50]	TRUE	F	Elementary	NA	Indo-European	Albanian	TRUE	alb	aln	41	20		1	1	0	Albanian	Indo-European		2529	Eurasia	4	Europe
815	Albanian	Male	54	Complete secondary school: technical/vocational type/Seconda	4	Roman Catholic	1998	Albania	Not asked in survey	Not asked in survey	Not asked in survey	Not asked in survey	38986	TRUE	No	Very important	FALSE	(50,60]	TRUE	M	SecondaryTech	NA	Indo-European	Albanian	TRUE	alb	aln	41	20		1	1	0	Albanian	Indo-European		2529	Eurasia	4	Europe
816	Albanian	Female	52	Inadequately completed elementary education	3	Roman Catholic	1998	Albania	Not asked in survey	Not asked in survey	Not asked in survey	Not asked in survey	38987	TRUE	No	Very important	FALSE	(50,60]	TRUE	F	StartedElemenary	NA	Indo-European	Albanian	TRUE	alb	aln	41	20		1	1	0	Albanian	Indo-European		2529	Eurasia	4	Europe
817	Albanian	Female	62	Completed (compulsory) elementary education	6	Roman Catholic	1998	Albania	Not asked in survey	Not asked in survey	Not asked in survey	Not asked in survey	38988	TRUE	No	Very important	FALSE	(60,70]	TRUE	F	Elementary	NA	Indo-European	Albanian	TRUE	alb	aln	41	20		1	1	0	Albanian	Indo-European		2529	Eurasia	4	Europe
818	Albanian	Male	70	Completed (compulsory) elementary education	5	Muslim	1998	Albania	Not asked in survey	Not asked in survey	Not asked in survey	Not asked in survey	38989	FALSE	No	Very important	FALSE	(60,70]	TRUE	M	Elementary	NA	Indo-European	Albanian	TRUE	alb	aln	41	20		1	1	0	Albanian	Indo-European		2529	Eurasia	4	Europe
819	Albanian	Female	19	Completed (compulsory) elementary education	0	Roman Catholic	1998	Albania	Not asked in survey	Not asked in survey	Not asked in survey	Not asked in survey	38990	TRUE	No	Very important	FALSE	(10,20]	FALSE	F	Elementary	NA	Indo-European	Albanian	TRUE	alb	aln	41	20		1	1	0	Albanian	Indo-European		2529	Eurasia	4	Europe
820	Albanian	Female	44	Inadequately completed elementary education	3	Protestant	1998	Albania	Not asked in survey	Not asked in survey	Not asked in survey	Not asked in survey	38992	FALSE	NA	Not very important	FALSE	(40,50]	FALSE	F	StartedElemenary	NA	Indo-European	Albanian	TRUE	alb	aln	41	20		1	1	0	Albanian	Indo-European		2529	Eurasia	2	Europe
821	Albanian	Female	22	Completed (compulsory) elementary education	0	Roman Catholic	1998	Albania	Not asked in survey	Not asked in survey	Not asked in survey	Not asked in survey	38993	FALSE	Yes	Very important	FALSE	(20,30]	FALSE	F	Elementary	NA	Indo-European	Albanian	TRUE	alb	aln	41	20		1	1	0	Albanian	Indo-European		2529	Eurasia	4	Europe
822	Albanian	Male	22	Completed (compulsory) elementary education	NA	Roman Catholic	1998	Albania	Not asked in survey	Not asked in survey	Not asked in survey	Not asked in survey	38994	FALSE	Yes	Very important	TRUE	(20,30]	FALSE	M	Elementary	NA	Indo-European	Albanian	TRUE	alb	aln	41	20		1	1	0	Albanian	Indo-European		2529	Eurasia	4	Europe
823	Albanian	Male	26	Inadequately completed elementary education	1	Roman Catholic	1998	Albania	Not asked in survey	Not asked in survey	Not asked in survey	Not asked in survey	38995	FALSE	Yes	Very important	FALSE	(20,30]	TRUE	M	StartedElemenary	NA	Indo-European	Albanian	TRUE	alb	aln	41	20		1	1	0	Albanian	Indo-European		2529	Eurasia	4	Europe
824	Albanian	Male	34	Complete secondary school: technical/vocational type/Seconda	2	Roman Catholic	1998	Albania	Not asked in survey	Not asked in survey	Not asked in survey	Not asked in survey	38996	TRUE	Yes	Very important	FALSE	(30,40]	TRUE	M	SecondaryTech	NA	Indo-European	Albanian	TRUE	alb	aln	41	20		1	1	0	Albanian	Indo-European		2529	Eurasia	4	Europe
825	Albanian	Female	26	Completed (compulsory) elementary education	1	Roman Catholic	1998	Albania	Not asked in survey	Not asked in survey	Not asked in survey	Not asked in survey	38997	FALSE	Yes	Rather important	FALSE	(20,30]	TRUE	F	Elementary	NA	Indo-European	Albanian	TRUE	alb	aln	41	20		1	1	0	Albanian	Indo-European		2529	Eurasia	3	Europe
826	Albanian	Male	34	University with degree/Higher education - upper-level tertia	2	Roman Catholic	1998	Albania	Not asked in survey	Not asked in survey	Not asked in survey	Not asked in survey	38998	TRUE	No	Very important	FALSE	(30,40]	TRUE	M	Uni	NA	Indo-European	Albanian	TRUE	alb	aln	41	20		1	1	0	Albanian	Indo-European		2529	Eurasia	4	Europe
827	Albanian	Don´t know	42	Completed (compulsory) elementary education	3	Muslim	1998	Albania	Not asked in survey	Not asked in survey	Not asked in survey	Not asked in survey	38999	TRUE	NA	Very important	FALSE	(40,50]	TRUE	NA	Elementary	NA	Indo-European	Albanian	TRUE	alb	aln	41	20		1	1	0	Albanian	Indo-European		2529	Eurasia	4	Europe
828	Albanian	Female	40	Complete secondary school: technical/vocational type/Seconda	4	Roman Catholic	1998	Albania	Not asked in survey	Not asked in survey	Not asked in survey	Not asked in survey	39000	FALSE	No	Very important	FALSE	(30,40]	TRUE	F	SecondaryTech	NA	Indo-European	Albanian	TRUE	alb	aln	41	20		1	1	0	Albanian	Indo-European		2529	Eurasia	4	Europe
829	Albanian	Female	44	Inadequately completed elementary education	NA	Roman Catholic	1998	Albania	Not asked in survey	Not asked in survey	Not asked in survey	Not asked in survey	39001	FALSE	NA	Very important	FALSE	(40,50]	TRUE	F	StartedElemenary	NA	Indo-European	Albanian	TRUE	alb	aln	41	20		1	1	0	Albanian	Indo-European		2529	Eurasia	4	Europe
830	Albanian	Female	50	Completed (compulsory) elementary education	2	Muslim	1998	Albania	Not asked in survey	Not asked in survey	Not asked in survey	Not asked in survey	39002	FALSE	No	Very important	FALSE	(40,50]	TRUE	F	Elementary	NA	Indo-European	Albanian	TRUE	alb	aln	41	20		1	1	0	Albanian	Indo-European		2529	Eurasia	4	Europe
831	Albanian	Female	63	Inadequately completed elementary education	3	Muslim	1998	Albania	Not asked in survey	Not asked in survey	Not asked in survey	Not asked in survey	39004	FALSE	No	Very important	FALSE	(60,70]	FALSE	F	StartedElemenary	NA	Indo-European	Albanian	TRUE	alb	aln	41	20		1	1	0	Albanian	Indo-European		2529	Eurasia	4	Europe
832	Albanian	Male	57	Completed (compulsory) elementary education	3	Roman Catholic	1998	Albania	Not asked in survey	Not asked in survey	Not asked in survey	Not asked in survey	39005	TRUE	No	Very important	FALSE	(50,60]	TRUE	M	Elementary	NA	Indo-European	Albanian	TRUE	alb	aln	41	20		1	1	0	Albanian	Indo-European		2529	Eurasia	4	Europe
833	Albanian	Female	68	Inadequately completed elementary education	4	Roman Catholic	1998	Albania	Not asked in survey	Not asked in survey	Not asked in survey	Not asked in survey	39006	FALSE	NA	Very important	FALSE	(60,70]	FALSE	F	StartedElemenary	NA	Indo-European	Albanian	TRUE	alb	aln	41	20		1	1	0	Albanian	Indo-European		2529	Eurasia	4	Europe
834	Albanian	Female	19	Completed (compulsory) elementary education	0	Muslim	1998	Albania	Not asked in survey	Not asked in survey	Not asked in survey	Not asked in survey	39007	TRUE	No	Very important	FALSE	(10,20]	FALSE	F	Elementary	NA	Indo-European	Albanian	TRUE	alb	aln	41	20		1	1	0	Albanian	Indo-European		2529	Eurasia	4	Europe
835	Albanian	Male	24	Incomplete secondary: university-preparatory type/Secondary,	0	Roman Catholic	1998	Albania	Not asked in survey	Not asked in survey	Not asked in survey	Not asked in survey	39008	TRUE	No	Very important	FALSE	(20,30]	TRUE	M	StartedSecondaryPrep	NA	Indo-European	Albanian	TRUE	alb	aln	41	20		1	1	0	Albanian	Indo-European		2529	Eurasia	4	Europe
836	Albanian	Male	38	Inadequately completed elementary education	2	Roman Catholic	1998	Albania	Not asked in survey	Not asked in survey	Not asked in survey	Not asked in survey	39009	FALSE	Yes	Very important	TRUE	(30,40]	TRUE	M	StartedElemenary	NA	Indo-European	Albanian	TRUE	alb	aln	41	20		1	1	0	Albanian	Indo-European		2529	Eurasia	4	Europe
837	Albanian	Female	45	Complete secondary school: technical/vocational type/Seconda	4	Muslim	1998	Albania	Not asked in survey	Not asked in survey	Not asked in survey	Not asked in survey	39010	TRUE	Yes	Very important	FALSE	(40,50]	TRUE	F	SecondaryTech	NA	Indo-European	Albanian	TRUE	alb	aln	41	20		1	1	0	Albanian	Indo-European		2529	Eurasia	4	Europe
838	Albanian	Female	61	Inadequately completed elementary education	3	Roman Catholic	1998	Albania	Not asked in survey	Not asked in survey	Not asked in survey	Not asked in survey	39011	FALSE	NA	Very important	TRUE	(60,70]	FALSE	F	StartedElemenary	NA	Indo-European	Albanian	TRUE	alb	aln	41	20		1	1	0	Albanian	Indo-European		2529	Eurasia	4	Europe
839	Albanian	Male	67	Inadequately completed elementary education	3	Muslim	1998	Albania	Not asked in survey	Not asked in survey	Not asked in survey	Not asked in survey	39012	TRUE	Yes	Very important	FALSE	(60,70]	TRUE	M	StartedElemenary	NA	Indo-European	Albanian	TRUE	alb	aln	41	20		1	1	0	Albanian	Indo-European		2529	Eurasia	4	Europe
840	Albanian	Female	20	Completed (compulsory) elementary education	0	Muslim	1998	Albania	Not asked in survey	Not asked in survey	Not asked in survey	Not asked in survey	39013	FALSE	No	Very important	FALSE	(10,20]	FALSE	F	Elementary	NA	Indo-European	Albanian	TRUE	alb	aln	41	20		1	1	0	Albanian	Indo-European		2529	Eurasia	4	Europe
841	Albanian	Male	24	Completed (compulsory) elementary education	1	Muslim	1998	Albania	Not asked in survey	Not asked in survey	Not asked in survey	Not asked in survey	39014	TRUE	Yes	Very important	FALSE	(20,30]	TRUE	M	Elementary	NA	Indo-European	Albanian	TRUE	alb	aln	41	20		1	1	0	Albanian	Indo-European		2529	Eurasia	4	Europe
842	Albanian	Male	34	Inadequately completed elementary education	2	Muslim	1998	Albania	Not asked in survey	Not asked in survey	Not asked in survey	Not asked in survey	39015	TRUE	No	Very important	FALSE	(30,40]	TRUE	M	StartedElemenary	NA	Indo-European	Albanian	TRUE	alb	aln	41	20		1	1	0	Albanian	Indo-European		2529	Eurasia	4	Europe
843	Albanian	Male	30	Complete secondary school: technical/vocational type/Seconda	1	Muslim	1998	Albania	Not asked in survey	Not asked in survey	Not asked in survey	Not asked in survey	39016	TRUE	Yes	Very important	FALSE	(20,30]	TRUE	M	SecondaryTech	NA	Indo-European	Albanian	TRUE	alb	aln	41	20		1	1	0	Albanian	Indo-European		2529	Eurasia	4	Europe
844	Albanian	Female	44	Completed (compulsory) elementary education	3	Muslim	1998	Albania	Not asked in survey	Not asked in survey	Not asked in survey	Not asked in survey	39017	TRUE	Yes	Very important	FALSE	(40,50]	TRUE	F	Elementary	NA	Indo-European	Albanian	TRUE	alb	aln	41	20		1	1	0	Albanian	Indo-European		2529	Eurasia	4	Europe
845	Albanian	Female	40	University with degree/Higher education - upper-level tertia	1	Muslim	1998	Albania	Not asked in survey	Not asked in survey	Not asked in survey	Not asked in survey	39018	TRUE	No	Very important	FALSE	(30,40]	FALSE	F	Uni	NA	Indo-European	Albanian	TRUE	alb	aln	41	20		1	1	0	Albanian	Indo-European		2529	Eurasia	4	Europe
846	Albanian	Male	54	Completed (compulsory) elementary education	3	Muslim	1998	Albania	Not asked in survey	Not asked in survey	Not asked in survey	Not asked in survey	39019	TRUE	Yes	Very important	FALSE	(50,60]	TRUE	M	Elementary	NA	Indo-European	Albanian	TRUE	alb	aln	41	20		1	1	0	Albanian	Indo-European		2529	Eurasia	4	Europe
847	Albanian	Female	63	Complete secondary school: technical/vocational type/Seconda	5	Muslim	1998	Albania	Not asked in survey	Not asked in survey	Not asked in survey	Not asked in survey	39020	FALSE	Yes	Very important	FALSE	(60,70]	TRUE	F	SecondaryTech	NA	Indo-European	Albanian	TRUE	alb	aln	41	20		1	1	0	Albanian	Indo-European		2529	Eurasia	4	Europe
848	Albanian	Female	65	Inadequately completed elementary education	5	Muslim	1998	Albania	Not asked in survey	Not asked in survey	Not asked in survey	Not asked in survey	39021	FALSE	No	Very important	FALSE	(60,70]	TRUE	F	StartedElemenary	NA	Indo-European	Albanian	TRUE	alb	aln	41	20		1	1	0	Albanian	Indo-European		2529	Eurasia	4	Europe
849	Albanian	Female	25	Completed (compulsory) elementary education	1	Muslim	1998	Albania	Not asked in survey	Not asked in survey	Not asked in survey	Not asked in survey	39022	TRUE	Yes	Very important	FALSE	(20,30]	TRUE	F	Elementary	NA	Indo-European	Albanian	TRUE	alb	aln	41	20		1	1	0	Albanian	Indo-European		2529	Eurasia	4	Europe
850	Albanian	Male	35	Incomplete secondary: university-preparatory type/Secondary,	2	Muslim	1998	Albania	Not asked in survey	Not asked in survey	Not asked in survey	Not asked in survey	39023	TRUE	No	Very important	FALSE	(30,40]	TRUE	M	StartedSecondaryPrep	NA	Indo-European	Albanian	TRUE	alb	aln	41	20		1	1	0	Albanian	Indo-European		2529	Eurasia	4	Europe
851	Albanian	Female	54	Inadequately completed elementary education	4	Muslim	1998	Albania	Not asked in survey	Not asked in survey	Not asked in survey	Not asked in survey	39024	FALSE	No	Very important	FALSE	(50,60]	FALSE	F	StartedElemenary	NA	Indo-European	Albanian	TRUE	alb	aln	41	20		1	1	0	Albanian	Indo-European		2529	Eurasia	4	Europe
852	Albanian	Male	64	Complete secondary school: technical/vocational type/Seconda	5	Muslim	1998	Albania	Not asked in survey	Not asked in survey	Not asked in survey	Not asked in survey	39025	FALSE	Yes	Very important	FALSE	(60,70]	TRUE	M	SecondaryTech	NA	Indo-European	Albanian	TRUE	alb	aln	41	20		1	1	0	Albanian	Indo-European		2529	Eurasia	4	Europe
853	Albanian	Female	23	Completed (compulsory) elementary education	0	Muslim	1998	Albania	Not asked in survey	Not asked in survey	Not asked in survey	Not asked in survey	39026	TRUE	NA	Rather important	FALSE	(20,30]	FALSE	F	Elementary	NA	Indo-European	Albanian	TRUE	alb	aln	41	20		1	1	0	Albanian	Indo-European		2529	Eurasia	3	Europe
854	Albanian	Male	24	Inadequately completed elementary education	0	Muslim	1998	Albania	Not asked in survey	Not asked in survey	Not asked in survey	Not asked in survey	39027	TRUE	No	Very important	FALSE	(20,30]	FALSE	M	StartedElemenary	NA	Indo-European	Albanian	TRUE	alb	aln	41	20		1	1	0	Albanian	Indo-European		2529	Eurasia	4	Europe
855	Albanian	Male	33	Completed (compulsory) elementary education	1	Muslim	1998	Albania	Not asked in survey	Not asked in survey	Not asked in survey	Not asked in survey	39028	FALSE	No	Very important	FALSE	(30,40]	TRUE	M	Elementary	NA	Indo-European	Albanian	TRUE	alb	aln	41	20		1	1	0	Albanian	Indo-European		2529	Eurasia	4	Europe
856	Albanian	Female	30	Completed (compulsory) elementary education	3	Muslim	1998	Albania	Not asked in survey	Not asked in survey	Not asked in survey	Not asked in survey	39029	TRUE	NA	Very important	FALSE	(20,30]	TRUE	F	Elementary	NA	Indo-European	Albanian	TRUE	alb	aln	41	20		1	1	0	Albanian	Indo-European		2529	Eurasia	4	Europe
857	Albanian	Female	41	Incomplete secondary school: technical/vocational type/(Comp	4	Muslim	1998	Albania	Not asked in survey	Not asked in survey	Not asked in survey	Not asked in survey	39030	FALSE	No	Very important	FALSE	(40,50]	TRUE	F	StartedSecondaryTech	NA	Indo-European	Albanian	TRUE	alb	aln	41	20		1	1	0	Albanian	Indo-European		2529	Eurasia	4	Europe
858	Albanian	Female	51	Incomplete secondary school: technical/vocational type/(Comp	4	Muslim	1998	Albania	Not asked in survey	Not asked in survey	Not asked in survey	Not asked in survey	39031	FALSE	No	Very important	FALSE	(50,60]	TRUE	F	StartedSecondaryTech	NA	Indo-European	Albanian	TRUE	alb	aln	41	20		1	1	0	Albanian	Indo-European		2529	Eurasia	4	Europe
859	Albanian	Male	58	Completed (compulsory) elementary education	5	Muslim	1998	Albania	Not asked in survey	Not asked in survey	Not asked in survey	Not asked in survey	39032	FALSE	No	Very important	FALSE	(50,60]	TRUE	M	Elementary	NA	Indo-European	Albanian	TRUE	alb	aln	41	20		1	1	0	Albanian	Indo-European		2529	Eurasia	4	Europe
860	Albanian	Female	22	Completed (compulsory) elementary education	0	No religious denomination	1998	Albania	Not asked in survey	Not asked in survey	Not asked in survey	Not asked in survey	39033	FALSE	No	Very important	TRUE	(20,30]	FALSE	F	Elementary	NA	Indo-European	Albanian	TRUE	alb	aln	41	20		1	1	0	Albanian	Indo-European		2529	Eurasia	4	Europe
861	Albanian	Male	33	Complete secondary school: technical/vocational type/Seconda	2	Muslim	1998	Albania	Not asked in survey	Not asked in survey	Not asked in survey	Not asked in survey	39034	TRUE	No	Very important	FALSE	(30,40]	TRUE	M	SecondaryTech	NA	Indo-European	Albanian	TRUE	alb	aln	41	20		1	1	0	Albanian	Indo-European		2529	Eurasia	4	Europe
862	Albanian	Female	44	Inadequately completed elementary education	4	Muslim	1998	Albania	Not asked in survey	Not asked in survey	Not asked in survey	Not asked in survey	39035	FALSE	NA	Very important	FALSE	(40,50]	TRUE	F	StartedElemenary	NA	Indo-European	Albanian	TRUE	alb	aln	41	20		1	1	0	Albanian	Indo-European		2529	Eurasia	4	Europe
863	Albanian	Male	49	Completed (compulsory) elementary education	3	Muslim	1998	Albania	Not asked in survey	Not asked in survey	Not asked in survey	Not asked in survey	39036	FALSE	No	Very important	FALSE	(40,50]	TRUE	M	Elementary	NA	Indo-European	Albanian	TRUE	alb	aln	41	20		1	1	0	Albanian	Indo-European		2529	Eurasia	4	Europe
864	Albanian	Male	69	Completed (compulsory) elementary education	6	Muslim	1998	Albania	Not asked in survey	Not asked in survey	Not asked in survey	Not asked in survey	39037	TRUE	No	Very important	FALSE	(60,70]	FALSE	M	Elementary	NA	Indo-European	Albanian	TRUE	alb	aln	41	20		1	1	0	Albanian	Indo-European		2529	Eurasia	4	Europe
865	Albanian	Female	18	Completed (compulsory) elementary education	0	Muslim	1998	Albania	Not asked in survey	Not asked in survey	Not asked in survey	Not asked in survey	39038	FALSE	Yes	Very important	FALSE	(10,20]	FALSE	F	Elementary	NA	Indo-European	Albanian	TRUE	alb	aln	41	20		1	1	0	Albanian	Indo-European		2529	Eurasia	4	Europe
866	Albanian	Male	26	Completed (compulsory) elementary education	0	Muslim	1998	Albania	Not asked in survey	Not asked in survey	Not asked in survey	Not asked in survey	39039	FALSE	NA	Very important	FALSE	(20,30]	FALSE	M	Elementary	NA	Indo-European	Albanian	TRUE	alb	aln	41	20		1	1	0	Albanian	Indo-European		2529	Eurasia	4	Europe
867	Albanian	Male	37	Completed (compulsory) elementary education	4	Muslim	1998	Albania	Not asked in survey	Not asked in survey	Not asked in survey	Not asked in survey	39040	TRUE	No	Very important	FALSE	(30,40]	FALSE	M	Elementary	NA	Indo-European	Albanian	TRUE	alb	aln	41	20		1	1	0	Albanian	Indo-European		2529	Eurasia	4	Europe
868	Albanian	Female	53	Incomplete secondary school: technical/vocational type/(Comp	6	Muslim	1998	Albania	Not asked in survey	Not asked in survey	Not asked in survey	Not asked in survey	39041	FALSE	No	Very important	FALSE	(50,60]	TRUE	F	StartedSecondaryTech	NA	Indo-European	Albanian	TRUE	alb	aln	41	20		1	1	0	Albanian	Indo-European		2529	Eurasia	4	Europe
869	Albanian	Female	64	Completed (compulsory) elementary education	5	Muslim	1998	Albania	Not asked in survey	Not asked in survey	Not asked in survey	Not asked in survey	39042	FALSE	No	Very important	FALSE	(60,70]	FALSE	F	Elementary	NA	Indo-European	Albanian	TRUE	alb	aln	41	20		1	1	0	Albanian	Indo-European		2529	Eurasia	4	Europe
870	Albanian	Female	18	Incomplete secondary school: technical/vocational type/(Comp	0	Muslim	1998	Albania	Not asked in survey	Not asked in survey	Not asked in survey	Not asked in survey	39044	FALSE	No	Very important	FALSE	(10,20]	FALSE	F	StartedSecondaryTech	NA	Indo-European	Albanian	TRUE	alb	aln	41	20		1	1	0	Albanian	Indo-European		2529	Eurasia	4	Europe
871	Albanian	Male	19	Completed (compulsory) elementary education	0	Muslim	1998	Albania	Not asked in survey	Not asked in survey	Not asked in survey	Not asked in survey	39045	FALSE	No	Very important	FALSE	(10,20]	FALSE	M	Elementary	NA	Indo-European	Albanian	TRUE	alb	aln	41	20		1	1	0	Albanian	Indo-European		2529	Eurasia	4	Europe
872	Albanian	Female	18	Inadequately completed elementary education	0	Muslim	1998	Albania	Not asked in survey	Not asked in survey	Not asked in survey	Not asked in survey	39046	FALSE	No	Very important	FALSE	(10,20]	FALSE	F	StartedElemenary	NA	Indo-European	Albanian	TRUE	alb	aln	41	20		1	1	0	Albanian	Indo-European		2529	Eurasia	4	Europe
873	Albanian	Male	33	Complete secondary: university-preparatory type/Full seconda	2	Muslim	1998	Albania	Not asked in survey	Not asked in survey	Not asked in survey	Not asked in survey	39047	TRUE	Yes	Very important	FALSE	(30,40]	TRUE	M	SecondaryPrep	NA	Indo-European	Albanian	TRUE	alb	aln	41	20		1	1	0	Albanian	Indo-European		2529	Eurasia	4	Europe
874	Albanian	Female	32	Completed (compulsory) elementary education	3	Muslim	1998	Albania	Not asked in survey	Not asked in survey	Not asked in survey	Not asked in survey	39048	TRUE	No	Very important	FALSE	(30,40]	TRUE	F	Elementary	NA	Indo-European	Albanian	TRUE	alb	aln	41	20		1	1	0	Albanian	Indo-European		2529	Eurasia	4	Europe
875	Albanian	Don´t know	42	Completed (compulsory) elementary education	3	Muslim	1998	Albania	Not asked in survey	Not asked in survey	Not asked in survey	Not asked in survey	39049	TRUE	No	Very important	FALSE	(40,50]	TRUE	NA	Elementary	NA	Indo-European	Albanian	TRUE	alb	aln	41	20		1	1	0	Albanian	Indo-European		2529	Eurasia	4	Europe
876	Albanian	Female	44	Inadequately completed elementary education	3	Muslim	1998	Albania	Not asked in survey	Not asked in survey	Not asked in survey	Not asked in survey	39050	FALSE	No	Very important	FALSE	(40,50]	TRUE	F	StartedElemenary	NA	Indo-European	Albanian	TRUE	alb	aln	41	20		1	1	0	Albanian	Indo-European		2529	Eurasia	4	Europe
877	Albanian	Male	50	Completed (compulsory) elementary education	4	Muslim	1998	Albania	Not asked in survey	Not asked in survey	Not asked in survey	Not asked in survey	39051	TRUE	No	Very important	FALSE	(40,50]	TRUE	M	Elementary	NA	Indo-European	Albanian	TRUE	alb	aln	41	20		1	1	0	Albanian	Indo-European		2529	Eurasia	4	Europe
878	Albanian	Female	63	Inadequately completed elementary education	3	Muslim	1998	Albania	Not asked in survey	Not asked in survey	Not asked in survey	Not asked in survey	39052	FALSE	No	Very important	FALSE	(60,70]	FALSE	F	StartedElemenary	NA	Indo-European	Albanian	TRUE	alb	aln	41	20		1	1	0	Albanian	Indo-European		2529	Eurasia	4	Europe
879	Albanian	Male	68	Completed (compulsory) elementary education	4	Muslim	1998	Albania	Not asked in survey	Not asked in survey	Not asked in survey	Not asked in survey	39053	FALSE	NA	Very important	FALSE	(60,70]	TRUE	M	Elementary	NA	Indo-European	Albanian	TRUE	alb	aln	41	20		1	1	0	Albanian	Indo-European		2529	Eurasia	4	Europe
880	Albanian	Female	26	Completed (compulsory) elementary education	0	Muslim	1998	Albania	Not asked in survey	Not asked in survey	Not asked in survey	Not asked in survey	39054	FALSE	Yes	Very important	FALSE	(20,30]	FALSE	F	Elementary	NA	Indo-European	Albanian	TRUE	alb	aln	41	20		1	1	0	Albanian	Indo-European		2529	Eurasia	4	Europe
881	Albanian	Male	32	Completed (compulsory) elementary education	3	Muslim	1998	Albania	Not asked in survey	Not asked in survey	Not asked in survey	Not asked in survey	39055	FALSE	NA	Very important	FALSE	(30,40]	TRUE	M	Elementary	NA	Indo-European	Albanian	TRUE	alb	aln	41	20		1	1	0	Albanian	Indo-European		2529	Eurasia	4	Europe
882	Albanian	Female	38	Inadequately completed elementary education	3	Muslim	1998	Albania	Not asked in survey	Not asked in survey	Not asked in survey	Not asked in survey	39056	TRUE	Yes	Very important	FALSE	(30,40]	TRUE	F	StartedElemenary	NA	Indo-European	Albanian	TRUE	alb	aln	41	20		1	1	0	Albanian	Indo-European		2529	Eurasia	4	Europe
883	Albanian	Male	41	Inadequately completed elementary education	3	Muslim	1998	Albania	Not asked in survey	Not asked in survey	Not asked in survey	Not asked in survey	39057	FALSE	No	Very important	FALSE	(40,50]	TRUE	M	StartedElemenary	NA	Indo-European	Albanian	TRUE	alb	aln	41	20		1	1	0	Albanian	Indo-European		2529	Eurasia	4	Europe
884	Albanian	Male	56	Completed (compulsory) elementary education	4	Muslim	1998	Albania	Not asked in survey	Not asked in survey	Not asked in survey	Not asked in survey	39058	FALSE	No	Very important	FALSE	(50,60]	TRUE	M	Elementary	NA	Indo-European	Albanian	TRUE	alb	aln	41	20		1	1	0	Albanian	Indo-European		2529	Eurasia	4	Europe
885	Albanian	Male	53	Complete secondary: university-preparatory type/Full seconda	3	Muslim	1998	Albania	Not asked in survey	Not asked in survey	Not asked in survey	Not asked in survey	39059	TRUE	NA	Very important	FALSE	(50,60]	TRUE	M	SecondaryPrep	NA	Indo-European	Albanian	TRUE	alb	aln	41	20		1	1	0	Albanian	Indo-European		2529	Eurasia	4	Europe
886	Albanian	Female	19	Completed (compulsory) elementary education	0	Muslim	1998	Albania	Not asked in survey	Not asked in survey	Not asked in survey	Not asked in survey	39060	TRUE	NA	Very important	FALSE	(10,20]	FALSE	F	Elementary	NA	Indo-European	Albanian	TRUE	alb	aln	41	20		1	1	0	Albanian	Indo-European		2529	Eurasia	4	Europe
887	Albanian	Male	32	Inadequately completed elementary education	2	Muslim	1998	Albania	Not asked in survey	Not asked in survey	Not asked in survey	Not asked in survey	39061	FALSE	No	Very important	TRUE	(30,40]	TRUE	M	StartedElemenary	NA	Indo-European	Albanian	TRUE	alb	aln	41	20		1	1	0	Albanian	Indo-European		2529	Eurasia	4	Europe
888	Albanian	Male	42	Inadequately completed elementary education	4	Muslim	1998	Albania	Not asked in survey	Not asked in survey	Not asked in survey	Not asked in survey	39062	FALSE	No	Very important	FALSE	(40,50]	TRUE	M	StartedElemenary	NA	Indo-European	Albanian	TRUE	alb	aln	41	20		1	1	0	Albanian	Indo-European		2529	Eurasia	4	Europe
889	Albanian	Female	37	Complete secondary school: technical/vocational type/Seconda	3	Muslim	1998	Albania	Not asked in survey	Not asked in survey	Not asked in survey	Not asked in survey	39063	TRUE	Yes	Very important	FALSE	(30,40]	TRUE	F	SecondaryTech	NA	Indo-European	Albanian	TRUE	alb	aln	41	20		1	1	0	Albanian	Indo-European		2529	Eurasia	4	Europe
890	Albanian	Female	56	Completed (compulsory) elementary education	4	Muslim	1998	Albania	Not asked in survey	Not asked in survey	Not asked in survey	Not asked in survey	39064	TRUE	No	Very important	FALSE	(50,60]	FALSE	F	Elementary	NA	Indo-European	Albanian	TRUE	alb	aln	41	20		1	1	0	Albanian	Indo-European		2529	Eurasia	4	Europe
891	Albanian	Male	71	Inadequately completed elementary education	5	Muslim	1998	Albania	Not asked in survey	Not asked in survey	Not asked in survey	Not asked in survey	39065	TRUE	No	Very important	FALSE	(70,80]	TRUE	M	StartedElemenary	NA	Indo-European	Albanian	TRUE	alb	aln	41	20		1	1	0	Albanian	Indo-European		2529	Eurasia	4	Europe
892	Albanian	Female	19	Completed (compulsory) elementary education	0	Muslim	1998	Albania	Not asked in survey	Not asked in survey	Not asked in survey	Not asked in survey	39066	TRUE	No	Very important	TRUE	(10,20]	FALSE	F	Elementary	NA	Indo-European	Albanian	TRUE	alb	aln	41	20		1	1	0	Albanian	Indo-European		2529	Eurasia	4	Europe
893	Albanian	Male	18	Completed (compulsory) elementary education	0	Muslim	1998	Albania	Not asked in survey	Not asked in survey	Not asked in survey	Not asked in survey	39067	TRUE	NA	Very important	TRUE	(10,20]	FALSE	M	Elementary	NA	Indo-European	Albanian	TRUE	alb	aln	41	20		1	1	0	Albanian	Indo-European		2529	Eurasia	4	Europe
894	Albanian	Male	26	Inadequately completed elementary education	0	Muslim	1998	Albania	Not asked in survey	Not asked in survey	Not asked in survey	Not asked in survey	39068	FALSE	No	Very important	FALSE	(20,30]	TRUE	M	StartedElemenary	NA	Indo-European	Albanian	TRUE	alb	aln	41	20		1	1	0	Albanian	Indo-European		2529	Eurasia	4	Europe
895	Albanian	Male	30	Complete secondary school: technical/vocational type/Seconda	0	Muslim	1998	Albania	Not asked in survey	Not asked in survey	Not asked in survey	Not asked in survey	39069	FALSE	No	Very important	TRUE	(20,30]	FALSE	M	SecondaryTech	NA	Indo-European	Albanian	TRUE	alb	aln	41	20		1	1	0	Albanian	Indo-European		2529	Eurasia	4	Europe
896	Albanian	Female	29	Completed (compulsory) elementary education	2	Muslim	1998	Albania	Not asked in survey	Not asked in survey	Not asked in survey	Not asked in survey	39070	TRUE	No	Very important	TRUE	(20,30]	TRUE	F	Elementary	NA	Indo-European	Albanian	TRUE	alb	aln	41	20		1	1	0	Albanian	Indo-European		2529	Eurasia	4	Europe
897	Albanian	Male	30	University with degree/Higher education - upper-level tertia	0	Muslim	1998	Albania	Not asked in survey	Not asked in survey	Not asked in survey	Not asked in survey	39071	FALSE	No	Very important	FALSE	(20,30]	TRUE	M	Uni	NA	Indo-European	Albanian	TRUE	alb	aln	41	20		1	1	0	Albanian	Indo-European		2529	Eurasia	4	Europe
898	Albanian	Female	37	Complete secondary school: technical/vocational type/Seconda	4	Muslim	1998	Albania	Not asked in survey	Not asked in survey	Not asked in survey	Not asked in survey	39072	FALSE	No	Very important	FALSE	(30,40]	TRUE	F	SecondaryTech	NA	Indo-European	Albanian	TRUE	alb	aln	41	20		1	1	0	Albanian	Indo-European		2529	Eurasia	4	Europe
899	Albanian	Male	40	Completed (compulsory) elementary education	4	Muslim	1998	Albania	Not asked in survey	Not asked in survey	Not asked in survey	Not asked in survey	39073	FALSE	No	Very important	TRUE	(30,40]	TRUE	M	Elementary	NA	Indo-European	Albanian	TRUE	alb	aln	41	20		1	1	0	Albanian	Indo-European		2529	Eurasia	4	Europe
900	Albanian	Female	46	Inadequately completed elementary education	3	Muslim	1998	Albania	Not asked in survey	Not asked in survey	Not asked in survey	Not asked in survey	39074	FALSE	No	Very important	FALSE	(40,50]	TRUE	F	StartedElemenary	NA	Indo-European	Albanian	TRUE	alb	aln	41	20		1	1	0	Albanian	Indo-European		2529	Eurasia	4	Europe
901	Albanian	Male	66	Inadequately completed elementary education	7	Muslim	1998	Albania	Not asked in survey	Not asked in survey	Not asked in survey	Not asked in survey	39075	FALSE	No	Very important	FALSE	(60,70]	TRUE	M	StartedElemenary	NA	Indo-European	Albanian	TRUE	alb	aln	41	20		1	1	0	Albanian	Indo-European		2529	Eurasia	4	Europe
902	Albanian	Female	18	Completed (compulsory) elementary education	0	Muslim	1998	Albania	Not asked in survey	Not asked in survey	Not asked in survey	Not asked in survey	39076	FALSE	NA	Very important	TRUE	(10,20]	FALSE	F	Elementary	NA	Indo-European	Albanian	TRUE	alb	aln	41	20		1	1	0	Albanian	Indo-European		2529	Eurasia	4	Europe
903	Albanian	Male	27	Completed (compulsory) elementary education	0	Muslim	1998	Albania	Not asked in survey	Not asked in survey	Not asked in survey	Not asked in survey	39077	FALSE	No	Very important	FALSE	(20,30]	FALSE	M	Elementary	NA	Indo-European	Albanian	TRUE	alb	aln	41	20		1	1	0	Albanian	Indo-European		2529	Eurasia	4	Europe
904	Albanian	Female	37	Inadequately completed elementary education	0	Muslim	1998	Albania	Not asked in survey	Not asked in survey	Not asked in survey	Not asked in survey	39078	FALSE	No	Very important	FALSE	(30,40]	FALSE	F	StartedElemenary	NA	Indo-European	Albanian	TRUE	alb	aln	41	20		1	1	0	Albanian	Indo-European		2529	Eurasia	4	Europe
905	Albanian	Male	32	Complete secondary school: technical/vocational type/Seconda	NA	Muslim	1998	Albania	Not asked in survey	Not asked in survey	Not asked in survey	Not asked in survey	39079	FALSE	No	Very important	FALSE	(30,40]	TRUE	M	SecondaryTech	NA	Indo-European	Albanian	TRUE	alb	aln	41	20		1	1	0	Albanian	Indo-European		2529	Eurasia	4	Europe
906	Albanian	Female	26	Completed (compulsory) elementary education	3	Muslim	1998	Albania	Not asked in survey	Not asked in survey	Not asked in survey	Not asked in survey	39080	TRUE	No	Very important	FALSE	(20,30]	TRUE	F	Elementary	NA	Indo-European	Albanian	TRUE	alb	aln	41	20		1	1	0	Albanian	Indo-European		2529	Eurasia	4	Europe
907	Albanian	Male	33	University with degree/Higher education - upper-level tertia	2	Muslim	1998	Albania	Not asked in survey	Not asked in survey	Not asked in survey	Not asked in survey	39081	FALSE	No	Very important	FALSE	(30,40]	TRUE	M	Uni	NA	Indo-European	Albanian	TRUE	alb	aln	41	20		1	1	0	Albanian	Indo-European		2529	Eurasia	4	Europe
908	Albanian	Female	40	Complete secondary school: technical/vocational type/Seconda	4	Muslim	1998	Albania	Not asked in survey	Not asked in survey	Not asked in survey	Not asked in survey	39082	TRUE	No	Very important	FALSE	(30,40]	TRUE	F	SecondaryTech	NA	Indo-European	Albanian	TRUE	alb	aln	41	20		1	1	0	Albanian	Indo-European		2529	Eurasia	4	Europe
909	Albanian	Male	39	Completed (compulsory) elementary education	3	Muslim	1998	Albania	Not asked in survey	Not asked in survey	Not asked in survey	Not asked in survey	39083	FALSE	No	Very important	FALSE	(30,40]	TRUE	M	Elementary	NA	Indo-European	Albanian	TRUE	alb	aln	41	20		1	1	0	Albanian	Indo-European		2529	Eurasia	4	Europe
910	Albanian	Female	51	Completed (compulsory) elementary education	4	Muslim	1998	Albania	Not asked in survey	Not asked in survey	Not asked in survey	Not asked in survey	39084	TRUE	No	Very important	FALSE	(50,60]	TRUE	F	Elementary	NA	Indo-European	Albanian	TRUE	alb	aln	41	20		1	1	0	Albanian	Indo-European		2529	Eurasia	4	Europe
911	Albanian	Male	57	Completed (compulsory) elementary education	4	Muslim	1998	Albania	Not asked in survey	Not asked in survey	Not asked in survey	Not asked in survey	39085	FALSE	No	Very important	FALSE	(50,60]	TRUE	M	Elementary	NA	Indo-European	Albanian	TRUE	alb	aln	41	20		1	1	0	Albanian	Indo-European		2529	Eurasia	4	Europe
912	Albanian	Male	19	Completed (compulsory) elementary education	NA	Muslim	1998	Albania	Not asked in survey	Not asked in survey	Not asked in survey	Not asked in survey	39086	FALSE	Yes	NA	TRUE	(10,20]	FALSE	M	Elementary	NA	Indo-European	Albanian	TRUE	alb	aln	41	20		1	1	0	Albanian	Indo-European		2529	Eurasia	NA	Europe
913	Albanian	Female	32	Completed (compulsory) elementary education	2	Muslim	1998	Albania	Not asked in survey	Not asked in survey	Not asked in survey	Not asked in survey	39087	FALSE	No	Very important	FALSE	(30,40]	TRUE	F	Elementary	NA	Indo-European	Albanian	TRUE	alb	aln	41	20		1	1	0	Albanian	Indo-European		2529	Eurasia	4	Europe
914	Albanian	Male	19	Completed (compulsory) elementary education	0	Muslim	1998	Albania	Not asked in survey	Not asked in survey	Not asked in survey	Not asked in survey	39088	FALSE	NA	Not very important	TRUE	(10,20]	FALSE	M	Elementary	NA	Indo-European	Albanian	TRUE	alb	aln	41	20		1	1	0	Albanian	Indo-European		2529	Eurasia	2	Europe
915	Albanian	Male	43	Complete secondary school: technical/vocational type/Seconda	2	Muslim	1998	Albania	Not asked in survey	Not asked in survey	Not asked in survey	Not asked in survey	39089	TRUE	No	Very important	FALSE	(40,50]	TRUE	M	SecondaryTech	NA	Indo-European	Albanian	TRUE	alb	aln	41	20		1	1	0	Albanian	Indo-European		2529	Eurasia	4	Europe
916	Albanian	Female	50	Completed (compulsory) elementary education	4	Muslim	1998	Albania	Not asked in survey	Not asked in survey	Not asked in survey	Not asked in survey	39090	FALSE	No	Very important	FALSE	(40,50]	TRUE	F	Elementary	NA	Indo-European	Albanian	TRUE	alb	aln	41	20		1	1	0	Albanian	Indo-European		2529	Eurasia	4	Europe
917	Albanian	Female	17	Completed (compulsory) elementary education	0	Muslim	1998	Albania	Not asked in survey	Not asked in survey	Not asked in survey	Not asked in survey	39091	TRUE	Yes	Rather important	TRUE	(10,20]	FALSE	F	Elementary	NA	Indo-European	Albanian	TRUE	alb	aln	41	20		1	1	0	Albanian	Indo-European		2529	Eurasia	3	Europe
918	Albanian	Male	36	Completed (compulsory) elementary education	2	Muslim	1998	Albania	Not asked in survey	Not asked in survey	Not asked in survey	Not asked in survey	39093	FALSE	No	Very important	TRUE	(30,40]	TRUE	M	Elementary	NA	Indo-European	Albanian	TRUE	alb	aln	41	20		1	1	0	Albanian	Indo-European		2529	Eurasia	4	Europe
919	Albanian	Female	45	Complete secondary school: technical/vocational type/Seconda	2	Muslim	1998	Albania	Not asked in survey	Not asked in survey	Not asked in survey	Not asked in survey	39094	FALSE	No	Very important	FALSE	(40,50]	TRUE	F	SecondaryTech	NA	Indo-European	Albanian	TRUE	alb	aln	41	20		1	1	0	Albanian	Indo-European		2529	Eurasia	4	Europe
920	Albanian	Female	57	Completed (compulsory) elementary education	3	Muslim	1998	Albania	Not asked in survey	Not asked in survey	Not asked in survey	Not asked in survey	39095	TRUE	No	Very important	FALSE	(50,60]	TRUE	F	Elementary	NA	Indo-European	Albanian	TRUE	alb	aln	41	20		1	1	0	Albanian	Indo-European		2529	Eurasia	4	Europe
921	Albanian	Male	67	Completed (compulsory) elementary education	4	Muslim	1998	Albania	Not asked in survey	Not asked in survey	Not asked in survey	Not asked in survey	39096	TRUE	Yes	Very important	FALSE	(60,70]	TRUE	M	Elementary	NA	Indo-European	Albanian	TRUE	alb	aln	41	20		1	1	0	Albanian	Indo-European		2529	Eurasia	4	Europe
922	Albanian	Female	20	Completed (compulsory) elementary education	0	Roman Catholic	1998	Albania	Not asked in survey	Not asked in survey	Not asked in survey	Not asked in survey	39097	FALSE	No	Very important	FALSE	(10,20]	FALSE	F	Elementary	NA	Indo-European	Albanian	TRUE	alb	aln	41	20		1	1	0	Albanian	Indo-European		2529	Eurasia	4	Europe
923	Albanian	Male	18	Inadequately completed elementary education	0	Roman Catholic	1998	Albania	Not asked in survey	Not asked in survey	Not asked in survey	Not asked in survey	39098	TRUE	No	Very important	FALSE	(10,20]	FALSE	M	StartedElemenary	NA	Indo-European	Albanian	TRUE	alb	aln	41	20		1	1	0	Albanian	Indo-European		2529	Eurasia	4	Europe
924	Albanian	Female	33	Completed (compulsory) elementary education	1	Roman Catholic	1998	Albania	Not asked in survey	Not asked in survey	Not asked in survey	Not asked in survey	39099	TRUE	NA	Very important	FALSE	(30,40]	TRUE	F	Elementary	NA	Indo-European	Albanian	TRUE	alb	aln	41	20		1	1	0	Albanian	Indo-European		2529	Eurasia	4	Europe
925	Albanian	Male	31	Incomplete secondary school: technical/vocational type/(Comp	0	Roman Catholic	1998	Albania	Not asked in survey	Not asked in survey	Not asked in survey	Not asked in survey	39100	FALSE	No	Very important	FALSE	(30,40]	TRUE	M	StartedSecondaryTech	NA	Indo-European	Albanian	TRUE	alb	aln	41	20		1	1	0	Albanian	Indo-European		2529	Eurasia	4	Europe
926	Albanian	Female	40	Completed (compulsory) elementary education	4	Roman Catholic	1998	Albania	Not asked in survey	Not asked in survey	Not asked in survey	Not asked in survey	39101	FALSE	NA	Very important	FALSE	(30,40]	TRUE	F	Elementary	NA	Indo-European	Albanian	TRUE	alb	aln	41	20		1	1	0	Albanian	Indo-European		2529	Eurasia	4	Europe
927	Albanian	Male	48	Completed (compulsory) elementary education	3	Roman Catholic	1998	Albania	Not asked in survey	Not asked in survey	Not asked in survey	Not asked in survey	39102	FALSE	NA	Very important	FALSE	(40,50]	TRUE	M	Elementary	NA	Indo-European	Albanian	TRUE	alb	aln	41	20		1	1	0	Albanian	Indo-European		2529	Eurasia	4	Europe
928	Albanian	Female	60	Completed (compulsory) elementary education	3	Muslim	1998	Albania	Not asked in survey	Not asked in survey	Not asked in survey	Not asked in survey	39103	FALSE	No	Very important	FALSE	(50,60]	FALSE	F	Elementary	NA	Indo-European	Albanian	TRUE	alb	aln	41	20		1	1	0	Albanian	Indo-European		2529	Eurasia	4	Europe
929	Albanian	Male	67	Inadequately completed elementary education	6	Roman Catholic	1998	Albania	Not asked in survey	Not asked in survey	Not asked in survey	Not asked in survey	39104	FALSE	No	Very important	FALSE	(60,70]	FALSE	M	StartedElemenary	NA	Indo-European	Albanian	TRUE	alb	aln	41	20		1	1	0	Albanian	Indo-European		2529	Eurasia	4	Europe
930	Albanian	Male	29	Incomplete secondary school: technical/vocational type/(Comp	2	Roman Catholic	1998	Albania	Not asked in survey	Not asked in survey	Not asked in survey	Not asked in survey	39106	TRUE	No	Very important	FALSE	(20,30]	FALSE	M	StartedSecondaryTech	NA	Indo-European	Albanian	TRUE	alb	aln	41	20		1	1	0	Albanian	Indo-European		2529	Eurasia	4	Europe
931	Albanian	Female	36	Completed (compulsory) elementary education	4	Roman Catholic	1998	Albania	Not asked in survey	Not asked in survey	Not asked in survey	Not asked in survey	39107	FALSE	NA	Very important	FALSE	(30,40]	TRUE	F	Elementary	NA	Indo-European	Albanian	TRUE	alb	aln	41	20		1	1	0	Albanian	Indo-European		2529	Eurasia	4	Europe
932	Albanian	Female	54	University with degree/Higher education - upper-level tertia	2	Muslim	1998	Albania	Not asked in survey	Not asked in survey	Not asked in survey	Not asked in survey	39108	FALSE	No	Very important	FALSE	(50,60]	TRUE	F	Uni	NA	Indo-European	Albanian	TRUE	alb	aln	41	20		1	1	0	Albanian	Indo-European		2529	Eurasia	4	Europe
933	Albanian	Female	60	Inadequately completed elementary education	3	Muslim	1998	Albania	Not asked in survey	Not asked in survey	Not asked in survey	Not asked in survey	39109	FALSE	Yes	Very important	FALSE	(50,60]	FALSE	F	StartedElemenary	NA	Indo-European	Albanian	TRUE	alb	aln	41	20		1	1	0	Albanian	Indo-European		2529	Eurasia	4	Europe
934	Albanian	Female	23	Completed (compulsory) elementary education	2	Muslim	1998	Albania	Not asked in survey	Not asked in survey	Not asked in survey	Not asked in survey	39110	TRUE	No	Very important	FALSE	(20,30]	TRUE	F	Elementary	NA	Indo-European	Albanian	TRUE	alb	aln	41	20		1	1	0	Albanian	Indo-European		2529	Eurasia	4	Europe
935	Albanian	Male	23	Completed (compulsory) elementary education	0	Muslim	1998	Albania	Not asked in survey	Not asked in survey	Not asked in survey	Not asked in survey	39111	FALSE	Yes	Very important	TRUE	(20,30]	FALSE	M	Elementary	NA	Indo-European	Albanian	TRUE	alb	aln	41	20		1	1	0	Albanian	Indo-European		2529	Eurasia	4	Europe
936	Albanian	Female	30	Inadequately completed elementary education	0	Muslim	1998	Albania	Not asked in survey	Not asked in survey	Not asked in survey	Not asked in survey	39112	FALSE	No	Very important	FALSE	(20,30]	TRUE	F	StartedElemenary	NA	Indo-European	Albanian	TRUE	alb	aln	41	20		1	1	0	Albanian	Indo-European		2529	Eurasia	4	Europe
937	Albanian	Male	33	Complete secondary school: technical/vocational type/Seconda	4	Muslim	1998	Albania	Not asked in survey	Not asked in survey	Not asked in survey	Not asked in survey	39113	FALSE	No	Rather important	FALSE	(30,40]	TRUE	M	SecondaryTech	NA	Indo-European	Albanian	TRUE	alb	aln	41	20		1	1	0	Albanian	Indo-European		2529	Eurasia	3	Europe
938	Albanian	Female	43	Completed (compulsory) elementary education	3	Muslim	1998	Albania	Not asked in survey	Not asked in survey	Not asked in survey	Not asked in survey	39114	FALSE	Yes	Very important	FALSE	(40,50]	FALSE	F	Elementary	NA	Indo-European	Albanian	TRUE	alb	aln	41	20		1	1	0	Albanian	Indo-European		2529	Eurasia	4	Europe
939	Albanian	Male	50	Complete secondary school: technical/vocational type/Seconda	3	Muslim	1998	Albania	Not asked in survey	Not asked in survey	Not asked in survey	Not asked in survey	39115	FALSE	No	Very important	FALSE	(40,50]	TRUE	M	SecondaryTech	NA	Indo-European	Albanian	TRUE	alb	aln	41	20		1	1	0	Albanian	Indo-European		2529	Eurasia	4	Europe
940	Albanian	Female	56	Complete secondary school: technical/vocational type/Seconda	5	Muslim	1998	Albania	Not asked in survey	Not asked in survey	Not asked in survey	Not asked in survey	39116	FALSE	Yes	Very important	FALSE	(50,60]	TRUE	F	SecondaryTech	NA	Indo-European	Albanian	TRUE	alb	aln	41	20		1	1	0	Albanian	Indo-European		2529	Eurasia	4	Europe
941	Albanian	Male	18	Completed (compulsory) elementary education	0	Muslim	1998	Albania	Not asked in survey	Not asked in survey	Not asked in survey	Not asked in survey	39117	FALSE	No	Very important	FALSE	(10,20]	FALSE	M	Elementary	NA	Indo-European	Albanian	TRUE	alb	aln	41	20		1	1	0	Albanian	Indo-European		2529	Eurasia	4	Europe
942	Albanian	Male	29	Completed (compulsory) elementary education	2	Muslim	1998	Albania	Not asked in survey	Not asked in survey	Not asked in survey	Not asked in survey	39118	FALSE	No	Very important	FALSE	(20,30]	TRUE	M	Elementary	NA	Indo-European	Albanian	TRUE	alb	aln	41	20		1	1	0	Albanian	Indo-European		2529	Eurasia	4	Europe
943	Albanian	Female	40	Completed (compulsory) elementary education	2	Muslim	1998	Albania	Not asked in survey	Not asked in survey	Not asked in survey	Not asked in survey	39119	FALSE	Yes	Very important	FALSE	(30,40]	TRUE	F	Elementary	NA	Indo-European	Albanian	TRUE	alb	aln	41	20		1	1	0	Albanian	Indo-European		2529	Eurasia	4	Europe
944	Albanian	Female	40	Complete secondary school: technical/vocational type/Seconda	2	Muslim	1998	Albania	Not asked in survey	Not asked in survey	Not asked in survey	Not asked in survey	39120	TRUE	No	Rather important	FALSE	(30,40]	TRUE	F	SecondaryTech	NA	Indo-European	Albanian	TRUE	alb	aln	41	20		1	1	0	Albanian	Indo-European		2529	Eurasia	3	Europe
945	Albanian	Female	46	Completed (compulsory) elementary education	3	Muslim	1998	Albania	Not asked in survey	Not asked in survey	Not asked in survey	Not asked in survey	39121	FALSE	No	Very important	FALSE	(40,50]	TRUE	F	Elementary	NA	Indo-European	Albanian	TRUE	alb	aln	41	20		1	1	0	Albanian	Indo-European		2529	Eurasia	4	Europe
946	Albanian	Male	57	Complete secondary school: technical/vocational type/Seconda	2	Muslim	1998	Albania	Not asked in survey	Not asked in survey	Not asked in survey	Not asked in survey	39122	FALSE	No	Very important	FALSE	(50,60]	TRUE	M	SecondaryTech	NA	Indo-European	Albanian	TRUE	alb	aln	41	20		1	1	0	Albanian	Indo-European		2529	Eurasia	4	Europe
947	Albanian	Male	66	Completed (compulsory) elementary education	4	Muslim	1998	Albania	Not asked in survey	Not asked in survey	Not asked in survey	Not asked in survey	39123	FALSE	No	Very important	FALSE	(60,70]	TRUE	M	Elementary	NA	Indo-European	Albanian	TRUE	alb	aln	41	20		1	1	0	Albanian	Indo-European		2529	Eurasia	4	Europe
948	Albanian	Male	19	Completed (compulsory) elementary education	0	Muslim	1998	Albania	Not asked in survey	Not asked in survey	Not asked in survey	Not asked in survey	39124	TRUE	Yes	Not very important	TRUE	(10,20]	FALSE	M	Elementary	NA	Indo-European	Albanian	TRUE	alb	aln	41	20		1	1	0	Albanian	Indo-European		2529	Eurasia	2	Europe
949	Albanian	Male	32	Complete secondary school: technical/vocational type/Seconda	2	Muslim	1998	Albania	Not asked in survey	Not asked in survey	Not asked in survey	Not asked in survey	39125	TRUE	No	Very important	FALSE	(30,40]	TRUE	M	SecondaryTech	NA	Indo-European	Albanian	TRUE	alb	aln	41	20		1	1	0	Albanian	Indo-European		2529	Eurasia	4	Europe
950	Albanian	Female	36	Inadequately completed elementary education	2	Muslim	1998	Albania	Not asked in survey	Not asked in survey	Not asked in survey	Not asked in survey	39126	TRUE	No	Very important	TRUE	(30,40]	TRUE	F	StartedElemenary	NA	Indo-European	Albanian	TRUE	alb	aln	41	20		1	1	0	Albanian	Indo-European		2529	Eurasia	4	Europe
951	Albanian	Male	52	University with degree/Higher education - upper-level tertia	4	Muslim	1998	Albania	Not asked in survey	Not asked in survey	Not asked in survey	Not asked in survey	39127	FALSE	No	Very important	FALSE	(50,60]	TRUE	M	Uni	NA	Indo-European	Albanian	TRUE	alb	aln	41	20		1	1	0	Albanian	Indo-European		2529	Eurasia	4	Europe
952	Albanian	Female	56	Completed (compulsory) elementary education	2	Muslim	1998	Albania	Not asked in survey	Not asked in survey	Not asked in survey	Not asked in survey	39128	TRUE	No	Very important	FALSE	(50,60]	TRUE	F	Elementary	NA	Indo-European	Albanian	TRUE	alb	aln	41	20		1	1	0	Albanian	Indo-European		2529	Eurasia	4	Europe
953	Albanian	Female	67	Completed (compulsory) elementary education	7	Muslim	1998	Albania	Not asked in survey	Not asked in survey	Not asked in survey	Not asked in survey	39129	FALSE	No	Very important	FALSE	(60,70]	FALSE	F	Elementary	NA	Indo-European	Albanian	TRUE	alb	aln	41	20		1	1	0	Albanian	Indo-European		2529	Eurasia	4	Europe
954	Albanian	Female	18	Completed (compulsory) elementary education	0	Muslim	1998	Albania	Not asked in survey	Not asked in survey	Not asked in survey	Not asked in survey	39130	FALSE	Yes	Very important	TRUE	(10,20]	FALSE	F	Elementary	NA	Indo-European	Albanian	TRUE	alb	aln	41	20		1	1	0	Albanian	Indo-European		2529	Eurasia	4	Europe
955	Albanian	Male	19	Completed (compulsory) elementary education	0	Muslim	1998	Albania	Not asked in survey	Not asked in survey	Not asked in survey	Not asked in survey	39131	FALSE	Yes	Very important	TRUE	(10,20]	FALSE	M	Elementary	NA	Indo-European	Albanian	TRUE	alb	aln	41	20		1	1	0	Albanian	Indo-European		2529	Eurasia	4	Europe
956	Albanian	Female	25	Inadequately completed elementary education	0	Muslim	1998	Albania	Not asked in survey	Not asked in survey	Not asked in survey	Not asked in survey	39132	FALSE	Yes	Very important	FALSE	(20,30]	FALSE	F	StartedElemenary	NA	Indo-European	Albanian	TRUE	alb	aln	41	20		1	1	0	Albanian	Indo-European		2529	Eurasia	4	Europe
957	Albanian	Male	34	Complete secondary school: technical/vocational type/Seconda	3	Muslim	1998	Albania	Not asked in survey	Not asked in survey	Not asked in survey	Not asked in survey	39133	FALSE	No	Very important	FALSE	(30,40]	TRUE	M	SecondaryTech	NA	Indo-European	Albanian	TRUE	alb	aln	41	20		1	1	0	Albanian	Indo-European		2529	Eurasia	4	Europe
958	Albanian	Female	44	Completed (compulsory) elementary education	5	Muslim	1998	Albania	Not asked in survey	Not asked in survey	Not asked in survey	Not asked in survey	39134	FALSE	Yes	Very important	TRUE	(40,50]	TRUE	F	Elementary	NA	Indo-European	Albanian	TRUE	alb	aln	41	20		1	1	0	Albanian	Indo-European		2529	Eurasia	4	Europe
959	Albanian	Male	56	Complete secondary school: technical/vocational type/Seconda	3	Muslim	1998	Albania	Not asked in survey	Not asked in survey	Not asked in survey	Not asked in survey	39136	FALSE	Yes	Very important	FALSE	(50,60]	TRUE	M	SecondaryTech	NA	Indo-European	Albanian	TRUE	alb	aln	41	20		1	1	0	Albanian	Indo-European		2529	Eurasia	4	Europe
960	Albanian	Female	66	Inadequately completed elementary education	8	No answer	1998	Albania	Not asked in survey	Not asked in survey	Not asked in survey	Not asked in survey	39137	TRUE	Yes	Very important	FALSE	(60,70]	TRUE	F	StartedElemenary	NA	Indo-European	Albanian	TRUE	alb	aln	41	20		1	1	0	Albanian	Indo-European		2529	Eurasia	4	Europe
961	Albanian	Female	39	Inadequately completed elementary education	3	Muslim	1998	Albania	Not asked in survey	Not asked in survey	Not asked in survey	Not asked in survey	39138	FALSE	No	Very important	FALSE	(30,40]	TRUE	F	StartedElemenary	NA	Indo-European	Albanian	TRUE	alb	aln	41	20		1	1	0	Albanian	Indo-European		2529	Eurasia	4	Europe
962	Albanian	Male	34	Complete secondary school: technical/vocational type/Seconda	2	Muslim	1998	Albania	Not asked in survey	Not asked in survey	Not asked in survey	Not asked in survey	39139	FALSE	No	Very important	FALSE	(30,40]	TRUE	M	SecondaryTech	NA	Indo-European	Albanian	TRUE	alb	aln	41	20		1	1	0	Albanian	Indo-European		2529	Eurasia	4	Europe
963	Albanian	Female	37	Inadequately completed elementary education	2	Muslim	1998	Albania	Not asked in survey	Not asked in survey	Not asked in survey	Not asked in survey	39140	FALSE	NA	Very important	FALSE	(30,40]	TRUE	F	StartedElemenary	NA	Indo-European	Albanian	TRUE	alb	aln	41	20		1	1	0	Albanian	Indo-European		2529	Eurasia	4	Europe
964	Albanian	Male	42	University with degree/Higher education - upper-level tertia	2	Muslim	1998	Albania	Not asked in survey	Not asked in survey	Not asked in survey	Not asked in survey	39141	TRUE	No	Very important	FALSE	(40,50]	TRUE	M	Uni	NA	Indo-European	Albanian	TRUE	alb	aln	41	20		1	1	0	Albanian	Indo-European		2529	Eurasia	4	Europe
965	Albanian	Female	53	Completed (compulsory) elementary education	3	No religious denomination	1998	Albania	Not asked in survey	Not asked in survey	Not asked in survey	Not asked in survey	39142	TRUE	No	Very important	FALSE	(50,60]	TRUE	F	Elementary	NA	Indo-European	Albanian	TRUE	alb	aln	41	20		1	1	0	Albanian	Indo-European		2529	Eurasia	4	Europe
966	Albanian	Female	55	Completed (compulsory) elementary education	4	Muslim	1998	Albania	Not asked in survey	Not asked in survey	Not asked in survey	Not asked in survey	39143	FALSE	No	Very important	FALSE	(50,60]	TRUE	F	Elementary	NA	Indo-European	Albanian	TRUE	alb	aln	41	20		1	1	0	Albanian	Indo-European		2529	Eurasia	4	Europe
967	Armenian	Male	17	Complete secondary: university-preparatory type/Full seconda	0	No religious denomination	1997	Armenia	Not applicable	Not asked in survey	Not asked in survey	Yes	40223	FALSE	No	Very important	FALSE	(10,20]	FALSE	M	SecondaryPrep	NA	Indo-European	Armenian	TRUE	arw	hye	38.5	43.5		1	1	0	Armenian	Indo-European		3113	Eurasia	4	Middle East
968	Armenian	Female	19	Complete secondary: university-preparatory type/Full seconda	0	Armenian Apostolic Church	1997	Armenia	Not applicable	Not asked in survey	Not asked in survey	Yes	40224	FALSE	No	Rather important	FALSE	(10,20]	FALSE	F	SecondaryPrep	NA	Indo-European	Armenian	TRUE	arw	hye	38.5	43.5		1	1	0	Armenian	Indo-European		3113	Eurasia	3	Middle East
969	Armenian	Female	50	University with degree/Higher education - upper-level tertia	2	Armenian Apostolic Church	1997	Armenia	Not applicable	Not asked in survey	Not asked in survey	Yes	40225	TRUE	NA	Very important	FALSE	(40,50]	FALSE	F	Uni	NA	Indo-European	Armenian	TRUE	arw	hye	38.5	43.5		1	1	0	Armenian	Indo-European		3113	Eurasia	4	Middle East
970	Armenian	Male	26	University with degree/Higher education - upper-level tertia	0	Don´t know	1997	Armenia	More than 15 years ago	Not asked in survey	Not asked in survey	Europe	40226	FALSE	No	Very important	FALSE	(20,30]	FALSE	M	Uni	NA	Indo-European	Armenian	TRUE	arw	hye	38.5	43.5		1	1	0	Armenian	Indo-European		3113	Eurasia	4	Middle East
971	Armenian	Male	32	University with degree/Higher education - upper-level tertia	2	Armenian Apostolic Church	1997	Armenia	Not applicable	Not asked in survey	Not asked in survey	Yes	40227	FALSE	No	Very important	FALSE	(30,40]	TRUE	M	Uni	NA	Indo-European	Armenian	TRUE	arw	hye	38.5	43.5		1	1	0	Armenian	Indo-European		3113	Eurasia	4	Middle East
972	Armenian	Female	23	Complete secondary school: technical/vocational type/Seconda	0	Armenian Apostolic Church	1997	Armenia	Not applicable	Not asked in survey	Not asked in survey	Yes	40228	FALSE	No	Very important	FALSE	(20,30]	FALSE	F	SecondaryTech	NA	Indo-European	Armenian	TRUE	arw	hye	38.5	43.5		1	1	0	Armenian	Indo-European		3113	Eurasia	4	Middle East
973	Armenian	Female	34	Complete secondary school: technical/vocational type/Seconda	2	Armenian Apostolic Church	1997	Armenia	Not applicable	Not asked in survey	Not asked in survey	Yes	40229	FALSE	Yes	Rather important	FALSE	(30,40]	TRUE	F	SecondaryTech	NA	Indo-European	Armenian	TRUE	arw	hye	38.5	43.5		1	1	0	Armenian	Indo-European		3113	Eurasia	3	Middle East
974	Armenian	Female	29	Complete secondary: university-preparatory type/Full seconda	3	Armenian Apostolic Church	1997	Armenia	Not applicable	Not asked in survey	Not asked in survey	Yes	40230	FALSE	Yes	Very important	TRUE	(20,30]	TRUE	F	SecondaryPrep	NA	Indo-European	Armenian	TRUE	arw	hye	38.5	43.5		1	1	0	Armenian	Indo-European		3113	Eurasia	4	Middle East
975	Armenian	Female	21	Complete secondary school: technical/vocational type/Seconda	0	Armenian Apostolic Church	1997	Armenia	Not applicable	Not asked in survey	Not asked in survey	Yes	40231	FALSE	No	Rather important	TRUE	(20,30]	FALSE	F	SecondaryTech	NA	Indo-European	Armenian	TRUE	arw	hye	38.5	43.5		1	1	0	Armenian	Indo-European		3113	Eurasia	3	Middle East
976	Armenian	Female	47	Complete secondary: university-preparatory type/Full seconda	2	Armenian Apostolic Church	1997	Armenia	Not applicable	Not asked in survey	Not asked in survey	Yes	40232	FALSE	Yes	Very important	FALSE	(40,50]	TRUE	F	SecondaryPrep	NA	Indo-European	Armenian	TRUE	arw	hye	38.5	43.5		1	1	0	Armenian	Indo-European		3113	Eurasia	4	Middle East
977	Armenian	Male	48	Incomplete secondary school: technical/vocational type/(Comp	3	Armenian Apostolic Church	1997	Armenia	Not applicable	Not asked in survey	Not asked in survey	Yes	40233	FALSE	Yes	Rather important	FALSE	(40,50]	TRUE	M	StartedSecondaryTech	NA	Indo-European	Armenian	TRUE	arw	hye	38.5	43.5		1	1	0	Armenian	Indo-European		3113	Eurasia	3	Middle East
978	Russian	Male	43	University with degree/Higher education - upper-level tertia	0	No religious denomination	1997	Armenia	6-10 years ago	Not asked in survey	Not asked in survey	Europe	40234	FALSE	No	Very important	FALSE	(40,50]	FALSE	M	Uni	NA	Indo-European	Slavic	TRUE	rus	rus	56	38		1	1	0	Slavic	Indo-European		15161	Eurasia	4	Northern Eurasia
979	Armenian	Female	38	Complete secondary: university-preparatory type/Full seconda	2	No religious denomination	1997	Armenia	Not applicable	Not asked in survey	Not asked in survey	Yes	40235	FALSE	No	Very important	TRUE	(30,40]	TRUE	F	SecondaryPrep	NA	Indo-European	Armenian	TRUE	arw	hye	38.5	43.5		1	1	0	Armenian	Indo-European		3113	Eurasia	4	Middle East
980	Armenian	Female	40	University with degree/Higher education - upper-level tertia	2	No religious denomination	1997	Armenia	Not applicable	Not asked in survey	Not asked in survey	Yes	40236	FALSE	No	Very important	FALSE	(30,40]	TRUE	F	Uni	NA	Indo-European	Armenian	TRUE	arw	hye	38.5	43.5		1	1	0	Armenian	Indo-European		3113	Eurasia	4	Middle East
981	Armenian	Male	65	Complete secondary school: technical/vocational type/Seconda	3	Armenian Apostolic Church	1997	Armenia	Not applicable	Not asked in survey	Not asked in survey	Yes	40237	FALSE	No	Rather important	FALSE	(60,70]	FALSE	M	SecondaryTech	NA	Indo-European	Armenian	TRUE	arw	hye	38.5	43.5		1	1	0	Armenian	Indo-European		3113	Eurasia	3	Middle East
982	Armenian	Male	48	University with degree/Higher education - upper-level tertia	2	No religious denomination	1997	Armenia	Not applicable	Not asked in survey	Not asked in survey	Yes	40238	FALSE	No	Very important	FALSE	(40,50]	TRUE	M	Uni	NA	Indo-European	Armenian	TRUE	arw	hye	38.5	43.5		1	1	0	Armenian	Indo-European		3113	Eurasia	4	Middle East
983	Armenian	Female	33	Complete secondary: university-preparatory type/Full seconda	3	Armenian Apostolic Church	1997	Armenia	Not applicable	Not asked in survey	Not asked in survey	Yes	40239	FALSE	No	Very important	FALSE	(30,40]	FALSE	F	SecondaryPrep	NA	Indo-European	Armenian	TRUE	arw	hye	38.5	43.5		1	1	0	Armenian	Indo-European		3113	Eurasia	4	Middle East
984	Armenian	Male	28	University with degree/Higher education - upper-level tertia	2	Armenian Apostolic Church	1997	Armenia	Not applicable	Not asked in survey	Not asked in survey	Yes	40240	FALSE	No	Very important	FALSE	(20,30]	TRUE	M	Uni	NA	Indo-European	Armenian	TRUE	arw	hye	38.5	43.5		1	1	0	Armenian	Indo-European		3113	Eurasia	4	Middle East
985	Armenian	Male	17	Complete secondary: university-preparatory type/Full seconda	0	Armenian Apostolic Church	1997	Armenia	Not applicable	Not asked in survey	Not asked in survey	Yes	40241	FALSE	No	Very important	TRUE	(10,20]	FALSE	M	SecondaryPrep	NA	Indo-European	Armenian	TRUE	arw	hye	38.5	43.5		1	1	0	Armenian	Indo-European		3113	Eurasia	4	Middle East
986	Armenian	Female	56	Complete secondary school: technical/vocational type/Seconda	2	Armenian Apostolic Church	1997	Armenia	Not applicable	Not asked in survey	Not asked in survey	Yes	40242	FALSE	No	Very important	FALSE	(50,60]	TRUE	F	SecondaryTech	NA	Indo-European	Armenian	TRUE	arw	hye	38.5	43.5		1	1	0	Armenian	Indo-European		3113	Eurasia	4	Middle East
987	Armenian	Female	40	Complete secondary school: technical/vocational type/Seconda	2	Armenian Apostolic Church	1997	Armenia	Not applicable	Not asked in survey	Not asked in survey	Yes	40245	FALSE	NA	Very important	TRUE	(30,40]	TRUE	F	SecondaryTech	NA	Indo-European	Armenian	TRUE	arw	hye	38.5	43.5		1	1	0	Armenian	Indo-European		3113	Eurasia	4	Middle East
988	Russian	Female	25	Incomplete secondary school: technical/vocational type/(Comp	0	Armenian Apostolic Church	1997	Armenia	Not applicable	Not asked in survey	Not asked in survey	Yes	40246	FALSE	Yes	Rather important	FALSE	(20,30]	FALSE	F	StartedSecondaryTech	NA	Indo-European	Slavic	TRUE	rus	rus	56	38		1	1	0	Slavic	Indo-European		15161	Eurasia	3	Northern Eurasia
989	Armenian	Female	27	Complete secondary school: technical/vocational type/Seconda	1	Armenian Apostolic Church	1997	Armenia	Not applicable	Not asked in survey	Not asked in survey	Yes	40247	FALSE	No	Very important	FALSE	(20,30]	TRUE	F	SecondaryTech	NA	Indo-European	Armenian	TRUE	arw	hye	38.5	43.5		1	1	0	Armenian	Indo-European		3113	Eurasia	4	Middle East
990	Armenian	Female	19	Complete secondary: university-preparatory type/Full seconda	0	Armenian Apostolic Church	1997	Armenia	11-15 years ago	Not asked in survey	Not asked in survey	Europe	40248	FALSE	No	Very important	TRUE	(10,20]	FALSE	F	SecondaryPrep	NA	Indo-European	Armenian	TRUE	arw	hye	38.5	43.5		1	1	0	Armenian	Indo-European		3113	Eurasia	4	Middle East
991	Armenian	Male	28	Complete secondary school: technical/vocational type/Seconda	2	Armenian Apostolic Church	1997	Armenia	Not applicable	Not asked in survey	Not asked in survey	Yes	40249	TRUE	No	Very important	FALSE	(20,30]	TRUE	M	SecondaryTech	NA	Indo-European	Armenian	TRUE	arw	hye	38.5	43.5		1	1	0	Armenian	Indo-European		3113	Eurasia	4	Middle East
992	Armenian	Male	17	University with degree/Higher education - upper-level tertia	0	Armenian Apostolic Church	1997	Armenia	Not applicable	Not asked in survey	Not asked in survey	Yes	40250	FALSE	No	Very important	FALSE	(10,20]	FALSE	M	Uni	NA	Indo-European	Armenian	TRUE	arw	hye	38.5	43.5		1	1	0	Armenian	Indo-European		3113	Eurasia	4	Middle East
993	Armenian	Male	21	Complete secondary school: technical/vocational type/Seconda	0	Armenian Apostolic Church	1997	Armenia	Not applicable	Not asked in survey	Not asked in survey	Yes	40251	FALSE	Yes	Very important	TRUE	(20,30]	FALSE	M	SecondaryTech	NA	Indo-European	Armenian	TRUE	arw	hye	38.5	43.5		1	1	0	Armenian	Indo-European		3113	Eurasia	4	Middle East
994	Armenian	Male	30	Incomplete secondary school: technical/vocational type/(Comp	1	Armenian Apostolic Church	1997	Armenia	Not applicable	Not asked in survey	Not asked in survey	Yes	40252	FALSE	Yes	Very important	FALSE	(20,30]	TRUE	M	StartedSecondaryTech	NA	Indo-European	Armenian	TRUE	arw	hye	38.5	43.5		1	1	0	Armenian	Indo-European		3113	Eurasia	4	Middle East
995	Armenian	Male	32	Incomplete secondary school: technical/vocational type/(Comp	0	Armenian Apostolic Church	1997	Armenia	Within past 2 years	Not asked in survey	Not asked in survey	Europe	40253	FALSE	No	Very important	FALSE	(30,40]	FALSE	M	StartedSecondaryTech	NA	Indo-European	Armenian	TRUE	arw	hye	38.5	43.5		1	1	0	Armenian	Indo-European		3113	Eurasia	4	Middle East
996	Armenian	Female	38	Complete secondary school: technical/vocational type/Seconda	0	Armenian Apostolic Church	1997	Armenia	Not applicable	Not asked in survey	Not asked in survey	Yes	40254	FALSE	No	Not very important	FALSE	(30,40]	FALSE	F	SecondaryTech	NA	Indo-European	Armenian	TRUE	arw	hye	38.5	43.5		1	1	0	Armenian	Indo-European		3113	Eurasia	2	Middle East
997	Russian	Female	41	University with degree/Higher education - upper-level tertia	3	Armenian Apostolic Church	1997	Armenia	Not applicable	Not asked in survey	Not asked in survey	Yes	40255	TRUE	No	Very important	FALSE	(40,50]	TRUE	F	Uni	NA	Indo-European	Slavic	TRUE	rus	rus	56	38		1	1	0	Slavic	Indo-European		15161	Eurasia	4	Northern Eurasia
998	Armenian	Male	34	Incomplete secondary: university-preparatory type/Secondary,	0	Armenian Apostolic Church	1997	Armenia	More than 15 years ago	Not asked in survey	Not asked in survey	Europe	40256	FALSE	Yes	Very important	FALSE	(30,40]	TRUE	M	StartedSecondaryPrep	NA	Indo-European	Armenian	TRUE	arw	hye	38.5	43.5		1	1	0	Armenian	Indo-European		3113	Eurasia	4	Middle East
999	Armenian	Female	39	Complete secondary: university-preparatory type/Full seconda	1	Armenian Apostolic Church	1997	Armenia	Not applicable	Not asked in survey	Not asked in survey	Yes	40257	FALSE	Yes	Rather important	TRUE	(30,40]	FALSE	F	SecondaryPrep	NA	Indo-European	Armenian	TRUE	arw	hye	38.5	43.5		1	1	0	Armenian	Indo-European		3113	Eurasia	3	Middle East
1000	Russian	Female	43	Complete secondary school: technical/vocational type/Seconda	2	Armenian Apostolic Church	1997	Armenia	More than 15 years ago	Not asked in survey	Not asked in survey	Europe	40258	FALSE	Yes	Very important	FALSE	(40,50]	TRUE	F	SecondaryTech	NA	Indo-European	Slavic	TRUE	rus	rus	56	38		1	1	0	Slavic	Indo-European		15161	Eurasia	4	Northern Eurasia
1001	Armenian	Female	59	University with degree/Higher education - upper-level tertia	0	Armenian Apostolic Church	1997	Armenia	11-15 years ago	Not asked in survey	Not asked in survey	Europe	40259	TRUE	Yes	Rather important	FALSE	(50,60]	FALSE	F	Uni	NA	Indo-European	Armenian	TRUE	arw	hye	38.5	43.5		1	1	0	Armenian	Indo-European		3113	Eurasia	3	Middle East
1002	Armenian	Female	47	Some university without degree/Higher education - lower-leve	0	Armenian Apostolic Church	1997	Armenia	Not applicable	Not asked in survey	Not asked in survey	Yes	40260	FALSE	Yes	Very important	TRUE	(40,50]	FALSE	F	StartedUni	NA	Indo-European	Armenian	TRUE	arw	hye	38.5	43.5		1	1	0	Armenian	Indo-European		3113	Eurasia	4	Middle East
1003	Russian	Female	51	Incomplete secondary: university-preparatory type/Secondary,	1	Armenian Apostolic Church	1997	Armenia	6-10 years ago	Not asked in survey	Not asked in survey	Europe	40261	FALSE	Yes	Very important	FALSE	(50,60]	FALSE	F	StartedSecondaryPrep	NA	Indo-European	Slavic	TRUE	rus	rus	56	38		1	1	0	Slavic	Indo-European		15161	Eurasia	4	Northern Eurasia
1004	Armenian	Male	56	Incomplete secondary school: technical/vocational type/(Comp	3	Armenian Apostolic Church	1997	Armenia	Not applicable	Not asked in survey	Not asked in survey	Yes	40262	FALSE	NA	Very important	TRUE	(50,60]	TRUE	M	StartedSecondaryTech	NA	Indo-European	Armenian	TRUE	arw	hye	38.5	43.5		1	1	0	Armenian	Indo-European		3113	Eurasia	4	Middle East
1005	Armenian	Male	48	Complete secondary school: technical/vocational type/Seconda	2	Armenian Apostolic Church	1997	Armenia	Not applicable	Not asked in survey	Not asked in survey	Yes	40263	FALSE	No	Very important	FALSE	(40,50]	TRUE	M	SecondaryTech	NA	Indo-European	Armenian	TRUE	arw	hye	38.5	43.5		1	1	0	Armenian	Indo-European		3113	Eurasia	4	Middle East
1006	Armenian	Male	43	University with degree/Higher education - upper-level tertia	3	Armenian Apostolic Church	1997	Armenia	Not applicable	Not asked in survey	Not asked in survey	Yes	40264	FALSE	No	Very important	FALSE	(40,50]	TRUE	M	Uni	NA	Indo-European	Armenian	TRUE	arw	hye	38.5	43.5		1	1	0	Armenian	Indo-European		3113	Eurasia	4	Middle East
1007	Armenian	Female	63	Complete secondary school: technical/vocational type/Seconda	2	No religious denomination	1997	Armenia	Not applicable	Not asked in survey	Not asked in survey	Yes	40265	FALSE	No	Very important	FALSE	(60,70]	FALSE	F	SecondaryTech	NA	Indo-European	Armenian	TRUE	arw	hye	38.5	43.5		1	1	0	Armenian	Indo-European		3113	Eurasia	4	Middle East
1008	Armenian	Female	65	Completed (compulsory) elementary education	4	Armenian Apostolic Church	1997	Armenia	Not applicable	Not asked in survey	Not asked in survey	Yes	40266	FALSE	Yes	Very important	FALSE	(60,70]	TRUE	F	Elementary	NA	Indo-European	Armenian	TRUE	arw	hye	38.5	43.5		1	1	0	Armenian	Indo-European		3113	Eurasia	4	Middle East
1009	Armenian	Female	21	University with degree/Higher education - upper-level tertia	0	Armenian Apostolic Church	1997	Armenia	Not applicable	Not asked in survey	Not asked in survey	Yes	40268	TRUE	No	Very important	FALSE	(20,30]	FALSE	F	Uni	NA	Indo-European	Armenian	TRUE	arw	hye	38.5	43.5		1	1	0	Armenian	Indo-European		3113	Eurasia	4	Middle East
1010	Armenian	Female	28	Complete secondary school: technical/vocational type/Seconda	1	Armenian Apostolic Church	1997	Armenia	Not applicable	Not asked in survey	Not asked in survey	Yes	40269	TRUE	No	Very important	FALSE	(20,30]	TRUE	F	SecondaryTech	NA	Indo-European	Armenian	TRUE	arw	hye	38.5	43.5		1	1	0	Armenian	Indo-European		3113	Eurasia	4	Middle East
1011	Armenian	Male	66	Complete secondary school: technical/vocational type/Seconda	2	Armenian Apostolic Church	1997	Armenia	More than 15 years ago	Not asked in survey	Not asked in survey	Europe	40270	TRUE	No	Very important	FALSE	(60,70]	TRUE	M	SecondaryTech	NA	Indo-European	Armenian	TRUE	arw	hye	38.5	43.5		1	1	0	Armenian	Indo-European		3113	Eurasia	4	Middle East
1012	Armenian	Female	19	University with degree/Higher education - upper-level tertia	0	Armenian Apostolic Church	1997	Armenia	Not applicable	Not asked in survey	Not asked in survey	Yes	40271	FALSE	No	Very important	FALSE	(10,20]	FALSE	F	Uni	NA	Indo-European	Armenian	TRUE	arw	hye	38.5	43.5		1	1	0	Armenian	Indo-European		3113	Eurasia	4	Middle East
1013	Armenian	Female	50	University with degree/Higher education - upper-level tertia	2	Armenian Apostolic Church	1997	Armenia	Not applicable	Not asked in survey	Not asked in survey	Yes	40272	FALSE	No	Very important	FALSE	(40,50]	TRUE	F	Uni	NA	Indo-European	Armenian	TRUE	arw	hye	38.5	43.5		1	1	0	Armenian	Indo-European		3113	Eurasia	4	Middle East
1014	Armenian	Male	29	University with degree/Higher education - upper-level tertia	0	Armenian Apostolic Church	1997	Armenia	Not applicable	Not asked in survey	Not asked in survey	Yes	40273	TRUE	No	Very important	FALSE	(20,30]	FALSE	M	Uni	NA	Indo-European	Armenian	TRUE	arw	hye	38.5	43.5		1	1	0	Armenian	Indo-European		3113	Eurasia	4	Middle East
1015	Armenian	Male	40	Complete secondary: university-preparatory type/Full seconda	1	Armenian Apostolic Church	1997	Armenia	Not applicable	Not asked in survey	Not asked in survey	Yes	40274	FALSE	No	Rather important	FALSE	(30,40]	FALSE	M	SecondaryPrep	NA	Indo-European	Armenian	TRUE	arw	hye	38.5	43.5		1	1	0	Armenian	Indo-European		3113	Eurasia	3	Middle East
1016	Armenian	Male	24	Complete secondary school: technical/vocational type/Seconda	0	Roman Catholic	1997	Armenia	Not applicable	Not asked in survey	Not asked in survey	Yes	40275	FALSE	No	Rather important	TRUE	(20,30]	FALSE	M	SecondaryTech	NA	Indo-European	Armenian	TRUE	arw	hye	38.5	43.5		1	1	0	Armenian	Indo-European		3113	Eurasia	3	Middle East
1017	Armenian	Female	39	Complete secondary school: technical/vocational type/Seconda	3	Armenian Apostolic Church	1997	Armenia	Not applicable	Not asked in survey	Not asked in survey	Yes	40276	FALSE	No	Very important	FALSE	(30,40]	TRUE	F	SecondaryTech	NA	Indo-European	Armenian	TRUE	arw	hye	38.5	43.5		1	1	0	Armenian	Indo-European		3113	Eurasia	4	Middle East
1018	Russian	Male	20	University with degree/Higher education - upper-level tertia	0	No religious denomination	1997	Armenia	Not applicable	Not asked in survey	Not asked in survey	Yes	40277	TRUE	No	Rather important	FALSE	(10,20]	FALSE	M	Uni	NA	Indo-European	Slavic	TRUE	rus	rus	56	38		1	1	0	Slavic	Indo-European		15161	Eurasia	3	Northern Eurasia
1019	Russian	Male	21	University with degree/Higher education - upper-level tertia	0	No religious denomination	1997	Armenia	Not applicable	Not asked in survey	Not asked in survey	Yes	40278	FALSE	No	Rather important	FALSE	(20,30]	FALSE	M	Uni	NA	Indo-European	Slavic	TRUE	rus	rus	56	38		1	1	0	Slavic	Indo-European		15161	Eurasia	3	Northern Eurasia
1020	Armenian	Male	33	University with degree/Higher education - upper-level tertia	0	Armenian Apostolic Church	1997	Armenia	Not applicable	Not asked in survey	Not asked in survey	Yes	40279	FALSE	Yes	Very important	FALSE	(30,40]	FALSE	M	Uni	NA	Indo-European	Armenian	TRUE	arw	hye	38.5	43.5		1	1	0	Armenian	Indo-European		3113	Eurasia	4	Middle East
1021	Armenian	Male	19	University with degree/Higher education - upper-level tertia	0	Armenian Apostolic Church	1997	Armenia	Not applicable	Not asked in survey	Not asked in survey	Yes	40280	TRUE	No	Very important	TRUE	(10,20]	FALSE	M	Uni	NA	Indo-European	Armenian	TRUE	arw	hye	38.5	43.5		1	1	0	Armenian	Indo-European		3113	Eurasia	4	Middle East
1022	Armenian	Male	56	Complete secondary school: technical/vocational type/Seconda	2	Armenian Apostolic Church	1997	Armenia	Not applicable	Not asked in survey	Not asked in survey	Yes	40281	FALSE	No	Very important	FALSE	(50,60]	TRUE	M	SecondaryTech	NA	Indo-European	Armenian	TRUE	arw	hye	38.5	43.5		1	1	0	Armenian	Indo-European		3113	Eurasia	4	Middle East
1023	Armenian	Female	61	Complete secondary school: technical/vocational type/Seconda	1	Armenian Apostolic Church	1997	Armenia	More than 15 years ago	Not asked in survey	Not asked in survey	Europe	40282	FALSE	No	Very important	FALSE	(60,70]	FALSE	F	SecondaryTech	NA	Indo-European	Armenian	TRUE	arw	hye	38.5	43.5		1	1	0	Armenian	Indo-European		3113	Eurasia	4	Middle East
1024	Armenian	Male	64	University with degree/Higher education - upper-level tertia	2	Armenian Apostolic Church	1997	Armenia	Not applicable	Not asked in survey	Not asked in survey	Yes	40283	TRUE	No	Very important	FALSE	(60,70]	TRUE	M	Uni	NA	Indo-European	Armenian	TRUE	arw	hye	38.5	43.5		1	1	0	Armenian	Indo-European		3113	Eurasia	4	Middle East
1025	Armenian	Male	50	Complete secondary: university-preparatory type/Full seconda	1	Armenian Apostolic Church	1997	Armenia	Not applicable	Not asked in survey	Not asked in survey	Yes	40284	FALSE	No	Rather important	FALSE	(40,50]	FALSE	M	SecondaryPrep	NA	Indo-European	Armenian	TRUE	arw	hye	38.5	43.5		1	1	0	Armenian	Indo-European		3113	Eurasia	3	Middle East
1026	Armenian	Male	35	Complete secondary school: technical/vocational type/Seconda	0	Jehovah witnesses	1997	Armenia	Not applicable	Not asked in survey	Not asked in survey	Yes	40285	FALSE	No	Very important	FALSE	(30,40]	FALSE	M	SecondaryTech	NA	Indo-European	Armenian	TRUE	arw	hye	38.5	43.5		1	1	0	Armenian	Indo-European		3113	Eurasia	4	Middle East
1027	Armenian	Male	32	Some university without degree/Higher education - lower-leve	1	Armenian Apostolic Church	1997	Armenia	More than 15 years ago	Not asked in survey	Not asked in survey	Asian	40286	TRUE	No	Very important	FALSE	(30,40]	TRUE	M	StartedUni	NA	Indo-European	Armenian	TRUE	arw	hye	38.5	43.5		1	1	0	Armenian	Indo-European		3113	Eurasia	4	Middle East
1028	Armenian	Female	18	Complete secondary school: technical/vocational type/Seconda	0	Armenian Apostolic Church	1997	Armenia	Not applicable	Not asked in survey	Not asked in survey	Yes	40287	FALSE	No	Very important	FALSE	(10,20]	FALSE	F	SecondaryTech	NA	Indo-European	Armenian	TRUE	arw	hye	38.5	43.5		1	1	0	Armenian	Indo-European		3113	Eurasia	4	Middle East
1029	Armenian	Female	75	Complete secondary: university-preparatory type/Full seconda	3	Armenian Apostolic Church	1997	Armenia	More than 15 years ago	Not asked in survey	Not asked in survey	Europe	40288	FALSE	No	Very important	FALSE	(70,80]	FALSE	F	SecondaryPrep	NA	Indo-European	Armenian	TRUE	arw	hye	38.5	43.5		1	1	0	Armenian	Indo-European		3113	Eurasia	4	Middle East
1030	Armenian	Female	35	University with degree/Higher education - upper-level tertia	3	Armenian Apostolic Church	1997	Armenia	Not applicable	Not asked in survey	Not asked in survey	Yes	40289	FALSE	No	Very important	FALSE	(30,40]	TRUE	F	Uni	NA	Indo-European	Armenian	TRUE	arw	hye	38.5	43.5		1	1	0	Armenian	Indo-European		3113	Eurasia	4	Middle East
1031	Armenian	Female	40	Complete secondary school: technical/vocational type/Seconda	3	Armenian Apostolic Church	1997	Armenia	Not applicable	Not asked in survey	Not asked in survey	Yes	40290	FALSE	No	Very important	FALSE	(30,40]	TRUE	F	SecondaryTech	NA	Indo-European	Armenian	TRUE	arw	hye	38.5	43.5		1	1	0	Armenian	Indo-European		3113	Eurasia	4	Middle East
1032	Armenian	Female	35	Complete secondary school: technical/vocational type/Seconda	2	Armenian Apostolic Church	1997	Armenia	More than 15 years ago	Not asked in survey	Not asked in survey	Europe	40291	FALSE	No	Very important	FALSE	(30,40]	FALSE	F	SecondaryTech	NA	Indo-European	Armenian	TRUE	arw	hye	38.5	43.5		1	1	0	Armenian	Indo-European		3113	Eurasia	4	Middle East
1033	Armenian	Female	19	Complete secondary school: technical/vocational type/Seconda	0	Armenian Apostolic Church	1997	Armenia	Not applicable	Not asked in survey	Not asked in survey	Yes	40292	FALSE	No	Very important	FALSE	(10,20]	FALSE	F	SecondaryTech	NA	Indo-European	Armenian	TRUE	arw	hye	38.5	43.5		1	1	0	Armenian	Indo-European		3113	Eurasia	4	Middle East
1034	Armenian	Female	20	University with degree/Higher education - upper-level tertia	0	Armenian Apostolic Church	1997	Armenia	Not applicable	Not asked in survey	Not asked in survey	Yes	40293	TRUE	No	Very important	FALSE	(10,20]	FALSE	F	Uni	NA	Indo-European	Armenian	TRUE	arw	hye	38.5	43.5		1	1	0	Armenian	Indo-European		3113	Eurasia	4	Middle East
1035	Armenian	Male	38	Incomplete secondary school: technical/vocational type/(Comp	3	Armenian Apostolic Church	1997	Armenia	Not applicable	Not asked in survey	Not asked in survey	Yes	40294	FALSE	No	Rather important	FALSE	(30,40]	TRUE	M	StartedSecondaryTech	NA	Indo-European	Armenian	TRUE	arw	hye	38.5	43.5		1	1	0	Armenian	Indo-European		3113	Eurasia	3	Middle East
1036	Armenian	Female	23	Complete secondary: university-preparatory type/Full seconda	0	Armenian Apostolic Church	1997	Armenia	Not applicable	Not asked in survey	Not asked in survey	Yes	40295	FALSE	No	Rather important	FALSE	(20,30]	FALSE	F	SecondaryPrep	NA	Indo-European	Armenian	TRUE	arw	hye	38.5	43.5		1	1	0	Armenian	Indo-European		3113	Eurasia	3	Middle East
1037	Russian	Female	27	Complete secondary: university-preparatory type/Full seconda	0	Armenian Apostolic Church	1997	Armenia	More than 15 years ago	Not asked in survey	Not asked in survey	Europe	40296	TRUE	No	Very important	FALSE	(20,30]	FALSE	F	SecondaryPrep	NA	Indo-European	Slavic	TRUE	rus	rus	56	38		1	1	0	Slavic	Indo-European		15161	Eurasia	4	Northern Eurasia
1038	Armenian	Female	44	Complete secondary school: technical/vocational type/Seconda	0	Armenian Apostolic Church	1997	Armenia	Not applicable	Not asked in survey	Not asked in survey	Yes	40297	TRUE	No	Rather important	FALSE	(40,50]	FALSE	F	SecondaryTech	NA	Indo-European	Armenian	TRUE	arw	hye	38.5	43.5		1	1	0	Armenian	Indo-European		3113	Eurasia	3	Middle East
1039	Armenian	Female	41	University with degree/Higher education - upper-level tertia	0	Don´t know	1997	Armenia	Not applicable	Not asked in survey	Not asked in survey	Yes	40298	FALSE	No	Very important	FALSE	(40,50]	FALSE	F	Uni	NA	Indo-European	Armenian	TRUE	arw	hye	38.5	43.5		1	1	0	Armenian	Indo-European		3113	Eurasia	4	Middle East
1040	Armenian	Female	82	Complete secondary: university-preparatory type/Full seconda	3	Armenian Apostolic Church	1997	Armenia	More than 15 years ago	Not asked in survey	Not asked in survey	Europe	40299	FALSE	No	Very important	FALSE	(80,90]	FALSE	F	SecondaryPrep	NA	Indo-European	Armenian	TRUE	arw	hye	38.5	43.5		1	1	0	Armenian	Indo-European		3113	Eurasia	4	Middle East
1041	Armenian	Male	85	Complete secondary school: technical/vocational type/Seconda	3	Armenian Apostolic Church	1997	Armenia	More than 15 years ago	Not asked in survey	Not asked in survey	Europe	40300	FALSE	No	Very important	FALSE	(80,90]	TRUE	M	SecondaryTech	NA	Indo-European	Armenian	TRUE	arw	hye	38.5	43.5		1	1	0	Armenian	Indo-European		3113	Eurasia	4	Middle East
1042	Armenian	Female	60	Complete secondary school: technical/vocational type/Seconda	2	Armenian Apostolic Church	1997	Armenia	Not applicable	Not asked in survey	Not asked in survey	Yes	40301	FALSE	No	Very important	FALSE	(50,60]	TRUE	F	SecondaryTech	NA	Indo-European	Armenian	TRUE	arw	hye	38.5	43.5		1	1	0	Armenian	Indo-European		3113	Eurasia	4	Middle East
1043	Armenian	Female	41	Complete secondary school: technical/vocational type/Seconda	2	Armenian Apostolic Church	1997	Armenia	Not applicable	Not asked in survey	Not asked in survey	Yes	40302	FALSE	Yes	Very important	FALSE	(40,50]	TRUE	F	SecondaryTech	NA	Indo-European	Armenian	TRUE	arw	hye	38.5	43.5		1	1	0	Armenian	Indo-European		3113	Eurasia	4	Middle East
1044	Armenian	Female	60	Complete secondary school: technical/vocational type/Seconda	0	Armenian Apostolic Church	1997	Armenia	Not applicable	Not asked in survey	Not asked in survey	Yes	40303	FALSE	No	Very important	FALSE	(50,60]	FALSE	F	SecondaryTech	NA	Indo-European	Armenian	TRUE	arw	hye	38.5	43.5		1	1	0	Armenian	Indo-European		3113	Eurasia	4	Middle East
1045	Russian	Female	38	Complete secondary school: technical/vocational type/Seconda	2	Armenian Apostolic Church	1997	Armenia	Not applicable	Not asked in survey	Not asked in survey	Yes	40304	FALSE	No	Not very important	TRUE	(30,40]	FALSE	F	SecondaryTech	NA	Indo-European	Slavic	TRUE	rus	rus	56	38		1	1	0	Slavic	Indo-European		15161	Eurasia	2	Northern Eurasia
1046	Russian	Female	18	Complete secondary school: technical/vocational type/Seconda	0	Armenian Apostolic Church	1997	Armenia	Not applicable	Not asked in survey	Not asked in survey	Yes	40305	FALSE	No	Very important	FALSE	(10,20]	FALSE	F	SecondaryTech	NA	Indo-European	Slavic	TRUE	rus	rus	56	38		1	1	0	Slavic	Indo-European		15161	Eurasia	4	Northern Eurasia
1047	Armenian	Male	57	Complete secondary school: technical/vocational type/Seconda	3	Armenian Apostolic Church	1997	Armenia	Not applicable	Not asked in survey	Not asked in survey	Yes	40306	FALSE	No	Very important	FALSE	(50,60]	TRUE	M	SecondaryTech	NA	Indo-European	Armenian	TRUE	arw	hye	38.5	43.5		1	1	0	Armenian	Indo-European		3113	Eurasia	4	Middle East
1048	Armenian	Male	27	Complete secondary school: technical/vocational type/Seconda	0	Armenian Apostolic Church	1997	Armenia	Not applicable	Not asked in survey	Not asked in survey	Yes	40307	FALSE	No	Rather important	FALSE	(20,30]	FALSE	M	SecondaryTech	NA	Indo-European	Armenian	TRUE	arw	hye	38.5	43.5		1	1	0	Armenian	Indo-European		3113	Eurasia	3	Middle East
1049	Russian	Female	81	Complete secondary school: technical/vocational type/Seconda	0	No religious denomination	1997	Armenia	Not applicable	Not asked in survey	Not asked in survey	Yes	40308	FALSE	No	Very important	FALSE	(80,90]	FALSE	F	SecondaryTech	NA	Indo-European	Slavic	TRUE	rus	rus	56	38		1	1	0	Slavic	Indo-European		15161	Eurasia	4	Northern Eurasia
1050	Armenian	Female	23	Complete secondary school: technical/vocational type/Seconda	0	Armenian Apostolic Church	1997	Armenia	Not applicable	Not asked in survey	Not asked in survey	Yes	40309	FALSE	No	Very important	TRUE	(20,30]	FALSE	F	SecondaryTech	NA	Indo-European	Armenian	TRUE	arw	hye	38.5	43.5		1	1	0	Armenian	Indo-European		3113	Eurasia	4	Middle East
1051	Armenian	Male	24	Complete secondary school: technical/vocational type/Seconda	0	Armenian Apostolic Church	1997	Armenia	Not applicable	Not asked in survey	Not asked in survey	Yes	40310	FALSE	No	Very important	TRUE	(20,30]	FALSE	M	SecondaryTech	NA	Indo-European	Armenian	TRUE	arw	hye	38.5	43.5		1	1	0	Armenian	Indo-European		3113	Eurasia	4	Middle East
1052	Armenian	Male	38	Complete secondary school: technical/vocational type/Seconda	2	No religious denomination	1997	Armenia	Not applicable	Not asked in survey	Not asked in survey	Yes	40311	FALSE	No	Very important	FALSE	(30,40]	TRUE	M	SecondaryTech	NA	Indo-European	Armenian	TRUE	arw	hye	38.5	43.5		1	1	0	Armenian	Indo-European		3113	Eurasia	4	Middle East
1053	Russian	Male	42	Complete secondary school: technical/vocational type/Seconda	2	No religious denomination	1997	Armenia	Not applicable	Not asked in survey	Not asked in survey	Yes	40312	FALSE	No	Very important	FALSE	(40,50]	TRUE	M	SecondaryTech	NA	Indo-European	Slavic	TRUE	rus	rus	56	38		1	1	0	Slavic	Indo-European		15161	Eurasia	4	Northern Eurasia
1054	Armenian	Female	44	Complete secondary school: technical/vocational type/Seconda	3	Armenian Apostolic Church	1997	Armenia	Not applicable	Not asked in survey	Not asked in survey	Yes	40313	FALSE	Yes	Very important	FALSE	(40,50]	TRUE	F	SecondaryTech	NA	Indo-European	Armenian	TRUE	arw	hye	38.5	43.5		1	1	0	Armenian	Indo-European		3113	Eurasia	4	Middle East
1055	Armenian	Male	28	Complete secondary: university-preparatory type/Full seconda	2	No religious denomination	1997	Armenia	Not applicable	Not asked in survey	Not asked in survey	Yes	40314	TRUE	No	Very important	FALSE	(20,30]	TRUE	M	SecondaryPrep	NA	Indo-European	Armenian	TRUE	arw	hye	38.5	43.5		1	1	0	Armenian	Indo-European		3113	Eurasia	4	Middle East
1056	Armenian	Female	22	Complete secondary school: technical/vocational type/Seconda	0	Armenian Apostolic Church	1997	Armenia	Within past 2 years	Not asked in survey	Not asked in survey	Europe	40315	FALSE	NA	Very important	TRUE	(20,30]	FALSE	F	SecondaryTech	NA	Indo-European	Armenian	TRUE	arw	hye	38.5	43.5		1	1	0	Armenian	Indo-European		3113	Eurasia	4	Middle East
1057	Armenian	Female	18	Complete secondary: university-preparatory type/Full seconda	0	Armenian Apostolic Church	1997	Armenia	Not applicable	Not asked in survey	Not asked in survey	Yes	40316	FALSE	No	Very important	TRUE	(10,20]	FALSE	F	SecondaryPrep	NA	Indo-European	Armenian	TRUE	arw	hye	38.5	43.5		1	1	0	Armenian	Indo-European		3113	Eurasia	4	Middle East
1058	Armenian	Female	46	University with degree/Higher education - upper-level tertia	1	Armenian Apostolic Church	1997	Armenia	Not applicable	Not asked in survey	Not asked in survey	Yes	40317	FALSE	No	Very important	FALSE	(40,50]	TRUE	F	Uni	NA	Indo-European	Armenian	TRUE	arw	hye	38.5	43.5		1	1	0	Armenian	Indo-European		3113	Eurasia	4	Middle East
1059	Armenian	Male	43	University with degree/Higher education - upper-level tertia	2	Armenian Apostolic Church	1997	Armenia	Not applicable	Not asked in survey	Not asked in survey	Yes	40318	FALSE	Yes	Very important	FALSE	(40,50]	TRUE	M	Uni	NA	Indo-European	Armenian	TRUE	arw	hye	38.5	43.5		1	1	0	Armenian	Indo-European		3113	Eurasia	4	Middle East
1060	Armenian	Female	43	Complete secondary school: technical/vocational type/Seconda	0	No religious denomination	1997	Armenia	Not applicable	Not asked in survey	Not asked in survey	Yes	40319	FALSE	No	Very important	FALSE	(40,50]	FALSE	F	SecondaryTech	NA	Indo-European	Armenian	TRUE	arw	hye	38.5	43.5		1	1	0	Armenian	Indo-European		3113	Eurasia	4	Middle East
1061	Armenian	Male	70	University with degree/Higher education - upper-level tertia	3	Armenian Apostolic Church	1997	Armenia	Not applicable	Not asked in survey	Not asked in survey	Yes	40320	FALSE	No	Very important	FALSE	(60,70]	TRUE	M	Uni	NA	Indo-European	Armenian	TRUE	arw	hye	38.5	43.5		1	1	0	Armenian	Indo-European		3113	Eurasia	4	Middle East
1062	Armenian	Female	57	Complete secondary: university-preparatory type/Full seconda	4	Armenian Apostolic Church	1997	Armenia	Not applicable	Not asked in survey	Not asked in survey	Yes	40321	FALSE	No	Very important	FALSE	(50,60]	TRUE	F	SecondaryPrep	NA	Indo-European	Armenian	TRUE	arw	hye	38.5	43.5		1	1	0	Armenian	Indo-European		3113	Eurasia	4	Middle East
1063	Armenian	Female	40	Complete secondary school: technical/vocational type/Seconda	1	Armenian Apostolic Church	1997	Armenia	Not applicable	Not asked in survey	Not asked in survey	Yes	40322	FALSE	No	Very important	FALSE	(30,40]	FALSE	F	SecondaryTech	NA	Indo-European	Armenian	TRUE	arw	hye	38.5	43.5		1	1	0	Armenian	Indo-European		3113	Eurasia	4	Middle East
1064	Armenian	Male	28	Complete secondary school: technical/vocational type/Seconda	3	Armenian Apostolic Church	1997	Armenia	Not applicable	Not asked in survey	Not asked in survey	Yes	40323	FALSE	No	Very important	FALSE	(20,30]	TRUE	M	SecondaryTech	NA	Indo-European	Armenian	TRUE	arw	hye	38.5	43.5		1	1	0	Armenian	Indo-European		3113	Eurasia	4	Middle East
1065	Armenian	Male	41	Complete secondary school: technical/vocational type/Seconda	2	Armenian Apostolic Church	1997	Armenia	Not applicable	Not asked in survey	Not asked in survey	Yes	40324	FALSE	No	Very important	FALSE	(40,50]	TRUE	M	SecondaryTech	NA	Indo-European	Armenian	TRUE	arw	hye	38.5	43.5		1	1	0	Armenian	Indo-European		3113	Eurasia	4	Middle East
1066	Armenian	Male	26	University with degree/Higher education - upper-level tertia	1	Armenian Apostolic Church	1997	Armenia	Not applicable	Not asked in survey	Not asked in survey	Yes	40325	FALSE	No	Very important	TRUE	(20,30]	TRUE	M	Uni	NA	Indo-European	Armenian	TRUE	arw	hye	38.5	43.5		1	1	0	Armenian	Indo-European		3113	Eurasia	4	Middle East
1067	Armenian	Male	58	Complete secondary school: technical/vocational type/Seconda	0	Armenian Apostolic Church	1997	Armenia	Not applicable	Not asked in survey	Not asked in survey	Yes	40326	FALSE	Yes	Very important	FALSE	(50,60]	FALSE	M	SecondaryTech	NA	Indo-European	Armenian	TRUE	arw	hye	38.5	43.5		1	1	0	Armenian	Indo-European		3113	Eurasia	4	Middle East
1068	Armenian	Male	28	University with degree/Higher education - upper-level tertia	0	Armenian Apostolic Church	1997	Armenia	Not applicable	Not asked in survey	Not asked in survey	Yes	40327	FALSE	No	Very important	FALSE	(20,30]	FALSE	M	Uni	NA	Indo-European	Armenian	TRUE	arw	hye	38.5	43.5		1	1	0	Armenian	Indo-European		3113	Eurasia	4	Middle East
1069	Armenian	Female	27	Complete secondary school: technical/vocational type/Seconda	0	Armenian Apostolic Church	1997	Armenia	Not applicable	Not asked in survey	Not asked in survey	Yes	40328	FALSE	No	Very important	FALSE	(20,30]	FALSE	F	SecondaryTech	NA	Indo-European	Armenian	TRUE	arw	hye	38.5	43.5		1	1	0	Armenian	Indo-European		3113	Eurasia	4	Middle East
1070	Armenian	Male	43	Complete secondary school: technical/vocational type/Seconda	3	No religious denomination	1997	Armenia	Not applicable	Not asked in survey	Not asked in survey	Yes	40329	FALSE	No	Rather important	FALSE	(40,50]	TRUE	M	SecondaryTech	NA	Indo-European	Armenian	TRUE	arw	hye	38.5	43.5		1	1	0	Armenian	Indo-European		3113	Eurasia	3	Middle East
1071	Armenian	Male	58	Complete secondary: university-preparatory type/Full seconda	2	No religious denomination	1997	Armenia	Not applicable	Not asked in survey	Not asked in survey	Yes	40330	FALSE	No	Rather important	FALSE	(50,60]	FALSE	M	SecondaryPrep	NA	Indo-European	Armenian	TRUE	arw	hye	38.5	43.5		1	1	0	Armenian	Indo-European		3113	Eurasia	3	Middle East
1072	Armenian	Female	20	University with degree/Higher education - upper-level tertia	0	Armenian Apostolic Church	1997	Armenia	Not applicable	Not asked in survey	Not asked in survey	Yes	40331	FALSE	No	Very important	FALSE	(10,20]	FALSE	F	Uni	NA	Indo-European	Armenian	TRUE	arw	hye	38.5	43.5		1	1	0	Armenian	Indo-European		3113	Eurasia	4	Middle East
1073	Armenian	Male	39	University with degree/Higher education - upper-level tertia	2	Armenian Apostolic Church	1997	Armenia	Not applicable	Not asked in survey	Not asked in survey	Yes	40332	FALSE	No	Very important	FALSE	(30,40]	TRUE	M	Uni	NA	Indo-European	Armenian	TRUE	arw	hye	38.5	43.5		1	1	0	Armenian	Indo-European		3113	Eurasia	4	Middle East
1074	Armenian	Female	33	Complete secondary: university-preparatory type/Full seconda	2	Armenian Apostolic Church	1997	Armenia	Not applicable	Not asked in survey	Not asked in survey	Yes	40333	FALSE	Yes	Very important	FALSE	(30,40]	TRUE	F	SecondaryPrep	NA	Indo-European	Armenian	TRUE	arw	hye	38.5	43.5		1	1	0	Armenian	Indo-European		3113	Eurasia	4	Middle East
1075	Armenian	Female	25	Complete secondary school: technical/vocational type/Seconda	0	Armenian Apostolic Church	1997	Armenia	Not applicable	Not asked in survey	Not asked in survey	Yes	40334	FALSE	Yes	Very important	FALSE	(20,30]	FALSE	F	SecondaryTech	NA	Indo-European	Armenian	TRUE	arw	hye	38.5	43.5		1	1	0	Armenian	Indo-European		3113	Eurasia	4	Middle East
1076	Armenian	Female	75	University with degree/Higher education - upper-level tertia	1	Armenian Apostolic Church	1997	Armenia	Not applicable	Not asked in survey	Not asked in survey	Yes	40335	FALSE	No	Very important	FALSE	(70,80]	FALSE	F	Uni	NA	Indo-European	Armenian	TRUE	arw	hye	38.5	43.5		1	1	0	Armenian	Indo-European		3113	Eurasia	4	Middle East
1077	Armenian	Male	68	Complete secondary school: technical/vocational type/Seconda	2	Armenian Apostolic Church	1997	Armenia	More than 15 years ago	Not asked in survey	Not asked in survey	Europe	40336	FALSE	Yes	Very important	FALSE	(60,70]	TRUE	M	SecondaryTech	NA	Indo-European	Armenian	TRUE	arw	hye	38.5	43.5		1	1	0	Armenian	Indo-European		3113	Eurasia	4	Middle East
1078	Armenian	Male	17	University with degree/Higher education - upper-level tertia	0	Jehovah witnesses	1997	Armenia	Not applicable	Not asked in survey	Not asked in survey	Yes	40337	FALSE	No	Very important	FALSE	(10,20]	FALSE	M	Uni	NA	Indo-European	Armenian	TRUE	arw	hye	38.5	43.5		1	1	0	Armenian	Indo-European		3113	Eurasia	4	Middle East
1079	Armenian	Female	67	Complete secondary: university-preparatory type/Full seconda	2	Armenian Apostolic Church	1997	Armenia	More than 15 years ago	Not asked in survey	Not asked in survey	Europe	40338	FALSE	Yes	Very important	FALSE	(60,70]	TRUE	F	SecondaryPrep	NA	Indo-European	Armenian	TRUE	arw	hye	38.5	43.5		1	1	0	Armenian	Indo-European		3113	Eurasia	4	Middle East
1080	Armenian	Female	17	University with degree/Higher education - upper-level tertia	0	Armenian Apostolic Church	1997	Armenia	Not applicable	Not asked in survey	Not asked in survey	Yes	40339	FALSE	No	Very important	FALSE	(10,20]	FALSE	F	Uni	NA	Indo-European	Armenian	TRUE	arw	hye	38.5	43.5		1	1	0	Armenian	Indo-European		3113	Eurasia	4	Middle East
1081	Armenian	Female	49	Complete secondary school: technical/vocational type/Seconda	0	Armenian Apostolic Church	1997	Armenia	Not applicable	Not asked in survey	Not asked in survey	Yes	40340	FALSE	Yes	Very important	FALSE	(40,50]	FALSE	F	SecondaryTech	NA	Indo-European	Armenian	TRUE	arw	hye	38.5	43.5		1	1	0	Armenian	Indo-European		3113	Eurasia	4	Middle East
1082	Armenian	Female	62	Completed (compulsory) elementary education	2	Armenian Apostolic Church	1997	Armenia	Not applicable	Not asked in survey	Not asked in survey	Yes	40341	FALSE	No	Very important	FALSE	(60,70]	TRUE	F	Elementary	NA	Indo-European	Armenian	TRUE	arw	hye	38.5	43.5		1	1	0	Armenian	Indo-European		3113	Eurasia	4	Middle East
1083	Armenian	Female	45	Some university without degree/Higher education - lower-leve	2	Armenian Apostolic Church	1997	Armenia	Not applicable	Not asked in survey	Not asked in survey	Yes	40342	FALSE	No	Very important	FALSE	(40,50]	TRUE	F	StartedUni	NA	Indo-European	Armenian	TRUE	arw	hye	38.5	43.5		1	1	0	Armenian	Indo-European		3113	Eurasia	4	Middle East
1084	Armenian	Male	76	University with degree/Higher education - upper-level tertia	2	Armenian Apostolic Church	1997	Armenia	More than 15 years ago	Not asked in survey	Not asked in survey	Europe	40343	FALSE	No	Very important	FALSE	(70,80]	FALSE	M	Uni	NA	Indo-European	Armenian	TRUE	arw	hye	38.5	43.5		1	1	0	Armenian	Indo-European		3113	Eurasia	4	Middle East
1085	Armenian	Male	21	University with degree/Higher education - upper-level tertia	0	Armenian Apostolic Church	1997	Armenia	Not applicable	Not asked in survey	Not asked in survey	Yes	40344	FALSE	No	Very important	FALSE	(20,30]	FALSE	M	Uni	NA	Indo-European	Armenian	TRUE	arw	hye	38.5	43.5		1	1	0	Armenian	Indo-European		3113	Eurasia	4	Middle East
1086	Armenian	Female	49	University with degree/Higher education - upper-level tertia	1	Armenian Apostolic Church	1997	Armenia	Not applicable	Not asked in survey	Not asked in survey	Yes	40345	FALSE	No	Very important	FALSE	(40,50]	FALSE	F	Uni	NA	Indo-European	Armenian	TRUE	arw	hye	38.5	43.5		1	1	0	Armenian	Indo-European		3113	Eurasia	4	Middle East
1087	Armenian	Male	46	University with degree/Higher education - upper-level tertia	2	Armenian Apostolic Church	1997	Armenia	Not applicable	Not asked in survey	Not asked in survey	Yes	40346	FALSE	No	Very important	FALSE	(40,50]	TRUE	M	Uni	NA	Indo-European	Armenian	TRUE	arw	hye	38.5	43.5		1	1	0	Armenian	Indo-European		3113	Eurasia	4	Middle East
1088	Armenian	Female	40	Complete secondary school: technical/vocational type/Seconda	0	No religious denomination	1997	Armenia	Not applicable	Not asked in survey	Not asked in survey	Yes	40347	FALSE	Yes	Very important	FALSE	(30,40]	FALSE	F	SecondaryTech	NA	Indo-European	Armenian	TRUE	arw	hye	38.5	43.5		1	1	0	Armenian	Indo-European		3113	Eurasia	4	Middle East
1089	Armenian	Female	51	Complete secondary: university-preparatory type/Full seconda	3	Baptist	1997	Armenia	Not applicable	Not asked in survey	Not asked in survey	Yes	40348	FALSE	No	Very important	FALSE	(50,60]	FALSE	F	SecondaryPrep	NA	Indo-European	Armenian	TRUE	arw	hye	38.5	43.5		1	1	0	Armenian	Indo-European		3113	Eurasia	4	Middle East
1090	Armenian	Female	35	Complete secondary: university-preparatory type/Full seconda	2	Armenian Apostolic Church	1997	Armenia	Not applicable	Not asked in survey	Not asked in survey	Yes	40349	FALSE	No	Very important	FALSE	(30,40]	TRUE	F	SecondaryPrep	NA	Indo-European	Armenian	TRUE	arw	hye	38.5	43.5		1	1	0	Armenian	Indo-European		3113	Eurasia	4	Middle East
1091	Armenian	Male	35	Complete secondary school: technical/vocational type/Seconda	0	Armenian Apostolic Church	1997	Armenia	Not applicable	Not asked in survey	Not asked in survey	Yes	40350	FALSE	No	Very important	FALSE	(30,40]	FALSE	M	SecondaryTech	NA	Indo-European	Armenian	TRUE	arw	hye	38.5	43.5		1	1	0	Armenian	Indo-European		3113	Eurasia	4	Middle East
1092	Armenian	Female	44	University with degree/Higher education - upper-level tertia	0	Armenian Apostolic Church	1997	Armenia	Not applicable	Not asked in survey	Not asked in survey	Yes	40351	FALSE	No	Very important	FALSE	(40,50]	FALSE	F	Uni	NA	Indo-European	Armenian	TRUE	arw	hye	38.5	43.5		1	1	0	Armenian	Indo-European		3113	Eurasia	4	Middle East
1093	Armenian	Female	28	University with degree/Higher education - upper-level tertia	0	No religious denomination	1997	Armenia	Not applicable	Not asked in survey	Not asked in survey	Yes	40352	FALSE	Yes	Very important	FALSE	(20,30]	FALSE	F	Uni	NA	Indo-European	Armenian	TRUE	arw	hye	38.5	43.5		1	1	0	Armenian	Indo-European		3113	Eurasia	4	Middle East
1094	Armenian	Male	25	University with degree/Higher education - upper-level tertia	0	Armenian Apostolic Church	1997	Armenia	Not applicable	Not asked in survey	Not asked in survey	Yes	40353	FALSE	No	Very important	FALSE	(20,30]	FALSE	M	Uni	NA	Indo-European	Armenian	TRUE	arw	hye	38.5	43.5		1	1	0	Armenian	Indo-European		3113	Eurasia	4	Middle East
1095	Armenian	Female	46	Complete secondary: university-preparatory type/Full seconda	2	No religious denomination	1997	Armenia	Not applicable	Not asked in survey	Not asked in survey	Yes	40354	FALSE	No	Very important	FALSE	(40,50]	FALSE	F	SecondaryPrep	NA	Indo-European	Armenian	TRUE	arw	hye	38.5	43.5		1	1	0	Armenian	Indo-European		3113	Eurasia	4	Middle East
1096	Russian	Male	23	Complete secondary school: technical/vocational type/Seconda	0	No religious denomination	1997	Armenia	Not applicable	Not asked in survey	Not asked in survey	Yes	40355	FALSE	Yes	Very important	TRUE	(20,30]	TRUE	M	SecondaryTech	NA	Indo-European	Slavic	TRUE	rus	rus	56	38		1	1	0	Slavic	Indo-European		15161	Eurasia	4	Northern Eurasia
1097	Armenian	Female	24	Complete secondary: university-preparatory type/Full seconda	2	Armenian Apostolic Church	1997	Armenia	Not applicable	Not asked in survey	Not asked in survey	Yes	40356	FALSE	Yes	Very important	NA	(20,30]	TRUE	F	SecondaryPrep	NA	Indo-European	Armenian	TRUE	arw	hye	38.5	43.5		1	1	0	Armenian	Indo-European		3113	Eurasia	4	Middle East
1098	Armenian	Female	38	Complete secondary school: technical/vocational type/Seconda	2	Armenian Apostolic Church	1997	Armenia	Not applicable	Not asked in survey	Not asked in survey	Yes	40357	FALSE	Yes	Very important	FALSE	(30,40]	TRUE	F	SecondaryTech	NA	Indo-European	Armenian	TRUE	arw	hye	38.5	43.5		1	1	0	Armenian	Indo-European		3113	Eurasia	4	Middle East
1099	Armenian	Female	36	Complete secondary school: technical/vocational type/Seconda	0	Armenian Apostolic Church	1997	Armenia	Not applicable	Not asked in survey	Not asked in survey	Yes	40358	FALSE	Yes	Very important	FALSE	(30,40]	FALSE	F	SecondaryTech	NA	Indo-European	Armenian	TRUE	arw	hye	38.5	43.5		1	1	0	Armenian	Indo-European		3113	Eurasia	4	Middle East
1100	Russian	Male	54	Complete secondary: university-preparatory type/Full seconda	2	Armenian Apostolic Church	1997	Armenia	More than 15 years ago	Not asked in survey	Not asked in survey	Europe	40359	FALSE	No	Very important	TRUE	(50,60]	TRUE	M	SecondaryPrep	NA	Indo-European	Slavic	TRUE	rus	rus	56	38		1	1	0	Slavic	Indo-European		15161	Eurasia	4	Northern Eurasia
1101	Armenian	Male	43	Complete secondary: university-preparatory type/Full seconda	2	No religious denomination	1997	Armenia	Not applicable	Not asked in survey	Not asked in survey	Yes	40360	FALSE	No	Very important	FALSE	(40,50]	TRUE	M	SecondaryPrep	NA	Indo-European	Armenian	TRUE	arw	hye	38.5	43.5		1	1	0	Armenian	Indo-European		3113	Eurasia	4	Middle East
1102	Armenian	Male	41	Complete secondary school: technical/vocational type/Seconda	1	No religious denomination	1997	Armenia	Not applicable	Not asked in survey	Not asked in survey	Yes	40361	FALSE	Yes	Very important	FALSE	(40,50]	FALSE	M	SecondaryTech	NA	Indo-European	Armenian	TRUE	arw	hye	38.5	43.5		1	1	0	Armenian	Indo-European		3113	Eurasia	4	Middle East
1103	Armenian	Female	17	Complete secondary: university-preparatory type/Full seconda	0	Orthodox	1997	Armenia	Not applicable	Not asked in survey	Not asked in survey	Yes	40362	FALSE	No	Very important	FALSE	(10,20]	FALSE	F	SecondaryPrep	NA	Indo-European	Armenian	TRUE	arw	hye	38.5	43.5		1	1	0	Armenian	Indo-European		3113	Eurasia	4	Middle East
1104	Armenian	Male	23	Complete secondary: university-preparatory type/Full seconda	0	Armenian Apostolic Church	1997	Armenia	Not applicable	Not asked in survey	Not asked in survey	Yes	40363	FALSE	No	Very important	TRUE	(20,30]	TRUE	M	SecondaryPrep	NA	Indo-European	Armenian	TRUE	arw	hye	38.5	43.5		1	1	0	Armenian	Indo-European		3113	Eurasia	4	Middle East
1105	Armenian	Male	62	Complete secondary: university-preparatory type/Full seconda	3	Don´t know	1997	Armenia	Not applicable	Not asked in survey	Not asked in survey	Yes	40364	FALSE	No	Very important	FALSE	(60,70]	TRUE	M	SecondaryPrep	NA	Indo-European	Armenian	TRUE	arw	hye	38.5	43.5		1	1	0	Armenian	Indo-European		3113	Eurasia	4	Middle East
1106	Armenian	Female	36	Complete secondary school: technical/vocational type/Seconda	2	Jehovah witnesses	1997	Armenia	Not applicable	Not asked in survey	Not asked in survey	Yes	40365	FALSE	No	Very important	TRUE	(30,40]	TRUE	F	SecondaryTech	NA	Indo-European	Armenian	TRUE	arw	hye	38.5	43.5		1	1	0	Armenian	Indo-European		3113	Eurasia	4	Middle East
1107	Armenian	Male	17	Complete secondary: university-preparatory type/Full seconda	0	Armenian Apostolic Church	1997	Armenia	Not applicable	Not asked in survey	Not asked in survey	Yes	40366	FALSE	No	Very important	FALSE	(10,20]	FALSE	M	SecondaryPrep	NA	Indo-European	Armenian	TRUE	arw	hye	38.5	43.5		1	1	0	Armenian	Indo-European		3113	Eurasia	4	Middle East
1108	Armenian	Male	28	University with degree/Higher education - upper-level tertia	0	No religious denomination	1997	Armenia	Not applicable	Not asked in survey	Not asked in survey	Yes	40368	FALSE	No	Very important	FALSE	(20,30]	FALSE	M	Uni	NA	Indo-European	Armenian	TRUE	arw	hye	38.5	43.5		1	1	0	Armenian	Indo-European		3113	Eurasia	4	Middle East
1109	Armenian	Female	62	Some university without degree/Higher education - lower-leve	2	Armenian Apostolic Church	1997	Armenia	More than 15 years ago	Not asked in survey	Not asked in survey	Europe	40369	FALSE	No	Very important	FALSE	(60,70]	TRUE	F	StartedUni	NA	Indo-European	Armenian	TRUE	arw	hye	38.5	43.5		1	1	0	Armenian	Indo-European		3113	Eurasia	4	Middle East
1110	Armenian	Female	17	Complete secondary: university-preparatory type/Full seconda	0	Armenian Apostolic Church	1997	Armenia	Not applicable	Not asked in survey	Not asked in survey	Yes	40370	FALSE	No	Very important	FALSE	(10,20]	FALSE	F	SecondaryPrep	NA	Indo-European	Armenian	TRUE	arw	hye	38.5	43.5		1	1	0	Armenian	Indo-European		3113	Eurasia	4	Middle East
1111	Armenian	Male	46	Complete secondary school: technical/vocational type/Seconda	1	Armenian Apostolic Church	1997	Armenia	Not applicable	Not asked in survey	Not asked in survey	Yes	40371	FALSE	No	Very important	FALSE	(40,50]	TRUE	M	SecondaryTech	NA	Indo-European	Armenian	TRUE	arw	hye	38.5	43.5		1	1	0	Armenian	Indo-European		3113	Eurasia	4	Middle East
1112	Armenian	Male	44	Complete secondary school: technical/vocational type/Seconda	2	Armenian Apostolic Church	1997	Armenia	Not applicable	Not asked in survey	Not asked in survey	Yes	40372	FALSE	No	Very important	FALSE	(40,50]	TRUE	M	SecondaryTech	NA	Indo-European	Armenian	TRUE	arw	hye	38.5	43.5		1	1	0	Armenian	Indo-European		3113	Eurasia	4	Middle East
1113	Armenian	Female	28	Complete secondary school: technical/vocational type/Seconda	2	No religious denomination	1997	Armenia	Not applicable	Not asked in survey	Not asked in survey	Yes	40373	FALSE	NA	Very important	FALSE	(20,30]	TRUE	F	SecondaryTech	NA	Indo-European	Armenian	TRUE	arw	hye	38.5	43.5		1	1	0	Armenian	Indo-European		3113	Eurasia	4	Middle East
1114	Armenian	Male	25	Complete secondary: university-preparatory type/Full seconda	0	No religious denomination	1997	Armenia	Not applicable	Not asked in survey	Not asked in survey	Yes	40374	FALSE	No	Rather important	FALSE	(20,30]	FALSE	M	SecondaryPrep	NA	Indo-European	Armenian	TRUE	arw	hye	38.5	43.5		1	1	0	Armenian	Indo-European		3113	Eurasia	3	Middle East
1115	Armenian	Male	38	Complete secondary school: technical/vocational type/Seconda	2	No religious denomination	1997	Armenia	Not applicable	Not asked in survey	Not asked in survey	Yes	40375	FALSE	No	Very important	FALSE	(30,40]	TRUE	M	SecondaryTech	NA	Indo-European	Armenian	TRUE	arw	hye	38.5	43.5		1	1	0	Armenian	Indo-European		3113	Eurasia	4	Middle East
1116	Armenian	Male	57	Complete secondary school: technical/vocational type/Seconda	2	Armenian Apostolic Church	1997	Armenia	More than 15 years ago	Not asked in survey	Not asked in survey	Europe	40376	FALSE	Yes	Very important	FALSE	(50,60]	FALSE	M	SecondaryTech	NA	Indo-European	Armenian	TRUE	arw	hye	38.5	43.5		1	1	0	Armenian	Indo-European		3113	Eurasia	4	Middle East
1117	Armenian	Female	17	Complete secondary school: technical/vocational type/Seconda	0	Armenian Apostolic Church	1997	Armenia	Not applicable	Not asked in survey	Not asked in survey	Yes	40377	FALSE	No	Very important	FALSE	(10,20]	FALSE	F	SecondaryTech	NA	Indo-European	Armenian	TRUE	arw	hye	38.5	43.5		1	1	0	Armenian	Indo-European		3113	Eurasia	4	Middle East
1118	Armenian	Male	17	Complete secondary: university-preparatory type/Full seconda	2	Armenian Apostolic Church	1997	Armenia	Not applicable	Not asked in survey	Not asked in survey	Yes	40378	FALSE	No	Very important	FALSE	(10,20]	TRUE	M	SecondaryPrep	NA	Indo-European	Armenian	TRUE	arw	hye	38.5	43.5		1	1	0	Armenian	Indo-European		3113	Eurasia	4	Middle East
1119	Armenian	Female	38	University with degree/Higher education - upper-level tertia	1	Armenian Apostolic Church	1997	Armenia	Not applicable	Not asked in survey	Not asked in survey	Yes	40379	FALSE	No	Very important	FALSE	(30,40]	FALSE	F	Uni	NA	Indo-European	Armenian	TRUE	arw	hye	38.5	43.5		1	1	0	Armenian	Indo-European		3113	Eurasia	4	Middle East
1120	Armenian	Female	50	University with degree/Higher education - upper-level tertia	2	Armenian Apostolic Church	1997	Armenia	Not applicable	Not asked in survey	Not asked in survey	Yes	40380	FALSE	No	Very important	FALSE	(40,50]	TRUE	F	Uni	NA	Indo-European	Armenian	TRUE	arw	hye	38.5	43.5		1	1	0	Armenian	Indo-European		3113	Eurasia	4	Middle East
1121	Armenian	Female	48	University with degree/Higher education - upper-level tertia	2	Armenian Apostolic Church	1997	Armenia	Not applicable	Not asked in survey	Not asked in survey	Yes	40381	FALSE	No	Very important	FALSE	(40,50]	TRUE	F	Uni	NA	Indo-European	Armenian	TRUE	arw	hye	38.5	43.5		1	1	0	Armenian	Indo-European		3113	Eurasia	4	Middle East
1122	Armenian	Female	40	University with degree/Higher education - upper-level tertia	2	Armenian Apostolic Church	1997	Armenia	Not applicable	Not asked in survey	Not asked in survey	Yes	40382	FALSE	No	Very important	FALSE	(30,40]	TRUE	F	Uni	NA	Indo-European	Armenian	TRUE	arw	hye	38.5	43.5		1	1	0	Armenian	Indo-European		3113	Eurasia	4	Middle East
1123	Armenian	Female	25	University with degree/Higher education - upper-level tertia	0	Jehovah witnesses	1997	Armenia	Not applicable	Not asked in survey	Not asked in survey	Yes	40383	TRUE	No	Not at all important	FALSE	(20,30]	FALSE	F	Uni	NA	Indo-European	Armenian	TRUE	arw	hye	38.5	43.5		1	1	0	Armenian	Indo-European		3113	Eurasia	1	Middle East
1124	Armenian	Male	36	University with degree/Higher education - upper-level tertia	3	Armenian Apostolic Church	1997	Armenia	Not applicable	Not asked in survey	Not asked in survey	Yes	40384	FALSE	Yes	Very important	FALSE	(30,40]	TRUE	M	Uni	NA	Indo-European	Armenian	TRUE	arw	hye	38.5	43.5		1	1	0	Armenian	Indo-European		3113	Eurasia	4	Middle East
1125	Armenian	Male	32	Complete secondary school: technical/vocational type/Seconda	1	Armenian Apostolic Church	1997	Armenia	Not applicable	Not asked in survey	Not asked in survey	Yes	40385	FALSE	Yes	Very important	TRUE	(30,40]	TRUE	M	SecondaryTech	NA	Indo-European	Armenian	TRUE	arw	hye	38.5	43.5		1	1	0	Armenian	Indo-European		3113	Eurasia	4	Middle East
1126	Armenian	Male	35	University with degree/Higher education - upper-level tertia	0	Armenian Apostolic Church	1997	Armenia	Not applicable	Not asked in survey	Not asked in survey	Yes	40386	FALSE	Yes	Very important	FALSE	(30,40]	FALSE	M	Uni	NA	Indo-European	Armenian	TRUE	arw	hye	38.5	43.5		1	1	0	Armenian	Indo-European		3113	Eurasia	4	Middle East
1127	Armenian	Female	52	Complete secondary: university-preparatory type/Full seconda	2	Armenian Apostolic Church	1997	Armenia	Not applicable	Not asked in survey	Not asked in survey	Yes	40387	FALSE	No	Very important	FALSE	(50,60]	TRUE	F	SecondaryPrep	NA	Indo-European	Armenian	TRUE	arw	hye	38.5	43.5		1	1	0	Armenian	Indo-European		3113	Eurasia	4	Middle East
1128	Armenian	Female	54	Complete secondary school: technical/vocational type/Seconda	2	Armenian Apostolic Church	1997	Armenia	Not applicable	Not asked in survey	Not asked in survey	Yes	40388	FALSE	No	Very important	FALSE	(50,60]	TRUE	F	SecondaryTech	NA	Indo-European	Armenian	TRUE	arw	hye	38.5	43.5		1	1	0	Armenian	Indo-European		3113	Eurasia	4	Middle East
1129	Armenian	Female	53	Complete secondary school: technical/vocational type/Seconda	2	Armenian Apostolic Church	1997	Armenia	Not applicable	Not asked in survey	Not asked in survey	Yes	40389	FALSE	No	Very important	TRUE	(50,60]	TRUE	F	SecondaryTech	NA	Indo-European	Armenian	TRUE	arw	hye	38.5	43.5		1	1	0	Armenian	Indo-European		3113	Eurasia	4	Middle East
1130	Armenian	Female	54	Complete secondary: university-preparatory type/Full seconda	2	Armenian Apostolic Church	1997	Armenia	Not applicable	Not asked in survey	Not asked in survey	Yes	40390	FALSE	No	Very important	FALSE	(50,60]	TRUE	F	SecondaryPrep	NA	Indo-European	Armenian	TRUE	arw	hye	38.5	43.5		1	1	0	Armenian	Indo-European		3113	Eurasia	4	Middle East
1131	Armenian	Female	30	Complete secondary school: technical/vocational type/Seconda	0	Jehovah witnesses	1997	Armenia	Not applicable	Not asked in survey	Not asked in survey	Yes	40391	TRUE	No	Rather important	TRUE	(20,30]	FALSE	F	SecondaryTech	NA	Indo-European	Armenian	TRUE	arw	hye	38.5	43.5		1	1	0	Armenian	Indo-European		3113	Eurasia	3	Middle East
1132	Armenian	Female	46	Complete secondary school: technical/vocational type/Seconda	0	Armenian Apostolic Church	1997	Armenia	Not applicable	Not asked in survey	Not asked in survey	Yes	40392	FALSE	No	Very important	FALSE	(40,50]	FALSE	F	SecondaryTech	NA	Indo-European	Armenian	TRUE	arw	hye	38.5	43.5		1	1	0	Armenian	Indo-European		3113	Eurasia	4	Middle East
1133	Armenian	Female	40	Complete secondary school: technical/vocational type/Seconda	2	Armenian Apostolic Church	1997	Armenia	Not applicable	Not asked in survey	Not asked in survey	Yes	40393	FALSE	No	Very important	FALSE	(30,40]	TRUE	F	SecondaryTech	NA	Indo-European	Armenian	TRUE	arw	hye	38.5	43.5		1	1	0	Armenian	Indo-European		3113	Eurasia	4	Middle East
1134	Armenian	Female	40	Complete secondary: university-preparatory type/Full seconda	2	Armenian Apostolic Church	1997	Armenia	Not applicable	Not asked in survey	Not asked in survey	Yes	40394	FALSE	No	Very important	FALSE	(30,40]	TRUE	F	SecondaryPrep	NA	Indo-European	Armenian	TRUE	arw	hye	38.5	43.5		1	1	0	Armenian	Indo-European		3113	Eurasia	4	Middle East
1135	Armenian	Female	41	Complete secondary: university-preparatory type/Full seconda	1	Armenian Apostolic Church	1997	Armenia	Not applicable	Not asked in survey	Not asked in survey	Yes	40395	FALSE	No	Very important	TRUE	(40,50]	FALSE	F	SecondaryPrep	NA	Indo-European	Armenian	TRUE	arw	hye	38.5	43.5		1	1	0	Armenian	Indo-European		3113	Eurasia	4	Middle East
1136	Armenian	Female	38	Complete secondary: university-preparatory type/Full seconda	1	Armenian Apostolic Church	1997	Armenia	Not applicable	Not asked in survey	Not asked in survey	Yes	40396	FALSE	No	Very important	FALSE	(30,40]	FALSE	F	SecondaryPrep	NA	Indo-European	Armenian	TRUE	arw	hye	38.5	43.5		1	1	0	Armenian	Indo-European		3113	Eurasia	4	Middle East
1137	Armenian	Female	24	University with degree/Higher education - upper-level tertia	0	Armenian Apostolic Church	1997	Armenia	Not applicable	Not asked in survey	Not asked in survey	Yes	40397	FALSE	No	Not very important	FALSE	(20,30]	FALSE	F	Uni	NA	Indo-European	Armenian	TRUE	arw	hye	38.5	43.5		1	1	0	Armenian	Indo-European		3113	Eurasia	2	Middle East
1138	Armenian	Female	42	Incomplete secondary: university-preparatory type/Secondary,	0	Armenian Apostolic Church	1997	Armenia	Not applicable	Not asked in survey	Not asked in survey	Yes	40398	FALSE	No	Very important	TRUE	(40,50]	FALSE	F	StartedSecondaryPrep	NA	Indo-European	Armenian	TRUE	arw	hye	38.5	43.5		1	1	0	Armenian	Indo-European		3113	Eurasia	4	Middle East
1139	Armenian	Male	31	Complete secondary: university-preparatory type/Full seconda	3	Armenian Apostolic Church	1997	Armenia	Not applicable	Not asked in survey	Not asked in survey	Yes	40399	FALSE	No	Very important	TRUE	(30,40]	TRUE	M	SecondaryPrep	NA	Indo-European	Armenian	TRUE	arw	hye	38.5	43.5		1	1	0	Armenian	Indo-European		3113	Eurasia	4	Middle East
1140	Armenian	Male	32	Complete secondary school: technical/vocational type/Seconda	1	Armenian Apostolic Church	1997	Armenia	Not applicable	Not asked in survey	Not asked in survey	Yes	40400	FALSE	Yes	Very important	TRUE	(30,40]	TRUE	M	SecondaryTech	NA	Indo-European	Armenian	TRUE	arw	hye	38.5	43.5		1	1	0	Armenian	Indo-European		3113	Eurasia	4	Middle East
1141	Armenian	Male	38	Complete secondary school: technical/vocational type/Seconda	0	Armenian Apostolic Church	1997	Armenia	Not applicable	Not asked in survey	Not asked in survey	Yes	40401	FALSE	No	Very important	FALSE	(30,40]	FALSE	M	SecondaryTech	NA	Indo-European	Armenian	TRUE	arw	hye	38.5	43.5		1	1	0	Armenian	Indo-European		3113	Eurasia	4	Middle East
1142	Armenian	Male	36	Incomplete secondary: university-preparatory type/Secondary,	0	Armenian Apostolic Church	1997	Armenia	Not applicable	Not asked in survey	Not asked in survey	Yes	40402	FALSE	No	Very important	TRUE	(30,40]	FALSE	M	StartedSecondaryPrep	NA	Indo-European	Armenian	TRUE	arw	hye	38.5	43.5		1	1	0	Armenian	Indo-European		3113	Eurasia	4	Middle East
1143	Armenian	Male	46	Complete secondary school: technical/vocational type/Seconda	1	Jehovah witnesses	1997	Armenia	Not applicable	Not asked in survey	Not asked in survey	Yes	40403	FALSE	Yes	Very important	TRUE	(40,50]	TRUE	M	SecondaryTech	NA	Indo-European	Armenian	TRUE	arw	hye	38.5	43.5		1	1	0	Armenian	Indo-European		3113	Eurasia	4	Middle East
1144	Armenian	Male	46	Complete secondary: university-preparatory type/Full seconda	3	Armenian Apostolic Church	1997	Armenia	Not applicable	Not asked in survey	Not asked in survey	Yes	40404	FALSE	Yes	Very important	FALSE	(40,50]	TRUE	M	SecondaryPrep	NA	Indo-European	Armenian	TRUE	arw	hye	38.5	43.5		1	1	0	Armenian	Indo-European		3113	Eurasia	4	Middle East
1145	Armenian	Male	47	University with degree/Higher education - upper-level tertia	3	Baptist	1997	Armenia	Not applicable	Not asked in survey	Not asked in survey	Yes	40405	FALSE	Yes	Very important	FALSE	(40,50]	TRUE	M	Uni	NA	Indo-European	Armenian	TRUE	arw	hye	38.5	43.5		1	1	0	Armenian	Indo-European		3113	Eurasia	4	Middle East
1146	Armenian	Male	48	University with degree/Higher education - upper-level tertia	2	Armenian Apostolic Church	1997	Armenia	Not applicable	Not asked in survey	Not asked in survey	Yes	40406	FALSE	No	Very important	FALSE	(40,50]	TRUE	M	Uni	NA	Indo-European	Armenian	TRUE	arw	hye	38.5	43.5		1	1	0	Armenian	Indo-European		3113	Eurasia	4	Middle East
1147	Armenian	Female	44	University with degree/Higher education - upper-level tertia	2	Armenian Apostolic Church	1997	Armenia	Not applicable	Not asked in survey	Not asked in survey	Yes	40407	TRUE	NA	Very important	FALSE	(40,50]	TRUE	F	Uni	NA	Indo-European	Armenian	TRUE	arw	hye	38.5	43.5		1	1	0	Armenian	Indo-European		3113	Eurasia	4	Middle East
1148	Armenian	Female	17	Complete secondary: university-preparatory type/Full seconda	1	No religious denomination	1997	Armenia	Not applicable	Not asked in survey	Not asked in survey	Yes	40408	FALSE	NA	Very important	TRUE	(10,20]	TRUE	F	SecondaryPrep	NA	Indo-European	Armenian	TRUE	arw	hye	38.5	43.5		1	1	0	Armenian	Indo-European		3113	Eurasia	4	Middle East
1149	Armenian	Female	40	Complete secondary: university-preparatory type/Full seconda	2	Armenian Apostolic Church	1997	Armenia	Not applicable	Not asked in survey	Not asked in survey	Yes	40409	FALSE	No	Very important	FALSE	(30,40]	TRUE	F	SecondaryPrep	NA	Indo-European	Armenian	TRUE	arw	hye	38.5	43.5		1	1	0	Armenian	Indo-European		3113	Eurasia	4	Middle East
1150	Armenian	Female	19	Incomplete secondary: university-preparatory type/Secondary,	0	Armenian Apostolic Church	1997	Armenia	Not applicable	Not asked in survey	Not asked in survey	Yes	40410	FALSE	No	Very important	FALSE	(10,20]	TRUE	F	StartedSecondaryPrep	NA	Indo-European	Armenian	TRUE	arw	hye	38.5	43.5		1	1	0	Armenian	Indo-European		3113	Eurasia	4	Middle East
1151	Armenian	Female	39	Complete secondary school: technical/vocational type/Seconda	2	Armenian Apostolic Church	1997	Armenia	Not applicable	Not asked in survey	Not asked in survey	Yes	40411	FALSE	No	Very important	FALSE	(30,40]	TRUE	F	SecondaryTech	NA	Indo-European	Armenian	TRUE	arw	hye	38.5	43.5		1	1	0	Armenian	Indo-European		3113	Eurasia	4	Middle East
1152	Armenian	Male	17	Complete secondary school: technical/vocational type/Seconda	0	Orthodox	1997	Armenia	Not applicable	Not asked in survey	Not asked in survey	Yes	40412	FALSE	No	Very important	FALSE	(10,20]	FALSE	M	SecondaryTech	NA	Indo-European	Armenian	TRUE	arw	hye	38.5	43.5		1	1	0	Armenian	Indo-European		3113	Eurasia	4	Middle East
1153	Armenian	Female	69	Incomplete secondary: university-preparatory type/Secondary,	2	Armenian Apostolic Church	1997	Armenia	Not applicable	Not asked in survey	Not asked in survey	Yes	40413	FALSE	No	Very important	FALSE	(60,70]	FALSE	F	StartedSecondaryPrep	NA	Indo-European	Armenian	TRUE	arw	hye	38.5	43.5		1	1	0	Armenian	Indo-European		3113	Eurasia	4	Middle East
1154	Armenian	Female	17	Complete secondary: university-preparatory type/Full seconda	0	Armenian Apostolic Church	1997	Armenia	Not applicable	Not asked in survey	Not asked in survey	Yes	40414	FALSE	No	Very important	FALSE	(10,20]	FALSE	F	SecondaryPrep	NA	Indo-European	Armenian	TRUE	arw	hye	38.5	43.5		1	1	0	Armenian	Indo-European		3113	Eurasia	4	Middle East
1155	Armenian	Male	21	Complete secondary: university-preparatory type/Full seconda	0	Armenian Apostolic Church	1997	Armenia	Not applicable	Not asked in survey	Not asked in survey	Yes	40415	FALSE	No	Rather important	FALSE	(20,30]	TRUE	M	SecondaryPrep	NA	Indo-European	Armenian	TRUE	arw	hye	38.5	43.5		1	1	0	Armenian	Indo-European		3113	Eurasia	3	Middle East
1156	Armenian	Female	47	Complete secondary: university-preparatory type/Full seconda	3	Armenian Apostolic Church	1997	Armenia	Not applicable	Not asked in survey	Not asked in survey	Yes	40416	FALSE	NA	Very important	FALSE	(40,50]	TRUE	F	SecondaryPrep	NA	Indo-European	Armenian	TRUE	arw	hye	38.5	43.5		1	1	0	Armenian	Indo-European		3113	Eurasia	4	Middle East
1157	Armenian	Female	34	Complete secondary: university-preparatory type/Full seconda	3	Armenian Apostolic Church	1997	Armenia	Not applicable	Not asked in survey	Not asked in survey	Yes	40417	FALSE	No	Very important	FALSE	(30,40]	TRUE	F	SecondaryPrep	NA	Indo-European	Armenian	TRUE	arw	hye	38.5	43.5		1	1	0	Armenian	Indo-European		3113	Eurasia	4	Middle East
1158	Armenian	Male	18	Complete secondary: university-preparatory type/Full seconda	0	Armenian Apostolic Church	1997	Armenia	Not applicable	Not asked in survey	Not asked in survey	Yes	40418	FALSE	No	Very important	TRUE	(10,20]	FALSE	M	SecondaryPrep	NA	Indo-European	Armenian	TRUE	arw	hye	38.5	43.5		1	1	0	Armenian	Indo-European		3113	Eurasia	4	Middle East
1159	Armenian	Female	50	Incomplete secondary: university-preparatory type/Secondary,	3	Armenian Apostolic Church	1997	Armenia	Not applicable	Not asked in survey	Not asked in survey	Yes	40419	FALSE	No	Very important	FALSE	(40,50]	FALSE	F	StartedSecondaryPrep	NA	Indo-European	Armenian	TRUE	arw	hye	38.5	43.5		1	1	0	Armenian	Indo-European		3113	Eurasia	4	Middle East
1160	Armenian	Female	17	Complete secondary: university-preparatory type/Full seconda	0	Armenian Apostolic Church	1997	Armenia	Not applicable	Not asked in survey	Not asked in survey	Yes	40420	FALSE	No	Very important	FALSE	(10,20]	FALSE	F	SecondaryPrep	NA	Indo-European	Armenian	TRUE	arw	hye	38.5	43.5		1	1	0	Armenian	Indo-European		3113	Eurasia	4	Middle East
[truncated: 188,758 more rows]
