# Supplementary material for: Future Tense and Economic Decisions: Controlling for Cultural Evolution
Source: PLoS One. 2015 Jul 17;10(7):e0132145. doi: 10.1371/journal.pone.0132145 (PMC4506144; doi:10.1371/journal.pone.0132145)
Supplement: S5 Appendix — R code for running the mixed effects models. (ZIP) [file pone.0132145.s005.zip]

Archive with 10 entries (7 files):
- memCode/
- memCode/.DS_Store
- __MACOSX/
- __MACOSX/memCode/
- __MACOSX/memCode/._.DS_Store
- memCode/analyseMixedEffectsModel3.R
- __MACOSX/memCode/._analyseMixedEffectsModel3.R
- memCode/analyseMixedEffectsModel3_Bayesian.r
- memCode/runMixedEffectsModel3.r
- memCode/runMixedEffectsModel3_Bayesian.r
