# Supplementary material for: Future Tense and Economic Decisions: Controlling for Cultural Evolution
Source: PLoS One. 2015 Jul 17;10(7):e0132145. doi: 10.1371/journal.pone.0132145 (PMC4506144; doi:10.1371/journal.pone.0132145)
Supplement: S5 Appendix — R code for running the mixed effects models. (ZIP) [file pone.0132145.s005.zip › memCode/analyseMixedEffectsModel3.R]

library(lme4)
library(lattice)
library(xtable)
setwd("~/Documents/MPI/Chen_FTR_new/MixedEffectsModel")


header = "\\documentclass[12pt]{article}\n\\usepackage{geometry} % see geometry.pdf on how to lay out the page. There's lots.\n\\usepackage{natbib}\n\\usepackage{citeref}\n\\usepackage{graphicx}\n\\usepackage{color}\n\\usepackage{url}\n\\usepackage{pdflscape}\n\\usepackage[table]{xcolor}\n\\usepackage{longtable}\n\n\\geometry{a4paper} % or letter or a5paper or ... etc\n% \\geometry{landscape} % rotated page geometry\n\\usepackage{setspace}\n\\title{Future Tense and economic savings: Additional mixed effects modelling}\n\\author{}\n\\date{} % delete this line to display the current date\n\n%%% BEGIN DOCUMENT\n\\begin{document}\n\\maketitle"

footer = "\\end{document}"

makeLatexTable = function(m,cap,lab=deparse(substitute(m))){
		
	s = summary(m)
	s$coefficients
	
	ftrsig = ''
	if(dim(s$coefficients)[1]>=2){
		if(s$coefficients[2,4]<0.05){ftrsig='*'}
	} else{
		ftrsig='N/A'	
	}

	
	wave6 = ""
	if(dim(m@frame)[1]>170000){wave6="Y"}
	
	modelStructure = as.character(m@call)[2]
	aic = round(s$AICtab[1],2)
	bic = round(s$AICtab[2],2)
	
	cap = paste(cap," \\\\ ",modelStructure,"\\\\ (AIC = ",aic,", BIC = ",bic,")",sep='')
	
	out = print(xtable(s$coefficients,caption=cap,label=lab,digits=c(2,2,2,2,5)),type='latex',table.placement='htb')
#	maintext = paste(maintext,out,sep='\n \n')

	assign("modelList", rbind(modelList,c(deparse(substitute(m)),aic,cap,modelStructure,ftrsig,wave6)),envir = .GlobalEnv)

	return(out)
}

makeAnovaTable = function(m,cap,lab=deparse(substitute(m))){
	x = print(xtable(m,caption=cap,label=lab),type='latex',table.placement='htb')
	return(x)
}

addSection = function(title){
	return(paste("\n \\clearpage \n \\newpage \\section{",title,"}\n",sep=''))
}

makeModelSection = function(m,caption,addNull=T,addAnova=T){
	load(paste(folder,m,'.rDat',sep=''))
	load(paste(folder,m,'.null.rDat',sep=''))
	load(paste(folder,m,'.anova.rDat',sep=''))
	mt1 = makeLatexTable(m1,paste(caption,"Main model"))
	
	mt2 = ""
	at1 = ""
	if(addNull){
	mt2 = makeLatexTable(m2,paste(caption,"Null model."))}
	if(addAnova){
	at1 = makeAnovaTable(a,paste(caption,"Model comparison between main and null model."))}
	
	return(paste(mt1,mt2,at1,sep="\n  \n"))
}


folder = "savedModels/"
files = list.files(folder)
files = files[grep(".rDat",files)]
for(f in files){
load(paste(folder,f,sep=''))
}


###############

maintext = ""

xsep = "\n \n"

modelList = data.frame(model=NA,aic=NA,description=NA,form=NA,sig=NA,wave6=NA)

maintext = paste(maintext,
addSection("Main models")
,sep=xsep)

#######

# wave 3

maintext = paste(maintext,
makeModelSection("mainModel_w3","Main model with data from wave 3:")
,sep=xsep)

# waves 3-4

maintext = paste(maintext,
makeModelSection("mainModel_w4","Main model with data from wave 3 and 4:")
,sep=xsep)

# waves 3-5
maintext = paste(maintext,
makeModelSection("mainModel_w5","Main model with data from waves 3-5:")
,sep=xsep)

maintext = paste(maintext,
makeModelSection("mainModel_w6","Main model with data from waves 3-6:")
,sep=xsep)

#############
maintext = paste(maintext,
addSection("Respondent sex")
,sep=xsep)

maintext = paste(maintext,
makeModelSection("sex_w5","Model predicting savings behaviour by respondent sex with data from waves 3-5:")
,sep=xsep)

maintext = paste(maintext,
makeModelSection("sex_w6","Model predicting savings behaviour by respondent sex with data from waves 3-6:")
,sep=xsep)

maintext = paste(maintext,
addSection("Respondent unemployment")
,sep=xsep)

maintext = paste(maintext,
makeModelSection("unem_w5","Model predicting savings behaviour by respondent employment status with data from waves 3-5:")
,sep=xsep)

maintext = paste(maintext,
makeModelSection("unem_w6","Model predicting savings behaviour by respondent employment status with data from waves 3-6:")
,sep=xsep)


maintext = paste(maintext,
addSection("Respondent trust")
,sep=xsep)

maintext = paste(maintext,
makeModelSection("trust_w5","Model predicting savings behaviour by respondent trust with data from waves 3-5:")
,sep=xsep)

maintext = paste(maintext,
makeModelSection("trust_w6","Model predicting savings behaviour by respondent trust with data from waves 3-6:")
,sep=xsep)


### Big models

maintext = paste(maintext,
addSection("Sex, Unemployment and Trust")
,sep=xsep)

maintext = paste(maintext,
makeModelSection('bigModel1_w6',"Model predicting savings behaviour by FTR and unemployment (data from waves 3-6):",addNull=F,addAnova=F)
,sep=xsep)

maintext = paste(maintext,
makeModelSection('bigModel2_w6',"Model predicting savings behaviour by FTR, unemployment and sex (data from waves 3-6):",addNull=F,addAnova=F)
,sep=xsep)

maintext = paste(maintext,
makeModelSection('bigModel25_w6',"Model predicting savings behaviour by FTR, unemployment, sex and responses to questions on the importance of family (data from waves 3-6):",addNull=F,addAnova=F)
,sep=xsep)

maintext = paste(maintext,
makeModelSection('bigModel3_w6',"Model predicting savings behaviour by FTR, unemployment, sex, responses to questions on the importance of family and whether people can be trusted (data from waves 3-6):",addNull=F,addAnova=F)
,sep=xsep)


maintext = paste(maintext,makeAnovaTable(
testbig
,"Model comparison for models with different variables (data from waves 3-6).  m.main = main model, then adding unemployment (big1), sex (big2), the importance of family (big25) and whether people can be trusted (big3)"),sep=xsep)

###########
maintext = paste(maintext,
addSection("Without random slopes")
,sep=xsep)

# Country
maintext = paste(maintext,makeLatexTable(
noCountrySlope
,"Model without random slope for FTR by country (data from waves 3-6):"),sep=xsep)

maintext = paste(maintext,makeAnovaTable(
testNoCountrySlope
,"Model comparison between main model and model without random slope for FTR by country (data from wave 6)"),sep=xsep)

# Area
maintext = paste(maintext,makeLatexTable(
noAreaSlope
,"Model without random slope for FTR by area (data from waves 3-6):"),sep=xsep)

maintext = paste(maintext,makeAnovaTable(
testNoAreaSlope
,"Model comparison between main model and model without random slope for FTR by area (data from waves 3-6)"),sep=xsep)

# Family
maintext = paste(maintext,makeLatexTable(
noFamilySlope
,"Model without random slope for FTR by family (data from waves 3-6):"),sep=xsep)

maintext = paste(maintext,makeAnovaTable(
testNoFamilySlope
,"Model comparison between main model and model without random slope for FTR by family (data from waves 3-6)"),sep=xsep)


maintext = paste(maintext,"\n \\clearpage \\newpage \n \\subsection{Summary}\n The comparisons above suggest that all random slopes are warranted, except for family.  Below is a full model exploration without random slopes by family, and without random slopes by both family and area.  Also, a model with no random slopes for any random effect.")

maintext = paste(maintext,
makeModelSection('modelWithoutRandomSlopeForFamily_w6',"Model without random slope by family:")
,sep=xsep)


maintext = paste(maintext,
makeModelSection('modelWithOnlyCountrySlopes_w6',"Model without random slope by family and without random slope by area:")
,sep=xsep)


maintext = paste(maintext,
makeModelSection('modelWithNoRandomSlopes_w6',"Model without random slope for any fixed effect (waves 3-6):")
,sep=xsep)


########
# Without random effects
maintext = paste(maintext,
addSection("Without random effects")
,sep=xsep)

# Country
maintext = paste(maintext,makeLatexTable(
noCountry
,"Model without random effect for country (data from waves 3-6):"),sep=xsep)

maintext = paste(maintext,makeAnovaTable(
testNoCountry
,"Model comparison between main model and model without random effect for country."),sep=xsep)

# Area
maintext = paste(maintext,makeLatexTable(
noArea
,"Model without random effect for area (data from waves 3-6):"),sep=xsep)

maintext = paste(maintext,makeAnovaTable(
testNoArea
,"Model comparison between main model and model without random effect for area."),sep=xsep)

# Family
maintext = paste(maintext,makeLatexTable(
noFamily
,"Model without random effect for family (data from waves 3-6):"),sep=xsep)

maintext = paste(maintext,makeAnovaTable(
testNoFamily
,"Model comparison between main model and model without random effect for family."),sep=xsep)

#######
# with random intercept for year

maintext = paste(maintext,
addSection("With random intercept for year")
,sep=xsep)

maintext = paste(maintext,
makeModelSection("mainModel_plusYear_w6","Model including random intercept by year, data from waves 3-6:")
,sep=xsep)

maintext = paste(maintext,makeAnovaTable(
testYear
,'Model comparison between main model and model with random intercept by year'),sep=xsep)

#########
# with random intercept for language


maintext = paste(maintext,
addSection("With random intercept for language")
,sep=xsep)

maintext = paste(maintext,
makeModelSection("mainModel_plusLang_w6","Model including random intercept by language, data from waves 3-6:")
,sep=xsep)

maintext = paste(maintext,makeAnovaTable(
testLang
,'Model comparison between main model and model with random intercept by language'),sep=xsep)

## with random slope for language

#mainModel_plusLang2_w6

#### lang and year
maintext = paste(maintext,
addSection("With random intercept for language and year")
,sep=xsep)

maintext = paste(maintext,
makeModelSection("mainModel_plusLangAndYear_w6","Model including random intercept by language and year, data from waves 3-6:")
,sep=xsep)


maintext = paste(maintext,makeAnovaTable(
testLangYear 
,'Model comparison between main model and model with random intercept by language'),sep=xsep)

#########
# continent instead of autotyp area
maintext = paste(maintext,
addSection("Model with continent instead of Autotyp area")
,sep=xsep)

maintext = paste(maintext,
makeModelSection("mainModel_continent_w6","Model including random effect for continent instead of Autotyp area, data from waves 3-6:")
,sep=xsep)

#########
# genus instead of family
maintext = paste(maintext,
addSection("Language genus instead of language family")
,sep=xsep)

maintext = paste(maintext,
makeModelSection("mainModel_genus_w6","Model including random effect for language genus instead of language family (data from waves 3-6, models did not converge after 500,000 function evaluations)")
,sep=xsep)


#########
# Without immigrants
maintext = paste(maintext,
addSection("Without immigrants")
,sep=xsep)

maintext = paste(maintext,
makeModelSection("mainModel_withoutImmigrants_w6","Model excluding respondents whose mother or father were immigrants, data from waves 3-6:")
,sep=xsep)


# getAIC = function(m){
	# s = summary(m)
	# s$coefficients
	
	# modelStructure = as.character(m@call)[2]
	# aic = round(s$AICtab[1],2)
	# return(aic)
# }


# lx = ls()
# lx = lx[grep("m.FTR",lx)]
# lxs = data.frame(model=lx,aic=NA)
# for(i in 1:length(lx)){
	# lxs[i,]$aic = eval(parse(text=paste("getAIC(",lx[i],")")))
# }

modelList = modelList[!is.na(modelList[,1]),]
modelList = modelList[order(modelList$aic),]

lxs.sorted = modelList[,c('form',"aic",'sig','wave6')]

lxs.sorted2 = modelList[modelList$wave6=="Y",c('form',"aic",'sig')]

print(xtable(lxs.sorted,row.names=F),type='latex',include.rownames=FALSE)

modelListL = print(xtable(lxs.sorted2,row.names=F),type='latex',include.rownames=FALSE)

maintext = paste(maintext,"\n\n",modelListL)

maintext = gsub("~","\\\\textasciitilde",maintext)
maintext = gsub("\\|","$\\\\mid$",maintext)
maintext = gsub("_"," ",maintext)
maintext = gsub("& 0.00000 \\\\","&$<$ 0.00001 \\\\",maintext)
maintext = gsub("& 0.0000 \\\\","&$<$ 0.0001 \\\\",maintext)


maintext = gsub("FTR1 ","FTR weak",maintext)
maintext = gsub("sex21 ","sex female",maintext)
maintext = gsub("unem1 ","employed ",maintext)
maintext = gsub("trustYes1 ","No Trust ",maintext)


cat(maintext,file='mixefAdditionalTables4.tex')


########


# Bayesian model, blme
load('savedModels/bayesianMainModel5.rDat')
load('savedModels/bayesianMainModel5.null.rDat')


btext = ''

btext = paste(btext,makeLatexTable(bayesianMainModel5,cap='Bayesian linear mixed effects model, run using bglmer.  For waves 3-5, main model.'),sep=xsep)

btext = paste(btext,makeLatexTable(bayesianMainModel5.null,cap='Bayesian linear mixed effects model, run using bglmer.  For waves 3-5, null model.'),sep=xsep)

abay = anova(bayesianMainModel5,bayesianMainModel5.null)
btext = paste(btext,makeAnovaTable(abay,"Bayesian linear mixed effects model, run using bglmer.  Comparison between null and main model."),sep=xsep)


load("savedModels/mainModel_w5.rDat")

Area.int = cor(ranef(m1)$Autotyp.area[,1],ranef(bayesianMainModel5)$Autotyp.area[,1])

Area.slope = cor(ranef(m1)$Autotyp.area[,2],ranef(bayesianMainModel5)$Autotyp.area[,2])

country.int = cor(ranef(m1)$country[,1],ranef(bayesianMainModel5)$country[,1])

country.slope = cor(ranef(m1)$country[,2],ranef(bayesianMainModel5)$country[,2])

family.int = cor(ranef(m1)$family[,1],ranef(bayesianMainModel5)$family[,1])

family.slope = cor(ranef(m1)$family[,2],ranef(bayesianMainModel5)$family[,2])


compareRanEf = rbind(c("Area",Area.int,Area.slope),c("Country",country.int,country.slope),c("Family",family.int,family.slope))

colnames(compareRanEf) = c("Random Effect",'Intercept','FTR random slope')
rownames(compareRanEf) = compareRanEf[,1]
compareRanEf[,2] = as.numeric(compareRanEf[,2])
compareRanEf[,3] = as.numeric(compareRanEf[,3])

btext = paste(btext,print(xtable(compareRanEf[,2:3],caption='Correlation between lmer and blmer random effects.')))

btext = gsub("~","\\\\textasciitilde",btext)
btext = gsub("\\|","$\\\\mid$",btext)
btext = gsub("_"," ",btext)
btext = gsub("& 0.00000 \\\\","&$<$ 0.00001 \\\\",btext)
btext = gsub("& 0.0000 \\\\","&$<$ 0.0001 \\\\",btext)


btext = gsub("FTR1 ","FTR weak",btext)


cat(btext,file="CompareBayesianRun.tex")

pdf(file='graphs/BayesianModelRandomEffects.pdf')
dotplot(ranef(bayesianMainModel5,condVar =T))
dev.off()
