# Supplementary material for: Future Tense and Economic Decisions: Controlling for Cultural Evolution
Source: PLoS One. 2015 Jul 17;10(7):e0132145. doi: 10.1371/journal.pone.0132145 (PMC4506144; doi:10.1371/journal.pone.0132145)
Supplement: S5 Appendix — R code for running the mixed effects models. (ZIP) [file pone.0132145.s005.zip › memCode/runMixedEffectsModel3.r]

library(lme4)
library(directlabels)
library(lattice)
library(plotrix)
setwd("~/Documents/MPI/Chen_FTR_new/MixedEffectsModel")
d = read.csv('../MakeWVSFiles_1981-2014/WW_selections2.csv')


d$FTR = d$FTR=="Strong"

d$famImp3 = as.numeric(d$famImp2)

# add Autotyp regions
anuISO = read.delim("~/Desktop/Stuff/Everett/ANU_iso_codes.tab",header=T,stringsAsFactors=F)
anuISO$ISO.code = gsub(' ','',as.character(anuISO$ISO.code))
anuISO$Language = gsub(' $','',as.character(anuISO$Language))
anuISO$Autotyp.area = gsub(' $','',as.character(anuISO$Autotyp.area))

d$Autotyp.area = anuISO[match(as.character(d$iso),as.character(anuISO$ISO.code)),]$Autotyp.area

missing = is.na(d$Autotyp.area)

d[missing,]$Autotyp.area = anuISO[match(as.character(d[missing,]$lang),as.character(anuISO$Language)),]$Autotyp.area

d[d$lang=="Malay",]$Autotyp.area = "Southeast Asia"
d[d$lang=="Gamo",]$Autotyp.area = "Ethiopia"
d[d$lang=="Northern Sotho, Pedi; Sepedi",]$Autotyp.area = "Southern Africa"
d[d$lang=="Soddo",]$Autotyp.area = "Ethiopia"

# contrast coding and centering
contrasts(d$saveYes) <- contr.sum(2)/2
contrasts(d$FTR) <- contr.sum(2)/2
contrasts(d$sex2) <- contr.sum(2)/2
contrasts(d$unem) <- contr.sum(2)/2
contrasts(d$trustYes) <- contr.sum(2)/2


# waves 1 to 5 only
d5 = d[d$year<2010,]

# waves 1 to 6 with no immigrants
# (there is a question relting to whether the respondent is an immigrant, but this isn't asked in all waves)
d_noImm = d[d$FathImm!="Yes" & d$MotImm!="Yes",]

data = d  # anova requires data objects to be named the same


runME = function(formula,name,data,folder='savedModels/',formula.null=NA){
	if(is.na(formula.null)){
	formula.null = formula
	formula.null[3][[1]][2][[1]][2][[1]][2] = 1
	}
	ctrl = glmerControl(optCtrl=list(maxfun=10000))
	
	m1 = glmer(formula,family=binomial(link='logit'),data=data,control=ctrl)
	m2 = glmer(formula.null,family=binomial(link='logit'),data=data,control=ctrl)
	a = anova(m1,m2)
	
	
	save(m1,file=paste(folder,name,'.rDat',sep=''))
	save(m2,file=paste(folder,name,".null",'.rDat',sep=''))
	save(a,file=paste(folder,name,".anova",'.rDat',sep=''))
	return(m1)
}


### Main model


runME(saveYes ~FTR+(1+FTR|country)+(1+FTR|Autotyp.area)+(1+FTR|family),'mainModel_w5',d5)

m.main = runME(saveYes ~FTR+(1+FTR|country)+(1+FTR|Autotyp.area)+(1+FTR|family),'mainModel_w6',d)

#http://glmm.wikidot.com/faq#singular_fits
bayesianMainModel5 = bglmer(saveYes ~FTR+(1+FTR|country)+(1+FTR|Autotyp.area)+(1+FTR|family),family=binomial(link='logit'),data=d5)
save(bayesianMainModel5,file='savedModels/bayesianMainModel5.rDat')

bayesianMainModel5.null = bglmer(saveYes ~1+(1+FTR|country)+(1+FTR|Autotyp.area)+(1+FTR|family),family=binomial(link='logit'),data=d5)
save(bayesianMainModel5.null,file='savedModels/bayesianMainModel5.null.rDat')

anova(bayesianMainModel5,bayesianMainModel5.null)


## Other variables
runME(saveYes ~sex2+(1+sex2|country)+(1+sex2|Autotyp.area)+(1+sex2|family),'sex_w5',d5)

runME(saveYes ~unem+(1+unem|country)+(1+unem|Autotyp.area)+(1+unem|family),'unem_w5',d5)

runME(saveYes ~trustYes+(1+trustYes|country)+(1+trustYes|Autotyp.area)+(1+trustYes|family),'trust_w5',d5)

## Other variables, wave 6
runME(saveYes ~sex2+(1+sex2|country)+(1+sex2|Autotyp.area)+(1+sex2|family),'sex_w6',d)

runME(saveYes ~unem+(1+unem|country)+(1+unem|Autotyp.area)+(1+unem|family),'unem_w6',d)

runME(saveYes ~trustYes+(1+trustYes|country)+(1+trustYes|Autotyp.area)+(1+trustYes|family),'trust_w6',d)


#####


########
# without random slopes

noCountrySlope = glmer(saveYes ~FTR+(1|country)+(1+FTR|Autotyp.area)+(1+FTR|family),family=binomial(link='logit'),data=data)
save(noCountrySlope,file="savedModels/noCountrySlope.rDat")

noAreaSlope = glmer(saveYes ~FTR+(1+FTR|country)+(1|Autotyp.area)+(1+FTR|family),family=binomial(link='logit'),data=data)
save(noAreaSlope,file="savedModels/noAreaSlope.rDat")

noFamilySlope = glmer(saveYes ~FTR+(1+FTR|country)+(1+FTR|Autotyp.area)+(1|family),family=binomial(link='logit'),data=data)
save(noFamilySlope,file="savedModels/noFamilySlope.rDat")

noSlopes = glmer(saveYes ~FTR+(1|country)+(1|Autotyp.area)+(1|family),family=binomial(link='logit'),data=data)
save(noSlopes,file="savedModels/noSlopes.rDat")
noSlopes.null = glmer(saveYes ~1+(1|country)+(1|Autotyp.area)+(1|family),family=binomial(link='logit'),data=data)
save(noSlopes,file="savedModels/noSlope.null.rDat")

testNoCountrySlope = anova(m.main,noCountrySlope)
save(testNoCountrySlope,file="savedModels/testNoCountrySlope.rDat")
testNoAreaSlope = anova(m.main,noAreaSlope)
save(testNoAreaSlope,file="savedModels/testNoAreaSlope.rDat")
testNoFamilySlope = anova(m.main,noFamilySlope)
save(testNoFamilySlope,file="savedModels/testNoFamilySlope.rDat")
testNoSlopes = anova(noSlopes.null,noSlopes)
save(testNoSlopes,file="savedModels/testNoSlopes.rDat")


runME(saveYes ~FTR+(1+FTR|country)+(1+FTR|Autotyp.area)+(1|family),'modelWithoutRandomSlopeForFamily_w6',d)

runME(saveYes ~FTR+(1+FTR|country)+(1|Autotyp.area)+(1|family),'modelWithOnlyCountrySlopes_w6',d)

runME(saveYes ~FTR+(1|country)+(1|Autotyp.area)+(1|family),'modelWithNoRandomSlopes_w6',d)

runME(saveYes ~FTR+sex2+unem+trustYes+(1|country)+(1|Autotyp.area)+(1|family),'modelWithNoRandomSlopes_plusExtraVariables_w6',d)


# without random effects

noCountry = glmer(saveYes ~FTR+(1+FTR|Autotyp.area)+(1+FTR|family),family=binomial(link='logit'),data=data)
save(noCountry,file="savedModels/noCountry.rDat")

noArea = glmer(saveYes ~FTR+(1+FTR|country)+(1+FTR|family),family=binomial(link='logit'),data=data)
save(noArea ,file="savedModels/noArea.rDat")

noFamily = glmer(saveYes ~FTR+(1+FTR|country)+(1+FTR|Autotyp.area),family=binomial(link='logit'),data=data)
save(noFamily,file="savedModels/noFamily.rDat")


testNoCountry = anova(m.main,noCountry)
save(testNoCountry,file="savedModels/testNoCountry.rDat")
testNoArea = anova(m.main,noArea)
save(testNoArea,file="savedModels/testNoArea.rDat")
testNoFamily = anova(m.main,noFamily)
save(testNoFamily,file="savedModels/testNoFamily.rDat")


########

# big model

big1 = runME(saveYes ~FTR+unem+(1+FTR|country)+(1+FTR|Autotyp.area)+(1+FTR|family),'bigModel1_w6',d)

big2 = runME(saveYes ~FTR+unem+sex2+(1+FTR|country)+(1+FTR|Autotyp.area)+(1+FTR|family),'bigModel2_w6',d)

big25 = runME(saveYes ~FTR+unem+sex2+famImp2+(1+FTR|country)+(1+FTR|Autotyp.area)+(1+FTR|family),'bigModel25_w6',d)

big3 = runME(saveYes ~FTR+unem+sex2+famImp2+trustYes+(1+FTR|country)+(1+FTR|Autotyp.area)+(1+FTR|family),'bigModel3_w6',d)

testbig = anova(m.main,big1,big2,big25,big3)
save(testbig,file="savedModels/testbig.rDat")

#########

# with random intercept for year

m.year = runME(saveYes ~FTR+(1+FTR|country)+(1+FTR|Autotyp.area)+(1+FTR|family)+(1|year),'mainModel_plusYear_w6',data)

testYear = anova(m.main,m.year)
save(testYear,file="savedModels/testYear.rDat")

# with random intercept for language

m.lang = runME(saveYes ~FTR+(1+FTR|country)+(1+FTR|Autotyp.area)+(1+FTR|family)+(1|lang),'mainModel_plusLang_w6',data)

testLang = anova(m.main,m.lang)
save(testLang,file="savedModels/testLang.rDat")


m.lang2 = runME(saveYes ~FTR+(1+FTR|country)+(1+FTR|Autotyp.area)+(1+FTR|family)+(1+FTR|lang),'mainModel_plusLang2_w6',data)


## With language and year intercept

m.langAndYear = runME(saveYes ~FTR+(1+FTR|country)+(1+FTR|Autotyp.area)+(1+FTR|family)+(1|lang)+(1|year),'mainModel_plusLangAndYear_w6',data,formula.null=saveYes ~1+(1+FTR|country)+(1+FTR|Autotyp.area)+(1+FTR|family)+(1|lang)+(1|year))

testLangYear = anova(m.main,m.lang,m.langAndYear)
save(testLangYear,file="savedModels/testLangYear.rDat")


# continent instead of autotyp area

runME(saveYes ~FTR+(1+FTR|country)+(1+FTR|continent)+(1+FTR|family),'mainModel_continent_w6',data)

# genus instead of family

runME(saveYes ~FTR+(1+FTR|country)+(1+FTR|Autotyp.area)+(1+FTR|genus_wals),'mainModel_genus_w6',data)

####

# without immigrants

runME(saveYes ~FTR+(1+FTR|country)+(1+FTR|Autotyp.area)+(1+FTR|family),'mainModel_withoutImmigrants_w6',d_noImm)
