# Supplementary material for: Future Tense and Economic Decisions: Controlling for Cultural Evolution
Source: PLoS One. 2015 Jul 17;10(7):e0132145. doi: 10.1371/journal.pone.0132145 (PMC4506144; doi:10.1371/journal.pone.0132145)
Supplement: S6 Appendix — (ZIP) [file pone.0132145.s006.zip]

Archive with 3 entries (2 files):
- Futureness_Plus_WALS6.tab
- __MACOSX/
- __MACOSX/._Futureness_Plus_WALS6.tab
