# Supplementary material for: Future Tense and Economic Decisions: Controlling for Cultural Evolution
Source: PLoS One. 2015 Jul 17;10(7):e0132145. doi: 10.1371/journal.pone.0132145 (PMC4506144; doi:10.1371/journal.pone.0132145)
Supplement: S7 Appendix — The residuals represent the amount of variation in the savings behaviour that is not explained by various factors in the regression (see section ‘Aggregating savings behaviour over languages’). (ZIP) [file pone.0132145.s007.zip]

Archive with 3 entries (2 files):
- S7_Data.csv
- __MACOSX/
- __MACOSX/._S7_Data.csv
