# Supplementary material for: Future Tense and Economic Decisions: Controlling for Cultural Evolution
Source: PLoS One. 2015 Jul 17;10(7):e0132145. doi: 10.1371/journal.pone.0132145 (PMC4506144; doi:10.1371/journal.pone.0132145)
Supplement: S8 Appendix — See README files within the various sub-folders. (ZIP) [file pone.0132145.s008.zip]

Archive with 762 entries (728 files):
- S3_Code/
- S3_Code/.DS_Store
- __MACOSX/
- __MACOSX/S3_Code/
- __MACOSX/S3_Code/._.DS_Store
- S3_Code/addPLUSdata.r
- S3_Code/addWALStoFuturenessPlus.r
- S3_Code/ethnoData_Edited.txt
- __MACOSX/S3_Code/._ethnoData_Edited.txt
- S3_Code/Futureness_Plus_WALS5.tab
- __MACOSX/S3_Code/._Futureness_Plus_WALS5.tab
- S3_Code/Futureness_Plus_WALS5_Cat.csv
- S3_Code/Futureness_Plus_WALS6.tab
- __MACOSX/S3_Code/._Futureness_Plus_WALS6.tab
- S3_Code/README.txt
- __MACOSX/S3_Code/._README.txt
- S3_Code/Residuals_new/
- S3_Code/Residuals_new/.DS_Store
- __MACOSX/S3_Code/Residuals_new/
- __MACOSX/S3_Code/Residuals_new/._.DS_Store
- S3_Code/Residuals_new/ecodist_mantel_Kendall.r
- S3_Code/Residuals_new/geo_dist_matrix_WVS.txt
- S3_Code/Residuals_new/GeoDist/
- S3_Code/Residuals_new/GeoDist/.DS_Store
- __MACOSX/S3_Code/Residuals_new/GeoDist/
- __MACOSX/S3_Code/Residuals_new/GeoDist/._.DS_Store
- S3_Code/Residuals_new/GeoDist/.Rhistory
- S3_Code/Residuals_new/GeoDist/geo_dist_matrix.txt
- S3_Code/Residuals_new/GeoDist/getWaypointDistMatrix_WALS.py
- __MACOSX/S3_Code/Residuals_new/GeoDist/._getWaypointDistMatrix_WALS.py
- S3_Code/Residuals_new/GeoDist/gislib.py
- __MACOSX/S3_Code/Residuals_new/GeoDist/._gislib.py
- S3_Code/Residuals_new/GeoDist/gislib.pyc
- S3_Code/Residuals_new/GeoDist/homelands-coordinates_SEAN
- __MACOSX/S3_Code/Residuals_new/GeoDist/._homelands-coordinates_SEAN
- S3_Code/Residuals_new/GeoDist/langFamGeoCoord.txt
- __MACOSX/S3_Code/Residuals_new/GeoDist/._langFamGeoCoord.txt
- S3_Code/Residuals_new/GeoDist/Map_FTR.pdf
- S3_Code/Residuals_new/GeoDist/Map_FTR_Resid.pdf
- S3_Code/Residuals_new/GeoDist/MoranGeary.r
- S3_Code/Residuals_new/GeoDist/README.txt
- __MACOSX/S3_Code/Residuals_new/GeoDist/._README.txt
- S3_Code/Residuals_new/GeoDist/Waypoint.py
- __MACOSX/S3_Code/Residuals_new/GeoDist/._Waypoint.py
- S3_Code/Residuals_new/GeoDist/waypoints
- __MACOSX/S3_Code/Residuals_new/GeoDist/._waypoints
- S3_Code/Residuals_new/MantelTest_Residuals3.R
- __MACOSX/S3_Code/Residuals_new/._MantelTest_Residuals3.R
- S3_Code/Residuals_new/MantelTest_Residuals3_variations.r
- S3_Code/Residuals_new/mantelTestResults_Pearson.csv
- S3_Code/Residuals_new/mantelTestResults_smallPops_Pearson.csv
- S3_Code/Residuals_new/mantelTestResults_Stratified_Kendall.csv
- S3_Code/Residuals_new/mantelTestResults_Stratified_Pearson.csv
- S3_Code/Residuals_new/Maslova_stability/
- S3_Code/Residuals_new/Maslova_stability/.DS_Store
- __MACOSX/S3_Code/Residuals_new/Maslova_stability/
- __MACOSX/S3_Code/Residuals_new/Maslova_stability/._.DS_Store
- S3_Code/Residuals_new/Maslova_stability/journal.pone.0055009.s003.gz
- __MACOSX/S3_Code/Residuals_new/Maslova_stability/._journal.pone.0055009.s003.gz
- S3_Code/Residuals_new/Maslova_stability/Maslova-stabilities-original.csv
- __MACOSX/S3_Code/Residuals_new/Maslova_stability/._Maslova-stabilities-original.csv
- S3_Code/Residuals_new/Maslova_stability/Maslova-stabilities_ALL.csv
- __MACOSX/S3_Code/Residuals_new/Maslova_stability/._Maslova-stabilities_ALL.csv
- S3_Code/Residuals_new/Maslova_stability/Maslova_fromDediuCysouw.r
- S3_Code/Residuals_new/Maslova_stability/Maslova_fromDediuCysouw_SEAN.r
- S3_Code/Residuals_new/Maslova_stability/WALS_R/
- S3_Code/Residuals_new/Maslova_stability/WALS_R/features.tab
- __MACOSX/S3_Code/Residuals_new/Maslova_stability/WALS_R/
- __MACOSX/S3_Code/Residuals_new/Maslova_stability/WALS_R/._features.tab
- S3_Code/Residuals_new/Maslova_stability/WALS_R/featuresX.tab
- __MACOSX/S3_Code/Residuals_new/Maslova_stability/WALS_R/._featuresX.tab
- S3_Code/Residuals_new/Maslova_stability/WALS_R/featValue.tab
- __MACOSX/S3_Code/Residuals_new/Maslova_stability/WALS_R/._featValue.tab
- S3_Code/Residuals_new/Maslova_stability/WALS_R/featValueX.tab
- __MACOSX/S3_Code/Residuals_new/Maslova_stability/WALS_R/._featValueX.tab
- S3_Code/Residuals_new/Maslova_stability/WALS_R/ReadMe.txt
- __MACOSX/S3_Code/Residuals_new/Maslova_stability/WALS_R/._ReadMe.txt
- S3_Code/Residuals_new/Maslova_stability/WALS_R/wals.r
- __MACOSX/S3_Code/Residuals_new/Maslova_stability/WALS_R/._wals.r
- S3_Code/Residuals_new/Maslova_stability/WALS_R/wals.Rdata
- __MACOSX/S3_Code/Residuals_new/Maslova_stability/WALS_R/._wals.Rdata
- S3_Code/Residuals_new/Maslova_stability/WALS_R/wals_lgs.tab
- __MACOSX/S3_Code/Residuals_new/Maslova_stability/WALS_R/._wals_lgs.tab
- S3_Code/Residuals_new/Maslova_stability/WALS_R/wals_matrix.tab
- __MACOSX/S3_Code/Residuals_new/Maslova_stability/WALS_R/._wals_matrix.tab
- S3_Code/Residuals_new/Maslova_stability/WALS_R/x_feat_X.tab
- __MACOSX/S3_Code/Residuals_new/Maslova_stability/WALS_R/._x_feat_X.tab
- __MACOSX/S3_Code/Residuals_new/Maslova_stability/._WALS_R
- S3_Code/Residuals_new/PGLS/
- S3_Code/Residuals_new/PGLS/.DS_Store
- __MACOSX/S3_Code/Residuals_new/PGLS/
- __MACOSX/S3_Code/Residuals_new/PGLS/._.DS_Store
- S3_Code/Residuals_new/PGLS/.Rhistory
- S3_Code/Residuals_new/PGLS/analysePermuteResults.r
- S3_Code/Residuals_new/PGLS/analysePermuteResults_savings.r
- S3_Code/Residuals_new/PGLS/analysePermuteResults_savings_within_families.r
- S3_Code/Residuals_new/PGLS/analysePermuteResults_savingsOnly_within_families.R
- __MACOSX/S3_Code/Residuals_new/PGLS/._analysePermuteResults_savingsOnly_within_families.R
- S3_Code/Residuals_new/PGLS/analysePermuteResults_within_families.r
- S3_Code/Residuals_new/PGLS/betterSettingsDists.csv
- S3_Code/Residuals_new/PGLS/BranchDepthManip_Graphs.pdf
- S3_Code/Residuals_new/PGLS/BranchDepthManip_PGLS.pdf
- S3_Code/Residuals_new/PGLS/BranchLenghtManip_Graphs.pdf
- S3_Code/Residuals_new/PGLS/BranchLengthManip_PGLS.pdf
- S3_Code/Residuals_new/PGLS/leave1out.csv
- S3_Code/Residuals_new/PGLS/leave2out.csv
- S3_Code/Residuals_new/PGLS/PermuteResults/
- S3_Code/Residuals_new/PGLS/PermuteResults/permute.csv
- S3_Code/Residuals_new/PGLS/PermuteResults/permute2.csv
- S3_Code/Residuals_new/PGLS/PermuteResults/permute3.csv
- S3_Code/Residuals_new/PGLS/PermuteResults/permute4.csv
- S3_Code/Residuals_new/PGLS/PermuteResults/permute_B_SavingsWITHINFAM_1000.csv
- S3_Code/Residuals_new/PGLS/PermuteResults/permute_B_SavingsWITHINFAM_10000.csv
- S3_Code/Residuals_new/PGLS/PermuteResults/permute_B_SavingsWITHINFAM_100000.csv
- S3_Code/Residuals_new/PGLS/PermuteResults/permute_B_SavingsWITHINFAM_11000.csv
- S3_Code/Residuals_new/PGLS/PermuteResults/permute_B_SavingsWITHINFAM_12000.csv
- S3_Code/Residuals_new/PGLS/PermuteResults/permute_B_SavingsWITHINFAM_13000.csv
- S3_Code/Residuals_new/PGLS/PermuteResults/permute_B_SavingsWITHINFAM_14000.csv
- S3_Code/Residuals_new/PGLS/PermuteResults/permute_B_SavingsWITHINFAM_15000.csv
- S3_Code/Residuals_new/PGLS/PermuteResults/permute_B_SavingsWITHINFAM_16000.csv
- S3_Code/Residuals_new/PGLS/PermuteResults/permute_B_SavingsWITHINFAM_17000.csv
- S3_Code/Residuals_new/PGLS/PermuteResults/permute_B_SavingsWITHINFAM_18000.csv
- S3_Code/Residuals_new/PGLS/PermuteResults/permute_B_SavingsWITHINFAM_19000.csv
- S3_Code/Residuals_new/PGLS/PermuteResults/permute_B_SavingsWITHINFAM_2000.csv
- S3_Code/Residuals_new/PGLS/PermuteResults/permute_B_SavingsWITHINFAM_20000.csv
- S3_Code/Residuals_new/PGLS/PermuteResults/permute_B_SavingsWITHINFAM_21000.csv
- S3_Code/Residuals_new/PGLS/PermuteResults/permute_B_SavingsWITHINFAM_22000.csv
- S3_Code/Residuals_new/PGLS/PermuteResults/permute_B_SavingsWITHINFAM_23000.csv
- S3_Code/Residuals_new/PGLS/PermuteResults/permute_B_SavingsWITHINFAM_24000.csv
- S3_Code/Residuals_new/PGLS/PermuteResults/permute_B_SavingsWITHINFAM_25000.csv
- S3_Code/Residuals_new/PGLS/PermuteResults/permute_B_SavingsWITHINFAM_26000.csv
- S3_Code/Residuals_new/PGLS/PermuteResults/permute_B_SavingsWITHINFAM_27000.csv
- S3_Code/Residuals_new/PGLS/PermuteResults/permute_B_SavingsWITHINFAM_28000.csv
- S3_Code/Residuals_new/PGLS/PermuteResults/permute_B_SavingsWITHINFAM_29000.csv
- S3_Code/Residuals_new/PGLS/PermuteResults/permute_B_SavingsWITHINFAM_3000.csv
- S3_Code/Residuals_new/PGLS/PermuteResults/permute_B_SavingsWITHINFAM_30000.csv
- S3_Code/Residuals_new/PGLS/PermuteResults/permute_B_SavingsWITHINFAM_31000.csv
- S3_Code/Residuals_new/PGLS/PermuteResults/permute_B_SavingsWITHINFAM_32000.csv
- S3_Code/Residuals_new/PGLS/PermuteResults/permute_B_SavingsWITHINFAM_33000.csv
- S3_Code/Residuals_new/PGLS/PermuteResults/permute_B_SavingsWITHINFAM_34000.csv
- S3_Code/Residuals_new/PGLS/PermuteResults/permute_B_SavingsWITHINFAM_35000.csv
- S3_Code/Residuals_new/PGLS/PermuteResults/permute_B_SavingsWITHINFAM_36000.csv
- S3_Code/Residuals_new/PGLS/PermuteResults/permute_B_SavingsWITHINFAM_37000.csv
- S3_Code/Residuals_new/PGLS/PermuteResults/permute_B_SavingsWITHINFAM_38000.csv
- S3_Code/Residuals_new/PGLS/PermuteResults/permute_B_SavingsWITHINFAM_39000.csv
- S3_Code/Residuals_new/PGLS/PermuteResults/permute_B_SavingsWITHINFAM_4000.csv
- S3_Code/Residuals_new/PGLS/PermuteResults/permute_B_SavingsWITHINFAM_40000.csv
- S3_Code/Residuals_new/PGLS/PermuteResults/permute_B_SavingsWITHINFAM_41000.csv
- S3_Code/Residuals_new/PGLS/PermuteResults/permute_B_SavingsWITHINFAM_42000.csv
- S3_Code/Residuals_new/PGLS/PermuteResults/permute_B_SavingsWITHINFAM_43000.csv
- S3_Code/Residuals_new/PGLS/PermuteResults/permute_B_SavingsWITHINFAM_44000.csv
- S3_Code/Residuals_new/PGLS/PermuteResults/permute_B_SavingsWITHINFAM_45000.csv
- S3_Code/Residuals_new/PGLS/PermuteResults/permute_B_SavingsWITHINFAM_46000.csv
- S3_Code/Residuals_new/PGLS/PermuteResults/permute_B_SavingsWITHINFAM_47000.csv
- S3_Code/Residuals_new/PGLS/PermuteResults/permute_B_SavingsWITHINFAM_48000.csv
- S3_Code/Residuals_new/PGLS/PermuteResults/permute_B_SavingsWITHINFAM_49000.csv
- S3_Code/Residuals_new/PGLS/PermuteResults/permute_B_SavingsWITHINFAM_5000.csv
- S3_Code/Residuals_new/PGLS/PermuteResults/permute_B_SavingsWITHINFAM_50000.csv
- S3_Code/Residuals_new/PGLS/PermuteResults/permute_B_SavingsWITHINFAM_51000.csv
- S3_Code/Residuals_new/PGLS/PermuteResults/permute_B_SavingsWITHINFAM_52000.csv
- S3_Code/Residuals_new/PGLS/PermuteResults/permute_B_SavingsWITHINFAM_53000.csv
- S3_Code/Residuals_new/PGLS/PermuteResults/permute_B_SavingsWITHINFAM_54000.csv
- S3_Code/Residuals_new/PGLS/PermuteResults/permute_B_SavingsWITHINFAM_55000.csv
- S3_Code/Residuals_new/PGLS/PermuteResults/permute_B_SavingsWITHINFAM_56000.csv
- S3_Code/Residuals_new/PGLS/PermuteResults/permute_B_SavingsWITHINFAM_57000.csv
- S3_Code/Residuals_new/PGLS/PermuteResults/permute_B_SavingsWITHINFAM_58000.csv
- S3_Code/Residuals_new/PGLS/PermuteResults/permute_B_SavingsWITHINFAM_59000.csv
- S3_Code/Residuals_new/PGLS/PermuteResults/permute_B_SavingsWITHINFAM_6000.csv
- S3_Code/Residuals_new/PGLS/PermuteResults/permute_B_SavingsWITHINFAM_60000.csv
- S3_Code/Residuals_new/PGLS/PermuteResults/permute_B_SavingsWITHINFAM_61000.csv
- S3_Code/Residuals_new/PGLS/PermuteResults/permute_B_SavingsWITHINFAM_62000.csv
- S3_Code/Residuals_new/PGLS/PermuteResults/permute_B_SavingsWITHINFAM_63000.csv
- S3_Code/Residuals_new/PGLS/PermuteResults/permute_B_SavingsWITHINFAM_64000.csv
- S3_Code/Residuals_new/PGLS/PermuteResults/permute_B_SavingsWITHINFAM_65000.csv
- S3_Code/Residuals_new/PGLS/PermuteResults/permute_B_SavingsWITHINFAM_66000.csv
- S3_Code/Residuals_new/PGLS/PermuteResults/permute_B_SavingsWITHINFAM_67000.csv
- S3_Code/Residuals_new/PGLS/PermuteResults/permute_B_SavingsWITHINFAM_68000.csv
- S3_Code/Residuals_new/PGLS/PermuteResults/permute_B_SavingsWITHINFAM_69000.csv
- S3_Code/Residuals_new/PGLS/PermuteResults/permute_B_SavingsWITHINFAM_7000.csv
- S3_Code/Residuals_new/PGLS/PermuteResults/permute_B_SavingsWITHINFAM_70000.csv
- S3_Code/Residuals_new/PGLS/PermuteResults/permute_B_SavingsWITHINFAM_71000.csv
- S3_Code/Residuals_new/PGLS/PermuteResults/permute_B_SavingsWITHINFAM_72000.csv
- S3_Code/Residuals_new/PGLS/PermuteResults/permute_B_SavingsWITHINFAM_73000.csv
- S3_Code/Residuals_new/PGLS/PermuteResults/permute_B_SavingsWITHINFAM_74000.csv
- S3_Code/Residuals_new/PGLS/PermuteResults/permute_B_SavingsWITHINFAM_75000.csv
- S3_Code/Residuals_new/PGLS/PermuteResults/permute_B_SavingsWITHINFAM_76000.csv
- S3_Code/Residuals_new/PGLS/PermuteResults/permute_B_SavingsWITHINFAM_77000.csv
- S3_Code/Residuals_new/PGLS/PermuteResults/permute_B_SavingsWITHINFAM_78000.csv
- S3_Code/Residuals_new/PGLS/PermuteResults/permute_B_SavingsWITHINFAM_79000.csv
- S3_Code/Residuals_new/PGLS/PermuteResults/permute_B_SavingsWITHINFAM_8000.csv
- S3_Code/Residuals_new/PGLS/PermuteResults/permute_B_SavingsWITHINFAM_80000.csv
- S3_Code/Residuals_new/PGLS/PermuteResults/permute_B_SavingsWITHINFAM_81000.csv
- S3_Code/Residuals_new/PGLS/PermuteResults/permute_B_SavingsWITHINFAM_82000.csv
- S3_Code/Residuals_new/PGLS/PermuteResults/permute_B_SavingsWITHINFAM_83000.csv
- S3_Code/Residuals_new/PGLS/PermuteResults/permute_B_SavingsWITHINFAM_84000.csv
- S3_Code/Residuals_new/PGLS/PermuteResults/permute_B_SavingsWITHINFAM_85000.csv
- S3_Code/Residuals_new/PGLS/PermuteResults/permute_B_SavingsWITHINFAM_86000.csv
- S3_Code/Residuals_new/PGLS/PermuteResults/permute_B_SavingsWITHINFAM_87000.csv
- S3_Code/Residuals_new/PGLS/PermuteResults/permute_B_SavingsWITHINFAM_88000.csv
- S3_Code/Residuals_new/PGLS/PermuteResults/permute_B_SavingsWITHINFAM_89000.csv
- S3_Code/Residuals_new/PGLS/PermuteResults/permute_B_SavingsWITHINFAM_9000.csv
- S3_Code/Residuals_new/PGLS/PermuteResults/permute_B_SavingsWITHINFAM_90000.csv
- S3_Code/Residuals_new/PGLS/PermuteResults/permute_B_SavingsWITHINFAM_91000.csv
- S3_Code/Residuals_new/PGLS/PermuteResults/permute_B_SavingsWITHINFAM_92000.csv
- S3_Code/Residuals_new/PGLS/PermuteResults/permute_B_SavingsWITHINFAM_93000.csv
- S3_Code/Residuals_new/PGLS/PermuteResults/permute_B_SavingsWITHINFAM_94000.csv
- S3_Code/Residuals_new/PGLS/PermuteResults/permute_B_SavingsWITHINFAM_95000.csv
- S3_Code/Residuals_new/PGLS/PermuteResults/permute_B_SavingsWITHINFAM_96000.csv
- S3_Code/Residuals_new/PGLS/PermuteResults/permute_B_SavingsWITHINFAM_97000.csv
- S3_Code/Residuals_new/PGLS/PermuteResults/permute_B_SavingsWITHINFAM_98000.csv
- S3_Code/Residuals_new/PGLS/PermuteResults/permute_B_SavingsWITHINFAM_99000.csv
- S3_Code/Residuals_new/PGLS/PermuteResults/permute_B_SavingsWITHINFAM_LAST.csv
- S3_Code/Residuals_new/PGLS/PermuteResults/permute_S_1000.csv
- S3_Code/Residuals_new/PGLS/PermuteResults/permute_S_10000.csv
- S3_Code/Residuals_new/PGLS/PermuteResults/permute_S_100000.csv
- S3_Code/Residuals_new/PGLS/PermuteResults/permute_S_11000.csv
- S3_Code/Residuals_new/PGLS/PermuteResults/permute_S_12000.csv
- S3_Code/Residuals_new/PGLS/PermuteResults/permute_S_13000.csv
- S3_Code/Residuals_new/PGLS/PermuteResults/permute_S_14000.csv
- S3_Code/Residuals_new/PGLS/PermuteResults/permute_S_15000.csv
- S3_Code/Residuals_new/PGLS/PermuteResults/permute_S_16000.csv
- S3_Code/Residuals_new/PGLS/PermuteResults/permute_S_17000.csv
- S3_Code/Residuals_new/PGLS/PermuteResults/permute_S_18000.csv
- S3_Code/Residuals_new/PGLS/PermuteResults/permute_S_19000.csv
- S3_Code/Residuals_new/PGLS/PermuteResults/permute_S_2000.csv
- S3_Code/Residuals_new/PGLS/PermuteResults/permute_S_20000.csv
- S3_Code/Residuals_new/PGLS/PermuteResults/permute_S_21000.csv
- S3_Code/Residuals_new/PGLS/PermuteResults/permute_S_22000.csv
- S3_Code/Residuals_new/PGLS/PermuteResults/permute_S_23000.csv
- S3_Code/Residuals_new/PGLS/PermuteResults/permute_S_24000.csv
- S3_Code/Residuals_new/PGLS/PermuteResults/permute_S_25000.csv
- S3_Code/Residuals_new/PGLS/PermuteResults/permute_S_26000.csv
- S3_Code/Residuals_new/PGLS/PermuteResults/permute_S_27000.csv
- S3_Code/Residuals_new/PGLS/PermuteResults/permute_S_28000.csv
- S3_Code/Residuals_new/PGLS/PermuteResults/permute_S_29000.csv
- S3_Code/Residuals_new/PGLS/PermuteResults/permute_S_3000.csv
- S3_Code/Residuals_new/PGLS/PermuteResults/permute_S_30000.csv
- S3_Code/Residuals_new/PGLS/PermuteResults/permute_S_31000.csv
- S3_Code/Residuals_new/PGLS/PermuteResults/permute_S_32000.csv
- S3_Code/Residuals_new/PGLS/PermuteResults/permute_S_33000.csv
- S3_Code/Residuals_new/PGLS/PermuteResults/permute_S_34000.csv
- S3_Code/Residuals_new/PGLS/PermuteResults/permute_S_35000.csv
- S3_Code/Residuals_new/PGLS/PermuteResults/permute_S_36000.csv
- S3_Code/Residuals_new/PGLS/PermuteResults/permute_S_37000.csv
- S3_Code/Residuals_new/PGLS/PermuteResults/permute_S_38000.csv
- S3_Code/Residuals_new/PGLS/PermuteResults/permute_S_39000.csv
- S3_Code/Residuals_new/PGLS/PermuteResults/permute_S_4000.csv
- S3_Code/Residuals_new/PGLS/PermuteResults/permute_S_40000.csv
- S3_Code/Residuals_new/PGLS/PermuteResults/permute_S_41000.csv
- S3_Code/Residuals_new/PGLS/PermuteResults/permute_S_42000.csv
- S3_Code/Residuals_new/PGLS/PermuteResults/permute_S_43000.csv
- S3_Code/Residuals_new/PGLS/PermuteResults/permute_S_44000.csv
- S3_Code/Residuals_new/PGLS/PermuteResults/permute_S_45000.csv
- S3_Code/Residuals_new/PGLS/PermuteResults/permute_S_46000.csv
- S3_Code/Residuals_new/PGLS/PermuteResults/permute_S_47000.csv
- S3_Code/Residuals_new/PGLS/PermuteResults/permute_S_48000.csv
- S3_Code/Residuals_new/PGLS/PermuteResults/permute_S_49000.csv
- S3_Code/Residuals_new/PGLS/PermuteResults/permute_S_5000.csv
- S3_Code/Residuals_new/PGLS/PermuteResults/permute_S_50000.csv
- S3_Code/Residuals_new/PGLS/PermuteResults/permute_S_51000.csv
- S3_Code/Residuals_new/PGLS/PermuteResults/permute_S_52000.csv
- S3_Code/Residuals_new/PGLS/PermuteResults/permute_S_53000.csv
- S3_Code/Residuals_new/PGLS/PermuteResults/permute_S_54000.csv
- S3_Code/Residuals_new/PGLS/PermuteResults/permute_S_55000.csv
- S3_Code/Residuals_new/PGLS/PermuteResults/permute_S_56000.csv
- S3_Code/Residuals_new/PGLS/PermuteResults/permute_S_57000.csv
- S3_Code/Residuals_new/PGLS/PermuteResults/permute_S_58000.csv
- S3_Code/Residuals_new/PGLS/PermuteResults/permute_S_59000.csv
- S3_Code/Residuals_new/PGLS/PermuteResults/permute_S_6000.csv
- S3_Code/Residuals_new/PGLS/PermuteResults/permute_S_60000.csv
- S3_Code/Residuals_new/PGLS/PermuteResults/permute_S_61000.csv
- S3_Code/Residuals_new/PGLS/PermuteResults/permute_S_62000.csv
- S3_Code/Residuals_new/PGLS/PermuteResults/permute_S_63000.csv
- S3_Code/Residuals_new/PGLS/PermuteResults/permute_S_64000.csv
- S3_Code/Residuals_new/PGLS/PermuteResults/permute_S_65000.csv
- S3_Code/Residuals_new/PGLS/PermuteResults/permute_S_66000.csv
- S3_Code/Residuals_new/PGLS/PermuteResults/permute_S_67000.csv
- S3_Code/Residuals_new/PGLS/PermuteResults/permute_S_68000.csv
- S3_Code/Residuals_new/PGLS/PermuteResults/permute_S_69000.csv
- S3_Code/Residuals_new/PGLS/PermuteResults/permute_S_7000.csv
- S3_Code/Residuals_new/PGLS/PermuteResults/permute_S_70000.csv
- S3_Code/Residuals_new/PGLS/PermuteResults/permute_S_71000.csv
- S3_Code/Residuals_new/PGLS/PermuteResults/permute_S_72000.csv
- S3_Code/Residuals_new/PGLS/PermuteResults/permute_S_73000.csv
- S3_Code/Residuals_new/PGLS/PermuteResults/permute_S_74000.csv
- S3_Code/Residuals_new/PGLS/PermuteResults/permute_S_75000.csv
- S3_Code/Residuals_new/PGLS/PermuteResults/permute_S_76000.csv
- S3_Code/Residuals_new/PGLS/PermuteResults/permute_S_77000.csv
- S3_Code/Residuals_new/PGLS/PermuteResults/permute_S_78000.csv
- S3_Code/Residuals_new/PGLS/PermuteResults/permute_S_79000.csv
- S3_Code/Residuals_new/PGLS/PermuteResults/permute_S_8000.csv
- S3_Code/Residuals_new/PGLS/PermuteResults/permute_S_80000.csv
- S3_Code/Residuals_new/PGLS/PermuteResults/permute_S_81000.csv
- S3_Code/Residuals_new/PGLS/PermuteResults/permute_S_82000.csv
- S3_Code/Residuals_new/PGLS/PermuteResults/permute_S_83000.csv
- S3_Code/Residuals_new/PGLS/PermuteResults/permute_S_84000.csv
- S3_Code/Residuals_new/PGLS/PermuteResults/permute_S_85000.csv
- S3_Code/Residuals_new/PGLS/PermuteResults/permute_S_86000.csv
- S3_Code/Residuals_new/PGLS/PermuteResults/permute_S_87000.csv
- S3_Code/Residuals_new/PGLS/PermuteResults/permute_S_88000.csv
[truncated: 462 more entries]
