# Supplementary material for: Future Tense and Economic Decisions: Controlling for Cultural Evolution
Source: PLoS One. 2015 Jul 17;10(7):e0132145. doi: 10.1371/journal.pone.0132145 (PMC4506144; doi:10.1371/journal.pone.0132145)
Supplement: S8 Appendix — See README files within the various sub-folders. (ZIP) [file pone.0132145.s008.zip › S3_Code/addPLUSdata.r]

wals.codes = c('qaf','afr','akn','alw','alb','amh','','aeg','amr','arq','anl','arw','ass','aym','azi','aze','baj','bam','bam','bnj','','bsq','bej','blr','blr','bem','ben','bse','ber','bit','bos','bul','rnd','','cnt','ctl','ctl','ceb','chh','cic','cic','mnd','','cnt','','scr','cze','dgb','dsh','','dga','dts','dut','dyu','eng','est','ewe','fin','duz','fre','fri','fbf','ga','gag','glc','glc','gam','geo','ger','gam','grk','gcy','grk','gua','guj','chh','','hak','hrr','hau','haw','heb','hin','hun','','ice','igb','hin','mhi','oko','tel','ind','iri','ise','ita','jpn','jav','kdz','kmu','knd','','krm','kas','klt','','khm','kik','kin','kkn','','kor','krd','kji','lmp','lat','','lit','','loz','lda','lbu','','lux','mcd','mly','mym','mnk','mlt','mnd','mao','','skw','mel','mol','scr','moo','tim','','ndb','nep','stn','nor','nse','cic','owc','pan','prs','prs','fma','pol','por','qcu','rom','rmc','rka','','rus','sao','sup','pan','scr','ses','','sid','','sdh','svk','slo','slo','sod','snn','kse','stn','ses','scr','spa','bat','sun','swa','swt','swt','swe','','gpz','','tag','taq','tml','tny','tha','tha','','','','tig','','tsn','tsw','','tur','ukr','urd','uzb','ven','vie','rka','','wly','wlf','xho','yor','zaz','zul','akl','naa','tes','ava','krc','blc','brh','','','','bni','efi','','','tag','','gil','','ibi','tmu','','kab','kky','kfy','kzy','laz','lez','hil','','lur','','','jlu','','','oss','','','','','','psh','rru','','scr','','','','fin','swa','taz','tvo','tiv','','dri')

iso.codes = c('aar','afr','aka','alh','aln','amh','','arz','ary','acm','apc','hye','asm','ayc','azb','azb','bdl','bam','bam','bdy','','eus','bej','bel','bel','bmy','ben','tzm','wti','bth','bos','bul','run','','yue','cat','cat','ceb','sgw','nya','nya','cmn','','yue','','hrv','ces','dag','dan','','dga','dts','nld','dyu','eng','est','ewe','fin','zea','fra','frs','fuh','gaa','gag','glg','glg','gmo','kat','deu','gmo','ell','ell','ell','gug','guj','sgw','','hak','har','hau','haw','heb','hin','hun','','isl','ibo','hin','mar','ort','tel','ind','gle','its','ita','jpn','jav','kzj','kjg','kan','','kdr','kas','kzi','','khm','kik','kin','knn','','kor','kmr','kmr','ljp','lav','','lit','','loz','lug','lun','','ltz','mkd','zlm','mal','emk','mlt','cmn','mri','','swv','mel','ron','hrv','mos','tih','','nbl','nep','nso','nor','nse','nya','gaz','pan','pes','pes','fuc','pol','por','quz','ron','roh','rmy','','rus','ssy','spp','pan','hrv','sot','','sid','','snd','slk','slv','slv','gru','snk','ses','nso','sot','hrv','spa','bya','sun','swh','ssw','ssw','swe','','gsw','','tgl','nan','tam','kza','tha','tha','','','','tir','','tso','tsn','','tur','ukr','urd','uzn','ven','vie','rmy','','wal','wol','xho','yor','diq','zul','akl','cld','teo','ava','krc','bgp','brh','','','','bin','efi','','','tgl','','glk','','ibb','ttt','','kbd','kne','kir','kpv','lzz','lez','hil','','lrc','','','lwo','','','oss','','','','','','pst','nyo','','hrv','','','','fin','swh','tly','tat','tiv','','prs')


for(w in wals.codes){
	print(as.character(l[l$wals.code==w,]$family))
}

hh = read.table("HH_langFams.txt",header=FALSE,sep='\t')
names(hh) = c('code','fam')
for(w in iso.codes){
	print(as.character(hh[hh$code==w,]$fam))
}
