# Supplementary material for: Future Tense and Economic Decisions: Controlling for Cultural Evolution
Source: PLoS One. 2015 Jul 17;10(7):e0132145. doi: 10.1371/journal.pone.0132145 (PMC4506144; doi:10.1371/journal.pone.0132145)
Supplement: S8 Appendix — See README files within the various sub-folders. (ZIP) [file pone.0132145.s008.zip › S3_Code/addWALStoFuturenessPlus.r]

setwd('~/Documents/MPI/Chen_FTR_new/')
l = read.table('wals_data/languages.tab',sep='\t',header=TRUE)
d = read.table("wals_data/datapoints.tab", header=TRUE, sep="\t",as.is=TRUE)	
features = read.table("wals_data/features.tab", header=TRUE, sep="\t",encoding="UTF-8",fill=TRUE,comment.char="",as.is=TRUE)


v = read.table("wals_data/values.tab",sep='\t',header=TRUE)
#v = v[v$feature_id %in% levels(factor(grep('A',v$feature_id,value=TRUE))),]
v$feature_id = as.factor(v$feature_id)
values = tapply(v$description,v$feature_id,list)

for(i in 2:length(d[1,])){
	d[,i] = as.factor(d[,i])
	levels(d[,i]) = values[sub('X','',names(d)[i])][[1]]
}


fplus = read.table('Futureness_Plus_WALS5.tab',header=TRUE,sep='\t')


# Add Ethnologue pop
pop = read.table("ethnoData_Edited.txt",as.is=TRUE,header=FALSE,sep="\t")
names(pop) = c("CountryCode","Lang","LangCode","pop")
pop.lang = tapply(pop$pop,pop$LangCode,sum,na.rm=TRUE)

fplus$pop = NA
for(i in 1:length(fplus$ISO)){
	p = pop.lang[fplus$ISO[i]]
	if(!is.na(p)){
		fplus[i,]$pop = p
	}
}


orig.dim.fplus = dim(fplus)

# Add WALS
fplus.cols = (dim(fplus)[2]+1):(length(names(d))-1+dim(fplus)[2])
fplus[,fplus.cols] = NA
for(i in 1:dim(fplus)[1]){
	wc = as.character(fplus$WALS[i])
	if(nchar(wc)>1){
		fplus[i,fplus.cols] = d[d$wals_code==fplus$WALS[i],2:length(names(d))]
	}
}

names(fplus) = c(names(fplus)[1:orig.dim.fplus[2]],names(d)[2:length(names(d))])

for(i in 2:length(names(d))){
	d.code = names(d)[i]
	v.code = sub('X','',names(d)[i])
	
	fplus[,d.code] = as.character(values[v.code][[1]][fplus[,d.code]])
	
}
names(fplus) = sub('X','',names(fplus))
propernames = tapply(features$name,features$id,head)
names(fplus)[fplus.cols]= propernames[names(fplus)[fplus.cols]] 

# Write to file (commented for safety)
write.csv(fplus,"Futureness_Plus_WALS5_Cat.csv",row.names=FALSE)
