# Supplementary material for: Future Tense and Economic Decisions: Controlling for Cultural Evolution
Source: PLoS One. 2015 Jul 17;10(7):e0132145. doi: 10.1371/journal.pone.0132145 (PMC4506144; doi:10.1371/journal.pone.0132145)
Supplement: S8 Appendix — See README files within the various sub-folders. (ZIP) [file pone.0132145.s008.zip › S3_Code/ethnoData_Edited.txt]

AD	Catalan-Valencian-Balear	cat	31000
AD	French	fra	2400
AD	Spanish	spa	24600
AE	Arabic, Gulf Spoken	afb	744000
AE	Arabic, Shihhi Spoken	ssh	5000
AE	Arabic, Standard	arb	-1
AE	Balochi, Southern	bcc	100000
AE	Farsi, Western	pes	80000
AE	Pashto, Northern	pbu	100000
AE	Pashto, Southern	pbt	26100
AF	Afghan Sign Language	afg	500
AF	Aimaq	aiq	480000
AF	Arabic, Tajiki Spoken	abh	5000
AF	Ashkun	ask	1200
AF	Azerbaijani, South	azb	-1
AF	Balochi, Western	bgn	200000
AF	Brahui	brh	200000
AF	Darwazi	drw	10000
AF	Domari	rmt	-1
AF	Farsi, Eastern	prs	5600000
AF	Gawar-Bati	gwt	8000
AF	Grangali	nli	5000
AF	Gujari	gju	2000
AF	Hazaragi	haz	1770000
AF	Jakati	jat	1370
AF	Kamviri	xvi	4000
AF	Karakalpak	kaa	2000
AF	Kati	bsh	15000
AF	Kazakh	kaz	2000
AF	Kurdish, Northern	kmr	200000
AF	Kyrgyz	kir	750
AF	Malakhel	mld	2860
AF	Mogholi	mhj	-1
AF	Munji	mnj	3770
AF	Ormuri	oru	50
AF	Pahlavani	phv	2100
AF	Parachi	prc	-1
AF	Parya	paq	250
AF	Pashayi, Northeast	aee	54400
AF	Pashayi, Northwest	glh	-1
AF	Pashayi, Southeast	psi	54400
AF	Pashayi, Southwest	psh	108000
AF	Pashto, Northern	pbu	-1
AF	Pashto, Southern	pbt	1090000
AF	Prasuni	prn	1000
AF	Sanglechi-Ishkashimi	sgl	1000
AF	Savi	sdg	3000
AF	Shughni	sgh	20000
AF	Shumashti	sts	1000
AF	Tangshewi	tnf	10000
AF	Tirahi	tra	-1
AF	Tregami	trm	1000
AF	Turkmen	tuk	500000
AF	Uyghur	uig	3000
AF	Uzbek, Southern	uzs	1400000
AF	Waigali	wbk	1500
AF	Wakhi	wbl	9570
AF	Warduji	wrd	5000
AF	Wotapuri-Katarqalai	wsv	-1
AG	Antigua and Barbuda Creole English	aig	67000
AG	English	eng	9000
AI	Anguillan Creole English	aig	11500
AI	English	eng	950
AL	Albanian	sqi	-1
AL	Albanian, Gheg	aln	1800000
AL	Albanian, Tosk	als	2900000
AL	Aromanian	rup	10000
AL	Greek	ell	60000
AL	Macedonian	mkd	150000
AL	Romani, Vlax	rmy	60000
AL	Serbian	srp	297000
AM	Armenian	hye	3140000
AM	Armenian Sign Language	aen	-1
AM	Assyrian Neo-Aramaic	aii	3500
AM	Azerbaijani, North	azj	-1
AM	Erzya	myv	500
AM	Kurdish, Northern	kmr	100000
AM	Lomavren	rmi	50
AN	Dutch	nld	4000
AN	English	eng	1800
AN	Netherlands Antilles Creole English	vic	16700
AN	Papiamentu	pap	179000
AO	Bolo	blv	2630
AO	Cokwe	cjk	456000
AO	Diriku	diu	24000
AO	Holu	hol	23100
AO	Khwe	xuu	790
AO	Kikongo	kng	1000000
AO	Kilari	ldi	-1
AO	Kimbundu	kmb	3000000
AO	Kisikongo	kwy	328000
AO	Kung-Ekoka	knw	1640
AO	Kwadi	kwz	-1
AO	Kwangali	kwn	10900
AO	Lucazi	lch	155000
AO	Luimbi	lum	43900
AO	Lunda	lun	178000
AO	Luvale	lue	464000
AO	Luyana	lyn	32500
AO	Maligo	mwj	2230
AO	Mashi	mho	2630
AO	Mbangala	mxg	22300
AO	Mbukushu	mhw	4000
AO	Mbunda	mck	135000
AO	Mbwela	mfu	222000
AO	Ndombe	ndq	22300
AO	Ndonga	ndo	263000
AO	Ngandyera	nne	13100
AO	Nkangala	nkn	22300
AO	Nkumbi	khu	150000
AO	Nyaneka	nyk	300000
AO	Nyemba	nba	222000
AO	Nyengo	nye	9380
AO	Oshiwambo	kua	421000
AO	!O!ung	oun	5630
AO	Portuguese	por	57600
AO	Ruund	rnd	98500
AO	Sama	smd	24200
AO	Songo	nsx	50000
AO	Umbundu	umb	4000000
AO	Yaka	yaf	200000
AO	Yauma	yax	17100
AO	Yombe	yom	39400
AO	Zemba	dhm	18000
AR	Abipon	axb	-1
AR	Argentine Sign Language	aed	-1
AR	Aymara, Central	ayr	30000
AR	Chiripá	nhd	-1
AR	Chorote, Iyojwa’ja	crt	800
AR	Chorote, Iyo’wujwa	crq	1500
AR	Guaraní, Mbyá	gun	3000
AR	Guaraní, Western Argentine	gui	15000
AR	Kaiwá	kgk	510
AR	Mapudungun	arn	100000
AR	Mocoví	moc	4530
AR	Nivaclé	cag	200
AR	Ona	ona	2
AR	Pilagá	plg	4000
AR	Puelche	pue	-1
AR	Quechua, South Bolivian	quh	855000
AR	Quichua, Santiago del Estero	qus	60000
AR	Spanish	spa	33000000
AR	Tapieté	tpj	100
AR	Tehuelche	teh	4
AR	Toba	tob	19800
AR	Vilela	vil	20
AR	Welsh	cym	25000
AR	Wichí Lhamtés Güisnay	mzh	15000
AR	Wichí Lhamtés Nocten	mtp	100
AR	Wichí Lhamtés Vejoz	wlv	25000
AS	English	eng	1250
AS	Samoan	smo	56700
AT	Austrian Sign Language	asq	-1
AT	Bavarian	bar	7000000
AT	Croatian	hrv	19400
AT	German, Standard	deu	7500000
AT	German, Swiss	gsw	300000
AT	Hungarian	hun	25900
AT	Romani, Sinte	rmo	4350
AT	Slovene	slv	18000
AT	Walser	wae	8080
AU	Adnyamathanha	adt	130
AU	Aghu Tharnggalu	ggr	-1
AU	Alawa	alh	18
AU	Alngith	aid	-1
AU	Alyawarr	aly	1450
AU	Amarag	amg	-1
AU	Ami	amy	32
AU	Andegerebinha	adg	10
AU	Angloromani	rme	5000
AU	Anindilyakwa	aoi	1240
AU	Anmatyerre	amx	1220
AU	Antakarinya	ant	50
AU	Arabana	ard	-1
AU	Areba	aea	-1
AU	Arrarnta, Western	are	1000
AU	Arrernte, Eastern	aer	3820
AU	Atampaya	amz	-1
AU	Australian Aborigines Sign Language	asw	-1
AU	Australian Sign Language	asf	-1
AU	Awabakal	awk	-1
AU	Ayabadhu	ayd	-1
AU	Badimaya	bia	20
AU	Bandjalang	bdy	10
AU	Bandjigali	bjd	1
AU	Banggarla	bjb	-1
AU	Bardi	bcj	380
AU	Barrow Point	bpt	-1
AU	Bayali	bjy	-1
AU	Bayungu	bxj	6
AU	Bidyara	bym	20
AU	Biri	bzr	-1
AU	Broome Pearling Lugger Pidgin	bpl	40
AU	Bunaba	bck	160
AU	Burarra	bvr	700
AU	Burduna	bxn	3
AU	Dagoman	dgn	-1
AU	Darling	drl	-1
AU	Dayi	dax	70
AU	Dhalandji	dhl	20
AU	Dhangu	dhg	350
AU	Dhargari	dhr	6
AU	Dhurga	dhu	-1
AU	Dhuwal	duj	3650
AU	Dieri	dif	-1
AU	Dirari	dit	-1
AU	Djambarrpuyngu	djr	450
AU	Djamindjung	djd	30
AU	Djangun	djf	-1
AU	Djauan	djn	-1
AU	Djawi	djw	-1
AU	Djeebbana	djj	-1
AU	Djinang	dji	120
AU	Djinba	djb	60
AU	Djingili	jig	10
AU	Djiwarli	djl	-1
AU	Dyaabugay	dyy	3
AU	Dyaberdyaber	dyb	-1
AU	Dyangadi	dyn	5
AU	Dyirbal	dbl	40
AU	Dyugun	dyd	-1
AU	English	eng	17400000
AU	Erre	err	-1
AU	Flinders Island	fln	-1
AU	Gadjerawang	gdh	3
AU	Gagadu	gbu	6
AU	Gambera	gma	-1
AU	Gamilaraay	kld	3
AU	Ganggalida	gcd	-1
AU	Gangulu	gnl	-1
AU	Garawa	gbc	110
AU	Garig-Ilgar	ilg	-1
AU	Giyug	giy	2
AU	Gooniyandi	gni	100
AU	Gudanji	nji	3
AU	Gugadj	ggd	-1
AU	Gugu Badhun	gdc	-1
AU	Gugu Warra	wrw	-1
AU	Gugubera	kkp	15
AU	Guguyimidjir	kky	740
AU	Gumatj	gnn	300
AU	Gungabula	gyf	-1
AU	Gunwinggu	gup	1410
AU	Gunya	gyy	-1
AU	Gupapuyngu	guf	450
AU	Guragone	gge	20
AU	Gurdjar	gdj	30
AU	Gureng Gureng	gnr	-1
AU	Gurinji	gue	540
AU	Guwamu	gwu	-1
AU	Guyani	gvy	-1
AU	Iwaidja	ibd	150
AU	Jaru	ddj	340
AU	Kala Lagaw Ya	mwp	930
AU	Kalarko	kba	-1
AU	Kalkutung	ktg	-1
AU	Kamu	xmu	-1
AU	Kanju	kbe	50
AU	Karadjeri	gbd	12
AU	Kariyarra	vka	-1
AU	Kayardild	gyd	-1
AU	Kaytetye	gbb	200
AU	Kitja	gia	410
AU	Kokata	ktd	3
AU	Kriol	rop	10000
AU	Kukatja	kux	580
AU	Kuku-Mangk	xmq	-1
AU	Kuku-Mu’inh	xmp	-1
AU	Kuku-Muminh	xmh	31
AU	Kuku-Ugbanh	ugb	-1
AU	Kuku-Uwanh	uwa	40
AU	Kuku-Yalanji	gvn	240
AU	Kumbainggar	kgs	10
AU	Kunbarlang	wlg	75
AU	Kungarakany	ggk	-1
AU	Kunggara	kvs	10
AU	Kunggari	kgl	-1
AU	Kunjen	kjn	20
AU	Kurrama	vku	50
AU	Kuthant	xut	-1
AU	Kuuku-Ya’u	kuy	21
AU	Kwini	gww	50
AU	Lamu-Lamu	lby	-1
AU	Laragia	lrg	-1
AU	Lardil	lbz	2
AU	Leningitij	lnj	-1
AU	Limilngan	lmc	-1
AU	Madngele	zml	15
AU	Malay, Cocos Islands	coa	1000
AU	Malgana	vml	-1
AU	Manangkari	znk	-1
AU	Manda	zma	25
AU	Mandandanyi	zmk	-1
AU	Mangala	mem	-1
AU	Mangarayi	mpc	50
AU	Mangerr	zme	-1
AU	Mara	mec	15
AU	Maranunggu	zmr	15
AU	Margany	zmc	-1
AU	Margu	mhg	1
AU	Maridan	zmd	20
AU	Maridjabin	zmj	20
AU	Marimanindji	zmm	15
AU	Maringarr	zmt	30
AU	Marithiel	mfr	25
AU	Mariyedi	zmy	20
AU	Marriammu	xru	5
AU	Marti Ke	zmg	-1
AU	Martu Wangka	mpj	720
AU	Martuyhunira	vma	5
AU	Maung	mph	240
AU	Mayaguduna	xmy	-1
AU	Maykulan	mnt	-1
AU	Mbabaram	vmb	-1
AU	Mbara	mvl	-1
AU	Mbariman-Gudhinma	zmv	-1
AU	Meriam	ulk	320
AU	Miriwung	mep	110
AU	Miwa	vmi	-1
AU	Mudbura	mwd	120
AU	Mullukmulluk	mpb	9
AU	Muluridyi	vmu	-1
AU	Murrinh-Patha	mwf	1430
AU	Muruwari	zmu	-1
AU	Nakara	nck	75
AU	Nangikurrunggurr	nam	220
AU	Narrinyeri	nay	-1
AU	Ngaanyatjarra	ntj	990
AU	Ngadjunmaya	nju	10
AU	Ngalakan	nig	-1
AU	Ngalkbun	ngk	20
AU	Ngamini	nmv	-1
AU	Ngandi	nid	-1
AU	Nganyaywana	nyx	-1
AU	Ngarinman	nbj	170
AU	Ngarinyin	ung	82
AU	Ngarla	nlr	8
AU	Ngarluma	nrl	21
AU	Ngawun	nxn	-1
AU	Ngura	nbx	-1
AU	Ngurmbur	nrx	-1
AU	Nhanda	nha	-1
AU	Nhuwala	nhf	10
AU	Nijadali	nad	6
AU	Nimanbur	nmp	-1
AU	Nugunu	nnv	-1
AU	Nungali	nug	-1
AU	Nunggubuyu	nuy	360
AU	Nyamal	nly	20
AU	Nyangga	nny	-1
AU	Nyangumarta	nna	260
AU	Nyawaygi	nyt	-1
AU	Nyigina	nyh	50
AU	Nyulnyul	nyv	-1
AU	Nyunga	nys	170
AU	Pakanha	pkn	10
AU	Panytyima	pnw	50
AU	Pini	pii	-1
AU	Pinigura	pnv	5
AU	Pintiini	pti	250
AU	Pintupi-Luritja	piu	390
AU	Pirlatapa	bxi	-1
AU	Pitcairn-Norfolk	pih	-1
AU	Pitjantjatjara	pjt	2120
AU	Pitta Pitta	pit	-1
AU	Rembarunga	rmb	69
AU	Ritarungo	rit	94
AU	Thayore	thd	150
AU	Thaypan	typ	-1
AU	Thurawal	tbh	-1
AU	Tiwi	tiw	1830
AU	Tjurruru	tju	-1
AU	Torres Strait Creole	tcs	23400
AU	Tyaraity	woa	10
AU	Umbindhamu	umd	-1
AU	Umbugarla	umr	-1
AU	Umbuygamu	umg	-1
AU	Umpila	ump	100
AU	Uradhi	urf	-1
AU	Urningangg	urc	-1
AU	Wadjiginy	wdj	12
AU	Wadjigu	wdu	-1
AU	Wagaya	wga	-1
AU	Wageman	waq	10
AU	Wajarri	wbv	50
AU	Wakawaka	wkw	-1
AU	Walmajarri	wmt	860
AU	Wambaya	wmb	12
AU	Wamin	wmi	-1
AU	Wandarang	wnd	-1
AU	Wangaaybuwan-Ngiyambaa	wyb	12
AU	Wanggamala	wnm	-1
AU	Wangganguru	wgg	-1
AU	Wanman	wbt	20
AU	Waray	wrz	-1
AU	Wardaman	wrr	50
AU	Wariyangga	wri	-1
AU	Warlmanpa	wrl	50
AU	Warlpiri	wbp	2670
AU	Warluwara	wrb	-1
AU	Warrgamay	wgy	3
AU	Warrwa	wwr	-1
AU	Warumungu	wrm	520
AU	Warungu	wrg	-1
AU	Wikalkan	wik	86
AU	Wik-Epa	wie	-1
AU	Wik-Iiyanh	wij	40
AU	Wik-Keyangan	wif	-1
AU	Wik-Me’anha	wih	12
AU	Wik-Mungkan	wim	840
AU	Wik-Ngathana	wig	130
AU	Wikngenchera	wua	50
AU	Wilawila	wil	-1
AU	Wiradhuri	wrh	-1
AU	Wirangu	wiw	2
AU	Worimi	kda	-1
AU	Worora	unp	20
AU	Wuliwuli	wlu	-1
AU	Wulna	wux	1
AU	Wunambal	wub	20
AU	Wurrugu	wur	-1
AU	Yalarnnga	ylr	-1
AU	Yandruwandha	ynd	-1
AU	Yangman	jng	-1
AU	Yankunytjatjara	kdd	73
AU	Yan-nhangu	jay	40
AU	Yanyuwa	jao	52
AU	Yawarawarga	yww	-1
AU	Yawuru	ywr	30
AU	Yidiny	yii	12
AU	Yindjibarndi	yij	330
AU	Yindjilandji	yil	-1
AU	Yinggarda	yia	5
AU	Yir Yoront	yiy	15
AU	Yugambal	yub	-1
AW	Dutch	nld	5290
AW	English	eng	3000
AW	Papiamentu	pap	60000
AZ	Armenian	hye	152000
AZ	Avar	ava	44000
AZ	Azerbaijani, North	azj	6100000
AZ	Budukh	bdk	1000
AZ	Georgian	kat	16300
AZ	Judeo-Tat	jdt	24000
AZ	Khalaj	kjf	-1
AZ	Khinalugh	kjj	-1
AZ	Kryts	kry	6000
AZ	Kurdish, Northern	kmr	20000
AZ	Lezgi	lez	364000
AZ	Rutul	rut	110
AZ	Talysh	tly	800000
AZ	Tat, Muslim	ttt	18000
AZ	Tsakhur	tkr	13000
AZ	Udi	udi	4200
BA	Bosnian	bos	2000000
BA	Croatian	hrv	469000
BA	Romani, Vlax	rmy	400000
BA	Serbian	srp	1300000
BB	Bajan	bjs	259000
BB	English	eng	13000
BD	Assamese	asm	9000
BD	A’tong	aot	5400
BD	Bengali	ben	110000000
BD	Bihari	urd	250000
BD	Bishnupriya	bpy	40000
BD	Burmese	mya	300000
BD	Chak	ckh	5500
BD	Chakma	ccp	150000
BD	Chin, Asho	csh	2340
BD	Chin, Bawm	bgr	13500
BD	Chin, Falam	cfm	-1
BD	Chin, Haka	cnh	1260
BD	Chin, Khumi	cnk	2090
BD	Chittagonian	ctg	13000000
BD	Garo	grt	120000
BD	Hajong	haj	8000
BD	Indian Sign Language	ins	-1
BD	Khasi	kha	-1
BD	Koch	kdq	6000
BD	Koda	cdz	1300
BD	Kok Borok	trp	5000
BD	Kurux	kru	40000
BD	Marma	rmz	150000
BD	Megam	mef	6870
BD	Meitei	mni	15000
BD	Mizo	lus	250
BD	Mru	mro	30000
BD	Mundari	unr	2500
BD	Pangkhua	pkh	2500
BD	Pnar	pbv	4000
BD	Rakhine	rki	35000
BD	Rangpuri	rkt	10000000
BD	Riang	ria	500
BD	Rohingya	rhg	200000
BD	Sadri, Oraon	sdr	166000
BD	Santali	sat	157000
BD	Sauria Paharia	mjt	7000
BD	Sylheti	syl	7000000
BD	Tangchangya	tnv	21600
BD	Tippera	tpe	-1
BD	Usoi	usi	-1
BD	War-Jaintia	aml	16000
BE	Dutch	nld	4620000
BE	Flemish Sign Language	vgt	6000
BE	French	fra	4000000
BE	French Belgian Sign Language	sfb	-1
BE	German, Standard	deu	150000
BE	Limburgish	lim	600000
BE	Luxembourgeois	ltz	30000
BE	Picard	pcd	-1
BE	Vlaams	vls	6000000
BE	Walloon	wln	1120000
BF	Bambara	bam	300
BF	Biali	beh	1500
BF	Birifor, Malba	bfo	108000
BF	Bissa	bib	350000
BF	Bobo Madaré, Southern	bwq	312000
BF	Bolon	bof	17000
BF	Bomu	bmq	56000
BF	Buamu	box	186000
BF	Bwamu, Cwi	bwy	24000
BF	Bwamu, Láá Láá	bwj	69200
BF	Cerma	cme	61400
BF	Dagaari Dioula	dgd	21000
BF	Dagara, Northern	dgi	388000
BF	Dogon, Jamsay	djm	-1
BF	Dogon, Tomo Kan	dtm	-1
BF	Dogosé	dos	-1
BF	Dogoso	dgs	9000
BF	Dyan	dya	14100
BF	Dzùùngoo	dnn	13400
BF	French	fra	-1
BF	Fulfulde, Northeastern Burkina Faso	fuh	750000
BF	Gourmanchéma	gux	600000
BF	Hausa	hau	500
BF	Jalkunan	bxl	500
BF	Jula	dyu	1000000
BF	Kaansa	gna	6000
BF	Kalamsé	knz	9570
BF	Kantosi	xkt	-1
BF	Karaboro, Eastern	xrb	35000
BF	Karaboro, Western	kza	30200
BF	Kasem	xsm	120000
BF	Khe	kqg	1300
BF	Khisa	kqm	3000
BF	Konabéré	bbo	35000
BF	Koromfé	kfz	196000
BF	Kusaal	kus	17000
BF	Lobi	lob	286000
BF	Lyélé	lee	130000
BF	Marka	rkm	200000
BF	Moba	mfq	1800
BF	Mòoré	mos	5000000
BF	Natioro	nti	2400
BF	Ninkare	gur	25100
BF	N’ko	nqo	-1
BF	Nuni, Northern	nuv	50000
BF	Nuni, Southern	nnw	168000
BF	Pana	pnq	5000
BF	Phuie	pug	14300
BF	Samo, Matya	stj	105000
BF	Samo, Maya	sym	38000
BF	Samo, Southern	sbd	85000
BF	Seeku	sos	-1
BF	Sénoufo, Nanerigé	sen	50000
BF	Sénoufo, Senara	seq	50000
BF	Sénoufo, Sìcìté	sep	35000
BF	Siamou	sif	20000
BF	Sininkere	skq	6000
BF	Sissala	sld	13000
BF	Songhay	hmb	125000
BF	Tamasheq, Kidal	taq	31200
BF	Téén	lor	2000
BF	Tiéfo	tiq	1000
BF	Toussian, Northern	tsp	19500
BF	Toussian, Southern	wib	19500
BF	Turka	tuz	37000
BF	Viemo	vig	8000
BF	Wara	wbf	4500
BF	Winyé	kst	20000
BF	Zarma	dje	600
BG	Albanian, Gheg	aln	1000
BG	Aromanian	rup	10600
BG	Bulgarian	bul	7990000
BG	Bulgarian Sign Language	bqn	-1
BG	Crimean Tatar	crh	6000
BG	Gagauz	gag	12000
BG	Macedonian	mkd	150000
BG	Romani, Balkan	rmn	371000
BG	Romani, Vlax	rmy	500
BG	Russian Sign Language	rsl	-1
BG	Turkish	tur	747000
BH	Arabic, Baharna Spoken	abv	300000
BH	Arabic, Gulf Spoken	afb	100000
BH	Arabic, Standard	arb	-1
BI	French	fra	2200
BI	Rundi	run	4600000
BI	Swahili	swh	6360
BJ	Aguna	aug	3470
BJ	Aja	ajg	360000
BJ	Anii	blo	33600
BJ	Anufo	cko	13800
BJ	Baatonum	bba	460000
BJ	Biali	beh	64500
BJ	Boko	bqc	70000
BJ	Dendi	ddn	30000
BJ	Ditammari	tbz	120000
BJ	Ede Cabe	cbj	80000
BJ	Ede Ica	ica	63000
BJ	Ede Idaca	idd	100000
BJ	Ede Ije	ijj	50000
BJ	Ede Nago	nqg	200000
BJ	Ede Nago, Kura	nqk	25000
BJ	Ede Nago, Manigri-Kambolé	xkb	30000
BJ	Fon	fon	1400000
BJ	Foodo	fod	24500
BJ	French	fra	16700
BJ	Fulfulde, Borgu	fue	280000
BJ	Fulfulde, Gorgal	fuh	30000
BJ	Gbe, Ayizo	ayb	227000
BJ	Gbe, Ci	cib	25000
BJ	Gbe, Defi	gbh	13500
BJ	Gbe, Eastern Xwla	gbx	80000
BJ	Gbe, Gbesi	gbs	65000
BJ	Gbe, Kotafon	kqk	100000
BJ	Gbe, Maxi	mxl	66000
BJ	Gbe, Saxwe	sxw	6270
BJ	Gbe, Tofin	tfi	66000
BJ	Gbe, Waci	wci	110000
BJ	Gbe, Weme	wem	60000
BJ	Gbe, Western Xwla	xwl	50000
BJ	Gbe, Xwela	xwe	65000
BJ	Gen	gej	126000
BJ	Gourmanchéma	gux	62000
BJ	Gun	guw	320000
BJ	Hausa	hau	800000
BJ	Ifè	ife	80000
BJ	Kabiyé	kbp	30000
BJ	Kyenga	tye	1000
BJ	Lama	las	60000
BJ	Lukpa	dop	50000
BJ	Mbelime	mql	24500
BJ	Miyobe	soy	7000
BJ	Mokole	mkl	65500
BJ	Nateni	ntm	66000
BJ	Ngangam	gng	20000
BJ	Notre	bly	1500
BJ	Tchumbuli	bqa	2500
BJ	Tem	kdh	50000
BJ	Waama	wwa	50000
BJ	Yom	pil	74000
BJ	Yoruba	yor	465000
BM	English	eng	58800
BN	Belait	beg	1000
BN	Bisaya, Brunei	bsb	37600
BN	Brunei	kxd	215000
BN	Chinese, Hakka	hak	5650
BN	Chinese, Mandarin	cmn	10600
BN	Chinese, Min Dong	cdo	7060
BN	Chinese, Min Nan	nan	13100
BN	Chinese, Yue	yue	6350
BN	English	eng	8000
BN	Iban	iba	21400
BN	Lun Bawang	lnd	500
BN	Malay, Standard	zsm	-1
BN	Melanau, Central	mel	280
BN	Penan, Eastern	pez	55
BN	Tutong	ttg	16600
BO	Araona	aro	81
BO	Aymara	aym	-1
BO	Aymara, Central	ayr	1790000
BO	Ayoreo	ayo	770
BO	Baure	brg	13
BO	Bolivian Sign Language	bvl	350
BO	Callawalla	caw	10
BO	Canichana	caz	-1
BO	Cavineña	cav	1180
BO	Cayubaba	cyb	-1
BO	Chácobo	cao	550
BO	Chipaya	cap	1200
BO	Chiquitano	cax	5860
BO	Chorote, Iyo’wujwa	crq	8
BO	Ese Ejja	ese	1300
BO	Guaraní, Eastern Bolivian	gui	33700
BO	Guaraní, Western Bolivian	gnw	-1
BO	Guarayu	gyr	5930
BO	Ignaciano	ign	4500
BO	Itene	ite	-1
BO	Itonama	ito	10
BO	Jorá	jor	-1
BO	Leco	lec	20
BO	Machinere	mpd	140
BO	Movima	mzp	1450
BO	Pacahuara	pcp	17
BO	Pauserna	psm	-1
BO	Plautdietsch	pdt	28600
BO	Quechua, North Bolivian	qul	116000
BO	Quechua, South Bolivian	quh	2780000
BO	Reyesano	rey	4600
BO	Saraveca	sar	-1
BO	Shinabo	snh	-1
BO	Sirionó	srq	400
BO	Spanish	spa	3480000
BO	Tacana	tna	1820
BO	Tapieté	tpj	70
BO	Toba	tob	100
BO	Toromono	tno	200
BO	Trinitario	trn	5500
BO	Tsimané	cas	5320
BO	Uru	ure	2
BO	Wichí Lhamtés Nocten	mtp	1810
BO	Yaminahua	yaa	140
BO	Yuqui	yuq	120
BO	Yuracare	yuz	2680
BR	Acroá	acs	-1
BR	Agavotaguerra	avo	-1
BR	Aikanã	tba	180
BR	Amahuaca	amc	220
BR	Amanayé	ama	-1
BR	Amundava	adw	83
BR	Anambé	aan	7
BR	Apalaí	apy	450
BR	Apiaká	api	190
BR	Apinayé	apn	1260
BR	Apurinã	apu	-1
BR	Arapaso	arj	-1
BR	Arára, Mato Grosso	axg	-1
BR	Arára, Pará	aap	200
BR	Araweté	awt	290
BR	Arikapú	ark	6
BR	Arikem	ait	-1
BR	Aruá	arx	12
BR	Arutani	atx	17
BR	Ashéninka, Ucayali-Yurúa	cpb	870
BR	Asurini of Xingu	asn	110
BR	Asurini, Tocantins	asu	300
BR	Atorada	aox	-1
BR	Aurá	aux	-1
BR	Avá-Canoeiro	avv	40
BR	Awetí	awe	140
BR	Bakairí	bkq	950
BR	Baniwa	bwi	5460
BR	Borôro	bor	1020
BR	Brazilian Sign Language	bzs	-1
BR	Cafundo Creole	ccd	40
BR	Caló	rmr	10000
BR	Canela	ram	1800
BR	Carib	car	100
BR	Cashinahua	cbs	400
BR	Chiripá	nhd	4900
BR	Cinta Larga	cin	1300
BR	Cocama-Cocamilla	cod	50
BR	Cubeo	cub	150
BR	Curripaco	kpc	1250
BR	Dâw	kwa	83
BR	Dení	dny	750
BR	Desano	des	960
BR	Dutch	nld	-1
BR	Enawené-Nawé	unk	320
BR	Gavião do Jiparaná	gvo	470
BR	Gavião, Pará	gvp	-1
BR	Guajá	gvj	370
BR	Guajajára	gub	15000
BR	Guana	gqn	-1
BR	Guanano	gvc	550
BR	Guaraní, Mbyá	gun	6000
BR	Guarequena	gae	340
BR	Guató	gta	40
BR	Himarimã	hir	-1
BR	Hixkaryána	hix	600
BR	Hunsrik	hrx	3000000
BR	Hupdë	jup	1210
BR	Iapama	iap	200
BR	Iatê	fun	2930
BR	Ikpeng	txi	320
BR	Ingarikó	ake	670
BR	Irántxe	irn	190
BR	Jabutí	jbt	5
BR	Jamamadí	jaa	480
BR	Júma	jua	4
BR	Jurúna	jur	-1
BR	Kaapor	urb	800
BR	Kaapor Sign Language	uks	7
BR	Kabixí	xbx	100
BR	Kadiwéu	kbc	1590
BR	Kaimbé	xai	-1
BR	Kaingang	kgp	-1
BR	Kaingáng, São Paulo	zkp	-1
BR	Kaiwá	kgk	18000
BR	Kamakan	vkm	-1
BR	Kamayurá	kay	360
BR	Kamba	xba	-1
BR	Kambiwá	xbw	-1
BR	Kanamarí	knm	1650
BR	Kanoé	kxo	-1
BR	Kapinawá	xpn	-1
BR	Karahawyana	xkh	40
BR	Karajá	kpj	3600
BR	Karapanã	cbc	50
BR	Karipúna	kgm	-1
BR	Karipuna	kuq	14
BR	Karipúna Creole French	kmv	1710
BR	Karirí-Xocó	kzw	-1
BR	Karitiâna	ktn	320
BR	Karo	arr	170
BR	Katawixi	xat	10
BR	Katukína	kav	1
BR	Katukína, Panoan	knt	-1
BR	Kaxararí	ktx	270
BR	Kaxuiâna	kbb	-1
BR	Kayabí	kyz	1000
BR	Kayapó	txu	7100
BR	Kepkiriwát	kpn	-1
BR	Korubo	xor	250
BR	Krahô	xra	2000
BR	Krenak	kqq	150
BR	Kreye	xre	30
BR	Krinkati-Timbira	xri	420
BR	Kuikúro-Kalapálo	kui	870
BR	Kulina	cul	2540
BR	Kulina Pano	xpk	32
BR	Kuruáya	kyr	-1
BR	Kwaza	xwa	25
BR	Lakondê	lkd	1
BR	Latundê	ltn	20
BR	Machinere	mpd	260
BR	Macuna	myy	100
BR	Macushi	mbc	19000
BR	Makuráp	mpu	110
BR	Mamaindé	wmd	330
BR	Mandahuaca	mht	3
BR	Mapidian	mpw	50
BR	Maquiritari	mch	430
BR	Maritsauá	msp	-1
BR	Marúbo	mzr	1040
BR	Matipuhy	mzo	-1
BR	Matís	mpq	240
BR	Matsés	mcf	800
BR	Maxakalí	mbl	800
BR	Mehináku	mmh	200
BR	Miraña	boa	610
BR	Miriti	mmv	-1
BR	Mondé	mnd	30
BR	Morerebi	xmo	100
BR	Mundurukú	myu	10100
BR	Nadëb	mbj	300
BR	Nambikuára, Southern	nab	1150
BR	Nhengatu	yrl	3000
BR	Ninam	shb	470
BR	Nukuini	nuc	-1
BR	Ofayé	opy	-1
BR	Omagua	omg	156
BR	Oro Win	orw	5
BR	Oti	oti	-1
BR	Otuke	otu	-1
BR	Pakaásnovos	pav	1930
BR	Palikúr	plu	920
BR	Panará	kre	250
BR	Pankararé	pax	-1
BR	Pankararú	paz	-1
BR	Papavô	ppv	170
BR	Parakanã	pak	900
BR	Paranawát	paf	-1
BR	Parecís	pab	1290
BR	Pataxó Hã-Ha-Hãe	pth	-1
BR	Paumarí	pad	-1
BR	Pemon	aoc	680
BR	Pirahã	myp	360
BR	Piratapuyo	pir	620
BR	Plautdietsch	pdt	5960
BR	Pokangá	pok	100
BR	Portuguese	por	163000000
BR	Potiguára	pog	-1
BR	Poyanáwa	pyn	12
BR	Puri	prr	-1
BR	Puruborá	pur	2
BR	Rikbaktsa	rkb	910
BR	Sabanês	sae	1
BR	Sakirabiá	skf	23
BR	Salumá	slj	240
BR	Sanumá	xsu	1800
BR	Sateré-Mawé	mav	7130
BR	Sharanahua	mcd	3
BR	Shenenawa	swo	360
BR	Sikiana	sik	33
BR	Siriano	sri	10
BR	Suruahá	swx	130
BR	Suruí	sru	920
BR	Suruí do Pará	mdz	180
BR	Suyá	suy	330
BR	Talian	vec	4000000
BR	Tapeba	tbb	-1
BR	Tapirapé	taf	500
BR	Tariana	tae	100
BR	Tawandê	xtw	-1
BR	Tembé	tqb	180
BR	Tenharim	pah	790
BR	Terêna	ter	15000
BR	Ticuna	tca	32600
BR	Tingui-Boto	tgv	-1
BR	Torá	trz	-1
BR	Tremembé	tme	-1
BR	Trió	tri	900
BR	Truká	tka	-1
BR	Trumai	tpy	100
BR	Tucano	tuo	2630
BR	Tukumanféd	tkf	-1
BR	Tuparí	tpr	300
BR	Tupí	tpw	-1
BR	Tupinambá	tpn	-1
BR	Tupinikin	tpk	-1
BR	Turiwára	twt	-1
BR	Tuxá	tud	-1
BR	Tuxináwa	tux	-1
BR	Tuyuca	tue	460
BR	Uamué	uam	-1
BR	Umotína	umo	-1
BR	Uru-Eu-Wau-Wau	urz	87
BR	Urumi	uru	-1
BR	Uru-Pa-In	urp	200
BR	Waimaha	bao	100
BR	Waimiri-Atroarí	atr	930
BR	Waiwai	waw	2910
BR	Wajiara	yui	50
BR	Wakoná	waf	-1
BR	Wapishana	wap	6500
BR	Wasu	wsu	-1
BR	Waurá	wau	330
BR	Wayampi	oym	530
BR	Wayana	way	150
BR	Wayoró	wyr	80
BR	Wiraféd	wir	-1
BR	Xakriabá	xkr	-1
BR	Xavánte	xav	10000
BR	Xerénte	xer	1810
BR	Xetá	xet	3
BR	Xipaya	xiy	2
BR	Xipináwa	xip	-1
BR	Xiriâna	xir	-1
BR	Xokleng	xok	760
BR	Xukurú	xoo	-1
BR	Yabaâna	ybn	-1
BR	Yalakalore	xyl	-1
BR	Yaminahua	yaa	500
BR	Yanomámi	wca	9000
BR	Yanomamö	guu	1940
BR	Yawalapití	yaw	7
BR	Yawanawa	ywn	450
BR	Yuhup	yab	360
BR	Zo’é	pto	150
BS	Bahamas Creole English	bah	225000
BS	English	eng	49300
BS	Taino	tnq	-1
BT	Adap	adp	-1
BT	Brokkat	bro	300
BT	Brokpake	sgt	5000
BT	Bumthangkha	kjz	36500
BT	Chalikha	tgf	8200
BT	Chocangacakha	cgk	20000
BT	Dakpakha	dka	1000
BT	Dzalakha	dzl	68400
BT	Dzongkha	dzo	160000
BT	Gongduk	goe	2100
BT	Khengkha	xkf	50000
BT	Kurtokha	xkz	10000
BT	Kurux	kru	4200
BT	Lakha	lkh	8000
BT	Layakha	lya	1100
BT	Lepcha	lep	2000
BT	Lhokpu	lhp	2500
BT	Lunanakha	luk	700
BT	Nepali	nep	265000
BT	Nupbikha	npb	2200
BT	Nyenkha	neh	10000
BT	Olekha	ole	1000
BT	Tibetan	bod	4800
BT	Tseku	tsk	6400
BT	Tshangla	tsj	157000
BW	Afrikaans	afr	20000
BW	||Ani	hnh	1000
BW	Birwa	brl	15000
BW	English	eng	4000
BW	||Gana	gnk	2000
BW	Gciriku	diu	2000
BW	|Gwi	gwj	2500
BW	Herero	her	31000
BW	‡Hua	huc	200
BW	Ju|’hoan	ktz	5000
BW	Kalanga	kck	150000
BW	Kgalagadi	xkv	40000
BW	Khwe	xuu	1800
BW	Kua	tyu	820
BW	Kuhane	sbs	3000
BW	‡Kx’au||’ein	aue	3000
BW	Lozi	loz	14000
BW	Mbukushu	mhw	20000
BW	Nama	naq	200
BW	Nambya	nmq	15000
BW	Naro	nhr	10000
BW	Ndebele	nde	17000
BW	Shua	shg	6000
BW	Tsoa	hio	3000
BW	Tswana	tsn	1070000
BW	Tswapong	two	2000
BW	!Xóõ	nmn	4000
BW	Yeyi	yey	20000
BW	Zezuru	sna	11000
BY	Belarusan	bel	6720000
BY	Rusyn	rue	-1
BZ	Belize Kriol English	bzj	70000
BZ	English	eng	60000
BZ	Garifuna	cab	16100
BZ	Kekchí	kek	11200
BZ	Maya, Mopán	mop	9200
BZ	Maya, Yucatán	yua	6000
BZ	Plautdietsch	pdt	6900
BZ	Spanish	spa	101000
CA	Abnaki, Western	abe	5
CA	Algonquin	alq	2430
CA	American Sign Language	ase	-1
CA	Assiniboine	asb	250
CA	Atikamekw	atj	-1
CA	Babine	bcr	500
CA	Beaver	bea	300
CA	Bella Coola	blc	20
CA	Blackfoot	bla	4500
CA	Carrier	crx	2060
CA	Carrier, Southern	caf	500
CA	Cayuga	cay	50
CA	Chilcotin	clc	1140
CA	Chinese, Hakka	hak	5900
CA	Chinook Wawa	chn	83
CA	Comox	coo	-1
CA	Cree	cre	-1
CA	Cree, Moose	crm	-1
CA	Cree, Northern East	crl	5310
CA	Cree, Plains	crk	34000
CA	Cree, Southern East	crj	7310
CA	Cree, Swampy	csw	4500
CA	Cree, Woods	cwd	35000
CA	Dakota	dak	3880
CA	Dene	chp	-1
CA	Dogrib	dgr	2110
CA	English	eng	20000000
CA	French	fra	6700000
CA	German, Pennsylvania	pdc	15000
CA	Gitxsan	git	-1
CA	Gwich’in	gwi	500
CA	Haida	hai	-1
CA	Haida, Northern	hdn	30
CA	Haida, Southern	hax	10
CA	Haisla	has	25
CA	Halkomelem	hur	200
CA	Han	haa	7
CA	Heiltsuk	hei	300
CA	Hutterisch	geh	33000
CA	Inuktitut	iku	-1
CA	Inuktitut, Eastern Canadian	ike	14000
CA	Inuktitut, North Alaskan	esi	-1
CA	Inuktitut, Western Canadian	ikt	4000
CA	Kaska	kkz	400
CA	Kutenai	kut	6
CA	Kwakiutl	kwk	190
CA	Lakota	lkt	190
CA	Lillooet	lil	200
CA	Malecite-Passamaquoddy	pqm	1100
CA	Maritime Sign Language	nsr	-1
CA	Michif	crg	600
CA	Micmac	mic	8960
CA	Mohawk	moh	760
CA	Montagnais	moe	8480
CA	Munsee	umu	7
CA	Naskapi	nsk	-1
CA	Nisga’a	ncg	-1
CA	Nootka	noo	200
CA	Ojibwa	oji	-1
CA	Ojibwa, Central	ojc	8000
CA	Ojibwa, Eastern	ojg	25900
CA	Ojibwa, Northwestern	ojb	20000
CA	Ojibwa, Severn	ojs	-1
CA	Ojibwa, Western	ojw	10000
CA	Okanagan	oka	400
CA	Oneida	one	200
CA	Onondaga	ono	75
CA	Ottawa	otw	7100
CA	Plautdietsch	pdt	80000
CA	Potawatomi	pot	1250
CA	Quebec Sign Language	fcs	-1
CA	Salish, Straits	str	20
CA	Sarsi	srs	50
CA	Sechelt	sec	40
CA	Sekani	sek	35
CA	Seneca	see	25
CA	Shuswap	shs	500
CA	Slave	den	-1
CA	Slavey, North	scs	-1
CA	Slavey, South	xsl	-1
CA	Squamish	squ	15
CA	Stoney	sto	2300
CA	Tagish	tgx	2
CA	Tahltan	tht	35
CA	Tanana, Upper	tau	10
CA	Thompson	thp	720
CA	Tlingit	tli	230
CA	Tsimshian	tsi	750
CA	Tuscarora	tus	7
CA	Tutchone, Northern	ttm	200
CA	Tutchone, Southern	tce	200
CD	Alur	alz	750000
CD	Amba	rwm	4500
CD	Asoa	asv	25500
CD	Aushi	auh	-1
CD	Avokaya	avu	25000
CD	Babango	bbm	2550
CD	Baka	bdh	1300
CD	Bali	bcp	42000
CD	Baloi	biz	20000
CD	Bamwe	bmg	20000
CD	Banda, Mid-Southern	bjo	2000
CD	Banda, South Central	lnl	3000
CD	Banda, Togbo-Vara	tor	12000
CD	Bangala	bxg	-1
CD	Bangba	bbe	11000
CD	Bangi	bni	50900
CD	Bangubangu	bnx	171000
CD	Barambu	brm	25600
CD	Beeke	bkf	1000
CD	Bemba	bem	300000
CD	Bemba	bmy	296000
CD	Bembe	bmb	252000
CD	Bendi	bct	32000
CD	Bera	brf	120000
CD	Bhele	bhy	15000
CD	Bila	bip	40000
CD	Binji	bpj	165000
CD	Boguru	bqu	-1
CD	Boko	bkp	-1
CD	Bolia	bli	100000
CD	Boloki	bkt	-1
CD	Bolondo	bzm	3000
CD	Boma	boh	20500
CD	Bomboli	bml	2500
CD	Bomboma	bws	23000
CD	Borna	bxx	-1
CD	Bozaba	bzo	5500
CD	Budu	buu	180000
CD	Budza	bja	226000
CD	Buraka	bkg	1300
CD	Bushoong	buf	155000
CD	Buya	byy	13000
CD	Buyu	byi	10000
CD	Bwa	bww	200000
CD	Bwela	bwl	8400
CD	Bwile	bwc	12400
CD	Chokwe	cjk	504000
CD	Dengese	dez	8600
CD	Ding	diz	155000
CD	Dongo	doo	12900
CD	Dzando	dzn	6000
CD	Efe	efe	20000
CD	Enya	gey	15000
CD	Foma	fom	13000
CD	French	fra	-1
CD	Fuliiru	flr	300000
CD	Furu	fuu	12000
CD	Gbanziri	gbg	3000
CD	Gbati-ri	gti	21000
CD	Gilima	gix	12000
CD	Gobu	gox	12000
CD	Hamba	hba	13000
CD	Havu	hav	506000
CD	Hema	nix	125000
CD	Hemba	hem	181000
CD	Holoholo	hoo	15500
CD	Holu	hol	5100
CD	Hunde	hke	200000
CD	Hungana	hum	-1
CD	Joba	job	10000
CD	Kabwari	kcw	8400
CD	Kaiku	kkq	13000
CD	Kakwa	keo	20000
CD	Kaliko	kbo	7500
CD	Kango	kty	5900
CD	Kango	kzy	2000
CD	Kanu	khx	3500
CD	Kanyok	kny	200000
CD	Kaonde	kqn	36000
CD	Kari	kbj	-1
CD	Kela	kel	180000
CD	Kele	khy	160000
CD	Kete	kcv	8400
CD	Kituba	ktu	4200000
CD	Komo	kmw	400000
CD	Kongo	kon	-1
CD	Kongo, San Salvador	kwy	537000
CD	Konzo	koo	-1
CD	Koongo	kng	3000000
CD	Kpala	kpl	3000
CD	Kusu	ksv	26000
CD	Kwami	ktf	-1
CD	Kwese	kws	-1
CD	Lala-Bisa	leb	-1
CD	Lalia	lal	55000
CD	Lamba	lam	-1
CD	Langbashe	lna	3000
CD	Lega-Mwenga	lgm	44900
CD	Lega-Shabunda	lea	400000
CD	Lele	lel	26000
CD	Lendu	led	750000
CD	Lengola	lej	100000
CD	Lese	les	50000
CD	Libinza	liz	10000
CD	Ligenza	lgz	43000
CD	Lika	lik	60000
CD	Likila	lie	8400
CD	Lingala	lin	2040000
CD	Lobala	loq	60000
CD	Logo	log	210000
CD	Lombi	lmi	12000
CD	Lombo	loo	10000
CD	Lonzo	lnz	-1
CD	Luba-Kasai	lua	6300000
CD	Luba-Katanga	lub	1510000
CD	Lugbara	lgg	840000
CD	Luna	luj	-1
CD	Lunda	lun	-1
CD	Lusengo	lse	42000
CD	Lwalu	lwa	21000
CD	Ma	msj	4700
CD	Mabaale	mmz	42000
CD	Mamvu	mdi	60000
CD	Mangbetu	mdj	-1
CD	Mangbutu	mdk	15000
CD	Mayeka	myc	21000
CD	Mayogo	mdm	100000
CD	Mba	mfc	36100
CD	Mbala	mdp	200000
CD	Mbandja	zmz	352000
CD	Mbesa	zms	8400
CD	Mbo	zmw	11000
CD	Mbole	mdq	100000
CD	Mfinu	zmf	8400
CD	Mituku	zmq	50900
CD	Moingi	mwz	4200
CD	Mongo-Nkundu	lol	400000
CD	Mono	mnh	65000
CD	Monzombo	moj	5000
CD	Mpuono	zmp	165000
CD	Mündü	muh	2800
CD	Mvuba	mxh	5100
CD	Nande	nnb	903000
CD	Ndaka	ndk	25000
CD	Ndo	ndp	100000
CD	Ndobo	ndw	10200
CD	Ndolo	ndl	8000
CD	Ndunga	ndt	2500
CD	Ngando	nxd	220000
CD	Ngbaka	nga	1010000
CD	Ngbaka Ma’bo	nbm	11000
CD	Ngbandi, Northern	ngb	250000
CD	Ngbandi, Southern	nbw	-1
CD	Ngbee	jgb	-1
CD	Ngbinda	nbd	4200
CD	Ngbundu	nuu	16000
CD	Ngelima	agh	13600
CD	Ngiti	niy	100000
CD	Ngombe	ngc	150000
CD	Ngongo	noq	4080
CD	Ngul	nlo	8400
CD	Ngundu	nue	5100
CD	Nkutu	nkw	40000
CD	Ntomba	nto	100000
CD	Nyali	nlj	43000
CD	Nyanga	nyj	150000
CD	Nyanga-li	nyc	48000
CD	Nyindu	nyg	8400
CD	Nzakara	nzk	-1
CD	Ombo	oml	8400
CD	Omi	omi	91000
CD	Pagibete	pae	28000
CD	Pambia	pmb	21000
CD	Pelende	ppp	8400
CD	Phende	pem	420000
CD	Poke	pof	46000
CD	Ruund	rnd	153000
CD	Rwanda	kin	250000
CD	Sakata	skt	75000
CD	Salampasu	slx	60000
CD	Samba	smx	4200
CD	Sanga	sng	431000
CD	Sango	sag	-1
CD	Seba	kdg	167000
CD	Sengele	szg	17000
CD	Sere	swf	2500
CD	Shi	shr	654000
CD	So	soc	6000
CD	Sonde	shc	96000
CD	Songa	sgo	-1
CD	Songe	sop	1000000
CD	Songo	soo	13000
CD	Songomeno	soe	50000
CD	Songoora	sod	1300
CD	Suku	sub	50000
CD	Swahili, Congo	swc	-1
CD	Taabwa	tap	250000
CD	Tagbu	tbm	17000
CD	Talinga-Bwisi	tlj	30900
CD	Teke, Eboo	ebo	454000
CD	Teke, Ibali	tek	167000
CD	Tembo	tbt	150000
CD	Tembo	tmv	5000
CD	Tetela	tll	750000
CD	Tiene	tii	24500
CD	Vanuma	vau	6700
CD	Wongo	won	12700
CD	Yaka	yaf	700000
CD	Yakoma	yky	10000
CD	Yamongeri	ymg	13000
CD	Yango	yng	3000
CD	Yansi	yns	100000
CD	Yela	yel	33000
CD	Yombe	yom	669000
CD	Yulu	yul	-1
CD	Zande	zne	730000
CD	Zimba	zmb	120000
CF	Ali	aiy	35000
CF	Banda, Mid-Southern	bjo	100000
CF	Banda, South Central	lnl	150000
CF	Banda, Togbo-Vara	tor	12000
CF	Banda, West Central	bbp	4500
CF	Banda-Bambari	liy	183000
CF	Banda-Banda	bpd	102000
CF	Banda-Mbrès	bqk	42500
CF	Banda-Ndélé	bfl	35500
CF	Banda-Yangere	yaj	26500
CF	Birri	bvq	200
CF	Bodo	boy	15
CF	Bofi	bff	23500
CF	Bokoto	bdt	130000
CF	Buraka	bkg	2500
CF	Dagba	dgk	34000
CF	Dendi	deq	10000
CF	French	fra	9000
CF	Fulfulde, Bagirmi	fui	156000
CF	Furu	fuu	4000
CF	Ganzi	gnz	1400
CF	Gbanu	gbv	95000
CF	Gbanziri	gbg	14500
CF	Gbaya	gba	-1
CF	Gbaya, Northwest	gya	200000
CF	Gbaya, Southwest	gso	220000
CF	Gbaya-Bossangoa	gbp	200000
CF	Gbaya-Bozoum	gbq	32500
CF	Gbayi	gyg	5000
CF	Geme	geq	550
CF	Gubu	gox	-1
CF	Gula	kcm	13000
CF	Gundi	gdi	9000
CF	Kaba	ksp	72000
CF	Kaba Démé, Sara	kwg	-1
CF	Kaba Náà, Sara	kwv	-1
CF	Kako	kkj	10400
CF	Kara	kah	4800
CF	Kare	kbn	93000
CF	Kpagua	kuw	3830
CF	Kpatili	kym	4500
CF	Laka	lap	2050
CF	Langbashe	lna	40000
CF	Limassa	bme	-1
CF	Lutos	ndy	17000
CF	Manza	mzv	220000
CF	Mbangi	mgn	2750
CF	Mbati	mdn	60000
CF	Mbay	myb	8300
CF	Mbum	mdd	12500
CF	Monzombo	moj	1600
CF	Mpiemo	mcx	24000
CF	Ngam	nmc	17700
CF	Ngando	ngd	5000
CF	Ngbaka Ma’bo	nbm	88000
CF	Ngbaka Manza	ngg	29000
CF	Ngombe	nmj	1450
CF	Nzakara	nzk	50000
CF	Pana	pnz	82000
CF	Pande	bkj	9700
CF	Runga	rou	21500
CF	Sango	sag	350000
CF	Sango, Riverain	snj	34500
CF	Sara Dunjo	koj	4000
CF	Sara Kaba	sbz	13600
CF	Suma	sqm	50000
CF	To	toz	-1
CF	Ukhwejo	ukh	2000
CF	Vale	vae	5400
CF	Yaka	axk	15000
CF	Yakoma	yky	100000
CF	Yulu	yul	4000
CF	Zande	zne	62000
CG	Aka	axk	15000
CG	Akwa	akw	24100
CG	Bangandu	bgf	-1
CG	Beembe	beq	3200
CG	Bekwil	bkw	9600
CG	Bobangi	bni	60400
CG	Bomitaba	zmx	9600
CG	Bomwali	bmw	33200
CG	Bongili	bui	-1
CG	Bonjo	bok	-1
CG	Bwisi	bwz	3020
CG	Dibole	bvx	4000
CG	Doondo	dde	3020
CG	Fang	fan	8100
CG	French	fra	28000
CG	Gbaya	gya	2000
CG	Kaamba	xku	3020
CG	Kako	kkj	9060
CG	Kituba	mkw	1160000
CG	Koongo	kng	1000000
CG	Kota	koq	9060
CG	Koyo	koh	-1
CG	Kunyi	njx	52000
CG	Laari	ldi	90600
CG	Likuba	kxx	30200
CG	Likwala	kwc	45300
CG	Lingala	lin	90600
CG	Lumbu	lup	3020
CG	Mbandja	zmz	9060
CG	Mbangwe	zmn	1510
CG	Mbere	mdt	60400
CG	Mboko	mdu	27200
CG	Mbosi	mdw	108000
CG	Moi	mow	3020
CG	Monzombo	moj	6000
CG	Mpyemo	mcx	-1
CG	Ndasa	nda	4530
CG	Ngbaka	nga	3650
CG	Ngbaka Ma’bo	nbm	90600
CG	Ngom	nra	4530
CG	Ngundi	ndn	3000
CG	Ngungwel	ngz	45000
CG	Njebi	nzb	15100
CG	Njyem	njy	3500
CG	Ombamba	mbm	15100
CG	Pomo	pmm	5430
CG	Punu	puu	9060
CG	Suundi	sdj	121000
CG	Teke-Eboo	ebo	20400
CG	Teke-Fuumu	ifm	8150
CG	Teke-Ibali	tek	36200
CG	Teke-Kukuya	kkw	38800
CG	Teke-Laali	lli	2100
CG	Teke-Nzikou	nzu	490000
CG	Teke-Tege	teg	49300
CG	Teke-Tsaayi	tyi	95900
CG	Teke-Tyee	tyx	-1
CG	Tsaangi	tsa	13600
CG	Vili	vif	7310
CG	Wumbvu	wum	-1
CG	Yaka	iyx	10000
CG	Yombe	yom	348000
CH	Franco-Provençal	frp	7000
CH	French	fra	1490000
CH	German, Standard	deu	-1
CH	German, Swiss	gsw	4640000
CH	Italian	ita	471000
CH	Lombard	lmo	303000
CH	Romani, Sinte	rmo	21000
CH	Romansch	roh	35100
CH	Swiss-French Sign Language	ssr	1000
CH	Swiss-German Sign Language	sgg	6000
CH	Swiss-Italian Sign Language	slf	200
CH	Walser	wae	10000
CI	Abé	aba	170000
CI	Abidji	abi	50500
CI	Abron	abr	132000
CI	Abure	abu	55100
CI	Adioukrou	adj	100000
CI	Aizi, Aproumu	ahp	6500
CI	Aizi, Mobumrin	ahm	2000
CI	Aizi, Tiagbamrin	ahi	9000
CI	Alladian	ald	23000
CI	Anyin	any	610000
CI	Anyin Morofo	mtb	300000
CI	Attié	ati	381000
CI	Avikam	avi	21000
CI	Bakwé	bjw	10300
CI	Bambara	bam	5500
CI	Baoulé	bci	2130000
CI	Beng	nhb	17000
CI	Bété, Daloa	bev	130000
CI	Bété, Gagnoa	btg	150000
CI	Bété, Guiberoua	bet	130000
CI	Beti	eot	200
CI	Birifor, Southern	biv	4310
CI	Cerma	cme	1700
CI	Daho-Doo	das	4000
CI	Dan	daf	800000
CI	Deg	mzw	1100
CI	Dida, Lakota	dic	93800
CI	Dida, Yocoboué	gud	102000
CI	Ebrié	ebr	75900
CI	Ega	ega	2500
CI	French	fra	17500
CI	Gagu	ggu	36600
CI	Glio-Oubi	oub	2500
CI	Godié	god	26400
CI	Grebo, Southern	grj	-1
CI	Guro	goa	332000
CI	Jeri Kuo	jek	1500
CI	Jula	dyu	179000
CI	Khisa	kqm	5000
CI	Kodia	kwp	840
CI	Koro	kfo	40000
CI	Kouya	kyf	10100
CI	Koyaga	kga	60000
CI	Krahn, Western	krw	12200
CI	Krobu	kxb	9920
CI	Krumen, Plapo	ktj	100
CI	Krumen, Pye	pye	20000
CI	Krumen, Tepo	ted	28300
CI	Kulango, Bondoukou	kzc	77000
CI	Kulango, Bouna	nku	142000
CI	Ligbi	lig	4000
CI	Lobi	lob	156000
CI	Loma	loi	8010
CI	Mahou	mxx	169000
CI	Maninka, Forest	myq	-1
CI	Mbato	gwa	25000
CI	Mbre	mka	200
CI	Mwan	moa	17000
CI	Neyo	ney	9200
CI	N’ko	nqo	-1
CI	Nyabwa	nwb	42700
CI	Nzema	nzi	66700
CI	Senoufo, Cebaara	sef	862000
CI	Senoufo, Djimini	dyi	95500
CI	Senoufo, Nyarafolo	sev	48000
CI	Senoufo, Palaka	plr	8000
CI	Senoufo, Shempire	seb	100000
CI	Senoufo, Tagwana	tgw	138000
CI	Téén	lor	6100
CI	Tonjon	tjn	-1
CI	Toura	neb	38500
CI	Wan	wan	22000
CI	Wané	hwa	2100
CI	Wè Northern	wob	156000
CI	Wè Southern	gxx	293000
CI	Wè Western	wec	25200
CI	Wojenaka	jod	120000
CI	Worodougou	jud	80000
CI	Yaouré	yre	24600
CK	English	eng	1000
CK	Penrhyn	pnh	600
CK	Pukapuka	pkp	840
CK	Rakahanga-Manihiki	rkh	2500
CK	Rarotongan	rar	7300
CL	Aymara, Central	ayr	900
CL	Chilean Sign Language	csg	-1
CL	Huilliche	huh	2000
CL	Kakauhua	kbf	-1
CL	Kunza	kuz	-1
CL	Mapudungun	arn	200000
CL	Qawasqar	alc	12
CL	Quechua, Chilean	cqu	8200
CL	Rapa Nui	rap	3390
CL	Spanish	spa	13800000
CL	Yámana	yag	1
CM	Abar	mij	2000
CM	Afade	aal	5000
CM	Aghem	agq	26700
CM	Akoose	bss	100000
CM	Akum	aku	1400
CM	Ambele	ael	2600
CM	Arabic, Shuwa	shu	75000
CM	Atong	ato	4200
CM	Awing	azo	19000
CM	Baba	bbw	24500
CM	Babanki	bbk	22500
CM	Bafanji	bfj	17000
CM	Bafaw-Balong	bwt	8400
CM	Bafia	ksf	60000
CM	Bafut	bfd	105000
CM	Baka	bkc	40000
CM	Bakaka	bqz	30000
CM	Bakoko	bkh	50000
CM	Bakole	kme	300
CM	Baldemu	bdn	4
CM	Balo	bqo	2230
CM	Bamali	bbq	10800
CM	Bambalang	bmo	29000
CM	Bambili-Bambui	baw	10000
CM	Bamenyam	bce	4000
CM	Bamukumbit	bqt	12000
CM	Bamun	bax	215000
CM	Bamunka	bvm	31000
CM	Bana	bcw	23000
CM	Bangandu	bgf	2700
CM	Bangolan	bgj	13500
CM	Bankon	abb	12000
CM	Barombi	bbi	3000
CM	Basaa	bas	230000
CM	Bassossi	bsi	5000
CM	Bata	bta	2500
CM	Batanga	bnm	6000
CM	Bati	btc	800
CM	Beba	bfp	3000
CM	Bebe	bzv	2500
CM	Bebele	beb	24000
CM	Bebil	bxp	6000
CM	Beezen	bnz	450
CM	Befang	bby	2980
CM	Bekwil	bkw	-1
CM	Beti	btb	-1
CM	Bikya	byb	1
CM	Bishuo	bwh	1
CM	Bitare	brt	6030
CM	Bokyi	bky	3700
CM	Bomwali	bmw	6080
CM	Bonkeng	bvg	2980
CM	Bubia	bbx	600
CM	Buduma	bdm	200
CM	Bulu	bum	858000
CM	Bum	bmv	21400
CM	Bung	bqd	3
CM	Busam	bxs	1490
CM	Busuu	bju	8
CM	Buwal	bhs	7000
CM	Byep	mkk	9500
CM	Caka	ckx	5000
CM	Cung	cug	2000
CM	Cuvok	cuv	5000
CM	Daba	dbq	24000
CM	Dama	dmm	-1
CM	Dek	dek	2980
CM	Denya	anv	11200
CM	Dii	dur	47000
CM	Dimbong	dii	140
CM	Doyayo	dow	18000
CM	Duala	dua	87700
CM	Dugun	ndu	7000
CM	Dugwor	dme	5000
CM	Duli	duz	-1
CM	Duupa	dae	5000
CM	Dzodinka	add	2600
CM	Ejagham	etu	49400
CM	Elip	ekm	6400
CM	Eman	emn	800
CM	English	eng	-1
CM	Esimbi	ags	20000
CM	Eton	eto	52000
CM	Evant	bzz	1000
CM	Ewondo	ewo	578000
CM	Fali, North	fll	16000
CM	Fali, South	fal	20000
CM	Fang	fak	2400
CM	Fang	fan	121000
CM	Fe’fe’	fmp	124000
CM	French	fra	-1
CM	Fulfulde, Adamawa	fub	669000
CM	Fulfulde, Kano-Katsina-Bororro	fuv	-1
CM	Gavar	gou	7000
CM	Gbaya, Northwest	gya	72500
CM	Gbaya-Mbodomo	gmm	20000
CM	Gey	guv	-1
CM	Ghomálá’	bbj	260000
CM	Gidar	gid	54000
CM	Gimme	kmp	3000
CM	Gimnime	gmn	3000
CM	Giziga, North	gis	20000
CM	Giziga, South	giz	60000
CM	Glavda	glw	2800
CM	Gude	gde	28000
CM	Gvoko	ngs	1000
CM	Gyele	gyi	4250
CM	Hausa	hau	23500
CM	Hdi	xed	25000
CM	Hijuk	hij	400
CM	Hya	hya	940
CM	Iceve-Maci	bec	7000
CM	Ipulo	ass	2500
CM	Isu	isu	10400
CM	Isu	szv	800
CM	Iyive	uiv	1000
CM	Jimi	jim	3500
CM	Jina	jia	1500
CM	Jukun Takum	jbu	2440
CM	Kako	kkj	100000
CM	Kamkam	bgu	-1
CM	Kanuri, Central	knc	56500
CM	Karang	kzr	17000
CM	Kare	kbn	4460
CM	Kemezung	dmo	4500
CM	Kendem	kvm	1500
CM	Kenswei Nsei	ndb	25000
CM	Kenyang	ken	65000
CM	Kera	ker	6000
CM	Kol	biw	12000
CM	Kolbila	klc	2500
CM	Kom	bkm	233000
CM	Koma	kmy	3000
CM	Koonzime	ozm	30000
CM	Korop	krp	7440
CM	Koshin	kid	1000
CM	Kuk	kfn	3000
CM	Kung	kfl	1750
CM	Kuo	xuo	2980
CM	Kutep	kub	1400
CM	Kwa’	bko	1000
CM	Kwaja	kdz	2980
CM	Kwakum	kwu	10000
CM	Kwanja	knp	20000
CM	Kwasio	nmg	9000
CM	La’bi	lbi	4400
CM	Lagwan	kot	1500
CM	Laimbue	lmx	5000
CM	Lamnso’	lns	125000
CM	Lefa	lfa	-1
CM	Leti	leo	-1
CM	Limbum	lmp	73000
CM	Longto	wok	2400
CM	Luo	luw	1
CM	Mada	mxu	17000
CM	Mafa	maf	136000
CM	Majera	xmj	500
CM	Makaa	mcp	80000
CM	Malgbe	mxf	6000
CM	Malimba	mzd	2230
CM	Mambai	mcs	8000
CM	Mambila, Cameroon	mcu	30000
CM	Manta	myg	5300
CM	Masana	mcn	103000
CM	Maslam	msv	250
CM	Matal	mfh	18000
CM	Mazagway	dkx	17000
CM	Mbedam	xmd	6000
CM	Mbembe, Tigon	nza	36000
CM	Mbo	mbo	45000
CM	Mbo’	mtk	1490
CM	Mbonga	xmb	1490
CM	Mbu’	muc	1000
CM	Mbuko	mqb	13000
CM	Mbule	mlb	100
CM	Mbum	mdd	38600
CM	Medumba	byv	210000
CM	Mefele	mfj	11000
CM	Mendankwe-Nkwen	mfd	23100
CM	Mengaka	xmg	20000
CM	Mengisa	mct	20000
CM	Menka	mea	5200
CM	Merey	meq	10000
CM	Mesaka	iyo	14000
CM	Meta’	mgo	87000
CM	Mfumte	nfu	24700
CM	Mina	hna	11000
CM	Mmaala	mmu	5300
CM	Mmen	bfm	35000
CM	Mofu, North	mfk	27500
CM	Mofu-Gudur	mif	60000
CM	Mokpwe	bri	32200
CM	Moloko	mlw	8500
CM	Mom Jango	ver	6520
CM	Mono	mru	300
CM	Mpade	mpi	16000
CM	Mpiemo	mcx	5000
CM	Mpongmpong	mgg	45000
CM	Mser	kqx	500
CM	Mundabli	boe	1000
CM	Mundang	mua	44700
CM	Mundani	mnf	34000
CM	Mungaka	mhk	50100
CM	Musey	mse	20000
CM	Musgu	mug	61500
CM	Muyang	muy	-1
CM	Nagumi	ngv	-1
CM	Naki	mff	3000
CM	Ncane	ncr	15500
CM	Ndai	gke	-1
CM	Ndaktup	ncp	2980
CM	Nda’nda’	nnz	10000
CM	Ndemli	nml	5950
CM	Ndoola	ndr	2120
CM	Ngamambo	nbv	8000
CM	Ngambay	sba	-1
CM	Ngemba	nge	18800
CM	Ngie	ngj	37000
CM	Ngiemboon	nnh	250000
CM	Ngomba	jgo	63000
CM	Ngombale	nla	45000
CM	Ngong	nnx	2
CM	Ngoshie	nsh	9200
CM	Ngwe	nwe	73200
CM	Ngwo	ngn	22000
CM	Nimbari	nmr	-1
CM	Njen	njj	1800
CM	Njyem	njy	3500
CM	Nkongho	nkc	2230
CM	Nomaande	lem	6000
CM	Noone	nhu	25000
CM	Nubaca	baf	4500
CM	Nugunu	yas	35000
CM	Nyong	muo	30000
CM	Nzakambay	nzy	13000
CM	Nzanyi	nja	9000
CM	Oblo	obl	-1
CM	Oku	oku	40000
CM	Oroko	bdu	106000
CM	Osatu	ost	400
CM	Pam	pmn	30
CM	Pana	pnz	2980
CM	Parkwa	pbi	30000
CM	Peere	pfe	15000
CM	Pévé	lme	5720
CM	Pidgin, Cameroon	wes	-1
CM	Pinyin	pny	24600
CM	Pol	pmm	38700
CM	Psikye	kvj	40500
CM	Saari	asj	7000
CM	Samba Leko	ndi	-1
CM	Sharwa	swq	5100
CM	So	sox	9000
CM	Suga	sgi	10000
CM	Tibea	ngy	1400
CM	Tikar	tik	25000
CM	Tiv	tiv	-1
CM	To	toz	-1
CM	Tsuvan	tsh	2300
CM	Tuki	bag	26000
CM	Tunen	baz	35300
CM	Tuotomb	ttf	1000
CM	Tupuri	tui	125000
CM	Twendi	twn	30
CM	Usaghade	usk	10000
CM	Vame	mlr	8500
CM	Vemgo-Mabas	vem	5000
CM	Vengo	bav	27000
CM	Vute	vut	20000
CM	Wandala	mfi	23500
CM	Wawa	www	3000
CM	Weh	weh	6900
CM	Wumboko	bqm	4000
CM	Wushi	bse	25000
CM	Wuzlam	udl	10500
CM	Yamba	yam	40800
CM	Yambeta	yat	3700
CM	Yangben	yav	2300
CM	Yasa	yko	1490
CM	Yemba	ybb	-1
CM	Yeni	yei	-1
CM	Yukuben	ybl	950
CM	Zhoa	zhw	-1
CM	Zizilivakan	ziz	2800
CM	Zulgo-Gemzek	gnd	26000
CM	Zumaya	zuy	25
CN	Achang	acn	27700
CN	Ache	yif	35000
CN	Ai-Cham	aih	2700
CN	Ainu	aib	6570
CN	Akeu	aeu	10000
CN	Akha	ahk	240000
CN	Alugu	aub	3500
CN	Aluo	yna	25000
CN	Awa	vwa	98000
CN	Awu	yiu	20000
CN	Axi	yix	100000
CN	Ayi	ayx	2200
CN	Ayizi	yyz	50
CN	Azha	aza	53000
CN	Azhe	yiz	54000
CN	Bai, Central	bca	800000
CN	Bai, Northern	bfc	40000
CN	Bai, Southern	bfs	400000
CN	Baima	bqh	11000
CN	Biao	byk	80000
CN	Biao Mon	bmt	20000
CN	Biao-Jiao Mien	bje	43000
CN	Bisu	bzi	240
CN	Biyo	byo	120000
CN	Blang	blr	42000
CN	Bokha	ybk	10000
CN	Bolyu	ply	10000
CN	Bonan	peh	6000
CN	Bouyei	pcc	2600000
CN	Bugan	bbh	2700
CN	Bunu, Bu-Nao	bwx	258000
CN	Bunu, Jiongnai	pnu	1080
CN	Bunu, Wunai	bwn	18400
CN	Bunu, Younuo	buh	9720
CN	Buriat, China	bxu	65000
CN	Buxinhua	bgk	200
CN	Buyang E’ma	yzg	300
CN	Buyang, Baha	yha	600
CN	Buyang, Langnian	yln	300
CN	Cao Miao	cov	63600
CN	Chadong	cdy	20000
CN	Chepya	ycp	2000
CN	Chesu	ych	3300
CN	Chinese	zho	-1
CN	Chinese Sign Language	csl	-1
CN	Chinese, Gan	gan	20600000
CN	Chinese, Hakka	hak	25700000
CN	Chinese, Huizhou	czh	4600000
CN	Chinese, Jinyu	cjy	45000000
CN	Chinese, Mandarin	cmn	840000000
CN	Chinese, Min Bei	mnp	10300000
CN	Chinese, Min Dong	cdo	8820000
CN	Chinese, Min Nan	nan	25700000
CN	Chinese, Min Zhong	czo	3100000
CN	Chinese, Pu-Xian	cpx	2520000
CN	Chinese, Wu	wuu	77200000
CN	Chinese, Xiang	hsn	36000000
CN	Chinese, Yue	yue	52000000
CN	Choni	cda	154000
CN	Cun	cuq	80000
CN	Darang Deng	mhu	850
CN	Daur	dta	96100
CN	Dong, Northern	doc	463000
CN	Dong, Southern	kmc	-1
CN	Dongxiang	sce	250000
CN	Drung	duu	14000
CN	Dzao Min	bpn	60000
CN	E	eee	30000
CN	English	eng	59000
CN	Enu	enu	30000
CN	Ersu	ers	20000
CN	Evenki	evn	19000
CN	Ge	hmj	60000
CN	Gelao	gio	3000
CN	Geman Deng	mxj	200
CN	Gepo	ygp	100000
CN	Groma	gro	12800
CN	Guanyinqiao	jiq	50000
CN	Guiqiong	gqi	6000
CN	Hani	hni	740000
CN	Hlai	lic	667000
CN	Hlersu	hle	15000
CN	Hmong	hmn	-1
CN	Hmong Njua	hnj	40000
CN	Hong Kong Sign Language	hks	20000
CN	Honi	how	140000
CN	Horpa	ero	45000
CN	Hu	huo	1000
CN	Ili Turki	ili	120
CN	Iu Mien	ium	383000
CN	Jiamao	jio	52300
CN	Jiarong	jya	83000
CN	Jingpho	kac	40000
CN	Jinuo, Buyuan	jiy	1000
CN	Jinuo, Youle	jiu	10000
CN	Jurchen	juc	-1
CN	Kaduo	ktp	180000
CN	Kalmyk-Oirat	xal	139000
CN	Kang	kyp	34100
CN	Kangjia	kxs	430
CN	Kathu	ykt	5000
CN	Katso	kaf	4000
CN	Kazakh	kaz	1250000
CN	Kemiehua	kfj	1000
CN	Khakas	kjh	10
CN	Khlula	ykl	21000
CN	Khmu	kjg	1600
CN	Khuen	khf	1000
CN	Kim Mun	mji	200000
CN	Kon Keu	kkn	6300
CN	Korean	kor	1920000
CN	Kuanhua	xnh	1000
CN	Kucong	lkc	40000
CN	Kyerung	kgy	100
CN	Kyrgyz	kir	160000
CN	Lachi	lbt	60
CN	Ladakhi	lbj	12000
CN	Lahu	lhu	280000
CN	Lahu Shi	lhi	117000
CN	Lakkia	lbc	12000
CN	Lalo, Dongshanba	yik	30000
CN	Lalo, Xishanba	ywt	300000
CN	Lalu, Eastern	yit	38000
CN	Lalu, Western	ywl	38000
CN	Lamu	llh	120
CN	Lang’e	yne	2000
CN	Laomian	lwm	1600
CN	Lashi	lsi	1800
CN	Lhaovo	mhx	3500
CN	Lhomi	lhm	1000
CN	Limi	ylm	29000
CN	Lingao	onb	600000
CN	Lipo	lpo	420000
CN	Lisu	lis	610000
CN	Lolopo	ycl	380000
CN	Lolopo, Southern	ysp	190000
CN	Lü	khb	280000
CN	Luoba, Boga’er	adi	1090
CN	Luoba, Yidu	clk	80
CN	Macanese	mzs	4000
CN	Mahei	mja	-1
CN	Mak	mkg	10000
CN	Man Met	mml	900
CN	Manchu	mnc	60
CN	Mang	zng	500
CN	Maonan	mmd	30000
CN	Miao, Central Huishui	hmc	40000
[truncated: 6,215 more rows]
