# Supplementary material for: Future Tense and Economic Decisions: Controlling for Cultural Evolution
Source: PLoS One. 2015 Jul 17;10(7):e0132145. doi: 10.1371/journal.pone.0132145 (PMC4506144; doi:10.1371/journal.pone.0132145)
Supplement: S8 Appendix — See README files within the various sub-folders. (ZIP) [file pone.0132145.s008.zip › S3_Code/Futureness_Plus_WALS5.tab]

language	Lang_WVS	Code_WVS	family	genus	FTR	WALS	ISO	latitude	longitude	LangCountry	LangCountry_WVS_Code	Notes	any_ftr	prediction_ftr	inflectional_ftr	genus_wals	family_wals	subfamily_wals	hh_family
Afar	Afar					qaf	aar	12	42			Qafar	NA	NA	NA	Eastern Cushitic	Afro-Asiatic	Cushitic	Afro-Asiatic
Afrikaans	Afrikaans	8	Indo-European	Germanic	Strong	afr	afr	-31	22				1	1	0	Germanic	Indo-European		Indo-European
Akan	Twi (Akan)		Niger-Congo	Kwa	Strong	akn	aka	6.5	-1.25				1	1	1	Kwa	Niger-Congo		Atlantic-Congo
Alawa	Alawa		Australian	Maran	Strong	alw	alh	-15.17	134.25				1	1	1	Maran	Australian		Mangarrayi-Maran
Albanian	Albanian	13	Indo-European	Albanian	Strong	alb	aln	41	20				1	1	0	Albanian	Indo-European		Indo-European
Amharic	Amharic		Afro-Asiatic	Semitic	Weak	amh	amh	10	38				0	0	0	Semitic	Afro-Asiatic		Afro-Asiatic
Anfillo	Anfillo												NA	NA	NA
Arabic	Arabic	19	Afro-Asiatic	Semitic	Strong	aeg	arz	30	31	Egypt	818		1	1	1	Semitic	Afro-Asiatic		Afro-Asiatic
Arabic	Arabic	19	Afro-Asiatic	Semitic	Strong	amr	ary	34	-6	Morocco	504		1	1	1	Semitic	Afro-Asiatic		Afro-Asiatic
Arabic	Arabic	19	Afro-Asiatic	Semitic	Strong	arq	acm	33	44	Turkey	792	Arabic (Iraqi)	1	1	1	Semitic	Afro-Asiatic		Afro-Asiatic
Arabic	Arabic	19	Afro-Asiatic	Semitic	Strong	anl	apc	33.75	36	Jordan	400	Arabic (North Levantine Spoken)	1	1	1	Semitic	Afro-Asiatic		Afro-Asiatic
Armenian	Armenian	25	Indo-European	Armenian	Strong	arw	hye	38.5	43.5			Armenian (Western)	1	1	0	Armenian	Indo-European		Indo-European
Assamese	Assamese	29				ass	asm	26	93				NA	NA	NA	Indic	Indo-European		Indo-European
Aymara	Aymara	38				aym	ayc	-17	-69				NA	NA	NA	Aymaran	Aymaran		Aymara
Azari	Azari	39	Altaic	Turkic	Strong	azi	azb	37.5	47			Azari (Iranian)	1	1	1	Turkic	Altaic		Turkic
Azerbaijani	Azerbaijani	40	Altaic	Turkic	Strong	aze	azb	40.5	48.5				1	1	1	Turkic	Altaic		Turkic
Bajau	Bajau					baj	bdl	-4.33	123				NA	NA	NA	Sama-Bajaw	Austronesian		Austronesian
Bamanakan	Bamanakan				Weak	bam	bam	12.5	-7.5			Bambara	NA	NA	NA	Western Mande	Niger-Congo	Mande	Mande
Bambara	Bambara		Niger-Congo	Western Mande	Weak	bam	bam	12.5	-7.5				1	0	0	Western Mande	Niger-Congo	Mande	Mande
Bandjalang	Bandjalang		Australian	Pama-Nyungan	Strong	bnj	bdy	-28.75	153			No speakers in WVS?	1	1	1	Pama-Nyungan	Australian		Pama-Nyungan
Banjar	Banjar												NA	NA	NA
Basque	Basque	52	Basque	Basque	Strong	bsq	eus	43	-3			Central, 11 others	1	1	0	Basque	Basque		Basque
Beja	Beja		Afro-Asiatic	Beja	Weak	bej	bej	18	36				1	0	0	Beja	Afro-Asiatic	Cushitic	Afro-Asiatic
Belarusian	Belarusian	55				blr	bel	54	28			Belorussian	NA	NA	NA	Slavic	Indo-European		Indo-European
Belorussian	Belorussian		Indo-European	Slavic	Strong	blr	bel	54	28				1	1	0	Slavic	Indo-European		Indo-European
Bemba	Bemba		Niger-Congo	Bantoid	Strong	bem	bmy	-10	28.25				1	1	1	Bantoid	Niger-Congo	Benue-Congo	Atlantic-Congo
Bengali	Bengali		Indo-European	Indic	Strong	ben	ben	24	90			Standard, 1 other	1	1	1	Indic	Indo-European		Indo-European
Berber	Berber	58				bse	tzm	33.33	-4.67			Berber (Ayt Seghrouchen Middle Atlas) by Population	NA	NA	NA	Berber	Afro-Asiatic		Afro-Asiatic
Berto	Berto					ber	wti	10.33	34.67			Berta	NA	NA	NA	Berta	Nilo-Saharan		Berta
Bidayuh	Bidayuh					bit	bth	1.25	110			Biata	NA	NA	NA	Land Dayak	Austronesian		Austronesian
Bosnian	Bosnian	65	Indo-European	Slavic	Strong	bos	bos	43	18				1	1	1	Slavic	Indo-European		Indo-European
Bulgarian	Bulgarian	69	Indo-European	Slavic	Strong	bul	bul	42.5	25				1	1	0	Slavic	Indo-European		Indo-European
Burundi	Burundi					rnd	run	-3.5	30			Rundi	NA	NA	NA	Bantoid	Niger-Congo	Benue-Congo	Atlantic-Congo
Bussa	Bussa												NA	NA	NA
Cantonese	Cantonese	73	Sino-Tibetan	Chinese	Weak	cnt	yue	23	113				0	0	0	Chinese	Sino-Tibetan		Sino-Tibetan
Catalan	Catalan; Valencian	75	Indo-European	Romance	Strong	ctl	cat	41.75	2				1	1	1	Romance	Indo-European		Indo-European
Catalan; Valencian	Catalan; Valencian	75	Indo-European	Romance	Strong	ctl	cat	41.75	2				NA	NA	NA	Romance	Indo-European		Indo-European
Cebuano	Cebuano		Western Malayo-Polynesian	Meso-Philippine	Weak	ceb	ceb	10	124				0	0	0	Meso-Philippine	Austronesian		Austronesian
Chaha	Chaha		Afro-Asiatic	Semitic	Strong	chh	sgw	8	37.5				1	1	0	Semitic	Afro-Asiatic		Afro-Asiatic
Chewa	Chewa		Niger-Congo	Bantoid	Strong	cic	nya	-14	34				NA	NA	NA	Bantoid	Niger-Congo	Benue-Congo	Atlantic-Congo
Chichewa	Chewa		Niger-Congo	Bantoid	Strong	cic	nya	-14	34				1	1	1	Bantoid	Niger-Congo	Benue-Congo	Atlantic-Congo
Chinese	Chinese	289	Sino-Tibetan	Chinese	Weak	mnd	cmn	34	110	Malaysia	458	Mandarin by Population	NA	NA	NA	Chinese	Sino-Tibetan		Sino-Tibetan
Chinese	Chinese	101								Australia	36	Too close to call	NA	NA	NA
Chinese	Chinese	101	Sino-Tibetan	Chinese	Weak	cnt	yue	23	113	USA		Cantonese by Population	NA	NA	NA	Chinese	Sino-Tibetan		Sino-Tibetan
Chinese dialects	Chinese dialects	102										Respondents from China	NA	NA	NA
Croatian	Croatian	90	Indo-European	Slavic	Strong	scr	hrv	44	19			Serbian-Croatian	1	1	1	Slavic	Indo-European		Indo-European
Czech	Czech	92	Indo-European	Slavic	Strong	cze	ces	50	15				1	1	0	Slavic	Indo-European		Indo-European
Dagbani	Dagbani		Niger-Congo	Gur	Strong	dgb	dag	9.58	-0.5				1	1	0	Gur	Niger-Congo		Atlantic-Congo
Danish	Danish		Indo-European	Germanic	Weak	dsh	dan	56	10				1	0	0	Germanic	Indo-European		Indo-European
Dilla	Dilla												NA	NA	NA
Dioula	Dioula		Niger-Congo	Western Mande	Weak	dyu	dga	10.5	-2.67			Dagaare	NA	NA	NA	Gur	Niger-Congo		Atlantic-Congo
Dogon	Dogon					dts	dts	14.5	-3.33			Dogon (Toro So)	NA	NA	NA	Dogon	Niger-Congo		Dogon
Dutch	Dutch	120	Indo-European	Germanic	Weak	dut	nld	52.5	6			No speakers in WVS?	1	0	0	Germanic	Indo-European		Indo-European
Dyula	Dyula		Niger-Congo	Western Mande	Weak	dyu	dyu	9.83	-4.67				1	0	0	Western Mande	Niger-Congo	Mande	Mande
English	English	128	Indo-European	Germanic	Strong	eng	eng	52	0				1	1	0	Germanic	Indo-European		Indo-European
Estonian	Estonian	132	Finno-Ugric	Finnic	Weak	est	ekk	59	26			Ethnologue macrolanguage est	0	0	0	Finnic	Uralic	Finno-Ugric	Uralic
Ewe	Ewe		Niger-Congo	Kwa	Strong	ewe	ewe	6.33	0.42			Ewe	1	1	1	Kwa	Niger-Congo		Atlantic-Congo
Finnish	Finnish	141	Finno-Ugric	Finnic	Weak	fin	fin	62	25				0	0	0	Finnic	Uralic	Finno-Ugric	Uralic
Flemish	Dutch; Flemish	120	Indo-European	Germanic	Weak	dut	nld	51.5	3.75			Dutch (Zeeuws)	1	0	0	Germanic	Indo-European		Indo-European
French	French	144	Indo-European	Romance	Strong	fre	fra	48	2				1	1	1	Romance	Indo-European		Indo-European
Frisian	Frisian		Indo-European	Germanic	Weak	fri	frs	53	5				1	0	0	Germanic	Indo-European		Indo-European
Fula	Foulfoulde		Niger-Congo Northern	Atlantic	Strong	fbf	fuh	14	0	Burkina Faso	854	Fula (Burkina Faso) - marked Foulfoulde in WVS	1	1	0	Northern Atlantic	Niger-Congo	Atlantic	Atlantic-Congo
Ga	Ga					ga	gaa	5.67	-0.17			Gã	NA	NA	NA	Kwa	Niger-Congo		Atlantic-Congo
Gagauz (Turkish orthodox)	Gagauz (Turkish orthodox)					gag	gag	46.33	28.67			Gagauz	NA	NA	NA	Turkic	Altaic		Turkic
Galician	Galician		Indo-European	Romance	Strong	glc	glg	43	-8				1	1	1	Romance	Indo-European		Indo-European
Gallegan	Gallegan	151	Indo-European	Romance	Strong	glc	glg	43	-8				NA	NA	NA	Romance	Indo-European		Indo-European
Gamo	Gamo		Afro-Asiatic North	Omotic	Strong	gam	gmv	6.67	37.25				1	1	1	North Omotic	Afro-Asiatic	Omotic	North_Omotic
Georgian	Georgian	157	Kartvelian	Kartvelian	Strong	geo	kat	42	44				1	1	1	Kartvelian	Kartvelian		Kartvelian
German	German	158	Indo-European	Germanic	Weak	ger	deu	52	10				1	0	0	Germanic	Indo-European		Indo-European
Goffa	Goffa					kul	dwr	6.67	37.25			Kullo/Darwo by contrast with Gamo	NA	NA	NA	North Omotic	Afro-Asiatic	Omotic	North_Omotic
Greek	Greek	166	Indo-European	Greek	Strong	grk	ell	39	22	Greece	300	No speakers in WVS?	1	1	0	Greek	Indo-European		Indo-European
Greek	Greek	166	Indo-European	Greek	Strong	gcy	ell	34.75	33	Cyprus	196		1	1	0	Greek	Indo-European		Indo-European
Greek	Greek	166	Indo-European	Greek	Strong	grk	ell	39	22	Australia	36		1	1	0	Greek	Indo-European		Indo-European
Guarani	Guarani		Tupian	Tupi-Guarani	Strong	gua	gug	-26	-56				1	1	1	Tupi-Guaraní	Tupian		Tupian
Gujarati	Gujarati		Indo-European	Indic	Strong	guj	guj	23	72				1	1	1	Indic	Indo-European		Indo-European
Gurage	Gurage					chh	sgw	8	37.5			Chaha by population	NA	NA	NA	Semitic	Afro-Asiatic		Afro-Asiatic
Hadiya	Hadiya												NA	NA	NA
Hakka	Hakka	172	Sino-Tibetan	Chinese	Weak	hak	hak	25	116				0	0	0	Chinese	Sino-Tibetan		Sino-Tibetan
Harari	Harari					hrr	har	9.25	42.17				NA	NA	NA	Semitic	Afro-Asiatic		Afro-Asiatic
Hausa	Hausa	173	Afro-Asiatic West	Chadic	Strong	hau	hau	12	7				1	1	0	West Chadic	Afro-Asiatic	Chadic	Afro-Asiatic
Hawaiian	Hawaiian		Eastern Malayo-Polynesian	Oceanic	Weak	haw	haw	19.58	-155.5			No speakers in WVS?	0	0	0	Oceanic	Austronesian	Eastern Malayo-Polynesian	Austronesian
Hebrew	Hebrew	175	Afro-Asiatic	Semitic	Strong	heb	heb	31.5	34.83			No speakers in WVS?	1	1	1	Semitic	Afro-Asiatic		Afro-Asiatic
Hindi	Hindi		Indo-European	Indic	Strong	hin	hin	25	77				1	1	1	Indic	Indo-European		Indo-European
Hungarian	Hungarian	184	Finno-Ugric	Ugric	Strong	hun	hun	47	20				1	1	0	Ugric	Uralic	Finno-Ugric	Uralic
Iban	Iban												NA	NA	NA
Icelandic	Icelandic		Indo-European	Germanic	Weak	ice	isl	65	-17				1	0	0	Germanic	Indo-European		Indo-European
Igbo	Igbo	190	Niger-Congo	Igboid	Strong	igb	ibo	6	7.33			No speakers in WVS?	1	1	0	Igboid	Niger-Congo	Benue-Congo	Atlantic-Congo
India: Hindi/Hindu	India: Hindi/Hindu	179	Indo-European	Indic	Strong	hin	hin	25	77				NA	NA	NA	Indic	Indo-European		Indo-European
India: Marathi	India: Marathi	296				mhi	mar	19	76				NA	NA	NA	Indic	Indo-European		Indo-European
India: Oriya	India: Oriya	344				oko	ort	18.33	83				NA	NA	NA	Indic	Indo-European		Indo-European
India: Telegu	India: Telegu	446				tel	tel	16	79			Telugu	NA	NA	NA	South-Central Dravidian	Dravidian		Dravidian
Indonesian	Indonesian	196	Western Malayo-Polynesian	Sundic	Weak	ind	ind	0	106			Standard	1	0	0	Malayic	Austronesian		Austronesian
Irish	Irish		Indo-European	Celtic	Strong	iri	gle	53	-8			No speakers in WVS?	1	1	1	Celtic	Indo-European		Indo-European
Isekiri	Isekiri		Niger-Congo	Defoid	Strong	ise	its	5.67	5.5			No speakers in WVS?	1	1	0	Defoid	Niger-Congo	Benue-Congo	Atlantic-Congo
Italian	Italian	207	Indo-European	Romance	Strong	ita	ita	43	12				1	1	1	Romance	Indo-European		Indo-European
Japanese	Japanese	208	Japanese	Japanese	Weak	jpn	jpn	37	140				0	0	0	Japanese	Japanese		Japonic
Javanese	Javanese	209	Western Malayo-Polynesian	Sundic	Weak	jav	jav	-7	111				1	0	0	Javanese	Austronesian		Austronesian
Kadazan	Kadazan					kdz	kzj	5.92	117.17				NA	NA	NA	Northwest Malayo-Polynesian	Austronesian		Austronesian
Kammu	Kammu		Austro-Asiatic (Mon-Khmer)	Palaung-Khmuic	Strong	kmu	kjg	21	102			Khmu	1	1	0	Palaung-Khmuic	Austro-Asiatic	Mon-Khmer	Austroasiatic
Kannada	Kannada		Dravidian Southern	Dravidian	Strong	knd	kan	14	76				1	1	1	Southern Dravidian	Dravidian		Dravidian
Kaonde	Kaonde												NA	NA	NA
Karaim	Karaim		Altaic	Turkic	Strong	krm	kdr	54.67	24.92				1	1	1	Turkic	Altaic		Turkic
Kashmiri	Kashmiri	225				kas	kas	34	76				NA	NA	NA	Indic	Indo-European		Indo-European
Kelabit	Kelabit					klt	kzi	3.67	115.42				NA	NA	NA	Northwest Malayo-Polynesian	Austronesian		Austronesian
Kembeta	Kembeta												NA	NA	NA
Khmer	Khmer					khm	khm	12.5	105				NA	NA	NA	Khmer	Austro-Asiatic	Mon-Khmer	Austroasiatic
Kikuyu	Kikuyu		Niger-Congo	Bantoid	Weak	kik	kik	-0.75	36.75				0	0	0	Bantoid	Niger-Congo	Benue-Congo	Atlantic-Congo
Kinyarwanda; Rwandese	Kinyarwanda; Rwandese					kin	kin	-2	30			Kinyarwanda	NA	NA	NA	Bantoid	Niger-Congo	Benue-Congo	Atlantic-Congo
Konkani	Konkani	240				kkn	knn	15.25	74				NA	NA	NA	Indic	Indo-European		Indo-European
Konso	Konso												NA	NA	NA
Korean	Korean	241	Korean	Korean	Strong	kor	kor	37.5	128			No speakers in WVS?	1	1	0	Korean	Korean		Korean
Kurdish	Kurdish/Esid	247	Indo-European	Iranian	Strong	krd	kmr	36	44	Georgia	268		1	1	1	Iranian	Indo-European		Indo-European
Kurdish	Kurdish/Esid	247	Indo-European	Iranian	Strong	krd	kmr	36	44	Iran	364		1	1	1	Iranian	Indo-European		Indo-European
Kurdish	Kurdish/Esid	247	Indo-European	Iranian	Strong	krd	kmr	36	44	Iraq	368		1	1	1	Iranian	Indo-European		Indo-European
Kurdish	Kurdish/Esid	247	Indo-European	Iranian	Strong	kji	kmr	38	42	Turkey	792	Kurmanji	1	1	1	Iranian	Indo-European		Indo-European
Lampung	Lampung					lmp	ljp	-5	105				NA	NA	NA	Lampungic	Austronesian		Austronesian
Latvian	Latvian	256	Indo-European	Baltic	Strong	lat	ltg	57	24			Ethnologue macrolanguage lav	1	1	1	Baltic	Indo-European		Indo-European
Lenjo	Lenjo												NA	NA	NA
Lithuanian	Lithuanian	261	Indo-European	Baltic	Strong	lit	lit	55	24				1	1	1	Baltic	Indo-European		Indo-European
Lombok	Lombok												NA	NA	NA
Lozi	Lozi		Niger-Congo	Bantoid	Strong	loz	loz	-17.83	26				1	1	1	Bantoid	Niger-Congo	Benue-Congo	Atlantic-Congo
Luganda	Luganda	268	Niger-Congo	Bantoid	Strong	lda	lug	0.5	32.17				1	1	1	Bantoid	Niger-Congo	Benue-Congo	Atlantic-Congo
Lunda	Lunda					lbu	lun	-10.67	24				NA	NA	NA	Bantoid	Niger-Congo	Benue-Congo	Atlantic-Congo
Luvalo	Luvalo												NA	NA	NA
Luxembourgish	Luxembourgish		Indo-European	Germanic	Weak	lux	ltz	49.83	6.17			No speakers in WVS?	1	0	0	Germanic	Indo-European		Indo-European
Macedonian	Macedonian	279	Indo-European	Slavic	Strong	mcd	mkd	41.67	21.75				1	1	0	Slavic	Indo-European		Indo-European
Malay	Malay	285	Western Malayo-Polynesian	Sundic	Weak	mly	zlm	3	102			Spoken in Thailand and Malasia, but NOT Pattani in WALS	0	0	0	Malayic	Austronesian		Austronesian
Malayalam	Malayalam					mym	mal	10	76.5				NA	NA	NA	Southern Dravidian	Dravidian		Dravidian
Malinke	Malinke					mnk	emk	10.5	-9.5			Maninka by population	NA	NA	NA	Western Mande	Niger-Congo	Mande	Mande
Maltese	Maltese		Afro-Asiatic	Semitic	Weak	mlt	mlt	35.92	14.42				1	1	0	Semitic	Afro-Asiatic		Afro-Asiatic
Mandarin	Mandarin	289	Sino-Tibetan	Chinese	Weak	mnd	cmn	34	110				0	0	0	Chinese	Sino-Tibetan		Sino-Tibetan
Maori	Maori	295	Western Malayo-Polynesian	Oceanic	Weak	mao	mri	-40	176				0	0	0	Oceanic	Austronesian	Eastern Malayo-Polynesian	Austronesian
Marwari	Marwari												NA	NA	NA
Mbunda	Mbunda					skw	swv	28	75.5			Shekhawati	NA	NA	NA	Indic	Indo-European		Indo-European
Melanau	Melanau					mel	mel	2.5	111.5				NA	NA	NA	Northwest Malayo-Polynesian	Austronesian		Austronesian
Moldavian	Moldavian	309	Indo-European	Romance	Strong	mol	ron	47	29				1	1	0	Romance	Indo-European		Indo-European
Montenegrin	Montenegrin	313	Indo-European	Slavic	Strong	scr	hrv	44	19			Serbian-Croatian	1	1	1	Slavic	Indo-European		Indo-European
Moore	More		Niger-Congo	Gur	Strong	moo	mos	12.83	-1.25				1	1	0	Gur	Niger-Congo		Atlantic-Congo
Murut	Murut					tim	tih	5	116			Timugon	NA	NA	NA	Northwest Malayo-Polynesian	Austronesian		Austronesian
Nanwanga	Nanwanga												NA	NA	NA
Ndebele	Ndebele	320				ndb	nbl	-25.33	29			Ndebele (in South Africa)	NA	NA	NA	Bantoid	Niger-Congo	Benue-Congo	Atlantic-Congo
Nepali	Nepali	323				nep	dty	28	85			Ethnologue macrolanguage nep	NA	NA	NA	Indic	Indo-European		Indo-European
Northern Sotho, Pedi; Sepedi	Northern Sotho, Pedi; Sepedi					stn	nso	-24	29			Sotho (Northern)	NA	NA	NA	Bantoid	Niger-Congo	Benue-Congo	Atlantic-Congo
Norwegian	Norwegian		Indo-European	Germanic	Weak	nor	nor	61	8				1	0	0	Germanic	Indo-European		Indo-European
Nsenga	Nsenga					nse	nse	-14.5	30.83				NA	NA	NA	Bantoid	Niger-Congo	Benue-Congo	Atlantic-Congo
Nyanja	Nyanja		Niger-Congo	Bantoid	Strong	cic	nya	-14	34			Chichewa	NA	NA	NA	Bantoid	Niger-Congo	Benue-Congo	Atlantic-Congo
Oromo	Oromo		Afro-Asiatic	Cushitic	Weak	owc	gaz	9	37			Oromo (West-Central) by population	0	0	0	Eastern Cushitic	Afro-Asiatic	Cushitic	Afro-Asiatic
Panjabi	Punjabi	368	Indo-European	Indic	Strong	pan	pan	31	74				1	1	1	Indic	Indo-European		Indo-European
Persian	Persian	358	Indo-European	Iranian	Strong	prs	pes	32	54				1	1	0	Iranian	Indo-European		Indo-European
Persian	Farsi	138	Indo-European	Iranian	Strong	prs	pes	32	54				1	1	0	Iranian	Indo-European		Indo-European
Peul	Peul					fma	fuc	16.5	-13.75				NA	NA	NA	Northern Atlantic	Niger-Congo	Atlantic	Atlantic-Congo
Polish	Polish	363	Indo-European	Slavic	Strong	pol	pol	52	20				1	1	0	Slavic	Indo-European		Indo-European
Portuguese	Portuguese	364	Indo-European	Romance	Strong	por	por	39	-8			Respondents in Australia, Andorra and Zambia	1	1	1	Romance	Indo-European		Indo-European
Quechua	Quechua	370	Quechuan	Quechuan	Strong	qcu	quz	-14.5	-71			Quechua (Cuzco) by population	1	1	1	Quechuan	Quechuan		Quechuan
Romanian	Romanian	377	Indo-European	Romance	Strong	rom	ron	46	25				1	1	0	Romance	Indo-European		Indo-European
Romansh	Romansh		Indo-European	Romance	Strong	rmc	roh	46.67	9.17			No speakers in WVS?	1	1	1	Romance	Indo-European		Indo-European
Romany/Gypsi	Romany/Gypsi	378				rka	rmy	45	21	Serbia	911	Romani (Kalderash)	NA	NA	NA	Indic	Indo-European		Indo-European
Romany/Gypsi	Romany/Gypsi	378											NA	NA	NA
Russian	Russian	380	Indo-European	Slavic	Strong	rus	rus	56	38				1	1	0	Slavic	Indo-European		Indo-European
Saho	Saho					sao	ssy	14.75	39.75				NA	NA	NA	Eastern Cushitic	Afro-Asiatic	Cushitic	Afro-Asiatic
Senoufo	Senoufo					sup	spp	11.5	-5.58	Mali	466	Supyire	NA	NA	NA	Gur	Niger-Congo		Atlantic-Congo
Seraiki	Seraiki		Indo-European	Indic	Strong	pan	pan	31	74			Dialect of Panjabi	1	1	1	Indic	Indo-European		Indo-European
Serbian	Serbian	397	Indo-European	Slavic	Strong	scr	hrv	44	19				1	1	1	Slavic	Indo-European		Indo-European
Sesotho	Sesotho		Niger-Congo	Bantoid	Strong	ses	sot	-28	27				1	1	0	Bantoid	Niger-Congo	Benue-Congo	Atlantic-Congo
Sheko	Sheko												NA	NA	NA
Sidamo	Sidama		Afro-Asiatic	Cushitic	Weak	sid	sid	6	38			Sidaama	0	0	0	Eastern Cushitic	Afro-Asiatic	Cushitic	Afro-Asiatic
Silt´e	Silt´e												NA	NA	NA
Sindhi	Sindhi	408				sdh	snd	26	69				NA	NA	NA	Indic	Indo-European		Indo-European
Slovak	Slovak	415	Indo-European	Slavic	Strong	svk	slk	49	20				1	1	0	Slavic	Indo-European		Indo-European
Slovene	Slovene		Indo-European	Slavic	Strong	slo	slv	46	15				1	1	0	Slavic	Indo-European		Indo-European
Slovenian	Slovenian	416				slo	slv	46	15			Slovene	NA	NA	NA	Slavic	Indo-European		Indo-European
Soddo	Soddo		Afro-Asiatic	Cushitic	Weak	sod	gru	8.5	38.5				0	0	0	Semitic	Afro-Asiatic		Afro-Asiatic
Soninke	Soninke					snn	snk	15	-10.5				NA	NA	NA	Western Mande	Niger-Congo	Mande	Mande
Sonrhai	Sonrhai					kse	ses	16	0			Koyraboro Senni by pop	NA	NA	NA	Songhay	Nilo-Saharan		Songhay
Sotho	Sotho		(Northern) Niger-Congo	Bantoid	Strong	stn	nso	-24	29			Sotho (Northern)	NA	NA	NA	Bantoid	Niger-Congo	Benue-Congo	Atlantic-Congo
Sotho, Southern	Sotho, Southern	422				ses	sot	-28	27			Sesotho	NA	NA	NA	Bantoid	Niger-Congo	Benue-Congo	Atlantic-Congo
South Slavic	South Slavic		Indo-European	Slavic	Strong	scr	hrv	44	19	Australia	36	Serbian-Croatian by populaiton	NA	NA	NA	Slavic	Indo-European		Indo-European
Spanish	Spanish; Castilian	426	Indo-European	Romance	Strong	spa	spa	40	-4				1	1	1	Romance	Indo-European		Indo-European
Sumatranese	Sumatranese		Western Malayo-Polynesian	Sundic	Weak	bat	bya	10.25	119.08			? Batak?	1	0	0	Meso-Philippine	Austronesian		Austronesian
Sundanese	Sundanese	430	Western Malayo-Polynesian	Sundic	Weak	sun	sun	-7	107				0	0	0	Sundanese	Austronesian		Austronesian
Swahili	Swahili		Niger-Congo	Bantoid	Strong	swa	swh	-6.5	39				1	1	1	Bantoid	Niger-Congo	Benue-Congo	Atlantic-Congo
Swati	Swati		Niger-Congo	Bantoid	Strong	swt	ssw	-26.5	31				1	1	1	Bantoid	Niger-Congo	Benue-Congo	Atlantic-Congo
Swazi	Swazi	434				swt	ssw	-26.5	31			Swati	NA	NA	NA	Bantoid	Niger-Congo	Benue-Congo	Atlantic-Congo
Swedish	Swedish	435	Indo-European	Germanic	Weak	swe	swe	60	15				1	0	0	Germanic	Indo-European		Indo-European
Swiss French	Swiss French		Indo-European	Romance	Strong								1	1	1
Swiss German	Swiss German		Indo-European	Germanic	Weak	gpz	gsw	47.33	9.33				1	0	0	Germanic	Indo-European		Indo-European
Swiss Italian	Swiss Italian		Indo-European	Romance	Strong								1	1	1
Tagalog	Tagalog	437	Western Malayo-Polynesian	Meso-Philippine	Strong	tag	tgl	15	121				1	1	1	Meso-Philippine	Austronesian		Austronesian
Taiwanese	Taiwanese	440				taq	nan	25	121.5				NA	NA	NA	Chinese	Sino-Tibetan		Sino-Tibetan
Tamil	Tamil		Dravidian	Southern Dravidian	Strong	tml	tam	11	78.5				1	1	1	Southern Dravidian	Dravidian		Dravidian
Tenyer	Tenyer		Niger-Congo	Gur	Strong	tny	kza	10.67	-4.5				1	1	0	Gur	Niger-Congo		Atlantic-Congo
Thai	Thai		Tai-Kadai	Kam-Tai	Strong	tha	tha	16	101				1	1	0	Kam-Tai	Tai-Kadai		Tai-Kadai
Thai: Central	Thai: Central					tha	tha	16	101			Thai	NA	NA	NA	Kam-Tai	Tai-Kadai		Tai-Kadai
Thai: Lanna	Thai: Lanna												NA	NA	NA
Thai: Northeastern	Thai: Northeastern												NA	NA	NA
Thai: Southern	Thai: Southern												NA	NA	NA
Tigrinya	Tigrinya		Afro-Asiatic	Semitic	Strong	tig	tir	14.5	38.5				1	1	1	Semitic	Afro-Asiatic		Afro-Asiatic
Tokaleya	Tokaleya												NA	NA	NA
Tsonga	Tsonga/Shangaan	462	Niger-Congo	Bantoid	Strong	tsn	tso	-24	32				1	1	1	Bantoid	Niger-Congo	Benue-Congo	Atlantic-Congo
Tswana	Tswana	463	Niger-Congo	Bantoid	Strong	tsw	tsn	-24	26				1	1	1	Bantoid	Niger-Congo	Benue-Congo	Atlantic-Congo
Tumbuka	Tumbuka												NA	NA	NA
Turkish	Turkish	466	Altaic	Turkic	Strong	tur	tur	39	35				1	1	1	Turkic	Altaic		Turkic
Ukrainian	Ukrainian		Indo-European	Slavic	Strong	ukr	ukr	49	33				1	1	1	Slavic	Indo-European		Indo-European
Urdu	Urdu	478	Indo-European	Indic	Strong	urd	urd	25	67				1	1	1	Indic	Indo-European		Indo-European
Uzbek	Uzbek	479	Altaic	Turkic	Strong	uzb	uzn	39	66				1	1	1	Turkic	Altaic		Turkic
Venda	Venda	481	Niger-Congo	Bantoid	Strong	ven	ven	-22	30				1	1	1	Bantoid	Niger-Congo	Benue-Congo	Atlantic-Congo
Vietnamese	Vietnamese		Austro-Asiatic (Mon-Khmer)	Viet-Muong	Weak	vie	vie	10.5	106.5				1	1	0	Viet-Muong	Austro-Asiatic	Mon-Khmer	Austroasiatic
Wallachian	Wallachian					rka	rmy	45	21			Romani (Kalderash)	NA	NA	NA	Indic	Indo-European		Indo-European
Wolaita	Wolaita												NA	NA	NA
Wolaytta	Wolaita		Afro-Asiatic North	Omotic	Strong	wly	wal	6.83	37.75				1	1	1	North Omotic	Afro-Asiatic	Omotic	North_Omotic
Wolof	Wolof		Niger-Congo Northern	Atlantic	Strong	wlf	wol	15.25	-16				1	1	0	Northern Atlantic	Niger-Congo	Atlantic	Atlantic-Congo
Xhosa	Xhosa	493	Niger-Congo	Bantoid	Strong	xho	xho	-32	27				1	1	1	Bantoid	Niger-Congo	Benue-Congo	Atlantic-Congo
Yoruba	Yoruba	498	Niger-Congo	Defoid	Weak	yor	yor	8	4.33				1	0	0	Defoid	Niger-Congo	Benue-Congo	Atlantic-Congo
Zaza	Zaza	502				zaz	diq	39	41				NA	NA	NA	Iranian	Indo-European		Indo-European
Zulu	Zulu	505	Niger-Congo	Bantoid	Strong	zul	zul	-30	30				1	1	1	Bantoid	Niger-Congo	Benue-Congo	Atlantic-Congo
	Aklanon	12				akl	akl	11	112				NA	NA	NA	Meso-Philippine	Austronesian		Austronesian
	Asirien	28				naa	cld	37	43			Neo-Aramaic (Amadiya)	NA	NA	NA	Semitic	Afro-Asiatic		Afro-Asiatic
	Ateso	31				tes	teo	1.83	33.83			Teso	NA	NA	NA	Nilotic	Nilo-Saharan	Eastern Sudanic	Nilotic
	Avaric	35				ava	ava	42.5	46.5			Avar	NA	NA	NA	Avar-Andic-Tsezic	Nakh-Daghestanian	Daghestanian	Nakh-Daghestanian
	Balkarian	42				krc	krc	43.5	42			Karachay-Balkar	NA	NA	NA	Turkic	Altaic		Turkic
	Baluchi	44				blc	bgp	28	62				NA	NA	NA	Iranian	Indo-European		Indo-European
	Barahvi	49				brh	brh	28.5	67			Brahui	NA	NA	NA	Northern Dravidian	Dravidian		Dravidian
	Creole & English	88											NA	NA	NA
	Creoles and Pidgins	87											NA	NA	NA
	Edo	123				bni	bin	6.42	5.83			Bini	NA	NA	NA	Edoid	Niger-Congo	Benue-Congo	Atlantic-Congo
	Efik	124				efi	efi	4.92	8.5				NA	NA	NA	Cross River	Niger-Congo	Benue-Congo	Atlantic-Congo
	English & French	129											NA	NA	NA
	Filipino; Pilipino	140	Western Malayo-Polynesian	Meso-Philippine	Strong	tag	tgl	15	121			Tagalog	NA	NA	NA	Meso-Philippine	Austronesian		Austronesian
	French & Creole	145											NA	NA	NA
	Gilaki					gil	glk	37.33	50				NA	NA	NA	Iranian	Indo-European		Indo-European
	Hindko	180											NA	NA	NA
	Ibibio	187				ibi	ibb	5.25	7.83				NA	NA	NA	Cross River	Niger-Congo	Benue-Congo	Atlantic-Congo
	Iranian	202				tmu	ttt	41.25	48.75	Azerbaijan	31	Tat (Muslim)	NA	NA	NA	Iranian	Indo-European		Indo-European
	Kabardian	213				kab	kbd	43.5	43.5				NA	NA	NA	Northwest Caucasian	Northwest Caucasian		Abkhaz-Adyge
	Kankana-ay					kky	kne	16.75	120.58			Kankanay	NA	NA	NA	Northern Philippines	Austronesian		Austronesian
	Kirghiz	236				kfy	kir	47.75	124.42				NA	NA	NA	Turkic	Altaic		Turkic
	Komi	238				kzy	kpv	65	55			Komi-Zyrian by Pop	NA	NA	NA	Permic	Uralic	Finno-Ugric	Uralic
	Lazca	257				laz	lzz	41.5	41.5			Laz	NA	NA	NA	Kartvelian	Kartvelian		Kartvelian
	Lezgin; Lezghian	258				lez	lez	41.67	47.83				NA	NA	NA	Lezgic	Nakh-Daghestanian	Daghestanian	Nakh-Daghestanian
	Llonggo	263				hil	hil	10.25	123			Hiligaynon	NA	NA	NA	Meso-Philippine	Austronesian		Austronesian
	Lumasaba	271										Masaaba	NA	NA	NA
	Luri/Lori					lur	lrc	33.5	48.5				NA	NA	NA	Iranian	Indo-European		Indo-European
	Lusania	274											NA	NA	NA
	Lusoga	276											NA	NA	NA
	Lwo	277				jlu	lwo	8	28			Jur Luwo	NA	NA	NA	Nilotic	Nilo-Saharan	Eastern Sudanic	Nilotic
	Mordovian	314										Some kind of Mordvin, too close to call	NA	NA	NA
	Ossetian; Ossetic	347				oss	oss	43	44			Ossetic	NA	NA	NA	Iranian	Indo-European		Indo-European
	Pushto	369				psh	pst	33	67			Pashto	NA	NA	NA	Iranian	Indo-European		Indo-European
	Rutoro	381				rru	nyo	1.5	31.33			Runyoro-Rutooro	NA	NA	NA	Bantoid	Niger-Congo	Benue-Congo	Atlantic-Congo
	Sengalese	396											NA	NA	NA
	Serbo-Croatian	398				scr	hrv	44	19			Serbian-Croatian	NA	NA	NA	Slavic	Indo-European		Indo-European
	Seriaki	400											NA	NA	NA
	Sulawesi												NA	NA	NA
	Sumatranese Language	429											NA	NA	NA
	Suomea	431				fin	fin	62	25			Finnish	NA	NA	NA	Finnic	Uralic	Finno-Ugric	Uralic
	Swahili; Kiswahili	433	Niger-Congo	Bantoid	Strong	swa	swh	-6.5	39				1	1	1	Bantoid	Niger-Congo	Benue-Congo	Atlantic-Congo
	Talish	442				taz	tly	38.75	48.67			Talysh (Azerbaijan)	NA	NA	NA	Iranian	Indo-European		Indo-European
	Tatar	445				tvo	tat	56	49.5			Respondents in Azerbaijan and Russian Federation, not sure	NA	NA	NA	Turkic	Altaic		Turkic
	Tiv	455				tiv	tiv	7.5	9				NA	NA	NA	Bantoid	Niger-Congo	Benue-Congo	Atlantic-Congo
	Vlav	483										Possibly Vlach, Romani (Kalderash)?	NA	NA	NA
	Zoroastran					dri	prs	35	66			Dari				Iranian	Indo-European		Indo-European
	China: Mandarin	289	Sino-Tibetan	Chinese	Weak	mnd	cmn	34	110	Malaysia	458		NA	NA	NA	Chinese	Sino-Tibetan		Sino-Tibetan
	Gallegan; Galician		Indo-European	Romance	Strong	glc	glg	43	-8				NA	NA	NA	Romance	Indo-European		Indo-European
	India: Bengali	57	Indo-European	Indic	Strong	ben	ben	24	90			Standard, 1 other	1	1	1	Indic	Indo-European		Indo-European
	India: Gujarati	168	Indo-European	Indic	Strong	guj	guj	23	72				1	1	1	Indic	Indo-European		Indo-European
	India: Kannada		Dravidian Southern	Dravidian	Strong	knd	kan	14	76				1	1	1	Southern Dravidian	Dravidian		Dravidian
	India: Malayalam	286				mym	mal	10	76.5				NA	NA	NA	Southern Dravidian	Dravidian		Dravidian
	India: Tamil	444	Dravidian	Southern Dravidian	Strong	tml	tam	11	78.5				1	1	1	Southern Dravidian	Dravidian		Dravidian
