# Supplementary material for: Future Tense and Economic Decisions: Controlling for Cultural Evolution
Source: PLoS One. 2015 Jul 17;10(7):e0132145. doi: 10.1371/journal.pone.0132145 (PMC4506144; doi:10.1371/journal.pone.0132145)
Supplement: S8 Appendix — See README files within the various sub-folders. (ZIP) [file pone.0132145.s008.zip › S3_Code/Futureness_Plus_WALS5_Cat.csv]

language	Lang_WVS	Code_WVS	family	genus	FTR	WALS	ISO	latitude	longitude	LangCountry	LangCountry_WVS_Code	Notes	any_ftr	prediction_ftr	inflectional_ftr	genus_wals	family_wals	subfamily_wals	hh_family	pop	Consonant Inventories	Vowel Quality Inventories	Consonant-Vowel Ratio	Voicing in Plosives and Fricatives	Voicing and Gaps in Plosive Systems	Uvular Consonants	Glottalized Consonants	Lateral Consonants	The Velar Nasal	Vowel Nasalization	Nasal Vowels in West Africa	Front Rounded Vowels	Syllable Structure	Tone	Fixed Stress Locations	Weight-Sensitive Stress	Weight Factors in Weight-Sensitive Stress Systems	Rhythm Types	Absence of Common Consonants	Presence of Uncommon Consonants	Fusion of Selected Inflectional Formatives	Exponence of Selected Inflectional Formatives	Exponence of Tense-Aspect-Mood Inflection	Inflectional Synthesis of the Verb	Locus of Marking in the Clause	Locus of Marking in Possessive Noun Phrases	Locus of Marking: Whole-language Typology	Zero Marking of A and P Arguments	Prefixing vs. Suffixing in Inflectional Morphology
Afar	Afar	NA				qaf	aar	12	42		NA	Qafar	NA	NA	NA	Eastern Cushitic	Afro-Asiatic	Cushitic	Afro-Asiatic	7000	NA	NA	NA	NA	NA	NA	NA	NA	NA	NA	NA	NA	NA	NA	NA	NA	NA	NA	NA	NA	NA	NA	NA	NA	NA	NA	NA	NA	NA
Afrikaans	Afrikaans	8	Indo-European	Germanic	Strong	afr	afr	-31	22		NA		1	1	0	Germanic	Indo-European		Indo-European	830	NA	NA	NA	NA	NA	NA	NA	NA	NA	NA	NA	NA	NA	NA	NA	NA	NA	NA	NA	NA	NA	NA	NA	NA	NA	NA	NA	NA	NA
Akan	Twi (Akan)	NA	Niger-Congo	Kwa	Strong	akn	aka	6.5	-1.25		NA		1	1	1	Kwa	Niger-Congo		Atlantic-Congo	80000	Small	Large (7-14)	Moderately low	In plosives alone	None missing in /p t k b d g/	None	No glottalized consonants	No laterals	NA	NA	NA	None	Moderately complex	Simple tone system	NA	NA	NA	NA	All present	None	NA	NA	NA	NA	NA	NA	NA	NA	Strong prefixing
Alawa	Alawa	NA	Australian	Maran	Strong	alw	alh	-15.17	134.25		NA		1	1	1	Maran	Australian		Mangarrayi-Maran	290	Moderately large	Small (2-4)	Moderately high	No voicing constrast	Other	None	No glottalized consonants	/l/, no obstruent laterals	NA	NA	NA	None	Complex	No tones	Penultimate	Fixed stress (no weight-sensitivity)	No weight	NA	No fricatives	None	NA	NA	NA	NA	NA	NA	NA	NA	Strongly suffixing
Albanian	Albanian	13	Indo-European	Albanian	Strong	alb	aln	41	20		NA		1	1	0	Albanian	Indo-European		Indo-European	3470	Average	Large (7-14)	Average	In both plosives and fricatives	None missing in /p t k b d g/	None	No glottalized consonants	/l/, no obstruent laterals	No velar nasal	NA	NA	High only	Complex	No tones	NA	NA	NA	NA	All present	Th sounds	NA	NA	NA	NA	NA	NA	NA	NA	Strongly suffixing
Amharic	Amharic	NA	Afro-Asiatic	Semitic	Weak	amh	amh	10	38		NA		0	0	0	Semitic	Afro-Asiatic		Afro-Asiatic	1600	Moderately large	Large (7-14)	Moderately high	In plosives alone	None missing in /p t k b d g/	None	Ejectives only	/l/, no obstruent laterals	No velar nasal	NA	NA	None	Moderately complex	No tones	NA	NA	NA	NA	All present	None	NA	NA	NA	NA	NA	NA	NA	NA	Weakly suffixing
Anfillo	Anfillo	NA						NA	NA		NA		NA	NA	NA					9000	NA	NA	NA	NA	NA	NA	NA	NA	NA	NA	NA	NA	NA	NA	NA	NA	NA	NA	NA	NA	NA	NA	NA	NA	NA	NA	NA	NA	NA
Arabic	Arabic	19	Afro-Asiatic	Semitic	Strong	aeg	arz	30	31	Egypt	818		1	1	1	Semitic	Afro-Asiatic		Afro-Asiatic	7	Average	Average (5-6)	Moderately high	In both plosives and fricatives	Missing /p/	Uvular stops and continuants	No glottalized consonants	/l/, no obstruent laterals	No velar nasal	Contrast absent	NA	None	Complex	No tones	No fixed stress	Right-oriented: One of the last three	Combined	Trochaic	All present	Pharyngeals	Ablaut/concatenative	No case	TAM+agreement	6-7 categories per word	No marking	No marking	Inconsistent or other	Non-zero marking	Weakly suffixing
Arabic	Arabic	19	Afro-Asiatic	Semitic	Strong	amr	ary	34	-6	Morocco	504		1	1	1	Semitic	Afro-Asiatic		Afro-Asiatic	3000	NA	NA	NA	NA	NA	NA	NA	NA	No velar nasal	NA	NA	NA	NA	NA	NA	NA	NA	NA	NA	NA	NA	NA	NA	NA	NA	NA	NA	NA	Weakly suffixing
Arabic	Arabic	19	Afro-Asiatic	Semitic	Strong	arq	acm	33	44	Turkey	792	Arabic (Iraqi)	1	1	1	Semitic	Afro-Asiatic		Afro-Asiatic	50	NA	NA	NA	NA	NA	NA	NA	NA	NA	NA	NA	NA	NA	NA	NA	NA	NA	NA	NA	NA	NA	NA	NA	NA	NA	NA	NA	NA	Equal prefixing and suffixing
Arabic	Arabic	19	Afro-Asiatic	Semitic	Strong	anl	apc	33.75	36	Jordan	400	Arabic (North Levantine Spoken)	1	1	1	Semitic	Afro-Asiatic		Afro-Asiatic	36000	NA	NA	NA	NA	NA	NA	NA	NA	NA	NA	NA	NA	NA	NA	NA	NA	NA	NA	NA	NA	NA	NA	NA	NA	NA	NA	NA	NA	NA
Armenian	Armenian	25	Indo-European	Armenian	Strong	arw	hye	38.5	43.5		NA	Armenian (Western)	1	1	0	Armenian	Indo-European		Indo-European	2200	NA	NA	NA	NA	NA	NA	NA	NA	NA	NA	NA	NA	NA	NA	NA	NA	NA	NA	NA	NA	NA	NA	NA	NA	NA	NA	NA	NA	Strongly suffixing
Assamese	Assamese	29				ass	asm	26	93		NA		NA	NA	NA	Indic	Indo-European		Indo-European	110000	NA	NA	NA	NA	NA	NA	NA	NA	NA	NA	NA	NA	NA	NA	NA	NA	NA	NA	NA	NA	NA	NA	NA	NA	NA	NA	NA	NA	Strongly suffixing
Aymara	Aymara	38				aym	ayc	-17	-69		NA		NA	NA	NA	Aymaran	Aymaran		Aymara	-1	Moderately large	Small (2-4)	High	No voicing constrast	Other	Uvular stops and continuants	Ejectives only	/l/, no obstruent laterals	No velar nasal	NA	NA	None	Moderately complex	No tones	Penultimate	Fixed stress (no weight-sensitivity)	No weight	NA	All present	None	Exclusively concatenative	Monoexponential case	TAM+agreement+diathesis	8-9 categories per word	Double marking	Double marking	Double-marking	Non-zero marking	Strongly suffixing
Azari	Azari	39	Altaic	Turkic	Strong	azi	azb	37.5	47		NA	Azari (Iranian)	1	1	1	Turkic	Altaic		Turkic	1078199	NA	NA	NA	NA	NA	NA	NA	NA	NA	NA	NA	NA	NA	NA	NA	NA	NA	NA	NA	NA	NA	NA	NA	NA	NA	NA	NA	NA	Strongly suffixing
Azerbaijani	Azerbaijani	40	Altaic	Turkic	Strong	aze	azb	40.5	48.5		NA		1	1	1	Turkic	Altaic		Turkic	1078199	Average	Large (7-14)	Moderately low	In both plosives and fricatives	None missing in /p t k b d g/	None	No glottalized consonants	/l/, no obstruent laterals	No velar nasal	NA	NA	High and mid	Moderately complex	No tones	NA	NA	NA	NA	All present	None	NA	NA	NA	NA	NA	NA	NA	NA	Strongly suffixing
Bajau	Bajau	NA				baj	bdl	-4.33	123		NA		NA	NA	NA	Sama-Bajaw	Austronesian		Austronesian	-1	Moderately large	Average (5-6)	Average	In plosives alone	None missing in /p t k b d g/	None	No glottalized consonants	/l/, no obstruent laterals	NA	NA	NA	None	Moderately complex	No tones	NA	NA	NA	NA	All present	None	NA	NA	NA	NA	NA	NA	NA	NA	NA
Bamanakan	Bamanakan	NA			Weak	bam	bam	12.5	-7.5		NA	Bambara	NA	NA	NA	Western Mande	Niger-Congo	Mande	Mande	350	Average	Large (7-14)	Average	In both plosives and fricatives	None missing in /p t k b d g/	None	No glottalized consonants	/l/, no obstruent laterals	Initial velar nasal	NA	NA	None	Simple	Simple tone system	NA	NA	NA	NA	All present	None	NA	NA	NA	NA	NA	NA	NA	NA	Strongly suffixing
Bambara	Bambara	NA	Niger-Congo	Western Mande	Weak	bam	bam	12.5	-7.5		NA		1	0	0	Western Mande	Niger-Congo	Mande	Mande	350	Average	Large (7-14)	Average	In both plosives and fricatives	None missing in /p t k b d g/	None	No glottalized consonants	/l/, no obstruent laterals	Initial velar nasal	NA	NA	None	Simple	Simple tone system	NA	NA	NA	NA	All present	None	NA	NA	NA	NA	NA	NA	NA	NA	Strongly suffixing
Bandjalang	Bandjalang	NA	Australian	Pama-Nyungan	Strong	bnj	bdy	-28.75	153		NA	No speakers in WVS?	1	1	1	Pama-Nyungan	Australian		Pama-Nyungan	7270	NA	NA	NA	NA	NA	NA	NA	NA	Initial velar nasal	NA	NA	NA	NA	NA	NA	NA	NA	NA	NA	NA	Exclusively concatenative	Monoexponential case	monoexponential TAM	NA	NA	NA	NA	NA	Strongly suffixing
Banjar	Banjar	NA						NA	NA		NA		NA	NA	NA					9000	NA	NA	NA	NA	NA	NA	NA	NA	NA	NA	NA	NA	NA	NA	NA	NA	NA	NA	NA	NA	NA	NA	NA	NA	NA	NA	NA	NA	NA
Basque	Basque	52	Basque	Basque	Strong	bsq	eus	43	-3		NA	Central, 11 others	1	1	0	Basque	Basque		Basque	-1	Average	Average (5-6)	Moderately high	In plosives alone	None missing in /p t k b d g/	None	No glottalized consonants	/l/, no obstruent laterals	No velar nasal	Contrast absent	NA	None	Complex	No tones	NA	NA	NA	NA	All present	None	Exclusively concatenative	Monoexponential case	monoexponential TAM	4-5 categories per word	Double marking	Dependent marking	Inconsistent or other	Non-zero marking	Equal prefixing and suffixing
Beja	Beja	NA	Afro-Asiatic	Beja	Weak	bej	bej	18	36		NA		1	0	0	Beja	Afro-Asiatic	Cushitic	Afro-Asiatic	2200	Average	Average (5-6)	Average	In plosives alone	Missing /p/	None	No glottalized consonants	/l/, no obstruent laterals	No velar nasal	NA	NA	None	Complex	Simple tone system	No fixed stress	Right-oriented: One of the last three	No weight	NA	All present	None	Ablaut/concatenative	Monoexponential case	monoexponential TAM	4-5 categories per word	Dependent marking	Dependent marking	Dependent-marking	Non-zero marking	Weakly suffixing
Belarusian	Belarusian	55				blr	bel	54	28		NA	Belorussian	NA	NA	NA	Slavic	Indo-European		Indo-European	-1	NA	NA	NA	NA	NA	NA	NA	NA	NA	NA	NA	NA	NA	NA	NA	NA	NA	NA	NA	NA	NA	NA	NA	NA	NA	NA	NA	NA	Strongly suffixing
Belorussian	Belorussian	NA	Indo-European	Slavic	Strong	blr	bel	54	28		NA		1	1	0	Slavic	Indo-European		Indo-European	-1	NA	NA	NA	NA	NA	NA	NA	NA	NA	NA	NA	NA	NA	NA	NA	NA	NA	NA	NA	NA	NA	NA	NA	NA	NA	NA	NA	NA	Strongly suffixing
Bemba	Bemba	NA	Niger-Congo	Bantoid	Strong	bem	bmy	-10	28.25		NA		1	1	1	Bantoid	Niger-Congo	Benue-Congo	Atlantic-Congo	150	NA	NA	NA	NA	NA	NA	NA	NA	NA	NA	NA	NA	NA	NA	NA	NA	NA	NA	NA	NA	NA	NA	NA	NA	NA	NA	NA	NA	NA
Bengali	Bengali	NA	Indo-European	Indic	Strong	ben	ben	24	90		NA	Standard, 1 other	1	1	1	Indic	Indo-European		Indo-European	170000	Moderately large	Large (7-14)	Average	In plosives alone	None missing in /p t k b d g/	None	No glottalized consonants	/l/, no obstruent laterals	NA	NA	NA	None	Complex	No tones	Initial	Fixed stress (no weight-sensitivity)	No weight	No rhythmic stress	All present	None	NA	NA	NA	NA	NA	NA	NA	NA	NA
Berber	Berber	58				bse	tzm	33.33	-4.67		NA	Berber (Ayt Seghrouchen Middle Atlas) by Population	NA	NA	NA	Berber	Afro-Asiatic		Afro-Asiatic	6010000	NA	NA	NA	NA	NA	NA	NA	NA	NA	NA	NA	NA	NA	NA	NA	NA	NA	NA	NA	NA	NA	NA	NA	NA	NA	NA	NA	NA	NA
Berto	Berto	NA				ber	wti	10.33	34.67		NA	Berta	NA	NA	NA	Berta	Nilo-Saharan		Berta	26900	Average	Average (5-6)	Moderately high	No voicing constrast	Other	None	Ejectives only	/l/, no obstruent laterals	NA	NA	NA	None	Moderately complex	Simple tone system	NA	NA	NA	NA	All present	Th sounds	NA	NA	NA	NA	NA	NA	NA	NA	Weakly suffixing
Bidayuh	Bidayuh	NA				bit	bth	1.25	110		NA	Biata	NA	NA	NA	Land Dayak	Austronesian		Austronesian	6000	NA	NA	NA	NA	NA	NA	NA	NA	NA	NA	NA	NA	NA	NA	NA	NA	NA	NA	NA	NA	NA	NA	NA	NA	NA	NA	NA	NA	NA
Bosnian	Bosnian	65	Indo-European	Slavic	Strong	bos	bos	43	18		NA		1	1	1	Slavic	Indo-European		Indo-European	5	NA	NA	NA	NA	NA	NA	NA	NA	NA	NA	NA	NA	NA	NA	NA	NA	NA	NA	NA	NA	NA	NA	NA	NA	NA	NA	NA	NA	NA
Bulgarian	Bulgarian	69	Indo-European	Slavic	Strong	bul	bul	42.5	25		NA		1	1	0	Slavic	Indo-European		Indo-European	50500	Large	Average (5-6)	Average	In both plosives and fricatives	None missing in /p t k b d g/	None	No glottalized consonants	/l/, no obstruent laterals	NA	NA	NA	None	Complex	No tones	NA	NA	NA	NA	All present	None	NA	NA	NA	NA	NA	NA	NA	NA	Strongly suffixing
Burundi	Burundi	NA				rnd	run	-3.5	30		NA	Rundi	NA	NA	NA	Bantoid	Niger-Congo	Benue-Congo	Atlantic-Congo	6000	NA	NA	NA	NA	NA	NA	NA	NA	NA	NA	NA	NA	NA	NA	NA	NA	NA	NA	NA	NA	NA	NA	NA	NA	NA	NA	NA	NA	NA
Bussa	Bussa	NA						NA	NA		NA		NA	NA	NA					9000	NA	NA	NA	NA	NA	NA	NA	NA	NA	NA	NA	NA	NA	NA	NA	NA	NA	NA	NA	NA	NA	NA	NA	NA	NA	NA	NA	NA	NA
Cantonese	Cantonese	73	Sino-Tibetan	Chinese	Weak	cnt	yue	23	113		NA		0	0	0	Chinese	Sino-Tibetan		Sino-Tibetan	-1	Average	Large (7-14)	Moderately low	No voicing constrast	Other	None	No glottalized consonants	/l/, no obstruent laterals	Initial velar nasal	NA	NA	High and mid	Moderately complex	Complex tone system	NA	NA	NA	NA	All present	None	NA	NA	NA	NA	NA	NA	NA	NA	Little affixation
Catalan	Catalan; Valencian	75	Indo-European	Romance	Strong	ctl	cat	41.75	2		NA		1	1	1	Romance	Indo-European		Indo-European	101000	Average	Large (7-14)	Average	In both plosives and fricatives	None missing in /p t k b d g/	None	No glottalized consonants	/l/, no obstruent laterals	NA	NA	NA	None	Moderately complex	No tones	No fixed stress	Right-edge: Ultimate or penultimate	Lexical stress	No rhythmic stress	All present	None	NA	NA	NA	NA	NA	NA	NA	NA	NA
Catalan; Valencian	Catalan; Valencian	75	Indo-European	Romance	Strong	ctl	cat	41.75	2		NA		NA	NA	NA	Romance	Indo-European		Indo-European	101000	Average	Large (7-14)	Average	In both plosives and fricatives	None missing in /p t k b d g/	None	No glottalized consonants	/l/, no obstruent laterals	NA	NA	NA	None	Moderately complex	No tones	No fixed stress	Right-edge: Ultimate or penultimate	Lexical stress	No rhythmic stress	All present	None	NA	NA	NA	NA	NA	NA	NA	NA	NA
Cebuano	Cebuano	NA	Western Malayo-Polynesian	Meso-Philippine	Weak	ceb	ceb	10	124		NA		0	0	0	Meso-Philippine	Austronesian		Austronesian	12500	NA	NA	NA	NA	NA	NA	NA	NA	NA	NA	NA	NA	NA	NA	No fixed stress	Right-edge: Ultimate or penultimate	Long vowel or coda consonant	Iambic	NA	NA	NA	NA	NA	NA	NA	NA	NA	NA	NA
Chaha	Chaha	NA	Afro-Asiatic	Semitic	Strong	chh	sgw	8	37.5		NA		1	1	0	Semitic	Afro-Asiatic		Afro-Asiatic	-1	NA	NA	NA	NA	NA	NA	NA	NA	No velar nasal	NA	NA	NA	NA	NA	NA	NA	NA	NA	NA	NA	NA	NA	NA	NA	NA	NA	NA	NA	Equal prefixing and suffixing
Chewa	Chewa	NA	Niger-Congo	Bantoid	Strong	cic	nya	-14	34		NA		NA	NA	NA	Bantoid	Niger-Congo	Benue-Congo	Atlantic-Congo	26700	NA	NA	NA	NA	NA	NA	NA	NA	NA	NA	NA	NA	NA	NA	NA	NA	NA	NA	NA	NA	NA	NA	NA	NA	NA	NA	NA	NA	Strong prefixing
Chichewa	Chewa	NA	Niger-Congo	Bantoid	Strong	cic	nya	-14	34		NA		1	1	1	Bantoid	Niger-Congo	Benue-Congo	Atlantic-Congo	26700	NA	NA	NA	NA	NA	NA	NA	NA	NA	NA	NA	NA	NA	NA	NA	NA	NA	NA	NA	NA	NA	NA	NA	NA	NA	NA	NA	NA	Strong prefixing
Chinese	Chinese	289	Sino-Tibetan	Chinese	Weak	mnd	cmn	34	110	Malaysia	458	Mandarin by Population	NA	NA	NA	Chinese	Sino-Tibetan		Sino-Tibetan	3000	Moderately large	Average (5-6)	Average	In fricatives alone	Other	Uvular continuants only	No glottalized consonants	/l/, no obstruent laterals	No initial velar nasal	Contrast absent	NA	High only	Moderately complex	Complex tone system	No fixed stress	Not predictable	Lexical stress	NA	All present	None	Isolating/concatenative	Monoexponential case	monoexponential TAM	0-1 category per word	Dependent marking	Dependent marking	Dependent-marking	Non-zero marking	Strongly suffixing
Chinese	Chinese	101						NA	NA	Australia	36	Too close to call	NA	NA	NA					9000	NA	NA	NA	NA	NA	NA	NA	NA	NA	NA	NA	NA	NA	NA	NA	NA	NA	NA	NA	NA	NA	NA	NA	NA	NA	NA	NA	NA	NA
Chinese	Chinese	101	Sino-Tibetan	Chinese	Weak	cnt	yue	23	113	USA	NA	Cantonese by Population	NA	NA	NA	Chinese	Sino-Tibetan		Sino-Tibetan	-1	Average	Large (7-14)	Moderately low	No voicing constrast	Other	None	No glottalized consonants	/l/, no obstruent laterals	Initial velar nasal	NA	NA	High and mid	Moderately complex	Complex tone system	NA	NA	NA	NA	All present	None	NA	NA	NA	NA	NA	NA	NA	NA	Little affixation
Chinese dialects	Chinese dialects	102						NA	NA		NA	Respondents from China	NA	NA	NA					9000	NA	NA	NA	NA	NA	NA	NA	NA	NA	NA	NA	NA	NA	NA	NA	NA	NA	NA	NA	NA	NA	NA	NA	NA	NA	NA	NA	NA	NA
Croatian	Croatian	90	Indo-European	Slavic	Strong	scr	hrv	44	19		NA	Serbian-Croatian	1	1	1	Slavic	Indo-European		Indo-European	4200	NA	NA	NA	NA	NA	NA	NA	NA	NA	NA	NA	NA	NA	NA	No fixed stress	Unbounded: Stress can be anywhere	Prominence	No rhythmic stress	NA	NA	NA	NA	NA	NA	NA	NA	NA	NA	Strongly suffixing
Czech	Czech	92	Indo-European	Slavic	Strong	cze	ces	50	15		NA		1	1	0	Slavic	Indo-European		Indo-European	25000	NA	NA	NA	NA	NA	NA	NA	NA	NA	NA	NA	NA	NA	NA	Initial	Fixed stress (no weight-sensitivity)	No weight	Trochaic	NA	NA	NA	NA	NA	NA	NA	NA	NA	NA	Weakly suffixing
Dagbani	Dagbani	NA	Niger-Congo	Gur	Strong	dgb	dag	9.58	-0.5		NA		1	1	0	Gur	Niger-Congo		Atlantic-Congo	1182000	Average	Average (5-6)	Moderately high	In both plosives and fricatives	None missing in /p t k b d g/	None	No glottalized consonants	/l/, no obstruent laterals	NA	Contrast absent	no nasal vs. oral vowel contrast	None	Moderately complex	Simple tone system	NA	NA	NA	NA	All present	Labial-velars	NA	NA	NA	NA	NA	NA	NA	NA	Weakly suffixing
Danish	Danish	NA	Indo-European	Germanic	Weak	dsh	dan	56	10		NA		1	0	0	Germanic	Indo-European		Indo-European	44000	NA	NA	NA	NA	NA	NA	NA	NA	NA	NA	NA	NA	NA	NA	No fixed stress	Combined: Right-edge and unbounded	Long vowel or coda consonant	NA	NA	NA	NA	NA	NA	NA	NA	NA	NA	NA	Strongly suffixing
Dilla	Dilla	NA						NA	NA		NA		NA	NA	NA					9000	NA	NA	NA	NA	NA	NA	NA	NA	NA	NA	NA	NA	NA	NA	NA	NA	NA	NA	NA	NA	NA	NA	NA	NA	NA	NA	NA	NA	NA
Dioula	Dioula	NA	Niger-Congo	Western Mande	Weak	dyu	dga	10.5	-2.67		NA	Dagaare	NA	NA	NA	Gur	Niger-Congo		Atlantic-Congo	310000	NA	NA	NA	NA	NA	NA	NA	NA	NA	NA	NA	NA	NA	NA	NA	NA	NA	NA	NA	NA	NA	NA	NA	NA	NA	NA	NA	NA	NA
Dogon	Dogon	NA				dts	dts	14.5	-3.33		NA	Dogon (Toro So)	NA	NA	NA	Dogon	Niger-Congo		Dogon	21400	Moderately small	Large (7-14)	Moderately low	In plosives alone	None missing in /p t k b d g/	None	No glottalized consonants	/l/, no obstruent laterals	NA	Contrast present	four-way nasal vs. oral vowel contrast (/ṽ/ vs. /ṽː/ vs. /V/ v /Vː/) with nasal spreading	None	Simple	Simple tone system	NA	NA	NA	NA	All present	Th sounds	NA	NA	NA	NA	NA	NA	NA	NA	NA
Dutch	Dutch	120	Indo-European	Germanic	Weak	dut	nld	52.5	6		NA	No speakers in WVS?	1	0	0	Germanic	Indo-European		Indo-European	2100	NA	NA	NA	NA	NA	NA	NA	NA	NA	NA	NA	NA	NA	NA	No fixed stress	Right-oriented: One of the last three	Coda consonant	Trochaic	NA	NA	NA	NA	NA	NA	NA	NA	NA	NA	Strongly suffixing
Dyula	Dyula	NA	Niger-Congo	Western Mande	Weak	dyu	dyu	9.83	-4.67		NA		1	0	0	Western Mande	Niger-Congo	Mande	Mande	300	NA	NA	NA	NA	NA	NA	NA	NA	NA	NA	NA	NA	NA	NA	NA	NA	NA	NA	NA	NA	NA	NA	NA	NA	NA	NA	NA	NA	NA
English	English	128	Indo-European	Germanic	Strong	eng	eng	52	0		NA		1	1	0	Germanic	Indo-European		Indo-European	-1	Average	Large (7-14)	Low	In both plosives and fricatives	None missing in /p t k b d g/	None	No glottalized consonants	/l/, no obstruent laterals	No initial velar nasal	Contrast absent	NA	None	Complex	No tones	No fixed stress	Right-oriented: One of the last three	Long vowel or coda consonant	Trochaic	All present	Th sounds	Exclusively concatenative	No case	monoexponential TAM	2-3 categories per word	Dependent marking	Dependent marking	Dependent-marking	Non-zero marking	Strongly suffixing
Estonian	Estonian	132	Finno-Ugric	Finnic	Weak	est	ekk	59	26		NA	Ethnologue macrolanguage est	0	0	0	Finnic	Uralic	Finno-Ugric	Uralic	10400	NA	NA	NA	NA	NA	NA	NA	NA	NA	NA	NA	NA	NA	NA	Initial	Fixed stress (no weight-sensitivity)	Long vowel	Trochaic	NA	NA	NA	NA	NA	NA	NA	NA	NA	NA	Strongly suffixing
Ewe	Ewe	NA	Niger-Congo	Kwa	Strong	ewe	ewe	6.33	0.42		NA	Ewe	1	1	1	Kwa	Niger-Congo		Atlantic-Congo	-1	Moderately large	Large (7-14)	Average	In both plosives and fricatives	None missing in /p t k b d g/	None	No glottalized consonants	/l/, no obstruent laterals	Initial velar nasal	NA	NA	None	Moderately complex	Simple tone system	NA	NA	NA	NA	All present	Labial-velars	NA	NA	NA	NA	No marking	Dependent marking	Inconsistent or other	Zero-marking	Equal prefixing and suffixing
Finnish	Finnish	141	Finno-Ugric	Finnic	Weak	fin	fin	62	25		NA		0	0	0	Finnic	Uralic	Finno-Ugric	Uralic	14500000	Moderately small	Large (7-14)	Moderately low	In both plosives and fricatives	None missing in /p t k b d g/	None	No glottalized consonants	/l/, no obstruent laterals	No initial velar nasal	Contrast absent	NA	High and mid	Moderately complex	No tones	Initial	Fixed stress (no weight-sensitivity)	No weight	Trochaic	All present	None	Exclusively concatenative	Case + number	monoexponential TAM	2-3 categories per word	Dependent marking	Double marking	Inconsistent or other	Non-zero marking	Strongly suffixing
Flemish	Dutch; Flemish	120	Indo-European	Germanic	Weak	dut	nld	51.5	3.75		NA	Dutch (Zeeuws)	1	0	0	Germanic	Indo-European		Indo-European	2100	NA	NA	NA	NA	NA	NA	NA	NA	NA	NA	NA	NA	NA	NA	No fixed stress	Right-oriented: One of the last three	Coda consonant	Trochaic	NA	NA	NA	NA	NA	NA	NA	NA	NA	NA	Strongly suffixing
French	French	144	Indo-European	Romance	Strong	fre	fra	48	2		NA		1	1	1	Romance	Indo-European		Indo-European	62700	Average	Large (7-14)	Low	In both plosives and fricatives	None missing in /p t k b d g/	Uvular continuants only	No glottalized consonants	/l/, no obstruent laterals	No velar nasal	Contrast present	NA	High and mid	Complex	No tones	No fixed stress	Right-edge: Ultimate or penultimate	Prominence	Undetermined	All present	None	Exclusively concatenative	No case	TAM+agreement+diathesis	4-5 categories per word	No marking	Dependent marking	Inconsistent or other	Non-zero marking	Strongly suffixing
Frisian	Frisian	NA	Indo-European	Germanic	Weak	fri	frs	53	5		NA		1	0	0	Germanic	Indo-European		Indo-European	5000	NA	NA	NA	NA	NA	NA	NA	NA	NA	NA	NA	NA	NA	NA	NA	NA	NA	NA	NA	NA	NA	NA	NA	NA	NA	NA	NA	NA	NA
Fula	Foulfoulde	NA	Niger-Congo Northern	Atlantic	Strong	fbf	fuh	14	0	Burkina Faso	854	Fula (Burkina Faso) - marked Foulfoulde in WVS	1	1	0	Northern Atlantic	Niger-Congo	Atlantic	Atlantic-Congo	37300	NA	NA	NA	NA	NA	NA	NA	NA	NA	NA	NA	NA	NA	NA	NA	NA	NA	NA	NA	NA	NA	NA	NA	NA	NA	NA	NA	NA	NA
Ga	Ga	NA				ga	gaa	5.67	-0.17		NA	Gã	NA	NA	NA	Kwa	Niger-Congo		Atlantic-Congo	-1	Moderately large	Large (7-14)	Average	In both plosives and fricatives	None missing in /p t k b d g/	None	No glottalized consonants	/l/, no obstruent laterals	NA	NA	NA	None	Moderately complex	Complex tone system	NA	NA	NA	NA	All present	Labial-velars	NA	NA	NA	NA	NA	NA	NA	NA	NA
Gagauz (Turkish orthodox)	Gagauz (Turkish orthodox)	NA				gag	gag	46.33	28.67		NA	Gagauz	NA	NA	NA	Turkic	Altaic		Turkic	-1	NA	NA	NA	NA	NA	NA	NA	NA	No velar nasal	NA	NA	NA	NA	NA	NA	NA	NA	NA	NA	NA	NA	NA	NA	NA	NA	NA	NA	NA	NA
Galician	Galician	NA	Indo-European	Romance	Strong	glc	glg	43	-8		NA		1	1	1	Romance	Indo-European		Indo-European	6023900	NA	NA	NA	NA	NA	NA	NA	NA	NA	NA	NA	NA	NA	NA	NA	NA	NA	NA	NA	NA	NA	NA	NA	NA	NA	NA	NA	NA	NA
Gallegan	Gallegan	151	Indo-European	Romance	Strong	glc	glg	43	-8		NA		NA	NA	NA	Romance	Indo-European		Indo-European	6023900	NA	NA	NA	NA	NA	NA	NA	NA	NA	NA	NA	NA	NA	NA	NA	NA	NA	NA	NA	NA	NA	NA	NA	NA	NA	NA	NA	NA	NA
Gamo	Gamo	NA	Afro-Asiatic North	Omotic	Strong	gam	gmv	6.67	37.25		NA		1	1	1	North Omotic	Afro-Asiatic	Omotic	North_Omotic	1300	NA	NA	NA	NA	NA	NA	NA	NA	NA	NA	NA	NA	NA	NA	NA	NA	NA	NA	NA	NA	NA	NA	NA	NA	NA	NA	NA	NA	NA
Georgian	Georgian	157	Kartvelian	Kartvelian	Strong	geo	kat	42	44		NA		1	1	1	Kartvelian	Kartvelian		Kartvelian	-1	Moderately large	Average (5-6)	Moderately high	In both plosives and fricatives	Other	Uvular stops and continuants	Ejectives only	Laterals, but no /l/, no obstruent laterals	No velar nasal	Contrast absent	NA	None	Complex	No tones	Antepenultimate	Fixed stress (no weight-sensitivity)	No weight	Trochaic	All present	None	Exclusively concatenative	Monoexponential case	TAM+agreement+diathesis	8-9 categories per word	Double marking	Dependent marking	Inconsistent or other	Non-zero marking	Weakly suffixing
German	German	158	Indo-European	Germanic	Weak	ger	deu	52	10		NA		1	0	0	Germanic	Indo-European		Indo-European	55100	Average	Large (7-14)	Low	In both plosives and fricatives	None missing in /p t k b d g/	Uvular continuants only	No glottalized consonants	/l/, no obstruent laterals	No initial velar nasal	Contrast absent	NA	High and mid	Complex	No tones	No fixed stress	Right-oriented: One of the last three	Coda consonant	Trochaic	All present	None	Exclusively concatenative	Case + number	monoexponential TAM	2-3 categories per word	Dependent marking	Dependent marking	Dependent-marking	Non-zero marking	Strongly suffixing
Goffa	Goffa	NA				kul	dwr	6.67	37.25		NA	Kullo/Darwo by contrast with Gamo	NA	NA	NA	North Omotic	Afro-Asiatic	Omotic	North_Omotic	250	Average	Average (5-6)	Moderately high	In plosives alone	Missing /p/	None	Ejectives and implosives	/l/, no obstruent laterals	NA	NA	NA	None	Moderately complex	Simple tone system	NA	NA	NA	NA	All present	None	NA	NA	NA	NA	NA	NA	NA	NA	NA
Greek	Greek	166	Indo-European	Greek	Strong	grk	ell	39	22	Greece	300	No speakers in WVS?	1	1	0	Greek	Indo-European		Indo-European	206700	Average	Average (5-6)	Average	In both plosives and fricatives	None missing in /p t k b d g/	None	No glottalized consonants	/l/, no obstruent laterals	No velar nasal	Contrast absent	NA	None	Complex	No tones	Antepenultimate	Fixed stress (no weight-sensitivity)	Lexical stress	Trochaic	All present	Th sounds	Exclusively concatenative	Case + number	TAM+agreement	4-5 categories per word	Double marking	Double marking	Double-marking	Non-zero marking	Strongly suffixing
Greek	Greek	166	Indo-European	Greek	Strong	gcy	ell	34.75	33	Cyprus	196		1	1	0	Greek	Indo-European		Indo-European	206700	NA	NA	NA	NA	NA	NA	NA	NA	NA	NA	NA	NA	NA	NA	NA	NA	NA	NA	NA	NA	NA	NA	NA	NA	NA	NA	NA	NA	NA
Greek	Greek	166	Indo-European	Greek	Strong	grk	ell	39	22	Australia	36		1	1	0	Greek	Indo-European		Indo-European	206700	Average	Average (5-6)	Average	In both plosives and fricatives	None missing in /p t k b d g/	None	No glottalized consonants	/l/, no obstruent laterals	No velar nasal	Contrast absent	NA	None	Complex	No tones	Antepenultimate	Fixed stress (no weight-sensitivity)	Lexical stress	Trochaic	All present	Th sounds	Exclusively concatenative	Case + number	TAM+agreement	4-5 categories per word	Double marking	Double marking	Double-marking	Non-zero marking	Strongly suffixing
Guarani	Guarani	NA	Tupian	Tupi-Guarani	Strong	gua	gug	-26	-56		NA		1	1	1	Tupi-Guaraní	Tupian		Tupian	1000	Average	Average (5-6)	Average	In fricatives alone	Other	None	No glottalized consonants	/l/, no obstruent laterals	No velar nasal	Contrast present	NA	None	Simple	No tones	Ultimate	Fixed stress (no weight-sensitivity)	No weight	NA	All present	None	Exclusively concatenative	No case	monoexponential TAM	4-5 categories per word	Head marking	Head marking	Head-marking	Non-zero marking	Strong prefixing
Gujarati	Gujarati	NA	Indo-European	Indic	Strong	guj	guj	23	72		NA		1	1	1	Indic	Indo-European		Indo-European	2599	NA	NA	NA	NA	NA	NA	NA	NA	No velar nasal	NA	NA	NA	NA	NA	No fixed stress	Right-edge: Ultimate or penultimate	Prominence	NA	NA	NA	NA	NA	NA	NA	NA	NA	NA	NA	NA
Gurage	Gurage	NA				chh	sgw	8	37.5		NA	Chaha by population	NA	NA	NA	Semitic	Afro-Asiatic		Afro-Asiatic	-1	NA	NA	NA	NA	NA	NA	NA	NA	No velar nasal	NA	NA	NA	NA	NA	NA	NA	NA	NA	NA	NA	NA	NA	NA	NA	NA	NA	NA	NA	Equal prefixing and suffixing
Hadiya	Hadiya	NA						NA	NA		NA		NA	NA	NA					9000	NA	NA	NA	NA	NA	NA	NA	NA	NA	NA	NA	NA	NA	NA	NA	NA	NA	NA	NA	NA	NA	NA	NA	NA	NA	NA	NA	NA	NA
Hakka	Hakka	172	Sino-Tibetan	Chinese	Weak	hak	hak	25	116		NA		0	0	0	Chinese	Sino-Tibetan		Sino-Tibetan	27300	Moderately small	Average (5-6)	Average	No voicing constrast	Other	None	No glottalized consonants	/l/, no obstruent laterals	NA	NA	NA	None	Moderately complex	Complex tone system	NA	NA	NA	NA	All present	None	NA	NA	NA	NA	NA	NA	NA	NA	NA
Harari	Harari	NA				hrr	har	9.25	42.17		NA		NA	NA	NA	Semitic	Afro-Asiatic		Afro-Asiatic	70000	NA	NA	NA	NA	NA	NA	NA	NA	NA	NA	NA	NA	NA	NA	NA	NA	NA	NA	NA	NA	NA	NA	NA	NA	NA	NA	NA	NA	NA
Hausa	Hausa	173	Afro-Asiatic West	Chadic	Strong	hau	hau	12	7		NA		1	1	0	West Chadic	Afro-Asiatic	Chadic	Afro-Asiatic	10	Moderately large	Average (5-6)	Moderately high	In both plosives and fricatives	Missing /p/	None	Ejectives and implosives	/l/, no obstruent laterals	No velar nasal	Contrast absent	NA	None	Moderately complex	Simple tone system	NA	NA	NA	NA	All present	None	Exclusively isolating	No case	monoexponential TAM	6-7 categories per word	Double marking	Dependent marking	Inconsistent or other	Non-zero marking	Little affixation
Hawaiian	Hawaiian	NA	Eastern Malayo-Polynesian	Oceanic	Weak	haw	haw	19.58	-155.5		NA	No speakers in WVS?	0	0	0	Oceanic	Austronesian	Eastern Malayo-Polynesian	Austronesian	360000	Small	Average (5-6)	Low	No voicing constrast	Other	None	No glottalized consonants	/l/, no obstruent laterals	NA	NA	NA	None	Simple	No tones	Penultimate	Fixed stress (no weight-sensitivity)	Long vowel	Trochaic	No fricatives	None	NA	NA	NA	NA	NA	NA	NA	NA	Little affixation
Hebrew	Hebrew	175	Afro-Asiatic	Semitic	Strong	heb	heb	31.5	34.83		NA	No speakers in WVS?	1	1	1	Semitic	Afro-Asiatic		Afro-Asiatic	239090	NA	NA	NA	NA	NA	NA	NA	NA	No velar nasal	Contrast absent	NA	NA	NA	NA	Ultimate	Fixed stress (no weight-sensitivity)	No weight	Trochaic	NA	NA	Ablaut/concatenative	No case	TAM+agreement	4-5 categories per word	Dependent marking	Dependent marking	Inconsistent or other	Non-zero marking	Weakly suffixing
Hindi	Hindi	NA	Indo-European	Indic	Strong	hin	hin	25	77		NA		1	1	1	Indic	Indo-European		Indo-European	30000	Large	Average (5-6)	Moderately high	In both plosives and fricatives	None missing in /p t k b d g/	None	No glottalized consonants	/l/, no obstruent laterals	No velar nasal	Contrast present	NA	None	Complex	No tones	No fixed stress	Right-oriented: One of the last three	Long vowel or coda consonant	NA	All present	None	Exclusively concatenative	Monoexponential case	TAM+agreement+diathesis	2-3 categories per word	Double marking	Dependent marking	Inconsistent or other	Non-zero marking	Strongly suffixing
Hungarian	Hungarian	184	Finno-Ugric	Ugric	Strong	hun	hun	47	20		NA		1	1	0	Ugric	Uralic	Finno-Ugric	Uralic	-1	Moderately large	Large (7-14)	Average	In both plosives and fricatives	None missing in /p t k b d g/	None	No glottalized consonants	/l/, no obstruent laterals	No velar nasal	Contrast absent	NA	High and mid	Complex	No tones	Initial	Fixed stress (no weight-sensitivity)	Long vowel	Trochaic	All present	None	Exclusively concatenative	Monoexponential case	monoexponential TAM	4-5 categories per word	Dependent marking	Head marking	Inconsistent or other	Non-zero marking	Strongly suffixing
Iban	Iban	NA						NA	NA		NA		NA	NA	NA					9000	NA	NA	NA	NA	NA	NA	NA	NA	NA	NA	NA	NA	NA	NA	NA	NA	NA	NA	NA	NA	NA	NA	NA	NA	NA	NA	NA	NA	NA
Icelandic	Icelandic	NA	Indo-European	Germanic	Weak	ice	isl	65	-17		NA		1	0	0	Germanic	Indo-European		Indo-European	83	NA	NA	NA	NA	NA	NA	NA	NA	NA	NA	NA	NA	NA	NA	Initial	Fixed stress (no weight-sensitivity)	No weight	Trochaic	NA	NA	NA	NA	NA	NA	Dependent marking	Dependent marking	Dependent-marking	Non-zero marking	Strongly suffixing
Igbo	Igbo	190	Niger-Congo	Igboid	Strong	igb	ibo	6	7.33		NA	No speakers in WVS?	1	1	0	Igboid	Niger-Congo	Benue-Congo	Atlantic-Congo	130	Large	Large (7-14)	Average	In both plosives and fricatives	None missing in /p t k b d g/	None	No glottalized consonants	/l/, no obstruent laterals	Initial velar nasal	Contrast absent	NA	None	Simple	Simple tone system	NA	NA	NA	NA	All present	Labial-velars	NA	NA	NA	NA	NA	NA	NA	NA	NA
India: Hindi/Hindu	India: Hindi/Hindu	179	Indo-European	Indic	Strong	hin	hin	25	77		NA		NA	NA	NA	Indic	Indo-European		Indo-European	30000	Large	Average (5-6)	Moderately high	In both plosives and fricatives	None missing in /p t k b d g/	None	No glottalized consonants	/l/, no obstruent laterals	No velar nasal	Contrast present	NA	None	Complex	No tones	No fixed stress	Right-oriented: One of the last three	Long vowel or coda consonant	NA	All present	None	Exclusively concatenative	Monoexponential case	TAM+agreement+diathesis	2-3 categories per word	Double marking	Dependent marking	Inconsistent or other	Non-zero marking	Strongly suffixing
India: Marathi	India: Marathi	296				mhi	mar	19	76		NA		NA	NA	NA	Indic	Indo-European		Indo-European	27000	NA	NA	NA	NA	NA	NA	NA	NA	NA	NA	NA	NA	NA	NA	NA	NA	NA	NA	NA	NA	NA	NA	NA	NA	NA	NA	NA	NA	Strongly suffixing
India: Oriya	India: Oriya	344				oko	ort	18.33	83		NA		NA	NA	NA	Indic	Indo-European		Indo-European	19999	NA	NA	NA	NA	NA	NA	NA	NA	NA	NA	NA	NA	NA	NA	NA	NA	NA	NA	NA	NA	NA	NA	NA	NA	NA	NA	NA	NA	NA
India: Telegu	India: Telegu	446				tel	tel	16	79		NA	Telugu	NA	NA	NA	South-Central Dravidian	Dravidian		Dravidian	2640	Moderately large	Average (5-6)	Moderately high	In plosives alone	None missing in /p t k b d g/	None	No glottalized consonants	/l/, no obstruent laterals	NA	NA	NA	None	Moderately complex	No tones	NA	NA	NA	NA	All present	None	NA	NA	NA	NA	NA	NA	NA	NA	Strongly suffixing
Indonesian	Indonesian	196	Western Malayo-Polynesian	Sundic	Weak	ind	ind	0	106		NA	Standard	1	0	0	Malayic	Austronesian		Austronesian	1900	Average	Average (5-6)	Average	In both plosives and fricatives	None missing in /p t k b d g/	None	No glottalized consonants	/l/, no obstruent laterals	Initial velar nasal	Contrast absent	NA	None	Complex	No tones	Penultimate	Fixed stress (no weight-sensitivity)	No weight	Trochaic	All present	None	Exclusively isolating	No case	monoexponential TAM	4-5 categories per word	No marking	No marking	Zero-marking	Zero-marking	Strongly suffixing
Irish	Irish	NA	Indo-European	Celtic	Strong	iri	gle	53	-8		NA	No speakers in WVS?	1	1	1	Celtic	Indo-European		Indo-European	16	NA	NA	NA	NA	NA	NA	NA	NA	No velar nasal	Contrast absent	NA	NA	NA	NA	Initial	Fixed stress (no weight-sensitivity)	Long vowel	Undetermined	NA	NA	NA	NA	NA	NA	NA	NA	NA	NA	Equal prefixing and suffixing
Isekiri	Isekiri	NA	Niger-Congo	Defoid	Strong	ise	its	5.67	5.5		NA	No speakers in WVS?	1	1	0	Defoid	Niger-Congo	Benue-Congo	Atlantic-Congo	91299	NA	NA	NA	NA	NA	NA	NA	NA	NA	NA	NA	NA	NA	NA	NA	NA	NA	NA	NA	NA	NA	NA	NA	NA	NA	NA	NA	NA	NA
Italian	Italian	207	Indo-European	Romance	Strong	ita	ita	43	12		NA		1	1	1	Romance	Indo-European		Indo-European	810000	NA	NA	NA	NA	NA	NA	NA	NA	NA	NA	NA	NA	NA	NA	No fixed stress	Right-edge: Ultimate or penultimate	Lexical stress	Undetermined	NA	NA	NA	NA	NA	NA	NA	NA	NA	NA	Strongly suffixing
Japanese	Japanese	208	Japanese	Japanese	Weak	jpn	jpn	37	140		NA		0	0	0	Japanese	Japanese		Japonic	-1	Moderately small	Average (5-6)	Average	In both plosives and fricatives	None missing in /p t k b d g/	Uvular continuants only	No glottalized consonants	No laterals	No velar nasal	Contrast absent	NA	None	Moderately complex	Simple tone system	NA	NA	NA	NA	All present	None	Exclusively concatenative	Monoexponential case	monoexponential TAM	4-5 categories per word	Dependent marking	Dependent marking	Dependent-marking	Non-zero marking	Strongly suffixing
Javanese	Javanese	209	Western Malayo-Polynesian	Sundic	Weak	jav	jav	-7	111		NA		1	0	0	Javanese	Austronesian		Austronesian	28900	Average	Large (7-14)	Moderately low	No voicing constrast	Other	None	No glottalized consonants	/l/, no obstruent laterals	NA	NA	NA	None	NA	No tones	No fixed stress	Right-edge: Ultimate or penultimate	Prominence	Undetermined	All present	None	NA	NA	NA	NA	NA	NA	NA	NA	NA
Kadazan	Kadazan	NA				kdz	kzj	5.92	117.17		NA		NA	NA	NA	Northwest Malayo-Polynesian	Austronesian		Austronesian	500	NA	NA	NA	NA	NA	NA	NA	NA	NA	NA	NA	NA	NA	NA	NA	NA	NA	NA	NA	NA	NA	NA	NA	NA	NA	NA	NA	NA	NA
Kammu	Kammu	NA	Austro-Asiatic (Mon-Khmer)	Palaung-Khmuic	Strong	kmu	kjg	21	102		NA	Khmu	1	1	0	Palaung-Khmuic	Austro-Asiatic	Mon-Khmer	Austroasiatic	3820	Average	Large (7-14)	Moderately low	No voicing constrast	Other	None	Implosives and glottalized resonants	/l/, no obstruent laterals	Initial velar nasal	Contrast absent	NA	None	Complex	Simple tone system	Ultimate	Fixed stress (no weight-sensitivity)	No weight	NA	All present	None	NA	NA	NA	NA	NA	NA	NA	NA	Little affixation
Kannada	Kannada	NA	Dravidian Southern	Dravidian	Strong	knd	kan	14	76		NA		1	1	1	Southern Dravidian	Dravidian		Dravidian	9000000	Average	Average (5-6)	High	In plosives alone	None missing in /p t k b d g/	None	No glottalized consonants	/l/, no obstruent laterals	No velar nasal	Contrast absent	NA	None	Complex	No tones	NA	NA	NA	NA	All present	None	Exclusively concatenative	Monoexponential case	monoexponential TAM	2-3 categories per word	Dependent marking	Dependent marking	Dependent-marking	Non-zero marking	Strongly suffixing
Kaonde	Kaonde	NA						NA	NA		NA		NA	NA	NA					9000	NA	NA	NA	NA	NA	NA	NA	NA	NA	NA	NA	NA	NA	NA	NA	NA	NA	NA	NA	NA	NA	NA	NA	NA	NA	NA	NA	NA	NA
Karaim	Karaim	NA	Altaic	Turkic	Strong	krm	kdr	54.67	24.92		NA		1	1	1	Turkic	Altaic		Turkic	100	NA	NA	NA	NA	NA	NA	NA	NA	No initial velar nasal	NA	NA	NA	NA	NA	NA	NA	NA	NA	NA	NA	NA	NA	NA	NA	NA	NA	NA	NA	NA
Kashmiri	Kashmiri	225				kas	kas	34	76		NA		NA	NA	NA	Indic	Indo-European		Indo-European	19000000	Moderately large	Large (7-14)	Average	In plosives alone	None missing in /p t k b d g/	None	No glottalized consonants	/l/, no obstruent laterals	NA	NA	NA	None	NA	No tones	NA	NA	NA	NA	All present	None	NA	NA	NA	NA	NA	NA	NA	NA	NA
Kelabit	Kelabit	NA				klt	kzi	3.67	115.42		NA		NA	NA	NA	Northwest Malayo-Polynesian	Austronesian		Austronesian	12000	NA	NA	NA	NA	NA	NA	NA	NA	NA	NA	NA	NA	NA	NA	NA	NA	NA	NA	NA	NA	NA	NA	NA	NA	NA	NA	NA	NA	NA
Kembeta	Kembeta	NA						NA	NA		NA		NA	NA	NA					9000	NA	NA	NA	NA	NA	NA	NA	NA	NA	NA	NA	NA	NA	NA	NA	NA	NA	NA	NA	NA	NA	NA	NA	NA	NA	NA	NA	NA	NA
Khmer	Khmer	NA				khm	khm	12.5	105		NA		NA	NA	NA	Khmer	Austro-Asiatic	Mon-Khmer	Austroasiatic	2600	Average	Large (7-14)	Moderately low	No voicing constrast	Other	None	Implosives only	Laterals, but no /l/, no obstruent laterals	No initial velar nasal	Contrast absent	NA	None	Complex	No tones	Ultimate	Fixed stress (no weight-sensitivity)	Prominence	Undetermined	All present	None	NA	NA	NA	NA	NA	NA	NA	NA	Little affixation
Kikuyu	Kikuyu	NA	Niger-Congo	Bantoid	Weak	kik	kik	-0.75	36.75		NA		0	0	0	Bantoid	Niger-Congo	Benue-Congo	Atlantic-Congo	40	NA	NA	NA	NA	NA	NA	NA	NA	NA	NA	NA	NA	NA	NA	NA	NA	NA	NA	NA	NA	NA	NA	NA	NA	NA	NA	NA	NA	Strong prefixing
Kinyarwanda; Rwandese	Kinyarwanda; Rwandese	NA				kin	kin	-2	30		NA	Kinyarwanda	NA	NA	NA	Bantoid	Niger-Congo	Benue-Congo	Atlantic-Congo	-1	NA	NA	NA	NA	NA	NA	NA	NA	NA	NA	NA	NA	NA	NA	NA	NA	NA	NA	NA	NA	NA	NA	NA	NA	NA	NA	NA	NA	NA
Konkani	Konkani	240				kkn	knn	15.25	74		NA		NA	NA	NA	Indic	Indo-European		Indo-European	770	Average	Large (7-14)	Moderately low	In plosives alone	None missing in /p t k b d g/	None	No glottalized consonants	/l/, no obstruent laterals	NA	NA	NA	None	NA	No tones	NA	NA	NA	NA	All present	None	NA	NA	NA	NA	NA	NA	NA	NA	NA
Konso	Konso	NA						NA	NA		NA		NA	NA	NA					9000	NA	NA	NA	NA	NA	NA	NA	NA	NA	NA	NA	NA	NA	NA	NA	NA	NA	NA	NA	NA	NA	NA	NA	NA	NA	NA	NA	NA	NA
Korean	Korean	241	Korean	Korean	Strong	kor	kor	37.5	128		NA	No speakers in WVS?	1	1	0	Korean	Korean		Korean	5300	Average	Large (7-14)	Moderately low	No voicing constrast	Other	None	Ejectives only	/l/, no obstruent laterals	No initial velar nasal	Contrast absent	NA	None	Moderately complex	No tones	NA	NA	NA	NA	All present	None	Exclusively concatenative	Monoexponential case	monoexponential TAM	6-7 categories per word	Dependent marking	Dependent marking	Dependent-marking	Non-zero marking	Strongly suffixing
Kurdish	Kurdish/Esid	247	Indo-European	Iranian	Strong	krd	kmr	36	44	Georgia	268		1	1	1	Iranian	Indo-European		Indo-European	-1	Moderately large	Large (7-14)	Average	In both plosives and fricatives	None missing in /p t k b d g/	Uvular stops only	No glottalized consonants	/l/, no obstruent laterals	No initial velar nasal	NA	NA	None	Complex	No tones	NA	NA	NA	NA	All present	Pharyngeals	NA	NA	NA	NA	NA	NA	NA	NA	Weakly suffixing
Kurdish	Kurdish/Esid	247	Indo-European	Iranian	Strong	krd	kmr	36	44	Iran	364		1	1	1	Iranian	Indo-European		Indo-European	-1	Moderately large	Large (7-14)	Average	In both plosives and fricatives	None missing in /p t k b d g/	Uvular stops only	No glottalized consonants	/l/, no obstruent laterals	No initial velar nasal	NA	NA	None	Complex	No tones	NA	NA	NA	NA	All present	Pharyngeals	NA	NA	NA	NA	NA	NA	NA	NA	Weakly suffixing
Kurdish	Kurdish/Esid	247	Indo-European	Iranian	Strong	krd	kmr	36	44	Iraq	368		1	1	1	Iranian	Indo-European		Indo-European	-1	Moderately large	Large (7-14)	Average	In both plosives and fricatives	None missing in /p t k b d g/	Uvular stops only	No glottalized consonants	/l/, no obstruent laterals	No initial velar nasal	NA	NA	None	Complex	No tones	NA	NA	NA	NA	All present	Pharyngeals	NA	NA	NA	NA	NA	NA	NA	NA	Weakly suffixing
Kurdish	Kurdish/Esid	247	Indo-European	Iranian	Strong	kji	kmr	38	42	Turkey	792	Kurmanji	1	1	1	Iranian	Indo-European		Indo-European	-1	NA	NA	NA	NA	NA	NA	NA	NA	NA	NA	NA	NA	NA	NA	NA	NA	NA	NA	NA	NA	NA	NA	NA	NA	NA	NA	NA	NA	NA
Lampung	Lampung	NA				lmp	ljp	-5	105		NA		NA	NA	NA	Lampungic	Austronesian		Austronesian	200	NA	NA	NA	NA	NA	NA	NA	NA	NA	NA	NA	NA	NA	NA	Ultimate	Fixed stress (no weight-sensitivity)	No weight	NA	NA	NA	NA	NA	NA	NA	NA	NA	NA	NA	Little affixation
Latvian	Latvian	256	Indo-European	Baltic	Strong	lat	ltg	57	24		NA	Ethnologue macrolanguage lav	1	1	1	Baltic	Indo-European		Indo-European	4903899	Moderately small	Average (5-6)	Average	In both plosives and fricatives	None missing in /p t k b d g/	None	No glottalized consonants	/l/, no obstruent laterals	No velar nasal	Contrast absent	NA	None	Complex	Simple tone system	Initial	Fixed stress (no weight-sensitivity)	No weight	No rhythmic stress	All present	None	NA	NA	NA	NA	NA	NA	NA	NA	Weakly suffixing
Lenjo	Lenjo	NA						NA	NA		NA		NA	NA	NA					9000	NA	NA	NA	NA	NA	NA	NA	NA	NA	NA	NA	NA	NA	NA	NA	NA	NA	NA	NA	NA	NA	NA	NA	NA	NA	NA	NA	NA	NA
Lithuanian	Lithuanian	261	Indo-European	Baltic	Strong	lit	lit	55	24		NA		1	1	1	Baltic	Indo-European		Indo-European	1270	Large	Average (5-6)	Moderately high	In both plosives and fricatives	None missing in /p t k b d g/	None	No glottalized consonants	Laterals, but no /l/, no obstruent laterals	NA	NA	NA	None	Complex	NA	No fixed stress	Unbounded: Stress can be anywhere	Lexical stress	Undetermined	All present	None	NA	NA	NA	NA	NA	NA	NA	NA	Strongly suffixing
Lombok	Lombok	NA						NA	NA		NA		NA	NA	NA					9000	NA	NA	NA	NA	NA	NA	NA	NA	NA	NA	NA	NA	NA	NA	NA	NA	NA	NA	NA	NA	NA	NA	NA	NA	NA	NA	NA	NA	NA
Lozi	Lozi	NA	Niger-Congo	Bantoid	Strong	loz	loz	-17.83	26		NA		1	1	1	Bantoid	Niger-Congo	Benue-Congo	Atlantic-Congo	25000	NA	NA	NA	NA	NA	NA	NA	NA	NA	NA	NA	NA	NA	NA	NA	NA	NA	NA	NA	NA	NA	NA	NA	NA	NA	NA	NA	NA	NA
Luganda	Luganda	268	Niger-Congo	Bantoid	Strong	lda	lug	0.5	32.17		NA		1	1	1	Bantoid	Niger-Congo	Benue-Congo	Atlantic-Congo	4510	NA	NA	NA	NA	NA	NA	NA	NA	NA	NA	NA	NA	NA	NA	NA	NA	NA	NA	NA	NA	NA	NA	NA	NA	NA	NA	NA	NA	Strong prefixing
Lunda	Lunda	NA				lbu	lun	-10.67	24		NA		NA	NA	NA	Bantoid	Niger-Congo	Benue-Congo	Atlantic-Congo	180000	NA	NA	NA	NA	NA	NA	NA	NA	NA	NA	NA	NA	NA	NA	NA	NA	NA	NA	NA	NA	NA	NA	NA	NA	NA	NA	NA	NA	Weakly prefixing
Luvalo	Luvalo	NA						NA	NA		NA		NA	NA	NA					9000	NA	NA	NA	NA	NA	NA	NA	NA	NA	NA	NA	NA	NA	NA	NA	NA	NA	NA	NA	NA	NA	NA	NA	NA	NA	NA	NA	NA	NA
Luxembourgish	Luxembourgish	NA	Indo-European	Germanic	Weak	lux	ltz	49.83	6.17		NA	No speakers in WVS?	1	0	0	Germanic	Indo-European		Indo-European	199	NA	NA	NA	NA	NA	NA	NA	NA	NA	NA	NA	NA	NA	NA	NA	NA	NA	NA	NA	NA	NA	NA	NA	NA	NA	NA	NA	NA	NA
Macedonian	Macedonian	279	Indo-European	Slavic	Strong	mcd	mkd	41.67	21.75		NA		1	1	0	Slavic	Indo-European		Indo-European	1270	NA	NA	NA	NA	NA	NA	NA	NA	NA	NA	NA	NA	NA	NA	Antepenultimate	Fixed stress (no weight-sensitivity)	No weight	No rhythmic stress	NA	NA	NA	NA	NA	NA	NA	NA	NA	NA	NA
Malay	Malay	285	Western Malayo-Polynesian	Sundic	Weak	mly	zlm	3	102		NA	Spoken in Thailand and Malasia, but NOT Pattani in WALS	0	0	0	Malayic	Austronesian		Austronesian	395000	NA	NA	NA	NA	NA	NA	NA	NA	NA	NA	NA	NA	NA	NA	No fixed stress	Right-edge: Ultimate or penultimate	Combined	NA	NA	NA	NA	NA	NA	NA	NA	NA	NA	NA	NA
Malayalam	Malayalam	NA				mym	mal	10	76.5		NA		NA	NA	NA	Southern Dravidian	Dravidian		Dravidian	70000	NA	NA	NA	NA	NA	NA	NA	NA	NA	NA	NA	NA	NA	NA	No fixed stress	Left-edge: First or second	Long vowel	Undetermined	NA	NA	NA	NA	NA	NA	NA	NA	NA	NA	NA
Malinke	Malinke	NA				mnk	emk	10.5	-9.5		NA	Maninka by population	NA	NA	NA	Western Mande	Niger-Congo	Mande	Mande	1215000	NA	NA	NA	NA	NA	NA	NA	NA	NA	NA	NA	NA	NA	NA	NA	NA	NA	NA	NA	NA	NA	NA	NA	NA	NA	NA	NA	NA	NA
Maltese	Maltese	NA	Afro-Asiatic	Semitic	Weak	mlt	mlt	35.92	14.42		NA		1	1	0	Semitic	Afro-Asiatic		Afro-Asiatic	13600	NA	NA	NA	NA	NA	NA	NA	NA	No velar nasal	NA	NA	NA	NA	NA	No fixed stress	Right-edge: Ultimate or penultimate	Combined	Undetermined	NA	NA	NA	NA	NA	NA	NA	NA	NA	NA	NA
Mandarin	Mandarin	289	Sino-Tibetan	Chinese	Weak	mnd	cmn	34	110		NA		0	0	0	Chinese	Sino-Tibetan		Sino-Tibetan	3000	Moderately large	Average (5-6)	Average	In fricatives alone	Other	Uvular continuants only	No glottalized consonants	/l/, no obstruent laterals	No initial velar nasal	Contrast absent	NA	High only	Moderately complex	Complex tone system	No fixed stress	Not predictable	Lexical stress	NA	All present	None	Isolating/concatenative	Monoexponential case	monoexponential TAM	0-1 category per word	Dependent marking	Dependent marking	Dependent-marking	Non-zero marking	Strongly suffixing
Maori	Maori	295	Western Malayo-Polynesian	Oceanic	Weak	mao	mri	-40	176		NA		0	0	0	Oceanic	Austronesian	Eastern Malayo-Polynesian	Austronesian	10900	Small	Average (5-6)	Low	No voicing constrast	Other	None	No glottalized consonants	No laterals	Initial velar nasal	Contrast absent	NA	None	Simple	No tones	No fixed stress	Unbounded: Stress can be anywhere	Long vowel	NA	All present	None	Isolating/concatenative	Monoexponential case	monoexponential TAM	NA	Dependent marking	Dependent marking	Dependent-marking	Non-zero marking	Little affixation
Marwari	Marwari	NA						NA	NA		NA		NA	NA	NA					9000	NA	NA	NA	NA	NA	NA	NA	NA	NA	NA	NA	NA	NA	NA	NA	NA	NA	NA	NA	NA	NA	NA	NA	NA	NA	NA	NA	NA	NA
Mbunda	Mbunda	NA				skw	swv	28	75.5		NA	Shekhawati	NA	NA	NA	Indic	Indo-European		Indo-European	2250	NA	NA	NA	NA	NA	NA	NA	NA	NA	NA	NA	NA	NA	NA	NA	NA	NA	NA	NA	NA	NA	NA	NA	NA	NA	NA	NA	NA	NA
Melanau	Melanau	NA				mel	mel	2.5	111.5		NA		NA	NA	NA	Northwest Malayo-Polynesian	Austronesian		Austronesian	18600	NA	NA	NA	NA	NA	NA	NA	NA	NA	NA	NA	NA	NA	NA	NA	NA	NA	NA	NA	NA	NA	NA	NA	NA	NA	NA	NA	NA	NA
Moldavian	Moldavian	309	Indo-European	Romance	Strong	mol	ron	47	29		NA		1	1	0	Romance	Indo-European		Indo-European	563960	NA	NA	NA	NA	NA	NA	NA	NA	NA	NA	NA	NA	NA	NA	NA	NA	NA	NA	NA	NA	NA	NA	NA	NA	NA	NA	NA	NA	NA
Montenegrin	Montenegrin	313	Indo-European	Slavic	Strong	scr	hrv	44	19		NA	Serbian-Croatian	1	1	1	Slavic	Indo-European		Indo-European	4200	NA	NA	NA	NA	NA	NA	NA	NA	NA	NA	NA	NA	NA	NA	No fixed stress	Unbounded: Stress can be anywhere	Prominence	No rhythmic stress	NA	NA	NA	NA	NA	NA	NA	NA	NA	NA	Strongly suffixing
Moore	More	NA	Niger-Congo	Gur	Strong	moo	mos	12.83	-1.25		NA		1	1	0	Gur	Niger-Congo		Atlantic-Congo	72000	NA	NA	NA	NA	NA	NA	NA	NA	NA	Contrast present	four-way nasal vs. oral vowel contrast (/ṽ/ vs. /ṽː/ vs. /V/ v /Vː/) with nasal spreading	NA	NA	NA	NA	NA	NA	NA	NA	NA	NA	NA	NA	NA	NA	NA	NA	NA	Strongly suffixing
Murut	Murut	NA				tim	tih	5	116		NA	Timugon	NA	NA	NA	Northwest Malayo-Polynesian	Austronesian		Austronesian	5	NA	NA	NA	NA	NA	NA	NA	NA	NA	NA	NA	NA	NA	NA	NA	NA	NA	NA	NA	NA	NA	NA	NA	NA	NA	NA	NA	NA	Little affixation
Nanwanga	Nanwanga	NA						NA	NA		NA		NA	NA	NA					9000	NA	NA	NA	NA	NA	NA	NA	NA	NA	NA	NA	NA	NA	NA	NA	NA	NA	NA	NA	NA	NA	NA	NA	NA	NA	NA	NA	NA	NA
Ndebele	Ndebele	320				ndb	nbl	-25.33	29		NA	Ndebele (in South Africa)	NA	NA	NA	Bantoid	Niger-Congo	Benue-Congo	Atlantic-Congo	350	NA	NA	NA	NA	NA	NA	NA	NA	NA	NA	NA	NA	NA	NA	NA	NA	NA	NA	NA	NA	NA	NA	NA	NA	NA	NA	NA	NA	Strong prefixing
Nepali	Nepali	323				nep	dty	28	85		NA	Ethnologue macrolanguage nep	NA	NA	NA	Indic	Indo-European		Indo-European	650	Moderately large	Average (5-6)	Moderately high	In plosives alone	None missing in /p t k b d g/	None	No glottalized consonants	/l/, no obstruent laterals	NA	NA	NA	None	NA	No tones	No fixed stress	Left-edge: First or second	Long vowel	NA	All present	None	NA	NA	NA	NA	Dependent marking	Dependent marking	Dependent-marking	Non-zero marking	Strongly suffixing
Northern Sotho, Pedi; Sepedi	Northern Sotho, Pedi; Sepedi	NA				stn	nso	-24	29		NA	Sotho (Northern)	NA	NA	NA	Bantoid	Niger-Congo	Benue-Congo	Atlantic-Congo	16700	NA	NA	NA	NA	NA	NA	NA	NA	NA	NA	NA	NA	NA	NA	NA	NA	NA	NA	NA	NA	NA	NA	NA	NA	NA	NA	NA	NA	NA
Norwegian	Norwegian	NA	Indo-European	Germanic	Weak	nor	nor	61	8		NA		1	0	0	Germanic	Indo-European		Indo-European	15000	Average	Large (7-14)	Moderately low	In plosives alone	None missing in /p t k b d g/	None	No glottalized consonants	/l/, no obstruent laterals	NA	NA	NA	High and mid	Complex	Simple tone system	No fixed stress	Right-oriented: One of the last three	Long vowel or coda consonant	Undetermined	All present	None	NA	NA	NA	NA	NA	NA	NA	NA	Strongly suffixing
Nsenga	Nsenga	NA				nse	nse	-14.5	30.83		NA		NA	NA	NA	Bantoid	Niger-Congo	Benue-Congo	Atlantic-Congo	1000	NA	NA	NA	NA	NA	NA	NA	NA	NA	NA	NA	NA	NA	NA	NA	NA	NA	NA	NA	NA	NA	NA	NA	NA	NA	NA	NA	NA	NA
Nyanja	Nyanja	NA	Niger-Congo	Bantoid	Strong	cic	nya	-14	34		NA	Chichewa	NA	NA	NA	Bantoid	Niger-Congo	Benue-Congo	Atlantic-Congo	26700	NA	NA	NA	NA	NA	NA	NA	NA	NA	NA	NA	NA	NA	NA	NA	NA	NA	NA	NA	NA	NA	NA	NA	NA	NA	NA	NA	NA	Strong prefixing
Oromo	Oromo	NA	Afro-Asiatic	Cushitic	Weak	owc	gaz	9	37		NA	Oromo (West-Central) by population	0	0	0	Eastern Cushitic	Afro-Asiatic	Cushitic	Afro-Asiatic	5000	NA	NA	NA	NA	NA	NA	NA	NA	NA	NA	NA	NA	NA	NA	NA	NA	NA	NA	NA	NA	NA	NA	NA	NA	NA	NA	NA	NA	NA
Panjabi	Punjabi	368	Indo-European	Indic	Strong	pan	pan	31	74		NA		1	1	1	Indic	Indo-European		Indo-European	18000	NA	NA	NA	NA	NA	NA	NA	NA	NA	NA	NA	NA	NA	NA	NA	NA	NA	NA	NA	NA	NA	NA	NA	NA	NA	NA	NA	NA	Strongly suffixing
Persian	Persian	358	Indo-European	Iranian	Strong	prs	pes	32	54		NA		1	1	0	Iranian	Indo-European		Indo-European	2530	Average	Average (5-6)	Average	In both plosives and fricatives	None missing in /p t k b d g/	Uvular stops only	No glottalized consonants	/l/, no obstruent laterals	No velar nasal	Contrast absent	NA	None	Complex	No tones	Ultimate	Fixed stress (no weight-sensitivity)	No weight	NA	All present	None	Exclusively concatenative	Monoexponential case	monoexponential TAM	4-5 categories per word	Double marking	Head marking	Inconsistent or other	Non-zero marking	Weakly suffixing
Persian	Farsi	138	Indo-European	Iranian	Strong	prs	pes	32	54		NA		1	1	0	Iranian	Indo-European		Indo-European	2530	Average	Average (5-6)	Average	In both plosives and fricatives	None missing in /p t k b d g/	Uvular stops only	No glottalized consonants	/l/, no obstruent laterals	No velar nasal	Contrast absent	NA	None	Complex	No tones	Ultimate	Fixed stress (no weight-sensitivity)	No weight	NA	All present	None	Exclusively concatenative	Monoexponential case	monoexponential TAM	4-5 categories per word	Double marking	Head marking	Inconsistent or other	Non-zero marking	Weakly suffixing
Peul	Peul	NA				fma	fuc	16.5	-13.75		NA		NA	NA	NA	Northern Atlantic	Niger-Congo	Atlantic	Atlantic-Congo	6796000	NA	NA	NA	NA	NA	NA	NA	NA	NA	NA	no nasal vs. oral vowel contrast	NA	NA	NA	NA	NA	NA	NA	NA	NA	NA	NA	NA	NA	NA	NA	NA	NA	NA
Polish	Polish	363	Indo-European	Slavic	Strong	pol	pol	52	20		NA		1	1	0	Slavic	Indo-European		Indo-European	5170	Moderately large	Average (5-6)	High	In both plosives and fricatives	None missing in /p t k b d g/	None	No glottalized consonants	/l/, no obstruent laterals	NA	NA	NA	None	Complex	No tones	Penultimate	Fixed stress (no weight-sensitivity)	No weight	Trochaic	All present	None	NA	NA	NA	NA	NA	NA	NA	NA	Strongly suffixing
Portuguese	Portuguese	364	Indo-European	Romance	Strong	por	por	39	-8		NA	Respondents in Australia, Andorra and Zambia	1	1	1	Romance	Indo-European		Indo-European	1000	NA	NA	NA	NA	NA	NA	NA	NA	NA	NA	NA	NA	NA	NA	No fixed stress	Right-edge: Ultimate or penultimate	Lexical stress	NA	NA	NA	NA	NA	NA	NA	NA	NA	NA	NA	Strongly suffixing
Quechua	Quechua	370	Quechuan	Quechuan	Strong	qcu	quz	-14.5	-71		NA	Quechua (Cuzco) by population	1	1	1	Quechuan	Quechuan		Quechuan	750	NA	NA	NA	NA	NA	NA	NA	NA	NA	NA	NA	NA	NA	NA	NA	NA	NA	NA	NA	NA	NA	NA	NA	NA	NA	NA	NA	NA	NA
Romanian	Romanian	377	Indo-European	Romance	Strong	rom	ron	46	25		NA		1	1	0	Romance	Indo-European		Indo-European	563960	Average	Large (7-14)	Average	In both plosives and fricatives	None missing in /p t k b d g/	None	No glottalized consonants	/l/, no obstruent laterals	NA	NA	NA	None	NA	No tones	No fixed stress	Right-edge: Ultimate or penultimate	Lexical stress	NA	All present	None	NA	NA	NA	NA	NA	NA	NA	NA	Strongly suffixing
Romansh	Romansh	NA	Indo-European	Romance	Strong	rmc	roh	46.67	9.17		NA	No speakers in WVS?	1	1	1	Romance	Indo-European		Indo-European	9000	NA	NA	NA	NA	NA	NA	NA	NA	NA	NA	NA	NA	NA	NA	NA	NA	NA	NA	NA	NA	NA	NA	NA	NA	NA	NA	NA	NA	NA
Romany/Gypsi	Romany/Gypsi	378				rka	rmy	45	21	Serbia	911	Romani (Kalderash)	NA	NA	NA	Indic	Indo-European		Indo-European	1650	NA	NA	NA	NA	NA	NA	NA	NA	NA	NA	NA	NA	NA	NA	NA	NA	NA	NA	NA	NA	NA	NA	NA	NA	NA	NA	NA	NA	NA
Romany/Gypsi	Romany/Gypsi	378						NA	NA		NA		NA	NA	NA					9000	NA	NA	NA	NA	NA	NA	NA	NA	NA	NA	NA	NA	NA	NA	NA	NA	NA	NA	NA	NA	NA	NA	NA	NA	NA	NA	NA	NA	NA
Russian	Russian	380	Indo-European	Slavic	Strong	rus	rus	56	38		NA		1	1	0	Slavic	Indo-European		Indo-European	2000	Moderately large	Average (5-6)	High	In both plosives and fricatives	None missing in /p t k b d g/	None	No glottalized consonants	/l/, no obstruent laterals	No velar nasal	Contrast absent	NA	None	Complex	No tones	No fixed stress	Unbounded: Stress can be anywhere	Lexical stress	No rhythmic stress	All present	None	Exclusively concatenative	Case + number	monoexponential TAM	4-5 categories per word	Dependent marking	Dependent marking	Dependent-marking	Non-zero marking	Strongly suffixing
Saho	Saho	NA				sao	ssy	14.75	39.75		NA		NA	NA	NA	Eastern Cushitic	Afro-Asiatic	Cushitic	Afro-Asiatic	960	NA	NA	NA	NA	NA	NA	NA	NA	NA	NA	NA	NA	NA	NA	No fixed stress	Not predictable	Lexical stress	NA	NA	NA	NA	NA	NA	NA	NA	NA	NA	NA	NA
Senoufo	Senoufo	NA				sup	spp	11.5	-5.58	Mali	466	Supyire	NA	NA	NA	Gur	Niger-Congo		Atlantic-Congo	-1	Moderately small	Large (7-14)	Average	In both plosives and fricatives	Missing /g/	None	No glottalized consonants	/l/, no obstruent laterals	Initial velar nasal	Contrast present	NA	None	Moderately complex	Complex tone system	Initial	Fixed stress (no weight-sensitivity)	No weight	NA	All present	None	Exclusively isolating	No case	monoexponential TAM	2-3 categories per word	No marking	Head marking	Inconsistent or other	Zero-marking	Weakly suffixing
Seraiki	Seraiki	NA	Indo-European	Indic	Strong	pan	pan	31	74		NA	Dialect of Panjabi	1	1	1	Indic	Indo-European		Indo-European	18000	NA	NA	NA	NA	NA	NA	NA	NA	NA	NA	NA	NA	NA	NA	NA	NA	NA	NA	NA	NA	NA	NA	NA	NA	NA	NA	NA	NA	Strongly suffixing
Serbian	Serbian	397	Indo-European	Slavic	Strong	scr	hrv	44	19		NA		1	1	1	Slavic	Indo-European		Indo-European	4200	NA	NA	NA	NA	NA	NA	NA	NA	NA	NA	NA	NA	NA	NA	No fixed stress	Unbounded: Stress can be anywhere	Prominence	No rhythmic stress	NA	NA	NA	NA	NA	NA	NA	NA	NA	NA	Strongly suffixing
Sesotho	Sesotho	NA	Niger-Congo	Bantoid	Strong	ses	sot	-28	27		NA		1	1	0	Bantoid	Niger-Congo	Benue-Congo	Atlantic-Congo	6570	NA	NA	NA	NA	NA	NA	NA	NA	NA	NA	NA	NA	NA	NA	NA	NA	NA	NA	NA	NA	NA	NA	NA	NA	NA	NA	NA	NA	NA
Sheko	Sheko	NA						NA	NA		NA		NA	NA	NA					9000	NA	NA	NA	NA	NA	NA	NA	NA	NA	NA	NA	NA	NA	NA	NA	NA	NA	NA	NA	NA	NA	NA	NA	NA	NA	NA	NA	NA	NA
Sidamo	Sidama	NA	Afro-Asiatic	Cushitic	Weak	sid	sid	6	38		NA	Sidaama	0	0	0	Eastern Cushitic	Afro-Asiatic	Cushitic	Afro-Asiatic	6500	NA	NA	NA	NA	NA	NA	NA	NA	NA	NA	NA	NA	NA	NA	NA	NA	NA	NA	NA	NA	NA	NA	NA	NA	NA	NA	NA	NA	Strongly suffixing
Silt´e	Silt´e	NA						NA	NA		NA		NA	NA	NA					9000	NA	NA	NA	NA	NA	NA	NA	NA	NA	NA	NA	NA	NA	NA	NA	NA	NA	NA	NA	NA	NA	NA	NA	NA	NA	NA	NA	NA	NA
Sindhi	Sindhi	408				sdh	snd	26	69		NA		NA	NA	NA	Indic	Indo-European		Indo-European	35	Large	Large (7-14)	Moderately high	In both plosives and fricatives	None missing in /p t k b d g/	None	Implosives only	/l/, no obstruent laterals	NA	NA	NA	None	NA	No tones	No fixed stress	Combined: Right-edge and unbounded	No weight	NA	All present	None	NA	NA	NA	NA	NA	NA	NA	NA	NA
Slovak	Slovak	415	Indo-European	Slavic	Strong	svk	slk	49	20		NA		1	1	0	Slavic	Indo-European		Indo-European	779000	NA	NA	NA	NA	NA	NA	NA	NA	NA	NA	NA	NA	NA	NA	Initial	Fixed stress (no weight-sensitivity)	No weight	Trochaic	NA	NA	NA	NA	NA	NA	NA	NA	NA	NA	NA
Slovene	Slovene	NA	Indo-European	Slavic	Strong	slo	slv	46	15		NA		1	1	0	Slavic	Indo-European		Indo-European	35000	NA	NA	NA	NA	NA	NA	NA	NA	NA	NA	NA	NA	NA	NA	No fixed stress	Unbounded: Stress can be anywhere	Prominence	No rhythmic stress	NA	NA	NA	NA	NA	NA	NA	NA	NA	NA	Strongly suffixing
Slovenian	Slovenian	416				slo	slv	46	15		NA	Slovene	NA	NA	NA	Slavic	Indo-European		Indo-European	35000	NA	NA	NA	NA	NA	NA	NA	NA	NA	NA	NA	NA	NA	NA	No fixed stress	Unbounded: Stress can be anywhere	Prominence	No rhythmic stress	NA	NA	NA	NA	NA	NA	NA	NA	NA	NA	Strongly suffixing
Soddo	Soddo	NA	Afro-Asiatic	Cushitic	Weak	sod	gru	8.5	38.5		NA		0	0	0	Semitic	Afro-Asiatic		Afro-Asiatic	-1	NA	NA	NA	NA	NA	NA	NA	NA	No velar nasal	NA	NA	NA	NA	NA	NA	NA	NA	NA	NA	NA	NA	NA	NA	NA	NA	NA	NA	NA	NA
Soninke	Soninke	NA				snn	snk	15	-10.5		NA		NA	NA	NA	Western Mande	Niger-Congo	Mande	Mande	6750	NA	NA	NA	NA	NA	NA	NA	NA	NA	NA	NA	NA	NA	NA	NA	NA	NA	NA	NA	NA	NA	NA	NA	NA	NA	NA	NA	NA	NA
Sonrhai	Sonrhai	NA				kse	ses	16	0		NA	Koyraboro Senni by pop	NA	NA	NA	Songhay	Nilo-Saharan		Songhay	300	Moderately small	Average (5-6)	Average	In plosives alone	Missing /p/	None	No glottalized consonants	/l/, no obstruent laterals	Initial velar nasal	NA	NA	None	NA	NA	NA	NA	NA	NA	All present	None	NA	NA	NA	NA	NA	NA	NA	NA	Little affixation
Sotho	Sotho	NA	(Northern) Niger-Congo	Bantoid	Strong	stn	nso	-24	29		NA	Sotho (Northern)	NA	NA	NA	Bantoid	Niger-Congo	Benue-Congo	Atlantic-Congo	16700	NA	NA	NA	NA	NA	NA	NA	NA	NA	NA	NA	NA	NA	NA	NA	NA	NA	NA	NA	NA	NA	NA	NA	NA	NA	NA	NA	NA	NA
Sotho, Southern	Sotho, Southern	422				ses	sot	-28	27		NA	Sesotho	NA	NA	NA	Bantoid	Niger-Congo	Benue-Congo	Atlantic-Congo	6570	NA	NA	NA	NA	NA	NA	NA	NA	NA	NA	NA	NA	NA	NA	NA	NA	NA	NA	NA	NA	NA	NA	NA	NA	NA	NA	NA	NA	NA
South Slavic	South Slavic	NA	Indo-European	Slavic	Strong	scr	hrv	44	19	Australia	36	Serbian-Croatian by populaiton	NA	NA	NA	Slavic	Indo-European		Indo-European	4200	NA	NA	NA	NA	NA	NA	NA	NA	NA	NA	NA	NA	NA	NA	No fixed stress	Unbounded: Stress can be anywhere	Prominence	No rhythmic stress	NA	NA	NA	NA	NA	NA	NA	NA	NA	NA	Strongly suffixing
Spanish	Spanish; Castilian	426	Indo-European	Romance	Strong	spa	spa	40	-4		NA		1	1	1	Romance	Indo-European		Indo-European	100	Moderately large	Average (5-6)	Average	In fricatives alone	Other	None	No glottalized consonants	/l/, no obstruent laterals	No velar nasal	Contrast absent	NA	None	Moderately complex	No tones	No fixed stress	Right-edge: Ultimate or penultimate	Combined	Trochaic	All present	Th sounds	Exclusively concatenative	Monoexponential case	TAM+agreement+diathesis	4-5 categories per word	Double marking	Dependent marking	Inconsistent or other	Non-zero marking	Strongly suffixing
Sumatranese	Sumatranese	NA	Western Malayo-Polynesian	Sundic	Weak	bat	bya	10.25	119.08		NA	? Batak?	1	0	0	Meso-Philippine	Austronesian		Austronesian	-1	NA	NA	NA	NA	NA	NA	NA	NA	NA	NA	NA	NA	NA	NA	NA	NA	NA	NA	NA	NA	NA	NA	NA	NA	NA	NA	NA	NA	NA
Sundanese	Sundanese	430	Western Malayo-Polynesian	Sundic	Weak	sun	sun	-7	107		NA		0	0	0	Sundanese	Austronesian		Austronesian	125270	NA	NA	NA	NA	NA	NA	NA	NA	NA	NA	NA	NA	NA	NA	No fixed stress	Right-edge: Ultimate or penultimate	Prominence	NA	NA	NA	NA	NA	NA	NA	NA	NA	NA	NA	Little affixation
Swahili	Swahili	NA	Niger-Congo	Bantoid	Strong	swa	swh	-6.5	39		NA		1	1	1	Bantoid	Niger-Congo	Benue-Congo	Atlantic-Congo	81500	Moderately large	Average (5-6)	Moderately high	In both plosives and fricatives	None missing in /p t k b d g/	None	No glottalized consonants	/l/, no obstruent laterals	Initial velar nasal	Contrast absent	NA	None	Simple	No tones	Penultimate	Fixed stress (no weight-sensitivity)	No weight	NA	All present	Th sounds	Exclusively concatenative	No case	monoexponential TAM	4-5 categories per word	Head marking	Dependent marking	Inconsistent or other	Non-zero marking	Weakly prefixing
Swati	Swati	NA	Niger-Congo	Bantoid	Strong	swt	ssw	-26.5	31		NA		1	1	1	Bantoid	Niger-Congo	Benue-Congo	Atlantic-Congo	1170	NA	NA	NA	NA	NA	NA	NA	NA	NA	NA	NA	NA	NA	NA	NA	NA	NA	NA	NA	NA	NA	NA	NA	NA	NA	NA	NA	NA	NA
Swazi	Swazi	434				swt	ssw	-26.5	31		NA	Swati	NA	NA	NA	Bantoid	Niger-Congo	Benue-Congo	Atlantic-Congo	1170	NA	NA	NA	NA	NA	NA	NA	NA	NA	NA	NA	NA	NA	NA	NA	NA	NA	NA	NA	NA	NA	NA	NA	NA	NA	NA	NA	NA	NA
Swedish	Swedish	435	Indo-European	Germanic	Weak	swe	swe	60	15		NA		1	0	0	Germanic	Indo-European		Indo-European	2700	NA	NA	NA	NA	NA	NA	NA	NA	NA	NA	NA	NA	NA	NA	No fixed stress	Right-oriented: One of the last three	Long vowel or coda consonant	No rhythmic stress	NA	NA	NA	NA	NA	NA	NA	NA	NA	NA	Strongly suffixing
Swiss French	Swiss French	NA	Indo-European	Romance	Strong			NA	NA		NA		1	1	1					9000	NA	NA	NA	NA	NA	NA	NA	NA	NA	NA	NA	NA	NA	NA	NA	NA	NA	NA	NA	NA	NA	NA	NA	NA	NA	NA	NA	NA	NA
Swiss German	Swiss German	NA	Indo-European	Germanic	Weak	gpz	gsw	47.33	9.33		NA		1	0	0	Germanic	Indo-European		Indo-European	800000	NA	NA	NA	NA	NA	NA	NA	NA	NA	NA	NA	NA	NA	NA	NA	NA	NA	NA	NA	NA	NA	NA	NA	NA	NA	NA	NA	NA	NA
Swiss Italian	Swiss Italian	NA	Indo-European	Romance	Strong			NA	NA		NA		1	1	1					9000	NA	NA	NA	NA	NA	NA	NA	NA	NA	NA	NA	NA	NA	NA	NA	NA	NA	NA	NA	NA	NA	NA	NA	NA	NA	NA	NA	NA	NA
Tagalog	Tagalog	437	Western Malayo-Polynesian	Meso-Philippine	Strong	tag	tgl	15	121		NA		1	1	1	Meso-Philippine	Austronesian		Austronesian	1500	Average	Average (5-6)	Average	In plosives alone	None missing in /p t k b d g/	None	No glottalized consonants	/l/, no obstruent laterals	Initial velar nasal	Contrast absent	NA	None	Moderately complex	No tones	Penultimate	Fixed stress (no weight-sensitivity)	Lexical stress	Trochaic	All present	None	Exclusively concatenative	Case + referentiality	monoexponential TAM	2-3 categories per word	Double marking	Other	Inconsistent or other	Non-zero marking	Little affixation
Taiwanese	Taiwanese	440				taq	nan	25	121.5		NA		NA	NA	NA	Chinese	Sino-Tibetan		Sino-Tibetan	6	NA	NA	NA	NA	NA	NA	NA	NA	NA	NA	NA	NA	NA	NA	NA	NA	NA	NA	NA	NA	NA	NA	NA	NA	NA	NA	NA	NA	NA
Tamil	Tamil	NA	Dravidian	Southern Dravidian	Strong	tml	tam	11	78.5		NA		1	1	1	Southern Dravidian	Dravidian		Dravidian	3000	NA	NA	NA	NA	NA	NA	NA	NA	NA	NA	NA	NA	NA	NA	NA	NA	NA	NA	NA	NA	NA	NA	NA	NA	NA	NA	NA	NA	Strongly suffixing
Tenyer	Tenyer	NA	Niger-Congo	Gur	Strong	tny	kza	10.67	-4.5		NA		1	1	0	Gur	Niger-Congo		Atlantic-Congo	400	NA	NA	NA	NA	NA	NA	NA	NA	NA	NA	NA	NA	NA	NA	NA	NA	NA	NA	NA	NA	NA	NA	NA	NA	NA	NA	NA	NA	Strongly suffixing
Thai	Thai	NA	Tai-Kadai	Kam-Tai	Strong	tha	tha	16	101		NA		1	1	0	Kam-Tai	Tai-Kadai		Tai-Kadai	650000	Average	Large (7-14)	Moderately low	In plosives alone	Missing /g/	None	No glottalized consonants	/l/, no obstruent laterals	Initial velar nasal	Contrast absent	NA	None	Moderately complex	Complex tone system	NA	NA	NA	NA	All present	None	Isolating/concatenative	No case	monoexponential TAM	2-3 categories per word	No marking	Dependent marking	Inconsistent or other	Zero-marking	Little affixation
Thai: Central	Thai: Central	NA				tha	tha	16	101		NA	Thai	NA	NA	NA	Kam-Tai	Tai-Kadai		Tai-Kadai	650000	Average	Large (7-14)	Moderately low	In plosives alone	Missing /g/	None	No glottalized consonants	/l/, no obstruent laterals	Initial velar nasal	Contrast absent	NA	None	Moderately complex	Complex tone system	NA	NA	NA	NA	All present	None	Isolating/concatenative	No case	monoexponential TAM	2-3 categories per word	No marking	Dependent marking	Inconsistent or other	Zero-marking	Little affixation
Thai: Lanna	Thai: Lanna	NA						NA	NA		NA		NA	NA	NA					9000	NA	NA	NA	NA	NA	NA	NA	NA	NA	NA	NA	NA	NA	NA	NA	NA	NA	NA	NA	NA	NA	NA	NA	NA	NA	NA	NA	NA	NA
Thai: Northeastern	Thai: Northeastern	NA						NA	NA		NA		NA	NA	NA					9000	NA	NA	NA	NA	NA	NA	NA	NA	NA	NA	NA	NA	NA	NA	NA	NA	NA	NA	NA	NA	NA	NA	NA	NA	NA	NA	NA	NA	NA
Thai: Southern	Thai: Southern	NA						NA	NA		NA		NA	NA	NA					9000	NA	NA	NA	NA	NA	NA	NA	NA	NA	NA	NA	NA	NA	NA	NA	NA	NA	NA	NA	NA	NA	NA	NA	NA	NA	NA	NA	NA	NA
Tigrinya	Tigrinya	NA	Afro-Asiatic	Semitic	Strong	tig	tir	14.5	38.5		NA		1	1	1	Semitic	Afro-Asiatic		Afro-Asiatic	-1	NA	NA	NA	NA	NA	NA	NA	NA	NA	NA	NA	NA	NA	NA	NA	NA	NA	NA	NA	NA	NA	NA	NA	NA	NA	NA	NA	NA	NA
Tokaleya	Tokaleya	NA						NA	NA		NA		NA	NA	NA					9000	NA	NA	NA	NA	NA	NA	NA	NA	NA	NA	NA	NA	NA	NA	NA	NA	NA	NA	NA	NA	NA	NA	NA	NA	NA	NA	NA	NA	NA
Tsonga	Tsonga/Shangaan	462	Niger-Congo	Bantoid	Strong	tsn	tso	-24	32		NA		1	1	1	Bantoid	Niger-Congo	Benue-Congo	Atlantic-Congo	200	NA	NA	NA	NA	NA	NA	NA	NA	NA	NA	NA	NA	NA	NA	NA	NA	NA	NA	NA	NA	NA	NA	NA	NA	NA	NA	NA	NA	NA
Tswana	Tswana	463	Niger-Congo	Bantoid	Strong	tsw	tsn	-24	26		NA		1	1	1	Bantoid	Niger-Congo	Benue-Congo	Atlantic-Congo	35000	NA	NA	NA	NA	NA	NA	NA	NA	NA	NA	NA	NA	NA	NA	NA	NA	NA	NA	NA	NA	NA	NA	NA	NA	NA	NA	NA	NA	NA
Tumbuka	Tumbuka	NA						NA	NA		NA		NA	NA	NA					9000	NA	NA	NA	NA	NA	NA	NA	NA	NA	NA	NA	NA	NA	NA	NA	NA	NA	NA	NA	NA	NA	NA	NA	NA	NA	NA	NA	NA	NA
Turkish	Turkish	466	Altaic	Turkic	Strong	tur	tur	39	35		NA		1	1	1	Turkic	Altaic		Turkic	4040	Average	Large (7-14)	Average	In both plosives and fricatives	None missing in /p t k b d g/	None	No glottalized consonants	/l/, no obstruent laterals	No velar nasal	Contrast absent	NA	High and mid	Moderately complex	No tones	No fixed stress	Unbounded: Stress can be anywhere	Lexical stress	No rhythmic stress	All present	None	Exclusively concatenative	Monoexponential case	monoexponential TAM	6-7 categories per word	Dependent marking	Double marking	Inconsistent or other	Non-zero marking	Strongly suffixing
Ukrainian	Ukrainian	NA	Indo-European	Slavic	Strong	ukr	ukr	49	33		NA		1	1	1	Slavic	Indo-European		Indo-European	45500	NA	NA	NA	NA	NA	NA	NA	NA	NA	NA	NA	NA	NA	NA	NA	NA	NA	NA	NA	NA	NA	NA	NA	NA	NA	NA	NA	NA	Strongly suffixing
Urdu	Urdu	478	Indo-European	Indic	Strong	urd	urd	25	67		NA		1	1	1	Indic	Indo-European		Indo-European	258930	NA	NA	NA	NA	NA	NA	NA	NA	NA	NA	NA	NA	NA	NA	NA	NA	NA	NA	NA	NA	NA	NA	NA	NA	NA	NA	NA	NA	Strongly suffixing
Uzbek	Uzbek	479	Altaic	Turkic	Strong	uzb	uzn	39	66		NA		1	1	1	Turkic	Altaic		Turkic	-1	NA	NA	NA	NA	NA	NA	NA	NA	No initial velar nasal	NA	NA	NA	NA	NA	NA	NA	NA	NA	NA	NA	NA	NA	NA	NA	NA	NA	NA	NA	Strongly suffixing
Venda	Venda	481	Niger-Congo	Bantoid	Strong	ven	ven	-22	30		NA		1	1	1	Bantoid	Niger-Congo	Benue-Congo	Atlantic-Congo	125000	NA	NA	NA	NA	NA	NA	NA	NA	NA	NA	NA	NA	NA	NA	NA	NA	NA	NA	NA	NA	NA	NA	NA	NA	NA	NA	NA	NA	NA
Vietnamese	Vietnamese	NA	Austro-Asiatic (Mon-Khmer)	Viet-Muong	Weak	vie	vie	10.5	106.5		NA		1	1	0	Viet-Muong	Austro-Asiatic	Mon-Khmer	Austroasiatic	8300000	Average	Large (7-14)	Low	In fricatives alone	Other	None	Implosives only	/l/, no obstruent laterals	Initial velar nasal	Contrast absent	NA	None	Moderately complex	Complex tone system	NA	NA	NA	NA	All present	None	Exclusively isolating	No case	monoexponential TAM	0-1 category per word	No marking	No marking	Zero-marking	Zero-marking	Little affixation
Wallachian	Wallachian	NA				rka	rmy	45	21		NA	Romani (Kalderash)	NA	NA	NA	Indic	Indo-European		Indo-European	1650	NA	NA	NA	NA	NA	NA	NA	NA	NA	NA	NA	NA	NA	NA	NA	NA	NA	NA	NA	NA	NA	NA	NA	NA	NA	NA	NA	NA	NA
Wolaita	Wolaita	NA						NA	NA		NA		NA	NA	NA					9000	NA	NA	NA	NA	NA	NA	NA	NA	NA	NA	NA	NA	NA	NA	NA	NA	NA	NA	NA	NA	NA	NA	NA	NA	NA	NA	NA	NA	NA
Wolaytta	Wolaita	NA	Afro-Asiatic North	Omotic	Strong	wly	wal	6.83	37.75		NA		1	1	1	North Omotic	Afro-Asiatic	Omotic	North_Omotic	11400	NA	NA	NA	NA	NA	NA	NA	NA	NA	NA	NA	NA	NA	NA	NA	NA	NA	NA	NA	NA	NA	NA	NA	NA	NA	NA	NA	NA	Strongly suffixing
Wolof	Wolof	NA	Niger-Congo Northern	Atlantic	Strong	wlf	wol	15.25	-16		NA		1	1	0	Northern Atlantic	Niger-Congo	Atlantic	Atlantic-Congo	5350	Moderately large	Large (7-14)	Average	In plosives alone	None missing in /p t k b d g/	None	No glottalized consonants	/l/, no obstruent laterals	NA	Contrast absent	NA	None	Complex	No tones	NA	NA	NA	NA	All present	None	NA	NA	NA	NA	NA	NA	NA	NA	Little affixation
Xhosa	Xhosa	493	Niger-Congo	Bantoid	Strong	xho	xho	-32	27		NA		1	1	1	Bantoid	Niger-Congo	Benue-Congo	Atlantic-Congo	40000	NA	NA	NA	NA	NA	NA	NA	NA	NA	NA	NA	NA	NA	NA	NA	NA	NA	NA	NA	NA	NA	NA	NA	NA	NA	NA	NA	NA	Strong prefixing
Yoruba	Yoruba	498	Niger-Congo	Defoid	Weak	yor	yor	8	4.33		NA		1	0	0	Defoid	Niger-Congo	Benue-Congo	Atlantic-Congo	750	Moderately small	Large (7-14)	Moderately low	In plosives alone	Missing /p/	None	No glottalized consonants	/l/, no obstruent laterals	No velar nasal	Contrast present	NA	None	Simple	Complex tone system	NA	NA	NA	NA	All present	Labial-velars	Tonal/isolating	Monoexponential case	monoexponential TAM	6-7 categories per word	Double marking	Head marking	Inconsistent or other	Non-zero marking	Little affixation
Zaza	Zaza	502				zaz	diq	39	41		NA		NA	NA	NA	Iranian	Indo-European		Indo-European	1160	NA	NA	NA	NA	NA	NA	NA	NA	NA	NA	NA	NA	NA	NA	NA	NA	NA	NA	NA	NA	NA	NA	NA	NA	NA	NA	NA	NA	NA
Zulu	Zulu	505	Niger-Congo	Bantoid	Strong	zul	zul	-30	30		NA		1	1	1	Bantoid	Niger-Congo	Benue-Congo	Atlantic-Congo	-1	Moderately large	Average (5-6)	High	In fricatives alone	Other	None	Ejectives and implosives	/l/ and lateral obstruent	NA	Contrast absent	NA	None	Moderately complex	Simple tone system	Penultimate	Fixed stress (no weight-sensitivity)	No weight	Trochaic	All present	Clicks	Exclusively concatenative	No case	monoexponential TAM	4-5 categories per word	Head marking	Dependent marking	Inconsistent or other	Non-zero marking	Strong prefixing
	Aklanon	12				akl	akl	11	112		NA		NA	NA	NA	Meso-Philippine	Austronesian		Austronesian	200	NA	NA	NA	NA	NA	NA	NA	NA	NA	NA	NA	NA	NA	NA	No fixed stress	Right-edge: Ultimate or penultimate	Coda consonant	Iambic	NA	NA	NA	NA	NA	NA	NA	NA	NA	NA	NA
	Asirien	28				naa	cld	37	43		NA	Neo-Aramaic (Amadiya)	NA	NA	NA	Semitic	Afro-Asiatic		Afro-Asiatic	1000	NA	NA	NA	NA	NA	NA	NA	NA	No velar nasal	NA	NA	NA	NA	NA	NA	NA	NA	NA	NA	NA	NA	NA	NA	NA	NA	NA	NA	NA	NA
	Ateso	31				tes	teo	1.83	33.83		NA	Teso	NA	NA	NA	Nilotic	Nilo-Saharan	Eastern Sudanic	Nilotic	15	NA	NA	NA	NA	NA	NA	NA	NA	NA	NA	NA	NA	NA	NA	NA	NA	NA	NA	NA	NA	NA	NA	NA	NA	NA	NA	NA	NA	Strong prefixing
	Avaric	35				ava	ava	42.5	46.5		NA	Avar	NA	NA	NA	Avar-Andic-Tsezic	Nakh-Daghestanian	Daghestanian	Nakh-Daghestanian	200	Large	Average (5-6)	High	In both plosives and fricatives	Other	Uvular stops and continuants	Ejectives only	/l/ and lateral obstruent	NA	NA	NA	None	Complex	No tones	No fixed stress	Left-edge: First or second	Combined	No rhythmic stress	All present	Pharyngeals	NA	NA	NA	NA	NA	NA	NA	NA	Strongly suffixing
	Balkarian	42				krc	krc	43.5	42		NA	Karachay-Balkar	NA	NA	NA	Turkic	Altaic		Turkic	2339000	NA	NA	NA	NA	NA	NA	NA	NA	No initial velar nasal	NA	NA	NA	NA	NA	NA	NA	NA	NA	NA	NA	NA	NA	NA	NA	NA	NA	NA	NA	Strongly suffixing
	Baluchi	44				blc	bgp	28	62		NA		NA	NA	NA	Iranian	Indo-European		Indo-European	12000	NA	NA	NA	NA	NA	NA	NA	NA	No velar nasal	NA	NA	NA	NA	NA	NA	NA	NA	NA	NA	NA	NA	NA	NA	NA	NA	NA	NA	NA	NA
	Barahvi	49				brh	brh	28.5	67		NA	Brahui	NA	NA	NA	Northern Dravidian	Dravidian		Dravidian	5	Average	Average (5-6)	Moderately high	In both plosives and fricatives	None missing in /p t k b d g/	None	No glottalized consonants	/l/, no obstruent laterals	No velar nasal	Contrast absent	NA	None	Complex	No tones	NA	NA	NA	NA	All present	None	Exclusively concatenative	Monoexponential case	TAM+agreement+diathesis	2-3 categories per word	Dependent marking	Dependent marking	Dependent-marking	Non-zero marking	Strongly suffixing
	Creole & English	88						NA	NA		NA		NA	NA	NA					9000	NA	NA	NA	NA	NA	NA	NA	NA	NA	NA	NA	NA	NA	NA	NA	NA	NA	NA	NA	NA	NA	NA	NA	NA	NA	NA	NA	NA	NA
	Creoles and Pidgins	87						NA	NA		NA		NA	NA	NA					9000	NA	NA	NA	NA	NA	NA	NA	NA	NA	NA	NA	NA	NA	NA	NA	NA	NA	NA	NA	NA	NA	NA	NA	NA	NA	NA	NA	NA	NA
	Edo	123				bni	bin	6.42	5.83		NA	Bini	NA	NA	NA	Edoid	Niger-Congo	Benue-Congo	Atlantic-Congo	1660	NA	NA	NA	NA	NA	NA	NA	NA	NA	NA	NA	NA	NA	NA	NA	NA	NA	NA	NA	NA	NA	NA	NA	NA	NA	NA	NA	NA	NA
	Efik	124				efi	efi	4.92	8.5		NA		NA	NA	NA	Cross River	Niger-Congo	Benue-Congo	Atlantic-Congo	48300	Small	Large (7-14)	Low	In plosives alone	Both missing	None	No glottalized consonants	No laterals	NA	NA	NA	None	Moderately complex	Simple tone system	NA	NA	NA	NA	All present	Labial-velars	NA	NA	NA	NA	NA	NA	NA	NA	NA
	English & French	129						NA	NA		NA		NA	NA	NA					9000	NA	NA	NA	NA	NA	NA	NA	NA	NA	NA	NA	NA	NA	NA	NA	NA	NA	NA	NA	NA	NA	NA	NA	NA	NA	NA	NA	NA	NA
	Filipino; Pilipino	140	Western Malayo-Polynesian	Meso-Philippine	Strong	tag	tgl	15	121		NA	Tagalog	NA	NA	NA	Meso-Philippine	Austronesian		Austronesian	1500	Average	Average (5-6)	Average	In plosives alone	None missing in /p t k b d g/	None	No glottalized consonants	/l/, no obstruent laterals	Initial velar nasal	Contrast absent	NA	None	Moderately complex	No tones	Penultimate	Fixed stress (no weight-sensitivity)	Lexical stress	Trochaic	All present	None	Exclusively concatenative	Case + referentiality	monoexponential TAM	2-3 categories per word	Double marking	Other	Inconsistent or other	Non-zero marking	Little affixation
	French & Creole	145						NA	NA		NA		NA	NA	NA					9000	NA	NA	NA	NA	NA	NA	NA	NA	NA	NA	NA	NA	NA	NA	NA	NA	NA	NA	NA	NA	NA	NA	NA	NA	NA	NA	NA	NA	NA
	Gilaki	NA				gil	glk	37.33	50		NA		NA	NA	NA	Iranian	Indo-European		Indo-European	734999	NA	NA	NA	NA	NA	NA	NA	NA	NA	NA	NA	NA	NA	NA	NA	NA	NA	NA	NA	NA	NA	NA	NA	NA	NA	NA	NA	NA	NA
	Hindko	180						NA	NA		NA		NA	NA	NA					9000	NA	NA	NA	NA	NA	NA	NA	NA	NA	NA	NA	NA	NA	NA	NA	NA	NA	NA	NA	NA	NA	NA	NA	NA	NA	NA	NA	NA	NA
	Ibibio	187				ibi	ibb	5.25	7.83		NA		NA	NA	NA	Cross River	Niger-Congo	Benue-Congo	Atlantic-Congo	3400	NA	NA	NA	NA	NA	NA	NA	NA	NA	NA	NA	NA	NA	NA	NA	NA	NA	NA	NA	NA	NA	NA	NA	NA	NA	NA	NA	NA	NA
	Iranian	202				tmu	ttt	41.25	48.75	Azerbaijan	31	Tat (Muslim)	NA	NA	NA	Iranian	Indo-European		Indo-European	512000	NA	NA	NA	NA	NA	NA	NA	NA	NA	NA	NA	NA	NA	NA	NA	NA	NA	NA	NA	NA	NA	NA	NA	NA	NA	NA	NA	NA	NA
	Kabardian	213				kab	kbd	43.5	43.5		NA		NA	NA	NA	Northwest Caucasian	Northwest Caucasian		Abkhaz-Adyge	54400	Large	Small (2-4)	High	In both plosives and fricatives	None missing in /p t k b d g/	Uvular stops and continuants	Implosives only	No /l/, but lateral obstruents	No velar nasal	NA	NA	None	NA	No tones	NA	NA	NA	NA	All present	Pharyngeals and "th"	NA	NA	NA	NA	NA	NA	NA	NA	Equal prefixing and suffixing
	Kankana-ay	NA				kky	kne	16.75	120.58		NA	Kankanay	NA	NA	NA	Northern Philippines	Austronesian		Austronesian	12400	NA	NA	NA	NA	NA	NA	NA	NA	NA	NA	NA	NA	NA	NA	NA	NA	NA	NA	NA	NA	NA	NA	NA	NA	NA	NA	NA	NA	NA
	Kirghiz	236				kfy	kir	47.75	124.42		NA		NA	NA	NA	Turkic	Altaic		Turkic	150	NA	NA	NA	NA	NA	NA	NA	NA	No velar nasal	NA	NA	NA	NA	NA	NA	NA	NA	NA	NA	NA	NA	NA	NA	NA	NA	NA	NA	NA	NA
	Komi	238				kzy	kpv	65	55		NA	Komi-Zyrian by Pop	NA	NA	NA	Permic	Uralic	Finno-Ugric	Uralic	3400	Moderately large	Large (7-14)	Average	In both plosives and fricatives	None missing in /p t k b d g/	None	No glottalized consonants	/l/, no obstruent laterals	NA	NA	NA	None	Complex	No tones	NA	NA	NA	NA	All present	None	NA	NA	NA	NA	NA	NA	NA	NA	NA
	Lazca	257				laz	lzz	41.5	41.5		NA	Laz	NA	NA	NA	Kartvelian	Kartvelian		Kartvelian	60000	NA	NA	NA	NA	NA	NA	NA	NA	NA	NA	NA	NA	NA	NA	NA	NA	NA	NA	NA	NA	NA	NA	NA	NA	NA	NA	NA	NA	NA
	Lezgin; Lezghian	258				lez	lez	41.67	47.83		NA		NA	NA	NA	Lezgic	Nakh-Daghestanian	Daghestanian	Nakh-Daghestanian	250	Large	Average (5-6)	High	In both plosives and fricatives	None missing in /p t k b d g/	Uvular stops and continuants	Ejectives only	/l/, no obstruent laterals	No velar nasal	Contrast absent	NA	High only	Complex	No tones	No fixed stress	Left-edge: First or second	Coda consonant	NA	All present	None	Exclusively concatenative	Monoexponential case	monoexponential TAM	2-3 categories per word	Dependent marking	Dependent marking	Dependent-marking	Non-zero marking	Strongly suffixing
	Llonggo	263				hil	hil	10.25	123		NA	Hiligaynon	NA	NA	NA	Meso-Philippine	Austronesian		Austronesian	100000	NA	NA	NA	NA	NA	NA	NA	NA	NA	NA	NA	NA	NA	NA	NA	NA	NA	NA	NA	NA	NA	NA	NA	NA	NA	NA	NA	NA	NA
	Lumasaba	271						NA	NA		NA	Masaaba	NA	NA	NA					9000	NA	NA	NA	NA	NA	NA	NA	NA	NA	NA	NA	NA	NA	NA	NA	NA	NA	NA	NA	NA	NA	NA	NA	NA	NA	NA	NA	NA	NA
	Luri/Lori	NA				lur	lrc	33.5	48.5		NA		NA	NA	NA	Iranian	Indo-European		Indo-European	290	NA	NA	NA	NA	NA	NA	NA	NA	NA	NA	NA	NA	NA	NA	NA	NA	NA	NA	NA	NA	NA	NA	NA	NA	NA	NA	NA	NA	NA
	Lusania	274						NA	NA		NA		NA	NA	NA					9000	NA	NA	NA	NA	NA	NA	NA	NA	NA	NA	NA	NA	NA	NA	NA	NA	NA	NA	NA	NA	NA	NA	NA	NA	NA	NA	NA	NA	NA
	Lusoga	276						NA	NA		NA		NA	NA	NA					9000	NA	NA	NA	NA	NA	NA	NA	NA	NA	NA	NA	NA	NA	NA	NA	NA	NA	NA	NA	NA	NA	NA	NA	NA	NA	NA	NA	NA	NA
	Lwo	277				jlu	lwo	8	28		NA	Jur Luwo	NA	NA	NA	Nilotic	Nilo-Saharan	Eastern Sudanic	Nilotic	-1	NA	NA	NA	NA	NA	NA	NA	NA	NA	NA	NA	NA	NA	NA	NA	NA	NA	NA	NA	NA	NA	NA	NA	NA	NA	NA	NA	NA	NA
	Mordovian	314						NA	NA		NA	Some kind of Mordvin, too close to call	NA	NA	NA					9000	NA	NA	NA	NA	NA	NA	NA	NA	NA	NA	NA	NA	NA	NA	NA	NA	NA	NA	NA	NA	NA	NA	NA	NA	NA	NA	NA	NA	NA
	Ossetian; Ossetic	347				oss	oss	43	44		NA	Ossetic	NA	NA	NA	Iranian	Indo-European		Indo-European	780	NA	NA	NA	NA	NA	NA	NA	NA	No velar nasal	NA	NA	NA	NA	NA	No fixed stress	Left-edge: First or second	Long vowel	No rhythmic stress	NA	NA	NA	NA	NA	NA	NA	NA	NA	NA	Strongly suffixing
	Pushto	369				psh	pst	33	67		NA	Pashto	NA	NA	NA	Iranian	Indo-European		Indo-European	142000	Moderately large	Average (5-6)	Moderately high	In both plosives and fricatives	None missing in /p t k b d g/	Uvular continuants only	No glottalized consonants	Laterals, but no /l/, no obstruent laterals	No initial velar nasal	NA	NA	None	Complex	No tones	No fixed stress	Not predictable	No weight	No rhythmic stress	All present	None	NA	NA	NA	NA	NA	NA	NA	NA	Strongly suffixing
	Rutoro	381				rru	nyo	1.5	31.33		NA	Runyoro-Rutooro	NA	NA	NA	Bantoid	Niger-Congo	Benue-Congo	Atlantic-Congo	38300	NA	NA	NA	NA	NA	NA	NA	NA	NA	NA	NA	NA	NA	NA	NA	NA	NA	NA	NA	NA	NA	NA	NA	NA	NA	NA	NA	NA	NA
	Sengalese	396						NA	NA		NA		NA	NA	NA					9000	NA	NA	NA	NA	NA	NA	NA	NA	NA	NA	NA	NA	NA	NA	NA	NA	NA	NA	NA	NA	NA	NA	NA	NA	NA	NA	NA	NA	NA
	Serbo-Croatian	398				scr	hrv	44	19		NA	Serbian-Croatian	NA	NA	NA	Slavic	Indo-European		Indo-European	4200	NA	NA	NA	NA	NA	NA	NA	NA	NA	NA	NA	NA	NA	NA	No fixed stress	Unbounded: Stress can be anywhere	Prominence	No rhythmic stress	NA	NA	NA	NA	NA	NA	NA	NA	NA	NA	Strongly suffixing
	Seriaki	400						NA	NA		NA		NA	NA	NA					9000	NA	NA	NA	NA	NA	NA	NA	NA	NA	NA	NA	NA	NA	NA	NA	NA	NA	NA	NA	NA	NA	NA	NA	NA	NA	NA	NA	NA	NA
	Sulawesi	NA						NA	NA		NA		NA	NA	NA					9000	NA	NA	NA	NA	NA	NA	NA	NA	NA	NA	NA	NA	NA	NA	NA	NA	NA	NA	NA	NA	NA	NA	NA	NA	NA	NA	NA	NA	NA
	Sumatranese Language	429						NA	NA		NA		NA	NA	NA					9000	NA	NA	NA	NA	NA	NA	NA	NA	NA	NA	NA	NA	NA	NA	NA	NA	NA	NA	NA	NA	NA	NA	NA	NA	NA	NA	NA	NA	NA
	Suomea	431				fin	fin	62	25		NA	Finnish	NA	NA	NA	Finnic	Uralic	Finno-Ugric	Uralic	14500000	Moderately small	Large (7-14)	Moderately low	In both plosives and fricatives	None missing in /p t k b d g/	None	No glottalized consonants	/l/, no obstruent laterals	No initial velar nasal	Contrast absent	NA	High and mid	Moderately complex	No tones	Initial	Fixed stress (no weight-sensitivity)	No weight	Trochaic	All present	None	Exclusively concatenative	Case + number	monoexponential TAM	2-3 categories per word	Dependent marking	Double marking	Inconsistent or other	Non-zero marking	Strongly suffixing
	Swahili; Kiswahili	433	Niger-Congo	Bantoid	Strong	swa	swh	-6.5	39		NA		1	1	1	Bantoid	Niger-Congo	Benue-Congo	Atlantic-Congo	81500	Moderately large	Average (5-6)	Moderately high	In both plosives and fricatives	None missing in /p t k b d g/	None	No glottalized consonants	/l/, no obstruent laterals	Initial velar nasal	Contrast absent	NA	None	Simple	No tones	Penultimate	Fixed stress (no weight-sensitivity)	No weight	NA	All present	Th sounds	Exclusively concatenative	No case	monoexponential TAM	4-5 categories per word	Head marking	Dependent marking	Inconsistent or other	Non-zero marking	Weakly prefixing
	Talish	442				taz	tly	38.75	48.67		NA	Talysh (Azerbaijan)	NA	NA	NA	Iranian	Indo-European		Indo-European	2000	NA	NA	NA	NA	NA	NA	NA	NA	NA	NA	NA	NA	NA	NA	NA	NA	NA	NA	NA	NA	NA	NA	NA	NA	NA	NA	NA	NA	NA
	Tatar	445				tvo	tat	56	49.5		NA	Respondents in Azerbaijan and Russian Federation, not sure	NA	NA	NA	Turkic	Altaic		Turkic	140	NA	NA	NA	NA	NA	NA	NA	NA	No initial velar nasal	NA	NA	NA	NA	NA	NA	NA	NA	NA	NA	NA	NA	NA	NA	NA	NA	NA	NA	NA	Strongly suffixing
	Tiv	455				tiv	tiv	7.5	9		NA		NA	NA	NA	Bantoid	Niger-Congo	Benue-Congo	Atlantic-Congo	155000	NA	NA	NA	NA	NA	NA	NA	NA	NA	NA	NA	NA	NA	NA	NA	NA	NA	NA	NA	NA	NA	NA	NA	NA	NA	NA	NA	NA	NA
	Vlav	483						NA	NA		NA	Possibly Vlach, Romani (Kalderash)?	NA	NA	NA					9000	NA	NA	NA	NA	NA	NA	NA	NA	NA	NA	NA	NA	NA	NA	NA	NA	NA	NA	NA	NA	NA	NA	NA	NA	NA	NA	NA	NA	NA
	Zoroastran	NA				dri	prs	35	66		NA	Dari	NA	NA	NA	Iranian	Indo-European		Indo-European	1500	NA	NA	NA	NA	NA	NA	NA	NA	NA	NA	NA	NA	NA	NA	Ultimate	Fixed stress (no weight-sensitivity)	No weight	Trochaic	NA	NA	NA	NA	NA	NA	NA	NA	NA	NA	NA
	China: Mandarin	289	Sino-Tibetan	Chinese	Weak	mnd	cmn	34	110	Malaysia	458		NA	NA	NA	Chinese	Sino-Tibetan		Sino-Tibetan	3000	Moderately large	Average (5-6)	Average	In fricatives alone	Other	Uvular continuants only	No glottalized consonants	/l/, no obstruent laterals	No initial velar nasal	Contrast absent	NA	High only	Moderately complex	Complex tone system	No fixed stress	Not predictable	Lexical stress	NA	All present	None	Isolating/concatenative	Monoexponential case	monoexponential TAM	0-1 category per word	Dependent marking	Dependent marking	Dependent-marking	Non-zero marking	Strongly suffixing
	Gallegan; Galician	NA	Indo-European	Romance	Strong	glc	glg	43	-8		NA		NA	NA	NA	Romance	Indo-European		Indo-European	6023900	NA	NA	NA	NA	NA	NA	NA	NA	NA	NA	NA	NA	NA	NA	NA	NA	NA	NA	NA	NA	NA	NA	NA	NA	NA	NA	NA	NA	NA
	India: Bengali	57	Indo-European	Indic	Strong	ben	ben	24	90		NA	Standard, 1 other	1	1	1	Indic	Indo-European		Indo-European	170000	Moderately large	Large (7-14)	Average	In plosives alone	None missing in /p t k b d g/	None	No glottalized consonants	/l/, no obstruent laterals	NA	NA	NA	None	Complex	No tones	Initial	Fixed stress (no weight-sensitivity)	No weight	No rhythmic stress	All present	None	NA	NA	NA	NA	NA	NA	NA	NA	NA
	India: Gujarati	168	Indo-European	Indic	Strong	guj	guj	23	72		NA		1	1	1	Indic	Indo-European		Indo-European	2599	NA	NA	NA	NA	NA	NA	NA	NA	No velar nasal	NA	NA	NA	NA	NA	No fixed stress	Right-edge: Ultimate or penultimate	Prominence	NA	NA	NA	NA	NA	NA	NA	NA	NA	NA	NA	NA
	India: Kannada	NA	Dravidian Southern	Dravidian	Strong	knd	kan	14	76		NA		1	1	1	Southern Dravidian	Dravidian		Dravidian	9000000	Average	Average (5-6)	High	In plosives alone	None missing in /p t k b d g/	None	No glottalized consonants	/l/, no obstruent laterals	No velar nasal	Contrast absent	NA	None	Complex	No tones	NA	NA	NA	NA	All present	None	Exclusively concatenative	Monoexponential case	monoexponential TAM	2-3 categories per word	Dependent marking	Dependent marking	Dependent-marking	Non-zero marking	Strongly suffixing
	India: Malayalam	286				mym	mal	10	76.5		NA		NA	NA	NA	Southern Dravidian	Dravidian		Dravidian	70000	NA	NA	NA	NA	NA	NA	NA	NA	NA	NA	NA	NA	NA	NA	No fixed stress	Left-edge: First or second	Long vowel	Undetermined	NA	NA	NA	NA	NA	NA	NA	NA	NA	NA	NA
	India: Tamil	444	Dravidian	Southern Dravidian	Strong	tml	tam	11	78.5		NA		1	1	1	Southern Dravidian	Dravidian		Dravidian	3000	NA	NA	NA	NA	NA	NA	NA	NA	NA	NA	NA	NA	NA	NA	NA	NA	NA	NA	NA	NA	NA	NA	NA	NA	NA	NA	NA	NA	Strongly suffixing
[truncated: 163 more columns]
