# Supplementary material for: Future Tense and Economic Decisions: Controlling for Cultural Evolution
Source: PLoS One. 2015 Jul 17;10(7):e0132145. doi: 10.1371/journal.pone.0132145 (PMC4506144; doi:10.1371/journal.pone.0132145)
Supplement: S8 Appendix — See README files within the various sub-folders. (ZIP) [file pone.0132145.s008.zip › S3_Code/README.txt]

addWALStoFuturenessPlus.r:  combine data from wals and FTR

Future_WALS.pdf: Description of how WALS was linked to WVS

Futureness_Plus_WALS5.tab:  Main data frame with wals and FTR data

wals_data: Data from WALS (included for reproducibility)

Residuals_new:  Main Results
	(most of these folders have their own readmes)
	PhyloDist: Methods for making phylogeny
	PhyloSignal: Test of phylogenetic signal
	Maslova_stability:  Test of phylogenetic stability
	PGLS: PGLS tests
	GeoDist: Geographic autocorrelation tests
	PhyloLogit:  Phylogenetic logistic regression

Residuals_new_Reg3:  Results with Regression 3
	(same as above)
