# Supplementary material for: Future Tense and Economic Decisions: Controlling for Cultural Evolution
Source: PLoS One. 2015 Jul 17;10(7):e0132145. doi: 10.1371/journal.pone.0132145 (PMC4506144; doi:10.1371/journal.pone.0132145)
Supplement: S8 Appendix — See README files within the various sub-folders. (ZIP) [file pone.0132145.s008.zip › S3_Code/Residuals_new/ecodist_mantel_Kendall.r]

# Simple modification to ecodist::mantel that allows choice of correlation method
# Vegan allows this choice, but does not support multiple partial variables, and is much slower

mantel2 = function (formula = formula(data), data = sys.parent(), nperm = 1000, 
    mrank = FALSE, nboot = 500, pboot = 0.9, cboot = 0.95,cor.method='pearson') 
{
    m <- match.call(expand.dots = FALSE)
    m2 <- match(c("formula", "data"), names(m), nomatch = 0)
    m <- m[c(1, m2)]
    m[[1]] <- as.name("model.frame")
    m <- eval(m, parent.frame())
    m <- as.matrix(m)
    n <- (1 + sqrt(1 + 8 * nrow(m)))/2
    if (abs(n - round(n)) > 1e-07) 
        stop("Matrix not square.\n")
    n <- round(n)
    if (ncol(m) < 2) 
        stop("Not enough data. \n")
    if (dim(m)[[2]] == 2) {
        ymat <- as.vector(m[, 1])
        xmat <- as.vector(m[, 2])
        if (mrank) {
            ymat <- rank(ymat)
            xmat <- rank(xmat)
        }
        ycor <- ymat
        xcor <- xmat
    }
    else {
        ymat <- as.vector(m[, 1])
        omat <- m[, -1]
        if (mrank) {
            ymat <- rank(ymat)
            omat <- apply(omat, 2, rank)
        }
        omat <- cbind(rep(1, length(ymat)), omat)
        xmat <- as.vector(omat[, 2])
        omat <- omat[, -2]
        omat <- as.matrix(omat)
        ycor <- lm.fit(omat, ymat)$residuals
        xcor <- lm.fit(omat, xmat)$residuals
    }
    mantelr <- cor(xcor, ycor,method=cor.method)
    xmat <- full(xmat)
    ymat <- full(ymat)
    xmat <- xmat[col(xmat) > row(xmat)]
    ymat <- ymat[col(ymat) > row(ymat)]
    if (dim(m)[[2]] > 2) {
        for (i in 2:dim(omat)[[2]]) {
            curcoll <- omat[, i]
            curcoll <- full(curcoll)
            curcoll <- curcoll[col(curcoll) > row(curcoll)]
            omat[, i] <- curcoll
        }
    }
    if (nperm > 0) {
        zstats <- numeric(nperm)
        tmat <- matrix(0, n, n)
        rarray <- rep(0, n)
        if (dim(m)[[2]] == 2) {
            ncor <- length(xmat)
            w1 <- sum(xmat)/ncor
            w2 <- sum(xmat^2)
            w2 <- sqrt(w2/ncor - w1^2)
            xmat <- (xmat - w1)/w2
            w1 <- sum(ymat)/ncor
            w2 <- sum(ymat^2)
            w2 <- sqrt(w2/ncor - w1^2)
            ymat <- (ymat - w1)/w2
            cresults <- .C("permute", as.double(xmat), as.double(ymat), 
                as.integer(n), as.integer(length(xmat)), as.integer(nperm), 
                zstats = as.double(zstats), as.double(as.vector(tmat)), 
                as.integer(rarray), PACKAGE = "ecodist")
        }
        else {
            tomat <- t(omat)
            hmat <- solve(tomat %*% omat)
            hmat <- hmat %*% tomat
            bmat <- rep(0, ncol(omat))
            xcor <- as.vector(lm.fit(omat, xmat)$residuals)
            ycor <- as.vector(lm.fit(omat, ymat)$residuals)
            ncor <- length(xcor)
            w1 <- sum(xcor)/ncor
            w2 <- sum(xcor^2)
            w2 <- sqrt(w2/ncor - w1^2)
            xcor <- (xcor - w1)/w2
            w1 <- sum(ycor)/ncor
            w2 <- sum(ycor^2)
            w2 <- sqrt(w2/ncor - w1^2)
            ycor <- (ycor - w1)/w2
            cresults <- .C("permpart", as.double(as.vector(hmat)), 
                bmat = as.double(bmat), as.double(as.vector(omat)), 
                as.double(ymat), as.double(xcor), ycor = as.double(ycor), 
                as.integer(n), as.integer(length(bmat)), as.integer(length(xmat)), 
                as.integer(nperm), zstats = as.double(zstats), 
                as.double(as.vector(tmat)), as.integer(rarray), 
                PACKAGE = "ecodist")
        }
        zstats <- cresults$zstats
        pval1 <- length(zstats[zstats >= zstats[1]])/nperm
        pval2 <- length(zstats[zstats <= zstats[1]])/nperm
        pval3 <- length(zstats[abs(zstats) >= abs(zstats[1])])/nperm
    }
    else {
        pval1 <- 0
        pval2 <- 0
        pval3 <- 0
    }
    if (nboot > 0) {
        if (dim(m)[[2]] == 2) {
            ycor <- ymat
            xcor <- xmat
        }
        else {
            xcor <- as.vector(lm.fit(omat, xmat)$residuals)
            ycor <- as.vector(lm.fit(omat, ymat)$residuals)
        }
        bootcor <- numeric(nboot)
        rarray <- numeric(n)
        rmat <- numeric(length(xcor))
        xdif <- numeric(length(xcor))
        ydif <- numeric(length(xcor))
        cresults <- .C("bootstrap", as.double(xcor), as.double(ycor), 
            as.integer(n), as.integer(length(xcor)), as.integer(nboot), 
            as.double(pboot), bootcor = as.double(bootcor), as.integer(rarray), 
            as.integer(rmat), as.double(xdif), as.double(ydif), 
            PACKAGE = "ecodist")
        bootcor <- cresults$bootcor
        bootcor <- sort(bootcor)
        pval <- (1 - cboot)/2
        llim <- quantile(bootcor, pval)
        ulim <- quantile(bootcor, 1 - pval)
    }
    else {
        llim <- 0
        ulim <- 0
    }
    c(mantelr = mantelr, pval1 = pval1, pval2 = pval2, pval3 = pval3, 
        llim = llim, ulim = ulim)
}
