# Supplementary material for: Future Tense and Economic Decisions: Controlling for Cultural Evolution
Source: PLoS One. 2015 Jul 17;10(7):e0132145. doi: 10.1371/journal.pone.0132145 (PMC4506144; doi:10.1371/journal.pone.0132145)
Supplement: S8 Appendix — See README files within the various sub-folders. (ZIP) [file pone.0132145.s008.zip › S3_Code/Residuals_new/geo_dist_matrix_WVS.txt]

	aar	acm	afr	aka	akl	alh	aln	amh	apc	ary	arz	asm	ava	ayc	azb	bam	bdl	bdy	bej	bel	ben	bgp	bin	bmy	bos	brh	bth	bul	bya	cat	ceb	ces	cld	cmn	dag	dan	deu	dga	diq	dts	dty	dwr	dyu	efi	ekk	ell	emk	eng	eus
aar	0.0	2343.96151338	15002.6420776	4780.8481565	59669.6992806	36204.5457476	70831.5028852	489.958456562	2493.97143608	5424.74224486	2300.85416771	33610.4229539	9674.57880464	57295.7427987	54603.3886765	5370.98871472	50187.9484773	24137.368917	927.32217269	14281.6507028	9273.09825428	13932.0227174	4014.84183794	2879.65316636	43685.6352604	16769.6122428	24611.2418704	6293.48070853	23910.5165158	15646.8975438	19286.2100832	15629.3625538	2781.666227	55824.7690142	4645.7067571	10729.5435722	10440.4366433	4869.3501893	15079.3479027	4906.56333197	23372.0676844	789.094656539	5095.56421068	3764.05314242	11517.1099355	39799.4747491	5611.00290495	6367.76191159	6428.24588601
acm	2343.96151338	0.0	14272.2593531	5513.79575509	53805.5013664	36304.4388824	66395.5424258	2630.27904746	747.333044473	4590.24988237	1275.87678509	32160.0268656	7767.35650447	54094.1987279	52464.1540987	5685.10863832	49157.0588965	25172.0880259	1849.38185545	12987.0203917	9086.8129401	9371.37121017	4922.11881651	5064.41292352	39332.9159885	15338.7943164	25797.0422835	3438.49731997	23080.7707473	15728.0327454	19861.2493246	13910.7233	454.001285624	49672.7497726	5239.36397167	10119.2493153	11629.9168418	5371.7330361	13176.7778324	5185.16256036	22344.857889	3009.63817976	5593.61495071	4822.1949392	11597.7706514	38791.0228871	5988.96517743	7495.81373455	7540.44441228
afr	17843.0597233	18065.1496702	0.0	19718.3304118	36995.2161634	37608.8567255	8008.67444015	49997.4733131	16262.0155995	38975.7188009	46068.0643264	9847.96268572	8547.86594717	39935.7680613	8405.4583364	36832.3860414	34488.2599528	45243.6884104	59679.2806453	9469.21800086	9472.67468137	7811.06531256	40574.8695164	29884.8995112	8238.54336326	8153.62536068	55771.0798981	8178.58120454	43193.9435287	8345.18431784	50980.3061277	9033.27159813	16126.3952617	11704.4151088	18587.1333618	9740.76504021	9303.15032094	36564.0660703	8028.05718083	19699.8358868	9357.8525174	18302.2152986	72935.5117941	20178.6669273	10014.3948236	7783.64486512	19632.4253521	9475.3126951	8614.58658031
aka	4780.8481565	5513.79575509	12197.9079751	0.0	66937.7648966	40598.8529949	74240.6831513	4334.20058149	4882.02485529	3096.66729255	4263.50330626	42149.41321	9188.28091491	68886.1815248	62222.8238759	956.274574433	56011.362929	28023.4297149	4234.22153925	21180.5915646	14376.0183685	20693.8984545	782.305688367	3747.13573166	57223.4670753	16853.5948682	26842.6148268	10477.5548754	21718.0913027	19316.3033602	25257.5942554	14653.8211569	5611.7428176	62033.310608	352.29240269	7957.98142769	12313.821712	471.386356163	14256.6752578	918.11737117	28837.4942485	4251.70133546	527.98131849	1092.93628909	17870.8587598	45989.8027441	1010.24805478	12003.8358831	11686.8733126
akl	165810.495483	79458.3539026	63223.987858	192149.405206	0.0	3804.40375682	79876.3893316	49404.3385234	288722.811962	114684.805572	131508.893929	16884.6809613	54541.7124623	116760.950406	17508.9463615	22972.1315137	2094.68950345	6238.07243969	418861.947684	449289.787309	435145.369619	111335.91616	30249.9918958	359872.338057	47208.7337174	135088.794057	1106.41510962	304159.570367	778.221010084	559147.027574	1316.60107492	71346.7400413	129382.98894	32377.2276015	86211.6996347	56708.4289723	543607.852256	89931.0683677	54541.9154592	650006.517772	575137.038335	74027.8046446	42735.2924032	196221.042057	66504.147788	19644.7644321	39610.4513963	107750.515391	120827.586101
alh	187364.013509	94430.5685757	72592.7351541	222757.59199	3804.40375682	0.0	94067.0163076	52611.6675437	327047.810502	129537.192693	148594.991351	21167.9145358	63383.8883241	132748.84593	19370.689282	26655.9671273	1722.72212245	2447.09244654	472822.918334	507718.178562	491340.050571	130775.551436	31223.6106146	407132.177802	57713.5277874	152937.45741	3231.83731351	344718.279208	3283.68410744	630977.680637	3018.02389645	81983.004069	151056.334518	38726.0192513	93886.4492581	65110.9826985	613204.795018	103605.082973	62693.1716759	733005.722343	649201.4017	85103.6908081	48904.1358278	222932.900331	77488.5122671	18074.0709768	46745.4883909	123293.822157	137150.905294
aln	4326.3771276	5249.34193335	8008.67444015	7496.75500621	23292.6255149	26547.154163	0.0	24268.3005103	2736.25718448	16193.5892356	17768.5304663	6774.78910493	2195.73008227	33201.5661092	2390.70425683	31336.3813867	18533.5998865	25702.338667	24381.6601991	1563.11069793	6652.16143801	4065.54091573	20363.1010085	11139.4919498	277.055867984	4454.36993633	28749.7182075	446.976347376	21681.013602	1501.50117097	26908.5826265	1073.32776379	6863.46656994	7614.37126711	8020.08895547	1819.0717166	1439.91255201	20579.7859305	1798.14050028	6174.18076008	5990.05941829	6432.67513882	37828.9797031	6680.84640467	2044.95414746	280.124187852	11296.6073544	1948.26848829	1907.49716734
amh	489.958456562	2630.27904746	14615.3015146	4334.20058149	59412.7165736	35954.9848442	121766.385457	0.0	2648.75910969	5205.18621251	2339.44441554	33248.7637654	9482.87250239	57204.9391064	54391.4743905	4964.21656896	49945.0695673	23729.1330286	915.307910094	14331.5656882	9292.04861571	14280.2694996	3561.20441796	2471.66791811	43543.0630656	16388.7710398	24306.4337124	6479.23300616	23547.8467024	15376.6791569	19487.6730779	15266.2024596	3043.99514216	55585.4674161	4216.51165593	10335.4188539	10139.2536323	4447.3475407	14734.505005	4512.92889455	23132.8139215	379.359132401	4670.47486838	3299.45038896	11250.6792446	39580.8784698	5192.69771793	6028.34795672	6049.4749859
apc	2493.97143608	747.333044473	12879.6446427	4882.02485529	49020.1508423	34881.780065	68024.9722498	2648.75910969	0.0	3849.60105887	629.740472421	29981.8359621	6327.58046916	50673.0713371	49610.2568882	4985.98949632	46999.9639421	24374.1844395	1751.32009465	11495.3541185	8291.94892312	8725.09974227	4343.63486394	4933.3026166	35160.0945854	13340.652817	25033.5518415	1994.36201932	21688.83585	14261.5716381	19236.3861775	11844.4389401	730.038318939	44819.2563881	4589.86123796	8749.76721167	10860.2579907	4704.30924465	11084.0541781	4490.02991925	20181.5945256	3013.90786215	4920.93510325	4282.58814271	10212.158273	36671.5618135	5293.15272313	6835.98824925	6847.91183849
ary	5424.74224486	4590.24988237	12958.1394453	3096.66729255	64178.1677143	41512.3250624	116848.769012	5205.18621251	3849.60105887	0.0	3498.36156112	40473.9998498	5461.20631975	66388.1355048	61498.3150138	2395.50766965	56153.6423872	28833.5562361	4519.70067967	19732.4940646	13794.7091887	18036.7759412	3299.45919671	6083.12235913	53625.9145934	17561.1509669	28718.4709255	8578.34275872	22118.0560297	20469.698093	24876.0143652	15083.2668211	4399.38590211	58995.6029911	2772.80781484	9254.21541209	14334.004765	2634.98492835	13962.3317125	2184.87041842	29124.100661	5375.1497065	2691.00362314	3563.23192707	17740.4595589	46036.4864914	2637.26784528	12102.6045879	11943.5333634
arz	2300.85416771	1275.87678509	11805.4404183	4263.50330626	45429.4331648	33463.5260693	119365.567571	2339.44441554	629.740472421	3498.36156112	0.0	28111.7190583	5468.55103199	47863.0628002	47178.8629629	4409.31737557	45062.7164108	23443.870964	1427.19923903	10182.9404749	7473.68167353	8265.35069497	3714.59339961	4457.52306513	31831.3423277	11726.5207154	24084.5970981	2129.95609778	20613.9454751	12808.6675524	18513.7777928	10257.2432562	1356.08679819	41255.4751283	3977.95876264	7656.71792169	9901.50029892	4101.93538388	9519.08926941	3909.28593834	18234.5440459	2675.23112993	4322.03220723	3653.41217564	8859.99159118	34759.1614238	4713.09489279	6037.50078662	6015.08871231
asm	15171.249277	15856.3437365	9847.96268572	15301.6239628	19638.227779	20528.4739378	6774.78910493	40593.0700105	13414.3710038	33426.7955447	39674.0094082	0.0	4582.2975371	39862.5966118	4386.74253648	38208.3765291	23615.7867479	33750.1715507	52847.8838618	6081.89084169	375.289089503	3071.22172834	32015.5978759	25588.8977141	6896.76930157	2580.16263688	44627.2972538	6339.9550538	32471.9705845	8198.16004784	38313.4440309	6991.40911556	10541.4200153	1859.46423537	14392.243463	7213.18622932	7295.97166623	25085.1293317	5014.52891104	16604.7034784	823.014561749	13491.5152264	58578.3863731	16113.0300304	6246.57559176	6647.5147109	12909.0619467	7955.97041163	8527.28713784
ava	6446.42925813	7409.02347915	8547.86594717	6566.53427486	21101.4556026	23984.9972549	2195.73008227	26968.5801096	4723.47261572	16541.8771918	18630.6818632	4582.2975371	0.0	34701.9061638	277.828835959	31987.3663059	18639.5042684	24531.8247453	27511.8569165	1863.42460774	4474.40415902	2133.09129874	22549.517167	12728.0983448	2316.56256064	2410.67092991	30981.5637503	1757.84977875	23069.440932	3628.08707572	25907.1655449	2539.41688614	5444.88039374	5495.20402687	6906.87846166	2995.2745752	2913.37545565	19784.7843464	604.838134084	7964.67811861	3807.96495274	4750.80849734	37855.2895031	7750.62748851	2313.80788091	2092.5224664	9801.68431303	3596.79376047	3982.11991357
ayc	562674.854951	547850.01319	208643.568919	777888.243725	2264946.52129	513134.899719	97560.7534802	923078.580906	341562.318854	462097.314107	495372.700387	250638.73479	1562007.92998	0.0	741916.509619	284201.95701	708207.221871	924403.252453	587827.180511	653938.374709	622359.570608	612879.306425	887472.936355	479483.677112	483922.959705	2126377.5086	639328.877176	373705.536855	1072088.81003	860424.969903	1065622.80764	1201512.53639	647377.677129	1338879.14611	994503.632823	1170437.33375	830032.718816	1245173.33185	352600.530221	1036051.74109	895119.197156	1597945.32009	1139944.09482	1834974.79249	352566.68026	545231.569507	177670.175108	1663739.55029	816786.651369
azb	6704.1562719	7703.02792767	8405.4583364	6843.45181213	21281.2329836	24034.8758785	2390.70425683	27445.1357759	4995.60017204	16681.3526003	18797.4991524	4386.74253648	277.828835959	35250.7635456	0.0	32062.3658007	19106.7169624	24744.6885222	27895.460907	2140.96235573	4262.34593102	1858.66797356	22998.7309527	13029.6766933	2531.40289022	2149.65359294	31456.6978696	1963.30953919	23543.410527	3849.2828965	25914.3853043	2798.13921476	5197.79894921	5381.46084596	6696.69111551	3269.40766127	3177.92279151	19809.8300472	662.287900663	8248.58248872	3599.41063627	5055.97921395	37917.1930238	8055.11846033	2589.78490671	2263.12191012	9565.80891524	3860.30631116	4213.92659373
bam	5370.98871472	5685.10863832	11611.2588373	956.274574433	68360.9130749	41779.6006066	8158.71555804	4964.21656896	4985.98949632	2395.50766965	4409.31737557	43112.4260248	8630.31014414	70309.5548285	63626.305753	0.0	57302.6027184	28941.0376467	4696.23533756	21867.0895385	14950.2742546	21089.6955132	1610.05524541	4674.28060084	58702.788695	17827.7746955	27909.3704407	10693.7616042	21414.921723	20478.5963688	25906.9319717	14778.6178446	5696.40088673	62607.0756467	829.994149743	7970.53602762	13363.8726329	571.314162088	13524.8848588	502.705703786	30112.0293449	4943.19629574	428.293830658	1948.79067141	18901.2120284	47282.7924436	311.356829227	12773.1029816	12490.6103606
bdl	177967.091348	88269.9095726	68312.4290183	210372.756474	2094.68950345	1722.72212245	79988.5650309	51518.7356806	311324.650564	122807.774753	140976.405338	18556.2060112	59132.9529192	125917.366726	16758.7990862	24372.3895533	0.0	4169.15864239	450875.581883	483992.505965	468503.546047	122836.556286	31019.8468248	387852.345571	53331.2049309	144997.716072	1572.06153643	328105.951197	1678.33758522	601916.999599	1597.26861748	77005.5764967	142228.171295	35482.5438499	91015.1812483	61022.7231995	585033.282053	97553.8960839	58631.2579554	699499.200938	619251.552589	79963.5873298	45705.0444022	211568.620339	72209.2995226	18907.625026	43354.3503284	116375.382532	129595.280552
bdy	199600.173983	102382.077558	78298.9073221	238433.50838	6238.07243969	2447.09244654	131820.002775	53930.4444654	347004.422495	138462.89285	158624.178281	24717.0569707	69086.3024593	141670.590198	22920.6125745	30064.2334216	4169.15864239	0.0	500503.937735	537606.171508	520124.556744	140934.033964	31438.9007637	431502.736886	63458.0632247	163102.274234	5660.83764698	365778.377973	5662.71242615	667486.594218	5315.89461795	88694.8218806	162318.303818	43248.5851173	97412.1997248	70719.3137376	648610.221826	111501.545154	68308.4115153	775032.069786	686813.802053	91909.5917157	53408.9800944	237463.208646	84348.1150197	21624.6501959	51348.1737863	132306.69661	147203.463087
bej	927.32217269	1849.38185545	13474.3204125	4234.22153925	53849.5231301	34988.8140357	125525.934779	915.307910094	1751.32009465	4519.70067967	1427.19923903	31017.1856805	7892.48394526	53560.8448495	51580.9500787	4696.23533756	48044.5735506	23571.9342927	0.0	11596.201188	7466.71241057	11679.3157175	3515.04343079	3227.63712199	38966.0890742	14465.6907764	24225.9942857	4671.76569608	22333.9300335	14384.0285	18555.3983851	13248.4324465	2220.83408368	49927.5842228	4043.35186082	9227.67713592	10056.6312705	4241.79441976	12646.4671835	4209.04052064	21230.1349696	1267.10767713	4472.7614454	3323.51223614	10313.8184334	37704.6793662	4961.7449109	6033.09981768	6027.19523558
bel	6128.45100318	6258.13973494	9469.21800086	8353.53179452	20406.114854	24036.0435872	1563.11069793	25709.6140209	4164.41848974	19733.6645227	22442.9233241	6081.89084169	1863.42460774	32233.335567	2140.96235573	32449.3985464	15702.0645735	25516.7667667	29993.1843969	0.0	6056.63755092	3991.61846937	20670.0969484	13348.0634353	1424.81829437	4231.01280892	30204.2656822	1297.58358751	21227.7258539	2348.04248588	27842.4444974	992.896964803	7923.86169433	6521.95175061	9301.47722735	1165.83545152	1221.40219558	21429.71962	1935.2630751	7202.73698366	5394.23714413	7234.68723504	41031.4767155	6512.05453252	569.296085641	1728.44933706	12242.5783346	1874.39530442	2562.01950813
ben	14876.0227799	15646.2070498	9472.67468137	14997.144366	20299.9526353	21146.2429995	6652.16143801	40408.5452055	13134.3659747	32680.5767538	38727.0591883	375.289089503	4474.40415902	40169.8824026	4262.34593102	37929.0831055	23891.4421561	33693.8077101	51758.0185141	6056.63755092	0.0	2827.13047386	32031.8044998	25101.2266532	6789.83738869	2343.6992651	44428.0653374	6225.0470967	32503.5521476	8102.21599581	38017.9634141	6936.65875979	10096.5973319	2234.29689624	14000.7682655	7204.52632114	7258.84381106	25055.229135	4870.50440692	16339.5590318	668.828401924	13182.8904194	57881.4428984	15893.5795177	6259.85137473	6509.20543693	12397.5179323	7928.87181923	8447.49918105
bgp	9616.35879743	10688.1829352	7811.06531256	9829.38565214	22264.7893171	24111.2656157	4065.54091573	32586.4346187	7941.10018699	21714.3820582	24965.3804702	3071.22172834	2133.09129874	38868.6175706	1858.66797356	33725.6424661	22082.6400352	28542.0123443	35394.7013077	3991.61846937	2827.13047386	0.0	27005.1779355	17124.3615142	4259.64988872	492.861060529	36626.5700844	3688.18391251	27636.9188983	5566.48258726	29954.6115525	4636.21020514	4473.98283558	4582.08523604	8479.24767444	5128.00258192	5026.13594663	21702.357656	2290.76177874	11219.2730307	2254.74111302	8046.09353666	44227.1229918	11043.003715	4405.27548589	3870.22475268	8911.06878514	5705.04068868	5962.70388727
bin	4014.84183794	4922.11881651	12406.6566721	782.305688367	63382.0070769	39011.210491	15911.5234527	3561.20441796	4343.63486394	3299.45919671	3714.59339961	39798.857191	8839.95385521	65510.2317535	59626.6422033	1610.05524541	53941.7505117	26725.3783225	3515.04343079	19408.2749455	13130.2710047	19049.0830052	0.0	3082.15689943	53293.6242913	15404.1140698	25826.1409202	9412.59562872	21618.2308647	17864.7647822	23980.985011	14288.9314967	5070.23829327	59562.1439264	780.482814903	8119.66102273	11388.8523893	1038.93165011	13857.3174181	1344.82618849	26859.3864152	3470.50074537	1216.23016885	339.260911879	16047.292997	43875.5909849	1745.56600711	10699.5989385	10379.1034672
bmy	2879.65316636	5064.41292352	16265.0557513	3747.13573166	71544.0342593	37896.800126	115040.300505	2471.66791811	4933.3026166	6083.12235913	4457.52306513	41509.2964165	12450.0480249	67040.9121308	60393.3631058	4674.28060084	53861.1781692	25822.8428198	3227.63712199	20815.4551269	13690.157941	20885.9636024	3082.15689943	0.0	56247.7667495	20176.9682719	24050.9820876	10849.5566264	25541.4493345	17183.4231077	24042.1009848	19024.8393463	5448.37512857	67687.2247563	3854.84733528	12008.2756273	9860.21746977	4109.71231102	18616.1292636	4420.75141323	27025.3379857	2104.6323283	4257.55152839	2745.58116046	15612.2624751	43608.473865	4756.67184127	10287.8331989	9860.52829516
bos	4477.10321944	5254.88386598	8238.54336326	7883.83614311	23031.7893828	26394.8592334	277.055867984	24399.6419448	2816.5485101	17196.6914193	19047.3773413	6896.76930157	2316.56256064	32942.0808293	2531.40289022	31626.0396647	18146.1989815	25946.5514094	25766.6543	1424.81829437	6789.83738869	4259.64988872	20218.6977517	11697.2519768	0.0	4632.52090292	28960.2336543	574.09864394	21535.9971761	1319.62492724	27446.7735623	811.349520058	7333.3202342	7659.88551584	8498.49053636	1554.24385446	1165.7458697	21083.5105809	1974.00861018	6245.11967053	6124.14910188	6829.25230846	38918.6600214	6775.3469396	1861.97201186	557.082088276	11760.7624659	1674.68196936	1703.30455564
brh	10430.2244517	11442.9550775	8153.62536068	10590.0732791	21694.0330802	23457.6057446	4454.36993633	33720.659185	8736.99769179	23469.8349229	27183.0919566	2580.16263688	2410.67092991	39129.7259443	2149.65359294	34369.3793882	22164.0259979	29221.6377843	38028.3516059	4231.01280892	2343.6992651	492.861060529	27677.1438802	18371.2359472	4632.52090292	0.0	37741.6126126	4058.46279125	28251.9084594	5948.95000154	31137.7693533	4947.65544919	5429.10251784	4103.27041681	9361.22860133	5387.73310639	5324.01567223	22172.891485	2659.43877824	11995.3443396	1762.340778	8785.93178957	46334.7980361	11746.9989373	4598.71177071	4274.76085263	9016.87644114	6007.45851349	6333.49295797
bth	174699.247209	85800.6276814	66030.3701189	206222.481675	1106.41510962	3231.83731351	154738.402776	52188.1082659	307270.116222	120260.356145	138188.844886	17750.5699351	56929.573379	124264.250824	18090.7187787	23025.6801657	1572.06153643	5660.83764698	445140.054634	477776.695028	462527.876953	119886.990707	31929.3612541	382837.243854	51342.2067277	142806.084642	0.0	323811.275011	1417.21862336	594260.337598	1828.07062675	76275.8111301	139038.463871	35131.9308443	91204.2701457	60533.0996769	577616.761896	96092.0679022	56804.2648798	690641.829717	611354.748744	77520.0659456	45455.5627235	207444.106047	70683.2379146	20176.5983731	41312.433273	113451.57746	127477.867174
bul	4224.2734056	5389.03299495	8178.58120454	6980.05836015	22690.1956112	25910.7027674	446.976347376	24298.180154	2631.47611058	15571.6833151	17071.8989404	6339.9550538	1757.84977875	33094.8749236	1963.30953919	31242.0592888	18134.5554501	25050.4020253	23609.7264403	1297.58358751	6225.0470967	3688.18391251	20467.7062575	10591.7350068	574.09864394	4058.46279125	28383.3856232	0.0	21347.0905884	1892.85787729	26205.7151159	1132.40765414	6411.38396142	7168.21530723	7581.45030713	1845.85279934	1542.89139978	20017.4703396	1400.41139565	6029.76100344	5560.81574281	5920.06923001	36976.6609819	6413.69175328	1836.01317186	463.956811805	10837.1727456	2146.90018677	2276.33127861
bya	165098.825697	79501.8721796	63499.184418	191356.921745	778.221010084	3283.68410744	135756.910948	48461.7246339	286308.204065	114331.422246	131036.081782	16702.9328736	54633.7840791	115540.630707	16973.1656235	23215.8922859	1678.33758522	5662.71242615	415611.338049	445800.320035	431775.331165	111140.576797	29426.806826	356980.014881	47491.1096338	134128.694239	1417.21862336	301625.53365	0.0	554940.987382	539.270527327	70091.6942148	129068.220758	31362.3047795	85030.2281057	55572.8119656	539521.240884	88555.703259	54546.8185921	645203.333481	570811.569323	74000.4474418	41719.1042161	195357.683116	65964.1132411	19004.615963	40005.076776	107484.300549	120103.527016
cat	6780.09409312	5555.10198327	8345.18431784	10249.3529448	24107.6237401	27739.681886	1501.50117097	25371.6930009	4941.99540781	21681.6427572	24588.8100106	8198.16004784	3628.08707572	32923.6910322	3849.2828965	32918.0309433	19090.2518628	28443.8080724	32309.0942858	2348.04248588	8102.21599581	5566.48258726	20134.2674763	15070.2479681	1319.62492724	5948.95000154	32448.574852	1892.85787729	23651.4236102	0.0	30987.4492439	1358.25053593	9696.63426425	8846.53515498	10853.8158939	1686.40820091	1290.00723016	24108.4964218	3289.51595352	8231.67711199	7435.10062442	9197.25815505	44572.298366	8605.14911467	2536.28297928	1717.50369406	14128.5352904	1149.7228013	433.523956149
ceb	164503.504232	79428.1376825	63673.7152381	190523.281399	1316.60107492	3018.02389645	119339.64675	47742.1076456	284647.802382	114061.774715	130657.876274	16938.4430734	54747.1203878	114965.808807	16783.5386774	23489.0346476	1597.26861748	5315.89461795	413191.030517	443162.896546	429246.465654	110849.726344	28815.7478161	354885.381284	47634.4910935	133735.865411	1828.07062675	299856.573989	539.270527327	551652.216022	0.0	69118.1917739	128668.812325	30829.201538	84093.4951607	54707.867503	536341.027503	88552.1838943	54602.8449969	641371.77223	567414.239985	74005.225772	40962.717732	194602.555597	65873.9495057	18630.3977736	40288.1655746	107271.962922	119603.250378
ces	5615.06543125	5410.65507049	9033.27159813	8862.02345073	21860.8977394	25514.7645264	1073.32776379	25000.5920285	3591.46055859	19851.5111428	22452.0364773	6991.40911556	2539.41688614	32376.6515111	2798.13921476	32398.6120557	16832.3931266	26345.8949328	29686.2167881	992.896964803	6936.65875979	4636.21020514	20069.8084228	13367.2962272	811.349520058	4947.65544919	30076.0400223	1132.40765414	21206.8123134	1358.25053593	28616.5155065	0.0	8459.7199632	7510.90915468	9690.38832436	745.9086871	414.441020834	22161.0541808	2379.31009589	6687.93006422	6268.66046723	7801.94604655	41588.0807908	6945.78520322	1223.85682561	1341.79273416	12848.1257172	1070.89297448	1576.57107053
cld	2781.666227	454.001285624	14320.4527719	5611.7428176	54122.6133143	36784.1464136	79251.2720319	3043.99514216	730.038318939	4399.38590211	1356.08679819	32641.7768117	7619.2455334	54685.3565759	52998.7680421	5696.40088673	49659.6370665	25592.862237	2220.83408368	13422.5441667	9490.30094174	9889.44404261	5070.23829327	5448.37512857	39942.854053	15527.7631706	26235.5489067	3453.23836785	23131.2969431	16198.2127614	20313.9898013	14024.7744008	0.0	49914.9439671	5317.98076362	10201.2646427	12068.0610844	5428.71684805	13252.1416277	5203.6529828	22847.0736785	3422.56043883	5643.5945047	5001.43730201	12079.5656222	39302.7661916	6005.12282277	7946.90195893	7985.40244477
cmn	17098.8571162	17288.2235765	11704.4151088	17374.5610778	16598.6540986	18044.2163854	7614.37126711	42228.825086	15270.495656	38073.4649274	45526.5174417	1859.46423537	5495.20402687	38648.3111804	5381.46084596	39938.0795883	22689.9968675	34691.6859722	59597.3269436	6521.95175061	2234.29689624	4582.08523604	32445.5143006	28720.8248433	7659.88551584	4103.27041681	46428.1557291	7168.21530723	32929.2289437	8846.53515498	40644.9238477	7510.90915468	13258.1221739	0.0	16850.4726437	7502.85340065	7715.7217061	25649.5825859	6043.6823411	18394.5498523	2467.36505867	15610.2603671	63321.5434916	17710.6921214	6494.02197501	7562.69749723	15850.5137138	8291.67456274	9083.95292635
dag	4645.7067571	5239.36397167	11885.2081666	352.29240269	65100.33943	40200.5228261	79018.224754	4216.51165593	4589.86123796	2772.80781484	3977.95876264	41149.0640945	8566.15620524	67453.6379857	61258.6362028	829.994149743	55340.3095738	27716.2353971	4043.35186082	20403.4532505	13892.0143722	19833.1980353	780.482814903	3854.84733528	55451.7913964	16188.706673	26757.8301074	9892.25694021	21134.4894295	18975.7764968	24805.1327574	13997.4595283	5317.98076362	60204.411708	0.0	7594.75411693	12266.4291665	258.682010614	13544.1261974	627.649815893	28203.8330673	4166.01255913	457.888325582	1119.57810606	17271.7203523	45298.3382574	990.682564119	11606.8976064	11308.0502184
dan	7079.73033869	5730.90755854	9740.76504021	10081.1563661	20948.0733666	24862.0593432	1819.0717166	25944.5320243	5043.01856027	22631.3419889	25966.0277034	7213.18622932	2995.2745752	32222.6669207	3269.40766127	33175.091378	16270.8781075	26995.19455	33945.1670262	1165.83545152	7204.52632114	5128.00258192	20279.5880387	15423.7653255	1554.24385446	5387.73310639	31609.6908099	1845.85279934	21927.5654383	1686.40820091	29986.3559033	745.9086871	9685.67271993	7502.85340065	10991.2428409	0.0	444.779706578	23335.4688404	2956.65980222	8073.85768881	6545.92050552	8991.96411555	44426.2419474	7743.49355893	1009.4993142	2087.31900047	14025.7503195	789.38996091	1717.36480621
deu	6415.25451018	5405.72245302	9303.15032094	9636.66564198	21718.8672784	25511.0885005	1439.91255201	25385.869405	4398.68948978	21438.2138106	24432.7266094	7295.97166623	2913.37545565	32318.8716303	3177.92279151	32842.066525	16794.3576873	26925.116633	32056.3472062	1221.40219558	7258.84381106	5026.13594663	20061.0983351	14555.4642523	1165.7458697	5324.01567223	31049.8048477	1542.89139978	21783.7896493	1290.00723016	29588.6229775	414.441020834	9243.63316901	7715.7217061	10488.9200488	444.779706578	0.0	23003.1674942	2784.05037069	7485.31911787	6593.12610188	8569.89208038	43348.1631904	7498.34283884	1267.89665877	1716.73443205	13620.6692481	684.044276721	1394.28523626
dga	4869.3501893	5371.7330361	11756.515535	471.386356163	66049.7554096	40668.7251318	128981.103025	4447.3475407	4704.30924465	2634.98492835	4101.93538388	41725.193698	8553.03044414	68288.3375154	61949.8304407	571.314162088	55916.2432742	28086.6227843	4241.79441976	20832.4168844	14205.7174686	20196.0881747	1038.93165011	4109.71231102	56398.3127297	16677.0805028	27103.2427329	10121.9654843	21072.6111698	19418.7102743	25134.0879921	14001.3203463	5428.71684805	60669.3146757	258.682010614	7483.3543974	12594.1024065	0.0	13515.9672846	450.511018693	28762.0273822	4406.83417136	231.228068603	1377.87680413	17757.1995357	45881.8011007	746.729395109	11957.4962106	11664.1323681
diq	5560.3822737	6674.17141847	8028.05718083	6087.3558952	22161.6883338	24960.7352272	1798.14050028	25911.6927931	3896.03360754	14124.8461516	15609.586521	5014.52891104	604.838134084	34725.956386	662.287900663	31320.1177896	19143.3023112	23896.3278173	24310.2273698	1935.2630751	4870.50440692	2290.76177874	22096.6941526	11338.6617042	1974.00861018	2659.43877824	29948.0770159	1400.41139565	22759.645427	3289.51595352	25048.1739904	2379.31009589	4998.4865717	6043.6823411	6195.3266571	2956.65980222	2784.05037069	19176.7156429	0.0	7198.25806151	4214.70339144	4751.58232939	35788.1693445	7190.98536665	2465.43116485	1638.88138662	9421.41138373	3449.00413581	3676.73664912
dts	4906.56333197	5185.16256036	11605.9192762	918.11737117	65090.5331643	40626.6365103	70357.1134136	4512.92889455	4490.02991925	2184.87041842	3909.28593834	41168.6191049	7896.64743314	67483.2871251	61507.9778071	502.705703786	55682.1511388	28072.2213559	4209.04052064	20384.1419891	13965.2030714	19593.9967028	1344.82618849	4420.75141323	55340.580991	16548.9002498	27284.6715935	9699.92566088	20414.339653	19418.0446471	24933.5830717	13893.8801827	5203.6529828	59730.8325199	627.649815893	7583.67473191	12801.1972774	450.511018693	13031.8378302	0.0	28553.601257	4513.14067767	539.308901181	1676.74183741	17530.5097894	45631.9519811	803.893634368	11832.1217517	11562.6783763
dty	13587.7854184	14365.8127211	9357.8525174	13709.6160707	20024.275489	21318.3444849	5990.05941829	38205.3556077	11845.0265103	30162.9579155	35588.834409	823.014561749	3807.96495274	39663.3105791	3599.41063627	36900.2438262	22936.5671307	32127.5478759	47986.5109002	5394.23714413	668.828401924	2254.74111302	30449.2208431	23191.5368622	6124.14910188	1762.340778	42225.8108606	5560.81574281	30920.917994	7435.10062442	35854.060437	6268.66046723	8903.60203012	2467.36505867	12750.8824036	6545.92050552	6593.12610188	24052.8996952	4214.70339144	15050.3360526	0.0	11895.8452722	54476.3280393	14612.1134436	5610.78600004	5852.13252509	11356.4034257	7264.82094896	7778.93263957
dwr	789.094656539	3009.63817976	14907.6605617	4251.70133546	61332.8830199	36239.6543888	73390.513279	379.359132401	3013.90786215	5375.1497065	2675.23112993	34373.7792413	9983.01131108	58502.8631158	55339.1828652	4943.19629574	50561.0324872	23711.1039191	1267.10767713	15346.8565648	9975.59393753	15323.1197414	3470.50074537	2104.6323283	45157.1429549	16981.9552669	24258.9055227	7176.1273134	23879.8040403	15660.8764913	20197.0900136	15882.7795729	3422.56043883	57529.0267485	4166.01255913	10620.2504125	10091.705412	4406.83417136	15376.9758414	4513.14067767	23748.7568107	0.0	4623.56087211	3185.98789194	11537.7769148	40197.2935691	5153.3112102	6430.24593086	6001.86140828
dyu	5095.56421068	5593.61495071	11761.0209947	527.98131849	67546.424392	41205.8329789	125087.667734	4670.47486838	4920.93510325	2691.00362314	4322.03220723	42600.6518487	8836.70379573	69556.322749	62907.8206901	428.293830658	56656.8557899	28500.6428779	4472.7614454	21498.1393776	14654.062228	20852.7255569	1216.23016885	4257.55152839	57899.5239188	17304.23855	27409.0997809	10555.9690767	21378.7867861	19912.656367	25580.4361259	14204.8477452	5643.5945047	61742.3530099	457.888325582	7469.5040626	12870.6707654	231.228068603	13807.7024208	539.308901181	29473.3512087	4623.56087211	0.0	1551.06707752	18388.8997897	46636.2866815	533.857121002	12395.5072123	12098.2368026
efi	3764.05314242	4822.1949392	12691.2576492	1092.93628909	63432.1012765	38603.1508011	67955.5900329	3299.45038896	4282.58814271	3563.23192707	3653.41217564	39401.3718597	9051.25708049	64939.5971252	59136.244089	1948.79067141	53498.4525835	26356.8269545	3323.51223614	19122.5433788	12891.639624	18854.9587558	339.260911879	2745.58116046	52688.614809	15642.6090136	25477.0433641	9304.44872144	21903.0463275	17493.2413807	23706.1592426	14529.5680333	5001.43730201	59614.3797188	1119.57810606	8407.39774536	11064.4291739	1377.87680413	14101.852472	1676.74183741	26440.7628276	3185.98789194	1551.06707752	0.0	15630.6842589	43420.4311089	2077.26717023	10379.888615	10047.4904277
ekk	7166.90521191	6655.14618304	10014.3948236	9410.39802208	19638.2409473	23481.8727267	2044.95414746	26397.5230713	5161.0151721	21960.4449437	25235.2411888	6246.57559176	2313.80788091	32321.2512976	2589.78490671	33017.9521356	15432.7175432	26066.9258978	33386.6934269	569.296085641	6259.85137473	4405.27548589	20792.468555	15044.960134	1861.97201186	4598.71177071	31266.0966573	1836.01317186	21645.2301509	2536.28297928	28927.5541621	1223.85682561	8903.0561546	6494.02197501	10363.2101256	1009.4993142	1267.89665877	22307.5276439	2465.43116485	8162.40195797	5610.78600004	8250.60795196	43247.6612677	7257.36436474	0.0	2241.99008735	13167.2312075	1797.6738945	2661.01434828
ell	4267.18050129	5246.36538604	7783.64486512	7131.3102723	23546.3301993	26689.1270563	280.124187852	24152.4732688	2694.00130987	15196.4124934	16492.0478479	6647.5147109	2092.5224664	33511.5737214	2263.12191012	31046.1449491	18941.0383493	25466.0552378	23050.7537783	1728.44933706	6509.20543693	3870.22475268	20526.5796432	10646.5031575	557.082088276	4274.76085263	28625.3147187	463.956811805	21849.5346237	1717.50369406	26365.2731801	1341.79273416	6388.84453072	7562.69749723	7541.98637162	2087.31900047	1716.73443205	20060.2181892	1638.88138662	6128.60276813	5852.13252509	6050.16164678	36727.0585043	6602.66469596	2241.99008735	0.0	10825.2659334	2226.9157933	2136.18266456
emk	5611.00290495	5988.96517743	11605.7566117	1010.24805478	70351.5136157	42403.6051201	84937.6422845	5192.69771793	5293.15272313	2637.26784528	4713.09489279	44258.3625863	9188.27903253	71974.9862026	64843.202077	311.356829227	58213.6444387	29412.1343448	4961.7449109	22744.3083192	15521.6384316	22005.2612597	1745.56600711	4756.67184127	60703.9799514	18594.9568216	28208.7029537	11306.7794347	22021.9642573	21043.0763688	26464.4625796	15495.8903423	6005.12282277	64547.7665592	990.682564119	8381.95392164	13622.4980292	746.729395109	14447.9508954	803.893634368	30982.3639486	5153.3112102	533.857121002	2077.26717023	19678.9848701	48212.6515607	0.0	13299.9780278	13006.5798788
eng	7545.30103067	5265.96682937	9475.3126951	10846.5616203	22126.9116089	26069.9328379	1948.26848829	26048.0226841	5558.10686593	23687.1378277	27209.6407105	7955.97041163	3596.79376047	32350.1095659	3860.30631116	33517.0971539	17409.1450974	28091.4265732	35366.9117018	1874.39530442	7928.87181923	5705.04068868	20195.2615301	16282.0584959	1674.68196936	6007.45851349	32682.7196229	2146.90018677	22953.8754059	1149.7228013	31284.3691549	1070.89297448	10450.5279951	8291.67456274	11681.7979716	789.38996091	684.044276721	24448.5161234	3449.00413581	8680.52670379	7264.82094896	9781.3004692	46099.8895358	8657.68767872	1797.6738945	2226.9157933	14831.787795	0.0	1025.58017664
eus	7564.5263939	5702.61109232	8614.58658031	11034.8829088	24061.0183005	27827.8183445	1907.49716734	25639.8791897	5688.94496928	23366.9344396	26706.792022	8527.28713784	3982.11991357	32796.4574032	4213.92659373	33456.4530218	19116.2408483	29104.2259572	34806.66146	2562.01950813	8447.49918105	5962.70388727	19969.7633362	16269.7441555	1703.30455564	6333.49295797	33502.0269688	2276.33127861	24194.3038327	433.523956149	32090.4529546	1576.57107053	10525.5458932	9083.95292635	11687.7997886	1717.36480621	1394.28523626	25063.0858354	3676.73664912	8938.22784749	7778.93263957	9983.98132185	46540.6827346	9217.02980713	2661.01434828	2136.18266456	14953.0925718	1025.58017664	0.0
ewe	4603.13351924	5382.15544227	12255.117455	185.498352769	66062.3759757	40219.3106422	122706.250044	4154.12107762	4762.52602694	3146.9198928	4140.34620894	41616.3362565	9114.12766183	68115.0248079	61616.2481898	1106.65628557	55522.6766729	27720.3259075	4069.35647831	20779.9476439	14093.2638776	20326.4792818	597.925706128	3577.44680007	56331.0272824	16449.763667	26589.7074306	10240.1666171	21678.668231	18965.2051413	24966.6844616	14572.2357872	5492.56391074	61480.1675185	375.312984289	7994.28548785	12080.6129231	574.868883851	14171.278109	996.583729388	28368.5065997	4068.21746992	682.174808576	907.740784248	17449.9766866	45492.3709615	1185.34696458	11704.139492	11385.5000171
fin	7819.86368516	6982.13974204	10344.6466363	10045.5538875	19167.5122642	23130.8234966	2358.94656526	26879.6242441	5804.51671104	23287.6833863	26900.3974671	6334.40258711	2589.061552	32386.4186813	2861.64570681	33358.804519	15434.5540032	26388.7731323	35414.3094004	906.707273731	6370.4027503	4647.0664938	20936.6518922	16058.8226008	2162.22725616	4813.44104547	31929.6557012	2168.30106957	21956.2670773	2718.32908257	29568.4719417	1468.21585603	9482.76499811	6466.26541138	10993.5273345	1083.37873592	1428.75569172	22816.9415907	2778.91610069	8800.75614927	5732.53177873	8863.77945865	44564.4147185	7914.8646037	338.038092681	2565.62391358	13711.3307648	1859.06305287	2794.59711489
fra	6961.94650928	5263.94755827	9008.17704538	10377.8702214	22851.957103	26656.5401898	1620.39606916	25457.7905944	5022.53805456	22456.3105678	25631.0406751	7964.05328184	3486.84843928	32523.5960038	3736.66722338	33154.4665811	17935.5906305	28003.0890234	33480.9935895	1924.60871835	7908.11257527	5547.24942123	19952.8022159	15439.45871	1361.95217221	5882.94673528	32203.8701785	1893.06359894	22937.7889893	694.968291528	30844.3382991	972.718776576	9944.96395214	8436.25298695	11137.2620388	1043.1050009	723.720429159	24056.2942957	3261.49520236	8212.16243474	7239.83735867	9323.58237253	44964.3131291	8396.64127399	1985.44687258	1889.81217849	14352.2347384	467.138775821	678.615785431
frs	7076.72245046	5375.06407806	9484.61085269	10307.7326449	21737.5326417	25632.2003715	1746.24256264	25773.8624316	5068.5478352	22756.8595205	26072.2227698	7599.89646379	3260.66431657	32305.1108773	3527.18585901	33225.5190945	16959.2444894	27483.2495435	34016.4783374	1518.57157451	7573.9983721	5378.29019119	20128.2409112	15553.0440321	1469.22035565	5670.51358997	31913.2648256	1886.13653174	22341.895339	1270.88052652	30467.5045098	767.497617283	9916.63786402	7949.39742365	11165.8095435	464.011639636	356.164615386	23757.0592129	3140.14472932	8162.28322041	6910.40524501	9238.03139175	44868.7456236	8094.4893787	1457.81475257	2026.041355	14288.6879976	356.164615386	1259.43577475
fuc	6011.60159612	6035.98459161	12455.8974717	1756.69261243	71227.6824069	43268.5608969	82119.4989736	5633.30655128	5304.97096317	2094.2764789	4777.97026381	44822.4419921	8723.3464301	72822.8024512	65798.7722663	806.401110235	59129.0386554	30049.3392884	5269.906142	23132.8214955	15869.9756353	22132.632619	2407.14729236	5479.39124896	61538.6754973	19310.4217224	29043.7452251	11358.7736473	22396.51423	21931.6346278	26865.3974676	16273.3245847	5980.91954678	65485.9046919	1627.54441575	9119.21219142	14470.8803156	1370.59508611	15023.3471216	1138.2676345	31911.0981802	5646.39995143	1230.93941819	2746.40762908	20352.9765257	49117.7833102	809.964887366	13802.4352368	13539.8445926
fuh	4550.22626602	4912.82002274	11644.7516353	845.086197027	63242.0814146	39828.4999899	7082.67023814	4152.58057768	4234.86031341	2304.5821763	3639.27474036	40027.1144168	7738.82083583	65832.3189286	60205.4146162	828.663158465	54639.8656274	27454.9826332	3867.63432606	19522.1804355	13363.5191973	18801.0988062	1056.78338444	4102.61126949	53420.7449471	15741.5592181	26762.9414411	9184.47837554	20517.2245173	18668.5918003	24322.3547767	13521.7835852	4956.55837445	58317.6252044	494.484081151	7471.85581397	12312.0221101	485.394693523	12837.2399258	363.162543744	27543.8707306	4150.13918616	687.76766274	1373.52347617	16651.7844635	44573.5377812	1103.003673	11210.045257	10939.3992053
gaa	4681.50766442	5479.17010204	12326.6157097	150.921141132	66741.4823789	40409.3810299	119272.835807	4229.60478046	4860.52291631	3206.97029304	4238.16897337	41987.0535666	9274.94875541	68645.9738975	61995.3858082	1106.20563898	55803.7386209	27871.9840512	4157.4479487	21064.190455	14279.4310184	20619.6452823	668.672425255	3597.96295821	56972.1124042	16736.5673888	26674.6180379	10436.2391768	21821.0494989	19134.2111522	25147.5865321	14764.2092037	5590.5590345	62064.4436165	436.29010978	8088.18323397	12151.5432636	603.445413753	14366.9788032	1040.88932691	28635.5882809	4137.36462235	677.996884331	963.547089863	17698.7591269	45780.5170196	1158.769549	11874.9230134	11552.7228399
gag	4768.3512116	5754.63414389	8624.85130062	7044.80927102	21742.2417901	25055.1734849	914.252329008	24799.0293972	3014.81008637	16530.1456419	18385.3779061	6019.11282774	1475.13184242	32591.522122	1722.02642966	31595.8214366	17297.968414	24867.6207605	24868.863038	854.188673018	5932.90462469	3547.0075307	20613.5388619	10785.8216879	920.522973511	3869.3647202	28834.955481	515.946596615	21148.0830747	2180.55630176	26390.6534742	1090.88839871	6625.22421847	6739.36265518	7858.89661367	1679.03673708	1491.08149516	20227.1548218	1293.82380588	6278.27807686	5264.42671558	5992.36793254	37871.6326179	6395.00399927	1420.01048424	979.875289022	11021.3310643	2161.69557069	2514.67183123
gaz	640.343318355	2763.80017363	14591.2060353	4221.67499876	59749.7614916	35976.8409458	86739.5479758	156.177692003	2753.97720221	5188.30559471	2417.0260292	33400.8881867	9539.60471329	57476.7723611	54555.9168891	4871.54525729	50035.0773812	23651.9119294	1006.56421396	14571.6913615	9457.73960426	14562.6599951	3445.484238	2324.08935519	43870.8520386	16428.077219	24247.572157	6658.88578336	23536.447893	15392.2906165	19706.6662321	15313.7203427	3171.60022389	55930.7240379	4113.60743175	10308.5020524	10080.4304073	4347.84145269	14790.7030627	4427.09540049	23222.8600658	260.543490048	4569.12338215	3177.07527287	11280.7294789	39677.1692561	5094.16755394	6101.16930882	6005.09402822
gle	8627.69032821	5244.23058483	9781.85549453	11914.2715049	22178.9360275	26268.6309382	2483.45205255	27097.6111277	6641.25089264	25828.9532463	29882.235181	8418.18122296	4129.27015756	32323.713211	4395.93272542	34196.224662	17727.2544246	29013.9680499	38567.5646198	2357.93228339	8408.77596517	6246.23587304	20714.070922	17890.3742584	2213.2492939	6538.74939361	34137.6936291	2697.86871945	23873.5924424	1456.9860797	32737.4534691	1619.18108583	11522.5022313	8644.22241204	12762.2975772	1205.27319394	1220.26100404	25667.0472036	3998.48239892	9758.43808347	7748.98757743	10844.5559181	48614.5319538	9659.65558532	2189.40128774	2759.78138141	15895.0123197	552.515296386	1171.80485979
glg	8355.54633013	6041.37341444	8778.94244211	11821.1521606	24239.4936964	28107.4721132	2313.62679465	26808.6518585	6466.04204888	24963.6723318	28702.1478297	8896.27639868	4369.63530301	32756.1147443	4605.80293623	33984.409564	19386.823877	29869.9074511	37182.3661796	2880.38852348	8825.91258355	6365.43349547	20739.9180895	17449.5951287	2105.87199766	6732.06688471	34656.6475854	2677.65593492	24917.8263538	832.604305925	33257.1104448	1914.77673015	11326.8934169	9390.38323553	12490.8565984	1932.37371246	1674.68196936	26044.6607944	4077.62079491	9696.7676037	8157.08881655	10770.1146268	48504.5760558	9915.29171878	2918.98664537	2542.56768751	15752.7365758	1165.7458697	406.554072981
glk	6967.9719498	8023.06810579	8136.48943739	7170.52181598	21705.7558801	24273.7974056	2605.24960706	28019.4132245	5281.2463306	16814.8193701	18926.8625346	4220.18254117	647.602356772	35962.5034181	375.602024665	32113.2089289	19787.9115609	25147.6687933	28174.4959233	2500.8799608	4066.60381505	1526.60354767	23577.1117889	13321.0218723	2773.33109451	1861.57113735	32040.3255747	2199.32924207	24172.7640234	4091.8434374	25898.7536564	3109.82506659	4861.63113576	5341.00935144	6361.24744038	3614.31819029	3499.85801151	19870.2478876	808.064833114	8554.02057035	3414.3236824	5421.6493472	37893.3546007	8408.21293968	2961.11866082	2445.29168243	9261.94255083	4178.4371677	4472.4954027
gmv	789.094656539	3009.63817976	14907.6605617	4251.70133546	61332.8830199	36239.6543888	64552.9669606	379.359132401	3013.90786215	5375.1497065	2675.23112993	34373.7792413	9983.01131108	58502.8631158	55339.1828652	4943.19629574	50561.0324872	23711.1039191	1267.10767713	15346.8565648	9975.59393753	15323.1197414	3470.50074537	2104.6323283	45157.1429549	16981.9552669	24258.9055227	7176.1273134	23879.8040403	15660.8764913	20197.0900136	15882.7795729	3422.56043883	57529.0267485	4166.01255913	10620.2504125	10091.705412	4406.83417136	15376.9758414	4513.14067767	23748.7568107	0.0	4623.56087211	3185.98789194	11537.7769148	40197.2935691	5153.3112102	6430.24593086	6001.86140828
gru	545.965381663	2782.36220156	14862.2544522	4386.01860555	60522.6840005	36151.8696132	113102.045863	175.586802764	2819.33897245	5351.57563054	2514.99790378	33876.0204017	9804.32013433	57913.6604892	54945.9321692	5043.04361628	50323.9407492	23799.7697997	1090.36695877	14857.7979305	9642.69426119	14783.5258473	3608.35091621	2349.29193155	44439.9355897	16796.3920795	24334.1317007	6825.39946572	23810.4431573	15579.5246622	19810.1095211	15685.0867661	3201.41465253	56706.6981099	4282.21464664	10578.7165637	10166.5125409	4517.55271339	15164.5052459	4599.93875261	23511.2460237	245.739222118	4738.18598135	3335.74077882	11445.2053816	39953.3498356	5264.06405876	6028.34775076	6091.44167242
gsw	5909.06360986	5247.64863811	8801.79662126	9336.71999781	22659.1955576	26318.2311621	1102.69070476	24950.5415752	3976.47752292	20405.1255772	23080.5998903	7458.67582353	2946.70753438	32558.8839492	3192.12071701	32540.4417123	17638.7010979	27041.7911994	30441.7694444	1503.91756456	7389.64409486	4994.95347269	19944.8089911	13898.001948	832.175178205	5335.17036712	30743.3428343	1342.6237479	22014.4871031	849.237917539	29383.7247847	511.178407182	8893.41220925	8018.73545702	10084.2929692	965.15457928	521.508037673	22804.6756614	2708.07759486	7197.24919892	6720.83348421	8284.18567328	42505.188026	7524.31897786	1698.85181049	1380.25042759	13303.3955352	847.755396041	1078.26700534
gug	540556.932397	529073.312786	199302.796371	750167.538316	2183569.52879	502758.990758	102517.424527	897370.091938	330459.651391	443812.536554	475810.207834	243361.469392	1506185.2375	1674.4825436	713410.012062	272305.754461	680978.439313	889508.179892	567780.508043	631336.27224	601035.18314	591547.176019	863042.162386	463270.149646	467701.689302	2050111.3761	614655.52462	361325.154391	1034154.12755	830156.577429	1034803.45867	1165582.32742	624767.831723	1297838.07713	966239.713853	1135784.83978	801042.041343	1200850.07437	338148.897671	999394.773613	863573.089682	1540844.9126	1106569.31584	1768930.38	341456.26986	533577.945545	169607.117561	1604083.7128	794911.307402
guj	11867.6979669	12895.6738721	8026.66874035	12039.9502558	22214.4697759	23545.5763526	5208.25503758	36293.4663884	10180.9919185	26223.1027407	30599.5086638	2148.43699708	3199.4685554	40399.3039303	2936.25127695	35385.7501366	23433.2566836	31123.1818864	42127.4190462	5019.908447	1837.62441159	1146.65928693	29586.8021942	20480.8567195	5396.66545774	790.208321197	40322.4134966	4823.54603403	30181.0786362	6707.95695083	33670.8044889	5734.1892965	6746.04963357	3884.05011333	10750.9363681	6177.65351886	6112.74536309	23365.345639	3423.25992813	13444.3360368	1417.11584595	10237.8783044	50194.1309503	13199.0920521	5379.02387614	5016.21949272	8889.81700927	6795.87382601	7099.82390321
hak	19143.3994442	19391.5386231	11761.6099623	19370.5368164	18073.0670874	17670.9843146	8687.18219975	46041.041501	17328.4483473	41917.5913287	50317.8438437	2308.06771046	6527.09532024	39434.9266923	6386.90871893	41725.6405445	24613.6135102	37410.5248089	65426.1936576	7657.91559563	2629.11076254	5340.4806268	35310.5307149	31708.0915552	8750.84260655	4847.90250344	50203.0641599	8240.23406112	35780.6953852	9966.79626651	44232.3335618	8642.74315587	14963.7175653	1156.39817277	18707.516255	8655.21247245	8859.47884787	27455.9229539	7046.20874041	20462.8501919	3094.62342227	17589.3516611	68803.353207	19800.029878	7645.90541246	8615.05607949	17369.3582332	9443.44501457	10218.603238
har	306.349824361	2647.54997519	15328.1566758	4789.55579674	61368.8731962	36476.8543947	138820.763001	464.693880909	2796.41388196	5619.28858081	2582.82823473	34462.2914747	10148.0679355	58401.9499305	55443.9991346	5428.5700113	50747.8210839	24214.9796063	1179.05797351	15094.8622066	9805.57190658	14797.0868822	4013.72482186	2637.20162226	45101.9934121	17345.8347525	24609.6387741	6876.66100588	24262.2841497	15923.6760102	19841.8956354	16227.7935251	3086.79069026	57546.1513914	4677.85125687	11047.236692	10436.4772582	4910.05052996	15698.4049023	4977.59311433	23929.5840023	613.026631118	5132.51947897	3744.65433013	11810.5166813	40352.5212478	5655.77965162	6514.26358515	6532.91571207
hau	3804.12406987	4424.4747717	11920.8407904	1092.29378131	60390.115398	38338.9902434	127304.642906	3389.27633114	3805.61782528	2778.48273907	3182.3324495	37979.5188989	7762.41748859	62916.5244225	57895.9603499	1576.40011221	52758.1998516	26240.1780757	3181.49309582	17980.462224	12249.5894765	17457.1765739	633.607132233	3390.70790053	50065.4897644	14600.747164	25736.8526466	8327.44739678	20878.2015534	17280.6932823	23170.6967721	13275.0930387	4535.58308753	56359.7806954	862.196767476	7652.95375808	11351.9120827	1067.62203692	12729.3998983	1151.9280705	25728.183722	3369.29280037	1296.65409748	804.337634135	15007.6832433	42656.239544	1806.88131866	10010.7642872	9730.7643289
haw	154228.212386	76801.1832797	66064.3492385	173291.825249	9857.1583999	8597.06681713	81202.2978517	34918.4917424	259413.018064	110045.555047	124555.299213	23446.9960525	57105.0580952	110594.598414	22382.3837681	29904.6019418	9282.47110065	7708.87019371	373351.744452	399150.895696	387320.822197	104050.057156	18078.4893053	321305.167397	49180.2514756	127753.82115	10432.127374	272535.432279	9153.40214982	495122.070818	8650.90111836	69423.6633224	119782.785745	35289.8692831	67097.1644725	57099.6964441	481897.239691	86734.5285546	56845.6975063	574409.840063	508797.737389	74276.806087	45440.9040655	180269.634165	66123.4303075	22123.0833019	44765.1569674	103370.828452	113255.073251
heb	2289.52568086	878.023871645	12520.6717049	4663.76592489	47719.6467705	34268.0856219	108846.9376	2412.92724684	273.123660731	3803.40316114	402.1786321	29192.7985373	6095.79686075	49542.590658	48635.0051868	4808.10647181	46203.1710579	23935.3628252	1505.73855316	10892.8549427	7867.90856449	8498.87293519	4105.23266543	4667.52287538	33844.0626578	12753.9840138	24593.6765915	2089.02686292	21329.0964344	13641.8363836	18840.3300482	11290.6215946	967.766009883	43551.6037741	4379.7174787	8374.4086833	10418.9815534	4504.08485862	10549.2535193	4308.74932082	19383.400454	2772.40669032	4724.03539201	4033.6804666	9609.96161397	35879.4085532	5112.63860248	6423.72563984	6427.95184954
hil	164438.107139	79321.212317	63578.1176712	190418.594169	1204.99023856	3086.36128521	85196.427669	47838.1662958	284579.632332	113995.418421	130591.839713	16870.1041905	54666.023113	114894.441421	16807.811824	23421.0796854	1621.22203048	5401.95360614	413125.098602	443097.604099	429180.853473	110743.440445	28911.4867327	354818.490169	47526.9262608	133663.022734	1750.89271287	299788.723672	428.925056017	551588.841977	112.937771226	69232.4084796	128562.846161	30716.903234	84190.1932781	54821.7644752	536277.333724	88443.4370912	54535.529502	641309.996852	567351.185674	73924.4482308	41076.2949705	194524.016192	65806.5698238	18699.054896	40192.2482741	107191.824848	119562.734304
hin	12513.7555196	13455.7779146	8542.57275921	12646.9827097	21357.2602781	22668.0649999	5501.23993669	37016.5034773	10804.9597792	27700.3429534	32475.8794427	1608.64673934	3396.10735907	40117.1589461	3151.67128807	35962.7427546	23219.2925637	31475.4304609	44340.7760268	5143.78518292	1319.55898554	1528.37926234	29910.7087169	21496.8220014	5668.57941739	1066.00106605	41029.5596484	5095.06646163	30443.6292117	6987.9235933	34469.4879722	5929.73891272	7526.90017522	3330.16127071	11488.5312523	6309.58018462	6289.30738127	23612.3138179	3703.10844203	14044.9285795	862.897157902	10833.6476743	51791.0755661	13720.5741978	5448.95999558	5330.31669933	9843.34725587	6972.66681481	7362.64182681
hrv	4377.27918074	5283.96577937	8345.1923913	7821.87212929	22781.8385762	26162.714093	343.50296861	24422.192297	2720.98905917	17231.5011988	19115.7839577	6798.04151716	2223.14272224	32840.2888133	2445.66295187	31652.2653597	17901.3328646	25804.3045237	25814.6624613	1289.00791516	6697.4871953	4198.18820845	20207.651267	11644.4696273	137.365669065	4561.36302838	28779.9862826	513.627764495	21332.0244598	1405.06905929	27346.5265463	732.622246044	7305.4553909	7537.64434435	8478.66685342	1478.43920176	1111.66108932	21014.4515009	1908.02787876	6155.16712421	6030.69861155	6769.42930703	38885.6066794	6680.43066204	1734.60051646	609.416913213	11728.2800753	1662.64639699	1772.68140393
hun	4655.51544522	5405.57632794	8675.52368	7975.46956674	22155.377915	25627.4931534	667.169559867	24640.9438539	2614.95150777	17950.1872289	20070.9923427	6673.0107464	2140.52155032	32545.5947777	2385.30722597	31882.5662614	17223.9098867	25722.5622462	26862.1587141	961.013294375	6593.7371462	4195.955381	20189.880469	11982.3988153	471.716194204	4529.59426407	28958.19216	637.114091264	20893.1796771	1540.68176042	27513.4294425	496.788830119	7539.74491836	7323.29674776	8745.60013663	1214.18645185	910.030296983	21193.6285316	1917.14684417	6052.87508336	5925.00362275	6923.33049002	39525.5542854	6574.61701138	1392.07253299	904.219561424	11944.6558014	1541.45758912	1854.94099293
hye	5925.82003994	7025.11024148	8042.75939143	6298.43146947	22048.211672	24781.9193025	2021.94417662	26453.4586203	4254.98264311	14793.727888	16426.8271889	4796.65623471	511.940192607	35070.0553681	483.112155397	31506.3802497	19324.791076	24068.9847991	25250.9574604	2085.49680445	4649.27326192	2072.65455386	22490.1010482	11834.3150002	2196.38818328	2436.39923441	30485.0750316	1622.49362537	23132.9795809	3512.69728258	25174.5612238	2582.49908857	4928.73827835	5853.31945838	6150.15364105	3139.50851223	2983.60140664	19325.2313789	223.804941809	7548.39089754	3994.70921473	4807.04331944	36211.2744409	7498.85400876	2597.75323558	1860.95646516	9348.60323658	3653.27265986	3898.58329531
ibb	3827.24357269	4849.42520052	12622.8955548	1013.88771785	63432.5742029	38704.7194512	131986.319669	3365.09210555	4300.05412033	3500.77419624	3670.44646926	39506.3287912	9003.68334317	65089.9586045	59261.6279598	1866.00805263	53610.2298632	26449.9146902	3372.14193765	19198.3862626	12953.8759167	18909.4021994	256.651083477	2826.92588919	52850.0046339	15588.6555754	25561.6074615	9335.52129021	21836.4274012	17584.6765199	23777.3387267	14474.3266265	5021.19625251	59613.5646767	1036.83508268	8338.54974751	11142.2577219	1295.10848666	14046.2830355	1596.51631996	26545.8045579	3257.01934366	1468.61248853	82.7840206042	15737.6477193	43535.6063502	1995.29848467	10461.7463623	10132.1284706
ibo	3862.3640816	4831.80488503	12512.0089827	949.996545203	63138.0590587	38737.6953668	68468.4615883	3404.80146003	4270.7840481	3402.66200552	3641.05230732	39443.3859302	8872.66270405	65004.1284199	59228.0497874	1779.87196099	53610.0653578	26486.6478562	3384.46849064	19143.8854815	12932.7888026	18824.9545499	172.264597291	2921.37291458	52720.2873759	15427.7950993	25628.2702901	9272.83755095	21706.8276902	17616.804709	23769.7851648	14327.1445878	4994.31793778	59332.7279699	949.89715101	8224.78137583	11207.7995781	1208.56299428	13893.3196098	1500.33027595	26544.51908	3306.98653377	1388.25778388	176.616776987	15741.5851294	43535.1685988	1917.82557964	10472.8159005	10148.6819937
ind	176615.375838	87058.2016656	66422.4891394	209221.349343	1391.29820264	3532.3431599	86440.8180482	53151.1697803	311646.983931	121430.216053	139607.461034	18463.3268777	57209.8841339	126153.556128	18716.3254577	22951.7588708	1948.91197494	5924.29697742	451258.216026	484392.368901	468894.794587	121642.077172	32643.666528	388209.136525	52102.2682308	145003.494694	465.957966662	328436.898961	1841.65627867	602368.548915	2280.66652253	77723.4319879	141042.306577	36077.1606593	92664.8441412	61731.9642942	585476.216973	97760.2867601	57227.8560659	699993.822237	619711.716301	78049.1329411	46405.6711003	209714.466727	72142.2635787	20725.86046	41455.7960529	114478.156937	129250.84612
isl	10590.8216664	7707.65406158	11194.6821571	13474.6892101	19882.5879657	24303.0802117	3542.92336721	29201.571031	8557.64289995	29597.5896711	34687.1782241	8283.05966074	4591.79142793	32225.4535045	4869.36185845	35250.5315374	16729.6764531	29317.586203	44458.9833009	2740.99394799	8359.85732518	6696.04805531	21781.724207	20672.8730846	3268.18413493	6881.06543564	35742.3051801	3608.43178423	24312.6601214	2849.8200455	34038.3062501	2489.06914027	13008.6210318	8093.40959103	14421.6701453	1763.59563927	2103.04466301	26695.733598	4658.19896892	11592.332168	7743.71040021	12343.3838068	51987.9979713	11088.5508192	2290.84003941	3819.60749527	17258.0789378	1738.46423114	2597.97793202
ita	5273.31730412	5259.13557625	8291.45822907	8733.50736336	23369.6261055	26843.3850684	697.138651474	24664.0076886	3484.94843163	18795.0124089	21016.0596444	7373.26248809	2797.59191894	32900.2426014	3016.80473417	32058.0468059	18363.8013239	26811.8409485	28064.3747497	1691.18537089	7271.98074199	4744.80574707	20112.702182	12883.8884858	487.833173563	5120.13962866	30135.5400144	1061.88091127	22138.7252833	832.604305925	28678.2958268	811.349520058	8188.83740612	8086.47091053	9350.92052547	1452.57305442	1011.86401233	22144.2543476	2461.245659	6839.11681579	6605.45553774	7680.64298033	40890.9049131	7333.68045282	2021.69080361	948.882672781	12617.6498599	1343.46016165	1218.21671045
its	4067.94288076	5005.19463098	12484.59616	752.0100832	63955.7700098	39145.3503491	68591.2152332	3610.51900653	4430.33883843	3365.77371282	3801.09515314	40112.6278069	8995.53398149	65953.8192188	59929.555542	1615.99270006	54157.062393	26833.1115512	3583.03321813	19651.4676477	13285.8622495	19307.3617346	91.0299218286	3063.64716465	53838.6668075	15627.4711729	25866.2498866	9586.90106064	21738.1115827	17982.0127774	24128.228125	14459.8865287	5156.45946358	60083.5047882	791.276996634	8203.01459731	11418.4989272	1047.32507758	14038.4577876	1377.10544912	27064.2358679	3511.16819901	1211.98228599	342.46783564	16241.9296836	44097.3323004	1735.90403762	10832.6580268	10507.3723783
jav	182235.355508	90996.344706	69190.4506484	217427.299889	2004.56582213	2691.91290456	87640.8923574	54105.3292517	321739.965371	125221.135363	144008.067131	19233.4060136	59994.6739609	130149.669701	18737.5649443	23694.2442476	1360.46467494	5020.06328888	465619.004972	499972.53142	483865.270319	126799.593786	32988.1392127	400740.865111	54821.0376981	149474.481304	924.044205478	339139.567187	2116.50847469	621606.832153	2376.13768572	80257.6502975	146809.509977	37431.3076624	94838.3771857	63656.4958172	604104.813424	101083.572889	59189.715016	722280.539408	639559.686326	81443.6095547	47720.5158367	217376.750846	74741.4030744	20495.1169912	43614.0707754	119092.007124	132562.924159
jpn	21006.9756174	20403.5730088	14360.7286663	21606.4867248	15247.8973095	18373.2830909	9411.25711626	46793.7595106	19098.3057223	46871.5757263	56542.3631036	4572.05525186	7588.52865063	37649.4091242	7558.89059013	43660.8213161	22945.6158532	37943.2136979	72444.6825437	7992.55566426	4943.61791304	7181.71447905	34792.7138622	34914.9758545	9363.49238414	6727.7310646	51402.7024007	8998.39273597	35539.0830046	10275.515562	46301.5672918	8941.35715886	18075.4862799	2724.83120442	21440.6879174	8647.4510586	8995.49554357	27360.2211075	8188.58855112	22155.7106059	5182.50035518	19921.3198538	73413.6566616	21311.0083423	7739.28880071	9450.30112735	20778.0859034	9384.86400481	10364.7243177
kan	13677.8481184	14753.9739782	7632.15500807	13892.8479739	23541.7728049	24313.476001	6157.3850669	39765.3558226	12007.787169	29659.4762241	34852.735877	2217.39712805	4245.42392303	41853.7202677	3975.27463173	36682.381084	25373.255752	33792.0610946	47231.8024334	6086.39305861	1842.37525782	2125.79726289	32241.8378986	23134.6789172	6365.43882753	1860.79051994	43823.7083278	5798.45179306	32898.2550053	7657.04544161	37126.3690387	6761.84733123	8542.04133936	4076.66435017	12515.3562382	7237.28156497	7150.17497363	25184.5450053	4409.07222199	15287.2214562	1813.77558104	12100.6874018	55283.4029598	15082.0577596	6459.25901493	5943.777268	10792.4533864	7830.12951323	8063.71492792
kas	11515.5200989	12309.4975626	9178.96342683	11639.217908	19842.8726668	21780.0711813	4916.36713814	34727.9174317	9770.93768307	26141.0136824	30578.6266358	1859.46423537	2727.16215927	38541.1622137	2527.34519755	35317.8090906	21452.1005926	29675.3989077	41959.7607445	4323.26922527	1754.70651249	1489.94092472	27960.0462071	20129.5773267	5043.63030247	1050.90823237	38749.999896	4483.35357134	28432.1861457	6351.76283398	32474.8867846	5184.91167726	7150.53830174	3119.5677849	10775.2543963	5481.46156123	5514.1711305	22585.6470461	3157.54977865	12976.8863093	1085.88940324	9826.77893863	49120.6273068	12555.8828819	4567.98149659	4788.30970458	10234.7564048	6188.90984342	6693.30364865
kat	6069.76392379	7078.3627479	8424.10309923	6220.93819502	21390.6351357	24285.0089895	1995.26443081	26485.6799747	4360.44909209	15766.2657285	17658.4760882	4779.71808619	213.140598345	34514.1378304	411.449127391	31755.7881114	18638.6361652	24271.0051831	26365.2234066	1779.935877	4664.31590298	2251.88620249	22263.2113439	12171.2477702	2125.90205935	2558.33578925	30497.0830694	1561.57733619	22810.5243403	3441.90196492	25611.0790585	2391.41561338	5367.08098573	5708.22673027	6718.60732184	2884.42929958	2775.64503687	19595.9648941	419.009606135	7616.98256164	3999.44478554	4767.35478392	37166.0143932	7464.11639877	2263.07465324	1884.39675324	9748.83545286	3456.54078629	3803.62943707
kbd	6068.14863696	7031.46272198	8568.39518575	6191.12218941	21169.4220102	24143.7524822	1947.47719231	26405.495368	4341.78629554	16137.2934632	18112.1159701	4838.86739415	268.091672501	34212.1086819	530.853636643	31824.5093463	18325.6395992	24343.6414429	26674.2023313	1622.45843666	4736.63392316	2388.67603232	22100.41459	12232.3902532	2057.92415253	2676.36594712	30419.8969309	1505.46037451	22618.410052	3365.66655422	25787.3481145	2272.26763961	5586.48296278	5708.5997514	6970.44722941	2740.28905246	2648.45797795	19706.708132	542.200899072	7583.05127219	4069.44299245	4904.9180053	37507.5077436	7392.10173395	2096.58336103	1859.8417757	9952.68105682	3331.42675375	3716.40353474
kdr	6219.73512271	6148.56639592	9530.18126291	8653.75395251	20462.9359726	24153.0512804	1562.79599656	25687.374201	4223.26936704	20217.0351251	23026.5238531	6284.5485939	2070.77040706	32216.3131791	2347.91787614	32553.717755	15432.0859382	25744.1256894	30604.337725	213.104655284	6263.47799242	4201.02311961	20547.6272019	13658.5269837	1391.35042795	4443.49083014	30338.9057482	1353.25481715	21202.2597226	2206.53431667	28180.7786279	849.539829477	8233.49627115	6691.34672821	9596.45541127	953.199310113	1031.91610795	21735.8962155	2117.94389778	7234.14483243	5602.0141414	7542.26296095	41570.2706991	6400.54287151	485.918302327	1756.1354458	12555.4428505	1671.82534736	2396.19381514
khm	166176.064483	79114.8602075	63033.9937173	192086.023868	780.050551123	4453.26003746	85190.5844581	50140.4031274	290041.442334	114930.326419	131794.430827	17535.7224864	54664.7691295	117679.420269	18185.3033565	23017.5721062	2731.03044758	6900.12845841	420460.690412	450968.562139	436784.128398	111072.454567	30946.0404488	361351.032632	46785.2079204	136037.439086	1366.93510079	305518.21679	1554.87013357	561065.89871	2090.12772543	72280.3308955	129159.543398	33229.8940507	87027.7963405	57602.0037756	545486.707341	90907.7977458	54667.3881536	652125.469163	577095.925522	74190.8773628	43588.8511555	196664.227131	67275.2374659	20333.6367637	39380.4412047	107993.620211	121370.574705
kik	1531.68323163	3829.03394144	15812.6179984	4293.39056062	66181.2274418	37003.4069445	81745.4440976	1203.32329273	3837.02607543	5896.56800021	3473.15218149	37509.873713	11296.4695589	61676.6945573	57699.5393677	5099.2596537	52128.4436308	24144.1232984	2086.51907163	17752.1586771	11587.9506909	17728.4062209	3522.96330849	1393.34629643	49087.8852548	18658.5182533	24240.4259486	8792.19088556	24883.9188687	16434.0328409	21805.8874143	17577.5331022	4246.75736542	62395.5617134	4280.52078884	11522.0585829	10071.9164027	4535.47889736	17118.9299171	4724.31014717	25314.8585192	826.92985329	4732.42368372	3200.55494246	12296.7377792	41753.9914837	5265.32328804	8024.12830365	7621.73662044
kin	2044.81841811	4160.36303257	15201.3898058	3595.33383129	65920.3273624	36959.0948932	78341.6851448	1601.56052409	4024.5921598	5492.96945331	3559.82214878	37924.8856163	10962.1668694	62445.0543349	57709.7722092	4443.05936117	52070.9687591	24052.0184591	2318.9444262	18119.9994582	11888.0837588	18195.1507385	2841.77654823	910.332361319	50257.2311729	18126.7873208	24047.5356503	9047.46468321	24330.5053187	16297.6119971	22268.4614366	17038.5110056	4539.73188409	62127.3704699	3615.06924505	10915.3287731	9867.78784563	3873.10653168	16598.1450511	4103.1888839	25246.1453887	1255.78086606	4057.98616055	2509.33383091	13195.2528442	41777.3871457	4586.38738219	8545.52368282	8118.29534649
kir	17559.5284723	17100.9133777	13381.6797018	18174.3827507	12804.3761702	17673.8795461	7666.36385321	41005.7726432	15655.4027743	40048.3328281	48013.9447069	3651.53185326	5877.26396948	36976.1353545	5866.97612556	40278.1718048	20524.310661	33841.1595961	62173.769083	6261.69716398	4016.5306999	5727.71462969	30709.9024933	29759.5888894	7621.48305746	5318.04014059	45551.6547088	7253.43720645	31402.5759506	8568.44842222	40560.7939323	7222.58667042	14916.310932	1944.54618754	18103.5151047	6974.93679744	7300.96792732	25694.9662014	6480.87214859	18717.6286001	4034.26472794	16504.8796741	64262.532305	17886.2417604	6035.98393461	7705.96952397	17837.3213217	7734.13408711	8685.51349556
kjg	159725.769321	73998.4593542	61457.4571697	181203.240047	1541.12982624	5344.79299163	76260.482734	48435.3543908	277226.440213	110951.338244	126991.673656	17615.301053	53174.3498917	113102.108102	18260.4782687	23157.4289078	3629.97435513	7778.86811134	401879.305324	430739.63906	417378.974315	104308.515723	30064.7607076	345240.95453	43316.3450578	131137.303999	2361.40168381	291879.445673	2181.7922018	535894.361659	2650.84759678	69545.9747854	121571.835558	32147.0550372	83675.2096132	55691.4166609	521138.939285	87415.8748372	53159.7069645	622835.087134	551100.619475	71876.6891296	42502.0330361	188583.655931	64883.5090464	20401.4007225	38627.6736524	104031.893987	116601.653241
kmr	5698.43026382	6819.6336142	7948.23189695	6199.04304497	22260.0181791	24995.5552142	1911.56124843	26146.682529	4038.75214041	14288.2914409	15780.4479946	4926.68723526	629.253914503	35005.1620835	624.710585891	31345.3136628	19380.4821116	23860.1522379	24487.0646377	2073.51574905	4774.32881401	2164.36471868	22324.2677043	11493.2504193	2095.98463601	2542.81328474	30191.1461631	1523.85346903	23003.3873026	3407.89097483	25022.837334	2517.48400316	4879.50569592	5994.95102064	6064.96884363	3097.79774018	2923.1299569	19183.0100364	141.196736545	7344.39496422	4122.08609505	4783.41429408	35777.6650567	7338.15779653	2600.29811379	1740.48468177	9306.59765797	3586.57164236	3799.28904366
kne	159097.558509	75629.2714538	61769.7710246	182303.545171	1125.04369704	3853.27687216	79823.4830574	46603.8646411	274098.386056	110550.487564	126515.036265	16686.8680238	53025.709767	110731.921053	16913.7444425	23135.5117817	2359.02723979	6143.02109437	398220.74419	426929.504505	413644.626471	105787.754401	28309.0576688	341809.753529	45098.7305791	129671.330291	2076.4646876	288675.604805	740.71762886	531629.506839	836.68445903	67428.6648043	122975.287525	30221.7734858	81692.1464419	53649.8933907	516949.871176	85595.8667102	52986.2164168	618191.298761	546759.977945	71652.2622941	40536.2964767	187828.722119	63727.7158848	18834.0978922	39015.7742182	103655.89373	115649.522528
knn	13171.9825401	14255.6506907	7567.68118889	13395.6230721	23489.305197	24377.230938	5903.41210861	38915.3581428	11504.1270129	28642.4707322	33579.9626012	2306.001669	4007.03510143	41744.0270123	3735.37186139	36277.2740112	25055.5158461	33200.9683895	45707.1965373	5854.03915855	1935.25763178	1881.0863231	31647.6080027	22377.3763731	6112.78547805	1639.78949249	42977.2094959	5546.60384019	32312.5284725	7402.62389182	36277.7156746	6516.86947383	8041.56261559	4161.22049856	12007.3361277	7001.17205588	6907.17749444	24771.6817266	4159.37008205	14786.360393	1815.06274141	11606.5307963	53923.2140277	14593.5711064	6236.43007616	5688.78004386	10337.8571627	7586.05098248	7810.11828571
kor	19336.9445371	19034.4251841	13350.5941027	19811.7532541	14948.125957	17800.1276006	8631.18049972	44640.7022772	17455.1353753	43194.2405568	51942.6116822	3522.96398049	6688.38134881	37928.8553547	6632.66388032	41997.1621146	22551.8253628	36366.9247139	67053.6548056	7305.44989924	3896.53363719	6137.98068331	33562.0728807	32291.1968721	8615.73320238	5677.73621689	49079.1466824	8201.5180339	34186.0172088	9641.26042137	43744.8086064	8285.05612755	16109.3362322	1667.48377974	19537.45387	8090.30277098	8395.06412402	26578.2580226	7278.50213728	20533.7531962	4119.85992407	18098.7563001	69012.0654724	19734.9440219	7127.20955789	8638.99150077	18792.8233506	8860.96361817	9787.60797408
kpv	9633.41633605	9151.58712306	11050.4821429	10917.3699054	17067.1098659	21053.3202474	3463.13971141	29135.7719923	7681.51585792	25595.299598	29893.6010371	5097.54757882	2558.26314396	33536.4571393	2755.84082351	34141.445159	16015.8876204	26673.9523045	39696.6036585	1928.13527145	5200.94589157	4143.56742404	22507.212282	18284.3547835	3349.58322492	4144.75963558	33820.0134855	3124.47001374	23261.1395644	4170.94874911	30282.396999	2838.64136999	9664.85328678	4997.85821592	11630.6472584	2590.45631978	2900.23680194	22721.0886295	3029.77023705	10714.4108614	4617.59619635	9518.56840904	46649.5144926	9839.35496288	1635.48647115	3585.08328477	13641.542098	3368.91002218	4288.3523713
krc	5867.60638799	6848.75589514	8530.67049151	5987.4464643	21287.0569974	24282.2807283	1826.49938082	26142.2348109	4145.62852172	15854.3223831	17746.4544526	4959.0957046	382.415208672	34048.6528608	631.990865284	31722.9071353	18267.0935781	24266.8792124	26147.6246767	1548.95859837	4855.34753677	2483.07284537	21919.8444702	11953.8839107	1937.83582643	2781.50185061	30155.4771652	1384.52834004	22447.0333528	3246.87129666	25693.8876381	2166.18372147	5598.18933848	5826.19416873	6940.86426978	2651.15625686	2546.8384484	19643.2954448	507.301131047	7392.86165241	4188.42518243	4936.55110413	37248.6663925	7231.78249408	2040.28738218	1740.36052307	9973.77309374	3228.74434273	3599.71093172
kza	5066.00479232	5525.02823102	11701.7495237	585.344902336	67116.812639	41113.213282	88986.2824765	4646.05686342	4847.95258235	2598.66520672	4252.03751944	42359.2214767	8671.11085175	69208.3412857	62675.7686109	384.950190407	56497.0526818	28430.6499532	4429.37227436	21310.2522642	14538.4240858	20639.6408949	1229.98936922	4289.37441485	57468.0959572	17163.6226817	27393.7946152	10410.7375847	21211.6227599	19834.7811184	25472.5993153	14155.5877456	5569.21204071	61404.0971256	454.308826683	7492.49303408	12865.044488	200.914940888	13619.8608382	444.393846112	29323.2269889	4607.41729479	95.2379426445	1567.78268564	18246.4677128	46471.4180135	546.834621154	12302.3254507	12009.8442542
kzi	171592.908886	83783.2122677	65370.9357455	201309.345739	897.985035485	2947.50830844	85896.014062	50703.2764887	300103.183798	118395.040904	135909.855284	16677.4219497	56346.0666586	121234.062002	17329.9507391	23228.7367255	1224.96785719	5393.16397085	435077.401687	466886.69336	452051.549646	117042.226573	30858.2038372	374015.613988	50152.1400346	139285.815317	659.473625094	316230.668226	835.665767494	580888.289769	1179.73394571	73972.7770078	135780.025377	33664.7647401	88892.0896479	58643.739915	564658.388427	93442.1432448	56179.972719	675201.410087	597569.026554	76522.8848649	43979.8773218	203551.204445	68369.0668483	19478.5950077	41066.6732599	111627.047659	124941.969123
kzj	169283.204759	82257.095666	64718.6410289	197745.508225	801.360802752	3006.90025849	139064.506617	49855.1196417	295138.157288	116958.645739	134182.357132	16702.847782	55753.0278561	119180.065367	17124.6322947	23247.8564978	1310.75240023	5437.11428968	428074.654265	459301.739964	444757.699237	114933.903996	30301.1499776	367886.175529	49208.2294077	137251.865186	949.970739907	310974.538729	525.3654714	571556.718448	878.223056682	72506.8541691	133380.599813	32773.6922386	87461.726826	57468.9200636	555617.920093	91676.3280115	55616.8865164	664414.323828	587946.352245	75638.743075	43096.1604579	200629.341743	67521.1837182	19246.8839703	40705.4815307	110160.699894	123211.79191
lez	6619.86201462	7592.95456183	8503.40915834	6743.68284978	21135.0491544	23958.0386619	2314.6507634	27255.8708241	4901.83860347	16709.9159467	18839.5692141	4460.33526508	143.398849192	34982.2309876	141.698180672	32055.6380086	18853.2621354	24658.7182402	27853.9428458	2004.76128214	4346.33172779	1990.16316819	22795.9592855	12947.6384861	2443.50973392	2268.11394566	31267.7249983	1880.57686429	23323.0953442	3757.96448718	25955.2187612	2680.9345043	5342.80085917	5407.70621043	6842.20318636	3138.46666229	3056.10711221	19819.1663532	650.331101071	8146.45263519	3680.96808805	4935.05594251	37985.0399113	7933.34594085	2449.12943208	2201.00913505	9699.70942172	3739.38390357	4115.83354055
lit	6288.78651978	6133.00970714	9564.6764484	8770.65222562	20454.4124238	24167.2702067	1584.26022064	25710.2787063	4283.6456979	20427.2221664	23284.5545262	6344.17121363	2140.17786369	32214.9812614	2417.32695486	32603.9403578	15469.3789138	25826.6906709	30897.4902972	281.15077773	6325.45212981	4270.36034963	20522.6880754	13808.1486606	1403.01606428	4512.09695016	30423.6845626	1391.83117454	21223.8964679	2176.33690786	28312.708924	823.614915333	8350.67713293	6735.99465372	9712.65829013	887.162891093	982.185086627	21851.887084	2184.60004386	7287.89779211	5664.59199665	7659.51404933	41797.8882588	6378.97731312	460.923166207	1785.38438809	12671.7846215	1613.5398425	2355.52727137
ljp	181140.536953	90421.4989479	68513.9868201	216545.183253	1940.48667467	3390.61198673	126111.245857	54572.3765602	321192.438177	124258.004327	143001.040255	19412.00936	59474.2143816	130041.100905	19329.4069158	22950.5924106	1996.20248615	5695.39150853	464764.2069	499029.941669	482966.576407	126136.956348	33499.082361	400017.754559	54333.9836193	149373.981438	889.63494252	338548.144154	2303.67626668	620400.867364	2685.37660675	80391.3058597	146102.9767	37627.2344172	95217.6328149	63834.0472191	602942.744475	101051.261483	58358.2714995	720855.09542	638309.825697	80879.2541356	47941.9630783	216505.124549	74788.3189017	21149.9202337	42981.5027868	118439.860025	132955.409278
loz	3753.24501898	5966.94232258	17403.6358646	4033.29393179	77256.1249946	38983.9576033	99629.3818749	3363.46467334	5832.63512614	6685.85809777	5345.36940937	45063.506638	13942.660511	72105.0475556	63111.1303325	4989.00216595	55695.3073747	27608.0684319	4131.46651009	23486.5605575	15477.6253503	23555.7690439	3489.1159116	903.829388211	62389.4844616	22354.5069223	24117.8352505	12632.5271572	26827.7468667	18079.8618253	25819.6313511	21095.4841648	6352.19320632	73292.4216598	4214.01220175	13195.2824245	9873.01816618	4453.49190746	20698.1268713	4823.4109242	28805.4147246	2991.20370606	4560.92030432	3175.90932828	18219.4281021	45579.2693635	5011.6139333	12055.7962562	11630.7376942
lrc	6877.9542981	8003.94100865	7692.60775939	7248.023311	22516.815827	24919.8866426	2642.96764792	28123.827613	5222.91813282	16297.5016329	18203.6584259	4342.84952268	1015.89371333	36494.8481835	778.364486512	31906.3612844	20510.4215125	25447.4562101	27324.9699541	2790.03834905	4152.10575413	1426.06918553	23887.412549	13089.1550179	2845.62453754	1845.79149068	32187.3419565	2279.05460488	24589.717417	4144.46856354	25482.8771194	3287.68291295	4555.21040201	5595.24005251	5708.33686982	3854.3770496	3692.22717312	19798.680402	908.406210792	8528.05355884	3522.82583319	5584.05433215	37065.7053205	8480.9475998	3286.23380354	2444.17094024	8991.91824722	4357.11501184	4545.76212928
ltg	6724.50274603	6334.16506919	9786.96649163	9130.43677958	20096.0485265	23883.5884032	1802.11747284	26019.3336266	4713.60860707	21248.1365328	24322.9289383	6349.9723399	2262.89651775	32244.5093496	2540.70798799	32821.9191731	15443.5690217	25989.3427018	32195.3322229	417.877268452	6346.82887146	4381.65113017	20614.2829501	14453.6104493	1613.1906742	4602.29751224	30855.089561	1613.88188752	21427.2552659	2306.13303029	28676.9662147	978.198159141	8679.42795915	6668.1969297	10081.2268086	864.820750651	1058.32405852	22140.5407587	2353.13427317	7713.02786371	5690.99588999	7999.69274908	42597.0656408	6818.8272121	251.659085627	2006.81777735	12976.5751238	1636.13159466	2451.43337385
ltz	6564.65583835	5262.67837347	9122.99044086	9919.37189351	22313.0118982	26099.281074	1455.00614848	25331.7856297	4590.30891382	21743.123653	24772.9820405	7613.19703809	3169.35132943	32426.2605	3425.72763334	32933.3763211	17378.408333	27392.0910077	32451.1726025	1560.19604678	7564.4787866	5255.45698387	19971.668971	14844.2528825	1180.47218502	5575.29871364	31470.675852	1656.84160628	22277.4105915	954.469012482	30092.1117101	632.151854341	9508.29979497	8069.92513474	10720.9391053	732.276836356	360.905062598	23427.8614919	2982.92344697	7742.81597269	6896.95979748	8861.21354287	43922.3431004	7885.43771318	1628.2269393	1734.29417251	13903.7508035	495.06448653	1033.38619608
lug	1676.78983938	3819.8539452	15082.1608057	3766.8298896	64437.9346957	36687.1435549	76091.1731068	1237.58932693	3718.75261494	5443.74473106	3282.58553343	36776.2647313	10641.4387421	61063.9083768	56924.5859959	4572.19573366	51556.0619917	23413.6628827	1990.41888611	17250.9150262	11289.2787727	17314.0827593	2995.34775253	1245.51900473	48400.3435419	17725.5124378	24073.1877748	8471.3456924	24158.2927979	16060.9740508	21638.6785579	16644.5050524	4208.59238292	60652.2467329	3752.76988966	10791.6022658	9901.4293453	4007.89673938	16186.7225317	4201.25580908	24739.2279965	887.814662638	4204.53909925	2673.89657056	12419.482997	41235.1563615	4737.43782801	7907.51983617	7480.04969713
lun	3210.50938587	5298.71789088	16011.504189	3384.9802029	71920.8631679	38226.5527128	76669.0206408	2771.20768465	5099.76346612	5891.71084043	4583.96609107	42100.1793194	12377.312824	68082.1206359	60858.9552755	4328.33286277	54212.0432202	26227.9003951	3449.43360218	21266.7058444	14026.6815398	21349.7228071	2767.16099893	470.836295751	57332.0832619	20094.8887058	24172.3929012	11130.7445946	25347.3577921	17354.9237638	24443.8035009	18901.8039284	5660.10588838	68023.0978131	3523.27563928	11770.5130907	9916.99100717	3772.96104746	18499.6357629	4111.93275222	27311.5657605	2422.61253247	3905.06187311	2439.19325333	16237.6705127	44052.9535705	4388.39316029	10721.2390037	10293.235618
lwo	1595.85709895	3231.01300037	13634.1053362	3230.08755363	58848.9531754	35880.9468553	67201.8831113	1120.45699328	2978.61968302	4522.65498064	2466.20006214	33925.6853722	8886.73283442	57832.9569539	54406.9647383	3913.3949897	49871.6924695	23533.8273711	1409.0520379	15003.0447071	9874.66018904	15058.7383435	2451.6764592	2001.70006706	44246.8577027	15469.5378595	24055.3217236	6897.96102501	22612.5402375	15188.996132	20499.019176	14366.7105989	3562.76039233	55041.4453375	3135.88093962	9347.05954775	9862.7031619	3376.10759824	13861.4183168	3488.75498415	23033.9983421	1030.75835047	3593.24811666	2181.18579533	11599.0040996	39595.7079264	4122.63409402	7098.3923993	6789.74164948
lzz	5701.24964035	6753.55301877	8306.1968602	6023.07659906	21677.4359057	24585.280097	1793.64190756	26010.86072	4007.13558462	15056.7134282	16758.3409754	4981.95924874	427.796792573	34335.0991473	597.691863611	31533.9455863	18647.810378	24082.3396409	25258.4766572	1711.51043038	4860.02307598	2389.397448	21978.9749016	11636.249458	1935.07879391	2719.80303632	30024.6324998	1365.8161233	22560.9941963	3253.93085094	25374.3563114	2247.20376491	5314.00941882	5922.93462427	6585.82086084	2778.00366299	2640.95323811	19418.9134292	281.20574301	7280.80589138	4196.84318442	4791.42816574	36548.1260212	7195.06535812	2223.98952551	1674.38571473	9714.16275769	3317.04108311	3623.32928083
mal	14315.9444044	15417.3009366	7380.47117154	14561.107682	24275.7030112	24870.5260721	6492.57698267	41079.1102068	12655.0782621	30859.6259908	36331.9527344	2486.32563654	4641.83061547	42273.7346203	4368.61434877	37129.2869906	26198.7843755	34850.3956884	49003.3631502	6493.33742434	2114.28245043	2510.5240344	33276.525192	24069.0383618	6710.22422806	2283.45636384	45160.3943569	6148.85707929	33974.7007304	7986.2070842	38456.0876504	7139.82367459	9205.83520164	4328.73210662	13146.4851068	7637.04160179	7533.78089181	25958.2132714	4772.02071634	15944.1445289	2189.88045016	12776.161185	57171.255753	15767.3802912	6879.63519673	6268.91815653	11508.3967803	8210.26297762	8399.81247821
mar	13031.7812152	14061.1652249	8008.15200908	13206.3612331	22580.8460485	23586.6796561	5806.62914569	38346.2691475	11346.783171	28500.9584373	33435.4238467	1909.65465815	3807.36133965	41117.6228925	3544.59567751	36259.4533469	24369.7642916	32617.4425151	45525.9222322	5622.03511187	1550.36458749	1741.08834488	31081.545467	22205.1814467	5999.04824816	1397.00196945	42378.7166864	5426.59718988	31681.6890066	7307.51165069	35714.5334653	6342.57480972	7898.53817779	3747.73618436	11902.445403	6781.78784507	6720.72568428	24359.1151861	4026.93716588	14610.785952	1356.75478086	11403.8305749	53353.9788993	14359.2898133	5970.56148988	5609.42522208	10056.2688534	7403.9802752	7702.34723453
mel	173319.240308	84854.0915323	65645.835112	204036.55757	946.765053815	3182.5561907	132705.441609	51630.1797959	304225.864766	119411.515512	137162.94883	17368.3131915	56604.0590329	122990.55359	17828.0755947	23062.1166433	1486.47377476	5624.04221011	440856.415221	473138.944771	458067.182119	118586.343713	31548.4882063	379084.770708	50749.7814231	141352.321258	217.043886865	320589.968132	1201.3153513	588560.254808	1612.94812063	75352.4669349	137560.761456	34561.5371375	90292.2308312	59786.810904	572093.734528	94990.8875188	56486.5905128	684056.469815	605477.610531	77017.4961773	44886.3293728	205702.148323	69769.8149043	19950.261828	41104.9536884	112594.896847	126372.243284
mkd	4217.44995953	5279.02095194	8080.57599785	7304.37607261	23055.5711569	26302.3984803	164.003621697	24247.8901187	2645.84103801	15954.2608568	17497.2075665	6618.18109949	2037.28589579	33147.0124213	2236.7244811	31294.9881095	18353.6400451	25449.5395596	24065.096088	1446.83162692	6499.02415993	3932.06180271	20374.6851379	10918.9114015	341.838014096	4313.78799858	28527.4962046	283.61362217	21504.553683	1635.84594433	26633.7122998	1062.65363406	6697.99293598	7450.37715771	7858.51346364	1805.0152534	1451.62689925	20360.2044819	1654.79568425	6079.02115496	5835.93397238	6242.2364314	37490.1203345	6555.92034236	1949.50792802	297.645275527	11128.7073653	2001.61303251	2032.3761315
mlt	3836.54381305	2720.89126959	12203.2354417	3640.48069395	53375.7457143	37165.1772394	131093.139748	3737.39408465	1980.2149216	1869.63012888	1678.20859605	33583.1414362	5252.5633203	56067.5235767	53588.9962043	3406.12572583	50076.4782453	25902.0542813	2909.82144099	14458.3054907	10352.6752824	12503.1079933	3395.2201081	5308.05847599	41423.5295064	14087.3476372	26305.6161187	4876.80195387	21066.6253768	16359.7383821	21438.8640052	12211.257886	2549.1669684	48794.9753858	3294.46293265	8214.36114463	12056.1997218	3310.27490991	11308.6404335	2965.59443314	23181.9862826	3997.96479277	3483.30402326	3499.9068454	12866.6931422	39857.1840008	3714.51850923	8823.98334537	8734.19378207
mos	4692.13469855	5097.41765173	11662.9670225	703.86388566	64355.1401257	40190.3721408	7788.22675673	4285.71528793	4421.445389	2402.4974851	3824.52364312	40718.4281244	8030.24645198	66833.1045032	60927.2265008	679.033710363	55175.3836816	27726.7223023	4027.39521964	20054.5289898	13709.5739213	19358.2840959	1053.45805487	4129.66964569	54626.9030827	16109.4426077	26925.8718346	9557.35728149	20631.8789492	18995.1176376	24658.6471298	13706.881332	5143.58566055	59247.8982726	370.524410405	7470.65973033	12452.2541171	301.716815625	13060.1981385	291.523145322	28056.6903983	4269.85387669	500.277748741	1385.27746672	17112.7672776	45121.7037625	934.925229772	11524.1919396	11245.4077262
mri	210725.234247	109702.492329	83619.2777986	252585.925251	8679.19188274	4888.30782572	22029.1716044	55427.5591544	365007.176948	146659.952214	167797.237944	28135.3246284	74408.6184476	149913.341651	26338.4208545	33381.2912851	6610.96662243	2442.6878544	525338.694288	564392.928661	545935.313597	150206.449335	31960.0151527	453409.492539	68826.4773958	172376.864568	8083.15724935	384757.132726	8085.96135418	700129.353171	7710.1307165	94993.0591792	172566.719489	47600.8474433	100861.315014	76041.5507362	680276.980479	118804.795582	73577.4699788	812554.830239	720432.561306	98207.9080041	57755.2167929	250593.527035	90694.3835773	25041.8658751	55692.5439628	140557.013498	156403.483761
nan	20029.3285308	20147.3272797	12257.6509775	20295.2394227	17824.0667164	18069.3239329	9106.90443593	47207.5489331	18199.52143	43846.0386971	52734.8711875	2856.87169405	6973.2830378	39273.8246031	6847.17499464	42554.3666372	24794.0030257	38212.5613454	68270.8772142	8003.57656032	3182.06897028	5871.47887146	35988.4581716	33087.0351855	9154.5322645	5379.72652292	51421.678324	8660.41809132	36482.4785574	10336.0642237	45552.149395	8994.83493593	15983.2957854	1494.71603772	19694.6470108	8953.93251523	9186.42121686	28000.5461712	7508.91618245	21320.528262	3634.17921773	18524.1193541	71100.3289911	20621.0068895	7949.02149162	9050.11750938	18407.5258551	9743.16902703	10563.8456172
nbl	4383.4594826	6677.60489263	18976.8864557	4818.81169138	83002.2004071	40030.810804	114601.29492	4047.68670056	6610.91670679	7561.45611029	6156.10835736	48257.4060041	15637.9256534	76652.5546217	65493.7058188	5773.32521752	57259.8214634	29171.3448158	4877.27556894	25868.4924115	17041.4958068	25902.5544092	4328.90704004	1706.45496235	67921.6049893	24828.3367444	24046.2265441	14228.8701355	28468.9000766	18904.0123923	27320.2421204	23516.4793477	7084.07574239	78985.6624331	5027.16128976	14798.2162098	9879.10733557	5257.31337779	23118.572718	5646.50273654	30447.6266892	3668.41295607	5345.79269206	4026.90966998	20479.3030394	47444.1839618	5766.80312677	13540.0387782	13126.0083418
nld	6903.08477917	5361.45628659	9414.25229899	10147.4803858	21795.0646181	25660.8972492	1659.24688824	25648.0820716	4896.45119022	22415.5178332	25643.6116976	7548.79715338	3189.62827811	32317.9226753	3454.89640417	33125.7605959	16969.3357285	27374.0238346	33501.4104505	1467.12346544	7518.52006535	5303.88613739	20089.7299361	15299.7842998	1382.24857745	5600.09070089	31710.2272095	1799.95544974	22232.1552546	1232.56170986	30271.4944755	684.693709416	9754.96442538	7921.94232363	10999.1994541	467.793376691	277.880740104	23589.273669	3060.61119651	7994.67369597	6854.00074891	9079.72596844	44498.1968197	7961.76845722	1437.20375782	1938.99209569	14130.6013749	412.095891075	1250.32474446
nor	8121.38858696	6350.03680623	10308.6437659	10911.0988111	20069.6820957	24152.8895928	2368.35005816	26831.9223591	6081.01798317	24551.8452773	28401.8953055	7236.33238001	3276.83819202	32218.2491324	3554.66242235	33700.6315945	15978.4350064	27326.4679524	36949.1315808	1417.2039829	7264.45066115	5396.37902491	20651.6140597	16881.6369385	2109.7414914	5609.63771775	32609.010549	2350.60276712	22388.5450869	2178.46770393	30808.2380142	1298.41661791	10469.4134767	7347.37429019	11855.463461	567.918828989	1008.13243508	24002.4855985	3331.07014907	9092.54016035	6620.80273349	9788.89204619	46278.8526861	8521.81406904	1021.65360921	2630.08987344	14756.6159971	1112.83626823	2131.72933634
nse	3193.29605852	5463.93826919	17248.736357	4238.93545691	75055.6084796	38348.2396586	76608.5443142	2836.65027046	5393.0669949	6653.81129412	4948.20778156	43425.0303162	13518.4985085	69542.5013772	61895.5205888	5180.07795345	54866.0028414	26749.0851829	3658.01214533	22240.4957718	14617.8657751	22280.1545696	3607.31557079	573.521768482	59500.0913413	21699.2112491	24061.1411382	11806.6538155	26569.3147047	17712.8150743	24906.6410322	20519.818036	5866.77979916	71171.5346893	4370.60080743	13005.9215062	9892.27662563	4622.06473134	20116.5922379	4951.28397269	28052.0627632	2458.18371248	4757.86459651	3274.83882652	16875.2558236	44557.2462083	5243.01963613	11129.6173809	10711.4124902
nso	4244.99117266	6534.49492603	18736.9789409	4718.62259403	82000.8457058	39702.5359121	129226.893788	3905.03037846	6464.06910593	7434.68371013	6008.32056415	47668.0160168	15362.5064991	75784.4773915	65050.1351359	5674.23441009	56964.1157643	28876.8298405	4731.52142664	25427.0083015	16747.8766806	25463.7144749	4213.97913326	1558.75748655	66894.2230033	24418.4419785	24046.2508126	13934.1575508	28211.6624873	18752.3350737	27030.238745	23121.1906983	6939.70177142	77998.9138482	4920.1186011	14550.7925443	9875.29500079	5152.88670229	22723.7519429	5537.1301311	30148.0843867	3525.86811415	5246.23401033	3908.40775592	20043.3809889	46968.0440861	5674.76059583	13250.5824974	12835.598516
nya	3022.53378607	5333.02634066	17484.2154737	4508.31733046	75066.4484512	38340.0882144	116221.891017	2704.90720328	5313.78645973	6811.08695917	4903.1295554	43223.7353697	13635.4687278	69088.8764078	61887.4832722	5439.57976976	54896.1126446	26661.3799344	3564.99040587	22071.1797929	14486.6969159	22072.9484016	3849.43269049	767.305869896	59113.6099566	21862.6396996	24167.5451808	11689.2261606	26767.6903973	17776.4545588	24730.1656352	20707.1132894	5748.77040938	71206.2414637	4621.53729173	13231.3638793	9994.06322981	4876.00603869	20299.7998147	5187.80678497	28077.5551279	2326.21398615	5021.45408928	3512.87823565	16641.3629179	44510.9476444	5516.64587263	10948.4116012	10541.2956441
nyo	1657.48982552	3744.15600826	14847.7940734	3655.02346481	63623.1810951	36567.365937	6754.93197128	1198.68207876	3618.84807547	5298.70872662	3169.24712869	36349.9751331	10380.4700508	60629.2011286	56562.4823751	4448.74062731	51309.8756876	23442.9546948	1904.2384274	16932.899934	11087.1809973	17006.5501889	2880.13835691	1323.41614691	47829.4469618	17374.4281043	24058.8361042	8255.52383619	23912.9349152	15927.4693729	21472.0113503	16293.6756507	4125.03036863	59837.7480643	3632.21961869	10556.6901809	9883.84198408	3886.32912288	15831.4327919	4071.81524304	24489.8060018	872.531413392	4085.54433106	2562.53764208	12312.2556838	40999.4614268	4618.98841248	7770.65057422	7348.84913113
ort	14323.8848215	15278.9539717	8512.58165373	14464.1177439	22046.3012028	22795.7455746	6436.89769257	40243.4427658	12620.8688426	31209.3940655	36841.7948899	1336.06187618	4357.67453547	41064.188815	4109.09740454	37352.8436845	24747.4523151	33828.6873519	49584.952638	6108.83868993	961.073250821	2395.82111461	32280.7836703	24170.4056076	6613.5556656	1982.55427306	44259.7809857	6039.46379415	32826.9650024	7930.97458972	37651.4468175	6893.96792384	9251.20636249	3192.45881268	13250.3980622	7274.67337289	7255.25668934	25174.0048986	4641.56654922	15865.0366698	1094.4507527	12652.0791857	56686.7630814	15542.1638462	6404.6739763	6254.74960539	11401.9458111	7938.74558167	8312.62474484
oss	6111.64918137	7087.13292551	8529.04546784	6232.14426491	21216.547774	24159.6110613	1988.79238757	26489.7171983	4390.21240668	16078.3570693	18043.9342365	4791.96446346	211.558745901	34348.0379721	465.328520483	31824.3294727	18442.6385269	24339.4273722	26685.8890347	1691.18537089	4685.71024019	2321.89706157	22193.88176	12271.8129758	2105.87199766	2613.1773321	30502.5673197	1549.09349546	22719.233277	3416.66055625	25750.4366226	2334.67012738	5510.45865228	5681.91319989	6894.36589324	2807.71981755	2712.75427327	19683.4520306	511.000524488	7635.4593132	4019.10395324	4839.13973896	37452.1055722	7451.43016627	2164.77853841	1893.08170858	9879.68519866	3395.36781885	3770.70086042
pan	11415.091256	12298.157916	8808.56455896	11536.1013843	20564.5734638	22331.5934667	4903.56228792	34882.2361572	9690.05986204	25722.1677682	30034.1926225	1935.19729777	2746.35062305	38994.7372855	2519.94348974	35192.2420307	21943.492731	29864.3742047	41371.6670428	4441.64793116	1757.02744307	1207.56292563	28239.9530317	19918.2479224	5051.32789095	730.524094199	38894.4028612	4482.17995478	28740.8563394	6368.97650078	32466.6732829	5258.16517208	6742.5722035	3375.30175572	10522.2090866	5606.84659461	5606.11826432	22642.4189199	3115.46816188	12915.1365959	1115.00450499	9720.37930326	48861.2376068	12553.3750598	4729.55443782	4754.32719704	9736.73462713	6287.25481602	6728.3786653
pes	7904.46067448	9002.49839207	7773.37972365	8169.74847631	22293.6527916	24516.0346801	3176.38931823	29753.9922692	6237.21717638	18340.0979089	20760.3577399	3830.23944394	1341.72732386	37349.6190574	1065.52062663	32574.3539443	20999.0959775	26542.9823646	30377.6403485	3196.73558394	3626.66515982	889.152526879	25003.4741671	14599.5162982	3371.98889867	1306.91986063	33801.0690285	2801.59964908	25661.7197642	4677.38891252	27124.8379119	3774.4946415	4532.3967814	5160.71309893	6763.07696681	4303.04317416	4171.86441405	20478.3676537	1408.69337263	9526.93824847	3007.77388808	6423.99098073	39735.8721891	9411.52326593	3655.25234765	2982.63220705	8967.40162593	4845.33501402	5074.60305181
pol	5701.59927469	5697.9639872	9231.24237349	8601.91137503	21220.6743	24872.6871217	1223.14419309	25214.1475506	3670.60361196	19701.3366914	22321.8192762	6618.40828682	2244.25676304	32253.9089914	2513.29716191	32382.5899089	16190.1488952	25924.6974194	29585.5186742	579.290316433	6576.55202818	4369.15995763	20263.4066948	13206.7263625	1011.86401233	4652.45709234	29948.5809435	1121.06360749	20948.6795577	1772.21001246	28205.0716655	414.441020834	8212.62696596	7100.3117433	9492.93740556	789.38996091	684.044276721	21799.1117447	2169.26389369	6663.74748098	5910.32529433	7526.74317371	41216.5514503	6567.74651611	864.43971533	1453.76578027	12576.1230147	1364.83637282	1984.16226466
por	8464.92191435	6440.59485681	8379.45956513	11935.0090443	25066.9618073	28841.4972825	2385.12662742	27364.9112655	6615.51767545	24930.4605562	28623.3777898	9095.95098819	4528.02710791	32997.6933734	4748.3851121	33982.0613001	20134.6859121	30362.1797016	37134.2278517	3170.80882401	9002.10501507	6447.68398445	21341.7357608	17538.1315934	2217.38565332	6839.26796915	35163.1577828	2789.05857413	25547.3648514	899.940104596	33680.9551508	2182.10180384	11363.5856417	9692.43999961	12517.5666913	2309.0930884	2003.64954209	26355.9093094	4181.08381187	9883.61322386	8334.88895445	10882.9481674	48837.3042334	10181.2348525	3268.48928479	2580.53209001	15798.401657	1571.98242428	611.237131074
prs	9750.38744207	10661.8008918	8661.74320355	9872.1431532	20644.6310467	22818.0078822	4038.26161728	32169.9774148	8027.9731047	22472.6248118	25987.7263161	2762.72523805	1879.41228715	37838.191253	1652.06639407	33997.5655212	20864.9437526	27963.7255206	36521.5845867	3613.1546385	2615.15141576	865.606899895	26324.6176393	17458.9355161	4183.45633524	728.911591748	36181.8438931	3614.87641498	26833.0048466	5500.8832268	29828.8944594	4400.97325159	5603.69282782	4000.50025337	8932.28541725	4778.49589126	4756.63965962	21531.2267748	2256.69525529	11258.2169072	1958.06719824	8056.51761742	44629.6120834	10930.1445392	3939.45465119	3894.67031344	9484.01434342	5439.67435467	5860.89842696
pst	10055.0717899	10993.5261339	8543.27171148	10182.3455189	20895.5426437	22927.4892402	4215.28344684	32779.7189989	8340.47566772	22968.5142947	26593.5458191	2625.8679558	2080.98069031	38274.7865535	1842.11405376	34183.7750504	21287.3733464	28426.2833783	37273.8712577	3840.7610741	2453.11296999	733.659315747	26824.4292034	17881.432127	4369.89774945	500.377169901	36791.2092622	3798.52261745	27347.4156888	5689.15680416	30347.4556922	4613.07862556	5581.67526372	3958.97706436	9146.16562877	5005.18150383	4974.04138606	21765.3777548	2422.79467807	11577.8767482	1809.14542273	8368.01604063	45368.0333564	11268.1002584	4175.16330136	4061.11850194	9353.45061303	5657.73125221	6056.02896971
quz	568116.318364	552597.561952	210898.546359	784866.332668	2286009.50891	532503.148809	113105.219404	946270.613164	345099.633621	466582.831728	500176.866606	252518.446177	1576697.94566	350.828794033	748951.216018	287094.231645	714923.279672	933031.201839	593595.035458	660343.526851	628446.074153	618264.152381	910346.320015	484295.586267	488033.211272	2146165.90183	645407.637783	377561.500218	1082317.74533	868742.013628	1090089.43429	1227253.75743	653081.171683	1365894.96154	1018332.96227	1195859.90619	838031.113944	1256995.51014	356130.102051	1045962.0278	903754.889479	1612953.98436	1165048.01866	1852213.99694	355402.337438	564918.467195	179606.503951	1679385.51175	839022.737834
rmy	4188.48862734	5355.25837684	8451.42055062	7660.69004635	22472.8424971	25855.7831343	452.142249858	24466.6438955	2618.75805855	17114.5582413	19003.7532216	6624.74176646	2058.3309396	32738.8314043	2288.71607271	31645.3391356	17633.7145264	25563.9691201	25652.5019185	1119.89855469	6530.24669832	4066.06673832	20247.1906441	11467.5724203	327.123650427	4417.67377082	28478.0413457	424.764133153	21108.8525097	1573.6331926	27118.5842247	715.246449658	7178.24614213	7346.51095482	8363.87891525	1445.75097715	1121.44806427	20833.9309065	1776.3482572	6050.06177889	5862.61527775	6609.52974576	38667.4888005	6543.0004466	1592.81531967	672.251499718	11594.6044632	1723.50450074	1925.37516443
ron	4499.82760007	5542.00528537	8567.34450168	7333.04800632	22039.2515136	25395.1474013	686.526950665	24606.1208945	2762.19140365	16800.5082793	18670.1007057	6303.20923636	1750.32204486	32627.4195189	1990.57427257	31611.9582299	17357.1360392	25165.1503085	25225.6427079	914.819118633	6214.74031807	3797.53992159	20406.2701969	11099.5208711	647.323993737	4132.41701167	28640.0754617	389.182243256	21010.5226543	1895.82616322	26705.2349453	865.788661171	6890.11677162	7016.34407294	8099.83449262	1522.76277194	1277.95724954	20492.6014619	1521.10595646	6081.43422644	5546.46584446	6281.91829724	38214.9344136	6394.4601484	1447.07651466	816.130285976	11295.5121026	1930.27412761	2233.75957404
run	2174.89593801	4317.88740689	15423.1693454	3643.02167068	66986.157395	37126.5295448	129149.677362	1743.12221722	4189.63020758	5621.62985188	3726.54944714	38582.4605685	11258.1240349	63213.9956033	58210.290096	4508.4567859	52404.6942559	24356.6870008	2479.51959147	18614.1594034	12215.451314	18686.2598928	2901.19479876	748.126308634	51304.8057078	18525.4477936	24047.6763672	9379.29512095	24576.8885014	16465.0884955	22581.6342119	17430.4610358	4700.28735159	63186.49006	3678.80582102	11140.4864133	9868.47195405	3937.39135223	16997.1272558	4182.77967664	25580.4142771	1387.99067426	4116.35141085	2565.30372191	13575.6578193	42111.6141873	4641.37453186	8845.5978059	8417.29754465
rus	7001.74251582	7120.34592215	9792.36758422	8510.20039586	19450.5611517	23070.5387821	2117.55682925	26653.0893682	5080.20888958	20562.348268	23558.5064375	5485.213113	1620.10104711	32697.8907849	1885.83155692	32759.0668371	16027.6103223	25453.2917053	31827.7550677	674.717554161	5485.17751984	3650.77801075	21326.6729276	14321.9360018	2029.16169465	3821.92526617	31064.0759021	1766.55938501	21869.7221029	3022.57328729	27954.6592055	1667.37849783	7869.9206038	5853.07148836	9427.17322813	1729.05208356	1869.25351649	21354.4363969	1903.24871619	8145.11389347	4831.75960583	7278.2630425	41717.4901597	7404.96601397	789.278665097	2228.04028925	12107.6576998	2490.1689147	3232.07678005
ses	4545.91623149	4793.62658777	11608.6522098	1065.0893792	62656.8952583	39742.7937939	75636.7730151	4164.7078154	4102.39151868	2089.64139064	3517.84473025	39654.4453962	7392.44174185	65285.8427515	59870.775471	896.947739268	54434.2336256	27407.7660747	3828.7356137	19225.2674361	13195.6133414	18423.8910841	1240.18203819	4245.77680368	52723.4387303	15672.4016359	26815.3237265	8923.00243726	20419.2998518	18605.9070043	24174.1864596	13428.4003607	4818.74730697	57708.2134056	715.924893661	7507.47973292	12378.3444577	676.35664382	12647.5102196	394.245021768	27352.1787911	4183.92393485	852.398725231	1542.32812102	16470.5068209	44358.8244416	1195.91139104	11101.7317208	10844.1768105
sgw	663.735552745	2859.29386347	14780.2294864	4276.12092487	60539.4280532	36119.3219696	131270.916468	229.068441756	2867.40423339	5301.22136604	2538.39999423	33876.0908303	9774.22750684	57969.6531769	54947.9161508	4943.63455081	50305.1339229	23709.8365742	1123.72826215	14932.7408497	9696.84637249	14902.039125	3497.27456382	2248.31291158	44494.5061762	16729.9729004	24273.7432585	6894.25553458	23736.0364933	15540.3680177	19912.3130911	15622.5304304	3272.18045999	56727.3050058	4177.46587838	10495.3694201	10106.5650884	4414.54683534	15106.6777963	4504.74128067	23492.8801871	150.437258228	4634.04802978	3221.5875719	11416.6127363	39941.5929999	5161.24828499	6172.4297538	6016.93051645
sid	798.69354166	3065.76349387	15094.2539347	4337.7480209	61983.7109518	36368.067237	116308.039368	444.779706578	3092.54473377	5486.5642092	2767.51891322	34763.665041	10188.0554356	58888.1679238	55662.3846884	5039.14052675	50790.5947646	23807.205737	1351.88142603	15618.9094053	10154.0072322	15566.5241471	3555.88474244	2081.23532334	45655.336182	17258.2250157	24301.1887086	7348.4037308	24072.6471891	15796.2395774	20343.3102293	16162.1414439	3484.24910478	58182.9468027	4257.8778307	10805.9727377	10133.4289523	4500.13347996	15660.1991639	4612.34428069	23977.7594426	111.447317631	4715.64365161	3267.18995779	11661.4119588	40419.3459632	5246.26503745	6561.55107222	6206.94827169
slk	5068.00581713	5503.95017035	8897.81024497	8203.88934901	21779.9123905	25324.2036475	889.559413156	24845.9761295	3034.06173494	18627.0390822	20944.5645699	6647.80949871	2166.1933309	32393.9413547	2422.75582034	32079.4155722	16797.0940018	25787.2340935	27893.6948517	783.798065981	6583.39648106	4258.59450239	20198.1923707	12423.7738312	684.753632332	4572.40718954	29345.2452778	819.865261806	20645.3525696	1614.82974228	27774.314266	377.724613439	7799.10441363	7231.81722174	9031.92221422	1029.49185808	781.126202767	21428.9404406	2003.83757583	6027.20560396	5914.77944276	7145.72264448	40179.8798566	6560.05575716	1177.92559654	1123.28729737	12189.1865714	1448.34370468	1888.69014883
slv	5036.99346217	5271.73873973	8591.01445497	8492.23297741	22626.6175364	26146.0765803	686.526950665	24644.5950062	3149.76443785	18698.9911694	20956.1566301	7068.34584149	2522.05206403	32646.7508895	2759.55501739	32057.69569	17618.9073783	26317.1783381	27930.6122276	1282.62148545	6984.96803842	4546.33762383	20057.1712744	12641.7712881	409.673631673	4894.89609871	29599.3088306	885.617018126	21432.5901611	1142.37136322	28239.0762644	444.779706578	8026.48750808	7715.46278018	9211.60830483	1164.93288563	759.938562138	21808.1459464	2256.86974393	6469.00726065	6316.45531322	7441.22135062	40523.921801	6962.74539207	1621.23163138	966.203251476	12441.4351244	1277.95724954	1462.59314466
snd	11023.0367515	12047.1375609	8068.71588257	11191.4559175	21953.2663276	23527.8329815	4769.5325498	34800.1495286	9334.08737285	24586.5528479	28565.2996528	2395.17536594	2748.5031943	39721.6858622	2485.40557303	34775.7018094	22730.8005763	30029.602922	39689.095089	4572.07086768	2125.66189387	728.167397194	28491.1444527	19235.5101171	4953.68807592	341.106414796	38825.6568117	4380.03874833	29078.367961	6267.43644587	32191.2844675	5283.44464824	5929.89862558	4019.49762157	9923.51181613	5728.41684335	5661.76582434	22666.1086507	2979.68739007	12596.0617129	1599.53036621	9389.25382503	47919.2926924	12353.537649	4938.52986745	4582.84729839	8943.13809752	6344.89920966	6656.26163114
snk	5673.72898454	5816.62477486	11936.5556347	1382.8527801	69513.9503192	42455.4686923	7219.55224698	5284.59801987	5097.4292401	2160.49058357	4547.19399808	43808.2273828	8542.16670054	71332.2487393	64549.6853224	426.905254734	58101.3173332	29448.9760372	4956.4766422	22376.6607523	15335.1805138	21470.5415589	2021.42816674	5094.88209709	59832.3465555	18482.1521215	28458.7551464	10929.8663025	21809.8418754	21143.8135879	26316.4067239	15454.6286438	5790.54425888	63781.7462641	1241.96848241	8521.88187218	13904.4248974	985.400836857	14201.1200227	772.960901538	30901.9115185	5285.79772009	854.974720651	2360.68776001	19532.1100706	48083.3254839	511.988672051	13227.4083992	12957.8767395
sot	4732.0159617	7016.26778962	19322.8516873	4889.86893557	84942.9477209	40969.7424034	71849.492595	4388.08751739	6931.47938633	7720.07685622	6463.28949472	49497.2904271	16103.7480783	78527.2025625	67065.7298457	5837.42761303	58528.1518793	29799.4042128	5205.90832156	26804.512386	17673.8221703	26848.604528	4451.1856972	2005.7704728	70089.743794	25554.3096145	24707.1697381	14853.1264259	28870.8111667	19189.3225874	27965.5428762	24190.8959328	7418.3918756	80874.8534619	5119.64154076	15168.939184	9860.72391967	5340.32668975	23790.0623354	5744.72021572	31036.6304952	4009.20061022	5412.82205533	4163.34319108	21432.6674005	48686.8091722	5809.0747475	14186.7440116	13770.4896069
spa	7774.22685543	6028.72158722	8337.67749108	11243.2196548	24713.2093564	28424.4983032	2025.93479482	26351.903409	5930.91087672	23573.9040604	26934.6737704	8738.53566157	4168.17145676	32983.1297598	4387.80062737	33526.8406771	19736.7674137	29589.1590166	35116.8635367	2845.94315798	8642.46593615	6090.0076085	20660.875428	16517.2098494	1856.69285997	6479.54276054	34059.0241749	2428.34821447	24790.5155665	540.550459534	32578.2636169	1853.44033715	10673.761742	9362.12730219	11828.3137063	2052.81060848	1711.37122968	25437.8436107	3820.96988722	9208.05496427	7975.47791521	10190.9449926	47070.3176521	9536.18428925	2978.97618376	2225.68047902	15107.9688234	1369.09730144	343.815347228
spp	5173.4650383	5570.87132755	11635.6306066	731.501928757	67488.871345	41339.2516813	74432.5266807	4759.37500961	4884.30754468	2502.24920049	4295.77009204	42588.3673369	8619.16427081	69543.6512981	62977.7117367	236.584840088	56760.359446	28605.3603331	4519.66646788	21477.8191809	14667.354641	20762.7567146	1374.22205983	4438.01926194	57835.7123765	17381.1359413	27579.8286562	10485.7289086	21219.0111796	20054.7468799	25611.6153421	14348.2650113	5601.67766651	61751.3198376	594.93112635	7646.53393819	13046.3738879	336.527698787	13548.7682111	413.145904256	29581.8291121	4728.92778381	210.642485161	1712.73744571	18459.5386857	46736.0927744	442.079342451	12457.8224417	12169.9911048
ssw	4443.03190099	6757.42497483	19344.5305971	5054.13875146	84010.6126553	40249.2972612	75333.9255828	4128.46161756	6720.25358027	7776.83509998	6282.51335542	48749.587093	15982.3244008	77334.529241	66252.6218986	6009.08506714	57888.6602151	29413.980811	4977.54508254	26228.9165812	17271.8426484	26242.5291475	4556.27836976	1857.34812416	68773.6840613	25316.4396803	24414.9106397	14468.284337	28830.1125066	19121.450099	27527.2039129	24012.2136252	7171.59114715	80001.7060228	5259.54092659	15163.8731593	9966.46771421	5490.97250599	23614.4872237	5877.63783849	30795.141724	3749.40888112	5581.37231348	4251.35191423	20811.0727992	47792.7477471	6004.36994018	13745.4726041	13337.0815949
ssy	390.814877802	2074.19911609	14362.5730374	4566.17830231	57148.3785893	35678.8978807	123992.176959	561.313248426	2146.13822517	5051.38673239	1917.67623444	32376.0317039	8918.26162864	55656.3180925	53290.2676714	5103.2739308	49258.8435425	23866.7625548	539.066850727	13125.3632402	8500.82686203	12894.2281796	3816.13831324	3029.96104198	41604.6922782	15784.3558327	24450.1690762	5561.63142732	23247.7385107	15105.246543	18511.3791352	14615.2824219	2494.90381935	53274.6246012	4406.85112216	10099.4795106	10282.8017128	4620.54581942	14043.6009782	4627.8013971	22446.4006133	938.984629392	4849.51621937	3588.4127309	10972.2312344	38889.810812	5354.94993507	6145.94355442	6194.11978857
sun	182872.214736	91460.7376827	69279.4588116	218687.341655	2076.58733795	3105.49493538	27624.8743327	54750.2394171	323767.785997	125517.002253	144417.598134	19573.4905313	60166.1645376	131040.8492	19285.6962707	23421.7905748	1794.9318886	5388.83789088	468442.474387	503023.32906	486802.403846	127491.314988	33519.3852655	403223.342188	55058.1024493	150491.752564	975.884958134	341281.051925	2338.43901306	625339.61447	2667.91636662	81004.0854292	147614.895292	37936.3521754	95710.6155766	64289.2668362	607723.931628	101873.823991	59144.5895685	726581.642288	643406.132755	81728.7642441	48239.622743	218457.554325	75422.4799302	21022.3631348	43589.4148259	119604.490038	133800.036002
swe	7572.66116899	6349.4868006	10139.0948082	10230.9626043	19980.7828829	23962.9053972	2140.62588739	26475.8096679	5534.39835359	23302.22872	26860.644035	6868.05291881	2882.33040702	32229.6679481	3160.13451424	33350.6145705	15709.561815	26770.4660033	35149.2455815	1028.82731441	6886.90966195	4998.79694862	20587.1360818	15956.6550793	1901.20369639	5210.81104061	31879.8150647	2061.26143705	21939.4111615	2215.57936173	29951.6794946	1111.94926645	9780.19668713	7046.99006606	11179.3730078	533.183970023	941.66706378	23254.1979607	2956.35773181	8532.23958801	6239.40064159	9102.74954787	44839.0247398	7852.24692484	629.900552618	2386.05408661	14066.3512563	1283.38975527	2247.71942485
swh	2083.6830995	4423.86401343	16916.2535555	4694.01808731	70686.4268526	37805.6739771	7851.59086884	1838.05628704	4486.74790348	6529.91366854	4147.47133646	40218.242436	12606.7490136	64373.4350739	59897.3036349	5556.18095224	53649.5883608	25379.2838051	2744.10350541	19762.9821854	12922.1546619	19676.4753674	3950.91459262	1245.1287446	53833.9596481	20457.239515	24408.331604	10118.5322509	26055.5233387	17261.6114085	23092.0090252	19364.9880376	4854.84299435	66889.4947978	4727.14613746	12632.893981	10222.875433	4985.54297993	18929.0902901	5219.29507996	26819.0566241	1477.25252251	5166.63954456	3615.78089449	14336.3340234	43232.8780536	5692.33930794	9322.91629073	8948.67882693
swv	11948.002948	12863.1956286	8670.11307276	12073.9925749	20954.6199938	22491.6325122	5196.14398506	35923.2318187	10231.6941157	26668.2269121	31200.758194	1746.48050045	3064.51679377	39572.4922756	2827.57779825	35561.1750499	22579.1458006	30648.9161735	42794.9552249	4789.99803811	1514.67322508	1324.74187556	29060.4422657	20680.0168218	5354.41482316	834.258328141	39934.6990586	4782.41737755	29577.3454602	6673.8890415	33430.0440814	5590.27104413	7080.25758101	3338.93724073	10978.1953798	5955.768756	5944.55430734	23101.4069513	3400.00802307	13464.7476389	932.467314699	10259.0519016	50265.6212605	13123.1463488	5087.4990204	5035.26268158	9703.48293971	6627.06510005	7041.48339383
tam	14510.326393	15588.0317767	7619.35168114	14726.8424319	23894.8413232	24465.3533055	6581.04298333	41257.6132921	12841.3404217	31300.4249482	36897.8133369	2258.46556911	4674.72713714	42086.7339237	4404.92700048	37333.3674886	26060.0201158	34883.9223775	49682.3478211	6513.2882051	1888.9499202	2555.72302887	33329.9666323	24372.8380978	6791.33077111	2284.46832262	45319.9763339	6225.31917174	33992.0234426	8079.56606498	38620.7254659	7191.83652309	9376.09584104	4093.55571679	13345.922934	7665.62872609	7580.15380772	25966.4338699	4837.634739	16121.3288977	2008.16131985	12934.1193517	57586.0168585	15913.209609	6880.66804474	6364.69469196	11612.7697734	8260.1476183	8488.05393024
tat	7947.94059274	8126.27435156	10019.1527851	8899.81705044	18673.9140346	22222.0142513	2704.99235473	27870.790827	6060.7006307	21609.9151798	24925.77983	4812.6404038	1516.47451899	33556.4193265	1725.06462633	33171.2537695	16607.5428601	25692.9975531	33967.4220926	1383.32478282	4834.40984164	3268.73863612	22224.6679058	15502.4835847	2659.90585502	3358.19784244	32195.6757106	2305.25249311	22738.9806204	3724.97729439	28334.0003812	2375.20947444	7807.58770983	5139.56782821	9621.11267227	2422.30008508	2582.87247857	21358.5728466	1991.69618603	9148.67715999	4192.61313345	7494.34299504	42736.2442968	8438.21049513	1434.95168769	2766.35386288	11934.451244	3194.84635545	3944.67002668
tel	13925.910117	14954.25807	8020.89260085	14100.756816	22872.2865832	23638.9349201	6263.05853923	39919.5250491	12241.5039605	30261.8534955	35630.1448034	1827.42912906	4267.32193153	41487.7914884	4005.16046931	36953.1786923	25071.8075422	33757.1314653	48155.9775087	6076.79157551	1452.2084889	2198.25711772	32220.9754701	23533.7590276	6457.58921285	1856.66281136	43953.8303419	5885.5419384	32823.4331539	7764.3332188	37284.3708306	6803.23420532	8789.53284918	3686.24984133	12791.2980147	7238.00518352	7180.67809909	25143.1164204	4486.35452841	15505.3712442	1470.02590661	12297.6170653	55791.4680617	15247.8140369	6416.96176747	6063.02831956	10950.9064563	7864.08797181	8160.79248394
teo	1445.65431488	3624.80471288	15094.2513922	3923.4974304	63795.9860505	36580.425495	121585.410347	1018.65081062	3556.51660845	5464.30739054	3146.57776893	36206.493301	10530.9814234	60413.7414973	56574.0957186	4703.30409916	51336.2454909	23519.4773975	1813.55143248	16812.7000197	10981.7375426	16857.685974	3146.0575163	1453.27698611	47521.6531119	17606.2588985	24114.7188269	8178.43590945	24142.442408	15975.1025895	21294.6132652	16525.0198218	4022.18299709	60010.0663965	3891.44592996	10802.7908117	9946.23166045	4144.00405891	16056.4833443	4316.0791956	24522.6827587	658.314447038	4346.40142159	2832.17516984	12063.4876729	40997.7645252	4880.20219098	7548.21459477	7119.87570506
tgl	160557.721195	76615.5922393	62230.2981773	184523.113949	1071.49965375	3657.1333687	97185.5311618	46971.6701878	276717.530379	111482.115396	127622.842382	16703.5896615	53445.4957749	111589.282529	16891.5580916	23186.2481909	2160.66260416	5957.95700121	402073.136506	431134.25339	417673.197071	107126.431755	28500.6849308	345133.610991	45732.6947952	130745.042276	1948.39776636	291470.927413	567.752872786	536891.325432	644.278843829	67940.9723278	124490.143165	30376.5076775	82412.308558	53986.0226295	522035.511485	86303.7933774	53389.3093953	624334.008777	552197.974822	72248.2265867	40696.2474309	189657.934405	64272.9723765	18814.1326734	39300.1230863	104604.214592	116722.649166
tha	164265.586866	77382.7465241	62596.6630488	188533.300216	1312.38957926	5033.96840051	18047.5962738	49874.8750314	286275.255826	113800.110218	130404.127487	17855.8350449	54351.9986588	116514.105144	18505.9210176	23187.7915965	3311.73524698	7480.8443656	414873.893936	444861.591387	430937.244784	108820.166607	30940.5994911	356544.497571	45573.2685136	134792.500425	1913.93830952	301491.943144	2058.32657072	553398.405128	2577.58925894	71727.4438758	126647.168299	33196.9164484	86242.0939679	57309.2038942	538079.300897	90110.8184914	54317.4333673	643157.539889	569168.344801	73618.0197538	43556.1384124	194270.759554	66815.0886095	20654.2579884	39203.1976745	106900.588325	120066.881874
tih	170304.233464	82908.1888385	64970.0037013	199318.840759	799.32662517	3012.01786719	133309.574928	50274.6862095	297392.361014	117584.429003	134939.888876	16679.3331604	55986.4596984	120116.784291	17242.0814181	23214.897361	1296.45304338	5452.42728367	431251.097352	462741.680011	448065.890804	115848.494129	30588.9680653	370667.373175	49595.8256199	138009.068048	785.814520736	313360.490935	675.228545071	575787.149376	1042.30556633	73197.9305995	134426.938426	33202.2051504	88144.7903542	58028.2480138	559716.602542	92484.9334862	55847.42434	669303.497158	592308.531654	76003.9233974	43523.739928	201916.761426	67892.9145372	19383.7500592	40825.095723	110789.377177	123987.730889
tir	469.844755508	2130.88620768	14195.7096876	4429.26031007	56814.3610764	35561.7612611	79397.0760809	503.31649943	2155.25897235	4955.10551572	1886.98295652	32161.7708321	8788.21314041	55463.4592094	53099.4133807	4970.56856165	49100.8421841	23748.9455084	471.868592035	12992.4591169	8400.775671	12885.2094065	3678.83246198	2949.36755222	41359.3627694	15581.7500491	24357.8735825	5537.89924217	23083.6175975	14980.3442198	18615.8589604	14414.5304519	2541.27335154	52942.4609018	4271.16469069	9931.58047289	10190.7523219	4485.69660646	13845.1897444	4496.53341628	22288.6453578	881.29311462	4714.47011397	3451.2756501	10858.313455	38739.82126	5220.93951762	6072.09708718	6103.57534147
tiv	3648.4075154	4583.20288041	12408.2510123	1136.66691747	61790.0345523	38273.939384	68561.2862574	3198.14758563	4024.57698292	3324.33828994	3394.84259729	38500.3513134	8544.38554121	63676.0364355	58295.995602	1889.66503004	52922.4636619	26102.4203587	3146.74364903	18417.2556609	12450.6114715	18087.4475663	369.919992531	2886.23348184	51113.8176405	15057.5805509	25429.5735732	8782.17799627	21515.872261	17206.051889	23300.0305026	13974.6488371	4747.34198481	58002.4222612	1069.85101451	8116.73811462	11041.4992475	1324.16384391	13514.2076999	1553.82733622	25889.3137705	3118.11623856	1524.66701216	292.157796038	15112.925352	42826.9601265	2058.52009874	10029.3611468	9715.35920895
tly	6730.4941518	7770.59355082	8232.68863808	6914.13148699	21571.4234431	24233.3366474	2448.27705236	27590.2139109	5037.12967721	16486.3929306	18536.8639456	4350.21859293	455.381881966	35571.4468481	195.134937069	32012.9378345	19456.8187953	24830.575784	27680.5447422	2304.70129252	4209.08648821	1717.12162997	23209.4846248	13011.7871397	2606.58217224	2038.11322205	31606.3774817	2033.62659161	23788.3016673	3926.16639513	25777.6596579	2921.50601287	4990.57706854	5413.46687683	6436.62373695	3419.23565673	3309.17391744	19765.6379971	664.354842208	8304.45635969	3551.60107806	5167.85672288	37649.1163032	8150.44867301	2767.02374748	2300.59810494	9381.9162572	3988.87634374	4301.33853361
tsn	4364.31540511	6619.04095405	18515.4012757	4498.61458631	81896.3924345	40035.0325654	126130.279213	3999.10604549	6508.06981548	7282.26509746	6028.20240041	47774.827754	15226.8482577	76024.5047771	65295.1141995	5451.57182077	57195.198755	28949.520831	4794.5241861	25517.8032068	16824.775513	25576.0526487	4028.45229521	1574.89135611	67093.6841453	24258.4044154	24249.5416575	13992.0543332	28024.902849	18764.1625841	27140.2477518	22927.4328733	7012.86091638	77860.740315	4714.52001999	14343.1386463	9873.22643827	4941.36903119	22528.8814994	5336.47441979	30173.8079701	3622.205941	5024.68403947	3733.28587393	20187.2578391	47314.4368123	5439.28685773	13366.6312734	12945.8324158
tso	4147.90728039	6464.49040914	18983.7318761	4950.17303238	82220.542193	39403.3603248	144371.033827	3836.41712894	6435.4361041	7597.2217404	6005.47489626	47637.9751971	15525.3171488	75663.3497033	65250.6569334	5906.43646855	57161.8558054	28858.2774841	4690.30291054	25391.3532983	16709.4399209	25399.2734708	4415.66903917	1606.67218403	66829.5750035	24627.01144	24238.4273409	13908.3063054	28426.5392174	18862.6354234	26959.0476884	23358.6653104	6880.12639345	78247.5154861	5138.11149926	14785.4854	9982.81359411	5375.79273012	22961.5175142	5749.22510479	30261.1664929	3457.59556396	5478.14510963	4101.8097213	19967.6059634	46671.6502552	5918.73177468	13177.2861631	12770.1077222
ttt	6751.2362264	7725.85417679	8490.36142963	6876.6006735	21130.6499951	23919.1205441	2397.19910986	27463.4174766	5034.61818561	16894.8054177	19068.0269942	4377.61576464	232.41545327	35150.7073255	86.0042595023	32118.5402698	18971.387526	24772.7038352	28161.1117052	2089.91121475	4260.84924948	1903.28577884	22959.937629	13124.1024184	2529.26093944	2178.47859444	31475.0491999	1964.86862896	23488.8040546	3844.65348131	26026.409815	2770.70113014	5299.49177885	5342.73098647	6837.44425039	3226.1703721	3145.65734163	19863.6969452	704.515644998	8279.77966485	3596.0224343	5067.64085562	38143.3675832	8062.63918002	2528.54738523	2279.0303798	9653.75873799	3828.99087669	4203.86189418
tur	4777.76944094	5935.53055023	7899.02530627	6010.48029526	22629.2005234	25531.4382175	1295.22348495	24815.3303572	3145.38316742	13626.1248144	14771.8266565	5532.8037025	1042.88717971	34181.5667064	1164.93858881	30918.273863	18990.7782919	24101.3724152	22285.979309	1749.77715563	5388.16413458	2771.86738634	21339.370244	10331.5292254	1491.29892171	3160.24084461	28892.6521311	927.13302205	22113.3591372	2794.87232813	24882.24433	1992.3192591	5140.55365196	6533.51419095	6302.20904868	2636.49377949	2405.86189419	18916.8406749	518.394244858	6485.74529637	4732.96442054	4850.59284768	34944.1626294	6626.87705294	2313.94715193	1122.43387336	9572.42977745	3046.37578624	3192.22479259
tzm	5286.48048611	4487.60318288	12790.4197058	3004.16184872	63364.8971035	41145.9308852	89503.150504	5063.80955983	3744.62940376	143.875573816	3379.74636054	39982.0428766	5200.81557682	65662.0216107	60902.1814056	2333.94899019	55674.0239482	28573.5529545	4383.44929775	19363.2123444	13541.9426376	17701.0989035	3182.40404434	5945.20496896	52782.9712812	17213.9410326	28471.8828247	8356.85593449	21914.8330876	20112.5699468	24622.2918441	14772.3136359	4307.45643841	58218.5891294	2675.1714569	9059.77739598	14093.3917879	2546.78515835	13667.7426948	2098.16264543	28650.4573457	5232.20281374	2613.08077615	3440.80745566	17363.5769231	45553.5771451	2586.0632749	11844.1843832	11684.0713015
ukr	5474.7634663	6218.05635751	8962.37425093	7181.84060242	20975.368715	24339.7047384	1351.68783784	25404.5796565	3649.40326717	17444.2219278	19608.3349789	5700.77869659	1269.68075746	32208.5470537	1541.47579694	31913.6701583	16844.2294997	24834.4103505	26852.7785579	654.531466427	5637.49230523	3399.9369061	20910.2083343	11843.0948473	1333.56901591	3676.06889696	29521.6935071	951.656923078	21362.2379953	2531.43994528	26625.7383845	1301.44887244	6787.03438072	6340.0892037	8113.65575265	1729.42798142	1653.2191044	20406.4937115	1281.25773127	6820.98801286	4969.08332549	6095.79763443	38724.4791019	6592.50449165	1200.84123931	1414.90393357	11143.4600576	2337.11051943	2831.01553226
urd	10784.2026089	11841.3523572	7853.76909764	10980.0473492	22330.2071468	23898.5301819	4664.43303905	34547.2583584	9105.30314118	24027.4774147	27850.4667084	2607.53318352	2702.06738934	39813.8835371	2432.07820442	34558.5545851	22858.4889984	29930.3548329	38843.2673463	4547.39866494	2327.09824061	598.928622715	28394.0107935	18856.9549075	4858.16287328	389.182243256	38584.6222298	4286.34296988	29013.9281925	6165.40982762	31914.7127676	5222.60763298	5644.90234005	4247.84705768	9649.14055563	5694.92824895	5608.35105069	22584.0256567	2887.88448994	12378.0648727	1820.21139791	9187.06050902	47331.2059705	12172.3621473	4936.44015709	4468.01013853	8890.80006033	6289.30738127	6561.32841134
uzn	9548.36619122	10364.2920693	9015.65391896	9675.67743208	19967.1852229	22394.3308822	3879.03088091	31529.3205475	7802.04852239	22385.3179609	25905.7130105	2899.12783847	1683.9925524	37124.698388	1502.8607366	33924.7234669	20114.900149	27457.5827884	36322.267929	3296.58622604	2806.30390516	1277.75125297	25678.6672268	17243.738223	3997.68920432	1171.17769576	35553.0698726	3441.80752347	26152.4114484	5302.22330256	29473.1909887	4137.2093937	6021.13072607	3933.63532122	9003.33471626	4460.69833079	4473.33190459	21358.1824355	2153.50776895	11009.6698239	2137.52161131	7866.39142784	44284.4957031	10615.6401248	3582.19242122	3764.00615898	9901.36624746	5151.53586096	5641.70078421
ven	4000.82582419	6293.65116893	18461.5654507	4650.9821393	80561.7078403	39253.414595	67815.745079	3663.681257	6231.61156628	7299.38469928	5783.1248737	46762.1951014	15001.8754169	74424.316329	64393.0000737	5607.1638248	56530.2980907	28420.7726289	4495.46373143	24744.3158292	16288.5015969	24776.2359407	4113.4204802	1347.32692463	65310.9182067	23872.5736672	24059.0679161	13478.3826226	27898.4829622	18545.6040758	26565.0395614	22607.2233648	6700.64587498	76591.6769606	4836.70729578	14260.1425993	9891.88139142	5074.96433351	22210.0465805	5447.26799449	29718.0360003	3284.39997829	5178.90145394	3799.68054884	19353.3457464	46295.6053804	5622.6644942	12784.8871313	12370.8129916
vie	167503.685632	80236.6344839	63411.8527283	194407.152465	603.395963961	4182.30215096	86780.3048175	50410.0864843	292682.568265	115743.938574	132779.379313	17440.774234	54953.3263006	118607.182885	18086.6427429	22974.5026032	2461.03350248	6629.38739996	424301.170664	455151.715054	440795.944982	112536.901506	31044.3874743	364677.50389	47564.3095338	136980.822361	1098.84520302	308330.679052	1376.15101421	566277.069614	1915.41839144	72790.9668875	130795.326668	33399.6697152	87640.1523604	57941.3034361	550526.541913	91585.7602839	54966.9913136	658193.321724	582478.432757	74650.7708654	43756.8144845	198323.474954	67694.298208	20234.0152087	39586.9638842	108796.186376	122311.158356
wal	740.051484719	2980.67111892	14957.1364008	4306.27060779	61370.4934801	36261.1472335	70972.985594	353.558688498	2998.78132548	5405.71714722	2671.25013332	34385.4926977	10011.0716816	58500.8870557	55359.190305	4994.01437579	50583.7249779	23757.8529912	1256.44968328	15330.8284692	9962.25089278	15288.7825788	3525.30231306	2146.89312214	45164.2323363	17030.3059307	24286.9681153	7158.31572583	23926.170924	15686.043921	20162.7285359	15929.950948	3396.68431189	57565.4579201	4218.66832575	10670.1068385	10119.5578926	4458.89419367	15422.4238196	4562.19261225	23771.2391896	58.0077461343	4676.10234904	3241.79965907	11555.6064997	40216.101363	5205.47210023	6385.07891221	6057.18410351
wol	6260.81054729	6313.86758696	12804.1200354	1880.10048442	73070.9546955	43918.5639236	80849.9499083	5874.70505111	5582.80690548	2313.69735686	5055.46759942	45896.0806923	9231.45389696	74395.7754629	66989.9248831	967.044374758	60042.3839671	30528.0870343	5531.38032761	23949.9102913	16409.257126	22966.1302246	2575.46616713	5625.02372405	63408.3699546	20042.4647904	29401.4759266	11914.4168947	22900.0372669	22533.8915723	27398.279978	16966.962732	6258.01153966	67290.7720597	1796.45950918	9535.04303362	14795.329955	1537.86627673	15739.6049964	1363.98336624	32791.1624298	5876.6808894	1368.96295526	2913.52696812	21111.4417625	50045.5936419	880.380145893	14317.4231094	14047.9328357
wti	820.860501339	2695.49940387	14120.4257516	3971.78851451	58277.3758742	35689.6459504	5865.25795396	366.307440758	2607.71526895	4896.74011507	2220.037547	32496.5787401	9044.76573025	56655.6082705	53841.7953267	4598.07506603	49524.016365	23490.3687039	864.814241019	14023.8202962	9112.92908513	14088.238133	3200.94026146	2369.4997518	42821.3292513	15767.9337863	24142.6322331	6309.56330392	23054.1891912	15082.0225442	19536.2514302	14642.9911612	3081.14202977	54447.7526717	3850.84235256	9840.83341706	9973.22288113	4081.19034366	14111.1117791	4147.89724482	22709.5314473	496.086252332	4304.51529299	2944.75548826	11043.4488763	39186.9137145	4826.44781647	6190.93957909	6037.57624433
xho	5146.63019736	7444.4553928	20072.545634	5223.99451846	87979.0622228	42204.9493209	74539.8279615	4814.48256239	7371.59879791	8110.9658917	6906.98750009	51265.6370768	16941.2987195	81140.5151973	69252.115196	6161.80335157	60270.3426796	30681.4504892	5641.88849559	28128.88166	18553.9968944	28165.1812312	4825.59445108	2449.66628646	73174.400351	26813.6459163	25560.9714384	15737.4403875	29667.2898634	19632.9319808	28834.7388598	25407.8025959	7850.56386199	83868.5383251	5469.73629078	15941.6512971	9860.13876311	5682.14899331	25002.827174	6097.00436232	31924.4344386	4435.18878722	5741.33961842	4548.27142164	22740.5457573	50366.2106397	6114.57414419	15054.2837212	14640.6723339
yor	4145.74306056	4931.61512801	12180.5033058	637.684190629	63000.0244524	39205.0816115	122462.840846	3702.97260948	4327.07814105	3078.81692988	3701.23882733	39866.9836477	8598.74702435	65610.9367424	59771.5539318	1387.37984238	54110.1023605	26902.0660953	3599.94893618	19446.3002104	13191.7363898	19011.6990762	241.341902849	3319.60961487	53353.3582568	15115.8919264	26041.3730095	9372.59878555	21354.2226851	18049.4021902	24069.9253685	14035.1410529	5056.51243545	59214.5930016	559.064631103	7889.31069929	11596.9299176	816.917386035	13587.7617745	1104.25812921	27020.5837029	3632.66572701	1009.31996569	574.037218772	16200.7874437	44046.0219851	1542.85276114	10827.2283575	10517.8283285
yue	18903.9736855	19258.6300203	11388.1641688	19097.4836581	18669.5076064	18347.4633043	8594.4667787	45972.1718841	17103.2103209	41274.2977896	49504.7798493	2048.83957331	6414.13999408	39710.4966218	6258.32477053	41481.6657917	24901.3663953	37398.2786185	64505.6588556	7639.00046428	2345.41890155	5112.63087924	35411.4315533	31296.8681192	8673.90916386	4620.04121382	50093.1094418	8148.60085484	35867.4098514	9917.8895872	44013.8233745	8614.14416311	14566.0973625	1257.5856595	18359.5350271	8671.72025134	8851.7829098	27493.5998848	6912.22656724	20250.3231621	2857.9674392	17306.6258796	68245.3021091	19621.9206535	7663.12390322	8506.64229904	16926.1939833	9455.98341566	10190.0330357
zea	7039.54402101	5284.93085227	9345.77250386	10342.7378976	22083.9325422	25955.6598043	1703.01504055	25675.3406807	5049.76072109	22689.4804456	25967.3644878	7726.76015379	3339.33720567	32360.8228973	3601.3897443	33212.4212864	17257.8465828	27652.3922089	33880.9860667	1647.22728111	7691.94278261	5443.6065479	20067.1983674	15529.9893828	1427.37255566	5749.69020348	32001.826937	1886.4417644	22516.0730854	1092.26958419	30600.7426807	807.993350496	9944.47501365	8111.62726188	11173.3071736	646.969865546	433.689565285	23867.8465917	3185.20327563	8173.24121895	7026.45567282	9279.22507377	44927.0253803	8196.2369718	1626.91553585	1982.77174997	14328.7966786	264.037060776	1072.65269017
zlm	175133.425962	85648.4440737	65245.034114	206361.091222	1416.78053462	4084.39692606	76076.1885081	53039.2391374	308459.563491	120569.90926	138539.93988	18624.1885396	57144.0529919	125038.279299	19031.7941318	23127.5238843	2471.59501027	6480.10877646	446620.295057	479340.01921	464049.659256	119817.890858	32738.9502463	384192.85864	51106.9393614	143879.745104	909.96164282	325042.264159	2050.26355379	596072.913056	2550.46830911	77164.3763296	139010.905902	35918.0334314	92138.4847758	61380.1229972	579387.795475	96932.8222291	56989.1923569	692662.114572	613208.866081	77776.0874379	46261.0441644	207990.920695	71681.482157	21070.6998649	40485.5553888	113790.682711	128339.329215
zul	4843.83116136	7158.62009358	19903.3910547	5252.10505102	86582.2412931	41426.2077844	85580.8541309	4529.44201169	7116.66737237	8057.9862292	6672.53590071	50312.2899958	16654.7284619	79673.6467434	68095.7412319	6201.01882171	59343.4798357	30196.6329799	5375.93288928	27403.9038134	18058.5301679	27420.3236916	4801.0735626	2231.29650956	71504.7560373	26334.8694673	25093.1308349	15252.9978418	29442.7408938	19536.1189556	28316.7304797	24983.311986	7572.25988565	82526.0032344	5477.91043839	15746.6718074	9992.83685812	5700.65187336	24583.0204037	6101.96651297	31598.1102933	4150.32537255	5775.87124883	4508.21861755	21988.9459244	49357.957983	6174.93068509	14535.0130331	14126.297799
[truncated: 138 more columns]
