# Supplementary material for: Future Tense and Economic Decisions: Controlling for Cultural Evolution
Source: PLoS One. 2015 Jul 17;10(7):e0132145. doi: 10.1371/journal.pone.0132145 (PMC4506144; doi:10.1371/journal.pone.0132145)
Supplement: S8 Appendix — See README files within the various sub-folders. (ZIP) [file pone.0132145.s008.zip › S3_Code/Residuals_new/GeoDist/geo_dist_matrix.txt]

	aeg	afr	akl	akn	alb	alw	amh	amr	anl	arq	arw	ass	ava	aym	aze	azi	baj	bam	bat	bej	bem	ben	ber	bit	blc	blr	bni	bnj	bos	brh	bse	bsq	bul	ceb	chh	cic	cnt	ctl	cze	dga	dgb	dri	dsh	dts	dut	duz	dyu	efi	eng
aeg	0.0	42943.152051	21371.2823546	4263.50330626	13130.3093112	23295.9676314	2339.44441554	3498.36156112	629.740472421	1275.87678509	8277.26739393	21854.4448367	67204.448818	39738.6757754	9023.13405219	58737.1472641	22577.9479603	4409.31737557	21026.691744	1427.19923903	4457.52306513	11828.9720683	2220.037547	22273.4660571	56878.1491241	51329.915762	3714.59339961	23679.1301608	7112.13561798	26141.889678	3379.74636054	68689.9474448	4175.44675529	56872.2711982	2538.39999423	4903.1295554	11377.0598286	9980.15928769	69804.9741525	4101.93538388	3977.95876264	9671.20986174	6009.91684439	3909.28593834	17321.8343992	26134.0343712	4322.03220723	3653.41217564	4878.58968103
afr	14903.4108381	0.0	66540.0246394	29468.3843253	8008.67444015	56912.3077648	21680.2547742	43740.3807201	29266.7466937	79497.9049163	8042.75939143	9847.96268572	8547.86594717	52640.7961109	8405.4583364	8047.72393555	51161.3915361	26203.3128462	42768.9954512	16581.2913842	20981.0585914	9472.67468137	26373.7093226	33419.5091201	7811.06531256	9469.21800086	142565.709254	131904.618589	8238.54336326	8153.62536068	19991.3229226	8614.58658031	8178.58120454	54682.8181814	18280.7244049	33756.7254293	11388.1641688	8345.18431784	9033.27159813	31501.9212151	19703.0901614	8661.74320355	9740.76504021	19416.6122221	9414.25229899	9345.77250386	19274.8878092	20178.6669273	9475.3126951
akl	171680.16706	81516.0586382	0.0	207643.979281	132021.734634	3804.40375682	69932.3597805	21159.0295406	87250.5945309	59626.4313765	92767.939609	127247.336584	32317.3792577	187231.989676	692674.390451	17081.6855729	2094.68950345	192711.811899	778.221010084	557155.397246	630776.458097	609536.331356	53227.1772851	1106.41510962	154856.078703	45578.891253	26630.9059356	6238.07243969	87616.7989237	127829.972149	121386.554407	44735.470042	507320.110028	1316.60107492	186724.57653	50492.5584767	56444.2168358	237270.698309	46955.6903267	363143.844651	305592.04536	167373.852497	35000.3585778	65269.2385148	382506.319053	315114.175147	38040.5922775	154679.6885	79395.5406285
akn	4263.50330626	63044.1395129	22302.2555313	0.0	29995.8112463	23304.0341939	4334.20058149	3096.66729255	4882.02485529	5513.79575509	20705.8151534	32941.4021328	104219.248359	42260.569611	11435.4554653	81218.9949643	23220.2195539	956.274574433	21327.95525	4234.22153925	3747.13573166	17363.0421064	3971.78851451	32268.7438162	85143.6556187	84869.3505814	782.305688367	25321.6892045	15338.27609	50004.5037219	3004.16184872	104348.791109	9847.23135556	75258.8045038	4276.12092487	4508.31733046	16249.2938848	13907.2847709	110915.088088	471.386356163	352.29240269	12429.2275905	11681.7014447	918.11737117	24200.3877111	47157.1530958	527.98131849	1092.93628909	13229.5600952
alb	5640.48214638	8008.67444015	35379.6189613	13810.0941492	0.0	30295.9047974	13012.1039377	22514.4516183	15081.1915623	40178.084245	2021.94417662	6774.78910493	2195.73008227	44300.6208526	2390.70425683	2347.60585415	28393.7837494	11422.9798595	23564.1982749	7764.70375652	12643.1410531	6652.16143801	7434.4132285	17710.9843131	4065.54091573	1563.11069793	90989.9694073	85846.2830372	277.055867984	4454.36993633	6489.06960887	1907.49716734	446.976347376	34380.2803168	8139.83852377	22014.3698977	8594.4667787	1501.50117097	1073.32776379	13846.1946319	10280.6835955	4038.26161728	1819.0717166	7192.11851427	1659.24688824	1703.01504055	8057.36543295	6680.84640467	1948.26848829
alw	193908.981977	86660.0157874	3804.40375682	236684.294036	143505.313585	0.0	81534.8173781	25518.162046	101086.76243	65955.5949001	103564.523736	146686.97186	38925.8448181	213147.998879	781134.288097	21016.818696	1722.72212245	217174.337118	3283.68410744	629979.322781	712535.224838	689061.387795	61977.8314627	3231.83731351	174851.183319	53308.9297551	25073.636244	2447.09244654	102589.754188	149278.560748	140826.930275	53672.3920835	573442.904659	3018.02389645	213531.180983	50807.5859198	65350.8871961	270778.433667	55797.8661885	409959.095639	345706.165443	191946.74665	43271.4423463	76439.8708578	432993.141572	356666.15646	44209.4357021	176924.126171	92705.1370935
amh	2339.44441554	56278.5066059	24438.9446475	4334.20058149	20406.3461891	25617.6617096	0.0	5205.18621251	2648.75910969	2630.27904746	14292.1861985	27032.4612436	87865.5336242	39993.7320692	9260.8873856	72925.6407724	25463.1054248	4964.21656896	23705.3926763	915.307910094	2471.66791811	16184.1342468	366.307440758	24673.1342622	74896.7816733	67844.0549726	3561.20441796	26656.2515171	9814.39053552	38011.8817936	5063.80955983	87849.5134784	4209.83302887	68730.5064354	229.068441756	2704.90720328	11579.3911414	14711.3731051	92796.3172298	4447.3475407	4216.51165593	9893.04647605	6044.30311797	4512.92889455	20000.4462054	35475.9106774	4670.47486838	3299.45038896	8896.75629612
amr	3498.36156112	55849.9116368	22213.1050145	3096.66729255	28205.5728068	25493.2950256	5205.18621251	0.0	3849.60105887	4590.24988237	18048.6926402	32847.7678095	96252.5180004	44223.9892114	13455.6385183	77704.4540006	23792.6643288	2395.50766965	22624.1892344	4519.70067967	6083.12235913	18116.3519443	4896.74011507	31501.7977716	75979.4700844	79475.8539795	3299.45919671	25479.4528957	15502.3350715	47218.6496376	143.875573816	99054.4268646	10103.8914063	72611.0518603	5301.22136604	6811.08695917	16923.3155247	15270.375423	102081.569409	2634.98492835	2772.80781484	14305.0836892	11938.3614954	2184.87041842	25119.3752366	44659.1070758	2691.00362314	3563.23192707	11150.4148594
anl	629.740472421	45778.7670641	22415.6639905	4882.02485529	15543.0619685	24412.4679683	2648.75910969	3849.60105887	0.0	747.333044473	8737.01644124	23852.6813936	70527.8794973	40701.012061	9981.89174397	62325.3110036	23648.766475	4985.98949632	22119.741034	1751.32009465	4933.3026166	13446.8725073	2607.71526895	23598.7100181	60688.4133796	55693.0257532	4343.63486394	24757.8233432	8565.19841693	29551.6272552	3744.62940376	73653.0623655	5008.26988147	59966.2885438	2867.40423339	5313.78645973	12281.1450621	11586.9736246	73622.5512258	4704.30924465	4589.86123796	10620.1646051	6842.73997056	4490.02991925	18797.3929039	28944.0429081	4920.93510325	4282.58814271	4746.68759574
arq	1275.87678509	50005.7521241	23831.6617815	5513.79575509	18431.3723235	25727.9174102	2630.27904746	4590.24988237	747.333044473	0.0	9383.28790913	26142.0425869	76849.6305912	41482.6027204	10751.550595	67124.9814871	25044.6878732	5685.10863832	23489.2231376	1849.38185545	5064.41292352	15389.8480998	2695.49940387	25002.1375018	66306.6779963	61335.7319071	4922.11881651	26145.8606685	10094.5738021	33803.3120665	4487.60318288	80123.2370959	5700.80245526	64069.1567712	2859.29386347	5333.02634066	13046.2354227	13612.3490368	80641.1045759	5371.7330361	5239.36397167	11383.6550472	7535.27254436	5185.16256036	20325.3046127	32365.1702989	5593.61495071	4822.1949392	5167.45281861
arw	3705.75385479	8042.75939143	34240.3464545	11924.8333279	2021.94417662	32476.6930077	11275.5726455	23180.8287273	13402.8183403	38553.7440759	0.0	4796.65623471	511.940192607	44123.610458	483.112155397	326.188533591	26594.9693696	9546.40963823	21678.6948661	5811.01401219	10698.4109473	4649.27326192	9337.88822472	18319.2033519	2072.65455386	2085.49680445	89632.476282	84430.6318417	2196.38818328	2436.39923441	7247.06777527	3898.58329531	1622.49362537	32520.7048603	6196.4196322	28087.5179203	6704.57962005	3512.69728258	2582.49908857	12571.0082133	8328.84559946	2036.68465543	3139.50851223	9241.36271252	3260.93267897	3389.88708299	6094.10618266	7498.85400876	3653.27265986
ass	9318.43559178	9847.96268572	52648.2613256	21879.1030355	6774.78910493	46677.0081637	11434.3438286	32559.3042366	18175.704086	62905.5624856	4796.65623471	0.0	4582.2975371	49410.6258298	4386.74253648	4485.79212403	37104.4440917	19773.2059377	30735.0914417	10062.6192054	11038.5413374	375.289089503	23160.7773849	23083.5642986	3071.22172834	6081.89084169	100069.409873	90253.4508699	6896.76930157	2580.16263688	15709.1971087	8527.28713784	6339.9550538	33511.733354	11536.5747773	31014.4637078	2048.83957331	8198.16004784	6991.40911556	26082.1300993	11984.5912381	2762.72523805	7213.18622932	18484.1811175	7548.79715338	7726.76015379	14867.8243356	16113.0300304	7955.97041163
ava	4221.89597018	8547.86594717	34839.7537353	12678.9717006	2195.73008227	33022.0149179	11392.3459804	23111.8449176	13975.2970458	40412.8818034	511.940192607	4582.2975371	0.0	44353.1324219	277.828835959	557.600325188	27086.9909855	10518.2571241	21885.9861582	6257.53784181	10979.2472149	4474.40415902	10297.6652234	17794.5141717	2133.09129874	1863.42460774	88763.192736	83105.6429251	2316.56256064	2410.67092991	7463.71209457	3982.11991357	1757.84977875	31441.8375032	6494.85263443	26382.77244	6414.13999408	3628.08707572	2539.41688614	13194.5359936	8637.33537139	1879.41228715	2995.2745752	9780.60470129	3189.62827811	3339.33720567	6781.22334477	7750.62748851	3596.79376047
aym	174493.193727	2661846.51814	2246462.35561	1728113.26024	241731.449454	386414.912982	1229746.00458	1521960.54518	1263515.53725	356362.812121	425951.207927	1208832.42507	1541063.64566	0.0	922393.605883	1196597.80682	249477.176475	211976.136491	1270045.08039	666186.394255	809298.046789	771606.622124	1060647.24997	1485456.63282	141217.807447	897387.20433	816400.55205	779556.42063	2419216.33515	2199694.53886	2486775.92522	1412222.56045	563632.304406	1162685.72833	1690742.55956	73487.0234938	667990.446461	1789882.81604	1572138.8483	2172698.25014	2064197.85991	1654940.53761	1028651.29674	1449207.62685	323893.921168	190695.620031	1234008.01145	1778541.06698	1636650.21805
aze	3974.81452566	8405.4583364	35374.6065663	12506.3095688	2390.70425683	33485.9767193	11293.5798179	23582.1835823	13903.8727639	40465.2331063	483.112155397	4386.74253648	277.828835959	44396.519308	0.0	357.86716046	27057.3166465	10298.5175603	21903.660099	6021.7821012	10794.5308676	4262.34593102	10589.8519381	18237.5109557	1858.66797356	2140.96235573	89465.2926761	83780.4009846	2531.40289022	2149.65359294	7768.86544546	4213.92659373	1963.30953919	31583.1013164	6294.848622	43586.4359105	6258.32477053	3849.2828965	2798.13921476	13511.9817191	8438.27011874	1652.06639407	3269.40766127	10039.7532621	3454.89640417	3601.3897443	6608.8320607	8055.11846033	3860.30631116
azi	3617.09331016	8047.72393555	35170.4449241	12074.9483534	2347.60585415	33327.32264	11233.0239961	23775.3945075	13592.0464558	39453.2575857	326.188533591	4485.79212403	557.600325188	44308.6870337	357.86716046	0.0	26799.1525847	9689.52585848	21645.3500922	5717.43657938	10612.2627751	4331.3483248	10123.1770815	18681.9923672	1752.21724434	2338.0524826	90289.0513593	84855.4301541	2522.31288061	2110.30105634	7726.69060557	4224.13429952	1948.32457998	32322.3297293	6114.75789282	9317.68940031	6411.84912022	3838.87562235	2890.88034756	13208.2629232	8241.64744089	1723.24615117	3424.41915753	9798.6904816	3565.30601666	3698.86893948	5999.69441395	7991.87859595	3961.56906434
baj	184246.69354	84826.0022908	2094.68950345	224318.19474	139423.021447	1722.72212245	76365.343169	22969.2181956	95028.1201477	61565.3685576	97395.9612466	138747.97671	35564.0774865	202535.049497	745624.632662	18706.8953437	0.0	206622.880607	1678.33758522	600693.84386	679693.073623	657108.404653	57587.7867915	1572.06153643	166078.062956	49330.8624883	25906.5343665	4169.15864239	96434.1995682	140443.947513	132893.039508	49308.8054476	546824.929957	1597.26861748	202054.249761	51171.1341481	60987.2351179	256633.998225	51546.9307836	390592.302987	329006.877012	181358.9835	39778.2875631	71187.1161486	412599.343384	339829.030565	41010.3442765	167338.182326	86675.8655419
bam	4409.31737557	62935.1370932	21458.5500937	956.274574433	31250.1454414	24371.5607795	4964.21656896	2395.50766965	4985.98949632	5685.10863832	21101.6122122	34221.4810559	105221.149702	43320.3703762	12485.5063862	82376.5538218	22376.1870672	0.0	21340.5098499	4696.23533756	4674.28060084	18439.6466167	4598.07506603	33143.0982502	85228.1906101	86547.0939522	1610.05524541	25265.7896523	16410.4857954	51619.098745	2333.94899019	106302.322559	10650.9684036	76304.1212735	4943.63455081	5439.57976976	17141.3426413	15088.0435209	112029.231519	571.314162088	829.994149743	13495.9832044	12485.4384927	502.705703786	25380.5801208	48580.5263995	428.293830658	1948.79067141	13426.4602521
bat	170916.111196	80445.1128308	778.221010084	206465.383742	130089.708476	3283.68410744	70088.1275208	21350.4042346	87286.9334515	58851.792999	91754.4435921	127051.997222	32528.8796943	186810.456529	688908.850352	16184.9262056	1678.33758522	191828.327215	0.0	554225.858885	627369.204456	606248.506535	52806.571558	1417.21862336	154211.451659	45482.456469	25936.1171023	5662.71242615	87797.8758351	127647.296642	121328.773679	44631.7338803	504748.858126	539.270527327	185665.40981	49157.6764174	55809.9350452	235853.24513	47047.7619435	361205.626332	304012.113501	166434.114598	35402.1633139	65046.0735333	380771.068889	313856.640262	37024.4040905	154055.187198	79248.7546059
bej	1427.19923903	51048.0048686	23200.7949747	4234.22153925	17519.0625681	24635.4765828	915.307910094	4519.70067967	1751.32009465	1849.38185545	11691.2324164	24980.602276	79687.8682488	39901.5245783	9178.26502376	67257.6877668	24285.0958983	4696.23533756	22597.6509582	0.0	3227.63712199	14371.1274888	864.814241019	23703.464194	67841.0980751	61358.7292341	3515.04343079	25410.2510203	8711.71784753	33373.0738982	4383.44929775	80337.4847405	4187.55327856	63972.5817249	1123.72826215	3564.99040587	11464.2634682	12791.3374728	83708.6235594	4241.79441976	4043.35186082	9812.60704938	6022.02336766	4209.04052064	18948.391452	31831.8164205	4472.7614454	3323.51223614	7163.56694259
bem	4457.52306513	67588.8025819	26335.0088381	3747.13573166	28757.3963204	27071.8000007	2471.66791811	6083.12235913	4933.3026166	5064.41292352	20897.8803013	30989.4301948	106836.318038	39697.195138	8981.85122304	85441.753022	27258.94957	4674.28060084	25378.2494496	3227.63712199	0.0	19817.5282572	2369.4997518	31012.6061521	90375.1786135	84964.922055	3082.15689943	28823.1006187	13294.7225995	48263.4339719	5945.20496896	104321.16311	8020.88633813	79160.8385717	2248.31291158	767.305869896	14099.7974303	18295.868482	113852.881757	4109.71231102	3854.84733528	9637.59485121	9855.35642723	4420.75141323	21712.371147	45311.8837018	4257.55152839	2745.58116046	13386.9163959
ben	8873.61290837	9472.67468137	52240.5595774	21330.0663553	6652.16143801	46470.9895693	11558.8096759	32574.4309772	18099.4385044	61954.5400961	4649.27326192	375.289089503	4474.40415902	49344.0032112	4262.34593102	4331.3483248	36755.615989	19127.6518254	30676.6422232	9592.37430444	10462.520819	0.0	22675.936724	23299.4224682	2827.13047386	6056.63755092	100975.162677	91359.9351028	6789.83738869	2343.6992651	15505.3222113	8447.49918105	6225.0470967	33932.4303875	11188.2695261	27147.6865252	2345.41890155	8102.21599581	6936.65875979	25578.4337704	11605.6899545	2615.15141576	7204.52632114	18203.6617318	7518.52006535	7691.94278261	14512.6491074	15893.5795177	7928.87181923
ber	2220.037547	55325.8963878	23945.6023264	3971.78851451	19781.7042799	25128.3012174	366.307440758	4896.74011507	2607.71526895	2695.49940387	14100.1548319	26491.5772731	86795.4828915	39818.3333634	9094.8566344	71787.6048214	24968.3380603	4598.07506603	23210.8072394	864.814241019	2369.4997518	15570.6830646	0.0	24554.8326552	73687.9545453	66746.0980328	3200.94026146	26164.4958454	9420.81169929	37196.7115733	4754.32864919	86536.8743389	4197.9342873	67721.096346	404.502291515	2706.38163171	11381.8152321	14091.7093152	91597.6406356	4081.19034366	3850.84235256	9729.24499677	6032.4043764	4147.89724482	19652.5257186	34926.5798415	4304.51529299	2944.75548826	8805.27732222
bit	180513.355408	85337.6255418	1106.41510962	220167.062725	126005.955385	3231.83731351	73843.1424256	21157.0148152	92265.7775603	62417.0045621	97767.3135631	135798.411131	33600.8397902	198771.442758	735137.054291	18697.555509	1572.06153643	202649.400631	1417.21862336	591887.258397	669925.920784	647581.393659	56301.8670275	0.0	162584.866667	47791.3900259	27158.0715271	5660.83764698	94245.2159545	137160.624462	130223.772207	47318.9500278	538738.770026	1828.07062675	198143.259589	38954.7773058	59906.0279256	252002.582521	49343.5512434	384306.512099	323441.511656	177688.135173	38029.4312038	68957.1188848	406194.176361	334384.430918	40760.8625978	163693.951722	83992.2023137
blc	3250.99841202	7811.06531256	41759.8023711	13989.5537945	4065.54091573	38606.4992814	11452.7355546	27675.3528947	15197.8803606	45403.6422618	2072.65455386	3071.22172834	2133.09129874	45633.9715513	1858.66797356	1752.21724434	28591.1702221	10709.5533066	25555.6798722	5399.39578528	10494.1672704	2827.13047386	14646.3382644	21195.8284081	0.0	3991.61846937	96314.6914812	89494.9479298	4259.64988872	492.861060529	10744.6604476	5962.70388727	3688.18391251	32720.2822371	6643.24098775	25486.9967573	5112.63087924	5566.48258726	4636.21020514	17639.5078346	8260.74141455	865.606899895	5128.00258192	12923.3824156	5303.88613739	5443.6065479	9138.03400451	11043.003715	5705.04068868
blr	6700.87727077	9469.21800086	36975.7089462	15653.6223119	1563.11069793	32076.7426866	13043.0936328	21968.1527018	16246.4988282	44293.9056807	2085.49680445	6081.89084169	1863.42460774	44940.5071251	2140.96235573	2338.0524826	29106.6524729	13617.6925547	23207.1185024	8701.55964515	13181.9347368	6056.63755092	10299.1429048	16030.3678259	3991.61846937	0.0	87436.2796288	81158.2756879	1424.81829437	4231.01280892	6239.14697523	2562.01950813	1297.58358751	31042.0700007	8849.04911574	25002.8349135	7639.00046428	2348.04248588	992.896964803	15789.8110177	10953.0868095	3613.1546385	1165.83545152	8980.95842581	1467.12346544	1647.22728111	9182.12963214	6512.05453252	1874.39530442
bni	3714.59339961	60589.535432	22414.2616627	782.305688367	27118.052088	23295.2162227	3561.20441796	3299.45919671	4343.63486394	4922.11881651	19060.9997042	30743.8751628	99468.3043249	41295.3171173	10510.4861426	77600.8927833	23347.4309695	1610.05524541	21489.634845	3515.04343079	3082.15689943	15552.6669614	3200.94026146	30439.4145448	81660.4627357	79879.3566248	0.0	24970.2126082	13531.5802963	46213.4683038	3182.40404434	98991.8486075	8539.46151016	72167.2715781	3497.27456382	3849.43269049	14945.2847154	13636.4519486	105637.574799	1038.93165011	780.482814903	11412.7536838	10373.9315993	1344.82618849	22603.0711803	43781.2033245	1216.23016885	339.260911879	12161.4863155
bnj	206269.363264	88628.3429062	6238.07243969	252367.621326	149284.432581	2447.09244654	88344.4763186	29050.649152	108999.908143	71712.4917376	111528.394118	156845.454388	43524.7721807	226629.951853	825513.870702	24418.17619	4169.15864239	230638.205177	5662.71242615	666634.497979	753604.347125	729027.02331	67733.9474428	5660.83764698	186108.077833	58902.7330282	23730.03057	0.0	110540.856734	160553.540178	150985.006366	59424.3384205	606787.619539	5315.89461795	228111.021501	51069.2710527	71091.5615449	288668.734502	61500.2803237	434420.784907	366857.394394	205423.100394	47912.4910111	83295.3039674	458613.449045	377872.516842	48714.2799687	189247.460941	100614.524774
bos	6110.33581065	8238.54336326	36101.344659	14506.7782497	277.055867984	30422.1333657	13335.4764575	22565.2602043	15680.3087734	41534.961338	2196.38818328	6896.76930157	2316.56256064	44513.1500525	2531.40289022	2522.31288061	28923.4267686	12168.5782151	23798.6946563	8224.60397392	13056.5616951	6789.83738869	7709.04929206	17486.0482079	4259.64988872	1424.81829437	91017.0425425	85597.6114811	0.0	4632.52090292	6575.88750151	1703.30455564	574.09864394	34102.9839467	8560.77793301	22296.9764775	8673.90916386	1319.62492724	811.349520058	14508.1309746	10704.1938898	4183.45633524	1554.24385446	7263.67059384	1382.24857745	1427.37255566	8507.81715068	6775.3469396	1674.68196936
brh	4206.11809429	8153.62536068	43273.1864033	14777.3757299	4454.36993633	39745.2686587	11423.2418278	28290.4390358	15630.6452555	48046.7146832	2436.39923441	2580.16263688	2410.67092991	45588.3454954	2149.65359294	2110.30105634	29847.4667783	12126.9316106	26214.9405581	5474.59342462	10472.9946833	2343.6992651	15919.4139828	21348.6559276	492.861060529	4231.01280892	96564.5622319	89282.5600587	4632.52090292	0.0	11427.5654514	6333.49295797	4058.46279125	32164.8365957	6968.80430134	25453.6096356	4620.04121382	5948.95000154	4947.65544919	18851.7149929	8245.96120486	728.911591748	5387.73310639	13756.430108	5600.09070089	5749.69020348	9958.37643824	11746.9989373	6007.45851349
bse	3379.74636054	55123.4602174	22057.2398539	3004.16184872	27596.0240178	25280.4530122	5063.80955983	143.875573816	3744.62940376	4487.60318288	17713.0156025	32364.2541111	95215.4249923	43980.9091787	13215.0255412	76878.8791178	23614.5904803	2333.94899019	22429.7512183	4383.44929775	5945.20496896	17762.174537	4754.32864919	31126.5689247	75307.7394744	78399.8983124	3182.40404434	25256.5381131	15127.0405799	46382.0699705	0.0	97871.8221515	9844.42934447	71901.9921466	5158.78715957	6671.43998081	16662.9660414	14944.8396409	100927.961232	2546.78515835	2675.1714569	14058.4955884	11678.8994336	2098.16264543	24754.6662344	43932.9931817	2613.08077615	3440.80745566	10941.9702266
bsq	9302.56146966	8614.58658031	42192.5375022	19162.5636623	1907.49716734	34096.0587031	16233.9614707	25585.0120873	20067.965447	50649.0721184	3898.58329531	8527.28713784	3982.11991357	46060.2238256	4213.92659373	4224.13429952	33570.0225677	16849.9755345	26954.8862153	11416.3491896	16203.3951479	8447.49918105	11740.3121259	19016.6284304	5962.70388727	2562.01950813	96813.1120738	89904.5093519	1703.30455564	6333.49295797	8903.30186161	0.0	2276.33127861	35719.5121262	11727.3916852	23781.0869097	10190.0330357	433.523956149	1576.57107053	19144.9536778	13870.4163246	5860.89842696	1717.36480621	7049.53769866	1250.32474446	1072.65269017	11698.81023	9217.02980713	1025.58017664
bul	5188.39953787	8178.58120454	34523.9220706	13237.2577363	446.976347376	30321.6925896	12490.8919878	21861.4512684	14485.2540071	39237.5959583	1622.49362537	6339.9550538	1757.84977875	44123.3278313	1963.30953919	1948.32457998	27677.4722787	10896.1716457	22900.6881385	7300.48434975	12141.3011065	6225.0470967	7484.05208537	17132.7095686	3688.18391251	1297.58358751	89560.8314249	84491.8706602	574.09864394	4058.46279125	6226.10841825	2276.33127861	0.0	33584.5129735	7641.72771617	33306.7893745	8148.60085484	1892.85787729	1132.40765414	13254.7266035	9784.57565703	3614.87641498	1845.85279934	7486.22702024	1799.95544974	1886.4417644	7583.35855348	6413.69175328	2146.90018677
ceb	170349.941394	79635.0502795	1316.60107492	205574.32077	103950.280369	3018.02389645	70154.1003625	21652.6982596	87244.3483148	58445.0500961	91130.5847324	126761.146768	32750.7739814	186264.144123	685322.91455	15537.0976999	1597.26861748	191153.599434	539.270527327	551399.828932	624108.94259	603096.802647	52824.965801	1828.07062675	153753.839835	45486.2598873	25480.7413157	5315.89461795	87793.466008	127318.100192	121107.247895	44717.6927144	502248.502108	0.0	184882.904817	23561.0382026	55837.1186953	234745.066202	47161.0982522	359473.477008	302605.638112	165760.167583	35654.1027521	65023.4743891	379030.61872	312550.422006	36268.0176064	153517.175636	79144.9749578
chh	2538.39999423	57355.3712292	24628.4124222	4276.12092487	20976.1819489	25750.0333771	229.068441756	5301.22136604	2867.40423339	2859.29386347	14913.955824	27408.1126812	89655.1979857	39961.1189559	9228.19884168	74082.0847491	25638.9008113	4943.63455081	23865.3432424	1123.72826215	2248.31291158	16502.3298516	404.502291515	25033.7588488	76367.4586598	69193.8211655	3497.27456382	26855.5705531	9994.19541662	38961.2923947	5158.78715957	89403.4293443	4177.28855942	69690.5730075	0.0	2476.59013705	11554.5155013	15046.048258	94782.358996	4414.54683534	4177.46587838	9860.35602218	6011.75864852	4504.74128067	20167.2901484	36240.6247479	4634.04802978	3221.5875719	9321.31901867
cic	4903.1295554	70610.9660491	27560.246387	4508.31733046	30973.4905083	28291.6179341	2704.90720328	6811.08695917	5313.78645973	5333.02634066	22084.8651006	33043.5803319	110890.28741	39867.4579395	9115.69698308	88955.036862	28483.43443	5439.57976976	26601.3377016	3564.99040587	767.305869896	21503.2054761	2706.38163171	32185.7025814	94317.443051	88945.4459832	3849.43269049	30045.1395111	14707.6476183	50791.1589426	6671.43998081	109130.427393	8701.65368706	82214.9367206	2476.59013705	0.0	14866.0215209	19975.421463	118366.03682	4876.00603869	4621.53729173	9754.15794444	10536.1237762	5187.80678497	22682.2966887	47359.8479788	5021.45408928	3512.87823565	14146.4973678
cnt	13343.1129389	11388.1641688	60160.1051384	27798.4445535	8594.4667787	52145.4870303	11452.1689687	36019.9676597	20176.7974223	74613.1322009	6704.57962005	2048.83957331	6414.13999408	51594.9830638	6258.32477053	6411.84912022	42862.2092183	25781.1514811	34394.2362173	14094.7167964	14991.9393457	2345.41890155	28835.1422552	24560.9595255	5112.63087924	7639.00046428	103087.662578	91288.4353787	8673.90916386	4620.04121382	19163.9005958	10190.0330357	8148.60085484	34998.8613182	15472.6480991	40616.8303655	0.0	9917.8895872	8614.14416311	31860.8861326	15976.6272907	4715.53036359	8671.72025134	22130.1952117	9073.06091298	9261.27529707	18777.149528	19621.9206535	9455.98341566
ctl	8473.6498407	8345.18431784	40707.4000477	17937.1678042	1501.50117097	33008.7361536	15573.4897482	24990.927746	18974.8033956	48253.0696866	3512.69728258	8198.16004784	3628.08707572	45669.7997561	3849.2828965	3838.87562235	32472.0911228	15588.3735766	26300.6077221	10594.8336754	15425.4216337	8102.21599581	10554.7096866	18855.2344181	5566.48258726	2348.04248588	95917.9161673	89442.0037744	1319.62492724	5948.95000154	8325.31118909	433.523956149	1892.85787729	35679.9809866	10934.6861561	23907.3826768	9917.8895872	0.0	1358.25053593	17928.8360393	13078.3238311	5500.8832268	1686.40820091	7050.37132585	1232.56170986	1092.26958419	10880.8612239	8605.14911467	1149.7228013
cze	7236.73553965	9033.27159813	37793.2111274	16223.9739912	1073.32776379	31473.3332809	13925.6185416	22653.9661875	17020.29027	44888.7234609	2582.49908857	6991.40911556	2539.41688614	45044.8148366	2798.13921476	2890.88034756	30027.6706538	14044.8173567	24145.1062794	9304.19995882	13953.2224788	6936.65875979	9243.83419213	16824.9147785	4636.21020514	992.896964803	90070.480304	83901.2098301	811.349520058	4947.65544919	6690.73439903	1576.57107053	1132.40765414	32802.17431	9528.13426194	23109.1238703	8614.14416311	1358.25053593	0.0	16222.1532869	11660.8705835	4400.97325159	745.9086871	7886.77652132	684.693709416	807.993350496	9626.22403021	6945.78520322	1070.89297448
dga	4101.93538388	61697.3939206	21726.9298077	471.386356163	29525.3829745	23578.6846861	4447.3475407	2634.98492835	4704.30924465	5371.7330361	20208.0048736	32795.7616361	102618.542505	42533.1535848	11715.7361598	80127.0805375	22657.3853611	571.314162088	20853.3282197	4241.79441976	4109.71231102	17288.5153144	4081.19034366	32039.1627093	83436.8567917	83666.8669667	1038.93165011	24755.0826887	15260.3012296	49320.3903139	2546.78515835	103135.90793	9824.49041107	74344.7638574	4414.54683534	4876.00603869	16291.9267329	14022.9235663	109136.508454	0.0	258.682010614	12689.8554965	11658.9605002	450.511018693	24264.838126	46559.3090864	231.228068603	1377.87680413	12868.6603452
dgb	3977.95876264	61249.4775319	21868.2369158	352.29240269	28809.213975	23296.2688447	4216.51165593	2772.80781484	4589.86123796	5239.36397167	19845.1147343	32200.2946156	101582.010199	42197.2078983	11388.0629198	79230.0920434	22800.8048113	829.994149743	20964.7279392	4043.35186082	3854.84733528	16799.7208355	3850.84235256	31574.4076135	82767.8559161	82492.2245382	780.482814903	24679.3904011	14771.742868	48377.3631653	2675.1714569	101848.877685	9468.40826138	73563.0359007	4177.46587838	4621.53729173	15924.1080665	13673.3085379	107984.71561	258.682010614	0.0	12344.442871	11302.8783505	627.649815893	23794.8373454	45724.6095567	457.888325582	1119.57810606	12642.6637234
dri	4380.70840427	8661.74320355	41466.9337761	13652.1530793	4038.26161728	38215.6140529	11235.8803231	26882.8315275	15245.1282215	46746.9066952	2036.68465543	2762.72523805	1879.41228715	45398.9795335	1652.06639407	1723.24615117	29142.1253785	12103.3663911	24947.9539431	5976.37478842	10546.2913046	2615.15141576	15029.6683649	20139.2039487	865.606899895	3613.1546385	93285.16924	86201.3225962	4183.45633524	728.911591748	10591.239157	5860.89842696	3614.87641498	30541.641713	6041.73718021	43003.3895584	4715.53036359	5500.8832268	4400.97325159	17925.3940755	8185.40293028	0.0	4778.49589126	13085.6800476	5028.26701962	5188.4247482	9373.16600369	10930.1445392	5439.67435467
dsh	8462.68829637	9740.76504021	39798.5391803	18069.8173908	1819.0717166	32917.7030754	14618.8765008	23284.2512988	18447.7086092	48386.1432376	3139.50851223	7213.18622932	2995.2745752	45637.0891744	3269.40766127	3424.41915753	31322.6092907	16004.9304933	24747.6309696	10483.3325339	14955.2504201	7204.52632114	11432.3081311	16721.0395099	5128.00258192	1165.83545152	89624.7327614	82721.3019075	1554.24385446	5387.73310639	7311.51737048	1717.36480621	1845.85279934	31863.9281888	10639.8172816	35141.2594636	8671.72025134	1686.40820091	745.9086871	18158.4954596	12743.712386	4778.49589126	0.0	8761.73063694	467.793376691	646.969865546	10893.9232201	7743.49355893	789.38996091
dts	3909.28593834	60209.9689173	21306.7293743	918.11737117	28887.7000519	23808.3681012	4512.92889455	2184.87041842	4490.02991925	5185.16256036	19605.9134017	32511.4518467	100742.179195	42729.7866127	11922.8310307	78964.8235827	22381.0164048	502.705703786	20953.6485542	4209.04052064	4420.75141323	17174.4021515	4147.89724482	31702.895661	81532.4187953	82176.8581188	1344.82618849	24265.2105686	15074.8625856	48403.0465668	2098.16264543	101605.035152	9723.0364193	73390.2674006	4504.74128067	5187.80678497	16256.2413715	14054.1335851	107052.384646	450.511018693	627.649815893	12871.2843572	11557.5065084	0.0	24219.2361466	45754.2586961	539.308901181	1676.74183741	12435.8359819
dut	8531.98000183	9414.25229899	40047.3810272	18106.4048191	1659.24688824	32782.3952377	14942.0588328	23670.7377687	18664.2990912	48412.8413522	3260.93267897	7548.79715338	3189.62827811	45640.5230149	3454.89640417	3565.30601666	31669.0829553	15967.6303488	25165.6997879	10586.4522402	15162.6523143	7518.52006535	11026.9806381	17214.1178297	5303.88613739	1467.12346544	91255.1165449	84458.277541	1382.24857745	5600.09070089	7594.15981013	1250.32474446	1799.95544974	32873.2221514	10782.9965599	28912.2259149	9073.06091298	1232.56170986	684.693709416	18130.1553474	12905.5108372	5028.26701962	467.793376691	8188.09872517	0.0	189.959340105	10928.2182292	7961.76845722	412.095891075
duz	8721.4905901	9345.77250386	40450.29741	18366.1429032	1703.01504055	32970.9196339	15181.8070017	23962.3249392	18953.8374378	48906.8629594	3389.88708299	7726.76015379	3339.33720567	45725.8088757	3601.3897443	3698.86893948	32013.7340292	16206.9311148	25454.4031963	10784.6866516	15385.8652093	7691.94278261	11178.7232705	17455.9148225	5443.6065479	1647.22728111	92015.3005569	85168.6713752	1427.37255566	5749.69020348	7833.44038794	1072.65269017	1886.4417644	33241.7766923	10992.9444662	24013.7598037	9261.27529707	1092.26958419	807.993350496	18377.9312445	13119.1733958	5188.4247482	646.969865546	8060.21684864	189.959340105	0.0	11111.5713298	8196.2369718	264.037060776
dyu	4322.03220723	62850.5782073	21813.8814253	527.98131849	30591.5362696	23870.6138905	4670.47486838	2691.00362314	4920.93510325	5593.61495071	20864.6422558	33579.9956631	104574.190234	42823.0266841	11992.3045187	81660.3790009	22731.7427635	428.293830658	20839.4778849	4472.7614454	4257.55152839	17896.7747838	4304.51529299	32695.2001064	85014.5196231	85608.2861998	1216.23016885	25148.5025039	15879.936326	50760.4565818	2613.08077615	105224.40836	10258.5948456	75660.6845869	4634.04802978	5021.45408928	16711.7018294	14514.2739962	111309.533917	231.228068603	457.888325582	12995.7125446	12093.0649347	539.308901181	24807.0219904	47827.29432	0.0	1551.06707752	13300.9157357
efi	3653.41217564	60612.4379131	22706.4210699	1092.93628909	26608.2001618	23542.9907013	3299.45038896	3563.23192707	4282.58814271	4822.1949392	18866.8754548	30274.6068591	99030.4561153	40960.3744251	10186.0629271	77489.022169	23639.0662095	1948.79067141	21777.3715677	3323.51223614	2745.58116046	15284.5995264	2944.75548826	30076.8052076	81594.5341637	79188.6727899	339.260911879	25225.258505	13104.9372069	45598.3904433	3440.80745566	98239.9791875	8207.84847068	72102.5011498	3221.5875719	3512.87823565	14584.3021829	13852.8821773	105152.626403	1377.87680413	1119.57810606	11063.6561277	10042.3185598	1676.74183741	22195.6642249	43210.5686962	1551.06707752	0.0	12045.5851382
eng	9227.54357153	9475.3126951	41372.7693394	19106.6301909	1948.26848829	33603.865472	15595.930181	24399.1009439	19612.5794578	50321.908139	3653.27265986	7955.97041163	3596.79376047	45964.391857	3860.30631116	3961.56906434	32694.9226869	16957.6029369	25892.2389974	11287.6320686	15867.4130866	7928.87181923	11920.9668318	17648.0719866	5705.04068868	1874.39530442	92654.9806191	85563.7325969	1674.68196936	6007.45851349	8270.64538287	1025.58017664	2146.90018677	33355.7598424	11488.8129134	34096.3290919	9455.98341566	1149.7228013	1070.89297448	19125.2674977	13611.9377758	5439.67435467	789.38996091	8257.76317576	412.095891075	264.037060776	11618.8902953	8657.68767872	0.0
est	7680.07173105	10014.3948236	38604.2855245	17110.9972121	2044.95414746	32996.1623295	13554.0760079	22558.990303	17323.018647	46993.0892386	2597.75323558	6246.57559176	2313.80788091	45415.3494884	2589.78490671	2825.20119642	30109.2236996	15162.4244587	23717.6439827	9633.55608867	13950.6860044	6259.85137473	11768.8279382	16055.6679834	4405.27548589	569.296085641	86952.2390676	80108.697683	1861.97201186	4598.71177071	6638.46623615	2661.01434828	1836.01317186	30292.1508734	9740.88657217	30508.1712659	7663.12390322	2536.28297928	1223.85682561	17395.0108296	11806.5307599	3939.45465119	1009.4993142	9645.49070971	1437.20375782	1626.91553585	10234.8157897	7257.36436474	1797.6738945
ewe	4140.34620894	62498.4285402	22334.5351454	185.498352769	29339.0391491	23133.4215632	4154.12107762	3146.9198928	4762.52602694	5382.15544227	20338.3959807	32425.6792392	103156.634091	42018.2906017	11202.2466763	80377.8917592	23252.7118351	1106.65628557	21364.2593102	4069.35647831	3577.44680007	16941.857965	3792.37985078	31851.7227893	84368.6822095	83740.7393215	597.925706128	25214.9384866	14919.1177512	49133.9292708	3047.89802557	103125.731636	9545.8580601	74535.5907286	4093.81341904	4340.44783114	15945.9086344	13857.0042638	109734.58439	574.868883851	375.312984289	12176.3201942	11380.3281492	996.583729388	23817.4242307	46385.9963789	682.174808576	907.740784248	12992.4917584
fbf	3639.27474036	59011.031602	21409.1882911	845.086197027	27489.6282907	23433.6417165	4152.58057768	2304.5821763	4234.86031341	4912.82002274	18813.0155051	31430.4953061	98404.7881532	42226.257213	11433.6558634	77041.5120566	22446.6961799	828.663158465	20841.8296363	3867.63432606	4102.61126949	16354.2130461	3787.22559522	30820.7072385	79830.1867967	79734.560863	1056.78338444	23833.0777206	14205.3654683	46532.3299195	2200.61372762	98962.4125348	9099.75724828	71727.233554	4142.4019622	4868.21370732	15635.8878723	13460.547052	104454.715924	485.394693523	494.484081151	12349.5542048	10934.2273374	363.162543744	23420.4161588	44103.2904996	687.76766274	1373.52347617	11928.4636941
fin	8259.78057455	10344.6466363	39579.468009	17982.2948308	2358.94656526	33601.6425014	13841.7516942	22907.5961766	17948.6121689	48597.1521596	2901.52172164	6334.40258711	2589.061552	45705.8940624	2861.64570681	3114.9123029	30699.5331138	16080.0511378	24017.9556598	10183.8445159	14399.1552155	6370.4027503	12713.6932435	16066.3560214	4647.0664938	906.707273731	86632.9915494	79451.5323292	2162.22725616	4813.44104547	7283.53909788	2794.59711489	2168.30106957	29835.8591542	10274.2663553	42529.6258805	7660.78311482	2718.32908257	1468.21585603	18359.5927434	12312.7856407	4134.91659867	1083.37873592	10116.9913119	1545.64827918	1729.38689487	10862.4447318	7914.8646037	1859.06305287
fma	4777.97026381	64412.2956843	21763.4011481	1756.69261243	33396.5388119	25518.8454045	5633.30655128	2094.2764789	5304.97096317	6035.98459161	22144.549318	36065.8726826	108308.375779	44441.5985307	13592.5140689	85166.5318494	23528.6187537	806.401110235	22489.1860137	5269.906142	5479.39124896	19929.4673648	5269.99930447	34516.5071955	87349.1734533	90065.1225145	2407.14729236	26183.4913753	17883.1699356	54501.6832069	2080.95469988	110222.897643	11700.2026356	78748.0687248	5633.84737529	6245.13884906	18237.1571697	16580.5227114	115462.488172	1370.59508611	1627.54441575	14630.3579888	13534.6727247	1138.2676345	26872.6596839	51093.7740222	1230.93941819	2746.40762908	14057.0094884
fre	8721.97952859	9008.17704538	40669.0599434	18331.0249469	1620.39606916	32973.2576184	15414.1463872	24373.6650642	19083.0228885	48877.5308465	3475.945247	7964.05328184	3486.84843928	45731.8377921	3736.66722338	3795.03946553	32293.8637209	16104.2661184	25830.2144755	10809.8016291	15498.8810671	7908.11257527	10956.7651562	17970.4088823	5547.24942123	1924.60871835	93555.1032019	86811.6279552	1361.95217221	5882.94673528	8068.40246437	678.615785431	1893.06359894	34169.6205146	11060.9804448	35031.18186	9563.52423194	694.968291528	972.718776576	18317.0530247	13197.7239089	5359.61466159	1043.1050009	7563.02600906	575.347422947	408.955539828	11104.587921	8396.64127399	467.138775821
fri	8693.65344047	9484.61085269	40323.1329898	18346.1694283	1746.24256264	32978.8735864	15052.4555425	23777.1497639	18861.9651857	48865.7228902	3339.23734111	7599.89646379	3260.66431657	45716.9430983	3527.18585901	3642.15866283	31860.1563388	16216.5731723	25271.9523789	10744.5921643	15305.4000059	7573.9983721	11288.5758634	17233.2604402	5378.29019119	1518.57157451	91314.6195016	84430.5111129	1469.22035565	5670.51358997	7713.06796105	1259.43577475	1886.13653174	32823.9414485	10935.4917843	38506.3933624	9107.10098539	1270.88052652	767.497617283	18376.5073652	13055.5973471	5093.49285914	464.011639636	8284.4791403	87.297615819	187.238035006	11092.3402603	8094.4893787	356.164615386
ga	4238.16897337	63051.5523152	22432.5593844	150.921141132	29784.924304	23133.2992932	4229.60478046	3206.97029304	4860.52291631	5479.17010204	20631.5619812	32731.3280167	104039.236343	42095.3555405	11273.1770168	81063.9289506	23350.3368589	1106.20563898	21458.1570563	4157.4479487	3597.96295821	17196.2723403	3868.87014975	32121.5978104	85115.2623023	84583.0041811	668.672425255	25385.5792441	15160.6249389	49735.0868696	3110.64344878	104019.834436	9713.08088289	75123.5522496	4165.59904323	4358.59520048	16101.6438015	14018.5783929	110715.262313	603.445413753	436.29010978	12261.2308015	11547.550972	1040.88932691	24010.4098049	46916.9454685	677.996884331	963.547089863	13188.5625525
gag	5402.23979492	8624.85130062	34843.3751055	13685.7899469	914.252329008	30888.7572243	12419.5035805	21256.0337362	14768.8822387	40423.9781837	1492.75923886	6019.11282774	1475.13184242	44298.038935	1722.02642966	1800.01189803	27798.8045875	11465.0285416	22659.8675083	7478.12158827	12204.1752734	5932.90462469	8360.55155218	16172.2753975	3547.0075307	854.188673018	88427.7782977	83003.8008941	920.522973511	3869.3647202	6195.91164852	2514.67183123	515.946596615	32446.9531005	7735.24328798	23470.9971261	7760.54684041	2180.55630176	1090.88839871	13666.6875866	9876.25339544	3353.37534792	1679.03673708	8079.58421172	1768.23941143	1898.86413888	7790.06251039	6395.00399927	2161.69557069
gam	2675.23112993	58105.6276337	24771.8899025	4251.70133546	21383.553744	25857.1671063	379.359132401	5375.1497065	3013.90786215	3009.63817976	15335.0364404	27679.1027558	90884.6468149	39946.5907168	9213.33916522	74896.1305703	25773.8307063	4943.19629574	23990.2242348	1267.10767713	2104.6323283	16739.5525945	496.086252332	25440.9911698	77388.9640507	70137.6830473	3470.50074537	27007.2131913	10132.1019871	39623.8885643	5232.20281374	90486.6283193	4162.21945125	70369.2506786	150.437258228	2326.21398615	11550.8003326	15292.3649687	96147.1759753	4406.83417136	4166.01255913	9845.51828634	5996.68954035	4513.14067767	20291.6763477	36773.8346868	4623.56087211	3185.98789194	9607.06714757
gcy	3491.58246052	7401.19976715	32591.4055471	10916.7201955	1333.86434134	30385.2470148	11308.6195165	22620.5217868	12451.8325975	34935.4182441	1024.78090205	5754.1600026	1452.37096698	43528.8959704	1504.52707375	1292.70274697	25928.7413795	8348.20563003	22193.1524836	5636.25182844	10642.599737	5577.49466552	6860.33092642	18742.9290253	2842.51577352	2175.73705922	89817.9530461	85600.1412197	1585.95548871	3276.98149246	6326.27584514	3221.13956569	1105.96330517	34514.4707225	6172.33911379	32726.5300304	7701.88528863	2799.66826463	2237.91120594	11374.1239018	8276.46378884	2996.63675095	2938.82078003	7579.88636897	2904.34302615	2983.28820841	6076.58778212	6526.8928722	3240.50877185
geo	4144.09656217	8424.10309923	34242.3734321	12465.5686957	1995.26443081	32529.8727867	11408.2867717	22848.4082274	13794.6435253	39637.4841135	391.486495266	4779.71808619	213.140598345	44230.2908131	411.449127391	562.179709031	26901.3762309	10243.8634044	21782.7501955	6205.14414026	10972.5646471	4664.31590298	9730.66787536	17727.6717932	2251.88620249	1779.935877	88739.7584308	83278.8029317	2125.90205935	2558.33578925	7193.88930566	3803.62943707	1561.57733619	31791.0071383	6478.04394123	34686.4341198	6623.04645933	3441.90196492	2391.41561338	12704.971037	8621.70575707	2059.19790571	2884.42929958	9405.51991303	3053.1579338	3196.51240277	6589.20841685	7464.11639877	3456.54078629
ger	8020.64874546	9303.15032094	39130.9521409	17367.6153279	1439.91255201	32241.410984	14511.1922868	23220.3445671	17999.8514796	47028.1748062	2983.60140664	7295.97166623	2913.37545565	45405.6124112	3177.92279151	3287.51343554	30985.1596061	15222.7180268	24715.3151139	10076.5085992	14669.3949944	7258.84381106	10346.9679763	16997.3056938	5026.13594663	1221.40219558	90587.5315177	84024.2735794	1165.7458697	5324.01567223	7164.84776272	1394.28523626	1542.89139978	32722.3136349	10277.7881343	18637.573957	8851.7829098	1290.00723016	414.441020834	17386.3185539	12402.8111401	4756.63965962	444.779706578	8098.47815136	277.880740104	433.689565285	10416.8445825	7498.34283884	684.044276721
gil	3638.64671221	8136.48943739	36034.2499231	12303.6751438	2605.24960706	34046.0427917	11224.2035572	24210.9551887	13830.3931157	40436.5671574	584.721049295	4220.18254117	647.602356772	44472.2456626	375.602024665	265.613632501	27040.9608603	9958.24635925	22131.2185982	5720.83706675	10594.6853641	4066.60381505	10856.8473588	18870.3859497	1526.60354767	2500.8799608	90663.6502849	84982.8619809	2773.33109451	1861.57113735	8129.28458771	4472.4954027	2199.32924207	32004.7315808	6096.31758456	32416.0463512	6149.40639617	4091.8434374	3109.82506659	13851.8130487	8224.35192753	1457.63874419	3614.31819029	10294.2186835	3777.66884342	3917.05711466	6512.47514518	8408.21293968	4178.4371677
glc	10103.9089933	8778.94244211	43739.8584286	20347.9476584	2313.62679465	35262.6539099	16928.6309641	26327.0908205	21161.2528559	53009.8740689	4298.87929475	8896.27639868	4369.63530301	46452.5863671	4605.80293623	4624.00237189	34734.9707718	18049.9409737	27718.354968	12215.0328098	16980.4264659	8825.91258355	12922.5700367	19360.0892482	6365.43349547	2880.38852348	98183.5678836	90876.3472464	2105.87199766	6732.06688471	9577.70420452	406.554072981	2677.65593492	36040.6945646	12514.1577658	10063.368561	10519.386836	832.604305925	1914.77673015	20328.6739238	14656.2054878	6249.04659216	1932.37371246	7854.70968711	1482.16256565	1293.01087724	12497.2962179	9915.29171878	1165.7458697
gpz	7670.42778569	8801.79662126	38722.9621504	16796.7241856	1102.69070476	31635.1632893	14509.8321739	23428.6237441	17679.4528809	45920.5672759	2923.04942009	7458.67582353	2946.70753438	45232.8941988	3192.12071701	3242.88743686	30834.6675333	14553.4585812	24870.4180022	9761.52809366	14481.1567923	7389.64409486	9406.07217293	17524.6233566	4994.95347269	1503.91756456	91993.86084	85749.6413876	832.175178205	5335.17036712	7250.26183889	1078.26700534	1342.6237479	33813.4730207	10025.9354778	37171.9654011	9113.64186444	849.237917539	511.178407182	16778.5996765	12165.5719583	4823.82548898	965.15457928	7463.42143462	622.191736843	614.413282062	10053.180098	7524.31897786	847.755396041
grk	5165.86010717	7783.64486512	34668.1649298	13107.891093	280.124187852	30203.13608	12676.011135	22524.0446775	14465.7928834	38800.3377147	1860.95646516	6647.5147109	2092.5224664	44088.4974092	2263.12191012	2182.57465751	27853.9548477	10669.0519442	23333.9602157	7298.71262894	12220.8791759	6509.20543693	7155.47777697	17999.8832486	3870.22475268	1728.44933706	90936.321713	86071.9412191	557.082088276	4274.76085263	6414.46403721	2136.18266456	463.956811805	34654.3133992	7716.94134376	26107.9897798	8506.64229904	1717.50369406	1341.79273416	13199.9474629	9852.14262842	3894.67031344	2087.31900047	7141.49813532	1938.99209569	1982.77174997	7613.02836014	6602.66469596	2226.9157933
gua	166430.13618	2565129.2027	2165077.62018	1662553.02766	220115.387227	359687.990751	1185415.00416	1454346.74293	1217906.82183	341911.179571	408944.145375	1162437.9175	1485233.21024	1674.4825436	889562.040471	1140483.43958	238858.688927	202635.363943	1211375.28314	642298.833848	780299.62638	743885.916715	1022704.82456	1419120.54557	134432.4649	862492.131769	774341.049811	738774.633392	2331443.02471	2116246.29628	2396447.18478	1358161.76288	543577.889001	1107849.07608	1626460.04199	58259.5362696	642039.378905	1721767.15346	1515030.69788	2093868.9447	1989201.69948	1591935.73503	988645.364179	1393869.11428	312783.510767	184696.069633	1176615.9292	1713766.62655	1576986.63763
guj	5523.06521002	8026.66874035	46530.8930673	16830.2636696	5208.25503758	42314.7968264	11711.9464727	30219.0126697	16582.4987898	52496.4358357	3202.09284946	2148.43699708	3199.4685554	47521.4136685	2936.25127695	2877.50035698	32307.7412629	14107.0276156	28125.4672275	6247.61610565	10630.0687192	1837.62441159	18021.6742402	22614.0806721	1146.65928693	5019.908447	100082.514946	92137.3638838	5396.66545774	790.208321197	12876.7884606	7099.82390321	4823.54603403	33839.8243871	8358.54335178	30124.9614908	4182.30083748	6707.95695083	5734.1892965	20966.0942881	9089.88468661	1455.50175287	6177.65351886	15185.9099426	6389.09642431	6537.50155024	11388.7246282	13199.0920521	6795.87382601
hak	13740.7331418	11761.6099623	60474.3425545	28312.5359221	8687.18219975	52251.0385456	11284.7453023	35958.0828572	20179.1442113	75390.5927291	6844.19149783	2308.06771046	6527.09532024	51659.1974902	6386.90871893	6561.16830103	43130.3583806	26348.5421393	34414.0843575	14512.8701032	15445.401662	2629.11076254	29227.8634051	24329.3042677	5340.4806268	7657.91559563	102022.770466	90053.7728117	8750.84260655	4847.90250344	19328.4853001	10218.603238	8240.23406112	34591.832751	15816.9690124	32582.2158686	377.237493733	9966.79626651	8642.74315587	32304.5945894	16355.1671938	4890.08082157	8655.21247245	22328.5358692	9070.27656934	9259.68881656	19096.2391642	19800.029878	9443.44501457
hau	3182.3324495	57323.4742922	21766.379839	1092.29378131	24991.4582613	23135.5229291	3389.27633114	2778.48273907	3805.61782528	4424.4747717	17469.0932728	29478.6243121	94553.23774	41238.7234985	10473.5458359	73684.4984914	22766.6446431	1576.40011221	21022.9275804	3181.49309582	3390.70790053	14957.8387118	3022.99554922	29194.8912439	77309.567925	75522.275122	633.607132233	24059.2015567	12575.5754418	43269.8399268	2651.99887101	94443.8105971	7891.12237187	68798.0084795	3367.45587955	4148.87759408	14418.1215656	12852.177655	100175.377021	1067.62203692	862.196767476	11323.4654103	9725.59246097	1151.9280705	21937.8534506	41187.4959935	1296.65409748	804.337634135	11079.6999165
haw	160176.781609	70833.4742759	9857.1583999	189153.393689	114204.706988	8597.06681713	70458.3769704	28170.3976144	85462.2675302	59871.1804019	88384.0002533	119961.47758	37195.0690812	173925.353403	614566.116841	22101.6414258	9282.47110065	178894.082257	9153.40214982	495247.532971	559611.217058	540685.434508	55160.8039952	10432.127374	145667.037443	47609.3155889	25787.359499	7708.87019371	85902.2363707	119152.024257	115043.303473	47073.9821649	452355.278324	8650.90111836	170548.335128	44247.2517833	58208.5169065	214151.424335	49519.0359596	326363.339044	275754.572325	153511.955286	39286.2205266	65293.4064471	343741.896683	285607.129539	40746.2039398	143356.968989	77330.1978803
heb	402.1786321	44833.1481871	22079.0143643	4663.76592489	14568.8639029	24010.2306544	2412.92724684	3803.40316114	273.123660731	878.023871645	8510.78963415	23046.5740625	69373.332621	40258.9477804	9540.61530662	61029.606081	23292.4246333	4808.10647181	21744.3825056	1505.73855316	4667.52287538	12843.4410539	2354.05429556	22999.7361189	59393.0037619	54009.6622376	4105.23266543	24394.8725597	7943.50395515	28220.5594299	3691.30461247	71776.2021317	4588.30989251	58849.0424384	2627.68747458	5060.1444856	11846.9932664	11011.79706	72289.5455324	4504.08485862	4379.7174787	10180.2893552	6422.77998161	4308.74932082	18173.4579437	27813.562229	4724.03539201	4033.6804666	4805.95646956
hil	170275.641082	79728.4138297	1204.99023856	205499.819304	104646.845409	3086.36128521	70058.8225292	21575.8400794	87149.3902152	58469.96271	91156.1368135	126654.860869	32669.3569729	186156.650655	685224.373624	15650.3552047	1621.22203048	191079.618857	428.925056017	551299.049871	624009.442463	602996.982786	52757.2663854	1750.89271287	153679.21979	45430.4024859	25567.1200376	5401.95360614	87683.4538398	127209.967257	120997.875195	44640.3136453	502146.763846	112.937771226	184808.083617	24256.0045744	55762.0636421	234671.204203	47080.0009774	359397.815205	302529.017108	165685.026649	35546.2181857	64946.4150535	378926.642322	312445.166674	36381.5948449	153437.996763	79064.5171502
hin	6303.91575167	8542.57275921	47589.9891936	17706.6200893	5501.23993669	43048.1066611	11569.2167918	30488.5194173	16838.8996751	54535.7666752	3479.30981817	1608.64673934	3396.10735907	47743.5784867	3151.67128807	3153.69095357	33149.6804036	15287.0087235	28462.7464232	7006.19596741	10511.1338594	1319.55898554	19060.2715879	22484.4568534	1528.37926234	5143.78518292	99388.2693909	91043.9877622	5668.57941739	1066.00106605	13374.4861936	7362.64182681	5095.06646163	33265.3998301	8835.76920522	12292.1662644	3653.13322827	6987.9235933	5929.73891272	21964.1018153	9306.90571297	1533.59704006	6309.58018462	15847.8584324	6561.45425297	6720.56872228	12064.045791	13720.5741978	6972.66681481
hrr	2582.82823473	57942.7949489	25153.307418	4789.55579674	21641.5124492	26320.2270374	464.693880909	5619.28858081	2796.41388196	2647.54997519	14809.0035812	28001.6244236	90011.3742161	40307.27561	9558.11101145	74888.2924946	26177.2320946	5428.5700113	24417.2105143	1179.05797351	2637.20162226	17130.7813733	830.51546774	25584.7805449	77059.2966338	70061.1226198	4013.72482186	27370.0069077	10551.6251531	39595.8479962	5479.23176553	90317.3160232	4693.27375505	70443.3849303	531.876236493	2737.91311109	12048.0461965	15666.2747753	95191.9310492	4910.05052996	4677.85125687	10196.2515377	6527.74384414	4977.59311433	20632.3208467	36672.9215015	5132.51947897	3744.65433013	9189.32507167
hun	6316.76049481	8675.52368	36276.0225648	14882.2855046	667.169559867	30793.7204661	13267.6059305	22095.602122	15882.5574383	42371.2898777	2127.73694821	6673.0107464	2140.52155032	44626.2817477	2385.30722597	2444.09151299	28949.3977328	12645.1220911	23540.0195686	8402.22926393	13130.5806445	6593.7371462	8238.06662733	16746.2709337	4195.955381	961.013294375	89708.3153024	84018.7650492	471.716194204	4529.59426407	6377.48582685	1854.94099293	637.114091264	33053.2381228	8666.165996	24552.7004622	8378.58186731	1540.68176042	496.788830119	14863.2626005	10806.8738045	4018.72520637	1214.18645185	7685.42622301	1174.21093182	1277.73028493	8699.71497493	6574.61701138	1541.45758912
ibi	3670.44646926	60619.2905403	22637.3927565	1013.88771785	26742.107671	23479.7956734	3365.09210555	3500.77419624	4300.05412033	4849.42520052	18921.3188984	30393.8413624	99156.7748221	41041.0100118	10263.8914752	77522.4093022	23569.8901819	1866.00805263	21708.5235698	3372.14193765	2826.92588919	15229.0286881	3008.89264636	30171.2075266	81627.3225708	79375.3264889	256.651083477	25165.79057	13213.950507	45759.9702668	3379.62712721	98440.8532377	8292.48651354	72122.2816918	3290.53290086	3594.23172592	14675.7097439	13801.0467883	105292.551701	1295.10848666	1036.83508268	11148.2202252	10126.9566026	1596.51631996	22296.9151473	43360.9301755	1468.61248853	82.7840206042	12078.9506799
ice	11785.6366083	11194.6821571	45549.7076137	23006.2416662	3542.92336721	36879.7649153	16813.8353272	25635.846104	22397.5702741	57595.3231075	4821.39276555	8283.05966074	4591.79142793	47233.5187317	4869.36185845	5079.03076867	35267.0806451	21082.7816437	27023.7656232	13729.2075069	17865.4842626	8359.85732518	16637.3543515	17317.7314766	6696.04805531	2740.99394799	90930.3227573	82271.9890649	3268.18413493	6881.06543564	10532.6350265	2597.97793202	3608.43178423	31035.7309755	13821.3387185	29855.0609865	9343.3489082	2849.8200455	2489.06914027	23288.1408505	15850.6978089	6205.11448969	1763.59563927	11397.2466012	1900.32830052	1911.98092765	14303.4376698	11088.5508192	1738.46423114
igb	3641.05230732	60354.6152331	22514.9962053	949.996545203	26678.5998358	23390.0813295	3404.80146003	3402.66200552	4270.7840481	4831.80488503	18836.8712489	30391.6526412	98860.1954136	41107.2301355	10329.4333313	77233.9943477	23450.3404232	1779.87196099	21594.7551981	3384.46849064	2921.37291458	15262.282626	3046.19078642	30146.9815545	81295.3147109	79173.3975011	172.264597291	25032.3283792	13225.7217616	45656.1199914	3282.02015511	98238.1825143	8309.04003663	71867.2804044	3336.40016919	3688.63718183	14707.6764253	13670.3282816	104962.558626	1208.56299428	949.89715101	11214.8830538	10143.5101257	1500.33027595	22329.9430922	43275.0999909	1388.25778388	176.616776987	12018.6586981
ind	183218.119539	86568.1053203	1391.29820264	223606.703612	128660.505258	3532.3431599	74484.0176866	21871.7290224	93155.4090618	63540.1237222	99387.9452043	137553.497597	33632.3943046	201329.014854	744659.801122	19398.9076453	1948.91197494	205602.921003	1841.65627867	599668.711544	678702.398893	656109.115527	57512.1364511	465.957966662	165040.874558	48348.0014952	27670.2870981	5924.29697742	95773.8802501	139220.684077	132249.948983	48519.7847498	545773.954452	2280.66652253	201334.144236	40365.5459769	61106.0703943	255939.735889	49623.8619983	388815.678943	327204.409778	180630.263578	38540.7364665	70406.7098473	411488.067103	338683.296698	41710.9709747	165466.79992	84770.0255497
iri	10299.5178077	9781.85549453	43341.1769629	20684.2646772	2483.45205255	35010.9087615	16451.0863449	25315.5238156	20998.5146735	53358.8042393	4201.0622904	8418.18122296	4129.27015756	46474.1812973	4395.93272542	4507.04530439	34139.4816318	18560.3562249	26810.2999461	12350.9540166	16878.0962843	8408.77596517	13528.1923148	18033.7158064	6246.23587304	2357.93228339	93971.4328454	86349.4057713	2213.2492939	6538.74939361	9233.71685367	1171.80485979	2697.86871945	33559.1858632	12535.6683478	24926.3683619	9837.19931044	1456.9860797	1619.18108583	20721.0904125	14650.6464232	5955.75073724	1205.27319394	8934.76691075	942.413772012	816.09815993	12695.1455872	9659.65558532	552.515296386
ise	3801.09515314	61095.521388	22513.064301	752.0100832	27488.589689	23341.533348	3610.51900653	3365.77371282	4430.33883843	5005.19463098	19319.2784335	30977.3826827	100255.819959	41329.1093638	10540.1326804	78215.7762225	23440.9698816	1615.99270006	21572.9884196	3583.03321813	3063.64716465	15733.320992	3251.90650507	30661.5435214	82339.9874538	80605.6538241	91.0299218286	25113.4291648	13716.3546865	46713.9485075	3250.38271319	99750.964872	8667.73042122	72694.5535598	3541.51238721	3830.45340939	15058.3717127	13781.3592583	106512.69189	1047.32507758	791.276996634	11452.8626503	10502.2005103	1377.10544912	22737.4178958	44224.7907898	1211.98228599	342.46783564	12335.3089433
ita	6965.85298257	8291.45822907	37699.7353783	15732.6168037	697.138651474	30683.7537811	14131.8810692	23378.3571449	16847.0746986	43880.654726	2683.85487979	7373.26248809	2797.59191894	44916.189465	3016.80473417	3009.8639875	30158.036216	13394.4567006	24665.3380386	9082.05469708	13909.066362	7271.98074199	8449.7719192	17928.7838349	4744.80574707	1691.18537089	92602.8452038	86813.0528288	487.833173563	5120.13962866	7104.54041216	1218.21671045	1061.88091127	34607.115633	9416.25517346	24414.0231338	9125.38537901	832.604305925	811.349520058	15727.4294185	11559.8535551	4668.57226212	1452.57305442	7148.94406222	1146.67510754	1130.26884042	9365.72957114	7333.68045282	1343.46016165
jav	189163.386858	88076.3222647	2004.56582213	231309.143435	117049.079663	2691.91290456	77861.6659823	22939.5020478	97142.7441441	64780.736782	101847.931837	142711.01421	35807.497345	208265.699226	768667.715519	20104.0655951	1360.46467494	212157.875108	2116.50847469	619408.818434	700881.25293	677678.282777	59501.5891602	924.044205478	170376.45509	49832.2972031	27375.7401961	5020.06328888	99435.5818026	144937.994876	137131.024109	50735.0434935	563685.000982	2376.13768572	208426.897272	25705.6864487	63122.7966427	264861.549285	52408.6518253	401965.144142	338524.814618	187113.329828	40649.8191471	73231.6553776	425131.306127	349887.788576	43025.8157111	171909.710466	88774.1889499
jlu	2466.20006214	56037.83672	23503.7378719	3230.08755363	20477.6428682	24597.1197786	1120.45699328	4522.65498064	2978.61968302	3231.01300037	15070.6550425	26650.5382702	88906.3337617	39698.9725436	8984.33691516	72410.916941	24501.151291	3913.3949897	22717.03337	1409.0520379	2001.70006706	15245.1157294	776.626711009	25690.6444247	74836.32256	68478.3868781	2451.6764592	25749.0929745	9524.41967074	38229.7165792	4378.80244635	88000.7951781	4950.09969246	68126.9151586	1046.04818807	2534.30621883	11591.6509283	13784.9949683	93925.9848128	3376.10759824	3135.88093962	9641.93448724	6784.56978156	3488.75498415	19695.2671683	36103.9285249	3593.24811666	2181.18579533	9504.38899181
jpn	16852.5018563	14360.7286663	63334.6365308	32445.9022383	9411.25711626	53350.5115196	14205.2804858	35937.4518549	24370.2142571	81650.0280981	8040.38642416	4572.05525186	7588.52865063	52409.7377239	7558.89059013	7843.33190809	45578.1891627	30730.8457161	35032.3100322	17780.9860415	19030.4436748	4943.61791304	32214.7472432	23038.1384031	7181.71447905	7992.55566426	100733.255445	87493.7229285	9363.49238414	6727.7310646	20755.1078775	10364.7243177	8998.39273597	32414.7443364	18679.8004662	31904.2521334	3013.98941251	10275.515562	8941.35715886	35828.826498	19472.6903125	6482.37741312	8647.4510586	23745.1918112	9114.43958721	9293.43215441	21648.9376335	21311.0083423	9384.86400481
kab	4363.49853923	8568.39518575	34160.3115356	12717.9511729	1947.47719231	32463.5546055	11497.7217226	22660.3760602	13966.6906235	40029.1516806	555.974633223	4838.86739415	268.091672501	44273.4025566	530.853636643	729.675813367	27045.2073564	10545.8775286	21874.6754482	6408.52677855	11127.4948146	4736.63392316	9803.1283138	17457.0274788	2388.67603232	1622.45843666	88371.7893688	82828.2217225	2057.92415253	2676.36594712	7115.93068343	3716.40353474	1505.46037451	31571.0057779	6647.81427126	33341.8575557	6651.087035	3365.66655422	2272.26763961	12698.4799921	8789.70317522	2146.35608852	2740.28905246	9400.90615792	2925.13264024	3073.32818186	6839.31666841	7392.10173395	3331.42675375
kas	5927.55387818	9178.96342683	44955.4056521	16419.8849896	4916.36713814	40795.8568998	11246.1277079	28502.3154436	16177.8870553	51864.3098624	2941.32764137	1859.46423537	2727.16215927	46566.6038784	2527.34519755	2635.20701527	31491.9941985	14572.7233141	26662.9381533	6973.22839446	10608.3578504	1754.70651249	17704.1617305	20836.1764156	1489.94092472	4323.26922527	94656.3025774	86649.9444846	5043.63030247	1050.90823237	12183.3125396	6693.30364865	4483.35357134	30903.5373998	7886.95764135	36929.2452798	3792.89527875	6351.76283398	5184.91167726	20610.8426054	8622.46696386	922.709012058	5481.46156123	14840.5967184	5777.37363743	5947.79551164	11207.6383169	12555.8828819	6188.90984342
kdz	175120.330018	82313.2854388	801.360802752	212227.437988	121193.714098	3006.90025849	71826.6359879	21402.2082074	89544.4937748	60041.3633827	93982.1176883	130845.32442	33129.0716151	191904.454589	708536.300386	17042.9305912	1310.75240023	196551.597894	525.3654714	570219.945925	645439.498921	623799.749144	53844.5901789	949.970739907	157896.618625	46527.9778891	26229.5708221	5437.11428968	90416.2749089	131703.190988	124985.276466	45722.3214209	519185.789598	878.223056682	190908.412201	37666.4227579	56841.7251425	242653.403089	48167.0057205	371148.751665	312398.083265	171158.065132	36600.2312316	66655.7129302	391574.637367	322584.001315	38401.4603323	158288.742113	81406.1020954
kfy	13693.3265084	13381.6797018	55796.9026324	27503.5881156	7666.36385321	47508.8107688	12838.5577512	31788.9589522	21298.3160238	70971.7257078	6344.19416882	3651.53185326	5877.26396948	50366.5288752	5866.97612556	6168.29353232	40015.4132681	25866.4948697	30953.6711096	14737.3731146	16398.1809631	4016.5306999	27072.8333903	20594.820999	5727.71462969	6261.69716398	92823.0502601	81288.693242	7621.48305746	5318.04014059	17340.0150887	8685.51349556	7253.43720645	29527.8007703	15442.6618421	29968.3780796	2932.99209735	8568.44842222	7222.58667042	30694.6931464	16387.2168562	4950.41428756	6974.93679744	20360.8054906	7438.15423972	7621.67185596	18268.7237592	17886.2417604	7734.13408711
khm	172300.831509	82338.3634456	780.050551123	208499.731111	126037.008226	4453.26003746	69782.3816907	21459.5655827	87140.6324921	60382.8204733	93604.3608077	126983.874991	32400.4198741	187304.73986	693867.59006	17895.2282743	2731.03044758	193372.492399	1554.87013357	558068.484499	631849.609553	610569.466761	53958.2509121	1366.93510079	155436.727102	45801.8915529	27332.9780052	6900.12845841	88596.9297294	127822.690231	122446.717315	45231.0774141	508113.149128	2090.12772543	187540.312309	44307.7518141	57285.2025336	238206.482241	47078.7469939	363947.174183	306275.32674	168149.572226	34536.8167299	65804.8619378	383019.245797	315467.037687	38894.1510299	155042.841472	79598.6293976
kik	3473.15218149	62590.8673171	25759.8653281	4293.39056062	24195.4091999	26673.6662896	1203.32329273	5896.56800021	3837.02607543	3829.03394144	17740.3229198	29424.6263967	98051.3278992	39933.3006277	9193.55015597	79862.1258645	26722.8394232	5099.2596537	24892.0324052	2086.51907163	1393.34629643	18348.7291891	1253.34464743	27850.8425551	83460.9998566	76256.1723831	3522.96330849	28059.11144	11225.3114772	43585.0510284	5752.7157027	96989.8241134	5782.09466342	74542.3006139	976.501974984	1504.07535708	12118.6721563	16919.9449116	104106.802418	4535.47889736	4280.52078884	9827.03871224	7616.56475252	4724.31014717	21119.5992403	39947.6661283	4732.42368372	3200.55494246	11224.209433
kin	3559.82214878	62527.3954807	25187.043564	3595.33383129	24306.4275004	26037.7657554	1601.56052409	5492.96945331	4024.5921598	4160.36303257	18207.0674375	29008.1639665	98780.5556898	39706.6372179	8989.4215989	79670.7902831	26134.3468439	4443.05936117	24285.3025954	2318.9444262	910.332361319	17794.9733439	1465.23341087	28350.1307667	83531.3553026	76966.8171872	2841.77654823	27540.0971314	10597.6272653	43722.5449923	5350.70529995	96979.6079629	6278.65338946	74283.2573193	1388.61059575	1404.88599801	12355.3629675	16357.3036088	104903.737922	3873.10653168	3615.06924505	9634.14841394	8113.12347856	4103.1888839	20835.3347413	40716.0259059	4057.98616055	2509.33383091	11584.891665
kji	3656.52127236	7948.23189695	33960.4040448	11771.0959089	1911.56124843	32167.5381879	11275.1900384	23061.8915652	13261.4929861	38015.1441594	142.293468819	4926.68723526	629.253914503	44041.519365	624.710585891	443.049390736	26479.1976948	9356.23430855	21729.0166309	5771.93305285	10682.5237522	4774.32881401	8969.74355493	18341.208937	2164.36471868	2073.51574905	89646.4949168	84585.5932237	2095.98463601	2542.81328474	7095.48700728	3799.28904366	1523.85346903	32792.02543	6183.62496047	31776.2476457	6841.70652357	3407.89097483	2517.48400316	12357.6048959	8311.96289148	2164.83273096	3097.79774018	9001.12571361	3199.44506565	3322.67295427	6070.02429255	7338.15779653	3586.57164236
kkn	6818.57819204	7567.68118889	49805.3106529	18833.7267629	5903.41210861	44936.295352	12318.3173486	32351.2646126	17749.9556115	56825.7180813	3945.23906895	2306.001669	4007.03510143	49466.3491482	3735.37186139	3628.94218742	34953.7656709	15963.6265435	30227.420484	7660.96766111	11288.7878852	1935.25763178	19888.6804452	24185.2466692	1881.0863231	5854.03915855	104965.70381	96459.4668015	6112.78547805	1639.78949249	14282.845981	7810.11828571	5546.60384019	36299.752201	9800.92049918	38193.4325368	4174.01717973	7402.62389182	6516.86947383	22890.0004476	10490.9920405	2336.79295441	7001.17205588	16457.2902709	7184.90249565	7324.45978894	12701.2524045	14593.5711064	7586.05098248
kky	164914.35974	77920.629319	1125.04369704	198252.499479	116062.856898	3853.27687216	67618.6032918	21269.5394633	84077.298387	57312.150147	88734.579069	121699.174825	31660.9162177	179704.958809	661080.249236	15742.2293018	2359.02723979	185086.464924	740.71762886	531578.033618	601760.935848	581380.348762	51310.2850372	2076.4646876	148949.811039	43957.5975761	25676.314935	6143.02109437	84444.1443444	122022.020592	116494.820518	43079.8471372	484321.365366	836.68445903	178192.636383	38831.3790171	54324.3770861	226160.139196	45439.6876314	347015.667816	292042.487491	159701.452006	33749.8950948	62754.0759547	365524.351978	301570.366693	35841.5963511	148006.447873	76160.4586227
klt	177449.759791	83435.2021797	897.985035485	215440.198818	123191.74109	2947.50830844	72770.0336919	21402.81408	90778.9944663	60828.887802	95351.8480824	132953.646997	33431.0074301	194778.579878	719561.309323	17635.5444676	1224.96785719	199172.130653	835.665767494	579207.23395	655591.198896	633660.346132	54401.3703215	659.473625094	159934.94541	47084.7690683	26476.7234907	5393.16397085	91968.4140789	133995.110303	127119.621611	46315.1553638	527299.768661	1179.73394571	193830.070043	38208.9348125	58031.5629245	246448.369894	48760.044523	376690.541254	317066.563891	173788.619987	37253.0388711	67539.6498605	397650.895518	327495.847516	39285.1771962	160628.39884	82581.3468727
kmu	165881.377134	79921.1363601	1541.12982624	199592.32154	116677.011425	5344.79299163	67382.0761477	21630.2631703	83916.5579537	58810.4573948	90384.4597384	120219.936147	31733.7696316	180053.712763	663551.031094	17632.1791503	3629.97435513	186129.269028	2181.7922018	533518.3085	604004.357573	583547.983776	52390.291488	2361.40168381	149841.041722	44312.0210678	27387.9486628	7778.86811134	85239.1640277	122219.201125	117441.413623	43737.5888008	486034.280116	2650.84759678	179456.671733	39066.5999892	55633.3536068	227651.534679	45588.3277561	348452.682024	293252.141567	160889.700645	31891.7228627	63487.6043291	366706.759751	302449.627623	37807.3329105	148609.808262	76460.672169
knd	7319.05691581	7632.15500807	50897.3961876	19549.5900881	6157.3850669	45785.9720442	12422.7769733	32936.4734164	18110.1830202	58434.1334106	4193.97306774	2217.39712805	4245.42392303	49814.0976966	3975.27463173	3876.33538343	35794.8776483	16719.8730512	30815.4469336	8134.22141162	11451.6732952	1842.37525782	20650.3510768	24514.687689	2125.79726289	6086.39305861	105923.848634	97161.8438415	6365.43882753	1860.79051994	14767.1404853	8063.71492792	5798.45179306	36674.1268224	10261.0160404	26728.5467207	4015.78704772	7657.04544161	6761.84733123	23641.4527287	10896.7627197	2541.12071166	7237.28156497	16966.6546971	7427.74056783	7569.02738762	13204.4133845	15082.0577596	7830.12951323
kor	14886.3518087	13350.5941027	59957.7744851	29582.3306945	8631.18049972	51069.5362625	12598.6361968	34510.3473817	21841.1537161	76263.1046568	7115.75990133	3522.96398049	6688.38134881	51488.7963145	6632.66388032	6897.11377136	42958.5144771	27842.2794166	33432.5672575	15800.1198238	17060.9431471	3896.53363719	29672.3153706	22533.4501818	6137.98068331	7305.44989924	98199.5260411	85882.4097763	8615.73320238	5677.73621689	19204.258274	9787.60797408	8201.5180339	31920.6836716	16738.6451744	45767.3815475	2156.39304455	9641.26042137	8285.05612755	33105.4890903	17498.7225724	5463.63837315	8090.30277098	22245.6592157	8548.40241655	8734.65927667	19780.3032449	19734.9440219	8860.96361817
krc	4375.20491493	8530.67049151	34052.0384319	12667.9414638	1826.49938082	32197.6324152	11533.4828782	22486.5837599	13919.7613417	39728.9092275	570.017773796	4959.0957046	382.415208672	44221.3050387	631.990865284	789.479378001	26993.0362153	10474.893467	21870.6014961	6429.75676359	11163.5179908	4855.34753677	9522.02107762	17365.9256158	2483.07284537	1548.95859837	88318.6850646	82857.8078556	1937.83582643	2781.50185061	6964.47295434	3599.71093172	1384.52834004	31721.6741865	6680.49499947	25494.3513505	6771.6872037	3246.87129666	2166.18372147	12654.0844051	8823.07428167	2261.72725408	2651.15625686	9201.52311755	2824.07212664	2969.53946067	6816.4297957	7231.78249408	3228.74434273
krd	3469.11290971	7795.73810453	34559.7207351	11726.7370137	2153.62574252	32743.728395	11223.7178083	23604.771295	13275.0367001	38281.473334	281.486518438	4749.90162054	754.043512111	44158.385052	636.028924688	315.031422542	26550.4790368	9233.8418901	21859.6883673	5596.54239079	10553.8354429	4580.62456055	9368.47188546	18819.0727226	1911.94041182	2351.83741405	90487.0449129	85361.1272756	2351.31646918	2311.06174209	7438.48721549	4052.88266557	1783.42145504	32985.4795034	6074.25012104	27125.7086471	6697.09036336	3654.58408348	2798.10459868	12698.2318817	8184.40185219	1990.44194732	3382.38824542	9319.73527973	3480.93397608	3601.99622191	6007.02226856	7684.31641604	3865.99762876
krm	7010.5118476	9530.18126291	37423.3760807	16067.1122918	1562.79599656	32129.3649973	13307.8286814	22129.2779417	16611.4638034	44947.5859838	2276.23134466	6284.5485939	2070.77040706	45051.7156822	2347.91787614	2536.51602294	29459.6429962	14027.5570581	23448.9379893	9014.24198435	13489.0051049	6263.47799242	10408.3347024	16091.2631393	4201.02311961	213.104655284	87683.3551615	81305.1212941	1391.35042795	4443.49083014	6186.87020491	2396.19381514	1353.25481715	31141.4243243	9162.30916904	34723.525499	7820.30865805	2206.53431667	849.539829477	16194.1222057	11265.4707444	3826.18476522	953.199310113	8915.3626594	1267.8831219	1451.04366835	9480.82309907	6400.54287151	1671.82534736
kse	3517.84473025	58148.6239338	21274.9189811	1065.0893792	27055.3903015	23526.9871296	4164.7078154	2089.64139064	4102.39151868	4793.62658777	18435.8077831	31202.9121548	97240.2622101	42287.0939388	11499.9782109	76353.4887539	22385.9736172	896.947739268	20877.4535552	3828.7356137	4245.77680368	16268.5697804	3801.57800526	30582.4571708	78712.1960062	78772.3165552	1240.18203819	23481.6807238	14049.2588585	45908.9349886	1983.24177718	97960.7865223	9004.53485343	71168.2173949	4167.64944673	5008.63000499	15576.6935693	13422.5359471	103161.182838	676.35664382	715.924893661	12401.9364901	10839.0049425	394.245021768	23335.4622277	43556.8143225	852.398725231	1542.32812102	11661.645483
kul	2675.23112993	58105.6276337	24771.8899025	4251.70133546	21383.553744	25857.1671063	379.359132401	5375.1497065	3013.90786215	3009.63817976	15335.0364404	27679.1027558	90884.6468149	39946.5907168	9213.33916522	74896.1305703	25773.8307063	4943.19629574	23990.2242348	1267.10767713	2104.6323283	16739.5525945	496.086252332	25440.9911698	77388.9640507	70137.6830473	3470.50074537	27007.2131913	10132.1019871	39623.8885643	5232.20281374	90486.6283193	4162.21945125	70369.2506786	150.437258228	2326.21398615	11550.8003326	15292.3649687	96147.1759753	4406.83417136	4166.01255913	9845.51828634	5996.68954035	4513.14067767	20291.6763477	36773.8346868	4623.56087211	3185.98789194	9607.06714757
kzy	8441.86886322	11050.4821429	41137.6063592	18634.5741135	3463.13971141	35690.2161819	13033.9520283	23832.2469401	17826.3998615	50912.8076569	3040.10050975	5097.54757882	2558.26314396	46202.8991485	2755.84082351	3102.5804349	30958.4265358	16947.7267849	24082.4289252	10168.1276569	13915.2857152	5200.94589157	15390.026781	16305.4194264	4143.56742404	1928.13527145	84785.9037004	76918.8571218	3349.58322492	4144.75963558	9276.79630367	4288.3523713	3124.47001374	27895.0837522	10240.9582796	25319.5504743	6218.6118844	4170.94874911	2838.64136999	19840.9259603	12100.4148692	3416.0211646	2590.45631978	12296.3339268	3046.82880349	3233.36927191	11535.7002222	9839.35496288	3368.91002218
lat	7456.4435356	9786.96649163	38168.1871247	16735.6616287	1802.11747284	32577.345327	13538.0190667	22404.0385044	17106.9578661	46200.8448935	2501.95756896	6349.9723399	2262.89651775	45270.7142194	2540.70798799	2749.80363439	29916.9908737	14738.7924235	23673.6417901	9438.28398001	13837.6596614	6346.82887146	11117.5680251	16100.7200245	4381.65113017	417.877268452	87448.1408526	80804.6033078	1613.1906742	4602.29751224	6186.80331081	2451.43337385	1613.88188752	30775.8792581	9565.55482853	25236.2363549	7821.4076308	2306.13303029	978.198159141	16927.5170603	11652.027646	3964.12674727	864.820750651	9235.90589556	1254.05504031	1443.54544037	9959.41438796	6818.8272121	1636.13159466
laz	4091.02499527	8306.1968602	33861.8354953	12274.3058892	1793.64190756	32046.8207934	11432.2111327	22600.5422784	13627.9850739	38908.7278232	374.539252638	4981.95924874	427.796792573	44112.465517	597.691863611	648.211609966	26744.3683779	10000.209025	21764.8458103	6171.97989346	10977.6890077	4860.02307598	9176.92436795	17670.3886566	2389.397448	1711.51043038	88728.2206801	83457.8479934	1935.07879391	2719.80303632	6941.30943573	3623.32928083	1365.8161233	32147.0340909	6477.36394722	34569.6872653	6834.84191111	3253.93085094	2247.20376491	12428.3693863	8620.41655368	2249.10072412	2778.00366299	9034.63694437	2918.82166828	3054.97712497	6484.65750537	7195.06535812	3317.04108311
lbu	4583.96609107	67974.9758557	26108.0835028	3384.9802029	29506.6352518	26822.9115267	2771.20768465	5891.71084043	5099.76346612	5298.71789088	21361.6395061	30862.7752551	107920.595837	39758.4325581	9038.62476043	85882.7115616	27027.7289506	4328.33286277	25140.486913	3449.43360218	470.836295751	19737.6645886	2616.20129865	31535.6790989	90986.8569256	86194.3298758	2767.16099893	28663.2984632	13783.5590023	49232.9698678	5757.74264936	104882.870882	8453.593661	79487.0699927	2557.72690805	1147.42935965	14526.1154202	18163.1671907	115051.886675	3772.96104746	3523.27563928	9759.00566482	10288.0637501	4111.93275222	21862.7698676	46353.0922069	3905.06187311	2439.19325333	13713.3742744
lda	3282.58553343	61125.5495696	25031.9349781	3766.8298896	22857.2335862	25945.3740956	1237.58932693	5443.74473106	3718.75261494	3819.8539452	17325.9994583	28563.4605633	96312.4805774	39744.4511007	9023.06309857	78126.3582262	25993.2037705	4572.19573366	24161.5760881	1990.41888611	1245.51900473	17416.6582184	1127.45086368	27447.1284752	81590.1744588	74438.8459012	2995.34775253	27339.7482335	10425.1445039	42382.3751662	5300.25661852	94913.227884	5640.4077401	73009.1047083	1021.91546779	1624.87042827	11719.3478031	15988.2407752	102165.383364	4007.89673938	3752.76988966	9659.80053842	7474.8778292	4201.25580908	20628.3264896	39334.8799479	4204.53909925	2673.89657056	10983.4727179
lez	4119.81643561	8503.40915834	35174.7560405	12626.3582831	2314.6507634	33304.4561664	11340.6180989	23364.2632315	13964.4177603	40546.0765483	509.715532601	4460.33526508	143.398849192	44388.351677	141.698180672	469.099181301	27097.6399425	10457.0261855	21910.2135059	6155.55094014	10892.0233797	4346.33172779	10514.641104	18006.0838895	1990.16316819	2004.76128214	89074.4196176	83376.0212108	2443.50973392	2268.11394566	7644.18426357	4115.83354055	1880.57686429	31448.0484188	6401.39062097	22652.3652652	6308.60425214	3757.96448718	2680.9345043	13416.8098073	8544.70536339	1745.10167772	3138.46666229	9955.16692424	3332.48877438	3481.64362404	6733.57079686	7933.34594085	3739.38390357
lit	7127.69270937	9564.6764484	37604.1152637	16230.0128715	1584.26022064	32183.7025018	13398.1200766	22200.9764369	16749.5988303	45224.0251581	2344.10975445	6344.17121363	2140.17786369	45099.0954984	2417.32695486	2605.35757676	29592.5512753	14192.5815516	23533.5069604	9130.70822658	13598.822874	6325.45212981	10496.603514	16115.1180026	4270.36034963	281.15077773	87744.7563396	81318.6788405	1403.01606428	4512.09695016	6191.7331184	2355.52727137	1391.83117454	31144.7523182	9277.36611701	34350.1241731	7869.79364041	2176.33690786	823.614915333	16359.1339714	11379.2176888	3893.39808144	887.162891093	8922.53974738	1212.0296394	1396.70797622	9597.50828464	6378.97731312	1613.5398425
lmp	188733.915037	88549.1061141	1940.48667467	230827.711929	130778.789105	3390.61198673	77141.3063142	22861.1969452	96378.4886363	65284.7870741	102264.19045	142048.376773	35330.9336054	207549.574811	766722.507592	20369.4086764	1996.20248615	211684.507448	2303.67626668	617770.881386	699067.732522	675908.65821	59592.4008272	889.63494252	169990.879109	49572.7848418	28007.1725761	5695.39150853	99152.0234566	144309.66214	136759.674084	50648.6745455	562178.751453	2685.37660675	207989.361606	39654.8750896	63216.2873703	264292.3261	51888.192246	400698.455288	337389.813282	186719.690002	40206.6609081	73101.3905899	423932.327476	348864.393283	43247.2629527	171125.875849	88165.9376912
loz	5345.36940937	72615.967153	27539.6245506	4033.29393179	33193.5359963	28240.4186085	3363.46467334	6685.85809777	5832.63512614	5966.94232258	23567.6857429	33994.2818343	114804.754718	39710.5249613	8994.65191945	91271.0338175	28457.3091564	4989.00216595	26565.2562468	4131.46651009	903.829388211	22007.8254789	3272.79590953	33674.4628261	97163.3805009	92929.0655708	3489.1159116	30179.1684877	15965.2222361	53626.6334137	6554.17943383	112627.842877	9791.09573715	84106.4813459	3137.5538069	955.383547766	15878.4747972	20349.3027247	122704.956458	4453.49190746	4214.01220175	9704.44801419	11625.5658262	4823.4109242	22575.8178013	50376.0191266	4560.92030432	3175.90932828	15174.3724949
lur	3332.22597845	7692.60775939	36174.0641176	12049.2674924	2642.96764792	34143.7214998	11240.0495075	24643.012207	13640.3526944	39749.5213424	714.874263217	4342.84952268	1015.89371333	44520.8652566	778.364486512	465.024905017	26971.57416	9445.93925389	22567.6639043	5468.97170339	10474.3009315	4152.10575413	10562.5801696	19508.3293396	1426.06918553	2790.03834905	92020.8416225	86545.9396902	2845.62453754	1845.79149068	8222.42202462	4545.76212928	2279.05460488	32993.6129299	6047.79630474	8093.77044774	6326.87289054	4144.46856354	3287.68291295	13754.5932097	8116.34102524	1615.00383598	3854.3770496	10161.5990385	3968.92551276	4093.24305451	6506.00004608	8480.9475998	4357.11501184
lux	8285.31537142	9122.99044086	39726.4426883	17714.7513054	1455.00614848	32416.9419346	14903.3260639	23723.89788	18427.3308454	47670.3478744	3191.89216444	7613.19703809	3169.35132943	45520.1365672	3425.72763334	3505.58124528	31521.2959082	15522.7302415	25204.8525998	10360.1340264	15010.3755586	7564.4787866	10440.7902939	17465.5134179	5255.45698387	1560.19604678	91990.1331196	85391.5295926	1180.47218502	5575.29871364	7560.65742166	1033.38619608	1656.84160628	33465.3064322	10589.5785231	23694.9191082	9198.46829206	954.469012482	632.151854341	17710.3394251	12722.2453878	5033.08445969	732.276836356	7772.92469989	297.126758339	252.113675862	10670.257981	7885.43771318	495.06448653
mao	217475.685566	90089.6562518	8679.19188274	266512.318103	156678.251181	4888.30782572	94640.8470951	32448.9690544	116272.27922	77082.3006177	118850.203598	166117.869759	47871.087869	238830.464472	865042.391721	27788.4125886	6610.96662243	242820.527779	8085.96135418	699331.016897	790204.867244	764651.543129	73104.2157004	8083.15724935	196338.399835	64165.8059451	27148.7187244	2442.6878544	117861.977677	170802.052196	160258.127909	64785.0324974	636556.137557	7710.1307165	241279.717978	53583.0881528	76460.3746925	304765.431879	66822.596312	456335.105995	385843.714582	217615.796571	52304.9048821	89631.9983443	481549.964963	396905.031561	53060.5166673	200425.778729	107888.841362
mcd	5475.00851243	8080.57599785	35041.9541426	13594.2642622	164.003621697	30267.9396606	12816.1526637	22247.0334663	14853.2457674	39803.3322134	1878.35023507	6618.18109949	2037.28589579	44228.497442	2236.7244811	2204.48408082	28115.0152807	11225.5117047	23307.7816667	7594.77226812	12458.0092541	6499.02415993	7407.95178601	17475.5606821	3932.06180271	1446.83162692	90405.3292202	85293.6373711	341.838014096	4313.78799858	6367.11809156	2032.3761315	283.61362217	34068.6249092	7956.00315771	23210.2823041	8432.08441516	1635.84594433	1062.65363406	13621.8246481	10097.8362798	3886.42077216	1805.0152534	7285.00295749	1687.74258059	1748.87279085	7882.24913867	6555.92034236	2001.61303251
mel	179136.900495	84602.9819904	946.765053815	217825.353771	111168.776206	3182.5561907	73281.5519965	21197.0032798	91527.1317089	61800.2505337	96796.4486902	134497.764138	33452.3808664	196948.917123	728356.976834	18305.3775806	1486.47377476	201095.890296	1201.3153513	586346.568895	663677.009593	641509.53789	55565.4994394	217.043886865	161385.467176	47452.797027	26944.220668	5624.04221011	93200.2887874	135692.209672	128824.734195	46570.7398741	533729.246791	1612.94812063	195978.606058	25002.8752389	59159.6382422	249306.762723	49018.0368973	380971.055575	320637.221398	175700.537063	37614.0613215	68031.8533089	402424.041082	331322.517328	40191.6292472	162306.104842	83312.5771231
mhi	6675.55375424	8008.15200908	49147.3705406	18524.3380817	5806.62914569	44366.775113	11981.5945433	31719.6093899	17410.2063467	56215.3227803	3806.54642397	1909.65465815	3807.36133965	48797.505234	3544.59567751	3482.69049789	34352.4497486	15817.5756461	29622.87731	7413.89705425	10900.8683813	1550.36458749	19744.2045683	23556.6179061	1741.08834488	5622.03511187	102800.278074	94297.0675255	5999.04824816	1397.00196945	14032.8387245	7702.34723453	5426.59718988	35089.0256447	9494.55827759	2677559.02484	3856.65582724	7307.51165069	6342.57480972	22690.3518199	10086.0298606	2033.45719239	6781.78784507	16346.4927602	6996.94566907	7145.76004714	12551.9742554	14359.2898133	7403.9802752
mlt	1678.20859605	48312.649967	21616.6518432	3640.48069395	19777.6068492	24133.2067888	3737.39408465	1869.63012888	1980.2149216	2720.89126959	12515.0246923	26736.8091368	79725.8945225	41900.5438122	11177.833475	66695.2042895	22971.1277174	3406.12572583	21584.3349669	2909.82144099	5308.05847599	14427.5918442	3502.34570415	26415.1147103	65024.0175402	63639.9567092	3395.2201081	24193.2599579	10860.9398384	35438.0604618	1767.38724194	81950.5401864	6894.55182504	63433.9568167	3888.92936831	5920.38415408	13912.5009275	12149.8794892	83722.7912639	3310.27490991	3294.46293265	11892.2288824	8729.02191414	2965.59443314	20869.0406972	34338.4951477	3483.30402326	3499.9068454	7468.04125816
mly	181797.193965	86293.1141626	1416.78053462	221505.114292	135855.487318	4084.39692606	73099.3483	22108.5183373	91563.525314	63441.1636739	98874.5564335	135729.311282	33773.7775239	199058.604605	736587.38876	19461.4950706	2471.59501027	203974.781067	2050.26355379	593046.79971	671251.629614	648865.56061	57258.5693906	909.96164282	163827.163345	48182.8596218	28018.8845359	6480.10877646	94763.290776	137364.702551	130824.930787	48283.1246815	539773.685701	2550.46830911	199439.769277	48596.5998427	60793.2474196	253423.717847	49558.0308563	385227.20366	324237.577579	178943.102982	37752.6219582	69962.8354178	406938.298881	334962.385921	41566.3440388	164157.682611	84289.7656853
mnd	12035.1377503	11704.4151088	55802.9216207	25528.5553526	7614.37126711	48469.3058731	11278.0268231	33130.7741385	19225.2257314	69113.0312329	5853.31945838	1859.46423537	5495.20402687	50285.9763221	5381.46084596	5591.06951858	39694.3968864	23695.7467472	31713.6194724	12892.7801119	14103.387795	2234.29689624	26219.5716253	22449.1955497	4582.08523604	6521.95175061	97204.9042288	86183.1065751	7659.88551584	4103.27041681	17233.2603494	9083.95292635	7168.21530723	32179.6664331	13980.1884435	17362.2449904	1257.5856595	8846.53515498	7510.90915468	29363.5397582	14630.5343469	4000.50025337	7502.85340065	20246.6855569	7921.94232363	8111.62726188	17178.940381	17710.6921214	8291.67456274
mnk	4713.09489279	64716.5243963	21849.4881147	1010.24805478	32638.8059505	24729.9792932	5192.69771793	2637.26784528	5293.15272313	5988.96517743	22017.1779586	35199.1051645	107975.149758	43597.8721144	12744.1317825	84442.1626503	22993.3985001	311.356829227	21751.9277439	4961.7449109	4756.67184127	19180.6462561	4826.44781647	33977.4297542	87610.9330115	89170.8288735	1745.56600711	25870.6079078	17165.5230238	53517.1680497	2586.0632749	109115.07429	11166.9379217	78063.8754983	5161.24828499	5516.64587263	17624.0953368	15753.7262086	115089.086179	746.729395109	990.682564119	13795.3157173	13001.4080108	803.893634368	26014.9010955	50245.9577736	533.857121002	2077.26717023	14041.0367918
mol	5482.30462372	8701.57227415	34975.4979542	13818.4394503	980.322267185	30996.618943	12443.6117866	21173.6259281	14865.7094678	40718.433469	1510.78546452	5992.46798861	1465.92215428	44344.6658733	1718.85371343	1812.507485	27875.1028038	11617.8123934	22668.5964828	7551.180497	12255.5898202	5911.60014856	8529.78445975	16017.1485664	3554.35333652	781.549751628	88295.3933297	82798.696903	971.341498306	3868.26260374	6202.62561094	2536.72324121	591.550779618	32284.2182888	7795.17376835	33201.1453969	7720.04363221	2211.65871592	1082.20332529	13802.5770478	9934.49270691	3340.58680531	1643.50255645	8174.35464469	1752.80706716	1889.25375201	7875.27712035	6404.88636351	2150.89408055
moo	3824.52364312	60047.6325396	21486.7684087	703.86388566	28320.2494509	23498.4130608	4285.71528793	2402.4974851	4421.445389	5097.41765173	19370.2007948	31998.1836124	100081.723872	42376.0578575	11573.8878703	78269.5956725	22483.3605622	679.033710363	20840.6335526	4027.39521964	4129.66964569	16734.917016	3919.65781171	31321.9948083	81232.158918	81319.5233285	1053.45805487	24174.293395	14646.5957302	47667.6212415	2305.7455134	100647.863823	9405.76576918	72769.0233395	4267.58531231	4896.79610789	15916.7935252	13691.9124014	106317.945473	301.716815625	370.524410405	12512.4845982	11240.2358583	291.523145322	23782.6702202	45104.0760743	500.277748741	1385.27746672	12301.7848105
mym	7982.85077809	7380.47117154	52547.0183147	20543.6082349	6492.57698267	47103.5192974	12829.7357571	34014.9951154	18796.2088948	60633.7182883	4561.24505727	2486.32563654	4641.83061547	50540.8623138	4368.61434877	4249.05969672	37157.2612537	17662.7340043	31886.7609901	8839.05567017	12002.6475786	2114.28245043	21566.8845209	25314.1422972	2510.5240344	6493.33742434	108576.667934	99535.5960511	6710.22422806	2283.45636384	15459.0680246	8399.81247821	6148.85707929	37948.7321106	10975.9670965	12492.6317354	4136.10977898	7986.2070842	7139.82367459	24592.4851127	11623.8422149	2977.00467696	7637.04160179	17581.8193382	7811.65217432	7947.81172372	13856.2047885	15767.3802912	8210.26297762
naa	1356.08679819	49985.7842467	23837.6170389	5611.7428176	18948.2538549	25871.3421161	3043.99514216	4399.38590211	730.038318939	454.001285624	9901.36074157	26599.5379047	77088.622053	41916.7625798	11189.6948376	67428.3044434	25088.015895	5696.40088673	23571.238465	2220.83408368	5448.37512857	15625.6906987	3081.14202977	25474.0090989	66340.06443	61989.3963786	5070.23829327	26203.0171611	10538.0142004	34398.368237	4307.45643841	80772.9470541	6145.76048774	64340.443954	3272.18045999	5748.77040938	13475.6494803	13774.3676461	80912.131811	5428.71684805	5317.98076362	11822.1616703	7980.23057684	5203.6529828	20774.6270432	32956.3281469	5643.5945047	5001.43730201	4745.4873064
ndb	6156.10835736	77583.4778858	29139.8711284	4818.81169138	37210.996573	29846.1651234	4047.68670056	7561.45611029	6610.91670679	6677.60489263	25914.4711081	37336.8308129	122127.527479	39750.3736672	9000.74108883	97047.9915943	30059.6936055	5773.32521752	28168.1900322	4877.27556894	1706.45496235	24491.868382	4012.51108278	36006.306095	103765.408297	100189.76683	4328.90704004	31845.4629264	18384.1790874	59119.3899186	7431.38317863	120878.760241	11286.3663848	89065.3777252	3818.61884197	1363.83236451	17412.7462735	22770.9432795	130845.790617	5257.31337779	5027.16128976	9632.83930771	13120.8364739	5646.50273654	25101.6107006	54923.5261927	5345.79269206	4026.90966998	16724.3164286
nep	7680.61760657	9357.8525174	49418.1396495	19431.7702559	5990.05941829	44269.8413089	11390.3139824	30991.6810517	17310.3368699	57985.7098561	3994.70921473	823.014561749	3807.96495274	48303.8759394	3599.41063627	3679.7276454	34648.6035719	17314.0505826	29111.0044285	8445.63683583	10510.74328	668.828401924	20766.2121168	22337.2784836	2254.74111302	5394.23714413	98405.2128162	89410.5911832	6124.14910188	1762.340778	14228.8832889	7778.93263957	5560.81574281	32701.6404916	9910.57936763	32777.9889444	2857.9674392	7435.10062442	6268.66046723	23670.0309578	10343.0610754	1958.06719824	6545.92050552	16914.4892494	6854.00074891	7026.45567282	13240.4224871	14612.1134436	7264.82094896
nor	9246.42905319	10308.6437659	41086.0100319	19280.5859397	2368.35005816	33957.3956515	14941.2289315	23655.2925816	19285.4253538	50673.6384268	3493.95095391	7236.33238001	3276.83819202	46042.7410942	3554.66242235	3754.26020928	32064.0115384	17304.035564	25035.1335122	11220.4913078	15530.5390739	7264.45066115	13026.7413628	16576.7164788	5396.37902491	1417.2039829	88788.5474836	81369.7523159	2109.7414914	5609.63771775	7977.09045745	2131.72933634	2350.60276712	30936.617916	11335.2215166	34049.9681273	8553.59279818	2178.46770393	1298.41661791	19488.3048203	13403.3771848	4958.53581253	567.918828989	9691.45948089	952.874933734	1087.91943138	11739.1285857	8521.81406904	1112.83626823
nse	4948.20778156	70646.5843087	27341.6763749	4238.93545691	31175.637116	28059.5710153	2836.65027046	6653.81129412	5393.0669949	5463.93826919	22292.0712686	32865.2872838	111274.744903	39741.1337132	9013.9103789	88981.5163397	28262.0797334	5180.07795345	26375.8953286	3658.01214533	573.521768482	21340.0470928	2793.23521909	32383.3959163	94427.1972241	89335.9316222	3607.31557079	29867.5379586	14771.9775674	50673.9090682	6516.32264173	109181.017064	8871.77053312	82203.2690786	2607.79644323	346.132592765	14989.4773218	19782.3338289	118788.641433	4622.06473134	4370.60080743	9647.75390181	10706.2406222	4951.28397269	22438.1004632	47813.4729482	4757.86459651	3274.83882652	14302.6538773
oko	8028.22193893	8512.58165373	51685.330596	20386.6998404	6436.89769257	46270.1177137	11996.0615549	32870.1876302	18122.6087732	60250.7579028	4418.28524672	1336.06187618	4357.67453547	49498.285194	4109.09740454	4092.10210955	36294.0786263	17868.1792458	30821.2496146	8725.86340695	11009.5124596	961.073250821	21729.6326241	24009.2607314	2395.82111461	6108.83868993	103776.226072	94575.0801081	6613.5556656	1982.55427306	15192.8844185	8312.62474484	6039.46379415	35356.7192605	10658.9846213	26076.7741098	3158.40911266	7930.97458972	6893.96792384	24639.3511823	11109.7265228	2499.94812118	7274.67337289	17654.7056854	7527.63209833	7686.25274801	13859.321282	15542.1638462	7938.74558167
oss	4287.47422873	8529.04546784	34249.7724339	12643.6601053	1988.79238757	32543.3419456	11459.5985468	22759.7101378	13919.3221079	39964.5611952	502.143751692	4791.96446346	211.558745901	44269.7443901	465.328520483	662.329156759	27008.3528902	10460.6078784	21846.4986359	6335.56822605	11067.3257918	4685.71024019	9840.11851427	17565.6068961	2321.89706157	1691.18537089	88505.1574808	82970.8351742	2105.87199766	2613.1773321	7175.46141035	3770.70086042	1549.09349546	31609.6993783	6582.76854335	23326.7135112	6614.63271763	3416.66055625	2334.67012738	12748.7710461	8725.46122773	2090.55570035	2807.71981755	9445.95814385	2989.64721344	3136.81208984	6762.72467206	7451.43016627	3395.36781885
owc	2417.0260292	56632.9775555	24428.5344165	4221.67499876	20552.429144	25576.648126	156.177692003	5188.30559471	2753.97720221	2763.80017363	14574.576694	27102.2656776	88566.2291941	39932.5671438	9202.06416052	73278.195873	25444.8687978	4871.54525729	23678.4758747	1006.56421396	2324.08935519	16212.1759202	295.127808018	24665.8259395	75400.9438482	68291.8647278	3445.484238	26651.2049428	9810.07632343	38322.053129	5046.10708606	88365.9260205	4165.4520712	69008.6268514	124.04746923	2578.8144024	11506.1581039	14747.7168918	93571.4474844	4347.84145269	4113.60743175	9834.18492062	5999.9221603	4427.09540049	20004.5208881	35747.7439321	4569.12338215	3177.07527287	9098.79606252
pan	5519.58777994	8808.56455896	44974.980133	16114.1211282	4903.56228792	40928.4465375	11318.589724	28794.4612191	16124.7609723	51324.4112747	2893.56622163	1935.19729777	2746.35062305	46500.3545996	2519.94348974	2574.59129819	31328.8599083	14039.1691168	26847.1542442	6472.19917013	10485.0906819	1757.02744307	17490.2269045	21253.9102903	1207.56292563	4441.64793116	95942.3202868	88061.550293	5051.32789095	730.524094199	12199.0909234	6728.3786653	4482.17995478	31499.1386164	7706.78187916	34663.5288821	3943.96515418	6368.97650078	5258.16517208	20385.5852783	8114.20493121	868.121349008	5606.84659461	14750.0836359	5875.23689585	6039.10927675	11021.4345006	12553.3750598	6287.25481602
pol	6989.6425424	9231.24237349	37329.326378	15938.0183423	1223.14419309	31633.6939586	13533.4462414	22211.9677797	16648.0752202	44487.5092922	2355.85451315	6618.40828682	2244.25676304	44971.8057182	2513.29716191	2647.20458506	29566.5847344	13817.6816097	23687.4375947	9032.15984856	13613.0729974	6576.55202818	9598.90754822	16362.9591204	4369.15995763	579.290316433	88786.4241328	82597.1964086	1011.86401233	4652.45709234	6345.28124414	1984.16226466	1121.06360749	32015.3406574	9222.22136276	26561.6087642	8211.16466121	1772.21001246	414.441020834	15972.2614597	11345.3887343	4075.10310215	789.38996091	8314.32496571	953.176158043	1117.69673958	9402.50551797	6567.74651611	1364.83637282
por	10140.6012181	8379.45956513	44208.4905221	20408.0273851	2385.12662742	35723.321907	17197.0562134	26914.4003216	21384.119841	53307.0261142	4404.70028974	9095.95098819	4528.02710791	46536.2941286	4748.3851121	4730.79944795	35168.7976097	18041.0749342	28222.2866572	12267.6196864	17111.0606332	9002.10501507	13014.5388922	19992.9570134	6447.68398445	3170.80882401	100108.996892	92847.3345194	2217.38565332	6839.26796915	9866.5131324	611.237131074	2789.05857413	37066.0239503	12619.7957567	9421.40603086	10790.2513247	899.940104596	2182.10180384	20400.1714042	14763.3735376	6400.2428472	2309.0930884	8013.83448099	1845.96158847	1662.1861871	12558.5350297	10181.2348525	1571.98242428
prs	3309.41235785	7773.37972365	38170.3697372	12623.2077166	3176.38931823	35773.850045	11288.376079	25704.2573319	14202.7823039	41856.2375315	1195.07496972	3830.23944394	1341.72732386	44921.9966198	1065.52062663	884.363828506	27535.981235	9937.22867132	23574.2235234	5442.54967255	10462.9633753	3626.66515982	12103.9650241	20055.4714265	889.152526879	3196.73558394	93378.6517467	87389.6467763	3371.98889867	1306.91986063	9133.80120025	5074.60305181	2801.59964908	32644.3169623	6107.63349085	7876.2002743	5834.92310543	4677.38891252	3774.4946415	15163.6781337	8119.18540269	1160.73798405	4303.04317416	11204.5429991	4449.64570517	4582.40726916	7439.44200761	9411.52326593	4845.33501402
psh	4358.69084017	8543.27171148	42194.0757812	14112.7477676	4215.28344684	38818.2203441	11271.7620912	27393.1741213	15390.9400096	47359.3602125	2200.19630746	2625.8679558	2080.98069031	45500.7146653	1842.11405376	1879.68718674	29424.7888357	12191.2788471	25409.0759999	5847.27380514	10494.1828789	2453.11296999	15448.1890716	20539.6165224	733.659315747	3840.7610741	94308.6936619	87114.9169981	4369.89774945	500.377169901	10933.1356975	6056.02896971	3798.52261745	30690.4090674	6392.40184842	25621.2138206	4613.35675347	5689.15680416	4613.07862556	18347.8550594	8123.57954459	240.734648165	5005.18150383	13390.7406104	5246.92784814	5404.78177329	9639.5370593	11268.1002584	5657.73125221
qaf	2300.85416771	56346.354412	24797.1109881	4780.8481565	20721.6882055	26038.5999695	489.958456562	5424.74224486	2493.97143608	2343.96151338	13943.9394164	27378.8690727	87463.0289584	40306.6958895	9562.07039655	73154.7007669	25838.9129465	5370.98871472	24099.5173945	927.32217269	2879.65316636	16584.3564659	820.860501339	25095.3706405	74899.5853374	68023.3414846	4014.84183794	27006.4953091	10195.7191815	38182.7398375	5286.48048611	88010.1335634	4588.60392898	68990.531054	663.735552745	3022.53378607	11975.4300216	15096.0914321	92362.84794	4869.3501893	4645.7067571	10197.8546341	6423.07401808	4906.56333197	20328.297303	35566.7143697	5095.56421068	3764.05314242	8603.46275693
qcu	176429.522571	2686031.63134	2266823.68564	1744388.77596	2976606.7237	3122564.78162	1240866.52528	4268307.16892	1274954.70656	359892.38395	430118.076951	1220328.21183	1555052.00375	350.828794033	930646.289215	3940076.59319	252050.802513	214231.113931	4014161.16395	672208.537406	816594.784329	778584.711067	1070174.52769	4231484.60797	142835.487693	906015.153716	3556374.20385	3519211.42383	2441170.90816	2220431.13494	2509367.79543	1425630.2388	568698.501765	3905845.8661	1706699.42669	2806769.05475	674387.855666	1806795.62895	1586445.85498	2192422.28297	2082965.94695	1670578.75613	1038553.84052	1462933.95379	326729.578346	192256.68282	3977805.44642	1794759.96524	1651594.52193
rka	5955.26171858	8451.42055062	35720.8933896	14336.3323217	452.142249858	30532.2079555	13060.6556447	22056.7115204	15443.9970189	41301.8367044	1993.42709192	6624.74176646	2058.3309396	44455.7748015	2288.71607271	2315.64969887	28574.7749601	12052.0131813	23398.4537581	8054.42125586	12835.4800631	6530.24669832	7856.92813144	16938.9904657	4066.06673832	1119.89855469	89897.233294	84439.2931744	327.123650427	4417.67377082	6351.62257915	1925.37516443	424.764133153	33399.6592661	8351.8229467	22366.3608902	8374.19797875	1573.6331926	715.246449658	14321.2574217	10495.1478118	3935.99229061	1445.75097715	7524.25026096	1375.69726765	1462.36633172	8339.66302727	6543.0004466	1723.50450074
rmc	7639.84571149	8732.12481398	38707.9132833	16744.8750336	1071.76359954	31577.890664	14524.4116313	23487.8498037	17658.7219596	45821.9816666	2927.0678768	7488.53619166	2963.98305444	45219.8344677	3206.11923551	3248.41031926	30842.0130602	14487.5661283	24913.8684856	9735.30137345	14471.366464	7415.16414523	9331.96855531	17619.1597949	4999.6817772	1558.16182883	92226.9799629	86018.0708892	806.34423288	5345.56810497	7281.10373603	1041.377589	1333.77974057	33976.6170896	10009.3967046	34969.4574382	9156.18861496	790.505144869	567.877951354	16725.6232082	12150.2149816	4842.59709447	1039.029648	7391.22163957	687.192498005	666.122622846	10023.3926017	7550.46567135	889.150070308
rnd	3726.54944714	63490.522206	25424.5630292	3643.02167068	25111.4732121	26249.4988223	1743.12221722	5621.62985188	4189.63020758	4317.88740689	18698.1765918	29374.8644073	100279.932857	39707.607886	8990.10570732	80763.0483891	26366.5366586	4508.4567859	24510.4602356	2479.51959147	748.126308634	18185.1639392	1622.43119322	28827.1809212	84827.5624309	78428.6294495	2901.19479876	27798.3571984	11098.0044352	44556.9026255	5479.8700754	98347.0627435	6577.65558762	75208.7230353	1525.53430047	1247.33104058	12649.6285	16738.5762281	106569.90748	3937.39135223	3678.80582102	9634.28913081	8412.12567672	4182.77967664	21007.3154463	41484.9671743	4116.35141085	2565.30372191	11912.2395224
rom	5667.13234807	8567.34450168	35221.9360822	13990.8525257	686.526950665	30692.5008714	12710.9079698	21576.7226068	15074.6467902	40805.5948158	1730.16490149	6303.20923636	1750.32204486	44364.015054	1990.57427257	2045.78118108	28137.3407328	11744.2812571	22979.2803835	7753.29008725	12500.371129	6214.74031807	8109.10558529	16478.6041058	3797.53992159	914.819118633	88988.6829907	83550.3454248	647.323993737	4132.41701167	6206.67002141	2233.75957404	389.182243256	32838.9480583	8025.94570452	25172.9568427	8043.73029267	1895.82616322	865.788661171	13971.6049711	10168.0582243	3629.7176022	1522.76277194	7813.03211679	1550.47638858	1666.24441335	8050.1919557	6394.4601484	1930.27412761
rru	3169.24712869	60400.9116113	24789.2718554	3655.02346481	22538.7734481	25719.7082609	1198.68207876	5298.70872662	3618.84807547	3744.15600826	17018.4668878	28257.4529874	95285.2375039	39724.5456637	9005.47573735	77299.0561386	25753.8313474	4448.74062731	23926.6640032	1904.2384274	1323.41614691	17072.5822689	1048.91321575	27172.9518898	80633.7172371	73555.3010016	2880.13835691	27089.8267573	10241.5591309	41792.4131102	5155.20524399	93911.7164077	5509.20717411	72297.7199375	994.658328616	1748.4489895	11647.2241207	15644.5997169	101022.222974	3886.32912288	3632.21961869	9645.44886789	7343.67726321	4071.81524304	20476.6263853	38900.1726996	4085.54433106	2562.53764208	10783.9933868
rus	6646.93618024	9792.36758422	37357.4434231	15767.9889062	2117.55682925	33004.7183667	12658.2971544	22349.7874435	16148.6017178	45087.1814017	1988.15366014	5485.213113	1620.10104711	45089.1788578	1885.83155692	2164.09348668	29039.2300896	13850.6508322	23019.6782138	8576.93283103	12897.3740738	5485.17751984	11531.7544993	16125.1031995	3650.77801075	674.717554161	86430.3309454	79865.4276365	2029.16169465	3821.92526617	6972.98982552	3232.07678005	1766.55938501	29991.0511047	8676.51634201	34764.0217495	6982.63081058	3022.57328729	1667.37849783	16185.0267874	10738.6219584	3153.72249668	1729.05208356	9937.91506582	2095.22737291	2281.67739043	9295.07000432	7404.96601397	2490.1689147
sao	1917.67623444	54053.9729549	24127.4496617	4566.17830231	19299.0336324	25449.0605734	561.313248426	5051.38673239	2146.13822517	2074.19911609	12906.1448785	26333.2479154	84043.0671852	40138.6737611	9404.43546603	70599.4615429	25187.1820923	5103.2739308	23469.4533329	539.066850727	3029.96104198	15635.0663765	738.517462267	24392.8668995	71838.1173329	65082.3666387	3816.13831324	26334.2526154	9532.57160294	36082.5156359	4914.1793804	84660.4159843	4354.47783155	66819.3079003	789.575856905	3258.84000131	11722.5676677	14113.3894373	88558.8700965	4620.54581942	4406.85112216	10036.7818398	6188.94792065	4627.8013971	19730.8735304	33927.2896635	4849.51621937	3588.4127309	7932.684279
scr	6082.47096734	8345.1923913	35991.6438284	14487.0076721	343.50296861	30462.7353012	13246.9011515	22360.460556	15625.3303044	41527.4636725	2128.51091284	6798.04151716	2223.14272224	44502.6969713	2445.66295187	2453.29789644	28815.1385923	12174.3102087	23649.2563391	8190.06740602	12997.8083387	6697.4871953	7751.68162118	17247.6517226	4198.18820845	1289.00791516	90543.6274031	85090.5995047	137.365669065	4561.36302838	6483.46199679	1772.68140393	513.627764495	33792.0941553	8507.41051846	27188.4946788	8560.15270706	1405.06905929	732.622246044	14478.8534771	10651.0752857	4096.49208373	1478.43920176	7366.6442791	1345.18152296	1408.05177518	8472.39900347	6680.43066204	1662.64639699
sdh	4706.91420203	8068.71588257	44632.5061932	15620.4869882	4769.5325498	40822.6281859	11542.544222	29116.4075651	16015.4374208	49835.2120035	2757.68473519	2395.17536594	2748.5031943	46447.7476903	2485.40557303	2432.3305375	30839.4947854	12893.2174894	27028.2019386	5398.9767809	10520.4470832	2125.66189387	16778.8185119	21909.1346858	728.167397194	4572.07086768	98108.4851668	90560.9932226	4953.68807592	341.106414796	12034.0193087	6656.26163114	4380.03874833	32917.9559869	7546.42578865	25056.7137631	4444.00476069	6267.43644587	5283.44464824	19719.8028835	8520.87122148	1041.04330798	5728.41684335	14344.6885522	5938.12839968	6086.57263329	10545.8956905	12353.537649	6344.89920966
ses	6463.28949472	79264.0747544	29503.7399646	4889.86893557	38750.1368027	30223.6986969	4388.08751739	7720.07685622	6931.47938633	7016.26778962	26860.521227	38487.0537626	124877.639046	39696.8176949	8982.35767293	99025.1265718	30427.489612	5837.42761303	28538.9130063	5205.90832156	2005.7704728	25231.7606142	4341.31467309	36951.7907638	106049.884319	102951.08674	4451.1856972	32274.0292097	19303.7703369	61274.6466193	7593.51199264	123851.144856	11930.8476498	90738.8190917	4159.09699943	1716.84758322	18048.2109072	23449.3877455	133899.595795	5340.32668975	5119.64154076	10293.7825018	13765.3177389	5744.72021572	25954.7900932	56798.1741335	5412.82205533	4163.34319108	17362.3261727
sid	2767.51891322	58685.2299414	24964.4337895	4337.7480209	21760.5741992	26035.071095	444.779706578	5486.5642092	3092.54473377	3065.76349387	15578.4408461	27953.6194404	91712.4000527	39991.7197209	9255.06270554	75555.354394	25963.4144831	5039.14052675	24175.94656	1351.88142603	2081.23532334	17009.0451261	605.053414683	25719.0521743	78155.8553739	70883.3933899	3555.88474244	27202.6516864	10320.7306585	40140.2935178	5343.60739251	91322.9822786	4367.30631466	70934.8349565	229.133350208	2267.27982944	11641.0338548	15565.6907457	97068.5687589	4500.13347996	4257.8778307	9887.80147221	6201.77640376	4612.34428069	20446.8859589	37159.1394948	4715.64365161	3267.18995779	9762.3953593
skw	5857.27315746	8670.11307276	46242.8941776	16876.3121879	5196.14398506	41961.0714333	11425.8705117	29625.8422181	16452.5481876	52831.0004404	3176.54139697	1746.48050045	3064.51679377	47067.2996951	2827.57779825	2852.98641537	32173.9297912	14597.3609219	27632.9338668	6633.94687609	10463.2428915	1514.67322508	18248.1494631	21864.7848617	1324.74187556	4789.99803811	97624.5128486	89523.2364272	5354.41482316	834.258328141	12773.3704663	7041.48339383	4782.41737755	32361.9914805	8248.46651125	43823.8443144	3789.69270671	6673.8890415	5590.27104413	21146.1148175	8698.50117097	1189.29955352	5955.768756	15283.694792	6215.36661141	6376.75426674	11520.3360454	13123.1463488	6627.06510005
slo	6803.50308453	8591.01445497	37191.044001	15537.7425316	686.526950665	30829.6382961	13795.2360726	22748.9817084	16546.5479272	43526.7521617	2473.68580632	7068.34584149	2522.05206403	44831.1369059	2759.55501739	2795.42113333	29695.7789761	13268.2250277	24150.9878426	8900.71652242	13658.1718836	6984.96803842	8112.33473791	17263.2901732	4546.33762383	1282.62148545	91005.8146902	85179.9040901	409.673631673	4894.89609871	6739.15576383	1462.59314466	885.617018126	33678.6191932	9185.26267615	9221.59974276	8776.17431935	1142.37136322	444.779706578	15518.6453831	11327.5189169	4401.46153963	1164.93288563	7429.43872162	972.789092658	1024.95136953	9187.40494216	6962.74539207	1277.95724954
snn	4547.19399808	63345.6534679	21156.3097936	1382.8527801	32132.0786956	24922.9904878	5284.59801987	2160.49058357	5097.4292401	5816.62477486	21482.4582578	35020.3727	106329.909082	43865.8279116	13026.0586507	83468.8209734	22927.7572765	426.905254734	21891.8556945	4956.4766422	5094.88209709	19101.0213287	4919.88156026	33720.6360063	85865.828206	87918.7084643	2021.42816674	25623.942199	17057.0546528	52791.227342	2121.14059203	107849.203931	11118.2347825	77271.7234705	5277.68838984	5860.93395497	17640.3024714	15763.9516357	113262.655854	985.400836857	1241.96848241	14045.36791	12952.7048716	772.960901538	26056.7676524	49603.2203103	854.974720651	2360.68776001	13645.2685788
sod	2514.99790378	57302.300625	24702.6173037	4386.01860555	21003.7427506	25840.5630213	175.586802764	5351.57563054	2819.33897245	2782.36220156	14795.4425462	27455.983967	89440.8062614	40024.0408631	9288.14629414	74056.5314803	25717.5190689	5043.04361628	23948.690386	1090.36695877	2349.29193155	16574.2072698	466.804286631	25042.1032339	76272.2772689	69134.1049727	3608.35091621	26925.9638432	10064.367107	38922.4944067	5209.67059497	89326.5557826	4251.79971539	69685.8105466	123.291195121	2550.68464275	11640.3349639	15114.3643228	94547.1764638	4517.55271339	4282.21464664	9920.74446434	6086.26980449	4599.93875261	20221.7716933	36184.6320602	4738.18598135	3335.74077882	9229.76240329
spa	9450.77731844	8337.67749108	42771.2913907	19383.2048585	2025.93479482	34617.3073508	16538.8688149	26145.8659404	20393.7849188	51207.3210944	4044.5338125	8738.53566157	4168.17145676	46179.8142432	4387.80062737	4370.66735438	34065.5351611	17019.1035109	27448.7160147	11576.466458	16419.2740306	8642.46593615	11997.1782506	19556.5701559	6090.0076085	2845.94315798	98451.6822662	91522.1674169	1856.69285997	6479.54276054	9235.10532031	343.815347228	2428.34821447	36542.7188059	11927.1207538	10097.7914468	10447.3207922	540.550459534	1853.44033715	19376.4108217	14070.670614	6039.71536805	2052.81060848	7414.26517345	1585.03567713	1411.17990599	11866.2554125	9536.18428925	1369.09730144
stn	6008.32056415	76716.5987961	28893.7464212	4718.62259403	36472.8866462	29597.4334899	3905.03037846	7434.68371013	6464.06910593	6534.49492603	25475.6311738	36753.9477869	120797.760007	39732.8588105	8996.92875406	96036.5693399	29812.7378143	5674.23441009	27920.7663666	4731.52142664	1558.75748655	24078.6313629	3866.71604709	35567.0964097	102603.581009	98861.5389482	4213.97913326	31580.7063317	17940.7113016	58086.5431809	7303.82900817	119408.687312	10995.956559	88201.8204546	3675.97020401	1229.55457242	17119.5732785	22375.0242144	129368.158161	5152.88670229	4920.1186011	9632.86357629	12830.4266481	5537.1301311	24669.6399395	54055.4489625	5246.23401033	3908.40775592	16432.0774737
sun	190238.204625	88866.8067596	2076.58733795	232783.762742	133240.120741	3105.49493538	78064.3382582	23105.0069132	97459.0805327	65556.1963338	102850.719614	143402.735412	35865.323809	209340.367323	772924.978772	20509.5083887	1794.9318886	213346.356988	2338.43901306	622870.432898	704797.523845	681480.88958	60069.0019033	975.884958134	171337.608744	49731.8264873	27858.1789109	5388.83789088	100075.923882	145785.334748	137998.694414	51186.6857864	566805.623108	2667.91636662	209787.852467	41328.4069627	63699.1834697	266563.496818	52580.142402	404068.924635	340287.602772	188360.62091	40773.2197857	73796.9617832	427456.279464	351758.105462	43544.9226174	172763.185719	89173.007752
sup	4295.77009204	62498.5882442	21584.7813386	731.501928757	30595.415896	24038.6254476	4759.37500961	2502.24920049	4884.30754468	5570.87132755	20774.6734135	33667.8885055	104268.661799	42996.9264718	12168.0076412	81532.5781946	22506.4211634	236.584840088	21016.5077605	4519.66646788	4438.01926194	17990.8909182	4393.06860986	32722.2656711	84590.4769335	85469.9582957	1374.22205983	25045.6716112	15964.3519264	50745.946842	2429.1538608	105110.625545	10330.3491477	75566.4963902	4732.93253436	5203.48696443	16808.6621923	14650.5693873	110970.392872	336.527698787	594.93112635	13166.4414198	12164.8192368	413.145904256	24938.6204558	47814.6228691	210.642485161	1712.73744571	13225.3862879
svk	6576.11999008	8897.81024497	36669.7573128	15290.4363325	889.559413156	31103.6382477	13369.7994141	22093.113034	16181.4712957	43195.3732405	2205.61148033	6647.80949871	2166.1933309	44758.1106006	2422.75582034	2513.25663464	29183.3199739	13101.2019603	23583.7474361	8645.39025559	13316.9603532	6583.39648106	8735.21647558	16547.0614718	4258.59450239	783.798065981	89328.714034	83442.4434069	684.753632332	4572.40718954	6358.09173507	1888.69014883	819.865261806	32630.7902248	8877.59645011	26490.4694888	8310.16098615	1614.82974228	377.724613439	15282.4346026	11013.1371898	4033.43528659	1029.49185808	7915.89575279	1056.89971526	1185.67706048	8965.60047046	6560.05575716	1448.34370468
swa	4147.47133646	66607.6249208	26911.2071687	4694.01808731	27460.4283184	27742.2466379	1838.05628704	6529.91366854	4486.74790348	4423.86401343	19688.3920663	31377.886568	104114.006025	40111.4090301	9344.5091863	84437.0903747	27856.380259	5556.18095224	26002.8678033	2744.10350541	1245.1287446	20119.7724613	1931.85475864	29857.2935904	88830.6822857	82325.5194246	3950.91459262	29261.1289742	12931.6292941	47243.1481657	6386.3756201	103002.801508	7109.0368699	78440.6455868	1620.88333393	997.164566271	13451.682437	18673.8115128	110846.100082	4985.54297993	4727.14613746	9994.9443677	8943.506959	5219.29507996	22130.676497	42644.4066449	5166.63954456	3615.78089449	12508.9145992
swe	8557.21226358	10139.0948082	39930.7848314	18299.9404756	2140.62588739	33367.2567424	14369.8472428	23126.8491814	18422.4089517	48929.0494308	3112.77097351	6868.05291881	2882.33040702	45743.7210216	3160.13451424	3366.5761866	31194.3266824	16323.184061	24466.9814231	10530.0546389	14861.3633614	6886.90966195	12271.5634195	16339.907792	4998.79694862	1028.82731441	88057.1590889	80929.9986345	1901.20369639	5210.81104061	7289.88226498	2247.71942485	2061.26143705	30761.1815744	10646.2107659	29896.4200976	8237.09880136	2215.57936173	1111.94926645	18513.5476862	12718.1353246	4561.1597751	533.183970023	9515.81485608	1000.3841066	1175.20498236	11059.8098497	7852.24692484	1283.38975527
swt	6282.51335542	78448.1859454	29505.9948304	5054.13875146	37843.8645523	30211.3145431	4128.46161756	7776.83509998	6720.25358027	6757.42497483	26254.4458464	37921.2654726	123277.482977	39952.322347	9088.10146748	98047.0900593	30425.5307832	6009.08506714	28533.8469816	4977.54508254	1857.34812416	24977.3267064	4114.46018758	36352.3083658	104891.328583	101330.625775	4556.27836976	32201.4034271	18774.3114482	60015.0286643	7645.70459798	122243.658869	11497.4396379	89934.3988622	3899.84192067	1424.54233463	17643.0639224	23266.4249956	132125.823443	5490.97250599	5259.54092659	10001.5234033	13331.909727	5877.63783849	25564.6792006	55605.500812	5581.37231348	4251.35191423	16941.9091614
tag	166371.897381	78448.1279273	1071.49965375	200233.910846	115098.779521	3657.1333687	68255.3087292	21317.6508267	84890.1821091	57642.3203654	89417.1058567	123037.852179	31904.523941	181444.597845	667752.880243	15726.0019712	2160.66260416	186720.180849	567.752872786	537017.416632	607905.032	587348.26663	51679.3632442	1948.39776636	150231.170395	44344.5731066	25667.4291265	5957.95700121	85271.4917244	123409.303059	117674.524467	43475.6539421	489232.213526	644.278843829	179997.869465	36986.4102169	54685.648317	228493.907132	45859.4736393	350430.484663	294928.769484	161330.506803	34207.6810262	63326.0610443	369201.952145	304543.253721	36001.5473053	149483.303589	76932.6012
taq	14760.3113619	12257.6509775	62221.5739463	29790.1355991	9106.90443593	53462.2416814	11219.0907615	36688.5402926	20602.0696459	78208.595953	7312.2150734	2856.87169405	6973.2830378	52129.3840314	6847.17499464	7037.88965913	44482.6216782	27856.7003348	35223.4907931	15542.6016126	16486.9398452	3182.06897028	30583.4811382	24571.1817277	5871.47887146	8003.57656032	103419.165317	90961.587687	9154.5322645	5379.72652292	20133.811786	10563.8456172	8660.41809132	34791.7040726	16805.9887139	39566.5655122	891.428637889	10336.0642237	8994.83493593	33719.1409037	17367.3191659	5390.52054763	8953.93251523	23162.3582239	9383.7066972	9573.66468836	20061.5404977	20621.0068895	9743.16902703
taz	3767.59264498	8232.68863808	35518.4491059	12317.0280622	2448.27705236	33620.9775259	11247.9962886	23825.9849001	13792.6136976	40184.3263466	449.921379914	4350.21859293	455.381881966	44391.4904188	195.134937069	201.632602068	26973.436498	10025.6201425	21870.7672728	5839.3883603	10675.5958877	4209.08648821	10555.9818184	18546.9878106	1717.12162997	2304.70129252	90033.7786417	84414.5624872	2606.58217224	2038.11322205	7871.83112337	4301.33853361	2033.62659161	31886.0788794	6171.24265245	30440.5005397	6254.88914858	3926.16639513	2921.50601287	13532.4825265	8308.91395461	1594.1359616	3419.23565673	10061.4896649	3586.87345994	3728.04275897	6386.92196522	8150.44867301	3988.87634374
tel	7566.54842563	8020.89260085	51156.2408863	19836.0405442	6263.05853923	45939.7088469	12217.63041	32861.4058427	18080.0681119	59088.7799009	4266.32679041	1827.42912906	4267.32193153	49602.100831	4005.16046931	3942.80458768	35924.4291736	17142.396216	30763.9761534	8308.31283449	11236.5381813	1452.2084889	21072.3054557	24264.5884603	2198.25711772	6076.79157551	104895.487599	95958.4511519	6457.58921285	1856.66281136	14918.030184	8160.79248394	5885.5419384	36029.9969568	10372.4348416	35726.7811375	3638.90412639	7764.3332188	6803.23420532	24018.2374119	10913.9074897	2477.50785781	7238.00518352	17238.7639081	7456.72730117	7606.10873447	13445.9142437	15247.8140369	7864.08797181
tes	3146.57776893	60492.397145	25023.3910068	3923.4974304	22571.0267716	25975.1634403	1018.65081062	5464.30739054	3556.51660845	3624.80471288	16869.602673	28400.4576299	95104.8543592	39793.3873896	9067.86541372	77451.0624282	25993.6383595	4703.30409916	24172.764634	1813.55143248	1453.27698611	17311.90909	949.700762819	26970.8304676	80696.020683	73156.9673982	3146.0575163	27308.8053226	10397.9448303	41769.5280171	5320.47307632	93966.1822919	5280.23374803	72464.4826868	797.397765748	1760.31538565	11352.1857353	15883.5607631	100827.083369	4144.00405891	3891.44592996	9701.33159054	7114.70383713	4316.0791956	20568.1886729	38684.7130683	4346.40142159	2832.17516984	10666.3895556
tha	170507.050473	81878.6875529	1312.38957926	205947.022055	117466.412136	5033.96840051	69084.9638839	21746.4816531	86183.127547	60183.2638578	92884.6299156	124731.587031	32347.7365416	185281.14756	684561.557888	18122.6026695	3311.73524698	191318.624225	2058.32657072	550583.062295	623323.838796	602303.783142	53758.189194	1913.93830952	153903.033204	45483.4963524	27653.6067741	7480.8443656	87828.833066	126319.272208	121158.446375	45019.1526031	501407.988339	2577.58925894	185247.690392	37037.5914153	57071.3270845	235133.598909	46765.9765232	359212.922362	302321.336333	166117.037447	33584.9644614	65332.8499884	378134.694976	311622.835419	38861.4382868	153169.548172	78765.6846503
tig	1886.98295652	53792.5127373	23964.6213582	4429.26031007	19082.657789	25279.034616	503.31649943	4955.10551572	2155.25897235	2130.88620768	12897.1261055	26140.755137	83789.3644737	40043.260133	9312.38607516	70267.4435653	25021.6237908	4970.56856165	23301.5542952	471.868592035	2949.36755222	15432.1152945	622.815387407	24254.2689735	71511.8655899	64742.0332747	3678.83246198	26171.5850461	9376.91176525	35821.4212057	4816.9838245	84270.8056119	4263.93338444	66520.1428551	730.938852953	3207.50683725	11612.2048301	13910.7655804	88272.3144526	4485.69660646	4271.16469069	9944.48634616	6098.40347354	4496.53341628	19588.6715877	33734.4307804	4714.47011397	3451.2756501	7946.20087885
tim	176141.910121	82857.3683404	799.32662517	213645.11152	128617.34437	3012.01786719	72209.7471405	21369.8004684	90059.3534076	60422.3094664	94626.5607323	131759.914553	33230.7549771	193154.197132	713475.000375	17338.761581	1296.45304338	197704.926477	675.228545071	574236.406553	649982.95347	628211.455212	54084.5725176	785.814520736	158786.450248	46763.1509292	26376.6322963	5452.42728367	91072.9831323	132689.436572	125905.481649	45954.2586308	522807.004785	1042.30556633	192194.337252	44431.3106291	57402.0070825	244334.573581	48400.4375628	373621.90767	314475.99383	172312.241703	36856.0789636	67019.3986203	394273.613193	324755.98322	38829.0398023	159312.664836	81903.030898
tiv	3394.84259729	59048.5281123	22363.831519	1136.66691747	25561.0148699	23348.2937431	3198.14758563	3324.33828994	4024.57698292	4583.20288041	18099.3642653	29657.6829782	96658.3684325	40928.5146593	10163.1330008	75645.3772103	23315.6810027	1889.66503004	21486.7119369	3146.74364903	2886.23348184	14954.9147809	2836.51363811	29456.2205548	79505.8235689	77064.2836982	369.919992531	24779.268101	12625.0645298	44170.3399803	3198.19548177	96037.4979143	7875.71725192	70523.1157565	3139.98730247	3650.49061445	14309.7300488	13368.0936749	102516.279155	1324.16384391	1069.85101451	11016.1863368	9710.18734102	1553.82733622	21870.2477831	41947.0080065	1524.66701216	292.157796038	11527.2302556
tml	8153.11141749	7619.35168114	52799.0656769	20769.8016617	6581.04298333	47278.8348643	12709.5970435	34030.2681149	18801.1318261	61144.3638509	4623.02126453	2258.46556911	4674.72713714	50445.6274819	4404.92700048	4305.85690752	37292.7218815	17958.0562886	31908.7581892	8961.22043892	11902.3766933	1888.9499202	21886.9391599	25204.3536518	2555.72302887	6513.2882051	108067.095133	98900.9616046	6791.33077111	2284.46832262	15596.1443119	8488.05393024	6225.31917174	37606.2933286	11077.0988783	40368.1814398	3890.96391463	8079.56606498	7191.83652309	24879.3324866	11671.2906993	2953.07481383	7665.62872609	17795.1224351	7857.70503397	7999.03929472	14038.0636443	15913.209609	8260.1476183
tmu	4076.5073553	8490.36142963	35427.6106674	12625.7341694	2397.19910986	33510.3687991	11316.1619984	23529.8638633	13983.5299688	40709.4223849	542.258813309	4377.61576464	232.41545327	44422.0791174	86.0042595023	443.254430906	27130.280852	10457.2854143	21960.3187453	6109.60566755	10850.1092104	4260.84924948	10690.3722699	18128.1162123	1903.28577884	2089.91121475	89263.3514694	83521.3847535	2529.26093944	2178.47859444	7771.05297672	4203.86189418	1964.86862896	31423.8531357	6357.19819817	23030.9296911	6233.81808186	3844.65348131	2770.70113014	13593.7144444	8500.70683312	1657.34094588	3226.1703721	10086.7635869	3421.97620331	3571.32782834	6751.2943555	8062.63918002	3828.99087669
tny	4252.03751944	62395.9893787	21695.8023235	585.344902336	30304.7964313	23852.5484107	4646.05686342	2598.66520672	4847.95258235	5525.02823102	20651.5575938	33402.3877354	103923.215944	42813.1573636	11986.6782413	81192.6100408	22616.1501521	384.950190407	20862.4668564	4429.37227436	4289.37441485	17768.6928399	4279.83183445	32528.9119257	84416.4384086	85027.9608569	1229.98936922	24990.7369521	15746.0708349	50364.6625933	2519.73680333	104613.306605	10170.2022971	75265.164598	4614.57943622	5054.63071047	16637.1192847	14427.1396377	110586.310655	200.914940888	454.308826683	12980.4073788	12004.6723862	444.393846112	24712.2097775	47479.3128567	95.2379426445	1567.78268564	13154.2843005
tsn	6005.47489626	76890.5364714	29129.7175776	4950.17303238	36462.679559	29830.7818205	3836.41712894	7597.2217404	6435.4361041	6464.49040914	25411.1901698	36895.4130068	120791.381057	39916.8692585	9104.44734737	96228.453448	30047.7216291	5906.43646855	28155.4592223	4690.30291054	1606.67218403	24279.99994	3828.32995815	35511.153041	102785.591335	98843.541571	4415.66903917	31777.8920409	17953.3525451	58093.0554469	7463.85790144	119566.84307	10930.4657652	88390.9228063	3607.99944489	1131.58889025	17082.1036063	22612.1381656	129364.560967	5375.79273012	5138.11149926	9825.0401046	12764.9358543	5749.22510479	24848.3277604	53934.3212743	5478.14510963	4101.8097213	16375.2838522
tsw	6028.20240041	76636.5248464	28683.2132526	4498.61458631	36587.2658555	29392.7780697	3999.10604549	7282.26509746	6508.06981548	6619.04095405	25587.9693477	36719.0508875	120952.9293	39715.0172753	8994.86019153	95961.5349227	29603.9712979	5451.57182077	27713.1124686	4794.5241861	1574.89135611	23928.3290007	3931.83956548	35683.0150885	102548.434907	99047.7253756	4028.45229521	31413.1502307	18003.6898438	58267.6833651	7154.27469386	119457.16685	11106.1904588	88112.8899645	3770.94022686	1393.30962805	17208.4871954	22182.8083526	129537.223527	4941.36903119	4714.52001999	9836.15442111	12940.6605479	5336.47441979	24630.075472	54295.4763481	5024.68403947	3733.28587393	16519.1326916
tur	3917.56922841	7899.02530627	33133.5807954	11688.2650922	1295.22348495	30835.0769777	11482.3711501	22239.5247989	13122.2193861	36858.9947715	738.935712367	5532.8037025	1042.88717971	43785.6535099	1164.93858881	1060.25888853	26362.4124417	9270.82755298	21968.3929195	6040.25822487	10949.9043611	5388.16413458	7697.70649719	17865.2968823	2771.86738634	1749.77715563	89048.8782927	84334.4313112	1491.29892171	3160.24084461	6413.79489942	3192.22479259	927.13302205	33345.3626216	6447.24885536	7911.58679465	7423.06363855	2794.87232813	1992.3192591	11908.6148557	8580.36489102	2774.91133746	2636.49377949	8047.60675093	2676.38235745	2782.93487649	6340.77907873	6626.87705294	3046.37578624
tvo	6584.60328627	10019.1527851	38192.2792508	15903.9435407	2704.99235473	34182.4211654	12266.3747232	23084.2689213	16076.3857674	46169.3696812	1996.07810419	4812.6404038	1516.47451899	45296.0202279	1725.06462633	2065.56739028	29162.2989272	14108.0244189	23106.5538489	8422.72805853	12566.3128763	4834.40984164	12851.9086332	16539.8781967	3268.73863612	1383.32478282	86138.0116093	79253.4018198	2659.90585502	3358.19784244	7987.66932171	3944.67002668	2305.25249311	29222.9328616	8492.76449581	25821.9607251	6269.74917562	3724.97729439	2375.20947444	16834.4608834	10490.3472265	2650.26416982	2422.30008508	10970.2147931	2804.78871794	2992.28505594	9516.25038857	8438.21049513	3194.84635545
ukr	5564.04995716	8962.37425093	35245.4003642	14054.8324026	1351.68783784	31558.198342	12328.8023214	21529.1617331	14987.0617665	41492.7564778	1437.37485976	5700.77869659	1269.68075746	44470.160416	1541.47579694	1703.53576897	27940.9405211	11935.7194907	22543.7171506	7599.56583287	12217.6437408	5637.49230523	9315.33687591	16136.5226075	3399.9369061	654.531466427	87653.2868652	81920.4286748	1333.56901591	3676.06889696	6348.44041856	2831.01553226	951.656923078	31554.7431476	7795.40495683	23441.7422014	7387.46824574	2531.43994528	1301.44887244	14088.387074	9924.65617662	3104.65622992	1729.42798142	8704.80869959	1927.01564004	2084.0196816	8002.46716818	6592.50449165	2337.11051943
urd	4421.9179165	7853.76909764	44268.1674185	15384.0187953	4664.43303905	40567.4284019	11605.740364	29051.6271047	15922.8760517	49080.7427455	2668.73288008	2607.53318352	2702.06738934	46475.744311	2432.07820442	2346.5647302	30552.2980605	12452.4636928	26940.2356919	5472.68099407	10566.1259189	2327.09824061	16385.8858778	22000.1117364	598.928622715	4547.39866494	98472.5810492	91080.846616	4858.16287328	389.182243256	11863.2273847	6561.32841134	4286.34296988	33312.6172388	7465.71510672	18620.3185163	4655.77758883	6165.40982762	5222.60763298	19357.6645481	8582.51296276	1116.0901371	5694.92824895	14093.9978214	5885.73099693	6028.90291575	10304.3723721	12172.3621473	6289.30738127
uzb	4798.14630252	9015.65391896	40844.1777201	14107.5198762	3879.03088091	37600.7674532	11224.1768776	26220.8681345	15238.7183211	46753.4724592	1947.00319565	2899.12783847	1683.9925524	45401.7594761	1502.8607366	1664.45194378	29132.810507	12526.0978346	24462.406966	6413.02509359	10742.7373392	2806.30390516	14818.2112654	19471.9470104	1277.75125297	3296.58622604	91581.2339308	84492.0937419	3997.68920432	1171.17769576	10258.7017323	5641.70078421	3441.80752347	30110.0072596	6491.81043195	39900.7223684	4758.72960805	5302.22330256	4137.2093937	17729.3907892	8471.4347997	444.779706578	4460.69833079	12871.77595	4739.49555741	4906.97127675	9319.66534146	10615.6401248	5151.53586096
ven	5783.1248737	75462.6981597	28604.4786143	4650.9821393	35346.8772689	29305.3220346	3663.681257	7299.38469928	6231.61156628	6293.65116893	24788.1526396	35922.7264624	118778.763359	39754.3194294	9013.51514468	94571.4213673	29522.3498404	5607.1638248	27630.1164216	4495.46373143	1347.32692463	23525.6024952	3630.84729726	34880.1220824	100905.060279	96838.0061869	4113.4204802	31249.7130162	17269.322864	56511.5610742	7166.51531455	117237.561656	10531.1710346	86959.9898706	3434.61408543	984.816704865	16659.262237	21860.7489826	127125.844125	5074.96433351	4836.70729578	9645.68067977	12365.6411237	5447.26799449	24093.8847677	52695.2879	5178.90145394	3799.68054884	15969.7041888
vie	173574.768595	82752.1733035	603.395963961	210280.316607	131258.27499	4182.30215096	70331.5770332	21362.8120164	87861.164166	60626.8325227	94191.0455201	128448.32193	32517.6407136	188742.117537	700102.385019	17891.8552718	2461.03350248	194817.765816	1376.15101421	563103.925137	637570.395517	616118.916394	54205.9753227	1098.84520302	156539.327856	46083.0594323	27233.5732783	6629.38739996	89276.9567997	128917.395245	123469.417048	45469.6359264	512634.580772	1915.41839144	189149.561473	48672.3369201	57556.5436914	240329.7404	47367.304165	367148.44899	308962.592552	169587.485059	35144.5820119	66214.7567816	386341.32312	318103.769684	39062.1143589	156359.416632	80229.8592316
wlf	5055.46759942	66031.6323716	22246.5073691	1880.10048442	34708.7084732	25919.6230045	5874.70505111	2313.69735686	5582.80690548	6313.86758696	22978.0469236	37029.1135936	110808.670162	44781.985993	13916.9637082	87053.5070221	23967.0693234	967.044374758	22905.0168559	5531.38032761	5625.02372405	20652.0797462	5510.21608926	35309.762958	89513.2454672	92496.3674793	2575.46616713	26707.6585179	18625.1372317	56300.7634976	2311.25486162	112852.982385	12208.2908787	80357.2365924	5868.68982421	6387.66690089	18723.7509986	17259.5451937	118240.589861	1537.86627673	1796.45950918	14988.0886902	14042.7609678	1363.98336624	27531.099367	52666.7470339	1368.96295526	2913.52696812	14611.9087864
wly	2671.25013332	58122.9478006	24818.3888273	4306.27060779	21422.2476633	25909.5298599	353.558688498	5405.71714722	2998.78132548	2980.67111892	15300.6992777	27718.9211387	90848.039871	39976.0654241	9241.19164587	74930.2211443	25821.9637355	4994.01437579	24040.0806608	1256.44968328	2146.89312214	16789.7719304	515.854861417	25430.1157834	77400.7361351	70163.5065839	3525.30231306	27051.8562826	10176.273418	39641.158308	5262.94823516	90510.3363968	4217.54214649	70406.0263035	132.986380313	2352.86974157	11595.4192256	15341.5641392	96107.8839805	4458.89419367	4218.66832575	9873.58087891	6052.01223559	4562.19261225	20325.4976611	36771.8586267	4676.10234904	3241.79965907	9578.50596973
xho	6906.98750009	81878.4035956	30267.4049823	5223.99451846	40964.7667292	31004.9544519	4814.48256239	8110.9658917	7371.59879791	7444.4553928	28177.0979302	40259.0693436	128871.314858	40585.7919515	8981.77251637	102084.355938	31196.0599005	6161.80335157	29311.6251194	5641.88849559	2449.66628646	26502.2709061	4777.07767268	38268.9166091	109550.135205	106938.360893	4825.59445108	33090.3477604	20634.1835465	64371.8303136	7986.86808374	128288.327737	12801.0303769	93353.8539078	4585.41661375	2124.32635542	18926.1232099	24671.9024284	138337.466156	5682.14899331	5469.73629078	11147.584202	14635.500466	6097.00436232	27286.54588	59411.4867683	5741.33961842	4548.27142164	18238.6927091
yor	3701.23882733	60254.56812	22161.8207349	637.684190629	27224.4194999	23163.3879075	3702.97260948	3078.81692988	4327.07814105	4931.61512801	19023.6157751	30914.4696145	99264.2266398	41506.8561977	10718.5636709	77358.8823131	23101.3154462	1387.37984238	21259.2845216	3599.94893618	3319.60961487	15742.0062356	3339.38707902	30540.4594856	81275.7396269	79883.3478054	241.341902849	24712.9196111	13699.1151442	46312.6989818	2964.63733376	99021.8023375	8678.18637151	71948.7012281	3651.41966069	4086.90966041	15113.356738	13444.9502103	105410.056993	816.917386035	559.064631103	11627.9857732	10512.6564606	1104.25812921	22796.9472508	43881.9083134	1009.31996569	574.037218772	12124.3203374
zaz	3775.50214815	8028.05718083	33758.2946078	11848.1260647	1798.14050028	31934.1646059	11323.914823	22816.2214042	13302.8015863	38006.8553253	223.804941809	5014.52891104	604.838134084	44010.3092166	662.287900663	549.719234606	26493.1574135	9467.79900007	21730.6653176	5884.65773554	10771.2831608	4870.50440692	8824.35429928	18102.9549603	2290.76177874	1935.2630751	89296.6114583	84243.1259495	1974.00861018	2659.43877824	6949.88554796	3676.73664912	1400.41139565	32696.9005951	6268.07130053	22854.533666	6912.22656724	3289.51595352	2379.31009589	12260.5166161	8402.38860818	2256.69525529	2956.65980222	8871.15713481	3060.61119651	3185.20327563	6169.27795216	7190.98536665	3449.00413581
zul	6672.53590071	80673.7888573	30082.6281083	5252.10505102	39791.4158594	30800.0966153	4529.44201169	8057.9862292	7116.66737237	7158.62009358	27432.2403906	39416.2248494	126780.294471	40278.3251379	9114.47061139	100651.411468	31005.7642505	6201.01882171	29116.6456297	5375.93288928	2231.29650956	26007.4528997	4512.26395223	37529.4197798	107890.577701	104834.875438	4801.0735626	32838.5291301	19938.0011034	62735.9883507	7929.80894634	126068.416522	12286.655842	92150.4205582	4300.76205839	1825.83410086	18429.2155961	24240.9907206	136016.934649	5700.65187336	5477.91043839	10679.7435985	14121.1259311	6101.96651297	26661.3455188	57944.6183144	5775.87124883	4508.21861755	17730.8776126
[truncated: 143 more columns]
