# Supplementary material for: Future Tense and Economic Decisions: Controlling for Cultural Evolution
Source: PLoS One. 2015 Jul 17;10(7):e0132145. doi: 10.1371/journal.pone.0132145 (PMC4506144; doi:10.1371/journal.pone.0132145)
Supplement: S8 Appendix — See README files within the various sub-folders. (ZIP) [file pone.0132145.s008.zip › S3_Code/Residuals_new/GeoDist/getWaypointDistMatrix_WALS.py]

import math, random,sys
from random import choice
import pickle


# Format WALS data for use with Waypoint.py

o = open("../../Futureness_Plus_WALS5.tab")
l = o.read()
o.close()
langs_wals = {}
processed_wals_codes = []
for i in l.split("\n")[1:]:
	bits = i.split("\t")
	if not bits[6] in processed_wals_codes and len(bits[6]) > 0:
		langs_wals[bits[6]] = (bits[8],bits[9],bits[17])
		processed_wals_codes.append(bits[6])

homelands_o = open("homelands-coordinates_SEAN")
homelands = homelands_o.read()
homelands_o.close()

homelands = [x.split("\t") for x in homelands.split('\n')[1:-1]]
hl = {}
for h in homelands:
	hl[h[0]] = h


for l in langs_wals.keys():
#	print l,dists[l],hl[dists[l][2]]
	hlx = "NONE"
	try:
		hlx = hl[langs_wals[l][2]][1]
	except:
		pass
	print l+'\t'+hlx+'\t'+str(langs_wals[l][0])+','+str(langs_wals[l][1])
