# Supplementary material for: Future Tense and Economic Decisions: Controlling for Cultural Evolution
Source: PLoS One. 2015 Jul 17;10(7):e0132145. doi: 10.1371/journal.pone.0132145 (PMC4506144; doi:10.1371/journal.pone.0132145)
Supplement: S8 Appendix — See README files within the various sub-folders. (ZIP) [file pone.0132145.s008.zip › S3_Code/Residuals_new/GeoDist/gislib.py]

# Adapted from code & formulas by David Z. Creemer and others
# http://www.zachary.com/blog/2005/01/12/python_zipcode_geo-programming
# http://williams.best.vwh.net/avform.htm
#

from math import sin,cos,atan,acos,asin,atan2,sqrt,pi, modf

# At the equator / on another great circle???
nauticalMilePerLat = 60.00721
nauticalMilePerLongitude = 60.10793

rad = pi / 180.0

milesPerNauticalMile = 1.15078
kmsPerNauticalMile = 1.85200

degreeInMiles = milesPerNauticalMile * 60
degreeInKms = kmsPerNauticalMile * 60

# earth's mean radius = 6,371km
earthradius = 6371.0


def getDistance(loc1, loc2):
   "aliased default algorithm; args are (lat_decimal,lon_decimal) tuples"
   return getDistanceByHaversine(loc1, loc2)


def getDistanceByHaversine(loc1, loc2):
   "Haversine formula - give coordinates as (lat_decimal,lon_decimal) tuples"

   lat1, lon1 = loc1
   lat2, lon2 = loc2

   #if type(loc1[0]) == type(()):
   #   # convert from DMS to decimal
   #   lat1,lon1 = DMSToDecimal(loc1[0]),DMSToDecimal(loc1[1])
   #if type(loc2[0]) == type(()):
   #   lat2,lon2 = DMSToDecimal(loc2[0]),DMSToDecimal(loc2[1])

   # convert to radians
   lon1 = lon1 * pi / 180.0
   lon2 = lon2 * pi / 180.0
   lat1 = lat1 * pi / 180.0
   lat2 = lat2 * pi / 180.0

   # haversine formula
   dlon = lon2 - lon1
   dlat = lat2 - lat1
   a = (sin(dlat/2))**2 + cos(lat1) * cos(lat2) * (sin(dlon/2.0))**2
   c = 2.0 * atan2(sqrt(a), sqrt(1.0-a))
   km = earthradius * c
   return km


def DecimalToDMS(decimalvalue):
   "convert a decimal value to degree,minute,second tuple"
   d = modf(decimalvalue)[0]
   m=0
   s=0
   return (d,m,s)


def DMSToDecimal((degrees,minutes,seconds)):
   "Convert a value from decimal (float) to degree,minute,second tuple"
   d = abs(degrees) + (minutes/60.0) + (seconds/3600.0)
   if degrees < 0:
      return -d
   else:
      return d


def getCoordinateDiffForDistance(originlat, originlon, distance, units="km"):
   """return longitude & latitude values that, when added to & subtraced from
   origin longitude & latitude, form a cross / 'plus sign' whose ends are
   a given distance from the origin"""

   degreelength = 0

   if units == "km":
      degreelength = degreeInKms
   elif units == "miles":
      degreelength = degreeInMiles
   else:
      raise Exception("Units must be either 'km' or 'miles'!")

   lat = distance / degreelength
   lon = distance / (cos(originlat * rad) * degreelength)

   return (lat, lon)


def isWithinDistance(origin, loc, distance):
   "boolean for checking whether a location is within a distance"
   if getDistanceByHaversine(origin, loc) <= distance:
      return True
   else:
      return False
