# Supplementary material for: Future Tense and Economic Decisions: Controlling for Cultural Evolution
Source: PLoS One. 2015 Jul 17;10(7):e0132145. doi: 10.1371/journal.pone.0132145 (PMC4506144; doi:10.1371/journal.pone.0132145)
Supplement: S8 Appendix — See README files within the various sub-folders. (ZIP) [file pone.0132145.s008.zip › S3_Code/Residuals_new/GeoDist/homelands-coordinates_SEAN]

FamilyName	Area	Latitude	Longitude	N
Afro-Asiatic	Africa	8.67	8.08	172
Algic	NAm	42.67	-73.5	18
Altaic	Eurasia	49.5	137	45
Amto-Musan	AEAsiaOceania	-4	141.42	2
Andamanese	AEAsiaOceania	12	92.58	3
Arai-Kwomtari	AEAsiaOceania	-4.17	141.5	9
Arauan	SAm	-6	-70.5	4
Arawakan	SAm	1	-69.17	35
Australian	AEAsiaOceania	-12.67	136.75	96
Austro-Asiatic	AEAsiaOceania	24.5	87	77
Austronesian	AEAsiaOceania	-5	105	657
Aymaran	SAm	-12.88	-75.89	2
Barbacoan	SAm	2.5	-76.67	5
Border	AEAsiaOceania	-2.92	140.58	7
Caddoan	NAm	33.33	-97.33	4
Cahuapanan	SAm	-5.5	-77	2
Carib	SAm	-0.5	-60.5	17
CentralSolomons	AEAsiaOceania	-7.75	156.67	4
Chibchan	SAm	9.75	-83.42	18
Choco	SAm	6.83	-77.17	6
Chon	SAm	-53	-70	2
Chukotko-Kamchatkan	Eurasia	61	165	4
Dravidian	Eurasia	11.5	77.17	22
EastBirdï¿½sHead-Sentani	AEAsiaOceania	-2.45	140.42	7
EasternTrans-Fly	AEAsiaOceania	-8.75	143.08	4
EastGeelvinkBay	AEAsiaOceania	-3.33	135.5	2
Eskimo-Aleut	NAm	63.69	-170.48	6
Guahiban	SAm	6.5	-71.33	5
Hmong-Mien	AEAsiaOceania	27	105	9
Hokan	NAm	39	-122.5	16
Indo-European	Eurasia	34	71.55	114
Iroquoian	NAm	42.75	-76.17	7
Japonic	AEAsiaOceania	37	140	4
Jivaroan	SAm	-4	-78	4
Kartvelian	Eurasia	43	42.5	4
Katukinan	SAm	-7.25	-64.92	3
Kaure	AEAsiaOceania	-3.42	140.08	2
Khoisan	Africa	-21.68	22.17	13
KiowaTanoan	NAm	37	-99	2
LakesPlain	AEAsiaOceania	-2.83	137	17
LeftMay	AEAsiaOceania	-4.25	141.75	2
Macro-Ge	SAm	-15	-52.5	23
Mairasi	AEAsiaOceania	-3.5	134	2
Maku	SAm	1.08	-70	6
Mascoian	SAm	-23.2	-58	2
Mataco-Guaicuru	SAm	-22.5	-62.5	9
Mayan	NAm	15.42	-91.83	41
Misumalpan	SAm	13	-84.5	2
Mixe-Zoque	NAm	17.22	-96.03	11
Muskogean	NAm	34	-85	6
Na-Dene	NAm	53.75	-123.5	15
Nambiquaran	SAm	-12.75	-59.17	3
Niger-Congo	Africa	4.92	5.67	512
Nilo-Saharan	Africa	4.75	29.75	108
Nimboran	AEAsiaOceania	-2.5	140.33	2
NorthCaucasian	Eurasia	42.5	46.5	33
Oto-Manguean	NAm	18	-96.92	65
Panoan	SAm	-7.5	-75	16
Pauwasi	AEAsiaOceania	-3.58	140.83	4
Penutian	NAm	39.5	-121.5	15
Piawi	AEAsiaOceania	-5.33	144.33	2
Quechuan	SAm	0.33	-78	9
Ramu-LowerSepik	AEAsiaOceania	-4.25	144.75	13
Salishan	NAm	48.75	-123.25	13
Sepik	AEAsiaOceania	-3.5	143.5	24
Sino-Tibetan	Eurasia	26.1	94.75	123
Siouan	NAm	43.83	-101.83	10
Sko	AEAsiaOceania	-2.58	141.17	6
South-CentralPapuan	AEAsiaOceania	-9	142.58	8
SouthBougainville	AEAsiaOceania	-6.62	155.42	3
Tacanan	SAm	-12.33	-67.75	4
Tai-Kadai	AEAsiaOceania	24	108	35
Tequistlatecan	NAm	16.25	-95.75	2
Tor-Kwerba	AEAsiaOceania	-2.75	139.83	7
Torricelli	AEAsiaOceania	-3.92	144.17	22
Totonacan	NAm	19.92	-97.42	9
Trans-NewGuinea	AEAsiaOceania	-8	143.5	312
Tucanoan	SAm	0.33	-70.25	18
Tupi	SAm	-8	-62	45
Uralic	Eurasia	68	30	22
Uru-Chipaya	SAm	-19	-68.4	2
Uto-Aztecan	NAm	27.5	-110.25	26
Wakashan	NAm	48.67	-124.75	3
WestPapuan	AEAsiaOceania	-1.75	136.25	15
Witotoan	NAm	-2.17	-72.33	6
Yanomam	SAm	3.5	-62.83	4
Yele-WestNewBritain	AEAsiaOceania	-5.67	151	2
Yukaghir	Eurasia	65.75	150.83	2
Zamucoan	SAm	-20.25	-59.25	2
Zaparoan	SAm	-2	-75.17	3
NorthBougainville	AEAsiaOceania	-5.83	154.83	2
Basque	Eurasia	43	-3	1
Indic	Eurasia
Tupian	SAm
Japanese	Eurasia
Korean	Eurasia
Malayic	AEAsiaOceania
Romance	Eurasia
Nakh-Daghestanian	Eurasia
Northwest Caucasian	Eurasia
Turkic	Eurasia
