# Supplementary material for: Future Tense and Economic Decisions: Controlling for Cultural Evolution
Source: PLoS One. 2015 Jul 17;10(7):e0132145. doi: 10.1371/journal.pone.0132145 (PMC4506144; doi:10.1371/journal.pone.0132145)
Supplement: S8 Appendix — See README files within the various sub-folders. (ZIP) [file pone.0132145.s008.zip › S3_Code/Residuals_new/GeoDist/langFamGeoCoord.txt]

zul	Africa	-30,30
lda	Africa	0.5,32.17
rom	Eurasia	46,25
oss	Eurasia	43,44
alb	Eurasia	41,20
ita	Eurasia	43,12
mnk	Africa	10.5,-9.5
ga	Africa	5.67,-0.17
alw	AEAsiaOceania	-15.17,134.25
mnd	Eurasia	34,110
scr	Eurasia	44,19
tsn	Africa	-24,32
skw	Eurasia	28,75.5
hak	Eurasia	25,116
efi	Africa	4.92,8.5
jav	AEAsiaOceania	-7,111
hil	AEAsiaOceania	10.25,123
hrr	Africa	9.25,42.17
kse	Africa	16,0
bnj	AEAsiaOceania	-28.75,153
bni	Africa	6.42,5.83
hin	Eurasia	25,77
ven	Africa	-22,30
tsw	Africa	-24,26
fin	Eurasia	62,25
hau	Africa	12,7
haw	AEAsiaOceania	19.58,-155.5
ger	Eurasia	52,10
psh	Eurasia	33,67
kky	AEAsiaOceania	16.75,120.58
ceb	AEAsiaOceania	10,124
ibi	Africa	5.25,7.83
dyu	Africa	9.83,-4.67
bat	AEAsiaOceania	10.25,119.08
rnd	Africa	-3.5,30
kkn	Eurasia	15.25,74
moo	Africa	12.83,-1.25
uzb	Eurasia	39,66
mol	Eurasia	47,29
nor	Eurasia	61,8
bit	AEAsiaOceania	1.25,110
amr	Africa	34,-6
geo	Eurasia	42,44
oko	Eurasia	18.33,83
gua	SAm	-26,-56
mhi	Eurasia	19,76
guj	Eurasia	23,72
yor	Africa	8,4.33
pan	Eurasia	31,74
aeg	Africa	30,31
bam	Africa	12.5,-7.5
baj	AEAsiaOceania	-4.33,123
rka	Eurasia	45,21
jlu	Africa	8,28
arq	Africa	33,44
ndb	Africa	-25.33,29
tel	Eurasia	16,79
arw	Eurasia	38.5,43.5
xho	Africa	-32,27
rmc	Eurasia	46.67,9.17
tvo	Eurasia	56,49.5
kdz	AEAsiaOceania	5.92,117.17
rru	Africa	1.5,31.33
tes	Africa	1.83,33.83
blc	Eurasia	28,62
cnt	Eurasia	23,113
est	Eurasia	59,26
tmu	Eurasia	41.25,48.75
lux	Eurasia	49.83,6.17
sun	AEAsiaOceania	-7,107
ice	Eurasia	65,-17
blr	Eurasia	54,28
iri	Eurasia	53,-8
kmu	AEAsiaOceania	21,102
kul	Africa	6.67,37.25
dsh	Eurasia	56,10
sup	Africa	11.5,-5.58
tml	Eurasia	11,78.5
nep	Eurasia	28,85
ass	Eurasia	26,93
lmp	AEAsiaOceania	-5,105
mel	AEAsiaOceania	2.5,111.5
tur	Eurasia	39,35
kzy	Eurasia	65,55
ses	Africa	-28,27
ber	Africa	10.33,34.67
rus	Eurasia	56,38
lez	Eurasia	41.67,47.83
kik	Africa	-0.75,36.75
qcu	SAm	-14.5,-71
lur	Eurasia	33.5,48.5
glc	Eurasia	43,-8
dri	Eurasia	35,66
swa	Africa	-6.5,39
akn	Africa	6.5,-1.25
krm	Eurasia	54.67,24.92
ctl	Eurasia	41.75,2
krc	Eurasia	43.5,42
ise	Africa	5.67,5.5
sod	Africa	8.5,38.5
vie	AEAsiaOceania	10.5,106.5
por	Eurasia	39,-8
nse	Africa	-14.5,30.83
owc	Africa	9,37
kfy	Eurasia	47.75,124.42
pol	Eurasia	52,20
zaz	Eurasia	39,41
fbf	Africa	14,0
amh	Africa	10,38
brh	Eurasia	28.5,67
sao	Africa	14.75,39.75
aym	SAm	-17,-69
bej	Africa	18,36
fre	Eurasia	48,2
chh	Africa	8,37.5
fri	Eurasia	53,5
swe	Eurasia	60,15
ukr	Eurasia	49,33
duz	Eurasia	51.5,3.75
heb	Africa	31.5,34.83
loz	Africa	-17.83,26
kor	Eurasia	37.5,128
dut	Eurasia	52.5,6
swt	Africa	-26.5,31
fma	Africa	16.5,-13.75
gpz	Eurasia	47.33,9.33
wly	Africa	6.83,37.75
hun	Eurasia	47,20
mcd	Eurasia	41.67,21.75
gam	Africa	6.67,37.25
bul	Eurasia	42.5,25
gag	Eurasia	46.33,28.67
sdh	Eurasia	26,69
cic	Africa	-14,34
azi	Eurasia	37.5,47
gil	Eurasia	37.33,50
ben	Eurasia	24,90
bem	Africa	-10,28.25
stn	Africa	-24,29
tny	Africa	10.67,-4.5
aze	Eurasia	40.5,48.5
klt	AEAsiaOceania	3.67,115.42
slo	Eurasia	46,15
mlt	Africa	35.92,14.42
dts	Africa	14.5,-3.33
mly	AEAsiaOceania	3,102
bos	Eurasia	43,18
lbu	Africa	-10.67,24
taq	Eurasia	25,121.5
jpn	Eurasia	37,140
anl	Africa	33.75,36
taz	Eurasia	38.75,48.67
tag	AEAsiaOceania	15,121
mym	Eurasia	10,76.5
khm	AEAsiaOceania	12.5,105
prs	Eurasia	32,54
ind	AEAsiaOceania	0,106
spa	Eurasia	40,-4
ava	Eurasia	42.5,46.5
cze	Eurasia	50,15
naa	Africa	37,43
eng	Eurasia	52,0
tiv	Africa	7.5,9
ewe	Africa	6.33,0.42
lit	Eurasia	55,24
tim	AEAsiaOceania	5,116
qaf	Africa	12,42
igb	Africa	6,7.33
sid	Africa	6,38
gcy	Eurasia	34.75,33
tig	Africa	14.5,38.5
grk	Eurasia	39,22
afr	Eurasia	-31,22
dgb	Africa	9.58,-0.5
kab	Eurasia	43.5,43.5
wlf	Africa	15.25,-16
dga	Africa	10.5,-2.67
snn	Africa	15,-10.5
akl	AEAsiaOceania	11,112
bsq	Eurasia	43,-3
kas	Eurasia	34,76
kin	Africa	-2,30
laz	Eurasia	41.5,41.5
lat	Eurasia	57,24
bse	Africa	33.33,-4.67
mao	AEAsiaOceania	-40,176
urd	Eurasia	25,67
svk	Eurasia	49,20
knd	Eurasia	14,76
krd	Eurasia	36,44
kji	Eurasia	38,42
tha	AEAsiaOceania	16,101
