# Supplementary material for: Future Tense and Economic Decisions: Controlling for Cultural Evolution
Source: PLoS One. 2015 Jul 17;10(7):e0132145. doi: 10.1371/journal.pone.0132145 (PMC4506144; doi:10.1371/journal.pone.0132145)
Supplement: S8 Appendix — See README files within the various sub-folders. (ZIP) [file pone.0132145.s008.zip › S3_Code/Residuals_new/GeoDist/MoranGeary.r]

rm(list=ls())

library(ecodist)
library(mcclust)
library(ape)
library(ade4)
library(spgwr)
# set working directory
setwd('~/Documents/MPI/Chen_FTR_new/Residuals_new/GeoDist')

#Phylogenetic distances

ethno.tree = read.tree('../PhyloLogit/Ethno_TimeTree_All_star.nwk')
ethno.tree = root(ethno.tree,'bsq')

phylo = cophenetic(ethno.tree)

geo = read.table("geo_dist_matrix.txt")

# Load language data
fplusiso = read.table('../../Futureness_Plus_WALS5.tab',sep='\t',header=TRUE,as.is=TRUE)

# Load residuals
#resid = read.table('../residuals_3_22_13.tab',sep='\t',header=TRUE)
resid = read.table('../residuals_10_04_13.tab',sep='\t',header=TRUE)
resid$WALS = as.character(resid$WALS)
# match FTR to residuals
resid$FTR = NA
resid$family = NA
resid$family.hh = NA
for(i in 1:nrow(resid)){
	FTRx = fplusiso[fplusiso$WALS==resid$WALS[i],]$FTR[1]
	if(nchar(FTRx)>1){
		resid$FTR[i] = FTRx
		resid$family[i] = fplusiso[fplusiso$WALS==resid$WALS[i],]$family_wals
		resid$family.hh[i] = fplusiso[fplusiso$WALS==resid$WALS[i],]$hh_family
		}
}
resid$FTR = as.numeric(resid$FTR=='Strong')

resid = resid[!is.na(resid$FTR),]
# Omit 'qcu' if we want to calcualte the difference between OLS and GWR
resid = resid[resid$WALS!='qcu',]
row.names(resid) = resid$WALS


obs = resid[resid$WALS%in%colnames(geo),]$WALS
obs.phylo = resid[resid$WALS%in%colnames(phylo),]$WALS

m.save = Moran.I(resid[resid$WALS%in%colnames(geo),]$Resid5ByWALS,geo[obs,obs])
m.FTR = Moran.I(resid[resid$WALS%in%colnames(geo),]$FTR,geo[obs,obs])

g.geo = gearymoran(geo[obs,obs],resid[resid$WALS%in%colnames(geo),]$Resid5ByWALS,alter="two-sided")
g.geo.FTR = gearymoran(geo[obs,obs],resid[resid$WALS%in%colnames(geo),]$FTR,alter="two-sided")
g.phylo = gearymoran(phylo[obs.phylo,obs.phylo],resid[resid$WALS%in%colnames(phylo),]$Resid5ByWALS,alter="two-sided")


coords = cbind(tapply(fplusiso$latitude,fplusiso$WALS,head,n=1),tapply(fplusiso$longitude,fplusiso$WALS,head,n=1))
coords = coords[!is.na(coords[,1]),]

bandwidth = gwr.sel(Resid5ByWALS~FTR,data =resid,coords=coords[resid$WALS,],longlat=TRUE)
gx = gwr(Resid5ByWALS~FTR,data =resid,coords=coords[resid$WALS,],bandwidth=bandwidth,longlat=TRUE,hatmatrix=TRUE)
gx.2 = gwr(Resid5ByWALS~FTR,data =resid,coords=coords[resid$WALS,],bandwidth=bandwidth,longlat=TRUE,predict=TRUE)

adapt = gwr.sel(Resid5ByWALS~FTR,data =resid,coords=coords[resid$WALS,],longlat=TRUE,adapt=TRUE)
gx = gwr(Resid5ByWALS~FTR,data =resid,coords=coords[resid$WALS,],adapt=adapt,longlat=TRUE,hatmatrix=TRUE)

# Leung et al. http://www.environmentandplanning.com/epa/fulltext/a32/a3162.pdf
# Goodness of fit - does GWR fit better than OLS?
LMZ.F1GWR.test(gx)

# Test whether the parameter varies significantly across regions
# H0 = all regions the same
# H1 = regions vary
LMZ.F3GWR.test(gx)

library(maps)


FTR.coef.vals = (gx.2$SDF$FTR - min(gx.2$SDF$FTR)) / max(gx.2$SDF$FTR - min(gx.2$SDF$FTR))
map()
points(coords[resid$WALS,2],coords[resid$WALS,1],col=heat.colors(20)[FTR.coef.vals*20],pch=15)

GWR.coef.vals = (gx.2$SDF$gwr.e - min(gx.2$SDF$gwr.e)) / max(gx.2$SDF$gwr.e - min(gx.2$SDF$gwr.e))
ncolsx=6
map()
points(coords[resid$WALS,2],coords[resid$WALS,1],col=heat.colors(ncolsx)[GWR.coef.vals*ncolsx],pch=16)

spplot(gx$SDF,"pred")
spplot(gx$SDF,"pred.se")

spplot(elide(gx$SDF,flip=TRUE),"pred",ylim=c(-90,90),xlim=c(-180,180),auto.key=FALSE)
map(fill=FALSE,proj='rect',add=TRUE,wrap=TRUE,par=0,ylim=c(-90,90),xlim=c(-180,180))


resid$FTR.cuts = cut(gx$SDF$pred,breaks=2)
resid$FTR.cuts.orig = cut(resid$Resid5ByWALS,breaks=2)
resid$FTR.gwr.coef = gx$SDF$FTR
resid$FTR.gwr.coef.cut = cut(gx$SDF$FTR,breaks=2)
resid$FTR.gwr.weights = gx$SDF$sum.w
resid$FTR.gwr.weighted = resid$FTR 
resid$FTR.gwr.weights = gx$SDF$sum.w

for(xx in 1:length(levels(factor(resid$FTR.cuts)))){
big.tree = read.tree('../PhyloLogit/Ethno_TimeTree_All_star.nwk')
big.tree = root(big.tree,'bsq')
# Omit 'qcu' if we want to calcualte the difference between OLS and GWR
big.tree = drop.tip(big.tree,'qcu')
	
for(i in rownames(resid[as.numeric(resid$FTR.cuts)==1,])){
	if(i %in% big.tree$tip.label){
		big.tree = drop.tip(big.tree,i)
	}
}
pagel.big.tree<-corPagel(1,phy=big.tree)
pagel.gls<-gls(Resid5ByWALS~FTR,correlation=pagel.big.tree,data=resid[resid$WALS %in% big.tree$tip.label,])
print(summary(pagel.gls))
print("---")
}

big.tree = read.tree('../PhyloLogit/Ethno_TimeTree_All_star.nwk')
big.tree = root(big.tree,'bsq')
big.tree = drop.tip(big.tree,'qcu')
pagel.big.tree<-corPagel(1,phy=big.tree)
pagel.gls<-gls(Resid5ByWALS~FTR+FTR.cuts,correlation=pagel.big.tree,data=resid[resid$WALS %in% big.tree$tip.label,])
print(summary(pagel.gls))


# I think this is the one we want:
# it takes the FTR coefficient worked out by the GWR into account
# Or possibly the interaction?
pagel.big.tree<-corPagel(1,phy=big.tree)
pagel.gls<-gls(Resid5ByWALS~FTR*FTR.gwr.coef,correlation=pagel.big.tree,data=resid[resid$WALS %in% big.tree$tip.label,])
print(summary(pagel.gls))

# Used in working draft
pagel.gls<-gls(Resid5ByWALS~FTR*FTR.gwr.coef.cut,correlation=pagel.big.tree,data=resid[resid$WALS %in% big.tree$tip.label,])
print(summary(pagel.gls))


pagel.gls<-gls(Resid5ByWALS~(FTR:FTR.gwr.weights),correlation=pagel.big.tree,data=resid[resid$WALS %in% big.tree$tip.label,])
print(summary(pagel.gls))


res.x = (resid$Resid5ByWALS - min(resid$Resid5ByWALS)) / max((resid$Resid5ByWALS - min(resid$Resid5ByWALS)))
res.x.2 = (gx$SDF$pred - min(gx$SDF$pred)) / max((gx$SDF$pred - min(gx$SDF$pred)))
res.x.ftr.coef = (gx$SDF$FTR - (min(gx$SDF$FTR)+0.0001)) / max((gx$SDF$FTR - min(gx$SDF$FTR)))
res.x.weights = (gx$SDF$sum.w - (min(gx$SDF$sum.w)+0.0001)) / max((gx$SDF$sum.w - min(gx$SDF$sum.w)))

res.savings = (resid$Resid5ByWALS - (min(resid$Resid5ByWALS)+0.0001)) / max((resid$Resid5ByWALS - min(resid$Resid5ByWALS)))

# Original savings
map()
points(coords[rownames(resid),2],coords[rownames(resid),1],col=heat.colors(20)[res.x*20],pch=16)
# Predicted savings
map()
points(coords[rownames(resid),2],coords[rownames(resid),1],col=heat.colors(20)[res.x.2*20],pch=16)

# original cuts
map()
points(coords[rownames(resid),2],coords[rownames(resid),1],col=heat.colors(2)[as.numeric(resid$FTR.cuts.orig)],pch=16)
# predicted cuts
map()
points(coords[rownames(resid),2],coords[rownames(resid),1],col=heat.colors(2)[as.numeric(resid$FTR.cuts)],pch=16)

# FTR coefficient
map()
points(coords[rownames(resid),2],coords[rownames(resid),1],col=cm.colors(10)[round(res.x.ftr.coef*10)+1],pch=16)
#points(coords[rownames(resid),2],coords[rownames(resid),1],col=rainbow(3)[round(res.x.ftr.coef*3)+1],pch=16)

# Map of actual FTR
map()
points(coords[rownames(resid),2],coords[rownames(resid),1],col=c('blue','red')[resid$FTR+1],pch=16)
legend(60,-10,legend=c("Weak FTR","Strong FTR"),col=c('blue','red'),pch=16)
# Map of actual savings residuals
map()
points(coords[rownames(resid),2],coords[rownames(resid),1],col=heat.colors(8)[round(res.savings*8)+1],pch=16)
legend(60,-10,legend=c("Low Savings","High Savings"),col=c('yellow','red'),pch=16)

map()
points(coords[rownames(resid),2],coords[rownames(resid),1],col=c('blue','red')[round(res.x.weights)+1],pch=16)
text(coords[rownames(resid),2],coords[rownames(resid),1],labels=resid$family,cex=0.5)

#################
# FOR PAPER
##################

pdf("Map_FTR_Resid.pdf",width=12,height=8)
map()
points(coords[rownames(resid),2],coords[rownames(resid),1],col=heat.colors(8)[round(res.savings*8)+1],pch=16)
legend(60,-10,legend=c("Low Savings","High Savings"),col=c('yellow','red'),pch=16)
dev.off()

pdf("Map_FTR.pdf",width=12,height=8)
map()
points(coords[rownames(resid),2],coords[rownames(resid),1],col=c('blue','red')[resid$FTR+1],pch=16)
legend(60,-10,legend=c("Weak FTR","Strong FTR"),col=c('blue','red'),pch=16)
dev.off()


################
resid$geo.cut = cut(gx$SDF$FTR,breaks=3)

for(geo.area in levels(resid$geo.cut)){
	big.tree = read.tree('../PhyloLogit/Ethno_TimeTree_All_star.nwk')
	big.tree = root(big.tree,'bsq')
	big.tree = drop.tip(big.tree,'qcu')
	for(i in big.tree$tip.label){
		if(i %in% resid[resid$geo.cut!=geo.area,]$WALS){
			big.tree = drop.tip(big.tree,i)
		}
	}
	
	pagel.big.tree<-corPagel(1,phy=big.tree)
	pagel.gls<-gls(Resid5ByWALS~FTR,correlation=pagel.big.tree,data=resid[resid$WALS %in% big.tree$tip.label & resid$geo.cut==geo.area,])
	print(geo.area)
	print(summary(pagel.gls))
	
}
