# Supplementary material for: Future Tense and Economic Decisions: Controlling for Cultural Evolution
Source: PLoS One. 2015 Jul 17;10(7):e0132145. doi: 10.1371/journal.pone.0132145 (PMC4506144; doi:10.1371/journal.pone.0132145)
Supplement: S8 Appendix — See README files within the various sub-folders. (ZIP) [file pone.0132145.s008.zip › S3_Code/Residuals_new/GeoDist/Waypoint.py]

'''
Created on May 23, 2011

@author: rarakar

Usage:
> Waypoint.py SourceFile

Expects SourceFile with 
LangName\tGeographicArea\tLat,Long

(Create SourceFile with getWaypointDistMatrix_WALS.py)

'''
import networkx as nx
import nltk
from gislib import getDistance
import sys
source_dict = nltk.defaultdict()
hmcoord_dict = nltk.defaultdict()

def getCoord(c):
	"""Converts a coordinate pair into a tuple for computing distance
	"""
	alist = c.split(",")
	return (float(alist[0]),float(alist[1]))

def readSrcCoord(f):
	"""reads the multiple source coordinates file"""
	for line in f:
		items = line.split("\t")
		source_dict[items[0]] = [items[1],getCoord(items[2])]
	return

def readHMCoord1(f):
	"""Read homeland or language families coordinates file
	It requires an area field. 
	Currently listss13 does not have the information
	It also needs iso information to distinguish languages with same names  
	"""
	line = f.readline()
	for line in f:
			items = line.split("\t")
			if not items:
				break
			famname = items[0]
			iso = items[1]
			pop = items[3]
			area = items[7].strip()
			coords = (float(items[4]), float(items[5]))
			hmcoord_dict[items[0]+"\t"+iso+"\t"+pop] = [area, coords]		
	return

def readHMCoord(f):
	"""Read homeland or language families coordinates file
	It requires an area field. 
	Currently listss13 does not have the information  
	"""
	line = f.readline()	 
	for line in f:
		if len(line)>0:
			items = line.split("\t")
			if not items:
				break
			famname = items[0]
			area = items[1]
			coords = (float(items[2]), float(items[3]))
			hmcoord_dict[items[0]+"-"+str(coords)] = [area, coords]		
	return

def computeGeoDist2(G):
	dists = {}
	path = nx.all_pairs_dijkstra_path(G)
	#outf = open("african-origin-homelands-distances-1.txt", "w")
	for src1, src1_coordl in source_dict.iteritems():
#		print src, src_coordl
		src1_area = src1_coordl[0]
		src1_coord = src1_coordl[1]
		for src2, src2_coordl in source_dict.iteritems():
	#		print src, src_coordl
			src2_area = src2_coordl[0]
			src2_coord = src2_coordl[1]
			
			if src1_area != src2_area and src1_area!='NONE' and src2_area!='NONE':
				path_list = path[src1_area][src2_area]
				coord_list = []
				coord_list.append(src1_coord)
#				distance += getDistance(src_coord,G[src_area][path_list[1]]["coord"])
				for i in range(len(path_list)-1):
					coord_list.append(G[path_list[i]][path_list[i+1]]["coord"])
				coord_list.append(src2_coord)
#				print coord_list				
				for i in range(len(coord_list)-1):
					distance += getDistance(coord_list[i],coord_list[i+1])
			else:
				distance = getDistance(src1_coord, src2_coord)
			#outf.write(src1+"\t"+src2+"\t"+str(distance)+"\n")
			#print src1+"\t"+src2+"\t"+str(distance)
			dists[(src1,src2)] = distance
	return(dists)
		


def computeGeoDist(G):
	"""Compute Geographical distances with waypoints"""
	path = nx.all_pairs_dijkstra_path(G)
	outf = open("african-origin-homelands-distances-1.txt", "w")
	for src, src_coordl in source_dict.iteritems():
#		print src, src_coordl
		src_area = src_coordl[0]
		src_coord = src_coordl[1]
		for hm, hm_coordl in hmcoord_dict.iteritems():
			hm_area = hm_coordl[0]
			hm_coord = hm_coordl[1]
			distance = 0
			if src_area != hm_area:
				path_list = path[src_area][hm_area]
				coord_list = []
				coord_list.append(src_coord)
#				distance += getDistance(src_coord,G[src_area][path_list[1]]["coord"])
				for i in range(len(path_list)-1):
					coord_list.append(G[path_list[i]][path_list[i+1]]["coord"])
				coord_list.append(hm_coord)
#				print coord_list				
				for i in range(len(coord_list)-1):
					distance += getDistance(coord_list[i],coord_list[i+1])
			else:
				distance = getDistance(src_coord, hm_coord)
			outf.write(src+"\t"+hm+"\t"+str(distance)+"\n")
			print src, hm, distance
#					distance += getDistance(G[path_list[i]][path_list[i+1]]["coord"],G[path_list[i]][path_list[i+1]]["coord"])
#				distance += getDistance(G[src_area][path_list[0]]["coord"],)
			
def makeGraph(f):
	"""Reads a waypoint file with coordinates and the areas to be connected
	The file can also allow multiple waypoints
	"""
	G=nx.Graph()
	for line in f:
		a = line.split("\t")
		n1 = a[0]
		n2 = a[1]
		xlist = a[2].split(",")
		x=(float(xlist[0]),float(xlist[1]))
		G.add_edge(n1,n2,weight=1, coord=x)
	return G
	
if __name__ == '__main__':
	#read the plausible coordinates in Africa file
	
	f=open(sys.argv[-1],"r")
	readSrcCoord(f)
	f.close()
	#read the homeland coordinates file
	f = open("homelands-coordinates_SEAN","r")
#	f = open("/home/rarakar/Documents/ACS-lang-coord-iso","r")
#	f = open("/home/rarakar/Documents/ACS-language-coords","r")
#	readHMCoord(f)
#	readHMCoord1(f)
	f.close()
	#read waypoints file
	f = open("waypoints","r")
	G = makeGraph(f)
	f.close()
	dists = computeGeoDist2(G)
	
	# print matrix
	
	langs = list(set([x[0] for x in dists.keys()]))
	langs.sort()
	for t1 in langs:
		print '\t'+t1,
	print ''
	for t1 in langs:
		print t1,
		for t2 in langs:
	#    	print t1.label+"\t"+t2.label+"\t"+ str(pdm(t1, t2))
			print '\t'+str(dists[(t1,t2)]),
		print ''
	
