# Supplementary material for: Future Tense and Economic Decisions: Controlling for Cultural Evolution
Source: PLoS One. 2015 Jul 17;10(7):e0132145. doi: 10.1371/journal.pone.0132145 (PMC4506144; doi:10.1371/journal.pone.0132145)
Supplement: S8 Appendix — See README files within the various sub-folders. (ZIP) [file pone.0132145.s008.zip › S3_Code/Residuals_new/MantelTest_Residuals3.R]

# Mantel test using phylogenetic distances and geographic distances
rm(list=ls())
smallpops.only= FALSE  # Use only linguistic populaitons with a number of speakers less or equal to the median (6535 speakers).

library(ecodist)
library(mcclust)
library(ape)
# set working directory
setwd('~/Documents/MPI/Chen_FTR_new/Residuals_new')

#Phylogenetic distances

ethno.tree = read.tree('PhyloLogit/Ethno_TimeTree_All_star.nwk')
ethno.tree = root(ethno.tree,'bsq')

phylo = cophenetic(ethno.tree)

hh.tree = read.tree('PhyloLogit/HH_TimeTree_All_star.nwk')
hh.tree = root(hh.tree,'bsq')

phylo.hh = cophenetic(hh.tree)

# check that bam and duy are close
# (they are mutually intelligible)
phylo[which(colnames(phylo)=='bam'),which(colnames(phylo)=='dyu')]

# jpn fra are distant
phylo[which(colnames(phylo)=='jpn'),which(colnames(phylo)=='fre')]

#Geo distances
geo = read.table("GeoDist/geo_dist_matrix.txt")

# Get future tense info
fplusiso = read.table('../Futureness_Plus_WALS5.tab',sep='\t',header=TRUE,as.is=TRUE)

# get population info
fplusiso_more = read.csv('../Futureness_Plus_WALS5_Cat.csv')
pop = tapply(fplusiso_more$pop,fplusiso_more$WALS,max)
smallpops = names(pop)[pop<=median(pop[pop>0])]
print(median(pop[pop>0]))

#ftrX = tapply(fplusiso$FTR,fplusiso$ISO,head,n=1)
ftrX = tapply(fplusiso$FTR,fplusiso$WALS,head,n=1)
ftrX = ftrX[nchar(ftrX)>0]
ftrX = ftrX=='Strong'

# Distance matrix
ftr = abs(outer(ftrX,ftrX,'-'))

# Residuals of savings variable
#resid = read.table('residuals_3_22_13.tab',sep='\t',header=TRUE)
resid = read.table('residuals_10_04_13.tab',sep='\t',header=TRUE)

# Make distance matrix
save.resid = resid$Resid5ByWALS
names(save.resid) = resid$WALS
save = abs(outer(save.resid,save.resid,'-'))

# remove languages with missing data
keepnames = intersect(names(ftrX),colnames(save))
keepnames = intersect(keepnames,colnames(geo))
keepnames = intersect(keepnames,colnames(phylo))
if(smallpops.only){
	keepnames = intersect(keepnames,smallpops)
}

# Whittle removes unwanted columns and re-orders columns of a matrix
whittle <- function(mat,keepnames){
	keepcols = c()
	for(i in keepnames){
		cx = which(colnames(mat)==i)
		if(length(cx)!=1){
			# if it's not found, print the name from keepnames
			print(i)
		}
		else{
			keepcols = c(keepcols,cx)
		}
	}
	
	mat = mat[keepcols,keepcols]
}

# Convert distance matrices to dist objects
phylo.dist = as.dist(whittle(phylo,keepnames))
phylo.hh.dist = as.dist(whittle(phylo.hh,keepnames))
geo.dist = as.dist(whittle(geo,keepnames))
save.dist = as.dist(whittle(save,keepnames))
ftr.dist = as.dist(whittle(ftr,keepnames))


labs = tapply(fplusiso$Lang_WVS,fplusiso$WALS,head,n=1)[attr(phylo.dist,'Labels')]
per = 1000000

# Sanity checks
ftr.vs.phlo = ecodist::mantel(ftr.dist~phylo.dist,nperm=per,mrank=TRUE)
ftr.vs.geo = ecodist::mantel(ftr.dist~geo.dist,nperm=per,mrank=TRUE)
save.vs.phlo = ecodist::mantel(save.dist~phylo.dist,nperm=per,mrank=TRUE)
save.vs.geo = ecodist::mantel(save.dist~geo.dist,nperm=per,mrank=TRUE)
phylo.vs.geo = ecodist::mantel(geo.dist~phylo.dist,nperm=per,mrank=TRUE)

# Planned tests

save.vs.ftr = ecodist::mantel(save.dist~ftr.dist,nperm=per,mrank=TRUE)
save.vs.ftr.and.phylo = ecodist::mantel(save.dist~ftr.dist+phylo.dist,nperm=per,mrank=TRUE)
save.vs.ftr.and.geo = ecodist::mantel(save.dist~ftr.dist+geo.dist,nperm=per,mrank=TRUE)
save.vs.ftr.and.phylo.and.geo = ecodist::mantel(save.dist~ftr.dist+geo.dist+phylo.dist,nperm=per,mrank=TRUE)


# for HH
HH.save.vs.ftr.and.phylo = ecodist::mantel(save.dist~ftr.dist+phylo.hh.dist,nperm=per,mrank=TRUE)
HH.save.vs.ftr.and.phylo.and.geo = ecodist::mantel(save.dist~ftr.dist+geo.dist+phylo.hh.dist,nperm=per,mrank=TRUE)

results = rbind(ftr.vs.phlo,ftr.vs.geo,save.vs.phlo,save.vs.geo,save.vs.ftr,save.vs.ftr.and.phylo,save.vs.ftr.and.geo,save.vs.ftr.and.phylo.and.geo,HH.save.vs.ftr.and.phylo,HH.save.vs.ftr.and.phylo.and.geo,phylo.vs.geo)

if(smallpops.only){
	write.csv(results,'mantelTestResults_smallPops.csv')
}

if(!smallpops.only){
	write.csv(results,'mantelTestResults.csv')
	}
