# Supplementary material for: Future Tense and Economic Decisions: Controlling for Cultural Evolution
Source: PLoS One. 2015 Jul 17;10(7):e0132145. doi: 10.1371/journal.pone.0132145 (PMC4506144; doi:10.1371/journal.pone.0132145)
Supplement: S8 Appendix — See README files within the various sub-folders. (ZIP) [file pone.0132145.s008.zip › S3_Code/Residuals_new/mantelTestResults_Pearson.csv]

	mantelr	pval1	pval2	pval3	llim.2.5%	ulim.97.5%
ftr.vs.phlo	0.145126799696723	0.000606	0.999395	0.000606	0.111264037100163	0.18574736351958
ftr.vs.geo	0.0265996441469759	0.252284	0.747717	0.597767	0.0114264793320987	0.150306534218002
save.vs.phlo	0.134715593291678	9.4e-05	0.999907	9.4e-05	0.105361021564753	0.164118464923917
save.vs.geo	-0.0117565454742467	0.486431	0.51357	0.810849	-0.0225224735083222	0.0231828313571407
save.vs.ftr	0.129860876804409	0.00284	0.997161	0.00284	0.0856054527587128	0.18805810513207
save.vs.ftr.and.phylo	0.112516037007871	0.006646	0.993355	0.00666	0.0635786758953436	0.163982628213112
save.vs.ftr.and.geo	0.130228672942927	0.002947	0.997054	0.002947	0.0884311565128769	0.177624437878285
save.vs.ftr.and.phylo.and.geo	0.112862424281906	0.006395	0.993606	0.006416	0.0752460516194197	0.167539283801489
HH.save.vs.ftr.and.phylo	0.112582237757886	0.006496	0.993505	0.00652	0.0731238727566114	0.163080179936555
HH.save.vs.ftr.and.phylo.and.geo	0.112927590225928	0.006505	0.993496	0.00653	0.0641565181470067	0.160270121599393
phylo.vs.geo	0.106781541718034	1e-06	1	1e-06	0.0998427422757664	0.203799603718756
