# Supplementary material for: Future Tense and Economic Decisions: Controlling for Cultural Evolution
Source: PLoS One. 2015 Jul 17;10(7):e0132145. doi: 10.1371/journal.pone.0132145 (PMC4506144; doi:10.1371/journal.pone.0132145)
Supplement: S8 Appendix — See README files within the various sub-folders. (ZIP) [file pone.0132145.s008.zip › S3_Code/Residuals_new/mantelTestResults_smallPops_Pearson.csv]

	mantelr	pval1	pval2	pval3	llim.2.5%	ulim.97.5%
ftr.vs.phlo	0.0724403199585273	0.066059	0.933942	0.085657	0.0288829942356822	0.1237517609767
ftr.vs.geo	-0.028541149235627	0.532967	0.467034	0.722594	-0.0491665964430216	0.0469891929017205
save.vs.phlo	0.162129027229811	0.000643	0.999358	0.000643	0.117778178456148	0.211718660856017
save.vs.geo	-0.0251634877065109	0.549578	0.450423	0.739513	-0.0428378881840307	-0.00845719343961001
save.vs.ftr	0.170399618783461	0.00715	0.992851	0.00715	0.105399124974664	0.255868846879962
save.vs.ftr.and.phylo	0.161205685558957	0.009319	0.990682	0.009319	0.100669987707233	0.254658614018643
save.vs.ftr.and.geo	0.169804345847213	0.00715	0.992851	0.00715	0.10778151808495	0.257924552824719
save.vs.ftr.and.phylo.and.geo	0.160003932838368	0.009522	0.990479	0.009522	0.102372622743172	0.243200648461655
HH.save.vs.ftr.and.phylo	0.16121459248401	0.009147	0.990854	0.009147	0.0907644291684684	0.246155692815641
HH.save.vs.ftr.and.phylo.and.geo	0.160013302170488	0.009514	0.990487	0.009514	0.0956751063075955	0.254230576962659
phylo.vs.geo	0.0906012297734429	1e-06	1	0.016147	0.0855873800140198	0.202706949806921
