# Supplementary material for: Future Tense and Economic Decisions: Controlling for Cultural Evolution
Source: PLoS One. 2015 Jul 17;10(7):e0132145. doi: 10.1371/journal.pone.0132145 (PMC4506144; doi:10.1371/journal.pone.0132145)
Supplement: S8 Appendix — See README files within the various sub-folders. (ZIP) [file pone.0132145.s008.zip › S3_Code/Residuals_new/mantelTestResults_Stratified_Kendall.csv]

	r	p
v.save.vs.ftr	0.10994447238814	0.009
v.save.vs.ftr.and.phylo	0.106242644872933	0.008
v.save.vs.ftr.and.geo	0.103341491742707	0.009
