# Supplementary material for: Future Tense and Economic Decisions: Controlling for Cultural Evolution
Source: PLoS One. 2015 Jul 17;10(7):e0132145. doi: 10.1371/journal.pone.0132145 (PMC4506144; doi:10.1371/journal.pone.0132145)
Supplement: S8 Appendix — See README files within the various sub-folders. (ZIP) [file pone.0132145.s008.zip › S3_Code/Residuals_new/Maslova_stability/Maslova-stabilities-original.csv]

Feat	Stability
1	0.498758990257651
2	0.755845475712394
3	0.552531211726711
4	0.62637751807363
5	0.730275357019944
6	0.880366917312983
7	0.828571485459134
8	0.777897050914166
9	0.860073511720769
10	0.884399465124832
11	0.937684049819333
12	0.704054115535596
13	0.865389123715109
14	0.604480770123576
15	0.602440020312132
16	0.5263590375518
17	0.708365882550621
18	0.969081368922221
19	0.820624822840342
20	0.778151876917804
21	0.762076261556312
22	0.425633244873675
23	0.57738385024254
24	0.566321028647083
25	0.716400561040008
26	0.696058252722694
27	0.877660977355591
28	0.944883298764391
29	0.906429515375438
30	0.861388575490188
31	0.953077974034123
32	0.853227794187592
33	0.721364897018725
34	0.577819419169211
35	0.619473960527596
36	0.571098311621417
37	0.535167512975231
38	0.520704566427322
39	0.838161789270768
40	0.757212761862472
41	0.687156343220632
42	0.82833308218993
43	0.563561985183286
44	0.801619355236223
45	0.774923040040016
46	0.818747064224364
47	0.873948028741212
48	0.808596711226804
49	0.541378528346211
50	0.69318572702084
51	0.794971491147345
52	0.69891570300516
53	0.601876840406693
54	0.742088480956512
55	0.864885158967537
56	0.663580090882639
57	0.824811035970806
58	0.875247015784288
59	0.603827135333243
60	0.616423537802901
61	0.686720068659124
62	0.61089168300436
63	0.851366547452574
64	0.730728043596328
65	0.854538556971924
66	0.798070672726677
67	0.764598588043291
68	0.701822392361183
69	0.797379086750558
70	0.693241626555138
71	0.669755999132046
72	0.711072460988327
73	0.922944583143386
74	0.768379449820481
75	0.669659367660663
76	0.53947756267821
77	0.706905111907069
78	0.653418118831071
79	0.788976705427536
80	0.799226978367399
81	0.791915830071937
82	0.874480889282005
83	0.86638425498148
84	0.790627267993065
85	0.908971813766385
86	0.894414752566973
87	0.870185450961054
88	0.815655071784292
89	0.88789364178051
90	0.858703851812808
91	0.788107154228072
92	0.634987199721119
93	0.869121506363309
94	0.788673825348873
95	0.829500005444113
96	0.798687621676068
97	0.779261343262547
98	0.726143801245606
99	0.69567229173648
100	0.709207523614286
101	0.731462889611237
102	0.686792156532839
103	0.657931188517345
104	0.724272171826344
105	0.631277504942892
106	0.69115775141142
107	0.862490071798381
108	0.748515128666847
109	0.727692359061937
110	0.660569010142639
111	0.863251281007269
112	0.693213479717412
113	0.622139363436472
114	0.60532631638823
115	0.851799785187002
116	0.734306131304066
117	0.705166412750696
118	0.940110857016111
119	0.944038401073257
120	0.80875902129848
121	0.824249169158636
122	0.919217608160174
123	0.71533641291622
124	0.729958245621702
125	0.73545135279712
126	0.71910253781698
127	0.786027499326228
128	0.77725005478517
129	0.79804076459729
130	0.938249779155474
131	0.656435281426846
132	0.606806923539207
133	0.397961796020853
134	0.77092022520572
135	0.853277010598137
136	0.948724336914088
137	0.843478303053218
138	0.796036407799581
