# Supplementary material for: Future Tense and Economic Decisions: Controlling for Cultural Evolution
Source: PLoS One. 2015 Jul 17;10(7):e0132145. doi: 10.1371/journal.pone.0132145 (PMC4506144; doi:10.1371/journal.pone.0132145)
Supplement: S8 Appendix — See README files within the various sub-folders. (ZIP) [file pone.0132145.s008.zip › S3_Code/Residuals_new/Maslova_stability/Maslova-stabilities_ALL.csv]

Feat	Stability
1	0.497657762894255
10	0.882828451513022
100	0.721505683873481
101	0.739579970589229
102	0.673963046872869
103	0.684615194702473
104	0.762511645520735
105	0.601152776358624
106	0.682799253310244
107	0.849670432086436
108	0.783265044771624
109	0.751122414333408
11	0.937665067225652
110	0.65823401836977
111	0.870299014796876
112	0.682010108370607
113	0.654085292195834
114	0.593941959474758
115	0.844272659684304
116	0.73253701321793
117	0.710842154972934
118	0.92133111247779
119	0.956856819416931
12	0.712057878046472
120	0.792507524892701
121	0.855740884121949
122	0.89704519827683
123	0.704076427695828
124	0.727956740955985
125	0.783831882644368
126	0.732320863635287
127	0.797573781137174
128	0.768864238025111
129	0.806647468072812
13	0.839530217583349
130	0.948568840903275
131	0.645011370533936
132	0.640822469777368
133	0.370330029177989
134	0.769139962458441
135	0.822636069771536
136	0.936927245815162
137	0.843478300622119
138	0.772446065929253
14	0.606133668627978
143	0.936206057378812
15	0.579831226120548
16	0.510335834362736
17	0.689423493560243
18	0.948487602739319
19	0.824863010747064
2	0.749448121498229
20	0.781705171132789
21	0.763894263921656
22	0.435156104815553
23	0.574574751625467
24	0.555130281759118
25	0.712256338872235
26	0.702401022136176
27	0.862977237801868
28	0.943644318130218
29	0.921093338153046
3	0.56645604167488
30	0.90706209466996
31	0.959991435853261
32	0.884677346088921
33	0.720225502429185
34	0.567781022550854
35	0.604673271807798
36	0.567878560798928
37	0.550594186364311
38	0.483502142542916
39	0.847041764035399
4	0.634233277696011
40	0.752705904219098
41	0.66873496761406
42	0.829351295232996
43	0.572700352803512
44	0.833400263620109
45	0.790602528308239
46	0.794707045420686
47	0.883686747238073
48	0.81819052558387
49	0.565364473509294
5	0.725463466506746
50	0.692398431651474
51	0.783958184600072
52	0.667084979588186
53	0.595481999635062
54	0.765253980159459
55	0.865593213222652
56	0.647702548982668
57	0.827359360541005
58	0.889349777900198
59	0.593062843731391
6	0.892554912703456
60	0.567899255740372
61	0.677731398191024
62	0.620839478426748
63	0.841961481325976
64	0.748499529478642
65	0.860205304196603
66	0.787762585726285
67	0.770947438458645
68	0.666418780726701
69	0.777714331970705
7	0.822301354174524
70	0.698895714072808
71	0.642422145363615
72	0.710847969124097
73	0.937750675781079
74	0.77681034646114
75	0.66449732791696
76	0.57003046467198
77	0.718928627362876
78	0.659841369097317
79	0.804585459839476
8	0.775192062929806
80	0.802471469782997
81	0.769083749436115
82	0.873792613472448
83	0.90563863116456
84	0.777620760088075
85	0.900775540580157
86	0.898902470029124
87	0.858138627471228
88	0.815968047204303
89	0.885163593387644
9	0.857157772998542
90	0.842213133330346
91	0.770857549596991
92	0.652619587386603
93	0.877121072712589
94	0.801191079588556
95	0.831743300156189
96	0.801511995210672
97	0.778902123459017
98	0.706100295168892
99	0.682379733280281
