# Supplementary material for: Future Tense and Economic Decisions: Controlling for Cultural Evolution
Source: PLoS One. 2015 Jul 17;10(7):e0132145. doi: 10.1371/journal.pone.0132145 (PMC4506144; doi:10.1371/journal.pone.0132145)
Supplement: S8 Appendix — See README files within the various sub-folders. (ZIP) [file pone.0132145.s008.zip › S3_Code/Residuals_new/PGLS/analysePermuteResults.r]

# PGLS for Savings~ FTR, 
# follows http://www.r-phylo.org/wiki/HowTo/PGLS

rm(list=ls())

levenshtein <- function(string1, string2, case=TRUE, damerau=FALSE, map=NULL,normalised=TRUE) {
if(ifelse(case, string1, tolower(string1)) == ifelse(case, string2, tolower(string2))) return(0)
  s1 <- strsplit(paste(" ", ifelse(case, string1, tolower(string1)), sep=""), NULL)[[1]]
	s2 <- strsplit(paste(" ", ifelse(case, string2, tolower(string2)), sep=""), NULL)[[1]]
	l1 <- length(s1)
	l2 <- length(s2)
	if(l1==1 | l2==1){
		if(normalised){
			return(1)
			}
		else{
			return(l1-1)
			}
		} 
	d <- matrix(nrow = l1, ncol = l2)
	
	for(i in 1:l1) d[i,1] <- i-1
	for(i in 1:l2) d[1,i] <- i-1
	for(i in 2:l1) for(j in 2:l2) {
		d[i,j] <- min((d[i-1,j]+1) , (d[i,j-1]+1) , (d[i-1,j-1]+ifelse(s1[i] == s2[j], 0, 1)))
		if(damerau && i>1 && j>1 && s1[i]==s2[j-1] && s1[i-1]==s2[j])
			d[i,j] <- min(d[i,j] , d[i-2,j-2]+ifelse(s1[i] == s2[j], 0, 1))
	}
	if(normalised){
		return(d[l1,l2]/(max(nchar(string1),nchar(string2))))
	}
	else{
		return(d[l1,l2])
		}
}


library(ape)
library(lattice)
library(caper)
library(nlme)
library(circular)

setwd('~/Documents/MPI/Chen_FTR_new/Residuals_new/PGLS')

# Load language data
fplusiso = read.table('../../Futureness_Plus_WALS5.tab',sep='\t',header=TRUE,as.is=TRUE)

# Load residuals
#resid = read.table('../residuals_3_22_13.tab',sep='\t',header=TRUE)
resid = read.table('../residuals_10_04_13.tab',sep='\t',header=TRUE)
resid$WALS = as.character(resid$WALS)
# match FTR to residuals
resid$FTR = NA
resid$family = NA
resid$family.hh = NA
for(i in 1:nrow(resid)){
	FTRx = fplusiso[fplusiso$WALS==resid$WALS[i],]$FTR[1]
	if(nchar(FTRx)>1){
		resid$FTR[i] = FTRx
		resid$family[i] = fplusiso[fplusiso$WALS==resid$WALS[i],]$family_wals
		resid$family.hh[i] = fplusiso[fplusiso$WALS==resid$WALS[i],]$hh_family
		}
}
resid$FTR = as.numeric(resid$FTR=='Strong')

resid = resid[!is.na(resid$FTR),]
resid = resid[resid$WALS!='gcy',]
row.names(resid) = resid$WALS

# Load tree

big.tree = read.tree('../PhyloLogit/Ethno_TimeTree_All_star.nwk')
big.tree = root(big.tree,'bsq')

savings.pagel.lambda = 0.757038278406698 # Calculated in ../PhyloSignal
# Makes no difference if set to default (1)

# Original result
pagel.big.tree<-corPagel(savings.pagel.lambda,phy=big.tree)
pagel.gls<-gls(Resid5ByWALS~FTR,correlation=pagel.big.tree,data=resid)

orig.p = summary(pagel.gls)$tTable[2,4]
orig.t = summary(pagel.gls)$tTable[2,3]
orig.ftr = paste(resid$FTR,collapse='')


# Load permutation results
# Note:  p and r values are correct, but the t values are corrupted somehow
d = data.frame()
for(f in list.files('PermuteResults')){
	if(substr(f,9,9)=="X"){
		dx = read.table(paste('PermuteResults/',f,sep=''),header=TRUE,sep=',',as.is=TRUE,colClasses="character")
		d = rbind(d,dx)
	}
}
d$p = as.numeric(d$p)
d$t = as.numeric(d$p)
d$r = as.numeric(d$r)


per.p = tapply(d[!is.na(d$p),]$p,d[!is.na(d$p),]$ftr,head,n=1)
per.r = tapply(d[!is.na(d$r),]$r,d[!is.na(d$r),]$ftr,head,n=1)

# Percentage of results with smaller p value than actual
sum(per.p<=orig.p)/length(per.p)
# Smaller p and negative correlation
sum(per.p<=orig.p & per.r<0)/length(per.p)
sum(per.p<=orig.p & per.r>=0)/length(per.p)

# Smaller tha 0.05
sum(per.p<=0.05 & per.r<0)/length(per.p)
sum(per.p<=0.05 & per.r>=0)/length(per.p)

better.settings = names(per.p[per.p<=orig.p & per.r<0])


#dists = sapply(better.settings,levenshtein,string2=orig.ftr,normalised=FALSE)
#write.csv(dists,"betterSettingsDists.csv")
#median.changes = median(dists*95)

getChanges <- function (x,y){
	return(sum(strsplit(x,'')[[1]]!=strsplit(y,'')[[1]]))
}

changes.better = sapply(better.settings,getChanges,y=orig.ftr)
changes.all = sapply(d[nchar(d$ftr)>50,]$ftr,getChanges,y=orig.ftr)

# median number of changes in better
median(changes.better)
median(changes.all)

# Indicative only - changes.better isn't normal
t.test(changes.better,mu=mean(changes.all))

# Which languages are changed most?
orig.ftr.vec = strsplit(orig.ftr,'')[[1]]
res= rep(0,95)
for(x in strsplit(names(changes.better),'')){
	res = res + (x!=orig.ftr.vec)
}

# top language/languages 
resid[which(res==max(res),arr.ind=TRUE),]
resid[which(res==min(res),arr.ind=TRUE),]
