# Supplementary material for: Future Tense and Economic Decisions: Controlling for Cultural Evolution
Source: PLoS One. 2015 Jul 17;10(7):e0132145. doi: 10.1371/journal.pone.0132145 (PMC4506144; doi:10.1371/journal.pone.0132145)
Supplement: S8 Appendix — See README files within the various sub-folders. (ZIP) [file pone.0132145.s008.zip › S3_Code/Residuals_new/PGLS/analysePermuteResults_savingsOnly_within_families.R]

# PGLS for Savings~ FTR, 
# follows http://www.r-phylo.org/wiki/HowTo/PGLS


#########
# The results analysed here actually permuted only savings within family

rm(list=ls())

levenshteinB <- function(s1, s2, case=TRUE, damerau=FALSE, map=NULL,normalised=TRUE) {
  # for two lists of symbols
  
  if(is.null(s1)){s1=c()}
  if(is.null(s2)){s2=c()}
  
  l1 <- length(s1)
  l2 <- length(s2)
  if(l1==0 | l2==0){
    if(normalised){
      return(1)
    }
    else{
      return(l1-1)
    }
  } 
  d <- matrix(nrow = l1, ncol = l2)
  
  for(i in 1:l1) d[i,1] <- i-1
  for(i in 1:l2) d[1,i] <- i-1
  for(i in 2:l1) for(j in 2:l2) {
    d[i,j] <- min((d[i-1,j]+1) , (d[i,j-1]+1) , (d[i-1,j-1]+ifelse(s1[i] == s2[j], 0, 1)))
    if(damerau && i>1 && j>1 && s1[i]==s2[j-1] && s1[i-1]==s2[j])
      d[i,j] <- min(d[i,j] , d[i-2,j-2]+ifelse(s1[i] == s2[j], 0, 1))
  }
  if(normalised){
    return(d[l1,l2]/(max(length(s1),length(s2))))
  }
  else{
    return(d[l1,l2])
  }
}


getwords <- function(i,prefix='gen',multi.line=FALSE){
  d = readLines(paste(prefix,as.character(i),sep=''))
  if(is.numeric(multi.line)){
    d = tolower(d[multi.line])
  }
  else{
    d = tolower(paste(d,collapse=' '))
  }
  d = strsplit(d,' ')
  return(d)
}

library(ape)
library(lattice)
library(caper)
library(nlme)
library(circular)

setwd('~/Documents/MPI/Chen_FTR_new/Residuals_new/PGLS')

# Load language data
fplusiso = read.table('../../Futureness_Plus_WALS5.tab',sep='\t',header=TRUE,as.is=TRUE)

# Load residuals
#resid = read.table('../residuals_3_22_13.tab',sep='\t',header=TRUE)
resid = read.table('../residuals_10_04_13.tab',sep='\t',header=TRUE)
resid$WALS = as.character(resid$WALS)
# match FTR to residuals
resid$FTR = NA
resid$family = NA
resid$family.hh = NA
for(i in 1:nrow(resid)){
	FTRx = fplusiso[fplusiso$WALS==resid$WALS[i],]$FTR[1]
	if(nchar(FTRx)>1){
		resid$FTR[i] = FTRx
		resid$family[i] = fplusiso[fplusiso$WALS==resid$WALS[i],]$family_wals
		resid$family.hh[i] = fplusiso[fplusiso$WALS==resid$WALS[i],]$hh_family
		}
}
resid$FTR = as.numeric(resid$FTR=='Strong')

resid = resid[!is.na(resid$FTR),]
resid = resid[resid$WALS!='gcy',]
row.names(resid) = resid$WALS

# Load tree

big.tree = read.tree('../PhyloLogit/Ethno_TimeTree_All_star.nwk')
big.tree = root(big.tree,'bsq')

savings.pagel.lambda = 0.757038278406698 # Calculated in ../PhyloSignal
# Makes no difference if set to default (1)

# Original result
pagel.big.tree<-corPagel(savings.pagel.lambda,phy=big.tree)
pagel.gls<-gls(Resid5ByWALS~FTR,correlation=pagel.big.tree,data=resid)

orig.p = summary(pagel.gls)$tTable[2,4]
orig.t = summary(pagel.gls)$tTable[2,3]
orig.ftr = paste(resid$WALS,collapse='_')


# Load permutation results
# Note:  p and r values are correct, but the t values are corrupted somehow
d = data.frame()
for(f in list.files('PermuteResults')){
	if(substr(f,9,9)=="B"){
		dx = read.table(paste('PermuteResults/',f,sep=''),header=TRUE,sep=',',as.is=TRUE,colClasses="character")
		d = rbind(d,dx)
	}
}
d$p = as.numeric(d$p)
d$t = as.numeric(d$p)
d$r = as.numeric(d$r)


per.p = tapply(d[!is.na(d$p),]$p,d[!is.na(d$p),]$ftr,head,n=1)
per.r = tapply(d[!is.na(d$r),]$r,d[!is.na(d$r),]$ftr,head,n=1)


min(d$p,na.rm=TRUE)
max(d$p,na.rm=TRUE)
mean(d$p,na.rm=TRUE)
# Percentage of results with smaller p value than actual
sum(per.p<=orig.p)/length(per.p)
# Smaller p and negative correlation
sum(per.p<=orig.p & per.r<0)/length(per.p)
sum(per.p<=orig.p & per.r>=0)/length(per.p)

# Smaller than 0.05
sum(per.p<=0.05 & per.r<0)/length(per.p)
sum(per.p<=0.05 & per.r>=0)/length(per.p)

better.settings = names(per.p[per.p<=orig.p & per.r<0])


#dists = sapply(better.settings,levenshtein,string2=orig.ftr,normalised=FALSE)
#write.csv(dists,"betterSettingsDists.csv")
#median.changes = median(dists*95)

getChanges <- function (x,y){
	return(sum(strsplit(x,'_')[[1]]!=strsplit(y,'_')[[1]]))
}

changes.better = sapply(better.settings,getChanges,y=orig.ftr)
changes.all = sapply(d[nchar(d$ftr)>50,]$ftr,getChanges,y=orig.ftr)

# median number of changes in better
median(changes.better)
median(changes.all)


changes.better2 = sapply(strsplit(better.settings,"_"),levenshteinB,s2 = strsplit(orig.ftr,"_")[[1]])

mean.diff = function(x,resid){
	mean(abs(resid[x,]$Resid5ByWALS - resid$Resid5ByWALS),na.rm=TRUE)
}
rownames(resid) = resid$WALS
changes.better3 = sapply(strsplit(better.settings,"_"),mean.diff,resid=resid)

mean(changes.better3)/(max(resid$Resid5ByWALS)-min(resid$Resid5ByWALS))

# Indicative only - changes.better isn't normal
t.test(changes.better,mu=mean(changes.all))


t.test(d$p,mu=0.5)
