# Supplementary material for: Future Tense and Economic Decisions: Controlling for Cultural Evolution
Source: PLoS One. 2015 Jul 17;10(7):e0132145. doi: 10.1371/journal.pone.0132145 (PMC4506144; doi:10.1371/journal.pone.0132145)
Supplement: S8 Appendix — See README files within the various sub-folders. (ZIP) [file pone.0132145.s008.zip › S3_Code/Residuals_new/PGLS/betterSettingsDists.csv]

	x
00000111111101111001010111111111101111101111111011101110111001110011111110111111110111110100111	0.305263157894737
00011111100111101111011101101110111111111110110111110111100011001111110011101011101011111111111	0.221052631578947
00100111110001011100011111111110110101110111111111111111110111110010110111111111101101111011011	0.305263157894737
00100111111001101011011111111110010001001110111101110101111110110111111011111111111111111110111	0.284210526315789
00101011110011100110111111101110110111110101111111011011111011110011110111111101101110110111111	0.263157894736842
00101111111111011110001110111110001101110111101111001111111101011111110000011111011111111111111	0.273684210526316
00110111011010111110011101111100111101111110011111011010111101111110111101101011101111111110111	0.231578947368421
00110111110011001010011100110111111101101111111111110111010011000111110111111111111111111101111	0.231578947368421
00110111111000011001111101111111111111101001111111000111111011100101110101111111111111111101110	0.242105263157895
00111111111101001110110101001111100101101101111011111111111011011101111111111011101111110111001	0.273684210526316
01000111111101111101011111110110101001111110011111111011111111100011101111110111101011111110101	0.273684210526316
01000111111111111011011111111110010101101111111001111111111011011111011001011111111011010110101	0.273684210526316
01001111011000111111011110110111101101101111111011011111101011100101110000111111111111111111111	0.263157894736842
01001111101110111010111111111100011111110111111111001111111100100101110111010111101011110111111	0.263157894736842
01010100111111111000010111111100100111111001100111011011011101111111111011111111111111111101111	0.252631578947368
01010111111001111110000111010100111111110101110111010111011111101111110101011111111111111101111	0.210526315789474
01010111111011011101100101111110100111101111111111011111101001110011110110111111110110111011111	0.273684210526316
01011011111101111001111111100110110101111100110011111111111101111111111000011111101111110100111	0.252631578947368
01011111110110110000011111111110101111101110111111011101111000111110111111111111101110010101111	0.315789473684211
01011111111000101011001111101110100101111110011111111110111111110111111011001111001111011111111	0.294736842105263
01011111111100101011011111110101001101111110111111011101111111110111111010110011101111011111100	0.263157894736842
01100011101110010010111111101100110101111001111111111111111101010111111100111111111011110111111	0.315789473684211
01100011110001101011111101111110101100111111011011011101001111111111111001011111111111110111111	0.242105263157895
01100011111011110110001111011001101100111110011110011101111111111111111011111111111111110110101	0.263157894736842
01100111001001111000001110010111111110111110111110011011111011101111110111101111111111111111111	0.252631578947368
01100111100011111010101101010011000111110111111111111111110111001111110111011111101111111101111	0.242105263157895
01100111101010111011011100111110111111101011111111101111111010110011111011110111101101110111110	0.273684210526316
01100111110111011000010111101110110111111101111111010111101111101011101111101011111111011111101	0.231578947368421
01100111110111111001110101101110101111101011111111010101111011111101011110101011111111101110111	0.189473684210526
01100111111001011111001111111100111101111101111111111011111111000111111010011111001110111101110	0.294736842105263
01100111111010111011011111101111110001101111100111111111110001110101111111111110011010111110111	0.263157894736842
01100111111011110011011111000110000101111111111111111101111011111111111000111111010111111111100	0.263157894736842
01100111111110111001011111101101110001111111111111001111110011111110111001110010111111111011101	0.263157894736842
01101011111010011101001111111111011011101101010111101111110111101101110011010111111111110111111	0.273684210526316
01101011111010111011011111101111011101111101111111010011011111110001111001011101111111110011111	0.242105263157895
01101011111111111001111111011111000111110110101111011111110101111101000011101111111111110110101	0.263157894736842
01101101110001001111011111010111101101101101110101010111111011101011111011111111111111111111110	0.263157894736842
01101110010011001000111101111101101101111111011111101101111111111101111011110111011111110101111	0.263157894736842
01101111011010101100111110101110100111011101011111111111110111011011111111011011111011111110011	0.273684210526316
01101111011010111101011111001111000101111101101111011111100011110110110111111111111111010111111	0.294736842105263
01101111101011101011111110111111111101100101110111111111111011111101110011010010001011111110111	0.284210526315789
01101111110010111001111101111010101101100110110010011111111111110111111111111111101101011111101	0.294736842105263
01101111110101111100111111111110111101111111110111011001110001011101111111010011110111111010011	0.273684210526316
01101111110111111010010101111101110110111001111111001101111011000111111111111111101011111011101	0.263157894736842
01101111111100011011110110101100111111101110111110010111111101111111010010111110111111111100111	0.242105263157895
01101111111110111010110101111110111101101011010010101101111111110110111011101011111111110101111	0.242105263157895
01101111111110111101010111111000101101111011111111111001111111011011110011001111001111110111101	0.284210526315789
01110101111100111110110111111010100101100101111111011011111011111111111111010011111011111101011	0.242105263157895
01110111100110010011101111111110101110011100011111110101111011010111111011101111111111011111111	0.252631578947368
01110111110100011010110111101111010111110111110110011111111011111110110011110111110111111100111	0.252631578947368
01110111110100101100110111110110111111010111011111010101111111110111110100111111110111110110111	0.242105263157895
01110111110110111100110111110110100111111101100111111111110001111001110110111111111011111101110	0.221052631578947
01110111111001011100111111101010110111111111011011011111110101111001110011110111111101111110011	0.242105263157895
01110111111011011000110111111100110111110111111111101101111001111011010111111001010111111111011	0.273684210526316
01110111111101011111011111110110110100111100110111001011110111110011110101111111111010110111111	0.273684210526316
01110111111110111001011110100110101101111100111111111111111111111011111011101111101011011010100	0.284210526315789
01111011011011011110111100011110101111111100011111011111110111111011011011101111100111111100111	0.221052631578947
01111011110010111011011111111101101101110110011111011111111100101111111101111011001111110111001	0.263157894736842
01111111011010111001110111110110000100001111110111111111101011011011111011111011111111110111111	0.273684210526316
01111111011010111010111101111111100101110100110111111001111101111111010111111110011111111110010	0.273684210526316
01111111101110001100010111110111100101101111111111111111010011110111111010111011111111010011111	0.273684210526316
01111111101110011110011101101011100011100111101110011101111111101111101010111111111011110111111	0.273684210526316
01111111110101111100001101111111110111111101101111011111011101101011111010010111100011111111101	0.252631578947368
01111111111001111011011111011010110111101101111110101011111101101011111101110011101011110110111	0.242105263157895
01111111111001111011111111101111100101111101111111110111110001101100110001011111001011111011111	0.263157894736842
01111111111010111000110100100100101111111100011111111111111001110111111111111110010111111110111	0.263157894736842
01111111111011001111111111000110101101001100111111011110101011110111110011111111110111110110111	0.273684210526316
10000011110110111001111101101101111100111111011111101101111111101111011110111111111010110110111	0.263157894736842
10000011111011011100111111111111100111101011011101001101110111111010110111111110110111111111111	0.284210526315789
10000011111111111010011110111101110010011111111011010101111111111111111011011111101110111100111	0.284210526315789
10000101110110111010111111001110111110111111111111011111110101110110110111011110110111110101111	0.273684210526316
10000110110111101101001111111111111001101111111111101011110111101011101011011111111111110101011	0.263157894736842
10000110111111101101011101111101111011110110011111011101011011111111110011011111111011011111101	0.242105263157895
10000111000111111011111111010111011111001110111011010111111101011001011011111111101111111111111	0.284210526315789
10000111011100111111010111111011001111111100110111110111111111111111010011111011011011111010111	0.263157894736842
10000111011111111111001111111110101111110111111111101101110101110001110110011111100111011101111	0.284210526315789
10000111101100111110111001111110110111100111111001101001111111001111111110111111111111111100111	0.263157894736842
10000111101101101110111101011101110111011111010111011111111111111111111111001011110110110101101	0.252631578947368
10000111101110111100000111111111111111011111001111011111011111111111011011100111100011111101111	0.294736842105263
10000111101111111001011101111110111101011101011001111011111110010110111011111011101111111111111	0.284210526315789
10000111110001011001001111110111101111110111111010011111111111111111111011000101111111101111111	0.273684210526316
10000111110011011011111110111111101111011100111011011011111010111110011111001111011111111111110	0.273684210526316
10000111110111001111111111011010111111010001111111001111011001111111111111110011001110111111111	0.273684210526316
10000111110111111101110001100110111111100011110110001111111011110111111010111111111011111111111	0.221052631578947
10000111111010111011111111111111100111110111110011111111010001111111100010111111011111001011111	0.273684210526316
10000111111011011101011101111100111100111111101111111111101111100011111010110111101111101111011	0.273684210526316
10000111111011110110010101111100111101111100111111101111010111111111111000101111101011111111111	0.252631578947368
10000111111101110111111111111110101101111110101001011101111001101111111111111011111101010111010	0.263157894736842
10000111111111101100001111101111110111011111011110011001111011111111111011111001111101100111111	0.284210526315789
10000111111111111101111111101011011111111111110111000111111011101111111001011110100111110100110	0.284210526315789
10000111111111111110111111001111101111101110101111011101101011111011101010110111111111110000111	0.221052631578947
10001011110010100001011111111011111111111111011111111111111111001011010001101111111111111110110	0.294736842105263
10001011111001111111110111011010111111111010011111011111110000111111111011110011111101110110111	0.231578947368421
10001110011110111111100111101110110111101001111011001111111111010111011111010011111111111111011	0.242105263157895
10001110110011101011111100110110111111101011111111011111111001100110011111111111111011101111110	0.273684210526316
10001110111111110011011111010010100111111111111111111001111011110011111001111010100111111111111	0.284210526315789
10001110111111110100110100011001101111111100111111011111111101010111011011110111111111111111101	0.263157894736842
10001111001100111100101111110110101011110011100111110111111111111111110111111011111111010110111	0.263157894736842
10001111010011111001011111111100011111111111011111111111111111000011101001111101111011111101011	0.315789473684211
10001111010101101111100111010110111101101011111111011111110111101111101111111111001111110001111	0.284210526315789
10001111011100101001111111101111111101101101110111111111110110110110110011101111111011110101111	0.294736842105263
10001111011111110111111101111010110111101100001111101101111001111111111101111011111111111000101	0.221052631578947
10001111100011101111011101011111001111111110101001111101111101110111110111111110101111110111011	0.242105263157895
10001111100111010010111111111010111101110101011111011111101111011111111011101101011111011101111	0.263157894736842
10001111100111011110111111111100011111110001101111110101110111001111110111111011111110110101111	0.231578947368421
10001111101010001011011111111101101111110111111111011101111001011101110111111111110111101001111	0.294736842105263
10001111101011110110100101111111101111111100111111001111111101100111011111111111001010110111111	0.284210526315789
10001111101011111011111101111110111111101110011111111111111010111111110110001101101110110110100	0.242105263157895
10001111110001111111111110011100111101111110101011101111110001111110011110010111111111110111111	0.242105263157895
10001111110011011100111111001100110111111111111111001001110111111101010110011111111111110111111	0.242105263157895
10001111110100001001101101111111011111101011111101011111111111101111101111011001111111110110111	0.273684210526316
10001111110100111100001101111111111111001101111111010111111111110101111011100111111101011110111	0.273684210526316
10001111110101100110111111101111010111111111011111010111100111111011110001111101110101111110111	0.263157894736842
10001111110111111011011111111111110101101110111111000111001101010111111001101011110101111111111	0.273684210526316
10001111111011011111110111101011110111110100111110100111110011111101111011111001111110110011111	0.273684210526316
10001111111101001010001101111010111101111111111111010001101111110111110101011111011111111111111	0.242105263157895
10001111111101111111011111111111111111110101011111011111100011101111111010111011000111100010011	0.284210526315789
10001111111110011110011111111010001111011101100011101111111011011011110111111111101111110101111	0.294736842105263
10010011101010110111010111101111101111111111110110001111011101111111011011111011101111100111111	0.273684210526316
10010011110111111011111111101110111100000111101111111111111011010111110100111111101011111100111	0.294736842105263
10010110110110101110111111110110110101101010110101011111110111111110111110111111101011110111111	0.284210526315789
10010111001110010111110100011110101111111001011111011111111111111111111001111111100011110111111	0.305263157894737
10010111010111011110111101111110110101111001110111011111111000111111001011110111111111111110101	0.242105263157895
10010111011011010010101111011101101101111011011111110111111101110110111100011011111111111111111	0.252631578947368
10010111011101101011011111111100101111101110011101101101110111101111011011011111111101111111101	0.242105263157895
10010111011101111010110101111110111011110111111111111111111011110010111001111011011111111000011	0.294736842105263
10010111011111111011010111111100001111111101110111011111100111111111111101100011101111010111101	0.273684210526316
10010111100000111110101110101111100101110111111111111111101011011011111111111111001110011111111	0.284210526315789
10010111100111101011001111111110111111101111111111101101110111010110111010111101101111111011001	0.252631578947368
10010111101011111111111101010111101101111110110111011011110111111101110111011011011101111110100	0.221052631578947
10010111101011111111111111111011100101101111011101011010111111111111100001111111101011100101111	0.284210526315789
10010111101110011110110101001110101111110111101111111100011111110111110011111111101111111111010	0.242105263157895
10010111101111101101111101101110111101110101111011111111011111110111001011011011111001111110110	0.221052631578947
10010111110011111111111111101010001101110111110111010011010001111111111111101111000111111111111	0.252631578947368
10010111110111111111010100110110000111111111011111011111011111010111111011011011111011111100111	0.242105263157895
10010111111001111101110110111111110111110100101111011101111101101111011011111011101110101111011	0.252631578947368
10010111111010111101011111110110111111110101111101011111100011111110011111111111001111111000011	0.252631578947368
10010111111101101110001011111010101111111110001011111101111101011011011011110011111111111111111	0.273684210526316
10010111111101111001011111111110111111111111001111111011101110111111110010101011000111110110011	0.252631578947368
10010111111101111010010110111110100111111101111010111011111011111101101111010111111011101110111	0.273684210526316
10010111111101111010011011111110110101111110110111011111101111011101111011110111011111010110110	0.273684210526316
10010111111110111000111111101111100001110101110011011001101111111110111111111111101110111111011	0.273684210526316
10011001101111111011110111111110100110010110010111011101111111111011111111011011100111111111101	0.284210526315789
10011011011011111010011100111110100111111111111111011101011110110111101111010111110111110011111	0.273684210526316
10011011100111111110011100111100101111110111101110010101111101101011111111010111111111111101111	0.242105263157895
10011011101010101101011110111111111111101001101111010111101011111101010111011111111111110111101	0.221052631578947
10011011101101100010001111111111101101110101011111011110100011111111111011101111111111111011111	0.273684210526316
10011101110011001111111110010100111111111110011111011011110011111111110011110001011111111111111	0.231578947368421
10011101111100111100101111111111100101101001011101111011011001111111101111111111101111111100111	0.242105263157895
10011110011111001010011111101111110100101001110111111111110111111111110011101101111110111101111	0.252631578947368
10011111000001111111011111111111111001111100111111001111101111100110011011111011101111110101111	0.284210526315789
10011111000111001101111111111100111000100110111011111101111101001111111010111111111111110111111	0.305263157894737
10011111001111101000111101101110101101110101111111110011010101111011110111111111111110011111111	0.242105263157895
10011111010111111111011101001101110101111101111111111111100011100111110011111111110010111110101	0.263157894736842
10011111011010101110111101111111001101111101010011101111111111111011100111011110101111111110011	0.294736842105263
10011111011110110000110111111110111111101100001111111101111111111011110011100101101111111110111	0.263157894736842
10011111100111111010011111110100111101101111011111111111111011110111011111010111101111011011000	0.294736842105263
10011111101001111111010101111010001111100001111011011111011010011111111111111101111011111111111	0.263157894736842
10011111101010111110011110101111111111110101011110010101111001101111110111111111010110111011111	0.252631578947368
10011111101011001000011111110011001101101101011111110101111111110111111100111011111111111111111	0.273684210526316
10011111101011111111001101011110001110110011101110101011111111110111111011001111001111111111111	0.273684210526316
10011111101101111011111110111001110111101101100111011111111111011110111000010110101111110111111	0.273684210526316
10011111101111111010110001111100010101111110101110011111111011110101111011111111111111110101110	0.284210526315789
10011111110010001101101111011100111111111111110111011111110111000110111111011110111111111100101	0.252631578947368
10011111110010010101101100111111100111101100111101111111111101111111111011111110001101111101111	0.294736842105263
10011111110010110110001111101100101111111001111111011111011001111101111111110111101111111001111	0.263157894736842
10011111110010111110011101011101100101111111111011111111001011111111111010111111101011011101101	0.210526315789474
10011111110101010001001100111101100111101101110110001111111111111111111110111111111111111011110	0.284210526315789
10011111110110111101011101111111111001100111111110011001111011100011101111111111101011100111111	0.263157894736842
10011111110111111110011101010110001111101101111011101111011111111110011111010011101011110111111	0.284210526315789
10011111111010111011101001101111111101110101110011000101110111101111111011110111111111110110111	0.242105263157895
10011111111011111110010111111101101111110010110111011100111101001111110001111111011111111111100	0.263157894736842
10011111111100111111101110111011101001110101111111011111100111111111101011011001001111111101101	0.189473684210526
10011111111101101100011101101011011110111110011111111111110111101111100011110101111111110110101	0.242105263157895
10011111111101111111001100111101110101101111001111001101110111110111111111111011101100110111101	0.242105263157895
10011111111110111110111111111100010111011101101110011101111001111111111101010101101111110101110	0.263157894736842
10100001100011111110111101011101100101111001110111110111111111110111111111011111101111111011101	0.263157894736842
10100011100111011101001101110110101100111111111110111111111111111111110111110111010110110101111	0.273684210526316
10100011101011011011011101111111001101111111111011111111011001011111011111101111001001111111111	0.284210526315789
10100011110010001010110111110111111101111110101111101111111011110110111111111100111011111111101	0.284210526315789
10100011110011101010111110011111001111110011100111111111111101011011100111110111101111111111111	0.273684210526316
10100011110110011011011010101111101111111101101111110101110111101111101110010111111111111110111	0.210526315789474
10100011111010011111111101011111011111111000111111110111010111010111111011101011101011111101111	0.221052631578947
10100011111011011111111111111110101111111110110110111111101001100011101001111011011101110111111	0.273684210526316
10100101111110010110001101011111101111110101110111110111101111011111010011111001111111111111111	0.273684210526316
10100110011111110010111111001011111111100110101111110111111111111111111111010011101011110100111	0.294736842105263
10100110101011001110110111111110110110001110111110110111111011111011110111011111101111111111110	0.273684210526316
10100111000111101100010111011110111101101110111111111011110101111111111101111111111111010111010	0.252631578947368
10100111010011111011001111111111100100111111111111111110111011111111111011111111000111010101001	0.294736842105263
10100111010011111111100100101110101111011111111111101101111101111011010111011111110111111010111	0.231578947368421
10100111011001011101111011101100100111111111010111011111011111111111011111110010111011111111110	0.263157894736842
10100111011100111011001111111110011101101110101111011111111110001111110111111111110101101101111	0.305263157894737
10100111011111100101110111111010100101111101111101110111101001101111110111111111111011011101111	0.263157894736842
10100111100001011111011111101011101110111101110111011111111101111011111111011101101111111000111	0.252631578947368
10100111100011101101100111111111101111101110111111011110110011100101111111100111011111111110111	0.242105263157895
10100111100111110110101111011101100101101111011001100111111111111111111111100111111011110110111	0.273684210526316
10100111101011110111101111101011101101111110111110011110111111011001111011011011111011110111101	0.252631578947368
10100111101100001001111101111111111110111110111111100111111000011011110111101111101111111011111	0.273684210526316
10100111101100110010111011110111101101110110111111111111101011111110011011011111101111110111011	0.263157894736842
10100111101110011001111011101110110111111110011111011111111111001101101111101011111111100110111	0.273684210526316
10100111101111011100010111111111101000110101101111101101110111110111111011111110111111011111101	0.273684210526316
10100111110100111001000111111110101110111011111111101011111111101001111011011111111101101111111	0.284210526315789
10100111110110010111011110111101010111101111111101001010111101110111110011110011111111111111111	0.252631578947368
10100111110110011110001101111111100010010111111111111101101011111011111111110011111111111011101	0.284210526315789
10100111110110101000111111111110010110101111011111011111100011011111001111111111111110111111110	0.284210526315789
10100111110110111111000111111110111100110110101101011110111101111011011110011011111111111111110	0.263157894736842
10100111110111100111011010111110101111111101101111011101111111110011111001000111011111111011111	0.252631578947368
10100111110111101100011111111110101110000111110011001111111011111101111110111111101110101111111	0.273684210526316
10100111111000010011010111111111111101111111111011010101111010011111011101111011110111101111111	0.284210526315789
10100111111010001110101111111100111011101011110111111111110011111110011111011111101111110011101	0.273684210526316
10100111111010001110111111111110111011101111001111111110111101011111010111100111110111110110110	0.263157894736842
10100111111010100111011111111111101111111000111111101111110111011111100010100001111011111111111	0.263157894736842
10100111111010111011111100111100011110111110111111011101101011110110111010111010111111111011111	0.242105263157895
10100111111010111111001010111110101111111110101011011011110110110111010011011111111111111111110	0.252631578947368
10100111111011101011101101011011110111111111011111011101111101001001011111001111101111111111011	0.263157894736842
10100111111011101111011111111111111111111010001101010101110111010110111010010111011111111110111	0.221052631578947
10100111111011110011110111111110111101101110101110111101111011101110111011111001111110011001111	0.284210526315789
10100111111011111011111110101110101110111101111111101111100110001101111010011111011111110111101	0.242105263157895
10100111111011111110111110111011100000111111111001111011111111101111110101111011100111111110010	0.252631578947368
10100111111100101111111111111111001101110000110111010010111111101111111111111011101101111101101	0.252631578947368
10100111111101111110001101111100111110111101111111001111100101011111111011011111110011110111110	0.273684210526316
10100111111110101011111111101110111001101011011111111100111011100011101011110011111111111011111	0.242105263157895
10100111111110101100111101101011110110111001111111111111110011101001111101111010111011111110111	0.273684210526316
10100111111110111100111111111111100111111111010110110111111111011011010001110011011011100111111	0.305263157894737
10100111111111001011110111111110111101111001010111101111111101101111111011110111011110001100111	0.284210526315789
10100111111111011110011111111111100011110110111011011101011111111011110000100111110011111111111	0.294736842105263
10100111111111111011111110110110000111110011100011011101111111111111101111001011110111011111110	0.273684210526316
10101010101000011110111111111111000011110111111111101101001001111011111111111111110111111111101	0.284210526315789
10101010101011000101111111111111100101101110100011111111111101111101111011111101111011111111110	0.284210526315789
10101010101101111111111101111111110101111001010111011101111111110011011011111011001011111101111	0.294736842105263
10101010110101111011111111111101001111101110111110011011110111111101111111011011001111110010111	0.284210526315789
10101010111011101111110101101111100011111101010111111011111001011111101110011111110111111011111	0.242105263157895
10101011011101010010011111111111001111111110111011011111111101111011010011111111110110110110111	0.305263157894737
10101011011111001010111101101111101101111110010111011111000111011011111000111111111111111111111	0.242105263157895
10101011101111101110010100111111001101101110001111011101001111011111111101111111111111111111011	0.231578947368421
10101011110111111111111111110010110101001001101011111101110111110111111011001101111101110111111	0.273684210526316
10101011111001111110111111111110110111101100011111110111111111001111111001001010101111111110011	0.252631578947368
10101011111110011101111111100111110101110111110111011111011011001111010011111011111001111111101	0.252631578947368
10101011111110101011111100111111101111010001111011010101111011101110111011011111011111101111111	0.263157894736842
10101011111111110010110111101111100101001110111111111111111011010111101010111111111011100101111	0.284210526315789
10101101100110111111011111111110111101100101111011011111111111101111110000111101001111110011111	0.294736842105263
10101101111111101011110110101111000111100111110111111111111011010101111010011111101111111110110	0.284210526315789
10101110101011001111110111101111110101101110011111110011111111101110110101111011100111101111111	0.263157894736842
10101110110010101011111111101101100111111101110111011110110110111111111110111101000011111111111	0.263157894736842
10101110110011111011010111111101010111110001111111011111111111001111100011111110010011111111111	0.294736842105263
10101110110110111111111100101111001101101100101111111101110110101110111111111011110111110101111	0.242105263157895
10101110111001111111111101001011111111110110111111110001110001101101110110111011011111111110111	0.2
10101110111011111110000101111011101101110111111110111011111001001110111011111011011111110111111	0.273684210526316
10101110111111111000000110101010111011111100111110101111111101101011111010111111110111111111111	0.273684210526316
10101110111111111101010100111111000001111101111111111111110011011111111101011111111011100100111	0.284210526315789
10101111000001011111111111111010110100101110101111111011101101111111111111101111101111011100111	0.263157894736842
10101111000110110100111110110111111101100111011101111001111011010011110111011111111111111111111	0.252631578947368
10101111001011111100110100111111110101111101011001101111111111100111111101010111111111110101111	0.231578947368421
10101111001111010100111101011101110111011000111011111111111011111101011011011111101111111101111	0.252631578947368
10101111010001000111111101011110100000101111111111101111111101110111011111111111111111111100111	0.294736842105263
10101111010111101101011110111110101100011110101101011111111011111111111101110101011110110111111	0.284210526315789
10101111011000101011111101111011101111111111101111111101111111101111010001110110001111011101111	0.263157894736842
10101111011011011000011111101111111101101100011110111011111011111111111111111001011011111011110	0.305263157894737
10101111011011111110011101011100111101110110111011111011011011011111101101011011111111111111010	0.210526315789474
10101111011110111010010111101111100100001111011111110111111101111011101110110011111111111111110	0.284210526315789
10101111011111111011111111111011101001101111010011010101111011010111011111101001111110111110111	0.252631578947368
10101111100111110001001111111110111101101111101011101111101001101101100011111111111111101111111	0.273684210526316
10101111101011011110111111000111101101101001111010011111111111100111111111111000111111110110111	0.252631578947368
10101111101011011110111111111111111101101010011111110001101011011111111011111011100101111100111	0.231578947368421
10101111101011110110001111111100100011101101101110111111110111011111111011001111111011111111110	0.284210526315789
10101111101011111111110010110110101111111101010001011011110111000111111011111111111111110111011	0.221052631578947
10101111101100011011101011111110111011101110011111010111111011011111011101111111101111101110101	0.263157894736842
10101111101110001111111111110110110111100101011111110111100001101110101011111111111101110111111	0.263157894736842
10101111101111010001111100001111100111110101011111011011011011110111111110111101111111011111111	0.242105263157895
10101111110000101010001101011111111110111001101111111111111111111111111011111010111011111001011	0.305263157894737
10101111110000111100111111111111010111111111011111110011110011100111101011100111111011110110111	0.242105263157895
10101111110001101001111111111111100101101111110111010111001011101111111100111111111011101111101	0.294736842105263
10101111110001101100110101110111011101111110111011111111111111111100100111001111111111110110101	0.263157894736842
10101111110011000001111111011111110111111100110111111111111011111011111100001011111011111100111	0.273684210526316
10101111110011110001101110111101111101111111110011111011101001111111110111011101100111111101101	0.210526315789474
10101111110101100110111110111111100101111101011111000011111111111111111011111100011111100111110	0.284210526315789
10101111110101101001011111101011111101010010111111101110110011011111110001101111111111111111111	0.242105263157895
10101111110101111010111101100001110111011101111111011111111111111111001011010111111011111110010	0.252631578947368
10101111110101111110011111110100100110111110110111111111111010011111111111011100111101111100101	0.252631578947368
10101111110111110111010110111110011111111111100111011101111111110111110000011101100011111111101	0.263157894736842
10101111111000111010011101001011111100100111011111111111011111111011011111111111111011111110100	0.294736842105263
10101111111001111010010111101001111101101111011011011111110111010111111111111110011111110110101	0.242105263157895
10101111111001111010011101111110110011100111110101101111110111111011011111111011001111111011101	0.263157894736842
10101111111001111110010111111010011111110111011111101111110011010111111101011111100111101010111	0.252631578947368
10101111111010111101101010111101100110111000011111011111111111111111011010111010011011111111111	0.273684210526316
10101111111010111110011111011100111001111111011110111111111111010111011011010100111111010110111	0.284210526315789
10101111111011010101101110111110101111101111011111101101100011101111111011001110011111111011111	0.252631578947368
10101111111011111000111110010111110011111100111111110111111111011111111010011011000101111111110	0.273684210526316
10101111111011111001110101111101111100101101011101011101110011101111110011101111111111111001111	0.231578947368421
10101111111100011011101101011110111111111110101111010111110111111000111111101011101011111010111	0.263157894736842
10101111111100101111011100111111101101101111111111010110001111111011010011101111001111111111011	0.231578947368421
10101111111101011001011111111011100100100111111111101110111111110011100111111111110110111101011	0.284210526315789
10101111111101011100001010011110111011101110111111111101111101101000110111111011101111111111111	0.284210526315789
10101111111101111111010110011110111011100100111101110111100111110111110011110111101111100111111	0.252631578947368
10101111111110011101111111110100101101110111101111111111111010001001011010011111111111111110110	0.242105263157895
10101111111110100000110110111111110111111101111111010111111011111000111111011001111111110110011	0.284210526315789
10101111111110101011111110000111001111111101011101111011110011111110011011111011111011111101110	0.242105263157895
10101111111110101111010110111010010101111100110111001111011101001011111111101110111111111111111	0.252631578947368
10101111111110110111001100101110101110111111011111111111111011110111000110111101101011110111011	0.263157894736842
10101111111110111011111100111010100111111011111101111011101101111011011011011011111010111110110	0.242105263157895
10101111111111111010111101001110101101111101011111111111101100101011111110010010111011110111111	0.242105263157895
10101111111111111011101111111101100011110001111111001011111000100111111011011011110111111111101	0.231578947368421
10101111111111111101101111110100101101100111101111111011100011011111111001011011000111111111111	0.252631578947368
10101111111111111110010111000011101111101101110111001101111111110111111011111111111110011001001	0.242105263157895
10110010110100111010111110011111110101111111111111111101111101111011110011110111101111010011110	0.263157894736842
10110011011011101111111100111010110001111101110111111111100001110111110101101111111111111110111	0.221052631578947
10110011011110110001010101100011101101111111010111011111110111111111111111001011101111111111111	0.263157894736842
10110011101111111110011111111001101100101100101111111100111101011011001011111111111111110111111	0.284210526315789
10110011110011111100111101111100110111111111111111011011111101000001111011111101111010111111101	0.252631578947368
10110011111010101100111111111111101100011110111011111111110101101111010110011011110111110111111	0.284210526315789
10110011111111011011011111110110000101101111111011011111101111111011111010010101111111111110011	0.252631578947368
10110100110100111101011100111110110111110101111111110111111111101111101111001011100111111101111	0.242105263157895
10110110110001111110011111011100101111011101111111010111110101101111101011111111011111111111010	0.231578947368421
10110110110010111011011110101101111111101100110011011110011111111111111001110111011111111101111	0.189473684210526
10110110110110101000111101001110111111111111000111011110011111111111111111111011010111110111011	0.263157894736842
10110110111011110110111101011110111101101110111111010101111111011110110010010111111011111111011	0.221052631578947
10110111010011001110111111100101110101111001101111111111110111101111111101111011101111111110100	0.242105263157895
10110111010100101001010111111011001101111111101111110111101001011111110111011111111111110111111	0.242105263157895
10110111011101101001111011101101111100111101111111011011111111111111010101011101100111110101111	0.252631578947368
10110111011111111011111111010011110101101101011111011011011111110011111011101011101110111110101	0.252631578947368
10110111100011011011111111110111100101111110111010111111011101101001111100010111101111111111111	0.252631578947368
10110111100111110110011111110101110101111111011111000110111101110111111101111111001011111100111	0.263157894736842
10110111101001111000011111101000110110111111111011111110101001111111011101011111111111111111101	0.2
10110111101010111011011100011010110110111011111011110111111111110110111001011111110011111111111	0.273684210526316
10110111101011101101011111111010110001111110110001010111111111111111110111111111001011101101111	0.273684210526316
10110111101101111011111100101110110111110111111111110011101011110101011110010011111111110111011	0.231578947368421
10110111101110010110110110101111111111101101111010101101111101110111111111011011001111111101101	0.231578947368421
10110111101110110101101110101110100110101111111111011111011101111111100111011111011111111011010	0.242105263157895
10110111110001111111111001011011100111110101111111111111110011111011111001111011111111110011000	0.2
10110111110010011110011110111011101111111101101111011001011001111011110111111111011110111111110	0.189473684210526
10110111110010111010110111101110001101111111111011111111111111001011100111011110011111010111111	0.252631578947368
10110111110011111001110100111011101111110101010111011101111111011110011111110011111111110101111	0.221052631578947
10110111110011111100011101111110111100111111100111000111110001011001111111110101111111111111111	0.210526315789474
10110111110100110011111101111110101111111110011110010111111101101010011011011111110111111011111	0.263157894736842
10110111110100111111111111111111010111101010101011110101111111100001110011011111110110110111111	0.273684210526316
10110111110111011010111111011011111000110100111111011111111111111111100011011101111101111110001	0.242105263157895
10110111110111011011011101111111101111111111111111010011110111110101110101110011100111101011001	0.210526315789474
10110111110111111100000101100110010011110111111111111011111011001111111101101111101111111101111	0.231578947368421
10110111110111111100111101001100110101111011111111110101110001010111111011111100111111111111101	0.210526315789474
10110111111010011011111101101101010001101111010011111111011111110001110111011111111111111101111	0.231578947368421
10110111111010011101110100011111101110111110011101111111111101101101110011111111111110110101011	0.252631578947368
10110111111100011010110111111100111111110001111011001111111101101111011011111011110110111111110	0.273684210526316
10110111111101011101010101111111101101101101111101111011100000111111110111011011111111111101101	0.210526315789474
10110111111101111001111101111110101100110010110101111011011110101111111011111011001111111110111	0.252631578947368
10110111111110111001101111111110100100101011111110011001010111111111111101111111100110111111011	0.273684210526316
10111010000111111001011110111111100101111011111111101011110001101111111111001101101111111111111	0.252631578947368
10111010111111101010101100110111101110111101001111011011110111101111110001111011111011111111111	0.231578947368421
10111011101110111010110101101100001111101011110111001111111101111111111101011110110111111111110	0.231578947368421
10111011110010111010011111111100111110100111111111011011110001101111110111111110111111100111110	0.273684210526316
10111011111011011100100110101110110111110010101101111111111011111111111011110111101110110110111	0.242105263157895
10111011111100111011011111001111110110111001111111000001111111010011111001111111111111111010111	0.242105263157895
10111011111100111101010110110000111111111111101111011011111001101111110111100011101011111111111	0.252631578947368
10111011111111110000111111111111010111110110111011011001111101111111100000010111011111111101111	0.242105263157895
10111101100110111000111111111111101101110111011011010101110111111011111111011111101111101110100	0.273684210526316
10111101101000111011111101111110101101101111011111111101110111110101110011011011111111111011001	0.252631578947368
10111101110111111011110111001110100101111000111111011111101101001111111111111111101100110101111	0.273684210526316
10111101111010101001110101111011100100101111111101001111111101110011111111111011011111111110111	0.210526315789474
10111101111111110001111110101110101101101111011101101101111011011010101011111111100111111110111	0.273684210526316
10111110001100010111011100111111110111101100011110011011010111111111111111111011101011111111111	0.273684210526316
10111110100110111110011000111110101111110111111101101111111111110111110110011101101111110100111	0.242105263157895
10111110101011011010101111111011110111101101101111011111111101101010100111111101101111110011111	0.284210526315789
10111110110011011111110111101011100101101011111011001101111101110110111111011111111110110111110	0.252631578947368
10111110110110111110101101111100100110111011110111011101100011111111111111001101100111111111111	0.252631578947368
10111110111011110000111101111111001111110111011011010110110111110110110010111011111111110111111	0.273684210526316
10111110111100001001011101011110110111101111011101111101110111110110111011011111101111011111111	0.284210526315789
10111111001001110101011111111111101100000111010111111110111111111111111011011011101111110101011	0.273684210526316
10111111001011110001011111111111111101101011101101011011111001110111010111111111001111111110110	0.273684210526316
10111111001111011010111111111010111100110001011111111111111001111111111111101011000101110110111	0.305263157894737
10111111010011110011101111111110100100001111011011111100111111111111010011111011101101111111111	0.284210526315789
10111111011011001111011100111111100011111111011111101111101001110011111001111101101011111101111	0.263157894736842
10111111100001111100001101100110110110101111101011101111111111101011110111111101111111111111011	0.273684210526316
10111111100100001111111111101101011101110110011111010101111101110011111110011111111110110111111	0.273684210526316
10111111101000001000110100001111111111110011101111111111110011111111111101111111101111110110111	0.273684210526316
10111111101001011110010101111110111100101101011011111111100011111001111110111111101110111111111	0.284210526315789
10111111101010111000111111110111110011110101101011110111111111101101111011011000111111110110111	0.284210526315789
10111111101011011111111111001111100101110111101111011111011111101111000011011111010111011111001	0.284210526315789
10111111101011101111111111111000111101000111111111010001011111010111110011000111101111111111111	0.284210526315789
10111111101101110011111111100010111111110100111111011101010001101110100111111111111011111110111	0.231578947368421
10111111101101110111010111111010111101111101011111011101111011101111111011010010110101111110110	0.242105263157895
10111111101110101110011101111110111101010110010101111111101101110111110011111111111111100110011	0.263157894736842
10111111101110110011011101011101101111100100111111111011110111111110111011011011111011110010111	0.231578947368421
10111111101110111001110111011110100001101110110011111111111001101100111111111011111111111101101	0.252631578947368
10111111101111101110101111111100100001101111111011111010101011101111111011011001111110111110111	0.252631578947368
10111111101111111011011111000100111110111110001011011111111001100010111111101111101111111101111	0.252631578947368
10111111110000011101111110111111101100101111111001110011111111110101111011110111100011111111101	0.252631578947368
10111111110001101110011111001111110111101111010001110101111011011111110111111010011111111110111	0.231578947368421
10111111110010100100011111101111110101110111000111010111011011111001111101111110111111111111111	0.252631578947368
10111111110101001011001100111111111010101110011111011111101011110110110111111101111111111100111	0.273684210526316
10111111110110101011111110011101101111111000011011011011111011010011110100111111111111110111111	0.263157894736842
10111111110110111001111110011111110111111000110011011111110001111111110101111111011100110110111	0.263157894736842
10111111110111111010111001111100100111101111111111001111110101100111110101110011111010110111111	0.252631578947368
10111111111000111010011111111110010111111101000111111111011111111111101101110001110111111010101	0.242105263157895
10111111111001011011011110011001001111010111011011011101110011110011111111111011111011111111111	0.231578947368421
10111111111010101001111111101100111101011110110011111111110111010011101111011111101111110001111	0.284210526315789
10111111111010111110111010011101100101110110011011011110101111111110111010011011101111111111111	0.231578947368421
10111111111011001111011100111101110111111111001111111101011011011111001001011110001111110111111	0.210526315789474
10111111111011011001001110001110110111110110100110101111111011111010111110111111010111111111111	0.273684210526316
10111111111011011010111101111110001101100010111101111101011001111111111111101110100111111111110	0.263157894736842
10111111111011101011101111111110110101000111110111110101110011101111011011011111111111101100011	0.242105263157895
10111111111100101011111111101111101111101110111100011001010011111110110011111011111111111111000	0.242105263157895
10111111111100101111100111111100101111111110100111111111010111111110111011011001100111110110011	0.252631578947368
10111111111100111111110100111110110110111100110111011011011111001111110110101010001111111111111	0.231578947368421
10111111111101111101011101111110100111111110011011101111100111100110111101111010100110111110111	0.252631578947368
10111111111101111111111110011101111100101100011111000111111010011111010011011111101111111100111	0.263157894736842
10111111111110010011111111111010100111111001011111011011111011111110101111111001110111011100110	0.294736842105263
10111111111110111001111111101110100101011111101111101101110011011111111011011011111101010100111	0.263157894736842
10111111111110111110101111111110101101110010001011011111111111101111110110111011000011011110111	0.305263157894737
10111111111111110010011111111111101001001110111111010101111111011111110101011011100110111110011	0.263157894736842
10111111111111111111011111100110101101000111100011111111110011111111111000101111110011110110110	0.242105263157895
11000001111010111110111110101110101011111111110110100111110001111011111011111111111111011110111	0.252631578947368
11000010111000111011111110011110111101100111111111011111100111111111111111100010011111111111101	0.252631578947368
11000011000110011011011111111001110111111111111111111011010001101111111101101111111111101110111	0.231578947368421
11000011011101101110001101110111101101110111110101011111111011011111110111010111111111111011111	0.252631578947368
11000011101100111111111111011110111111110110110011011111111111010111001110010011111111111101011	0.252631578947368
11000011110010110110111111111111101101111111110111111101111010101111111011010111010011101111011	0.263157894736842
11000011110111101100111110011111110111111100111011001111110111001111111001111111110110111111110	0.284210526315789
11000011111011111010110111101100010111110101111011111111100111110111110111010111110111111111101	0.242105263157895
11000011111101111011011111111110110101111101110100010011011111101111000111111011111101111111111	0.273684210526316
11000011111111101010111101110110111101011101111110011011111011010110111101101101111111111101111	0.242105263157895
11000101101111111101011111110111110101111011011011000111111001111011111001011101111111111111101	0.242105263157895
11000101110001111111011111001110111101110111110011001111010111011111111011111111010111101111111	0.252631578947368
11000101111100100110011111111110111101111111011111111011001111101111010111110011110111111110110	0.242105263157895
11000101111110111011111111111101100101000101100111111111111011111111011101111111101101101101101	0.284210526315789
11000110011100111100110111111111101101110111111110111011111111100111110011001010111011111111111	0.263157894736842
11000110110110111101001101111111001011110110111101111111110011111111111101101011101111111011011	0.252631578947368
11000110111000100100111111011010111100011111111111111101111011111011111111011011101110111111111	0.284210526315789
11000110111011001011111111011011100010111111010111111111111111100111111100101111110111110101111	0.252631578947368
11000110111011111111111100111111111111111100011111011101101011001100100111111011011111110111101	0.242105263157895
11000110111111111110001111111011010011111101011110111011111001011001010011111111011111111111111	0.294736842105263
11000111000001011100011111011101110111111111101111111111111111011001011111111110101101110111111	0.305263157894737
11000111001000101111111111111111101111111101110011101111110011111111111111010011001110011011111	0.284210526315789
11000111001111111101011111110111111111111111010001011111111011000011011010011110111111111101111	0.263157894736842
11000111011000101101110100111111111111101100011111011111111111011010111111111000111011111111111	0.294736842105263
11000111011011111110111111111110110111101110001111110100111111100001111100011111111111110110111	0.242105263157895
11000111011111101111011111111111010111110101110111110011010011111101010111001011011111111110111	0.242105263157895
11000111011111111001011011101101111001111110110111011111110111111110110101110111000111111101111	0.263157894736842
11000111011111111110111101011110000011111111011111011001110111111111111111111111110111011000100	0.263157894736842
11000111100101011101101101111110101011111100111101111111111111101111111111111001010110111111001	0.284210526315789
11000111100101111101001101110111011110111001111111011111111101111111110101111111101100111101101	0.231578947368421
11000111100110111010101101111111110111111011101111010111111111011110011101110111111111111010100	0.242105263157895
11000111101001011111111111111110000110111111101011110011111111111110111001001101111111111101110	0.273684210526316
11000111101010001111011110111000111111111111011111010111011111110101111110111011111101101110111	0.273684210526316
11000111101011001011011111111101101111111010111101010111111101111111111110010101111110111011101	0.263157894736842
11000111101011101100110110011100110101100011111110111011111101111111111111111111101101111110111	0.294736842105263
11000111101011110001101111111101111010101001111111011100010011111111011011111111111111110111111	0.242105263157895
11000111110011100110110111111111101111111101101111011111111001011010111100110011010111111111111	0.263157894736842
11000111110011111111001111110111100110101111110111111111111110110111111011011011100111001100111	0.263157894736842
11000111110101011000111111101111110111111110100111111011111011111111110011010110111011111011011	0.221052631578947
11000111110101111001111101111111111100101111110111111111111101111000010010111110011111111101110	0.284210526315789
11000111110110111010011111100111110111111100101011111111111011111101100111101001111111100111111	0.273684210526316
11000111110111011011011111011110110111101011111110010101111110111110110101111010101101111111111	0.252631578947368
11000111110111111111111111101011000111001100111111100111111111111100111011111111001111110101100	0.252631578947368
11000111111001001111011111011111101111101110111111111110111111110110100010011101110111111110011	0.252631578947368
11000111111010111100110111111111000011111111001111010101111101011111010111111111101011111110111	0.263157894736842
11000111111010111111011100101111100101001101011111111111111011101111111111111111001111101100110	0.263157894736842
11000111111011011001111101101110111001111110011011011111011111111010111111111101101101011111011	0.273684210526316
11000111111011011111110111111001101001100101011111101011011111111111111101100111011111110101111	0.252631578947368
11000111111011110110111111110111111101101011111010001111111101111111100111011111001110110100111	0.263157894736842
11000111111011111011011011111111100111111010111011101111011011101111110111101110000011111101111	0.263157894736842
11000111111100111101111111111111001111111111111111100011011001101111100010001011111011111111011	0.263157894736842
11000111111101011111011101011100001101101011100111011101111111111111011111100111111111011111011	0.273684210526316
11000111111101101001111101010101110011100111111111110111110011110111111110111011111101111111001	0.273684210526316
11000111111101101111111101100111111101101110011111001101000011011011111011111111111110111110111	0.263157894736842
11000111111101110011111100111101100111111110100111110111111011110011111111001101011111111101101	0.210526315789474
11000111111110010101001111111111111001111100111111101111111101001111111001011111110011101110111	0.294736842105263
11000111111110011001111111000111111111101111111011011011011011111101001011111111111111100101101	0.252631578947368
11000111111110011001111111101100111111111111111011010111111101110100111111001010011011111111110	0.263157894736842
11000111111110100001111101101011001101111111101111111110011011101110110011100111111111111111111	0.252631578947368
11000111111110110011011111010111100100111000111111010111011111111111101101011111111111011101111	0.263157894736842
11000111111111000000011101111110110111011111111111011101011111101011111111011111111101111011100	0.294736842105263
11000111111111011101011111110100111111111101111011101011111111100000011110011111001111111101111	0.294736842105263
11000111111111011111011101110111110101111111111111011011110111011010011010001111111111110001110	0.263157894736842
11000111111111011111011111101001100011111101011111111011110011011111110111111110001111010110111	0.263157894736842
11000111111111110110011101110110000001110111110111001111111111111111011001111111011111111110101	0.284210526315789
11000111111111111010011111111111111101110111011111100101111000111011011011011100111011111101101	0.252631578947368
11001010011111001001111111011111111111101111111101011111110101011111110011011111110011110110110	0.252631578947368
11001010111111101011110110111110100111100010111011101111111101101111111011111111011110110101111	0.305263157894737
11001011011100111111110101101111001111111110111011111101111001011101110111110111101111111100101	0.210526315789474
11001011011101111011111100111110110101100101111101111111111101110010111110111111100110111101111	0.284210526315789
11001011011110110111001110011110110111111101111111011011111111101111011110010001101111111111011	0.252631578947368
11001011101001111010010111011111111101111111010011011101111111111111011111101010101111111101110	0.242105263157895
11001011110010110011111100110111101100101111111101010111111011011111111111001111111110111111101	0.231578947368421
11001011111010010011011101111111111010101110111001111101111111111111111011111111000111011101011	0.305263157894737
11001011111011111110111111111011010111001110111111110111110110001111110011011011001111110101111	0.242105263157895
11001011111100010011111111101110111111011111011111011001010101111111101010011111111011111111011	0.242105263157895
11001011111101011010111110101011101111111111011101111001110011111111101010101111101111111111010	0.189473684210526
11001011111101100110011111011110010111111011101110011111101011111111110011001111111111111100111	0.252631578947368
11001011111101100111011101111110101101100110110111111101111001111011111010111111101111001111111	0.252631578947368
11001011111101111110011110111110111101101111111011001011111101110100110111111101111110110111001	0.231578947368421
11001011111110111011111101011110111111001101110110100111111111001011110011101111001110111111111	0.273684210526316
11001011111111001000111111111100001110101111111101111101111011010111111111011110011101111110111	0.263157894736842
11001011111111100101001111001111001101101111111111011001111111101111111011011111111101111110001	0.273684210526316
11001011111111111011011110111111101001001110111110011111111011100100011010111111111111111011011	0.263157894736842
11001101011101011111011111111110110101110010010111110011111001011111110101110110111111111111111	0.231578947368421
11001101100111111010111110111100101111111111101011010111111101101101011110110011101101111111111	0.273684210526316
11001101101010011011101111101110101111111110110011111011111111101110111111011011010111011111101	0.263157894736842
11001101101101011111101111101110011101111101101111011111111111011011111011010011100111111111010	0.273684210526316
11001101101101101111011111101111110111101111100011011101111100011111110011110001101111111111111	0.252631578947368
11001101110111111101101110001110110101110101111011011111111001011111110111111111111111010101101	0.242105263157895
11001101111010000001101111010111011100111000111111111101111011111111011011111111111111111111101	0.263157894736842
11001110100101010010011111011100101101111111111111011111111111111110110011111101110111111011101	0.263157894736842
11001110101011101111011111111101111101110101111011111001111101001111001011111111101001111101111	0.263157894736842
11001110110110011010111111011111101100111111001100011111100111100001111011111111111111111111111	0.273684210526316
11001110110111101101110101010110000111111110101111111111101111111110110011111011111110111010111	0.242105263157895
11001110111000111111111101101101111100101111101111010101111011111110100011111011011111111111101	0.242105263157895
11001110111001101011011111111111110111111001010011100111111111101110100101111101101111111101111	0.273684210526316
11001110111001110010011110111101111101101101101011110111011111100111110011110111111111011111111	0.263157894736842
11001110111011110011010111011111101100010100111111111101110011101110111111011111011111111101111	0.263157894736842
11001110111100101101010111111111100111101101001100011111111111111111011110001011111111111111101	0.284210526315789
11001110111110110011111101100111111110000101111111111010111011110111111011001011111011110111111	0.273684210526316
11001110111111011101011101111100001111111111101111110001101001111111101111011111110111111100101	0.242105263157895
11001110111111100111011111110111110010101101011101011111111101101110100011011111001111111111111	0.273684210526316
11001110111111111011011011101100110111101110110011111111110101001101111111011111111011111110010	0.242105263157895
11001111001001111011111000111010001011110111011111101111111101010111111111111011111111110111101	0.273684210526316
11001111001011101010101111011110101101011001111110111111101111111101010111111111101110111110111	0.252631578947368
11001111001101101011011111111111101100111011111111110111110001111111011101111111010011110101101	0.284210526315789
11001111001101111110111111111111111101101110010111001111011011110111100111111001011101111110011	0.294736842105263
11001111010010101001011111110110001111111111110111110111111101110011111101111111110110111111100	0.294736842105263
11001111010011011101111110110100111011111100111111011111111001111110111011011111001111111100111	0.242105263157895
11001111010011111110010111011011111111101111001111011101111101110111011100111011110111101110111	0.231578947368421
11001111011001111011111111111111001011100111101101010110111111100111110110011101111111110110111	0.263157894736842
11001111011010111010111111101111111100111010111101010111111101101111101101111101101111011110101	0.273684210526316
11001111011110010010111111100110100111110011111111101111111011110101011101111110111011111110111	0.294736842105263
11001111011111101010111100111111101111110101111011010111100011111110111101011111101110111111001	0.242105263157895
11001111011111110101111111101110101001110100111011101111110111111011111110011111101110010110111	0.273684210526316
11001111100000101001001100011110110011010111111111111011011101111111111111111111111111101111111	0.284210526315789
11001111100011111101111111100110011001111110100111011111111011010111110111111110001111111101111	0.263157894736842
11001111100101100111010110111101100111111010110111011011111111111111111111111101011111110100011	0.263157894736842
11001111100111101001001111111110101110110111111010001111111011111111101011110101111011111111101	0.221052631578947
11001111100111111010111001111110111111101110001111101101110001110111111101011001111111111111101	0.157894736842105
11001111101011111101011101001110101101110110111111101101111111110010111111101011111110011110111	0.242105263157895
11001111101011111111111111111110001101111110010111010111011111110010111011101111011001111101011	0.273684210526316
11001111101101101110011101110110111111111101110111011111010111111101111111101001001101111101101	0.263157894736842
11001111101101111010011111111110110110111110001101111110111111011110100111011011011111111101110	0.273684210526316
11001111101110010110111100100111111101100110011111111111110011011111101101011111111111011111011	0.242105263157895
11001111101110101010100111111111111011101101111011011110111101010111111010110011111111011111101	0.242105263157895
11001111101110101101111101101101110001111111101101111101111101101011011110110111101011110111111	0.263157894736842
11001111101111111110111101111110111110111111111111111001110111110001110011010110001111110110100	0.263157894736842
11001111101111111111111111110010110110101111011111011111111011011111010101100101110011110110101	0.252631578947368
11001111110000101011111101101110110111101111010110011111110110111110111111111011101011111101111	0.273684210526316
11001111110010111000101111111100111110111111110111111111111111000011111011011011011100111110111	0.294736842105263
11001111110011110111111110111000100111110100111111001011111111111101101111111111100011100111111	0.263157894736842
11001111110100101111010110010111111001101000101111011111111111101111101110111111111111111100111	0.273684210526316
11001111110101011001101101111110101110011111111111111101110111101011110110101111101111010011111	0.294736842105263
11001111110101011111011001111101100111101000110111011111110110111111011011011001111111111111111	0.242105263157895
11001111110101101011001110111110110110111111110111111110111100101001111110111110101111111100111	0.263157894736842
11001111110101110100111111100111110101011000110011111101111111111011111111011011101111111001111	0.284210526315789
11001111110110111010011101111111100111000111101111011100111000101111111111111100101111111111111	0.284210526315789
11001111110110111111001111110110101101111010100111001011111011101110101111110111111111101101111	0.252631578947368
11001111110111000110101111110110111111101110011111011110010111110111100011110111111110110111111	0.263157894736842
11001111110111010000111111011111101101111101110100011011111111110110110101011111110111111110111	0.242105263157895
11001111110111111101111110110111100011101100011011110001111111111111110011111011100110101111111	0.252631578947368
11001111111001111100010111111011101110011110010011010111110101111011110111111111111111011111011	0.273684210526316
11001111111001111110111111101110111001110001111101110101111011111010100111010011111111111011111	0.231578947368421
11001111111011101001111101101100111111001001111101010111111111111101111110111111101111011010101	0.231578947368421
11001111111011101011010111111110111100111011011110100111111011111111110011101111111101111010100	0.252631578947368
11001111111011111101011101110111100111100111111011111111011111110011111110110101001110110011101	0.294736842105263
11001111111011111110111111111011110101001111101011011001110111111111110011111100011101110101101	0.252631578947368
11001111111100001111110111101110111111011110111011111011010001111111111111001101110011110110111	0.221052631578947
11001111111100011000011111111100011111111111010111111111110111011110010101111001111110111111110	0.294736842105263
11001111111100101110111110101110110011111110010110111110011111110111101011110011011111111110111	0.221052631578947
11001111111100110010111110110111101111111101111011001111110111110001101111101011101011110111111	0.263157894736842
11001111111100111101000101111001101111111101111111011100110001110110111111110111111111101111101	0.231578947368421
11001111111101001010111101111100111110101111111111001101011010111011111111101110101111111010111	0.263157894736842
11001111111101100010111101111111100111111101111111010111101101101111110110011010111110110011111	0.284210526315789
11001111111101101011111100111111011111110111110011011101010011111111110101111110101111110110100	0.242105263157895
11001111111101111011110101010011110100111111010110110011111111111101110000011011111111111111111	0.252631578947368
11001111111101111101000111101100110111110101000111101001111111111111111101111011111111111010101	0.221052631578947
11001111111110111100000100101111101011101100001111110011111111111011111011111111101101111111111	0.273684210526316
11001111111111101110011110111111011101100011101111111111110011000011111011011111011011111111010	0.273684210526316
11001111111111110011000111101111111011101101010011110111110111111111010011011101110111110011111	0.242105263157895
11001111111111111110111110101111110011111101110011001111110000111111011011010011101101111101111	0.242105263157895
11001111111111111110111111101101100111011100111111000111010101111111010111111011111110100110110	0.252631578947368
11010010100010101111111101010110110111101101110010101101111101111111111111111110111011111111111	0.263157894736842
11010010101101111001111110101011010110111110111111000001111011111111111011111111110011111111111	0.263157894736842
11010011010101011110011111101110110111011100111110111111110101101100111111111110111111110110111	0.252631578947368
11010011101100111000111110110111101111101110111111011111111000011111111110011101011111111111011	0.242105263157895
11010011110011110111100111111001100101001100111111101111111011111010111111111111001111111111101	0.284210526315789
11010011110100011111011110011110101011110110111111011101110111111110111110111010111111111101110	0.231578947368421
11010011111010111111111110111111101101110110110110011101110011111111101100111111001110110101111	0.242105263157895
11010011111111011010111011111110110100101100111011111011100001111011110101111111111111111101111	0.252631578947368
11010101100011011110111110111010011101100010111111001111101111111111111001111111001111111111111	0.263157894736842
11010101101001010111011111101111110111111111100111011111111011100011101011111101101110110111111	0.273684210526316
11010101110111000111101101111111110110101100001111011111111111101111110101011111111111010110111	0.273684210526316
11010101111000101001101101111100110101010110111111111111011111111111110111011111111110111110101	0.252631578947368
11010101111101100011111100111110111111100110010011011111110111011111110111111101000111111111111	0.284210526315789
11010110100100111111001110111110110111100101011101111111111011111111100101111111110111110101111	0.242105263157895
11010110101011011111001110111111111111111110000111111011111011111111110011100111100111110100111	0.242105263157895
11010110101011111101111100111110100110101111111110111011111010110111110001111111111110111110110	0.273684210526316
11010110110001111011111111000101011111110110110111111111101101111111011010110111101111110110111	0.221052631578947
11010110110100000011101111001110111111100101110111010111111011111111111111111110101111101111111	0.284210526315789
11010110110111011000011111111110111110101000110111111111111101111111100001111011011111111110111	0.273684210526316
11010110110111101010111111010100101101110011110001111011111111111110111110011011101111111111111	0.273684210526316
11010110111010001111111111101110101100110111111111101111111011101111111001111010100011111111110	0.273684210526316
11010110111101011100011101110101100111111100001111110111111011111111010111111111111111011101011	0.231578947368421
11010110111101101111111101111111100011001011011111011001111101111111110001110111011111110111011	0.263157894736842
11010110111110110100101101110110101110101111111111111101111011111110111011010101101111011101111	0.252631578947368
11010110111110111011010101001111001111111110101111101111111111111011011101011010111111110100111	0.263157894736842
11010111000111000111111111101110011111101101101011110111111001011011111111011111100111111111110	0.273684210526316
11010111001100001111111100111111101101111110111111001101111111111101100111111011011101111100111	0.252631578947368
11010111001111101011011011111010101101111110110111011111011011101111111001010101111111101111111	0.231578947368421
11010111001111111000111110111010100110011111011110111101111111111111111111010111000111110111011	0.294736842105263
11010111011001111001011101100111110101111111001111111110110101111111110111110111010011101111111	0.221052631578947
11010111011010001011101110100111101111111111110110011111111001111111111101110101001111111111110	0.221052631578947
11010111011011011011111111111110101101110101111111010111011111110110100100001111111101110111111	0.252631578947368
11010111011011100011011101101111110111111010011011101011110111111111101101111111101011111110101	0.210526315789474
11010111011101100011111110111110101111111101011011110111111101101110111001111111000111111110011	0.284210526315789
11010111011110110110011011100110111111101110011111110111011001111111001001111111111111111100111	0.221052631578947
11010111011111001101110100111110111111101010101111011001111000111111111111111111001011110111111	0.273684210526316
11010111011111011111111111101001100011101101001100011111111111110111010011111111110111111101101	0.273684210526316
11010111011111101011011111111101111110110110111111011111011101111110010011111011001110111100110	0.263157894736842
11010111011111101110101111001111101111101111111101010001111001110101111001011111111101110111111	0.242105263157895
11010111100010111101101100111100110111111010011011101100111101111111011011111111111111111111110	0.2
11010111100101010110111111101110011110101111110111011101111101111111111011111101101110110011101	0.263157894736842
11010111100101011101011111101101111101101100101111111101110111111111011100110111111010111111110	0.231578947368421
11010111101001101101111110111100110110111111000101011111010111111011110010111011111111111111111	0.221052631578947
11010111101010111111001111001111011111100101001111111111111010100110001011111111011111111111111	0.263157894736842
11010111101011111110101101111110001011101010011011111111111001111011110011111110111111111011011	0.231578947368421
11010111101100111011011011110111001101111100010111011111100111001111111011111111111111111011101	0.221052631578947
11010111101111111010111111011111111101101101011111010011111011011111101011001011011001111101111	0.221052631578947
11010111110001111011010111111001111111111111011111110011100011101011101110011111101111110111101	0.231578947368421
11010111110001111011010111111011100011111001111110011111101111110111110111001111111001111110111	0.252631578947368
11010111110001111100011111110101010111111100111111111111110101101111011111101110111111110001011	0.242105263157895
11010111110010101111111110101110100111111011111111111100101010001011110101111111111111110110111	0.242105263157895
11010111110010111101111110100110111111111101011101111111011101101101010011011101101111111111011	0.231578947368421
11010111110010111111100101111100111111111010111111011111110111001101011111011010111001111111101	0.231578947368421
11010111110011110111000111011000001111111100111111111101000011111111111110111111101111111110111	0.221052631578947
11010111110011110111010111100101101111111110011111000111111111111111110000111001011111111101111	0.221052631578947
11010111110011111011001111111101001100111101101111110101111001011011001111011111111101111111111	0.242105263157895
11010111110101011001000110101111100011111111100111111001111101110111111111111101011011111111111	0.252631578947368
11010111110110101001001111101110101101111111111111011011111110111011011111110111111011011100011	0.284210526315789
11010111110110101101011101111111111111100111111011100101111111110111000111111011110111110001101	0.231578947368421
11010111111000111111101101111100110101101101011110111111111111101101110101111110101100110111111	0.294736842105263
11010111111001111001101111101110011110110011011100011011111111111111011111111111101111110000111	0.273684210526316
11010111111001111010110101110101101101011100111111111111011111110110110101001111010111111111111	0.252631578947368
11010111111001111011101101111111101001111100111011111111011101101111011101011001111111101110011	0.242105263157895
11010111111001111101111111011111110001110111010101000111110101111111010011111111101111011011111	0.263157894736842
11010111111010111001011001111100101111011111011101111101011001101111111111111001101111111111110	0.252631578947368
11010111111011101111001111111011101111110101010010111101111101111111111011011110011010110111101	0.231578947368421
11010111111100011111111110111100110101001111111111011100111111111011100011010101111111111111001	0.252631578947368
11010111111100101010011101111010111111111001111111111110111011111101110011111111101000110011111	0.294736842105263
11010111111100101010110101101111111010100110111101101111111011111111110110101111001111111111101	0.252631578947368
11010111111100111011111111111011110111101101110111100001010111111011110011110111110110111101011	0.242105263157895
11010111111100111100111111110111101111010000011011011011110111011111011111111011111011110101111	0.273684210526316
11010111111101110111111111101100000111101110111011010111110111101111110111010110011011110111111	0.273684210526316
11010111111110111111111110100111111100111101111111100111011001010111110010001111100111111101111	0.252631578947368
11010111111111011001001111010111101110101110010111111111110110101111111011011111011111111110100	0.252631578947368
11010111111111101000110110101011111101110101111111011111110111110101101001111110111011110111011	0.252631578947368
11010111111111110001011101011111110111101011111111101111111011101100111001111011001111111110001	0.273684210526316
11010111111111111000111111110010101011111100011111101011111111111110101111010010101101111110111	0.242105263157895
11010111111111111010100111101111100100110011001011011111011001111111111111111101010111111111110	0.263157894736842
11010111111111111111000100011100101011101111111111111111100101011001110110111111101111101110111	0.273684210526316
11011010101100111011101101111010000101111101111011001111111111111111101101011111111111011011111	0.263157894736842
11011011000011111011011111011010100101111110101111100100111111111111111111111111010110110111111	0.263157894736842
11011011011110001111111110101110111101111100011101011111110111000011111011101111111110110111111	0.252631578947368
11011011101011111110101101111101101110011110111111111011011001110011110011111001111011110111111	0.242105263157895
11011011101111101000111111001110101111101100111111000101011100111111110101111111111111111101111	0.231578947368421
11011011110011111011011101111100110111110110111111011011000111011111100111011111111011111111100	0.2
11011011110101111100110111101110100011100111010111010101111111111101111011011111111111111110011	0.252631578947368
11011011110111111011001101101110011111101111011111101111111111111001110111001011101011111110100	0.242105263157895
11011011111010111011010111111111110111001111101110001111111011111110110010010111111011011101111	0.242105263157895
11011011111011111111101101111111011111100101011101011111011011110111110001010111101011110011111	0.252631578947368
11011011111011111111110111110100001100101111011111010111111001101010111111110111111011110101111	0.273684210526316
11011011111100001110101111001110001101111101011011111111111101101111111111001100011111111111111	0.242105263157895
11011011111101011000111111001111100111101011101111111111111111001110011011010101111011111111011	0.273684210526316
11011100101001111010010101101101101111110111111111110111111111101101111001111011111011110101111	0.273684210526316
11011100101110111111110110111110101101100100111111110011110011101111100111111111101110111101111	0.231578947368421
11011100111110111001111111110101111101001101101111011101111001111111110011111001101111010111111	0.284210526315789
11011101010111011011011101111110101001001101111101001101111111111101111111110111011111110111101	0.263157894736842
11011101101000101111011111001110101111111101011111111010111111111111010111100101101111110101111	0.221052631578947
11011101101111010000001111101111100100011101011111111100111011111111011111011111011111111111111	0.284210526315789
11011101110110111111110111111100001101101110101011010111110011011111111110111111001110110111111	0.273684210526316
11011110011111111001010101111111000111110110110111011110111111001111111011111011101111101101101	0.252631578947368
11011110101001101110111111110100100111110111011111111010111101011111111011001111011110111110111	0.263157894736842
11011110110100100101011111101111111001101100101111111111111101011111110111110111100111111110101	0.294736842105263
11011110110110111110011101110110110101111111011011001111111001111111011111010101011111111111010	0.221052631578947
11011110111000110111111111110110110110111110010111001101111101100111100101111111101111111101111	0.263157894736842
11011110111001111110001111111111101110111010111111010011111011101101110010111111010111011110111	0.242105263157895
11011110111010101110110101011100110111111101111111111111111101110110110011101111110111010001111	0.284210526315789
11011110111010111110110110101101100111111111011110011001011001110011111011111111111111111111001	0.221052631578947
11011110111011110111001111111110001111110101010111111111011001110111110011011111100111111111100	0.242105263157895
11011110111101010010011111111111001001101100100010111111111111111111111011010011111111110111111	0.305263157894737
11011110111101101001111111100101111111100111110111011101111011010011101111110011001111111101111	0.284210526315789
11011110111110011010111111111111101111111110011011011001011001101110111111111110100111110111100	0.273684210526316
11011110111110011011111101111111010101101110110111110001110111100111111011111110110111111010101	0.263157894736842
11011110111111011001000111101111100111010111110011111111111000101111111011110011101111111111101	0.263157894736842
11011110111111111010011111011110101111101110101111011011110101011100110011011111101111011111011	0.284210526315789
11011111000110111111011100101110101111111001111011100111111011111111000111011111110111111010111	0.231578947368421
11011111001100111101010110011110000010011111111111011111110011101111110101111111011111111111111	0.263157894736842
11011111001111011100011101110111111111110110011111011110110011111111101010100111101111111110110	0.178947368421053
11011111001111110110011111101110101010111100110111011101111111011111110011011011110111111101011	0.242105263157895
11011111010001111011111111101101100111101110011111101111111100111111111010011110001101111101111	0.252631578947368
11011111010100111010010111111111101101111111010011111111011011100010110111111111011101111101111	0.273684210526316
11011111010101001100101110111101100111101111111011111011110010111111110111101011101111111111101	0.252631578947368
11011111010110011010011111111110101111011111101111111111010111111011111011101001100011100111111	0.305263157894737
11011111010110101011100110111110111101110101011011111100110111101110010111111111101111111110111	0.231578947368421
11011111011011111000110111111001110111101010011111111101111011111111111001011111111011010111001	0.242105263157895
11011111011110101010011101111111111111000100111011010001111011111111010111101101111111111111101	0.189473684210526
11011111011111111011110111111110001101111110110101011111110110110111101011011111100111010110101	0.263157894736842
11011111100001110101011111101111110000110111100111000111111111111111111111111111001011110011111	0.305263157894737
11011111100010110011111111111100100101110111111100011111111111101111111101111111101100110101110	0.284210526315789
11011111100111111101011101011110110111101110010111110111111111011110111001111011011110101100111	0.252631578947368
11011111100111111110111111111110011100111101011111011101011111011110000011011001111011111111110	0.263157894736842
11011111101000101111011111111011111111101101011111001111101101101001111111001010101111111110111	0.263157894736842
11011111101000111001110111010111101101001100011111011111011111111111101111111011111011111110011	0.263157894736842
11011111101001011001011110111110111101111111011111110111111011001111111001101111111101110000111	0.273684210526316
11011111101010000101111101110101101010111101110111011111111101011111011111111101101111111110011	0.252631578947368
11011111101011011111111100111110110101100111011111110011100111111011111101011111001110111010111	0.252631578947368
11011111101011101011111111011001101101110110101111111101011011110110111011101111101011011111101	0.242105263157895
11011111101011111011011111011111100111100111110101111111011111011111011001010110001110111110111	0.242105263157895
11011111101011111101011101101111101111100101111011001011110111101111110111101111110101011110101	0.231578947368421
11011111101100101101011111011010110111101010101111011111111111011111010110111101111011011110111	0.263157894736842
11011111101100111111011101111110111111101101011111011010011011110111111000010011011110111111111	0.221052631578947
11011111101110001110111111011101110101100111111111010101110011101111011111111101011010111111101	0.263157894736842
11011111101110101001111110111111110101101111111011111101010011100111111110011111101110110100111	0.263157894736842
11011111101111001101100110001010101101111111111111011001011011111111011111011110101111111111101	0.252631578947368
11011111101111111100011111100111100111110101011001111111101001011011001111110011111111111101111	0.263157894736842
11011111101111111110111111110100100001111011111111011101111001110110101011111101111110111100011	0.294736842105263
11011111110000101111111111111101100100101011111111110111111011111110001011011111100111111110110	0.284210526315789
11011111110000111101111111110110000101111101011110111111111000101111111111011011101111101011111	0.263157894736842
11011111110010111110001101101010111011111011111111011111111011101101111110101011111101111100011	0.242105263157895
11011111110011111011111100111110111101010100110110001111100111111111001011111011111111110110111	0.210526315789474
11011111110100101011110111101101101111111110110111111111111111010010101001011111100011111111110	0.273684210526316
11011111110101111110011111111110100010101111111101011111111001011011011111110001111011111111010	0.252631578947368
11011111110101111111011111111100100100110111111100011011111010101111111010111111011111011110101	0.263157894736842
11011111110110111101011111111111011111101000101111001111111011111110111111010011010011110110110	0.273684210526316
11011111110111011010010110111101110111101110111111011111110111110011100001101111101111101011111	0.242105263157895
11011111110111011011111100111110101101011111100101001111111001111111011110110111101011111110101	0.231578947368421
11011111110111110100101101111100110101111010101101001111111001111101111011011111111111101111011	0.252631578947368
11011111110111111010010101111111111001100111110011011101010111010100111011111111111001111111111	0.263157894736842
11011111110111111010111011110100111101100010011111011001101111111111111001111111101101110111101	0.231578947368421
11011111110111111110110111101111000011110111110011011101111111110111110001110001110111101110111	0.273684210526316
11011111111000011111011101111101101001101011110101110111011001110111111011001110111111111111111	0.2
11011111111000111100011110101011111111111011111101111101110011101010111011001111101111110110111	0.242105263157895
11011111111010000111111111111100110111101001111011111001110111111111110011011101110111111110100	0.252631578947368
11011111111010011010111111111100100110011111111111111100111001110111011111000111010111111101111	0.273684210526316
11011111111010101111011111111101100111111101110101100110111001100111011011011111011111101101111	0.263157894736842
11011111111010110111110101101000101111111100011111111011101111010101010011111111111111110111101	0.242105263157895
11011111111010111101111110101110100101101110100111101111111111111111111100111011110101010101110	0.273684210526316
11011111111011010111101110110111101011100101011111011011110011011111111101111111101011111100101	0.242105263157895
11011111111011101011110101111110110101101111110110001111111111111101111001010101101111011011101	0.263157894736842
11011111111011110111011101110110011111111100111111111111111111101010110000001011001101111110111	0.252631578947368
11011111111100001101000110100111010111110111111111001111111101111111100111111101101101110111111	0.305263157894737
11011111111100101011001100101110111101111111101111111101111101101110010110011111111110111100111	0.252631578947368
11011111111100111011011110111001010101011100101111011111001111111111111000111011101111111110111	0.231578947368421
11011111111101000111010101000011111001111010011111111111111111101111010111011111111111111100101	0.252631578947368
11011111111101001111111101111111100110111000111111111111110011101111000011000011111111110111101	0.273684210526316
11011111111101011011011101111100110111110101111111111111110101111110010101010011111110011111001	0.252631578947368
11011111111101101010001111111110110111111111111111011110111001011111111001011110101110000011111	0.305263157894737
11011111111101111011011101101110110011010001011111110111111011101110111011011110101111100111111	0.273684210526316
11011111111110110000101111111100111101111101011111110111111111100101111110101010101011110101111	0.305263157894737
11011111111110110011111101110110101111111100011111101011111101110101011011111111101100110110011	0.242105263157895
11011111111111010100010101110111110101101101110111101111110111111110111011011101101110011111101	0.252631578947368
11011111111111011111011101110111110111010000111111101111110001001101110111011101111111111100101	0.242105263157895
11011111111111101000111101101111101111111101010101100111011111101111011010011111011111111100011	0.252631578947368
11011111111111111100010101111111011101101011110011001111111011001111111001010011011111111111110	0.252631578947368
11011111111111111111101100000100100101110101011110111001111111001111111011111111111111111110001	0.273684210526316
11100001111011111011111111111101100111101111101111001011110001110111101110101011001111111111111	0.252631578947368
11100010001101110011010111111111110111111101001011001101110111111111011111101111111111111101011	0.252631578947368
11100010101101100111111101111110101011111111000110001111101001111111111011111111011111111110111	0.231578947368421
11100010101111111110011110110111010111101111010111011101111111111111111010110011101111101101011	0.263157894736842
11100010111000111011111111111111101111110111110110010111111011011101001111111001111011111100111	0.294736842105263
11100010111001111111111111111100100111111100101111111101111111101111111000110101111000111101111	0.252631578947368
11100011000111101111111110001011100101110000111111111111111111011011111111111111111111110100110	0.305263157894737
11100011011101101110111111011111101100110100000111111011111111111111111011111011101111001110111	0.263157894736842
11100011100010101010110111111011010111111111011011110111111111100111111101001111111111111011011	0.252631578947368
11100011100010111101101110111011100111111000111111111101010011111111111110101111111101110111111	0.221052631578947
11100011100101111111010111101110011111110110111111001111111111101110111010001111101110111110111	0.242105263157895
11100011110011111111111100101011011111101110101111111101110011100111111111111111000001111111101	0.242105263157895
11100011110100101110111111111101101110111110110110101001111111111011110010111101101111111011111	0.263157894736842
11100011110110101111010110111010100101101101111111111011110111111111111111001001101011111111111	0.284210526315789
11100011110111111011011110101110010111111100110011110101011111011100111111110111011111110111111	0.231578947368421
11100011111011111110011101101111101011101101011111111111111001101101100011111010011111111111101	0.231578947368421
11100011111101011101011111111111110011011111110100001111110001111111111010011011111111111101011	0.221052631578947
11100011111110010001111111111100100000111100111110101110110111001111110111111111111111111111111	0.284210526315789
11100011111110010011111111110101001111110101110111111101111011101110101011111111001110111111011	0.284210526315789
11100011111110111100011101110100111100111111011010111011011111111111111101110111111011110110101	0.252631578947368
11100011111111100010111111001101101111101111010111111011011101011111110011110001111111110111111	0.263157894736842
11100011111111110011111111111010101000111101011101111101110111011111111001111001110011111110111	0.284210526315789
11100100111100011111111111011100110001110101111101111111111011101111111011101011011111111110101	0.242105263157895
11100101010010101101111111111110110111100110110111011011101011011111111011110111110111011111111	0.252631578947368
11100101010101111111111100101111100011101110101011001111111111111011011011110111101111111110111	0.252631578947368
11100101011001111011111111011111010011111111001111110111111001110101111001011001111111111101111	0.2
11100101101001011110110111111100111111110110011111011111110001111110111111111011111011011011011	0.263157894736842
11100101110001010011010101111111110111111010111111001111001001101111111011111111111111111111110	0.252631578947368
11100101110101101110011101010101101111111100111111010111110111111111111011101110101011111111101	0.210526315789474
11100101111010101000100100111111110111101110111111111110101111111111110111111011101101111010111	0.252631578947368
11100110000110001111111111010110111110110100101110011111110101111111111110111111111111111100111	0.252631578947368
11100110011001110001111110111111101111110100111101111111111001011101011111111011011111011110111	0.284210526315789
11100110011010111111001111011111100100100111110111111101111111111010101111011111101111011110111	0.273684210526316
11100110101001101111111110111110100111011111100001111011111011011011101111011111110011111111111	0.273684210526316
11100110101100001011101111100101101101101011111011111101111111111101001111011111111110111111111	0.273684210526316
11100110101110011110111111101111110011110111011101010011011011101011110111010111111101111111111	0.263157894736842
11100110110111000011010101111110110111111011111111111011110011101111101011110011111111111011011	0.210526315789474
11100110110111010101111110001110110001110100110111111101111111101111110111101011111111011111111	0.263157894736842
11100110110111100111101100110100101111100111111111111111111111001101101010010111111111111101111	0.252631578947368
11100110111000101111001111110011111110110111011100010111111101101111110111111111101111111101101	0.242105263157895
11100110111001101011110110111110111110011101010111111111111111110111010010111111110111010101111	0.252631578947368
11100110111010101111111111101100101101111100110101101111111100111111110100111011111111101101111	0.231578947368421
11100110111010111011101011101010101111111100111011011011111111011111100111111111111110111101100	0.242105263157895
11100110111010111101110101111111100111101111110111011011111111111001101101011111001011111110011	0.263157894736842
11100110111011010111011111111111010110101000111111101101110001111011111111111111011111111100011	0.273684210526316
11100110111011101111110110010110111011101110101111011111111101111110010000111111111111110111011	0.231578947368421
11100110111011111000110111001101111101110101111011111101111010110111111111111001111111010111101	0.242105263157895
11100110111011111111010101100111101101010110101111010101111101101101110111101110111111111111111	0.231578947368421
11100110111011111111011100111011000111110111111111111011111011111110101000111111011111110001101	0.210526315789474
11100110111100101010011101110111011011111101110111111111101101110011111111010111100111111111011	0.252631578947368
11100110111100111011111111110111101110101110011111110101100111100011101010111111111011111101111	0.210526315789474
11100110111101000110111100111111100111101111010111111011101111110111111011111001111101111101101	0.231578947368421
11100110111110001001010011011110101011111011110111011111111111110111110111011111110011111101111	0.284210526315789
11100110111110101001011111111110111111110100110101111111011011110111110111111111010011110101101	0.273684210526316
11100110111110111001100101111110110111111101011011110011111101011110111111111110100111111111001	0.252631578947368
11100111000110010101010111101100111111111111010111011111111111110110111111111011101111011111100	0.284210526315789
11100111000111000110011101111110010100011111111011111111111111101101111011101111101111111101111	0.284210526315789
11100111001110100001101111111111100001111110101111111111111011111000110011111111111110111101111	0.284210526315789
11100111010011011110011111011100111111110110101111111111110111011111100111000001111111111111110	0.242105263157895
11100111010101111110100111011111110011110111101111011101011011011111110100011111111111111101110	0.221052631578947
11100111010111111111011100111110100111110111111011111101111001011110111110111001011110111101101	0.221052631578947
11100111011000101111011110110010100111110111111010110001111111111101111111101111101111111110111	0.252631578947368
11100111011010011111011111111110111001110000111111111101011111010101111110111010011111111101111	0.273684210526316
11100111011010110100111101111110011101101111011101011111010011101111111111111011110110111011111	0.252631578947368
11100111011010110110111110001111110101101111110111101111111011001111101011101111111111100011111	0.263157894736842
11100111011101010110011101111111111101011100111111011001111111111001101011110111101111110110111	0.221052631578947
11100111011101101101111101111111101101111001110111111111111011101111101011001101001010111110111	0.273684210526316
11100111011110111011011110101011001011101100010011111111111101111110111011101111111011110111111	0.263157894736842
11100111011111011111111111101010101100111000111111100011011001111111111011001101111111110111111	0.252631578947368
11100111011111111010110101111111110111010110011111011000010011110110111111011111111110111110111	0.221052631578947
11100111011111111101011110101100101111110010111111111111111100111011100011001111011111110101111	0.263157894736842
11100111100000011111111111110111001111011111011111111111110111111010011001011101101111110111110	0.284210526315789
11100111100001111111111011101101110101111111010101111111110011100011110111011101100111111111111	0.2
11100111100100011111111111111110011111001100111111101111111011101100110110101111111110111110101	0.263157894736842
11100111100101110111110111000111111101100100111111101011111111111010110010111111110011111111111	0.252631578947368
11100111100101111111011100101101100110111101111111011111111110111111111000111100111111110101011	0.221052631578947
11100111100110100110011111111101111111110011101111010111010111111111011001111111010011111110111	0.242105263157895
11100111100111011010111111111100011111011110011111111011111101101011101011011111111111011110001	0.263157894736842
11100111101000010010111111111111100001111110110100111111111011111101111111111010011111101111111	0.294736842105263
11100111101001010110011110111111111100110111101011111001111011011111110110110111111111111111100	0.242105263157895
11100111101001011111010111010011111111111101110111011011010101111111101111011101101111111110110	0.210526315789474
11100111101001111010111011111011101111111110101111101111110001111101110111101011010111111110110	0.210526315789474
11100111101001111010111111011111000111111110111101111101111111011100010111101011011011111011111	0.273684210526316
11100111101010001111011111001111110111101010111001111101011101001111111110111111111110111101111	0.231578947368421
11100111101010010110111111110110101111111111110101011111111101111111111100101000101011111111101	0.231578947368421
11100111101011011010111101110110111001110110011111110011111011111110111110110110011111101111111	0.242105263157895
11100111101011011110110110111111110100111111001111010111110111011101111001111111110101111101110	0.263157894736842
11100111101011111010110110111111110111110001111001111101011011100111111010111110011111111011111	0.242105263157895
11100111101011111011111110110011101111111111001101111111111111111111010011001010101011110011101	0.252631578947368
11100111101100111110111111011110110111110111101011111101101101010111111011100111111011111010101	0.221052631578947
11100111101101110000110110101011100111111011011111111110011101111111111011111111101111111110100	0.231578947368421
11100111101110011010011110011010101111111111111111111111010111110101111010101111111101110011011	0.263157894736842
11100111101110101011111111011111100111110010100011110101111101111111111111011101011111110100111	0.263157894736842
11100111101110101111111111001111101101001100111111011111101001011111010110011110111111110111111	0.252631578947368
11100111101110111100011110111110111110100101111111111111100101111011010111101100101111111110111	0.242105263157895
11100111101111101101010111011110000101100111111101110111111111110011001111110111111111111101101	0.252631578947368
11100111101111110101111111111101111101100011101111000111110101111111100011110111101111011110101	0.221052631578947
11100111101111111011000111011011100111111110111110001111111100101111110101010101111111101111111	0.231578947368421
11100111101111111011111101010100101011001111101111101101110111100111101011111111111100111110111	0.252631578947368
11100111110000010111001110111110001111111100111111101110101101111111110111111001111111110111111	0.242105263157895
11100111110000011001111101110001101011011110111011111101111101101111111011111110111111110111111	0.242105263157895
11100111110000111111011011111100111011101110111111110011110000111111011110111011111111110101111	0.221052631578947
11100111110001011110011111111110110011111001101111111111100111001101111111101111111111111100100	0.221052631578947
11100111110001110110011111111110111010111111000111110111111001011111011011011111110101101111111	0.242105263157895
11100111110001111000110111110110111111011011001111101111111011111011110111011111011111110010111	0.231578947368421
11100111110001111101110111010111100111111010010111111101111110111101110011111011110011011111111	0.242105263157895
11100111110010011011001111110011111111000110111111011100110001011111111101111101111111111111111	0.221052631578947
11100111110011101111111101110110110111101001110111111111111111111111011010111001111010111011000	0.242105263157895
11100111110011111011011111101111010101111111111111001101100011101011111111101011110011110011111	0.242105263157895
11100111110100100101111111111100111111100111001111011111101111110110111101111011111101111110100	0.273684210526316
11100111110100101101011101110100110010111111111111111111101111101111110111000111110111110011111	0.273684210526316
11100111110101011101111101111111111111101000001111101111111011111111100101101001101001111111111	0.242105263157895
11100111110101111101001111111110110111110110011010111111010111111111010011010011111101101111111	0.252631578947368
11100111110101111101011110101110111001111000111111010101011111110111111011001101111111111011111	0.2
11100111110101111110011011111110111111100101111111001010010101101110011111011111111011111111101	0.221052631578947
11100111110110010010111100011110110101110111111110111111011101111110110110111111001111111111110	0.252631578947368
11100111110110101111001111111101110111111110111011011101111001111010110101111000111111011111011	0.231578947368421
11100111110110111111111101101110110011111110100010111011110011111110110101101111110110111110111	0.2
11100111110111000000011111111110101111001011101111111111111011111010111111110010011111101111111	0.315789473684211
11100111110111001111010110111111101111110100011111111011110011110011110111111111011011100101111	0.242105263157895
11100111110111101011011100101111110001111111111001011101101111100101111110011111011110111111111	0.221052631578947
11100111110111101101111010101000111111111101110110111111110011010111101011011011111111111100111	0.210526315789474
11100111110111110110110111101010110110111101101111110101111101101111111101111010101010111101111	0.221052631578947
11100111110111110111101111101110110101110110110011110111111011111011001001110101111111111110101	0.221052631578947
11100111110111111001111101001110101101111111000111111011111110111010101111110111100101110111111	0.252631578947368
11100111110111111010110111101111101101100101111101111011011111111001110110001111011011111101111	0.231578947368421
11100111110111111011011111101011110111111101010110011011111111110111000010110110111110111111101	0.231578947368421
11100111110111111111011101101111000101111100111011101111111001110101111111111111010110100111101	0.263157894736842
11100111111000101101011111111101111011011110010111111101111111110010011111010011111111111101101	0.252631578947368
11100111111000111111011111001011110111110101111111011110111101111101111000011011111011011110111	0.221052631578947
11100111111001101001111111111000101111011111100111010011111111111111111111000111011110111110110	0.273684210526316
11100111111001111001111111111100101111101010111001111101011111110110110111111011101100111110111	0.273684210526316
11100111111001111110101111011111110101011111101111111111111011011111110110010111001011110110010	0.242105263157895
11100111111010101011011111111111111101101110001111111001111101111001011011111101110111111100011	0.273684210526316
11100111111010111111111111011110111111101001101011101111011011110111110111110011011111110101000	0.242105263157895
11100111111010111111111111111000000111111101110110111001101111110110111011110001011111111111101	0.273684210526316
11100111111011001010110110111000111111101111111110001101110111111101110011111111111101111111010	0.242105263157895
11100111111011001011011111111110110011100110011111011101001111011101111111111111111111100110101	0.273684210526316
11100111111011011001100110111111111111111101011111110101111101000111111110111110111011110100110	0.252631578947368
11100111111011011100110111011100111101110011101111100110001111111011111011011011101111111111111	0.221052631578947
11100111111011011101111100101110111111111101010101001101111111110111101110111111011011110101101	0.221052631578947
11100111111011011110010101101110110111111111111100111111111011000011111011100011101110111111111	0.242105263157895
11100111111011101010101101101110111101110011111101010101111010111111111011111101110010111111111	0.231578947368421
11100111111011101111111101111111110110101000000111111111101011111111110111111001101110110111010	0.263157894736842
11100111111011110001110110101111110110110110001011100011111111111001111111001111101111111111111	0.273684210526316
11100111111011110110101101111111111001101111011111011101111111100111111000111110110011111100011	0.284210526315789
11100111111011111000011111100111101011111100110110000111011111111111111011011001101111111111111	0.252631578947368
11100111111011111100111111011101111111110111111101010111111000111011001001101011101111111100111	0.221052631578947
11100111111011111110110111000111101101100101111101011111011101111110111111111010101011011110111	0.263157894736842
11100111111011111111111101110010110011111100111111011101110011111111010110110011111101100101111	0.210526315789474
11100111111100100001010111011110001110111111101110111111110011111111011111011111111111011110011	0.273684210526316
11100111111100111001111111111011101011101111101011010011111111111101111010111001111111111010010	0.263157894736842
11100111111101001111111010011111010111101111111111011011111101010111110001010011101111111110111	0.263157894736842
11100111111101010101001111111111111111110111110101001001110001111111110111110001101111111110111	0.242105263157895
11100111111101101011111101111101100110111001110110010111110101111111111110111111001111001111101	0.263157894736842
11100111111101101100000111111110111011111100110110111101110011110110110111011111111110011111111	0.263157894736842
11100111111101110010111111000110101111011001011111110111110111101101111101011100101111111111111	0.263157894736842
11100111111101111010011111111111111111000111000110111101111011001101111011110001111111111101110	0.284210526315789
11100111111101111100011111111111000001111010100111111111111011101110011111010110101111111101111	0.284210526315789
11100111111110000101010100111110111111101110101110001111111111111001111111111111011011110111101	0.284210526315789
11100111111110001010011111001111001111110111001111111111111011111101010111111110111011101110110	0.294736842105263
11100111111110001110101111111110100111110110111011110111101011010111011111110001110111111111110	0.284210526315789
11100111111110010010011101111111111111111101110111101000111111101110110101111101101011110111101	0.263157894736842
11100111111110100101011111001111110011011101111110001111111111110111001011101011101111111111101	0.263157894736842
11100111111110101001111110011010110111010110111011101111110111111010111011001011111111111111101	0.242105263157895
11100111111110111011111101110010111010001111011111111111010101110111110011111111000111101111011	0.284210526315789
11100111111110111110111111110100110110111111110111111101111101101011100110100110101010111110111	0.273684210526316
11100111111111011101011110101011100001011100111111011111111111110111110101101101111110111011101	0.242105263157895
11100111111111011110011101111101101000111111111011010111111001010011111101111011101110111111110	0.252631578947368
11100111111111011111011111111010101111011111001110011111110001101111111010101111111110101100011	0.242105263157895
11100111111111100011101100111110100111000101101111111111100101111011101011111111111111111101011	0.263157894736842
11100111111111100011111111111100010101111111111111010111101001111111001111011011100100111111110	0.294736842105263
11100111111111101001101111111111101111111100011111101111110101010110111111111111010001110100110	0.284210526315789
11100111111111101011111110011110011100101100011001101111111101001111111111101111111010110111111	0.284210526315789
11100111111111101100011110001110101110110110111111111011111011111111111001110111111101011111000	0.263157894736842
11100111111111101111010111001111100111100000111011011111111111111111010111011110110111100111101	0.263157894736842
11100111111111110111111110111010101001011110100111111111010101101111111001010011101011111111111	0.242105263157895
11100111111111111010111111111010110101111111011111001101111011101111101101010011001011101111011	0.252631578947368
11100111111111111011110110001111111101101110001111011101100001111011110110111111111111011110110	0.242105263157895
11101000110011111110110111110111000111111100111101011101111101111111001011111111111011110110111	0.221052631578947
11101001101001011001111111110111010101101101011101111001111111011111110111011111111111111001111	0.252631578947368
11101001111111001010011111101110101110110000111111110011111111110111011111011111010111110111111	0.263157894736842
11101010100011101110011101111110110111111001111100111111110111111111110111011001101111111010111	0.252631578947368
11101010111111101011011111111111101111111000110111100010111101111101010001011011111111111101111	0.221052631578947
11101011010110111100101110011110110101111101111101011011110111111100111011111111001111111111011	0.252631578947368
11101011011110010101101101011110100101111111111110110111110011111011111011011111100111111111110	0.252631578947368
11101011011110111101111100100110101101110110111110101101011011111011111001111111111110110111111	0.242105263157895
11101011100100101111111101001110101111101111011101010111111011111101111011111101011110110111111	0.263157894736842
11101011100110011000011111011111000111111111010111101111101011011011111111111111111111110110101	0.263157894736842
11101011101010011111011111011011110111111100110101111101111111110111000111011100111011110111111	0.263157894736842
11101011101010111111110110111110010011111100011101111111111001111110011101111111100011111110111	0.263157894736842
11101011101110110111110111011111010101000100111111001101111011111110111011111011110111111110111	0.242105263157895
11101011110001101111011101000101111101110101001110111111111011111111111101111001111111111001111	0.210526315789474
11101011110100111111011111111110101110110011111110001101111001111010111111100111001111111111101	0.242105263157895
11101011110111011001011101011111000111011111100111111101110001111111111011100110110111111111111	0.231578947368421
11101011110111011111111111111110100111110110011111011100111111101110111010101001011110110111101	0.252631578947368
11101011110111110010010111111101100100111111111011111011110111110011111011011111011011111011101	0.263157894736842
11101011110111110010101110100110101111101101011110010011111111110111111110111111101111101111101	0.252631578947368
11101011110111111011011010111010100111101100001111111110101011111111111001110111111101110111111	0.242105263157895
11101011110111111111100111111000110111111111110011010101011101101111010001111011111111110101111	0.231578947368421
11101011111001101111110101001111111110010101101111111001111011001111111011011010111111111101111	0.2
11101011111010111010101111111111000100111011101111011101111111110101111111110110011111110111010	0.263157894736842
11101011111010111110111101101010001111101011011011011011111111000111101110111111111111111101110	0.252631578947368
11101011111011011010011111111101001111101110001111011010111111101011010111111101111011110111111	0.273684210526316
11101011111011101011011111011110101111011100111111011011011111110011011101001001111111110111111	0.242105263157895
11101011111011111110010110111101011111101111111111010011110001111011010001111110010111111111111	0.242105263157895
11101011111100011101001101111011001100100111010111011111110111111110011111111101111101111111111	0.294736842105263
11101011111110101111011100111111111101111101011111111011111100101011011011010111101111110001101	0.231578947368421
11101011111110111010110011111101111111110101111011011110110001101011110010111010101111111111111	0.242105263157895
11101011111111110111011100110101111010110100111111111101111011110111111001011011001110111110111	0.231578947368421
11101011111111110111110111100110000001101110111111111111111011000011111111110010101011111111111	0.263157894736842
11101011111111111000111111111010101111101111111101110001110011110011101110111011011111111110100	0.242105263157895
11101011111111111111011111111100100111110101011011011011010111001101101110001111101111111111101	0.231578947368421
11101100111111110010011111111011000101111110101111011111110101011111011111001110101111110111111	0.284210526315789
11101101001101101101110111111010001101101110110111111101111001111111111011111111011111111100101	0.221052631578947
11101101010111111100011111101001100111111101111011010101111101110101111101111111111011110110111	0.273684210526316
11101101011010011011011111111110000111111111111010101001010111111111111111011101001111111111101	0.263157894736842
11101101011100111100111101110111100111000111011111111011111011011011111011111011111011011101111	0.273684210526316
11101101101011111001010101111000111111111001101011011111111101111111100111010111111111111011110	0.252631578947368
11101101101101101001011101111110111111001101011101101101111111111111110111110111101010110111011	0.284210526315789
11101101110010111111111111111010011101101110111011000111011011111101111111010101111011110101111	0.263157894736842
11101101110101101011111111010101101111111100111100010111110101001011110101111111111111110111111	0.252631578947368
11101101110101111101111110101010101011100100111111111111110011101101010111111011110011111111111	0.263157894736842
11101101111011101001001111111110111111011101101011011110110011110111111010011011111111110111110	0.242105263157895
11101101111011110101111111001110101101011111011111010101111101110101111011011010111111111100111	0.242105263157895
11101101111100111110010001101010110101111111011111011011011111111111110101110011111111111101101	0.2
11101101111111101010110101110010101110111011111111011101010011110111111011011101110011111111111	0.252631578947368
11101101111111111011111101111100100110010111111111111011110001110011010110111111110111110100111	0.294736842105263
11101101111111111100111101111110101111100001001111100011110101011111111011001111111110111101111	0.242105263157895
11101101111111111111010101110111110101111100011011011111111101010111111111000010110111111100111	0.263157894736842
11101110000001111111111110111110001111100111111011101101111011011111111111101110100111111110101	0.273684210526316
11101110010110111010011111101111100111111011101111111100111011011010010011101111111111111110111	0.263157894736842
11101110011111111111011111110100011111110101111001011111110011101101111011110111101111110100110	0.263157894736842
11101110100000011111011111111110101011111110111101011111111111010011101110010111111111111101110	0.284210526315789
11101110100010010111111110101111100111011010111111111000110011111111110111010111111111111111101	0.2
11101110100101001111110111110111110011110101111111011101111011101111101110111011101111110110101	0.231578947368421
11101110100101111011111111101101101101000101111001111111111101010111010110111111111111111110110	0.263157894736842
11101110100110000110111111111111101111101100111111110111011111010101100111010111110111110111111	0.284210526315789
11101110101100011001011111111110110111110111101111011111111001000110101101111101111110111111111	0.273684210526316
11101110101101100101111111111010101111001111011111001111101001111111111110011011101110111110111	0.221052631578947
11101110101110001011011100111111100011100110110111100111111101101111110111011111101111111111111	0.273684210526316
11101110110011111011001110111110110011110001101111111100110111110111011110010111111111111110111	0.221052631578947
11101110110101111101111110001111001111101111110111011101110011110011101101011110111111110111110	0.231578947368421
11101110110110111110110101111111111001100110110111110111111001111110100101110101101111111101111	0.242105263157895
11101110110111111011011101011110110110101111110111011111000011111001101111111011101111111111010	0.242105263157895
11101110111001001011111111111110101001111100101110111101010101110111111111110111111111101110110	0.252631578947368
11101110111001001101011101111111111101101100110111100011110101111111101111011111111101110011111	0.242105263157895
11101110111010101011011110010111100110110110111111110111111101101111101111010011111111110111110	0.263157894736842
11101110111010111010011110011011110100110111110011011101111111011111111000111110111110111111111	0.263157894736842
11101110111100111111010100001100110111100111110111101011111011111111111001110111111110111101111	0.221052631578947
11101110111110011010111110101111011101100101111110011011111111110111011101111011110111011101101	0.242105263157895
11101110111110110111111111101101101111111110001111100001110011111101110111011011110110110101111	0.2
11101110111110111010011111011100111111110111111011001101110111001111101011111111101101100110111	0.252631578947368
11101110111111000001111110111111110111110111001111011111110101111101111101111011001010110111101	0.305263157894737
11101110111111011010111111110110101001111011100011111001111001111111111111011111101011011001111	0.263157894736842
11101110111111110010010111010110111101100001111111110101110111111111101111111001100111111111110	0.252631578947368
11101110111111111011011101011101101111110111011111110011110101011001111011111011001011111101110	0.263157894736842
11101110111111111101111100110011100111111100111111110111010101101011111010111011101111110110011	0.242105263157895
11101111000000101110010100111111001110010111111111101101101011111111111111111111101110111111111	0.284210526315789
11101111000101111111001101111110100011111111110110011111111010111111011101011111110111111100011	0.263157894736842
11101111000111011010011111001110011101110011011111011111111101110111011101110011111111101111111	0.273684210526316
11101111001001011101010101111101110111111111110111000011111101011111111111101011110011111111101	0.242105263157895
11101111001010111010111110101110101011111101101111111101011111110111101111101110111011010110111	0.242105263157895
11101111001011011011011111001111110001110111110011010111111111110110110010011111111110111111111	0.273684210526316
11101111001011111100010101011010010101111111011111101111111101100111111111110111011111111110101	0.221052631578947
11101111001110011011011110011010110001101111111111111111110001011100111111111110111111111010111	0.263157894736842
11101111010001110111101100001111100111101111010111011111111111011111110111110000111111111111110	0.242105263157895
11101111010001111011110101011101001011101111011111011111111001011111111110111010111111110110111	0.231578947368421
11101111010011100011111110010110111111100110011110111111111011111111111101110101010111110110111	0.252631578947368
11101111010101011010111101111101110101111111111011000101111111100101011011111111111111100101111	0.263157894736842
11101111010110101010111111101111100111110101110111111111111111111101010001111001011111010101111	0.294736842105263
11101111010110110011111101101110111111100100111011111111011000101111111111111011111010110101111	0.242105263157895
11101111010111100110111111101111101101111100110111011101010111101111011011101111001110111111110	0.263157894736842
11101111011001011101011111010100101111111111010101011111101111101111111001111111111011011101101	0.242105263157895
11101111011001101011111110010110110110011100110111110111111101111111110110110101111111111110011	0.221052631578947
11101111011010011011111110111111101101101111010100011101010111111011011101111011111110111111011	0.252631578947368
11101111011011101111001101101011010111111010010011011111111111111111101101011111101111111100101	0.221052631578947
11101111011011111111011110011010101101101101100110011011101111011101011101111111101111111110111	0.242105263157895
11101111011100101010111111111111010101111111101110111111011001101111010010101011110111111011111	0.242105263157895
11101111011100110011011111111110110111101111111111111010111010011011111010000111111011111100111	0.263157894736842
11101111011101100111011111011011101011100110101111110101111011111111010011111011011110111111011	0.242105263157895
11101111011110011111111101111100101111111110110011111011110101011111100001111111011111111010100	0.263157894736842
11101111011110101101011111101000010111111010011111011111110111010111111001111101111111101110111	0.263157894736842
11101111011111001010010111111111110110111001110111110011111011110101111111100001101111111101111	0.263157894736842
11101111011111001110110101010111110111110111011011011110111101101101110010011101101111111111111	0.242105263157895
11101111011111011111111111101110100111000001101111111101101011111111111011001101111111111010010	0.252631578947368
11101111011111101110111101111110101000111011111011011010111111111111100011111101100011111100111	0.284210526315789
11101111011111111100110111101111100001011111001111111101111011101111110111011111101111110101000	0.263157894736842
11101111100000101110111111111011101111101111000100001111111001111111011011110111111111111111101	0.242105263157895
11101111100010101011100111111101101011111110111011011011011101111111010111111101101111111011101	0.221052631578947
11101111100010111101111111111111111010101101011111011011111000111001010111110111001111111011111	0.273684210526316
11101111100101011010011110111111001110110110110011110111111011111111111101111111101110011001111	0.273684210526316
11101111100101111111110110111110101101101011111000010111110111111110110101111111001111111101101	0.2
11101111100110101011010110101111011111111100110110001111111111010111011111111111101011111011101	0.242105263157895
11101111100110111001001111111011111101111100111111101111011011111110111001111110010111111100101	0.231578947368421
11101111100110111011111101110110110101010111111111010111011111110111001011111001101011111101111	0.231578947368421
11101111100111011001011110111110110011011000110111111011110111011110110001111111111101111111111	0.252631578947368
11101111100111011010011100111010110111001101111011111101001111101011110111111111110101111111111	0.242105263157895
11101111100111011010110111111110101011100100010111111110011111111111011011101111111110011101111	0.221052631578947
11101111100111101111001110100110110101011011011011111011111001101111111101111011101101111111111	0.231578947368421
11101111100111101111010111111001101111110100011111011111111101100001111100111011111111101101111	0.242105263157895
11101111100111111000100100111111001001111110010011011111111111111111010111111111010011111111111	0.252631578947368
11101111100111111000111101111110101111111010111001001111111111110011100110111011011100111111111	0.242105263157895
11101111100111111110011011101101101101101111101111110111111001111111111010111011000101111011101	0.221052631578947
11101111100111111111011111101100110111011011110111011111111111101111000011101101101110111010110	0.273684210526316
11101111100111111111111101011110110111110101011110111111111001110111010011101011100110110101111	0.242105263157895
11101111101000011111011001011110111111001110011011111101111011101111011011111111011110111111011	0.252631578947368
11101111101000111110110111101110110111111000110110010111110111010101111100111110111111111111111	0.242105263157895
11101111101001000010011110101111101111011111111011110111111011111011101001111011111011101111111	0.273684210526316
11101111101001001110011111111110111100110011111111110111101011101011011111111011101001111101111	0.305263157894737
11101111101001011111111110111110010111111100101111011011011111110111010101111111111001110111100	0.231578947368421
11101111101001101010111111011010101100011111101111100111011111011111111011111111111011010111101	0.273684210526316
11101111101001101111111101101011101111000111100111011111111101010001111111111111101001111110111	0.273684210526316
11101111101010001001111011101111101001111111111111111101111101101111110011110011011100110111111	0.294736842105263
11101111101010001110011111111011110101111100111111101101111010011001101111111110111011111111101	0.263157894736842
11101111101010101011001111111100111111011111111111111011111011110101111001011010011101110110111	0.263157894736842
11101111101011100111011111011010011100111101111100011111100001100111111011111111101111111111111	0.221052631578947
11101111101011101001111101111101101101101010111101111101111011111011011011011111011011011111110	0.263157894736842
11101111101011110011011110010111110111111011111111000011111001111110111100111011100111111111011	0.231578947368421
11101111101011111100010111111111111111111101010110100111110011110111101001111101101101110011111	0.263157894736842
11101111101011111101011110101011110111111101111111110011110001111101011110010111011111100101111	0.231578947368421
11101111101100101001111100101010001101111111111110111111111111011111110111100011111101011110111	0.273684210526316
11101111101100110010011101001110001111010111111111111111101111111010111011110101111111111101101	0.263157894736842
11101111101100111010000111010011100110110110110111111111111111111111111101011111111111111010001	0.242105263157895
11101111101100111100111110111111000011111101111011110111111111110101101011111111100110111101100	0.273684210526316
11101111101100111101010111111111110011110111011111111011011001100001111110001011011111111111111	0.242105263157895
11101111101100111101111111001011100101111101111011111111011011110111011011110111100011111111100	0.252631578947368
11101111101101100011011101111101111100110101111111001111111111111111010111011111110001111100110	0.242105263157895
11101111101101111010011111001111100111011111110111011110111100111011111011111011111111100100110	0.252631578947368
11101111101101111011110100011110010111100011111111010111011101101111111111110111101010110111111	0.273684210526316
11101111101110010101011111011101011111110100110111011111110111111111010111101001111011110111101	0.210526315789474
11101111101110011011111111101010111010100110110111111101111111001011111011111111110010110011111	0.294736842105263
11101111101110101010111110111110110011110111111011011101111101101111101011100101111111101101101	0.242105263157895
11101111101111011011110101011111001001111101111110111111110011100111010011111011010111111111101	0.242105263157895
11101111101111011101001101101111100101100101001111111111010011111111111111111011011011111101110	0.242105263157895
11101111101111011101111101111110000100110111111101011001111111111110110011110111111111110101001	0.231578947368421
11101111101111011110111101111111100110101111111111001101110111011111010111010010011011111111001	0.263157894736842
11101111101111100001011111111111101110111011011111011111110101110111100101111010010111011110111	0.284210526315789
11101111101111110001011111101110110011101110111111010011111101101100111011111001011111101111111	0.252631578947368
11101111101111111011101110111011101111101110010110101001111001111110110011111010111110110111111	0.210526315789474
11101111101111111100111111011111101101111110110010110101111011101111101001011001110111111110110	0.2
11101111101111111101010111110010111111111110111110011011110011101101111010100111001110110111111	0.242105263157895
11101111101111111111011101100111111111111110001011001101011111100111100110101011101111111110101	0.231578947368421
11101111110000011011011110111011110011101111111101101001111111111111111000011111110111011111011	0.273684210526316
11101111110001111111010111101011110110111111111101111110110101100111110010011110111111111010101	0.210526315789474
11101111110011100111111101111101110111101011101101111111111001111010000011111011000111111111111	0.273684210526316
11101111110011101111111111111110110101110101101111111111111011110111011111010100100001111001101	0.294736842105263
11101111110011111011001111111100111111101110011111011100111101011111100111111100100011111111101	0.252631578947368
11101111110011111011110101010110110111110101011101011111011110001110101011111111101111110111111	0.231578947368421
11101111110011111101010110111100110111101111101110101111110011111110111011101111110101110100111	0.242105263157895
11101111110100011111100111111110111011111101111111001001010111111111111101001011100111111111100	0.231578947368421
11101111110100110011011111111110111101111101101110101011010111100101111111101001111111111100111	0.252631578947368
11101111110100111000110011111111101101000101111101011001111101011111111111111111101111101101111	0.263157894736842
11101111110100111100110111011011101111111111111111011111010001100110111001111111101111110110011	0.231578947368421
11101111110101010101011101111111110110101011011111011111111100110111011100010111111101110111111	0.284210526315789
11101111110110100001100111111100110101001011111111011111101111110101111011011110111111110111111	0.284210526315789
11101111110110111010001111111111000101111111011010111111111111111111111100100111011011111100001	0.294736842105263
11101111110110111010110111101111100010110111111110111111110101111100110011011001111111011110111	0.273684210526316
11101111110111010101111111111110101111111100011011011101111111100111111010011111100100101110111	0.284210526315789
11101111110111011111111101001101111101101100100011111011111011011111110011101110111101111110101	0.231578947368421
11101111110111110001011101101111101000111110111101001111111101111110110101111111111101110100111	0.252631578947368
11101111110111111010010111010110111111101010111111011101000111111110111011101111001011011111111	0.221052631578947
11101111110111111010011101110110010011111011011111111111111001011111011110101111011010110101111	0.252631578947368
11101111110111111010011101110111100011111111110111001111011111111101110101011101011001111010111	0.252631578947368
11101111110111111010110100010110101000111101111101100111110011111110111010101111111111111111111	0.221052631578947
11101111110111111010111111111110101101110010111101110111110111111011010011011011001110111101110	0.252631578947368
11101111111000011110101111101111110001001110110111111010111111100111011000111011111111111111111	0.252631578947368
11101111111000100011110100111011111111111100111111111111101111111011111100011011100111110010111	0.263157894736842
11101111111000111011101100110111101001110111011111010111111011011011101011111111111010011111111	0.273684210526316
11101111111000111101111111110100100111111101111010101101111111111011110000111011010111111110111	0.273684210526316
11101111111001110111011111111111000110101110111111111101011001111110110011101111110111011111000	0.242105263157895
11101111111001111001111111111111110110111000000111011110111011111111100111111111000001111111101	0.284210526315789
11101111111001111100011111001110011111110110111100110111110011011100111010111011111111111101111	0.210526315789474
11101111111010000010111011110110111110110101111111110111111001011011010101111111101111011111111	0.284210526315789
11101111111010001010100111010111001111110110111011111111011011101011111111111111101101111111001	0.284210526315789
11101111111010011100011111101010101110101111101011101111111111111011110101101011111101111110110	0.263157894736842
11101111111010011110011110111111111101111110011011111101110011111101011100000111101110111111110	0.273684210526316
11101111111010111001110111101111011100111101111111011101111101100111110101110010011111101101111	0.263157894736842
11101111111010111010111101111111101011011101011110000001011111111111111101111101100001111111111	0.273684210526316
11101111111010111110011111111111100001111001000101111111111111111111111001001101011111110111010	0.284210526315789
11101111111011001010111111001010101011111111001111011111111111100011110111111111110011011100111	0.294736842105263
11101111111011001100010111100101101101111110111111010010111111111101101101111110111111011110111	0.242105263157895
11101111111011010010011101111111100111110100110111111111110101110111111110101110111010111111010	0.263157894736842
11101111111011010111011110011111100011101111111110101101011101001110011011101011111111111101111	0.263157894736842
11101111111011011000111100001111100111101110110111010001111101111101111101111111111111111101110	0.242105263157895
11101111111011011001001101111100101111101111111101111111111111110101010111110101111111111000100	0.273684210526316
11101111111011011001111100101010101011011111011111010101110111111110011011010111111111111111011	0.231578947368421
11101111111011011110110101001111101101010110110111111011111011011111111010001101111111011110111	0.210526315789474
11101111111011101010011111111011101111111110110111011110101010001111110111100110100111110111111	0.242105263157895
11101111111011101101001101111110111101001111101111111111110011101011010011101001011101111111111	0.284210526315789
11101111111011111001101110101111100100110101111000010111111111110111010111110111011110111111111	0.273684210526316
11101111111100010111011110011100100101111100110111101101111101111111111011111011111111111000111	0.242105263157895
11101111111100011101010101011100101101111111011100111111101011111111100010111011111111111011111	0.231578947368421
11101111111100100011101101111110110011101111111101101111111001011111111111010111000111111110011	0.231578947368421
11101111111100101011111100111110000100111101111111111011111011011110101111111011111111001111001	0.294736842105263
11101111111100101100100110111010101111111111110110110111110101101111110101011111101100111111111	0.263157894736842
11101111111100101111010111111111000101101110110101111011101111101111011011011001111111111111001	0.263157894736842
11101111111101011100111111111100100111110110010111101101111111100101111001111011111110111001111	0.284210526315789
11101111111101101101011111001101110101111111101111111001111011010011111011011011101011110110111	0.231578947368421
11101111111101110011001110111100101011110110111011010111011111111111011101011111111111101100101	0.221052631578947
11101111111101111000111111111010110111101111011101011011101111001111010101001111110101111111110	0.263157894736842
11101111111101111001011111110110111111100011011111010110101000101111110011100111111111111011111	0.242105263157895
11101111111101111011111111101110100111011001011111011011111111110111101111110110101101110001001	0.263157894736842
11101111111101111110010111101101100110101111101101110101010011111011111110010111111011111111101	0.221052631578947
11101111111110010011011111011111101111101111011011111111111001001101111001001111110110101101111	0.284210526315789
11101111111110010011111111110111010101111111011011011111010001111111101101101101001111110111110	0.242105263157895
11101111111110011110110101101101110100111110011111011101101111111101110111011011101011011011111	0.252631578947368
11101111111110011111000111110110111111000000111111101101111101000111111111111101101110111111101	0.273684210526316
11101111111110100101011111110111101101001110110111111101111101110111010111110111011111100110011	0.263157894736842
11101111111110101010111101111111111001101111010111111111011101100011110011101111000111111110110	0.284210526315789
11101111111110101011011011011110110101001111011011011101111111110110111011110111100111111110110	0.242105263157895
11101111111110101111011111111110100101100010111011110101101011110011110010100111111111111111111	0.273684210526316
11101111111110111011011101100010100111110111011000111110111011101111110101011011111111111101111	0.2
11101111111110111011111100100111110101111110111101010111100101111111110110110011110001111011111	0.252631578947368
11101111111110111101110100011101101111111100110100011001111011011110110011111111011111111110111	0.242105263157895
11101111111110111110000111101111100001111111111111111111100011111111101100110011011110111100101	0.273684210526316
11101111111110111110100111001000100101000011111111011111111111011111101011111110101111111101111	0.284210526315789
11101111111111001110010011111100111111111101111111010111110111111110110110001110111111110000101	0.221052631578947
11101111111111010100111001111101110111110101011111000001111111111111011101111111101011110100111	0.231578947368421
11101111111111011000111010011110011111000011111111011111111011011101111011111011100011111101111	0.294736842105263
11101111111111011011111111111110100010101111101011010001100111010101110111011111111001111111111	0.273684210526316
11101111111111101110111111011110010101111001011111011111111111111011111001101111001110111010000	0.284210526315789
11101111111111101111010111111111010110101100001111010011110111111100111011101111001110111101111	0.242105263157895
11101111111111110000001111111111101101101111111011010110111011101010100110010111101111111111111	0.252631578947368
11101111111111111100011101111101101101100111101011111101101111101011110111011111111111010110000	0.252631578947368
11101111111111111101010101111101100111101010111111111111101111100110010010110111110111010110111	0.231578947368421
11101111111111111111001111001111100101100111111001100111111111111110111010111101100111110101010	0.242105263157895
11101111111111111111101111110110100101110011010111011011111011111101101011101101110010111101101	0.252631578947368
11101111111111111111111111000100001111111101011110111011111001110110110100111011110111111100101	0.242105263157895
11110001101101011011011110110101100111101111111101011101111111110111111111000111011111110111101	0.252631578947368
11110001111010010001111111101110100101110110111101111111111111001111101111011111111111111010110	0.252631578947368
11110001111010111001110101011110001111111111011011111111111111101101110010111111011111110100111	0.273684210526316
11110010101101101010111111100111100011111011111111001101111101101111111101011111100101111111111	0.284210526315789
11110010101110111011101111111110111011101101111011000101110011111111111111111011110101110001111	0.252631578947368
11110010101110111111111110111110101101110100111111001111111111010111101011101101010110111111101	0.242105263157895
11110010101111101011111111111111110101011100110111010111011101011011011011011110101111111101111	0.273684210526316
11110010101111111010011101010110011110110101111111111101111111111011110011110100111111110110111	0.263157894736842
11110010111011101010011111100101101111111100010111011111110110111011111111011111110011111110111	0.252631578947368
11110010111111101001011101111111000101011100110111111011101011101111110111111011011111110111111	0.284210526315789
11110011100101110111011011001110101111101011011011111111011001110111111011001011111111111111111	0.2
11110011100110101111011111111010111100111111100101110111110001111111111011011101100111111111011	0.231578947368421
11110011101011001011110110001001101111111100110111111110110111111111111011011111111111110111001	0.221052631578947
11110011101101111010111111111110101111011101011111000011010101111111111111010101101111101111110	0.252631578947368
11110011101110011000010111001110111111111101011111001111111101011110111110110111111110110111111	0.263157894736842
11110011101110011111100111111111101101111010111111001111111001011111000111010111111011110111011	0.263157894736842
11110011101110111110111111111011101101101101111110101101001111101111110011001101110011111111110	0.242105263157895
11110011110101011111010100110110111100111010111111111101110111111111110100011111111111110111100	0.210526315789474
11110011110110111010011110111111101111110111110011111101111011110111111011111011001110001110110	0.252631578947368
11110011110111011111011110001010010111000111011111100111111011110011100111111111101111111111111	0.242105263157895
11110011110111111101011101110111000111101001101111101111010010111110101011011111111111110111111	0.221052631578947
11110011111000100111111101111110101101111101110111110111010111111110110011110111011101110011111	0.263157894736842
11110011111001111110011110110101111111101101011111111110110001101111010101111111011111111100101	0.189473684210526
11110011111001111111111111110100110100101100111111011111111111111111100111100001011011110111101	0.284210526315789
11110011111011101011011101111111001011101010111101011011110111101111110011111011111110101101111	0.242105263157895
11110011111011111001111111111110100101111111011111111100101011010011011001111111101101011101111	0.284210526315789
11110011111011111011001111111111010111011111011011011111111101111110010001111001110111111110100	0.263157894736842
11110011111101111101011101011101111111110101110110011111010011111011111011111101101110110100111	0.231578947368421
11110011111110011000111111011110101111101111110110011111011101110111111011010110111111101010111	0.231578947368421
11110011111110011110110101101111111101111000111011011001111011101101111101011111111110110111101	0.221052631578947
11110011111110101101101101111110101011101101101111001101101011111111101010110111111011110111111	0.221052631578947
11110011111110111001011100101111001001111111101111111111110111011111001011110111100010111111111	0.273684210526316
11110011111111011000011101111110111111101101101111111111001010101011111011011011011111101110111	0.252631578947368
11110011111111011010011101110101111111111101111111010001011011111001011011111111011111110101101	0.221052631578947
11110011111111011011111110111110101001110111001010011111111101111001111011011111111111110101100	0.252631578947368
11110011111111011110010111001010110010111101110111010101110111110111000101111111111111111111111	0.242105263157895
11110011111111011110110110111000100110111011100111011011110010111111011011111111111111110101111	0.252631578947368
11110011111111111010111111101010111001111101010001110101110111011101110011101111111111111100111	0.231578947368421
11110100111101101111111111101101100111111100111001011001110111100111111011011111111111110111001	0.231578947368421
11110101101110001101111111011111100111100101010011111111111111010110110111110111111110111100111	0.284210526315789
11110101111000110101101111101100111111110100011111011011111111111111110111111011111011110100110	0.231578947368421
11110101111001010101100111100110001110111111110111011111110111111011110110011111110111111110111	0.231578947368421
11110101111010010011111110001111111111011101101111010101111111111011110001011111101111110101111	0.231578947368421
11110101111110011110011101111101111100111000011111100101111101111111110101011111111110111100111	0.210526315789474
11110110100111111010111111111010110101111001111101010111111001111111111111111011000011101111101	0.263157894736842
11110110101011101011110101011110111110101111111111111111011111010011110011001111001111111011011	0.273684210526316
11110110101101100100100101111110101111011110011111111011111101111111110111110011111111111110100	0.242105263157895
11110110101101111000111111111111101111111010111111001001100111111110111111011011100111111110100	0.231578947368421
11110110101110100011010111101110101111111100111111011101110111111111111101110111111101010011101	0.221052631578947
11110110101111101111011101011110100111110101101111111111111001111011110111111001111010011110110	0.242105263157895
11110110101111111010110111010111111110110110101011011111111001110101110110110011100111111111111	0.252631578947368
11110110110100011111101100110111101111011110101011001111111111001011111011011011111111111111011	0.221052631578947
11110110110101111100110101101111101111111111111111001011101101110001011011011111110101111110111	0.242105263157895
11110110111001101011110111100100001111000101110111111111111111111111011111001111101111111111001	0.263157894736842
11110110111010001010111111111111111111111010011101001110111101110111111011011001100111111101111	0.242105263157895
11110110111010011000000110111101111111101101011111111011110111011111110111011001111111111110111	0.221052631578947
11110110111010011111111101110101001111100101011101101011111011111101111010011111001111111111111	0.242105263157895
11110110111010101111011011110000101111100101111101111101111011101111111111111011100111110110111	0.252631578947368
11110110111011011010111101101110111111111111111111111111100011000001111110011001110111111110101	0.221052631578947
11110110111011111010011110111100101110101100111111111111111111010011011111111111101111010110100	0.284210526315789
11110110111101100110111111010110101111101111111010011111011011111011111111011011101011110101011	0.252631578947368
11110110111110010011011100111100100101111111100011111010111101010111111011011111111111111111111	0.231578947368421
11110110111110011010110111001111111101111110111011001011101101111011111011101111001111010111111	0.252631578947368
11110110111111001011010111101110101111011100011101111101111111110111000100110011111111111111111	0.242105263157895
11110110111111101011111111010111100001111000101111111101111111110101101011101101001111111111101	0.273684210526316
11110111001001011010111111010110111111101110111001101111111111110111111000111111100011111111110	0.284210526315789
11110111001010011101111101011111111110100101101101011001011101101111110011110111111111111111111	0.231578947368421
11110111001111000011111111101100111111111001110101011101111111111111110011111110011111110100011	0.252631578947368
11110111010010111111110111111100110111110110110111110011111101111111001001111111101101110111001	0.231578947368421
11110111010011110000111111010101101011101110011111111111111111110111101011111011111011111100101	0.231578947368421
11110111010011111111110101010110000111001111011111011111110111111101011110111111101111110010111	0.252631578947368
11110111010101110010011111111110101101100101111111001111111110100100111001111111111111110111111	0.284210526315789
11110111010111100111101100011101101111101111011101011111111111110111110011010101010111110111111	0.252631578947368
11110111010111101001101111010110111111110111011111011011110001011111011011111110111111110110110	0.231578947368421
11110111011000001110011011110010100111111111001111011111111111111111111111111101101010110111011	0.294736842105263
11110111011001001011111111101111101110111011101011011011111111111110011001010101111011111101111	0.252631578947368
11110111011011110001101100111101110001000111111111111011111111111001110011011101101111111111111	0.294736842105263
11110111011011110010111110111111001011111000010111111111010011101111111110011111011011110111111	0.252631578947368
11110111011101101011111101101100100101101111101110011111111101111111110111111111001100110101111	0.263157894736842
11110111011110111010000111111110111111111101111111111101110111111000111010011011101100110111011	0.252631578947368
11110111011111010101011111001010111111111101110011111011111011111111010010111111110101110100111	0.263157894736842
11110111100000010111111110111111111101001001111111101001111111001111110011111111110111100111111	0.273684210526316
11110111100000111011100111111110001110101101111111111100110111101110110111110011110111111111111	0.252631578947368
11110111100010101110011111111111110110101101011011001110110111111110110111101111111111110100111	0.231578947368421
11110111100010111101011111011111010111011110101111001111100111110111111111010011111011110110111	0.221052631578947
11110111100011001110001111111111000111011101111111011110011101110110011001111111011111111111111	0.284210526315789
11110111100011011101100101111110101111101111111111101110110111001011110111111011101111010011111	0.252631578947368
11110111100100001111011100011100111111111101101111111111011011111101111010111110001110111111111	0.231578947368421
11110111100101110010110011101111100101110100111111111111011101100111101110111011111111111111011	0.231578947368421
11110111100111001011011110111100110101111100110101011111011111011111111111101111111011101101101	0.221052631578947
11110111100111011111011111110111110100101111011011101111110111100011111111011111101011110010011	0.273684210526316
11110111100111111001111111111101101111111000111111000101011001111111010111111111110111111001001	0.2
11110111100111111010111111110100110110111110011111111111110101111000111111000111101011101111101	0.263157894736842
11110111101001011100011110110111001111101110110111111101110101101011101101110111111011111111111	0.221052631578947
11110111101001101110001110110110110000011100111111111111111111111111100101111111010111111101111	0.252631578947368
11110111101010111111011101111100111111110110011101011111110111111111110010001011111110011001111	0.231578947368421
11110111101011111010111001111111100101110101010000111011011111111111110111011111111111110100111	0.221052631578947
11110111101101101011001111111100100111111100011011101111111101100111110111111101111111111010101	0.252631578947368
11110111101110001111110111111111101001111001111111011101011011110111110011110110100111011111011	0.273684210526316
11110111101110111011011101111010101111101111011011001111110001011010101111111111111111101100111	0.252631578947368
11110111101110111011111101110010110011100101101111111101111111111111101011100111101011100011111	0.273684210526316
11110111101111101011011111111101011101100011101111010001110111011101110101011111111111110101111	0.189473684210526
11110111101111111011111100011101101101110100001011110111111001111010111001111111110111111111110	0.231578947368421
11110111101111111101011101111111100011100011010111101111111111011111110010111011111101110011100	0.273684210526316
11110111110001111100111111101100110100110111010111110111110101111111011011111011100111111111011	0.231578947368421
11110111110011010101111110111010010111111111010111011111110001111011111101110011001011111111111	0.242105263157895
11110111110011010111011111111110110111101011111111010111110111111101000011110111101111100011110	0.231578947368421
11110111110011010111110111011010110111111100101111111111010011110111010101011101111111111101110	0.189473684210526
11110111110011011010001101111110011111111111111111011111011001101111111001111111110111110010010	0.242105263157895
11110111110011101111110111010110111110001001101111111101111001111111110111011001111110111110101	0.178947368421053
11110111110011111111110101001100001011111111111111101101111101111111110011001111110111111010010	0.2
11110111110101001011011101111100111111110101110110011101101111110011101011111111111011101111101	0.221052631578947
11110111110101011011110111100111110101101111111111111000111011010011101001111111001111011111111	0.242105263157895
11110111110101111011011110101011010111111101000111011101111111111101110111011111111110110110010	0.189473684210526
11110111110110011000011111111110010111110111111111111011111001110111100011110101110111101110111	0.273684210526316
11110111110111001001111111101011101101000100110111101101111111110101011111111111101101111111110	0.284210526315789
11110111110111101001000011100100111111101100101011111101111101111111011111111011110111110111111	0.252631578947368
11110111110111111111011111110111010101100001011111011110111001000001110110011111111111111111111	0.263157894736842
11110111111000101010001111101010111110111111111110001101111101111111111101111011011111100111110	0.273684210526316
11110111111000111010010110111110110111111100010111111011001111011110111101111111101111101101111	0.221052631578947
11110111111001011111111110101110110101101110011011110111011101010010111110011111101111111110111	0.242105263157895
11110111111001100110111101111110111111101110110011000111111111111011111001111111111000110010111	0.252631578947368
11110111111001111110101111110111100111111101001111011101011011101111110101100010111101111111110	0.189473684210526
11110111111010110000111111110110011111111110011111011011111010111111111011011110110111101100101	0.231578947368421
11110111111010111011010110111111000110110010111011111101111111100010111111111111111110110101101	0.273684210526316
11110111111010111101010111111101010111111101011101111111110101011111011011011000010011111111111	0.273684210526316
11110111111010111111111011011100110111111000101110011011100111101111011111011011101111111100111	0.2
11110111111011011001111111111100001101111101111010110111100111110111110011011111110111111001011	0.263157894736842
11110111111011101111111110010101110111111101011011010011111001111100111011011111100111111111001	0.210526315789474
11110111111011111001111111111100110101101110101101101011111101111101110101000111111101011110111	0.242105263157895
11110111111011111010000111111111110111111010111111110011110011011011110001101111111011101001111	0.221052631578947
11110111111011111010111101101101111111101101011111010110111101111111111001000001010111111111110	0.210526315789474
11110111111011111110011111001110101100111110111011101101101111110111110111110110110011110101011	0.252631578947368
11110111111011111110111100011011110111111011001111011111110011111111110101001111010011111100011	0.2
11110111111011111111000101101101111101110100111110011101111101111100100111111011011111110111011	0.2
11110111111011111111011110011111100011101111011111100111110011101111110010111111110110010011101	0.231578947368421
11110111111100001010011101100111001111111110111011111111011001011101011111011111110111111011111	0.263157894736842
11110111111100011110111101010111100010111111001010011111111111111111111011100101111011110110111	0.242105263157895
11110111111100100110111111111100001100111110111110111111110101010101110100111111101011111111111	0.294736842105263
11110111111101001110111111111100001101101111111010001111111111111011111000011111110011110110111	0.273684210526316
11110111111101101101111110110010100010111111001111011111011111111011100111111001110111110110111	0.273684210526316
11110111111101111011010011111110000011111111111110011111010001100100111011111011111011111111111	0.242105263157895
11110111111101111011111100010110000100111101111111011001111111111111101011111111101001110111110	0.252631578947368
11110111111101111100011101111110011111101001110111001001111111110111111111011000101111111010111	0.231578947368421
11110111111101111100111111101110001101101011110101111111111010101011110101101011011111110111101	0.263157894736842
11110111111101111110111101111111100111111000001111011101001011001111001011111101110011111111111	0.231578947368421
11110111111110000100111111111111110011101100100010101111111111100111110101011111111111111010111	0.284210526315789
11110111111110011010010111101011111000111100101011110111110010110011111111111011111011111111111	0.231578947368421
11110111111110011011110111100011001001101001010111101011111111111111110111100111111111110111101	0.252631578947368
11110111111110110000111110011011101101110111011110111111111011010011110111111001110110111111011	0.263157894736842
11110111111110111001111111101010101100010110011111011111111000010101111111111101101111011111111	0.263157894736842
11110111111111001000111101111010011111100101111111101111010011100111011111010111101111110111111	0.252631578947368
11110111111111001010101111010100110011100010111110111111111101011111111111111111100111101100111	0.294736842105263
11110111111111011001111110111100000111100001011011111111111111101010110111111111101110111110101	0.294736842105263
11110111111111011011110101101111100111110111100010001111111111011010111011001110010111111111111	0.231578947368421
11110111111111100111111111111110101111000100000111111001011011111111110101111011110111110011110	0.252631578947368
11110111111111111100001101011101010101100100011011111001111011111111111101110101111111111111011	0.231578947368421
11110111111111111111111101111100100100101111101111111011111011000110110010011111011100111101111	0.294736842105263
11110111111111111111111111101110100111000111010111011101001011111111011011010011111011100101111	0.242105263157895
11111001101110111111110111111110101101101101010011101001111101110111110011111111101010111111110	0.273684210526316
11111001110101111011101101111100110100111101110111111111010011111011010011111001111111110111111	0.273684210526316
11111001111001111111011111101111100001101111011111011001111111110111110010100110111111111111010	0.221052631578947
11111001111110101110011100011111100111100110111111101001011011001111111111011001111111111111111	0.231578947368421
11111010010110101110111110101111101111110011111111011101111001110111111001111010101111111101101	0.242105263157895
11111010100110111010111101011111110101100111100110111001110001110111101111111111111111111101111	0.242105263157895
11111010101111010111111100100111111101000101011111011101110001011111011011110111111111111111111	0.273684210526316
11111010110010011011111111011110111110101111111111010011100011011011110011011111111111110110111	0.242105263157895
11111010111010010010011111011110101111111111111111111001110101110111100110001111111111101101111	0.252631578947368
11111010111111011111011110010111101111101100011111001101110111100111011111101111100111110110111	0.231578947368421
11111011010101111100011101110101100111111001101111011011110111101011111111010111101111110111111	0.263157894736842
11111011011000111010101111111011101101101001111111101001011111111111111001111111011001111110111	0.242105263157895
11111011011001011110011111111010110111101111111110101101111001101011100011111111110111110011111	0.273684210526316
11111011011010101111111101111011011101100110011111010111010111110011111011110111101111111101110	0.242105263157895
11111011011111011000111100111010100110101011111101101011111101111111110111011011011111111101111	0.242105263157895
11111011011111111000001111111111111100110110001111101001111001111111111001110011111011111110111	0.231578947368421
11111011101100011010001111011111101111111101011101101111111011010111000111111111011111111101011	0.263157894736842
11111011101101111101011111011001101101100111111111001011110011111111101111010001011111111101111	0.231578947368421
11111011101110010110011111111101101111111111110111000011111011100111010111011000111111111110111	0.252631578947368
11111011101110100011110101011111101101111000011011111111111111011011111000111001111111111110111	0.263157894736842
11111011101111111111001111111110101101111101010101101001011111110111101011011111101010111111010	0.231578947368421
11111011110011111111111101111110010101111101010111101111110011011111010111101001011011111110101	0.231578947368421
11111011110101011010111111110111110101100100111111111111111100001111011111011011011011110111011	0.273684210526316
11111011110101101101011110111110001101101101111011101111111101111011100111011001111110111011111	0.294736842105263
11111011111001111000001101001111010101111111101110111011110111011101111011011110101111111111111	0.231578947368421
11111011111010001111011101011111001101101100101111110111111011011110111111110011111010101111111	0.284210526315789
11111011111010111010101111111001110111111100111111001111010110111111010011111011100111110111110	0.252631578947368
11111011111010111100001111100101100111111111011010000111111111101111110111011001111110111111111	0.252631578947368
11111011111011011011011111110110110110111110110110111111111001110011010011111010001111011111111	0.252631578947368
11111011111011110000111101011111100110110111110101011111010001111111111101011111111111110101101	0.189473684210526
11111011111011110001111101001011101111111111111111001111110001010111110111010110111111111000111	0.242105263157895
11111011111011111010110111011110110110101001001111111011101111111111110000010111101111111011111	0.231578947368421
11111011111100010010001111111100111001111010111110111101111011111111000011111011101111111111111	0.284210526315789
11111011111100111011001101000100111111110111010111111011111011011111111111111111000111010101111	0.263157894736842
11111011111101101101111111111110110011111100001011001111110101111111110011111111100011011110011	0.294736842105263
11111011111101111001011111111111000111101010100111101111110101011011010111011101111011111101111	0.273684210526316
11111011111101111010011101111110101111101111011111101101111011111010011001011011111001001111111	0.252631578947368
11111011111110111010001111011011110101111101111111101101111011110111011111111111000111100101001	0.273684210526316
11111011111111011111001110110110111000111111011101011101010011101111110011011111101111111100111	0.231578947368421
11111011111111011111010101001110101111110010010011111101111101110111111101111011111111110110001	0.231578947368421
11111011111111101111000111101101110111110110010111011111110011111111011110101011000111111110101	0.231578947368421
11111011111111111011010110111111101110110001011111011011011101111111000010010011101111111111111	0.231578947368421
11111100100011110010111111111110110111111100101110111111111101111011110011011011100111011110111	0.273684210526316
11111101001011111110011111101111101001100111111110111111111001111111110000011011101111111111100	0.242105263157895
11111101010110111001111111111110110111101101010011011101111101101111010111101110111111111000111	0.284210526315789
11111101101001101011011110111111101101100010111011010101111011101101111111111110011011111111111	0.284210526315789
11111101101100101110010111110000110100110111101111111101111111110111111110111011101111111100111	0.273684210526316
11111101110001101011011111111110011101111001110011011011111111011011110111101111100110110111111	0.294736842105263
11111101110011111011011111101110101101111100111101111011111011101111110010011111011011011010111	0.242105263157895
11111101110110101111010111100101101101011100011111011011111111101011110111111101110111111100111	0.263157894736842
11111101111001111001111111011110111101000001111111011011011011110111001011110110111111110111111	0.263157894736842
11111101111110011011110110111110111111110000010111011011110111001101100111110111101111111110111	0.252631578947368
11111101111110101010011110111101100001101111011101011111110111110001111010111110111111111110111	0.263157894736842
11111101111110110010111111000100000111111100111111011111011100111111010111011011111011111111111	0.263157894736842
11111101111110111110110111100110110100101111111101101111110001110111111011001011101111111010111	0.2
11111110000010111110111111111110101101111111111111110001111101100110111011011111111010111001101	0.252631578947368
11111110001100011011111101101111101111100101111110110101110111111111010011011111111101110110111	0.2
11111110001111011010011111111111100111111100111111101111111111010111111001101011010101010111101	0.294736842105263
11111110010011111011111100111010111111101111111111011011010011101011110101111010111111110110011	0.231578947368421
11111110010110111011111101111000001101100111011111111111110111110111110110111011101101101110111	0.284210526315789
11111110011011001011011101111100000011100101110111111111111001110111111111111111111110110011111	0.315789473684211
11111110011101011111101111101110100111001110111111111111111011010111100011111111001110110011101	0.305263157894737
11111110101010101111011111111111001101111010110111111111111001011011110111110001111110111000111	0.284210526315789
11111110101011011110010111000101111101111100111111001101111001101101011111111111111111110111101	0.252631578947368
11111110101011111001011111110000111111110100111111001101111101010111100101011111111110111111111	0.242105263157895
11111110101011111011011101101110010100101100111011111111101111111111111101011101000111111111110	0.263157894736842
11111110101101110000111110001111110111110111011111110011110101111110011111001111101111110110111	0.263157894736842
11111110101111010110101111100100101101100110111011011111111111011101111011011111110110111011111	0.263157894736842
11111110110000111001110001111110101111110111111011101110111011111101110111001111101011111110111	0.231578947368421
11111110110001101111011111101101010101101111011011011111110101111110110111011101110111101101111	0.242105263157895
11111110110011100011110101111111000101111011111011001111111011111111111011111101101111100001111	0.284210526315789
11111110110011111010101111111010101111111100011111100111111101001011111011110101101111111111010	0.242105263157895
11111110110100110111001111111110100111110111111111111111011001111011110001110111110011100110111	0.263157894736842
11111110110100111010011111101110111011001111111011010101110001111110111111111101111111111100011	0.263157894736842
11111110110101011010010111111110010001101111111011100011111111011111111001111111110110111111101	0.294736842105263
11111110110110011011010101100010111001111101011111110101110101111011001111101111111111111111111	0.252631578947368
11111110110111001000111111111110110101111101101011001111011111100110111111101011011111111101101	0.252631578947368
11111110111010111100010111011101101101101101111011111111101111111111110011111011110011010001111	0.284210526315789
11111110111010111101111101111010110111111110111011000111011011101111100101111111001111111000111	0.252631578947368
11111110111011101011011100011111110111110010100011111111111111111111100010011011101111110101111	0.231578947368421
11111110111011101111000110111101001101111110010111111101011011111111111011101101010110110111111	0.252631578947368
11111110111011110101011101110111101111111100111110001101111001111111110110111111000111011110101	0.231578947368421
11111110111101111010001110100111100111111101110110101111011011111111110111101001111111110101101	0.242105263157895
11111111000001100010111111111111110111101111010011111111111111101111101010111111100111111000101	0.263157894736842
11111111000001111111001111001010111011101110100111111101111111101111010011011111111110110111111	0.210526315789474
11111111001010011010101111011011111111101001011111110111110101111111100111000101111111111110111	0.221052631578947
11111111001011001001111111011111100101101100110111011011111101101110110110110111111011111111111	0.273684210526316
11111111001011101011100111001010110101101101111111011011111101111111111101111111011111101000111	0.263157894736842
11111111001100011111011111111111110101011101101011010111111011001111111010111111101111100110101	0.273684210526316
11111111001100111011111101101110101110111100111011011101001111011101110111101111101111111110101	0.210526315789474
11111111001100111011111111011010110110110110001111101111110010100011111011011111111110111111111	0.252631578947368
11111111001111111001111100101111100001110001011111001111111011111101101110111111111101111110101	0.242105263157895
11111111010110100110111111101111110111100001001111011101111011111001010101111111101111110111111	0.273684210526316
11111111010111111110011101000010110111101111111101010111110010101101111011111111011111110111101	0.221052631578947
11111111010111111111011100111101000101101011101111010111110011110011110111011110111111010111111	0.263157894736842
11111111011000111001010101111111110101110101111111001111011111111000101011111011110111111111110	0.252631578947368
11111111011001111010101111111100110110101101111111010111111011100100111111010111110111111101011	0.252631578947368
11111111011001111010111101001101111111101101011111011111110111111111101011010111101001111100101	0.210526315789474
11111111011010111010111101111000101001101101111111001111111101100111011111111111001011011111111	0.263157894736842
11111111011010111100101110111110100011101101111111111100111011111111110111110000101111111111001	0.263157894736842
11111111011011101001111111000110111001101101111101011111111101101110110111011101011110110111111	0.273684210526316
11111111011011111111001111111111101101110010111011010101111111000011111111011111111011110100010	0.284210526315789
11111111011101110011001111110111101101101011011111111011110011101101110011000111101111111111110	0.242105263157895
11111111011101111110111111111110110110101100111011011011011011110011010011110011101011110111111	0.284210526315789
11111111011110111001110101111111111101110110000011111101111111111011010010001111001110111111111	0.284210526315789
11111111011110111011010111100100100101111111001011111111111001101011111110101111111101011110111	0.231578947368421
11111111011111001010001111100100101111111110110111111111111100111011111001010111011111101110111	0.252631578947368
11111111011111011110101100001010111110110100110011111111111011110011110010111111101111111101111	0.252631578947368
11111111011111101000100100011110101111111100111111101111110101111111110011111111101111011001101	0.231578947368421
11111111011111101100011111111010011101110110011111011101011011111100111111011001100111111111110	0.252631578947368
11111111011111101110101111111100101010110101001110011101011101111111100011011011111111111111110	0.242105263157895
11111111100001111000111111100110011101110110111101011111110111100011011011111111101101111111111	0.284210526315789
11111111100001111001111010111100110111110111011111111011100101001111100101111111101111111110111	0.221052631578947
11111111100001111110111111111100110101011000111101011111111101111111110011101110111011111011001	0.252631578947368
11111111100010100110001111111101111111111100111011011111100011111111111110100111111111110100011	0.242105263157895
11111111100011111000000101011101100111110111111110011101110111111111110011101111110101111111111	0.231578947368421
11111111100100010111110101111110001111110101101011111011111111101111110111001111101011110110111	0.273684210526316
11111111100101101000101100111111100101110110011111111111001111111110010111011101111111111111011	0.231578947368421
11111111100110110011001101001110110111111101110011111011111111011111111001111111111010010111011	0.263157894736842
11111111100110110111110111110110100110110110111111101111111011100111111001111011110001111101101	0.242105263157895
11111111100111010111000111011100101111010101111111010111111101101010011011011111111111111101111	0.231578947368421
11111111100111011100111111010111111100111101101011011101111001111110110010101111100111111111110	0.231578947368421
11111111100111101101110111110111001101010010110111111111111001111111110010011111101111010111101	0.221052631578947
11111111100111101101111101001011100101111111111111011011010111111011111100001011100111111111110	0.231578947368421
11111111101000111011010111101110110100001110011111101111111111110110111111100111111110110111011	0.284210526315789
11111111101010110110111101111110111000101110111100111011111011011111100011111111001110111110111	0.284210526315789
11111111101010111010101111110101010111101101111111110111110010111110111001111011000111111110111	0.252631578947368
11111111101011001000101111100111001111111110011111101001111111100111111111110101100111111111101	0.252631578947368
11111111101011011110001111100100001100111110111010111111111111011011111111111001101111110011111	0.263157894736842
11111111101011101110001111110100101101101111101001101011011011111101100111111101101111111111111	0.252631578947368
11111111101011111001111111001010101101111110111011111111010101111111011100101111101011011100111	0.242105263157895
11111111101011111100111110011111101101111011110101111111111011010111110011111011001011110001101	0.252631578947368
11111111101100100111111111110110001110111100101111111101110011101011111001010111110111111111101	0.242105263157895
11111111101100111001011101101101000101000011011111111111011111110111101111111111100011111111111	0.315789473684211
11111111101100111011010111111101110001100111111011011111100101111111100111010111111110111111100	0.252631578947368
11111111101100111110010010110100100001111101111111111111110111101101100111101111100111111111111	0.273684210526316
11111111101101011011011110111111110111111100110110111111111011111011110011101001101011110001011	0.273684210526316
11111111101101101111011101011100100111111110011111111111110111011111101111010000101110011110111	0.252631578947368
11111111101101111110001111011010111111010100111111010101111011001111111111001111100111111011101	0.210526315789474
11111111101101111110110110111110101111111110111111011111110011111110011100001011101101011100101	0.231578947368421
11111111101110011000111111111111111100101111100011101111001011110111111111011101100111110001111	0.284210526315789
11111111101110100110000101111101111011111100100011011111111011111111111001011011101101111111111	0.252631578947368
11111111101110111001111101111111100011110110111111010000001011110111011111011111111111110110101	0.221052631578947
11111111101110111010111111101100101111101101101111010111111111101000111111011011111101110101100	0.263157894736842
11111111101110111101011111110011101111111100110101011011111101101010110101001111101011110111111	0.263157894736842
11111111101111010010000111011110011111110111010111011101010111110101111001111011111111111101111	0.221052631578947
11111111101111010011011101111110111101000110111111111001111011111111100111011001110011101111110	0.252631578947368
11111111101111100011110111111100010100101101111111011101101011011111111001011111111111010101111	0.252631578947368
11111111101111110010011111100110100111111111111110101111011001001011111010111010111111110111011	0.242105263157895
11111111110000011111111101011111001111111100100011001011111111110111111101111111101001111100111	0.263157894736842
11111111110000101011110111111111101111001011111111000111110011111111111011101011010011101110111	0.263157894736842
11111111110000111011111101011110111011101101011101111111111011101111011011011110110011101101011	0.263157894736842
11111111110001011101011111111110101101101111010011110111111111111001010100111011010011111111111	0.273684210526316
11111111110001101101011101111111101101101010011111011111011111010001111111011111011111010011111	0.273684210526316
11111111110011011011111110111111101111101110111011101101110001101111010011010111101110011011111	0.242105263157895
11111111110011011110110111100110011111101001110111010101111011010111111001101111111111111111100	0.2
11111111110100011111000111111100101110111101001001011011111101111011111011111111110011111111011	0.284210526315789
11111111110100101110010111111100110111110100110011011111111110000011001111111111111111111111110	0.294736842105263
11111111110100111001001101110110111101111111111001111101100011011101111011101111011011111111101	0.210526315789474
11111111110100111011111110101110110111001101011111110111110011001111111001001111101111010111111	0.263157894736842
11111111110100111101011110100110100111100111011011111111010011111111101101110110110111111111110	0.210526315789474
11111111110100111101011111100111101011101111111111010011011111110011110100010101101111111111110	0.242105263157895
11111111110101011000110100101010111001111111011111001011101111101111111111111101001111111111011	0.263157894736842
11111111110101101111111101101110111001110001011111001111111111000111111010111000111111110111011	0.252631578947368
11111111110101111010011111110110111110100110101111001111011111011111101001110111101101111100111	0.231578947368421
11111111110110001011011101010101100111111001111111011111011010111111111111110111011111111100001	0.252631578947368
11111111110110001111011101111110110111101110110101011110111011101111111011101001110011110111110	0.263157894736842
11111111110110010011111111101110111111101111111111111001111111100011100001110111100011111101100	0.284210526315789
11111111110110101111001100111010101001101101011110100111111111101011110110011111110111111111111	0.263157894736842
11111111110110111101111100100111101101100111101111110111111111011111100011111011100111101000111	0.284210526315789
11111111110110111111111110011110010101101101010011111111110011111111100100110111011011110110111	0.210526315789474
11111111110111011001111101111111100101011101111101011111110001111111111000011011111011011011101	0.242105263157895
11111111110111100001011110101111100101101110100111111011111101110111011111110101111011111101110	0.252631578947368
11111111110111100100110101100110111111101111011111111101111011101011111011001011101110110011111	0.252631578947368
11111111110111101100011111110110110101111101001010111111001101110111010110101111111111111110101	0.221052631578947
11111111110111110001111110111110010111110111010111110111010111100101111101111011100111110110101	0.252631578947368
11111111110111111000011111111111001111111111000111010100011011110101100111111101100111110111111	0.263157894736842
11111111110111111010111111101011101101111000101111101111111001111011110000011110011110110111111	0.263157894736842
11111111111000011011101101100110111001001111111101011111011011111010111001111111111110111101111	0.252631578947368
11111111111000101001110110111111101100111111111011111111110001110011110111111111111010111001100	0.273684210526316
11111111111001011001100100100101110111100001110011011111110111111111111110111111111011101111111	0.273684210526316
11111111111001011111011110111011001100101000010011011111110111111111101111011100111011111111111	0.263157894736842
11111111111001101011011111110110001111111101101111111111110010110111111001010001111110111111001	0.231578947368421
11111111111001110111111101100010100111111110011110111111010111111110110011011111001111010111101	0.252631578947368
11111111111001111011001111011110111101100100111111101111011101110110110111100101101110111101111	0.242105263157895
11111111111001111101111011011110100111110110000111011101111110010111110111011101111111110100111	0.221052631578947
11111111111001111110110111000101110100111011110011011101110011100111111011111011110111111111101	0.210526315789474
11111111111010011010010111011101100111111011111101001011111011111110110101111110111111110110110	0.231578947368421
11111111111010011110111110111111110100011110110011111111110001110011110011111011010011101111111	0.273684210526316
11111111111010101111111101001010111111101110110111001111111101101010111110101101100111110101111	0.263157894736842
11111111111010110010011111101111111001100100110001101111011101111111111101011111011111111101011	0.263157894736842
11111111111010110100011111111110101111111111110111011111110110110101011010101001110111110101011	0.284210526315789
11111111111010111001011100111101110111111111010011101111111001111111101011011111011101010101110	0.221052631578947
11111111111010111010111111111001100101101001101110011111101011110101111111111111010110110111011	0.284210526315789
11111111111010111101011111000101001011001111111111111001111101111110011011011001111111110111101	0.252631578947368
11111111111010111111001100011110011101101110111010000111110001110111101111111111111001111111111	0.231578947368421
11111111111010111111111101111100000101011100011111111101111101101111111011010010111110111110101	0.252631578947368
11111111111011011010111100011110110110111011001111111111100011001111111111010111101111110010111	0.210526315789474
11111111111011011011000110000010111011101110100111011111101111111110111010111111111111111100111	0.221052631578947
11111111111011100001111111111110101110101000011101111111111011101100111011111110011110110110111	0.305263157894737
11111111111011101011011011111001100111101111011111111111110011110111010100111110100011111101101	0.252631578947368
11111111111011110111011111011100100110011100101111111111110101111111010101011010110011111110111	0.231578947368421
11111111111100001000100110111100001101101001111111011101111111111101111101111110111011111111111	0.294736842105263
11111111111100011101010101111101011101100101110011111011110111110111110011110110101111111111011	0.273684210526316
11111111111100101011010101101110101101111110110111011101110011101111010111110111111001111011111	0.252631578947368
11111111111100110010011110111111110110100101011001111110111111110111010011111101100111111110111	0.273684210526316
11111111111100111000111111101101101101101101110001101111111011010111111111100001011111111110111	0.242105263157895
11111111111100111011011111100110100111001110110111111110111101011111110101011101111111110110010	0.231578947368421
11111111111100111011111101010101101111101101111111111111111011111011111011011000100011111010100	0.273684210526316
11111111111100111011111111101111011011001101001111000111110001011110111011101111011111110101111	0.263157894736842
11111111111101011101011111100111101001110101001111110111111001101010010010111111111111101111111	0.252631578947368
11111111111101101111111101111110000101101110111001100001010011111001111111111101111111110111101	0.273684210526316
11111111111101110111000111101110110101101100011111110101110111111011111010111111111001111001110	0.221052631578947
11111111111101111001001111111111111000111110010011111111111101100111110001011111010111100101111	0.284210526315789
11111111111101111110011100111111110101101111011101001111100011111111001001110111101011111110011	0.242105263157895
11111111111101111110111101110001110100100100111111001101111111010111100111110111101011111111110	0.273684210526316
11111111111101111111111101110101100111101100001111011111010111110111110101100111111001111100011	0.252631578947368
11111111111110001001111101101110101011111110100110011101111011001111111011110110011111111011111	0.252631578947368
11111111111110011011111111010100100010111111110111011101110111011111010001001111011111111111011	0.242105263157895
11111111111110011111000111011010110101101111110101010101101111000011111011111111110111011111111	0.273684210526316
11111111111110110010011101011111101100111111111111001100111101110111010110001111011011111101111	0.242105263157895
11111111111110110011011111111110001101111101111111001101111111010110110000110111111111101010011	0.263157894736842
11111111111110110110110111101100101111101111111101111111110011001011110011010110000110111111111	0.263157894736842
11111111111110111010011111111011010111110101000110110111001111110101110011011111110111110101111	0.252631578947368
11111111111110111111001101111010101101101101001110111101111111011011110111011100111010111110011	0.263157894736842
11111111111111001011110111000111101111100111011011000011111011110111010111111010110111111111101	0.263157894736842
11111111111111010010101111011010110111100111110011011001110111111111110011101111111001111110011	0.263157894736842
11111111111111011001111101010101100011011101011111011111111011101111111110111001101111111000011	0.284210526315789
11111111111111101110011110100101111100111100111010010111111011111111011011100011100111111111101	0.252631578947368
11111111111111110111010101110101101101100101111011111111011001111011010010011111111011111011110	0.242105263157895
11111111111111111100100011111110100111110100011101011111111011011011100110111011011011111111101	0.252631578947368
11111111111111111101111100100010110101111110111001011111110001011010110011111111111101110101111	0.252631578947368
