# Supplementary material for: Future Tense and Economic Decisions: Controlling for Cultural Evolution
Source: PLoS One. 2015 Jul 17;10(7):e0132145. doi: 10.1371/journal.pone.0132145 (PMC4506144; doi:10.1371/journal.pone.0132145)
Supplement: S8 Appendix — See README files within the various sub-folders. (ZIP) [file pone.0132145.s008.zip › S3_Code/Residuals_new/PGLS/leave1out.csv]

	lang	r	t	p
1	NA	NA	NA	NA
2	bos	-1.00766470091436	-2.47198894290458	0.0152751132809373
3	pol	-1.00401392785475	-2.46136837648094	0.015705275759424
4	arw	-0.989602960648801	-2.43286353509452	0.0169138197181836
5	alb	-1.02778076111572	-2.56735154829942	0.0118606595549458
6	grk	-0.995604076835542	-2.44191986649632	0.0165211501990478
7	nor	-0.939414617997544	-2.23343925715626	0.0279442360048765
8	bsq	-1.03057554441743	-2.53124573987465	0.01306299119935
9	geo	-0.967444210097288	-2.39565165169298	0.0186160443179661
10	jpn	-1.04908947107315	-2.55398812681847	0.0122935261179055
11	kor	-0.981776863312963	-2.40023847965477	0.0183982987295131
12	qcu	-0.989952667298412	-2.41581199361722	0.0176758031662697
13	tha	-0.979569154199589	-2.39729871570218	0.01853759269752
14	vie	-0.999662676407069	-2.42283686972739	0.0173582533694473
15	cic	-1.01957939420355	-2.50616652746747	0.013961477840479
16	swa	-1.00397709571973	-2.45858198536047	0.0158199112087902
17	bem	-1.01995809537664	-2.50756265109715	0.0139100390633875
18	lda	-1.03562990011469	-2.58159839547929	0.0114143492788022
19	yor	-1.05204510901701	-2.5026708693933	0.0140910212228603
20	igb	-0.999657263150365	-2.44753619087235	0.0162817419366334
21	ven	-0.969933486044866	-2.38830195614488	0.018969728588515
22	fbf	-1.01223711469897	-2.47925967780191	0.0149867384561644
23	tsn	-1.00156812568113	-2.45196677645047	0.0160950696291923
24	tsw	-0.974235686489232	-2.39720663627047	0.0185419707787972
25	bam	-0.975716796427485	-2.3238881778205	0.0223338728883431
26	dyu	-0.967944689734778	-2.30595297965367	0.0233599130139337
27	dgb	-1.01539481693017	-2.489589922595	0.0145853979365992
28	moo	-1.02062323735503	-2.50628336961738	0.0139571663741247
29	ewe	-1.02553793019194	-2.52332830331781	0.0133408622194391
30	akn	-1.02399477365773	-2.51770565859626	0.0135414073837908
31	ses	-0.994346573528914	-2.44433331670606	0.0164178891237938
32	zul	-0.993495344760881	-2.4439262957592	0.0164352632892234
33	swt	-0.996465951658289	-2.44759437548911	0.0162792779877941
34	xho	-0.993086648460108	-2.44346274916591	0.0164550703092628
35	wly	-1.07772101883836	-2.66804480947197	0.00901643829078447
36	hau	-0.996753978026291	-2.42949462388465	0.0170620019902545
37	gam	-1.11343425057987	-2.80959527893427	0.00605920357898862
38	heb	-0.955344820967154	-2.3490017184587	0.020964147904738
39	anl	-0.913618185869019	-2.28597259690777	0.0245517222512045
40	mlt	-1.07627596753335	-2.59500095502582	0.0110083783394462
41	amr	-0.968916576381947	-2.37546001671657	0.0196020647675208
42	aeg	-0.888831223578007	-2.25379886026082	0.026583529023395
43	tig	-1.07068482538144	-2.63736829635886	0.00980937652326218
44	amh	-0.938675654531698	-2.26940579734216	0.0255801914561517
45	sod	-1.02336599325542	-2.46104719907764	0.0157184514052448
46	chh	-1.10059815768085	-2.74082958992953	0.00736261383097817
47	sid	-0.943793809625574	-2.28890325892411	0.0243736262157827
48	owc	-0.961987167984918	-2.32770823109195	0.0221205502081925
49	jav	-0.985298589822532	-2.41736697081238	0.0176050699926045
50	mao	-1.01119993523402	-2.47345418780819	0.015216601782963
51	sun	-0.98590204444729	-2.42083009802768	0.0174484438775719
52	mly	-1.02229724476514	-2.53802348916717	0.0128292635851106
53	ind	-0.982075781351587	-2.41410828306208	0.0177535924755302
54	bat	-0.970781622033768	-2.38585538447279	0.0190887811181304
55	tag	-0.961013726748809	-2.28656508939338	0.0245156243988959
56	uzb	-1.00623669437182	-2.47157632625416	0.0152916265542511
57	tur	-0.9955375702542	-2.45184013022628	0.016100378912291
58	azi	-1.00496293746934	-2.46307541157721	0.0156354137021983
59	aze	-0.998848352954615	-2.45421822604965	0.0160009447093933
60	hun	-1.05823315474081	-2.54969449575014	0.0124355944147486
61	fin	-1.07799331779165	-2.64120644971744	0.00970682291613209
62	est	-1.05017874641604	-2.56040044049747	0.0120840745245149
63	mnd	-1.03174006746309	-2.53391060818043	0.0129706416041803
64	cnt	-0.954535272117918	-2.34678264489051	0.0210821099299404
65	knd	-1.00358274212478	-2.45630378274279	0.0159141943066809
66	tml	-0.999268148192336	-2.44553433787105	0.016366717674008
67	rom	-0.998017748151997	-2.44640895141832	0.0163295430128345
68	mol	-0.987577915466992	-2.425816195989	0.0172251195498981
69	ita	-1.01993081948916	-2.51648149275946	0.0135854274330766
70	fre	-1.01092238165713	-2.4803618263526	0.0149434526173116
71	ctl	-1.02369892084251	-2.53797960189793	0.0128307648419317
72	spa	-1.0071640258621	-2.46910533119401	0.0153908525726408
73	por	-1.01424422463547	-2.49167520138855	0.0145055606508659
74	glc	-1.02420787278956	-2.54141465243335	0.012713738272067
75	ben	-1.00883062608449	-2.47802826181513	0.0150352338993052
76	pan	-0.982016820188774	-2.4405773413982	0.0165788416276634
77	guj	-1.00862286176445	-2.47744272134632	0.0150583428114132
78	hin	-1.00833298835817	-2.47590392069253	0.0151192246877938
79	urd	-0.98699669843681	-2.44314384521902	0.0164687092215249
80	krd	-0.995435637668264	-2.44890278866999	0.0162239583734373
81	prs	-1.00710452242475	-2.4687978651308	0.0154032394815018
82	swe	-0.985447973410448	-2.35357088614158	0.0207230985552847
83	eng	-1.01302746598432	-2.47628618160723	0.0151040801939248
84	ger	-0.889503305299865	-2.13626883644988	0.0353120681799852
85	dut	-1.2186793866864	-3.01469397558	0.00332418345684177
86	afr	-1.0137280650665	-2.47782149284381	0.0150433906051382
87	lat	-0.987161525395704	-2.43523726002033	0.0168101013936203
88	lit	-1.0003950336667	-2.45288838637321	0.0160564808338755
89	slo	-1.00735765623217	-2.48706705193616	0.0146825151101126
90	mcd	-1.00530073684345	-2.46399233475856	0.0155980025677191
91	bul	-1.00034560868763	-2.45524948877452	0.0159579958372038
92	rus	-0.997639399352729	-2.45490234904005	0.0159724416074444
93	ukr	-0.991129758367955	-2.45169126016829	0.0161066218669654
94	cze	-1.00283953973507	-2.4594960493553	0.0157822233596151
95	svk	-1.00219852085575	-2.45855784088472	0.0158209078012861
96	scr	-1.00464168770375	-2.4626125418276	0.0156543295823535
