# Supplementary material for: Future Tense and Economic Decisions: Controlling for Cultural Evolution
Source: PLoS One. 2015 Jul 17;10(7):e0132145. doi: 10.1371/journal.pone.0132145 (PMC4506144; doi:10.1371/journal.pone.0132145)
Supplement: S8 Appendix — See README files within the various sub-folders. (ZIP) [file pone.0132145.s008.zip › S3_Code/Residuals_new/PGLS/leave2out.csv]

	lang	r	t	p
1	NA	NA	NA	NA
2	bos,pol	-1.00925875235219	-2.46305149379973	0.0156573012562164
3	bos,arw	-0.994697440865543	-2.43439558017937	0.0168684745027277
4	bos,alb	-1.03318804733846	-2.57054699022106	0.011777368377099
5	bos,grk	-1.00076247703903	-2.44359348222943	0.0164709019857714
6	bos,nor	-0.943586301649646	-2.23393043674069	0.0279376533537663
7	bos,bsq	-1.03565676099294	-2.53273150845257	0.0130305426865726
8	bos,geo	-0.972355613226191	-2.39679986039062	0.0185839762026745
9	bos,jpn	-1.05418787139261	-2.55518215620203	0.0122728226248456
10	bos,kor	-0.986716889203002	-2.40191848664301	0.018341632374076
11	bos,qcu	-0.994917074351082	-2.41760774026514	0.0176162441413543
12	bos,tha	-0.9845040759742	-2.39892398063139	0.018483065089706
13	bos,vie	-1.00467162397447	-2.42462238339314	0.017300275255745
14	bos,cic	-1.02465867296492	-2.50755043923151	0.013930245274565
15	bos,swa	-1.00905327926288	-2.46014069115406	0.0157766790071443
16	bos,bem	-1.02503763133263	-2.50894174077879	0.0138791161361943
17	bos,lda	-1.04064741926173	-2.58282520042211	0.01139448773506
18	bos,yor	-1.05737144580245	-2.50435162777928	0.0140484404372717
19	bos,igb	-1.00473954562078	-2.44915955471386	0.0162343960558411
20	bos,ven	-0.974971624462808	-2.39038693672468	0.0188916159529992
21	bos,fbf	-1.01732441700498	-2.48071660534417	0.0149499934618964
22	bos,tsn	-1.00665359623989	-2.45353954972003	0.0160504250698646
23	bos,tsw	-0.979274865414671	-2.39919584321868	0.0184701848953117
24	bos,bam	-0.98105680863399	-2.32625568696847	0.022225974720618
25	bos,dyu	-0.97328490635047	-2.30840329487387	0.0232423215596275
26	bos,dgb	-1.02048823671005	-2.49099289285153	0.0145518246177474
27	bos,moo	-1.02571164360781	-2.50762521143138	0.0139274931684201
28	bos,ewe	-1.03062125332283	-2.52459966373455	0.0133152075817776
29	bos,akn	-1.02908106096807	-2.51899286751285	0.0135147219109128
30	bos,ses	-0.999365714088163	-2.44578412333526	0.0163774555619605
31	bos,zul	-0.998508587987186	-2.44536813112098	0.0163951640870727
32	bos,swt	-1.00149318425389	-2.44902623750486	0.0162400251411418
33	bos,xho	-0.998097905965964	-2.4449066251296	0.016414830111021
34	bos,wly	-1.08285751802845	-2.66881793079522	0.00901300149998203
35	bos,hau	-1.00191398199312	-2.4313721999014	0.0170010153279901
36	bos,gam	-1.11850573651312	-2.80997871499271	0.00606520987954589
37	bos,heb	-0.960364088557339	-2.35087145121898	0.0208890811989586
38	bos,anl	-0.918515688729045	-2.28816329950693	0.0244440161674546
39	bos,mlt	-1.08155087405232	-2.59615275467685	0.0109916287839015
40	bos,amr	-0.973959304950024	-2.37716473991333	0.0195402346289978
41	bos,aeg	-0.893629880691057	-2.2562387717007	0.0264507973236953
42	bos,tig	-1.07582165295309	-2.63825734246205	0.00980203392762057
43	bos,amh	-0.943857502269696	-2.27171230795263	0.0254607330944648
44	bos,sod	-1.02852990430838	-2.46264741889481	0.0156738247340589
45	bos,chh	-1.1056827141718	-2.74142348855053	0.00736445328961148
46	bos,sid	-0.948916572638616	-2.29096085564415	0.0242747238110451
47	bos,owc	-0.967118537211192	-2.32961350198053	0.0220392636560809
48	bos,jav	-0.990330920375195	-2.41894124207297	0.0175557847266083
49	bos,mao	-1.01625431913677	-2.47495781413846	0.0151773665053064
50	bos,sun	-0.990932254392324	-2.42240981437946	0.017399388806
51	bos,mly	-1.02721422456412	-2.53994954433434	0.0127824634176593
52	bos,ind	-0.987098964217939	-2.4157576927466	0.0177004303499804
53	bos,bat	-0.975839802153725	-2.38767566203823	0.0190230367203705
54	bos,tag	-0.966524392707776	-2.28974046898822	0.0243484472968139
55	bos,uzb	-1.01127034752163	-2.47327167451741	0.0152445232995185
56	bos,tur	-1.00052888809108	-2.4532240529997	0.0160636142078848
57	bos,azi	-1.01001865461651	-2.46466625048087	0.0155914258408384
58	bos,aze	-1.00386503279259	-2.45561621331077	0.0159638526969017
59	bos,hun	-1.0632923415611	-2.55118058641433	0.012404901121201
60	bos,fin	-1.08322222938753	-2.64201730375166	0.00970169106285544
61	bos,est	-1.05542180435581	-2.56162782431718	0.0120627338711237
62	bos,mnd	-1.03678590530662	-2.5354685347313	0.0129359677885956
63	bos,cnt	-0.959404321021141	-2.34876468464798	0.0210006469501112
64	bos,knd	-1.00862522196305	-2.45790067494022	0.0158690998765914
65	bos,tml	-1.00429656715367	-2.44712921012123	0.0163203129219377
66	bos,rom	-1.00316286312836	-2.44819163451429	0.0162753044278999
67	bos,mol	-0.992601773724702	-2.42754494582155	0.0171701287109518
68	bos,ita	-1.02536150301994	-2.51886153241233	0.0135194274039523
69	bos,fre	-1.01622713371962	-2.48237409842316	0.0148851188041774
70	bos,ctl	-1.02919055248161	-2.54059040237922	0.0127606442123461
71	bos,spa	-1.01242397769469	-2.47103725316532	0.0153339271511957
72	bos,por	-1.019592395196	-2.49377336999896	0.014445737653858
73	bos,glc	-1.02970911153929	-2.54406202110397	0.0126430278241652
74	bos,ben	-1.01410174501927	-2.48031746363847	0.0149656537395925
75	bos,pan	-0.98672438900401	-2.441302691562	0.0165691294440373
76	bos,guj	-1.01389232544549	-2.47973341037285	0.0149885954754485
77	bos,hin	-1.01359295782558	-2.47814817797353	0.0150510225557464
78	bos,urd	-0.991789770197566	-2.44397248040998	0.0164547010381291
79	bos,krd	-1.00038723759686	-2.45000409814467	0.0161987771663001
80	bos,prs	-1.01229945226514	-2.47066458181364	0.0153488840766052
81	bos,swe	-0.989948963307642	-2.35411192157125	0.0207185039789947
82	bos,eng	-1.01842496014888	-2.47852996023504	0.0150359665745012
83	bos,ger	-0.894117593988601	-2.13850615279922	0.0351544605315926
84	bos,dut	-1.22231097875652	-3.01186760254656	0.00336131734154525
85	bos,afr	-1.01912579773394	-2.48007127438034	0.0149753202691983
86	bos,lat	-0.992121569566692	-2.43637971476144	0.0167819945810175
87	bos,lit	-1.00550991119911	-2.45437000151088	0.0160157548126065
88	bos,slo	-1.01190652213257	-2.48837985196745	0.0146521590638692
89	bos,mcd	-1.01052892113794	-2.46575605597414	0.0155471064878497
90	bos,bul	-1.00559606358264	-2.45692277746047	0.0159095985056171
91	bos,rus	-1.0028285863266	-2.45629146569004	0.0159357926872843
92	bos,ukr	-0.996297742337881	-2.453013191449	0.0160724345382333
93	bos,cze	-1.00810236279723	-2.46117304742634	0.0157342472322659
94	bos,svk	-1.00747080207265	-2.46023843950069	0.0157726569867778
95	bos,scr	-1.00987329468404	-2.46426481884812	0.015607779402522
96	pol,arw	-0.990885762932801	-2.42377001922817	0.017338397736961
97	pol,alb	-1.02955708959616	-2.55828435303231	0.0121713023705819
98	pol,grk	-0.996852186244172	-2.43265050203885	0.0169448633854465
99	pol,nor	-0.941848812000389	-2.22846808106636	0.0283126979606751
100	pol,bsq	-1.03250781935098	-2.52319237937709	0.0133650345818034
101	pol,geo	-0.967490800359044	-2.38402714432948	0.0192011696612388
102	pol,jpn	-1.05211353508652	-2.54832087933019	0.0125000731228147
103	pol,kor	-0.983369192021075	-2.39216576679437	0.0188058316664369
104	pol,qcu	-0.992058606909701	-2.40877929301247	0.0180212163324885
105	pol,tha	-0.980958171404751	-2.38879284697062	0.0189687864796979
106	pol,vie	-1.00239971525009	-2.41680796579732	0.0176525939157975
107	pol,cic	-1.02092409703885	-2.49677477421097	0.0143319999835184
108	pol,swa	-1.00538576537946	-2.4495598874802	0.016217503180611
109	pol,bem	-1.02129345232188	-2.49813790798331	0.0142806099280939
110	pol,lda	-1.03708869030417	-2.5720907776872	0.0117285979729128
111	pol,yor	-1.05266236300235	-2.49199862380853	0.0145133713890127
112	pol,igb	-1.0010924776665	-2.43864985119786	0.0166835345344464
113	pol,ven	-0.972183684931375	-2.38163908760899	0.0193185636415041
114	pol,fbf	-1.01342280476907	-2.46964319010722	0.0153899439192402
115	pol,tsn	-1.00284335094301	-2.44266577594301	0.0165106185468831
116	pol,tsw	-0.976227589498103	-2.38984620754413	0.018917761534994
117	pol,bam	-0.976897739808019	-2.31525566794801	0.0228474596292938
118	pol,dyu	-0.969205456869448	-2.29760596474141	0.0238767344761121
119	pol,dgb	-1.01658500488625	-2.47990486543942	0.0149818574208688
120	pol,moo	-1.02177482347657	-2.4964296806281	0.0143450362645215
121	pol,ewe	-1.02663078905126	-2.51324755555631	0.0137219466181452
122	pol,akn	-1.02509142060037	-2.50766005815538	0.0139262107476843
123	pol,ses	-0.995145069401277	-2.43377688751593	0.0168955218688361
124	pol,zul	-0.994243659108695	-2.43323890493976	0.0169190722780832
125	pol,swt	-0.997261833510146	-2.43702185115278	0.0167540914698873
126	pol,xho	-0.993830134873251	-2.43276360122846	0.0169399032561082
127	pol,wly	-1.07858703184657	-2.65681531193329	0.00931575053553812
128	pol,hau	-0.998715099250121	-2.42206078645663	0.0174150698850789
129	pol,gam	-1.11407603418395	-2.79708728754101	0.00629222941085633
130	pol,heb	-0.956133626077038	-2.33885400572951	0.0215325874072675
131	pol,anl	-0.914311057354905	-2.2757765227258	0.0252061530131792
132	pol,mlt	-1.07687425702399	-2.58367610882161	0.0113683740585042
133	pol,amr	-0.969537374940418	-2.36480069423929	0.0201645693825514
134	pol,aeg	-0.889659819712566	-2.24403643213175	0.0272552432307512
135	pol,tig	-1.07144397688989	-2.62612886625784	0.0101321485857077
136	pol,amh	-0.939507583962839	-2.26027113907376	0.0261895838630885
137	pol,sod	-1.02370872309256	-2.44980117108549	0.0162073293019382
138	pol,chh	-1.10104003060404	-2.72839192290505	0.00763842906747436
139	pol,sid	-0.944155632083823	-2.27823822996051	0.0250530445896583
140	pol,owc	-0.96229452048715	-2.31670192670804	0.022764881372123
141	pol,jav	-0.986152305908084	-2.40716321083701	0.0180962392247485
142	pol,mao	-1.01256259993105	-2.46406619492772	0.0156158766352569
143	pol,sun	-0.986768351951712	-2.41059590896381	0.0179372148257421
144	pol,mly	-1.02607255327422	-2.53352424422232	0.01300308683359
145	pol,ind	-0.983046309565987	-2.40417554851993	0.0182356670038423
146	pol,bat	-0.972017695398105	-2.37691433372568	0.0195527068867241
147	pol,tag	-0.964406069789306	-2.28421963346058	0.024684430822065
148	pol,uzb	-1.00804278197416	-2.4632417617487	0.0156495261930491
149	pol,tur	-0.996409758783691	-2.44162240211886	0.0165553891587804
150	pol,azi	-1.00642296210493	-2.45403474199918	0.0160297433875116
151	pol,aze	-0.999777725286866	-2.44408712235701	0.0164498032690974
152	pol,hun	-1.05802669365643	-2.53695319827868	0.0128849255281348
153	pol,fin	-1.08002114465085	-2.63290811904216	0.00994641014379052
154	pol,est	-1.05234215559077	-2.55273108367855	0.0123535732512202
155	pol,mnd	-1.03477979389749	-2.52787324472957	0.0131999467188596
156	pol,cnt	-0.955377309057647	-2.33623949410063	0.0216748903876625
157	pol,knd	-1.00510080571318	-2.44743326099771	0.0163074207843318
158	pol,tml	-1.00070827250656	-2.43654801364443	0.016774677388432
159	pol,rom	-0.999564364941666	-2.43776137670127	0.016722007757039
160	pol,mol	-0.989701923340913	-2.41865581245598	0.0175687101971912
161	pol,ita	-1.02104422715088	-2.5062670037544	0.0139775602358448
162	pol,fre	-1.01208159554717	-2.47053081356374	0.0153542559625315
163	pol,ctl	-1.02483904263588	-2.52767644003629	0.0132068506798463
164	pol,spa	-1.00842014059398	-2.45959843204985	0.0157990078290666
165	pol,por	-1.01533199826496	-2.48158287969887	0.014916055767278
166	pol,glc	-1.02535202069298	-2.53109738282933	0.0130873040137159
167	pol,ben	-1.0105411659259	-2.46946701675826	0.0153970359991975
168	pol,pan	-0.983365553179234	-2.4316267635689	0.0169898198990349
169	pol,guj	-1.01035241560656	-2.46893154402806	0.0154186100827507
170	pol,hin	-1.01003383241688	-2.46734129956322	0.0154828402143543
171	pol,urd	-0.988166504306202	-2.43372602385627	0.0168977471940186
172	pol,krd	-0.996441703212705	-2.43899942551928	0.0166684187410164
173	pol,prs	-1.00842201620001	-2.45940033955513	0.0158071718068353
174	pol,swe	-0.987399130777649	-2.34625123095782	0.021134439393139
175	pol,eng	-1.01389621557894	-2.4661299595729	0.0155319268532816
176	pol,ger	-0.892823418354218	-2.13304442818204	0.0356125591775234
177	pol,dut	-1.22420125834284	-3.01062201837327	0.00337386391024357
178	pol,afr	-1.01456797081761	-2.46760928226124	0.0154719996250752
179	pol,lat	-0.988210616067004	-2.42556314837097	0.0172582857672186
180	pol,lit	-1.00139792857538	-2.44291839971455	0.0164997948640214
181	pol,slo	-1.01018502920119	-2.48085144599214	0.0149447063221618
182	pol,mcd	-1.00638035554207	-2.45400322978038	0.016031058783988
183	pol,bul	-1.00108490546191	-2.44461001768066	0.0164274804771979
184	pol,rus	-0.998018877433636	-2.44346572646568	0.0164763663406969
185	pol,ukr	-0.991302732917795	-2.43987963525539	0.0166304120952807
186	pol,cze	-1.00356354535608	-2.44872336336073	0.0162528199509254
187	pol,svk	-1.00286160768115	-2.44766010754497	0.0162978081324845
188	pol,scr	-1.0055817678795	-2.45228798185271	0.0161028030732514
189	arw,alb	-1.01604191500559	-2.5310507269617	0.0130889278632013
190	arw,grk	-0.981472233035088	-2.40204473441423	0.0183356908120123
191	arw,nor	-0.929524594444831	-2.20546812659392	0.0299406571866471
192	arw,bsq	-1.01732736847188	-2.49296282600515	0.014476591514093
193	arw,geo	-0.954441967126545	-2.35866414340985	0.0204809618863271
194	arw,jpn	-1.03611613411297	-2.51670691549828	0.0135968336974292
195	arw,kor	-0.968286578936307	-2.36198570039251	0.0203091645668361
196	arw,qcu	-0.97633474842398	-2.37716375839796	0.0195402835026247
197	arw,tha	-0.966138821462325	-2.35921205655778	0.0204525343295692
198	arw,vie	-0.986103721752888	-2.38450496049134	0.019177757036748
199	arw,cic	-1.00665838326432	-2.46885016578071	0.0154218911616248
200	arw,swa	-0.990983005852388	-2.42128011048829	0.0174501895942995
201	arw,bem	-1.00704024595214	-2.47024763586376	0.0153656334066607
202	arw,lda	-1.02263000850089	-2.54367831539365	0.0126559794246669
203	arw,yor	-1.03821181834129	-2.46411849976897	0.0156137439775361
204	arw,igb	-0.986642990892779	-2.41022950595355	0.0179541294159689
205	arw,ven	-0.956582039150832	-2.35025718367673	0.0209215559442121
206	arw,fbf	-0.999288091856778	-2.44202566370892	0.0165380725863817
207	arw,tsn	-0.988583983053724	-2.4147276827489	0.0177474559974505
208	arw,tsw	-0.960950436944838	-2.35930699523734	0.0204476121525048
209	arw,bam	-0.96194286561288	-2.28593228461849	0.0245797691888085
210	arw,dyu	-0.954157777994109	-2.26801390703534	0.0256943612985349
211	arw,dgb	-1.00250299422324	-2.45244109590095	0.0160963870752366
212	arw,moo	-1.00774013961494	-2.46908771646092	0.0154123151362649
213	arw,ewe	-1.01267415899821	-2.48610500737489	0.014740011856277
214	arw,akn	-1.01113328118919	-2.48051359771853	0.0149579566073446
215	arw,ses	-0.981353096328286	-2.4070255566692	0.0181026423342209
216	arw,zul	-0.980499674839832	-2.40660546768384	0.0181221956288599
217	arw,swt	-0.983494246088009	-2.41034042916712	0.0179490072699359
218	arw,xho	-0.980087113789629	-2.40613095230972	0.0181443048429136
219	arw,wly	-1.06494937081971	-2.63061574224599	0.0100088689917968
220	arw,hau	-0.983601806823928	-2.39201801381078	0.0188129438595219
221	arw,gam	-1.10062183563602	-2.77144340089475	0.00676709113908656
222	arw,heb	-0.942112945831716	-2.31144269014842	0.0230664418025779
223	arw,anl	-0.900147273022431	-2.24775344270307	0.0270079537797465
224	arw,mlt	-1.06298136202025	-2.55713023982668	0.0122089823523422
225	arw,amr	-0.955782385348958	-2.33810830699143	0.0215730898766026
226	arw,aeg	-0.875118772135497	-2.21487487181646	0.0292652046250992
227	arw,tig	-1.05781344778274	-2.59988636317758	0.0108811013674521
228	arw,amh	-0.925235800937025	-2.23207153958398	0.0280647934185198
229	arw,sod	-1.00976654372732	-2.42286256580736	0.0173790664035645
230	arw,chh	-1.08763026583525	-2.70270864202801	0.00820575217556551
231	arw,sid	-0.930433181368985	-2.25158700740987	0.0267549746389219
232	arw,owc	-0.948622361353342	-2.29030184280196	0.0243145102728816
233	arw,jav	-0.972285612761134	-2.38013975595971	0.0193925943743415
234	arw,mao	-0.998092676372931	-2.4358509539924	0.0168050022430987
235	arw,sun	-0.972885657576002	-2.38356026776146	0.0192240707802623
236	arw,mly	-1.0082907219579	-2.49778900973214	0.0142937476115862
237	arw,ind	-0.969020260691622	-2.37674621910126	0.0195610843230774
238	arw,bat	-0.957744354629658	-2.34866726846387	0.0210058184562325
239	arw,tag	-0.946950785615405	-2.24803895584254	0.0269890405189373
240	arw,uzb	-0.9929578853351	-2.43342724855186	0.0169108241291513
241	arw,tur	-0.98256857892232	-2.41460547148508	0.0177530429961381
242	arw,azi	-0.99187218767899	-2.42547399135734	0.0172622612418653
243	arw,aze	-0.985901040824048	-2.4170390246014	0.0176420854278745
244	arw,hun	-1.0440801508487	-2.50981032505954	0.013847281864677
245	arw,fin	-1.06558838256148	-2.60502564010664	0.0107306037084019
246	arw,est	-1.03757624548885	-2.52397485804223	0.0133373091198655
247	arw,mnd	-1.01839710262518	-2.49549692662697	0.0143803252698949
248	arw,cnt	-0.940871277270608	-2.30806376737657	0.0232620421994843
249	arw,knd	-0.990398237913117	-2.41851251734398	0.0175752024077326
250	arw,tml	-0.986078179352613	-2.40778076014097	0.0180675381597667
251	arw,rom	-0.984365463038572	-2.4075844841654	0.0180766558359681
252	arw,mol	-0.973384049969714	-2.38595106185652	0.0191070536596784
253	arw,ita	-1.00724367308677	-2.4789582342814	0.0150190931908109
254	arw,fre	-0.997853495748624	-2.44246190977777	0.0165193578283271
255	arw,ctl	-1.01114814864457	-2.50046974096267	0.0141930829698226
256	arw,spa	-0.993932993198532	-2.43097680623442	0.0170184173532665
257	arw,por	-1.00130509867126	-2.45392862333772	0.0160341734224713
258	arw,glc	-1.01167023258818	-2.50388740865536	0.0140656677569141
259	arw,ben	-0.99593201683006	-2.44039040849949	0.0166083928624724
260	arw,pan	-0.967789558443743	-2.40100407230756	0.018384718356449
261	arw,guj	-0.995719514270679	-2.43979982913517	0.0166338548584185
262	arw,hin	-0.995419996870565	-2.4382786747141	0.0166995978086792
263	arw,urd	-0.973020120920723	-2.40408152108232	0.0182400705389532
264	arw,krd	-0.981824571200954	-2.41049186772087	0.017942016331633
265	arw,prs	-0.994090041580327	-2.43119481659767	0.0170088203395829
266	arw,swe	-0.974346005581066	-2.32219798975863	0.022453467459342
267	arw,eng	-0.99935100411515	-2.43705328519944	0.0167527266123045
268	arw,ger	-0.878489491860133	-2.1051262549135	0.0380358863111294
269	arw,dut	-1.20437012016373	-2.97590922961925	0.00374144593605974
270	arw,afr	-1.00005111451609	-2.4385831588295	0.0166864197399046
271	arw,lat	-0.972639398564691	-2.39477480173234	0.0186806371528967
272	arw,lit	-0.986788978490788	-2.41424463595491	0.0177695480623748
273	arw,slo	-0.994370922907336	-2.44884596541222	0.0162476395867973
274	arw,mcd	-0.99221090489636	-2.42638161552788	0.0172218287778351
275	arw,bul	-0.987043308537438	-2.41740514357292	0.0176254458545623
276	arw,rus	-0.984225878047439	-2.41695657755324	0.0176458344561722
277	arw,ukr	-0.977428542910932	-2.41323796322155	0.0178156668067131
278	arw,cze	-0.98966724207623	-2.42186972374308	0.0174236592587693
279	arw,svk	-0.988999216603918	-2.42090195723002	0.0174672239859073
280	arw,scr	-0.991540505062757	-2.42503472264707	0.0172818599767133
281	alb,grk	-1.02195198867319	-2.54006342670254	0.0127785836300526
282	alb,nor	-0.956055702649079	-2.30515985470625	0.0234313131277345
283	alb,bsq	-1.05540856757247	-2.62907654101179	0.0100510056031559
284	alb,geo	-0.993907325818571	-2.49344600604456	0.0144581918628034
285	alb,jpn	-1.07103418960878	-2.64424449551802	0.00964269337007264
286	alb,kor	-1.00769294477662	-2.49798680931028	0.0142862981840748
287	alb,qcu	-1.01552989492372	-2.51350122746752	0.0137127371999303
288	alb,tha	-1.00558987121582	-2.49504783801138	0.0143973434400813
289	alb,vie	-1.02407775079225	-2.51837997580149	0.0135366932755557
290	alb,cic	-1.04442853830735	-2.60276610145659	0.0107965383779485
291	alb,swa	-1.02889450595047	-2.55423028837475	0.0123041253014493
292	alb,bem	-1.04481338057028	-2.60422640802284	0.0107538840617304
293	alb,lda	-1.06040095035516	-2.68205602381203	0.00868946809429457
294	alb,yor	-1.08061681606423	-2.60492071844005	0.0107336573094299
295	alb,igb	-1.02454159160247	-2.54290406167918	0.0126821499355813
296	alb,ven	-0.994001253098668	-2.48282667947388	0.0148674485565798
297	alb,fbf	-1.03745939015641	-2.57570138554473	0.0116152440791107
298	alb,tsn	-1.0266662855337	-2.54776078777966	0.0125187899425985
299	alb,tsw	-0.998664185065652	-2.49248909327788	0.0144946517834399
300	alb,bam	-1.00248510079679	-2.41931204655024	0.0175390057731902
301	alb,dyu	-0.99454442961851	-2.4007498730694	0.0183967118711557
302	alb,dgb	-1.0404179119811	-2.5857490009366	0.0113049846015305
303	alb,moo	-1.04570322922388	-2.6030632639355	0.0107878461444896
304	alb,ewe	-1.05066238093844	-2.62073218930497	0.0102822451282031
305	alb,akn	-1.04910428793613	-2.61485234656152	0.0104480673592506
306	alb,ses	-1.02022988863093	-2.54266620058279	0.0126901996379988
307	alb,zul	-1.01945716327132	-2.5425561735758	0.0126939247301126
308	alb,swt	-1.02230938838826	-2.54567474150281	0.0125887223777322
309	alb,xho	-1.01906347150119	-2.54217153955988	0.0127069546938505
310	alb,wly	-1.10299192640163	-2.76861692540989	0.00682138618565044
311	alb,hau	-1.02094892382287	-2.52255579294803	0.0133876288516215
312	alb,gam	-1.1392414019131	-2.91758506716875	0.00444334278422311
313	alb,heb	-0.981546270593036	-2.44722971169753	0.0163160505225245
314	alb,anl	-0.940182065133566	-2.38764728683437	0.0190244164075283
315	alb,mlt	-1.10335267438685	-2.69565259979582	0.00836818994033442
316	alb,amr	-0.99524085733118	-2.47356486970923	0.0152328266401827
317	alb,aeg	-0.915555256622664	-2.35833705657649	0.0204979489316835
318	alb,tig	-1.09654067651348	-2.73810898066855	0.00743327461700028
319	alb,amh	-0.965027440954629	-2.36381634384188	0.0202150274398686
320	alb,sod	-1.05192637773775	-2.56366834627887	0.011996903989781
321	alb,chh	-1.12751391751094	-2.84799096136382	0.00543877025977356
322	alb,sid	-0.97085347731526	-2.38617177593077	0.0190962828162299
323	alb,owc	-0.989323530752274	-2.4260038979778	0.0172386449126821
324	alb,jav	-1.01100919342886	-2.51458554985053	0.0136734339998919
325	alb,mao	-1.03659176781326	-2.57116425668798	0.0117578461709796
326	alb,sun	-1.01160366130055	-2.51834840398931	0.0135378259519958
327	alb,mly	-1.04591492254129	-2.63939967074484	0.00977144940227217
328	alb,ind	-1.0076533755323	-2.51155903971147	0.0137833888676471
329	alb,bat	-0.99559046190915	-2.48037080449626	0.0149635600672851
330	alb,tag	-0.984407153383871	-2.37216561526988	0.0197905733798183
331	alb,uzb	-1.03141003222021	-2.56998150241454	0.0117952786300718
332	alb,tur	-1.02113825945365	-2.54949778204884	0.0124608261077328
333	alb,azi	-1.03013615491335	-2.56014927654705	0.0121106368980051
334	alb,aze	-1.0243533986567	-2.55134902695231	0.0123993157617135
335	alb,hun	-1.08974069676074	-2.66252360843141	0.0091706349299185
336	alb,fin	-1.10015665924276	-2.73182269263005	0.00756541386249726
337	alb,est	-1.07267966693888	-2.65058361214045	0.00947654728184708
338	alb,mnd	-1.05489821251124	-2.62983477016001	0.0100302285706547
339	alb,cnt	-0.982454688513831	-2.45216634968035	0.0161079015023971
340	alb,knd	-1.02892580700509	-2.55367962999163	0.0123222668024192
341	alb,tml	-1.02472629969289	-2.54293418841509	0.0126811307135382
342	alb,rom	-1.02355621859198	-2.54348406744564	0.01266254061944
343	alb,mol	-1.01272495998351	-2.52242060632833	0.0133924314258989
344	alb,ita	-1.04596125027529	-2.61789724085201	0.0103618962600195
345	alb,fre	-1.03676841365847	-2.57899180373078	0.011512803962161
346	alb,ctl	-1.04981135530691	-2.64132720944801	0.00972003772796869
347	alb,spa	-1.03288649744913	-2.56699534914973	0.0118902645433551
348	alb,por	-1.04017804422644	-2.59103186860287	0.0111448734982686
349	alb,glc	-1.05033418622802	-2.64508014644004	0.0096206412184754
350	alb,ben	-1.03425419831088	-2.57756103573567	0.0115572472922442
351	alb,pan	-1.00708242821745	-2.5371698423937	0.0128774925354259
352	alb,guj	-1.03401102308973	-2.57688807934308	0.0115782045106942
353	alb,hin	-1.03370386120023	-2.57508084868419	0.0116346550494237
354	alb,urd	-1.01224464822933	-2.53950691895942	0.0127975530113391
355	alb,krd	-1.0209869976965	-2.54531931138897	0.012600672778763
356	alb,prs	-1.03271210763405	-2.56695024217552	0.0118917046122863
357	alb,swe	-1.00554948099347	-2.43588256517446	0.0168036259733348
358	alb,eng	-1.04115680425706	-2.57915191200179	0.0115078401917998
359	alb,ger	-0.907919959137254	-2.21493753148402	0.0292607503914092
360	alb,dut	-1.23530522808977	-3.11309263694105	0.00247471006686768
361	alb,afr	-1.04199305669215	-2.58102519523657	0.0114499068436398
362	alb,lat	-1.01341866011966	-2.53308205591203	0.0130183952969211
363	alb,lit	-1.02650799165067	-2.55055989492979	0.0124255023337286
364	alb,slo	-1.03241404783878	-2.58870583168411	0.0112151161475277
365	alb,mcd	-1.0308920192816	-2.56136578155788	0.0120712112492895
366	alb,bul	-1.02580848236335	-2.55162323934722	0.0123902279313227
367	alb,rus	-1.02314803089583	-2.5511765730481	0.012405034228981
368	alb,ukr	-1.01648821607243	-2.54809161727132	0.0125077314243514
369	alb,cze	-1.02835695799457	-2.55614337872885	0.0122412851103238
370	alb,svk	-1.02770302811904	-2.55509857012524	0.0122755685220276
371	alb,scr	-1.03019397568486	-2.55969470869093	0.0121253987114931
372	grk,nor	-0.934550202677732	-2.21235787845732	0.0294446190147118
373	grk,bsq	-1.02355550005852	-2.50236693992747	0.0141222256085494
374	grk,geo	-0.960065644077433	-2.36694709358766	0.0200549316090225
375	grk,jpn	-1.04255364489131	-2.52639779140156	0.013251785105682
376	grk,kor	-0.974429385272448	-2.37136775825458	0.0198307896230282
377	grk,qcu	-0.9826374940296	-2.38685312258869	0.0190630671387192
378	grk,tha	-0.972216228174723	-2.36846373188006	0.0199777811329448
379	grk,vie	-0.992554856793525	-2.39434072242568	0.0187014149073137
380	grk,cic	-1.01264316124636	-2.47774506404614	0.0150669344227187
381	grk,swa	-0.996993732957633	-2.43030372541682	0.0170480774635775
382	grk,bem	-1.01302225434729	-2.47913332636045	0.0150121996979521
383	grk,lda	-1.02867807701054	-2.55257628001311	0.0123586892858469
384	grk,yor	-1.04436170855914	-2.47309637121947	0.015251520646949
385	grk,igb	-0.992668583490799	-2.41930982046495	0.0175391064612017
386	grk,ven	-0.962904944426554	-2.36011400100989	0.0204058146362737
387	grk,fbf	-1.00523538208823	-2.45087511708384	0.0161621148113899
388	grk,tsn	-0.994561038273158	-2.42368808756356	0.0173420661203605
389	grk,tsw	-0.967187107012301	-2.36894109500986	0.019953552505752
390	grk,bam	-0.968222042224257	-2.2955762100354	0.0239976860467298
391	grk,dyu	-0.960461890773701	-2.27775502099262	0.0250830335478341
392	grk,dgb	-1.00843956771476	-2.46125366119082	0.0157309381547508
393	grk,moo	-1.01366617334054	-2.47784809534457	0.0150628660998084
394	grk,ewe	-1.01858199418516	-2.49479593930995	0.0144068970194951
395	grk,akn	-1.01704089178856	-2.48921407101448	0.0146200599136437
396	grk,ses	-0.98719008401021	-2.41564639121623	0.0177055065248946
397	grk,zul	-0.986323077462292	-2.41519353076019	0.0177261736945105
398	grk,swt	-0.98932611731702	-2.41894678413335	0.0175555338423589
399	grk,xho	-0.985909967154668	-2.41471780653876	0.0177479074391695
400	grk,wly	-1.07081548671891	-2.63895575650357	0.0097833244106725
401	grk,hau	-0.989830198725167	-2.40158689683438	0.0183572460485632
402	grk,gam	-1.1064505162983	-2.77940126867876	0.00661633864172174
403	grk,heb	-0.948019346613078	-2.3203601384628	0.0225571809657169
404	grk,anl	-0.906077014844746	-2.25683688068951	0.0264119083600627
405	grk,mlt	-1.06895421577886	-2.5656646279469	0.0119328148135438
406	grk,amr	-0.961621927020912	-2.34682830280215	0.0211036549782221
407	grk,aeg	-0.8811382072768	-2.22422512348026	0.0286070545432719
408	grk,tig	-1.06367011701254	-2.60825220734662	0.0106370813761978
409	grk,amh	-0.931278789220293	-2.24145277419969	0.0274282997089469
410	grk,sod	-1.01571588061627	-2.43155885871098	0.0169928056363666
411	grk,chh	-1.0934303990463	-2.71073420681552	0.00802448515347294
412	grk,sid	-0.936307718083998	-2.26049223963504	0.0261753269159947
413	grk,owc	-0.954483236250333	-2.29907880813653	0.023789305653264
414	grk,jav	-0.978154064815918	-2.38889800988177	0.0189636868814872
415	grk,mao	-1.00411480221217	-2.44478800707405	0.0164198881502782
416	grk,sun	-0.978758633218982	-2.39231594527761	0.0187986051700823
417	grk,mly	-1.01511309811759	-2.5082173604302	0.013905715437836
418	grk,ind	-0.97493268909137	-2.38560879083805	0.0191237671572714
419	grk,bat	-0.963738986888297	-2.35783461346269	0.0205240673230872
420	grk,tag	-0.953931058011783	-2.25960077816264	0.0262328516038198
421	grk,uzb	-0.99913114658653	-2.44272873977514	0.0165079202642343
422	grk,tur	-0.988415889555999	-2.42327131534971	0.0173607372658923
423	grk,azi	-0.997913421680869	-2.43452303664337	0.0168629072942881
424	grk,aze	-0.991760906165316	-2.42572566296656	0.0172510414080841
425	grk,hun	-1.0500414497203	-2.5183085481186	0.0135392559504727
426	grk,fin	-1.07168827388155	-2.61391773740384	0.0104746466747705
427	grk,est	-1.0437539771385	-2.53316869035108	0.0130153947556878
428	grk,mnd	-1.02490293646146	-2.50529968639362	0.014013316474339
429	grk,cnt	-0.946858122569619	-2.31697367792644	0.0227493944166139
430	grk,knd	-0.996472143554414	-2.42762995909396	0.0171663560312241
431	grk,tml	-0.992128747117333	-2.41686223690503	0.0176501251804616
432	grk,rom	-0.990626079893921	-2.41716968801299	0.0176361453608995
433	grk,mol	-0.979896107489791	-2.3960172314782	0.0186212801083324
434	grk,ita	-1.0132404713864	-2.48814108711707	0.0146613578942259
435	grk,fre	-1.00391423010742	-2.45170341778535	0.0161273193112093
436	grk,ctl	-1.01714491401291	-2.50969754068156	0.0138514117918357
437	grk,spa	-1.00004653543186	-2.44030960021636	0.0166118747417634
438	grk,por	-1.00732909006401	-2.46311551803105	0.0156546846000603
439	grk,glc	-1.01766969518717	-2.5131286366155	0.0137262658157711
440	grk,ben	-1.00207038421378	-2.4497924220037	0.0162076981129611
441	grk,pan	-0.974008032848894	-2.41017992097221	0.0179564195426134
442	grk,guj	-1.00186345581399	-2.4492140256409	0.0162320966180848
443	grk,hin	-1.00155483019486	-2.44766543715705	0.0162975823503442
444	grk,urd	-0.979149098672325	-2.4131122808805	0.0178214321771837
445	grk,krd	-0.987861473194268	-2.41942347223756	0.0175339665386481
446	grk,prs	-1.00012593584118	-2.44030162564308	0.0166122183866818
447	grk,swe	-0.979729816661146	-2.32956793041078	0.022041788347635
448	grk,eng	-1.00554326047382	-2.44659209450696	0.0163431095415734
449	grk,ger	-0.884235008141609	-2.11388949142892	0.0372603140603369
450	grk,dut	-1.21139028162739	-2.98389709187029	0.00365372317534312
451	grk,afr	-1.00623630210412	-2.44810506320797	0.0162789677769868
452	grk,lat	-0.978959807083537	-2.4043364942384	0.0182281317176064
453	grk,lit	-0.992884115447072	-2.42340204785862	0.0173548785998459
454	grk,slo	-1.00075344532621	-2.45885961537589	0.0158294758518144
455	grk,mcd	-0.998201773456943	-2.43534737581506	0.0168269403131187
456	grk,bul	-0.993027322805471	-2.4262775747668	0.0172264592535542
457	grk,rus	-0.990158488889058	-2.42563831253359	0.0172549348622444
458	grk,ukr	-0.983415398843445	-2.42195195024722	0.0174199622392466
459	grk,cze	-0.99562030099179	-2.43069571898325	0.017030798196969
460	grk,svk	-0.994950030258652	-2.42971180463432	0.0170741992525862
461	grk,scr	-0.997512999139781	-2.43394126370968	0.0168883320685806
462	nor,bsq	-0.967887503945421	-2.29299475190043	0.0241522932587452
463	nor,geo	-0.90393706599776	-2.16098904728348	0.0333221594767914
464	nor,jpn	-0.986753723278938	-2.31542898936145	0.0228375494185907
465	nor,kor	-0.916075083170805	-2.16020339352886	0.0333847599365246
466	nor,qcu	-0.924049028440894	-2.17463767994946	0.0322508254289573
467	nor,tha	-0.914050212373085	-2.15782652203374	0.0335747709349165
468	nor,vie	-0.93296143922086	-2.1792233457298	0.0318976744373749
469	nor,cic	-0.95773044801407	-2.27156095987157	0.0254702569728443
470	nor,swa	-0.940891571701125	-2.22321587153374	0.0286774649235867
471	nor,bem	-0.958152186413394	-2.27299235374537	0.0253803088634022
472	nor,lda	-0.974529964042049	-2.34384820932852	0.0212630587360782
473	nor,yor	-0.988511791560261	-2.26383154625266	0.0259608303625006
474	nor,igb	-0.93619131077159	-2.21164489694504	0.029495615711184
475	nor,ven	-0.903044967090148	-2.14503699239881	0.0346134102463849
476	nor,fbf	-0.949951401559775	-2.24506628526936	0.0271865298679086
477	nor,tsn	-0.938420862693587	-2.21677480334271	0.0291304091624556
478	nor,tsw	-0.907989241588125	-2.15539247882617	0.0337703261459207
479	nor,bam	-0.906797073772806	-2.08010489308073	0.0403276120655432
480	nor,dyu	-0.898383907144172	-2.06135147343806	0.042122392699732
481	nor,dgb	-0.953477533639019	-2.25589224411843	0.0264733514990589
482	nor,moo	-0.959100833633608	-2.27270494718988	0.0253983469027462
483	nor,ewe	-0.964435248286439	-2.2899032303077	0.0243386035087222
484	nor,akn	-0.962795159265149	-2.28436588215135	0.0246754781349403
485	nor,ses	-0.931175189955729	-2.20912459494034	0.029676502250439
486	nor,zul	-0.930309069214908	-2.20863007727637	0.0297121082395573
487	nor,swt	-0.933492892903068	-2.21288003849158	0.0294073199341879
488	nor,xho	-0.92986786400097	-2.20807281440165	0.0297522767184989
489	nor,wly	-1.02020512207556	-2.4367481357641	0.0167659803108097
490	nor,hau	-0.932063480264389	-2.1912430687392	0.0309879614132799
491	nor,gam	-1.0582769623325	-2.57618249090967	0.0116002147617535
492	nor,heb	-0.888744827817999	-2.10861083032232	0.0377258353546301
493	nor,anl	-0.843721823698594	-2.03731875092443	0.0445225156275582
494	nor,mlt	-1.01646643774099	-2.3614936123874	0.0203345353983032
495	nor,amr	-0.903631742898974	-2.13780272813044	0.0352131715216893
496	nor,aeg	-0.816522514928837	-1.99809979826913	0.0486910746633158
497	nor,tig	-1.01250428436745	-2.40597003611804	0.0181518079013702
498	nor,amh	-0.869283816307851	-2.02631373206218	0.0456601567194507
499	nor,sod	-0.959482941293605	-2.22346059820091	0.0286603776690092
500	nor,chh	-1.04428671651069	-2.50835766805225	0.0139005597616423
501	nor,sid	-0.875629366905459	-2.04811108465671	0.04343055720724
502	nor,owc	-0.895043308003067	-2.08852721678237	0.0395432549569131
503	nor,jav	-0.921229505453639	-2.18108704576329	0.0317551132406913
504	nor,mao	-0.948197600867458	-2.2374461206629	0.027698576081157
505	nor,sun	-0.921904488497792	-2.184521343802	0.0314938654220916
506	nor,mly	-0.95694871162738	-2.29032074815291	0.0243133681035924
507	nor,ind	-0.917640714318501	-2.17676138853292	0.0320868533245557
508	nor,bat	-0.905282363517124	-2.14688927916202	0.0344612789339956
509	nor,tag	-0.88850250794989	-2.0349840437432	0.0447618127576948
510	nor,uzb	-0.942270181197722	-2.23266096701819	0.0280244244999176
511	nor,tur	-0.932540538929422	-2.21649360112283	0.029150325459565
512	nor,azi	-0.941665289452718	-2.22678956480064	0.0284288269501476
513	nor,aze	-0.936046790225387	-2.21958372825316	0.0289321180030044
514	nor,hun	-0.995462138705027	-2.31003783113682	0.023147589797009
515	nor,fin	-1.01990199593321	-2.41019923262043	0.0179555275859713
516	nor,est	-0.989619172115568	-2.326958742307	0.0221867660460069
517	nor,mnd	-0.968421542469638	-2.29329343178299	0.0241343600986618
518	nor,cnt	-0.886319443729364	-2.10181329701277	0.0383327073497904
519	nor,knd	-0.939919038577159	-2.21940363561208	0.0289447958020553
520	nor,tml	-0.935416878952271	-2.20863119531404	0.0297120276971257
521	nor,rom	-0.935668811514329	-2.21328145379108	0.0293786740221759
522	nor,mol	-0.924945474721776	-2.19176354041554	0.0309490860510465
523	nor,ita	-0.956059974789674	-2.27742944619886	0.0251032572088424
524	nor,fre	-0.948241582304351	-2.24586181479783	0.0271335550165344
525	nor,ctl	-0.959157847436718	-2.29598254525549	0.0239734296844744
526	nor,spa	-0.94469664484837	-2.23541904433345	0.027836203616247
527	nor,por	-0.951417222397205	-2.25643417912273	0.0264380864329084
528	nor,glc	-0.959590966438357	-2.29900804265787	0.0237934998677643
529	nor,ben	-0.943426771962403	-2.23630910944921	0.027775699366299
530	nor,pan	-0.921823743577614	-2.21029378016999	0.0295924675224909
531	nor,guj	-0.943206553606608	-2.2357001473184	0.027817082517908
532	nor,hin	-0.943099614331148	-2.23470901330019	0.0278845524270415
533	nor,urd	-0.926738639625158	-2.21346287979118	0.0293657350575528
534	nor,krd	-0.934715297776209	-2.21921560137702	0.0289580378445672
535	nor,prs	-0.943512934232912	-2.23222607186737	0.0280542048310532
536	nor,swe	-0.914399746198534	-2.0998716530685	0.038507595584078
537	nor,eng	-0.950204733108662	-2.24216792077042	0.0273803021539827
538	nor,ger	-0.805333198235838	-1.8601191113787	0.0660988315729691
539	nor,dut	-1.17243625001346	-2.78246030301712	0.00655921018551271
540	nor,afr	-0.950857688176511	-2.2435243677484	0.0272894656132053
541	nor,lat	-0.927851530116115	-2.20904309253933	0.0296823679732563
542	nor,lit	-0.939012368767883	-2.22232172072624	0.0287399719729178
543	nor,slo	-0.939681638829529	-2.23839332443576	0.0276344707996165
544	nor,mcd	-0.942695916452783	-2.22998650281232	0.0282080033284072
545	nor,bul	-0.938835430562726	-2.22386551462976	0.0286321252507191
546	nor,rus	-0.937016136183063	-2.22530866020898	0.0285316302006995
547	nor,ukr	-0.931045755712245	-2.22247832929242	0.0287290153925729
548	nor,cze	-0.941017148055391	-2.22741043183205	0.0283858234344884
549	nor,svk	-0.940521992458811	-2.22680516994924	0.028427745382074
550	nor,scr	-0.942287633173978	-2.22923569393176	0.0282597288701334
551	bsq,geo	-0.996652385242186	-2.45707205474926	0.0159034103698565
552	bsq,jpn	-1.07198335484027	-2.60173368114558	0.0108267866852615
553	bsq,kor	-1.00868940671837	-2.45622549537706	0.0159385321292228
554	bsq,qcu	-1.01667425528097	-2.47179720190555	0.0153034675051754
555	bsq,tha	-1.00670394680229	-2.45371866059184	0.0160429417617501
556	bsq,vie	-1.02197144852115	-2.47000196033532	0.0153755102083688
557	bsq,cic	-1.04838209515217	-2.5690907024086	0.0118235420520775
558	bsq,swa	-1.03214596455198	-2.51947904213784	0.0134973159743578
559	bsq,bem	-1.04877934491584	-2.57055435133453	0.0117771353960553
560	bsq,lda	-1.06474166113916	-2.64693270560803	0.00957191656555695
561	bsq,yor	-1.08229597074661	-2.56590888543438	0.0119249943279516
562	bsq,igb	-1.02774343339642	-2.50819342442334	0.0139065951501266
563	bsq,ven	-0.996199745943048	-2.4450514254523	0.0164086575093349
564	bsq,fbf	-1.04093508713929	-2.54145776012261	0.0127311667645641
565	bsq,tsn	-1.02996653112695	-2.5133895912437	0.0137167894073086
566	bsq,tsw	-1.00092292243601	-2.45494926673805	0.0159916108991813
567	bsq,bam	-1.0053672680377	-2.38622217956973	0.0190938238763195
568	bsq,dyu	-0.997473035140173	-2.36804917990866	0.0199988429457154
569	bsq,dgb	-1.04429612071349	-2.55243466399537	0.0123633711587617
570	bsq,moo	-1.04968559272069	-2.5696965848808	0.0118043118996151
571	bsq,ewe	-1.05482858604723	-2.58752712928707	0.0112508634605254
572	bsq,akn	-1.05325356374251	-2.58174416244543	0.011427741958327
573	bsq,ses	-1.0230166748686	-2.50681221023749	0.0139574431366454
574	bsq,zul	-1.02221455127506	-2.50659201081689	0.0139655649536534
575	bsq,swt	-1.02520996749891	-2.51018240420129	0.0138336649437642
576	bsq,xho	-1.02179901805717	-2.50613261104268	0.0139825230707653
577	bsq,wly	-1.10905137540535	-2.73806654791802	0.00743415946523023
578	bsq,hau	-1.02475147527594	-2.48946102941669	0.0146105695237943
579	bsq,gam	-1.14558781839761	-2.88421549186236	0.00489759654583213
580	bsq,heb	-0.984050440580886	-2.41164944249221	0.017888658646292
581	bsq,anl	-0.94178123632816	-2.34903317859735	0.0209863993228982
582	bsq,mlt	-1.1067931216304	-2.66002755893058	0.00923383498389013
583	bsq,amr	-0.998115593977362	-2.43899999427708	0.0166683941575677
584	bsq,aeg	-0.916232890062656	-2.31624366468081	0.0227910185701516
585	bsq,tig	-1.10163435010847	-2.70572988171683	0.00813708111510233
586	bsq,amh	-0.968225791693628	-2.33294210776355	0.0218555470184576
587	bsq,sod	-1.05282974328874	-2.52339435392926	0.0133578730908934
588	bsq,chh	-1.13205721229503	-2.81177621054525	0.00603415847152311
589	bsq,sid	-0.973690182322174	-2.35380853023345	0.0207344218535317
590	bsq,owc	-0.991881948328183	-2.39230277482509	0.0187992388253831
591	bsq,jav	-1.01408550487738	-2.48050312991565	0.0149583673187068
592	bsq,mao	-1.03869273519019	-2.53278979924565	0.0130285220514516
593	bsq,sun	-1.01466835505299	-2.48398840283456	0.0148221770484652
594	bsq,mly	-1.04435591842376	-2.58502766588397	0.0113270068914381
595	bsq,ind	-1.01064067119685	-2.47690856912196	0.01510000093087
596	bsq,bat	-0.99936116990331	-2.44869986951228	0.0162538128163678
597	bsq,tag	-0.989517367536224	-2.34486846785233	0.0212083659940734
598	bsq,uzb	-1.03394518221788	-2.53216694179074	0.013050127827087
599	bsq,tur	-1.02350708310368	-2.51206937578989	0.0137647926066584
600	bsq,azi	-1.03298779573415	-2.52390550643297	0.0133397643573898
601	bsq,aze	-1.02701894382489	-2.51492645016865	0.0136610983738924
602	bsq,hun	-1.089252897043	-2.6151796135854	0.0104387746528636
603	bsq,fin	-1.10516909039669	-2.69922595738357	0.00828556545465755
604	bsq,est	-1.07711891309217	-2.61787966564279	0.0103623917917278
605	bsq,mnd	-1.05553475302375	-2.58423284682167	0.0113513174689301
606	bsq,cnt	-0.981463783766055	-2.40702065558477	0.018102870349823
607	bsq,knd	-1.03182379604938	-2.51735264945464	0.0135735935402153
608	bsq,tml	-1.02725723072788	-2.50572948737052	0.0139974190499774
609	bsq,rom	-1.02554894274586	-2.50586793485745	0.0139923016186211
610	bsq,mol	-1.01357206413046	-2.48170446060534	0.0149112981646578
611	bsq,ita	-1.04928688510825	-2.58115572953402	0.0114458797503271
612	bsq,fre	-1.03976154343482	-2.5431403771564	0.0126741570899165
613	bsq,ctl	-1.05322884608584	-2.60362554811027	0.0107714161968641
614	bsq,spa	-1.03566819769895	-2.5309689209491	0.013091775544691
615	bsq,por	-1.04337651543559	-2.5553142679064	0.0122684837339432
616	bsq,glc	-1.05376704619113	-2.60722941614704	0.0106666469978965
617	bsq,ben	-1.03634197422677	-2.53773546377995	0.012858104414784
618	bsq,pan	-1.00916605324327	-2.50031470964775	0.0141988872116302
619	bsq,guj	-1.03609440537257	-2.53704881859095	0.0128816443491758
620	bsq,hin	-1.03584799775817	-2.53557718358351	0.012932226318492
621	bsq,urd	-1.01465895925824	-2.50377780769424	0.0140697378480088
622	bsq,krd	-1.02372656963919	-2.51051091264574	0.0138216525639387
623	bsq,prs	-1.03527009283829	-2.52985699281076	0.0131305372271767
624	bsq,swe	-1.01459172324629	-2.41535515341106	0.0177187952648684
625	bsq,eng	-1.04181000576761	-2.53817577442673	0.0128430298184971
626	bsq,ger	-0.915519621123189	-2.19153411812469	0.0309662169414055
627	bsq,dut	-1.24106168077514	-3.06341510734199	0.00287842988009202
628	bsq,afr	-1.04251290209661	-2.53968443099081	0.0127914995043855
629	bsq,lat	-1.01516692374138	-2.49637738914675	0.0143470125587286
630	bsq,lit	-1.02886809971217	-2.5146102119633	0.0136725412551642
631	bsq,slo	-1.03355014125894	-2.54407026861565	0.0126427495686781
632	bsq,mcd	-1.03372013269784	-2.52563527760111	0.0132786468077323
633	bsq,bul	-1.0287527626662	-2.51694082807149	0.0135884109900331
634	bsq,rus	-1.02627116340409	-2.51736672959947	0.0135730871892534
635	bsq,ukr	-1.01941154681667	-2.51378779084312	0.013702340350579
636	bsq,cze	-1.03137827514437	-2.52145533436122	0.0134267682147049
637	bsq,svk	-1.03074157902123	-2.52054601642126	0.0134591869182705
638	bsq,scr	-1.03311197864471	-2.52437829103641	0.0133230345325673
639	geo,jpn	-1.02179201655797	-2.50274994079195	0.0141079596907426
640	geo,kor	-0.944514216633861	-2.32113230810421	0.0225135544905283
641	geo,qcu	-0.955086386718796	-2.34056997351642	0.0214396404867036
642	geo,tha	-0.941343302140298	-2.31659681134685	0.0227708743370067
643	geo,vie	-0.97248155075271	-2.36716124950447	0.020044021624073
644	geo,cic	-0.983882680737912	-2.43081418816424	0.0170255790928386
645	geo,swa	-0.968389564833891	-2.38331198486442	0.0192362593755525
646	geo,bem	-0.984227298904305	-2.43213145439334	0.0169676435955837
647	geo,lda	-1.00090727526771	-2.50782509276863	0.0139201386228479
648	geo,yor	-1.01240535229873	-2.42180789356065	0.0174264396915462
649	geo,igb	-0.964134590868274	-2.37247088186407	0.0197752054744882
650	geo,ven	-0.937446216560484	-2.31905383274161	0.0226311554399092
651	geo,fbf	-0.975834930181886	-2.40248298201633	0.0183150789822735
652	geo,tsn	-0.965497248443558	-2.37575846618346	0.0196103701272096
653	geo,tsw	-0.940925668430456	-2.3261369840797	0.0222326006993189
654	geo,bam	-0.937558508901123	-2.24577790429701	0.0271391383981217
655	geo,dyu	-0.930040767423998	-2.2283903894056	0.0283180639129679
656	geo,dgb	-0.978974771329326	-2.41284413086914	0.0178337384593277
657	geo,moo	-0.984112811384597	-2.42934290028205	0.0170904972552521
658	geo,ewe	-0.988862501760366	-2.44604609673983	0.0163663122876559
659	geo,akn	-0.987306936939962	-2.44041533937653	0.0166073187686517
660	geo,ses	-0.956835141750938	-2.36431490237041	0.0201894572210856
661	geo,zul	-0.955826308887899	-2.36350474024659	0.0202310236407974
662	geo,swt	-0.958901526123655	-2.36755379762843	0.020024037276029
663	geo,xho	-0.95541056520171	-2.36300289335336	0.0202568096004115
664	geo,wly	-1.03978177592746	-2.58907174603586	0.0112040396868185
665	geo,hau	-0.962250113845644	-2.35719325203185	0.0205574499373518
666	geo,gam	-1.07531377556614	-2.72977756491782	0.00760886225310042
667	geo,heb	-0.917522896230169	-2.26789612410506	0.0257018325224725
668	geo,anl	-0.876194288482645	-2.20422245821537	0.0300311162712105
669	geo,mlt	-1.03715609295014	-2.5153457628338	0.0136459390677079
670	geo,amr	-0.930290878548913	-2.29299879631004	0.0241520503482945
671	geo,aeg	-0.85261085328217	-2.17354595533727	0.0323354014653306
672	geo,tig	-1.03228589140882	-2.55748539505872	0.0121973759163063
673	geo,amh	-0.900187504856684	-2.1900711362087	0.0310756520666719
674	geo,sod	-0.983719438261452	-2.37867027850786	0.0194653954195614
675	geo,chh	-1.0615367717074	-2.65921048739123	0.00925460893942055
676	geo,sid	-0.903909902846856	-2.20526803274603	0.0299551717141468
677	geo,owc	-0.921932755318905	-2.24370376468997	0.0272774718364405
678	geo,jav	-0.94821165596224	-2.33852248251935	0.0215505857044069
679	geo,mao	-0.976071655996564	-2.3986806917886	0.0184945983031345
680	geo,sun	-0.948785555889826	-2.34163295033011	0.0213822416910856
681	geo,mly	-0.995341399553	-2.47781375328194	0.0150642220308889
682	geo,ind	-0.945330599442044	-2.33558665428985	0.0217105528076538
683	geo,bat	-0.934849023558267	-2.31018031296482	0.0231393482411974
684	geo,tag	-0.927846959667006	-2.22131253379084	0.0288106640327721
685	geo,uzb	-0.972811040323523	-2.39861586193692	0.0184976726705341
686	geo,tur	-0.957628289810147	-2.37256051339313	0.0197706952049036
687	geo,azi	-0.96988219977754	-2.3878132280361	0.019016349111259
688	geo,aze	-0.961260987158029	-2.37532445268504	0.0196320608969749
689	geo,hun	-1.01655327052636	-2.45887517882013	0.0158288334905169
690	geo,fin	-1.0460838487611	-2.58167890410153	0.0114297521950686
691	geo,est	-1.01877193743762	-2.5000808619233	0.0142076463008728
692	geo,mnd	-1.00276731595967	-2.47316442472618	0.0152488039047985
693	geo,cnt	-0.92095050409153	-2.27077884850079	0.0255195228316386
694	geo,knd	-0.968164770183644	-2.3799277950649	0.0194030804212187
695	geo,tml	-0.96337108041635	-2.36840095680708	0.0199809692311861
696	geo,rom	-0.963287312429101	-2.37277899345938	0.0197597050862157
697	geo,mol	-0.954989682477165	-2.35610791295775	0.0206140510652492
698	geo,ita	-0.983145851671728	-2.43882712896286	0.0166758674142326
699	geo,fre	-0.974470743954125	-2.40350249696423	0.0182672085199752
700	geo,ctl	-0.987001321091488	-2.46038717933644	0.0157665385945221
701	geo,spa	-0.971144648036389	-2.39311911897014	0.0187599988415743
702	geo,por	-0.977452549055214	-2.41414130662678	0.0177742769912358
703	geo,glc	-0.987527839405533	-2.4638442430558	0.0156249293151395
704	geo,ben	-0.974440301784495	-2.40451121174088	0.0182199547900861
705	geo,pan	-0.947364525698829	-2.36664718934297	0.0200702188219338
706	geo,guj	-0.974291885787296	-2.40404965060002	0.0182415633264048
707	geo,hin	-0.973891943583708	-2.40233749604077	0.0183219192472002
708	geo,urd	-0.951521974945898	-2.36772064742074	0.0200155484259413
709	geo,krd	-0.959023709697106	-2.37181109073008	0.0198084343599586
710	geo,prs	-0.971354379889374	-2.39285462963987	0.0187727043167701
711	geo,swe	-0.949013090433188	-2.27719754865647	0.0251176706884748
712	geo,eng	-0.975816218545137	-2.39843275047483	0.0185063586553522
713	geo,ger	-0.857599139580717	-2.06801444033897	0.0414770013402021
714	geo,dut	-1.19305517283962	-2.95468070167754	0.00398412213373678
715	geo,afr	-0.97643167424657	-2.39979852837944	0.0184416595929994
716	geo,lat	-0.951388370125993	-2.35952258818031	0.0204364384521764
717	geo,lit	-0.963833482797515	-2.37564413019448	0.0196160822519341
718	geo,slo	-0.975468648260222	-2.4179917490252	0.0175988146413002
719	geo,mcd	-0.969009414737145	-2.38706350416881	0.0190528214076258
720	geo,bul	-0.96384094940064	-2.37801268387366	0.0194980525954886
721	geo,rus	-0.960601231025238	-2.37654313048878	0.0195712088229552
722	geo,ukr	-0.954602518507767	-2.37420412561825	0.0196881501686829
723	geo,cze	-0.966168851276103	-2.38188088767472	0.0193066481009581
724	geo,svk	-0.965490525263598	-2.38087711300198	0.0193561553339535
725	geo,scr	-0.968201736638385	-2.38541078348636	0.0191334420203926
726	jpn,kor	-1.02465388646717	-2.47669499881824	0.0151084537346789
727	jpn,qcu	-1.02942764791791	-2.48346119633123	0.0148427065740359
728	jpn,tha	-1.02385487649438	-2.47739248355631	0.0150808639600295
729	jpn,vie	-1.04368779549648	-2.49688325404318	0.014327904236213
730	jpn,cic	-1.06767940772702	-2.59305646193325	0.0110840575718629
731	jpn,swa	-1.05109873189313	-2.54312388932209	0.0126747146071366
732	jpn,bem	-1.06812308966822	-2.59461999900947	0.0110372963790558
733	jpn,lda	-1.08319332466096	-2.66837582300685	0.00902399270851815
734	jpn,yor	-1.10353836748844	-2.59217501928388	0.0111104979367872
735	jpn,igb	-1.04674730716142	-2.53207951844532	0.0130531629581691
736	jpn,ven	-1.01301427636619	-2.46466162923916	0.0155916140142118
737	jpn,fbf	-1.06041631346861	-2.56611710616787	0.0119183312925556
738	jpn,tsn	-1.04933121899404	-2.53804216548025	0.0128476024103175
739	jpn,tsw	-1.01817989654533	-2.47543988997323	0.0151582147797549
740	jpn,bam	-1.02585359681126	-2.41185377965352	0.0178792545404663
741	jpn,dyu	-1.01777567226532	-2.39338374589323	0.0187472944093707
742	jpn,dgb	-1.06420824032553	-2.57801643358499	0.0115430847038597
743	jpn,moo	-1.06960977880377	-2.59517497717612	0.0110207413635117
744	jpn,ewe	-1.0749086531817	-2.61325605941039	0.0104935010641745
745	jpn,akn	-1.07337307409334	-2.6076045710935	0.0106557938532985
746	jpn,ses	-1.04260908730055	-2.53227964198826	0.013046216079864
747	jpn,zul	-1.04185129554048	-2.53219707993096	0.0130490816494575
748	jpn,swt	-1.04492416610197	-2.53586019778419	0.0129224849104151
749	jpn,xho	-1.04141908118519	-2.53171355999887	0.0130658750566285
750	jpn,wly	-1.13049215724274	-2.76600991399674	0.0068718179043145
751	jpn,hau	-1.04333252476454	-2.51247055616565	0.0137501897120856
752	jpn,gam	-1.16661921742532	-2.91031908977278	0.00453881416577164
753	jpn,heb	-1.00308484137694	-2.43660377499962	0.016772253659424
754	jpn,anl	-0.959748918787906	-2.372634570429	0.0197669693346317
755	jpn,mlt	-1.13090674951376	-2.69363186715892	0.00841524500193071
756	jpn,amr	-1.01778297482635	-2.46508995591077	0.0155741815131325
757	jpn,aeg	-0.932823408877009	-2.33732615269988	0.0216156448498341
758	jpn,tig	-1.12263008313535	-2.7328020860003	0.00754468698784019
759	jpn,amh	-0.988139346335532	-2.35821845677818	0.0205041114211264
760	jpn,sod	-1.07246025772693	-2.54690875549762	0.0125473110474876
761	jpn,chh	-1.15219527063742	-2.83614747466447	0.00562727541026496
762	jpn,sid	-0.993619591043672	-2.37877081199596	0.0194604070527145
763	jpn,owc	-1.01201757715012	-2.41748616481778	0.0176217654472886
764	jpn,jav	-1.03273742314104	-2.50247633132783	0.0141181497061983
765	jpn,mao	-1.05802294312636	-2.55682136582482	0.01221908440897
766	jpn,sun	-1.0330612712152	-2.50543637719751	0.0140082588162352
767	jpn,mly	-1.05841597576184	-2.59883549580703	0.0109121086123986
768	jpn,ind	-1.02842007907322	-2.49694871313303	0.0143254332809619
769	jpn,bat	-1.0177155284598	-2.47008468124304	0.0153721839763858
770	jpn,tag	-1.00683455665318	-2.36589152595216	0.0201087835905246
771	jpn,uzb	-1.04865834894201	-2.54504389563123	0.0126099399271831
772	jpn,tur	-1.04464976617336	-2.54257180086741	0.012693395590068
773	jpn,azi	-1.05030925334538	-2.543437387197	0.0126641178139255
774	jpn,aze	-1.04772380851316	-2.54387714652042	0.0126492665903036
775	jpn,hun	-1.0997225225524	-2.61847120063424	0.0103457252826132
776	jpn,fin	-1.13986685084021	-2.76001557444583	0.00698907036323641
777	jpn,est	-1.1080004614645	-2.66865395420073	0.00901707669135757
778	jpn,mnd	-1.07821048391958	-2.61715645835768	0.0103828011657431
779	jpn,cnt	-0.993025858960661	-2.41108627309781	0.0179145999108418
780	jpn,knd	-1.04801344822197	-2.53468568806164	0.0129629549591597
781	jpn,tml	-1.04415629975181	-2.52526954578775	0.0132915480975006
782	jpn,rom	-1.04391752131604	-2.52826673048548	0.0131861528590149
783	jpn,mol	-1.02957574856699	-2.49895396329859	0.0142499238252944
784	jpn,ita	-1.07012091295119	-2.60883790321609	0.0106201841582586
785	jpn,fre	-1.06013202981049	-2.56991098370111	0.0117975138352343
786	jpn,ctl	-1.07411558266726	-2.63137742407085	0.00998807667752816
787	jpn,spa	-1.05560198340943	-2.55680089656386	0.0122197541440923
788	jpn,por	-1.06417310536227	-2.58302271253362	0.0113884214321697
789	jpn,glc	-1.07467540350658	-2.63502820664185	0.00988895990822247
790	jpn,ben	-1.05391299168737	-2.55792176053472	0.0121831291451193
791	jpn,pan	-1.02669277376675	-2.52138417017806	0.0134293028043709
792	jpn,guj	-1.0536230556076	-2.55714355646744	0.0122085469864737
793	jpn,hin	-1.05349566132552	-2.55595844142745	0.0122473471889017
794	jpn,urd	-1.03303786722507	-2.5266658415996	0.0132423538870708
795	jpn,krd	-1.04314067195394	-2.53552001395782	0.0129341949105121
796	jpn,prs	-1.05412974113693	-2.55311275205178	0.0123409678155338
797	jpn,swe	-1.03508891010926	-2.44081752514781	0.0165900000165355
798	jpn,eng	-1.06059302626493	-2.56135198965467	0.0120716575815348
799	jpn,ger	-0.930016643345918	-2.20531882662645	0.0299514866150435
800	jpn,dut	-1.25111694712292	-3.0656080960571	0.0028593892155589
801	jpn,afr	-1.06118083899601	-2.5625815377847	0.0120319254362364
802	jpn,lat	-1.03424494776975	-2.52089066916499	0.0134468912069752
803	jpn,lit	-1.04843267414372	-2.53980808526103	0.0127872841744809
804	jpn,slo	-1.04873688080636	-2.55883772472371	0.012153272835241
805	jpn,mcd	-1.05314400739185	-2.55027922404373	0.0124348281182589
806	jpn,bul	-1.04833769875526	-2.54216698889146	0.0127071089254995
807	jpn,rus	-1.04615839653601	-2.54344084542084	0.0126640009641933
808	jpn,ukr	-1.038686771472	-2.53867481553778	0.0128259637291437
809	jpn,cze	-1.05109245362629	-2.54688919309981	0.0125479665694676
810	jpn,svk	-1.05047899936934	-2.54606171025064	0.0125757231714154
811	jpn,scr	-1.05265402898034	-2.54932840144614	0.0124664677216471
812	kor,qcu	-0.966683162375793	-2.33974503487523	0.0214842796055442
813	kor,tha	-0.956895254459194	-2.3227876591478	0.0224202806781648
814	kor,vie	-0.977025095342881	-2.35137313783675	0.0208625914565752
815	kor,cic	-0.998553962017384	-2.43525125464055	0.0168311306754982
816	kor,swa	-0.98276836488711	-2.38788070059397	0.0190130697760863
817	kor,bem	-0.998950478836122	-2.43668713729551	0.0167686308078117
818	kor,lda	-1.01484593510712	-2.51007946223896	0.0138374310912114
819	kor,yor	-1.03189292314876	-2.43413312543046	0.0168799435064402
820	kor,igb	-0.97838960444457	-2.37679665045964	0.0195585709085386
821	kor,ven	-0.947378188521415	-2.31491310070158	0.0228670581879282
822	kor,fbf	-0.991439913300976	-2.40930039223061	0.0179970846119857
823	kor,tsn	-0.980578508424142	-2.38191064642489	0.0193051820861592
824	kor,tsw	-0.952215023467201	-2.32512334668989	0.0222892529529433
825	kor,bam	-0.953861483134782	-2.25341232934333	0.0266352532996346
826	kor,dyu	-0.945908570701261	-2.23519103861739	0.0278517214091363
827	kor,dgb	-0.994497039427157	-2.41932382617601	0.0175384729777869
828	kor,moo	-0.99983754720457	-2.43605491571139	0.0167961240420694
829	kor,ewe	-1.00486478461289	-2.45314970191942	0.0160667238168336
830	kor,akn	-1.00328928379444	-2.44753484143199	0.0163031156743424
831	kor,ses	-0.974166935396362	-2.3765383525933	0.0195714470695835
832	kor,zul	-0.9733913430675	-2.37633067878695	0.0195818050767607
833	kor,swt	-0.976265473499019	-2.37972983081743	0.0194128785792388
834	kor,xho	-0.972994930640791	-2.37590010467661	0.0196032960414844
835	kor,wly	-1.05724331576452	-2.59634989535311	0.0109857674914978
836	kor,hau	-0.974113130977867	-2.35541773198618	0.0206501162517871
837	kor,gam	-1.09388494514946	-2.73818237766803	0.00743174429936749
838	kor,heb	-0.934831709620565	-2.28134370419345	0.0248610643526658
839	kor,anl	-0.89341275652171	-2.21934466711059	0.0289489480041675
840	kor,mlt	-1.05593472179604	-2.52531002105262	0.0132901197673894
841	kor,amr	-0.948556804698914	-2.30799018571519	0.0232663179600883
842	kor,aeg	-0.868815016571754	-2.18757830651708	0.0312629000563875
843	kor,tig	-1.05045645939589	-2.56661361955464	0.0119024564692839
844	kor,amh	-0.917541011476674	-2.20068194869322	0.0302895292745237
845	kor,sod	-1.00421472873438	-2.39523254134333	0.0186587491085215
846	kor,chh	-1.08150057033913	-2.67120812328648	0.00895378925993814
847	kor,sid	-0.923583750516137	-2.2227223504709	0.0287119505758469
848	kor,owc	-0.942012541236576	-2.26183514135487	0.0260888806804538
849	kor,jav	-0.965158799622279	-2.34969937981722	0.0209510843386032
850	kor,mao	-0.990390278017528	-2.40413293961527	0.0182376623659212
851	kor,sun	-0.965769144845409	-2.3531895938634	0.0207669288739407
852	kor,mly	-0.997170425505554	-2.45939548008569	0.0158073721273345
853	kor,ind	-0.961827025401948	-2.34613950494805	0.0211404041101801
854	kor,bat	-0.949773668745846	-2.31591785964976	0.0228096171351078
855	kor,tag	-0.933850470065104	-2.20151768605763	0.0302283563975071
856	kor,uzb	-0.985126909909961	-2.40099853752024	0.0183849794221995
857	kor,tur	-0.974891086404068	-2.38262073151585	0.0192702302568617
858	kor,azi	-0.984051179557867	-2.39312940649835	0.0187595048062753
859	kor,aze	-0.978206766505011	-2.38504438554634	0.0191513561087912
860	kor,hun	-1.04142104825625	-2.48672147957103	0.0147161576657603
861	kor,fin	-1.05539780497545	-2.56665814592764	0.0119010337770155
862	kor,est	-1.02754138376831	-2.48644960396872	0.0147266735370532
863	kor,mnd	-1.00755684366004	-2.45732176356187	0.0158930637584521
864	kor,cnt	-0.936987042914487	-2.28718275776657	0.0245035987121928
865	kor,knd	-0.982302453407677	-2.38536238882053	0.0191358072997955
866	kor,tml	-0.97794815619547	-2.37468637519407	0.0196639888868019
867	kor,rom	-0.976612545555662	-2.37540989436154	0.0196277890799844
868	kor,mol	-0.965276764664204	-2.35294330150912	0.0207798768957448
869	kor,ita	-0.999209917746716	-2.44638905926134	0.0163517343033277
870	kor,fre	-0.990005052235402	-2.41026223465231	0.0179526179542805
871	kor,ctl	-1.00304095170119	-2.46770686374517	0.0154680538898719
872	kor,spa	-0.986102769812566	-2.39875330195232	0.0184911555166966
873	kor,por	-0.993416186579698	-2.42168803907041	0.017431830537579
874	kor,glc	-1.00355482661018	-2.47109985194988	0.0153314160689415
875	kor,ben	-0.987593873184438	-2.40714484298446	0.0180970935056196
876	kor,pan	-0.961103391560909	-2.37044920359209	0.0198771794757472
877	kor,guj	-0.987348173109185	-2.40647457670748	0.0181282918685291
878	kor,hin	-0.9870773800324	-2.40499663067474	0.0181972539042426
879	kor,urd	-0.966256624156874	-2.37353513075168	0.0197217112509542
880	kor,krd	-0.974798850465988	-2.379707020696	0.0194140078390016
881	kor,prs	-0.986273438512951	-2.39902956461748	0.0184780618261035
882	kor,swe	-0.962921685235456	-2.28220542028258	0.0248080231730559
883	kor,eng	-0.992882810429614	-2.40727493025144	0.0180910439763294
884	kor,ger	-0.864441598072245	-2.06105504539388	0.0421513050428788
885	kor,dut	-1.18251512643699	-2.92129983929095	0.00439525034979483
886	kor,afr	-0.993687455898525	-2.40898763085255	0.0180115649063394
887	kor,lat	-0.966271845137054	-2.36541767814038	0.02013299961295
888	kor,lit	-0.979717211195777	-2.3835827297744	0.0192229684234858
889	kor,slo	-0.985038177801918	-2.41359495467905	0.0177992997550948
890	kor,mcd	-0.984595678650629	-2.39462136517149	0.0186879792408051
891	kor,bul	-0.979684685013622	-2.38600839453553	0.0191042553069213
892	kor,rus	-0.977208386722809	-2.38619484362995	0.0190951574243438
893	kor,ukr	-0.970714124238802	-2.3828657099506	0.0192581849704382
894	kor,cze	-0.982238985320352	-2.39041355469862	0.0188903297386337
895	kor,svk	-0.981610295066813	-2.38950645296249	0.018934205952291
896	kor,scr	-0.983977309674748	-2.39335726414264	0.0187485654229883
897	qcu,tha	-0.964929042642703	-2.3376658829938	0.0215971518949567
898	qcu,vie	-0.982055232460048	-2.36024286067244	0.0203991475837212
899	qcu,cic	-1.00700040396135	-2.4512728194863	0.016145399649539
900	qcu,swa	-0.991022041170442	-2.40349880987858	0.0182673814431535
901	qcu,bem	-1.00741533351256	-2.45275387236259	0.0160832877789541
902	qcu,lda	-1.02314286026061	-2.52606023108602	0.0132636705915348
903	qcu,yor	-1.04144707640276	-2.45164746099561	0.0161296678507548
904	qcu,igb	-0.986629024173306	-2.39236026904077	0.0187964728097631
905	qcu,ven	-0.954317410220289	-2.3279072515559	0.0221339655598249
906	qcu,fbf	-1.00010031337345	-2.42573084976347	0.0172508102426148
907	qcu,tsn	-0.989116217202353	-2.39811916769876	0.0185212420403653
908	qcu,tsw	-0.95956491594189	-2.33903891457641	0.0215225545406873
909	qcu,bam	-0.962851991333708	-2.26997698785961	0.0255701197003144
910	qcu,dyu	-0.954790587195499	-2.25153077944342	0.0267586700722042
911	qcu,dgb	-1.00320140890095	-2.4358415112998	0.0168054133732181
912	qcu,moo	-1.00860166913346	-2.45271411206085	0.0160849524394687
913	qcu,ewe	-1.0137379585593	-2.47005650317464	0.0153733169524743
914	qcu,akn	-1.01215997745588	-2.46442494456783	0.0156012543467462
915	qcu,ses	-0.983269287752045	-2.39419596533662	0.0187083484563007
916	qcu,zul	-0.982563618943469	-2.39416211124605	0.0187099703232143
917	qcu,swt	-0.985389581885831	-2.39740412327598	0.0185552195780256
918	qcu,xho	-0.98217068057384	-2.39374692869496	0.018729870878235
919	qcu,wly	-1.0667435607816	-2.61436952661699	0.0104617906323499
920	qcu,hau	-0.981788596683812	-2.369565529696	0.0199218986046992
921	qcu,gam	-1.10364240629504	-2.75710471218934	0.00704666466850268
922	qcu,heb	-0.94415169611728	-2.29961347857843	0.0237576372206942
923	qcu,anl	-0.902706956119422	-2.2380813091097	0.0276555731319648
924	qcu,mlt	-1.06560507855484	-2.54291414228043	0.0126818088890698
925	qcu,amr	-0.958161179561832	-2.32674721429433	0.022198556310164
926	qcu,aeg	-0.877751447622041	-2.20591353645291	0.0299083698429308
927	qcu,tig	-1.06004821425763	-2.58475292463956	0.0113354048916571
928	qcu,amh	-0.92687123383592	-2.21815948542342	0.0290325118469797
929	qcu,sod	-1.0138393987487	-2.41334917256914	0.0178105667348311
930	qcu,chh	-1.09141304127356	-2.69022863969968	0.0084950370223691
931	qcu,sid	-0.93345125400639	-2.24184160040202	0.0274021942253771
932	qcu,owc	-0.95191444241894	-2.28099648921699	0.024882464665493
933	qcu,jav	-0.973928708879358	-2.36661096079932	0.0200720662225739
934	qcu,mao	-0.998461271843551	-2.4195288024277	0.0175292041597176
935	qcu,sun	-0.974519013006677	-2.37015248320298	0.0198921853393675
936	qcu,mly	-1.00169709657696	-2.46825158948854	0.0154460442828474
937	qcu,ind	-0.970329432053833	-2.36261070308155	0.0202769814559027
938	qcu,bat	-0.9579808440606	-2.33135638687323	0.0219428985193556
939	qcu,tag	-0.940592011830378	-2.21230742952118	0.0294482248876445
940	qcu,uzb	-0.992814322089899	-2.41603835346876	0.0176876358965498
941	qcu,tur	-0.983647741638168	-2.39912450665631	0.0184735638767999
942	qcu,azi	-0.992184075154847	-2.40880014510312	0.0180202501344783
943	qcu,aze	-0.986965608607298	-2.40161945165247	0.0183557126061224
944	qcu,hun	-1.05148957116357	-2.50671362242527	0.013961078917117
945	qcu,fin	-1.06275029039554	-2.57858266722823	0.01152549702673
946	qcu,est	-1.03473760518152	-2.49853696884278	0.0142655966591799
947	qcu,mnd	-1.01330278054833	-2.46765711229306	0.0154700654915668
948	qcu,cnt	-0.945057304010031	-2.30413067443306	0.0234915650144965
949	qcu,knd	-0.990439379416415	-2.40108054888428	0.0183811114344596
950	qcu,tml	-0.986141264204144	-2.3904464917153	0.0188887382878461
951	qcu,rom	-0.984470691272558	-2.39029239658972	0.0188961848819245
952	qcu,mol	-0.972028627418422	-2.36576245573919	0.0201153771701135
953	qcu,ita	-1.00815621092426	-2.46346512734635	0.0156404030417274
954	qcu,fre	-0.998723567372775	-2.42681421058455	0.0172025874442851
955	qcu,ctl	-1.01200660894226	-2.48488329376453	0.0147873880417816
956	qcu,spa	-0.994595806031573	-2.41484028667221	0.0177423095934806
957	qcu,por	-1.00231278750025	-2.43860851083144	0.0166853229242554
958	qcu,glc	-1.01252259744466	-2.48828998405454	0.0146556207741116
959	qcu,ben	-0.995347283271779	-2.4219729450039	0.0174190183974539
960	qcu,pan	-0.968808114523213	-2.38525873187209	0.0191408743862348
961	qcu,guj	-0.995062909734728	-2.42122108372521	0.0174528475539146
962	qcu,hin	-0.99482728172939	-2.41979673909172	0.0175170949181091
963	qcu,urd	-0.974382458314499	-2.38912969501789	0.0189524562209278
964	qcu,krd	-0.983398837530131	-2.39616334059689	0.0186143107842203
965	qcu,prs	-0.994633881048371	-2.41500291520442	0.0177348792315303
966	qcu,swe	-0.971376345514772	-2.29827572431742	0.0238369421054623
967	qcu,eng	-1.00184607493976	-2.42401817348549	0.0173272911739222
968	qcu,ger	-0.870651085551994	-2.07297485551082	0.0410020673690553
969	qcu,dut	-1.18541772050968	-2.93057454590636	0.00427726336048819
970	qcu,afr	-1.00268333141085	-2.42578694598428	0.0172483103194036
971	qcu,lat	-0.9746670372749	-2.38145658390987	0.0193275614725723
972	qcu,lit	-0.988420395548774	-2.40017076752416	0.0184240609680182
973	qcu,slo	-0.991652515891141	-2.42631517693094	0.0172247855899596
974	qcu,mcd	-0.993203003883315	-2.41107836920809	0.0179149642258688
975	qcu,bul	-0.98832777532814	-2.40251560142232	0.018313545638603
976	qcu,rus	-0.986099725393645	-2.40325941344195	0.0182786121805659
977	qcu,ukr	-0.979363702532032	-2.3995226315184	0.0184547130213686
978	qcu,cze	-0.990983386335222	-2.4071393795825	0.0180973476130073
979	qcu,svk	-0.990365652467209	-2.40625471529508	0.0181385360097359
980	qcu,scr	-0.992639202464607	-2.40992144716815	0.0179683615985244
981	tha,vie	-0.976059228080334	-2.35097644147443	0.0208835351051074
982	tha,cic	-0.996269850433048	-2.43222678931099	0.0169634574443573
983	tha,swa	-0.980544384185795	-2.38493907357033	0.0191565078246593
984	tha,bem	-0.996658975671788	-2.433645121726	0.0169012872647033
985	tha,lda	-1.01263477987962	-2.50718117845592	0.0139438436442275
986	tha,yor	-1.02911320687608	-2.43034755887067	0.0170461444874682
987	tha,igb	-0.976174561366766	-2.37387908158687	0.0197044501287704
988	tha,ven	-0.945705454425729	-2.31305831096034	0.0229734302714658
989	tha,fbf	-0.989051325765123	-2.40604193500476	0.0181484551221555
990	tha,tsn	-0.978244973206142	-2.37873605876709	0.0194621313432825
991	tha,tsw	-0.950365653322139	-2.32286932685294	0.0224156878127731
992	tha,bam	-0.951382904447709	-2.25010574397496	0.0268524764228127
993	tha,dyu	-0.943478838556423	-2.23198275525735	0.0280708785245683
994	tha,dgb	-0.992104557485859	-2.41606917447028	0.017686231364699
995	tha,moo	-0.997420413761285	-2.43275570643687	0.0169402494516108
996	tha,ewe	-1.00240715824655	-2.44977302205262	0.0162085159301846
997	tha,akn	-1.0008332435953	-2.44416092357793	0.0164466509990788
998	tha,ses	-0.97157495932962	-2.3726958133039	0.0197638886261447
999	tha,zul	-0.970769896148055	-2.37241505707889	0.0197780150460746
1000	tha,swt	-0.973667431096965	-2.37588717832727	0.0196039415495825
1001	tha,xho	-0.97037145408537	-2.37197686614536	0.0198000807986295
1002	tha,wly	-1.05457883195576	-2.59274714350476	0.0110933296240285
1003	tha,hau	-0.972174110099378	-2.35318508677697	0.0207671657551623
1004	tha,gam	-1.09110285652434	-2.73432162253038	0.00751263150060428
1005	tha,heb	-0.932179132267692	-2.27727448038558	0.0251128882270113
1006	tha,anl	-0.890758600172331	-2.21506959147252	0.0292513646987728
1007	tha,mlt	-1.05316521712084	-2.52165814986507	0.0134195470776565
1008	tha,amr	-0.945790980314855	-2.30373291827746	0.0235148876748516
1009	tha,aeg	-0.866287053389368	-2.1834393996149	0.0315759662336123
1010	tha,tig	-1.04772548901203	-2.56286207980114	0.0120228764073927
1011	tha,amh	-0.914908946959906	-2.19698879311052	0.0305611509213872
1012	tha,sod	-1.00133969937123	-2.39104144462198	0.0188600118670152
1013	tha,chh	-1.07859465151278	-2.66708984147292	0.00905603259333881
1014	tha,sid	-0.920695995153139	-2.21826826612091	0.02902483323786
1015	tha,owc	-0.939095792219613	-2.25733227725769	0.0263797357741619
1016	tha,jav	-0.962684820034931	-2.34613558789318	0.0211406132570542
1017	tha,mao	-0.98820734022687	-2.40118181982639	0.0183763360862104
1018	tha,sun	-0.963299177359344	-2.34959533316481	0.0209565963270607
1019	tha,mly	-0.996505394588722	-2.45921455013298	0.0158148321658421
1020	tha,ind	-0.959446552321783	-2.34272581290133	0.0213233709802332
1021	tha,bat	-0.947557142544551	-2.31303681428623	0.0229746656612935
1022	tha,tag	-0.932485113342832	-2.20108905572575	0.0302597170557689
1023	tha,uzb	-0.983141010945289	-2.39830050264951	0.0185126341541384
1024	tha,tur	-0.972400753279	-2.37918507624855	0.0194398636680606
1025	tha,azi	-0.981866863768052	-2.39013618357037	0.0189037364861458
1026	tha,aze	-0.975731340441435	-2.38160900031888	0.0193200467544346
1027	tha,hun	-1.03827383329709	-2.48160233447941	0.0149152943876821
1028	tha,fin	-1.05362764684985	-2.56552181632546	0.0119373894089828
1029	tha,est	-1.02583420463449	-2.48519878237095	0.014775140829407
1030	tha,mnd	-1.00640638556327	-2.45659891318421	0.0159230313650257
1031	tha,cnt	-0.934682873323525	-2.28323380110532	0.0247448537022282
1032	tha,knd	-0.98012618347559	-2.38236588240259	0.0192827679747458
1033	tha,tml	-0.975734023905103	-2.37162852565836	0.0198176375852066
1034	tha,rom	-0.974538520232156	-2.37273927613411	0.0197617025681639
1035	tha,mol	-0.96363814011343	-2.35107135963237	0.020878522191098
1036	tha,ita	-0.996732335752645	-2.44296091879805	0.0164979737539656
1037	tha,fre	-0.987608353341691	-2.40698906930745	0.018104339915338
1038	tha,ctl	-1.0005606917843	-2.46427449072891	0.0156073852081955
1039	tha,spa	-0.98379048309791	-2.39564724913833	0.0186389384411085
1040	tha,por	-0.990954751135386	-2.41828990612366	0.0175852923995324
1041	tha,glc	-1.00107486274392	-2.46766884789782	0.0154695909644788
1042	tha,ben	-0.985555955981222	-2.40449139017113	0.01822088229218
1043	tha,pan	-0.959042559663731	-2.36773467033757	0.0200148351246827
1044	tha,guj	-0.985325354547149	-2.4038528032922	0.0182507859040976
1045	tha,hin	-0.985039459717074	-2.40235057267141	0.0183213043347087
1046	tha,urd	-0.964040129881473	-2.37052504229936	0.0198733457422252
1047	tha,krd	-0.972413586549253	-2.37638240706069	0.0195792246052433
1048	tha,prs	-0.983992937985736	-2.39591271673665	0.0186262668273492
1049	tha,swe	-0.960689289954881	-2.27913538005105	0.0249974492511781
1050	tha,eng	-0.990341008175322	-2.40383095613098	0.0182518097306181
1051	tha,ger	-0.863127959272444	-2.05961692002515	0.0422918161306735
1052	tha,dut	-1.18313164039932	-2.92132233143237	0.00439496062674939
1053	tha,afr	-0.991126454931386	-2.40550896233655	0.0181733217396041
1054	tha,lat	-0.963979804847975	-2.36229108870806	0.0202934336258669
1055	tha,lit	-0.977301205395104	-2.38022285650261	0.0193884846303394
1056	tha,slo	-0.983474014306175	-2.41182504040371	0.0178805769262999
1057	tha,mcd	-0.982219668146691	-2.39131564475875	0.0188467855988511
1058	tha,bul	-0.977287015957973	-2.38266957842835	0.0192678279805555
1059	tha,rus	-0.974709230519582	-2.38263426905779	0.019269564458014
1060	tha,ukr	-0.968298042980597	-2.37945297138487	0.0194265889920365
1061	tha,cze	-0.979804555909452	-2.38699325147315	0.0190562422189916
1062	tha,svk	-0.979170601943395	-2.38607581941979	0.0191009648293661
1063	tha,scr	-0.981578258114185	-2.39000589268475	0.0189100370219306
1064	vie,cic	-1.01715845593192	-2.45881723642529	0.0158312251070401
1065	vie,swa	-1.00099907241769	-2.41101023917788	0.0179181048258515
1066	vie,bem	-1.01761017581903	-2.4603622575902	0.0157675635990417
1067	vie,lda	-1.03290150597247	-2.53270649929012	0.0130314097090305
1068	vie,yor	-1.05284595265426	-2.46006697373056	0.0157797128412106
1069	vie,igb	-0.996610924547016	-2.39991630652846	0.0184360896917462
1070	vie,ven	-0.962958260480763	-2.33359226014003	0.0218198215263089
1071	vie,fbf	-1.01044734778809	-2.43372292209896	0.0168978829068036
1072	vie,tsn	-0.99934572685871	-2.40602589981918	0.0181492028250078
1073	vie,tsw	-0.968479471847206	-2.34509921057674	0.0211960139122571
1074	vie,bam	-0.973109042126099	-2.27672827469332	0.0251468604661951
1075	vie,dyu	-0.964861149727794	-2.2579941865327	0.0263368030601905
1076	vie,dgb	-1.01377970819115	-2.44420019457295	0.0164449738377666
1077	vie,moo	-1.01922100658875	-2.46108695531692	0.0157377818751223
1078	vie,ewe	-1.02449103958741	-2.47861030195851	0.0150327999329405
1079	vie,akn	-1.02292537577454	-2.47301421742175	0.0152548008593962
1080	vie,ses	-0.99383931619401	-2.40284336728727	0.0182981446556182
1081	vie,zul	-0.993187162817249	-2.40291914443461	0.0182945856981585
1082	vie,swt	-0.996014605343184	-2.40610066494504	0.0181457168445368
1083	vie,xho	-0.992789783777175	-2.40250510030795	0.0183140392530647
1084	vie,wly	-1.07858149835347	-2.62444812308616	0.0101786807084581
1085	vie,hau	-0.991581619001177	-2.37703013108123	0.0195469383615157
1086	vie,gam	-1.11551641592151	-2.76697724176633	0.00685306568950967
1087	vie,heb	-0.954495375670529	-2.30824801030857	0.0232513390592716
1088	vie,anl	-0.912477738130558	-2.24626699762878	0.027106608442619
1089	vie,mlt	-1.07879954820758	-2.55469622294147	0.0122887938250362
1090	vie,amr	-0.96893167528998	-2.33594258464966	0.0216911031109834
1091	vie,aeg	-0.886713181420659	-2.21301672798056	0.0293975627189177
1092	vie,tig	-1.07180046382166	-2.59477817762588	0.0110325756192491
1093	vie,amh	-0.936581379827575	-2.22406638748808	0.0286181187071284
1094	vie,sod	-1.02426383138109	-2.42051141010506	0.0174848322298636
1095	vie,chh	-1.10297548005199	-2.69972730794664	0.00827403258158681
1096	vie,sid	-0.943315371627022	-2.24789718989458	0.0269984300743057
1097	vie,owc	-0.96208494017601	-2.2875813341493	0.0244793638345704
1098	vie,jav	-0.983252394005183	-2.37202559146095	0.0197976260840169
1099	vie,mao	-1.00851492580438	-2.42691556987569	0.0171980818716791
1100	vie,sun	-0.983798963377811	-2.37562645982582	0.0196169651796796
1101	vie,mly	-1.00969985210861	-2.47384585194836	0.0152216247396066
1102	vie,ind	-0.979196877253227	-2.36738367625183	0.0200326958637852
1103	vie,bat	-0.966817863686279	-2.33581335391329	0.0216981630985457
1104	vie,tag	-0.950107020628098	-2.21997761576261	0.0289044068378223
1105	vie,uzb	-1.00057613857861	-2.41915389844502	0.0175461602481427
1106	vie,tur	-0.995061957046225	-2.41013217270507	0.0179586250848078
1107	vie,azi	-1.00127592268013	-2.41455439641389	0.0177553784034747
1108	vie,aze	-0.998060430418539	-2.41173209372322	0.0178848543000871
1109	vie,hun	-1.05894873235149	-2.51046506644311	0.013823328433401
1110	vie,fin	-1.07875747562064	-2.5961492362616	0.0109917334173927
1111	vie,est	-1.04852363548361	-2.51159293531223	0.0137821530387334
1112	vie,mnd	-1.02514568516514	-2.47950841652762	0.0149974416804688
1113	vie,cnt	-0.949501824285067	-2.29934856644862	0.0237733232681829
1114	vie,knd	-0.999387099424294	-2.40708602600744	0.0180998292993103
1115	vie,tml	-0.995672070430345	-2.39790283227444	0.0185315160402288
1116	vie,rom	-0.99399485312711	-2.3970716249426	0.0185710381369871
1117	vie,mol	-0.980299408131287	-2.37069921764919	0.0198645434628096
1118	vie,ita	-1.01925436719843	-2.47266417625114	0.0152687842769536
1119	vie,fre	-1.00946456226099	-2.43547031259214	0.016821582292436
1120	vie,ctl	-1.02316872486031	-2.49418665392276	0.0144300284468752
1121	vie,spa	-1.00503504089839	-2.42302700531954	0.0173716905378349
1122	vie,por	-1.01333657800986	-2.44771810223688	0.0162953514123775
1123	vie,glc	-1.02370058165498	-2.49762248062912	0.0143000220468202
1124	vie,ben	-1.00457989008058	-2.4281407032671	0.0171437060190574
1125	vie,pan	-0.977817846601887	-2.39145099888646	0.0188402597221205
1126	vie,guj	-1.00426524929414	-2.42734375325137	0.0171790600874
1127	vie,hin	-1.00408053722558	-2.42600280275667	0.0172386936936399
1128	vie,urd	-0.983900034508134	-2.39606784502047	0.0186188656076981
1129	vie,krd	-0.993578073566124	-2.40406130138108	0.0182410176006941
1130	vie,prs	-1.00456051471313	-2.42230469314844	0.0174041103534044
1131	vie,swe	-0.981607236218795	-2.30522183190454	0.0234276891177594
1132	vie,eng	-1.01200288580512	-2.43165054091496	0.0169887745335041
1133	vie,ger	-0.877311151661017	-2.07458512911249	0.040848902455394
1134	vie,dut	-1.19259040427635	-2.93461888737939	0.00422673369317716
1135	vie,afr	-1.01279281967936	-2.43333070721451	0.0169150515244735
1136	vie,lat	-0.984660601666083	-2.38920285613013	0.0189489110516786
1137	vie,lit	-0.998749641644127	-2.40825171265219	0.0180456775346055
1138	vie,slo	-0.999762755928103	-2.43079760253886	0.017026309678884
1139	vie,mcd	-1.00345046332375	-2.41893320377874	0.0175561486188689
1140	vie,bul	-0.998614254296601	-2.41051050250341	0.0179411562518368
1141	vie,rus	-0.996603117694851	-2.41167012227173	0.0178877067109553
1142	vie,ukr	-0.98946852261484	-2.40737696875984	0.0180863000758836
1143	vie,cze	-1.00138251473926	-2.41528295728777	0.0177220908385824
1144	vie,svk	-1.00077406550116	-2.41442403049023	0.0177613406253379
1145	vie,scr	-1.00294890650499	-2.41788827718962	0.0176035095377707
1146	cic,swa	-1.02214352217752	-2.49680281792226	0.0143309410690096
1147	cic,bem	-1.03872026155187	-2.54840589800265	0.012497234220292
1148	cic,lda	-1.0548982410702	-2.62576121977695	0.0101423105598113
1149	cic,yor	-1.06504224541354	-2.52875312555973	0.0131691199177121
1150	cic,igb	-1.01759555839571	-2.48504967400155	0.0147809280572632
1151	cic,ven	-0.987096232314063	-2.42329121251154	0.0173598454778026
1152	cic,fbf	-1.03038530058455	-2.51781961857357	0.0135568094155593
1153	cic,tsn	-1.01932465050034	-2.48910054622346	0.0146244244225999
1154	cic,tsw	-0.991270272950782	-2.43192564882894	0.0169766836492124
1155	cic,bam	-0.990478076150665	-2.35477993702864	0.0206834937290034
1156	cic,dyu	-0.982819921398176	-2.33721724491558	0.0216215761256903
1157	cic,dgb	-1.03383672803516	-2.52911908204854	0.0131563176231039
1158	cic,moo	-1.03925962309395	-2.54662744837309	0.0125567404140461
1159	cic,ewe	-1.04438121019864	-2.56453923059127	0.0119689068343026
1160	cic,akn	-1.04277751775468	-2.55864516565828	0.0121595439171167
1161	cic,ses	-1.01088760982174	-2.47787773050964	0.0150616960994675
1162	cic,zul	-1.00991602655506	-2.47713222194822	0.0150911536139513
1163	cic,swt	-1.01310544923868	-2.4814588937421	0.0149209088823416
1164	cic,xho	-1.00947807105548	-2.47658171090216	0.0151129392258496
1165	cic,wly	-1.0953021787061	-2.70592907875165	0.00813257190557312
1166	cic,hau	-1.01444429883234	-2.46670311511561	0.0155086837795305
1167	cic,gam	-1.13084413141349	-2.84810960190103	0.00543691159975131
1168	cic,heb	-0.971986787954338	-2.3839599684157	0.019204463264672
1169	cic,anl	-0.929898575907385	-2.32088034052189	0.0225277820954197
1170	cic,mlt	-1.09366047371573	-2.6312253046862	0.00999222608933685
1171	cic,amr	-0.985571405939036	-2.41032062696294	0.0179499215888915
1172	cic,aeg	-0.904912732399805	-2.28884865638864	0.0244024463203645
1173	cic,tig	-1.0879937295644	-2.67435367089293	0.00887640281842653
1174	cic,amh	-0.955998639786191	-2.30598368238386	0.0233831816085251
1175	cic,sod	-1.03993657837787	-2.49515309571717	0.0143933530901549
1176	cic,chh	-1.11754176834258	-2.77754031923739	0.00665131458686909
1177	cic,sid	-0.960672017668198	-2.32424218844852	0.0223386045732906
1178	cic,owc	-0.978780648088183	-2.36263427786966	0.0202757684107539
1179	cic,jav	-1.00205325195317	-2.45256597769595	0.0160911557957663
1180	cic,mao	-1.02809387190488	-2.50852446498488	0.0138944329538936
1181	cic,sun	-1.00262754640613	-2.45593807636105	0.0159504722237473
1182	cic,mly	-1.03982832196263	-2.57447375828111	0.0116536737083481
1183	cic,ind	-0.998817680536134	-2.44932133217347	0.0162275676271896
1184	cic,bat	-0.987918507355703	-2.42231677543706	0.0174035676161903
1185	cic,tag	-0.980593740586145	-2.32836913249441	0.0221082943640937
1186	cic,uzb	-1.02325818120291	-2.50711028072379	0.0139464558814718
1187	cic,tur	-1.01216687328783	-2.48684535229635	0.0147113686262903
1188	cic,azi	-1.02192598665851	-2.49847238038209	0.0142680256136455
1189	cic,aze	-1.01556450356895	-2.48929502412254	0.0146169483498843
1190	cic,hun	-1.07384542024485	-2.58146447481928	0.011436359783001
1191	cic,fin	-1.09687326503632	-2.68168597650168	0.00869836664959076
1192	cic,est	-1.0688697802186	-2.60006849608514	0.0108757353936253
1193	cic,mnd	-1.04957240246976	-2.57090547688262	0.0117660270115802
1194	cic,cnt	-0.970282971243801	-2.37903093023286	0.0194475055254999
1195	cic,knd	-1.02058640499316	-2.49172116848475	0.0145239705392194
1196	cic,tml	-1.01617273380784	-2.48071154796558	0.0149501917957206
1197	cic,rom	-1.0151202052004	-2.48225249031352	0.014889869988351
1198	cic,mol	-1.00473656814582	-2.46177710302433	0.0157094667647434
1199	cic,ita	-1.03709453717922	-2.5528773439541	0.0123487413151681
1200	cic,fre	-1.02805996761231	-2.51640840266239	0.0136075893355659
1201	cic,ctl	-1.0408855383801	-2.57467279412041	0.0116474353149283
1202	cic,spa	-1.02430551212991	-2.50511012139156	0.0140203332273986
1203	cic,por	-1.03139789163449	-2.52783456078067	0.0132013035058945
1204	cic,glc	-1.04140135400754	-2.57816858392105	0.0115383564136973
1205	cic,ben	-1.02586903283313	-2.51371282065206	0.0137050596716844
1206	cic,pan	-0.998802170384918	-2.4763324131253	0.015122814053235
1207	cic,guj	-1.02566930643734	-2.5131435480533	0.0137257241576953
1208	cic,hin	-1.0253775058811	-2.5115937861682	0.0137821220179222
1209	cic,urd	-1.00379194526018	-2.47875427496795	0.01502712677979
1210	cic,krd	-1.01228665891635	-2.48436915727686	0.0148073662170022
1211	cic,prs	-1.02406546917197	-2.50427966754053	0.0140511096643159
1212	cic,swe	-1.00356895170086	-2.39071829245937	0.0188756099687243
1213	cic,eng	-1.02974456629422	-2.51144374128371	0.0137875933770739
1214	cic,ger	-0.907889169151335	-2.1744119331659	0.0322682982399854
1215	cic,dut	-1.23837623129674	-3.05453237240728	0.00295676405557723
1216	cic,afr	-1.03040135276441	-2.51288352748408	0.0137351721572367
1217	cic,lat	-1.00406867559326	-2.47100869480706	0.0153350728609657
1218	cic,lit	-1.0172969667663	-2.48833876374513	0.0146537416904631
1219	cic,slo	-1.0245707260563	-2.5232533969798	0.013362870693175
1220	cic,mcd	-1.0222349761025	-2.49942950300063	0.014232069401905
1221	cic,bul	-1.01723886774609	-2.49069382232858	0.0145632769135265
1222	cic,rus	-1.01443981830594	-2.49026790778532	0.0145796003853968
1223	cic,ukr	-1.00786699707487	-2.48715584861246	0.0146993706740814
1224	cic,cze	-1.01972997254215	-2.49488492707971	0.0144035213958328
1225	cic,svk	-1.01908117645186	-2.49394502095334	0.0144392112222637
1226	cic,scr	-1.02156103524578	-2.49802672123312	0.0142847954636359
1227	swa,bem	-1.02255568378897	-2.49827280563057	0.0142755332915057
1228	swa,lda	-1.03949676279047	-2.57525171008036	0.0116293074294308
1229	swa,yor	-1.05276943821357	-2.49026216485238	0.0145798205992992
1230	swa,igb	-1.00087218091585	-2.43514429544982	0.0168357946111478
1231	swa,ven	-0.970244959519325	-2.37404584230062	0.0196960860952156
1232	swa,fbf	-1.01395064923403	-2.46798609839187	0.015456767930299
1233	swa,tsn	-1.00286897500896	-2.4398023308076	0.016633746928897
1234	swa,tsw	-0.974647135328945	-2.38315157763048	0.0192441376675244
1235	swa,bam	-0.977303624857954	-2.31435369347649	0.022899094260169
1236	swa,dyu	-0.969610477560154	-2.29671627119459	0.0239296843331977
1237	swa,dgb	-1.01732407845724	-2.47879113714649	0.0150256745603653
1238	swa,moo	-1.02279331039191	-2.49600953216191	0.0143609221754907
1239	swa,ewe	-1.02792631371879	-2.5135238762251	0.0137119152192309
1240	swa,akn	-1.02630936670619	-2.50774018875134	0.0139232622027979
1241	swa,ses	-0.994686942246191	-2.42980478327137	0.0170700936924674
1242	swa,zul	-0.993745880888155	-2.42917875044746	0.0170977537690637
1243	swa,swt	-0.996966761982803	-2.43344937626167	0.0169098553238719
1244	swa,xho	-0.993303854139285	-2.42863495505071	0.017121812773933
1245	swa,wly	-1.07942500410521	-2.65591603968886	0.00933880067516009
1246	swa,hau	-0.998367022811517	-2.41848496241234	0.0175764510723048
1247	swa,gam	-1.11506658902606	-2.79648920819513	0.00630294799713815
1248	swa,heb	-0.956435954606753	-2.33709981582354	0.0216279730978381
1249	swa,anl	-0.914444083282736	-2.27376124139981	0.0253321077812199
1250	swa,mlt	-1.07770232717037	-2.58260593880537	0.0114012254579992
1251	swa,amr	-0.970050024915781	-2.36351227263416	0.0202306368325783
1252	swa,aeg	-0.889479033117585	-2.2413272226906	0.027436733794882
1253	swa,tig	-1.07224203393886	-2.62509526127927	0.0101607415514742
1254	swa,amh	-0.939947283117489	-2.2585953158757	0.0262978658416105
1255	swa,sod	-1.02431274314987	-2.4482974465415	0.0162708278890218
1256	swa,chh	-1.1019769823343	-2.72757059542339	0.00765600392152312
1257	swa,sid	-0.944900640703685	-2.27745230927309	0.0251018365597672
1258	swa,owc	-0.963069184662314	-2.31595301862809	0.0228076094414863
1259	swa,jav	-0.986551104961868	-2.40553139660879	0.0181722744248004
1260	swa,mao	-1.01250444406725	-2.46133662355924	0.0157275333202104
1261	swa,sun	-0.98714753289745	-2.40893960454349	0.01801378935735
1262	swa,mly	-1.02352787686501	-2.52511538727924	0.0132969894546008
1263	swa,ind	-0.983318494423706	-2.40225945101938	0.0183255896003568
1264	swa,bat	-0.972190691096976	-2.37467210075476	0.0196647036751079
1265	swa,tag	-0.963038406776603	-2.27765520360378	0.025089232358987
1266	swa,uzb	-1.00753693212627	-2.45944784641451	0.0158052135648928
1267	swa,tur	-0.996745109531011	-2.43973185575831	0.0166367876694798
1268	swa,azi	-1.00630546665641	-2.45114089626797	0.0161509425800939
1269	swa,aze	-1.00010875549127	-2.44220663035274	0.0165303069034126
1270	swa,hun	-1.05857168740332	-2.5349624865805	0.0129534070692247
1271	swa,fin	-1.08036890168865	-2.63084088967174	0.0100027188638403
1272	swa,est	-1.05241473191958	-2.55010945822913	0.0124404719442538
1273	swa,mnd	-1.03334885714117	-2.52200043272355	0.013407368192398
1274	swa,cnt	-0.955137584816826	-2.33353905651843	0.021822743092295
1275	swa,knd	-1.00487485952879	-2.44426305230617	0.0164422896665098
1276	swa,tml	-1.0005092859169	-2.43344082923497	0.0169102295277449
1277	swa,rom	-0.999441009236126	-2.43481717229878	0.0168500659128532
1278	swa,mol	-0.988943682365228	-2.41417739319975	0.0177726253401468
1279	swa,ita	-1.02145213765126	-2.50471980549106	0.0140347907079316
1280	swa,fre	-1.01242174479713	-2.46876090322453	0.0154254908452992
1281	swa,ctl	-1.02522883395375	-2.52611257976376	0.0132618267692131
1282	swa,spa	-1.00865420703727	-2.45755030564776	0.0158835994581839
1283	swa,por	-1.01576170798374	-2.48005000083703	0.0149761558293461
1284	swa,glc	-1.02574084195002	-2.52953504485996	0.0131417795368444
1285	swa,ben	-1.01021199753666	-2.46612006264046	0.015532328475328
1286	swa,pan	-0.983230769417682	-2.42852148260096	0.0171268369130465
1287	swa,guj	-1.01000727801602	-2.46554529828949	0.0155556686165583
1288	swa,hin	-1.00972069635393	-2.46402646184915	0.0156174968708198
1289	swa,urd	-0.988250468224916	-2.43117288226441	0.0170097856903428
1290	swa,krd	-0.99675807965766	-2.43706102475082	0.0167523905783546
1291	swa,prs	-1.00848415103318	-2.45695686333154	0.0159081853214698
1292	swa,swe	-0.987005501254197	-2.3425762416469	0.0213314196532413
1293	swa,eng	-1.01425618096963	-2.46421822571245	0.0156096785115938
1294	swa,ger	-0.890944107340278	-2.1262754868578	0.0361874756379487
1295	swa,dut	-1.2204657776559	-2.99952135793854	0.00348760877022666
1296	swa,afr	-1.01493286566458	-2.46569662291825	0.0155495205564566
1297	swa,lat	-0.988475269528952	-2.4234636375738	0.0173521191199988
1298	swa,lit	-1.00174494667145	-2.44109470488543	0.016578073607321
1299	swa,slo	-1.00873148163702	-2.47504108398908	0.015174056845588
1300	swa,mcd	-1.00668091412785	-2.45218396401336	0.0161071630769537
1301	swa,bul	-1.00170340129096	-2.44345221659645	0.0164769442779035
1302	swa,rus	-0.998952112814746	-2.44300011900888	0.0164962949516065
1303	swa,ukr	-0.99238420146532	-2.4396725456295	0.0166393470690627
1304	swa,cze	-1.00420296579832	-2.44768080718546	0.0162969312345648
1305	swa,svk	-1.00355776026394	-2.44673948050593	0.0163368512570673
1306	swa,scr	-1.00601748342787	-2.45080371318603	0.01616511750527
1307	bem,lda	-1.05524485632143	-2.62718120733424	0.0101031121529805
1308	bem,yor	-1.06529535154009	-2.5298387705306	0.0131311733119394
1309	bem,igb	-1.01800944235651	-2.48651682229799	0.0147240729742667
1310	bem,ven	-0.987542230449719	-2.42481249107913	0.0172917827782164
1311	bem,fbf	-1.03078299574079	-2.51926597417157	0.0135049417153898
1312	bem,tsn	-1.01972706125953	-2.49054005835301	0.0145691681349456
1313	bem,tsw	-0.991702604851845	-2.43341456188089	0.0169113796049837
1314	bem,bam	-0.990760419709631	-2.35590856773873	0.0206244620480084
1315	bem,dyu	-0.98310383612653	-2.33834817858169	0.0215600539526681
1316	bem,dgb	-1.03423371769843	-2.53057154558054	0.0131056161752689
1317	bem,moo	-1.03965303672876	-2.54808369058907	0.0125079962838585
1318	bem,ewe	-1.04477141003469	-2.56600034656602	0.011922067170722
1319	bem,akn	-1.04316858318291	-2.56010381986331	0.0121121123471449
1320	bem,ses	-1.01127647828357	-2.47926366572319	0.0150070699891977
1321	bem,zul	-1.01030317721967	-2.4785123840049	0.0150366594152202
1322	bem,swt	-1.01349165421752	-2.48284057034222	0.0148669065088507
1323	bem,xho	-1.00986539792223	-2.47796185553824	0.0150583752752217
1324	bem,wly	-1.09566040542413	-2.70733011570082	0.0081009209057429
1325	bem,hau	-1.01484171213039	-2.46813085113534	0.0154509202895908
1326	bem,gam	-1.13119281766952	-2.84954869060364	0.00541441275091628
1327	bem,heb	-0.972353044427286	-2.38529825403749	0.0191389422745266
1328	bem,anl	-0.930264004723768	-2.32222949559352	0.0224516932038245
1329	bem,mlt	-1.09402799391912	-2.6326101421812	0.00995450891353352
1330	bem,amr	-0.985931880848978	-2.41164496161401	0.0178888649168314
1331	bem,aeg	-0.905284306352152	-2.29022957329153	0.0243188768807357
1332	bem,tig	-1.08835111247238	-2.67574141213999	0.00884245521893327
1333	bem,amh	-0.956374369945862	-2.30732267501312	0.0233051380707835
1334	bem,sod	-1.0403030449274	-2.49650549883043	0.014342171239459
1335	bem,chh	-1.11788988992324	-2.77894810855419	0.00662484012263654
1336	bem,sid	-0.961033617108891	-2.32554496442724	0.0222656732318247
1337	bem,owc	-0.979141072151169	-2.36393876098233	0.0202087462138779
1338	bem,jav	-1.00241806630195	-2.45391039656654	0.0160349344282612
1339	bem,mao	-1.028476038569	-2.50991909737411	0.0138432998978167
1340	bem,sun	-1.00299195964078	-2.45728215464459	0.0158947045407011
1341	bem,mly	-1.04029956557623	-2.57612914471342	0.0116018803859615
1342	bem,ind	-0.999185053568772	-2.45067396411305	0.0161705750201559
1343	bem,bat	-0.988293035986288	-2.42368633850999	0.0173421444394946
1344	bem,tag	-0.981048764239588	-2.32991857509624	0.0220223690121817
1345	bem,uzb	-1.02365336209738	-2.50854484416386	0.013893684549267
1346	bem,tur	-1.01253136175599	-2.48820567824746	0.0146588688983405
1347	bem,azi	-1.02230801271725	-2.49986828519837	0.0142156128600647
1348	bem,aze	-1.01593014424266	-2.49065369491524	0.0145648141254392
1349	bem,hun	-1.07420165415303	-2.58283626553512	0.0113941478088057
1350	bem,fin	-1.09727213208844	-2.68316572212941	0.00866283265936795
1351	bem,est	-1.06927473972268	-2.60153709716425	0.010832554960552
1352	bem,mnd	-1.05001080456407	-2.57245537513632	0.0117171064442207
1353	bem,cnt	-0.97066510599732	-2.38039837035923	0.0193798071207272
1354	bem,knd	-1.02097250177259	-2.49312645822122	0.0144703579975594
1355	bem,tml	-1.01655706030755	-2.4821107020929	0.0148954113170567
1356	bem,rom	-1.01550571023145	-2.48365540976974	0.0148351409031135
1357	bem,mol	-1.00514375981219	-2.46323595127646	0.0156497635796518
1358	bem,ita	-1.03745855947896	-2.55424651034029	0.0123035912319026
1359	bem,fre	-1.0284291911123	-2.51777569293046	0.0135583874266383
1360	bem,ctl	-1.0412482684734	-2.57605032437773	0.0116043417820833
1361	bem,spa	-1.024678839236	-2.50648496293695	0.0139695148304092
1362	bem,por	-1.03176374301763	-2.52919679330851	0.0131536004822544
1363	bem,glc	-1.04176388033485	-2.57954757338597	0.0114955819455963
1364	bem,ben	-1.02625609216821	-2.51512919729871	0.0136537666204474
1365	bem,pan	-0.999184955645462	-2.47775107812345	0.0150666969221319
1366	bem,guj	-1.0260569613703	-2.51456130096201	0.0136743118373284
1367	bem,hin	-1.0257642992815	-2.51300846151093	0.0137306318778148
1368	bem,urd	-1.00416843622841	-2.48014971075062	0.0149722398875764
1369	bem,krd	-1.01265665393838	-2.48573785294302	0.0147542352311928
1370	bem,prs	-1.02444119706842	-2.50566123037663	0.0139999426497135
1371	bem,swe	-1.00397351981682	-2.39211883868209	0.0188080903248034
1372	bem,eng	-1.03011174975143	-2.51281406415688	0.0137376971358687
1373	bem,ger	-0.908340911900603	-2.17589163836043	0.0321539189432777
1374	bem,dut	-1.23889573402816	-3.05640837772426	0.00294005724447004
1375	bem,afr	-1.03076795440036	-2.5142534292058	0.0136854615466016
1376	bem,lat	-1.00444379071625	-2.47239337542262	0.0152796100764985
1377	bem,lit	-1.01766689382099	-2.48970360783481	0.0146012528278371
1378	bem,slo	-1.02498098286717	-2.52473976028578	0.0133102564012397
1379	bem,mcd	-1.02260615931282	-2.5007975100725	0.0141808185755617
1380	bem,bul	-1.01760839691011	-2.49205846158035	0.0145110864181975
1381	bem,rus	-1.01480444967465	-2.49162369795344	0.0145276956852863
1382	bem,ukr	-1.00823454517448	-2.48852774438945	0.0146464638456449
1383	bem,cze	-1.02009810420415	-2.49624516780854	0.0143520107956764
1384	bem,svk	-1.01944898898831	-2.49530469944261	0.014387607491779
1385	bem,scr	-1.02193101906546	-2.49939145698514	0.014233497123681
1386	lda,yor	-1.07758282777843	-2.59405608976541	0.0110541408096056
1387	lda,igb	-1.03493701641231	-2.56299314656183	0.012018650882869
1388	lda,ven	-1.00387707014106	-2.49868794461378	0.014259920415296
1389	lda,fbf	-1.04759833978407	-2.59648063711376	0.0109818818970058
1390	lda,tsn	-1.03648204756799	-2.56662941693898	0.0119019516988249
1391	lda,tsw	-1.00800345502601	-2.50731610518828	0.0139388734620315
1392	lda,bam	-1.00345265294586	-2.41939575681539	0.0175352198500002
1393	lda,dyu	-0.995744857342458	-2.401557459157	0.0183586327612334
1394	lda,dgb	-1.05110465439404	-2.6084262083726	0.0106320589429158
1395	lda,moo	-1.05649706275979	-2.62661222901866	0.0101188021652972
1396	lda,ewe	-1.06164656675462	-2.64538338391558	0.00961265033505334
1397	lda,akn	-1.0600577921723	-2.63924459149109	0.00977559639315469
1398	lda,ses	-1.0281959003984	-2.55509285655591	0.0122757562394441
1399	lda,zul	-1.0272382683972	-2.55434436853949	0.012300369926731
1400	lda,swt	-1.03032563498185	-2.55854628819303	0.0121627651975948
1401	lda,xho	-1.02681241475689	-2.5538106941004	0.0123179466981522
1402	lda,wly	-1.11190870983051	-2.78687530493636	0.00647755341597638
1403	lda,hau	-1.03038788532018	-2.54081388317555	0.0127530432753761
1404	lda,gam	-1.14753540375095	-2.93406720976931	0.00423359374086353
1405	lda,heb	-0.988487217033313	-2.45913318501223	0.0158181880090004
1406	lda,anl	-0.946398068541793	-2.39720229393763	0.018564820148769
1407	lda,mlt	-1.11083956704342	-2.71039758920808	0.00803201424312391
1408	lda,amr	-1.00218155870754	-2.48574728127555	0.0147538698286469
1409	lda,aeg	-0.921300102984509	-2.36609894815219	0.0200981913991456
1410	lda,tig	-1.104625735111	-2.7542829221816	0.00710290979303361
1411	lda,amh	-0.972907440871008	-2.37966024873159	0.0194163235592283
1412	lda,sod	-1.05711823465433	-2.57199243403252	0.0117316993473721
1413	lda,chh	-1.13432446405392	-2.86088682401426	0.0052401177263303
1414	lda,sid	-0.977747947419611	-2.39889169153643	0.0184845953999806
1415	lda,owc	-0.99588857033325	-2.43772591184684	0.0167235451182013
1416	lda,jav	-1.01842420412655	-2.52797853625647	0.0131962543961534
1417	lda,mao	-1.04417932411077	-2.58398013465058	0.0113590568600032
1418	lda,sun	-1.01895890943295	-2.53139225531208	0.0130770452161574
1419	lda,mly	-1.05487559364524	-2.65117974838051	0.00946105703149738
1420	lda,ind	-1.01507395456652	-2.52464280998852	0.0133136825649741
1421	lda,bat	-1.00410791195077	-2.49700457182547	0.0143233250244749
1422	lda,tag	-0.996796282378449	-2.39965850821382	0.0184482832996758
1423	lda,uzb	-1.0391691407822	-2.58272267952669	0.0113976376675964
1424	lda,tur	-1.0284258397192	-2.56263215934277	0.0120302921578915
1425	lda,azi	-1.03794593053979	-2.57369254490422	0.0116781884647289
1426	lda,aze	-1.031809569327	-2.56485651584658	0.0119587214024588
1427	lda,hun	-1.09157639155783	-2.66163666422127	0.00919304729519885
1428	lda,fin	-1.11279720490776	-2.75938322073362	0.00700154544823087
1429	lda,est	-1.08471934429205	-2.67596235484043	0.00883706130409379
1430	lda,mnd	-1.06485421208066	-2.64637322998589	0.0095866078573755
1431	lda,cnt	-0.98670446553068	-2.45473990453793	0.0160003334095584
1432	lda,knd	-1.03671586311584	-2.56708475840593	0.0118874105603627
1433	lda,tml	-1.03232060656408	-2.55589699247028	0.0122493620288477
1434	lda,rom	-1.03098895876381	-2.5567562902965	0.012221213734075
1435	lda,mol	-1.02026583176527	-2.53564388664861	0.0129299297904142
1436	lda,ita	-1.0533429845407	-2.62990239663696	0.0100283773565216
1437	lda,fre	-1.04422353200996	-2.59205107907501	0.0111142202966987
1438	lda,ctl	-1.05713535924561	-2.65261205093963	0.0094239332827649
1439	lda,spa	-1.04038607750228	-2.58032379455798	0.0114715675442127
1440	lda,por	-1.0476249050246	-2.60391388221734	0.0107629998459768
1441	lda,glc	-1.05765020445226	-2.65626103392896	0.0093299516769447
1442	lda,ben	-1.0417235507478	-2.58902051095595	0.0112055900105346
1443	lda,pan	-1.01465413792208	-2.55235195452411	0.0123661063001971
1444	lda,guj	-1.04151123529969	-2.58841225355405	0.0112240100907474
1445	lda,hin	-1.04123183155662	-2.58681322751847	0.0112725644264073
1446	lda,urd	-1.01977225725241	-2.5545646787119	0.0122931205157445
1447	lda,krd	-1.02842470578026	-2.55983839949007	0.0121207306893904
1448	lda,prs	-1.04012273245333	-2.5795413742902	0.0114957739129992
1449	lda,swe	-1.02033255267011	-2.46507230723084	0.0155748994536561
1450	lda,eng	-1.04611776350091	-2.58719324732344	0.0112610080031261
1451	lda,ger	-0.923891329257983	-2.24462663318596	0.0272158455092273
1452	lda,dut	-1.25380930439532	-3.14298597043744	0.00225783618350692
1453	lda,afr	-1.04679224892965	-2.58869042373522	0.0112155827727765
1454	lda,lat	-1.02013561304235	-2.54646891091295	0.0125620573720021
1455	lda,lit	-1.03349268212539	-2.56362681521444	0.0119982406019038
1456	lda,slo	-1.04006392731366	-2.59872456234822	0.0109153865057526
1457	lda,mcd	-1.03836915847735	-2.57471565298792	0.0116460923807629
1458	lda,bul	-1.03339037227016	-2.5660090923208	0.0119217873021474
1459	lda,rus	-1.03067891637742	-2.56604287852309	0.0119207061822131
1460	lda,ukr	-1.02402096260471	-2.56333601610419	0.012007603274756
1461	lda,cze	-1.03591385359055	-2.57024874390054	0.011786811441644
1462	lda,svk	-1.03526930341378	-2.56932931082519	0.0118159654719978
1463	lda,scr	-1.0377139856878	-2.57333031020298	0.0116895712925225
1464	yor,igb	-1.04926828295819	-2.48203862781249	0.0148982288124888
1465	yor,ven	-1.02464343974933	-2.43694441531588	0.0167574541357705
1466	yor,fbf	-1.05948442284568	-2.50715817935282	0.0139446910014067
1467	yor,tsn	-1.05064240098256	-2.48511022483211	0.0147785776998617
1468	yor,tsw	-1.02823635967619	-2.44384232835834	0.0164602630129255
1469	yor,bam	-1.02693860674863	-2.34858099182795	0.0210103995421061
1470	yor,dyu	-1.01821317783557	-2.32913562742124	0.0220657509081176
1471	yor,dgb	-1.0616427349585	-2.51495923468392	0.0136599125788192
1472	yor,moo	-1.06578807493819	-2.52864628186358	0.0131728597532416
1473	yor,ewe	-1.06966222888117	-2.54287853662845	0.0126830135350128
1474	yor,akn	-1.06843656815399	-2.53815869169529	0.0128436143710624
1475	yor,ses	-1.04532968838426	-2.48256477967851	0.0148776716912697
1476	yor,zul	-1.04466400111001	-2.48274581967413	0.0148706042090215
1477	yor,swt	-1.04698532888958	-2.48453309338797	0.0148009934083489
1478	yor,xho	-1.04434552274973	-2.48254068893961	0.0148786123780078
1479	yor,wly	-1.12966740140064	-2.70140109480626	0.00823563509985691
1480	yor,hau	-1.0465024705605	-2.46188096761267	0.0157052093949818
1481	yor,gam	-1.16769994661176	-2.84630943910873	0.00546517628751278
1482	yor,heb	-1.00151841616515	-2.37696598620311	0.0195501335961774
1483	yor,anl	-0.957859071125158	-2.31276467544031	0.0229903102487205
1484	yor,mlt	-1.13094390610033	-2.6306225503137	0.0100086829724088
1485	yor,amr	-1.01536572576028	-2.40323990481296	0.0182795276540796
1486	yor,aeg	-0.932541908480202	-2.28108087806306	0.0248772619364121
1487	yor,tig	-1.12277196871835	-2.67092217657934	0.00896085437357186
1488	yor,amh	-0.98422405226144	-2.29520460770091	0.0240198879507846
1489	yor,sod	-1.07599465538987	-2.49502550952441	0.014398190046949
1490	yor,chh	-1.15505345330943	-2.77758811664004	0.00665041413988399
1491	yor,sid	-0.988957572886918	-2.31397581637713	0.0229207569062023
1492	yor,owc	-1.00851719922799	-2.35429698858807	0.0207087994832153
1493	yor,jav	-1.03274377749592	-2.44628776807426	0.0163560385850485
1494	yor,mao	-1.06166018152915	-2.50664725891802	0.0139635267888875
1495	yor,sun	-1.03344403696382	-2.4499670048632	0.0162003401203011
1496	yor,mly	-1.07898298059336	-2.58268334209368	0.0113988465103661
1497	yor,ind	-1.02966365594464	-2.44351283354034	0.0164743512939269
1498	yor,bat	-1.01754570509279	-2.41423397886145	0.0177700357388304
1499	yor,tag	-1.01242999485307	-2.32106094655283	0.0225175831867564
1500	yor,uzb	-1.05726482082565	-2.50628207176887	0.0139770039049023
1501	yor,tur	-1.04371708241314	-2.48217305542278	0.0148929742136824
1502	yor,azi	-1.05481309515099	-2.49573308479632	0.0143713833161222
1503	yor,aze	-1.04716394563127	-2.48457080471247	0.014799527776021
1504	yor,hun	-1.11622880880611	-2.59137851789204	0.0111344393137256
1505	yor,fin	-1.13030130106447	-2.67499833462311	0.00886061805040143
1506	yor,est	-1.10163159907203	-2.59350728827017	0.0110705562463706
1507	yor,mnd	-1.08620438328255	-2.57375916543687	0.0116760960761514
1508	yor,cnt	-1.00347864525576	-2.37915399659857	0.0194414042408807
1509	yor,knd	-1.05370158401266	-2.48938580941656	0.0146134595760795
1510	yor,tml	-1.04912050795117	-2.47834561048578	0.0150432349144589
1511	yor,rom	-1.04739387102304	-2.47858618561979	0.0150337504074601
1512	yor,mol	-1.03799153405086	-2.4603034489862	0.0157699825696181
1513	yor,ita	-1.0686853933245	-2.54693543082832	0.0125464172258754
1514	yor,fre	-1.05953962326146	-2.51074731094903	0.0138130141165098
1515	yor,ctl	-1.07263550969489	-2.56877221550359	0.0118336618536303
1516	yor,spa	-1.05592032860294	-2.49985694850793	0.0142160378281828
1517	yor,por	-1.06271971229115	-2.52172982300155	0.0134169960285659
1518	yor,glc	-1.07316161658679	-2.57224906987876	0.011723607608457
1519	yor,ben	-1.059322764596	-2.51174936399887	0.0137764509590998
1520	yor,pan	-1.0309723797803	-2.4730708268842	0.0152525405059523
1521	yor,guj	-1.05913807701882	-2.51121332765908	0.0137959991635709
1522	yor,hin	-1.05874673360977	-2.50949717157208	0.0138587516147028
1523	yor,urd	-1.03560841943437	-2.47469405779291	0.0151878540817259
1524	yor,krd	-1.04374674698982	-2.47939104400549	0.0150020583348821
1525	yor,prs	-1.05651573403028	-2.50062456411383	0.0141872886453196
1526	yor,swe	-1.03623130135978	-2.38545769926621	0.019131149269245
1527	yor,eng	-1.06289223972309	-2.50823060189295	0.0139052288001094
1528	yor,ger	-0.936747286844087	-2.16653957385492	0.0328827982068589
1529	yor,dut	-1.29359696020444	-3.08128399643023	0.00272664987789588
1530	yor,afr	-1.06370216561058	-2.50989824669811	0.0138440631254771
1531	yor,lat	-1.03533025612111	-2.46591520675373	0.0155406437073501
1532	yor,lit	-1.04887527776917	-2.48334638301872	0.0148471808029907
1533	yor,slo	-1.05946152861876	-2.52390480206687	0.0133397892959682
1534	yor,mcd	-1.05417164483637	-2.49495532644644	0.0144008513990177
1535	yor,bul	-1.04881168235225	-2.48574506025725	0.0147539559052526
1536	yor,rus	-1.04566023837771	-2.48479595211825	0.0147907802361257
1537	yor,ukr	-1.03924753719467	-2.48217526531804	0.0148928878456473
1538	yor,cze	-1.05132980103455	-2.48990859256384	0.0145933841412937
1539	yor,svk	-1.05063242969408	-2.4889050477215	0.0146319431824192
1540	yor,scr	-1.05337791835212	-2.49336885129173	0.0144611285334351
1541	igb,ven	-0.964744846650516	-2.36024137609764	0.0203992243829362
1542	igb,fbf	-1.00951684742963	-2.45652369800011	0.015926152501671
1543	igb,tsn	-0.998203802130054	-2.42788988980593	0.0171548255310098
1544	igb,tsw	-0.969331808741276	-2.36980466097569	0.019909788344352
1545	igb,bam	-0.973870862958073	-2.30610636832124	0.0233760212420641
1546	igb,dyu	-0.966198510293662	-2.28850646412566	0.0244231939639904
1547	igb,dgb	-1.01295419103583	-2.46742866078126	0.0154793054821655
1548	igb,moo	-1.01855954083623	-2.48490515722336	0.0147865390129602
1549	igb,ewe	-1.02379899835391	-2.5026053802861	0.014113342723791
1550	igb,akn	-1.02214143727372	-2.49674889661171	0.014332977169111
1551	igb,ses	-0.990404585403012	-2.41912236285668	0.0175475872001363
1552	igb,zul	-0.989478192846435	-2.41854227592846	0.017573853972384
1553	igb,swt	-0.992676193238253	-2.4227290312447	0.0173850580944298
1554	igb,xho	-0.989039180329964	-2.41800922110491	0.0175980219791089
1555	igb,wly	-1.0751403702576	-2.64481932135973	0.00962751927004874
1556	igb,hau	-0.993969068431908	-2.40736226376191	0.0180869836616954
1557	igb,gam	-1.11080112508094	-2.785183373306	0.00650873570758367
1558	igb,heb	-0.952057562994146	-2.32600305445045	0.0222400787289929
1559	igb,anl	-0.909993829996735	-2.26234246054416	0.0260562885097603
1560	igb,mlt	-1.07333498911068	-2.57157248171043	0.0117449513244176
1561	igb,amr	-0.965707065128397	-2.35252362795241	0.0208019563521498
1562	igb,aeg	-0.884950281161595	-2.22957865620389	0.0282360908419116
1563	igb,tig	-1.06796290168494	-2.6140729471278	0.0104702284413081
1564	igb,amh	-0.935452762245572	-2.24736674583962	0.0270335883016322
1565	igb,sod	-1.01990216445698	-2.43724615145564	0.0167443545848593
1566	igb,chh	-1.09772346732562	-2.71645141837691	0.00789758610115033
1567	igb,sid	-0.940474887096654	-2.26637789208939	0.0257983083606642
1568	igb,owc	-0.958663351012241	-2.30493472952736	0.0234444810966218
1569	igb,jav	-0.982233863447466	-2.39456761891552	0.0186905516579744
1570	igb,mao	-1.00818608215824	-2.45036936033115	0.0161833937553332
1571	igb,sun	-0.982831980871184	-2.39797296530742	0.0185281847925395
1572	igb,mly	-1.01918909524935	-2.51376894926074	0.0137030237274644
1573	igb,ind	-0.978988931977587	-2.39124663734891	0.0188501134510471
1574	igb,bat	-0.967820361182303	-2.36355984685722	0.0202281939207018
1575	igb,tag	-0.958294615128021	-2.26591415723189	0.0258278397269331
1576	igb,uzb	-1.00317870901898	-2.44831527546316	0.0162700737176305
1577	igb,tur	-0.992462528977168	-2.42882018719348	0.017113614205775
1578	igb,azi	-1.00198016138878	-2.44013793899762	0.016619273468228
1579	igb,aze	-0.995826014800637	-2.43131312139761	0.0170036144759609
1580	igb,hun	-1.0540548522833	-2.52356140012476	0.0133519526735504
1581	igb,fin	-1.07601937106879	-2.61971809413666	0.0103106734388024
1582	igb,est	-1.04804229365235	-2.53901050016683	0.012814495543992
1583	igb,mnd	-1.02901667710648	-2.51090211406213	0.0138073599398932
1584	igb,cnt	-0.950691004641942	-2.32219806046386	0.0224534634774281
1585	igb,knd	-1.00053235171381	-2.43322963548744	0.0169194783087016
1586	igb,tml	-0.996171038988136	-2.42242867339531	0.0173985418692015
1587	igb,rom	-0.995110443174423	-2.42380987204706	0.0173366136290682
1588	igb,mol	-0.98457423458868	-2.40303907704413	0.018288954189616
1589	igb,ita	-1.01716805973908	-2.49375096646246	0.0144465896656163
1590	igb,fre	-1.00813063169571	-2.45784122062032	0.015871559483149
1591	igb,ctl	-1.02094048960763	-2.51507802632582	0.0136556167347277
1592	igb,spa	-1.00435308840077	-2.44661585877007	0.0163421003218607
1593	igb,por	-1.01147837495478	-2.46913493829673	0.015410412187018
1594	igb,glc	-1.02145155442347	-2.51848856728343	0.0135327980763394
1595	igb,ben	-1.00588210216066	-2.4550741361374	0.015986410576414
1596	igb,pan	-0.978864394341587	-2.41729204450393	0.0176305845490973
1597	igb,guj	-1.0056764921102	-2.45449722020482	0.0160104495171605
1598	igb,hin	-1.00539182993577	-2.4529882237172	0.0160734792239713
1599	igb,urd	-0.983909390528221	-2.42005179962211	0.0175055745323071
1600	igb,krd	-0.99245043463423	-2.42608681832318	0.0172349520123829
1601	igb,prs	-1.00417765981946	-2.44600482264174	0.0163680674690433
1602	igb,swe	-0.982431941979271	-2.33125166268332	0.0219486782418577
1603	igb,eng	-1.00995099559207	-2.45327862201022	0.0160613322929611
1604	igb,ger	-0.886180281576619	-2.11448990258047	0.0372076803964666
1605	igb,dut	-1.21637604784864	-2.98820237061665	0.00360723481893144
1606	igb,afr	-1.01062824512786	-2.45475767692051	0.0159995928061465
1607	igb,lat	-0.984141457894566	-2.41240007050694	0.0178541344889941
1608	igb,lit	-0.997444966980381	-2.43016836748762	0.017054047737725
1609	igb,slo	-1.00436516769422	-2.46382150425163	0.0156258570204571
1610	igb,mcd	-1.00238423276137	-2.44126483983096	0.0165707568817249
1611	igb,bul	-0.997405391181396	-2.43252190188395	0.0169505049062949
1612	igb,rus	-0.994659982416935	-2.43206378852029	0.0169706153596483
1613	igb,ukr	-0.988069504108929	-2.42862820372685	0.017122111660729
1614	igb,cze	-0.999911311858249	-2.43677281140266	0.016764908214597
1615	igb,svk	-0.999266065603694	-2.43582959870232	0.0168059320545657
1616	igb,scr	-1.00172322777926	-2.43989138804321	0.016629905144483
1617	ven,fbf	-0.978968926046838	-2.39485826936988	0.0186766442230418
1618	ven,tsn	-0.96643758908158	-2.36384960898618	0.0202133204333183
1619	ven,tsw	-0.932134720740017	-2.29406687487899	0.0240879760174237
1620	ven,bam	-0.950614299956594	-2.26334176156063	0.0259921941358201
1621	ven,dyu	-0.942900449411067	-2.24547521984642	0.0271592873148107
1622	ven,dgb	-0.982655099614497	-2.40631039245105	0.0181359413218346
1623	ven,moo	-0.988568702054643	-2.42422619317485	0.0173179857884577
1624	ven,ewe	-0.994084667840454	-2.44226966556803	0.0165276026860916
1625	ven,akn	-0.992360429234326	-2.4363466039622	0.0167834344867006
1626	ven,ses	-0.962101450900779	-2.36437119538986	0.0201865718511383
1627	ven,zul	-0.96133731400272	-2.36423858138781	0.0201933697338052
1628	ven,swt	-0.964400295363382	-2.36793596041628	0.0200045986226082
1629	ven,xho	-0.96091181991541	-2.36376054237745	0.0202178911886579
1630	ven,wly	-1.04671649421864	-2.58864363782889	0.0112169997777457
1631	ven,hau	-0.962571668227175	-2.34442922506859	0.021231897082959
1632	ven,gam	-1.08277580931979	-2.73009021494928	0.00760220536674808
1633	ven,heb	-0.923554152828402	-2.26978684422799	0.0255821305677209
1634	ven,anl	-0.881381551132859	-2.20544456674656	0.0299423658657258
1635	ven,mlt	-1.04476466621621	-2.51585683047747	0.0136274829915353
1636	ven,amr	-0.937732480099793	-2.29759392546563	0.0238774503001476
1637	ven,aeg	-0.855621244283175	-2.17071330062979	0.0325557489709652
1638	ven,tig	-1.03974739508489	-2.55845130874167	0.0121658602104142
1639	ven,amh	-0.906025816783953	-2.18823140879683	0.0312137476216017
1640	ven,sod	-0.991460021917065	-2.38197216804439	0.019302151640532
1641	ven,chh	-1.07009252385177	-2.66235159692288	0.00917497764329066
1642	ven,sid	-0.912385008419472	-2.21095214463085	0.0295452394486457
1643	ven,owc	-0.93072433154331	-2.25021111884731	0.0268455300017604
1644	ven,jav	-0.953569379204084	-2.33794762804408	0.0215818259430531
1645	ven,mao	-0.978398149195597	-2.39198063292288	0.0188147435936785
1646	ven,sun	-0.95412973600595	-2.34137140000732	0.0213963522964091
1647	ven,mly	-0.98271524006146	-2.44164555737186	0.0165543944045005
1648	ven,ind	-0.949907536570175	-2.33372366091392	0.0218126074091024
1649	ven,bat	-0.93801008283674	-2.30359841463278	0.0235227789935244
1650	ven,tag	-0.921780097953407	-2.18985954579791	0.0310915075154549
1651	ven,uzb	-0.972224271048794	-2.38722997044928	0.0190447178510338
1652	ven,tur	-0.963919561397595	-2.37237113969931	0.0197802255861007
1653	ven,azi	-0.972029572501213	-2.3810739229917	0.0193464395783683
1654	ven,aze	-0.967219065723795	-2.37483243056958	0.0196566765325959
1655	ven,hun	-1.02564762341939	-2.46919599095436	0.0154079521938186
1656	ven,fin	-1.04509787161004	-2.5577013493477	0.0121903234122321
1657	ven,est	-1.0167064173702	-2.47630671682516	0.0151238322266661
1658	ven,mnd	-0.995299585587475	-2.4445125703706	0.0164316385237004
1659	ven,cnt	-0.921144315692135	-2.26531439385716	0.0258660776697563
1660	ven,knd	-0.970322309244891	-2.37365067810686	0.0197159110272999
1661	ven,tml	-0.966136044726622	-2.36321393567363	0.0202459622482304
1662	ven,rom	-0.964777052060232	-2.36356627040985	0.020227864094628
1663	ven,mol	-0.952385960364976	-2.33878283112917	0.0215364503335003
1664	ven,ita	-0.988527317125301	-2.43710763065307	0.0167503671818537
1665	ven,fre	-0.979173726552282	-2.40055835318526	0.0184057526744144
1666	ven,ctl	-0.992284010100295	-2.45833944912941	0.0158509584597241
1667	ven,spa	-0.975044269426311	-2.38856043596036	0.0189800609629194
1668	ven,por	-0.982791480496389	-2.41242233760757	0.0178531112496119
1669	ven,glc	-0.992789041176027	-2.46172202210553	0.015711724929267
1670	ven,ben	-0.97536858980364	-2.39470902033669	0.0186837845421392
1671	ven,pan	-0.948358635303046	-2.35636991713801	0.020600374746503
1672	ven,guj	-0.975104828676907	-2.394001092783	0.018717686036759
1673	ven,hin	-0.974893325177478	-2.3926381656562	0.0187831084545842
1674	ven,urd	-0.954095291215577	-2.36073943476062	0.0203734734633056
1675	ven,krd	-0.96340192478905	-2.36860008157313	0.0199708580248898
1676	ven,prs	-0.974704608067551	-2.38783961017064	0.0190150668136483
1677	ven,swe	-0.950740191089771	-2.26935000704052	0.0256097432041815
1678	ven,eng	-0.981255224833274	-2.39626079249962	0.0186096636721587
1679	ven,ger	-0.850218079378766	-2.04226495468215	0.0440191740630173
1680	ven,dut	-1.17262919623127	-2.90705903377239	0.00458226054390984
1681	ven,afr	-0.981987271550852	-2.39785731933153	0.0185336781437435
1682	ven,lat	-0.954635500062793	-2.35370174708762	0.0207400269668677
1683	ven,lit	-0.968522588428704	-2.37300327911064	0.0197484285724708
1684	ven,slo	-0.971796094993327	-2.39903620255777	0.0184777473170986
1685	ven,mcd	-0.973323420071716	-2.38395595457599	0.019204660077235
1686	ven,bul	-0.96843995789021	-2.37529742710613	0.0196334122633431
1687	ven,rus	-0.966100854175394	-2.37567603063399	0.0196144883856734
1688	ven,ukr	-0.959112904456094	-2.3712445924528	0.019837004293762
1689	ven,cze	-0.971100651406387	-2.37995077556346	0.0194019432955911
1690	ven,svk	-0.970476925826319	-2.37903969783772	0.0194470707960335
1691	ven,scr	-0.972762293697343	-2.38278581177282	0.0192621127297252
1692	fbf,tsn	-1.01143903576974	-2.46069350561552	0.0157539445910041
1693	fbf,tsw	-0.982990083329533	-2.40292582033861	0.0182942721864771
1694	fbf,bam	-0.983893698822094	-2.33148603734346	0.0219357449815012
1695	fbf,dyu	-0.976250747917022	-2.31397939979385	0.0229205513939047
1696	fbf,dgb	-1.02591394939621	-2.50035416109224	0.0141974099808824
1697	fbf,moo	-1.03141357149661	-2.51778305392531	0.0135581229743511
1698	fbf,ewe	-1.03656262531168	-2.53548940837544	0.0129352489009087
1699	fbf,akn	-1.0349289389805	-2.52961910005955	0.0131388435244446
1700	fbf,ses	-1.00291807717456	-2.45020190676343	0.01619044462207
1701	fbf,zul	-1.00195525877895	-2.44951237077551	0.0162195074253458
1702	fbf,swt	-1.00514533173929	-2.45374606796877	0.0160417969480757
1703	fbf,xho	-1.00151863375327	-2.44897660872705	0.0162421210745202
1704	fbf,wly	-1.08734853005292	-2.67636217333954	0.00882730805655695
1705	fbf,hau	-1.00701114894817	-2.43991307707732	0.0166289696347418
1706	fbf,gam	-1.12291454486649	-2.81722283921118	0.00594095570128076
1707	fbf,heb	-0.964385552652568	-2.3568729993535	0.0205741369751279
1708	fbf,anl	-0.922394100853878	-2.29369353436932	0.024110355766385
1709	fbf,mlt	-1.08576658864356	-2.60277215853898	0.0107963611404149
1710	fbf,amr	-0.97787235304386	-2.38300502661469	0.0192513379264735
1711	fbf,aeg	-0.897596815625053	-2.26177914781796	0.0260924801186076
1712	fbf,tig	-1.08014398805352	-2.64534968476081	0.00961353807460475
1713	fbf,amh	-0.948020059012782	-2.27864067963491	0.0250280918111551
1714	fbf,sod	-1.0323410080841	-2.46806885210017	0.015453424649725
1715	fbf,chh	-1.10978596542214	-2.74788174392645	0.00723202273397703
1716	fbf,sid	-0.952670557211122	-2.29671925952456	0.0239295063104628
1717	fbf,owc	-0.970836742719162	-2.33516355225248	0.0217336931493499
1718	fbf,jav	-0.994468676486009	-2.42533042024213	0.0172686647349659
1719	fbf,mao	-1.02081600124181	-2.48186662999235	0.0149049544028103
1720	fbf,sun	-0.995070488783931	-2.42873563735794	0.0171173560354145
1721	fbf,mly	-1.03383520820106	-2.54993220041727	0.0124463673008031
1722	fbf,ind	-0.991314468546058	-2.4222293561571	0.0174074948364205
1723	fbf,bat	-0.980310196529287	-2.39506489422709	0.0186667629556182
1724	fbf,tag	-0.972924957738761	-2.30192088483989	0.0236213959799051
1725	fbf,uzb	-1.01620306889677	-2.48079961222494	0.0149467385405975
1726	fbf,tur	-1.0046621524479	-2.45964747946624	0.0157969870222514
1727	fbf,azi	-1.01464894100209	-2.47181512528653	0.0153027497688658
1728	fbf,aze	-1.00805223598638	-2.46213227916917	0.015694912498291
1729	fbf,hun	-1.06680210822039	-2.55509928882828	0.0122755449094615
1730	fbf,fin	-1.08883534967872	-2.65243332785591	0.00942855837060988
1731	fbf,est	-1.06100756726619	-2.57171227004176	0.0117405386787886
1732	fbf,mnd	-1.04280663767569	-2.54500381410633	0.012611289095484
1733	fbf,cnt	-0.96345598686667	-2.35359282938374	0.0207457455076813
1734	fbf,knd	-1.0133215854673	-2.4651328924041	0.015572434999104
1735	fbf,tml	-1.00890737028292	-2.4541910450103	0.0160232203461397
1736	fbf,rom	-1.00783132797859	-2.45565594167383	0.0159622005690247
1737	fbf,mol	-0.99781467027584	-2.43601583167584	0.0167978249974897
1738	fbf,ita	-1.02939821377454	-2.52483661945684	0.0133068342489908
1739	fbf,fre	-1.02045328239044	-2.48892213870537	0.0146312857348719
1740	fbf,ctl	-1.03317126986266	-2.54632724551624	0.0125668101964391
1741	fbf,spa	-1.01677319085688	-2.47786831212205	0.015062067929868
1742	fbf,por	-1.02372206234082	-2.50009975921539	0.014206938296777
1743	fbf,glc	-1.03368273688113	-2.54976776231749	0.0124518385395392
1744	fbf,ben	-1.01867890574453	-2.48712637357937	0.014700509248176
1745	fbf,pan	-0.991617270004626	-2.44954796721493	0.016218005954134
1746	fbf,guj	-1.01848704562148	-2.48657836780724	0.0147216922440594
1747	fbf,hin	-1.01817825715064	-2.48500936310637	0.014782492961526
1748	fbf,urd	-0.996477061759292	-2.45180049868376	0.0161232454933526
1749	fbf,krd	-1.00481305142289	-2.45723785439513	0.0158965398387306
1750	fbf,prs	-1.01667605181012	-2.47736146639576	0.0150820899188792
1751	fbf,swe	-0.995755220089151	-2.36361369175862	0.020225429328353
1752	fbf,eng	-1.02228652696053	-2.4843947646781	0.0148063705997618
1753	fbf,ger	-0.900623091611214	-2.14919809346966	0.0342724655477774
1754	fbf,dut	-1.2324549521156	-3.02751622562817	0.00320732797804063
1755	fbf,afr	-1.02295477791207	-2.48585620238316	0.014749649092055
1756	fbf,lat	-0.996643602936681	-2.4439427227307	0.0164559725678299
1757	fbf,lit	-1.00978827589925	-2.46121308322887	0.0157326037431469
1758	fbf,slo	-1.0177448732218	-2.49726288650223	0.0143135791551033
1759	fbf,mcd	-1.01476173880958	-2.47235430782917	0.0152811724477931
1760	fbf,bul	-1.00974329355663	-2.46356424666458	0.0156363561331094
1761	fbf,rus	-1.00688674833208	-2.46292802816679	0.0156623483737212
1762	fbf,ukr	-1.00040467061849	-2.45985951308409	0.0157882536655516
1763	fbf,cze	-1.01221156065129	-2.46771096689457	0.0154678879975766
1764	fbf,svk	-1.01155906763894	-2.46675876541494	0.0155064286609496
1765	fbf,scr	-1.01406987506188	-2.47091580647794	0.0153387999028099
1766	tsn,tsw	-0.969826955316361	-2.37028598034919	0.019885432824075
1767	tsn,bam	-0.975710539994486	-2.31075504640373	0.0231061303080754
1768	tsn,dyu	-0.968085038901642	-2.29326796191285	0.0241358888876579
1769	tsn,dgb	-1.01476970610706	-2.47163836895518	0.0153098292385849
1770	tsn,moo	-1.02033435729056	-2.48902801833643	0.0146272133993193
1771	tsn,ewe	-1.02552923682562	-2.50663404324193	0.0139640143057961
1772	tsn,akn	-1.02387875471501	-2.50079126009324	0.0141810523470207
1773	tsn,ses	-0.992243146943079	-2.42332531405482	0.0173583171462342
1774	tsn,zul	-0.991305649623483	-2.42271366929206	0.0173857475027587
1775	tsn,swt	-0.994479441078111	-2.42685211523948	0.0172009024022993
1776	tsn,xho	-0.990870703979992	-2.42218897154629	0.0174093093397841
1777	tsn,wly	-1.07675510675068	-2.64864285467831	0.00952713612610339
1778	tsn,hau	-0.996100433937132	-2.41231202186213	0.0178581810972475
1779	tsn,gam	-1.11236762035955	-2.78893483119606	0.00643978072371583
1780	tsn,heb	-0.953720637061735	-2.32976256754551	0.0220310071229233
1781	tsn,anl	-0.911669961496225	-2.26611353033692	0.0258151396939569
1782	tsn,mlt	-1.07493817907642	-2.57530803334979	0.0116275451096016
1783	tsn,amr	-0.967282011191227	-2.3560864681285	0.0206151708170434
1784	tsn,aeg	-0.886753428132775	-2.23364030454797	0.027957463767969
1785	tsn,tig	-1.06956462154454	-2.6178654431725	0.0103627928089051
1786	tsn,amh	-0.937109937193948	-2.25124534749629	0.026777436237494
1787	tsn,sod	-1.02149676844054	-2.44092614646898	0.0165853253775517
1788	tsn,chh	-1.09925883385724	-2.72013288241855	0.00781684232755479
1789	tsn,sid	-0.941954987955221	-2.26975190937101	0.0255843378491171
1790	tsn,owc	-0.960137525763471	-2.3082774790771	0.0232496275468351
1791	tsn,jav	-0.983898145879015	-2.39837987085528	0.0185088677019469
1792	tsn,mao	-1.01011457756825	-2.45472759092699	0.0160008465552519
1793	tsn,sun	-0.984504100139005	-2.40178853769124	0.0183477499129506
1794	tsn,mly	-1.02273603144016	-2.52161425310103	0.013421109702453
1795	tsn,ind	-0.980714400829796	-2.39519205867817	0.0186606839757029
1796	tsn,bat	-0.969617837996942	-2.36775776720979	0.020013660309288
1797	tsn,tag	-0.961114570941034	-2.27275303893464	0.0253953278119039
1798	tsn,uzb	-1.00537089756822	-2.45328304058599	0.0160611475338444
1799	tsn,tur	-0.994144262394018	-2.43271780647312	0.0169419114955872
1800	tsn,azi	-1.00394207679192	-2.44460754552873	0.0164275859515374
1801	tsn,aze	-0.997521315425581	-2.43522545203535	0.0168322556877836
1802	tsn,hun	-1.05564923307341	-2.5272930174768	0.0132203105662632
1803	tsn,fin	-1.07794167186488	-2.62425513584147	0.0101840360055302
1804	tsn,est	-1.05006365673764	-2.54372231870831	0.0126544935312179
1805	tsn,mnd	-1.03180310992592	-2.51711725363236	0.0135820613708964
1806	tsn,cnt	-0.952605586184052	-2.32624557147969	0.0222265392977429
1807	tsn,knd	-1.0025566568789	-2.4378412072099	0.0167185476566421
1808	tsn,tml	-0.998164635822618	-2.42697219339887	0.0171955653292264
1809	tsn,rom	-0.997113030007692	-2.42841445544789	0.0171315768831316
1810	tsn,mol	-0.986947895075371	-2.40848072103316	0.0180350559591265
1811	tsn,ita	-1.01884811253001	-2.49763535814217	0.0142995367635276
1812	tsn,fre	-1.00987129003813	-2.46185392670387	0.0157063176921464
1813	tsn,ctl	-1.0226180417964	-2.51896585721184	0.0135156895197286
1814	tsn,spa	-1.0061562663966	-2.45077111248123	0.0161664886036613
1815	tsn,por	-1.01316881046692	-2.47303480401899	0.0152539788245718
1816	tsn,glc	-1.02312873392899	-2.52237732109145	0.0133939694833247
1817	tsn,ben	-1.00793896724345	-2.45978097694588	0.0157914879515377
1818	tsn,pan	-0.98088503407001	-2.42196297134268	0.0174194667684018
1819	tsn,guj	-1.0077431095096	-2.45922654117464	0.0158143376581706
1820	tsn,hin	-1.0074421726706	-2.45768167654527	0.0158781614557678
1821	tsn,urd	-0.985807703708979	-2.42443333847454	0.0173087239444748
1822	tsn,krd	-0.994218713970383	-2.43015679601688	0.0170545582106859
1823	tsn,prs	-1.00603497030941	-2.45026073454023	0.0161879672835795
1824	tsn,swe	-0.984471802138291	-2.33575597907395	0.0217012981875563
1825	tsn,eng	-1.01167516598587	-2.4573501436769	0.0158918882175787
1826	tsn,ger	-0.888963124871657	-2.12064635993466	0.0366716905954096
1827	tsn,dut	-1.22110207080719	-2.99793174541348	0.0035041843512963
1828	tsn,afr	-1.0123457657078	-2.45881940941319	0.0158311354094776
1829	tsn,lat	-0.985988888473653	-2.41667021842225	0.0176588612797303
1830	tsn,lit	-0.999198123596499	-2.43420618933519	0.0168767499900252
1831	tsn,slo	-1.006844317231	-2.46947810027669	0.0153965897320273
1832	tsn,mcd	-1.00416440453692	-2.44534501016945	0.0163961488327523
1833	tsn,bul	-0.999160736417114	-2.43655621857805	0.0167743207323023
1834	tsn,rus	-0.996345162290899	-2.43594054328042	0.0168011020167491
1835	tsn,ukr	-0.989819487499577	-2.4326651236119	0.0169442220621942
1836	tsn,cze	-1.00164346225681	-2.44074769566824	0.0165930058266845
1837	tsn,svk	-1.00099367411039	-2.43979533004072	0.0166340489641861
1838	tsn,scr	-1.00348431744175	-2.44392881114965	0.0164565670323336
1839	tsw,bam	-0.953960309624448	-2.26973188210841	0.0255856033027739
1840	tsw,dyu	-0.946251525630521	-2.25189615074702	0.026734665018366
1841	tsw,dgb	-0.986800877654659	-2.41486393250645	0.0177412290627815
1842	tsw,moo	-0.992605963633704	-2.43254030855138	0.0169496973270973
1843	tsw,ewe	-0.998016938521881	-2.45035281756506	0.0161840901895072
1844	tsw,akn	-0.996316889045222	-2.44448074499291	0.0164329967062696
1845	tsw,ses	-0.966075888006028	-2.37233561183517	0.0197820140082071
1846	tsw,zul	-0.96528192371122	-2.37212310121296	0.0197927144874935
1847	tsw,swt	-0.968343688399258	-2.37583321841473	0.019606636370395
1848	tsw,xho	-0.964858008485054	-2.37164681882428	0.019816715243639
1849	tsw,wly	-1.05047962094686	-2.5961856871752	0.0109906494541282
1850	tsw,hau	-0.967211838566802	-2.35410947806867	0.0207186321376955
1851	tsw,gam	-1.08646692237514	-2.73742952158755	0.00744745489392212
1852	tsw,heb	-0.927474028142404	-2.2777101343011	0.025085820912629
1853	tsw,anl	-0.885369838014135	-2.21359339087058	0.0293564303324784
1854	tsw,mlt	-1.04857826031576	-2.52348229819167	0.0133547558942674
1855	tsw,amr	-0.941502931333013	-2.3051444946642	0.0234322113562266
1856	tsw,aeg	-0.859855293622985	-2.17951606488452	0.0318752464292599
1857	tsw,tig	-1.04351114465231	-2.56601433596343	0.0119216195057716
1858	tsw,amh	-0.910057353607556	-2.1965522726278	0.0305933959395448
1859	tsw,sod	-0.995434940081837	-2.39000735033439	0.0189099665233781
1860	tsw,chh	-1.07378077481666	-2.66973543250365	0.00899023032531763
1861	tsw,sid	-0.916133214591035	-2.21847503623908	0.0290102426526015
1862	tsw,owc	-0.934459251638042	-2.25766022354438	0.0263584568674948
1863	tsw,jav	-0.957575751591053	-2.34608988073632	0.0211430538762999
1864	tsw,mao	-0.982734910465451	-2.4008122370768	0.0183937687961987
1865	tsw,sun	-0.958158251528592	-2.34954808444623	0.0209590998051736
1866	tsw,mly	-0.989438704128354	-2.45595208108138	0.0159498902479086
1867	tsw,ind	-0.954056930386671	-2.34220209486362	0.0213515648810645
1868	tsw,bat	-0.942268774123386	-2.31245738966221	0.0230079866517696
1869	tsw,tag	-0.92753967332465	-2.20248938894433	0.0301573670459701
1870	tsw,uzb	-0.976924705348572	-2.39695451128249	0.0185766126578604
1871	tsw,tur	-0.967920296325139	-2.38053094595671	0.0193732547913054
1872	tsw,azi	-0.976404047259858	-2.39004199892974	0.0189082908288247
1873	tsw,aze	-0.9712195085479	-2.38296911830958	0.0192531025173736
1874	tsw,hun	-1.02987811168627	-2.47786925398318	0.0150620307455748
1875	tsw,fin	-1.04925396527944	-2.5661488451731	0.011917315943432
1876	tsw,est	-1.02103018138226	-2.48513599436457	0.0147775775242946
1877	tsw,mnd	-1.0007298973798	-2.45578534962436	0.0159568201210853
1878	tsw,cnt	-0.925690252327042	-2.27450404173629	0.0252856185918688
1879	tsw,knd	-0.974782176190176	-2.38282094792092	0.0192603853644755
1880	tsw,tml	-0.970562293403607	-2.37231129146114	0.0197832383439656
1881	tsw,rom	-0.969237827562385	-2.3727805280564	0.0197596279111543
1882	tsw,mol	-0.957493656847244	-2.34952583300143	0.0209602788919742
1883	tsw,ita	-0.992421700414007	-2.44496980118613	0.0164121367637911
1884	tsw,fre	-0.983175494247206	-2.40867572310703	0.0180260160089809
1885	tsw,ctl	-0.996173477826977	-2.46619425954311	0.0155293177572901
1886	tsw,spa	-0.979157030096333	-2.39694533332622	0.0185770495844601
1887	tsw,por	-0.986704453437271	-2.42032640336312	0.0174931789815255
1888	tsw,glc	-0.996677824109522	-2.46957621921574	0.0153926395723539
1889	tsw,ben	-0.979916026300684	-2.40409694056935	0.0182393483417574
1890	tsw,pan	-0.952951270577901	-2.36596214555715	0.0201051767843674
1891	tsw,guj	-0.979670576647475	-2.40343270751418	0.0182704818708175
1892	tsw,hin	-0.97943489816654	-2.40201399228467	0.0183371374621279
1893	tsw,urd	-0.95845167838346	-2.3697487448471	0.019912619504312
1894	tsw,krd	-0.967498418043777	-2.3769602747149	0.0195504181237646
1895	tsw,prs	-0.978921024578375	-2.39644896742349	0.0186006932427328
1896	tsw,swe	-0.955298593152974	-2.27852312184829	0.0250353783940001
1897	tsw,eng	-0.985286434486948	-2.40458200538591	0.0182166425168745
1898	tsw,ger	-0.85614880169931	-2.05472924771794	0.0427723775985967
1899	tsw,dut	-1.18232019641378	-2.92649196025387	0.00432883507644785
1900	tsw,afr	-0.986013583244683	-2.40617444964973	0.0181422771612923
1901	tsw,lat	-0.958851568738721	-2.36237804126414	0.0202889565657806
1902	tsw,lit	-0.972569959715144	-2.38124220800036	0.0193381354277129
1903	tsw,slo	-0.977032874479499	-2.41004734626875	0.0179625439011896
1904	tsw,mcd	-0.977410151631606	-2.39226000709491	0.0188012965924713
1905	tsw,bul	-0.972504489272024	-2.38356777476242	0.0192237023567482
1906	tsw,rus	-0.970054643304148	-2.38369057507428	0.0192176765366792
1907	tsw,ukr	-0.963201948098733	-2.37960533955031	0.0194190424731262
1908	tsw,cze	-0.975117470338624	-2.38809708999085	0.0190025561003424
1909	tsw,svk	-0.974488435595902	-2.38717567608284	0.0190473605569709
1910	tsw,scr	-0.976820677414955	-2.39102435132544	0.0188608366493426
1911	bam,dyu	-0.929012527078914	-2.12353489893358	0.0364225233759726
1912	bam,dgb	-0.986848918708063	-2.34071515647576	0.0214317928404951
1913	bam,moo	-0.990995176620158	-2.35429224595446	0.0207090481258936
1914	bam,ewe	-0.994969571113318	-2.36854894036927	0.0199734544521348
1915	bam,akn	-0.993767504871199	-2.36395568246089	0.0202078781086575
1916	bam,ses	-0.969135445551213	-2.3034992869002	0.0235285963053288
1917	bam,zul	-0.968417358096289	-2.30336469748817	0.0235364967173994
1918	bam,swt	-0.970958838822994	-2.30606902618247	0.0233782004507998
1919	bam,xho	-0.968065489555847	-2.30302427077421	0.023556490246078
1920	bam,wly	-1.05434471306995	-2.52338235258468	0.0133582985309106
1921	bam,hau	-0.969602947275883	-2.28377600812071	0.0247116050697103
1922	bam,gam	-1.09199291713241	-2.66357457199486	0.00914414210937367
1923	bam,heb	-0.924713851878404	-2.19747255514656	0.030525450916407
1924	bam,anl	-0.880352868893223	-2.1286357985312	0.0359860970363984
1925	bam,mlt	-1.05193552774203	-2.44927216485142	0.0162296426482639
1926	bam,amr	-0.938959658555396	-2.22509443720716	0.0285465283117147
1927	bam,aeg	-0.854118259352588	-2.09251728023068	0.0391762850959754
1928	bam,tig	-1.04683751706842	-2.49264806117096	0.0144885891477444
1929	bam,amh	-0.906052594826465	-2.11623589322977	0.0370549875803611
1930	bam,sod	-0.995737887969789	-2.31224370954314	0.0230202855256037
1931	bam,chh	-1.07829799611231	-2.59541684550618	0.0110135334430201
1932	bam,sid	-0.911282933715266	-2.13537214615609	0.0354166941341573
1933	bam,owc	-0.930575487495289	-2.17542081203169	0.032190274838476
1934	bam,jav	-0.956672578463057	-2.26895000385015	0.0256350505330794
1935	bam,mao	-0.984684474712019	-2.32752633673436	0.0221551565101754
1936	bam,sun	-0.957366609000744	-2.27244356648047	0.0254147613134019
1937	bam,mly	-0.998581468353669	-2.39303889868562	0.0187638516363304
1938	bam,ind	-0.953415899034379	-2.2654833655997	0.0258552998366393
1939	bam,bat	-0.941505168016616	-2.23684338192431	0.0277394363397296
1940	bam,tag	-0.930988763069058	-2.13785854836599	0.0352085094079274
1941	bam,uzb	-0.979821779193123	-2.32544880122953	0.0222710493876457
1942	bam,tur	-0.967841934107732	-2.30452414876606	0.0234685135024629
1943	bam,azi	-0.978215172062754	-2.31718605552983	0.0227372976102213
1944	bam,aze	-0.971359997236594	-2.30744290871762	0.0232981414772146
1945	bam,hun	-1.03241382243705	-2.40086678060877	0.018391195127626
1946	bam,fin	-1.05543254160848	-2.49947333421558	0.0142304247428835
1947	bam,est	-1.0260630269029	-2.41755243193447	0.017618755758491
1948	bam,mnd	-1.00793887701323	-2.39055401359746	0.018883543875085
1949	bam,cnt	-0.923879584841398	-2.19361335184329	0.0308112630980307
1950	bam,knd	-0.976777011982227	-2.31038879903023	0.0231272934796845
1951	bam,tml	-0.972185185985129	-2.29938097945166	0.0237714035306006
1952	bam,rom	-0.971013450600891	-2.30061441759601	0.0236984517144791
1953	bam,mol	-0.960498938822217	-2.27968243431369	0.0249636022586772
1954	bam,ita	-0.99361517438809	-2.37036476543458	0.0198814486934857
1955	bam,fre	-0.984218939955144	-2.33474728222611	0.0217564811259782
1956	bam,ctl	-0.997586121465366	-2.39131686396391	0.0188467268079107
1957	bam,spa	-0.980365496839048	-2.32354530370391	0.0223777038327772
1958	bam,por	-0.987633614450718	-2.34596642484385	0.0211496472820898
1959	bam,glc	-0.998122617759951	-2.39465164502395	0.0186865301173563
1960	bam,ben	-0.98252081235793	-2.33237975696767	0.0218864895844782
1961	bam,pan	-0.953989574512565	-2.29140573401183	0.0242478976945846
1962	bam,guj	-0.982319403346391	-2.33181764379365	0.0219174577916355
1963	bam,hin	-0.981989760274402	-2.33030213157138	0.0220011442895495
1964	bam,urd	-0.959089477488621	-2.29472565338462	0.0240485304561322
1965	bam,krd	-0.967826956675803	-2.30176092781582	0.0236308183943964
1966	bam,prs	-0.980358421313513	-2.32302482038977	0.0224069453953782
1967	bam,swe	-0.955964588761592	-2.2033582340969	0.0300940155036338
1968	bam,eng	-0.986155718433934	-2.33018152177632	0.0220078164785135
1969	bam,ger	-0.854872427304165	-1.98061736560611	0.0506540370841227
1970	bam,dut	-1.20825648892775	-2.87794799504997	0.00498753741338862
1971	bam,afr	-0.986871537150627	-2.33168500728973	0.0219247707138769
1972	bam,lat	-0.959172701224964	-2.28731329613888	0.0244956591833919
1973	bam,lit	-0.973036519746163	-2.3064674939671	0.0233549559548572
1974	bam,slo	-0.981575889386014	-2.34125071163025	0.0214028661972159
1975	bam,mcd	-0.978314889908606	-2.31803503343395	0.0226889974478911
1976	bam,bul	-0.973020576080294	-2.30877850049798	0.0232205458047089
1977	bam,rus	-0.970003352777213	-2.30766725626183	0.0232850912871741
1978	bam,ukr	-0.963209071252818	-2.30332621225031	0.0235387562349507
1979	bam,cze	-0.975617670718136	-2.31321694911688	0.0229643153273221
1980	bam,svk	-0.974929491031239	-2.31219383323125	0.0230231571122261
1981	bam,scr	-0.977582406258309	-2.31657152957535	0.0227723159399838
1982	dyu,dgb	-0.979232329725822	-2.32327201737953	0.0223930532760167
1983	dyu,moo	-0.98337379351515	-2.33682938204993	0.0216427113987795
1984	dyu,ewe	-0.987356508364805	-2.35109074130624	0.0208774987175604
1985	dyu,akn	-0.986159082908826	-2.34651483879383	0.0211203720663651
1986	dyu,ses	-0.961467166538602	-2.28580898784604	0.0245872908877236
1987	dyu,zul	-0.960751844113	-2.28566552625889	0.0245960452892545
1988	dyu,swt	-0.963299730239315	-2.28841999492853	0.0244284391833901
1989	dyu,xho	-0.960398610147302	-2.28531681159566	0.0246173362176284
1990	dyu,wly	-1.04672978505757	-2.50573855503471	0.0139970838307247
1991	dyu,hau	-0.961703925167568	-2.26572884376238	0.0258396490880454
1992	dyu,gam	-1.08437705544308	-2.64560131060428	0.00960691126815438
1993	dyu,heb	-0.916919289253221	-2.17955898254656	0.0318719592530199
1994	dyu,anl	-0.872476106315123	-2.1102473744453	0.0375809746373442
1995	dyu,mlt	-1.0439889680073	-2.43130822524816	0.0170038298970643
1996	dyu,amr	-0.931226433156727	-2.20737199216101	0.0298028605815987
1997	dyu,aeg	-0.846125524125756	-2.07362844230643	0.0409398404052851
1998	dyu,tig	-1.0391805973038	-2.47499209604361	0.015176003851776
1999	dyu,amh	-0.898113140089483	-2.09828185805278	0.038651304874429
[truncated: 2,467 more rows]
