# Supplementary material for: Future Tense and Economic Decisions: Controlling for Cultural Evolution
Source: PLoS One. 2015 Jul 17;10(7):e0132145. doi: 10.1371/journal.pone.0132145 (PMC4506144; doi:10.1371/journal.pone.0132145)
Supplement: S8 Appendix — See README files within the various sub-folders. (ZIP) [file pone.0132145.s008.zip › S3_Code/Residuals_new/PGLS/PermuteResults/permute.csv]

	r	t	p
1	NA	NA	NA
2	-0.675119958150399	-2.025358712352	0.0456967101023683
3	-0.0360394368527762	-0.105091878544266	0.916529233493907
4	0.938404450081122	2.80385150132089	0.00614690764676187
5	0.33182567072183	0.986785210451975	0.326308324226361
6	-0.41049419521491	-1.29422604244273	0.198791954819363
7	-0.109982401228066	-0.334320533105251	0.738890463044669
8	0.310278453581707	0.938589408701719	0.350372868876735
9	-0.176937818429241	-0.555914914981243	0.579604026511204
10	-0.0815397397646291	-0.256506295453319	0.798126499274701
11	-0.0423974487766292	-0.127467502595952	0.898845605958645
12	0.296966822957015	0.913170280940297	0.363514275727081
13	-0.00579157562335171	-0.0169448953901672	0.986516876528862
14	0.128230778205813	0.370496694254816	0.711854953808551
15	0.340536660097517	0.995153188886834	0.322244009456641
16	0.106864334929246	0.319178650610755	0.750306861883555
17	-0.242084191513939	-0.738897244889928	0.461830190010483
18	-0.501050265346424	-1.61297313710513	0.110138734847141
19	0.110611365100327	0.334278451573907	0.738922111346067
20	0.548474690741154	1.66238827628449	0.0998019963703548
21	0.378956242379416	1.14522116647782	0.255056145097026
22	-0.121305323757832	-0.363864033791362	0.71678544550338
23	0.217532076061467	0.670366301860606	0.50428560761874
24	-0.156974852972035	-0.489193071669111	0.625856794006346
25	0.131040692371371	0.409512622830346	0.683105184044781
26	0.181668761284992	0.524820271337462	0.600956988006858
27	0.556849505746657	1.65505196128247	0.101284991647652
28	-0.120170028909471	-0.369658924301161	0.712477053178006
29	0.512462357763513	1.58848170949795	0.115571565432231
30	0.445312065953938	1.28416406080864	0.202274478334291
31	-0.119446214233262	-0.371015230617397	0.711470004007752
32	0.0691751782959354	0.212111315896432	0.832484378604668
33	0.152711931894091	0.462757428143241	0.644619219713963
34	-0.0911144922596445	-0.281179060952	0.779197705278363
35	-0.455916623510261	-1.45904444379046	0.147922256559953
36	-0.0328748134654979	-0.0990785044065132	0.921289190354544
37	0.43460114313327	1.35371058327099	0.179109544113154
38	0.654657380981416	2.12048222121077	0.0366269205936191
39	-0.190416819449809	-0.577625572449603	0.564912821960028
40	-0.190436336656297	-0.570504280756262	0.569711572542958
41	-0.00487678370174421	-0.0154205742641772	0.98772968319055
42	0.0381480915710305	0.111269863551362	0.911642143618835
43	-0.67682618247564	-2.00593117134723	0.0477688616934404
44	-0.272079159974493	-0.833929226495912	0.406457720637469
45	0.0807045142271412	0.244145930007203	0.807655613005194
46	-0.447345829332932	-1.32901989096442	0.187092813692418
47	-0.128033127174242	-0.39372764406894	0.694683390943526
48	0.0742736995808881	0.231586954009846	0.817367631916896
49	0.17689759471638	0.532859494895	0.595401847185693
50	-0.114874561010091	-0.360191260504126	0.719520843794892
51	0.0776556389275253	0.235925705790421	0.814009113927246
52	0.147630148032126	0.461518438382513	0.645504373916394
53	-0.236351882348179	-0.685288123755314	0.494866720422317
54	-0.5489644726968	-1.78545580728609	0.0774472497894569
55	-0.401761426152213	-1.21731192351689	0.226565454345651
56	0.298946539534244	0.936959902143343	0.351206009546833
57	0.382075557300506	1.13416861335433	0.259638852320531
58	0.0811199250434779	0.242780786672124	0.808709867147952
59	0.0164830486361108	0.0514185070326638	0.959102317658247
60	-0.0915030852338361	-0.277308224081037	0.782158919668829
61	0.294846725939946	0.929525351320165	0.355023347424953
62	-0.181284279797143	-0.514885086983943	0.607854920145512
63	0.0519509804427013	0.15539489625503	0.876846791198334
64	0.21176982980572	0.630226856277977	0.530091681808531
65	0.72354405808241	2.40614275732035	0.0180994323529632
66	0.512575983086429	1.65388273620145	0.101522983556721
67	-0.350650424871801	-0.975912820219016	0.331639379024408
68	0.251931722273742	0.734768333216372	0.464329342433257
69	-0.659748067750078	-2.043757127433	0.0438057606921922
70	0.620091085102467	1.89995938930006	0.0605366933992579
71	-0.0500363446619322	-0.148869218181822	0.881979166566725
72	-0.0155584090446442	-0.0465081898570326	0.963004931222582
73	-0.523637240445198	-1.68249094847853	0.0958283733788938
74	0.0734066035745599	0.221955254851307	0.824835388426729
75	-0.229312486500171	-0.701026804348982	0.485036661054195
76	0.304531171139548	0.966292173149763	0.336404114047673
77	0.329070678259566	0.986573331359081	0.326411671158882
78	0.476053993322138	1.52600665019225	0.13040200665402
79	-0.747197697432582	-2.32038995867944	0.0225066756751685
80	-0.193439277951721	-0.596772257894522	0.552109465113575
81	-0.312998765130863	-0.931675024937331	0.353916852410309
82	-0.0475703848400723	-0.141892809095488	0.887471606620024
83	-0.0870735524958865	-0.259877377007528	0.795532824080252
84	-0.0169668407023562	-0.0520800362829323	0.958576622584181
85	-0.102294592181348	-0.30327636146149	0.762356654499577
86	-0.394119675960089	-1.25784638353082	0.211596476539259
87	-0.348803025388499	-1.07250725794119	0.286267442760645
88	-0.052585056535023	-0.158945385583163	0.874056563890125
89	-0.250175713823492	-0.777468944699502	0.438855420687421
90	-0.0961066841056988	-0.279444533068344	0.780524230148757
91	0.209349449382617	0.598042891676677	0.551264943706988
92	-0.262452612527964	-0.772675144880922	0.441673968468322
93	0.137681389252922	0.39954674927239	0.690406498566786
94	-0.114289812690394	-0.353228773764691	0.724716351202878
95	-0.0290121998410627	-0.085194803877221	0.932289660176694
96	0.172730276186221	0.522452818311948	0.60259743236736
97	-0.0404300940018653	-0.121361058757916	0.903666896005889
98	0.428126506655777	1.31511817451066	0.191703638789834
99	0.263350448984433	0.809263806593627	0.420429051987844
100	-0.116943892344962	-0.365019264842369	0.715925816349959
101	-0.069366715893231	-0.217266192355751	0.828476849167765
102	0.0608809075264683	0.193383905341515	0.847080048980579
103	0.320841631517379	0.956632801484106	0.341232829461331
104	0.136091724114368	0.398703038890125	0.69102598565888
105	-0.12828689794479	-0.402194109923294	0.688464066142893
106	0.198727728899713	0.640790899677379	0.523234416749162
107	0.0935444647904559	0.278271279318575	0.781421874644554
108	-0.429230853429151	-1.2564081802188	0.212114851867534
109	0.443952464779703	1.24581169515284	0.215962936125872
110	-0.109792934729533	-0.330560225576898	0.741720249992273
111	0.478609065718437	1.47261058024034	0.144232416664332
112	0.490397381640258	1.54890017287917	0.124802137479235
113	0.399565775844207	1.19485563466245	0.235181718175288
114	-0.125447707017906	-0.352821226296329	0.725020871193625
115	-0.208323364111976	-0.62265856767662	0.535032733707261
116	-0.45301468052359	-1.29692185779476	0.197866522732121
117	-0.0687822577039003	-0.209114009794978	0.83481660209598
118	0.280779332227299	0.849896250512656	0.397565453369202
119	0.317565305826424	0.945090999282641	0.347061402547948
120	0.496844187018357	1.52117133857797	0.131609718301141
121	0.252044740603279	0.747983248318083	0.456357568830789
122	0.417699234950832	1.31317183467215	0.192355908250606
123	0.104684369912678	0.320751755003357	0.749118161500693
124	-0.0987156858413232	-0.304591306825684	0.761357999377976
125	0.512074714380926	1.59631341385833	0.113811473544803
126	0.250818631401889	0.748697870685183	0.455928719411908
127	0.451510688896276	1.46918889822693	0.145156246791761
128	-0.746932548106669	-2.26647705632884	0.0257403644572884
129	-0.0763635820001664	-0.224257094169226	0.823049207545576
130	0.21972382607308	0.657703501544638	0.512353322029753
131	-0.462639693165226	-1.41712855832849	0.159786753728761
132	0.356189151121137	1.12020387207761	0.265511466488704
133	0.154643574344742	0.47685120043254	0.634586672200724
134	0.285755907869137	0.876825521675204	0.382840768632165
135	0.663897250286101	2.01948678725498	0.0463147425307429
136	-0.115268987815312	-0.345105601786771	0.730794285188274
137	-0.591724180962684	-1.81733754919498	0.0723858253762338
138	0.167321576662075	0.498533075359479	0.619285412281282
139	0.327939088760146	1.00659856014929	0.31673959055577
140	0.0807113876006887	0.242570599955029	0.808872218664947
141	-0.728547583288411	-2.15384239131763	0.0338380283976299
142	-0.602638111981063	-1.78825249733292	0.0769918371405799
143	-0.306103448689314	-0.918525598046441	0.36071989037589
144	-0.0696484333642378	-0.219978538859931	0.826370016465408
145	0.0730838131678983	0.222278327149609	0.824584635001938
146	0.0135435220072666	0.0412181612412807	0.967210336561045
147	0.118513474669724	0.355610290816952	0.722937764766284
148	0.338012544721694	1.01382024788123	0.313298906471183
149	0.220261160264068	0.627649659445724	0.531771588515977
150	0.234503524516995	0.709012811780988	0.480090160989212
151	-0.0590031590275811	-0.18304054997625	0.85516465323929
152	0.28692448576109	0.867242296509581	0.388041434128799
153	0.0718448062579019	0.227168270021998	0.820791528533758
154	0.737310541956499	1.99166766138506	0.0493408413822913
155	0.382892040470601	1.17717824706118	0.242128331271847
156	-0.199523640935711	-0.602265265522099	0.548463204977863
157	0.182624037221713	0.568011004689938	0.57139634951026
158	0.059484033819113	0.17766620423789	0.859371530045009
159	-0.399776701314999	-1.19454358109049	0.235303088619458
160	0.0225223165376799	0.070058349574975	0.944297643722335
161	0.201905916357083	0.613480145473254	0.541056486435695
162	-0.220855486901542	-0.689753182842286	0.492066987760699
163	-0.136974501237201	-0.413615660697998	0.680107852961335
164	0.186327407260832	0.549080264081229	0.584266328233557
165	-0.207026068033685	-0.607980150572627	0.544682532885118
166	-0.27719134225226	-0.824908216767713	0.411534560904273
167	0.598383582512208	1.74943385046701	0.0835148982921577
168	0.302512267414385	0.895293303663763	0.372941714497111
169	0.464668121114447	1.4088932359187	0.162201514919416
170	-0.198656277427275	-0.566121375745432	0.572674827562811
171	-0.573960446222302	-1.65990321319535	0.100302354720025
172	-0.263970515533342	-0.770298006479424	0.443075520994874
173	0.236012371999203	0.718824331954559	0.474051399092417
174	0.153353197710975	0.448111538356334	0.65511490712568
175	-0.103703029178338	-0.32107041876253	0.748877440117336
176	-0.00990061491858632	-0.0301999189942742	0.975972328658554
177	-0.186035803549372	-0.557727726653791	0.578370387715406
178	0.612300615865795	1.87358173727095	0.0641282924836264
179	0.126330761009014	0.400079026487171	0.690015786957477
180	0.418213535884656	1.26395968762387	0.209403425796804
181	0.0163980934548474	0.048254367696894	0.961616998822338
182	0.0824150815141632	0.250283296784771	0.802920342451332
183	0.00415508810300734	0.0120267485837098	0.990430036620993
184	-0.402922527394658	-1.28899892355667	0.200595498899055
185	-0.320582823350044	-0.947260796392546	0.345960775151846
186	0.0870856165828471	0.246828264025488	0.805585172337673
187	-0.469982192645562	-1.38897646524248	0.168157104301162
188	0.0374558414171099	0.116629442234168	0.907405196084348
189	-0.137304186974796	-0.405493722589436	0.686045981788785
190	0.283774378782886	0.885535389597173	0.378151899146563
191	-0.286191233674784	-0.873738296834492	0.384511398868178
192	-0.12249143127335	-0.376014291292033	0.7077626597768
193	0.0749164228237559	0.224522355026044	0.822843430137738
194	-0.33274458697344	-1.03188981785022	0.304799794852076
195	0.186160810889814	0.542013966280688	0.589105216442187
196	-0.302256001241699	-0.881342836864141	0.380404414733575
197	-0.607873161720495	-1.91521799269092	0.0585374996568615
198	0.398978034409704	1.23209741706386	0.221018745572525
199	0.46256194103796	1.4434645233416	0.1522497787824
200	-0.421120250755649	-1.25895547448385	0.211197359971385
201	0.0734624384628577	0.218622708489209	0.827423008719519
202	-0.420246833338962	-1.25354309379599	0.213150300065555
203	0.12227577429577	0.357545172144721	0.721493857465423
204	0.110740806089716	0.339853029129411	0.734733566107262
205	-0.259774426692492	-0.786459375524805	0.433597844786473
206	-0.579921552362906	-1.67029506137192	0.0982234387990231
207	-0.223324477172761	-0.682504748141356	0.496616352337924
208	0.335554653940761	1.01582099796049	0.312350112856178
209	0.162836067975382	0.479557802685907	0.632667705275048
210	-0.240108768761752	-0.738999770956658	0.461768230171988
211	0.494015942368268	1.4903925525883	0.139504973369807
212	-0.415238545276231	-1.28808399191625	0.200912427358792
213	0.695022824170268	2.32480278852097	0.0222586077033111
214	-0.517256922649556	-1.67985317995214	0.0963423198332286
215	0.596312330068284	1.86263602931188	0.0656703042154302
216	0.508810002217834	1.47027006234191	0.1448638436606
217	0.0851741280338719	0.255502166166937	0.798899505248802
218	-0.103846163532226	-0.320435626807354	0.749356992044821
219	-0.142858865870889	-0.419692890807846	0.675677778804805
220	0.33729163161585	0.995710046285558	0.321974740882702
221	-0.0714693965628758	-0.21123140094108	0.833168891813815
222	0.0803465749210777	0.251057022906049	0.802323893534853
223	-0.349199066897271	-1.09235534002746	0.277498624759456
224	0.0506713104338707	0.156632672675128	0.875873879913931
225	0.128969034883087	0.400613200074025	0.689623767732923
226	-0.199427430703843	-0.612602994191363	0.541633953953427
227	-0.170140949622416	-0.511718749795585	0.610060803324265
228	-0.0169029056908092	-0.0514573498291448	0.95907145009092
229	-0.157147321679398	-0.477629885167917	0.634034332251357
230	0.022603831386762	0.0687936723279549	0.945301552916195
231	-0.440222628806106	-1.36534251868849	0.175438972387392
232	0.13072203854946	0.388165216678948	0.698780887349732
233	-0.196581020225548	-0.584456418746445	0.560328430613384
234	-0.0410238830867296	-0.116171107671968	0.907767423800245
235	-0.754846858504619	-2.27332295569371	0.0253082965309644
236	0.0547546636183338	0.171010253814801	0.864587224102452
237	-0.0572164600506802	-0.170145299559449	0.865265459617345
238	0.212890675644583	0.637270926802857	0.525514129712187
239	-0.203286205794958	-0.621867289917378	0.535550688756573
240	0.183794445580482	0.55636725809175	0.579296084486291
241	0.217573115708778	0.666100668507798	0.506995698310107
242	-0.0583145424292064	-0.180953667175367	0.856797712733773
243	0.307611751577866	0.940793022180636	0.349248224296468
244	-0.326772868167348	-0.948287963511214	0.345440534623286
245	0.162356792190628	0.504341907150285	0.615213963818
246	-0.57161615913436	-1.68537969290871	0.0952680873904326
247	-0.0965413442968643	-0.280745478100584	0.77952923784193
248	0.344200455926379	1.08896398286382	0.278983600436066
249	-0.482269292103472	-1.56644483892768	0.120640972958858
250	-0.0828444265243089	-0.254616411696203	0.799581549405373
251	-0.444996028417921	-1.33145777544903	0.186292881631434
252	-0.390701454712778	-1.2069950353891	0.230495111214173
253	-0.793394321495369	-2.41961998457054	0.0174814643352606
254	-0.216804756279402	-0.656824174598209	0.512916087152928
255	0.160820191075524	0.494909393118864	0.621831310250431
256	0.370919996488812	1.09878193171148	0.274699636945558
257	0.354957943645677	1.0916642241154	0.277800799427279
258	0.0833416391508914	0.243834000195642	0.807896474663483
259	0.127749035778929	0.398421818247794	0.69123251624669
260	0.328307852646987	0.99898251110256	0.320395355633931
261	-0.324700262102234	-0.976175463668941	0.331509926497613
262	0.345123751423113	1.06064944148795	0.291596027909553
263	0.205965628393875	0.651636252020334	0.516242983120682
264	0.0387305924988286	0.11724081088114	0.906922054029466
265	-0.490644245196494	-1.54313796382435	0.126193337959928
266	-0.0777820603013682	-0.23872432288273	0.811844612952651
267	0.418883615413683	1.27162048933299	0.206678909483088
268	0.219638735680546	0.635208051170925	0.526852548115637
269	0.150372632316354	0.444673114552231	0.657589155486958
270	-0.0710283662072947	-0.212776902763011	0.831966683585887
271	0.165833096333318	0.525110979332839	0.600755693373146
272	-0.131784457258707	-0.400738908312136	0.689531525290876
273	-0.354734134745582	-1.10851949175637	0.270496053889706
274	1.10477994502116	3.27753925046917	0.00147320669478967
275	0.0151607361584642	0.0470842143490011	0.962547070979734
276	-0.465420540112507	-1.32466008192896	0.188529800748958
277	0.28269247524697	0.84960296942906	0.397727703969446
278	-0.19067374240235	-0.58274408386229	0.561475909175288
279	0.354666094964585	1.02997447624707	0.305693247346758
280	-0.109169620513758	-0.307768039121951	0.758947051241025
281	0.319855085130125	0.952541588154133	0.343291552869806
282	0.276422119593611	0.856219219619562	0.39407729388826
283	0.113259615443541	0.351185389563587	0.726243614829594
284	-0.254723795079056	-0.79431097184006	0.429036675115058
285	0.164261315028053	0.50571254446763	0.614255021904181
286	0.0434383404568692	0.134128027217828	0.893591174886703
287	0.150473179863571	0.463157998350918	0.644333155313004
288	0.326832389969391	1.01854426034245	0.311061784581946
289	0.14193564135499	0.421413741743026	0.674425405022812
290	-0.111736128754711	-0.34245956745158	0.732777841968098
291	0.032264972444934	0.0946800756458631	0.924772643476859
292	0.269999122524855	0.786738693015564	0.433435095701675
293	-0.329499570937473	-1.01063135797079	0.314815119647879
294	-0.127623473094689	-0.364509292272938	0.716305251493816
295	0.315233403529438	0.964128986685658	0.337481589741226
296	0.0244645956872036	0.0737775086060618	0.941345877547649
297	-0.478961532161511	-1.4547976417458	0.14909228131287
298	-0.0310835679505256	-0.0973232478857003	0.922679132481399
299	-0.430649311211132	-1.27665582583612	0.20490242201661
300	-0.0855223184953163	-0.255639145693334	0.798794042875135
301	-0.315911403059358	-0.97718802290032	0.331011163876521
302	-0.0229908720831867	-0.0680540021520339	0.945888749030837
303	-0.166126213734039	-0.488409856595358	0.626409228409149
304	0.264019449567791	0.827047087057418	0.410327402372333
305	0.193999512163299	0.565906321367844	0.572820415664143
306	-0.416762010779127	-1.27965479043396	0.203849749732675
307	0.0243360534503834	0.0754267194073796	0.940037216244104
308	-0.401514311738412	-1.23264095521016	0.220816741479588
309	0.176735190187894	0.523989338042942	0.601532520913436
310	0.0410152033782774	0.127858552598393	0.898536983062573
311	0.0959207284941632	0.280049117601544	0.780061784627784
312	-0.197487190887738	-0.595028847389101	0.55326926511668
313	-0.418295873048246	-1.20215562260555	0.232355292904427
314	0.486607974441673	1.48775533218288	0.140198340777873
315	-0.0952510632207991	-0.294004490241309	0.769409643584821
316	0.786422622538321	2.49481489314554	0.0143664490967735
317	0.166324118980021	0.517854923557942	0.605789223641243
318	-0.146254127006386	-0.449155759156542	0.654364257905407
319	-0.230535215971257	-0.682143496864871	0.496843680613893
320	0.275275854842146	0.821296384429734	0.413577900530165
321	-0.410869768015998	-1.26267311828328	0.209863566809685
322	0.132244436183119	0.404481621615759	0.68678734288074
323	0.209067955748099	0.649128136716912	0.517855447993333
324	0.0417626149383102	0.122855240503075	0.902486837044691
325	-0.0822778467347074	-0.255886755210605	0.79860341445503
326	0.388256363443457	1.17029173649929	0.244873818682098
327	0.246168024471082	0.744245516166403	0.458604357030629
328	-0.339998231294442	-1.03745711703459	0.302212815952872
329	-0.0288656010869595	-0.08765642145626	0.930338226618492
330	-0.250053163787314	-0.771958377562389	0.442096300124199
331	0.0921475996241857	0.278786229389705	0.781027855071478
332	0.368183702900107	1.11583863269101	0.267366115222195
333	-0.160796541967804	-0.462785368910817	0.644599264275539
334	0.674758379813709	2.0437250391482	0.0438089993085143
335	0.225370708614695	0.698455275426646	0.486635406027116
336	0.520364792273476	1.61738759917198	0.109181655010815
337	0.275282849018253	0.889924697849945	0.375802638293736
338	-0.096376656504724	-0.288117684589701	0.77389778401288
339	-0.536798112898753	-1.6395879591972	0.104469375158858
340	-0.281926250028773	-0.878898354088452	0.381721609942619
341	-0.303210181159995	-0.89785345944858	0.371582250419377
342	-0.0181512558915932	-0.0540786104180685	0.956988534991939
343	0.310295385064219	0.94715765841534	0.346013040577663
344	0.207583636371928	0.643734268596094	0.521332109027142
345	0.105343845612321	0.322755982316065	0.747604564835253
346	-0.334717888982427	-1.04191274860037	0.300153125149391
347	-0.0278150442512845	-0.0805693223860657	0.935957594253877
348	0.0359840665587423	0.108199049106393	0.914070896192381
349	-0.170227102133093	-0.526659574128922	0.599683923604376
350	0.815993364366291	2.40530683774496	0.0181383942018803
351	0.442382627289835	1.35823500711942	0.177674979540529
352	0.452629764676502	1.30905051264361	0.193742540784661
353	-0.735832187808766	-2.47205225849366	0.0152523591517453
354	-0.0830719552266355	-0.256778092806134	0.797917296845039
355	-0.386897297941436	-1.13896849680778	0.257641613161218
356	-0.41974241877639	-1.28072639102402	0.203474576688959
357	-0.449593838037535	-1.43858160044804	0.153626042353119
358	-0.439591881435603	-1.34737667236108	0.181132525471572
359	-0.153263885721083	-0.480446777003337	0.6320379740977
360	0.0180881315697066	0.0543107298239672	0.956804101642907
361	0.000335445335018662	0.00100958254641322	0.999196632265912
362	0.786897809827572	2.53487659926789	0.012918673013036
363	-0.637548931393126	-2.00725206490175	0.0476254743262714
364	0.167090028157064	0.506588475777785	0.613642542905652
365	0.155382540718734	0.476350454605493	0.634941972633658
366	-0.0648686262042299	-0.186883062294484	0.852159405086197
367	0.19434294347022	0.587464711515786	0.558315298686365
368	-0.147789583047885	-0.451469915267058	0.652701968263119
369	0.065869988723883	0.183048321536094	0.855158572892669
370	0.300101859753748	0.915771239224792	0.362155390263891
371	-0.447367764070283	-1.39450778856992	0.166486615101444
372	-0.171152161263531	-0.519765967245991	0.604461670963436
373	0.388865412396914	1.20139862882032	0.232647243953175
374	0.383885386482187	1.18476844733784	0.239127872913439
375	-0.0172338291056007	-0.0510891140805051	0.959364081927444
376	-0.385734423645323	-1.17605074706426	0.242576325861261
377	0.229914270663881	0.670459181680165	0.504226684648955
378	0.235009273626825	0.69519542859676	0.488666238014469
379	0.0538058169307104	0.165005300384916	0.869297944538903
380	-0.725523919396979	-2.18805517892976	0.0311713574881251
381	0.180585787651213	0.506138312677227	0.613957277059238
382	-0.280933663837705	-0.803924941078841	0.42349048459447
383	-0.138301754689854	-0.419040632420038	0.676152707871214
384	0.178899524795943	0.543245627962277	0.58826044301761
385	-0.46779021308765	-1.50662240333996	0.135296772238321
386	0.496412122088081	1.59300647675007	0.114552038444183
387	0.146201243485901	0.457075476301996	0.648682687992072
388	0.111143583880061	0.333216905745632	0.739720617766908
389	-0.414935068718614	-1.24792825245813	0.215190259290763
390	0.313541000317903	0.983542984892863	0.327892129080388
391	0.165479090124809	0.516060130569957	0.607037226369309
392	-0.603014106826932	-1.76191887408572	0.0813690163639369
393	0.383895230742648	1.16180311815669	0.248288483024448
394	-0.39912854011272	-1.22203456602798	0.224782913746955
395	0.2019226992427	0.628566028749046	0.531173953119109
396	0.90097578587412	2.70420951260868	0.00814199960087191
397	0.362236891289453	1.12158433811656	0.264926829498857
398	0.0402871418690656	0.121719643358618	0.903383677052919
399	0.403733935865514	1.25290625007259	0.213380959553775
400	0.0430172904288167	0.127468723363009	0.898844642485607
401	0.28213955528977	0.830977466403116	0.408114715146281
402	-0.497190381947133	-1.49708457607474	0.137757571389252
403	-0.396024886569534	-1.23810840948278	0.21879225930243
404	0.134969315294778	0.424498024518843	0.672183068165093
405	0.220458301442768	0.691358997697364	0.491062206463887
406	-0.19124570518045	-0.594658792728921	0.553515599187378
407	0.519329122601751	1.56529029084434	0.120911368361815
408	0.428765742420355	1.18647865878842	0.238455509370662
409	0.231020988587193	0.670216922392988	0.504380381713319
410	-0.00261134660386508	-0.00772986991900281	0.993849074883379
411	-0.611197346421587	-1.8623108150703	0.0657165908974423
412	0.234278603242305	0.690072553718784	0.491867063591524
413	-0.347827081863379	-1.00650554183096	0.316784071697926
414	-0.493489840100049	-1.48110146128914	0.141959723034839
415	0.158856958804086	0.497644072258676	0.619909573202448
416	0.0765210558700661	0.224907042546303	0.822545028910658
417	0.354495045610162	1.02548998598443	0.307792032075403
418	0.00094900369446889	0.00273954652473964	0.997820028795895
419	-0.201636718979027	-0.604086397537874	0.547257009855709
420	-0.0157028698876267	-0.0475552813662124	0.962172646815173
421	0.205273742850886	0.619041048648524	0.537402785089898
422	-0.028902533156816	-0.0895623936847065	0.9288275694746
423	0.432803941190728	1.29875943264409	0.197237549602459
424	0.425149090524746	1.23960645507399	0.218239936631851
425	-0.244892796091098	-0.666236277792934	0.506909421948714
426	-0.259559702418125	-0.799557864640777	0.426004499473311
427	-0.313458325373909	-0.922065918168629	0.358880104392238
428	0.0303998121266586	0.0908732537772342	0.927788743994403
429	0.357891382852379	1.0959661825765	0.275923566001471
430	0.31541565903003	0.9905674375249	0.324467127308987
431	0.400209214534322	1.17199090339867	0.244194346990287
432	-0.0469280635395609	-0.143501592520904	0.886204534169429
433	0.317467055549657	0.928841295718699	0.355375914187977
434	-0.229742822907977	-0.714175090842551	0.476907597706009
435	-0.83998146803153	-2.56937024656028	0.0117786916040169
436	-0.210591103180575	-0.629946399657271	0.530274360274646
437	-0.26106801474272	-0.810002553004159	0.420006479880908
438	0.097535753378996	0.295131065861862	0.768551623751532
439	0.0796131222615607	0.244030404133599	0.807744816021302
440	-0.313540444082577	-0.889676784154437	0.375935083028035
441	0.197408698272079	0.619238857977372	0.537273050052468
442	-0.468107258926364	-1.43706315138659	0.154055974429638
443	-0.639055363299552	-2.00932807978885	0.0474008591182241
444	0.100291668915441	0.304476019723085	0.761445539783091
445	0.671431618734061	2.062246899896	0.0419734636824052
446	0.373941872227423	1.13620651682258	0.258789550540658
447	-0.553250461657381	-1.65173346280564	0.101961641360063
448	-0.141295761469767	-0.442704350042524	0.659007575390879
449	-0.335266647017993	-0.980433698928309	0.329415747244695
450	0.617383330323424	1.84884388507705	0.0676574264333893
451	0.0284502216893116	0.0833265705355367	0.933770968445027
452	0.316784130807119	0.934226593659259	0.352606368624415
453	0.670801562590821	2.09611000389118	0.0387882466846625
454	0.14859811615604	0.438277600157371	0.662201429399188
455	0.191343245027805	0.605232937439185	0.546498303872551
456	-0.240751324387525	-0.737803854657058	0.46249125462772
457	0.234796174304454	0.73714071267462	0.462892452001093
458	0.268576545785908	0.781817383830299	0.436307832717223
459	-0.0893029969395881	-0.271667166461271	0.786480103746841
460	-0.960109676287881	-2.54248127537152	0.0126591470741464
461	-0.127423537419798	-0.371550354369923	0.711072818461892
462	0.72573958402532	2.23733089704676	0.0276532442700936
463	-0.25888313106849	-0.830333885077863	0.408476537035935
464	-0.169312254569178	-0.49712152656267	0.620276577689343
465	-0.263656831876993	-0.800870826901203	0.425247731688233
466	-0.263857245268345	-0.795078261365699	0.428592464685895
467	0.0404861591047428	0.120894051621001	0.904035768418697
468	0.127308467304429	0.393247413237429	0.695036792095902
469	0.424135000880484	1.22394490727598	0.224064763742847
470	0.0700528443145391	0.21107692703948	0.833289075144846
471	-0.442232355899486	-1.26060714759951	0.210604015957196
472	-0.039511646967816	-0.116780917216261	0.907285487750739
473	0.108825575992779	0.323776543468537	0.746834214286051
474	0.267107508348592	0.803181540029502	0.423917817519261
475	0.036115257454233	0.11118605123739	0.911708420990754
476	0.422370356460288	1.18647252430999	0.238457918693394
477	-0.257400979561657	-0.764024257873137	0.44678688258645
478	-0.085202666898062	-0.247022863278496	0.805435018698856
479	-0.0615546182001967	-0.180958721323861	0.856793756928424
480	0.333309173881732	1.01414301574931	0.313145713548051
481	-0.411542798955819	-1.25232168419974	0.213592845529308
482	-0.148633503452592	-0.467849382665805	0.640986829292814
483	-0.12279797129234	-0.387130749561838	0.699543904189105
484	-0.201944389507253	-0.618325709531371	0.537872080184328
485	-0.0221113447683647	-0.0681394230389322	0.94582093509472
486	-0.489053548447367	-1.39501732644777	0.166333371944873
487	0.370508360186862	1.16751626140527	0.245986587921106
488	-0.0771412252210597	-0.228330411608822	0.819890682997056
489	0.608231793824008	1.7972743819005	0.0755378090979612
490	0.422622636093174	1.31307880512937	0.192387126352027
491	0.403403426579515	1.26155108141484	0.210265469715872
492	0.024964803255859	0.0722388919610642	0.942566926736202
493	0.152991653431695	0.477120493780437	0.634395632495351
494	-0.39868158328469	-1.26309409656191	0.209712922290141
495	-0.500577130441705	-1.51038178161493	0.134336371224789
496	-0.804782135351291	-2.58359614705448	0.0113355524526462
497	-0.122613843514198	-0.383367390228049	0.702322332591762
498	0.673375423046498	2.25821197636742	0.0262706289507029
499	0.593331625401276	1.76951063826167	0.080086545932463
500	-0.215509281633851	-0.626992805241184	0.532200186969694
501	0.287869459176907	0.87379545463152	0.384480427210448
502	-0.197405314610011	-0.583648374277602	0.560869777586465
503	-0.079903898176498	-0.239780531992997	0.811028100441974
504	0.0598623863734884	0.185020731905894	0.853615673491276
505	-0.0805585889547058	-0.240023456582708	0.810840334785394
506	0.743898865147702	2.24427298945671	0.0271866648737463
507	0.675925451857657	2.14051699773963	0.034929091554573
508	0.0183383835005926	0.056519015946447	0.955049599497755
509	0.4547571210931	1.39989683414495	0.164871317267952
510	0.485880995644726	1.45075722519648	0.150212096801153
511	-0.232612356598869	-0.719035560480843	0.473921860952013
512	0.323819648627806	0.905529577508484	0.367524921865975
513	0.0555155113870632	0.162999809886924	0.870872255938821
514	0.310647072977177	0.925130203191992	0.357292546410151
515	-0.0364595047241153	-0.110999172206221	0.91185620404049
516	-0.125057322798129	-0.383749584337981	0.702039979502084
517	0.288062785914574	0.866785522316282	0.388290405715837
518	-0.172426842813102	-0.51814409815094	0.605588256371133
519	-0.462659884285168	-1.34760350290867	0.181059781941219
520	0.0491844150113657	0.149123567220435	0.881779027984477
521	0.366847899507928	1.11771034248913	0.266569780828896
522	0.233307759203511	0.721222685395545	0.472581746235971
523	-0.212416607738425	-0.61846737607919	0.537779123865165
524	-0.295124347731254	-0.904594076516551	0.368017889141552
525	-0.464210926076309	-1.43169548325632	0.155583221121589
526	0.149311375308997	0.456412092840219	0.649157805782265
527	-0.298503418854238	-0.8998311403081	0.370534226608246
528	-0.0124386282446655	-0.0369850846914405	0.970576171769525
529	-0.428705728940824	-1.16445057867118	0.24721989173959
530	0.199269238129095	0.600543560834998	0.549604771749247
531	-0.15144338212053	-0.469560660567638	0.639768027230594
532	-0.36537280730877	-1.15560800748689	0.250801829239317
533	-0.260779063414576	-0.769334242954234	0.443644487811834
534	-0.000938791371063432	-0.00276266106416574	0.997801635641824
535	0.271224365593897	0.833660100521781	0.406608627424013
536	-0.286722366587434	-0.857223386236094	0.393525067520284
537	0.0696804389443006	0.203170648787774	0.839445519477836
538	0.605567810989556	1.95444171317299	0.0536526072975263
539	-0.0748981125969084	-0.230030176166193	0.818573528847075
540	-0.0648817493898989	-0.19955065605892	0.842267687622853
541	-0.230539293089631	-0.694684629229943	0.488984877922264
542	-0.13357253495959	-0.410439940646456	0.682427318076815
543	0.0360654729240228	0.111203882309769	0.91169432042555
544	0.0772950968323428	0.221064976450985	0.825526474301745
545	-0.280379407621193	-0.842420928103903	0.401713640298543
546	-0.165520346298003	-0.478408927993633	0.633481945532705
547	0.0462126987531123	0.138737643512912	0.88995745030743
548	0.14963165738249	0.447620294234166	0.655468165783862
549	0.580107038372617	1.73614397497076	0.0858500678592628
550	-0.179127011431521	-0.540930729393281	0.589848657933235
551	0.00362104730440181	0.0109818651561225	0.991261439259776
552	0.437298619595223	1.31327986121071	0.192319662327228
553	0.260692624457694	0.800082444167589	0.425702045548236
554	0.454302015093876	1.35018212770299	0.180234377397748
555	-0.0588612418425967	-0.178524573527911	0.858699348719131
556	0.0395037662701497	0.122338502716193	0.902894916088589
557	0.425902395898846	1.23134083936066	0.221300149141726
558	-0.268587445081193	-0.824614718211335	0.411700375701123
559	0.247892919202564	0.724201718727827	0.470759822202053
560	-0.332845452220427	-1.00818281801264	0.315982641556376
561	-0.101610071108279	-0.315897203604952	0.752788390987606
562	-0.202672178877785	-0.617767007001575	0.538238759899362
563	-0.202082294082056	-0.560351894869524	0.576586837115073
564	-0.523921651629975	-1.70311604996935	0.0918862198597917
565	-0.130782205381284	-0.380306961615829	0.704584784595578
566	-0.290765129288367	-0.897750087911024	0.371637080983006
567	-0.140198435388007	-0.431277339171466	0.667264794166762
568	0.620783285492907	1.76172619447847	0.0814017846850543
569	-0.38631418676752	-1.14814870533485	0.253851934680857
570	0.476807463905819	1.39325102372436	0.166865047345252
571	0.151269282339226	0.459380709912814	0.64703280131399
572	0.0801645425537085	0.250846506330467	0.802486164686488
573	0.365418475396366	1.1406238854756	0.256955321374916
574	0.543771244711436	1.64508593754136	0.103328084601205
575	0.918148738096532	2.85750286911205	0.00526850267883143
576	0.343056469268593	1.04072763818535	0.300700031842782
577	-0.405196368226723	-1.22165526863894	0.22492570073328
578	0.448339369912985	1.46457842708253	0.146408317322677
579	0.0129822414813751	0.0385347080267211	0.969343958753206
580	0.628269864991808	1.92774085770485	0.0569386443506875
581	0.317790216972833	1.01592244780496	0.312302054716789
582	-0.390802435903893	-1.1037173097173	0.272563463157338
583	-0.0859576092851739	-0.257378039902838	0.797455569769885
584	-0.169286196509268	-0.514909638431233	0.607837830086858
585	-0.142580361198115	-0.416738995650818	0.677829644646136
586	-0.0586727133303777	-0.178193936480706	0.858958255341949
587	0.409781658644835	1.20239524043284	0.232262934177012
588	0.119189962280239	0.347021705126286	0.729359049549873
589	0.0463201795996088	0.146493300510439	0.883849063295105
590	0.656585433393811	1.94997025411897	0.0541914195209636
591	-0.103096031288405	-0.308431960181942	0.758443475023472
592	-0.358704855143063	-1.09288730045044	0.277266192195725
593	0.0535108588958239	0.161757705643595	0.871847569826723
594	-0.623113050716697	-1.90787378061899	0.0594926795947654
595	0.356322495407282	1.0795045335073	0.283154604378966
596	-0.372902500809634	-1.14740962726191	0.254155566038853
597	0.480154503692409	1.46596959981383	0.146029633600874
598	-0.0256993974038007	-0.0766884585244704	0.939036127558845
599	-0.0491429812032874	-0.149425931080316	0.881541118157829
600	-0.247471235324997	-0.765274905594627	0.446045605580987
601	-0.513198235463554	-1.58022758228958	0.117450060689801
602	0.467955961008395	1.41270036468193	0.161081732566269
603	0.454303051902789	1.35861143465569	0.177556018056407
604	0.29555389573832	0.890355866985331	0.375572361425255
605	-0.590745006498004	-1.85787713220126	0.0663503529638417
606	-0.557754479773705	-1.55437687542014	0.123491159784311
607	0.488084547301248	1.542244669036	0.126410105489077
608	-0.155510537022472	-0.483414308012729	0.629937801250196
609	0.68929695454338	2.24857393213334	0.0269010737854987
610	0.117100562495804	0.35282381284226	0.725018938383767
611	0.391951860599103	1.22201752804042	0.224789326307069
612	-0.0711802818668842	-0.203274754687319	0.839364388729345
613	-0.15750538034978	-0.474126495989272	0.636520997442904
614	-0.307240791416724	-0.967111434093446	0.335996630806578
615	-0.203920412489026	-0.621973559937831	0.535481111544132
616	0.286956602964107	0.826362395780276	0.410713602897409
617	0.0574590583192242	0.169578819174696	0.865709707875492
618	-0.624887075627593	-2.12954080459287	0.0358506048751184
619	0.497477611516256	1.62220796584154	0.108144217813474
620	-0.155824985044414	-0.46875828377963	0.640339371270611
621	-0.0718636020567542	-0.213920647042806	0.831077249725133
622	-0.56047928753577	-1.76635151876214	0.080618171464548
623	0.68424697927872	2.21698758469783	0.0290611658811006
624	0.564155187095429	1.63475112055648	0.105481815718741
625	0.515380396990334	1.61181488576172	0.110390962523843
626	-0.0603723103516416	-0.184922233559697	0.853692709448625
627	-0.47561136911672	-1.42516875708067	0.157455952412346
628	0.122670716915736	0.388691995945309	0.698392456812592
629	-0.19031419767469	-0.591554417449633	0.5555842345803
630	-0.158499505598989	-0.441499066657383	0.659876552111697
631	0.0874291609425556	0.26287632786207	0.793227389646698
632	0.438291161513861	1.2542873176922	0.212880980195871
633	-0.37649929912193	-1.18239623192103	0.24006274919438
634	0.0472217867144316	0.14583145898238	0.884370063958358
635	0.208302562165997	0.599793360230682	0.550102560163249
636	-0.298283307766834	-0.935697096042197	0.351852538804129
637	0.0531449061237474	0.155780845951787	0.876543408447168
638	0.797462740477384	2.47494656724307	0.015137065127472
639	-0.0480335261720485	-0.144197400563173	0.885656609451442
640	-0.0440274495871356	-0.128891437568889	0.8977218888895
641	0.110337405905485	0.330847140802255	0.741504208746897
642	0.222729360491238	0.664641624460958	0.507924456569816
643	-0.286713534252825	-0.856080589412269	0.394153568915399
644	0.0300917493175955	0.0897069317543031	0.928713020409204
645	0.498270307460153	1.51101870415488	0.134174189806093
646	0.0958750510247852	0.296238979373404	0.767708098216463
647	0.112853729341442	0.334833984909209	0.738504347024298
648	0.392545917398829	1.11675210106105	0.266977265153333
649	-0.699618531688764	-2.18528653023078	0.0313801277985555
650	0.275652548789687	0.85242756797871	0.39616674982391
651	0.0119461231021437	0.0349710640421311	0.972177765536807
652	0.324548857518832	1.01060729371879	0.314826580016307
653	0.270989610161497	0.848713876184418	0.398219820905851
654	1.03797433253308	3.2650819224766	0.001532502954609
655	-0.0338834673954217	-0.103509701522606	0.917781336684748
656	0.153039339779768	0.446668366821381	0.656152929459794
657	0.469650603273524	1.39715561731731	0.165691457497291
658	-0.156414496679475	-0.480758622858609	0.6318171331042
659	0.437151603904194	1.31648153207595	0.191247727513017
660	0.20053007340999	0.633497906771246	0.527963449409712
661	0.343918858856986	1.03800131546134	0.301960739954261
662	0.332940110535493	1.01471992065642	0.312872026297824
663	-0.223131318501447	-0.661746319315651	0.509770153644245
664	0.0758648860660501	0.223333093327563	0.823766102194463
665	-0.00721804746042693	-0.0214233463144148	0.982953847977036
666	0.013991138100638	0.0433833206436931	0.965488984562102
667	0.166726848130658	0.529636405947691	0.597626157440944
668	0.174366762827647	0.537125870771092	0.592463464113545
669	0.0396997175164388	0.120058424834838	0.904695852919802
670	0.114149542591261	0.34029045300131	0.734405238027647
671	0.19809630545438	0.616279198368842	0.539215838602947
672	-0.0597200151972433	-0.181058562218951	0.85671561372403
673	0.0222020009028656	0.0644587601878519	0.948743294932005
674	-0.457753228609077	-1.40542765721206	0.163226019301102
675	0.620507825344451	1.99671719709912	0.0487793613387467
676	0.639060745259199	1.95898743135769	0.0531095129935023
677	0.384427488547194	1.10914306791725	0.270228398763712
678	-0.621488039609936	-1.90834974197408	0.0594303808171216
679	0.205778435861217	0.599947905770296	0.549999994498892
680	-0.368665622151268	-1.09934724715274	0.274454364610294
681	0.271513123479556	0.816824414541238	0.416116289219177
682	-0.209477629252789	-0.642702661254034	0.521998427840749
683	0.411286302313796	1.29575608562722	0.198266320656408
684	0.0855349868809853	0.24451211096498	0.807372884088536
685	0.174350023127186	0.531507058846764	0.596334719651195
686	-0.166434079620736	-0.496316514326562	0.62084215765869
687	0.140089795050781	0.415992756395699	0.678373691849543
688	-0.297403224198803	-0.918076297887085	0.360953805934698
689	0.0650924869488232	0.19387805295265	0.846694213692684
690	-0.237731733812381	-0.745676182818416	0.457743625381359
691	-0.0281398346068239	-0.078603224996817	0.937517101635726
692	0.511440875166209	1.53457606287066	0.128283116071873
693	0.097145467843724	0.281687927626055	0.778808660145455
694	-0.369139340280597	-1.06873262548126	0.287956361177928
695	0.40932481110483	1.24005223250964	0.218075777236409
696	-0.455603333503693	-1.39921348943954	0.165075474872947
697	-0.266779929136385	-0.797949497811147	0.426932620494849
698	-0.277896428513208	-0.868376653788846	0.387423563436747
699	0.0414862758781487	0.127310271959923	0.898969699267946
700	0.385940332978674	1.15832961694139	0.249695462765833
701	0.0706886456796577	0.225134688631612	0.822368456644718
702	0.239200748908737	0.710933546268112	0.47890464868035
703	-0.30415207984378	-0.929073935462812	0.355255984948162
704	0.126749080882307	0.379958454798252	0.704842590673487
705	0.313804101025502	0.867616077628554	0.387837772708067
706	0.344812448694981	1.00931697161836	0.315441491549756
707	-0.0968152782225847	-0.288424276409738	0.773663845174251
708	0.0329426577902268	0.10103852396187	0.919737390567515
709	-0.0110456599137547	-0.0334610093249649	0.973378669599537
710	-0.591552256240476	-1.81453567869339	0.0728193236135958
711	0.759000969668458	2.23007853680137	0.0281481572472257
712	-0.0287049132617017	-0.0845124288787604	0.932830682871568
713	-0.596074747583501	-1.89163812660188	0.0616509758878836
714	0.0192236573976972	0.0592193949518126	0.952904427016365
715	-0.0999975025005228	-0.293267282431129	0.769971269466426
716	0.176541415501169	0.526775185795299	0.599603945016562
717	0.397048397852589	1.22606684102229	0.223269025990401
718	-0.139851928114402	-0.405329956154069	0.686165919441556
719	-0.204124844293335	-0.607085615643825	0.545273441361466
720	0.0634892858566849	0.187005145785596	0.852063958473076
721	-0.10783515749307	-0.313427123750361	0.754658055354166
722	-0.50168717773293	-1.58646351881192	0.116028638844757
723	0.723114766654271	2.25462857303454	0.0265034955403282
724	-0.301382849076304	-0.908626111486129	0.365896170307766
725	0.136344040441614	0.40047649216042	0.689724086859298
726	0.234613357723056	0.731498618910196	0.466313853985418
727	0.597709436852448	1.86712330725593	0.0650344278455732
728	0.0253205165902137	0.0770237179954196	0.938770142482586
729	-0.0467398730236472	-0.14425622942477	0.885610286305062
730	0.615732383801617	1.95708218638109	0.053336569129064
731	-0.104398106396628	-0.319371511718413	0.750161095870764
732	0.0282365502699419	0.0841202909425512	0.933141604682239
733	0.372394238230875	1.10111204159111	0.273689654739976
734	-0.0564515959152519	-0.172828468164371	0.863161841001891
735	-0.410421708413947	-1.23723912541049	0.219113227864579
736	-0.125888448418658	-0.376604127567324	0.707325694254092
737	-0.0316287920120405	-0.0963800079130308	0.923426159166058
738	0.470438355835962	1.40532729925545	0.163255761108799
739	-0.239051474885972	-0.736278320698349	0.463414489412356
740	-0.453280315669692	-1.40476389596997	0.163422806843949
741	-0.331051710146136	-0.94540894198792	0.346899984984547
742	-0.534502316902361	-1.70994706614564	0.0906101442949573
743	-0.0967439016382402	-0.295579559381646	0.768210123289659
744	0.0376836735575475	0.115012064539377	0.908683517334772
745	-0.0352160003944864	-0.100773243097412	0.919947402467532
746	-0.316437799792111	-0.914259066392839	0.362945039578812
747	0.271640422347007	0.841194103572044	0.40239693937075
748	0.158008700410516	0.467064713804979	0.641546013514383
749	-0.437872022736402	-1.3320371506154	0.186103152148503
750	0.70784299325498	2.31332319594285	0.0229090231374848
751	-0.377651914522699	-1.11883587474393	0.266091713041216
752	0.45112291873328	1.34989678577506	0.180325573862818
753	0.1147966146991	0.345442093500451	0.730542170353263
754	1.16279518515029	3.58216347992734	0.000544505817478696
755	-0.330909067571488	-1.02329843663572	0.308821215241856
756	0.0497164087094556	0.143344887585968	0.886327941511996
757	0.157572203587839	0.470491173516277	0.639105713770637
758	-0.748123597325967	-2.27546954696977	0.0251741377028048
759	0.346372599409011	1.02666929007427	0.307239169511169
760	-0.125025628142936	-0.372782095313756	0.710158884898754
761	-0.122641885100785	-0.384656834949001	0.70136989844121
762	0.456829080046699	1.35978032371912	0.177187001027611
763	0.0981964591299975	0.305072719253198	0.760992484332585
764	0.408075685345427	1.21466504583655	0.227568976540327
765	0.332381679496914	1.03595275838923	0.302910384075925
766	-0.284580324194352	-0.860969812801208	0.391468982663229
767	0.231313468362631	0.711494842629385	0.478558513313628
768	0.61379510434474	1.78969397876857	0.0767579740272201
769	0.646399709340232	2.05223679730662	0.0429570914657265
770	-0.966375060537753	-3.06255970077434	0.00286994990731115
771	0.183154926493536	0.561890347926258	0.575542434169646
772	0.590156344553486	1.74354869259184	0.0845424530571565
773	0.185508264174177	0.559884089670709	0.576904593978454
774	-0.521651250577783	-1.50579932051784	0.135507761185609
775	0.148203592724659	0.42331890972032	0.673039960307407
776	0.0601153757714266	0.183838005382801	0.854540782252184
777	-0.370781294098581	-1.16947442666334	0.245201128589693
778	-0.32013946358205	-0.946406390092628	0.346393901882406
779	0.00774344155841592	0.0226884887474905	0.981947367746221
780	0.011305382799256	0.0331132021365603	0.97365527966884
781	0.0185747403661415	0.0559238441473976	0.955522447137897
782	-0.154732181076962	-0.474470216804371	0.636276843576744
783	0.0541022660387416	0.166345811429236	0.868245935558284
784	0.681383188080831	1.93525313646123	0.0559973485314379
785	0.125064871372542	0.38769231854838	0.699129655905798
786	-0.319856622186324	-1.0101042379774	0.315066219270896
787	0.2017143076286	0.573579293456054	0.567637022368187
788	-0.66296360150134	-1.94746019695996	0.0544958880404453
789	0.0569919115526198	0.174952824889668	0.861497032142429
790	-0.647557375171592	-2.07376127820563	0.0408660328965814
791	-0.106942445839276	-0.320788963415818	0.749090052659902
792	-0.312978649127508	-0.955988665875709	0.341556428606644
793	-0.292632630410063	-0.905432992387823	0.367575798554791
794	0.405606127112376	1.19564078496062	0.234876540212615
795	0.433518129682703	1.40443743250405	0.163519661225981
796	0.508257696510753	1.6294945972889	0.106591058878917
797	-0.358641522245486	-1.12708738620609	0.262605212162232
798	-0.364452286164087	-1.09613267037809	0.275851093336777
799	-0.403946821698676	-1.21989156515456	0.225590514111167
800	0.229467353964613	0.688030820057664	0.493145939359935
801	-0.677765935291269	-2.02693096212936	0.0455324308311758
802	0.0643337052227744	0.197133287061228	0.844153432646517
803	-0.521758718608964	-1.56498007127484	0.120984103925474
804	0.369726854195363	1.1203169648994	0.265463536961267
805	-0.0151824130673535	-0.0460306174689144	0.963384544991295
806	-0.0145612089862634	-0.0425933580751479	0.966117004641031
807	-0.453666228426101	-1.40799533539349	0.162466480372227
808	-0.617917071419935	-1.87412731629036	0.0640522338379092
809	-0.376857439653699	-1.13428590766153	0.25958991647135
810	0.164780422907868	0.497174846840068	0.620239124347147
811	-0.408547549306611	-1.28604907444465	0.201618645063583
812	-0.146231735877951	-0.454724768684165	0.65036692734042
813	-0.00144296636869859	-0.00448959243615252	0.99642745203195
814	-0.217302510447472	-0.626414270056092	0.532577829318151
815	-0.429483477573618	-1.32180446395276	0.189475482186603
816	0.521137247548113	1.54193436855013	0.126485472128766
817	0.0822148331500494	0.240463937200315	0.810499898772506
818	-0.211849873606531	-0.673604768365708	0.50223330494977
819	-0.0911771532611773	-0.291166234489734	0.771572579381017
820	-0.342773505768176	-1.00231131982765	0.318794065995566
821	0.220141632175788	0.662023741381901	0.509593148430315
822	-0.150903838683451	-0.467664350721696	0.641118671302136
823	0.308030719791603	0.919442949541634	0.360242597189579
824	0.472340944062893	1.47079444043367	0.144722189731226
825	-0.366711492179221	-1.13290952681553	0.260164559186608
826	0.0871857429869815	0.26820196871185	0.789137854274026
827	-0.0994764741025122	-0.278739909799864	0.781063294666189
828	-0.149558301212302	-0.456055480655038	0.64941327277825
829	0.436987395435904	1.35933782856729	0.177326627931242
830	0.537685827717503	1.46442746885632	0.146449454734389
831	-0.533819403294596	-1.51084619789549	0.134218100370176
832	-0.289852347708158	-0.882133362574379	0.379979052553735
833	-0.544640621275421	-1.7069518793101	0.0911678690028657
834	0.218750858756001	0.685311715438431	0.49485190499365
835	-0.23805670489661	-0.720658381233322	0.472927308622319
836	-0.595726591824792	-1.88370650798065	0.062729092548217
837	-0.326926598446392	-1.02521745621766	0.307919890253562
838	-0.18918593489725	-0.538752842876895	0.591344701780644
839	0.0265242253592405	0.0799837847037538	0.936422016595076
840	0.211341329082797	0.648836073052792	0.518043387395601
841	-0.278831419088818	-0.827624660439588	0.410001792332703
842	0.272392872837895	0.838484536747362	0.403908582170107
843	0.0214805971312535	0.0654632536326518	0.947945679523087
844	-0.228113827956207	-0.682928470866554	0.496349783842669
845	0.165589345932226	0.514634836810349	0.608029129633528
846	-0.22950677514724	-0.670281958636323	0.504339118168643
847	0.360583261446782	1.1248375621349	0.263552633504539
848	-0.0951602961412343	-0.292654991829098	0.770437823097871
849	-0.164075868785251	-0.49317916057252	0.623048549895029
850	-0.0621028310478828	-0.191996341826277	0.848163671023706
851	-0.00075723881516977	-0.0023408591025454	0.998137280337625
852	0.0677510424744965	0.204394651829822	0.838491751769295
853	-0.301608483084948	-0.927943259129793	0.35583910884891
854	-0.756315811302528	-2.30090401045613	0.0236315132614527
855	-0.467254444201957	-1.32628332341644	0.187993818958004
856	0.393598729580572	1.14402563782792	0.255549071380052
857	-0.1105994860807	-0.335096594414668	0.738306890436051
858	-0.0530723681086235	-0.156868366457829	0.875688642534782
859	0.13645019423009	0.415750244252565	0.678550532508216
860	0.723101633456292	2.16357325104766	0.0330601021567352
861	0.411702692600811	1.27552066538398	0.205301923002304
862	-0.524348573215426	-1.50109003258183	0.136719909368712
863	0.0545580033621356	0.170177061948313	0.865240552027517
864	0.0210498276803377	0.0662959419003391	0.947284525718035
865	-0.155255201354245	-0.458398165211856	0.647735806826432
866	-0.32039179461365	-1.0198819931642	0.310430232897745
867	-0.251670971057506	-0.764750726827143	0.446356207245786
868	0.226171852605396	0.67898693516197	0.498832437904219
869	-0.207472236540113	-0.610495742478798	0.543022527507517
870	0.394937210280104	1.23960050999816	0.218242126540365
871	-0.467404144308967	-1.5041783288625	0.135924041068221
872	0.377097199244709	1.09752286861535	0.275246450769263
873	-0.154826821067977	-0.468462630335811	0.640549950255943
874	0.250655567286418	0.777329492957789	0.43893726372764
875	0.522455371866083	1.65641786959681	0.101007537604034
876	0.547080435973613	1.56984463840898	0.11984753172113
877	-0.311894018397178	-0.956467067477072	0.341316071410578
878	-0.00222011627968154	-0.00645759576854142	0.994861451848483
879	0.0667691428378593	0.198940181849384	0.842743821009111
880	-0.0927278036577953	-0.27185633929626	0.786335083681568
881	-0.131965537060042	-0.402326969297397	0.688366638879596
882	-0.0709631833866051	-0.204330044396126	0.838542089163248
883	0.317532191764726	1.00930030513296	0.315449439314671
884	0.204187979323617	0.619262101998931	0.537257806300851
885	-0.000514230333585837	-0.00154241147811909	0.998772637923696
886	-0.359135562659511	-1.03303269113575	0.304267516702592
887	0.341515044698122	1.07885090533349	0.283444389680377
888	-0.150203156840344	-0.444377410680585	0.657802119085578
889	-0.0988010405729842	-0.304795550282818	0.761202919790054
890	0.368105807211614	1.14127862424671	0.256684235657362
891	0.356904140454988	1.04724725955932	0.297699693603876
892	-0.426598555492627	-1.29132280221979	0.199792184327682
893	-0.615681459943468	-1.89893177783192	0.0606733741644986
894	-0.124222922987988	-0.338570798202374	0.73569628568527
895	-0.394987207058889	-1.13301566685298	0.260120213624875
896	0.640023218697665	2.01765649868856	0.0465088403597906
897	-0.162457221615321	-0.493767505823032	0.622634524172421
898	-0.589416482722502	-1.75084556693511	0.0832699455707376
899	-0.0428170316007598	-0.134668369482975	0.893165108311257
900	-0.0964899900552657	-0.298041662941535	0.766336197557101
901	0.104423700437595	0.32004494199838	0.749652182840354
