# Supplementary material for: Future Tense and Economic Decisions: Controlling for Cultural Evolution
Source: PLoS One. 2015 Jul 17;10(7):e0132145. doi: 10.1371/journal.pone.0132145 (PMC4506144; doi:10.1371/journal.pone.0132145)
Supplement: S8 Appendix — See README files within the various sub-folders. (ZIP) [file pone.0132145.s008.zip › S3_Code/Residuals_new/PGLS/PermuteResults/permute2.csv]

	r	t	p
1	NA	NA	NA
2	0.499781066806854	1.54034729083871	0.126871502027954
3	0.0743274769518769	0.22596092647781	0.82172766727964
4	0.0206404934323368	0.0624294591260325	0.95035481457188
5	-0.0637145736210955	-0.190166214239473	0.84959336063818
6	-0.360694818444311	-1.09500894737559	0.276340509578567
7	0.190182370218668	0.568411057263571	0.571125860530384
8	-0.0923812830250412	-0.282712032069628	0.778025869774003
9	-0.0172764912739332	-0.0514402364016721	0.959085049770248
10	0.534392684733606	1.60218238952722	0.112506595830598
11	-0.0690903746842534	-0.214328819466121	0.83075988720448
12	0.152648810338281	0.434167083493461	0.665172727439449
13	-0.915295744322902	-2.84841886951269	0.00540862360650157
14	0.292400530245002	0.884022131393046	0.378963956663179
15	-0.34527925708532	-1.04903735283686	0.296879459612448
16	-0.110800973103578	-0.345244621865513	0.730690121463241
17	-0.472408963099655	-1.50551347552484	0.135581095045879
18	0.352522914054118	1.0837105967513	0.281294731040232
19	0.110948059792195	0.336620569422972	0.737161357364842
20	0.135821729149259	0.396339922140848	0.692762202046353
21	0.052122942005536	0.156442354846344	0.876023460289259
22	0.0311329450114192	0.0976638673107426	0.922409385890203
23	0.408933107557647	1.18756877178634	0.238027643563369
24	-0.193576846556772	-0.569048637846669	0.570694898934632
25	-0.0917886504026263	-0.281510428222476	0.778944357825177
26	-0.682162395618153	-2.01756585590873	0.0465184708700931
27	0.131602578813317	0.407674302704171	0.684449756851106
28	-0.116433818981772	-0.355807033360568	0.722790899532921
29	-0.136366762137615	-0.400920990662501	0.689397924854395
30	0.528312028073178	1.54045501835672	0.126845269679976
31	-0.398784459531577	-1.20412549544597	0.23159680738492
32	-0.0921647265049334	-0.275641844421801	0.783434701904973
33	-0.0943228429537522	-0.278472960226945	0.781267549534406
34	0.0517860954124742	0.15678270937485	0.875755961684333
35	0.113354538814107	0.34495532562782	0.730906888442722
36	0.0643381663470881	0.196219952346809	0.844866145185613
37	-0.342262654078762	-1.09921687305251	0.274510916283289
38	0.278711026436831	0.852242804100988	0.396268740596234
39	0.154901904920234	0.478221864282934	0.633614565670002
40	-0.699671966390884	-2.17959833005958	0.0318128749629043
41	0.0304289054024509	0.085053418038557	0.932401755684003
42	-0.015917930586348	-0.0460722226461353	0.963351473441738
43	0.271765510040259	0.802987979548572	0.42402912489467
44	-0.211774609129843	-0.660715315407748	0.510428257526173
45	-0.108107085713339	-0.30964668329889	0.757522391647953
46	0.268276452986804	0.821980068773318	0.413190648786595
47	-0.0764978427862588	-0.226470064162389	0.821332865325075
48	0.04839058506584	0.135631278824198	0.892405920098315
49	-0.333985525518436	-1.00365336425938	0.31814999776285
50	-0.0492417965252237	-0.146812289264278	0.883597974039266
51	-0.344976949538362	-1.03732333791207	0.302274805031774
52	0.505611568011435	1.61819978797803	0.109006297993811
53	-0.284997420729412	-0.865388243422952	0.389052627088479
54	-0.201730399792315	-0.613726042800953	0.540894657452009
55	0.225599397571116	0.706757284949252	0.481484386550392
56	-0.0535705934286573	-0.159428749595892	0.873676824280241
57	-0.654068406389772	-2.02620201568682	0.0456085330893071
58	-0.289341527991452	-0.837942235985067	0.404211541199415
59	0.505717428340029	1.59794565135755	0.113447360381272
60	0.515329909669342	1.54017773401312	0.126912798903909
61	-0.0269748529775298	-0.0806530773958393	0.935891165326857
62	0.306477422514505	0.937204525926684	0.351080855995758
63	-0.0727590821381175	-0.211847418783252	0.832689658850769
64	-0.605462838590624	-1.94665998306202	0.0545932578569622
65	-0.0826293622825941	-0.244236389391338	0.807585766790624
66	0.329322632564744	1.04635734284257	0.298108032184528
67	-0.148406039786015	-0.449420028614204	0.654174341261152
68	-0.297172881736894	-0.93038620145962	0.354579978529074
69	-0.14423878582632	-0.413971091174187	0.679848446363929
70	-0.343197970473647	-1.01836089222266	0.311148420849169
71	-0.0203184694145458	-0.0631304298317943	0.949798132219075
72	-0.234605197645077	-0.74040934551708	0.460916856757498
73	-0.161975493983886	-0.469069386847882	0.640117820073041
74	0.179612467057229	0.527838706968365	0.598868445803265
75	-0.044230074955254	-0.134687606408938	0.893149940333442
76	-0.00640003682194191	-0.0199469849740179	0.984128397517397
77	0.473526430857665	1.5442598328517	0.125921521285586
78	0.25792993258945	0.759625590331254	0.449399687626272
79	0.414799146901825	1.2148093081951	0.227514198913645
80	0.154920091569146	0.46168233767543	0.645387252300811
81	-0.106140036217666	-0.323671433134165	0.746913542901194
82	-0.537339588684519	-1.57968550745348	0.117574274766374
83	-0.190779367243612	-0.575277775315477	0.566492723259765
84	-0.682773616429288	-2.07228032989152	0.0410070429193747
85	0.325874477931438	1.03906423954548	0.301468797307336
86	-0.203107584846985	-0.606053757541581	0.545955463616001
87	0.0251797005335146	0.0703233177126184	0.944087321592065
88	-0.0761786430061017	-0.232224232429382	0.816874115678436
89	0.238019547850396	0.7504744779474	0.454863565000898
90	0.431455400208479	1.25776898188634	0.211624350899807
91	0.122196266931007	0.371011377832141	0.711472863953898
92	-0.543684880068997	-1.63812500375359	0.104774768420171
93	-0.188385339465202	-0.578349675838681	0.564425986459124
94	-0.102005647763197	-0.313942565908435	0.75426778341187
95	-0.237890073448303	-0.739803088065691	0.46128292279794
96	-0.571307954630256	-1.8209710116931	0.0718268649470005
97	-0.711544515501484	-2.17568490291211	0.032113611603978
98	0.358704977923391	1.08305910970286	0.281582258467495
99	0.291361308446197	0.907066336537584	0.36671602627762
100	-0.352840917177959	-1.10128249254067	0.273615874432001
101	0.350766025635747	1.10526242196565	0.271897074364061
102	0.227912227930287	0.668994994264632	0.505155994670486
103	-0.377539316182143	-1.19624677108389	0.234641196000635
104	0.552150410997712	1.65799985848021	0.100686960931118
105	0.00662508265888937	0.0196107720871447	0.984395883554897
106	-0.257728963837952	-0.81763876375221	0.41565335195296
107	0.284444317661944	0.892753682154298	0.374293363390706
108	0.433675681102038	1.32041352419707	0.189937397728459
109	-0.226029306955591	-0.663436095827874	0.508692522889796
110	-0.305965986599404	-0.911257176645954	0.364515854185234
111	0.376597215593305	1.10439488413723	0.272271093576285
112	0.226613934435638	0.718116309899501	0.474485745341031
113	-0.135927841765024	-0.411543247447215	0.681621143866513
114	-0.58658502525228	-1.80653571838385	0.0740689535090389
115	0.367469257201716	1.13260819690258	0.260290484519007
116	-0.0404741714878333	-0.11525907811335	0.908488270432591
117	-0.112910193485444	-0.347404306397589	0.729072581570118
118	-0.129264804531534	-0.397513488139426	0.691899760263025
119	-0.00754907401924073	-0.0223208306254102	0.982239854113982
120	0.320013154828252	0.995598257020286	0.322028784642374
121	-0.215689866332214	-0.623774643249995	0.534302608918494
122	-0.436773639852451	-1.32428442960955	0.188654001283577
123	0.211687945489348	0.605367438031631	0.546409334789446
124	0.430114595011547	1.27106189074305	0.206876683425547
125	0.088770067919777	0.270933542671402	0.787042571557321
126	0.0977825222805594	0.302466167125475	0.76297216918903
127	-0.368022561953599	-1.08128032234264	0.282368340557471
128	0.272208729331654	0.83643592410385	0.405053774512704
129	-0.523245395692978	-1.5518276148432	0.124100019927743
130	-0.391038665358004	-1.15409741445545	0.251417401661073
131	0.561822936728068	1.69927307904465	0.0926105356917445
132	0.275594807350239	0.86309081605382	0.390307893123766
133	0.362782490697769	1.11416225209743	0.2680807548387
134	0.0635528289498019	0.190483299999248	0.849345618149774
135	-0.324821583845824	-0.939717235924124	0.349796975370836
136	0.263953592805602	0.773028492009048	0.441465856667054
137	-0.206876651620183	-0.617251710615204	0.538577064866533
138	-0.320848418693584	-0.993030972828587	0.323271576208038
139	0.0384665936729062	0.11511569376171	0.908601605020867
140	-0.324221916372247	-0.977558393873191	0.330828851202413
141	0.543346501273445	1.72746595420512	0.0874036265715799
142	0.5029379164117	1.45384374589224	0.149356071213855
143	-0.294498631884256	-0.905194291136207	0.367701554739646
144	0.240424882605225	0.743138406247221	0.459271059707158
145	-0.18608373948858	-0.564571935391628	0.573724170717076
146	0.0699219480380311	0.211421562753336	0.833020948120087
147	-0.645070337349789	-2.09493848060846	0.038894854963832
148	0.262604290084244	0.732833392316396	0.465503152812219
149	-0.0258493996396572	-0.0793050369306226	0.936960396518375
150	0.0254906277490484	0.0775773742748383	0.938330902966801
151	0.132495672223949	0.415661953007691	0.678614919243935
152	-0.0458942012064369	-0.139837156232164	0.889091056904162
153	-0.144028188450598	-0.432424932298744	0.666433663861633
154	0.259728482539388	0.817374886577693	0.415803325699952
155	0.0674221431976452	0.203557119932917	0.839144347459225
156	0.221814446992898	0.691726080487865	0.490832674902043
157	0.28541686776781	0.884724777563889	0.378586761156997
158	-0.035289407765317	-0.10261364916721	0.918490546691057
159	-0.0391818068418837	-0.118957792515378	0.905565374611277
160	0.426277063600566	1.2902560233296	0.200160649771435
161	0.0771597621602799	0.242293054451309	0.80908661197433
162	0.441226166780076	1.27986200622083	0.203777162516996
163	-0.15778600123729	-0.491871740428792	0.623969030879133
164	0.262444213134389	0.756644067840869	0.451175706042209
165	-0.30459340336693	-0.883418705755619	0.379288075963705
166	0.311416128778342	0.952909325546166	0.343106176017155
167	0.0509786878692442	0.16144974404237	0.87208941535044
168	0.00535815322509076	0.0161792625541656	0.987126038749943
169	-0.478756469438485	-1.48890975455246	0.139894493868128
170	-0.253459217128238	-0.757292075276482	0.450789361270691
171	0.224180740835292	0.635803772672558	0.526465855352388
172	-0.426308978692581	-1.30258960176252	0.1959313253944
173	-0.317255078200735	-0.972245285256265	0.333450513899205
174	-0.428912585983853	-1.31027399045093	0.193330121414803
175	-0.443356365404331	-1.36647986432569	0.175083154580267
176	0.762363553697786	2.38484222010368	0.0191158092688715
177	-0.0478027428962517	-0.149813472534059	0.881236203685073
178	-0.11163681557023	-0.347891716328334	0.728707695073203
179	0.177282878676249	0.535240486871926	0.593761152001582
180	-0.263227617378148	-0.763334187402724	0.447196202101224
181	-0.0807798937315299	-0.23922947387289	0.811454075166353
182	0.230037724397696	0.673198227251738	0.502490694245239
183	0.452477434635113	1.28503552477948	0.20197108279613
184	0.368199717402838	1.11384193011809	0.268217459452397
185	-0.143836460982762	-0.428549565211769	0.6692420152606
186	-0.449937309919436	-1.35012951577461	0.180251189769909
187	-0.0477637589827049	-0.147449903734937	0.883096116927296
188	-0.333113337943252	-0.994490853166899	0.322564476471412
189	0.46056999922115	1.35076977908156	0.180046671277564
190	-0.0395907487203788	-0.117441448618778	0.906763505056195
191	-0.248874086647042	-0.778008096805206	0.438539080730937
192	-0.325201182470433	-0.94809433345311	0.34553856576954
193	0.454503658083766	1.28095952487966	0.203393022988301
194	0.444548599388288	1.34004121123731	0.183496875704202
195	-0.10331463456961	-0.318290144916309	0.750978518737784
196	0.608311090860651	1.81915151752363	0.0721063194463468
197	0.089750681653199	0.271401974791638	0.786683412590174
198	-0.689423113456662	-2.14208204261779	0.0347993856334816
199	0.692182598559377	2.29425773412811	0.0240263557592251
200	-0.392985127916065	-1.22530635282354	0.223553977035005
201	0.0211831947570569	0.0596289798768098	0.952579083947972
202	0.211153881461205	0.63604498762348	0.526309320616846
203	-0.367876074086999	-1.14502496138912	0.255136995953827
204	-0.426193541486878	-1.29514163485055	0.198477286087557
205	0.724733841950533	2.28335017096238	0.0246869591512885
206	-0.329590963788057	-1.00469688589981	0.317649794395774
207	0.362389056174786	1.09408886804059	0.276741680409835
208	-0.125985445351406	-0.376178848933812	0.707640741500141
209	0.0276223043468093	0.0804069869478939	0.936086349262304
210	-0.274806079838998	-0.848944471955704	0.398092149363886
211	-0.0224689201799334	-0.0692651837963164	0.944927253574997
212	-0.0324898064597189	-0.0995210361893219	0.920938799297993
213	-0.383021363449342	-1.21245176424221	0.228410575798354
214	0.0538917318698421	0.160414794655241	0.872902261023863
215	0.217369902709842	0.679699772273281	0.498382947126712
216	0.524520988525346	1.63247661109502	0.105960640174111
217	0.743041185448066	2.27881064255465	0.0249665685525994
218	0.00502103102134533	0.0154706426719543	0.987689846427247
219	-0.146334500430087	-0.430361225639226	0.667928576159508
220	0.570160128585415	1.75671751508385	0.082257417829982
221	0.284176776862716	0.854281922446276	0.395144027295873
222	-0.13426372075978	-0.399239415472634	0.69063213139171
223	-0.192397157415439	-0.586653183871768	0.558858016166674
224	-0.552727344555265	-1.81451690596395	0.0728222353476241
225	0.301029178078282	0.884613991450325	0.378646217913265
226	-0.0396421019494522	-0.117024841050281	0.907092723019393
227	-0.380689053176642	-1.23767778634813	0.21895121675223
228	0.0509958146851801	0.154466178833226	0.877576901622153
229	-0.621974498993729	-1.94436503230663	0.0548733250813878
230	-0.264207573230173	-0.805657647352641	0.422495459348449
231	-0.408089671310358	-1.17659626299552	0.242359499678877
232	-0.0701404891739971	-0.20757170468251	0.836017256722471
233	0.634021259293738	2.00193606214497	0.048204790102065
234	-0.305631592530617	-0.889492947264168	0.376033314451966
235	-0.105353604875642	-0.330910389034031	0.741456586917601
236	0.0804294062316053	0.246381349087129	0.805930041437275
237	-0.158153349457708	-0.471640966892374	0.638287726359759
238	0.0321992384570237	0.0974517887427899	0.922577336113648
239	0.17716621196168	0.511702069962606	0.610072433176973
240	-0.0582261709484349	-0.170859388903887	0.864705514335371
241	-0.597570519521483	-1.95593026360119	0.0534742479150586
242	-0.390759831438493	-1.21312590051765	0.228153997587524
243	-0.041327967005015	-0.121793590390419	0.903325273417691
244	-0.155309120750975	-0.453010141406807	0.651596572876606
245	0.423648389500288	1.36036317353164	0.177003213007122
246	-0.295163443808166	-0.925458506746837	0.357122724407695
247	0.333159827500878	0.966628216861199	0.336236933875887
248	-0.211265248559986	-0.662092965639828	0.50954898597221
249	-0.094610831666193	-0.273749758019724	0.784884002959067
250	-0.697469456975889	-2.1103688309524	0.0375107863861799
251	0.328529406510167	1.02408910838974	0.308449638101318
252	-0.127031754859053	-0.38105739348718	0.704029773677609
253	0.184744965991298	0.548083744423058	0.584947589466273
254	-0.530007793996881	-1.4993115278622	0.13717989360508
255	-0.166085862558759	-0.506130349448741	0.613962845247662
256	0.230704469012008	0.684273941353557	0.495503848297641
257	-0.147792800079841	-0.44659940083875	0.656202551171546
258	0.0299562102008182	0.0901046600061765	0.928397821246205
259	-0.432987924581179	-1.30066629778349	0.196586433151186
260	0.491501858258236	1.58951762467029	0.115337513969875
261	-0.387633888930232	-1.05953129961754	0.292101964027477
262	-0.458626706661343	-1.40074926471255	0.164616914049052
263	-0.351500704010783	-1.10172604906791	0.273423944149359
264	-0.385237124945888	-1.13118969475287	0.26088385027504
265	0.194573817702427	0.579559487591324	0.563613053389877
266	-0.00942382321328526	-0.0283020967875603	0.977481853593158
267	-0.212912856967703	-0.64217899004106	0.522336839115106
268	0.0252900329108081	0.0751437977030602	0.940261705174852
269	-0.325943599953163	-0.921782975652437	0.359026919393246
270	-0.548820368736192	-1.51294579501072	0.133684426078296
271	-0.115877382076345	-0.339461172256407	0.735027733680619
272	-0.197515185166477	-0.597702646207895	0.551491023141801
273	0.413698388295399	1.24041873873657	0.217940877363609
274	0.501467742484316	1.53124884812803	0.129102557539815
275	0.00968292834546582	0.0298459842271369	0.976253841372526
276	-0.153764068181595	-0.456851009407158	0.648843435794441
277	0.354483371383148	1.04193264200691	0.300143950462095
278	0.267690811463226	0.75212943586208	0.453872627448129
279	-0.498361995143204	-1.48956811047956	0.139721443605743
280	0.457330524767733	1.44324837408984	0.152310498554812
281	-0.194845146623462	-0.588557888231219	0.557584637314245
282	-0.123125232080447	-0.386461986437644	0.700037344109333
283	-0.0389582201636452	-0.118248567939665	0.906125737329666
284	-0.196292728666075	-0.605103536752738	0.546583906366249
285	-0.319522525774876	-0.99588213872805	0.321891555721105
286	-0.565214965002744	-1.80340007852075	0.074563589661714
287	0.32487316563394	1.03444897971782	0.303608769758923
288	-0.652168308800854	-1.99141938280437	0.0493685901163265
289	-0.0587483375023069	-0.177499437263138	0.859502135806191
290	-0.136507374050828	-0.383608954329481	0.702143867709508
291	-0.615107983140618	-1.80653452263597	0.0740691416133347
292	-0.386096200792385	-1.19152991316043	0.236477546769084
293	-0.435006666943447	-1.37712633200937	0.17177891015454
294	-0.000375147491083983	-0.00115998207214332	0.999076953022845
295	0.599638333178877	1.85694922230863	0.066483636219867
296	0.0969192913884146	0.297196293008065	0.766979459088672
297	-0.145696836936283	-0.436030505444609	0.663825082029596
298	0.136357931113178	0.421266220777874	0.674532729657786
299	0.121117384568722	0.381864313157618	0.703433163708814
300	-0.0905189130628738	-0.277203298129383	0.782239233575525
301	0.255704748252714	0.763191546388092	0.447280837510141
302	-0.439688947034666	-1.31302412543427	0.192405477087709
303	-0.164982858930032	-0.518196350963582	0.605551945542356
304	-0.0541194398385489	-0.165111048797475	0.869214946517014
305	0.132680130303836	0.415503854206047	0.678730219369696
306	-0.00945984057002272	-0.029167132386562	0.976793795081518
307	-0.418522500785909	-1.26193645001362	0.210127370589458
308	-0.32728360689417	-0.973928669982065	0.332618406042921
309	-0.25042220463721	-0.805268485693487	0.422718818339898
310	0.690217090385654	2.18324028782665	0.0315352073311822
311	0.0577947303528932	0.170869123024514	0.864697881908312
312	-0.267858722088227	-0.865751871269588	0.388854177582029
313	0.0138152294907668	0.0421857745467639	0.966441041839702
314	0.0908936934272751	0.268348567556966	0.78902536456401
315	0.806552264694488	2.65797869235811	0.00925430506110659
316	0.013880181578701	0.0437122210342721	0.965227515210816
317	-0.535077783069531	-1.65872617958021	0.100540054331088
318	0.0733634817746849	0.209324539252878	0.834652739274066
319	-0.490475147008344	-1.55508913650768	0.123321469035112
320	0.210657969087124	0.642491642869706	0.522134780157902
321	0.550920197916898	1.59690891108505	0.113678524147764
322	0.277993684440676	0.843894929221722	0.400893608747816
323	0.810377837055356	2.38020466880192	0.0193437032977899
324	-0.0328514920132439	-0.100776887807927	0.919944517062325
325	0.486671644491236	1.54788748919619	0.125045750964222
326	-0.152610502708204	-0.446693130306258	0.656135112261819
327	-0.397425420845401	-1.19892682870936	0.233602388727609
328	0.535646110921191	1.61790530161415	0.109069853402626
329	-0.119208846255059	-0.369221313823487	0.712802085127431
330	-0.0666651846652258	-0.195199291246497	0.845662761579025
331	-0.26417260044579	-0.820022646173246	0.41429995203204
332	0.00650545475643567	0.019427262510269	0.984541881834472
333	0.0202777270751728	0.0624824581864482	0.950312724015203
334	-0.393607819719882	-1.17302205485588	0.243782661301117
335	-0.348604171128633	-1.05386126358524	0.294676759786935
336	-0.195140494706181	-0.604617823237995	0.546905280842631
337	-0.0114969624851292	-0.0348924985611426	0.972240244898272
338	0.19786585524532	0.598745361942431	0.550798326996611
339	-0.25207667549519	-0.779503440036952	0.437662406271039
340	0.498610656461453	1.62094707415836	0.10841481764493
341	-0.0450576993354478	-0.138909605819992	0.88982193870946
342	0.110378469340874	0.329241213804942	0.742713704552813
343	-0.0989772122306593	-0.296328129238758	0.767640234850718
344	0.337677462425055	1.02920188583041	0.30605413787355
345	0.127730257680306	0.397103316226478	0.692201145366244
346	0.282266740800135	0.87612583944527	0.383219000163698
347	-0.44535593693347	-1.37438436292508	0.172625341047018
348	0.123161988838251	0.374794991579917	0.70866625757323
349	0.428899226215745	1.33739260298987	0.184356254598056
350	-0.83865504358477	-2.4908074242825	0.0145189918365376
351	0.231422809588147	0.674625545361225	0.501587343158312
352	-0.339218432856458	-1.07526052387151	0.285039820863074
353	-0.0632034387428581	-0.19172544712547	0.848375261181246
354	-0.136340860051052	-0.391113306140339	0.696608092061257
355	0.314780243463459	0.987618342092166	0.325902162408379
356	-0.0849826707843814	-0.251687251521972	0.801838150234779
357	0.458774197440972	1.28007633486473	0.203702103797785
358	0.167340205299634	0.508390557029381	0.612383332191603
359	-0.353988135839464	-1.10516462683366	0.271939218626328
360	-0.273464025426957	-0.799801000058853	0.425864300387422
361	0.174354206770407	0.52616904095885	0.600023322396577
362	-0.017541674794947	-0.0536346680201902	0.957341281431786
363	-0.43542980974211	-1.33566037178903	0.184919937188516
364	-0.0188001574516356	-0.0542453381957209	0.956856059133755
365	0.0997129019748774	0.292794016401134	0.770331881640267
366	0.558643458157148	1.73442218191125	0.086156490961884
367	0.22429711405437	0.681317027582537	0.497363973260177
368	0.964798420848107	2.84974669499856	0.00538793071997245
369	-0.116027461576653	-0.34595791490306	0.73015575102924
370	-0.180174638045659	-0.544143930298984	0.587644673435399
371	0.339666585178633	1.07498615218354	0.28516199472362
372	0.0802112688233966	0.227617677130235	0.820443137615422
373	0.445542795921213	1.36182091659475	0.176544179831328
374	0.040731797734533	0.123636556107127	0.901869864910587
375	-0.0790576010815065	-0.237749087180756	0.812598712902225
376	0.206654593828278	0.6174214359928	0.538465623943143
377	-0.5938841620929	-1.89434024911903	0.0612872637004703
378	-0.13864720041996	-0.402763392207556	0.688046642070345
379	-0.22527797935024	-0.695666385733892	0.488372552735572
380	0.103400256801986	0.31737346060546	0.751671677953825
381	-0.0765162134131616	-0.239264974792667	0.811426630806533
382	-0.662245701705028	-2.03435900819682	0.0447631205936121
383	-0.0794556376567635	-0.248487414087196	0.804305199140219
384	-0.49050449879922	-1.48066415578882	0.142076086735512
385	-0.477788240668029	-1.53275681868437	0.128730657195911
386	0.584625266563888	1.74752995979605	0.0838461890365404
387	-0.437133686260466	-1.32089961110834	0.189775877971027
388	-0.329457408821437	-0.9753867220622	0.331898783795063
389	-0.44254195006342	-1.32325515598282	0.188994620381187
390	0.163510940924547	0.498505892504948	0.619304492983974
391	-0.250233130342018	-0.77657897406965	0.439377889871776
392	0.532349639664902	1.58894866411417	0.115466016223358
393	0.170526285414352	0.504889583810803	0.614830711369005
394	-0.163139002909615	-0.492251733533281	0.623701437518377
395	-0.152494666737813	-0.474902611618585	0.635969759274126
396	0.405398530427722	1.13200179700133	0.260544028058338
397	0.142638811725861	0.451112605561507	0.652958514554309
398	-0.0469405319887942	-0.140132567760067	0.888858301595016
399	-0.158046302573204	-0.461631954730437	0.645423254750245
400	-0.104888341316869	-0.301430653851585	0.763759083182845
401	0.166323452284368	0.498659288241955	0.619196821965811
402	-0.431683595281005	-1.34766489704942	0.181040096908387
403	-0.0352529842426023	-0.10572669877188	0.916026908452915
404	0.0803223933213032	0.228604451827515	0.819678293149679
405	-0.281605523791007	-0.85691541139262	0.393694383012876
406	-0.190212001231903	-0.564832167307104	0.573547866545113
407	0.39594535601121	1.15363595071407	0.2516056632988
408	0.26191981136512	0.79783005926721	0.427001591205215
409	-0.21310186607369	-0.63424256696385	0.527479572779252
410	0.0053813563985233	0.0149006838427904	0.988143334106141
411	0.0394036449171344	0.118847373878386	0.90565261392551
412	0.127621255378615	0.386065857895201	0.700329684148667
413	0.0557023428667314	0.172923305189792	0.863087506207679
414	0.0391790989210765	0.121795108097702	0.903324074732513
415	-0.317342868173317	-0.942170918983341	0.348546180565593
416	0.505876513650119	1.42657968377125	0.157049647703765
417	-0.148844903699168	-0.45466008161828	0.650413300165957
418	-0.170027042146372	-0.5145350483697	0.608098602798183
419	0.92839681000717	2.99726996193699	0.00349308625929388
420	0.132673078672032	0.410562395897125	0.682337823174036
421	-0.288002770434259	-0.898800892347367	0.371079948485565
422	0.121900793803322	0.354958843472955	0.72342413402778
423	0.417330438886742	1.27231448644538	0.206433391521279
424	0.206142245102822	0.662332409206335	0.509396245737206
425	0.449057385898557	1.43728432664149	0.153993293343496
426	-0.128659725051105	-0.398597967138204	0.691103148422794
427	-0.189374185273836	-0.578686798353436	0.564199399339529
428	-0.477382414617865	-1.40756625559375	0.162593216558628
429	0.0210737783327603	0.06592826136821	0.94757645923984
430	-0.30349769604714	-0.908970627160049	0.365715241253885
431	-0.174301478239112	-0.512466047925491	0.609539859599876
432	-0.520932263654944	-1.56876152270979	0.120099855950666
433	-0.429422407808566	-1.2886005317242	0.200733454544039
434	-0.421793075613193	-1.31646345142911	0.191253768431819
435	-0.0397521648804951	-0.118980577211199	0.905547373072938
436	-0.202928117242924	-0.619105788475918	0.537360323127906
437	-0.0681086005793089	-0.205048733544062	0.837982176916287
438	0.641736687119308	2.01185190110085	0.0471290130048122
439	-0.415902737743907	-1.28897611546338	0.200603395017322
440	-0.85408446978526	-2.4978919686128	0.0142502979938175
441	0.146056908193316	0.429345647794065	0.668664734897615
442	-0.250491712689407	-0.74968098072171	0.455339125469702
443	-0.286449448214721	-0.898079651296577	0.371462291016832
444	0.116059610146475	0.346565026805357	0.72970103207041
445	-0.138383646858514	-0.433338983205113	0.665771971198302
446	0.469921043000069	1.45622080174474	0.148699393291999
447	0.028499298898161	0.0838216530486852	0.933378398304418
448	0.246363483923966	0.741836007756551	0.460056071166172
449	0.297969637004813	0.906890528769986	0.366808508086395
450	-0.08087497784661	-0.243640469883063	0.808045921533983
451	-0.0652428949026402	-0.195133682767895	0.845713973873974
452	0.281024146937279	0.803321850807268	0.423837142359856
453	0.200591504182562	0.627270338185534	0.532019074579568
454	-0.360705659001983	-1.14645840677161	0.254546728545364
455	-0.107241004199588	-0.314151048343794	0.754109947053795
456	-0.0439851756992107	-0.132792357891412	0.894644500359807
457	0.103115985110782	0.321912714104573	0.748241282649111
458	0.164556452700634	0.518243891140512	0.605518910416505
459	-0.039928344584761	-0.111452730898187	0.911497537357527
460	-0.112033398663309	-0.342075279642791	0.733066068354348
461	-0.524090138902393	-1.5589926822698	0.12239476225358
462	0.0539676867840311	0.163733136436789	0.870296533451878
463	0.349731513829548	1.08023020172987	0.282833119215497
464	0.105181658573278	0.306215416319339	0.76012510242658
465	-0.241143515518871	-0.72692617155372	0.46909704981261
466	0.621304329601725	2.02789597941132	0.0454318499822742
467	-0.51244319217314	-1.50185937859479	0.13652130438471
468	0.412684820534914	1.18074053917209	0.240716797333005
469	-0.193470140556612	-0.580179080764776	0.563196939877492
470	-0.135126895076437	-0.397975673522509	0.69156021624319
471	-0.0473331534793101	-0.139723073838661	0.889180945242523
472	-0.745143544632592	-2.41348644451627	0.0177603349067268
473	-0.165744418929845	-0.488605219944345	0.626271410497528
474	-0.736790385655303	-2.24713352019061	0.0269964254796236
475	0.40188273547385	1.1539530044816	0.251476305319735
476	-0.2391051836406	-0.703984135417512	0.483201638629092
477	0.288561591343764	0.881131747687581	0.380518046830061
478	-0.199568786416049	-0.617639806646189	0.538322260040973
479	0.524904114280043	1.66156757016601	0.0999670183402192
480	0.204895413097387	0.622531373855079	0.535115974994834
481	-0.189567741136898	-0.578992966820647	0.563993655656499
482	0.116059789693445	0.353341606059293	0.724632050586584
483	0.238640164211875	0.722300226468898	0.471922286111005
484	-0.115438956570072	-0.332944019859005	0.739925931638145
485	-0.490902047476462	-1.42268841725917	0.1581721776592
486	-0.422276338109934	-1.34601969321631	0.181568163059512
487	0.278620765334646	0.855373860692467	0.394542555664246
488	0.090831022564581	0.260123383241876	0.795343638909867
489	-0.332963031582638	-1.03244299670766	0.304542080725819
490	-0.285798419543877	-0.837589021644335	0.404408940444114
491	-0.152853602046526	-0.464141612316538	0.643630941422907
492	0.167129916137233	0.489192182989014	0.625857420708796
493	-0.269198724627999	-0.777735531714675	0.438698987836358
494	0.0922153142067164	0.275610191728333	0.783458940983752
495	0.0278173427640318	0.0842112713011667	0.933069466441948
496	-0.0894587480704518	-0.263144328600864	0.793021453915709
497	-0.341893743095878	-1.04598261709396	0.298280088917914
498	0.708282381867127	2.32560546372649	0.0222137457910457
499	-0.040917761041981	-0.126939708996302	0.899262173724877
500	0.0464275517227029	0.136885065000421	0.891417545643825
501	-0.345032260882224	-1.03502295953851	0.303342073555499
502	0.595488913735706	1.76693207684295	0.0805202556632677
503	0.185236062978128	0.561331975808532	0.57592138881932
504	0.0899774927880896	0.26048790868794	0.795063331879314
505	-0.0416211953397935	-0.125502294292844	0.900396814111966
506	-0.23575677070417	-0.72504909164028	0.470242304518557
507	0.267349476322627	0.804579021117292	0.423114708448024
508	-0.385595562479886	-1.16826611435461	0.245685595353595
509	0.49658973446603	1.53720127991713	0.127639470041254
510	-0.476033728408634	-1.41124097451546	0.161510276378725
511	0.0160957481855644	0.0475870541608566	0.962147392746571
512	0.523490305214846	1.5657700159288	0.120798958187614
513	-0.432821901862866	-1.28324133007747	0.202596089870915
514	-0.256524690364653	-0.756580471070521	0.451213632963448
515	0.246593574753425	0.769873761915288	0.443325925505766
516	-0.275239752890557	-0.843669294446451	0.401019069949584
517	-0.380838549194799	-1.12765701421204	0.2623657162541
518	0.813750308785592	2.42328982614064	0.0173164810016368
519	-0.246952633697755	-0.792368811862453	0.430162273507637
520	0.118158994101083	0.360808345346444	0.719060996659906
521	-0.314297970457804	-0.992418951156241	0.323568316929814
522	0.0876790814135126	0.275592471634853	0.783472510814507
523	0.579402085719522	1.71922034413539	0.0889010579175801
524	-0.112535215152031	-0.337450862819532	0.736537496476469
525	-0.198752555502684	-0.626553150156642	0.53248716192097
526	-0.403341488804977	-1.18397680001845	0.239439565945835
527	0.00406596910083672	0.0120871816580393	0.990381950980238
528	0.217813146101059	0.654181035674876	0.514609652042613
529	-0.0617537599060611	-0.184629945442052	0.853921317517655
530	-0.00133024243917161	-0.00391713112691074	0.996882979826736
531	0.232203801777993	0.706971701849823	0.48135175119658
532	-0.0248719482222179	-0.075115148263969	0.940284437817948
533	-0.578301810200292	-1.65602311400811	0.101087660175869
534	-0.118303680332687	-0.36274624069643	0.717617563624846
535	0.124491502898268	0.386283498165178	0.700169061594119
536	-0.309171653870566	-0.966506255865331	0.336297602618523
537	-0.373990359657853	-1.17128001122429	0.244478458387011
538	0.282338613304459	0.850643520925465	0.39715222758343
539	0.680021133379784	1.99035679581698	0.0494874999955884
540	0.241073646387076	0.728110869253677	0.468375043056306
541	0.274321272304876	0.82904174241357	0.409203566435221
542	-0.0345655872692711	-0.105932366593822	0.915864173461347
543	-0.330602320405275	-1.0246495114196	0.30818645805377
544	0.311333250698165	0.92339891293685	0.358188947719202
545	-0.0969731974996397	-0.283861578066469	0.777147468820124
546	0.00192099464783693	0.00586795105781814	0.995330648269395
547	-0.407420326763817	-1.26222700394466	0.210023292980711
548	0.251992822020046	0.774157733646805	0.44080114696666
549	0.352244908615485	1.12407814463351	0.263872971441303
550	-0.521064931125902	-1.49339338782348	0.138719271437721
551	-0.0863768224178226	-0.26750559925357	0.789672260505724
552	-0.0676510027324773	-0.213564791404974	0.831353957706101
553	-0.160296404205762	-0.448520205221776	0.654821090367924
554	-0.130125744530994	-0.395229455673227	0.693578645444063
555	-0.656864351818081	-2.06932708418762	0.0412894902662397
556	0.352657064544294	1.04825325666171	0.297238549066938
557	-0.147374508920931	-0.451833262953147	0.652441129535781
558	-0.0679913398972131	-0.208242273945828	0.835495183667459
559	-0.149967466694046	-0.457563376360908	0.648333344788359
560	0.0422721874595397	0.129100121544844	0.897557220631749
561	-0.20824944859504	-0.624873537964118	0.533584223357294
562	0.0443207040988994	0.130560151062083	0.896405267003137
563	0.523876952639843	1.53492138308954	0.12819830491289
564	-0.0551907700822349	-0.168832570561185	0.866295000729145
565	-0.121484466860133	-0.359411920040859	0.720101750055418
566	0.0108776549995816	0.0332810564521753	0.97352178520418
567	0.0736180264274731	0.229353843832084	0.819097559292972
568	0.093618576983678	0.290280891318136	0.772247638806572
569	0.155203538698516	0.442200936210168	0.659370466347486
570	0.0487551101569106	0.147983789300237	0.882675939998753
571	0.137476231801265	0.420480889483012	0.675104188063693
572	-0.00208040519262204	-0.00625564319881215	0.995022150835853
573	0.876678727894118	2.64812216526248	0.00950858468386234
574	0.499498741995328	1.57349298704315	0.119000710001716
575	-0.126221845690488	-0.373267898188105	0.70979854271949
576	0.0441435022413199	0.133649656404478	0.893968402251022
577	-0.0765008153414894	-0.223464380863457	0.823664232415099
578	-0.022150812621129	-0.0641690287402104	0.948973365169987
579	0.456970579821569	1.351722132973	0.17974278629827
580	0.548834892806799	1.66182524729011	0.0999151825909838
581	-0.17485158206198	-0.544072265893239	0.587693786931285
582	-0.881644112114679	-2.77995513074311	0.00657970881983812
583	-0.0653535419636963	-0.192355801677085	0.847882921656795
584	0.0572880435182609	0.181646617473008	0.856255385197889
585	0.179117466129983	0.535282168208245	0.59373244893785
586	0.0985771458502031	0.291760255714332	0.771119746553274
587	-0.0540929343387191	-0.16833355287482	0.866686428626582
588	0.100388343598059	0.30177223756497	0.763499477206314
589	0.228570037858581	0.663301915454987	0.508778050125833
590	0.415409442440662	1.2404415671109	0.217932476945501
591	-0.692567029910824	-2.10562431115381	0.0379317536877551
592	-0.142351607949078	-0.434091725333959	0.665227250387317
593	0.0639066169819553	0.192767325247712	0.847561532980316
594	-0.551820269304442	-1.69401692644046	0.0936087413870777
595	0.120437999646225	0.359557919814513	0.719992911956612
596	-0.673159875764069	-1.98362418171616	0.0502466078301457
597	0.410393496703873	1.28617698880402	0.201574198300405
598	0.156028841755489	0.462583429621942	0.644743496198526
599	0.053695365806834	0.161251942398557	0.872244757496914
600	-0.24148883719257	-0.688384568860795	0.49292423301735
601	-0.483404302992314	-1.42713926430588	0.156888729087691
602	-0.242959933214814	-0.736755137767374	0.463125813402459
603	-0.297691439868427	-0.916310620442283	0.361873992854457
604	-0.411639564877827	-1.3296373745777	0.186889958217735
605	-0.269837556223976	-0.822682937370353	0.412792758312244
606	-0.0449847507907724	-0.133752823679955	0.893887045893485
607	0.84938906896686	2.72260358088572	0.00773432913839085
608	0.139736193312652	0.430462317811056	0.66785531554052
609	0.185877412201808	0.573376076421484	0.567774008785299
610	-0.0853981031701544	-0.253855651151946	0.80016747043254
611	-0.0513161255995818	-0.153929499181787	0.877998860175914
612	0.122764207413991	0.385453116847893	0.700781971532525
613	0.590520803575457	1.85503445389555	0.0667593783879844
614	-0.20179952897443	-0.607230444116542	0.545177749188065
615	-0.0319588351825608	-0.0976093980498982	0.922452521099601
616	-0.0401731495335796	-0.115119598440302	0.90859851863991
617	-0.428460249606082	-1.32899128890648	0.187102214031957
618	-0.387257326898556	-1.15794885633031	0.249850037637535
619	0.085063481114945	0.263754136790717	0.792552922965203
620	-0.487933849816578	-1.56428067748061	0.121148214766669
621	0.236778936138264	0.656936452093815	0.512844211860185
622	-0.301443668911571	-0.942861923805256	0.348194454262962
623	-0.301443928319952	-0.862627212618326	0.390561499284917
624	-0.601080413129318	-1.92044124382859	0.0578660729471081
625	-0.392147658938437	-1.21350722945195	0.228008955113676
626	0.254814211972072	0.781317335408116	0.43660035094563
627	0.231106348299995	0.682560096620353	0.496581527614804
628	-0.310998098218043	-0.936157617956742	0.35161667292656
629	0.421989529810675	1.31715215225994	0.191023767603958
630	-0.299842714791555	-0.914559041906405	0.362788306798609
631	-0.509194432679677	-1.61239217008892	0.110265191772274
632	0.148822130363436	0.466808998553061	0.641728290384472
633	0.14599334000562	0.44734699541006	0.655664731681233
634	-0.387469997043828	-1.17361622118038	0.243545666386367
635	0.083905724019114	0.258190179531876	0.796830651307875
636	-0.375491596562437	-1.15399596712494	0.251458780183306
637	-0.257301710190051	-0.766320486588036	0.445426421231699
638	0.588999721396325	1.78440342283733	0.0776191963984682
639	0.61760138081377	2.00696335231008	0.047656783595915
640	-0.124218515890744	-0.36863523745064	0.713237472049018
641	-0.0890785515381205	-0.273747890131843	0.784885434100013
642	-0.0385567300761207	-0.114430688163639	0.909143076678719
643	-0.253065736236906	-0.736769892008061	0.463116882471134
644	-0.497986657301077	-1.49885297351205	0.13729868845364
645	-0.732007436220031	-2.19712287791582	0.0304960628304155
646	-0.452770461908833	-1.34746859754693	0.181103042823923
647	-0.47948175450558	-1.45465947026622	0.149130468790455
648	-0.0112627035701138	-0.0341469804792942	0.972833128257413
649	0.370226119636966	1.12763875613025	0.262373390351454
650	0.335707566697804	1.00339247957162	0.318275132548819
651	0.328824725548904	1.015498904151	0.312502725787766
652	-0.688673734154404	-2.06534138594612	0.0416733346598271
653	-0.175243225962165	-0.500736244119285	0.617739790085424
654	0.138002526004017	0.425518309172962	0.671441950904656
655	0.0348715768205213	0.107421439409454	0.914686049537573
656	-0.0265785630021672	-0.0800215634801902	0.936392051491559
657	-0.33010883081513	-1.04673804963384	0.297933298236486
658	0.638624365114628	1.9849230034795	0.0500993973012189
659	-0.759575306166539	-2.44030994820953	0.0165693192544924
660	0.540929950392146	1.69185360182103	0.0940221220780496
661	-0.0259130031995598	-0.0768191918875925	0.938932406701566
662	-0.345411257934702	-1.00320022041392	0.318367371685206
663	0.0644504260029437	0.199587135024677	0.842239238064128
664	-0.0757121330473106	-0.217547196521285	0.828258518850407
665	0.228962703432798	0.690287934869175	0.49173226135264
666	-0.438627853512121	-1.35845950498793	0.177604024766021
667	-0.463391879629653	-1.32022643953517	0.189999590715748
668	-0.0057997830906898	-0.0182116218332359	0.985509045757697
669	-0.0893795179803277	-0.282622977573085	0.778093930908105
670	-0.219775287301596	-0.661660679072595	0.509824801790858
671	0.201603835071667	0.583394493452116	0.561039917390485
672	-0.207324510218068	-0.625374683637187	0.533256771821269
673	0.181065228227743	0.563907888248835	0.574174173353183
674	0.28157468489432	0.83805024305299	0.404151191494265
675	-0.486883552748487	-1.45811965183345	0.148176434344849
676	0.445082657955998	1.36914159111998	0.174252574521863
677	0.0354617157833321	0.111090699238793	0.911783824510678
678	-0.330518046803628	-0.998778736407961	0.320493552632161
679	-0.023168960804301	-0.069533317625625	0.94471440674815
680	-0.351805899292677	-1.08832438455117	0.279264276232499
681	-0.0363381012804456	-0.111189676890782	0.911705553871953
682	-0.273616388305456	-0.78532908241456	0.434256795817209
683	-0.242535198299736	-0.746573982893567	0.45720395297352
684	0.134574577404149	0.413124442054031	0.680466426226893
685	-0.141379772567657	-0.427801853559177	0.669784400345373
686	-0.109679358888272	-0.346885208806212	0.729461258779413
687	-0.124530444955839	-0.370521369211664	0.711836633980065
688	0.131484250631955	0.389564509849326	0.697749268960332
689	-0.3497264300994	-1.05074369842018	0.296099030455575
690	-0.704936165032089	-2.32577915374369	0.0222040486927122
691	-0.160345453311712	-0.481681458104082	0.631163801180796
692	-0.508210222042007	-1.4837237869766	0.141263501701482
693	0.472215648095565	1.42349348142473	0.15793943227013
694	-0.215689053831242	-0.635196360726577	0.526860138051891
695	0.222958252997249	0.635567552006803	0.52661917249872
696	0.13550545410182	0.391986319962207	0.695965149237423
697	0.253865168370296	0.788165415991968	0.432604351502994
698	0.0962350076873575	0.292865489888963	0.770277418103655
699	0.0892097121761793	0.267973548118032	0.789313137178473
700	0.549396945199959	1.71966485200889	0.0888198015171434
701	-0.311944214738429	-0.861906372837479	0.390956024127249
702	-0.16623575243806	-0.508340436261379	0.612418338557865
703	-0.193314407803289	-0.608621604428774	0.544259002853813
704	0.433397615511904	1.27994374478187	0.203748534944469
705	0.0450874533337325	0.136209353530549	0.891950195780706
706	-0.365519356729298	-1.12069213151785	0.265304582094183
707	-0.964765460725816	-3.0059486676123	0.0034035920855685
708	-0.296318816813971	-0.895512948306902	0.372824958738309
709	-0.341244406463802	-1.00500516585648	0.317502123264021
710	-0.00893353821443552	-0.0252742724161551	0.979890347972852
711	-0.169782400967099	-0.516733528791327	0.606568844607471
712	-0.395635279530102	-1.1815244097041	0.240406986215585
713	-0.376171454183883	-1.16948711785414	0.245196043737129
714	-0.0400230891707435	-0.122058871585788	0.903115757739052
715	0.338976407198268	0.943133508782094	0.348056278389043
716	-0.414722403446786	-1.18889218888019	0.237508947336634
717	0.271610846094737	0.789152516273142	0.432030136931409
718	0.441710131666734	1.34105637724759	0.183168291192862
719	0.266532048453834	0.820886985681622	0.413809896208842
720	0.588642848964177	1.74782711315514	0.0837944111092023
721	0.188299125217519	0.576415818586477	0.56572663175098
722	-0.249984131710594	-0.758221459768288	0.450235590703514
723	-0.352228143576595	-1.06528248358529	0.289506052536256
724	-0.230955733245973	-0.747571675248373	0.456604660994594
725	0.375348884213143	1.12650174247566	0.262851601662525
726	-0.287757979812096	-0.884859726685384	0.378514344474199
727	0.163151630694715	0.486190524872996	0.627975772587501
728	0.658356196820049	2.10122506430775	0.0383257279610452
729	0.173761491150052	0.550217152358462	0.583489563855724
730	-0.113717714894243	-0.352650193649063	0.725148680176864
731	0.0619978811638793	0.18465119747111	0.853904695192199
732	-0.398031995330213	-1.20585020358769	0.230934189238366
733	0.171769452055618	0.50879851074542	0.612098434305971
734	0.252403088547462	0.778003527551463	0.438541761116958
735	0.0044867851352375	0.0135157097918106	0.989245304482204
736	0.509256843870369	1.4467723651789	0.151322887485716
737	-0.41905362880286	-1.3132863029036	0.192317501120402
738	0.994503612824314	3.01167335095539	0.00334572567098464
739	-0.263027882032553	-0.83052503025184	0.408369054820341
740	0.492171034250471	1.5863712512319	0.116049569772853
741	0.358029416865385	1.09666313438875	0.275620268685421
742	0.229077745597341	0.685173082674122	0.494938968949182
743	0.522920600418837	1.60874891738735	0.111060864392639
744	-0.264266511305468	-0.809236277845253	0.420444803675628
745	-0.250894592259758	-0.73728447236161	0.462805461417459
746	-0.273325774293399	-0.825734107140684	0.411068182442093
747	0.260081944828885	0.722311587819871	0.471915335658293
748	0.517279577162415	1.54874176263529	0.124840220175449
749	0.137513274206634	0.427744330083248	0.669826134748601
750	-0.298627714608902	-0.879417938406595	0.38144139726405
751	0.340884277800182	0.990404496290152	0.324546305530492
752	-1.0626059744156	-3.30087288580865	0.00136787801140277
753	-0.0811843565158671	-0.24544086235377	0.806655908370866
754	-0.0864743752859724	-0.258822761597078	0.796343988973685
755	-0.0170488307485057	-0.051156605862003	0.959310446728159
756	-0.17429393699272	-0.530434228429382	0.597075208847242
757	-0.248573371259991	-0.770780949762565	0.442790570388245
758	-0.106922634397431	-0.317721741909456	0.751408297848357
759	0.0270269881713168	0.0817626708209142	0.935011152289644
760	-0.528845499373857	-1.651537224031	0.102001769144726
761	-0.336498920813036	-1.00411753033718	0.317927438922215
762	-0.305234892247851	-0.91135986512896	0.364462048624869
763	-0.249862787316004	-0.773102612276959	0.441422209097434
764	-0.356797468239575	-1.09839745418017	0.274866536359113
765	-0.442123108935506	-1.35572855190463	0.178468626597794
766	-0.057322798893676	-0.178223949657139	0.858934752771203
767	-0.194779688273635	-0.608109069827581	0.544597398554596
768	0.208253501900829	0.638932549820263	0.524437335354371
769	-0.0593145240196743	-0.178669013430976	0.858586249337039
770	-0.545077124378834	-1.67134573969762	0.0980152088289936
771	-0.337554380752029	-0.98869109727805	0.325379673321732
772	-0.0670883885593221	-0.204150219341994	0.838682199246746
773	-0.412154316284013	-1.2686271607388	0.20774033908107
774	-0.323163137024199	-0.910205177278935	0.365067359544051
775	-0.031133834603138	-0.0956719520019971	0.923986970041659
776	0.333035756429138	0.964140963958129	0.337475617705208
777	-0.678316669828643	-2.18766275261085	0.0312008745819549
778	0.111189219328114	0.341758067398243	0.733304015049854
779	0.368804250930617	1.1231437898483	0.264267475840283
780	0.44185037631235	1.40236394885877	0.164135844034197
781	-0.260084824541459	-0.795838947537222	0.428152345639776
782	0.199749631124874	0.616886430280974	0.53881694616317
783	0.448887439658626	1.39141767231648	0.167418276911419
784	0.133109653332442	0.417210313039436	0.677486117691834
785	0.296509999579432	0.916831076147295	0.361602600999406
786	-0.30450256166219	-0.920272551969902	0.359811306460587
787	-0.542343244113686	-1.67144436909045	0.0979956802548109
788	-0.678605677211177	-1.96132470828017	0.0528320910866324
789	-0.694245660446605	-2.32347389812374	0.0223330560450087
790	0.182805593312288	0.566137630156925	0.572663824332437
791	-0.489212210845827	-1.50511142214064	0.135684295016529
792	-0.154508837710188	-0.467952181391793	0.640913586423617
793	0.50713951434091	1.56565580278521	0.120825713307316
794	-0.0147075560975866	-0.0445789825380885	0.964538475111923
795	0.46718451553729	1.4092297819038	0.162102287495338
796	0.58251888282013	1.7774805237384	0.0787582043253945
797	-0.492951202059717	-1.45439318184212	0.149204086298123
798	0.126319830686205	0.379422171729033	0.705239370533649
799	0.434606438389339	1.3035612636389	0.195600980761304
800	0.218051416782803	0.662081042868591	0.509556592104125
801	0.511686985425032	1.58522360113776	0.116310166622992
802	0.214393738415079	0.647011369875012	0.51921837265169
803	-0.5121088530801	-1.5532569222335	0.123758354611558
804	0.0427034277439681	0.127707891771771	0.898655885144771
805	0.101585451313095	0.316681218395124	0.752195258207954
806	-0.595204029021966	-1.83878035047477	0.069138855926465
807	0.475252267062692	1.40990132504868	0.16190442844121
808	-0.0990039654225749	-0.288648735296309	0.773492589493762
809	0.175851241250445	0.561141002082841	0.576051025876859
810	-0.0485826843120927	-0.14903347273235	0.881849919387215
811	0.473340015805708	1.45456426374597	0.149156786137674
812	-0.196472398386684	-0.595869597333528	0.552709806603904
813	0.164924788478923	0.491231197526179	0.624420219057069
814	-0.872110119873341	-2.60714730015309	0.0106348992594654
815	0.15967921564907	0.486066527519091	0.628063348082684
816	0.10874874693548	0.337344202092602	0.736617628707173
817	0.0793269570905543	0.233278073936498	0.816058169825624
818	0.242692321527279	0.740049763387006	0.461133957153813
819	-0.182059009747541	-0.558502060732728	0.577843827257897
820	-0.284309080592044	-0.834128949687707	0.406345751978047
821	-0.116247278057452	-0.352078956232343	0.725575609871645
822	-0.469649836930894	-1.50143970902485	0.136629613096937
823	-0.0199807326517282	-0.0624758028120623	0.950318009542924
824	-0.16315197534326	-0.497140336597452	0.620263364990611
825	0.191258789156071	0.557667203028774	0.578411554476209
826	0.51600900153066	1.67078389701112	0.0981265136867337
827	-0.0181089813132495	-0.0553055085932667	0.956013714590706
828	0.0576690760422202	0.1718487252668	0.863929851264239
829	0.0197382532883902	0.0595304419703887	0.952657354224142
830	0.300819618773759	0.922853796746543	0.35847148710436
831	-0.498196744866282	-1.49919877687289	0.137209095837196
832	0.0259893373412762	0.0802628426534621	0.93620067753957
833	-0.0488842470069188	-0.157142817590668	0.875472953549192
834	0.200918986960767	0.616455322196199	0.539100126861386
835	-0.918504031220899	-3.01376640604368	0.00332479683918964
836	-0.156212204796764	-0.484006841936909	0.629518817873786
837	0.000102584169399879	0.000307583907649327	0.999755242375873
838	-0.303948591275934	-0.927589012050879	0.356021930883512
839	-0.187892263704079	-0.588074761950587	0.55790749266519
840	0.291491920687527	0.868709731641272	0.387242255789099
841	0.100196962274597	0.298629350734324	0.765889108721372
842	-0.402048909696606	-1.25026532122241	0.214339435622823
843	0.238412918914346	0.751048138339329	0.454519934756651
844	-0.112210891764384	-0.336141114030503	0.737521687898443
845	0.463465140505347	1.51287705078749	0.133701872986316
846	-0.0878596935427385	-0.263687664734035	0.79260399142326
847	0.348254395018477	0.976752486628535	0.331225638214425
848	-0.565315612695539	-1.65672506280603	0.100945222930674
849	-0.436402134697018	-1.39039981203747	0.167726028916079
850	0.170586465280756	0.515670294785082	0.607308451431994
851	0.00381505054138758	0.0115929096861732	0.990775236391607
852	-0.658488968010255	-2.13197165210463	0.0356447247516906
853	0.414805753402851	1.20420096593198	0.231567783592135
854	-0.378140291146484	-1.14759024291787	0.254081341006001
855	-0.179946319753105	-0.547867298014361	0.585095610589972
856	-0.0415635906136828	-0.124558524561007	0.90114190262032
857	0.622395846518067	1.87229356132684	0.0643081765722533
858	0.0454587169350999	0.139132469555391	0.889646320084506
859	-0.00444443982150306	-0.013380655832006	0.989352762853426
860	-0.227296534447111	-0.683925511975668	0.4957228406654
861	-0.660814270692013	-2.14447983478424	0.034601475027243
862	-0.400271399820838	-1.22608983727019	0.223260413528793
863	-0.154825534837359	-0.470336394407288	0.639215861017059
864	-0.462761217846028	-1.39423149202116	0.166569756184061
865	-0.291208255698066	-0.919150822426894	0.360394545662025
866	-0.161572119817186	-0.500527110011104	0.617886433382381
867	-0.507233598269189	-1.56246284124227	0.121575592874998
868	-0.393043540851947	-1.23093861636013	0.221449859252873
869	-0.531583962963837	-1.56000493279376	0.122155357798007
870	0.761336130207942	2.24611790528101	0.0270638347594904
871	-0.284392283966904	-0.820423417335015	0.414072682864089
872	-0.36564503412164	-0.999837496165808	0.319983564705969
873	0.527277078438919	1.71637665294318	0.0894223282135129
874	-0.0948943793994477	-0.289382660211182	0.772932704128874
875	-0.242148450143288	-0.727408044281216	0.468803299973932
876	0.283714037922788	0.83720305261349	0.40462471214631
877	0.0134479733422515	0.0420432499589905	0.966554353118785
878	0.528593206810608	1.57649628676536	0.118307193440269
879	-0.432559044188062	-1.34660070207058	0.181381542348393
880	-0.328035911509192	-0.976976480285093	0.331115323962711
881	0.705416627246874	2.16063258181617	0.0332935351177582
882	0.129681832676976	0.388285581819771	0.698692126795051
883	-0.111885598044859	-0.333525744386072	0.739488276499824
884	-0.215374639014923	-0.648891099572416	0.518007975761674
885	-0.574129424566973	-1.72153743252979	0.088478159739161
886	-0.686837010398807	-2.06616957660834	0.041593323690292
887	0.0783367251886197	0.240489197261452	0.810480377031873
888	-0.643722577530522	-1.90065632201182	0.0604441432689909
889	-0.374621415560252	-1.11280575017607	0.268660005863699
890	0.275496896926351	0.858989260305207	0.392555107390277
891	-0.0359073433070512	-0.102546782000939	0.918543473551151
892	0.403956376806344	1.24683294041708	0.215589864140004
893	0.560987171781962	1.65734908321889	0.100818735141917
894	0.0464608296000762	0.140535143946605	0.888541126725302
895	0.0503918047479539	0.145775556617561	0.88441407254708
896	-0.16930798440624	-0.51449724760393	0.608124920801585
897	-0.0610532105062413	-0.184921226789749	0.853693496854819
898	0.59610362826228	1.78092021341229	0.0781905647680999
899	0.190528611289945	0.597184631978584	0.551835311666807
900	0.140592694283146	0.41934123949121	0.675933810485975
901	-0.00814919027881683	-0.0245289801220487	0.980483222986947
902	0.715491694448003	2.31032194070822	0.0230818122194719
903	-0.302003012571764	-0.953889929796839	0.342612170084263
904	0.191927074522192	0.577700921576257	0.564862153013898
905	-0.11688469602733	-0.361561338046115	0.718500011965134
906	0.505683580770482	1.44391909539651	0.152122143339628
907	0.0597357097416665	0.181462607008996	0.856399391613102
908	-0.0949627678042976	-0.293707069492724	0.769636212397111
909	-0.283197052954369	-0.880347754470001	0.380940266221033
910	0.13900502634921	0.416753610384916	0.677818991448475
911	-0.440497171475917	-1.31498177378804	0.191749296307705
912	0.141761371409083	0.427737483861713	0.669831101884778
913	-0.380885793590686	-1.1442981256504	0.255436663255557
914	0.109220241214518	0.325713503026204	0.745372845623501
915	0.0605547645102923	0.190147659424956	0.849607858180498
916	0.0712069076408819	0.210390204963665	0.833823404518627
917	-0.00177563477894304	-0.00539291736849627	0.995708646767627
918	0.093956800269465	0.2900231495298	0.772444195579792
919	-0.231083165744498	-0.702090180361172	0.484376395491475
920	0.0273095977396793	0.0831132232504749	0.933940144840372
921	0.283641162135316	0.866110409482912	0.388658567059852
922	-0.188056936200671	-0.57190525884866	0.568765950135036
923	-0.427814598765999	-1.31449723738803	0.191911551262258
924	0.457769585298066	1.37620683467325	0.172062401509891
925	0.491585634704916	1.51907020833459	0.13213725408004
926	0.124895179703026	0.388507507876454	0.698528483411779
927	-0.0636416068929577	-0.183535533298079	0.854777403508978
928	0.70284439351082	2.1081293439422	0.0377089834304478
929	-0.15367352350242	-0.473363336374144	0.637063233043628
930	0.00576711435445776	0.0175450989033602	0.986039340789139
931	-0.401754219734457	-1.1912292800959	0.236594937285622
932	-0.252614212964332	-0.797726538868752	0.427061375197158
933	-0.28259659625319	-0.791666625576372	0.430569661103252
934	0.168142590121917	0.522615620520757	0.602484558639408
935	0.265084938872223	0.810713757994847	0.419599901508601
936	0.16775280235793	0.493524314188076	0.622805646396583
937	0.616800213191782	1.8770986922479	0.0636393247113926
938	0.211402593868822	0.645506737495718	0.520188304751657
939	0.0634918133108957	0.200113130057019	0.84182904339566
940	0.34956166979921	1.0619823216875	0.290993709550728
941	-0.34975200026685	-1.08593231237302	0.280315721654784
942	-0.197183245514594	-0.589612046221545	0.556880503619493
943	0.179449517943472	0.527596195218309	0.599036123036472
944	-0.500741563956684	-1.63502514409109	0.105424246852565
945	0.326641554819825	0.971349194378776	0.33389401357083
946	-0.257944442168027	-0.799884987401229	0.425815877156362
947	-0.517695585228234	-1.46366555974888	0.146657218650903
948	0.411297400355214	1.30414211276967	0.195403702494591
949	0.462914471687258	1.45260966392406	0.149697880489792
950	-0.192956029532543	-0.595969452152752	0.552643379155942
951	-1.07114732962967	-3.18906759041662	0.0019455113254838
952	0.176117695165821	0.527643880365204	0.599003150911644
953	-0.47978114130846	-1.47765464503273	0.142878914842067
954	0.103814320814993	0.305536981039569	0.760640042343979
955	0.346496436464001	1.05498069119931	0.294167200535054
956	0.0691131943843483	0.205228460419228	0.837842169344427
957	0.00748095651541846	0.0215791348957201	0.982829909321532
958	-0.585099745761331	-1.79372873537065	0.0761065100815229
959	0.180170993770988	0.568851091180558	0.570828410365215
960	-0.100558766749069	-0.298097464043563	0.766293742960768
961	-0.317524167734736	-0.94160746955894	0.348833150020462
962	-0.0447120062465949	-0.13967889231587	0.889215757345675
963	0.301962604430374	0.962587404608997	0.338250820260221
964	0.435791022070048	1.32033285177092	0.18996421398069
965	0.250394323969592	0.765039661361657	0.446184983869003
966	-0.167851543998084	-0.518022389432113	0.605672836414933
967	0.3374336534664	0.99114090528207	0.324188563112775
968	-0.24956493670676	-0.734989549701651	0.464195250625905
969	0.158344936340403	0.480357698200153	0.632101063478965
970	-0.412828250464062	-1.24149547132146	0.217544917223746
971	-0.0379300517832234	-0.112583202872318	0.910603658797066
972	0.228691400838548	0.699371963468873	0.486065160260768
973	0.572304431627616	1.71893144922084	0.0889539007680987
974	0.00836252562987783	0.0252411756230981	0.979916676012385
975	0.46991550082301	1.50519811937224	0.135662036163342
976	-0.308084805420046	-0.904937112021982	0.36783707618069
977	0.102499769200597	0.301488754917964	0.763714924066024
978	-0.595226179834459	-1.70677470188375	0.0912009483480943
979	-0.543607718692553	-1.70537258441897	0.0914630721927531
980	0.336458306671001	1.00571268498229	0.317163383002309
981	0.15577070381031	0.440012904189649	0.660948677222723
982	0.216073318541164	0.657537476116819	0.512459552464089
983	-0.210477520148268	-0.602939505843665	0.548016478121788
984	0.0991495824608091	0.287675943606048	0.774234882444993
985	0.204461208786623	0.60529922830301	0.546454453062345
986	-0.239713628055362	-0.69120346846538	0.491159474314239
987	-0.0653387213293242	-0.199395506148541	0.842388689730342
988	-0.93352883014925	-3.09434701767279	0.00260544049362208
989	0.68954903325722	2.09340593780491	0.0390346977074708
990	0.248871098901639	0.768436034204276	0.444175135353607
991	-0.0216655948839202	-0.0639200499833682	0.949171077925073
992	0.18411988554144	0.511840755394846	0.609975739139189
993	0.507661348632438	1.53063492860372	0.129254206977805
994	0.554385330406764	1.67450932762073	0.0973903925021459
995	0.29680587025821	0.931033190780385	0.354246989647932
996	0.257028207174819	0.80904266703209	0.420555595888908
997	0.338427508940344	1.01918137902258	0.310760889685636
998	-0.108665452920263	-0.337426301739007	0.736555948503833
999	-0.57291372661803	-1.7630486867324	0.0811770920688957
1000	0.375494965238268	1.13619278706008	0.258795265903072
1001	-0.318585959339928	-0.963815642265952	0.337637852183658
1002	-0.131972273288425	-0.397988245533137	0.691550981108475
1003	-0.28759546448509	-0.8640902634933	0.389761508937793
1004	0.0585785796245445	0.174519149071524	0.861836843236441
1005	-0.644737694479627	-1.85059274267749	0.0674027069342835
1006	0.0883646740192108	0.273002398528445	0.785456674858009
1007	0.81397000134617	2.57821943244323	0.0115012389609066
1008	0.301618999883598	0.939332590764066	0.349993315061283
1009	0.0627799539439077	0.19341256717664	0.847057668520757
1010	-0.635410161320534	-1.95926634734437	0.0530763423474376
1011	0.071094782375869	0.212197733136599	0.832417158897471
1012	0.0251225691332938	0.0746901419459097	0.94062167593961
1013	0.765930287161925	2.32964764003485	0.0219890388006021
1014	0.0307636494377988	0.092879940013804	0.926198735692175
1015	0.282477993273078	0.862846895415247	0.390441312967415
1016	0.521383624251676	1.59851990240302	0.113319480655864
1017	-0.276501295759037	-0.854054141446704	0.395269566725693
1018	-0.238641156931427	-0.721392967837774	0.472477498300189
1019	0.240075248357039	0.699573309914266	0.485939957530155
1020	0.163004684853751	0.520921498966584	0.603659597115137
1021	0.295852643618753	0.857980583927116	0.393108973118821
1022	0.191967437177469	0.474971799951339	0.635920628018509
1023	0.0705590607053485	0.214149127970937	0.830899597614227
1024	0.172666379187077	0.516929520772865	0.606432553341933
1025	0.0604619312231161	0.190266753231479	0.849514806815318
1026	-0.15433664879711	-0.455637570313515	0.649712705385036
1027	0.340912894110201	0.966214912024345	0.336442558777593
1028	0.178133608190964	0.537715187498248	0.592058115583958
1029	0.480954140996208	1.50536395605384	0.135619466843671
1030	0.247281734426992	0.748774524013354	0.455882732947602
1031	0.480112351099702	1.50075170469523	0.136807319656298
1032	-0.112679489712033	-0.348729120085653	0.72808094085584
1033	-0.0964125526668836	-0.294877412396892	0.768744785608462
1034	0.148481404557367	0.460539425556323	0.646204157578599
1035	0.318951672979339	0.955891410361707	0.341605304910953
1036	-0.129947807054355	-0.364269405900734	0.716483758897414
1037	0.0970246506939692	0.291823031824076	0.77107189584794
1038	-0.163746790792888	-0.505303492198971	0.614541137962264
1039	-0.344337921440243	-1.04532930942976	0.298580218733906
1040	0.184524200472408	0.560650709283437	0.576383911215379
1041	-0.217828470292372	-0.644414344848519	0.520893088797652
1042	-0.224737623743964	-0.681283002647917	0.497385399519178
1043	0.0208315338224143	0.0625080427637203	0.950292405420503
1044	-0.470377716211368	-1.38097274037981	0.170596869216054
1045	-0.449621597787286	-1.36514313080056	0.175501407188947
1046	-0.768429000318469	-2.37218320883582	0.0197435858741368
1047	0.374012750701879	1.18206184235288	0.240194740397115
1048	0.0156828270219756	0.0461363167415257	0.963300525795889
1049	-0.144062109235968	-0.448705754315372	0.654687705177853
1050	-0.102568518048081	-0.307697480473875	0.759000575247164
1051	0.247629994498683	0.748484786989142	0.456056568180302
1052	0.167806930979818	0.494993361643767	0.621772264072473
1053	-0.030732703111369	-0.0883994242735513	0.92974929835339
1054	-0.225896070861838	-0.694394057486511	0.48916618917676
1055	-0.150314295775421	-0.4564514005305	0.649129649417407
1056	0.110640298550168	0.331522335576275	0.740995882726251
1057	-0.041434214931694	-0.126574913444496	0.899550109714058
1058	0.47971020602757	1.5520955819495	0.12403590748001
1059	0.142179352881234	0.425029290372991	0.671797125311791
1060	-0.0110263800803719	-0.0330446978285549	0.973709761331097
1061	0.0999119938031222	0.304198660638581	0.761656158242307
1062	-0.330840464313146	-1.01832878786029	0.311163590919013
1063	-0.173466233214392	-0.539468593890061	0.590852839310606
1064	0.188480651211856	0.543851298577302	0.587845233770989
1065	0.404944779670031	1.26018734035362	0.210754710454265
1066	0.324849007109259	0.924547131288911	0.357594280125581
1067	0.425880360573231	1.19427625348444	0.235407099123449
1068	0.646585955058231	2.01927730105823	0.0463369228749346
1069	-0.538252138958363	-1.7423084329086	0.0847603245262272
1070	0.127980758361573	0.370962693732981	0.711509002814995
1071	-0.194309745712271	-0.59524267744954	0.553126949877984
1072	-0.276649178890723	-0.832345886729454	0.407346033378062
1073	0.143868532942369	0.446347889579525	0.656383529089198
1074	-0.682389366658995	-2.1099487864339	0.0375478920034835
1075	-0.177133065457061	-0.532812149526967	0.595434493261633
1076	-0.177457685862459	-0.489825375248228	0.625410959436138
1077	-0.0127542930160957	-0.0399608343754668	0.968210012402633
1078	0.116203642706047	0.342677391442743	0.732614485006142
1079	-0.137820653184209	-0.429373143131049	0.668644800170362
1080	-0.356804681720044	-1.1020865556873	0.273268019114455
1081	0.0792886168653626	0.241245607217304	0.809895856052862
1082	0.0253383713325278	0.0709421659937137	0.943596117649358
1083	0.0302660578833447	0.0907605693857119	0.927878038809877
1084	-0.00388395639909581	-0.0120661435563921	0.990398690660724
1085	-0.111145215834138	-0.329886490419146	0.742227639961257
1086	-0.207047478640926	-0.604198275483676	0.547182952952022
1087	-0.276136588340993	-0.829516664682803	0.408936258570626
1088	-0.380823969388012	-1.20740606693168	0.230337615259062
1089	-0.506394400035193	-1.48956327390481	0.139722714299072
1090	-0.01541328453769	-0.0465626825315293	0.962961616508114
1091	0.497368322863628	1.54480807709826	0.12578885635554
1092	-0.318656010643557	-0.979959809819438	0.329648371970796
1093	-0.209840398237803	-0.632994012447243	0.528291007892031
1094	0.636070411980338	1.90428263333657	0.0599645035041923
1095	0.293310521118078	0.893120555147934	0.374097914541788
1096	0.160906563752426	0.466977296048223	0.641608323461153
1097	-0.220736706805937	-0.679522859936036	0.498494481589348
1098	0.521078980795065	1.60128692790404	0.112704909788587
1099	0.175163850589236	0.531329397693058	0.596457315591942
1100	-0.195792942288133	-0.574899372793505	0.566747562771575
1101	-0.454159034016544	-1.41550251247541	0.160261341207131
1102	0.057159345538672	0.176904557282832	0.859968055723677
1103	-0.196392813152743	-0.595483862251531	0.552966450496218
1104	-0.140995962213743	-0.424144961995169	0.672439602184141
1105	-0.0464951339898433	-0.142329226998375	0.887127856308399
1106	-0.0117185222441474	-0.035053486060299	0.972112219442661
1107	-0.24099589442018	-0.668769887533102	0.505298949694205
1108	-0.260975620014989	-0.811243692025726	0.419297104203662
1109	0.0305954434582535	0.0935203419229099	0.925691372631297
1110	0.197401727378797	0.606173140319402	0.545876533777481
1111	0.292741935190273	0.868695466668023	0.387250019708849
1112	0.0345495764774904	0.10274784391708	0.918384329647861
1113	-0.137311632558309	-0.442638352203053	0.659055145957489
1114	0.364549771731575	1.14084391797623	0.256864197378978
1115	-0.0117403817106784	-0.0359746334364551	0.971379690295379
1116	-0.418217963595223	-1.29049757394673	0.200077174059761
1117	0.237058827488413	0.738581243897103	0.462021189365383
1118	-0.21138234946504	-0.630511807281682	0.529906109156707
1119	-0.238215240319106	-0.750442055302006	0.454882991037945
1120	-0.352039679282731	-1.10656463610983	0.271336325597527
1121	-0.0910275709787036	-0.277693224742209	0.781864247237786
1122	0.0396726266226493	0.123790786740434	0.901748082559756
1123	0.186966561493124	0.556338010711559	0.579315992891487
1124	0.439261404119576	1.26747831064964	0.208148784664906
1125	0.430982361505424	1.38663684348861	0.168867518898166
1126	-0.504922365961891	-1.51170245941196	0.134000254535588
1127	-0.00905036204538071	-0.0273932577010862	0.97820477219652
1128	-0.0392774877199556	-0.11705032118667	0.907072587252552
1129	0.00560797007067489	0.0170119941220741	0.986463490985339
1130	-0.19933790047092	-0.57919241638999	0.563859646296239
1131	-0.327334447742886	-0.974154039148162	0.332507108137319
1132	0.50004321684136	1.48014922971776	0.142213200101382
1133	0.0923492128247869	0.272701639722988	0.785687167706613
1134	-0.014425014043639	-0.0441338926625555	0.964892300109531
1135	0.220539648870159	0.639652982930126	0.523970824777273
1136	0.467643307015352	1.46363557095898	0.146665400935586
1137	0.0283488267334904	0.0848963027088445	0.9325263236655
1138	-0.209003796478762	-0.612788985020179	0.541511481845556
1139	-0.0438577055184632	-0.127176374399834	0.899075379070291
1140	0.224256378050027	0.630727171157268	0.529765876971665
1141	0.195079991489094	0.570559380953113	0.569674367001575
1142	-0.0389637088064304	-0.101081392237554	0.919703454058347
1143	-0.500402988351334	-1.46299637683397	0.14683988611144
1144	-0.453156553735252	-1.40534482579799	0.163250566691689
1145	0.10250609665958	0.297758677143396	0.766551509795337
1146	-0.275419874996053	-0.825850279376502	0.411002605829585
1147	-0.0565857285449235	-0.173557393885894	0.86259052891512
1148	-0.0674401724769888	-0.201591110475988	0.840676681387155
1149	-0.904606557764559	-2.97517858452222	0.00373080059031159
1150	-0.135459169366531	-0.396808744110836	0.692417620902025
1151	0.0583301451706547	0.18549187986772	0.853247206385925
1152	-0.284232588068369	-0.849503825708236	0.397782561984718
1153	0.24705984961036	0.77423093089216	0.440758080727739
1154	-0.344994913030815	-0.993652910818321	0.322970212251162
1155	0.00169187915647009	0.00525906164625308	0.995815159945243
1156	0.235960370883376	0.67948278737412	0.498519747227472
1157	-0.00221548373807521	-0.00616146257296299	0.995097092914951
1158	-0.027522747138839	-0.083870785157483	0.933339440444836
1159	-0.478768225768415	-1.41720410761689	0.159764729744647
1160	0.751919871496671	2.38127850968617	0.0192907200806394
1161	-0.0218623828174934	-0.0675610876935209	0.946280071742829
1162	-0.412205310991937	-1.2722265324044	0.20646449543805
1163	0.367645451918492	1.14942625827051	0.253327689950693
1164	0.482279362541461	1.39294879699595	0.166956150625088
1165	-0.116422584895046	-0.353822276049108	0.724272964683087
1166	0.339382078107748	1.07436010341749	0.285440900165677
1167	0.0392675320185974	0.116926212497799	0.907170665149613
1168	-0.119009697551899	-0.368888072235224	0.713049633410603
1169	-0.54745075816473	-1.65389659543392	0.101520159907861
1170	0.355553507021857	1.07214255933374	0.286430325824884
1171	-0.024997524188229	-0.0770632245883888	0.938738799561755
1172	-0.747496551685871	-2.23128416815061	0.0280653492354858
1173	0.314292804185924	0.956955054098497	0.341071011921238
1174	-0.00220839863194731	-0.00681687076607437	0.994575567782914
1175	-0.430361793854348	-1.29095345070692	0.199919701328089
1176	0.201769259498567	0.612098092463677	0.54196649482146
1177	-0.364844527908633	-1.06661349305921	0.288907531512979
1178	0.112269588720838	0.348076286519143	0.728569537800612
1179	-0.0719208452181756	-0.211567358096953	0.832907525095853
1180	0.337482665085849	1.01706170771397	0.311762712145017
1181	0.598106470215142	1.88356625156917	0.06274829875077
1182	0.688880016728407	2.14539292716846	0.0345263668432039
1183	-0.429298309050605	-1.27096622627831	0.2069105677866
1184	-0.21389369459999	-0.654603573219322	0.514338717131804
1185	-0.509609465305214	-1.62608969494296	0.107314569455704
1186	-0.29039557965485	-0.887711694118778	0.376985943113436
1187	0.478068373017097	1.47223868611242	0.144332603088726
1188	0.307850477251695	0.92782577207777	0.35589973562785
1189	-0.537501525413042	-1.60304966371363	0.112314791014033
1190	-0.156289901602687	-0.48077466819999	0.631805771120247
1191	-0.289035860474485	-0.855402164612316	0.394526972521316
1192	-0.911263681814204	-2.80193211618694	0.00618068386202108
1193	-0.104020753734326	-0.3207053714238	0.749153202133013
1194	0.138867835652148	0.416452816815292	0.678038263730399
1195	-0.111007957260329	-0.330844793633767	0.741505976032376
1196	-0.570467289966065	-1.71383941918043	0.0898895314917141
1197	-0.211968355438655	-0.658243546247897	0.512007858194001
1198	-0.282870788469498	-0.804947065388162	0.42290335022822
1199	-0.222543035412269	-0.638705617841624	0.524584328076752
1200	0.0714194180889704	0.208656816852779	0.835172477271991
1201	0.215842183128682	0.654015744385191	0.514715658826121
1202	0.621964920129722	1.87289128273103	0.0642246567029889
1203	-0.265394098126222	-0.811801253209155	0.418978662122549
1204	-0.843676536909785	-2.59816018607539	0.010897515518821
1205	0.350557489048322	1.06615417617124	0.289113978788281
1206	-0.51737825347001	-1.59003101855709	0.115221659801512
1207	0.531656919894336	1.74620943138277	0.0840766049572475
1208	-0.626472385800734	-1.79842675062751	0.0753537365158355
1209	0.281887900804701	0.88970774125188	0.375918542993117
1210	0.6621235483806	2.08666610469131	0.0396548619527057
1211	0.138365341394414	0.404811720900791	0.686545512402928
1212	0.405896475713382	1.17137509502791	0.244440444043201
1213	-0.221847805817778	-0.652946184411602	0.515401881721452
1214	0.654471297626299	1.88872876259971	0.0620446114562775
1215	-0.22667195259198	-0.700436966403317	0.48540311345902
1216	0.492976896352771	1.45717677490941	0.148435931682033
1217	-0.295099370501815	-0.86491879917914	0.3893089183918
1218	0.820347294159048	2.55070006078798	0.0123839447655569
1219	-0.112189780956973	-0.325182949283428	0.745773037656946
1220	0.156981600535766	0.485300829869203	0.628604254500225
1221	-0.138908219673759	-0.424210444706483	0.672392019742328
1222	0.0526139793363739	0.167623304710544	0.867243602318623
1223	0.633054153768183	2.00785357782049	0.0475603000430855
1224	-0.399053639819623	-1.15344228576301	0.251684701823986
1225	-0.475063242552409	-1.41500574544195	0.160406546328803
1226	0.236941426280767	0.706190891575702	0.481834846912593
1227	0.537100808420611	1.54294998669496	0.126238928164299
1228	0.00118787946793046	0.00360034857164957	0.997135055409922
1229	-0.118007249848627	-0.370355473130229	0.711959806150734
1230	0.0842518856827115	0.255822289282363	0.798653043998587
1231	-0.111919391506804	-0.351517921560059	0.725994998643298
1232	-0.034105887511446	-0.0967345557905928	0.923145356442379
1233	0.371661122803098	1.16600699833119	0.24659320560972
1234	-0.267950796246321	-0.823348107277465	0.412416421446244
1235	-0.771331732558422	-2.48237132096547	0.0148448606583927
1236	-0.261545354463801	-0.84837023724334	0.398410126378698
1237	0.262359072382868	0.770009359120606	0.443245882189183
1238	0.157978468214889	0.488601774277387	0.626273841107893
1239	-0.364600195011677	-1.037163673217	0.302348799930664
1240	0.232099860758435	0.714923258314477	0.47644732563035
1241	0.00354919224729197	0.0102345413729549	0.991856082819948
1242	0.26720794186844	0.805901219691022	0.422355696978809
1243	-0.233178618651448	-0.692596146773763	0.490288869116041
1244	-0.307538527513557	-0.88656618451636	0.377599369268922
1245	-0.176308416585454	-0.526586610849786	0.599734401140473
1246	-0.371540553454075	-1.05770505762599	0.292929588906832
1247	0.257291047108176	0.753391613563005	0.453117706876555
1248	0.0972102750904181	0.295015553765783	0.768639586562809
1249	0.0260559408732852	0.0786263292766822	0.937498773907112
1250	0.0831553341549886	0.245714123241567	0.806444988356394
1251	0.0683695417547996	0.207937049434112	0.835732807709576
1252	0.285475222482722	0.844292796961041	0.400672438084213
1253	-0.0716597147737339	-0.207260113051004	0.836259872014968
1254	0.0121950159254772	0.0337387758166135	0.973157765032715
1255	0.123857978630279	0.368957899614521	0.712997759645723
1256	-0.043395652692655	-0.129358957694059	0.897352984549296
1257	0.0800994187756443	0.240251703111352	0.810663924437002
1258	-0.0108753998004137	-0.0322960951568292	0.974305135138004
1259	-0.193278215020191	-0.602327973014229	0.548421649591447
1260	-0.478711742359555	-1.34093030652113	0.183209073104832
1261	-0.301462464643881	-0.904950561506662	0.36782998814412
1262	0.437561073059123	1.35880746982584	0.17749408940752
1263	0.0699997919633232	0.211904706942657	0.832645094560306
1264	0.0734993766764844	0.220083113156181	0.826288813025436
1265	-0.0939775642899387	-0.281832071435946	0.778698467742843
1266	-0.257405809353965	-0.794263075299399	0.429064413094592
1267	-0.273929785449749	-0.864822933093558	0.389361268950029
1268	-0.289717434723559	-0.84342860698891	0.401152927403658
1269	0.616907410571543	1.71120262926021	0.0903771807629557
1270	-0.0971950164923567	-0.299060039874446	0.765561508336316
1271	0.324410841688686	1.0201732436801	0.310292845879261
1272	0.0236167629117916	0.069313162168479	0.944889167656805
1273	-0.611507456101056	-1.96519253694689	0.0523757046051966
1274	0.127738254210365	0.395791482873182	0.693165383393795
1275	-0.053552642582009	-0.162776505924924	0.871047581994377
1276	0.08705907931404	0.263264705314138	0.792928959442003
1277	-0.431725364757278	-1.39332418251919	0.166843000053741
1278	0.0613670714132726	0.189901623775326	0.849800099545238
1279	0.0605392036962926	0.185580828517874	0.853177646639704
1280	-0.0103837901420607	-0.032389072754904	0.974231188001401
1281	-0.0907117473659046	-0.27850889771438	0.781240051287397
1282	-0.262888207704849	-0.828075442771136	0.40974776989686
1283	0.413359386544782	1.22527438800442	0.223565959875571
1284	-0.287079710117833	-0.858528365153684	0.392808125943046
1285	0.394257245459048	1.30120179276689	0.196403871541826
1286	0.307041981711327	0.953842638421499	0.342635983784541
1287	-0.0884491571855195	-0.265666778028938	0.791083887101963
1288	-0.272739540404092	-0.852637105757388	0.396051103202862
1289	0.177409630942037	0.54584162470778	0.586481763646852
1290	0.389813054653857	1.16235942020781	0.248063671427556
1291	-0.409124129770481	-1.29234786509543	0.199438602099627
1292	-0.433031432261734	-1.35286593611668	0.179378324308768
1293	0.151018808163641	0.446351900202995	0.656380643036577
1294	-0.572338994555595	-1.65401271937821	0.101496503573429
1295	0.43636818868585	1.41081508841106	0.161635500806276
1296	-0.469150297496927	-1.42204638888229	0.158357978236053
1297	-0.194636139155986	-0.597360026353957	0.551718727043879
1298	-0.0360013209091459	-0.110993262410762	0.911860877529216
1299	0.178204444348793	0.528161405449751	0.59864535947919
1300	-0.217245260336285	-0.658518152716244	0.511832241212796
1301	-0.0217696190887659	-0.0641084591016512	0.949021462916225
1302	-0.00387195464441489	-0.0117923233718168	0.99061656538447
1303	0.649646239412438	1.92549819217803	0.0572222323025487
1304	-0.146099892539037	-0.422295281017746	0.673784206830654
1305	-0.421857438148736	-1.22865376432634	0.222301696101207
1306	0.181136939693956	0.53148327917582	0.596351128252339
1307	1.08165362644014	3.37878722991136	0.00106508401522304
1308	-0.633796361984168	-1.98607408647855	0.0499692389556066
1309	-0.055016210156278	-0.164395021541529	0.869776958418322
1310	-0.116984691224702	-0.339782103979526	0.734786806799437
1311	0.434881649594783	1.34426818605534	0.182131625311684
1312	0.589023585830744	1.76638892635177	0.0806118594124872
1313	-0.381947774901628	-1.23615387076032	0.21951442200009
1314	0.2153524541071	0.680376867392885	0.497956196819293
1315	0.190038022482504	0.581084055997671	0.562589436883324
1316	-0.335351581199927	-0.990630502278849	0.324436485611341
1317	0.411883543059042	1.29515854861658	0.19847147668622
1318	-0.0352497284957442	-0.107108059235569	0.914933973780458
1319	-0.0958325923351189	-0.281499355018477	0.778952823478275
1320	0.201753568908709	0.62873423938818	0.531064287549567
1321	-0.68749947594788	-2.05787594540692	0.0424005612634238
1322	0.241910665861247	0.758985524826094	0.449780618652879
1323	-0.183427234650974	-0.559904480115747	0.576890742012645
1324	0.172910090455424	0.54115114393993	0.589697348571196
1325	-0.135605958599391	-0.422569235213363	0.673584991968766
1326	-0.1773474210876	-0.533839321581212	0.594726413177732
1327	0.163748067813607	0.477859377847097	0.633871587032516
1328	-0.0257756372738663	-0.077637505186003	0.938283199655009
1329	-0.0386848262319254	-0.1197710755359	0.904922853494136
1330	-0.475562424192192	-1.52740987295437	0.130053165632759
1331	-0.0237404493407985	-0.0707666808597957	0.943735404817636
1332	-0.346831028359806	-1.02107194288349	0.309869173821683
1333	0.155716545288893	0.471892240595147	0.638109024424633
1334	0.215820762342872	0.637944639841901	0.525077399786614
1335	0.0806231576389343	0.231098829562195	0.817745691261681
1336	-0.00556162284849628	-0.0169336036990965	0.986525860505951
1337	0.342962082156555	1.05467460293805	0.294306471090372
1338	-0.256432761375485	-0.775868824814173	0.439795052730608
1339	0.109730775801224	0.337975388174356	0.736143472663135
1340	-0.402028969744963	-1.29044431097663	0.200095578599828
1341	0.19940951923367	0.596872498661968	0.552042817060475
1342	0.104699734122681	0.321653534806527	0.748437013566749
1343	-0.445185461697037	-1.39663915883073	0.165846324474812
1344	0.463061549739481	1.47426256866627	0.143788033863357
1345	-0.293600307775027	-0.901828048286162	0.369477908331875
1346	-0.421278916884483	-1.20226993807525	0.23231122764039
1347	-0.0170852096592545	-0.0505368726884696	0.959802950911108
1348	-0.379640258184712	-1.14096328669504	0.25681477169997
1349	-0.47262268782752	-1.41082852626049	0.161631548501756
1350	-0.426271790161535	-1.24960325421786	0.214580214388942
1351	0.514998821087077	1.51940548673056	0.132052963483161
1352	-0.164256345886208	-0.464279432705412	0.643532575586719
1353	-0.39781179551321	-1.18126369600903	0.240509997041369
1354	-0.250404231259949	-0.759269914811526	0.449611342753952
1355	-0.175905501297216	-0.537105420034398	0.592477533024374
1356	0.220632104748881	0.628016698076544	0.53153217263387
1357	0.0806934699388568	0.242000761119007	0.809312413163224
1358	-0.545096039269242	-1.58023788149436	0.117447701685694
1359	0.159125639791755	0.482426513388296	0.630636544204727
1360	-0.552219661631842	-1.70187467309472	0.0921196848020391
1361	-0.459896238418384	-1.36577755456549	0.17530280702355
1362	-0.418902266531594	-1.20423547553025	0.23155451306115
1363	-0.465214587608804	-1.43205568683731	0.155480369284403
1364	-0.430534839817991	-1.34633437829109	0.18146706788671
1365	-0.0224417219335193	-0.0681939486238443	0.945777648530387
1366	-0.152831874264356	-0.461405655929579	0.64558497288305
1367	0.0464583498269084	0.137421154339088	0.890994992307636
1368	-0.428184507423195	-1.31253665082174	0.192569133409656
1369	0.200980186116572	0.611275153853635	0.542508724460214
1370	0.154682936956505	0.455747115851524	0.649634210484061
1371	-0.112626849776	-0.331210287692601	0.741230796317112
1372	0.316855795315354	0.947116851075055	0.346033721209895
1373	0.281624403034863	0.825599338002842	0.411144264496069
1374	0.0475395437061301	0.14393267831984	0.885865062510607
1375	0.872869762434469	2.93216932190946	0.00423699534077701
1376	0.492057407808136	1.54425023111357	0.125923845714463
1377	-0.0262052712309071	-0.0797788446876242	0.936584571065669
1378	0.253588930323964	0.741886065184262	0.460025885313228
1379	0.307065622019376	0.910843340772685	0.36473274239264
1380	0.253382708398714	0.787695710061701	0.432877745743153
1381	0.405881539838464	1.21288466544685	0.22824578836951
1382	0.000762289696803407	0.00224811925933345	0.998211077188118
1383	-0.0637679593560233	-0.19018429067347	0.849579236921428
1384	-0.30889919516186	-0.935099124100187	0.352158954471714
1385	0.367797926360479	1.10042730070494	0.273986186555223
1386	-0.383469272761843	-1.18609121215059	0.238607713712534
1387	0.098598944848671	0.311313523829919	0.756259052447813
1388	0.491108704262826	1.48968797243898	0.13968995565477
1389	-0.384020904931446	-1.14973523014559	0.253201018265223
1390	0.624511621974095	1.96904216706745	0.0519247959825248
1391	0.824773613742759	2.54540229560046	0.0125607141246328
1392	-0.208589346394436	-0.60115075501907	0.549202039168376
1393	-0.376106487190303	-1.08547497527011	0.280517056893621
1394	0.193962039822965	0.59075450442888	0.556117886540377
1395	0.0079796549383985	0.0247751604666364	0.980287386948352
1396	0.463153199783769	1.4172310632577	0.159756872252462
1397	0.21520105682932	0.61217677966729	0.541914662659131
1398	0.076950809510873	0.237872926334219	0.812502944605758
1399	-0.431212388496526	-1.3324222834191	0.185977112041744
1400	-0.546547049364828	-1.65442370595986	0.101412814757079
1401	0.559744284459864	1.72804505773002	0.0872992412348921
1402	-0.223502266119427	-0.690250303178206	0.491755812732472
1403	0.625838244227693	1.81815382252742	0.0722599382662843
1404	-0.243866383245414	-0.733346401595583	0.465191778290773
1405	-0.0452931046011937	-0.137559498603954	0.890885952467471
1406	-0.194766050675236	-0.602101512698824	0.548571729156206
1407	0.0339986155777298	0.0977416464767181	0.922347791540285
1408	0.0598550904983873	0.165543805520304	0.868875307021933
1409	-0.540620601556365	-1.48041844981308	0.142141499900091
1410	0.20467490602327	0.60498787068232	0.546660428705414
1411	-0.103617819589349	-0.303879846504619	0.761898278632857
1412	-0.198563216041121	-0.592267730609086	0.55510857105164
1413	0.12525124520491	0.383762777790637	0.702030233336659
1414	-0.26671508569193	-0.806456467721173	0.422037197309843
1415	0.412607667993442	1.34448103179835	0.182063082280286
1416	0.602167714828975	1.86231148912626	0.0657164949330025
1417	-0.378315887317175	-1.13264474164148	0.260275210242297
1418	-0.0814723782963255	-0.250521491799775	0.802736710562883
1419	0.207185241536372	0.630020966154413	0.530225787406104
1420	-0.314837915127671	-0.96475119429399	0.337171439635972
1421	-0.22057182580396	-0.688766104704047	0.492685172446933
1422	0.00201964156430521	0.00604177438924104	0.995192332113202
1423	-0.0989124554609321	-0.313827689733067	0.754354757484621
1424	0.226098624595506	0.707272524132398	0.481165700729492
1425	-0.103507097982532	-0.306606867110813	0.759828036049911
1426	-0.272884165039508	-0.835433262068768	0.405614989582345
1427	0.216898272278164	0.666708508594149	0.50660904387262
1428	0.647434101346759	1.86334088289601	0.0655700784361354
1429	0.627498511086883	1.99738142188903	0.0487059104948296
1430	0.256110777443824	0.792218111342651	0.430249686295279
1431	0.0686238238799032	0.213521855234127	0.831387345662508
1432	0.451623170093505	1.42275238578194	0.158153674605295
1433	-0.102324200105088	-0.316577648590569	0.752273603630313
1434	0.430294500444181	1.35221398400476	0.179585994162892
1435	-0.288926415916922	-0.849354656368768	0.397865108811859
1436	-0.445752169021902	-1.38052215753943	0.170735016928635
1437	-0.393105730126999	-1.24293640622112	0.21701584728083
1438	-0.361721053063885	-1.09700758672485	0.275470456374187
1439	0.100899867044733	0.304809699542464	0.761192176789225
1440	0.461171681800766	1.36301911620971	0.176167550652238
1441	-0.0301302399679577	-0.088066639750527	0.930013069405624
1442	-0.210288257472912	-0.622164149458201	0.535356340181125
1443	0.0210873130817212	0.0654980347169777	0.947918062638322
1444	-0.29397265178941	-0.85568717487987	0.394370076978742
1445	0.280060414801054	0.847748429766452	0.398754621612549
1446	-0.0245861701897434	-0.075768328335038	0.939766167414192
1447	0.211274299791844	0.579106150611839	0.563917606011183
1448	-0.18442170232908	-0.538562831811947	0.591475309067868
1449	0.234076110380719	0.681602413848425	0.497184278841388
1450	-0.0353401727610739	-0.10752044870292	0.914607722135096
1451	0.147028154608118	0.461932986055255	0.645208157506221
1452	0.128026880208597	0.393028155935315	0.695198165616643
1453	0.294711619954929	0.873757344900483	0.38450107726626
1454	0.485794275761859	1.44319368192107	0.152325865426305
1455	-0.184589537976141	-0.556454497496748	0.579236703416444
1456	0.742634650089557	2.16488143639131	0.0329567155628393
1457	-0.45003932032342	-1.27296225504753	0.206204422238041
1458	0.258238922820976	0.789904414444129	0.431593045002451
1459	-0.0763238830415325	-0.223100002153934	0.823946971780923
1460	-0.243879531224904	-0.733152785475811	0.465309281104382
1461	0.0598572844855256	0.179592155896178	0.857863479762428
1462	-0.245648241618585	-0.748583399743465	0.455997398651422
1463	-0.722261686987193	-2.20607776989334	0.0298417364524103
1464	0.132820005104707	0.401973661369129	0.688625735119032
1465	-0.434775573893784	-1.32280860764343	0.189142540539761
1466	0.0865237650702794	0.264251707010523	0.79217068364224
1467	-0.727644167012552	-2.26446744260336	0.0258684227477017
1468	0.374303798942232	1.17892166513475	0.241436776127777
1469	-0.338177960537585	-1.0365887611061	0.302615338236647
1470	-0.312387614251784	-0.985640268347033	0.326867042576767
1471	-0.101129244717714	-0.296636863448326	0.767405231746875
1472	-0.902058810307863	-2.68199931040014	0.00866024462706662
1473	-0.163755375522494	-0.508147131916793	0.612553358529398
1474	0.195048836046255	0.618840065836716	0.53753461786396
1475	-0.163371940985492	-0.461276732207139	0.645677112244015
1476	0.468736090727208	1.44953891832253	0.150551030605171
1477	0.152299657398594	0.475536298685672	0.63551983324623
1478	0.0480701871102437	0.14273637372766	0.886807181275122
1479	-0.0523685623929455	-0.153003198464289	0.878727236866322
1480	-0.157071370990181	-0.487617149087544	0.626968575201473
1481	0.500849384537493	1.55172173606601	0.124125359186562
1482	0.113702488752022	0.345346346199388	0.730613905558661
1483	-0.186957975732312	-0.523441899344942	0.601911833779654
1484	0.249269004162721	0.761489676727699	0.448291348038757
1485	-0.525246088468276	-1.57233105856013	0.119269887602047
1486	0.0889610619198417	0.265546980269432	0.791175877686856
1487	0.673519350037046	2.20398868155229	0.0299932775490151
1488	0.395921561114347	1.27358894603835	0.205983081778598
1489	-0.102413625880357	-0.312247893381943	0.755551160156
1490	-0.181350051613164	-0.574414575519202	0.567074136645878
1491	0.410518728069431	1.29831393396506	0.197389900090958
1492	-0.263662768647146	-0.815411821763075	0.416920046210962
1493	-0.165961426171463	-0.491774617135488	0.624037433761439
1494	0.0678305614418805	0.205958442473844	0.837273565633738
1495	-0.0324412803790942	-0.0946533927606089	0.92479378024366
1496	-0.370719695234257	-1.1188069462616	0.266103992848083
1497	-0.52981909454103	-1.64573024144534	0.103194999482852
1498	0.358386268301114	1.06425270259801	0.28996970064343
1499	-0.19224816414793	-0.577303168736437	0.56512964924074
1500	0.0840560853391917	0.245695723357087	0.806459190100515
1501	0.292995965152944	0.868403184168252	0.387409119958539
1502	-0.000236534403489494	-0.000719878665067916	0.999427161906829
1503	0.0916970914820362	0.278720103209893	0.781078449032991
1504	-0.157240735257931	-0.483774325004703	0.629683217198035
1505	0.119044814133666	0.35682723085553	0.722029504578994
1506	-0.105338434383387	-0.306936422020458	0.759577969477157
1507	-0.0838416900830535	-0.255813441598755	0.798659855513917
1508	0.718237019969389	2.18810051975952	0.0311679486608965
1509	-0.354361414011652	-1.01955478986575	0.310584628019541
1510	-0.267417237959052	-0.840609523324758	0.402722779442882
1511	-0.58065964652697	-1.70668817402632	0.0912171068186613
1512	-0.310782704884276	-0.941929195346263	0.348669273738687
1513	-0.509219624537087	-1.46290330093268	0.146865307125259
1514	0.860294549443473	2.80971494729016	0.00604476957960986
1515	0.373073211009119	1.08957356321807	0.278716278982904
1516	-0.808867182286931	-2.5386751469133	0.0127884473991201
1517	-0.184570044878408	-0.559906552623135	0.576889334092437
1518	-0.0332038525218088	-0.10246072709641	0.918611588475654
1519	-0.393313192332061	-1.19754357846992	0.234138130838354
1520	0.0514288528321639	0.157267304022375	0.875375123739825
1521	-0.0799254401245837	-0.236791672694012	0.813339204448221
1522	-0.445847628130703	-1.3370555166168	0.184465843928636
1523	0.0920380034813672	0.29041816324098	0.772142959761349
1524	-0.441619005455766	-1.26642271047314	0.208524598829602
1525	-0.233210754984048	-0.692420529522362	0.490398606267324
1526	-0.139195768247446	-0.415966968104035	0.678392495902297
1527	0.639824464297374	1.83476988085029	0.0697367262483407
1528	-0.410927952510451	-1.1894766226922	0.237280144521924
1529	0.178801492142039	0.52137823467895	0.603342703322532
1530	-0.234446839483482	-0.701755812291953	0.48458395608494
1531	-0.28819467568049	-0.887267444805196	0.377223766687351
1532	0.243203172978887	0.74603917605137	0.457525384475864
1533	-0.221850709998531	-0.701180986812331	0.484940896235038
1534	-0.0945495222502589	-0.279897017316303	0.780178118399535
1535	-0.432937840815276	-1.32604148100068	0.188073600939222
1536	1.03532092397443	3.27105246090524	0.00150381010826715
1537	0.401954335806818	1.09400635417564	0.276777677611327
1538	0.132901731777068	0.412663215873885	0.680803172827663
1539	-0.207169313386329	-0.609116672920004	0.543932239856385
1540	-0.176987924503927	-0.506517406246853	0.613692226774642
1541	0.0258418074301306	0.0767001826534843	0.939026825860372
1542	-0.467737992731301	-1.45749264926343	0.148348957902296
1543	-0.000911715960792519	-0.00273608486719172	0.997822783373946
1544	-0.447958084631895	-1.43859060200061	0.153623496429718
1545	0.745912847065024	2.27852462783734	0.0249842783995384
1546	-0.0462627017475737	-0.145306197489073	0.884783585202087
1547	0.280434644913551	0.837657515518438	0.404370657013633
1548	-0.404187509457593	-1.18196667495766	0.24023231464086
1549	-0.320762981818888	-0.992062461491679	0.323741245222017
1550	-0.157771312320312	-0.471118805346895	0.638659147790894
1551	-0.55259345968987	-1.65726153935747	0.100836472378567
1552	-0.22776475384722	-0.702583291154511	0.484070383977471
1553	-0.0521986654429874	-0.157270156693993	0.875372881941311
1554	0.0365047815713871	0.110727839615205	0.912070778077216
1555	-0.518923421250224	-1.60801724217931	0.111221213543147
1556	0.0344913694461159	0.101729617777687	0.919190306898743
1557	0.0748503125093616	0.227825256639603	0.820282229266974
1558	-0.145513470199928	-0.440595312389667	0.660528440609448
1559	-0.25402367366741	-0.747701504621733	0.456526708333602
1560	0.281430584642106	0.874099859048375	0.384315508041679
1561	-0.232684374494613	-0.704208782947101	0.483062401654803
1562	-0.0540069371832948	-0.163141899462359	0.870760698333316
1563	-0.0433596388711311	-0.127008593518477	0.89920780414268
1564	0.11674119276511	0.362127105698358	0.718078612604436
1565	0.0918067816966949	0.278244477364302	0.781442384009581
1566	0.0470421688695886	0.143583992157665	0.886139644420129
1567	-0.0400625563300914	-0.11905761689833	0.905486506578688
1568	0.576536709030565	1.73407385454108	0.0862185909539734
1569	0.2080054188565	0.632656962830924	0.528510167019098
1570	-0.127148971058911	-0.394463175959018	0.694142244858463
1571	-0.589911586055495	-1.71341071964305	0.0899686685697613
1572	0.0989148018477316	0.304805713765518	0.761195203035059
1573	-0.110081606098741	-0.316532380730642	0.752307847336651
1574	0.092078122043952	0.291381575116731	0.771408412285982
1575	-0.0824991189242628	-0.254547391425058	0.799634702576009
1576	0.194644958713188	0.585509197051474	0.559623511122375
1577	0.228969016683911	0.700918347579908	0.485104031260033
1578	-0.0484269990842863	-0.151392036868526	0.879994387379655
1579	0.64616079328522	2.01284147586981	0.0470227880820316
1580	0.383940380293965	1.20231695656548	0.23229310513944
1581	-0.0491577180607318	-0.149814867869959	0.881235105878396
1582	0.343797188058316	1.03892644825309	0.30153253927937
1583	-0.260734860673766	-0.807557221299276	0.42140620955779
1584	0.416128562465467	1.26241213374131	0.209956998509035
1585	-0.0496344942295396	-0.140221531259622	0.888788208989876
1586	-0.274200897155592	-0.77764776199085	0.438750487379624
1587	0.558495810550136	1.72102116673728	0.0885722418859859
1588	-0.166097729648103	-0.506369002214006	0.613795980092298
1589	-0.214064828353631	-0.665272635764679	0.507522673385959
1590	0.475910077247443	1.47201114237935	0.144393928959337
1591	0.842868819572175	2.41745920036867	0.017579259389644
1592	0.422515868293561	1.33236040296238	0.185997358963518
1593	0.0665989408712307	0.207278201011702	0.836245787712456
1594	0.193207490558113	0.612611584729489	0.541628296906371
1595	0.300974061790347	0.93509598706483	0.352160562419032
1596	-0.0210359462416746	-0.0637820572214675	0.949280658640797
1597	-0.404382735529677	-1.28743671793081	0.201136864472375
1598	0.180781979581954	0.55661174816925	0.579129675253213
1599	0.0137810304340931	0.0410100762849051	0.9673757772408
1600	0.0410998757266894	0.125706595895568	0.900235533546622
1601	-0.139983218262198	-0.443413979962526	0.658496170021326
1602	-0.194938266102325	-0.585359519828751	0.559723705361131
1603	0.444621888168811	1.37565018005228	0.172234197158413
1604	-0.103399201179588	-0.28993124205021	0.772514288842134
1605	-0.0759396784125065	-0.225380663814955	0.82217767780379
1606	0.0760438256328952	0.225373968882765	0.822182870265108
1607	-0.109656416879257	-0.336681756702819	0.737115376818783
1608	0.264064255240526	0.790470543440586	0.431264115983556
1609	-0.180748392544041	-0.557341185987779	0.578633327752657
1610	0.00704593408947734	0.0219204760368746	0.982558354553301
1611	-0.827765538206668	-2.49968455105612	0.0141830216824151
1612	0.306193012878079	0.925910881495932	0.356888808586678
1613	-0.0951844977310127	-0.294985417061818	0.768662536252157
1614	0.162263487128862	0.507741021366811	0.612837063749868
1615	0.0874730184295389	0.250862462151133	0.802473865259587
1616	-0.171508591915378	-0.513496414617439	0.608821917685855
1617	0.133879474916299	0.406825040700314	0.685071262541533
1618	-0.0537414114938201	-0.168376068027143	0.866653078579226
1619	0.312416578899483	0.918235752177065	0.360870779453006
1620	-0.0472175631482835	-0.145773564305832	0.884415640981648
1621	0.313831540944036	0.973167596329639	0.332994440711087
1622	-0.101078000353289	-0.308222071121557	0.75860266213176
1623	-0.0701013245366252	-0.213559208299214	0.831358299214367
1624	0.416610539152394	1.33789290367402	0.184193693356972
1625	0.247735650751053	0.755641426257115	0.451773860264338
1626	-0.257703185942622	-0.756985538021791	0.450972096349537
1627	0.195479534300557	0.583956561279306	0.560663278276963
1628	0.744197133724276	2.20336833623294	0.0300384062307753
1629	-0.383462574008486	-1.19709181943103	0.234313291648327
1630	0.427620654842226	1.31252184528874	0.192574105590363
1631	-0.0487948282742801	-0.149494854433748	0.881486888516529
1632	0.425630126112061	1.31995345559607	0.190090366746434
1633	0.393667542988507	1.22057010050816	0.22533457730649
1634	0.497426498952521	1.48505689392204	0.140910588800804
1635	-0.280087015362467	-0.847618661010218	0.39882653938243
1636	0.363099052441709	1.05758194026474	0.292985441306698
1637	0.348998160893085	1.04169444328876	0.300253818375754
1638	-0.0431585312997847	-0.13163231440683	0.895559478378522
1639	-0.319427517724371	-1.01290958753211	0.313731396656038
1640	0.460529065644965	1.29016027980982	0.200193744224497
1641	0.00439548129948006	0.0127081015281226	0.989887896955142
1642	0.44972158676967	1.36556847910857	0.175368237221391
1643	-0.515674891826806	-1.43204713397475	0.155482810844294
1644	0.0623327479477587	0.193953376988757	0.84663540322648
1645	0.200524830684217	0.571724197080802	0.568888119046554
1646	-0.362857124810877	-1.03309894795235	0.304236677712241
1647	-0.217326684259217	-0.665095680152064	0.507635329041005
1648	0.129676531023618	0.396680448553386	0.692511910889634
1649	0.201571206129668	0.623160836912664	0.534704091249663
1650	-0.387679021889747	-1.10946455605398	0.270090479805983
1651	0.394798115062444	1.25231898805417	0.213593823151033
1652	-0.0992479782436551	-0.292805679030664	0.77032299451741
1653	0.822428753824114	2.70631279560692	0.00809441421430083
1654	0.0384786659779919	0.116700178470168	0.907349294065831
1655	0.0862665829772931	0.252359549385642	0.801320068210578
1656	0.0675163931504998	0.204680582016631	0.838268983915316
1657	0.0196732235852774	0.0560543497669425	0.955418762641734
1658	-0.184734430659607	-0.563309903977245	0.574579552662751
1659	-0.43368418929469	-1.37584173788247	0.17217506356174
1660	0.50927901115888	1.60140854546764	0.112677959259598
1661	0.0128398051180384	0.0387998592122224	0.969133126019688
1662	-0.264692383103897	-0.817811476737013	0.415555208661495
1663	-0.00151451050283832	-0.0045028002590244	0.9964169421116
1664	-0.33432723635609	-1.00267225484682	0.31862076238114
1665	-0.170162368964161	-0.498078036864526	0.61960485582766
1666	-0.018863945072989	-0.0584974345176896	0.95347791678318
1667	0.705907504934453	2.30411974243439	0.0234425347877191
1668	0.154975633121596	0.445866635153803	0.656729878547166
1669	0.253155795076316	0.781035005926868	0.436765558691275
1670	0.188243931335243	0.576257371471841	0.565833262584051
1671	0.0104057023250522	0.0314711671468332	0.974961228352964
1672	0.328493723858579	1.04046660453239	0.300820584703337
1673	0.199065334481154	0.616436970739469	0.539112183010247
1674	-0.0946530948726034	-0.294863830717345	0.768755128723041
1675	-0.0100562402849808	-0.0314663848294532	0.974965031942746
1676	-0.438661931943574	-1.31226801830167	0.192659363882447
1677	-0.340530467804823	-1.04292291194233	0.299687485640936
1678	-0.113731403413874	-0.34277871881209	0.732538498804918
1679	0.0983936681862951	0.300615679923678	0.76437857795932
1680	0.494964889847256	1.45279484476891	0.149646551473816
1681	-0.217685440221491	-0.681546076812929	0.497219748860238
1682	-0.120096627241056	-0.363239989921186	0.717249960098412
1683	-0.204394174920868	-0.617891950769393	0.538156747515152
1684	0.175380612925367	0.527249567420358	0.599275825620139
1685	0.104674134051586	0.33080893453647	0.741532976082283
1686	0.148229757195513	0.445298876329051	0.65713857992338
1687	-0.0224544612162292	-0.0684173176002223	0.945600322915099
1688	0.282064842187547	0.845193085959169	0.400172251577815
1689	0.223430693724124	0.677247087568231	0.499930445235669
1690	-0.369100229431811	-1.1579616197487	0.249844855056647
1691	-0.207569284759133	-0.63725033177828	0.525527483271295
1692	-0.0186080178940595	-0.0577746565947694	0.954052080444413
1693	0.034638451998461	0.101730230354422	0.919189821987968
1694	-0.499821786470097	-1.54424249956048	0.12592571742582
1695	-0.283329956213297	-0.886284668807252	0.37775021798267
1696	0.243680494776497	0.714270743293408	0.476848738599569
1697	0.160786168674918	0.493794608119851	0.622615454876024
1698	-0.00569163059671673	-0.017427219378411	0.986133128058707
1699	0.0228370914419016	0.0691813443854651	0.944993806805745
1700	-0.207851430116261	-0.611455883454982	0.542389619194198
1701	-0.650414720149332	-1.93609821459579	0.0558922881513025
1702	0.442921567522288	1.35612507023124	0.178342894370407
1703	0.194484666239433	0.560908119897914	0.576209130233101
1704	0.0862843830212769	0.247435584432462	0.8051165853776
1705	-0.172661877940302	-0.53112324980237	0.5965995835606
1706	-0.541049108269379	-1.72339962837089	0.0881394807661963
1707	-0.331721422205569	-0.994045511555302	0.322780070971988
1708	0.108575734415174	0.329350793285929	0.74263115475902
1709	0.0466348108703814	0.14198077452162	0.887402317759999
1710	-0.135836595315774	-0.420288796333938	0.675243996594272
1711	-0.513936860669194	-1.49051497440949	0.139472851976689
1712	-0.49470936767417	-1.48501319720573	0.140922145687565
1713	0.197299201453829	0.575196840996594	0.566547224707835
1714	-0.0717947240081091	-0.21258878189947	0.832112996933962
1715	-0.341217000212794	-1.06205112113052	0.290962642702332
1716	0.0670111541209754	0.21050676741769	0.833732703310548
1717	0.470293610068076	1.46530549534996	0.146210310809284
1718	-0.0280134657301328	-0.0865615856633242	0.931206099729796
1719	-0.298677279670146	-0.891661540109309	0.374875573705571
1720	-0.610280560062667	-1.96467323498321	0.0524367845698163
1721	0.213233225752143	0.66476874898371	0.507843499061194
1722	0.470244589273341	1.40923714157963	0.162100118084297
1723	0.0547261330936876	0.16087269299301	0.872542612379549
1724	-0.280807658722055	-0.836024663896226	0.405283910073828
1725	-0.154409925577853	-0.464414523308032	0.643436164226393
1726	-0.238639613741012	-0.704415981117317	0.482933999458068
1727	0.11849840864479	0.349006373787128	0.727873471216236
1728	-0.48794358730201	-1.46044259865686	0.147538618619053
1729	0.215015091886442	0.654445305207134	0.514440191189688
1730	-0.117013901338154	-0.334286744556886	0.738915874398103
1731	0.247246133871799	0.759431980906023	0.449514893458887
1732	-0.701733453672637	-2.25686024982837	0.0263582586819192
1733	-0.729034283245715	-2.48607321418175	0.0147010663941611
1734	0.151174547686573	0.462686250308087	0.644670056461798
1735	0.480350746607225	1.43094881491872	0.155796590485647
1736	-0.570657423564716	-1.87322989014917	0.0641773833329252
1737	0.0562411229575724	0.158274574505314	0.874583614172189
1738	-0.426598298925886	-1.32139440140781	0.189611571839832
1739	0.693612252636294	2.25595454983975	0.0264171169003186
1740	-0.0397679759148091	-0.119436004085518	0.905187563645831
1741	0.519045730527041	1.70897146956803	0.0907915001193409
1742	-0.225329740659075	-0.71178057845297	0.478382361588938
1743	-0.347090926064309	-1.0788300617558	0.283453634013972
1744	-0.206181105505043	-0.636718429330392	0.525872423326426
1745	0.243881093790174	0.694686667490571	0.488983606216264
1746	0.955000874790612	3.12506547823832	0.00237150577138532
1747	-0.473315733886427	-1.37872683499128	0.171286304591077
1748	-0.736050721275069	-2.39649721414566	0.0185535669824546
1749	0.0904382774742804	0.276274080157032	0.782950591610796
1750	0.240770755368687	0.737383423629132	0.462745590289392
1751	-0.348149362120718	-1.05622237727515	0.293602692376622
1752	-0.437690772911907	-1.35736281500095	0.177950848036921
1753	-0.402303631098464	-1.28673184148465	0.201381486129343
1754	0.189947454716784	0.589485813376179	0.556964798700224
1755	0.109018937431405	0.32314784561306	0.747308744175459
1756	-0.0998794631860368	-0.297621294796738	0.766656044971564
1757	0.381784835172715	1.23354669898363	0.220480423809809
1758	-0.405766610686947	-1.19497850995375	0.235133939290148
1759	0.229180743378946	0.69298733963567	0.490044474462967
1760	0.472169044398966	1.36631784723972	0.175133808063329
1761	-0.32992601330186	-0.99835715067336	0.320696774057932
1762	-0.142997045346382	-0.424358397939989	0.67228451572394
1763	0.066864323610296	0.197311096224282	0.844014695921145
1764	-0.076907702047109	-0.233375613924408	0.815982658881642
1765	-0.0131178878193375	-0.0390120902469737	0.968964373877552
1766	0.487510649123867	1.48962202379052	0.139707279795811
1767	0.490787439243468	1.42440485501443	0.157676270869383
1768	-0.536540229796258	-1.68057502067712	0.0962014531524864
1769	-0.0980842459721814	-0.293404856820412	0.769866452067673
1770	-0.266685559674719	-0.792485579385318	0.430094550523896
1771	0.507518847302671	1.53545743711492	0.128066737007799
1772	0.284442919072354	0.867996480729962	0.38763057116056
1773	0.289596304669586	0.862593045939867	0.390580193594173
1774	0.0540662967308559	0.159617847992063	0.873528273163101
1775	-0.0838101026310888	-0.266152181971432	0.79071118425872
1776	0.478388595880698	1.52031642853125	0.131824162100407
1777	0.122489689114227	0.373145381184652	0.709889412961457
1778	-0.523177053203622	-1.66045488907453	0.100191101666086
1779	-0.290539046434862	-0.839143075761949	0.40354087182223
1780	-0.334990827139258	-1.07551384373486	0.284927053028346
1781	0.358735285383441	1.11668797784606	0.267004548558278
1782	0.18306269239338	0.577110624143553	0.565259161307739
1783	0.805433128824463	2.47291162810574	0.0152180446533373
1784	0.422861650225667	1.31484559421434	0.191794887907498
1785	0.0305386201608336	0.0893889495395289	0.928965029111937
1786	-0.0671238885555209	-0.20577622356141	0.837415493032186
1787	-0.203692063045728	-0.592301744897913	0.555085894121399
1788	-0.10772498540825	-0.334508695687631	0.738748956913136
1789	0.781168188835591	2.36529051591725	0.0200930394358839
1790	-0.102673614160338	-0.296131751881307	0.76778972517374
1791	0.381879373151505	1.19829883561414	0.233845505124363
1792	-0.59233642905102	-1.80593604624842	0.0741633383420481
1793	-0.222413845220408	-0.693017716650857	0.490025499449373
1794	-0.13725735729474	-0.397809402880445	0.691682359546882
1795	-0.0583787231682673	-0.168330576267117	0.866688763568045
1796	-0.106611248444428	-0.323271898669753	0.747215103434298
1797	0.526393937340915	1.64777106581651	0.102774367931283
1798	0.518584401841298	1.59713136631101	0.113628891183557
1799	0.119012412770115	0.361606494828315	0.718466374750629
1800	0.0869255226353102	0.255858211091723	0.798625389241629
1801	0.131622643877355	0.41012654735785	0.6826563783461
1802	-0.585576888409944	-1.82461205364373	0.0712703475357094
1803	0.575245410822235	1.73265829900246	0.0864713351169662
1804	0.218260520663233	0.65298454751211	0.515377259856686
1805	-0.294444051048346	-0.868253772404904	0.387490465986648
1806	-0.0401669331298159	-0.121065049782105	0.903900700575252
1807	-0.400785229602454	-1.17847506179786	0.241613793851165
1808	-0.000311657644449522	-0.000922371456960556	0.999266029814966
1809	0.793457141511847	2.38972956105204	0.0188782244695379
1810	0.154798062738187	0.46183667943235	0.64527696862311
1811	-0.3486036896883	-1.08993277111757	0.278558837205383
1812	0.0192643725825308	0.0600493219771388	0.952245204549398
1813	-0.0781461647292998	-0.231208168216348	0.817661003167528
1814	0.367331284522409	1.12084858415246	0.265238314148604
1815	0.180599140830934	0.549054303503042	0.584284071176071
1816	0.030077862729339	0.0907872091862441	0.927856928473005
1817	0.0795034839081542	0.244783820650532	0.807163113118778
1818	0.147344493048018	0.452174925244167	0.652195897636718
1819	-0.124583727743606	-0.363841179716092	0.716802455333627
1820	0.300683113089947	0.957778928550944	0.340657534526504
1821	-0.165010707680957	-0.513231626427611	0.609006381054741
1822	-0.528949858174092	-1.58653996055976	0.11601130029506
1823	-0.21215600310391	-0.654438348034341	0.514444652046628
1824	0.388444530385606	1.1912546107683	0.236585044607267
1825	0.0991264034870242	0.30263902864495	0.762840831352402
1826	-0.03010203858709	-0.0931707111857841	0.925968366327685
1827	0.411918138100487	1.16222416522073	0.248118317061896
1828	0.370495934699299	1.12607720905176	0.263030310897445
1829	-0.106474820866683	-0.30950479636841	0.757629961682362
1830	0.109240592025733	0.330526712788596	0.741745485780046
1831	0.038444383759801	0.118162921324312	0.906193410469169
1832	0.245078184841086	0.743513735440536	0.459044974304825
1833	0.189699352902681	0.554235346761056	0.580748109992636
1834	-0.173815432346545	-0.541319197851151	0.589581995761266
1835	-0.412771176197662	-1.32633316048912	0.187977381239417
1836	-0.135619802636198	-0.403748275858861	0.687324707968261
1837	-0.321643370365827	-0.990637042214361	0.324433308118304
1838	0.2822086468026	0.842610667535439	0.401608025171307
1839	-0.0452918882925471	-0.135733213798672	0.892325557189262
1840	0.175641765180582	0.544225458951656	0.587588802058836
1841	0.055394136917689	0.167844825312341	0.867069817188679
1842	0.313939116846723	0.972441831657517	0.333353289432056
1843	-0.173077797665835	-0.498445653621075	0.619346777927946
1844	-0.225324319812928	-0.671442102062504	0.503603346082611
1845	-0.0268510913965413	-0.0805477592162245	0.935974696805514
1846	-0.332219921368243	-0.976106213780465	0.331544055376669
1847	-0.314156462890508	-0.957781077747255	0.340656456337467
1848	0.35917098668868	1.04931578679225	0.296752017266036
1849	-0.0601937646777626	-0.17987061702668	0.857645483813173
1850	0.0799027491103888	0.236254468171927	0.813754767996659
1851	-0.171385590281999	-0.516232470280319	0.606917339950006
1852	-0.165084490762544	-0.513704321720367	0.608677097956926
1853	0.377691407516146	1.10314217787558	0.272811800564295
1854	0.7557010510024	2.41336452679809	0.0177659180054658
1855	0.0073921247862121	0.0223482903741281	0.982218008729143
1856	-0.235065597568389	-0.732643534693905	0.465618418038553
1857	0.418306271998877	1.26122823255061	0.210381215896652
1858	0.0317075051209426	0.0927166569077825	0.926328102806211
1859	-0.0831764716733945	-0.243152393899975	0.808422852376985
1860	0.535328002289506	1.7035339906868	0.0918077268049121
1861	0.133197647316235	0.397835133253364	0.69166345734396
1862	-0.00955601166875504	-0.0289254559667047	0.97698602533116
1863	-0.16640190744808	-0.464685657413443	0.643242679847848
1864	0.124400754746841	0.383342609276142	0.70234064142797
1865	-0.0135255382174037	-0.0404348574579544	0.967833119932508
1866	-0.333474145712954	-0.995369986042216	0.322139159377601
1867	0.335047624885562	1.02697479620366	0.307096056030926
1868	-0.579383322595428	-1.72165074789101	0.0884575205742153
1869	0.151242191984299	0.469163769596865	0.640050612101347
1870	-0.84334684187702	-2.71128467387661	0.00798293296720303
1871	0.0236600840236574	0.0702891397044459	0.94411445063738
1872	0.188068707064273	0.569974509778913	0.57006935216551
1873	0.0628775389368411	0.183826170135592	0.854550040612418
1874	0.387965307836788	1.17112941026251	0.244538677026301
1875	-0.154799075696312	-0.468946798138731	0.640205117395401
1876	-0.116357811690616	-0.359758342702709	0.719843512582255
1877	0.0995095972964032	0.298287450549652	0.766149202768618
1878	0.03538340782146	0.111202304222624	0.911695568353879
1879	-0.0109893975051332	-0.0320871996761887	0.974471275143557
1880	-0.166898314719741	-0.508972960220571	0.611976624247585
1881	-0.451182178126954	-1.30084790233798	0.196524506154795
1882	-0.394562275333581	-1.22718029787187	0.222852295880561
1883	-0.0705862756564914	-0.216507452796671	0.829066430245092
1884	0.0443040459123423	0.131825642065027	0.895406982396411
1885	-0.0674819840172864	-0.206882483225726	0.836553927990447
1886	0.319156135604158	0.894527882247384	0.373348766771999
1887	-0.192293873517694	-0.600331168349964	0.549745679843415
1888	0.295895173176099	0.860347591653768	0.391810005658459
1889	0.407927195570907	1.22390795416473	0.224078639609011
1890	-0.441184953129905	-1.34851450612915	0.180767849324628
1891	-0.422414956454009	-1.33988654533849	0.183546976217389
1892	-0.390637853455343	-1.16581837809086	0.246669092503595
1893	0.169849313958441	0.504983536129611	0.614764976270092
1894	-0.364214846820335	-1.12529259666345	0.263360821253989
1895	-0.170500401172166	-0.515444009914867	0.607465912493096
1896	0.592410914254112	1.78281412052467	0.0778794675575543
1897	-0.288024798190521	-0.886986288293526	0.377374329031637
1898	-0.0331409336650634	-0.0954390986542416	0.924171408357878
1899	-0.307876490418716	-0.927677746503711	0.355976130606767
1900	0.0535010834753181	0.161500950194158	0.872049201771521
1901	-0.412886241268491	-1.29089136633417	0.199941141615383
1902	-0.105879501937568	-0.332067939146463	0.74058520442262
1903	0.351090120154618	1.03118416684599	0.305128755902541
1904	-0.0729848096699726	-0.228995445030187	0.819375284308783
1905	-0.0095537559863726	-0.0294337697942156	0.976581712366469
1906	-0.0536968375517601	-0.154680975292307	0.87740803013383
1907	0.0341719985366261	0.10408907343615	0.917322809145
1908	-0.240859204608627	-0.706728172157942	0.481502396882078
1909	-0.0213089728745116	-0.0667601445428071	0.946915965183198
1910	0.213547630195332	0.666831151491318	0.506531048344838
1911	-0.108461544785305	-0.316271561556223	0.75250515845304
1912	-0.083668061276614	-0.263814889647181	0.792506249185534
1913	0.0866519508946941	0.260491574125144	0.795060513425654
1914	0.389582354209144	1.18446477974607	0.239247400682187
1915	-0.0218535381361495	-0.0647378627239143	0.948521669017193
1916	0.189738545316215	0.58029235481149	0.563120882271878
1917	0.380878477919689	1.11963679345255	0.265751889688842
1918	-0.790461442114457	-2.5866935372986	0.0112410851124099
1919	0.314506178975315	0.952493926959345	0.343315583693194
1920	0.137754874138753	0.416065266482083	0.678320820748897
1921	0.377341818677344	1.13496940654815	0.259304885965688
1922	0.435255839018667	1.32322015918716	0.189006210018785
1923	0.426546191359459	1.32393666381795	0.188769036450216
1924	0.510979153449668	1.51854254018921	0.132269998165452
1925	0.104354173367127	0.316234025634587	0.752533555933854
1926	0.252110755610205	0.771317726748279	0.44247398131192
1927	0.292244414342209	0.888055467838783	0.376801972452711
1928	-0.159031095025253	-0.458090306352347	0.647956143944053
1929	-0.260356406649785	-0.765183981766853	0.446099473446214
1930	0.478190444177244	1.55448239994887	0.123466007691085
1931	-0.407753378678023	-1.24039089878971	0.217951122267506
1932	-0.554748353827482	-1.7073544385333	0.0910927469067809
1933	0.26405227303689	0.838079073378325	0.404135083274754
1934	0.376536727891358	1.19820087274094	0.233883446138931
1935	0.210766079486821	0.623384887934948	0.534557524618255
1936	0.0294323239224303	0.0882739734111326	0.929848732064236
1937	-0.0816310625413319	-0.243194721882965	0.808390161572934
1938	-0.656769173088868	-1.92716387796191	0.0570114904265039
1939	-0.014372545032324	-0.0448768900383033	0.964301656968179
1940	0.414501213773163	1.27537304837306	0.205353916616268
1941	0.538683680201543	1.56240234104844	0.121589837205107
1942	0.265016877714992	0.81688369899612	0.416082577047071
1943	-0.186476608692143	-0.55833480666814	0.577957543479209
1944	-0.237401493626748	-0.721943931878086	0.472140283001007
1945	0.0120743464075623	0.0363247217854027	0.971101293992249
1946	-0.0257745299994152	-0.0769368378336824	0.938839070001254
1947	0.420948449309352	1.30795244571971	0.194113244314926
1948	-0.153170648424994	-0.483985481302587	0.629533919969477
1949	-0.247365936846629	-0.723489486471892	0.471195052155386
1950	0.330076362040559	0.976558162756366	0.331321360008241
1951	0.270071263416595	0.840601478864101	0.40272726447774
1952	-0.635837766302194	-2.04663328896353	0.0435163078281694
1953	0.446977950534046	1.32825081095723	0.187345702568783
1954	0.296742469837567	0.922876606053389	0.358459661949086
1955	-0.279957599468963	-0.830897183865705	0.408159839452551
1956	0.0497202401361621	0.155076962256907	0.877096722791147
1957	-0.00310432211973111	-0.00889664023305609	0.992920658483786
1958	0.0796017599167439	0.242706237729886	0.808767448962894
1959	-0.024382830704945	-0.0740057344257935	0.941164768949415
1960	-0.0919210011278022	-0.275572791105367	0.783487582001608
1961	-0.279910351721239	-0.876959774381127	0.38276822140979
1962	-0.0747763163412838	-0.222512993653778	0.824402509373271
1963	0.299117072682702	0.897316100996289	0.371867332940338
1964	-0.316027382054732	-0.938373803658258	0.350483031113774
1965	0.15089691766699	0.464012299525957	0.643723240944804
1966	0.385329005776216	1.2004301279581	0.233021152812855
1967	0.302956712941894	0.924172344344058	0.357788314552315
1968	-0.202447096217151	-0.599703586618736	0.550162143697653
1969	0.00166368384063527	0.00509916337196953	0.995942396093829
1970	0.353127799623	1.0960432452065	0.275890018755318
1971	0.154745742276725	0.466997062545235	0.641594234001048
1972	0.342643323820566	0.984456109608848	0.327445562039784
1973	-0.346447604718916	-0.989472380738034	0.324999495202069
1974	-0.326814537642265	-1.00543284679786	0.317297332855575
1975	-0.163479715674408	-0.48128952999081	0.631441235499797
1976	-0.20219463303964	-0.61574811852018	0.539564829734478
1977	-0.37282836265165	-1.12796977806211	0.26223428220755
1978	0.31454789641312	1.00340025774981	0.318271401228774
1979	-0.340605016593083	-1.01193634088884	0.314194051366761
1980	0.746475979277725	2.26509182859008	0.025828575285285
1981	0.441612414970896	1.41597893595163	0.160122177384369
1982	-0.37416663360481	-1.13732439458671	0.258324503724593
1983	0.774777667045612	2.35826339194967	0.0204549443358587
1984	-0.242404751626373	-0.739547083868151	0.46143755097877
1985	0.251929373247842	0.735056061128428	0.464154938576633
1986	0.67379489108216	2.03696690698674	0.0444956800836509
1987	0.126143940736205	0.387476850618313	0.699288587726162
1988	-0.64400419919018	-1.89468842673513	0.0612405297412556
1989	-0.531432160447554	-1.66773450747051	0.0987324092918148
1990	-0.113498594843017	-0.343404296696147	0.732069431992471
1991	0.557546751065442	1.67315212179716	0.0976580465791658
1992	-0.259499029297019	-0.785410860992501	0.434209099897264
1993	-0.397765024506571	-1.20648578084758	0.230690351392982
1994	-0.465235074108078	-1.4090519642953	0.16215470954564
1995	0.488065521505891	1.45210331854202	0.149838300598955
1996	-0.150167470995685	-0.473733749912645	0.636800024346165
1997	0.125157094291395	0.379595458516678	0.70511115188803
1998	0.686615730959124	1.94504956895022	0.0547896596562839
1999	-0.0920595143081032	-0.281212219006691	0.779172353153118
[truncated: 1,202 more rows]
