# Supplementary material for: Future Tense and Economic Decisions: Controlling for Cultural Evolution
Source: PLoS One. 2015 Jul 17;10(7):e0132145. doi: 10.1371/journal.pone.0132145 (PMC4506144; doi:10.1371/journal.pone.0132145)
Supplement: S8 Appendix — See README files within the various sub-folders. (ZIP) [file pone.0132145.s008.zip › S3_Code/Residuals_new/PGLS/PermuteResults/permute3.csv]

	r	t	p
1	NA	NA	NA
2	-0.0560194214652258	-0.169354938400441	0.865885292743272
3	-0.558230191373996	-1.60077297938574	0.112818858124375
4	-0.214698917500833	-0.647403530622594	0.518965729788025
5	-0.507373015998272	-1.57228882433775	0.119279680897307
6	0.284963360390034	0.901340135923471	0.369735826943501
7	-0.433085541335495	-1.3194239793068	0.190266527355682
8	0.690829124731434	2.09207054332475	0.0391569044905104
9	-0.0669444375450186	-0.191030609286633	0.848918035143717
10	-0.128250436026264	-0.378862010474825	0.705653904158983
11	0.306843144824246	0.924443854368119	0.357647741858515
12	0.449832504625993	1.37194478162136	0.173381087673321
13	0.0870441616410331	0.266101644160858	0.790749985932743
14	-0.175828629463187	-0.549710323057989	0.583835788083197
15	0.395030484115801	1.14110664565971	0.25675542151415
16	-0.169380093239646	-0.525509829967355	0.600479568032467
17	0.288205620989825	0.912427875957419	0.363902743351214
18	-0.00226941151418932	-0.00690579262026055	0.994504810556183
19	0.229876824098149	0.732159623983358	0.465912279891882
20	-0.177601960152409	-0.559157316838546	0.577398421013099
21	0.525184654588884	1.53423989920982	0.128365720935523
22	0.187250931879805	0.577418722786025	0.565051930602928
23	0.101325374544672	0.289737621050672	0.772661960117648
24	-0.278684081292768	-0.85902989544269	0.392532804653288
25	-0.453251611480412	-1.39179891621921	0.167303118119487
26	0.415353192494675	1.21534835457641	0.227309602996446
27	0.630387466718416	1.92072349436832	0.0578299768307536
28	-0.346335331084868	-1.05152297855464	0.295743076595114
29	0.170219430508163	0.523253912071345	0.602042112891523
30	-0.494070153165291	-1.54443089102122	0.125880116501597
31	0.256252477112202	0.781403536015059	0.436549917142636
32	0.211437749853364	0.646994324734664	0.519229355155304
33	0.348672998035704	1.03479812213891	0.303446524017668
34	0.21690418974426	0.669017526730777	0.50514168652054
35	-0.19438523532561	-0.614341085599808	0.540489995555697
36	0.103207363133351	0.309425426807094	0.757690136933248
37	-0.282090037907083	-0.887085930188294	0.37732096541647
38	-0.120211303678692	-0.363871704820745	0.716779736141934
39	-0.742891554118338	-2.33902957386704	0.0214752196875526
40	0.452794610193025	1.35263005625207	0.179453439449414
41	-0.284023780853304	-0.879750234194706	0.381262256871516
42	0.239843022492707	0.694415390562387	0.489152876490742
43	-0.175328857874007	-0.506191785953349	0.61391988712231
44	-0.363588006820889	-1.07123925344756	0.28683403755753
45	0.377146838247542	1.21791631791028	0.226336758234525
46	0.231855833911431	0.720020559522432	0.473318060964452
47	-0.270383426482279	-0.762197924531999	0.447870655346134
48	0.194476687752591	0.575075544453739	0.566628911000834
49	-0.75671292299444	-2.2366426998983	0.0276998782557309
50	0.489650111365189	1.4497828609926	0.150483118193705
51	-0.334298119402038	-0.998669374144255	0.320546261461356
52	-0.205748499649035	-0.595012393285734	0.553280216950158
53	-0.180726914937643	-0.551580898476257	0.582558447408968
54	-0.1427187756137	-0.426361439163321	0.67082976060904
55	-0.140605581601826	-0.415012810878281	0.679088381852065
56	0.110365331904305	0.342267921805209	0.732921576670381
57	-0.0707985369174392	-0.219875343877847	0.826450150698129
58	-0.316083302130737	-0.971808034933667	0.333666872662828
59	0.283794318641057	0.832354646221628	0.407341115742129
60	-0.246645867605698	-0.760406912913582	0.448934940438498
61	0.16134403708945	0.486022469232528	0.62809446636895
62	-0.0357087426572491	-0.0958989106805879	0.923807204766977
63	0.428721606829992	1.34724737456521	0.181174000553775
64	0.153044030016147	0.446334012366631	0.656393515199389
65	-0.0978378456996371	-0.294957576708134	0.768683737408937
66	-0.269859852530538	-0.805909023025233	0.422351219862818
67	-0.498725457906632	-1.41299534475835	0.160995219037123
68	-0.171984019103429	-0.538989420806784	0.591182104807289
69	0.12022006659579	0.354052456644004	0.724101029426838
70	0.0624635852247579	0.193483142260343	0.847002560831307
71	-0.078370304911	-0.228704967047813	0.819600394039242
72	0.063011914294798	0.199152636268972	0.842578112626212
73	0.119552295359759	0.363004187569615	0.717425510105642
74	-0.720276232723569	-2.23335711095518	0.027923469234401
75	-0.276735215526268	-0.839115271866034	0.40355639264457
76	-0.351078170514682	-1.03538587958297	0.303173526657631
77	0.421891592955067	1.30710394001512	0.194400059017772
78	0.15696437371197	0.488680921013679	0.626218011193699
79	-0.296236866814474	-0.912452730800773	0.363889733646618
80	0.144002175801068	0.454061248712079	0.650842656430966
81	-0.523803324657986	-1.61206370732925	0.110336738597995
82	0.0438056538330485	0.131761492100008	0.895457583163474
83	0.319466231108574	0.983157604172814	0.328080721404002
84	-0.547284545725058	-1.74498770850544	0.0842902441156635
85	-0.104960938668512	-0.329850619390787	0.742254657628219
86	0.334266290317775	0.974176862165336	0.332495838419962
87	0.301890939322428	0.93695066297472	0.351210737020435
88	0.107108516387323	0.319010292858992	0.75043411546473
89	0.425958923818091	1.3024188340815	0.195989425720727
90	-0.321983595014169	-0.957101615350912	0.340997433441467
91	-0.641690900142195	-1.83417181535609	0.0698262527579036
92	0.0861571841895727	0.246939923907737	0.805499014190661
93	0.344091156353608	1.04960709355174	0.296618722700248
94	-0.36426682497494	-1.11511485231955	0.267674498739798
95	0.262996937834304	0.822576256512493	0.412853134968487
96	-0.178971788620972	-0.532617428347565	0.595568768181058
97	0.882530277666412	2.70944623706454	0.0080239912456252
98	-0.347357558114886	-1.0964221678886	0.275725105581123
99	-0.815704896231933	-2.51864451629253	0.0134886902540066
100	-0.122198941043707	-0.359616825924985	0.719949000993252
101	-0.225307619954735	-0.667335902113189	0.5062101165385
102	0.411818504395324	1.28576435056888	0.201717604943883
103	-0.279317857265927	-0.835283172752347	0.405699038937841
104	0.293868113888833	0.86935189100216	0.386892851107543
105	-0.182982459063768	-0.551397329327792	0.582683740717395
106	0.0733301537215244	0.220209816003982	0.826190428977608
107	0.249156053895349	0.749428573037985	0.455490458595038
108	0.0775279652173372	0.235075382950097	0.814667055751231
109	-0.412966257620038	-1.26589040275584	0.208714300159289
110	-0.274598032733975	-0.801326755748398	0.42498512924933
111	-0.31696867859328	-0.984388835904349	0.327478448798884
112	0.0798458046302046	0.238471053326829	0.812040436344125
113	0.508087275689159	1.55437520764221	0.123491557336894
114	-0.198124835775434	-0.585314839486323	0.559753616187146
115	-0.143920810319086	-0.442909505666817	0.658859710271144
116	-0.0209609172082633	-0.0630983717028909	0.94982359093669
117	0.334211747204225	1.07507270384288	0.285123450600103
118	-0.310635123319201	-0.943047936952962	0.348099811445126
119	-0.358749826660126	-1.11172471103725	0.269122254216236
120	-0.328711202240003	-1.02231881732763	0.309282005465073
121	0.00261143688281519	0.00805090176747989	0.993593624194217
122	-0.122878680498567	-0.365783754764957	0.715357146083811
123	0.0562568162316622	0.174403419858235	0.861927528432844
124	0.167681754040349	0.491393200135365	0.62430609348048
125	0.139698085342253	0.432619872385463	0.666292522189142
126	0.138611095268104	0.42214131717666	0.673896176940877
127	-0.0356743804393659	-0.110307816427279	0.912402951795974
128	-0.257081579495635	-0.778050816066825	0.438514021497447
129	0.347500249049245	1.0623899706717	0.290809666002593
130	0.234814928252616	0.715102363794548	0.476337176770458
131	0.135846923919296	0.401921742112626	0.688663812922604
132	-0.182643987461755	-0.573237704402217	0.567867293075944
133	0.38802318567782	1.2147198226166	0.227548176213066
134	-0.319564779954142	-1.02017770188628	0.310290743196905
135	-0.254400539815788	-0.80057927247662	0.425415709460796
136	-0.0981422706270995	-0.306210579148786	0.760128773510751
137	-0.0365610884979711	-0.111491647568515	0.911466763553259
138	-0.318717817661923	-0.94991822426346	0.344615879693224
139	-0.24793047815075	-0.741293956889938	0.460383013221125
140	0.0708369522036162	0.221077643466805	0.825516640462396
141	-0.0985366438094416	-0.2931131256254	0.770088726018216
142	-0.252445997078553	-0.762499856958068	0.447691379586819
143	0.205331087863802	0.602922183391198	0.548027953054687
144	-0.322573146295091	-0.984494697074475	0.327426699535473
145	-0.704958685591792	-2.21720995942227	0.0290454429666023
146	-0.294831007042508	-0.876517522581294	0.383007236948945
147	0.259300836914546	0.784812331951726	0.434558252572433
148	-0.357262479044104	-1.10037873555274	0.274007226502494
149	0.67991798530526	2.11892788838941	0.0367615787442289
150	0.462643045993492	1.46927457296235	0.145133059131532
151	0.353641004165961	1.06540436095796	0.289451212121071
152	-0.0420611116472734	-0.124181985849362	0.901439197614336
153	-0.104939590349626	-0.329133740543838	0.742794670583218
154	-0.0618475481669035	-0.192099803738663	0.848082862031699
155	0.155393291788401	0.473632735080049	0.636871798915934
156	-0.442431688607516	-1.27688652667694	0.204821300940504
157	-0.307321894293557	-0.900171430796798	0.370354086207675
158	-0.159360345526942	-0.487457739942729	0.62708108312058
159	0.161804727687864	0.492901150492473	0.623244231123508
160	0.0535276316198837	0.156385328381314	0.876068281139266
161	0.066282102370592	0.209649110134479	0.834400128112598
162	-0.0808803523886058	-0.236894479227502	0.813259682817136
163	-0.0160470122299595	-0.0472995937337599	0.962375877208415
164	-0.0802843094799875	-0.246834224649414	0.805580572985872
165	-0.41156540193097	-1.27104774634455	0.206881693114768
166	-0.339132649113769	-1.01796536714203	0.311335350366387
167	0.259380559511419	0.779028468806125	0.437940756416672
168	0.738537731545679	2.38652781080004	0.019033570469093
169	0.104173587245333	0.316169388456087	0.752582457436626
170	0.480252508923778	1.43999393047665	0.153226989339449
171	-0.101950761502717	-0.267410640521739	0.789745141311208
172	-0.335547443295106	-0.983795907635035	0.327768396080718
173	-0.067168235139483	-0.206284685487223	0.83701947360993
174	0.245456074958221	0.715623193025809	0.47601695031189
175	0.072591339492273	0.205592967907349	0.837558233354714
176	-0.383510728384687	-1.19087824093827	0.236732063236884
177	-0.369439756494425	-1.0963972286431	0.275735957435774
178	-0.18555600891543	-0.585142244373365	0.559869165725976
179	-0.44975871305576	-1.43552293605146	0.15449301810197
180	-0.459364114355352	-1.43319437847751	0.155155574409079
181	0.0594867889109597	0.178494924908889	0.858722564555487
182	0.679378925984959	2.03404817654122	0.0447950881444211
183	-0.401844954214776	-1.15713345439758	0.250181289459037
184	0.012618358917455	0.038343190329581	0.969496243793355
185	0.1363506528264	0.399052487785024	0.690769380278019
186	0.0196727342890655	0.0572934860453825	0.954434328380593
187	0.107531932270423	0.322647642253586	0.747686358261235
188	0.241620718247694	0.741157472879667	0.460465355387028
189	-0.476254119865809	-1.43396810468322	0.154935179380931
190	-0.479660683763389	-1.42678566059761	0.156990400152326
191	0.0471598316932508	0.144921306140493	0.885086617863493
192	-0.392639078296903	-1.19708921918578	0.234314300116
193	0.0902691406555679	0.281292193787124	0.779111206680684
194	0.549359400286422	1.67965266566684	0.0963814797971799
195	0.0523153927303448	0.153835626695562	0.878072670022797
196	0.0218318169461527	0.0685271772235829	0.945513109814589
197	-0.627225397635811	-1.89404452542699	0.0613269806256216
198	-0.529485447644778	-1.68443832158696	0.0954503773421302
199	0.194272591698833	0.57840304430202	0.564390113429499
200	-0.247459754343893	-0.727199539154432	0.468930392099208
201	-0.124972821642736	-0.389844206666969	0.697543132557334
202	-0.495293700820803	-1.50682049837109	0.135246031108499
203	-0.15300612340209	-0.458986011779988	0.647315167315732
204	0.000260777557066093	0.000794815195869623	0.999367531731925
205	-0.411952306817871	-1.25642682062967	0.21210812729738
206	0.286668158983625	0.853744103907963	0.395440480460591
207	-0.144610923817331	-0.422914426316522	0.673334007957538
208	0.775888116881815	2.34862186818483	0.0209608908581203
209	0.230536045785315	0.73587413103437	0.463659274892296
210	0.188542532447194	0.554515214764454	0.580557395716024
211	0.724790368074897	2.18109680546716	0.0316983723607083
212	-0.572304076238731	-1.76638745178322	0.0806121082193391
213	-0.131214539542239	-0.393949758794587	0.694519959847155
214	-0.0247953184431585	-0.0748157617903746	0.940521996761947
215	-0.237879308812183	-0.749242789993932	0.455601864740861
216	0.159493301096141	0.478779446847826	0.633219298904463
217	-0.325652029891216	-1.00406795580157	0.317951204026686
218	-0.249893651958283	-0.794182496884308	0.429111080283624
219	-0.205819526975626	-0.632145731283675	0.528842673906674
220	-0.0386596877152564	-0.117874131949746	0.906421600692814
221	0.0970253823689756	0.284828618702632	0.77640874952574
222	0.150745099025998	0.428850987984557	0.66902341473775
223	-0.204589385100774	-0.633459597224663	0.527988348985874
224	0.201901259682287	0.610820833401835	0.542808191347774
225	0.460357035651028	1.39744694639769	0.165604147367833
226	0.222219166106697	0.668922606277245	0.505201962619609
227	-0.343056831756123	-1.07112081805866	0.28688699845826
228	-0.257000936922282	-0.784579882206762	0.434693896837001
229	-0.18867650361064	-0.575893739071114	0.566078014911334
230	-0.394069879887462	-1.19782468289295	0.234029185643889
231	0.606574514848437	1.93279782048849	0.0563035428105096
232	-0.387788555358156	-1.18176029808908	0.240313811364942
233	0.0483578497200356	0.149754608982847	0.881282515898695
234	0.269535561698982	0.835256282137407	0.405714098680379
235	-0.276363606353503	-0.800336930516913	0.425555363650379
236	-0.310228629869747	-0.958894074804545	0.340098396661866
237	0.359910935540579	1.07767993363532	0.283964048910269
238	-0.085754819700806	-0.262581233228728	0.793454161677505
239	0.306235518005475	0.953486271692706	0.342815467797147
240	-0.152509652757167	-0.458739171946046	0.647491782104608
241	0.273830592740615	0.830097795790839	0.408609315255235
242	0.124694453309429	0.374911618758728	0.708579809536337
243	-0.121321500238209	-0.381221591765541	0.703908355833688
244	-0.13721974812862	-0.4111887166488	0.68188015542147
245	-0.0948424675599798	-0.291580382035007	0.771256859064597
246	0.894521169721538	2.88123048670026	0.00491807593656307
247	-0.627920557866153	-2.0606877053951	0.0421253903343349
248	0.236411425948085	0.745202237338521	0.458028662991116
249	0.31657794453074	0.950358527499685	0.3443933747545
250	-0.013725088162199	-0.0404391472061075	0.967829709216667
251	0.308559490686535	0.910056325996946	0.365145436824679
252	-0.298565711629982	-0.869204422034994	0.386973073005635
253	0.169668710621828	0.527027824080869	0.599429190349474
254	-0.139653871337112	-0.416843808588013	0.677753244230215
255	-0.28199576074933	-0.850489756982807	0.397237234489833
256	0.0641061997907455	0.190529498300307	0.849309524185286
257	-0.0691603773413607	-0.215476353067437	0.829867806473422
258	0.192176603475693	0.598000744302708	0.551292946429599
259	-0.927442414584413	-2.87054847172955	0.00507309682375841
260	-0.305108875889689	-0.938058474053993	0.350644187268862
261	0.279657759205268	0.849295444462091	0.39789787820603
262	-0.0221703242134616	-0.0679781283181281	0.945948984086398
263	0.298066168426593	0.886093610241252	0.377852617203082
264	-0.417735219236867	-1.27867977666492	0.204191551503327
265	0.565921737285655	1.77300007614387	0.0795027014390172
266	-0.653286315679545	-2.10413258842612	0.0380649508248385
267	-0.183723738285333	-0.537169439474203	0.592433491913086
268	-0.0624857259457433	-0.187016035751872	0.852055444649186
269	-0.339431212397255	-1.06427839955269	0.289958124682563
270	0.236884282153441	0.687239144629294	0.49364230575065
271	-0.00680349827509335	-0.021331297159375	0.983027078499214
272	0.145961567875545	0.402969532259961	0.687895514466651
273	-0.266757805051317	-0.757423673634724	0.450710925031867
274	-0.30920168568325	-0.917979175253058	0.361004382824145
275	0.0570887162032077	0.172894840596033	0.863109817087252
276	-0.622452907177421	-1.90452224591918	0.0599329240507683
277	0.140720135696754	0.416820831425065	0.67776999249287
278	-0.435534476181407	-1.34260928769239	0.182666509471242
279	0.336983660187896	1.06600199365145	0.289182401910252
280	0.370544251849041	1.09244609297165	0.277458962009042
281	-0.429525905684434	-1.27174381087962	0.206635265825406
282	0.0262582787848099	0.0800854540474498	0.936341375430278
283	0.0238793490248741	0.0711302579157733	0.943446826087673
284	-0.0704406138912841	-0.199834474628481	0.842046346050574
285	-0.373539901099041	-1.14506120816583	0.255122058265466
286	0.250028887292184	0.801482426993243	0.424895488956949
287	-0.270287846352017	-0.81198173496352	0.418875613861697
288	-0.333755189796053	-1.03430117203681	0.303677473318834
289	-0.41070891459204	-1.23538474587071	0.219799074365262
290	0.0211488747525442	0.0644318067853461	0.948764697933941
291	-0.379473771779951	-1.1833784342524	0.239675351908799
292	0.029564776708647	0.0870913266135009	0.930786165192522
293	0.180232437590731	0.526472620197927	0.599813266190652
294	0.203263254710817	0.635052311974526	0.526953665315253
295	-0.0760353639475264	-0.217565707942065	0.828244136603084
296	0.168738597576937	0.491610910451251	0.624152738058563
297	-0.277225715985495	-0.776198149040549	0.439601569140716
298	0.53994064439785	1.69454932495565	0.0935072350588817
299	-0.435449707977296	-1.345976906932	0.181581911784933
300	-0.0407960333570087	-0.1213764101029	0.903654770879901
301	-0.308947162309026	-0.915271271897147	0.362416349660747
302	-0.0909138566575629	-0.284146943298385	0.776929457888125
303	0.00656840413332146	0.0198920457436302	0.984172106239513
304	-0.195595619624827	-0.589242160025506	0.557127522067595
305	-0.20095082632789	-0.587226709480212	0.558474438016999
306	0.306038287661591	0.937629086117914	0.350863712213304
307	0.499824143359424	1.47366072539021	0.143949805241497
308	-0.15359414895878	-0.475206112082977	0.635754252965553
309	0.347214901005472	1.03716485988717	0.302348249935873
310	0.286584888546825	0.879107666567951	0.38160871194451
311	0.202683746902532	0.636378471667993	0.526092948309158
312	-0.540701392717488	-1.73019196645133	0.0869131454481844
313	-0.19067292019428	-0.579192331935981	0.563859703037247
314	0.355689904803087	1.01738737159982	0.311608652768275
315	-0.11480586536777	-0.338464013257976	0.735776480592347
316	-0.0355656284799167	-0.105971017218157	0.915833591493053
317	-0.228813475997773	-0.697815855467284	0.487033388570723
318	0.0565891682678049	0.170002517233631	0.865377429059248
319	-0.119464249505517	-0.370055507198867	0.71218253999245
320	0.386811995630036	1.19358394325864	0.235676613454339
321	-0.260833522022386	-0.803932488159776	0.42348614758233
322	0.257714501778203	0.814379689451211	0.417507911251741
323	-0.014365942628309	-0.0436816980865198	0.965251780195342
324	0.526913096736601	1.6182776989731	0.108989488391492
325	0.776893726967312	2.3584593003157	0.02044477705954
326	-0.518429472182036	-1.57111905338137	0.119551182606119
327	-0.0795247767099912	-0.249324008994943	0.803659998858368
328	-0.348827622887075	-1.01251017756382	0.313921210040937
329	-0.399693086361539	-1.16063838305708	0.248759642296546
330	-0.184158920745547	-0.522650211579077	0.602460577277027
331	0.110089404564249	0.332406043918563	0.740330749100747
332	0.403352189235452	1.27549744686686	0.205310100376125
333	0.386835940052212	1.19268821050126	0.236025648714556
334	-0.117958182633308	-0.352027946397535	0.725613737665465
335	0.0297948687338089	0.0895774112103891	0.928815667740847
336	0.104107230506409	0.306606153138478	0.759828577840492
337	0.409065562651172	1.2194955688038	0.22573997743244
338	-0.0436041774112492	-0.130333473764172	0.896584099402584
339	-0.254677072953494	-0.792793832727554	0.429915799566974
340	-0.302423172214846	-0.907171184768894	0.366660879012287
341	0.580416603203435	1.86840724472646	0.0648534380453734
342	-0.114836714187517	-0.34261198486048	0.732663535337645
343	0.0303467510445518	0.0900224996462027	0.928462932299119
344	0.299663012992794	0.949809802181749	0.34467068452303
345	-0.188048755970744	-0.590275251237547	0.556437735999034
346	0.142619649946532	0.416056563629753	0.678327166393246
347	0.323770022751431	1.01491234983241	0.312780772320088
348	0.586535934091809	1.75450138974615	0.0826383565567051
349	0.311198855685565	0.973762929459137	0.332700272116158
350	0.054805436155464	0.166753960080748	0.86792567481249
351	-0.487094680919286	-1.48222109155006	0.141662136879186
352	-0.651918519262466	-2.04898278637711	0.0432810774881407
353	-0.485927557547089	-1.54794421741154	0.125032094342725
354	0.043220173917742	0.13072517427177	0.896275078694191
355	0.253683229694003	0.764696655485613	0.446388254289105
356	0.758967691396699	2.38817675611195	0.0189534238788967
357	-0.217816047018058	-0.641333227200104	0.522883637042423
358	-0.0377073855997178	-0.11266639060344	0.91053788572795
359	-0.216254125900605	-0.658153559002732	0.512065413999367
360	-0.0913936238436736	-0.273110439014854	0.785373880419514
361	-0.410395208992842	-1.23357545509831	0.220469752305725
362	-0.252383431070621	-0.76235066272601	0.44777996015239
363	-0.351165248104605	-1.1126167271992	0.268740791398253
364	0.524876457128134	1.50065724123521	0.136831733029532
365	0.467276181602563	1.34506561250604	0.181874928919006
366	0.0740742328185163	0.209789709769091	0.834290705826401
367	0.0494251387049566	0.153517375505073	0.878322911863361
368	0.162701972841227	0.468946511573546	0.640205321468846
369	-0.359165220952581	-1.07593885174045	0.284737925413715
370	0.358681830904218	1.08896145831001	0.278984707906032
371	0.112735513614717	0.345566383117449	0.73044905442156
372	0.485899248281818	1.36297977095488	0.176179908342645
373	0.625812457524048	1.90291825034795	0.0601445880809202
374	0.0242863786495641	0.0753352935898041	0.94010975905067
375	-0.147383683910659	-0.444239386893997	0.657901532392749
376	-0.0783007303206373	-0.235355207683184	0.814450525184972
377	-0.25027403421478	-0.751749383643302	0.454100081447166
378	-0.266295978046553	-0.792897144252714	0.429855900752604
379	0.00204445681134988	0.00624964960462019	0.995026920100035
380	0.045635782409191	0.136434154145992	0.891772984340553
381	-0.596937169553657	-1.8906259664347	0.0617876817210468
382	0.0180163861985817	0.0544880742223442	0.956663192037623
383	-0.234129162703346	-0.740157512369114	0.461068896808482
384	-0.638565024341774	-1.94058550386071	0.0553372178166236
385	-0.830231067860914	-2.49001506267445	0.0145493240486514
386	0.483692423456747	1.58269183279083	0.116886707366643
387	-0.305511810481001	-0.950490782617624	0.344326558520304
388	0.179205985495116	0.554428131481017	0.580616734872713
389	-0.156137653801056	-0.466545836176594	0.641915898563463
390	0.0559160762324723	0.170164057441	0.865250749951014
391	-0.139111017625614	-0.409045545524128	0.683446714268232
392	-0.189854308256303	-0.572346516933788	0.568468270741921
393	-0.142954668538728	-0.437211722590101	0.6629713854627
394	-0.24871465556244	-0.734524035704294	0.464477450406677
395	0.593680840047819	1.7765660995231	0.0789096804103403
396	-0.343924849503985	-0.978175560460706	0.330525201692778
397	0.0715875051137397	0.214138400757995	0.830907938210385
398	-0.206458881446892	-0.591788351900369	0.555428216173818
399	0.203609274189152	0.6219941535194	0.535467629029533
400	-0.545054765604101	-1.82941601386592	0.0705415828593581
401	-0.133699607369675	-0.404937174975411	0.68645361339484
402	0.00373654708252525	0.0108301196120254	0.991382182400152
403	0.00416104240912188	0.0119954532474911	0.990454937838598
404	-0.453527023425865	-1.37728553999148	0.171729860643338
405	-0.311178942231607	-0.935131040593034	0.352142595332907
406	-0.605878961569793	-1.88226425343742	0.062926825569662
407	0.346515959305925	1.05376525532923	0.294720490356742
408	-0.182051117880848	-0.540657137773014	0.590036497381276
409	-0.0383065247984462	-0.119620127923658	0.905042102450257
410	-0.318980730407956	-0.949458107985418	0.344848496612198
411	0.0541815302414946	0.168594309813397	0.866481887556574
412	-0.238449291051965	-0.710584668683522	0.479119861472278
413	0.364328538445091	1.11610769186268	0.267251539596222
414	-0.207918991642035	-0.568061447937486	0.571362239724545
415	0.306997207634699	0.866204964717265	0.388606989961856
416	0.400333916005549	1.17111647678194	0.244543849044359
417	0.0900722026961485	0.266138711052082	0.790721526844036
418	-0.416704550720993	-1.23852654131262	0.21863799343158
419	0.52782173549688	1.64861676894391	0.102600467803557
420	0.091020704749846	0.273636161068921	0.784971040173604
421	0.305895476130131	0.88475930426299	0.378568232541723
422	0.08258422448104	0.239539103805313	0.811214720418831
423	0.805555212933515	2.63991360789791	0.00972516367412761
424	-0.310168045406474	-0.920107939676446	0.359896858291008
425	0.457160587255425	1.45699122100342	0.148487041092259
426	-0.00530848824744954	-0.0161045469976555	0.987185485274961
427	-0.276565189998715	-0.845845446600906	0.399810048635492
428	0.0554589629360143	0.17179224250487	0.86397413150417
429	0.712547934238049	2.15000717049655	0.0341489742466973
430	0.0304339841427339	0.090176739831548	0.928340699291452
431	0.711497071025512	2.1675468276432	0.0327469382451485
432	-0.447791531083668	-1.35375341185487	0.179095923486282
433	0.474424406310521	1.47163660293213	0.14449491619823
434	0.293936227673571	0.863105164279733	0.390300045800334
435	-0.0763714080789807	-0.235132066693818	0.814623192264521
436	0.0246183698050707	0.0751701507592293	0.940240794700228
437	-0.0187276454073409	-0.057089281559513	0.954596554216865
438	-0.336563818115637	-1.0276395648795	0.30678480206476
439	-0.235162126640795	-0.737961043315739	0.462396185233958
440	0.0567560709146884	0.17482452663282	0.861597558834717
441	-0.0748242023314948	-0.224205126173634	0.823089523421599
442	0.0125390215253784	0.0368923718577378	0.970649896468197
443	-0.222129876621788	-0.676559068282836	0.500365009413337
444	-0.371889596929305	-1.1093641884658	0.270133532404223
445	0.191321809870703	0.579710256077846	0.563511784694508
446	-0.476114118916941	-1.46194713103099	0.147126655601646
447	-0.263126578494146	-0.758221038956072	0.450235841354371
448	-0.295845812323879	-0.887256142425225	0.377229818507596
449	-0.438054607012935	-1.29083728880702	0.199959818199982
450	0.0744729585928469	0.2264601628261	0.821340542705822
451	-0.14875011056216	-0.448569218171179	0.654785855469298
452	0.400624924070926	1.21692109728281	0.226713427796059
453	-0.147952978327794	-0.437997013127844	0.662404081402509
454	-0.20459645834642	-0.595502026010224	0.552954364140111
455	0.201466187859104	0.589621722865873	0.556874042063435
456	-0.0317197952865546	-0.0996818958648099	0.92081143650704
457	0.463568026928243	1.43878419645996	0.15356874969047
458	-0.483224357019182	-1.52761455247802	0.130002343891952
459	0.111472006728576	0.335102292546652	0.738302606194128
460	0.267398368520185	0.803283452687026	0.423859219403726
461	0.00102402703838529	0.00313736640843468	0.997503467938333
462	-0.316457521313389	-1.00864039109116	0.315764240665656
463	0.249292464851188	0.769198198718075	0.443724836943624
464	0.639623362938124	1.86202464624123	0.0657573429732927
465	0.138342281972651	0.417536704544974	0.677248262135044
466	-0.083285435681175	-0.259920556990711	0.795499616669754
467	-0.136321835132894	-0.403521633573273	0.687490814442349
468	-0.303665618600469	-0.93793058665483	0.350709560553852
469	-0.0344548196359636	-0.101700546724205	0.919213319344027
470	-0.27811219625251	-0.843337948993112	0.401203353586029
471	-0.1910067684188	-0.578612740493303	0.564249171367297
472	-0.604914817840995	-1.944303457482	0.0548808561823932
473	-0.0574121437591128	-0.164725323811273	0.869517694870882
474	-0.265238328634971	-0.784369196644464	0.434816862241893
475	-0.402618486684914	-1.25714143288721	0.211850447328633
476	0.490588718477124	1.56426387590834	0.121152159385306
477	0.0328084501797937	0.10128722277523	0.919540511158581
478	0.559628637680953	1.63615473618294	0.105187201303354
479	0.503900467335611	1.52963444476414	0.129501646146589
480	0.43518412816088	1.38237935380132	0.170166152088203
481	-0.277272552850164	-0.878003612267038	0.382204446375947
482	-0.126280384034712	-0.377746486736535	0.706479684565755
483	-0.365349047779035	-1.08018693202192	0.282852281488961
484	0.163168341019175	0.480592558361867	0.631934731438431
485	0.238451896042008	0.734358706810765	0.46457769796731
486	-0.08814024599196	-0.269284335456644	0.788307427076947
487	-0.208398269324408	-0.640665250753856	0.523315704505854
488	0.27533258407424	0.834845002045315	0.405944473082187
489	-0.0537014996069949	-0.161779949765673	0.871830101751992
490	0.0432590453069085	0.128751589351456	0.897832242763246
491	0.00872873576475525	0.0247268598276887	0.980325809928327
492	0.639133051533169	1.95734122606543	0.053305649956387
493	0.28184034488118	0.860487604043049	0.391733252594364
494	-0.336109212018292	-1.01029122951029	0.31497712841848
495	-0.175310424081303	-0.53147686815866	0.596355552059307
496	-0.143310200348449	-0.429833641322329	0.668310964093585
497	0.507044177532444	1.51988547529213	0.131932365747895
498	-0.0749013088603197	-0.227544309311055	0.820500011610588
499	0.233475563057647	0.722876959131489	0.471569534899192
500	0.532885136278804	1.64244734323001	0.103874550482279
501	-0.131723686566857	-0.408816006601721	0.683614578881431
502	-0.226773968149943	-0.655045856991891	0.514055201514539
503	0.237679678068253	0.713219459944457	0.47749586076564
504	-0.512790430743643	-1.54702930737819	0.125252491892071
505	-0.764242802375892	-2.42069730747976	0.0174328870240366
506	0.175493798936193	0.534169946923689	0.59449858009728
507	-0.0870142291598099	-0.273673563229437	0.784942382589695
508	-0.0989777933996583	-0.303784554757627	0.761970651651389
509	-0.12231793094426	-0.379068529437295	0.705501064516344
510	0.183522142522475	0.562663540484556	0.575017883430502
511	-0.251122902136547	-0.765226300536655	0.446074401202492
512	0.0725137684484432	0.218041526896156	0.827874474330986
513	0.359759235732662	1.10571063415862	0.271703977980497
514	0.146474907526182	0.444367435637147	0.657809303525513
515	-0.0913669421656725	-0.271051568616904	0.786952073684613
516	-0.502300769524113	-1.45305401535999	0.149574736657711
517	-0.00788031060948599	-0.0233679527819698	0.981406834140339
518	-0.27088646181162	-0.846304765969322	0.399555146080483
519	-0.601945429327198	-1.8102828046865	0.0734814413759514
520	0.0458525587385644	0.142291862996919	0.887157285712835
521	0.552738067196395	1.75004502986886	0.0834087773475754
522	-0.454325306260002	-1.38277053620962	0.170046515978391
523	0.623124802080879	1.9017265787781	0.0603022491064528
524	-0.443077851289304	-1.33598759814312	0.184813355823945
525	0.32510515176991	0.936158559216351	0.351616190945117
526	0.0685979972977784	0.195533021546712	0.845402270532397
527	-0.104220815098348	-0.309640813015021	0.757526842045259
528	-0.492861028336921	-1.55046538490248	0.124426346527379
529	0.241507818290493	0.754766445956203	0.452296226687119
530	0.136814741594808	0.418509691401164	0.676539398798126
531	0.420977485504275	1.27025126522048	0.207163936676599
532	-0.703808867667329	-2.16275608053372	0.0331248266282308
533	0.103111697405685	0.332648575799506	0.740148239058586
534	-0.183079603747127	-0.585926587747226	0.559344155650856
535	0.139550652920663	0.444316489490529	0.657845997553909
536	-0.206995793412691	-0.622673889368848	0.535022706958962
537	0.119346183981156	0.358388600911087	0.720864762986395
538	-0.21954310817168	-0.654141444492176	0.514635042130294
539	0.270153722338776	0.841455949966421	0.402251040517836
540	-0.346907657045094	-1.0195588861675	0.310582694808123
541	0.206691291860231	0.59623519861692	0.552466613296755
542	0.108889637663134	0.327986368852012	0.743659234292225
543	-0.640709737869344	-1.91929409781027	0.0580129736619352
544	-0.219580395455738	-0.681713552209167	0.497114309709524
545	-0.135498618007725	-0.405056639056259	0.686366106621662
546	0.389936106850315	1.14249304208166	0.256181956765891
547	-0.307612564519566	-0.915664318252397	0.362211187917188
548	-0.0665525409106087	-0.191018243021623	0.848927695736348
549	-0.502277111069638	-1.49099391762064	0.139347241052604
550	-0.0542126345972864	-0.168372270732577	0.866656057271048
551	0.227732130985176	0.712845150228302	0.477726386597632
552	0.0816273623267148	0.249996472464571	0.803141478845973
553	-0.0524432081851376	-0.16055603623234	0.872791322322329
554	-0.392210150523748	-1.23896319474937	0.218476978957278
555	0.130985151486881	0.36872222371387	0.713172845318408
556	-0.261808320825629	-0.765583919371399	0.445862558361578
557	-0.107860608780025	-0.323387518197675	0.747127832107573
558	0.107740925487053	0.307468261517417	0.759174463047251
559	0.130169269048474	0.38947323710393	0.697816541830082
560	-0.320109671795898	-1.01293626395224	0.313718721836074
561	0.242834757500979	0.725382831319578	0.470038566724787
562	0.223475224026804	0.674238117079965	0.501832460484646
563	0.106758456937159	0.33045110130618	0.741802423747899
564	-0.139490637948388	-0.429165602553005	0.668795277544527
565	0.279870292336537	0.830985211448318	0.408110362058063
566	-0.4151338936982	-1.3215153717697	0.189571417148806
567	0.0860445267375921	0.256699911934763	0.797977471153619
568	-0.194810149044626	-0.605206226396166	0.546515973487941
569	0.522514078023457	1.67683235432179	0.0969336522401949
570	-0.134169509896873	-0.405922480950023	0.68573201002036
571	0.14873602946023	0.466823102934939	0.641718236041635
572	-0.184455202734311	-0.572862395780219	0.568120347054471
573	-0.173898172451932	-0.533211984421537	0.595158820995189
574	0.693405413102948	2.14732907945866	0.0343675729758051
575	0.234023020798925	0.727945250323519	0.468475940890414
576	0.0976621953947478	0.299438164187363	0.765273926104255
577	0.149292528938395	0.445171140782185	0.657230544765429
578	-0.0516810498194945	-0.153311695181896	0.878484645476245
579	0.251054046017256	0.735807079854701	0.463699889527098
580	-0.117105988107999	-0.363129758897345	0.717332022943019
581	0.148228868761089	0.436398301684121	0.663559218448171
582	-0.00328614446812696	-0.00993702262201446	0.992092819002276
583	-0.520490169847888	-1.60847724937531	0.111120379717935
584	0.0548279597380912	0.164212077878386	0.869920562171566
585	-0.190029458217595	-0.561915317639755	0.575525490580996
586	-0.280668737215137	-0.886953752229713	0.377391754874525
587	0.230863139695947	0.694724173447807	0.488960205925137
588	-0.00202184295827126	-0.00608349444290906	0.995159134304587
589	0.260453774815976	0.757206550581978	0.450840340549626
590	0.109295883978528	0.340609776841518	0.734165586364985
591	0.435876932624549	1.32804095845655	0.187414750782371
592	0.490943050661074	1.50909532311154	0.134664415575109
593	0.0307872995805099	0.0920899739602998	0.926824634027393
594	-0.307432184754141	-0.948941179790597	0.34510995680037
595	-0.386084584777174	-1.07520848058591	0.285062992242414
596	0.161575351222259	0.491667608733923	0.624112802431951
597	-0.421755559866234	-1.30056562554875	0.196620768552914
598	0.437840746424333	1.41776490389149	0.159601320408665
599	0.171237148202077	0.51690494885358	0.606449639696327
600	0.472130887217054	1.45283007392453	0.149636788089348
601	-0.288154750532051	-0.856348603901962	0.39400611420565
602	-0.393148785094009	-1.22894225904587	0.222194008380903
603	0.309730477351139	0.941111745400472	0.349085752523322
604	0.165661108520995	0.484333284539322	0.6292880405982
605	-0.480598254561623	-1.47549802013562	0.14345639684412
606	-0.258236054537545	-0.753084482390461	0.453301338630393
607	-0.26023003739761	-0.776182617108144	0.43961069329963
608	0.0143634203406694	0.0435600073132617	0.965348521659145
609	-0.144405474005066	-0.433676263683719	0.665527876460698
610	-0.645240813542214	-1.94111722736038	0.0552717549082876
611	0.034811039916901	0.105083536734077	0.91653583448639
612	-0.391250495247762	-1.13630344426882	0.258749204557568
613	-0.213074269156085	-0.660078265028588	0.510835121020703
614	-0.387278422041721	-1.17745150156605	0.242019846943355
615	-0.105644364661418	-0.322051296208788	0.74813663289664
616	0.696121721046393	2.13716552272934	0.0352082626590966
617	0.514655816035774	1.59102302993987	0.114998062708867
618	0.108250001975761	0.338944512473542	0.735415651370101
619	0.283506750257424	0.817773978944947	0.415576515412484
620	-0.0875910614345051	-0.268670469376399	0.788778375285534
621	-0.29614649719002	-0.849878440329271	0.397575305261756
622	-0.0208502842914621	-0.0649478757815328	0.948354907395613
623	0.163310947325577	0.508617042082054	0.612225157105953
624	-0.453791331011468	-1.43852215700719	0.153642855654269
625	0.197413919113097	0.617852177881603	0.538182853522848
626	-0.328762675862956	-1.02116566800913	0.309825011530765
627	-0.122471136995683	-0.364474827521133	0.716330896889538
628	0.776474075831252	2.27338418315033	0.0253044612098656
629	0.0160337420594789	0.0489932361931986	0.961029751755904
630	0.200608927891318	0.621321150119318	0.535908330946484
631	-0.082125504095773	-0.247611697941322	0.804980715713984
632	-0.0173063584068989	-0.0512961736591151	0.959199533868021
633	-0.00575058676935356	-0.0166289327485717	0.986768265667476
634	-0.0690298314380173	-0.201497013575125	0.84075003719846
635	0.540990398964501	1.66357470927228	0.0995638268976392
636	0.138730758507528	0.407563225305401	0.684531033021581
637	-0.535332058338416	-1.71032748551269	0.0905395075843269
638	-0.169847321489963	-0.511851366090189	0.609968341451829
639	-0.119911847871987	-0.355921031658542	0.722705806333495
640	-0.303753238120488	-0.89878007998058	0.37109097800753
641	0.328509328569118	0.934392410583811	0.352521313283802
642	-0.236346873027947	-0.706997894805346	0.481335549978823
643	0.123796623425462	0.366830821962012	0.714578539546514
644	0.0300566942626773	0.0923033434685946	0.926655574590127
645	-0.364170003376967	-1.06044622607925	0.291687934155259
646	-0.279553347949871	-0.856807036532762	0.39375397497725
647	-0.160080706911292	-0.505877305443237	0.61413979489857
648	-0.487005644308993	-1.45148506767282	0.150009892845057
649	-0.211714960415259	-0.641497689862269	0.522777286159885
650	-0.322177026947266	-0.925546625741191	0.35707715177717
651	-0.415017582021206	-1.20465141495002	0.231394608356543
652	-0.409533035685632	-1.23018471354522	0.221730665600577
653	0.124618481422153	0.390158109786541	0.697311813139335
654	-0.146011751218332	-0.456237818112702	0.64928264608608
655	-0.282568118372479	-0.807762944662476	0.421288344640493
656	0.079224357516573	0.237370310222096	0.812891649438733
657	-0.111651945146804	-0.342377361032211	0.732839495817151
658	0.485538854707284	1.43253807714027	0.155342710645534
659	-0.0105656976229998	-0.0326743942235611	0.974004266945684
660	0.660071746001442	2.0355754016974	0.0446382082488827
661	-0.210707725931575	-0.622957646281774	0.534837029527378
662	-0.136738219541724	-0.411305451603973	0.681794867501877
663	0.167561506474345	0.518250039945626	0.605514637741982
664	-0.625389905119384	-1.85912411648695	0.0661715907828292
665	-0.156605657969968	-0.490478632440609	0.624950496745845
666	-0.0256894961940813	-0.0767860375028694	0.938958710531797
667	0.0942886430750371	0.282021375325193	0.778553759062615
668	0.0312721544925394	0.0948513869415862	0.924636941038569
669	0.482205025724853	1.44863815148766	0.150802005270352
670	-0.535636742053885	-1.7088293449794	0.0908179447164372
671	0.430809363374587	1.23748637833315	0.21902189892476
672	-0.0890815145127367	-0.261143103320597	0.79455957824425
673	-0.630020034168491	-1.94279195081109	0.0550660005188367
674	-0.320567377253751	-0.930865579434365	0.354333235655732
675	0.517151169289573	1.55743555195598	0.12276376187435
676	-0.192586986255394	-0.619961837790185	0.536799013294533
677	0.111077918640911	0.342429746555653	0.732800207087317
678	0.198475772291369	0.562521975542174	0.575113907001968
679	0.295607571336872	0.927860394589805	0.355881868704105
680	-0.0933033989502189	-0.279562288346192	0.780434153175403
681	-0.0848576365385774	-0.268617821763885	0.788818769344352
682	0.0899575392243309	0.27856252694011	0.78119901638971
683	0.261940124094862	0.761442708008862	0.448319255087833
684	-0.17218560567453	-0.507324732246912	0.613127940835511
685	-0.498914406849813	-1.50277586584644	0.136285010592631
686	0.331360999999932	1.0832950395005	0.281478109766393
687	-0.319592846653432	-0.998599475532989	0.320579953190553
688	0.132974408139439	0.370064820590795	0.712175624139773
689	-0.628245875041873	-1.98705801775887	0.049858209721346
690	-0.669848311276324	-2.12300722966089	0.036409079145828
691	-0.508804856147028	-1.59253311153559	0.11465835977347
692	-0.0228255337223148	-0.0707442657827008	0.943753196380134
693	0.334135340661755	1.07195375014076	0.286514677483336
694	0.433821714419267	1.29787359784	0.197540571093437
695	-0.0980029694344254	-0.290073914517598	0.772405480457961
696	-0.0507584007311881	-0.153823549795193	0.878082165899009
697	0.252370534267698	0.711096085457119	0.478804401136588
698	-0.1146600944456	-0.362280653188487	0.717964261224147
699	-0.200058349135346	-0.606176169207175	0.545874531305283
700	-0.285411704957704	-0.818210607142344	0.415328458019885
701	-0.22172568864989	-0.684798483138363	0.49517426602627
702	0.0715803166452312	0.218250239699039	0.827712338220003
703	0.484529036712726	1.40713920433723	0.162719428818179
704	-0.378068973153401	-1.12165935751252	0.264895084106122
705	-0.257181441936026	-0.740466108911378	0.460882590741121
706	0.585162678658844	1.82265855635309	0.0715684829128657
707	-0.08923338315399	-0.274122027587128	0.78459879169962
708	-0.665727300439533	-2.08530892130096	0.0397807655513307
709	0.212252525813035	0.668907876897316	0.505211316370935
710	0.142781782064035	0.429249864903647	0.668734181464827
711	-0.192839200889191	-0.579779684183908	0.563465153982885
712	0.887922293503123	2.82983040656824	0.00570606376479745
713	0.156481670634844	0.436160553244616	0.663731071328716
714	0.125174800389819	0.370213344384685	0.712065337961977
715	0.284030828742074	0.884947524668125	0.378467234788702
716	-0.519267066874872	-1.56429966758408	0.121143756454695
717	-0.555522785408915	-1.64960484562965	0.102397593092573
718	0.555427725929035	1.67076912193972	0.0981294421128335
719	0.252196922920162	0.722878554842133	0.471568559108019
720	0.241297178640836	0.706205262589311	0.481825952991592
721	-0.0559973767660595	-0.171008474341492	0.864588619334786
722	0.386664227599132	1.13252050577204	0.260327138565194
723	-0.00885207699493385	-0.0269860738540559	0.978528664707365
724	0.253440217005196	0.763218274081529	0.447264978047967
725	0.204559469658501	0.63408339492915	0.527582982689168
726	0.0224795084103625	0.0677219366624495	0.946152372971615
727	-0.921147153868454	-2.96161651243278	0.00388404748310397
728	0.190198214221439	0.595201966180027	0.55315404398013
729	0.377363794214052	1.13553929687291	0.259067400595034
730	-0.551773439262389	-1.59620625463943	0.113835410879633
731	0.0419898345787624	0.125077218666839	0.90073239235045
732	0.216079037821222	0.654505159844182	0.514401813948252
733	0.240664128655984	0.757034241252921	0.450943060200485
734	-0.724887171991427	-2.46442963433066	0.0155597725101863
735	0.0127594889296983	0.0352274986389252	0.971973836602056
736	-0.0897794737380727	-0.260210538171057	0.795276617443092
737	-0.180229912116301	-0.544495832474505	0.587403533654465
738	-0.0375900463071387	-0.109090558499991	0.913365703181772
739	-0.106519676636023	-0.326413223534491	0.744845159353219
740	0.230843878833537	0.70797311024457	0.480732561379368
741	-0.803423909337735	-2.62765665015097	0.0100568807409326
742	0.152425815694135	0.462017820213456	0.645147546026775
743	-0.199219109643307	-0.605688245922237	0.546197157109916
744	-0.203154827289501	-0.624934039744245	0.533544685657723
745	0.246351688699635	0.726179570342291	0.469552382524479
746	0.331161929667942	1.04305879901439	0.299624885240917
747	0.193452641496337	0.578925048731019	0.56403929310436
748	-0.012008438610536	-0.0369659247602187	0.97059140761293
749	0.166395187214297	0.515297789947422	0.607567669977745
750	-0.606787748381341	-1.84937085626447	0.0675805889943742
751	0.00421022483684671	0.0126110551672414	0.989965114627256
752	0.00439315216132437	0.013404297176414	0.989333952132964
753	0.604951460551293	1.81521306453192	0.0727143228108984
754	-0.124119537429021	-0.381488947090913	0.703710674027227
755	-0.198793498713365	-0.582915266762579	0.561361143280418
756	0.182151809795645	0.545652997338116	0.586610918638174
757	-0.724718849794209	-2.11070211783873	0.0374813672730155
758	0.162072534999087	0.493853584846376	0.622573959478404
759	-0.0495456272150413	-0.14654830399613	0.883805766927411
760	-0.363876611705573	-1.13545556476571	0.259102283938583
761	0.0258392102858534	0.0759372186788612	0.939632164370759
762	-0.717317541921454	-2.36864872508944	0.0199221017080379
763	-0.411858544476537	-1.2511913628386	0.214002987479194
764	0.331476238731319	1.06711693846864	0.288681365957548
765	-0.124391403287869	-0.382896501032195	0.702670268252203
766	0.151981318186938	0.459500045142203	0.646947439368632
767	0.165831172147397	0.470345742706865	0.639209208149119
768	0.58029282223066	1.76400502355595	0.0810149285118871
769	-0.0632484727297999	-0.196838396383211	0.844383533794657
770	0.201573870275408	0.617713355693914	0.538273978270689
771	-0.0687444921072556	-0.201242801776577	0.840948221979529
772	0.721076034712757	2.11514759998655	0.0370908701533593
773	0.269553525103792	0.804791965405617	0.422992412439822
774	-0.278257704690253	-0.818690112191631	0.415056143855258
775	-0.00117753472942847	-0.00356230677065148	0.997165326696531
776	-0.362224927138949	-1.12259212989231	0.264500592299948
777	-0.529606524234863	-1.64061805654218	0.10425477269988
778	-0.0825802044903342	-0.249184497194127	0.80376758397742
779	-0.528681034023758	-1.60008270636889	0.112972044805818
780	0.142354864913818	0.415718540835914	0.678573652074481
781	0.501928879865894	1.52128394142108	0.131581493735544
782	0.204285345192036	0.620252500308967	0.5366084946205
783	-0.11678761719248	-0.356228549798132	0.722476279040195
784	-0.094789389803865	-0.28145649756774	0.778985588980635
785	-0.544230907382789	-1.60393353065641	0.112119586245154
786	0.42390331361376	1.39002542478252	0.16783933416463
787	-0.240649374784344	-0.745005297160336	0.458147135394157
788	0.242819153711439	0.745929978547119	0.457591030591904
789	0.0466523882214156	0.14468623316041	0.885271703929948
790	-0.152374062072594	-0.462072632472006	0.645108385574451
791	0.112105041128229	0.331292175437174	0.741169147814893
792	-0.0665283291941461	-0.199713824383897	0.842140436001415
793	-0.0529401417127836	-0.159265373189538	0.873805172469728
794	-0.042916092676639	-0.125946394800295	0.900046235903534
795	-0.411584111370374	-1.2770281639842	0.20477150893289
796	0.109300373530562	0.340419438971364	0.734308431246188
797	0.0799014140020886	0.235285283764404	0.814504631510636
798	0.132152123197099	0.413242085368141	0.680380543832882
799	0.32366665457933	0.962166284719731	0.338461152718449
800	-0.144900249354571	-0.437032236193418	0.66310107636055
801	0.639024815242494	2.0169799817623	0.0465807593069421
802	0.10058371863339	0.28514375463849	0.776168062531822
803	0.555865499215121	1.68213302196677	0.0958979812187844
804	-0.490708220334656	-1.41306365509589	0.160975189658306
805	-0.64612140333371	-2.05811333564239	0.0423772696694917
806	0.384988165803556	1.14873258168662	0.253612245474734
807	-0.240963254882785	-0.707988283542494	0.480723182833457
808	0.235173274448391	0.718067176650972	0.474515895074624
809	-0.0517811775735802	-0.160265088672896	0.873019850895501
810	-0.488081419459	-1.44816552617047	0.150933819267669
811	0.019666639845884	0.0597293303164396	0.952499374424658
812	-0.646009079747734	-2.02715731493877	0.0455088216567584
813	0.0751113207321842	0.227615175789809	0.820445076613554
814	-0.233477937077995	-0.706070720500701	0.481909221839949
815	-0.305232300056649	-0.949613117711638	0.344770118349816
816	0.0867125835235058	0.263396403131439	0.792827769504705
817	0.328866081203539	0.988537534849918	0.325454432452203
818	0.351321535417621	1.0058473202543	0.317098950704722
819	-0.153798559806223	-0.449177568720449	0.654348583651005
820	0.194795850315662	0.58484751731709	0.560066507724414
821	-0.0899045474677026	-0.27238337182076	0.785931099812983
822	-0.449758004039841	-1.37948231833481	0.171054154353065
823	0.502953343378085	1.56155535472952	0.121789393244935
824	0.1713600485937	0.490243265432055	0.625116383224823
825	0.115326756412522	0.332643742693904	0.740151875921114
826	0.627403706362962	1.95125628618567	0.0540359841928984
827	-0.353317026676482	-1.05279442174805	0.295162941303843
828	0.130834335605795	0.389170464884832	0.69803971834304
829	0.138559036617836	0.414207306399351	0.679676068860084
830	-0.155019135648256	-0.472105953224227	0.637957052151481
831	0.0627779264286932	0.188852765350611	0.850619732756509
832	0.128162588590903	0.390897962584708	0.696766718815197
833	0.556104583683906	1.64522875489077	0.103298572803935
834	0.0817782620484709	0.249089717562044	0.803840675849359
835	-0.0858462696366971	-0.256543501933431	0.79809786057534
836	-0.395147491258545	-1.17629240653068	0.242480256392128
837	0.34640050388039	1.09046146452069	0.278327221361678
838	0.227753279159756	0.680255659984033	0.498032575254146
839	0.561463133703754	1.72078361456904	0.0886155599286242
840	-0.279919501128963	-0.851345642715487	0.39676420806868
841	0.0861324252900881	0.256990931457325	0.797753485224107
842	-0.0117014776725829	-0.0339916975918964	0.972956621009014
843	-0.424366459263641	-1.29631943390097	0.198073047228368
844	0.287956825414948	0.838180656396597	0.40407832942852
845	0.357472784989614	1.12774852305497	0.262327256330361
846	-0.390769679992497	-1.20621827902735	0.230792955218332
847	-0.385793451694075	-1.0936573175335	0.276929982951322
848	-0.522214519983162	-1.5705952093471	0.119672925234965
849	-0.49620703766546	-1.44644971333792	0.151413105134149
850	0.295123027066229	0.899401695772834	0.370761641603926
851	-0.0115644587306669	-0.0352495739171978	0.971956281382257
852	-0.255705264195282	-0.754835144558723	0.452255200828353
853	0.5565937974281	1.8592944801051	0.0661471995410529
854	0.188145958941772	0.574518352590924	0.567004221613544
855	-0.568354403655809	-1.85091277057741	0.0673561820687349
856	0.222840897475825	0.694204465087793	0.489284511070235
857	-0.298542073453445	-0.934065622858287	0.352688950781159
858	-0.103353612448252	-0.304152289581659	0.761691372831716
859	0.255825739551331	0.752808660580968	0.453466287088482
860	-0.0263696068187231	-0.0811221687319808	0.935519121541433
861	0.542630351848524	1.65978343311703	0.100326523244071
862	-0.101499249497473	-0.293363954287466	0.769897615104204
863	0.285342022300872	0.87906903617417	0.381629546660992
864	0.0488646702926522	0.147469614109376	0.883080603935792
865	-0.0390650985812483	-0.115244993466759	0.908499403206767
866	-0.282822756078279	-0.871861293447589	0.385529337782525
867	-0.381859460501712	-1.10817639719123	0.270643397747709
868	0.218023907129727	0.643216267074435	0.521666632420704
869	0.213288777651681	0.646052190628422	0.519836579309669
870	0.0455673220586745	0.138995137576737	0.889754538266871
871	0.378773950742701	1.1188672263994	0.266078405072891
872	-0.0481094161452819	-0.148033869686464	0.882636527610664
873	-0.459406644185359	-1.38324596808098	0.169901199942264
874	0.144103949065601	0.423563280749731	0.672862334296776
875	-0.115370749548443	-0.350476180381765	0.726773950052437
876	0.0217483107486191	0.0615636075264194	0.951042472569058
877	-0.233089215276714	-0.657591644699543	0.512424891719209
878	-0.196793152126191	-0.614698648592336	0.540254810922953
879	-0.298481939534268	-0.916881779304548	0.361576168748335
880	0.0767585842306581	0.228808083151932	0.819520481128451
881	0.543179594178094	1.67396045892181	0.0974985628563623
882	0.085830325711128	0.258829417593201	0.796338868765
883	0.0497565971479973	0.149150717695148	0.881757664654956
884	-0.354114022215286	-1.05030051422984	0.296301594798155
885	0.129634612712453	0.366824406196211	0.714583309436982
886	-0.0908252192638868	-0.281730225160806	0.778776324837292
887	0.292983805319327	0.938706110860683	0.350313249846305
888	-0.298603027227753	-0.918656580422546	0.36065171626562
889	0.175224511011072	0.539785331417717	0.590635239057628
890	-0.541617407029732	-1.66476906389473	0.0993245327861005
891	0.103339263479054	0.323761820824867	0.746845325559633
892	-0.266626703155543	-0.796465619366777	0.427789965714232
893	0.236770215913547	0.725133807918228	0.470190583146956
894	0.451985566915469	1.39446715187259	0.166498841202217
895	-0.310724940100309	-0.957042675923075	0.341027021695083
896	-0.116152794898504	-0.335936202469338	0.737675705289311
897	0.186623448340775	0.531626873637971	0.596252047459423
898	0.504298268475842	1.59717668974453	0.113618780999955
899	-0.0769925302508996	-0.228712051153137	0.819594903938906
900	-0.767420318366858	-2.31926257041138	0.022570442333308
901	-0.382462255892722	-1.14696962082902	0.254336453364314
902	-0.181362915318059	-0.557623188617024	0.578441492933573
903	0.190288890740893	0.564750903527149	0.573602919032178
904	0.462897366365001	1.38486002634599	0.169408567737281
905	0.333151115070352	1.00102262902165	0.319413344878483
906	1.21945010158101	3.80002038497847	0.000258146602083394
907	-0.0552934017314962	-0.165293332614059	0.869071882122309
908	0.221668349399402	0.662806348466986	0.509093993349686
909	0.189557299528345	0.558682078365138	0.57772144502919
910	0.144737917934229	0.448874459935149	0.654566437932564
911	0.397657737352706	1.15995361173863	0.2490369427607
912	0.01147006161113	0.0342714454334435	0.972734144745812
913	-0.327319762501072	-0.994609943013123	0.322506840018867
914	0.21333703829297	0.641546907048097	0.522745461731739
915	0.513427414015573	1.61885849946277	0.108864244054146
916	0.543882467227825	1.66445123960365	0.0993881646762631
917	0.449815417977775	1.33797182314975	0.184168060132686
918	-0.199709266365338	-0.57102673378394	0.569358841733804
919	-0.338935160979855	-1.05327002070383	0.294946133777984
920	1.07433686882633	3.2293300480849	0.00171531879974419
921	0.275247490986214	0.821021300231085	0.413733775003049
922	-0.212789661241382	-0.626807696095684	0.532321003092829
923	-0.0214817573498202	-0.0638961617316181	0.949190047630788
924	0.773041679377033	2.29726227876131	0.0238471471718875
925	-0.303237252948364	-0.906036631298066	0.367257901917632
926	0.248634927956548	0.756877854743826	0.451036299351189
927	0.059624082245653	0.182434303799283	0.855638997649541
928	0.359787890841354	1.04301417202004	0.299645443008661
929	0.689587490127757	1.94231488918512	0.0551245455063863
930	-0.574324535727353	-1.82418158339703	0.0713359552674158
931	0.177398467534662	0.542183144840721	0.588989146375403
932	-0.183192248006399	-0.555132774984006	0.580136668714182
933	0.0690414220679031	0.197369055358073	0.843969474002524
934	-0.0267351795619613	-0.0748756511276362	0.940474474986571
935	-0.611454431912349	-1.95989209417903	0.0530019881348246
936	-0.0376576560327893	-0.114034394637556	0.909456351696026
937	0.188747597995692	0.561643261939423	0.575710111128779
938	-0.231946141233691	-0.708316032200091	0.480520627614656
939	0.325618298699554	1.01461023313508	0.312924050407503
940	0.431043701030132	1.32721527390469	0.187686612874926
941	-0.405019183632443	-1.15256348448781	0.252043579230926
942	-0.310739897754288	-0.939366364834482	0.349976072455443
943	-0.130310911764708	-0.409648583729001	0.683005780857052
944	0.031849008531765	0.0935861749681257	0.92563921766055
945	-0.437658133727506	-1.3488604658723	0.180657079005919
946	0.314166290143514	0.9652039276784	0.336945883946094
947	0.0765075189002679	0.234423281019293	0.815171713131214
948	-0.191396674689707	-0.574730494003658	0.566861314150386
949	-0.728196744748038	-2.23670797078599	0.0276954523785073
950	-0.0459641385740693	-0.14277498231314	0.886776773535419
951	0.0225453329647128	0.0675697339925529	0.946273207368679
952	0.208170081086871	0.639219558976434	0.524251459008479
953	-0.0118497546598398	-0.0374391714361381	0.97021508837011
954	0.111636989703465	0.341760681223324	0.733302054265506
955	-0.0765741792699825	-0.22646353493896	0.821337928006864
956	0.475975036173878	1.57742957584111	0.118092337244084
957	0.0956415558248309	0.287001660327916	0.774749520399786
958	-0.116081400289243	-0.344825351694147	0.731004283812586
959	0.240269964270564	0.738081433121777	0.462323379676018
960	-0.377099109638908	-1.11131448680557	0.269297809705719
961	-0.145326208368069	-0.436822722707584	0.663252476814209
962	0.465454841160592	1.35697855924206	0.178072488314534
963	-0.109681694273163	-0.328996695440071	0.742897919044233
964	0.312954178375051	0.976327394516512	0.33143505750361
965	-0.241464377005231	-0.709521288323504	0.479776161848984
966	0.186826078946217	0.599405237082234	0.550360184106482
967	-0.0593884057802414	-0.179332353328208	0.858066878611658
968	0.214698168286702	0.653211378145278	0.515231690115393
969	-0.295375197952095	-0.890261693202453	0.375622649774282
970	0.18041127444822	0.548006236638124	0.585000592652924
971	0.406742649186517	1.24201688641589	0.217353359849205
972	0.306067823465528	0.91312933620575	0.363535693420692
973	0.00795419264052106	0.0229362504280898	0.981750265059742
974	0.0623271186481185	0.195208940983997	0.845655229297428
975	0.155119166075243	0.444300280479408	0.657857672290941
976	0.253559749298785	0.801315478429007	0.424991623512879
977	0.145386031649681	0.448621907998677	0.654747978172734
978	0.755011684468079	2.30179661840559	0.0235789232819941
979	-0.144414455108714	-0.449000394896319	0.654475920690984
980	-0.122326050542463	-0.37676299249706	0.707208019863139
981	0.0676357192990142	0.20623345050406	0.837059376465138
982	-0.257278109742674	-0.764356917679818	0.446589640799348
983	0.187690837471257	0.588532473441643	0.557601618771375
984	-0.00627241656371208	-0.0185841975843395	0.985212622061757
985	0.263509992000018	0.749444295733785	0.455481031081966
986	-0.421519562418476	-1.28475232986772	0.20206963859984
987	-0.234143240247349	-0.716431324580463	0.475520316469716
988	0.173924357190846	0.510133459727283	0.611166578322571
989	-0.0569317300853246	-0.176707966884177	0.860122039501116
990	-0.270615649102736	-0.77323504871778	0.441344226847587
991	-0.259684601583885	-0.724278732800912	0.470712774055883
992	0.802485242840426	2.50842506330535	0.0138590493175439
993	-0.871082828909997	-2.73127782878124	0.00754860563931035
994	0.4874138143871	1.44469176518149	0.151905381878304
995	-0.0176107160085297	-0.0528415529659737	0.957971493535041
996	-0.22730749023819	-0.69629134020366	0.487982985253417
997	-0.556462097082502	-1.53563861977284	0.128022292070836
998	-0.458058641343877	-1.46667219307829	0.14583867415567
999	-0.224324942245706	-0.685124264316663	0.494969629766203
1000	0.0143298588447647	0.0424049864516236	0.966266763211406
1001	0.724532984575135	2.39905852704309	0.0184319967772277
1002	-0.125657346823579	-0.385824607314283	0.700507747466557
1003	0.193235991361587	0.598013720689713	0.551284324840094
1004	0.548930145479871	1.55291626780597	0.123839717731017
1005	0.0345937803921093	0.103393143017267	0.917873586985154
1006	0.0594029636692913	0.185059225026492	0.853585568250477
1007	-0.0523791946282511	-0.158813074041561	0.874160515400602
1008	-0.432644196701984	-1.25859843634547	0.211325783005032
1009	-0.15978592977158	-0.481273697136252	0.631452444218378
1010	-0.481457748905364	-1.46570430431243	0.146101789434606
1011	0.210402228702719	0.626778472604085	0.532340077826721
1012	0.456755335760009	1.40176915914296	0.164312927012462
1013	0.273972328549799	0.841432120800127	0.402264316617543
1014	-0.0320524066691056	-0.0957657629352385	0.923912665516433
1015	0.00198648819848997	0.0060927285099046	0.995151786501457
1016	0.0433423717220092	0.132374696441741	0.894973912222914
1017	0.142074304053359	0.438520800678554	0.662025799872397
1018	0.425247176199044	1.236548213938	0.21936858029972
1019	0.166176766112718	0.500899747950567	0.617625153184064
1020	-0.483391235215883	-1.49723621002792	0.137718176732828
1021	0.43068207640383	1.27056554950219	0.207052532010354
1022	0.0894057321689756	0.266741620225005	0.790258667178692
1023	-0.144597763702294	-0.437223494940466	0.662962879512736
1024	0.856403581315358	2.54928420639675	0.0124309667075626
1025	0.316010855809132	0.946696932344624	0.346246577073231
1026	0.0259563834473996	0.0736615598667102	0.941437889850532
1027	0.176262377709155	0.530721469489894	0.596876907609652
1028	-0.267147653340075	-0.771160959203383	0.442566428624013
1029	0.0928520739363884	0.282709378076321	0.778027898100183
1030	-0.173841548823397	-0.506807187360279	0.613489655536441
1031	-0.0616305967572147	-0.189421127544996	0.850175564186414
1032	-0.521958935719465	-1.63481893323209	0.105467566776854
1033	0.483001657795276	1.45731650251311	0.148397453790199
1034	0.107805574845381	0.320789536597367	0.749089619656469
1035	-0.22146166495981	-0.670167555761186	0.504411704567617
1036	-0.202074182722824	-0.621140948164427	0.536026363846158
1037	-0.58157679206003	-1.67926031539783	0.0964581423089071
1038	-0.363792963139033	-1.12204502792883	0.264731924908684
1039	0.346890688690623	1.07855521238359	0.283575551848262
1040	0.104175972229112	0.311402051364832	0.756191973742343
1041	-0.0804315720756256	-0.24281316454337	0.808684858716018
1042	-0.322478078518135	-0.953433880085915	0.342841859964624
1043	0.207700659282465	0.632690772511711	0.528488180892262
1044	0.00976396852661168	0.0308526311782337	0.975453182298525
1045	0.87667776500568	2.89084319085343	0.00478230747985934
1046	-0.251424557334127	-0.742095592476449	0.459899547457571
1047	0.390738508026142	1.17852497554712	0.241594005204916
1048	0.138049089571409	0.422723447621687	0.673472861544104
1049	0.332834078334394	1.01146280074833	0.314419324160477
1050	-0.173322152249094	-0.529905005608869	0.597440645597006
1051	0.0819896876264766	0.246829179419404	0.805584465998646
1052	-0.311648506889677	-0.992885669200031	0.323342010827215
1053	0.708907738804748	2.22846313034065	0.0282594457667956
1054	0.19801807229215	0.583255330520619	0.561133189058132
1055	-0.0901113347318645	-0.28515034638016	0.77616302828202
1056	-0.167757555466111	-0.515008635467693	0.607768921280837
1057	0.485733971424269	1.41575968202489	0.160186210162644
1058	-0.133854945723261	-0.403377334030006	0.687596579782967
1059	0.205198587505302	0.633173131960911	0.528174558499501
1060	-0.126311947634447	-0.357951995101409	0.721190393470711
1061	-0.214183841235105	-0.630713746875902	0.529774617507469
1062	-0.504894218228221	-1.55280273994956	0.123866842552159
1063	0.234514678178605	0.698744904864332	0.486455196030818
1064	-0.586052651727129	-1.8636517609501	0.0655259142590039
1065	0.559584900087384	1.69993604914292	0.0924852488813567
1066	-0.406244836288862	-1.19741462746972	0.234188119471191
1067	-0.319777419232038	-0.971029744643304	0.334052211341876
1068	0.260167270350075	0.781793567796543	0.436321762012349
1069	0.160146457798075	0.479693458045638	0.632571592285571
1070	-0.83597001439372	-2.63297087927318	0.00991182119488645
1071	0.0394243351334711	0.12126749395808	0.903740797840741
1072	-0.461771440534639	-1.4668569973475	0.145788478055967
1073	-0.753902954930044	-2.1900752465132	0.031019799236813
1074	-0.340853648602666	-1.07463804705206	0.285317052835046
1075	-0.216006577974796	-0.644985697291456	0.520524404358626
1076	-0.457766971047081	-1.32320986369754	0.189009619603537
1077	-0.378052011782253	-1.14711884552794	0.254275096661844
1078	0.265078044571219	0.819789701687592	0.414432084557714
1079	-0.259015472499961	-0.80031613621604	0.425567348030808
1080	0.0790253358555416	0.22996334526194	0.818625306574464
1081	0.24803252211428	0.78250711520328	0.435904542197437
1082	-0.150175068830877	-0.457033941406228	0.648712431183289
1083	0.253797432606142	0.720270983547976	0.473164620753331
1084	0.136390886598657	0.417151800410495	0.677528761821241
1085	-0.286063901607796	-0.909754104966572	0.365303994065542
1086	-0.0351561527565192	-0.104575800501033	0.916937624347811
1087	0.183501441629597	0.564971043608588	0.57345379010665
1088	-0.511909770966685	-1.6349989480979	0.105429749202823
1089	0.326977030879882	0.955865896351406	0.3416181278731
1090	0.378595568016008	1.21773033293705	0.226407115043529
1091	0.129503508611778	0.391430253239699	0.696374646448089
1092	-0.409216807249676	-1.27292662392363	0.206217012036324
1093	-0.0316450870895334	-0.0978825528458636	0.922236207129027
1094	-0.573078444030823	-1.74256457808976	0.0847152907484173
1095	0.0902100493035687	0.275062199103151	0.783878617980736
1096	-0.325564631452651	-0.976286870098863	0.331455026175916
1097	-0.05468548879787	-0.169124995721039	0.866065638835248
1098	0.27470420107823	0.805101314496373	0.422814787678122
1099	-0.123789408591119	-0.376211283006777	0.707616712482758
1100	-0.501569323441999	-1.50892040156672	0.134709068776192
1101	-0.0446472634098249	-0.132246129719876	0.895075317205072
1102	-0.333009169859471	-1.04796100235269	0.297372467084962
1103	0.0448523846941949	0.136938338659239	0.891375553174565
1104	-0.0574505955500525	-0.17470537999751	0.861690916914666
1105	-0.0250288108676753	-0.0762272067296412	0.93940208255646
1106	0.207687061238101	0.601777441570133	0.548786533105776
1107	0.0974378283474739	0.305779213611818	0.760456172745767
1108	-0.262336291549492	-0.753915663842915	0.452804479131891
1109	-0.44928068166757	-1.40495212982503	0.163366982062417
1110	0.24969336733096	0.758559862842285	0.450034051698862
1111	0.532809555193225	1.56426380920328	0.121152175046307
1112	-0.0903652810887483	-0.260507694460393	0.795048118096775
1113	0.139748846489367	0.416738633539646	0.677829908602634
1114	0.502353240161745	1.61746014495318	0.109165982675822
1115	-0.290063264259983	-0.869316326400128	0.386912197013366
1116	0.812437224005058	2.60553205460576	0.0106816733095078
1117	0.206135725258973	0.608579982581747	0.544286479287143
1118	0.229756927813438	0.710207567239931	0.479352545097277
1119	-0.194364512849266	-0.580710102577153	0.562840429995598
1120	0.343417032190281	0.999119701984487	0.320329255971078
1121	-0.14490441834334	-0.441249402698141	0.660056611434754
1122	0.0308494036894152	0.0925737488716595	0.926441328637696
1123	-0.500662504620762	-1.43439971920404	0.154812339497383
1124	0.304692790763236	0.952001253305781	0.343564054242614
1125	0.059091113133353	0.168978221054718	0.866180759219765
1126	0.041007781144903	0.123245682574192	0.902178513826326
1127	0.19573810904865	0.589435395595107	0.55699846817631
1128	0.118409496972379	0.333479452262811	0.739523100818851
1129	0.102491205367779	0.316421105768784	0.752392025436433
1130	-0.0948689611444369	-0.293959498553786	0.769443916013455
1131	-0.278748967922095	-0.828686525249957	0.409403567862156
1132	0.153936988402021	0.454130382290781	0.650793082440081
1133	-0.330792337445774	-0.960657933639215	0.339215213433373
1134	-0.449165352950151	-1.3655645077147	0.175369480248901
1135	0.134494062220269	0.412992220877103	0.68056295583089
1136	0.323388374302157	0.99651195754199	0.32158723869901
1137	-0.30560769226123	-0.867427368632051	0.387940585951697
1138	0.342342421025747	1.07381392960761	0.285684374240948
1139	-0.289100433087777	-0.911046354041313	0.364626334459082
1140	-0.315981124090609	-0.967436515444521	0.33583503164496
1141	-0.0156041465633078	-0.0441934067013885	0.964844988908836
1142	-0.418184608199187	-1.25877066126303	0.211263828270178
1143	0.59073026922074	1.89132237633229	0.0616935948740554
1144	0.0243488798472973	0.0712661116166211	0.943338998091513
1145	-0.17517862567306	-0.530720616186146	0.596877496655776
1146	-0.0211508349688872	-0.0639899870350765	0.949115540948928
1147	-0.233704836362404	-0.692816779305511	0.490151022494084
1148	0.0977893511017946	0.293795913372408	0.769568530921331
1149	-0.0805972139003975	-0.25189064271111	0.801681404820938
1150	0.0756034682963327	0.229221415528231	0.819200175960509
1151	-0.475618394660459	-1.44255320595193	0.152505909369313
1152	0.102696433148852	0.299380837364537	0.765317523873384
1153	-0.259482598472126	-0.80419110969198	0.423337543867655
1154	0.0538449120099659	0.164847408015191	0.869421871149595
1155	-0.198305392806126	-0.597545677345584	0.551595338247549
1156	0.407153094036872	1.22594052640885	0.223316337134924
1157	0.541387744652709	1.68244490836098	0.095837324737262
1158	0.107282048140251	0.317541473437206	0.751544618259212
1159	-0.0199090465125574	-0.0583151861888806	0.953622689750038
1160	0.379796205444166	1.17817799804249	0.24173159078378
1161	0.1831508991298	0.576133984155338	0.565916305866278
1162	0.263823081768875	0.785682660352983	0.434050599792902
1163	-0.0578423769460352	-0.172122477372708	0.863715246651615
1164	0.136716451370339	0.397947892275559	0.691580623928521
1165	0.0332747674547178	0.101951336366654	0.919014798258164
1166	-0.542000571190225	-1.76111106001721	0.0815064712042884
1167	-0.189387450704966	-0.588629678719516	0.557536670283942
1168	-0.0817475018612561	-0.229967259219829	0.818622274185063
1169	-0.427509372297255	-1.24763127497491	0.21529855254279
1170	-0.225590824335222	-0.692778811866823	0.490174742251819
1171	0.0736269366834143	0.202752736709182	0.839771219899494
1172	-0.497949026196901	-1.52815615318327	0.129867940489606
1173	-0.304374961931746	-0.890971079793635	0.375243944708706
1174	-0.616781757512297	-1.94426858022809	0.0548851223422432
1175	-0.358393438147209	-1.08454615149125	0.280926263617917
1176	-0.341653262485004	-1.03649900992513	0.302656962624179
1177	-0.276784083172563	-0.889039466545512	0.376275696228021
1178	0.124354275544952	0.36365784103737	0.716938915803829
1179	-0.124655644176707	-0.375968533859959	0.70779656212158
1180	0.228007580697786	0.705542800694372	0.482236031170119
1181	-0.350343847738722	-0.998573464227071	0.320592491463189
1182	-0.28465975051575	-0.890557496888086	0.375464706232176
1183	-0.106676000649528	-0.33278898687353	0.740042583738758
1184	-0.0719833216853496	-0.215901977050109	0.829536987386803
1185	0.552951233857277	1.71256335438883	0.0901252581412013
1186	-0.275242221001149	-0.84070972042522	0.402666919019353
1187	-0.475463781023576	-1.39537765802186	0.166225067555102
1188	-0.462329553459027	-1.33990800463383	0.18354002434976
1189	-0.098288939204957	-0.299557681886286	0.765183033822649
1190	0.367766426045639	1.07045437412212	0.287185138111526
1191	-0.569394281284632	-1.72986760818612	0.0869713874097587
1192	0.348878008863388	1.09307359148072	0.277184826844269
1193	-0.481627157629816	-1.53978346093752	0.127008868263717
1194	0.376977151475706	1.12577609645043	0.263157117239854
1195	-0.303644198823488	-0.922257380231893	0.358780779107352
1196	-0.0432163684650284	-0.120523487137344	0.904328479172384
1197	0.10062650949395	0.289840083468513	0.77258381282049
1198	-0.121047199232972	-0.358739010871394	0.720603456511764
1199	0.267048468622463	0.769723806435629	0.44341445431483
1200	-0.192355287482888	-0.578819767004322	0.5641100405583
1201	0.147393948452933	0.435084302288121	0.664509247892008
1202	0.120157030741942	0.371315646363189	0.711247016262094
1203	0.597612427676338	1.73701363357533	0.0856956374212775
1204	-0.0645296853722183	-0.195065962875428	0.845766834979152
1205	-0.393783110721536	-1.15302951136226	0.251853222001459
1206	0.15535418341331	0.49080891751576	0.624717744644225
1207	-0.00678295385882442	-0.0211335652588755	0.983184386358027
1208	-0.0755180242181926	-0.224342933075402	0.822982616239961
1209	-0.0466586321684981	-0.144992756978874	0.885030361896049
1210	0.164344495237535	0.506821484470645	0.61347966192982
1211	-0.126944170712342	-0.379587084909095	0.70511734750588
1212	0.718898502082123	2.29757095095904	0.0238288030638447
1213	0.0144283535877517	0.0422809843153384	0.966365347630243
1214	0.107725166852187	0.324046850635194	0.746630221240109
1215	0.510423981498831	1.56444577326085	0.121109459545458
1216	0.316016780521039	0.921143480164881	0.359358886169029
1217	-0.232086519644603	-0.680937737191337	0.49760284911601
1218	-0.5744682712383	-1.75757461523655	0.0821104759633333
1219	-0.270767794780796	-0.818587591402775	0.415114357091659
1220	0.423884207581958	1.35928473912633	0.177343385604835
1221	0.0341105515400541	0.102923393280284	0.918245382077978
1222	-0.0932132942741872	-0.282503478026105	0.778185262812375
1223	-0.291781901132222	-0.886446339682062	0.377663582881712
1224	-0.209852160217371	-0.633583681955784	0.527907701392601
1225	0.302674969464067	0.925978458650622	0.356853873932016
1226	0.628005640164972	1.87411732234074	0.0640536264039368
1227	-0.253179649969263	-0.763126772041158	0.447319274135329
1228	0.317402249114228	0.94828606964132	0.345441493365661
1229	0.339256340546607	1.02008176005384	0.310335995614539
1230	0.357918710478279	1.1002047668103	0.274082604426068
1231	0.381421758351995	1.12274192406013	0.264437279125669
1232	-0.615758477303704	-1.97629195234418	0.0510845820215252
1233	-0.42495335861276	-1.27230535963374	0.206436618950565
1234	0.297305312943022	0.854916543936171	0.394794390629986
1235	0.17802522957999	0.537512156477705	0.592197751392516
1236	-0.168956051718316	-0.512895104379518	0.609240853919268
1237	-0.0642983750782253	-0.195578587605187	0.845366705569381
1238	-0.0598975091546241	-0.185063725040973	0.853582048830047
1239	0.552456214932869	1.65901609190077	0.100481464804662
1240	0.0100387810602625	0.0309081173131906	0.975409050888571
1241	-0.267533190524868	-0.832430045817746	0.407298787405475
1242	-0.172471658849484	-0.5063290985741	0.613823879158966
1243	0.168978675386245	0.476598115216292	0.634766236225261
1244	-0.302611289394408	-0.927771142273033	0.355927928470397
1245	0.332068994189184	1.01170195988095	0.314305537751749
1246	-0.0172162954032366	-0.052422404599628	0.95830456115702
1247	0.286176399063917	0.882716235177641	0.379665613698696
1248	0.201522652589448	0.606370301230129	0.545746193572461
1249	-0.00379350124170077	-0.0115429889998476	0.990814957723527
1250	-0.00138713320555105	-0.00429371832748128	0.996583315891128
1251	-0.236117536721972	-0.685058322266049	0.495011046913131
1252	0.337855915522243	0.954179494794322	0.342466382293057
1253	0.253604985693977	0.748897239198909	0.455809118214252
1254	0.365730819622377	1.15945001331792	0.249241016741166
1255	0.089226528566234	0.274479949225993	0.784324600702156
1256	-0.291658969016616	-0.900853914857436	0.369992964595128
1257	-0.0640542124086624	-0.187747706951352	0.851483461043582
1258	0.289672607546325	0.905647373636775	0.367462878208352
1259	-0.398562644385283	-1.27699457691152	0.204783315519779
1260	0.407044802521849	1.26353379368775	0.209555664308678
1261	0.29954352583104	0.927821973855323	0.355901695732945
1262	0.266318304275799	0.802157459886432	0.424506914142439
1263	-0.265421207761085	-0.743365535301234	0.45913423740173
1264	-0.561551059594113	-1.74159964959038	0.0848850407643909
1265	-0.496865409002011	-1.49915378231988	0.137220750677052
1266	0.190545144609356	0.567743648368603	0.571577152616394
1267	0.0476875304683464	0.144315085438309	0.885563942176171
1268	-0.390939009545257	-1.18869055969569	0.237587920853946
1269	-0.379694848841103	-1.11711012944829	0.266824965598727
1270	0.0528605415161035	0.148981456249794	0.881890849314848
1271	0.0320915340656046	0.0978919643969287	0.922228754133209
1272	0.0540749808087036	0.167468544137486	0.867365017407117
1273	-0.19121188711552	-0.596164480955479	0.552513649619723
1274	-0.0960594698872669	-0.297035689993829	0.767101684098416
1275	-0.157484590767851	-0.475839750461593	0.635304426944261
1276	0.12012947355888	0.371450862353546	0.711146658512672
1277	-0.525814708820076	-1.68979415504687	0.0944170340514586
1278	-0.273601452948722	-0.806201566231035	0.422183395351324
1279	0.370807260943518	1.15122839126369	0.252589486830829
1280	-0.0612413573417538	-0.175828276879003	0.860811142276369
1281	-0.108709395780261	-0.326724530994455	0.744610429461542
1282	0.0245596032308604	0.0751374709010793	0.940266725336295
1283	-0.420010267972139	-1.30674886639675	0.194520175922965
1284	-0.449804880951242	-1.31196285296362	0.192761903598247
1285	-0.525655597646003	-1.62221995852988	0.108141646674278
1286	0.112586432122022	0.34195847366191	0.73315368362248
1287	-0.00378564119704262	-0.0113362392591002	0.990979466425667
1288	0.00866140875525213	0.0258987135337134	0.979393617934758
1289	-0.466026534101034	-1.51279499986362	0.133722699405559
1290	0.153056533168914	0.469968423006956	0.639477757216433
1291	0.0698839777145418	0.217479565948533	0.828311064186723
1292	0.343405833889799	1.05327332104997	0.294944629654267
1293	0.154958616602443	0.468610034685107	0.640444957920546
1294	-0.319055128896958	-0.945469964684621	0.34686900969059
1295	0.291446091116409	0.866600151959327	0.388391472793837
1296	0.442608203767891	1.3952953083355	0.166249814540692
1297	-0.387364143340892	-1.12516373614126	0.263415130329182
1298	0.412664877336041	1.25126956942336	0.213974591308834
1299	0.00478692130911097	0.0144606070560555	0.988493483823421
1300	-0.367157695839141	-1.12055252341169	0.265363725062059
1301	-0.24409593299758	-0.773842489689267	0.440986651510582
1302	0.252668961490218	0.761108155598674	0.448518062569561
1303	0.0867400996515755	0.25530951657436	0.799047835061103
1304	-0.0310770571470791	-0.0886285532754945	0.929567691105146
1305	0.360323608842813	1.09706475456927	0.275445597885126
1306	0.292544812695369	0.875325268764295	0.383652054794961
1307	0.575915966023955	1.73280644942232	0.0864448547473622
1308	0.0476983018700708	0.144390728119359	0.885504380551658
1309	0.309427069512031	0.969225132719742	0.334946812845982
1310	0.0507955903066259	0.156169056711182	0.876238266940343
1311	0.257624372954705	0.768813248965265	0.443952238001071
1312	0.151858167666651	0.421782106503809	0.674157441227998
1313	0.242845745477874	0.709064043358487	0.480058518834248
1314	-0.179206844418497	-0.52943893374766	0.597762561145236
1315	0.639527294485131	1.94279779917027	0.0550652831353334
1316	-0.263251664132616	-0.761735784044999	0.448145136702735
1317	0.281752441210305	0.804359460074218	0.423240826548084
1318	-0.65941732350771	-1.96152349654835	0.0528085529014113
1319	-0.255970969311474	-0.768034123946805	0.444412696765032
1320	0.401713929614822	1.25680760660391	0.21197079215667
1321	-0.363398657554082	-1.10311687542518	0.27282272957439
1322	-0.247905368820177	-0.767962347222999	0.444455130356764
1323	-0.44327285674191	-1.38966611570086	0.167948131047112
1324	0.3728488868069	1.1242019819917	0.263820715679542
1325	0.0148051993716726	0.0468785813052812	0.962710519533491
1326	0.138646692277691	0.413948558614048	0.67986489033523
1327	0.524193361697539	1.40260442922303	0.164064288829101
1328	-0.682450770284578	-2.12894157575106	0.0359015144812226
1329	-0.250585798859859	-0.785970581759358	0.433882735164756
1330	0.109627591798072	0.337565326485326	0.736451505281056
1331	0.0127011548158471	0.0375787563298095	0.970104093667124
1332	-0.196566972401754	-0.610061781711163	0.543308709541834
1333	-0.144716239907368	-0.431120045662196	0.667378744432349
1334	-0.0877702268746995	-0.267780495937762	0.789461287905305
1335	0.0438849935520067	0.132654174645352	0.894753484198695
1336	0.421416360743132	1.1664600756177	0.246410988601942
1337	-0.656993013671744	-2.0171802948252	0.0465594545835711
1338	-0.191872670048991	-0.583410803301933	0.561028986480913
1339	0.120621496556953	0.376786273801925	0.707190775537928
1340	-0.735191698091048	-2.36220188611699	0.0202514021299279
1341	-0.0729385993158039	-0.222100412661725	0.824722721556742
1342	0.332832198078258	1.02792157122849	0.306652826932591
1343	-0.163901559844278	-0.477812509510578	0.633904822350515
1344	0.28085494825301	0.88241817451325	0.379825875178276
1345	-0.368240268340294	-1.09698077171982	0.275482116970395
1346	0.116049308156612	0.353662528503654	0.724392297713121
1347	0.477018328081334	1.48680835336646	0.140447972974241
1348	-0.65652052024292	-1.9394566475604	0.0554764141697465
1349	-0.370726220648098	-1.10540465058332	0.271835789851526
1350	0.271939781636963	0.826794506496124	0.410469845056175
1351	0.00287505222703895	0.00866640063957878	0.993103862803325
1352	0.46620943592699	1.38580300278554	0.169121262871529
1353	-0.713462552723989	-2.1837498648567	0.0314965254467862
1354	-0.461939074207293	-1.40457707759703	0.16347822628157
1355	0.528822522495267	1.55181710432915	0.124102535155318
1356	0.7879176177692	2.48165695357205	0.0148727536684717
1357	0.0330425994074622	0.0990330804226161	0.921325157369091
1358	0.198468759341005	0.603223701697174	0.547828235153516
1359	-0.1741149067754	-0.527030576859189	0.599427286329906
1360	0.0931530168253561	0.289231482201192	0.773048022676992
1361	-0.143593064920227	-0.448563686765738	0.654789831899924
1362	0.152858116957835	0.459237327933505	0.647135370434401
1363	-0.263750304213628	-0.788766184194886	0.432254820022412
1364	-0.0781842822767646	-0.24238038470054	0.809019151118625
1365	0.466283105166587	1.44059745813236	0.153056707470797
1366	-0.0479333478853114	-0.141693930039292	0.887628263468164
1367	-0.278714571952572	-0.814011648186228	0.417717654180271
1368	-0.432157092880067	-1.31568494286053	0.191514011016969
1369	0.246724950781264	0.785929745769323	0.433906541140636
1370	-0.273439856012841	-0.830833557206405	0.408195604155335
1371	0.22655960539614	0.635477189346287	0.526677827791955
1372	0.17120251846144	0.522497552678251	0.602566416254627
1373	0.355301106269463	1.10351985031304	0.272648706850891
1374	-0.039537382709762	-0.120771614259902	0.904132480843506
1375	-0.177234816040089	-0.570062754775617	0.570009748551894
1376	0.278772121453732	0.848278118382657	0.398461150788065
1377	-0.192591894749493	-0.61048697480524	0.543028308728046
1378	-0.321559682048093	-0.956063022667085	0.341519063251872
1379	0.0182045809397715	0.0560134558665807	0.955451252067995
1380	-0.225129573830632	-0.691022932936388	0.491272394269025
1381	0.309321272385092	0.925699279008619	0.35699821267099
1382	0.227379024962304	0.662697329090582	0.509163511454455
1383	0.518332587308568	1.63301653449772	0.105846818487718
1384	0.218967378607626	0.664909454200697	0.507753900898017
1385	-0.0950538268702259	-0.282890580437882	0.777889416920534
1386	-0.546662057162463	-1.64059129117496	0.104260344281922
1387	-0.560257780710575	-1.72964671008385	0.0870110703256805
1388	0.460000309217463	1.40027348824145	0.16475886985483
1389	0.0590506249501444	0.18288789996982	0.855284085983118
1390	-0.0168387579939089	-0.0517021255037929	0.958876933359324
1391	0.170944887511911	0.496291044710088	0.620860055646805
1392	0.391208867574928	1.19074703866378	0.236783329257941
1393	-0.349499247919814	-0.98511061170583	0.327125722311739
1394	0.0331292891815209	0.0998947949093655	0.920642874026457
1395	0.0779578792407886	0.226538007044349	0.821280183675499
1396	0.161044013748262	0.499577198929114	0.618552698736313
1397	-0.628529281588254	-1.94236081445573	0.0551189072660029
1398	0.040440775715157	0.122888595138497	0.902460497063593
1399	0.0813134767025481	0.243392822723058	0.808237168588021
1400	0.674342449356268	2.21007434219929	0.0295536907488637
1401	-0.247173167794515	-0.757996383118251	0.450369665903199
1402	-0.311333879354733	-0.970229718367382	0.334448615536684
1403	0.297245444452593	0.881070313569517	0.380551121609111
1404	-0.233762133709104	-0.713508254948034	0.477318043085743
1405	-0.365967589824665	-1.11792537695057	0.266478398954738
1406	0.254549913939764	0.787749410159546	0.432846484240321
1407	0.752961816104463	2.09842923273118	0.0385779414164524
1408	-0.0321335213882382	-0.0987928669626974	0.921515362711865
1409	-0.622162091462473	-1.85716560639345	0.0664525351924931
1410	-0.0956351501834045	-0.287470467800774	0.774391698516359
1411	0.0378194453747736	0.109197778682469	0.913280895583396
1412	0.07445895503341	0.228782550254293	0.819540268434202
1413	-0.00931126726854239	-0.0283501009604479	0.977443670112701
1414	0.372372497713609	1.13083500485333	0.261032367100217
1415	0.147120955881219	0.45511894887793	0.650084377413632
1416	0.488060597250448	1.43508444530137	0.154617616890339
1417	-0.0754961282972501	-0.227645057117578	0.820421913170568
1418	-0.0307818534980493	-0.094716309809915	0.92474394077987
1419	-0.150370790694176	-0.446688933165592	0.656138132068607
1420	-0.548000388207371	-1.7490304622812	0.0835850006663693
1421	0.720454685576964	2.20294267526818	0.030069406374791
1422	0.0931571106198236	0.285340020819789	0.776018174073642
1423	0.0406228959848111	0.123362123219494	0.90208656619889
1424	0.420975153982308	1.26323623854072	0.2096620756181
1425	0.0642996622726179	0.189771099800036	0.849902088886342
1426	-0.0696397945230673	-0.201556942519049	0.84070331778948
1427	0.108824258891015	0.330563107229127	0.741718080064727
1428	0.238016862234922	0.690206092331847	0.49178348239025
1429	0.140436424081903	0.415337453602458	0.678851582183799
1430	0.048554074241546	0.153701350586809	0.878178250210993
1431	-0.354667245035394	-1.11073389598719	0.269546410072592
1432	0.286890665243433	0.865410467556564	0.389040496494597
1433	-0.286295833413762	-0.820517259595663	0.414019477661087
1434	-0.225942268706485	-0.682427030007635	0.496665254062817
1435	-0.0782685321422656	-0.244265806644833	0.807563053244215
1436	-0.313511623071505	-0.965387644575647	0.336854382725703
1437	0.58265120578035	1.74632758394093	0.0840559676000621
1438	0.201001773405583	0.602080381750282	0.548585734089407
1439	0.130785591101047	0.417321200294133	0.67740530570409
1440	0.116380581056193	0.358116750702031	0.721067508980728
1441	0.508825235528301	1.61415671990141	0.109881469034389
1442	0.109034531196043	0.336189467703457	0.737485345456197
1443	-0.0620347924301788	-0.187136794064469	0.851961036439761
1444	0.00398835051323715	0.0113962867541131	0.99093168719362
1445	0.219793818908104	0.655353568725857	0.51385799887981
1446	-0.0161598720296435	-0.0486160089804165	0.961329566414008
1447	-0.287653251204911	-0.844641603428882	0.400478601381036
1448	0.358914344655713	1.10615814274106	0.271511279945574
1449	-0.0694565662486109	-0.215063591935728	0.830188657100547
1450	-0.75874993047285	-2.31026417690988	0.0230851490628784
1451	-0.264218637465027	-0.793372845380523	0.429580158363501
1452	0.72653533596194	2.10373693300576	0.038100346964443
1453	-0.39404151011476	-1.13660992204071	0.258621662541259
1454	0.0421339450303062	0.132185364794609	0.895123245191749
1455	0.307669034231475	0.955949008032233	0.341576358329239
1456	0.399881845859999	1.24037452870606	0.217957146506954
1457	-0.129369549803834	-0.400250591157338	0.689889869884668
1458	-0.022710658246563	-0.0712919166263421	0.943318516600907
1459	-0.367587741836296	-1.13609529311035	0.258835852792742
1460	-0.298676822185136	-0.911725422620103	0.36427054884949
1461	0.0910332022409715	0.275937603765643	0.783208224899358
1462	0.259345685604806	0.815481135923097	0.416880585167682
1463	-0.282013922536898	-0.865986891512849	0.388725948857916
1464	-0.297665505425431	-0.959513576997576	0.339788034714291
1465	0.400574829891404	1.19071330720243	0.236796510789165
1466	0.0212466749747559	0.0647443732716078	0.948516499258991
1467	0.67084479520067	2.01385637477119	0.0469140574233046
1468	0.278164732479673	0.853306022405659	0.395682058074834
1469	-0.188737557674458	-0.566669371192844	0.572303924822077
1470	0.159984110182527	0.476766902351395	0.634646479284198
1471	0.300746623626726	0.930846365739122	0.354343123105829
1472	0.56119724139146	1.69936300404723	0.0925935337249005
1473	0.106165523043927	0.323863258217508	0.746768771194064
1474	-0.200624917514988	-0.581838102302244	0.562083496973084
1475	-0.0730342889451916	-0.23192416920115	0.817106479150681
1476	0.271741728660047	0.762644097993257	0.447605749488366
1477	0.409505586756568	1.34017052571892	0.183454995110718
1478	-0.68682835641547	-2.15797270573033	0.0335059115531832
1479	0.138103845489091	0.427124939350844	0.670275580406287
1480	0.104984134744795	0.307620993455022	0.759058597690828
1481	-1.06159880098002	-3.37020770465288	0.00109504241832704
1482	-0.481263342500481	-1.48307940123226	0.141434336991028
1483	0.140358721941947	0.432386886685158	0.666461211271315
1484	0.152718551195263	0.457533411048297	0.648354798101481
1485	-0.531091007083371	-1.612631372172	0.110213111438006
1486	0.105426913515912	0.320289326058673	0.749467528536393
1487	0.331972667829146	0.989745059743248	0.324866876824218
1488	-0.130739171896455	-0.39021597679632	0.697269173283921
1489	0.127692717979562	0.395597036364714	0.693308350617179
1490	0.0835004735380056	0.248995361699199	0.803913442651551
1491	0.383504676807357	1.16866252613637	0.245526580910355
1492	-0.281489427322374	-0.819974798106427	0.414327090706203
1493	0.525227482541516	1.59957204890753	0.113085478023701
1494	0.37987514342106	1.24614656329363	0.215840553138285
1495	-0.237466477738242	-0.683660675634553	0.495889328840305
1496	0.0436277246366038	0.135939877049008	0.892162632653411
1497	-0.0581662638813705	-0.175281182777719	0.861239761308212
1498	0.911962448167183	2.59593478836008	0.0109634429945991
1499	0.476170590326343	1.4723503010895	0.144302528879086
1500	0.0330863445644013	0.100253895292296	0.920358565081534
1501	-0.0255349694526672	-0.0770989258737957	0.938710475699819
1502	0.0239243471526215	0.0717980453873281	0.942916808852239
1503	0.065822090174744	0.197950987921789	0.843515457095393
1504	-0.0063705157489175	-0.0195227080153953	0.984465946333531
1505	0.190622062231547	0.558490419637116	0.577851741705094
1506	-0.220823946364276	-0.682826623641041	0.496413849940358
1507	0.427472751704247	1.34342777855133	0.182402453003327
1508	-0.189979318113091	-0.594937642833857	0.553329972129747
1509	-0.148636784178453	-0.459592111387196	0.646881586485996
1510	0.0814690981244642	0.248503790764545	0.804292567787037
1511	0.052801075089501	0.162007630584428	0.871651310057541
1512	0.848648833856357	2.62535611362736	0.0101202709344797
1513	0.0639434798385805	0.188054213585361	0.851243873206333
1514	-0.206155730781669	-0.613140569196433	0.541280007445849
1515	-0.0663272384262122	-0.203832414752343	0.838929828324133
1516	0.449476966375272	1.34041198489995	0.183376813900011
1517	-0.344601545547765	-1.02486048280788	0.308087419447181
1518	0.759541170302385	2.50115856135032	0.0141279150125913
1519	0.00130129737347041	0.00407605192329948	0.996756520794991
1520	-0.0433437407668816	-0.132416875679131	0.894940644391894
1521	-0.0230464660643788	-0.0701584197770308	0.944218211148492
1522	0.312968476257513	0.946859924442353	0.346163946682972
1523	0.163120464186509	0.481257893313912	0.631463632469755
1524	-0.196116059566868	-0.57006591932444	0.570007611166175
1525	-0.367044424686065	-1.08962074984466	0.278695593449753
1526	-0.105462326546848	-0.313133856894213	0.75488013357178
1527	0.227083956966173	0.636449147900084	0.526047097837632
1528	-0.069221194643792	-0.206472718025134	0.836873033666692
1529	0.204013143739321	0.617518140174346	0.538402133666992
1530	0.459604311220713	1.3220026649973	0.189409730372776
1531	-0.462314280542574	-1.36909596435905	0.174266786918001
1532	-0.308156624463836	-0.934210944332989	0.35261439658519
1533	-0.334758735721616	-1.09257475960412	0.27740273615074
1534	-0.0422417800078331	-0.127845072629056	0.89854762141004
1535	0.0615148917465675	0.189397263018147	0.850194213071155
1536	-0.27830976357671	-0.810000631118972	0.420007578893933
1537	-0.29071500376398	-0.88180474631411	0.380155836678634
1538	-0.0133329077101244	-0.0397893057298977	0.968346395423313
1539	-0.00360634721000847	-0.0104988489407556	0.991645773443705
1540	0.0847991896910228	0.254395726690252	0.799751504351407
1541	-0.231916194537047	-0.707141889849167	0.481246489622279
1542	0.353945839373618	1.08226421472238	0.281933351957049
1543	0.00289250015354786	0.0085937070978485	0.993161705976271
1544	-0.12132337763026	-0.36513801418494	0.715837473446255
1545	0.113347140861653	0.329584590603894	0.742455037676393
1546	0.180325698088364	0.553432124670157	0.581295626075016
1547	-0.266244964114068	-0.754581898491521	0.452406446471259
1548	0.172833694436064	0.511590653653808	0.61015011968996
1549	0.494798925473721	1.47930571488536	0.14243803243921
1550	-0.238630356801169	-0.708481846219503	0.480418169243182
1551	-0.470766533533906	-1.44605787378686	0.151522724544802
1552	0.193171226533945	0.609778982840681	0.543495246618031
1553	-0.25064296535441	-0.721404017279094	0.472470734210389
1554	-0.00647437723319678	-0.0188430285164382	0.985006695703868
1555	-0.107115084124391	-0.323436952718842	0.747090519206465
1556	0.59376293690724	1.85807395586609	0.0663221103500326
1557	0.162970492321313	0.492751301582668	0.623349715558566
1558	-0.234594815236297	-0.718396130977748	0.474314058559634
1559	0.0114566657501892	0.0346333965015593	0.972446297572534
1560	-0.101037458253115	-0.273093989972743	0.785386485620123
1561	-0.233470465382322	-0.710853807302726	0.478953832680785
1562	0.467996415987013	1.44028582853889	0.153144613700582
1563	-0.142619272534106	-0.443156625364778	0.658681617701016
1564	0.413540385151464	1.16743577959459	0.246018909095339
1565	-0.375875530517904	-1.11059369768326	0.269606464882227
1566	0.588615776077913	1.93628962329869	0.055868515347572
1567	0.144423934891452	0.445476331894014	0.657010827274016
1568	-0.462761268050312	-1.47559422095481	0.143430598327036
1569	-0.140845609181122	-0.42378765757448	0.672699257809103
1570	-0.529530213229895	-1.5964586337611	0.113779040603894
1571	-0.0659699149145647	-0.205652183904614	0.837512108614276
1572	0.691617886217952	1.98990477462426	0.0495381578579251
1573	0.428451078798742	1.26686011529837	0.208368813622197
1574	0.111086250044139	0.341858007162691	0.733229045597221
1575	-0.0117537469660442	-0.0354939872560128	0.971761914207363
1576	-0.37006102562751	-1.07732625668708	0.284121134100589
1577	0.139110696544475	0.432481936444645	0.666392390141497
1578	-0.509162674719968	-1.52118481774136	0.131606339418254
1579	0.130326651574847	0.402159417659905	0.688489507232189
1580	0.421283048222404	1.23999730803899	0.218095998528512
1581	-0.439223116254449	-1.32688014490153	0.187797040667739
1582	0.0283827637998772	0.0813890839779256	0.935307433204529
1583	0.180572385442638	0.549244029943283	0.584154407159828
1584	-0.23598227962767	-0.666980467502388	0.506436098542482
1585	-0.191686892229932	-0.576668542972453	0.565556575037608
1586	0.168822967511736	0.472419331609764	0.637734234946675
1587	-0.214038439979753	-0.638081794314952	0.524988513459297
1588	0.210988794315595	0.649295127313817	0.517748007690134
1589	0.4236715436044	1.30290792694121	0.19582305578858
1590	0.320873464291047	0.98281301329046	0.328249413101441
1591	0.108070206458374	0.316207856188458	0.752553354406093
1592	-0.0735098702616686	-0.217456122341498	0.828329278797235
1593	0.255595690091102	0.738578408762439	0.462022903198518
1594	-0.0946651319242681	-0.277169995176075	0.782264725286578
1595	0.858831758680709	2.68321821245356	0.00863104396417973
1596	-0.00400985173029948	-0.0122330425932197	0.990265891889288
1597	0.312307614055172	0.952879895801196	0.343121009193055
1598	-0.3907266516969	-1.26140949991203	0.210316223050499
1599	-0.274162023846589	-0.842858932677606	0.401469858311758
1600	0.314980898208447	0.921192340910458	0.359333515286169
1601	0.0833976738630336	0.2484323042937	0.8043477057791
1602	0.477866100776954	1.49972523474409	0.137072786255085
1603	-0.281678498049845	-0.879547456713508	0.381371567806957
1604	-0.304735121317856	-0.916571492250311	0.361737944925656
1605	0.116138318152476	0.341230947736252	0.733699474713088
1606	0.239828174604225	0.709525974247353	0.479773268683361
1607	0.00895604220237441	0.0268627835990191	0.978626736083403
1608	0.112379628392711	0.347391192156254	0.729082400060565
1609	-0.13138044515462	-0.415739927677807	0.678558055787697
1610	0.318209477629923	0.950792774640491	0.344174021500996
1611	-0.0395657091368302	-0.119703915653314	0.904975909684865
1612	0.296135312334905	0.862233901816282	0.390776732842948
1613	0.346569277178232	1.06759607804768	0.288466232094391
1614	-0.0485923117931915	-0.144429413714508	0.885473919472763
1615	-0.032723318037297	-0.0999057315208386	0.920634215079456
1616	0.255791998972175	0.783955678380487	0.435058269103681
1617	0.383964181968489	1.18860486898244	0.237621489643805
1618	0.198394362996244	0.577385296298507	0.565074411849183
1619	0.180599532209403	0.553672951059531	0.58113144108953
1620	-0.195208192152553	-0.59298405531994	0.55463110290185
1621	0.42623843829678	1.27805915025728	0.204409339484085
1622	-0.0966905301865009	-0.290843759275264	0.771818441043822
1623	-0.126837716913057	-0.390217179503829	0.697268287067783
1624	0.246537370245446	0.77426907679278	0.44073563822526
1625	0.197333261124959	0.605620945309488	0.546241665318054
1626	-0.262163921029274	-0.818930309301235	0.41491977460958
1627	0.25872126221342	0.822102233075995	0.413121475603651
1628	0.618064586817867	1.96820815287493	0.0520222033619205
1629	-0.147088790532752	-0.448359075998294	0.65493692999311
1630	0.0574972530410165	0.170717601180853	0.864816690130941
1631	0.946711107410712	2.73627810443518	0.00744340042608521
1632	0.0296340806350404	0.0925840680321002	0.926433152730981
1633	0.0871702056068318	0.269445544328336	0.788183763244252
1634	0.780507632514074	2.28128204199102	0.0248140006031557
1635	-0.0959724197845797	-0.284575537768551	0.776602057431204
1636	-0.141483575911911	-0.43537791275397	0.66429691817166
1637	0.117792972657836	0.347892017372422	0.728707469723834
1638	-0.0808523875162002	-0.244387196188951	0.807469328119869
1639	-0.790926210050727	-2.48669087401414	0.0146771961744238
1640	0.437815009580402	1.28399065178696	0.202334890003775
1641	0.173397879543196	0.549535539142904	0.583955208667144
1642	0.441330938940468	1.31948760897973	0.190245350844387
1643	-0.576874695416975	-1.75168497244107	0.0831245774543712
1644	-0.300298968012422	-0.901713629880505	0.369538381605327
1645	-0.145088164517977	-0.442839323094801	0.658910292562764
1646	-0.32354811146149	-1.01436448443741	0.3130406284991
1647	-0.0299247169621963	-0.0845349169096108	0.932812852677153
1648	-0.198518122049497	-0.613810667080444	0.540838970539088
1649	0.334954021657433	1.00232972685561	0.318785226309826
1650	0.280831086765406	0.854672453848393	0.394928846464299
1651	-0.419261898687592	-1.27698449246054	0.204786860521925
1652	0.629430339144615	1.946313085771	0.0546355140232463
1653	-0.13595512299564	-0.423375148349119	0.672999080483464
1654	-0.354157782118127	-1.08210208017454	0.28200500144968
1655	0.699122189865584	2.31767891534177	0.0226602855601036
1656	0.161484260018217	0.468087911245247	0.640816885960247
1657	-0.466360833151362	-1.44688249988874	0.151292101917925
1658	0.413060808612138	1.23515738969342	0.21988327018715
1659	0.513125385674102	1.54971519947403	0.124606346090774
1660	-0.283501365105245	-0.863841149106817	0.389897652106799
1661	-0.046512575679391	-0.139760791173101	0.889151226661936
1662	-0.227846419689394	-0.725389224499836	0.470034664368988
1663	0.0268812785638462	0.0799357106380743	0.936460147775837
1664	-0.0567850038606666	-0.168279270418379	0.866729009619397
1665	-0.094810558406768	-0.260487103336915	0.795063951135832
1666	0.229717326226782	0.677930407487482	0.499499050786783
1667	0.845926487586003	2.78695451938941	0.00645013983503193
1668	-0.108931492546866	-0.331925007822769	0.740692782227467
1669	-0.103622368812624	-0.326959757107241	0.744433081885092
1670	0.210946181951583	0.612600510276521	0.541635589668317
1671	0.410549184473643	1.24458754785615	0.216410752665086
1672	-0.150835043119633	-0.47155842318397	0.638346434817172
1673	0.381999062193121	1.15464908515318	0.251192469707659
1674	-0.242174322427883	-0.740724269397994	0.460726766813481
1675	-0.115876630935299	-0.345258884874166	0.730679434888705
1676	0.189179424769696	0.563992506487297	0.574116820949431
1677	0.285945800579506	0.896010062259946	0.372560794537123
1678	-0.366877264463603	-1.09283060884939	0.277290956368706
1679	-0.212376932781644	-0.655219736250709	0.513943762928552
1680	-0.0534252196925346	-0.162206364502927	0.871495255040882
1681	0.274796059709668	0.848120672524561	0.398548368918912
1682	-0.287945125790248	-0.883634560652719	0.379172113460467
1683	-0.412393642949338	-1.22049054547444	0.225364573767103
1684	0.442077304364537	1.36418487376574	0.175801703496498
1685	-0.599408338808022	-1.86315520648636	0.065596468022042
1686	0.100321634250758	0.28292471023952	0.777863334535061
1687	-0.335822548149816	-1.03521409532454	0.303253298612995
1688	-0.112771496013198	-0.339322445953371	0.735131885205836
1689	-0.166444915541641	-0.515734016589109	0.607264113749118
1690	-0.0697884842042162	-0.203840709751693	0.838923364765707
1691	0.183909268539404	0.565784451315955	0.57290292750902
1692	-0.421169362656967	-1.24449700843809	0.216443900674626
1693	0.380057642690423	1.14804450564491	0.253894726919182
1694	0.184300008988887	0.55339960822096	0.581317796069049
1695	0.120404187961673	0.358224758024917	0.720986954690087
1696	-0.162254362581654	-0.488605904105154	0.626270927883659
1697	-0.144048490543322	-0.427928197584569	0.669692738928682
1698	-0.361260662840948	-1.08008157194844	0.282898944626309
1699	-0.0210119422022768	-0.0647806074436536	0.948487727233207
1700	0.124028963465558	0.382844987954659	0.702708334630699
1701	0.294600534793538	0.874978034006203	0.38383997995997
1702	-0.16951606755454	-0.514532689690261	0.608100244964995
1703	0.801925806636424	2.5355177196666	0.0128966101969304
1704	0.663829452764092	1.96955327843566	0.0518651781886531
1705	-0.362281526800622	-1.12459813195253	0.263653600641414
1706	-0.105664672065312	-0.312718857033578	0.755194430075847
1707	-0.0519399092448467	-0.159300426104442	0.873777634682972
1708	-0.424844786534685	-1.32135422786704	0.18962490838358
1709	0.46808759490138	1.42736687255152	0.156823312121119
1710	0.0976411671138537	0.297686623030902	0.766606335728745
1711	-0.679743533770579	-2.05878884460498	0.0423110521257062
1712	-0.397834164401903	-1.18037843808259	0.240860007914134
1713	0.119712903096949	0.368717623370498	0.713176263106269
1714	0.425128545747237	1.29319334907643	0.199147313086078
1715	-0.20148019152958	-0.606781831692192	0.545474187328603
1716	-0.138733738868945	-0.408856260632642	0.683585139468266
1717	0.156850957690281	0.48853078883766	0.626323915915037
1718	-0.0648468676891006	-0.197759539610707	0.843664816979842
1719	0.072115610744879	0.212365924975017	0.832286334335983
1720	-0.0273422686040091	-0.082232920167019	0.934638224148307
1721	-0.0613152262457028	-0.188307439845237	0.85104594370196
1722	-0.230805660356773	-0.694699968411372	0.488975307586572
1723	-0.143552287759341	-0.446973678665971	0.655933273067601
1724	-0.343690751509952	-1.03723857379599	0.302314086531998
1725	-0.0424191537386101	-0.125023537396824	0.900774772601265
1726	-0.0930140154107522	-0.27821209240193	0.78146716580464
1727	0.269168414864167	0.774184893277514	0.440785167074613
1728	-0.00464581593077236	-0.014454014331003	0.988498729381682
1729	0.166277701955617	0.481322061014862	0.631418205741411
1730	0.207204127096132	0.592994733118397	0.554623987130835
1731	0.00738581327184781	0.0227137851636855	0.981927243551278
1732	-0.0877038900956449	-0.266119004339668	0.790736657159791
1733	-0.201824857762711	-0.609681236271648	0.543559728803649
1734	0.016697146774022	0.0527942834758646	0.958009054890492
1735	0.186361636093479	0.55894093507933	0.577545486991889
1736	0.141287828898778	0.441633215703674	0.659779811186155
1737	0.196966313481996	0.59988964045037	0.55003866172606
1738	-0.345619102791552	-0.959945528914546	0.339571742057492
1739	-0.0368215270615786	-0.112611555719725	0.910581241313306
1740	0.0751149611083146	0.223678694464585	0.823497946808646
1741	-0.0900602352380077	-0.272942363007801	0.785502682818238
1742	-0.569590833848225	-1.64633039204471	0.103071159127184
1743	-0.163932459545481	-0.509161690194987	0.611844855048382
1744	-0.101047522490414	-0.31118956703678	0.756352979596007
1745	0.416870177633077	1.21985366815959	0.225604814697908
1746	-0.345885597763738	-1.07136402874395	0.286778248889048
1747	0.257262603414067	0.750856476479834	0.454634726232936
1748	0.304465437969435	0.949494112110588	0.344830290655418
1749	-0.623616948295511	-1.91344273400362	0.0587671936516797
1750	0.0365677600501419	0.108277667378239	0.914008705566411
1751	0.613812719483739	1.89475407367573	0.0612317216759486
1752	-0.365833620083559	-1.1430579576563	0.255948546266189
1753	0.549389232360953	1.51327403903542	0.13360114421571
1754	0.224264170848287	0.696784215515615	0.487675869955829
1755	0.131299594678418	0.394868194135083	0.693844332189259
1756	-0.110805115412859	-0.33847232486758	0.735770238514136
1757	-0.238525580643877	-0.707311577826885	0.481141549991043
1758	-0.413906002568248	-1.27331120610605	0.206081154860616
1759	-0.0520936002839335	-0.160927462563935	0.872499596320701
1760	-0.28630594866557	-0.866746178648795	0.38831185519289
1761	-0.0907568277030739	-0.283317383150364	0.777563267701501
1762	0.0165858410834198	0.0513296418444878	0.959172937220365
1763	0.105469061390128	0.316662984662392	0.752209050934626
1764	0.024561875114055	0.069295249335501	0.94490338710491
1765	-0.84482109215057	-2.39597707902826	0.0185783416031992
1766	0.234100214960834	0.722288026188478	0.47192974985344
1767	-0.0827681983850552	-0.247508002349608	0.805060715015061
1768	0.290319104032533	0.915790921390302	0.362145119548492
1769	0.000867343969040273	0.00252685228394411	0.997989278077337
1770	-0.00378573361666386	-0.011737852296012	0.990659907309663
1771	0.233005832085754	0.698728061263279	0.486465675264182
1772	-0.122216725720959	-0.360260947619703	0.719468908292602
1773	0.0125257189162229	0.0381582588782704	0.969643292861686
1774	-0.0424669667388962	-0.128486919081223	0.898041098896856
1775	-0.0496220633786225	-0.154249988557833	0.877746874636258
1776	-0.286061597092409	-0.885630713738455	0.37810078198188
1777	-0.0935156541097752	-0.286910914599018	0.774818788582856
1778	-0.0891077211601739	-0.26991110665416	0.787826659386265
1779	0.0428148001393243	0.133460713826693	0.894117402823208
1780	0.216243125460035	0.645593460481591	0.520132374691516
1781	0.325249378228485	1.01481525708432	0.312826813524395
1782	0.325755527642857	1.04633142403656	0.29811993073239
1783	-0.388266977238196	-1.17418455436929	0.243319129494419
1784	0.107484009719816	0.321882945052448	0.748263763251448
1785	-0.215478922925436	-0.667130050040414	0.506340988793396
1786	0.13904742707743	0.437804382756803	0.662543221874405
1787	0.11083378758082	0.328542528960358	0.743240117281577
1788	-0.350777671807742	-1.03465270593505	0.30351409150229
1789	-0.343552402517741	-1.06161811330271	0.291158208045411
1790	-0.157301089585164	-0.47004560588306	0.639422820079673
1791	-0.470980645645342	-1.31845343458752	0.19058975181814
1792	-0.210683222707216	-0.64056723815815	0.523379117691261
1793	0.000475158893556466	0.00146307143414127	0.998835772106992
1794	-0.763832317308933	-2.34329647240579	0.0212450699080616
1795	-0.31973996620759	-0.973372402332604	0.332893221831282
1796	0.187119760928016	0.541916655850253	0.589171984063994
1797	-0.282650296085334	-0.839683060989822	0.403239510753023
1798	0.12798376598484	0.392005208048043	0.695951241303222
1799	-0.0816647703169619	-0.239760887297731	0.811043285057242
1800	0.0877438537148111	0.25782368009769	0.797112645889177
1801	0.202534582824704	0.623910229263458	0.53421394481764
1802	-0.811924437923371	-2.46252878211525	0.0156372900369697
1803	0.0216434022038462	0.0645248599580948	0.94869080696797
1804	0.237025410144895	0.732036534942258	0.46598704420783
1805	0.798943098054054	2.51256218514835	0.0137080321346694
1806	-0.0439223196898401	-0.136950013529358	0.891366350607431
1807	-0.288761937350459	-0.878285352026313	0.382052367941003
1808	0.578073615634736	1.77629453570657	0.078954711818996
1809	-0.241860046219769	-0.745345975210758	0.457942206283347
1810	0.207580544436723	0.647862675417914	0.518670015605928
1811	-0.0991896296448264	-0.286979848216959	0.774766169890866
1812	-0.302146410465799	-0.920385551811681	0.359752586019483
1813	0.354269841503508	1.12395131697464	0.263926496542133
1814	-0.454286430842663	-1.38903426261613	0.16813958331664
1815	-0.195933578201179	-0.588412342790109	0.55768189020087
1816	0.0906939922626161	0.273448944709252	0.785114490042693
1817	-0.323713433506137	-0.952542803147402	0.343290940283225
1818	-0.281296878011449	-0.862598888383038	0.390576996860328
1819	-0.101841098621078	-0.291853644111002	0.771048562140711
1820	-0.160603260382375	-0.467260751873157	0.641406290114487
1821	0.494154560293725	1.46244493118487	0.146990547579167
1822	0.336196532949555	1.08324456820508	0.28150038754949
1823	-0.6583297738047	-1.89360152455389	0.0613865180124585
1824	0.159386236883118	0.506838410849857	0.613467830572157
1825	-0.193253025551232	-0.615175276830985	0.539941392839458
1826	0.0709431197480355	0.208266813255291	0.835476079933971
1827	-0.677428095260431	-1.99745913234762	0.04869732333982
1828	0.0274765039955731	0.0786599667936126	0.937472090630456
1829	0.431310931223246	1.28220748224093	0.202956880067685
1830	0.0307837762665644	0.0979798724155126	0.922159140215653
1831	0.797594907821513	2.64693094207348	0.00953974102888997
1832	-0.454480575273866	-1.29755108242466	0.197650981315299
1833	0.0526876121418154	0.161123951887316	0.872345276623889
1834	-0.105839200746246	-0.334044528159148	0.739098046565691
1835	0.127606089960424	0.396687583599323	0.692506666906741
1836	0.0366440081650185	0.110445569485205	0.912294008604286
1837	0.50021045279531	1.37378258435516	0.172811530250416
1838	0.348844585757032	1.02149256520285	0.309671014083228
1839	-0.0461345530556692	-0.13921144770921	0.889584085910153
1840	0.373209154727916	1.17439213011959	0.243236427590416
1841	0.292932968597132	0.907277588262719	0.366604919094451
1842	-0.343055055518001	-1.04628123140057	0.298142973585461
1843	-0.44296637056251	-1.3963384523718	0.165936546280011
1844	0.307360804592091	0.965277389470312	0.336909293944459
1845	0.22540704274665	0.657315349432959	0.512601697218929
1846	-0.285987895987032	-0.822514551044635	0.412888059966419
1847	0.602907118404761	1.93591135055436	0.0559155047704365
1848	0.217428029464937	0.672348447388816	0.503028935690253
1849	-0.0742180679837767	-0.21856252499641	0.827469756957964
1850	0.0101226792858752	0.0314845874385261	0.97495055460099
1851	-0.864627016733853	-2.77392266245858	0.00669328218637281
1852	-0.0763804358461777	-0.2233428318132	0.823758545719418
1853	0.0386647154087486	0.118559987003221	0.905879677338445
1854	-0.303864328861911	-0.910841189296084	0.364733870179078
1855	0.187762017691833	0.556731575373413	0.579048124636296
1856	0.0968707085792764	0.287794674728901	0.774144272888805
1857	0.488016831513015	1.51787024536216	0.132439277650728
1858	-0.634042626426232	-2.02445686526232	0.0457911700006545
1859	-0.0979312167613804	-0.285168576453677	0.776149105646608
1860	-0.374366325938161	-1.14719349679784	0.254244406235532
1861	-0.291982954365832	-0.884719197455313	0.378589755753246
1862	0.291705482231862	0.894776245520236	0.373216656182594
1863	-0.0199522675010128	-0.0610829898221026	0.951424194427805
1864	0.0839720669203763	0.256655420959618	0.79801171554356
1865	-0.218865453946308	-0.633665590435141	0.527854469315938
1866	-0.757614509325148	-2.36903659436175	0.0199024419340336
1867	0.149056541705881	0.456528124662184	0.64907469286982
1868	0.163751425652776	0.492211339415645	0.623729880895446
1869	0.275297009771917	0.824051928099331	0.4120184419681
1870	-0.0015205237987457	-0.00470988748986835	0.99625215574097
1871	0.410815637598058	1.25205403838102	0.213689909842344
1872	0.156447178497652	0.461644262751345	0.645414459654449
1873	0.127547058124817	0.387994916821797	0.69890647828227
1874	-0.295932167171142	-0.900277992086271	0.370297686966074
1875	-0.696813447661237	-2.2186500388595	0.0289438027170155
1876	0.575241052324272	1.71041055559245	0.0905240890250007
1877	-0.0152283606148252	-0.0474596355821787	0.962248669482109
1878	-0.347009102590627	-1.02112402290924	0.309844633741177
1879	-0.179816996924122	-0.512708488384773	0.609370896823347
1880	0.725483005852463	2.30146453436089	0.0235984766839417
1881	-0.169842889152587	-0.506830596354617	0.613473292807866
1882	-0.363559012539145	-1.09854771587238	0.274801300277312
1883	0.408939102924818	1.28904116573806	0.200580875345483
1884	0.419389348155632	1.23686296338169	0.219252225842129
1885	0.163709407064829	0.474351017645686	0.636361509304396
1886	0.439441500376772	1.38991813046263	0.167871816681363
1887	0.458648559282514	1.33646563834095	0.184657735706981
1888	-0.751661858890601	-2.08825497760984	0.039507901706738
1889	0.311299164603635	0.893196861778444	0.374057270815077
1890	0.0218642829426067	0.0654204625409499	0.947979656602986
1891	0.624814997711667	1.88928698394031	0.0619689209545111
1892	0.562208014583802	1.64717117303621	0.102897866972224
1893	0.119878712153105	0.360385105254289	0.719376380975356
1894	-0.0964195971698567	-0.280459747279704	0.77974773987223
1895	-0.524661236336743	-1.66631333633599	0.0990158226289352
1896	0.343171150928525	1.02867416825055	0.306300808913339
1897	0.10634926577095	0.32306802419498	0.747368998920883
1898	0.822222160592838	2.49592752812954	0.0143243526197856
1899	-0.042153516154641	-0.12568619779877	0.900251636103496
1900	-0.062920962367775	-0.189985140757072	0.849734842054943
1901	0.206717058699932	0.613602780546209	0.540975775250538
1902	-0.263525205199462	-0.731696810505038	0.466193428048948
1903	-0.209192683813262	-0.619226200896655	0.537281350834371
1904	-0.0500764422150435	-0.152226773305867	0.879337842521294
1905	-0.074276154248122	-0.226916890712105	0.820986419338652
1906	-0.79285183090947	-2.35173397610659	0.0207963823253412
1907	0.792312373228079	2.36959474957531	0.019874181148078
1908	-0.0927417569238317	-0.274545413612951	0.784274453712797
1909	0.471213688234516	1.42896716028853	0.15636396601797
1910	-0.220436392001561	-0.62338856104724	0.53455512196357
1911	-0.227994423489747	-0.681402898608413	0.497309900584274
1912	-0.254918583283571	-0.743310747876827	0.45916723916517
1913	0.35638616311787	1.05187464877742	0.295582538621311
1914	-0.0785090573061724	-0.238790040474225	0.811793803265781
1915	-0.000164041073524325	-0.000492996800455927	0.99960770144483
1916	-0.00963306826985457	-0.0289449786263123	0.976970496890462
1917	-0.000993986455662872	-0.00311129241884051	0.997524216021067
1918	-0.331841951529324	-0.963514087618234	0.337788279760488
1919	0.510481437373137	1.60772151264927	0.111286076362348
1920	-0.45201697705866	-1.2821207637952	0.202987164504856
1921	0.856614323034919	2.43247653585088	0.0169095475195572
1922	-0.235349863350057	-0.697651816362471	0.487135517238049
1923	-0.315827146829194	-0.986193154719513	0.326597161705536
1924	-0.260402018460344	-0.77440890127083	0.44065338052484
1925	-0.258999305671091	-0.81087706393918	0.419506576726785
1926	0.695279239639577	2.04282325536236	0.0439000988766916
1927	-0.367140393059566	-1.10966878793235	0.270002889467443
1928	0.34473496799328	0.946568393222339	0.346311750203754
1929	-0.476271082930212	-1.42110182394301	0.158631636960821
1930	0.4314174841235	1.30783547298202	0.194152765059346
1931	0.401654831699014	1.21987803416258	0.225595620011085
1932	0.340855832860031	0.991993325919248	0.323774789031599
1933	0.243298776374565	0.715122087042415	0.476325047951016
1934	-0.477496669287926	-1.35248619721272	0.179499262535346
1935	-0.373302550352131	-1.1061688340107	0.271506677428461
1936	-0.186252321016607	-0.574935130281508	0.566723479092294
1937	0.0984881202072844	0.296138115527204	0.767784880773518
1938	0.00122394415313749	0.00366882843366354	0.997080563428138
1939	0.331846645959115	0.949428348468584	0.344863545371409
1940	0.531788252448675	1.61085591162385	0.110600145084971
1941	0.261567992111612	0.799244494338293	0.426185238434612
1942	-0.417452195582915	-1.21342060436577	0.228041898015772
1943	-0.19669407008913	-0.583516555605602	0.560958113515822
1944	0.0476798013459012	0.139765982780738	0.889147136056257
1945	-0.213179527799152	-0.651478666073757	0.516344217028561
1946	-0.187034571157864	-0.598518593296486	0.55094893675217
1947	0.306863159807957	0.879568382841981	0.381360286287619
1948	-0.0472700874413249	-0.142882813135672	0.886691847944412
1949	0.0152020212313674	0.0483541019267159	0.961537729571697
1950	-0.306596260195159	-0.909235598255803	0.365576125181501
1951	-0.170045933450466	-0.528935002422662	0.598110716276787
1952	-0.104749978014747	-0.32667798620719	0.744645523307253
1953	0.596137343614385	1.80219089614512	0.0747550651571593
1954	-0.0959478431032434	-0.282627291329157	0.778090634020325
1955	-0.0590046491248914	-0.182805383952615	0.855348647582137
1956	-0.257959548381476	-0.761750311107359	0.448136507095715
1957	-0.251013062364482	-0.787273586686074	0.433123531031578
1958	-0.241634216553369	-0.725959352930644	0.469686734814444
1959	-0.18381479763217	-0.564618331494157	0.573692735972098
1960	0.393468874994498	1.13266070757998	0.260268537300043
1961	-0.031974420520884	-0.0976358703173382	0.92243155719521
1962	-0.0824186342833175	-0.246503766317709	0.805835572395211
1963	-0.142001133825677	-0.428821171684296	0.669045037112034
1964	0.196182412321688	0.577227605435747	0.565180473968417
1965	-0.0635902368062097	-0.187716881575827	0.851507557166304
1966	0.786636510255486	2.50298039398917	0.0140600701565081
1967	0.309862537635534	0.824059475946455	0.412014175249873
1968	0.429079304493168	1.38426590145081	0.16958977586522
1969	0.195587674510247	0.602585818998931	0.548250795238175
1970	0.104023327716603	0.307348186842148	0.759265557840253
1971	-0.0530029786688653	-0.15930696532124	0.873772497451005
1972	0.417289694994611	1.23188505921306	0.221097704201918
1973	0.0870482365893242	0.268302825310706	0.789060463487911
1974	0.149586484147663	0.459933639936883	0.646637323462831
1975	-0.240785255146541	-0.730625774798891	0.466844423647156
1976	0.0193136241482362	0.0593957881282708	0.952764312730931
1977	0.210347142836312	0.655616488465382	0.513689533700282
1978	1.05050934342884	3.03475952212571	0.00312148322530921
1979	-0.174282364530278	-0.52040726726255	0.604016473899644
1980	-0.0547793540753351	-0.157148462885122	0.875468517055309
1981	-0.209679618981181	-0.643745048364142	0.521325148686213
1982	-0.263490658932065	-0.808966120013771	0.420599404102767
1983	-0.3563233002766	-1.06148954271518	0.29121629345663
1984	0.509874553604751	1.55998905150944	0.122159110960906
1985	-0.0542569450751014	-0.164936953815381	0.86935158801471
1986	0.861876847920077	2.72356237313934	0.0077135979024289
1987	-0.0154384860694611	-0.0461714434804508	0.963272604027052
1988	0.713751767233653	2.21017152432713	0.0295467168899774
1989	0.218346171762434	0.650357766489421	0.517064589525533
1990	0.302656994290532	0.900161937871424	0.370359110750999
1991	0.317629224533962	0.999242480657068	0.320270107908014
1992	-0.607770703376888	-1.83437641041059	0.0697956154282687
1993	-0.307442041926801	-0.905364432709654	0.367611915408849
1994	-0.796037766297091	-2.54675725814017	0.0125152886323012
1995	0.109890253848446	0.337152514226259	0.736761647570213
1996	0.208952374095023	0.620727466450551	0.536297246053191
1997	-0.277748910126365	-0.851660853258907	0.396590086227132
1998	0.266775577827245	0.783289492497776	0.43544734549761
1999	-0.105459645715424	-0.325320010835395	0.745669646648232
[truncated: 30,002 more rows]
