# Supplementary material for: Future Tense and Economic Decisions: Controlling for Cultural Evolution
Source: PLoS One. 2015 Jul 17;10(7):e0132145. doi: 10.1371/journal.pone.0132145 (PMC4506144; doi:10.1371/journal.pone.0132145)
Supplement: S8 Appendix — See README files within the various sub-folders. (ZIP) [file pone.0132145.s008.zip › S3_Code/Residuals_new/PGLS/PermuteResults/permute4.csv]

	r	t	p
1	NA	NA	NA
2	-0.126897221155014	-0.384975624400937	0.701134501549926
3	0.00775530634218084	0.0237842649468614	0.981075649849257
4	0.328395455857539	0.94968295554955	0.344734809704507
5	-0.651231034414025	-1.93489929300162	0.0560413880749007
6	0.302027647278547	0.912625989440061	0.363799053548977
7	0.0483184354443921	0.144396326547566	0.885499972332672
8	-0.58006239477634	-1.82785149430116	0.0707782366952043
9	0.130216892750255	0.400006924197246	0.690068707852269
10	-0.307765620262853	-0.945069345393529	0.347072397861251
11	0.259755165404594	0.77638889265293	0.439489526732554
12	0.187430804966854	0.562225099641073	0.57531530308837
13	0.203296817258218	0.624594728838301	0.533766443576808
14	-0.315380103863569	-1.04023988009212	0.300925319130794
15	0.135511683012248	0.379970704952566	0.704833528102113
16	-0.570541146339043	-1.7375544114475	0.0855997233774979
17	0.343799371452713	1.041204899319	0.300479703494517
18	0.150984134406859	0.434169040728617	0.665171311369517
19	0.636372813013567	1.89760978064834	0.0608495927487789
20	-0.207658595699011	-0.621633644430564	0.535703677633684
21	-0.148669979685454	-0.452376636785548	0.652051134875793
22	0.0427343387956331	0.133159492052552	0.894354954890008
23	-0.0307197677409225	-0.0905157951775404	0.928072009115988
24	-0.180617850145003	-0.523312063613799	0.602001811276692
25	-0.06903258464053	-0.210244467875321	0.833936810662604
26	-0.351468019262747	-1.12669444423205	0.262770511115172
27	0.253917829876141	0.760034099313683	0.449156663267964
28	0.131189999670615	0.407096947017268	0.684872252853625
29	0.415677277174745	1.1822294497536	0.240128575431617
30	0.0836374774035343	0.251460044505811	0.802013259132941
31	-0.28290771050488	-0.840032489087564	0.403044570995614
32	-0.616746862791525	-1.938054826483	0.0556496816872759
33	0.20655170218233	0.601051242329052	0.549268032632631
34	0.543452000361341	1.75094911624939	0.0832520016089035
35	0.833341948580396	2.59657367033129	0.0109444793381408
36	0.0722533993765998	0.220219515667135	0.826182897358042
37	-0.36020508986039	-1.10456157448205	0.272199201065222
38	0.0407644121379297	0.122415404089516	0.902834183751346
39	-0.224000986798922	-0.660550977261059	0.510533198508554
40	0.96119357634962	2.8578175280589	0.00526370930448143
41	0.22410743070554	0.690810949361694	0.491405002185509
42	-0.0206412854323031	-0.0643785437206886	0.948806992870652
43	-0.112582760413129	-0.344172285368349	0.731493722727741
44	0.601917264760601	1.99496117783589	0.0489739995256791
45	-0.0436389205499847	-0.129506569051389	0.897236514091999
46	0.511466866880411	1.59806886847539	0.113419911483269
47	0.361225341829805	1.10373100400175	0.272557551989463
48	-0.000717057095741355	-0.00208715245022497	0.998339165036059
49	0.600125540536573	1.73863306329556	0.0854086736608554
50	0.585878266721198	1.8094924392618	0.0736050407904316
51	0.292318661951851	0.853703879408564	0.395462658260448
52	-0.164593260276639	-0.506932407792207	0.613402129578549
53	-0.0763099058741151	-0.224186970883718	0.823103608094713
54	-0.0639790686591423	-0.189155557403647	0.850383098217211
55	-0.612923838839053	-1.92135432943853	0.0577493701036541
56	-0.204371821981074	-0.599073863926143	0.550580186951073
57	0.132645712653889	0.392480938981823	0.695600978862437
58	0.963251960108372	3.13170699477108	0.00232356675988053
59	-0.254965838640712	-0.799772476870164	0.425880746286325
60	-0.172186510860321	-0.532005873992411	0.595990572203312
61	0.271399053213856	0.793628644406987	0.429431926445065
62	0.103867551192383	0.310062867468677	0.757206893676095
63	0.155739829902297	0.476820489889759	0.634608460173963
64	-0.120083804976384	-0.354139449816964	0.724036052855199
65	0.296785996818496	0.901727010863265	0.369531309065189
66	-0.406947689486561	-1.10225950519623	0.273193237545719
67	0.848449299974248	2.56787388315415	0.0118261995765516
68	-0.00921118395606936	-0.0271733004260779	0.978379735745184
69	-0.601918925201496	-1.89357196704126	0.0613904921434784
70	0.387345201176197	1.20330237008675	0.231913528347964
71	0.444569020304139	1.3148005239037	0.191809978794418
72	-0.418443785361459	-1.29245021025854	0.199403324978028
73	-0.148051753607684	-0.46228724003529	0.644955069475156
74	0.100998124062667	0.317420441898064	0.751636147664786
75	0.103833157419648	0.318312618856059	0.750961527424866
76	-0.0489845831324395	-0.148186809783559	0.882516168257154
77	0.0378828477250784	0.114924596876573	0.908752655730917
78	0.594948840082423	1.83408392344058	0.0698394176814916
79	0.457496161317564	1.42491592624755	0.157528845576659
80	0.233604379866644	0.689954465624411	0.491940980837738
81	-0.219869800183918	-0.669530480117469	0.504816019045074
82	-0.0809925631719377	-0.24583606171206	0.806350873157189
83	-0.0121767482060536	-0.0365752128162853	0.970902101391182
84	-0.224685535903571	-0.692270871954373	0.490492132700082
85	0.0867052322397264	0.260760204314582	0.794853963819299
86	0.208288509269563	0.619361577399961	0.53719257144891
87	0.246819624808165	0.784972211761005	0.434464970357539
88	0.0831566880908076	0.260320867090231	0.795191777558943
89	0.280390286371638	0.857813949686362	0.393200518520302
90	0.251155005411908	0.789143394520121	0.432035441169838
91	0.132942978717597	0.407764026723879	0.684384107820272
92	-0.281640574400519	-0.847477309216871	0.398904885493526
93	0.464582620313516	1.39258732906451	0.167065161462949
94	-0.450194420885811	-1.44268531804276	0.152468757926299
95	0.343834769342729	1.052558060081	0.295270729967809
96	0.0207684465134921	0.065456615521579	0.947950950324828
97	0.392949353800105	1.19000070550904	0.237075103437422
98	0.753590698815965	2.45380998730928	0.0159972872568333
99	0.392036507407613	1.15322242744251	0.251774451711744
100	0.286406560577598	0.86553815107196	0.388970807562756
101	-0.205700399015528	-0.632649225666693	0.528515198492932
102	0.34357799441879	1.01501524267564	0.31273198567097
103	-0.667612203144172	-2.16856333603052	0.032667241415233
104	0.102221838354865	0.299757106225284	0.765031380478237
105	-0.703249746261213	-2.02744203625028	0.0454791393861636
106	-0.600814173386009	-1.81240211354292	0.0731508694538646
107	-0.215700910876856	-0.66886538106084	0.505238303463494
108	0.279462435081536	0.885045878502576	0.37841446551595
109	-0.184338125739685	-0.544271238678367	0.587557430424521
110	0.218968296737077	0.628774612044908	0.531037968178532
111	0.386034811001971	1.15701653162552	0.250228814127272
112	-0.276472852387499	-0.833311486384048	0.406804156046536
113	0.167868872369182	0.483031898375659	0.630208269068391
114	0.545379843218365	1.70895630136284	0.0907943221112168
115	-0.192014621817514	-0.621732841707468	0.535638721452913
116	0.181480797396127	0.535714943435143	0.593434464604716
117	-0.110200992276294	-0.34149556918986	0.733500939440458
118	-0.074589560612084	-0.225617318503295	0.821994138041583
119	-0.280169190164236	-0.868209328383812	0.387514665216947
120	0.343964303532842	1.01840568759073	0.311127254807707
121	0.229932879109642	0.735506998026638	0.463881681527482
122	0.129197238945521	0.376419067704284	0.707462780708744
123	-0.298302706269075	-0.882169224278665	0.379959763311665
124	-0.315840810036382	-0.961653243648223	0.338717511384833
125	0.249334581323367	0.799575586789497	0.425994279432699
126	-0.490313311289218	-1.34422726171533	0.182144806466805
127	0.342275412404287	1.04462626339852	0.298903427195624
128	0.0250897704126571	0.0736832807094295	0.9414206529941
129	-0.0625101618721887	-0.187957810383634	0.851319227444548
130	-0.13446528621195	-0.392095320684891	0.695884889762113
131	-0.175310081958804	-0.5385811760499	0.591462699261335
132	-0.712052173372509	-1.96615237337702	0.0522629683796273
133	-0.413308850418247	-1.2595210748204	0.210994036602548
134	0.227357426964385	0.702655606097917	0.484025516196226
135	-0.157776150438843	-0.457827408224664	0.64814432710484
136	-0.09752514024675	-0.277414463140954	0.782077603068737
137	-0.161554308434036	-0.490785503642203	0.624734243163402
138	-0.263583358841545	-0.787166335587878	0.433185992056499
139	0.291953987898206	0.915508673981999	0.362292422034963
140	0.543961350712263	1.58557201165059	0.116231003721064
141	-0.457478885987792	-1.39369125369399	0.166732412282524
142	0.120880493268276	0.365802455637579	0.715343237340804
143	-0.152323543738548	-0.461881551089837	0.645244907423563
144	0.536617699204575	1.68252021181768	0.0958226842022949
145	-0.116863966209698	-0.353632716615771	0.724414568248093
146	-0.118651537566008	-0.369587942997318	0.712529770413088
147	0.00222110490916951	0.00675782021986592	0.994622555725956
148	0.16648687302253	0.512518978368553	0.60950296925391
149	-0.0287435661957286	-0.085674259226674	0.931909541822962
150	0.807626057982082	2.42845067444071	0.0170868151045576
151	0.337347604164018	0.978138469899266	0.330543445284157
152	0.222871972823281	0.683014081462726	0.496295934719921
153	-0.109649815530157	-0.330862445181947	0.741492685446201
154	-0.354355190174689	-1.04225765980025	0.299994081645129
155	0.333410503484881	1.05025286032016	0.29632338138057
156	-0.795308515383802	-2.35148444177571	0.0208095306124649
157	0.1283469177623	0.400177513988719	0.689943502606323
158	-0.287032355451577	-0.858371210096032	0.392894422634484
159	0.126544059462907	0.388359420025875	0.698637678549126
160	0.339201051512106	1.04192461259695	0.300147653541833
161	0.389369188099261	1.17749100283425	0.242004167484176
162	0.153523960740048	0.490168740606665	0.625168912284961
163	0.245332300948101	0.764116446189245	0.446732216931016
164	-0.466582291316984	-1.36726360579233	0.174838280265006
165	0.595383039994982	1.7928262445482	0.0762518296472079
166	-0.0266079264039371	-0.0805450033588598	0.935976882580606
167	-0.0766577246240161	-0.230009070346834	0.818589880646716
168	-0.00474132485730082	-0.0142588125632988	0.988654043571138
169	-0.14169705012824	-0.430199113110776	0.668046064412825
170	-0.415414060804372	-1.24993940427162	0.214457939479339
171	-0.668943118787629	-1.94597305748908	0.0546769603629536
172	0.477229255753799	1.461352065829	0.147289486207995
173	-0.29331185586382	-0.907246557110413	0.366621238495143
174	-0.486657934869727	-1.47314203770081	0.144089338704455
175	0.0196080806833736	0.0586208194090992	0.953379904167245
176	0.132134756840888	0.391483146321034	0.696335691189726
177	-0.0135052934171468	-0.036673450172248	0.970823982711929
178	-0.234910548222623	-0.687943103953063	0.49320092240787
179	0.224944257154374	0.702817024805807	0.483925372284298
180	-0.123694996404264	-0.38963115856572	0.697700146834903
181	-0.267766782285732	-0.831690216067596	0.407714233268214
182	-0.268950563236505	-0.8069331229349	0.421763893975554
183	0.203539024124946	0.610437907753094	0.543060663090772
184	0.273309321425229	0.85116378187422	0.396864689052287
185	-0.0100403757944143	-0.0310732491569062	0.975277712204517
186	-0.592234452208848	-1.73533319893174	0.0859942479330823
187	-0.203460999560307	-0.607040091820909	0.545303521958897
188	-0.0728646453811867	-0.214046212740492	0.830979616808282
189	-0.473348568224176	-1.34406925296862	0.182195705611856
190	0.464421869901796	1.42672636941281	0.157007453012192
191	-0.176314177323183	-0.512904618535349	0.60923422433887
192	0.170742430604005	0.503525057138431	0.615785776301959
193	-0.226961379128519	-0.699104346388251	0.486231599326674
194	0.386942285412368	1.24082422412495	0.217791701474018
195	0.527286902096157	1.62306929477558	0.107959680590355
196	0.209538653560423	0.645836852920212	0.51997542098528
197	0.155467274224058	0.460137501672095	0.646491538911366
198	0.433048206879474	1.38156549051634	0.170415262950104
199	-0.159892752523111	-0.488936223047736	0.62603793660132
200	0.68284079727259	1.9738388444799	0.0513675808012137
201	-0.477279936981079	-1.42584822506645	0.157260185016166
202	0.178694901466711	0.531484450539937	0.596350319975261
203	0.336829910015576	1.00913367260849	0.31552890889578
204	0.365511266504336	1.09907798811589	0.274571168552231
205	0.137141330871131	0.432013433091974	0.666731639349253
206	-0.0855067437169877	-0.260901234204223	0.794745531862698
207	-0.067767653092598	-0.202857260141176	0.839689756784947
208	0.0982490089436501	0.301862904115167	0.763430574539918
209	-0.613847720341467	-1.79181929406869	0.0764142407293348
210	-0.0610453410985029	-0.185234948388282	0.853448138806823
211	-0.175892453877708	-0.526333829409775	0.59990929578865
212	-0.253902892442483	-0.72628285382349	0.46948937781414
213	0.131965750004897	0.383624938984059	0.702132059012356
214	0.0753059346727682	0.227279470163504	0.820705320230945
215	0.250740144511147	0.7492844849452	0.455576860705737
216	-0.681845038659811	-2.10657208617865	0.0378473355194605
217	0.720145271636587	2.29848818495497	0.0237743660545454
218	0.170139793407744	0.495953764846641	0.621097090181209
219	0.597970459252358	1.95165794436876	0.0539875156234068
220	-0.226071808005852	-0.692821147421829	0.490148293599628
221	0.0925443976021697	0.283066123310934	0.777755267756054
222	-0.552527325396217	-1.74168959834015	0.0848692051932568
223	0.301619713994224	0.900613663837321	0.370120062838749
224	0.183342362646708	0.522290110898451	0.602710250039441
225	0.313984534270942	0.951395358573389	0.343869785666844
226	-0.442948623969452	-1.25819312500262	0.211471638950274
227	0.213421233937346	0.643476036943787	0.521498860011322
228	0.452863512652917	1.36927958907173	0.174209594541239
229	0.00613128607813588	0.017786439794234	0.985847325840523
230	0.116163594759868	0.361948331030853	0.718211759499583
231	0.611482985535357	2.02554745880178	0.045676961833491
232	-0.403346407752123	-1.24002478563075	0.218085882057576
233	0.254229651667199	0.796782847946289	0.42760659397776
234	-0.403608885279028	-1.16824756409991	0.245693038297851
235	-0.162180596904138	-0.50734716061259	0.613112267702299
236	0.365152127629342	1.16617171040408	0.246526951199058
237	0.238045989631626	0.721762097561336	0.472251559055138
238	0.00541171030731671	0.0158906199967169	0.987355694093535
239	-0.34226637464544	-1.00635984872295	0.316853750170106
240	-0.196536474387563	-0.59763970141036	0.551532852504424
241	0.569345259116379	1.56550275941013	0.120861572030971
242	-0.230498741664691	-0.711283784196929	0.478688650699092
243	0.0919522507345157	0.268715941311399	0.788743487254006
244	0.0674227119624432	0.202059549229434	0.840311518083701
245	-0.123916041023644	-0.395171797267335	0.693621047265192
246	0.471201779522719	1.37386154373709	0.172787091666681
247	0.0343192094692271	0.104676143228218	0.916858217842107
248	-0.135002419360101	-0.41782675526027	0.677036917119106
249	-0.0572139691791162	-0.173635554932607	0.862529272749631
250	0.278159493946762	0.841662532163283	0.402135957215766
251	-0.266955407398081	-0.839456661276266	0.403365845786119
252	-0.183116733907303	-0.543772740007687	0.587899080755168
253	-0.357078976798579	-1.04563736418022	0.298438672731623
254	-0.441352672167348	-1.32286757316098	0.189123003108767
255	0.5230759040694	1.60327555057179	0.112264877310796
256	0.770028164753763	2.21128174665587	0.0294671485573156
257	0.0394447596340474	0.121879846433038	0.903257148752535
258	-0.184075405728164	-0.577439798673443	0.565037756074238
259	0.136331280061281	0.40244326836029	0.688281359790346
260	-0.141768044067279	-0.412559475567146	0.680878923743578
261	0.12933438071733	0.365340338261639	0.715686964495987
262	0.176522509822585	0.524670867449878	0.601060451626859
263	0.208696092239224	0.654598677463479	0.514341855903287
264	-0.607174486028408	-1.89592804660572	0.0610743858010431
265	-0.259494860441957	-0.771182916070167	0.442553479774833
266	0.2043352100866	0.624947925946068	0.533535611286185
267	-0.240657582447907	-0.736126286116387	0.463506556060135
268	0.0561685219429699	0.167361067038102	0.867449338825938
269	-0.51253873836195	-1.418666100744	0.159338991540487
270	-0.11385836155363	-0.33104897247319	0.741352246065857
271	0.290027611729189	0.859423216298833	0.392316969479352
272	-0.30237768625249	-0.843224587550361	0.401266413419216
273	0.418330859392681	1.30176434043163	0.196212223056869
274	-0.0323877520791979	-0.0963382427288217	0.923459237925899
275	-0.0994754874683401	-0.290610934938134	0.771995965531627
276	0.141249316381784	0.442566487384229	0.659106946976857
277	0.333579800290489	1.0074136811146	0.316349979741857
278	-0.105488799792033	-0.309561467583365	0.757586996444395
279	-0.0741399399198219	-0.223821162129629	0.82338741081312
280	-0.357251690944484	-1.12526085636899	0.263374197671262
281	-0.0158108482241789	-0.0471570236985114	0.962489198451614
282	0.151401077244148	0.462551630780302	0.644766209253422
283	0.143413437158626	0.405491038493553	0.686047947475788
284	-0.0971295718246749	-0.299088774400986	0.765539653154972
285	0.303279402670217	0.925249759648522	0.357230697306253
286	0.192693578187509	0.569824494763132	0.570170684239815
287	0.165408851417261	0.469616243892208	0.639728456351742
288	-0.191825685318997	-0.597245044336374	0.551795154190557
289	0.410183627581522	1.15841710915785	0.249659953724085
290	0.492732818746058	1.5662005615909	0.120698142614293
291	0.250704227747197	0.793501952989818	0.429505338554206
292	0.389932646937098	1.21190167964516	0.22862009425002
293	-0.0782190185200522	-0.219243485313365	0.82694084928322
294	-0.0986493852681685	-0.285601381611201	0.775818586030881
295	-0.681450909209075	-1.97261522461753	0.0515092394916679
296	0.0251361993123916	0.0769661778141046	0.938815792689905
297	0.430881822893406	1.2967437560719	0.197927563343968
298	0.321822990520583	0.966855900314241	0.336123693303015
299	-0.176955128738607	-0.545973489004861	0.586391482838697
300	-0.00746880856552445	-0.0224323641140245	0.982151124617924
301	-0.195786613204608	-0.577553660475942	0.564961181644624
302	0.380847132737568	1.16762287452672	0.245943777174664
303	-1.16306666367806	-3.72352917007995	0.000336553374722616
304	0.133531309127948	0.394724926582458	0.693949707693106
305	-0.171589274885768	-0.528525128104438	0.598393958454943
306	-0.567225939367687	-1.66520794526341	0.0992367182542034
307	-0.867045646701857	-2.86421447269525	0.00516712493755733
308	-0.0303689018988958	-0.0936820134923285	0.925563292003623
309	0.067597350498635	0.202500312835617	0.839967960344559
310	0.0330401981696742	0.101016391796262	0.919754911471305
311	-0.279987775017577	-0.843017074299303	0.401381862962786
312	0.324417246248286	0.937865297064968	0.350742938214062
313	0.437685924611573	1.36648454291809	0.175081692016874
314	0.611819844044145	1.88830526829573	0.0621020858570261
315	0.641771100566142	1.90074179494814	0.06043280098215
316	0.415346763135668	1.29798130753957	0.197503707875018
317	-0.152563771315118	-0.456005528812555	0.649449060227709
318	0.644417959295911	1.82946326894231	0.0705344451911996
319	0.809471668308601	2.57763128650817	0.0115194948958685
320	-0.108545402961468	-0.305186063236497	0.760906435166914
321	-0.0207991441870869	-0.0638618924982474	0.949217260944663
322	0.125422694256763	0.383885041217945	0.701939918211323
323	-0.176571578161302	-0.52422129484055	0.601371834251344
324	-0.129977197272644	-0.395256801661702	0.693558535625895
325	0.6477210111126	2.05324297390056	0.0428573339486759
326	0.134996042051209	0.393291168100965	0.695004590167348
327	-0.130465577921775	-0.399586152875255	0.69037757195676
328	0.0591807397601477	0.180667042593155	0.85702205542468
329	-0.478141946613757	-1.46713138798045	0.145713973512224
330	-0.151190812969198	-0.476721232551413	0.634678881716514
331	0.252323530005269	0.777079396425264	0.439084065571524
332	-0.23254821439169	-0.703054762290145	0.483777901123164
333	-0.0399166781262471	-0.119352119872919	0.905253834778314
334	-0.129140367279787	-0.396834406704215	0.692398760926778
335	0.131703421788248	0.382931264383164	0.702644579769172
336	0.20211582542026	0.624685246952576	0.533707280495089
337	-0.199922863226851	-0.612779490187173	0.541517733707126
338	-0.310571854509107	-0.955872496693177	0.341614810609469
339	-0.142198230088488	-0.411130910287269	0.681922390952502
340	0.571140543944402	1.72185490419017	0.0884203456698321
341	-0.506523729277142	-1.54427390203788	0.125918115419567
342	-0.361263303036251	-1.07838206215273	0.283652376448521
343	0.157086558155403	0.466866075133566	0.64168760361713
344	0.871259034209912	2.67781327408643	0.00876121198701122
345	-0.176418302670797	-0.533994403789209	0.59461954137639
346	-0.126470327564863	-0.382832286240744	0.702717720873389
347	0.0166836451716737	0.0511742127533686	0.95929645469788
348	0.128405836672374	0.382163875704151	0.703211724171836
349	0.096884833680142	0.290299754660244	0.772233253993743
350	0.0883334976386369	0.274704047428322	0.784152940910952
351	-0.290502543926478	-0.864854244254369	0.389344170070705
352	0.105387623083948	0.32762102804288	0.743934593695066
353	0.267040779128838	0.834724845920908	0.406011792306945
354	0.332929093326113	1.00671745363852	0.316682742030124
355	-0.0839632755099456	-0.264903207281676	0.791670270188278
356	-0.201997564949737	-0.625877696447523	0.532928204142082
357	0.154767314597359	0.43829162602174	0.662191299977092
358	-0.654183839097225	-1.94081421671217	0.0553090518897883
359	-0.102349754576295	-0.303977244776375	0.761824307919088
360	0.718690331238001	2.35226971093731	0.0207681786186918
361	0.305860583927688	0.923948708506822	0.357904127208185
362	-0.396997799556977	-1.19359840047458	0.235670983035485
363	-0.372360805837694	-1.1302405414368	0.261281415835473
364	0.310107140768942	0.992668185227175	0.323447453206511
365	0.0529207294211318	0.164339606116961	0.869820456938953
366	0.298544587967424	0.893048484139755	0.374136304768898
367	0.107233637788528	0.320483886281212	0.749320531089528
368	0.338208136123964	0.977239383378948	0.330985878075686
369	-0.0210683816264876	-0.0619198657186573	0.950759528349985
370	0.689687324365838	2.11942258212609	0.0367186750073675
371	-0.107983196525871	-0.321247201000591	0.74874390799454
372	-0.153498525832527	-0.460036369358647	0.646563858405796
373	0.19151445513495	0.587122414589013	0.558544181534662
374	0.658427810059061	1.87057673534766	0.0645485762273582
375	0.341272293923713	1.0899013857597	0.278572591038925
376	-0.192746609090274	-0.598534561539336	0.550938330674227
377	0.619722691664178	1.91627412277043	0.0584012107898605
378	0.695890955438053	2.20266512750288	0.0300896347389363
379	-0.0174154367256405	-0.0524250606864174	0.958302450528973
380	0.277981121122687	0.889305869374372	0.376133294200234
381	0.0281319483348904	0.0754404248868212	0.940026341526354
382	-0.752814324588289	-2.39609633406924	0.0185726587539983
383	-0.0950117877689187	-0.296800148178092	0.767280951039048
384	-0.369579250286738	-1.12543622848706	0.263300295975239
385	0.18186437575249	0.563397826139068	0.574519940751448
386	-0.606206326834224	-1.92103705002966	0.0577898995030284
387	0.145349821423973	0.455293112267957	0.649959552684415
388	0.00453115914739608	0.0134894044852636	0.989266234807451
389	0.553031198498518	1.68567029313111	0.0952118719640003
390	-0.527010636477363	-1.64064810060957	0.104248518897261
391	0.130057864793642	0.399333866075684	0.690562786365176
392	-0.363162360607341	-1.11946393840593	0.265825204983848
393	-0.343796362750248	-1.05452446970185	0.294374798324611
394	0.589259209320351	1.83521636393805	0.069669953081187
395	-0.199477181397719	-0.560374276066047	0.576571636781197
396	-0.279825649281012	-0.867864939972725	0.387702212263092
397	-0.208403776262866	-0.636948422336973	0.525723257859078
398	0.230361902424839	0.636397490674043	0.526080609722409
399	-0.471930199258601	-1.41627479125698	0.160035804461299
400	-0.166340583905687	-0.488510114423895	0.626338500464422
401	0.0713122782618304	0.223046624447387	0.823988392120052
402	0.309227720779215	0.879086096914082	0.381620345122451
403	-0.177173854868489	-0.527072433592267	0.599398335544405
404	0.291120453888686	0.866092413190782	0.388668383987419
405	-0.344660504444834	-1.01653963717248	0.3120097905966
406	0.155108736968978	0.462447628921679	0.644840497328588
407	-0.0602612143607961	-0.192555487817013	0.84772696901816
408	-0.256195192685166	-0.760995995359719	0.448584725078423
409	0.392589407563628	1.23697043991106	0.219212504956254
410	-0.506989324698009	-1.67125592088365	0.0980329956610693
411	0.344629374900789	1.0395579399923	0.301240487342122
412	0.0698517800525411	0.208703444927474	0.835136180795337
413	0.347274078564623	1.01814790270565	0.311249072694627
414	0.48424903855759	1.42724501262961	0.156858333310248
415	-0.279967141801233	-0.884001090571893	0.378975255449202
416	0.139355793065687	0.413604508845978	0.680115992627214
417	0.079461133951506	0.249323863668894	0.803660110925203
418	-0.185316937225643	-0.555936230100532	0.579589514046408
419	-0.0281087846695739	-0.0821510655896979	0.934703137335431
420	-0.728522349877244	-1.96831178430477	0.0520100914471471
421	0.25427356516793	0.741160370094239	0.460463607381601
422	-0.23283898503999	-0.725046932830225	0.470243622566922
423	0.15689131109271	0.44412914641729	0.657980938850332
424	0.0438754973798962	0.129049400824984	0.897597242902401
425	-0.472406888884121	-1.44729728688214	0.151176201486222
426	0.71525131476556	2.32184945145377	0.0224243610962212
427	0.188973920020691	0.548519732779362	0.584649483984536
428	-0.202949433864099	-0.657182399615091	0.512686785322471
429	-0.693335498735041	-2.07252238772041	0.0409839665326825
430	-0.538919745810732	-1.58382548452054	0.116628267955471
431	0.0311372873053353	0.093683502452016	0.925562112418246
432	-0.104451442173344	-0.309198104150109	0.757862493350175
433	0.25736467026237	0.759344305908368	0.449567069404904
434	-0.00964388530599084	-0.0281309316027611	0.977618002235117
435	-0.398065944308795	-1.18094824772102	0.240634676345119
436	-0.375752627249075	-1.09113184760853	0.278033724099948
437	-0.392055717786912	-1.23849283153856	0.218650427397469
438	-0.409143575623027	-1.25278677982601	0.213424251065797
439	0.0730106337763209	0.222194095511069	0.82465000986049
440	-1.10542648936468	-3.27672483687715	0.00147701667452544
441	0.281298081087673	0.827621944638176	0.410003323014747
442	-0.0258050675766754	-0.0775386784815053	0.938361601398124
443	0.271446704857204	0.845211150515182	0.4001622190977
444	0.134456759915028	0.397490546447518	0.69191661599402
445	0.0386428471189642	0.117187299617755	0.906964340609061
446	-0.0439252812281367	-0.130985605177352	0.896069628162592
447	-0.151783396720953	-0.442192868038043	0.659376283034706
448	0.143031507922056	0.421914746199061	0.674060963898282
449	0.262119845582608	0.815827758992352	0.416683283780961
450	-0.228322460562942	-0.673203640378276	0.502487266621205
451	-0.306492108614097	-0.923395966076545	0.358190474724687
452	-0.121916624932555	-0.366983685644771	0.714464894263287
453	-0.0305016069252545	-0.0935946079945523	0.925632536780139
454	0.529202207402088	1.58040928846934	0.117408446944404
455	-0.0663802875015253	-0.189925310978645	0.849781591018201
456	-0.585937054231757	-1.85986750259244	0.0660652141958291
457	-0.557838802319969	-1.77637419744585	0.078941499903873
458	0.00419689805583059	0.0128251329926428	0.989794777700168
459	0.693403852952871	2.35647612231988	0.0205479073896126
460	0.440948233249768	1.28870474333482	0.200697361217911
461	-0.422301824487692	-1.27329656281163	0.206086326528266
462	-0.287234956362833	-0.870829157044552	0.386089799652998
463	-0.229736081942891	-0.713735630894772	0.477178068434843
464	0.359222710425069	1.12404842804204	0.263885512057463
465	-0.087850105110148	-0.264559279478259	0.791934428217217
466	-0.716594732884667	-1.95853955866619	0.0531628139759161
467	-0.331859433496484	-1.02737268418691	0.306909733804196
468	-0.423340829270785	-1.18803757363438	0.23784380984987
469	-0.184133655176466	-0.538519550908784	0.591505060804756
470	-0.671744434649704	-2.19122883380241	0.0309335384530519
471	0.532153623167017	1.60887904640947	0.111032365601114
472	0.152655489074432	0.478172641807646	0.633649464279244
473	0.0767036595358727	0.23079361841726	0.817982103542306
474	-0.153139125097841	-0.487416910202685	0.627109901386562
475	-0.238575277498666	-0.724476438593928	0.470592007024898
476	0.275323008248241	0.844239183030575	0.400702237183906
477	0.419850935412631	1.29539166438952	0.198391420867406
478	-0.06954655823569	-0.199460863134874	0.842337717063843
479	0.575970633756233	1.73572091078461	0.0859252764596427
480	0.341159098903223	1.03613879509847	0.302824060318732
481	-0.269970289920506	-0.849094612023298	0.398009036360303
482	-0.0155948381548712	-0.0455535914150532	0.963763732908886
483	0.333694894388114	1.01633722782329	0.312105619413709
484	0.200489750622903	0.627524965428268	0.531852937898383
485	-0.0675102107611948	-0.2038570040844	0.838910668067331
486	0.0433664052971415	0.132545251710186	0.894839392125941
487	0.19598890268681	0.599530348191402	0.550277132692822
488	-0.28163091352846	-0.910476669614892	0.364924980380054
489	-0.169162712864168	-0.526305637418894	0.599928802742163
490	-0.183343529513505	-0.544978341538687	0.587072971615991
491	0.161144476328128	0.467438844007236	0.641279368616276
492	-0.0616995458467331	-0.198369599200559	0.843188894190155
493	-0.23544517238124	-0.724382399733224	0.470649447756656
494	-0.0303367265328854	-0.0932013105905141	0.925944123694503
495	-0.333573291179799	-1.0162562093967	0.312143982354765
496	0.539809520734448	1.54097685737915	0.126718259218489
497	-0.31669623096533	-0.994803508898319	0.322413173627052
498	0.691748418028081	2.08313646605413	0.0399830179983601
499	0.480391799369923	1.49587750521753	0.138071484551041
500	-0.402599669622978	-1.21252130272001	0.228384099597859
501	-0.51550286882068	-1.58262040932751	0.116903005116733
502	-0.102600204382387	-0.310492292311378	0.756881401396388
503	-0.0171198060920799	-0.0535030463200277	0.957445866648454
504	0.105737629307745	0.317780220220466	0.751364077791142
505	0.576250684087509	1.81500810149811	0.0727460806010373
506	0.224615679559139	0.64290686732826	0.521866495103694
507	0.127605424514745	0.379594187143738	0.705112092573402
508	-0.177362990242646	-0.537020571588831	0.592535905455932
509	0.0451605873226181	0.139164596793115	0.889621003986264
510	-0.888379289277352	-2.63482297070109	0.00986171249716951
511	0.202136216283107	0.611728973017025	0.542209671572675
512	-0.08022718241633	-0.234296330675856	0.815269968233483
513	-0.156905316823673	-0.466971369685365	0.641612547768481
514	0.021530084966033	0.0623068845910356	0.950452160806689
515	-0.479504301130089	-1.48584672619656	0.140701821957821
516	0.219168966916996	0.689613102841463	0.492154690938988
517	0.0146980960018547	0.0432068741027988	0.965629257652867
518	0.598355895732267	1.78525483893847	0.0774800611527607
519	0.425401356793496	1.2734982658999	0.206015098162811
520	0.24582725529643	0.713578824821452	0.477274597201921
521	0.480350616695625	1.43476118088844	0.154709523346159
522	0.0799365385182253	0.229998861296059	0.818597790169549
523	-0.173198534362965	-0.539019211859986	0.591161631279715
524	-0.666569138004494	-2.13604407030228	0.0353021085135793
525	0.352159627874486	1.06375235313867	0.290195161011411
526	0.380333737982468	1.02278185998945	0.309064143415073
527	0.533887895036201	1.58108719104288	0.11725329972187
528	-0.195778841608239	-0.58974146577914	0.556794087092261
529	-0.386982609788106	-1.19938320256767	0.233425825951354
530	-0.493127507926132	-1.57467329852193	0.118727769349913
531	-0.515036333385583	-1.53749025030022	0.127568777019969
532	-0.388459115602434	-1.15935980971676	0.249277582628773
533	0.735128540285507	2.30503872042032	0.0233887747833141
534	-0.00659827362084463	-0.0199494488563092	0.984126437295469
535	-0.580811701432694	-1.79866001673209	0.0753165212837878
536	-0.533900742128148	-1.55641617330852	0.123005806178157
537	-0.106404475743458	-0.334634803334125	0.738654123720832
538	0.271519061441195	0.885781958066397	0.378019686730643
539	-0.2435519146183	-0.742443543213527	0.4596897885603
540	-0.134420424699837	-0.419843728502425	0.67556796797996
541	0.173717976607984	0.53496180820594	0.593953075370293
542	-0.21784231296264	-0.614052376715831	0.540679929819427
543	0.0325411182394074	0.0976948705759468	0.92238483393787
544	-0.198138322423398	-0.573074671745016	0.567977212040613
545	0.65540724601889	2.08460043147004	0.0398466277792421
546	-0.119823183282174	-0.351891975188491	0.725715374035381
547	-0.459801361946177	-1.40231437419648	0.164150598001084
548	0.573893489613657	1.79819364402539	0.0753909415381302
549	-0.277552396407323	-0.860662724166783	0.391637266954623
550	0.287526881327141	0.88324243027105	0.379382791886123
551	0.360084700634533	1.036956386361	0.302444883079218
552	0.0436437186143776	0.128907635452762	0.897709107310267
553	0.380068568665628	1.13123154749335	0.26086632948739
554	-0.42453626208243	-1.3232340497994	0.189001609900714
555	0.0127937545073913	0.0385898835982676	0.969300086181977
556	-0.0762844510099135	-0.227486980007472	0.82054445337743
557	0.231664096992959	0.707258421202549	0.481174422122219
558	-0.264838273238421	-0.805844523939374	0.422388226673329
559	-0.272104749854506	-0.796636042063031	0.427691448297233
560	0.247095542761923	0.755369292794515	0.451936287777741
561	-0.0489114010429073	-0.144011493250034	0.88580299958987
562	0.0886117807009659	0.254466859064776	0.799696722508871
563	-0.281408036933392	-0.799270920612793	0.426169995103432
564	-0.323251412079706	-1.01162528782129	0.314342013555133
565	-0.369198486356427	-1.10857612162946	0.270471739251736
566	-0.258553433074153	-0.78050814342032	0.43707395506798
567	-0.305489277312052	-0.925204540054757	0.357254089560514
568	0.065839663693697	0.18518329319373	0.853488536749309
569	0.0657584159272073	0.197308881008779	0.844016424326826
570	-0.524090099229326	-1.63302989271546	0.105844003680799
571	0.0032798566029369	0.00955373688602272	0.992397801161981
572	0.120409788537748	0.342110316535405	0.733039788139546
573	0.187469511906264	0.573491290611606	0.567696342165152
574	-0.0532772747306433	-0.159546678747944	0.873584181465034
575	-0.339476621859152	-1.05560512115526	0.293883223360089
576	-0.231368887063818	-0.639643275990655	0.523977108989487
577	0.713064773490385	2.17968917386348	0.0318059230924426
578	0.0771401445576795	0.218204791001715	0.827747643876169
579	-0.20092775857658	-0.62824923357493	0.531380520630702
580	0.0602554403529548	0.185061531526979	0.853583764357038
581	-0.299070972875826	-0.907647418850487	0.366410459220805
582	-0.0227020379991148	-0.0706411042052063	0.943835079386041
583	-0.75431377764948	-2.38605203660898	0.0190567512626934
584	-0.138375450031551	-0.411894249354691	0.681364747990913
585	0.0887177365881051	0.259154242721878	0.796089003782466
586	-0.332509012158392	-0.985343217336585	0.327012103096777
587	-0.136781466842245	-0.424711335580032	0.672028095872125
588	-0.106247754772348	-0.330491948786093	0.741771664054897
589	-0.0313985260565298	-0.0932274756584171	0.925923394257013
590	0.0470460580365705	0.135254285739371	0.892703141487375
591	0.0637111894756174	0.19226868014471	0.847950964494446
592	-0.274662140154549	-0.839347456669273	0.40342679249471
593	0.451609844474532	1.3596035567036	0.177242768898722
594	0.284701663411819	0.871492623587552	0.385729471717033
595	0.0317921747159485	0.0933503722794563	0.925826029329971
596	0.187109386286689	0.563480240470071	0.574464065893134
597	0.427065235369008	1.36099589572713	0.176803862315106
598	0.486114289890409	1.42742544619264	0.156806480850591
599	0.59174773769862	1.74414071665784	0.0844386170133644
600	-0.0686730051383935	-0.211128080626432	0.833249276342859
601	0.179446702057601	0.544513972755034	0.587391104349748
602	0.354169338739153	1.07226333050971	0.286376379504642
603	-0.0303851533575517	-0.0881767476909285	0.929925794987538
604	-0.32380870619252	-1.00501573352176	0.317497061990686
605	0.349594063496547	1.11029332070099	0.26973516462188
606	-0.37105599821635	-1.12545194979568	0.26329367173637
607	-0.758270832334589	-2.28839404798123	0.0243795209472112
608	-0.0916831739686055	-0.27285169884155	0.785572164350975
609	-0.270673358460871	-0.796268766899413	0.427903778280271
610	-0.0354899647750342	-0.106657874805212	0.915290142593991
611	-0.681758992821765	-2.09969359212614	0.0384637058922307
612	0.19767752863019	0.579820618795473	0.563437661535309
613	0.195174856947768	0.589762422575718	0.556780094363822
614	0.33271505098773	1.01955380677982	0.31058509197898
615	-0.164525383179461	-0.505961362634913	0.614081012507453
616	0.039730535118649	0.121687773917912	0.903408847817176
617	0.0631571154835906	0.187858647245356	0.851396740445881
618	-0.113432135813944	-0.347508892658391	0.728994280585557
619	0.258139689974943	0.782779563655586	0.43574529997433
620	-0.167418187086485	-0.511545208810273	0.610181807997108
621	-0.422680540707883	-1.24390737518069	0.216659866212779
622	0.234648233643596	0.704955182265389	0.482599940944204
623	-0.519478986863241	-1.62563635272894	0.107411198025812
624	0.106231298503396	0.320845833617552	0.749047091109378
625	0.28050537465847	0.810306177967777	0.419832876199612
626	-0.57722117514921	-1.831422583545	0.0702390289894819
627	-0.4246916637404	-1.3616544002886	0.176596569003857
628	0.092706147916494	0.275298861751888	0.783697363408682
629	-0.0531714520570989	-0.156398907035276	0.876057608745285
630	0.0108537534374313	0.0327127688686892	0.97397374709522
631	-0.0804872752790485	-0.243833810022112	0.807896621514702
632	-0.0390502960634442	-0.121929958291745	0.903217570946464
633	0.0327678118216124	0.0985220642707356	0.921729794629117
634	-0.229490476348016	-0.699013480086458	0.48628811891844
635	-0.147311870549586	-0.465109138398262	0.642940528188157
636	0.128372807243685	0.379331864396253	0.705306194256711
637	0.302166511412698	0.913827685290384	0.363170505335721
638	0.217194112819198	0.656357672667601	0.51321477901759
639	0.498957969344094	1.46453095559748	0.146421252741115
640	-0.242271117549958	-0.744876504861231	0.458224621835291
641	-0.222303779034025	-0.651407187466073	0.516390138649312
642	-0.243943259896334	-0.69996756025799	0.48569485322714
643	-0.125575851567897	-0.359498581031647	0.720037146400338
644	0.0215771701234239	0.0638123758064047	0.949256582423088
645	-0.375056154854964	-1.07206144754706	0.286466560921661
646	0.0976888713439143	0.293190787393663	0.770029552589197
647	-0.260118194327152	-0.789651830056954	0.431739847790018
648	0.0718646118015961	0.208581662212608	0.835230980302057
649	-0.202366519240488	-0.622492227277184	0.535141595589802
650	-0.415541893296303	-1.22721852305059	0.222837999509519
651	0.680499858833936	2.18431567045689	0.0314536237234558
652	-0.432044614787619	-1.29506752809316	0.198502741157073
653	0.0173590345907453	0.0542813784206672	0.956827423034369
654	-0.536749844960838	-1.42668493535037	0.157019370795265
655	-0.312496275402362	-0.928896672309829	0.355347364379736
656	0.0823705432204271	0.249992064608759	0.803144877348572
657	0.276852728413937	0.821282264202913	0.413585900794348
658	0.239796079948551	0.699157747602858	0.486198385013358
659	0.435722698936703	1.36885162259185	0.174342912527926
660	-0.215106814917802	-0.645836377344103	0.51997572764042
661	-0.0208329319563155	-0.061306552764902	0.951246632217619
662	-0.104771588823644	-0.32076748075505	0.749106281547771
663	0.0897690438757893	0.262952674747574	0.793168722077553
664	0.269039341023082	0.794452569762942	0.42895467872284
665	0.35057533405087	1.05956405413021	0.292087134771122
666	0.0592359826436735	0.174049375297699	0.862204968570729
667	0.420324470714886	1.27820486443873	0.204358190570708
668	0.0485403478361799	0.144928185583936	0.885081201389939
669	-0.398525722629384	-1.17745288106772	0.242019299357804
670	-0.0785106736091588	-0.246631489865448	0.805737011552106
671	0.425672367825619	1.35130254067291	0.179876625518032
672	0.340792665321541	0.943279558042156	0.347981986703861
673	-0.418098353039754	-1.25696140616393	0.211915340971783
674	-0.594285271533193	-1.84063841062868	0.0688633148834053
675	-0.0883700758764298	-0.263223972927416	0.792960256863951
676	-0.140508809733337	-0.407079308737989	0.684885161730626
677	0.413963928364928	1.26894869369744	0.207626131761589
678	0.176427699530552	0.505053523565424	0.614716010591292
679	-0.352187143162715	-1.07725085713855	0.284154630447489
680	-0.165531918161309	-0.493719703535544	0.622668158701203
681	-0.204735160601113	-0.628516490965546	0.531206251691235
682	-0.265978502167147	-0.817538470135339	0.415710349683949
683	0.0503739487058465	0.15578541619368	0.876539816036063
684	0.156313132563769	0.456373804497644	0.649185232471246
685	-0.521424187613263	-1.5203871807162	0.13180640433713
686	0.258016123870974	0.785177214818179	0.434345378086366
687	0.128248761194956	0.394078076258878	0.694425550963231
688	0.380575067600226	1.17862798242865	0.241553171088952
689	-0.210551080094242	-0.671081499945064	0.503831981082874
690	-0.567635389435679	-1.83462641052717	0.0697581940866363
691	0.380838365805251	1.11835526463052	0.266295777900842
692	-0.587395497003378	-1.74153224937134	0.084896908234733
693	-0.389485567125948	-1.1700735566263	0.244961163165553
694	-0.451326898408737	-1.42552203276982	0.157354143691574
695	-0.714944230981859	-2.14669770546742	0.0344192854072842
696	-0.293931124617278	-0.905970538638168	0.367292700054948
697	0.0508095650495007	0.15511368936163	0.877067850552758
698	0.0973295352842712	0.28571389433826	0.775732670372514
699	-0.619029448368301	-1.94710242595725	0.0545394033117352
700	0.211758407666109	0.63542961088059	0.526708712805107
701	-0.602711357544275	-1.80700481012856	0.0739951908212423
702	0.453811320583592	1.32505909310159	0.188397944294962
703	-0.106381996989253	-0.309915120176366	0.757318892202047
704	0.0655064140688737	0.200496795039521	0.841529871630135
705	0.451428644907663	1.34856109933049	0.180752928002701
706	0.305454041898487	0.958633729154723	0.3402288812812
707	-0.13705448865001	-0.419047552928195	0.67614766815209
708	0.281342722690063	0.835929262357111	0.405337306809448
709	-0.141525533946417	-0.434100453195422	0.665220935534605
710	-0.219614527132446	-0.64282412914773	0.521919948194262
711	0.409979474792754	1.34088307454187	0.183224353673276
712	-0.1234607853687	-0.372267024775152	0.710541008178293
713	-0.142442411158286	-0.437742356883535	0.662588026826795
714	-0.127651232119923	-0.399563022213576	0.690394552369375
715	-0.353501166947243	-1.01895052041283	0.310869895761011
716	-0.370303263330748	-1.13603856938304	0.258859469034984
717	-0.161020307602895	-0.486288734373196	0.627906414032934
718	0.0924643990367719	0.275340950458703	0.783665129868517
719	0.204646504342885	0.63015380853925	0.530139259117392
720	0.130944447020309	0.417121010585575	0.677551201933335
721	-0.946794768771536	-2.74519071925179	0.00725918805826423
722	-0.379823381081934	-1.17898567946805	0.241411410720211
723	-0.103290803405419	-0.307986153159455	0.758781602870214
724	-0.383397325762329	-1.15992725074813	0.249047622121162
725	-0.0881665776924128	-0.272989384209231	0.785466648260311
726	0.0312049738198402	0.0973923586412394	0.92262440089938
727	-0.101826787036478	-0.31539770798691	0.753166353105925
728	-0.00257327912967663	-0.00772285951744462	0.993854653190466
729	0.149395044050568	0.449848244479326	0.653866653202459
730	-0.0627544582145434	-0.192243442797211	0.847970675344732
731	-0.0239700714169087	-0.0715043785217932	0.943149886595478
732	0.168239847027173	0.508089943729391	0.612593306120044
733	-0.262920468445569	-0.775191776733007	0.440192985971613
734	0.174508759878989	0.518200312413583	0.605549192744679
735	-0.809872530941565	-2.50315143201708	0.0140537157457585
736	-0.0902045046967141	-0.270964260484751	0.78701901800761
737	0.0650028076838928	0.204216669103132	0.838630424534229
738	0.13687802652262	0.416727741061267	0.67783784855996
739	0.376067132698358	1.1324190721127	0.260369541382999
740	0.152620150093144	0.469962083283422	0.639482269786702
741	-0.15463260225665	-0.488426662188854	0.626397372482
742	-0.0996268401339951	-0.296625917315071	0.767413563381416
743	-0.436907293467604	-1.29968565097686	0.1969210838421
744	-0.108086212654843	-0.323998628200163	0.746666612003545
745	-0.286323400381743	-0.881856156514029	0.380128176389305
746	-0.189351923417766	-0.591985374194508	0.555296832542452
747	-0.452593046506896	-1.4107947333079	0.161641487736287
748	0.0538021193320856	0.156948658594905	0.875625540604332
749	-0.43446381670737	-1.33910852326847	0.183799155027496
750	-0.173678540288983	-0.526613010751347	0.599716136905849
751	-0.606835043844298	-1.94138063973201	0.0552393493102649
752	-0.069035174011977	-0.213110048811324	0.831707589611053
753	0.331831490491311	1.0495457090045	0.2966468073231
754	0.235716258801151	0.713119901792544	0.47755716952907
755	-0.068027035452175	-0.189980504479655	0.849738464665962
756	0.159346837426212	0.469002468745819	0.64016547286477
757	-0.0790238636793902	-0.223228544429186	0.823847226853364
758	0.843719440803779	2.66650847293594	0.0090392471884476
759	0.32894500808931	0.929607675861757	0.354980931943765
760	0.164889072444231	0.489549319846062	0.625605587818097
761	-0.112608022426493	-0.333416336384682	0.73957058207052
762	0.061142610898642	0.184405065638952	0.854097211831144
763	0.517872950339873	1.51599410952824	0.132912578439677
764	0.496037551349813	1.57239879872816	0.119254181310808
765	-0.130256162784248	-0.378375018848355	0.706014362548644
766	0.362540134378367	1.14321187744247	0.255884976083173
767	-0.324689879921802	-0.97758891119661	0.330813832195123
768	-0.449228242836423	-1.37207146912733	0.173341779980469
769	-0.150097894334126	-0.462586694092579	0.644741164494269
770	0.203504275222104	0.626245645046679	0.532687926249098
771	-0.601093434997192	-1.78539881470407	0.0774565535901101
772	-0.151324010238565	-0.451502580198184	0.652678517114167
773	-0.0476074175418619	-0.141619415400866	0.887686959728946
774	0.0259218278702648	0.0753084543107309	0.940131055063661
775	0.876690624170075	2.94472949702927	0.00408298334862676
776	0.237461159055302	0.703271312221405	0.483643594398482
777	-0.373031723485253	-1.20985797265751	0.229399727676838
778	0.114143825251784	0.322042726801395	0.748143103915501
779	-0.00789136748833604	-0.0243932494617753	0.980591197004528
780	-0.105600898741913	-0.317034362996896	0.751928141334243
781	0.100310626547961	0.291384610627291	0.771406098208276
782	0.266828650906078	0.817309446421935	0.415840523426981
783	0.486344321023299	1.49360724187026	0.138663410992912
784	-0.118803202128648	-0.361242756581892	0.718737338533112
785	-0.0146876498166444	-0.0449328851566172	0.964257144648997
786	-0.0583898224646739	-0.179218344296067	0.8581561390516
787	-0.408710489060954	-1.1461684526071	0.25466604858068
788	-0.533282994195202	-1.4982238038764	0.137461814732797
789	0.463862756766853	1.43773236970949	0.153866378268284
790	0.00384433711843876	0.0113400393071401	0.990976442761888
791	0.0448185997908049	0.129957440655532	0.89688077477279
792	0.118008551041749	0.358715410492862	0.720621054661532
793	0.00161290174961153	0.00490420978829106	0.996097527009922
794	-0.919846827798909	-2.81986580649285	0.00587161293619851
795	0.389611612938078	1.21469776495225	0.22755655198041
796	-0.0674869540517663	-0.205662095673842	0.837504388158297
797	-0.144042533456666	-0.441705148192474	0.659727939806132
798	0.0059876337796659	0.0182070072196696	0.985512717187159
799	-0.188707941876261	-0.593284984948591	0.55443057835011
800	-0.493470810707495	-1.53076464150473	0.129222153791167
801	0.23569960215258	0.7380142473199	0.462364009389204
802	0.772049869797124	2.19506307865571	0.0306483302847063
803	0.0137077113600892	0.0407142469489731	0.967610982697534
804	-0.420105251236149	-1.31189554525031	0.192784525392676
805	0.236136190502901	0.748142795540025	0.456261803551745
806	-0.134358422744285	-0.395070158217986	0.693695794695278
807	0.0607254400497637	0.188835844809377	0.850632956705529
808	-0.0520503698246255	-0.164780699233888	0.869474230537559
809	-0.135603463031546	-0.401955515359291	0.688639043388691
810	-0.267370160464361	-0.85222811419371	0.396276850204716
811	0.4265652608599	1.36072137450538	0.176890334354685
812	0.618463985737258	1.9314246392752	0.0564754044400951
813	-0.037637674548033	-0.116213965382648	0.907733551971457
814	-0.211367522654677	-0.637861920915921	0.525131011603526
815	0.13013126529492	0.380014060464862	0.70480145436447
816	0.192698352168006	0.592191833737771	0.555159172270258
817	0.264969075337466	0.832047900055725	0.407513346462392
818	0.206224459813073	0.608974173515694	0.544026284421099
819	-0.0101045685907844	-0.0296300354055538	0.976425604273064
820	-0.187087468561605	-0.587395033131474	0.558361886604929
821	-0.0415617020213283	-0.12742707619843	0.89887751200353
822	-0.412851913000163	-1.23830081290029	0.218721263976203
823	0.147670398909936	0.438332263198791	0.662161952328027
824	-0.000153753351786796	-0.000482697446459299	0.999615897078894
825	-0.416936585563976	-1.26861292252707	0.207745397511657
826	0.232899404390222	0.690619539682533	0.491524756725392
827	0.354320433718136	1.11210918146451	0.268957792552349
828	-0.365871559792608	-1.15467076964862	0.251183631232932
829	0.649357809874721	1.86154200567997	0.065826121699956
830	-0.059969149087796	-0.169502070313897	0.865769899595172
831	0.0854812641773112	0.249719373549991	0.803355132339391
832	-0.156830295906043	-0.467648788889607	0.641129760199661
833	0.243270121169768	0.759834028522555	0.449275677071834
834	0.104613427341258	0.327320099760412	0.744161430012689
835	-0.0957298734741617	-0.291179777632396	0.771562254323468
836	0.756459043331765	2.35814868327625	0.0204608995804497
837	-0.0706226393668854	-0.219562246150923	0.826693292421511
838	0.325920329888246	0.973039249089526	0.333057882558685
839	0.629144090675733	1.88158269619502	0.0630204490602537
840	0.362227444737995	1.0834553744674	0.281407346761384
841	-0.0459863675042627	-0.140035147688269	0.888935057981308
842	-0.3886870295245	-1.19784671693998	0.234020647643104
843	-0.119047700951628	-0.352115012671107	0.725548659555112
844	-0.552399776536369	-1.68663528931227	0.095025391053511
845	0.00495071047904675	0.0152576918693258	0.987859280244665
846	0.387392327755088	1.20148525597441	0.232613820919846
847	0.47202296759229	1.36740710046461	0.17479347454754
848	0.255524245073621	0.77397463569029	0.440908884982435
849	-0.594398615024785	-1.82439412901232	0.0713035550240327
850	0.258548425683157	0.800556074907631	0.425429076326629
851	-0.685760251887693	-2.07829814709934	0.0404366462784286
852	0.00772270097808927	0.0219879047049685	0.98250471175565
853	-0.197158736751755	-0.579375825434461	0.563736428259516
854	-0.318449226890851	-0.996242452603405	0.321717435222169
855	-0.272371328900901	-0.840193423766712	0.402954807686714
856	0.159706375297935	0.481664997299384	0.631175452235541
857	-0.386893438428884	-1.21818468205338	0.226235265905636
858	0.568421490610479	1.71798092537745	0.0891279461664874
859	0.160574154427863	0.477207562784405	0.634333870066309
860	-0.126943052998826	-0.390753932155066	0.696872822287691
861	0.252010581248575	0.721500113184874	0.472411909871039
862	0.481165912683043	1.50022052233232	0.136944644157197
863	0.467100040442329	1.50826328739999	0.134876917901474
864	0.435641589636207	1.28455391219183	0.202138711955466
865	-0.170523810541624	-0.515535767149898	0.607402060691796
866	0.197723185199384	0.611511405175186	0.542353031671144
867	-0.168604971165907	-0.515038202840649	0.607748341024484
868	0.0125086516093334	0.0390242993476607	0.968954666047612
869	-0.137240332508439	-0.411746465229008	0.681472695099419
870	0.0945205053895291	0.288990403705459	0.773231927826716
871	0.151170130045927	0.447711658900317	0.655402458587435
872	0.594912794308515	1.77487689928596	0.0791901329375634
873	0.207221936347129	0.634626144912284	0.527230415380613
874	0.278001783229823	0.852184737495937	0.396300797038333
875	-0.0408687200826338	-0.122385669287604	0.902857666540695
876	-0.756389992399594	-2.30697150678056	0.0232760619577403
877	0.201101576806806	0.618420224919119	0.537810061792398
878	0.316178625775336	0.985456609810819	0.326956724526365
879	-0.175064331281375	-0.552068445681184	0.582225738937333
880	0.30975491038584	0.927378916188289	0.356130386889102
881	-0.159928518884129	-0.485141904963701	0.628716548113774
882	-0.0729780680282944	-0.210027269309654	0.834105831475472
883	-0.780539392624226	-2.43789159829939	0.0166736976766753
884	-0.463759834462727	-1.4091569213892	0.162123765784664
885	0.2816532211139	0.84206982732904	0.401909119049958
886	-0.291412265204391	-0.865131269456799	0.389192908121114
887	-0.137173914378709	-0.411638428946602	0.681551613074974
888	-0.545788235215349	-1.64099413660124	0.104176511834071
889	-0.266838127681566	-0.806759264230203	0.421863568409767
890	0.00765879759296848	0.0229188026899268	0.981764145280892
891	-0.0210157421410035	-0.0638724071206913	0.949208911241092
892	0.306693918620464	0.897363877930912	0.371841980463349
893	0.265442011593718	0.77052447880632	0.442941882463332
894	-0.32194335329847	-0.936426145206668	0.351479188094433
895	-0.322324491157183	-0.969394888155102	0.334862593092548
896	0.116185899763906	0.358641652974767	0.720676054572862
897	0.316629364663786	1.00326870915131	0.31833451117403
898	0.109508894059648	0.341192200112965	0.733728547080034
899	-0.507727017480493	-1.55865611753888	0.122474444692098
900	-0.487484886578666	-1.43787584773279	0.153825753000211
901	0.258206011375946	0.76726634775827	0.444866719238648
902	0.0443961680508481	0.129847353434404	0.896967632045762
903	-0.118025739806177	-0.355992968133	0.722652111669281
904	-0.219685804954065	-0.663461948732577	0.508676044999916
905	-0.239675478339031	-0.716173907863673	0.475678479474809
906	-0.280828531922871	-0.849881502039674	0.397573611633404
907	0.209066508108923	0.657057809285325	0.512766530128996
908	-0.278830489779223	-0.864450145886581	0.389564881977808
909	-0.424377563434529	-1.29225858018085	0.199469381297922
910	-0.0229310013089889	-0.0670757394141116	0.946665400567333
911	-0.331126810070809	-0.995716401140511	0.321971668852023
912	0.401665284776022	1.22365915265538	0.2241720806451
913	-0.47129455621954	-1.4247492017502	0.157576927805986
914	0.122308407648993	0.36995819153269	0.712254805201103
915	-0.324077574833777	-1.00519467745228	0.317411366817677
916	-0.210123575996799	-0.620657102122389	0.53634335045316
917	0.667229539192437	2.18098270953492	0.0317070780946782
918	-0.18421910073748	-0.547322832410609	0.585468032263695
919	-0.538280421470953	-1.57107546352145	0.119561309233446
920	0.381750793383004	1.13715146933378	0.258396403608479
921	0.015376989991117	0.0454240038071332	0.963866743515445
922	-0.210792292967746	-0.61370931192654	0.540905667530022
923	0.158571093666167	0.499729344696618	0.618445962606713
924	-0.419152363167109	-1.21983311589997	0.225612570452568
925	-0.767980204856057	-2.24679785629268	0.0270186881444895
926	0.100731552423999	0.292811802237344	0.770318328541627
927	-0.0641100863626337	-0.199096647755744	0.842621781381277
928	0.178013977784626	0.543797651409297	0.587882005297079
929	-0.380309338445008	-1.15685141577729	0.250295938363264
930	-0.0230697969193372	-0.0728323112073867	0.942095971648176
931	-0.129242420417845	-0.402003076804898	0.688604162069141
932	-0.160687743694697	-0.517054006900822	0.60634599390464
933	0.0459009326824534	0.136067637614029	0.892061913959212
934	-0.122819172468065	-0.372443255611952	0.710410256777364
935	0.537508073599235	1.4883174007016	0.140050338530823
936	-0.10192716808751	-0.320762800589105	0.74910981715311
937	0.13225125059225	0.380598225534828	0.704369350099239
938	0.100491553521785	0.290607405928937	0.771998656432806
939	-0.158205597235313	-0.495650696234637	0.621310115729917
940	-0.720826644547753	-2.30563650969837	0.0233538626480356
941	-0.351893388676739	-1.03382994675023	0.303896577034937
942	-0.0639676313309511	-0.194928793190874	0.845873909684085
943	0.326304255633289	0.977988537008911	0.330617198945231
944	0.660112795181301	2.04749925600209	0.0434294803128358
945	-0.0926893022026808	-0.285658325968626	0.77577510249529
946	0.145670183260341	0.460000643543458	0.646589406668573
947	0.563901919978821	1.67533359689308	0.0972281296898079
948	-0.631680531894306	-1.94588663524426	0.0546874986906134
949	-0.0889471491902208	-0.272429403167177	0.785895818391711
950	-0.155313350646758	-0.487550696803063	0.62701547487874
951	-0.576740105157242	-1.75961224642141	0.0817620112930156
952	-0.606906191603434	-1.80532869902602	0.0742590329813482
953	0.188657757545477	0.590469968854252	0.556307772142584
954	-0.4198755692239	-1.26404981358773	0.209371220132034
955	0.138242044355338	0.409106333345889	0.683402262055691
956	-0.288170190012102	-0.914233443501802	0.362958429157761
957	0.335725133516316	1.0277822847269	0.306718006341227
958	-0.0847004177020666	-0.264611588130443	0.791894250339929
959	0.425628754381221	1.27823490260294	0.204347647684386
960	0.552281586446426	1.70012267332526	0.0924500059599782
961	-0.344314317696043	-1.04480496946929	0.298821248902674
962	0.745558768579759	2.27272829864403	0.0253455727725963
963	0.552060520211536	1.68192406766906	0.095938636662919
964	-0.264269160369375	-0.776830850021819	0.439229985907401
965	0.00169561106280298	0.00518567692731903	0.995873554489705
966	-0.443921198157958	-1.32727916485644	0.187665565803989
967	0.35135022045332	1.10241878617187	0.273124378689152
968	0.00698144578200294	0.020462708792321	0.983718098752183
969	0.0484799050485728	0.148501734123389	0.882268340758525
970	-0.846598815292758	-2.68184432241829	0.00866396402394823
971	-0.350259168058445	-1.08885386117804	0.279031911385097
972	0.433565916570797	1.2336395070706	0.220445983727072
973	0.0391460229699717	0.12023178428794	0.904558906019084
974	-0.0439470575504416	-0.136301981216581	0.891877176251641
975	-0.126913397998103	-0.37567674329326	0.708012767824788
976	0.728196305382585	2.14329013017312	0.0346995492314022
977	0.00820626064266433	0.0242834559167414	0.980678538258393
978	0.391595495973423	1.20405958462655	0.23162215695045
979	0.36522339558333	1.08488269622734	0.28077794642417
980	0.0970244841252585	0.286509657523217	0.77512509863594
981	0.233641668786101	0.675880135082865	0.500794034163266
982	-0.397482152280695	-1.19010523080333	0.237034224400045
983	0.0660811075505416	0.19730504602697	0.844019416545115
984	-0.398778818365063	-1.21975381857063	0.225642496499839
985	-0.324368263571439	-0.968985203488391	0.335065871157125
986	-0.314984479713023	-0.959670673459194	0.339709360919674
987	0.14156994762349	0.446225386653701	0.656471684948307
988	-0.40012714800807	-1.21457190792624	0.227604346859255
989	0.528661514350716	1.60895424231943	0.111015900061937
990	-0.0625693787309403	-0.192963535985801	0.847408306814407
991	-0.439736968604411	-1.30730720145717	0.194331323146028
992	0.313301736240379	0.971963504247332	0.333589933307878
993	0.205738583127363	0.631967512241243	0.528958613659274
994	-0.0410541349964009	-0.125003677565908	0.90079045159928
995	-0.53070635430438	-1.610140283423	0.11075645338067
996	0.156452848936633	0.476678478338488	0.634709216203024
997	-0.453871355107668	-1.36957288849528	0.174118272055396
998	0.296940741935182	0.904687262612911	0.367968765474086
999	-0.408442265091288	-1.29977938508353	0.196889078293553
1000	-0.823542247050498	-2.69984393686668	0.00824158090472858
1001	-0.323220230376481	-1.01623487149226	0.312154086566442
1002	-0.120750071511217	-0.366226732286607	0.715027708099065
1003	-0.16896357308744	-0.517222539545223	0.606228816373771
1004	0.346537676823255	1.01054810623406	0.314854768671829
1005	-0.468904639019645	-1.44590479515221	0.151565565872514
1006	0.0797246579286385	0.239194959244012	0.811480757289332
1007	-0.443944512184711	-1.3548723347821	0.178740353582592
1008	0.0364295436126304	0.113540208821952	0.909847031839693
1009	0.295224865550504	0.885612790569039	0.378110392874968
1010	-0.213928632489843	-0.646176359330306	0.51975652882299
1011	-0.261778791995268	-0.802775257657142	0.424151471111885
1012	-0.04452984430599	-0.131973670438318	0.895290220939867
1013	-0.174155328631828	-0.508645981770733	0.612204947215623
1014	-0.0769943319809316	-0.239355886903647	0.811356351315634
1015	-0.0997162770966094	-0.299844303229011	0.764965073909225
1016	-0.0011383761898708	-0.00338263762427519	0.997308296224404
1017	0.190202799913903	0.565028607788257	0.573414797634451
1018	0.0945185664342329	0.295522330198976	0.768253697278856
1019	-0.0807583681444456	-0.238903424193928	0.81170614231053
1020	0.249405219575919	0.736887324372979	0.463045802631286
1021	-0.111278295426946	-0.313255411373549	0.754788083158855
1022	-0.0840573585016533	-0.253323341780413	0.800577511384128
1023	0.0966404247549319	0.29282754283314	0.770306334009149
1024	0.108014232592855	0.329018492124309	0.742881497317943
1025	-0.125463121924121	-0.394282933191638	0.6942748385619
1026	0.356848490387984	1.11472326431616	0.267841447475728
1027	-0.431571086975504	-1.27491135788808	0.205516595858697
1028	0.805426026646839	2.53844017119265	0.0127964686900626
1029	0.32953034969624	0.932769862549355	0.353354162002881
1030	0.130703260915453	0.389101865083167	0.698090287649725
1031	0.102920749952355	0.308224193228834	0.758601052600303
1032	0.237079053669594	0.720890772269203	0.472784982437814
1033	-0.364708788020941	-1.08913665982933	0.278907857805381
1034	-0.412954052133922	-1.3392811578547	0.18374317680966
1035	0.17344365377277	0.504664535840489	0.614988182217737
1036	-0.015429128022115	-0.0470507542484005	0.962573666815624
1037	0.377897389994766	1.12121743218781	0.265082128692431
1038	0.104156580234305	0.316161038980978	0.75258877433731
1039	0.644801802833858	1.96473950738018	0.0524289862856508
1040	0.249667801600296	0.760131074026211	0.449098983579772
1041	-0.0430468912756442	-0.133785760430444	0.893861072643797
1042	1.1556874316225	3.49836508598526	0.000720113177202464
1043	0.276471811747635	0.842246190750204	0.401810919761903
1044	-0.156623321290757	-0.483432404989325	0.629925003005293
1045	0.428446882220358	1.23323020487706	0.220597900856497
1046	-0.463966301436064	-1.43657745814959	0.154193689077835
1047	-0.241414502569732	-0.751543254936302	0.45422347285603
1048	0.285031436103297	0.868688894207666	0.387253596898721
1049	0.677216193515163	2.17916546827293	0.031846018126967
1050	0.389397520569046	1.17088525020827	0.244636328274527
1051	-0.736942722462249	-2.20760809421431	0.0297311526007528
1052	0.208700973966505	0.618599783012518	0.53769225077231
1053	-0.00745886444255395	-0.0231576713950901	0.981574118247712
1054	-0.383504849688215	-1.17366428585066	0.243526502042255
1055	-0.344433633672989	-1.06547505534328	0.289419405459622
1056	0.210874085266068	0.616284572355972	0.539212307755599
1057	-0.0899335583556001	-0.282140585383755	0.778462635882327
1058	-0.00923277949179508	-0.0275985826425105	0.978041448801502
1059	-0.587027549844817	-1.83447589514003	0.0697807220215529
1060	-0.092403173242406	-0.2667904331231	0.790221196294716
1061	-0.307880038093786	-0.872186989880436	0.385352585794277
1062	-0.17897071678528	-0.527104651847492	0.599376051783145
1063	0.00476764967357927	0.0144333049749318	0.988515206961833
1064	-0.321542309430924	-0.937027739062284	0.351171300184805
1065	0.227728610663749	0.694061246085792	0.489373902376019
1066	0.365225195630263	0.969365748927611	0.334877048778128
1067	-0.248241538007133	-0.704191081976736	0.483073371946916
1068	0.565862148140794	1.79623023109383	0.0757049174848085
1069	-0.669879287050672	-1.95188661351473	0.0539599383215747
1070	0.27050617012423	0.730396799615708	0.466983665522785
1071	-0.0496156821497225	-0.147023803413416	0.883431489044782
1072	-0.233268499735966	-0.704856009724529	0.482661373059949
1073	0.296389171325169	0.934553446845164	0.352438722801323
1074	-0.230912635784128	-0.729481023221485	0.467540791376626
1075	-0.350550524326108	-0.976981727656361	0.331112739983333
1076	0.0583206971791019	0.184335101451844	0.854151937247183
1077	0.00347450950056106	0.0102095525563757	0.991875966436587
1078	0.627042061484975	2.01382868209856	0.0469170214082046
1079	-0.0356025684808107	-0.106424373372213	0.915474886866218
1080	0.0473833254613872	0.143574098992816	0.886147435250719
1081	0.52918858952435	1.65628709095081	0.1010340757277
1082	0.0275635055173759	0.0824663280624713	0.934453126964082
1083	0.156156865264017	0.448079130491629	0.655138209536319
1084	0.386511640084731	1.18011319812566	0.240964948710228
1085	0.430322560586165	1.35642685392557	0.178247246500673
1086	-0.269283647159424	-0.848762688492481	0.398192793415984
1087	0.529332484497051	1.63239546592967	0.105977754974906
1088	0.552529445129133	1.7309003693162	0.0867860554507872
1089	0.252824908716042	0.767391864376003	0.444792476932884
1090	-0.0115409097612826	-0.0352302093017971	0.971971680964499
1091	0.144729958781115	0.438715698893741	0.661885065942741
1092	0.025125499523479	0.0715288386262727	0.943130472891851
1093	0.414625144263709	1.30045890665406	0.196657171109428
1094	-0.00596075624081343	-0.0182299155449562	0.985494491113621
1095	-0.503723464970205	-1.55262084803975	0.123910311183505
1096	-0.0088201500071509	-0.0260074481465779	0.979307122615972
1097	0.562221548076595	1.59492524811257	0.114121875452638
1098	0.396816285250476	1.25303732888476	0.21333346894503
1099	-0.154808565139804	-0.463404507850071	0.644157138882773
1100	0.0461815622028755	0.144482093806581	0.885432439388633
1101	0.0487589818530562	0.144686277302611	0.885271669173734
1102	0.0104906316752463	0.0316311107397216	0.974834018431327
1103	0.0875319660835899	0.25753022624287	0.797338456629962
1104	0.222395316278696	0.685484190661451	0.494743598956385
1105	-0.341394067328603	-1.05554734395453	0.293909491328774
1106	0.228285200321084	0.702331410700542	0.484226681010984
1107	-0.240380795519598	-0.755074023184218	0.452112562441269
1108	0.182116527990458	0.565909069501503	0.572818555112502
1109	0.410622584274235	1.15086362785403	0.252738780835065
1110	-0.542377499634218	-1.62837875012293	0.106827732148501
1111	0.449491401393493	1.34541599891321	0.181762223704844
1112	-0.230032572081616	-0.692331112462027	0.490454485053988
1113	0.0975673493313189	0.295858756119049	0.767997555083989
1114	-0.104302651223092	-0.321602840004041	0.74847529995638
1115	-0.0971761438772948	-0.292934983614003	0.770224464270584
1116	-0.47245546649332	-1.47487370681337	0.143623909090225
1117	-0.330628282875076	-1.02561904270078	0.307731497178909
1118	-0.46844143041755	-1.44509564245313	0.151792175031926
1119	-0.297656653990898	-0.902802632732973	0.36896306709373
1120	0.266636371043558	0.800644600564378	0.425378067554337
1121	0.285436000247523	0.859705418160073	0.392162156023478
1122	0.289476847279215	0.865363520522699	0.389066121858459
1123	-0.120271813500674	-0.378255664066952	0.706102716048872
1124	0.230111216612918	0.715405549017991	0.47615075188851
1125	-0.302138438797547	-0.919762418582379	0.360076473741507
1126	0.504138247598392	1.45001520484687	0.150418456903957
1127	-0.242500564275684	-0.741615560576746	0.460189019608059
1128	0.00204820422932757	0.00642612520468456	0.994886493792592
1129	0.364868698067228	1.0581675704547	0.292719834073693
1130	-0.00624965685471697	-0.0182035067318248	0.985515502208045
1131	0.325731809621917	1.00051076021821	0.319659544654878
1132	-0.278647483343792	-0.855604298216092	0.394415695867104
1133	-0.223473800258999	-0.646977233937073	0.519240367199096
1134	-0.708867595555392	-2.25504093543731	0.0264766063247794
1135	0.691314421863137	2.00856169708108	0.04748367256161
1136	0.287161260801151	0.885913880868558	0.3779489603223
1137	0.497172868654108	1.4685920516292	0.145317861901759
1138	0.364352418224884	1.03812649014942	0.301902778403734
1139	-0.0921325427779743	-0.276480799604872	0.78279232262846
1140	-0.505450479935538	-1.57815175249569	0.1179262956333
1141	-0.163666871739077	-0.510844960446259	0.61067017912855
1142	-0.315289914621484	-0.935588086708594	0.351908385101424
1143	-0.176273587352836	-0.541564921757619	0.589413349019143
1144	-0.301330793565312	-0.90394583803035	0.368359727167884
1145	0.254680231812189	0.785380785828562	0.434226640351064
1146	-0.103086722875388	-0.30971424473	0.757471172360111
1147	0.130840654261894	0.402911232726463	0.687938254360922
1148	-0.583081408853841	-1.71694730335435	0.0893175235053437
1149	-0.162815948345063	-0.493011990419776	0.623166211671078
1150	-0.473219545953284	-1.44504132620933	0.151807396080654
1151	0.0620392656755313	0.177601516510882	0.859422190629707
1152	0.330435826973142	1.01476486599107	0.312850710676747
1153	0.934086800976455	3.22652620785201	0.00173048606415771
1154	-0.11384556512724	-0.339647923051768	0.734887534633919
1155	0.10477372534047	0.320178703062988	0.749551112427348
1156	1.00942056491362	2.98952424409509	0.00357479210661421
1157	-0.0784880104027407	-0.236597275034483	0.813489577852115
1158	0.250997951674274	0.73831903675413	0.462179708304718
1159	0.262735319222219	0.765830081156123	0.445716773232683
1160	0.416053015080729	1.28098721011079	0.203383339888125
1161	-0.679155521694539	-2.05073089076422	0.0431067673880954
1162	0.233151068100899	0.69953907281979	0.485961245841504
1163	-0.660637110593153	-1.87045355760387	0.0645658532085707
1164	-0.111646633960914	-0.32239771439723	0.747875057140508
1165	-0.264420911744741	-0.803865184872981	0.423524825080567
1166	0.321858704738294	0.934970587303801	0.352224842326774
1167	0.47738463025295	1.51114731596438	0.134141459690686
1168	0.0814473153267785	0.244392736061951	0.807465050839183
1169	0.175852287470745	0.525436224011774	0.600530521241417
1170	-0.491080878140653	-1.44843116878023	0.150859721243184
1171	-0.298878819077958	-0.93406962964447	0.352686895045994
1172	-0.205916672298808	-0.646663454337128	0.519442565299281
1173	0.645932955039145	2.13386060610857	0.0354854485529689
1174	0.469803363040119	1.46543721290338	0.146174461730763
1175	0.31827303656633	0.985712416781158	0.326831816354842
1176	-0.642127656437915	-1.83108397046186	0.070290009609338
1177	-0.00217092813392195	-0.0067770327568068	0.994607267845103
1178	-0.0836159508400278	-0.261071394868533	0.794614707841706
1179	-0.457140251164589	-1.35478645514423	0.178767625383693
1180	0.250478503799575	0.755596923104608	0.451800420437801
1181	-0.160291101198091	-0.458865360060335	0.647401491534574
1182	0.390179852894011	1.19710014896754	0.234310061178582
1183	-0.67791656394613	-2.04969872279218	0.0432096157202631
1184	0.348617656346248	1.06943754252689	0.287640436159829
1185	-0.111596969560372	-0.34092565933054	0.733928543314698
1186	-0.0984993852024705	-0.309433330406559	0.757684144631124
1187	0.145118135887521	0.4455402792345	0.656964793219404
1188	-0.363411322737036	-1.06268719699735	0.290675525749779
1189	0.451093780860596	1.26331613444285	0.209633499439056
1190	-0.417475584908261	-1.3023556812656	0.196010915466702
1191	0.183464645015021	0.564864127266427	0.573526215834567
1192	-0.118520965132242	-0.348552185944786	0.728213351702492
1193	-0.46579015113117	-1.45265143719462	0.149686300449664
1194	-0.0298082191433416	-0.0881926416840228	0.929913197065826
1195	-0.18178043506046	-0.540263366245291	0.59030689773877
1196	0.555155747734025	1.61431222145522	0.109847704814732
1197	-0.0430422062580185	-0.126070220901379	0.899948489640415
1198	-0.115909445203828	-0.354573346791925	0.723711998548075
1199	0.345523194168915	1.01210626859718	0.31411323956347
1200	-0.891902841388707	-2.84107311950828	0.00552442326773425
1201	-0.122845760412915	-0.380415360298675	0.704504604271476
1202	0.119603009776107	0.355788771361263	0.722804531393109
1203	0.0240005240620197	0.0748858185786587	0.940466407205807
1204	0.12148246083643	0.36475628994705	0.716121468795661
1205	0.661929458556957	1.91251007517008	0.0588881712523898
1206	-0.18894234814425	-0.563518122814029	0.574438383486753
1207	0.067952545445148	0.20932575889815	0.83465179000053
1208	-0.242211449266711	-0.722583113334045	0.471749243488095
1209	-0.0993866972316074	-0.302059620006378	0.76328108549808
1210	0.116635448286901	0.35556116296736	0.722974439556578
1211	-0.616869278049896	-1.84440656471063	0.0683073311616456
1212	-0.248728175253779	-0.742812875579319	0.459467199506888
1213	-0.146120433895119	-0.440586354299442	0.660534903495871
1214	-0.177437442788732	-0.551941926287612	0.58231206873085
1215	0.299852455720406	0.908295291406288	0.366069960268425
1216	0.0609525271341135	0.176133810443473	0.860571791154505
1217	-0.41299849681689	-1.21156779474671	0.228747333484788
1218	-0.144865320447697	-0.430331117338847	0.66795039600474
1219	0.333677499108602	1.02938748417209	0.305967415453409
1220	-0.02850842169218	-0.0814730863943027	0.935240812523878
1221	-0.343034266871162	-1.05888807376079	0.292393281831282
1222	0.353004251216234	1.08724473188343	0.279738504227981
1223	0.01567741344253	0.0475479474352458	0.962178476071678
1224	0.895893571870217	3.19546533841428	0.00190710307928593
1225	0.0169732876339096	0.0498679903659672	0.960334531588232
1226	-1.03561230631418	-3.22101321526827	0.00176067449119504
1227	0.326451689866358	0.920363519419216	0.35976403468648
1228	-0.355044126365696	-1.10350333273011	0.272655838370666
1229	0.194902055730243	0.569544773861934	0.570359653287508
1230	-0.0797681068488852	-0.242972159930742	0.808562054719419
1231	-0.589468639635242	-1.86132477274924	0.0658570981506957
1232	0.233394277530766	0.722395634174715	0.471863920999535
1233	0.00776460181501318	0.0221378279356051	0.982385440794156
1234	0.280738157971522	0.785563062319367	0.434120339335035
1235	-0.151134240932632	-0.4462221892487	0.65647398593791
1236	0.172374840018322	0.513366959993664	0.608912098444899
1237	-0.189818153653793	-0.556438185042376	0.579247806561143
1238	0.513958199524775	1.56445480213776	0.121107340356297
1239	-0.575292050052134	-1.70665989014033	0.0912223891432032
1240	-0.354302813955181	-1.12196048189329	0.264767686375295
1241	-0.400623507184598	-1.20426677856001	0.231542476078261
1242	0.294487067063627	0.92260229055047	0.358601893384889
1243	-0.112544860003639	-0.323028679620276	0.747398699513349
1244	-0.0291947700142132	-0.0840409007911613	0.933204553514097
1245	0.262263429385638	0.789149706374172	0.432031770864798
1246	-0.311536650915498	-0.980959901957605	0.329157569095959
1247	0.0208909013793756	0.0629290163312806	0.949958084071534
1248	-0.0563753463554561	-0.174409359687806	0.861922873948399
1249	0.542285839059721	1.64262627369527	0.103837419491019
1250	-0.115503524118233	-0.364450659177822	0.716348880869697
1251	0.259571969738575	0.815000397634991	0.417154318959187
1252	-0.039686857035072	-0.120495078619517	0.904350919749583
1253	0.00510159218725483	0.0146548197062767	0.988338957089471
1254	-0.766077314980469	-2.23664222521387	0.0276999104453214
1255	-0.29181315107694	-0.834288157094918	0.406256510649444
1256	0.389016433455193	1.23609723441662	0.219535373879287
1257	-0.920330183094179	-2.75378723563458	0.00708545717308986
1258	-0.193919051635741	-0.557657854673578	0.578417913134593
1259	0.199767291653834	0.625674272482284	0.533061068025599
1260	-0.304297773035499	-0.942881251122035	0.348184619820253
1261	0.101694089488708	0.312295749479643	0.755514909271664
1262	0.410262746717968	1.2944008127722	0.198731861546417
1263	0.0562444737111016	0.169850192057806	0.865496885001193
1264	0.194159174010165	0.576835008129673	0.565444575272495
1265	0.338243722447302	1.05948335720311	0.292123670371138
1266	0.272938584782367	0.795948403163543	0.428089038629441
1267	-0.242239279345577	-0.718027558531587	0.474540206799175
1268	-0.163849136281587	-0.496686874320943	0.620581924361273
1269	-0.0141974185805217	-0.042049302287429	0.966549541324003
1270	0.479960488692697	1.38497594182993	0.169373230716661
1271	-0.239364254797961	-0.726443202846746	0.46939157154745
1272	-0.253190096168654	-0.750595839534708	0.454790855387553
1273	0.362274237452538	1.12100101053394	0.265173762729765
1274	0.0809510123110193	0.244357801910658	0.807492023246803
1275	0.102652415987386	0.309638305464561	0.757528743079463
1276	0.0429513610134903	0.133353318225534	0.894202096945918
1277	-0.06287464815817	-0.192705546515944	0.847609778841749
1278	0.598743664044756	1.85626672665738	0.0665818115933798
1279	-0.0593575793982326	-0.176931468467674	0.859946977363908
1280	0.0584789038669015	0.183543118024012	0.854771469882133
1281	0.0253575695053221	0.0737677882791141	0.941353591181553
1282	-0.171035265266559	-0.518206091021566	0.605545177220522
1283	0.23576561597139	0.707940679556166	0.480752606978836
1284	-0.229253993608618	-0.680061921446503	0.498154672085403
1285	-0.271241649306726	-0.734246534270854	0.46464572101379
1286	-0.737014363306096	-2.17626398350792	0.0320689552800326
1287	-0.4426983221567	-1.36240260676845	0.176361261502946
1288	0.0683178032522352	0.203024704919269	0.839559257884495
1289	-0.316265623367125	-0.931640092203335	0.353934815512141
1290	0.129630336345497	0.382032853778785	0.703308573702033
1291	-0.199226042815621	-0.622934146186783	0.534852405650779
1292	-0.109207865093329	-0.324890518016978	0.74599364580386
1293	-0.353441338706911	-1.04669899975016	0.297951217858272
1294	0.391118723069959	1.25985727441122	0.210873246955533
1295	-0.385508947652794	-1.1955471867283	0.234912905691594
1296	-0.510282451457063	-1.43613674359362	0.154318732610552
1297	0.15743414484575	0.428865734081096	0.669012721172736
1298	0.00174530621395601	0.00542761618271847	0.995681035850343
1299	0.287653045081674	0.865641033773817	0.388914660390685
1300	-0.190095115337836	-0.587293222028352	0.558429962350384
1301	-0.369226954038337	-1.12671199164638	0.262763127885145
1302	-0.065643574659639	-0.197271211551527	0.844045815761945
1303	-0.0703579201001762	-0.212362458905502	0.832289030299225
1304	0.0517770750172361	0.156196788529707	0.876216469885051
1305	0.460897174962396	1.3733166401527	0.172955797326769
1306	-0.537234607408067	-1.73566155780751	0.085935832031565
1307	0.45909672751011	1.46249629929949	0.14697650813153
1308	0.31011190262503	0.968453436287812	0.335329844802268
1309	0.00298693305949463	0.00889756500546056	0.992919922632398
1310	0.23539354655297	0.714130172618294	0.476935239234594
1311	-0.165015081685841	-0.506881180014099	0.613437935840588
1312	0.705201254384984	2.13268719415959	0.0355843176342654
1313	0.192560909754665	0.577509445204087	0.56499091673201
1314	-0.0648222925994621	-0.194818356654022	0.845960118586383
1315	0.577974881751944	1.77734899639209	0.0787799772630087
1316	-0.139194664534554	-0.406025635783895	0.685656479880702
1317	0.240147508549244	0.705306724022315	0.482382214300351
1318	-0.672833455561949	-2.01736459130163	0.0465398607002443
1319	-0.35085445348573	-1.02455905995317	0.308228926229498
1320	-0.167945398314283	-0.481557012851388	0.631251886574815
1321	-0.0311662250471555	-0.0961381773047026	0.923617695122052
1322	-0.180043515077288	-0.542631662633713	0.58868147910316
1323	0.0673281902263304	0.204229856177254	0.838620149834195
1324	0.1831783713588	0.564237761522229	0.573950607991463
1325	0.214647607980024	0.653142147047709	0.515276117232578
1326	0.166769594682915	0.467294263297935	0.641382406605199
1327	0.0491265815396139	0.151713406053152	0.879741611074736
1328	-0.774725104910843	-2.31972688910945	0.022544160517793
1329	0.467840663620655	1.43932063940572	0.15341712729715
1330	-0.364515089187982	-1.10716873641205	0.271076466417374
1331	0.0959097808566202	0.289706585382268	0.772685631245305
1332	0.323033103482847	0.969216750164574	0.33495097199245
1333	0.457087927003436	1.39662978816232	0.165849135416645
1334	0.299904590369531	0.92443534643628	0.357652146253182
1335	-0.220729870822511	-0.671517975323217	0.503555246735033
1336	-0.19733320213913	-0.599146824293593	0.550531743860939
1337	-0.0338473876894474	-0.104752255624646	0.916797986640453
1338	0.0391610130445971	0.117920259197387	0.906385152193802
1339	-0.279676966946284	-0.829804881893424	0.408774088314885
1340	0.68892137988235	2.21223301838913	0.0293991210834039
1341	0.577802740514496	1.84734804421706	0.0678759323106226
1342	0.475712749123457	1.4823825567703	0.141619261302793
1343	0.1070772441104	0.327779657651182	0.743815029586223
1344	-0.0695034894552705	-0.211365396891837	0.833064643886603
1345	-0.0450500762632338	-0.137648952234966	0.890815448242232
1346	0.0151090456598498	0.0468400238772976	0.962741167294319
1347	-0.446888312032976	-1.34053102234938	0.183338280419686
1348	-0.0111615678362685	-0.0329478945163219	0.973786749480766
1349	0.0733862260095407	0.223658863378865	0.82351333338078
1350	0.0371539541371767	0.104280981388596	0.917170935169135
1351	-0.253073739985735	-0.774339594583456	0.440694152015569
1352	-0.266874793656628	-0.83902510277847	0.403606729758557
1353	-0.331798186670869	-0.966350218334831	0.336375232958091
1354	-0.26598019170951	-0.815422757135882	0.416913820476893
1355	0.360818054567198	1.08216805023489	0.281975846856052
1356	0.080059053957977	0.245038651340016	0.806966386229189
1357	-0.056564164456889	-0.173194454701103	0.862874981633346
1358	0.194224180769249	0.60805793757383	0.54463116392619
1359	-0.196672883546145	-0.608828642876209	0.544122337974183
1360	0.0280352663070817	0.0851491826792999	0.932325830066867
1361	0.159895100597985	0.477783491903007	0.633925399719297
1362	0.019394213411993	0.0593591492268273	0.952793415965471
1363	0.555122214900954	1.71360650295286	0.0899325202949498
1364	0.551192595341003	1.6097545141625	0.110840787027741
1365	-0.601389126921547	-1.82246664117279	0.0715978282236027
1366	-0.140444035841473	-0.416449622568719	0.678040592418727
1367	-0.453496701100404	-1.38466298521272	0.169468648934042
1368	-0.315045737705838	-0.975812112993731	0.331689024723436
1369	-0.20406511030081	-0.607411559549358	0.545058093139765
1370	-0.213164458933704	-0.666272935071105	0.506886101465758
1371	-0.109744576805107	-0.330625690809721	0.741670954200419
1372	0.324409088174192	0.996219595789191	0.321728478846196
1373	-0.145269915735008	-0.427842131317079	0.669755178663454
1374	0.160538252648063	0.476866430480438	0.634575867174787
1375	-0.269412804976956	-0.80909498376092	0.42052565634866
1376	0.237075858278166	0.707278412223105	0.481162059501248
1377	0.550042984287922	1.71533140800107	0.0896145571491199
1378	0.419917598762853	1.35855624188157	0.177573456723685
1379	-0.0107240807623244	-0.0313506994111278	0.975057041878948
1380	0.103385957856205	0.303680400564613	0.762049758018564
1381	-0.302559944812334	-0.973712187220685	0.33272533844187
1382	0.212624561145735	0.640324911851034	0.523535917626315
1383	-0.644677584752871	-1.95782326027065	0.0532481544836063
1384	-0.174475115683017	-0.535079522928644	0.593872002833082
1385	0.252230896752248	0.762648307087854	0.447603250860344
1386	0.282354820541596	0.873732028313979	0.384514795637739
1387	-0.430690509570179	-1.38198573153226	0.170286599077408
1388	0.18571068618544	0.548015382893927	0.584994337928278
1389	0.677762553921515	2.02516459275757	0.0457170281802617
1390	-0.220766137959262	-0.658774871259397	0.5116680928531
1391	-0.179238991372932	-0.545153930535275	0.586952699113912
1392	0.114319745849591	0.340628566457933	0.734151485629064
1393	-0.0891394611990558	-0.277133438527196	0.782292707809126
1394	-0.1893545614197	-0.577806304501146	0.564791291396241
1395	-0.412869153083237	-1.19254495200918	0.236081505911636
1396	0.214679689578417	0.656680983061365	0.513007760041934
1397	-0.324236728424962	-0.960762578824394	0.339162863478708
1398	-0.0570109819444998	-0.174697463601635	0.861697119924994
1399	-0.432718000090309	-1.32824445427712	0.187347793840368
1400	0.0962944379790577	0.300496254557761	0.764469370914512
1401	0.218910156449737	0.660916310751309	0.510299924036307
1402	0.333889326841323	0.920017795859991	0.359943713077737
1403	0.18972542760296	0.598123638705238	0.551211297352177
1404	0.179524155417879	0.54689814849279	0.585758599317312
1405	0.30597658685674	0.911072075906484	0.364612853936993
1406	0.399642079129034	1.20950186317596	0.22953577277955
1407	-0.304386143122382	-0.931620860581829	0.353944705041662
1408	-0.150764190988182	-0.462727165407846	0.64464083380715
1409	-0.566513346221736	-1.76097106824424	0.0815303111730099
1410	-0.118581534885344	-0.359292323487875	0.720190909704365
1411	-0.198425091119477	-0.621448406557434	0.535824985555504
1412	0.258933082896651	0.790477241984984	0.431260224918153
1413	-0.369087135140794	-1.0921799049299	0.277575308201088
1414	-0.156698671589766	-0.47107489291595	0.638690387570857
1415	-0.332006990055706	-0.969944226526843	0.334590148162389
1416	-0.43092225530402	-1.37868787144777	0.171298284080134
1417	0.19852420645004	0.554794687033059	0.580366980861652
1418	-0.132298930710996	-0.40502054647899	0.686392543782938
1419	0.621631752669528	1.93027873486969	0.0566191604974153
1420	0.252291827849663	0.786813452540514	0.433391541884426
1421	-0.0324550861596773	-0.0996563772256396	0.920831641091893
1422	0.111799419768787	0.343089113790665	0.732305747722106
1423	0.185717258093288	0.593607669252563	0.554215597613304
1424	-0.0724795453343538	-0.225040077978814	0.822441839697708
1425	0.537085519387921	1.63522858076329	0.105381523777654
1426	0.190382951729724	0.567828333604397	0.571519880158765
1427	-0.339712540487601	-1.04495412313484	0.298752672068893
1428	0.593616140623479	1.73135379008867	0.0867047902008792
1429	0.852913120490691	2.80820652692026	0.00607089597061993
1430	0.0154833246670571	0.0472478551276598	0.96241700135096
1431	0.454129128096561	1.26292790919246	0.209772381923207
1432	0.0837859731162012	0.244750767088572	0.807188631065417
1433	-0.535380160701389	-1.67796561618247	0.0967114692856367
1434	0.0505896160779877	0.155611555728655	0.876676479827426
1435	-0.397670033298043	-1.22174871206252	0.224890517726038
1436	0.252338363816942	0.784087904114806	0.43498106880262
1437	-0.533940731185399	-1.70867748032685	0.0908462085678271
1438	-0.133788950862534	-0.399232661782479	0.690637090008759
1439	-0.388213311908511	-1.16869174994522	0.245514861136025
1440	-0.120231491103532	-0.355281021074449	0.723183582684533
1441	0.362872372178948	1.09243159904556	0.27746529618456
1442	-0.113264188685974	-0.354150901443645	0.724027499605276
1443	-0.00343680124247851	-0.0103530058598907	0.991761820625378
1444	0.195662074314054	0.581567088840353	0.56226531224468
1445	0.481126918234367	1.50032323391696	0.136918082108432
1446	-0.0973929535159534	-0.287743988664642	0.774182953533559
1447	0.347910967830642	1.08416524147877	0.281094198043626
1448	0.565031446046782	1.70907669549111	0.0907719251754966
1449	-0.208643671595904	-0.63451613566617	0.52730186689079
1450	-0.165920991645396	-0.515149853930139	0.607670629561138
1451	0.17033579404641	0.498141992338068	0.619559953758731
1452	-0.352591445823145	-1.0846523067376	0.280879474557748
1453	0.577386383017556	1.71089708131353	0.0904338285400703
1454	0.292110573952218	0.818735015300777	0.415030648567478
1455	0.0795447911649436	0.231901149706142	0.817124305701239
1456	0.200085686283281	0.57928972869019	0.563794268213295
1457	-0.0115865897166023	-0.0339171735250224	0.973015888444038
1458	0.456937713633123	1.39486830158151	0.166378179912324
1459	-0.483238427969875	-1.49947695862929	0.137137056255824
1460	0.381665675542566	1.15982437163093	0.249089303606088
1461	0.107776193698452	0.323938555999218	0.746711945922757
1462	0.0342238493927641	0.108606583738253	0.913748523583507
1463	-0.577762183949071	-1.71846185045422	0.0890398517087935
1464	0.158181757490576	0.480499046141199	0.632000956147764
1465	0.0582623928750465	0.170648187118823	0.864871118709116
1466	-0.626246010745193	-1.85718428956488	0.0664498504191375
1467	-0.038607225828209	-0.119469430510767	0.905161155918959
1468	0.107688484521821	0.32144740254449	0.748592695389213
1469	-0.182326855897025	-0.532454449614138	0.595681165081839
1470	0.401572269376463	1.23253201617576	0.22085721751677
1471	-0.0815847181610837	-0.249761296560172	0.803322807191631
1472	0.12160775999705	0.372735419721049	0.710193509787009
1473	0.290351010176493	0.861244460084323	0.391318513992761
1474	0.0509210696535423	0.153715059053648	0.878167471256509
1475	-0.0133070864148095	-0.0402375713839546	0.967989979841542
1476	-0.343274822758811	-1.09101338854988	0.278085570522659
1477	0.353727679763942	1.10255376595851	0.273066034936955
1478	0.299667184142576	0.958333931252295	0.34037917965755
1479	0.20555661008118	0.62246866750065	0.535157015260764
1480	0.097904995084307	0.302632958932875	0.762845442919761
1481	-0.0124636060966818	-0.0373608004630636	0.970277407425864
1482	0.443741318098326	1.45782827207865	0.148256589868863
1483	-0.0213907499994282	-0.0651528212733063	0.948192171909218
1484	-0.228500531663262	-0.698685922320814	0.486491892517826
1485	-0.172850413784615	-0.518268259301428	0.60550197757785
1486	-0.188343602141976	-0.556091628600608	0.579483715733601
1487	0.236011973650187	0.717524252854084	0.474849121669008
1488	0.830490429378687	2.76460355733053	0.00687225665709188
1489	-0.58771579795963	-1.80541705721006	0.0742451047482862
1490	-0.691828260058707	-2.02111260998266	0.0461429094554179
1491	-0.255847406064959	-0.790091679353533	0.431484225068472
1492	0.284377350623354	0.882278573778986	0.379900950335362
1493	0.164608735467555	0.471923767353364	0.638086604594593
1494	-0.0791391239770185	-0.238068091667207	0.812352023555718
1495	-0.424780055779278	-1.30822025904444	0.194022782733734
1496	-0.478339959038009	-1.45065054403165	0.15024175193311
1497	0.827980185671277	2.4685732915336	0.0153919822057655
1498	0.182463010400696	0.563651460347512	0.57434799144797
1499	0.0497420129811871	0.153601911512024	0.878256439748158
1500	0.221819209792435	0.651648509794863	0.516235109110601
1501	-0.167601607868618	-0.493695374265223	0.622685277510268
1502	-0.30419036096561	-0.942659370981175	0.348297531310782
1503	0.206496359016485	0.654261362255926	0.514558140107126
1504	-0.0451640168557199	-0.141392988696104	0.887865323165841
1505	8.72432564390367e-05	0.000269545893259256	0.999785510844259
1506	0.51036424164211	1.56254605181223	0.121556003718402
1507	0.104151047035485	0.321716911637147	0.748389150177062
1508	0.0554552394006048	0.170558066213111	0.864941784797263
1509	0.54880129254556	1.58599961818843	0.116133905373048
1510	-0.025143865367677	-0.074925341315508	0.940435046329249
1511	-0.477823434897346	-1.50844530176225	0.134830408854341
1512	0.401189863943331	1.16833626683406	0.245657449430367
1513	0.563497990183873	1.75165030252211	0.0831305774464301
1514	0.6377832982422	1.90877547667318	0.0593747028411127
1515	0.0322511402569361	0.098422205511637	0.921808868069595
1516	-0.385758826475007	-1.18151786490546	0.240409571750331
1517	-0.08793267951096	-0.270924175767117	0.787049753873757
1518	-0.286909314313821	-0.836638159804302	0.404940635317153
1519	-0.249829638656074	-0.755494227179621	0.45186171438692
1520	-0.0419361706092927	-0.130861878310994	0.896167233785255
1521	-0.0318479504315818	-0.0996387427749681	0.920845603338345
1522	-0.240787278887699	-0.72879258532306	0.467959858940322
1523	-0.311167493537056	-0.98721856380862	0.326097017488508
1524	-0.0165728241618359	-0.0491796724886371	0.960881576986928
1525	-0.665282289315641	-2.19447937843802	0.0306915998785725
1526	-0.16372523408721	-0.48901088181027	0.625985281113754
1527	-0.320099834374876	-0.957426147678649	0.340834544497633
1528	-0.145568398991548	-0.452397796745945	0.652035949732913
1529	0.207706844992955	0.625992428947508	0.53285327551691
1530	-0.103310779660799	-0.302654159261027	0.762829335645798
1531	0.490508527085482	1.45988425221665	0.147691729803778
1532	-0.245581794308887	-0.743891452337353	0.458817514622779
1533	-0.522562747198299	-1.64336466704128	0.103684304179974
1534	0.270412449650201	0.812953685281142	0.418320927562491
1535	0.161299475817059	0.481852565946366	0.631042695556442
1536	0.312607644862913	0.9714327107432	0.333852662727991
1537	-0.165619151269928	-0.502350024802538	0.616608739883169
1538	0.0329211262158237	0.0988490504101646	0.921470875237417
1539	-0.291675745398459	-0.915613806405502	0.362237549873731
1540	-0.0392794963124946	-0.123821796893761	0.901723596855797
1541	0.0180158529132922	0.0541202356905808	0.956955460943611
1542	-0.14664125893077	-0.422503552857113	0.673632752948618
1543	-0.104648822216962	-0.309378399989286	0.757725791740849
1544	0.309738810133243	0.913579263490832	0.363300385945857
1545	-0.0091804672771472	-0.0281746317981672	0.977583242052584
1546	-0.0921417232234547	-0.288995612182293	0.773227954437524
1547	-0.256139893743387	-0.783445276082355	0.435356344040298
1548	0.132329371393502	0.390127855697734	0.697334106538567
1549	0.145278250129885	0.451125375980776	0.65294934474866
1550	-0.0174730796585481	-0.0515441229529177	0.959002493508729
1551	0.127524970520146	0.388538427631264	0.698505684995839
1552	-0.312871677169899	-0.940176422964547	0.349562679278943
1553	0.27842009143929	0.863274026341791	0.390207699180737
1554	0.391319512453292	1.23089848525052	0.221464800367601
1555	-0.0134262997862131	-0.0404673625712463	0.967807275608571
1556	0.0482123719580005	0.145253096963626	0.884825391291088
1557	-0.374854778655052	-1.12577309911241	0.263158379712289
1558	0.180401513852397	0.521725642384103	0.603101714743211
1559	-0.392342579669039	-1.07717635477957	0.284187730884673
1560	-0.399418578551077	-1.230199238999	0.221725252853589
1561	0.138978693488496	0.407840254624596	0.68432833549763
1562	-0.205189175159744	-0.604043213013955	0.547285596928153
1563	0.054817124025833	0.163280425817858	0.870651940804547
1564	0.584062643717177	1.7413079677575	0.0849364083614566
1565	-0.152361411463023	-0.468127067744703	0.64078899014163
1566	-0.0750362778681925	-0.21091056505774	0.833418512032705
1567	0.737655621359968	2.39448374519146	0.0186496343061962
1568	-0.155652057459861	-0.471994729731336	0.638036141884601
1569	0.425524101505428	1.28422449494878	0.202253427624823
1570	0.153303976865899	0.452772852714481	0.651766820515607
1571	0.11123808699109	0.317885766871888	0.751284267754449
1572	-0.238628084635788	-0.741115893734307	0.460490442163871
1573	-0.00482881198011019	-0.0145194450221268	0.988446668913237
1574	-0.182969518964314	-0.563017648726832	0.57477772537327
1575	0.301395013874142	0.951653271676901	0.343739622445065
1576	0.170162439234441	0.51560265055108	0.607355519951589
1577	0.0113241293724207	0.0352133092291459	0.971985120644108
1578	0.0464508292736262	0.132921544419362	0.894542613976481
1579	0.0892286094751364	0.264858058532217	0.791704945861771
1580	-0.544543120963428	-1.69778871920525	0.0928915492859633
1581	0.442375065142325	1.371905844038	0.173393170308005
1582	-0.0334515456978957	-0.0948695175479563	0.924622579200061
1583	-0.00248927973126339	-0.00739874826354267	0.994112554880406
1584	-0.494296141131455	-1.51296629676582	0.133679223191456
1585	0.0734041739994429	0.212012858541028	0.832560965240438
1586	-0.464742259295865	-1.40567073662029	0.163153998162275
1587	-0.315187759764769	-0.983359495272917	0.327981913793904
1588	0.0775310301139834	0.241460316165368	0.809729957857831
1589	-0.163395359911314	-0.499202373303156	0.618815688272465
1590	-0.224368984743639	-0.706544255308318	0.481616183777512
1591	0.405851586562833	1.25429096763688	0.21287965996881
1592	0.265085451888195	0.794313621903412	0.429035140433835
1593	0.220280884575556	0.662267451780255	0.509437679449585
1594	0.105365350656186	0.324979739067288	0.745926335809759
1595	0.168563978853048	0.508457632786957	0.612336485183395
1596	0.202072812870522	0.624929109371488	0.533547907582591
1597	0.340961394927905	1.02547249847082	0.30780023532403
1598	-0.0365223622354239	-0.110836432949762	0.911984899994953
1599	-0.115490121029036	-0.349855877571963	0.727237911628371
1600	-0.384307608944702	-1.15646609496081	0.250452631812165
1601	0.0109426886227397	0.0321738607044725	0.974402351238155
1602	0.0795703075194466	0.233029467136799	0.816250637551002
1603	0.0674165988737793	0.205189811672492	0.837872276350228
1604	0.305371862020139	0.880254255273021	0.380990639698566
1605	-0.272588464896961	-0.826196967869811	0.410806945507109
1606	-0.365097624475502	-1.11052797897591	0.269634619107716
1607	-0.0191781735893461	-0.0560634471961666	0.955411534917432
1608	-0.187715413029636	-0.562754112997271	0.57495645209101
1609	0.22752638867851	0.665431490730604	0.507421552550285
1610	0.248654858924154	0.762526512080154	0.447675554800795
1611	0.267826334768442	0.802034214558058	0.424577843124241
1612	-0.481525609831261	-1.43846885457911	0.153657933207377
1613	0.282276926592537	0.845858106590934	0.399803021552319
1614	-0.137783303514503	-0.410144335230001	0.682643376331709
1615	-0.516513749842471	-1.50741558798023	0.135093691498706
1616	0.186386704425453	0.563681720025307	0.574327478792044
1617	0.45605176893895	1.44085731408461	0.15298343566755
1618	-0.0617086248426039	-0.191028919447195	0.848919355254
1619	0.298436331319276	0.912772895908553	0.363722176901194
1620	-0.0440043447286009	-0.13502486153258	0.892884027055963
1621	-0.62504583694615	-1.91982876188423	0.0579444667501286
1622	0.370008369802896	1.15474167544881	0.251154731978937
1623	0.523263158858502	1.61935410405701	0.108757462933325
1624	-0.0991401191184601	-0.300837310046591	0.76421009271372
1625	-0.263639835050871	-0.796197260002139	0.42794512526764
1626	-0.168251810060695	-0.51198681701124	0.60987390976955
1627	0.587051936352908	1.74108658501745	0.0849754127544546
1628	-0.193379556891876	-0.616380746451646	0.539149120899034
1629	0.180807696239733	0.536630296182378	0.592804434272081
1630	0.0306785779821064	0.0942476832560444	0.925115168437809
1631	-0.0137404103662072	-0.0418136638510678	0.966736882333529
1632	0.217492894327036	0.648499486767774	0.518260021010667
1633	0.218869129341173	0.631314411698439	0.529383598166451
1634	0.174775959362777	0.519424499498123	0.604698782420404
1635	0.888373994775587	2.7447481065649	0.00726823729267041
1636	-0.147160829267934	-0.452869685104494	0.6516973439029
1637	-0.0445750124807673	-0.137795891399142	0.89069963783342
1638	0.233426432274524	0.723390324361371	0.471255665891447
1639	0.0456589103777072	0.14036583560372	0.888674516292574
1640	0.511046661252279	1.5346776291851	0.128258166634379
1641	-0.0111988803596147	-0.033409566090125	0.973419582053906
1642	0.0097015004315613	0.0305097859369591	0.975725869116312
1643	-0.735958627724783	-2.26428982135007	0.0258797681583558
1644	-0.452739084108978	-1.32245026111517	0.189261306356805
1645	-0.848853069125964	-2.42832700312342	0.0170922867598919
1646	-0.0392683755202491	-0.120858781192214	0.904063628138197
1647	0.505820402268282	1.48457453625203	0.141038203559704
1648	0.0482029226204808	0.143885041118506	0.885902574832622
1649	-0.212342173188546	-0.659846383397703	0.510983259067793
1650	0.457000099887617	1.34067872548265	0.183290476078454
1651	-0.270473637242981	-0.781940899668262	0.436235596127515
1652	0.35218194008092	1.07308270562366	0.286010563490692
1653	0.053455028654882	0.16303974231383	0.870840903861052
1654	0.434715834602288	1.36046250886275	0.176971904339585
1655	0.193158289478178	0.595499826417497	0.552955827765245
1656	0.304398007398563	0.949845756411096	0.344652509873754
1657	-0.662614093794816	-1.98623710278758	0.0499508292470359
1658	0.0693530005811479	0.210565200674643	0.833687235252848
1659	-0.022824470817421	-0.066178395371464	0.947377855340577
1660	-0.395761872477666	-1.22170031328076	0.224908740175668
1661	-0.32091002935024	-0.97720770430564	0.331001474173171
1662	0.325248005269735	0.979922467520238	0.329666707314151
1663	0.596631044855158	1.95917311285578	0.0530874284893447
1664	-0.129926980535046	-0.39995272400758	0.690108490162232
1665	-0.283930051847408	-0.8453203770566	0.400101561422184
1666	-0.0226140152728101	-0.0715771409919134	0.943092135960578
1667	0.0326332036839724	0.0962430885512778	0.923534602208926
1668	0.526089535729736	1.5504973693853	0.124418676750867
1669	-0.334391419541505	-1.02052431682263	0.310127293903059
1670	-0.597109808349502	-1.70081395618781	0.0923195565699379
1671	0.412028505978262	1.26578598043507	0.208751528602648
1672	-0.0425781868231129	-0.130627130269301	0.896352426156251
1673	-0.19537424134781	-0.600804725264242	0.549431531563436
1674	0.192697539435842	0.56357216969657	0.57440174325703
1675	0.445792739142538	1.40575012133816	0.163130482819993
1676	0.0628134567075182	0.181246007095812	0.856568908725591
1677	-0.503106539595418	-1.48765712557221	0.140224212799818
1678	0.286086848752176	0.86562153418107	0.388925301706991
1679	0.0324043224981842	0.0999418858936659	0.920605590303434
1680	0.104776191286712	0.324087552486954	0.746599506285285
1681	-0.0995074875865251	-0.308601926716268	0.758314574161268
1682	0.140937820761956	0.428101477911825	0.66956703379103
1683	0.256214365618378	0.793659343302451	0.429414138899429
1684	-0.0495238653455345	-0.148341881360474	0.882394134306122
1685	0.253467077831882	0.789137935874395	0.432038615354187
1686	0.0212614828920368	0.0649086321609748	0.948386068758823
1687	-0.539908237019365	-1.75909715855288	0.0818499834983712
1688	0.0516324075378003	0.159417211818396	0.873685888225155
1689	-0.0953201924337179	-0.289337966016844	0.772966796318784
1690	0.303120466105649	0.947358320164211	0.345911359440414
1691	0.182472445234964	0.528918588492381	0.598122057875404
1692	0.29889847665511	0.889873557724013	0.375829956857547
1693	-0.168477893108479	-0.518917617952148	0.605050833560741
1694	-0.278521760252862	-0.864286747639753	0.389654149376871
1695	-0.0228944089900554	-0.0678632373369616	0.94604019484538
1696	0.134507252238806	0.407194322361928	0.684800988722097
1697	0.0676709794469195	0.203009766041971	0.839570900388973
1698	0.185602416128103	0.571286726615248	0.569183348729028
1699	0.401056461131533	1.27373538395857	0.205931386781557
1700	0.0999909934166477	0.295003058232076	0.768649102131055
1701	0.551683187044906	1.59249643812263	0.114666600185622
1702	0.138410722125753	0.393455371199316	0.694883747870019
1703	-0.309340388233904	-0.935457140682429	0.351975477271074
1704	-0.405671773385411	-1.23334354480444	0.220555825826938
1705	-0.06811227107698	-0.204478606887997	0.838426341122713
1706	0.35855425916936	1.04370479635097	0.299327408684652
1707	0.2839661848955	0.884184332493344	0.378876862783718
1708	-0.264056913921237	-0.845285501287988	0.400120928659768
1709	-0.333226280381928	-1.03219860789024	0.304655918085502
1710	0.0871072505942891	0.244468613098176	0.807406467525127
1711	0.38644624266659	1.20174341020879	0.232514238761568
1712	0.40143105619831	1.22213535114836	0.22474498412897
1713	0.556079323547037	1.57462460723368	0.118739019075963
1714	-0.488196968515364	-1.51031093143663	0.134354421525684
1715	0.128859874542509	0.385270727076408	0.700916621162149
1716	-0.584882142242996	-1.7968610310287	0.0756039261386697
1717	-0.0978893540222073	-0.290745237245978	0.771893560888184
1718	-0.170472947798857	-0.514035924011711	0.608446149393703
1719	0.257868722578536	0.786087355554075	0.43381466429755
1720	-0.533652565416316	-1.58700889851813	0.115904980865872
1721	-0.226925776937362	-0.738122170967556	0.462298744995736
1722	-0.336908683513252	-1.01449468758901	0.312978859202139
1723	-0.291090087386438	-0.875207033164119	0.383716038057287
1724	0.101325202814178	0.312337317287209	0.755483422196621
1725	0.406615992478677	1.21842953395427	0.226142694438389
1726	0.105155491610173	0.307747771520495	0.758962425610833
1727	-0.042451323708633	-0.127663311614159	0.898691068413602
1728	-0.454958694585482	-1.41345573539599	0.160860264190358
1729	-0.459497836435685	-1.41939399677636	0.159127350800236
1730	-0.29265733611854	-0.883200529367733	0.379405308153973
1731	-0.0982202197434344	-0.296262316118823	0.767690333459613
1732	0.0258242852839525	0.0780637216882706	0.937945078217257
1733	-0.257937833938047	-0.799152732909151	0.426238171214539
1734	-0.137736393387811	-0.421863620964436	0.674098149904736
1735	0.237288544616137	0.760975081369689	0.448597155953873
1736	0.184825524816865	0.563279828019206	0.574599945079528
1737	0.108552742075357	0.334764956518718	0.738556252512653
1738	-0.685759942021169	-1.99657001522242	0.0487956496860596
1739	-0.42880471173571	-1.28859674110955	0.200734767500862
1740	0.279480111529614	0.870061138950342	0.386507170142544
1741	-0.147812197601079	-0.449648567700724	0.654010120508713
1742	0.686786425166147	2.08925641419674	0.0394155169980018
1743	-0.45320408988573	-1.37216000824066	0.173314312716093
1744	0.0734882571931205	0.209617387383193	0.834424816934425
1745	0.0420737724592801	0.124447154612915	0.90122983295835
1746	-0.539333394028359	-1.68660464422901	0.0950313084952398
1747	0.0113425317150544	0.0345307993517025	0.972527889170722
1748	0.108860023195208	0.333532183124604	0.739483432853033
1749	-0.508388740407606	-1.53407060349771	0.128407337557027
1750	-0.374568152299208	-1.14313250337188	0.255917756858325
1751	-0.088410297685354	-0.270237275858688	0.787576502300233
1752	0.15218153591735	0.472573306805887	0.63762476822518
1753	-0.100587543470758	-0.308474043780587	0.758411558621702
1754	-0.399003826878114	-1.18679500056958	0.238331289474609
1755	-0.0105242687491668	-0.0328355717179718	0.973876080664982
1756	-0.0332451412559786	-0.0973580211172774	0.922651594116692
1757	0.107570607159944	0.329157439759549	0.742776816299177
1758	0.379126718922751	1.10708443818026	0.271112717653716
1759	0.428841489398873	1.32259446002402	0.189213508189212
1760	0.596313687251047	1.88118320642857	0.0630753801511587
1761	-0.00946168963052471	-0.0290672407745372	0.976873249045431
1762	0.614318059685019	1.99617172535728	0.0488397509613444
1763	0.0777355209627361	0.234798496960346	0.814881326457549
1764	0.091611082850817	0.279684799631359	0.780340441269811
1765	-0.0169900814047175	-0.0509094505302317	0.959506860078434
1766	0.37893431147979	1.12364916802785	0.264054043176837
1767	0.53798432315038	1.7605769578881	0.0815974572714822
1768	0.690433277057881	2.12566214154748	0.0361812413757484
1769	-0.512525037062225	-1.54777805832721	0.125072098441065
1770	-0.00339269977602667	-0.010300841889205	0.991803327483553
1771	-0.00948682953430286	-0.0267829957530167	0.978690203592904
1772	0.0517106565663092	0.152476072651378	0.879141777551035
1773	-0.260085715479894	-0.740680277311572	0.460753318023946
1774	0.526649317812654	1.59056794985674	0.115100593619525
1775	-0.0813338291884712	-0.234167812652969	0.815369439671656
1776	-0.529191368584069	-1.76077748267082	0.0815632873970021
1777	-0.198811997262463	-0.636786874812252	0.525828029668735
1778	-0.610925431201818	-1.93346386378863	0.0562203430883488
1779	0.169666799270033	0.519990270504662	0.604305940319062
1780	0.325765534652782	0.958610859669677	0.340240344970138
1781	0.303378734356143	0.915769254988351	0.362156425705357
1782	0.0216482480746676	0.0643288258634307	0.948846472774504
1783	0.187949008165204	0.572776221058911	0.568178458589047
1784	0.0864240770667334	0.257488791448772	0.797370341810716
1785	0.136873173994773	0.412112332875137	0.681205463658704
1786	-0.144224008564952	-0.43527185447868	0.664373612974552
1787	0.482662403382274	1.53344675023665	0.128560786452003
1788	0.515660044721074	1.57506650397933	0.118636953540913
1789	-0.278031974144161	-0.835320999260013	0.405677855263864
1790	-0.27591782734601	-0.827724956375476	0.409945265879349
1791	0.463750906408146	1.44640881867296	0.151424542786417
1792	-0.533002676727575	-1.68642661008984	0.0950656921018219
1793	-0.754110459886068	-2.47161980897439	0.0152696529642692
1794	0.241830864109289	0.700697221521134	0.485241404319588
1795	-0.134114588491384	-0.415984644665293	0.67837960665936
1796	-0.59306476620377	-1.78955285920477	0.0767808429726096
1797	0.370244100733681	1.07579983340772	0.284799778761719
1798	0.119585724513725	0.369249027400084	0.712781499500386
1799	-0.0461730170048582	-0.139166164764506	0.889619768435792
1800	-0.579806506362486	-1.82385273646746	0.0713861085294473
1801	0.309521755684617	0.94709430552004	0.346045147348733
1802	0.0223396914965685	0.0667252947549639	0.946943634286481
1803	-0.401750247662666	-1.21833629985571	0.226177940332861
1804	0.21308035075459	0.641391334017623	0.522846060589783
1805	0.25425460547842	0.741201609031926	0.460438726690034
1806	0.161407534022811	0.495270693769594	0.621577263317071
1807	0.26137347164586	0.798802722598452	0.426440111201296
1808	-0.160383950011314	-0.465311346184294	0.642796275063437
1809	0.305586744740316	0.94589751980279	0.346652031681972
1810	-0.169996485838103	-0.529251951438049	0.597891732216198
1811	0.103526357329856	0.309054221577646	0.757971591678249
1812	-0.683544522710566	-2.08252657640785	0.0400399569638722
1813	-0.428656888044241	-1.3254946642904	0.188254085221673
1814	0.323067782228289	0.983572339688121	0.327877766764194
1815	-0.0344054443769742	-0.103919082391507	0.917457340866884
1816	0.468104329530474	1.45523427911814	0.148971654456431
1817	0.0993863088980808	0.30811568584632	0.758683352368197
1818	-0.288293998052485	-0.888704801160136	0.376454634991339
1819	0.101060655995617	0.31493121099732	0.753519399872324
1820	0.125012090769196	0.386961315479069	0.699668907181709
1821	-0.0264546628911455	-0.0758948763537312	0.939665759973542
1822	-0.287017719809805	-0.877479366350578	0.382487525981563
1823	-0.447236689577117	-1.37432401069572	0.17264400703725
1824	0.183376870202902	0.534075772971612	0.594563470998979
1825	0.132505019817893	0.405736408494545	0.685868260648561
1826	-0.17011623433017	-0.50541772139861	0.614461233105096
1827	-0.144582823841272	-0.412797666981963	0.680705001828371
1828	0.0172656847674015	0.0521042026538629	0.958557418726126
1829	-0.24088176129766	-0.688269641778266	0.492996255755361
1830	0.0405256825576598	0.124385686886636	0.901278364333221
1831	-0.161030979232055	-0.500215110989393	0.618105233561069
1832	-0.620209177182945	-1.9410249664346	0.055283108867012
1833	-0.0784589691475241	-0.233535107147441	0.815859190351706
1834	0.376673220922869	1.12228235950031	0.264631555959729
1835	0.0842541255732794	0.261567440753558	0.794233368150363
1836	0.178813744244941	0.565506151658096	0.573091371152368
1837	0.000974892006764868	0.00291091873956546	0.997683661168993
1838	0.507102910724932	1.50708881402695	0.135177327113882
1839	-0.0380107141698969	-0.115042806830442	0.908659217404597
1840	0.0414381376494851	0.128869826791842	0.897738941767606
1841	0.143327087447629	0.432277800564147	0.666540198996849
1842	-0.558014748759216	-1.73579882601252	0.0859114213185091
1843	0.0700654452593797	0.204321599132172	0.83854866914577
1844	-0.0807925202536948	-0.259962199991297	0.795467591626755
1845	-0.11826352388416	-0.353903772115058	0.72421208892102
1846	0.415358534609558	1.26509829374286	0.20899682347634
1847	-0.0570924476282514	-0.177956196098204	0.85914442839845
1848	0.33581034961279	1.02996556346165	0.305697409029371
1849	0.22113972907814	0.665068377381959	0.507652712053614
1850	-0.584916191113843	-1.71846410079644	0.0890394396652597
1851	0.162613481169658	0.45792560662651	0.648074033761147
1852	0.0156464722047325	0.0475964141120723	0.962139953154965
1853	-0.494431000134426	-1.48598479009702	0.14066535401894
1854	-0.346662182724024	-1.04167999724102	0.300260482415876
1855	0.512537768458377	1.617321800042	0.109195871405193
1856	0.431668727285264	1.30898794171687	0.193763650307519
1857	-0.0712342141003139	-0.217696593627702	0.828142448061018
1858	-0.28174453218877	-0.843279172926093	0.401236048330592
1859	0.474693628161273	1.43819025496426	0.153736758735671
1860	-0.146918604869414	-0.436090326501553	0.663781837112306
1861	0.349635464808593	0.988458087796867	0.325493114289489
1862	-0.396139735595933	-1.16090378669629	0.248652225218229
1863	-0.310866722733961	-0.972218443987744	0.333463792756488
1864	-0.489000295759047	-1.55269239504011	0.123893211397836
1865	-0.129578856198935	-0.393587254157631	0.69478669669897
1866	0.270615084117305	0.78797268098247	0.432716521405685
1867	-0.419042842119922	-1.240820700652	0.217792997419373
1868	-0.15217247359891	-0.467244153828676	0.641418119639255
1869	0.0986843228616393	0.29856702566279	0.765936519333662
1870	0.685716303760521	2.13384807417377	0.0354865032064404
1871	0.0176425064288775	0.0549955623092217	0.956259973241615
1872	-0.190290108153233	-0.536350894057346	0.592996711589341
1873	-0.087648660963368	-0.27093701939533	0.787039905693897
1874	0.433255335656708	1.35187022395136	0.179695567022724
1875	-0.415007798869959	-1.28809319234183	0.200909238523295
1876	0.50978399753096	1.62087062517923	0.10843124184313
1877	0.0052565094854659	0.0157979805905178	0.987429401866431
1878	0.122538620106499	0.3715147232154	0.711099262541091
1879	0.0854499775819724	0.260631001987677	0.794953305595002
1880	0.292164429245104	0.838948499995855	0.403649496451021
1881	0.506972684169599	1.42297098852664	0.158090455791466
1882	0.191818877531352	0.563622446485071	0.574367659912255
1883	-0.312406404142566	-0.924870904054552	0.357426710927029
1884	0.0730123031825203	0.218774983181364	0.827304730330355
1885	0.275917067349925	0.867312445434172	0.388003207168499
1886	-0.25963543583803	-0.775465822139963	0.440031891222287
1887	0.0948409829966971	0.277886923232054	0.781716006000318
1888	0.522990252366271	1.60943988093285	0.110909607651666
1889	-0.494650173230735	-1.4471015269561	0.151230892462727
1890	-0.563390480108637	-1.7462568689535	0.0840683186766693
1891	-0.515582267880203	-1.51174749489153	0.133988804527965
1892	0.307116315250997	0.906928318435192	0.366788627987841
1893	-0.0510908942392707	-0.155343888529848	0.876886888121339
1894	-0.468659995559628	-1.37026648115811	0.17390245776434
1895	0.0862105927088097	0.264564732959267	0.791930239413773
1896	-0.376023919692549	-1.15896447858587	0.249437883189079
1897	0.0223872209554688	0.0676861316858047	0.946180798593512
1898	-0.328278863342612	-0.998372704825887	0.32068927480543
1899	-0.303978539560292	-0.891563499310385	0.374927866111819
1900	-0.00388522262297446	-0.012079859865826	0.990387776812532
1901	-0.176652470618425	-0.542504825440029	0.588768477263878
1902	0.322553206980942	0.995426712932794	0.32211172816298
1903	0.486105541507029	1.49887032930847	0.137294190726945
1904	-0.194067683294483	-0.595223344380511	0.553139816310242
1905	0.870849799018968	2.70753570232049	0.00806686320136142
1906	0.247647276626797	0.74985148796675	0.455236912713299
1907	-0.0372778228044284	-0.118655693741283	0.905804058894179
1908	-0.57947880881682	-1.72696849909059	0.0874933762031551
1909	0.667100094711354	2.04251119425791	0.0439316615952784
1910	-0.322965041413404	-0.965292291277222	0.336901871938339
1911	0.0126618317949919	0.0371273331860164	0.970463057102405
1912	-0.478360089243591	-1.35128383611442	0.179882593545923
1913	-0.244022717396172	-0.720804251535487	0.472837968626288
1914	0.473537161302374	1.50701998612302	0.135194948339317
1915	-0.193283246446904	-0.524109760597639	0.601449096463189
1916	0.116082440892721	0.358186728536285	0.721015317579264
1917	0.0139612495595883	0.0421593147379334	0.966462078121377
1918	0.476814689219005	1.4366278567936	0.154179394504066
1919	0.0797126548198641	0.250680098260346	0.802614442085286
1920	-0.0617963621268768	-0.175667093256799	0.860937416719506
1921	-0.0904783419110689	-0.270188850372571	0.787613641059501
1922	0.117128419534682	0.357487301303117	0.721537029045592
1923	0.405647909423991	1.25411077762465	0.21294484394571
1924	0.218354196999277	0.686254753364053	0.494259880419135
1925	-0.384155946221493	-1.24395961839295	0.216640724681113
1926	-0.299389879707503	-0.942151807751492	0.3485559115759
1927	-0.378037628970982	-1.18602326729891	0.238634412312612
1928	0.40361935942492	1.24076766418455	0.217812505093372
1929	-0.124795017785705	-0.379452306797565	0.705217072332832
1930	-0.475147331695314	-1.45647449272655	0.148629441933836
1931	0.388952037778001	1.09790137685694	0.27508198451456
1932	-0.659662837577737	-1.96286148971007	0.0526503549731427
1933	0.422794804284452	1.21982590127981	0.22561529306155
1934	0.57198282089711	1.74472707705886	0.0843358777143772
1935	-0.343838678004017	-1.06981619326273	0.287470833139682
1936	-0.146388275809188	-0.442481116522733	0.659168485472588
1937	0.192598233747688	0.560910936069788	0.576207218201978
1938	0.238920095208251	0.734836240829182	0.464288177463162
1939	-0.0215508015302628	-0.0656697777043937	0.947781696163852
1940	-0.441684744192951	-1.29151174971986	0.199726974370802
1941	0.185253204824401	0.526979411714805	0.599462676280401
1942	0.075953361994246	0.226822836633886	0.821059341015954
1943	-0.349797892952449	-1.09500289525891	0.276343147091081
1944	-0.0398775303121554	-0.119775808276379	0.904919114653634
1945	-0.367200907730086	-1.13308923205944	0.260089481024952
1946	0.0638596060876682	0.197709025624668	0.843704226810591
1947	0.0128271082548474	0.0396721269282434	0.968439565235831
1948	-0.686046547838947	-2.21401380407826	0.0292721422796593
1949	0.288632398078246	0.89243608473492	0.374462612861054
1950	0.0218450080578626	0.0676439512490555	0.94621428579158
1951	0.216985145827132	0.65262392334335	0.515608736959667
1952	0.542272744396699	1.74183040768428	0.0848444204371172
1953	0.0943490100211968	0.271834026518809	0.786352188285095
1954	-0.350409938325849	-1.12993455028891	0.261409675006756
1955	-0.0555284882796971	-0.163512377328897	0.870469840424231
1956	0.121186235196073	0.367147012302112	0.714343477475355
1957	-0.465920121558823	-1.541133216332	0.126680222588247
1958	-0.713306177218852	-2.29062583084677	0.0242445670919016
1959	-0.0667300234691973	-0.207649318519661	0.835956826551232
1960	-0.25684746689795	-0.778051559242894	0.438513585555774
1961	0.288227322310929	0.912209604949406	0.364017005059638
1962	0.449115965173507	1.36043313801023	0.176981161054966
1963	-0.056158832240694	-0.171091764528201	0.864523314425474
1964	-0.552705225063735	-1.79066000645515	0.0766015771557214
1965	0.17523568832618	0.514644557958416	0.608022361918384
1966	0.306643212439401	0.921866931140355	0.358983352036826
1967	0.161620066558936	0.477598579758002	0.634056533943374
1968	0.187316014556933	0.580652556662965	0.562879059007092
1969	-0.0874963600718853	-0.265763249243244	0.791009810708645
1970	-0.18485739900867	-0.578458117096903	0.56435309595739
1971	0.216434327200969	0.656769456203506	0.512951117482332
1972	-0.088643290797347	-0.270384201301745	0.787463824377571
1973	0.134273260945082	0.425128612198072	0.671724981829944
1974	-0.469058702847949	-1.42798668514451	0.15664527809824
1975	0.120488204125179	0.348261946255006	0.728430574004086
1976	-0.654383343528916	-1.97761722818737	0.0509322464476928
1977	-0.379037234560749	-1.14634138818475	0.254594878509291
1978	-0.557794347752927	-1.76918314801617	0.0801415220856424
1979	-0.901132208863609	-3.10538195008465	0.00251904147061172
1980	-0.226456295450928	-0.664892076239014	0.507764966367124
1981	0.0214650651467238	0.0614010689800706	0.951171564576331
1982	-0.154478699596979	-0.457898555138722	0.648093397704521
1983	0.0471497835708014	0.142133573477349	0.887281962717893
1984	0.223549862344627	0.70260703729564	0.484055650439795
1985	0.401335583299646	1.29640399087315	0.198044049528677
1986	0.531334559158317	1.62112998053108	0.108375530398756
1987	-0.285163059996155	-0.875663729989054	0.383468933010161
1988	0.258498056137077	0.771304124011918	0.442482002530139
1989	-0.21578774307045	-0.643498715163002	0.521484214619167
1990	0.127346853760183	0.384690768291078	0.701344840381882
1991	0.439757887732647	1.34548239809654	0.181740871694262
1992	0.152030946704303	0.473951737725477	0.63664514818622
1993	-0.0219616560002263	-0.0661507836873327	0.94739977857896
1994	0.622532598017204	1.87845757912766	0.0634512366119237
1995	-0.354049943388035	-1.12211638499093	0.264701744775408
1996	0.0182565713525735	0.0566054553674979	0.954980927085873
1997	-0.0364995482471194	-0.113379743629054	0.909973892869643
1998	-0.173820408897679	-0.503502507867076	0.615801564638859
1999	-0.154031488203896	-0.441323258271767	0.660003344214958
[truncated: 12,702 more rows]
