# Supplementary material for: Future Tense and Economic Decisions: Controlling for Cultural Evolution
Source: PLoS One. 2015 Jul 17;10(7):e0132145. doi: 10.1371/journal.pone.0132145 (PMC4506144; doi:10.1371/journal.pone.0132145)
Supplement: S8 Appendix — See README files within the various sub-folders. (ZIP) [file pone.0132145.s008.zip › S3_Code/Residuals_new/PGLS/PermuteResults/permute_B_SavingsWITHINFAM_1000.csv]

	ftr	r	t	p
1	wly_pan_xho_por_aeg_amr_gam_svk_aze_uzb_igb_jav_ven_fre_mol_bsq_ukr_heb_bem_mnd_ger_grk_akn_arw_fbf_swe_hun_moo_swt_fin_afr_sod_geo_eng_rom_cze_rus_tig_hau_ita_est_cic_bat_urd_tag_jpn_tml_kor_mcd_nor_zul_ben_sun_slo_owc_mao_cnt_hin_tsn_bos_chh_dut_alb_bul_pol_qcu_spa_lat_prs_bam_mlt_ctl_sid_glc_ind_guj_dyu_lit_swa_mly_tha_anl_knd_ewe_lda_tur_krd_scr_azi_ses_vie_amh_yor_tsw_dgb	-0.25255401157214	-0.596339770413027	0.552397063288055
2	aeg_scr_ven_lit_owc_wly_chh_swe_uzb_azi_xho_ind_fbf_rom_grk_bsq_rus_amr_zul_mnd_bul_lat_cic_nor_tsw_mcd_hun_dyu_swa_est_fre_amh_geo_krd_ctl_pol_pan_tig_anl_ukr_fin_ewe_jav_prs_bat_jpn_knd_kor_ben_afr_moo_urd_mly_alb_hau_tag_cnt_arw_lda_por_heb_dut_guj_slo_ita_qcu_eng_spa_ger_bam_sid_glc_gam_bos_sun_cze_ses_mol_tsn_mao_tha_mlt_tml_bem_yor_aze_hin_svk_tur_igb_vie_sod_dgb_swt_akn	-0.310031587692408	-0.733283117862892	0.465230182425621
3	aeg_prs_lda_rus_chh_amr_owc_slo_aze_azi_swt_bat_xho_pol_por_bsq_mol_hau_akn_cnt_ctl_glc_bem_urd_igb_ita_est_tsw_dgb_fin_lat_heb_geo_spa_cze_svk_lit_mlt_amh_pan_hun_zul_mly_alb_ind_jpn_knd_kor_ben_ukr_ses_arw_mao_nor_sod_sun_mnd_dut_swa_bul_anl_fre_hin_ger_scr_qcu_grk_krd_bos_cic_sid_mcd_wly_swe_tag_guj_ewe_eng_dyu_jav_tha_gam_tml_bam_moo_tur_rom_afr_uzb_tsn_vie_tig_yor_fbf_ven	-0.0431462436021584	-0.101650676770227	0.919252796215527
4	tig_mol_tsn_lit_amh_anl_wly_grk_uzb_azi_bem_bat_dyu_swe_urd_bsq_spa_chh_xho_mnd_ukr_mcd_ewe_ben_ses_prs_est_fbf_yor_hun_pan_gam_geo_bul_rom_hin_ctl_sid_hau_cze_fin_dgb_mao_fre_jav_jpn_tml_kor_rus_lat_igb_afr_mly_alb_owc_sun_cnt_krd_zul_glc_sod_arw_pol_ger_por_qcu_slo_svk_dut_akn_amr_ita_mlt_bos_tag_eng_ven_guj_tsw_ind_tha_aeg_knd_lda_moo_aze_scr_nor_tur_swa_vie_heb_bam_cic_swt	-0.53950973967999	-1.28501674726911	0.201977616530823
5	aeg_scr_lda_ger_amr_owc_anl_prs_aze_tur_zul_mao_akn_ben_ctl_bsq_krd_gam_cic_mnd_ita_hin_bem_por_igb_pol_hun_tsw_moo_est_mcd_tig_geo_rus_mol_spa_lat_mlt_chh_bos_fin_xho_bat_eng_jav_jpn_tml_kor_rom_grk_dgb_svk_ind_slo_amh_mly_cnt_fre_yor_alb_sid_arw_nor_dut_glc_qcu_pan_swe_afr_bam_sod_lit_wly_guj_tag_ukr_dyu_urd_ewe_sun_tha_heb_knd_fbf_ven_azi_cze_bul_uzb_swt_vie_hau_swa_ses_tsn	-0.285683525389989	-0.675094101877485	0.501290983871102
6	heb_spa_cic_ger_amr_tig_amh_afr_tur_azi_moo_sun_lda_rom_bos_bsq_por_mlt_dgb_cnt_alb_scr_bem_pan_tsn_mol_fin_ses_ewe_hun_pol_wly_geo_nor_glc_ben_ukr_hau_sod_dut_est_swt_mly_fre_mao_jpn_knd_kor_lit_cze_akn_arw_jav_mcd_anl_bat_mnd_swe_xho_bul_sid_hin_eng_krd_svk_qcu_grk_ita_slo_ven_aeg_prs_chh_ctl_tag_lat_swa_urd_dyu_ind_tha_gam_tml_tsw_fbf_aze_rus_guj_uzb_zul_vie_owc_yor_bam_igb	0.431599341555222	1.01865477973508	0.311009575096078
7	chh_swe_moo_spa_amh_wly_tig_pol_azi_tur_xho_bat_cic_urd_fre_bsq_rom_heb_tsw_mnd_svk_mcd_dyu_mol_ses_cze_est_ewe_igb_hun_por_gam_geo_guj_hin_eng_glc_hau_amr_ger_fin_dgb_ind_lit_sun_jpn_tml_kor_pan_nor_bem_krd_mly_bos_sod_jav_cnt_grk_zul_rus_owc_slo_lat_prs_ben_qcu_ita_scr_bul_yor_anl_arw_aeg_afr_tag_ctl_akn_dut_swa_mao_tha_mlt_knd_swt_lda_uzb_ukr_alb_aze_fbf_vie_sid_bam_tsn_ven	0.558672040338695	1.32164399238085	0.18952873003242
8	heb_mol_dgb_por_sid_gam_sod_mcd_tur_azi_fbf_tag_akn_afr_lat_bsq_pol_wly_zul_mnd_spa_alb_ven_eng_swa_ita_est_tsn_dyu_hun_urd_amr_geo_svk_ben_rom_bos_tig_anl_lit_fin_cic_sun_ger_bat_jpn_tml_kor_dut_guj_moo_rus_ind_hin_mlt_mao_cnt_prs_tsw_ukr_chh_fre_bul_glc_pan_qcu_arw_nor_scr_bem_owc_swe_hau_grk_jav_slo_igb_krd_xho_mly_tha_amh_knd_lda_swt_aze_cze_ctl_uzb_bam_vie_aeg_yor_ewe_ses	-0.576424734665856	-1.37541561547779	0.172306627894935
9	tig_ger_ewe_ita_sod_aeg_chh_swe_uzb_aze_bem_jav_tsn_bos_afr_bsq_scr_gam_akn_cnt_lat_lit_yor_slo_ses_arw_hun_ven_swa_est_pol_mlt_geo_ben_ctl_pan_eng_heb_wly_alb_fin_igb_mly_mol_bat_jpn_tml_kor_bul_prs_tsw_mcd_mao_fre_sid_tag_mnd_spa_swt_rom_amr_ukr_dut_por_svk_qcu_cze_rus_grk_dyu_amh_guj_owc_nor_ind_krd_bam_urd_lda_sun_tha_anl_knd_fbf_moo_azi_hin_glc_tur_cic_vie_hau_xho_zul_dgb	-0.342906112527783	-0.812165428225595	0.418770747513555
10	heb_arw_swa_mcd_tig_wly_hau_ita_uzb_aze_cic_ind_moo_nor_rus_bsq_guj_aeg_zul_mnd_ctl_ger_yor_pol_bem_mol_hun_lda_ven_fin_afr_gam_geo_lit_swe_slo_glc_mlt_sid_grk_est_swt_bat_bos_tag_jpn_tml_kor_por_bul_igb_lat_mly_hin_owc_mao_cnt_rom_xho_fre_anl_scr_pan_urd_cze_qcu_alb_krd_spa_dyu_amh_ben_sod_svk_jav_eng_fbf_prs_ewe_sun_tha_chh_knd_bam_tsw_tur_dut_ukr_azi_akn_vie_amr_dgb_ses_tsn	-0.361650322129202	-0.856494804582748	0.393925692639112
11	gam_glc_cic_dut_sid_tig_heb_fre_tur_aze_ses_ind_bem_bul_cze_bsq_mol_mlt_tsw_mnd_nor_hin_igb_scr_lda_ger_est_akn_dyu_fin_eng_owc_geo_krd_lat_prs_svk_amh_aeg_ben_hun_dgb_bat_lit_tag_jpn_tml_kor_ita_guj_fbf_pan_mao_slo_anl_mly_cnt_pol_bam_grk_amr_arw_bos_urd_rus_qcu_swe_rom_por_swt_wly_afr_sod_ukr_sun_ctl_yor_alb_xho_jav_tha_hau_knd_tsn_ewe_azi_spa_mcd_uzb_zul_vie_chh_moo_swa_ven	0.0446492744780691	0.105164366136573	0.916471873282301
12	sod_mol_moo_spa_owc_hau_sid_pol_tur_aze_dyu_ind_bem_scr_rus_bsq_ger_mlt_tsw_cnt_bul_slo_xho_nor_swa_por_hun_bam_swt_fin_lit_chh_geo_fre_lat_hin_afr_heb_amr_grk_est_fbf_mao_eng_mly_jpn_tml_kor_pan_bos_igb_glc_bat_ben_wly_tag_mnd_alb_cic_rom_aeg_krd_ita_prs_ukr_qcu_cze_swe_mcd_akn_tig_arw_gam_ctl_jav_svk_ses_urd_dgb_sun_tha_amh_knd_lda_ven_azi_dut_guj_uzb_tsn_vie_anl_zul_yor_ewe	-0.562614787006541	-1.34281479421554	0.182600183165271
13	wly_ctl_dyu_svk_gam_sod_owc_slo_aze_azi_zul_ind_swt_nor_grk_bsq_glc_sid_ewe_mnd_pan_ukr_igb_cze_tsn_lit_est_ses_xho_fin_fre_anl_geo_bos_guj_rus_eng_hau_amh_ben_hun_bem_bat_pol_jav_jpn_tml_kor_ger_rom_tsw_urd_mly_hin_amr_mao_cnt_mol_bam_por_aeg_arw_alb_krd_spa_qcu_prs_swe_afr_moo_chh_ita_mlt_dut_sun_bul_dgb_lat_ven_tag_tha_tig_knd_lda_yor_uzb_mcd_scr_tur_cic_vie_heb_akn_swa_fbf	0.145698807698455	0.343556896496228	0.731955026010592
14	chh_fre_dyu_arw_sod_gam_anl_glc_aze_azi_yor_jav_akn_pan_svk_bsq_mcd_amr_zul_mnd_bos_mol_ses_lat_swt_ben_fin_ewe_swa_est_ukr_amh_geo_eng_afr_por_urd_mlt_tig_ctl_hun_cic_mao_lit_sun_jpn_knd_kor_scr_slo_lda_rus_ind_guj_heb_mly_cnt_krd_dgb_grk_aeg_alb_ger_ita_bul_qcu_rom_cze_prs_xho_wly_nor_sid_swe_tag_hin_tsn_dut_ven_bat_tha_hau_tml_moo_fbf_tur_pol_spa_uzb_igb_vie_owc_bam_bem_tsw	0.489068444545649	1.15463770510263	0.251197108238574
15	wly_swe_tsn_mol_heb_amr_mlt_glc_aze_uzb_bam_sun_dgb_ger_nor_bsq_lit_tig_igb_cnt_urd_slo_tsw_ben_ses_por_hun_cic_ven_est_ita_aeg_geo_scr_krd_cze_mcd_anl_hau_svk_fin_zul_mly_pol_mao_jpn_knd_kor_arw_grk_dyu_afr_bat_bul_sid_jav_mnd_hin_lda_spa_owc_fre_rus_ukr_lat_qcu_eng_bos_guj_yor_sod_pan_chh_alb_ind_ctl_bem_prs_moo_tag_tha_amh_tml_fbf_ewe_tur_rom_dut_azi_akn_vie_gam_swa_swt_xho	-0.642534493547375	-1.53786690714158	0.127476679058252
16	chh_ukr_ven_bul_wly_anl_gam_glc_aze_tur_ses_mao_lda_fre_slo_bsq_spa_owc_tsn_mnd_ita_ger_ewe_ben_swt_mcd_hun_dyu_xho_fin_cze_amh_geo_rus_svk_scr_bos_sid_sod_nor_est_fbf_bat_urd_sun_jpn_knd_kor_alb_swe_dgb_dut_ind_pol_aeg_jav_cnt_krd_cic_lit_hau_hin_rom_ctl_prs_qcu_grk_lat_eng_moo_tig_arw_heb_por_tag_guj_swa_mol_bem_mly_tha_mlt_tml_tsw_igb_uzb_pan_afr_azi_zul_vie_amr_yor_akn_bam	0.164825834916288	0.387887345251815	0.698985813338622
17	anl_ita_moo_spa_sid_amh_mlt_pan_tur_uzb_igb_bat_fbf_fre_urd_bsq_arw_hau_bem_cnt_ctl_krd_yor_scr_ewe_mol_est_lda_tsw_fin_dut_sod_geo_slo_hin_lat_mcd_heb_amr_ukr_hun_ses_mly_cze_sun_jpn_knd_kor_por_lit_ven_bos_jav_glc_gam_tag_mnd_rus_xho_alb_wly_svk_prs_nor_guj_qcu_grk_eng_ger_bam_owc_pol_chh_afr_mao_bul_cic_ben_dgb_ind_tha_aeg_tml_swa_dyu_aze_rom_swe_azi_swt_vie_tig_tsn_zul_akn	-1.1725574769357	-2.8893010868747	0.00480385324091038
18	mlt_por_moo_grk_sod_amh_aeg_bos_azi_uzb_dgb_jav_dyu_cze_mcd_bsq_prs_amr_tsn_mnd_ger_scr_ven_glc_tsw_guj_est_swt_igb_hun_pan_wly_geo_svk_nor_rus_ita_sid_heb_ctl_fin_bam_sun_krd_mao_jpn_tml_kor_dut_slo_cic_mol_tag_spa_tig_ind_cnt_bul_ewe_hin_anl_pol_alb_eng_lat_qcu_ben_lit_afr_ses_owc_ukr_gam_swe_bat_rom_fbf_fre_swa_mly_tha_hau_knd_akn_bem_tur_urd_arw_aze_xho_vie_chh_lda_yor_zul	-0.803562157406911	-1.93665776458324	0.0558228165613846
19	sod_glc_tsn_mol_tig_owc_hau_spa_uzb_azi_bem_sun_xho_alb_lat_bsq_grk_amh_moo_mnd_ben_pol_ses_afr_tsw_cze_hun_cic_swa_est_swe_aeg_geo_prs_slo_pan_mcd_mlt_gam_urd_fin_zul_bat_rus_jav_jpn_knd_kor_hin_arw_ven_ita_tag_dut_wly_mao_cnt_eng_ewe_ukr_heb_guj_por_bul_ctl_qcu_krd_fre_nor_akn_chh_rom_anl_lit_ind_bos_igb_scr_dgb_mly_tha_sid_tml_lda_yor_tur_ger_svk_aze_swt_vie_amr_dyu_bam_fbf	-0.311095190478764	-0.736808941357194	0.463093245869516
20	amh_spa_igb_nor_wly_anl_tig_lit_azi_aze_yor_sun_ses_rom_cze_bsq_arw_owc_swa_cnt_ita_svk_bem_ctl_ewe_bul_hun_swt_dyu_est_alb_hau_geo_prs_krd_swe_hin_sid_heb_pan_fin_tsw_mao_guj_ind_jpn_knd_kor_eng_mol_bam_slo_jav_ukr_mlt_mly_mnd_mcd_cic_ben_chh_urd_fre_grk_glc_qcu_ger_afr_rus_akn_aeg_bos_amr_dut_tag_scr_moo_pol_lda_bat_tha_sod_tml_fbf_xho_tur_por_lat_uzb_zul_vie_gam_tsn_ven_dgb	-0.118206870325863	-0.278664172542688	0.781121243016306
21	aeg_prs_zul_bos_heb_gam_chh_rus_aze_uzb_ewe_tag_bam_afr_hin_bsq_cze_amh_cic_cnt_ger_eng_tsn_swe_ses_ukr_hun_akn_lda_est_alb_amr_geo_scr_nor_por_pol_mlt_wly_arw_fin_ven_ind_bul_sun_jpn_knd_kor_pan_dut_yor_spa_mly_ben_tig_jav_mnd_lat_tsw_rom_sid_lit_svk_urd_krd_qcu_glc_ctl_guj_dgb_hau_mcd_sod_grk_mao_mol_swt_ita_moo_bat_tha_owc_tml_dyu_igb_tur_slo_fre_azi_swa_vie_anl_fbf_bem_xho	-0.458164386315053	-1.08961250327057	0.278699208481856
22	tig_bul_yor_pol_anl_owc_amh_bos_azi_uzb_zul_bat_cic_pan_glc_bsq_arw_hau_tsn_cnt_rom_rus_moo_mol_ewe_lat_est_ven_xho_fin_guj_sod_geo_ger_hin_ben_ita_chh_sid_cze_hun_dgb_mao_lit_tag_jpn_knd_kor_swe_krd_bam_ukr_mly_nor_heb_sun_mnd_svk_akn_afr_mlt_spa_por_ctl_scr_qcu_urd_prs_grk_swt_aeg_dut_wly_eng_jav_slo_swa_alb_ses_ind_tha_amr_tml_bem_lda_tur_fre_mcd_aze_fbf_vie_gam_dyu_igb_tsw	0.376980606624411	0.888148956234726	0.37675195182956
23	sod_ger_tsn_ita_mlt_sid_chh_urd_azi_tur_swa_jav_xho_dut_bul_bsq_slo_anl_dgb_mnd_lit_grk_igb_pol_lda_ctl_fin_ven_yor_hun_spa_owc_geo_ukr_mcd_krd_scr_tig_gam_por_est_bem_tag_swe_mly_jpn_tml_kor_nor_hin_zul_prs_bat_afr_wly_sun_cnt_bos_akn_rom_hau_alb_mol_pan_lat_qcu_fre_rus_cze_fbf_amr_guj_aeg_eng_ind_arw_moo_glc_tsw_mao_tha_heb_knd_ewe_cic_uzb_ben_svk_aze_ses_vie_amh_bam_dyu_swt	0.0297637130095078	0.0700623002972623	0.944294507752767
24	amh_krd_cic_afr_sid_heb_owc_arw_uzb_azi_tsn_mao_ewe_rom_ctl_bsq_dut_tig_fbf_mnd_pol_rus_ses_bul_bem_alb_hun_ven_lda_est_glc_chh_geo_svk_ger_eng_ita_anl_amr_lat_fin_dyu_tag_grk_bat_jpn_knd_kor_lit_scr_yor_prs_jav_guj_mlt_ind_cnt_ukr_bam_cze_hau_mol_mcd_nor_swe_qcu_bos_ben_urd_swa_aeg_por_wly_spa_sun_pan_akn_hin_igb_mly_tha_sod_tml_xho_swt_aze_fre_slo_tur_moo_vie_gam_dgb_tsw_zul	-0.098291545558118	-0.231720606350109	0.817264123798263
25	chh_ita_ewe_lit_tig_hau_owc_glc_azi_uzb_bam_mly_ses_swe_bos_bsq_mol_anl_lda_cnt_prs_ger_xho_grk_ven_ben_hun_fbf_bem_fin_spa_mlt_geo_cze_dut_fre_rus_wly_heb_lat_est_dyu_jav_arw_sun_jpn_knd_kor_afr_slo_swt_scr_ind_ctl_gam_mao_mnd_urd_cic_ukr_amh_por_mcd_pan_hin_qcu_alb_rom_bul_moo_amr_svk_sod_eng_tag_nor_dgb_krd_tsn_bat_tha_sid_tml_swa_tsw_aze_pol_guj_tur_zul_vie_aeg_yor_igb_akn	-0.0697117085216726	-0.164327704773781	0.869829798989829
26	amr_rus_ven_afr_owc_mlt_sid_spa_azi_uzb_dgb_tag_fbf_guj_prs_bsq_cze_amh_bem_cnt_por_eng_cic_scr_yor_bul_est_igb_tsw_fin_glc_chh_geo_grk_pan_ukr_ita_wly_heb_nor_hun_lda_mao_mcd_bat_jpn_tml_kor_urd_alb_ewe_krd_sun_pol_sod_jav_mnd_dut_zul_ben_aeg_bos_ger_rom_slo_qcu_swe_svk_hin_dyu_anl_arw_tig_mol_ind_fre_akn_lit_swt_mly_tha_hau_knd_swa_bam_aze_lat_ctl_tur_xho_vie_gam_tsn_ses_moo	0.117904005132674	0.277526405411109	0.781991923784554
27	hau_bul_xho_bos_wly_owc_heb_ctl_uzb_aze_lda_mao_igb_scr_guj_bsq_cze_tig_tsw_mnd_slo_nor_cic_swe_dyu_pol_est_bam_yor_hun_rus_sid_geo_spa_dut_hin_lat_amh_gam_ukr_fin_ewe_bat_krd_jav_jpn_knd_kor_prs_alb_tsn_mcd_ind_arw_amr_mly_cnt_rom_zul_urd_sod_ben_mol_pan_eng_qcu_glc_por_fre_swt_anl_ger_mlt_svk_tag_grk_ven_lit_moo_sun_tha_aeg_tml_swa_fbf_tur_ita_afr_azi_akn_vie_chh_dgb_bem_ses	-0.152023335771543	-0.358721375994038	0.720616606338037
28	heb_bos_bem_dut_tig_chh_wly_eng_azi_tur_moo_bat_dyu_bul_grk_bsq_ctl_hau_igb_mnd_urd_krd_dgb_fre_tsn_ukr_est_akn_ses_hun_hin_aeg_geo_cze_svk_lat_ben_sid_amh_spa_fin_bam_ind_arw_sun_jpn_tml_kor_prs_lit_ven_por_jav_mcd_sod_mly_cnt_pol_swa_glc_mlt_nor_slo_ita_rom_qcu_afr_rus_guj_xho_gam_mol_amr_ger_tag_swe_yor_scr_zul_mao_tha_anl_knd_swt_cic_aze_alb_pan_uzb_fbf_vie_owc_tsw_lda_ewe	-0.844802541899606	-2.03866693004547	0.044322080959799
29	heb_swe_zul_afr_sod_chh_wly_lit_tur_aze_dgb_tag_bem_grk_ita_bsq_dut_amr_tsn_mnd_por_pan_xho_alb_ven_svk_fin_igb_tsw_hun_nor_mlt_geo_rus_bul_hin_guj_hau_tig_rom_est_cic_sun_ger_ind_jpn_tml_kor_glc_scr_yor_mol_bat_prs_aeg_mly_cnt_ben_moo_cze_amh_arw_ctl_lat_bos_qcu_mcd_fre_pol_akn_anl_krd_owc_spa_mao_ukr_swt_eng_swa_jav_tha_gam_knd_bam_ewe_azi_slo_urd_uzb_fbf_vie_sid_lda_ses_dyu	0.291580738514075	0.68648398240446	0.494116032167767
30	aeg_fre_tsw_nor_tig_owc_wly_urd_tur_aze_dyu_bat_bem_ben_prs_bsq_pol_chh_moo_mnd_hin_mcd_swa_ita_zul_ger_hun_igb_yor_est_slo_heb_geo_glc_arw_rom_grk_mlt_amh_cze_fin_swt_jav_bul_tag_jpn_tml_kor_rus_afr_dgb_alb_mao_pan_anl_mly_cnt_eng_tsn_ukr_hau_lit_por_svk_guj_qcu_bos_scr_ctl_bam_sod_swe_sid_krd_sun_spa_fbf_mol_ewe_ind_tha_amr_knd_ven_ses_azi_dut_lat_uzb_lda_vie_gam_xho_akn_cic	-0.281250928479733	-0.6654192111199	0.507429368885
31	amr_scr_bam_arw_sid_hau_mlt_alb_aze_azi_swt_tag_igb_ukr_cze_bsq_guj_aeg_yor_cnt_rom_lat_ses_mol_dyu_ctl_hun_moo_ven_est_nor_gam_geo_glc_ger_dut_prs_owc_amh_bos_fin_zul_mly_por_mao_jpn_tml_kor_fre_urd_bem_pan_jav_rus_anl_bat_mnd_lit_dgb_swe_chh_spa_ben_krd_slo_qcu_eng_mcd_ita_fbf_sod_bul_wly_hin_ind_grk_tsw_pol_xho_sun_tha_tig_knd_cic_lda_tur_afr_svk_uzb_akn_vie_heb_ewe_swa_tsn	-0.545333836285425	-1.2994835436879	0.196990106629093
32	aeg_eng_igb_afr_sod_gam_amr_prs_aze_tur_bem_mly_dgb_pol_ben_bsq_pan_mlt_xho_mnd_krd_mol_zul_alb_ses_urd_hun_cic_ewe_est_dut_heb_geo_por_spa_mcd_ctl_amh_anl_ukr_fin_bam_bat_glc_tag_jpn_tml_kor_cze_slo_moo_swe_sun_rus_wly_ind_cnt_nor_swa_svk_sid_fre_scr_ger_arw_qcu_lit_bul_guj_dyu_tig_lat_chh_rom_mao_grk_swt_bos_lda_jav_tha_hau_knd_akn_tsn_uzb_hin_ita_azi_yor_vie_owc_ven_fbf_tsw	-1.02993204485934	-2.5163913782709	0.0135695730825016
33	amh_prs_lda_bos_owc_chh_heb_bul_uzb_azi_swt_tag_tsw_guj_glc_bsq_rus_hau_swa_mnd_krd_lit_ses_hin_bem_alb_fin_moo_igb_est_dut_sid_geo_lat_pol_eng_urd_amr_tig_pan_hun_bam_ind_spa_jav_jpn_tml_kor_svk_ita_xho_grk_mao_rom_sod_bat_cnt_nor_dgb_mcd_mlt_slo_por_arw_ben_qcu_fre_swe_scr_cic_wly_afr_aeg_ctl_sun_mol_zul_cze_ven_mly_tha_gam_knd_fbf_tsn_tur_ger_ukr_aze_akn_vie_anl_yor_dyu_ewe	-0.156923514411556	-0.370539403263893	0.711823244773043
34	aeg_lit_lda_glc_owc_anl_hau_ger_azi_aze_yor_mao_ven_dut_arw_bsq_hin_tig_dyu_mnd_ctl_por_tsn_grk_xho_ukr_fin_tsw_akn_hun_guj_amh_geo_mcd_krd_ben_pol_gam_chh_nor_est_zul_ind_prs_bat_jpn_knd_kor_fre_bul_bam_afr_jav_pan_heb_tag_cnt_urd_ses_alb_sid_bos_ita_cze_scr_qcu_rom_spa_slo_cic_wly_svk_amr_eng_mly_mol_fbf_lat_swt_sun_tha_sod_tml_igb_dgb_tur_rus_swe_uzb_moo_vie_mlt_ewe_bem_swa	-0.20455640442158	-0.482449283015466	0.630620433716744
35	hau_cze_dgb_ukr_sid_amr_aeg_dut_tur_aze_igb_tag_lda_lat_prs_bsq_ger_anl_bem_mnd_ben_scr_moo_krd_ewe_por_fin_swa_swt_est_swe_tig_geo_fre_mcd_svk_bos_gam_amh_guj_hun_ven_sun_bul_bat_jpn_knd_kor_rom_arw_ses_slo_mao_rus_mlt_ind_cnt_glc_akn_ctl_owc_hin_mol_spa_nor_qcu_grk_urd_pan_xho_sod_lit_heb_pol_mly_eng_dyu_ita_tsn_jav_tha_wly_tml_fbf_yor_uzb_afr_alb_azi_zul_vie_chh_bam_cic_tsw	-0.498525108541763	-1.1858408206154	0.238706114452256
36	gam_spa_swt_lat_owc_heb_wly_ger_tur_uzb_moo_jav_lda_eng_mol_bsq_bos_aeg_fbf_mnd_pol_pan_akn_swe_dgb_svk_fin_tsn_tsw_hun_ukr_sod_geo_prs_ben_ctl_scr_mlt_anl_lit_est_swa_sun_hin_bat_jpn_knd_kor_grk_urd_bam_alb_mly_slo_tig_ind_cnt_afr_ewe_glc_hau_ita_rus_por_guj_qcu_fre_bul_dut_bem_amh_nor_amr_krd_tag_arw_dyu_mcd_xho_mao_tha_chh_tml_yor_zul_azi_cze_rom_aze_ven_vie_sid_cic_ses_igb	-0.692464815115586	-1.6601296579289	0.100256676912139
37	amr_ctl_akn_scr_aeg_hau_sid_urd_tur_azi_bem_jav_moo_swe_guj_bsq_alb_sod_swa_cnt_bul_slo_lda_ukr_ven_glc_hun_dyu_igb_est_ben_gam_geo_mcd_rus_grk_krd_heb_wly_pan_fin_ewe_sun_afr_mao_jpn_tml_kor_rom_ger_ses_fre_tag_svk_owc_ind_mnd_arw_swt_cze_tig_lat_hin_lit_pol_qcu_dut_spa_bos_fbf_anl_eng_chh_nor_mly_mol_bam_ita_cic_bat_tha_amh_knd_tsn_zul_uzb_prs_por_aze_xho_vie_mlt_yor_dgb_tsw	0.176798850019977	0.416321450372236	0.678134035841837
38	owc_spa_dgb_mol_gam_sid_heb_rus_azi_aze_lda_bat_igb_guj_grk_bsq_scr_tig_ewe_mnd_afr_glc_fbf_fre_tsn_dut_hun_swt_akn_est_ger_wly_geo_krd_bul_mcd_swe_chh_amr_lat_fin_ses_tag_ukr_mly_jpn_tml_kor_ctl_cze_xho_svk_sun_urd_hau_mao_cnt_pol_bam_eng_amh_slo_prs_pan_lit_qcu_bos_alb_ben_tsw_sod_por_mlt_arw_ind_hin_cic_nor_dyu_jav_tha_aeg_knd_yor_moo_tur_rom_ita_uzb_zul_vie_anl_ven_bem_swa	-0.832757991299103	-2.00909433804037	0.0474261035909822
39	mlt_lat_swa_ukr_chh_heb_amr_bul_uzb_tur_tsw_ind_moo_spa_svk_bsq_arw_amh_cic_mnd_ben_dut_ven_rom_igb_grk_fin_bam_xho_hun_pol_wly_geo_slo_por_krd_glc_sid_anl_mcd_est_tsn_mly_fre_bat_jpn_tml_kor_ctl_ger_akn_nor_mao_alb_tig_sun_cnt_bos_lda_scr_gam_rus_hin_eng_urd_qcu_cze_swe_guj_zul_hau_pan_aeg_afr_tag_mol_yor_ita_dgb_jav_tha_owc_knd_ses_dyu_aze_prs_lit_azi_swt_vie_sod_ewe_fbf_bem	-0.389379234643538	-0.922085168194386	0.35887011721085
40	owc_scr_ses_afr_amr_mlt_wly_lat_aze_tur_moo_jav_dgb_pan_ukr_bsq_arw_amh_akn_mnd_bul_ger_ewe_bos_dyu_svk_est_swt_zul_hun_rom_aeg_geo_ben_glc_alb_pol_heb_anl_guj_fin_lda_bat_slo_tag_jpn_tml_kor_grk_spa_igb_ctl_ind_swe_gam_mly_cnt_prs_bam_ita_chh_krd_nor_fre_cze_qcu_mcd_hin_eng_yor_sod_urd_hau_mol_mao_lit_ven_rus_xho_sun_tha_sid_knd_tsn_tsw_uzb_por_dut_azi_cic_vie_tig_bem_swa_fbf	-0.704617422353868	-1.6914379542107	0.0941017165521247
41	aeg_ben_bam_bul_sod_anl_owc_cze_tur_uzb_ven_tag_lda_scr_urd_bsq_glc_tig_bem_mnd_bos_pan_dyu_svk_yor_grk_est_swa_tsn_fin_guj_hau_geo_arw_nor_rom_por_gam_mlt_lat_hun_dgb_bat_slo_mly_jpn_tml_kor_swe_ctl_tsw_spa_mao_mol_amr_sun_cnt_rus_igb_prs_wly_ukr_krd_fre_alb_qcu_mcd_pol_ger_akn_chh_dut_amh_lit_ind_hin_swt_afr_fbf_jav_tha_sid_knd_ses_zul_azi_eng_ita_aze_ewe_vie_heb_cic_moo_xho	-0.233199817127875	-0.550875056269795	0.583040282913099
42	amh_rom_ewe_bul_owc_tig_hau_prs_uzb_aze_ven_jav_fbf_por_ita_bsq_rus_anl_yor_cnt_swe_nor_swt_fre_bem_bos_est_lda_dgb_hun_hin_aeg_geo_ctl_eng_guj_ger_amr_gam_alb_fin_akn_mly_krd_ind_jpn_knd_kor_mol_scr_zul_afr_sun_pan_wly_mao_mnd_pol_tsw_grk_sid_slo_svk_mcd_ben_qcu_glc_cze_spa_tsn_sod_lat_mlt_ukr_bat_dut_xho_lit_dyu_tag_tha_heb_tml_bam_cic_tur_arw_urd_azi_igb_vie_chh_swa_moo_ses	-0.862604468964885	-2.08741237881199	0.039585777915652
43	amh_nor_zul_ukr_anl_chh_wly_grk_azi_aze_xho_sun_bem_alb_arw_bsq_por_mlt_tsw_cnt_urd_lit_akn_glc_lda_bos_est_yor_bam_fin_lat_heb_geo_prs_krd_mol_guj_sod_tig_svk_hun_fbf_jav_bul_mly_jpn_tml_kor_hin_mcd_swa_afr_bat_pan_sid_ind_mnd_scr_swt_dut_aeg_ben_cze_slo_ger_qcu_pol_fre_eng_ven_owc_ctl_gam_spa_tag_rom_igb_ita_ewe_mao_tha_hau_knd_tsn_dyu_tur_swe_rus_uzb_dgb_vie_amr_ses_cic_moo	-0.321392385085665	-0.762144357329259	0.447902465801756
44	tig_hin_ses_swe_hau_amh_chh_ctl_azi_aze_fbf_mly_dyu_mcd_ger_bsq_nor_aeg_swt_mnd_arw_fre_tsw_prs_tsn_ben_fin_igb_bem_hun_bos_heb_geo_grk_slo_scr_alb_amr_gam_pol_est_swa_sun_glc_bat_jpn_tml_kor_dut_rom_bam_spa_jav_bul_sid_mao_cnt_ukr_cic_lat_sod_svk_guj_por_cze_qcu_lit_mol_urd_ven_wly_ita_anl_afr_tag_eng_yor_pan_dgb_ind_tha_mlt_knd_akn_lda_tur_krd_rus_uzb_zul_vie_owc_xho_ewe_moo	0.169571471281884	0.399116019043071	0.690722732233572
45	sid_dut_lda_hin_mlt_gam_tig_krd_azi_uzb_igb_tag_swt_lit_slo_bsq_ita_chh_ven_mnd_arw_grk_fbf_scr_zul_lat_hun_moo_bem_fin_por_heb_geo_ben_eng_rom_pan_aeg_anl_spa_est_ses_mly_ctl_ind_jpn_knd_kor_nor_swe_tsw_ukr_sun_svk_owc_bat_cnt_alb_xho_ger_sod_urd_mcd_guj_mol_qcu_glc_fre_bul_dyu_amh_prs_wly_pol_mao_cze_dgb_bos_tsn_jav_tha_hau_tml_akn_bam_aze_rus_afr_tur_swa_vie_amr_yor_cic_ewe	-0.698889418899805	-1.67711690741997	0.096877824892897
46	tig_prs_lda_spa_sod_sid_aeg_rus_aze_azi_yor_ind_xho_alb_guj_bsq_swe_amr_bam_cnt_eng_ben_dyu_mol_ses_cze_hun_ewe_zul_fin_fre_mlt_geo_ita_pol_glc_mcd_anl_amh_pan_est_dgb_mly_slo_tag_jpn_knd_kor_arw_urd_akn_ger_jav_ctl_gam_sun_mnd_bul_moo_scr_wly_por_krd_lat_rom_qcu_bos_svk_afr_fbf_owc_hin_hau_lit_bat_grk_bem_ukr_ven_mao_tha_chh_tml_tsn_igb_tur_dut_nor_uzb_swt_vie_heb_tsw_swa_cic	-0.539413108669247	-1.28539626675354	0.201845591101365
47	gam_glc_akn_fre_owc_sod_wly_ukr_azi_tur_lda_bat_ven_urd_afr_bsq_ctl_mlt_bem_mnd_dut_rom_bam_grk_dyu_spa_est_dgb_ewe_fin_ger_aeg_geo_cze_guj_eng_krd_sid_amr_hin_hun_cic_tag_scr_ind_jpn_knd_kor_pol_prs_moo_ita_sun_mol_chh_jav_cnt_rus_tsw_pan_amh_swe_svk_bos_alb_qcu_lat_lit_mcd_igb_hau_por_heb_slo_mao_arw_yor_ben_swa_mly_tha_tig_tml_xho_zul_aze_bul_nor_uzb_tsn_vie_anl_ses_swt_fbf	-0.485403943037049	-1.15540659614685	0.250883843305824
48	gam_guj_igb_rom_sod_tig_chh_ukr_tur_uzb_tsn_ind_dgb_svk_por_bsq_scr_anl_bam_mnd_mol_nor_zul_rus_swa_swe_est_yor_moo_fin_glc_wly_geo_pol_fre_arw_cze_sid_hau_bos_hun_ewe_mly_mcd_tag_jpn_tml_kor_ger_alb_dyu_eng_sun_ben_mlt_jav_cnt_afr_bem_hin_aeg_lat_slo_krd_urd_qcu_pan_lit_spa_ses_amr_ctl_amh_prs_mao_bul_swt_dut_akn_bat_tha_heb_knd_fbf_lda_aze_ita_grk_azi_cic_vie_owc_tsw_ven_xho	0.796480913435149	1.89873820691594	0.0606991497498351
49	chh_nor_ven_ukr_wly_sod_amr_ita_aze_azi_zul_tag_swa_afr_scr_bsq_dut_mlt_moo_mnd_arw_pan_bam_ger_tsn_glc_est_xho_fbf_fin_ben_hau_geo_krd_urd_rus_mol_gam_amh_por_hun_bem_mly_ctl_bat_jpn_tml_kor_prs_pol_tsw_eng_sun_grk_tig_mao_cnt_cze_ses_rom_sid_swe_svk_alb_slo_qcu_bul_mcd_spa_cic_aeg_lit_heb_hin_ind_bos_akn_fre_swt_jav_tha_anl_knd_igb_dyu_tur_lat_guj_uzb_lda_vie_owc_dgb_yor_ewe	0.089950582902927	0.211874466429118	0.83266861849862
50	sid_urd_ven_ger_sod_tig_chh_cze_azi_tur_dgb_ind_bem_pol_rom_bsq_rus_heb_swa_mnd_spa_scr_fbf_nor_akn_grk_hun_zul_xho_fin_prs_amr_geo_bos_dut_slo_ukr_aeg_mlt_hin_est_bam_tag_svk_sun_jpn_tml_kor_glc_swe_igb_eng_mly_ben_wly_mao_cnt_arw_cic_mcd_owc_lit_mol_afr_lat_qcu_krd_fre_guj_moo_anl_ctl_gam_pan_bat_alb_tsw_por_tsn_jav_tha_amh_knd_ses_swt_uzb_bul_ita_aze_dyu_vie_hau_ewe_lda_yor	-0.956017870203237	-2.32178048761089	0.0224282446239803
51	aeg_glc_akn_bos_gam_sod_tig_scr_tur_aze_bem_bat_tsn_krd_nor_bsq_svk_amr_bam_mnd_pol_swe_igb_ukr_ewe_afr_fin_dgb_ses_hun_bul_chh_geo_slo_mol_ger_hin_heb_wly_guj_est_swt_sun_spa_tag_jpn_knd_kor_ben_mcd_yor_urd_mao_rom_owc_jav_cnt_cze_ven_dut_sid_rus_lit_arw_por_qcu_ctl_pan_grk_tsw_mlt_eng_anl_fre_mly_prs_cic_lat_xho_ind_tha_hau_tml_swa_dyu_uzb_ita_alb_azi_lda_vie_amh_fbf_moo_zul	-0.202594433224206	-0.478050393505902	0.633736141595507
52	amh_alb_moo_lat_chh_mlt_tig_ger_uzb_aze_akn_bat_bam_glc_rus_bsq_pan_anl_ven_mnd_mol_krd_lda_bul_fbf_ben_est_ses_tsw_fin_urd_amr_geo_fre_guj_ctl_prs_aeg_owc_dut_hun_zul_mao_swe_sun_jpn_tml_kor_slo_svk_dyu_bos_tag_grk_heb_mly_cnt_eng_igb_afr_gam_ukr_nor_spa_scr_qcu_mcd_ita_rom_xho_sid_arw_sod_por_ind_pol_ewe_lit_swa_jav_tha_hau_knd_cic_dgb_azi_hin_cze_tur_bem_vie_wly_yor_tsn_swt	-0.504729538070854	-1.20197015010957	0.23242679994037
53	amr_bos_ewe_grk_sod_tig_aeg_prs_tur_azi_lda_mao_dyu_cze_bul_bsq_ita_gam_bam_mnd_lit_alb_ses_slo_swt_afr_hun_swa_bem_est_ben_heb_geo_arw_ukr_ger_swe_wly_anl_lat_fin_igb_mly_eng_ind_jpn_tml_kor_glc_rom_yor_svk_bat_scr_chh_tag_cnt_dut_moo_mol_owc_krd_mcd_ctl_fre_qcu_pol_spa_guj_fbf_mlt_pan_sid_por_jav_rus_dgb_hin_ven_sun_tha_hau_knd_zul_xho_uzb_nor_urd_aze_tsn_vie_amh_akn_cic_tsw	-0.767874449467805	-1.84622313159564	0.0680406429012065
54	heb_glc_bam_swe_aeg_sod_wly_ctl_aze_azi_tsn_jav_tsw_ger_fre_bsq_prs_tig_xho_cnt_spa_pan_ven_ita_yor_mol_fin_akn_dyu_hun_nor_hau_geo_scr_cze_urd_bul_owc_chh_guj_est_ewe_sun_krd_tag_jpn_knd_kor_lit_rom_cic_afr_mly_grk_gam_bat_mnd_lat_igb_eng_amr_slo_pol_dut_ukr_qcu_bos_svk_por_ses_amh_ben_anl_alb_mao_mcd_swa_arw_fbf_ind_tha_mlt_tml_zul_swt_uzb_rus_hin_tur_bem_vie_sid_moo_lda_dgb	0.0829562580992915	0.195235062888523	0.845634839432247
55	mlt_swe_igb_grk_heb_tig_sid_krd_aze_azi_zul_sun_fbf_afr_urd_bsq_mcd_owc_ven_mnd_nor_alb_swa_fre_cic_ben_fin_lda_swt_est_pan_amh_geo_glc_eng_dut_svk_sod_wly_lat_hun_bem_ind_ctl_mao_jpn_tml_kor_ukr_bos_xho_prs_bat_scr_aeg_mly_cnt_ita_moo_bul_gam_arw_guj_slo_ger_qcu_rus_pol_por_bam_amr_hin_anl_spa_jav_mol_yor_rom_tsn_tag_tha_chh_knd_akn_ses_tur_lit_cze_uzb_ewe_vie_hau_dgb_tsw_dyu	0.531792307701184	1.2540147682316	0.212979581450902
56	chh_ger_cic_ita_mlt_tig_sid_grk_azi_aze_ses_sun_zul_scr_lit_bsq_bos_anl_bam_cnt_arw_slo_swa_ben_swt_cze_est_moo_akn_hun_glc_sod_geo_pan_guj_svk_dut_wly_gam_fre_fin_fbf_jav_ctl_ind_jpn_tml_kor_swe_afr_igb_spa_mao_alb_amh_mly_mnd_rus_lda_eng_hau_krd_pol_bul_por_qcu_ukr_lat_prs_dgb_aeg_hin_heb_mol_tag_urd_tsn_mcd_tsw_bat_tha_amr_knd_bem_yor_tur_rom_nor_uzb_ven_vie_owc_dyu_ewe_xho	0.635740548884637	1.50464475477651	0.135804157544686
57	anl_scr_ven_mol_sod_amh_heb_nor_azi_tur_tsn_mly_igb_rus_grk_bsq_hin_tig_swa_mnd_dut_ukr_cic_arw_fbf_swe_est_dyu_zul_fin_ger_sid_geo_por_ctl_svk_fre_gam_chh_guj_hun_dgb_sun_glc_mao_jpn_knd_kor_bos_eng_moo_pol_ind_spa_owc_bat_cnt_alb_ewe_bul_aeg_cze_ben_afr_ita_qcu_prs_pan_slo_ses_wly_krd_amr_mcd_jav_lat_swt_rom_bam_tag_tha_hau_tml_akn_yor_aze_urd_lit_uzb_xho_vie_mlt_tsw_bem_lda	-0.0389114879496742	-0.0917422126676263	0.927100183534974
58	sod_eng_xho_ukr_mlt_aeg_tig_urd_tur_azi_moo_jav_akn_grk_slo_bsq_bul_heb_ewe_cnt_hin_lit_lda_spa_bam_ita_fin_tsn_ven_est_lat_gam_geo_ger_arw_por_prs_amh_hau_glc_hun_zul_ind_alb_mly_jpn_tml_kor_guj_rus_dyu_svk_tag_pan_chh_sun_mnd_pol_cic_swe_sid_scr_bos_dut_fre_qcu_mcd_ben_rom_fbf_amr_krd_wly_nor_mao_ctl_tsw_mol_ses_bat_tha_owc_knd_swa_swt_uzb_cze_afr_aze_igb_vie_anl_bem_dgb_yor	-0.735996234040058	-1.76795714211667	0.0803476098034823
59	wly_eng_swa_krd_anl_heb_amh_grk_aze_tur_bem_mao_ses_spa_ctl_bsq_rom_hau_swt_mnd_bul_ben_moo_bos_yor_mol_est_dgb_xho_hun_cze_chh_geo_ita_scr_swe_glc_mlt_owc_lat_fin_tsn_tag_hin_mly_jpn_knd_kor_alb_urd_cic_afr_bat_pol_sod_ind_cnt_pan_dyu_svk_gam_ger_lit_nor_fre_qcu_prs_ukr_guj_ven_tig_mcd_sid_dut_jav_arw_fbf_por_akn_sun_tha_amr_tml_tsw_zul_azi_slo_rus_uzb_ewe_vie_aeg_igb_bam_lda	-0.805224947967189	-1.94126280219135	0.0552538439667952
60	chh_ger_akn_fre_wly_sid_heb_slo_tur_azi_cic_ind_tsn_hin_afr_bsq_mcd_owc_igb_cnt_rom_swe_ses_lit_swa_spa_hun_bem_fbf_est_mol_tig_geo_bul_ctl_cze_urd_amh_anl_alb_fin_dgb_mly_svk_mao_jpn_tml_kor_grk_glc_ven_dut_bat_bos_amr_sun_mnd_pan_dyu_scr_aeg_nor_ita_lat_eng_qcu_guj_arw_por_moo_gam_krd_sod_rus_jav_ukr_swt_pol_lda_tag_tha_mlt_knd_bam_tsw_aze_ben_prs_uzb_ewe_vie_hau_xho_zul_yor	-0.0724830992142308	-0.170796055066756	0.864755174079624
61	chh_ger_cic_grk_wly_sid_hau_pol_azi_tur_tsn_mao_tsw_krd_por_bsq_ctl_amr_dgb_mnd_urd_scr_lda_alb_zul_bos_hun_swa_dyu_est_bul_anl_geo_mol_rus_guj_rom_gam_mlt_eng_fin_xho_bat_hin_ind_jpn_knd_kor_slo_mcd_akn_lat_jav_prs_amh_sun_cnt_cze_swt_ita_owc_pan_ben_arw_spa_qcu_nor_afr_swe_moo_sod_svk_aeg_glc_mly_fre_ven_ukr_igb_tag_tha_tig_tml_fbf_yor_uzb_lit_dut_aze_bam_vie_heb_ewe_ses_bem	-0.295271999743343	-0.699023571843291	0.486281841583975
62	owc_afr_ewe_arw_sod_chh_sid_bos_uzb_aze_dgb_tag_cic_ukr_krd_bsq_ger_wly_tsn_mnd_fre_cze_ses_pol_akn_rus_fin_ven_bam_hun_bul_heb_geo_lat_mcd_swe_pan_amr_hau_dut_est_fbf_jav_nor_mly_jpn_knd_kor_hin_alb_swt_ben_bat_guj_anl_ind_cnt_ita_bem_ctl_tig_prs_urd_scr_svk_qcu_por_mol_lit_yor_gam_eng_amh_rom_sun_spa_moo_grk_igb_mao_tha_aeg_tml_xho_swa_azi_glc_slo_tur_dyu_vie_mlt_tsw_lda_zul	-0.729140977629516	-1.75249604010802	0.0829843154117507
63	tig_mcd_tsw_spa_gam_amr_mlt_lat_tur_uzb_bam_tag_tsn_arw_ukr_bsq_cze_sod_xho_cnt_svk_nor_dgb_ben_swa_fre_hun_ses_yor_est_ita_sid_geo_ctl_afr_slo_alb_hau_owc_ger_fin_dyu_bat_urd_ind_jpn_knd_kor_pan_eng_zul_bos_mao_dut_wly_jav_mnd_lit_swt_rus_chh_bul_glc_swe_scr_qcu_guj_mol_rom_lda_amh_pol_aeg_por_mly_krd_igb_hin_bem_sun_tha_anl_tml_fbf_moo_azi_prs_grk_aze_ven_vie_heb_cic_ewe_akn	-0.886375089826549	-2.14657509462507	0.0344293356284322
64	heb_spa_akn_mcd_amr_hau_wly_alb_aze_uzb_bem_ind_moo_urd_ger_bsq_prs_anl_swt_cnt_arw_ukr_yor_grk_fbf_cze_hun_bam_ses_fin_hin_owc_geo_swe_por_krd_pol_aeg_sod_fre_est_tsn_jav_lit_sun_jpn_tml_kor_lat_scr_dyu_glc_bat_ita_tig_mao_mnd_dut_cic_ben_sid_nor_pan_eng_bul_qcu_slo_rus_svk_xho_mlt_rom_gam_mol_mly_afr_ven_bos_tsw_tag_tha_chh_knd_dgb_zul_azi_guj_ctl_tur_ewe_vie_amh_igb_swa_lda	-0.815448974598076	-1.96583275205923	0.05230048612643
65	heb_nor_tsw_ben_wly_gam_aeg_prs_azi_uzb_swa_ind_ven_cze_glc_bsq_pol_hau_bam_cnt_slo_mcd_lda_rus_dyu_urd_est_xho_ses_fin_ita_amr_geo_bul_guj_rom_lit_sid_chh_spa_hun_akn_jav_hin_mly_jpn_tml_kor_arw_krd_cic_dut_mao_svk_sod_sun_mnd_ukr_bem_scr_mlt_alb_swe_afr_mol_qcu_bos_eng_por_dgb_owc_ctl_tig_fre_bat_ger_ewe_grk_yor_tag_tha_amh_knd_igb_fbf_aze_pan_lat_tur_zul_vie_anl_tsn_moo_swt	-0.538236339078568	-1.28182474739012	0.20309056666946
66	wly_rus_ven_bul_owc_gam_tig_ita_tur_azi_bem_sun_moo_bos_por_bsq_mol_sid_yor_cnt_svk_pan_dgb_eng_ewe_rom_fin_igb_dyu_hun_cze_sod_geo_prs_scr_pol_nor_heb_anl_ctl_est_ses_jav_grk_mao_jpn_knd_kor_glc_fre_lda_dut_bat_ben_mlt_ind_mnd_arw_cic_guj_chh_lit_afr_mcd_ukr_qcu_spa_alb_hin_zul_hau_lat_aeg_swe_mly_ger_tsw_krd_tsn_tag_tha_amr_tml_swt_akn_aze_slo_urd_uzb_bam_vie_amh_fbf_swa_xho	-0.373698226356005	-0.885283256573598	0.378287125255235
67	wly_alb_zul_swe_hau_sid_tig_dut_azi_aze_yor_mao_xho_mcd_hin_bsq_pan_amr_dgb_mnd_glc_nor_moo_scr_ewe_afr_hun_bam_lda_fin_por_chh_geo_ben_prs_spa_ukr_owc_mlt_mol_est_ven_tag_rom_mly_jpn_knd_kor_cze_ger_dyu_slo_ind_lit_aeg_jav_cnt_krd_bem_pol_sod_bul_svk_rus_urd_qcu_fre_guj_ita_ses_anl_ctl_gam_bos_sun_lat_tsw_eng_akn_bat_tha_heb_tml_swa_igb_tur_arw_grk_uzb_cic_vie_amh_tsn_swt_fbf	0.309215063548069	0.728064729698879	0.468403150819409
68	sid_krd_zul_mol_aeg_gam_anl_rom_azi_aze_igb_mao_dgb_svk_rus_bsq_nor_owc_bem_mnd_guj_eng_ewe_glc_yor_dut_fin_swa_moo_hun_lat_tig_geo_cze_bul_ctl_slo_amr_heb_ukr_est_tsn_jav_afr_ind_jpn_tml_kor_urd_ger_bam_prs_bat_por_mlt_mly_cnt_ben_dyu_swe_chh_arw_ita_pol_alb_qcu_bos_mcd_fre_ven_hau_scr_sod_lit_sun_hin_ses_pan_tsw_tag_tha_amh_knd_swt_fbf_tur_grk_spa_uzb_cic_vie_wly_xho_lda_akn	-0.332912281624753	-0.787837619355545	0.432795136153687
69	hau_afr_fbf_dut_sod_owc_chh_spa_aze_tur_akn_mao_yor_alb_scr_bsq_hin_mlt_ewe_mnd_rus_bos_tsn_guj_xho_ben_hun_swa_moo_fin_pan_aeg_geo_mol_svk_ukr_slo_amr_heb_fre_est_tsw_jav_por_mly_jpn_knd_kor_grk_nor_ses_glc_sun_lit_wly_tag_cnt_prs_dgb_mcd_amh_pol_eng_arw_urd_qcu_swe_ger_krd_bam_sid_rom_anl_lat_ind_ctl_cic_bul_bem_bat_tha_gam_tml_igb_swt_azi_ita_cze_uzb_ven_vie_tig_lda_zul_dyu	-0.0422022030654755	-0.0994740076012392	0.920976035198535
70	heb_svk_bam_afr_tig_mlt_aeg_grk_tur_aze_yor_bat_akn_por_cze_bsq_mol_hau_tsw_mnd_lit_rom_swt_mcd_ven_ben_est_swa_cic_hun_krd_owc_geo_spa_scr_swe_glc_gam_chh_dut_fin_bem_ind_guj_mly_jpn_knd_kor_bos_ctl_xho_urd_mao_arw_amr_tag_cnt_nor_lda_eng_sod_ita_hin_ukr_pan_qcu_bul_fre_rus_tsn_sid_pol_anl_slo_sun_lat_fbf_alb_dyu_jav_tha_wly_tml_ewe_dgb_uzb_prs_ger_azi_igb_vie_amh_ses_moo_zul	-0.18639673745682	-0.440191930244444	0.660819489410102
71	wly_rus_bem_bos_heb_mlt_sod_spa_tur_aze_fbf_ind_akn_ita_ben_bsq_pan_chh_moo_mnd_guj_glc_ewe_alb_dgb_urd_fin_bam_swa_hun_rom_gam_geo_arw_ger_fre_ctl_hau_owc_lit_est_yor_sun_nor_mly_jpn_knd_kor_krd_ukr_cic_cze_tag_bul_amr_jav_cnt_pol_ses_dut_amh_slo_eng_svk_hin_qcu_mcd_scr_lat_lda_aeg_prs_anl_por_bat_grk_tsn_afr_xho_mao_tha_tig_tml_ven_igb_azi_mol_swe_uzb_swt_vie_sid_tsw_dyu_zul	0.447057326392526	1.05600169029989	0.293702969370254
72	sod_bul_igb_bos_anl_mlt_owc_alb_uzb_tur_bam_sun_yor_ger_cze_bsq_pan_heb_xho_cnt_scr_svk_dgb_lat_ven_ben_hun_dyu_swt_fin_slo_gam_geo_por_krd_spa_rom_amh_aeg_eng_est_moo_tag_afr_ind_jpn_tml_kor_swe_lit_fbf_prs_jav_guj_wly_bat_mnd_grk_tsw_ctl_amr_glc_dut_ukr_nor_qcu_fre_arw_pol_zul_tig_mol_sid_ita_mly_rus_bem_urd_ewe_mao_tha_chh_knd_akn_lda_azi_hin_mcd_aze_cic_vie_hau_tsn_swa_ses	-0.141607654118548	-0.334233042059274	0.738956263031513
73	aeg_grk_tsn_mcd_tig_amr_gam_hin_azi_tur_dyu_mao_ewe_por_bos_bsq_swe_wly_tsw_mnd_rus_pol_igb_ben_moo_afr_fin_xho_zul_est_pan_sod_geo_svk_prs_ita_slo_hau_mlt_lit_hun_fbf_tag_cze_sun_jpn_knd_kor_ukr_mol_ven_rom_jav_ctl_sid_bat_cnt_krd_akn_guj_heb_arw_urd_scr_eng_qcu_bul_nor_ger_swt_amh_spa_anl_dut_ind_alb_yor_glc_swa_mly_tha_chh_tml_dgb_bam_aze_fre_lat_uzb_lda_vie_owc_bem_cic_ses	-0.735575196195674	-1.77045240684662	0.0799286236996476
74	amh_urd_moo_ben_mlt_aeg_hau_glc_tur_aze_tsw_tag_bam_lit_hin_bsq_afr_anl_igb_mnd_cze_pol_bem_bul_cic_rom_fin_lda_akn_est_nor_heb_geo_lat_spa_krd_por_sod_wly_alb_hun_tsn_mly_arw_jav_jpn_knd_kor_mol_eng_ewe_scr_bat_prs_amr_ind_cnt_ukr_swa_ctl_owc_pan_dut_svk_rus_qcu_grk_fre_mcd_ses_gam_ger_tig_ita_sun_bos_fbf_slo_zul_mao_tha_chh_tml_xho_yor_azi_swe_guj_uzb_ven_vie_sid_dyu_swt_dgb	-0.388620334631252	-0.921021430128079	0.359422265499323
75	mlt_urd_igb_dut_wly_chh_sid_slo_tur_azi_xho_jav_zul_hin_swe_bsq_ben_anl_tsn_cnt_ctl_cze_ses_mol_cic_alb_fin_dyu_tsw_hun_krd_amr_geo_nor_bul_svk_spa_sod_tig_lat_est_dgb_mao_mcd_ind_jpn_knd_kor_afr_pol_bam_eng_tag_pan_gam_bat_mnd_bos_akn_glc_hau_grk_arw_guj_por_qcu_ita_rus_lit_yor_amh_fre_heb_ukr_mly_prs_lda_rom_ewe_sun_tha_owc_tml_swa_fbf_aze_scr_ger_uzb_bem_vie_aeg_swt_ven_moo	-0.473135188506407	-1.12548527450247	0.2632796306188
76	aeg_svk_swt_pan_amh_gam_mlt_nor_aze_tur_fbf_mao_zul_lit_rom_bsq_mcd_sid_bem_mnd_cze_por_igb_mol_lda_lat_fin_tsw_tsn_est_ita_heb_geo_bos_eng_spa_ukr_anl_owc_rus_hun_dgb_mly_slo_ind_jpn_knd_kor_swe_prs_ewe_krd_tag_ben_tig_sun_cnt_bul_ses_glc_sod_alb_ger_guj_pol_qcu_ctl_arw_scr_ven_chh_afr_hau_fre_jav_dut_cic_grk_swa_bat_tha_wly_tml_dyu_akn_uzb_urd_hin_azi_bam_vie_amr_yor_moo_xho	-0.836688088649486	-2.01985169859582	0.0462761275049492
77	tig_afr_zul_urd_hau_chh_amr_ger_uzb_aze_tsn_sun_ses_por_lit_bsq_pan_heb_akn_cnt_alb_cze_xho_bos_dyu_arw_hun_tsw_ven_fin_ctl_sod_geo_mol_hin_bul_rus_owc_wly_grk_est_igb_jav_ben_mly_jpn_tml_kor_swe_nor_swa_krd_tag_ukr_aeg_mao_mnd_ita_bam_lat_sid_guj_rom_eng_scr_qcu_prs_dut_pol_moo_mlt_svk_anl_fre_ind_spa_ewe_slo_fbf_bat_tha_gam_knd_bem_lda_azi_mcd_glc_tur_dgb_vie_amh_cic_swt_yor	0.601523871831396	1.4273495312728	0.156828295444492
78	amh_arw_yor_fre_owc_hau_amr_grk_uzb_tur_fbf_mao_bem_svk_glc_bsq_hin_tig_tsw_mnd_cze_swe_ses_rom_zul_ita_fin_swa_ven_hun_eng_sid_geo_lat_lit_por_ctl_heb_aeg_prs_est_cic_ind_ger_mly_jpn_knd_kor_mcd_bul_ewe_dut_jav_ben_gam_tag_cnt_guj_bam_slo_anl_urd_ukr_pol_pan_qcu_nor_rus_bos_dyu_mlt_scr_wly_afr_bat_spa_swt_krd_igb_sun_tha_sod_tml_xho_akn_azi_alb_mol_aze_moo_vie_chh_dgb_lda_tsn	-0.275918619829157	-0.652335014399139	0.515794221113702
79	wly_guj_ewe_fre_amh_anl_owc_bul_aze_tur_swa_mly_dgb_grk_svk_bsq_pan_aeg_ven_cnt_mcd_lat_tsn_nor_swt_hin_hun_moo_dyu_fin_afr_gam_geo_pol_bos_lit_urd_chh_sod_cze_est_akn_tag_eng_ind_jpn_tml_kor_spa_prs_lda_ita_mao_por_heb_jav_mnd_arw_cic_ukr_amr_alb_ctl_rom_glc_qcu_dut_ger_ben_bem_sid_mol_hau_krd_sun_swe_zul_scr_igb_bat_tha_tig_knd_yor_tsw_uzb_slo_rus_azi_xho_vie_mlt_bam_fbf_ses	0.139402381127289	0.327893310699097	0.743729369580049
80	sod_lit_ses_alb_mlt_wly_owc_ita_aze_tur_xho_ind_ewe_urd_bul_bsq_cze_amr_yor_cnt_por_ukr_lda_arw_bem_swe_hun_tsn_igb_fin_prs_gam_geo_rom_spa_mol_krd_chh_heb_slo_est_dgb_jav_scr_bat_jpn_tml_kor_dut_lat_moo_bos_sun_afr_anl_mao_mnd_guj_ven_svk_sid_pol_mcd_hin_eng_qcu_ben_glc_ctl_fbf_amh_pan_tig_ger_tag_nor_akn_grk_bam_mly_tha_aeg_knd_cic_dyu_azi_fre_rus_uzb_swa_vie_hau_tsw_swt_zul	-0.0743835584468071	-0.175204567236798	0.861299788814094
81	anl_cze_bem_mcd_wly_hau_amr_swe_aze_uzb_moo_bat_swt_dut_ben_bsq_fre_sid_ses_cnt_slo_por_lda_svk_bam_arw_hun_dyu_cic_fin_prs_chh_geo_rus_pol_mol_bul_amh_owc_eng_est_yor_mao_spa_tag_jpn_knd_kor_glc_guj_zul_alb_ind_pan_mlt_sun_mnd_hin_swa_lit_heb_bos_ctl_rom_afr_qcu_ita_urd_scr_ewe_sod_lat_tig_nor_jav_krd_akn_grk_xho_mly_tha_gam_tml_dgb_tsn_azi_ukr_ger_tur_fbf_vie_aeg_tsw_ven_igb	-0.185623527166755	-0.438862781163704	0.661778867434565
82	amr_eng_tsn_ctl_tig_amh_sid_por_azi_aze_moo_bat_zul_pol_bul_bsq_slo_owc_bem_cnt_cze_lit_lda_krd_ven_svk_hun_swt_ewe_fin_glc_gam_geo_ben_guj_swe_scr_sod_aeg_urd_est_akn_mly_ita_ind_jpn_tml_kor_prs_rom_yor_ukr_sun_alb_wly_tag_mnd_afr_tsw_spa_hau_ger_rus_mcd_nor_qcu_mol_arw_grk_xho_heb_lat_mlt_fre_jav_pan_dgb_dut_cic_mao_tha_anl_knd_ses_fbf_tur_hin_bos_uzb_bam_vie_chh_dyu_swa_igb	-0.00755633475413427	-0.0177918672411296	0.9858430076803
83	anl_swe_bam_krd_sod_owc_chh_mol_aze_tur_ewe_mao_zul_ctl_rus_bsq_spa_tig_cic_cnt_ita_cze_igb_eng_lda_dut_hun_moo_akn_est_urd_heb_geo_pan_fre_bul_afr_amh_sid_arw_fin_fbf_sun_scr_jav_jpn_tml_kor_glc_guj_dyu_por_ind_ben_wly_tag_mnd_nor_bem_mcd_amr_grk_lit_hin_pol_qcu_ukr_ger_lat_ven_hau_slo_aeg_svk_bat_bos_swt_prs_dgb_mly_tha_mlt_knd_tsn_xho_uzb_alb_rom_azi_swa_vie_gam_ses_tsw_yor	-0.094120005983831	-0.221835831763268	0.824928083574352
84	tig_dut_tsw_glc_chh_sid_sod_por_uzb_azi_dgb_tag_akn_hin_lat_bsq_bos_heb_zul_cnt_swe_grk_ven_ger_swa_ctl_fin_lda_tsn_est_cze_amh_geo_eng_bul_ita_krd_aeg_gam_nor_hun_ses_sun_alb_mao_jpn_knd_kor_arw_mol_yor_svk_bat_slo_amr_mly_mnd_pan_bam_pol_wly_spa_afr_rom_ukr_qcu_lit_prs_ben_moo_hau_guj_owc_rus_jav_mcd_xho_scr_dyu_ind_tha_mlt_tml_bem_fbf_tur_urd_fre_aze_igb_vie_anl_cic_swt_ewe	-0.393034885244563	-0.932688437341678	0.353395990589923
85	sid_ukr_ewe_ger_amr_anl_wly_rus_aze_azi_tsn_ind_akn_afr_alb_bsq_eng_sod_ses_cnt_cze_swe_zul_ben_igb_urd_hun_dyu_bam_est_svk_heb_geo_mcd_prs_pol_bos_mlt_tig_mol_fin_swa_mao_fre_tag_jpn_tml_kor_ita_pan_fbf_arw_jav_nor_amh_mly_mnd_hin_moo_por_aeg_guj_dut_rom_scr_qcu_lit_lat_krd_tsw_owc_glc_chh_grk_sun_bul_bem_ctl_cic_bat_tha_gam_knd_xho_ven_uzb_slo_spa_tur_dgb_vie_hau_swt_lda_yor	-0.560319841844478	-1.33586952540265	0.184851808137517
86	amr_afr_lda_lit_mlt_sod_owc_pol_azi_aze_bem_tag_ewe_alb_rus_bsq_hin_sid_ses_mnd_ctl_prs_dyu_nor_tsw_bul_fin_ven_akn_est_por_aeg_geo_rom_arw_urd_lat_wly_heb_swe_hun_swt_mao_krd_sun_jpn_tml_kor_ben_ita_dgb_ger_bat_pan_tig_mly_cnt_grk_xho_bos_anl_dut_slo_mcd_cze_qcu_svk_ukr_scr_cic_gam_glc_amh_mol_jav_spa_fbf_eng_zul_ind_tha_chh_knd_yor_moo_tur_fre_guj_uzb_tsn_vie_hau_igb_bam_swa	-0.430561546858049	-1.02263216932545	0.309134561748914
87	sid_nor_tsn_pol_aeg_mlt_anl_scr_aze_tur_igb_ind_ses_ctl_grk_bsq_rus_tig_yor_mnd_fre_por_dyu_lat_cic_ukr_est_xho_ven_fin_afr_amr_geo_spa_mol_guj_prs_owc_hau_dut_hun_swa_sun_svk_jav_jpn_tml_kor_hin_arw_moo_slo_mao_bos_wly_mly_cnt_swe_bam_lit_sod_eng_ger_ben_glc_qcu_cze_rom_krd_swt_amh_urd_gam_bul_bat_mcd_zul_ita_bem_tag_tha_chh_knd_fbf_tsw_uzb_pan_alb_azi_akn_vie_heb_lda_ewe_dgb	-0.606976308372585	-1.45010910215449	0.150392331393612
88	wly_scr_bem_ben_hau_tig_amh_arw_aze_uzb_swa_sun_ven_alb_slo_bsq_afr_mlt_zul_mnd_bos_krd_akn_glc_fbf_hin_est_cic_swt_hun_nor_aeg_geo_pol_rus_lat_swe_anl_chh_svk_fin_tsw_mao_eng_bat_jpn_knd_kor_mol_mcd_moo_guj_tag_spa_amr_ind_cnt_dut_tsn_ita_gam_cze_grk_pan_lit_qcu_prs_urd_ctl_dgb_owc_ger_sid_bul_jav_ukr_igb_por_ewe_mly_tha_heb_tml_dyu_xho_tur_fre_rom_azi_bam_vie_sod_yor_ses_lda	-0.945886771819648	-2.30187310455948	0.0235744217343333
89	chh_mol_bam_guj_sod_sid_anl_ita_tur_azi_fbf_jav_yor_ben_rus_bsq_prs_owc_igb_mnd_fre_scr_ven_nor_xho_glc_hun_zul_bem_fin_swe_amh_geo_alb_urd_ctl_pol_wly_aeg_krd_est_dyu_sun_spa_bat_jpn_tml_kor_bos_hin_swt_pan_mly_rom_hau_mao_cnt_por_ewe_mcd_gam_bul_lit_lat_ger_qcu_ukr_afr_grk_swa_tig_eng_amr_svk_ind_cze_lda_arw_akn_tag_tha_mlt_knd_tsw_dgb_uzb_slo_dut_aze_cic_vie_heb_moo_ses_tsn	-0.493525792823864	-1.17478828595182	0.243078647718911
90	amh_scr_ven_afr_anl_chh_tig_grk_aze_tur_ewe_jav_igb_lat_bos_bsq_svk_hau_dyu_mnd_urd_alb_lda_lit_moo_fre_est_bam_swt_hun_hin_aeg_geo_nor_spa_ita_mcd_wly_gam_slo_fin_akn_bat_guj_sun_jpn_tml_kor_ger_krd_tsn_cze_ind_glc_owc_mly_cnt_swe_swa_ctl_amr_eng_pan_ben_arw_qcu_mol_prs_dut_xho_mlt_ukr_sod_pol_mao_por_yor_bul_dgb_tag_tha_heb_knd_fbf_tsw_azi_rus_rom_uzb_bem_vie_sid_cic_zul_ses	-0.246579054949432	-0.582856725916458	0.561400389434558
91	chh_eng_swa_hin_sod_amh_hau_ukr_tur_azi_cic_ind_zul_afr_bul_bsq_nor_amr_fbf_cnt_lat_ger_moo_prs_dgb_urd_hun_tsn_akn_fin_cze_owc_geo_svk_mol_slo_rom_aeg_wly_guj_est_tsw_jav_swe_tag_jpn_knd_kor_scr_ctl_swt_por_mao_dut_heb_bat_mnd_pan_ses_krd_mlt_pol_mcd_glc_bos_qcu_spa_arw_alb_bem_sid_lit_anl_rus_mly_ben_lda_ita_ven_sun_tha_tig_tml_ewe_xho_aze_fre_grk_uzb_yor_vie_gam_bam_dyu_igb	-0.027158223461074	-0.0639743049281222	0.949127994080011
92	mlt_urd_fbf_rus_aeg_chh_amr_cze_tur_uzb_akn_sun_lda_fre_arw_bsq_afr_amh_bam_cnt_mcd_svk_swa_grk_ses_mol_fin_ewe_xho_est_ger_owc_geo_guj_spa_hin_lit_anl_heb_ita_hun_dyu_jav_pan_mly_jpn_knd_kor_scr_ukr_cic_prs_bat_eng_tig_mao_mnd_slo_swt_nor_wly_lat_krd_por_glc_qcu_ben_dut_ctl_dgb_sid_pol_hau_swe_tag_bos_igb_alb_yor_ind_tha_sod_tml_tsw_tsn_aze_rom_bul_azi_moo_vie_gam_bem_zul_ven	-0.299194740139496	-0.707326375799087	0.481132399125335
93	sid_pol_zul_ukr_amr_hau_tig_ctl_azi_tur_bem_bat_lda_svk_bul_bsq_hin_owc_akn_mnd_afr_ger_ewe_bos_bam_dut_fin_dyu_yor_hun_prs_chh_geo_lit_glc_mol_fre_amh_aeg_pan_est_igb_mao_scr_sun_jpn_knd_kor_por_urd_ses_rom_ind_arw_heb_mly_cnt_mcd_dgb_spa_wly_rus_lat_grk_ben_qcu_nor_ita_eng_tsn_anl_krd_sod_alb_tag_slo_cic_cze_swa_jav_tha_mlt_tml_fbf_moo_aze_swe_guj_uzb_tsw_vie_gam_ven_swt_xho	0.254559540310347	0.59919802658884	0.550497748630388
94	anl_nor_tsw_guj_sod_tig_wly_lat_tur_azi_dyu_bat_cic_rus_alb_bsq_mcd_amr_ses_mnd_afr_ita_zul_dut_yor_por_hun_swa_swt_est_pan_aeg_geo_scr_ctl_bul_glc_heb_sid_grk_fin_ewe_jav_spa_sun_jpn_tml_kor_hin_rom_akn_fre_mly_bos_chh_tag_cnt_eng_igb_krd_hau_prs_swe_cze_pol_qcu_lit_mol_ukr_moo_gam_ger_owc_svk_mao_urd_bem_ben_tsn_ind_tha_amh_knd_xho_ven_uzb_slo_arw_aze_dgb_vie_mlt_bam_fbf_lda	-0.613775546373662	-1.4661653355184	0.145976414610704
95	heb_ita_akn_bul_aeg_owc_gam_afr_aze_tur_tsw_sun_yor_rom_grk_bsq_lit_sid_zul_cnt_cze_slo_bam_hin_bem_arw_est_igb_tsn_fin_pol_amr_geo_spa_bos_guj_krd_tig_sod_rus_hun_lda_ind_swe_mly_jpn_knd_kor_ukr_lat_ven_glc_bat_eng_chh_jav_mnd_urd_fbf_ben_mlt_mol_por_ctl_ger_qcu_fre_prs_alb_swa_anl_nor_hau_svk_tag_scr_dyu_mcd_ses_mao_tha_amh_tml_cic_dgb_uzb_pan_dut_azi_swt_vie_wly_ewe_xho_moo	0.414192109309013	0.976944020646459	0.331131308458224
96	mlt_grk_swa_arw_sod_wly_chh_bos_tur_uzb_zul_jav_cic_nor_alb_bsq_lat_amr_ven_mnd_krd_mol_tsw_glc_moo_svk_est_igb_lda_fin_eng_heb_geo_ctl_ben_swe_por_hau_anl_rom_hun_tsn_sun_dut_ind_jpn_tml_kor_pol_hin_xho_spa_tag_bul_owc_mao_cnt_rus_akn_scr_tig_lit_mcd_pan_ukr_qcu_ita_fre_ger_ses_aeg_urd_sid_guj_mly_slo_bem_afr_swt_bat_tha_gam_knd_bam_fbf_azi_cze_prs_aze_dgb_vie_amh_ewe_yor_dyu	-0.455752059010217	-1.0833425841504	0.28145712490239
97	amh_eng_igb_por_wly_aeg_chh_scr_tur_aze_moo_sun_zul_guj_nor_bsq_grk_gam_ses_mnd_ger_rom_xho_hin_bam_ukr_hun_ven_fbf_est_lit_sod_geo_pol_mcd_swe_ita_mlt_anl_pan_fin_swa_tag_dut_ind_jpn_knd_kor_alb_bul_tsn_urd_jav_arw_hau_mly_cnt_prs_yor_mol_sid_rus_svk_ben_afr_qcu_fre_cze_lat_dyu_amr_spa_heb_ctl_bat_slo_tsw_krd_bem_mao_tha_tig_tml_akn_cic_uzb_glc_bos_azi_swt_vie_owc_dgb_ewe_lda	-0.367912001929306	-0.871223300831196	0.385875715427844
98	owc_nor_xho_ukr_chh_aeg_amr_mcd_aze_uzb_tsw_ind_bam_afr_urd_bsq_guj_gam_bem_cnt_dut_lit_dgb_ben_igb_alb_fin_akn_swa_est_rus_amh_geo_hin_slo_ita_swe_mlt_wly_bos_hun_ewe_tag_por_mao_jpn_knd_kor_fre_svk_ses_lat_jav_arw_heb_sun_mnd_cze_yor_pol_anl_prs_grk_rom_pan_qcu_mol_spa_glc_swt_hau_ger_sid_krd_mly_ctl_moo_scr_dyu_bat_tha_tig_tml_zul_cic_tur_bul_eng_azi_lda_vie_sod_ven_tsn_fbf	0.336251094454385	0.791501248139673	0.430665641265136
99	amr_eng_ewe_ita_sod_amh_wly_glc_aze_tur_yor_sun_fbf_ctl_urd_bsq_rus_aeg_swt_mnd_afr_fre_ven_nor_ses_ukr_hun_tsn_moo_est_svk_hau_geo_mcd_mol_ger_prs_sid_gam_ben_fin_dgb_jav_pol_mly_jpn_tml_kor_scr_bos_lda_slo_tag_alb_chh_ind_cnt_por_tsw_pan_heb_spa_bul_cze_grk_qcu_guj_arw_lat_igb_anl_krd_tig_hin_mao_rom_swa_dut_akn_bat_tha_owc_knd_bem_dyu_azi_swe_lit_uzb_cic_vie_mlt_bam_zul_xho	0.41725792264214	0.986551734830784	0.326422206375335
100	anl_nor_ses_dut_mlt_aeg_tig_fre_aze_uzb_swa_tag_xho_swe_ukr_bsq_afr_hau_moo_mnd_pol_mcd_ewe_lit_igb_grk_est_bam_dyu_fin_guj_sid_geo_urd_ger_krd_mol_sod_amr_svk_hun_tsn_bat_ctl_mly_jpn_tml_kor_slo_hin_fbf_alb_jav_eng_owc_ind_cnt_cze_lda_arw_heb_bul_pan_rom_por_qcu_prs_ben_lat_swt_wly_glc_amh_scr_mao_ita_tsw_rus_dgb_sun_tha_gam_knd_akn_cic_azi_spa_bos_tur_zul_vie_chh_ven_bem_yor	0.143578755467384	0.33805242668478	0.736085607216379
101	amr_bul_dyu_hin_anl_sod_owc_afr_azi_aze_yor_mao_xho_grk_por_bsq_spa_hau_tsn_cnt_alb_fre_bam_glc_bem_lit_est_swt_akn_hun_pan_chh_geo_ctl_arw_eng_bos_mlt_sid_nor_fin_cic_ind_mcd_tag_jpn_tml_kor_swe_rus_tsw_guj_bat_ita_heb_jav_mnd_mol_fbf_svk_wly_urd_scr_dut_ger_qcu_prs_pol_slo_moo_tig_rom_amh_krd_mly_ukr_lda_lat_ven_sun_tha_aeg_knd_ewe_dgb_tur_ben_cze_uzb_swa_vie_gam_zul_igb_ses	-0.308474879676092	-0.730320596409099	0.467030010571503
102	anl_dut_yor_bos_hau_chh_sod_krd_azi_tur_bam_bat_cic_spa_pan_bsq_swe_mlt_fbf_mnd_rus_ben_swa_alb_lda_eng_fin_tsw_ewe_est_rom_aeg_geo_hin_pol_mol_ukr_owc_tig_nor_hun_tsn_sun_grk_tag_jpn_tml_kor_lit_lat_swt_slo_jav_mcd_amr_mao_cnt_prs_ven_scr_heb_arw_fre_svk_afr_qcu_por_bul_glc_dyu_wly_urd_gam_guj_mly_ctl_igb_ita_moo_ind_tha_sid_knd_akn_zul_aze_ger_cze_uzb_bem_vie_amh_xho_dgb_ses	-0.757932654106029	-1.82245022466515	0.0716003388992869
103	owc_ita_ewe_mol_chh_amr_aeg_ben_uzb_tur_dgb_mao_igb_bos_rus_bsq_slo_sid_cic_mnd_afr_krd_moo_ctl_tsw_hin_fin_zul_bem_hun_ukr_hau_geo_spa_swe_fre_lat_anl_heb_guj_est_ven_jav_dut_tag_jpn_knd_kor_urd_eng_akn_rom_ind_arw_gam_sun_cnt_glc_swt_ger_tig_mcd_scr_cze_nor_qcu_por_pol_lit_tsn_wly_pan_sod_bul_bat_grk_swa_prs_bam_mly_tha_amh_tml_lda_yor_aze_svk_alb_azi_dyu_vie_mlt_ses_fbf_xho	-1.3327918937645	-3.34714415463558	0.00117954946607928
104	mlt_rus_zul_prs_amr_amh_hau_ita_azi_aze_swt_ind_ven_glc_spa_bsq_nor_heb_tsn_cnt_alb_urd_cic_krd_lda_scr_est_ses_swa_hun_ger_gam_geo_pol_rom_bul_cze_tig_sod_slo_fin_akn_sun_ctl_tag_jpn_tml_kor_dut_eng_dyu_svk_mly_lat_chh_mao_mnd_pan_bem_grk_aeg_por_arw_bos_guj_qcu_lit_fre_hin_tsw_owc_swe_sid_ukr_bat_ben_ewe_mcd_moo_jav_tha_anl_knd_xho_bam_tur_afr_mol_uzb_yor_vie_wly_fbf_igb_dgb	-0.0611100272830493	-0.143926625094122	0.885869829160608
105	heb_prs_cic_urd_chh_tig_amh_rus_tur_aze_dyu_bat_lda_arw_pol_bsq_glc_hau_bem_mnd_ita_swe_zul_ctl_swt_lit_est_fbf_akn_hun_ben_amr_geo_bul_krd_bos_grk_wly_mlt_nor_fin_ven_mly_eng_jav_jpn_tml_kor_lat_pan_dgb_afr_sun_alb_sod_ind_cnt_rom_ses_cze_owc_guj_spa_mol_dut_qcu_por_ger_svk_ewe_anl_hin_gam_mcd_tag_slo_xho_scr_yor_mao_tha_sid_knd_moo_swa_uzb_fre_ukr_azi_bam_vie_aeg_tsw_tsn_igb	-0.59864254205493	-1.43009016629031	0.156042238421261
106	owc_glc_swa_mol_hau_tig_gam_svk_aze_uzb_ewe_ind_bem_guj_mcd_bsq_swe_sid_tsw_mnd_eng_bul_cic_rom_zul_ben_hun_ven_akn_est_alb_heb_geo_lit_ita_prs_slo_aeg_anl_lat_fin_moo_mly_ger_mao_jpn_tml_kor_afr_grk_swt_rus_tag_nor_chh_bat_cnt_hin_tsn_pan_mlt_fre_por_pol_dut_qcu_spa_scr_ctl_lda_amh_urd_amr_arw_sun_ukr_xho_cze_dgb_jav_tha_wly_knd_yor_fbf_tur_bos_krd_azi_dyu_vie_sod_bam_igb_ses	0.116332019080422	0.274063928804766	0.784643301667943
107	amr_svk_tsw_dut_wly_tig_amh_nor_uzb_azi_xho_mly_ven_alb_ita_bsq_slo_sid_yor_mnd_urd_afr_lda_bul_bem_hin_fin_dgb_tsn_hun_scr_owc_geo_por_ger_eng_glc_gam_hau_guj_est_zul_sun_ctl_jav_jpn_knd_kor_pan_cze_dyu_swe_mao_mcd_mlt_bat_cnt_mol_swa_krd_sod_ukr_pol_ben_prs_qcu_fre_arw_spa_bam_heb_grk_anl_lat_tag_rus_fbf_rom_akn_ind_tha_aeg_tml_ewe_swt_aze_bos_lit_tur_igb_vie_chh_moo_cic_ses	0.265027671583211	0.623403284281872	0.534545491263043
108	hau_dut_dyu_eng_amh_aeg_sid_lat_aze_uzb_xho_tag_ses_prs_glc_bsq_rom_chh_fbf_cnt_alb_fre_bem_hin_tsw_afr_fin_zul_moo_est_nor_heb_geo_cze_ger_pol_rus_amr_anl_swe_hun_yor_mly_ita_jav_jpn_tml_kor_grk_lit_cic_krd_sun_bos_tig_ind_mnd_bul_lda_svk_sod_pan_scr_spa_urd_qcu_ben_mol_ukr_ven_wly_slo_mlt_por_mao_ctl_igb_guj_bam_bat_tha_owc_knd_swa_swt_tur_arw_mcd_azi_tsn_vie_gam_akn_ewe_dgb	-0.2925125171387	-0.692296221560731	0.49047629012776
109	sid_glc_bem_por_sod_heb_mlt_bos_azi_tur_dgb_sun_bam_alb_dut_bsq_rus_anl_xho_mnd_hin_swe_dyu_afr_zul_bul_est_tsw_akn_fin_svk_wly_geo_spa_arw_cze_guj_chh_aeg_pan_hun_ses_tag_nor_jav_jpn_tml_kor_ger_mcd_cic_ben_mly_ctl_tig_bat_cnt_lat_swa_ita_hau_prs_ukr_urd_grk_qcu_slo_fre_scr_igb_amr_eng_gam_mol_ind_rom_fbf_krd_swt_mao_tha_owc_knd_moo_yor_uzb_lit_pol_aze_tsn_vie_amh_ven_ewe_lda	-0.479359235134712	-1.13950009940061	0.257421080411843
110	mlt_bos_zul_ita_aeg_tig_sod_glc_aze_azi_dyu_bat_dgb_swe_rom_bsq_grk_anl_ven_mnd_prs_cze_moo_krd_akn_scr_hun_xho_ewe_est_slo_heb_geo_por_ben_guj_urd_amr_owc_mcd_fin_tsw_sun_ukr_mao_jpn_tml_kor_ger_pan_swt_ctl_mly_arw_chh_tag_cnt_fre_fbf_eng_sid_alb_lit_rus_bul_qcu_nor_lat_svk_tsn_amh_mol_wly_hin_jav_dut_yor_afr_ses_ind_tha_gam_knd_bam_lda_tur_spa_pol_uzb_swa_vie_hau_cic_igb_bem	-0.602903756273051	-1.44255531479602	0.152505316283063
111	sid_bul_yor_glc_wly_tig_gam_bos_tur_azi_igb_mly_swt_pan_urd_bsq_fre_sod_zul_cnt_svk_prs_xho_ger_dgb_mol_fin_ewe_tsn_est_grk_hau_geo_por_mcd_arw_spa_amh_mlt_dut_hun_dyu_mao_hin_ind_jpn_knd_kor_nor_ctl_cic_scr_bat_ukr_chh_sun_mnd_swe_tsw_lit_amr_alb_cze_pol_rom_qcu_krd_eng_slo_ses_anl_lat_owc_ben_jav_ita_bam_guj_lda_tag_tha_aeg_tml_ven_akn_aze_rus_afr_uzb_fbf_vie_heb_bem_moo_swa	-0.62222388513649	-1.4877065421875	0.140211193782507
112	tig_lit_zul_ger_aeg_amh_amr_arw_tur_azi_dgb_sun_igb_ita_afr_bsq_dut_anl_swa_cnt_prs_scr_bem_rus_cic_swe_est_akn_ven_hun_lat_wly_geo_grk_eng_pan_mcd_sid_owc_fre_fin_dyu_mao_svk_bat_jpn_tml_kor_nor_ctl_ewe_alb_jav_mol_heb_mly_mnd_pol_fbf_bul_sod_glc_por_cze_urd_qcu_rom_krd_slo_swt_hau_ben_mlt_ukr_tag_spa_yor_bos_bam_ind_tha_gam_knd_lda_xho_uzb_guj_hin_aze_ses_vie_chh_tsn_tsw_moo	0.687296942874116	1.628486173134	0.106804929134044
113	amh_lat_swt_slo_sid_anl_tig_nor_uzb_tur_akn_mly_ewe_guj_dut_bsq_mcd_heb_moo_cnt_bos_rus_fbf_afr_tsw_alb_est_zul_cic_fin_ita_aeg_geo_rom_grk_pan_scr_hau_mlt_bul_hun_tsn_sun_swe_ind_jpn_knd_kor_ctl_por_swa_glc_jav_urd_amr_bat_mnd_ger_igb_arw_owc_eng_krd_lit_cze_qcu_ukr_prs_spa_yor_chh_pol_sod_hin_mao_fre_xho_ben_ven_tag_tha_gam_tml_ses_lda_azi_mol_svk_aze_bam_vie_wly_dyu_bem_dgb	-0.577991732608621	-1.38037366634869	0.170780562653719
114	aeg_bos_xho_alb_chh_mlt_amr_por_azi_tur_lda_sun_bem_mcd_svk_bsq_grk_owc_igb_cnt_bul_eng_akn_lit_moo_slo_est_zul_ven_hun_mol_anl_geo_guj_ben_hin_rus_amh_hau_krd_fin_bam_mao_ctl_ind_jpn_knd_kor_prs_spa_fbf_glc_mly_pol_sid_tag_mnd_scr_swt_afr_sod_fre_pan_dut_lat_qcu_rom_ger_swe_tsn_gam_arw_tig_ukr_jav_urd_swa_nor_tsw_bat_tha_wly_tml_dgb_dyu_uzb_cze_ita_aze_yor_vie_heb_cic_ses_ewe	-1.0981849833502	-2.70048239197471	0.00822694857050501
115	sod_swe_swt_pan_chh_heb_amr_nor_uzb_aze_swa_mao_yor_pol_svk_bsq_mcd_sid_zul_mnd_ita_afr_tsw_lat_moo_urd_hun_bem_cic_est_bul_aeg_geo_mol_dut_rom_ctl_tig_owc_lit_fin_xho_sun_spa_mly_jpn_knd_kor_ger_arw_ses_alb_bat_grk_anl_tag_cnt_scr_ewe_guj_mlt_glc_ben_cze_ukr_qcu_prs_bos_hin_fbf_gam_rus_wly_slo_jav_eng_tsn_krd_igb_ind_tha_amh_tml_ven_dyu_azi_fre_por_tur_bam_vie_hau_dgb_lda_akn	-0.38742961980813	-0.918714224440769	0.360621716133228
116	chh_pan_yor_lat_hau_amr_anl_afr_azi_aze_cic_jav_swa_slo_bul_bsq_mol_heb_bam_mnd_grk_mcd_moo_prs_tsn_fre_hun_ses_dgb_est_ukr_aeg_geo_pol_lit_ger_arw_wly_gam_krd_fin_fbf_mao_nor_mly_jpn_knd_kor_urd_por_zul_cze_sun_hin_amh_ind_cnt_swe_bem_alb_sid_guj_bos_glc_dut_qcu_scr_ctl_spa_lda_owc_ben_sod_ita_bat_rom_igb_eng_ven_tag_tha_mlt_tml_akn_tsw_uzb_svk_rus_tur_xho_vie_tig_dyu_ewe_swt	-1.10553120757108	-2.71262403833513	0.00795314106806731
117	tig_bul_tsn_ger_sid_mlt_wly_por_uzb_aze_xho_jav_lda_spa_fre_bsq_swe_heb_ven_mnd_ben_ukr_moo_mcd_dyu_rom_fin_yor_tsw_est_guj_owc_geo_lat_pol_mol_arw_sod_amr_lit_hun_ses_mly_slo_bat_jpn_knd_kor_hin_eng_swa_prs_tag_cze_aeg_mao_cnt_pan_akn_krd_amh_svk_ita_grk_glc_qcu_afr_dut_alb_fbf_chh_nor_gam_scr_sun_ctl_swt_rus_zul_ind_tha_anl_tml_igb_cic_tur_bos_urd_azi_bam_vie_hau_dgb_ewe_bem	-0.210308207505693	-0.496287983922578	0.620862206536258
118	amh_dut_xho_prs_wly_tig_heb_alb_aze_tur_yor_sun_bem_arw_ctl_bsq_swe_gam_fbf_cnt_slo_ita_swa_cze_swt_glc_hun_igb_ses_est_hin_mlt_geo_nor_lat_bul_spa_chh_anl_mcd_fin_dyu_ind_pan_bat_jpn_knd_kor_rom_urd_tsn_por_mao_krd_sid_mly_mnd_pol_tsw_rus_amr_eng_guj_afr_grk_qcu_ukr_ger_fre_cic_owc_svk_sod_scr_jav_ben_ven_bos_akn_tag_tha_hau_tml_bam_moo_azi_mol_lit_uzb_dgb_vie_aeg_ewe_lda_zul	-0.783613265351275	-1.88652995683514	0.0623435090929074
119	heb_ben_dyu_svk_sod_anl_gam_eng_aze_azi_bam_ind_ses_por_mol_bsq_rom_hau_swa_cnt_krd_pol_igb_cze_zul_slo_est_dgb_lda_fin_spa_owc_geo_ita_swe_urd_prs_sid_amh_guj_hun_tsn_mao_nor_mly_jpn_knd_kor_bos_ger_bem_ukr_bat_fre_tig_jav_mnd_grk_ewe_scr_amr_hin_afr_rus_bul_qcu_dut_ctl_glc_akn_chh_mcd_wly_lat_tag_arw_yor_alb_tsw_sun_tha_aeg_tml_fbf_moo_tur_pan_lit_uzb_ven_vie_mlt_swt_xho_cic	-0.491653789498688	-1.17038302207889	0.244837280693136
120	owc_mcd_dyu_rom_gam_amr_amh_glc_tur_azi_moo_mly_bem_dut_mol_bsq_ctl_hau_igb_cnt_arw_swe_swa_guj_lda_hin_est_bam_zul_fin_ukr_tig_geo_eng_lat_bos_prs_wly_aeg_svk_hun_xho_mao_pan_sun_jpn_knd_kor_ger_por_cic_urd_bat_alb_sod_tag_mnd_pol_tsn_krd_heb_fre_afr_grk_lit_qcu_ita_bul_slo_ses_chh_rus_sid_spa_jav_cze_tsw_nor_ven_ind_tha_anl_tml_yor_swt_aze_ben_scr_uzb_akn_vie_mlt_dgb_ewe_fbf	-0.922399981860914	-2.23774276656945	0.0276253678684053
121	owc_arw_igb_prs_amr_tig_heb_krd_uzb_tur_ewe_mly_lda_urd_grk_bsq_pan_sid_bam_mnd_lit_mcd_ses_pol_swt_fre_est_dgb_bem_hun_rom_anl_geo_nor_cze_guj_swe_aeg_gam_bos_fin_tsw_tag_eng_jav_jpn_tml_kor_dut_alb_xho_ger_sun_mol_hau_ind_cnt_svk_tsn_afr_wly_scr_hin_glc_ukr_qcu_ben_rus_por_akn_mlt_ctl_amh_bul_mao_lat_yor_ita_zul_bat_tha_chh_knd_ven_swa_azi_spa_slo_aze_cic_vie_sod_dyu_fbf_moo	-0.411430793483991	-0.977566032060811	0.330825092049703
122	sid_pan_tsw_scr_wly_amh_heb_ger_azi_aze_dyu_tag_tsn_bos_krd_bsq_por_hau_ses_mnd_fre_afr_bam_arw_bem_bul_fin_swt_cic_est_ita_amr_geo_guj_cze_urd_swe_sod_gam_eng_hun_igb_ind_rom_sun_jpn_knd_kor_mcd_glc_zul_prs_mao_ben_mlt_mly_cnt_rus_yor_svk_chh_spa_grk_slo_lit_qcu_nor_lat_ukr_ewe_anl_dut_tig_hin_bat_mol_swa_pol_akn_jav_tha_owc_tml_lda_ven_tur_alb_ctl_uzb_dgb_vie_aeg_xho_moo_fbf	-0.32009464274784	-0.758694569433904	0.449953840431267
123	sid_scr_moo_slo_gam_chh_tig_cze_aze_uzb_yor_sun_zul_afr_lat_bsq_prs_aeg_ses_mnd_ger_ctl_fbf_pan_igb_svk_est_ewe_dyu_hun_pol_mlt_geo_spa_por_ukr_ben_amr_heb_mol_fin_bam_mly_guj_jav_jpn_knd_kor_bos_bul_swt_ita_mao_glc_hau_tag_cnt_rom_dgb_rus_wly_swe_fre_grk_krd_qcu_mcd_eng_hin_xho_amh_dut_sod_urd_bat_lit_ven_alb_tsw_ind_tha_anl_tml_akn_cic_tur_nor_arw_azi_bem_vie_owc_swa_lda_tsn	-0.807183987274428	-1.94534032338252	0.0547541557952716
124	sid_scr_dyu_hin_gam_sod_owc_bos_uzb_aze_ses_tag_cic_lat_rom_bsq_nor_aeg_tsn_mnd_prs_rus_ewe_alb_xho_mcd_est_fbf_moo_fin_krd_wly_geo_ita_arw_swe_cze_heb_mlt_svk_hun_akn_ind_urd_jav_jpn_knd_kor_pan_guj_ven_afr_mly_spa_anl_mao_cnt_slo_bam_por_tig_glc_dut_ger_ukr_qcu_bul_lit_grk_bem_amr_ben_amh_eng_sun_fre_dgb_mol_swt_bat_tha_chh_tml_zul_yor_tur_pol_ctl_azi_igb_vie_hau_lda_swa_tsw	-0.202414512292473	-0.478237162360544	0.633603719540766
125	heb_slo_igb_lat_sod_aeg_wly_bos_tur_azi_bem_mao_dyu_por_ben_bsq_dut_mlt_zul_cnt_rom_pan_tsw_ger_cic_cze_hun_swa_dgb_est_glc_tig_geo_ukr_scr_nor_urd_amh_anl_spa_fin_yor_tag_lit_ind_jpn_knd_kor_bul_grk_tsn_afr_sun_krd_owc_jav_mnd_rus_ses_ita_chh_swe_hin_mcd_fre_qcu_pol_ctl_eng_ewe_gam_alb_amr_arw_mly_mol_bam_prs_lda_bat_tha_sid_tml_xho_moo_uzb_svk_guj_aze_akn_vie_hau_fbf_ven_swt	-0.735619791807739	-1.76623483340422	0.0806378632461118
126	amh_dut_swa_pan_anl_sod_sid_ger_uzb_tur_dgb_sun_yor_mol_fre_bsq_lat_owc_tsn_cnt_mcd_guj_akn_cze_cic_slo_est_bam_fbf_hun_rus_chh_geo_bul_lit_ben_por_amr_mlt_scr_fin_swt_mly_ctl_ind_jpn_knd_kor_arw_krd_dyu_swe_mao_svk_hau_bat_mnd_bos_xho_rom_aeg_spa_pol_eng_ukr_qcu_afr_hin_alb_ven_wly_prs_heb_urd_tag_nor_ewe_grk_tsw_jav_tha_gam_tml_lda_igb_azi_glc_ita_aze_moo_vie_tig_bem_zul_ses	0.717292162600791	1.70297536693453	0.0919126537315342
127	wly_ctl_fbf_ben_hau_gam_anl_lat_aze_uzb_tsw_ind_zul_svk_nor_bsq_mol_chh_moo_mnd_ukr_rom_tsn_bos_yor_dut_hun_bem_bam_est_alb_heb_geo_pol_slo_spa_mcd_amr_aeg_ger_fin_igb_mly_lit_mao_jpn_tml_kor_bul_urd_ewe_por_tag_krd_owc_bat_cnt_guj_dgb_ita_amh_arw_eng_afr_scr_qcu_glc_rus_grk_swt_mlt_prs_sid_hin_sun_cze_lda_fre_ven_jav_tha_sod_knd_akn_dyu_azi_swe_pan_tur_xho_vie_tig_cic_swa_ses	-0.556855509695457	-1.32896321329344	0.187111441695072
128	chh_bos_zul_bul_anl_owc_amh_ita_aze_tur_xho_mly_bam_swe_arw_bsq_cze_aeg_dyu_cnt_pol_spa_ewe_rus_swt_lat_est_tsn_lda_hun_ukr_gam_geo_por_slo_nor_grk_sod_tig_krd_fin_moo_mao_urd_bat_jpn_tml_kor_eng_glc_bem_alb_jav_ctl_amr_sun_mnd_lit_akn_mol_mlt_scr_hin_pan_svk_qcu_mcd_ben_ger_ses_wly_fre_heb_guj_ind_rom_dgb_afr_yor_tag_tha_hau_knd_fbf_tsw_azi_dut_prs_uzb_ven_vie_sid_swa_igb_cic	0.648352441143576	1.53197628793595	0.128923048344966
129	hau_cze_ven_spa_mlt_owc_tig_swe_aze_uzb_xho_ind_bem_fre_glc_bsq_ukr_gam_swa_mnd_nor_mol_dyu_hin_dgb_alb_fin_ewe_akn_hun_rom_anl_geo_rus_krd_scr_dut_amh_chh_pan_est_fbf_bat_lit_sun_jpn_tml_kor_ita_ger_lda_bul_mly_bos_aeg_jav_cnt_prs_moo_afr_heb_arw_svk_por_mcd_qcu_guj_grk_ben_tsw_sid_ctl_sod_lat_tag_eng_zul_urd_swt_mao_tha_amr_knd_tsn_cic_tur_slo_pol_azi_ses_vie_wly_igb_yor_bam	0.420283943424883	0.99032056434392	0.324587095665094
130	hau_eng_ewe_ben_owc_mlt_amr_cze_tur_uzb_ses_bat_zul_rom_ukr_bsq_slo_wly_bem_mnd_prs_lat_tsn_arw_fbf_svk_est_dgb_tsw_fin_nor_sid_geo_krd_guj_ger_bul_tig_anl_por_hun_xho_jav_mcd_mly_jpn_tml_kor_dut_spa_akn_fre_tag_urd_heb_mao_cnt_pol_cic_alb_sod_pan_rus_hin_mol_qcu_glc_grk_swe_dyu_chh_scr_amh_ita_ind_afr_yor_lit_moo_sun_tha_aeg_knd_igb_ven_azi_bos_ctl_aze_swa_vie_gam_swt_bam_lda	-0.326095167993325	-0.771816063669539	0.442180181857675
131	anl_slo_ven_ger_sid_owc_heb_mol_azi_uzb_dyu_sun_xho_alb_dut_bsq_lit_hau_dgb_mnd_swe_fre_fbf_mcd_zul_rus_fin_bam_lda_hun_krd_wly_geo_ita_pan_rom_afr_mlt_amr_eng_est_ses_bat_bos_mao_jpn_tml_kor_ben_cze_tsw_ctl_ind_glc_gam_tag_cnt_bul_igb_prs_sod_ukr_spa_urd_por_qcu_lat_nor_svk_swt_amh_hin_aeg_arw_mly_scr_moo_guj_ewe_jav_tha_chh_knd_cic_yor_aze_pol_grk_tur_akn_vie_tig_bem_swa_tsn	-0.523512786559841	-1.247263839875	0.215432593479754
132	chh_por_swt_urd_gam_tig_aeg_prs_azi_aze_fbf_bat_tsn_ita_ger_bsq_arw_owc_dgb_cnt_lit_afr_akn_scr_igb_bul_est_ses_ewe_fin_grk_sid_geo_nor_bos_cze_krd_anl_amh_guj_hun_tsw_tag_eng_jav_jpn_knd_kor_fre_glc_swa_pol_sun_ukr_sod_ind_mnd_alb_bam_lat_heb_dut_slo_ctl_mcd_qcu_swe_ben_rus_moo_wly_hin_mlt_rom_mly_svk_xho_mol_ven_mao_tha_amr_tml_cic_dyu_tur_pan_spa_uzb_zul_vie_hau_bem_lda_yor	-0.464482994993844	-1.10381307465298	0.272522127880993
133	anl_por_tsw_prs_sod_tig_amr_rus_azi_aze_xho_ind_ses_bos_mol_bsq_ukr_wly_swa_cnt_mcd_slo_cic_grk_swt_ben_hun_moo_fbf_fin_glc_sid_geo_krd_spa_svk_guj_aeg_mlt_pan_est_tsn_sun_eng_jav_jpn_knd_kor_lat_bul_yor_alb_mao_nor_chh_mly_mnd_ctl_igb_ger_hau_swe_dut_fre_lit_qcu_hin_afr_rom_ven_heb_pol_owc_ita_bat_urd_dgb_arw_bam_tag_tha_amh_tml_lda_akn_uzb_cze_scr_tur_dyu_vie_gam_ewe_bem_zul	-0.206676893600909	-0.488555311808826	0.626306616633553
134	gam_ger_ewe_prs_amr_owc_amh_nor_azi_aze_tsn_ind_lda_spa_glc_bsq_dut_sid_swt_cnt_ukr_urd_dgb_lat_ses_rus_hun_cic_zul_fin_ben_heb_geo_grk_mcd_ctl_pan_sod_wly_cze_est_fbf_mao_lit_bat_jpn_tml_kor_guj_hin_swa_svk_jav_alb_mlt_mly_mnd_pol_yor_slo_chh_swe_bul_fre_afr_qcu_arw_krd_scr_bem_hau_eng_anl_ita_sun_mol_xho_por_tsw_tag_tha_tig_knd_dyu_moo_tur_bos_rom_uzb_igb_vie_aeg_bam_akn_ven	0.142381852943893	0.335151213724814	0.738265824275672
135	sod_svk_dgb_ukr_gam_anl_aeg_rom_tur_aze_bem_ind_bam_mol_ctl_bsq_rus_hau_zul_cnt_eng_por_fbf_scr_akn_ger_hun_cic_yor_est_alb_amr_geo_bos_krd_mcd_pol_tig_sid_ita_fin_ewe_jav_ben_mly_jpn_knd_kor_fre_bul_dyu_guj_bat_glc_owc_sun_mnd_lit_igb_spa_amh_prs_dut_slo_arw_qcu_urd_hin_pan_ses_wly_cze_mlt_afr_tag_nor_moo_grk_swa_mao_tha_chh_tml_xho_ven_uzb_swe_lat_azi_tsw_vie_heb_tsn_swt_lda	-0.8976026859607	-2.17445542792462	0.032208603263297
136	sid_cze_dgb_prs_chh_gam_heb_ben_azi_uzb_yor_ind_lda_ger_mcd_bsq_pol_amh_bam_mnd_ctl_hin_swt_svk_fbf_alb_hun_xho_tsw_est_grk_hau_geo_ukr_pan_rom_spa_aeg_wly_urd_fin_swa_tag_glc_mly_jpn_knd_kor_krd_lat_cic_bos_sun_mol_anl_mao_cnt_arw_zul_eng_sod_rus_ita_guj_nor_qcu_por_slo_scr_igb_mlt_swe_owc_lit_jav_dut_moo_afr_ven_bat_tha_amr_tml_bem_tsn_aze_fre_bul_tur_dyu_vie_tig_ses_ewe_akn	-0.127231130090836	-0.299936375553505	0.764895061936407
137	sod_scr_swt_glc_owc_anl_heb_prs_uzb_tur_ses_sun_bem_grk_bul_bsq_lat_amh_xho_cnt_ctl_pan_fbf_rom_zul_por_hun_dyu_tsn_est_pol_gam_geo_dut_fre_ita_lit_chh_amr_mol_fin_ewe_ind_spa_tag_jpn_knd_kor_rus_eng_akn_nor_bat_afr_mlt_jav_mnd_urd_tsw_arw_wly_alb_bos_ben_swe_qcu_ger_ukr_mcd_ven_hau_svk_tig_guj_mly_cze_dgb_hin_yor_mao_tha_aeg_tml_lda_cic_azi_slo_krd_aze_moo_vie_sid_swa_igb_bam	-0.0546389443671032	-0.128709157023065	0.897865726403142
138	sid_rom_lda_afr_owc_heb_anl_nor_tur_uzb_tsn_sun_moo_bos_eng_bsq_lit_amh_yor_mnd_lat_grk_tsw_svk_bem_swe_fin_fbf_zul_hun_ctl_aeg_geo_slo_cze_prs_dut_mlt_sod_ben_est_akn_bat_pol_mao_jpn_tml_kor_alb_glc_dyu_ger_tag_arw_chh_ind_cnt_mol_cic_hin_tig_urd_rus_bul_guj_qcu_ita_pan_spa_bam_gam_krd_amr_por_jav_scr_igb_fre_ven_mly_tha_hau_knd_dgb_xho_aze_ukr_mcd_azi_ewe_vie_wly_swt_ses_swa	-0.942275039479242	-2.29459046917121	0.024006451235479
139	owc_nor_tsn_ctl_anl_sid_chh_alb_azi_aze_ewe_bat_fbf_bos_ukr_bsq_fre_hau_igb_cnt_scr_pan_swa_afr_tsw_bul_fin_ses_akn_est_rus_amh_geo_slo_mcd_swe_hin_sod_aeg_spa_hun_ven_sun_ger_mly_jpn_knd_kor_rom_prs_zul_dut_tag_ben_wly_jav_mnd_lat_dyu_eng_mlt_por_grk_glc_krd_qcu_arw_pol_lit_xho_gam_urd_amr_svk_mao_ita_bem_guj_bam_ind_tha_heb_tml_yor_dgb_tur_mol_cze_uzb_lda_vie_tig_moo_cic_swt	-0.149421858527813	-0.352659141961487	0.725141993104367
140	owc_ita_ven_svk_heb_chh_sid_bul_azi_uzb_tsn_mly_bem_spa_urd_bsq_dut_anl_zul_cnt_cze_ctl_xho_pan_igb_ukr_est_swa_dyu_hun_por_amr_geo_prs_grk_glc_guj_mlt_gam_fre_fin_dgb_bat_nor_jav_jpn_knd_kor_pol_lat_lda_rom_mao_swe_aeg_tag_mnd_ger_cic_mol_tig_eng_ben_bos_afr_qcu_mcd_rus_alb_fbf_wly_lit_sod_scr_sun_slo_ewe_hin_tsw_ind_tha_hau_tml_swt_bam_aze_arw_krd_tur_ses_vie_amh_moo_yor_akn	0.258971812188364	0.609209086415212	0.543871254612075
141	owc_glc_ewe_urd_mlt_aeg_sod_grk_tur_uzb_bam_bat_ven_scr_mcd_bsq_slo_wly_zul_mnd_dut_eng_tsw_arw_ses_krd_fin_fbf_moo_hun_bos_anl_geo_swe_mol_ger_svk_gam_tig_afr_est_xho_ind_ukr_mao_jpn_tml_kor_cze_pan_yor_fre_tag_nor_amh_jav_cnt_spa_bem_bul_hau_ctl_ita_rus_lat_qcu_lit_rom_ben_dgb_sid_por_chh_pol_mly_guj_tsn_prs_dyu_sun_tha_heb_knd_akn_igb_aze_alb_hin_azi_swa_vie_amr_cic_lda_swt	-0.607122663941015	-1.45245552073592	0.149740616797605
142	aeg_por_tsw_afr_anl_chh_mlt_krd_azi_uzb_moo_jav_bem_lat_rom_bsq_grk_amh_ven_mnd_bos_fre_xho_scr_ewe_lit_fin_swa_bam_hun_ger_sod_geo_hin_glc_swe_mcd_gam_amr_urd_est_swt_bat_eng_mly_jpn_tml_kor_pan_svk_cic_alb_mao_bul_tig_ind_cnt_slo_akn_spa_owc_prs_ben_ita_dut_qcu_arw_nor_cze_zul_hau_ctl_wly_ukr_sun_pol_yor_guj_ses_tag_tha_heb_knd_lda_tsn_tur_mol_rus_aze_igb_vie_sid_dyu_fbf_dgb	-0.662313173248288	-1.58725640382317	0.115848896890206
143	hau_svk_swt_arw_anl_chh_heb_afr_aze_azi_igb_mly_ven_mol_alb_bsq_mcd_owc_moo_mnd_eng_lit_fbf_por_tsn_slo_hun_bem_ses_fin_prs_amr_geo_swe_cze_ita_ukr_mlt_sid_ben_est_dgb_sun_grk_mao_jpn_tml_kor_glc_ger_bam_dut_ind_rom_gam_jav_cnt_krd_tsw_scr_wly_urd_pan_guj_lat_qcu_ctl_bos_spa_lda_sod_rus_tig_pol_bat_hin_xho_bul_zul_tag_tha_amh_knd_yor_cic_uzb_nor_fre_tur_swa_vie_aeg_ewe_akn_dyu	-0.65426519248857	-1.56747809309501	0.120399392608963
144	owc_fre_swa_bul_amh_anl_amr_grk_tur_uzb_akn_tag_dyu_swe_ukr_bsq_prs_gam_ses_mnd_lit_rus_zul_mcd_tsw_cze_est_lda_dgb_fin_nor_wly_geo_krd_alb_spa_afr_sid_heb_ita_hun_bam_jav_guj_mao_jpn_knd_kor_pan_svk_cic_lat_bat_glc_mlt_ind_cnt_pol_igb_arw_hau_ctl_bos_ben_rom_qcu_dut_mol_hin_ewe_sod_slo_aeg_por_mly_eng_yor_scr_ven_sun_tha_tig_tml_swt_tsn_azi_ger_urd_aze_bem_vie_chh_moo_fbf_xho	0.433537115381525	1.0214632553527	0.309684819513768
145	amh_bul_ewe_guj_chh_sid_tig_spa_uzb_tur_tsn_sun_bam_alb_glc_bsq_cze_gam_fbf_mnd_ben_slo_yor_pol_swt_urd_est_tsw_xho_hun_ctl_amr_geo_lit_lat_rom_prs_sod_wly_fre_fin_akn_tag_hin_ind_jpn_knd_kor_pan_afr_moo_krd_mly_nor_anl_mao_cnt_grk_swa_rus_aeg_scr_mol_mcd_bos_qcu_ita_arw_eng_ses_owc_swe_mlt_ger_bat_dut_igb_svk_lda_jav_tha_hau_tml_bem_zul_aze_ukr_por_azi_cic_vie_heb_dyu_dgb_ven	0.488068646217403	1.1549438803187	0.251072331784099
146	tig_pan_dyu_rus_gam_amr_aeg_swe_tur_aze_swt_mao_lda_pol_arw_bsq_glc_sod_dgb_mnd_grk_krd_ses_mcd_xho_prs_est_swa_cic_fin_bul_amh_geo_ger_urd_alb_fre_mlt_sid_svk_hun_tsn_sun_eng_jav_jpn_tml_kor_rom_ben_tsw_guj_bat_nor_heb_ind_cnt_afr_fbf_lit_chh_por_ukr_mol_ctl_qcu_slo_lat_hin_igb_owc_spa_hau_ita_tag_dut_akn_scr_moo_mly_tha_anl_knd_bem_bam_azi_bos_cze_uzb_ewe_vie_wly_zul_yor_ven	-0.524702161095993	-1.24853901590294	0.21496766892469
147	anl_mcd_xho_hin_amh_tig_hau_urd_uzb_tur_akn_sun_tsn_bos_eng_bsq_swe_aeg_dyu_mnd_slo_lat_swa_pol_cic_ita_hun_zul_ven_fin_grk_amr_geo_mol_pan_afr_glc_gam_heb_spa_est_ewe_tag_ukr_mly_jpn_tml_kor_fre_scr_lda_krd_mao_svk_chh_bat_cnt_rus_dgb_ben_sid_bul_dut_ger_ctl_qcu_guj_alb_arw_bem_wly_nor_mlt_lit_ind_por_ses_prs_fbf_jav_tha_sod_knd_yor_bam_aze_rom_cze_azi_tsw_vie_owc_igb_moo_swt	-0.895234358042074	-2.16570845408748	0.0328915011089016
148	gam_krd_xho_fre_wly_mlt_heb_rom_tur_aze_swa_jav_ewe_pan_ger_bsq_mcd_chh_lda_mnd_spa_mol_moo_slo_ven_ukr_est_tsn_fbf_hun_swe_tig_geo_pol_cze_nor_ita_sod_aeg_guj_fin_bem_tag_lat_bat_jpn_knd_kor_eng_glc_cic_prs_mly_hin_anl_ind_cnt_scr_tsw_alb_amh_arw_svk_grk_urd_qcu_rus_bul_dut_yor_sid_ben_owc_afr_sun_ctl_akn_lit_dyu_mao_tha_amr_tml_ses_zul_uzb_bos_por_azi_igb_vie_hau_dgb_swt_bam	-0.566978044869643	-1.35103610307683	0.179961651360947
149	owc_bos_xho_cze_wly_aeg_tig_alb_azi_uzb_swt_ind_bam_arw_grk_bsq_lat_sod_igb_cnt_slo_glc_cic_nor_tsw_rus_hun_ses_dyu_est_svk_heb_geo_ger_bul_ukr_ctl_anl_amh_ita_fin_bem_bat_krd_sun_jpn_knd_kor_hin_prs_ven_mcd_mly_swe_amr_jav_mnd_dut_ewe_scr_chh_pol_urd_mol_fre_qcu_pan_spa_rom_yor_sid_eng_mlt_afr_tag_ben_tsn_por_lda_mao_tha_gam_tml_swa_moo_tur_lit_guj_aze_akn_vie_hau_zul_fbf_dgb	-0.668033617168961	-1.60310426776703	0.112302723651637
150	anl_rus_dyu_hin_chh_aeg_gam_urd_azi_uzb_xho_ind_cic_eng_bos_bsq_ger_owc_ven_cnt_slo_ctl_zul_ukr_moo_svk_fin_fbf_ewe_hun_nor_hau_geo_lit_scr_pol_alb_sid_mlt_mcd_est_tsw_mao_afr_tag_jpn_tml_kor_ita_grk_lda_swe_bat_spa_amr_sun_mnd_glc_dgb_mol_sod_dut_krd_guj_ben_qcu_cze_arw_fre_swt_wly_bul_tig_rom_mly_lat_akn_por_bem_jav_tha_amh_knd_ses_swa_tur_pan_prs_aze_yor_vie_heb_igb_bam_tsn	-0.334328311857824	-0.790956511541185	0.430981879440921
151	sid_grk_zul_svk_aeg_sod_chh_rom_tur_uzb_bam_bat_moo_por_afr_bsq_slo_gam_ven_mnd_mcd_rus_ses_fre_tsn_mol_hun_swt_bem_fin_krd_amr_geo_nor_bos_alb_lat_anl_hau_ita_est_tsw_sun_hin_mao_jpn_tml_kor_ben_ukr_lda_prs_jav_ctl_owc_ind_cnt_scr_yor_pan_tig_glc_pol_arw_spa_qcu_cze_guj_lit_akn_mlt_urd_heb_eng_tag_swe_ewe_bul_xho_mly_tha_wly_knd_dgb_igb_azi_dut_ger_aze_swa_vie_amh_dyu_cic_fbf	-0.163209733045245	-0.38522305201364	0.700951818951101
152	gam_lit_zul_urd_tig_heb_wly_rom_azi_aze_akn_sun_dgb_pol_nor_bsq_afr_owc_igb_cnt_spa_bos_cic_slo_yor_scr_est_lda_moo_hun_eng_hau_geo_grk_krd_hin_fre_chh_mlt_swe_fin_fbf_ind_glc_tag_jpn_tml_kor_alb_guj_tsw_ctl_mao_svk_aeg_bat_mnd_ben_ses_ger_anl_rus_pan_arw_por_qcu_mcd_dut_bul_ven_amr_lat_amh_prs_mly_ukr_bam_ita_xho_jav_tha_sod_knd_swa_swt_uzb_mol_cze_tur_bem_vie_sid_dyu_ewe_tsn	-0.179235302939181	-0.423714450953581	0.672752462470243
153	gam_swe_lda_lit_hau_mlt_aeg_guj_uzb_tur_moo_mly_fbf_bul_grk_bsq_fre_tig_swa_mnd_afr_mcd_dyu_lat_ven_slo_hun_swt_tsn_fin_prs_chh_geo_spa_alb_arw_ita_wly_amr_ben_est_ewe_tag_dut_sun_jpn_tml_kor_eng_krd_tsw_por_ind_urd_anl_jav_cnt_cze_bam_ctl_sid_hin_ukr_rom_nor_qcu_pol_bos_pan_igb_sod_glc_heb_svk_mao_ger_xho_rus_akn_bat_tha_owc_knd_cic_yor_aze_mol_scr_azi_zul_vie_amh_dgb_bem_ses	0.318931475065437	0.749945566111742	0.455180521982087
154	sid_eng_xho_cze_wly_amr_sod_grk_uzb_azi_lda_bat_akn_scr_prs_bsq_ger_tig_bam_mnd_arw_pan_yor_lit_tsw_ukr_hun_bem_ewe_est_pol_chh_geo_svk_por_rom_guj_heb_mlt_rus_fin_moo_mao_ita_ind_jpn_knd_kor_dut_spa_igb_lat_sun_afr_aeg_tag_cnt_ben_ses_fre_amh_hin_krd_mcd_bos_qcu_bul_ctl_alb_swa_owc_swe_hau_slo_jav_nor_zul_urd_dgb_mly_tha_anl_tml_tsn_cic_aze_glc_mol_tur_fbf_vie_gam_swt_dyu_ven	-0.447554028524363	-1.0621774586178	0.29090560006868
155	mlt_bul_igb_cze_amh_wly_hau_eng_azi_uzb_zul_bat_yor_ben_swe_bsq_rus_chh_bem_cnt_ctl_krd_fbf_bos_ses_arw_est_cic_xho_fin_rom_tig_geo_por_afr_grk_dut_sid_anl_glc_hun_lda_tag_urd_mly_jpn_tml_kor_nor_mol_tsn_lat_jav_pol_amr_mao_mnd_fre_ven_ita_gam_prs_svk_guj_spa_qcu_alb_mcd_slo_dyu_aeg_ukr_sod_pan_sun_hin_moo_scr_bam_ind_tha_owc_knd_akn_swt_aze_lit_ger_tur_ewe_vie_heb_swa_tsw_dgb	0.134298571208562	0.316097959459333	0.752636498488921
156	tig_grk_akn_eng_wly_sod_mlt_bul_azi_uzb_ses_mao_moo_nor_mol_bsq_scr_owc_dgb_cnt_lat_fre_bem_swe_bam_cze_est_fbf_cic_fin_krd_heb_geo_pol_ger_ukr_lit_sid_amh_mcd_hun_lda_mly_slo_ind_jpn_knd_kor_arw_afr_igb_rus_bat_pan_amr_tag_mnd_svk_swa_spa_gam_urd_ben_bos_hin_qcu_rom_guj_alb_tsw_aeg_ctl_chh_glc_sun_por_swt_dut_dyu_jav_tha_anl_tml_zul_yor_aze_ita_prs_tur_tsn_vie_hau_ven_ewe_xho	-0.158617427769409	-0.374261838884058	0.709061497059945
157	mlt_ita_tsw_dut_heb_aeg_sod_swe_aze_tur_dyu_sun_cic_grk_slo_bsq_urd_owc_lda_mnd_afr_bul_fbf_pol_akn_scr_hun_swa_ven_fin_ben_amr_geo_cze_por_lat_hin_anl_tig_ukr_est_yor_bat_rom_mly_jpn_tml_kor_mcd_guj_moo_ger_mao_rus_chh_jav_cnt_bos_bam_lit_wly_arw_nor_pan_svk_qcu_mol_fre_alb_zul_hau_ctl_sid_glc_ind_spa_xho_krd_tsn_tag_tha_gam_knd_igb_ses_azi_eng_prs_uzb_bem_vie_amh_swt_dgb_ewe	-0.585211521260791	-1.39677399854873	0.165805880314281
158	owc_scr_ewe_mol_sod_hau_gam_svk_aze_tur_ses_tag_swa_lat_fre_bsq_spa_chh_fbf_cnt_prs_grk_akn_bul_moo_swe_hun_ven_yor_fin_glc_wly_geo_urd_cze_afr_ben_tig_amh_bos_est_dgb_mao_dut_ind_jpn_tml_kor_slo_eng_tsw_rus_bat_pol_sid_sun_mnd_ger_zul_pan_heb_ukr_guj_hin_lit_qcu_por_rom_mcd_swt_amr_arw_aeg_ctl_mly_ita_dyu_alb_igb_jav_tha_anl_knd_bem_xho_azi_nor_krd_uzb_tsn_vie_mlt_lda_cic_bam	0.501759007599437	1.18559129827728	0.238804202553248
159	amr_eng_dyu_dut_amh_anl_heb_ukr_aze_azi_ven_tag_fbf_slo_fre_bsq_rom_owc_moo_cnt_lat_ctl_xho_prs_cic_afr_fin_lda_igb_hun_urd_sod_geo_ita_nor_ger_bos_aeg_sid_mol_est_yor_jav_rus_ind_jpn_knd_kor_arw_bul_akn_hin_mly_spa_hau_sun_mnd_lit_swa_pol_tig_glc_scr_guj_svk_qcu_mcd_swe_cze_zul_mlt_alb_wly_krd_mao_pan_ses_grk_tsw_bat_tha_chh_tml_bem_dgb_uzb_ben_por_tur_swt_vie_gam_bam_tsn_ewe	-0.354052469333282	-0.839162893209925	0.40352980945438
160	wly_bos_dgb_krd_sod_sid_anl_guj_uzb_tur_ven_tag_dyu_mcd_ben_bsq_fre_chh_moo_mnd_dut_cze_cic_swe_yor_pan_hun_tsn_akn_est_ukr_tig_geo_rom_bul_lit_hin_hau_amr_eng_fin_igb_mly_lat_bat_jpn_tml_kor_mol_arw_swa_ctl_ind_prs_aeg_mao_cnt_slo_bem_grk_heb_urd_ger_glc_svk_qcu_scr_afr_nor_ewe_amh_spa_mlt_pol_sun_rus_tsw_ita_xho_jav_tha_owc_knd_lda_swt_azi_alb_por_aze_bam_vie_gam_ses_zul_fbf	0.332007872918021	0.781601945171081	0.436433845906835
161	anl_ben_ses_ita_sid_wly_mlt_dut_azi_tur_swa_sun_dyu_spa_rom_bsq_cze_hau_xho_mnd_bul_afr_moo_slo_swt_hin_est_bem_ven_fin_nor_tig_geo_alb_swe_glc_pol_aeg_owc_guj_hun_dgb_bat_por_mly_jpn_knd_kor_ctl_ukr_yor_mol_tag_lat_sod_mao_cnt_prs_zul_svk_gam_krd_eng_bos_fre_qcu_mcd_grk_urd_tsw_amh_pan_amr_lit_jav_rus_igb_scr_ewe_ind_tha_heb_tml_cic_bam_uzb_arw_ger_aze_tsn_vie_chh_lda_fbf_akn	-0.548728207989205	-1.31084771803134	0.193136950713706
162	anl_bos_yor_cze_amr_sid_mlt_eng_uzb_azi_moo_ind_lda_alb_guj_bsq_arw_tig_swa_cnt_urd_mol_tsn_pan_cic_lat_est_tsw_akn_hun_rus_hau_geo_fre_nor_ukr_bul_heb_owc_svk_fin_zul_mly_slo_tag_jpn_knd_kor_afr_spa_ses_glc_sun_scr_chh_jav_mnd_ben_swt_swe_aeg_grk_ger_dut_mcd_qcu_ita_pol_prs_fbf_amh_rom_sod_hin_mao_por_bem_krd_ven_bat_tha_gam_tml_ewe_igb_aze_lit_ctl_tur_bam_vie_wly_dgb_dyu_xho	-0.17798225448705	-0.419915083341111	0.675516023636466
163	aeg_svk_swt_nor_wly_mlt_sod_glc_azi_aze_tsw_tag_cic_fre_bos_bsq_por_hau_yor_mnd_guj_hin_ven_urd_igb_eng_est_bam_moo_hun_scr_owc_geo_krd_ita_mol_ctl_amh_tig_pol_fin_lda_ind_dut_jav_jpn_tml_kor_ben_mcd_dyu_swe_mao_afr_anl_mly_cnt_ger_xho_arw_amr_rus_spa_alb_bul_qcu_pan_lit_rom_dgb_sid_slo_heb_lat_bat_ukr_bem_grk_zul_sun_tha_gam_knd_fbf_tsn_tur_prs_cze_uzb_akn_vie_chh_swa_ses_ewe	0.853595536233355	2.03409579674599	0.0447901893650203
164	sod_dut_xho_ben_gam_chh_tig_rus_aze_tur_swa_tag_yor_nor_scr_bsq_mcd_anl_dgb_mnd_slo_ger_moo_alb_igb_grk_est_tsw_ses_fin_arw_aeg_geo_prs_bos_ita_ctl_amr_owc_spa_hun_tsn_mly_lit_mao_jpn_knd_kor_fre_bul_bem_urd_sun_mol_amh_bat_cnt_lat_bam_hin_heb_por_afr_swe_svk_qcu_pol_krd_cze_cic_hau_eng_sid_ukr_ind_glc_dyu_guj_ewe_jav_tha_mlt_tml_akn_lda_azi_rom_pan_uzb_fbf_vie_wly_zul_ven_swt	-0.575789045347156	-1.37338871271975	0.172933476016867
165	owc_lat_xho_afr_amh_tig_aeg_swe_aze_uzb_ven_bat_ewe_pol_slo_bsq_cze_mlt_igb_mnd_pan_mcd_cic_fre_zul_prs_hun_ses_moo_est_ger_amr_geo_glc_arw_ben_lit_anl_sid_scr_fin_dyu_tag_spa_sun_jpn_tml_kor_svk_rom_lda_rus_mao_alb_gam_mly_cnt_por_dgb_ctl_hau_bos_mol_ukr_krd_qcu_bul_guj_hin_yor_chh_urd_sod_ita_jav_dut_swa_eng_tsw_ind_tha_heb_knd_tsn_bem_azi_nor_grk_tur_fbf_vie_wly_akn_bam_swt	-0.972959744165729	-2.3671170996512	0.0199999030177852
166	sid_scr_dyu_lit_sod_heb_mlt_por_aze_azi_ewe_mao_zul_bul_lat_bsq_spa_owc_tsw_cnt_nor_mol_tsn_mcd_swa_grk_hun_xho_bem_est_svk_amh_geo_krd_swe_slo_eng_wly_aeg_cze_fin_ven_ind_hin_tag_jpn_knd_kor_pan_glc_dgb_urd_sun_ctl_gam_mly_mnd_guj_cic_rus_tig_ita_rom_afr_ger_qcu_prs_pol_ben_lda_anl_alb_amr_dut_bat_bos_igb_fre_akn_jav_tha_hau_tml_swt_yor_tur_ukr_arw_uzb_moo_vie_chh_bam_ses_fbf	0.0131043372987928	0.0308482431666926	0.975456672347295
167	chh_scr_fbf_glc_mlt_sid_heb_nor_azi_tur_bem_bat_ewe_por_dut_bsq_lit_owc_akn_cnt_rus_fre_ven_hin_lda_ita_est_swa_tsw_hun_slo_tig_geo_bul_cze_swe_ctl_hau_wly_spa_fin_moo_jav_arw_mao_jpn_knd_kor_mcd_krd_igb_grk_tag_mol_aeg_mly_mnd_svk_xho_ukr_gam_bos_urd_eng_alb_qcu_lat_ben_pol_swt_amh_pan_anl_guj_ind_rom_ses_prs_dgb_sun_tha_amr_tml_cic_bam_uzb_afr_ger_aze_zul_vie_sod_dyu_tsn_yor	0.122553246656004	0.288781436361429	0.773391347664008
168	mlt_mcd_swa_lit_heb_gam_sid_svk_uzb_tur_tsw_mao_tsn_glc_krd_bsq_ctl_aeg_lda_cnt_hin_alb_ven_bul_xho_spa_hun_dyu_swt_est_mol_owc_geo_urd_rom_lat_pan_amr_sod_grk_fin_dgb_bat_ger_mly_jpn_knd_kor_cze_bos_ewe_rus_sun_arw_amh_tag_mnd_pol_cic_fre_chh_slo_nor_ukr_ben_qcu_scr_guj_swe_bam_tig_ita_hau_por_ind_afr_bem_dut_zul_jav_tha_anl_tml_ses_moo_azi_eng_prs_aze_akn_vie_wly_fbf_igb_yor	0.201111641521616	0.473518064327042	0.636953280690927
169	anl_ger_zul_rom_gam_mlt_heb_fre_uzb_aze_ven_tag_igb_pan_arw_bsq_urd_tig_fbf_mnd_cze_ukr_ses_lit_swt_scr_hun_bam_swa_est_dut_sod_geo_mcd_rus_bul_lat_amr_wly_pol_fin_xho_ind_swe_sun_jpn_knd_kor_nor_ben_lda_afr_jav_por_aeg_mly_cnt_svk_cic_hin_sid_slo_glc_grk_krd_qcu_mol_guj_eng_akn_chh_spa_owc_ita_mao_ctl_yor_prs_bem_bat_tha_hau_tml_tsw_dgb_azi_alb_bos_tur_ewe_vie_amh_dyu_tsn_moo	-0.208426362052061	-0.492153217510798	0.623770808232397
170	sid_scr_yor_slo_tig_hau_owc_ita_tur_azi_tsw_jav_ven_cze_lit_bsq_por_anl_akn_cnt_svk_mol_swa_dut_moo_pol_fin_dyu_tsn_hun_rom_wly_geo_krd_glc_eng_urd_mlt_heb_rus_est_zul_mao_prs_sun_jpn_knd_kor_ger_alb_fbf_ukr_ind_fre_aeg_mly_mnd_lat_ses_grk_gam_hin_guj_bos_mcd_qcu_pan_ben_swe_cic_amr_nor_sod_arw_bat_ctl_dgb_bul_lda_tag_tha_chh_tml_xho_igb_aze_afr_spa_uzb_swt_vie_amh_ewe_bam_bem	0.0997103432667726	0.234852361380194	0.8148396418902
171	sod_pol_cic_scr_aeg_gam_heb_ben_tur_uzb_dyu_ind_bem_bos_lat_bsq_glc_amr_tsw_cnt_urd_afr_moo_prs_ven_rom_est_akn_ewe_hun_krd_sid_geo_mcd_pan_dut_por_tig_chh_alb_fin_zul_bat_spa_jav_jpn_tml_kor_rus_ctl_ses_swe_sun_svk_mlt_mly_mnd_hin_swa_nor_amh_lit_eng_grk_ukr_qcu_guj_fre_cze_bam_wly_ger_anl_bul_tag_slo_fbf_ita_swt_mao_tha_hau_knd_tsn_igb_aze_mol_arw_azi_lda_vie_owc_yor_dgb_xho	-0.119064258995145	-0.280647840662454	0.779603900455506
172	sid_spa_swa_alb_mlt_hau_tig_svk_uzb_aze_ses_tag_swt_ita_mol_bsq_swe_anl_bem_cnt_rom_glc_akn_arw_bam_rus_est_lda_tsw_hun_nor_gam_geo_scr_lat_krd_pan_amr_amh_pol_fin_yor_ind_mcd_mao_jpn_tml_kor_ukr_guj_fbf_ctl_mly_bul_wly_sun_mnd_eng_igb_grk_sod_hin_slo_ben_dut_qcu_cze_por_afr_ewe_heb_lit_aeg_fre_jav_urd_tsn_bos_xho_bat_tha_chh_knd_dgb_zul_tur_prs_ger_azi_moo_vie_owc_cic_ven_dyu	0.543763245076682	1.28583645348123	0.201692541136831
173	owc_svk_moo_fre_heb_mlt_wly_lat_tur_aze_ewe_ind_dgb_mol_mcd_bsq_nor_amh_tsw_mnd_pol_scr_igb_pan_bam_spa_fin_swa_xho_est_alb_tig_geo_afr_ukr_cze_ita_gam_sid_urd_hun_zul_sun_glc_bat_jpn_tml_kor_prs_lit_akn_eng_mao_ger_sod_tag_cnt_swe_swt_bos_aeg_ctl_bul_arw_grk_qcu_rus_slo_hin_fbf_hau_rom_anl_guj_mly_dut_dyu_krd_cic_jav_tha_amr_knd_lda_yor_uzb_por_ben_azi_bem_vie_chh_ses_ven_tsn	0.900019276599377	2.15198435444696	0.0339883627693905
174	heb_ger_bem_pol_gam_wly_owc_afr_uzb_tur_ses_bat_lda_lat_mcd_bsq_ukr_sid_ewe_cnt_mol_urd_bam_eng_cic_svk_hun_fbf_yor_est_alb_aeg_geo_scr_slo_rus_guj_amr_chh_ctl_fin_tsn_mly_bos_tag_jpn_tml_kor_pan_arw_dgb_spa_sun_bul_anl_ind_mnd_nor_ven_swe_hau_hin_rom_ita_fre_qcu_cze_ben_glc_dyu_tig_dut_sod_por_jav_prs_tsw_lit_igb_mao_tha_amh_knd_swt_xho_aze_krd_grk_azi_akn_vie_mlt_moo_swa_zul	-0.293570806114904	-0.695784024924827	0.488299208931444
175	hau_pol_ses_ita_tig_amh_owc_afr_azi_aze_cic_mao_swa_bos_rom_bsq_swe_amr_dyu_cnt_bul_hin_moo_urd_akn_glc_hun_ewe_yor_fin_dut_aeg_geo_alb_mcd_slo_rus_sid_mlt_ger_est_xho_mly_ctl_bat_jpn_tml_kor_lat_eng_bam_grk_tag_scr_sod_jav_mnd_prs_dgb_pan_wly_ukr_mol_svk_cze_qcu_guj_nor_por_swt_gam_krd_anl_ben_ind_arw_bem_spa_lda_sun_tha_chh_knd_ven_tsw_uzb_fre_lit_tur_zul_vie_heb_tsn_fbf_igb	-0.434978073710049	-1.03305437207375	0.304257425157961
176	heb_alb_xho_pan_sod_owc_wly_fre_aze_azi_yor_mao_swa_swe_arw_bsq_bos_sid_lda_cnt_scr_slo_dyu_cze_moo_mol_fin_fbf_dgb_est_pol_gam_geo_afr_spa_ger_hin_chh_tig_guj_hun_ewe_mly_dut_jav_jpn_knd_kor_krd_rom_cic_ctl_bat_ita_anl_sun_mnd_nor_bam_mcd_amr_eng_ukr_por_lit_qcu_ben_rus_bul_zul_hau_lat_aeg_grk_tag_prs_bem_svk_igb_ind_tha_mlt_tml_tsw_ses_uzb_glc_urd_tur_swt_vie_amh_ven_akn_tsn	0.748347851891303	1.77150661723732	0.0797521516003259
177	tig_svk_dyu_rus_sod_heb_aeg_dut_aze_azi_swt_jav_dgb_ger_arw_bsq_hin_anl_yor_cnt_mol_bul_fbf_cze_bem_lat_fin_swa_igb_est_pan_sid_geo_grk_afr_lit_eng_amh_owc_scr_hun_moo_ind_mcd_mly_jpn_tml_kor_swe_fre_lda_urd_bat_alb_gam_tag_mnd_ctl_tsw_por_mlt_krd_pol_ben_nor_qcu_ukr_slo_spa_akn_chh_prs_wly_ita_sun_rom_ses_guj_bam_mao_tha_amr_knd_tsn_ewe_uzb_glc_bos_tur_ven_vie_hau_cic_zul_xho	-0.655877972400641	-1.56574076855475	0.120805809113096
178	amr_urd_ses_lit_heb_tig_anl_guj_uzb_tur_zul_mao_cic_ctl_swe_bsq_pol_wly_tsn_mnd_slo_pan_dyu_lat_ven_ukr_fin_bam_moo_hun_nor_gam_geo_eng_por_cze_bul_sod_mlt_prs_est_lda_sun_scr_jav_jpn_tml_kor_ita_ben_fbf_krd_tag_svk_amh_mly_cnt_glc_swa_bos_owc_dut_hin_alb_rus_qcu_ger_fre_rom_bem_chh_mcd_hau_mol_ind_spa_yor_grk_xho_bat_tha_sid_knd_dgb_tsw_aze_afr_arw_azi_ewe_vie_aeg_akn_igb_swt	0.0483289981224205	0.113877751864737	0.909580183726489
179	hau_bos_bem_ger_chh_tig_owc_eng_tur_aze_igb_jav_dgb_ben_bul_bsq_mol_anl_swt_cnt_svk_nor_bam_ita_zul_por_fin_xho_akn_hun_afr_heb_geo_scr_urd_glc_alb_sod_mlt_slo_est_swa_mao_lat_mly_jpn_tml_kor_pan_pol_yor_dut_bat_arw_gam_sun_mnd_lit_tsw_hin_aeg_rus_rom_ukr_spa_qcu_guj_ctl_mcd_ven_amr_fre_sid_swe_tag_prs_dyu_grk_cic_ind_tha_amh_knd_ewe_lda_uzb_krd_cze_azi_tsn_vie_wly_moo_fbf_ses	-0.16366823545726	-0.386625025709776	0.69991703540529
180	sod_guj_akn_krd_aeg_amr_wly_pan_tur_uzb_dyu_ind_swt_ukr_lit_bsq_alb_chh_bem_cnt_pol_scr_swa_urd_fbf_ger_hun_zul_moo_est_ctl_anl_geo_mcd_nor_bul_rom_heb_tig_prs_fin_cic_jav_hin_sun_jpn_knd_kor_por_ben_tsn_bos_mly_lat_gam_mao_mnd_arw_igb_grk_owc_swe_dut_cze_glc_qcu_mol_eng_slo_ven_sid_fre_amh_ita_bat_spa_yor_svk_lda_tag_tha_mlt_tml_ewe_dgb_azi_afr_rus_aze_tsw_vie_hau_bam_ses_xho	-0.414378562534874	-0.983565203920379	0.327881258017717
181	mlt_svk_ven_slo_amr_owc_anl_lat_aze_tur_yor_mao_ewe_ctl_mol_bsq_dut_sod_akn_cnt_ger_pan_bem_afr_fbf_pol_fin_swa_cic_est_prs_tig_geo_mcd_bos_bul_rom_wly_chh_fre_hun_dyu_bat_cze_jav_jpn_tml_kor_ita_arw_zul_eng_ind_nor_amh_sun_mnd_grk_xho_lit_hau_por_urd_alb_ukr_qcu_hin_ben_rus_swt_aeg_spa_heb_krd_mly_guj_moo_swe_tsw_tag_tha_sid_knd_tsn_bam_azi_scr_glc_uzb_igb_vie_gam_lda_dgb_ses	0.175377726782777	0.412961183876403	0.68058561552404
182	gam_ben_swt_afr_tig_chh_heb_lat_uzb_azi_bam_mly_yor_alb_grk_bsq_eng_aeg_cic_mnd_krd_ukr_ven_nor_akn_svk_fin_swa_bem_est_scr_anl_geo_glc_por_dut_mcd_amh_wly_prs_hun_dyu_tag_bul_jav_jpn_knd_kor_urd_swe_igb_mol_ind_slo_hau_bat_cnt_rus_xho_spa_sod_lit_bos_cze_fre_qcu_rom_pan_ger_tsw_owc_pol_sid_guj_sun_ita_ewe_ctl_tsn_mao_tha_amr_tml_ses_dgb_tur_arw_hin_aze_zul_vie_mlt_fbf_moo_lda	-1.28052530067613	-3.18848045045798	0.00194907207977353
183	aeg_glc_lda_grk_sid_tig_wly_rus_tur_azi_yor_mly_cic_guj_spa_bsq_ukr_sod_xho_mnd_dut_urd_tsw_swe_fbf_svk_fin_dyu_igb_hun_mol_heb_geo_alb_ctl_ger_eng_gam_amh_cze_est_swt_bat_pan_mao_jpn_tml_kor_pol_rom_swa_afr_ind_mcd_owc_sun_cnt_hin_ses_ben_mlt_bul_ita_krd_arw_qcu_fre_lat_bos_ven_hau_lit_anl_por_tag_slo_ewe_scr_akn_jav_tha_amr_knd_tsn_dgb_uzb_nor_prs_aze_bem_vie_chh_bam_moo_zul	-0.451235045620064	-1.0724126069126	0.286309710048189
184	mlt_bul_swa_lat_aeg_chh_heb_hin_tur_uzb_dyu_mly_dgb_nor_lit_bsq_rom_sid_lda_cnt_arw_guj_igb_swe_yor_ctl_fin_swt_ses_est_fre_sod_geo_spa_svk_eng_afr_gam_wly_ukr_hun_cic_jav_alb_ind_jpn_knd_kor_ger_krd_tsw_rus_bat_urd_owc_sun_mnd_slo_ven_cze_hau_pan_ita_grk_mol_qcu_mcd_bos_dut_ewe_tig_glc_amh_ben_mao_prs_fbf_por_xho_tag_tha_amr_tml_moo_tsn_aze_pol_scr_azi_bem_vie_anl_zul_akn_bam	-0.630214409305352	-1.50656863496187	0.135310547339242
185	tig_nor_fbf_glc_wly_sid_mlt_lat_tur_azi_xho_mly_igb_bos_mol_bsq_arw_owc_yor_cnt_rom_ctl_ven_afr_ewe_ger_hun_zul_tsn_fin_guj_chh_geo_bul_scr_ben_por_amh_hau_pol_est_bem_bat_urd_sun_jpn_knd_kor_svk_hin_ses_ukr_ind_alb_heb_mao_mnd_swe_dgb_dut_amr_spa_eng_mcd_pan_qcu_slo_rus_prs_swa_aeg_fre_anl_grk_jav_cze_dyu_lit_akn_tag_tha_gam_tml_bam_moo_uzb_ita_krd_aze_lda_vie_sod_cic_tsw_swt	1.05284806725668	2.52318277693285	0.0133270892330748
186	aeg_eng_ven_bos_sod_chh_anl_hin_aze_tur_tsn_sun_zul_guj_alb_bsq_lat_amh_akn_cnt_afr_urd_swa_swe_dgb_mol_fin_ewe_igb_est_prs_hau_geo_grk_mcd_por_ben_sid_owc_dut_hun_cic_ind_krd_mao_jpn_knd_kor_nor_fre_dyu_lit_mly_glc_mlt_bat_mnd_svk_fbf_ctl_tig_scr_rom_rus_spa_qcu_cze_ita_pan_tsw_wly_ger_amr_arw_jav_bul_moo_slo_yor_tag_tha_heb_tml_bam_lda_azi_pol_ukr_uzb_swt_vie_gam_ses_xho_bem	-0.499184090649638	-1.18847481753849	0.237672442970728
187	heb_urd_dgb_rus_chh_gam_aeg_afr_uzb_azi_swt_jav_dyu_ita_guj_bsq_fre_wly_yor_mnd_rom_ger_lda_scr_ewe_spa_est_moo_tsn_fin_pol_hau_geo_alb_por_dut_nor_amr_sod_lit_hun_cic_mly_pan_bat_jpn_knd_kor_hin_mcd_bem_bos_mao_krd_tig_ind_cnt_svk_xho_cze_amh_bul_lat_ctl_mol_qcu_ben_swe_arw_bam_mlt_ukr_sid_glc_tag_slo_ses_prs_swa_sun_tha_owc_tml_ven_igb_aze_grk_eng_tur_akn_vie_anl_fbf_tsw_zul	-0.632930744780025	-1.51303361753622	0.133662139805467
188	wly_slo_dyu_nor_amr_owc_sid_scr_uzb_aze_igb_mao_swa_guj_lit_bsq_ben_mlt_tsw_cnt_prs_mcd_bem_fre_akn_pan_fin_ses_swt_est_rom_tig_geo_por_mol_glc_ger_amh_anl_dut_hun_ewe_ind_pol_sun_jpn_tml_kor_afr_ukr_cic_urd_jav_ita_gam_bat_mnd_hin_xho_bos_heb_swe_alb_bul_ctl_qcu_grk_spa_cze_zul_chh_krd_sod_lat_tag_arw_fbf_rus_ven_mly_tha_hau_knd_moo_yor_tur_eng_svk_azi_lda_vie_aeg_bam_tsn_dgb	-0.544627078875561	-1.29753416394626	0.197656774469099
189	sod_guj_zul_mol_chh_heb_gam_ukr_azi_aze_tsw_mly_ewe_bos_ger_bsq_lit_anl_bem_mnd_dut_scr_igb_fre_fbf_bul_fin_ven_swt_hun_urd_aeg_geo_rus_cze_afr_arw_sid_amr_eng_est_yor_jav_grk_bat_jpn_tml_kor_ita_spa_dyu_svk_tag_prs_amh_sun_cnt_nor_xho_pan_mlt_pol_hin_ctl_alb_qcu_ben_glc_rom_bam_tig_slo_hau_mcd_ind_swe_tsn_lat_ses_mao_tha_wly_knd_cic_moo_tur_por_krd_uzb_akn_vie_owc_swa_dgb_lda	-0.219552805308861	-0.518352924892051	0.605443147206289
190	owc_ita_ses_bul_sid_sod_tig_glc_tur_azi_swa_jav_bam_ger_swe_bsq_bos_gam_bem_cnt_lat_hin_yor_fre_ewe_pol_hun_zul_dyu_est_rus_amr_geo_dut_urd_spa_svk_amh_mlt_eng_fin_xho_ind_pan_mao_jpn_tml_kor_slo_guj_tsw_ukr_mly_mol_aeg_sun_mnd_scr_fbf_ctl_wly_afr_rom_nor_por_qcu_prs_mcd_krd_lda_heb_cze_hau_grk_bat_ben_cic_arw_ven_tag_tha_anl_knd_akn_igb_aze_alb_lit_uzb_swt_vie_chh_moo_tsn_dgb	-0.100229940442517	-0.236347953558157	0.813682446979172
191	aeg_krd_tsn_nor_owc_amh_wly_eng_aze_azi_cic_tag_dyu_rus_guj_bsq_lit_gam_akn_mnd_spa_hin_fbf_por_yor_glc_fin_zul_moo_hun_alb_amr_geo_rom_scr_ben_pan_sid_hau_fre_est_lda_sun_ger_bat_jpn_tml_kor_ctl_lat_dgb_arw_jav_svk_tig_mao_cnt_swe_tsw_ita_heb_ukr_grk_afr_bos_qcu_prs_slo_urd_swa_mlt_pol_sod_mol_mly_mcd_ven_dut_swt_ind_tha_chh_knd_ewe_xho_uzb_bul_cze_tur_igb_vie_anl_bem_ses_bam	-0.116682679526058	-0.27541880895586	0.783605503110416
192	chh_grk_ven_lat_amh_heb_gam_bul_tur_aze_dgb_tag_swa_krd_rom_bsq_svk_hau_swt_mnd_eng_urd_akn_afr_xho_slo_fin_ewe_tsn_est_mcd_aeg_geo_ben_ukr_nor_lit_anl_mlt_ger_hun_zul_sun_cze_jav_jpn_knd_kor_ctl_prs_ses_arw_mly_bos_wly_bat_cnt_rus_fbf_ita_amr_guj_scr_alb_glc_qcu_spa_fre_por_cic_owc_hin_sid_pan_ind_swe_moo_dut_dyu_mao_tha_tig_tml_lda_tsw_uzb_mol_pol_azi_yor_vie_sod_igb_bem_bam	-0.610618205094818	-1.46084411840232	0.14742858907865
193	owc_afr_swt_scr_sod_heb_mlt_svk_aze_azi_cic_tag_bam_dut_alb_bsq_eng_aeg_yor_mnd_lat_spa_akn_pol_zul_lit_fin_dyu_dgb_hun_hin_wly_geo_glc_cze_ctl_ger_gam_hau_rom_est_ewe_ind_por_sun_jpn_tml_kor_guj_mol_tsn_arw_bat_prs_anl_mao_cnt_bos_igb_krd_chh_grk_fre_urd_slo_qcu_mcd_ita_ben_swa_sid_ukr_amh_swe_mly_nor_lda_rus_fbf_jav_tha_tig_knd_ven_tsw_uzb_bul_pan_tur_moo_vie_amr_xho_ses_bem	-0.158112872845898	-0.37260879960104	0.710287442186126
194	gam_prs_swt_fre_owc_tig_sod_grk_tur_uzb_yor_tag_fbf_bos_pol_bsq_swe_amr_cic_cnt_mcd_lit_moo_scr_ses_svk_hun_bam_lda_est_slo_hau_geo_eng_glc_pan_por_anl_wly_afr_fin_xho_bat_ben_sun_jpn_tml_kor_ukr_alb_ewe_bul_ind_dut_heb_jav_mnd_urd_dyu_lat_chh_arw_guj_mol_rus_qcu_krd_ctl_spa_zul_mlt_hin_aeg_ita_mly_cze_akn_rom_tsw_mao_tha_sid_knd_igb_swa_azi_ger_nor_aze_bem_vie_amh_tsn_dgb_ven	0.183589461640456	0.431947836831615	0.666779143961373
195	amr_swe_tsw_nor_anl_sod_hau_rus_azi_uzb_dgb_mao_fbf_lit_dut_bsq_urd_owc_yor_mnd_bul_bos_moo_mol_xho_alb_fin_ses_bem_est_rom_tig_geo_ctl_lat_scr_glc_sid_chh_slo_hun_swa_sun_svk_mly_jpn_tml_kor_guj_mcd_ven_ita_bat_por_heb_ind_cnt_eng_zul_fre_gam_prs_grk_krd_afr_qcu_pol_spa_ben_igb_amh_hin_aeg_arw_tag_pan_tsn_cze_bam_jav_tha_wly_knd_swt_lda_tur_ukr_ger_aze_ewe_vie_mlt_cic_dyu_akn	0.433071931244003	1.02047552739672	0.310150297487793
196	chh_krd_fbf_swe_hau_mlt_amh_mol_azi_uzb_dyu_tag_xho_pol_fre_bsq_bos_heb_bem_cnt_scr_afr_bam_ita_yor_ger_fin_swt_cic_est_slo_sid_geo_bul_glc_rus_lat_amr_wly_lit_hun_dgb_jav_rom_bat_jpn_knd_kor_nor_urd_swa_spa_mao_eng_anl_ind_mnd_ben_ven_prs_owc_ctl_arw_cze_pan_qcu_alb_dut_mcd_lda_aeg_grk_tig_svk_mly_por_igb_guj_tsn_sun_tha_gam_tml_ewe_ses_tur_ukr_hin_aze_moo_vie_sod_tsw_zul_akn	0.19946011209752	0.469512161138319	0.63980255579375
197	heb_mcd_bam_arw_wly_aeg_amh_krd_uzb_azi_ven_sun_dgb_ita_swe_bsq_rom_amr_dyu_cnt_por_rus_tsw_slo_swa_cze_est_lda_swt_hun_dut_tig_geo_prs_grk_bos_svk_chh_mlt_ctl_fin_bem_mly_ukr_mao_jpn_knd_kor_urd_hin_akn_ger_jav_afr_gam_tag_mnd_mol_moo_fre_owc_lat_lit_scr_spa_qcu_pan_ben_eng_fbf_hau_alb_anl_pol_bat_bul_ses_nor_ewe_ind_tha_sod_tml_tsn_zul_aze_glc_guj_tur_cic_vie_sid_xho_yor_igb	-0.534894225138015	-1.2737388948038	0.205930147512955
198	amh_afr_zul_alb_gam_owc_aeg_lit_azi_aze_akn_jav_swa_ctl_hin_bsq_arw_wly_moo_mnd_krd_guj_tsn_svk_igb_bos_hun_fbf_xho_fin_eng_tig_geo_ger_bul_urd_nor_amr_heb_lat_est_swt_mao_fre_tag_jpn_knd_kor_ukr_pol_cic_ben_mly_spa_sod_sun_cnt_grk_yor_mol_chh_scr_glc_slo_swe_qcu_rus_por_cze_tsw_mlt_rom_anl_mcd_bat_dut_ewe_pan_lda_ind_tha_hau_tml_dyu_dgb_uzb_prs_ita_tur_bem_vie_sid_ses_ven_bam	-0.0567436044572177	-0.1336217046681	0.893990444818178
199	gam_ukr_moo_bos_hau_mlt_wly_spa_uzb_aze_yor_mao_akn_ctl_hin_bsq_rom_owc_lda_mnd_grk_rus_cic_mol_igb_bul_fin_xho_dyu_est_ben_sid_geo_scr_dut_fre_arw_amh_aeg_nor_hun_ven_ind_cze_tag_jpn_tml_kor_guj_pan_ewe_afr_mly_ita_heb_jav_cnt_lat_zul_svk_chh_pol_mcd_swe_urd_qcu_krd_alb_prs_tsn_sod_ger_amr_slo_sun_por_dgb_glc_swa_bat_tha_anl_knd_fbf_ses_azi_eng_lit_tur_bam_vie_tig_bem_swt_tsw	0.186897532391917	0.439801573319365	0.661101189871838
200	tig_ita_dgb_fre_aeg_chh_owc_slo_azi_uzb_cic_bat_igb_bul_dut_bsq_pan_wly_zul_cnt_lat_hin_ses_prs_tsw_guj_hun_ewe_swt_est_grk_sod_geo_pol_svk_scr_nor_gam_anl_mol_fin_lda_mly_ukr_ind_jpn_tml_kor_swe_lit_xho_cze_jav_mcd_heb_sun_mnd_eng_fbf_spa_hau_rus_arw_rom_bos_qcu_alb_urd_krd_swa_mlt_ben_amr_ctl_mao_glc_akn_ger_bem_tag_tha_amh_knd_ven_yor_tur_por_afr_aze_moo_vie_sid_tsn_bam_dyu	0.209267260044501	0.492128192918649	0.623788430005874
201	owc_ger_dgb_mol_amh_tig_anl_eng_azi_tur_moo_tag_dyu_alb_swe_bsq_pol_hau_swt_mnd_nor_lat_ses_cze_cic_krd_fin_lda_zul_est_rus_aeg_geo_pan_grk_slo_ukr_mlt_sod_bos_hun_tsw_bat_por_jav_jpn_knd_kor_mcd_prs_bam_ctl_ind_arw_heb_mao_cnt_hin_fbf_ben_chh_rom_glc_lit_scr_qcu_fre_afr_bul_akn_gam_spa_sid_svk_mly_ita_igb_dut_tsn_sun_tha_amr_tml_ven_swa_aze_guj_urd_uzb_bem_vie_wly_yor_ewe_xho	-0.501288514168947	-1.19205495773107	0.236272628938532
202	heb_spa_ewe_ben_gam_owc_amh_guj_azi_tur_dgb_bat_tsn_alb_grk_bsq_fre_aeg_tsw_cnt_bos_lat_swt_eng_cic_hin_fin_fbf_ven_hun_nor_sod_geo_scr_afr_por_prs_sid_anl_arw_est_dyu_mao_rus_sun_jpn_tml_kor_pol_ita_zul_pan_tag_ctl_chh_ind_mnd_slo_moo_dut_amr_cze_mcd_lit_bul_qcu_mol_rom_ger_xho_hau_urd_tig_svk_jav_swe_akn_ukr_ses_mly_tha_mlt_knd_swa_igb_uzb_krd_glc_aze_lda_vie_wly_bem_yor_bam	-0.563865647736384	-1.34270087962727	0.18263694634465
203	wly_prs_zul_glc_amr_mlt_gam_ukr_uzb_tur_igb_bat_dyu_bos_mcd_bsq_ben_sod_lda_cnt_svk_afr_ewe_rus_tsn_pol_fin_ven_tsw_est_ita_tig_geo_swe_eng_lat_krd_amh_anl_cze_hun_swt_jav_scr_ind_jpn_tml_kor_grk_slo_swa_spa_mly_urd_chh_tag_mnd_guj_bem_lit_sid_pan_mol_ger_ctl_qcu_por_hin_arw_moo_heb_rom_aeg_alb_mao_nor_bam_bul_akn_sun_tha_owc_knd_yor_fbf_aze_fre_dut_azi_xho_vie_hau_ses_dgb_cic	0.412113591253662	0.972288228335338	0.333429269908357
204	amr_mcd_ven_bos_aeg_owc_heb_nor_aze_tur_bem_sun_bam_fre_pan_bsq_lit_amh_dgb_mnd_alb_krd_lda_ctl_tsn_ita_hun_igb_ewe_est_cze_anl_geo_ben_mol_afr_rus_sod_gam_lat_fin_swa_ind_spa_bat_jpn_tml_kor_pol_guj_fbf_bul_mly_arw_hau_mao_cnt_eng_dyu_slo_tig_hin_urd_glc_scr_qcu_swe_svk_prs_swt_chh_rom_mlt_dut_tag_ukr_yor_por_ses_jav_tha_sid_knd_cic_zul_azi_grk_ger_uzb_xho_vie_wly_tsw_akn_moo	-0.484108855821438	-1.15657124428881	0.250409865186858
205	tig_glc_zul_dut_aeg_wly_amr_rus_azi_tur_bam_bat_swa_bul_swe_bsq_urd_sid_bem_mnd_lit_pan_ven_svk_fbf_lat_fin_dyu_lda_hun_krd_anl_geo_afr_arw_pol_hin_gam_chh_scr_est_tsw_tag_por_sun_jpn_knd_kor_cze_mol_yor_prs_ind_nor_hau_mao_cnt_grk_swt_mcd_heb_bos_fre_ctl_alb_qcu_ukr_guj_ger_ewe_sod_spa_amh_ben_mly_ita_xho_slo_akn_jav_tha_owc_tml_dgb_igb_aze_rom_eng_uzb_cic_vie_mlt_ses_tsn_moo	0.0707796006470482	0.16657537063471	0.868065805336288
206	tig_grk_bem_arw_hau_anl_amh_swe_tur_azi_swt_mly_dgb_guj_rom_bsq_glc_sid_ven_mnd_urd_krd_ses_por_bam_bos_est_ewe_tsw_fin_ger_wly_geo_bul_ita_nor_dut_mlt_owc_fre_hun_lda_bat_mcd_mao_jpn_tml_kor_alb_mol_akn_lit_sun_spa_chh_jav_cnt_ben_zul_slo_gam_lat_pan_rus_cze_qcu_prs_hin_ukr_moo_amr_afr_aeg_ctl_ind_eng_dyu_scr_yor_tag_tha_sod_knd_fbf_tsn_aze_pol_svk_uzb_xho_vie_heb_swa_cic_igb	-0.333203685060491	-0.789095466531429	0.432063311604883
207	chh_nor_lda_dut_hau_owc_amh_ukr_aze_uzb_tsw_jav_ven_por_bos_bsq_afr_tig_bem_cnt_eng_fre_igb_arw_ewe_alb_est_moo_fbf_hun_hin_aeg_geo_urd_guj_scr_svk_wly_gam_rom_fin_yor_sun_rus_mao_jpn_knd_kor_spa_mol_tsn_lit_bat_pan_sid_tag_mnd_glc_zul_ben_anl_bul_ita_ctl_grk_qcu_prs_ger_krd_akn_heb_cze_mlt_lat_mly_mcd_cic_pol_ses_ind_tha_sod_tml_dgb_swa_tur_slo_swe_azi_dyu_vie_amr_bam_swt_xho	0.83666019786374	1.98906341305831	0.0496325666730705
208	hau_ben_akn_nor_heb_sod_owc_rom_uzb_tur_cic_bat_lda_ctl_mol_bsq_spa_gam_swt_mnd_grk_ukr_xho_pol_yor_lit_est_dgb_bam_fin_prs_aeg_geo_svk_pan_bul_krd_amh_wly_arw_hun_bem_ind_lat_jav_jpn_knd_kor_dut_swe_zul_afr_sun_slo_tig_mao_cnt_rus_ses_bos_mlt_urd_glc_alb_scr_qcu_ita_guj_mcd_swa_sid_ger_amr_cze_mly_hin_fbf_por_tsw_tag_tha_anl_tml_moo_ven_azi_fre_eng_aze_tsn_vie_chh_ewe_dyu_igb	-0.363152048825304	-0.860711810228232	0.391610364842475
209	wly_afr_lda_fre_tig_amh_sid_hin_azi_tur_tsn_tag_moo_krd_pan_bsq_por_mlt_swt_mnd_lat_ita_dyu_glc_yor_dut_hun_cic_swa_est_ukr_owc_geo_swe_pol_bul_spa_anl_hau_cze_fin_ven_mly_slo_sun_jpn_tml_kor_scr_svk_igb_rus_bat_eng_chh_mao_cnt_mcd_dgb_arw_sod_guj_urd_grk_nor_qcu_prs_ctl_rom_ewe_gam_ben_heb_lit_ind_mol_bam_ger_fbf_jav_tha_aeg_knd_ses_bem_aze_bos_alb_uzb_xho_vie_amr_akn_tsw_zul	-0.764925260186134	-1.84058796129012	0.0688707841411492
210	aeg_nor_cic_ita_anl_owc_wly_prs_uzb_aze_bem_sun_igb_glc_ger_bsq_arw_sod_swt_cnt_afr_urd_ses_mcd_akn_krd_est_ven_moo_fin_dut_chh_geo_ctl_rom_fre_guj_amh_amr_hin_hun_ewe_tag_eng_mao_jpn_knd_kor_scr_swe_fbf_cze_bat_spa_heb_ind_mnd_rus_bam_grk_sid_slo_pol_mol_lat_qcu_ben_ukr_bul_dyu_tig_bos_mlt_pan_mly_alb_swa_lit_tsn_jav_tha_hau_tml_yor_lda_azi_por_svk_tur_tsw_vie_gam_zul_dgb_xho	0.0162770892861133	0.0383263934578236	0.969509599857411
211	chh_urd_dyu_fre_aeg_amh_owc_lit_aze_uzb_ven_ind_fbf_mol_krd_bsq_ita_anl_moo_mnd_slo_mcd_tsw_bos_ewe_guj_fin_xho_swa_hun_spa_mlt_geo_pol_bul_arw_ctl_sid_hau_grk_est_tsn_mao_rus_mly_jpn_knd_kor_pan_svk_cic_glc_tag_afr_wly_jav_cnt_ben_bam_ger_tig_hin_lat_scr_swe_qcu_alb_dut_nor_ses_heb_por_sod_eng_bat_rom_zul_ukr_lda_sun_tha_amr_tml_bem_akn_tur_cze_prs_azi_igb_vie_gam_yor_dgb_swt	0.0277944869485394	0.0654224542472926	0.947978075141655
212	gam_krd_zul_ukr_sid_amh_chh_guj_tur_uzb_dyu_tag_moo_eng_fre_bsq_prs_sod_yor_mnd_grk_mol_ven_arw_dgb_scr_hun_xho_swt_fin_lat_owc_geo_pol_slo_ctl_ben_heb_aeg_pan_est_fbf_mao_swe_jav_jpn_knd_kor_bos_cze_swa_hin_mly_ita_wly_bat_cnt_alb_tsw_spa_amr_ger_mcd_afr_lit_qcu_bul_rom_nor_lda_mlt_dut_hau_urd_ind_glc_ses_por_bam_sun_tha_anl_tml_ewe_bem_azi_rus_svk_aze_akn_vie_tig_cic_igb_tsn	-0.33110314867202	-0.783401972929411	0.43538163859046
213	amr_swe_ewe_ben_anl_heb_tig_ukr_azi_tur_swa_ind_zul_bos_nor_bsq_por_gam_tsn_mnd_ctl_ger_bem_prs_swt_svk_est_dyu_moo_hun_afr_hau_geo_mcd_guj_arw_alb_sid_amh_slo_fin_ven_sun_dut_mly_jpn_tml_kor_lat_mol_cic_glc_mao_cze_chh_bat_cnt_rom_akn_bul_aeg_pol_fre_scr_spa_qcu_lit_urd_ita_igb_mlt_hin_sod_rus_tag_eng_bam_pan_fbf_jav_tha_wly_knd_lda_tsw_aze_krd_grk_uzb_yor_vie_owc_ses_dgb_xho	0.612240530151332	1.44990986023994	0.150447771637941
214	heb_krd_ses_lat_anl_hau_wly_spa_tur_azi_moo_jav_dyu_grk_fre_bsq_hin_sid_tsw_cnt_svk_prs_lda_swe_bem_glc_hun_fbf_tsn_est_cze_gam_geo_mcd_por_afr_bul_tig_amh_urd_fin_akn_mao_dut_tag_jpn_knd_kor_lit_ben_ewe_rom_sun_nor_owc_ind_mnd_alb_yor_pan_sod_guj_bos_ita_scr_qcu_mol_ukr_arw_xho_chh_ger_aeg_ctl_bat_rus_cic_slo_zul_mly_tha_amr_tml_dgb_swa_aze_pol_eng_uzb_swt_vie_mlt_ven_igb_bam	-0.246363834194303	-0.58215637643082	0.561870012718119
215	heb_glc_fbf_ukr_amh_sid_amr_nor_tur_uzb_ven_ind_cic_eng_cze_bsq_lit_wly_bam_cnt_prs_krd_swt_swe_moo_ctl_est_ewe_tsn_hun_mol_hau_geo_scr_bos_ben_lat_sod_owc_afr_fin_lda_sun_urd_mao_jpn_tml_kor_spa_alb_xho_por_mly_grk_mlt_bat_mnd_bul_yor_pan_chh_svk_mcd_ita_rom_qcu_guj_pol_hin_tsw_gam_ger_anl_slo_tag_fre_ses_dut_swa_jav_tha_tig_knd_bem_akn_aze_arw_rus_azi_zul_vie_aeg_igb_dyu_dgb	-0.0641149952078392	-0.151138262828822	0.880194004796871
216	sod_nor_fbf_lat_chh_owc_tig_hin_aze_uzb_zul_mly_yor_ita_ger_bsq_ukr_aeg_bem_mnd_svk_eng_dgb_bos_akn_ctl_fin_xho_ses_est_dut_hau_geo_afr_guj_scr_krd_gam_wly_bul_hun_lda_jav_arw_mao_jpn_knd_kor_glc_pan_swt_rus_ind_cze_sid_bat_cnt_grk_dyu_swe_amh_pol_por_slo_rom_qcu_alb_prs_fre_moo_mlt_mol_anl_urd_tag_ben_igb_spa_bam_sun_tha_amr_tml_cic_ven_azi_mcd_lit_tur_tsn_vie_heb_swa_ewe_tsw	-0.394435735146009	-0.935881400175306	0.351758131391146
217	amr_ger_bam_swe_wly_amh_tig_ukr_aze_azi_fbf_sun_tsn_bos_arw_bsq_urd_heb_igb_cnt_fre_pol_moo_pan_dyu_guj_hun_ses_yor_est_alb_chh_geo_eng_ben_lit_krd_sod_mlt_dut_fin_dgb_ind_mcd_mao_jpn_knd_kor_slo_glc_zul_mol_tag_prs_sid_mly_mnd_por_tsw_ita_hau_spa_svk_lat_ctl_qcu_rom_hin_rus_akn_aeg_nor_anl_afr_bat_grk_swt_bul_swa_jav_tha_gam_tml_ven_ewe_tur_cze_scr_uzb_bem_vie_owc_cic_lda_xho	-0.0289803164454792	-0.0682958471959184	0.945696754115044
218	wly_bul_cic_spa_amh_amr_anl_cze_aze_tur_zul_tag_tsn_lat_ukr_bsq_mcd_mlt_igb_cnt_alb_arw_tsw_dut_dgb_por_fin_bem_ewe_hun_prs_hau_geo_urd_nor_hin_pan_sod_chh_ben_est_lda_sun_mol_bat_jpn_tml_kor_ita_afr_bam_krd_jav_ger_owc_mao_mnd_rus_xho_swe_sid_glc_rom_slo_pol_qcu_ctl_fre_grk_dyu_heb_lit_aeg_guj_ind_scr_yor_eng_ven_mly_tha_tig_knd_moo_swt_azi_bos_svk_uzb_fbf_vie_gam_ses_swa_akn	0.00726535547635645	0.0171059109360007	0.986388768362861
219	owc_fre_dgb_afr_chh_sod_anl_alb_aze_uzb_bem_sun_yor_dut_bos_bsq_ger_heb_lda_cnt_scr_spa_bam_lat_ven_swe_fin_swt_akn_hun_arw_tig_geo_ukr_slo_pan_urd_amr_hau_mcd_est_xho_tag_bul_ind_jpn_knd_kor_cze_rom_zul_pol_mly_hin_sid_jav_mnd_ben_tsn_ctl_aeg_glc_ita_guj_grk_qcu_por_lit_nor_swa_wly_krd_gam_eng_mao_rus_ses_svk_igb_bat_tha_amh_tml_moo_ewe_tur_prs_mol_azi_cic_vie_mlt_tsw_fbf_dyu	-0.304174046707703	-0.719825290559658	0.473437725775375
220	amr_swe_tsw_spa_owc_amh_heb_mol_uzb_tur_fbf_mly_yor_pol_hin_bsq_slo_wly_ven_cnt_pan_eng_akn_prs_zul_lat_est_swt_swa_fin_cze_sod_geo_rus_glc_svk_guj_gam_chh_por_hun_tsn_jav_lit_ind_jpn_knd_kor_nor_urd_xho_fre_sun_scr_mlt_tag_mnd_bos_ewe_rom_anl_dut_grk_afr_krd_qcu_alb_bul_ben_bem_sid_ctl_hau_ita_bat_arw_lda_mcd_moo_mao_tha_aeg_tml_dyu_dgb_aze_ukr_ger_azi_igb_vie_tig_bam_cic_ses	0.0223229269814378	0.0525172715589805	0.95822917643068
221	heb_fre_swa_krd_sid_chh_hau_dut_tur_aze_xho_mao_ewe_afr_hin_bsq_ita_gam_tsn_mnd_spa_lit_yor_bos_dgb_pan_hun_ses_ven_est_arw_owc_geo_rus_urd_ben_nor_aeg_anl_svk_fin_zul_ind_pol_bat_jpn_knd_kor_grk_ger_tsw_swe_mly_ctl_sod_sun_cnt_guj_igb_eng_mlt_ukr_mol_por_rom_qcu_alb_cze_slo_akn_wly_scr_amr_prs_tag_lat_cic_glc_swt_jav_tha_tig_tml_fbf_lda_uzb_mcd_bul_azi_bem_vie_amh_dyu_bam_moo	-0.44115007853218	-1.04713947595982	0.297749129919133
222	mlt_rus_lda_nor_amr_wly_hau_bos_tur_uzb_zul_bat_tsn_grk_lit_bsq_spa_tig_ses_mnd_afr_arw_moo_eng_yor_slo_fin_fbf_cic_est_hin_aeg_geo_pol_dut_mol_urd_chh_gam_cze_hun_dgb_tag_ukr_jav_jpn_knd_kor_lat_swe_dyu_bul_mao_guj_owc_ind_cnt_ger_tsw_por_amh_ita_scr_mcd_rom_qcu_krd_svk_fre_xho_sod_glc_anl_pan_mly_prs_ewe_ctl_igb_sun_tha_heb_tml_bem_bam_aze_alb_ben_azi_swt_vie_sid_ven_swa_akn	-0.016727009076663	-0.0394123062398296	0.968646152325292
223	sod_pol_yor_rus_chh_amh_owc_eng_uzb_azi_akn_mly_lda_rom_mcd_bsq_grk_wly_ven_mnd_cze_arw_ewe_bul_xho_slo_fin_tsw_fbf_hun_scr_mlt_geo_lit_mol_nor_guj_tig_amr_lat_est_bam_tag_ctl_ind_jpn_knd_kor_prs_glc_igb_swe_sun_fre_sid_jav_cnt_krd_zul_afr_heb_por_svk_pan_urd_qcu_bos_dut_ben_swa_anl_hin_gam_ger_mao_spa_ses_ita_swt_bat_tha_aeg_tml_tsn_dyu_aze_ukr_alb_tur_bem_vie_hau_moo_cic_dgb	-0.281115230013698	-0.665271748713639	0.507523238078017
224	gam_eng_swt_por_owc_tig_wly_nor_aze_uzb_tsn_jav_ven_rus_dut_bsq_hin_mlt_moo_cnt_ctl_pan_dgb_urd_akn_fre_est_tsw_bem_fin_slo_amh_geo_prs_pol_arw_bos_sod_anl_grk_hun_ewe_ind_mol_mao_jpn_tml_kor_ukr_lat_fbf_scr_tag_mcd_sid_mly_mnd_ben_igb_guj_amr_alb_cze_krd_swe_qcu_spa_ger_ita_zul_aeg_glc_hau_bul_bat_rom_cic_svk_bam_sun_tha_heb_knd_xho_yor_azi_lit_afr_tur_dyu_vie_chh_lda_ses_swa	0.336657428142991	0.793535497865455	0.429485900051575
225	anl_rom_fbf_arw_tig_chh_heb_guj_uzb_azi_tsw_ind_bam_hin_fre_bsq_por_hau_zul_mnd_scr_rus_igb_urd_ses_slo_hun_ven_swt_est_afr_mlt_geo_alb_ben_prs_bul_wly_sod_spa_fin_yor_mly_ctl_mao_jpn_tml_kor_mcd_swe_cic_ita_jav_pol_amh_sun_cnt_mol_ewe_dut_sid_grk_bos_svk_lit_qcu_nor_cze_krd_lda_owc_glc_gam_pan_bat_ger_dgb_lat_dyu_tag_tha_amr_knd_swa_tsn_tur_ukr_eng_aze_moo_vie_aeg_bem_xho_akn	-0.534481068106136	-1.27178773531266	0.206619722552996
226	gam_ger_tsw_dut_heb_amh_mlt_pan_uzb_tur_swa_mly_fbf_grk_ita_bsq_afr_tig_bam_mnd_cze_eng_bem_svk_xho_arw_est_dyu_moo_fin_mcd_chh_geo_prs_ukr_pol_krd_sod_aeg_bos_hun_ewe_jav_ben_tag_jpn_knd_kor_lat_alb_dgb_urd_sun_lit_owc_bat_cnt_por_zul_glc_amr_scr_swe_guj_mol_qcu_rom_spa_nor_ses_hau_ctl_anl_fre_ind_bul_lda_slo_ven_mao_tha_sid_tml_tsn_yor_azi_rus_hin_aze_swt_vie_wly_igb_akn_cic	0.201184454568041	0.473158189988572	0.637209026124833
227	amh_bul_dyu_fre_hau_mlt_sod_ger_azi_tur_cic_jav_swt_por_pol_bsq_glc_tig_lda_cnt_guj_grk_moo_urd_tsn_rus_hun_ses_yor_est_nor_amr_geo_swe_cze_alb_ita_heb_gam_pan_fin_igb_tag_ukr_bat_jpn_knd_kor_afr_spa_bem_krd_sun_bos_sid_ind_mnd_slo_ewe_rom_owc_hin_arw_lat_eng_qcu_mol_ctl_scr_bam_aeg_dut_wly_mcd_mly_svk_xho_prs_swa_mao_tha_anl_tml_tsw_fbf_aze_lit_ben_uzb_akn_vie_chh_ven_zul_dgb	-0.235424701448482	-0.556245170836733	0.57937919024685
228	aeg_swe_igb_hin_tig_chh_wly_lit_aze_uzb_ses_mao_fbf_afr_guj_bsq_nor_anl_bem_cnt_eng_bul_lda_ita_moo_slo_fin_bam_tsn_hun_fre_amh_geo_svk_ukr_pan_ben_sod_hau_mol_est_zul_ind_spa_mly_jpn_knd_kor_glc_ctl_swa_rom_jav_pol_owc_tag_mnd_grk_ewe_prs_amr_mcd_ger_rus_lat_qcu_bos_scr_cze_ven_mlt_dut_gam_por_sun_krd_cic_arw_yor_bat_tha_sid_tml_swt_akn_azi_urd_alb_tur_dgb_vie_heb_dyu_tsw_xho	-0.206109087512381	-0.486759228161546	0.627574183251353
229	anl_mcd_tsw_nor_amr_chh_gam_ukr_azi_uzb_dgb_jav_cic_bos_pan_bsq_bul_heb_yor_mnd_afr_krd_moo_ger_tsn_lat_est_akn_bem_hun_svk_tig_geo_spa_prs_eng_dut_owc_hau_fre_fin_fbf_bat_cze_ind_jpn_knd_kor_hin_pol_bam_ben_mly_mol_amh_sun_cnt_slo_ses_guj_aeg_scr_arw_alb_swe_qcu_ita_lit_ctl_ven_sod_rom_mlt_rus_mao_glc_swt_grk_zul_tag_tha_wly_tml_lda_swa_tur_por_urd_aze_ewe_vie_sid_igb_dyu_xho	-0.339255393987464	-0.803231684179879	0.423888984849095
230	sod_mol_dgb_afr_sid_amr_wly_ukr_aze_azi_cic_sun_igb_svk_bul_bsq_ger_chh_lda_mnd_prs_ben_xho_mcd_swt_spa_hun_fbf_tsn_fin_urd_anl_geo_dut_fre_lat_hin_amh_tig_cze_est_yor_tag_ita_ind_jpn_knd_kor_rom_alb_ven_bos_mly_lit_hau_jav_cnt_ctl_bem_arw_aeg_pol_eng_scr_krd_qcu_rus_por_guj_swa_owc_swe_gam_nor_bat_pan_ewe_glc_dyu_mao_tha_mlt_tml_ses_tsw_tur_grk_slo_uzb_bam_vie_heb_zul_moo_akn	-0.328465672103685	-0.777749612680521	0.438690726052714
231	aeg_lat_xho_spa_mlt_sod_chh_slo_uzb_tur_ven_mly_igb_ben_ctl_bsq_grk_sid_lda_mnd_fre_mol_swa_ukr_akn_arw_hun_tsw_dyu_est_alb_tig_geo_ita_afr_svk_prs_amr_wly_rus_fin_dgb_jav_hin_bat_jpn_knd_kor_bos_pol_ewe_swe_mao_mcd_gam_sun_cnt_ger_moo_nor_hau_pan_cze_glc_eng_qcu_por_krd_guj_zul_owc_dut_amh_urd_ind_rom_cic_bul_tsn_tag_tha_anl_tml_fbf_bam_azi_scr_lit_aze_bem_vie_heb_yor_ses_swt	-0.664544296560782	-1.59092964382474	0.115019096925499
232	sid_ctl_cic_spa_amh_gam_owc_ita_tur_aze_tsw_ind_swa_swe_krd_bsq_lat_sod_dgb_mnd_ukr_mcd_fbf_afr_zul_grk_hun_swt_tsn_est_arw_hau_geo_rom_pol_rus_hin_heb_tig_guj_fin_ven_bat_lit_mao_jpn_knd_kor_ger_fre_akn_pan_jav_por_anl_tag_cnt_eng_lda_scr_wly_bos_glc_prs_nor_qcu_mol_slo_svk_xho_mlt_bul_amr_urd_mly_cze_dyu_alb_bem_sun_tha_aeg_tml_yor_bam_azi_dut_ben_uzb_moo_vie_chh_ewe_ses_igb	0.282792106578424	0.666379831023736	0.506818100090866
233	sid_eng_yor_krd_heb_amr_mlt_por_uzb_aze_swa_mly_igb_rus_bos_bsq_ita_hau_lda_cnt_svk_lat_dgb_urd_dyu_ben_fin_ewe_ven_hun_alb_amh_geo_nor_swe_arw_lit_tig_chh_ctl_est_ses_sun_hin_ind_jpn_tml_kor_bul_dut_zul_afr_tag_grk_owc_mao_mnd_scr_bem_fre_wly_slo_pol_spa_pan_qcu_mol_prs_mcd_akn_aeg_guj_sod_ukr_jav_ger_fbf_rom_tsw_bat_tha_gam_knd_moo_swt_azi_cze_glc_tur_cic_vie_anl_tsn_bam_xho	-0.128384064908142	-0.302673861392279	0.76281436674343
234	tig_mcd_lda_grk_heb_hau_chh_arw_azi_tur_yor_jav_ven_ita_afr_bsq_bul_amh_bam_mnd_svk_por_tsw_pan_cic_swe_hun_dgb_zul_fin_prs_anl_geo_rom_nor_lat_eng_gam_owc_lit_est_ses_bat_krd_mly_jpn_knd_kor_hin_bos_igb_glc_ind_guj_sid_sun_cnt_cze_akn_ger_aeg_ctl_spa_pol_ukr_qcu_ben_scr_alb_swt_sod_urd_wly_mol_tag_dut_swa_rus_ewe_mao_tha_mlt_tml_tsn_dyu_uzb_fre_slo_aze_xho_vie_amr_bem_fbf_moo	-0.0555127997338388	-0.130895991047303	0.896140322777939
235	aeg_pol_lda_scr_amh_sid_tig_bos_uzb_azi_swa_mly_moo_pan_slo_bsq_eng_amr_swt_mnd_krd_urd_ses_ger_xho_bul_est_akn_zul_hun_hin_wly_geo_arw_por_ctl_lat_chh_mlt_ben_fin_ewe_bat_guj_ind_jpn_tml_kor_dut_rom_dgb_mol_jav_prs_owc_sun_cnt_mcd_dyu_afr_hau_swe_rus_spa_fre_qcu_cze_glc_ukr_bam_heb_alb_anl_lit_mao_svk_igb_ita_ven_tag_tha_sod_knd_tsn_cic_aze_nor_grk_tur_bem_vie_gam_tsw_yor_fbf	-0.251451002662937	-0.593939456514326	0.553994595479385
236	anl_bos_bam_por_mlt_amh_heb_lit_azi_aze_zul_mly_xho_ita_cze_bsq_slo_chh_ses_cnt_scr_bul_tsn_lat_moo_glc_fin_bem_cic_hun_guj_gam_geo_grk_dut_spa_nor_owc_hau_mol_est_dyu_sun_ukr_bat_jpn_tml_kor_mcd_ctl_tsw_ben_ind_hin_aeg_tag_mnd_urd_lda_pol_wly_pan_rus_arw_alb_qcu_eng_rom_prs_dgb_sid_afr_tig_ger_jav_krd_akn_swe_fbf_mao_tha_sod_knd_yor_swa_uzb_svk_fre_tur_ewe_vie_amr_ven_igb_swt	0.0546125953505248	0.128544166448767	0.897995923346991
237	sod_cze_zul_dut_gam_amh_amr_spa_tur_aze_yor_tag_igb_eng_mcd_bsq_ukr_owc_tsn_mnd_lat_mol_dyu_nor_moo_guj_est_dgb_ses_fin_rus_anl_geo_grk_svk_arw_bul_sid_hau_fre_hun_bam_jav_ita_sun_jpn_tml_kor_urd_slo_fbf_afr_bat_rom_tig_ind_cnt_hin_bem_lit_heb_bos_ben_alb_swe_qcu_pan_ctl_por_cic_chh_ger_mlt_krd_mly_glc_xho_scr_swt_mao_tha_wly_knd_ewe_ven_azi_prs_pol_uzb_swa_vie_aeg_lda_tsw_akn	-0.427818124735829	-1.01648744271729	0.312034499688412
238	mlt_grk_swt_slo_sid_wly_gam_fre_aze_azi_cic_ind_xho_afr_ukr_bsq_krd_sod_bem_mnd_eng_arw_fbf_cze_ses_hin_hun_ewe_bam_fin_alb_heb_geo_pol_mol_ita_nor_tig_hau_por_est_tsn_bat_ben_mao_jpn_knd_kor_rus_lat_moo_guj_jav_svk_chh_mly_cnt_swe_ven_lit_anl_pan_bul_glc_spa_qcu_prs_scr_urd_igb_amh_dut_amr_bos_tag_ger_tsw_rom_yor_sun_tha_owc_tml_dgb_dyu_tur_mcd_ctl_uzb_swa_vie_aeg_zul_akn_lda	-0.0439815172512483	-0.103934880742297	0.917444837875572
239	sid_grk_ewe_ger_gam_anl_heb_cze_aze_azi_akn_sun_ses_scr_nor_bsq_mol_amh_lda_mnd_glc_rom_yor_alb_igb_dut_fin_zul_swa_hun_por_amr_geo_ben_ita_prs_slo_aeg_chh_svk_est_swt_bat_pan_mao_jpn_tml_kor_fre_rus_xho_bos_tag_pol_wly_jav_cnt_lit_cic_hin_tig_bul_krd_lat_urd_qcu_spa_mcd_ukr_bam_hau_arw_owc_afr_ind_eng_moo_ctl_tsn_mly_tha_mlt_knd_bem_ven_uzb_guj_swe_tur_fbf_vie_sod_dgb_dyu_tsw	-1.57510310162681	-4.02411480284112	0.000116434041810346
240	aeg_ben_igb_swe_sod_heb_amh_krd_tur_azi_fbf_tag_zul_rus_lit_bsq_urd_sid_bam_mnd_nor_slo_akn_mcd_cic_guj_est_ewe_ses_hun_por_owc_geo_eng_bul_pan_afr_gam_anl_bos_fin_xho_bat_fre_sun_jpn_tml_kor_alb_lat_tsn_ctl_mly_arw_chh_mao_cnt_cze_lda_dut_wly_mol_prs_svk_ger_qcu_spa_ita_ukr_ven_hau_rom_amr_glc_ind_scr_bem_hin_swa_jav_tha_tig_knd_tsw_yor_aze_grk_pol_uzb_dyu_vie_mlt_swt_dgb_moo	-0.352998420370596	-0.836068078624866	0.40525961203981
241	wly_nor_dgb_grk_chh_amr_owc_slo_tur_aze_ses_sun_tsw_ctl_eng_bsq_swe_tig_tsn_cnt_ukr_fre_igb_ben_yor_guj_hun_fbf_cic_est_ger_aeg_geo_bul_pol_rom_spa_gam_anl_lit_fin_swa_ind_prs_mly_jpn_knd_kor_ita_mcd_dyu_bos_mao_mol_sid_tag_mnd_dut_swt_afr_mlt_svk_pan_por_hin_qcu_alb_lat_krd_bem_sod_scr_hau_urd_jav_cze_akn_arw_zul_bat_tha_amh_tml_ven_xho_azi_glc_rus_uzb_moo_vie_heb_ewe_bam_lda	-0.322502824500034	-0.764009581508983	0.44679558570632
242	aeg_lit_moo_ctl_chh_anl_amr_arw_azi_uzb_swa_tag_ses_rom_bul_bsq_nor_heb_dgb_mnd_lat_ita_dyu_ukr_fbf_ben_hun_tsn_bem_fin_hin_wly_geo_eng_mol_alb_prs_mlt_tig_bos_est_yor_sun_slo_mly_jpn_knd_kor_fre_afr_bam_urd_ind_pan_hau_mao_cnt_mcd_tsw_krd_gam_rus_por_ger_swe_qcu_guj_cze_grk_akn_amh_spa_owc_dut_bat_glc_igb_scr_lda_jav_tha_sod_tml_swt_ewe_tur_svk_pol_aze_ven_vie_sid_cic_xho_zul	-0.415203321181647	-0.984231323265531	0.327555457394903
243	heb_alb_lda_pan_wly_tig_sid_pol_azi_uzb_xho_bat_swa_svk_lat_bsq_bos_amr_akn_mnd_ben_ukr_cic_prs_igb_mcd_hun_dyu_ses_fin_arw_gam_geo_ger_dut_bul_swe_hau_anl_eng_est_tsw_mao_slo_tag_jpn_tml_kor_urd_fre_ven_guj_mly_spa_owc_jav_cnt_ita_ewe_rus_aeg_scr_krd_hin_mol_qcu_cze_afr_por_yor_chh_grk_sod_ctl_ind_glc_bem_rom_swt_sun_tha_mlt_knd_bam_fbf_aze_lit_nor_tur_zul_vie_amh_tsn_moo_dgb	-0.271050757498305	-0.640794618886788	0.523232010731093
244	amr_pol_ses_slo_gam_sod_amh_afr_uzb_tur_moo_mly_swa_lat_spa_bsq_bul_sid_dyu_cnt_arw_rom_fbf_hin_tsw_alb_est_xho_cic_fin_mcd_wly_geo_por_mol_eng_glc_owc_hau_bos_hun_dgb_jav_grk_ind_jpn_knd_kor_urd_swe_yor_lit_tag_nor_mlt_mao_mnd_svk_zul_ctl_chh_rus_ita_guj_ukr_qcu_prs_dut_scr_igb_anl_cze_aeg_ben_bat_ger_bem_pan_swt_sun_tha_heb_tml_lda_bam_azi_krd_fre_aze_ven_vie_tig_ewe_akn_tsn	0.0664399234105584	0.156304274763756	0.876131987203925
245	gam_cze_ven_hin_aeg_chh_sid_ukr_aze_azi_ses_jav_swt_guj_ita_bsq_arw_owc_cic_mnd_krd_mcd_xho_pan_igb_grk_hun_yor_swa_fin_scr_amh_geo_fre_swe_glc_svk_anl_hau_ben_est_dgb_ind_urd_tag_jpn_tml_kor_pol_alb_dyu_bul_mly_nor_heb_sun_cnt_lat_ewe_dut_amr_eng_slo_mol_rus_qcu_rom_afr_prs_zul_mlt_ger_tig_lit_bat_por_fbf_ctl_akn_mao_tha_wly_knd_bem_tsw_uzb_bos_spa_tur_tsn_vie_sod_bam_lda_moo	0.480009508859485	1.13587789436934	0.25892637238171
246	hau_bos_bem_urd_aeg_amh_sid_slo_azi_aze_dyu_jav_bam_scr_ben_bsq_ukr_gam_ven_cnt_afr_eng_tsw_svk_lda_rus_est_moo_ewe_hun_rom_sod_geo_guj_mol_pan_grk_mlt_heb_hin_fin_fbf_mao_lit_bat_jpn_tml_kor_fre_nor_swt_por_tag_arw_amr_sun_mnd_krd_dgb_glc_anl_ger_alb_cze_lat_qcu_pol_mcd_swe_swa_tig_spa_wly_prs_mly_bul_zul_ita_xho_ind_tha_owc_knd_akn_tsn_uzb_ctl_dut_tur_ses_vie_chh_yor_cic_igb	-0.299587455443355	-0.709611445029345	0.479720499328804
247	sod_bos_swa_eng_sid_hau_heb_lit_uzb_aze_yor_mly_bem_spa_nor_bsq_swe_chh_dyu_mnd_scr_ita_tsw_rus_ses_ctl_fin_cic_swt_est_grk_amh_geo_svk_cze_slo_glc_aeg_gam_ben_hun_dgb_bat_ukr_tag_jpn_tml_kor_pol_rom_ewe_arw_jav_hin_amr_mao_cnt_krd_xho_fre_wly_afr_pan_lat_alb_qcu_bul_guj_prs_akn_owc_mcd_anl_por_ind_dut_zul_ger_bam_sun_tha_tig_knd_lda_moo_tur_urd_mol_azi_ven_vie_mlt_fbf_igb_tsn	0.060383237521851	0.142198959380452	0.887230461058069
248	sod_prs_akn_mcd_heb_gam_amr_guj_uzb_aze_fbf_jav_cic_por_svk_bsq_fre_amh_bam_cnt_ger_nor_ven_dut_igb_pan_est_yor_dgb_hun_arw_chh_geo_slo_ben_grk_hin_sid_hau_rom_fin_ses_mao_alb_ind_jpn_tml_kor_spa_scr_moo_pol_mly_bos_aeg_tag_mnd_ctl_swt_afr_owc_lit_cze_ukr_mol_qcu_swe_eng_glc_tsn_mlt_ita_anl_lat_sun_urd_bem_krd_zul_bat_tha_tig_knd_swa_ewe_tur_rus_bul_azi_tsw_vie_wly_dyu_lda_xho	0.566345875827274	1.3378704418272	0.184200989506324
249	amr_urd_lda_slo_chh_aeg_amh_fre_tur_aze_ewe_mly_akn_glc_lit_bsq_ukr_sod_ven_cnt_ctl_svk_bam_por_zul_mol_hun_tsn_dyu_fin_lat_owc_geo_ita_ger_krd_dut_gam_mlt_swe_est_yor_sun_alb_mao_jpn_tml_kor_scr_bos_xho_afr_bat_nor_heb_jav_mnd_rom_swa_pol_sid_rus_cze_guj_arw_qcu_prs_spa_pan_fbf_wly_ben_hau_bul_ind_grk_tsw_mcd_igb_tag_tha_tig_knd_cic_swt_azi_hin_eng_uzb_dgb_vie_anl_moo_bem_ses	-0.764512766957711	-1.84082625607827	0.0688355094439085
250	hau_krd_tsn_bul_amh_sid_wly_cze_azi_tur_tsw_jav_swa_rom_bos_bsq_ita_tig_igb_cnt_spa_mcd_moo_rus_lda_mol_fin_bam_swt_hun_hin_heb_geo_ctl_lat_pol_glc_anl_gam_eng_est_zul_mao_afr_bat_jpn_tml_kor_ben_por_ewe_lit_ind_dut_amr_tag_mnd_scr_yor_guj_sod_slo_swe_alb_pan_qcu_arw_prs_ger_dyu_aeg_grk_chh_ukr_sun_urd_dgb_fre_fbf_mly_tha_owc_knd_xho_ses_uzb_svk_nor_aze_akn_vie_mlt_bem_cic_ven	-0.587859309441423	-1.40375768870964	0.163721467027723
251	amr_ben_ewe_ger_heb_chh_sod_afr_azi_tur_yor_sun_bem_pan_cze_bsq_lat_hau_xho_mnd_mcd_nor_ven_bul_moo_krd_hun_lda_tsw_est_guj_gam_geo_rom_por_glc_ctl_tig_sid_fre_fin_akn_mao_svk_mly_jpn_tml_kor_arw_urd_bam_slo_ind_spa_owc_tag_cnt_eng_swa_bos_amh_mol_pol_alb_prs_qcu_hin_scr_ita_cic_anl_grk_mlt_rus_jav_lit_tsn_dut_dyu_bat_tha_aeg_knd_swt_ses_aze_ukr_swe_uzb_igb_vie_wly_fbf_dgb_zul	0.178121263006591	0.419271472935687	0.675984610924742
252	hau_slo_cic_pol_sid_owc_gam_grk_tur_uzb_ven_jav_dgb_svk_urd_bsq_lit_amh_ses_cnt_spa_pan_bam_alb_xho_ctl_hun_dyu_tsn_fin_bos_sod_geo_hin_eng_rus_scr_amr_aeg_guj_est_yor_mly_cze_bat_jpn_knd_kor_ita_ger_tsw_mcd_mao_bul_mlt_sun_mnd_arw_ewe_fre_wly_mol_ben_por_swe_qcu_ukr_lat_rom_moo_tig_nor_heb_krd_tag_prs_swa_glc_zul_ind_tha_anl_tml_igb_fbf_aze_dut_afr_azi_bem_vie_chh_swt_akn_lda	-0.505886381035587	-1.20836367547312	0.229970987677071
253	aeg_pan_swt_ctl_mlt_hau_chh_urd_uzb_azi_dgb_sun_tsn_rus_guj_bsq_ben_amh_cic_mnd_alb_grk_ewe_lat_akn_bos_hun_igb_ses_fin_mol_gam_geo_dut_svk_krd_ita_sod_tig_nor_est_yor_tag_arw_bat_jpn_knd_kor_pol_por_bem_swe_mao_prs_anl_jav_cnt_cze_xho_fre_heb_lit_spa_slo_bul_qcu_eng_ger_mcd_tsw_amr_rom_wly_hin_ind_glc_dyu_scr_swa_mly_tha_sid_tml_moo_bam_tur_ukr_afr_aze_fbf_vie_owc_zul_ven_lda	0.400397935066956	0.944505263892506	0.347358903966623
254	tig_grk_zul_alb_sod_amr_amh_hin_azi_aze_bam_tag_tsn_cze_mol_bsq_fre_wly_ewe_cnt_slo_ita_swt_afr_lda_ctl_est_tsw_igb_fin_swe_sid_geo_svk_por_rus_glc_owc_chh_ben_hun_dyu_bat_scr_ind_jpn_knd_kor_pol_guj_dgb_prs_mly_lit_aeg_mao_mnd_arw_xho_dut_anl_lat_bos_pan_ger_qcu_krd_ukr_rom_bem_hau_spa_gam_nor_sun_eng_ses_urd_yor_jav_tha_mlt_tml_akn_fbf_tur_mcd_bul_uzb_moo_vie_heb_cic_swa_ven	0.402227965098843	0.948691820055209	0.345236127861933
255	owc_ukr_swa_lat_sid_mlt_gam_slo_azi_tur_dyu_mly_igb_bos_urd_bsq_svk_aeg_bem_cnt_por_grk_ses_nor_ewe_prs_fin_moo_zul_hun_cze_chh_geo_mol_spa_ctl_arw_wly_anl_ger_est_swt_jav_swe_bat_jpn_knd_kor_hin_pan_fbf_ben_mao_krd_tig_tag_mnd_afr_yor_ita_hau_dut_pol_scr_rom_qcu_glc_guj_alb_ven_amh_fre_amr_mcd_ind_eng_cic_lit_bam_sun_tha_heb_tml_lda_xho_uzb_rus_bul_aze_dgb_vie_sod_akn_tsw_tsn	-0.602941105301165	-1.43789226762271	0.15382110429794
256	amr_prs_ses_alb_chh_owc_heb_bul_aze_tur_bem_jav_lda_eng_ben_bsq_pol_gam_zul_cnt_spa_lat_yor_slo_moo_svk_fin_swa_igb_hun_cze_anl_geo_krd_glc_swe_guj_sid_tig_mol_est_fbf_tag_rus_sun_jpn_knd_kor_dut_bos_cic_mcd_ind_por_mlt_mly_mnd_hin_xho_pan_wly_urd_ctl_fre_rom_qcu_ger_ukr_afr_akn_aeg_arw_hau_grk_bat_nor_dyu_scr_ewe_mao_tha_amh_tml_tsn_ven_uzb_lit_ita_azi_bam_vie_sod_tsw_swt_dgb	-0.017141012652193	-0.0403778195167064	0.967878470019856
257	wly_arw_lda_ben_amr_heb_chh_mol_uzb_azi_igb_mly_bem_svk_nor_bsq_ctl_mlt_cic_mnd_mcd_ukr_ses_lit_zul_spa_est_moo_ven_hun_alb_gam_geo_hin_dut_slo_krd_hau_aeg_glc_fin_bam_tag_ita_sun_jpn_knd_kor_prs_fre_ewe_rus_bat_bos_tig_mao_cnt_rom_swt_guj_sod_cze_urd_ger_swe_qcu_eng_afr_grk_swa_sid_por_anl_pan_ind_scr_yor_lat_akn_jav_tha_owc_tml_tsw_tsn_tur_pol_bul_aze_xho_vie_amh_dyu_dgb_fbf	0.111226317135241	0.261463862560516	0.7943129906838
258	amh_mcd_swa_slo_amr_sod_owc_lat_azi_tur_tsw_mao_fbf_scr_spa_bsq_eng_aeg_lda_cnt_bos_glc_akn_grk_yor_mol_est_igb_ewe_hun_ger_wly_geo_urd_nor_arw_pol_chh_mlt_prs_fin_ses_tag_fre_jav_jpn_knd_kor_bul_dut_dgb_afr_sun_ukr_sid_ind_mnd_rom_moo_guj_gam_svk_cze_rus_swe_qcu_pan_krd_ben_dyu_heb_alb_hau_hin_mly_lit_zul_ita_cic_bat_tha_tig_tml_bam_xho_uzb_por_ctl_aze_swt_vie_anl_tsn_bem_ven	-0.147056462473011	-0.346531828002691	0.729725895049414
259	mlt_ctl_fbf_lat_amr_owc_anl_spa_azi_aze_zul_sun_ewe_glc_eng_bsq_hin_amh_tsn_mnd_prs_ger_lda_pan_bam_fre_hun_akn_swa_est_por_chh_geo_arw_ukr_cze_krd_tig_sid_slo_fin_cic_bat_swe_jav_jpn_knd_kor_svk_mol_dgb_alb_tag_ita_wly_mao_cnt_ben_ses_dut_hau_lit_afr_guj_bul_qcu_bos_pol_scr_swt_aeg_urd_heb_rom_mly_rus_tsw_grk_dyu_ind_tha_sod_tml_moo_ven_uzb_nor_mcd_tur_xho_vie_gam_yor_igb_bem	1.00373721485873	2.40810923484783	0.0180080692313322
260	hau_ctl_zul_krd_sid_owc_amr_mol_aze_tur_moo_sun_ven_pan_urd_bsq_hin_anl_bem_mnd_scr_ben_tsw_pol_tsn_grk_est_dgb_ses_hun_fre_wly_geo_alb_ukr_prs_lit_chh_mlt_ita_fin_swt_mao_glc_jav_jpn_knd_kor_svk_swe_fbf_nor_tag_afr_heb_mly_cnt_por_cic_rom_amh_eng_dut_arw_lat_qcu_rus_slo_spa_dyu_tig_cze_aeg_ger_ind_bos_akn_guj_igb_bat_tha_sod_tml_lda_bam_azi_bul_mcd_uzb_ewe_vie_gam_xho_swa_yor	-0.247212303265799	-0.583864080946311	0.560725240377343
261	sid_arw_swa_por_mlt_owc_amr_lat_uzb_tur_ewe_tag_akn_ctl_ben_bsq_afr_anl_ses_cnt_alb_glc_moo_lit_bam_bos_hun_bem_yor_fin_hin_heb_geo_spa_scr_krd_mcd_chh_sod_slo_est_tsw_mao_prs_mly_jpn_knd_kor_nor_ukr_lda_rom_jav_urd_tig_bat_mnd_pol_tsn_fre_gam_eng_ita_mol_pan_qcu_rus_cze_grk_cic_aeg_bul_wly_swe_ind_svk_igb_dut_dyu_sun_tha_hau_tml_swt_dgb_aze_guj_ger_azi_ven_vie_amh_fbf_xho_zul	-0.207174572231479	-0.488893749018985	0.626067893637631
262	mlt_cze_moo_mcd_wly_chh_amh_hin_azi_tur_cic_bat_fbf_alb_pol_bsq_arw_aeg_ven_mnd_lit_afr_tsn_nor_zul_ukr_est_ses_bem_fin_grk_tig_geo_scr_urd_rom_ben_gam_amr_spa_hun_ewe_mao_dut_ind_jpn_tml_kor_lat_prs_yor_rus_sun_mol_sid_tag_cnt_ger_akn_swe_anl_glc_eng_bul_ita_qcu_ctl_guj_svk_lda_hau_fre_owc_krd_jav_bos_bam_slo_xho_mly_tha_sod_knd_swa_tsw_aze_pan_por_uzb_dgb_vie_heb_dyu_swt_igb	-0.609135509535432	-1.45461810002957	0.149141904065573
263	anl_pol_dyu_ger_sid_wly_chh_lit_aze_uzb_bam_tag_swt_slo_pan_bsq_scr_amr_tsw_cnt_mol_ukr_ses_ita_bem_afr_fin_tsn_yor_hun_cze_aeg_geo_nor_alb_dut_hin_mlt_owc_urd_est_dgb_bat_guj_mly_jpn_tml_kor_krd_rom_ven_glc_mao_swe_gam_jav_mnd_por_cic_mcd_heb_fre_ctl_ben_eng_qcu_svk_bos_prs_lda_hau_rus_tig_grk_ind_spa_akn_lat_swa_sun_tha_amh_knd_igb_fbf_tur_arw_bul_azi_zul_vie_sod_moo_ewe_xho	-0.789307613987499	-1.90394955524791	0.0600084244242474
264	mlt_guj_akn_grk_sod_aeg_owc_ger_tur_azi_igb_bat_swt_afr_arw_bsq_ita_sid_dgb_mnd_rom_cze_dyu_spa_ses_rus_fin_bam_tsn_hun_mcd_gam_geo_urd_ben_krd_lat_anl_chh_nor_est_swa_ind_mol_tag_jpn_tml_kor_ctl_bul_tsw_prs_mly_alb_tig_mao_cnt_eng_moo_bos_hau_dut_hin_swe_pol_qcu_scr_svk_fre_cic_wly_pan_heb_ukr_jav_por_fbf_glc_yor_sun_tha_amh_knd_xho_ewe_aze_lit_slo_uzb_ven_vie_amr_bem_lda_zul	-0.346165368649291	-0.820234364268894	0.414179881668417
265	anl_nor_ewe_ctl_amr_chh_aeg_lit_azi_tur_dgb_tag_ven_ita_cze_bsq_svk_gam_yor_cnt_arw_mol_swa_prs_ses_pan_hun_bam_tsn_est_hin_heb_geo_dut_swe_eng_ukr_wly_hau_bul_fin_akn_bat_ger_ind_jpn_tml_kor_spa_fre_swt_urd_sun_lat_tig_mao_mnd_guj_bem_bos_sod_krd_ben_mcd_glc_qcu_pol_por_rus_zul_owc_rom_sid_scr_jav_afr_fbf_alb_dyu_mly_tha_amh_knd_moo_xho_uzb_grk_slo_aze_lda_vie_mlt_igb_cic_tsw	-0.750845423387277	-1.80623878337682	0.0741156768382455
266	sod_bul_igb_mol_owc_amr_gam_glc_tur_aze_tsn_sun_swt_prs_cze_bsq_pol_aeg_yor_cnt_nor_fre_bam_ctl_fbf_ukr_hun_xho_lda_est_por_hau_geo_rus_guj_ben_rom_sid_anl_krd_fin_ven_mly_ger_tag_jpn_tml_kor_pan_swe_cic_ita_bat_dut_heb_ind_mnd_bos_tsw_lat_chh_svk_slo_afr_grk_qcu_urd_spa_hin_dyu_tig_lit_mlt_eng_jav_mcd_dgb_alb_bem_mao_tha_amh_knd_akn_moo_uzb_arw_scr_azi_ses_vie_wly_swa_ewe_zul	-0.687348376782983	-1.64657433943797	0.10302085521463
267	mlt_prs_igb_cze_hau_chh_wly_urd_azi_uzb_zul_ind_dyu_svk_eng_bsq_lat_sod_dgb_cnt_swe_spa_yor_pol_bam_alb_hun_lda_swt_est_fre_amh_geo_nor_bul_pan_rom_tig_heb_afr_fin_moo_jav_glc_bat_jpn_tml_kor_arw_ukr_fbf_mol_mly_lit_owc_sun_mnd_slo_ses_mcd_amr_dut_ctl_ger_por_qcu_ben_rus_guj_swa_sid_krd_anl_hin_mao_bos_tsw_grk_tsn_tag_tha_aeg_knd_akn_xho_aze_ita_scr_tur_ven_vie_gam_bem_ewe_cic	-0.235619427800148	-0.556454023412452	0.579237026102599
268	gam_swe_ewe_eng_anl_tig_mlt_pan_aze_uzb_akn_mao_xho_ukr_rus_bsq_ger_wly_bam_mnd_svk_scr_bem_fre_dyu_dut_est_tsn_ven_fin_lat_hau_geo_krd_afr_ita_bul_heb_aeg_ben_hun_tsw_tag_slo_ind_jpn_knd_kor_prs_mol_fbf_pol_bat_mcd_amh_jav_cnt_nor_swt_urd_sod_alb_arw_por_spa_qcu_rom_cze_lit_swa_sid_ctl_amr_guj_mly_glc_ses_hin_igb_sun_tha_owc_tml_dgb_moo_azi_grk_bos_tur_yor_vie_chh_zul_lda_cic	-0.234121317217651	-0.552691863764113	0.581800441859743
269	heb_bul_akn_fre_mlt_aeg_owc_grk_azi_aze_swt_bat_dgb_hin_ctl_bsq_svk_wly_ses_cnt_bos_swe_tsn_nor_ven_mcd_fin_ewe_bem_est_pan_anl_geo_pol_cze_rom_ita_gam_sod_mol_hun_dyu_tag_spa_ind_jpn_tml_kor_ukr_guj_swa_por_jav_lit_amr_mly_mnd_afr_xho_lat_amh_alb_rus_scr_dut_qcu_krd_prs_ger_lda_chh_eng_hau_arw_mao_slo_cic_ben_yor_sun_tha_tig_knd_moo_bam_uzb_urd_glc_tur_fbf_vie_sid_tsw_zul_igb	0.205676490101984	0.483569895502362	0.629827772922453
270	mlt_krd_lda_hin_sid_anl_amr_afr_uzb_aze_tsw_jav_tsn_ctl_bos_bsq_fre_heb_bem_mnd_mcd_pan_swa_alb_xho_guj_hun_zul_ven_est_rom_owc_geo_arw_grk_svk_ukr_tig_gam_urd_fin_cic_mao_pol_mly_jpn_tml_kor_lit_rus_ewe_scr_bat_dut_wly_ind_cnt_spa_igb_nor_hau_glc_ben_prs_por_qcu_lat_cze_swe_swt_amh_bul_aeg_ita_sun_mol_bam_slo_moo_tag_tha_sod_knd_akn_fbf_azi_ger_eng_tur_yor_vie_chh_dyu_ses_dgb	-0.43326142478958	-1.02778994998768	0.306714419123985
271	chh_rus_swt_ita_owc_sod_mlt_mol_aze_azi_igb_sun_cic_krd_por_bsq_pan_sid_ven_mnd_lat_scr_ewe_spa_swa_ger_fin_lda_yor_hun_urd_amr_geo_nor_cze_mcd_afr_heb_tig_swe_est_bam_bat_guj_tag_jpn_knd_kor_alb_ben_xho_fre_ind_dut_anl_mao_cnt_prs_tsn_eng_hau_lit_pol_bul_grk_qcu_rom_bos_hin_dgb_amh_svk_wly_ukr_jav_ctl_tsw_glc_moo_mly_tha_gam_tml_fbf_bem_tur_arw_slo_uzb_akn_vie_aeg_zul_ses_dyu	-0.5825330300383	-1.39679329307154	0.16580009368379
272	owc_afr_fbf_slo_hau_amr_chh_rom_aze_azi_bem_mao_swt_glc_pan_bsq_mcd_sid_swa_mnd_hin_ctl_bam_krd_yor_lat_hun_cic_akn_fin_urd_sod_geo_guj_dut_cze_alb_wly_tig_rus_est_zul_mly_ukr_bat_jpn_tml_kor_bul_ita_lda_lit_tag_por_heb_jav_cnt_spa_ses_bos_anl_swe_pol_mol_ger_qcu_fre_eng_arw_ewe_mlt_svk_amh_ben_ind_grk_igb_prs_xho_sun_tha_gam_knd_dgb_ven_tur_nor_scr_uzb_dyu_vie_aeg_tsw_tsn_moo	0.22519982770012	0.530809790129994	0.596815940233983
273	hau_mol_bem_guj_owc_aeg_mlt_por_uzb_tur_dyu_jav_akn_spa_rom_bsq_afr_tig_zul_cnt_ukr_pol_fbf_arw_swa_prs_fin_xho_dgb_hun_eng_sid_geo_ger_dut_slo_grk_chh_wly_alb_est_lda_bat_ben_mly_jpn_knd_kor_urd_cze_ven_krd_mao_bul_amh_tag_mnd_lat_cic_lit_heb_hin_swe_bos_pan_qcu_ctl_scr_ita_ses_gam_glc_anl_mcd_sun_fre_igb_rus_ewe_ind_tha_amr_tml_swt_yor_azi_svk_nor_aze_tsw_vie_sod_bam_moo_tsn	-0.27352953261416	-0.646493493090204	0.5195521047678
274	sid_slo_akn_svk_amh_sod_mlt_urd_tur_aze_fbf_mly_dgb_krd_guj_bsq_swe_anl_swa_cnt_grk_scr_xho_hin_ses_dut_est_ewe_tsw_fin_fre_chh_geo_ctl_prs_mcd_cze_aeg_amr_por_hun_yor_ind_spa_tag_jpn_knd_kor_nor_lat_lda_mol_jav_arw_hau_mao_mnd_afr_ven_bos_gam_ukr_alb_bul_lit_qcu_glc_ger_eng_bam_heb_ben_owc_ita_sun_rus_moo_rom_bem_bat_tha_tig_tml_igb_swt_uzb_pan_pol_azi_zul_vie_wly_tsn_dyu_cic	-0.600689357225824	-1.43322028157352	0.155148192030144
275	tig_rom_fbf_slo_sod_sid_mlt_nor_azi_aze_ewe_mly_xho_pol_grk_bsq_bul_amh_ses_cnt_eng_svk_moo_glc_yor_spa_hun_cic_bem_est_ukr_amr_geo_lat_hin_swe_fre_wly_heb_ctl_fin_swt_tag_rus_jav_jpn_knd_kor_cze_mol_dyu_por_sun_guj_anl_mao_mnd_mcd_lda_pan_aeg_bos_prs_scr_arw_qcu_ger_lit_urd_swa_owc_krd_chh_dut_ind_ben_bam_alb_igb_bat_tha_gam_tml_tsn_zul_uzb_ita_afr_tur_dgb_vie_hau_tsw_akn_ven	-0.0836957660456172	-0.197456138437202	0.843901529457664
276	tig_mol_xho_guj_mlt_heb_amr_rus_azi_tur_zul_ind_swt_bul_ita_bsq_spa_wly_dyu_mnd_lat_swe_igb_urd_lda_bos_est_ewe_moo_hun_ben_sod_geo_pol_eng_ctl_nor_gam_hau_prs_fin_akn_mly_grk_tag_jpn_tml_kor_pan_glc_ven_arw_mao_rom_aeg_bat_cnt_ger_cic_fre_anl_lit_krd_por_hin_qcu_dut_cze_scr_swa_amh_slo_chh_afr_sun_ukr_tsw_alb_dgb_jav_tha_sid_knd_ses_fbf_aze_svk_mcd_uzb_tsn_vie_owc_yor_bem_bam	-0.0367883556821273	-0.086636124949705	0.931147010007834
277	sod_prs_xho_ger_gam_amh_amr_ben_uzb_aze_lda_mly_ses_krd_lat_bsq_ukr_owc_igb_mnd_pan_dut_tsn_svk_fbf_fre_fin_ven_moo_est_afr_aeg_geo_arw_scr_spa_por_wly_anl_bos_hun_tsw_ind_alb_tag_jpn_tml_kor_glc_pol_swt_slo_jav_bul_mlt_mao_cnt_nor_ewe_lit_sid_ita_rus_mol_urd_qcu_cze_swe_mcd_cic_heb_rom_hau_guj_bat_grk_zul_eng_bam_sun_tha_tig_knd_dgb_yor_tur_ctl_hin_azi_akn_vie_chh_swa_dyu_bem	-0.294798789201373	-0.698009149474712	0.486913061257288
278	amh_alb_bem_urd_heb_gam_aeg_lat_uzb_tur_xho_ind_moo_hin_spa_bsq_glc_chh_dyu_cnt_nor_ukr_ven_bul_swa_prs_fin_tsw_swt_est_grk_wly_geo_mcd_lit_eng_ita_amr_hau_pol_hun_cic_mao_svk_mly_jpn_knd_kor_scr_bos_fbf_cze_bat_slo_owc_tag_mnd_afr_akn_swe_sod_rus_krd_ger_ctl_qcu_mol_fre_arw_lda_tig_pan_sid_dut_sun_rom_bam_por_ewe_jav_tha_mlt_tml_yor_igb_azi_ben_guj_aze_tsn_vie_anl_ses_dgb_zul	-0.317300356325843	-0.750977621595362	0.454562167213546
279	chh_cze_tsw_lat_mlt_hau_tig_arw_tur_aze_ven_bat_bam_guj_bos_bsq_mol_wly_zul_mnd_swe_alb_lda_por_fbf_rus_est_swt_swa_hun_nor_owc_geo_ben_svk_afr_glc_anl_aeg_ukr_fin_dgb_sun_slo_tag_jpn_tml_kor_grk_ita_igb_spa_ind_lit_sod_mao_cnt_dut_ses_mcd_sid_pan_ger_ctl_prs_qcu_pol_bul_krd_dyu_amr_scr_heb_eng_mly_hin_xho_rom_cic_jav_tha_gam_knd_ewe_bem_uzb_urd_fre_azi_yor_vie_amh_moo_tsn_akn	0.0328634352493055	0.0773667579142929	0.938497991811694
280	mlt_ger_cic_lat_aeg_owc_amh_hin_uzb_tur_zul_mly_dgb_eng_mcd_bsq_ben_gam_igb_cnt_fre_dut_tsw_ita_fbf_cze_est_dyu_yor_fin_nor_heb_geo_por_guj_pan_rom_chh_amr_afr_hun_xho_jav_grk_mao_jpn_knd_kor_spa_pol_ven_lit_sun_alb_sid_bat_mnd_bul_bem_krd_wly_ctl_mol_arw_prs_qcu_rus_ukr_swe_swa_tig_glc_hau_bos_tag_svk_akn_scr_bam_ind_tha_anl_tml_swt_moo_azi_urd_slo_aze_ewe_vie_sod_lda_tsn_ses	-0.0380460324907182	-0.0895692642921232	0.928822124358535
281	sid_krd_dyu_mcd_sod_amh_tig_ger_aze_uzb_yor_bat_moo_dut_por_bsq_slo_amr_tsn_mnd_urd_alb_swt_scr_xho_spa_fin_bem_swa_hun_swe_gam_geo_grk_arw_ita_afr_hau_wly_pan_est_dgb_tag_lit_mly_jpn_tml_kor_prs_nor_ewe_hin_jav_rom_chh_mao_cnt_eng_lda_rus_mlt_mol_svk_cze_bul_qcu_glc_ctl_ben_tsw_heb_ukr_owc_bos_sun_guj_igb_pol_akn_ind_tha_aeg_knd_ses_bam_azi_fre_lat_tur_ven_vie_anl_cic_fbf_zul	0.0680990106824414	0.160693839633416	0.872683086598451
282	hau_pan_akn_ita_aeg_gam_sid_nor_aze_uzb_cic_mly_xho_guj_mcd_bsq_svk_wly_swt_mnd_dut_cze_swa_glc_fbf_scr_hun_dyu_zul_est_eng_mlt_geo_lit_arw_fre_pol_heb_chh_bos_fin_moo_jav_lat_sun_jpn_tml_kor_krd_urd_ses_grk_mao_mol_anl_ind_cnt_swe_bem_ben_amr_afr_ukr_ctl_slo_qcu_ger_hin_prs_bam_sod_rom_amh_alb_tag_rus_yor_spa_dgb_bat_tha_owc_knd_igb_tsw_azi_bul_por_tur_ewe_vie_tig_lda_tsn_ven	0.159184314275184	0.374966060465	0.708539456795451
283	anl_pan_xho_bos_heb_mlt_amr_ukr_azi_aze_ewe_ind_ses_arw_ita_bsq_afr_tig_yor_cnt_ben_lit_fbf_mcd_lda_scr_hun_dgb_swa_fin_bul_hau_geo_ger_glc_spa_rus_sod_owc_mol_est_swt_jav_swe_bat_jpn_knd_kor_eng_nor_tsw_dut_mao_por_amh_sun_mnd_guj_akn_urd_sid_svk_alb_cze_hin_qcu_pol_rom_prs_bem_chh_lat_gam_krd_mly_fre_dyu_slo_cic_tag_tha_wly_tml_bam_moo_uzb_ctl_grk_tur_zul_vie_aeg_ven_tsn_igb	-1.21284518154456	-2.99717534760846	0.00349407379663173
284	mlt_ben_swt_mol_aeg_owc_amh_spa_aze_uzb_xho_tag_yor_bul_grk_bsq_mcd_gam_cic_cnt_fre_rus_dyu_dut_ewe_glc_hun_tsw_akn_fin_krd_amr_geo_guj_nor_eng_urd_wly_heb_cze_est_tsn_mly_lit_ind_jpn_tml_kor_pan_swe_swa_prs_mao_por_sid_bat_mnd_rom_bam_afr_hau_slo_bos_ger_alb_qcu_hin_svk_arw_igb_chh_scr_tig_lat_jav_pol_moo_ctl_fbf_sun_tha_sod_knd_ven_lda_azi_ukr_ita_tur_dgb_vie_anl_ses_zul_bem	-0.0899890269093085	-0.212208033607894	0.83240914675214
285	hau_afr_fbf_eng_chh_owc_sid_rom_tur_uzb_swt_jav_bam_dut_bos_bsq_bul_amr_xho_mnd_fre_ita_swa_guj_ven_prs_est_lda_akn_fin_pan_sod_geo_pol_grk_slo_alb_heb_mlt_spa_hun_zul_ind_arw_tag_jpn_knd_kor_mol_lit_dgb_nor_bat_ctl_anl_mao_cnt_mcd_bem_hin_wly_krd_por_swe_glc_qcu_ben_svk_cze_igb_amh_ukr_aeg_lat_mly_urd_tsw_scr_dyu_sun_tha_gam_tml_yor_tsn_aze_rus_ger_azi_ewe_vie_tig_cic_ses_moo	0.389462720771237	0.917235800164539	0.361391647120765
286	owc_prs_dyu_ita_amh_anl_amr_scr_uzb_aze_bem_ind_dgb_pol_svk_bsq_cze_tig_akn_mnd_grk_bul_igb_lat_ewe_ben_fin_bam_moo_est_rus_hau_geo_hin_krd_mcd_bos_mlt_chh_dut_hun_tsn_tag_eng_mly_jpn_knd_kor_arw_ukr_ses_guj_bat_fre_wly_jav_cnt_slo_yor_por_aeg_lit_alb_ctl_glc_qcu_urd_pan_spa_lda_heb_swe_gam_afr_mao_rom_zul_ger_tsw_sun_tha_sid_tml_xho_fbf_azi_nor_mol_tur_ven_vie_sod_swt_cic_swa	-0.475319944029351	-1.13198038767528	0.260552982743109
287	hau_afr_xho_guj_owc_anl_aeg_krd_aze_uzb_bem_tag_dyu_bul_svk_bsq_lit_gam_igb_cnt_nor_glc_ewe_scr_zul_rom_fin_ven_moo_est_rus_sod_geo_mcd_spa_arw_alb_chh_amr_por_hun_tsw_ind_cze_jav_jpn_tml_kor_mol_pol_akn_ger_bat_urd_tig_sun_mnd_ita_tsn_pan_sid_grk_ukr_dut_lat_qcu_bos_slo_prs_fbf_amh_ctl_wly_hin_mly_swe_lda_fre_bam_mao_tha_mlt_knd_swt_cic_azi_ben_eng_tur_dgb_vie_heb_swa_ses_yor	-0.560423814378143	-1.33409832370802	0.185429351024546
288	aeg_pol_lda_urd_anl_mlt_heb_cze_uzb_aze_yor_jav_zul_ita_guj_bsq_fre_sid_swt_mnd_eng_mol_ses_slo_xho_krd_fin_tsw_ven_hun_rom_amr_geo_ger_por_pan_nor_owc_gam_bos_est_moo_sun_scr_bat_jpn_knd_kor_ukr_afr_dgb_hin_mao_grk_wly_ind_cnt_spa_dyu_lit_hau_glc_arw_dut_bul_qcu_prs_swe_svk_akn_sod_lat_amh_rus_tag_ctl_igb_ben_cic_mly_tha_chh_tml_tsn_ewe_tur_mcd_alb_azi_bem_vie_tig_bam_swa_fbf	-0.585891417916423	-1.39782479668415	0.165490959593
289	mlt_mcd_xho_dut_amr_heb_aeg_ukr_uzb_azi_swa_mly_cic_guj_mol_bsq_krd_amh_ewe_cnt_lat_fre_dyu_pan_dgb_swe_est_bem_yor_hun_lit_gam_geo_cze_ger_arw_alb_chh_sod_eng_fin_ven_sun_prs_ind_jpn_knd_kor_ctl_spa_zul_por_tag_grk_owc_mao_mnd_urd_fbf_nor_wly_bul_rom_slo_svk_qcu_glc_bos_hin_swt_hau_scr_sid_afr_jav_ita_tsn_pol_akn_bat_tha_tig_tml_lda_moo_tur_rus_ben_aze_tsw_vie_anl_bam_ses_igb	-0.173907448540991	-0.41014601096862	0.682642151458395
290	sod_ctl_moo_eng_tig_aeg_wly_mcd_aze_tur_xho_tag_dgb_alb_lat_bsq_dut_hau_yor_mnd_guj_pan_dyu_bul_ses_pol_fin_swa_cic_est_spa_sid_geo_grk_krd_ita_svk_amr_gam_nor_hun_tsw_jav_rom_mly_jpn_knd_kor_ger_bos_tsn_arw_sun_cze_chh_mao_cnt_mol_lda_ben_heb_prs_swe_scr_lit_qcu_afr_glc_ukr_zul_mlt_fre_anl_hin_ind_por_ven_urd_swt_bat_tha_amh_tml_bam_igb_uzb_slo_rus_azi_akn_vie_owc_fbf_ewe_bem	0.566941362722711	1.34047300301817	0.183357061031209
291	chh_pan_ewe_prs_amh_aeg_owc_mol_azi_uzb_swt_mao_bam_lit_glc_bsq_por_gam_lda_mnd_ukr_rus_tsw_grk_dyu_bos_hun_akn_zul_est_scr_anl_geo_arw_rom_urd_pol_heb_hau_cze_fin_moo_jav_fre_sun_jpn_knd_kor_ger_bul_swa_lat_bat_hin_mlt_tag_cnt_svk_ven_swe_sid_eng_slo_guj_spa_qcu_mcd_alb_dut_ses_tig_krd_amr_nor_ind_ben_dgb_ctl_xho_mly_tha_wly_tml_fbf_tsn_aze_ita_afr_tur_bem_vie_sod_cic_yor_igb	-0.743910231531145	-1.78625151935029	0.0773174497215616
292	sod_ukr_bam_lit_gam_heb_mlt_lat_tur_azi_ven_tag_swt_mol_cze_bsq_krd_anl_akn_cnt_bos_ger_bem_swe_tsw_ctl_hun_ewe_yor_fin_nor_chh_geo_rom_pol_glc_eng_aeg_hau_pan_est_cic_mao_ita_jav_jpn_knd_kor_spa_ben_moo_alb_sun_slo_owc_mly_mnd_svk_tsn_rus_amh_guj_arw_mcd_afr_qcu_urd_grk_hin_dyu_wly_bul_amr_fre_bat_por_zul_scr_xho_ind_tha_sid_tml_fbf_swa_uzb_prs_dut_aze_dgb_vie_tig_ses_igb_lda	-0.283451143156497	-0.670038081737314	0.504493860070243
293	gam_eng_bem_nor_heb_hau_mlt_mol_azi_tur_ven_sun_xho_pol_spa_bsq_swe_anl_tsn_cnt_scr_rus_swt_grk_dgb_alb_est_zul_swa_hun_lit_chh_geo_svk_arw_bos_bul_tig_amh_rom_fin_tsw_mao_lat_ind_jpn_tml_kor_slo_urd_ewe_ger_jav_mcd_sod_bat_mnd_krd_ses_ben_wly_dut_hin_guj_fre_qcu_ita_ukr_por_fbf_aeg_cze_owc_prs_mly_glc_akn_afr_bam_tag_tha_amr_knd_cic_dyu_uzb_ctl_pan_aze_yor_vie_sid_lda_igb_moo	-0.00700313883289344	-0.0164896960745816	0.986879046871657
294	owc_fre_moo_svk_sod_amh_heb_ben_azi_uzb_dgb_jav_zul_rus_dut_bsq_nor_sid_ewe_mnd_krd_grk_bem_spa_swt_ger_est_yor_ven_hun_lat_hau_geo_glc_bul_slo_urd_tig_wly_pol_fin_tsn_bat_lit_sun_jpn_tml_kor_pan_swe_tsw_afr_mly_por_anl_ind_cnt_alb_fbf_ctl_amr_arw_bos_mol_guj_qcu_hin_ukr_ita_akn_mlt_cze_gam_mcd_tag_eng_swa_scr_igb_mao_tha_chh_knd_bam_cic_aze_prs_rom_tur_dyu_vie_aeg_ses_xho_lda	-0.0909006758488532	-0.214806672981916	0.830388381831733
295	heb_ctl_dgb_spa_sid_hau_tig_fre_tur_uzb_fbf_mao_ses_hin_swe_bsq_guj_amr_lda_cnt_arw_dut_tsw_nor_moo_afr_hun_xho_swa_fin_svk_aeg_geo_rus_bul_ukr_prs_mlt_wly_urd_est_bem_tag_ita_mly_jpn_knd_kor_pan_lit_ewe_grk_ind_eng_sod_jav_mnd_cze_akn_scr_chh_rom_mcd_lat_ben_qcu_slo_por_mol_tsn_gam_glc_anl_alb_bat_bos_zul_ger_yor_sun_tha_amh_tml_ven_swt_azi_pol_krd_aze_cic_vie_owc_bam_igb_dyu	-0.660954735938884	-1.58370573882177	0.116655544907637
296	tig_ger_lda_scr_anl_owc_gam_ctl_tur_aze_yor_bat_dgb_ita_swe_bsq_pol_heb_xho_mnd_eng_arw_dyu_bul_cic_grk_hun_akn_bam_est_alb_sid_geo_pan_lat_dut_urd_amr_wly_por_fin_igb_ind_cze_mao_jpn_tml_kor_rus_nor_fbf_afr_sun_slo_sod_mly_cnt_mol_ven_ukr_hau_prs_guj_svk_fre_qcu_spa_hin_krd_swa_amh_glc_chh_mcd_tag_ben_tsn_rom_swt_jav_tha_mlt_knd_tsw_zul_uzb_lit_bos_azi_ses_vie_aeg_ewe_bem_moo	0.0134044738370348	0.0315839692324035	0.974871512003615
297	anl_lat_cic_swe_sid_amh_aeg_ukr_aze_tur_akn_mao_bam_dut_pan_bsq_por_owc_yor_mnd_afr_mol_lda_cze_dyu_spa_fin_xho_igb_est_slo_tig_geo_bos_svk_ger_ita_hau_gam_grk_hun_fbf_sun_urd_jav_jpn_tml_kor_nor_eng_zul_krd_mly_mcd_chh_ind_cnt_rom_tsw_bul_wly_fre_lit_guj_glc_qcu_rus_scr_alb_moo_sod_prs_amr_ben_tag_pol_dgb_arw_tsn_bat_tha_mlt_knd_swa_ewe_uzb_hin_ctl_azi_bem_vie_heb_swt_ven_ses	-0.316435931504396	-0.748713624883741	0.455919267813372
298	chh_lat_dyu_ger_wly_aeg_anl_glc_uzb_aze_swa_bat_tsn_hin_krd_bsq_alb_sod_ven_mnd_pan_rom_akn_bos_tsw_guj_hun_igb_bem_est_ita_amr_geo_prs_slo_lit_ukr_gam_heb_spa_fin_ewe_mly_bul_mao_jpn_tml_kor_mcd_arw_zul_ben_tag_urd_hau_ind_cnt_afr_yor_nor_mlt_svk_swe_por_fre_qcu_rus_scr_dut_swt_owc_mol_tig_ctl_sun_pol_cic_eng_dgb_jav_tha_amh_knd_moo_ses_azi_cze_grk_tur_fbf_vie_sid_bam_xho_lda	-0.394489910235354	-0.935790154462859	0.351804868791645
299	aeg_slo_bam_fre_owc_tig_heb_grk_azi_tur_tsn_bat_ses_cze_por_bsq_ctl_amr_cic_mnd_urd_pan_yor_rom_swt_bul_hun_bem_zul_est_ukr_mlt_geo_prs_guj_ita_rus_sid_hau_hin_fin_ewe_sun_scr_mao_jpn_tml_kor_spa_mol_igb_lat_ind_bos_anl_mly_cnt_nor_swa_arw_gam_ger_lit_alb_glc_qcu_dut_eng_pol_ven_chh_krd_amh_svk_jav_ben_akn_mcd_tsw_tag_tha_wly_knd_lda_dgb_aze_afr_swe_uzb_dyu_vie_sod_moo_xho_fbf	-0.389865238297656	-0.923989768068444	0.357882862196762
300	gam_bul_dgb_hin_chh_aeg_wly_guj_tur_uzb_yor_jav_akn_ger_swe_bsq_lit_amh_swt_mnd_ukr_mol_dyu_nor_tsw_urd_fin_tsn_bam_est_scr_hau_geo_krd_afr_slo_pol_heb_sid_spa_hun_ewe_tag_pan_sun_jpn_knd_kor_mcd_cze_moo_rom_ind_bos_anl_mao_cnt_lat_igb_eng_owc_arw_fre_ctl_ita_qcu_grk_glc_alb_lda_mlt_rus_tig_ben_bat_dut_xho_svk_cic_mly_tha_sod_tml_swa_bem_aze_por_prs_azi_zul_vie_amr_ses_ven_fbf	-0.183944954239343	-0.434373250543381	0.66502357116514
301	chh_eng_tsw_krd_sid_tig_gam_rus_tur_aze_ewe_ind_bem_rom_scr_bsq_swe_aeg_ses_mnd_alb_ben_zul_guj_dyu_lat_est_tsn_fbf_fin_slo_heb_geo_por_nor_ita_mol_anl_amr_afr_hun_yor_mao_ukr_jav_jpn_knd_kor_bos_arw_swt_pan_tag_hin_amh_bat_cnt_cze_moo_ger_owc_mcd_lit_ctl_spa_qcu_dut_svk_pol_bam_wly_prs_hau_glc_sun_bul_ven_fre_akn_mly_tha_sod_tml_cic_lda_azi_grk_urd_uzb_swa_vie_mlt_igb_dgb_xho	-1.43699466487058	-3.61880546598336	0.000481215375758932
302	mlt_rus_bam_svk_anl_sid_gam_spa_azi_uzb_dyu_sun_ses_urd_cze_bsq_nor_heb_zul_cnt_glc_por_ven_alb_swt_bul_est_dgb_xho_hun_ctl_owc_geo_arw_eng_afr_krd_amh_aeg_rom_fin_swa_jav_lat_mly_jpn_tml_kor_mcd_ita_yor_hin_ind_slo_sod_mao_mnd_guj_ewe_pan_wly_ben_ukr_dut_mol_qcu_ger_swe_prs_cic_amr_fre_tig_scr_bat_grk_bem_bos_tsw_tag_tha_chh_knd_lda_akn_aze_pol_lit_tur_moo_vie_hau_tsn_fbf_igb	-0.243054495451802	-0.57405783139874	0.567314508615234
303	chh_krd_swt_mol_amr_sid_tig_glc_tur_aze_ses_mly_yor_afr_arw_bsq_eng_heb_tsw_cnt_bos_spa_igb_nor_ewe_guj_fin_dyu_lda_hun_ukr_gam_geo_cze_rus_lat_dut_sod_anl_mcd_est_cic_ind_ctl_tag_jpn_tml_kor_ben_bul_bam_fre_bat_svk_aeg_jav_mnd_por_swa_pan_hau_urd_grk_lit_prs_qcu_hin_ita_alb_xho_mlt_rom_amh_swe_mao_slo_ven_scr_akn_sun_tha_owc_knd_tsn_zul_azi_pol_ger_uzb_fbf_vie_wly_bem_dgb_moo	0.397184161271485	0.935814471138539	0.351792413040918
304	tig_bul_swa_guj_hau_mlt_amh_fre_azi_uzb_igb_tag_dyu_slo_ita_bsq_prs_owc_cic_cnt_bos_nor_lda_urd_ses_lat_est_ewe_zul_fin_por_wly_geo_ben_eng_ger_mol_heb_amr_krd_hun_moo_mly_scr_mao_jpn_knd_kor_arw_ctl_tsw_swe_jav_rom_anl_sun_mnd_dut_ven_glc_sod_hin_mcd_lit_alb_qcu_grk_pol_spa_xho_sid_rus_chh_svk_bat_afr_swt_pan_akn_ind_tha_gam_tml_tsn_bem_tur_ukr_cze_aze_yor_vie_aeg_fbf_dgb_bam	0.090733361118514	0.213646049958093	0.831290770406798
305	gam_svk_tsw_arw_mlt_sod_chh_eng_aze_tur_cic_tag_xho_rus_afr_bsq_prs_aeg_zul_mnd_mol_por_yor_slo_swa_bos_fin_bam_dyu_hun_mcd_heb_geo_ukr_ctl_lit_ita_amr_owc_urd_est_lda_mly_spa_bat_jpn_tml_kor_ben_pan_fbf_pol_jav_fre_tig_mao_cnt_scr_igb_guj_sid_cze_bul_krd_lat_qcu_dut_hin_ger_swt_wly_grk_amh_alb_ind_nor_ewe_swe_bem_sun_tha_anl_knd_tsn_moo_uzb_glc_rom_azi_ven_vie_hau_dgb_ses_akn	-0.681671071860994	-1.63383645712647	0.10567415841424
306	heb_ukr_yor_spa_owc_chh_tig_ctl_azi_tur_ses_sun_igb_eng_rom_bsq_bos_amh_tsn_mnd_alb_fre_bem_ben_cic_dut_est_moo_ewe_hun_slo_hau_geo_prs_pol_guj_krd_aeg_sod_nor_fin_lda_mly_ger_ind_jpn_tml_kor_afr_scr_xho_svk_tag_por_mlt_jav_cnt_mol_fbf_pan_wly_lat_glc_hin_swe_qcu_rus_ita_cze_dgb_gam_bul_sid_lit_mao_grk_tsw_arw_bam_bat_tha_anl_knd_swa_akn_aze_mcd_urd_uzb_ven_vie_amr_dyu_swt_zul	-0.429289638385527	-1.0193462588149	0.310683052967717
307	tig_guj_bam_dut_owc_heb_aeg_bos_tur_aze_swt_bat_dgb_alb_fre_bsq_scr_sod_tsw_mnd_lat_prs_xho_ukr_akn_ctl_est_tsn_yor_hun_ben_gam_geo_ita_nor_mol_slo_anl_amh_bul_fin_moo_mao_glc_sun_jpn_tml_kor_rom_urd_zul_cze_ind_pol_sid_jav_cnt_svk_ses_ger_hau_hin_spa_pan_afr_qcu_arw_por_krd_ewe_wly_rus_mlt_swe_mly_mcd_bem_grk_igb_tag_tha_chh_knd_swa_fbf_uzb_lit_eng_azi_lda_vie_amr_cic_ven_dyu	-0.61313603297059	-1.46551651173431	0.146152882558215
308	sid_fre_tsw_prs_owc_heb_wly_ger_uzb_tur_dyu_mao_bem_bul_ctl_bsq_svk_aeg_zul_mnd_ita_pan_ses_guj_yor_mcd_est_xho_lda_fin_lat_anl_geo_arw_rom_pol_rus_hau_sod_urd_hun_cic_ind_swe_tag_jpn_knd_kor_lit_grk_tsn_hin_jav_eng_amh_sun_cnt_spa_swt_dut_chh_glc_alb_cze_mol_qcu_ukr_por_nor_swa_amr_scr_tig_krd_mly_slo_igb_ben_ven_bat_tha_mlt_tml_moo_ewe_azi_afr_bos_aze_fbf_vie_gam_dgb_akn_bam	-0.539255745151176	-1.2844818947062	0.202163787078282
309	amh_pol_bem_arw_chh_sod_anl_ita_aze_tur_ewe_mly_moo_eng_pan_bsq_por_heb_igb_cnt_mol_grk_bam_prs_swt_slo_fin_ses_swa_est_afr_owc_geo_ger_urd_alb_dut_amr_gam_scr_hun_yor_mao_swe_sun_jpn_tml_kor_mcd_krd_tsw_cze_jav_spa_sid_ind_mnd_fre_akn_ctl_mlt_nor_ukr_bos_ben_qcu_glc_guj_svk_zul_tig_hin_wly_lat_tag_rom_lda_bul_cic_bat_tha_hau_knd_xho_dyu_uzb_lit_rus_azi_tsn_vie_aeg_fbf_ven_dgb	-0.704648983617707	-1.69268940702365	0.0938622355535021
310	anl_nor_cic_mol_mlt_owc_amr_arw_aze_uzb_tsw_bat_zul_grk_ita_bsq_scr_aeg_yor_mnd_guj_bul_bem_fre_tsn_alb_hun_dgb_igb_fin_ben_sid_geo_pol_krd_svk_por_heb_gam_lat_est_fbf_sun_lit_ind_jpn_knd_kor_ukr_bos_swa_prs_mao_mcd_hau_jav_cnt_ger_xho_glc_wly_rus_hin_eng_afr_qcu_dut_slo_cze_swt_sod_pan_amh_spa_tag_rom_bam_ctl_lda_mly_tha_chh_tml_ses_moo_azi_swe_urd_tur_ewe_vie_tig_dyu_akn_ven	-0.842971094615105	-2.04074748326767	0.0441104143771443
311	amh_glc_swa_guj_hau_aeg_heb_dut_uzb_azi_xho_mly_moo_ben_eng_bsq_pan_tig_dyu_cnt_lat_spa_ven_por_akn_nor_hun_yor_bem_fin_svk_amr_geo_arw_urd_ctl_alb_owc_sod_cze_est_igb_bat_lit_sun_jpn_knd_kor_fre_krd_ewe_rom_tag_mol_gam_mao_mnd_hin_zul_bul_sid_scr_swe_slo_rus_qcu_ukr_pol_afr_cic_chh_mcd_anl_bos_ind_grk_ses_ger_bam_jav_tha_mlt_tml_swt_dgb_aze_ita_prs_tur_fbf_vie_wly_tsw_lda_tsn	-0.581388732356824	-1.38843811252988	0.168320370147392
312	gam_por_tsw_nor_sod_amh_chh_rom_tur_aze_yor_tag_igb_hin_alb_bsq_spa_amr_zul_mnd_rus_ctl_bam_lit_moo_prs_fin_lda_ven_hun_pan_owc_geo_lat_cze_mcd_svk_hau_heb_grk_est_bem_sun_ita_mly_jpn_tml_kor_scr_mol_fbf_slo_bat_pol_sid_jav_cnt_eng_tsn_glc_aeg_afr_ukr_urd_krd_qcu_arw_ben_guj_dyu_wly_bul_mlt_fre_ind_ger_akn_dut_dgb_mao_tha_anl_knd_ewe_ses_uzb_bos_swe_azi_swa_vie_tig_swt_cic_xho	-0.163065536487093	-0.385045995031706	0.701082543193976
313	sod_glc_zul_swe_wly_sid_hau_urd_azi_uzb_bem_ind_moo_krd_prs_bsq_lit_heb_tsn_cnt_ctl_grk_swa_slo_bam_fre_fin_yor_ven_hun_por_owc_geo_spa_bul_ita_pan_aeg_chh_lat_est_ses_jav_nor_bat_jpn_tml_kor_scr_pol_lda_mcd_tag_rom_tig_mao_mnd_ger_ewe_svk_anl_bos_alb_cze_rus_qcu_ben_dut_hin_fbf_amr_arw_gam_eng_mly_guj_cic_mol_dgb_sun_tha_amh_knd_igb_dyu_aze_ukr_afr_tur_swt_vie_mlt_xho_akn_tsw	-0.437553062788729	-1.04097425928027	0.300586165173616
314	sid_arw_fbf_ben_gam_hau_aeg_hin_azi_uzb_zul_mao_bem_rus_nor_bsq_mcd_sod_dyu_cnt_eng_ctl_swa_fre_akn_svk_hun_tsw_lda_est_swe_amh_geo_alb_scr_guj_pol_anl_tig_por_fin_xho_jav_cze_sun_jpn_tml_kor_bul_rom_bam_lit_bat_krd_heb_tag_mnd_glc_moo_grk_chh_urd_bos_ukr_afr_qcu_ger_lat_slo_dgb_owc_mol_mlt_ita_ind_prs_ven_spa_ses_mly_tha_wly_knd_igb_tsn_tur_dut_pan_aze_cic_vie_amr_yor_swt_ewe	-0.802303805942703	-1.93434803380748	0.0561100564833739
315	heb_rom_ven_por_amr_wly_amh_ctl_aze_azi_ses_mly_akn_alb_rus_bsq_scr_sid_yor_cnt_lat_bul_moo_pol_bam_glc_est_igb_xho_fin_svk_chh_geo_eng_lit_mcd_arw_hau_owc_nor_hun_lda_ind_fre_mao_jpn_tml_kor_krd_slo_tsn_urd_jav_pan_aeg_tag_mnd_mol_swa_ukr_sod_grk_hin_dut_ben_qcu_spa_prs_cze_swt_anl_ger_gam_afr_bat_bos_zul_guj_fbf_sun_tha_tig_knd_tsw_dgb_uzb_swe_ita_tur_bem_vie_mlt_cic_ewe_dyu	0.488975301725118	1.15389611223435	0.251499513892587
316	mlt_prs_ven_scr_anl_aeg_heb_glc_tur_azi_dyu_tag_zul_urd_pol_bsq_ger_chh_akn_mnd_nor_ctl_lda_por_igb_bul_fin_ses_fbf_est_ita_owc_geo_rus_alb_mol_mcd_tig_sod_guj_hun_tsw_jav_lit_ind_jpn_tml_kor_svk_lat_swa_fre_bat_bos_gam_mly_cnt_cze_bem_arw_sid_hin_grk_slo_spa_qcu_rom_pan_krd_moo_hau_ben_amr_eng_mao_ukr_xho_swe_cic_sun_tha_wly_knd_dgb_tsn_aze_dut_afr_uzb_ewe_vie_amh_swt_yor_bam	-0.0562704725525443	-0.1325261111884	0.894854488456724
317	aeg_krd_bem_lit_owc_hau_anl_glc_uzb_azi_igb_ind_dgb_svk_urd_bsq_grk_sid_swa_mnd_afr_guj_dyu_ita_swt_ger_est_cic_tsn_fin_eng_tig_geo_ukr_pan_swe_alb_amr_amh_lat_hun_moo_mly_hin_mao_jpn_tml_kor_fre_prs_ven_mol_bat_pol_mlt_jav_cnt_ctl_bam_nor_wly_bos_arw_rom_spa_qcu_dut_slo_mcd_xho_chh_bul_heb_por_sun_cze_yor_scr_lda_tag_tha_gam_knd_ses_fbf_tur_ben_rus_aze_ewe_vie_sod_zul_akn_tsw	-0.476864538032076	-1.13445036503689	0.259521314852791
318	wly_dut_bem_lit_gam_sid_heb_fre_azi_uzb_swa_tag_dgb_rom_swe_bsq_bos_chh_tsn_mnd_ukr_mcd_ven_ita_akn_krd_hun_fbf_lda_est_afr_mlt_geo_ben_cze_svk_grk_anl_sod_prs_fin_ses_sun_lat_mao_jpn_tml_kor_arw_bul_igb_ctl_ind_spa_amr_jav_cnt_eng_swt_scr_hau_hin_guj_urd_alb_qcu_pol_pan_rus_zul_aeg_slo_amh_ger_mly_nor_moo_mol_ewe_bat_tha_tig_knd_tsw_bam_aze_glc_por_tur_cic_vie_owc_xho_yor_dyu	-0.222110644841937	-0.525078451151572	0.60077821528944
319	wly_pol_swt_dut_amh_anl_sod_slo_azi_uzb_ewe_bat_dyu_fre_ger_bsq_por_hau_cic_cnt_ben_swe_bem_alb_igb_urd_fin_fbf_akn_est_bul_heb_geo_ita_rus_hin_glc_aeg_mlt_ctl_hun_moo_sun_prs_ind_jpn_tml_kor_eng_mol_ses_mcd_jav_bos_sid_mly_mnd_pan_xho_lit_amr_guj_afr_grk_scr_qcu_rom_svk_cze_yor_chh_arw_tig_krd_mao_spa_ven_ukr_zul_tag_tha_gam_knd_lda_dgb_tur_lat_nor_aze_tsw_vie_owc_bam_tsn_swa	-0.866451257119243	-2.09500611905461	0.038888693011823
320	anl_arw_bam_swe_chh_sod_wly_svk_uzb_tur_xho_jav_dgb_scr_cze_bsq_grk_aeg_cic_mnd_spa_bul_ven_mcd_moo_ger_fin_akn_swa_est_por_hau_geo_dut_lat_rus_krd_mlt_owc_lit_hun_ses_mly_slo_ind_jpn_knd_kor_alb_pan_zul_ben_mao_afr_amh_sun_cnt_ctl_yor_mol_amr_bos_guj_prs_nor_qcu_hin_glc_urd_tsn_sid_pol_gam_ukr_tag_fre_fbf_ita_swt_bat_tha_heb_tml_igb_lda_azi_eng_rom_aze_tsw_vie_tig_dyu_bem_ewe	-0.534395558082985	-1.27143936815395	0.206743020834437
321	tig_scr_swt_svk_mlt_amr_sod_mol_azi_aze_ewe_tag_cic_ctl_mcd_bsq_lat_amh_swa_mnd_cze_guj_tsw_swe_dgb_eng_hun_lda_ven_fin_dut_anl_geo_pol_arw_bul_pan_owc_chh_hin_est_xho_mao_nor_bat_jpn_knd_kor_rus_lit_akn_spa_jav_krd_gam_sun_cnt_afr_tsn_alb_sid_ukr_prs_grk_urd_qcu_ita_glc_por_igb_aeg_ben_hau_rom_ind_ger_moo_fre_bem_mly_tha_heb_tml_fbf_bam_uzb_slo_bos_tur_yor_vie_wly_zul_dyu_ses	-0.874319645413074	-2.1157764029301	0.0370359203994466
322	mlt_pan_ewe_hin_anl_gam_sod_fre_uzb_aze_yor_mly_cic_lit_scr_bsq_cze_wly_zul_cnt_krd_bul_dgb_urd_dyu_svk_est_bem_tsw_hun_eng_amr_geo_glc_por_guj_slo_heb_chh_mcd_fin_ven_sun_mol_mao_jpn_knd_kor_afr_bos_swt_ctl_bat_ben_aeg_ind_mnd_spa_tsn_dut_amh_ukr_prs_alb_rom_qcu_rus_lat_arw_akn_owc_ger_tig_grk_jav_nor_lda_ita_igb_tag_tha_sid_tml_ses_xho_tur_pol_swe_azi_bam_vie_hau_moo_swa_fbf	-0.226403650348146	-0.534877107937251	0.594011413360447
323	owc_ctl_ses_eng_amh_heb_tig_prs_tur_azi_fbf_jav_bam_slo_ger_bsq_nor_gam_ven_mnd_ben_svk_dyu_bul_xho_lat_est_akn_dgb_hun_afr_anl_geo_arw_pol_bos_scr_sod_amr_urd_fin_swt_bat_hin_tag_jpn_knd_kor_mcd_dut_ewe_por_sun_pan_sid_mao_cnt_alb_igb_rom_mlt_swe_grk_rus_guj_qcu_krd_lit_mol_lda_chh_cze_aeg_glc_ind_ukr_bem_ita_swa_mly_tha_hau_tml_yor_tsn_uzb_spa_fre_aze_zul_vie_wly_cic_tsw_moo	-0.254537747625889	-0.601446106206447	0.549006195615502
324	mlt_rom_cic_bul_amr_owc_chh_scr_tur_azi_ewe_tag_moo_ben_spa_bsq_eng_heb_ven_cnt_slo_glc_dgb_urd_swt_swe_fin_lda_bam_hun_pan_tig_geo_hin_mol_mcd_dut_sod_wly_afr_est_xho_mly_alb_sun_jpn_tml_kor_bos_ita_tsw_fre_mao_guj_sid_bat_mnd_cze_bem_lat_aeg_por_nor_grk_prs_qcu_ger_ukr_rus_yor_amh_ctl_hau_svk_jav_pol_swa_lit_zul_ind_tha_gam_knd_dyu_tsn_aze_krd_arw_uzb_igb_vie_anl_akn_ses_fbf	0.513870609949515	1.21426748080607	0.227719984746571
325	amr_glc_cic_rom_heb_gam_chh_prs_tur_uzb_dyu_sun_xho_fre_cze_bsq_ger_wly_zul_mnd_pan_spa_akn_ukr_bem_dut_est_igb_dgb_hun_rus_tig_geo_mol_lat_guj_nor_hau_anl_pol_fin_swt_bat_por_tag_jpn_knd_kor_urd_scr_ven_krd_jav_eng_aeg_mly_cnt_ctl_lda_afr_amh_bul_ben_alb_swe_qcu_bos_ita_grk_tsw_sod_mcd_mlt_hin_mao_arw_bam_lit_moo_ind_tha_sid_tml_ses_fbf_azi_slo_svk_aze_tsn_vie_owc_ewe_yor_swa	0.282481104866135	0.664875463943392	0.507775544416319
326	sod_scr_dyu_urd_hau_aeg_wly_bos_tur_azi_tsn_jav_moo_ger_krd_bsq_swe_tig_zul_mnd_rus_guj_cic_pan_yor_mol_fin_akn_ewe_est_bul_mlt_geo_nor_hin_por_ben_sid_amh_lat_hun_ven_ind_glc_tag_jpn_tml_kor_arw_svk_lda_lit_sun_ukr_heb_mao_cnt_eng_xho_alb_anl_ita_mcd_cze_rom_qcu_grk_spa_dut_dgb_amr_fre_chh_afr_bat_ctl_igb_pol_swt_mly_tha_owc_knd_swa_bem_uzb_slo_prs_aze_fbf_vie_gam_tsw_bam_ses	-0.0636431624931358	-0.149963453158785	0.881118204944525
327	hau_ita_tsn_fre_amr_owc_anl_slo_tur_azi_dgb_jav_igb_ukr_glc_bsq_mcd_amh_moo_mnd_ben_scr_swa_bos_tsw_eng_hun_yor_fbf_fin_bul_mlt_geo_pan_svk_prs_grk_heb_sod_lit_est_lda_ind_nor_mly_jpn_knd_kor_rus_krd_cic_cze_sun_spa_wly_tag_cnt_ger_zul_guj_sid_ctl_rom_swe_urd_qcu_pol_mol_dut_bam_chh_alb_tig_hin_mao_arw_xho_afr_ewe_bat_tha_gam_tml_dyu_ses_aze_lat_por_uzb_bem_vie_aeg_ven_akn_swt	-0.454131780020313	-1.0801080383889	0.282887222352082
328	gam_rom_ven_lat_heb_anl_sid_krd_azi_uzb_dyu_mao_cic_pan_eng_bsq_por_mlt_swa_mnd_prs_glc_dgb_cze_fbf_guj_hun_lda_yor_fin_mol_sod_geo_dut_svk_scr_arw_aeg_tig_ben_est_igb_tag_pol_jav_jpn_tml_kor_spa_bul_tsn_fre_mly_ukr_owc_ind_cnt_swe_xho_bos_chh_urd_ger_rus_ctl_qcu_slo_lit_nor_swt_hau_hin_amh_afr_sun_ita_akn_mcd_ses_bat_tha_wly_knd_tsw_ewe_aze_alb_grk_tur_moo_vie_amr_bam_bem_zul	-0.346833568477796	-0.822212709555515	0.413058926427776
329	amh_prs_ses_ger_gam_sod_tig_pan_aze_uzb_ewe_tag_bem_bul_ctl_bsq_slo_owc_dgb_mnd_mol_spa_zul_eng_igb_ita_hun_swt_tsn_est_grk_amr_geo_cze_lat_swe_alb_sid_anl_rus_fin_bam_bat_krd_mly_jpn_knd_kor_guj_urd_fbf_mcd_sun_dut_mlt_ind_cnt_fre_cic_ben_aeg_svk_glc_hin_por_qcu_scr_nor_arw_ven_chh_lit_wly_bos_mao_ukr_lda_rom_akn_jav_tha_heb_tml_swa_yor_azi_afr_pol_tur_xho_vie_hau_tsw_dyu_moo	-0.517290074022011	-1.23180857076837	0.22112614907202
330	sid_svk_dyu_glc_heb_amr_tig_cze_tur_azi_fbf_sun_moo_pan_bul_bsq_rus_sod_dgb_cnt_swe_prs_swa_scr_tsw_spa_hun_ven_lda_fin_mcd_anl_geo_arw_guj_ben_fre_chh_owc_dut_est_akn_tag_nor_ind_jpn_knd_kor_bos_ctl_ses_lat_mao_por_amh_jav_mnd_eng_bem_urd_gam_ukr_afr_pol_mol_qcu_alb_slo_rom_xho_hau_ita_aeg_krd_bat_lit_igb_hin_bam_mly_tha_mlt_tml_zul_cic_uzb_grk_ger_aze_swt_vie_wly_yor_tsn_ewe	0.131815437205772	0.310212435843625	0.757093519971219
331	amr_ger_ses_ctl_mlt_gam_aeg_alb_aze_azi_lda_bat_fbf_bul_pol_bsq_krd_owc_swa_cnt_urd_prs_xho_glc_dyu_scr_hun_swt_zul_est_rus_wly_geo_mcd_rom_ben_spa_sid_heb_arw_fin_moo_mly_pan_mao_jpn_tml_kor_dut_bos_igb_swe_ind_por_anl_jav_mnd_grk_ewe_afr_chh_eng_lat_nor_slo_qcu_ukr_hin_svk_bam_amh_guj_tig_cze_sun_mol_akn_lit_yor_tag_tha_hau_knd_cic_dgb_tur_ita_fre_uzb_bem_vie_sod_ven_tsn_tsw	-0.78591650075827	-1.8956095210187	0.0611170409322182
332	amr_lat_yor_svk_anl_sod_wly_afr_tur_aze_ewe_ind_swa_bul_ger_bsq_spa_hau_ven_cnt_fre_mcd_dgb_pan_igb_pol_fin_xho_bam_est_urd_mlt_geo_guj_eng_hin_grk_amh_chh_glc_hun_akn_mao_ctl_jav_jpn_knd_kor_por_arw_tsw_ukr_tag_alb_heb_bat_mnd_scr_dyu_slo_gam_cze_ita_rus_prs_qcu_mol_nor_krd_bem_sid_ben_aeg_lit_mly_rom_zul_dut_fbf_sun_tha_tig_tml_tsn_moo_uzb_swe_bos_azi_swt_vie_owc_cic_lda_ses	0.339996310796445	0.801820311935867	0.424700963039282
333	amh_ukr_cic_guj_aeg_heb_anl_mcd_uzb_azi_zul_mao_tsw_spa_nor_bsq_scr_gam_bem_mnd_fre_swe_ven_slo_yor_alb_fin_lda_bam_est_ben_hau_geo_lit_bos_arw_rom_amr_owc_afr_hun_ses_mly_krd_sun_jpn_knd_kor_grk_pan_xho_urd_bat_cze_mlt_ind_cnt_svk_moo_lat_sod_hin_por_ita_pol_qcu_rus_glc_prs_akn_chh_bul_wly_ger_jav_eng_igb_ctl_swa_tag_tha_tig_tml_dgb_fbf_aze_mol_dut_tur_tsn_vie_sid_dyu_swt_ewe	-0.115456171306774	-0.27211090599181	0.786139944512593
334	sid_eng_ewe_grk_anl_mlt_hau_afr_tur_uzb_akn_ind_ses_scr_arw_bsq_alb_chh_zul_mnd_ita_spa_ven_rom_bam_ger_est_swa_tsn_fin_bul_heb_geo_por_dut_prs_ctl_owc_tig_mcd_hun_fbf_bat_lit_tag_jpn_knd_kor_nor_pol_dgb_urd_mly_cze_sod_sun_cnt_pan_bem_hin_wly_ben_swe_fre_glc_qcu_mol_guj_lat_tsw_gam_krd_aeg_svk_mao_bos_cic_slo_xho_jav_tha_amr_tml_igb_lda_aze_rus_ukr_azi_swt_vie_amh_dyu_yor_moo	-0.215842290080984	-0.510467215726094	0.610933701102743
335	owc_grk_dyu_eng_sid_amr_heb_arw_azi_tur_swa_jav_xho_prs_mol_bsq_urd_wly_moo_cnt_pol_rus_yor_bul_dgb_swe_fin_zul_bem_hun_cze_tig_geo_slo_alb_dut_mcd_chh_anl_hin_est_lda_ind_ger_bat_jpn_knd_kor_rom_scr_fbf_svk_mao_pan_gam_sun_mnd_afr_igb_spa_amh_ita_nor_lat_glc_qcu_por_guj_lit_swt_aeg_ben_mlt_ukr_tag_bos_tsn_krd_tsw_mly_tha_sod_tml_ewe_cic_aze_fre_ctl_uzb_bam_vie_hau_akn_ven_ses	-0.411891297206276	-0.977239535854956	0.330985803010559
336	hau_krd_ven_spa_amr_sid_heb_afr_tur_aze_bem_bat_zul_bul_glc_bsq_urd_tig_moo_cnt_rom_cze_lda_slo_yor_ukr_est_ewe_fbf_hun_rus_owc_geo_lit_grk_mol_mcd_chh_anl_pan_fin_swa_sun_dut_jav_jpn_knd_kor_ctl_eng_ses_bos_ind_por_aeg_mao_mnd_nor_dyu_scr_mlt_guj_prs_lat_fre_qcu_pol_alb_svk_akn_gam_ita_wly_arw_tag_hin_igb_ger_tsw_mly_tha_sod_tml_xho_dgb_azi_swe_ben_uzb_bam_vie_amh_tsn_swt_cic	-0.453201970883429	-1.07670076151205	0.284399093339593
337	amr_cze_dgb_rus_hau_sod_aeg_ger_uzb_tur_dyu_tag_lda_svk_rom_bsq_mol_gam_moo_mnd_mcd_swe_fbf_glc_ses_scr_est_bem_yor_fin_fre_wly_geo_nor_lit_pan_urd_owc_heb_alb_hun_swa_ind_ukr_bat_jpn_knd_kor_lat_dut_bam_ita_sun_prs_sid_mao_cnt_guj_xho_ben_mlt_bos_krd_bul_por_qcu_grk_ctl_arw_ewe_tig_afr_chh_slo_jav_pol_zul_spa_akn_mly_tha_amh_tml_ven_igb_aze_eng_hin_azi_swt_vie_anl_cic_tsn_tsw	-1.00649645171662	-2.45513645583218	0.0159420444187189
338	owc_por_bem_nor_tig_chh_amh_mol_aze_tur_xho_ind_moo_grk_fre_bsq_rom_wly_dyu_mnd_pan_scr_ewe_afr_bam_mcd_hun_swa_igb_est_arw_heb_geo_ger_krd_prs_hin_amr_mlt_ctl_fin_cic_bat_eng_tag_jpn_knd_kor_ukr_spa_dgb_glc_sun_slo_aeg_jav_cnt_cze_tsn_lit_gam_alb_svk_urd_dut_qcu_pol_lat_ben_akn_sid_bul_anl_bos_mao_ita_tsw_rus_swt_mly_tha_hau_tml_fbf_ses_azi_guj_swe_uzb_ven_vie_sod_yor_lda_zul	-0.463123065231114	-1.10242323901547	0.27312245385092
339	sod_hin_fbf_alb_mlt_chh_aeg_lit_uzb_azi_dgb_sun_ven_urd_scr_bsq_por_amh_zul_cnt_pan_ben_ses_guj_bam_rom_est_ewe_akn_fin_prs_anl_geo_grk_fre_ctl_ukr_gam_amr_dut_hun_tsw_mly_ger_ind_jpn_tml_kor_rus_mol_yor_lat_tag_swe_heb_mao_mnd_afr_swt_mcd_hau_pol_glc_bul_cze_qcu_nor_arw_slo_igb_owc_bos_sid_ita_jav_svk_moo_krd_dyu_bat_tha_tig_knd_lda_tsn_aze_eng_spa_tur_cic_vie_wly_xho_swa_bem	-0.0243627742346774	-0.057421277165821	0.954332808464882
340	heb_pan_tsw_lat_aeg_gam_tig_eng_aze_uzb_xho_sun_akn_por_bul_bsq_slo_chh_ven_mnd_prs_swe_dyu_rus_dgb_alb_hun_ses_lda_fin_cze_wly_geo_guj_afr_rom_pol_sid_amh_fre_est_moo_tag_mol_mly_jpn_tml_kor_grk_nor_tsn_ukr_jav_scr_anl_mao_cnt_hin_igb_mcd_owc_svk_urd_ctl_ben_qcu_krd_ger_glc_swa_mlt_spa_sod_ita_ind_bos_bem_lit_fbf_bat_tha_amr_knd_bam_zul_azi_arw_dut_tur_swt_vie_hau_ewe_cic_yor	0.518282028183038	1.22254044190245	0.224592578564326
341	gam_dut_xho_alb_sid_hau_chh_mol_azi_uzb_swt_mao_ses_swe_hin_bsq_slo_mlt_yor_mnd_pan_bos_fbf_lat_cic_svk_fin_moo_bem_est_por_owc_geo_nor_spa_ctl_guj_aeg_anl_ukr_hun_swa_sun_eng_tag_jpn_knd_kor_scr_prs_dyu_arw_jav_ger_tig_bat_cnt_afr_bam_rus_amr_urd_cze_glc_pol_qcu_grk_fre_ita_tsn_wly_rom_amh_krd_ind_mcd_ewe_ben_lda_mly_tha_heb_tml_igb_tsw_aze_lit_bul_tur_ven_vie_sod_dgb_akn_zul	-0.769134571550743	-1.84815884988431	0.0677574202799193
342	sod_mol_cic_spa_sid_mlt_owc_ger_tur_aze_lda_jav_swa_nor_prs_bsq_scr_chh_swt_mnd_lat_por_ven_glc_fbf_cze_hun_ses_xho_est_ctl_wly_geo_alb_eng_arw_krd_tig_amh_ita_fin_dyu_sun_guj_tag_jpn_knd_kor_mcd_hin_bem_slo_ind_bos_heb_mly_cnt_fre_tsw_ukr_amr_afr_rus_svk_swe_qcu_bul_grk_pan_igb_anl_pol_aeg_urd_bat_ben_ewe_lit_akn_mao_tha_gam_tml_bam_yor_uzb_rom_dut_azi_zul_vie_hau_dgb_moo_tsn	0.054337370460614	0.127943801210792	0.898469705567241
343	sod_rom_ewe_dut_sid_amh_chh_mcd_aze_azi_tsw_bat_zul_swe_hin_bsq_lit_heb_ven_cnt_mol_pan_xho_arw_moo_pol_est_igb_dyu_hun_eng_hau_geo_cze_nor_slo_afr_gam_aeg_spa_fin_swt_ind_glc_tag_jpn_knd_kor_krd_ger_ses_por_sun_prs_tig_mly_mnd_rus_dgb_lat_amr_alb_bul_ukr_bos_qcu_ita_grk_svk_lda_mlt_ben_anl_scr_jav_guj_bam_ctl_swa_mao_tha_owc_tml_yor_bem_tur_fre_urd_uzb_akn_vie_wly_fbf_tsn_cic	0.0927291320228893	0.21825260620488	0.827710499870257
344	amh_swe_moo_lit_tig_hau_wly_prs_azi_aze_xho_mly_tsw_mol_pan_bsq_guj_mlt_swt_cnt_rom_spa_ven_rus_cic_arw_hun_akn_dgb_est_grk_chh_geo_ger_bul_krd_lat_aeg_sid_ita_fin_yor_bat_hin_jav_jpn_tml_kor_slo_mcd_ses_alb_mao_nor_amr_tag_mnd_ctl_zul_dut_owc_afr_cze_ukr_fre_qcu_scr_pol_eng_tsn_anl_por_sod_ben_ind_svk_lda_glc_igb_sun_tha_gam_knd_swa_bam_tur_bos_urd_uzb_fbf_vie_heb_dyu_bem_ewe	-0.115856619881551	-0.273351883464257	0.785188863722073
345	anl_scr_swt_ger_gam_hau_amh_rus_uzb_azi_lda_bat_moo_pan_cze_bsq_rom_sid_fbf_cnt_ita_nor_ven_bul_dgb_prs_fin_igb_swa_hun_lat_wly_geo_dut_glc_urd_krd_amr_mlt_pol_est_bam_jav_svk_mly_jpn_tml_kor_lit_eng_bem_ctl_mao_guj_sod_ind_mnd_bos_ses_slo_aeg_mol_swe_arw_mcd_qcu_ukr_alb_ben_dyu_heb_hin_chh_grk_tag_fre_ewe_spa_akn_sun_tha_tig_knd_cic_xho_tur_afr_por_aze_tsn_vie_owc_tsw_zul_yor	-0.0810928940568404	-0.191300053806129	0.848707549365213
346	chh_pol_lda_urd_amr_owc_tig_mcd_aze_uzb_igb_mao_bam_dut_grk_bsq_krd_sod_swt_mnd_lit_svk_cic_ben_bem_mol_est_akn_zul_fin_hin_amh_geo_nor_cze_scr_alb_aeg_hau_ukr_hun_tsw_jav_fre_sun_jpn_knd_kor_prs_bos_ewe_rom_tag_arw_heb_bat_cnt_pan_moo_swe_sid_glc_bul_guj_rus_qcu_ger_lat_por_yor_mlt_afr_wly_slo_mly_ita_dgb_eng_swa_ind_tha_gam_tml_ven_ses_tur_spa_ctl_azi_xho_vie_anl_fbf_tsn_dyu	-0.275101773050707	-0.65097341506302	0.516668863016802
347	hau_afr_xho_grk_mlt_gam_aeg_ita_aze_tur_lda_tag_zul_fre_bos_bsq_spa_amr_yor_cnt_ger_mcd_tsn_eng_tsw_prs_fin_ven_fbf_hun_pan_anl_geo_cze_guj_lat_por_chh_heb_lit_est_bam_bat_ben_sun_jpn_tml_kor_hin_urd_cic_pol_ind_krd_sid_mly_mnd_swe_moo_alb_tig_scr_ctl_arw_rus_qcu_slo_nor_glc_dgb_owc_bul_sod_svk_mao_mol_swa_rom_igb_jav_tha_wly_knd_akn_swt_azi_dut_ukr_uzb_dyu_vie_amh_ewe_bem_ses	-0.793257729216239	-1.90975155591472	0.0592472163033085
348	owc_spa_ewe_alb_amr_heb_chh_hin_azi_tur_swt_mao_ses_ctl_dut_bsq_prs_sod_fbf_cnt_lit_guj_swa_rus_dyu_krd_fin_lda_tsn_hun_bos_gam_geo_ukr_glc_nor_urd_amh_wly_por_est_moo_tag_eng_sun_jpn_tml_kor_afr_scr_xho_arw_bat_slo_mlt_ind_mnd_pan_dgb_ben_anl_lat_fre_svk_ger_qcu_mcd_bul_cze_ven_aeg_grk_sid_rom_mly_mol_yor_swe_bem_jav_tha_hau_knd_zul_akn_uzb_ita_pol_aze_cic_vie_tig_igb_bam_tsw	0.579921578435603	1.37209614300888	0.173334125132563
349	heb_mol_ewe_arw_mlt_chh_amh_lit_uzb_aze_swt_jav_bam_rom_pan_bsq_ita_sod_ses_mnd_alb_svk_tsn_mcd_xho_bos_est_cic_ven_fin_hin_amr_geo_eng_spa_pol_lat_anl_aeg_ctl_hun_zul_tag_guj_sun_jpn_knd_kor_slo_por_moo_scr_ind_swe_gam_mly_cnt_nor_fbf_grk_owc_afr_bul_prs_rus_qcu_dut_fre_cze_swa_hau_urd_sid_krd_bat_ger_bem_glc_dgb_mao_tha_wly_tml_igb_tsw_azi_ben_ukr_tur_akn_vie_tig_lda_dyu_yor	-0.618574720090588	-1.4771143327205	0.143023424428039
350	chh_pan_igb_mol_sod_anl_tig_hin_tur_aze_lda_jav_yor_nor_slo_bsq_afr_owc_swt_cnt_grk_glc_bem_ctl_ewe_lit_fin_moo_akn_hun_krd_wly_geo_rom_eng_ger_guj_hau_sid_ben_est_zul_mao_ukr_ind_jpn_tml_kor_svk_por_dgb_pol_tag_rus_gam_mly_mnd_fre_cic_arw_aeg_prs_bos_lat_dut_qcu_scr_spa_cze_ses_amh_urd_mlt_ita_bat_bul_bam_swe_dyu_sun_tha_heb_knd_xho_fbf_uzb_alb_mcd_azi_tsw_vie_amr_tsn_swa_ven	-0.577927374813382	-1.37903817257942	0.171190605564133
351	chh_pol_akn_ctl_gam_amh_heb_mol_tur_uzb_swt_bat_ses_mcd_spa_bsq_arw_sid_cic_cnt_afr_ita_yor_ger_ewe_fre_est_swa_lda_hun_ben_tig_geo_slo_hin_urd_rom_amr_anl_prs_fin_dyu_jav_swe_sun_jpn_knd_kor_scr_alb_dgb_eng_ind_rus_wly_mly_mnd_pan_ven_lat_hau_glc_cze_bul_lit_qcu_por_grk_nor_igb_owc_ukr_mlt_krd_tag_bos_fbf_guj_moo_mao_tha_aeg_tml_tsn_bem_azi_svk_dut_aze_tsw_vie_sod_zul_bam_xho	-0.971149555145017	-2.36461261898235	0.0201277027373605
352	sid_alb_fbf_nor_amh_hau_mlt_krd_azi_tur_akn_tag_bem_guj_ger_bsq_mcd_heb_dyu_mnd_bul_eng_tsn_ita_yor_glc_hun_ses_zul_est_dut_sod_geo_lit_rom_swe_grk_wly_gam_arw_fin_cic_mly_hin_ind_jpn_tml_kor_ukr_ctl_swt_slo_jav_bos_amr_sun_cnt_scr_xho_prs_tig_fre_por_urd_ben_qcu_pol_svk_afr_lda_aeg_mol_owc_rus_mao_cze_igb_pan_swa_bat_tha_chh_knd_tsw_bam_uzb_lat_spa_aze_moo_vie_anl_ewe_dgb_ven	-0.0629216776167919	-0.148394509757157	0.882352718907149
353	chh_slo_ven_prs_tig_owc_anl_rus_tur_aze_dyu_tag_zul_ukr_bul_bsq_spa_wly_swt_mnd_grk_dut_dgb_rom_bem_eng_fin_cic_ewe_est_afr_sod_geo_alb_krd_lit_ctl_amr_gam_svk_hun_igb_mao_arw_mly_jpn_tml_kor_bos_scr_lda_ita_sun_ger_aeg_ind_cnt_por_swa_nor_mlt_mol_swe_pol_cze_qcu_mcd_ben_lat_tsn_hau_fre_heb_glc_jav_urd_xho_guj_ses_bat_tha_sid_knd_tsw_akn_azi_pan_hin_uzb_bam_vie_amh_yor_fbf_moo	-0.0736218766503114	-0.173670901650799	0.862501571190446
354	tig_grk_lda_alb_gam_sid_mlt_eng_uzb_tur_igb_jav_fbf_ger_svk_bsq_bul_sod_yor_mnd_bos_hin_ses_swe_dgb_pan_hun_moo_swa_est_ctl_chh_geo_dut_prs_afr_ben_hau_wly_ukr_fin_cic_mao_scr_mly_jpn_knd_kor_por_ita_bam_glc_bat_slo_owc_ind_cnt_lit_swt_mcd_amr_mol_pol_krd_rus_qcu_arw_guj_rom_bem_amh_fre_aeg_lat_sun_spa_akn_cze_dyu_tag_tha_anl_tml_ewe_ven_azi_nor_urd_aze_xho_vie_heb_tsw_zul_tsn	-0.162046808197866	-0.382340008642809	0.703081536938365
355	sod_swe_tsw_eng_aeg_tig_gam_bos_tur_aze_ven_bat_zul_bul_slo_bsq_ctl_sid_cic_mnd_afr_lat_dgb_por_lda_grk_fin_swa_moo_est_svk_anl_geo_hin_mol_spa_mcd_wly_hau_ben_hun_akn_sun_cze_ind_jpn_tml_kor_dut_urd_fbf_ger_jav_pol_heb_mao_cnt_arw_bam_prs_amr_pan_guj_rom_krd_qcu_ita_lit_nor_igb_amh_scr_chh_glc_tag_ukr_ewe_rus_bem_mly_tha_owc_knd_dyu_swt_azi_fre_alb_uzb_yor_vie_mlt_xho_ses_tsn	0.0328217480936546	0.0772730302918139	0.938572349884236
356	sid_dut_swa_ita_gam_owc_tig_eng_aze_azi_bam_ind_akn_alb_slo_bsq_ukr_amh_dyu_mnd_cze_spa_ses_ben_yor_fre_hun_swt_xho_fin_svk_hau_geo_urd_krd_scr_glc_heb_amr_ctl_est_moo_jav_nor_mly_jpn_tml_kor_arw_hin_tsn_rom_sun_pan_aeg_bat_cnt_lit_lda_afr_chh_lat_por_rus_ger_qcu_mol_grk_swe_zul_mlt_pol_wly_mcd_mao_prs_cic_guj_igb_tag_tha_sod_knd_bem_ven_tur_bul_bos_uzb_fbf_vie_anl_tsw_dgb_ewe	-0.621031506770866	-1.48593566286511	0.14067832954699
357	owc_lit_dyu_arw_sod_anl_sid_grk_aze_uzb_swt_ind_akn_pan_bos_bsq_mol_mlt_xho_mnd_krd_hin_fbf_spa_dgb_dut_fin_tsw_ven_est_ctl_amh_geo_ben_slo_scr_ger_amr_tig_urd_hun_zul_tag_mcd_mly_jpn_knd_kor_glc_bul_bem_guj_bat_cze_gam_mao_cnt_por_moo_eng_wly_ukr_afr_nor_svk_qcu_alb_swe_ita_yor_chh_lat_hau_rom_sun_prs_ses_rus_cic_jav_tha_aeg_tml_lda_igb_azi_fre_pol_tur_ewe_vie_heb_tsn_swa_bam	-0.619665153500192	-1.47813465736018	0.142750628368861
358	anl_eng_igb_alb_heb_aeg_chh_scr_tur_aze_cic_mly_zul_fre_dut_bsq_por_gam_akn_mnd_spa_grk_lda_nor_dyu_hin_hun_tsn_ses_est_svk_wly_geo_mol_slo_prs_pan_owc_mlt_bos_fin_fbf_jav_urd_sun_jpn_tml_kor_afr_ger_bem_rom_ind_lit_tig_mao_cnt_arw_dgb_ctl_amh_ukr_pol_guj_krd_qcu_ben_lat_ita_yor_sid_mcd_hau_cze_tag_swe_swa_rus_xho_bat_tha_amr_knd_swt_bam_azi_bul_glc_uzb_moo_vie_sod_ewe_tsw_ven	-0.507814468052177	-1.20893480851664	0.229752526001725
359	anl_urd_dgb_ukr_wly_tig_owc_prs_aze_azi_ewe_ind_bam_fre_por_bsq_pan_sod_bem_mnd_spa_slo_tsw_eng_fbf_rus_fin_zul_ses_est_scr_aeg_geo_lat_ita_grk_cze_mlt_chh_afr_hun_tsn_mly_glc_sun_jpn_tml_kor_lit_alb_swt_hin_jav_mcd_amr_bat_cnt_ctl_igb_pol_hau_dut_bul_guj_mol_qcu_arw_krd_nor_ven_amh_rom_heb_svk_mao_swe_xho_ben_cic_tag_tha_gam_knd_lda_swa_tur_ger_bos_uzb_moo_vie_sid_dyu_yor_akn	-0.272960760694019	-0.645172885588261	0.520403644518956
360	heb_lat_ses_urd_amh_mlt_chh_pol_tur_azi_akn_jav_ewe_fre_cze_bsq_bul_hau_tsw_mnd_ben_mol_yor_lit_dgb_spa_hun_bam_moo_est_svk_gam_geo_krd_arw_rus_ukr_aeg_owc_bos_fin_xho_bat_ctl_tag_jpn_tml_kor_mcd_glc_ven_prs_mly_pan_sod_mao_cnt_rom_swt_por_amr_guj_grk_nor_eng_qcu_hin_scr_dut_cic_anl_ger_wly_afr_ind_alb_swa_slo_bem_sun_tha_tig_knd_zul_dyu_uzb_swe_ita_aze_igb_vie_sid_lda_tsn_fbf	-0.229911155836225	-0.543279348825386	0.588237322518829
361	tig_rom_tsw_guj_chh_mlt_amr_lit_aze_azi_zul_mly_ven_scr_swe_bsq_svk_heb_yor_mnd_pol_grk_tsn_mol_dyu_por_fin_bem_dgb_hun_hin_owc_geo_spa_eng_ger_slo_amh_wly_prs_est_swt_bat_pan_tag_jpn_tml_kor_urd_mcd_moo_ukr_jav_ben_aeg_ind_cnt_alb_xho_dut_hau_bos_bul_arw_nor_qcu_afr_glc_krd_ses_sid_fre_anl_lat_mao_cze_fbf_rus_akn_sun_tha_sod_knd_ewe_bam_tur_ctl_ita_uzb_igb_vie_gam_lda_swa_cic	0.553291832926529	1.30677792696131	0.194510343023531
362	hau_glc_fbf_swe_mlt_amh_wly_grk_azi_tur_yor_ind_tsn_nor_mcd_bsq_mol_anl_ses_cnt_ita_afr_ewe_lat_tsw_por_fin_igb_dgb_hun_alb_heb_geo_dut_lit_bos_bul_gam_aeg_rus_est_lda_mly_fre_bat_jpn_knd_kor_pan_eng_dyu_cze_jav_urd_sod_mao_mnd_ben_zul_rom_amr_spa_slo_ger_svk_qcu_arw_guj_pol_ven_owc_ctl_tig_prs_tag_scr_bem_ukr_bam_sun_tha_chh_tml_akn_swt_uzb_hin_krd_aze_xho_vie_sid_moo_cic_swa	0.305275212172562	0.718912064297708	0.473997593899072
363	owc_ctl_xho_dut_hau_heb_chh_ben_uzb_azi_ses_mly_fbf_prs_ger_bsq_rom_sid_igb_cnt_afr_por_bem_urd_tsn_swe_fin_ven_dyu_hun_glc_anl_geo_bul_spa_arw_grk_amr_amh_lat_est_tsw_mao_pol_jav_jpn_knd_kor_cze_ukr_cic_pan_bat_scr_aeg_ind_mnd_lit_yor_svk_gam_guj_slo_ita_fre_qcu_krd_eng_nor_dgb_wly_bos_sod_mcd_tag_rus_ewe_hin_akn_sun_tha_tig_tml_lda_swa_aze_alb_mol_tur_swt_vie_mlt_zul_bam_moo	0.15630082898742	0.367638714948833	0.713977990849829
364	heb_ctl_tsw_spa_mlt_sid_owc_alb_tur_azi_akn_mao_bam_ukr_grk_bsq_afr_sod_fbf_cnt_ita_rom_ewe_eng_cic_cze_fin_igb_tsn_est_nor_gam_geo_pol_fre_svk_bos_amh_chh_pan_hun_ven_mly_ben_ind_jpn_knd_kor_arw_slo_dgb_prs_tag_glc_anl_sun_mnd_scr_dyu_lit_wly_lat_krd_mol_urd_qcu_bul_rus_ger_moo_hau_por_amr_swe_jav_mcd_swa_dut_yor_bat_tha_aeg_tml_lda_ses_aze_guj_hin_uzb_xho_vie_tig_swt_bem_zul	0.440941578313627	1.04012204966783	0.300979760160369
365	aeg_ben_yor_urd_chh_amr_hau_guj_uzb_aze_swa_ind_swt_dut_ukr_bsq_ctl_tig_xho_mnd_spa_slo_zul_hin_tsn_ita_hun_ewe_bam_est_fre_sod_geo_nor_cze_bul_eng_gam_sid_mcd_fin_tsw_bat_lit_mao_jpn_knd_kor_scr_svk_fbf_lat_tag_glc_anl_mly_cnt_bos_moo_pan_heb_por_alb_ger_rus_qcu_grk_krd_arw_dyu_wly_mol_mlt_rom_jav_pol_cic_swe_bem_sun_tha_amh_tml_lda_akn_tur_prs_afr_azi_igb_vie_owc_ven_ses_dgb	0.13537942917533	0.31828573978553	0.750981849229883
366	sid_bos_dyu_mcd_mlt_hau_anl_rus_azi_aze_lda_jav_ewe_afr_ctl_bsq_grk_heb_zul_mnd_swe_spa_bem_nor_swt_bul_est_igb_cic_fin_urd_aeg_geo_ukr_rom_krd_glc_sod_owc_dut_hun_bam_mao_svk_ind_jpn_knd_kor_arw_slo_akn_mol_bat_guj_wly_tag_cnt_lit_yor_fre_amh_ita_cze_prs_pan_qcu_ben_eng_lat_ses_amr_scr_chh_pol_sun_alb_fbf_ger_ven_mly_tha_tig_tml_moo_tsw_uzb_por_hin_tur_xho_vie_gam_swa_dgb_tsn	-0.899469537178626	-2.1797785389769	0.0317990856710162
367	anl_dut_xho_cze_hau_gam_chh_pol_aze_azi_ses_bat_fbf_fre_ita_bsq_ger_sid_igb_cnt_mol_lat_akn_ben_lda_prs_hun_moo_tsw_est_afr_tig_geo_rus_scr_spa_glc_aeg_wly_bul_fin_bem_jav_slo_mly_jpn_tml_kor_pan_mcd_zul_urd_sun_por_sod_mao_mnd_alb_ven_ctl_owc_grk_krd_rom_guj_qcu_svk_bos_lit_yor_mlt_nor_amh_hin_ind_arw_swt_ukr_ewe_tag_tha_amr_knd_dyu_dgb_uzb_swe_eng_tur_swa_vie_heb_bam_cic_tsn	-0.717246653841527	-1.71975478460287	0.0888033691645758
368	heb_urd_yor_bul_mlt_chh_wly_fre_azi_tur_tsw_mly_swa_glc_lat_bsq_ben_tig_cic_cnt_mol_lit_ses_swe_swt_svk_fin_dyu_akn_est_nor_anl_geo_pan_eng_slo_guj_amh_gam_ctl_hun_xho_bat_alb_ind_jpn_knd_kor_grk_krd_fbf_dut_jav_cze_aeg_mao_mnd_arw_lda_scr_sod_spa_afr_mcd_por_qcu_ita_bos_hin_tsn_owc_rus_hau_ger_tag_rom_zul_prs_ven_sun_tha_sid_tml_dgb_bem_aze_pol_ukr_uzb_ewe_vie_amr_bam_igb_moo	0.607859965308991	1.43864940552999	0.153606865736166
369	amr_ita_akn_lit_sid_amh_chh_bul_uzb_azi_ven_mao_yor_hin_prs_bsq_urd_hau_zul_mnd_dut_guj_cic_spa_bem_nor_hun_ewe_fbf_est_bos_aeg_geo_ger_rus_pol_ctl_tig_wly_lat_fin_tsw_bat_cze_ind_jpn_knd_kor_por_fre_lda_grk_tag_alb_heb_sun_cnt_krd_moo_rom_gam_swe_slo_mcd_pan_qcu_scr_glc_afr_bam_anl_svk_owc_ukr_mly_ben_ses_mol_swt_jav_tha_mlt_tml_igb_dyu_tur_arw_eng_aze_swa_vie_sod_xho_tsn_dgb	-0.227249925182978	-0.537711370432888	0.592060740652017
370	anl_urd_akn_bos_gam_wly_sid_fre_tur_aze_zul_ind_swt_mol_pol_bsq_eng_sod_fbf_mnd_krd_alb_cic_lit_moo_swe_fin_tsn_igb_hun_grk_aeg_geo_guj_ger_nor_svk_hau_mlt_rus_est_lda_mao_glc_mly_jpn_tml_kor_spa_ita_ses_ukr_sun_scr_owc_jav_cnt_hin_swa_rom_tig_afr_dut_cze_ctl_qcu_mcd_bul_arw_ven_amr_pan_amh_slo_bat_prs_bam_por_ewe_tag_tha_heb_knd_yor_xho_uzb_lat_ben_azi_dgb_vie_chh_dyu_bem_tsw	-0.883461394790684	-2.13942543725663	0.035019804711044
371	gam_grk_akn_cze_amr_amh_hau_rus_tur_azi_dgb_tag_igb_slo_ger_bsq_eng_heb_zul_cnt_rom_alb_cic_lat_bam_bos_fin_dyu_ewe_est_mcd_sid_geo_afr_dut_bul_krd_wly_aeg_ukr_hun_swa_bat_mol_sun_jpn_knd_kor_prs_scr_fbf_fre_mly_guj_anl_ind_mnd_urd_lda_ita_chh_pan_ben_swe_spa_qcu_glc_arw_ctl_tsn_mlt_lit_tig_por_jav_svk_yor_pol_moo_mao_tha_owc_tml_tsw_swt_uzb_nor_hin_aze_ses_vie_sod_bem_ven_xho	0.047287100654751	0.111358300444559	0.911572209884553
372	chh_ukr_fbf_lat_wly_gam_sid_ctl_tur_azi_ven_sun_igb_hin_urd_bsq_fre_aeg_tsn_cnt_prs_bul_ses_alb_bem_pol_est_akn_xho_hun_lit_tig_geo_ben_krd_pan_afr_mlt_owc_mcd_fin_cic_ind_ita_bat_jpn_knd_kor_rus_dut_swa_grk_tag_spa_amr_mao_mnd_mol_moo_eng_sod_svk_arw_rom_slo_qcu_nor_guj_por_bam_hau_bos_amh_cze_jav_ger_ewe_glc_yor_mly_tha_anl_tml_swt_tsw_aze_scr_swe_uzb_dgb_vie_heb_lda_zul_dyu	-0.850423747313789	-2.05229477623066	0.0429513377267347
373	tig_por_igb_svk_aeg_sid_chh_dut_aze_uzb_ses_jav_ven_cze_pan_bsq_grk_mlt_lda_mnd_rus_ben_bam_mol_dyu_spa_hun_xho_tsn_est_guj_amh_geo_bos_glc_nor_scr_wly_gam_bul_fin_swa_mly_ctl_tag_jpn_tml_kor_hin_eng_moo_lit_sun_mcd_anl_ind_cnt_krd_zul_prs_heb_fre_slo_alb_urd_qcu_rom_ger_arw_cic_sod_lat_hau_afr_mao_ita_swt_ukr_fbf_bat_tha_owc_knd_tsw_yor_azi_pol_swe_tur_dgb_vie_amr_ewe_bem_akn	0.78839835462059	1.87389682227747	0.0640843575472729
374	chh_eng_igb_prs_heb_gam_sid_krd_azi_tur_swt_sun_moo_ita_hin_bsq_rom_amh_bem_cnt_alb_lit_dgb_urd_tsw_bos_hun_akn_ven_est_swe_aeg_geo_rus_ger_scr_glc_owc_sod_por_fin_xho_mly_guj_bat_jpn_tml_kor_dut_svk_dyu_arw_ind_bul_wly_mao_mnd_pol_tsn_pan_amr_slo_grk_ben_ctl_qcu_mol_nor_lat_ses_hau_cze_anl_afr_tag_spa_bam_fre_lda_jav_tha_tig_knd_yor_ewe_aze_ukr_mcd_uzb_swa_vie_mlt_zul_cic_fbf	0.977338960283371	2.35291549023586	0.0207342266712686
375	sid_swe_ses_lat_mlt_anl_hau_rus_tur_uzb_yor_ind_bam_mcd_arw_bsq_pol_amr_swt_cnt_fre_bul_moo_hin_xho_krd_fin_swa_dgb_hun_ger_owc_geo_urd_guj_afr_ukr_amh_tig_spa_est_ven_bat_slo_mao_jpn_tml_kor_rom_pan_tsw_prs_tag_glc_wly_sun_mnd_dut_ewe_ben_gam_svk_grk_bos_scr_qcu_alb_mol_eng_bem_chh_por_sod_ctl_jav_cze_tsn_ita_dyu_mly_tha_heb_knd_fbf_lda_aze_lit_nor_azi_igb_vie_aeg_cic_akn_zul	-0.96999110199125	-2.35823288037542	0.0204565282325088
376	hau_glc_tsw_prs_sod_mlt_sid_urd_tur_uzb_swa_tag_akn_ben_rom_bsq_ger_amh_ewe_mnd_mol_spa_yor_nor_dyu_rus_hun_ven_xho_fin_hin_gam_geo_ctl_por_eng_lat_amr_anl_pan_est_cic_ind_pol_bat_jpn_knd_kor_svk_fre_igb_lit_mao_alb_heb_jav_cnt_grk_tsn_mcd_aeg_arw_guj_scr_bul_qcu_dut_afr_krd_fbf_owc_ukr_tig_slo_mly_bos_ses_ita_dgb_sun_tha_wly_tml_zul_bem_azi_swe_cze_aze_swt_vie_chh_moo_bam_lda	-0.466762397809613	-1.11070373547627	0.269559328726263
377	tig_lat_dyu_nor_chh_mlt_amr_cze_uzb_tur_bam_tag_zul_arw_fre_bsq_lit_owc_igb_cnt_ctl_swe_lda_guj_swt_mol_est_ven_moo_hun_afr_heb_geo_rom_ben_prs_alb_sid_wly_slo_fin_bem_ind_scr_jav_jpn_knd_kor_por_urd_ewe_hin_sun_pan_amh_mly_mnd_rus_xho_krd_aeg_ger_mcd_ukr_spa_qcu_pol_glc_ita_fbf_sod_bul_hau_dut_mao_bos_cic_svk_ses_bat_tha_anl_tml_tsw_yor_aze_grk_eng_azi_swa_vie_gam_dgb_tsn_akn	-0.053742754119554	-0.126647455482368	0.899492850643324
378	hau_krd_cic_lit_sid_tig_mlt_swe_azi_aze_igb_tag_bam_dut_alb_bsq_ukr_gam_swa_mnd_eng_svk_akn_pol_dyu_scr_est_bem_tsn_fin_hin_sod_geo_arw_rus_fre_mcd_amh_amr_pan_hun_yor_mao_bul_sun_jpn_knd_kor_lat_por_moo_guj_bat_afr_heb_mly_cnt_spa_swt_rom_aeg_ger_cze_grk_ben_qcu_ctl_urd_prs_tsw_wly_bos_owc_glc_jav_mol_lda_nor_ewe_ind_tha_chh_tml_zul_xho_tur_ita_slo_uzb_fbf_vie_anl_ses_ven_dgb	0.0997119431544111	0.234710072892342	0.814949757180886
379	wly_prs_bem_spa_tig_gam_anl_pan_azi_uzb_igb_bat_tsn_slo_rom_bsq_guj_heb_zul_mnd_hin_svk_ses_nor_akn_bul_hun_dyu_cic_est_dut_mlt_geo_afr_ctl_swe_urd_amr_hau_pol_fin_dgb_jav_grk_tag_jpn_tml_kor_ita_glc_ven_cze_sun_bos_amh_mao_cnt_mol_xho_scr_owc_krd_lat_arw_ben_qcu_ger_lit_fre_lda_aeg_mcd_sid_alb_mly_por_swa_eng_yor_ind_tha_chh_knd_swt_bam_tur_rus_ukr_aze_moo_vie_sod_tsw_ewe_fbf	-0.67483365590237	-1.61681140177109	0.109306197295222
380	wly_slo_ewe_bul_heb_amr_owc_nor_tur_uzb_igb_sun_tsw_eng_spa_bsq_pol_amh_yor_mnd_mcd_afr_lda_guj_swa_svk_hun_dgb_bam_fin_arw_sod_geo_glc_ukr_hin_mol_aeg_chh_ita_est_tsn_mly_lit_bat_jpn_tml_kor_pan_ben_ven_alb_ind_urd_anl_mao_cnt_cze_cic_rom_tig_prs_rus_fre_lat_qcu_grk_por_dut_ses_hau_scr_sid_swe_jav_ger_zul_bos_xho_tag_tha_mlt_knd_moo_fbf_azi_ctl_krd_aze_swt_vie_gam_bem_dyu_akn	-0.342389565410598	-0.812439334655644	0.418614409659038
381	chh_svk_fbf_arw_amr_amh_wly_ger_uzb_azi_swa_ind_bam_lit_rus_bsq_eng_sod_zul_cnt_spa_por_swt_grk_dyu_glc_est_igb_lda_fin_ita_tig_geo_alb_cze_urd_dut_anl_sid_swe_hun_yor_sun_ben_tag_jpn_tml_kor_pan_mol_moo_guj_mao_mcd_mlt_mly_mnd_prs_ses_krd_hau_nor_afr_pol_lat_qcu_ctl_rom_ukr_tsw_heb_bos_owc_slo_jav_bul_ewe_scr_xho_bat_tha_aeg_knd_tsn_bem_tur_fre_hin_aze_dgb_vie_gam_akn_cic_ven	0.110681400576737	0.260669598311867	0.794923629092977
382	sod_bul_ven_ctl_wly_amr_tig_dut_tur_aze_dgb_jav_lda_spa_scr_bsq_prs_heb_moo_cnt_alb_svk_dyu_urd_ses_fre_hun_cic_ewe_fin_glc_hau_geo_ben_pan_slo_mcd_amh_gam_swe_est_zul_bat_hin_ind_jpn_knd_kor_krd_grk_bem_por_tag_ger_owc_mao_mnd_nor_swa_cze_aeg_ukr_arw_rus_pol_qcu_guj_afr_mol_igb_chh_lat_anl_bos_mly_eng_xho_lit_bam_sun_tha_sid_tml_tsw_swt_azi_rom_ita_uzb_yor_vie_mlt_akn_tsn_fbf	0.286055306144081	0.673868205368501	0.502066555572945
383	anl_swe_tsn_ben_hau_wly_gam_lit_aze_azi_fbf_sun_bem_pan_guj_bsq_nor_chh_igb_cnt_bos_eng_swt_mol_cic_fre_fin_akn_tsw_est_ger_aeg_geo_urd_grk_scr_bul_amr_sid_hin_hun_moo_bat_prs_tag_jpn_knd_kor_ctl_alb_dyu_svk_mly_cze_mlt_jav_mnd_pol_zul_spa_amh_glc_afr_krd_arw_qcu_ukr_por_ita_ewe_tig_mcd_sod_slo_ind_dut_xho_lat_ven_mao_tha_owc_tml_dgb_swa_tur_rus_rom_uzb_lda_vie_heb_ses_bam_yor	-0.246152733537093	-0.582162478959707	0.561865919799901
384	gam_ita_akn_bos_heb_wly_amr_mol_uzb_tur_swa_mly_xho_swe_mcd_bsq_afr_hau_ewe_mnd_grk_urd_fbf_eng_tsn_ben_hun_igb_swt_est_guj_chh_geo_pol_por_prs_dut_owc_sod_arw_fin_cic_bat_fre_sun_jpn_tml_kor_scr_nor_ven_ukr_tag_glc_tig_mao_cnt_hin_tsw_rus_anl_cze_slo_bul_ger_qcu_lit_svk_pan_ses_aeg_alb_mlt_spa_jav_rom_bam_krd_dyu_ind_tha_sid_knd_bem_zul_aze_lat_ctl_azi_yor_vie_amh_lda_dgb_moo	0.841260719275548	2.00505287221631	0.047864407931905
385	owc_arw_moo_guj_amr_hau_gam_alb_aze_uzb_xho_ind_dgb_scr_ukr_bsq_glc_heb_yor_cnt_grk_ger_bam_ita_lda_cze_hun_swt_akn_est_dut_aeg_geo_bos_bul_afr_hin_amh_anl_rom_fin_ewe_bat_pan_mao_jpn_knd_kor_swe_urd_tsw_prs_jav_por_sid_tag_mnd_nor_cic_krd_tig_mol_lit_rus_lat_qcu_pol_fre_ctl_bem_wly_spa_sod_ben_sun_eng_ses_slo_swa_mly_tha_chh_tml_dyu_zul_azi_mcd_svk_tur_igb_vie_mlt_tsn_ven_fbf	-0.804357210415512	-1.9403250560796	0.0553693066831704
386	chh_rom_ven_lat_heb_sod_amh_ukr_aze_azi_dyu_mly_akn_ita_bos_bsq_cze_amr_bem_cnt_spa_por_yor_slo_swt_pol_est_xho_moo_hun_scr_sid_geo_mcd_ben_mol_fre_gam_owc_prs_fin_ewe_tag_pan_jav_jpn_tml_kor_ctl_glc_dgb_dut_bat_eng_hau_mao_mnd_hin_zul_arw_wly_grk_rus_afr_lit_qcu_bul_alb_nor_ses_anl_urd_aeg_svk_ind_swe_tsw_krd_igb_sun_tha_tig_knd_lda_bam_uzb_guj_ger_tur_swa_vie_mlt_tsn_fbf_cic	0.603694249784142	1.42740101071065	0.156813502273348
387	gam_urd_bem_cze_chh_tig_sod_scr_uzb_aze_tsw_mly_tsn_ukr_dut_bsq_por_owc_zul_cnt_bul_pan_cic_alb_xho_afr_hun_swt_dgb_est_hin_heb_geo_rus_pol_spa_slo_mlt_amh_fre_fin_lda_tag_svk_mao_jpn_knd_kor_arw_prs_akn_ita_bat_krd_aeg_sun_mnd_mol_swa_rom_anl_ctl_mcd_ben_lat_qcu_grk_ger_guj_bam_hau_lit_wly_bos_jav_eng_igb_swe_ses_ind_tha_sid_tml_moo_fbf_tur_nor_glc_azi_ven_vie_amr_ewe_yor_dyu	0.262518627993608	0.618624756389487	0.537675866372001
388	heb_ben_bam_mol_sid_sod_aeg_bul_azi_tur_akn_bat_dgb_por_afr_bsq_spa_amh_igb_mnd_krd_prs_ses_swe_tsw_ctl_fin_swt_tsn_est_rus_gam_geo_lit_dut_nor_ita_owc_chh_mcd_hun_fbf_jav_pan_mly_jpn_knd_kor_bos_pol_dyu_cze_mao_grk_tig_ind_cnt_hin_ewe_arw_wly_rom_alb_fre_urd_qcu_svk_eng_ukr_moo_anl_scr_mlt_glc_sun_slo_zul_guj_yor_tag_tha_amr_tml_swa_cic_aze_ger_lat_uzb_bem_vie_hau_ven_lda_xho	-0.463351347697342	-1.10145193879536	0.273542542704965
389	sod_spa_ses_fre_wly_sid_aeg_bos_uzb_tur_tsn_tag_dgb_prs_hin_bsq_afr_anl_moo_cnt_lat_por_swt_dut_ewe_rom_est_xho_cic_hun_ukr_heb_geo_ctl_svk_ben_eng_hau_chh_cze_fin_fbf_jav_rus_ind_jpn_knd_kor_mcd_ger_dyu_nor_sun_ita_owc_bat_mnd_glc_akn_slo_gam_arw_guj_krd_bul_qcu_scr_pan_alb_swa_amh_pol_mlt_mol_mao_lit_zul_swe_yor_mly_tha_tig_tml_igb_tsw_aze_urd_grk_azi_lda_vie_amr_bem_ven_bam	-1.0830750986851	-2.65654687997859	0.0092908561913233
390	sod_scr_akn_ukr_wly_amh_sid_nor_aze_azi_bam_mao_bem_lat_dut_bsq_rus_heb_xho_mnd_ctl_pan_swt_hin_yor_eng_est_dyu_ven_fin_rom_tig_geo_mol_por_svk_urd_amr_owc_pol_hun_fbf_jav_bos_mly_jpn_tml_kor_bul_glc_dgb_mcd_sun_spa_mlt_tag_cnt_krd_igb_prs_chh_ger_guj_cze_fre_qcu_ben_alb_lit_ewe_anl_slo_aeg_arw_ind_afr_tsw_swe_cic_bat_tha_hau_knd_lda_tsn_uzb_grk_ita_tur_moo_vie_gam_zul_ses_swa	0.196650186609784	0.462782976195131	0.644600973155074
391	amh_svk_ses_hin_hau_owc_gam_swe_azi_uzb_yor_tag_ven_krd_por_bsq_ita_mlt_bam_mnd_ger_fre_zul_ukr_moo_afr_est_akn_swa_fin_slo_sod_geo_mol_lit_alb_lat_sid_wly_mcd_hun_swt_ind_prs_mao_jpn_knd_kor_cze_grk_dgb_pan_bat_scr_anl_jav_cnt_pol_fbf_urd_aeg_rus_bos_nor_ctl_qcu_ben_dut_spa_cic_tig_glc_heb_eng_mly_arw_bem_rom_tsn_sun_tha_amr_tml_ewe_lda_aze_guj_bul_tur_xho_vie_chh_dyu_tsw_igb	1.13990901641631	2.75900407507648	0.00698188581110096
392	gam_afr_zul_ctl_wly_sod_mlt_cze_aze_tur_bem_tag_cic_nor_dut_bsq_lat_amh_dgb_mnd_mol_krd_bam_pol_moo_grk_est_swa_akn_fin_por_hau_geo_swe_rus_ben_eng_amr_anl_slo_hun_swt_ind_lit_sun_jpn_knd_kor_prs_arw_igb_bul_mao_ukr_heb_mly_cnt_fre_yor_guj_owc_svk_ger_rom_bos_qcu_pan_spa_alb_fbf_tig_glc_aeg_ita_bat_scr_ses_mcd_dyu_jav_tha_sid_tml_tsw_tsn_azi_urd_hin_uzb_ven_vie_chh_xho_lda_ewe	-0.373760854609577	-0.886104572850769	0.377846741243285
393	mlt_lat_dyu_fre_amh_anl_sod_rom_aze_tur_igb_mly_tsn_slo_lit_bsq_swe_sid_lda_cnt_eng_ita_ses_glc_ven_hin_hun_bem_yor_est_scr_aeg_geo_svk_ben_urd_guj_chh_heb_bos_fin_swa_sun_spa_ind_jpn_knd_kor_grk_nor_tsw_afr_mao_mol_amr_bat_mnd_cze_ewe_por_wly_krd_dut_rus_ukr_qcu_pol_pan_ctl_cic_owc_alb_gam_ger_jav_prs_bam_mcd_moo_tag_tha_tig_tml_zul_fbf_azi_bul_arw_uzb_akn_vie_hau_xho_swt_dgb	-0.741060674988479	-1.78144636670832	0.0781040347547676
394	aeg_spa_swa_alb_sid_amh_hau_por_aze_tur_tsw_tag_cic_scr_rom_bsq_svk_tig_ses_mnd_fre_arw_tsn_urd_yor_grk_fin_dyu_lda_hun_hin_anl_geo_pol_guj_mcd_eng_owc_heb_prs_est_fbf_sun_ita_mly_jpn_knd_kor_lat_nor_ven_afr_bat_dut_wly_ind_cnt_ben_swt_ukr_amr_bul_pan_glc_cze_qcu_krd_lit_ger_bem_mlt_rus_sod_swe_jav_mol_igb_slo_xho_mao_tha_gam_tml_zul_ewe_uzb_bos_ctl_azi_bam_vie_chh_dgb_moo_akn	-0.0835786008851343	-0.19736323193876	0.843974017631945
395	mlt_cze_akn_prs_tig_sid_chh_mol_azi_tur_lda_bat_fbf_scr_rom_bsq_swe_aeg_zul_cnt_afr_dut_tsw_svk_xho_urd_hun_cic_dyu_fin_pan_amh_geo_pol_arw_hin_krd_amr_hau_ctl_est_yor_jav_ita_mly_jpn_knd_kor_alb_lit_ewe_guj_ind_nor_heb_mao_mnd_ben_ses_mcd_gam_ukr_slo_lat_glc_qcu_ger_fre_rus_tsn_anl_bos_wly_spa_sun_por_igb_eng_bem_tag_tha_sod_tml_moo_dgb_aze_bul_grk_uzb_bam_vie_owc_ven_swt_swa	-0.291048163965779	-0.687983634376398	0.493175516325432
396	chh_dut_yor_bul_hau_heb_sid_fre_azi_tur_bam_ind_akn_urd_mol_bsq_alb_mlt_moo_mnd_pol_nor_fbf_lit_bem_slo_est_swt_ven_hun_spa_gam_geo_ukr_ger_mcd_rus_owc_amr_swe_fin_ewe_mly_grk_bat_jpn_knd_kor_ben_scr_dgb_ita_jav_lat_amh_sun_cnt_prs_cic_rom_anl_afr_glc_arw_pan_qcu_eng_svk_bos_igb_aeg_ctl_sod_cze_tag_por_xho_krd_zul_mao_tha_tig_tml_dyu_lda_uzb_guj_hin_aze_ses_vie_wly_tsw_swa_tsn	0.32773713634151	0.774176545575936	0.440790078569765
397	tig_hin_moo_lat_chh_heb_wly_bul_uzb_aze_zul_bat_yor_glc_krd_bsq_guj_hau_cic_cnt_rom_grk_dyu_spa_tsn_ger_hun_ses_fbf_est_scr_gam_geo_ita_ukr_urd_por_sid_mlt_bos_fin_igb_jav_mol_mly_jpn_tml_kor_swe_mcd_lda_lit_tag_pan_sod_ind_mnd_cze_akn_alb_anl_ctl_eng_ben_dut_qcu_prs_nor_svk_bam_owc_arw_aeg_rus_sun_afr_bem_pol_tsw_mao_tha_amr_knd_swa_ewe_tur_slo_fre_azi_dgb_vie_amh_ven_swt_xho	-0.0136113630130308	-0.0320656169278502	0.974488440528588
398	owc_rus_ven_mol_aeg_mlt_sid_scr_azi_uzb_ses_bat_fbf_krd_dut_bsq_alb_heb_lda_mnd_grk_pol_akn_fre_zul_prs_hun_tsw_igb_est_mcd_chh_geo_hin_pan_bos_glc_sod_gam_lat_fin_swa_tag_slo_jav_jpn_knd_kor_bul_lit_tsn_cze_mly_ukr_amr_mao_cnt_ger_ewe_ben_hau_ita_spa_swe_nor_qcu_svk_por_guj_dyu_anl_arw_tig_rom_ind_urd_bam_afr_dgb_sun_tha_amh_tml_cic_yor_aze_ctl_eng_tur_bem_vie_wly_swt_xho_moo	0.686031143261969	1.62586392870453	0.107362682120999
399	gam_mol_cic_ben_anl_mlt_sid_swe_azi_tur_dyu_sun_tsw_afr_pol_bsq_glc_sod_ewe_cnt_bos_dut_lda_por_xho_urd_fin_bem_igb_hun_arw_owc_geo_pan_ukr_krd_grk_aeg_chh_rom_est_swt_ind_prs_mly_jpn_tml_kor_ita_cze_yor_ctl_mao_rus_amr_tag_mnd_spa_moo_bul_tig_guj_mcd_slo_svk_qcu_lat_fre_eng_bam_hau_hin_amh_scr_bat_ger_ses_nor_zul_jav_tha_heb_knd_tsn_ven_aze_lit_alb_uzb_dgb_vie_wly_swa_fbf_akn	0.0745438478318933	0.175561674081579	0.861020006144323
400	sid_rom_fbf_mcd_mlt_gam_anl_svk_azi_aze_cic_jav_bam_mol_glc_bsq_dut_wly_ses_cnt_fre_ctl_dyu_ger_bem_urd_est_igb_yor_fin_ukr_chh_geo_spa_rus_bos_ben_amr_sod_scr_hun_xho_bat_por_ind_jpn_knd_kor_cze_hin_tsn_pol_tag_ita_aeg_mly_mnd_bul_moo_eng_amh_pan_swe_nor_alb_qcu_grk_arw_prs_zul_heb_afr_tig_guj_mao_lat_swt_krd_dgb_sun_tha_owc_tml_lda_akn_tur_slo_lit_uzb_tsw_vie_hau_ewe_ven_swa	0.0733974807153662	0.17278672338977	0.863194561621564
401	wly_ben_bem_mcd_sod_amr_hau_pol_azi_tur_swa_jav_tsw_nor_bul_bsq_urd_tig_moo_mnd_cze_swe_ewe_por_dgb_spa_fin_lda_akn_est_slo_anl_geo_bos_ita_ctl_krd_chh_sid_scr_hun_zul_tag_afr_sun_jpn_tml_kor_dut_rus_yor_grk_mao_rom_mlt_mly_cnt_eng_dyu_pan_amh_fre_alb_svk_ger_qcu_mol_prs_lit_bam_heb_ukr_aeg_guj_bat_lat_ses_arw_fbf_ind_tha_gam_knd_tsn_cic_uzb_hin_glc_aze_xho_vie_owc_igb_swt_ven	0.626116401991694	1.48042914764239	0.142138651377231
402	chh_prs_ses_pol_aeg_hau_sid_arw_uzb_tur_cic_ind_yor_svk_mol_bsq_lit_amh_igb_mnd_ita_dut_ven_cze_dyu_afr_fin_bam_fbf_hun_bos_tig_geo_eng_slo_hin_grk_anl_gam_ukr_est_tsn_tag_urd_mao_jpn_tml_kor_lat_glc_swa_pan_bat_krd_mlt_mly_cnt_guj_ewe_rom_wly_ctl_rus_spa_bul_qcu_scr_ger_nor_lda_sod_fre_amr_por_sun_mcd_swt_swe_xho_jav_tha_heb_knd_zul_tsw_aze_alb_ben_azi_moo_vie_owc_bem_akn_dgb	-0.0687334048315207	-0.161926563824489	0.871714968865629
403	aeg_lit_yor_fre_amr_tig_gam_grk_aze_azi_igb_mly_zul_prs_arw_bsq_rus_heb_swt_mnd_lat_svk_moo_bos_dgb_ctl_hun_bem_tsw_fin_urd_owc_geo_ger_spa_ukr_alb_anl_sid_rom_est_xho_jav_guj_mao_jpn_knd_kor_afr_ita_ses_krd_bat_hin_mlt_ind_cnt_dut_fbf_slo_sod_cze_bul_eng_pol_qcu_mol_glc_ben_akn_hau_nor_wly_scr_tag_pan_lda_mcd_ewe_sun_tha_amh_tml_bam_swa_tur_swe_por_uzb_ven_vie_chh_cic_tsn_dyu	-0.326483496726099	-0.773655038872619	0.44109697803974
404	chh_ctl_tsn_por_sod_gam_heb_eng_aze_azi_akn_sun_moo_rus_nor_bsq_spa_aeg_yor_mnd_fre_arw_cic_slo_xho_glc_fin_dyu_ses_est_bos_wly_geo_pan_guj_svk_krd_amr_tig_urd_hun_fbf_mao_mcd_tag_jpn_tml_kor_ukr_hin_swa_dut_bat_grk_mlt_jav_cnt_lit_bam_ger_sid_ben_rom_bul_lat_qcu_pol_cze_swe_bem_anl_scr_owc_prs_ind_alb_swt_mol_zul_mly_tha_hau_knd_ven_ewe_tur_ita_afr_uzb_tsw_vie_amh_lda_igb_dgb	-0.238949025452914	-0.565126984620935	0.573348162693984
405	owc_afr_cic_mol_amr_hau_wly_bos_tur_uzb_tsn_mao_igb_hin_pol_bsq_lat_anl_dyu_cnt_ukr_cze_moo_swe_bam_spa_fin_tsw_ven_est_arw_amh_geo_ger_glc_lit_ben_tig_sid_por_hun_lda_ind_nor_jav_jpn_tml_kor_mcd_svk_bem_prs_bat_grk_aeg_sun_mnd_urd_ses_eng_gam_rus_rom_slo_pan_qcu_alb_bul_fre_swt_chh_dut_heb_ctl_tag_scr_ewe_guj_xho_mly_tha_mlt_knd_zul_akn_aze_krd_ita_azi_yor_vie_sod_fbf_dgb_swa	-0.438580174276164	-1.04290691945726	0.299694853635315
406	sid_eng_ven_spa_tig_heb_owc_ger_aze_tur_igb_mly_dgb_krd_afr_bsq_rus_gam_fbf_cnt_prs_lat_moo_mol_dyu_glc_hun_bem_ewe_fin_dut_hau_geo_por_fre_urd_bul_chh_wly_nor_est_akn_mao_ita_tag_jpn_knd_kor_ben_slo_lda_pan_jav_bos_mlt_ind_mnd_pol_tsn_cze_aeg_ctl_svk_lit_scr_qcu_rom_arw_hin_yor_amh_swe_amr_ukr_bat_grk_swa_mcd_cic_sun_tha_anl_tml_tsw_ses_uzb_alb_guj_azi_xho_vie_sod_swt_zul_bam	0.253814150498486	0.597166115885953	0.551847620029241
407	hau_dut_tsn_ben_gam_tig_sid_fre_tur_aze_akn_jav_swa_slo_urd_bsq_rus_amr_ses_cnt_lit_ctl_lda_lat_igb_ger_fin_bam_xho_hun_grk_chh_geo_pol_pan_bul_glc_aeg_amh_hin_est_moo_mao_por_sun_jpn_knd_kor_arw_alb_dgb_mcd_ind_krd_anl_mly_mnd_ukr_tsw_nor_owc_bos_svk_cze_swe_qcu_rom_mol_guj_fbf_wly_eng_mlt_prs_bat_ita_cic_afr_ven_tag_tha_sod_tml_swt_zul_azi_scr_spa_uzb_dyu_vie_heb_ewe_bem_yor	-0.597793382850317	-1.42818626226836	0.156587985030197
408	heb_bos_fbf_ukr_sod_gam_aeg_grk_azi_uzb_ewe_mly_tsn_guj_bul_bsq_ben_hau_ven_cnt_alb_ctl_akn_ger_swt_slo_hun_swa_dgb_fin_eng_tig_geo_rom_spa_scr_glc_owc_mlt_dut_est_bem_mao_pol_jav_jpn_tml_kor_lat_cze_xho_afr_tag_mcd_sid_bat_mnd_lit_zul_rus_anl_pan_ita_urd_nor_qcu_arw_hin_fre_cic_amr_svk_chh_krd_sun_mol_igb_swe_moo_ind_tha_amh_knd_ses_lda_tur_prs_por_aze_bam_vie_wly_tsw_dyu_yor	-0.290533021298753	-0.687380436234151	0.493553698511608
409	tig_afr_yor_pol_amh_hau_amr_fre_tur_azi_swt_jav_ewe_dut_por_bsq_ben_aeg_dgb_mnd_ukr_spa_tsn_arw_akn_hin_fin_tsw_bem_hun_cze_sid_geo_bul_alb_guj_rus_owc_sod_ita_est_swa_mly_urd_sun_jpn_tml_kor_grk_lit_cic_bos_ind_swe_gam_bat_cnt_eng_dyu_mol_wly_glc_scr_slo_nor_qcu_prs_ctl_rom_ses_chh_ger_heb_mcd_tag_krd_igb_lat_lda_mao_tha_mlt_knd_zul_ven_aze_pan_svk_uzb_moo_vie_anl_fbf_bam_xho	-0.53330218031264	-1.26820689801873	0.20788968464894
410	tig_swe_dgb_grk_gam_owc_anl_ita_azi_tur_yor_mao_tsw_svk_glc_bsq_fre_amr_ven_cnt_cze_rus_ses_mol_akn_hin_est_xho_moo_hun_bul_wly_geo_afr_rom_lit_eng_aeg_mlt_pan_fin_swa_sun_ben_tag_jpn_knd_kor_arw_prs_zul_dut_jav_ctl_sid_bat_mnd_slo_dyu_mcd_sod_ger_guj_lat_krd_qcu_scr_ukr_nor_tsn_hau_por_chh_spa_ind_urd_ewe_pol_lda_mly_tha_amh_tml_bem_bam_aze_alb_bos_uzb_igb_vie_heb_cic_swt_fbf	-0.888757055901414	-2.15304212650305	0.0339027071089021
411	anl_glc_swt_krd_wly_hau_owc_swe_uzb_azi_ewe_sun_ven_lat_scr_bsq_mol_aeg_swa_cnt_rom_bul_dgb_mcd_tsn_arw_est_bem_xho_hun_hin_heb_geo_alb_afr_ita_por_chh_sid_ctl_fin_moo_jav_pol_ind_jpn_knd_kor_prs_dut_lda_urd_mly_svk_sod_mao_mnd_pan_akn_spa_mlt_fre_ukr_cze_lit_qcu_nor_ger_ben_zul_tig_guj_amr_slo_bat_grk_cic_bos_ses_tag_tha_gam_tml_dyu_fbf_tur_rus_eng_aze_bam_vie_amh_tsw_yor_igb	-0.759330713692085	-1.82700379602327	0.0709067381485777
412	heb_spa_xho_ukr_owc_anl_wly_krd_azi_aze_swa_jav_fbf_pan_ben_bsq_ger_mlt_lda_mnd_dut_hin_ven_pol_bam_ita_fin_moo_akn_hun_svk_sod_geo_scr_arw_cze_por_hau_gam_glc_est_cic_tag_ctl_sun_jpn_tml_kor_rom_urd_yor_slo_mly_guj_tig_ind_cnt_bos_tsn_lit_chh_prs_rus_bul_mcd_qcu_nor_afr_eng_swt_sid_alb_amh_fre_mao_mol_dgb_grk_zul_bat_tha_amr_knd_igb_bem_tur_swe_lat_uzb_ses_vie_aeg_tsw_ewe_dyu	-0.829541856089228	-2.00125805095515	0.0482791077244714
413	aeg_guj_akn_mcd_sod_owc_sid_lat_tur_aze_ven_mao_igb_bul_eng_bsq_mol_anl_tsw_mnd_ita_glc_moo_lit_ewe_svk_hun_bam_cic_est_slo_hau_geo_bos_grk_ctl_arw_gam_amh_rom_fin_bem_sun_afr_mly_jpn_tml_kor_krd_hin_dgb_spa_bat_cze_chh_jav_cnt_nor_dyu_prs_mlt_ben_pan_rus_fre_qcu_ger_por_scr_tsn_tig_swe_wly_dut_tag_ukr_yor_pol_xho_ind_tha_heb_knd_swt_fbf_azi_alb_urd_uzb_lda_vie_amr_swa_ses_zul	-0.402394146438062	-0.95456474279472	0.342272483310753
414	anl_bos_tsn_guj_amh_sod_wly_pol_aze_uzb_akn_mao_lda_hin_arw_bsq_spa_heb_fbf_mnd_mcd_urd_ewe_dut_cic_glc_hun_swa_ses_fin_slo_aeg_geo_bul_cze_prs_svk_owc_tig_scr_est_igb_bat_krd_tag_jpn_tml_kor_ger_pan_bam_rom_mly_ukr_sid_sun_cnt_alb_dgb_grk_gam_afr_rus_ctl_swe_qcu_ita_por_lit_yor_hau_eng_mlt_ben_ind_lat_xho_fre_dyu_jav_tha_amr_knd_swt_bem_tur_mol_nor_azi_ven_vie_chh_moo_zul_tsw	-0.340918768307201	-0.808295285415995	0.420983442339843
415	sod_ger_swa_rom_tig_chh_amh_eng_azi_aze_lda_ind_cic_ita_fre_bsq_nor_sid_ses_cnt_krd_ben_ven_ctl_igb_pan_fin_zul_ewe_hun_rus_aeg_geo_lit_bul_spa_bos_hau_mlt_por_est_xho_bat_guj_sun_jpn_knd_kor_pol_scr_dyu_svk_mao_slo_heb_tag_mnd_urd_fbf_swe_wly_dut_prs_glc_arw_qcu_cze_alb_ukr_moo_amr_afr_owc_lat_jav_mcd_yor_grk_akn_mly_tha_gam_tml_bem_tsn_tur_mol_hin_uzb_tsw_vie_anl_bam_swt_dgb	-0.593775066824137	-1.42047079000894	0.158814662292489
416	gam_guj_swt_glc_sid_heb_amh_rom_uzb_tur_fbf_mao_moo_ben_nor_bsq_dut_chh_lda_cnt_ita_cze_ewe_bos_bem_afr_hun_akn_tsw_est_eng_mlt_geo_alb_urd_grk_krd_hau_owc_lat_fin_swa_bat_scr_ind_jpn_knd_kor_lit_ctl_dgb_mol_sun_fre_anl_mly_mnd_svk_tsn_arw_aeg_bul_ger_pan_rus_qcu_prs_slo_swe_igb_sod_mcd_wly_hin_tag_spa_ven_por_xho_jav_tha_amr_tml_zul_yor_azi_ukr_pol_aze_cic_vie_tig_ses_dyu_bam	-0.304375129021434	-0.720734138074083	0.472880909268662
417	tig_eng_xho_krd_mlt_owc_sid_mol_tur_aze_moo_bat_bam_alb_ger_bsq_ctl_heb_dyu_cnt_hin_lit_tsw_guj_swa_dut_est_ewe_igb_hun_svk_sod_geo_slo_fre_pan_ita_amr_hau_mcd_fin_zul_sun_ukr_jav_jpn_tml_kor_por_lat_akn_scr_tag_prs_amh_ind_mnd_grk_cic_swe_wly_nor_cze_rus_rom_qcu_glc_ben_bul_swt_aeg_spa_anl_afr_mao_arw_fbf_urd_lda_mly_tha_chh_knd_ses_dgb_uzb_pol_bos_azi_bem_vie_gam_tsn_ven_yor	-0.107938865811184	-0.254398523298404	0.799749350554439
418	amh_swe_akn_spa_tig_mlt_anl_scr_tur_uzb_fbf_sun_dyu_bul_pol_bsq_dut_amr_zul_mnd_pan_guj_ven_por_swt_urd_est_xho_moo_fin_ita_wly_geo_slo_ctl_krd_mol_gam_aeg_mcd_hun_yor_ind_svk_mao_jpn_knd_kor_nor_lit_ses_ukr_jav_rus_sod_bat_cnt_ger_tsn_glc_hau_alb_eng_rom_hin_qcu_fre_arw_afr_igb_heb_lat_chh_ben_tag_cze_cic_bos_swa_mly_tha_owc_tml_bam_bem_azi_prs_grk_aze_ewe_vie_sid_lda_tsw_dgb	-0.624793457412071	-1.49323597252338	0.138760400868707
419	heb_ger_cic_fre_gam_amh_anl_prs_tur_aze_yor_bat_ewe_nor_por_bsq_swe_aeg_bam_cnt_arw_rom_ses_grk_zul_scr_hun_akn_tsw_fin_krd_chh_geo_eng_mol_spa_dut_sid_amr_ita_est_fbf_jav_lit_ind_jpn_knd_kor_pan_slo_moo_lat_mao_ukr_tig_mly_mnd_urd_swt_bul_mlt_hin_mcd_alb_ben_qcu_ctl_glc_svk_xho_hau_bos_wly_rus_tag_pol_bem_guj_dyu_sun_tha_sod_tml_igb_lda_uzb_cze_afr_azi_dgb_vie_owc_tsn_ven_swa	-0.280524311096464	-0.66256829691728	0.509245797597055
420	hau_bul_moo_svk_chh_aeg_mlt_cze_azi_aze_ven_bat_dgb_slo_scr_bsq_mol_owc_akn_mnd_lit_glc_tsw_ctl_cic_krd_est_ses_ewe_hun_ben_amh_geo_ger_urd_rus_dut_heb_gam_rom_fin_zul_sun_ukr_jav_jpn_knd_kor_nor_swe_lda_mcd_mao_bos_anl_tag_cnt_pan_tsn_prs_wly_eng_spa_por_lat_qcu_arw_afr_guj_swa_tig_fre_amr_ita_mly_hin_swt_pol_fbf_ind_tha_sid_tml_xho_dyu_uzb_alb_grk_tur_bem_vie_sod_yor_bam_igb	-0.531471735321152	-1.26579326846976	0.208748930127927
421	heb_krd_xho_bul_sid_wly_sod_glc_aze_tur_akn_sun_yor_rus_eng_bsq_bos_gam_lda_mnd_arw_swe_bam_urd_ses_guj_hun_dyu_ven_fin_cze_anl_geo_lit_ben_mcd_ukr_tig_aeg_dut_est_zul_tag_rom_bat_jpn_tml_kor_mol_slo_cic_spa_jav_alb_chh_mao_cnt_pol_bem_hin_amr_ger_prs_nor_afr_qcu_svk_ctl_por_swa_amh_grk_hau_pan_ind_scr_dgb_lat_fbf_mly_tha_owc_knd_ewe_swt_uzb_fre_ita_azi_tsw_vie_mlt_tsn_moo_igb	-0.443626194690695	-1.05355008144338	0.294818515444162
422	hau_arw_dyu_dut_chh_sod_gam_guj_tur_azi_lda_tag_igb_rus_spa_bsq_nor_owc_swt_mnd_bos_ger_tsn_slo_tsw_rom_hun_dgb_fbf_fin_bul_tig_geo_mol_scr_urd_swe_mlt_heb_hin_est_ewe_ind_glc_mao_jpn_tml_kor_afr_svk_moo_lit_mly_lat_aeg_jav_cnt_ukr_bem_ctl_anl_pan_ita_mcd_cze_qcu_por_ben_eng_yor_wly_prs_sid_grk_sun_fre_ses_pol_akn_bat_tha_amr_knd_zul_ven_aze_alb_krd_uzb_cic_vie_amh_swa_xho_bam	-0.0916268357321221	-0.216145688151551	0.829347575126503
423	aeg_glc_xho_por_wly_anl_sid_scr_tur_uzb_swt_bat_cic_urd_svk_bsq_nor_hau_tsn_mnd_bos_cze_tsw_eng_akn_ctl_fin_yor_ses_hun_swe_gam_geo_ger_alb_pan_bul_amr_mlt_arw_est_dyu_sun_dut_mao_jpn_tml_kor_ita_slo_bam_lat_mly_grk_sod_ind_cnt_afr_swa_krd_heb_spa_ukr_fre_rus_qcu_prs_ben_mcd_ven_chh_hin_tig_pol_jav_guj_lda_rom_igb_tag_tha_owc_knd_bem_zul_azi_mol_lit_aze_dgb_vie_amh_moo_ewe_fbf	-0.732958546194639	-1.76126679145783	0.0814799575950711
424	chh_alb_yor_ukr_aeg_mlt_owc_eng_tur_aze_fbf_bat_lda_prs_urd_bsq_por_sid_ewe_mnd_pan_grk_cic_swe_swt_slo_fin_ses_akn_est_dut_sod_geo_nor_ita_afr_ben_anl_wly_rus_hun_tsn_ind_bul_jav_jpn_tml_kor_mcd_lat_bam_glc_mao_pol_amr_tag_cnt_lit_bem_bos_gam_ctl_fre_scr_ger_qcu_spa_cze_svk_dyu_hau_krd_heb_guj_sun_mol_tsw_hin_igb_mly_tha_tig_knd_dgb_moo_uzb_arw_rom_azi_xho_vie_amh_ven_swa_zul	0.0837072761860613	0.19721896933482	0.844086577896378
425	anl_svk_swt_glc_tig_heb_amh_hin_azi_tur_igb_mao_tsw_alb_pol_bsq_nor_sod_bem_cnt_dut_lit_ses_scr_swa_ben_hun_ven_moo_est_urd_aeg_geo_krd_fre_grk_lat_gam_chh_mol_fin_tsn_bat_bos_sun_jpn_knd_kor_cze_spa_akn_mcd_jav_guj_sid_ind_mnd_slo_ewe_afr_wly_eng_ita_por_pan_qcu_ger_ukr_ctl_dgb_mlt_prs_hau_rus_tag_arw_cic_bul_xho_mly_tha_owc_tml_yor_dyu_aze_swe_rom_uzb_lda_vie_amr_fbf_zul_bam	-0.411268263095926	-0.975532356368468	0.331826962123498
426	anl_swe_tsw_glc_amr_sid_tig_ita_aze_tur_fbf_mao_ses_hin_rus_bsq_lat_gam_moo_cnt_pol_krd_yor_nor_cic_por_fin_akn_lda_est_ctl_chh_geo_ben_svk_mcd_lit_heb_owc_guj_hun_tsn_bat_scr_sun_jpn_knd_kor_ger_alb_dgb_slo_mly_dut_sod_ind_mnd_prs_ewe_bul_wly_spa_grk_ukr_mol_qcu_afr_urd_rom_bam_hau_bos_aeg_cze_tag_pan_swt_eng_bem_jav_tha_mlt_tml_igb_swa_uzb_fre_arw_azi_dyu_vie_amh_xho_ven_zul	0.336645100717752	0.793599381506191	0.429448882352097
427	wly_krd_dgb_swe_heb_tig_mlt_svk_azi_aze_yor_mao_cic_pan_ctl_bsq_arw_sid_tsw_mnd_eng_fre_ewe_alb_ven_por_est_bam_swt_hun_pol_owc_geo_glc_lit_ita_ben_chh_gam_mol_fin_moo_bat_lat_tag_jpn_knd_kor_ukr_bul_dyu_mcd_ind_spa_amr_jav_cnt_grk_xho_ger_anl_prs_cze_rom_guj_qcu_bos_urd_slo_akn_amh_hin_aeg_rus_mly_dut_zul_nor_ses_sun_tha_hau_tml_swa_igb_tur_afr_scr_uzb_tsn_vie_sod_bem_fbf_lda	0.126085253840983	0.296834373653214	0.767254901815683
428	amh_dut_fbf_scr_tig_chh_aeg_nor_tur_aze_bam_sun_xho_ger_svk_bsq_urd_owc_dyu_mnd_eng_grk_ewe_pan_zul_fre_fin_swa_akn_hun_krd_heb_geo_swe_arw_rom_mol_sod_anl_ita_est_swt_jav_alb_bat_jpn_knd_kor_spa_glc_lda_hin_mao_ben_wly_mly_cnt_ctl_cic_lat_amr_cze_prs_mcd_rus_qcu_ukr_lit_slo_ven_gam_bul_hau_pol_ind_afr_moo_bos_dgb_tag_tha_sid_tml_bem_ses_uzb_por_guj_azi_tsn_vie_mlt_yor_igb_tsw	-0.402127855970022	-0.953681873730187	0.342716945321343
429	heb_hin_lda_mcd_sid_owc_amr_ger_uzb_azi_dyu_mly_yor_bul_glc_bsq_pan_amh_tsn_cnt_arw_lit_ewe_urd_swt_dut_fin_tsw_igb_est_mol_hau_geo_swe_alb_nor_ukr_anl_gam_eng_hun_ses_tag_fre_jav_jpn_knd_kor_pol_prs_zul_ben_sun_ctl_aeg_bat_mnd_rom_fbf_scr_tig_slo_krd_rus_por_qcu_cze_lat_afr_akn_mlt_grk_wly_ita_ind_svk_bem_spa_swa_mao_tha_sod_tml_dgb_ven_aze_bos_guj_tur_moo_vie_chh_xho_bam_cic	-0.260184061014376	-0.615043715321102	0.540027894957613
430	amr_pol_moo_scr_owc_anl_sod_rom_aze_uzb_yor_jav_tsw_mol_pan_bsq_ctl_wly_fbf_cnt_cze_guj_tsn_por_igb_prs_fin_xho_bam_est_ger_gam_geo_lat_dut_spa_glc_tig_mlt_ukr_hun_cic_sun_alb_tag_jpn_knd_kor_grk_svk_dyu_nor_ind_hin_hau_mao_mnd_eng_lda_arw_sid_fre_bos_afr_bul_qcu_swe_krd_slo_ewe_amh_lit_aeg_urd_bat_rus_swa_ben_bem_mly_tha_heb_tml_ses_akn_azi_ita_mcd_tur_zul_vie_chh_ven_dgb_swt	-0.305560570952469	-0.722533088002781	0.471779841524716
431	amh_afr_tsw_rom_hau_aeg_sod_svk_uzb_azi_bam_mly_yor_cze_alb_bsq_lit_amr_fbf_cnt_ger_ctl_ven_scr_swa_slo_fin_cic_bem_est_swe_owc_geo_bos_rus_eng_lat_anl_heb_spa_hun_igb_sun_mcd_ind_jpn_tml_kor_ukr_por_lda_krd_bat_urd_tig_mao_mnd_glc_tsn_guj_gam_pan_bul_pol_arw_qcu_mol_ita_grk_zul_chh_prs_sid_dut_jav_nor_dyu_hin_swt_tag_tha_wly_knd_dgb_akn_tur_fre_ben_aze_moo_vie_mlt_ewe_ses_xho	-0.961785793791831	-2.34102660527468	0.0213672297524798
432	aeg_hin_fbf_nor_sid_anl_mlt_grk_tur_aze_ewe_tag_ses_ita_ukr_bsq_spa_owc_xho_cnt_bul_rom_swa_lit_cic_krd_fin_zul_yor_est_fre_chh_geo_alb_ben_svk_eng_gam_sod_dut_hun_moo_sun_slo_ind_jpn_tml_kor_por_swe_bam_guj_bat_afr_tig_mly_mnd_lat_igb_arw_amh_glc_pol_mcd_urd_qcu_prs_scr_rus_lda_amr_cze_hau_ctl_jav_ger_dyu_pan_dgb_mao_tha_wly_knd_bem_ven_uzb_mol_bos_azi_swt_vie_heb_tsn_akn_tsw	-0.541456424197125	-1.28919973422644	0.200525988578252
433	wly_slo_akn_alb_chh_gam_anl_fre_aze_tur_fbf_mao_bam_rom_grk_bsq_afr_amh_dgb_mnd_dut_prs_swa_eng_bem_guj_fin_moo_tsn_hun_glc_sod_geo_urd_cze_rus_mol_tig_hau_arw_est_swt_ind_bos_mly_jpn_knd_kor_swe_lit_dyu_spa_jav_lat_sid_tag_cnt_ita_lda_ukr_amr_krd_ctl_hin_por_qcu_pan_pol_mcd_cic_heb_svk_mlt_bul_sun_nor_zul_ger_yor_bat_tha_aeg_tml_xho_igb_uzb_scr_ben_azi_tsw_vie_owc_ewe_ven_ses	0.091991156195451	0.216495323011471	0.82907585653024
434	sid_mcd_swa_slo_gam_chh_heb_pol_uzb_azi_akn_jav_lda_bul_ita_bsq_lat_hau_igb_cnt_ukr_nor_dgb_rom_cic_svk_hun_tsw_ven_fin_swe_amh_geo_bos_ger_urd_scr_aeg_mlt_ctl_est_zul_mao_afr_mly_jpn_tml_kor_glc_eng_swt_fre_ind_mol_amr_sun_mnd_grk_ses_pan_wly_ben_alb_lit_hin_qcu_spa_prs_guj_yor_owc_por_sod_arw_tag_cze_bam_dut_dyu_bat_tha_anl_knd_fbf_moo_aze_krd_rus_tur_tsn_vie_tig_xho_ewe_bem	-0.441674988609505	-1.04713844671258	0.297749602023305
435	chh_bul_tsn_cze_hau_owc_wly_urd_aze_tur_bam_mao_ses_ger_prs_bsq_nor_tig_ewe_mnd_grk_eng_akn_ctl_xho_lat_fin_bem_zul_hun_rom_heb_geo_dut_pol_rus_mol_gam_mlt_slo_est_dyu_mly_bos_sun_jpn_tml_kor_ita_lit_ven_fre_jav_mcd_amr_tag_cnt_alb_fbf_ukr_sid_krd_hin_svk_afr_qcu_ben_swe_pan_swa_aeg_arw_amh_spa_bat_guj_moo_glc_swt_ind_tha_sod_knd_igb_dgb_azi_scr_por_uzb_tsw_vie_anl_cic_lda_yor	-0.0754757940342031	-0.177943441593141	0.859154416599301
436	tig_arw_zul_scr_owc_anl_gam_glc_tur_uzb_igb_sun_fbf_ben_pol_bsq_nor_chh_tsw_mnd_grk_spa_moo_rus_dgb_hin_hun_cic_ewe_est_urd_hau_geo_swe_cze_eng_bos_mlt_wly_alb_fin_yor_mao_por_jav_jpn_knd_kor_prs_slo_bem_ger_tag_fre_sod_mly_cnt_guj_swa_rom_amh_afr_ita_lit_mol_qcu_ukr_krd_mcd_akn_amr_ctl_heb_svk_bat_bul_swt_pan_dyu_ind_tha_aeg_tml_xho_bam_aze_dut_lat_azi_tsn_vie_sid_ses_ven_lda	0.172763788650572	0.406815519472409	0.685078231581763
437	sid_krd_ven_alb_hau_sod_gam_spa_uzb_tur_lda_ind_fbf_arw_ctl_bsq_grk_aeg_xho_mnd_ben_lat_swt_lit_yor_pol_est_cic_swa_hun_eng_amr_geo_glc_ger_scr_pan_wly_owc_nor_fin_igb_tag_fre_mly_jpn_knd_kor_por_afr_moo_guj_mao_svk_heb_jav_cnt_urd_zul_rus_amh_prs_mol_hin_dut_qcu_mcd_bos_slo_ewe_tig_ukr_chh_bul_bat_swe_tsn_rom_tsw_sun_tha_anl_tml_dgb_dyu_azi_cze_ita_aze_ses_vie_mlt_akn_bem_bam	-0.697620498367812	-1.67117184674155	0.0980496472491663
438	anl_por_cic_urd_amh_sid_heb_ita_tur_azi_tsn_jav_dgb_glc_guj_bsq_rus_gam_akn_mnd_lit_svk_ses_rom_swt_fre_hun_fbf_bem_fin_ger_hau_geo_hin_pol_cze_prs_chh_mlt_eng_est_igb_ind_nor_tag_jpn_tml_kor_krd_bul_lda_spa_bat_ben_aeg_mao_cnt_slo_xho_bos_sod_afr_swe_lat_mcd_qcu_ctl_scr_alb_moo_amr_ukr_tig_dut_mly_pan_tsw_grk_zul_sun_tha_owc_knd_ven_dyu_aze_mol_arw_uzb_bam_vie_wly_yor_swa_ewe	0.228653682061932	0.537633758300615	0.592114117161035
439	amh_rom_cic_arw_anl_owc_hau_guj_aze_uzb_ven_ind_swt_dut_urd_bsq_lat_mlt_swa_cnt_svk_rus_dyu_ctl_bam_bul_hun_moo_tsw_est_swe_heb_geo_ger_afr_pol_scr_aeg_gam_ukr_fin_tsn_mly_grk_jav_jpn_tml_kor_krd_mol_fbf_glc_tag_prs_sid_sun_mnd_eng_dgb_hin_chh_nor_pan_lit_fre_qcu_spa_cze_ben_bem_amr_mcd_tig_alb_mao_slo_lda_por_zul_bat_tha_sod_knd_xho_yor_tur_ita_bos_azi_akn_vie_wly_igb_ses_ewe	-0.481221739643226	-1.14576477961238	0.25483223126745
440	gam_ben_swa_mcd_mlt_amr_wly_fre_azi_uzb_dyu_sun_zul_por_cze_bsq_dut_heb_xho_cnt_ger_pan_ses_slo_igb_bul_fin_cic_dgb_hun_glc_amh_geo_rom_guj_lat_prs_chh_tig_pol_est_bem_tag_bos_mao_jpn_tml_kor_eng_ctl_tsn_lit_mly_rus_sod_ind_mnd_nor_tsw_scr_sid_svk_krd_ita_ukr_qcu_grk_swe_afr_bam_hau_spa_anl_alb_jav_hin_swt_mol_fbf_bat_tha_owc_knd_lda_ven_tur_arw_urd_aze_moo_vie_aeg_akn_ewe_yor	-0.0430630671514505	-0.101725041163455	0.91919392971042
441	mlt_lit_yor_mcd_aeg_sid_amh_pol_azi_aze_dyu_mly_tsw_arw_bos_bsq_pan_sod_bam_mnd_urd_eng_lda_rus_moo_scr_est_fbf_akn_hun_spa_wly_geo_prs_swe_ita_rom_heb_hau_alb_fin_dgb_ind_dut_tag_jpn_knd_kor_bul_slo_ewe_hin_bat_mol_owc_mao_cnt_guj_swt_ctl_amr_cze_ger_ukr_por_qcu_fre_nor_glc_ven_anl_krd_gam_ben_sun_afr_bem_lat_tsn_jav_tha_tig_tml_zul_igb_tur_svk_grk_uzb_xho_vie_chh_cic_ses_swa	0.224044891769967	0.527769394805847	0.59891636734267
442	heb_arw_bem_scr_sod_amr_sid_alb_tur_azi_bam_bat_ewe_guj_slo_bsq_ukr_mlt_dgb_cnt_afr_svk_zul_ita_lda_lit_fin_swt_tsw_est_glc_hau_geo_ben_mcd_grk_hin_anl_tig_rom_hun_fbf_jav_mol_ind_jpn_tml_kor_nor_eng_tsn_krd_sun_por_aeg_mao_mnd_lat_cic_spa_owc_fre_urd_bos_cze_qcu_pan_rus_ger_ven_chh_swe_amh_dut_mly_pol_moo_ctl_swa_tag_tha_wly_knd_yor_xho_uzb_prs_bul_aze_igb_vie_gam_dyu_akn_ses	-1.13639450047553	-2.79612208552418	0.00628396300619268
443	heb_hin_tsn_prs_sod_tig_wly_urd_aze_uzb_dgb_bat_yor_swe_nor_bsq_bos_owc_tsw_mnd_pan_lat_zul_afr_akn_ctl_fin_moo_bem_hun_alb_amh_geo_ita_slo_grk_eng_mlt_hau_ben_est_xho_tag_guj_mao_jpn_knd_kor_lit_scr_dyu_ukr_mly_krd_gam_jav_cnt_svk_lda_dut_chh_pol_bul_cze_spa_qcu_rom_glc_arw_cic_sid_por_aeg_mcd_ind_rus_swa_mol_ses_sun_tha_anl_tml_ewe_igb_azi_fre_ger_tur_swt_vie_amr_ven_fbf_bam	-0.439872722358017	-1.04455849644763	0.298934593952378
444	anl_svk_igb_grk_mlt_heb_owc_ger_uzb_azi_ses_sun_swa_arw_ben_bsq_glc_chh_fbf_mnd_nor_slo_lda_spa_bam_guj_fin_moo_swt_est_rom_wly_geo_scr_eng_pan_pol_gam_sid_bos_hun_yor_mao_alb_ind_jpn_tml_kor_cze_krd_cic_lat_mly_por_aeg_bat_cnt_lit_tsw_ctl_amh_ukr_urd_hin_fre_qcu_prs_bul_ita_akn_amr_dut_sod_mcd_tag_mol_bem_rus_ven_jav_tha_hau_knd_zul_xho_aze_afr_swe_tur_tsn_vie_tig_dgb_ewe_dyu	0.151981431119798	0.357264836992032	0.721702995554236
445	gam_guj_tsn_glc_anl_hau_aeg_krd_tur_aze_dyu_jav_igb_alb_ita_bsq_dut_owc_xho_cnt_lit_mcd_akn_mol_zul_ctl_hun_moo_lda_est_afr_sod_geo_prs_swe_rom_pan_mlt_amr_urd_fin_bam_sun_grk_ind_jpn_knd_kor_scr_spa_ses_por_bat_rus_sid_mly_mnd_hin_yor_svk_heb_arw_eng_pol_ukr_qcu_fre_cze_bul_swa_amh_lat_chh_bos_tag_nor_dgb_slo_swt_mao_tha_wly_tml_bem_ven_azi_ben_ger_uzb_fbf_vie_tig_cic_ewe_tsw	-0.374365984808927	-0.888172284528689	0.37673947076041
446	sod_scr_zul_nor_aeg_chh_heb_svk_azi_aze_igb_jav_ven_mcd_prs_bsq_ukr_owc_ewe_cnt_glc_por_dyu_rus_fbf_hin_fin_cic_bam_est_krd_amh_geo_ctl_arw_eng_guj_mlt_hau_mol_hun_xho_ind_pol_mly_jpn_knd_kor_grk_spa_moo_bos_tag_swe_anl_sun_mnd_fre_akn_pan_wly_afr_urd_lat_ger_qcu_cze_ita_rom_tsn_tig_dut_gam_alb_mao_ben_lda_slo_bem_bat_tha_amr_tml_tsw_dgb_uzb_lit_bul_tur_swa_vie_sid_swt_ses_yor	0.222927633693337	0.524274645279626	0.601334878843749
447	mlt_urd_moo_ctl_heb_hau_chh_pan_aze_tur_fbf_mao_cic_rus_por_bsq_spa_amr_bem_mnd_ben_eng_akn_mcd_bam_pol_hun_zul_dgb_est_cze_amh_geo_lat_hin_bul_nor_sid_tig_glc_fin_swt_mly_swe_sun_jpn_knd_kor_lit_krd_lda_fre_jav_grk_wly_bat_cnt_mol_ses_alb_aeg_scr_guj_svk_rom_qcu_slo_ger_prs_ewe_anl_ita_sod_dut_ind_bos_swa_ukr_ven_tag_tha_owc_tml_dyu_xho_uzb_afr_arw_azi_tsw_vie_gam_yor_tsn_igb	0.211824377719903	0.498944403518864	0.618996716870177
448	hau_bos_ses_fre_wly_sid_anl_alb_tur_aze_zul_ind_tsw_lat_glc_bsq_ukr_amr_lda_mnd_arw_mcd_ewe_lit_igb_eng_est_tsn_moo_fin_ger_amh_geo_pan_scr_dut_krd_gam_aeg_guj_hun_swa_mly_pol_sun_jpn_tml_kor_urd_rus_dyu_cze_bat_hin_chh_mao_cnt_mol_dgb_bul_mlt_rom_grk_por_prs_qcu_afr_ctl_ita_bam_tig_svk_sod_slo_tag_spa_xho_nor_fbf_jav_tha_owc_knd_yor_swt_azi_swe_ben_uzb_bem_vie_heb_akn_cic_ven	-0.276936508840378	-0.654126380255941	0.514644703098523
449	mlt_por_ven_eng_wly_heb_amh_ben_tur_azi_bam_mly_akn_fre_svk_bsq_lat_amr_xho_cnt_krd_cze_tsn_slo_lda_pol_hun_igb_zul_fin_glc_chh_geo_urd_alb_arw_spa_gam_anl_guj_est_moo_bat_ctl_mao_jpn_tml_kor_prs_dut_swa_ukr_sun_bul_aeg_jav_mnd_pan_tsw_rus_owc_hin_bos_grk_ger_qcu_mol_swe_rom_swt_sod_mcd_sid_afr_ind_nor_yor_scr_bem_tag_tha_hau_knd_dgb_fbf_aze_lit_ita_uzb_ewe_vie_tig_cic_dyu_ses	-0.651350647113691	-1.55620812310978	0.123055252745356
450	sid_ukr_bam_arw_gam_heb_anl_urd_azi_aze_zul_tag_dyu_por_slo_bsq_alb_amr_swa_cnt_ben_ita_ses_hin_tsw_ctl_est_tsn_ewe_fin_pan_tig_geo_krd_guj_grk_prs_hau_aeg_nor_hun_bem_bat_lat_ind_jpn_tml_kor_pol_glc_swt_lit_mao_swe_sod_sun_mnd_fre_yor_scr_mlt_cze_mol_eng_rus_qcu_bos_dut_ger_akn_owc_bul_wly_rom_jav_afr_igb_spa_lda_mly_tha_amh_knd_moo_fbf_tur_svk_mcd_uzb_cic_vie_chh_xho_ven_dgb	-0.398255139771382	-0.943837928814475	0.347698051623085
451	aeg_ger_akn_fre_owc_tig_amr_slo_tur_azi_dyu_tag_tsn_eng_afr_bsq_por_sid_zul_mnd_guj_krd_swt_rom_lda_ctl_est_dgb_moo_hun_ukr_mlt_geo_dut_mol_cze_prs_gam_heb_nor_fin_swa_mao_lit_jav_jpn_tml_kor_svk_swe_tsw_pan_ind_scr_amh_mly_cnt_alb_fbf_spa_chh_bos_bul_lat_urd_qcu_rus_ben_glc_yor_hau_pol_wly_ita_bat_hin_xho_arw_ses_sun_tha_anl_knd_igb_ewe_aze_grk_mcd_uzb_bem_vie_sod_ven_cic_bam	-0.810190133000347	-1.95425138492774	0.0536754489446325
452	amh_pan_dyu_grk_heb_owc_amr_mcd_azi_aze_tsw_sun_cic_glc_spa_bsq_nor_hau_ven_mnd_ger_rus_fbf_ctl_swa_svk_fin_tsn_lda_est_slo_aeg_geo_krd_hin_guj_prs_sid_tig_dut_hun_ewe_mly_scr_tag_jpn_knd_kor_ben_lit_ses_eng_jav_urd_mlt_bat_cnt_rom_xho_pol_wly_arw_por_fre_ukr_qcu_alb_bul_lat_akn_chh_mol_sod_bos_mao_swe_igb_cze_swt_ind_tha_anl_tml_dgb_zul_tur_afr_ita_uzb_yor_vie_gam_bam_bem_moo	-0.138051844595253	-0.325611971914042	0.74544942425198
453	amh_ita_fbf_prs_hau_sod_tig_pan_tur_aze_bem_mao_moo_bul_afr_bsq_spa_wly_yor_cnt_glc_krd_swa_bos_akn_rus_fin_ven_igb_est_ctl_gam_geo_alb_grk_slo_cze_sid_mlt_mol_hun_tsn_tag_ben_sun_jpn_tml_kor_urd_arw_zul_svk_bat_pol_heb_mly_mnd_nor_dgb_lit_owc_scr_por_hin_dut_qcu_ger_lat_ukr_ewe_amr_mcd_aeg_guj_ind_rom_bam_fre_swt_jav_tha_anl_knd_tsw_xho_uzb_eng_swe_azi_cic_vie_chh_dyu_lda_ses	-0.00736744408363797	-0.0173679750171981	0.986180264111854
454	owc_spa_zul_arw_tig_anl_mlt_glc_aze_tur_dyu_bat_swa_ben_krd_bsq_rom_heb_bem_mnd_pol_por_igb_scr_fbf_ukr_hun_tsw_bam_est_eng_chh_geo_dut_grk_rus_guj_amh_aeg_alb_fin_tsn_mao_cze_sun_jpn_knd_kor_svk_swe_ewe_urd_tag_slo_wly_ind_cnt_bul_yor_ctl_gam_ger_lat_prs_lit_qcu_mol_bos_pan_ven_sod_nor_hau_ita_jav_hin_cic_afr_xho_mly_tha_amr_tml_lda_swt_azi_fre_mcd_uzb_ses_vie_sid_moo_akn_dgb	-1.10971929300168	-2.71400277889804	0.00792257902760289
455	amr_mol_fbf_svk_tig_hau_sid_swe_aze_uzb_ven_mly_dyu_rom_ctl_bsq_dut_amh_ses_cnt_glc_spa_xho_ben_cic_slo_est_bam_bem_fin_alb_sod_geo_por_ger_pol_hin_heb_chh_lit_hun_swa_ind_bos_jav_jpn_tml_kor_ukr_krd_zul_ita_tag_grk_wly_sun_mnd_afr_lda_eng_mlt_pan_lat_arw_cze_qcu_scr_fre_guj_tsn_gam_mcd_anl_urd_bat_rus_dgb_bul_yor_mao_tha_aeg_knd_swt_akn_azi_prs_nor_tur_tsw_vie_owc_ewe_igb_moo	-0.33785635473418	-0.800413472602276	0.425511251871478
456	aeg_ger_ses_spa_tig_mlt_heb_slo_uzb_azi_yor_bat_tsn_mcd_urd_bsq_bos_sod_moo_cnt_dut_afr_swt_arw_tsw_nor_fin_fbf_cic_est_cze_amh_geo_guj_rus_pol_por_wly_amr_scr_hun_igb_jav_lat_mao_jpn_tml_kor_grk_glc_lda_fre_sun_eng_anl_mly_mnd_mol_swa_swe_chh_ctl_prs_alb_hin_qcu_bul_ukr_ben_xho_owc_lit_sid_pan_ind_ita_dgb_rom_akn_tag_tha_hau_knd_dyu_ewe_aze_krd_svk_tur_bem_vie_gam_zul_ven_bam	-0.172941111230169	-0.408138257226612	0.68411031798379
457	sid_bul_bem_fre_amh_chh_anl_swe_tur_aze_lda_ind_zul_dut_ger_bsq_grk_hau_fbf_mnd_ben_krd_ses_slo_ewe_lit_fin_tsn_dgb_hun_arw_mlt_geo_ukr_guj_afr_rom_sod_tig_bos_est_xho_mao_rus_bat_jpn_tml_kor_cze_mol_yor_lat_jav_hin_heb_tag_cnt_alb_ven_svk_gam_pan_mcd_scr_urd_qcu_glc_ctl_eng_swt_wly_por_amr_spa_sun_nor_dyu_ita_igb_mly_tha_owc_knd_cic_akn_uzb_pol_prs_azi_bam_vie_aeg_moo_tsw_swa	-0.749170993514957	-1.80104564227099	0.0749367936530535
458	aeg_guj_ven_cze_hau_amh_sid_slo_uzb_tur_fbf_tag_moo_spa_alb_bsq_eng_owc_swt_cnt_dut_ctl_bam_nor_ses_ben_hun_yor_akn_fin_ger_amr_geo_glc_bos_arw_prs_gam_chh_grk_est_zul_mao_urd_jav_jpn_knd_kor_bul_rus_igb_scr_mly_swe_tig_bat_mnd_afr_xho_mol_anl_fre_krd_pol_lit_qcu_lat_rom_svk_swa_wly_ukr_mlt_pan_sun_mcd_tsn_ita_dyu_ind_tha_sod_tml_lda_dgb_aze_por_hin_azi_cic_vie_heb_tsw_ewe_bem	-0.332091043920734	-0.787555204314925	0.432959547421498
459	wly_pol_tsn_dut_anl_aeg_gam_arw_tur_uzb_ses_jav_igb_alb_lat_bsq_scr_hau_swt_mnd_svk_ukr_ewe_lit_moo_ben_fin_akn_swa_est_fre_heb_geo_ita_nor_mcd_pan_owc_amh_bul_hun_yor_sun_glc_mao_jpn_knd_kor_ctl_urd_xho_krd_ind_afr_chh_mly_cnt_por_fbf_mol_sod_ger_cze_grk_prs_qcu_slo_eng_hin_bam_mlt_guj_tig_spa_tag_swe_zul_rus_dyu_bat_tha_sid_tml_dgb_lda_azi_bos_rom_aze_bem_vie_amr_cic_tsw_ven	0.219985066681525	0.518076605192679	0.6056351591454
460	gam_bul_moo_ctl_sid_mlt_aeg_urd_azi_aze_dgb_mao_zul_ben_krd_bsq_mol_owc_cic_mnd_arw_dut_ewe_grk_bem_ger_fin_swa_akn_hun_cze_amh_geo_guj_bos_spa_hin_wly_heb_glc_est_fbf_tag_alb_bat_jpn_tml_kor_ita_svk_igb_eng_sun_rus_tig_jav_cnt_scr_xho_swe_sod_fre_ukr_slo_prs_qcu_lat_pan_pol_ven_anl_lit_amr_afr_ind_mcd_swt_nor_bam_mly_tha_chh_knd_tsn_dyu_uzb_rom_por_tur_tsw_vie_hau_lda_ses_yor	-0.405007561143447	-0.964235436426551	0.337428514826684
461	tig_svk_bam_guj_wly_amr_sid_pol_azi_uzb_tsn_mly_ewe_spa_ukr_bsq_slo_heb_swt_mnd_mol_dut_igb_prs_dgb_scr_hun_ven_swa_fin_swe_amh_geo_alb_pan_por_bos_aeg_anl_eng_est_lda_sun_ben_ind_jpn_knd_kor_ger_afr_bem_ctl_jav_urd_chh_bat_cnt_lat_cic_rom_owc_rus_glc_mcd_arw_qcu_fre_cze_hin_tsw_sod_grk_mlt_nor_mao_ita_xho_bul_zul_tag_tha_gam_tml_yor_dyu_tur_lit_krd_aze_moo_vie_hau_ses_fbf_akn	-0.89636911308422	-2.17274322348339	0.0323412991383136
462	tig_ben_yor_eng_wly_mlt_amh_slo_aze_azi_dgb_bat_fbf_krd_ger_bsq_rus_owc_tsw_mnd_rom_cze_zul_guj_ewe_arw_hun_lda_moo_fin_nor_hau_geo_lat_bul_grk_prs_anl_sid_lit_est_igb_jav_mol_mao_jpn_knd_kor_svk_hin_cic_fre_tag_afr_heb_ind_cnt_ukr_xho_urd_sod_alb_dut_mcd_scr_qcu_ita_glc_por_tsn_aeg_pol_gam_pan_mly_swe_ses_bos_bam_sun_tha_amr_tml_bem_akn_uzb_spa_ctl_tur_swt_vie_chh_dyu_ven_swa	0.132278734324594	0.311710855275117	0.755958002781787
463	gam_slo_moo_fre_chh_tig_anl_ita_aze_uzb_dgb_ind_bam_por_bul_bsq_rus_heb_xho_cnt_ctl_nor_ewe_pol_swt_swe_est_zul_yor_fin_mcd_owc_geo_alb_svk_dut_urd_amh_hau_prs_hun_akn_tag_krd_jav_jpn_knd_kor_glc_cze_lda_mol_bat_arw_sod_mao_mnd_eng_tsw_spa_mlt_ben_bos_afr_hin_qcu_ger_guj_grk_swa_aeg_rom_amr_lat_mly_pan_igb_lit_dyu_sun_tha_wly_tml_bem_tsn_azi_ukr_scr_tur_fbf_vie_sid_ven_cic_ses	0.125689419600804	0.295805843004961	0.76803783945756
464	tig_ukr_ven_dut_anl_wly_heb_bos_tur_uzb_bam_mao_zul_nor_krd_bsq_hin_sod_dyu_mnd_guj_ger_fbf_bul_swt_lit_hun_ewe_swa_est_urd_aeg_geo_eng_pan_spa_mcd_amr_owc_alb_fin_tsn_tag_svk_mly_jpn_knd_kor_lat_prs_yor_ctl_sun_ben_amh_jav_cnt_swe_moo_cze_mlt_por_pol_mol_rus_qcu_fre_grk_glc_lda_gam_rom_chh_slo_ind_ita_tsw_arw_akn_bat_tha_sid_tml_ses_xho_azi_scr_afr_aze_bem_vie_hau_dgb_cic_igb	-0.286009739831648	-0.676647501439099	0.500309142192835
465	mlt_krd_yor_rom_amh_gam_owc_pan_azi_aze_dyu_ind_dgb_svk_fre_bsq_grk_sid_ven_mnd_eng_dut_moo_por_ewe_guj_hun_tsn_swt_fin_bos_wly_geo_slo_nor_ctl_glc_aeg_hau_pol_est_lda_bat_arw_mly_jpn_knd_kor_mol_urd_igb_mcd_jav_alb_tig_mao_cnt_swe_cic_spa_chh_ita_scr_ukr_prs_qcu_lat_cze_afr_swa_sod_ger_amr_hin_sun_bul_xho_rus_ses_tag_tha_heb_tml_akn_tsw_tur_ben_lit_uzb_fbf_vie_anl_bem_zul_bam	-0.842094478137661	-2.03467121078835	0.0447310317334793
466	amr_pan_lda_cze_owc_mlt_tig_bos_uzb_aze_dgb_mao_ses_nor_mcd_bsq_dut_gam_ven_mnd_scr_lit_bam_ben_igb_svk_hun_tsn_dyu_fin_rom_anl_geo_bul_spa_grk_guj_hau_wly_arw_est_swt_mly_pol_bat_jpn_tml_kor_eng_krd_cic_por_sun_ita_sid_tag_cnt_hin_bem_swe_heb_glc_urd_prs_mol_qcu_alb_rus_fre_yor_chh_ctl_amh_lat_jav_ukr_moo_ger_tsw_ind_tha_aeg_knd_xho_ewe_azi_slo_afr_tur_swa_vie_sod_fbf_zul_akn	-0.712435922692418	-1.70935180093899	0.0907207642198722
467	gam_cze_igb_guj_mlt_anl_heb_glc_tur_azi_xho_mao_bam_prs_pan_bsq_ben_wly_yor_cnt_rus_lit_tsw_arw_swt_bos_est_zul_bem_hun_ger_aeg_geo_ita_hin_spa_ctl_tig_chh_krd_fin_cic_mly_svk_jav_jpn_tml_kor_fre_dut_fbf_slo_tag_swe_amr_ind_mnd_por_ses_ukr_sid_bul_alb_grk_mol_qcu_afr_rom_eng_lda_hau_scr_owc_lat_bat_urd_swa_mcd_akn_sun_tha_amh_knd_dyu_dgb_uzb_pol_nor_aze_moo_vie_sod_ewe_tsn_ven	0.17728495504493	0.41716351998958	0.677520220482774
468	sod_alb_tsn_urd_amh_heb_sid_swe_uzb_aze_ven_bat_bam_scr_rom_bsq_guj_wly_tsw_cnt_svk_fre_bem_spa_ewe_mol_fin_yor_dyu_est_nor_tig_geo_lit_ctl_pol_ger_amr_owc_arw_hun_cic_ind_afr_sun_jpn_knd_kor_por_bos_zul_glc_jav_eng_mlt_tag_mnd_rus_dgb_dut_hau_mcd_lat_slo_pan_qcu_grk_prs_hin_swt_aeg_ben_chh_ita_mly_krd_igb_cze_akn_mao_tha_anl_tml_moo_xho_azi_ukr_bul_tur_fbf_vie_gam_lda_ses_swa	0.307374829280484	0.724324141094415	0.47068503521865
469	amh_bos_yor_alb_sid_amr_gam_krd_aze_azi_bem_tag_cic_spa_swe_bsq_scr_wly_tsn_cnt_grk_eng_dgb_arw_ses_rus_hun_moo_akn_fin_hin_hau_geo_bul_lat_guj_nor_sod_anl_cze_est_igb_mao_ukr_sun_jpn_tml_kor_slo_ben_swt_mol_mly_mcd_mlt_jav_mnd_urd_ven_afr_owc_pol_ita_prs_rom_qcu_ger_pan_glc_fbf_tig_por_heb_svk_bat_lit_tsw_fre_bam_ind_tha_chh_knd_zul_ewe_uzb_ctl_dut_tur_lda_vie_aeg_xho_dyu_swa	-0.261785974752042	-0.619190326689485	0.537304878255924
470	tig_fre_swt_alb_amh_gam_chh_swe_tur_aze_cic_mly_ses_lat_pan_bsq_spa_aeg_dyu_cnt_eng_ger_yor_bul_zul_mol_fin_bem_moo_hun_cze_mlt_geo_arw_svk_hin_glc_wly_hau_krd_est_bam_sun_ben_mao_jpn_tml_kor_lit_afr_ewe_pol_bat_rom_anl_tag_mnd_slo_tsw_ukr_owc_rus_grk_scr_mcd_qcu_por_nor_ita_dgb_amr_ctl_heb_dut_jav_urd_tsn_guj_swa_ind_tha_sid_knd_xho_fbf_azi_prs_bos_uzb_lda_vie_sod_igb_ven_akn	0.645907315808308	1.5296054066676	0.129508833412248
471	wly_afr_tsw_eng_owc_amr_sod_cze_aze_uzb_ewe_mly_fbf_nor_bos_bsq_guj_hau_xho_mnd_pol_scr_cic_glc_moo_pan_hun_swt_tsn_est_dut_gam_geo_bul_arw_spa_lat_tig_sid_rom_fin_swa_tag_alb_jav_jpn_knd_kor_urd_grk_ses_lit_ind_rus_heb_bat_cnt_prs_akn_hin_chh_slo_ita_ger_mol_qcu_ukr_ben_svk_dgb_anl_swe_aeg_krd_mao_ctl_igb_fre_zul_sun_tha_mlt_tml_bem_bam_azi_por_mcd_tur_ven_vie_amh_lda_dyu_yor	-0.191220941067883	-0.451182523882178	0.652908310323504
472	gam_eng_tsw_lit_chh_hau_anl_ita_tur_aze_dyu_jav_swt_arw_rus_bsq_ben_wly_xho_mnd_hin_alb_yor_svk_akn_lat_est_fbf_zul_fin_grk_owc_geo_dut_prs_por_mcd_aeg_sod_urd_hun_ewe_sun_spa_mao_jpn_knd_kor_guj_slo_swa_nor_mly_krd_sid_bat_cnt_pol_lda_rom_heb_cze_bul_ger_fre_qcu_glc_scr_ukr_bam_amr_mol_mlt_afr_ind_ctl_moo_bos_bem_tag_tha_tig_tml_tsn_igb_uzb_pan_swe_azi_dgb_vie_amh_cic_ven_ses	-0.0524954463175227	-0.123879495348201	0.901678038247375
473	anl_glc_yor_mcd_sod_amh_mlt_guj_uzb_tur_moo_mao_tsw_ukr_mol_bsq_scr_chh_xho_mnd_arw_ita_akn_rus_dyu_ctl_hun_zul_swa_est_ger_tig_geo_bul_alb_fre_lit_amr_hau_bos_fin_tsn_bat_dut_mly_jpn_knd_kor_pol_nor_ewe_swe_sun_prs_aeg_ind_cnt_lat_fbf_krd_wly_hin_urd_slo_grk_qcu_cze_eng_pan_igb_gam_spa_heb_svk_tag_ben_ven_rom_bam_jav_tha_sid_tml_bem_swt_azi_afr_por_aze_ses_vie_owc_cic_lda_dgb	-0.087323334927126	-0.205834841753671	0.837369835672317
474	wly_scr_cic_afr_owc_heb_sid_ger_azi_aze_xho_sun_swa_swe_glc_bsq_mol_amh_yor_cnt_ctl_dut_igb_svk_akn_pan_est_bem_tsw_hun_pol_tig_geo_urd_rus_por_alb_gam_sod_eng_fin_tsn_mly_grk_bat_jpn_tml_kor_lat_guj_swt_mcd_tag_nor_mlt_jav_mnd_ita_lda_prs_aeg_fre_ben_ukr_rom_qcu_bos_hin_cze_zul_chh_lit_hau_krd_ind_bul_ses_arw_ewe_mao_tha_amr_knd_ven_moo_uzb_slo_spa_tur_fbf_vie_anl_dgb_bam_dyu	0.0127938406439363	0.030138532099364	0.976021154363706
475	tig_mol_akn_urd_heb_anl_wly_svk_azi_aze_dyu_sun_xho_cze_rus_bsq_guj_sod_fbf_cnt_krd_ukr_tsw_ben_lda_bul_est_igb_swa_fin_hin_amr_geo_ctl_pol_slo_afr_owc_sid_bos_hun_bam_mly_dut_mao_jpn_knd_kor_lit_swe_ven_arw_ind_glc_mlt_bat_mnd_mcd_moo_fre_gam_eng_spa_lat_scr_qcu_nor_prs_rom_swt_amh_por_chh_ger_jav_alb_zul_pan_cic_tag_tha_hau_tml_ewe_bem_tur_ita_grk_uzb_ses_vie_aeg_dgb_tsn_yor	-0.92330365235822	-2.241071791611	0.0274009533736805
476	aeg_krd_fbf_hin_amr_amh_chh_glc_uzb_aze_xho_jav_ven_alb_cze_bsq_mol_sid_zul_mnd_svk_fre_dgb_pol_swa_dut_est_dyu_tsw_hun_ukr_tig_geo_scr_lit_eng_ger_wly_hau_spa_fin_swt_sun_bos_mly_jpn_knd_kor_guj_arw_cic_afr_tag_ctl_gam_ind_cnt_nor_bam_lat_owc_rus_swe_ben_urd_qcu_rom_slo_por_yor_sod_ita_anl_mcd_bat_prs_ewe_grk_igb_mao_tha_heb_tml_lda_ses_azi_pan_bul_tur_bem_vie_mlt_akn_tsn_moo	0.105279548945601	0.247934314085519	0.804731836380508
477	sid_grk_lda_hin_chh_wly_heb_cze_aze_tur_xho_tag_swa_pan_slo_bsq_urd_gam_ewe_cnt_dut_lit_bem_bul_cic_fre_est_dgb_tsn_hun_mol_sod_geo_prs_nor_scr_afr_mlt_amh_ctl_fin_ven_mly_rus_ind_jpn_tml_kor_pol_svk_swt_krd_mao_mcd_hau_sun_mnd_spa_igb_swe_aeg_ger_ben_alb_arw_qcu_guj_por_glc_ses_owc_bos_tig_ita_bat_eng_zul_rom_fbf_jav_tha_amr_knd_moo_tsw_azi_ukr_lat_uzb_bam_vie_anl_akn_dyu_yor	-0.325242052772025	-0.770356387552346	0.443041068802299
478	wly_scr_zul_urd_owc_heb_gam_rom_uzb_azi_swa_bat_dyu_afr_ita_bsq_pan_anl_ses_cnt_mcd_bos_yor_ben_dgb_arw_hun_bam_ewe_est_lit_sid_geo_nor_por_spa_eng_hau_amr_glc_fin_ven_mao_svk_sun_jpn_knd_kor_guj_ger_tsw_hin_jav_fre_amh_tag_mnd_pol_lda_alb_sod_lat_ukr_dut_grk_qcu_slo_prs_rus_akn_aeg_cze_tig_bul_ind_swe_fbf_ctl_moo_mly_tha_mlt_tml_igb_swt_aze_krd_mol_tur_bem_vie_chh_xho_tsn_cic	-1.06572998846839	-2.60825807821469	0.0106028409954407
479	chh_alb_xho_guj_tig_sod_wly_ita_aze_tur_bem_tag_fbf_spa_svk_bsq_fre_hau_bam_cnt_lat_rus_cic_pol_akn_scr_fin_moo_dgb_hun_ger_mlt_geo_ben_por_grk_rom_owc_aeg_hin_est_tsw_mao_krd_jav_jpn_tml_kor_lit_bos_swt_eng_bat_pan_gam_mly_mnd_ctl_zul_glc_anl_mol_bul_dut_afr_qcu_mcd_nor_arw_ses_amh_prs_sid_ukr_ind_swe_yor_urd_igb_sun_tha_heb_knd_ewe_lda_uzb_slo_cze_azi_ven_vie_amr_tsn_dyu_swa	-0.791385389848141	-1.90808827155314	0.0594645979759655
480	hau_mol_ses_cze_wly_mlt_gam_pan_tur_aze_zul_ind_fbf_arw_guj_bsq_urd_anl_yor_cnt_scr_grk_ewe_ger_bam_pol_est_lda_dyu_fin_mcd_tig_geo_rom_krd_fre_ukr_owc_amh_afr_hun_tsw_tag_spa_jav_jpn_knd_kor_svk_rus_tsn_swe_sun_hin_sod_mly_mnd_ctl_xho_por_amr_ben_dut_lat_bul_qcu_eng_glc_bos_swt_sid_nor_chh_lit_mao_alb_igb_prs_cic_bat_tha_heb_tml_dgb_moo_uzb_ita_slo_azi_bem_vie_aeg_ven_akn_swa	-0.731299626588018	-1.7552809663613	0.0825041866461611
481	heb_rus_ewe_ukr_aeg_amr_wly_slo_azi_tur_fbf_sun_xho_rom_swe_bsq_hin_sod_bam_mnd_alb_prs_swt_arw_dgb_nor_hun_ven_igb_est_lat_mlt_geo_mol_fre_ita_ctl_owc_anl_por_fin_zul_bat_dut_mao_jpn_knd_kor_svk_guj_ses_scr_mly_ger_chh_tag_cnt_lit_tsw_urd_amh_afr_bul_pan_mcd_qcu_pol_spa_bos_akn_gam_grk_hau_glc_ind_eng_dyu_cze_yor_jav_tha_sid_tml_swa_tsn_uzb_krd_ben_aze_lda_vie_tig_bem_cic_moo	-0.165703413863464	-0.390716674944059	0.696900269687375
482	mlt_mol_ses_glc_hau_tig_sid_ukr_azi_uzb_fbf_sun_bem_mcd_nor_bsq_por_amh_akn_mnd_ita_ben_bam_krd_tsn_urd_est_moo_cic_fin_hin_wly_geo_swe_slo_pan_guj_aeg_heb_bos_hun_dgb_jav_ger_ind_jpn_knd_kor_bul_dut_zul_rom_bat_ctl_gam_tag_cnt_pol_tsw_prs_amr_lat_scr_cze_arw_qcu_grk_alb_svk_swt_anl_rus_owc_lit_mly_afr_yor_eng_ewe_mao_tha_chh_tml_dyu_xho_aze_fre_spa_tur_swa_vie_sod_ven_lda_igb	-0.302732940270375	-0.716160912643577	0.475686464827029
483	wly_swe_zul_guj_aeg_sod_anl_dut_uzb_azi_swt_jav_ven_ita_ctl_bsq_svk_heb_tsw_mnd_ukr_hin_bam_grk_dgb_mcd_est_ses_akn_hun_cze_gam_geo_spa_slo_lit_arw_hau_tig_afr_fin_lda_mly_rom_sun_jpn_knd_kor_prs_glc_cic_bos_tag_ger_owc_bat_cnt_lat_dyu_ben_sid_nor_rus_mol_alb_qcu_bul_urd_scr_swa_mlt_eng_chh_pol_mao_fre_fbf_pan_xho_ind_tha_amr_tml_moo_tsn_tur_krd_por_aze_igb_vie_amh_ewe_yor_bem	-0.0414235650036633	-0.0975837833924725	0.922472805898026
484	gam_glc_lda_ukr_aeg_sod_mlt_ita_aze_uzb_yor_sun_ses_swe_mol_bsq_urd_sid_fbf_cnt_fre_spa_dgb_rom_tsn_bul_fin_xho_zul_est_ben_amh_geo_dut_bos_grk_scr_owc_anl_ger_hun_cic_mly_svk_mao_jpn_tml_kor_guj_arw_bem_ctl_tag_slo_hau_bat_mnd_prs_tsw_pan_wly_pol_mcd_nor_cze_qcu_hin_por_lat_bam_chh_rus_tig_lit_ind_alb_igb_afr_ewe_jav_tha_heb_knd_moo_swt_tur_krd_eng_azi_swa_vie_amr_akn_ven_dyu	0.347161515424188	0.817811193349167	0.415555369683831
485	heb_krd_yor_arw_gam_amh_sod_alb_azi_tur_swa_tag_bam_mcd_guj_bsq_grk_sid_moo_mnd_urd_bos_akn_swe_igb_ita_fin_lda_xho_est_ctl_amr_geo_slo_ukr_dut_eng_owc_wly_lat_hun_ewe_sun_por_mly_jpn_tml_kor_pan_glc_dyu_rus_bat_afr_chh_jav_cnt_lit_cic_prs_anl_bul_mol_scr_svk_qcu_fre_cze_hin_bem_hau_spa_tig_rom_mao_pol_swt_nor_dgb_ind_tha_aeg_knd_fbf_tsw_uzb_ger_ben_aze_tsn_vie_mlt_ven_ses_zul	-0.446206737674081	-1.06125776932398	0.291321023663269
486	sod_grk_bem_krd_amh_gam_mlt_dut_uzb_azi_swt_jav_swa_svk_lit_bsq_afr_anl_zul_mnd_ita_alb_tsw_glc_yor_guj_fin_moo_xho_est_scr_sid_geo_arw_bos_swe_slo_owc_tig_lat_hun_bam_bat_pol_mao_jpn_tml_kor_mcd_ctl_tsn_urd_tag_ger_amr_sun_cnt_hin_akn_prs_wly_nor_rom_rus_ukr_qcu_cze_ben_spa_dyu_hau_pan_heb_fre_ind_bul_igb_mol_cic_mly_tha_aeg_knd_fbf_ven_tur_por_eng_aze_dgb_vie_chh_ewe_ses_lda	-0.089188960818467	-0.210078590960415	0.834065892998791
487	hau_eng_swt_slo_owc_chh_aeg_rom_uzb_azi_ses_ind_cic_pan_ukr_bsq_pol_gam_tsn_cnt_prs_bul_fbf_rus_tsw_krd_fin_ewe_bem_hun_por_amh_geo_ger_spa_swe_bos_mlt_amr_glc_est_xho_tag_nor_bat_jpn_knd_kor_ctl_lat_lda_cze_mly_afr_anl_mao_mnd_scr_igb_mol_tig_ben_ita_fre_guj_qcu_urd_grk_dut_swa_sid_mcd_sod_hin_jav_alb_akn_lit_yor_sun_tha_wly_tml_dyu_dgb_aze_svk_arw_tur_zul_vie_heb_bam_moo_ven	-0.0575034089008347	-0.135416532625221	0.892575224145157
488	wly_grk_swt_pan_heb_sod_chh_urd_uzb_tur_cic_bat_tsn_ben_afr_bsq_arw_aeg_zul_cnt_ger_eng_ven_pol_ewe_bul_est_bem_ses_hun_ukr_owc_geo_scr_svk_por_rom_sid_amr_fre_fin_tsw_sun_cze_mly_jpn_knd_kor_mol_krd_fbf_rus_tag_spa_anl_jav_mnd_swe_igb_glc_gam_lat_mcd_slo_dut_qcu_prs_lit_hin_moo_mlt_nor_hau_guj_ind_alb_swa_ita_dyu_mao_tha_tig_tml_bam_yor_azi_bos_ctl_aze_lda_vie_amh_dgb_xho_akn	-0.26047786098083	-0.615100791022189	0.539990366634176
489	mlt_spa_dgb_bos_heb_amr_sod_ger_aze_azi_ses_bat_xho_glc_grk_bsq_svk_owc_bem_mnd_ben_por_ven_nor_swt_lit_est_ewe_tsw_hun_lat_aeg_geo_ukr_afr_rom_prs_sid_wly_alb_fin_fbf_ind_ita_jav_jpn_knd_kor_arw_pol_cic_dut_mao_scr_gam_tag_cnt_mcd_swa_ctl_chh_fre_mol_eng_pan_qcu_swe_cze_slo_igb_anl_hin_tig_guj_sun_bul_lda_urd_zul_mly_tha_hau_tml_moo_tsn_tur_krd_rus_uzb_bam_vie_amh_yor_dyu_akn	-0.410379366338064	-0.973024722258445	0.333065063648868
490	heb_bos_tsw_ukr_gam_chh_mlt_ben_azi_aze_ven_jav_dyu_fre_svk_bsq_mcd_tig_tsn_mnd_afr_prs_xho_ita_akn_mol_fin_cic_moo_est_lit_amr_geo_krd_ctl_por_bul_sid_anl_eng_hun_bam_tag_cze_mly_jpn_tml_kor_nor_lat_lda_arw_bat_hin_hau_mao_cnt_rus_zul_scr_wly_rom_dut_grk_pan_qcu_alb_urd_guj_swt_amh_spa_sod_glc_sun_ger_fbf_swe_igb_ind_tha_aeg_knd_dgb_ses_uzb_pol_slo_tur_yor_vie_owc_bem_swa_ewe	-0.622351936833474	-1.48555062264015	0.140780059105233
491	amh_fre_tsn_svk_wly_heb_sod_rom_uzb_tur_ven_sun_xho_mcd_mol_bsq_spa_amr_ses_mnd_afr_ben_akn_bos_swa_alb_fin_zul_lda_est_eng_anl_geo_rus_pol_swe_urd_aeg_chh_prs_hun_igb_tag_arw_bat_jpn_tml_kor_cze_scr_fbf_dut_jav_nor_hau_mly_cnt_ger_ewe_glc_mlt_ita_lat_hin_grk_qcu_por_bul_ctl_cic_tig_slo_sid_guj_ind_krd_moo_lit_dgb_mao_tha_gam_knd_dyu_bem_azi_pan_ukr_aze_bam_vie_owc_tsw_swt_yor	-0.27327156120841	-0.646830370536762	0.519335000143734
492	hau_afr_moo_cze_sod_sid_wly_ctl_tur_aze_fbf_tag_cic_ger_glc_bsq_pol_tig_akn_cnt_grk_scr_lda_nor_tsn_slo_fin_zul_ven_hun_bos_heb_geo_prs_urd_lit_arw_gam_amh_rus_est_igb_jav_krd_mao_jpn_tml_kor_swe_alb_swt_rom_mly_ita_mlt_sun_mnd_eng_xho_por_anl_ukr_mcd_mol_bul_qcu_guj_lat_hin_ses_chh_pan_amr_spa_bat_svk_dyu_fre_bam_ind_tha_owc_knd_tsw_yor_azi_ben_dut_uzb_ewe_vie_aeg_bem_swa_dgb	-0.0245765046308447	-0.0579729113967196	0.953894587455408
493	mlt_rom_ses_bul_amh_aeg_sid_nor_azi_uzb_bem_bat_zul_lit_eng_bsq_ger_amr_igb_cnt_ben_afr_ewe_arw_xho_fre_est_tsn_dgb_hun_lat_anl_geo_glc_krd_pol_swe_chh_wly_alb_fin_cic_mly_bos_ind_jpn_tml_kor_grk_rus_moo_mol_jav_por_sod_tag_mnd_hin_dyu_mcd_tig_svk_slo_dut_ctl_qcu_urd_prs_ita_yor_hau_ukr_heb_pan_mao_scr_ven_guj_tsw_sun_tha_owc_knd_fbf_bam_aze_spa_cze_tur_swt_vie_gam_akn_lda_swa	-0.49885138986714	-1.18777733506212	0.237945845972969
494	tig_alb_dyu_mcd_amr_amh_sid_afr_aze_azi_ewe_tag_swt_rus_slo_bsq_svk_owc_fbf_cnt_rom_ita_moo_nor_swa_grk_est_bam_akn_hun_guj_heb_geo_pol_pan_ukr_scr_wly_anl_mol_fin_bem_mao_bul_bat_jpn_knd_kor_bos_hin_tsn_ger_ind_lat_gam_jav_mnd_fre_ses_ben_sod_glc_cze_ctl_por_qcu_prs_urd_spa_lda_aeg_arw_hau_lit_mly_dut_tsw_swe_dgb_sun_tha_mlt_tml_zul_yor_tur_eng_krd_uzb_cic_vie_chh_xho_igb_ven	-0.187847322543236	-0.443864928149432	0.658171271810049
495	tig_arw_bam_eng_chh_aeg_sod_mcd_aze_uzb_lda_ind_ses_cze_krd_bsq_ukr_mlt_ven_cnt_prs_dut_swt_lat_moo_rus_fin_yor_tsn_hun_pan_owc_geo_ctl_scr_glc_hin_sid_amr_svk_est_fbf_jav_ger_mao_jpn_tml_kor_grk_fre_bem_mol_sun_alb_gam_mly_mnd_rom_swa_urd_amh_ita_pol_lit_bos_qcu_spa_por_guj_igb_hau_nor_heb_slo_tag_afr_tsw_ben_ewe_bat_tha_anl_knd_cic_dgb_tur_swe_bul_azi_dyu_vie_wly_xho_akn_zul	-0.758029753844232	-1.81886026098585	0.0721511371863222
496	tig_lit_ses_svk_sid_heb_anl_nor_uzb_tur_bam_bat_igb_rom_ger_bsq_spa_wly_zul_cnt_ctl_prs_swt_krd_fbf_ita_fin_moo_swa_hun_grk_sod_geo_eng_hin_scr_afr_gam_hau_ben_est_ewe_sun_pol_mao_jpn_knd_kor_alb_cze_tsn_pan_tag_mcd_owc_ind_mnd_guj_bem_por_aeg_bos_fre_bul_swe_qcu_slo_dut_lat_yor_amh_rus_amr_mol_mly_glc_dgb_arw_xho_jav_tha_mlt_tml_tsw_cic_azi_urd_ukr_aze_ven_vie_chh_dyu_akn_lda	-0.203731025497231	-0.480729170215673	0.631837989260422
497	sid_hin_ewe_alb_amh_heb_chh_ger_uzb_aze_tsw_mly_zul_pan_eng_bsq_glc_anl_akn_cnt_lat_pol_swa_dut_bem_fre_est_igb_bam_fin_ben_amr_geo_krd_ukr_mol_rus_gam_tig_nor_hun_xho_mao_cze_tag_jpn_knd_kor_arw_bul_fbf_rom_ind_spa_mlt_bat_mnd_urd_tsn_svk_hau_afr_scr_mcd_ita_qcu_prs_swe_grk_yor_aeg_lit_owc_slo_sun_bos_cic_por_moo_jav_tha_sod_tml_swt_ven_azi_guj_ctl_tur_ses_vie_wly_dgb_dyu_lda	0.265017465668916	0.624226857084917	0.534006920995093
498	tig_ukr_lda_pan_amr_chh_hau_alb_tur_aze_dgb_mao_igb_krd_fre_bsq_svk_amh_xho_mnd_glc_cze_fbf_urd_ewe_slo_fin_bem_ven_hun_guj_aeg_geo_spa_ita_por_nor_sid_gam_grk_est_tsw_sun_ger_jav_jpn_tml_kor_dut_rom_cic_lit_bat_scr_owc_tag_cnt_swe_tsn_prs_sod_rus_ctl_pol_bos_qcu_afr_arw_bul_bam_mlt_hin_heb_lat_mly_mcd_ses_ben_dyu_ind_tha_anl_knd_akn_yor_uzb_eng_mol_azi_zul_vie_wly_moo_swt_swa	0.122804643123188	0.289187898258334	0.773081269443413
499	amr_grk_ses_mol_chh_owc_anl_spa_aze_azi_yor_mly_cic_rus_swe_bsq_glc_tig_zul_cnt_pol_prs_lda_hin_ewe_bul_fin_igb_swt_est_urd_wly_geo_nor_arw_rom_dut_sod_hau_lit_hun_dyu_jav_ita_sun_jpn_tml_kor_ben_svk_moo_eng_mao_ger_mlt_ind_mnd_alb_xho_ukr_heb_cze_guj_bos_fre_qcu_lat_mcd_por_swa_amh_scr_aeg_slo_bat_afr_tsw_krd_tsn_tag_tha_gam_knd_akn_fbf_tur_pan_ctl_uzb_dgb_vie_sid_bam_ven_bem	0.0480064266368539	0.112986739283773	0.910284605211576
500	chh_ben_akn_mol_mlt_gam_owc_prs_tur_azi_dgb_mao_bem_nor_pol_bsq_cze_anl_igb_mnd_dut_ita_yor_svk_cic_por_fin_swa_tsn_est_rom_tig_geo_krd_eng_urd_swe_aeg_hau_pan_hun_ven_bat_spa_tag_jpn_tml_kor_rus_ger_ses_hin_sun_ukr_sid_ind_cnt_afr_swt_alb_amr_ctl_guj_bul_glc_qcu_scr_fre_bos_ewe_amh_lit_wly_mcd_jav_lat_fbf_arw_zul_mly_tha_sod_knd_moo_xho_uzb_slo_grk_aze_dyu_vie_heb_bam_tsw_lda	-0.488360781736709	-1.16230388597922	0.248086107295849
501	aeg_scr_dyu_pan_amh_anl_hau_cze_aze_uzb_bam_sun_cic_alb_lat_bsq_hin_gam_swt_cnt_afr_bul_ven_mol_zul_grk_fin_lda_ses_hun_ctl_sod_geo_guj_glc_slo_bos_mlt_amr_swe_est_tsw_jav_eng_bat_jpn_knd_kor_krd_rom_xho_nor_mly_pol_owc_ind_mnd_mcd_moo_ita_tig_ben_arw_svk_dut_qcu_por_lit_ger_yor_sid_rus_heb_ukr_tag_fre_fbf_prs_tsn_mao_tha_chh_tml_swa_bem_tur_urd_spa_azi_ewe_vie_wly_igb_akn_dgb	-0.796204471613896	-1.91804439878792	0.0581733653434482
502	aeg_afr_swa_bul_hau_gam_mlt_fre_tur_aze_tsn_bat_cic_ctl_svk_bsq_scr_amh_tsw_cnt_rom_nor_lda_slo_fbf_urd_hun_bem_zul_fin_arw_heb_geo_ukr_alb_ita_spa_wly_anl_ger_est_dyu_jav_pan_ind_jpn_knd_kor_mol_krd_ses_dut_tag_prs_sod_sun_mnd_bos_yor_rus_chh_eng_por_cze_mcd_qcu_lat_grk_hin_bam_amr_pol_sid_ben_mly_lit_xho_swe_moo_mao_tha_tig_tml_swt_akn_uzb_glc_guj_azi_dgb_vie_owc_ewe_igb_ven	-0.356762343409817	-0.844932927049755	0.400316752604697
503	hau_swe_zul_grk_amr_amh_heb_por_uzb_tur_tsn_bat_igb_pan_lat_bsq_hin_sod_akn_cnt_ben_nor_fbf_guj_ses_mol_fin_swt_moo_hun_bos_anl_geo_spa_prs_ctl_arw_mlt_wly_urd_est_swa_jav_slo_ind_jpn_tml_kor_ger_fre_yor_rus_tag_ukr_chh_mao_mnd_cze_dyu_rom_gam_krd_ita_bul_afr_qcu_dut_mcd_eng_lda_owc_pol_aeg_alb_sun_scr_tsw_glc_ven_mly_tha_sid_knd_bem_xho_azi_svk_lit_aze_bam_vie_tig_ewe_dgb_cic	-0.566752237107745	-1.35278735176836	0.179403346588127
504	amh_arw_fbf_grk_aeg_tig_hau_lat_aze_tur_dyu_tag_ses_prs_alb_bsq_ger_mlt_bem_mnd_glc_bos_swa_lit_akn_mol_est_ewe_igb_fin_cze_chh_geo_ita_hin_eng_pan_heb_sod_ukr_hun_dgb_jav_svk_sun_jpn_tml_kor_urd_pol_tsw_guj_ind_ben_anl_mly_cnt_bul_lda_slo_sid_rom_dut_ctl_fre_qcu_swe_nor_scr_swt_owc_spa_wly_afr_bat_krd_yor_por_zul_mao_tha_gam_knd_moo_bam_azi_rus_mcd_uzb_xho_vie_amr_ven_cic_tsn	-0.478855187477173	-1.1410074107428	0.256796503444283
505	anl_por_xho_pol_aeg_amh_sod_guj_aze_tur_ses_jav_swt_mol_nor_bsq_hin_sid_yor_mnd_pan_krd_ewe_alb_moo_urd_est_zul_dyu_hun_swe_hau_geo_fre_afr_spa_ukr_gam_heb_slo_fin_akn_tag_scr_mly_jpn_tml_kor_lit_ita_dgb_dut_bat_lat_tig_mao_cnt_svk_igb_bos_owc_arw_grk_rus_cze_qcu_rom_ctl_bul_bem_mlt_prs_amr_ben_sun_eng_bam_ger_fbf_ind_tha_wly_knd_cic_tsn_azi_glc_mcd_uzb_tsw_vie_chh_lda_swa_ven	-0.255094298934891	-0.602893522068856	0.5480469394737
506	sod_hin_bam_ita_chh_hau_anl_rus_tur_azi_xho_mly_akn_lat_ben_bsq_ukr_amh_dyu_mnd_swe_guj_ses_ctl_yor_bul_fin_lda_tsw_est_eng_aeg_geo_mcd_pan_spa_pol_heb_wly_scr_hun_bem_bat_lit_ind_jpn_tml_kor_afr_svk_zul_alb_tag_urd_sid_jav_cnt_nor_moo_bos_amr_por_krd_mol_fre_qcu_grk_ger_arw_dgb_owc_rom_tig_slo_sun_cze_igb_prs_ven_mao_tha_gam_knd_fbf_swt_aze_glc_dut_uzb_cic_vie_mlt_tsn_ewe_swa	-0.754093797962666	-1.81716813635049	0.0724119753751506
507	sid_afr_moo_bul_wly_mlt_amr_urd_aze_uzb_tsw_sun_cic_cze_spa_bsq_alb_sod_lda_cnt_mcd_arw_akn_svk_bem_rom_est_ses_yor_fin_krd_tig_geo_pol_fre_por_ctl_amh_anl_prs_hun_xho_jav_nor_bat_jpn_tml_kor_scr_mol_dgb_dut_mao_lit_chh_tag_mnd_hin_swa_glc_heb_eng_ger_swe_ben_qcu_slo_rus_lat_igb_owc_grk_hau_bos_ind_pan_bam_ukr_swt_mly_tha_gam_knd_zul_tsn_tur_ita_guj_azi_fbf_vie_aeg_ewe_dyu_ven	-0.567283665347699	-1.35168063164285	0.179756020809259
508	wly_eng_swa_por_mlt_anl_amh_arw_uzb_aze_dyu_mao_tsn_ger_spa_bsq_rus_sod_ses_mnd_pol_ukr_swt_alb_xho_bos_est_zul_ewe_fin_swe_hau_geo_ctl_svk_mcd_scr_gam_sid_nor_hun_dgb_ind_lat_jav_jpn_knd_kor_prs_krd_lda_ita_sun_glc_owc_mly_cnt_fre_tsw_slo_heb_urd_mol_guj_dut_qcu_lit_cze_rom_bam_chh_pan_aeg_afr_bat_hin_fbf_ben_moo_tag_tha_tig_tml_bem_igb_tur_bul_grk_azi_yor_vie_amr_ven_cic_akn	-0.558425220855471	-1.33337911266589	0.185664253823143
509	amh_mol_dyu_scr_tig_mlt_amr_ita_aze_azi_lda_mao_tsn_ben_eng_bsq_grk_anl_akn_cnt_cze_svk_xho_pan_dgb_ukr_est_fbf_yor_hun_swe_heb_geo_krd_hin_ger_alb_sod_hau_slo_fin_swt_tag_guj_jav_jpn_knd_kor_prs_rom_igb_mcd_mly_por_aeg_sun_mnd_afr_swa_glc_gam_urd_arw_bos_spa_qcu_lit_bul_rus_bem_chh_lat_owc_pol_ind_fre_ses_dut_zul_bat_tha_wly_tml_bam_ven_uzb_nor_ctl_tur_cic_vie_sid_moo_tsw_ewe	-0.306045265768121	-0.723938143687232	0.47092086100508
510	owc_ben_dgb_svk_sid_amr_mlt_nor_aze_uzb_moo_sun_akn_krd_lit_bsq_guj_anl_fbf_cnt_urd_afr_tsn_rom_ven_cze_fin_bem_swt_est_swe_wly_geo_prs_slo_rus_ukr_hau_heb_pan_hun_igb_bat_ita_mao_jpn_tml_kor_grk_mol_cic_lat_tag_bul_tig_mly_mnd_ctl_lda_fre_sod_glc_arw_mcd_spa_qcu_dut_scr_eng_ses_amh_bos_gam_hin_ind_alb_zul_pol_ewe_jav_tha_chh_knd_yor_swa_tur_por_ger_azi_tsw_vie_aeg_dyu_bam_xho	-0.819182855420131	-1.97491531584647	0.0512432316568653
511	wly_ctl_tsw_svk_sod_owc_hau_pol_tur_aze_akn_mly_swt_ukr_nor_bsq_guj_sid_igb_cnt_alb_bul_bem_rus_moo_urd_hun_dgb_lda_est_slo_amr_geo_lat_hin_krd_arw_gam_anl_glc_fin_fbf_ind_eng_bat_jpn_tml_kor_scr_dut_xho_rom_jav_mol_chh_tag_mnd_ger_dyu_ben_heb_swe_spa_ita_afr_qcu_bos_mcd_prs_swa_mlt_pan_amh_por_mao_grk_zul_fre_yor_sun_tha_aeg_knd_ewe_tsn_azi_lit_cze_uzb_bam_vie_tig_cic_ses_ven	-0.221801630250483	-0.524440838200044	0.601219765060266
512	amh_lit_tsn_bos_amr_gam_heb_guj_uzb_tur_zul_sun_swa_ita_swe_bsq_lat_aeg_moo_mnd_dut_por_yor_afr_akn_slo_fin_swt_xho_est_ben_mlt_geo_scr_alb_svk_rus_hau_owc_mol_hun_cic_mly_pol_bat_jpn_tml_kor_rom_arw_bem_pan_jav_prs_tig_mao_cnt_glc_ven_hin_anl_fre_ukr_mcd_grk_qcu_cze_eng_spa_igb_chh_bul_sod_nor_tag_krd_bam_ctl_lda_ind_tha_wly_knd_dgb_tsw_azi_ger_urd_aze_dyu_vie_sid_fbf_ewe_ses	-0.249824380112168	-0.59008800925376	0.556562724447921
513	amr_svk_ven_ita_sod_aeg_mlt_grk_azi_aze_swt_bat_bam_bos_lat_bsq_alb_wly_bem_cnt_cze_urd_cic_scr_swa_bul_hun_tsn_xho_fin_pan_gam_geo_ctl_ukr_slo_pol_chh_hau_lit_est_yor_sun_fre_mao_jpn_tml_kor_mol_mcd_fbf_prs_tag_swe_sid_mly_mnd_ben_ses_arw_amh_rus_rom_spa_afr_qcu_krd_por_guj_lda_heb_glc_tig_eng_ind_nor_zul_ger_dgb_jav_tha_anl_knd_tsw_dyu_uzb_hin_dut_tur_igb_vie_owc_ewe_akn_moo	-0.618088357254289	-1.47525148336101	0.143522528003469
514	chh_ita_bam_nor_tig_hau_anl_fre_aze_uzb_swa_sun_swt_afr_scr_bsq_svk_amh_moo_mnd_slo_glc_zul_por_bem_mcd_hun_tsw_fbf_est_hin_gam_geo_pan_ger_swe_dut_amr_heb_arw_fin_lda_jav_rom_tag_jpn_tml_kor_grk_bos_akn_pol_mly_ukr_aeg_ind_cnt_cze_cic_spa_sod_prs_ben_urd_ctl_qcu_krd_rus_guj_ses_owc_lit_sid_mol_bat_bul_dyu_eng_xho_mao_tha_mlt_knd_tsn_dgb_azi_lat_alb_tur_yor_vie_wly_ewe_igb_ven	-0.329962633416429	-0.78158789746146	0.436442063355544
515	heb_ben_bam_pol_tig_amh_sid_por_uzb_azi_cic_ind_yor_pan_guj_bsq_grk_aeg_bem_cnt_mol_lat_ewe_afr_moo_cze_est_tsw_dgb_hun_urd_wly_geo_fre_ita_rom_krd_gam_hau_mcd_fin_tsn_tag_swe_mao_jpn_knd_kor_ukr_glc_igb_arw_mly_svk_amr_jav_mnd_nor_fbf_scr_mlt_slo_spa_alb_rus_qcu_lit_eng_ger_dyu_owc_bul_sod_bos_bat_ctl_swt_hin_akn_sun_tha_chh_tml_ven_swa_tur_prs_dut_aze_zul_vie_anl_ses_xho_lda	-0.363554122321293	-0.861786539033346	0.391021634538055
516	mlt_afr_zul_krd_sod_amr_sid_rus_tur_uzb_swt_sun_yor_arw_scr_bsq_rom_owc_xho_cnt_bul_grk_tsw_ita_ven_swe_est_fbf_igb_hun_ctl_gam_geo_spa_dut_por_ger_wly_anl_hin_fin_lda_bat_mol_jav_jpn_knd_kor_lit_glc_moo_bos_tag_eng_amh_mly_mnd_urd_cic_alb_tig_prs_nor_pol_svk_qcu_slo_pan_ukr_tsn_aeg_guj_hau_lat_mao_ben_ewe_fre_dgb_ind_tha_chh_tml_bem_dyu_aze_cze_mcd_azi_swa_vie_heb_akn_bam_ses	-0.346989594064215	-0.822737112240544	0.412762099762808
517	heb_krd_zul_ger_aeg_wly_owc_alb_aze_uzb_yor_sun_cic_afr_prs_bsq_pol_mlt_ewe_cnt_nor_lit_fbf_arw_akn_swe_fin_lda_bem_hun_cze_sod_geo_spa_rom_dut_guj_chh_hau_scr_est_swt_jav_hin_bat_jpn_tml_kor_urd_svk_dgb_mol_tag_eng_anl_mao_mnd_grk_bam_por_amr_slo_fre_ita_lat_qcu_pan_bos_mcd_ses_sid_bul_gam_ukr_mly_rus_igb_glc_tsn_ind_tha_amh_knd_swa_dyu_tur_ben_ctl_azi_tsw_vie_tig_moo_ven_xho	0.119748037723412	0.281606959581618	0.778870559085557
518	gam_por_tsw_glc_anl_wly_sid_grk_aze_azi_fbf_ind_ewe_ger_guj_bsq_prs_hau_bem_mnd_svk_afr_tsn_ben_yor_mcd_hun_moo_dyu_fin_slo_sod_geo_fre_nor_krd_rom_amr_heb_cze_est_swa_tag_mol_mao_jpn_tml_kor_spa_rus_akn_pan_mly_lit_mlt_sun_cnt_ita_bam_urd_aeg_dut_ukr_lat_bul_qcu_arw_bos_hin_swt_amh_pol_chh_eng_jav_scr_ses_ctl_dgb_bat_tha_tig_knd_cic_ven_tur_alb_swe_uzb_xho_vie_owc_lda_zul_igb	0.190960438236539	0.449373761385025	0.654207589457726
519	sid_slo_akn_nor_heb_owc_wly_ukr_tur_azi_ses_mao_fbf_rom_krd_bsq_rus_amr_yor_mnd_hin_arw_swt_ger_lda_eng_hun_dgb_igb_fin_scr_sod_geo_dut_ita_lat_guj_tig_anl_urd_est_tsw_mly_bul_jav_jpn_knd_kor_pol_afr_tsn_pan_ind_ben_aeg_tag_cnt_bos_ewe_prs_chh_grk_cze_spa_alb_qcu_mcd_fre_por_xho_amh_lit_hau_glc_bat_swe_moo_svk_bam_sun_tha_gam_tml_zul_bem_uzb_ctl_mol_aze_ven_vie_mlt_swa_cic_dyu	-0.00478792249572902	-0.0112629030094247	0.991037819440502
520	heb_rus_dgb_prs_chh_sod_hau_eng_tur_uzb_cic_mly_ewe_mcd_grk_bsq_ctl_amr_swt_cnt_arw_krd_bem_pan_swa_bul_fin_akn_bam_est_urd_anl_geo_slo_spa_cze_svk_gam_amh_fre_hun_tsw_bat_afr_tag_jpn_knd_kor_ben_hin_tsn_lit_jav_ita_tig_ind_mnd_dut_lda_alb_owc_rom_pol_scr_mol_qcu_bos_ukr_ger_fbf_sid_swe_mlt_por_mao_nor_zul_glc_dyu_sun_tha_aeg_tml_yor_igb_aze_lat_guj_azi_xho_vie_wly_ven_ses_moo	-0.829608502032517	-2.00259642078762	0.0481325012977193
521	anl_bos_fbf_krd_hau_sid_sod_urd_tur_uzb_bem_mly_swa_mcd_svk_bsq_mol_gam_lda_cnt_eng_lat_ven_slo_igb_nor_hun_bam_dgb_est_spa_wly_geo_grk_alb_bul_scr_mlt_tig_fre_fin_ses_bat_cze_jav_jpn_knd_kor_hin_guj_dyu_pan_mao_ctl_amr_ind_mnd_ukr_swt_lit_heb_afr_dut_arw_ita_qcu_rus_por_glc_zul_chh_swe_aeg_ben_tag_prs_xho_ger_akn_sun_tha_owc_tml_cic_moo_azi_pol_rom_aze_tsn_vie_amh_ewe_yor_tsw	0.132909563898862	0.312431596433616	0.75541200849597
522	amr_eng_ses_svk_gam_aeg_hau_slo_tur_aze_igb_mao_tsw_bos_bul_bsq_por_chh_akn_mnd_arw_guj_yor_dut_ewe_pan_hun_dgb_swt_fin_alb_owc_geo_mol_rus_lat_urd_sid_tig_scr_est_fbf_sun_afr_tag_jpn_knd_kor_ukr_ita_cic_spa_mly_nor_anl_jav_cnt_ger_bam_glc_amh_rom_hin_krd_lit_qcu_fre_cze_prs_lda_sod_pol_mlt_grk_bat_ben_swa_mcd_moo_ind_tha_wly_tml_dyu_tsn_azi_ctl_swe_uzb_zul_vie_heb_bem_ven_xho	-0.0295277710158017	-0.0695575876498548	0.944695141202122
523	sod_rom_ses_krd_mlt_gam_anl_arw_aze_uzb_tsn_tag_moo_eng_lit_bsq_slo_tig_igb_mnd_rus_mcd_yor_swe_fbf_ben_hun_swa_ven_fin_guj_chh_geo_ctl_bos_dut_pan_amh_hau_cze_est_akn_jav_ukr_mly_jpn_knd_kor_por_alb_ewe_prs_mao_scr_sid_ind_cnt_afr_bam_mol_amr_fre_hin_svk_lat_qcu_urd_bul_glc_swt_owc_spa_wly_ger_sun_nor_cic_grk_xho_bat_tha_aeg_tml_bem_lda_azi_ita_pol_tur_tsw_vie_heb_zul_dgb_dyu	-0.47010544246346	-1.1176477072377	0.266596402666919
524	tig_hin_dyu_scr_mlt_chh_anl_cze_azi_uzb_ewe_mao_swa_glc_nor_bsq_mol_aeg_xho_mnd_fre_alb_akn_grk_cic_dut_hun_yor_zul_est_ctl_sid_geo_lit_ben_slo_pol_amr_owc_prs_fin_tsw_mly_bul_tag_jpn_knd_kor_pan_ukr_lda_rus_jav_spa_sod_sun_cnt_por_tsn_svk_heb_swe_arw_guj_rom_qcu_urd_lat_eng_bem_amh_bos_gam_mcd_ind_afr_dgb_ita_igb_bat_tha_wly_tml_fbf_swt_aze_ger_krd_tur_moo_vie_hau_bam_ven_ses	-0.371932369647427	-0.880628314239806	0.380789137235743
525	anl_fre_akn_nor_aeg_gam_sod_swe_uzb_tur_moo_ind_fbf_ctl_arw_bsq_hin_wly_cic_mnd_ben_svk_dyu_scr_ven_pan_fin_dgb_zul_est_por_mlt_geo_ukr_lit_afr_mol_amh_owc_urd_hun_tsn_mao_glc_sun_jpn_tml_kor_guj_grk_yor_bos_jav_eng_tig_tag_cnt_dut_bam_ita_chh_bul_rom_cze_pol_qcu_spa_slo_lat_ses_amr_alb_heb_rus_bat_prs_xho_ger_swt_mly_tha_hau_knd_lda_swa_azi_krd_mcd_aze_tsw_vie_sid_ewe_bem_igb	-0.109138620143175	-0.257186171141186	0.797603226635667
526	heb_swe_dgb_ita_chh_amr_sid_glc_aze_tur_akn_sun_cic_urd_prs_bsq_ben_aeg_bam_mnd_arw_lat_tsn_rus_lda_eng_hun_xho_ewe_fin_pol_wly_geo_ctl_rom_slo_ukr_anl_amh_grk_est_ven_jav_svk_tag_jpn_tml_kor_lit_nor_bem_pan_ind_ger_owc_mly_cnt_bos_zul_krd_tig_dut_mcd_afr_alb_qcu_hin_mol_cze_moo_sod_bul_hau_spa_bat_guj_yor_scr_swt_mao_tha_gam_knd_tsw_fbf_uzb_por_fre_azi_igb_vie_mlt_swa_ses_dyu	-0.761109909630758	-1.83002378808439	0.0704498271895297
527	owc_scr_xho_dut_amr_mlt_wly_eng_aze_azi_tsw_ind_bem_guj_glc_bsq_grk_anl_ewe_mnd_alb_mcd_bam_krd_swa_rom_hun_igb_fbf_est_cze_aeg_geo_arw_swe_hin_ctl_heb_chh_svk_fin_ses_sun_pol_tag_jpn_tml_kor_fre_ger_ven_mol_jav_slo_sid_mly_cnt_por_cic_lit_tig_rus_bul_nor_bos_qcu_prs_urd_spa_akn_sod_ben_gam_lat_mao_pan_dyu_afr_lda_bat_tha_hau_knd_zul_swt_tur_ita_ukr_uzb_tsn_vie_amh_moo_dgb_yor	-0.25730484643725	-0.607928132007923	0.544716886255596
528	tig_rus_lda_glc_mlt_heb_owc_cze_aze_azi_dgb_sun_zul_arw_ger_bsq_hin_wly_dyu_cnt_alb_grk_ewe_svk_swt_bul_fin_bam_tsn_est_swe_gam_geo_slo_mcd_bos_pol_anl_amr_scr_hun_yor_jav_ben_mao_jpn_knd_kor_dut_fre_akn_urd_bat_nor_sod_tag_mnd_rom_cic_ctl_chh_ita_guj_mol_krd_qcu_lat_eng_ukr_fbf_aeg_por_hau_spa_ind_lit_ven_pan_tsw_mly_tha_amh_tml_swa_igb_uzb_prs_afr_tur_ses_vie_sid_xho_moo_bem	-0.166494110940465	-0.393015615876626	0.695207395532525
529	amr_dut_yor_alb_aeg_mlt_tig_arw_azi_aze_fbf_tag_tsn_ita_slo_bsq_hin_heb_lda_cnt_lat_krd_swa_eng_ven_mol_est_zul_moo_hun_nor_sid_geo_scr_por_fre_spa_hau_owc_ukr_fin_bam_bat_rom_mao_jpn_tml_kor_bul_ctl_bem_rus_mly_pan_gam_sun_mnd_prs_swt_afr_sod_ger_guj_bos_glc_qcu_lit_mcd_cze_ewe_wly_pol_anl_grk_ind_swe_dyu_urd_ses_jav_tha_chh_knd_xho_akn_tur_svk_ben_uzb_igb_vie_amh_cic_tsw_dgb	0.393325904010117	0.927651379978486	0.355989739291209
530	amr_ctl_bem_svk_wly_gam_owc_hin_uzb_azi_cic_tag_bam_ita_grk_bsq_afr_sod_ven_cnt_guj_alb_igb_cze_xho_arw_fin_ewe_lda_est_nor_mlt_geo_rus_scr_eng_prs_sid_amh_glc_hun_swt_sun_urd_mao_jpn_tml_kor_bos_swe_fbf_dut_bat_slo_hau_mly_mnd_mcd_akn_pan_heb_pol_ger_fre_por_qcu_ukr_rom_spa_dyu_chh_bul_anl_krd_ind_mol_swa_lat_dgb_jav_tha_tig_knd_tsn_tsw_tur_lit_ben_aze_yor_vie_aeg_ses_moo_zul	0.574785598296618	1.36030803910571	0.177020592172642
531	sid_arw_ewe_fre_amr_wly_heb_ger_tur_uzb_bam_bat_xho_bos_rom_bsq_ukr_hau_zul_mnd_nor_prs_tsn_cze_akn_ctl_hun_yor_bem_est_alb_gam_geo_bul_swe_pan_mcd_chh_anl_eng_fin_igb_mly_lit_ind_jpn_tml_kor_mol_svk_dyu_scr_mao_lat_owc_jav_cnt_por_swt_dut_sod_rus_pol_spa_grk_qcu_ita_ben_slo_lda_aeg_guj_mlt_afr_tag_hin_cic_krd_ven_sun_tha_amh_knd_moo_swa_azi_urd_glc_aze_dgb_vie_tig_ses_tsw_fbf	0.553934632287473	1.31105596308167	0.193066871482511
532	amh_rom_xho_prs_sid_anl_wly_lit_tur_azi_dyu_ind_ses_ukr_krd_bsq_nor_gam_ewe_cnt_svk_bul_tsn_rus_moo_hin_fin_cic_tsw_hun_urd_chh_geo_ben_pol_alb_mcd_owc_heb_scr_est_swt_tag_fre_mao_jpn_tml_kor_guj_afr_ven_slo_mly_dut_mlt_jav_mnd_swe_akn_arw_aeg_ger_pan_spa_grk_qcu_eng_por_mol_igb_sod_lat_hau_ita_sun_bos_bam_ctl_zul_bat_tha_amr_knd_dgb_yor_aze_cze_glc_uzb_fbf_vie_tig_bem_lda_swa	-0.242778828195071	-0.573991299720677	0.567359342732715
533	wly_bul_xho_alb_gam_mlt_tig_pol_azi_uzb_lda_mao_bam_ger_lat_bsq_scr_aeg_ses_mnd_fre_ukr_ewe_por_moo_cze_hun_fbf_swt_est_rom_amr_geo_krd_afr_lit_ben_amh_owc_spa_fin_bem_jav_glc_ind_jpn_tml_kor_dut_ita_ven_rus_tag_urd_chh_sun_cnt_pan_yor_swe_sid_prs_bos_eng_nor_qcu_mcd_grk_mol_dyu_heb_arw_anl_ctl_mly_svk_tsn_guj_zul_bat_tha_sod_knd_dgb_tsw_tur_hin_slo_aze_cic_vie_hau_akn_igb_swa	-0.605218244076066	-1.44652164393149	0.151392988799686
534	anl_ben_moo_bul_wly_amh_heb_spa_tur_uzb_dgb_sun_akn_por_slo_bsq_prs_aeg_ven_mnd_arw_krd_lda_pan_igb_lit_est_ewe_swt_fin_nor_owc_geo_ger_pol_mcd_guj_mlt_sid_grk_hun_fbf_bat_rom_ind_jpn_knd_kor_ctl_dut_ses_ita_jav_swe_gam_tag_cnt_rus_swa_urd_chh_glc_lat_hin_fre_qcu_mol_cze_ukr_zul_hau_afr_tig_alb_mly_bos_tsn_eng_xho_mao_tha_amr_tml_bem_cic_aze_scr_svk_azi_tsw_vie_sod_dyu_yor_bam	-0.730297321107945	-1.75179792386284	0.0831050325023543
535	wly_urd_swa_pol_hau_amh_heb_ctl_tur_azi_tsn_bat_igb_cze_afr_bsq_spa_anl_bem_cnt_ita_pan_zul_bos_ewe_ger_hun_xho_cic_fin_krd_gam_geo_mcd_lat_prs_arw_owc_tig_nor_est_ses_mao_dut_jav_jpn_knd_kor_glc_por_tsw_swe_sun_rom_amr_mly_mnd_svk_akn_rus_aeg_ukr_scr_ben_fre_qcu_hin_grk_alb_swt_sid_lit_mlt_guj_tag_slo_dyu_bul_fbf_ind_tha_chh_tml_ven_lda_aze_eng_mol_uzb_yor_vie_sod_moo_dgb_bam	0.322656442720151	0.759647897261367	0.44938641514859
536	amh_krd_zul_rom_anl_amr_owc_mcd_uzb_azi_ven_sun_fbf_pan_rus_bsq_ukr_sid_ses_cnt_bul_eng_tsw_spa_dyu_ben_est_moo_swa_hun_mol_heb_geo_glc_nor_svk_pol_wly_aeg_bos_fin_bem_jav_hin_tag_jpn_tml_kor_lit_arw_lda_lat_bat_prs_gam_ind_mnd_dut_cic_ger_mlt_urd_scr_por_alb_qcu_ctl_grk_cze_swt_tig_slo_hau_swe_mao_ita_bam_guj_akn_mly_tha_chh_knd_ewe_tsn_tur_afr_fre_aze_xho_vie_sod_igb_yor_dgb	-0.8102725582414	-1.95455736931794	0.0536387312171073
537	amh_alb_tsw_rus_anl_owc_heb_svk_tur_uzb_swt_sun_swa_krd_cze_bsq_afr_mlt_ses_mnd_slo_bos_dgb_grk_cic_glc_hun_akn_bam_est_bul_chh_geo_spa_eng_pol_ukr_gam_sid_scr_fin_ewe_ind_swe_tag_jpn_knd_kor_urd_lat_yor_dut_bat_ita_hau_jav_cnt_rom_fbf_guj_wly_por_pan_prs_mol_qcu_arw_mcd_ben_xho_tig_hin_amr_fre_mao_ger_dyu_nor_moo_mly_tha_aeg_tml_igb_tsn_azi_ctl_lit_aze_bem_vie_sod_lda_ven_zul	-0.0622876698841391	-0.146769628079817	0.883631553736192
538	chh_afr_xho_glc_owc_heb_sod_guj_azi_tur_tsn_bat_bam_rus_bul_bsq_bos_mlt_dyu_cnt_lit_ukr_dgb_cze_zul_svk_hun_ewe_bem_est_ctl_gam_geo_krd_pol_alb_urd_amh_aeg_arw_fin_moo_tag_rom_jav_jpn_tml_kor_dut_pan_ven_lat_mao_scr_wly_ind_mnd_ben_lda_nor_sid_slo_grk_prs_por_qcu_mcd_fre_ita_cic_tig_spa_amr_mol_mly_swe_tsw_eng_swt_sun_tha_hau_knd_ses_swa_aze_ger_hin_uzb_fbf_vie_anl_yor_igb_akn	-0.392949287090866	-0.93133595417395	0.354091234030998
539	tig_ctl_cic_scr_aeg_amh_heb_alb_aze_azi_ewe_jav_tsn_rom_rus_bsq_por_anl_bem_mnd_eng_ger_bam_lit_dyu_bos_fin_lda_tsw_hun_hin_hau_geo_urd_nor_mol_swe_chh_wly_krd_est_ven_tag_dut_ind_jpn_tml_kor_prs_pan_fbf_guj_mly_pol_sod_sun_cnt_svk_zul_glc_amr_cze_grk_slo_spa_qcu_arw_mcd_lat_akn_sid_afr_owc_fre_bat_ben_ses_bul_swa_mao_tha_gam_knd_igb_xho_tur_ukr_ita_uzb_dgb_vie_mlt_moo_swt_yor	-0.081954955692926	-0.193087303325772	0.847311656632529
540	aeg_lat_fbf_alb_sid_amr_sod_guj_uzb_aze_zul_ind_bam_por_fre_bsq_bul_tig_akn_cnt_krd_bos_xho_ctl_tsn_mol_hun_dgb_igb_fin_nor_wly_geo_pan_eng_mcd_arw_hau_mlt_ger_est_dyu_mao_dut_jav_jpn_tml_kor_rus_spa_tsw_scr_bat_svk_heb_mly_mnd_cze_bem_slo_gam_prs_swe_afr_glc_qcu_lit_ita_pol_cic_owc_ben_chh_rom_tag_hin_ses_urd_swt_sun_tha_amh_knd_lda_swa_tur_ukr_grk_azi_yor_vie_anl_moo_ewe_ven	-0.533062179997051	-1.26897034264786	0.207618443797636
541	hau_bul_zul_nor_wly_mlt_gam_krd_aze_azi_swt_mly_lda_mol_pol_bsq_guj_amr_dyu_cnt_dut_slo_cic_arw_ven_alb_hun_ses_fbf_fin_svk_sid_geo_mcd_ukr_swe_rus_amh_owc_fre_est_igb_jav_bos_bat_jpn_knd_kor_ita_cze_tsn_scr_sun_afr_anl_ind_mnd_glc_swa_rom_sod_pan_prs_lit_urd_qcu_ger_lat_ctl_moo_chh_eng_tig_spa_mao_por_bam_hin_yor_tag_tha_heb_tml_ewe_akn_uzb_ben_grk_tur_dgb_vie_aeg_bem_xho_tsw	-0.0786471086979296	-0.185266151761836	0.853423735795132
542	gam_spa_ven_cze_wly_amr_heb_prs_aze_uzb_tsn_jav_fbf_hin_eng_bsq_fre_chh_swa_mnd_por_bos_tsw_slo_ses_ita_fin_yor_zul_est_alb_sid_geo_ctl_bul_ukr_mcd_tig_sod_scr_hun_bem_mao_svk_tag_jpn_tml_kor_lat_glc_akn_lit_ind_krd_mlt_bat_cnt_dut_xho_guj_aeg_arw_afr_ben_rom_qcu_pol_rus_ger_ewe_owc_urd_hau_pan_sun_nor_igb_grk_cic_mly_tha_amh_knd_dgb_bam_tur_mol_swe_azi_moo_vie_anl_swt_lda_dyu	-0.461320422687429	-1.09712536741192	0.275419243094785
543	wly_ctl_dgb_grk_anl_heb_sod_rom_aze_azi_zul_sun_ses_alb_lit_bsq_prs_aeg_tsw_mnd_pol_bos_fbf_bul_bem_hin_fin_bam_ven_est_por_owc_geo_pan_fre_swe_ita_chh_amh_arw_hun_moo_bat_afr_tag_jpn_knd_kor_spa_mcd_igb_cze_mao_lat_sid_ind_cnt_ben_lda_ukr_hau_krd_urd_rus_guj_qcu_dut_eng_mol_yor_tig_ger_mlt_nor_jav_scr_xho_svk_swa_mly_tha_amr_tml_cic_swt_uzb_glc_slo_tur_ewe_vie_gam_dyu_akn_tsn	0.224616095751006	0.528741645828475	0.598244326950602
544	amr_ger_ven_afr_amh_chh_hau_scr_aze_azi_swt_mao_tsw_slo_swe_bsq_urd_sod_bem_cnt_alb_svk_dgb_rus_bam_nor_fin_zul_igb_hun_dut_heb_geo_ctl_pan_krd_pol_wly_aeg_lit_est_dyu_jav_por_tag_jpn_tml_kor_ben_bul_tsn_arw_sun_ita_mlt_bat_mnd_cze_moo_guj_sid_spa_eng_glc_hin_qcu_fre_grk_prs_xho_owc_rom_anl_bos_mly_lat_yor_mcd_fbf_ind_tha_gam_knd_swa_akn_uzb_mol_ukr_tur_ewe_vie_tig_cic_ses_lda	-0.160083002835809	-0.377648372615152	0.706552331590138
545	chh_mol_zul_ukr_gam_tig_owc_arw_azi_uzb_swt_mly_xho_slo_svk_bsq_ben_aeg_swa_cnt_pan_grk_fbf_rom_lda_cze_est_igb_bem_hun_fre_heb_geo_glc_pol_afr_lat_hau_mlt_prs_fin_yor_ind_scr_jav_jpn_tml_kor_guj_urd_ewe_alb_sun_swe_sod_tag_mnd_por_ses_lit_amr_ctl_hin_eng_mcd_qcu_ita_rus_dut_tsn_wly_spa_sid_nor_bat_krd_akn_bul_dyu_mao_tha_anl_knd_cic_bam_aze_bos_ger_tur_ven_vie_amh_moo_tsw_dgb	-0.724571560575264	-1.73743594236409	0.0856207278767491
546	anl_arw_cic_ctl_amr_hau_gam_spa_uzb_aze_swt_ind_zul_fre_ger_bsq_cze_sid_lda_mnd_glc_pan_ven_pol_fbf_grk_hun_igb_bem_est_bos_wly_geo_rom_lit_hin_mol_mlt_chh_swe_fin_bam_bat_eng_mao_jpn_tml_kor_prs_nor_ewe_dut_sun_scr_amh_jav_cnt_ben_dyu_bul_owc_alb_afr_por_lat_qcu_guj_ukr_mcd_akn_tig_krd_sod_ita_mly_urd_yor_rus_dgb_tag_tha_aeg_knd_xho_tsw_tur_slo_svk_azi_swa_vie_heb_tsn_moo_ses	-0.428236207696237	-1.01617720033352	0.312181396885648
547	tig_spa_tsn_fre_sod_wly_aeg_rom_tur_aze_xho_jav_lda_svk_rus_bsq_hin_amh_fbf_mnd_guj_grk_swt_ukr_bem_lat_est_dgb_yor_hun_scr_sid_geo_krd_nor_ita_mol_heb_anl_glc_fin_tsw_ind_alb_tag_jpn_knd_kor_eng_lit_dyu_por_sun_arw_chh_bat_cnt_pan_akn_cze_amr_prs_urd_afr_bos_qcu_mcd_ben_ger_cic_gam_dut_hau_pol_mly_slo_ses_bul_zul_mao_tha_owc_tml_bam_ewe_uzb_swe_ctl_azi_moo_vie_mlt_ven_swa_igb	-0.167015247841395	-0.394060483256974	0.694438494634798
548	gam_ukr_igb_afr_tig_heb_amr_urd_azi_aze_ven_mly_dyu_spa_svk_bsq_mol_wly_fbf_cnt_swe_ita_lda_pol_swt_scr_hun_dgb_ses_fin_guj_aeg_geo_glc_bul_cze_por_sid_sod_arw_est_bam_bat_hin_tag_jpn_tml_kor_eng_ger_swa_pan_jav_prs_mlt_sun_mnd_mcd_tsw_rus_amh_alb_ctl_lit_bos_qcu_lat_fre_rom_yor_chh_slo_anl_ben_mao_grk_bem_krd_akn_ind_tha_owc_knd_cic_moo_uzb_dut_nor_tur_tsn_vie_hau_xho_ewe_zul	-0.0295912634651205	-0.0696714932426022	0.944604723378222
549	amr_ger_lda_mcd_anl_tig_hau_afr_aze_uzb_tsn_bat_moo_prs_bos_bsq_ukr_amh_ses_mnd_pol_scr_dyu_ita_igb_alb_est_swt_swa_hun_ben_heb_geo_cze_lit_fre_dut_wly_sod_swe_fin_akn_sun_nor_ind_jpn_tml_kor_ctl_lat_ven_krd_mly_spa_chh_mao_cnt_glc_tsw_eng_mlt_arw_rus_guj_svk_qcu_urd_hin_grk_bam_aeg_rom_sid_por_tag_mol_bem_bul_cic_jav_tha_owc_knd_dgb_zul_azi_slo_pan_tur_fbf_vie_gam_xho_yor_ewe	0.216974710714158	0.510801791015661	0.610700292359465
550	aeg_bos_igb_arw_amr_gam_mlt_bul_aze_azi_xho_bat_bam_cze_por_bsq_dut_amh_cic_cnt_svk_alb_bem_guj_zul_glc_hun_swa_ewe_est_ger_sid_geo_spa_ctl_grk_eng_owc_hau_rom_fin_swt_sun_rus_mao_jpn_knd_kor_mol_swe_akn_krd_mly_ben_tig_tag_mnd_ita_tsw_slo_sod_fre_mcd_nor_ukr_qcu_scr_prs_hin_tsn_wly_lat_heb_pol_jav_lit_yor_pan_dyu_ind_tha_chh_tml_dgb_fbf_uzb_urd_afr_tur_moo_vie_anl_ses_ven_lda	0.244516627252067	0.575137329362176	0.566587301677053
551	hau_lat_ven_guj_heb_amr_tig_krd_aze_azi_zul_ind_dyu_alb_afr_bsq_rom_anl_swa_cnt_rus_dut_ses_svk_lda_nor_fin_swt_tsw_est_pan_sod_geo_ctl_ben_lit_hin_sid_aeg_mcd_hun_akn_mao_swe_sun_jpn_tml_kor_bos_fre_dgb_eng_tag_pol_amh_mly_mnd_por_moo_cze_mlt_glc_slo_spa_ger_qcu_scr_grk_urd_igb_owc_prs_wly_bul_jav_ita_bem_mol_yor_bat_tha_chh_knd_ewe_cic_uzb_arw_ukr_tur_tsn_vie_gam_bam_xho_fbf	-0.188585321708708	-0.444773892368056	0.657516582549934
552	tig_scr_akn_guj_hau_aeg_amh_ben_uzb_aze_yor_bat_swa_ukr_por_bsq_afr_sid_lda_mnd_mcd_fre_zul_pol_ven_mol_fin_xho_fbf_est_lat_chh_geo_arw_ita_lit_cze_heb_gam_nor_hun_dyu_jav_dut_tag_jpn_knd_kor_ger_bos_bam_spa_mao_svk_anl_mly_cnt_ctl_cic_glc_mlt_swe_rom_hin_pan_qcu_rus_eng_slo_dgb_amr_grk_wly_urd_ind_bul_ewe_krd_tsw_sun_tha_owc_tml_moo_swt_tur_prs_alb_azi_bem_vie_sod_tsn_ses_igb	0.601372617004652	1.42294089883911	0.158099156423271
553	heb_ctl_akn_ukr_tig_sid_anl_cze_uzb_tur_dyu_bat_ewe_arw_ita_bsq_slo_gam_tsw_mnd_krd_scr_moo_lit_swa_prs_est_yor_bam_hun_alb_owc_geo_eng_urd_ger_rom_sod_amh_lat_fin_ses_ind_grk_sun_jpn_tml_kor_glc_spa_cic_hin_tag_ben_wly_jav_cnt_bos_zul_pan_hau_pol_mol_afr_dut_qcu_bul_guj_rus_bem_mlt_fre_amr_por_mly_swe_xho_nor_dgb_mao_tha_chh_knd_tsn_swt_azi_svk_mcd_aze_igb_vie_aeg_fbf_ven_lda	-0.175741055304331	-0.414937223873257	0.679143520860123
554	wly_mol_moo_spa_anl_amh_sid_dut_aze_tur_swa_jav_tsw_lit_ben_bsq_bul_gam_swt_cnt_scr_glc_zul_krd_ses_nor_hun_bem_dyu_est_guj_heb_geo_ger_swe_rom_lat_sod_mlt_grk_fin_ven_sun_pol_ind_jpn_tml_kor_rus_ctl_yor_eng_bat_afr_aeg_mao_mnd_arw_akn_por_chh_slo_mcd_ita_pan_qcu_ukr_cze_prs_xho_amr_alb_owc_bos_tag_fre_lda_hin_fbf_mly_tha_tig_knd_bam_tsn_azi_svk_urd_uzb_ewe_vie_hau_igb_cic_dgb	-0.0821261874213668	-0.19372639917437	0.846812622478389
555	anl_urd_yor_ger_sod_amr_heb_bul_tur_aze_bem_mly_ses_grk_pan_bsq_dut_aeg_tsn_cnt_prs_spa_tsw_afr_ven_guj_fin_bam_cic_hun_krd_gam_geo_scr_nor_ukr_ctl_mlt_owc_pol_est_dyu_ind_alb_jav_jpn_knd_kor_arw_eng_lda_cze_mao_swe_amh_sun_mnd_hin_xho_fre_hau_svk_lat_por_ben_qcu_mol_slo_mcd_zul_chh_rom_wly_rus_tag_lit_moo_ita_akn_bat_tha_sid_tml_fbf_swa_uzb_glc_bos_azi_swt_vie_tig_dgb_ewe_igb	-0.795339732864821	-1.91439751283432	0.0586435640973826
556	amr_pan_ses_cze_hau_aeg_mlt_rus_aze_tur_dgb_mao_ven_glc_swe_bsq_bos_wly_tsn_cnt_dut_svk_moo_alb_igb_ctl_fin_bam_swt_est_lit_amh_geo_krd_bul_ger_prs_tig_chh_hin_hun_tsw_sun_ukr_tag_jpn_knd_kor_ben_mcd_dyu_afr_bat_urd_anl_jav_mnd_eng_zul_fre_sod_rom_pol_spa_ita_qcu_mol_lat_scr_fbf_heb_slo_owc_por_ind_nor_cic_guj_ewe_mly_tha_sid_tml_swa_akn_uzb_arw_grk_azi_yor_vie_gam_lda_bem_xho	-0.256620597299347	-0.606643279773751	0.545565757331424
557	owc_lat_tsn_ctl_wly_tig_sid_krd_uzb_aze_tsw_jav_dgb_swe_mcd_bsq_nor_gam_swt_mnd_pol_dut_fbf_alb_igb_ben_est_akn_bem_hun_lit_anl_geo_hin_svk_slo_glc_chh_amr_afr_fin_xho_sun_scr_ind_jpn_tml_kor_prs_ita_bam_spa_mly_bos_aeg_tag_cnt_ukr_moo_grk_amh_rom_pan_ger_por_qcu_guj_mol_arw_ven_hau_rus_heb_cze_bat_fre_cic_urd_swa_mao_tha_sod_knd_lda_zul_tur_bul_eng_azi_dyu_vie_mlt_yor_ewe_ses	0.0231869618021235	0.0546302908847359	0.956550194290608
558	amr_alb_swt_bul_wly_aeg_heb_svk_tur_aze_swa_sun_dgb_guj_eng_bsq_cze_sid_ewe_cnt_fre_nor_dyu_glc_bam_grk_hun_yor_igb_fin_pan_sod_geo_ctl_swe_ger_prs_mlt_anl_bos_est_akn_mly_lat_tag_jpn_knd_kor_dut_lit_xho_rus_jav_pol_gam_mao_mnd_urd_ses_ukr_hau_mol_scr_ben_rom_qcu_afr_mcd_slo_fbf_tig_por_chh_krd_ind_hin_bem_ita_lda_bat_tha_amh_tml_moo_cic_azi_arw_spa_uzb_tsn_vie_owc_ven_tsw_zul	-0.975928773632284	-2.37825502130085	0.0194402290922488
559	chh_rom_cic_ctl_amh_aeg_sid_lit_tur_aze_ven_mly_moo_ger_guj_bsq_arw_mlt_ewe_cnt_pol_urd_dyu_hin_swa_bul_est_akn_fbf_fin_nor_wly_geo_swe_dut_glc_mol_owc_anl_grk_hun_swt_mao_por_ind_jpn_tml_kor_krd_pan_yor_afr_sun_spa_amr_jav_mnd_mcd_dgb_lat_sod_fre_prs_ita_eng_qcu_ukr_alb_scr_bam_hau_svk_gam_cze_bat_bos_igb_rus_ses_tag_tha_heb_knd_tsn_xho_azi_slo_ben_uzb_zul_vie_tig_tsw_bem_lda	-0.34335123155454	-0.812391027458735	0.418641979471865
560	owc_mol_tsw_ctl_anl_aeg_amh_arw_tur_aze_cic_mao_tsn_fre_alb_bsq_afr_wly_yor_cnt_rom_bul_ses_rus_moo_nor_fin_bem_swt_est_bos_heb_geo_krd_lat_ita_grk_mlt_amr_scr_hun_xho_mly_glc_jav_jpn_tml_kor_cze_hin_fbf_ukr_sun_slo_chh_tag_mnd_prs_zul_ger_tig_swe_dut_mcd_eng_qcu_pan_ben_guj_dgb_gam_pol_sod_urd_ind_por_ewe_lit_lda_bat_tha_hau_knd_dyu_bam_azi_spa_svk_uzb_ven_vie_sid_igb_akn_swa	-0.484960943870638	-1.15261933636058	0.252020760133487
561	amh_hin_swt_mcd_heb_chh_amr_spa_aze_azi_bam_sun_dgb_ben_arw_bsq_lat_sid_moo_cnt_pol_pan_xho_ita_yor_rom_fin_ewe_cic_est_afr_anl_geo_svk_rus_ger_prs_wly_sod_por_hun_tsn_tag_alb_mao_jpn_tml_kor_cze_dut_zul_bul_ind_bos_aeg_jav_mnd_ctl_igb_swe_owc_slo_mol_eng_glc_qcu_lit_krd_urd_ven_hau_nor_gam_scr_bat_ukr_akn_guj_lda_mly_tha_mlt_knd_tsw_ses_uzb_fre_grk_tur_swa_vie_tig_bem_dyu_fbf	-0.543294824962172	-1.29652697751457	0.198001878513075
562	mlt_ger_bem_lat_sid_amr_sod_bul_tur_aze_cic_tag_dyu_glc_bos_bsq_cze_aeg_ses_cnt_fre_por_fbf_arw_swt_prs_est_bam_akn_fin_urd_owc_geo_dut_svk_spa_ctl_gam_heb_mol_hun_zul_mly_hin_ind_jpn_knd_kor_slo_afr_xho_rom_jav_ita_chh_sun_mnd_pol_igb_alb_tig_mcd_ukr_grk_guj_qcu_eng_pan_swe_tsn_anl_rus_amh_nor_mao_ben_swa_lit_ven_bat_tha_wly_tml_yor_lda_uzb_krd_scr_azi_ewe_vie_hau_dgb_tsw_moo	-0.104946694782448	-0.247314444594499	0.805210046921805
563	aeg_glc_akn_rom_hau_tig_chh_mol_uzb_azi_tsn_sun_lda_cze_por_bsq_urd_sod_ven_cnt_krd_bos_xho_swe_dgb_ben_hun_yor_bem_est_spa_gam_geo_scr_arw_rus_ita_amr_owc_svk_fin_swt_bat_ctl_mly_jpn_knd_kor_alb_slo_tsw_grk_ind_bul_mlt_tag_mnd_guj_swa_pol_anl_lit_nor_dut_prs_qcu_pan_fre_ukr_fbf_sid_lat_wly_ger_jav_afr_igb_hin_cic_mao_tha_heb_tml_dyu_bam_aze_mcd_eng_tur_zul_vie_amh_moo_ses_ewe	-0.179609112998008	-0.423953808254672	0.672578510010444
564	amh_mcd_lda_afr_heb_hau_chh_glc_aze_azi_ewe_sun_bam_ger_scr_bsq_cze_mlt_bem_mnd_bos_grk_ses_ukr_dyu_spa_hun_swt_cic_est_ctl_aeg_geo_slo_guj_svk_krd_amr_tig_fre_fin_igb_mly_bul_bat_jpn_tml_kor_lit_pol_zul_hin_mao_ben_sid_tag_cnt_swe_tsn_urd_owc_pan_eng_arw_por_qcu_prs_ita_rus_swa_anl_mol_wly_rom_ind_dut_akn_lat_yor_jav_tha_sod_knd_ven_moo_uzb_nor_alb_tur_xho_vie_gam_dgb_tsw_fbf	0.076588760226239	0.180399722014736	0.857231299341517
565	tig_hin_ven_rus_aeg_owc_amr_mcd_azi_aze_tsw_mao_bam_glc_grk_bsq_mol_sid_akn_cnt_pol_eng_ses_urd_fbf_ukr_est_swa_dyu_hun_bos_mlt_geo_swe_prs_rom_pan_hau_heb_dut_fin_yor_jav_lit_mly_jpn_knd_kor_ctl_svk_dgb_cze_tag_krd_wly_sun_mnd_spa_zul_afr_anl_lat_ben_guj_ger_qcu_fre_por_slo_tsn_amh_arw_sod_bul_ind_ita_lda_scr_moo_bat_tha_chh_tml_bem_ewe_tur_alb_nor_uzb_xho_vie_gam_swt_cic_igb	0.213680902799034	0.502826968898237	0.616274640930354
566	amh_mcd_dyu_spa_anl_sid_mlt_svk_aze_tur_ses_sun_moo_alb_hin_bsq_krd_hau_cic_mnd_swe_lat_bem_rus_swa_glc_est_tsw_tsn_fin_guj_aeg_geo_ctl_ger_cze_grk_gam_owc_mol_hun_fbf_bat_por_mao_jpn_tml_kor_ben_nor_ewe_afr_tag_dut_chh_ind_cnt_fre_lda_ukr_tig_rom_bul_prs_lit_qcu_bos_scr_eng_xho_wly_arw_sod_pol_mly_urd_igb_pan_zul_jav_tha_heb_knd_swt_bam_uzb_ita_slo_azi_yor_vie_amr_akn_ven_dgb	0.344864697228799	0.813144987076634	0.418211804541641
567	owc_eng_fbf_guj_mlt_tig_hau_bos_uzb_azi_lda_mly_tsw_urd_nor_bsq_slo_heb_dgb_cnt_mcd_dut_akn_ctl_bam_hin_est_swa_xho_fin_spa_amh_geo_por_arw_scr_grk_anl_wly_pol_hun_bem_ind_alb_sun_jpn_knd_kor_mol_lat_yor_svk_tag_rom_amr_mao_mnd_swe_ven_ben_chh_fre_prs_ger_lit_qcu_ukr_krd_cze_ses_gam_pan_aeg_bul_bat_glc_swt_rus_dyu_jav_tha_sod_tml_igb_moo_aze_ita_afr_tur_tsn_vie_sid_zul_cic_ewe	-0.458697853887053	-1.09078389906504	0.278186031077987
568	sod_pol_dyu_urd_mlt_gam_sid_mol_azi_tur_tsn_mly_ewe_scr_ger_bsq_bos_wly_swt_mnd_guj_nor_igb_swe_dgb_grk_est_ven_bem_hun_lit_heb_geo_afr_ctl_arw_prs_amr_amh_spa_fin_swa_bat_mcd_mao_jpn_knd_kor_svk_slo_akn_dut_sun_glc_hau_jav_cnt_ukr_tsw_por_owc_cze_rus_fre_ben_qcu_ita_eng_hin_bam_aeg_pan_tig_alb_tag_lat_ses_rom_zul_ind_tha_chh_tml_xho_cic_aze_bul_krd_uzb_moo_vie_anl_yor_fbf_lda	-0.156071884753592	-0.368834606687805	0.713089353115407
569	aeg_swe_ven_por_chh_sod_heb_urd_azi_aze_tsn_jav_akn_bul_cze_bsq_scr_gam_moo_mnd_hin_mol_igb_lit_bem_grk_hun_lda_ses_est_lat_anl_geo_krd_rus_bos_prs_sid_amh_ita_fin_swt_ind_mcd_bat_jpn_tml_kor_spa_pan_swa_slo_mly_ukr_owc_tag_cnt_fre_ewe_nor_hau_svk_ger_arw_rom_qcu_dut_ben_ctl_dyu_wly_glc_mlt_pol_mao_guj_xho_alb_bam_sun_tha_amr_knd_yor_cic_uzb_eng_afr_tur_tsw_vie_tig_fbf_dgb_zul	-0.791369270350849	-1.90655969428095	0.0596649668167504
570	tig_bul_igb_arw_heb_chh_hau_ita_tur_uzb_ewe_sun_cic_ger_bos_bsq_lat_amr_swt_mnd_prs_scr_lda_spa_fbf_cze_fin_swa_zul_hun_pol_sid_geo_ben_swe_mol_svk_owc_sod_rom_est_ven_bat_mcd_tag_jpn_tml_kor_alb_ukr_dgb_eng_jav_pan_gam_mly_cnt_dut_akn_krd_amh_grk_fre_guj_por_qcu_hin_urd_ctl_yor_anl_slo_aeg_glc_ind_rus_ses_lit_dyu_mao_tha_mlt_knd_moo_xho_azi_nor_afr_aze_tsn_vie_wly_bem_bam_tsw	-0.0255808722594905	-0.0602280096741748	0.95210327477907
571	heb_ukr_lda_rom_sid_aeg_anl_guj_aze_uzb_dyu_ind_zul_bul_spa_bsq_svk_gam_xho_cnt_prs_krd_ewe_slo_bam_fre_hun_cic_yor_est_ben_amr_geo_mol_ita_dut_scr_owc_tig_glc_fin_swa_sun_hin_jav_jpn_knd_kor_alb_bos_tsw_pol_mao_lat_mlt_bat_mnd_lit_dgb_por_sod_ger_ctl_rus_mcd_qcu_cze_urd_arw_moo_amh_swe_wly_grk_tag_afr_ses_eng_fbf_mly_tha_chh_tml_bem_tsn_azi_pan_nor_tur_ven_vie_hau_igb_swt_akn	-1.03165969760243	-2.52423870051219	0.0132897395621244
572	hau_bos_akn_pan_sid_chh_sod_svk_azi_uzb_bem_jav_ewe_glc_afr_bsq_dut_tig_ses_mnd_alb_eng_tsn_urd_ven_nor_fin_swt_cic_hun_arw_aeg_geo_fre_lit_guj_rus_amr_amh_krd_est_zul_tag_por_bat_jpn_tml_kor_slo_spa_dgb_mcd_sun_grk_anl_mly_cnt_ita_xho_lat_heb_pol_bul_rom_scr_qcu_swe_hin_ger_igb_mlt_ben_owc_ukr_ind_cze_swa_mol_moo_mao_tha_gam_knd_bam_yor_aze_prs_ctl_tur_tsw_vie_wly_dyu_fbf_lda	0.331248885363693	0.780717814860229	0.43695120966141
573	chh_bos_bam_mol_sid_hau_aeg_grk_tur_azi_moo_mly_zul_cze_por_bsq_rom_amr_swt_mnd_dut_scr_dyu_swe_tsw_lat_hun_cic_swa_est_lit_anl_geo_svk_rus_bul_afr_wly_heb_mcd_fin_tsn_jav_ita_ind_jpn_knd_kor_glc_eng_lda_ukr_bat_spa_tig_mao_cnt_slo_ven_pol_sod_ger_arw_alb_fre_qcu_hin_krd_nor_bem_owc_pan_gam_ben_sun_prs_yor_guj_ses_tag_tha_mlt_tml_fbf_xho_aze_ctl_urd_uzb_dgb_vie_amh_akn_ewe_igb	-1.12070987309428	-2.74834867700788	0.00719492104747217
574	chh_dut_igb_ben_gam_owc_wly_mol_aze_azi_akn_mao_ven_hin_fre_bsq_lit_aeg_dyu_mnd_slo_prs_ses_pol_tsw_ger_hun_moo_cic_est_arw_mlt_geo_pan_scr_krd_por_tig_heb_urd_fin_dgb_tag_spa_jav_jpn_knd_kor_swe_nor_yor_guj_mly_lat_sid_bat_cnt_alb_swa_mcd_hau_bul_rus_ita_svk_qcu_eng_grk_cze_ewe_anl_bos_amr_afr_sun_ukr_bem_rom_swt_ind_tha_sod_tml_zul_fbf_tur_glc_ctl_uzb_xho_vie_amh_lda_tsn_bam	0.192135379356463	0.452641611181253	0.651860990369208
575	hau_prs_ses_arw_amr_sod_gam_glc_uzb_aze_fbf_bat_zul_nor_svk_bsq_ita_chh_xho_cnt_grk_ger_ven_cze_moo_ukr_est_swa_dgb_fin_lat_owc_geo_dut_afr_por_krd_heb_mlt_slo_hun_swt_sun_fre_jav_jpn_tml_kor_urd_alb_akn_hin_mao_ctl_anl_tag_mnd_pol_bem_scr_amh_lit_spa_swe_pan_qcu_ben_eng_mol_cic_tig_mcd_aeg_bul_ind_bos_dyu_guj_ewe_mly_tha_sid_knd_bam_tsn_azi_rus_rom_tur_yor_vie_wly_lda_igb_tsw	0.321118343407216	0.756386233134713	0.451329481121646
576	owc_grk_xho_slo_mlt_anl_sid_ita_uzb_azi_swa_jav_bem_mcd_scr_bsq_ctl_amh_moo_cnt_rus_lit_ven_guj_dyu_pan_est_yor_cic_hun_por_sod_geo_lat_glc_swe_cze_heb_hau_dut_fin_dgb_tag_spa_mao_jpn_tml_kor_bul_alb_akn_ben_ind_arw_chh_bat_mnd_svk_tsw_pol_wly_ukr_prs_fre_rom_qcu_hin_nor_eng_fbf_aeg_bos_amr_ger_sun_mol_bam_krd_igb_mly_tha_tig_knd_ses_lda_aze_afr_urd_tur_ewe_vie_gam_swt_tsn_zul	-0.0978617993293649	-0.230925189058403	0.817880188701195
577	tig_pan_bem_hin_heb_sid_hau_lat_tur_azi_akn_jav_yor_alb_mcd_bsq_dut_anl_cic_cnt_fre_krd_zul_lit_ewe_swe_hun_dyu_swt_est_svk_amr_geo_cze_glc_grk_afr_sod_gam_slo_fin_moo_sun_bos_mly_jpn_knd_kor_urd_arw_ven_mol_tag_bul_amh_mao_mnd_rus_tsn_scr_chh_rom_eng_ukr_pol_qcu_nor_spa_ben_xho_mlt_prs_aeg_ita_ind_ger_bam_guj_igb_bat_tha_owc_tml_fbf_swa_aze_por_ctl_uzb_dgb_vie_wly_lda_tsw_ses	0.0898489133690366	0.211454116134218	0.832995622567955
578	chh_guj_ses_por_sid_wly_aeg_grk_tur_aze_lda_tag_dyu_bos_ben_bsq_lat_sod_swt_mnd_cze_ita_ewe_prs_ven_scr_est_bam_dgb_fin_pan_mlt_geo_rom_mcd_mol_spa_amr_amh_svk_hun_moo_ind_urd_bat_jpn_knd_kor_ukr_pol_bem_bul_jav_nor_tig_sun_cnt_lit_tsn_fre_anl_ctl_eng_glc_ger_qcu_krd_swe_arw_fbf_owc_rus_gam_slo_mly_dut_tsw_hin_yor_mao_tha_heb_tml_igb_cic_azi_afr_alb_uzb_zul_vie_hau_akn_xho_swa	-0.573168797052266	-1.36848408421631	0.17445746803318
579	wly_svk_swt_ita_tig_chh_amr_mol_aze_uzb_xho_mao_moo_cze_lit_bsq_pol_gam_dgb_cnt_alb_rom_fbf_hin_ven_lat_est_akn_ses_fin_ben_sod_geo_glc_slo_bos_arw_mlt_heb_eng_hun_dyu_bat_ctl_jav_jpn_knd_kor_krd_spa_cic_grk_sun_ukr_aeg_mly_mnd_afr_bem_nor_anl_dut_scr_swe_guj_qcu_bul_por_fre_igb_owc_rus_hau_pan_ind_prs_swa_ger_yor_tag_tha_sid_tml_bam_ewe_azi_urd_mcd_tur_zul_vie_amh_tsn_lda_tsw	-0.272812325759021	-0.645877681101442	0.51994909501282
580	chh_lit_zul_ukr_tig_wly_aeg_ctl_tur_uzb_igb_ind_dgb_fre_rom_bsq_ben_anl_tsw_cnt_nor_cze_ses_afr_bem_slo_fin_cic_ewe_est_alb_gam_geo_grk_ita_mol_guj_hau_heb_glc_hun_akn_mly_hin_bat_jpn_knd_kor_pol_lat_lda_svk_tag_swe_owc_sun_mnd_por_dyu_krd_mlt_bul_eng_dut_spa_qcu_rus_prs_mcd_tsn_sod_pan_amh_arw_mao_ger_moo_bos_swt_jav_tha_amr_tml_bam_fbf_aze_scr_urd_azi_xho_vie_sid_yor_ven_swa	-0.27541805991708	-0.65054864000205	0.51694188281537
581	aeg_alb_bem_guj_sod_hau_chh_svk_azi_uzb_swt_ind_ven_por_swe_bsq_pol_gam_yor_cnt_hin_ukr_dgb_eng_tsw_rom_est_dyu_ewe_hun_slo_tig_geo_arw_ger_fre_nor_amr_anl_bul_fin_igb_jav_lat_mao_jpn_tml_kor_scr_bos_xho_krd_sun_urd_wly_tag_mnd_mol_akn_pan_sid_mcd_ita_afr_spa_qcu_ctl_grk_dut_swa_mlt_ben_amh_rus_bat_cze_moo_glc_fbf_mly_tha_heb_knd_cic_tsn_aze_lit_prs_tur_zul_vie_owc_bam_ses_lda	-0.410160367478368	-0.973389457948854	0.332884793543757
582	gam_spa_swt_afr_chh_aeg_sid_ben_aze_uzb_tsw_sun_xho_rus_lat_bsq_pol_sod_ven_cnt_pan_ger_bem_swe_yor_bos_fin_cic_igb_hun_grk_amh_geo_nor_ctl_lit_urd_mlt_hau_mcd_est_ewe_mao_arw_ind_jpn_knd_kor_cze_glc_fbf_ita_tag_mol_anl_mly_mnd_por_akn_eng_heb_rom_scr_slo_prs_qcu_bul_svk_krd_ses_wly_fre_amr_hin_bat_ukr_zul_guj_bam_jav_tha_tig_tml_swa_moo_tur_alb_dut_azi_dyu_vie_owc_tsn_dgb_lda	-0.03770912963881	-0.0888925878442563	0.92935842238822
583	owc_prs_lda_glc_hau_amh_aeg_krd_aze_azi_fbf_mao_bem_ger_eng_bsq_mcd_gam_akn_cnt_urd_scr_bam_ctl_zul_alb_est_ses_swt_fin_swe_sod_geo_ita_lit_lat_guj_mlt_tig_nor_hun_moo_mly_bul_bat_jpn_tml_kor_dut_fre_xho_spa_sun_ukr_amr_jav_mnd_arw_tsn_ben_wly_cze_slo_svk_grk_qcu_rus_bos_hin_swa_anl_afr_heb_pan_ind_por_ewe_pol_dgb_tag_tha_sid_knd_yor_tsw_tur_rom_mol_uzb_igb_vie_chh_ven_dyu_cic	-0.00262836284287714	-0.00619510016557687	0.995070326564843
584	owc_bul_fbf_slo_amh_gam_mlt_grk_azi_aze_zul_tag_swt_rus_svk_bsq_glc_wly_xho_cnt_spa_pol_tsn_dut_cic_ita_fin_bam_yor_est_bos_tig_geo_guj_mol_rom_arw_hau_sid_fre_hun_moo_sun_hin_bat_jpn_tml_kor_prs_ctl_dgb_krd_ind_por_heb_mly_mnd_urd_bem_ben_chh_swe_scr_pan_nor_qcu_afr_lat_eng_ven_aeg_ger_sod_cze_jav_alb_swa_mcd_igb_mao_tha_anl_knd_ewe_tsw_tur_ukr_lit_uzb_dyu_vie_amr_lda_ses_akn	0.179338061778471	0.422212918310538	0.673844104146228
585	mlt_arw_lda_pol_chh_sod_hau_glc_uzb_tur_dgb_mly_cic_pan_por_bsq_bos_owc_bem_cnt_dut_alb_yor_ctl_swa_fre_fin_ewe_xho_hun_bul_aeg_geo_swe_grk_slo_afr_gam_anl_nor_est_dyu_sun_ukr_ind_jpn_tml_kor_guj_mcd_bam_krd_jav_prs_tig_mao_mnd_cze_zul_rom_sid_lat_eng_ita_ger_qcu_ben_scr_svk_ven_amr_urd_wly_lit_tag_hin_moo_spa_igb_bat_tha_amh_knd_tsw_fbf_azi_mol_rus_aze_ses_vie_heb_akn_tsn_swt	-0.777843129987774	-1.87490735570204	0.0639436207804221
586	chh_rom_yor_eng_tig_aeg_owc_pan_aze_tur_fbf_ind_dyu_fre_cze_bsq_slo_anl_lda_mnd_alb_ger_swt_svk_moo_dut_hun_ses_zul_est_pol_sid_geo_afr_nor_swe_ita_amh_gam_bul_fin_swa_bat_urd_sun_jpn_knd_kor_ben_krd_xho_lat_mao_por_sod_tag_cnt_ukr_akn_glc_hau_arw_spa_lit_mol_qcu_rus_grk_prs_bam_wly_guj_heb_scr_mly_mcd_igb_ctl_ewe_jav_tha_mlt_tml_tsw_tsn_uzb_hin_bos_azi_cic_vie_amr_dgb_bem_ven	-0.749026117518298	-1.79665366118549	0.0756371138065467
587	hau_ita_ewe_lat_chh_tig_sid_afr_tur_uzb_moo_sun_ven_glc_svk_bsq_bul_anl_dgb_mnd_pol_fre_akn_rus_swa_grk_est_zul_yor_fin_pan_sod_geo_ukr_urd_bos_eng_heb_mlt_spa_hun_swt_jav_scr_bat_jpn_tml_kor_alb_slo_cic_ctl_mly_rom_wly_mao_cnt_mol_bam_nor_amr_ger_dut_swe_krd_qcu_ben_arw_cze_dyu_owc_por_aeg_prs_tag_hin_lda_lit_ses_ind_tha_amh_knd_bem_tsw_azi_mcd_guj_aze_igb_vie_gam_tsn_fbf_xho	0.0810049288497104	0.190839587405019	0.849067265035342
588	sid_ger_tsn_ukr_owc_heb_mlt_prs_aze_tur_dgb_bat_swa_svk_swe_bsq_pan_chh_moo_mnd_ben_hin_cic_bos_yor_slo_fin_igb_zul_hun_eng_gam_geo_krd_arw_rom_alb_tig_wly_dut_est_xho_mly_lit_mao_jpn_tml_kor_ctl_pol_ses_por_ind_urd_amh_tag_cnt_glc_akn_lat_hau_bul_afr_cze_ita_qcu_rus_guj_spa_tsw_anl_mcd_amr_scr_sun_fre_ewe_mol_swt_jav_tha_sod_knd_ven_bam_azi_nor_grk_uzb_fbf_vie_aeg_lda_bem_dyu	0.167031865251657	0.39310009447668	0.695145217255047
589	wly_spa_akn_eng_mlt_hau_gam_rom_uzb_azi_swt_sun_ven_glc_lit_bsq_por_owc_moo_mnd_dut_bos_tsw_urd_bem_guj_hun_lda_tsn_fin_hin_chh_geo_svk_ita_pol_bul_amh_aeg_pan_est_ses_mly_scr_jav_jpn_knd_kor_swe_afr_xho_fre_tag_cze_tig_ind_cnt_mcd_dgb_slo_sod_ger_rus_krd_arw_qcu_mol_lat_nor_cic_heb_prs_amr_ben_mao_ctl_fbf_ukr_swa_bat_tha_sid_tml_dyu_yor_tur_alb_grk_aze_ewe_vie_anl_bam_igb_zul	0.413594386396768	0.975090433298779	0.332044934408964
590	gam_pan_dgb_dut_sod_mlt_chh_mcd_tur_azi_yor_jav_xho_eng_por_bsq_prs_anl_fbf_mnd_lit_mol_moo_ita_cic_ctl_fin_swt_akn_hun_swe_amr_geo_glc_hin_ukr_urd_wly_aeg_alb_est_ses_sun_guj_mao_jpn_knd_kor_grk_scr_zul_fre_ind_pol_sid_tag_cnt_krd_tsw_nor_amh_afr_slo_cze_bul_qcu_lat_rom_ger_tsn_owc_ben_heb_bos_bat_spa_ewe_arw_ven_mly_tha_hau_tml_igb_lda_uzb_rus_svk_aze_swa_vie_tig_bam_dyu_bem	-1.17271138715345	-2.89042670028405	0.00478811777090332
591	mlt_ukr_akn_alb_amh_sod_wly_scr_uzb_aze_xho_mly_moo_grk_krd_bsq_pan_chh_igb_cnt_mol_ger_fbf_cze_tsw_afr_hun_dgb_yor_est_ita_owc_geo_glc_hin_spa_svk_aeg_hau_ben_fin_ewe_jav_fre_ind_jpn_tml_kor_rom_eng_zul_slo_bat_lat_tig_sun_mnd_bul_ven_rus_anl_swe_arw_pol_bos_qcu_dut_por_nor_bem_heb_prs_sid_ctl_tag_urd_cic_lit_lda_mao_tha_amr_knd_swt_tsn_tur_mcd_guj_azi_swa_vie_gam_bam_dyu_ses	-0.0917862249737995	-0.216477140594494	0.829089986476683
592	tig_nor_ses_krd_owc_anl_hau_rus_azi_aze_cic_tag_xho_ger_cze_bsq_afr_heb_zul_mnd_alb_slo_tsw_prs_swt_ita_est_yor_lda_hun_ukr_aeg_geo_mcd_pol_eng_rom_gam_mlt_bos_fin_tsn_mly_mol_bat_jpn_knd_kor_ctl_lit_ewe_grk_mao_scr_wly_ind_cnt_lat_bam_urd_sod_arw_hin_ben_pan_qcu_fre_por_swe_fbf_chh_dut_sid_svk_jav_glc_akn_spa_swa_sun_tha_amr_tml_dyu_igb_uzb_guj_bul_tur_moo_vie_amh_dgb_ven_bem	-0.542075857231278	-1.29085519700898	0.199953633157514
593	sid_rus_swa_ctl_anl_aeg_amh_pan_aze_uzb_igb_mao_yor_lat_ukr_bsq_mol_sod_dgb_mnd_krd_rom_bem_guj_akn_lit_est_moo_bam_hun_swe_mlt_geo_prs_slo_glc_bul_heb_amr_eng_fin_ven_tag_ger_mly_jpn_knd_kor_urd_nor_ewe_ben_jav_ita_wly_bat_cnt_arw_swt_grk_tig_bos_alb_hin_scr_qcu_fre_mcd_cze_ses_chh_afr_owc_pol_sun_spa_xho_por_zul_ind_tha_gam_tml_fbf_dyu_tur_dut_svk_azi_cic_vie_hau_tsn_tsw_lda	-0.477527249205695	-1.13580345840494	0.258957370842536
594	tig_arw_lda_cze_mlt_owc_sod_bul_uzb_tur_ewe_mly_swt_pol_mcd_bsq_lat_gam_dgb_cnt_afr_grk_ses_krd_bem_dut_fin_dyu_xho_est_urd_sid_geo_rus_glc_ukr_por_wly_heb_slo_hun_moo_tag_alb_jav_jpn_tml_kor_bos_lit_tsn_rom_ind_nor_chh_mao_mnd_eng_swa_scr_aeg_ben_fre_pan_prs_qcu_guj_swe_svk_zul_amh_ctl_anl_hin_sun_mol_bam_ger_igb_bat_tha_hau_knd_fbf_akn_aze_spa_ita_azi_ven_vie_amr_tsw_cic_yor	0.0736189768944431	0.173370033064512	0.862737370252549
595	sod_ukr_dgb_ctl_amr_tig_aeg_prs_uzb_aze_moo_mao_tsn_rus_cze_bsq_hin_sid_zul_cnt_rom_alb_igb_spa_ses_ita_hun_dyu_cic_est_krd_heb_geo_grk_eng_por_nor_chh_hau_pol_fin_bam_jav_swe_bat_jpn_knd_kor_glc_guj_ven_slo_tag_arw_mlt_sun_mnd_mcd_akn_dut_wly_bul_urd_bos_svk_qcu_mol_fre_lat_xho_amh_pan_anl_afr_mly_ger_bem_scr_yor_ind_tha_gam_tml_swa_ewe_azi_lit_ben_tur_fbf_vie_owc_tsw_lda_swt	0.183162943274391	0.431001863795109	0.667464365650417
596	aeg_por_xho_hin_owc_tig_mlt_prs_uzb_azi_bam_mao_tsn_pol_eng_bsq_ukr_amh_lda_mnd_ita_swe_swt_fre_igb_mol_est_fbf_zul_fin_urd_chh_geo_glc_ben_lat_afr_sod_hau_arw_hun_bem_jav_alb_bat_jpn_knd_kor_ger_lit_ven_bul_mly_scr_wly_sun_cnt_slo_akn_svk_sid_bos_guj_grk_nor_qcu_mcd_rom_dut_swa_heb_pan_amr_cze_tag_krd_ewe_rus_moo_ind_tha_anl_tml_dyu_cic_tur_spa_ctl_aze_dgb_vie_gam_yor_tsw_ses	-0.170242623148873	-0.401646806426556	0.688865465286235
597	aeg_bul_zul_prs_amr_chh_anl_scr_azi_tur_moo_mly_swa_grk_slo_bsq_ukr_tig_cic_cnt_nor_guj_tsw_hin_ven_por_est_lda_yor_fin_lat_sod_geo_bos_rus_svk_ger_heb_hau_fre_hun_dgb_tag_eng_bat_jpn_tml_kor_ben_ita_ewe_ctl_jav_pan_amh_mao_mnd_urd_tsn_mcd_sid_swe_mol_lit_glc_qcu_spa_pol_cze_igb_mlt_dut_owc_alb_sun_krd_akn_rom_dyu_ind_tha_gam_knd_bam_xho_aze_arw_afr_uzb_fbf_vie_wly_bem_swt_ses	-0.132500371793076	-0.312867617446882	0.755081762943412
598	chh_prs_ven_spa_anl_amh_gam_slo_azi_tur_fbf_mao_cic_ger_rom_bsq_svk_hau_tsw_cnt_glc_nor_dgb_afr_swa_scr_fin_bam_dyu_est_grk_sod_geo_hin_pan_bul_ctl_owc_heb_eng_hun_xho_jav_pol_sun_jpn_knd_kor_rus_lat_bem_por_tag_arw_wly_ind_mnd_bos_moo_mol_tig_ukr_fre_alb_dut_qcu_cze_mcd_ben_akn_mlt_swe_amr_guj_mly_ita_lda_urd_zul_bat_tha_aeg_tml_swt_ses_aze_lit_krd_uzb_yor_vie_sid_ewe_tsn_igb	0.361340000301689	0.851111180475998	0.396893755063367
599	amr_rom_igb_ita_tig_chh_sid_prs_azi_aze_moo_tag_akn_cze_por_bsq_svk_mlt_tsw_mnd_spa_nor_ewe_bos_swa_glc_hun_ven_ses_est_pol_heb_geo_guj_hin_mcd_dut_aeg_amh_alb_fin_fbf_bat_ctl_jav_jpn_tml_kor_pan_swe_dyu_rus_ind_slo_wly_mly_cnt_arw_tsn_lit_anl_grk_afr_fre_eng_qcu_lat_urd_mol_yor_hau_ger_owc_ben_mao_bul_lda_krd_bam_sun_tha_sod_knd_cic_swt_tur_ukr_scr_uzb_xho_vie_gam_bem_zul_dgb	-0.127017756029703	-0.299733505529418	0.765049327280824
600	heb_ukr_ewe_swe_aeg_wly_chh_svk_uzb_aze_bem_ind_dgb_lit_arw_bsq_mcd_amr_tsn_cnt_scr_ita_tsw_bos_cic_eng_hun_yor_xho_fin_ger_anl_geo_alb_ctl_krd_bul_sid_amh_prs_est_lda_mao_rom_mly_jpn_knd_kor_por_afr_zul_slo_tag_mol_tig_sun_mnd_lat_ses_spa_sod_fre_dut_rus_grk_qcu_urd_cze_nor_ven_gam_pol_hau_guj_jav_pan_fbf_glc_moo_bat_tha_mlt_tml_dyu_swt_tur_hin_ben_azi_akn_vie_owc_bam_swa_igb	-0.690874084523816	-1.65697008196094	0.100895542687826
601	owc_rus_dyu_afr_amh_amr_gam_lat_uzb_aze_tsw_mao_bam_dut_bul_bsq_pan_aeg_cic_cnt_nor_ger_akn_bos_zul_mcd_hun_ses_tsn_fin_krd_chh_geo_ctl_swe_eng_pol_sid_sod_ita_est_moo_mly_slo_tag_jpn_knd_kor_scr_glc_bem_rom_bat_ukr_anl_ind_mnd_spa_ven_grk_tig_fre_prs_lit_urd_qcu_por_arw_mol_lda_wly_cze_mlt_guj_sun_hin_ewe_ben_dgb_jav_tha_heb_tml_igb_yor_azi_alb_svk_tur_fbf_vie_hau_xho_swa_swt	-0.154417613767788	-0.363961951587206	0.716712568866432
602	wly_nor_ses_ita_amr_hau_chh_eng_tur_azi_zul_jav_tsn_scr_bul_bsq_hin_amh_ewe_cnt_fre_pan_dgb_ben_cic_afr_hun_swa_bem_fin_ger_mlt_geo_mcd_arw_ctl_cze_tig_gam_urd_est_lda_bat_swe_mly_jpn_tml_kor_rus_alb_tsw_prs_ind_grk_aeg_tag_mnd_por_dyu_lat_sid_dut_spa_ukr_rom_qcu_glc_krd_mol_yor_sod_bos_heb_svk_mao_slo_fbf_lit_akn_sun_tha_anl_knd_igb_moo_aze_pol_guj_uzb_xho_vie_owc_swt_ven_bam	0.807183640454168	1.914843290868	0.0585859177201897
603	owc_svk_yor_krd_sid_sod_mlt_scr_tur_azi_xho_tag_lda_lat_hin_bsq_glc_chh_moo_mnd_grk_fre_dyu_rom_ewe_lit_hun_tsw_akn_est_cze_gam_geo_afr_ben_swe_por_anl_amh_pol_fin_bem_mao_urd_bat_jpn_knd_kor_eng_bos_cic_spa_ind_bul_heb_sun_cnt_ger_tsn_ita_aeg_alb_mcd_pan_ukr_qcu_ctl_slo_prs_ses_wly_rus_amr_dut_jav_arw_bam_nor_swa_mly_tha_tig_tml_ven_igb_uzb_mol_guj_aze_dgb_vie_hau_zul_swt_fbf	-0.176426522380948	-0.416416241154581	0.678064928519577
604	tig_glc_fbf_slo_hau_aeg_wly_ger_azi_aze_dgb_sun_ses_bos_guj_bsq_scr_gam_moo_cnt_urd_prs_lda_mol_yor_ukr_hun_akn_ewe_est_mcd_amh_geo_afr_swe_hin_arw_heb_amr_por_fin_cic_bat_bul_tag_jpn_tml_kor_svk_alb_swa_rus_jav_ben_sid_ind_mnd_ita_ven_spa_sod_rom_lat_fre_lit_qcu_pol_krd_ctl_dyu_owc_eng_chh_grk_mao_pan_bem_dut_zul_mly_tha_mlt_knd_tsw_tsn_uzb_nor_cze_tur_igb_vie_anl_bam_xho_swt	-0.625304466443667	-1.49525304718938	0.138234102036258
605	sod_ukr_dyu_cze_chh_anl_amr_scr_uzb_tur_moo_ind_xho_afr_ita_bsq_mcd_tig_ewe_cnt_pol_lit_tsw_glc_akn_ctl_est_ven_igb_fin_alb_heb_geo_rom_spa_nor_rus_sid_wly_urd_hun_dgb_jav_pan_tag_jpn_knd_kor_prs_bul_zul_krd_mly_mol_mlt_bat_mnd_bos_lda_svk_hau_grk_lat_ben_dut_qcu_guj_hin_slo_tsn_owc_ger_aeg_eng_mao_fre_fbf_arw_swa_sun_tha_gam_tml_ses_bam_azi_swe_por_aze_swt_vie_amh_yor_bem_cic	-0.177486935727557	-0.418940869897841	0.676225359534425
606	owc_ben_dyu_swe_sid_amr_anl_grk_aze_tur_ewe_bat_tsw_fre_hin_bsq_bul_aeg_moo_cnt_por_lit_swa_guj_tsn_ger_fin_xho_fbf_est_nor_amh_geo_mcd_afr_lat_ctl_heb_mlt_ukr_hun_lda_jav_dut_mly_jpn_tml_kor_arw_cze_bam_krd_sun_urd_wly_ind_mnd_rom_bem_eng_gam_pol_scr_spa_slo_qcu_mol_prs_ita_yor_tig_rus_hau_bos_mao_alb_ses_glc_zul_tag_tha_chh_knd_dgb_igb_azi_svk_pan_uzb_ven_vie_sod_swt_akn_cic	-1.18695269400145	-2.93738306374468	0.00417242606163359
607	amh_rom_ewe_ben_wly_gam_owc_nor_azi_aze_ven_tag_dgb_urd_mol_bsq_alb_sid_swa_mnd_fre_eng_lda_krd_zul_grk_hun_dyu_bem_fin_pol_mlt_geo_rus_bul_swe_por_heb_aeg_scr_est_swt_ind_glc_bat_jpn_knd_kor_pan_mcd_bam_cze_jav_prs_amr_mao_cnt_dut_tsw_ctl_chh_bos_arw_ger_lit_qcu_spa_lat_afr_cic_sod_slo_hau_hin_sun_guj_akn_ukr_yor_mly_tha_anl_tml_fbf_igb_uzb_svk_ita_tur_moo_vie_tig_tsn_xho_ses	-0.010640230855226	-0.0250493728236517	0.980069252914156
608	amr_urd_cic_prs_hau_amh_heb_guj_aze_tur_moo_bat_bam_rom_pan_bsq_svk_wly_dgb_mnd_por_dut_tsw_bos_akn_scr_est_igb_ewe_fin_fre_owc_geo_nor_bul_swe_spa_mlt_sod_cze_hun_dyu_tag_ukr_ind_jpn_knd_kor_grk_slo_swa_lat_jav_ger_gam_mao_cnt_glc_zul_ita_tig_krd_mcd_ben_afr_qcu_lit_ctl_arw_swt_sid_pol_aeg_rus_mly_alb_bem_mol_lda_sun_tha_anl_tml_yor_ses_azi_eng_hin_uzb_fbf_vie_chh_tsn_ven_xho	-0.469900746152937	-1.1157211947915	0.267416135502445
609	mlt_nor_yor_dut_aeg_anl_tig_lat_aze_tur_swa_jav_akn_hin_glc_bsq_rom_amr_dgb_cnt_bul_slo_tsw_ita_tsn_prs_hun_cic_fbf_est_pan_sid_geo_krd_pol_bos_mcd_gam_amh_spa_fin_bem_ind_scr_tag_jpn_knd_kor_cze_mol_ewe_eng_mly_swe_heb_bat_mnd_fre_ven_ukr_hau_svk_por_ctl_urd_qcu_ben_grk_alb_swt_wly_guj_chh_rus_sun_lit_ses_ger_moo_mao_tha_owc_tml_lda_xho_uzb_afr_arw_azi_dyu_vie_sod_zul_bam_igb	-0.145972749085225	-0.344308008766311	0.731391996019973
610	sid_guj_zul_ita_amr_aeg_anl_krd_azi_aze_dgb_mly_swa_lit_slo_bsq_rom_gam_cic_cnt_ben_ctl_swt_spa_xho_afr_est_tsw_ses_fin_rus_heb_geo_lat_urd_hin_bos_owc_sod_arw_hun_moo_mao_pol_ind_jpn_tml_kor_cze_prs_ven_swe_jav_ger_hau_bat_mnd_eng_bem_bul_chh_mol_nor_alb_pan_qcu_glc_por_scr_ewe_tig_dut_wly_fre_sun_mcd_lda_svk_akn_tag_tha_amh_knd_fbf_dyu_uzb_grk_ukr_tur_bam_vie_mlt_yor_tsn_igb	-0.15235715570292	-0.359535264877181	0.720009800100113
611	gam_glc_xho_rom_hau_chh_owc_lit_aze_uzb_zul_mao_moo_ctl_nor_bsq_urd_tig_swt_mnd_mcd_svk_ven_guj_akn_slo_fin_dyu_dgb_hun_cze_amh_geo_ukr_dut_bos_pan_sod_anl_hin_est_ewe_tag_prs_sun_jpn_knd_kor_pol_mol_lda_grk_jav_scr_sid_ind_cnt_ben_tsn_rus_wly_lat_swe_fre_eng_qcu_alb_bul_ita_tsw_aeg_afr_heb_ger_mly_por_yor_krd_ses_bat_tha_mlt_tml_igb_cic_tur_spa_arw_azi_bam_vie_amr_bem_fbf_swa	0.461592776114279	1.08856487483104	0.279158718674528
612	mlt_lat_cic_ger_hau_gam_chh_nor_uzb_tur_lda_jav_yor_mcd_alb_bsq_slo_sid_zul_cnt_grk_hin_bam_rus_akn_ben_fin_dgb_swa_hun_krd_amh_geo_bul_glc_cze_prs_sod_heb_rom_est_igb_mao_swe_mly_jpn_tml_kor_ctl_guj_tsn_bos_sun_ukr_amr_ind_mnd_dut_fbf_fre_owc_lit_urd_pol_arw_qcu_pan_eng_spa_dyu_anl_afr_wly_ita_bat_svk_moo_por_ewe_tag_tha_aeg_knd_bem_ven_aze_scr_mol_azi_tsw_vie_tig_ses_swt_xho	-0.271021263488396	-0.640796793444191	0.523230603976624
613	hau_bul_ven_eng_amr_heb_amh_scr_aze_uzb_lda_jav_tsn_swe_krd_bsq_dut_mlt_dgb_mnd_afr_guj_dyu_nor_ewe_ben_est_bem_swt_fin_lat_gam_geo_ger_glc_ukr_rus_chh_wly_lit_hun_cic_sun_spa_mly_jpn_knd_kor_ctl_rom_ses_cze_ind_ita_anl_mao_cnt_prs_akn_pol_sid_mol_por_pan_mcd_qcu_bos_fre_grk_fbf_sod_urd_tig_arw_tag_hin_moo_alb_bam_bat_tha_aeg_tml_xho_yor_tur_svk_slo_azi_tsw_vie_owc_swa_igb_zul	-0.592845337609525	-1.41628060672405	0.160034107034454
614	aeg_cze_igb_por_gam_heb_hau_scr_azi_tur_ses_mao_bem_mol_ctl_bsq_grk_sod_swa_mnd_afr_ita_cic_ger_yor_pan_fin_tsw_bam_est_prs_owc_geo_lat_fre_ukr_guj_mlt_chh_ben_hun_moo_jav_pol_bat_jpn_knd_kor_svk_arw_akn_slo_mly_swe_amh_sun_cnt_lit_dgb_rom_amr_rus_hin_eng_mcd_qcu_spa_alb_urd_ven_wly_dut_sid_krd_tag_glc_xho_nor_dyu_ind_tha_anl_tml_tsn_zul_aze_bos_bul_uzb_lda_vie_tig_ewe_swt_fbf	-0.58839554573916	-1.40261732481731	0.164060452405206
615	sod_ger_bem_spa_anl_mlt_amh_dut_azi_aze_bam_mly_moo_lat_swe_bsq_prs_owc_ewe_mnd_scr_rus_zul_fre_lda_pan_hun_xho_swa_est_slo_gam_geo_svk_rom_pol_glc_tig_amr_ukr_fin_yor_jav_por_ind_jpn_tml_kor_guj_lit_ven_bos_mao_nor_hau_tag_cnt_urd_akn_grk_sid_ben_eng_bul_cze_qcu_mol_krd_mcd_swt_wly_arw_aeg_afr_sun_hin_fbf_ita_dyu_bat_tha_chh_knd_dgb_tsn_uzb_ctl_alb_tur_igb_vie_heb_tsw_cic_ses	-0.213101333781431	-0.502967756906754	0.616176034479294
616	tig_scr_swa_guj_amh_wly_mlt_hin_uzb_aze_xho_mao_igb_urd_swe_bsq_ctl_sid_ven_mnd_ukr_pol_yor_spa_dgb_ita_hun_tsw_zul_fin_cze_heb_geo_mcd_rus_ben_slo_chh_anl_prs_est_cic_bat_bos_tag_jpn_knd_kor_mol_krd_bem_glc_mly_alb_sod_ind_cnt_pan_dyu_arw_aeg_eng_afr_lat_fre_qcu_nor_por_lit_tsn_hau_ger_gam_rom_sun_svk_ewe_dut_bam_jav_tha_owc_tml_ses_swt_azi_bul_grk_tur_fbf_vie_amr_lda_moo_akn	0.132796677505226	0.313472164317291	0.75462394991974
617	tig_guj_swt_bos_gam_wly_anl_eng_uzb_azi_dgb_mao_igb_ger_fre_bsq_dut_aeg_xho_cnt_por_glc_akn_ukr_ven_lit_fin_yor_bem_est_arw_amr_geo_krd_nor_afr_ita_heb_mlt_rus_hun_tsn_ind_hin_jav_jpn_tml_kor_swe_pol_ses_rom_sun_lat_owc_tag_mnd_pan_bam_urd_sid_spa_svk_bul_prs_qcu_slo_alb_mol_fbf_hau_cze_sod_ctl_bat_grk_dyu_mcd_zul_mly_tha_amh_knd_tsw_ewe_tur_scr_ben_aze_lda_vie_chh_moo_swa_cic	-0.348740055772115	-0.825694741559968	0.411090404858313
618	wly_ben_bam_grk_owc_mlt_aeg_bul_azi_aze_tsw_sun_zul_swe_glc_bsq_eng_amr_moo_mnd_ukr_ctl_ses_urd_yor_mol_est_lda_ven_hun_nor_chh_geo_scr_pol_krd_hin_gam_sod_mcd_fin_swa_tag_slo_mly_jpn_knd_kor_alb_dut_dgb_lat_jav_svk_sid_mao_cnt_afr_dyu_arw_amh_bos_prs_spa_ger_qcu_cze_por_pan_fbf_heb_ita_anl_rus_ind_rom_bem_lit_tsn_bat_tha_tig_tml_swt_akn_tur_fre_guj_uzb_igb_vie_hau_xho_ewe_cic	0.196196268568126	0.46191139950257	0.64522358083752
619	wly_slo_cic_ukr_sid_mlt_gam_svk_azi_uzb_dgb_mly_ewe_urd_guj_bsq_mcd_aeg_lda_cnt_alb_pan_swt_afr_bam_glc_est_xho_tsn_fin_bos_anl_geo_ita_bul_ben_grk_sod_tig_rus_hun_ven_jav_nor_ind_jpn_knd_kor_scr_rom_tsw_spa_bat_por_owc_mao_mnd_fre_moo_eng_hau_ctl_dut_hin_pol_qcu_krd_lit_mol_fbf_amh_lat_chh_swe_tag_ger_bem_prs_yor_sun_tha_heb_tml_akn_dyu_aze_cze_arw_tur_igb_vie_amr_ses_swa_zul	-0.890377138637541	-2.16112227616853	0.0332545635646082
620	heb_ben_akn_mcd_sod_amh_anl_grk_tur_aze_xho_tag_bem_rus_cze_bsq_hin_wly_swa_mnd_spa_ita_igb_afr_cic_guj_fin_zul_fbf_est_scr_hau_geo_svk_bos_lat_ger_owc_tig_swe_hun_dyu_bat_ctl_mly_jpn_knd_kor_pol_ukr_ewe_rom_ind_slo_amr_sun_cnt_eng_swt_fre_aeg_bul_glc_prs_lit_qcu_dut_krd_arw_dgb_sid_urd_gam_alb_jav_mol_ven_nor_yor_mao_tha_chh_tml_moo_lda_azi_pan_por_uzb_tsn_vie_mlt_tsw_ses_bam	-0.0774759020985329	-0.182640952560646	0.855477303763445
621	heb_scr_zul_prs_hau_amh_gam_rus_tur_aze_akn_sun_swt_lit_por_bsq_mol_chh_bem_mnd_lat_ukr_tsw_mcd_yor_afr_hun_ewe_fbf_fin_ita_anl_geo_pol_swe_hin_grk_sod_sid_guj_est_tsn_jav_glc_mao_jpn_tml_kor_dut_nor_dyu_eng_bat_ctl_aeg_tag_cnt_ger_swa_bos_wly_pan_ben_svk_bul_qcu_alb_urd_spa_dgb_amr_fre_owc_rom_ind_arw_cic_cze_xho_mly_tha_tig_knd_moo_lda_azi_krd_slo_uzb_ses_vie_mlt_igb_ven_bam	-0.0155981865336332	-0.0367751875356026	0.970743081114758
622	wly_pan_dgb_ukr_gam_heb_amh_cze_aze_uzb_igb_jav_moo_bul_scr_bsq_alb_anl_yor_mnd_slo_ctl_swa_rom_bem_swe_hun_swt_dyu_fin_por_aeg_geo_krd_guj_bos_mol_mlt_chh_ben_est_ewe_mao_urd_mly_jpn_tml_kor_lat_ita_lda_rus_sun_glc_sod_tag_cnt_svk_tsn_spa_hau_ger_grk_afr_dut_qcu_arw_mcd_nor_ses_sid_prs_tig_fre_ind_hin_akn_eng_ven_bat_tha_amr_knd_zul_tsw_tur_lit_pol_azi_xho_vie_owc_bam_cic_fbf	-0.689018052662614	-1.64984507198356	0.102348318180893
623	tig_guj_dyu_spa_sid_hau_wly_mol_tur_uzb_swa_sun_ses_glc_lat_bsq_ita_amr_swt_cnt_grk_krd_tsw_swe_ven_urd_est_zul_bam_hun_arw_anl_geo_prs_ger_ctl_pan_mlt_aeg_ukr_fin_moo_jav_scr_tag_jpn_tml_kor_svk_bul_igb_rom_mly_cze_owc_mao_mnd_hin_cic_ben_amh_lit_por_bos_eng_qcu_afr_fre_nor_lda_sod_mcd_heb_rus_ind_dut_yor_alb_akn_bat_tha_chh_knd_xho_ewe_aze_pol_slo_azi_bem_vie_gam_tsn_fbf_dgb	-0.667565796960652	-1.59944264561936	0.113114237076769
624	anl_slo_swt_spa_hau_gam_amr_alb_uzb_tur_moo_mao_cic_swe_nor_bsq_rom_mlt_swa_cnt_grk_mol_lda_pol_dgb_ctl_hun_tsn_bem_fin_lat_owc_geo_afr_svk_prs_ger_aeg_wly_bul_est_ewe_bat_krd_tag_jpn_tml_kor_hin_fre_yor_mcd_mly_eng_chh_sun_mnd_por_bam_cze_sid_scr_arw_rus_urd_qcu_dut_glc_ben_igb_sod_lit_tig_pan_ind_guj_xho_ita_akn_jav_tha_amh_knd_zul_ven_azi_ukr_bos_aze_dyu_vie_heb_tsw_ses_fbf	-0.580915332211904	-1.39096087267415	0.167556337798204
625	amh_pol_tsn_nor_tig_mlt_sod_rus_uzb_tur_yor_bat_dgb_slo_guj_bsq_arw_owc_xho_cnt_rom_mcd_dyu_dut_bam_cze_est_ewe_swa_hun_ben_gam_geo_eng_ger_bul_ctl_amr_anl_afr_fin_tsw_jav_prs_mao_jpn_tml_kor_krd_urd_akn_ukr_mly_lit_heb_ind_mnd_ita_cic_pan_sid_por_spa_fre_alb_qcu_mol_grk_hin_lda_wly_glc_hau_bos_tag_svk_fbf_swe_bem_sun_tha_chh_knd_ven_igb_aze_lat_scr_azi_moo_vie_aeg_zul_ses_swt	-0.122188859585957	-0.288230590336516	0.773811631081969
626	chh_ger_bam_alb_wly_tig_sod_bul_azi_aze_zul_bat_cic_grk_ctl_bsq_svk_hau_ses_mnd_lit_mol_akn_eng_yor_por_hun_tsw_dyu_est_hin_gam_geo_nor_cze_arw_slo_aeg_mlt_ukr_fin_swa_mao_pan_ind_jpn_tml_kor_rus_rom_tsn_afr_jav_dut_anl_tag_cnt_fre_ewe_bos_heb_glc_ita_scr_mcd_qcu_ben_guj_krd_moo_owc_urd_sid_lat_sun_pol_xho_spa_ven_mly_tha_amh_knd_igb_lda_uzb_prs_swe_tur_dgb_vie_amr_bem_swt_fbf	-0.354167165411027	-0.840546995566356	0.402757641396952
627	sod_lat_lda_arw_amh_gam_heb_urd_uzb_tur_ses_mly_xho_rom_guj_bsq_ger_tig_moo_cnt_cze_nor_bam_glc_yor_alb_est_akn_swt_hun_krd_wly_geo_afr_ita_pan_ctl_anl_aeg_svk_fin_fbf_ind_lit_jav_jpn_knd_kor_dut_swe_ewe_scr_tag_spa_amr_mao_mnd_slo_dyu_bul_owc_grk_fre_prs_ben_qcu_mcd_pol_eng_dgb_mlt_ukr_chh_bos_sun_mol_igb_rus_tsn_bat_tha_hau_tml_cic_bem_azi_hin_por_aze_zul_vie_sid_ven_tsw_swa	-0.178170005015119	-0.420459276444436	0.675119917817405
628	gam_ben_tsw_slo_hau_amr_heb_afr_azi_tur_bam_mly_lda_arw_ita_bsq_scr_tig_cic_cnt_krd_prs_ewe_lit_ven_rom_est_akn_zul_hun_pol_wly_geo_urd_bos_pan_alb_mlt_chh_spa_fin_dyu_sun_grk_jav_jpn_knd_kor_hin_rus_igb_ukr_ind_lat_sod_mao_mnd_mcd_dgb_eng_owc_ctl_ger_svk_cze_qcu_mol_guj_swe_ses_amh_nor_aeg_bul_bat_fre_swa_dut_xho_tag_tha_sid_tml_moo_tsn_uzb_por_glc_aze_swt_vie_anl_fbf_bem_yor	0.0595536415621025	0.140330106127863	0.888702666167352
629	sod_krd_swt_mcd_wly_amh_hau_dut_uzb_aze_lda_ind_akn_slo_arw_bsq_svk_amr_moo_mnd_ctl_fre_igb_grk_bam_scr_est_dgb_xho_hun_pan_owc_geo_lit_ita_rom_mol_aeg_heb_urd_fin_zul_tag_bul_jav_jpn_tml_kor_swe_eng_swa_cze_sun_pol_anl_bat_cnt_ben_yor_hin_gam_ger_guj_afr_por_qcu_glc_prs_lat_tsw_tig_alb_sid_spa_mao_nor_ven_rus_fbf_mly_tha_mlt_knd_cic_dyu_azi_bos_ukr_tur_ewe_vie_chh_bem_ses_tsn	-0.824892292059031	-1.98476632119712	0.0501171364119679
630	mlt_hin_bam_mol_owc_heb_anl_nor_tur_uzb_yor_bat_tsw_mcd_guj_bsq_rus_amh_ven_cnt_pol_alb_fbf_prs_ewe_por_hun_zul_igb_fin_ben_amr_geo_lat_urd_arw_rom_chh_aeg_swe_est_swa_jav_ger_ind_jpn_knd_kor_ctl_scr_lda_spa_sun_fre_tig_mly_mnd_grk_tsn_slo_hau_glc_ukr_svk_dut_qcu_lit_ita_afr_dyu_wly_bul_sod_pan_tag_bos_cic_cze_swt_mao_tha_sid_tml_xho_bem_azi_eng_krd_aze_akn_vie_gam_dgb_ses_moo	-0.578333535427256	-1.37894874000896	0.17121809120469
631	mlt_mol_fbf_alb_sod_anl_aeg_urd_uzb_azi_ewe_mao_swa_grk_scr_bsq_bul_sid_cic_mnd_ukr_ben_zul_hin_dyu_krd_est_bem_xho_hun_lit_hau_geo_pan_mcd_por_ger_amr_tig_eng_fin_igb_jav_ctl_tag_jpn_tml_kor_fre_dut_lda_prs_sun_pol_wly_bat_cnt_spa_tsn_swe_heb_nor_guj_ita_afr_qcu_rus_cze_glc_tsw_chh_rom_gam_lat_mly_svk_akn_arw_ses_ind_tha_owc_knd_yor_moo_aze_slo_bos_tur_dgb_vie_amh_swt_ven_bam	-0.537909888427105	-1.27998881184725	0.203732752226032
632	sid_afr_swt_scr_amh_anl_sod_fre_azi_uzb_ewe_sun_igb_krd_swe_bsq_ita_mlt_xho_mnd_nor_cze_bam_rom_moo_arw_hun_yor_ses_est_urd_tig_geo_pan_bos_dut_rus_wly_aeg_ben_fin_bem_mao_glc_mly_jpn_knd_kor_guj_bul_zul_prs_ind_eng_hau_tag_cnt_ctl_tsn_slo_chh_grk_ukr_lat_lit_qcu_por_pol_mol_cic_heb_ger_owc_alb_bat_spa_tsw_svk_ven_jav_tha_amr_tml_swa_dgb_aze_mcd_hin_tur_akn_vie_gam_dyu_lda_fbf	-0.647378026169163	-1.54577535280918	0.12555506345312
633	amh_dut_cic_fre_chh_hau_owc_nor_tur_azi_lda_mao_fbf_bos_mol_bsq_cze_anl_bam_cnt_arw_ctl_bem_urd_tsn_mcd_est_swa_ewe_hun_por_heb_geo_hin_afr_glc_lat_tig_amr_eng_fin_xho_mly_scr_sun_jpn_tml_kor_slo_ben_zul_lit_jav_spa_sod_ind_mnd_prs_akn_swe_gam_grk_pol_guj_bul_qcu_rom_ita_ukr_igb_mlt_alb_aeg_pan_tag_krd_ses_svk_ven_bat_tha_sid_knd_dgb_moo_aze_rus_ger_uzb_yor_vie_wly_dyu_swt_tsw	-0.216240635153615	-0.510536050999429	0.610885676476209
634	anl_afr_zul_bul_hau_tig_mlt_slo_azi_uzb_dgb_bat_yor_rus_ger_bsq_hin_sod_swa_mnd_ita_urd_ewe_lat_bem_mol_est_fbf_cic_fin_dut_wly_geo_lit_bos_mcd_guj_amh_heb_swe_hun_lda_ind_ukr_sun_jpn_knd_kor_cze_glc_ses_pan_mao_por_chh_mly_cnt_eng_bam_krd_sid_alb_rom_arw_spa_qcu_ben_prs_scr_xho_amr_pol_aeg_grk_jav_ctl_ven_nor_akn_tag_tha_gam_tml_tsn_igb_tur_svk_fre_aze_moo_vie_owc_dyu_swt_tsw	0.0390739642197501	0.0919616106430956	0.926926341977896
635	tig_rom_ven_afr_aeg_amh_mlt_lat_azi_uzb_dyu_mao_xho_pan_ben_bsq_ger_anl_akn_mnd_fre_dut_swt_spa_yor_grk_hun_swa_cic_est_prs_chh_geo_eng_slo_urd_mol_hau_owc_alb_fin_fbf_bat_hin_sun_jpn_tml_kor_krd_scr_lda_pol_jav_swe_gam_ind_cnt_bul_dgb_lit_wly_por_bos_nor_ita_qcu_ukr_rus_arw_zul_amr_mcd_sod_guj_tag_svk_bam_ctl_ses_mly_tha_heb_knd_tsn_igb_tur_glc_cze_aze_moo_vie_sid_tsw_bem_ewe	-0.730375224825667	-1.75018038302365	0.0833852905837118
636	sod_ben_yor_nor_heb_anl_chh_ukr_tur_azi_swa_ind_lda_spa_ger_bsq_swe_amr_ven_cnt_mcd_pan_cic_svk_zul_guj_hun_fbf_bam_fin_rom_tig_geo_glc_mol_cze_dut_sid_amh_afr_est_moo_jav_alb_sun_jpn_knd_kor_scr_eng_ses_pol_mly_prs_aeg_bat_mnd_hin_akn_por_owc_arw_bos_krd_slo_qcu_urd_fre_lit_bem_mlt_bul_gam_lat_mao_grk_xho_ita_tsn_tag_tha_hau_tml_igb_swt_uzb_rus_ctl_aze_tsw_vie_wly_dyu_dgb_ewe	-0.310338093851363	-0.734697983696653	0.464371989841661
637	sid_urd_cic_glc_hau_sod_chh_eng_uzb_aze_dgb_sun_zul_bos_lit_bsq_grk_anl_tsn_mnd_ger_hin_igb_fre_ses_rus_hun_ven_bem_fin_ctl_tig_geo_spa_dut_guj_pol_amr_aeg_nor_est_swa_mao_arw_ind_jpn_tml_kor_swe_svk_akn_ukr_mly_afr_mlt_bat_cnt_cze_tsw_pan_gam_bul_prs_lat_mcd_qcu_ben_alb_slo_bam_owc_ita_wly_mol_tag_rom_xho_scr_ewe_jav_tha_heb_knd_lda_yor_tur_krd_por_azi_moo_vie_amh_swt_dyu_fbf	-0.508534248063069	-1.20826827137565	0.230007494921726
638	amr_urd_cic_afr_gam_anl_mlt_lat_uzb_tur_dyu_bat_igb_svk_guj_bsq_eng_owc_ses_mnd_cze_rus_swa_spa_moo_bul_fin_tsn_yor_hun_nor_chh_geo_prs_mcd_grk_arw_aeg_wly_glc_est_zul_mly_rom_jav_jpn_knd_kor_slo_pan_xho_pol_mao_ukr_sod_sun_cnt_lit_bam_swe_sid_krd_fre_mol_alb_qcu_bos_scr_hin_bem_heb_ben_hau_ita_tag_dut_tsw_ger_ewe_ind_tha_tig_tml_swt_lda_aze_ctl_por_azi_akn_vie_amh_dgb_fbf_ven	-0.838493205683412	-2.02290372210104	0.0459542387914857
639	gam_prs_dyu_ita_tig_wly_mlt_guj_azi_uzb_yor_mly_swt_slo_pan_bsq_urd_owc_dgb_mnd_hin_dut_tsw_svk_bam_lit_fin_igb_ses_est_bul_amr_geo_mcd_scr_rus_swe_amh_chh_spa_hun_bem_mao_ben_sun_jpn_tml_kor_por_bos_tsn_eng_jav_rom_sid_bat_cnt_cze_ven_ukr_aeg_grk_arw_krd_pol_qcu_mol_lat_glc_cic_sod_ger_anl_fre_tag_nor_fbf_afr_xho_ind_tha_heb_knd_swa_zul_tur_alb_ctl_aze_akn_vie_hau_ewe_moo_lda	0.234267807224312	0.55211665601903	0.582192844483973
640	anl_pol_cic_urd_amh_chh_sod_ukr_azi_aze_tsw_tag_dyu_eng_arw_bsq_ger_gam_ven_cnt_hin_nor_zul_ita_akn_pan_est_ses_ewe_hun_grk_owc_geo_rus_lat_bul_krd_aeg_mlt_por_fin_tsn_bat_swe_sun_jpn_tml_kor_spa_ben_moo_prs_jav_lit_heb_mao_mnd_mol_bem_bos_hau_alb_ctl_mcd_svk_qcu_cze_slo_fre_bam_tig_rom_sid_dut_ind_afr_yor_scr_igb_mly_tha_amr_knd_lda_swt_uzb_guj_glc_tur_fbf_vie_wly_swa_dgb_xho	-0.666811636202694	-1.59579672373995	0.113926929426676
641	chh_slo_dyu_fre_gam_anl_mlt_bul_azi_uzb_ses_tag_akn_mol_mcd_bsq_eng_hau_xho_cnt_ctl_ita_fbf_scr_tsw_pan_est_dgb_swa_hun_alb_sod_geo_cze_krd_urd_svk_owc_aeg_rus_fin_cic_jav_lat_ind_jpn_knd_kor_nor_prs_igb_grk_mly_rom_heb_sun_mnd_ger_bem_bos_amh_ben_pol_glc_ukr_qcu_spa_guj_dut_bam_amr_swe_sid_afr_mao_hin_swt_por_tsn_bat_tha_wly_tml_lda_zul_tur_lit_arw_aze_ewe_vie_tig_ven_yor_moo	-0.173099557325559	-0.408474947696954	0.683864028768069
642	sod_ita_xho_eng_tig_anl_owc_arw_uzb_aze_fbf_bat_ewe_lat_urd_bsq_ben_hau_dgb_cnt_lit_guj_dyu_nor_tsw_svk_fin_tsn_swa_hun_grk_amh_geo_pol_mol_pan_ukr_chh_sid_rus_est_ven_tag_krd_ind_jpn_knd_kor_fre_swe_lda_prs_mao_mcd_amr_mly_mnd_alb_bem_rom_gam_hin_slo_cze_por_qcu_dut_ctl_scr_swt_wly_bos_heb_afr_sun_ger_zul_bul_cic_jav_tha_aeg_tml_akn_bam_azi_glc_spa_tur_moo_vie_mlt_yor_ses_igb	-0.074615869669689	-0.175695627339771	0.860915062290306
643	aeg_svk_bem_ctl_wly_sod_anl_ita_uzb_azi_bam_ind_cic_ukr_ben_bsq_scr_heb_lda_mnd_lit_spa_ven_hin_ses_fre_hun_xho_swt_est_cze_amr_geo_afr_eng_por_bul_tig_mlt_bos_fin_swa_mly_mcd_jav_jpn_knd_kor_grk_nor_tsw_slo_sun_rus_sid_mao_cnt_krd_dgb_urd_chh_glc_pol_mol_ger_qcu_alb_arw_prs_igb_amh_dut_owc_guj_bat_pan_dyu_rom_moo_tag_tha_gam_tml_akn_yor_tur_lat_swe_aze_fbf_vie_hau_zul_ewe_tsn	-1.06740324020534	-2.61005293292382	0.0105512240722218
644	hau_urd_ewe_ukr_aeg_heb_sid_lit_aze_azi_igb_jav_tsn_swe_rom_bsq_ctl_wly_bam_mnd_ben_ger_zul_afr_swt_nor_fin_lda_fbf_hun_hin_gam_geo_prs_rus_alb_scr_mlt_amh_cze_est_ven_tag_por_sun_jpn_knd_kor_pan_mol_moo_svk_mly_ita_sod_ind_cnt_grk_yor_arw_chh_dut_guj_glc_fre_qcu_mcd_slo_krd_dgb_tig_bos_amr_lat_bat_pol_ses_eng_dyu_mao_tha_owc_tml_cic_bem_tur_spa_bul_uzb_tsw_vie_anl_akn_xho_swa	0.210000421305645	0.494300575817644	0.622259501002609
645	owc_ben_ses_bul_amh_chh_aeg_nor_aze_uzb_moo_mly_tsn_svk_rom_bsq_ukr_heb_ewe_cnt_guj_swe_cic_krd_zul_pan_fin_fbf_tsw_est_mcd_sid_geo_cze_afr_spa_fre_anl_wly_scr_hun_akn_ind_por_jav_jpn_tml_kor_pol_slo_dyu_bos_mao_rus_hau_tag_mnd_ita_xho_mol_mlt_alb_lit_urd_ger_qcu_dut_ctl_prs_bem_gam_arw_amr_lat_sun_glc_swt_grk_dgb_bat_tha_tig_knd_igb_lda_azi_eng_hin_tur_yor_vie_sod_swa_bam_ven	0.0190091359476077	0.0447637188421118	0.964391620734259
646	heb_ctl_akn_por_hau_tig_aeg_scr_azi_tur_igb_jav_tsn_cze_afr_bsq_swe_wly_swt_mnd_mcd_prs_cic_mol_bem_dut_est_fbf_ewe_fin_glc_sid_geo_rus_krd_fre_guj_owc_amr_slo_hun_swa_mao_pol_bat_jpn_tml_kor_lit_pan_ven_svk_sun_bos_mlt_mly_cnt_ger_zul_arw_sod_bul_rom_ben_lat_qcu_grk_ukr_nor_xho_gam_ita_anl_urd_tag_eng_moo_spa_tsw_ind_tha_amh_knd_dgb_bam_aze_alb_hin_uzb_ses_vie_chh_lda_dyu_yor	0.164613277974312	0.387278706415108	0.699434753169672
647	anl_dut_swa_ukr_amh_amr_wly_rus_azi_tur_akn_mao_bem_rom_svk_bsq_grk_owc_dgb_mnd_lat_swe_dyu_scr_bam_por_fin_lda_tsw_est_slo_sid_geo_spa_mcd_lit_mol_hau_heb_alb_hun_ewe_mly_glc_ind_jpn_knd_kor_eng_ger_zul_ctl_tag_urd_chh_bat_cnt_arw_ven_afr_sod_pol_fre_ben_guj_qcu_ita_bos_cze_cic_mlt_krd_aeg_nor_jav_prs_moo_bul_fbf_sun_tha_tig_tml_tsn_swt_uzb_hin_pan_aze_igb_vie_gam_yor_ses_xho	-0.100821847549233	-0.237565383459537	0.812740781396767
648	gam_grk_swt_fre_mlt_amr_tig_glc_uzb_tur_bam_sun_xho_ukr_cze_bsq_guj_sod_moo_mnd_pol_swe_dyu_arw_tsw_lit_hun_dgb_lda_fin_dut_chh_geo_eng_svk_scr_spa_owc_heb_bul_est_cic_mao_rom_tag_jpn_tml_kor_urd_alb_ses_afr_mly_mcd_aeg_bat_cnt_ben_fbf_krd_wly_ita_hin_ger_bos_qcu_ctl_mol_por_yor_amh_pan_anl_prs_ind_slo_akn_lat_bem_jav_tha_sid_knd_ewe_swa_azi_nor_rus_aze_ven_vie_hau_tsn_igb_zul	0.698002284235126	1.6541538766467	0.101467753551033
649	sid_bos_tsn_grk_owc_gam_chh_krd_uzb_azi_fbf_bat_swa_mol_ctl_bsq_arw_mlt_yor_cnt_rom_nor_tsw_hin_ewe_eng_hun_dyu_ses_fin_ger_amh_geo_lat_pol_fre_scr_sod_amr_guj_est_igb_ind_lit_mly_jpn_tml_kor_por_glc_lda_rus_sun_spa_hau_jav_mnd_afr_moo_svk_tig_prs_pan_mcd_slo_qcu_urd_cze_bul_ven_heb_ita_wly_ben_tag_alb_bem_ukr_bam_mao_tha_anl_knd_swt_cic_tur_dut_swe_aze_xho_vie_aeg_zul_dgb_akn	-0.327642234857254	-0.775219409861447	0.440176740565465
650	wly_krd_tsw_svk_sod_anl_amh_urd_uzb_tur_akn_bat_dyu_glc_cze_bsq_mol_chh_ven_cnt_fre_alb_swa_pol_bem_hin_fin_bam_igb_est_spa_heb_geo_prs_ita_rom_swe_sid_mlt_ger_hun_xho_ind_por_tag_jpn_tml_kor_afr_ctl_yor_lat_sun_ukr_owc_mly_mnd_guj_ses_ben_gam_bos_scr_dut_pan_qcu_slo_eng_lit_fbf_amr_arw_aeg_rus_mao_bul_ewe_grk_cic_jav_tha_tig_knd_zul_moo_azi_mcd_nor_aze_lda_vie_hau_swt_tsn_dgb	-0.128355855538595	-0.302644376611851	0.762836768150349
651	sod_bul_ewe_grk_aeg_amh_mlt_mcd_aze_azi_swt_ind_dyu_eng_ita_bsq_nor_heb_ven_mnd_scr_guj_fbf_slo_zul_prs_est_igb_bam_hun_pol_wly_geo_krd_pan_lit_glc_hau_owc_ben_fin_bem_sun_ger_jav_jpn_tml_kor_rus_mol_tsn_lat_tag_cze_gam_bat_cnt_ukr_ses_bos_amr_rom_afr_dut_spa_qcu_urd_swe_hin_moo_chh_por_tig_svk_mly_alb_xho_arw_cic_mao_tha_anl_knd_swa_dgb_tur_ctl_fre_uzb_yor_vie_sid_lda_tsw_akn	0.0588294462263374	0.139029224253245	0.889727677626188
652	amh_grk_ven_urd_heb_hau_wly_lit_aze_tur_akn_ind_bem_bul_hin_bsq_ita_mlt_yor_mnd_rom_arw_tsw_ger_lda_rus_est_cic_moo_fin_prs_amr_geo_guj_slo_mol_svk_anl_owc_alb_hun_swt_jav_ctl_tag_jpn_tml_kor_bos_ukr_xho_krd_bat_nor_gam_mao_cnt_ben_swa_afr_sid_cze_mcd_lat_eng_qcu_spa_swe_por_ses_chh_glc_aeg_pan_sun_dut_zul_scr_igb_mly_tha_tig_knd_dgb_ewe_azi_fre_pol_uzb_fbf_vie_sod_dyu_tsn_bam	-0.842963688469534	-2.03400713913941	0.0447993101069563
653	mlt_krd_dyu_bul_sod_aeg_anl_urd_azi_aze_bam_sun_tsw_eng_pan_bsq_fre_wly_dgb_mnd_mcd_scr_swa_pol_ses_arw_hun_zul_cic_fin_ctl_tig_geo_guj_swe_prs_mol_owc_gam_hin_est_fbf_bat_afr_mly_jpn_knd_kor_grk_spa_swt_ita_mao_por_hau_ind_cnt_dut_lda_cze_heb_lit_ben_slo_rus_qcu_ger_ukr_alb_yor_amr_bos_amh_glc_jav_svk_igb_lat_ewe_tag_tha_sid_tml_ven_tsn_tur_nor_rom_uzb_xho_vie_chh_moo_bem_akn	-0.0711013356567677	-0.16764532237469	0.867226328948685
654	wly_mol_xho_ctl_sod_chh_anl_swe_tur_aze_akn_mao_igb_alb_scr_bsq_eng_amh_ven_cnt_ben_cze_moo_rom_fbf_grk_est_bam_tsn_hun_afr_owc_geo_por_ita_glc_lat_sid_aeg_guj_fin_ses_tag_pan_bat_jpn_tml_kor_bul_fre_dgb_ger_ind_prs_hau_mly_mnd_rus_lda_spa_tig_nor_lit_arw_svk_qcu_pol_slo_hin_yor_amr_urd_gam_bos_jav_dut_cic_krd_dyu_sun_tha_heb_knd_swt_bem_uzb_mcd_ukr_azi_swa_vie_mlt_zul_tsw_ewe	-0.362655642893444	-0.859051140930717	0.392521144303842
655	gam_glc_swa_cze_heb_aeg_owc_slo_tur_uzb_tsw_mly_igb_ukr_dut_bsq_mcd_chh_lda_mnd_lit_fre_moo_ger_ses_ita_hun_xho_bam_est_lat_mlt_geo_por_afr_svk_bos_hau_sid_guj_fin_yor_jav_pol_tag_jpn_tml_kor_spa_alb_bem_urd_mao_ben_sod_bat_cnt_bul_cic_nor_amh_grk_arw_mol_hin_qcu_krd_prs_pan_dgb_tig_swe_amr_ctl_ind_eng_ven_rom_akn_sun_tha_anl_knd_ewe_dyu_azi_rus_scr_aze_tsn_vie_wly_swt_fbf_zul	-0.185933374024898	-0.439593749724951	0.661251185344768
656	tig_dut_tsw_spa_hau_heb_amh_ita_uzb_aze_bam_jav_fbf_grk_alb_bsq_swe_gam_lda_cnt_lat_guj_moo_glc_dyu_eng_fin_ven_swt_est_nor_amr_geo_ctl_bul_ger_cze_aeg_mlt_rom_hun_zul_mao_prs_ind_jpn_knd_kor_mol_bos_yor_ben_bat_lit_wly_mly_mnd_fre_xho_hin_chh_ukr_pol_krd_slo_qcu_afr_mcd_por_bem_owc_urd_anl_rus_tag_pan_akn_svk_cic_sun_tha_sid_tml_dgb_ses_tur_scr_arw_azi_igb_vie_sod_tsn_swa_ewe	-0.726195798820717	-1.74393838198653	0.0844740930122765
657	sod_afr_cic_fre_aeg_amh_amr_ger_tur_aze_tsw_ind_akn_dut_scr_bsq_slo_sid_dyu_cnt_urd_ukr_xho_nor_swa_spa_fin_igb_zul_est_rus_chh_geo_arw_cze_ita_lat_mlt_tig_glc_hun_yor_mly_mol_bat_jpn_knd_kor_mcd_guj_ewe_pol_mao_hin_wly_jav_mnd_rom_moo_grk_heb_eng_krd_pan_ben_qcu_prs_bul_alb_dgb_owc_swe_gam_bos_sun_svk_tsn_lit_bem_tag_tha_anl_tml_swt_bam_azi_por_ctl_uzb_ses_vie_hau_lda_fbf_ven	-0.0836038305270006	-0.197063962456081	0.84420752494013
658	sod_arw_ses_nor_amr_wly_amh_por_aze_tur_tsn_mly_lda_alb_ger_bsq_bul_anl_zul_mnd_pol_grk_dgb_bos_fbf_lat_est_yor_igb_fin_hin_tig_geo_slo_rom_lit_ctl_owc_sid_guj_hun_bam_ind_spa_sun_jpn_tml_kor_prs_svk_akn_rus_mao_glc_aeg_jav_cnt_swe_bem_afr_hau_ita_mol_ukr_dut_qcu_mcd_pan_scr_swt_gam_eng_mlt_ben_tag_urd_cic_cze_moo_bat_tha_heb_knd_dyu_tsw_azi_krd_fre_uzb_ewe_vie_chh_swa_ven_xho	0.362447364091721	0.853553144379989	0.395545772895201
659	gam_glc_ven_pol_sod_heb_anl_ukr_azi_tur_tsn_jav_swt_ger_bos_bsq_nor_amh_xho_mnd_mol_rus_yor_mcd_lda_ben_fin_fbf_bem_est_krd_chh_geo_grk_spa_rom_arw_owc_aeg_alb_hun_akn_tag_lat_ind_jpn_tml_kor_fre_ctl_dgb_afr_bat_bul_amr_mao_cnt_por_bam_ita_tig_urd_hin_eng_guj_qcu_cze_prs_dut_cic_hau_pan_mlt_lit_sun_svk_moo_swe_tsw_mly_tha_wly_knd_dyu_ses_aze_slo_scr_uzb_igb_vie_sid_ewe_zul_swa	-0.333375881074558	-0.789910247934259	0.431589654908236
660	chh_afr_cic_urd_wly_sid_gam_bos_aze_azi_zul_mao_ven_lit_grk_bsq_spa_heb_tsn_cnt_por_nor_akn_pan_dgb_dut_hun_ewe_dyu_est_rom_sod_geo_hin_guj_rus_ger_owc_hau_prs_fin_swt_tag_ita_ind_jpn_tml_kor_krd_svk_bam_swe_mly_glc_anl_jav_mnd_ben_xho_cze_mlt_ctl_mol_eng_scr_qcu_fre_ukr_pol_tsw_amr_mcd_tig_arw_sun_bul_swa_alb_igb_bat_tha_aeg_knd_ses_moo_tur_lat_slo_uzb_bem_vie_amh_yor_lda_fbf	-0.0855702545186055	-0.201636854337122	0.840641021017543
661	sod_ukr_bam_urd_aeg_owc_chh_mcd_aze_tur_lda_bat_ses_eng_prs_bsq_ita_wly_swt_cnt_pan_rus_igb_glc_moo_ctl_hun_xho_akn_est_bos_gam_geo_ger_ben_nor_pol_sid_mlt_alb_fin_fbf_sun_arw_tag_jpn_knd_kor_mol_lat_yor_por_jav_spa_tig_mao_mnd_svk_tsn_lit_anl_fre_scr_afr_krd_qcu_guj_cze_dut_dgb_hau_hin_amh_swe_mly_grk_ewe_bul_ven_ind_tha_amr_tml_cic_tsw_uzb_rom_slo_azi_zul_vie_heb_dyu_bem_swa	-0.3341424218239	-0.791551250217795	0.43063662021078
662	wly_urd_bem_afr_heb_sod_amh_ben_uzb_tur_swt_sun_ses_scr_bos_bsq_alb_mlt_tsw_cnt_fre_rom_dyu_nor_igb_krd_hun_ewe_zul_est_lit_amr_geo_ctl_dut_ita_prs_chh_gam_pan_fin_swa_bat_mcd_mly_jpn_tml_kor_hin_grk_fbf_glc_tag_por_sid_mao_mnd_eng_moo_rus_tig_arw_svk_spa_bul_qcu_pol_slo_lat_tsn_hau_cze_owc_mol_jav_ukr_cic_ger_xho_ind_tha_anl_knd_yor_bam_aze_guj_swe_azi_lda_vie_aeg_dgb_ven_akn	-0.44172658734191	-1.04976560835967	0.296546207456396
663	chh_por_tsw_bul_gam_wly_owc_slo_aze_uzb_tsn_tag_bem_urd_afr_bsq_hin_mlt_swa_cnt_prs_rus_xho_lit_ewe_glc_fin_zul_akn_hun_svk_tig_geo_spa_ukr_alb_arw_hau_sod_pol_est_igb_mao_ita_sun_jpn_knd_kor_guj_scr_fbf_dut_jav_ger_amr_bat_mnd_pan_lda_cze_heb_swe_rom_mol_fre_qcu_ben_lat_ctl_dgb_amh_mcd_aeg_krd_mly_grk_dyu_bos_ven_ind_tha_sid_tml_ses_swt_tur_nor_eng_azi_bam_vie_anl_moo_cic_yor	0.075823993926863	0.178489557567449	0.858726767372284
664	sod_alb_tsn_lit_hau_heb_amr_afr_uzb_tur_ewe_tag_xho_ben_slo_bsq_ita_aeg_dgb_mnd_bos_spa_bem_cze_akn_prs_fin_moo_swt_hun_pan_mlt_geo_nor_swe_ctl_mcd_anl_wly_svk_est_lda_sun_ger_jav_jpn_knd_kor_eng_urd_tsw_mol_mly_ukr_owc_mao_cnt_bul_fbf_grk_gam_krd_rus_guj_dut_qcu_pol_glc_lat_cic_sid_rom_chh_hin_ind_scr_ses_arw_igb_bat_tha_amh_tml_zul_swa_aze_fre_por_azi_yor_vie_tig_ven_dyu_bam	-0.941760084962342	-2.28908690022985	0.0243375541701954
665	wly_mol_zul_dut_gam_aeg_tig_arw_uzb_azi_igb_ind_tsn_ctl_cze_bsq_lit_sod_ven_mnd_ita_por_bem_eng_dyu_lat_hun_ewe_bam_fin_slo_amh_geo_rus_pol_prs_fre_hau_heb_urd_est_akn_sun_grk_bat_jpn_tml_kor_rom_glc_swa_spa_tag_ukr_chh_mly_cnt_bul_yor_svk_amr_ger_alb_krd_scr_qcu_nor_swe_pan_moo_owc_mcd_sid_ben_jav_bos_fbf_hin_cic_mao_tha_mlt_knd_tsw_ses_aze_guj_afr_tur_swt_vie_anl_dgb_xho_lda	-0.696964465323832	-1.66865707395401	0.0985487814138998
666	heb_nor_igb_dut_hau_mlt_anl_mol_azi_aze_tsn_mao_xho_guj_urd_bsq_rus_aeg_bam_mnd_prs_lat_fbf_ukr_dyu_krd_fin_lda_bem_hun_bul_tig_geo_afr_spa_hin_ita_owc_amh_rom_est_ses_tag_pol_mly_jpn_knd_kor_svk_mcd_moo_glc_bat_slo_amr_jav_cnt_fre_dgb_swe_wly_cze_alb_ctl_pan_qcu_lit_scr_arw_ven_sid_por_sod_ger_ind_bos_yor_eng_cic_sun_tha_gam_tml_swa_ewe_tur_ben_grk_uzb_zul_vie_chh_tsw_akn_swt	-0.368198266179028	-0.872576802002768	0.385141105071708
667	sod_hin_yor_ukr_amr_mlt_owc_bos_uzb_azi_tsw_jav_bam_nor_pol_bsq_prs_wly_xho_cnt_swe_ben_ven_glc_tsn_dut_fin_igb_bem_hun_afr_anl_geo_grk_eng_ita_guj_amh_sid_fre_est_cic_mly_svk_sun_jpn_knd_kor_bul_rus_fbf_spa_bat_urd_gam_mao_mnd_mcd_akn_slo_aeg_por_lit_alb_lat_qcu_cze_mol_arw_ses_hau_pan_chh_ctl_ind_ger_dyu_scr_swt_tag_tha_tig_tml_dgb_lda_tur_rom_krd_aze_ewe_vie_heb_zul_swa_moo	-0.234223317295906	-0.554092343360089	0.5808455702595
668	amr_bos_tsw_swe_gam_tig_owc_bul_azi_uzb_dyu_mao_igb_lit_dut_bsq_rus_anl_fbf_mnd_ita_guj_lda_por_swa_mcd_hun_tsn_ewe_fin_krd_chh_geo_afr_lat_cze_arw_sod_mlt_nor_est_moo_tag_scr_ind_jpn_knd_kor_ukr_alb_bam_ctl_mly_mol_aeg_sun_cnt_grk_akn_rom_sid_urd_pan_ger_prs_qcu_ben_eng_hin_ses_hau_pol_amh_svk_jav_spa_yor_slo_bem_bat_tha_wly_tml_swt_zul_aze_glc_fre_tur_dgb_vie_heb_xho_cic_ven	-0.60485294527105	-1.4462175259125	0.151478053514022
669	wly_guj_dgb_urd_anl_sid_amr_ctl_uzb_tur_ewe_bat_ven_ben_rus_bsq_ukr_tig_swa_cnt_slo_prs_akn_dut_lda_spa_hun_cic_tsn_fin_ita_sod_geo_lit_lat_swe_scr_chh_aeg_cze_est_yor_sun_pol_jav_jpn_tml_kor_afr_mcd_moo_por_mao_krd_mlt_mly_mnd_rom_tsw_nor_amh_fre_hin_arw_grk_qcu_glc_mol_bos_dyu_gam_ger_hau_svk_tag_pan_zul_bul_fbf_ind_tha_owc_knd_swt_ses_azi_alb_eng_aze_igb_vie_heb_bam_xho_bem	-0.100503947556841	-0.236784700011569	0.81334459794164
670	mlt_hin_zul_ben_wly_sod_owc_prs_tur_aze_lda_mly_bam_afr_dut_bsq_ita_hau_xho_cnt_lit_nor_yor_bos_bem_bul_fin_igb_akn_hun_rus_aeg_geo_pol_por_ukr_ger_heb_gam_glc_est_dyu_ind_krd_mao_jpn_knd_kor_guj_urd_tsw_mcd_sun_alb_anl_tag_mnd_arw_fbf_slo_amh_grk_svk_cze_eng_qcu_ctl_scr_fre_ven_amr_rom_sid_swe_bat_mol_tsn_pan_swa_jav_tha_chh_tml_swt_ses_uzb_spa_lat_azi_cic_vie_tig_dgb_ewe_moo	-0.43309099369758	-1.02892484843102	0.306183616780887
671	chh_dut_tsn_spa_hau_aeg_anl_bul_aze_azi_bem_tag_swa_scr_nor_bsq_slo_tig_tsw_mnd_afr_swe_ses_arw_xho_ben_hun_bam_yor_est_ukr_amr_geo_alb_mcd_eng_urd_wly_sod_svk_fin_lda_ind_lit_jav_jpn_knd_kor_pan_guj_igb_ita_mao_cze_sid_bat_cnt_glc_cic_lat_mlt_prs_fre_por_krd_qcu_hin_grk_mol_zul_heb_ctl_owc_bos_sun_rom_dgb_rus_akn_mly_tha_gam_tml_swt_dyu_tur_ger_pol_uzb_fbf_vie_amh_moo_ven_ewe	-0.125413969090259	-0.296090719793484	0.76782096155413
672	chh_mol_bam_prs_wly_sid_gam_fre_tur_azi_ewe_bat_swt_slo_ctl_bsq_glc_amh_ses_mnd_ukr_ita_dyu_dut_lda_lat_hun_igb_dgb_est_spa_aeg_geo_hin_cze_nor_eng_hau_mlt_mcd_fin_yor_tag_rom_ind_jpn_tml_kor_ger_lit_moo_pol_mao_urd_tig_sun_cnt_alb_swa_scr_heb_por_bul_afr_krd_qcu_svk_bos_swe_bem_owc_guj_sod_grk_jav_pan_tsn_ben_tsw_mly_tha_anl_knd_cic_zul_aze_rus_arw_uzb_ven_vie_amr_xho_fbf_akn	-0.875850151534498	-2.11909238173369	0.0367473077730518
673	anl_pol_bam_eng_chh_owc_gam_urd_azi_tur_fbf_sun_dyu_svk_lit_bsq_scr_heb_ewe_cnt_guj_afr_ven_alb_moo_pan_est_akn_bem_hun_ita_aeg_geo_bos_ctl_fre_mcd_amh_hau_mol_fin_igb_mly_lat_tag_jpn_knd_kor_hin_ger_cic_prs_ind_swe_amr_jav_mnd_krd_zul_ukr_sid_arw_por_grk_ben_qcu_spa_nor_cze_tsw_wly_dut_tig_slo_mao_rom_tsn_glc_dgb_bat_tha_sod_tml_swa_xho_aze_bul_rus_uzb_lda_vie_mlt_ses_yor_swt	-0.941722260359779	-2.28583190536336	0.0245352666765478
674	chh_glc_lda_spa_amh_sod_anl_swe_azi_tur_dyu_bat_yor_eng_ita_bsq_lat_amr_xho_mnd_bul_arw_tsn_pan_ses_bos_hun_swa_bam_est_guj_heb_geo_slo_urd_lit_rus_owc_gam_hin_fin_igb_ind_mol_mly_jpn_knd_kor_pol_scr_tsw_dut_mao_rom_sid_jav_cnt_mcd_dgb_afr_tig_grk_svk_nor_ctl_qcu_ukr_ger_ben_bem_aeg_prs_mlt_fre_sun_por_swt_alb_moo_tag_tha_hau_tml_akn_fbf_aze_cze_krd_uzb_ven_vie_wly_ewe_cic_zul	-0.584635503888749	-1.39719130005758	0.1656807616356
675	chh_prs_bam_pol_amr_tig_aeg_bul_uzb_tur_dgb_tag_akn_hin_glc_bsq_urd_anl_tsn_mnd_pan_bos_fbf_alb_moo_rus_fin_swa_yor_hun_mcd_sod_geo_eng_arw_krd_scr_hau_gam_ita_est_ven_ind_rom_mao_jpn_knd_kor_guj_spa_ewe_dut_bat_mol_mlt_mly_cnt_ctl_bem_swe_sid_cze_lat_svk_por_qcu_slo_fre_ben_zul_heb_ger_owc_nor_jav_grk_lda_lit_dyu_sun_tha_wly_tml_tsw_ses_azi_ukr_afr_aze_cic_vie_amh_swt_xho_igb	-0.283003283248874	-0.668697651672835	0.505344827984789
676	mlt_slo_fbf_ita_aeg_wly_chh_spa_aze_uzb_dyu_mly_tsn_alb_pol_bsq_nor_anl_tsw_cnt_fre_hin_swt_swe_ewe_afr_est_cic_ses_hun_bos_heb_geo_glc_ben_lit_svk_owc_sid_por_fin_akn_bat_ctl_jav_jpn_knd_kor_prs_pan_yor_lat_sun_krd_sod_mao_mnd_cze_igb_guj_gam_eng_bul_grk_ger_qcu_ukr_arw_rom_lda_hau_urd_amh_dut_tag_scr_xho_mol_zul_ind_tha_tig_tml_dgb_moo_tur_rus_mcd_azi_bem_vie_amr_bam_ven_swa	-0.48074612613915	-1.14507582136247	0.255116036184005
677	tig_mol_bam_urd_amr_hau_gam_swe_uzb_tur_dyu_jav_dgb_svk_por_bsq_alb_amh_cic_mnd_rom_prs_zul_rus_swt_ger_hun_ven_lda_fin_bos_chh_geo_krd_bul_slo_ben_aeg_mlt_guj_est_ewe_mao_scr_tag_jpn_knd_kor_ukr_cze_akn_nor_bat_mcd_heb_ind_cnt_spa_xho_pol_sod_pan_afr_eng_lit_qcu_ctl_fre_dut_fbf_sid_glc_wly_arw_sun_hin_igb_lat_moo_mly_tha_owc_tml_yor_bem_azi_ita_grk_aze_swa_vie_anl_tsn_tsw_ses	0.117290639703331	0.276296946528937	0.78293308416145
678	aeg_ben_swt_pan_owc_amh_amr_slo_tur_azi_tsw_mao_cic_ukr_prs_bsq_ger_sod_bam_mnd_rus_ita_xho_ctl_tsn_bos_fin_dgb_lda_est_hin_hau_geo_mol_lat_alb_fre_tig_anl_nor_hun_swa_ind_grk_sun_jpn_knd_kor_svk_rom_fbf_bul_bat_krd_chh_mly_cnt_swe_yor_por_wly_guj_dut_afr_eng_qcu_scr_urd_arw_ses_mlt_cze_gam_spa_tag_lit_bem_glc_ven_jav_tha_sid_tml_moo_ewe_aze_mcd_pol_uzb_akn_vie_heb_igb_zul_dyu	-0.74050965342847	-1.78174334320723	0.0780552296397796
679	chh_rom_zul_pan_anl_amh_gam_ben_uzb_aze_moo_mly_igb_urd_dut_bsq_krd_owc_lda_cnt_lat_arw_akn_bos_tsw_ger_hun_xho_yor_est_nor_aeg_geo_mcd_prs_por_ukr_heb_amr_cze_fin_tsn_bat_lit_jav_jpn_tml_kor_eng_scr_swt_hin_tag_rus_sid_mao_mnd_ita_bam_slo_sod_glc_mol_alb_grk_qcu_pol_swe_ctl_dyu_hau_afr_mlt_fre_ind_spa_ven_guj_ewe_sun_tha_tig_knd_swa_fbf_tur_svk_bul_azi_cic_vie_wly_ses_bem_dgb	-0.149336466959615	-0.352842012566778	0.725005338595588
680	sod_prs_akn_afr_aeg_hau_wly_grk_aze_azi_lda_mao_tsw_rus_scr_bsq_lit_amh_swt_mnd_arw_ger_igb_lat_dgb_eng_est_zul_moo_hun_dut_gam_geo_spa_fre_nor_slo_amr_mlt_bul_fin_tsn_mly_ctl_bat_jpn_tml_kor_guj_rom_ses_ukr_jav_krd_heb_ind_cnt_svk_bam_mol_owc_hin_pan_cze_por_qcu_ita_ben_mcd_ven_sid_glc_anl_pol_sun_swe_dyu_bos_cic_tag_tha_tig_knd_fbf_swa_uzb_urd_alb_tur_ewe_vie_chh_xho_bem_yor	0.00498971091519364	0.0117455294239265	0.990653798717325
681	amr_eng_moo_svk_tig_heb_aeg_ben_azi_aze_bam_mly_swt_prs_ctl_bsq_pan_mlt_yor_cnt_arw_mol_ewe_fre_xho_ita_hun_dyu_dgb_est_afr_wly_geo_mcd_por_rus_dut_hau_sod_cze_fin_zul_bat_lat_jav_jpn_knd_kor_grk_urd_lda_ukr_sun_pol_amh_mao_mnd_nor_ses_ger_owc_rom_alb_glc_scr_qcu_guj_lit_hin_cic_anl_swe_sid_spa_tag_bos_tsn_bul_akn_ind_tha_gam_tml_bem_swa_tur_krd_slo_uzb_ven_vie_chh_igb_tsw_fbf	-0.419257276392708	-0.994819228382137	0.322405567772059
682	wly_scr_cic_lit_sod_sid_owc_eng_aze_azi_akn_mly_ewe_ger_fre_bsq_rus_tig_bam_mnd_svk_arw_swa_ctl_lda_urd_est_tsn_moo_fin_slo_aeg_geo_guj_dut_swe_lat_hau_mlt_prs_hun_yor_ind_nor_bat_jpn_tml_kor_bul_hin_dgb_pol_jav_ita_anl_sun_cnt_afr_bem_spa_chh_cze_grk_ben_bos_qcu_rom_glc_alb_swt_heb_pan_gam_por_tag_ukr_fbf_mol_ses_mao_tha_amr_knd_tsw_xho_tur_mcd_krd_uzb_igb_vie_amh_zul_dyu_ven	-0.729982194951035	-1.75478409453829	0.0825896805760125
683	chh_guj_dyu_lat_wly_owc_tig_por_azi_tur_zul_mao_ven_pol_fre_bsq_mol_heb_tsn_cnt_bos_slo_bem_afr_igb_mcd_est_fbf_dgb_fin_prs_gam_geo_ukr_ben_spa_svk_amh_anl_scr_hun_ses_tag_rus_jav_jpn_knd_kor_urd_nor_lda_rom_ind_alb_hau_bat_mnd_ita_swt_grk_sod_krd_eng_glc_cze_qcu_dut_arw_hin_ewe_amr_bul_aeg_ger_mly_lit_xho_ctl_cic_sun_tha_mlt_tml_swa_yor_aze_pan_swe_uzb_tsw_vie_sid_bam_moo_akn	0.396285790051105	0.933685919740254	0.352883797495374
684	wly_dut_ses_ukr_anl_gam_amr_lat_aze_tur_akn_tag_lda_glc_slo_bsq_bos_aeg_cic_mnd_prs_nor_xho_pol_dyu_pan_hun_bem_zul_fin_eng_amh_geo_rom_mcd_ctl_krd_tig_chh_lit_est_moo_ind_afr_jav_jpn_knd_kor_grk_svk_swt_ger_mly_urd_hau_mao_cnt_swe_igb_cze_mlt_mol_guj_ita_rus_qcu_fre_scr_spa_bam_sid_hin_owc_bul_bat_ben_fbf_alb_dgb_sun_tha_sod_tml_swa_tsn_uzb_arw_por_azi_yor_vie_heb_ven_ewe_tsw	-0.462929732863314	-1.09861777272457	0.274770888782132
685	owc_bul_moo_fre_tig_gam_chh_cze_uzb_aze_swt_tag_lda_dut_hin_bsq_krd_sid_ven_cnt_arw_lat_dyu_alb_akn_rus_fin_yor_swa_hun_mol_aeg_geo_bos_pan_ben_lit_sod_hau_ger_est_igb_mly_rom_jav_jpn_tml_kor_ctl_slo_tsw_svk_bat_urd_amh_ind_mnd_scr_ses_glc_mlt_eng_prs_ita_nor_qcu_afr_grk_mcd_bam_amr_swe_anl_por_mao_spa_fbf_pol_zul_sun_tha_heb_knd_bem_xho_tur_guj_ukr_azi_cic_vie_wly_dgb_ewe_tsn	-0.360411627298899	-0.854522036045372	0.395011717387841
686	gam_pan_swa_guj_hau_wly_amh_bos_aze_tur_ewe_mly_igb_eng_lit_bsq_rom_aeg_dgb_cnt_por_scr_tsw_mcd_ven_hin_hun_moo_dyu_fin_grk_sid_geo_krd_swe_rus_urd_anl_heb_nor_est_bam_ind_cze_jav_jpn_knd_kor_lat_afr_bem_fre_mao_alb_chh_bat_mnd_ukr_cic_pol_tig_arw_bul_ctl_prs_qcu_slo_ben_glc_fbf_owc_ita_sod_dut_sun_mol_akn_spa_tsn_tag_tha_mlt_tml_zul_lda_uzb_svk_ger_azi_swt_vie_amr_yor_ses_xho	-0.499198815244802	-1.18733730574967	0.238118447133975
687	owc_bul_akn_mcd_sod_heb_anl_lit_uzb_azi_bem_mly_moo_eng_rus_bsq_ukr_sid_tsw_cnt_prs_ctl_lda_pan_ewe_bos_hun_ven_ses_fin_fre_mlt_geo_glc_lat_scr_urd_gam_wly_rom_est_cic_jav_por_mao_jpn_knd_kor_grk_spa_swa_ita_bat_ben_amh_ind_mnd_cze_swt_nor_amr_alb_dut_arw_guj_qcu_svk_slo_swe_fbf_chh_afr_aeg_mol_tag_ger_bam_krd_igb_sun_tha_hau_tml_dyu_tsn_tur_hin_pol_aze_zul_vie_tig_dgb_yor_xho	-0.2386779126789	-0.563616650233709	0.574371589223277
688	owc_lit_cic_mcd_mlt_sid_hau_bos_aze_azi_swa_mly_igb_ger_alb_bsq_eng_gam_zul_cnt_urd_slo_bem_swe_swt_fre_fin_tsw_tsn_est_rom_aeg_geo_rus_mol_krd_grk_wly_tig_guj_hun_lda_bat_ita_tag_jpn_tml_kor_prs_afr_ses_pol_jav_glc_chh_sun_mnd_nor_dyu_cze_heb_ctl_bul_ben_por_qcu_spa_svk_lat_fbf_amr_pan_anl_ukr_ind_scr_ven_dut_moo_mao_tha_sod_knd_xho_bam_tur_hin_arw_uzb_yor_vie_amh_ewe_akn_dgb	0.610211066921565	1.44604482987723	0.151526374711144
689	aeg_nor_bem_mcd_anl_sod_gam_bul_tur_aze_cic_ind_ses_rus_slo_bsq_pan_wly_moo_cnt_alb_lit_ewe_spa_dgb_arw_fin_tsw_bam_est_ctl_tig_geo_dut_ger_krd_rom_chh_heb_urd_hun_lda_sun_lat_mao_jpn_tml_kor_ukr_pol_swa_fre_jav_glc_hau_mly_mnd_guj_swt_afr_mlt_grk_swe_cze_ben_qcu_svk_por_prs_ven_sid_scr_amr_bos_tag_eng_akn_ita_xho_bat_tha_owc_knd_igb_zul_uzb_mol_hin_azi_tsn_vie_amh_dyu_yor_fbf	0.2292851344948	0.539345731322366	0.590937256590566
690	aeg_spa_lda_prs_tig_sod_hau_nor_azi_uzb_bam_mly_ewe_mol_krd_bsq_urd_wly_dyu_mnd_slo_rus_swa_afr_swt_bos_hun_ven_moo_est_pan_heb_geo_por_arw_hin_ita_amr_gam_lit_fin_fbf_tag_svk_jav_jpn_tml_kor_guj_ger_ses_pol_sun_rom_owc_mao_cnt_dut_tsw_lat_chh_scr_ben_cze_alb_qcu_swe_eng_grk_yor_sid_mcd_amh_ukr_bat_fre_dgb_glc_igb_ind_tha_mlt_knd_zul_bem_aze_ctl_bul_tur_cic_vie_anl_xho_tsn_akn	-0.944269748263631	-2.29896367419304	0.0237461893653974
691	gam_pol_fbf_ben_anl_sod_owc_urd_uzb_tur_igb_jav_swt_ger_cze_bsq_prs_aeg_moo_cnt_hin_eng_dgb_por_lda_ita_est_swa_zul_hun_dut_heb_geo_mcd_scr_bos_spa_sid_mlt_guj_fin_ven_sun_pan_tag_jpn_knd_kor_lat_glc_ses_rom_mao_alb_tig_bat_mnd_nor_bem_arw_hau_krd_bul_slo_ctl_qcu_mol_ukr_svk_xho_amh_swe_chh_lit_ind_afr_yor_rus_akn_mly_tha_wly_tml_cic_dyu_aze_fre_grk_azi_bam_vie_amr_ewe_tsn_tsw	-0.546645024581455	-1.30284369346162	0.195844899461146
692	chh_scr_lda_hin_wly_gam_hau_rom_azi_uzb_xho_mao_ses_bul_prs_bsq_cze_sid_dyu_cnt_pan_alb_bem_swe_fbf_afr_fin_ven_yor_hun_pol_amr_geo_dut_krd_guj_lit_anl_sod_slo_est_igb_tag_lat_sun_jpn_knd_kor_fre_nor_akn_eng_bat_ben_mlt_ind_mnd_ctl_ewe_mcd_amh_urd_bos_ukr_por_qcu_glc_ger_ita_swa_tig_mol_aeg_arw_jav_svk_tsw_grk_moo_mly_tha_heb_tml_bam_tsn_tur_spa_rus_aze_zul_vie_owc_dgb_swt_cic	-0.0160483662164085	-0.0378192216851951	0.969912882518224
693	amr_afr_bam_hin_chh_heb_amh_mcd_azi_aze_yor_mly_zul_urd_bul_bsq_slo_sid_ewe_mnd_cze_lit_swa_alb_dyu_scr_hun_ven_ses_est_arw_owc_geo_fre_spa_ita_swe_mlt_sod_dut_fin_bem_tag_rus_bat_jpn_knd_kor_pan_ben_cic_pol_mao_ctl_aeg_ind_cnt_grk_akn_por_tig_mol_glc_krd_rom_qcu_svk_nor_guj_igb_anl_eng_gam_lat_jav_bos_dgb_ukr_moo_sun_tha_wly_tml_tsn_fbf_tur_prs_ger_uzb_xho_vie_hau_tsw_swt_lda	-0.259586220409117	-0.614890321148367	0.540128761019458
694	sid_rom_igb_ctl_amr_heb_sod_krd_aze_azi_xho_bat_lda_hin_ger_bsq_pan_aeg_moo_cnt_bul_mol_ses_pol_fbf_guj_hun_tsn_tsw_fin_dut_gam_geo_fre_lit_arw_alb_wly_hau_scr_est_ven_tag_grk_mao_jpn_knd_kor_ukr_nor_swt_ben_sun_por_amh_jav_mnd_prs_swa_eng_anl_urd_glc_mcd_cze_qcu_slo_ita_bos_dgb_chh_swe_owc_spa_ind_afr_cic_svk_zul_mly_tha_mlt_tml_akn_bem_uzb_rus_lat_tur_dyu_vie_tig_bam_yor_ewe	-0.341350113215184	-0.80734894819635	0.421525555317959
695	chh_mcd_lda_afr_gam_sid_owc_grk_aze_azi_zul_mao_tsw_krd_dut_bsq_ben_aeg_bem_mnd_prs_rus_ven_arw_bam_ita_est_cic_swt_hun_urd_mlt_geo_alb_fre_hin_swe_wly_tig_ctl_fin_akn_bat_por_sun_jpn_tml_kor_pol_ukr_xho_guj_ind_nor_sod_tag_cnt_mol_igb_rom_heb_bos_ger_scr_glc_qcu_eng_spa_lit_fbf_amh_pan_hau_lat_jav_cze_dgb_slo_ewe_mly_tha_amr_knd_yor_dyu_uzb_bul_svk_tur_moo_vie_anl_swa_ses_tsn	-0.669623010666312	-1.60520408031234	0.111839457844283
696	heb_ben_ven_grk_owc_chh_sid_nor_aze_azi_dyu_ind_igb_bos_lit_bsq_mcd_wly_akn_cnt_cze_arw_zul_fre_swt_krd_hun_swa_ses_est_glc_sod_geo_bul_ger_eng_urd_hau_amr_svk_fin_tsw_tag_spa_mao_jpn_tml_kor_lat_dut_dgb_pan_jav_ukr_mlt_mly_mnd_por_fbf_alb_amh_swe_ita_ctl_slo_qcu_pol_rom_hin_lda_gam_rus_aeg_mol_sun_prs_xho_scr_tsn_bat_tha_tig_knd_ewe_bem_uzb_afr_guj_tur_cic_vie_anl_moo_yor_bam	-0.44568978485656	-1.05867508276326	0.292489789409949
697	hau_cze_dgb_ger_heb_mlt_aeg_glc_azi_tur_bem_ind_zul_mcd_swe_bsq_lit_tig_tsn_cnt_arw_hin_lda_nor_swa_krd_est_tsw_fbf_hun_rom_owc_geo_bul_spa_ukr_slo_chh_amr_alb_fin_ewe_bat_ita_mao_jpn_knd_kor_pan_dut_igb_svk_mly_afr_amh_jav_mnd_mol_xho_pol_gam_scr_rus_lat_prs_qcu_eng_bos_fre_dyu_sod_ctl_wly_guj_tag_grk_cic_ben_bam_sun_tha_anl_tml_yor_akn_uzb_urd_por_aze_ses_vie_sid_ven_moo_swt	-0.781698464246395	-1.87939117961621	0.0633222844957977
698	heb_krd_cic_swe_hau_chh_amh_bos_azi_tur_dyu_jav_ses_fre_mcd_bsq_lat_aeg_igb_mnd_bul_ita_moo_rus_ewe_nor_hun_swt_tsn_fin_pol_tig_geo_ger_ctl_scr_guj_sod_mlt_hin_est_xho_mao_ukr_bat_jpn_tml_kor_arw_eng_akn_pan_tag_grk_anl_ind_cnt_cze_ven_ben_wly_dut_lit_spa_mol_qcu_slo_por_glc_tsw_amr_rom_gam_svk_mly_alb_lda_afr_dgb_sun_tha_owc_knd_fbf_swa_aze_prs_urd_uzb_zul_vie_sid_bem_yor_bam	-0.421036397791423	-0.998795856617971	0.320485301804153
699	mlt_pol_bam_prs_heb_wly_hau_ita_tur_uzb_moo_bat_bem_urd_guj_bsq_swe_gam_akn_cnt_fre_mol_cic_pan_igb_grk_est_ven_swt_fin_dut_aeg_geo_lat_mcd_bos_ukr_tig_sod_por_hun_fbf_sun_slo_jav_jpn_tml_kor_lit_bul_tsw_spa_tag_ctl_amh_mao_mnd_ben_ewe_afr_amr_svk_krd_scr_eng_qcu_nor_rom_hin_dgb_anl_ger_chh_rus_mly_alb_xho_glc_tsn_ind_tha_sid_knd_yor_dyu_aze_arw_cze_azi_swa_vie_owc_zul_lda_ses	0.134263624136731	0.316696515388036	0.752183687011085
700	chh_glc_xho_svk_heb_tig_amh_fre_aze_azi_bam_sun_cic_slo_dut_bsq_scr_mlt_dyu_mnd_mcd_krd_bem_eng_dgb_ctl_est_tsn_ses_fin_afr_aeg_geo_guj_prs_ben_ita_anl_amr_lit_hun_zul_mly_cze_mao_jpn_knd_kor_ger_nor_igb_bul_bat_lat_gam_tag_cnt_arw_ven_alb_wly_pan_rus_swe_ukr_qcu_mol_bos_spa_tsw_sid_hin_sod_pol_ind_grk_moo_por_lda_jav_tha_hau_tml_ewe_fbf_tur_rom_urd_uzb_akn_vie_owc_swt_swa_yor	-0.864570249191829	-2.09872184524163	0.0385514776999639
701	sid_pan_ewe_rom_heb_mlt_wly_swe_uzb_aze_ses_sun_swt_mcd_mol_bsq_scr_aeg_tsn_mnd_ukr_cze_yor_krd_dyu_eng_hun_fbf_zul_est_fre_owc_geo_svk_rus_nor_lit_gam_amh_pol_fin_dgb_bat_arw_mao_jpn_tml_kor_dut_lat_ven_spa_tag_afr_amr_ind_cnt_alb_akn_bul_sod_ben_hin_prs_guj_qcu_por_ita_ctl_xho_tig_glc_chh_slo_jav_bos_lda_grk_bam_mly_tha_anl_knd_tsw_moo_tur_urd_ger_azi_bem_vie_hau_swa_cic_igb	-0.257972483255998	-0.609205104533501	0.543873882252589
702	tig_glc_xho_eng_mlt_sid_wly_fre_aze_azi_moo_sun_bam_rus_afr_bsq_dut_hau_tsn_cnt_lit_mcd_ven_krd_fbf_scr_est_swt_zul_fin_swe_gam_geo_slo_ger_ben_arw_aeg_sod_lat_hun_bem_mao_pan_tag_jpn_tml_kor_cze_grk_tsw_prs_ind_pol_amh_jav_mnd_svk_dyu_ctl_chh_alb_guj_bos_nor_qcu_ukr_rom_urd_ses_heb_bul_anl_mol_bat_spa_swa_por_yor_mly_tha_amr_knd_dgb_igb_uzb_ita_hin_tur_cic_vie_owc_ewe_akn_lda	-0.52442560868182	-1.24988096194052	0.21447919426711
703	gam_por_cic_lit_amh_heb_sid_rus_azi_aze_dyu_bat_dgb_grk_mcd_bsq_rom_anl_igb_mnd_ger_ctl_ewe_arw_yor_glc_fin_akn_moo_est_hin_amr_geo_swe_bos_guj_ukr_sod_tig_afr_hun_tsw_jav_cze_mly_jpn_knd_kor_ita_bul_lda_fre_ind_dut_wly_tag_cnt_eng_fbf_alb_mlt_krd_lat_mol_slo_qcu_spa_nor_svk_swa_owc_prs_chh_pan_sun_scr_xho_urd_swt_mao_tha_aeg_tml_bem_zul_uzb_pol_ben_tur_tsn_vie_hau_ses_bam_ven	-0.946817370626527	-2.302853062669	0.0235168138933614
704	owc_nor_akn_arw_chh_amr_wly_mcd_tur_aze_ewe_jav_bem_dut_lit_bsq_slo_mlt_fbf_cnt_cze_grk_swa_hin_bam_bul_hun_tsw_swt_est_alb_sod_geo_pan_rom_urd_swe_aeg_sid_svk_fin_dgb_tag_eng_mao_jpn_tml_kor_mol_ben_igb_glc_ind_bos_hau_mly_mnd_ctl_moo_krd_heb_scr_pol_spa_ukr_qcu_ita_ger_guj_tsn_gam_fre_anl_rus_bat_afr_ses_lat_yor_sun_tha_tig_knd_ven_cic_uzb_prs_por_azi_zul_vie_amh_lda_dyu_xho	-0.0548022328598465	-0.129168952404752	0.89750290859068
705	aeg_pol_lda_nor_wly_sod_heb_ben_aze_uzb_yor_sun_dgb_svk_arw_bsq_mcd_tig_ewe_cnt_lat_urd_swt_pan_zul_dut_fin_igb_dyu_est_ukr_chh_geo_spa_lit_scr_cze_sid_amh_ger_hun_tsw_jav_fre_tag_jpn_knd_kor_bos_hin_moo_rom_mao_swe_hau_ind_mnd_grk_cic_guj_amr_krd_mol_ita_eng_qcu_ctl_prs_glc_bam_gam_bul_mlt_rus_bat_por_swa_afr_akn_mly_tha_owc_tml_xho_ven_tur_slo_alb_azi_fbf_vie_anl_bem_tsn_ses	-0.279284983571219	-0.660106167503914	0.510817297005491
706	heb_grk_zul_scr_sid_mlt_aeg_swe_uzb_azi_cic_mao_xho_afr_ita_bsq_hin_anl_ewe_mnd_nor_alb_fbf_rom_moo_bos_est_tsn_ven_fin_slo_owc_geo_cze_glc_krd_mcd_hau_amh_pol_hun_ses_tag_mol_ind_jpn_knd_kor_fre_spa_dgb_svk_mly_urd_sod_jav_cnt_prs_lda_lit_gam_arw_eng_dut_ben_qcu_bul_ctl_rus_bam_chh_por_amr_ukr_sun_lat_akn_pan_tsw_bat_tha_tig_tml_yor_bem_tur_ger_guj_aze_swa_vie_wly_igb_dyu_swt	-0.461606859197041	-1.09532495694248	0.276202816837674
707	amh_lit_tsw_urd_tig_amr_mlt_dut_uzb_aze_bam_tag_tsn_mol_ita_bsq_glc_aeg_zul_cnt_scr_ben_yor_ukr_moo_nor_est_ven_dgb_hun_mcd_hau_geo_alb_guj_bul_krd_owc_anl_cze_fin_swa_mly_grk_mao_jpn_tml_kor_rus_slo_ewe_bos_ind_por_sod_sun_mnd_rom_swt_hin_sid_svk_swe_afr_lat_qcu_prs_pol_eng_lda_gam_pan_heb_ger_bat_spa_bem_fre_dyu_jav_tha_wly_knd_igb_xho_tur_arw_ctl_azi_akn_vie_chh_cic_ses_fbf	-0.732981043846386	-1.75888726365971	0.0818858539568969
708	amr_ben_ses_cze_sod_sid_mlt_scr_uzb_aze_fbf_tag_swa_arw_afr_bsq_svk_hau_lda_cnt_bul_glc_moo_guj_bem_bos_hun_ven_tsw_fin_prs_aeg_geo_mcd_ctl_rus_grk_anl_tig_ukr_est_yor_mly_krd_ind_jpn_knd_kor_hin_swe_xho_nor_sun_alb_gam_bat_mnd_fre_ewe_urd_heb_lit_spa_pol_eng_qcu_slo_lat_mol_igb_chh_ita_owc_pan_jav_ger_zul_dut_tsn_mao_tha_amh_tml_swt_akn_azi_rom_por_tur_dgb_vie_wly_dyu_cic_bam	-0.549511897078089	-1.30955007565318	0.193574064992522
709	sid_lit_ewe_lat_amh_wly_sod_spa_tur_uzb_yor_mly_bam_fre_nor_bsq_alb_gam_igb_mnd_pan_pol_fbf_grk_swa_bul_fin_cic_ven_est_svk_heb_geo_mol_ger_scr_guj_aeg_tig_urd_hun_tsw_sun_bos_mao_jpn_knd_kor_ctl_eng_dgb_arw_tag_hin_anl_ind_cnt_cze_akn_krd_mlt_mcd_ita_por_glc_qcu_swe_ben_dut_lda_owc_ukr_chh_rus_bat_afr_tsn_rom_moo_jav_tha_amr_tml_bem_ses_aze_slo_prs_azi_dyu_vie_hau_zul_xho_swt	0.159119204666174	0.375026649224124	0.708494548774543
710	heb_ger_lda_lat_amr_gam_wly_por_aze_uzb_fbf_bat_igb_svk_arw_bsq_mcd_hau_xho_mnd_scr_prs_ven_lit_swa_hin_hun_swt_tsn_est_afr_chh_geo_ctl_spa_fre_rom_aeg_owc_eng_fin_dyu_tag_ukr_sun_jpn_knd_kor_bul_ben_moo_grk_mly_rus_sod_jav_cnt_alb_akn_nor_mlt_cze_ita_dut_glc_qcu_krd_pan_slo_dgb_sid_bos_anl_mol_mao_urd_tsw_pol_yor_ind_tha_tig_tml_bam_zul_tur_swe_guj_azi_cic_vie_amh_bem_ewe_ses	-0.118633327286344	-0.279947162649389	0.780139764232051
711	sid_arw_swa_bos_hau_sod_amh_rom_aze_uzb_igb_mao_lda_swe_alb_bsq_lat_amr_fbf_cnt_spa_eng_dyu_cze_ewe_bul_hun_xho_bem_est_ben_gam_geo_ita_pol_slo_pan_mlt_owc_mol_fin_yor_sun_fre_bat_jpn_knd_kor_ctl_svk_ses_por_tag_scr_chh_mly_mnd_ukr_tsn_urd_aeg_mcd_krd_prs_nor_qcu_glc_hin_rus_moo_wly_guj_anl_lit_jav_ger_bam_grk_ven_ind_tha_heb_tml_zul_swt_azi_afr_dut_tur_dgb_vie_tig_akn_tsw_cic	0.317863692664547	0.749031740707488	0.455728440875314
712	amh_grk_ven_eng_tig_aeg_sod_fre_azi_aze_dyu_ind_zul_afr_prs_bsq_mol_wly_akn_mnd_pol_hin_tsn_glc_cic_lat_fin_bam_igb_hun_por_sid_geo_ben_arw_pan_svk_mlt_amr_bul_est_swa_sun_lit_mly_jpn_tml_kor_guj_scr_moo_mcd_mao_ukr_gam_jav_cnt_spa_tsw_swe_heb_ita_alb_ctl_dut_qcu_ger_nor_slo_bem_chh_krd_owc_rus_bat_rom_xho_urd_fbf_tag_tha_hau_knd_lda_yor_tur_bos_cze_uzb_ses_vie_anl_ewe_dgb_swt	-1.18886292035071	-2.93098674793595	0.00425176841176519
713	amh_lat_akn_ukr_sod_amr_heb_mol_uzb_azi_swa_sun_tsn_eng_prs_bsq_pol_hau_zul_mnd_mcd_urd_bem_pan_tsw_rus_hun_dgb_moo_est_spa_sid_geo_ben_nor_fre_ctl_mlt_wly_afr_fin_igb_ind_glc_mao_jpn_knd_kor_rom_ita_ven_dut_jav_guj_gam_mly_cnt_arw_fbf_svk_chh_cze_slo_bul_ger_qcu_krd_bos_alb_bam_owc_por_anl_grk_bat_hin_cic_swe_yor_tag_tha_aeg_tml_dyu_xho_aze_lit_scr_tur_ewe_vie_tig_ses_swt_lda	-0.383347092440942	-0.907380446421475	0.366550828890303
714	sod_ukr_swa_pan_aeg_tig_mlt_ctl_azi_aze_lda_sun_cic_grk_eng_bsq_scr_owc_swt_cnt_mcd_glc_dgb_ben_akn_guj_est_xho_bam_hun_swe_amh_geo_dut_arw_rom_bos_amr_sid_alb_fin_zul_bat_lat_tag_jpn_knd_kor_fre_nor_igb_hin_jav_spa_gam_ind_mnd_slo_fbf_prs_anl_afr_ita_krd_por_qcu_svk_pol_rus_ven_chh_ger_wly_cze_mly_lit_yor_mol_moo_mao_tha_hau_tml_tsw_bem_uzb_bul_urd_tur_tsn_vie_heb_ewe_dyu_ses	-0.467845658265814	-1.11200141949835	0.269003881903897
715	wly_ukr_lda_rom_mlt_heb_anl_urd_aze_uzb_swa_tag_ewe_lit_alb_bsq_grk_sod_igb_cnt_svk_por_tsw_scr_zul_nor_est_akn_bem_fin_krd_sid_geo_glc_ben_cze_slo_hau_tig_ita_hun_swt_sun_ctl_bat_jpn_tml_kor_hin_arw_ses_afr_mao_pol_amr_mly_mnd_ger_dgb_mol_owc_bul_bos_fre_mcd_qcu_prs_eng_swe_fbf_amh_spa_aeg_pan_jav_lat_dyu_guj_bam_ind_tha_chh_knd_xho_ven_azi_dut_rus_tur_yor_vie_gam_moo_cic_tsn	0.145971201159566	0.343050651652168	0.732334587373481
716	tig_guj_lda_scr_sod_owc_anl_grk_azi_aze_tsn_sun_fbf_rus_mcd_bsq_swe_mlt_ven_cnt_urd_mol_ses_eng_zul_nor_fin_cic_akn_est_spa_sid_geo_cze_bos_afr_slo_hau_heb_dut_hun_dyu_bat_ita_mly_jpn_knd_kor_arw_lat_xho_prs_mao_pan_aeg_jav_mnd_ctl_yor_krd_amh_bul_por_fre_lit_qcu_svk_pol_hin_swa_gam_ben_amr_ukr_ind_glc_ewe_alb_igb_tag_tha_wly_tml_bam_moo_uzb_rom_ger_tur_tsw_vie_chh_bem_swt_dgb	0.0716199742650761	0.168477404047076	0.866573588808672
717	anl_ukr_ses_ctl_amr_aeg_hau_slo_tur_uzb_ewe_jav_igb_fre_ger_bsq_pol_heb_dgb_cnt_mol_pan_moo_rom_swt_bos_hun_bem_tsn_est_rus_gam_geo_eng_ita_guj_lit_chh_amh_bul_fin_bam_bat_alb_tag_jpn_knd_kor_hin_cze_akn_urd_sun_dut_mlt_mao_mnd_por_ven_lat_owc_mcd_nor_scr_arw_qcu_svk_grk_glc_dyu_sid_ben_wly_krd_mly_spa_zul_swe_lda_ind_tha_sod_tml_yor_cic_azi_afr_prs_aze_swa_vie_tig_tsw_xho_fbf	-0.206403645921591	-0.486704496325556	0.627612827218173
718	heb_afr_yor_guj_sid_mlt_amr_mol_uzb_azi_dyu_jav_tsw_dut_por_bsq_mcd_gam_swa_mnd_rus_glc_bem_ben_xho_svk_fin_fbf_swt_est_spa_chh_geo_krd_lit_lat_ctl_hau_sod_nor_hun_dgb_mly_pan_ind_jpn_tml_kor_rom_arw_ewe_ukr_sun_eng_aeg_tag_cnt_cze_ven_fre_tig_alb_ita_bul_hin_qcu_prs_swe_grk_bam_wly_urd_anl_bos_mao_pol_cic_slo_moo_bat_tha_owc_knd_akn_zul_tur_scr_ger_aze_tsn_vie_amh_igb_ses_lda	0.233528421249261	0.549289769208619	0.584123149784717
719	gam_cze_dyu_ben_heb_aeg_tig_eng_tur_azi_swa_sun_xho_fre_lat_bsq_spa_owc_yor_mnd_bos_prs_zul_swe_bam_arw_hun_akn_moo_est_bul_sod_geo_dut_ita_pol_ger_chh_wly_scr_fin_tsn_ind_rom_mao_jpn_knd_kor_urd_por_dgb_alb_jav_slo_mlt_bat_cnt_afr_ewe_glc_hau_pan_svk_lit_krd_qcu_grk_ctl_ukr_bem_amh_guj_sid_mol_tag_mcd_ses_rus_cic_mly_tha_amr_tml_tsw_swt_aze_nor_hin_uzb_ven_vie_anl_lda_fbf_igb	-0.533770583012017	-1.27117610841457	0.206836232877999
720	anl_dut_ven_ita_hau_amh_aeg_ctl_tur_aze_igb_tag_bem_slo_bul_bsq_bos_gam_xho_cnt_ger_fre_fbf_arw_swt_pan_fin_dgb_tsn_hun_glc_chh_geo_spa_pol_guj_por_owc_mlt_rus_est_ses_mly_hin_jav_jpn_knd_kor_cze_ben_tsw_afr_bat_mol_sid_sun_mnd_mcd_cic_alb_amr_prs_lit_nor_swe_qcu_eng_urd_svk_bam_heb_lat_tig_grk_mao_krd_yor_scr_lda_ind_tha_wly_tml_akn_zul_azi_rom_ukr_uzb_dyu_vie_sod_moo_swa_ewe	-0.0229784080502563	-0.0542008572089314	0.956891401997787
721	amr_scr_cic_arw_heb_anl_wly_fre_tur_aze_lda_sun_ven_svk_prs_bsq_mol_aeg_akn_cnt_bos_nor_ses_alb_bem_slo_hun_moo_yor_est_swe_mlt_geo_glc_guj_lit_ger_tig_sod_cze_fin_dgb_mao_afr_bat_jpn_knd_kor_rom_ben_tsn_pan_tag_por_amh_ind_mnd_hin_xho_grk_owc_rus_krd_ukr_ctl_qcu_pol_bul_mcd_swa_chh_dut_sid_spa_jav_ita_igb_eng_ewe_mly_tha_hau_tml_tsw_fbf_uzb_lat_urd_azi_zul_vie_gam_swt_dyu_bam	-1.49228649209303	-3.78328992446011	0.000273644361502472
722	tig_rom_dgb_ctl_heb_hau_chh_ukr_azi_tur_moo_ind_lda_rus_svk_bsq_urd_anl_cic_cnt_mcd_alb_dyu_prs_fbf_bul_hun_bam_tsn_est_ben_wly_geo_grk_glc_lit_nor_amr_gam_krd_fin_swa_mly_swe_jav_jpn_tml_kor_hin_bos_akn_arw_bat_guj_owc_tag_mnd_scr_bem_ger_sod_cze_afr_eng_lat_qcu_mol_ita_pan_xho_aeg_pol_mlt_por_mao_fre_swt_slo_ven_sun_tha_amh_knd_tsw_ses_uzb_spa_dut_aze_igb_vie_sid_ewe_yor_zul	-0.0882003653035986	-0.207882107978537	0.835775582468342
723	sod_lat_moo_guj_heb_mlt_owc_nor_azi_tur_cic_jav_dyu_spa_cze_bsq_bos_amr_lda_mnd_rom_arw_tsn_swe_yor_dut_fin_ewe_tsw_est_ita_chh_geo_scr_mcd_ger_slo_gam_wly_krd_hun_ven_sun_svk_ind_jpn_tml_kor_bul_grk_ses_ukr_mly_prs_amh_tag_cnt_hin_igb_eng_aeg_pol_pan_alb_fre_qcu_glc_ben_mol_akn_anl_urd_hau_rus_mao_afr_swa_por_bam_bat_tha_sid_knd_swt_xho_aze_ctl_lit_uzb_bem_vie_tig_dgb_fbf_zul	0.338026753512514	0.797384445446662	0.427258972577986
724	aeg_mcd_igb_prs_sod_amh_tig_alb_uzb_azi_bem_sun_dyu_hin_svk_bsq_krd_chh_ven_cnt_afr_pan_akn_dut_bam_eng_fin_fbf_xho_est_grk_wly_geo_arw_glc_ukr_bul_hau_mlt_ctl_hun_lda_ind_cze_tag_jpn_knd_kor_slo_ben_tsn_mol_jav_por_sid_mao_mnd_spa_zul_scr_amr_rus_nor_urd_bos_qcu_ger_fre_lit_ewe_owc_rom_gam_swe_bat_guj_moo_pol_dgb_mly_tha_heb_tml_swt_ses_aze_lat_ita_tur_cic_vie_anl_yor_swa_tsw	-0.574579059529645	-1.36985926520446	0.174029140105846
725	sod_ger_ewe_prs_gam_chh_owc_svk_tur_aze_bem_mly_moo_fre_rom_bsq_cze_sid_dyu_cnt_ben_alb_bam_glc_swt_slo_fin_zul_swa_est_rus_mlt_geo_bul_mcd_urd_guj_amr_hau_eng_hun_xho_tag_scr_bat_jpn_tml_kor_dut_afr_akn_lat_sun_ctl_tig_mao_mnd_nor_cic_por_anl_lit_ita_mol_swe_qcu_arw_pan_bos_lda_aeg_ukr_wly_hin_ind_spa_tsn_grk_ses_jav_tha_heb_knd_yor_ven_azi_krd_pol_uzb_fbf_vie_amh_igb_tsw_dgb	0.133512844927636	0.314483229935118	0.753858483009042
726	sid_svk_swt_alb_mlt_anl_tig_eng_tur_aze_swa_bat_dgb_scr_fre_bsq_ukr_amh_akn_mnd_slo_grk_tsw_ita_moo_krd_hun_zul_fbf_fin_mcd_aeg_geo_urd_por_rom_spa_heb_sod_dut_est_lda_ind_arw_mao_jpn_knd_kor_swe_cze_ven_guj_sun_bos_owc_tag_cnt_prs_igb_mol_chh_pan_ger_hin_afr_qcu_pol_glc_rus_dyu_wly_bul_amr_ctl_jav_lit_ewe_nor_cic_mly_tha_gam_tml_tsn_ses_azi_lat_ben_uzb_xho_vie_hau_yor_bam_bem	-0.811558010815467	-1.95666124125122	0.0533868459237522
727	owc_krd_tsn_mol_sid_mlt_aeg_glc_uzb_tur_tsw_mao_swt_urd_scr_bsq_fre_gam_dgb_mnd_afr_ita_lda_prs_ven_hin_est_ses_igb_hun_mcd_sod_geo_pan_guj_swe_por_hau_amh_cze_fin_moo_tag_spa_ind_jpn_tml_kor_pol_ukr_swa_slo_mly_grk_anl_sun_cnt_nor_yor_svk_heb_bul_ctl_rom_arw_qcu_eng_ben_ger_akn_amr_dut_chh_bos_bat_lat_fbf_lit_ewe_jav_tha_wly_knd_bam_cic_azi_alb_rus_aze_xho_vie_tig_bem_zul_dyu	0.831094934235529	1.98321276055942	0.0502933157253841
728	mlt_rom_zul_ger_tig_amr_sid_ukr_tur_aze_swa_mao_akn_alb_dut_bsq_glc_heb_cic_cnt_pan_scr_dyu_urd_moo_swe_hun_fbf_dgb_fin_slo_sod_geo_spa_lat_pol_hin_amh_owc_bul_est_lda_bat_prs_jav_jpn_tml_kor_afr_krd_ses_arw_sun_por_gam_tag_mnd_cze_tsw_fre_hau_guj_grk_ctl_bos_qcu_lit_svk_mcd_yor_wly_mol_anl_rus_mly_ita_ven_ben_xho_ind_tha_aeg_knd_ewe_igb_uzb_nor_eng_azi_bem_vie_chh_swt_bam_tsn	-0.451330847554771	-1.0713493063778	0.286784831064254
729	gam_eng_fbf_mol_mlt_wly_heb_dut_tur_uzb_bam_bat_swa_svk_mcd_bsq_swe_sod_ven_cnt_nor_scr_cic_afr_xho_hin_fin_tsw_bem_hun_por_anl_geo_krd_rus_pan_glc_amr_chh_bos_est_tsn_tag_ita_jav_jpn_knd_kor_ctl_prs_akn_fre_mao_ger_tig_ind_mnd_arw_ses_slo_aeg_pol_bul_ukr_rom_qcu_grk_urd_alb_dyu_sid_ben_hau_cze_sun_lit_lda_guj_moo_mly_tha_owc_tml_igb_ewe_azi_lat_spa_aze_yor_vie_amh_swt_dgb_zul	-0.335039840180122	-0.793530241694071	0.429488945850613
730	owc_dut_dyu_hin_sid_hau_amh_slo_uzb_tur_cic_jav_ven_cze_rom_bsq_ben_anl_igb_cnt_ctl_bos_swa_spa_bam_fre_est_xho_ses_hun_lat_aeg_geo_eng_svk_mol_afr_gam_wly_pan_fin_tsw_sun_pol_tag_jpn_knd_kor_krd_urd_swt_swe_mly_ita_heb_bat_mnd_ger_zul_bul_sod_prs_por_alb_lit_qcu_scr_arw_grk_bem_mlt_glc_chh_nor_mao_mcd_ewe_rus_moo_ind_tha_tig_tml_fbf_tsn_aze_guj_ukr_azi_yor_vie_amr_lda_dgb_akn	-0.417969366951584	-0.992417521609954	0.323569010261119
731	owc_arw_bam_afr_amh_anl_wly_mcd_azi_tur_ven_ind_ses_urd_prs_bsq_lat_sid_swt_mnd_ger_eng_ewe_por_zul_bul_fin_bem_tsn_hun_fre_chh_geo_grk_bos_ita_nor_heb_sod_ukr_est_xho_mly_slo_jav_jpn_knd_kor_hin_rom_lda_scr_tag_glc_aeg_sun_cnt_pol_swa_swe_mlt_krd_cze_svk_guj_qcu_pan_ben_spa_dgb_hau_rus_tig_lit_mao_mol_cic_ctl_igb_bat_tha_amr_tml_tsw_fbf_aze_dut_alb_uzb_dyu_vie_gam_akn_moo_yor	-0.0390533323785779	-0.0919758212182412	0.926915082249057
732	sid_ukr_akn_spa_aeg_sod_amr_hin_azi_uzb_igb_ind_moo_krd_alb_bsq_eng_heb_ewe_mnd_ita_glc_tsn_bos_cic_slo_fin_yor_ven_hun_fre_owc_geo_afr_ben_dut_nor_amh_anl_rom_est_xho_mly_rus_jav_jpn_tml_kor_ctl_urd_fbf_ger_sun_lat_hau_mao_cnt_mcd_swt_svk_wly_arw_pan_grk_mol_qcu_por_pol_prs_tsw_tig_lit_mlt_guj_tag_cze_zul_scr_ses_bat_tha_chh_knd_dgb_bem_aze_bul_swe_tur_dyu_vie_gam_swa_lda_bam	-0.150598879122913	-0.35472716903403	0.723597129069747
733	owc_cze_akn_pol_amr_chh_sod_slo_tur_azi_ses_mly_bam_rus_urd_bsq_lat_tig_ven_cnt_ben_svk_zul_ita_fbf_afr_est_bem_moo_hun_pan_heb_geo_fre_ctl_eng_bul_sid_gam_scr_fin_swa_jav_dut_sun_jpn_tml_kor_ukr_guj_ewe_nor_mao_grk_aeg_bat_mnd_bos_cic_mol_wly_lit_ger_spa_mcd_qcu_arw_hin_swe_yor_mlt_por_hau_rom_tag_alb_lda_krd_tsn_ind_tha_amh_knd_dyu_igb_uzb_glc_prs_aze_xho_vie_anl_swt_tsw_dgb	0.58921464700221	1.39118347496241	0.167489048720685
734	aeg_urd_swa_lat_sod_gam_hau_scr_uzb_tur_moo_mao_akn_prs_alb_bsq_hin_amh_yor_cnt_afr_arw_bem_swe_swt_ukr_hun_ven_dgb_fin_spa_wly_geo_svk_dut_ben_por_mlt_chh_lit_est_cic_mly_mcd_sun_jpn_tml_kor_fre_guj_bam_bos_tag_cze_heb_ind_mnd_rom_dyu_slo_sid_eng_grk_ger_rus_qcu_nor_pol_glc_lda_tig_krd_anl_ctl_jav_ita_igb_mol_tsn_bat_tha_amr_knd_tsw_fbf_aze_bul_pan_azi_zul_vie_owc_ses_xho_ewe	0.0886765443124749	0.208583769378923	0.835229339996642
735	owc_ctl_cic_scr_hau_amr_sid_pol_azi_tur_zul_mao_ses_ukr_glc_bsq_alb_heb_lda_mnd_urd_prs_dyu_svk_yor_arw_hun_ewe_akn_fin_ita_tig_geo_spa_afr_rus_lit_amh_aeg_ben_est_tsw_sun_pan_ind_jpn_knd_kor_grk_krd_bem_guj_tag_bos_wly_jav_cnt_bul_ven_cze_mlt_eng_nor_mcd_dut_qcu_hin_mol_fre_fbf_anl_ger_chh_slo_bat_swe_bam_por_swt_mly_tha_sod_tml_igb_xho_uzb_lat_rom_aze_tsn_vie_gam_moo_swa_dgb	-0.234021947642181	-0.552917772903691	0.58164636261676
736	tig_bul_swa_eng_owc_gam_hau_krd_uzb_azi_akn_ind_dgb_glc_nor_bsq_lat_aeg_fbf_mnd_alb_svk_moo_hin_zul_dut_est_lda_tsn_fin_urd_chh_geo_afr_por_rom_prs_heb_sid_guj_hun_tsw_bat_ita_sun_jpn_tml_kor_mcd_ben_yor_pol_tag_ger_amh_mly_cnt_slo_cic_pan_mlt_grk_lit_ctl_spa_qcu_arw_bos_rus_dyu_wly_scr_amr_swe_jav_ukr_igb_mol_ewe_mao_tha_sod_knd_ven_bem_tur_cze_fre_aze_bam_vie_anl_ses_xho_swt	-0.110615335967688	-0.260959352171537	0.794700848571871
737	amr_lat_dgb_alb_chh_amh_owc_mol_aze_azi_tsw_jav_swt_swe_hin_bsq_ukr_sid_ses_cnt_grk_mcd_cic_fre_dyu_ctl_hun_swa_fbf_est_slo_anl_geo_por_eng_bos_rom_sod_aeg_lit_fin_lda_bat_glc_ind_jpn_tml_kor_ita_pol_tsn_ben_mly_rus_hau_mao_mnd_krd_ewe_pan_tig_cze_urd_bul_afr_qcu_prs_dut_arw_igb_heb_spa_gam_scr_tag_guj_akn_ger_yor_sun_tha_wly_knd_bam_ven_tur_nor_svk_uzb_moo_vie_mlt_bem_zul_xho	-0.45000469566113	-1.07101695278254	0.286933449544761
738	amr_lit_lda_pan_gam_heb_tig_nor_azi_uzb_fbf_mly_ewe_urd_scr_bsq_rus_amh_ven_cnt_bul_grk_tsw_alb_cic_bos_est_swt_zul_hun_prs_chh_geo_mcd_por_spa_arw_anl_sod_lat_fin_bam_tag_cze_ind_jpn_knd_kor_glc_mol_akn_ctl_bat_eng_hau_mao_mnd_ger_igb_fre_sid_swe_pol_krd_ita_qcu_rom_slo_ben_moo_mlt_svk_owc_afr_sun_dut_dgb_hin_yor_jav_tha_wly_tml_tsn_ses_aze_guj_ukr_tur_swa_vie_aeg_xho_bem_dyu	-1.02682377557722	-2.51036433837151	0.0137880751586326
739	hau_bul_bam_mcd_tig_aeg_gam_urd_tur_uzb_dyu_jav_ven_svk_lit_bsq_ctl_sid_igb_mnd_spa_cze_dgb_fre_tsn_swe_est_ses_akn_fin_ger_mlt_geo_pol_mol_pan_prs_anl_chh_por_hun_lda_mly_grk_mao_jpn_tml_kor_krd_ita_xho_rom_tag_hin_wly_ind_cnt_glc_cic_lat_owc_nor_bos_ukr_ben_qcu_arw_dut_scr_zul_heb_guj_sod_alb_bat_eng_moo_rus_bem_sun_tha_amr_knd_swa_yor_azi_slo_afr_aze_ewe_vie_amh_tsw_swt_fbf	-0.115452500698621	-0.272287553858527	0.78600454237135
740	tig_lat_swt_urd_amr_wly_anl_bos_uzb_tur_dgb_mly_ses_fre_prs_bsq_grk_heb_moo_mnd_swe_spa_dyu_hin_akn_ger_fin_tsw_cic_hun_ukr_owc_geo_mol_cze_svk_lit_sod_chh_ita_est_tsn_tag_dut_mao_jpn_tml_kor_eng_rom_zul_guj_sun_arw_hau_jav_cnt_krd_lda_scr_sid_afr_pan_ctl_rus_qcu_pol_bul_alb_igb_aeg_mcd_amh_por_ind_slo_ewe_glc_yor_bat_tha_gam_knd_bam_fbf_azi_nor_ben_aze_swa_vie_mlt_ven_bem_xho	-0.223435996573894	-0.527875706486729	0.598842865534501
741	amh_svk_ses_mol_heb_amr_tig_spa_uzb_azi_cic_jav_tsn_por_alb_bsq_bos_aeg_dgb_cnt_scr_ger_fbf_nor_lda_slo_fin_swt_yor_hun_bul_sid_geo_afr_urd_ita_guj_mlt_sod_arw_est_bam_tag_eng_mao_jpn_tml_kor_prs_swe_zul_grk_bat_ctl_chh_sun_mnd_glc_moo_lit_owc_fre_ukr_mcd_dut_qcu_pol_lat_rom_ewe_hau_hin_wly_cze_ind_rus_tsw_pan_xho_mly_tha_gam_knd_bem_ven_tur_ben_krd_aze_swa_vie_anl_dyu_akn_igb	-0.876448179814609	-2.11986404456477	0.0366804245128943
742	tig_ctl_ewe_eng_amr_wly_owc_nor_uzb_aze_yor_mao_ven_cze_glc_bsq_alb_anl_dyu_cnt_lit_ger_cic_rom_bam_bul_est_tsn_ses_fin_fre_chh_geo_pol_prs_bos_arw_aeg_sid_guj_hun_bem_bat_rus_mly_jpn_tml_kor_krd_spa_lda_pan_ind_mcd_amh_sun_mnd_por_dgb_ben_hau_swe_lat_hin_mol_qcu_dut_urd_slo_swt_heb_svk_gam_scr_jav_ita_swa_ukr_zul_tag_tha_sod_knd_akn_fbf_azi_afr_grk_tur_tsw_vie_mlt_xho_igb_moo	-0.197807194876721	-0.467680851075351	0.641106913731017
743	sod_dut_lda_ben_tig_hau_heb_arw_azi_aze_cic_bat_moo_slo_bos_bsq_ita_anl_ewe_cnt_prs_scr_igb_ukr_akn_spa_hun_tsn_bem_fin_alb_mlt_geo_cze_bul_pol_krd_wly_amr_svk_est_tsw_tag_lit_jav_jpn_knd_kor_nor_glc_yor_swe_sun_ctl_sid_mly_mnd_rom_bam_por_gam_mol_afr_mcd_ger_qcu_urd_guj_hin_fbf_owc_grk_amh_pan_mao_fre_ven_eng_zul_ind_tha_chh_tml_dgb_ses_tur_rus_lat_uzb_dyu_vie_aeg_swa_xho_swt	-0.839284047303878	-2.02343959760002	0.0458979196697332
744	sid_mol_ses_krd_amh_mlt_wly_slo_aze_uzb_bem_jav_bam_svk_alb_bsq_scr_sod_xho_cnt_pan_ger_dyu_rom_ewe_fre_hun_ven_swt_fin_ukr_tig_geo_prs_eng_bos_por_owc_hau_bul_est_tsn_mao_grk_tag_jpn_tml_kor_lit_hin_fbf_ctl_mly_arw_anl_sun_mnd_cze_akn_urd_amr_afr_pol_ita_rus_qcu_ben_lat_swe_cic_gam_dut_aeg_guj_ind_mcd_moo_nor_swa_bat_tha_heb_knd_lda_yor_tur_glc_spa_azi_igb_vie_chh_tsw_zul_dgb	0.260498544334704	0.61288037891151	0.541451305518522
745	amh_ukr_xho_hin_chh_owc_heb_scr_uzb_azi_ewe_jav_bam_svk_guj_bsq_prs_hau_fbf_mnd_mol_urd_zul_spa_ses_eng_est_dyu_yor_hun_krd_amr_geo_pan_por_pol_fre_wly_anl_rom_fin_ven_bat_ger_mly_jpn_tml_kor_lit_swe_moo_glc_tag_lat_gam_ind_cnt_bos_swa_dut_sod_ctl_alb_nor_rus_qcu_cze_slo_ben_swt_tig_arw_aeg_ita_sun_mcd_lda_afr_akn_mao_tha_mlt_knd_dgb_igb_aze_bul_grk_tur_tsw_vie_sid_bem_cic_tsn	-0.313676148651708	-0.741551975349251	0.460227370979369
746	owc_lit_lda_guj_sod_sid_hau_bos_uzb_aze_bam_jav_bem_pol_scr_bsq_alb_amr_tsw_mnd_nor_slo_akn_grk_zul_ben_est_igb_xho_fin_rus_anl_geo_prs_mol_fre_glc_heb_chh_arw_hun_ewe_sun_lat_bat_jpn_tml_kor_krd_ita_swa_hin_mao_por_aeg_tag_cnt_ger_cic_ukr_tig_dut_afr_spa_ctl_qcu_swe_svk_mcd_fbf_mlt_rom_wly_eng_ind_bul_swt_cze_tsn_mly_tha_gam_knd_ven_dyu_azi_pan_urd_tur_dgb_vie_amh_moo_ses_yor	0.138371165901582	0.325803933959394	0.745304641325117
747	owc_rom_fbf_grk_mlt_aeg_sod_ger_uzb_azi_cic_ind_swt_cze_glc_bsq_swe_chh_zul_mnd_krd_slo_tsw_por_bam_ita_hun_moo_xho_est_rus_tig_geo_spa_mol_eng_ukr_heb_hau_bul_fin_ven_bat_lit_mly_jpn_tml_kor_pol_fre_dgb_ctl_mao_bos_sid_sun_cnt_dut_bem_alb_amh_lat_ben_scr_urd_qcu_svk_guj_hin_akn_anl_nor_amr_pan_tag_afr_ses_prs_igb_jav_tha_gam_knd_lda_tsn_tur_arw_mcd_aze_yor_vie_wly_dyu_ewe_swa	-0.475998094272574	-1.13824486849966	0.257942020825071
748	gam_ctl_tsn_pan_owc_anl_aeg_grk_aze_tur_ses_mly_ewe_spa_krd_bsq_mol_amh_akn_cnt_fre_glc_moo_ukr_bem_lat_est_xho_igb_fin_cze_hau_geo_scr_lit_bos_bul_mlt_heb_afr_hun_yor_tag_alb_sun_jpn_tml_kor_por_svk_zul_ita_bat_guj_wly_mao_mnd_mcd_cic_nor_chh_rom_rus_prs_dut_qcu_hin_slo_eng_fbf_tig_swe_sid_arw_ind_urd_bam_ben_dgb_jav_tha_sod_knd_lda_ven_uzb_ger_pol_azi_swt_vie_amr_tsw_dyu_swa	-0.867409660492118	-2.09739113280356	0.0386719532001001
749	gam_swe_yor_grk_mlt_anl_heb_guj_tur_aze_ven_mly_akn_ben_arw_bsq_fre_chh_dyu_cnt_slo_prs_moo_hin_ewe_lat_fin_swa_igb_hun_krd_aeg_geo_bul_ctl_bos_rus_amh_owc_glc_est_ses_jav_ita_sun_jpn_knd_kor_svk_pol_tsn_spa_mao_nor_sid_ind_mnd_pan_bem_ger_tig_afr_por_mol_lit_qcu_dut_rom_urd_lda_hau_alb_amr_cze_tag_scr_zul_ukr_cic_bat_tha_sod_tml_fbf_dgb_azi_eng_mcd_uzb_swt_vie_wly_tsw_xho_bam	0.000205622455724835	0.000483974521295223	0.999614880856124
750	mlt_dut_bem_glc_aeg_wly_chh_nor_aze_tur_ses_bat_swt_rom_bul_bsq_krd_amh_igb_cnt_mol_spa_yor_slo_cic_mcd_hun_fbf_ewe_fin_eng_gam_geo_svk_lat_ben_por_sid_amr_cze_est_ven_ind_scr_mly_jpn_knd_kor_guj_arw_bam_afr_sun_ger_anl_jav_mnd_ukr_dgb_prs_sod_hin_urd_fre_pan_qcu_pol_rus_bos_xho_hau_ita_tig_grk_tag_alb_tsn_lit_zul_mao_tha_heb_tml_lda_dyu_azi_swe_ctl_uzb_tsw_vie_owc_swa_moo_akn	0.213801280106811	0.503348112525789	0.615909672571743
751	hau_ukr_swa_ben_chh_owc_tig_nor_uzb_aze_dgb_bat_fbf_bos_ctl_bsq_urd_amr_zul_mnd_svk_spa_ven_grk_yor_afr_fin_igb_moo_hun_ger_heb_geo_alb_por_swe_prs_sid_amh_ita_est_bam_jav_rus_tag_jpn_tml_kor_mol_fre_cic_pan_ind_krd_anl_mly_cnt_scr_ses_glc_gam_slo_hin_cze_lit_qcu_guj_arw_eng_lda_mlt_bul_wly_dut_mao_mcd_tsw_pol_dyu_sun_tha_aeg_knd_xho_akn_azi_lat_rom_tur_ewe_vie_sod_bem_swt_tsn	-0.606125389278457	-1.44738130576239	0.151152733173865
752	sid_svk_bem_ben_hau_chh_gam_lat_aze_tur_tsn_mly_bam_glc_swe_bsq_dut_owc_dyu_mnd_ukr_mcd_ven_bos_cic_nor_hun_zul_ses_est_mol_anl_geo_cze_arw_pan_rus_heb_amr_spa_fin_swt_ind_grk_sun_jpn_tml_kor_ita_rom_xho_scr_jav_por_mlt_mao_cnt_ctl_fbf_krd_amh_bul_pol_afr_hin_qcu_fre_guj_prs_swa_sod_slo_wly_ger_bat_urd_akn_lit_yor_tag_tha_aeg_knd_ewe_moo_uzb_alb_eng_azi_tsw_vie_tig_dgb_lda_igb	-0.658925082123959	-1.57635366673469	0.118340053990765
753	sod_rom_moo_dut_wly_aeg_sid_pol_uzb_tur_swt_tag_yor_afr_grk_bsq_mcd_amh_ven_mnd_scr_lat_dgb_alb_dyu_pan_est_ewe_zul_hun_nor_tig_geo_ger_guj_ctl_ben_amr_mlt_eng_fin_bem_mao_krd_mly_jpn_knd_kor_mol_arw_tsn_svk_ind_slo_owc_bat_cnt_fre_igb_ukr_hau_bul_swe_cze_glc_qcu_ita_bos_por_cic_heb_urd_anl_rus_jav_lit_swa_prs_tsw_sun_tha_chh_tml_ses_bam_aze_spa_hin_azi_xho_vie_gam_lda_fbf_akn	-0.242169075851802	-0.572094834864936	0.568638050006734
754	aeg_dut_swa_arw_sod_owc_amh_cze_uzb_azi_moo_jav_bam_hin_krd_bsq_ctl_wly_ven_mnd_scr_eng_bem_rom_cic_rus_hun_tsn_ses_est_lat_heb_geo_mol_lit_bul_grk_tig_amr_slo_fin_yor_sun_ger_mly_jpn_knd_kor_pol_glc_xho_bos_bat_fre_chh_ind_cnt_alb_swt_prs_mlt_swe_svk_guj_mcd_qcu_por_urd_nor_fbf_sid_ita_anl_ukr_tag_ben_tsw_afr_zul_mao_tha_hau_tml_lda_igb_tur_spa_pan_aze_dyu_vie_gam_akn_ewe_dgb	-0.547709988970549	-1.30337391462757	0.195664643183919
755	hau_por_bem_dut_anl_amr_wly_ben_azi_tur_ses_sun_tsn_arw_bul_bsq_urd_aeg_swa_mnd_alb_glc_dyu_spa_moo_pol_est_zul_yor_fin_ita_sid_geo_cze_lit_mcd_krd_chh_heb_ger_hun_igb_mly_svk_bat_jpn_tml_kor_slo_rom_dgb_fre_jav_hin_mlt_mao_cnt_lat_cic_ctl_gam_guj_eng_mol_nor_qcu_bos_swe_prs_swt_amh_pan_tig_afr_tag_ukr_tsw_rus_lda_ind_tha_owc_knd_ewe_xho_uzb_scr_grk_aze_bam_vie_sod_ven_akn_fbf	-0.292712725915325	-0.691821718704018	0.490772883330155
756	mlt_scr_akn_mol_wly_sid_amh_glc_uzb_azi_yor_mly_ewe_hin_swe_bsq_arw_owc_tsn_cnt_nor_ger_igb_bos_ses_svk_hun_fbf_zul_est_bul_hau_geo_ben_spa_ita_rom_heb_anl_lit_fin_dgb_jav_slo_bat_jpn_knd_kor_alb_por_tsw_grk_sun_urd_gam_tag_mnd_fre_ven_cze_tig_ukr_pan_ctl_lat_qcu_krd_rus_eng_moo_aeg_dut_amr_pol_mao_guj_dyu_mcd_cic_ind_tha_chh_tml_lda_bem_tur_afr_prs_aze_swa_vie_sod_swt_xho_bam	-0.0109532839641239	-0.0258139375224666	0.97946105503232
757	hau_krd_ses_bul_heb_owc_amh_bos_azi_tur_akn_sun_ven_por_ger_bsq_arw_sid_lda_cnt_pol_hin_tsn_lit_bam_scr_hun_swt_tsw_est_cze_aeg_geo_mol_eng_urd_ben_wly_mlt_spa_fin_igb_bat_afr_tag_jpn_knd_kor_mcd_prs_cic_ctl_mao_pan_amr_jav_mnd_ukr_fbf_guj_anl_alb_rom_lat_grk_qcu_dut_slo_rus_moo_chh_swe_tig_ita_ind_svk_bem_nor_dyu_mly_tha_gam_tml_swa_xho_uzb_fre_glc_aze_dgb_vie_sod_yor_ewe_zul	-0.463740521333633	-1.10244190780725	0.273114383963351
758	chh_fre_ewe_ben_mlt_heb_aeg_krd_tur_azi_zul_bat_bam_ita_svk_bsq_hin_sod_swa_cnt_alb_grk_igb_scr_dyu_cze_fin_cic_ses_hun_nor_amh_geo_rom_mcd_lat_spa_tig_wly_afr_est_ven_tag_swe_sun_jpn_tml_kor_prs_bul_tsn_rus_mly_mol_sid_jav_mnd_ukr_akn_dut_owc_lit_pol_ctl_urd_qcu_por_ger_glc_fbf_gam_pan_amr_eng_ind_bos_moo_arw_bem_mao_tha_anl_knd_tsw_swt_uzb_guj_slo_aze_dgb_vie_hau_xho_lda_yor	-0.42420113234477	-1.00511377499791	0.317450108608177
759	amh_eng_bem_ctl_amr_sod_chh_rus_aze_tur_swa_mly_igb_glc_bul_bsq_alb_wly_moo_mnd_swe_rom_zul_fre_tsw_ben_fin_bam_yor_hun_grk_tig_geo_lit_spa_dut_por_aeg_owc_ita_est_ven_ind_ger_bat_jpn_knd_kor_urd_krd_akn_cze_tag_afr_mlt_mao_cnt_pan_cic_pol_sid_prs_mcd_mol_nor_qcu_ukr_slo_scr_lda_heb_guj_hau_bos_sun_arw_xho_lat_dgb_jav_tha_anl_tml_swt_ses_azi_svk_hin_uzb_ewe_vie_gam_dyu_fbf_tsn	0.444612659562081	1.04907678479174	0.296861408903671
760	sod_swe_bem_cze_owc_amr_anl_dut_uzb_aze_lda_jav_bam_rus_slo_bsq_ben_wly_ewe_cnt_pan_arw_swa_guj_igb_por_hun_akn_dgb_est_spa_amh_geo_hin_pol_fre_afr_gam_sid_ctl_fin_moo_mao_eng_tag_jpn_tml_kor_bul_krd_ses_nor_ind_svk_chh_bat_mnd_scr_swt_ita_heb_bos_lat_lit_prs_qcu_grk_glc_mcd_tsn_aeg_alb_tig_rom_mly_ger_fbf_urd_xho_sun_tha_mlt_knd_dyu_ven_azi_ukr_mol_tur_tsw_vie_hau_cic_zul_yor	-0.198705412266933	-0.469247944826745	0.639990675221034
761	wly_lit_tsn_guj_aeg_amh_sid_swe_uzb_aze_ewe_tag_bem_krd_bul_bsq_spa_anl_dyu_cnt_pan_por_bam_dut_fbf_alb_fin_ses_akn_est_ctl_gam_geo_urd_cze_rom_ben_heb_tig_slo_hun_dgb_sun_lat_mao_jpn_tml_kor_svk_ger_lda_eng_ind_hin_hau_jav_mnd_prs_cic_rus_owc_pol_arw_fre_mcd_qcu_afr_ita_grk_ven_chh_nor_sod_bos_mly_glc_moo_mol_yor_bat_tha_mlt_knd_tsw_xho_tur_ukr_scr_azi_igb_vie_amr_swt_swa_zul	0.434461468360366	1.02429550226282	0.308352692527768
762	mlt_ben_fbf_ctl_aeg_tig_anl_guj_aze_uzb_bem_sun_zul_glc_bos_bsq_ger_wly_akn_mnd_arw_cze_xho_pol_moo_mol_est_cic_igb_hun_alb_hau_geo_hin_urd_rus_pan_amh_amr_nor_fin_ses_tag_lit_mao_jpn_knd_kor_krd_ukr_swt_swe_jav_svk_sid_ind_cnt_fre_tsw_lat_gam_afr_por_bul_grk_qcu_rom_ita_eng_yor_chh_dut_owc_slo_mly_spa_ven_mcd_tsn_bat_tha_sod_tml_lda_ewe_azi_scr_prs_tur_dgb_vie_heb_dyu_bam_swa	-0.636072133490713	-1.51988029216702	0.131933667551327
763	wly_svk_ses_eng_chh_amr_anl_pan_azi_tur_moo_mly_dyu_afr_prs_bsq_spa_sid_ewe_mnd_ctl_ben_tsw_hin_lda_guj_est_yor_xho_fin_fre_tig_geo_alb_bul_dut_swe_sod_heb_scr_hun_zul_sun_rus_bat_jpn_knd_kor_por_ger_tsn_grk_mao_bos_gam_ind_cnt_cze_igb_glc_mlt_slo_ita_rom_nor_qcu_krd_arw_ukr_ven_amh_mol_aeg_urd_tag_lat_fbf_mcd_bem_jav_tha_hau_tml_dgb_swt_aze_pol_lit_uzb_akn_vie_owc_cic_bam_swa	-0.983019949181005	-2.39367139138917	0.0186885186450703
764	hau_swe_swt_hin_gam_heb_anl_pan_tur_azi_xho_mly_lda_lat_nor_bsq_bul_amr_bem_mnd_ger_ukr_igb_ita_tsn_pol_est_ses_dyu_hun_afr_amh_geo_rus_por_ctl_guj_owc_mlt_bos_fin_fbf_sun_scr_ind_jpn_knd_kor_dut_grk_ven_mol_mao_urd_aeg_bat_cnt_eng_swa_prs_sod_lit_rom_glc_svk_qcu_spa_alb_mcd_ewe_tig_cze_chh_krd_jav_arw_tsw_slo_dgb_tag_tha_wly_tml_akn_cic_aze_fre_ben_uzb_bam_vie_sid_yor_zul_moo	-0.408626062935363	-0.969228030039824	0.334945375299502
765	hau_alb_dgb_afr_gam_amr_mlt_mcd_aze_azi_ewe_bat_moo_bos_dut_bsq_slo_heb_tsn_mnd_svk_guj_tsw_mol_bam_urd_hun_akn_ven_fin_cze_aeg_geo_rus_ben_scr_fre_sid_chh_glc_est_dyu_tag_lit_mly_jpn_tml_kor_spa_ger_xho_lat_ind_bul_wly_mao_cnt_ukr_lda_ita_owc_por_ctl_nor_pan_qcu_arw_eng_grk_ses_sod_prs_anl_swe_sun_krd_cic_rom_swa_jav_tha_tig_knd_igb_bem_tur_pol_hin_uzb_swt_vie_amh_fbf_zul_yor	-0.419882069777597	-0.996276194328978	0.321701132844178
766	anl_rom_yor_lat_sod_heb_amr_eng_tur_aze_tsw_mao_cic_mol_ctl_bsq_swe_tig_bam_mnd_alb_glc_tsn_dut_akn_scr_est_swa_zul_hun_prs_chh_geo_bos_ita_nor_lit_hau_amh_arw_fin_swt_jav_ukr_mly_jpn_knd_kor_urd_hin_dgb_cze_bat_fre_owc_tag_cnt_spa_dyu_ger_sid_por_bul_mcd_pol_qcu_grk_svk_pan_lda_gam_ben_mlt_afr_sun_guj_ses_slo_xho_ind_tha_aeg_tml_ven_ewe_azi_krd_rus_uzb_bem_vie_wly_fbf_moo_igb	-0.805681501281979	-1.93997647297121	0.0554122790553332
767	gam_ger_swa_bos_tig_amh_amr_scr_tur_uzb_dyu_ind_zul_cze_ben_bsq_pol_aeg_dgb_cnt_bul_urd_igb_glc_akn_por_fin_fbf_moo_hun_rom_sid_geo_krd_mcd_hin_alb_anl_mlt_dut_est_swt_jav_prs_tag_jpn_tml_kor_rus_ctl_tsw_svk_mly_slo_chh_sun_mnd_spa_bem_grk_sod_ukr_swe_arw_guj_qcu_mol_nor_lat_ewe_wly_lit_heb_eng_bat_afr_ses_pan_tsn_mao_tha_owc_knd_lda_bam_azi_ita_fre_aze_ven_vie_hau_yor_xho_cic	-0.427717421728453	-1.01618037306901	0.312179894387358
768	owc_arw_swt_spa_anl_chh_gam_lat_azi_aze_ven_bat_ses_hin_alb_bsq_mcd_tig_bam_cnt_grk_dut_xho_ben_dyu_eng_fin_igb_cic_est_por_sod_geo_nor_ctl_bul_scr_sid_hau_glc_hun_akn_ind_svk_mao_jpn_tml_kor_pol_bos_moo_pan_sun_mol_wly_tag_mnd_rom_swa_swe_amh_ger_rus_afr_guj_qcu_slo_ita_ukr_tsn_aeg_cze_amr_prs_mly_urd_ewe_lit_fbf_jav_tha_heb_knd_tsw_lda_uzb_fre_krd_tur_zul_vie_mlt_yor_bem_dgb	0.122517857287263	0.288372525597751	0.773703331145312
769	amr_ctl_ses_scr_chh_hau_amh_bul_azi_uzb_ewe_mao_bem_ukr_rom_bsq_por_sod_fbf_mnd_mcd_glc_yor_urd_zul_nor_fin_lda_ven_hun_cze_aeg_geo_ger_ben_guj_rus_anl_tig_ita_est_akn_jav_pol_mly_jpn_tml_kor_pan_spa_dyu_eng_tag_hin_sid_ind_cnt_slo_cic_alb_gam_prs_grk_bos_svk_qcu_lat_fre_dut_tsw_owc_swe_wly_afr_sun_lit_swt_mol_igb_bat_tha_heb_knd_dgb_bam_aze_krd_arw_tur_xho_vie_mlt_swa_tsn_moo	-0.972508730505143	-2.37531439457296	0.0195866265858403
770	amh_por_cic_ukr_gam_hau_sod_cze_aze_tur_bem_jav_igb_nor_bos_bsq_mol_wly_tsn_mnd_prs_urd_ven_hin_swt_ger_est_zul_fbf_fin_eng_heb_geo_pan_bul_mcd_glc_aeg_amr_lit_hun_dyu_mly_ita_tag_jpn_knd_kor_swe_alb_ewe_pol_mao_ben_chh_bat_cnt_rom_swa_svk_mlt_ctl_fre_grk_scr_qcu_krd_afr_rus_akn_tig_guj_anl_dut_ind_arw_dgb_slo_bam_sun_tha_sid_tml_xho_lda_azi_spa_lat_uzb_tsw_vie_owc_moo_yor_ses	-0.177655491509674	-0.419668437811462	0.675695581406256
771	sid_ukr_dgb_rom_anl_wly_gam_krd_tur_aze_bem_bat_igb_scr_mcd_bsq_fre_amr_lda_cnt_guj_nor_zul_por_swa_ger_hun_yor_bam_est_slo_sod_geo_spa_svk_ita_urd_tig_mlt_bul_fin_cic_sun_glc_jav_jpn_knd_kor_rus_ctl_tsn_swe_mly_dut_aeg_ind_mnd_lit_ven_pol_owc_alb_eng_afr_mol_qcu_pan_bos_prs_akn_chh_lat_amh_hin_mao_ben_tsw_arw_swt_tag_tha_hau_tml_moo_fbf_uzb_grk_cze_azi_ses_vie_heb_ewe_dyu_xho	-0.347021976844237	-0.822057306871007	0.413146913391357
772	heb_dut_xho_krd_wly_aeg_owc_ukr_azi_aze_swa_mao_tsw_rom_lat_bsq_scr_gam_bem_cnt_glc_mcd_yor_cze_swt_arw_hun_bam_moo_est_slo_tig_geo_swe_prs_rus_grk_hau_sid_bos_fin_ven_jav_ita_tag_jpn_tml_kor_pol_urd_fbf_pan_ind_spa_mlt_mly_mnd_por_cic_hin_anl_afr_guj_alb_nor_qcu_ben_ctl_ger_ewe_chh_bul_amr_svk_bat_mol_dyu_eng_igb_sun_tha_amh_knd_ses_dgb_uzb_fre_lit_tur_lda_vie_sod_tsn_akn_zul	-0.121987578767696	-0.287577378381422	0.774310104787264
773	chh_por_bam_bos_wly_amr_sod_svk_aze_tur_swt_tag_tsw_pol_eng_bsq_spa_sid_zul_mnd_urd_ukr_cic_ben_swa_glc_hun_tsn_ewe_fin_cze_anl_geo_grk_rom_pan_ctl_owc_hau_prs_est_bem_sun_afr_ind_jpn_tml_kor_guj_alb_yor_ger_mao_ita_gam_jav_cnt_nor_igb_lat_aeg_scr_fre_bul_rus_qcu_slo_lit_hin_ses_amh_dut_heb_krd_bat_arw_fbf_swe_akn_mly_tha_mlt_knd_moo_ven_uzb_mol_mcd_azi_lda_vie_tig_xho_dgb_dyu	-0.253942292224424	-0.600818263472907	0.54942255190661
774	aeg_ukr_swa_ctl_sod_amr_heb_nor_aze_uzb_cic_mly_ven_prs_grk_bsq_rom_tig_fbf_mnd_spa_alb_ses_hin_swt_eng_fin_zul_lda_est_dut_anl_geo_ben_glc_krd_cze_owc_wly_slo_hun_dgb_tag_bul_sun_jpn_tml_kor_pol_arw_tsn_rus_mao_fre_mlt_bat_cnt_afr_bem_por_amh_lit_ita_swe_pan_qcu_svk_scr_urd_igb_chh_mol_hau_bos_ind_guj_bam_mcd_dyu_jav_tha_sid_knd_yor_moo_azi_lat_ger_tur_akn_vie_gam_ewe_tsw_xho	-0.364100823319907	-0.862370033477429	0.390702228507271
775	sod_alb_tsw_hin_anl_chh_sid_fre_azi_aze_moo_mly_ven_bos_ctl_bsq_pol_tig_tsn_mnd_guj_cze_bam_urd_igb_glc_hun_bem_yor_fin_ben_heb_geo_ger_pan_prs_afr_gam_amh_rus_est_dgb_sun_krd_ind_jpn_tml_kor_ukr_arw_fbf_grk_bat_por_aeg_jav_cnt_rom_dyu_scr_amr_swe_dut_nor_ita_qcu_eng_slo_lat_ewe_owc_svk_hau_lit_mao_mcd_swt_bul_xho_tag_tha_wly_knd_cic_zul_uzb_mol_spa_tur_swa_vie_mlt_lda_akn_ses	0.401796643329767	0.945479451096482	0.346864194521699
776	anl_alb_cic_rom_aeg_amr_sid_slo_uzb_azi_ven_bat_xho_pol_afr_bsq_glc_heb_zul_mnd_scr_por_swa_grk_ewe_swe_hun_tsw_igb_est_bul_chh_geo_fre_mol_nor_ukr_gam_tig_pan_fin_tsn_jav_eng_ind_jpn_tml_kor_krd_arw_fbf_svk_mly_ger_hau_sun_cnt_lit_yor_lat_mlt_dut_ben_ita_bos_qcu_ctl_guj_prs_lda_owc_cze_amh_urd_tag_spa_akn_mcd_dgb_mao_tha_sod_knd_moo_bam_aze_rus_hin_tur_dyu_vie_wly_bem_ses_swt	0.232180956491066	0.546532146892893	0.586009070719217
777	sid_spa_cic_mol_amh_aeg_hau_krd_uzb_azi_bem_bat_xho_swe_ctl_bsq_afr_heb_akn_cnt_pol_fre_swa_pan_ewe_grk_fin_tsn_fbf_est_por_amr_geo_rus_bul_lit_eng_owc_tig_svk_hun_swt_sun_scr_ind_jpn_knd_kor_nor_ben_zul_rom_jav_arw_chh_tag_mnd_urd_ven_lat_mlt_ita_ger_slo_ukr_qcu_guj_mcd_hin_igb_sod_dut_wly_glc_mao_prs_lda_alb_moo_mly_tha_anl_tml_ses_bam_tur_bos_cze_aze_dyu_vie_gam_yor_tsw_dgb	-0.648165931668082	-1.54685276744968	0.125295054931841
778	amh_nor_zul_swe_owc_sid_aeg_mol_azi_uzb_igb_tag_dyu_rus_grk_bsq_glc_hau_tsn_mnd_ita_cze_tsw_lit_swa_ger_est_xho_yor_hun_scr_anl_geo_rom_por_slo_ukr_sod_mlt_hin_fin_ewe_jav_bul_bat_jpn_tml_kor_spa_mcd_fbf_fre_mao_svk_heb_sun_cnt_lat_dgb_guj_gam_ben_pan_ctl_arw_qcu_alb_pol_eng_swt_wly_afr_amr_dut_mly_prs_ven_bos_bem_ind_tha_chh_knd_cic_akn_tur_krd_urd_aze_moo_vie_tig_ses_lda_bam	-0.454003149863107	-1.07975994225547	0.283041424646898
779	owc_lat_xho_fre_mlt_anl_hau_bos_azi_tur_bem_tag_zul_ita_krd_bsq_spa_amh_bam_cnt_ctl_urd_swa_cze_tsw_mcd_hun_ewe_cic_fin_glc_sod_geo_arw_ukr_rus_pan_gam_tig_slo_est_swt_jav_eng_mly_jpn_tml_kor_grk_pol_yor_rom_sun_lit_sid_bat_mnd_swe_tsn_dut_chh_svk_mol_por_bul_qcu_hin_scr_alb_dyu_amr_ger_heb_nor_ind_prs_moo_ben_lda_mao_tha_aeg_knd_akn_ven_aze_afr_guj_uzb_igb_vie_wly_dgb_fbf_ses	0.0597249002158208	0.140618168906855	0.88847571668737
780	heb_rus_bam_bos_sid_chh_mlt_por_aze_uzb_swa_jav_dgb_ben_nor_bsq_lit_tig_xho_cnt_rom_eng_ses_lat_lda_dut_hun_dyu_fbf_est_ukr_amh_geo_alb_spa_urd_slo_amr_owc_grk_fin_cic_mao_cze_ind_jpn_knd_kor_arw_krd_moo_mcd_mly_ctl_hau_sun_mnd_afr_akn_scr_wly_glc_pan_ita_swe_qcu_prs_pol_guj_tsw_aeg_mol_anl_hin_tag_fre_yor_ger_zul_bat_tha_gam_tml_tsn_bem_azi_bul_svk_tur_igb_vie_sod_swt_ewe_ven	-0.28681306328929	-0.678769665037787	0.498969484562973
781	mlt_por_yor_bul_anl_amr_wly_mol_tur_azi_swt_tag_xho_afr_bos_bsq_guj_aeg_dgb_mnd_lat_swe_fbf_cze_bam_eng_hun_cic_tsn_est_pol_hau_geo_rom_hin_ukr_lit_chh_sid_arw_fin_dyu_ind_ben_mao_jpn_tml_kor_grk_ita_swa_rus_mly_fre_owc_jav_cnt_ctl_ven_prs_sod_urd_slo_mcd_glc_qcu_krd_pan_scr_bem_heb_alb_tig_dut_sun_ger_lda_nor_zul_bat_tha_gam_knd_moo_ses_uzb_spa_svk_aze_igb_vie_amh_ewe_akn_tsw	-0.127790199395749	-0.301378394492601	0.763798803037265
782	owc_glc_tsn_bul_hau_sod_wly_pan_azi_uzb_ven_bat_swa_lit_mol_bsq_eng_amr_fbf_cnt_scr_svk_moo_krd_tsw_slo_hun_dyu_swt_fin_dut_amh_geo_mcd_ita_ctl_por_mlt_chh_cze_est_lda_mao_nor_mly_jpn_knd_kor_arw_hin_dgb_alb_jav_afr_anl_tag_mnd_spa_igb_lat_tig_ger_urd_bos_prs_qcu_ukr_fre_grk_cic_gam_rus_sid_pol_ind_rom_ses_ben_zul_sun_tha_heb_tml_yor_bem_tur_guj_swe_aze_ewe_vie_aeg_akn_xho_bam	0.286207728397407	0.673470375224491	0.502318384088043
783	sid_nor_yor_ben_owc_mlt_wly_glc_azi_aze_igb_bat_dyu_svk_por_bsq_eng_gam_zul_mnd_swe_grk_ses_fre_swa_urd_fin_lda_dgb_hun_pol_aeg_geo_krd_bul_arw_hin_sod_heb_prs_est_xho_mao_spa_jav_jpn_knd_kor_cze_pan_ewe_lit_mly_ctl_chh_tag_cnt_mol_tsw_ger_hau_dut_lat_guj_mcd_qcu_rus_scr_ita_tsn_amh_bos_anl_ukr_sun_afr_swt_rom_akn_ind_tha_amr_tml_moo_cic_tur_slo_alb_uzb_bam_vie_tig_ven_bem_fbf	-0.418518021721449	-0.993312547883916	0.323135114179466
784	mlt_krd_swt_hin_gam_sid_heb_swe_uzb_tur_xho_jav_lda_por_prs_bsq_lit_owc_dyu_cnt_rom_alb_cic_scr_dgb_arw_fin_swa_tsw_hun_ukr_amr_geo_ita_mcd_dut_mol_anl_wly_urd_est_moo_ind_cze_tag_jpn_tml_kor_glc_spa_igb_ctl_sun_pan_aeg_mao_mnd_pol_yor_lat_tig_nor_slo_rus_bos_qcu_bul_afr_svk_zul_chh_ben_hau_eng_mly_guj_ven_grk_bam_bat_tha_sod_knd_akn_bem_aze_fre_ger_azi_tsn_vie_amh_ses_fbf_ewe	-0.127574250636712	-0.300931691247495	0.764138346705256
785	sid_lat_swa_prs_mlt_heb_tig_dut_azi_tur_ses_mao_bam_cze_urd_bsq_svk_amh_igb_cnt_ukr_fre_yor_mol_tsw_lit_fin_fbf_xho_hun_nor_owc_geo_glc_grk_hin_spa_amr_wly_rom_est_cic_bat_pan_mly_jpn_tml_kor_pol_por_zul_ita_jav_swe_gam_tag_mnd_ben_dgb_afr_hau_mcd_krd_arw_alb_qcu_eng_rus_bos_tsn_sod_guj_aeg_ctl_ind_bul_ewe_slo_ven_sun_tha_anl_knd_swt_lda_uzb_scr_ger_aze_dyu_vie_chh_akn_moo_bem	-0.0626096013780793	-0.14751682683216	0.883043445488225
786	amr_ben_ses_arw_sid_chh_wly_krd_aze_azi_yor_sun_zul_hin_swe_bsq_mol_owc_cic_cnt_por_lat_ven_urd_swa_spa_fin_swt_ewe_hun_alb_anl_geo_rom_slo_afr_lit_gam_tig_grk_est_fbf_jav_cze_mly_jpn_tml_kor_dut_svk_lda_prs_mao_nor_mlt_bat_mnd_guj_bam_ctl_sod_pan_bos_mcd_rus_qcu_bul_scr_fre_bem_amh_eng_aeg_ger_ind_glc_xho_ukr_tsn_tag_tha_heb_knd_akn_dyu_uzb_pol_ita_tur_dgb_vie_hau_tsw_igb_moo	-0.0640905299633823	-0.151059472928905	0.880255982120942
787	chh_pol_ven_arw_owc_aeg_tig_krd_tur_uzb_swa_mly_swt_ben_mcd_bsq_pan_sod_moo_mnd_ukr_ita_tsw_guj_tsn_afr_est_cic_xho_hun_fre_mlt_geo_swe_rus_lat_rom_gam_sid_eng_fin_akn_sun_cze_tag_jpn_knd_kor_alb_spa_dgb_bos_mao_ctl_amr_jav_cnt_bul_dyu_slo_amh_mol_glc_urd_svk_qcu_ger_dut_prs_bem_wly_por_anl_nor_ind_hin_ses_grk_lda_bat_tha_heb_tml_ewe_bam_aze_scr_lit_azi_yor_vie_hau_zul_fbf_igb	-0.304908633576353	-0.721125097548126	0.472641495904523
788	gam_scr_lda_slo_sod_amr_aeg_mol_tur_aze_moo_mly_xho_lat_krd_bsq_ger_heb_ewe_mnd_ita_nor_bem_rom_tsw_mcd_fin_dyu_akn_est_afr_mlt_geo_fre_glc_cze_ukr_tig_chh_grk_hun_ses_jav_pan_mao_jpn_knd_kor_prs_urd_igb_rus_tag_pol_amh_bat_cnt_bul_swt_por_sid_arw_lit_eng_alb_qcu_ben_spa_dut_tsn_hau_swe_owc_ctl_ind_guj_zul_svk_fbf_sun_tha_wly_tml_cic_dgb_uzb_bos_hin_azi_yor_vie_anl_swa_bam_ven	-0.589982892452599	-1.40935396295626	0.162065685638407
789	mlt_ukr_cic_dut_anl_tig_owc_krd_uzb_aze_swa_ind_xho_rom_afr_bsq_slo_chh_lda_cnt_bos_swe_igb_por_ven_urd_fin_ewe_tsn_est_spa_aeg_geo_rus_prs_alb_hin_heb_wly_ger_hun_swt_sun_ben_mly_jpn_knd_kor_scr_guj_bam_pol_jav_arw_amr_mao_mnd_mol_fbf_lit_gam_mcd_ctl_eng_bul_qcu_cze_ita_svk_akn_amh_grk_sid_nor_bat_glc_bem_lat_dyu_tag_tha_hau_tml_zul_tsw_azi_fre_pan_tur_yor_vie_sod_ses_dgb_moo	-0.0799405913131132	-0.188481664642068	0.850909769729793
790	hau_rus_tsw_dut_chh_owc_aeg_prs_azi_aze_fbf_bat_tsn_ctl_arw_bsq_cze_mlt_xho_cnt_por_ger_dyu_pol_swt_lat_est_moo_cic_fin_urd_heb_geo_mcd_spa_pan_bul_anl_sod_ukr_hun_bam_tag_nor_jav_jpn_knd_kor_alb_ita_swa_slo_mao_glc_sid_ind_mnd_fre_akn_grk_amr_svk_krd_ben_guj_qcu_rom_afr_bos_zul_wly_scr_gam_swe_sun_eng_dgb_lit_ewe_mly_tha_amh_tml_yor_bem_tur_hin_mol_uzb_igb_vie_tig_ven_ses_lda	-0.573679803038345	-1.36744211790604	0.174782541794157
791	owc_ukr_swa_svk_amr_wly_chh_por_aze_azi_bam_tag_moo_rus_prs_bsq_ctl_sod_ewe_cnt_nor_mcd_dyu_arw_bem_fre_hun_tsn_ses_est_grk_sid_geo_scr_spa_ben_bos_gam_amh_krd_fin_akn_jav_swe_sun_jpn_knd_kor_hin_rom_zul_lit_mao_mol_anl_bat_mnd_afr_tsw_glc_tig_urd_cze_bul_pan_qcu_lat_ita_pol_ven_hau_dut_heb_alb_ind_guj_cic_eng_xho_mly_tha_mlt_tml_lda_fbf_tur_ger_slo_uzb_yor_vie_aeg_dgb_igb_swt	-0.0861366504330262	-0.203031535865954	0.839553934248171
792	aeg_prs_ven_hin_wly_tig_sod_cze_aze_tur_swa_sun_tsn_pan_lit_bsq_ita_hau_ewe_cnt_bos_ctl_dyu_grk_cic_nor_hun_bem_igb_fin_svk_heb_geo_eng_slo_krd_ben_amh_owc_ger_est_akn_tag_mol_mly_jpn_tml_kor_swe_fre_yor_urd_ind_arw_amr_bat_mnd_rom_tsw_guj_mlt_bul_scr_spa_ukr_qcu_afr_alb_dut_dgb_anl_rus_chh_mcd_jav_glc_zul_por_swt_mao_tha_sid_knd_fbf_xho_uzb_lat_pol_azi_ses_vie_gam_bam_moo_lda	-0.312815843866589	-0.740290068559802	0.460988864675169
793	anl_pol_xho_rom_sod_tig_owc_eng_tur_azi_yor_sun_bam_glc_bul_bsq_pan_wly_dgb_cnt_mcd_scr_moo_svk_cic_rus_hun_fbf_tsn_fin_lit_aeg_geo_dut_guj_afr_grk_chh_amh_arw_est_tsw_tag_hin_bat_jpn_tml_kor_urd_cze_zul_ita_mly_ger_amr_ind_mnd_prs_igb_swe_mlt_nor_ben_mol_slo_qcu_krd_spa_ukr_dyu_sid_por_gam_fre_mao_bos_akn_alb_bem_jav_tha_heb_knd_ses_swa_uzb_ctl_lat_aze_ewe_vie_hau_lda_swt_ven	-0.416320724870115	-0.987377025271791	0.326019772920576
794	aeg_ben_swa_por_hau_gam_sid_cze_aze_tur_cic_ind_zul_rom_afr_bsq_krd_amr_ewe_cnt_alb_ukr_moo_nor_bam_arw_fin_swt_dgb_hun_ctl_mlt_geo_guj_scr_pol_dut_sod_amh_ita_est_yor_mly_prs_sun_jpn_tml_kor_grk_mol_igb_pan_bat_spa_owc_jav_mnd_bos_ven_lit_heb_glc_mcd_swe_eng_qcu_lat_fre_hin_akn_chh_ger_wly_bul_tag_rus_fbf_svk_bem_mao_tha_tig_knd_xho_lda_azi_slo_urd_uzb_tsn_vie_anl_tsw_ses_dyu	-0.649913053822447	-1.55444125467744	0.123475814308578
795	sid_eng_bem_mol_gam_owc_tig_dut_azi_uzb_cic_tag_tsw_mcd_afr_bsq_ger_chh_igb_mnd_arw_pol_fbf_slo_dyu_swe_fin_tsn_yor_hun_ctl_wly_geo_svk_prs_glc_cze_aeg_anl_ben_est_moo_mao_hin_mly_jpn_tml_kor_por_spa_zul_guj_jav_scr_mlt_ind_cnt_rus_ewe_fre_hau_ukr_urd_bul_lit_qcu_bos_ita_nor_bam_sod_grk_amh_alb_bat_rom_dgb_lat_ven_sun_tha_heb_knd_lda_xho_tur_krd_pan_aze_akn_vie_amr_ses_swa_swt	-0.580339702086236	-1.38718999809578	0.168699350021884
796	amr_spa_yor_mcd_heb_sid_aeg_cze_tur_uzb_ses_mao_swa_lat_pan_bsq_slo_hau_cic_mnd_ben_krd_zul_urd_xho_afr_est_dgb_swt_hun_arw_amh_geo_ger_eng_por_grk_owc_sod_pol_fin_tsn_sun_alb_ind_jpn_knd_kor_dut_prs_moo_bos_tag_swe_chh_jav_cnt_fre_bem_mol_gam_scr_glc_ita_hin_qcu_rus_nor_ctl_akn_mlt_lit_tig_guj_bat_rom_tsw_ukr_igb_mly_tha_anl_tml_lda_fbf_aze_bul_svk_azi_ven_vie_wly_ewe_dyu_bam	-0.405809419693019	-0.961806428741826	0.33864095391103
797	anl_grk_cic_fre_gam_tig_aeg_glc_aze_uzb_fbf_sun_tsn_rus_krd_bsq_dut_wly_moo_mnd_ben_nor_bam_alb_ven_bul_fin_yor_ses_hun_rom_mlt_geo_cze_por_ukr_arw_owc_sid_svk_est_igb_mao_guj_ind_jpn_knd_kor_lit_scr_lda_swe_bat_spa_chh_tag_cnt_afr_swa_pan_heb_bos_pol_ger_eng_qcu_ita_urd_mcd_dgb_amr_mol_hau_lat_jav_ctl_bem_hin_xho_mly_tha_sod_tml_ewe_akn_azi_slo_prs_tur_dyu_vie_amh_tsw_swt_zul	-0.273054506599886	-0.645243515568222	0.520358083169934
798	gam_nor_akn_hin_mlt_anl_wly_lit_uzb_aze_yor_jav_igb_arw_ita_bsq_ben_owc_swa_mnd_glc_por_ses_scr_tsn_fre_hun_dyu_cic_fin_ger_amh_geo_rus_lat_spa_pan_tig_sod_mol_est_tsw_sun_grk_tag_jpn_knd_kor_prs_dut_bem_slo_mly_urd_amr_ind_cnt_guj_xho_krd_hau_bos_ukr_bul_rom_qcu_svk_ctl_pol_ewe_sid_swe_heb_afr_bat_mcd_dgb_cze_moo_mao_tha_aeg_tml_ven_fbf_tur_eng_alb_azi_swt_vie_chh_lda_bam_zul	0.215946112072478	0.507921759260218	0.612710794579593
799	wly_grk_igb_alb_amr_heb_owc_pol_tur_uzb_dyu_mao_lda_arw_cze_bsq_afr_hau_bem_cnt_mol_por_dgb_fre_ses_rus_fin_akn_fbf_hun_slo_sod_geo_mcd_prs_ukr_krd_amh_mlt_glc_est_swt_mly_ita_bat_jpn_tml_kor_dut_bos_yor_scr_jav_ben_aeg_ind_mnd_hin_ewe_swe_chh_eng_ctl_lat_pan_qcu_spa_rom_guj_tsn_gam_bul_anl_urd_sun_nor_zul_svk_ven_tag_tha_sid_knd_xho_moo_aze_lit_ger_azi_bam_vie_tig_cic_tsw_swa	0.106039835254637	0.249253872382422	0.803714084533318
800	wly_mcd_bam_eng_sid_chh_sod_lit_aze_tur_swa_bat_xho_bul_bos_bsq_ukr_owc_ses_cnt_guj_afr_swt_svk_dgb_por_est_igb_tsn_hun_lat_mlt_geo_pol_rom_ben_mol_gam_amr_dut_fin_tsw_sun_alb_tag_jpn_tml_kor_nor_cze_fbf_ger_mly_krd_tig_jav_mnd_slo_ven_fre_aeg_ita_swe_scr_urd_qcu_arw_prs_rus_akn_hau_pan_amh_spa_ind_ctl_bem_hin_yor_mao_tha_heb_knd_zul_ewe_uzb_grk_glc_azi_moo_vie_anl_dyu_lda_cic	-0.570455558419638	-1.36165532057108	0.176596279433268
801	tig_svk_yor_ctl_amr_anl_sod_bul_uzb_aze_bem_mly_ses_por_mol_bsq_krd_aeg_akn_cnt_ben_slo_dyu_bos_ven_lit_est_moo_swt_hun_cze_wly_geo_spa_mcd_prs_scr_amh_gam_ukr_fin_zul_sun_hin_tag_jpn_knd_kor_glc_urd_lda_pan_bat_pol_heb_ind_mnd_nor_cic_ger_mlt_afr_arw_guj_fre_qcu_swe_grk_eng_fbf_chh_lat_sid_rus_mao_ita_tsw_dut_xho_jav_tha_owc_tml_swa_ewe_tur_rom_alb_azi_igb_vie_hau_bam_tsn_dgb	-0.109184871186971	-0.25728145928742	0.797529894606731
802	wly_svk_lda_hin_tig_heb_gam_glc_azi_uzb_swa_ind_dgb_ger_mcd_bsq_ita_sid_ewe_mnd_arw_krd_bem_spa_yor_eng_fin_fbf_moo_est_scr_hau_geo_cze_mol_por_pan_owc_aeg_pol_hun_ven_mly_rom_jav_jpn_tml_kor_guj_nor_zul_lit_tag_grk_amh_sun_cnt_prs_ses_ukr_chh_dut_lat_fre_slo_qcu_bos_ctl_ben_xho_mlt_urd_anl_rus_bat_alb_igb_swe_tsn_mao_tha_sod_knd_bam_dyu_aze_afr_bul_tur_swt_vie_amr_tsw_akn_cic	-0.304867737329672	-0.721498242941567	0.472413054686392
803	wly_ctl_yor_dut_tig_sod_aeg_hin_aze_tur_xho_mao_ven_rus_pan_bsq_grk_sid_ses_mnd_alb_glc_moo_mol_dgb_eng_est_igb_dyu_hun_mcd_amr_geo_swe_arw_ben_pol_heb_chh_ukr_fin_lda_jav_ger_tag_jpn_tml_kor_scr_rom_tsw_por_ind_nor_gam_mly_cnt_svk_swa_krd_hau_ita_bul_lat_bos_qcu_lit_fre_cze_akn_anl_slo_amh_spa_sun_prs_bem_guj_zul_bat_tha_mlt_knd_ewe_cic_uzb_urd_afr_azi_bam_vie_owc_swt_fbf_tsn	-0.234247396792631	-0.554124310628397	0.580823783119877
804	anl_afr_swa_guj_tig_chh_amr_fre_azi_aze_moo_mao_ven_glc_scr_bsq_swe_sod_swt_cnt_pol_grk_dyu_mcd_cic_ger_est_lda_ewe_fin_slo_aeg_geo_cze_spa_svk_prs_heb_owc_dut_hun_bam_mly_rom_bat_jpn_tml_kor_alb_lat_akn_por_ind_nor_amh_sun_mnd_rus_tsn_ben_hau_urd_pan_ctl_lit_qcu_mol_bos_ita_igb_wly_eng_gam_ukr_jav_hin_dgb_krd_tsw_tag_tha_sid_knd_ses_fbf_tur_arw_bul_uzb_xho_vie_mlt_bem_yor_zul	-0.87804447410696	-2.12967580168411	0.0358391443579374
805	aeg_krd_igb_ita_sid_mlt_hau_guj_aze_uzb_moo_mly_tsw_pan_swe_bsq_mcd_owc_cic_mnd_slo_lat_swt_glc_ses_spa_est_tsn_ewe_hun_eng_gam_geo_ger_grk_ukr_bul_heb_amh_urd_fin_dyu_bat_scr_mao_jpn_knd_kor_por_afr_akn_fre_ind_mol_chh_sun_cnt_rus_swa_svk_tig_pol_alb_bos_prs_qcu_cze_arw_ctl_bem_sod_rom_anl_ben_jav_lit_dgb_dut_ven_tag_tha_amr_tml_zul_lda_azi_nor_hin_tur_xho_vie_wly_yor_bam_fbf	-0.724260066300837	-1.73820667161595	0.0854841538144124
806	aeg_guj_ses_mol_amr_hau_tig_glc_tur_azi_yor_mly_tsn_krd_arw_bsq_rus_gam_fbf_cnt_pan_afr_bem_rom_akn_svk_est_igb_swt_hun_spa_anl_geo_mcd_fre_ita_scr_owc_wly_hin_fin_xho_tag_grk_jav_jpn_knd_kor_nor_bos_zul_ger_mao_pol_chh_bat_mnd_dut_dyu_cze_sod_slo_lat_alb_eng_qcu_prs_ukr_bul_dgb_mlt_ben_amh_urd_sun_lit_lda_ctl_ewe_ind_tha_sid_tml_ven_tsw_uzb_swe_por_aze_swa_vie_heb_moo_bam_cic	-0.570146213012908	-1.36220882085922	0.176422183478722
807	tig_afr_moo_bul_amh_chh_wly_cze_aze_uzb_cic_tag_swa_arw_ger_bsq_pan_owc_tsw_cnt_scr_slo_bam_ita_igb_lit_est_ewe_dyu_fin_mol_heb_geo_krd_pol_eng_urd_sid_mlt_rus_hun_tsn_mao_mcd_bat_jpn_knd_kor_spa_nor_yor_rom_sun_prs_hau_mly_mnd_ukr_ses_guj_gam_glc_hin_fre_ben_qcu_svk_ctl_alb_zul_aeg_lat_amr_bos_jav_grk_ven_dut_bem_ind_tha_sod_tml_xho_dgb_tur_swe_por_azi_fbf_vie_anl_lda_akn_swt	0.0512966803759525	0.120878279957238	0.904048226265689
808	gam_bul_moo_pol_sod_wly_aeg_ben_azi_aze_yor_tag_ses_ita_grk_bsq_mcd_tig_swt_mnd_dut_ger_dgb_urd_ewe_krd_fin_akn_bam_hun_fre_chh_geo_guj_ukr_bos_svk_amh_anl_nor_est_tsn_bat_prs_ind_jpn_tml_kor_arw_rus_igb_mol_mly_spa_heb_jav_cnt_glc_dyu_lit_hau_alb_hin_afr_scr_qcu_pan_slo_swe_cic_amr_rom_mlt_lat_sun_cze_ven_eng_zul_mao_tha_sid_knd_bem_fbf_tur_ctl_por_uzb_xho_vie_owc_swa_lda_tsw	0.04149294597128	0.0979174722900892	0.922208554498598
809	sod_ctl_cic_alb_owc_wly_chh_dut_aze_azi_yor_bat_ewe_grk_spa_bsq_swe_heb_bam_cnt_guj_scr_zul_slo_akn_ita_hun_swt_bem_fin_mol_tig_geo_hin_krd_glc_bul_sid_mlt_pol_est_tsw_mly_nor_sun_jpn_knd_kor_cze_eng_swa_urd_tag_prs_amh_mao_mnd_afr_dyu_lit_gam_ben_fre_ukr_bos_qcu_svk_rom_pan_dgb_hau_por_aeg_rus_jav_mcd_tsn_ger_fbf_ind_tha_anl_tml_ses_lda_uzb_lat_arw_tur_xho_vie_amr_igb_ven_moo	-0.454732263032978	-1.08164955983424	0.282205042818459
810	mlt_mcd_swa_hin_sod_hau_gam_por_aze_azi_fbf_mao_cic_ukr_urd_bsq_prs_amr_yor_cnt_afr_eng_ewe_ger_dgb_nor_hun_igb_tsw_fin_alb_heb_geo_lat_arw_bul_krd_anl_owc_pan_est_xho_sun_mol_ind_jpn_knd_kor_rom_pol_zul_ita_tag_dut_aeg_jav_mnd_swe_tsn_lit_sid_slo_bos_cze_ben_qcu_rus_grk_guj_akn_chh_fre_wly_ctl_mly_scr_moo_svk_bam_bat_tha_amh_tml_dyu_lda_tur_spa_glc_uzb_swt_vie_tig_ses_bem_ven	-0.355213316964276	-0.841885735064844	0.402011637369446
811	chh_rus_yor_ger_heb_amr_sid_nor_uzb_azi_igb_sun_bem_alb_ita_bsq_guj_tig_zul_cnt_bos_pol_ewe_slo_ses_mcd_hun_akn_tsw_fin_swe_gam_geo_prs_ukr_eng_spa_aeg_sod_grk_est_lda_bat_fre_jav_jpn_tml_kor_lat_glc_moo_svk_mly_rom_owc_ind_mnd_arw_dgb_urd_mlt_bul_krd_lit_hin_qcu_mol_cze_ben_tsn_hau_dut_anl_ctl_mao_afr_xho_pan_fbf_tag_tha_wly_knd_swt_swa_tur_por_scr_aze_bam_vie_amh_dyu_cic_ven	0.376682914897935	0.888333335837051	0.376653312400013
812	mlt_urd_dgb_rom_chh_amh_sod_mol_uzb_tur_fbf_mao_ses_nor_cze_bsq_ger_wly_yor_cnt_bul_lat_zul_swe_ven_krd_est_dyu_akn_hun_dut_owc_geo_bos_lit_guj_afr_gam_sid_ben_fin_lda_sun_ukr_tag_jpn_knd_kor_mcd_por_bam_ita_jav_prs_hau_bat_mnd_spa_xho_glc_amr_rus_svk_hin_alb_qcu_pan_slo_arw_tsn_anl_grk_tig_fre_ind_ctl_igb_eng_bem_mly_tha_aeg_tml_tsw_swa_azi_scr_pol_aze_ewe_vie_heb_swt_moo_cic	-0.525881485368689	-1.25268256240987	0.213462020787201
813	owc_alb_xho_glc_tig_anl_amh_ukr_aze_azi_bem_tag_swt_fre_prs_bsq_mcd_gam_cic_cnt_dut_ger_tsw_urd_ses_bos_fin_fbf_dyu_hun_ctl_sid_geo_nor_cze_bul_pol_mlt_hau_spa_est_ven_jav_swe_sun_jpn_knd_kor_guj_krd_igb_lit_mly_svk_sod_bat_mnd_por_bam_scr_chh_ben_pan_mol_afr_qcu_eng_grk_ita_ewe_amr_lat_heb_rus_ind_rom_moo_hin_zul_mao_tha_wly_tml_yor_tsn_uzb_arw_slo_tur_dgb_vie_aeg_akn_lda_swa	-0.384624155397694	-0.912781332753726	0.363717762185355
814	aeg_bul_lda_eng_heb_mlt_amr_pan_aze_azi_dgb_ind_cic_afr_swe_bsq_slo_chh_akn_cnt_prs_por_tsn_rus_ewe_hin_est_tsw_swa_fin_rom_owc_geo_arw_scr_guj_bos_gam_amh_ukr_hun_zul_tag_grk_mly_jpn_tml_kor_ger_krd_yor_ita_sun_ben_anl_bat_mnd_spa_moo_urd_sid_lat_mol_fre_mcd_qcu_svk_glc_nor_bem_hau_dut_sod_cze_jav_lit_xho_pol_fbf_mao_tha_wly_knd_swt_igb_tur_alb_ctl_uzb_ven_vie_tig_bam_ses_dyu	0.523482168034156	1.23690829283891	0.219235472463291
815	gam_dut_yor_fre_amr_wly_owc_prs_uzb_aze_swa_tag_bam_bul_alb_bsq_urd_anl_lda_cnt_afr_scr_xho_svk_dyu_por_hun_fbf_ewe_est_ita_aeg_geo_slo_guj_grk_ukr_heb_sid_pan_fin_moo_mao_lat_sun_jpn_tml_kor_ctl_lit_zul_rus_mly_swe_sod_jav_mnd_arw_tsn_pol_chh_ger_cze_ben_mcd_qcu_bos_hin_spa_ses_amh_eng_tig_nor_ind_glc_bem_krd_swt_bat_tha_hau_knd_igb_akn_azi_rom_mol_tur_tsw_vie_mlt_cic_ven_dgb	-0.36368785529024	-0.861882730957399	0.39096896779537
816	sid_mol_akn_afr_tig_amr_mlt_eng_uzb_tur_swa_ind_tsw_slo_scr_bsq_bul_anl_ven_mnd_pan_rom_igb_krd_ewe_cze_est_dgb_dyu_hun_grk_amh_geo_arw_lat_bos_rus_gam_heb_ger_fin_swt_mao_spa_bat_jpn_tml_kor_prs_ita_yor_hin_mly_por_wly_jav_cnt_ctl_bem_swe_owc_svk_ben_guj_ukr_qcu_glc_alb_lit_cic_aeg_nor_sod_dut_sun_mcd_xho_urd_bam_tag_tha_hau_knd_lda_ses_azi_pol_fre_aze_zul_vie_chh_fbf_tsn_moo	-0.286510172372531	-0.677108167512692	0.500018173001478
817	sid_cze_moo_prs_amh_chh_wly_grk_azi_tur_dgb_sun_lda_urd_fre_bsq_ben_mlt_zul_cnt_guj_ukr_swt_spa_ses_arw_est_tsw_swa_fin_lit_heb_geo_mol_rom_bul_ita_aeg_amr_hin_hun_xho_tag_pol_mly_jpn_tml_kor_alb_eng_igb_lat_jav_afr_gam_ind_mnd_dut_dyu_nor_anl_slo_ctl_por_scr_qcu_ger_glc_mcd_bem_sod_bos_hau_svk_bat_swe_bam_pan_cic_mao_tha_tig_knd_tsn_yor_aze_rus_krd_uzb_ven_vie_owc_akn_ewe_fbf	-0.274622690871109	-0.649542914513418	0.517588605152559
818	mlt_por_lda_ukr_owc_chh_anl_swe_tur_azi_tsw_sun_akn_mcd_ctl_bsq_arw_aeg_fbf_cnt_grk_ita_tsn_ben_dyu_bos_est_dgb_cic_fin_spa_amh_geo_slo_alb_lat_bul_sid_heb_hin_hun_ewe_jav_svk_mao_jpn_knd_kor_glc_nor_swa_pan_bat_urd_amr_ind_mnd_afr_xho_dut_gam_eng_cze_krd_lit_qcu_mol_ger_guj_ven_sod_rom_tig_prs_mly_scr_zul_pol_bam_tag_tha_wly_tml_moo_bem_aze_rus_fre_uzb_yor_vie_hau_igb_swt_ses	-0.459793290193295	-1.09185672021727	0.277716612030576
819	mlt_nor_ewe_guj_aeg_gam_amh_ukr_uzb_tur_yor_sun_swa_eng_grk_bsq_fre_wly_tsn_mnd_krd_slo_akn_ita_dgb_dut_fin_bam_xho_est_afr_sid_geo_scr_ben_mcd_ctl_anl_hau_prs_hun_ven_tag_glc_ind_jpn_knd_kor_urd_alb_zul_pol_mly_pan_owc_jav_cnt_bul_lda_rus_amr_svk_swe_cze_arw_qcu_rom_por_lit_igb_sod_ger_tig_hin_mao_lat_moo_mol_fbf_bat_tha_chh_tml_ses_cic_azi_bos_spa_aze_bem_vie_heb_swt_tsw_dyu	0.270067017929078	0.636284871934333	0.526153673358494
820	amh_rus_ses_guj_hau_gam_chh_scr_azi_aze_yor_jav_ewe_ctl_spa_bsq_pan_owc_bem_mnd_dut_mcd_dyu_glc_swa_nor_fin_igb_zul_hun_ita_amr_geo_por_afr_svk_bul_tig_wly_krd_est_ven_bat_slo_sun_jpn_tml_kor_mol_arw_bam_rom_mly_hin_anl_mao_cnt_urd_tsn_bos_sod_prs_fre_lat_alb_qcu_ben_swe_lit_fbf_sid_pol_mlt_cze_tag_ukr_xho_ger_cic_ind_tha_heb_knd_swt_moo_uzb_grk_eng_tur_akn_vie_aeg_dgb_tsw_lda	-0.213263139696372	-0.504326129938916	0.615225005955991
821	sod_ita_tsw_ctl_anl_amh_aeg_krd_aze_azi_cic_mao_bam_fre_hin_bsq_eng_tig_ses_mnd_glc_pan_bem_urd_xho_slo_fin_yor_dgb_est_mcd_gam_geo_lit_prs_scr_arw_hau_sid_ben_hun_swt_bat_mol_sun_jpn_knd_kor_bul_pol_lda_nor_mly_spa_heb_jav_cnt_guj_tsn_dut_wly_afr_rom_ukr_alb_qcu_bos_svk_ger_dyu_mlt_cze_amr_rus_tag_swe_akn_lat_ven_ind_tha_chh_tml_moo_zul_uzb_grk_por_tur_igb_vie_owc_ewe_fbf_swa	1.12415309519803	2.70467341328947	0.00813148233777932
822	sid_scr_swa_spa_gam_mlt_aeg_prs_aze_azi_ewe_mly_yor_krd_ben_bsq_mol_amh_fbf_mnd_bos_afr_tsn_arw_dyu_mcd_est_lda_dgb_fin_swe_tig_geo_eng_por_lat_alb_sod_anl_urd_hun_ven_bat_bul_tag_jpn_knd_kor_hin_rus_bem_dut_mao_slo_hau_ind_cnt_fre_tsw_guj_amr_cze_glc_ctl_svk_qcu_ukr_pol_ger_xho_owc_nor_chh_grk_jav_rom_swt_lit_akn_sun_tha_heb_tml_zul_cic_uzb_pan_ita_tur_igb_vie_wly_bam_ses_moo	-0.457559330959221	-1.08609881635506	0.280242445754168
823	amh_ukr_xho_scr_hau_owc_sod_rom_tur_aze_lda_jav_fbf_mcd_hin_bsq_ger_tig_ewe_cnt_urd_rus_akn_lit_cic_mol_fin_bem_swa_hun_svk_anl_geo_slo_pol_krd_por_mlt_sid_prs_est_tsw_tag_guj_bat_jpn_knd_kor_ben_eng_tsn_pan_sun_arw_aeg_mly_mnd_ctl_ses_lat_amr_afr_grk_alb_ita_qcu_glc_nor_swe_dyu_wly_spa_gam_fre_mao_bos_ven_dut_igb_ind_tha_chh_tml_bam_yor_uzb_cze_bul_azi_zul_vie_heb_dgb_moo_swt	-0.0727361375166077	-0.171602194842566	0.864123124503378
824	hau_ita_tsw_dut_amr_wly_aeg_slo_tur_uzb_ses_jav_swt_mol_mcd_bsq_ben_tig_cic_cnt_pol_grk_igb_afr_bem_arw_est_dgb_akn_hun_svk_sod_geo_rus_nor_eng_cze_heb_sid_swe_fin_ewe_bat_spa_tag_jpn_knd_kor_ctl_lit_swa_lat_ind_hin_gam_mly_mnd_bul_tsn_krd_anl_glc_pan_bos_ger_qcu_ukr_scr_urd_dyu_amh_rom_chh_por_sun_guj_fbf_alb_moo_mao_tha_mlt_tml_xho_lda_aze_fre_prs_azi_zul_vie_owc_bam_yor_ven	-0.437863545245499	-1.0397589250152	0.301147576077389
825	gam_nor_dgb_mol_mlt_sid_anl_pan_aze_uzb_swa_jav_bem_por_grk_bsq_lat_amh_akn_cnt_lit_spa_tsw_fre_moo_svk_est_tsn_ven_fin_urd_owc_geo_dut_mcd_bos_hin_amr_tig_glc_hun_ses_tag_rom_bat_jpn_knd_kor_bul_rus_bam_scr_mao_ctl_chh_sun_mnd_krd_fbf_ita_heb_ger_cze_swe_prs_qcu_eng_guj_alb_dyu_aeg_slo_hau_ben_ind_afr_xho_pol_swt_mly_tha_wly_tml_zul_lda_azi_ukr_arw_tur_cic_vie_sod_ewe_igb_yor	0.0938233922782539	0.221005042724831	0.825573003288567
826	amh_guj_igb_slo_sid_chh_mlt_nor_uzb_azi_tsw_ind_zul_spa_ctl_bsq_grk_aeg_ven_cnt_afr_ita_cic_rom_akn_por_hun_fbf_moo_fin_fre_wly_geo_swe_pol_lat_svk_anl_heb_mcd_est_lda_tag_cze_mly_jpn_tml_kor_scr_lit_dgb_krd_sun_urd_hau_jav_mnd_eng_dyu_bos_tig_ukr_prs_glc_ger_qcu_hin_dut_rus_ewe_sod_ben_amr_mol_mao_pan_bam_bul_tsn_bat_tha_owc_knd_xho_bem_aze_alb_arw_tur_swa_vie_gam_yor_swt_ses	-0.101152978188925	-0.238428205867572	0.812073566398397
827	hau_afr_tsw_por_tig_sid_chh_bul_azi_aze_ewe_jav_swa_pol_ctl_bsq_glc_amh_swt_mnd_mcd_mol_yor_lit_dgb_slo_hun_ven_tsn_fin_grk_owc_geo_rom_arw_krd_ita_aeg_anl_spa_est_dyu_mly_cze_sun_jpn_knd_kor_ukr_guj_bam_svk_mao_rus_wly_ind_cnt_lat_cic_fre_amr_prs_hin_swe_ben_qcu_pan_ger_nor_moo_gam_scr_mlt_eng_bat_bos_zul_alb_lda_tag_tha_sod_tml_fbf_igb_uzb_dut_urd_tur_xho_vie_heb_ses_akn_bem	-0.9766715478664	-2.38081639282354	0.0193135050701943
828	aeg_bul_tsn_rus_heb_wly_mlt_swe_tur_aze_cic_jav_ven_por_pan_bsq_scr_owc_bam_mnd_arw_ben_swt_alb_igb_ita_est_tsw_dgb_fin_bos_gam_geo_afr_lat_lit_hin_anl_sod_fre_hun_ses_mly_ctl_sun_jpn_tml_kor_svk_slo_lda_grk_mao_urd_amr_bat_cnt_krd_akn_ger_tig_ukr_spa_cze_guj_qcu_pol_prs_mol_bem_sid_rom_amh_mcd_tag_glc_fbf_nor_xho_ind_tha_hau_knd_zul_ewe_azi_eng_dut_uzb_moo_vie_chh_swa_yor_dyu	-0.675391638871452	-1.62043631830677	0.108524585733028
829	chh_bul_igb_arw_aeg_tig_owc_por_aze_uzb_bem_ind_ses_mol_rom_bsq_lat_sid_bam_cnt_alb_ukr_akn_scr_ewe_slo_hun_lda_dyu_est_fre_anl_geo_afr_krd_ben_eng_gam_amh_svk_fin_dgb_jav_guj_sun_jpn_tml_kor_prs_grk_moo_swe_tag_pan_heb_mly_mnd_nor_swa_glc_sod_urd_mcd_rus_spa_qcu_pol_hin_bos_tsw_amr_ger_hau_lit_bat_ctl_ven_cze_fbf_mao_tha_mlt_knd_yor_zul_tur_dut_ita_azi_swt_vie_wly_tsn_cic_xho	0.0591790127165987	0.139374841451867	0.889455335100153
830	hau_alb_lda_urd_owc_anl_amh_arw_uzb_tur_igb_mly_swt_spa_pol_bsq_mol_gam_ses_mnd_bos_bul_swa_mcd_yor_slo_fin_tsn_dyu_est_pan_sid_geo_prs_grk_rom_hin_wly_aeg_lit_hun_fbf_tag_cze_mao_jpn_tml_kor_svk_ben_dgb_dut_ind_fre_tig_sun_cnt_ita_ven_krd_sod_rus_ctl_glc_lat_qcu_eng_guj_ukr_xho_amr_por_mlt_scr_bat_ger_zul_swe_moo_jav_tha_chh_knd_bam_ewe_aze_nor_afr_azi_bem_vie_heb_tsw_akn_cic	-0.160416536482311	-0.378667544092317	0.705797835014488
831	aeg_cze_tsn_mcd_tig_gam_anl_urd_aze_uzb_dyu_sun_tsw_pol_scr_bsq_grk_amr_ven_mnd_glc_dut_bem_ger_lda_swe_est_swt_xho_fin_por_amh_geo_ukr_alb_afr_lat_mlt_chh_rus_hun_fbf_jav_nor_mao_jpn_tml_kor_spa_bul_moo_lit_bat_ctl_sid_ind_cnt_ita_ewe_svk_sod_fre_mol_arw_krd_qcu_guj_eng_bos_yor_hau_hin_wly_slo_tag_rom_cic_prs_ses_mly_tha_heb_knd_zul_igb_azi_pan_ben_tur_akn_vie_owc_bam_dgb_swa	-1.05296817989677	-2.57008145100402	0.0117561719664932
832	mlt_ger_swa_rom_sod_wly_sid_ben_aze_azi_swt_ind_igb_bos_mol_bsq_swe_hau_ewe_cnt_urd_ctl_akn_guj_tsn_slo_fin_dyu_dgb_est_grk_gam_geo_prs_glc_spa_scr_chh_heb_afr_hun_ven_tag_cze_mly_jpn_tml_kor_bul_nor_ses_eng_mao_alb_owc_jav_mnd_svk_yor_hin_aeg_mcd_pol_krd_por_qcu_lat_lit_pan_bam_tig_dut_amh_ukr_bat_fre_bem_arw_tsw_sun_tha_anl_knd_lda_xho_uzb_rus_ita_tur_cic_vie_amr_zul_fbf_moo	-0.0690053105217746	-0.162709909198583	0.871099871347891
833	sod_mol_dyu_guj_anl_heb_tig_ger_aze_tur_yor_tag_ewe_eng_afr_bsq_rus_aeg_igb_mnd_spa_urd_moo_cze_bam_ukr_hun_tsw_cic_est_pan_mlt_geo_rom_slo_glc_swe_chh_hau_svk_fin_ses_ind_por_mao_jpn_tml_kor_lit_ctl_bem_prs_sun_bul_amr_mly_cnt_mcd_xho_hin_amh_pol_lat_nor_alb_qcu_ben_krd_ita_tsn_gam_dut_wly_arw_bat_fre_ven_grk_akn_jav_tha_owc_knd_zul_swa_uzb_bos_scr_azi_swt_vie_sid_dgb_lda_fbf	-0.497678339970623	-1.18356178286418	0.239603085738148
834	chh_afr_tsw_hin_sod_mlt_anl_guj_aze_tur_yor_jav_igb_glc_ctl_bsq_bos_aeg_xho_mnd_slo_rus_tsn_bul_ses_nor_fin_dgb_swa_est_spa_owc_geo_rom_pan_arw_ben_amr_hau_eng_hun_dyu_sun_ukr_mly_jpn_knd_kor_dut_fre_moo_grk_ind_mol_gam_bat_cnt_por_bam_swe_heb_urd_krd_lat_mcd_qcu_ita_scr_prs_swt_amh_cze_tig_svk_tag_ger_zul_pol_lda_mao_tha_sid_tml_fbf_ewe_azi_alb_lit_uzb_ven_vie_wly_akn_bem_cic	-0.508954068794302	-1.21116873687704	0.228899476501631
835	wly_fre_swt_ben_owc_mlt_sod_ctl_azi_aze_yor_ind_swa_prs_eng_bsq_rom_chh_ewe_cnt_svk_grk_fbf_bul_dyu_lit_hun_ses_cic_fin_hin_anl_geo_urd_rus_pan_afr_heb_hau_ukr_est_lda_bat_lat_mly_jpn_knd_kor_arw_spa_moo_glc_tag_ita_tig_mao_mnd_swe_tsn_alb_amr_bos_mol_slo_pol_qcu_dut_guj_scr_xho_sid_krd_aeg_nor_sun_mcd_bam_cze_igb_jav_tha_gam_tml_ven_bem_uzb_ger_por_tur_zul_vie_amh_akn_tsw_dgb	0.0116766801651587	0.0275035569801635	0.978117035770583
836	wly_eng_moo_krd_aeg_heb_gam_pol_aze_uzb_swt_mly_swa_ben_guj_bsq_bul_amh_ven_cnt_grk_prs_tsw_arw_xho_nor_fin_ses_dyu_hun_swe_tig_geo_spa_afr_svk_scr_mlt_chh_mol_est_dgb_jav_cze_sun_jpn_knd_kor_ita_glc_cic_bos_bat_ctl_sid_ind_mnd_fre_bem_lat_owc_lit_por_ukr_slo_qcu_urd_mcd_dut_igb_anl_rus_amr_pan_tag_rom_bam_alb_yor_mao_tha_hau_tml_fbf_lda_tur_hin_ger_azi_zul_vie_sod_akn_tsn_ewe	0.549494336859937	1.29763102522837	0.197623609346386
837	amr_arw_dyu_fre_amh_chh_wly_ger_azi_uzb_yor_ind_bam_krd_nor_bsq_pol_owc_ses_mnd_grk_guj_lda_dut_dgb_por_hun_igb_moo_est_afr_gam_geo_bul_mol_bos_hin_hau_aeg_lit_fin_fbf_bat_slo_mly_jpn_knd_kor_alb_scr_tsn_pan_jav_urd_tig_mao_cnt_prs_bem_ben_mlt_ukr_eng_spa_lat_qcu_cze_mcd_ita_cic_heb_swe_anl_svk_sun_rom_ven_rus_tsw_tag_tha_sid_tml_xho_akn_tur_glc_ctl_aze_ewe_vie_sod_zul_swa_swt	0.124432229946352	0.29308130314725	0.770112973156896
838	owc_krd_igb_hin_sod_mlt_amr_bos_tur_azi_bam_ind_dyu_spa_swe_bsq_ctl_sid_fbf_mnd_por_ger_tsw_cze_ven_rus_hun_xho_zul_fin_mcd_gam_geo_urd_dut_alb_grk_heb_wly_lit_est_lda_jav_guj_mao_jpn_knd_kor_nor_svk_akn_eng_sun_slo_chh_bat_cnt_scr_ewe_mol_amh_afr_bul_prs_ben_qcu_ita_pol_arw_dgb_anl_glc_hau_fre_tag_ukr_yor_lat_moo_mly_tha_tig_tml_swt_tsn_aze_rom_pan_uzb_swa_vie_aeg_ses_cic_bem	-0.137795553999577	-0.325206575127843	0.745755215405969
839	owc_fre_dgb_mcd_aeg_sod_heb_prs_aze_tur_yor_jav_bem_mol_grk_bsq_eng_amh_tsn_cnt_spa_alb_ven_ita_ses_krd_est_swt_ewe_hun_rom_sid_geo_bos_slo_ger_arw_mlt_amr_swe_fin_lda_ind_pol_sun_jpn_knd_kor_hin_ben_dyu_lit_bat_cze_anl_tag_mnd_lat_tsw_svk_gam_nor_guj_por_urd_qcu_bul_ctl_scr_cic_wly_dut_hau_afr_mly_pan_moo_ukr_xho_mao_tha_tig_tml_zul_igb_azi_rus_glc_uzb_swa_vie_chh_akn_fbf_bam	0.120692195069057	0.283736359298587	0.777243138033232
840	amh_prs_fbf_glc_heb_sid_amr_hin_azi_tur_swt_mly_akn_lat_alb_bsq_ben_tig_dgb_cnt_scr_nor_yor_grk_ses_rom_fin_bam_tsn_est_dut_wly_geo_cze_swe_fre_pan_owc_chh_slo_hun_cic_ind_bul_mao_jpn_knd_kor_pol_lit_xho_ctl_jav_afr_anl_tag_mnd_arw_moo_ger_sod_mol_spa_rus_krd_qcu_mcd_ita_guj_igb_mlt_urd_gam_por_bat_svk_bem_ukr_ewe_sun_tha_aeg_tml_ven_tsw_aze_eng_bos_uzb_zul_vie_hau_swa_dyu_lda	0.385131109866422	0.907765442113263	0.366348415410428
841	gam_rom_tsw_bos_aeg_wly_sod_ukr_tur_azi_dyu_mao_ven_svk_prs_bsq_guj_amh_xho_mnd_scr_ita_moo_afr_swt_eng_hun_fbf_ewe_est_grk_hau_geo_spa_lat_cze_glc_anl_mlt_krd_fin_swa_mly_lit_sun_jpn_knd_kor_por_slo_igb_dut_jav_pol_chh_tag_cnt_swe_bem_ctl_amr_fre_nor_ger_rus_qcu_alb_urd_ben_tsn_owc_mcd_sid_arw_bat_hin_ses_pan_lda_ind_tha_tig_tml_bam_yor_uzb_mol_bul_aze_cic_vie_heb_dgb_zul_akn	-0.0648663634827439	-0.152952379706679	0.878767200130047
842	tig_rus_dyu_glc_amh_sid_chh_hin_azi_tur_swa_mao_zul_cze_arw_bsq_mol_anl_swt_cnt_urd_rom_tsw_lit_igb_pol_est_dgb_bam_hun_mcd_heb_geo_guj_ita_slo_bos_owc_amr_fre_fin_tsn_mly_afr_bat_jpn_tml_kor_spa_swe_yor_pan_tag_grk_aeg_jav_mnd_alb_bem_nor_hau_ger_prs_eng_ben_qcu_scr_ctl_por_fbf_mlt_svk_sod_dut_sun_lat_xho_ukr_ses_ind_tha_gam_knd_lda_cic_aze_krd_bul_uzb_ven_vie_wly_ewe_akn_moo	0.0437038831983189	0.102931162331064	0.918239232921866
843	sod_swe_igb_ger_amr_owc_gam_lat_aze_uzb_yor_jav_ses_rus_ctl_bsq_fre_sid_lda_cnt_alb_pan_dgb_spa_bam_svk_fin_akn_ven_hun_glc_amh_geo_ita_bos_pol_cze_mlt_anl_scr_est_moo_tag_urd_ind_jpn_tml_kor_hin_bul_ewe_rom_mao_mol_chh_sun_mnd_guj_tsn_slo_hau_dut_grk_mcd_krd_qcu_lit_afr_arw_cic_heb_ukr_aeg_eng_bat_prs_bem_ben_fbf_mly_tha_tig_knd_dyu_swa_azi_por_nor_tur_tsw_vie_wly_zul_xho_swt	-0.172756233706029	-0.407827223857016	0.684337869365387
844	heb_prs_fbf_cze_amr_mlt_sod_dut_tur_uzb_swa_bat_bem_ita_krd_bsq_rus_chh_lda_mnd_lit_spa_akn_guj_swt_glc_est_xho_moo_hun_pol_wly_geo_ger_afr_ben_svk_owc_amh_scr_fin_ewe_jav_swe_mao_jpn_knd_kor_mcd_mol_cic_alb_mly_bul_hau_sun_cnt_bos_dgb_pan_anl_fre_ctl_nor_slo_qcu_rom_arw_lat_ven_sid_por_aeg_urd_tag_ukr_zul_grk_ses_ind_tha_gam_tml_igb_dyu_aze_hin_eng_azi_tsn_vie_tig_yor_tsw_bam	0.841289662095187	1.99786323906585	0.0486526895915838
845	chh_eng_tsw_ita_sid_mlt_owc_lat_aze_azi_ewe_bat_xho_swe_cze_bsq_glc_heb_moo_mnd_nor_slo_ven_fre_swt_por_hun_bem_akn_fin_bul_tig_geo_hin_mol_scr_spa_wly_sod_svk_est_cic_mao_pol_jav_jpn_knd_kor_arw_krd_swa_mcd_tag_ger_hau_sun_cnt_grk_fbf_ben_amr_prs_ukr_bos_guj_qcu_urd_rus_pan_lda_anl_lit_aeg_rom_ind_dut_igb_alb_tsn_mly_tha_amh_tml_yor_bam_uzb_ctl_afr_tur_dgb_vie_gam_dyu_zul_ses	0.0603201297061186	0.141994146627986	0.88739178485733
846	aeg_urd_ewe_ctl_sod_mlt_anl_pol_uzb_tur_moo_ind_lda_scr_afr_bsq_dut_amh_bem_cnt_eng_ita_tsn_svk_swt_arw_fin_ven_cic_hun_pan_chh_geo_por_bos_lit_glc_gam_amr_guj_est_swa_jav_rom_tag_jpn_knd_kor_rus_nor_yor_mcd_sun_krd_wly_mly_mnd_prs_fbf_cze_tig_ger_grk_lat_slo_qcu_fre_ben_alb_akn_heb_bul_hau_mol_bat_ukr_igb_hin_tsw_mao_tha_owc_tml_zul_xho_azi_swe_spa_aze_dgb_vie_sid_bam_ses_dyu	-0.24303311085852	-0.573651839344204	0.567588123860195
847	mlt_hin_xho_rom_anl_owc_tig_rus_azi_tur_tsw_sun_lda_dut_por_bsq_urd_amh_cic_cnt_cze_swe_akn_grk_moo_mcd_est_tsn_bem_hun_krd_sid_geo_scr_slo_spa_prs_chh_heb_lat_fin_igb_bat_nor_jav_jpn_knd_kor_ita_lit_zul_bul_mly_pol_gam_ind_mnd_eng_bam_bos_hau_alb_fre_arw_guj_qcu_svk_mol_ben_ses_sod_pan_aeg_ctl_mao_afr_dgb_glc_ven_tag_tha_wly_tml_yor_swa_aze_ger_ukr_uzb_ewe_vie_amr_fbf_dyu_swt	-0.152621056198566	-0.359892418770688	0.719743575571822
848	sid_arw_lda_grk_amr_mlt_chh_mol_tur_aze_fbf_tag_akn_bos_ctl_bsq_ger_amh_xho_mnd_slo_guj_ses_lit_tsn_urd_hun_ewe_swa_est_lat_gam_geo_spa_cze_prs_pan_aeg_wly_glc_fin_zul_ind_fre_mao_jpn_knd_kor_hin_krd_ven_rus_bat_svk_owc_sun_cnt_ukr_bem_nor_hau_rom_scr_pol_bul_qcu_dut_swe_mcd_yor_sod_afr_heb_alb_mly_ita_dyu_ben_swt_jav_tha_tig_tml_moo_tsw_uzb_eng_por_azi_cic_vie_anl_bam_dgb_igb	-0.199454274152459	-0.471220001762368	0.638587158044035
849	anl_grk_cic_lit_sod_amr_aeg_nor_azi_tur_tsw_tag_bem_por_guj_bsq_rom_mlt_ses_mnd_spa_prs_swt_afr_fbf_bos_est_dgb_igb_fin_rus_tig_geo_alb_hin_krd_cze_hau_owc_lat_hun_akn_sun_scr_bat_jpn_knd_kor_bul_slo_xho_glc_jav_ukr_heb_mao_cnt_mcd_ven_ger_wly_swe_ita_eng_ben_qcu_ctl_dut_arw_ewe_sid_mol_amh_svk_mly_fre_zul_urd_yor_ind_tha_gam_tml_swa_dyu_uzb_pol_pan_aze_tsn_vie_chh_bam_lda_moo	-0.629841228079437	-1.50632793328162	0.135372227006838
850	tig_grk_ewe_por_wly_mlt_owc_mcd_aze_tur_dgb_sun_moo_svk_mol_bsq_urd_amr_ses_mnd_ctl_arw_cic_pol_bam_prs_fin_swa_lda_est_dut_sid_geo_glc_nor_ita_bos_chh_sod_pan_hun_dyu_jav_lit_bat_jpn_knd_kor_cze_alb_tsw_guj_mly_rus_aeg_ind_cnt_spa_bem_fre_gam_swe_ben_hin_eng_qcu_ger_scr_slo_tsn_amh_bul_anl_rom_mao_lat_akn_krd_fbf_tag_tha_heb_tml_zul_yor_uzb_ukr_afr_azi_ven_vie_hau_swt_xho_igb	-0.187946862448068	-0.444401850172512	0.657784516885778
851	gam_pan_ven_ukr_anl_sid_amh_scr_azi_aze_swt_ind_xho_bos_ger_bsq_krd_aeg_fbf_cnt_eng_ita_zul_lit_moo_urd_est_dgb_bem_fin_spa_sod_geo_ben_afr_fre_lat_hau_tig_glc_hun_swa_bat_por_jav_jpn_tml_kor_swe_dut_tsw_mol_sun_hin_heb_mao_mnd_bul_bam_cze_wly_rus_rom_prs_grk_qcu_svk_ctl_guj_ewe_owc_alb_amr_arw_mly_mcd_ses_nor_cic_tag_tha_mlt_knd_dyu_tsn_uzb_pol_slo_tur_akn_vie_chh_lda_yor_igb	-0.0234471513987555	-0.0552128467841387	0.956087335843939
852	gam_rom_lda_afr_amh_sod_anl_nor_tur_azi_igb_mao_ses_hin_prs_bsq_urd_amr_swa_mnd_alb_ita_xho_krd_ven_slo_fin_bem_swt_hun_bos_wly_geo_guj_ctl_scr_pan_owc_sid_ger_est_bam_ind_lit_mly_jpn_knd_kor_por_ben_dgb_svk_tag_mol_aeg_bat_cnt_mcd_tsn_spa_hau_swe_fre_eng_pol_qcu_dut_rus_grk_tsw_mlt_ukr_chh_lat_sun_arw_yor_glc_cic_jav_tha_tig_tml_zul_dyu_uzb_bul_cze_aze_akn_vie_heb_ewe_moo_fbf	-0.0834512457693033	-0.196824435888716	0.844394427406265
853	chh_bos_ven_svk_mlt_anl_heb_mol_uzb_tur_ses_bat_lda_eng_glc_bsq_ita_amr_yor_mnd_ukr_krd_moo_scr_swa_lit_hun_dgb_igb_est_alb_amh_geo_hin_nor_pan_slo_sid_aeg_por_fin_dyu_mly_prs_sun_jpn_tml_kor_arw_dut_akn_swe_tag_mcd_owc_ind_cnt_ben_bem_spa_hau_cze_fre_rus_grk_qcu_afr_ctl_lat_tsw_gam_urd_wly_ger_mao_pol_zul_rom_bam_jav_tha_tig_knd_cic_swt_azi_guj_bul_aze_xho_vie_sod_tsn_fbf_ewe	-0.544698688031469	-1.29594318034277	0.198202116695557
854	chh_bos_igb_ctl_owc_amr_aeg_urd_tur_uzb_dyu_ind_cic_pol_ukr_bsq_spa_sid_lda_cnt_glc_scr_moo_grk_yor_mol_est_fbf_akn_hun_fre_gam_geo_ita_mcd_rom_ger_anl_amh_alb_fin_ses_mly_cze_tag_jpn_tml_kor_prs_svk_xho_pan_sun_guj_mlt_jav_mnd_nor_tsw_eng_heb_ben_rus_por_slo_qcu_lit_afr_dut_swt_tig_krd_wly_hin_bat_lat_bem_bul_tsn_mao_tha_sod_knd_ewe_bam_azi_arw_swe_aze_ven_vie_hau_swa_zul_dgb	-0.429140932183265	-1.0207337438929	0.310028564745866
855	hau_urd_xho_arw_owc_anl_wly_scr_aze_uzb_fbf_tag_zul_prs_eng_bsq_pol_mlt_cic_cnt_glc_nor_ewe_dut_bem_afr_hun_igb_ses_est_fre_heb_geo_guj_pan_svk_lat_gam_amh_rom_fin_tsn_ind_ger_bat_jpn_tml_kor_swe_ukr_akn_lit_jav_bul_sod_mao_mnd_por_moo_mcd_sid_spa_bos_ben_ctl_qcu_cze_slo_alb_ven_aeg_mol_tig_hin_mly_krd_yor_ita_lda_sun_tha_amr_knd_swt_dyu_azi_rus_grk_tur_tsw_vie_chh_swa_dgb_bam	-0.456165164809744	-1.08200629510848	0.282047336087957
856	aeg_prs_dgb_mcd_wly_sod_tig_pan_tur_aze_ven_jav_swt_grk_hin_bsq_bul_amh_akn_mnd_mol_nor_ses_ctl_tsw_krd_hun_igb_swa_est_lat_hau_geo_ger_alb_ukr_fre_heb_mlt_cze_fin_tsn_ind_por_sun_jpn_tml_kor_bos_dut_fbf_rus_mao_slo_sid_tag_cnt_svk_bam_urd_gam_glc_arw_rom_ben_qcu_pol_lit_afr_zul_amr_ita_owc_swe_bat_guj_yor_scr_lda_mly_tha_anl_knd_cic_bem_azi_spa_eng_uzb_xho_vie_chh_dyu_ewe_moo	-0.940766582139619	-2.27971966140763	0.0249103560087548
857	sod_arw_yor_por_hau_sid_anl_bul_azi_tur_moo_jav_ewe_ctl_lit_bsq_pol_gam_akn_mnd_rus_urd_swt_hin_ven_slo_est_dyu_cic_fin_ben_amr_geo_bos_ita_ger_ukr_owc_wly_scr_hun_igb_mly_svk_tag_jpn_knd_kor_eng_alb_ses_lat_sun_grk_heb_bat_cnt_spa_bem_mol_mlt_fre_guj_prs_swe_qcu_pan_glc_cze_xho_amh_nor_tig_dut_mao_afr_tsn_mcd_lda_ind_tha_aeg_tml_swa_fbf_uzb_rom_krd_aze_bam_vie_chh_dgb_tsw_zul	0.115449055350298	0.271548327907827	0.786571209338564
858	heb_alb_zul_lit_amr_amh_owc_bos_uzb_aze_xho_jav_tsw_urd_pan_bsq_guj_gam_moo_mnd_pol_scr_fbf_mol_bam_bul_fin_dyu_ven_est_ctl_aeg_geo_slo_krd_hin_mcd_wly_chh_glc_hun_ses_bat_ben_mly_jpn_tml_kor_rus_dut_dgb_cze_sun_svk_tig_mao_cnt_eng_akn_ger_sid_fre_por_ita_swe_qcu_afr_lat_prs_swt_sod_nor_hau_spa_ind_grk_bem_arw_ewe_tag_tha_anl_knd_igb_lda_tur_ukr_rom_azi_tsn_vie_mlt_yor_swa_cic	-0.444428356898531	-1.05628825337828	0.293572763744937
859	wly_prs_cic_pol_tig_sod_mlt_rom_aze_tur_ses_bat_lda_glc_bos_bsq_krd_amh_swa_mnd_alb_cze_ewe_mol_swt_spa_est_tsw_akn_fin_mcd_hau_geo_slo_swe_ukr_hin_amr_gam_grk_hun_yor_jav_arw_tag_jpn_knd_kor_nor_guj_dyu_ger_sun_svk_chh_mly_cnt_ctl_dgb_ita_aeg_bul_pan_scr_lit_qcu_afr_ben_eng_fbf_sid_rus_owc_lat_ind_urd_tsn_fre_moo_mao_tha_anl_tml_bem_xho_azi_dut_por_uzb_bam_vie_heb_zul_igb_ven	-0.389392739612741	-0.92574617135232	0.356973966237334
860	amr_ben_tsn_spa_aeg_tig_chh_fre_tur_azi_dgb_ind_tsw_ukr_hin_bsq_prs_sid_swa_mnd_alb_urd_ven_dut_bam_grk_est_cic_ses_fin_eng_heb_geo_svk_glc_scr_ger_gam_owc_bul_hun_ewe_mao_mol_sun_jpn_knd_kor_swe_nor_yor_rom_tag_slo_anl_bat_cnt_guj_swt_bos_amh_pan_cze_afr_mcd_qcu_krd_ctl_rus_bem_sod_lit_mlt_arw_jav_pol_lda_por_igb_mly_tha_wly_tml_dyu_xho_aze_lat_ita_uzb_akn_vie_hau_moo_fbf_zul	0.131554574178018	0.309453428278184	0.757668907017864
861	aeg_pan_swt_krd_sid_chh_amr_pol_azi_tur_ven_jav_dyu_scr_ita_bsq_dut_mlt_igb_cnt_cze_ger_xho_svk_bem_hin_est_swa_bam_fin_mol_owc_geo_afr_eng_fre_mcd_heb_tig_nor_hun_ses_ind_rus_tag_jpn_knd_kor_bul_alb_fbf_urd_bat_slo_hau_sun_mnd_glc_ewe_ctl_amh_por_swe_spa_rom_qcu_ukr_prs_bos_dgb_sod_arw_wly_grk_mly_guj_yor_ben_akn_mao_tha_gam_tml_zul_lda_uzb_lit_lat_aze_moo_vie_anl_cic_tsw_tsn	-0.650089108202976	-1.5552332554765	0.123287156309279
862	tig_afr_dyu_fre_wly_heb_aeg_lat_aze_azi_xho_jav_moo_mol_ita_bsq_urd_amr_igb_mnd_lit_swe_fbf_glc_ven_guj_est_swa_tsw_fin_pol_hau_geo_ukr_por_nor_bul_chh_amh_bos_hun_tsn_ind_ctl_tag_jpn_tml_kor_alb_spa_bam_scr_sun_rom_anl_mao_cnt_prs_ses_svk_gam_eng_ger_dut_krd_qcu_rus_cze_pan_dgb_sod_slo_owc_hin_mly_mcd_bem_grk_swt_bat_tha_mlt_knd_ewe_akn_tur_arw_ben_uzb_zul_vie_sid_yor_lda_cic	-0.14191744495985	-0.334363427879043	0.738858203589779
863	amh_ger_cic_krd_gam_mlt_tig_glc_aze_azi_tsn_jav_fbf_pan_fre_bsq_hin_anl_akn_mnd_lit_nor_xho_rom_tsw_bul_fin_bem_lda_est_rus_chh_geo_grk_alb_scr_prs_heb_sid_ukr_hun_igb_tag_ctl_mly_jpn_knd_kor_mcd_dut_zul_spa_bat_eng_amr_sun_cnt_ita_ven_svk_owc_mol_swe_urd_afr_qcu_ben_guj_bos_ses_wly_cze_aeg_lat_ind_por_moo_slo_yor_mao_tha_hau_tml_bam_swt_uzb_pol_arw_tur_ewe_vie_sod_dyu_swa_dgb	-0.00534776984770556	-0.0125944858538699	0.989978298477983
864	wly_bos_cic_eng_hau_amr_tig_glc_uzb_azi_moo_mao_xho_urd_spa_bsq_ukr_sod_swa_cnt_bul_ita_ven_cze_dyu_por_est_fbf_lda_fin_pol_gam_geo_alb_fre_grk_arw_aeg_amh_krd_hun_ses_tag_dut_jav_jpn_knd_kor_ctl_mcd_akn_scr_ind_swe_anl_sun_mnd_rom_ewe_slo_sid_afr_prs_mol_svk_qcu_rus_lit_nor_bem_heb_hin_chh_lat_bat_pan_zul_guj_yor_mly_tha_mlt_tml_swt_igb_tur_ger_ben_aze_dgb_vie_owc_bam_tsn_tsw	-0.578607420118568	-1.38368838226637	0.169766060769273
865	hau_bul_ses_ita_tig_gam_mlt_rom_aze_tur_ewe_bat_yor_urd_pol_bsq_hin_wly_tsn_cnt_prs_lit_igb_mol_bem_pan_hun_swt_ven_est_scr_amr_geo_guj_alb_por_ben_sod_heb_nor_fin_akn_mao_arw_tag_jpn_tml_kor_eng_glc_cic_slo_sun_fre_aeg_ind_mnd_bos_swa_dut_chh_swe_spa_ctl_lat_qcu_afr_krd_cze_moo_owc_svk_sid_grk_mly_rus_dgb_ukr_xho_jav_tha_anl_knd_zul_lda_uzb_mcd_ger_azi_tsw_vie_amh_bam_dyu_fbf	-0.395545033412876	-0.937238511816675	0.351063470528202
866	tig_ctl_dyu_swe_anl_amh_gam_bul_azi_uzb_lda_jav_swt_alb_guj_bsq_urd_sid_ven_mnd_slo_krd_bem_ita_tsw_bos_fin_zul_dgb_est_hin_wly_geo_glc_ger_grk_eng_owc_sod_pol_hun_fbf_ind_pan_bat_jpn_knd_kor_por_afr_ewe_fre_sun_mcd_heb_mly_cnt_spa_bam_lit_mlt_lat_ukr_nor_prs_qcu_mol_rom_dut_swa_hau_arw_aeg_rus_tag_ben_ses_svk_xho_mao_tha_amr_tml_moo_akn_aze_cze_scr_tur_tsn_vie_chh_yor_cic_igb	0.586614040779226	1.38529219460621	0.169276849122276
867	tig_mcd_bam_rom_chh_hau_wly_krd_azi_uzb_zul_tag_tsw_por_bul_bsq_rus_anl_dyu_mnd_dut_swe_lda_glc_swa_bos_hun_ewe_moo_est_guj_mlt_geo_afr_ita_svk_prs_heb_aeg_alb_fin_igb_sun_scr_ind_jpn_tml_kor_mol_lit_xho_pol_mao_ger_amh_bat_cnt_ctl_swt_arw_sod_spa_grk_lat_hin_qcu_eng_ben_urd_ven_gam_cze_owc_slo_jav_ukr_yor_pan_fbf_mly_tha_sid_knd_ses_akn_tur_fre_nor_aze_tsn_vie_amr_dgb_cic_bem	-0.98712613671439	-2.40389273319147	0.0182044749417756
868	wly_pan_swa_prs_sod_mlt_anl_ger_tur_azi_xho_mao_ewe_ctl_scr_bsq_por_aeg_akn_cnt_urd_lit_igb_lat_zul_alb_fin_yor_tsw_hun_ukr_chh_geo_pol_fre_arw_eng_heb_hau_dut_est_lda_sun_bos_ind_jpn_tml_kor_ita_spa_swt_bul_tag_nor_gam_mly_mnd_svk_moo_mcd_sid_ben_mol_grk_glc_qcu_rus_hin_afr_fbf_amr_krd_amh_swe_jav_guj_dyu_cze_tsn_bat_tha_tig_knd_cic_bam_uzb_slo_rom_aze_bem_vie_owc_ven_dgb_ses	-0.133061058262215	-0.313703905927791	0.754448479170037
869	anl_mol_moo_krd_amr_sid_heb_ben_tur_uzb_akn_ind_bem_nor_lat_bsq_cze_mlt_cic_mnd_guj_prs_lda_mcd_dgb_rom_fin_swa_tsw_est_svk_owc_geo_eng_swe_ctl_pan_sod_hau_hin_hun_yor_sun_ukr_jav_jpn_tml_kor_pol_slo_swt_arw_mly_lit_chh_mao_cnt_ita_ses_bul_gam_por_dut_urd_bos_qcu_glc_grk_ger_fbf_tig_fre_wly_spa_tag_scr_ewe_alb_bam_bat_tha_aeg_knd_dyu_zul_aze_rus_afr_azi_tsn_vie_amh_igb_ven_xho	-0.705643803510613	-1.69102279090442	0.0941812730793074
870	chh_por_dyu_arw_tig_owc_anl_eng_azi_uzb_zul_mly_bam_pan_prs_bsq_lit_amh_igb_cnt_ukr_ctl_dgb_ita_akn_rus_fin_ven_ewe_hun_rom_gam_geo_slo_grk_ger_spa_sid_hau_mcd_est_bem_ind_hin_bat_jpn_tml_kor_lat_glc_swt_pol_mao_ben_wly_tag_mnd_scr_tsn_nor_sod_cze_fre_mol_afr_qcu_alb_guj_swe_swa_mlt_svk_amr_dut_jav_bos_tsw_urd_lda_sun_tha_aeg_knd_ses_xho_aze_krd_bul_tur_moo_vie_heb_fbf_cic_yor	-0.473271696397001	-1.12531856688658	0.26334987689133
871	amh_ita_tsn_fre_hau_gam_anl_cze_aze_azi_moo_bat_swt_mcd_ctl_bsq_lat_aeg_ven_cnt_scr_guj_cic_dut_xho_slo_hun_yor_akn_est_rom_heb_geo_prs_eng_hin_pan_tig_sod_afr_fin_bem_ind_lit_jav_jpn_knd_kor_urd_ukr_bam_ger_mly_mol_sid_sun_mnd_por_ses_rus_amr_spa_bul_arw_krd_qcu_ben_grk_svk_dgb_wly_pol_owc_bos_tag_alb_tsw_glc_swa_mao_tha_mlt_tml_ewe_fbf_tur_nor_swe_uzb_lda_vie_chh_igb_zul_dyu	-0.256710436932601	-0.606724324778363	0.545512193138837
872	aeg_ita_igb_eng_tig_hau_anl_dut_aze_uzb_tsw_bat_moo_cze_arw_bsq_ukr_chh_xho_cnt_bul_prs_ewe_hin_zul_nor_fin_yor_cic_est_scr_heb_geo_alb_glc_swe_por_sod_wly_rom_hun_akn_jav_fre_mao_jpn_tml_kor_guj_bos_swa_spa_tag_krd_sid_mly_mnd_lit_ven_ben_owc_svk_ctl_pol_mcd_qcu_urd_pan_lat_dyu_amh_slo_gam_rus_sun_ger_ses_mol_fbf_ind_tha_amr_knd_dgb_bam_tur_afr_grk_azi_bem_vie_mlt_lda_tsn_swt	-0.76545645112811	-1.84518726077205	0.0681926111848157
873	amh_prs_ewe_swe_sid_amr_chh_krd_uzb_aze_moo_tag_igb_arw_rom_bsq_afr_owc_dgb_mnd_svk_ukr_bem_pol_xho_alb_hun_swa_tsn_est_dut_anl_geo_ben_fre_guj_por_mlt_sod_ita_fin_ven_sun_cze_jav_jpn_knd_kor_hin_glc_dyu_rus_bat_lit_gam_mly_cnt_scr_ses_spa_hau_grk_lat_slo_ger_qcu_mcd_nor_pan_lda_heb_eng_aeg_bul_mao_urd_tsw_bos_fbf_ind_tha_tig_tml_cic_bam_azi_ctl_mol_tur_swt_vie_wly_yor_akn_zul	-0.0965635095004954	-0.227856720860359	0.820257839978344
874	amh_lat_cic_grk_chh_wly_owc_arw_aze_uzb_dyu_sun_akn_swe_slo_bsq_ben_sid_xho_mnd_lit_eng_bem_spa_tsw_mcd_hun_dgb_moo_fin_glc_mlt_geo_urd_mol_scr_prs_aeg_gam_cze_est_yor_ind_por_mly_jpn_knd_kor_afr_krd_tsn_alb_jav_rom_amr_mao_cnt_pan_zul_ctl_anl_hin_dut_rus_ita_qcu_ukr_nor_guj_igb_hau_fre_heb_bos_bat_pol_ses_bul_lda_tag_tha_sod_tml_ewe_fbf_azi_ger_svk_tur_swa_vie_tig_bam_ven_swt	0.318304643721966	0.75110314544663	0.454486992576588
875	wly_cze_xho_ctl_sod_hau_gam_slo_aze_uzb_igb_bat_ses_krd_guj_bsq_fre_owc_swt_cnt_ben_ita_zul_mcd_akn_pan_est_bem_bam_fin_rom_sid_geo_ukr_grk_alb_ger_mlt_tig_urd_hun_fbf_mao_prs_mly_jpn_tml_kor_dut_hin_dgb_spa_tag_svk_amh_sun_mnd_glc_swa_eng_amr_lat_nor_bul_pol_qcu_lit_rus_arw_cic_heb_scr_aeg_swe_jav_por_ewe_afr_tsw_ind_tha_chh_knd_yor_ven_tur_mol_bos_azi_tsn_vie_anl_moo_dyu_lda	0.38819996902036	0.917452686547866	0.361278631932666
876	sod_krd_bem_afr_wly_gam_aeg_glc_aze_tur_dyu_bat_ewe_swe_grk_bsq_arw_heb_yor_mnd_mol_mcd_igb_lat_tsn_guj_est_akn_dgb_fin_alb_amh_geo_rom_eng_bos_bul_chh_anl_hin_hun_cic_sun_pan_jav_jpn_tml_kor_ita_ben_lda_por_mao_nor_mlt_ind_cnt_ukr_ses_slo_sid_urd_pol_prs_ctl_qcu_lit_spa_cze_swa_owc_rus_amr_fre_tag_dut_fbf_scr_swt_mly_tha_hau_knd_tsw_bam_uzb_ger_svk_azi_moo_vie_tig_ven_xho_zul	-0.410504852012275	-0.973279871387252	0.332938949820158
877	sid_urd_tsw_arw_sod_mlt_wly_swe_uzb_tur_cic_ind_ses_svk_hin_bsq_rom_tig_igb_mnd_prs_krd_swt_rus_ewe_ben_est_tsn_lda_fin_scr_gam_geo_dut_afr_nor_ukr_hau_chh_pol_hun_dyu_sun_cze_mao_jpn_knd_kor_mol_mcd_moo_lat_tag_guj_amh_jav_cnt_fre_xho_ctl_aeg_ger_lit_ita_slo_qcu_pan_bos_grk_zul_anl_bul_heb_alb_bat_glc_ven_por_bam_mly_tha_owc_tml_fbf_swa_aze_eng_spa_azi_bem_vie_amr_yor_akn_dgb	0.0721802742155646	0.170149359202778	0.865262276098242
878	wly_pan_bem_rus_aeg_gam_amr_lat_aze_tur_lda_bat_tsn_swe_ukr_bsq_guj_sod_yor_cnt_cze_ger_ven_mcd_bam_afr_fin_cic_igb_est_scr_anl_geo_fre_svk_bos_slo_mlt_owc_nor_hun_akn_ind_grk_mao_jpn_tml_kor_bul_ita_tsw_glc_tag_ben_hau_sun_mnd_arw_dgb_por_amh_prs_dut_mol_hin_qcu_eng_lit_rom_xho_chh_alb_heb_ctl_mly_pol_fbf_spa_dyu_jav_tha_sid_knd_moo_swt_uzb_krd_urd_azi_ewe_vie_tig_zul_ses_swa	-0.181875290082446	-0.429362892357102	0.668652232180371
879	sod_alb_fbf_eng_amr_heb_chh_guj_azi_tur_ven_mao_xho_swe_hin_bsq_lat_anl_swt_mnd_lit_ben_akn_bul_cic_rom_fin_igb_moo_hun_cze_aeg_geo_fre_ctl_svk_krd_gam_hau_mcd_est_ewe_ind_rus_bat_jpn_knd_kor_dut_prs_yor_spa_mly_bos_tig_jav_cnt_arw_bam_nor_amh_grk_pan_slo_mol_qcu_afr_glc_ger_dyu_owc_pol_wly_urd_sun_ukr_zul_por_lda_tag_tha_sid_tml_tsn_dgb_aze_ita_scr_uzb_swa_vie_mlt_tsw_bem_ses	-0.868733013205868	-2.10651575089589	0.0378523487507594
880	anl_ukr_tsn_glc_heb_chh_amh_rom_uzb_aze_moo_bat_bem_ita_ben_bsq_krd_wly_yor_cnt_prs_nor_ewe_alb_akn_rus_est_ven_ses_hun_cze_hau_geo_mcd_hin_slo_grk_amr_sid_bul_fin_fbf_mao_bos_ind_jpn_tml_kor_lit_fre_igb_pol_tag_mol_mlt_jav_mnd_dut_swa_lat_aeg_ctl_afr_pan_ger_qcu_eng_arw_scr_xho_tig_por_owc_urd_mly_svk_dgb_swe_zul_sun_tha_sod_knd_tsw_swt_tur_spa_guj_azi_bam_vie_gam_dyu_lda_cic	-0.35792317894832	-0.848024114782462	0.398601863471154
881	heb_por_yor_prs_sid_tig_gam_cze_tur_uzb_moo_mao_bem_arw_dut_bsq_slo_wly_tsn_cnt_eng_krd_xho_rom_ses_mol_est_igb_zul_fin_rus_amr_geo_grk_lat_ita_fre_chh_sod_ctl_hun_ewe_jav_urd_bat_jpn_knd_kor_scr_pan_akn_glc_tag_spa_anl_mly_mnd_ukr_cic_swe_owc_ger_hin_alb_pol_qcu_bul_svk_guj_lda_mlt_bos_hau_ben_sun_nor_bam_mcd_tsw_ind_tha_amh_tml_dgb_dyu_aze_afr_lit_azi_fbf_vie_aeg_swa_ven_swt	0.254977603883389	0.600111753067026	0.549891266088471
882	tig_hin_moo_scr_hau_sod_anl_eng_uzb_tur_bem_ind_dgb_mcd_pan_bsq_ita_aeg_akn_cnt_pol_por_dyu_rom_ses_grk_hun_swa_cic_est_swe_chh_geo_spa_mol_cze_rus_heb_amh_lit_fin_yor_mly_afr_mao_jpn_knd_kor_ukr_ctl_swt_bul_jav_svk_gam_tag_mnd_ger_fbf_dut_wly_ben_alb_fre_arw_qcu_lat_glc_slo_igb_sid_urd_amr_prs_sun_guj_zul_krd_xho_bat_tha_mlt_tml_lda_tsw_aze_bos_nor_azi_tsn_vie_owc_bam_ven_ewe	-0.07777543227697	-0.18321283363516	0.855029863255893
883	owc_slo_ven_urd_wly_hau_anl_dut_uzb_tur_cic_ind_tsn_cze_ukr_bsq_ger_aeg_bam_cnt_fre_nor_zul_prs_ses_glc_hun_lda_akn_fin_hin_sod_geo_rom_pol_swe_krd_tig_chh_pan_est_bem_bat_afr_tag_jpn_knd_kor_mol_alb_moo_grk_mao_mcd_amh_mly_mnd_bos_tsw_lit_mlt_lat_rus_ben_eng_qcu_ctl_ita_svk_igb_gam_por_amr_bul_jav_guj_dgb_arw_swa_sun_tha_sid_tml_yor_fbf_aze_scr_spa_azi_xho_vie_heb_ewe_dyu_swt	-0.354637042107537	-0.840147102177764	0.402980642878412
884	chh_grk_bam_svk_anl_sid_owc_slo_tur_uzb_cic_sun_bem_ger_swe_bsq_bul_amh_tsw_cnt_fre_lat_ewe_pol_ven_cze_fin_ses_dyu_hun_lit_sod_geo_por_pan_scr_mcd_aeg_mlt_alb_est_yor_tag_rom_ind_jpn_knd_kor_urd_spa_swt_eng_bat_ita_amr_mao_mnd_hin_tsn_krd_tig_prs_mol_ben_ctl_qcu_afr_nor_ukr_dgb_gam_glc_hau_arw_jav_guj_fbf_rus_moo_mly_tha_heb_tml_akn_lda_aze_bos_dut_azi_zul_vie_wly_igb_swa_xho	-0.0430319975729198	-0.101377623268426	0.919468947942459
885	hau_bos_cic_pan_amh_sid_tig_ger_tur_aze_ses_bat_swa_ukr_lat_bsq_scr_anl_swt_cnt_mcd_arw_ven_eng_fbf_guj_hun_tsw_bam_fin_krd_aeg_geo_rom_cze_grk_glc_mlt_amr_slo_est_lda_tag_rus_mao_jpn_knd_kor_pol_lit_igb_por_jav_ben_gam_mly_mnd_hin_dgb_ctl_owc_afr_ita_fre_spa_qcu_alb_dut_mol_bem_chh_urd_heb_svk_sun_bul_ewe_nor_akn_ind_tha_sod_tml_yor_zul_azi_prs_swe_uzb_dyu_vie_wly_xho_tsn_moo	-0.778695589503667	-1.87709565553612	0.0636397455564311
886	anl_mol_tsw_prs_sid_amr_sod_spa_azi_aze_zul_mao_dgb_ger_pan_bsq_lit_heb_ses_mnd_fre_scr_xho_cze_swa_ctl_hun_tsn_bem_fin_ukr_gam_geo_glc_arw_grk_por_aeg_wly_mcd_est_swt_tag_alb_mly_jpn_tml_kor_swe_svk_cic_slo_jav_lat_amh_sun_cnt_rus_yor_urd_hau_ita_dut_eng_ben_qcu_krd_rom_bos_ewe_owc_afr_tig_bul_ind_guj_lda_hin_fbf_bat_tha_chh_knd_akn_bam_tur_pol_nor_uzb_igb_vie_mlt_moo_dyu_ven	-0.588831151062343	-1.40735131165043	0.162656732478749
887	amh_dut_fbf_afr_wly_gam_owc_rus_tur_aze_swt_ind_bem_nor_swe_bsq_glc_aeg_bam_mnd_ctl_fre_ven_bos_tsn_hin_hun_cic_akn_fin_urd_sid_geo_svk_pan_mol_krd_anl_chh_ita_est_igb_sun_guj_mly_jpn_knd_kor_cze_ger_tsw_slo_mao_ukr_heb_jav_cnt_pol_dgb_ben_sod_por_lat_arw_eng_qcu_lit_alb_spa_swa_hau_scr_amr_prs_tag_mcd_ewe_bul_lda_bat_tha_mlt_tml_ses_xho_uzb_grk_rom_azi_moo_vie_tig_zul_yor_dyu	0.193589399215278	0.455921747350776	0.649509086382494
888	mlt_arw_igb_krd_aeg_amh_owc_pan_aze_azi_ven_tag_xho_fre_ger_bsq_rom_hau_tsw_mnd_prs_pol_ewe_ctl_swt_ukr_fin_bam_zul_hun_afr_anl_geo_hin_mcd_guj_por_amr_wly_grk_est_moo_bat_mol_mao_jpn_knd_kor_glc_eng_yor_urd_jav_swe_chh_mly_cnt_bos_dyu_slo_tig_lat_bul_scr_nor_qcu_cze_rus_svk_akn_sid_dut_heb_ben_sun_lit_lda_alb_fbf_ind_tha_gam_tml_bem_cic_tur_ita_spa_uzb_dgb_vie_sod_ses_tsn_swa	-0.328850471540672	-0.778916473920965	0.438006404501373
889	tig_lat_xho_ger_heb_aeg_amr_pol_uzb_tur_lda_mly_fbf_mcd_swe_bsq_spa_sod_yor_mnd_slo_ben_tsn_ctl_bam_eng_est_bem_igb_hun_urd_chh_geo_glc_rom_bos_grk_hau_anl_guj_fin_swt_tag_rus_sun_jpn_knd_kor_cze_nor_ven_krd_jav_por_owc_bat_cnt_svk_dyu_arw_mlt_bul_fre_mol_lit_qcu_dut_pan_afr_dgb_sid_ukr_amh_scr_ind_hin_zul_alb_ewe_mao_tha_gam_tml_akn_moo_azi_prs_ita_aze_ses_vie_wly_swa_cic_tsw	-1.21963796770268	-3.02401055078518	0.00322410042314222
890	amr_nor_fbf_grk_chh_sid_anl_prs_uzb_azi_xho_ind_tsw_ita_slo_bsq_pan_heb_lda_mnd_ukr_spa_ewe_bul_moo_svk_est_swt_ven_hun_krd_hau_geo_cze_alb_arw_lit_sod_wly_glc_fin_dyu_jav_ben_tag_jpn_tml_kor_por_hin_igb_guj_sun_eng_gam_mao_cnt_mcd_cic_fre_amh_lat_ctl_pol_dut_qcu_urd_rus_afr_akn_mlt_mol_aeg_bos_bat_rom_ses_swe_bam_mly_tha_owc_knd_zul_bem_aze_scr_ger_tur_tsn_vie_tig_yor_swa_dgb	-0.570402600516376	-1.35958563136646	0.177248424869223
891	gam_lat_ses_grk_sod_wly_heb_arw_aze_azi_cic_tag_tsn_ctl_ger_bsq_cze_owc_swt_mnd_ita_alb_igb_krd_fbf_eng_hun_akn_swa_fin_lit_amh_geo_guj_pol_swe_ben_hau_sid_bul_est_bem_ind_dut_bat_jpn_tml_kor_mcd_afr_ven_bos_mao_ukr_chh_mly_cnt_mol_dyu_rus_mlt_rom_nor_svk_scr_qcu_hin_urd_slo_yor_tig_por_aeg_fre_sun_pan_tsw_prs_bam_jav_tha_anl_knd_lda_dgb_uzb_spa_glc_tur_zul_vie_amr_moo_ewe_xho	-0.162179838593034	-0.38273891731332	0.702786719543504
892	amh_pol_zul_lit_anl_hau_chh_mol_azi_tur_swa_jav_xho_mcd_rom_bsq_bos_aeg_tsw_mnd_ger_svk_dyu_glc_ewe_lat_est_fbf_swt_hun_cze_mlt_geo_slo_scr_alb_ukr_wly_sod_swe_fin_dgb_ind_urd_tag_jpn_knd_kor_rus_prs_akn_spa_bat_nor_amr_mao_cnt_fre_cic_guj_owc_eng_dut_ita_krd_qcu_arw_pan_bul_lda_heb_por_sid_hin_mly_ctl_tsn_grk_bam_sun_tha_gam_tml_ven_yor_uzb_afr_ben_aze_bem_vie_tig_ses_igb_moo	-0.20515952782632	-0.484194976778747	0.629385812219549
893	sid_alb_akn_mol_mlt_tig_anl_cze_uzb_tur_dyu_mao_swa_ukr_hin_bsq_bul_amr_bem_mnd_spa_arw_ses_mcd_zul_pol_fin_dgb_yor_hun_bos_aeg_geo_lit_afr_ger_por_owc_heb_dut_est_ven_sun_fre_ind_jpn_knd_kor_svk_ita_xho_prs_tag_rus_gam_bat_cnt_eng_lda_guj_sod_swe_pan_urd_rom_qcu_lat_nor_ctl_fbf_hau_ben_wly_scr_mly_grk_bam_slo_cic_jav_tha_chh_tml_tsw_moo_aze_glc_krd_azi_igb_vie_amh_ewe_tsn_swt	-0.5090221745092	-1.21227337238886	0.228478507180087
894	amh_mol_bem_krd_gam_anl_mlt_alb_azi_uzb_dgb_sun_akn_por_mcd_bsq_lat_hau_bam_cnt_swe_scr_swa_urd_moo_pan_est_ven_swt_hun_ukr_chh_geo_cze_fre_bos_bul_sod_wly_lit_fin_tsw_ind_ger_mly_jpn_knd_kor_prs_afr_ewe_spa_mao_pol_sid_tag_mnd_eng_fbf_grk_heb_ben_hin_slo_dut_qcu_arw_nor_glc_zul_tig_rus_owc_guj_bat_ctl_yor_svk_ses_jav_tha_aeg_tml_lda_xho_tur_ita_rom_aze_dyu_vie_amr_cic_igb_tsn	-0.462931961266487	-1.09821206397096	0.274947038284814
895	gam_arw_tsn_eng_sod_aeg_sid_lit_azi_uzb_lda_mao_ven_alb_urd_bsq_spa_hau_bam_cnt_glc_guj_yor_ger_bem_ctl_hun_zul_dyu_fin_bul_amr_geo_hin_ukr_grk_krd_chh_anl_slo_est_ses_bat_svk_sun_jpn_knd_kor_mcd_afr_igb_cze_ind_swe_heb_mly_mnd_nor_swt_ita_wly_pan_pol_prs_bos_qcu_lat_rom_rus_dgb_mlt_ben_amh_dut_jav_mol_xho_por_ewe_tag_tha_owc_tml_moo_fbf_aze_scr_fre_tur_swa_vie_tig_cic_akn_tsw	-1.13419410417134	-2.79481625585619	0.00630739163962489
896	amh_pan_akn_grk_mlt_sid_aeg_rom_tur_uzb_xho_jav_yor_swe_guj_bsq_fre_amr_dyu_mnd_lit_ben_ven_cze_bam_ukr_fin_swa_ewe_est_bul_anl_geo_ita_ctl_dut_slo_owc_hau_eng_hun_swt_sun_urd_mao_jpn_knd_kor_hin_por_cic_bos_ind_nor_chh_bat_cnt_afr_fbf_pol_tig_ger_glc_scr_spa_qcu_krd_svk_lat_tsw_heb_rus_wly_alb_tag_mol_tsn_mcd_moo_mly_tha_gam_tml_igb_ses_aze_prs_arw_azi_zul_vie_sod_dgb_lda_bem	-0.762315518351949	-1.82964568268354	0.0705068980574625
897	owc_grk_lda_pan_sid_amh_amr_guj_azi_tur_tsn_mao_swt_ben_urd_bsq_ctl_heb_dyu_cnt_fre_slo_zul_lat_moo_bul_fin_cic_ses_hun_cze_tig_geo_alb_glc_spa_afr_chh_wly_swe_est_ven_jav_por_mly_jpn_tml_kor_prs_scr_bem_ita_sun_krd_hau_ind_mnd_dut_akn_svk_sod_nor_arw_hin_ukr_qcu_eng_rus_ger_dgb_aeg_bos_mlt_mol_bat_rom_yor_pol_ewe_tag_tha_gam_knd_xho_igb_aze_lit_mcd_uzb_bam_vie_anl_tsw_swa_fbf	-0.128608745259361	-0.303289732757731	0.762346497439733
898	amr_spa_fbf_alb_wly_aeg_amh_slo_aze_azi_tsn_jav_swt_scr_urd_bsq_svk_chh_ewe_cnt_fre_glc_xho_mol_ven_dut_fin_lda_zul_hun_rus_owc_geo_ger_bos_guj_rom_mlt_anl_lit_est_akn_ind_pol_mao_jpn_knd_kor_afr_ita_swa_swe_mly_ukr_gam_sun_mnd_nor_dgb_cze_sid_bul_hin_mcd_prs_qcu_arw_grk_por_igb_hau_ben_heb_pan_bat_ctl_bam_eng_tsw_tag_tha_tig_tml_cic_yor_tur_lat_krd_uzb_dyu_vie_sod_bem_moo_ses	-0.623082703863295	-1.489293789747	0.139793529041188
899	amh_guj_ewe_rom_amr_sod_chh_pan_uzb_azi_ven_bat_dyu_lat_hin_bsq_afr_anl_lda_cnt_mcd_lit_swt_bos_yor_cze_est_swa_igb_hun_por_owc_geo_ita_eng_grk_svk_mlt_wly_ctl_fin_xho_jav_rus_mly_jpn_knd_kor_fre_glc_akn_ukr_sun_urd_gam_tag_mnd_slo_ses_krd_aeg_arw_bul_scr_ben_qcu_nor_ger_swe_bam_sid_alb_hau_spa_mao_dut_fbf_pol_dgb_ind_tha_heb_tml_cic_tsn_tur_mol_prs_aze_moo_vie_tig_tsw_bem_zul	-0.0515362242593117	-0.121308526873241	0.903708388029682
900	hau_mol_tsw_ukr_gam_chh_sod_hin_aze_uzb_dyu_ind_xho_fre_dut_bsq_eng_tig_moo_cnt_scr_pol_zul_ben_igb_alb_est_bam_ses_hun_spa_aeg_geo_rom_grk_cze_nor_mlt_amh_guj_fin_cic_jav_mcd_mao_jpn_knd_kor_ctl_bos_yor_rus_mly_slo_owc_tag_mnd_ger_swt_urd_wly_lat_por_svk_pan_qcu_krd_prs_glc_swa_sid_bul_heb_swe_bat_ita_ewe_lit_akn_sun_tha_anl_tml_ven_lda_azi_arw_afr_tur_fbf_vie_amr_dgb_tsn_bem	-0.542859435545842	-1.29319929087637	0.199145267115517
901	sid_mol_ven_glc_chh_gam_owc_prs_uzb_aze_cic_tag_dgb_mcd_dut_bsq_ukr_aeg_bam_cnt_guj_ben_lda_grk_tsw_svk_fin_ewe_moo_hun_pan_amh_geo_bos_eng_bul_alb_mlt_wly_ctl_est_igb_mao_fre_jav_jpn_knd_kor_rus_cze_yor_ger_mly_spa_hau_ind_mnd_scr_tsn_urd_amr_lat_hin_pol_slo_qcu_rom_afr_arw_swa_heb_por_tig_krd_bat_nor_fbf_lit_zul_sun_tha_anl_tml_bem_ses_azi_ita_swe_tur_xho_vie_sod_akn_dyu_swt	0.0772350652023743	0.181997154969313	0.855981068345359
[truncated: 99 more rows]
