# Supplementary material for: Future Tense and Economic Decisions: Controlling for Cultural Evolution
Source: PLoS One. 2015 Jul 17;10(7):e0132145. doi: 10.1371/journal.pone.0132145 (PMC4506144; doi:10.1371/journal.pone.0132145)
Supplement: S8 Appendix — See README files within the various sub-folders. (ZIP) [file pone.0132145.s008.zip › S3_Code/Residuals_new/PGLS/PermuteResults/permute_B_SavingsWITHINFAM_10000.csv]

	ftr	r	t	p
1	sid_ita_igb_por_gam_tig_aeg_mcd_aze_azi_lda_sun_ses_slo_ctl_bsq_glc_owc_moo_cnt_ukr_arw_yor_ben_bam_bos_est_cic_ewe_hun_guj_amr_geo_ger_bul_grk_lat_mlt_anl_pan_fin_dyu_mao_lit_jav_jpn_tml_kor_pol_spa_ven_rom_ind_urd_amh_tag_mnd_prs_dgb_hin_chh_afr_mol_alb_swe_qcu_svk_cze_dut_swt_heb_fre_wly_scr_bat_eng_fbf_nor_bem_mly_tha_sod_knd_akn_zul_tur_rus_krd_uzb_swa_vie_hau_tsn_xho_tsw	-1.4454241685625	-3.66610418372176	0.00040978277605796
2	amh_fre_ven_scr_mlt_sid_gam_alb_aze_azi_fbf_tag_akn_ger_spa_bsq_pol_sod_zul_cnt_prs_svk_ewe_dut_bem_afr_est_xho_tsn_hun_slo_amr_geo_bul_lat_mol_nor_aeg_tig_cze_fin_cic_jav_bos_mao_jpn_knd_kor_ben_rom_swa_ita_bat_rus_heb_ind_mnd_grk_bam_krd_anl_swe_eng_por_pan_qcu_ukr_lit_mcd_swt_hau_hin_chh_guj_sun_glc_yor_ctl_dyu_mly_tha_wly_tml_igb_ses_uzb_arw_urd_tur_moo_vie_owc_tsw_dgb_lda	0.0137616263479926	0.0324449901832364	0.974186715744393
3	amr_nor_fbf_glc_owc_aeg_hau_rom_uzb_aze_swt_ind_bam_ger_pan_bsq_urd_heb_igb_cnt_pol_eng_bem_mcd_dyu_spa_fin_dgb_xho_hun_por_tig_geo_krd_dut_cze_guj_chh_sod_ita_est_zul_bat_mol_jav_jpn_knd_kor_ukr_fre_tsn_swe_sun_hin_anl_mao_mnd_afr_yor_ben_amh_rus_bos_lit_lat_qcu_svk_prs_bul_lda_sid_ctl_gam_grk_mly_alb_tsw_arw_ses_tag_tha_mlt_tml_swa_cic_tur_scr_slo_azi_moo_vie_wly_ven_ewe_akn	-0.626023756747016	-1.4954348279789	0.138186748343642
4	wly_mcd_fbf_guj_chh_aeg_amh_svk_tur_azi_swt_jav_tsw_afr_fre_bsq_cze_mlt_ewe_mnd_swe_rus_zul_pol_lda_ctl_fin_swa_dgb_hun_lat_anl_geo_grk_bos_por_ita_hau_sod_lit_est_cic_sun_rom_mly_jpn_knd_kor_scr_spa_tsn_dut_ind_prs_heb_mao_cnt_alb_dyu_slo_owc_urd_bul_ukr_pan_qcu_ger_krd_hin_bam_sid_nor_tig_mol_tag_glc_bem_arw_ses_bat_tha_gam_tml_moo_igb_aze_eng_ben_uzb_yor_vie_amr_xho_akn_ven	-0.562443431776824	-1.34285534319526	0.182587098307938
5	wly_hin_dgb_nor_sid_hau_aeg_mol_azi_aze_ewe_jav_moo_ger_cze_bsq_pan_tig_dyu_mnd_krd_eng_bem_slo_swa_guj_fin_igb_swt_hun_ctl_amh_geo_spa_swe_lat_lit_amr_mlt_ita_est_lda_sun_fre_mao_jpn_knd_kor_bul_mcd_fbf_ben_mly_svk_gam_bat_cnt_bos_zul_glc_chh_pol_por_arw_ukr_qcu_prs_urd_rus_ses_owc_dut_heb_alb_tag_afr_ven_grk_tsw_ind_tha_sod_tml_akn_xho_tur_scr_rom_uzb_bam_vie_anl_tsn_yor_cic	-0.946079223810046	-2.30461931860151	0.0234132961908854
6	owc_slo_bem_alb_mlt_anl_hau_mol_azi_aze_dyu_sun_swt_lit_scr_bsq_eng_sod_ven_cnt_dut_bos_igb_urd_ses_rom_est_tsw_swa_fin_nor_wly_geo_cze_afr_ita_swe_amh_gam_prs_hun_akn_mly_fre_ind_jpn_tml_kor_spa_ger_cic_ctl_bat_por_amr_jav_mnd_arw_dgb_ben_tig_krd_pan_guj_grk_qcu_hin_glc_ukr_ewe_aeg_pol_chh_bul_mao_rus_zul_lat_bam_tag_tha_heb_knd_lda_yor_tur_svk_mcd_uzb_xho_vie_sid_tsn_moo_fbf	0.198089617363821	0.466231623755909	0.642139930688914
7	mlt_scr_zul_bul_aeg_tig_sod_nor_azi_aze_yor_sun_bam_ctl_spa_bsq_afr_amr_lda_cnt_hin_ger_tsw_svk_akn_guj_hun_swa_dyu_fin_urd_amh_geo_slo_ita_pan_prs_sid_hau_eng_est_ses_tag_rom_bat_jpn_tml_kor_fre_por_cic_cze_ind_rus_anl_mly_mnd_arw_ven_ben_wly_krd_grk_mol_bos_qcu_dut_lat_mcd_swt_gam_lit_heb_alb_mao_pol_bem_glc_igb_jav_tha_owc_knd_tsn_moo_uzb_swe_ukr_tur_ewe_vie_chh_fbf_dgb_xho	-0.0756602111507243	-0.177973345612167	0.859130998451261
8	sid_afr_ven_urd_amr_sod_wly_slo_aze_uzb_yor_ind_bam_bos_swe_bsq_fre_owc_tsw_cnt_ger_lat_ewe_arw_xho_guj_fin_dgb_swt_hun_svk_amh_geo_rus_nor_scr_bul_gam_heb_ita_est_igb_bat_ukr_tag_jpn_knd_kor_dut_pol_bem_krd_sun_mol_hau_jav_mnd_glc_fbf_pan_anl_mcd_spa_hin_eng_qcu_ctl_prs_grk_akn_tig_por_chh_lit_mao_rom_zul_alb_swa_mly_tha_mlt_tml_dyu_moo_azi_ben_cze_tur_tsn_vie_aeg_cic_lda_ses	-0.134702405222317	-0.317655875754244	0.75145810542986
9	aeg_ger_moo_slo_mlt_sod_wly_ita_aze_uzb_tsn_jav_cic_alb_prs_bsq_rus_hau_dgb_cnt_guj_pol_swt_dut_bam_mol_fin_swa_xho_hun_grk_amh_geo_por_lat_ben_fre_heb_tig_rom_est_ven_sun_eng_mly_jpn_knd_kor_svk_swe_yor_cze_ind_pan_chh_mao_mnd_lit_zul_ctl_owc_bos_spa_arw_afr_qcu_hin_urd_nor_lda_amr_bul_sid_glc_tag_ukr_bem_krd_tsw_bat_tha_gam_tml_ses_ewe_tur_scr_mcd_azi_igb_vie_anl_dyu_fbf_akn	-0.409785446322225	-0.973101988355438	0.333026869643469
10	anl_grk_xho_ben_tig_sid_owc_bul_aze_azi_bam_mao_cic_mol_slo_bsq_ukr_mlt_bem_cnt_guj_afr_ven_fre_fbf_spa_est_yor_ses_fin_pan_heb_geo_hin_glc_dut_eng_sod_hau_scr_hun_igb_bat_arw_mly_jpn_knd_kor_lit_swe_zul_pol_ind_lat_gam_sun_mnd_por_dyu_rus_amr_alb_urd_prs_svk_qcu_krd_ita_bos_swa_wly_cze_amh_nor_tag_ctl_tsn_mcd_tsw_jav_tha_aeg_tml_dgb_ewe_uzb_rom_ger_tur_lda_vie_chh_swt_moo_akn	-0.770030158775508	-1.84982469480208	0.0675144734786622
11	wly_eng_xho_fre_heb_tig_mlt_grk_azi_tur_swt_ind_akn_ctl_bos_bsq_guj_sid_tsn_mnd_por_urd_zul_krd_lda_ger_fin_dgb_fbf_est_lit_owc_geo_pol_arw_pan_glc_amh_aeg_prs_hun_ewe_sun_spa_bat_jpn_knd_kor_swe_hin_ses_ita_tag_lat_sod_jav_cnt_bul_swa_nor_gam_svk_scr_mol_slo_qcu_cze_ukr_afr_yor_anl_rus_chh_dut_mly_ben_bam_mcd_bem_mao_tha_amr_tml_dyu_igb_aze_alb_rom_uzb_moo_vie_hau_ven_cic_tsw	-0.313111201812068	-0.741334740466137	0.460358409706786
12	gam_lit_swt_slo_aeg_amh_chh_spa_azi_uzb_moo_bat_igb_cze_mcd_bsq_arw_anl_ven_mnd_ben_prs_swa_ita_bem_ger_fin_yor_cic_hun_dut_owc_geo_krd_alb_lat_scr_hau_mlt_guj_est_ses_ind_afr_mly_jpn_tml_kor_ukr_bul_zul_fre_jav_rus_tig_tag_cnt_nor_dgb_por_heb_mol_pan_rom_eng_qcu_hin_bos_glc_xho_sod_svk_wly_urd_sun_grk_lda_pol_fbf_mao_tha_amr_knd_dyu_akn_aze_ctl_swe_tur_bam_vie_sid_ewe_tsw_tsn	-0.127845502518972	-0.301466679656532	0.763731702049012
13	tig_ukr_yor_bos_owc_aeg_sod_rom_aze_tur_akn_bat_zul_swe_nor_bsq_glc_heb_dgb_cnt_urd_cze_swt_arw_ses_ger_hun_ven_xho_est_prs_hau_geo_mol_ben_bul_ctl_gam_wly_slo_fin_swa_sun_eng_tag_jpn_tml_kor_krd_por_bem_lit_jav_rus_chh_mly_mnd_spa_ewe_ita_anl_pan_pol_lat_grk_qcu_fre_alb_hin_moo_mlt_guj_amh_mcd_mao_afr_tsn_dut_dyu_ind_tha_sid_knd_fbf_tsw_azi_svk_scr_uzb_lda_vie_amr_bam_igb_cic	-0.0571150071047696	-0.134649732448917	0.893179803322726
14	heb_bul_yor_hin_owc_sid_amh_nor_azi_uzb_moo_sun_swa_ukr_swe_bsq_slo_amr_igb_cnt_bos_ctl_lda_rom_ven_ger_fin_akn_bam_hun_rus_tig_geo_fre_ben_dut_arw_aeg_sod_cze_est_dyu_mao_pol_jav_jpn_tml_kor_spa_ita_zul_glc_mly_mol_wly_bat_mnd_mcd_ses_alb_hau_scr_prs_urd_lat_qcu_afr_grk_svk_dgb_anl_por_chh_lit_ind_krd_swt_guj_xho_tag_tha_mlt_knd_ewe_tsn_aze_eng_pan_tur_bem_vie_gam_tsw_cic_fbf	-0.70885780482657	-1.70573018513375	0.0913961608655872
15	amr_spa_fbf_dut_heb_anl_gam_pan_uzb_aze_dyu_sun_swa_slo_krd_bsq_afr_hau_tsw_mnd_ben_urd_bam_prs_moo_fre_hun_cic_akn_est_svk_mlt_geo_mcd_eng_lat_bul_sod_sid_ita_fin_bem_jav_pol_bat_jpn_knd_kor_guj_hin_igb_ukr_mly_scr_wly_ind_cnt_glc_swt_arw_aeg_rus_bos_ctl_ger_qcu_nor_rom_swe_yor_owc_grk_chh_alb_tag_lit_xho_por_zul_mao_tha_tig_tml_dgb_tsn_tur_mol_cze_azi_ses_vie_amh_lda_ewe_ven	-0.471278246099569	-1.1215692505727	0.264933214302898
16	owc_bos_lda_prs_gam_tig_chh_lat_aze_uzb_dgb_jav_yor_grk_urd_bsq_hin_aeg_xho_cnt_ben_por_ses_bul_igb_ger_hun_cic_dyu_est_rus_amh_geo_guj_pol_afr_ukr_heb_sid_svk_fin_ven_bat_mcd_mao_jpn_tml_kor_alb_eng_swt_scr_ind_mol_anl_mly_mnd_dut_fbf_nor_hau_arw_fre_swe_ita_qcu_slo_pan_rom_moo_amr_cze_mlt_ctl_sun_glc_zul_krd_tsw_tag_tha_sod_knd_swa_bam_azi_spa_lit_tur_tsn_vie_wly_ewe_akn_bem	-0.181583284908281	-0.428679662695389	0.669147661303172
17	wly_dut_bam_ita_amr_sid_owc_lat_azi_tur_swt_mao_moo_krd_glc_bsq_cze_amh_fbf_mnd_lit_pan_xho_ger_ewe_alb_hun_tsn_akn_fin_fre_hau_geo_rom_scr_urd_guj_sod_heb_prs_est_dgb_mly_eng_tag_jpn_tml_kor_spa_rus_ses_mol_jav_swe_gam_bat_cnt_pol_tsw_ben_tig_ukr_grk_hin_bul_qcu_mcd_arw_nor_swa_anl_bos_mlt_ctl_ind_slo_cic_afr_ven_sun_tha_aeg_knd_lda_yor_uzb_por_svk_aze_bem_vie_chh_zul_dyu_igb	-0.324205659843472	-0.767436745753357	0.444765931617996
18	tig_alb_fbf_scr_hau_chh_sid_pan_azi_tur_moo_jav_tsw_lat_glc_bsq_ben_gam_bam_cnt_arw_hin_dyu_mol_akn_pol_fin_cic_swa_hun_fre_sod_geo_nor_dut_afr_slo_heb_owc_bos_est_tsn_bat_ukr_mao_jpn_tml_kor_ger_swe_ven_spa_ind_bul_mlt_tag_mnd_rom_ses_rus_anl_guj_prs_eng_mcd_qcu_por_ctl_ita_igb_amr_cze_aeg_urd_sun_krd_ewe_grk_dgb_mly_tha_wly_knd_lda_bem_aze_lit_svk_uzb_xho_vie_amh_zul_swt_yor	0.643624390262346	1.52506666232488	0.130636099881025
19	owc_urd_ewe_arw_sid_amh_amr_krd_aze_uzb_fbf_sun_zul_fre_hin_bsq_svk_aeg_tsw_cnt_dut_lat_ses_glc_akn_ben_fin_tsn_cic_hun_ctl_wly_geo_bos_eng_mol_nor_hau_sod_rus_est_yor_jav_guj_mao_jpn_knd_kor_pan_ita_xho_lit_tag_ukr_heb_mly_mnd_swe_moo_afr_mlt_grk_por_rom_slo_qcu_alb_bul_spa_ven_tig_ger_chh_scr_bat_prs_igb_pol_lda_ind_tha_gam_tml_bem_dyu_azi_mcd_cze_tur_dgb_vie_anl_bam_swt_swa	-0.544912679449539	-1.29871669765194	0.197252160210912
20	chh_ukr_swt_mol_wly_mlt_heb_mcd_uzb_tur_moo_mao_bem_slo_arw_bsq_lat_amh_yor_mnd_fre_nor_dyu_cze_fbf_bos_hun_ven_cic_fin_eng_sod_geo_ben_ctl_por_pol_tig_anl_lit_est_swa_tag_rus_bat_jpn_knd_kor_prs_urd_igb_svk_jav_guj_sid_sun_cnt_rom_dgb_afr_hau_dut_pan_grk_spa_qcu_swe_glc_krd_tsw_owc_alb_amr_bul_ind_ger_zul_hin_xho_mly_tha_gam_tml_bam_ses_azi_scr_ita_aze_ewe_vie_aeg_tsn_akn_lda	-0.870108916175404	-2.10325954374243	0.0381430930380135
21	amh_scr_akn_alb_hau_owc_wly_bul_uzb_tur_cic_bat_zul_mcd_por_bsq_prs_heb_ven_mnd_mol_cze_ewe_lat_bem_glc_fin_ses_tsn_est_pol_anl_geo_ben_fre_rus_svk_mlt_amr_pan_hun_moo_ind_ctl_sun_jpn_tml_kor_rom_slo_bam_krd_mly_ukr_sod_mao_cnt_bos_lda_ger_tig_guj_nor_grk_spa_qcu_dut_arw_eng_yor_gam_lit_sid_swe_tag_urd_tsw_ita_fbf_jav_tha_aeg_knd_dgb_swt_azi_afr_hin_aze_swa_vie_chh_igb_xho_dyu	-0.800251360424623	-1.93125001088082	0.0564972919708033
22	amr_lit_dgb_fre_sod_amh_sid_bos_uzb_aze_swa_tag_swt_urd_svk_bsq_hin_heb_ven_cnt_prs_dut_tsn_ger_akn_bul_fin_bem_moo_hun_rus_chh_geo_por_nor_swe_eng_aeg_hau_afr_est_tsw_mly_mcd_ind_jpn_tml_kor_ben_lat_dyu_guj_jav_ukr_mlt_sun_mnd_mol_lda_krd_gam_grk_arw_pol_cze_qcu_ctl_slo_glc_xho_tig_spa_anl_scr_bat_pan_zul_rom_bam_mao_tha_wly_knd_igb_yor_tur_alb_ita_azi_ewe_vie_owc_cic_ses_fbf	-0.382949936820033	-0.907811632084185	0.366324135554549
23	hau_lit_ewe_scr_owc_amh_sid_guj_uzb_azi_dgb_jav_ses_mol_grk_bsq_fre_aeg_dyu_mnd_rom_afr_akn_prs_ven_bul_fin_swa_yor_hun_spa_anl_geo_bos_hin_dut_swe_chh_sod_ita_est_moo_bat_svk_ind_jpn_knd_kor_glc_eng_tsn_mcd_mly_pol_tig_tag_cnt_ben_xho_ger_amr_arw_nor_alb_por_qcu_krd_rus_pan_fbf_mlt_urd_gam_lat_mao_ukr_bem_slo_swt_sun_tha_wly_tml_tsw_igb_aze_ctl_cze_tur_bam_vie_heb_cic_lda_zul	-0.822350373241146	-1.98456904486687	0.0501394790712294
24	sod_grk_lda_pan_amr_wly_sid_lit_aze_tur_xho_sun_moo_ger_mcd_bsq_ita_tig_bem_mnd_swe_svk_ven_por_bam_arw_est_swa_swt_fin_prs_amh_geo_urd_afr_guj_slo_heb_chh_nor_hun_zul_ind_dut_mly_jpn_tml_kor_krd_alb_tsn_scr_jav_hin_aeg_tag_cnt_ctl_ewe_rom_owc_lat_bul_ukr_pol_qcu_spa_glc_mol_dgb_gam_ben_mlt_bos_bat_fre_fbf_eng_cic_mao_tha_hau_knd_akn_tsw_azi_cze_rus_uzb_yor_vie_anl_dyu_ses_igb	0.192623514051421	0.453324546094155	0.651371025213751
25	chh_pol_tsw_fre_tig_amr_amh_slo_azi_tur_xho_mao_ven_mcd_scr_bsq_bul_owc_fbf_cnt_lat_eng_ewe_nor_dyu_rus_hun_swa_yor_fin_ukr_mlt_geo_prs_dut_cze_arw_sid_sod_ita_est_zul_jav_ctl_sun_jpn_knd_kor_rom_glc_igb_krd_tag_svk_aeg_mly_mnd_ger_tsn_pan_wly_spa_swe_guj_mol_qcu_bos_ben_afr_moo_gam_lit_anl_hin_bat_alb_ses_grk_bam_ind_tha_heb_tml_akn_cic_aze_urd_por_uzb_dgb_vie_hau_swt_bem_lda	0.0107416259911216	0.0252796322408561	0.979886084308784
26	aeg_por_igb_mol_gam_hau_sod_nor_azi_aze_fbf_jav_tsn_rom_bul_bsq_ita_amh_swt_mnd_dut_slo_moo_ctl_zul_afr_hun_akn_tsw_est_alb_mlt_geo_cze_swe_pan_scr_tig_chh_prs_fin_ses_ind_pol_sun_jpn_tml_kor_ger_guj_xho_glc_tag_svk_wly_mao_cnt_mcd_dgb_eng_anl_rus_arw_urd_hin_qcu_ukr_lat_grk_cic_owc_krd_sid_lit_mly_spa_lda_fre_dyu_bat_tha_amr_knd_swa_yor_tur_bos_ben_uzb_ewe_vie_heb_bem_bam_ven	-0.700698701811053	-1.68180055925554	0.0959626738172535
27	aeg_glc_tsw_slo_amr_sod_sid_alb_uzb_aze_moo_mao_ven_prs_cze_bsq_arw_gam_dgb_cnt_spa_urd_ses_ger_igb_eng_est_tsn_yor_fin_mol_anl_geo_pol_svk_pan_lit_heb_chh_swe_hun_swt_sun_mcd_bat_jpn_knd_kor_ukr_guj_ewe_rom_mly_afr_mlt_jav_mnd_ita_cic_ben_amh_bos_scr_lat_por_qcu_grk_fre_ctl_akn_wly_hin_owc_krd_ind_bul_swa_dut_zul_tag_tha_tig_tml_dyu_bem_azi_rus_nor_tur_lda_vie_hau_fbf_xho_bam	-0.347339427426104	-0.823794143387233	0.412164180927177
28	tig_ukr_cic_nor_hau_mlt_aeg_grk_aze_azi_ven_sun_zul_krd_ger_bsq_bul_sid_yor_cnt_pol_guj_lda_cze_bam_fre_hun_ewe_swa_fin_arw_amr_geo_spa_mcd_rom_dut_heb_chh_scr_est_swt_tag_mol_mly_jpn_knd_kor_ben_alb_ses_ita_mao_urd_anl_jav_mnd_prs_bem_pan_wly_ctl_svk_afr_bos_qcu_slo_glc_swe_akn_amh_eng_sod_rus_ind_por_xho_lit_dyu_bat_tha_owc_tml_tsw_moo_tur_hin_lat_uzb_dgb_vie_gam_fbf_tsn_igb	0.21455184598581	0.50530443707298	0.614540476991152
29	owc_hin_tsn_bul_chh_heb_gam_mol_tur_azi_dgb_mly_zul_svk_ctl_bsq_grk_amr_igb_mnd_ben_fre_swa_urd_dyu_ger_est_akn_yor_hun_cze_amh_geo_rus_dut_bos_ita_hau_aeg_krd_fin_ven_jav_prs_mao_jpn_knd_kor_scr_guj_fbf_ukr_bat_glc_wly_ind_cnt_lit_cic_pan_mlt_pol_slo_lat_spa_qcu_mcd_por_eng_ewe_sid_rom_sod_alb_tag_swe_bem_nor_lda_sun_tha_anl_tml_ses_xho_uzb_arw_afr_aze_swt_vie_tig_bam_tsw_moo	-0.365515002467621	-0.865526446397202	0.388977195585761
30	anl_mol_ses_mcd_amh_amr_heb_slo_uzb_azi_swt_jav_moo_swe_glc_bsq_pol_mlt_yor_mnd_lat_ctl_tsw_cze_akn_alb_fin_fbf_swa_est_scr_sid_geo_ger_eng_prs_bos_hau_tig_por_hun_tsn_ind_nor_bat_jpn_knd_kor_pan_spa_zul_grk_mly_ukr_aeg_tag_cnt_ita_ewe_bul_owc_guj_hin_fre_rom_qcu_lit_svk_krd_cic_gam_ben_chh_afr_sun_urd_xho_rus_bam_mao_tha_sod_tml_dyu_ven_tur_dut_arw_aze_bem_vie_wly_dgb_igb_lda	-0.419647649665	-0.995638717624764	0.322009223543795
31	wly_ukr_dgb_ita_gam_hau_chh_lat_azi_uzb_tsw_tag_bam_slo_pol_bsq_pan_heb_dyu_mnd_bul_eng_xho_scr_lda_spa_est_swt_yor_fin_swe_tig_geo_por_arw_fre_svk_amr_aeg_urd_hun_igb_bat_lit_jav_jpn_knd_kor_ben_dut_ses_cze_sun_grk_mlt_mly_cnt_nor_ven_bos_anl_prs_glc_mol_ger_qcu_alb_guj_rom_bem_sid_krd_sod_rus_mao_afr_akn_hin_tsn_ind_tha_owc_tml_fbf_ewe_aze_ctl_mcd_tur_swa_vie_amh_moo_cic_zul	-0.449341560098767	-1.06621992899567	0.289084418943615
32	owc_mcd_moo_swe_amr_tig_wly_arw_aze_azi_dgb_tag_swt_krd_glc_bsq_rom_aeg_ses_mnd_mol_nor_lda_guj_swa_spa_est_akn_dyu_hun_bul_mlt_geo_por_fre_rus_ukr_sid_amh_ctl_fin_ven_mly_pan_mao_jpn_tml_kor_urd_ger_bem_eng_bat_bos_sod_sun_cnt_pol_ewe_scr_heb_lat_dut_grk_lit_qcu_alb_slo_prs_tsw_gam_hin_chh_svk_ind_afr_zul_ita_tsn_jav_tha_anl_knd_fbf_igb_tur_ben_cze_uzb_xho_vie_hau_cic_yor_bam	-0.555549586859463	-1.32660338854394	0.187888270918999
33	sod_rus_fbf_mcd_sid_tig_amh_dut_uzb_aze_lda_mly_zul_por_pol_bsq_cze_mlt_cic_cnt_nor_guj_swt_alb_tsw_bul_fin_igb_yor_est_swe_hau_geo_scr_hin_ita_ukr_chh_gam_svk_hun_ewe_ind_grk_bat_jpn_tml_kor_prs_glc_xho_urd_tag_fre_owc_sun_mnd_lat_ven_rom_heb_slo_eng_krd_ger_qcu_lit_ctl_bos_moo_aeg_arw_wly_pan_mao_spa_bam_mol_tsn_jav_tha_amr_knd_dyu_bem_azi_afr_ben_tur_akn_vie_anl_swa_ses_dgb	-0.0456294825287138	-0.107622317598739	0.914527133347531
34	gam_fre_bam_bul_wly_amh_mlt_mol_azi_aze_bem_mao_lda_spa_eng_bsq_grk_anl_tsw_cnt_dut_slo_zul_krd_moo_ctl_est_yor_tsn_hun_mcd_amr_geo_glc_rus_lit_ben_tig_aeg_bos_fin_xho_sun_ita_ind_jpn_knd_kor_swe_afr_cic_pol_tag_prs_owc_mly_mnd_cze_ses_nor_heb_ukr_alb_scr_arw_qcu_hin_urd_rom_ewe_sod_svk_sid_pan_bat_por_swa_guj_igb_jav_tha_hau_tml_dyu_akn_tur_lat_ger_uzb_ven_vie_chh_swt_dgb_fbf	-0.874658780374902	-2.11810593014146	0.0368329613836177
35	amr_grk_akn_slo_tig_mlt_aeg_urd_tur_azi_tsw_mly_bem_rom_glc_bsq_svk_wly_swt_mnd_arw_dut_ses_scr_dgb_pol_fin_xho_swa_est_mcd_chh_geo_ctl_swe_pan_afr_anl_amh_nor_hun_lda_tag_hin_mao_jpn_tml_kor_ger_krd_dyu_fre_jav_rus_heb_sun_cnt_bul_cic_prs_sod_mol_ukr_por_lat_qcu_ita_eng_guj_ewe_owc_cze_gam_spa_bat_ben_yor_bos_fbf_ind_tha_hau_knd_moo_zul_aze_lit_alb_uzb_bam_vie_sid_igb_tsn_ven	-0.465081797746252	-1.10519100823058	0.27192784926405
36	sid_rus_swa_hin_owc_anl_hau_ben_uzb_azi_bam_sun_ven_cze_afr_bsq_pan_tig_xho_mnd_pol_por_akn_arw_moo_scr_est_ses_swt_fin_mcd_amr_geo_svk_ukr_glc_bul_chh_wly_ctl_hun_cic_jav_spa_mao_jpn_knd_kor_mol_prs_lda_eng_bat_rom_amh_ind_cnt_fre_yor_dut_sod_ger_nor_ita_krd_qcu_lit_lat_bos_dyu_aeg_slo_mlt_alb_tag_swe_tsn_grk_ewe_mly_tha_gam_tml_zul_tsw_aze_guj_urd_tur_dgb_vie_heb_fbf_bem_igb	-0.126945525970372	-0.299563647984207	0.765178496737623
37	sod_prs_xho_lat_aeg_chh_mlt_swe_azi_uzb_dgb_ind_tsn_ukr_ita_bsq_pan_heb_cic_mnd_scr_nor_igb_lit_swt_cze_fin_ven_akn_hun_alb_hau_geo_bos_bul_glc_hin_gam_anl_arw_est_moo_bat_rus_sun_jpn_tml_kor_spa_krd_ewe_eng_mao_mcd_wly_mly_cnt_rom_bem_pol_sid_svk_slo_grk_por_qcu_mol_fre_afr_tsw_tig_ger_amh_guj_tag_dut_yor_urd_ses_jav_tha_amr_knd_bam_zul_aze_ben_ctl_tur_swa_vie_owc_lda_fbf_dyu	-0.154292894192122	-0.363502066513239	0.717054867265712
38	sid_hin_dyu_ukr_heb_tig_sod_ctl_aze_uzb_ses_sun_bam_arw_rus_bsq_mol_gam_ven_mnd_pol_spa_akn_eng_lda_por_hun_zul_cic_est_mcd_owc_geo_urd_cze_fre_afr_anl_amr_lat_fin_tsn_tag_prs_mao_jpn_tml_kor_rom_nor_swt_ger_bat_glc_chh_jav_cnt_grk_xho_guj_aeg_pan_alb_dut_krd_qcu_lit_bul_svk_yor_mlt_bos_amh_ita_ind_slo_moo_swe_tsw_mly_tha_wly_knd_igb_ewe_azi_ben_scr_tur_dgb_vie_hau_fbf_bem_swa	-0.287460821030364	-0.681448563325407	0.497281146972321
39	sod_nor_fbf_alb_hau_mlt_amr_urd_aze_tur_akn_bat_tsw_ger_glc_bsq_mol_anl_bem_cnt_cze_mcd_dyu_hin_zul_por_fin_tsn_moo_est_ita_gam_geo_scr_bul_pan_arw_heb_tig_spa_hun_ses_tag_swe_ind_jpn_knd_kor_afr_krd_swt_dut_mao_rom_owc_jav_mnd_ukr_xho_svk_sid_grk_slo_lat_fre_qcu_bos_ctl_eng_ewe_wly_prs_aeg_pol_mly_lit_ven_guj_bam_sun_tha_amh_tml_swa_yor_azi_rus_ben_uzb_lda_vie_chh_igb_dgb_cic	-0.119522844496379	-0.28161464149634	0.778864686307743
40	wly_dut_tsn_hin_sod_hau_owc_afr_aze_tur_fbf_sun_swa_cze_lat_bsq_ita_mlt_swt_mnd_spa_bul_yor_slo_zul_urd_hun_dgb_cic_fin_arw_amh_geo_swe_ger_mol_por_heb_amr_ctl_est_bem_mao_scr_tag_jpn_tml_kor_lit_nor_igb_mcd_ind_alb_tig_mly_cnt_krd_ewe_guj_aeg_pan_grk_rus_eng_qcu_ben_prs_ukr_lda_anl_fre_chh_svk_bat_glc_tsw_pol_moo_jav_tha_gam_knd_ses_bam_uzb_rom_bos_azi_ven_vie_sid_akn_xho_dyu	0.0954894886337997	0.22504798172253	0.82243570924047
41	amh_ben_bam_grk_sid_mlt_aeg_dut_tur_aze_tsn_ind_dyu_bos_lit_bsq_prs_wly_akn_mnd_lat_bul_igb_guj_cic_mol_hun_swt_ewe_est_fre_gam_geo_nor_ctl_cze_spa_chh_owc_ukr_fin_fbf_jav_swe_mly_jpn_knd_kor_ita_eng_moo_arw_tag_por_sod_mao_cnt_afr_bem_rus_tig_pol_mcd_slo_scr_qcu_rom_svk_alb_lda_anl_pan_amr_ger_bat_urd_ven_glc_ses_sun_tha_heb_tml_tsw_yor_uzb_krd_hin_azi_zul_vie_hau_swa_xho_dgb	-0.230987499129991	-0.545682279209527	0.586590868178215
42	hau_pol_swt_lit_wly_gam_heb_swe_uzb_tur_bam_sun_tsw_ctl_svk_bsq_hin_amh_fbf_mnd_bos_cze_dgb_eng_cic_slo_fin_ses_ven_est_ben_mlt_geo_lat_guj_mcd_rom_tig_aeg_pan_hun_bem_mly_krd_bat_jpn_knd_kor_por_nor_moo_alb_tag_rus_chh_mao_cnt_spa_xho_mol_sid_scr_bul_urd_prs_qcu_arw_fre_ukr_tsn_anl_ger_sod_afr_jav_dut_dyu_glc_igb_ind_tha_amr_tml_akn_swa_aze_grk_ita_azi_yor_vie_owc_ewe_zul_lda	-0.358144421647149	-0.848387707165943	0.398400450282873
43	owc_hin_tsn_scr_amh_anl_sid_eng_tur_aze_bem_bat_fbf_pol_swe_bsq_rom_chh_bam_mnd_bos_mol_tsw_ger_lda_dut_fin_ses_swt_est_urd_tig_geo_lat_afr_prs_ukr_hau_amr_spa_hun_igb_sun_nor_mly_jpn_tml_kor_bul_krd_swa_alb_jav_glc_gam_tag_cnt_cze_ewe_por_wly_rus_ita_arw_svk_qcu_slo_pan_fre_cic_heb_grk_mlt_mcd_ind_ctl_dgb_ben_moo_mao_tha_aeg_knd_akn_yor_azi_guj_lit_uzb_zul_vie_sod_ven_dyu_xho	-1.02216169558656	-2.49211075672869	0.0144692224978088
44	amr_ger_yor_prs_tig_aeg_chh_pan_tur_uzb_moo_mao_ewe_lat_nor_bsq_cze_sod_igb_cnt_alb_spa_tsn_ben_bem_pol_hun_xho_ven_fin_krd_gam_geo_arw_bul_glc_scr_owc_amh_mol_est_zul_sun_svk_tag_jpn_knd_kor_por_bos_lda_grk_ind_rom_sid_bat_mnd_lit_swt_mcd_wly_fre_hin_swe_afr_qcu_dut_ctl_guj_bam_hau_ukr_anl_rus_mly_urd_dgb_eng_dyu_jav_tha_mlt_tml_fbf_tsw_aze_ita_slo_azi_ses_vie_heb_akn_swa_cic	-0.350878156743046	-0.830471640420891	0.408399074558133
45	tig_urd_zul_ukr_amh_anl_chh_mol_tur_aze_dgb_bat_bam_guj_eng_bsq_swe_heb_igb_mnd_pan_ger_cic_hin_dyu_lit_est_ewe_bem_fin_nor_gam_geo_bul_spa_afr_dut_amr_sod_fre_hun_yor_sun_ita_ind_jpn_knd_kor_ben_por_moo_lat_tag_slo_wly_mao_cnt_rus_ses_mcd_owc_scr_grk_bos_glc_qcu_pol_krd_svk_swt_mlt_ctl_sid_alb_mly_arw_akn_prs_tsn_jav_tha_aeg_tml_fbf_swa_azi_cze_rom_uzb_lda_vie_hau_xho_ven_tsw	-0.636895476757686	-1.52009409539846	0.131879976726286
46	amr_por_bem_mol_chh_sid_amh_rus_aze_uzb_swt_mly_fbf_slo_glc_bsq_hin_sod_ses_cnt_afr_ctl_akn_urd_bam_pan_est_lda_ven_hun_krd_tig_geo_grk_cze_alb_swe_aeg_mlt_bos_fin_yor_sun_svk_tag_jpn_knd_kor_mcd_lat_dgb_eng_jav_guj_wly_mao_mnd_lit_tsn_ukr_hau_arw_spa_ita_rom_qcu_pol_ger_nor_dyu_heb_scr_gam_bul_bat_prs_tsw_fre_cic_ind_tha_owc_tml_igb_moo_azi_ben_dut_tur_zul_vie_anl_xho_ewe_swa	-0.297119876724305	-0.705155882199687	0.482475631218029
47	heb_eng_ven_fre_chh_wly_owc_lit_aze_uzb_tsw_jav_moo_ger_bul_bsq_ita_amh_lda_cnt_bos_afr_fbf_glc_swa_alb_fin_ses_xho_hun_arw_mlt_geo_prs_scr_mol_ukr_aeg_sod_swe_est_tsn_mao_ctl_tag_jpn_tml_kor_ben_lat_dgb_cze_bat_guj_sid_ind_mnd_rom_ewe_spa_tig_dut_pol_grk_por_qcu_pan_krd_slo_cic_gam_nor_hau_svk_sun_rus_bam_hin_zul_mly_tha_amr_knd_yor_dyu_azi_mcd_urd_tur_akn_vie_anl_swt_igb_bem	-1.08273898640094	-2.65862290415359	0.0092379022727982
48	amr_spa_tsw_fre_chh_anl_tig_arw_azi_aze_xho_mly_moo_slo_swe_bsq_eng_amh_cic_mnd_ben_bos_swt_urd_tsn_mcd_fin_ewe_ses_hun_ita_gam_geo_cze_scr_rus_dut_wly_hau_pan_est_zul_bat_mol_ind_jpn_knd_kor_ctl_lit_dyu_ukr_sun_bul_sod_mao_cnt_por_akn_hin_mlt_nor_alb_guj_lat_qcu_rom_grk_prs_swa_aeg_krd_owc_svk_tag_glc_lda_ger_igb_jav_tha_heb_tml_bem_fbf_uzb_afr_pol_tur_bam_vie_sid_yor_dgb_ven	-0.0260229100978646	-0.0612247148708619	0.951311630707358
49	chh_fre_ven_ben_anl_sid_mlt_rom_tur_azi_cic_bat_swt_dut_svk_bsq_arw_heb_swa_mnd_afr_ctl_dgb_guj_lda_scr_fin_xho_yor_est_lit_amr_geo_pan_ger_pol_glc_sod_owc_ukr_hun_bem_jav_slo_sun_jpn_tml_kor_alb_prs_zul_krd_tag_grk_tig_ind_cnt_mcd_dyu_rus_hau_ita_hin_eng_por_qcu_cze_spa_urd_ewe_gam_nor_amh_swe_mao_bos_akn_bul_bam_mly_tha_aeg_knd_ses_igb_uzb_lat_mol_aze_tsw_vie_wly_moo_tsn_fbf	-0.465342251997267	-1.10482399488273	0.272086047532523
50	heb_glc_fbf_bul_sid_gam_wly_dut_tur_uzb_cic_ind_lda_urd_mcd_bsq_pan_amh_ses_mnd_rom_por_ven_arw_dyu_pol_fin_dgb_tsn_est_svk_tig_geo_ben_ger_swe_scr_owc_sod_grk_hun_zul_jav_lat_mao_jpn_knd_kor_rus_guj_xho_bos_sun_mol_aeg_bat_cnt_lit_bem_ukr_mlt_ita_krd_hin_nor_qcu_prs_fre_alb_yor_hau_ctl_anl_afr_mly_spa_swt_cze_igb_tag_tha_chh_tml_tsw_swa_aze_eng_slo_azi_akn_vie_amr_ewe_bam_moo	0.239327381460903	0.563127721190614	0.574703083478371
51	amh_pan_bem_ben_gam_heb_amr_arw_aze_tur_igb_mly_lda_prs_grk_bsq_lit_sid_dgb_cnt_glc_bul_ses_ukr_bam_mcd_est_swt_fbf_hun_fre_wly_geo_nor_ctl_slo_scr_hau_mlt_guj_fin_akn_ind_alb_sun_jpn_tml_kor_hin_mol_tsn_dut_mao_lat_sod_tag_mnd_krd_dyu_svk_chh_por_urd_ger_rom_qcu_bos_pol_ita_cic_aeg_swe_owc_cze_jav_rus_moo_afr_tsw_bat_tha_anl_knd_ewe_swa_azi_spa_eng_uzb_xho_vie_tig_ven_yor_zul	-0.441968346560882	-1.04984717196301	0.296508899521491
52	amh_fre_tsw_scr_tig_heb_chh_lat_aze_tur_tsn_jav_bam_nor_alb_bsq_grk_wly_xho_mnd_ben_pol_swa_mol_dgb_cze_hun_cic_dyu_est_arw_aeg_geo_ita_dut_guj_spa_owc_hau_ukr_fin_ven_ind_afr_tag_jpn_tml_kor_prs_rus_yor_lit_bat_ctl_anl_mly_cnt_slo_lda_rom_amr_mcd_svk_hin_bos_qcu_ger_por_eng_akn_gam_bul_sid_pan_sun_krd_swt_glc_moo_mao_tha_mlt_knd_bem_zul_azi_swe_urd_uzb_fbf_vie_sod_ewe_ses_igb	-0.47104343070919	-1.12015771389126	0.265531030390599
53	sid_guj_lda_krd_owc_chh_gam_rom_uzb_aze_swa_mly_tsn_ctl_mcd_bsq_mol_mlt_ven_cnt_ben_lit_dyu_nor_tsw_glc_fin_fbf_akn_hun_spa_heb_geo_rus_slo_bos_por_amr_sod_prs_est_igb_bat_cze_mao_jpn_knd_kor_lat_svk_bem_pol_sun_swe_aeg_tag_mnd_urd_bam_scr_amh_arw_pan_afr_alb_qcu_hin_dut_grk_cic_wly_fre_anl_ger_jav_ukr_swt_eng_ses_ind_tha_tig_tml_ewe_moo_azi_ita_bul_tur_zul_vie_hau_yor_dgb_xho	0.260156746198328	0.612406796282267	0.541763162493116
54	wly_lit_swa_scr_anl_mlt_owc_rus_uzb_tur_ewe_ind_moo_fre_por_bsq_pan_amh_ven_cnt_spa_ben_lda_ita_tsn_glc_fin_bam_dyu_est_hin_hau_geo_urd_mcd_lat_svk_heb_amr_ukr_hun_igb_sun_pol_tag_jpn_knd_kor_guj_rom_dgb_afr_jav_grk_chh_bat_mnd_bos_tsw_slo_sid_swe_ger_ctl_alb_qcu_eng_mol_bul_ses_aeg_dut_tig_arw_mly_nor_zul_krd_akn_mao_tha_sod_tml_cic_swt_aze_prs_cze_azi_bem_vie_gam_fbf_xho_yor	0.0344130236505661	0.0810287571090326	0.935593206644143
55	sid_ger_akn_ctl_aeg_amr_wly_nor_uzb_azi_igb_mao_yor_glc_ben_bsq_spa_hau_ses_mnd_svk_bos_swt_rom_bam_arw_est_lda_swa_fin_afr_mlt_geo_guj_por_mol_ita_amh_owc_alb_hun_ewe_jav_prs_mly_jpn_tml_kor_krd_cze_tsn_mcd_ind_pan_sod_sun_cnt_ukr_dgb_rus_chh_swe_scr_bul_lit_qcu_grk_urd_dut_dyu_gam_slo_heb_pol_tag_eng_moo_fre_xho_bat_tha_tig_knd_tsw_bem_aze_lat_hin_tur_cic_vie_anl_fbf_ven_zul	0.194435127940381	0.457625458742578	0.648288898581348
56	heb_ger_igb_mol_sod_wly_aeg_pol_aze_azi_akn_bat_ven_grk_ben_bsq_lit_owc_ewe_cnt_rus_alb_ses_eng_tsw_svk_est_zul_tsn_fin_krd_anl_geo_por_urd_nor_ukr_hau_amh_ita_hun_swa_jav_rom_ind_jpn_tml_kor_ctl_hin_fbf_arw_tag_bos_amr_mly_mnd_afr_xho_slo_mlt_cze_pan_fre_dut_qcu_spa_swe_mcd_dyu_gam_prs_sid_bul_mao_glc_moo_scr_cic_sun_tha_tig_knd_yor_lda_uzb_lat_guj_tur_dgb_vie_chh_bem_swt_bam	-0.303864478399011	-0.719268086131325	0.473779284989396
57	anl_rus_swa_rom_tig_sod_owc_fre_aze_tur_fbf_tag_ven_lit_nor_bsq_ben_hau_dgb_mnd_hin_alb_ewe_glc_bem_ctl_hun_ses_yor_fin_spa_amr_geo_arw_prs_guj_por_mlt_amh_urd_est_tsn_ind_mcd_bat_jpn_knd_kor_pol_bos_moo_dut_sun_mol_heb_mly_cnt_lat_xho_slo_gam_svk_grk_ukr_ger_qcu_ita_bul_krd_bam_sid_scr_chh_pan_jav_eng_igb_cze_swt_mao_tha_aeg_tml_dyu_cic_uzb_afr_swe_azi_lda_vie_wly_zul_akn_tsw	-1.04602378209601	-2.55802504226064	0.0121432218631541
58	heb_lat_tsw_spa_chh_amh_gam_slo_uzb_aze_ven_bat_ses_glc_scr_bsq_urd_sid_bam_cnt_svk_ben_moo_afr_akn_rus_est_dgb_xho_fin_swe_tig_geo_eng_fre_mcd_ukr_anl_sod_ger_hun_tsn_jav_rom_mly_jpn_tml_kor_cze_guj_zul_pan_ind_krd_hau_tag_mnd_hin_yor_alb_amr_ita_grk_ctl_por_qcu_arw_mol_pol_swt_aeg_bos_wly_dut_sun_nor_dyu_bul_igb_mao_tha_owc_knd_ewe_bem_azi_prs_lit_tur_swa_vie_mlt_fbf_cic_lda	-0.208626190172806	-0.493137138104222	0.623078126254033
59	aeg_guj_ewe_ukr_anl_sod_chh_krd_uzb_aze_moo_sun_dgb_scr_fre_bsq_rom_wly_yor_mnd_grk_slo_bam_arw_ses_ben_est_xho_akn_fin_glc_heb_geo_prs_lat_pan_por_tig_hau_svk_hun_tsn_bat_ita_tag_jpn_tml_kor_afr_spa_tsw_cze_jav_mcd_owc_mly_cnt_bul_bem_eng_gam_mol_rus_swe_nor_qcu_hin_ger_dut_swt_sid_lit_amr_ctl_ind_urd_swa_pol_igb_mao_tha_mlt_knd_dyu_fbf_tur_alb_bos_azi_ven_vie_amh_zul_cic_lda	-0.185622949292426	-0.43791449199443	0.662463686490561
60	sod_ita_yor_lit_sid_wly_chh_spa_azi_aze_tsn_ind_swt_eng_lat_bsq_cze_anl_ven_mnd_por_scr_swa_rom_ewe_guj_est_dyu_igb_hun_arw_tig_geo_krd_prs_ukr_grk_mlt_aeg_slo_fin_bem_bat_mol_mly_jpn_tml_kor_swe_ben_dgb_pol_mao_pan_hau_sun_cnt_glc_cic_ctl_owc_bul_svk_dut_urd_qcu_ger_nor_fre_xho_heb_hin_gam_rus_jav_mcd_lda_bos_fbf_tag_tha_amr_knd_zul_tsw_uzb_alb_afr_tur_ses_vie_amh_moo_bam_akn	-0.882307562756505	-2.13569821626786	0.0353310941476584
61	sod_swe_akn_spa_aeg_chh_amh_fre_tur_aze_swt_ind_bam_bul_prs_bsq_alb_owc_yor_cnt_dut_hin_zul_guj_dyu_ukr_est_xho_tsw_fin_urd_gam_geo_cze_lat_bos_lit_amr_wly_afr_hun_dgb_tag_por_bat_jpn_tml_kor_pol_ctl_lda_svk_mly_rus_heb_sun_mnd_pan_swa_nor_mlt_grk_rom_krd_ben_qcu_arw_slo_ger_ses_anl_scr_sid_ita_jav_eng_ven_glc_bem_mao_tha_hau_knd_tsn_fbf_uzb_mol_mcd_azi_igb_vie_tig_moo_cic_ewe	0.152998561284032	0.360624890786126	0.719197694877229
62	sod_glc_yor_hin_sid_chh_hau_lit_aze_azi_bam_ind_ven_spa_urd_bsq_rus_owc_xho_mnd_bos_ukr_tsw_slo_igb_dut_hun_dgb_zul_fin_mcd_amr_geo_nor_cze_prs_krd_aeg_heb_ctl_est_lda_jav_ben_bat_jpn_tml_kor_fre_pol_swt_bul_tag_ita_mlt_mly_cnt_ger_moo_lat_amh_pan_mol_eng_por_qcu_rom_svk_arw_ewe_gam_afr_anl_guj_mao_swe_fbf_alb_cic_sun_tha_wly_knd_ses_akn_uzb_scr_grk_tur_swa_vie_tig_dyu_bem_tsn	-0.756608841439352	-1.82231355691991	0.0716212431687212
63	mlt_alb_bam_guj_owc_wly_amh_lat_aze_tur_fbf_bat_akn_ukr_lit_bsq_dut_sod_moo_cnt_hin_pan_ewe_eng_swt_scr_est_tsn_bem_fin_glc_sid_geo_nor_krd_bul_rus_heb_tig_arw_hun_yor_jav_fre_tag_jpn_knd_kor_ita_afr_swa_grk_ind_por_gam_mao_mnd_prs_tsw_rom_amr_mcd_ger_bos_pol_qcu_urd_cze_spa_dgb_anl_mol_hau_swe_sun_slo_xho_ctl_cic_mly_tha_chh_tml_igb_dyu_azi_ben_svk_uzb_ven_vie_aeg_zul_ses_lda	-0.254838917811518	-0.603906675756658	0.547375986109596
64	owc_ger_dyu_nor_anl_heb_hau_spa_azi_tur_fbf_mao_ven_urd_krd_bsq_arw_amr_lda_mnd_ben_scr_ewe_ctl_yor_rus_hun_akn_moo_fin_grk_aeg_geo_pan_slo_alb_swe_mlt_wly_ukr_est_ses_tag_pol_bat_jpn_knd_kor_svk_cze_cic_afr_jav_hin_gam_sun_cnt_glc_zul_eng_chh_mol_lat_guj_bos_qcu_fre_dut_lit_igb_sod_rom_tig_mcd_mly_por_swa_ita_dgb_ind_tha_amh_tml_tsn_swt_aze_bul_prs_uzb_bam_vie_sid_tsw_bem_xho	-0.624457057923407	-1.49512686040918	0.138266981022716
65	mlt_rom_zul_glc_aeg_chh_owc_lit_uzb_azi_moo_jav_xho_ita_hin_bsq_slo_hau_fbf_cnt_lat_eng_dyu_afr_swa_nor_est_tsn_swt_hun_arw_tig_geo_scr_krd_dut_pol_heb_sod_pan_fin_ses_mly_mol_bat_jpn_tml_kor_ben_por_bam_ukr_sun_grk_wly_mao_mnd_prs_dgb_swe_anl_rus_bos_fre_ctl_qcu_mcd_bul_cze_lda_amr_ger_gam_urd_tag_guj_yor_alb_igb_ind_tha_sid_knd_ewe_cic_tur_svk_spa_aze_akn_vie_amh_tsw_bem_ven	-0.158252360176617	-0.3736982284622	0.709479402174861
66	anl_por_tsw_eng_hau_amr_wly_pan_aze_uzb_ven_sun_dgb_rus_swe_bsq_slo_heb_bem_mnd_mol_urd_akn_fre_xho_krd_fin_zul_dyu_hun_lit_tig_geo_scr_hin_afr_mcd_sod_sid_ukr_est_yor_mly_ctl_bat_jpn_tml_kor_svk_alb_igb_grk_tag_ben_gam_mao_cnt_arw_fbf_bul_mlt_rom_guj_prs_glc_qcu_ita_lat_bos_tsn_chh_pol_amh_spa_ind_nor_moo_dut_cic_jav_tha_owc_knd_swa_ewe_tur_cze_ger_azi_ses_vie_aeg_lda_bam_swt	-0.279149008651299	-0.65948637148721	0.511213298588583
67	amr_bul_cic_alb_wly_aeg_sod_pan_uzb_azi_dgb_tag_yor_mol_fre_bsq_bos_mlt_ven_mnd_nor_ger_bem_lit_zul_glc_hun_xho_dyu_fin_grk_sid_geo_ben_rus_afr_guj_owc_chh_ita_est_ewe_bat_hin_mao_jpn_tml_kor_lat_swe_bam_rom_jav_ukr_heb_mly_cnt_cze_tsw_slo_anl_svk_mcd_pol_spa_qcu_krd_ctl_urd_lda_tig_arw_amh_eng_ind_por_swa_dut_moo_sun_tha_hau_knd_igb_swt_tur_scr_prs_aze_ses_vie_gam_tsn_akn_fbf	-0.0342851081766829	-0.0806987283663327	0.935854958191264
68	aeg_swe_dyu_pan_sod_mlt_tig_ben_aze_azi_swa_bat_ses_spa_ger_bsq_por_wly_igb_cnt_prs_pol_yor_alb_xho_arw_est_fbf_dgb_fin_rus_sid_geo_mol_nor_ctl_mcd_anl_amh_eng_hun_bam_ind_krd_mly_jpn_knd_kor_dut_rom_cic_glc_mao_afr_heb_jav_mnd_cze_tsn_hin_owc_bul_ita_ukr_slo_qcu_urd_bos_grk_zul_amr_lit_gam_fre_sun_scr_akn_guj_ewe_tag_tha_chh_tml_tsw_ven_tur_svk_lat_uzb_moo_vie_hau_bem_swt_lda	-0.307229293131983	-0.727958751823798	0.468467715091921
69	sid_mcd_cic_spa_amh_hau_aeg_krd_aze_uzb_xho_tag_bam_dut_rus_bsq_pan_gam_tsw_mnd_svk_bos_igb_ben_moo_slo_hun_yor_bem_fin_ita_sod_geo_cze_ctl_glc_fre_wly_chh_afr_est_dyu_ind_scr_mao_jpn_knd_kor_urd_swe_ses_por_jav_prs_mlt_sun_cnt_hin_tsn_rom_heb_bul_ukr_eng_mol_qcu_grk_lat_nor_swa_tig_pol_anl_arw_bat_alb_fbf_lit_zul_mly_tha_amr_tml_lda_swt_azi_guj_ger_tur_ewe_vie_owc_dgb_ven_akn	0.129371684347455	0.304339747294911	0.761549018876657
70	tig_ben_dyu_arw_anl_wly_mlt_rus_uzb_aze_ven_mao_tsn_nor_mol_bsq_slo_sod_cic_cnt_rom_svk_xho_afr_swa_swe_est_tsw_bem_hun_grk_owc_geo_eng_hin_ctl_ukr_gam_sid_scr_fin_ewe_sun_alb_ind_jpn_knd_kor_lit_prs_dgb_krd_bat_fre_amr_jav_mnd_glc_yor_pan_amh_urd_dut_ger_mcd_qcu_bul_bos_cze_fbf_aeg_por_chh_ita_tag_lat_ses_spa_swt_mly_tha_hau_tml_zul_moo_azi_guj_pol_tur_lda_vie_heb_akn_bam_igb	0.180713026775656	0.425347645892827	0.671565895198379
71	mlt_arw_ses_rom_anl_sod_hau_bos_uzb_azi_lda_mly_dgb_pan_krd_bsq_ger_chh_xho_mnd_ctl_spa_akn_guj_swt_mcd_fin_tsn_zul_hun_grk_gam_geo_bul_ben_nor_mol_amr_aeg_svk_est_cic_jav_dut_ind_jpn_knd_kor_lat_pol_moo_fre_mao_alb_heb_tag_cnt_ita_igb_ukr_tig_afr_rus_cze_glc_qcu_scr_slo_urd_bem_wly_hin_amh_lit_bat_prs_bam_eng_yor_sun_tha_sid_tml_dyu_ven_tur_por_swe_aze_tsw_vie_owc_fbf_swa_ewe	-0.0253435766999844	-0.0596602628103152	0.952554235497678
72	heb_svk_dgb_bul_aeg_chh_mlt_ita_azi_aze_swa_mly_tsn_glc_fre_bsq_pol_hau_lda_cnt_hin_eng_dyu_urd_zul_ben_hun_igb_akn_est_cze_wly_geo_dut_mol_rus_mcd_gam_amh_nor_fin_yor_bat_guj_ind_jpn_tml_kor_ctl_krd_ewe_prs_tag_ger_owc_jav_mnd_rom_ses_scr_amr_spa_swe_alb_bos_qcu_por_ukr_afr_tsw_sod_arw_anl_lit_mao_slo_xho_grk_fbf_sun_tha_sid_knd_moo_bem_uzb_lat_pan_tur_ven_vie_tig_swt_bam_cic	0.959307037647511	2.295954232424	0.0239250213802483
73	sod_nor_lda_prs_gam_owc_mlt_dut_tur_aze_yor_jav_ses_ukr_fre_bsq_pan_amh_zul_cnt_rus_cze_fbf_guj_akn_glc_est_tsw_cic_fin_swe_anl_geo_urd_mcd_ctl_arw_hau_wly_bos_hun_swt_tag_alb_mly_jpn_tml_kor_spa_ben_ewe_pol_mao_lat_heb_bat_mnd_rom_xho_scr_aeg_bul_slo_hin_por_qcu_krd_afr_svk_tsn_sid_eng_chh_lit_sun_ita_swa_grk_bam_ind_tha_amr_knd_dgb_moo_azi_ger_mol_uzb_igb_vie_tig_dyu_bem_ven	-0.104109693902503	-0.245656790719637	0.806489240033116
74	amh_prs_tsw_ukr_anl_wly_chh_svk_tur_aze_ven_tag_lda_slo_fre_bsq_arw_amr_tsn_mnd_urd_cze_ses_pol_swa_pan_fin_moo_yor_est_grk_aeg_geo_por_ben_scr_spa_hau_sod_mcd_hun_akn_mao_dut_mly_jpn_tml_kor_ctl_bul_zul_lat_sun_eng_mlt_bat_cnt_afr_igb_mol_tig_krd_hin_bos_glc_qcu_nor_rom_lit_swt_heb_alb_gam_rus_jav_ita_xho_ger_bam_ind_tha_sid_knd_dgb_fbf_azi_guj_swe_uzb_cic_vie_owc_dyu_bem_ewe	-0.00349887114273697	-0.00824658985473056	0.993437912066477
75	gam_ukr_bam_bos_anl_wly_tig_grk_tur_uzb_tsw_bat_zul_nor_rus_bsq_mcd_sod_cic_cnt_guj_ger_fbf_lit_moo_swe_est_igb_dyu_fin_hin_amr_geo_eng_spa_krd_urd_hau_owc_arw_hun_bem_jav_rom_mly_jpn_tml_kor_mol_pol_tsn_svk_sun_cze_amh_ind_mnd_afr_ewe_slo_heb_ita_dut_lat_por_qcu_scr_prs_glc_akn_aeg_fre_mlt_alb_tag_pan_dgb_ben_yor_mao_tha_chh_knd_xho_lda_aze_ctl_bul_azi_ven_vie_sid_ses_swt_swa	0.591268417132832	1.39975014651588	0.164915125703711
76	gam_prs_swt_nor_sid_sod_tig_rom_tur_uzb_cic_tag_igb_pan_krd_bsq_hin_aeg_lda_mnd_lit_glc_bam_pol_moo_dut_fin_yor_bem_est_urd_anl_geo_ukr_bul_spa_por_chh_amh_ctl_hun_dyu_jav_ger_mao_jpn_knd_kor_mcd_scr_xho_mol_sun_afr_wly_bat_cnt_slo_ewe_arw_amr_cze_bos_rus_lat_qcu_swe_fre_grk_zul_heb_svk_owc_alb_mly_ita_tsw_eng_tsn_ind_tha_hau_tml_ven_ses_azi_ben_guj_aze_swa_vie_mlt_fbf_akn_dgb	-0.14798184249445	-0.349362907830888	0.727606705683637
77	anl_ita_yor_afr_chh_sid_owc_mol_tur_azi_zul_bat_bam_glc_pol_bsq_swe_hau_ven_cnt_scr_mcd_tsw_por_dgb_ctl_hun_xho_swa_est_pan_heb_geo_svk_slo_guj_eng_amr_gam_nor_fin_dyu_sun_bos_tag_jpn_knd_kor_ben_arw_bem_prs_ind_alb_aeg_mao_mnd_bul_swt_dut_sod_grk_hin_rus_krd_qcu_ger_spa_cze_ewe_mlt_ukr_tig_lat_jav_fre_lda_urd_akn_mly_tha_amh_tml_ses_cic_uzb_rom_lit_aze_fbf_vie_wly_moo_igb_tsn	0.0531513037607595	0.125119326063427	0.900699149634225
78	amr_arw_bam_rus_sod_aeg_owc_ctl_uzb_aze_ven_tag_cic_rom_fre_bsq_krd_sid_ses_mnd_dut_lit_zul_afr_akn_guj_fin_lda_ewe_est_scr_mlt_geo_prs_nor_cze_glc_anl_wly_swe_hun_igb_ind_urd_sun_jpn_knd_kor_ben_slo_swa_bul_bat_mol_gam_jav_cnt_spa_swt_ukr_hau_hin_por_svk_ita_qcu_pol_alb_eng_yor_tig_bos_amh_ger_mao_pan_bem_mcd_dyu_mly_tha_heb_tml_tsn_tsw_tur_lat_grk_azi_moo_vie_chh_xho_dgb_fbf	-0.689840785942385	-1.65265350012746	0.101773678240428
79	sod_pan_ses_bos_amr_gam_anl_ben_uzb_azi_ewe_ind_swt_grk_ukr_bsq_ita_chh_igb_cnt_bul_urd_yor_svk_tsn_por_hun_dgb_xho_fin_mcd_tig_geo_rus_ger_eng_cze_aeg_amh_slo_est_zul_jav_dut_bat_jpn_knd_kor_mol_ctl_swa_pol_mao_fre_sid_mly_mnd_arw_akn_swe_wly_alb_hin_prs_rom_qcu_glc_guj_nor_lda_mlt_afr_owc_spa_sun_lit_bem_krd_bam_tag_tha_hau_tml_ven_cic_aze_lat_scr_tur_dyu_vie_heb_tsw_fbf_moo	-0.48036557290482	-1.14155527262199	0.256569753807755
80	gam_urd_tsw_cze_amh_wly_heb_scr_uzb_tur_akn_tag_xho_ger_pan_bsq_prs_hau_ses_cnt_arw_krd_yor_spa_bem_por_est_igb_dgb_hun_lit_sid_geo_ukr_guj_dut_slo_sod_amr_hin_fin_fbf_ind_grk_sun_jpn_tml_kor_bos_rom_ven_ita_mly_ctl_tig_mao_mnd_rus_ewe_ben_aeg_bul_swe_svk_mcd_qcu_fre_lat_nor_lda_anl_afr_chh_pol_jav_alb_tsn_eng_cic_bat_tha_owc_knd_moo_dyu_azi_mol_glc_aze_bam_vie_mlt_swa_swt_zul	-0.0101335931971833	-0.0239026694115308	0.980981457435449
81	heb_alb_bem_glc_amr_tig_anl_ctl_tur_uzb_akn_mao_lda_prs_bos_bsq_spa_sod_tsn_cnt_pan_fre_moo_arw_cic_lit_hun_bam_igb_fin_por_aeg_geo_lat_ukr_svk_grk_owc_gam_mol_est_dyu_jav_hin_mly_jpn_knd_kor_ita_bul_tsw_rus_ind_ger_wly_tag_mnd_pol_xho_swe_mlt_rom_scr_mcd_urd_qcu_guj_krd_eng_ses_sid_nor_amh_slo_sun_dut_ewe_cze_dgb_bat_tha_chh_tml_yor_fbf_azi_ben_afr_aze_ven_vie_hau_swt_swa_zul	-0.268473257423836	-0.635166144845545	0.526879755756394
82	mlt_fre_yor_afr_wly_anl_owc_alb_aze_azi_xho_jav_ven_ita_guj_bsq_krd_heb_igb_cnt_svk_mcd_moo_spa_swa_scr_hun_fbf_lda_fin_lit_sod_geo_arw_mol_swe_lat_chh_sid_pan_est_cic_mly_ctl_sun_jpn_tml_kor_nor_hin_akn_urd_mao_eng_amr_bat_mnd_cze_tsw_por_tig_ukr_rom_prs_bul_qcu_grk_dut_pol_bam_gam_bos_amh_slo_ind_ger_bem_ben_dgb_tag_tha_aeg_knd_dyu_ewe_uzb_rus_glc_tur_swt_vie_hau_zul_ses_tsn	-0.631213655360281	-1.50903852532429	0.134678913389035
83	hau_lat_ses_ita_sid_mlt_owc_dut_uzb_aze_dyu_ind_tsw_ukr_mcd_bsq_pol_wly_tsn_cnt_ben_ctl_bam_eng_fbf_slo_fin_yor_xho_est_nor_sod_geo_cze_spa_por_glc_tig_chh_svk_hun_swa_bat_prs_mly_jpn_knd_kor_afr_guj_swt_scr_sun_pan_gam_mao_mnd_bos_lda_arw_amr_swe_fre_rus_rom_qcu_krd_alb_lit_zul_aeg_bul_anl_ger_tag_hin_igb_grk_ewe_jav_tha_heb_tml_dgb_moo_azi_mol_urd_tur_cic_vie_amh_akn_ven_bem	0.471895488883145	1.11519590923268	0.267639950201962
84	mlt_por_zul_slo_gam_anl_wly_svk_azi_tur_dgb_sun_ewe_pol_rom_bsq_mcd_aeg_swt_mnd_urd_krd_bam_lit_xho_alb_est_yor_bem_hun_hin_sod_geo_scr_nor_grk_ben_owc_sid_bul_fin_tsn_mao_pan_mly_jpn_knd_kor_lat_mol_ven_ukr_jav_ita_chh_bat_cnt_rus_swa_cze_amr_eng_guj_glc_dut_qcu_swe_fre_arw_igb_heb_ctl_hau_spa_ind_bos_akn_ger_dyu_tag_tha_amh_tml_fbf_ses_uzb_afr_prs_aze_tsw_vie_tig_moo_cic_lda	-0.455060754849395	-1.08125970946841	0.282377458656638
85	heb_urd_tsn_swe_chh_hau_anl_ukr_azi_tur_cic_bat_xho_pan_mol_bsq_afr_aeg_moo_mnd_scr_alb_ven_grk_zul_glc_hun_tsw_ewe_fin_por_sid_geo_ger_fre_ben_spa_sod_amh_pol_est_bem_jav_ctl_sun_jpn_tml_kor_bos_rom_fbf_lat_tag_cze_amr_ind_cnt_prs_swa_slo_gam_bul_hin_lit_eng_qcu_svk_nor_krd_dyu_tig_mcd_wly_arw_mao_guj_dgb_rus_yor_mly_tha_mlt_knd_ses_swt_aze_ita_dut_uzb_lda_vie_owc_akn_bam_igb	-1.07535331551103	-2.62790291278078	0.0100501164247619
86	wly_alb_ven_scr_heb_amh_amr_hin_azi_aze_moo_mao_cic_arw_lat_bsq_pan_sid_bam_cnt_eng_ger_zul_slo_fbf_afr_fin_lda_yor_hun_mol_aeg_geo_por_mcd_svk_fre_anl_gam_pol_est_tsw_ind_glc_bat_jpn_knd_kor_guj_swe_igb_rus_sun_prs_hau_tag_mnd_ukr_ewe_grk_sod_ita_spa_lit_cze_qcu_ben_rom_urd_tsn_owc_ctl_tig_bul_jav_krd_bem_bos_dgb_mly_tha_mlt_tml_ses_swa_tur_nor_dut_uzb_dyu_vie_chh_xho_akn_swt	-0.744482304584423	-1.79192663358394	0.076396914295957
87	owc_krd_ses_bul_chh_mlt_amr_hin_aze_azi_igb_tag_tsn_ctl_alb_bsq_ita_hau_tsw_mnd_guj_fre_xho_afr_swa_prs_fin_bam_moo_est_ukr_aeg_geo_arw_grk_glc_lit_heb_tig_urd_hun_cic_sun_dut_mly_jpn_knd_kor_nor_slo_dgb_ger_bat_pol_sod_ind_cnt_rom_yor_lat_sid_scr_mol_mcd_pan_qcu_eng_svk_swe_akn_gam_bos_anl_spa_jav_ben_bem_por_lda_mao_tha_amh_tml_fbf_ewe_uzb_rus_cze_tur_swt_vie_wly_ven_zul_dyu	-0.213609928493505	-0.504719168424766	0.614949952979885
88	mlt_guj_moo_bul_gam_chh_owc_prs_tur_azi_swt_sun_akn_dut_ctl_bsq_pan_amh_dgb_mnd_mcd_fre_igb_krd_ven_ben_hun_swa_ses_est_ukr_sid_geo_ger_lat_lit_eng_tig_aeg_rom_fin_lda_mao_glc_tag_jpn_tml_kor_rus_svk_cic_slo_ind_swe_heb_jav_cnt_alb_yor_arw_sod_bos_mol_scr_nor_qcu_por_grk_afr_dyu_anl_cze_hau_pol_bat_hin_tsn_spa_bam_mly_tha_wly_knd_fbf_tsw_aze_ita_urd_uzb_ewe_vie_amr_bem_xho_zul	0.152719179549798	0.359397166429111	0.720112748715488
89	hau_rus_dyu_prs_owc_mlt_gam_eng_azi_aze_ses_sun_moo_bul_ita_bsq_dut_anl_yor_cnt_lit_urd_xho_alb_lda_guj_fin_dgb_tsw_est_arw_amh_geo_mol_spa_ben_ukr_tig_wly_krd_hun_bam_jav_pan_bat_jpn_tml_kor_nor_swe_bem_por_mao_cze_sid_mly_mnd_scr_tsn_slo_sod_svk_afr_hin_glc_qcu_grk_fre_mcd_akn_chh_pol_aeg_bos_ind_lat_ven_ger_ewe_tag_tha_amr_knd_swt_igb_uzb_ctl_rom_tur_zul_vie_heb_swa_cic_fbf	-0.966514036372594	-2.35156804715024	0.0208051245170091
90	sod_scr_igb_bos_owc_aeg_hau_mol_aze_tur_bem_mly_tsn_dut_ukr_bsq_swe_sid_swt_mnd_pan_ger_dgb_eng_moo_ben_hun_ses_xho_est_ctl_amr_geo_fre_hin_spa_cze_amh_anl_guj_fin_swa_ind_afr_tag_jpn_tml_kor_pol_alb_ven_slo_jav_mcd_wly_bat_cnt_nor_lda_grk_tig_lit_lat_rus_rom_qcu_por_ita_arw_ewe_mlt_bul_gam_urd_mao_krd_dyu_svk_tsw_sun_tha_chh_knd_akn_bam_uzb_glc_prs_azi_fbf_vie_heb_cic_yor_zul	-0.825407186464615	-1.99354799652838	0.0491311180419498
91	heb_eng_dyu_afr_mlt_tig_owc_fre_uzb_azi_lda_mly_ses_mcd_hin_bsq_ukr_hau_akn_cnt_spa_bos_bem_ben_tsw_scr_fin_dgb_cic_hun_por_aeg_geo_cze_rom_lit_glc_wly_amr_bul_est_moo_tag_krd_ind_jpn_tml_kor_ctl_guj_xho_lat_sun_pan_sid_bat_mnd_ger_tsn_pol_amh_ita_prs_swe_alb_qcu_rus_mol_nor_zul_anl_grk_sod_slo_jav_dut_fbf_arw_igb_mao_tha_gam_knd_swa_swt_aze_svk_urd_tur_yor_vie_chh_bam_ven_ewe	-0.0619523939809257	-0.146079327333681	0.884174936397956
92	gam_lit_yor_pan_amh_sid_anl_bul_aze_azi_xho_jav_ewe_rus_ita_bsq_cze_wly_igb_cnt_grk_por_cic_urd_swa_rom_hun_moo_lda_fin_eng_mlt_geo_alb_svk_arw_ukr_heb_chh_lat_est_bem_ind_ctl_bat_jpn_knd_kor_mol_ben_bam_prs_mao_spa_aeg_tag_mnd_fre_ses_afr_owc_scr_nor_glc_dut_qcu_mcd_ger_guj_fbf_sod_hin_tig_slo_mly_swe_tsn_krd_dyu_sun_tha_amr_tml_tsw_dgb_tur_pol_bos_uzb_ven_vie_hau_akn_swt_zul	0.0651983972054781	0.153730848103954	0.878155056369658
93	heb_dut_swa_lit_gam_hau_tig_rom_uzb_aze_tsn_ind_ses_ita_grk_bsq_guj_wly_igb_mnd_urd_mol_cic_eng_ewe_afr_fin_akn_zul_est_bul_sid_geo_pan_spa_pol_glc_amh_mlt_ctl_hun_dgb_mao_nor_tag_jpn_knd_kor_lat_prs_lda_arw_jav_hin_owc_sun_cnt_fre_dyu_ger_anl_por_swe_bos_scr_qcu_rus_mcd_slo_bam_chh_ben_sod_ukr_mly_svk_bem_alb_moo_bat_tha_aeg_tml_yor_xho_azi_cze_krd_tur_fbf_vie_amr_swt_ven_tsw	-0.520440967628684	-1.23797326625974	0.21884213612922
94	heb_fre_yor_rom_chh_tig_aeg_cze_aze_uzb_xho_bat_igb_afr_mol_bsq_glc_hau_tsn_mnd_ben_eng_bem_urd_bam_prs_est_fbf_ses_fin_ger_owc_geo_mcd_lat_dut_por_gam_wly_krd_hun_moo_ind_bul_sun_jpn_tml_kor_pan_ukr_akn_rus_mly_svk_amr_jav_cnt_hin_dyu_ita_sod_lit_pol_arw_ctl_qcu_nor_bos_scr_ewe_amh_grk_anl_alb_mao_spa_dgb_guj_cic_tag_tha_mlt_knd_lda_swa_tur_slo_swe_azi_swt_vie_sid_zul_tsw_ven	-0.044066148063361	-0.103703313105034	0.917628105165904
95	owc_eng_ses_lit_wly_amh_mlt_por_azi_aze_igb_sun_fbf_urd_pan_bsq_swe_anl_dgb_cnt_ger_pol_ven_bul_swa_fre_fin_xho_ewe_est_ukr_heb_geo_arw_nor_lat_bos_hau_sod_rus_hun_dyu_bat_spa_mly_jpn_knd_kor_prs_ita_akn_hin_ind_svk_aeg_jav_mnd_cze_tsw_guj_amr_dut_slo_afr_grk_qcu_alb_scr_rom_bam_tig_mol_chh_ctl_mao_mcd_zul_ben_swt_tag_tha_gam_tml_moo_tsn_tur_krd_glc_uzb_yor_vie_sid_cic_bem_lda	-0.217906122282058	-0.515010513526526	0.607767614055807
96	chh_ctl_tsn_mcd_tig_mlt_sid_slo_uzb_aze_moo_sun_tsw_ger_rom_bsq_lit_amh_ven_mnd_alb_glc_bem_guj_fbf_ukr_est_akn_cic_hun_afr_gam_geo_eng_urd_fre_dut_aeg_wly_bos_fin_igb_mao_pol_jav_jpn_tml_kor_krd_spa_zul_rus_ind_mol_owc_bat_cnt_scr_swt_prs_amr_pan_hin_svk_swe_qcu_por_grk_ita_ses_anl_ben_heb_lat_tag_bul_bam_nor_swa_mly_tha_hau_knd_dyu_dgb_tur_arw_cze_azi_xho_vie_sod_yor_lda_ewe	-0.523113157734787	-1.24764969404934	0.215291834841285
97	amh_mol_ewe_spa_owc_anl_amr_ita_azi_uzb_dyu_mly_moo_dut_guj_bsq_pan_gam_lda_cnt_krd_afr_cic_ger_ven_rom_hun_dgb_xho_fin_pol_sid_geo_svk_ukr_bos_cze_hau_mlt_urd_est_tsw_mao_grk_tag_jpn_tml_kor_swe_alb_swt_slo_jav_mcd_tig_sun_mnd_bul_ses_ben_sod_glc_lat_scr_lit_qcu_rus_nor_ctl_bem_heb_eng_chh_prs_ind_hin_igb_por_yor_bat_tha_wly_knd_tsn_bam_tur_fre_arw_aze_fbf_vie_aeg_akn_swa_zul	-0.585604731291899	-1.39998292932649	0.164845608985849
98	amr_cze_yor_mol_anl_amh_hau_spa_azi_aze_dyu_mao_swa_nor_pol_bsq_alb_mlt_bam_mnd_guj_arw_akn_lat_tsn_ukr_fin_ses_ewe_est_krd_owc_geo_ita_grk_ctl_rus_heb_gam_prs_hun_swt_tag_fre_sun_jpn_tml_kor_hin_svk_cic_dut_bat_mcd_sod_ind_cnt_bul_dgb_afr_tig_slo_por_urd_lit_qcu_rom_eng_pan_xho_aeg_bos_chh_swe_mly_glc_bem_ger_tsw_jav_tha_sid_knd_ven_moo_tur_ben_scr_uzb_lda_vie_wly_fbf_zul_igb	0.0184381968490435	0.0434037168765825	0.965472769847546
99	tig_nor_lda_scr_amr_heb_chh_rom_azi_uzb_yor_sun_dgb_alb_lit_bsq_slo_mlt_cic_cnt_fre_hin_bam_svk_zul_afr_fin_akn_ses_est_ger_wly_geo_mcd_guj_dut_ita_owc_anl_por_hun_xho_bat_ctl_jav_jpn_knd_kor_bos_pol_igb_eng_mao_ukr_aeg_ind_mnd_mol_swa_arw_sod_grk_krd_ben_glc_qcu_spa_cze_rus_ven_sid_pan_hau_prs_tag_bul_ewe_urd_dyu_mly_tha_gam_tml_tsw_moo_aze_lat_swe_tur_swt_vie_amh_bem_tsn_fbf	0.597477876232628	1.41632121678421	0.160022254097585
100	owc_glc_tsw_afr_sid_chh_gam_slo_aze_azi_yor_jav_zul_dut_lit_bsq_swe_sod_fbf_cnt_svk_rus_bam_prs_xho_ctl_fin_tsn_dyu_est_urd_anl_geo_scr_ita_bul_grk_tig_amh_pol_hun_akn_mao_ben_sun_jpn_tml_kor_arw_bos_ses_guj_ind_hin_wly_mly_mnd_cze_swa_spa_amr_ukr_alb_mol_pan_qcu_krd_ger_mcd_swt_mlt_fre_heb_nor_tag_eng_ven_por_cic_bat_tha_hau_knd_ewe_moo_tur_rom_lat_uzb_bem_vie_aeg_lda_dgb_igb	0.530061429695681	1.29085196788815	0.199954748404127
101	hau_spa_fbf_arw_chh_anl_heb_glc_azi_tur_lda_tag_bem_ita_dut_bsq_fre_mlt_zul_cnt_swe_guj_swt_ben_moo_cze_est_dgb_ewe_hun_por_owc_geo_ukr_eng_rus_alb_gam_amh_scr_fin_akn_mly_krd_bat_jpn_knd_kor_urd_pan_xho_rom_sun_nor_aeg_ind_mnd_ger_dyu_mol_tig_slo_mcd_hin_ctl_qcu_pol_svk_afr_tsn_sod_lit_wly_bos_mao_grk_ven_bul_swa_jav_tha_amr_tml_tsw_cic_uzb_prs_lat_aze_ses_vie_sid_yor_igb_bam	-0.313934633779278	-0.74237423506668	0.459731565996661
102	aeg_lat_fbf_ctl_tig_amr_heb_rus_azi_tur_zul_mao_cic_eng_ita_bsq_pol_sod_ses_cnt_grk_pan_ewe_guj_igb_swe_fin_akn_bem_hun_ger_gam_geo_lit_fre_por_rom_anl_owc_afr_est_bam_jav_arw_mly_jpn_tml_kor_ukr_hin_lda_mcd_sun_dut_chh_ind_mnd_ben_dgb_krd_amh_bos_prs_glc_svk_qcu_spa_cze_slo_dyu_sid_bul_mlt_urd_tag_scr_swa_mol_xho_bat_tha_hau_knd_yor_tsw_aze_nor_alb_uzb_swt_vie_wly_moo_ven_tsn	-0.213514397863376	-0.504001840885917	0.615451988650415
103	mlt_hin_bem_swe_owc_anl_hau_rom_aze_tur_zul_jav_ewe_ita_ctl_bsq_urd_tig_tsw_mnd_krd_ben_igb_alb_akn_grk_est_fbf_tsn_hun_arw_amr_geo_svk_mcd_lat_guj_sod_wly_ukr_fin_xho_sun_fre_mao_jpn_knd_kor_mol_bul_dgb_prs_bat_ger_amh_tag_cnt_slo_dyu_scr_chh_cze_por_pan_lit_qcu_eng_dut_glc_bam_sid_rus_heb_nor_mly_afr_swa_bos_ven_ind_tha_gam_tml_lda_cic_azi_pol_spa_uzb_yor_vie_aeg_swt_moo_ses	-0.748924648308815	-1.80194406278926	0.0747942016356822
104	owc_dut_xho_alb_hau_sod_amh_ctl_uzb_tur_yor_mly_cic_pol_urd_bsq_spa_aeg_dyu_mnd_eng_arw_lda_pan_akn_fre_hun_ses_bem_fin_mcd_anl_geo_bos_rus_cze_bul_chh_amr_guj_est_tsn_sun_nor_bat_jpn_knd_kor_ukr_svk_tsw_ita_jav_scr_gam_mao_cnt_mol_zul_hin_tig_ger_slo_ben_afr_qcu_lit_por_lat_dgb_sid_glc_heb_grk_ind_krd_bam_swe_swt_tag_tha_wly_tml_igb_ewe_aze_rom_prs_azi_moo_vie_mlt_fbf_swa_ven	-0.685519231676929	-1.64199995975514	0.103967436768944
105	amh_grk_ewe_ctl_amr_anl_mlt_arw_uzb_tur_tsn_mly_swa_por_pol_bsq_rus_wly_tsw_cnt_alb_lat_yor_nor_bam_hin_fin_swt_xho_hun_slo_hau_geo_svk_ukr_scr_cze_sod_gam_guj_est_fbf_jav_ita_sun_jpn_tml_kor_eng_lit_dyu_ger_tag_mcd_tig_bat_mnd_mol_ven_fre_chh_bul_prs_pan_rom_qcu_ben_swe_krd_moo_owc_afr_sid_urd_ind_dut_bem_spa_akn_mao_tha_heb_knd_dgb_cic_azi_bos_glc_aze_igb_vie_aeg_lda_ses_zul	-0.775452530401787	-1.8683008709727	0.0648684169237394
106	sid_mol_bam_swe_heb_aeg_sod_afr_tur_aze_moo_bat_tsw_ita_krd_bsq_ctl_owc_dyu_mnd_ben_rom_xho_fre_lda_grk_fin_ven_dgb_est_cze_gam_geo_urd_dut_scr_glc_wly_amh_por_hun_fbf_tag_ger_jav_jpn_knd_kor_bos_prs_swt_nor_sun_spa_chh_ind_cnt_arw_akn_lit_amr_guj_mcd_alb_bul_qcu_hin_rus_svk_bem_tig_pan_hau_pol_mly_lat_tsn_slo_swa_mao_tha_mlt_tml_cic_ses_azi_ukr_eng_uzb_igb_vie_anl_yor_zul_ewe	-0.233501230846951	-0.551869273649348	0.582361645593508
107	owc_swe_ewe_krd_chh_amh_sid_eng_tur_azi_yor_mly_swt_fre_ctl_bsq_glc_heb_dyu_cnt_bul_svk_dgb_urd_fbf_ita_hun_cic_igb_est_rom_tig_geo_spa_grk_bos_ukr_aeg_sod_slo_fin_bem_mao_mol_sun_jpn_tml_kor_cze_lat_moo_por_ind_alb_anl_jav_mnd_pan_zul_scr_gam_lit_ben_nor_guj_qcu_ger_hin_afr_ven_amr_rus_wly_prs_tag_arw_akn_mcd_bam_bat_tha_mlt_knd_tsn_tsw_aze_dut_pol_uzb_ses_vie_hau_swa_lda_xho	-0.339763932989112	-0.804732194845428	0.423026737139457
108	tig_bos_fbf_eng_sid_wly_gam_bul_uzb_tur_dgb_jav_ven_ben_por_bsq_nor_owc_moo_mnd_grk_ctl_swa_lit_ses_krd_est_cic_bem_hun_pol_heb_geo_swe_fre_spa_guj_amr_anl_prs_fin_akn_mly_rom_bat_jpn_knd_kor_svk_rus_bam_arw_sun_urd_amh_ind_cnt_dut_lda_mol_mlt_scr_ger_afr_slo_qcu_mcd_glc_hin_tsn_hau_alb_chh_ukr_mao_lat_zul_ita_igb_tag_tha_sod_tml_ewe_dyu_azi_cze_pan_aze_xho_vie_aeg_tsw_swt_yor	-0.627554449744076	-1.50497773060686	0.135718624916166
109	tig_hin_bem_bos_heb_gam_owc_bul_aze_tur_tsw_ind_swt_slo_pan_bsq_rom_hau_ven_mnd_spa_glc_tsn_ita_dgb_guj_est_xho_ewe_hun_lit_aeg_geo_ukr_mcd_scr_ben_anl_chh_fre_fin_dyu_mao_prs_sun_jpn_tml_kor_por_alb_bam_afr_mly_dut_amr_tag_cnt_pol_yor_ctl_mlt_eng_krd_grk_urd_qcu_swe_ger_svk_fbf_amh_lat_sid_mol_bat_nor_igb_cze_swa_jav_tha_wly_knd_cic_zul_uzb_arw_rus_azi_moo_vie_sod_ses_akn_lda	-0.138656218009008	-0.327521303381688	0.74400976251044
110	wly_pol_akn_alb_amr_mlt_sod_bos_tur_azi_dgb_mly_moo_nor_rus_bsq_lat_chh_swt_mnd_pan_guj_fbf_lit_ewe_rom_hun_tsn_igb_fin_afr_owc_geo_arw_mol_ctl_prs_heb_gam_glc_est_yor_ind_ger_jav_jpn_tml_kor_bul_swe_swa_mcd_mao_urd_sid_tag_cnt_ben_bem_ukr_aeg_por_svk_dut_cze_qcu_fre_scr_krd_bam_hau_eng_amh_slo_bat_grk_cic_ita_ses_sun_tha_anl_knd_dyu_tsw_aze_spa_hin_uzb_ven_vie_tig_xho_zul_lda	0.264298935000105	0.623490078085316	0.534488719872383
111	chh_rom_fbf_ita_aeg_sid_amh_eng_uzb_azi_cic_bat_xho_afr_por_bsq_prs_anl_swa_mnd_ben_swe_ses_grk_tsn_bul_fin_yor_moo_est_cze_sod_geo_lit_fre_scr_ctl_owc_mlt_pol_hun_igb_mly_alb_mao_jpn_tml_kor_mcd_hin_bam_ukr_ind_svk_amr_sun_cnt_pan_zul_slo_tig_krd_urd_glc_spa_qcu_mol_rus_arw_lda_gam_dut_wly_bos_jav_guj_swt_lat_bem_tag_tha_hau_knd_ewe_tsw_aze_nor_ger_tur_akn_vie_heb_dgb_dyu_ven	-0.317444428043548	-0.7507837192959	0.454678306826471
112	wly_hin_ewe_lit_aeg_amr_sod_krd_uzb_aze_ses_ind_swt_prs_pol_bsq_alb_tig_zul_cnt_rom_grk_cic_svk_xho_dut_fin_tsn_yor_hun_bul_amh_geo_afr_swe_ita_glc_hau_gam_pan_est_lda_bat_ukr_mly_jpn_knd_kor_eng_rus_swa_ger_sun_por_heb_jav_mnd_mcd_moo_spa_mlt_cze_bos_urd_arw_qcu_lat_scr_slo_dyu_chh_mol_owc_fre_tag_nor_ven_ctl_dgb_mao_tha_sid_tml_tsw_fbf_azi_guj_ben_tur_akn_vie_anl_bem_bam_igb	-0.0141580265263834	-0.0333635419369334	0.97345618480978
113	heb_lit_fbf_bos_amh_hau_tig_dut_aze_azi_dgb_mao_cic_arw_eng_bsq_afr_anl_ven_mnd_por_ita_bam_fre_tsn_slo_hun_akn_lda_fin_rom_amr_geo_krd_spa_lat_mol_wly_mlt_glc_est_yor_bat_prs_tag_jpn_tml_kor_alb_urd_zul_ben_mly_ger_sod_jav_cnt_pol_bem_rus_owc_cze_swe_ctl_svk_qcu_scr_guj_pan_swa_gam_bul_chh_hin_ind_grk_dyu_nor_xho_sun_tha_aeg_knd_ses_moo_uzb_ukr_mcd_tur_swt_vie_sid_tsw_igb_ewe	-0.80892633900618	-1.95000252368647	0.0541875146508414
114	chh_spa_tsn_dut_wly_amh_anl_hin_aze_uzb_lda_sun_swt_urd_guj_bsq_krd_sid_xho_cnt_ctl_ben_yor_pan_ven_nor_hun_dgb_bam_fin_glc_owc_geo_ger_bos_rom_svk_hau_sod_ita_est_zul_mly_swe_jav_jpn_knd_kor_scr_arw_fbf_mcd_ind_slo_gam_mao_mnd_afr_igb_pol_aeg_rus_ukr_alb_cze_qcu_eng_mol_lat_dyu_heb_grk_amr_prs_bat_lit_cic_bul_bem_tag_tha_tig_tml_moo_ewe_azi_fre_por_tur_swa_vie_mlt_akn_tsw_ses	0.162267905564672	0.382672186043095	0.702836034785689
115	sod_bos_bem_hin_anl_amr_gam_dut_uzb_tur_swa_sun_akn_ben_rom_bsq_ger_amh_swt_cnt_swe_fre_dyu_nor_tsw_lat_hun_ewe_ven_fin_glc_mlt_geo_mcd_por_ctl_slo_owc_wly_ita_est_fbf_mao_urd_tag_jpn_tml_kor_scr_spa_moo_lit_ind_rus_tig_jav_mnd_svk_tsn_arw_aeg_alb_pan_eng_prs_qcu_guj_grk_ukr_ses_chh_cze_hau_afr_mly_mol_bam_pol_yor_bat_tha_heb_knd_xho_cic_azi_krd_bul_aze_igb_vie_sid_lda_dgb_zul	0.332571904224423	0.784015377371134	0.435023412714738
116	wly_hin_bam_pan_chh_amr_aeg_rom_aze_azi_akn_ind_moo_fre_urd_bsq_glc_anl_xho_mnd_mol_mcd_tsn_ita_tsw_krd_hun_zul_fbf_fin_svk_sid_geo_alb_nor_bos_cze_sod_heb_lat_est_yor_bat_afr_jav_jpn_knd_kor_ukr_spa_ewe_eng_sun_arw_gam_mao_cnt_guj_swt_swe_owc_scr_por_pol_slo_qcu_lit_rus_dut_dyu_hau_ctl_tig_prs_tag_bul_ses_ben_swa_mly_tha_mlt_tml_ven_bem_tur_ger_grk_uzb_igb_vie_amh_lda_dgb_cic	-1.4623236599559	-3.68785762393602	0.000380420945914072
117	wly_grk_akn_guj_aeg_chh_sod_ben_tur_aze_bem_tag_igb_mol_eng_bsq_scr_anl_tsw_mnd_svk_ukr_bam_rus_moo_afr_est_zul_cic_hun_por_gam_geo_arw_urd_mcd_glc_hau_mlt_spa_fin_lda_mly_nor_mao_jpn_knd_kor_slo_rom_yor_pan_bat_bos_heb_jav_cnt_dut_dgb_lit_tig_alb_swe_pol_fre_qcu_ger_ctl_prs_tsn_amh_krd_owc_hin_ind_bul_swt_lat_dyu_sun_tha_sid_tml_swa_fbf_azi_ita_cze_uzb_xho_vie_amr_ewe_ses_ven	0.300335312820546	0.707636230450772	0.480940811322007
118	tig_afr_tsw_fre_anl_sod_gam_bos_uzb_aze_moo_ind_ven_glc_urd_bsq_ukr_amr_cic_mnd_lat_prs_xho_spa_akn_alb_hun_dgb_dyu_fin_krd_aeg_geo_guj_ben_rom_swe_chh_wly_rus_est_bem_sun_pan_jav_jpn_tml_kor_mcd_ger_ewe_ita_mao_svk_hau_bat_cnt_grk_tsn_cze_sid_por_nor_slo_mol_qcu_pol_scr_dut_bam_mlt_eng_heb_hin_mly_bul_swt_lit_swa_tag_tha_amh_knd_igb_ses_azi_ctl_arw_tur_lda_vie_owc_yor_zul_fbf	0.120893630398485	0.284519418542884	0.776644924240259
119	owc_grk_moo_glc_hau_sid_sod_scr_azi_aze_yor_bat_cic_urd_afr_bsq_svk_amr_akn_cnt_eng_fre_dyu_pol_swt_prs_fin_swa_tsn_hun_lit_wly_geo_rom_bul_mcd_pan_aeg_tig_dut_est_xho_mly_ita_ind_jpn_tml_kor_hin_mol_ven_ben_tag_spa_mlt_mao_mnd_rus_ewe_guj_chh_arw_por_ctl_bos_qcu_ger_alb_lat_zul_heb_slo_anl_cze_jav_krd_lda_swe_dgb_sun_tha_gam_knd_ses_fbf_uzb_ukr_nor_tur_bem_vie_amh_tsw_bam_igb	0.136268575554547	0.320705898329803	0.749152804077132
120	mlt_guj_cic_svk_gam_amh_aeg_hin_uzb_azi_bam_mly_dyu_bos_cze_bsq_lit_owc_lda_cnt_prs_eng_tsw_mol_xho_urd_fin_ven_zul_est_rus_anl_geo_glc_dut_ben_scr_tig_sid_afr_hun_yor_bat_ctl_sun_jpn_knd_kor_arw_rom_tsn_pol_mao_ger_wly_tag_mnd_slo_moo_krd_heb_ukr_por_ita_fre_qcu_bul_pan_grk_swa_chh_alb_amr_swe_jav_spa_dgb_lat_ewe_ind_tha_hau_tml_igb_akn_aze_mcd_nor_tur_bem_vie_sod_fbf_swt_ses	-0.0905043280770283	-0.213185369836555	0.831649013601593
121	chh_grk_igb_ger_tig_sid_aeg_ukr_azi_tur_lda_bat_ven_lit_spa_bsq_afr_anl_swa_cnt_krd_ben_swt_cze_dyu_swe_fin_akn_zul_est_urd_heb_geo_rus_pol_ita_bul_amr_gam_guj_hun_fbf_ind_rom_mly_jpn_tml_kor_prs_hin_bam_fre_tag_slo_amh_sun_mnd_pan_bem_lat_owc_dut_nor_bos_mcd_qcu_por_scr_alb_cic_wly_svk_mlt_glc_jav_mol_dgb_eng_tsw_mao_tha_sod_knd_tsn_ses_aze_arw_ctl_uzb_yor_vie_hau_ewe_xho_moo	-0.574744352569579	-1.37082499689975	0.173728820867506
122	owc_dut_bem_spa_chh_aeg_amh_slo_aze_tur_swa_jav_ses_mol_alb_bsq_lat_amr_tsw_mnd_ita_ger_tsn_rom_ven_grk_est_igb_bam_fin_svk_heb_geo_por_eng_glc_hin_mlt_gam_prs_hun_dyu_tag_bos_mly_jpn_knd_kor_guj_lit_yor_mcd_sun_ben_anl_ind_cnt_rus_fbf_scr_wly_afr_ukr_pan_nor_qcu_cze_swe_arw_moo_sid_ctl_hau_pol_bat_fre_dgb_bul_swt_mao_tha_sod_tml_akn_ewe_azi_urd_krd_uzb_xho_vie_tig_zul_lda_cic	-0.371454483705119	-0.880555737005353	0.380828228788611
123	amh_dut_yor_afr_heb_gam_aeg_ita_uzb_azi_ses_mly_swa_urd_prs_bsq_bos_sid_swt_cnt_mol_rus_igb_hin_dyu_guj_hun_zul_moo_fin_arw_amr_geo_eng_nor_fre_lit_anl_mlt_lat_est_tsw_sun_ben_tag_jpn_tml_kor_slo_spa_bem_cze_bat_swe_chh_jav_mnd_ukr_cic_grk_hau_ger_bul_rom_krd_qcu_glc_ctl_por_tsn_tig_pan_sod_scr_ind_mcd_fbf_svk_lda_mao_tha_wly_knd_dgb_bam_tur_pol_alb_aze_xho_vie_owc_ven_ewe_akn	-0.42993872091623	-1.02077319695502	0.310009967947114
124	gam_alb_zul_grk_sod_chh_sid_por_azi_tur_xho_bat_cic_bul_mcd_bsq_krd_amh_akn_cnt_pan_rom_tsn_afr_bem_urd_est_ses_dgb_fin_hin_wly_geo_pol_slo_nor_prs_tig_owc_scr_hun_dyu_mao_swe_mly_jpn_tml_kor_lit_lat_ven_spa_sun_glc_heb_jav_mnd_fre_ewe_rus_amr_eng_svk_ger_ita_qcu_guj_ben_bos_swt_mlt_dut_hau_ctl_tag_cze_igb_arw_yor_ind_tha_anl_knd_lda_fbf_uzb_mol_ukr_aze_swa_vie_aeg_moo_bam_tsw	0.523333107646848	1.23762773181475	0.218969699026586
125	wly_swe_cic_rom_chh_heb_tig_ita_azi_tur_swa_mly_bem_ukr_alb_bsq_lat_amr_moo_mnd_guj_fre_bam_afr_fbf_hin_fin_yor_dgb_est_svk_anl_geo_rus_slo_arw_cze_amh_owc_ctl_hun_igb_bat_lit_ind_jpn_knd_kor_nor_bos_zul_glc_jav_krd_mlt_mao_cnt_pol_akn_mol_sid_ger_urd_mcd_scr_qcu_pan_eng_ben_dyu_aeg_bul_sod_grk_tag_prs_ven_spa_tsw_sun_tha_hau_tml_ewe_swt_aze_por_dut_uzb_tsn_vie_gam_xho_ses_lda	0.159409119858802	0.375103516028917	0.708437577046902
126	amh_arw_ven_nor_tig_wly_amr_lit_uzb_azi_lda_mly_bem_alb_grk_bsq_mcd_aeg_zul_mnd_scr_glc_swt_guj_tsw_spa_est_ewe_dyu_fin_rom_owc_geo_ger_ben_mol_cze_gam_anl_ukr_hun_tsn_bat_svk_tag_jpn_tml_kor_krd_bul_dgb_pol_sun_rus_chh_ind_cnt_lat_fbf_ita_sod_swe_fre_eng_pan_qcu_prs_slo_urd_bam_sid_hin_heb_dut_mao_por_akn_afr_igb_jav_tha_mlt_knd_cic_swa_tur_bos_ctl_aze_yor_vie_hau_xho_moo_ses	-0.866183820128093	-2.09476054115565	0.0389110695089348
127	amh_ben_fbf_rom_chh_aeg_owc_ukr_aze_uzb_igb_mao_swt_cze_glc_bsq_hin_wly_lda_mnd_fre_arw_ses_prs_dgb_guj_est_swa_dyu_fin_lat_anl_geo_pol_afr_mcd_bul_gam_sid_ger_hun_zul_bat_swe_ind_jpn_knd_kor_por_mol_ven_svk_tag_rus_hau_sun_cnt_nor_moo_krd_amr_lit_scr_pan_slo_qcu_ita_grk_dut_xho_tig_eng_sod_bos_mly_alb_tsn_ctl_yor_jav_tha_heb_tml_tsw_bem_tur_urd_spa_azi_ewe_vie_mlt_akn_cic_bam	-0.353359144938717	-0.837165499219591	0.404645709688867
128	amh_dut_swt_alb_amr_heb_anl_rom_aze_azi_dgb_jav_zul_ita_swe_bsq_eng_sid_swa_cnt_bos_ctl_ven_ukr_ewe_urd_hun_tsw_yor_est_ben_gam_geo_fre_krd_ger_prs_tig_hau_svk_fin_lda_ind_grk_sun_jpn_tml_kor_afr_glc_moo_guj_mao_arw_wly_mly_mnd_pan_cic_scr_aeg_por_spa_nor_mol_qcu_mcd_bul_pol_bem_sod_rus_mlt_lit_tag_cze_igb_slo_bam_bat_tha_chh_knd_dyu_xho_uzb_lat_hin_tur_tsn_vie_owc_akn_ses_fbf	0.16184865317159	0.381030683188975	0.704049525564856
129	owc_svk_swa_bul_sid_anl_hau_ben_aze_azi_lda_jav_tsn_fre_swe_bsq_rus_chh_cic_mnd_lat_ukr_dyu_arw_tsw_pol_est_yor_dgb_hun_slo_mlt_geo_ctl_mcd_ita_spa_wly_aeg_afr_fin_ses_tag_dut_mly_jpn_knd_kor_alb_rom_igb_prs_sun_bos_heb_ind_cnt_glc_moo_hin_gam_por_lit_cze_urd_qcu_krd_nor_grk_ewe_tig_guj_amr_pan_bat_mol_bam_ger_bem_mao_tha_sod_tml_fbf_xho_tur_eng_scr_uzb_akn_vie_amh_zul_swt_ven	-0.680520708468596	-1.6318233044079	0.10609849614722
130	owc_urd_moo_rus_mlt_amr_aeg_hin_uzb_azi_dyu_mly_ven_afr_swe_bsq_pan_chh_cic_cnt_guj_scr_xho_krd_akn_grk_est_bem_fbf_fin_mol_gam_geo_lit_ctl_pol_slo_sid_wly_ukr_hun_swa_mao_spa_sun_jpn_tml_kor_ita_bul_tsw_arw_tag_cze_amh_bat_mnd_lat_swt_mcd_hau_eng_ger_alb_rom_qcu_fre_ben_dut_zul_heb_bos_anl_svk_jav_prs_bam_por_yor_ind_tha_sod_knd_lda_ses_tur_nor_glc_aze_dgb_vie_tig_tsn_igb_ewe	0.239864658907184	0.564635399754272	0.573681171924864
131	tig_fre_igb_ger_amh_owc_gam_ukr_tur_azi_dgb_bat_lda_cze_mol_bsq_ben_mlt_bem_mnd_alb_afr_ses_eng_xho_arw_est_tsw_bam_hun_glc_anl_geo_krd_guj_mcd_svk_chh_wly_spa_fin_tsn_tag_slo_mly_jpn_tml_kor_grk_pan_cic_rom_jav_dut_aeg_sun_cnt_lit_swt_por_sod_swe_hin_pol_scr_qcu_prs_ctl_lat_ewe_sid_nor_hau_bos_mao_bul_dyu_ita_zul_ind_tha_heb_knd_ven_moo_uzb_rus_urd_aze_swa_vie_amr_fbf_akn_yor	-0.239475688166885	-0.565781450769503	0.572904959094547
132	amr_ctl_akn_pol_aeg_hau_gam_mol_aze_tur_bam_jav_swt_bul_ita_bsq_afr_mlt_tsw_cnt_glc_swe_dyu_scr_ewe_mcd_est_lda_igb_hun_urd_anl_geo_svk_por_ukr_lit_sid_amh_grk_fin_ven_mly_hin_tag_jpn_tml_kor_rom_ben_zul_dut_sun_pan_heb_mao_mnd_prs_yor_guj_wly_eng_arw_spa_ger_qcu_krd_nor_slo_cic_tig_alb_owc_fre_bat_bos_fbf_lat_moo_ind_tha_chh_knd_bem_dgb_uzb_rus_cze_azi_xho_vie_sod_tsn_ses_swa	0.0479195798498493	0.112773957160166	0.910452838261982
133	gam_ukr_ven_ctl_amh_heb_wly_swe_uzb_azi_swt_ind_lda_scr_bos_bsq_spa_sod_cic_cnt_fre_pol_ses_dut_tsn_prs_fin_dyu_dgb_hun_eng_hau_geo_rom_bul_rus_hin_sid_aeg_guj_est_yor_jav_cze_mly_jpn_knd_kor_mol_glc_xho_svk_tag_pan_anl_mao_mnd_afr_igb_lat_chh_nor_ben_urd_ita_qcu_alb_por_slo_bam_mlt_mcd_owc_ger_sun_krd_akn_grk_zul_bat_tha_tig_tml_fbf_ewe_aze_lit_arw_tur_tsw_vie_amr_moo_swa_bem	0.293805780176304	0.692267618437027	0.490494166049093
134	hau_mol_xho_pan_mlt_wly_amh_rom_uzb_aze_swa_jav_dyu_por_pol_bsq_lat_tig_ewe_cnt_afr_fre_dgb_spa_moo_krd_est_lda_swt_hun_bul_heb_geo_rus_eng_guj_cze_owc_sod_hin_fin_cic_bat_glc_mao_jpn_knd_kor_dut_slo_ses_prs_sun_ben_sid_mly_mnd_ita_yor_swe_amr_bos_urd_ctl_nor_qcu_arw_ger_scr_bam_anl_ukr_aeg_grk_ind_alb_akn_svk_bem_tag_tha_gam_tml_fbf_zul_tur_mcd_lit_azi_ven_vie_chh_igb_tsn_tsw	0.287794807889758	0.678044998581534	0.499426726655478
135	chh_prs_ses_scr_sod_hau_sid_ctl_uzb_azi_xho_jav_swt_slo_ita_bsq_krd_owc_dgb_cnt_lit_glc_bem_ger_cic_dut_est_fbf_tsn_hun_swe_wly_geo_lat_spa_fre_por_tig_anl_pan_fin_akn_mly_hin_mao_jpn_knd_kor_eng_nor_ven_bos_sun_mcd_heb_tag_mnd_svk_lda_ben_mlt_guj_pol_afr_cze_qcu_grk_ukr_alb_bam_amr_rom_gam_mol_ind_urd_ewe_arw_igb_bat_tha_aeg_tml_moo_dyu_aze_bul_rus_tur_tsw_vie_amh_swa_zul_yor	0.102840219723404	0.241952193916696	0.809349933653272
136	gam_lat_bam_alb_aeg_amr_heb_dut_aze_uzb_igb_tag_bem_krd_rom_bsq_prs_chh_lda_cnt_lit_swe_zul_hin_tsn_arw_hun_tsw_swt_fin_grk_amh_geo_ger_ita_bos_afr_hau_mlt_mcd_est_moo_mao_nor_sun_jpn_tml_kor_svk_pan_dgb_urd_ind_eng_sid_bat_mnd_rus_fbf_slo_anl_glc_por_guj_cze_qcu_bul_ben_scr_cic_owc_ctl_sod_pol_jav_fre_ven_mol_xho_mly_tha_wly_knd_ses_swa_azi_ukr_spa_tur_yor_vie_tig_akn_dyu_ewe	-0.439466315620344	-1.04235750430489	0.299948052570365
137	aeg_ben_tsw_lat_anl_mlt_heb_swe_azi_uzb_swa_mao_lda_krd_pol_bsq_ctl_chh_cic_mnd_ger_ukr_dgb_afr_tsn_svk_est_moo_bem_hun_por_hau_geo_guj_scr_nor_glc_tig_gam_urd_fin_ses_jav_mcd_tag_jpn_tml_kor_mol_lit_ven_slo_bat_arw_sod_mly_cnt_eng_fbf_cze_owc_ita_prs_grk_rus_qcu_pan_dut_rom_akn_amr_fre_wly_alb_sun_hin_ewe_bul_dyu_ind_tha_sid_knd_xho_bam_tur_spa_bos_aze_zul_vie_amh_yor_swt_igb	0.120953858045299	0.284430664916114	0.77671272032813
138	hau_urd_bem_pol_amr_owc_chh_lat_tur_uzb_ven_bat_tsw_bul_krd_bsq_spa_mlt_cic_mnd_lit_ctl_igb_arw_lda_cze_hun_dyu_swt_est_ger_tig_geo_afr_grk_alb_rom_amh_heb_ita_fin_swa_tag_fre_ind_jpn_knd_kor_slo_eng_tsn_ukr_mao_mcd_aeg_sun_cnt_ben_ses_mol_gam_swe_nor_hin_rus_qcu_por_svk_bos_yor_sid_guj_wly_dut_jav_glc_bam_scr_akn_mly_tha_anl_tml_zul_xho_azi_prs_pan_aze_dgb_vie_sod_moo_ewe_fbf	-0.48160447647495	-1.14278298177344	0.256062141399092
139	aeg_nor_moo_swe_heb_wly_sod_urd_tur_aze_igb_mly_xho_krd_ita_bsq_grk_amr_zul_mnd_ctl_por_cic_ben_fbf_lat_est_tsn_swa_hun_arw_tig_geo_glc_ger_pan_scr_hau_chh_pol_fin_yor_bat_lit_mao_jpn_knd_kor_prs_spa_bam_afr_tag_fre_sid_sun_cnt_alb_akn_mcd_gam_bul_ukr_eng_cze_qcu_mol_rus_rom_ven_owc_slo_anl_bos_jav_dut_dyu_hin_swt_ind_tha_amh_tml_lda_ewe_uzb_svk_guj_azi_bem_vie_mlt_tsw_ses_dgb	-0.313996355898603	-0.743795385014	0.458875359912452
140	sid_grk_tsw_slo_wly_owc_amh_rus_tur_aze_dgb_bat_lda_ger_afr_bsq_glc_gam_igb_cnt_arw_mol_swa_pan_ses_swe_est_dyu_yor_hun_fre_sod_geo_lit_hin_bul_spa_amr_hau_ita_fin_swt_mly_rom_ind_jpn_tml_kor_bos_krd_cic_dut_jav_alb_anl_sun_mnd_ben_zul_urd_heb_pol_scr_ukr_nor_qcu_prs_cze_guj_xho_aeg_por_tig_mcd_mao_svk_bam_lat_ven_tag_tha_mlt_knd_ewe_akn_azi_ctl_eng_uzb_bem_vie_chh_moo_tsn_fbf	0.828237636718691	1.98490284194426	0.0501016796315212
141	owc_por_igb_ger_sid_heb_sod_ben_tur_azi_ewe_mly_zul_pan_lit_bsq_arw_chh_dyu_cnt_ukr_krd_xho_cze_yor_rom_fin_bam_lda_est_eng_anl_geo_ctl_bul_mcd_pol_amr_wly_guj_hun_ven_mao_scr_jav_jpn_knd_kor_ita_rus_cic_hin_tag_glc_tig_bat_mnd_fre_tsw_svk_mlt_alb_lat_grk_swe_qcu_mol_urd_slo_tsn_amh_afr_aeg_bos_ind_nor_akn_prs_bem_sun_tha_hau_tml_dgb_fbf_aze_spa_dut_uzb_swt_vie_gam_moo_ses_swa	-0.171952717447693	-0.405887427266561	0.685757677111731
142	mlt_hin_tsn_lat_tig_wly_hau_mcd_azi_uzb_igb_ind_tsw_urd_ukr_bsq_prs_chh_lda_cnt_ger_glc_dgb_rus_xho_guj_est_ewe_ses_fin_alb_sod_geo_bul_bos_mol_swe_sid_gam_cze_hun_akn_mao_svk_jav_jpn_knd_kor_scr_afr_swa_eng_mly_spa_heb_bat_mnd_dut_bem_lit_owc_fre_ctl_ben_nor_qcu_pan_pol_rom_swt_amr_grk_anl_krd_tag_ita_ven_slo_dyu_sun_tha_aeg_tml_yor_moo_aze_arw_por_tur_cic_vie_amh_zul_fbf_bam	0.550118590331983	1.298222697608	0.197421111659704
143	chh_bul_xho_cze_gam_anl_owc_mcd_azi_tur_ewe_mly_akn_rom_ita_bsq_slo_sid_igb_cnt_urd_spa_swt_lit_tsw_hin_est_dyu_dgb_hun_eng_mlt_geo_scr_bos_ctl_krd_wly_hau_fre_fin_zul_jav_rus_ind_jpn_tml_kor_svk_pan_fbf_prs_sun_ger_tig_bat_mnd_lat_ven_ben_amr_grk_afr_ukr_pol_qcu_mol_por_alb_bam_aeg_dut_amh_guj_tag_arw_swa_glc_cic_mao_tha_sod_knd_bem_ses_uzb_nor_swe_aze_tsn_vie_heb_moo_lda_yor	-0.594913734992464	-1.42230567898799	0.158282920457629
144	sid_grk_akn_rus_aeg_wly_hau_svk_azi_aze_tsw_sun_swt_ctl_guj_bsq_ger_gam_ven_mnd_mcd_krd_bam_por_zul_mol_fin_ewe_tsn_hun_lat_amh_geo_pol_ben_prs_bos_tig_owc_scr_est_bem_ind_nor_mly_jpn_tml_kor_ukr_alb_lda_eng_jav_lit_heb_tag_cnt_urd_ses_rom_amr_spa_slo_arw_fre_qcu_pan_hin_swe_xho_anl_ita_chh_cze_bat_bul_fbf_dut_dgb_mao_tha_mlt_knd_moo_cic_tur_afr_glc_uzb_swa_vie_sod_yor_dyu_igb	0.851095399943107	2.03348082682219	0.0448534878048965
145	amh_lit_tsn_por_sod_mlt_owc_alb_aze_uzb_ses_mao_dgb_svk_dut_bsq_pan_sid_bem_mnd_mol_guj_igb_prs_lda_cze_hun_dyu_swt_fin_slo_tig_geo_rus_ukr_nor_pol_anl_aeg_ctl_est_tsw_jav_mcd_ind_jpn_knd_kor_glc_arw_yor_ita_bat_ger_amr_sun_cnt_spa_ven_bul_gam_swe_ben_urd_fre_qcu_scr_rom_krd_moo_chh_grk_wly_bos_tag_hin_fbf_lat_cic_mly_tha_heb_tml_xho_akn_azi_eng_afr_tur_ewe_vie_hau_bam_zul_swa	-0.503614875297632	-1.19748263359526	0.234161755528965
146	sid_hin_bam_nor_gam_amh_amr_rus_aze_azi_tsw_jav_moo_ukr_svk_bsq_lat_hau_cic_mnd_pan_lit_ses_ctl_xho_glc_est_zul_bem_fin_spa_aeg_geo_alb_scr_bos_dut_mlt_owc_swe_hun_lda_sun_rom_mly_jpn_tml_kor_eng_prs_akn_afr_ind_urd_tig_tag_cnt_ben_swt_fre_wly_bul_por_cze_krd_qcu_arw_ger_grk_ewe_chh_mol_anl_ita_bat_mcd_ven_guj_yor_mao_tha_heb_knd_swa_dgb_uzb_slo_pol_tur_tsn_vie_sod_igb_dyu_fbf	-0.842469756401316	-2.04254548076031	0.0439281928123393
147	heb_por_akn_bos_mlt_aeg_gam_slo_aze_azi_bam_jav_bem_ctl_mol_bsq_eng_hau_swt_cnt_lit_afr_lda_rus_ven_ukr_est_fbf_tsn_fin_grk_wly_geo_urd_glc_rom_scr_sid_anl_bul_hun_ses_sun_arw_mao_jpn_tml_kor_alb_guj_yor_pan_mly_swe_sod_ind_mnd_mcd_moo_krd_tig_svk_pol_ita_nor_qcu_hin_fre_ben_tsw_chh_dut_owc_spa_bat_lat_zul_ger_ewe_tag_tha_amh_knd_swa_dyu_uzb_cze_prs_tur_cic_vie_amr_igb_xho_dgb	-0.323106129346291	-0.764665766661237	0.446406562098093
148	aeg_swe_lda_afr_chh_mlt_gam_mol_tur_uzb_bam_ind_swa_glc_svk_bsq_alb_sod_dgb_cnt_ger_dut_dyu_bos_akn_pan_hun_igb_bem_fin_urd_amr_geo_lit_ben_por_hin_anl_sid_arw_est_cic_bat_krd_jav_jpn_knd_kor_ctl_rom_tsw_fre_mao_lat_wly_mly_mnd_spa_swt_ita_hau_guj_ukr_grk_mcd_qcu_rus_pol_eng_ven_amh_bul_owc_slo_tag_scr_ewe_prs_yor_sun_tha_tig_tml_ses_moo_aze_nor_cze_azi_xho_vie_heb_fbf_zul_tsn	-0.860509814501894	-2.08324497011773	0.0399728954351632
149	amr_grk_ven_ita_chh_sod_sid_svk_aze_azi_lda_ind_ses_por_glc_bsq_pan_owc_cic_mnd_ben_lat_igb_arw_bam_spa_est_fbf_swa_fin_pol_tig_geo_fre_ukr_ctl_scr_gam_amh_nor_hun_bem_tag_prs_sun_jpn_knd_kor_bul_alb_dgb_hin_bat_krd_heb_mao_cnt_rom_akn_bos_anl_swe_cze_guj_slo_qcu_eng_rus_lit_tsn_hau_mol_wly_dut_mly_afr_dyu_mcd_zul_jav_tha_mlt_tml_swt_moo_uzb_urd_ger_tur_xho_vie_aeg_yor_tsw_ewe	0.00662582890367822	0.0156337648416342	0.987560059028492
150	amh_scr_cic_eng_wly_owc_gam_bos_aze_azi_akn_mao_swt_ita_urd_bsq_grk_chh_ewe_cnt_ben_glc_swa_lit_moo_rom_fin_tsw_ven_hun_krd_heb_geo_ger_afr_arw_mcd_sid_anl_fre_est_tsn_jav_lat_tag_jpn_tml_kor_spa_nor_dgb_dut_mly_ukr_aeg_sun_mnd_pan_igb_pol_hau_cze_por_alb_slo_qcu_mol_guj_ctl_fbf_mlt_svk_tig_rus_ind_hin_lda_prs_dyu_bat_tha_amr_knd_yor_bam_uzb_swe_bul_tur_zul_vie_sod_bem_xho_ses	-0.0796241467897525	-0.187648176560253	0.851561264220434
151	aeg_rus_akn_pol_anl_tig_amr_mcd_uzb_aze_fbf_tag_zul_glc_nor_bsq_ctl_sod_yor_cnt_grk_ger_dgb_dut_ewe_eng_hun_bam_bem_fin_fre_chh_geo_prs_ben_ukr_bos_hau_gam_alb_est_ven_jav_afr_sun_jpn_knd_kor_ita_svk_swa_bul_mao_scr_owc_bat_mnd_por_moo_slo_wly_krd_urd_rom_hin_qcu_pan_lit_spa_swt_mlt_cze_amh_guj_mly_mol_cic_arw_tsw_ind_tha_sid_tml_ses_lda_tur_lat_swe_azi_dyu_vie_heb_igb_tsn_xho	-0.148979164248335	-0.351520103942467	0.725993367090881
152	tig_mol_ses_ita_owc_mlt_anl_pan_uzb_azi_swa_ind_tsw_bos_dut_bsq_mcd_amh_ven_mnd_pol_swe_ewe_grk_bem_nor_fin_tsn_dyu_est_cze_amr_geo_lat_afr_prs_spa_gam_wly_por_hun_swt_sun_ctl_mao_jpn_knd_kor_lit_ben_xho_ger_bat_rom_heb_mly_cnt_hin_yor_krd_sid_guj_scr_svk_rus_qcu_arw_glc_ukr_bam_sod_eng_aeg_bul_tag_alb_zul_fre_fbf_jav_tha_hau_tml_akn_lda_aze_urd_slo_tur_igb_vie_chh_cic_dgb_moo	0.272320883665108	0.640656973607601	0.523321059583171
153	chh_afr_swa_ukr_amh_anl_sid_rom_uzb_azi_bem_mao_ven_alb_mcd_bsq_krd_amr_yor_cnt_ger_bul_dyu_mol_lda_svk_fin_ses_xho_hun_scr_owc_geo_ben_glc_nor_swe_tig_wly_slo_est_ewe_jav_dut_ind_jpn_tml_kor_rus_cze_tsw_arw_sun_spa_heb_bat_mnd_bos_igb_pan_gam_prs_urd_por_pol_qcu_eng_guj_fre_moo_sod_lat_mlt_ctl_tag_ita_cic_lit_zul_mly_tha_hau_knd_dgb_akn_tur_grk_hin_aze_swt_vie_aeg_bam_tsn_fbf	-0.563822041105428	-1.34390014308084	0.182250192627499
154	heb_hin_dgb_grk_owc_chh_mlt_por_tur_uzb_xho_ind_fbf_bul_rom_bsq_guj_anl_ewe_cnt_rus_lit_swt_bos_swa_fre_est_tsw_akn_hun_pan_gam_geo_prs_svk_ctl_scr_hau_tig_mcd_fin_cic_tag_glc_mao_jpn_tml_kor_dut_mol_zul_arw_bat_urd_amr_jav_mnd_ita_yor_eng_amh_lat_nor_krd_cze_qcu_ukr_slo_ben_moo_aeg_spa_sid_swe_mly_alb_bam_afr_ven_sun_tha_wly_knd_lda_ses_aze_ger_pol_azi_igb_vie_sod_dyu_tsn_bem	-0.0307411107967527	-0.0724495930936743	0.942399705732482
155	mlt_ukr_dyu_cze_heb_tig_chh_scr_uzb_tur_moo_mao_akn_nor_prs_bsq_lat_aeg_swa_mnd_por_slo_xho_grk_yor_arw_est_tsw_tsn_fin_ben_hau_geo_glc_bos_eng_spa_wly_owc_bul_hun_zul_tag_ctl_ind_jpn_knd_kor_hin_fre_lda_dut_jav_guj_amr_bat_cnt_ger_dgb_afr_amh_swe_pan_rus_ita_qcu_lit_pol_alb_fbf_gam_mcd_sid_krd_mly_rom_bam_svk_swt_sun_tha_sod_tml_ses_bem_azi_mol_urd_aze_igb_vie_anl_ven_cic_ewe	-0.535791959059329	-1.2744559303932	0.205677161524128
156	amr_alb_xho_rom_gam_tig_anl_bos_tur_uzb_ven_sun_akn_lat_por_bsq_fre_sid_zul_mnd_eng_dut_tsw_glc_fbf_guj_fin_ewe_dyu_est_scr_wly_geo_rus_ctl_cze_prs_chh_mlt_urd_hun_dgb_ind_ukr_tag_jpn_tml_kor_mol_ita_cic_bul_mao_afr_sod_mly_cnt_nor_yor_swe_amh_pan_mcd_arw_grk_qcu_svk_hin_slo_lda_heb_spa_hau_ben_bat_krd_igb_lit_swt_jav_tha_aeg_knd_moo_ses_azi_ger_pol_aze_swa_vie_owc_tsn_bem_bam	-0.311589779578394	-0.73770932539219	0.462548432280449
157	wly_afr_dyu_slo_sod_anl_tig_dut_azi_tur_yor_sun_akn_pol_mcd_bsq_fre_gam_igb_mnd_swe_rus_swa_urd_ewe_eng_est_fbf_tsw_fin_ctl_amr_geo_lat_krd_hin_arw_aeg_amh_prs_hun_swt_mao_guj_ind_jpn_tml_kor_lit_rom_lda_ger_jav_por_mlt_tag_cnt_bul_bam_mol_hau_nor_cze_svk_pan_qcu_alb_ita_glc_bem_heb_ben_owc_spa_mly_grk_dgb_ukr_ses_bat_tha_chh_knd_moo_zul_aze_scr_bos_uzb_tsn_vie_sid_ven_cic_xho	0.417010191935208	0.985580764353697	0.326896097080073
158	heb_lit_yor_krd_gam_mlt_hau_glc_tur_azi_dgb_mao_tsn_rom_cze_bsq_svk_chh_ses_cnt_rus_grk_ewe_spa_lda_hin_est_swa_akn_hun_pol_sod_geo_alb_arw_guj_por_tig_sid_ben_fin_swt_bat_ita_jav_jpn_tml_kor_ger_bos_ven_ctl_tag_eng_anl_mly_mnd_prs_zul_lat_amh_slo_nor_ukr_afr_qcu_mol_fre_scr_moo_amr_dut_aeg_urd_ind_swe_bam_mcd_xho_sun_tha_wly_knd_tsw_dyu_aze_pan_bul_uzb_igb_vie_owc_bem_cic_fbf	-0.147813483551015	-0.348976089416019	0.727896132101463
159	wly_guj_zul_fre_hau_anl_owc_cze_tur_azi_ses_ind_ven_urd_afr_bsq_glc_sid_cic_cnt_eng_ben_xho_ctl_dgb_prs_hun_lda_akn_fin_lit_mlt_geo_ita_ger_alb_svk_heb_gam_rom_est_igb_mao_hin_bat_jpn_knd_kor_rus_arw_tsw_spa_jav_slo_chh_sun_mnd_mol_bam_swe_aeg_dut_scr_krd_bos_qcu_lat_grk_nor_yor_amh_ukr_tig_pol_tag_bul_tsn_mcd_bem_mly_tha_amr_tml_swa_dyu_uzb_por_pan_aze_moo_vie_sod_ewe_swt_fbf	-0.620346813970447	-1.48624731627816	0.140596031221758
160	gam_alb_tsn_hin_tig_amr_wly_scr_tur_aze_ven_tag_moo_lit_ctl_bsq_krd_sid_bam_cnt_cze_pol_yor_ger_swa_bos_hun_ses_dyu_fin_pan_sod_geo_ita_grk_prs_ukr_aeg_anl_por_est_xho_sun_svk_jav_jpn_knd_kor_afr_swe_fbf_ben_mly_bul_chh_mao_mnd_lat_swt_slo_mlt_guj_urd_mcd_rom_qcu_spa_rus_eng_tsw_heb_glc_amh_mol_ind_nor_lda_fre_dgb_bat_tha_owc_tml_ewe_akn_azi_arw_dut_uzb_zul_vie_hau_cic_igb_bem	-0.491341303949505	-1.17411286021866	0.243347698395641
161	chh_urd_akn_fre_wly_owc_anl_guj_aze_tur_lda_jav_dgb_pan_eng_bsq_swe_sid_ven_mnd_grk_ukr_bem_scr_xho_glc_fin_yor_tsn_hun_nor_tig_geo_krd_ben_slo_lat_mlt_sod_lit_est_cic_mao_pol_sun_jpn_tml_kor_bos_ger_dyu_hin_tag_ita_aeg_ind_cnt_arw_swa_por_heb_cze_afr_dut_rom_qcu_spa_alb_prs_swt_gam_ctl_amh_mol_bat_svk_igb_rus_bam_mly_tha_hau_knd_ses_moo_azi_mcd_bul_uzb_tsw_vie_amr_ewe_zul_fbf	-0.17783614729736	-0.420133661650249	0.675356914462373
162	gam_dut_ses_ukr_amh_heb_sod_ctl_aze_azi_swt_jav_bem_guj_ben_bsq_svk_amr_lda_cnt_hin_glc_bam_afr_ven_slo_est_cic_xho_fin_grk_owc_geo_urd_bul_krd_lit_sid_wly_ger_hun_yor_bat_mcd_ind_jpn_tml_kor_spa_eng_swa_ita_mly_rus_aeg_mao_mnd_pol_moo_swe_hau_bos_fre_por_arw_qcu_cze_scr_lat_fbf_mlt_prs_anl_nor_tag_alb_dgb_pan_zul_sun_tha_chh_knd_ewe_tsw_uzb_rom_mol_tur_tsn_vie_tig_igb_akn_dyu	0.88914232053334	2.12190213561881	0.0365042810881624
163	sid_glc_dgb_krd_mlt_aeg_heb_ctl_tur_azi_igb_tag_lda_ger_svk_bsq_arw_gam_zul_mnd_pol_rus_bem_fre_swt_scr_hun_yor_xho_est_prs_owc_geo_por_lat_urd_mol_chh_anl_ita_fin_ses_mly_hin_bat_jpn_tml_kor_bul_ukr_ewe_grk_ind_swe_hau_jav_cnt_spa_fbf_pan_sod_afr_dut_bos_guj_qcu_ben_lit_eng_tsw_amr_mcd_wly_slo_mao_nor_bam_cze_cic_sun_tha_amh_knd_moo_ven_uzb_alb_rom_aze_akn_vie_tig_dyu_tsn_swa	0.168801816926123	0.396755610365673	0.692456670615807
164	sid_svk_xho_pan_owc_hau_chh_arw_tur_azi_bem_mao_dgb_krd_por_bsq_guj_amh_zul_cnt_nor_rus_igb_ita_moo_ukr_est_cic_swa_hun_ben_mlt_geo_lit_ctl_slo_bul_anl_heb_ger_fin_ses_bat_cze_sun_jpn_knd_kor_hin_spa_ven_dut_ind_fre_gam_mly_mnd_afr_lda_bos_tig_urd_pol_lat_eng_qcu_rom_grk_scr_akn_amr_glc_sod_swe_jav_prs_tsw_mol_swt_tag_tha_wly_tml_yor_dyu_uzb_alb_mcd_aze_tsn_vie_aeg_ewe_bam_fbf	-1.02592656119081	-2.50149547747952	0.0141153462101994
165	sod_guj_dyu_scr_heb_owc_mlt_arw_aze_tur_swt_jav_yor_rom_alb_bsq_afr_gam_ses_cnt_bos_mol_bem_urd_dgb_nor_hun_akn_bam_est_mcd_wly_geo_ita_rus_dut_swe_hau_amr_slo_fin_tsn_mly_eng_mao_jpn_knd_kor_krd_prs_igb_cze_ind_spa_amh_tag_mnd_ben_cic_ger_sid_grk_bul_por_pan_qcu_lat_glc_pol_swa_aeg_ctl_chh_lit_bat_ukr_ewe_fre_lda_sun_tha_tig_tml_tsw_fbf_azi_svk_hin_uzb_zul_vie_anl_moo_ven_xho	-0.13276186291491	-0.313314673906807	0.75474320628794
166	sod_afr_tsn_dut_chh_wly_heb_ben_azi_uzb_igb_mly_yor_pol_guj_bsq_pan_owc_bem_cnt_scr_ctl_lda_bul_akn_krd_fin_dgb_ven_hun_por_hau_geo_ger_arw_alb_glc_amh_sid_fre_est_zul_tag_cze_ind_jpn_tml_kor_slo_rus_tsw_nor_jav_grk_anl_bat_mnd_lit_bam_svk_mlt_hin_mcd_mol_rom_qcu_lat_prs_eng_cic_aeg_bos_tig_spa_sun_swe_swa_urd_swt_mao_tha_gam_knd_dyu_ses_aze_ukr_ita_tur_xho_vie_amr_fbf_moo_ewe	0.137843480237902	0.324784201188915	0.746073855737938
167	aeg_scr_moo_lat_hau_anl_gam_bul_uzb_tur_akn_bat_xho_krd_hin_bsq_bos_chh_lda_mnd_dut_prs_ses_rom_dgb_ctl_fin_cic_tsn_est_svk_heb_geo_urd_slo_lit_ita_wly_tig_mol_hun_zul_mly_grk_tag_jpn_tml_kor_pan_mcd_yor_swe_ind_spa_amr_sun_cnt_rus_fbf_arw_sid_nor_alb_ukr_guj_qcu_afr_cze_por_swt_owc_fre_amh_eng_jav_glc_swa_ger_ewe_mao_tha_sod_knd_bem_bam_aze_pol_ben_azi_igb_vie_mlt_ven_tsw_dyu	-0.298352601094231	-0.70608318389715	0.481901507840182
168	chh_ita_fbf_arw_mlt_wly_aeg_scr_aze_uzb_moo_mao_akn_prs_ctl_bsq_svk_gam_ses_cnt_ger_mcd_igb_nor_dgb_krd_est_ewe_lda_fin_slo_anl_geo_mol_spa_lit_ukr_tig_hau_glc_hun_cic_mly_eng_bat_jpn_knd_kor_pan_urd_zul_alb_jav_bul_amh_tag_mnd_fre_swt_ben_sid_afr_hin_grk_por_qcu_bos_pol_lat_dyu_sod_rus_amr_guj_ind_swe_xho_cze_swa_sun_tha_owc_tml_ven_tsn_tur_rom_dut_azi_tsw_vie_heb_bem_yor_bam	-0.38059659324481	-0.903046590648606	0.368834263061512
169	gam_cze_tsn_hin_aeg_owc_anl_grk_tur_uzb_bem_sun_swa_ita_dut_bsq_lat_wly_ven_cnt_guj_arw_dgb_bos_xho_ger_hun_tsw_fbf_est_urd_amr_geo_alb_nor_slo_bul_mlt_sod_mol_fin_zul_mao_lit_mly_jpn_knd_kor_afr_ben_ses_svk_tag_scr_amh_jav_mnd_spa_cic_glc_chh_krd_rom_fre_swe_qcu_rus_por_pol_akn_tig_mcd_sid_eng_ind_prs_yor_pan_ewe_bat_tha_heb_tml_bam_igb_aze_ctl_ukr_azi_moo_vie_hau_lda_swt_dyu	-0.460895415731013	-1.09670238029779	0.275603196650399
170	aeg_rus_xho_eng_chh_owc_mlt_bul_uzb_azi_ses_ind_lda_lit_pol_bsq_nor_heb_tsn_mnd_ben_urd_dgb_por_swt_fre_fin_tsw_fbf_hun_hin_anl_geo_ctl_ukr_guj_krd_hau_sid_rom_est_cic_mly_alb_jav_jpn_knd_kor_mol_pan_dyu_cze_sun_lat_tig_mao_cnt_spa_igb_prs_amr_ita_svk_scr_grk_qcu_afr_bos_mcd_moo_wly_glc_gam_slo_tag_arw_ven_ger_zul_bat_tha_sod_tml_ewe_akn_aze_dut_swe_tur_bem_vie_amh_bam_swa_yor	-0.839056941045786	-2.02585990573812	0.0456442870206037
171	hau_urd_lda_pan_owc_mlt_anl_fre_aze_uzb_swt_jav_igb_cze_ukr_bsq_slo_sod_tsw_mnd_krd_lit_tsn_ita_swa_rus_est_moo_fbf_fin_ben_amr_geo_arw_bul_prs_nor_wly_gam_svk_hun_bem_mao_glc_tag_jpn_tml_kor_afr_spa_ven_rom_mly_hin_amh_sun_cnt_alb_ewe_ger_tig_grk_ctl_eng_swe_qcu_lat_mcd_guj_yor_chh_bos_heb_mol_ind_por_zul_scr_ses_bat_tha_aeg_knd_dgb_cic_azi_pol_dut_tur_dyu_vie_sid_xho_akn_bam	-0.605248606187912	-1.44485269811398	0.15186026453166
172	mlt_ita_zul_spa_sid_tig_anl_hin_tur_azi_xho_tag_ven_ben_grk_bsq_guj_heb_bam_cnt_prs_bos_dgb_svk_ses_afr_fin_cic_ewe_est_swe_amr_geo_krd_lit_rus_arw_amh_chh_lat_hun_bem_mly_nor_mao_jpn_tml_kor_slo_bul_tsn_mcd_ind_cze_sod_jav_mnd_mol_akn_scr_aeg_glc_fre_urd_por_qcu_pol_dut_ctl_swt_owc_eng_wly_alb_bat_ukr_moo_ger_fbf_sun_tha_gam_knd_tsw_swa_uzb_rom_pan_aze_lda_vie_hau_igb_dyu_yor	-0.0764392384374775	-0.180118935668195	0.85745109450353
173	sod_por_bam_mol_aeg_hau_wly_nor_azi_tur_fbf_bat_ewe_svk_spa_bsq_ukr_amh_ses_mnd_ctl_afr_yor_scr_cic_pan_hun_xho_swa_est_arw_amr_geo_guj_krd_ita_swe_anl_mlt_urd_fin_akn_ind_dut_mly_jpn_tml_kor_alb_bos_swt_mcd_sun_rus_tig_jav_cnt_grk_igb_rom_owc_slo_hin_glc_pol_qcu_fre_lat_prs_lda_sid_bul_gam_eng_tag_ben_tsw_ger_ven_mao_tha_heb_knd_dyu_moo_aze_lit_cze_uzb_tsn_vie_chh_dgb_bem_zul	-0.929908069954853	-2.25892866204413	0.0262242715107413
174	tig_ctl_lda_bos_amr_aeg_amh_glc_azi_aze_tsn_bat_fbf_por_afr_bsq_eng_gam_tsw_mnd_arw_pol_swa_ger_xho_lit_hun_cic_ven_fin_fre_mlt_geo_hin_ita_alb_krd_owc_wly_grk_est_zul_tag_slo_sun_jpn_knd_kor_scr_ukr_igb_dut_ind_svk_sid_jav_cnt_mol_dyu_nor_heb_ben_rom_bul_urd_qcu_pan_prs_swe_dgb_hau_rus_sod_mcd_mly_guj_bam_cze_swt_mao_tha_chh_tml_yor_akn_tur_lat_spa_uzb_ewe_vie_anl_bem_moo_ses	-0.244285013915369	-0.578048089707465	0.564628726539285
175	chh_ctl_ven_pan_tig_amh_mlt_pol_azi_aze_bam_ind_ewe_nor_bul_bsq_alb_gam_cic_cnt_rom_fre_ses_guj_igb_ben_est_tsn_yor_fin_grk_wly_geo_ukr_swe_afr_slo_owc_sod_cze_hun_moo_mly_mcd_bat_jpn_knd_kor_lat_eng_lda_bos_mao_svk_hau_jav_mnd_por_swa_krd_sid_mol_arw_urd_lit_qcu_rus_hin_ita_fbf_anl_dut_amr_ger_sun_scr_xho_glc_dyu_tag_tha_heb_tml_akn_bem_tur_prs_spa_uzb_zul_vie_aeg_dgb_tsw_swt	0.0127236344038142	0.0299475649506475	0.976173045764921
176	wly_cze_ven_krd_anl_amr_tig_slo_tur_aze_tsn_sun_dgb_rus_alb_bsq_por_gam_yor_mnd_spa_pol_xho_prs_bem_ben_est_swt_zul_fin_bul_aeg_geo_swe_hin_dut_mcd_sod_sid_pan_hun_igb_ind_scr_bat_jpn_knd_kor_svk_afr_lda_ctl_mly_lat_mlt_mao_cnt_ukr_cic_lit_chh_ita_grk_urd_guj_qcu_glc_mol_ger_fbf_amh_arw_heb_eng_jav_fre_tsw_bos_dyu_tag_tha_hau_tml_ses_akn_azi_rom_nor_uzb_bam_vie_owc_ewe_moo_swa	-0.267907325669061	-0.633207648657495	0.528152119990719
177	sod_swe_ven_alb_hau_tig_amh_afr_azi_uzb_yor_mao_zul_hin_eng_bsq_slo_mlt_lda_cnt_lit_rom_bem_arw_igb_ctl_fin_fbf_swt_est_mol_gam_geo_glc_bul_dut_ger_wly_amr_cze_hun_ewe_jav_guj_ind_jpn_knd_kor_svk_fre_tsw_nor_tag_ita_aeg_bat_mnd_prs_swa_bos_sid_scr_krd_spa_mcd_qcu_urd_pan_por_dyu_heb_grk_anl_lat_mly_ukr_ses_pol_dgb_sun_tha_owc_tml_moo_bam_tur_rus_ben_aze_tsn_vie_chh_cic_akn_xho	0.636030309863964	1.5006730323666	0.136827651692228
178	sod_ben_ewe_lit_hau_heb_chh_cze_aze_tur_moo_sun_bam_urd_rus_bsq_mol_gam_ses_cnt_fre_alb_ven_slo_igb_lat_fin_tsn_zul_est_svk_aeg_geo_ger_ukr_grk_afr_mlt_owc_bos_hun_lda_mao_nor_tag_jpn_tml_kor_ctl_rom_fbf_krd_mly_pol_sid_jav_mnd_scr_dyu_hin_wly_mcd_bul_guj_eng_qcu_por_prs_arw_xho_tig_spa_anl_swe_ind_dut_dgb_pan_akn_bat_tha_amh_knd_swt_tsw_uzb_glc_ita_azi_bem_vie_amr_yor_cic_swa	-0.403298672164354	-0.95734849284372	0.340873516325605
179	amh_nor_akn_scr_amr_hau_owc_rom_aze_tur_swa_jav_swt_slo_mol_bsq_ben_tig_yor_cnt_ita_por_ven_lat_cic_grk_hun_tsn_fbf_est_mcd_heb_geo_glc_eng_guj_bos_aeg_sod_ukr_fin_bem_bat_pan_ind_jpn_knd_kor_urd_dut_ses_alb_tag_pol_gam_sun_mnd_prs_xho_lit_anl_fre_ger_cze_arw_qcu_afr_spa_rus_dgb_chh_svk_wly_hin_mao_krd_ewe_bul_igb_mly_tha_sid_tml_moo_zul_azi_swe_ctl_uzb_bam_vie_mlt_dyu_lda_tsw	-0.717009158723644	-1.72224988419679	0.088348459928051
180	hau_bos_swa_svk_gam_aeg_mlt_grk_azi_tur_bam_mao_tsw_swe_cze_bsq_pol_tig_yor_cnt_por_ukr_ven_glc_cic_eng_fin_tsn_akn_est_lit_heb_geo_ita_mcd_rom_spa_amh_sid_guj_hun_bem_ind_dut_bat_jpn_knd_kor_bul_arw_zul_hin_jav_afr_amr_sun_mnd_mol_ewe_prs_owc_fre_urd_rus_pan_qcu_slo_lat_ctl_moo_sod_ben_wly_scr_mly_nor_dgb_ger_lda_tag_tha_chh_tml_igb_xho_aze_krd_alb_uzb_fbf_vie_anl_dyu_ses_swt	-1.11627343498912	-2.75222180672483	0.007116808376046
181	tig_grk_bem_prs_amr_anl_chh_ben_uzb_aze_lda_mao_dgb_eng_nor_bsq_mcd_amh_xho_mnd_lit_rom_moo_afr_bam_glc_est_ewe_igb_fin_arw_hau_geo_bul_pan_ita_svk_mlt_aeg_bos_hun_zul_ind_por_mly_jpn_tml_kor_fre_ger_fbf_rus_sun_alb_gam_tag_cnt_krd_yor_scr_sod_hin_spa_swe_slo_qcu_ukr_mol_cze_swa_wly_ctl_heb_pol_jav_guj_cic_dut_akn_bat_tha_owc_knd_ven_dyu_tur_lat_urd_azi_tsn_vie_sid_tsw_ses_swt	-0.0378738836545011	-0.0892561829832761	0.929070252007337
182	mlt_ukr_swt_bos_wly_hau_gam_pol_uzb_azi_moo_ind_akn_ctl_grk_bsq_lit_owc_bam_cnt_scr_swe_ses_glc_tsn_svk_hun_ven_yor_fin_afr_heb_geo_rom_arw_spa_prs_aeg_amh_ita_est_bem_bat_fre_mao_jpn_tml_kor_mol_mcd_ewe_pan_jav_urd_tig_sun_mnd_guj_xho_alb_anl_por_ben_hin_bul_qcu_dut_eng_rus_zul_amr_cze_chh_nor_tag_krd_igb_lat_lda_mly_tha_sod_knd_fbf_tsw_tur_slo_ger_aze_cic_vie_sid_swa_dgb_dyu	-0.732962961639626	-1.75758883247358	0.0821080403750124
183	tig_lit_lda_ger_wly_owc_sid_alb_uzb_aze_dgb_tag_cic_bos_rus_bsq_por_hau_moo_mnd_ctl_swe_bam_eng_ewe_rom_hun_tsw_ses_est_mcd_heb_geo_scr_hin_ita_slo_sod_chh_guj_fin_xho_ind_krd_bat_jpn_tml_kor_pol_ben_fbf_dut_mly_arw_anl_mao_cnt_spa_zul_glc_amr_bul_lat_ukr_prs_qcu_pan_fre_cze_bem_mlt_urd_amh_mol_jav_svk_tsn_afr_igb_sun_tha_aeg_knd_swt_akn_tur_nor_grk_azi_yor_vie_gam_dyu_swa_ven	-0.28715802299449	-0.679360706035049	0.498596723434851
184	sod_pol_moo_mcd_tig_heb_owc_guj_tur_azi_tsn_sun_zul_ukr_scr_bsq_mol_chh_igb_mnd_slo_ger_tsw_hin_yor_bul_est_fbf_swt_hun_lat_anl_geo_bos_spa_rom_pan_hau_wly_svk_fin_cic_mly_urd_jav_jpn_knd_kor_nor_ben_ses_lit_mao_dut_sid_tag_cnt_arw_akn_rus_aeg_glc_prs_krd_grk_qcu_fre_eng_por_bem_amh_afr_gam_alb_ind_swe_dyu_ita_lda_bat_tha_amr_tml_ewe_swa_uzb_cze_ctl_aze_xho_vie_mlt_ven_bam_dgb	-0.683079975409466	-1.63699764945174	0.105010595673848
185	tig_krd_xho_svk_heb_sid_gam_swe_uzb_aze_dgb_ind_igb_ger_lat_bsq_bos_anl_akn_cnt_glc_bul_cic_rom_fbf_dut_fin_ewe_zul_hun_pan_amh_geo_urd_ctl_alb_spa_amr_aeg_ukr_est_swt_bat_mol_tag_jpn_tml_kor_scr_slo_tsw_prs_mly_nor_wly_jav_mnd_ben_yor_grk_mlt_afr_rus_pol_cze_qcu_mcd_fre_lit_bem_sod_eng_hau_arw_mao_guj_moo_hin_swa_sun_tha_chh_knd_tsn_bam_tur_ita_por_azi_dyu_vie_owc_ses_lda_ven	-0.154803922914921	-0.365155676894629	0.715824333703253
186	chh_bos_zul_bul_owc_hau_aeg_hin_uzb_aze_ses_bat_tsn_prs_arw_bsq_nor_amr_igb_cnt_mcd_rom_ven_slo_yor_dut_est_lda_xho_fin_glc_wly_geo_afr_eng_scr_pol_anl_tig_grk_hun_ewe_jav_ctl_mao_jpn_tml_kor_guj_svk_bam_swe_tag_krd_mlt_sun_mnd_spa_akn_urd_sid_cze_ita_fre_ben_qcu_pan_mol_lit_swa_gam_ukr_sod_ger_ind_alb_fbf_por_moo_mly_tha_amh_knd_tsw_cic_azi_rus_lat_tur_swt_vie_heb_dgb_bem_dyu	-0.850128522385733	-2.05228029877691	0.0429527743849002
187	tig_slo_dyu_spa_hau_heb_sod_dut_uzb_tur_swa_tag_moo_arw_scr_bsq_pan_mlt_cic_mnd_guj_rus_xho_grk_swt_afr_est_ses_zul_hun_ben_aeg_geo_mol_prs_ukr_ita_owc_amh_cze_fin_dgb_ind_lat_bat_jpn_tml_kor_swe_urd_tsw_alb_jav_nor_wly_mly_cnt_ger_bam_krd_amr_bul_por_bos_fre_qcu_mcd_svk_lit_bem_chh_hin_sid_rom_sun_pol_yor_glc_lda_mao_tha_anl_knd_tsn_akn_azi_eng_ctl_aze_ewe_vie_gam_igb_ven_fbf	-0.30933311632	-0.731394041887597	0.466377404548971
188	sod_ben_tsw_dut_tig_anl_gam_slo_tur_aze_moo_ind_ses_mcd_lat_bsq_grk_mlt_ven_cnt_ita_lit_cic_svk_fbf_guj_fin_swa_tsn_hun_ukr_owc_geo_bul_fre_hin_bos_aeg_hau_scr_est_dgb_bat_ctl_mao_jpn_tml_kor_alb_pol_akn_nor_jav_cze_chh_mly_mnd_eng_zul_rom_amr_mol_ger_pan_glc_qcu_krd_prs_swe_igb_sid_afr_heb_spa_tag_urd_swt_arw_yor_sun_tha_amh_knd_dyu_bem_azi_por_rus_uzb_xho_vie_wly_bam_ewe_lda	-0.223669011431302	-0.528259461605448	0.598577579369711
189	heb_rus_ven_rom_chh_aeg_hau_ukr_azi_uzb_igb_bat_swa_alb_prs_bsq_ger_anl_swt_mnd_ben_swe_fbf_eng_dyu_afr_est_ewe_bam_fin_lit_sid_geo_mol_mcd_spa_glc_wly_mlt_grk_hun_ses_sun_bos_ind_jpn_knd_kor_scr_hin_xho_pol_jav_fre_owc_tag_cnt_lat_lda_urd_sod_pan_ita_krd_slo_qcu_dut_svk_guj_cic_amh_nor_gam_arw_mly_por_moo_ctl_bem_mao_tha_tig_tml_tsn_akn_tur_cze_bul_aze_zul_vie_amr_yor_tsw_dgb	-0.842124392094629	-2.03079909349777	0.0451304136459892
190	amr_nor_xho_bul_tig_heb_owc_mcd_uzb_tur_cic_jav_igb_rom_slo_bsq_ctl_mlt_yor_cnt_pan_lit_ewe_bos_swt_krd_hun_lda_ses_fin_ukr_gam_geo_por_prs_fre_dut_hau_wly_mol_est_ven_sun_spa_mly_jpn_knd_kor_eng_urd_swa_arw_ind_ita_amh_bat_mnd_lat_akn_cze_sod_glc_ben_hin_alb_qcu_svk_guj_swe_zul_aeg_ger_anl_rus_mao_afr_tsn_grk_dgb_tag_tha_chh_tml_dyu_tsw_azi_pol_scr_aze_bem_vie_sid_moo_fbf_bam	-0.0118591526265674	-0.0279681205039898	0.977747506463894
191	tig_urd_xho_spa_amr_sid_heb_nor_uzb_tur_tsw_ind_ven_mol_lit_bsq_ger_owc_zul_cnt_arw_rom_akn_hin_tsn_rus_est_dyu_cic_fin_lat_wly_geo_pan_swe_krd_grk_hau_amh_ctl_hun_bem_jav_ita_sun_jpn_knd_kor_guj_fre_ses_alb_mly_svk_aeg_mao_mnd_afr_swa_prs_sod_ukr_cze_pol_ben_qcu_mcd_por_slo_dgb_anl_dut_gam_bos_bat_eng_bam_scr_igb_tag_tha_chh_tml_ewe_lda_azi_glc_bul_aze_yor_vie_mlt_moo_fbf_swt	0.496716687285941	1.17412500203674	0.243342859918901
192	gam_spa_swa_urd_tig_owc_hau_alb_aze_azi_moo_jav_swt_scr_rom_bsq_ita_heb_bem_cnt_bul_hin_fbf_bos_ewe_grk_est_lda_tsn_hun_ben_amr_geo_dut_prs_guj_swe_mlt_chh_cze_fin_igb_bat_por_mao_jpn_knd_kor_ger_ctl_ses_pol_tag_slo_sid_mly_mnd_arw_xho_lat_aeg_glc_eng_mcd_nor_qcu_afr_pan_fre_cic_wly_ukr_anl_svk_ind_mol_dgb_krd_yor_sun_tha_amh_tml_zul_dyu_tur_lit_rus_uzb_tsw_vie_sod_ven_akn_bam	0.139597022318773	0.329083471866268	0.742832541974752
193	hau_nor_moo_bul_heb_sid_anl_eng_azi_uzb_ven_mly_tsw_ukr_rus_bsq_svk_owc_lda_mnd_dut_spa_xho_urd_zul_grk_fin_swa_bam_est_arw_aeg_geo_pan_glc_afr_hin_chh_sod_pol_hun_cic_jav_guj_tag_jpn_knd_kor_ita_ben_swt_bos_ind_scr_gam_mao_cnt_cze_tsn_rom_amh_lit_slo_lat_mol_qcu_ger_swe_ctl_dgb_mlt_mcd_wly_por_bat_krd_fbf_prs_igb_sun_tha_amr_tml_ewe_yor_tur_alb_fre_aze_bem_vie_tig_ses_dyu_akn	0.101689322517812	0.239267653454815	0.811424560048109
194	aeg_grk_fbf_ger_wly_chh_tig_nor_tur_uzb_xho_bat_bem_swe_lat_bsq_mol_hau_dyu_mnd_cze_arw_ewe_ben_lda_guj_hun_ven_igb_est_fre_amh_geo_spa_urd_glc_pol_amr_anl_por_fin_ses_ind_prs_jav_jpn_tml_kor_bul_krd_tsw_alb_sun_scr_heb_mly_cnt_ctl_moo_rom_sod_ita_afr_ukr_svk_qcu_pan_bos_rus_cic_sid_hin_mlt_eng_tag_slo_dgb_dut_zul_mao_tha_gam_knd_swt_tsn_azi_mcd_lit_aze_bam_vie_owc_yor_akn_swa	-0.416138585903313	-0.987148536572945	0.326131157232912
195	sod_mcd_swt_pol_amr_wly_hau_lit_tur_uzb_bam_ind_lda_prs_cze_bsq_glc_anl_akn_mnd_bos_afr_tsw_urd_ewe_spa_hun_bem_yor_fin_swe_heb_geo_dut_rom_ita_lat_mlt_sid_rus_est_swa_mao_slo_tag_jpn_knd_kor_guj_pan_zul_arw_sun_mol_owc_bat_cnt_krd_moo_fre_chh_por_scr_ben_ukr_qcu_hin_ctl_nor_cic_amh_alb_gam_grk_mly_eng_ses_bul_dgb_jav_tha_tig_tml_ven_tsn_azi_svk_ger_aze_xho_vie_aeg_igb_dyu_fbf	-0.63937289602357	-1.52789170672595	0.129933551710559
196	wly_rom_yor_krd_owc_hau_gam_pol_tur_aze_ven_mly_xho_urd_spa_bsq_grk_heb_dyu_mnd_ctl_ger_lda_mcd_swa_slo_hun_akn_bem_fin_fre_amh_geo_ita_ben_bos_swe_sod_amr_mol_est_zul_mao_alb_bat_jpn_knd_kor_ukr_glc_bam_pan_ind_bul_chh_tag_cnt_afr_cic_lit_tig_scr_por_dut_guj_qcu_nor_rus_svk_swt_anl_lat_sid_prs_sun_cze_igb_arw_tsw_jav_tha_mlt_tml_moo_dgb_uzb_hin_eng_azi_tsn_vie_aeg_fbf_ewe_ses	-0.347470459651271	-0.823770491764644	0.412177553961734
197	anl_dut_swa_swe_sid_gam_mlt_eng_tur_uzb_zul_mly_lda_alb_krd_bsq_lat_chh_ses_mnd_rus_ctl_swt_hin_fbf_guj_est_xho_dyu_fin_pan_amh_geo_por_ita_mol_lit_owc_hau_rom_hun_tsn_mao_urd_bat_jpn_knd_kor_grk_pol_dgb_ger_ind_nor_aeg_jav_cnt_arw_bem_mcd_wly_spa_slo_svk_prs_qcu_glc_cze_ukr_ewe_heb_bul_tig_fre_tag_scr_ven_ben_tsw_sun_tha_amr_tml_moo_cic_azi_bos_afr_aze_akn_vie_sod_yor_igb_bam	-0.0340296442089406	-0.0801125428551385	0.936319889488242
198	mlt_scr_ewe_ben_gam_tig_owc_bul_aze_tur_dyu_sun_tsw_rus_eng_bsq_slo_heb_tsn_cnt_mcd_glc_igb_swe_lda_mol_hun_bem_cic_est_urd_wly_geo_prs_alb_pan_guj_sid_anl_fre_fin_akn_jav_spa_bat_jpn_tml_kor_cze_por_dgb_grk_tag_hin_aeg_mly_mnd_ita_yor_ctl_chh_rom_ukr_arw_ger_qcu_krd_pol_bos_ven_hau_lat_amh_lit_mao_svk_zul_afr_swt_ind_tha_amr_knd_fbf_xho_uzb_nor_dut_azi_ses_vie_sod_bam_moo_swa	-0.971298515112383	-2.36413725944947	0.0201520411942316
199	heb_svk_akn_nor_chh_hau_aeg_ita_azi_tur_lda_tag_cic_ctl_krd_bsq_urd_sod_ven_cnt_glc_por_xho_ukr_tsn_afr_hun_bem_tsw_fin_spa_gam_geo_guj_eng_bos_ger_mlt_anl_bul_est_dgb_ind_pol_sun_jpn_tml_kor_ben_prs_ses_mcd_mao_lit_amh_bat_mnd_lat_ewe_grk_amr_mol_scr_dut_hin_qcu_cze_rus_pan_bam_wly_slo_owc_swe_mly_fre_moo_alb_yor_jav_tha_tig_knd_fbf_swt_uzb_arw_rom_aze_dyu_vie_sid_swa_zul_igb	-0.659537561493249	-1.57880507280092	0.117776245758168
200	amr_prs_swt_scr_sid_amh_anl_ukr_tur_uzb_tsn_tag_akn_glc_ctl_bsq_ben_aeg_swa_cnt_afr_svk_tsw_rom_fbf_bul_est_bam_cic_hun_alb_heb_geo_pol_cze_arw_bos_chh_owc_mol_fin_ven_jav_pan_mao_jpn_knd_kor_spa_grk_ses_hin_mly_krd_tig_ind_mnd_ger_bem_ita_sod_lat_por_swe_slo_qcu_nor_dut_lit_yor_hau_urd_mlt_eng_bat_mcd_xho_fre_dgb_sun_tha_wly_tml_ewe_igb_azi_guj_rus_aze_lda_vie_gam_zul_dyu_moo	-0.628084628917274	-1.50059215552784	0.13684855593014
201	hau_ita_tsn_mol_owc_amr_anl_eng_uzb_tur_bam_tag_zul_lit_scr_bsq_krd_aeg_swa_mnd_ukr_svk_ven_dut_igb_fre_hun_yor_ses_est_urd_heb_geo_grk_bos_pan_swe_mlt_amh_cze_fin_tsw_mao_arw_mly_jpn_tml_kor_ctl_slo_bem_glc_sun_mcd_sid_jav_cnt_afr_akn_prs_sod_rus_nor_spa_lat_qcu_alb_por_hin_lda_chh_guj_tig_ben_ind_pol_dyu_bul_xho_bat_tha_gam_knd_ewe_swt_azi_rom_ger_aze_cic_vie_wly_moo_dgb_fbf	-0.594670921375437	-1.4183973518042	0.159417186804118
202	gam_scr_bem_lit_chh_hau_amr_ita_uzb_aze_tsw_ind_dyu_swe_dut_bsq_hin_heb_cic_mnd_urd_cze_lda_rom_tsn_ben_hun_ewe_igb_fin_fre_amh_geo_grk_mol_mcd_ger_aeg_wly_ctl_est_swa_sun_alb_jav_jpn_tml_kor_rus_pan_dgb_prs_mao_arw_anl_bat_cnt_bos_bam_pol_sod_nor_por_lat_ukr_qcu_spa_bul_glc_fbf_tig_krd_mlt_guj_tag_eng_ven_afr_yor_mly_tha_sid_knd_xho_akn_tur_slo_svk_azi_zul_vie_owc_swt_moo_ses	-0.197632198387017	-0.46657221570985	0.641897091574494
203	amh_ger_bem_grk_tig_wly_heb_hin_tur_aze_tsn_bat_dyu_bul_nor_bsq_prs_chh_ses_mnd_mol_lit_lda_por_tsw_eng_est_igb_akn_hun_rom_mlt_geo_urd_guj_rus_arw_hau_sod_alb_fin_moo_tag_pan_ind_jpn_knd_kor_lat_ukr_swa_mcd_mly_scr_aeg_sun_cnt_pol_xho_glc_anl_bos_swe_ita_fre_qcu_krd_spa_svk_ven_gam_cze_owc_afr_mao_dut_fbf_ben_zul_jav_tha_amr_tml_cic_ewe_azi_ctl_slo_uzb_yor_vie_sid_dgb_swt_bam	0.0771252023051378	0.181483990435434	0.856382656714195
204	amh_slo_igb_bul_gam_heb_tig_urd_azi_uzb_tsn_tag_ven_glc_bos_bsq_lat_wly_zul_cnt_hin_swe_bam_mcd_akn_eng_hun_fbf_bem_fin_ita_mlt_geo_cze_afr_svk_guj_sid_sod_krd_est_swt_mly_ger_mao_jpn_tml_kor_fre_scr_dyu_dut_sun_lit_aeg_jav_mnd_ukr_tsw_ben_amr_pol_pan_ctl_mol_qcu_grk_alb_nor_ses_hau_arw_chh_por_bat_rom_xho_rus_ewe_ind_tha_anl_knd_yor_dgb_tur_spa_prs_aze_cic_vie_owc_lda_swa_moo	0.0274301986538011	0.064559279077967	0.948663475804808
205	sid_urd_yor_alb_anl_aeg_heb_guj_aze_azi_tsn_tag_cic_nor_ita_bsq_lit_owc_lda_cnt_spa_mol_ewe_grk_ven_svk_hun_dyu_ses_fin_lat_tig_geo_slo_pan_glc_ukr_mlt_sod_ctl_est_swa_mly_mcd_ind_jpn_knd_kor_afr_prs_fbf_swe_sun_bul_hau_mao_mnd_cze_zul_krd_amr_por_arw_eng_scr_qcu_ger_fre_pol_bam_gam_bos_wly_rus_bat_dut_igb_rom_moo_jav_tha_amh_tml_akn_xho_tur_ben_hin_uzb_bem_vie_chh_swt_tsw_dgb	0.293542648677399	0.69120216421022	0.491160290038777
206	sid_mol_akn_lit_hau_amh_sod_bul_azi_tur_yor_ind_swa_fre_glc_bsq_pan_gam_zul_mnd_arw_lat_bam_por_ven_cze_est_moo_dgb_hun_hin_chh_geo_swe_urd_ita_dut_tig_owc_rom_fin_tsw_jav_ukr_mly_jpn_tml_kor_spa_ctl_fbf_grk_mao_pol_wly_bat_cnt_svk_ses_ger_amr_rus_afr_krd_eng_qcu_alb_scr_nor_swt_heb_mcd_anl_prs_sun_ben_lda_bos_tsn_tag_tha_aeg_knd_ewe_igb_uzb_guj_slo_aze_dyu_vie_mlt_bem_cic_xho	-0.187373102474711	-0.442517459941712	0.659142287496308
207	sid_nor_tsn_fre_sod_tig_anl_arw_aze_tur_dgb_mao_lda_por_bos_bsq_afr_wly_cic_cnt_krd_ben_yor_urd_fbf_scr_hun_akn_xho_fin_glc_gam_geo_ger_ctl_eng_pan_owc_heb_hin_est_ewe_tag_slo_ind_jpn_tml_kor_pol_mcd_swt_alb_jav_prs_chh_bat_mnd_rom_igb_cze_amh_lit_swe_guj_dut_qcu_bul_lat_ukr_dyu_aeg_rus_amr_ita_sun_svk_zul_grk_bem_mly_tha_hau_knd_tsw_bam_uzb_mol_spa_azi_ses_vie_mlt_moo_ven_swa	-0.113220428722613	-0.266970123728679	0.79008326228993
208	amr_krd_tsw_ukr_hau_sid_aeg_ctl_aze_azi_moo_bat_yor_lat_scr_bsq_ben_tig_xho_mnd_ita_cze_ses_swe_igb_spa_fin_fbf_cic_hun_dut_heb_geo_bul_hin_prs_svk_chh_owc_ger_est_ewe_tag_lit_mly_jpn_knd_kor_grk_pan_dgb_alb_jav_guj_gam_sun_cnt_mcd_lda_fre_anl_urd_nor_por_mol_qcu_afr_rus_pol_bem_amh_slo_wly_rom_mao_arw_swt_bos_dyu_ind_tha_mlt_tml_tsn_zul_uzb_eng_glc_tur_bam_vie_sod_ven_swa_akn	-0.494541528795467	-1.17587726953795	0.242645307004286
209	mlt_krd_ses_mol_aeg_gam_amh_glc_tur_uzb_igb_mao_bam_cze_fre_bsq_alb_tig_zul_mnd_guj_arw_cic_swe_moo_rom_fin_fbf_swa_hun_ukr_owc_geo_spa_dut_eng_nor_chh_anl_ita_est_tsw_ind_scr_bat_jpn_tml_kor_hin_ben_swt_bos_tag_pol_hau_jav_cnt_svk_yor_ctl_amr_slo_ger_urd_rus_qcu_bul_mcd_lit_dyu_wly_por_sod_pan_sun_lat_xho_prs_akn_mly_tha_sid_knd_ewe_bem_azi_afr_grk_aze_dgb_vie_heb_tsn_lda_ven	-0.530240228613308	-1.2651899434874	0.208964120157439
210	chh_ctl_igb_bos_amh_sod_anl_alb_tur_aze_swt_mly_bem_ita_glc_bsq_rom_heb_yor_mnd_fre_pan_cic_scr_xho_arw_fin_ven_swa_hun_por_aeg_geo_ben_slo_cze_svk_wly_amr_bul_est_ewe_jav_swe_bat_jpn_tml_kor_prs_guj_lda_eng_tag_ger_sid_ind_cnt_lat_ses_spa_tig_lit_mcd_dut_hin_qcu_grk_afr_nor_fbf_mlt_mol_owc_rus_mao_krd_akn_urd_tsw_sun_tha_gam_knd_moo_dgb_uzb_ukr_pol_azi_bam_vie_hau_zul_dyu_tsn	-0.411062306106141	-0.975258129251077	0.331962209692351
211	sod_alb_cic_arw_hau_wly_heb_bos_tur_uzb_akn_tag_bam_swe_fre_bsq_cze_tig_xho_mnd_hin_lat_igb_guj_fbf_nor_fin_moo_lda_est_pol_mlt_geo_eng_rom_rus_svk_owc_gam_urd_hun_swt_sun_grk_mao_jpn_tml_kor_por_glc_tsw_pan_jav_krd_amr_mly_cnt_prs_zul_ben_anl_slo_spa_mol_ger_qcu_lit_ctl_ita_ven_amh_bul_aeg_mcd_ind_afr_ewe_dut_dgb_bat_tha_sid_knd_swa_ses_aze_scr_ukr_azi_yor_vie_chh_dyu_bem_tsn	0.541171082329298	1.27579800217166	0.205204265827776
212	hau_slo_yor_mol_owc_aeg_heb_ben_aze_uzb_fbf_jav_bam_grk_dut_bsq_mcd_anl_ewe_cnt_svk_lit_moo_nor_tsn_ita_est_swt_lda_fin_ukr_wly_geo_ctl_krd_cze_alb_tig_gam_urd_hun_swa_mao_guj_mly_jpn_knd_kor_afr_eng_igb_glc_tag_rom_amh_sun_mnd_por_xho_spa_sid_rus_pan_bos_scr_qcu_ger_hin_swe_cic_chh_lat_sod_fre_bat_pol_ses_bul_dyu_ind_tha_amr_tml_bem_akn_azi_prs_arw_tur_dgb_vie_mlt_tsw_zul_ven	-0.781657989963364	-1.88554958559816	0.0624771668106871
213	wly_ukr_lda_mcd_hau_owc_gam_ben_azi_aze_cic_sun_ewe_hin_pan_bsq_ger_tig_ven_mnd_prs_cze_tsn_bul_tsw_urd_hun_dgb_zul_est_krd_aeg_geo_svk_dut_bos_glc_heb_mlt_ctl_fin_akn_mly_mol_mao_jpn_tml_kor_lit_spa_moo_rom_tag_ita_sid_bat_cnt_alb_swt_nor_anl_swe_eng_arw_guj_qcu_grk_afr_scr_ses_amr_pol_chh_fre_jav_lat_swa_rus_dyu_ind_tha_sod_knd_bam_xho_uzb_slo_por_tur_fbf_vie_amh_igb_bem_yor	-0.00147614489496804	-0.00348675299969371	0.997225447675588
214	wly_ben_dyu_krd_gam_hau_tig_hin_azi_tur_swt_mly_xho_glc_bos_bsq_ukr_sid_dgb_mnd_mol_guj_bem_fre_akn_prs_est_igb_bam_fin_lat_amr_geo_spa_urd_por_slo_amh_chh_mcd_hun_moo_jav_pan_bat_jpn_tml_kor_cze_ita_ses_eng_ind_rom_heb_tag_cnt_dut_ven_ctl_aeg_ger_rus_pol_grk_qcu_nor_afr_alb_cic_owc_arw_sod_svk_sun_bul_zul_lit_swa_mao_tha_anl_knd_yor_ewe_aze_swe_scr_uzb_fbf_vie_mlt_tsn_tsw_lda	-0.08304955509789	-0.196115668160681	0.844947530633506
215	hau_ukr_yor_mcd_anl_sid_amr_arw_tur_azi_bam_sun_akn_bul_ctl_bsq_rom_mlt_xho_mnd_guj_dut_igb_glc_ewe_svk_est_dyu_ses_fin_fre_chh_geo_mol_rus_pol_krd_aeg_tig_prs_hun_ven_tag_eng_bat_jpn_tml_kor_por_slo_dgb_lat_jav_alb_wly_ind_cnt_lit_cic_nor_sod_swe_grk_ita_hin_qcu_afr_ger_cze_fbf_gam_scr_owc_spa_mao_ben_tsn_urd_swt_mly_tha_amh_knd_bem_zul_aze_bos_pan_uzb_swa_vie_heb_moo_lda_tsw	-1.04283118238966	-2.54472919715138	0.0125833350364047
216	gam_cze_bem_ger_sid_anl_amr_svk_tur_azi_yor_sun_ewe_bul_afr_bsq_guj_heb_dgb_cnt_por_glc_fbf_ben_dyu_ita_fin_tsn_xho_hun_rom_sod_geo_eng_hin_krd_lit_mlt_amh_prs_est_akn_tag_ctl_bat_jpn_knd_kor_urd_nor_igb_spa_jav_ukr_wly_mly_mnd_bos_tsw_slo_hau_mcd_grk_alb_pol_qcu_mol_lat_swe_moo_owc_arw_chh_pan_mao_rus_lda_fre_zul_ind_tha_aeg_tml_swt_cic_aze_scr_dut_uzb_ven_vie_tig_ses_bam_swa	-1.13450619150319	-2.79001949011678	0.00639414048353107
217	sid_svk_yor_ben_chh_amh_heb_cze_azi_aze_dyu_mly_ewe_ctl_por_bsq_glc_tig_fbf_cnt_guj_scr_akn_urd_xho_rom_fin_bam_tsn_est_mcd_aeg_geo_bul_swe_fre_rus_gam_owc_ger_hun_moo_mao_pol_bat_jpn_tml_kor_afr_dut_tsw_hin_sun_nor_anl_tag_mnd_prs_dgb_arw_sod_mol_lit_bos_ita_qcu_ukr_krd_spa_swt_hau_slo_wly_lat_ind_grk_cic_alb_lda_jav_tha_mlt_knd_igb_zul_uzb_pan_eng_tur_swa_vie_amr_bem_ses_ven	0.134992086085917	0.317713412956551	0.751414596093202
218	hau_ctl_dgb_dut_sod_heb_aeg_glc_uzb_tur_cic_ind_akn_afr_urd_bsq_pol_owc_yor_mnd_prs_spa_igb_swe_xho_svk_fin_tsw_swa_est_ben_mlt_geo_slo_lit_arw_hin_amr_anl_cze_hun_ses_mao_bul_jav_jpn_knd_kor_scr_pan_bam_rom_mly_por_gam_tag_cnt_grk_dyu_eng_wly_mol_guj_ita_alb_qcu_rus_mcd_lat_swt_chh_fre_amh_ukr_sun_ger_tsn_krd_ewe_bat_tha_tig_tml_lda_fbf_azi_nor_bos_aze_bem_vie_sid_zul_ven_moo	-0.704005015330632	-1.68812817703702	0.0947374835115414
219	amr_rus_swt_rom_sid_owc_wly_lat_aze_tur_ven_tag_ses_alb_mcd_bsq_ita_gam_tsn_mnd_hin_arw_swa_grk_cic_guj_est_bem_tsw_fin_bos_heb_geo_svk_ukr_lit_bul_mlt_hau_pan_hun_xho_mly_pol_sun_jpn_knd_kor_ctl_slo_igb_swe_jav_spa_anl_bat_cnt_ben_akn_afr_aeg_mol_ger_scr_cze_qcu_eng_dut_fre_moo_sod_glc_amh_krd_mao_prs_yor_urd_fbf_ind_tha_chh_tml_ewe_dgb_azi_por_nor_uzb_bam_vie_tig_lda_dyu_zul	0.417153229597451	0.985137899283042	0.327112391994799
220	chh_ukr_yor_mol_sid_gam_aeg_rus_uzb_azi_moo_tag_dgb_eng_krd_bsq_nor_wly_dyu_mnd_mcd_afr_cic_spa_xho_fre_fin_bem_tsn_hun_alb_sod_geo_slo_prs_ger_dut_anl_amh_lit_est_zul_jav_hin_bat_jpn_tml_kor_ctl_pol_swa_por_ind_ben_amr_mao_cnt_bos_ven_grk_tig_bul_lat_glc_rom_qcu_arw_cze_scr_lda_owc_guj_hau_svk_sun_swe_akn_pan_bam_mly_tha_heb_knd_fbf_igb_aze_ita_urd_tur_ewe_vie_mlt_tsw_swt_ses	-0.355042730405424	-0.840750619914577	0.402644118690152
221	gam_lat_ewe_svk_hau_aeg_mlt_alb_azi_tur_swa_bat_dgb_grk_eng_bsq_afr_anl_yor_mnd_ctl_pan_dyu_rus_cic_arw_fin_bam_ses_est_spa_chh_geo_pol_dut_nor_urd_wly_amr_bos_hun_xho_tag_prs_ind_jpn_tml_kor_krd_glc_igb_mcd_mao_mol_amh_sun_cnt_lit_tsn_bul_sid_scr_ita_ben_swe_qcu_ger_slo_por_lda_heb_hin_owc_guj_mly_ukr_tsw_fre_akn_jav_tha_sod_knd_swt_zul_uzb_cze_rom_aze_fbf_vie_tig_ven_bem_moo	-0.336757894207347	-0.796311764339169	0.427878917276579
222	amr_eng_tsw_bos_hau_sod_mlt_slo_aze_tur_dgb_jav_ven_por_dut_bsq_glc_anl_xho_cnt_mol_spa_moo_arw_dyu_fre_est_ses_ewe_hun_mcd_tig_geo_ben_prs_scr_swe_wly_chh_grk_fin_bam_mao_bul_sun_jpn_tml_kor_rus_nor_igb_ita_ind_ctl_owc_tag_mnd_urd_fbf_cze_amh_ger_svk_ukr_lit_qcu_guj_alb_krd_bem_heb_hin_aeg_pan_bat_rom_swa_pol_tsn_mly_tha_gam_knd_akn_lda_azi_afr_lat_uzb_cic_vie_sid_swt_zul_yor	-0.0399014136122471	-0.0940256184943105	0.925291085262991
223	amr_eng_moo_bul_aeg_chh_owc_prs_uzb_aze_igb_jav_akn_alb_lit_bsq_swe_mlt_dyu_mnd_lat_grk_xho_pan_swa_guj_hun_dgb_tsw_fin_glc_anl_geo_urd_arw_por_ben_sod_sid_krd_est_yor_bat_cze_mly_jpn_tml_kor_ctl_mol_ewe_pol_tag_fre_wly_sun_cnt_spa_tsn_slo_amh_dut_ita_mcd_bos_qcu_rom_nor_hin_cic_tig_rus_heb_afr_ind_svk_swt_ukr_fbf_mao_tha_hau_knd_bam_lda_tur_ger_scr_azi_ven_vie_gam_ses_zul_bem	0.4058185275438	0.956791896611126	0.341152934397001
224	mlt_lit_dgb_spa_sid_owc_amr_dut_uzb_tur_fbf_tag_yor_swe_nor_bsq_krd_aeg_akn_mnd_ukr_cze_tsw_svk_dyu_eng_hun_lda_bam_fin_lat_anl_geo_afr_mol_alb_scr_heb_tig_rom_est_moo_sun_mcd_ind_jpn_knd_kor_ben_ctl_ses_por_mao_prs_chh_jav_cnt_slo_igb_fre_amh_ita_bos_glc_rus_qcu_pol_urd_arw_ewe_wly_pan_gam_hin_bat_ger_cic_grk_bem_mly_tha_sod_tml_swa_tsn_azi_guj_bul_aze_xho_vie_hau_swt_zul_ven	-1.17967213563656	-2.91125833991936	0.0045053272339751
225	sid_lat_yor_mcd_owc_chh_heb_nor_tur_azi_cic_bat_xho_glc_hin_bsq_scr_aeg_swt_cnt_prs_urd_dgb_pan_ses_ger_fin_zul_swa_est_ben_gam_geo_ita_krd_lit_afr_wly_anl_swe_hun_moo_ind_bul_jav_jpn_tml_kor_fre_dut_bam_bos_mly_cze_tig_tag_mnd_rom_ven_guj_amh_pol_arw_slo_mol_qcu_spa_por_eng_akn_mlt_rus_amr_ukr_sun_svk_fbf_ctl_ewe_mao_tha_hau_knd_tsw_igb_uzb_grk_alb_aze_tsn_vie_sod_bem_dyu_lda	-0.598428164808828	-1.42840458115496	0.156525330216297
226	amr_prs_swt_grk_anl_mlt_wly_arw_tur_aze_tsn_jav_akn_pan_mol_bsq_por_sid_ewe_cnt_swe_alb_bam_urd_swa_ger_fin_yor_cic_est_svk_owc_geo_pol_ukr_krd_nor_tig_sod_cze_hun_zul_mao_spa_tag_jpn_tml_kor_lit_rom_ven_bul_ind_lat_hau_mly_mnd_hin_fbf_mcd_chh_rus_slo_bos_glc_qcu_ben_fre_eng_moo_heb_ita_amh_afr_sun_scr_lda_ctl_igb_bat_tha_aeg_knd_dyu_xho_azi_guj_dut_uzb_dgb_vie_gam_bem_tsw_ses	0.341037935615997	0.80255900828049	0.424275867647817
227	wly_afr_ven_scr_tig_hau_mlt_ctl_tur_aze_xho_mly_swt_hin_glc_bsq_ita_owc_igb_cnt_urd_swe_dgb_arw_zul_rus_est_dyu_bam_fin_guj_chh_geo_pan_bos_dut_ger_gam_amr_lat_hun_ses_mao_ukr_sun_jpn_tml_kor_pol_lit_fbf_bul_jav_krd_heb_bat_mnd_cze_tsn_grk_aeg_nor_slo_svk_ben_qcu_rom_fre_prs_akn_sid_mol_anl_eng_ind_spa_bem_mcd_lda_tag_tha_amh_knd_moo_tsw_uzb_por_alb_azi_ewe_vie_sod_cic_yor_swa	0.890029744245507	2.13219421175961	0.035625926419771
228	owc_lat_ven_guj_sod_tig_amr_rus_uzb_aze_cic_bat_akn_slo_dut_bsq_ctl_anl_ewe_cnt_scr_prs_igb_spa_swa_ita_fin_bem_xho_hun_cze_sid_geo_grk_mcd_swe_alb_aeg_heb_rom_est_zul_mao_ukr_ind_jpn_tml_kor_krd_lit_dyu_bul_sun_afr_amh_mly_mnd_fre_yor_nor_hau_pan_mol_svk_glc_qcu_por_ger_eng_fbf_mlt_ben_chh_pol_jav_arw_lda_urd_bam_tag_tha_gam_knd_tsn_ses_azi_hin_bos_tur_dgb_vie_wly_tsw_swt_moo	-0.539685934005827	-1.28376544749537	0.202413365882773
229	amr_prs_tsw_svk_sid_sod_heb_hin_tur_azi_bem_bat_tsn_slo_fre_bsq_cze_aeg_moo_cnt_spa_urd_akn_mol_lda_bos_hun_igb_fbf_est_ger_hau_geo_ctl_pan_mcd_dut_owc_wly_swe_fin_ses_ind_por_tag_jpn_tml_kor_bul_eng_dyu_ita_mly_grk_mlt_sun_mnd_scr_yor_alb_amh_pol_nor_lit_krd_qcu_glc_lat_guj_xho_gam_arw_tig_rus_mao_rom_swa_ukr_ewe_jav_tha_chh_knd_cic_swt_aze_afr_ben_uzb_ven_vie_anl_bam_dgb_zul	-1.17205378105331	-2.89354636488994	0.00474475392425805
230	tig_ctl_tsw_mcd_chh_aeg_anl_pan_azi_aze_moo_mao_dgb_ukr_alb_bsq_bos_wly_bam_cnt_lit_dut_cic_ger_ses_rus_hun_swt_fbf_fin_bul_gam_geo_swe_por_afr_glc_mlt_amh_fre_est_akn_tag_urd_bat_jpn_tml_kor_guj_rom_zul_cze_jav_slo_sid_ind_mnd_ita_tsn_grk_owc_arw_mol_nor_eng_qcu_prs_pol_hin_ven_sod_krd_heb_ben_sun_svk_ewe_spa_igb_mly_tha_amr_knd_bem_yor_uzb_lat_scr_tur_xho_vie_hau_lda_dyu_swa	-0.972301042139109	-2.3651448959868	0.0201004810374536
231	chh_krd_ven_urd_mlt_anl_gam_mol_tur_aze_fbf_tag_bem_hin_pol_bsq_ben_sod_swt_cnt_afr_lat_dyu_svk_xho_eng_fin_tsn_swa_hun_alb_owc_geo_ukr_guj_pan_slo_heb_amh_swe_est_akn_mao_bul_mly_jpn_knd_kor_ger_spa_yor_ctl_sun_rom_hau_bat_mnd_fre_moo_scr_aeg_prs_lit_cze_grk_qcu_bos_rus_mcd_lda_sid_arw_amr_por_ind_dut_dgb_ita_igb_jav_tha_tig_tml_tsw_zul_azi_glc_nor_uzb_cic_vie_wly_ses_ewe_bam	0.418604157999366	0.988708560981655	0.325371172147889
232	aeg_ita_bem_rom_mlt_anl_tig_glc_aze_tur_zul_jav_bam_ben_scr_bsq_mol_sid_akn_mnd_lat_lit_fbf_prs_xho_arw_fin_ewe_moo_est_spa_sod_geo_pol_pan_bul_urd_hau_gam_slo_hun_lda_tag_swe_bat_jpn_knd_kor_cze_svk_swt_nor_sun_ger_chh_mao_cnt_grk_ses_dut_amr_krd_fre_bos_por_qcu_mcd_eng_guj_yor_wly_ctl_amh_ukr_mly_hin_dgb_afr_cic_ind_tha_heb_tml_swa_tsn_azi_rus_alb_uzb_tsw_vie_owc_dyu_igb_ven	0.109507471807803	0.257707455197998	0.79720207809448
233	sid_rom_fbf_slo_amh_aeg_heb_ukr_uzb_tur_tsw_ind_xho_ita_fre_bsq_urd_anl_dyu_mnd_arw_spa_zul_afr_igb_pan_est_cic_bam_hun_dut_amr_geo_eng_lit_ctl_scr_mlt_gam_bul_fin_swt_bat_glc_tag_jpn_tml_kor_hin_ben_lda_rus_jav_swe_sod_mly_cnt_cze_ven_mcd_tig_svk_mol_ger_lat_qcu_por_pol_krd_akn_wly_guj_owc_nor_sun_bos_moo_grk_tsn_mao_tha_hau_knd_yor_swa_aze_alb_prs_azi_bem_vie_chh_dgb_ses_ewe	-0.599230775124829	-1.42816579475471	0.156593859943617
234	wly_slo_bem_grk_gam_heb_amh_alb_uzb_tur_tsw_mly_ven_ben_mcd_bsq_prs_sid_akn_cnt_nor_ger_cic_ukr_swt_ctl_hun_dyu_moo_fin_bul_tig_geo_spa_rus_fre_pan_chh_sod_hin_est_fbf_bat_krd_ind_jpn_knd_kor_dut_lat_dgb_scr_tag_por_hau_mao_mnd_svk_tsn_afr_owc_rom_glc_mol_pol_qcu_lit_cze_eng_yor_anl_arw_amr_guj_jav_bos_zul_ita_igb_sun_tha_mlt_tml_ses_swa_azi_swe_urd_aze_lda_vie_aeg_xho_bam_ewe	0.138773557512407	0.326828910814571	0.744531731108144
235	wly_ukr_swa_lit_gam_anl_chh_prs_azi_aze_cic_mao_moo_lat_glc_bsq_krd_sod_ven_mnd_bos_ctl_ewe_ita_bam_fre_fin_dyu_akn_est_ben_amr_geo_pan_rus_guj_mol_tig_heb_spa_hun_tsn_jav_mcd_bat_jpn_knd_kor_svk_nor_xho_hin_mly_slo_hau_sun_cnt_por_zul_rom_mlt_grk_dut_scr_arw_qcu_cze_alb_eng_dgb_aeg_pol_sid_urd_tag_ger_yor_swe_tsw_ind_tha_amh_tml_igb_fbf_tur_bul_afr_uzb_swt_vie_owc_lda_bem_ses	-0.278445420325993	-0.659306622155398	0.511328174941825
236	gam_swe_tsn_bos_owc_wly_sod_pan_azi_uzb_cic_mao_dyu_prs_urd_bsq_svk_amh_zul_mnd_rus_por_swt_lit_bem_scr_fin_fbf_dgb_hun_glc_anl_geo_ger_fre_arw_afr_sid_chh_hin_est_swa_ind_eng_bat_jpn_knd_kor_ita_spa_akn_grk_tag_mol_tig_mly_cnt_nor_moo_cze_aeg_lat_dut_krd_alb_qcu_ctl_ben_pol_bam_mlt_ukr_heb_guj_jav_mcd_ven_bul_tsw_sun_tha_amr_tml_lda_yor_aze_slo_rom_tur_igb_vie_hau_ses_ewe_xho	0.00193260524787149	0.00456053062928856	0.99637100407163
237	sid_glc_dyu_ben_mlt_amr_heb_urd_uzb_azi_swt_jav_xho_lit_spa_bsq_svk_chh_bem_mnd_ger_rus_moo_pan_akn_dut_fin_cic_ses_hun_afr_aeg_geo_nor_eng_mol_pol_amh_tig_arw_est_igb_mao_bos_tag_jpn_knd_kor_hin_slo_dgb_krd_sun_ita_sod_mly_cnt_cze_lda_fre_owc_grk_mcd_ctl_rom_qcu_guj_swe_alb_fbf_anl_prs_hau_ukr_ind_por_swa_bul_zul_bat_tha_gam_tml_ewe_yor_tur_lat_scr_aze_tsw_vie_wly_ven_tsn_bam	0.213089051046146	0.501631121631089	0.617112483447747
238	mlt_swe_xho_eng_wly_aeg_heb_arw_tur_uzb_lda_jav_cic_ger_svk_bsq_slo_owc_dgb_cnt_nor_prs_tsw_alb_ses_scr_fin_bam_dyu_hun_por_anl_geo_bul_rom_mol_glc_chh_amr_pan_est_zul_mao_krd_ind_jpn_tml_kor_pol_urd_akn_bos_sun_afr_amh_bat_mnd_mcd_fbf_lit_hau_grk_ukr_ben_cze_qcu_lat_spa_ctl_ewe_tig_guj_sod_hin_tag_dut_swt_rus_moo_mly_tha_gam_knd_bem_swa_aze_fre_ita_azi_yor_vie_sid_igb_tsn_ven	-0.810061747055165	-1.95098354612198	0.0540689170934559
239	sid_spa_fbf_urd_chh_sod_amr_bos_uzb_tur_tsw_jav_zul_afr_scr_bsq_krd_anl_igb_mnd_pol_grk_cic_swe_yor_ben_hun_bem_dgb_fin_mol_gam_geo_guj_dut_ita_mcd_tig_owc_bul_est_tsn_ind_fre_mly_jpn_tml_kor_lit_glc_lda_svk_tag_por_aeg_sun_cnt_pan_bam_rom_hau_hin_slo_ukr_ger_qcu_lat_nor_prs_akn_mlt_arw_heb_alb_bat_rus_swa_eng_ewe_mao_tha_amh_knd_xho_dyu_aze_cze_ctl_azi_ses_vie_wly_ven_swt_moo	0.304451666292576	0.716737427050424	0.475332277930021
240	hau_grk_swt_swe_amh_anl_gam_pol_aze_azi_bam_jav_ewe_afr_arw_bsq_slo_owc_swa_cnt_lit_bul_bem_urd_dgb_ita_hun_igb_lda_fin_cze_sod_geo_krd_prs_bos_alb_amr_wly_fre_est_yor_sun_svk_ind_jpn_tml_kor_mcd_mol_dyu_eng_tag_nor_mlt_mly_mnd_glc_ven_rus_chh_ukr_ger_rom_pan_qcu_spa_ctl_ben_cic_sid_por_heb_guj_mao_dut_akn_hin_ses_bat_tha_tig_knd_zul_xho_uzb_lat_scr_tur_fbf_vie_aeg_tsw_moo_tsn	-0.252165231797848	-0.595876052155353	0.552705512476098
241	gam_mol_ewe_krd_amr_chh_owc_hin_tur_aze_ven_ind_lda_slo_bos_bsq_ctl_sod_zul_mnd_pol_ben_tsw_nor_moo_dut_est_akn_dgb_fin_svk_sid_geo_urd_rus_bul_scr_amh_heb_arw_hun_cic_mao_ger_tag_jpn_knd_kor_grk_eng_fbf_alb_bat_swe_tig_jav_cnt_glc_tsn_ukr_anl_guj_pan_cze_fre_qcu_lit_ita_mcd_dyu_aeg_afr_mlt_por_mly_lat_xho_prs_igb_sun_tha_hau_tml_bem_bam_azi_spa_rom_uzb_ses_vie_wly_swa_yor_swt	0.857368666383629	2.05252609792037	0.0429283883077565
242	sod_fre_ses_urd_gam_sid_amr_scr_tur_aze_lda_mly_ewe_bul_lit_bsq_guj_anl_tsn_mnd_ukr_bos_swt_krd_xho_slo_est_dgb_fbf_hun_arw_aeg_geo_eng_lat_afr_ita_wly_amh_spa_fin_bem_mao_rom_ind_jpn_tml_kor_cze_ctl_cic_hin_jav_mol_hau_sun_cnt_nor_swa_pol_heb_dut_pan_svk_rus_qcu_prs_swe_alb_zul_mlt_mcd_chh_ger_tag_ben_igb_glc_dyu_bat_tha_tig_knd_akn_tsw_uzb_por_grk_azi_bam_vie_owc_yor_ven_moo	-0.276333744145002	-0.653622565324245	0.514967863923718
243	sid_ukr_lda_mol_tig_chh_anl_bos_azi_tur_tsn_sun_ses_pol_pan_bsq_glc_hau_yor_cnt_svk_krd_ven_rom_dgb_grk_est_ewe_tsw_hun_hin_wly_geo_mcd_scr_rus_spa_mlt_sod_slo_fin_swa_tag_ben_ind_jpn_tml_kor_prs_alb_xho_cze_jav_guj_amh_mao_mnd_lat_bem_nor_owc_lit_ger_fre_afr_qcu_bul_eng_urd_swt_amr_por_aeg_ita_bat_swe_moo_arw_cic_mly_tha_gam_knd_akn_fbf_aze_dut_ctl_uzb_zul_vie_heb_dyu_igb_bam	-0.360955090623536	-0.85476109390625	0.394880016267447
244	anl_scr_ses_pan_sid_gam_amr_spa_aze_uzb_akn_mly_tsn_cze_bos_bsq_ben_tig_lda_mnd_mol_lit_yor_rom_ewe_por_fin_swt_tsw_est_ctl_wly_geo_fre_krd_afr_ita_owc_amh_guj_hun_fbf_ind_lat_mao_jpn_tml_kor_grk_eng_igb_rus_tag_svk_heb_sun_cnt_arw_xho_glc_hau_ukr_dut_pol_swe_qcu_hin_slo_alb_cic_sod_bul_mlt_ger_jav_urd_ven_prs_swa_bat_tha_aeg_knd_moo_zul_tur_nor_mcd_azi_dyu_vie_chh_bem_bam_dgb	-0.448813153308125	-1.06547355284191	0.289420081436834
245	gam_swe_bam_ger_chh_owc_sid_grk_uzb_azi_zul_ind_tsw_fre_hin_bsq_pol_amh_swt_cnt_ita_por_igb_guj_cic_mcd_hun_yor_dgb_est_ukr_aeg_geo_ben_arw_krd_lat_heb_anl_nor_fin_ses_tag_dut_jav_jpn_knd_kor_spa_scr_fbf_urd_sun_alb_mlt_bat_mnd_bos_xho_svk_sod_eng_lit_slo_glc_qcu_bul_prs_afr_moo_wly_pan_tig_ctl_mao_cze_swa_rus_ewe_mly_tha_amr_tml_tsn_dyu_tur_rom_mol_aze_akn_vie_hau_ven_lda_bem	-0.928428976692666	-2.25327645393638	0.0265918324001726
246	gam_pol_cic_slo_amr_sid_amh_bul_uzb_azi_lda_mly_yor_arw_rom_bsq_ukr_sod_moo_mnd_nor_swe_swa_mcd_akn_grk_fin_dgb_fbf_est_ger_chh_geo_lit_cze_pan_bos_tig_hau_mol_hun_swt_jav_glc_sun_jpn_knd_kor_lat_scr_igb_dut_bat_eng_aeg_mao_cnt_guj_zul_ctl_mlt_ben_alb_urd_rus_qcu_spa_hin_ita_ewe_owc_por_wly_fre_tag_krd_tsn_svk_dyu_ind_tha_anl_tml_bem_xho_aze_prs_afr_tur_tsw_vie_heb_bam_ses_ven	-0.0076630730187171	-0.0180373580289664	0.985647691876514
247	amh_eng_akn_fre_wly_sod_hau_ger_aze_tur_ewe_mao_dyu_guj_rom_bsq_pan_gam_bem_mnd_lat_pol_swa_bul_igb_ctl_fin_fbf_ven_est_swe_amr_geo_hin_ukr_scr_rus_tig_sid_ben_hun_cic_tag_spa_jav_jpn_knd_kor_por_arw_swt_urd_ind_svk_owc_bat_cnt_nor_dgb_grk_aeg_ita_lit_mcd_mol_qcu_cze_alb_bos_xho_heb_glc_chh_slo_sun_afr_moo_krd_yor_mly_tha_anl_tml_tsn_tsw_azi_dut_prs_uzb_ses_vie_mlt_bam_zul_lda	-0.0256027394978327	-0.0603580256777246	0.952000005396272
248	aeg_swe_zul_nor_chh_wly_mlt_eng_aze_uzb_ven_mly_dgb_mcd_bos_bsq_svk_owc_akn_cnt_arw_mol_bem_slo_tsw_alb_fin_ses_lda_est_ctl_hau_geo_lit_guj_pan_ita_amr_sod_krd_hun_xho_tag_grk_sun_jpn_knd_kor_glc_spa_ewe_fre_bat_dut_heb_ind_mnd_ben_bam_cze_sid_lat_scr_ger_bul_qcu_por_pol_ukr_swt_tig_rus_anl_rom_mao_hin_dyu_urd_cic_jav_tha_gam_tml_fbf_yor_tur_afr_prs_azi_swa_vie_amh_moo_tsn_igb	0.462478113160144	1.08928509166238	0.278842761365915
249	mlt_grk_yor_urd_owc_heb_chh_fre_aze_tur_ven_mly_bem_guj_afr_bsq_eng_hau_dgb_cnt_ukr_ben_dyu_krd_bam_bul_est_xho_zul_hun_pol_sid_geo_alb_spa_swe_ita_amh_wly_mol_fin_tsn_mao_mcd_jav_jpn_tml_kor_cze_slo_swa_dut_ind_rus_gam_sun_mnd_prs_ses_scr_amr_lit_arw_svk_ger_qcu_bos_rom_pan_tsw_aeg_nor_tig_glc_bat_hin_swt_ctl_moo_tag_tha_anl_knd_ewe_lda_azi_lat_por_uzb_fbf_vie_sod_cic_igb_akn	-0.56203911088539	-1.3391480777816	0.183786328010283
250	heb_glc_bam_pol_hau_anl_aeg_arw_azi_uzb_swt_mao_cic_pan_nor_bsq_hin_tig_swa_cnt_mcd_mol_lda_ger_tsn_fre_hun_xho_ewe_est_swe_sid_geo_ita_afr_prs_dut_gam_wly_grk_fin_ven_jav_lat_sun_jpn_tml_kor_slo_ukr_dyu_bos_mly_scr_owc_bat_mnd_rus_tsw_guj_amh_ctl_spa_por_cze_qcu_svk_alb_rom_zul_chh_eng_mlt_lit_tag_urd_bem_ben_moo_ind_tha_amr_knd_ses_yor_aze_bul_krd_tur_igb_vie_sod_fbf_akn_dgb	-0.819158453981912	-1.97966603939186	0.0506975040308441
251	sod_ukr_bem_svk_owc_wly_gam_ger_aze_uzb_swa_jav_akn_glc_grk_bsq_slo_hau_bam_mnd_krd_bos_tsn_bul_swt_dut_hun_ven_tsw_fin_pan_chh_geo_mol_mcd_ita_lit_aeg_sid_fre_est_ewe_mao_cze_ind_jpn_knd_kor_scr_rom_dyu_afr_mly_por_anl_tag_cnt_guj_cic_prs_amh_ben_urd_pol_alb_qcu_rus_ctl_swe_lda_tig_arw_heb_eng_bat_spa_yor_lat_dgb_sun_tha_amr_tml_moo_fbf_azi_nor_hin_tur_igb_vie_mlt_zul_ses_xho	0.386670471536318	0.913661879885214	0.36325718892386
252	sod_alb_moo_mol_owc_tig_anl_prs_tur_aze_zul_mao_swa_nor_grk_bsq_dut_hau_dyu_mnd_swe_bos_bem_glc_yor_guj_hun_ewe_cic_est_urd_heb_geo_rom_ger_cze_scr_amr_wly_eng_fin_akn_ind_pol_tag_jpn_knd_kor_hin_arw_ven_rus_sun_slo_chh_mly_cnt_afr_fbf_krd_sid_ita_ben_lit_svk_qcu_por_spa_pan_ses_amh_ukr_gam_fre_jav_ctl_lda_lat_dgb_bat_tha_mlt_tml_bam_tsn_uzb_mcd_bul_azi_xho_vie_aeg_swt_igb_tsw	-0.721980447816604	-1.73705107188837	0.0856889944032784
253	sod_mcd_igb_glc_owc_anl_wly_scr_uzb_azi_ses_sun_yor_bul_dut_bsq_mol_tig_swt_cnt_rus_ukr_akn_por_lda_nor_est_moo_cic_hun_cze_sid_geo_rom_alb_arw_urd_amh_heb_prs_fin_swa_jav_swe_mly_jpn_tml_kor_pan_krd_dyu_ben_bat_slo_amr_ind_mnd_ita_zul_lat_mlt_eng_hin_bos_fre_qcu_guj_ctl_lit_ven_chh_spa_aeg_svk_tag_grk_tsw_pol_bam_mao_tha_gam_knd_tsn_ewe_aze_ger_afr_tur_bem_vie_hau_xho_dgb_fbf	-0.049446097349321	-0.116445754894382	0.907550364212708
254	sid_krd_dgb_ita_amh_wly_owc_slo_tur_aze_swa_mly_bem_lit_spa_bsq_pol_amr_akn_mnd_ukr_swe_tsn_arw_ewe_lat_hun_ses_tsw_est_grk_hau_geo_rus_por_rom_fre_heb_aeg_bul_fin_bam_bat_dut_ind_jpn_tml_kor_glc_alb_zul_bos_mao_eng_mlt_jav_cnt_prs_moo_ger_tig_nor_mcd_hin_mol_qcu_guj_scr_ben_swt_anl_ctl_gam_urd_tag_afr_fbf_pan_igb_sun_tha_sod_knd_lda_xho_azi_cze_svk_uzb_cic_vie_chh_dyu_yor_ven	-0.266709202581781	-0.630685830668778	0.529792793959736
255	anl_nor_tsn_alb_gam_hau_tig_pan_uzb_aze_swa_ind_bam_prs_krd_bsq_glc_chh_ewe_cnt_rus_dut_lda_rom_dyu_cze_fin_swt_cic_hun_ger_sod_geo_urd_scr_por_ita_wly_aeg_pol_est_ses_mao_lat_mly_jpn_knd_kor_bul_swe_ven_bos_bat_fre_amr_jav_mnd_ben_fbf_grk_mlt_slo_mcd_afr_lit_qcu_arw_ctl_eng_igb_sid_mol_amh_guj_sun_ukr_moo_hin_zul_tag_tha_owc_tml_xho_bem_azi_spa_svk_tur_yor_vie_heb_akn_tsw_dgb	-0.41421889317824	-0.982712376023755	0.328298690051264
256	wly_bul_dyu_mol_mlt_hau_sod_ita_uzb_tur_tsw_mao_swa_grk_guj_bsq_cze_sid_akn_cnt_rom_glc_ewe_afr_cic_krd_hun_bem_yor_fin_fre_amr_geo_pan_nor_lit_ctl_gam_amh_mcd_est_tsn_ind_ukr_tag_jpn_knd_kor_prs_swe_zul_urd_mly_eng_anl_bat_mnd_por_lda_scr_chh_spa_alb_lat_svk_qcu_ben_dut_arw_ven_heb_pol_aeg_ger_sun_rus_ses_bos_fbf_jav_tha_tig_tml_igb_dgb_aze_slo_hin_azi_swt_vie_owc_moo_bam_xho	0.683320865754017	1.61933985233119	0.108760532380934
257	amr_rom_moo_guj_gam_mlt_heb_mcd_azi_uzb_fbf_sun_bem_lit_ctl_bsq_svk_chh_tsn_mnd_eng_ben_yor_cze_cic_grk_est_igb_dyu_fin_arw_anl_geo_hin_afr_slo_fre_owc_aeg_ukr_hun_lda_mly_dut_mao_jpn_knd_kor_swe_urd_bam_rus_bat_pol_sod_ind_cnt_ita_xho_pan_wly_lat_krd_glc_ger_qcu_bul_por_alb_akn_amh_spa_sid_mol_tag_prs_tsw_bos_ewe_jav_tha_tig_tml_swa_zul_aze_scr_nor_tur_dgb_vie_hau_ven_ses_swt	-0.620777963039605	-1.48218527618678	0.141671648686455
258	tig_ger_moo_alb_hau_anl_owc_swe_uzb_azi_igb_jav_akn_ukr_svk_bsq_mcd_wly_ven_mnd_pan_ita_dgb_pol_ses_arw_hun_dyu_swa_est_nor_sod_geo_ctl_lit_scr_grk_gam_mlt_bos_fin_cic_tag_hin_mao_jpn_knd_kor_fre_dut_tsw_urd_ind_bul_sid_sun_cnt_lat_fbf_cze_aeg_rom_slo_guj_prs_qcu_eng_ben_mol_tsn_amh_por_amr_krd_bat_rus_lda_afr_bem_mly_tha_chh_tml_xho_ewe_aze_spa_glc_tur_swt_vie_heb_yor_bam_zul	-0.249980177824728	-0.590852344545415	0.556052600093091
259	wly_pan_bam_pol_sod_mlt_owc_spa_tur_azi_lda_jav_fbf_rus_svk_bsq_guj_aeg_tsw_cnt_ctl_dut_akn_por_zul_mol_fin_ven_swt_hun_ukr_heb_geo_ita_urd_hin_afr_anl_sid_grk_est_moo_ind_bul_sun_jpn_tml_kor_slo_swe_cic_cze_mly_scr_gam_bat_mnd_lit_bem_ben_chh_rom_arw_mcd_nor_qcu_prs_alb_glc_ses_tig_bos_amh_lat_mao_ger_xho_krd_tsn_tag_tha_amr_knd_dgb_dyu_uzb_eng_fre_aze_igb_vie_hau_ewe_yor_swa	-1.29549727960646	-3.21820497772076	0.00177624048781076
260	heb_nor_yor_ger_amh_aeg_owc_slo_aze_tur_ewe_mao_swt_prs_ukr_bsq_cze_hau_igb_cnt_grk_guj_cic_pol_lda_hin_fin_ses_tsw_hun_krd_anl_geo_scr_lit_fre_mol_mlt_chh_ita_est_dyu_mly_por_ind_jpn_knd_kor_lat_rom_ven_alb_sun_arw_wly_tag_mnd_urd_akn_afr_tig_bul_svk_eng_rus_qcu_swe_pan_bos_tsn_sid_glc_gam_dut_bat_ben_fbf_ctl_swa_jav_tha_amr_tml_bem_zul_azi_spa_mcd_uzb_xho_vie_sod_moo_dgb_bam	-1.31098927553387	-3.27771379804993	0.00147239132678825
261	hau_ukr_ewe_ger_owc_sod_mlt_arw_azi_tur_igb_sun_fbf_svk_por_bsq_dut_gam_tsn_mnd_mcd_cze_ven_eng_lda_slo_est_swt_cic_hun_urd_aeg_geo_mol_afr_prs_guj_chh_amh_rom_fin_xho_jav_grk_mly_jpn_tml_kor_spa_ben_yor_krd_mao_pan_tig_ind_cnt_bos_tsw_ctl_anl_pol_glc_ita_lit_qcu_hin_scr_rus_akn_sid_swe_wly_alb_tag_fre_swa_nor_dyu_bat_tha_heb_knd_zul_moo_uzb_lat_bul_aze_dgb_vie_amr_ses_bem_bam	-0.871975658024618	-2.11087720814267	0.0374659201110178
262	heb_grk_ven_spa_hau_aeg_owc_lat_uzb_aze_ses_mly_yor_eng_ben_bsq_por_sod_tsn_cnt_afr_dut_tsw_ger_akn_pol_hun_cic_xho_fin_svk_amr_geo_swe_lit_fre_pan_sid_anl_cze_est_fbf_ind_slo_jav_jpn_knd_kor_nor_bul_igb_urd_bat_ukr_tig_mao_mnd_rom_bem_mcd_chh_hin_ita_krd_glc_qcu_ctl_arw_bos_swt_amh_guj_wly_alb_sun_rus_moo_mol_zul_tag_tha_mlt_tml_dgb_dyu_tur_scr_prs_azi_swa_vie_gam_lda_ewe_bam	-1.10573241670927	-2.70970357797148	0.00801823244411993
263	hau_ita_fbf_swe_heb_wly_aeg_ger_aze_uzb_swa_mao_tsn_svk_spa_bsq_lat_amr_swt_cnt_glc_alb_ewe_pol_tsw_fre_hun_bem_dyu_est_guj_amh_geo_bos_mcd_grk_rom_tig_owc_mol_fin_moo_bat_ctl_sun_jpn_tml_kor_dut_arw_bam_lit_jav_eng_gam_mly_mnd_ben_lda_nor_mlt_cze_pan_rus_slo_qcu_ukr_bul_scr_ven_chh_urd_anl_por_tag_krd_igb_afr_dgb_ind_tha_sod_knd_cic_ses_tur_prs_hin_azi_zul_vie_sid_akn_xho_yor	0.123269529682614	0.290018283670749	0.772447906481121
264	wly_arw_zul_glc_mlt_hau_tig_alb_azi_tur_moo_mao_tsn_mol_pan_bsq_mcd_sid_ses_cnt_ukr_scr_ven_grk_swt_ger_est_yor_akn_fin_por_chh_geo_nor_eng_spa_slo_gam_heb_rus_hun_dyu_ind_svk_sun_jpn_tml_kor_pol_bul_fbf_krd_bat_afr_anl_mly_mnd_dut_cic_cze_amh_ctl_lit_fre_prs_qcu_hin_ben_guj_igb_sod_urd_owc_ita_jav_bos_lda_swe_bem_tag_tha_aeg_knd_swa_bam_uzb_rom_lat_aze_ewe_vie_amr_xho_tsw_dgb	-0.161637423231884	-0.381197568453911	0.703926119601337
265	hau_pan_cic_svk_tig_wly_amr_ben_uzb_aze_dgb_bat_moo_mol_krd_bsq_guj_owc_igb_mnd_afr_ukr_lda_prs_ven_swe_est_bem_dyu_hun_slo_mlt_geo_rom_hin_por_scr_amh_sod_lit_fin_xho_jav_lat_mly_jpn_knd_kor_ctl_pol_akn_spa_tag_cze_anl_mao_cnt_nor_swa_glc_sid_alb_mcd_eng_arw_qcu_ger_urd_bos_yor_aeg_dut_gam_grk_ind_bul_zul_fre_fbf_sun_tha_heb_tml_bam_swt_tur_ita_rus_azi_ewe_vie_chh_ses_tsw_tsn	-0.0741306145100233	-0.174800374669499	0.861616483095598
266	anl_lit_lda_urd_heb_amh_hau_rom_azi_aze_xho_jav_cic_swe_guj_bsq_prs_owc_swt_mnd_afr_ben_fbf_ita_bem_eng_est_tsw_yor_fin_rus_sod_geo_ger_nor_lat_mcd_wly_amr_pan_hun_bam_mao_krd_bat_jpn_knd_kor_mol_svk_zul_grk_sun_cze_tig_ind_cnt_bul_moo_bos_mlt_ukr_slo_pol_spa_qcu_ctl_arw_alb_swa_sid_scr_aeg_glc_tag_dut_dyu_por_dgb_mly_tha_chh_tml_tsn_igb_tur_fre_hin_uzb_akn_vie_gam_ven_ses_ewe	-0.266538512063642	-0.629783289508541	0.530380618782867
267	heb_lit_moo_dut_anl_amr_aeg_grk_aze_uzb_xho_ind_yor_fre_bul_bsq_prs_hau_ven_cnt_ben_nor_lda_rus_ses_swe_est_igb_zul_fin_bos_sod_geo_eng_guj_pan_svk_gam_tig_ctl_hun_dyu_bat_arw_tag_jpn_knd_kor_ger_glc_fbf_rom_sun_krd_wly_mao_mnd_lat_cic_mol_sid_urd_alb_hin_scr_qcu_ita_por_slo_dgb_amh_afr_owc_spa_mly_pol_akn_mcd_bem_jav_tha_chh_tml_ewe_swa_tur_ukr_cze_azi_swt_vie_mlt_tsw_tsn_bam	0.0510426227351138	0.120022203717608	0.904724466489746
268	tig_ctl_lda_ita_sod_owc_anl_por_uzb_azi_bem_mao_ses_hin_bul_bsq_scr_amh_ewe_cnt_cze_lit_xho_dut_akn_lat_est_yor_dgb_fin_rus_wly_geo_prs_rom_alb_fre_mlt_gam_krd_hun_bam_jav_mcd_ind_jpn_knd_kor_ger_afr_swa_glc_bat_swe_hau_sun_mnd_spa_moo_urd_chh_guj_pol_mol_arw_qcu_slo_svk_eng_swt_amr_pan_aeg_ben_mly_grk_ven_ukr_tsn_tag_tha_sid_tml_igb_dyu_aze_nor_bos_tur_fbf_vie_heb_zul_tsw_cic	0.513816933882035	1.21393479637986	0.227846404932884
269	tig_hin_yor_svk_owc_chh_amr_rus_tur_uzb_moo_jav_fbf_cze_lat_bsq_bul_anl_dgb_mnd_mcd_guj_ewe_fre_akn_swe_fin_lda_bam_hun_ukr_aeg_geo_eng_alb_bos_scr_sod_mlt_prs_est_cic_tag_ger_bat_jpn_tml_kor_ben_dut_tsw_nor_ind_slo_sid_mao_cnt_lit_tsn_mol_hau_urd_ctl_grk_por_qcu_ita_krd_pan_zul_gam_afr_wly_pol_mly_glc_bem_rom_dyu_sun_tha_amh_knd_swa_xho_aze_arw_spa_azi_ses_vie_heb_igb_ven_swt	-0.737560488127881	-1.77350501279858	0.0794185085909978
270	amr_nor_cic_ger_mlt_chh_tig_alb_uzb_aze_xho_sun_ewe_lat_lit_bsq_guj_gam_bam_mnd_scr_spa_igb_fre_tsn_bos_est_dgb_swt_hun_swe_amh_geo_svk_bul_dut_cze_owc_anl_urd_fin_swa_jav_eng_mao_jpn_tml_kor_arw_prs_dyu_pan_tag_pol_aeg_bat_cnt_glc_ven_por_wly_ben_ita_ukr_rom_qcu_mcd_afr_hin_tsw_sod_mol_heb_slo_mly_krd_zul_rus_akn_ind_tha_sid_knd_ses_bem_tur_grk_ctl_azi_yor_vie_hau_moo_lda_fbf	0.261918320357644	0.615741361301941	0.539569270879177
271	owc_alb_tsw_bul_aeg_chh_amr_afr_uzb_aze_igb_ind_dgb_ctl_mcd_bsq_ukr_hau_bem_mnd_urd_ita_swa_guj_lda_cze_est_ses_bam_hun_rom_sid_geo_ben_spa_pan_arw_heb_tig_lat_fin_ven_jav_rus_bat_jpn_knd_kor_hin_bos_cic_glc_mao_eng_gam_tag_cnt_pol_dyu_nor_wly_prs_slo_ger_swe_qcu_lit_grk_por_akn_sod_mol_amh_krd_mly_dut_yor_svk_moo_sun_tha_anl_tml_xho_fbf_tur_scr_fre_azi_tsn_vie_mlt_ewe_swt_zul	-0.637706632144751	-1.52554785162092	0.130516223837623
272	anl_rus_ewe_ger_wly_gam_sod_ben_tur_aze_swa_mly_moo_spa_dut_bsq_ukr_hau_lda_mnd_pan_afr_bem_pol_swt_bul_est_xho_cic_fin_grk_sid_geo_por_mol_arw_lat_mlt_heb_fre_hun_ses_tag_slo_jav_jpn_knd_kor_alb_krd_zul_mcd_bat_ctl_amh_sun_cnt_glc_tsw_lit_owc_rom_cze_prs_ita_qcu_scr_eng_hin_yor_amr_guj_aeg_nor_mao_bos_dyu_svk_dgb_ind_tha_chh_tml_tsn_ven_azi_swe_urd_uzb_fbf_vie_tig_igb_bam_akn	0.0284941614504439	0.0670407629616569	0.946693169643935
273	aeg_nor_lda_alb_amr_amh_sod_fre_tur_azi_fbf_tag_ven_bos_bul_bsq_lat_mlt_swt_mnd_pan_ger_zul_ita_igb_mol_fin_bem_bam_hun_arw_sid_geo_hin_ctl_mcd_spa_heb_wly_guj_est_dgb_mao_ben_sun_jpn_tml_kor_afr_urd_ewe_eng_jav_grk_anl_ind_cnt_swe_yor_glc_owc_scr_prs_por_pol_qcu_slo_cze_rom_moo_gam_svk_tig_ukr_mly_rus_xho_dut_cic_bat_tha_chh_knd_swa_ses_aze_lit_krd_uzb_tsn_vie_hau_akn_tsw_dyu	-0.150278374979234	-0.354634644300809	0.723666222791722
274	amh_cze_lda_rom_wly_heb_owc_guj_tur_uzb_cic_ind_moo_eng_fre_bsq_mol_aeg_bem_mnd_slo_glc_bam_ctl_xho_nor_hun_tsn_akn_est_swe_hau_geo_grk_lit_ita_svk_anl_gam_prs_fin_swa_jav_krd_sun_jpn_knd_kor_dut_urd_swt_bos_mly_ben_mlt_tag_cnt_alb_ses_bul_sid_afr_pan_pol_scr_qcu_mcd_por_spa_ewe_amr_arw_tig_ger_bat_hin_dgb_lat_zul_mao_tha_sod_tml_dyu_tsw_aze_rus_ukr_azi_ven_vie_chh_fbf_igb_yor	-0.332509275127434	-0.787490111253467	0.432997447327135
275	wly_alb_xho_swe_hau_gam_amh_scr_tur_aze_bem_sun_moo_spa_grk_bsq_ben_sod_ses_cnt_bul_eng_cic_rus_ven_cze_fin_tsw_igb_est_guj_heb_geo_nor_lat_mol_mcd_chh_owc_glc_hun_lda_bat_arw_ind_jpn_tml_kor_rom_ger_zul_pol_mao_afr_mlt_tag_mnd_hin_swa_prs_aeg_slo_svk_lit_dut_qcu_pan_fre_ctl_ewe_amr_urd_sid_por_mly_bos_dgb_ita_akn_jav_tha_tig_knd_bam_fbf_azi_ukr_krd_uzb_dyu_vie_anl_swt_yor_tsn	0.359639750167762	0.848409137324681	0.398388580920751
276	amr_spa_xho_fre_chh_anl_sod_ctl_tur_uzb_ven_jav_akn_rom_pol_bsq_slo_hau_moo_mnd_ita_rus_bam_afr_yor_grk_hun_tsn_swt_est_mcd_aeg_geo_nor_por_glc_svk_owc_tig_bos_fin_igb_mly_bul_sun_jpn_knd_kor_lit_swe_ses_lat_bat_eng_mlt_mao_cnt_ukr_lda_arw_wly_cze_ger_dut_guj_qcu_urd_krd_ben_dyu_amh_prs_sid_pan_tag_hin_bem_scr_fbf_ind_tha_heb_tml_dgb_swa_azi_mol_alb_aze_zul_vie_gam_tsw_cic_ewe	-0.715652219643304	-1.71652768970379	0.0893945792640244
277	aeg_bul_fbf_lit_sod_hau_sid_afr_azi_tur_swt_jav_ewe_pan_ita_bsq_cze_chh_akn_mnd_slo_ctl_dyu_ger_lda_nor_fin_yor_bem_hun_bos_owc_geo_swe_rom_guj_svk_mlt_heb_rus_est_igb_sun_lat_mao_jpn_knd_kor_scr_por_moo_ukr_mly_spa_amr_ind_cnt_urd_bam_prs_gam_mcd_hin_mol_krd_qcu_grk_arw_glc_ses_anl_eng_amh_ben_bat_dut_zul_fre_xho_tag_tha_wly_tml_tsn_cic_aze_alb_pol_uzb_tsw_vie_tig_ven_dgb_swa	-0.673600364050695	-1.61977770919285	0.108666261298289
278	amh_lit_bem_eng_wly_sid_owc_bul_tur_azi_xho_mly_dyu_ger_cze_bsq_mcd_sod_tsn_mnd_dut_swe_cic_mol_yor_urd_est_tsw_swa_fin_spa_tig_geo_afr_rom_svk_krd_chh_hau_por_hun_ses_jav_fre_mao_jpn_tml_kor_ctl_pol_moo_rus_bat_hin_aeg_tag_cnt_ukr_zul_nor_heb_pan_scr_lat_ben_qcu_bos_guj_grk_lda_gam_arw_amr_glc_ind_prs_ewe_slo_ven_sun_tha_anl_knd_swt_fbf_uzb_ita_alb_aze_akn_vie_mlt_dgb_bam_igb	-0.0172486409605888	-0.0405904716006122	0.967709393793089
279	hau_eng_bam_prs_sod_heb_owc_mcd_azi_aze_swa_bat_xho_mol_ukr_bsq_arw_mlt_fbf_mnd_spa_swe_ven_scr_dgb_bul_hun_tsn_zul_fin_guj_amh_geo_hin_ben_rus_cze_sid_amr_ger_est_ewe_mly_bos_tag_jpn_tml_kor_lit_alb_ses_por_jav_urd_wly_ind_cnt_krd_yor_grk_tig_pan_dut_fre_pol_qcu_rom_nor_svk_dyu_anl_afr_aeg_lat_mao_slo_lda_ctl_moo_sun_tha_gam_knd_akn_bem_tur_ita_glc_uzb_igb_vie_chh_swt_tsw_cic	0.12302517809288	0.289370733176745	0.772941801882674
280	owc_prs_tsw_pan_hau_sod_amr_guj_tur_aze_xho_ind_cic_afr_mol_bsq_grk_amh_zul_mnd_por_svk_moo_ctl_dgb_swe_est_bem_ewe_hun_krd_aeg_geo_rus_alb_lat_urd_mlt_wly_rom_fin_tsn_bat_mcd_mao_jpn_tml_kor_nor_spa_yor_fre_mly_ukr_heb_sun_cnt_hin_lda_glc_gam_ger_cze_pol_slo_qcu_eng_arw_scr_bam_tig_lit_chh_bul_tag_ben_akn_dut_ses_jav_tha_anl_knd_swt_swa_azi_ita_bos_uzb_igb_vie_sid_dyu_ven_fbf	-0.316925842567087	-0.750512940238594	0.454840520924195
281	gam_cze_tsn_rus_mlt_chh_anl_ita_aze_uzb_zul_jav_ses_nor_dut_bsq_pan_heb_bam_cnt_lat_hin_cic_eng_dyu_spa_est_fbf_ewe_hun_alb_aeg_geo_ukr_krd_rom_slo_amr_owc_swe_fin_igb_mly_lit_tag_jpn_tml_kor_svk_guj_lda_mcd_bat_arw_hau_mao_mnd_prs_akn_fre_amh_ben_bos_ger_mol_qcu_bul_glc_pol_yor_wly_ctl_sod_afr_sun_grk_swt_urd_bem_ind_tha_sid_knd_tsw_dgb_tur_scr_por_azi_swa_vie_tig_xho_ven_moo	-0.0269885285118396	-0.0635734462288858	0.949446319483109
282	tig_prs_cic_fre_owc_sid_sod_scr_tur_uzb_yor_bat_ewe_por_eng_bsq_rom_amh_swa_mnd_arw_spa_fbf_glc_dgb_afr_fin_akn_tsn_hun_ger_hau_geo_mcd_ben_lit_guj_wly_anl_hin_est_bem_mly_alb_sun_jpn_tml_kor_grk_ukr_ven_cze_jav_rus_chh_ind_cnt_swe_igb_nor_aeg_ita_slo_krd_mol_qcu_svk_bos_ctl_swt_heb_bul_amr_pan_mao_urd_zul_pol_lda_tag_tha_gam_knd_dyu_ses_aze_lat_dut_azi_tsw_vie_mlt_xho_moo_bam	-0.34420298311618	-0.815980073988163	0.416596602237067
283	amr_nor_bam_glc_wly_sid_sod_pol_tur_azi_igb_jav_xho_alb_ger_bsq_hin_tig_zul_cnt_fre_lit_moo_swe_akn_eng_fin_swa_dyu_est_por_mlt_geo_slo_ctl_lat_afr_heb_owc_guj_hun_swt_mly_mcd_ind_jpn_tml_kor_spa_scr_tsn_rus_sun_svk_gam_mao_mnd_ben_bem_cze_amh_grk_urd_dut_ita_qcu_rom_krd_prs_ven_aeg_mol_anl_ukr_tag_bul_lda_pan_tsw_bat_tha_chh_knd_ewe_yor_uzb_bos_arw_aze_ses_vie_hau_cic_dgb_fbf	0.0107589782889604	0.0253617567391475	0.979820755515351
284	sod_dut_yor_cze_aeg_amh_amr_mol_aze_azi_ses_sun_fbf_scr_svk_bsq_slo_hau_swa_cnt_ben_grk_zul_lat_tsw_fre_est_bem_igb_hun_swe_anl_geo_ger_glc_bos_rom_wly_sid_arw_fin_dyu_ind_eng_jav_jpn_tml_kor_lit_krd_bam_nor_bat_rus_owc_tag_mnd_pol_ven_ukr_chh_afr_bul_spa_alb_qcu_prs_por_ita_dgb_tig_mcd_gam_urd_mly_pan_tsn_guj_lda_mao_tha_mlt_knd_xho_swt_tur_hin_ctl_uzb_ewe_vie_heb_akn_cic_moo	-0.436701895176637	-1.03589903621181	0.30293531504655
285	owc_ben_tsn_lat_sid_anl_sod_prs_tur_azi_bem_ind_dgb_svk_bul_bsq_afr_tig_bam_cnt_mol_pol_yor_scr_ewe_hin_est_swa_tsw_fin_bos_amr_geo_dut_rus_ita_swe_hau_amh_ctl_hun_cic_mly_spa_sun_jpn_knd_kor_cze_krd_ven_nor_jav_glc_gam_tag_mnd_pan_ses_ukr_heb_mcd_arw_rom_ger_qcu_por_slo_alb_akn_mlt_urd_chh_eng_mao_lit_fbf_grk_xho_bat_tha_aeg_tml_swt_moo_aze_fre_guj_uzb_zul_vie_wly_igb_dyu_lda	-0.27782873310463	-0.656747936141141	0.512964894821125
286	amr_guj_bam_bos_heb_amh_wly_pan_uzb_tur_dyu_bat_zul_ita_cze_bsq_svk_tig_bem_mnd_mol_krd_yor_eng_tsw_glc_fin_akn_fbf_hun_alb_chh_geo_ctl_fre_rom_slo_sod_sid_lit_est_moo_sun_lat_mao_jpn_knd_kor_ben_swe_igb_ukr_tag_urd_owc_ind_cnt_por_lda_prs_mlt_ger_hin_bul_afr_qcu_rus_scr_dut_cic_hau_spa_gam_arw_jav_nor_ven_mcd_ewe_mly_tha_anl_tml_ses_xho_azi_grk_pol_aze_swa_vie_aeg_tsn_swt_dgb	-0.495446149890716	-1.18109345028098	0.240577280038691
287	sod_bul_igb_afr_anl_aeg_tig_dut_aze_azi_ses_mly_swt_arw_grk_bsq_krd_sid_moo_mnd_swe_cze_fbf_nor_swa_ukr_hun_lda_tsn_est_hin_amr_geo_ger_alb_ben_lat_hau_amh_spa_fin_bem_sun_pol_jav_jpn_tml_kor_slo_glc_xho_scr_bat_fre_heb_ind_cnt_rus_akn_mol_mlt_ctl_bos_por_rom_qcu_pan_guj_urd_ven_chh_ita_owc_lit_tag_eng_cic_prs_bam_mao_tha_gam_knd_dyu_ewe_tur_mcd_svk_uzb_tsw_vie_wly_zul_dgb_yor	-0.250484187666402	-0.592027130955373	0.555268989173237
288	gam_bos_bam_rus_wly_mlt_chh_guj_tur_azi_cic_jav_lda_cze_krd_bsq_lat_aeg_swt_mnd_prs_alb_fbf_swe_xho_ita_est_ses_igb_fin_svk_sid_geo_ukr_scr_nor_dut_amr_owc_ctl_hun_tsn_sun_mol_bat_jpn_tml_kor_pan_glc_ewe_grk_mao_fre_heb_tag_cnt_rom_dgb_urd_anl_mcd_bul_ger_ben_qcu_lit_hin_eng_ven_amh_por_sod_afr_mly_slo_moo_arw_yor_ind_tha_hau_knd_bem_swa_aze_spa_pol_uzb_tsw_vie_tig_dyu_zul_akn	0.545447477668778	1.289248526632	0.200509101856277
289	wly_ukr_xho_fre_hau_sod_anl_glc_aze_tur_swa_tag_yor_svk_ctl_bsq_pol_gam_cic_mnd_urd_swe_dyu_lat_tsn_hin_est_ewe_zul_hun_slo_aeg_geo_mol_por_ger_lit_amr_sid_scr_fin_akn_jav_arw_mly_jpn_knd_kor_eng_ita_ses_spa_mao_bul_amh_ind_cnt_cze_igb_nor_heb_ben_dut_bos_rus_qcu_grk_guj_mcd_fbf_mlt_alb_tig_krd_sun_afr_tsw_prs_bam_bat_tha_chh_tml_swt_lda_uzb_rom_pan_azi_moo_vie_owc_dgb_ven_bem	0.101428845898219	0.239210537581205	0.811468714162308
290	hau_svk_dyu_grk_sod_anl_amr_prs_aze_azi_dgb_ind_bem_ita_krd_bsq_spa_aeg_ewe_mnd_cze_scr_akn_hin_ven_bos_fin_fbf_ses_est_ben_gam_geo_mol_arw_urd_nor_heb_wly_eng_hun_bam_sun_swe_bat_jpn_knd_kor_pol_por_tsw_guj_jav_alb_mlt_mao_cnt_slo_lda_lat_sid_bul_ger_glc_mcd_qcu_ctl_dut_fre_igb_amh_afr_tig_ukr_mly_pan_cic_rom_yor_tag_tha_chh_tml_swt_xho_tur_rus_lit_uzb_moo_vie_owc_swa_zul_tsn	-0.29900426262065	-0.706524606454612	0.481628341139541
291	owc_arw_tsw_nor_chh_sod_heb_mol_uzb_aze_cic_ind_ses_pol_lat_bsq_glc_gam_tsn_cnt_cze_urd_lda_hin_dgb_slo_est_igb_dyu_fin_svk_amr_geo_pan_mcd_scr_prs_mlt_wly_ita_hun_akn_mly_swe_bat_jpn_tml_kor_fre_grk_bem_guj_jav_dut_sid_sun_mnd_ukr_zul_afr_tig_bos_spa_alb_krd_qcu_lit_rus_eng_moo_amh_bul_anl_por_mao_ger_yor_ben_ven_tag_tha_aeg_knd_fbf_swa_azi_ctl_rom_tur_swt_vie_hau_ewe_xho_bam	-0.536035134005561	-1.27646555814382	0.204969343491264
292	hau_por_tsw_lit_sid_amh_mlt_guj_aze_uzb_dgb_mly_ewe_hin_urd_bsq_cze_gam_moo_cnt_eng_pan_igb_swe_bem_alb_fin_lda_tsn_est_scr_chh_geo_dut_glc_ger_ita_tig_aeg_ben_hun_dyu_ind_ctl_jav_jpn_knd_kor_fre_mol_ses_spa_sun_afr_sod_tag_mnd_rom_yor_lat_heb_slo_bos_rus_svk_qcu_grk_krd_nor_cic_anl_bul_amr_mcd_bat_arw_zul_pol_akn_mao_tha_wly_tml_swt_ven_tur_prs_ukr_azi_bam_vie_owc_fbf_xho_swa	0.582902279652592	1.37803136280079	0.171500226016855
293	owc_mol_cic_slo_tig_sod_anl_fre_uzb_aze_dgb_sun_tsw_lat_krd_bsq_mcd_amh_xho_cnt_bul_nor_ven_alb_akn_ctl_est_igb_moo_hun_pol_heb_geo_swe_urd_ita_eng_hau_wly_svk_fin_lda_tag_rus_mly_jpn_tml_kor_hin_dut_bam_glc_mao_prs_aeg_jav_mnd_lit_zul_guj_gam_cze_bos_por_pan_qcu_spa_arw_ukr_tsn_amr_rom_sid_scr_ind_ben_dyu_afr_bem_bat_tha_chh_knd_yor_swt_tur_ger_grk_azi_swa_vie_mlt_ewe_fbf_ses	-0.606345488239766	-1.45288127403201	0.149622599406476
294	wly_rom_swt_guj_amh_mlt_hau_afr_uzb_azi_yor_mly_fbf_dut_arw_bsq_pol_sod_moo_mnd_nor_rus_zul_ukr_swa_grk_hun_bem_cic_est_svk_anl_geo_krd_bul_scr_por_chh_sid_mol_fin_ewe_sun_fre_ind_jpn_tml_kor_swe_pan_akn_cze_tag_spa_aeg_jav_cnt_slo_ses_urd_gam_hin_ger_prs_ctl_qcu_mcd_ben_glc_tsn_heb_ita_amr_lit_mao_eng_xho_lat_ven_bat_tha_owc_knd_lda_bam_aze_bos_alb_tur_dgb_vie_tig_tsw_igb_dyu	0.717605648077672	1.70525546322992	0.0914849956499204
295	gam_grk_tsw_alb_amr_sid_heb_krd_azi_aze_dgb_tag_akn_slo_ita_bsq_afr_wly_tsn_cnt_svk_bul_cic_spa_ses_eng_fin_ven_bam_hun_por_chh_geo_pan_ukr_prs_ger_hau_aeg_arw_est_dyu_sun_ctl_jav_jpn_knd_kor_mcd_pol_swa_ben_bat_rus_mlt_ind_mnd_mol_bem_lat_tig_hin_urd_dut_fre_qcu_nor_rom_guj_ewe_amh_scr_owc_lit_mly_swe_swt_cze_moo_mao_tha_anl_tml_xho_fbf_tur_bos_glc_uzb_yor_vie_sod_igb_lda_zul	-0.226229912465944	-0.534173031008203	0.594496455053332
296	chh_rus_bem_pan_owc_gam_amr_afr_uzb_tur_fbf_jav_swa_swe_por_bsq_mol_sod_zul_cnt_scr_ctl_cic_glc_ven_cze_fin_ses_dyu_hun_lat_aeg_geo_nor_spa_grk_ita_heb_wly_fre_est_xho_sun_pol_bat_jpn_knd_kor_rom_alb_ewe_ukr_mao_prs_tig_mly_mnd_lit_akn_bul_mlt_bos_ger_ben_eng_qcu_urd_arw_krd_dgb_anl_mcd_hau_dut_ind_guj_bam_svk_tsn_tag_tha_amh_tml_tsw_lda_aze_hin_slo_azi_moo_vie_sid_yor_swt_igb	-0.162107751243558	-0.383170381948565	0.702467892475127
297	chh_svk_yor_pan_tig_mlt_hau_mcd_aze_azi_zul_bat_swt_mol_slo_bsq_lit_amh_ses_mnd_guj_ctl_cic_por_fbf_krd_fin_bam_swa_hun_ukr_anl_geo_afr_swe_hin_glc_sid_gam_bos_est_lda_mao_fre_ind_jpn_knd_kor_ita_pol_moo_alb_jav_grk_aeg_tag_cnt_rus_igb_ben_owc_lat_spa_ger_arw_qcu_bul_urd_dut_dgb_heb_nor_wly_scr_sun_rom_ven_prs_dyu_mly_tha_sod_tml_tsn_tsw_uzb_eng_cze_tur_xho_vie_amr_ewe_bem_akn	-0.414263237939565	-0.983312824937554	0.328004752999165
298	tig_rom_ses_spa_anl_mlt_owc_lat_azi_tur_xho_bat_cic_nor_pan_bsq_swe_hau_dgb_cnt_afr_grk_bam_rus_tsn_dut_fin_igb_yor_est_eng_amh_geo_hin_mcd_urd_por_heb_chh_scr_hun_ewe_ind_svk_tag_jpn_knd_kor_bul_pol_bem_lit_sun_guj_amr_mao_mnd_glc_fbf_alb_aeg_ben_arw_slo_krd_qcu_ita_cze_prs_swt_wly_bos_sid_ukr_mly_ger_dyu_mol_lda_jav_tha_sod_tml_zul_swa_uzb_ctl_fre_aze_akn_vie_gam_ven_moo_tsw	0.348059373193547	0.819822013030432	0.414413755161731
299	hau_nor_akn_ukr_amh_mlt_anl_eng_uzb_tur_moo_mao_swt_bul_slo_bsq_bos_aeg_lda_mnd_grk_krd_ewe_dut_zul_cze_est_fbf_cic_fin_mcd_sid_geo_afr_ger_pan_lit_sod_wly_spa_hun_ses_tag_ita_mly_jpn_knd_kor_scr_mol_bem_ctl_sun_alb_chh_ind_cnt_glc_ven_rus_heb_swe_prs_hin_guj_qcu_arw_urd_lat_igb_amr_pol_tig_ben_jav_svk_bam_fre_dyu_bat_tha_owc_tml_tsn_tsw_azi_rom_por_aze_xho_vie_gam_yor_swa_dgb	0.0751275476553886	0.176793134971962	0.860055329048902
300	hau_afr_dyu_ita_amr_heb_owc_bul_aze_azi_lda_jav_ewe_hin_bos_bsq_rom_sid_cic_mnd_slo_glc_ses_spa_yor_fre_est_bam_tsn_hun_ger_sod_geo_por_pan_mol_guj_chh_gam_eng_fin_tsw_mly_nor_ind_jpn_tml_kor_scr_cze_moo_mcd_sun_ben_anl_bat_cnt_alb_zul_urd_amh_grk_ukr_krd_swe_qcu_svk_arw_ctl_xho_aeg_pol_mlt_rus_mao_lit_ven_prs_fbf_tag_tha_wly_knd_swa_swt_tur_lat_dut_uzb_dgb_vie_tig_igb_akn_bem	0.0428384749349295	0.100761974483975	0.919956323488951
301	sid_mol_igb_lit_hau_amh_gam_nor_aze_uzb_dyu_bat_cic_pan_ger_bsq_rus_owc_bem_cnt_spa_por_tsw_ukr_fbf_arw_hun_zul_yor_est_prs_heb_geo_alb_lat_glc_afr_mlt_sod_rom_fin_xho_mao_bul_ind_jpn_tml_kor_scr_ita_ven_urd_mly_slo_tig_sun_mnd_mcd_moo_hin_amr_guj_krd_grk_ctl_qcu_dut_swe_ben_akn_chh_pol_anl_cze_jav_bos_lda_svk_ses_tag_tha_aeg_knd_dgb_swa_azi_eng_fre_tur_tsn_vie_wly_ewe_bam_swt	-0.482421312571162	-1.14692635167721	0.2543542462941
302	owc_cze_dgb_prs_chh_hau_aeg_glc_azi_aze_ses_jav_tsw_hin_alb_bsq_ukr_heb_igb_mnd_eng_scr_bem_arw_tsn_urd_hun_zul_moo_fin_ger_amr_geo_swe_ita_lat_svk_mlt_gam_por_est_ewe_mao_guj_ind_jpn_tml_kor_nor_pol_lda_grk_mly_mol_wly_tag_cnt_mcd_yor_rom_sod_bul_rus_lit_slo_qcu_pan_spa_ctl_bam_tig_krd_amh_afr_sun_dut_fbf_bos_cic_bat_tha_anl_knd_ven_xho_tur_ben_fre_uzb_swt_vie_sid_akn_swa_dyu	-0.630954807027689	-1.50610211790525	0.135430112131963
303	wly_swe_swa_guj_heb_chh_mlt_bul_aze_azi_moo_mao_ewe_rom_cze_bsq_nor_gam_ses_mnd_spa_por_zul_krd_igb_scr_est_lda_swt_hun_arw_amr_geo_mol_pan_ben_ctl_tig_owc_alb_fin_akn_ind_bos_jav_jpn_knd_kor_ita_urd_dyu_hin_bat_ger_amh_mly_cnt_svk_yor_grk_anl_pol_slo_lat_glc_qcu_eng_fre_rus_bam_aeg_mcd_hau_lit_sun_dut_fbf_afr_xho_tag_tha_sid_tml_cic_tsn_uzb_ukr_prs_tur_dgb_vie_sod_bem_tsw_ven	0.715339553729468	1.70336226377473	0.0918399720467462
304	wly_ben_dyu_lit_hau_sid_chh_guj_aze_uzb_moo_tag_bam_ukr_fre_bsq_alb_mlt_tsw_cnt_prs_pol_zul_krd_igb_svk_fin_lda_tsn_hun_slo_anl_geo_urd_grk_ger_afr_gam_tig_ctl_est_ses_sun_mol_mly_jpn_knd_kor_cze_rom_yor_por_ind_rus_amh_jav_mnd_arw_akn_hin_aeg_mcd_bul_swe_scr_qcu_glc_dut_pan_cic_heb_nor_owc_spa_bat_bos_swt_lat_bem_mao_tha_amr_tml_dgb_ewe_tur_eng_ita_azi_ven_vie_sod_swa_xho_fbf	0.471223650868524	1.11470766110207	0.267848101220562
305	sid_slo_ewe_lit_heb_amr_chh_svk_aze_tur_swt_mao_dyu_prs_hin_bsq_bul_anl_zul_mnd_rom_ger_cic_grk_xho_ben_hun_moo_ven_fin_ita_amh_geo_dut_ukr_cze_nor_gam_owc_rus_est_fbf_tag_pan_ind_jpn_knd_kor_afr_mol_bam_krd_sun_mcd_wly_jav_cnt_swe_lda_alb_mlt_urd_glc_guj_lat_qcu_ctl_fre_eng_bem_tig_pol_hau_bos_bat_spa_swa_por_dgb_mly_tha_aeg_tml_tsw_tsn_uzb_arw_scr_azi_yor_vie_sod_ses_akn_igb	-0.243228534297104	-0.574188869127376	0.567226210446035
306	tig_mcd_bem_lat_wly_aeg_amh_dut_uzb_tur_dgb_jav_ewe_prs_spa_bsq_eng_heb_zul_cnt_svk_ben_fbf_pan_cic_lit_hun_ven_igb_fin_krd_anl_geo_grk_bos_glc_ger_chh_amr_guj_est_bam_mly_fre_tag_jpn_tml_kor_rom_cze_tsw_mol_ind_nor_sod_sun_mnd_ctl_lda_slo_sid_hin_por_urd_arw_qcu_rus_swe_scr_tsn_mlt_ita_gam_bul_bat_afr_akn_ukr_moo_mao_tha_owc_knd_ses_swa_azi_alb_pol_aze_dyu_vie_hau_swt_xho_yor	-0.492210554498789	-1.17043323020543	0.24481718603322
307	amr_scr_cic_fre_sod_aeg_heb_mol_uzb_azi_yor_mao_tsn_svk_rus_bsq_ukr_mlt_dyu_cnt_prs_glc_xho_lat_tsw_afr_hun_lda_igb_fin_ctl_hau_geo_spa_mcd_lit_dut_wly_amh_alb_est_ven_tag_bos_jav_jpn_knd_kor_slo_krd_swa_pol_bat_por_tig_ind_mnd_bul_swt_urd_gam_rom_eng_ben_ita_qcu_pan_hin_grk_moo_chh_arw_owc_guj_sun_swe_dgb_nor_bem_mly_tha_anl_tml_ewe_fbf_tur_cze_ger_aze_ses_vie_sid_akn_bam_zul	-0.956324865910967	-2.31781343668601	0.0226526416990751
308	gam_svk_tsw_ukr_sod_mlt_anl_ben_tur_uzb_lda_ind_swa_prs_mol_bsq_por_owc_bem_mnd_bul_eng_ewe_lit_moo_pol_fin_yor_tsn_est_fre_amh_geo_grk_guj_dut_slo_tig_sid_hin_hun_zul_mao_bos_mly_jpn_tml_kor_scr_spa_igb_afr_jav_pan_heb_sun_cnt_urd_ven_nor_aeg_ita_lat_rus_arw_qcu_rom_krd_ger_swt_amr_swe_hau_ctl_bat_mcd_cic_alb_xho_tag_tha_chh_knd_dyu_akn_aze_glc_cze_azi_fbf_vie_wly_bam_ses_dgb	0.0377556045369965	0.0888617993031647	0.929382824537863
309	aeg_swe_zul_ukr_amh_heb_chh_scr_uzb_tur_ses_mao_igb_alb_afr_bsq_hin_amr_yor_cnt_bul_dut_tsn_grk_akn_nor_est_ewe_dyu_hun_lit_anl_geo_svk_spa_bos_guj_hau_gam_rom_fin_dgb_sun_pol_mly_jpn_tml_kor_ita_slo_fbf_ctl_jav_eng_mlt_ind_mnd_por_swa_glc_wly_arw_ger_pan_urd_qcu_mcd_prs_mol_swt_owc_lat_sid_ben_tag_rus_xho_krd_cic_bat_tha_tig_knd_lda_tsw_aze_cze_fre_azi_bam_vie_sod_bem_moo_ven	-0.622422005481643	-1.48939168543506	0.139767800877818
310	tig_mol_igb_nor_aeg_hau_owc_swe_aze_azi_bem_mly_dyu_prs_por_bsq_svk_chh_xho_cnt_fre_hin_fbf_scr_ven_grk_hun_tsw_ewe_est_rom_amr_geo_arw_ben_lit_lat_sid_anl_ctl_fin_lda_tag_bos_bat_jpn_knd_kor_pol_guj_swt_ita_ind_dut_gam_jav_mnd_eng_zul_bul_wly_slo_krd_urd_ukr_qcu_spa_afr_pan_swa_sod_cze_mlt_glc_sun_alb_bam_ger_akn_mao_tha_amh_tml_tsn_ses_uzb_rus_mcd_tur_dgb_vie_heb_moo_cic_yor	-0.323716933508187	-0.766312110995223	0.44543137920925
311	amr_spa_fbf_urd_gam_tig_wly_bos_uzb_azi_bem_mao_bam_eng_cze_bsq_mcd_chh_lda_cnt_pol_por_dgb_dut_yor_ger_fin_ven_moo_est_glc_sid_geo_lit_swe_fre_scr_aeg_mlt_rus_hun_swa_tag_rom_jav_jpn_tml_kor_svk_guj_tsn_ukr_sun_hin_heb_bat_mnd_alb_ses_lat_owc_ctl_grk_ben_krd_qcu_nor_ita_mol_igb_sod_slo_anl_bul_mly_arw_tsw_afr_swt_ind_tha_hau_knd_ewe_zul_tur_prs_pan_aze_cic_vie_amh_dyu_akn_xho	0.182062804359175	0.42841151534133	0.6693421425361
312	owc_fre_swt_cze_aeg_gam_sid_alb_azi_uzb_ven_ind_igb_arw_spa_bsq_mcd_anl_fbf_cnt_ctl_hin_tsn_swe_swa_ukr_hun_lda_ewe_est_lat_wly_geo_nor_urd_mol_pol_amh_amr_ger_fin_yor_jav_prs_tag_jpn_tml_kor_por_ben_dgb_scr_bat_bul_heb_mao_mnd_dut_cic_slo_sod_rom_pan_eng_guj_qcu_svk_glc_grk_ses_hau_ita_mlt_rus_sun_lit_tsw_krd_bem_mly_tha_chh_knd_dyu_zul_aze_bos_afr_tur_akn_vie_tig_moo_bam_xho	-0.0233765499677011	-0.0550467984659075	0.956219264775687
313	heb_krd_dgb_nor_aeg_chh_gam_pol_tur_aze_yor_mao_xho_fre_pan_bsq_bul_owc_fbf_cnt_rom_eng_zul_ctl_ven_afr_est_akn_ses_hun_glc_hau_geo_urd_mol_dut_cze_wly_mlt_rus_fin_bem_sun_ben_tag_jpn_tml_kor_svk_bos_swa_swe_jav_hin_sod_bat_mnd_lat_tsw_ita_amr_spa_slo_por_lit_qcu_grk_alb_scr_cic_anl_arw_sid_guj_mly_mcd_moo_prs_lda_ind_tha_amh_knd_tsn_bam_uzb_ukr_ger_azi_igb_vie_tig_swt_ewe_dyu	0.267350380137528	0.629564207132733	0.530523357824317
314	wly_ita_igb_hin_mlt_sod_tig_mcd_uzb_azi_zul_bat_ses_mol_ctl_bsq_ben_gam_akn_cnt_krd_scr_cic_eng_moo_glc_fin_tsw_bem_hun_dut_amh_geo_nor_lit_guj_pan_amr_heb_cze_est_yor_mao_bos_sun_jpn_tml_kor_slo_lat_bam_fre_ind_alb_hau_mly_mnd_prs_dgb_rus_chh_por_urd_ukr_arw_qcu_swe_ger_bul_lda_sid_spa_owc_grk_tag_svk_xho_rom_ven_jav_tha_anl_knd_ewe_fbf_aze_pol_afr_tur_swa_vie_aeg_tsn_swt_dyu	-0.329928483661203	-0.781858277348535	0.436283915913042
315	chh_pol_akn_hin_sod_amr_wly_pan_aze_azi_ven_bat_ewe_mcd_ukr_bsq_bos_heb_zul_cnt_bul_svk_moo_scr_bam_alb_est_lda_tsw_hun_slo_gam_geo_eng_ctl_ger_swe_anl_sid_urd_fin_swa_tag_afr_sun_jpn_knd_kor_mol_por_igb_ben_mao_arw_aeg_ind_mnd_fre_dyu_prs_tig_lit_krd_lat_glc_qcu_guj_nor_dut_yor_mlt_rom_hau_grk_mly_cze_cic_spa_bem_jav_tha_amh_tml_ses_tsn_uzb_ita_rus_tur_dgb_vie_owc_xho_swt_fbf	0.243823426455299	0.573669011439233	0.567576549557573
316	wly_bul_zul_afr_mlt_anl_gam_ger_tur_uzb_akn_jav_yor_krd_lit_bsq_eng_aeg_cic_cnt_cze_bos_dyu_pan_bem_grk_fin_swa_moo_hun_glc_owc_geo_fre_ita_dut_arw_heb_tig_urd_est_ven_tag_rus_mly_jpn_knd_kor_ben_mol_ses_slo_bat_scr_chh_sun_mnd_mcd_igb_rom_sid_prs_hin_svk_spa_qcu_guj_ukr_alb_fbf_sod_nor_amh_pol_mao_swe_swt_lat_tsw_ind_tha_amr_tml_bam_dgb_aze_ctl_por_azi_xho_vie_hau_ewe_lda_tsn	-0.686365900164725	-1.64221973500607	0.103921798394509
317	mlt_lat_igb_ita_amh_heb_wly_ben_uzb_azi_lda_jav_cic_pan_ukr_bsq_bos_gam_fbf_cnt_guj_hin_zul_cze_ewe_bul_est_akn_tsw_hun_grk_anl_geo_pol_svk_mcd_spa_hau_sid_prs_fin_dgb_mly_afr_ind_jpn_tml_kor_ctl_krd_ses_lit_bat_scr_aeg_mao_mnd_alb_moo_dut_tig_ger_eng_arw_swe_qcu_urd_rus_fre_dyu_chh_mol_amr_nor_sun_rom_ven_por_bem_tag_tha_owc_knd_xho_yor_tur_slo_glc_aze_tsn_vie_sod_bam_swa_swt	-0.423666406828312	-1.0053084924586	0.317356869513394
318	anl_fre_lda_dut_mlt_sod_chh_bos_uzb_tur_swa_mly_akn_ukr_guj_bsq_glc_hau_zul_cnt_rom_prs_ses_swe_cic_por_hun_bam_dgb_est_grk_owc_geo_ger_urd_nor_bul_wly_heb_spa_fin_xho_tag_mol_mao_jpn_tml_kor_pol_slo_ewe_hin_ind_ben_gam_jav_mnd_afr_tsw_cze_amr_pan_krd_lat_lit_qcu_mcd_scr_svk_bem_aeg_rus_tig_ita_bat_arw_igb_alb_tsn_sun_tha_amh_knd_fbf_dyu_azi_eng_ctl_aze_swt_vie_sid_ven_yor_moo	-0.426267448957201	-1.01344924893456	0.313475052870775
319	owc_ger_igb_afr_anl_mlt_sid_lit_tur_uzb_ses_ind_ewe_bul_mol_bsq_rus_wly_tsn_mnd_scr_spa_moo_rom_dyu_ukr_est_swt_dgb_hun_glc_amh_geo_svk_bos_urd_ita_hau_amr_arw_fin_lda_mao_fre_mly_jpn_knd_kor_lat_swe_swa_prs_jav_mcd_sod_sun_cnt_alb_bam_por_gam_nor_ben_slo_dut_qcu_guj_krd_grk_bem_heb_eng_aeg_pan_bat_cze_tsw_ctl_akn_tag_tha_chh_tml_cic_fbf_aze_hin_pol_azi_zul_vie_tig_yor_ven_xho	0.154433523694273	0.363388116142506	0.717139690929546
320	hau_svk_moo_ctl_gam_tig_amh_grk_uzb_azi_ses_ind_swa_glc_swe_bsq_scr_aeg_bam_mnd_hin_lit_ven_ukr_akn_ita_hun_zul_tsw_fin_urd_owc_geo_spa_alb_mol_cze_amr_sid_lat_est_ewe_tag_mcd_mao_jpn_tml_kor_arw_eng_xho_slo_bat_pol_wly_sun_cnt_pan_fbf_guj_anl_krd_afr_rom_prs_qcu_dut_ben_por_swt_heb_bul_chh_ger_mly_rus_yor_nor_lda_jav_tha_sod_knd_dyu_dgb_tur_fre_bos_aze_cic_vie_mlt_bem_tsn_igb	-0.281360696689986	-0.665530193928218	0.507358727385054
321	aeg_bos_fbf_ben_tig_owc_chh_ger_aze_tur_tsw_jav_igb_ctl_mcd_bsq_afr_gam_yor_cnt_dut_rus_ses_bul_xho_pan_hun_bam_zul_fin_svk_sid_geo_grk_nor_hin_alb_hau_wly_fre_est_dgb_sun_eng_bat_jpn_tml_kor_pol_ukr_ewe_lit_tag_glc_anl_mly_mnd_swe_swa_scr_mlt_krd_urd_ita_rom_qcu_arw_prs_lat_bem_sod_spa_heb_mol_ind_guj_akn_cze_ven_mao_tha_amr_knd_cic_dyu_azi_slo_por_uzb_swt_vie_amh_lda_moo_tsn	0.470328981255157	1.1101203522361	0.269809294245111
322	hau_hin_moo_bul_owc_gam_wly_pan_azi_uzb_xho_bat_yor_slo_eng_bsq_alb_chh_zul_cnt_por_bos_fbf_ger_ven_afr_fin_swt_swa_hun_pol_amh_geo_mcd_dut_lit_rus_mlt_sod_arw_est_dyu_sun_krd_ind_jpn_knd_kor_guj_nor_ewe_ben_mao_ctl_anl_tag_mnd_swe_bem_urd_aeg_lat_mol_ukr_svk_qcu_prs_fre_cze_tsw_sid_spa_amr_scr_jav_ita_cic_rom_tsn_mly_tha_heb_tml_bam_igb_aze_glc_grk_tur_lda_vie_tig_ses_akn_dgb	0.311647136576602	0.734416094277226	0.464542899556942
323	anl_spa_bem_ctl_sod_mlt_amh_scr_aze_tur_yor_bat_ses_mcd_cze_bsq_alb_owc_tsw_cnt_slo_pol_moo_lit_igb_bos_hun_swt_cic_est_prs_heb_geo_bul_svk_guj_glc_aeg_amr_grk_fin_tsn_sun_dut_mao_jpn_tml_kor_por_fre_ven_rus_tag_urd_tig_jav_mnd_mol_ewe_afr_chh_lat_nor_arw_ben_qcu_ita_eng_ukr_lda_sid_pan_hau_ger_mly_krd_fbf_swe_bam_ind_tha_wly_knd_dgb_xho_uzb_hin_rom_azi_akn_vie_gam_swa_dyu_zul	-0.677814335871472	-1.6254268888534	0.107455868286133
324	wly_nor_yor_ger_heb_owc_amr_alb_azi_aze_swt_jav_ses_slo_cze_bsq_grk_gam_fbf_mnd_svk_fre_moo_mol_igb_rom_fin_tsw_dyu_hun_bul_hau_geo_pol_guj_mcd_lit_aeg_chh_scr_est_bem_sun_glc_bat_jpn_tml_kor_arw_urd_cic_lat_ind_ukr_mlt_tag_cnt_pan_bam_swe_amh_rus_spa_prs_hin_qcu_eng_dut_afr_ewe_sid_bos_tig_ctl_mly_ita_tsn_por_swa_mao_tha_anl_knd_xho_zul_uzb_ben_krd_tur_akn_vie_sod_ven_lda_dgb	-0.520861670565535	-1.24095213291329	0.217744660000147
325	amr_spa_lda_arw_amh_chh_mlt_lat_azi_aze_swt_ind_ewe_glc_scr_bsq_pan_anl_tsn_mnd_bul_grk_fbf_rus_yor_afr_fin_moo_cic_hun_swe_wly_geo_hin_cze_urd_mol_tig_owc_fre_est_igb_mao_bos_sun_jpn_tml_kor_nor_pol_dyu_krd_tag_slo_hau_jav_cnt_prs_bem_ctl_aeg_ben_ger_eng_mcd_qcu_lit_svk_dut_bam_sod_por_heb_rom_bat_guj_ses_alb_akn_mly_tha_sid_knd_tsw_dgb_tur_ukr_ita_uzb_zul_vie_gam_ven_xho_swa	-0.104973709218511	-0.247494146394229	0.805071404794808
326	heb_rus_dgb_mol_wly_sod_anl_mcd_tur_azi_ses_ind_tsw_ger_ben_bsq_lit_hau_zul_mnd_guj_svk_xho_pan_ven_eng_fin_lda_cic_est_hin_sid_geo_cze_scr_arw_urd_tig_gam_spa_hun_swt_mao_glc_tag_jpn_tml_kor_swe_nor_yor_bos_sun_fre_amh_bat_cnt_por_bem_alb_mlt_ukr_slo_bul_ctl_qcu_rom_krd_grk_igb_amr_lat_owc_pol_jav_afr_fbf_prs_ewe_mly_tha_aeg_knd_moo_akn_uzb_dut_ita_aze_tsn_vie_chh_swa_bam_dyu	-0.398735229705587	-0.945027342863953	0.347093726356911
327	owc_spa_igb_guj_sid_sod_heb_por_tur_uzb_ses_jav_tsw_nor_ita_bsq_rom_anl_fbf_cnt_pan_urd_yor_dut_akn_grk_fin_moo_bem_est_pol_chh_geo_ben_cze_ukr_krd_mlt_hau_ctl_hun_lda_mao_mcd_tag_jpn_tml_kor_alb_mol_xho_afr_bat_eng_tig_ind_mnd_glc_zul_ger_amr_hin_fre_lit_scr_qcu_bos_svk_slo_ven_aeg_prs_gam_bul_mly_arw_ewe_lat_cic_sun_tha_wly_knd_swa_dgb_azi_swe_rus_aze_swt_vie_amh_tsn_dyu_bam	-0.122829551099612	-0.289710736362591	0.772682465250287
328	heb_guj_ewe_alb_mlt_amr_anl_eng_aze_uzb_tsn_tag_igb_spa_mcd_bsq_nor_hau_tsw_cnt_lit_pol_xho_ger_swt_pan_fin_fbf_ven_est_por_chh_geo_svk_dut_afr_cze_sod_gam_mol_hun_zul_bat_grk_mao_jpn_tml_kor_slo_bos_ses_ben_sun_swe_owc_ind_mnd_rus_swa_krd_wly_ita_bul_lat_hin_qcu_glc_fre_ukr_lda_aeg_ctl_sid_urd_mly_scr_yor_rom_cic_jav_tha_amh_knd_bem_dyu_tur_arw_prs_azi_moo_vie_tig_dgb_akn_bam	-0.0890420176465326	-0.209920431236282	0.834188974192643
329	amh_nor_ven_bul_chh_anl_aeg_bos_uzb_azi_akn_bat_tsw_dut_cze_bsq_rom_mlt_cic_cnt_swe_fre_moo_spa_bem_mcd_fin_zul_ses_est_prs_tig_geo_lit_urd_mol_scr_wly_hau_slo_hun_swa_mly_glc_jav_jpn_tml_kor_por_ukr_fbf_svk_tag_pan_owc_mao_mnd_ctl_bam_ita_heb_rus_grk_afr_guj_qcu_pol_arw_hin_xho_sod_alb_sid_lat_ind_ger_ewe_eng_swt_sun_tha_gam_knd_lda_dyu_aze_ben_krd_tur_tsn_vie_amr_dgb_igb_yor	-0.641517675014692	-1.53414391767158	0.128389314007371
330	mlt_bul_swt_ctl_hau_heb_sid_lit_azi_uzb_xho_tag_cic_pol_hin_bsq_rus_anl_swa_mnd_ger_cze_tsn_alb_tsw_fre_est_zul_bem_fin_urd_aeg_geo_bos_eng_dut_por_gam_amh_guj_hun_ven_mao_rom_bat_jpn_tml_kor_slo_ita_dgb_pan_ind_mol_wly_jav_cnt_ukr_lda_krd_amr_swe_nor_scr_glc_qcu_afr_prs_arw_yor_sod_spa_tig_svk_mly_grk_moo_mcd_bam_sun_tha_owc_knd_ewe_dyu_tur_lat_ben_aze_ses_vie_chh_akn_igb_fbf	-0.0383973751295862	-0.0904475934246461	0.928126056086431
331	sid_ita_akn_mol_amr_amh_mlt_svk_aze_uzb_dgb_mao_zul_pol_por_bsq_afr_anl_igb_mnd_hin_spa_ven_nor_xho_cze_hun_lda_fbf_fin_prs_chh_geo_glc_guj_lit_ukr_owc_wly_lat_est_yor_tag_grk_mly_jpn_tml_kor_rom_scr_swt_arw_ind_bos_sod_jav_cnt_ctl_tsn_fre_heb_pan_eng_mcd_slo_qcu_swe_alb_ger_moo_aeg_bul_tig_urd_bat_ben_ses_krd_ewe_sun_tha_hau_knd_bem_swa_tur_rus_dut_azi_bam_vie_gam_tsw_cic_dyu	0.194803680812123	0.459097960458965	0.647235074283657
332	anl_ger_fbf_lit_aeg_gam_wly_grk_uzb_tur_bem_tag_ses_svk_ben_bsq_rom_hau_igb_mnd_prs_krd_tsn_pan_bam_urd_hun_swt_ewe_fin_eng_sod_geo_alb_ctl_rus_glc_owc_tig_hin_est_akn_ind_spa_mao_jpn_knd_kor_ukr_ita_dgb_mol_sun_cze_amh_jav_cnt_por_zul_bul_mlt_nor_pol_dut_arw_qcu_guj_lat_bos_ven_chh_slo_sid_fre_mly_swe_yor_scr_swa_bat_tha_amr_tml_moo_tsw_aze_afr_mcd_azi_xho_vie_heb_lda_cic_dyu	-0.400038421359938	-0.948254914234296	0.345457265556555
333	owc_swe_igb_dut_sod_amr_sid_slo_uzb_tur_akn_mao_dgb_arw_pol_bsq_cze_heb_bam_mnd_bos_bul_bem_hin_fbf_por_hun_tsn_zul_est_eng_mlt_geo_guj_ctl_lit_fre_hau_wly_ger_fin_cic_mly_spa_ind_jpn_tml_kor_ukr_urd_ewe_pan_sun_krd_amh_jav_cnt_rom_yor_alb_chh_scr_nor_afr_prs_qcu_grk_ita_rus_swa_tig_svk_aeg_glc_tag_mcd_lda_ben_swt_bat_tha_anl_knd_dyu_tsw_aze_mol_lat_azi_xho_vie_gam_ses_moo_ven	-0.756260602523772	-1.82045611873194	0.0719058552827088
334	aeg_rus_dyu_rom_mlt_wly_amr_mcd_uzb_tur_swt_jav_igb_urd_nor_bsq_hin_sid_bam_mnd_eng_scr_zul_lit_tsn_spa_hun_xho_ewe_est_dut_owc_geo_ger_pol_bos_lat_tig_hau_glc_fin_ses_tag_ctl_bat_jpn_knd_kor_ukr_swe_moo_svk_mly_grk_amh_mao_cnt_mol_cic_guj_heb_ben_afr_arw_pan_qcu_krd_por_slo_dgb_chh_prs_anl_bul_sun_ita_akn_alb_tsw_ind_tha_sod_tml_yor_fbf_azi_cze_fre_aze_bem_vie_gam_ven_lda_swa	-0.396704379341368	-0.940954035014823	0.349166140587283
335	sid_urd_dyu_afr_amr_hau_anl_rus_azi_uzb_bem_ind_cic_lit_spa_bsq_arw_wly_bam_mnd_alb_fre_igb_pol_swt_ger_est_fbf_tsw_hun_ben_mlt_geo_swe_mol_prs_slo_gam_owc_hin_fin_ewe_mao_nor_jav_jpn_knd_kor_scr_rom_akn_ukr_mly_svk_amh_sun_cnt_cze_zul_eng_chh_por_bos_pan_glc_qcu_dut_bul_guj_ven_heb_ctl_sod_ita_bat_grk_xho_krd_dgb_tag_tha_aeg_tml_swa_tsn_aze_lat_mcd_tur_yor_vie_tig_moo_ses_lda	-0.264341485597049	-0.624163396923807	0.534048410465005
336	anl_fre_lda_nor_owc_heb_amr_bul_aze_uzb_akn_sun_fbf_ukr_rus_bsq_afr_hau_dgb_cnt_dut_ita_swt_arw_ses_lat_hun_moo_dyu_fin_svk_mlt_geo_krd_pol_spa_pan_sid_tig_prs_est_bem_ind_slo_mly_jpn_tml_kor_por_cze_ewe_ger_mao_alb_amh_bat_mnd_hin_zul_guj_aeg_bos_ctl_scr_mol_qcu_lit_eng_urd_xho_gam_rom_sod_mcd_tag_glc_cic_swe_igb_jav_tha_wly_knd_yor_tsn_azi_ben_grk_tur_tsw_vie_chh_ven_swa_bam	-0.265495650169356	-0.627682257547083	0.531750322831171
337	sod_swe_swt_dut_wly_aeg_amh_guj_tur_aze_tsw_mly_xho_spa_lit_bsq_eng_amr_dgb_cnt_ita_bul_bem_rus_igb_krd_hun_moo_tsn_fin_por_anl_geo_bos_afr_glc_ben_sid_hau_mol_est_ewe_bat_hin_mao_jpn_tml_kor_ger_pan_swa_arw_jav_mcd_chh_tag_mnd_ukr_fbf_lat_heb_slo_fre_rom_cze_qcu_pol_nor_alb_ses_gam_ctl_tig_urd_sun_prs_cic_scr_akn_ind_tha_mlt_knd_dyu_zul_azi_svk_grk_uzb_lda_vie_owc_ven_yor_bam	-0.306719790814813	-0.725233906449617	0.470129474646911
338	sod_glc_ven_pan_gam_heb_wly_alb_aze_uzb_tsn_mly_dyu_eng_scr_bsq_bul_sid_swt_cnt_mcd_grk_zul_bos_yor_fre_fin_xho_ses_est_ukr_tig_geo_urd_lat_swe_guj_chh_amh_afr_hun_ewe_mao_slo_bat_jpn_knd_kor_mol_por_dgb_hin_ind_ctl_mlt_tag_mnd_cze_swa_prs_aeg_lit_ben_nor_rom_qcu_pol_arw_ita_igb_owc_spa_hau_dut_sun_svk_cic_rus_fbf_jav_tha_anl_tml_lda_bam_azi_ger_krd_tur_bem_vie_amr_akn_tsw_moo	0.345466719389384	0.813689802487551	0.417901122425838
339	chh_svk_dgb_krd_hau_sid_heb_por_azi_uzb_tsw_jav_ses_ger_lat_bsq_bul_mlt_xho_mnd_swe_pol_tsn_ctl_ewe_ben_hun_igb_fbf_est_fre_owc_geo_prs_arw_mol_guj_wly_amr_urd_fin_bam_sun_alb_bat_jpn_tml_kor_mcd_nor_zul_ukr_mly_spa_aeg_ind_cnt_pan_ven_ita_sod_rom_bos_slo_grk_qcu_dut_afr_cze_bem_anl_lit_amh_scr_tag_glc_dyu_hin_moo_mao_tha_gam_knd_lda_cic_tur_eng_rus_aze_akn_vie_tig_swt_swa_yor	-0.122882444700692	-0.289741775847156	0.772658791240781
340	aeg_swe_fbf_lat_heb_amr_owc_krd_azi_uzb_igb_jav_tsw_ben_afr_bsq_prs_wly_xho_cnt_nor_cze_ewe_alb_akn_ctl_est_dgb_tsn_hun_eng_amh_geo_ita_scr_ukr_dut_chh_mlt_grk_fin_ven_tag_urd_bat_jpn_tml_kor_rus_hin_bam_lit_mao_bos_anl_ind_mnd_guj_lda_arw_hau_rom_slo_glc_spa_qcu_svk_pan_pol_zul_sod_por_sid_mcd_sun_fre_swt_bul_bem_mly_tha_gam_knd_ses_cic_aze_mol_ger_tur_yor_vie_tig_moo_dyu_swa	-0.385865091931313	-0.915190422433157	0.362458560511964
341	owc_eng_moo_slo_heb_gam_sid_lit_uzb_azi_akn_jav_tsw_ger_ita_bsq_cze_hau_igb_mnd_ukr_scr_cic_dut_ven_pan_est_swt_swa_hun_swe_amh_geo_prs_grk_bul_svk_anl_mlt_hin_fin_ewe_mao_bos_tag_jpn_knd_kor_mcd_glc_xho_urd_sun_ben_chh_mly_cnt_arw_yor_guj_aeg_por_mol_afr_pol_qcu_rus_nor_alb_bam_amr_rom_wly_fre_bat_spa_fbf_ctl_dyu_ind_tha_sod_tml_dgb_tsn_tur_lat_krd_aze_lda_vie_tig_bem_ses_zul	0.25212708990625	0.594586809195203	0.553563522767248
342	gam_scr_ven_svk_chh_sid_sod_ita_aze_tur_yor_sun_lda_grk_rus_bsq_swe_amh_moo_cnt_cze_por_swt_krd_tsw_alb_fin_dyu_swa_hun_glc_wly_geo_ukr_dut_mol_urd_aeg_amr_bul_est_xho_bat_fre_tag_jpn_tml_kor_prs_lat_tsn_ctl_mao_ben_owc_ind_mnd_lit_zul_afr_mlt_arw_mcd_hin_spa_qcu_nor_guj_bos_bem_heb_eng_tig_pol_mly_slo_ses_ger_akn_jav_tha_anl_knd_fbf_ewe_uzb_pan_rom_azi_igb_vie_hau_cic_bam_dgb	-0.266281279953207	-0.629948730076636	0.530272842196822
343	wly_slo_bam_bul_amr_hau_heb_ger_azi_aze_yor_bat_lda_spa_bos_bsq_swe_gam_ewe_mnd_grk_lit_dgb_rus_ven_rom_fin_swt_fbf_hun_nor_tig_geo_urd_lat_arw_ita_chh_anl_ctl_est_dyu_mao_krd_mly_jpn_tml_kor_glc_pan_tsw_por_ind_ben_owc_tag_cnt_guj_swa_ukr_sod_dut_scr_cze_eng_qcu_hin_alb_mcd_tsn_amh_pol_aeg_svk_jav_prs_zul_mol_ses_sun_tha_sid_knd_akn_bem_uzb_afr_fre_tur_igb_vie_mlt_xho_cic_moo	0.59220978148813	1.40035075652773	0.164735809210757
344	wly_lit_dgb_rom_tig_sod_amr_rus_azi_tur_fbf_mao_cic_ukr_bos_bsq_eng_sid_swa_cnt_pol_afr_ses_swe_moo_urd_est_tsw_bem_hun_spa_mlt_geo_ctl_dut_pan_mcd_gam_heb_svk_fin_ewe_mly_nor_tag_jpn_knd_kor_glc_bul_dyu_scr_sun_ben_chh_jav_mnd_ita_ven_arw_amh_fre_prs_alb_ger_qcu_hin_slo_cze_tsn_aeg_lat_hau_grk_ind_por_bam_mol_akn_bat_tha_owc_tml_xho_yor_aze_guj_krd_uzb_igb_vie_anl_swt_zul_lda	-0.322506625865721	-0.76283621540415	0.447491711805334
345	heb_ger_zul_hin_aeg_chh_tig_arw_aze_azi_ven_ind_swa_urd_pan_bsq_alb_sod_bem_mnd_mol_slo_lda_por_cic_grk_hun_igb_tsn_est_rom_hau_geo_svk_spa_fre_ctl_anl_wly_krd_fin_akn_mao_nor_bat_jpn_tml_kor_lit_mcd_dgb_cze_jav_dut_mlt_sun_cnt_ukr_ses_bul_amh_ita_prs_rus_swe_qcu_afr_ben_eng_yor_sid_guj_gam_glc_tag_bos_fbf_pol_moo_mly_tha_owc_knd_tsw_swt_uzb_lat_scr_tur_dyu_vie_amr_bam_ewe_xho	-0.529501107121389	-1.26089680358928	0.210500086900944
346	mlt_pan_zul_dut_wly_anl_heb_rus_uzb_aze_ses_sun_moo_ukr_afr_bsq_grk_amh_swa_mnd_cze_nor_igb_ita_dyu_spa_fin_cic_ewe_hun_eng_tig_geo_bul_ctl_por_bos_hau_sid_pol_est_ven_jav_svk_mao_jpn_tml_kor_mcd_ger_xho_slo_ind_rom_aeg_tag_cnt_alb_yor_mol_chh_lat_fre_arw_scr_qcu_swe_krd_hin_tsn_sod_prs_owc_guj_mly_lit_bam_ben_tsw_bat_tha_gam_knd_swt_fbf_azi_urd_glc_tur_bem_vie_amr_akn_dgb_lda	-0.353337428800054	-0.836618149842748	0.404951828879121
347	amh_bos_ewe_hin_sod_owc_anl_rom_aze_tur_dgb_mao_yor_scr_ger_bsq_cze_tig_cic_mnd_urd_glc_dyu_fre_swt_ita_est_tsn_bem_fin_svk_gam_geo_prs_pan_guj_por_chh_aeg_bul_hun_igb_ind_dut_sun_jpn_knd_kor_arw_grk_ses_alb_tag_lit_amr_mly_cnt_pol_lda_lat_sid_rus_krd_ben_eng_qcu_mcd_nor_ctl_ven_heb_mol_mlt_slo_bat_swe_fbf_ukr_xho_jav_tha_wly_tml_tsw_zul_uzb_spa_afr_azi_akn_vie_hau_bam_moo_swa	0.397528429897915	0.936859108889452	0.351257585389905
348	tig_cze_fbf_pol_heb_amr_wly_ben_uzb_azi_swa_sun_tsn_grk_glc_bsq_prs_hau_ses_cnt_rus_arw_akn_lat_swt_dut_est_tsw_xho_fin_hin_aeg_geo_alb_rom_afr_svk_sod_chh_krd_hun_bam_bat_nor_mao_jpn_tml_kor_eng_swe_moo_guj_jav_bul_owc_mly_mnd_scr_bem_spa_gam_urd_ita_por_ukr_qcu_fre_slo_pan_ven_anl_ctl_sid_ger_tag_lit_cic_mol_igb_ind_tha_amh_knd_dyu_dgb_tur_bos_mcd_aze_zul_vie_mlt_yor_lda_ewe	-0.246447259700623	-0.582928993375754	0.561351941067171
349	gam_hin_ven_pol_sod_amh_amr_cze_aze_uzb_xho_jav_tsw_alb_pan_bsq_rus_hau_zul_cnt_ita_scr_bem_slo_ses_rom_fin_tsn_akn_est_bos_wly_geo_dut_krd_spa_arw_chh_owc_grk_hun_moo_tag_bul_bat_jpn_knd_kor_nor_guj_dyu_ctl_mly_swe_anl_sun_mnd_svk_dgb_mol_mlt_afr_ger_prs_lat_qcu_lit_por_fre_bam_tig_urd_aeg_eng_ind_ukr_swa_ben_swt_mao_tha_heb_tml_ewe_cic_tur_glc_mcd_azi_lda_vie_sid_igb_yor_fbf	0.671642585655463	1.58915923203764	0.1154184452005
350	hau_afr_swt_lat_amh_owc_gam_scr_tur_azi_akn_tag_moo_ita_bos_bsq_ger_amr_yor_mnd_ctl_pan_xho_swe_swa_lit_est_dgb_tsw_fin_krd_tig_geo_rom_rus_mcd_ukr_mlt_wly_fre_hun_cic_mly_bul_bat_jpn_tml_kor_cze_hin_ven_dut_jav_prs_sid_ind_cnt_eng_fbf_alb_sod_svk_mol_glc_slo_qcu_ben_spa_nor_lda_heb_grk_aeg_urd_mao_arw_ewe_pol_bam_sun_tha_chh_knd_ses_tsn_aze_guj_por_uzb_zul_vie_anl_igb_bem_dyu	-0.300641059945477	-0.711236885061127	0.478717571097046
351	chh_mcd_ewe_pol_sid_hau_heb_krd_azi_uzb_xho_ind_bem_glc_scr_bsq_cze_wly_tsw_mnd_slo_nor_akn_ger_yor_rom_fin_ven_swa_est_spa_mlt_geo_ctl_dut_rus_fre_owc_gam_ben_hun_zul_jav_ita_mao_jpn_tml_kor_mol_svk_dyu_arw_mly_afr_amr_tag_cnt_grk_lda_lat_tig_hin_pan_prs_lit_qcu_eng_bos_urd_cic_anl_swe_aeg_bul_bat_ukr_igb_guj_bam_sun_tha_sod_knd_ses_dgb_tur_por_alb_aze_moo_vie_amh_tsn_fbf_swt	0.241963385631286	0.569395609170037	0.570460435809334
352	sod_lat_dgb_spa_anl_owc_heb_dut_tur_aze_lda_bat_ewe_hin_rom_bsq_guj_mlt_tsn_cnt_mol_grk_swa_bos_tsw_afr_hun_swt_ses_fin_mcd_wly_geo_por_cze_rus_swe_amr_gam_ukr_est_xho_jav_arw_tag_jpn_knd_kor_slo_krd_bem_eng_mly_ben_aeg_sun_mnd_nor_zul_ita_amh_pan_lit_prs_ctl_qcu_urd_pol_svk_cic_sid_bul_hau_ger_mao_fre_fbf_glc_moo_ind_tha_chh_tml_akn_dyu_azi_alb_scr_uzb_yor_vie_tig_ven_bam_igb	-0.335172705653961	-0.793335597122648	0.429601745721652
353	hau_cze_zul_dut_gam_sid_mlt_pan_azi_aze_cic_mao_tsn_lat_spa_bsq_ctl_owc_ewe_cnt_ita_mol_swt_swe_tsw_rus_est_dyu_igb_hun_hin_wly_geo_fre_ben_rom_mcd_heb_anl_urd_fin_lda_mly_eng_sun_jpn_knd_kor_grk_prs_bem_ger_jav_nor_amh_ind_mnd_arw_akn_bos_amr_pol_alb_guj_ukr_qcu_glc_por_lit_fbf_aeg_scr_tig_krd_bat_svk_bam_slo_ses_tag_tha_sod_tml_dgb_swa_tur_afr_bul_uzb_yor_vie_chh_xho_moo_ven	-0.677072854363943	-1.6213704626407	0.108323893634723
354	amr_glc_ven_eng_amh_wly_owc_bul_tur_aze_lda_tag_akn_por_afr_bsq_pan_chh_dyu_cnt_arw_scr_bam_rus_swt_ger_est_zul_bem_hun_svk_hau_geo_slo_mcd_pol_mol_gam_anl_cze_fin_ewe_mly_grk_jav_jpn_knd_kor_bos_guj_xho_lit_mao_ctl_mlt_bat_mnd_alb_moo_prs_sid_urd_swe_fre_nor_qcu_dut_ita_rom_tsw_heb_lat_tig_ben_sun_hin_swa_ukr_cic_ind_tha_aeg_tml_igb_fbf_uzb_spa_krd_azi_dgb_vie_sod_ses_yor_tsn	-0.303669232064085	-0.71833851246822	0.474349408087306
355	owc_slo_bem_urd_heb_sod_tig_mcd_tur_azi_ewe_mao_swa_nor_grk_bsq_rom_wly_moo_mnd_pol_ukr_tsw_lit_tsn_ita_est_ven_cic_hun_dut_chh_geo_pan_ben_bos_fre_anl_aeg_por_fin_fbf_bat_afr_tag_jpn_tml_kor_ctl_glc_ses_arw_mly_prs_mlt_ind_cnt_swe_zul_guj_amr_cze_svk_bul_eng_qcu_spa_scr_alb_xho_amh_krd_gam_hin_sun_ger_lda_mol_swt_jav_tha_hau_knd_igb_akn_aze_lat_rus_uzb_dyu_vie_sid_yor_dgb_bam	-0.0270054168822818	-0.0636120854650035	0.949415635369479
356	gam_nor_fbf_bul_wly_heb_chh_bos_tur_azi_igb_bat_akn_slo_afr_bsq_ita_mlt_tsw_mnd_eng_spa_lda_krd_tsn_grk_fin_dgb_bem_hun_rom_amh_geo_glc_ctl_guj_cze_aeg_hau_lat_est_ven_sun_scr_jav_jpn_knd_kor_mcd_fre_swt_mol_ind_hin_sid_mao_cnt_pan_zul_prs_amr_por_ben_ukr_rus_qcu_swe_arw_urd_yor_anl_pol_owc_ger_tag_alb_dyu_dut_moo_mly_tha_sod_tml_xho_ewe_uzb_svk_lit_aze_cic_vie_tig_ses_swa_bam	-0.23314839891062	-0.550941126953317	0.582995172468413
357	aeg_eng_fbf_lat_anl_heb_wly_pol_aze_uzb_igb_tag_dgb_lit_prs_bsq_guj_tig_dyu_cnt_rom_urd_moo_afr_cic_krd_est_ewe_ven_fin_nor_amr_geo_mol_slo_ctl_scr_sod_mlt_ukr_hun_swa_jav_ita_mao_jpn_knd_kor_swe_hin_lda_bos_sun_dut_owc_bat_mnd_pan_bam_rus_gam_ger_fre_alb_ben_qcu_grk_cze_por_tsw_amh_glc_chh_bul_ind_spa_bem_svk_ses_mly_tha_hau_tml_zul_swt_azi_arw_mcd_tur_xho_vie_sid_tsn_akn_yor	-0.650028688163967	-1.55372961752879	0.123645524618666
358	mlt_alb_bem_ben_heb_wly_owc_pol_aze_azi_swt_mao_lda_afr_grk_bsq_bos_gam_xho_mnd_prs_mcd_dgb_nor_ven_svk_hun_swa_zul_fin_urd_chh_geo_pan_mol_arw_ger_hau_sod_scr_est_yor_ind_glc_bat_jpn_tml_kor_spa_eng_dyu_rom_jav_fre_aeg_sun_cnt_cze_akn_hin_amh_dut_bul_ukr_lit_qcu_guj_ita_rus_ewe_tig_krd_amr_ctl_tag_slo_moo_swe_fbf_mly_tha_anl_knd_igb_bam_uzb_por_lat_tur_cic_vie_sid_ses_tsn_tsw	0.243294663813028	0.571705864061895	0.568900489706521
359	mlt_mol_ses_nor_owc_tig_wly_ita_azi_tur_bam_ind_ewe_rus_swe_bsq_fre_aeg_dyu_cnt_scr_ger_bem_urd_yor_alb_est_tsn_swt_hun_krd_amr_geo_arw_pol_guj_pan_amh_chh_eng_fin_igb_sun_slo_mao_jpn_tml_kor_lat_ctl_moo_ben_jav_bos_gam_bat_mnd_cze_cic_rom_anl_glc_grk_dut_afr_qcu_lit_bul_svk_xho_sid_prs_heb_mcd_mly_spa_dgb_ukr_zul_tag_tha_hau_knd_swa_ven_aze_por_hin_uzb_akn_vie_sod_lda_tsw_fbf	-0.0152940512150576	-0.0360342500511262	0.97133228188216
360	heb_swe_swa_scr_hau_anl_amh_fre_tur_aze_swt_mly_bem_svk_ctl_bsq_pan_wly_zul_cnt_arw_spa_akn_dut_lda_bos_hun_fbf_dgb_est_cze_aeg_geo_slo_rom_bul_prs_sid_amr_lat_fin_dyu_mao_eng_ind_jpn_knd_kor_por_krd_yor_rus_sun_pol_owc_jav_mnd_grk_igb_nor_chh_alb_ita_ukr_ger_qcu_ben_afr_guj_ven_gam_glc_tig_hin_tag_urd_tsn_mol_xho_bat_tha_sod_tml_ses_tsw_azi_lit_mcd_uzb_moo_vie_mlt_ewe_bam_cic	-0.91144089000384	-2.21164199978971	0.0294413699162307
361	chh_bos_fbf_scr_wly_hau_tig_slo_uzb_azi_akn_mao_swt_svk_cze_bsq_swe_sid_moo_mnd_glc_ctl_bam_ger_ses_alb_fin_swa_ven_hun_guj_mlt_geo_ben_prs_lit_dut_sod_amr_arw_est_yor_ind_hin_sun_jpn_knd_kor_urd_pan_lda_rus_tag_mcd_owc_jav_cnt_bul_xho_por_amh_spa_grk_nor_fre_qcu_rom_ukr_pol_ewe_gam_lat_anl_afr_mly_eng_dyu_ita_tsn_bat_tha_heb_tml_bem_cic_aze_mol_krd_tur_dgb_vie_aeg_igb_zul_tsw	-0.666941939360828	-1.60311030983342	0.112301388433567
362	sod_pol_xho_mol_aeg_sid_amr_alb_tur_azi_bem_tag_igb_fre_bul_bsq_scr_tig_tsw_mnd_dut_spa_dyu_slo_cic_ctl_est_akn_swa_fin_mcd_heb_geo_ger_hin_lat_glc_hau_mlt_urd_hun_dgb_mao_por_mly_jpn_tml_kor_eng_rus_bam_bos_bat_krd_chh_sun_cnt_pan_swt_nor_gam_ben_grk_arw_rom_qcu_ukr_lit_afr_ses_owc_ita_amh_swe_ind_cze_tsn_guj_ewe_jav_tha_anl_knd_ven_lda_aze_prs_svk_uzb_zul_vie_wly_moo_fbf_yor	-1.01395561113201	-2.48203242501538	0.0148580872597845
363	chh_hin_tsn_rom_anl_sod_amr_bul_azi_uzb_yor_sun_ewe_bos_afr_bsq_arw_heb_moo_mnd_prs_dut_igb_pan_swa_swe_est_cic_ven_fin_rus_mlt_geo_pol_grk_nor_cze_wly_owc_lat_hun_ses_bat_glc_ind_jpn_knd_kor_por_ctl_zul_guj_jav_spa_tig_tag_cnt_urd_dyu_svk_amh_ukr_scr_ben_ger_qcu_eng_krd_mol_dgb_hau_mcd_aeg_ita_mly_fre_akn_lit_tsw_mao_tha_sid_tml_lda_bam_tur_alb_slo_aze_swt_vie_gam_bem_xho_fbf	0.676980462819987	1.60270144196996	0.112391771611136
364	wly_alb_igb_pol_mlt_tig_chh_ben_tur_aze_lda_mly_swt_ger_lat_bsq_eng_anl_yor_cnt_ctl_hin_dyu_por_ewe_svk_fin_moo_swa_hun_bos_aeg_geo_scr_rom_ukr_slo_owc_sid_lit_est_akn_mao_glc_bat_jpn_knd_kor_guj_dut_bam_fre_ind_prs_heb_sun_mnd_nor_fbf_urd_hau_krd_arw_mcd_swe_qcu_mol_grk_ita_ven_gam_afr_sod_spa_tag_pan_ses_cze_xho_jav_tha_amr_tml_tsn_zul_azi_bul_rus_uzb_dgb_vie_amh_cic_bem_tsw	-0.307868879176395	-0.729000305817207	0.467833392554213
365	chh_guj_ewe_lat_amr_hau_gam_rom_azi_tur_tsw_jav_dyu_arw_scr_bsq_svk_tig_yor_cnt_slo_bos_moo_pan_dgb_prs_est_bem_lda_fin_ctl_anl_geo_ben_krd_ukr_bul_sid_owc_nor_hun_fbf_ind_mol_bat_jpn_tml_kor_spa_mcd_ses_dut_tag_glc_amh_sun_mnd_rus_tsn_swe_mlt_lit_cze_ger_hin_qcu_grk_fre_alb_bam_wly_ita_sod_afr_mao_urd_zul_pol_cic_mly_tha_heb_knd_swa_ven_uzb_eng_por_aze_xho_vie_aeg_swt_akn_igb	-0.332778272659572	-0.788409197266906	0.432462497673325
366	hau_grk_moo_fre_chh_gam_wly_afr_aze_azi_akn_tag_tsn_ben_rom_bsq_lit_mlt_xho_cnt_pol_bos_igb_dut_ewe_bul_hun_bam_fbf_est_swe_amh_geo_rus_pan_glc_eng_anl_tig_ukr_fin_bem_bat_krd_mao_jpn_tml_kor_ger_ctl_swa_mcd_jav_hin_heb_ind_mnd_cze_swt_nor_owc_scr_guj_arw_por_qcu_spa_slo_alb_tsw_sod_ita_amr_svk_sun_prs_cic_urd_zul_mly_tha_sid_knd_ses_dyu_tur_mol_lat_uzb_dgb_vie_aeg_ven_yor_lda	-0.308190317776644	-0.73058549599017	0.466868915857674
367	chh_prs_igb_mcd_amh_owc_sid_ctl_azi_uzb_zul_bat_dyu_pol_ger_bsq_ita_aeg_bam_mnd_bul_lat_swa_slo_moo_arw_hun_akn_tsw_fin_ben_heb_geo_bos_dut_rus_svk_hau_gam_krd_est_yor_mly_alb_ind_jpn_tml_kor_eng_ukr_swt_por_mao_urd_mlt_sun_cnt_guj_ses_cze_anl_afr_hin_fre_mol_qcu_scr_swe_rom_dgb_tig_lit_wly_grk_jav_spa_ewe_pan_cic_tag_tha_amr_knd_xho_ven_aze_nor_glc_tur_lda_vie_sod_fbf_bem_tsn	-0.384135248912498	-0.909878812939317	0.365238561981381
368	chh_spa_cic_afr_gam_amr_amh_ctl_uzb_aze_bam_tag_ewe_bul_scr_bsq_alb_hau_swa_cnt_pan_lit_xho_glc_dgb_fre_est_moo_bem_fin_swe_aeg_geo_urd_mcd_arw_por_wly_sid_ita_hun_fbf_mao_ger_mly_jpn_knd_kor_eng_pol_tsn_grk_bat_slo_tig_ind_mnd_ben_akn_svk_anl_bos_nor_rus_mol_qcu_krd_cze_dut_tsw_heb_ukr_sod_rom_sun_prs_ses_guj_dyu_jav_tha_mlt_tml_ven_igb_azi_hin_lat_tur_yor_vie_owc_swt_lda_zul	-0.332484849845999	-0.788159402291263	0.432607851159818
369	amh_svk_zul_pan_aeg_amr_anl_rom_azi_tur_ven_mly_ewe_guj_prs_bsq_pol_sid_moo_mnd_hin_ger_dyu_fre_swa_ctl_fin_lda_bem_hun_slo_chh_geo_bul_spa_glc_ita_owc_sod_mol_est_dgb_jav_afr_tag_jpn_knd_kor_alb_ukr_ses_arw_mao_dut_wly_bat_cnt_urd_tsn_rus_mlt_eng_lat_lit_grk_qcu_nor_scr_swe_bam_gam_por_hau_bos_sun_krd_tsw_ben_swt_ind_tha_heb_tml_cic_akn_uzb_mcd_cze_aze_xho_vie_tig_yor_fbf_igb	0.138072629266561	0.324702894055736	0.746135199182188
370	sod_grk_cic_mcd_wly_hau_mlt_lat_uzb_aze_bem_ind_tsn_ita_spa_bsq_nor_anl_ses_cnt_glc_urd_dyu_slo_tsw_ukr_hun_xho_dgb_fin_rus_chh_geo_ger_guj_ctl_rom_owc_amr_arw_est_yor_jav_fre_bat_jpn_tml_kor_eng_lit_igb_ben_mao_mol_gam_sun_mnd_dut_akn_prs_amh_bos_krd_alb_por_qcu_bul_swe_svk_bam_heb_scr_aeg_hin_tag_pol_lda_cze_zul_mly_tha_tig_knd_swt_ven_azi_afr_pan_tur_moo_vie_sid_swa_fbf_ewe	-0.651552325240262	-1.55675856173843	0.122924466241384
371	gam_krd_zul_afr_amh_sod_anl_bul_uzb_tur_swt_tag_yor_lit_scr_bsq_lat_amr_ewe_cnt_prs_mcd_swa_ukr_bem_glc_fin_cic_tsn_est_urd_wly_geo_bos_ben_pan_rus_owc_chh_alb_hun_fbf_ind_ctl_sun_jpn_tml_kor_grk_pol_igb_hin_bat_ger_mlt_mly_mnd_fre_lda_svk_hau_guj_arw_nor_eng_qcu_por_spa_ita_dgb_heb_mol_tig_cze_mao_rom_moo_swe_xho_jav_tha_aeg_knd_dyu_tsw_aze_slo_dut_azi_ven_vie_sid_bam_ses_akn	0.122631053248897	0.288390110737922	0.773689913582113
372	mlt_swe_ewe_lit_gam_amh_owc_svk_uzb_azi_bam_mao_ven_grk_arw_bsq_ita_tig_igb_cnt_rom_ger_dgb_krd_swa_pol_est_ses_cic_fin_ctl_hau_geo_eng_spa_alb_por_amr_chh_glc_hun_akn_sun_cze_ind_jpn_tml_kor_mol_ben_tsw_urd_bat_rus_wly_mly_mnd_slo_dyu_pan_sod_bos_guj_lat_mcd_qcu_hin_fre_scr_lda_heb_prs_aeg_bul_tag_ukr_tsn_afr_zul_jav_tha_anl_knd_yor_moo_tur_dut_nor_aze_swt_vie_sid_fbf_bem_xho	0.0951497012480381	0.22411760402437	0.823157422670278
373	anl_scr_bam_pol_sid_mlt_hau_mcd_tur_azi_tsw_jav_swa_lat_hin_bsq_prs_tig_akn_cnt_bul_por_ses_swe_igb_ctl_est_cic_dgb_hun_spa_amh_geo_fre_svk_slo_urd_sod_heb_lit_fin_yor_mao_glc_ind_jpn_knd_kor_grk_pan_fbf_bos_sun_alb_gam_tag_mnd_ukr_tsn_cze_wly_ita_rus_guj_nor_qcu_afr_mol_ben_lda_amr_ger_aeg_eng_bat_arw_moo_rom_ven_mly_tha_chh_tml_swt_bem_uzb_krd_dut_aze_ewe_vie_owc_xho_zul_dyu	-0.277100205792914	-0.654796656497184	0.51421493547429
374	sid_svk_ven_rus_hau_mlt_sod_rom_tur_uzb_igb_mly_tsw_ita_dut_bsq_mcd_gam_bem_mnd_lit_mol_zul_cze_tsn_arw_fin_lda_dyu_hun_ukr_tig_geo_fre_guj_alb_krd_heb_owc_lat_est_akn_ind_swe_mao_jpn_tml_kor_ben_scr_cic_ctl_sun_bos_chh_tag_cnt_prs_xho_por_anl_slo_eng_spa_urd_qcu_hin_afr_ger_ewe_aeg_grk_amr_nor_jav_pol_dgb_bul_moo_bat_tha_wly_knd_swa_swt_azi_pan_glc_aze_fbf_vie_amh_ses_bam_yor	0.463127715575589	1.09447929219376	0.276571399346266
375	hau_dut_swt_eng_wly_aeg_sid_lat_aze_azi_zul_mly_ses_krd_lit_bsq_mcd_anl_yor_cnt_pan_nor_ven_spa_tsn_urd_est_swa_igb_fin_hin_heb_geo_rom_ben_scr_swe_chh_gam_ctl_hun_lda_sun_grk_jav_jpn_tml_kor_ita_mol_moo_ger_mao_bul_tig_bat_mnd_ukr_fbf_glc_owc_bos_afr_slo_rus_qcu_svk_cze_prs_xho_amr_arw_amh_fre_ind_por_bam_guj_cic_tag_tha_mlt_knd_ewe_akn_tur_alb_pol_uzb_bem_vie_sod_tsw_dyu_dgb	-0.870219163615735	-2.10090259064357	0.0383547456250426
376	amr_rom_swa_swe_chh_aeg_anl_nor_aze_azi_dgb_tag_zul_cze_arw_bsq_grk_mlt_ewe_cnt_ctl_eng_moo_ukr_bam_krd_fin_xho_ses_hun_slo_owc_geo_bos_rus_spa_glc_heb_sod_svk_est_yor_ind_por_sun_jpn_tml_kor_ger_alb_lda_ita_mao_fre_wly_bat_mnd_pan_tsw_scr_hau_prs_lit_pol_afr_qcu_guj_mcd_urd_tsn_amh_ben_gam_bul_jav_hin_swt_lat_ven_mly_tha_tig_knd_igb_dyu_uzb_mol_dut_tur_bem_vie_sid_fbf_akn_cic	-1.02151019464215	-2.48293939835573	0.0148227130949085
377	anl_arw_zul_pan_owc_sod_amh_eng_azi_aze_swt_sun_moo_krd_hin_bsq_glc_wly_dgb_cnt_mol_urd_igb_ctl_bem_guj_hun_ewe_bam_fin_lit_gam_geo_slo_por_spa_mcd_amr_mlt_ben_est_tsw_tag_bul_jav_jpn_tml_kor_rus_swe_swa_ukr_mly_grk_hau_bat_mnd_lat_ses_ita_aeg_alb_dut_svk_scr_qcu_fre_afr_cze_tsn_sid_ger_heb_nor_mao_pol_ven_rom_yor_ind_tha_chh_knd_dyu_cic_uzb_prs_bos_tur_akn_vie_tig_lda_fbf_xho	-0.240317812313812	-0.567779313886602	0.57155303175894
378	wly_glc_lda_fre_gam_hau_chh_ctl_azi_uzb_fbf_sun_xho_krd_mol_bsq_ukr_amh_ven_cnt_dut_rom_ewe_lat_ses_arw_est_swa_akn_hun_cze_sid_geo_bul_spa_ita_swe_anl_amr_lit_fin_tsw_ind_nor_mly_jpn_knd_kor_eng_prs_moo_pan_jav_svk_owc_tag_mnd_ger_cic_por_sod_grk_pol_ben_bos_qcu_hin_alb_scr_yor_aeg_rus_mlt_mcd_mao_slo_zul_urd_dgb_bat_tha_tig_tml_bem_tsn_tur_afr_guj_aze_bam_vie_heb_igb_dyu_swt	0.122006459969892	0.287612664401791	0.774283175193135
379	sod_mol_akn_scr_mlt_sid_anl_fre_aze_tur_bem_jav_ven_lit_arw_bsq_prs_amh_xho_cnt_svk_ctl_ewe_afr_moo_guj_hun_igb_tsn_est_mcd_wly_geo_grk_ger_pan_spa_chh_hau_lat_fin_swa_sun_bos_ind_jpn_knd_kor_pol_hin_swt_rus_mly_glc_owc_mao_mnd_ben_fbf_slo_aeg_por_cze_krd_urd_qcu_eng_ukr_swe_lda_heb_bul_tig_rom_bat_nor_bam_dut_yor_tag_tha_gam_tml_ses_dyu_azi_ita_alb_uzb_cic_vie_amr_zul_tsw_dgb	0.0351614214622655	0.0828387683448268	0.934157781744745
380	owc_glc_xho_nor_amr_anl_sod_spa_aze_uzb_bam_bat_moo_arw_ger_bsq_swe_sid_dyu_cnt_slo_bos_ewe_guj_tsw_ita_est_fbf_bem_fin_ben_gam_geo_dut_mol_prs_afr_heb_chh_bul_hun_tsn_sun_urd_mly_jpn_knd_kor_por_cze_yor_ctl_mao_grk_tig_tag_mnd_eng_ven_krd_amh_lit_fre_svk_rom_qcu_pan_rus_mcd_dgb_wly_alb_mlt_ukr_jav_scr_swt_pol_ses_ind_tha_aeg_tml_igb_zul_azi_hin_lat_tur_akn_vie_hau_lda_cic_swa	-0.0265730231736052	-0.0626127375120434	0.950209259962298
381	sod_nor_bam_scr_anl_mlt_tig_grk_azi_uzb_swa_jav_igb_glc_pol_bsq_rom_hau_yor_cnt_swe_spa_akn_ben_zul_afr_fin_swt_xho_est_guj_sid_geo_urd_mcd_cze_bul_owc_wly_arw_hun_cic_mao_hin_tag_jpn_tml_kor_slo_dut_fbf_krd_ind_ger_amh_sun_mnd_fre_lda_prs_aeg_lit_ita_ctl_rus_qcu_ukr_mol_bos_tsn_gam_por_chh_svk_bat_eng_tsw_lat_moo_mly_tha_heb_knd_ven_ewe_tur_pan_alb_aze_bem_vie_amr_ses_dyu_dgb	-0.0686875738722275	-0.161769398728583	0.871838387362348
382	hau_cze_yor_ukr_wly_gam_aeg_nor_aze_azi_bem_jav_tsn_guj_swe_bsq_eng_tig_swt_cnt_mol_prs_ven_krd_zul_lat_fin_ewe_igb_hun_bul_chh_geo_svk_bos_scr_ben_mlt_amr_arw_est_dgb_bat_alb_sun_jpn_knd_kor_pol_lit_lda_ita_ind_rom_amh_mly_mnd_hin_moo_pan_sod_por_ger_urd_grk_qcu_rus_mcd_fre_akn_anl_spa_heb_afr_mao_slo_dyu_ctl_tsw_tag_tha_sid_tml_bam_fbf_tur_glc_dut_uzb_swa_vie_owc_xho_ses_cic	0.0913724450287084	0.215214871930251	0.830071059639543
383	owc_scr_ses_lat_mlt_aeg_gam_pan_tur_uzb_ewe_mao_moo_ger_fre_bsq_krd_heb_swa_mnd_nor_por_yor_arw_swt_rom_fin_bam_zul_est_ita_amr_geo_lit_eng_mol_dut_sid_sod_mcd_hun_dyu_ind_rus_jav_jpn_tml_kor_pol_guj_igb_ukr_mly_hin_amh_bat_cnt_bul_ven_bos_wly_ben_glc_prs_alb_qcu_cze_svk_spa_lda_tig_ctl_anl_slo_sun_urd_akn_swe_dgb_tag_tha_chh_knd_bem_xho_azi_grk_afr_aze_tsw_vie_hau_cic_tsn_fbf	-0.282874870475183	-0.668257096908523	0.50562468047093
384	sod_cze_zul_rom_chh_tig_amr_eng_azi_uzb_igb_ind_lda_pol_swe_bsq_ger_mlt_cic_mnd_lat_grk_akn_rus_tsw_pan_est_moo_bem_hun_ita_gam_geo_ben_svk_urd_spa_amh_hau_guj_fin_swa_tag_bul_bat_jpn_knd_kor_por_mol_dgb_fre_jav_lit_owc_mly_cnt_krd_yor_glc_aeg_hin_alb_mcd_scr_qcu_arw_slo_nor_ewe_sid_ukr_heb_bos_mao_prs_tsn_ctl_dyu_sun_tha_wly_tml_swt_ses_aze_dut_afr_tur_fbf_vie_anl_bam_ven_xho	-0.178535877817837	-0.421038561110723	0.674698370104371
385	aeg_scr_bam_ukr_amr_gam_mlt_dut_aze_azi_yor_bat_tsn_cze_bos_bsq_glc_sod_zul_mnd_lit_lat_ses_rus_dgb_pol_fin_lda_swa_hun_ger_heb_geo_bul_guj_nor_urd_hau_wly_mcd_est_ven_tag_pan_ind_jpn_knd_kor_ita_ctl_moo_prs_mao_fre_anl_sun_cnt_afr_dyu_spa_tig_alb_svk_eng_arw_qcu_rom_ben_krd_tsw_chh_grk_amh_por_jav_hin_swt_slo_igb_mly_tha_owc_tml_fbf_bem_tur_swe_mol_uzb_xho_vie_sid_akn_ewe_cic	-0.524419400609151	-1.24874840317625	0.214891397373246
386	tig_mcd_akn_lat_wly_sid_amh_eng_azi_tur_ven_bat_cic_bos_afr_bsq_lit_heb_swa_mnd_alb_swe_dgb_rus_bem_guj_fin_igb_ewe_hun_arw_owc_geo_ukr_nor_dut_hin_hau_sod_grk_est_swt_ind_rom_mly_jpn_tml_kor_glc_slo_moo_por_tag_urd_amr_jav_cnt_mol_tsw_ctl_chh_krd_ben_pol_spa_qcu_pan_svk_cze_zul_gam_fre_mlt_ita_sun_scr_xho_ger_dyu_mao_tha_anl_knd_tsn_lda_uzb_bul_prs_aze_yor_vie_aeg_bam_fbf_ses	-0.626864028597224	-1.49901942347442	0.137255557970369
387	tig_ben_akn_rom_amh_gam_amr_alb_azi_uzb_bam_mly_ven_cze_slo_bsq_glc_sid_cic_cnt_bul_ukr_swt_dut_ses_lit_hun_lda_xho_fin_guj_chh_geo_hin_ita_krd_spa_mlt_hau_pan_est_bem_bat_mol_ind_jpn_tml_kor_grk_eng_tsw_por_mao_fre_anl_tag_mnd_arw_fbf_nor_wly_ger_lat_prs_svk_qcu_pol_swe_ctl_moo_sod_urd_heb_afr_jav_scr_yor_bos_dgb_sun_tha_owc_knd_tsn_swa_aze_mcd_rus_tur_zul_vie_aeg_igb_ewe_dyu	-0.112381492198941	-0.264962744110142	0.791624544653517
388	hau_ben_cic_guj_heb_sid_mlt_lit_tur_aze_moo_mao_igb_dut_glc_bsq_eng_sod_dyu_cnt_spa_hin_yor_urd_dgb_grk_fin_swt_swa_hun_prs_gam_geo_cze_por_afr_pol_amr_amh_lat_est_akn_ind_ukr_tag_jpn_tml_kor_bul_ita_bem_rus_jav_krd_wly_mly_mnd_nor_zul_arw_anl_scr_ctl_svk_alb_qcu_rom_slo_ger_lda_tig_bos_aeg_fre_bat_mcd_ewe_mol_xho_sun_tha_owc_knd_bam_tsw_uzb_pan_swe_azi_fbf_vie_chh_ses_tsn_ven	0.674175408320155	1.59979140321042	0.113036741307371
389	aeg_alb_ses_fre_amr_tig_chh_ger_azi_tur_swt_jav_ven_ben_scr_bsq_krd_owc_akn_cnt_glc_hin_ewe_guj_cic_lit_est_bam_dyu_fin_lat_anl_geo_rus_rom_ctl_nor_hau_gam_eng_hun_zul_ind_svk_bat_jpn_tml_kor_ukr_afr_igb_bos_sun_mol_sod_mao_mnd_urd_tsn_prs_mlt_slo_pan_cze_arw_qcu_bul_ita_mcd_xho_heb_spa_sid_por_mly_swe_tsw_grk_moo_tag_tha_wly_knd_yor_swa_uzb_dut_pol_aze_fbf_vie_amh_lda_dgb_bem	0.0304697341285034	0.0717935255052592	0.942920396158126
390	mlt_ita_igb_arw_hau_amh_amr_pan_uzb_aze_tsn_bat_moo_alb_svk_bsq_afr_owc_akn_cnt_bul_hin_xho_swe_zul_spa_est_dyu_cic_fin_krd_aeg_geo_ger_lat_ben_lit_anl_wly_dut_hun_tsw_sun_eng_ind_jpn_knd_kor_mol_pol_swa_urd_tag_rus_heb_mao_mnd_ctl_bem_cze_chh_grk_nor_fre_slo_qcu_mcd_glc_ukr_dgb_sid_guj_tig_bos_jav_por_ewe_scr_bam_mly_tha_sod_tml_fbf_lda_tur_rom_prs_azi_yor_vie_gam_ses_swt_ven	-0.467227177803191	-1.11112084193025	0.269380707787214
391	heb_glc_moo_ita_mlt_owc_hau_pol_azi_uzb_yor_mao_bam_krd_prs_bsq_rus_tig_zul_cnt_mcd_nor_akn_eng_cic_bos_hun_igb_ven_est_cze_sid_geo_rom_urd_arw_swe_aeg_amh_ctl_fin_tsn_bat_slo_sun_jpn_knd_kor_lit_lat_tsw_fre_mly_afr_anl_tag_mnd_mol_lda_spa_gam_hin_por_guj_dut_qcu_scr_bul_svk_bem_sod_pan_wly_ger_jav_alb_swt_ukr_ewe_ind_tha_chh_tml_xho_swa_tur_grk_ben_aze_dgb_vie_amr_dyu_ses_fbf	-0.0726717082707211	-0.171271788058914	0.864382167512693
392	gam_urd_ses_alb_amr_owc_amh_fre_aze_uzb_swt_mly_fbf_lat_dut_bsq_ita_heb_tsn_mnd_rus_hin_moo_guj_xho_slo_fin_ven_dyu_hun_arw_mlt_geo_swe_ukr_lit_bul_tig_chh_pan_est_zul_sun_spa_tag_jpn_knd_kor_nor_grk_lda_ben_ind_prs_aeg_mao_cnt_glc_igb_eng_wly_rom_ctl_mcd_mol_qcu_ger_scr_pol_cic_sod_afr_hau_por_bat_svk_yor_krd_bam_jav_tha_sid_tml_dgb_akn_tur_bos_cze_azi_tsw_vie_anl_bem_ewe_swa	0.314494584848147	0.740253999887947	0.461010640717123
393	heb_lat_cic_hin_sid_gam_aeg_prs_uzb_tur_tsw_mly_akn_pol_ger_bsq_ben_amh_moo_mnd_ctl_afr_zul_spa_swt_arw_hun_igb_ven_est_rus_wly_geo_swe_mol_ukr_grk_tig_hau_eng_fin_ewe_tag_scr_ind_jpn_knd_kor_bos_cze_dyu_ita_bat_rom_chh_jav_cnt_glc_bem_slo_mlt_alb_por_krd_urd_qcu_lit_svk_nor_bam_anl_mcd_owc_fre_sun_pan_dgb_bul_ses_mao_tha_sod_tml_yor_swa_azi_guj_dut_aze_tsn_vie_amr_fbf_lda_xho	-0.566123858739572	-1.34865805905758	0.180721879943432
394	anl_alb_dyu_pan_amh_owc_mlt_svk_aze_uzb_moo_bat_akn_dut_slo_bsq_ctl_hau_bem_cnt_lit_arw_xho_mcd_fbf_krd_fin_cic_ses_hun_swe_gam_geo_lat_afr_prs_pol_sid_amr_nor_est_dgb_tag_rus_sun_jpn_tml_kor_ita_ben_zul_glc_mly_rom_sod_mao_mnd_guj_ewe_fre_tig_bos_scr_eng_grk_qcu_mol_ukr_por_igb_chh_urd_wly_cze_jav_bul_yor_hin_bam_ind_tha_aeg_knd_swt_tsw_tur_spa_ger_azi_lda_vie_heb_tsn_swa_ven	-0.790271797939678	-1.90121322538779	0.0603702742139453
395	wly_arw_tsn_scr_heb_amh_mlt_mcd_azi_uzb_igb_mly_ses_krd_guj_bsq_spa_gam_lda_cnt_bos_grk_dyu_lat_moo_por_hun_ewe_xho_fin_ukr_hau_geo_bul_fre_rus_ita_chh_anl_dut_est_cic_mao_swe_tag_jpn_tml_kor_ger_svk_bem_urd_sun_hin_sid_bat_mnd_prs_yor_glc_aeg_slo_lit_nor_rom_qcu_alb_pan_pol_fbf_tig_cze_amr_eng_jav_afr_akn_ctl_bam_ind_tha_sod_knd_swa_ven_tur_ben_mol_aze_swt_vie_owc_zul_dgb_tsw	0.0491403549852142	0.115629254950613	0.908195682131923
396	tig_dut_lda_svk_owc_wly_mlt_lat_azi_aze_bem_ind_igb_eng_hin_bsq_pol_amh_tsw_mnd_pan_cze_ses_urd_fbf_mcd_hun_swa_yor_est_fre_anl_geo_slo_por_ctl_alb_sod_heb_bul_fin_dyu_sun_afr_mao_jpn_knd_kor_mol_ger_tsn_krd_jav_bos_aeg_bat_cnt_scr_dgb_ita_hau_swe_spa_ukr_lit_qcu_grk_rom_rus_cic_gam_prs_chh_glc_mly_nor_bam_ben_xho_tag_tha_amr_tml_zul_swt_tur_guj_arw_uzb_ven_vie_sid_akn_ewe_moo	-0.867643577248836	-2.09770994030181	0.0386430605210989
397	owc_ger_fbf_pan_sod_gam_sid_lat_uzb_aze_ses_mly_zul_afr_hin_bsq_krd_hau_xho_mnd_alb_cze_dgb_rom_lda_spa_est_bam_bem_hun_swe_heb_geo_glc_bos_ben_nor_amr_mlt_pol_fin_igb_jav_scr_tag_jpn_knd_kor_mol_arw_tsw_lit_mao_prs_chh_sun_cnt_eng_dyu_grk_amh_urd_ita_ctl_bul_qcu_dut_svk_por_ewe_tig_rus_aeg_fre_ind_slo_moo_ukr_ven_bat_tha_wly_tml_cic_swt_azi_guj_mcd_tur_tsn_vie_anl_swa_akn_yor	-0.320987111469878	-0.761230343184749	0.448445446806055
398	amh_afr_swa_fre_amr_hau_sid_hin_azi_aze_dyu_jav_lda_mol_rom_bsq_pol_sod_akn_cnt_por_swe_moo_arw_ewe_alb_fin_tsn_bem_hun_pan_wly_geo_grk_scr_slo_ben_heb_aeg_eng_est_swt_ind_spa_bat_jpn_tml_kor_ita_ger_ven_rus_mao_ukr_mlt_tag_mnd_svk_dgb_lit_chh_bos_cze_lat_guj_qcu_glc_nor_prs_bam_anl_mcd_tig_bul_sun_ctl_yor_krd_cic_mly_tha_owc_knd_xho_fbf_tur_urd_dut_uzb_zul_vie_gam_tsw_ses_igb	0.032900232271144	0.0774417345050953	0.938438510115038
399	tig_alb_yor_hin_aeg_owc_anl_guj_aze_tur_fbf_tag_swa_scr_lat_bsq_svk_mlt_bem_cnt_mcd_rus_zul_bul_ses_ctl_est_moo_cic_hun_pol_gam_geo_por_lit_mol_ita_amh_sid_arw_fin_swt_jav_glc_mly_jpn_knd_kor_bos_ger_lda_pan_mao_grk_heb_sun_mnd_afr_ven_fre_chh_cze_krd_ukr_urd_qcu_prs_nor_rom_igb_wly_swe_hau_eng_ind_ben_dgb_slo_akn_bat_tha_sod_tml_tsw_dyu_azi_dut_spa_uzb_xho_vie_amr_ewe_tsn_bam	0.134620354418043	0.316678737994272	0.752197134477906
400	sid_svk_xho_ita_heb_gam_wly_prs_azi_uzb_igb_mly_zul_dut_mol_bsq_ben_chh_moo_mnd_lat_urd_dgb_krd_ses_fre_fin_swt_ewe_hun_afr_aeg_geo_ger_hin_alb_guj_amh_amr_nor_est_yor_jav_glc_tag_jpn_tml_kor_scr_eng_ven_arw_ind_lit_sod_mao_cnt_pol_dyu_bul_tig_cze_ctl_rom_slo_qcu_bos_rus_mcd_cic_anl_grk_hau_spa_sun_pan_bem_swe_tsn_bat_tha_owc_knd_tsw_bam_aze_ukr_por_tur_lda_vie_mlt_fbf_swa_akn	0.368941003773886	0.870127459476831	0.386471117989832
401	chh_fre_akn_rus_sid_tig_owc_bul_aze_uzb_bem_mly_dgb_spa_cze_bsq_afr_wly_moo_cnt_krd_svk_yor_ben_bam_ger_hun_igb_dyu_est_ctl_amh_geo_mcd_bos_pan_ukr_aeg_mlt_grk_fin_ven_tag_slo_mao_jpn_knd_kor_pol_lit_zul_scr_sun_por_amr_bat_mnd_lat_fbf_alb_sod_glc_rom_hin_urd_qcu_nor_prs_eng_tsn_hau_arw_heb_dut_jav_ita_lda_swe_xho_ind_tha_anl_tml_cic_ses_azi_mol_guj_tur_tsw_vie_gam_ewe_swa_swt	-0.424150934370997	-1.00810388956832	0.316020324509217
402	heb_spa_bam_afr_tig_hau_mlt_grk_aze_uzb_zul_sun_bem_krd_glc_bsq_eng_amr_cic_cnt_por_cze_akn_dut_tsn_bos_fin_swt_igb_hun_prs_sod_geo_rom_hin_svk_ukr_anl_owc_rus_est_ses_ind_urd_mly_jpn_tml_kor_mol_pol_ewe_pan_jav_swe_chh_mao_mnd_nor_moo_ben_amh_mcd_bul_ctl_lat_qcu_scr_arw_guj_lda_aeg_ger_wly_fre_tag_slo_ven_ita_dgb_bat_tha_sid_knd_swa_yor_tur_alb_lit_azi_dyu_vie_gam_xho_tsw_fbf	-0.0896255720078776	-0.211578377705072	0.832898952419209
403	gam_por_cic_prs_anl_amh_hau_dut_azi_uzb_lda_mly_ewe_spa_ctl_bsq_svk_owc_fbf_cnt_hin_afr_xho_ben_tsw_lit_fin_swa_akn_hun_mol_amr_geo_glc_slo_swe_cze_aeg_heb_urd_est_dyu_mao_lat_ind_jpn_tml_kor_scr_bos_ses_ita_tag_guj_chh_sun_mnd_grk_ven_eng_sod_arw_ukr_krd_ger_qcu_rom_pol_pan_yor_tig_rus_mlt_bul_jav_fre_dgb_mcd_moo_bat_tha_sid_knd_zul_tsn_tur_nor_alb_aze_igb_vie_wly_swt_bam_bem	-0.478979099739828	-1.14001267715512	0.25720856609025
404	wly_ger_akn_hin_sod_mlt_chh_cze_uzb_aze_ses_jav_dyu_urd_dut_bsq_mol_aeg_igb_mnd_fre_prs_ven_afr_swa_mcd_fin_tsw_zul_hun_nor_owc_geo_bos_ben_lat_slo_hau_tig_ctl_est_dgb_tag_glc_bat_jpn_knd_kor_eng_bul_fbf_rus_ind_scr_amh_mly_cnt_por_swt_pol_amr_svk_ukr_arw_swe_qcu_lit_guj_krd_moo_heb_rom_anl_pan_mao_grk_bam_spa_tsn_sun_tha_sid_tml_yor_lda_azi_alb_ita_tur_bem_vie_gam_ewe_cic_xho	0.31859323473682	0.750211662441911	0.455021044660319
405	anl_svk_akn_bul_gam_sid_hau_hin_aze_azi_dyu_bat_ses_fre_krd_bsq_alb_amr_bam_mnd_por_rom_yor_mcd_igb_lat_fin_lda_swa_hun_ctl_sod_geo_afr_swe_pan_scr_chh_wly_ukr_est_dgb_ind_slo_tag_jpn_knd_kor_spa_mol_ewe_glc_sun_ita_mlt_mao_cnt_ben_cic_ger_aeg_cze_bos_nor_arw_qcu_urd_pol_grk_tsw_heb_eng_amh_lit_mly_rus_fbf_dut_xho_jav_tha_owc_tml_bem_swt_tur_prs_guj_uzb_ven_vie_tig_zul_tsn_moo	-0.00633551782815214	-0.0149324870132561	0.988118029813177
406	amh_rus_igb_grk_sid_tig_anl_glc_aze_uzb_ewe_jav_bam_afr_bul_bsq_ctl_sod_swa_mnd_eng_rom_dyu_nor_akn_dut_est_moo_yor_fin_bos_chh_geo_slo_mcd_ger_alb_mlt_owc_por_hun_fbf_ind_hin_mao_jpn_knd_kor_ita_ukr_ses_swe_bat_lat_heb_mly_cnt_spa_zul_krd_wly_ben_arw_guj_fre_qcu_cze_lit_prs_ven_hau_svk_amr_scr_sun_pan_swt_pol_cic_tag_tha_gam_tml_tsn_dgb_tur_mol_urd_azi_tsw_vie_aeg_lda_bem_xho	-0.556365570744512	-1.32739499807018	0.187627412335104
407	heb_ger_swt_bos_amr_sid_anl_hin_aze_uzb_bam_sun_ses_por_spa_bsq_mol_hau_ven_cnt_grk_pol_lda_arw_zul_nor_hun_akn_ewe_est_dut_tig_geo_rus_ben_rom_prs_owc_wly_lit_fin_moo_bat_glc_tag_jpn_tml_kor_fre_eng_dyu_urd_mao_cze_aeg_mly_mnd_ctl_fbf_guj_amh_scr_bul_alb_mcd_qcu_lat_swe_slo_tsw_mlt_svk_chh_afr_jav_pan_xho_krd_igb_ind_tha_sod_knd_tsn_dgb_tur_ukr_ita_azi_cic_vie_gam_yor_swa_bem	0.404609263575721	0.952770532927899	0.343176133901569
408	hau_glc_dgb_mcd_tig_mlt_amr_fre_uzb_aze_moo_sun_dyu_dut_bul_bsq_ukr_chh_fbf_mnd_urd_mol_lda_prs_xho_pol_hun_bem_cic_est_cze_sid_geo_ctl_hin_guj_scr_anl_sod_lat_fin_swa_tag_bos_ind_jpn_knd_kor_rus_krd_zul_grk_mao_rom_aeg_bat_cnt_arw_yor_ita_gam_ger_eng_ben_swe_qcu_alb_lit_svk_igb_heb_nor_owc_afr_jav_spa_akn_slo_ven_mly_tha_amh_tml_ses_ewe_azi_pan_por_tur_swt_vie_wly_tsn_tsw_bam	-0.551810808099331	-1.31902543368151	0.190399206953296
409	gam_guj_dgb_glc_chh_sod_sid_eng_uzb_azi_zul_mao_lda_scr_svk_bsq_cze_tig_swt_cnt_afr_arw_akn_rom_tsn_por_hun_swa_moo_fin_mcd_owc_geo_mol_pan_lit_pol_aeg_amr_hin_est_bam_sun_spa_bat_jpn_knd_kor_ita_ukr_ven_alb_ind_grk_hau_tag_mnd_lat_dyu_ben_anl_urd_dut_prs_slo_qcu_ger_krd_bos_igb_mlt_ctl_amh_nor_jav_rus_yor_swe_tsw_mly_tha_wly_tml_ewe_xho_tur_fre_bul_aze_bem_vie_heb_fbf_cic_ses	-0.26150567731314	-0.619585044004719	0.537046039309546
410	hau_fre_dgb_cze_gam_wly_amh_arw_tur_uzb_lda_jav_ven_hin_rus_bsq_dut_aeg_yor_mnd_spa_ukr_moo_glc_bem_por_fin_xho_dyu_hun_lit_chh_geo_afr_ger_svk_grk_heb_tig_alb_est_bam_mly_pan_bat_jpn_tml_kor_rom_swe_fbf_mcd_sun_guj_owc_tag_cnt_krd_ses_bos_sod_ben_urd_prs_eng_qcu_scr_pol_ctl_zul_sid_bul_anl_mol_ind_slo_akn_lat_cic_mao_tha_mlt_knd_swt_swa_azi_nor_ita_aze_ewe_vie_amr_tsn_tsw_igb	-0.731484426379904	-1.7571965495332	0.0821752651337857
411	gam_ita_tsw_rom_mlt_chh_sod_dut_azi_aze_ses_sun_lda_bos_glc_bsq_pan_tig_cic_mnd_prs_ctl_ewe_scr_swt_rus_hun_dyu_akn_est_grk_sid_geo_mcd_cze_bul_swe_heb_amr_svk_fin_swa_mao_ukr_mly_jpn_knd_kor_fre_pol_dgb_krd_bat_hin_amh_jav_cnt_arw_moo_lat_anl_lit_ger_urd_slo_qcu_eng_ben_mol_xho_aeg_alb_hau_nor_tag_por_igb_afr_yor_ind_tha_owc_tml_ven_fbf_tur_spa_guj_uzb_bam_vie_wly_tsn_bem_zul	0.78332881911032	1.87116860691934	0.0644656140444977
412	gam_bos_zul_mol_amh_mlt_sod_lit_uzb_tur_akn_mly_ewe_ukr_eng_bsq_bul_amr_lda_cnt_por_afr_moo_cze_fbf_grk_fin_bem_cic_est_lat_wly_geo_urd_slo_prs_scr_sid_chh_ben_hun_bam_bat_alb_ind_jpn_tml_kor_svk_hin_tsw_ger_jav_rom_owc_mao_mnd_pol_ven_dut_aeg_rus_nor_krd_spa_qcu_guj_pan_swe_xho_tig_arw_anl_mcd_sun_glc_igb_ctl_swt_tag_tha_heb_knd_tsn_dyu_azi_fre_ita_aze_ses_vie_hau_swa_yor_dgb	0.0439406042388271	0.103442229739023	0.917834737132146
413	anl_hin_xho_afr_amh_heb_owc_prs_aze_azi_bam_mly_dyu_pan_krd_bsq_mcd_tig_tsn_cnt_grk_swe_fbf_dut_akn_slo_hun_ewe_yor_fin_por_gam_geo_urd_cze_svk_ita_mlt_aeg_nor_est_zul_tag_bos_mao_jpn_tml_kor_bul_spa_swa_ctl_sun_alb_hau_jav_mnd_rus_ven_lit_sod_rom_pol_eng_glc_qcu_arw_ukr_lat_tsw_amr_fre_chh_ben_bat_mol_dgb_scr_ses_ind_tha_sid_knd_igb_swt_tur_guj_ger_uzb_bem_vie_wly_lda_moo_cic	-0.134159164123931	-0.316333536774311	0.752458272376269
414	amr_guj_cic_pan_gam_hau_wly_grk_aze_uzb_ewe_ind_bem_pol_por_bsq_afr_sod_ven_mnd_glc_krd_lda_rom_dyu_rus_fin_swa_dgb_hun_bul_owc_geo_ukr_cze_prs_alb_tig_amh_mcd_est_tsw_mao_fre_jav_jpn_tml_kor_bos_lat_igb_slo_sun_svk_anl_mly_cnt_ita_ses_lit_mlt_ben_swe_spa_hin_qcu_ger_arw_dut_zul_aeg_nor_chh_urd_tag_mol_xho_eng_fbf_bat_tha_heb_knd_bam_akn_azi_scr_ctl_tur_yor_vie_sid_swt_tsn_moo	0.170228971745757	0.40097471396509	0.689358507995095
415	sid_bos_swt_lit_wly_mlt_hau_rus_aze_uzb_lda_mao_tsn_alb_svk_bsq_arw_chh_swa_cnt_pan_grk_yor_swe_fbf_dut_hun_ses_akn_est_urd_amr_geo_cze_ctl_pol_eng_gam_amh_lat_fin_igb_sun_rom_mly_jpn_knd_kor_mcd_slo_dyu_scr_ind_hin_tig_bat_mnd_glc_ven_ben_sod_ita_krd_mol_bul_qcu_guj_nor_spa_tsw_aeg_ger_anl_afr_jav_ukr_ewe_prs_cic_tag_tha_owc_tml_xho_zul_azi_por_fre_tur_bam_vie_heb_moo_dgb_bem	-0.42301615393817	-1.00386646185865	0.31804780862576
416	amr_mol_tsn_guj_sod_amh_chh_ben_uzb_tur_dyu_bat_bam_pol_spa_bsq_scr_heb_moo_cnt_afr_lit_dgb_nor_zul_slo_est_swt_bem_hun_svk_anl_geo_por_krd_arw_cze_aeg_tig_fre_fin_yor_ind_ctl_mly_jpn_knd_kor_mcd_dut_ewe_ukr_sun_prs_wly_jav_mnd_eng_akn_ita_sid_swe_pan_alb_glc_qcu_bos_urd_rom_xho_owc_grk_mlt_ger_tag_hin_ses_lat_tsw_mao_tha_hau_tml_cic_swa_azi_bul_rus_aze_lda_vie_gam_fbf_igb_ven	-0.815554637351185	-1.96947249353817	0.0518745973441053
417	wly_por_akn_ger_aeg_mlt_anl_rom_uzb_aze_lda_bat_swt_alb_svk_bsq_fre_amh_xho_cnt_ukr_ben_ewe_prs_ven_lit_est_cic_igb_fin_ita_chh_geo_arw_spa_pol_nor_amr_tig_hin_hun_moo_tag_cze_mao_jpn_knd_kor_eng_slo_tsn_mcd_mly_guj_sid_jav_mnd_ctl_fbf_scr_hau_bos_mol_afr_bul_qcu_krd_grk_urd_bam_heb_swe_gam_lat_ind_rus_swa_dut_bem_sun_tha_sod_tml_yor_tsw_tur_pan_glc_azi_ses_vie_owc_dgb_zul_dyu	0.450069623669486	1.063869490416	0.290142367529199
418	amh_grk_ewe_por_sod_amr_hau_slo_tur_uzb_zul_tag_akn_afr_dut_bsq_scr_owc_moo_mnd_ukr_svk_ven_mcd_ses_ita_fin_tsw_cic_est_pol_sid_geo_rus_nor_spa_prs_wly_heb_urd_hun_dyu_mly_guj_sun_jpn_knd_kor_lat_pan_tsn_glc_jav_krd_anl_bat_cnt_fre_swt_hin_tig_cze_bul_mol_rom_qcu_eng_lit_bos_yor_mlt_ben_aeg_alb_mao_arw_fbf_ger_xho_ind_tha_chh_tml_igb_bam_aze_ctl_swe_azi_bem_vie_gam_swa_lda_dgb	0.477745044402682	1.12510245858246	0.263440958895554
419	owc_rus_cic_eng_chh_sod_sid_ctl_tur_azi_akn_sun_fbf_arw_swe_bsq_rom_mlt_ewe_mnd_slo_ger_moo_scr_yor_grk_est_ses_zul_hun_guj_amr_geo_prs_mol_bul_ben_wly_anl_cze_fin_ven_ind_lit_jav_jpn_tml_kor_fre_bos_swt_por_tag_hin_amh_bat_cnt_spa_dyu_ukr_gam_pan_glc_dut_lat_qcu_mcd_svk_pol_xho_hau_krd_tig_nor_mao_afr_swa_alb_tsw_mly_tha_aeg_knd_bem_igb_aze_urd_ita_uzb_bam_vie_heb_tsn_lda_dgb	-1.38645978410135	-3.46926974225987	0.000792711006175658
420	gam_guj_cic_glc_heb_hau_owc_arw_uzb_aze_ven_bat_ewe_prs_mol_bsq_bul_amr_bam_mnd_rom_scr_akn_ctl_swa_nor_est_xho_fbf_fin_afr_anl_geo_alb_bos_ita_lat_wly_mlt_grk_hun_moo_tag_pol_mly_jpn_knd_kor_por_dut_dyu_cze_sun_lit_aeg_ind_cnt_fre_dgb_rus_sid_eng_ger_spa_swe_qcu_krd_urd_svk_ses_tig_ben_sod_mcd_mao_pan_igb_slo_swt_jav_tha_chh_tml_tsw_yor_azi_hin_ukr_tur_lda_vie_amh_tsn_bem_zul	-0.0982043120817501	-0.231574025132376	0.81737764496066
421	wly_prs_akn_pol_amh_sid_chh_hin_azi_tur_bem_tag_lda_rus_swe_bsq_cze_aeg_tsw_mnd_bos_lat_tsn_eng_dgb_rom_fin_ven_swt_hun_grk_hau_geo_mcd_ben_ger_bul_amr_anl_svk_est_yor_jav_fre_mly_jpn_knd_kor_glc_pan_xho_afr_mao_slo_heb_bat_cnt_ctl_swa_lit_tig_por_spa_nor_guj_qcu_arw_alb_ita_ses_owc_ukr_mlt_mol_sun_urd_fbf_dut_bam_ind_tha_sod_tml_dyu_cic_aze_krd_scr_uzb_moo_vie_gam_igb_ewe_zul	-0.270938351259628	-0.64039432831733	0.523490998426233
422	gam_prs_zul_bos_sod_amr_aeg_scr_uzb_tur_ven_ind_moo_nor_hin_bsq_mol_tig_lda_cnt_svk_pol_igb_ben_fbf_por_fin_swt_dyu_est_glc_anl_geo_swe_arw_guj_rus_amh_sid_krd_hun_bem_mao_rom_jav_jpn_knd_kor_eng_urd_dgb_afr_tag_cze_mlt_sun_mnd_grk_swa_alb_owc_slo_mcd_ctl_ita_qcu_lit_ukr_pan_akn_hau_lat_wly_fre_bat_dut_ses_spa_cic_mly_tha_heb_tml_tsw_tsn_aze_ger_bul_azi_ewe_vie_chh_xho_yor_bam	-0.778535734433711	-1.87704018142132	0.0636474338904764
423	aeg_por_dgb_alb_owc_anl_heb_slo_azi_uzb_dyu_mao_moo_grk_bos_bsq_bul_wly_bam_cnt_fre_svk_cic_afr_igb_dut_fin_xho_fbf_est_krd_sid_geo_ger_ita_pan_lit_sod_mlt_hin_hun_yor_mly_spa_sun_jpn_knd_kor_mcd_cze_lda_ctl_tag_mol_amr_bat_mnd_lat_tsn_ukr_hau_swe_prs_glc_arw_qcu_pol_rom_scr_zul_amh_guj_tig_nor_jav_ben_tsw_eng_swa_ind_tha_gam_tml_ses_bem_aze_urd_rus_tur_ven_vie_chh_akn_ewe_swt	-0.436035396187554	-1.03451170400318	0.303579617601246
424	owc_nor_bam_pan_mlt_heb_sid_hin_tur_uzb_cic_ind_yor_ctl_rus_bsq_alb_aeg_ewe_mnd_afr_krd_akn_lit_ses_cze_hun_lda_moo_est_rom_hau_geo_bul_ita_swe_eng_amh_anl_mcd_fin_ven_jav_scr_mao_jpn_knd_kor_por_glc_swt_ben_tag_bos_gam_bat_cnt_ukr_zul_ger_chh_arw_guj_dut_svk_qcu_pol_lat_spa_dgb_wly_fre_sod_urd_sun_slo_bem_mol_tsn_mly_tha_amr_tml_dyu_tsw_aze_prs_grk_azi_xho_vie_tig_igb_fbf_swa	-0.909520030956866	-2.20415133024277	0.0299814550376202
425	amr_lit_igb_scr_wly_sod_mlt_ukr_azi_tur_zul_sun_swa_prs_hin_bsq_swe_tig_moo_cnt_pan_rom_fbf_svk_yor_eng_fin_ses_swt_est_bos_anl_geo_lat_mcd_arw_por_sid_amh_fre_hun_akn_bat_rus_mao_jpn_knd_kor_glc_cze_bam_spa_ind_pol_owc_tag_mnd_krd_tsn_slo_gam_dut_bul_ben_urd_qcu_alb_nor_grk_ewe_chh_mol_aeg_guj_jav_ita_dgb_ger_dyu_mly_tha_hau_tml_ven_bem_uzb_afr_ctl_aze_tsw_vie_heb_lda_xho_cic	-0.557426084992433	-1.32796832035603	0.187438655498283
426	anl_por_cic_glc_amh_hau_tig_slo_aze_uzb_moo_ind_ewe_rus_fre_bsq_prs_chh_swt_mnd_pol_grk_ven_bos_yor_scr_hun_fbf_dgb_est_dut_amr_geo_hin_ger_spa_ukr_sod_gam_bul_fin_zul_mao_alb_tag_jpn_tml_kor_lit_ctl_lda_ben_sun_mol_heb_mly_cnt_cze_swa_svk_mlt_guj_eng_krd_rom_qcu_lat_afr_urd_dyu_sid_arw_wly_ita_jav_nor_xho_swe_bam_bat_tha_aeg_knd_ses_akn_tur_mcd_pan_azi_bem_vie_owc_igb_tsw_tsn	-0.416954558620473	-0.99003711990634	0.324724872054142
427	aeg_rom_bem_mol_owc_hau_heb_bul_aze_azi_zul_tag_swt_eng_bos_bsq_arw_gam_tsw_mnd_fre_hin_tsn_glc_swa_por_est_bam_ven_fin_guj_tig_geo_ita_lat_urd_svk_wly_mlt_scr_hun_ewe_mao_pan_mly_jpn_tml_kor_ben_dut_akn_afr_jav_ger_amh_bat_cnt_alb_fbf_ukr_sod_slo_pol_grk_spa_qcu_ctl_lit_cze_cic_chh_mcd_anl_nor_sun_krd_yor_prs_dyu_ind_tha_amr_knd_dgb_lda_uzb_swe_rus_tur_ses_vie_sid_moo_igb_xho	-0.257934716024949	-0.609235458276439	0.543853852004208
428	wly_urd_bam_eng_anl_chh_tig_ukr_azi_aze_ses_tag_ewe_nor_dut_bsq_ita_heb_akn_cnt_alb_por_dgb_fre_tsn_glc_hun_moo_xho_fin_krd_amh_geo_bul_scr_ger_ctl_sod_hau_guj_est_tsw_mao_grk_ind_jpn_knd_kor_lat_rom_swt_mol_bat_lit_owc_jav_mnd_prs_ven_afr_mlt_bos_cze_ben_spa_qcu_svk_slo_swe_swa_aeg_rus_sid_pan_sun_arw_dyu_pol_bem_mly_tha_gam_tml_igb_fbf_uzb_hin_mcd_tur_zul_vie_amr_lda_cic_yor	0.0806506946226884	0.189906634000635	0.849796184686421
429	amh_arw_ewe_hin_mlt_owc_heb_ukr_tur_uzb_dgb_tag_ven_grk_ctl_bsq_swe_sid_dyu_mnd_por_lat_swt_glc_xho_cze_fin_zul_bam_est_scr_tig_geo_bos_guj_afr_alb_anl_amr_dut_hun_lda_ind_krd_sun_jpn_knd_kor_prs_ben_bem_spa_jav_nor_aeg_bat_cnt_pan_ses_pol_hau_slo_mol_svk_lit_qcu_ita_urd_ger_swa_wly_rus_gam_mcd_mly_rom_tsn_bul_yor_mao_tha_chh_tml_akn_fbf_aze_fre_eng_azi_igb_vie_sod_moo_cic_tsw	-0.237906080768788	-0.562007996270308	0.575462604144355
430	hau_alb_ven_por_anl_mlt_aeg_spa_azi_aze_moo_jav_lda_scr_bos_bsq_fre_tig_zul_mnd_ben_hin_tsw_svk_tsn_glc_est_dyu_cic_hun_urd_amr_geo_eng_grk_rom_ger_sid_heb_nor_fin_fbf_ind_lit_mly_jpn_tml_kor_ita_ctl_igb_lat_sun_pol_sod_mao_cnt_mcd_akn_ukr_amh_prs_arw_mol_krd_qcu_dut_rus_cze_yor_chh_guj_owc_swe_tag_bul_bem_pan_ses_bat_tha_wly_knd_swa_bam_tur_afr_slo_uzb_ewe_vie_gam_swt_xho_dgb	0.163406059570564	0.384374393412532	0.701578480056047
431	aeg_glc_bam_arw_owc_sod_mlt_mcd_tur_aze_tsw_bat_fbf_svk_pol_bsq_fre_gam_lda_mnd_lit_ukr_dyu_nor_cic_ger_hun_tsn_bem_est_scr_amr_geo_afr_alb_spa_krd_hau_chh_dut_fin_igb_ind_ita_mly_jpn_tml_kor_ben_pan_akn_lat_jav_guj_wly_mao_cnt_rus_ses_rom_tig_bos_prs_hin_bul_qcu_cze_ctl_swe_swt_amh_mol_sid_grk_sun_urd_swa_eng_dgb_tag_tha_anl_knd_ven_yor_azi_slo_por_uzb_zul_vie_heb_ewe_moo_xho	-1.14717586098368	-2.8314697995749	0.00567924073766748
432	tig_ctl_moo_scr_chh_hau_amr_alb_aze_tur_bam_tag_ven_rom_ben_bsq_fre_gam_ewe_mnd_mol_krd_igb_ger_yor_bos_fin_dyu_ses_hun_pol_sod_geo_bul_cze_grk_prs_mlt_anl_glc_est_dgb_ind_pan_mly_jpn_tml_kor_por_afr_cic_swe_bat_dut_amh_sun_cnt_urd_tsn_lat_wly_ukr_guj_nor_eng_qcu_svk_slo_lit_tsw_owc_spa_heb_hin_mao_ita_fbf_rus_bem_jav_tha_aeg_knd_swa_xho_azi_mcd_arw_uzb_akn_vie_sid_zul_lda_swt	-0.709864530363375	-1.70382571208566	0.0917529713329548
433	gam_eng_xho_cze_heb_wly_amr_urd_aze_uzb_tsn_mao_swa_ben_hin_bsq_pol_mlt_ewe_cnt_rus_ctl_cic_slo_swt_rom_fin_bem_lda_hun_grk_owc_geo_spa_bul_mol_prs_aeg_hau_ukr_est_dyu_sun_mcd_tag_jpn_knd_kor_ger_nor_moo_krd_bat_lat_sid_mly_mnd_por_zul_pan_amh_afr_scr_glc_svk_qcu_lit_bos_guj_bam_tig_arw_chh_dut_ind_alb_igb_swe_tsw_jav_tha_sod_tml_yor_fbf_azi_fre_ita_tur_akn_vie_anl_ses_ven_dgb	-0.357389463311956	-0.846787959647208	0.399287101556645
434	wly_ukr_dyu_svk_anl_tig_amh_rom_azi_aze_akn_ind_tsw_bul_grk_bsq_slo_gam_fbf_mnd_swe_spa_xho_ctl_swt_ita_est_moo_ven_fin_bos_chh_geo_ben_por_prs_scr_sid_sod_alb_hun_yor_mao_afr_sun_jpn_knd_kor_cze_urd_igb_arw_jav_rus_aeg_mly_cnt_krd_lda_nor_owc_lit_mol_lat_hin_qcu_dut_pan_pol_swa_mlt_eng_hau_fre_tag_mcd_ses_ger_ewe_bat_tha_amr_tml_cic_zul_uzb_guj_glc_tur_bem_vie_heb_tsn_dgb_bam	0.0224311785004734	0.0528051390983254	0.958000428770574
435	anl_ben_swa_rom_amh_sid_aeg_mol_tur_aze_tsn_bat_cic_urd_pan_bsq_ger_amr_yor_cnt_prs_scr_ven_guj_igb_ukr_est_tsw_swt_hun_lit_owc_geo_spa_nor_eng_fre_sod_hau_glc_fin_zul_mao_swe_jav_jpn_knd_kor_lat_krd_dgb_hin_mly_afr_gam_ind_mnd_pol_moo_alb_chh_grk_bul_rus_dut_qcu_slo_svk_ita_bam_mlt_cze_tig_por_sun_ctl_ses_bos_dyu_tag_tha_wly_tml_bem_xho_uzb_mcd_arw_azi_akn_vie_heb_ewe_fbf_lda	-1.27765753899126	-3.16868675827957	0.00207273036181215
436	amr_svk_bem_hin_aeg_anl_sod_krd_aze_tur_cic_sun_bam_pan_alb_bsq_prs_gam_ewe_mnd_ger_afr_fbf_por_dyu_spa_fin_swt_igb_hun_ctl_tig_geo_mol_bul_slo_rom_hau_amh_grk_est_moo_bat_ben_mly_jpn_knd_kor_ita_cze_tsn_glc_tag_nor_mlt_jav_cnt_swe_ses_arw_heb_scr_fre_pol_ukr_qcu_bos_rus_guj_xho_sid_urd_chh_mcd_ind_dut_yor_lat_akn_mao_tha_wly_tml_dgb_lda_uzb_lit_eng_azi_zul_vie_owc_ven_swa_tsw	0.0426107443292047	0.100375512230261	0.92026228018858
437	tig_cze_tsn_por_amr_owc_mlt_krd_azi_tur_dgb_tag_akn_bul_pan_bsq_glc_aeg_fbf_mnd_scr_rom_bam_bos_igb_hin_fin_moo_ses_est_ben_wly_geo_ger_ukr_mcd_arw_gam_sod_grk_hun_xho_mly_urd_ind_jpn_tml_kor_fre_nor_dyu_prs_bat_spa_amh_mao_cnt_pol_ven_ita_anl_mol_lit_dut_afr_qcu_slo_lat_swe_yor_heb_ctl_sid_eng_sun_svk_swt_alb_ewe_jav_tha_chh_knd_swa_bem_uzb_rus_guj_aze_tsw_vie_hau_zul_cic_lda	-0.361580487859923	-0.857318239691114	0.393472928913887
438	sod_scr_bam_rus_heb_owc_hau_afr_uzb_aze_akn_ind_moo_spa_ben_bsq_cze_aeg_dgb_mnd_nor_por_fbf_glc_bem_lat_hun_xho_dyu_est_mol_tig_geo_rom_guj_fre_svk_amh_sid_bul_fin_yor_mly_alb_jav_jpn_tml_kor_urd_arw_ven_pan_bat_lit_gam_sun_cnt_ger_zul_ukr_chh_swe_slo_mcd_dut_qcu_ctl_ita_pol_ewe_amr_hin_mlt_grk_mao_eng_cic_bos_swt_tag_tha_wly_knd_igb_ses_azi_prs_krd_tur_swa_vie_anl_tsn_lda_tsw	-0.78276714605079	-1.88155336168998	0.0630244812788877
439	anl_ita_ven_bul_hau_amh_mlt_ger_aze_uzb_zul_mly_swa_bos_dut_bsq_lat_tig_xho_cnt_eng_swe_igb_alb_akn_nor_fin_tsw_bam_est_urd_aeg_geo_ukr_lit_prs_fre_gam_owc_arw_hun_yor_bat_grk_tag_jpn_tml_kor_scr_pol_cic_por_mao_hin_wly_sun_mnd_afr_dgb_ctl_sod_rom_krd_cze_rus_qcu_svk_glc_guj_fbf_amr_spa_sid_mcd_ind_mol_bem_ben_lda_jav_tha_chh_knd_ewe_dyu_azi_pan_slo_tur_moo_vie_heb_swt_ses_tsn	-0.239587980665326	-0.567531211721493	0.571720835306554
440	tig_scr_lda_alb_amh_anl_sid_fre_tur_aze_fbf_jav_bam_lat_spa_bsq_rus_mlt_bem_cnt_por_ita_akn_mcd_cic_guj_hun_ses_dyu_est_bos_owc_geo_cze_slo_afr_mol_hau_amr_ctl_fin_tsn_tag_hin_mao_jpn_tml_kor_grk_lit_yor_pan_sun_rom_chh_bat_mnd_ger_ven_glc_gam_eng_pol_swe_krd_qcu_prs_ben_arw_xho_heb_bul_aeg_dut_ind_nor_moo_urd_tsw_mly_tha_sod_knd_igb_ewe_uzb_svk_ukr_azi_swt_vie_wly_dgb_zul_swa	-0.407614509570063	-0.966878880666748	0.336112265187697
441	anl_prs_dyu_afr_chh_heb_sod_lit_uzb_azi_moo_bat_bam_svk_ger_bsq_rom_hau_bem_cnt_grk_glc_tsw_mol_swa_ukr_hun_swt_cic_fin_scr_owc_geo_nor_dut_bul_spa_aeg_amr_arw_est_ven_ind_cze_mao_jpn_tml_kor_fre_hin_tsn_eng_sun_bos_gam_tag_mnd_ctl_igb_alb_wly_slo_ben_mcd_lat_qcu_pan_guj_urd_lda_tig_krd_mlt_swe_mly_rus_akn_pol_xho_jav_tha_amh_knd_dgb_fbf_tur_por_ita_aze_zul_vie_sid_yor_ewe_ses	-1.13162030454823	-2.77821843737217	0.00661222372393527
442	amh_rom_zul_pan_owc_aeg_sod_nor_tur_azi_fbf_bat_ses_spa_guj_bsq_svk_sid_lda_cnt_ben_glc_cic_rus_bam_fre_fin_swt_igb_est_hin_wly_geo_ger_alb_bul_swe_tig_mlt_arw_hun_tsn_sun_eng_mly_jpn_tml_kor_prs_slo_bem_lit_jav_ukr_heb_mao_mnd_urd_xho_bos_chh_scr_pol_por_ctl_qcu_mcd_ita_cze_ven_anl_krd_amr_dut_tag_mol_swa_grk_ewe_ind_tha_hau_knd_yor_akn_uzb_afr_lat_aze_tsw_vie_gam_moo_dgb_dyu	0.0295384487489289	0.0694790053337643	0.944757519966236
443	heb_rom_fbf_ger_anl_gam_wly_arw_azi_tur_ven_mao_tsn_urd_eng_bsq_ukr_hau_ses_mnd_spa_fre_ewe_hin_cic_swe_hun_zul_bem_est_mol_tig_geo_slo_rus_pan_lit_amh_chh_cze_fin_swt_mly_alb_ind_jpn_tml_kor_dut_pol_moo_bul_jav_afr_aeg_sun_cnt_lat_igb_ben_sod_mcd_grk_nor_krd_qcu_guj_ctl_bos_dgb_sid_prs_owc_por_tag_scr_lda_glc_akn_bat_tha_mlt_knd_bam_xho_uzb_ita_svk_aze_dyu_vie_amr_yor_swa_tsw	-0.125958841768321	-0.29711109918331	0.767044294100128
444	aeg_ita_akn_slo_owc_heb_anl_svk_aze_uzb_lda_tag_ses_arw_eng_bsq_spa_mlt_xho_mnd_glc_swe_dyu_afr_tsw_grk_fin_igb_moo_hun_ukr_amh_geo_krd_alb_rom_ctl_tig_gam_mcd_est_zul_ind_nor_mao_jpn_tml_kor_hin_pol_cic_lat_mly_prs_chh_sun_cnt_scr_yor_bul_sod_por_pan_urd_rus_qcu_lit_cze_bos_tsn_wly_guj_sid_dut_jav_ben_ven_fre_dgb_bat_tha_hau_knd_swa_swt_azi_mol_ger_tur_fbf_vie_amr_ewe_bem_bam	-0.793591982726406	-1.91069797600447	0.0591238240819801
445	owc_fre_bem_prs_chh_mlt_tig_ctl_aze_uzb_dyu_jav_cic_nor_bos_bsq_cze_hau_tsn_mnd_afr_ben_swt_ger_bam_glc_hun_xho_akn_fin_arw_gam_geo_krd_pan_alb_grk_heb_amr_hin_est_swa_ind_mcd_mao_jpn_tml_kor_eng_dut_lda_lit_sun_svk_amh_bat_cnt_ukr_zul_guj_sod_por_slo_rom_ita_qcu_rus_lat_swe_fbf_anl_pol_sid_spa_mly_urd_igb_mol_ven_tag_tha_aeg_knd_moo_dgb_tur_scr_bul_azi_ewe_vie_wly_ses_tsw_yor	-0.684197464188011	-1.64092623228083	0.104190638962063
446	mlt_por_cic_alb_sod_anl_wly_pol_tur_aze_ewe_jav_ven_mcd_lit_bsq_scr_chh_swa_cnt_slo_svk_dyu_urd_zul_krd_est_fbf_tsw_fin_bul_amr_geo_glc_grk_rom_dut_sid_heb_pan_hun_moo_bat_guj_mly_jpn_tml_kor_fre_rus_bem_mol_ind_ukr_aeg_tag_mnd_arw_ses_lat_tig_eng_nor_prs_ita_qcu_spa_cze_ctl_igb_amh_swe_gam_hin_mao_ben_lda_bos_yor_sun_tha_owc_knd_swt_bam_uzb_ger_afr_azi_xho_vie_hau_dgb_akn_tsn	-0.226081041231714	-0.533865544577382	0.594708341498097
447	hau_ukr_fbf_ben_sod_wly_mlt_rom_tur_azi_zul_ind_yor_glc_urd_bsq_prs_chh_akn_cnt_hin_spa_xho_por_igb_nor_fin_cic_lda_hun_eng_tig_geo_ctl_mol_alb_ger_gam_aeg_pan_est_dgb_bat_svk_mly_jpn_tml_kor_cze_afr_ewe_fre_mao_bul_amh_sun_mnd_grk_dyu_pol_heb_bos_krd_lit_guj_qcu_dut_arw_scr_ven_owc_rus_sid_swe_tag_slo_swt_lat_ses_jav_tha_amr_knd_moo_swa_aze_ita_mcd_uzb_bam_vie_anl_tsn_bem_tsw	-0.417013685795376	-0.990352521137445	0.324571564564916
448	chh_pan_dyu_guj_sid_amr_tig_spa_uzb_azi_bem_sun_ewe_lit_glc_bsq_fre_amh_lda_mnd_lat_scr_yor_dut_swa_bos_fin_igb_swt_est_por_hau_geo_ben_ctl_cze_alb_sod_anl_arw_hun_dgb_bat_urd_mly_jpn_knd_kor_hin_bul_xho_mol_ind_rus_gam_mao_cnt_afr_ven_ita_heb_swe_grk_mcd_prs_qcu_slo_ukr_nor_tsw_aeg_pol_owc_krd_tag_svk_cic_ger_zul_jav_tha_wly_tml_tsn_moo_tur_eng_rom_aze_fbf_vie_mlt_akn_ses_bam	-0.233130972388701	-0.55087188608549	0.583042447430916
449	hau_grk_dgb_ben_sod_wly_gam_fre_aze_tur_swt_bat_igb_mcd_alb_bsq_bul_chh_moo_cnt_cze_ukr_ven_rom_xho_krd_fin_tsw_lda_hun_lat_mlt_geo_pol_rus_nor_dut_sid_anl_eng_est_dyu_ind_glc_jav_jpn_knd_kor_slo_bos_zul_svk_sun_arw_aeg_mao_mnd_ita_akn_lit_amr_pan_swe_por_mol_qcu_scr_hin_ctl_ses_heb_prs_owc_urd_mly_spa_bem_guj_tsn_tag_tha_tig_tml_swa_ewe_uzb_afr_ger_azi_bam_vie_amh_yor_cic_fbf	0.355593419273767	0.837856473249712	0.404259465630983
450	aeg_mcd_dyu_rom_anl_sod_mlt_ctl_tur_uzb_cic_mly_swa_glc_bos_bsq_bul_chh_swt_cnt_rus_nor_lda_por_tsn_hin_hun_zul_akn_est_ita_hau_geo_ger_fre_spa_ben_gam_tig_swe_fin_xho_tag_lit_ind_jpn_knd_kor_grk_afr_ven_svk_mao_pol_amh_bat_mnd_lat_ewe_scr_owc_dut_guj_ukr_slo_qcu_urd_eng_pan_moo_heb_krd_wly_mol_sun_alb_igb_cze_ses_jav_tha_sid_tml_tsw_bem_azi_prs_arw_aze_fbf_vie_amr_bam_yor_dgb	-0.363763607706182	-0.86281105517449	0.390460919254659
451	tig_dut_moo_guj_anl_mlt_hau_lat_azi_aze_ven_sun_tsn_rom_afr_bsq_eng_gam_bem_mnd_grk_nor_zul_mol_tsw_ben_fin_cic_lda_hun_hin_chh_geo_lit_krd_bos_por_amh_owc_spa_est_akn_bat_glc_mao_jpn_tml_kor_bul_cze_ses_pol_jav_slo_wly_tag_cnt_pan_ewe_ger_sod_ita_urd_ctl_rus_qcu_fre_prs_arw_fbf_heb_svk_amr_mcd_mly_alb_yor_scr_dgb_ind_tha_sid_knd_swt_dyu_tur_swe_ukr_uzb_igb_vie_aeg_swa_bam_xho	0.413865124630393	0.97547164904869	0.331856899578481
452	anl_arw_yor_nor_hau_gam_mlt_fre_uzb_azi_lda_sun_zul_urd_ger_bsq_prs_sod_fbf_mnd_rus_ukr_dgb_dut_moo_glc_est_bem_dyu_fin_scr_sid_geo_rom_bul_afr_svk_amh_aeg_spa_hun_xho_jav_guj_mao_jpn_tml_kor_eng_bos_tsw_por_mly_ita_owc_bat_cnt_alb_swa_pol_tig_slo_lat_cze_mcd_qcu_lit_krd_pan_ewe_chh_mol_heb_grk_ind_ben_swt_ctl_igb_tag_tha_amr_knd_akn_ven_tur_hin_swe_aze_bam_vie_wly_cic_tsn_ses	-0.598427874760846	-1.42916382289588	0.156307587668225
453	amr_swe_bam_ben_aeg_tig_anl_bul_aze_tur_akn_mao_xho_rom_svk_bsq_bos_sid_ven_cnt_slo_grk_lda_pol_fbf_hin_est_bem_tsw_fin_afr_mlt_geo_alb_mcd_guj_fre_heb_hau_ger_hun_swa_bat_cze_ind_jpn_knd_kor_scr_spa_moo_pan_sun_mol_sod_jav_mnd_por_yor_ukr_wly_prs_lat_glc_arw_qcu_eng_rus_ita_tsn_chh_krd_gam_dut_mly_nor_ewe_lit_dyu_tag_tha_owc_tml_cic_ses_azi_urd_ctl_uzb_igb_vie_amh_dgb_swt_zul	-0.469679207265273	-1.11719588385982	0.266788496059241
454	tig_lat_swa_ctl_hau_owc_anl_dut_azi_tur_ses_sun_akn_krd_lit_bsq_svk_aeg_tsw_cnt_glc_fre_dyu_spa_moo_bos_fin_igb_dgb_hun_pol_amh_geo_eng_arw_pan_ben_gam_chh_guj_est_yor_bat_prs_ind_jpn_knd_kor_mcd_alb_cic_hin_mao_rus_wly_jav_mnd_afr_fbf_nor_mlt_scr_mol_cze_ita_qcu_por_ger_urd_tsn_amr_grk_heb_bul_tag_slo_swt_ukr_xho_mly_tha_sod_tml_bam_bem_aze_swe_rom_uzb_lda_vie_sid_ewe_zul_ven	0.0186311148065517	0.0438398493000639	0.965126054267655
455	anl_dut_zul_eng_aeg_amr_amh_ctl_aze_azi_moo_mao_bem_bul_prs_bsq_pan_hau_swt_cnt_spa_ben_cic_fre_ven_grk_fin_fbf_tsn_hun_mol_sid_geo_rom_ukr_krd_alb_owc_tig_pol_est_dyu_bat_hin_mly_jpn_knd_kor_bos_cze_swa_guj_ind_svk_wly_jav_mnd_arw_akn_nor_heb_scr_por_ita_rus_qcu_ger_mcd_glc_igb_mlt_lat_sod_afr_tag_urd_lda_lit_xho_sun_tha_gam_tml_ewe_bam_uzb_slo_swe_tur_yor_vie_chh_dgb_tsw_ses	0.298324081061635	0.702227197639714	0.484291355502788
456	mlt_eng_xho_afr_owc_wly_chh_ger_aze_uzb_fbf_mao_bem_urd_rom_bsq_hin_aeg_yor_mnd_bul_ita_igb_ukr_akn_alb_hun_dgb_swa_fin_cze_tig_geo_lat_pol_guj_dut_anl_amr_arw_est_tsn_mly_krd_ind_jpn_tml_kor_pan_scr_tsw_spa_bat_por_gam_jav_cnt_lit_ewe_bos_sod_slo_fre_mol_ben_qcu_rus_nor_prs_ven_sid_swe_hau_grk_sun_ctl_bam_svk_zul_tag_tha_amh_knd_lda_moo_tur_glc_mcd_azi_dyu_vie_heb_swt_cic_ses	-0.664228445360454	-1.59552135497838	0.113988499632675
457	hau_dut_xho_cze_mlt_chh_amr_bos_aze_azi_ses_bat_lda_hin_arw_bsq_urd_owc_tsw_mnd_eng_lit_bam_bul_dyu_afr_est_dgb_akn_fin_rus_amh_geo_ben_glc_guj_spa_tig_gam_swe_hun_yor_ind_nor_sun_jpn_knd_kor_mol_scr_cic_prs_mly_ukr_heb_mao_cnt_krd_ven_rom_sod_alb_pol_mcd_por_qcu_slo_ctl_svk_ewe_aeg_ger_sid_grk_tag_ita_swt_fre_swa_jav_tha_wly_tml_bem_tsn_uzb_lat_pan_tur_zul_vie_anl_fbf_igb_moo	0.288394730115577	0.679443942105898	0.498544239720814
458	wly_krd_igb_ben_sod_amh_aeg_hin_tur_aze_bam_ind_swt_ger_dut_bsq_swe_tig_cic_cnt_spa_slo_tsn_bos_fbf_nor_est_xho_akn_fin_ukr_sid_geo_por_bul_ita_guj_mlt_owc_svk_hun_ses_mly_urd_mao_jpn_tml_kor_arw_alb_ven_rus_tag_cze_chh_bat_mnd_glc_bem_afr_hau_rom_mcd_scr_lat_qcu_pol_grk_mol_lda_anl_eng_amr_prs_sun_pan_ewe_lit_tsw_jav_tha_heb_knd_yor_moo_azi_ctl_fre_uzb_zul_vie_gam_dyu_dgb_swa	-0.0708475199569132	-0.167000318816331	0.867732375917513
459	gam_pol_lda_guj_amr_anl_heb_por_aze_azi_bam_jav_dgb_svk_mol_bsq_cze_chh_zul_cnt_swe_glc_akn_eng_bem_lat_est_cic_yor_hun_scr_sid_geo_bul_krd_slo_ctl_mlt_amh_afr_fin_moo_tag_nor_sun_jpn_tml_kor_dut_rom_ewe_arw_bat_rus_tig_mao_mnd_hin_ses_alb_sod_spa_ukr_ger_ben_qcu_bos_urd_pan_xho_wly_prs_aeg_ita_ind_lit_igb_grk_swa_mly_tha_owc_knd_swt_tsw_uzb_mcd_fre_tur_ven_vie_hau_fbf_dyu_tsn	-0.592383718589608	-1.41582466225784	0.160167230732987
460	gam_grk_cic_bul_amr_chh_heb_bos_tur_azi_ewe_mao_fbf_eng_dut_bsq_pol_wly_dgb_mnd_nor_fre_igb_cze_tsw_hin_est_tsn_akn_fin_ukr_mlt_geo_ben_guj_rom_prs_anl_owc_krd_hun_swa_mly_lat_ind_jpn_knd_kor_por_arw_ses_slo_jav_ger_sod_sun_cnt_rus_xho_svk_tig_mcd_ita_afr_scr_qcu_swe_alb_ctl_ven_aeg_pan_sid_urd_tag_glc_dyu_spa_lda_bat_tha_amh_tml_yor_zul_uzb_lit_mol_aze_moo_vie_hau_bem_swt_bam	0.276554591465056	0.652036205502021	0.515986098199743
461	chh_dut_bem_pol_wly_amh_anl_ger_uzb_azi_xho_ind_igb_ctl_arw_bsq_bos_amr_swa_cnt_guj_mol_ven_pan_yor_lit_fin_dyu_bam_hun_mcd_sid_geo_ukr_fre_spa_nor_heb_hau_por_est_ewe_jav_scr_tag_jpn_tml_kor_afr_grk_lda_eng_mao_slo_mlt_mly_mnd_hin_fbf_prs_gam_rom_krd_ben_cze_qcu_svk_lat_glc_swt_tig_bul_aeg_alb_bat_ita_ses_swe_akn_sun_tha_owc_knd_tsn_zul_tur_urd_rus_aze_cic_vie_sod_tsw_dgb_moo	0.0311862961806616	0.0734335641578801	0.941618820482388
462	sid_lit_lda_bul_tig_mlt_owc_rus_azi_uzb_dyu_jav_swt_swe_pol_bsq_guj_anl_akn_cnt_slo_mcd_yor_ita_swa_fre_hun_tsw_zul_fin_ukr_amr_geo_prs_rom_dut_por_chh_heb_ben_est_dgb_ind_scr_tag_jpn_tml_kor_arw_ger_fbf_nor_bat_eng_aeg_mao_mnd_krd_ewe_ctl_wly_svk_alb_mol_pan_qcu_afr_bos_cze_cic_hau_lat_amh_spa_mly_hin_igb_glc_bem_sun_tha_gam_knd_ses_ven_tur_urd_grk_aze_bam_vie_sod_moo_xho_tsn	-0.598127399608684	-1.42922435305345	0.156290238309337
463	anl_scr_tsn_bos_mlt_sid_gam_ger_azi_tur_swa_jav_bam_grk_pol_bsq_ukr_sod_dyu_mnd_slo_ben_ewe_arw_ses_pan_fin_xho_akn_est_dut_tig_geo_glc_ita_guj_krd_aeg_hau_urd_hun_dgb_mly_mol_sun_jpn_knd_kor_por_afr_cic_spa_tag_swe_wly_bat_cnt_lit_zul_rus_heb_lat_cze_nor_hin_qcu_rom_eng_ctl_yor_owc_mcd_amh_fre_ind_prs_igb_alb_bem_mao_tha_amr_tml_ven_swt_aze_svk_bul_uzb_tsw_vie_chh_fbf_lda_moo	-0.619872728379962	-1.48030492314956	0.142171731515449
464	chh_ita_lda_spa_aeg_amr_gam_rus_uzb_tur_swa_tag_ven_ctl_slo_bsq_ukr_anl_tsw_cnt_arw_afr_tsn_rom_swt_por_est_bem_dgb_fin_pan_amh_geo_guj_pol_dut_glc_wly_sid_fre_hun_moo_jav_scr_mao_jpn_knd_kor_grk_ger_akn_mol_sun_nor_hau_mly_mnd_bul_dyu_hin_owc_prs_krd_eng_urd_qcu_lit_cze_mcd_xho_tig_ben_heb_alb_ind_bos_bam_swe_igb_bat_tha_sod_tml_ses_fbf_azi_lat_svk_aze_zul_vie_mlt_yor_cic_ewe	0.23677855158836	0.556567369612216	0.579159879290386
465	heb_bos_swt_krd_aeg_sod_gam_ita_aze_tur_dgb_tag_akn_hin_rus_bsq_swe_anl_bam_cnt_afr_pan_yor_ger_cic_ben_fin_bem_ewe_est_lat_owc_geo_nor_rom_eng_arw_amr_tig_dut_hun_swa_mao_slo_jav_jpn_knd_kor_pol_urd_dyu_scr_sun_svk_chh_bat_mnd_spa_ven_alb_sid_prs_glc_mcd_lit_qcu_grk_ukr_por_tsn_wly_ctl_hau_bul_mly_fre_igb_mol_tsw_ind_tha_mlt_tml_zul_moo_azi_guj_cze_uzb_lda_vie_amh_fbf_ses_xho	-0.562833938576203	-1.3434555232633	0.182393507218419
466	anl_ita_ses_arw_amr_hau_heb_lit_aze_uzb_bam_mao_xho_swe_slo_bsq_dut_amh_igb_mnd_pol_krd_tsw_glc_cic_grk_hun_dyu_bem_fin_rus_aeg_geo_spa_guj_bul_prs_gam_sid_svk_est_lda_ind_bos_mly_jpn_knd_kor_mcd_afr_swa_mol_bat_ctl_owc_jav_cnt_eng_dgb_ger_sod_hin_pan_urd_ben_qcu_ukr_cze_fre_zul_chh_lat_tig_rom_tag_scr_akn_alb_swt_sun_tha_wly_tml_moo_yor_azi_por_nor_tur_ewe_vie_mlt_tsn_fbf_ven	-1.12239832329255	-2.77316391964682	0.0067076931311302
467	amh_bul_tsn_ita_sid_hau_aeg_lat_aze_azi_dyu_sun_bam_ctl_alb_bsq_swe_tig_tsw_mnd_pol_bos_bem_slo_zul_glc_fin_ewe_ven_est_grk_amr_geo_mcd_rom_ukr_pan_chh_wly_ben_hun_dgb_bat_arw_jav_jpn_knd_kor_fre_ger_yor_hin_mao_mol_owc_ind_cnt_afr_swa_scr_gam_dut_svk_por_rus_qcu_lit_krd_spa_akn_anl_urd_sod_prs_tag_eng_xho_cze_moo_mly_tha_heb_tml_swt_lda_tur_guj_nor_uzb_igb_vie_mlt_fbf_ses_cic	-0.501397942370441	-1.19293795172559	0.235928296088514
468	heb_urd_dgb_glc_gam_mlt_chh_hin_tur_uzb_igb_tag_dyu_por_rus_bsq_bul_sid_yor_cnt_mol_guj_tsn_rom_ewe_pol_fin_akn_swt_hun_krd_owc_geo_swe_ben_afr_alb_sod_hau_grk_est_tsw_jav_slo_sun_jpn_tml_kor_bos_ctl_lda_prs_mly_spa_tig_mao_mnd_ger_xho_cze_aeg_ukr_eng_lat_fre_qcu_pan_dut_arw_zul_amh_nor_amr_svk_bat_mcd_fbf_scr_bam_ind_tha_anl_knd_ven_swa_aze_ita_lit_azi_bem_vie_wly_cic_ses_moo	-0.132379505825833	-0.31206609680289	0.755688875632783
469	amh_scr_moo_dut_wly_sod_sid_por_aze_uzb_akn_sun_dyu_pol_hin_bsq_ctl_heb_tsn_cnt_rus_eng_zul_svk_dgb_arw_est_bem_ewe_hun_mcd_owc_geo_grk_fre_slo_ukr_tig_chh_lat_fin_swt_tag_cze_ind_jpn_knd_kor_krd_ita_xho_bos_mao_pan_amr_bat_mnd_alb_bam_rom_mlt_swe_glc_bul_prs_qcu_afr_lit_ger_cic_anl_guj_gam_ben_mly_mol_ven_nor_fbf_jav_tha_aeg_tml_lda_ses_tur_urd_spa_azi_tsw_vie_hau_swa_igb_yor	-0.192581952271684	-0.45461454438585	0.650445945695182
470	mlt_bos_dyu_prs_amh_gam_anl_ben_uzb_tur_swt_ind_tsw_lit_arw_bsq_krd_aeg_bem_mnd_swe_fre_dgb_cze_zul_grk_fin_tsn_bam_est_rus_heb_geo_ita_urd_alb_por_owc_wly_mcd_hun_xho_tag_svk_bat_jpn_tml_kor_slo_hin_lda_mol_mly_ctl_sid_jav_cnt_bul_igb_eng_amr_pan_nor_lat_rom_qcu_scr_spa_guj_swa_chh_ger_sod_dut_mao_glc_ses_pol_akn_sun_tha_hau_knd_fbf_moo_aze_afr_ukr_azi_yor_vie_tig_cic_ewe_ven	-0.375417871060829	-0.890668393372568	0.375405504112889
471	amr_grk_ewe_cze_mlt_aeg_wly_arw_azi_tur_zul_tag_akn_svk_ctl_bsq_pol_tig_ven_mnd_lit_ukr_tsn_fre_tsw_ita_hun_ses_swt_fin_spa_gam_geo_rom_urd_pan_swe_chh_amh_bul_est_igb_sun_ben_ind_jpn_knd_kor_dut_por_bam_scr_jav_afr_anl_mao_cnt_nor_xho_lat_sod_hin_alb_bos_glc_qcu_mcd_rus_prs_bem_heb_guj_hau_ger_bat_eng_swa_mol_moo_mly_tha_owc_tml_fbf_cic_uzb_slo_krd_aze_dyu_vie_sid_lda_dgb_yor	0.533671441452462	1.26013241849678	0.210774431129551
472	anl_urd_swt_lat_mlt_sid_gam_arw_aze_tur_bam_ind_akn_bul_cze_bsq_svk_sod_yor_mnd_prs_spa_dyu_pan_fbf_swe_est_swa_tsn_hun_afr_amh_geo_slo_scr_eng_ukr_owc_chh_mcd_fin_ses_bat_lit_jav_jpn_knd_kor_rus_mol_tsw_hin_mly_pol_hau_tag_cnt_ita_moo_por_wly_alb_glc_fre_dut_qcu_ben_ger_ctl_dgb_tig_grk_amr_bos_mao_krd_zul_nor_cic_sun_tha_heb_tml_ven_ewe_azi_rom_guj_uzb_igb_vie_aeg_lda_bem_xho	-0.531016658679542	-1.2643179896137	0.209275411515978
473	aeg_afr_moo_lit_anl_sid_amr_fre_tur_azi_tsn_mao_fbf_rus_ger_bsq_bos_mlt_lda_mnd_swe_cze_dgb_glc_xho_alb_fin_akn_ven_est_dut_sod_geo_guj_krd_prs_spa_wly_amh_pan_hun_ewe_mly_por_bat_jpn_knd_kor_arw_lat_zul_pol_jav_nor_tig_tag_cnt_ctl_swa_scr_gam_ukr_eng_grk_rom_qcu_bul_ben_ita_ses_heb_mol_chh_slo_ind_mcd_bem_svk_igb_sun_tha_owc_tml_swt_yor_aze_urd_hin_uzb_dyu_vie_hau_tsw_cic_bam	-0.207405442132495	-0.489695093413901	0.625502809224309
474	amr_ben_ven_bul_heb_anl_mlt_pol_uzb_azi_cic_bat_ewe_pan_afr_bsq_mol_amh_igb_cnt_alb_bos_yor_swe_swt_guj_fin_moo_zul_hun_urd_sid_geo_cze_rom_fre_glc_sod_owc_lat_est_dgb_mly_spa_sun_jpn_knd_kor_dut_grk_akn_arw_ind_scr_tig_tag_mnd_por_tsw_ctl_gam_svk_eng_prs_hin_qcu_ita_lit_rus_lda_hau_krd_aeg_slo_mao_ger_dyu_nor_fbf_jav_tha_wly_tml_ses_tsn_aze_ukr_mcd_tur_xho_vie_chh_bam_swa_bem	-0.185549593826307	-0.437961491709242	0.662429738288403
475	amr_cze_lda_lit_sod_sid_heb_rus_tur_aze_bam_mao_bem_dut_guj_bsq_rom_aeg_moo_mnd_nor_pan_cic_glc_tsn_afr_fin_dgb_yor_est_ita_anl_geo_lat_slo_mcd_bos_gam_amh_alb_hun_tsw_jav_spa_tag_jpn_knd_kor_bul_pol_swa_fre_sun_grk_mlt_mly_cnt_ctl_zul_urd_hau_ukr_arw_ben_swe_qcu_eng_por_hin_dyu_tig_prs_owc_ger_ind_scr_igb_krd_fbf_bat_tha_wly_tml_swt_ven_azi_mol_svk_uzb_xho_vie_chh_ewe_ses_akn	0.0124096238704911	0.0292462154661527	0.976730892426811
476	chh_pan_ven_ger_amh_hau_tig_ita_azi_tur_moo_tag_lda_hin_urd_bsq_lat_sod_dgb_cnt_cze_alb_swa_ukr_ewe_rom_est_igb_tsn_fin_mcd_wly_geo_grk_mol_afr_por_anl_owc_pol_hun_fbf_mly_krd_jav_jpn_tml_kor_fre_eng_zul_slo_ind_arw_mlt_mao_mnd_bos_akn_swe_heb_ben_lit_rus_svk_qcu_scr_bul_guj_swt_gam_glc_sid_ctl_bat_nor_dyu_prs_bem_sun_tha_amr_knd_cic_tsw_uzb_dut_spa_aze_xho_vie_aeg_ses_bam_yor	-0.525689339629576	-1.25194122736333	0.213730831522768
477	sod_slo_igb_nor_owc_gam_amh_afr_tur_aze_zul_sun_ses_cze_arw_bsq_glc_hau_tsw_mnd_rom_mcd_ven_lit_tsn_mol_fin_cic_ewe_est_por_amr_geo_ctl_ita_urd_scr_wly_mlt_krd_hun_swt_ind_spa_mao_jpn_tml_kor_dut_fre_moo_hin_jav_rus_chh_mly_cnt_pol_dyu_swe_anl_grk_ger_ukr_guj_qcu_alb_svk_ben_swa_heb_eng_aeg_pan_tag_bos_yor_lat_lda_bat_tha_sid_knd_bem_akn_azi_prs_bul_uzb_xho_vie_tig_dgb_fbf_bam	0.535771240230172	1.2669157338193	0.208349010789006
478	owc_arw_moo_pan_mlt_heb_amr_scr_azi_tur_bam_bat_ven_prs_cze_bsq_urd_amh_fbf_mnd_grk_rom_cic_ger_swt_ctl_est_swa_ses_fin_guj_wly_geo_ben_dut_swe_bul_aeg_sid_pol_hun_akn_mly_fre_ind_jpn_tml_kor_rus_spa_xho_mcd_jav_ita_anl_sun_cnt_svk_bem_lat_tig_bos_alb_nor_afr_qcu_glc_slo_por_tsw_hau_eng_sod_ukr_mao_krd_zul_hin_ewe_tag_tha_gam_knd_tsn_lda_uzb_mol_lit_aze_igb_vie_chh_dyu_dgb_yor	-0.209097641565537	-0.493877672247279	0.622557012189693
479	hau_ctl_ses_glc_wly_mlt_chh_bul_azi_aze_cic_tag_tsn_pan_scr_bsq_ita_amh_moo_mnd_lat_ger_swt_urd_ven_mcd_fin_lda_ewe_est_grk_gam_geo_svk_spa_slo_cze_aeg_heb_por_hun_bem_jav_nor_mly_jpn_knd_kor_mol_guj_igb_afr_ind_krd_tig_sun_cnt_dut_dyu_eng_sod_rus_rom_fre_alb_qcu_lit_ukr_arw_akn_sid_hin_amr_swe_mao_prs_yor_ben_swa_bat_tha_owc_tml_tsw_dgb_uzb_bos_pol_tur_fbf_vie_anl_xho_zul_bam	-0.0239500293223159	-0.0564247734425961	0.955124471510552
480	tig_ukr_zul_nor_anl_mlt_aeg_afr_uzb_tur_tsn_tag_fbf_arw_slo_bsq_krd_hau_xho_mnd_eng_bul_dyu_ita_yor_hin_hun_lda_bem_fin_mcd_sid_geo_ben_swe_scr_lat_heb_amr_mol_est_cic_bat_urd_ind_jpn_knd_kor_ctl_pan_bam_svk_mao_spa_chh_jav_cnt_bos_swa_ger_wly_pol_rus_dut_fre_qcu_rom_glc_cze_ven_gam_por_amh_guj_mly_grk_moo_lit_akn_sun_tha_owc_tml_dgb_ewe_aze_alb_prs_azi_swt_vie_sod_igb_ses_tsw	-0.727896281587875	-1.74918069818479	0.0835588864274665
481	tig_ger_igb_svk_anl_chh_heb_eng_tur_aze_tsn_jav_tsw_ita_hin_bsq_rus_sod_ven_cnt_dut_bos_bam_cze_fbf_scr_est_zul_dgb_fin_urd_amh_geo_glc_pan_nor_alb_hau_amr_ukr_hun_akn_tag_ben_bat_jpn_knd_kor_fre_mol_swa_ctl_mao_prs_mlt_ind_mnd_lit_yor_grk_owc_guj_krd_slo_bul_qcu_arw_rom_swe_dyu_sid_pol_aeg_por_mly_lat_bem_afr_moo_sun_tha_wly_tml_ses_swt_uzb_mcd_spa_azi_cic_vie_gam_ewe_xho_lda	0.524775917053315	1.23781661019818	0.218899963007376
482	wly_dut_bem_alb_anl_owc_heb_ger_uzb_tur_yor_tag_fbf_bul_slo_bsq_afr_mlt_zul_cnt_hin_guj_swt_nor_swa_por_fin_bam_ven_est_swe_chh_geo_mcd_ita_rus_mol_sid_amr_lat_hun_dyu_mly_grk_sun_jpn_tml_kor_rom_cze_tsw_svk_ind_ben_aeg_jav_mnd_pan_lda_lit_gam_ukr_ctl_eng_fre_qcu_urd_glc_krd_akn_hau_scr_sod_spa_bat_pol_ses_bos_tsn_mao_tha_amh_knd_moo_ewe_aze_arw_prs_azi_cic_vie_tig_dgb_igb_xho	0.15860501697398	0.373077916823578	0.70993945272706
483	anl_alb_dgb_glc_chh_sid_sod_urd_azi_aze_tsn_mly_moo_ben_mol_bsq_swe_amr_ven_cnt_spa_mcd_zul_eng_yor_slo_fin_bam_lda_est_krd_amh_geo_guj_ukr_lat_lit_tig_aeg_fre_hun_igb_jav_scr_tag_jpn_knd_kor_rom_cze_akn_bul_ind_pol_wly_bat_mnd_svk_ses_afr_owc_hin_rus_por_pan_qcu_arw_ger_bos_tsw_heb_dut_mlt_grk_mao_prs_fbf_ita_swa_sun_tha_gam_tml_ewe_cic_uzb_nor_ctl_tur_dyu_vie_hau_bem_swt_xho	-0.34897789640309	-0.827459250843878	0.410095026911557
484	mlt_hin_swt_pol_chh_sid_tig_pan_uzb_aze_ewe_jav_swa_spa_grk_bsq_arw_owc_tsn_cnt_bos_ben_cic_nor_tsw_mol_hun_xho_lda_fin_por_gam_geo_fre_dut_guj_scr_heb_hau_slo_est_bam_tag_svk_mao_jpn_knd_kor_ctl_afr_zul_mcd_ind_glc_wly_mly_mnd_ger_yor_krd_amr_prs_lat_ukr_swe_qcu_eng_lit_alb_dgb_anl_rus_amh_urd_bat_ita_ses_bul_bem_sun_tha_aeg_tml_ven_igb_tur_cze_rom_azi_dyu_vie_sod_fbf_moo_akn	-0.26176074478521	-0.618883964685228	0.537505821420542
485	heb_ctl_dgb_lit_sid_amh_aeg_pan_aze_tur_yor_tag_tsw_ger_bul_bsq_guj_amr_zul_cnt_slo_alb_ewe_prs_bam_spa_hun_akn_tsn_est_rus_hau_geo_swe_hin_grk_mol_owc_mlt_fre_fin_igb_mly_pol_bat_jpn_knd_kor_krd_svk_ven_ukr_jav_bos_wly_sun_mnd_glc_cic_rom_gam_arw_dut_ita_afr_qcu_urd_scr_mcd_lda_anl_nor_sod_por_mao_ben_dyu_lat_swa_ind_tha_chh_tml_ses_moo_azi_cze_eng_uzb_fbf_vie_tig_swt_xho_bem	-0.407500790563941	-0.966181791452584	0.336459040279522
486	aeg_glc_tsn_scr_wly_amr_sod_slo_tur_aze_tsw_tag_akn_rus_prs_bsq_mol_gam_yor_cnt_arw_afr_cic_rom_lda_guj_est_xho_zul_hun_cze_chh_geo_ukr_spa_bul_dut_sid_tig_swe_fin_swt_mao_krd_sun_jpn_knd_kor_ger_nor_ven_alb_mly_pol_owc_bat_mnd_urd_fbf_fre_heb_ctl_mcd_hin_grk_qcu_lit_bos_svk_swa_hau_ita_amh_ben_ind_lat_bam_eng_bem_jav_tha_mlt_tml_dyu_ewe_uzb_por_pan_azi_dgb_vie_anl_igb_ses_moo	-0.215714293295176	-0.50968566510191	0.611479088424354
487	amh_pan_fbf_alb_sid_aeg_sod_krd_aze_uzb_bam_bat_dyu_dut_ger_bsq_slo_owc_xho_mnd_pol_fre_ewe_scr_tsn_urd_fin_lda_akn_hun_ben_tig_geo_lat_rom_swe_arw_heb_amr_rus_est_dgb_ind_mol_jav_jpn_tml_kor_ctl_grk_ven_guj_mly_bos_wly_mao_cnt_ita_ses_hin_chh_ukr_spa_svk_nor_qcu_lit_afr_mcd_moo_anl_bul_gam_cze_sun_prs_swt_eng_tsw_tag_tha_mlt_knd_cic_swa_tur_glc_por_azi_igb_vie_hau_bem_yor_zul	-0.798364677867325	-1.92176784817859	0.0576965830937711
488	owc_svk_xho_ben_heb_tig_amr_ger_tur_azi_lda_tag_ses_por_lat_bsq_bos_anl_swa_cnt_alb_lit_moo_pol_tsn_fre_est_ewe_ven_hun_prs_aeg_geo_mol_rus_scr_dut_amh_sod_arw_fin_zul_bat_glc_ind_jpn_tml_kor_bul_ukr_yor_mcd_sun_spa_mlt_mao_mnd_ctl_akn_cze_chh_pan_urd_ita_guj_qcu_hin_swe_nor_dgb_sid_rom_gam_slo_mly_grk_igb_afr_bam_jav_tha_hau_knd_fbf_bem_aze_eng_krd_uzb_cic_vie_wly_swt_dyu_tsw	-0.632734985869511	-1.51387231649354	0.133449454583943
489	hau_spa_dgb_por_mlt_wly_aeg_mcd_aze_tur_yor_sun_ses_nor_ben_bsq_scr_sid_fbf_cnt_urd_bos_zul_prs_dyu_ctl_est_bam_ewe_hun_lit_owc_geo_lat_ita_fre_arw_amh_chh_cze_fin_ven_jav_swe_mao_jpn_tml_kor_svk_alb_igb_grk_mly_krd_sod_ind_mnd_pan_tsn_ukr_gam_slo_rus_eng_guj_qcu_pol_ger_rom_bem_tig_bul_heb_afr_tag_glc_akn_dut_xho_bat_tha_anl_knd_swa_tsw_uzb_hin_mol_azi_lda_vie_amr_swt_moo_cic	-0.0381421764427858	-0.0898116787750165	0.928630007416236
490	heb_lat_bam_urd_chh_amr_hau_pol_aze_azi_akn_mly_lda_por_ger_bsq_ctl_anl_cic_cnt_bul_hin_igb_lit_ses_scr_hun_fbf_moo_est_slo_wly_geo_cze_swe_ukr_prs_mlt_amh_rus_fin_zul_mao_svk_bat_jpn_tml_kor_arw_ben_tsn_eng_tag_nor_sod_ind_mnd_grk_swt_guj_tig_ita_dut_mol_pan_qcu_bos_mcd_alb_swa_gam_spa_sid_rom_jav_fre_tsw_glc_dyu_sun_tha_aeg_knd_xho_bem_uzb_afr_krd_tur_dgb_vie_owc_ewe_yor_ven	-1.03550870398741	-2.52177987834213	0.0133768577895613
491	amh_nor_igb_mcd_chh_gam_owc_ita_tur_uzb_dgb_ind_bam_hin_dut_bsq_arw_heb_lda_mnd_bul_afr_dyu_slo_bem_spa_hun_cic_zul_est_swe_aeg_geo_grk_glc_pol_lit_mlt_anl_svk_fin_tsn_sun_ukr_jav_jpn_knd_kor_guj_mol_yor_bos_bat_lat_amr_tag_cnt_cze_akn_scr_sod_alb_ctl_rus_rom_qcu_fre_por_prs_swa_tig_krd_sid_ben_mly_ger_moo_pan_swt_mao_tha_hau_tml_xho_tsw_azi_urd_eng_aze_fbf_vie_wly_ven_ewe_ses	-0.669698943963324	-1.60372563431959	0.112165476326325
492	chh_urd_fbf_guj_hau_wly_mlt_mol_tur_aze_dgb_tag_akn_ger_pol_bsq_hin_sod_swt_mnd_slo_ita_moo_lat_xho_pan_est_bem_bam_fin_rom_amh_geo_cze_por_fre_grk_amr_tig_krd_hun_cic_ind_mcd_mao_jpn_knd_kor_rus_bul_ses_swe_mly_afr_anl_bat_cnt_bos_yor_ukr_owc_glc_svk_nor_alb_qcu_ben_spa_lit_ven_aeg_dut_sid_eng_jav_arw_swa_scr_tsw_sun_tha_gam_tml_zul_tsn_uzb_ctl_prs_azi_dyu_vie_heb_lda_ewe_igb	0.641899933925895	1.527249041955	0.130093110817607
493	tig_swe_bem_arw_gam_amr_sid_glc_azi_tur_ses_tag_dgb_mcd_fre_bsq_mol_wly_ewe_cnt_nor_spa_yor_alb_xho_eng_est_ven_fbf_hun_por_mlt_geo_slo_dut_rom_afr_amh_heb_bul_fin_zul_jav_ctl_mly_jpn_knd_kor_grk_svk_bam_ita_sun_urd_owc_mao_mnd_lit_tsn_ukr_aeg_guj_bos_prs_krd_qcu_pan_scr_lat_swt_chh_ben_sod_pol_bat_rus_cic_cze_tsw_ind_tha_anl_tml_swa_moo_uzb_ger_hin_aze_lda_vie_hau_akn_igb_dyu	-0.272194099994271	-0.643486937522763	0.521491820487581
494	sid_fre_lda_bos_mlt_heb_amh_mcd_tur_uzb_dyu_bat_cic_krd_scr_bsq_swe_sod_fbf_cnt_ita_dut_dgb_rus_zul_spa_fin_moo_akn_hun_nor_aeg_geo_por_ben_pol_ukr_anl_chh_eng_est_xho_mly_arw_ind_jpn_tml_kor_ger_afr_ewe_grk_mao_hin_hau_sun_mnd_pan_swt_svk_gam_rom_urd_lit_slo_qcu_mol_glc_alb_bem_tig_cze_amr_prs_tag_ctl_ses_lat_yor_jav_tha_owc_knd_tsw_swa_aze_guj_bul_azi_tsn_vie_wly_igb_ven_bam	0.117497041473135	0.276491026500581	0.782784492927961
495	sod_bul_bam_ger_aeg_gam_anl_krd_uzb_azi_yor_mao_moo_slo_pol_bsq_urd_wly_igb_mnd_eng_svk_swa_rom_cic_nor_hun_ses_tsw_est_glc_chh_geo_mol_lit_spa_cze_amh_hau_lat_fin_zul_sun_ben_bat_jpn_tml_kor_rus_swe_akn_ita_jav_bos_mlt_tag_cnt_por_fbf_mcd_heb_pan_hin_arw_scr_qcu_fre_guj_afr_ven_owc_prs_amr_ctl_ind_dut_lda_ukr_bem_mly_tha_sid_knd_xho_tsn_aze_grk_alb_tur_ewe_vie_tig_dyu_dgb_swt	0.293054401119253	0.689783268881374	0.492048152198693
496	chh_alb_cic_hin_anl_tig_wly_nor_uzb_azi_swa_bat_zul_lat_grk_bsq_ger_owc_dgb_cnt_slo_urd_igb_ctl_ewe_mcd_est_lda_bam_fin_prs_aeg_geo_pol_ita_bul_scr_mlt_amh_pan_hun_dyu_mao_svk_sun_jpn_knd_kor_ukr_spa_xho_mol_jav_rom_heb_ind_mnd_lit_tsn_swe_gam_por_afr_arw_bos_qcu_cze_eng_glc_tsw_amr_ben_sod_dut_mly_rus_fbf_fre_moo_tag_tha_sid_tml_ven_swt_tur_krd_guj_aze_akn_vie_hau_yor_bem_ses	-0.277315087466399	-0.657156626278431	0.512703281166194
497	gam_afr_ses_guj_chh_aeg_sid_fre_azi_tur_tsw_bat_igb_bul_swe_bsq_mcd_owc_dgb_mnd_rom_ctl_cic_por_moo_rus_est_fbf_tsn_hun_slo_anl_geo_spa_lit_krd_grk_mlt_hau_prs_fin_swa_ind_cze_tag_jpn_knd_kor_eng_ukr_xho_bos_sun_ita_heb_mly_cnt_alb_dyu_pol_amh_ger_scr_arw_dut_qcu_pan_svk_hin_bam_wly_nor_sod_glc_mao_lat_swt_ben_yor_jav_tha_tig_tml_ewe_lda_aze_mol_urd_uzb_ven_vie_amr_zul_bem_akn	-0.652130137080589	-1.56218917792382	0.121640035479095
498	sid_ita_fbf_lat_chh_hau_mlt_mcd_tur_aze_zul_tag_dyu_lit_glc_bsq_nor_aeg_swt_cnt_ger_fre_ses_pan_ven_por_hun_dgb_tsn_fin_bos_gam_geo_scr_spa_bul_hin_tig_anl_arw_est_swa_sun_eng_bat_jpn_tml_kor_ctl_slo_bem_ukr_mly_urd_amr_jav_mnd_grk_xho_krd_wly_rom_prs_cze_mol_qcu_rus_pol_guj_tsw_amh_alb_sod_swe_mao_dut_cic_ben_akn_ind_tha_owc_knd_yor_lda_uzb_svk_afr_azi_ewe_vie_heb_moo_bam_igb	-0.0909228937163799	-0.214076678670767	0.830955928591518
499	chh_guj_tsn_grk_owc_wly_tig_por_uzb_tur_yor_bat_xho_ita_ctl_bsq_lit_sod_bam_cnt_ukr_urd_moo_pan_ven_glc_fin_tsw_swt_hun_nor_anl_geo_rus_dut_eng_rom_gam_hau_mcd_est_zul_mao_lat_mly_jpn_tml_kor_afr_bos_dgb_slo_sun_fre_aeg_jav_mnd_ger_swa_bul_heb_ben_alb_mol_hin_qcu_svk_scr_pol_bem_amr_prs_mlt_krd_ind_spa_igb_swe_fbf_tag_tha_sid_knd_ewe_akn_aze_arw_cze_azi_lda_vie_amh_ses_dyu_cic	0.587058223442812	1.38870481128915	0.168239473496396
500	chh_svk_dyu_ita_hau_mlt_gam_lit_uzb_aze_dgb_tag_zul_prs_alb_bsq_swe_anl_ven_cnt_nor_glc_igb_mol_bem_scr_est_lda_tsw_hun_ctl_owc_geo_lat_rom_ukr_arw_amr_sod_cze_fin_swt_mly_urd_jav_jpn_tml_kor_spa_ben_yor_afr_bat_pol_tig_sun_mnd_hin_cic_grk_wly_guj_slo_por_mcd_qcu_bos_dut_eng_fbf_aeg_pan_sid_krd_mao_ger_xho_bul_ses_ind_tha_amh_knd_ewe_bam_azi_rus_fre_tur_akn_vie_heb_tsn_moo_swa	-0.113780156055701	-0.26846976473822	0.788932369690582
501	tig_bul_lda_guj_amh_hau_heb_arw_azi_uzb_dyu_bat_akn_bos_fre_bsq_ger_owc_igb_cnt_svk_ita_yor_afr_ewe_spa_est_swt_fbf_hun_pan_chh_geo_ben_mcd_mol_dut_sid_aeg_alb_fin_xho_jav_lat_mao_jpn_knd_kor_prs_eng_bam_hin_tag_por_gam_mly_mnd_ukr_cic_nor_mlt_rom_pol_lit_swe_qcu_glc_grk_krd_moo_anl_rus_sod_scr_ind_urd_ses_slo_ven_sun_tha_wly_tml_zul_dgb_aze_cze_ctl_tur_tsw_vie_amr_bem_swa_tsn	-0.743025830874631	-1.78713174238689	0.0771740737249613
502	wly_eng_zul_hin_hau_mlt_chh_glc_tur_aze_cic_bat_xho_rus_krd_bsq_por_owc_swa_cnt_swe_dut_akn_ben_lda_bos_fin_dgb_tsn_est_fre_anl_geo_bul_nor_alb_lit_sod_aeg_arw_hun_igb_tag_rom_jav_jpn_tml_kor_cze_lat_ewe_mcd_sun_svk_amh_mao_mnd_ita_yor_ctl_sid_ukr_grk_pol_slo_qcu_spa_guj_afr_moo_tig_ger_amr_prs_mly_scr_bem_urd_bam_ind_tha_heb_knd_dyu_swt_uzb_mol_pan_azi_ven_vie_gam_tsw_ses_fbf	-0.418231175198842	-0.99304314858598	0.323265674581339
503	mlt_arw_moo_bos_wly_chh_tig_spa_aze_tur_bem_ind_yor_guj_pan_bsq_cze_hau_swt_mnd_krd_ctl_dgb_pol_zul_nor_fin_xho_fbf_hun_prs_anl_geo_dut_ger_rom_alb_owc_amr_ben_est_akn_mao_lit_bat_jpn_tml_kor_hin_mol_cic_swe_tag_slo_sid_sun_cnt_rus_ewe_mcd_gam_bul_urd_eng_afr_qcu_grk_ukr_fre_swa_heb_scr_sod_glc_jav_svk_dyu_ita_tsn_mly_tha_aeg_knd_ses_bam_azi_lat_por_uzb_ven_vie_amh_lda_igb_tsw	-0.60773502716856	-1.45164179713595	0.149966379010844
504	heb_svk_igb_arw_mlt_amh_owc_ukr_aze_uzb_moo_tag_akn_mcd_glc_bsq_mol_chh_lda_mnd_pan_alb_swt_nor_bem_eng_hun_zul_tsn_est_rom_sod_geo_por_bul_ctl_dut_aeg_hau_ben_fin_dyu_jav_pol_sun_jpn_knd_kor_lat_guj_yor_swe_bat_urd_amr_mly_cnt_ita_swa_lit_sid_grk_ger_fre_cze_qcu_prs_rus_scr_fbf_wly_bos_gam_hin_mao_afr_cic_krd_ven_ind_tha_anl_tml_dgb_tsw_tur_spa_slo_azi_ses_vie_tig_ewe_bam_xho	-0.771701810678832	-1.85597723368544	0.0666234910988991
505	hau_ben_zul_ger_anl_sid_mlt_mol_uzb_aze_swt_mly_xho_grk_slo_bsq_spa_tig_swa_mnd_rom_nor_akn_por_bem_lit_est_dyu_ven_fin_cze_amh_geo_svk_fre_pan_urd_chh_amr_afr_hun_tsn_tag_scr_mao_jpn_knd_kor_bos_lat_igb_swe_jav_glc_aeg_bat_cnt_arw_yor_ctl_gam_krd_dut_mcd_prs_qcu_rus_eng_ukr_dgb_heb_alb_wly_ita_sun_hin_tsw_bul_bam_ind_tha_sod_tml_lda_cic_azi_guj_pol_tur_ses_vie_owc_moo_fbf_ewe	0.266450088913092	0.626804594220609	0.532323027729547
506	sod_pan_tsw_urd_tig_hau_wly_dut_uzb_tur_ses_jav_swa_spa_guj_bsq_pol_chh_bam_cnt_arw_glc_ven_mcd_tsn_bos_est_bem_ewe_fin_por_amh_geo_ben_lat_eng_mol_owc_aeg_scr_hun_xho_ind_fre_mao_jpn_knd_kor_lit_afr_igb_hin_tag_ita_heb_mly_mnd_krd_moo_alb_anl_rom_prs_ger_swe_qcu_ukr_cze_ctl_yor_amr_svk_gam_rus_sun_nor_akn_bul_zul_bat_tha_sid_tml_dyu_fbf_azi_slo_grk_aze_cic_vie_mlt_lda_dgb_swt	0.135475756746841	0.319165886925461	0.750316509101656
507	mlt_ben_dgb_pol_owc_amh_sid_mol_uzb_aze_fbf_mly_dyu_krd_ctl_bsq_bul_gam_yor_cnt_bos_lat_bem_nor_akn_arw_hun_tsn_swa_est_pan_heb_geo_scr_svk_cze_rom_anl_hau_guj_fin_swt_tag_eng_bat_jpn_knd_kor_alb_lit_igb_ukr_ind_rus_amr_jav_mnd_spa_ewe_fre_sod_slo_urd_mcd_glc_qcu_afr_ita_prs_lda_aeg_dut_wly_grk_sun_por_cic_hin_zul_mao_tha_tig_tml_bam_moo_azi_swe_ger_tur_xho_vie_chh_tsw_ven_ses	-0.244106138495686	-0.577969318062397	0.564681686329054
508	amh_ben_ven_hin_sod_hau_sid_ctl_aze_azi_swt_mao_xho_dut_ita_bsq_arw_mlt_tsn_cnt_guj_scr_ewe_afr_akn_por_fin_lda_tsw_est_fre_heb_geo_swe_cze_ger_lit_anl_wly_svk_hun_swa_jav_slo_mly_jpn_tml_kor_nor_eng_zul_alb_bat_rom_gam_tag_mnd_rus_fbf_spa_tig_ukr_glc_bos_mol_qcu_pan_mcd_lat_bem_chh_prs_owc_krd_ind_urd_igb_grk_cic_sun_tha_amr_knd_bam_moo_tur_bul_pol_uzb_dgb_vie_aeg_dyu_ses_yor	-0.648060209640097	-1.55471741750476	0.123410005144888
509	sid_rom_fbf_lit_chh_hau_wly_mcd_aze_azi_yor_jav_tsn_prs_swe_bsq_lat_sod_dyu_mnd_ctl_krd_ses_bos_swa_scr_hun_tsw_swt_est_ger_mlt_geo_svk_pan_grk_glc_heb_owc_por_fin_moo_tag_slo_ind_jpn_tml_kor_afr_nor_akn_ukr_sun_ben_tig_bat_cnt_rus_zul_arw_anl_ita_eng_urd_guj_qcu_bul_pol_dut_bem_amh_mol_gam_hin_mly_fre_ven_alb_lda_mao_tha_aeg_knd_dgb_cic_tur_spa_cze_uzb_bam_vie_amr_ewe_xho_igb	-0.687439970407244	-1.64670492762398	0.102993935035046
510	hau_pan_yor_dut_tig_sid_gam_slo_tur_aze_akn_mao_swa_alb_svk_bsq_ben_heb_fbf_cnt_grk_eng_ven_swe_cic_bos_fin_ewe_xho_est_ita_sod_geo_scr_ger_mcd_lit_anl_chh_mol_hun_moo_tag_rom_bat_jpn_knd_kor_rus_guj_dgb_ukr_jav_hin_amh_ind_mnd_ctl_swt_pol_owc_por_urd_afr_lat_qcu_krd_nor_bul_igb_mlt_fre_aeg_spa_mly_arw_bem_glc_bam_sun_tha_wly_tml_zul_tsn_azi_cze_prs_uzb_dyu_vie_amr_lda_tsw_ses	-0.327951427804919	-0.776332068750996	0.439522903234046
511	owc_lit_fbf_krd_tig_gam_chh_svk_aze_azi_bem_mly_cic_bos_ger_bsq_fre_sod_xho_cnt_cze_glc_dgb_dut_lda_rom_est_swa_tsw_fin_mol_aeg_geo_nor_scr_afr_ctl_mlt_anl_urd_hun_bam_tag_pan_bat_jpn_knd_kor_pol_bul_dyu_ben_sun_ukr_amr_mao_mnd_ita_ven_por_heb_lat_guj_swe_arw_qcu_alb_mcd_spa_swt_wly_eng_hau_slo_ind_rus_ses_grk_moo_jav_tha_amh_tml_ewe_zul_uzb_hin_prs_tur_akn_vie_sid_yor_igb_tsn	-0.195124953221859	-0.460625972595344	0.646142282223809
512	wly_mol_igb_mcd_heb_aeg_sod_bul_aze_uzb_ses_tag_lda_grk_svk_bsq_hin_mlt_moo_cnt_lat_por_akn_nor_tsn_urd_est_swa_dyu_hun_prs_anl_geo_ben_rus_guj_krd_amr_gam_lit_fin_ewe_mao_pol_mly_jpn_knd_kor_slo_dut_yor_arw_ind_spa_sid_sun_mnd_afr_ven_pan_chh_cze_eng_scr_ukr_qcu_swe_ger_glc_fbf_hau_ita_owc_fre_jav_alb_dgb_ctl_bem_bat_tha_amh_tml_xho_tsw_tur_rom_bos_azi_swt_vie_tig_zul_cic_bam	-0.517561715183656	-1.23264175604526	0.220816443951241
513	hau_arw_ven_slo_heb_amh_amr_cze_uzb_aze_tsn_jav_xho_fre_ctl_bsq_glc_mlt_ewe_cnt_mol_spa_ses_afr_moo_swe_hun_dyu_swa_fin_prs_tig_geo_por_bul_lat_lit_owc_gam_pan_est_yor_mao_krd_mly_jpn_knd_kor_urd_ukr_igb_grk_ind_eng_wly_sun_mnd_mcd_akn_rus_aeg_svk_pol_dut_scr_qcu_bos_rom_ben_swt_chh_alb_sod_guj_bat_nor_lda_ger_fbf_tag_tha_sid_tml_tsw_cic_azi_hin_ita_tur_dgb_vie_anl_zul_bam_bem	-0.474999054680938	-1.13053131852703	0.261159574760948
514	sid_ita_ven_mcd_anl_heb_sod_slo_uzb_azi_bem_ind_lda_fre_pan_bsq_cze_amr_ewe_cnt_alb_guj_swt_glc_zul_bos_est_swa_cic_hun_dut_wly_geo_ger_eng_por_bul_chh_amh_ctl_fin_xho_mly_hin_jav_jpn_knd_kor_nor_spa_igb_grk_tag_prs_mlt_mao_mnd_rus_tsn_krd_aeg_ben_ukr_rom_scr_qcu_afr_mol_lat_yor_gam_pol_owc_arw_sun_urd_dyu_swe_bam_bat_tha_tig_tml_fbf_akn_aze_svk_lit_tur_ses_vie_hau_tsw_dgb_moo	-0.103692433371951	-0.24474838783935	0.80719046789682
515	sid_pan_igb_urd_mlt_owc_aeg_eng_azi_uzb_ewe_sun_ven_swe_lat_bsq_ger_amr_dyu_mnd_bul_lit_tsw_glc_lda_ukr_hun_fbf_cic_fin_pol_heb_geo_hin_nor_bos_cze_chh_anl_krd_est_akn_tag_rus_mao_jpn_knd_kor_svk_dut_bem_afr_bat_arw_hau_jav_cnt_mcd_dgb_slo_wly_ita_rom_guj_por_qcu_mol_fre_ben_swa_tig_ctl_gam_alb_mly_spa_bam_grk_moo_ind_tha_amh_tml_xho_ses_aze_scr_prs_tur_yor_vie_sod_zul_swt_tsn	-0.985717151810435	-2.39458097780991	0.0186449849674321
516	owc_grk_fbf_hin_gam_mlt_anl_slo_tur_azi_ses_ind_zul_por_pan_bsq_lit_sod_swa_mnd_bos_ctl_yor_svk_igb_spa_hun_ewe_dgb_est_rom_heb_geo_nor_pol_dut_afr_wly_aeg_eng_fin_moo_jav_scr_mly_jpn_knd_kor_lat_alb_lda_ben_mao_bul_sid_sun_cnt_krd_bam_mol_amh_swe_glc_arw_ita_qcu_mcd_cze_urd_bem_hau_ger_tig_ukr_tag_prs_ven_guj_tsn_bat_tha_chh_tml_swt_akn_aze_fre_rus_uzb_cic_vie_amr_xho_dyu_tsw	-0.766989384561331	-1.84714440365627	0.0679057247943479
517	gam_prs_swa_mcd_aeg_sid_amh_mol_tur_uzb_tsn_ind_akn_scr_eng_bsq_krd_chh_ewe_mnd_urd_dut_dgb_rom_cic_afr_fin_lda_fbf_hun_lit_anl_geo_por_ctl_swe_fre_owc_heb_alb_est_ses_tag_ita_mao_jpn_tml_kor_lat_rus_moo_arw_sun_bos_mlt_mly_cnt_ben_dyu_cze_sod_pan_pol_ger_guj_qcu_hin_grk_glc_zul_wly_bul_amr_svk_jav_slo_xho_ukr_ven_bat_tha_tig_knd_tsw_swt_aze_nor_spa_azi_igb_vie_hau_bem_bam_yor	0.269737084610565	0.634704749612394	0.527179364342152
518	chh_arw_tsw_mcd_wly_amh_sid_lit_tur_uzb_bam_tag_akn_spa_mol_bsq_ukr_tig_cic_cnt_lat_ctl_dgb_pan_ewe_pol_est_ven_ses_fin_por_gam_geo_eng_krd_urd_bul_heb_amr_ben_hun_dyu_mly_prs_mao_jpn_tml_kor_cze_nor_swt_bos_jav_rom_aeg_bat_mnd_glc_xho_slo_anl_swe_svk_ita_grk_qcu_afr_ger_scr_zul_sod_dut_mlt_guj_ind_fre_swa_hin_moo_sun_tha_hau_knd_yor_tsn_aze_alb_rus_azi_igb_vie_owc_bem_fbf_lda	0.1781083598879	0.419194926287847	0.676040350004831
519	sod_ukr_ven_nor_hau_tig_owc_mcd_uzb_aze_dyu_jav_fbf_bul_swe_bsq_slo_chh_igb_mnd_ctl_eng_moo_afr_tsn_krd_hun_xho_akn_est_arw_mlt_geo_fre_grk_ita_rom_heb_gam_lat_fin_zul_tag_cze_mly_jpn_tml_kor_glc_por_cic_ben_bat_svk_wly_sun_cnt_prs_dgb_pan_sid_urd_pol_scr_mol_qcu_alb_guj_hin_ewe_amh_dut_amr_lit_mao_rus_ses_bos_bam_ind_tha_aeg_knd_lda_swt_tur_spa_ger_azi_bem_vie_anl_yor_tsw_swa	-0.323393682690521	-0.765478372118186	0.445925075380389
520	chh_lat_cic_mol_hau_sid_mlt_afr_uzb_azi_fbf_jav_tsw_guj_bul_bsq_rus_sod_tsn_cnt_alb_grk_moo_prs_lda_nor_est_igb_swa_fin_arw_gam_geo_svk_fre_mcd_pan_owc_aeg_ita_hun_swt_sun_urd_bat_jpn_knd_kor_pol_cze_akn_hin_ind_ctl_amr_mao_mnd_spa_yor_scr_amh_ukr_krd_dut_rom_qcu_swe_lit_ben_zul_tig_eng_anl_ger_tag_bos_ses_glc_bem_mly_tha_wly_tml_dgb_bam_aze_slo_por_tur_dyu_vie_heb_xho_ewe_ven	-0.50512495341182	-1.20198183347299	0.232422295070053
521	mlt_arw_zul_rus_wly_amh_aeg_slo_uzb_aze_bem_sun_swa_pan_spa_bsq_mol_heb_swt_mnd_bul_ben_xho_pol_tsw_scr_est_lda_ven_hun_por_chh_geo_bos_afr_hin_fre_anl_hau_rom_fin_bam_mly_mcd_ind_jpn_knd_kor_eng_nor_ses_lat_tag_krd_owc_bat_cnt_guj_tsn_grk_sod_dut_alb_ita_ctl_qcu_prs_ukr_glc_akn_amr_svk_tig_cze_jav_lit_dgb_swe_cic_mao_tha_gam_tml_moo_yor_azi_urd_ger_tur_igb_vie_sid_fbf_dyu_ewe	-0.678251002348523	-1.62280661384729	0.10801593235054
522	heb_rus_yor_ita_wly_sod_amr_swe_uzb_aze_cic_ind_akn_mol_eng_bsq_glc_tig_fbf_cnt_bos_bul_ses_krd_bam_arw_fin_moo_swt_hun_grk_hau_geo_slo_ben_cze_mcd_mlt_sid_ctl_est_zul_mly_alb_mao_jpn_tml_kor_prs_scr_xho_guj_tag_svk_anl_jav_mnd_hin_lda_spa_amh_nor_por_ukr_ger_qcu_fre_pan_lit_tsw_gam_rom_owc_urd_bat_afr_ewe_dut_bem_sun_tha_chh_knd_ven_tsn_tur_pol_lat_azi_swa_vie_aeg_igb_dyu_dgb	-0.649447572149405	-1.55363272286684	0.123668646236927
523	wly_por_yor_glc_heb_sod_sid_mcd_aze_tur_moo_bat_dgb_ctl_dut_bsq_bos_gam_tsw_mnd_nor_krd_dyu_eng_cic_cze_hun_swt_ven_fin_slo_owc_geo_pan_afr_mol_rom_aeg_mlt_lit_est_tsn_mly_svk_mao_jpn_knd_kor_rus_guj_akn_ita_sun_alb_chh_ind_cnt_hin_bam_swe_tig_ukr_pol_fre_arw_qcu_lat_spa_urd_lda_hau_prs_amh_grk_tag_ben_swa_bul_zul_jav_tha_amr_tml_xho_fbf_azi_ger_scr_uzb_igb_vie_anl_bem_ewe_ses	-0.464720285280228	-1.10496924003472	0.272023433078658
524	sod_afr_xho_slo_amr_hau_anl_lit_azi_aze_dgb_mao_dyu_arw_spa_bsq_mol_heb_zul_mnd_ukr_hin_cic_lat_akn_cze_est_swt_igb_hun_mcd_tig_geo_svk_bul_bos_prs_sid_gam_pan_fin_fbf_jav_ctl_mly_jpn_knd_kor_glc_dut_ses_pol_tag_grk_owc_bat_cnt_swe_swa_ger_mlt_guj_fre_nor_rom_qcu_ben_rus_urd_bam_chh_eng_wly_scr_ind_ita_moo_krd_yor_sun_tha_aeg_tml_ewe_lda_tur_por_alb_uzb_tsn_vie_amh_tsw_ven_bem	-0.319388940888686	-0.755204926636159	0.452034408781383
525	tig_urd_swt_krd_wly_gam_anl_glc_azi_uzb_ses_tag_cic_mol_eng_bsq_guj_owc_ewe_cnt_dut_slo_tsw_ita_lda_lit_est_yor_akn_hun_rus_sid_geo_prs_ctl_hin_afr_mlt_aeg_pan_fin_bem_jav_bul_sun_jpn_tml_kor_pol_alb_tsn_fre_ind_lat_sod_mly_mnd_nor_xho_ukr_amr_bos_svk_cze_ger_qcu_ben_grk_arw_fbf_hau_rom_amh_mcd_mao_swe_dyu_por_zul_bat_tha_heb_knd_moo_dgb_tur_spa_scr_aze_bam_vie_chh_ven_igb_swa	-0.42508943764201	-1.00796133275744	0.316088393267873
526	amr_eng_igb_bul_chh_anl_sod_por_uzb_tur_dyu_mao_xho_glc_hin_bsq_arw_hau_zul_mnd_ita_scr_akn_nor_tsn_alb_est_swt_bam_hun_swe_heb_geo_svk_slo_ben_cze_gam_amh_mcd_fin_ewe_jav_grk_mly_jpn_tml_kor_guj_rus_yor_krd_bat_spa_wly_tag_cnt_dut_cic_ctl_tig_mol_lat_pol_ger_qcu_ukr_fre_bos_ven_owc_prs_sid_urd_ind_lit_dgb_pan_moo_sun_tha_mlt_knd_lda_bem_azi_rom_afr_aze_ses_vie_aeg_swa_fbf_tsw	-0.986439829198086	-2.40924779164324	0.0179553593845002
527	chh_krd_lda_svk_amr_mlt_amh_afr_uzb_azi_ven_tag_moo_pan_fre_bsq_alb_sod_bam_mnd_rom_cze_tsn_dut_bem_spa_hun_xho_cic_est_hin_tig_geo_ger_ben_por_urd_hau_anl_guj_fin_fbf_ind_bos_jav_jpn_tml_kor_slo_bul_swa_eng_mao_lit_owc_bat_cnt_ita_tsw_lat_aeg_grk_pol_mol_glc_qcu_arw_prs_scr_dgb_gam_ctl_wly_ukr_sun_mcd_dyu_swe_igb_mly_tha_heb_knd_akn_ses_tur_nor_rus_aze_ewe_vie_sid_yor_swt_zul	-0.268120677215085	-0.633446802106299	0.527996665404173
528	anl_arw_ven_bul_chh_wly_sod_dut_aze_tur_bem_jav_igb_pan_afr_bsq_alb_mlt_akn_mnd_rom_svk_tsw_grk_moo_mol_hun_swa_tsn_est_lit_heb_geo_mcd_ctl_rus_hin_tig_sid_cze_fin_cic_bat_slo_sun_jpn_knd_kor_por_spa_dyu_krd_ind_swe_amh_tag_cnt_urd_xho_nor_amr_ita_scr_ger_guj_qcu_ukr_pol_fre_dgb_hau_ben_aeg_prs_mly_eng_bam_glc_ses_mao_tha_gam_tml_fbf_yor_azi_bos_lat_uzb_ewe_vie_owc_lda_swt_zul	-0.409443688572066	-0.97017485912922	0.334475808968499
529	owc_ben_swt_mol_gam_aeg_tig_afr_aze_uzb_tsw_mly_swa_eng_hin_bsq_ita_amr_bem_cnt_lat_mcd_lda_arw_fbf_spa_est_cic_dgb_fin_rom_mlt_geo_bos_rus_ger_por_chh_anl_fre_hun_ven_bat_glc_tag_jpn_tml_kor_krd_pol_yor_slo_jav_grk_sod_sun_mnd_prs_zul_guj_wly_cze_pan_svk_ukr_qcu_urd_nor_ctl_dyu_sid_lit_heb_bul_ind_scr_ewe_dut_bam_mao_tha_amh_knd_igb_tsn_azi_swe_alb_tur_xho_vie_hau_ses_moo_akn	-0.346091279010761	-0.819388152474532	0.414659913775984
530	amh_dut_ses_svk_mlt_sid_heb_arw_uzb_aze_igb_jav_cic_por_glc_bsq_ben_sod_moo_cnt_cze_bul_xho_ctl_dgb_lat_est_ven_swt_hun_mol_hau_geo_slo_prs_pan_eng_tig_amr_spa_fin_ewe_ind_grk_sun_jpn_knd_kor_ukr_bos_lda_ger_mao_urd_owc_tag_mnd_afr_tsn_rom_chh_lit_ita_rus_hin_qcu_mcd_scr_pol_bem_gam_nor_aeg_guj_bat_swe_fbf_alb_tsw_mly_tha_wly_tml_bam_zul_tur_krd_fre_azi_swa_vie_anl_akn_dyu_yor	-1.1419023880324	-2.80507026340052	0.00612554834906163
531	hau_glc_swt_lit_chh_heb_anl_dut_tur_azi_dyu_bat_bem_afr_guj_bsq_rus_tig_ses_cnt_rom_urd_fbf_arw_yor_prs_est_moo_tsn_fin_grk_aeg_geo_ben_pan_por_mcd_amh_sod_nor_hun_lda_mao_mol_sun_jpn_knd_kor_hin_bos_akn_pol_ind_ger_gam_jav_mnd_swe_xho_ctl_mlt_eng_alb_scr_cze_qcu_krd_bul_lat_bam_owc_svk_amr_slo_mly_fre_zul_ita_dgb_tag_tha_sid_tml_ven_tsw_aze_spa_ukr_uzb_ewe_vie_wly_swa_cic_igb	-1.01029588257351	-2.46653080424472	0.0154744859157865
532	chh_rom_akn_grk_heb_tig_wly_glc_azi_tur_bam_tag_xho_ger_fre_bsq_dut_owc_swa_mnd_ukr_eng_dyu_nor_swt_scr_hun_ven_igb_est_alb_gam_geo_lit_ben_bos_urd_sod_amh_pan_fin_ewe_jav_afr_mao_jpn_knd_kor_ctl_krd_bem_spa_sun_mcd_aeg_bat_cnt_bul_cic_ita_anl_prs_swe_rus_slo_qcu_cze_mol_hin_tsn_hau_guj_sid_arw_ind_svk_ses_lat_tsw_mly_tha_mlt_tml_fbf_yor_uzb_pol_por_aze_moo_vie_amr_lda_dgb_zul	0.14524420099875	0.341945129534225	0.733163693174927
533	hau_bul_igb_ben_gam_heb_amr_bos_uzb_azi_xho_ind_bam_mol_ger_bsq_lit_mlt_dyu_mnd_scr_afr_swa_swe_tsn_ukr_est_swt_dgb_fin_ita_tig_geo_nor_urd_mcd_grk_sid_wly_svk_hun_yor_jav_ctl_mao_jpn_knd_kor_lat_glc_ven_prs_bat_rom_chh_tag_cnt_dut_akn_rus_aeg_pan_alb_eng_por_qcu_arw_hin_slo_bem_amh_cze_sod_fre_mly_guj_zul_krd_ewe_sun_tha_owc_tml_tsw_cic_aze_spa_pol_tur_fbf_vie_anl_lda_ses_moo	-0.13587632202308	-0.320683628702594	0.749169627926581
534	chh_mcd_yor_ukr_tig_mlt_gam_bos_uzb_tur_cic_sun_akn_hin_eng_bsq_glc_amr_ven_cnt_pan_grk_dyu_slo_igb_bul_fin_bem_fbf_est_scr_sod_geo_lat_guj_spa_cze_wly_sid_rus_hun_xho_mly_urd_ind_jpn_knd_kor_por_lit_lda_afr_jav_alb_heb_tag_mnd_krd_bam_ita_anl_nor_prs_fre_svk_qcu_swe_pol_ctl_dgb_aeg_arw_owc_ger_mao_mol_moo_ben_ewe_bat_tha_hau_tml_swa_swt_aze_rom_dut_azi_ses_vie_amh_tsn_zul_tsw	0.423122218374119	0.998039325660465	0.320850035168104
535	aeg_glc_tsn_grk_chh_sid_tig_rus_aze_azi_tsw_mly_bem_rom_ita_bsq_svk_amh_cic_cnt_alb_arw_moo_eng_fbf_slo_fin_zul_bam_est_bos_heb_geo_cze_nor_afr_lit_gam_hau_ben_hun_dgb_mao_fre_ind_jpn_knd_kor_dut_guj_ven_ger_jav_por_amr_bat_mnd_swe_xho_lat_wly_prs_mcd_pol_ctl_qcu_scr_ukr_krd_ses_owc_bul_sod_hin_sun_mol_akn_spa_swa_tag_tha_mlt_tml_ewe_dyu_uzb_urd_pan_tur_lda_vie_anl_swt_igb_yor	-0.24967070512291	-0.590831510765228	0.556066501674398
536	anl_prs_tsn_glc_hau_heb_aeg_dut_tur_azi_ewe_tag_tsw_ctl_fre_bsq_scr_owc_swa_cnt_rom_ger_cic_cze_fbf_mcd_fin_ven_bam_hun_hin_wly_geo_spa_slo_krd_pol_gam_mlt_bul_est_swt_bat_guj_ind_jpn_knd_kor_eng_por_xho_urd_mly_svk_amh_sun_mnd_pan_akn_ita_chh_lat_lit_bos_rus_qcu_nor_mol_ukr_ses_sod_grk_sid_ben_jav_swe_zul_afr_dyu_mao_tha_amr_tml_igb_moo_aze_alb_arw_uzb_bem_vie_tig_lda_yor_dgb	-0.962123385817375	-2.33750841252552	0.0215578005509529
537	amr_arw_akn_swe_chh_gam_amh_nor_azi_uzb_moo_mao_swt_lat_mcd_bsq_grk_heb_yor_cnt_afr_glc_dyu_scr_bem_guj_hun_bam_tsw_est_ger_sid_geo_bul_ben_eng_prs_hau_anl_urd_fin_xho_ind_svk_tag_jpn_tml_kor_krd_alb_dgb_hin_bat_pol_owc_mly_mnd_slo_tsn_lit_wly_mol_rus_bos_rom_qcu_dut_ctl_spa_cic_aeg_ita_mlt_ukr_sun_cze_igb_fre_zul_jav_tha_tig_knd_fbf_ewe_tur_por_pan_aze_swa_vie_sod_lda_ven_ses	-0.185181620436271	-0.437374812073054	0.662853551330419
538	sod_afr_cic_bul_chh_heb_gam_grk_uzb_tur_fbf_mly_lda_ctl_svk_bsq_mcd_amr_moo_mnd_lat_cze_tsw_por_akn_bos_est_xho_swt_fin_slo_mlt_geo_pol_dut_swe_ger_tig_wly_alb_hun_ses_ind_rus_bat_jpn_tml_kor_scr_ita_bem_urd_mao_prs_hau_sun_cnt_nor_ewe_mol_owc_guj_eng_glc_pan_qcu_ukr_arw_lit_tsn_amh_spa_sid_fre_tag_ben_swa_krd_bam_jav_tha_aeg_knd_zul_ven_azi_rom_hin_aze_yor_vie_anl_dyu_dgb_igb	-0.68043923419544	-1.62876839847288	0.106745038965588
539	wly_pan_ses_svk_amr_gam_owc_ger_aze_uzb_swa_bat_xho_lit_nor_bsq_arw_mlt_moo_cnt_prs_mcd_dyu_spa_bam_rus_hun_lda_akn_est_ita_amh_geo_dut_guj_cze_fre_chh_aeg_mol_fin_ewe_ind_ctl_jav_jpn_tml_kor_krd_rom_dgb_eng_mao_lat_sod_tag_mnd_afr_tsn_ben_hau_bul_hin_pol_bos_qcu_grk_glc_scr_cic_anl_urd_tig_slo_mly_ukr_bem_swe_tsw_sun_tha_sid_knd_swt_yor_azi_alb_por_tur_fbf_vie_heb_ven_igb_zul	0.0563331310282889	0.132688170350868	0.894726671915127
540	amr_rom_moo_dut_mlt_sod_chh_svk_azi_aze_swt_jav_ses_cze_krd_bsq_nor_gam_dyu_cnt_bos_mol_ewe_grk_zul_arw_hun_dgb_bam_fin_ukr_heb_geo_slo_ben_pol_bul_hau_wly_swe_est_xho_tag_ita_ind_jpn_tml_kor_scr_prs_tsn_lat_mly_pan_anl_mao_mnd_alb_yor_urd_owc_glc_fre_mcd_lit_qcu_hin_eng_ctl_bem_tig_ger_aeg_por_sun_spa_cic_afr_igb_bat_tha_sid_knd_lda_tsw_tur_rus_guj_uzb_fbf_vie_amh_ven_akn_swa	0.554635910808773	1.30947264559652	0.193600170833388
541	heb_spa_akn_fre_tig_hau_amh_rus_azi_aze_moo_bat_swa_lat_ctl_bsq_scr_mlt_ewe_cnt_slo_rom_dgb_afr_dyu_bul_est_cic_swt_fin_urd_owc_geo_pan_ita_svk_swe_aeg_amr_por_hun_xho_mly_lit_sun_jpn_knd_kor_grk_mcd_tsw_mol_ind_arw_anl_mao_mnd_guj_bem_ger_sod_ukr_glc_prs_pol_qcu_bos_eng_krd_igb_gam_ben_sid_cze_jav_nor_yor_hin_ses_tag_tha_chh_tml_lda_fbf_uzb_alb_dut_tur_tsn_vie_wly_zul_ven_bam	-0.604476863331086	-1.44415571686809	0.152055737164695
542	chh_grk_cic_ctl_aeg_wly_amr_swe_uzb_aze_dgb_mao_akn_scr_alb_bsq_pan_tig_bam_mnd_nor_rus_bem_glc_ewe_ita_hun_fbf_dyu_fin_urd_gam_geo_rom_bul_hin_lit_heb_anl_ger_est_zul_tag_lat_jav_jpn_tml_kor_arw_ukr_xho_cze_sun_slo_owc_bat_cnt_pol_tsn_bos_mlt_eng_fre_por_afr_qcu_dut_spa_mol_ven_hau_svk_amh_guj_ind_ben_swt_krd_yor_mly_tha_sid_knd_swa_tsw_azi_prs_mcd_tur_moo_vie_sod_ses_igb_lda	-0.409032419163506	-0.970708176757969	0.33421150766141
543	sid_bos_ses_mcd_aeg_amr_chh_glc_aze_uzb_xho_ind_yor_krd_swe_bsq_ita_mlt_dgb_cnt_spa_eng_lda_urd_tsn_mol_fin_dyu_ven_est_svk_tig_geo_hin_ctl_por_ger_heb_anl_arw_hun_akn_mao_nor_tag_jpn_tml_kor_pol_guj_igb_lit_bat_alb_amh_jav_mnd_rom_moo_slo_owc_pan_scr_grk_ukr_qcu_dut_bul_prs_ewe_wly_ben_hau_afr_mly_rus_bem_fre_swa_sun_tha_sod_knd_fbf_zul_azi_cze_lat_tur_swt_vie_gam_tsw_bam_cic	-0.121765941150593	-0.287074597582485	0.774693847131993
544	heb_fre_yor_spa_sid_wly_amh_ger_aze_azi_swa_jav_xho_pan_ctl_bsq_pol_aeg_tsw_mnd_eng_svk_tsn_arw_ses_bul_est_lda_cic_fin_rom_chh_geo_swe_grk_lit_hin_amr_tig_rus_hun_fbf_mly_dut_ind_jpn_knd_kor_ita_urd_akn_mcd_bat_ben_owc_sun_cnt_ukr_ven_nor_hau_por_guj_afr_mol_qcu_cze_alb_lat_swt_mlt_scr_sod_slo_mao_glc_dgb_prs_zul_tag_tha_anl_tml_dyu_ewe_uzb_krd_bos_tur_igb_vie_gam_bem_moo_bam	-0.56589019984722	-1.3487804946176	0.180682679863773
545	anl_spa_yor_eng_hau_gam_owc_arw_uzb_azi_dgb_mly_moo_dut_swe_bsq_grk_tig_akn_mnd_nor_cze_bem_lat_lda_slo_fin_tsn_igb_hun_svk_sid_geo_alb_rus_ita_mcd_chh_aeg_urd_est_ses_ind_prs_tag_jpn_knd_kor_ukr_guj_ven_lit_mao_bos_heb_jav_cnt_rom_dyu_hin_wly_glc_fre_krd_pol_qcu_afr_bul_ger_fbf_amr_ctl_mlt_ben_bat_scr_swt_mol_zul_sun_tha_sod_tml_ewe_bam_aze_por_pan_tur_xho_vie_amh_swa_tsw_cic	0.0670275985138748	0.157830934752932	0.874932209049362
546	heb_cze_moo_lat_sid_mlt_amh_fre_tur_aze_swt_mly_yor_svk_ger_bsq_ben_owc_ven_cnt_bos_pan_swa_slo_tsw_ita_fin_ses_igb_hun_dut_aeg_geo_spa_pol_lit_swe_tig_sod_rus_est_bem_ind_mol_bat_jpn_knd_kor_scr_por_zul_bul_sun_hin_anl_jav_mnd_eng_dyu_prs_chh_glc_afr_rom_ctl_qcu_grk_ukr_guj_dgb_gam_alb_hau_urd_tag_nor_akn_mcd_ewe_mao_tha_amr_tml_bam_tsn_azi_krd_arw_uzb_cic_vie_wly_xho_lda_fbf	-0.5675321540005	-1.35498585098441	0.178704310384157
547	anl_nor_dyu_pol_heb_gam_aeg_ita_aze_uzb_tsw_bat_swt_spa_mcd_bsq_krd_tig_ses_cnt_swe_eng_swa_ger_bam_slo_hun_dgb_xho_est_scr_sid_geo_ben_glc_hin_arw_hau_wly_bul_fin_zul_ind_grk_mao_jpn_tml_kor_alb_guj_yor_cze_jav_svk_sod_mly_mnd_rom_ven_ctl_amr_afr_rus_ukr_dut_qcu_por_bos_urd_lda_amh_prs_mlt_pan_sun_lat_ewe_fre_fbf_tag_tha_chh_knd_igb_bem_tur_mol_lit_azi_cic_vie_owc_moo_tsn_akn	-0.484543857790842	-1.15543313819997	0.250873034376908
548	aeg_hin_ses_pan_amh_mlt_gam_mcd_azi_aze_lda_tag_fbf_lat_nor_bsq_urd_chh_tsn_cnt_ukr_krd_yor_swe_bam_ger_est_cic_ewe_fin_rom_anl_geo_svk_por_slo_ctl_heb_wly_bul_hun_bem_sun_rus_jav_jpn_knd_kor_pol_scr_dyu_cze_mly_bos_tig_ind_mnd_fre_swt_afr_hau_ita_grk_prs_arw_qcu_lit_ben_spa_swa_sod_mol_sid_dut_mao_alb_igb_eng_ven_bat_tha_owc_tml_moo_tsw_tur_guj_glc_uzb_dgb_vie_amr_zul_xho_akn	-0.623112647585411	-1.49378692568438	0.138616489708988
549	hau_fre_moo_lat_tig_aeg_amh_lit_aze_azi_fbf_tag_akn_bos_krd_bsq_prs_mlt_yor_cnt_ukr_scr_xho_bul_ses_ben_hun_zul_lda_est_eng_wly_geo_swe_rus_mcd_por_sid_amr_ctl_fin_ewe_mly_slo_mao_jpn_knd_kor_alb_urd_bem_dut_jav_glc_owc_ind_mnd_spa_dyu_svk_sod_afr_cze_guj_ita_qcu_ger_hin_rom_dgb_anl_arw_heb_pan_sun_nor_swa_grk_cic_bat_tha_chh_tml_swt_ven_tur_pol_mol_uzb_bam_vie_gam_igb_tsn_tsw	0.255385209292231	0.600839450343337	0.549408499173921
550	amh_guj_bam_krd_anl_hau_sod_pol_tur_azi_yor_tag_xho_rom_rus_bsq_scr_tig_swa_mnd_dut_ben_lda_alb_dyu_ita_fin_swt_akn_est_por_heb_geo_arw_ctl_ukr_spa_mlt_chh_hin_hun_ewe_mao_fre_mly_jpn_knd_kor_lit_urd_tsn_afr_sun_mcd_owc_bat_cnt_svk_dgb_mol_amr_ger_slo_nor_cze_qcu_bos_eng_prs_moo_aeg_pan_sid_grk_ind_bul_tsw_lat_ven_jav_tha_gam_tml_igb_bem_aze_glc_swe_uzb_ses_vie_wly_zul_cic_fbf	0.404232465005528	0.954070309538741	0.342521349248416
551	chh_afr_ewe_hin_mlt_aeg_wly_prs_uzb_aze_ses_ind_tsn_por_dut_bsq_fre_sid_dgb_mnd_spa_cze_moo_rus_lda_eng_fin_swa_fbf_est_lat_anl_geo_slo_svk_grk_alb_gam_tig_urd_hun_akn_sun_ctl_tag_jpn_tml_kor_nor_ita_cic_rom_bat_scr_amh_mly_cnt_ukr_swt_mol_amr_ger_guj_bul_ben_qcu_swe_lit_mcd_tsw_heb_glc_sod_pan_jav_bos_xho_pol_bem_mao_tha_owc_knd_ven_igb_azi_krd_arw_tur_bam_vie_hau_yor_zul_dyu	0.164696253476791	0.388011542598272	0.698894216912035
552	amh_ctl_tsw_grk_hau_aeg_anl_rus_uzb_azi_bem_mly_dgb_nor_ger_bsq_ita_tig_igb_cnt_svk_ukr_dyu_lit_moo_prs_hun_xho_akn_fin_lat_wly_geo_bul_scr_bos_por_owc_sid_dut_est_yor_jav_slo_sun_jpn_tml_kor_eng_mol_tsn_hin_bat_ben_amr_ind_mnd_pol_cic_krd_gam_afr_alb_cze_pan_qcu_spa_mcd_urd_ses_sod_glc_heb_swe_mao_fre_swa_guj_swt_tag_tha_chh_knd_lda_ven_tur_rom_arw_aze_fbf_vie_mlt_bam_ewe_zul	-0.26687077803231	-0.630898693848044	0.529654205279919
553	tig_ita_bam_afr_anl_sid_amh_svk_uzb_aze_zul_jav_lda_urd_ukr_bsq_ctl_aeg_yor_cnt_dut_ben_ewe_krd_igb_swe_fin_tsn_cic_hun_ger_sod_geo_guj_mol_rom_pan_wly_gam_mcd_est_swa_ind_scr_mly_jpn_tml_kor_spa_hin_swt_fre_sun_lat_amr_bat_mnd_eng_akn_arw_owc_pol_prs_alb_bul_qcu_rus_glc_por_dyu_heb_grk_hau_cze_tag_lit_tsw_bos_bem_mao_tha_mlt_knd_xho_ses_azi_nor_slo_tur_fbf_vie_chh_ven_moo_dgb	0.525501655266784	1.23968758519951	0.218210053410207
554	amh_grk_cic_ukr_hau_gam_heb_lat_aze_uzb_fbf_mly_ven_urd_guj_bsq_bos_mlt_tsw_cnt_svk_scr_lda_slo_tsn_ita_est_akn_ses_fin_nor_sod_geo_bul_pol_rom_cze_amr_anl_ger_hun_moo_jav_mcd_ind_jpn_tml_kor_ctl_afr_ewe_eng_mao_por_owc_sun_mnd_dut_igb_ben_tig_arw_prs_fre_pan_qcu_rus_lit_mol_dyu_wly_hin_chh_spa_bat_alb_xho_glc_bem_tag_tha_sid_knd_dgb_yor_tur_krd_swe_azi_swa_vie_aeg_bam_zul_swt	-0.905170006091558	-2.1977119048889	0.0304526415134092
555	chh_swe_zul_grk_amh_owc_sid_krd_azi_uzb_bem_mly_dgb_spa_mol_bsq_rom_anl_swt_mnd_ben_cze_igb_guj_fbf_por_est_yor_lda_hun_svk_wly_geo_hin_scr_fre_glc_heb_mlt_mcd_fin_akn_bat_ctl_jav_jpn_knd_kor_bos_nor_ewe_afr_tag_slo_aeg_mao_cnt_lat_moo_bul_amr_eng_dut_rus_alb_qcu_arw_urd_ita_ses_tig_pan_sod_pol_ind_ger_cic_ukr_swa_sun_tha_hau_tml_dyu_ven_aze_lit_prs_tur_tsw_vie_gam_tsn_bam_xho	-0.0380892342628741	-0.0897916663206677	0.928645867412397
556	sod_spa_dgb_lat_tig_hau_amr_hin_aze_tur_ven_sun_ses_prs_bos_bsq_svk_chh_tsw_cnt_cze_eng_moo_nor_bem_krd_fin_tsn_swa_hun_swe_anl_geo_bul_slo_afr_ita_sid_mlt_pol_est_yor_jav_scr_ind_jpn_knd_kor_mol_guj_lda_pan_mao_arw_heb_bat_mnd_ukr_akn_mcd_amh_alb_fre_dut_urd_qcu_por_ctl_ger_ewe_wly_glc_gam_rus_mly_ben_fbf_rom_xho_tag_tha_owc_tml_bam_igb_uzb_grk_lit_azi_dyu_vie_aeg_swt_zul_cic	-0.613239660217005	-1.46623081294779	0.145958615182979
557	tig_urd_ses_por_amh_hau_owc_nor_azi_tur_cic_tag_dgb_grk_rom_bsq_guj_amr_akn_cnt_arw_alb_moo_ita_igb_fre_hun_tsn_ven_est_scr_sid_geo_bos_slo_ctl_bul_wly_chh_afr_fin_fbf_ind_ben_jav_jpn_tml_kor_dut_mol_dyu_ukr_bat_svk_heb_mao_mnd_cze_lda_swe_anl_pol_krd_hin_eng_qcu_prs_mcd_spa_tsw_sod_lat_mlt_pan_sun_glc_zul_lit_ewe_mly_tha_gam_knd_bam_bem_aze_rus_ger_uzb_swt_vie_aeg_xho_yor_swa	-0.337878744208451	-0.800481353211215	0.425472134036222
558	sod_pan_swt_grk_heb_anl_amh_guj_azi_uzb_lda_sun_ses_eng_ukr_bsq_ctl_sid_bam_cnt_svk_hin_ewe_ger_dyu_rus_hun_moo_tsw_fin_urd_aeg_geo_spa_mcd_glc_bos_chh_gam_slo_est_cic_mao_cze_jav_jpn_tml_kor_lat_dut_tsn_bul_bat_ben_mlt_mly_mnd_por_ven_arw_owc_nor_rom_ita_alb_qcu_krd_pol_scr_yor_amr_mol_hau_fre_tag_lit_dgb_swe_bem_ind_tha_tig_knd_xho_igb_tur_afr_prs_aze_fbf_vie_wly_zul_akn_swa	-0.420793824518316	-0.997951126358622	0.320892575124855
559	amh_eng_bam_grk_aeg_wly_anl_afr_aze_uzb_lda_jav_dgb_ctl_glc_bsq_mcd_gam_akn_mnd_por_hin_fbf_spa_swa_dut_hun_zul_moo_est_guj_tig_geo_lat_svk_swe_scr_sod_owc_bul_fin_ven_mly_pol_sun_jpn_knd_kor_arw_fre_tsn_nor_bat_krd_amr_ind_cnt_rom_igb_prs_chh_ita_cze_pan_slo_qcu_mol_ben_ukr_ses_hau_ger_sid_alb_mao_lit_dyu_urd_ewe_tag_tha_mlt_tml_tsw_bem_tur_rus_bos_azi_cic_vie_heb_yor_swt_xho	-0.0528600959297945	-0.124472624160784	0.901209723780843
560	owc_rus_igb_spa_tig_gam_amr_svk_azi_tur_yor_ind_ses_slo_krd_bsq_fre_aeg_xho_cnt_guj_pan_ven_swe_bam_eng_hun_dyu_akn_fin_glc_amh_geo_hin_pol_nor_alb_chh_sid_ukr_est_dgb_sun_ita_mao_jpn_knd_kor_mol_prs_fbf_bos_mly_por_sod_jav_mnd_rom_lda_grk_mlt_arw_ger_urd_afr_qcu_ctl_cze_bul_tsw_hau_ben_heb_lit_bat_dut_zul_scr_moo_tag_tha_wly_tml_cic_ewe_uzb_mcd_lat_aze_swa_vie_anl_swt_tsn_bem	-0.348690445966199	-0.826510262395916	0.410630180074954
561	tig_nor_swa_urd_sid_sod_owc_bos_tur_uzb_bem_mly_fbf_grk_glc_bsq_dut_wly_bam_mnd_spa_hin_zul_rus_akn_lat_fin_xho_ses_hun_arw_heb_geo_fre_mcd_ita_krd_anl_gam_alb_est_cic_jav_rom_mao_jpn_knd_kor_ger_ctl_tsw_ben_tag_guj_hau_bat_cnt_lit_ewe_slo_mlt_prs_swe_pol_por_qcu_eng_cze_pan_lda_chh_svk_amh_bul_ind_afr_igb_ukr_ven_sun_tha_aeg_tml_swt_dyu_azi_scr_mol_aze_yor_vie_amr_tsn_dgb_moo	-0.623730255984929	-1.49233699680463	0.138995467948523
562	aeg_hin_ses_krd_sid_chh_owc_alb_tur_aze_moo_jav_zul_rom_nor_bsq_dut_gam_cic_cnt_eng_ctl_bam_urd_tsw_ita_est_fbf_swt_hun_ben_anl_geo_lit_arw_pol_grk_heb_amr_cze_fin_igb_ind_por_bat_jpn_knd_kor_swe_scr_dgb_slo_tag_mol_tig_sun_mnd_bos_ewe_pan_mlt_prs_fre_svk_ukr_qcu_lat_bul_guj_xho_wly_glc_amh_afr_mao_mcd_tsn_ger_dyu_mly_tha_hau_tml_akn_swa_azi_spa_rus_uzb_bem_vie_sod_ven_yor_lda	-0.659601220672682	-1.58003606206533	0.117493934748443
563	tig_eng_bem_svk_owc_wly_chh_pol_azi_tur_fbf_ind_moo_por_spa_bsq_scr_amr_cic_cnt_ger_hin_tsw_pan_bam_grk_fin_zul_yor_est_mol_sid_geo_alb_bul_cze_mcd_anl_aeg_bos_hun_ewe_mly_nor_bat_jpn_knd_kor_ita_dut_dyu_lit_tag_slo_sod_mao_mnd_rom_akn_prs_heb_ctl_swe_arw_glc_qcu_rus_guj_fre_ses_hau_urd_gam_afr_sun_krd_dgb_ben_xho_jav_tha_mlt_tml_ven_tsn_aze_lat_ukr_uzb_igb_vie_amh_swt_swa_lda	-0.481547737556804	-1.14430421656256	0.255434150999231
564	owc_ger_xho_lit_wly_mlt_aeg_hin_azi_aze_tsn_mao_dyu_guj_pan_bsq_rom_amr_igb_mnd_dut_bul_fbf_glc_moo_urd_hun_swt_tsw_est_slo_amh_geo_pol_rus_scr_arw_tig_sod_por_fin_ses_sun_nor_bat_jpn_knd_kor_ita_fre_bam_afr_tag_prs_heb_jav_cnt_ctl_akn_spa_sid_krd_swe_ukr_eng_qcu_ben_alb_grk_swa_hau_cze_gam_lat_ind_mcd_yor_bos_lda_mly_tha_chh_tml_ewe_cic_uzb_mol_svk_tur_ven_vie_anl_bem_zul_dgb	-0.844059252001748	-2.03877183088395	0.0443113879838126
565	heb_mcd_swt_ger_sod_mlt_tig_pan_tur_azi_swa_sun_bem_rus_dut_bsq_grk_anl_yor_mnd_rom_ben_lda_lat_ses_nor_hun_dyu_zul_fin_pol_aeg_geo_hin_urd_arw_bul_amh_wly_por_est_fbf_mao_lit_mly_jpn_knd_kor_svk_slo_bam_afr_jav_bos_sid_ind_cnt_ukr_igb_prs_owc_glc_mol_guj_alb_qcu_ita_cze_eng_akn_amr_spa_gam_swe_tag_scr_tsn_ctl_cic_bat_tha_chh_tml_dgb_xho_aze_krd_fre_uzb_ewe_vie_hau_moo_ven_tsw	-0.349712928800998	-0.828853250470741	0.409309687557333
566	tig_pol_swt_ukr_aeg_anl_chh_alb_azi_tur_ses_jav_dgb_mol_urd_bsq_rus_owc_bam_mnd_bul_ben_igb_bos_cic_fre_fin_tsn_akn_hun_pan_mlt_geo_dut_krd_por_grk_sod_amr_prs_est_lda_tag_ita_ind_jpn_knd_kor_lat_slo_zul_guj_mly_ctl_wly_mao_cnt_lit_yor_spa_gam_swe_nor_cze_arw_qcu_mcd_glc_ger_dyu_sid_svk_heb_afr_bat_rom_ewe_hin_moo_sun_tha_hau_tml_tsw_xho_aze_eng_scr_uzb_bem_vie_amh_ven_swa_fbf	-0.0225467228438021	-0.0530945071295854	0.957770492319284
567	tig_por_ewe_ctl_amr_heb_wly_alb_azi_tur_igb_sun_akn_afr_urd_bsq_glc_mlt_cic_mnd_pol_ger_tsw_spa_ven_pan_hun_dyu_swa_fin_scr_chh_geo_hin_ben_nor_ita_sod_aeg_cze_est_ses_mly_arw_ind_jpn_tml_kor_dut_eng_tsn_krd_mao_mcd_gam_tag_cnt_swe_yor_lit_sid_prs_bul_rom_fre_qcu_svk_guj_lat_dgb_owc_grk_amh_mol_jav_ukr_xho_slo_lda_bat_tha_anl_knd_zul_bam_aze_rus_bos_uzb_moo_vie_hau_fbf_bem_swt	-0.687746178573207	-1.64687697306078	0.102958477303974
568	hau_alb_moo_slo_wly_amr_amh_rom_azi_aze_igb_tag_swt_ben_mol_bsq_bul_chh_bam_mnd_prs_lit_swa_afr_zul_pan_hun_lda_fbf_fin_fre_aeg_geo_ger_lat_arw_grk_heb_tig_bos_est_akn_bat_urd_jav_jpn_knd_kor_hin_svk_yor_ukr_mly_mcd_gam_mao_cnt_dut_dyu_swe_sid_eng_cze_glc_rus_qcu_spa_guj_krd_cic_owc_pol_sod_ita_sun_ctl_tsn_por_bem_ind_tha_anl_tml_ven_tsw_uzb_scr_nor_tur_ses_vie_mlt_dgb_xho_ewe	-0.862185905900405	-2.08849217579279	0.0394860027928279
569	amh_lat_yor_glc_anl_aeg_sid_ita_azi_uzb_ses_jav_igb_svk_fre_bsq_spa_amr_xho_cnt_nor_alb_ewe_urd_tsn_mol_fin_akn_zul_est_prs_chh_geo_lit_pan_krd_grk_gam_sod_eng_hun_cic_bat_dut_mly_jpn_tml_kor_pol_ctl_bem_arw_mao_ger_owc_ind_mnd_bos_fbf_rus_heb_slo_swe_guj_cze_qcu_ben_por_scr_ven_hau_afr_tig_ukr_sun_bul_swt_mcd_bam_tag_tha_wly_knd_dyu_moo_aze_hin_rom_tur_swa_vie_mlt_lda_dgb_tsw	0.381932505607667	0.902472250145184	0.369137546634219
570	hau_rom_cic_grk_tig_wly_sod_ben_azi_uzb_ewe_mly_dgb_ctl_ita_bsq_eng_gam_bam_cnt_mol_alb_akn_arw_dyu_dut_est_zul_swa_fin_por_amr_geo_prs_rus_mcd_fre_heb_mlt_spa_hun_tsw_mao_bos_bat_jpn_tml_kor_urd_ger_yor_pan_sun_bul_anl_jav_mnd_pol_ven_cze_sid_afr_lit_svk_hin_qcu_ukr_guj_swe_swt_aeg_glc_owc_nor_ind_lat_tsn_slo_moo_tag_tha_amh_knd_xho_igb_aze_scr_krd_tur_bem_vie_chh_ses_fbf_lda	-0.271860635605128	-0.642816605675486	0.521924808883505
571	mlt_alb_swa_bos_gam_anl_amr_slo_aze_uzb_ewe_sun_lda_bul_glc_bsq_rus_aeg_ven_cnt_spa_pol_ses_mol_akn_ger_hun_bem_fbf_fin_cze_wly_geo_ita_krd_pan_nor_amh_tig_dut_est_igb_mly_eng_tag_jpn_knd_kor_ben_ukr_moo_lat_bat_lit_heb_mao_mnd_fre_swt_por_sod_svk_afr_ctl_prs_qcu_arw_grk_scr_dgb_chh_hin_hau_swe_ind_mcd_tsw_rom_zul_jav_tha_owc_tml_xho_dyu_azi_urd_guj_tur_tsn_vie_sid_cic_bam_yor	-0.712395351351016	-1.71059662486314	0.0904895606715368
572	wly_ctl_ewe_eng_anl_chh_mlt_ita_aze_azi_tsn_ind_bem_nor_spa_bsq_svk_sid_zul_cnt_dut_swe_swt_grk_yor_krd_est_bam_cic_fin_hin_heb_geo_cze_bos_mcd_rus_hau_sod_arw_hun_fbf_jav_scr_bat_jpn_knd_kor_mol_ukr_tsw_pol_sun_prs_amh_mly_mnd_ger_xho_bul_owc_urd_glc_rom_lat_qcu_guj_slo_alb_dgb_gam_lit_amr_pan_mao_ben_moo_fre_ses_tag_tha_aeg_tml_dyu_swa_uzb_por_afr_tur_ven_vie_tig_igb_lda_akn	-0.365749292542495	-0.867322370731835	0.387997798664341
573	sod_svk_bam_pol_hau_sid_aeg_guj_tur_aze_moo_jav_tsn_bul_nor_bsq_afr_amr_igb_cnt_grk_fre_xho_lit_akn_pan_hun_ven_tsw_est_rom_tig_geo_eng_arw_glc_cze_mlt_wly_mcd_fin_dgb_sun_slo_ind_jpn_knd_kor_hin_krd_cic_swe_mly_dut_anl_bat_mnd_ben_yor_mol_owc_ukr_ctl_rus_por_qcu_alb_lat_scr_swa_gam_bos_chh_ita_mao_spa_bem_ger_lda_tag_tha_amh_tml_fbf_ewe_azi_urd_prs_uzb_swt_vie_heb_zul_dyu_ses	-0.91732449786345	-2.22282668577742	0.0286507742987346
574	gam_pol_dyu_rus_mlt_wly_amr_ben_azi_tur_tsn_jav_fbf_fre_svk_bsq_ukr_sid_cic_cnt_alb_bos_igb_ctl_moo_hin_fin_swa_dgb_hun_pan_tig_geo_krd_lit_por_cze_hau_sod_afr_est_xho_sun_slo_tag_jpn_tml_kor_bul_mcd_akn_prs_mao_rom_anl_bat_mnd_ger_swt_spa_amh_arw_glc_swe_nor_qcu_lat_urd_mol_bam_heb_scr_chh_guj_ind_dut_zul_grk_ses_mly_tha_owc_knd_bem_tsw_uzb_ita_eng_aze_ewe_vie_aeg_yor_lda_ven	-0.446882779034106	-1.06238135715606	0.29081355397128
575	hau_nor_moo_rus_sod_heb_amh_ben_uzb_aze_tsn_tag_bem_lit_fre_bsq_prs_aeg_lda_mnd_hin_urd_ewe_ita_dyu_pan_est_zul_swa_hun_scr_sid_geo_mcd_slo_pol_dut_anl_chh_mol_fin_yor_mly_arw_jav_jpn_knd_kor_ukr_cze_fbf_swe_bat_krd_tig_mao_cnt_bos_tsw_spa_gam_ger_guj_por_glc_qcu_lat_alb_afr_igb_owc_svk_mlt_rom_ind_eng_cic_bul_ses_sun_tha_amr_tml_swt_xho_tur_ctl_grk_azi_ven_vie_wly_akn_dgb_bam	-0.834781546865794	-2.01138469862476	0.0471792356261915
576	chh_bos_bam_cze_amr_tig_wly_por_tur_azi_fbf_mly_ven_ctl_svk_bsq_pan_mlt_swt_cnt_eng_grk_tsn_fre_ses_guj_est_lda_moo_fin_dut_sid_geo_spa_lit_urd_bul_gam_sod_mol_hun_akn_mao_rom_tag_jpn_knd_kor_nor_ita_xho_mcd_bat_prs_amh_ind_mnd_glc_zul_alb_hau_arw_hin_krd_slo_qcu_afr_ukr_rus_igb_owc_scr_heb_lat_jav_ger_dgb_swe_swa_sun_tha_anl_tml_bem_tsw_aze_ben_pol_uzb_dyu_vie_aeg_yor_ewe_cic	-0.275727403443496	-0.652957029842295	0.515394920940439
577	amr_bos_tsw_fre_sid_owc_mlt_dut_azi_uzb_bem_bat_swt_rom_ita_bsq_slo_hau_moo_mnd_lat_hin_ewe_ben_swa_cze_fin_akn_zul_hun_spa_anl_geo_grk_eng_ctl_scr_tig_chh_guj_est_cic_jav_por_mly_jpn_tml_kor_prs_mol_igb_lit_ind_swe_gam_tag_cnt_urd_xho_rus_sod_ukr_bul_svk_afr_qcu_nor_mcd_arw_fbf_heb_alb_aeg_pol_sun_glc_dyu_krd_ven_mao_tha_wly_knd_tsn_yor_tur_pan_ger_aze_lda_vie_amh_dgb_bam_ses	-0.164123229418303	-0.387122320321733	0.699550122814597
578	sod_krd_akn_scr_gam_amh_heb_spa_aze_uzb_igb_mly_fbf_fre_bul_bsq_bos_hau_swt_mnd_arw_urd_swa_eng_cic_ger_fin_dyu_bem_hun_prs_amr_geo_ben_mcd_lat_ukr_tig_owc_rom_est_ses_tag_por_jav_jpn_tml_kor_cze_rus_moo_afr_sun_pan_mlt_mao_cnt_ita_dgb_hin_chh_pol_ctl_grk_mol_qcu_slo_svk_nor_bam_anl_swe_wly_glc_ind_lit_tsw_guj_ewe_bat_tha_sid_knd_yor_lda_tur_alb_dut_azi_zul_vie_aeg_ven_tsn_xho	-0.48959996359152	-1.1672381069934	0.246098306464084
579	wly_ger_zul_pan_mlt_sod_chh_prs_aze_uzb_igb_mly_moo_cze_afr_bsq_eng_amh_fbf_mnd_swe_urd_bam_rom_cic_rus_est_dyu_ses_hun_krd_owc_geo_guj_nor_lat_glc_aeg_heb_por_fin_swt_mao_slo_sun_jpn_tml_kor_grk_dut_yor_ukr_tag_mcd_anl_jav_cnt_hin_tsn_lit_gam_mol_spa_bos_arw_qcu_ita_ctl_pol_ven_amr_ben_sid_fre_bat_alb_akn_svk_ewe_ind_tha_tig_knd_tsw_dgb_tur_scr_bul_azi_xho_vie_hau_swa_bem_lda	-0.110444582675871	-0.260390163579319	0.795138491735715
580	heb_glc_swa_mcd_sod_tig_amh_pan_uzb_azi_ses_sun_ewe_pol_afr_bsq_swe_owc_tsw_mnd_rom_ita_tsn_hin_yor_cze_hun_cic_moo_est_guj_hau_geo_krd_lit_prs_por_gam_anl_mol_fin_zul_tag_urd_ind_jpn_knd_kor_nor_fre_bam_bul_mao_bos_wly_bat_cnt_alb_dgb_slo_aeg_scr_ger_ctl_grk_qcu_rus_dut_spa_lda_sid_lat_amr_arw_mly_eng_xho_ben_swt_jav_tha_mlt_tml_igb_akn_tur_ukr_svk_aze_ven_vie_chh_bem_fbf_dyu	-0.0945393864180362	-0.22266118156167	0.824287505083153
581	owc_urd_ven_prs_amr_hau_mlt_krd_azi_aze_tsw_tag_dyu_dut_swe_bsq_lit_tig_swa_mnd_rus_bos_moo_spa_cic_grk_fin_swt_xho_est_ita_sid_geo_bul_ctl_nor_afr_aeg_wly_ben_hun_tsn_jav_pol_mao_jpn_tml_kor_lat_scr_igb_por_bat_ukr_heb_mly_cnt_rom_ewe_eng_anl_pan_cze_glc_arw_qcu_alb_mcd_slo_bam_sod_hin_amh_ger_sun_guj_dgb_svk_zul_ind_tha_gam_knd_akn_lda_uzb_fre_mol_tur_fbf_vie_chh_yor_ses_bem	0.639503727148555	1.52043812946838	0.131793618112449
582	amr_bul_dyu_slo_gam_anl_sod_hin_aze_uzb_swt_sun_zul_glc_grk_bsq_pan_hau_ewe_cnt_alb_lit_dgb_mcd_bem_mol_fin_bam_lda_hun_cze_aeg_geo_ger_rus_scr_ukr_chh_sid_pol_est_swa_ind_fre_jav_jpn_tml_kor_prs_dut_tsw_urd_bat_guj_tig_tag_mnd_por_tsn_eng_mlt_afr_lat_bos_krd_qcu_spa_ita_ben_fbf_owc_rom_amh_arw_mly_swe_ven_nor_ses_mao_tha_wly_knd_cic_igb_azi_ctl_svk_tur_yor_vie_heb_akn_xho_moo	-0.95120953025188	-2.31281284435139	0.0229383244252358
583	wly_ger_bem_glc_anl_owc_amh_mcd_tur_aze_dgb_tag_ses_mol_scr_bsq_svk_hau_moo_mnd_urd_pan_fbf_cze_lda_ctl_est_zul_dyu_fin_spa_aeg_geo_prs_fre_alb_bul_chh_heb_dut_hun_yor_jav_grk_mly_jpn_knd_kor_ita_arw_ewe_lit_sun_swe_sod_ind_cnt_krd_ven_rom_amr_slo_afr_por_pol_qcu_lat_ukr_ben_tsn_sid_guj_tig_bos_bat_hin_swa_eng_akn_mao_tha_mlt_tml_tsw_cic_uzb_rus_nor_azi_igb_vie_gam_xho_bam_swt	-0.297497382264267	-0.704590440937199	0.482825900062701
584	amh_swe_ven_ukr_wly_amr_mlt_pol_tur_azi_tsn_mly_dyu_por_grk_bsq_hin_anl_dgb_mnd_arw_ita_bem_krd_swt_alb_est_cic_yor_hun_ger_aeg_geo_eng_ctl_glc_slo_chh_gam_guj_fin_akn_tag_dut_mao_jpn_knd_kor_bos_afr_igb_pan_bat_rus_tig_sun_cnt_urd_zul_nor_owc_spa_prs_cze_fre_qcu_lat_lit_mol_ewe_sid_mcd_heb_scr_ind_bul_lda_ben_bam_jav_tha_sod_tml_fbf_moo_uzb_rom_svk_aze_xho_vie_hau_ses_swa_tsw	-0.455114649037084	-1.08231424704587	0.281911244516952
585	sod_fre_zul_scr_anl_owc_tig_pol_azi_tur_bam_mao_dyu_alb_por_bsq_lat_hau_tsn_mnd_pan_mcd_bem_ger_yor_ita_est_ven_akn_fin_krd_amr_geo_dut_rus_mol_ukr_wly_mlt_svk_hun_dgb_sun_glc_mly_jpn_tml_kor_afr_arw_tsw_slo_tag_eng_aeg_bat_cnt_bos_igb_grk_gam_spa_guj_ben_bul_qcu_urd_hin_ctl_swt_sid_nor_amh_swe_ind_lit_cic_prs_ewe_jav_tha_heb_knd_moo_swa_aze_rom_cze_uzb_xho_vie_chh_fbf_ses_lda	0.0904441085531869	0.212743123968248	0.831992955029178
586	sod_ukr_tsw_glc_amr_wly_tig_ctl_azi_aze_yor_ind_bam_rus_guj_bsq_bos_heb_zul_mnd_mol_grk_dyu_spa_igb_mcd_est_ses_fbf_fin_ita_owc_geo_pan_ger_swe_scr_mlt_anl_pol_hun_swa_jav_alb_sun_jpn_tml_kor_prs_ben_xho_urd_tag_lit_sid_mly_cnt_nor_lda_fre_gam_svk_eng_hin_cze_qcu_slo_rom_dut_tsn_hau_krd_amh_bul_mao_lat_ven_arw_ewe_bat_tha_aeg_knd_akn_dgb_tur_por_afr_uzb_swt_vie_chh_cic_bem_moo	-0.288552832140467	-0.682653076872722	0.49652302832531
587	amh_alb_dgb_nor_owc_aeg_hau_fre_uzb_aze_tsn_mly_moo_cze_rom_bsq_dut_mlt_xho_mnd_scr_ukr_cic_bul_yor_rus_est_bem_swa_fin_pan_sid_geo_grk_bos_svk_mcd_gam_tig_spa_hun_lda_sun_swe_bat_jpn_knd_kor_hin_ctl_tsw_ger_ind_ben_sod_tag_cnt_arw_bam_afr_chh_prs_lit_ita_eng_qcu_lat_guj_pol_ses_anl_krd_amr_urd_mao_mol_swt_por_dyu_jav_tha_heb_tml_akn_ven_azi_slo_glc_tur_zul_vie_wly_fbf_ewe_igb	0.0098791628008901	0.0232716291708991	0.981483461881603
588	sid_alb_fbf_lat_chh_hau_sod_prs_uzb_tur_tsn_sun_akn_lit_ben_bsq_pan_owc_zul_mnd_fre_arw_lda_bul_ewe_glc_fin_yor_moo_hun_svk_heb_geo_slo_rom_pol_ukr_wly_anl_nor_est_swa_mao_mol_ind_jpn_knd_kor_ctl_scr_dyu_ita_tag_urd_amr_mly_cnt_eng_ven_guj_tig_hin_dut_cze_por_qcu_spa_afr_krd_swt_mlt_rus_aeg_swe_jav_bos_ses_mcd_cic_bat_tha_gam_tml_bem_tsw_azi_grk_ger_aze_bam_vie_amh_xho_igb_dgb	0.131898190024622	0.310819271447107	0.756633589540467
589	sod_ita_ven_urd_heb_anl_owc_dut_uzb_tur_yor_tag_xho_slo_krd_bsq_lat_gam_tsn_mnd_ben_afr_fbf_swe_bam_glc_fin_lda_igb_est_prs_amr_geo_ger_por_ukr_mcd_mlt_sid_grk_hun_swa_bat_pan_sun_jpn_tml_kor_ctl_eng_cic_mol_mly_lit_hau_mao_cnt_fre_moo_pol_aeg_nor_rus_spa_guj_qcu_bos_hin_bul_zul_tig_scr_amh_arw_ind_svk_tsw_rom_dyu_jav_tha_wly_knd_swt_ses_azi_alb_cze_aze_dgb_vie_chh_bem_akn_ewe	-0.143464862108127	-0.33881653086906	0.735511752920178
590	aeg_prs_bem_por_mlt_owc_amh_krd_uzb_tur_lda_sun_akn_dut_lit_bsq_scr_amr_fbf_mnd_pan_bul_yor_glc_xho_slo_fin_ven_dgb_hun_ukr_hau_geo_ctl_ita_hin_mcd_anl_sid_bos_est_cic_ind_arw_tag_jpn_knd_kor_eng_rus_swt_guj_mao_swe_wly_jav_cnt_spa_zul_alb_tig_ger_rom_afr_svk_qcu_fre_grk_ben_swa_sod_urd_heb_lat_mly_cze_igb_nor_bam_bat_tha_gam_tml_ewe_dyu_aze_pol_mol_azi_tsn_vie_chh_tsw_moo_ses	-0.87871796973019	-2.13617270874704	0.0352913327342602
591	sod_ita_lda_slo_wly_heb_hau_svk_tur_uzb_zul_tag_ewe_ger_ukr_bsq_bul_owc_bem_mnd_pol_por_tsn_ben_cic_guj_est_moo_bam_fin_cze_sid_geo_dut_prs_krd_glc_anl_gam_lit_hun_fbf_ind_nor_mao_jpn_tml_kor_arw_alb_ven_grk_mly_scr_chh_sun_cnt_rus_igb_mcd_amr_bos_mol_spa_fre_qcu_urd_rom_hin_ses_mlt_eng_tig_ctl_bat_afr_xho_pan_dyu_jav_tha_amh_knd_yor_swa_aze_swe_lat_azi_swt_vie_aeg_dgb_tsw_akn	0.213268378149884	0.502715790203285	0.616352514299939
592	amh_pol_moo_dut_hau_wly_aeg_scr_azi_tur_tsn_mly_zul_bos_mcd_bsq_bul_amr_tsw_mnd_svk_alb_akn_ben_xho_afr_est_dgb_swt_hun_por_chh_geo_hin_slo_fre_ctl_sid_mlt_grk_fin_ses_bat_urd_jav_jpn_knd_kor_ita_prs_swa_rus_mao_pan_heb_tag_cnt_lit_dyu_glc_anl_mol_lat_ger_spa_qcu_cze_krd_swe_bam_tig_eng_owc_guj_sun_nor_igb_ukr_cic_ind_tha_sod_tml_yor_fbf_aze_arw_rom_uzb_bem_vie_gam_lda_ewe_ven	0.00403280868924334	0.00949093473674763	0.992447773219473
593	owc_pan_cic_ita_hau_aeg_anl_pol_azi_tur_tsn_ind_fbf_bos_prs_bsq_afr_tig_dyu_mnd_urd_ctl_ven_ger_lda_spa_est_dgb_akn_fin_ukr_heb_geo_grk_arw_mcd_hin_gam_sod_por_hun_swa_mao_glc_bat_jpn_tml_kor_rus_mol_tsw_scr_sun_rom_wly_jav_cnt_nor_swt_cze_amh_bul_alb_lit_guj_qcu_svk_dut_slo_xho_mlt_ben_amr_eng_tag_krd_igb_swe_zul_mly_tha_sid_knd_moo_yor_aze_lat_fre_uzb_ses_vie_chh_ewe_bam_bem	-0.765382653309645	-1.83979137593598	0.0689888119751597
594	chh_eng_ses_guj_hau_tig_sod_lit_aze_uzb_moo_ind_bem_pan_krd_bsq_spa_owc_zul_cnt_prs_bul_swa_rom_tsw_hin_hun_dgb_yor_est_dut_sid_geo_bos_ukr_urd_lat_mlt_gam_rus_fin_akn_jav_afr_tag_jpn_tml_kor_nor_scr_bam_swe_mly_ita_amr_bat_mnd_slo_lda_cze_aeg_pol_alb_arw_por_qcu_mol_fre_ctl_ewe_anl_ger_wly_mcd_mao_grk_xho_glc_cic_sun_tha_amh_knd_tsn_ven_tur_svk_ben_azi_swt_vie_heb_dyu_fbf_igb	0.509281875456623	1.20522895923186	0.231172708102009
595	owc_alb_yor_lit_chh_sod_amh_afr_azi_tur_bam_mly_ven_urd_hin_bsq_slo_hau_tsn_mnd_dut_ctl_dyu_ben_swa_spa_fin_dgb_lda_hun_rus_sid_geo_prs_fre_glc_scr_tig_anl_arw_est_zul_jav_lat_sun_jpn_tml_kor_krd_mcd_ses_bul_ind_ger_aeg_tag_cnt_pan_cic_guj_amr_svk_eng_swe_rom_qcu_cze_nor_por_xho_gam_mol_heb_pol_bat_bos_fbf_grk_swt_mao_tha_mlt_knd_tsw_akn_uzb_ita_ukr_aze_bem_vie_wly_moo_igb_ewe	0.0403098007246003	0.0952692411399551	0.924305951592183
596	mlt_mcd_akn_scr_amh_owc_anl_spa_aze_azi_dyu_sun_tsw_hin_mol_bsq_rom_heb_bem_cnt_ctl_por_ses_cze_xho_arw_fin_dgb_moo_est_eng_sid_geo_fre_guj_glc_svk_tig_hau_ita_hun_ewe_tag_urd_ind_jpn_knd_kor_ukr_nor_tsn_alb_bat_lat_sod_jav_mnd_pol_cic_bul_chh_pan_bos_prs_slo_qcu_ger_krd_afr_lda_amr_grk_gam_swe_mao_lit_yor_ben_ven_mly_tha_aeg_tml_zul_swa_uzb_rus_dut_tur_igb_vie_wly_bam_fbf_swt	-0.78327272549989	-1.88351998338415	0.0627546356313482
597	sid_lat_bem_slo_aeg_amr_anl_por_uzb_aze_zul_mao_ven_bos_pan_bsq_mol_tig_cic_mnd_urd_lit_xho_krd_swt_grk_fin_akn_lda_est_hin_gam_geo_ben_svk_cze_arw_owc_hau_ctl_hun_tsn_bat_ukr_ind_jpn_tml_kor_afr_dut_dgb_guj_tag_prs_mlt_mly_cnt_glc_bam_scr_chh_rom_rus_swe_pol_qcu_ita_alb_ger_fbf_sod_eng_heb_fre_jav_nor_ses_bul_ewe_sun_tha_wly_knd_tsw_yor_tur_mcd_spa_azi_dyu_vie_amh_swa_igb_moo	0.693613144934992	1.64370486176489	0.103613821830592
598	amr_ctl_tsn_nor_amh_hau_heb_dut_azi_aze_fbf_jav_lda_alb_eng_bsq_fre_sod_yor_mnd_rus_scr_bam_cze_bem_swe_est_moo_akn_hun_krd_chh_geo_mcd_glc_bos_spa_aeg_gam_afr_fin_swa_tag_svk_mao_jpn_knd_kor_guj_pan_xho_bul_bat_urd_sid_mly_cnt_slo_dyu_prs_owc_ben_pol_grk_hin_qcu_por_mol_arw_ses_tig_ger_wly_ita_ind_rom_tsw_ukr_ewe_sun_tha_mlt_tml_swt_dgb_tur_lit_lat_uzb_zul_vie_anl_ven_cic_igb	-0.802302452086375	-1.93567752027451	0.0559445681301218
599	amr_eng_akn_por_tig_sid_amh_fre_aze_azi_tsn_ind_cic_ger_mol_bsq_rus_anl_bem_mnd_rom_spa_moo_bos_fbf_krd_hun_ses_lda_fin_nor_sod_geo_alb_scr_afr_pan_wly_heb_dut_est_swa_mao_lit_tag_jpn_tml_kor_glc_prs_dyu_ita_jav_grk_owc_sun_cnt_guj_bam_svk_aeg_ctl_bul_slo_urd_qcu_swe_hin_ukr_zul_gam_lat_chh_cze_bat_mcd_ven_pol_yor_mly_tha_hau_knd_swt_ewe_tur_arw_ben_uzb_tsw_vie_mlt_xho_dgb_igb	-0.878500537069739	-2.12781623264464	0.035997291293634
600	amr_mol_cic_pan_aeg_hau_gam_alb_uzb_aze_bem_sun_yor_lit_arw_bsq_fre_sid_swa_cnt_pol_dut_moo_glc_ven_lat_est_zul_lda_hun_rus_mlt_geo_urd_slo_scr_ita_wly_heb_bos_fin_fbf_mly_prs_mao_jpn_tml_kor_rom_nor_xho_grk_jav_hin_chh_tag_mnd_ben_tsw_eng_sod_ger_ukr_cze_swe_qcu_guj_spa_svk_tsn_tig_por_owc_mcd_ind_ctl_ewe_krd_akn_bat_tha_amh_knd_dyu_dgb_tur_afr_bul_azi_ses_vie_anl_bam_igb_swt	-0.153305077942258	-0.361583508480695	0.718483497174766
601	gam_alb_igb_ita_sod_wly_hau_swe_aze_tur_yor_tag_ven_bos_afr_bsq_rus_chh_cic_mnd_scr_cze_xho_dut_akn_fre_fin_ses_zul_hun_glc_owc_geo_svk_lat_hin_spa_tig_anl_ger_est_bem_bat_por_jav_jpn_tml_kor_ben_nor_fbf_rom_sun_mol_amr_ind_cnt_krd_moo_lit_amh_prs_arw_ukr_grk_qcu_pol_slo_bul_lda_mlt_guj_sid_mcd_mao_urd_dyu_eng_swt_mly_tha_heb_knd_tsn_dgb_azi_pan_ctl_uzb_tsw_vie_aeg_swa_bam_ewe	-0.403104410814223	-0.957332792872812	0.340881395859869
602	aeg_lat_zul_alb_amh_mlt_amr_ita_azi_tur_fbf_mao_xho_rus_prs_bsq_mol_sid_bam_mnd_fre_ctl_swt_hin_akn_svk_fin_yor_ven_est_swe_tig_geo_bul_por_ger_bos_anl_heb_arw_hun_dgb_mly_grk_ind_jpn_tml_kor_pan_ukr_igb_afr_jav_krd_owc_sun_cnt_mcd_tsw_rom_sod_ben_glc_guj_slo_qcu_eng_nor_dut_moo_chh_scr_hau_urd_bat_cze_bem_pol_lda_tag_tha_gam_knd_ewe_tsn_uzb_spa_lit_aze_swa_vie_wly_dyu_cic_ses	-0.843722615224296	-2.03264593672858	0.0449395451579331
603	chh_ita_tsn_alb_amr_wly_tig_slo_aze_uzb_ses_jav_akn_eng_por_bsq_guj_mlt_dyu_cnt_bos_spa_ewe_dut_dgb_mcd_fin_xho_yor_hun_pan_sod_geo_fre_lit_ger_cze_sid_hau_nor_est_zul_mao_pol_tag_jpn_knd_kor_mol_rus_cic_arw_sun_bul_gam_ind_mnd_lat_fbf_hin_owc_urd_krd_svk_ben_qcu_swe_glc_prs_ven_amh_ctl_anl_ukr_bat_rom_igb_scr_moo_mly_tha_aeg_tml_lda_bam_azi_afr_grk_tur_swt_vie_heb_swa_tsw_bem	-0.103608646106635	-0.244195265450456	0.807617519539654
604	aeg_slo_tsw_arw_owc_tig_heb_svk_azi_tur_swa_jav_ewe_ukr_lit_bsq_krd_sid_dyu_cnt_rom_grk_zul_ben_cic_ita_est_ven_dgb_fin_nor_mlt_geo_glc_mol_ctl_eng_wly_hau_prs_hun_akn_ind_hin_mly_jpn_knd_kor_afr_bul_lda_pol_tag_ger_amr_mao_mnd_urd_ses_bos_anl_alb_mcd_lat_swe_qcu_spa_fre_dut_yor_sod_por_amh_scr_bat_cze_igb_pan_fbf_sun_tha_gam_tml_swt_tsn_aze_guj_rus_uzb_xho_vie_chh_bam_bem_moo	-0.122327785785329	-0.288458240271505	0.773637931004578
605	heb_lat_dgb_bos_tig_wly_chh_ukr_tur_aze_swa_mao_bam_fre_pan_bsq_guj_owc_dyu_mnd_swe_dut_zul_lit_ses_grk_hun_akn_xho_est_mol_amr_geo_rus_mcd_rom_pol_sid_gam_prs_fin_yor_tag_por_bat_jpn_tml_kor_ctl_scr_lda_krd_jav_glc_aeg_sun_cnt_eng_tsn_arw_amh_ben_alb_afr_slo_qcu_svk_hin_spa_igb_hau_nor_sod_ita_ind_cze_tsw_urd_bem_mly_tha_mlt_knd_cic_moo_uzb_bul_ger_azi_fbf_vie_anl_ven_ewe_swt	0.0705548459836534	0.166234174033593	0.868333537558796
606	wly_nor_ven_ben_mlt_gam_amh_pol_aze_uzb_dyu_jav_yor_por_scr_bsq_swe_heb_zul_cnt_ukr_svk_ses_bos_ewe_prs_fin_cic_fbf_hun_guj_sod_geo_ctl_spa_alb_krd_owc_sid_pan_est_igb_ind_ger_bat_jpn_knd_kor_bul_urd_lda_fre_tag_rom_anl_sun_mnd_glc_bem_grk_chh_mol_ita_lat_afr_qcu_slo_lit_cze_swt_hau_eng_tig_rus_mao_hin_bam_dut_dgb_mly_tha_amr_tml_tsn_moo_azi_arw_mcd_tur_tsw_vie_aeg_xho_swa_akn	-0.426167187260052	-1.01207820838295	0.31412658308345
607	anl_ukr_bem_svk_wly_sid_amh_mol_tur_uzb_yor_tag_bam_fre_guj_bsq_ita_hau_zul_cnt_ben_dut_swt_arw_lda_prs_fin_ses_moo_est_lat_gam_geo_lit_pol_eng_urd_heb_aeg_scr_hun_fbf_mly_slo_sun_jpn_knd_kor_pan_ctl_tsn_mcd_mao_cze_chh_jav_mnd_rom_akn_bul_amr_hin_rus_ger_afr_qcu_swe_nor_krd_igb_owc_glc_mlt_por_bat_bos_ewe_spa_swa_ind_tha_sod_tml_dyu_dgb_azi_grk_alb_aze_ven_vie_tig_cic_xho_tsw	-0.240508125852849	-0.568020894813641	0.571389661718923
608	heb_por_dgb_spa_owc_sod_tig_rom_tur_uzb_lda_tag_ewe_lat_krd_bsq_mcd_chh_fbf_mnd_pol_ukr_tsw_urd_swt_fre_hun_moo_bam_est_alb_anl_geo_svk_glc_slo_rus_mlt_amr_hin_fin_cic_ind_swe_bat_jpn_knd_kor_scr_nor_dyu_eng_mao_mol_gam_jav_cnt_pan_xho_prs_sid_guj_lit_ben_ctl_qcu_bos_afr_arw_zul_amh_cze_hau_ita_sun_grk_igb_dut_tsn_mly_tha_aeg_tml_bem_akn_aze_ger_bul_azi_ven_vie_wly_swa_ses_yor	-0.618451922848425	-1.47890394080378	0.142545219660545
609	owc_bul_ewe_mol_mlt_wly_heb_arw_uzb_aze_akn_tag_bem_ukr_urd_bsq_bos_aeg_ses_cnt_lit_swe_moo_pol_dyu_dut_fin_tsw_fbf_hun_pan_amh_geo_ger_prs_hin_guj_sod_tig_por_est_xho_sun_rom_jav_jpn_knd_kor_ben_krd_cic_mcd_bat_spa_hau_mly_mnd_svk_swt_glc_gam_ctl_alb_slo_scr_qcu_lat_nor_afr_zul_amr_eng_chh_fre_mao_cze_swa_grk_ven_ind_tha_anl_tml_lda_tsn_azi_rus_ita_tur_bam_vie_sid_dgb_yor_igb	-0.774833984692591	-1.86132877519623	0.0658565273091622
610	tig_grk_akn_slo_anl_hau_sod_arw_uzb_aze_swt_ind_ses_dut_ben_bsq_spa_wly_moo_cnt_swe_krd_yor_ita_dgb_pan_fin_zul_cic_hun_bos_amr_geo_ger_bul_glc_mcd_sid_owc_lit_est_fbf_jav_nor_tag_jpn_knd_kor_prs_urd_lda_rom_bat_pol_gam_mly_mnd_eng_ewe_scr_chh_svk_ctl_por_cze_qcu_rus_alb_ukr_dyu_amh_lat_heb_mol_mao_fre_bam_hin_bem_sun_tha_mlt_tml_igb_xho_azi_guj_afr_tur_swa_vie_aeg_ven_tsn_tsw	-0.471936497312769	-1.12174461404543	0.264859009975133
611	aeg_nor_xho_arw_heb_tig_sid_ctl_aze_tur_bam_tag_ven_urd_slo_bsq_ukr_owc_yor_cnt_mcd_ben_igb_ita_zul_rom_est_tsn_dyu_hun_guj_chh_geo_afr_pan_spa_scr_amr_anl_hin_fin_moo_sun_bul_jav_jpn_tml_kor_krd_por_cic_bos_mao_eng_mlt_mly_mnd_fre_fbf_glc_amh_alb_lat_dut_pol_qcu_ger_svk_cze_swt_gam_grk_wly_prs_bat_rus_tsw_swe_swa_ind_tha_sod_knd_akn_ses_azi_lit_mol_uzb_ewe_vie_hau_dgb_bem_lda	-0.84003301712509	-2.03440540508299	0.044758350573086
612	sod_ger_cic_ben_anl_amh_tig_urd_tur_uzb_tsw_jav_xho_svk_bul_bsq_mcd_mlt_igb_mnd_fre_nor_fbf_krd_ewe_ita_fin_lda_swt_est_swe_owc_geo_por_ukr_hin_spa_gam_wly_ctl_hun_yor_ind_rus_tag_jpn_knd_kor_prs_arw_dgb_pol_bat_grk_chh_sun_cnt_afr_zul_mol_amr_alb_dut_rom_glc_qcu_slo_cze_bos_tsn_hau_lit_aeg_scr_mao_eng_bam_lat_moo_mly_tha_heb_tml_akn_swa_azi_guj_pan_aze_dyu_vie_sid_bem_ses_ven	0.78014876978371	1.85167579867484	0.0672453632640904
613	sod_ita_xho_cze_tig_aeg_anl_pol_uzb_aze_bem_ind_yor_hin_swe_bsq_alb_heb_swa_mnd_spa_bul_dgb_glc_tsw_dut_est_dyu_ses_hun_guj_amh_geo_rus_arw_grk_eng_chh_sid_pan_fin_bam_mao_svk_jav_jpn_tml_kor_afr_krd_akn_mcd_sun_lit_mlt_mly_cnt_ger_ewe_ben_hau_bos_mol_fre_por_qcu_prs_lat_ctl_moo_amr_rom_wly_slo_tag_urd_igb_scr_tsn_bat_tha_owc_knd_cic_lda_tur_ukr_nor_azi_swt_vie_gam_ven_fbf_zul	-0.239518068352314	-0.565355753568392	0.573193221888098
614	hau_rom_zul_swe_mlt_chh_amr_bul_uzb_aze_swa_ind_igb_scr_mol_bsq_eng_aeg_ven_mnd_lat_rus_fbf_cze_lda_fre_est_swt_bam_hun_krd_tig_geo_glc_grk_dut_arw_amh_heb_pan_fin_dyu_jav_ita_sun_jpn_tml_kor_nor_bos_ses_hin_mao_pol_owc_tag_cnt_urd_tsw_ger_wly_alb_spa_prs_svk_qcu_mcd_por_slo_tsn_anl_afr_gam_ben_mly_guj_yor_ctl_dgb_bat_tha_sod_knd_cic_bem_azi_ukr_lit_tur_moo_vie_sid_akn_ewe_xho	-1.01288377472787	-2.47169131314073	0.0152667922768652
615	sid_svk_akn_cze_owc_gam_heb_pan_aze_tur_tsn_bat_dyu_fre_ctl_bsq_swe_tig_xho_cnt_ger_afr_ven_alb_zul_ita_est_bam_yor_fin_urd_amr_geo_guj_arw_dut_bos_amh_aeg_rus_hun_igb_ind_mol_tag_jpn_tml_kor_lat_scr_swt_grk_mao_pol_mlt_mly_mnd_hin_dgb_mcd_chh_eng_glc_krd_spa_qcu_nor_por_prs_ewe_wly_ukr_hau_lit_jav_slo_swa_rom_lda_sun_tha_anl_knd_cic_fbf_azi_ben_bul_uzb_bem_vie_sod_tsw_moo_ses	-0.558562845810812	-1.33205846997505	0.186096173412252
616	gam_ben_tsn_bos_sid_chh_owc_ctl_aze_tur_ven_mao_swa_prs_por_bsq_afr_mlt_xho_cnt_ukr_ita_zul_guj_ewe_bul_est_yor_moo_fin_svk_sod_geo_slo_glc_nor_arw_heb_aeg_cze_hun_swt_mly_lit_tag_jpn_knd_kor_fre_dut_igb_mol_bat_alb_anl_ind_mnd_ger_lda_krd_wly_pol_scr_rus_spa_qcu_swe_rom_eng_bam_amr_mcd_tig_urd_jav_grk_tsw_hin_cic_sun_tha_hau_tml_bem_ses_azi_lat_pan_uzb_dgb_vie_amh_dyu_fbf_akn	-0.164500243357294	-0.388290262844065	0.698688674963962
617	sid_scr_lda_ger_aeg_tig_wly_nor_uzb_aze_tsw_mao_yor_cze_alb_bsq_prs_hau_dyu_cnt_rus_bul_swt_spa_ewe_urd_est_swa_bem_fin_ben_heb_geo_mcd_arw_swe_eng_sod_anl_mol_hun_tsn_ind_ukr_jav_jpn_knd_kor_grk_pol_igb_fre_mly_bos_amh_bat_mnd_guj_dgb_lit_amr_glc_dut_svk_slo_qcu_hin_ita_afr_akn_gam_krd_mlt_por_tag_pan_moo_lat_fbf_sun_tha_owc_tml_bam_ven_azi_rom_ctl_tur_cic_vie_chh_zul_ses_xho	0.383117355586587	0.903212078200053	0.368746905715968
618	sid_spa_akn_swe_amr_amh_tig_mol_uzb_tur_zul_ind_ses_svk_afr_bsq_ukr_mlt_bem_cnt_bul_mcd_ven_fre_dgb_bos_est_moo_cic_hun_guj_wly_geo_rus_lit_alb_glc_heb_hau_hin_fin_tsn_tag_rom_sun_jpn_knd_kor_scr_pan_xho_ger_jav_urd_owc_mly_mnd_dut_igb_nor_anl_ctl_ita_krd_por_qcu_arw_prs_lat_ewe_sod_grk_chh_ben_mao_slo_lda_eng_yor_bat_tha_aeg_tml_swt_swa_aze_cze_pol_azi_tsw_vie_gam_bam_dyu_fbf	-0.173058807658819	-0.408552998916843	0.683806939147331
619	hau_hin_bem_eng_amr_wly_amh_prs_aze_uzb_xho_jav_tsn_grk_fre_bsq_svk_sid_akn_cnt_bos_glc_zul_lat_igb_scr_fin_dyu_ewe_est_pol_heb_geo_arw_por_slo_swe_gam_mlt_nor_hun_ven_ind_ctl_tag_jpn_knd_kor_afr_rom_fbf_urd_mao_alb_anl_mly_mnd_ukr_bam_rus_owc_mcd_krd_spa_dut_qcu_cze_ger_ita_tsw_chh_lit_tig_mol_bat_guj_swt_ben_lda_sun_tha_sod_tml_ses_dgb_tur_bul_pan_azi_yor_vie_aeg_cic_moo_swa	0.330003365941492	0.777367878425605	0.43891473473457
620	heb_rus_tsn_guj_wly_owc_anl_mcd_azi_aze_fbf_bat_swa_por_nor_bsq_ben_mlt_swt_mnd_fre_arw_ven_glc_ewe_lit_est_cic_xho_fin_cze_gam_geo_swe_eng_lat_ukr_amr_aeg_krd_hun_akn_mly_pol_sun_jpn_tml_kor_bul_mol_bem_prs_tag_ita_chh_mao_cnt_svk_yor_bos_amh_afr_ctl_alb_ger_qcu_spa_rom_scr_dyu_sid_pan_tig_slo_ind_hin_dgb_dut_tsw_jav_tha_hau_knd_bam_ses_uzb_urd_grk_tur_zul_vie_sod_lda_igb_moo	-1.0230071176573	-2.4895749100477	0.014566197946896
621	wly_krd_ses_rus_heb_amh_mlt_hin_azi_aze_bam_bat_swa_urd_ben_bsq_lat_sod_igb_cnt_prs_por_ewe_nor_yor_ger_est_akn_zul_hun_mcd_amr_geo_afr_dut_cze_pan_hau_gam_pol_fin_fbf_ind_grk_mly_jpn_tml_kor_ita_slo_swt_bul_tag_spa_anl_jav_mnd_fre_bem_guj_sid_swe_arw_alb_scr_qcu_mol_glc_ukr_dyu_chh_lit_owc_eng_sun_bos_cic_ctl_lda_mao_tha_aeg_knd_tsw_moo_tur_rom_svk_uzb_tsn_vie_tig_xho_ven_dgb	-0.620642036712496	-1.48526507142567	0.140855540279715
622	mlt_arw_akn_mol_tig_sid_amr_rom_tur_aze_yor_ind_swa_spa_grk_bsq_dut_owc_tsw_cnt_swe_svk_cic_nor_fbf_cze_est_lda_ven_hun_guj_heb_geo_lat_ger_eng_pan_anl_aeg_fre_fin_dyu_sun_urd_mly_jpn_tml_kor_bos_ukr_moo_hin_mao_glc_hau_bat_mnd_krd_igb_scr_gam_rus_slo_por_bul_qcu_afr_ita_prs_bam_sod_alb_chh_mcd_tag_lit_xho_ctl_ewe_jav_tha_wly_knd_ses_bem_uzb_ben_pol_azi_dgb_vie_amh_tsn_swt_zul	-0.785375501160883	-1.89169590380001	0.0616431799830956
623	tig_ben_tsw_guj_gam_chh_aeg_ger_tur_aze_dgb_sun_ses_dut_pan_bsq_swe_owc_dyu_mnd_grk_rom_bam_bul_bem_krd_est_fbf_yor_hun_nor_sod_geo_alb_hin_arw_rus_hau_amh_cze_fin_igb_bat_por_mly_jpn_knd_kor_ukr_lat_lda_pol_tag_spa_mlt_mao_cnt_glc_tsn_lit_sid_mol_prs_bos_ita_qcu_mcd_eng_svk_swa_anl_urd_amr_scr_ind_afr_akn_ctl_cic_jav_tha_wly_tml_swt_ewe_uzb_fre_slo_azi_zul_vie_heb_xho_moo_ven	-0.48180375525239	-1.14735696297767	0.254177211613578
624	sod_ben_xho_urd_amr_sid_hau_krd_uzb_aze_tsn_tag_ven_fre_pol_bsq_mcd_aeg_tsw_cnt_dut_hin_cic_mol_bam_grk_hun_moo_zul_fin_lit_tig_geo_glc_scr_ukr_bul_amh_chh_rom_est_bem_jav_alb_ind_jpn_knd_kor_eng_ita_akn_swe_bat_spa_heb_sun_mnd_lat_ewe_nor_mlt_bos_pan_ger_svk_qcu_rus_por_ctl_swt_owc_slo_anl_cze_mao_arw_dyu_afr_ses_mly_tha_gam_tml_yor_igb_azi_guj_prs_tur_fbf_vie_wly_dgb_swa_lda	-0.128798719927134	-0.303500749769388	0.762186210903575
625	heb_glc_fbf_ger_sid_gam_hau_spa_azi_tur_dyu_tag_akn_prs_fre_bsq_krd_owc_cic_cnt_nor_slo_ses_pol_tsw_afr_fin_zul_moo_est_ukr_chh_geo_svk_dut_cze_lit_sod_wly_swe_hun_dgb_sun_guj_bat_jpn_tml_kor_bos_por_tsn_lat_mly_ctl_amr_mao_mnd_grk_lda_scr_amh_alb_eng_rom_urd_qcu_ita_rus_mcd_bem_tig_mol_anl_arw_ind_hin_bam_ben_igb_jav_tha_mlt_knd_xho_yor_aze_bul_pan_uzb_swa_vie_aeg_ewe_ven_swt	0.160289287948534	0.376938254636575	0.707078207981509
626	aeg_eng_moo_mcd_mlt_sod_heb_mol_tur_aze_swt_mao_zul_lit_slo_bsq_fre_owc_tsw_cnt_grk_spa_bem_alb_lda_ben_hun_bam_swa_fin_hin_tig_geo_pol_dut_scr_ukr_amr_amh_glc_est_fbf_bat_prs_jav_jpn_tml_kor_bos_guj_ses_svk_sun_swe_gam_tag_mnd_por_dyu_krd_sid_ctl_urd_nor_ita_qcu_bul_rom_arw_ven_anl_cze_wly_lat_mly_pan_akn_afr_yor_ind_tha_chh_knd_igb_ewe_azi_ger_rus_uzb_cic_vie_hau_xho_tsn_dgb	-0.451115594774164	-1.07255997906156	0.286243901516866
627	anl_glc_dyu_bos_sod_mlt_owc_guj_azi_aze_bam_bat_zul_rus_ben_bsq_lit_hau_tsn_cnt_ger_ukr_ewe_grk_cic_urd_fin_bem_tsw_hun_hin_tig_geo_ita_prs_arw_krd_chh_amr_ctl_est_igb_jav_lat_sun_jpn_tml_kor_rom_afr_xho_swe_mly_fre_sid_mao_mnd_por_yor_mcd_gam_nor_dut_slo_cze_qcu_pol_pan_scr_akn_amh_bul_aeg_svk_tag_spa_swt_mol_fbf_ind_tha_heb_knd_lda_swa_uzb_eng_alb_tur_moo_vie_wly_ses_ven_dgb	-0.36266632557633	-0.859410630106831	0.392323875030654
628	sod_ita_swt_hin_mlt_anl_wly_guj_aze_tur_swa_mao_bem_por_krd_bsq_alb_amr_lda_mnd_pol_ukr_cic_spa_yor_scr_fin_dgb_bam_est_ben_tig_geo_fre_bos_pan_afr_aeg_owc_mcd_hun_ven_ind_arw_sun_jpn_knd_kor_urd_ger_xho_eng_tag_svk_chh_bat_cnt_ctl_akn_nor_gam_dut_slo_prs_rus_qcu_lat_mol_rom_moo_heb_cze_amh_glc_jav_bul_zul_lit_ewe_mly_tha_sid_tml_igb_fbf_uzb_swe_grk_azi_tsw_vie_hau_tsn_ses_dyu	-0.68611527558587	-1.64660756733353	0.103014004891001
629	gam_nor_bem_glc_chh_sid_sod_ben_azi_uzb_tsn_tag_dyu_pol_mcd_bsq_arw_amh_xho_mnd_eng_dut_moo_ger_swt_por_fin_akn_yor_hun_fre_wly_geo_bos_alb_mol_urd_owc_amr_rus_est_fbf_sun_prs_mao_jpn_tml_kor_grk_ita_dgb_hin_ind_pan_anl_mly_cnt_cze_ewe_guj_tig_krd_afr_spa_svk_qcu_ukr_bul_slo_cic_mlt_lat_hau_swe_bat_scr_tsw_rom_zul_jav_tha_aeg_knd_ses_ven_aze_ctl_lit_tur_bam_vie_heb_swa_igb_lda	-0.0656048093414571	-0.154791840056396	0.87732087124204
630	aeg_prs_swa_cze_tig_mlt_owc_bul_aze_azi_bem_bat_cic_urd_dut_bsq_slo_anl_ses_cnt_rom_ben_bam_fre_xho_grk_hun_lda_ven_fin_pol_wly_geo_spa_lat_nor_lit_chh_sod_rus_est_zul_jav_por_tag_jpn_tml_kor_mcd_ger_yor_mol_mly_ukr_sid_sun_mnd_swe_tsn_arw_amr_ita_alb_guj_bos_qcu_glc_ctl_eng_fbf_heb_afr_amh_krd_ind_scr_swt_pan_dyu_mao_tha_hau_knd_dgb_igb_tur_svk_hin_uzb_tsw_vie_gam_moo_ewe_akn	-0.24318293622691	-0.574150530723839	0.567252043617502
631	aeg_fre_cic_ukr_owc_amh_sid_grk_azi_uzb_tsw_bat_yor_cze_ben_bsq_scr_mlt_swt_mnd_krd_spa_bem_ita_dyu_swe_hun_bam_ses_fin_bul_hau_geo_ger_eng_mol_ctl_tig_chh_pol_est_dgb_mao_arw_jav_jpn_knd_kor_slo_svk_lda_afr_mly_pan_anl_tag_cnt_alb_xho_guj_gam_urd_por_nor_bos_qcu_rus_hin_mcd_fbf_wly_glc_sod_lat_sun_prs_zul_rom_igb_ind_tha_heb_tml_ven_tsn_aze_lit_dut_tur_ewe_vie_amr_akn_swa_moo	-0.66515790993708	-1.59376672335543	0.114381446436756
632	mlt_bul_lda_cze_anl_aeg_owc_scr_azi_uzb_ewe_jav_fbf_ctl_alb_bsq_rus_amr_yor_cnt_lat_swe_tsn_pol_swa_arw_fin_dyu_swt_hun_grk_gam_geo_ita_prs_krd_mcd_amh_wly_guj_est_bem_tag_dut_mly_jpn_tml_kor_spa_ukr_akn_ben_bat_ger_tig_ind_mnd_urd_dgb_rom_sod_hin_nor_svk_mol_qcu_fre_pan_por_igb_sid_glc_chh_eng_sun_lit_ses_bos_moo_mao_tha_hau_knd_cic_bam_aze_slo_afr_tur_tsw_vie_heb_ven_xho_zul	-0.52534348012821	-1.25135534594594	0.21394344973203
633	aeg_ctl_yor_alb_amr_gam_tig_swe_tur_aze_akn_tag_ses_grk_lat_bsq_ukr_sod_swt_mnd_guj_scr_fbf_mcd_bam_ita_fin_bem_dyu_est_lit_mlt_geo_rus_bos_por_bul_owc_wly_krd_hun_igb_bat_eng_ind_jpn_tml_kor_urd_slo_cic_glc_mly_svk_chh_mao_cnt_ben_ven_pan_sid_fre_hin_ger_nor_qcu_cze_afr_rom_dgb_amh_arw_heb_prs_sun_dut_zul_pol_tsw_jav_tha_anl_knd_lda_xho_azi_mol_spa_uzb_swa_vie_hau_tsn_moo_ewe	-0.0504302040704274	-0.118993935710388	0.905536818926652
634	amr_glc_fbf_alb_gam_mlt_wly_ben_tur_uzb_ewe_mly_bam_svk_ger_bsq_ukr_heb_yor_cnt_por_dut_igb_swe_moo_bul_est_dgb_akn_fin_pol_anl_geo_arw_eng_bos_slo_tig_amh_lit_hun_lda_bat_rom_mao_jpn_knd_kor_nor_prs_tsn_lat_sun_cze_aeg_tag_mnd_guj_dyu_rus_chh_hin_scr_ctl_krd_qcu_ita_mol_fre_xho_sod_spa_hau_pan_ind_urd_ven_afr_cic_jav_tha_owc_tml_ses_swa_aze_mcd_grk_azi_zul_vie_sid_tsw_bem_swt	-0.25255583050026	-0.597490055220115	0.551632304808436
635	aeg_nor_akn_ger_heb_owc_tig_lat_tur_azi_cic_mly_ven_spa_urd_bsq_ben_sid_zul_mnd_por_mol_fbf_pan_bam_hin_hun_ses_ewe_est_ita_amh_geo_lit_ukr_pol_bul_chh_amr_arw_fin_tsn_bat_svk_tag_jpn_knd_kor_krd_prs_lda_ctl_sun_mcd_wly_ind_cnt_dut_moo_alb_hau_scr_cze_glc_rom_qcu_afr_rus_bos_xho_sod_grk_gam_swe_jav_eng_dyu_fre_swa_mao_tha_mlt_tml_dgb_swt_aze_guj_slo_uzb_bem_vie_anl_igb_yor_tsw	-0.666845914442892	-1.59923472245298	0.113160458934638
636	wly_slo_yor_scr_anl_chh_amr_lit_tur_aze_tsn_jav_cic_ukr_urd_bsq_fre_tig_bem_cnt_rom_guj_zul_krd_lda_mcd_est_fbf_tsw_fin_afr_mlt_geo_ger_ben_dut_eng_amh_sid_arw_hun_ven_sun_svk_mao_jpn_knd_kor_por_hin_swt_cze_bat_ita_sod_ind_mnd_ctl_bam_mol_aeg_bul_pan_alb_rus_qcu_pol_spa_grk_akn_hau_bos_gam_swe_tag_nor_dgb_prs_swa_mly_tha_owc_tml_igb_ses_azi_glc_lat_uzb_dyu_vie_heb_ewe_moo_xho	-0.185440152479634	-0.438158140044044	0.662287705551666
637	gam_ukr_yor_slo_sod_tig_amr_ctl_azi_aze_zul_tag_igb_lit_grk_bsq_por_amh_ven_mnd_glc_afr_fbf_nor_swt_arw_hun_ewe_ses_est_mcd_heb_geo_bul_alb_ger_scr_hau_owc_spa_fin_cic_mao_urd_ind_jpn_knd_kor_lat_eng_bem_svk_mly_rus_wly_bat_cnt_rom_xho_pan_sid_swe_fre_krd_bos_qcu_mol_guj_dut_tsw_mlt_hin_chh_ben_sun_pol_tsn_cze_lda_jav_tha_anl_tml_bam_swa_tur_ita_prs_uzb_dyu_vie_aeg_dgb_akn_moo	-0.35927306964399	-0.851440428236736	0.396711843757741
638	amr_lat_dgb_mol_owc_chh_anl_lit_azi_aze_ewe_bat_bem_eng_arw_bsq_mcd_sod_ses_cnt_scr_svk_tsw_guj_fbf_ben_fin_bam_xho_hun_urd_aeg_geo_alb_ger_bos_cze_amh_heb_spa_est_akn_mly_hin_sun_jpn_knd_kor_swe_grk_tsn_afr_mao_krd_mlt_jav_mnd_pol_swa_ukr_wly_rom_glc_por_pan_qcu_ita_nor_bul_lda_hau_fre_sid_dut_ind_rus_swt_ctl_igb_tag_tha_gam_tml_moo_dyu_tur_slo_prs_uzb_yor_vie_tig_cic_zul_ven	-0.897482680664049	-2.17423743725862	0.0322254711640481
639	hau_hin_bem_urd_gam_wly_mlt_por_tur_uzb_zul_sun_swt_swe_svk_bsq_ukr_chh_igb_cnt_afr_lat_fbf_spa_dyu_ctl_est_tsw_tsn_fin_eng_amr_geo_ger_nor_prs_arw_tig_sod_bul_hun_ewe_tag_rus_jav_jpn_knd_kor_grk_mcd_cic_ita_mao_fre_aeg_ind_mnd_lit_yor_dut_anl_mol_guj_bos_alb_qcu_cze_rom_pol_moo_heb_glc_owc_scr_mly_pan_bam_krd_swa_bat_tha_sid_tml_dgb_xho_aze_ben_slo_azi_lda_vie_amh_ven_akn_ses	0.461611903938666	1.08862692489463	0.27913148773244
640	amr_fre_swt_cze_aeg_sod_mlt_lat_azi_uzb_ses_bat_cic_ger_pol_bsq_mcd_amh_ven_cnt_slo_por_bam_glc_swa_ita_fin_dgb_zul_hun_ctl_tig_geo_swe_hin_mol_scr_wly_gam_nor_est_igb_sun_urd_mly_jpn_knd_kor_svk_lit_lda_eng_tag_dut_owc_ind_mnd_spa_tsn_grk_hau_prs_alb_rom_arw_qcu_afr_ukr_ben_tsw_chh_guj_heb_bul_jav_bos_yor_pan_fbf_mao_tha_anl_tml_bem_moo_aze_rus_krd_tur_dyu_vie_sid_xho_ewe_akn	0.0320636153857978	0.075408733205275	0.940051487551314
641	amh_fre_moo_scr_wly_tig_chh_mcd_azi_uzb_bam_bat_ses_urd_cze_bsq_eng_gam_lda_mnd_svk_glc_swa_rus_yor_arw_hun_igb_dyu_fin_alb_heb_geo_ben_slo_krd_ger_amr_anl_ctl_est_zul_mly_grk_sun_jpn_knd_kor_nor_bos_ven_por_mao_spa_sod_tag_cnt_swe_dgb_rom_aeg_dut_bul_pol_ita_qcu_pan_prs_mol_ewe_hau_hin_sid_ukr_jav_lit_akn_afr_swt_ind_tha_mlt_tml_tsw_xho_tur_guj_lat_aze_bem_vie_owc_fbf_tsn_cic	-0.157192518872838	-0.371014699699938	0.711470398110795
642	mlt_bul_tsw_spa_sid_gam_owc_ger_tur_uzb_lda_sun_zul_dut_lat_bsq_ben_heb_moo_mnd_pol_slo_xho_alb_swt_guj_fin_ven_yor_hun_arw_tig_geo_bos_afr_mcd_fre_amh_sod_cze_est_swa_tag_rus_jav_jpn_knd_kor_hin_grk_igb_svk_ind_urd_aeg_mly_cnt_mol_fbf_lit_anl_pan_scr_ukr_por_qcu_krd_ita_nor_bam_hau_swe_wly_eng_bat_ctl_ewe_glc_dgb_mao_tha_chh_tml_dyu_ses_aze_rom_prs_azi_cic_vie_amr_tsn_akn_bem	-0.404780966223672	-0.961148181339488	0.33897000686057
643	hau_pol_lda_prs_gam_anl_wly_cze_tur_aze_xho_mly_dgb_glc_ben_bsq_fre_sod_ewe_mnd_svk_bul_akn_guj_bem_nor_hun_swa_swt_fin_spa_tig_geo_lit_eng_por_ger_chh_amr_swe_est_moo_bat_lat_tag_jpn_tml_kor_hin_ukr_tsw_rus_ind_mcd_amh_jav_cnt_rom_ses_pan_aeg_alb_ita_mol_ctl_qcu_afr_arw_slo_yor_mlt_dut_heb_grk_sun_krd_ven_scr_tsn_mao_tha_sid_knd_bam_zul_azi_bos_urd_uzb_cic_vie_owc_dyu_igb_fbf	0.23740707492068	0.559534952444614	0.577141800219771
644	wly_arw_ewe_urd_amr_anl_aeg_pol_tur_uzb_dgb_tag_ven_ita_svk_bsq_slo_tig_dyu_cnt_prs_bul_ses_ben_yor_guj_est_xho_akn_hun_cze_chh_geo_eng_hin_scr_lat_amh_gam_glc_fin_swa_mly_bos_jav_jpn_tml_kor_grk_ger_moo_por_mao_afr_hau_ind_mnd_mcd_cic_mol_heb_lit_swe_dut_spa_qcu_rus_fre_pan_swt_mlt_ukr_sid_krd_sun_ctl_tsw_rom_bem_bat_tha_owc_knd_tsn_igb_azi_nor_alb_aze_fbf_vie_sod_lda_bam_zul	-0.0350534393960813	-0.0825528330922537	0.934384527639013
645	aeg_cze_swa_spa_owc_amr_anl_ita_uzb_azi_tsn_sun_zul_fre_bos_bsq_afr_sid_bem_cnt_nor_por_xho_krd_lda_grk_hun_akn_igb_fin_ctl_tig_geo_lit_svk_ger_bul_amh_heb_alb_est_tsw_tag_dut_mly_jpn_knd_kor_ukr_guj_dyu_hin_jav_rom_gam_ind_mnd_lat_cic_rus_wly_slo_glc_mcd_eng_qcu_arw_pol_urd_ven_chh_swe_hau_mol_bat_prs_yor_pan_swt_mao_tha_mlt_tml_bam_moo_tur_scr_ben_aze_ewe_vie_sod_fbf_dgb_ses	-0.67431014115027	-1.61128150940465	0.110507269532442
646	gam_ben_swa_krd_amh_hau_anl_bos_tur_uzb_dgb_bat_swt_pol_spa_bsq_fre_amr_yor_mnd_ita_cze_bem_ger_tsw_rom_est_igb_lda_hun_hin_aeg_geo_prs_guj_svk_dut_wly_mlt_por_fin_akn_ind_mcd_sun_jpn_tml_kor_afr_alb_bam_arw_jav_eng_tig_mly_cnt_scr_tsn_rus_sod_lat_grk_bul_urd_qcu_slo_nor_swe_ses_heb_mol_sid_ukr_mao_lit_cic_ctl_zul_tag_tha_owc_knd_moo_xho_azi_pan_glc_aze_ven_vie_chh_ewe_fbf_dyu	-0.81331919591297	-1.96190271122284	0.0527636754272738
647	sid_glc_dgb_fre_tig_chh_wly_rus_uzb_tur_ses_tag_moo_swe_slo_bsq_ctl_owc_yor_cnt_guj_scr_tsw_grk_lda_arw_est_cic_swt_fin_cze_amr_geo_mcd_ukr_lit_urd_hau_mlt_svk_hun_ewe_mly_ben_sun_jpn_tml_kor_alb_nor_bam_pan_ind_bos_anl_jav_mnd_bul_zul_ita_amh_hin_por_prs_krd_qcu_lat_dut_ger_xho_sod_spa_heb_rom_mao_afr_igb_eng_fbf_bat_tha_gam_knd_tsn_bem_azi_pol_mol_aze_dyu_vie_aeg_ven_akn_swa	-0.075508695375837	-0.178033436327886	0.859083941168156
648	chh_hin_cic_lit_wly_owc_tig_mcd_uzb_aze_igb_bat_bem_ita_scr_bsq_nor_gam_fbf_mnd_eng_bul_swa_por_swt_ctl_est_ses_akn_fin_guj_heb_geo_afr_lat_spa_cze_sid_mlt_krd_hun_dgb_ind_mol_sun_jpn_knd_kor_dut_svk_zul_alb_tag_ukr_amr_jav_cnt_fre_ewe_rus_anl_bos_ben_prs_swe_qcu_ger_slo_grk_moo_aeg_urd_sod_rom_mao_pan_yor_glc_xho_mly_tha_hau_tml_tsw_ven_azi_pol_arw_tur_lda_vie_amh_tsn_bam_dyu	0.222801417966301	0.525059495624995	0.600791339927263
649	chh_ukr_akn_cze_aeg_mlt_wly_svk_tur_aze_yor_ind_tsw_bos_dut_bsq_rus_hau_ewe_cnt_lit_grk_fbf_urd_zul_swe_fin_tsn_cic_hun_ben_amh_geo_fre_mcd_ger_ctl_amr_tig_slo_est_dgb_mao_nor_tag_jpn_tml_kor_scr_lat_xho_alb_mly_hin_owc_jav_mnd_pol_lda_guj_sod_pan_spa_afr_krd_qcu_ita_mol_eng_swa_heb_bul_anl_arw_sun_prs_igb_glc_bem_bat_tha_gam_knd_moo_bam_azi_rom_por_uzb_dyu_vie_sid_swt_ven_ses	0.711113541573602	1.68604102759832	0.0951401940913003
650	sod_ita_cic_eng_amh_hau_wly_mcd_tur_uzb_yor_ind_lda_spa_arw_bsq_svk_gam_igb_cnt_guj_rus_dgb_bos_dyu_alb_est_ses_swa_fin_glc_tig_geo_fre_pol_bul_rom_owc_anl_afr_hun_tsn_jav_cze_mao_jpn_knd_kor_dut_ger_zul_por_tag_mol_amr_sun_mnd_lat_moo_pan_chh_nor_swe_scr_ben_qcu_ukr_urd_hin_fbf_sid_grk_heb_ctl_mly_slo_ven_prs_xho_bat_tha_aeg_tml_akn_bem_azi_lit_krd_aze_ewe_vie_mlt_swt_bam_tsw	-0.280632340212091	-0.664145034155	0.508240769232008
651	heb_eng_dyu_mol_owc_wly_sod_scr_uzb_azi_ewe_sun_swa_lat_fre_bsq_ctl_sid_lda_cnt_arw_krd_akn_spa_igb_rus_est_fbf_ses_hun_alb_aeg_geo_hin_ger_guj_pol_hau_chh_cze_fin_swt_tag_slo_mly_jpn_tml_kor_ben_lit_bem_mcd_jav_swe_amr_ind_mnd_bos_tsw_pan_amh_glc_urd_nor_bul_qcu_prs_por_dut_zul_anl_ukr_gam_afr_mao_ita_yor_grk_xho_bat_tha_mlt_knd_moo_tsn_aze_svk_rom_tur_ven_vie_tig_dgb_bam_cic	-0.249577496684251	-0.590104128134631	0.556551964166925
652	wly_svk_igb_mol_amr_chh_amh_nor_azi_tur_ewe_jav_ven_eng_fre_bsq_pan_sod_fbf_mnd_urd_mcd_dgb_prs_yor_ger_fin_swa_cic_hun_ita_gam_geo_pol_afr_rus_dut_anl_sid_hin_est_ses_mao_por_mly_jpn_tml_kor_lat_spa_swt_bos_tag_ben_aeg_ind_cnt_ctl_bam_bul_owc_ukr_grk_lit_scr_qcu_cze_guj_krd_lda_tig_rom_hau_alb_sun_arw_akn_swe_moo_bat_tha_mlt_knd_dyu_xho_uzb_slo_glc_aze_tsw_vie_heb_zul_tsn_bem	0.11710143145191	0.275676186126335	0.783408403870141
653	aeg_pol_dgb_svk_mlt_hau_gam_ctl_tur_aze_fbf_tag_ewe_rom_ukr_bsq_swe_amr_igb_cnt_mol_slo_tsn_ben_moo_mcd_est_dyu_akn_hun_ita_owc_geo_rus_nor_spa_grk_heb_wly_krd_fin_tsw_sun_cze_bat_jpn_tml_kor_pan_hin_lda_ger_ind_fre_chh_jav_mnd_bos_xho_scr_sid_guj_prs_lat_bul_qcu_dut_por_glc_bam_sod_eng_tig_arw_mao_afr_swt_urd_cic_mly_tha_anl_knd_ses_ven_uzb_lit_alb_azi_zul_vie_amh_yor_bem_swa	-0.80567806590175	-1.93801635624859	0.0556544431268019
654	amr_prs_bem_mcd_aeg_owc_sod_eng_aze_uzb_dgb_sun_zul_ctl_krd_bsq_hin_gam_ven_cnt_grk_glc_yor_bul_swa_ita_hun_fbf_cic_fin_por_amh_geo_lit_pol_urd_spa_hau_chh_arw_est_tsw_tag_ukr_mly_jpn_knd_kor_slo_svk_xho_scr_jav_bos_sid_bat_mnd_pan_moo_ger_tig_swe_rus_lat_fre_qcu_ben_rom_dut_akn_heb_nor_mlt_guj_mao_mol_ses_afr_tsn_ind_tha_wly_tml_ewe_lda_azi_alb_cze_tur_bam_vie_anl_dyu_igb_swt	0.135999177286402	0.320280258069009	0.749474379963717
655	hau_glc_tsw_ger_sid_tig_sod_cze_aze_uzb_ven_ind_ewe_bul_swe_bsq_alb_aeg_yor_cnt_rom_slo_ses_pol_akn_lit_est_dgb_tsn_hun_prs_gam_geo_hin_pan_spa_eng_anl_amr_scr_fin_dyu_sun_ben_jav_jpn_knd_kor_por_nor_moo_guj_bat_krd_amh_mao_mnd_urd_cic_ctl_mlt_dut_arw_ukr_fre_qcu_bos_rus_mcd_lda_owc_afr_heb_mol_tag_lat_igb_ita_xho_mly_tha_wly_tml_fbf_swa_tur_grk_svk_azi_bem_vie_chh_bam_zul_swt	-0.72001774078882	-1.72989847610671	0.0869658433697255
656	sid_hin_dyu_spa_anl_chh_sod_scr_aze_azi_zul_bat_dgb_bul_ben_bsq_dut_amh_ewe_cnt_eng_ger_lda_arw_yor_lat_fin_swt_ven_hun_glc_hau_geo_prs_bos_grk_ukr_amr_mlt_rus_est_fbf_sun_fre_tag_jpn_tml_kor_ita_urd_xho_mol_ind_swe_owc_mly_mnd_guj_moo_ctl_gam_por_pol_mcd_slo_qcu_rom_afr_nor_bem_tig_krd_wly_pan_mao_alb_ses_lit_igb_jav_tha_aeg_knd_cic_tsw_tur_cze_svk_uzb_akn_vie_heb_swa_tsn_bam	-0.403951942656969	-0.957821593720952	0.340636131072101
657	mlt_svk_ven_mol_wly_heb_sid_por_azi_aze_lda_sun_dyu_slo_prs_bsq_pan_owc_moo_cnt_ctl_afr_fbf_nor_xho_fre_hun_bem_bam_fin_rom_chh_geo_glc_cze_mcd_lat_amh_sod_arw_est_ewe_jav_hin_bat_jpn_knd_kor_spa_lit_dgb_rus_mly_eng_tig_mao_mnd_pol_swt_scr_aeg_ukr_bul_urd_alb_qcu_krd_dut_grk_zul_hau_guj_gam_swe_ind_ben_akn_bos_igb_tag_tha_anl_tml_yor_ses_tur_ita_ger_uzb_tsn_vie_amr_tsw_swa_cic	-0.80389556589041	-1.93797612172033	0.0556594233009785
658	amr_nor_swt_fre_sod_hau_mlt_rom_azi_aze_ewe_mly_igb_scr_dut_bsq_lit_heb_yor_cnt_glc_ben_fbf_svk_akn_pol_hun_tsn_xho_fin_grk_tig_geo_ukr_afr_bul_prs_owc_aeg_lat_est_bem_jav_eng_sun_jpn_knd_kor_slo_hin_moo_mcd_bat_guj_chh_ind_mnd_cze_bam_swe_amh_spa_ger_por_arw_qcu_ita_bos_urd_ven_wly_ctl_gam_alb_tag_krd_zul_mol_dgb_mao_tha_sid_tml_cic_lda_uzb_rus_pan_tur_tsw_vie_anl_ses_swa_dyu	-0.947804831481503	-2.30245623901003	0.0235401266047778
659	anl_rom_yor_afr_heb_sid_gam_spa_aze_azi_tsn_mly_moo_krd_fre_bsq_ben_wly_ven_mnd_cze_grk_ses_ita_fbf_swe_fin_ewe_bam_est_svk_tig_geo_mcd_mol_slo_ctl_hau_aeg_urd_hun_dgb_mao_bos_sun_jpn_tml_kor_scr_dut_zul_alb_jav_glc_sod_tag_cnt_ger_lda_guj_amh_arw_pan_bul_lat_qcu_rus_pol_prs_cic_mlt_por_chh_nor_bat_eng_swa_lit_akn_ind_tha_owc_knd_swt_dyu_uzb_ukr_hin_tur_xho_vie_amr_igb_tsw_bem	-0.170912045265124	-0.403397120683873	0.687582076651681
660	anl_spa_swa_rom_aeg_hau_owc_slo_uzb_azi_akn_mao_ewe_dut_lit_bsq_rus_amr_moo_mnd_ukr_pol_ses_fre_tsn_glc_hun_bam_tsw_est_eng_sid_geo_mol_arw_ger_grk_tig_mlt_urd_fin_yor_jav_bos_mly_jpn_knd_kor_por_svk_dgb_mcd_bat_swe_heb_tag_cnt_ben_xho_lat_chh_nor_hin_alb_prs_qcu_cze_afr_pan_swt_gam_scr_sod_guj_ind_bul_bem_ctl_zul_sun_tha_wly_tml_ven_igb_aze_krd_ita_tur_lda_vie_amh_dyu_cic_fbf	-0.21520342381041	-0.50807869623451	0.612601162955795
661	anl_arw_ses_ukr_chh_aeg_amh_dut_uzb_tur_bam_ind_igb_por_pol_bsq_krd_mlt_swa_cnt_ctl_urd_ewe_lat_zul_slo_fin_xho_dgb_hun_pan_tig_geo_alb_grk_rom_nor_gam_owc_prs_est_lda_sun_svk_tag_jpn_knd_kor_scr_ger_fbf_swe_mly_ben_amr_mao_mnd_guj_ven_mcd_sid_hin_mol_bul_bos_qcu_rus_fre_cze_yor_hau_spa_heb_lit_bat_afr_cic_ita_bem_jav_tha_sod_tml_tsw_swt_azi_glc_eng_aze_dyu_vie_wly_akn_tsn_moo	-0.215060306160917	-0.507654177423454	0.612897739811622
662	owc_rus_xho_ctl_tig_aeg_anl_alb_uzb_tur_bam_jav_ses_swe_lit_bsq_pan_wly_swa_cnt_urd_rom_zul_guj_tsw_arw_hun_yor_moo_fin_ita_gam_geo_scr_spa_ger_eng_hau_sod_cze_est_akn_sun_fre_mao_jpn_tml_kor_nor_mcd_ewe_slo_tag_ben_amr_mly_mnd_afr_lda_prs_chh_grk_lat_dut_bos_qcu_bul_krd_svk_igb_mlt_mol_heb_pol_ind_glc_cic_por_dyu_bat_tha_sid_knd_fbf_ven_aze_hin_ukr_azi_swt_vie_amh_bem_tsn_dgb	-0.08080084261257	-0.19040231372659	0.849408892152403
663	hau_ben_fbf_pol_amr_aeg_wly_nor_azi_tur_zul_mao_swt_glc_svk_bsq_ctl_gam_dyu_mnd_ita_ukr_bam_grk_bem_spa_fin_akn_yor_hun_bos_sod_geo_slo_lat_urd_rom_heb_amh_rus_est_ses_bat_prs_mly_jpn_knd_kor_fre_alb_cic_cze_sun_scr_mlt_jav_cnt_arw_igb_lit_chh_guj_ger_swe_por_qcu_dut_mol_afr_tsw_tig_pan_sid_hin_tag_krd_swa_bul_ven_ind_tha_anl_tml_moo_dgb_uzb_mcd_eng_aze_xho_vie_owc_lda_tsn_ewe	-0.220114482019974	-0.519839186479127	0.604410833852441
664	mlt_nor_moo_swe_owc_heb_amh_bul_aze_azi_ses_sun_ven_ger_fre_bsq_mol_hau_bem_cnt_svk_pan_zul_afr_swt_por_fin_yor_lda_est_mcd_gam_geo_spa_rom_ukr_prs_sid_chh_rus_hun_ewe_bat_ctl_ind_jpn_tml_kor_ben_lat_swa_slo_jav_glc_amr_mly_mnd_arw_bam_bos_aeg_grk_pol_hin_urd_qcu_scr_eng_cze_tsn_sod_guj_anl_krd_tag_dut_fbf_ita_cic_mao_tha_wly_knd_akn_igb_uzb_alb_lit_tur_xho_vie_tig_dgb_tsw_dyu	0.63698631462086	1.50390455112251	0.13599444769425
665	mlt_por_akn_lat_amr_chh_aeg_eng_aze_uzb_moo_sun_cic_fre_urd_bsq_afr_sid_ven_cnt_cze_rus_zul_ben_swt_pan_hun_yor_xho_est_scr_gam_geo_ukr_swe_arw_bul_sod_wly_rom_fin_tsn_mao_slo_mly_jpn_tml_kor_bos_ita_dgb_mol_jav_glc_amh_tag_mnd_ctl_dyu_mcd_tig_guj_prs_svk_grk_qcu_nor_pol_krd_igb_anl_lit_hau_hin_bat_dut_tsw_alb_fbf_ind_tha_heb_knd_bem_ewe_azi_spa_ger_tur_bam_vie_owc_ses_lda_swa	-0.227058128463221	-0.536257752319182	0.593060815778683
666	wly_guj_tsn_alb_chh_heb_mlt_arw_azi_tur_igb_tag_dgb_swe_scr_bsq_afr_owc_ewe_mnd_bos_ctl_yor_ita_swa_cze_est_dyu_bam_hun_bul_gam_geo_spa_lat_mol_grk_aeg_anl_hin_fin_akn_mao_dut_bat_jpn_tml_kor_rom_rus_tsw_fre_ind_glc_amh_mly_cnt_slo_moo_krd_sid_urd_prs_ger_svk_qcu_lit_eng_ukr_ses_hau_ben_tig_nor_sun_pol_fbf_pan_ven_jav_tha_sod_knd_bem_lda_aze_por_mcd_uzb_cic_vie_amr_swt_xho_zul	-0.443341864019501	-1.05349155903737	0.294845179879556
667	wly_glc_ewe_cze_heb_chh_amh_lat_uzb_azi_moo_mly_bem_dut_bos_bsq_urd_aeg_swa_mnd_svk_eng_tsw_alb_fbf_spa_est_zul_lda_fin_scr_mlt_geo_krd_bul_guj_mol_owc_anl_mcd_hun_akn_sun_pan_mao_jpn_tml_kor_rus_por_xho_arw_jav_ctl_sid_ind_cnt_slo_yor_swe_hau_ger_ita_fre_rom_qcu_grk_prs_lit_dyu_amr_nor_gam_ben_bat_hin_dgb_pol_tsn_tag_tha_sod_knd_swt_ses_tur_afr_ukr_aze_ven_vie_tig_bam_igb_cic	-0.467264365235067	-1.11144447901712	0.26924217088709
668	heb_urd_dgb_grk_sod_hau_aeg_ukr_azi_uzb_ven_tag_fbf_svk_krd_bsq_alb_sid_ewe_cnt_scr_afr_swa_rus_yor_cze_est_tsw_bam_hun_swe_mlt_geo_ita_mol_glc_slo_wly_owc_lit_fin_xho_sun_hin_ind_jpn_knd_kor_ben_bos_moo_rom_mly_pol_amh_bat_mnd_pan_swt_nor_gam_mcd_arw_bul_ctl_qcu_por_fre_prs_cic_anl_guj_amr_dut_jav_lat_bem_ger_ses_mao_tha_chh_tml_dyu_akn_aze_eng_spa_tur_tsn_vie_tig_zul_igb_lda	-0.46799924120641	-1.11189735050572	0.26904839701523
669	chh_rom_fbf_ger_sid_hau_amh_svk_azi_uzb_igb_mly_tsw_spa_afr_bsq_guj_tig_swt_cnt_swe_bul_zul_arw_moo_por_est_ses_tsn_hun_pan_amr_geo_dut_eng_fre_alb_wly_gam_ben_fin_bem_ind_glc_tag_jpn_tml_kor_krd_grk_swa_prs_bat_scr_aeg_mao_mnd_lit_dyu_mol_sod_ctl_nor_rus_urd_qcu_bos_ita_hin_ewe_anl_lat_owc_mcd_sun_slo_yor_ukr_bam_jav_tha_mlt_knd_ven_lda_tur_cze_pol_aze_dgb_vie_heb_cic_xho_akn	0.7349290829478	1.74835335612381	0.0837027796719927
670	mlt_mcd_lda_cze_heb_hau_gam_swe_uzb_azi_bem_bat_moo_pol_pan_bsq_guj_aeg_ewe_mnd_urd_ctl_swt_eng_zul_mol_fin_swa_tsw_est_bul_chh_geo_lat_nor_krd_por_tig_sid_ger_hun_tsn_mly_grk_sun_jpn_knd_kor_rom_spa_bam_lit_jav_svk_sod_tag_cnt_ukr_dgb_prs_wly_arw_alb_rus_slo_qcu_dut_scr_hin_ven_owc_bos_amh_fre_mao_afr_akn_ben_cic_ind_tha_anl_tml_ses_fbf_tur_ita_glc_aze_xho_vie_amr_yor_dyu_igb	-0.375843924526924	-0.88985003517166	0.375842522797326
671	owc_ita_zul_bul_gam_amr_amh_svk_aze_tur_dyu_ind_lda_ukr_ger_bsq_afr_aeg_ses_mnd_mcd_krd_bem_guj_ewe_scr_est_igb_moo_fin_mol_anl_geo_alb_rus_arw_ctl_heb_sid_lit_hun_yor_tag_slo_jav_jpn_tml_kor_hin_bos_dgb_dut_sun_cze_mlt_bat_cnt_prs_xho_swe_sod_ben_grk_lat_spa_qcu_por_urd_eng_cic_tig_fre_wly_pan_mly_glc_tsw_nor_akn_mao_tha_chh_knd_swa_tsn_uzb_pol_rom_azi_fbf_vie_hau_swt_ven_bam	-1.15095726216279	-2.84053759990818	0.00553295357670228
672	chh_lit_swa_ukr_hau_sod_gam_alb_tur_uzb_dyu_bat_xho_por_ger_bsq_slo_anl_igb_cnt_svk_scr_swt_dut_lda_ita_hun_fbf_dgb_est_grk_mlt_geo_prs_swe_glc_spa_sid_owc_guj_fin_yor_sun_bos_ind_jpn_knd_kor_afr_eng_bam_bul_tag_urd_aeg_mly_mnd_ben_tsn_ctl_wly_krd_mol_rus_arw_qcu_rom_pol_hin_cic_tig_cze_amr_nor_mao_mcd_ses_fre_bem_jav_tha_heb_tml_ewe_zul_aze_lat_pan_azi_tsw_vie_amh_ven_moo_akn	-0.304278401165535	-0.71984836110158	0.473423586794967
673	mlt_glc_dyu_ita_sod_heb_anl_arw_azi_aze_ven_bat_bam_grk_alb_bsq_lat_wly_swt_mnd_ukr_nor_cic_prs_akn_cze_fin_igb_xho_est_svk_sid_geo_urd_bul_ctl_afr_amr_chh_guj_hun_fbf_sun_pan_tag_jpn_knd_kor_fre_por_bem_ben_ind_pol_tig_jav_cnt_eng_tsn_scr_amh_swe_rom_krd_bos_qcu_mol_hin_mcd_zul_aeg_dut_hau_ger_mao_spa_dgb_rus_ses_mly_tha_gam_tml_yor_moo_uzb_slo_lit_tur_ewe_vie_owc_swa_tsw_lda	0.18677922572371	0.439789302092734	0.661110046174346
674	tig_ben_lda_grk_amh_mlt_sid_fre_uzb_aze_cic_mao_fbf_afr_pan_bsq_bos_sod_ses_mnd_cze_urd_xho_rom_akn_hin_fin_tsn_tsw_hun_spa_wly_geo_ukr_guj_pol_nor_owc_aeg_swe_est_dgb_sun_mcd_tag_jpn_tml_kor_svk_mol_bam_eng_ind_scr_hau_mly_cnt_rus_ewe_prs_gam_lat_ctl_ger_bul_qcu_lit_slo_arw_igb_chh_glc_heb_ita_bat_dut_ven_krd_swa_jav_tha_amr_knd_zul_bem_azi_por_alb_tur_moo_vie_anl_yor_swt_dyu	-0.296753267119246	-0.70153314547955	0.484722204750024
675	hau_fre_cic_lit_heb_wly_tig_pol_aze_tur_bem_jav_moo_hin_prs_bsq_guj_amh_swa_cnt_bul_svk_dgb_eng_ven_por_hun_xho_swt_fin_ger_mlt_geo_swe_mcd_spa_arw_aeg_gam_lat_est_akn_mly_afr_bat_jpn_tml_kor_urd_krd_zul_ukr_sun_ita_chh_ind_mnd_pan_tsw_scr_amr_rus_ctl_glc_grk_qcu_slo_ben_cze_ewe_anl_dut_sod_mol_mao_alb_igb_nor_bam_tag_tha_sid_knd_dyu_fbf_azi_bos_rom_uzb_tsn_vie_owc_ses_lda_yor	-0.216655059886909	-0.512767854190485	0.60932952654499
676	aeg_mol_igb_ita_sid_anl_owc_eng_aze_tur_xho_mao_ven_ben_lit_bsq_arw_amh_bem_cnt_nor_spa_lda_rus_yor_scr_est_fbf_ses_hun_rom_sod_geo_lat_guj_ukr_svk_heb_wly_fre_fin_ewe_ind_hin_jav_jpn_knd_kor_bos_afr_zul_urd_bat_ctl_gam_tag_mnd_slo_tsw_grk_hau_prs_por_ger_swe_qcu_pan_krd_mcd_cic_tig_alb_chh_glc_mly_bul_tsn_cze_dyu_sun_tha_mlt_tml_akn_swt_azi_pol_dut_uzb_swa_vie_amr_moo_dgb_bam	-0.469661041180087	-1.1153751652835	0.26756355773071
677	gam_slo_bam_mcd_sod_heb_anl_lit_aze_azi_moo_mly_ses_swe_scr_bsq_prs_amr_tsn_mnd_bul_mol_xho_afr_ewe_bos_fin_ven_yor_est_por_sid_geo_ita_alb_spa_urd_hau_amh_guj_hun_dyu_jav_ukr_tag_jpn_knd_kor_arw_pol_tsw_krd_sun_ger_wly_mao_cnt_ben_zul_hin_mlt_eng_glc_dut_svk_qcu_pan_cze_grk_swa_owc_nor_aeg_fre_bat_lat_lda_rom_swt_ind_tha_chh_tml_cic_fbf_tur_rus_ctl_uzb_dgb_vie_tig_igb_bem_akn	-0.378528504960624	-0.897377831785155	0.371834576159308
678	wly_urd_swa_afr_owc_heb_mlt_cze_aze_uzb_lda_ind_tsw_nor_por_bsq_prs_amh_xho_cnt_krd_hin_dgb_swe_dyu_bos_hun_bem_tsn_fin_mol_anl_geo_ukr_lat_eng_ctl_hau_tig_spa_est_swt_mly_ben_sun_jpn_knd_kor_ger_grk_ven_arw_tag_mcd_sod_mao_mnd_fre_akn_scr_gam_pan_pol_bul_rom_qcu_alb_rus_slo_yor_aeg_dut_amr_svk_jav_lit_zul_glc_ewe_bat_tha_chh_tml_fbf_igb_tur_ita_guj_azi_moo_vie_sid_cic_bam_ses	-0.502036540718337	-1.19519287431966	0.235050602468845
679	owc_ukr_swa_pan_amr_mlt_heb_glc_azi_tur_tsw_tag_moo_rom_rus_bsq_ita_chh_ven_cnt_mol_ben_cic_dut_dyu_svk_fin_bam_tsn_est_krd_sid_geo_slo_bul_hin_cze_wly_amh_fre_hun_lda_ind_spa_jav_jpn_knd_kor_mcd_afr_yor_por_bat_eng_gam_mao_mnd_arw_swt_scr_hau_ger_guj_alb_bos_qcu_nor_prs_pol_igb_aeg_lat_sod_lit_sun_swe_zul_ctl_xho_mly_tha_anl_tml_ewe_dgb_uzb_grk_urd_aze_ses_vie_tig_fbf_akn_bem	-0.233746806988963	-0.552049084454571	0.582238949567297
680	chh_nor_akn_cze_hau_anl_sid_glc_aze_tur_zul_mly_ses_ben_lit_bsq_arw_amr_swt_mnd_pan_ger_moo_grk_tsw_dut_fin_ven_dyu_est_bos_tig_geo_spa_ita_rus_rom_sod_mlt_svk_hun_ewe_ind_eng_bat_jpn_knd_kor_alb_bul_dgb_prs_mao_afr_heb_sun_cnt_mol_fbf_krd_wly_por_hin_ukr_pol_qcu_urd_scr_swe_lda_amh_slo_owc_fre_jav_lat_yor_mcd_cic_tag_tha_aeg_tml_tsn_swa_uzb_guj_ctl_azi_bam_vie_gam_igb_xho_bem	0.0566859727853896	0.133455446010344	0.894121557090307
681	anl_ukr_ewe_fre_tig_chh_wly_lit_tur_azi_dgb_mao_dyu_grk_lat_bsq_glc_mlt_swa_mnd_dut_urd_bam_krd_tsn_rom_est_tsw_xho_fin_spa_owc_geo_svk_guj_prs_hin_amr_gam_alb_hun_ses_bat_slo_jav_jpn_knd_kor_scr_rus_ven_swe_ind_pol_heb_sun_cnt_bul_swt_pan_amh_ben_cze_afr_arw_qcu_ger_por_mol_moo_aeg_eng_hau_bos_tag_mcd_zul_ctl_akn_mly_tha_sod_tml_yor_igb_aze_ita_nor_uzb_fbf_vie_sid_bem_lda_cic	-0.117992157539098	-0.278186354769838	0.781486861054695
682	amr_ger_tsn_lat_owc_aeg_anl_afr_uzb_azi_fbf_tag_bem_svk_rom_bsq_prs_gam_cic_cnt_eng_guj_akn_bul_ven_mol_fin_ses_zul_est_krd_sid_geo_nor_scr_ben_arw_amh_sod_ctl_hun_dyu_mao_urd_bat_jpn_knd_kor_cze_pan_swa_grk_ind_ita_tig_jav_mnd_ukr_dgb_fre_heb_bos_glc_dut_spa_qcu_rus_alb_lit_yor_hau_mcd_chh_hin_sun_slo_tsw_por_moo_mly_tha_wly_tml_igb_lda_tur_pol_swe_aze_swt_vie_mlt_bam_xho_ewe	-0.431897719686853	-1.02680460614767	0.307175775544666
683	owc_glc_ses_lat_heb_wly_amr_mol_uzb_tur_moo_tag_lda_guj_spa_bsq_cze_sod_yor_mnd_swe_bos_cic_ita_dgb_afr_est_swt_bem_fin_ukr_anl_geo_pan_eng_slo_pol_hau_gam_urd_hun_swa_sun_ctl_mao_jpn_knd_kor_rus_fre_ewe_prs_ind_arw_mlt_mly_cnt_svk_tsw_dut_sid_mcd_rom_ger_ben_qcu_alb_krd_lit_zul_aeg_hin_amh_bul_jav_scr_bam_grk_xho_bat_tha_tig_tml_akn_tsn_azi_nor_por_aze_dyu_vie_chh_igb_ven_fbf	0.560965350793011	1.32571654657067	0.188180834312865
684	gam_arw_cic_spa_anl_sod_owc_ger_azi_aze_xho_ind_akn_eng_dut_bsq_alb_tig_ewe_cnt_lat_ukr_dyu_bul_fbf_mcd_est_tsn_bem_hun_mol_heb_geo_swe_slo_urd_prs_amh_wly_glc_fin_tsw_tag_ben_mao_jpn_tml_kor_hin_pan_lda_ita_bat_rom_aeg_sun_mnd_pol_igb_cze_amr_nor_fre_scr_guj_qcu_por_krd_bos_yor_mlt_svk_chh_afr_mly_rus_swa_lit_ses_jav_tha_sid_knd_bam_dgb_uzb_grk_ctl_tur_moo_vie_hau_zul_ven_swt	0.879170697467552	2.09851386952322	0.0385702852988671
685	sod_mol_yor_ita_mlt_aeg_amh_glc_uzb_aze_swt_ind_lda_guj_scr_bsq_swe_anl_moo_cnt_spa_dut_ven_nor_ses_urd_fin_ewe_bem_hun_grk_wly_geo_prs_lit_pol_hin_chh_amr_ger_est_zul_mly_cze_sun_jpn_tml_kor_por_mcd_tsn_ben_tag_ukr_gam_bat_mnd_slo_xho_alb_hau_afr_rus_ctl_bos_qcu_fre_bul_eng_fbf_owc_lat_heb_arw_jav_krd_tsw_pan_igb_mao_tha_sid_knd_cic_bam_tur_svk_rom_azi_akn_vie_tig_swa_dgb_dyu	-0.336653636516602	-0.797153884964435	0.427392177685198
686	amh_swe_ven_nor_sod_amr_aeg_cze_tur_aze_swt_ind_yor_mol_lit_bsq_ctl_owc_ewe_cnt_eng_lat_cic_slo_tsw_fre_hun_moo_akn_est_pan_heb_geo_alb_bul_prs_svk_chh_mlt_glc_fin_tsn_sun_ita_mao_jpn_knd_kor_guj_pol_dyu_spa_bat_ukr_hau_mly_mnd_bos_bam_urd_anl_ger_rom_dut_mcd_qcu_scr_krd_grk_dgb_gam_afr_sid_rus_tag_hin_xho_por_ses_jav_tha_tig_tml_bem_swa_azi_ben_arw_uzb_fbf_vie_wly_lda_zul_igb	-0.14246885304018	-0.336179587781804	0.737492771120392
687	aeg_ukr_dyu_pol_tig_gam_owc_mol_aze_azi_ewe_mao_ven_ben_pan_bsq_glc_hau_swt_mnd_nor_lat_xho_hin_ses_dut_est_yor_bam_hun_prs_mlt_geo_ger_slo_ita_rom_heb_wly_bul_fin_zul_sun_bos_ind_jpn_knd_kor_swe_eng_igb_urd_mly_ctl_amh_tag_cnt_rus_lda_alb_sid_cze_krd_mcd_grk_qcu_por_fre_svk_fbf_amr_lit_anl_guj_bat_arw_tsn_spa_bem_jav_tha_chh_tml_dgb_swa_tur_afr_scr_uzb_moo_vie_sod_cic_akn_tsw	-0.696883941357974	-1.6718947753359	0.0979065401714852
688	amr_grk_zul_ger_owc_gam_sid_glc_tur_azi_xho_mao_fbf_arw_alb_bsq_bul_heb_ven_mnd_hin_guj_ewe_mcd_ses_mol_est_cic_swa_hun_dut_sod_geo_ctl_rom_nor_swe_aeg_chh_lat_fin_dgb_tag_ben_bat_jpn_knd_kor_lit_bos_yor_ukr_jav_prs_anl_sun_cnt_cze_akn_fre_amh_ita_spa_urd_afr_qcu_pan_slo_pol_bam_tig_eng_hau_rus_ind_por_bem_scr_tsw_mly_tha_mlt_tml_tsn_igb_uzb_svk_krd_aze_moo_vie_wly_lda_dyu_swt	-0.536831779133447	-1.27993185150414	0.203752700182402
689	sid_afr_dgb_ctl_hau_amr_chh_mcd_aze_uzb_bem_mly_akn_bul_krd_bsq_ita_sod_tsn_cnt_ben_urd_fbf_guj_yor_hin_fin_dyu_moo_hun_svk_owc_geo_spa_eng_pan_lat_amh_heb_pol_est_tsw_mao_por_jav_jpn_tml_kor_ger_grk_zul_fre_tag_bos_wly_bat_mnd_arw_igb_slo_anl_rom_dut_glc_cze_qcu_nor_scr_prs_bam_mlt_lit_gam_rus_ind_mol_swa_alb_ven_sun_tha_aeg_knd_swt_ewe_azi_ukr_swe_tur_ses_vie_tig_xho_cic_lda	-0.678809491382876	-1.6293758455491	0.106616226246667
690	chh_dut_akn_krd_owc_hau_sid_slo_aze_uzb_ven_mao_zul_cze_hin_bsq_mol_amr_bam_mnd_ger_alb_cic_guj_dgb_rom_fin_fbf_ewe_hun_bul_gam_geo_scr_swe_lit_glc_amh_sod_svk_est_tsw_ind_rus_sun_jpn_knd_kor_afr_bos_swa_por_mly_ita_tig_bat_cnt_grk_xho_eng_wly_arw_ben_lat_spa_qcu_pol_fre_pan_tsn_mlt_urd_heb_mcd_jav_ukr_bem_prs_lda_tag_tha_anl_tml_moo_ses_azi_nor_ctl_tur_dyu_vie_aeg_yor_swt_igb	-0.383485079592475	-0.908449362213416	0.36598901562556
691	anl_guj_ses_arw_sod_tig_owc_cze_aze_azi_yor_ind_dgb_ita_ctl_bsq_dut_aeg_igb_mnd_lit_mol_bem_pol_tsn_rom_hun_bam_dyu_est_krd_amh_geo_eng_grk_lat_glc_mlt_sid_afr_fin_moo_tag_slo_mao_jpn_knd_kor_spa_scr_swt_bul_mly_svk_hau_jav_cnt_bos_lda_rus_amr_por_ukr_fre_mcd_qcu_nor_urd_pan_ewe_gam_swe_heb_ger_sun_alb_cic_hin_tsw_bat_tha_chh_tml_xho_ven_tur_ben_prs_uzb_akn_vie_wly_zul_swa_fbf	0.0339644365954649	0.0799644266134716	0.936437370944096
692	gam_urd_tsn_bul_chh_hau_mlt_por_aze_tur_dgb_mly_ven_prs_alb_bsq_glc_amr_fbf_mnd_mol_fre_yor_nor_swa_pan_est_akn_bam_hun_mcd_sid_geo_grk_slo_swe_lit_anl_heb_afr_fin_cic_jav_ctl_bat_jpn_knd_kor_scr_hin_dyu_spa_mao_ger_sod_sun_cnt_lat_moo_pol_wly_ukr_dut_ita_bos_qcu_krd_rus_ben_swt_amh_arw_tig_eng_ind_rom_ses_cze_ewe_tag_tha_aeg_tml_tsw_bem_azi_guj_svk_uzb_xho_vie_owc_lda_zul_igb	-0.916302542515971	-2.21678604715529	0.0290754219407962
693	sod_rom_swa_grk_sid_anl_mlt_afr_uzb_tur_xho_sun_yor_arw_svk_bsq_por_heb_ewe_mnd_mol_mcd_tsw_ger_zul_pan_fin_ven_akn_hun_guj_hau_geo_swe_glc_lit_nor_aeg_wly_urd_est_lda_ind_pol_bat_jpn_tml_kor_krd_eng_moo_ukr_jav_bos_amh_mly_cnt_dut_bam_scr_amr_ben_hin_cze_prs_qcu_ita_bul_alb_igb_owc_ctl_gam_rus_tag_fre_dyu_lat_fbf_mao_tha_chh_knd_cic_bem_aze_slo_spa_azi_tsn_vie_tig_dgb_ses_swt	-0.543786706611421	-1.29459516449181	0.198665051229842
694	aeg_bos_xho_slo_mlt_owc_amh_por_azi_aze_ven_jav_dyu_lit_mol_bsq_rom_chh_yor_mnd_cze_svk_cic_nor_ses_mcd_fin_zul_fbf_hun_ben_wly_geo_spa_hin_urd_ita_sid_anl_pan_est_swa_mao_arw_tag_jpn_tml_kor_bul_pol_akn_ger_sun_afr_amr_bat_cnt_eng_ewe_alb_sod_fre_lat_rus_swe_qcu_scr_krd_grk_tsw_hau_glc_heb_guj_mly_ukr_bem_prs_tsn_ind_tha_tig_knd_lda_moo_tur_dut_ctl_uzb_bam_vie_gam_swt_igb_dgb	0.277804262290291	0.653451951413196	0.515077324678114
695	heb_bos_dyu_ben_tig_gam_aeg_glc_azi_aze_bem_jav_dgb_mol_slo_bsq_fre_wly_ewe_mnd_afr_rom_tsn_scr_swa_arw_fin_moo_fbf_hun_dut_mlt_geo_pan_cze_alb_swe_amh_hau_lit_est_zul_ind_guj_bat_jpn_tml_kor_svk_ctl_lda_ukr_mao_urd_anl_mly_cnt_spa_tsw_bul_owc_eng_ger_prs_lat_qcu_hin_por_krd_ven_sod_pol_sid_grk_sun_nor_akn_rus_swt_tag_tha_chh_knd_bam_xho_uzb_ita_mcd_tur_yor_vie_amr_ses_igb_cic	-0.120563789851718	-0.284232246400434	0.776864292205963
696	anl_guj_igb_hin_mlt_heb_sid_mcd_uzb_aze_dyu_sun_swt_spa_rus_bsq_nor_amr_tsw_mnd_lit_afr_moo_lat_tsn_ger_fin_dgb_ewe_hun_rom_hau_geo_urd_ctl_prs_bul_gam_amh_svk_est_zul_ind_grk_bat_jpn_tml_kor_ben_ita_lda_por_mly_bos_sod_tag_cnt_scr_yor_pan_owc_arw_pol_cze_dut_qcu_mol_fre_eng_swa_aeg_alb_chh_glc_mao_slo_fbf_swe_bem_jav_tha_wly_knd_bam_ven_azi_ukr_krd_tur_xho_vie_tig_akn_ses_cic	0.320409100444385	0.754696087575645	0.452338245957617
697	sid_ctl_moo_urd_owc_amr_gam_guj_tur_azi_zul_ind_tsw_prs_dut_bsq_afr_aeg_ewe_cnt_alb_svk_ses_ukr_ven_krd_est_swt_dgb_fin_hin_wly_geo_slo_swe_bul_lat_heb_amh_nor_hun_igb_bat_ita_mao_jpn_knd_kor_ger_rom_tsn_ben_jav_pan_mlt_tag_mnd_por_xho_bos_sod_mcd_scr_rus_fre_qcu_spa_eng_lit_lda_chh_grk_anl_pol_mly_cze_cic_arw_bem_sun_tha_hau_tml_akn_dyu_uzb_mol_glc_aze_fbf_vie_tig_bam_swa_yor	0.335541746464321	0.792204888392996	0.430257356675234
698	mlt_krd_ven_scr_sod_sid_amh_pan_uzb_tur_akn_mao_bem_bul_urd_bsq_arw_owc_cic_cnt_fre_grk_bam_lit_zul_eng_est_fbf_tsw_fin_dut_anl_geo_ukr_ger_ben_slo_aeg_gam_afr_hun_lda_sun_swe_mly_jpn_tml_kor_hin_por_swt_ita_bat_guj_wly_jav_mnd_prs_tsn_bos_tig_nor_alb_cze_lat_qcu_rom_ctl_pol_swa_chh_spa_amr_glc_tag_mcd_dyu_rus_ewe_ind_tha_heb_knd_yor_xho_aze_mol_svk_azi_moo_vie_hau_igb_ses_dgb	0.0225859946277074	0.0532161054386293	0.957673869428513
699	chh_lit_swa_fre_amr_sid_hau_lat_tur_uzb_ses_jav_xho_scr_nor_bsq_hin_gam_ven_cnt_guj_ctl_lda_afr_fbf_mcd_est_bam_akn_hun_arw_wly_geo_alb_pol_cze_bul_aeg_anl_rom_fin_ewe_bat_ger_sun_jpn_tml_kor_eng_por_swt_bos_mly_ita_amh_tag_mnd_krd_tsn_ukr_owc_glc_ben_grk_spa_qcu_urd_mol_dut_moo_sod_prs_mlt_rus_mao_pan_tsw_svk_dyu_ind_tha_heb_knd_dgb_zul_azi_slo_swe_aze_igb_vie_tig_cic_yor_bem	-0.207875454100839	-0.491024395885213	0.624565917400901
700	chh_urd_zul_lit_amr_tig_anl_ita_azi_aze_bem_sun_igb_bul_grk_bsq_scr_gam_dgb_mnd_spa_rom_fbf_slo_akn_dut_hun_dyu_tsn_fin_ger_heb_geo_cze_fre_hin_swe_mlt_sod_arw_est_ven_mao_prs_mly_jpn_tml_kor_mol_svk_yor_glc_tag_guj_owc_ind_cnt_rus_tsw_eng_aeg_por_ukr_mcd_krd_qcu_pan_pol_ben_moo_amh_alb_wly_afr_jav_ctl_swa_nor_lda_bat_tha_hau_knd_bam_xho_tur_lat_bos_uzb_ses_vie_sid_ewe_cic_swt	-0.533055166324405	-1.26919683907684	0.207538023085711
701	aeg_bos_swt_ben_amr_chh_hau_hin_tur_uzb_lda_bat_swa_mcd_scr_bsq_eng_sod_tsw_mnd_por_fre_yor_ctl_bem_krd_est_fbf_zul_hun_guj_amh_geo_prs_glc_nor_slo_gam_anl_swe_fin_akn_ind_alb_mao_jpn_knd_kor_urd_spa_dgb_rus_sun_svk_sid_mly_cnt_grk_moo_rom_heb_lat_pan_cze_pol_qcu_bul_ita_afr_tsn_owc_lit_wly_arw_tag_dut_dyu_mol_xho_jav_tha_mlt_tml_cic_bam_azi_ukr_ger_aze_igb_vie_tig_ewe_ven_ses	-0.502576707401346	-1.19533007639614	0.234997274604196
702	amr_afr_swa_por_aeg_tig_hau_ger_uzb_tur_fbf_bat_ewe_eng_guj_bsq_spa_owc_xho_cnt_bul_slo_dyu_hin_tsn_ben_fin_ven_bem_hun_ukr_mlt_geo_lit_cze_mcd_krd_amh_gam_scr_est_dgb_ind_rus_mly_jpn_tml_kor_pan_grk_akn_swe_tag_mol_chh_mao_mnd_glc_bam_dut_heb_nor_svk_ctl_fre_qcu_bos_rom_arw_moo_anl_pol_sod_lat_jav_prs_igb_urd_zul_sun_tha_sid_knd_lda_ses_aze_alb_ita_azi_swt_vie_wly_cic_yor_tsw	0.801507026024987	1.90891704053794	0.0593561987355731
703	chh_lat_moo_rus_hau_wly_sod_pol_azi_uzb_cic_mly_ven_ger_mol_bsq_ukr_aeg_xho_cnt_por_hin_bem_pan_dgb_glc_hun_tsw_akn_fin_eng_sid_geo_ctl_arw_rom_krd_amh_owc_mcd_est_fbf_mao_ita_bat_jpn_knd_kor_svk_grk_swt_slo_tag_guj_heb_sun_mnd_spa_swa_urd_mlt_lit_alb_bos_prs_qcu_cze_nor_scr_zul_tig_fre_anl_afr_jav_ben_ses_swe_igb_ind_tha_amr_tml_tsn_lda_tur_bul_dut_aze_bam_vie_gam_dyu_yor_ewe	0.319914706064956	0.752960869364634	0.453375258108517
704	heb_swe_ses_pol_sid_amr_amh_krd_aze_azi_fbf_tag_yor_por_urd_bsq_ger_chh_ewe_cnt_ita_afr_moo_ukr_dyu_hin_fin_swt_xho_est_mcd_gam_geo_grk_mol_ctl_eng_anl_tig_alb_hun_lda_ind_prs_mly_jpn_tml_kor_bul_dut_dgb_bos_sun_cze_mlt_bat_mnd_pan_zul_guj_wly_glc_rom_ben_slo_qcu_lat_rus_lit_igb_aeg_svk_owc_arw_jav_spa_akn_fre_bam_mao_tha_hau_knd_cic_tsw_tur_scr_nor_uzb_bem_vie_sod_ven_tsn_swa	-0.190424078633586	-0.450047306925335	0.653723640229379
705	mlt_ukr_ewe_dut_amr_sid_aeg_alb_uzb_aze_akn_jav_dyu_afr_ctl_bsq_lat_owc_bam_mnd_grk_glc_fbf_scr_ses_rom_est_yor_swa_hun_arw_amh_geo_pan_guj_bos_hin_wly_sod_spa_fin_tsw_mly_slo_bat_jpn_tml_kor_ita_ger_ven_fre_mao_pol_heb_ind_cnt_cze_tsn_lit_gam_ben_eng_krd_por_qcu_nor_mol_urd_bem_hau_swe_anl_mcd_tag_bul_swt_prs_zul_sun_tha_tig_knd_igb_xho_tur_rus_svk_azi_lda_vie_chh_dgb_moo_cic	0.457805892919344	1.08006455816202	0.282906480393929
706	aeg_lat_ses_nor_anl_mlt_wly_arw_aze_azi_swa_bat_dyu_afr_dut_bsq_mol_sid_zul_mnd_eng_spa_igb_hin_moo_cze_hun_ewe_yor_est_svk_tig_geo_bul_bos_pol_ukr_sod_heb_swe_fin_lda_mao_mcd_sun_jpn_knd_kor_krd_grk_ven_scr_mly_ctl_amr_tag_cnt_rom_xho_por_amh_guj_ita_pan_slo_qcu_prs_ger_alb_cic_owc_fre_chh_glc_jav_lit_fbf_rus_tsw_ind_tha_gam_tml_bem_tsn_uzb_urd_ben_tur_bam_vie_hau_swt_dgb_akn	-0.267166112937453	-0.631150866431219	0.529490047692836
707	aeg_guj_ven_scr_heb_amh_owc_alb_azi_tur_akn_ind_fbf_hin_rom_bsq_spa_sod_igb_cnt_swe_krd_xho_ctl_zul_glc_fin_bam_dyu_est_lit_wly_geo_grk_slo_mcd_cze_hau_anl_bul_hun_ses_bat_nor_tag_jpn_tml_kor_ben_bos_swa_por_sun_fre_tig_jav_mnd_mol_tsn_ukr_amr_eng_pol_rus_lat_qcu_dut_urd_pan_tsw_gam_arw_mlt_ger_mao_afr_ewe_ita_moo_mly_tha_sid_knd_swt_lda_aze_svk_prs_uzb_cic_vie_chh_yor_dgb_bem	-0.332104365380435	-0.78689742034415	0.433342626524311
708	aeg_spa_swt_ukr_wly_sid_chh_hin_azi_tur_tsn_mly_swa_ita_ger_bsq_bos_heb_akn_cnt_grk_scr_yor_svk_moo_swe_fin_lda_igb_hun_dut_owc_geo_afr_pan_slo_nor_tig_hau_ctl_est_zul_jav_fre_bat_jpn_tml_kor_por_lit_tsw_rus_sun_urd_sod_mao_mnd_arw_bam_mol_amr_rom_mcd_cze_prs_qcu_guj_bul_glc_dgb_mlt_lat_anl_alb_ind_ben_bem_eng_cic_tag_tha_amh_knd_ses_dyu_uzb_krd_pol_aze_ewe_vie_gam_ven_fbf_xho	0.0203940123608386	0.0480047677406125	0.961815383769081
709	hau_arw_bem_swe_chh_wly_owc_cze_uzb_tur_swt_bat_igb_mol_eng_bsq_ger_anl_zul_mnd_ctl_fre_tsw_pan_tsn_nor_hun_fbf_dgb_fin_scr_amr_geo_lat_prs_rus_por_sod_sid_pol_est_ses_ind_guj_tag_jpn_knd_kor_ukr_urd_yor_mcd_sun_krd_heb_mly_cnt_glc_dyu_alb_aeg_hin_svk_bos_dut_qcu_spa_slo_ben_swa_gam_lit_tig_rom_jav_ita_cic_afr_xho_mao_tha_mlt_tml_moo_ven_aze_grk_bul_azi_ewe_vie_amh_lda_bam_akn	-0.189717892903507	-0.447788590005785	0.655347133751215
710	wly_bul_tsn_nor_mlt_gam_sid_prs_tur_uzb_fbf_sun_swt_afr_grk_bsq_rus_owc_ewe_mnd_ger_swe_yor_ukr_zul_lit_est_moo_dgb_fin_slo_anl_geo_por_fre_svk_glc_chh_heb_hin_hun_ven_mly_eng_bat_jpn_tml_kor_rom_ctl_dyu_ita_ind_pol_aeg_mao_cnt_spa_igb_mcd_amh_urd_alb_dut_arw_qcu_mol_ben_cze_bam_hau_pan_amr_guj_jav_bos_cic_krd_ses_tag_tha_sod_knd_swa_akn_azi_lat_scr_aze_xho_vie_tig_bem_tsw_lda	0.594060412053194	1.40453402572007	0.163490999608058
711	sid_grk_dgb_fre_chh_gam_aeg_urd_azi_tur_bam_mao_dyu_glc_nor_bsq_mol_mlt_moo_mnd_prs_slo_cic_arw_zul_ger_fin_bem_igb_hun_alb_heb_geo_spa_bos_scr_afr_hau_amr_ctl_est_tsn_ind_ukr_sun_jpn_tml_kor_pol_dut_ven_por_bat_cze_wly_mly_cnt_rom_lda_hin_anl_guj_svk_bul_lit_qcu_ita_swe_pan_akn_tig_mcd_owc_eng_jav_krd_xho_rus_tsw_tag_tha_sod_knd_ses_fbf_aze_ben_lat_uzb_ewe_vie_amh_swt_yor_swa	-0.515522796716761	-1.22708126739709	0.222889336780286
712	owc_alb_ewe_rus_hau_heb_aeg_urd_uzb_azi_xho_jav_ses_afr_mcd_bsq_fre_sod_igb_mnd_bul_swe_cic_grk_lda_krd_hun_dyu_swt_fin_pol_amr_geo_prs_eng_ukr_scr_mlt_amh_mol_est_bem_tag_arw_sun_jpn_tml_kor_cze_rom_yor_lat_mly_nor_anl_bat_cnt_slo_akn_spa_sid_ita_bos_ctl_lit_qcu_guj_svk_ben_swa_wly_glc_tig_pan_ind_hin_ven_por_zul_mao_tha_gam_knd_tsw_dgb_aze_ger_dut_tur_moo_vie_chh_bam_tsn_fbf	-0.408995018855177	-0.971178076101813	0.333978748588437
713	owc_urd_akn_krd_sid_hau_amr_nor_azi_aze_swa_jav_ven_fre_arw_bsq_lit_gam_bem_mnd_mol_alb_lda_swe_cic_spa_fin_dyu_ses_est_prs_wly_geo_rom_bos_svk_pol_mlt_tig_scr_hun_dgb_mao_ita_mly_jpn_knd_kor_pan_por_swt_ctl_sun_ukr_heb_tag_cnt_slo_ewe_afr_anl_mcd_glc_eng_rus_qcu_bul_guj_lat_tsn_aeg_ger_sod_grk_bat_cze_bam_dut_tsw_ind_tha_amh_tml_igb_xho_tur_hin_ben_uzb_moo_vie_chh_yor_zul_fbf	0.787820038759573	1.87606069763095	0.0637833121349007
714	hau_prs_tsn_spa_sid_anl_mlt_ita_tur_azi_akn_bat_yor_svk_grk_bsq_pol_chh_fbf_mnd_urd_ger_dgb_alb_ven_afr_hun_tsw_dyu_fin_lit_amr_geo_bos_dut_slo_glc_wly_sod_pan_est_igb_sun_swe_jav_jpn_tml_kor_nor_ben_ewe_fre_ind_krd_tig_mly_cnt_rom_moo_eng_heb_cze_ctl_mcd_ukr_qcu_rus_mol_bul_bem_aeg_guj_amh_hin_mao_lat_zul_arw_cic_tag_tha_owc_knd_bam_ses_uzb_scr_por_aze_xho_vie_gam_swt_swa_lda	-0.314973667272204	-0.745879999575297	0.45762107817513
715	aeg_eng_swa_por_gam_chh_heb_bul_tur_aze_bam_sun_igb_glc_krd_bsq_afr_anl_tsw_mnd_rom_pan_swt_rus_moo_alb_est_tsn_lda_hun_lit_tig_geo_scr_ctl_mol_bos_amh_amr_ita_fin_cic_jav_dut_mao_jpn_tml_kor_urd_ben_ses_ukr_ind_hin_mlt_bat_cnt_pol_dyu_slo_owc_fre_arw_svk_mcd_qcu_lat_prs_nor_ewe_sod_grk_wly_spa_tag_ger_akn_cze_dgb_mly_tha_sid_knd_ven_xho_azi_swe_guj_uzb_zul_vie_hau_bem_yor_fbf	-0.992977199254114	-2.41952915843779	0.0174855652617164
716	chh_svk_fbf_glc_hau_sod_anl_afr_azi_tur_ewe_ind_moo_por_mcd_bsq_spa_wly_zul_mnd_grk_dut_xho_prs_tsw_pol_hun_lda_ses_fin_bul_aeg_geo_ita_arw_ger_rom_tig_gam_pan_est_bem_bat_alb_jav_jpn_tml_kor_nor_guj_yor_hin_sun_urd_mlt_mao_cnt_rus_cic_lat_sid_ctl_scr_cze_mol_qcu_ben_krd_bos_igb_amr_fre_owc_swe_mly_ukr_dgb_lit_ven_tag_tha_amh_knd_akn_swa_uzb_eng_slo_aze_tsn_vie_heb_swt_bam_dyu	-0.35447453074281	-0.840871187750232	0.402576910047393
717	sod_ger_yor_mcd_aeg_amr_sid_rom_tur_uzb_tsw_mao_swa_alb_afr_bsq_spa_mlt_dyu_mnd_grk_cze_moo_krd_dgb_pol_fin_zul_xho_est_svk_anl_geo_hin_prs_eng_ukr_amh_wly_scr_hun_swt_jav_pan_mly_jpn_tml_kor_lat_ctl_akn_mol_ind_urd_heb_tag_cnt_bul_ewe_dut_hau_nor_slo_por_bos_qcu_glc_ben_swe_bem_owc_arw_tig_rus_bat_fre_bam_ita_cic_sun_tha_gam_knd_igb_fbf_azi_guj_lit_aze_ses_vie_chh_ven_lda_tsn	0.226721840829542	0.533141680229709	0.595207289002697
718	chh_spa_dgb_afr_amh_anl_sid_nor_azi_tur_tsw_ind_ven_rom_bul_bsq_mol_tig_tsn_cnt_fre_lat_lda_pan_bam_ger_est_ewe_moo_fin_ctl_gam_geo_swe_pol_slo_hin_hau_mlt_svk_hun_cic_tag_scr_bat_jpn_tml_kor_glc_bos_dyu_por_mly_krd_aeg_mao_mnd_prs_igb_mcd_heb_arw_grk_ukr_dut_qcu_ita_cze_alb_swt_sod_guj_amr_rus_sun_lit_xho_ben_fbf_jav_tha_wly_knd_ses_swa_aze_eng_urd_uzb_akn_vie_owc_bem_zul_yor	0.725574970311587	1.71766429161879	0.0891859851588253
719	anl_nor_tsn_mol_chh_amh_aeg_glc_azi_uzb_akn_jav_xho_mcd_bul_bsq_ukr_wly_dgb_mnd_swe_alb_dyu_fre_zul_ben_est_bem_fbf_fin_hin_amr_geo_guj_urd_rom_krd_hau_sid_eng_hun_igb_sun_prs_mly_jpn_knd_kor_lat_slo_ses_arw_bat_ger_tig_mao_cnt_grk_swa_bos_heb_afr_ctl_pan_spa_qcu_por_dut_lit_ewe_gam_ita_sod_svk_tag_pol_tsw_scr_bam_ind_tha_mlt_tml_lda_swt_aze_cze_rus_tur_cic_vie_owc_moo_ven_yor	-0.395517334326917	-0.938742951231926	0.350294430753682
720	anl_scr_dgb_lat_chh_wly_aeg_fre_aze_uzb_swt_jav_moo_swe_ita_bsq_alb_amr_ewe_mnd_eng_glc_bem_rus_tsw_grk_hun_igb_bam_fin_spa_gam_geo_slo_lit_pan_ger_amh_hau_por_est_fbf_ind_arw_tag_jpn_tml_kor_prs_urd_tsn_cze_bat_dut_tig_sun_cnt_nor_ses_krd_mlt_svk_bos_ukr_guj_qcu_mcd_mol_ben_cic_heb_pol_owc_bul_mly_rom_lda_ctl_akn_mao_tha_sid_knd_dyu_swa_azi_hin_afr_tur_yor_vie_sod_zul_xho_ven	-0.195538585515717	-0.46113445045048	0.645778804755304
721	wly_urd_dyu_glc_tig_sid_aeg_ctl_aze_azi_fbf_mao_ses_ben_rom_bsq_cze_mlt_dgb_mnd_bos_guj_tsn_rus_ewe_arw_est_xho_lda_fin_ukr_owc_geo_mcd_prs_afr_mol_amh_heb_grk_hun_igb_mly_swe_bat_jpn_tml_kor_bul_dut_bem_scr_sun_pol_gam_tag_cnt_hin_bam_lat_sod_ita_slo_alb_nor_qcu_pan_por_svk_yor_anl_lit_chh_ger_jav_fre_swt_krd_swa_ind_tha_hau_knd_ven_zul_uzb_spa_eng_tur_tsw_vie_amr_cic_moo_akn	-0.248425941277521	-0.586763109391896	0.558784487097408
722	anl_lit_cic_rom_sid_gam_tig_arw_azi_aze_xho_mly_tsw_mol_fre_bsq_alb_heb_ven_cnt_bos_glc_swt_ger_dyu_ben_hun_swa_tsn_fin_bul_sod_geo_prs_por_swe_scr_amr_wly_eng_est_lda_tag_grk_sun_jpn_tml_kor_pan_nor_bam_svk_ind_ita_hau_mao_mnd_lat_igb_slo_mlt_mcd_cze_ukr_afr_qcu_rus_spa_guj_ses_owc_dut_aeg_hin_bat_urd_fbf_ctl_yor_jav_tha_chh_knd_ewe_bem_tur_pol_krd_uzb_zul_vie_amh_akn_moo_dgb	-0.466974871149036	-1.11157104814705	0.269188004908136
723	tig_spa_swt_arw_amr_sod_heb_pol_azi_aze_igb_jav_lda_krd_por_bsq_lat_aeg_dyu_cnt_guj_rus_dgb_urd_zul_swe_fin_moo_cic_hun_ukr_hau_geo_lit_nor_scr_alb_sid_owc_rom_est_swa_bat_ben_ind_jpn_knd_kor_bul_mcd_ewe_bos_mly_cze_amh_tag_mnd_pan_bem_grk_wly_eng_afr_fre_hin_qcu_mol_glc_ita_ven_mlt_ger_gam_dut_mao_prs_akn_slo_tsw_sun_tha_anl_tml_ses_fbf_uzb_svk_ctl_tur_xho_vie_chh_yor_tsn_bam	-0.136290257755856	-0.321116230877828	0.748842835289598
724	amr_rom_ses_svk_mlt_heb_sod_ctl_aze_tur_swa_jav_dgb_cze_guj_bsq_rus_chh_lda_cnt_ukr_glc_fbf_ger_igb_grk_est_akn_bem_fin_nor_tig_geo_lat_bos_fre_ben_gam_anl_mcd_hun_swt_mao_krd_ind_jpn_tml_kor_slo_eng_xho_ita_tag_arw_owc_mly_mnd_alb_bam_hin_sid_pan_spa_afr_scr_qcu_dut_swe_por_yor_wly_lit_amh_bul_bat_pol_ven_prs_tsw_sun_tha_aeg_knd_ewe_tsn_uzb_urd_mol_azi_dyu_vie_hau_moo_zul_cic	-0.531219205953412	-1.26431817833898	0.209275344103313
725	amh_pol_moo_urd_sod_mlt_aeg_mol_aze_uzb_lda_mao_bem_scr_guj_bsq_grk_amr_ses_mnd_lit_ctl_tsw_fre_dyu_pan_hun_igb_dgb_est_ben_tig_geo_arw_cze_krd_rus_hau_gam_ger_fin_tsn_mly_ita_ind_jpn_knd_kor_ukr_bos_akn_swe_jav_dut_owc_bat_cnt_slo_swa_nor_anl_afr_svk_lat_glc_qcu_prs_por_mcd_cic_heb_rom_chh_alb_tag_bul_fbf_eng_bam_sun_tha_sid_tml_yor_ewe_tur_hin_spa_azi_xho_vie_wly_swt_ven_zul	-0.372723361041489	-0.882736191202593	0.379654885237732
726	chh_spa_tsn_alb_amh_aeg_hau_afr_aze_azi_dyu_bat_igb_dut_lit_bsq_por_heb_akn_mnd_ben_slo_swt_grk_ven_cze_hun_fbf_lda_fin_lat_gam_geo_guj_scr_urd_arw_sid_wly_swe_est_bam_mly_rus_sun_jpn_knd_kor_pol_ger_yor_svk_jav_krd_anl_mao_cnt_bos_tsw_eng_mlt_glc_hin_pan_mcd_qcu_rom_bul_nor_zul_owc_ita_tig_prs_tag_mol_dgb_ctl_xho_ind_tha_sod_tml_ewe_ses_uzb_ukr_fre_tur_moo_vie_amr_cic_swa_bem	-0.320056889828283	-0.757155324977948	0.450870876527551
727	wly_ben_igb_ctl_amr_chh_mlt_dut_tur_uzb_tsn_sun_moo_slo_rus_bsq_nor_gam_fbf_mnd_hin_pan_zul_lat_ses_bos_est_tsw_ewe_fin_fre_sid_geo_por_alb_mcd_guj_amh_aeg_svk_hun_lda_jav_bul_tag_jpn_tml_kor_swe_glc_dgb_spa_bat_mol_heb_mao_cnt_cze_cic_scr_owc_urd_ger_krd_rom_qcu_ita_arw_grk_bam_anl_afr_sod_eng_ind_lit_akn_pol_swa_mly_tha_hau_knd_dyu_xho_aze_prs_ukr_azi_ven_vie_tig_yor_bem_swt	0.311680257142362	0.733495452423552	0.46510133292694
728	gam_krd_ven_bos_amr_tig_anl_ukr_uzb_azi_cic_mao_fbf_eng_ger_bsq_grk_amh_ewe_mnd_guj_ben_yor_pan_dgb_afr_est_zul_igb_hun_lat_mlt_geo_prs_mcd_mol_alb_chh_owc_glc_fin_xho_mly_fre_jav_jpn_knd_kor_slo_ctl_swt_swe_bat_spa_sod_sun_cnt_dut_tsn_scr_hau_arw_pol_svk_ita_qcu_rom_rus_nor_swa_sid_urd_aeg_bul_tag_cze_dyu_por_bem_ind_tha_wly_tml_akn_bam_aze_lit_hin_tur_moo_vie_heb_ses_lda_tsw	-0.0155004347744975	-0.0365094703567602	0.970954380176881
729	heb_prs_ses_bul_owc_sid_sod_afr_uzb_azi_bem_ind_tsw_dut_mol_bsq_rus_wly_xho_cnt_nor_arw_moo_scr_tsn_ben_fin_dgb_yor_hun_ita_amr_geo_krd_spa_pol_por_gam_aeg_ger_est_ven_mly_bos_tag_jpn_knd_kor_fre_slo_igb_alb_jav_svk_anl_mao_mnd_grk_ewe_ukr_amh_guj_hin_lit_cze_qcu_eng_lat_mcd_akn_hau_pan_tig_glc_bat_ctl_dyu_urd_zul_sun_tha_chh_tml_bam_swa_aze_rom_swe_tur_lda_vie_mlt_fbf_swt_cic	0.339688994084434	0.800724407135548	0.425332085858156
730	heb_rus_bam_ita_sod_amr_mlt_ben_azi_tur_dyu_jav_akn_svk_bul_bsq_alb_gam_tsw_cnt_eng_glc_bem_scr_yor_ger_fin_zul_dgb_hun_rom_tig_geo_mol_dut_spa_hin_sid_hau_guj_est_cic_tag_por_sun_jpn_tml_kor_arw_afr_ewe_bos_bat_lit_amh_mao_mnd_nor_moo_cze_aeg_ukr_lat_fre_prs_qcu_slo_pan_urd_igb_anl_ctl_owc_swe_mly_mcd_fbf_krd_lda_ind_tha_wly_knd_ven_swa_aze_pol_grk_uzb_ses_vie_chh_swt_tsn_xho	0.353722006430459	0.833817700307812	0.406520252503194
731	amh_rom_cic_mcd_anl_heb_aeg_swe_azi_uzb_bem_sun_zul_dut_eng_bsq_glc_tig_igb_mnd_nor_urd_fbf_ita_swt_lat_hun_dgb_ewe_fin_pol_mlt_geo_cze_fre_spa_krd_amr_sid_svk_est_xho_mly_lit_bat_jpn_knd_kor_ben_hin_tsn_slo_mao_arw_owc_jav_cnt_grk_akn_prs_chh_ukr_bul_guj_bos_qcu_mol_por_rus_lda_hau_alb_sod_scr_tag_ctl_ven_ger_bam_ind_tha_gam_tml_yor_moo_tur_afr_pan_aze_swa_vie_wly_ses_tsw_dyu	-0.272612443460798	-0.644940386441816	0.520553637723667
732	gam_eng_tsn_ukr_heb_owc_hau_svk_tur_aze_ven_bat_swt_prs_hin_bsq_pol_amr_moo_mnd_mol_krd_swa_spa_bem_lit_fin_ses_dgb_hun_bos_wly_geo_fre_cze_pan_alb_sid_mlt_bul_est_bam_mao_rus_jav_jpn_knd_kor_por_scr_ewe_ben_ind_ctl_tig_mly_cnt_ita_zul_rom_aeg_grk_nor_slo_arw_qcu_guj_dut_mcd_cic_sod_urd_chh_swe_tag_ger_igb_afr_dyu_sun_tha_anl_tml_lda_tsw_azi_lat_glc_uzb_fbf_vie_amh_akn_yor_xho	-0.0614037129053721	-0.144548418269818	0.885380216237431
733	mlt_mol_swa_bos_hau_chh_sid_nor_uzb_azi_tsn_sun_swt_glc_prs_bsq_bul_anl_dgb_cnt_rus_slo_akn_lit_tsw_rom_est_dyu_fbf_hun_pol_amh_geo_ben_guj_urd_ukr_amr_sod_dut_fin_yor_jav_grk_mly_jpn_knd_kor_pan_alb_xho_swe_ind_ger_heb_bat_mnd_ctl_ven_ita_wly_mcd_krd_cze_spa_qcu_eng_fre_hin_zul_owc_lat_aeg_scr_tag_svk_ewe_arw_bam_mao_tha_tig_tml_lda_cic_aze_por_afr_tur_igb_vie_gam_bem_ses_moo	0.247832157408536	0.582978135275578	0.561318997332926
734	tig_dut_igb_swe_chh_heb_gam_rom_azi_uzb_ses_mao_yor_arw_ukr_bsq_mol_anl_fbf_cnt_bos_eng_dgb_mcd_moo_rus_hun_xho_bam_est_ben_owc_geo_ctl_glc_fre_por_amr_amh_slo_fin_ven_ind_scr_tag_jpn_tml_kor_svk_guj_swa_hin_bat_pol_mlt_sun_mnd_spa_lda_lat_sid_lit_krd_pan_afr_qcu_bul_nor_prs_akn_wly_grk_aeg_urd_mly_alb_cic_ita_swt_jav_tha_sod_knd_tsn_tsw_tur_cze_ger_aze_zul_vie_hau_ewe_bem_dyu	-0.47205447873962	-1.12126077938991	0.265063777930134
735	amr_fre_ewe_lat_mlt_chh_owc_prs_azi_tur_lda_sun_bam_slo_urd_bsq_ben_aeg_tsn_mnd_swe_por_bem_rom_igb_lit_hun_zul_tsw_fin_hin_tig_geo_ukr_pan_ctl_guj_wly_amh_pol_est_xho_ind_svk_bat_jpn_knd_kor_arw_cze_dgb_ger_jav_mol_gam_tag_cnt_glc_ven_nor_heb_grk_bos_eng_bul_qcu_dut_afr_spa_yor_anl_mcd_hau_rus_mao_ita_cic_krd_dyu_mly_tha_sod_tml_swa_fbf_aze_scr_alb_uzb_moo_vie_sid_ses_swt_akn	-0.020782459545621	-0.0489355076847137	0.9610756331662
736	amr_cze_dgb_arw_chh_amh_sod_ctl_aze_tur_tsn_ind_akn_krd_scr_bsq_nor_anl_bam_cnt_dut_svk_zul_hin_cic_urd_fin_swa_xho_est_spa_owc_geo_bos_por_guj_lat_wly_gam_pol_hun_fbf_tag_rus_mly_jpn_knd_kor_pan_grk_tsw_bul_mao_lit_heb_sun_mnd_slo_ven_fre_mlt_ukr_swe_ben_afr_qcu_mcd_prs_eng_yor_hau_ger_sid_mol_bat_rom_ses_alb_swt_jav_tha_aeg_tml_dyu_lda_uzb_ita_glc_azi_igb_vie_tig_moo_ewe_bem	-0.637610320653612	-1.5235080792326	0.131024977051155
737	mlt_fre_lda_hin_gam_anl_chh_afr_uzb_azi_tsw_jav_ven_ben_rom_bsq_glc_sod_akn_mnd_urd_dut_fbf_rus_yor_svk_hun_cic_igb_fin_pan_heb_geo_swe_ger_krd_guj_sid_hau_nor_est_bam_tag_mol_sun_jpn_tml_kor_ukr_cze_zul_mcd_bat_scr_amr_mly_cnt_grk_bem_eng_tig_bul_spa_ita_arw_qcu_lat_por_pol_dgb_aeg_alb_amh_prs_mao_ctl_swa_lit_swt_ind_tha_wly_knd_dyu_tsn_tur_slo_bos_aze_xho_vie_owc_ewe_moo_ses	-0.0377219937815105	-0.0889062851816124	0.929347566277598
738	tig_bul_dgb_prs_aeg_wly_mlt_pol_tur_azi_xho_jav_bem_svk_grk_bsq_eng_anl_yor_mnd_ger_bos_moo_rus_ven_por_est_fbf_tsn_hun_guj_heb_geo_pan_mol_nor_arw_owc_chh_urd_fin_bam_tag_afr_bat_jpn_knd_kor_ctl_swe_akn_dut_ind_alb_hau_sun_cnt_krd_tsw_ukr_amr_spa_mcd_glc_cze_qcu_lat_ita_hin_igb_sod_slo_gam_fre_mly_scr_zul_ben_cic_mao_tha_sid_tml_lda_swa_aze_lit_rom_uzb_dyu_vie_amh_ewe_ses_swt	0.681351403857754	1.61732621227739	0.109194918062198
739	tig_ctl_swa_ita_heb_wly_sod_cze_tur_azi_yor_bat_ewe_glc_guj_bsq_lit_gam_dgb_mnd_arw_ukr_dyu_krd_xho_afr_fin_igb_moo_est_mcd_hau_geo_lat_mol_ben_spa_amr_mlt_fre_hun_swt_mly_alb_jav_jpn_tml_kor_rom_scr_cic_rus_ind_pol_owc_mao_cnt_eng_bam_urd_anl_bul_nor_por_svk_qcu_dut_ger_bos_lda_chh_slo_sid_grk_sun_swe_tsw_pan_zul_tag_tha_aeg_knd_akn_fbf_uzb_hin_prs_aze_ses_vie_amh_bem_ven_tsn	0.517412893242231	1.2232837554166	0.224313120122695
740	sod_ger_dgb_slo_wly_tig_mlt_spa_azi_aze_tsw_sun_fbf_pol_afr_bsq_prs_anl_lda_mnd_bos_por_xho_mol_zul_alb_est_moo_cic_fin_swe_hau_geo_rus_ita_guj_bul_amr_aeg_lit_hun_yor_tag_svk_mly_jpn_tml_kor_eng_scr_tsn_dut_mao_urd_heb_bat_cnt_pan_ses_ben_sid_grk_krd_fre_nor_qcu_mcd_ukr_hin_bem_amh_ctl_owc_glc_jav_lat_igb_cze_swa_ind_tha_gam_knd_swt_akn_tur_rom_arw_uzb_ewe_vie_chh_ven_bam_dyu	-0.116764025156684	-0.275296571837637	0.783699117145111
741	amh_ger_tsn_slo_amr_aeg_hau_lat_uzb_tur_fbf_jav_ewe_scr_por_bsq_urd_wly_xho_mnd_fre_alb_zul_pan_swt_prs_fin_cic_moo_hun_ctl_gam_geo_dut_rus_mcd_ita_sod_chh_guj_est_bem_ind_eng_mly_jpn_tml_kor_ben_lit_dgb_mol_mao_svk_heb_bat_cnt_ukr_bam_bul_sid_krd_glc_hin_arw_qcu_swe_nor_rom_tsw_owc_bos_anl_grk_tag_afr_akn_spa_lda_sun_tha_tig_knd_igb_yor_aze_cze_pol_azi_dyu_vie_mlt_swa_ven_ses	0.88660805222322	2.11062167098394	0.0374884664604448
742	wly_slo_ewe_guj_hau_sod_mlt_rus_tur_azi_bam_jav_moo_mcd_glc_bsq_lat_amr_ven_mnd_pol_ctl_ses_krd_tsn_grk_hun_zul_fbf_est_mol_heb_geo_pan_dut_prs_swe_tig_chh_ben_fin_dgb_tag_urd_mly_jpn_tml_kor_ita_fre_xho_bul_sun_scr_sid_mao_cnt_ukr_swt_rom_owc_eng_hin_bos_lit_qcu_arw_alb_spa_swa_gam_svk_amh_ger_bat_afr_yor_por_bem_ind_tha_anl_knd_dyu_cic_uzb_cze_nor_aze_tsw_vie_aeg_akn_igb_lda	-0.603165884208157	-1.44014315046654	0.153184874155454
743	tig_glc_dgb_ger_chh_anl_aeg_fre_azi_aze_lda_ind_moo_hin_alb_bsq_ita_owc_cic_cnt_mol_krd_swa_rom_fbf_mcd_fin_ewe_akn_hun_scr_sid_geo_svk_pan_swe_grk_mlt_sod_lat_est_yor_tag_spa_mao_jpn_knd_kor_por_slo_dyu_bul_jav_eng_amr_mly_mnd_arw_swt_ukr_wly_lit_dut_urd_rus_qcu_ctl_guj_afr_tsn_hau_cze_heb_bos_bat_ben_bem_prs_igb_sun_tha_gam_tml_zul_bam_tur_nor_pol_uzb_ses_vie_amh_xho_tsw_ven	0.102956095985583	0.242256740363064	0.809114664299362
744	sod_swe_yor_lat_wly_owc_tig_pan_aze_uzb_ewe_mly_swt_urd_mol_bsq_spa_amh_bem_cnt_por_ger_lda_lit_akn_ctl_hun_fbf_cic_est_grk_chh_geo_glc_bos_fre_pol_hau_gam_scr_fin_tsw_sun_ukr_tag_jpn_tml_kor_arw_slo_dyu_guj_mao_afr_amr_jav_mnd_rom_bam_prs_anl_hin_nor_rus_svk_qcu_eng_cze_mcd_dgb_heb_dut_aeg_ben_ind_ita_ses_alb_ven_bat_tha_mlt_knd_xho_igb_tur_bul_krd_azi_tsn_vie_sid_swa_zul_moo	0.512718543643266	1.20790177104063	0.230147778553309
745	amr_spa_tsn_krd_sid_chh_heb_swe_azi_uzb_cic_tag_dyu_scr_pol_bsq_ukr_hau_moo_mnd_ger_hin_swa_por_dgb_rom_fin_ven_lda_hun_prs_aeg_geo_ben_arw_cze_bos_tig_owc_mol_est_swt_mao_ctl_bat_jpn_tml_kor_bul_pan_igb_dut_mly_afr_gam_jav_cnt_slo_fbf_svk_amh_grk_lit_lat_alb_qcu_mcd_nor_rus_ewe_wly_guj_sod_glc_ind_eng_ses_fre_tsw_sun_tha_mlt_knd_zul_bam_aze_urd_ita_tur_yor_vie_anl_bem_xho_akn	-0.953731076721248	-2.31877699056083	0.022597956536654
746	gam_ukr_lda_ben_amr_sod_heb_por_tur_azi_tsn_tag_ewe_rus_ger_bsq_mol_mlt_akn_mnd_guj_pan_cic_bul_dyu_slo_est_ven_dgb_hun_fre_sid_geo_grk_bos_arw_scr_hau_tig_lat_fin_tsw_mly_spa_bat_jpn_tml_kor_dut_pol_igb_ita_sun_nor_amh_ind_cnt_lit_swa_swe_chh_urd_afr_prs_alb_qcu_mcd_krd_glc_zul_aeg_hin_wly_svk_jav_cze_xho_rom_ses_mao_tha_anl_knd_fbf_moo_aze_eng_ctl_uzb_bem_vie_owc_yor_swt_bam	-0.231688431498224	-0.547032741849929	0.585666503713355
747	gam_nor_bem_fre_wly_sid_tig_spa_tur_uzb_dyu_mao_akn_ger_lat_bsq_mol_owc_cic_mnd_ctl_grk_ven_glc_tsn_bos_est_tsw_ewe_fin_mcd_hau_geo_alb_bul_eng_cze_chh_amr_prs_hun_ses_sun_afr_jav_jpn_knd_kor_urd_dut_lda_swe_ind_por_amh_mly_cnt_rom_fbf_ukr_anl_scr_lit_slo_ita_qcu_guj_svk_hin_bam_heb_rus_sod_krd_tag_pol_igb_ben_dgb_bat_tha_mlt_tml_moo_swa_azi_arw_pan_aze_zul_vie_aeg_swt_xho_yor	-0.0685658320613735	-0.161876273738179	0.871754460284324
748	anl_ita_tsn_mol_owc_amh_mlt_rom_aze_uzb_bam_mly_swt_ger_urd_bsq_alb_sid_dgb_cnt_bul_por_bem_bos_ewe_krd_hun_lda_zul_est_hin_chh_geo_arw_slo_ukr_lit_tig_aeg_glc_fin_akn_tag_svk_mao_jpn_knd_kor_grk_afr_ven_swe_ind_rus_sod_sun_mnd_pan_yor_cze_heb_fre_nor_scr_spa_qcu_mcd_pol_ben_ses_amr_prs_wly_guj_jav_lat_moo_ctl_fbf_bat_tha_hau_tml_cic_tsw_tur_eng_dut_azi_dyu_vie_gam_swa_xho_igb	-0.249114820508018	-0.588466286794195	0.557645844052918
749	wly_slo_tsn_grk_sid_tig_owc_spa_tur_aze_bam_mly_tsw_rus_guj_bsq_scr_amh_ses_mnd_lit_nor_dgb_dut_lda_ger_hun_zul_swt_fin_cze_chh_geo_hin_krd_pan_pol_aeg_gam_ctl_est_yor_mao_ukr_tag_jpn_tml_kor_fre_rom_fbf_afr_ind_ben_amr_sun_cnt_mcd_bem_svk_mlt_arw_alb_por_mol_qcu_bul_eng_glc_xho_anl_bos_heb_prs_bat_urd_akn_swe_dyu_jav_tha_hau_knd_cic_ewe_azi_ita_lat_uzb_moo_vie_sod_igb_ven_swa	0.435607945652587	1.02867419722178	0.306300795367643
750	aeg_nor_akn_mol_wly_amh_gam_rus_uzb_azi_swt_mly_ewe_alb_svk_bsq_ita_amr_tsn_mnd_ben_afr_dgb_dut_zul_grk_fin_swa_ven_hun_pol_mlt_geo_guj_eng_arw_ctl_tig_sod_mcd_est_xho_mao_lit_ind_jpn_knd_kor_cze_lat_bam_bul_tag_ukr_heb_sun_cnt_hin_bem_prs_sid_rom_swe_krd_glc_qcu_pan_urd_ger_ses_chh_spa_hau_bos_jav_fre_yor_por_cic_bat_tha_owc_tml_igb_moo_aze_scr_slo_tur_dyu_vie_anl_fbf_lda_tsw	-0.291514999445256	-0.68942139305333	0.492274733000788
751	tig_mcd_dgb_arw_hau_anl_mlt_rus_tur_azi_dyu_tag_tsw_hin_ukr_bsq_pol_heb_lda_mnd_fre_afr_swt_bul_zul_urd_est_igb_fbf_fin_lit_amr_geo_por_ger_nor_lat_sid_aeg_guj_hun_ses_jav_alb_sun_jpn_knd_kor_svk_spa_bem_grk_ind_ita_amh_bat_cnt_mol_ewe_dut_owc_ben_slo_prs_bos_qcu_krd_scr_cze_moo_wly_glc_chh_swe_mly_ctl_swa_rom_cic_mao_tha_gam_tml_yor_bam_aze_pan_eng_uzb_akn_vie_sod_xho_ven_tsn	-0.452134643147493	-1.07239780830961	0.286316318887728
752	sod_ita_xho_dut_owc_gam_chh_guj_tur_aze_dyu_sun_ewe_urd_svk_bsq_hin_tig_swt_cnt_grk_prs_yor_lit_tsw_por_est_bem_igb_fin_krd_anl_geo_spa_arw_rom_rus_heb_amh_ben_hun_bam_mly_bul_tag_jpn_tml_kor_pol_pan_dgb_nor_jav_bos_amr_ind_mnd_fre_ses_eng_mlt_mcd_slo_scr_ctl_qcu_cze_mol_afr_ven_wly_alb_sid_glc_mao_ger_moo_swe_swa_bat_tha_hau_knd_fbf_zul_uzb_ukr_lat_azi_akn_vie_aeg_cic_lda_tsn	-0.440680691220307	-1.04897828764454	0.296906499195267
753	amr_pan_zul_grk_tig_wly_hau_eng_uzb_aze_ses_sun_ven_swe_arw_bsq_rus_aeg_swa_mnd_mcd_prs_moo_bul_xho_ben_est_bem_dgb_fin_slo_sid_geo_dut_svk_ita_bos_mlt_gam_urd_hun_cic_mao_krd_bat_jpn_knd_kor_ctl_lit_dyu_rom_mly_fre_chh_jav_cnt_cze_lda_afr_owc_guj_mol_lat_scr_qcu_spa_ger_por_swt_heb_alb_amh_ukr_tag_hin_igb_glc_bam_ind_tha_sod_tml_tsn_yor_azi_pol_nor_tur_tsw_vie_anl_fbf_akn_ewe	-0.286791710677833	-0.678372826332791	0.499219849492225
754	owc_swe_tsn_cze_tig_gam_sod_prs_aze_azi_bem_tag_bam_mcd_svk_bsq_bos_sid_fbf_mnd_ben_grk_moo_glc_tsw_krd_est_akn_swa_fin_lit_anl_geo_ctl_ukr_eng_hin_mlt_amr_bul_hun_xho_mao_fre_sun_jpn_tml_kor_mol_nor_ven_alb_ind_por_wly_mly_cnt_rom_yor_pol_heb_pan_dut_slo_ger_qcu_guj_afr_arw_zul_amh_rus_hau_spa_bat_lat_ses_scr_ewe_jav_tha_aeg_knd_dgb_cic_uzb_urd_ita_tur_swt_vie_chh_igb_dyu_lda	-0.587004513062634	-1.40342531793409	0.163820212365699
755	owc_slo_yor_alb_amr_chh_aeg_pol_tur_uzb_swt_mao_tsw_prs_grk_bsq_pan_gam_tsn_cnt_krd_dut_ewe_bul_zul_urd_est_fbf_ses_fin_hin_hau_geo_rom_mol_arw_ben_sid_anl_cze_hun_ven_bat_spa_jav_jpn_tml_kor_scr_fre_dgb_lat_ind_ita_amh_sun_mnd_rus_xho_ctl_sod_guj_glc_nor_svk_qcu_por_ukr_bos_dyu_tig_lit_heb_eng_mly_swe_swa_afr_igb_tag_tha_wly_knd_lda_akn_aze_mcd_ger_azi_bem_vie_mlt_bam_cic_moo	-0.194285515053409	-0.458452266449829	0.647697089364306
756	gam_cze_ses_bul_amr_mlt_owc_lit_aze_tur_fbf_tag_akn_rom_mcd_bsq_pol_anl_xho_mnd_ben_afr_swt_rus_swa_alb_fin_tsn_cic_hun_grk_wly_geo_pan_ita_prs_dut_aeg_sid_lat_est_bam_sun_ger_mly_jpn_knd_kor_spa_nor_dgb_scr_jav_svk_tig_bat_cnt_arw_yor_eng_hau_mol_slo_fre_krd_qcu_ukr_guj_ctl_zul_amh_swe_sod_bos_ind_urd_ven_hin_ewe_mao_tha_chh_tml_tsw_bem_azi_por_glc_uzb_moo_vie_heb_igb_dyu_lda	-0.255075500708285	-0.603278875910815	0.54779169314403
757	sid_urd_bam_scr_gam_amr_chh_ctl_azi_tur_ven_mao_swa_por_guj_bsq_lat_mlt_dyu_cnt_dut_grk_xho_lit_bem_swe_hun_dgb_fbf_fin_prs_aeg_geo_ukr_nor_ben_eng_owc_heb_mol_est_cic_bat_bul_sun_jpn_tml_kor_alb_slo_lda_arw_ind_fre_wly_mly_mnd_rus_tsn_cze_sod_glc_ita_afr_pan_qcu_ger_spa_rom_moo_amh_hin_anl_pol_tag_svk_igb_krd_akn_jav_tha_hau_knd_yor_tsw_aze_bos_mcd_uzb_swt_vie_tig_ses_zul_ewe	0.0614933691879302	0.144709650043026	0.88525326622693
758	sod_eng_ven_krd_mlt_tig_gam_lit_tur_aze_akn_ind_dyu_rom_ger_bsq_fre_anl_dgb_mnd_ctl_bos_fbf_dut_moo_por_fin_zul_ses_est_grk_sid_geo_pan_lat_urd_pol_hau_aeg_cze_hun_tsn_tag_nor_mao_jpn_tml_kor_mcd_glc_swa_scr_jav_swe_amr_bat_cnt_rus_lda_afr_chh_mol_alb_ukr_guj_qcu_bul_slo_hin_bam_heb_svk_owc_ben_sun_spa_swt_ita_cic_mly_tha_wly_knd_xho_igb_uzb_arw_prs_azi_ewe_vie_amh_bem_yor_tsw	-0.218381564271488	-0.515518809031004	0.607413861236979
759	gam_lit_bam_bos_tig_heb_mlt_ben_uzb_tur_dyu_jav_fbf_spa_alb_bsq_slo_amh_zul_mnd_ctl_ukr_bem_por_igb_grk_fin_tsn_akn_hun_prs_aeg_geo_rus_afr_pol_ger_sid_anl_krd_est_ewe_mly_pan_sun_jpn_tml_kor_guj_bul_swt_arw_mao_rom_wly_tag_cnt_urd_xho_svk_hau_cze_glc_mol_ita_qcu_lat_hin_scr_swa_sod_fre_chh_eng_bat_swe_ses_mcd_yor_ind_tha_owc_knd_tsw_lda_aze_dut_nor_azi_cic_vie_amr_ven_dgb_moo	-0.593780942076957	-1.41825955893669	0.159457290491861
760	heb_svk_swt_pan_sid_owc_aeg_dut_aze_uzb_swa_bat_yor_fre_prs_bsq_cze_sod_dyu_mnd_ukr_lit_bam_por_akn_ger_hun_fbf_ses_fin_mol_hau_geo_bul_afr_grk_ctl_chh_mlt_swe_est_ven_tag_rus_sun_jpn_knd_kor_guj_mcd_bem_ben_mly_lat_amr_mao_cnt_nor_dgb_pol_anl_arw_glc_hin_alb_qcu_spa_scr_urd_zul_amh_rom_wly_eng_jav_bos_xho_slo_tsn_ind_tha_gam_tml_ewe_tsw_azi_ita_krd_tur_moo_vie_tig_cic_igb_lda	-0.26323909445639	-0.621933894090645	0.535507081065256
761	anl_cze_akn_nor_tig_chh_amh_rus_azi_aze_lda_sun_swt_guj_urd_bsq_lat_mlt_ses_cnt_hin_ctl_bem_afr_zul_ben_fin_xho_dyu_est_ita_aeg_geo_slo_swe_svk_mcd_hau_owc_grk_hun_moo_bat_fre_mly_jpn_tml_kor_ukr_scr_igb_bul_jav_arw_wly_ind_mnd_krd_bam_bos_heb_glc_ger_spa_pan_qcu_alb_prs_mol_ven_sid_lit_gam_pol_tag_por_ewe_rom_cic_mao_tha_amr_knd_tsn_swa_uzb_eng_dut_tur_fbf_vie_sod_dgb_yor_tsw	-0.863396075825184	-2.0902872576953	0.0393206141502931
762	heb_ukr_dgb_hin_amh_anl_chh_ita_uzb_azi_tsn_jav_bam_ben_krd_bsq_bos_aeg_swa_mnd_urd_guj_tsw_slo_fbf_glc_fin_dyu_ewe_est_nor_gam_geo_mcd_swe_svk_fre_wly_owc_alb_hun_cic_ind_pan_sun_jpn_tml_kor_arw_scr_swt_ger_mao_afr_amr_mly_cnt_mol_lda_cze_tig_eng_spa_rom_dut_qcu_bul_por_grk_ven_hau_prs_mlt_pol_tag_rus_igb_ctl_bem_bat_tha_sid_knd_xho_akn_aze_lat_lit_tur_zul_vie_sod_ses_yor_moo	-0.266800975339392	-0.630781726008475	0.529730357130508
763	anl_dut_swa_eng_owc_aeg_amr_bos_uzb_tur_tsn_sun_dyu_mcd_pol_bsq_hin_wly_ses_cnt_ita_arw_igb_afr_fbf_urd_hun_lda_tsw_est_ukr_amh_geo_bul_fre_pan_ben_sod_heb_swe_fin_bam_jav_ger_mly_jpn_tml_kor_scr_ctl_bem_grk_mao_lat_hau_ind_mnd_rom_dgb_mol_mlt_guj_nor_glc_svk_qcu_krd_alb_prs_moo_chh_spa_sid_rus_bat_slo_swt_cze_cic_tag_tha_tig_knd_akn_zul_azi_por_lit_aze_xho_vie_gam_ewe_ven_yor	-0.473525083797828	-1.12194969964544	0.264772247317252
764	sod_ctl_tsw_bos_hau_anl_chh_rom_azi_aze_bem_bat_swt_arw_cze_bsq_ger_amr_fbf_cnt_lit_spa_ewe_por_zul_fre_est_akn_ses_hun_urd_amh_geo_mol_mcd_glc_guj_gam_sid_krd_fin_bam_sun_lat_jav_jpn_tml_kor_scr_slo_dgb_afr_mly_eng_heb_tag_mnd_hin_ven_ita_tig_bul_pol_pan_nor_qcu_svk_ukr_prs_swa_wly_grk_mlt_rus_ind_dut_igb_ben_tsn_mao_tha_owc_knd_cic_moo_tur_alb_swe_uzb_dyu_vie_aeg_lda_xho_yor	-0.245006124137465	-0.579715424850937	0.56350831307325
765	sid_hin_swa_ben_hau_tig_gam_ctl_uzb_aze_fbf_mly_yor_mcd_rom_bsq_krd_amh_igb_mnd_slo_afr_ses_cze_cic_spa_hun_xho_zul_fin_dut_amr_geo_rus_pol_urd_prs_anl_wly_glc_est_bem_ind_grk_jav_jpn_knd_kor_por_guj_tsw_lit_mao_ukr_sod_bat_cnt_lat_moo_ger_mlt_swe_fre_svk_bos_qcu_eng_alb_bul_dyu_heb_nor_chh_arw_sun_mol_dgb_ita_ewe_tag_tha_owc_tml_lda_tsn_tur_scr_pan_azi_swt_vie_aeg_ven_bam_akn	-0.506778381786786	-1.21073529756443	0.229064810552928
766	amr_slo_ewe_scr_heb_chh_aeg_rom_azi_aze_moo_jav_bem_arw_ctl_bsq_mol_owc_tsn_mnd_spa_glc_swa_prs_tsw_ita_fin_dyu_lda_est_krd_mlt_geo_rus_grk_por_ger_amh_anl_nor_hun_cic_sun_bul_bat_jpn_knd_kor_eng_ben_yor_urd_tag_mcd_sid_mly_cnt_pol_ven_cze_wly_afr_alb_pan_hin_qcu_ukr_lat_fre_zul_gam_bos_hau_lit_mao_swe_dgb_svk_akn_ind_tha_sod_tml_fbf_ses_uzb_dut_guj_tur_bam_vie_tig_xho_igb_swt	-0.0305906439848728	-0.072079283843087	0.942693599954572
767	aeg_krd_swa_afr_sid_tig_sod_ger_azi_aze_igb_tag_ven_prs_scr_bsq_spa_heb_xho_cnt_lit_ctl_dgb_fre_akn_ukr_est_moo_dyu_fin_pol_amh_geo_glc_swe_guj_cze_owc_mlt_por_hun_swt_bat_pan_mly_jpn_tml_kor_rus_mcd_tsw_bul_mao_alb_hau_ind_mnd_ita_cic_arw_chh_eng_grk_dut_bos_qcu_lat_hin_rom_tsn_anl_svk_wly_slo_jav_nor_yor_urd_lda_sun_tha_gam_knd_zul_bam_uzb_ben_mol_tur_fbf_vie_amr_ewe_bem_ses	-0.367995827366648	-0.872364832978473	0.385256093481707
768	aeg_bos_lda_guj_wly_hau_amh_krd_aze_tur_dyu_bat_tsn_svk_grk_bsq_mol_owc_bam_cnt_mcd_rus_tsw_urd_yor_cze_fin_swa_moo_hun_nor_mlt_geo_por_pan_ukr_spa_amr_heb_ctl_est_dgb_mly_lat_jav_jpn_knd_kor_glc_bul_bem_alb_sun_ita_tig_tag_mnd_afr_ewe_rom_sid_fre_lit_arw_dut_qcu_hin_scr_swe_xho_sod_eng_gam_ger_ind_pol_swt_ben_akn_mao_tha_anl_tml_ses_fbf_uzb_slo_prs_azi_zul_vie_chh_igb_ven_cic	-0.894875874176791	-2.16499276114976	0.0329479305063393
769	sid_hin_moo_prs_hau_tig_amr_por_tur_aze_cic_sun_ses_dut_bul_bsq_urd_anl_lda_mnd_pol_rom_swt_fre_bem_ctl_fin_zul_bam_est_cze_wly_geo_guj_mcd_rus_spa_owc_mlt_eng_hun_fbf_mly_krd_mao_jpn_tml_kor_bos_afr_dgb_slo_bat_arw_gam_ind_cnt_swe_igb_lit_amh_glc_mol_ben_nor_qcu_ger_lat_pan_xho_chh_alb_sod_scr_tag_grk_akn_ita_ewe_jav_tha_heb_knd_yor_ven_azi_ukr_svk_uzb_swa_vie_aeg_tsw_tsn_dyu	-0.897186340191513	-2.17762424677516	0.031964270026051
770	amr_lit_akn_fre_heb_gam_tig_cze_azi_aze_ven_mly_ewe_arw_ita_bsq_ben_wly_lda_cnt_slo_bos_yor_prs_bam_mcd_fin_dgb_cic_est_bul_hau_geo_grk_rom_alb_ger_anl_amh_spa_hun_tsn_mao_scr_bat_jpn_knd_kor_pan_pol_zul_hin_ind_nor_sid_jav_mnd_dut_igb_lat_aeg_svk_urd_krd_eng_qcu_rus_mol_ukr_tsw_chh_glc_sod_ctl_tag_por_swt_afr_ses_sun_tha_mlt_tml_xho_dyu_tur_guj_swe_uzb_fbf_vie_owc_bem_moo_swa	0.178475856430178	0.420379707266902	0.675177828713139
771	aeg_lat_ewe_rom_anl_sod_amh_pol_aze_uzb_yor_tag_akn_ukr_rus_bsq_cze_heb_dgb_mnd_arw_bos_tsn_spa_tsw_ben_fin_lda_fbf_hun_por_amr_geo_bul_mol_ger_hin_gam_wly_urd_est_swt_bat_krd_sun_jpn_knd_kor_prs_lit_dyu_afr_mao_dut_sid_mly_cnt_slo_swa_swe_chh_eng_svk_pan_ctl_qcu_nor_grk_ita_moo_owc_glc_mlt_fre_jav_alb_cic_guj_ses_ind_tha_tig_tml_xho_bam_azi_scr_mcd_tur_bem_vie_hau_igb_zul_ven	-0.135734466177015	-0.319826811887896	0.749817012223006
772	hau_mcd_fbf_glc_tig_amr_heb_lat_aze_tur_zul_ind_xho_slo_grk_bsq_bos_amh_lda_cnt_mol_ctl_swt_dut_bam_alb_est_akn_ses_hun_nor_sod_geo_pan_hin_krd_afr_owc_aeg_rus_fin_dgb_bat_por_mao_jpn_knd_kor_urd_fre_tsn_pol_tag_bul_anl_sun_mnd_guj_bem_arw_gam_scr_eng_spa_lit_qcu_ger_swe_svk_swa_wly_ben_sid_cze_mly_ukr_yor_rom_ewe_jav_tha_mlt_tml_cic_dyu_uzb_ita_prs_azi_moo_vie_chh_igb_ven_tsw	0.167807586287777	0.394508496930481	0.694108906457112
773	tig_alb_xho_nor_chh_hau_owc_rus_uzb_azi_dgb_jav_moo_lat_spa_bsq_ita_heb_yor_cnt_ctl_urd_swa_swe_akn_afr_fin_lda_igb_est_scr_anl_geo_krd_hin_lit_ben_mlt_sid_guj_hun_ses_ind_arw_tag_jpn_tml_kor_prs_por_bam_pan_sun_dut_sod_mly_mnd_ger_bem_fre_amh_bos_bul_grk_cze_qcu_rom_svk_mcd_ven_amr_eng_wly_pol_mao_ukr_ewe_glc_dyu_bat_tha_gam_knd_swt_tsn_aze_slo_mol_tur_tsw_vie_aeg_zul_cic_fbf	-0.743397227451185	-1.79198964203159	0.0763867451715078
774	heb_krd_dyu_cze_gam_anl_amh_por_uzb_aze_cic_bat_ses_bos_scr_bsq_ukr_aeg_bem_mnd_glc_bul_bam_swe_tsw_afr_est_xho_moo_hun_fre_chh_geo_guj_pan_ctl_hin_amr_hau_slo_fin_swa_ind_arw_jav_jpn_tml_kor_ben_grk_zul_svk_tag_rom_wly_mao_cnt_mcd_ewe_prs_sid_ita_spa_pol_rus_qcu_lat_eng_nor_fbf_mlt_urd_sod_dut_mly_alb_ven_mol_swt_sun_tha_tig_knd_yor_lda_azi_ger_lit_tur_akn_vie_owc_igb_tsn_dgb	-0.708722800922618	-1.69963907508956	0.0925413533539835
775	sod_svk_igb_swe_wly_tig_heb_bos_tur_aze_tsw_jav_bem_grk_nor_bsq_rus_chh_ewe_mnd_spa_scr_bam_hin_tsn_bul_hun_fbf_cic_est_arw_sid_geo_glc_alb_prs_lit_amh_gam_urd_fin_swa_mly_mol_ind_jpn_knd_kor_pol_ukr_xho_ctl_tag_eng_owc_sun_cnt_rom_lda_por_hau_afr_lat_ger_slo_qcu_fre_krd_mcd_dyu_aeg_dut_amr_guj_mao_ita_ven_pan_ses_bat_tha_mlt_tml_akn_zul_azi_cze_ben_uzb_swt_vie_anl_moo_dgb_yor	0.0799766153052255	0.188431837506001	0.850948714121327
776	owc_scr_ewe_ita_amh_mlt_sod_rom_tur_aze_dyu_sun_tsn_por_afr_bsq_alb_tig_igb_cnt_nor_bos_swa_ger_bem_slo_est_zul_lda_hun_guj_aeg_geo_lat_fre_spa_swe_hau_chh_dut_fin_cic_mly_pan_tag_jpn_tml_kor_mol_ctl_xho_svk_bat_krd_sid_ind_mnd_urd_ven_bul_wly_hin_arw_lit_ben_qcu_ukr_grk_rus_akn_gam_cze_heb_pol_jav_mcd_dgb_prs_tsw_mao_tha_anl_knd_swt_moo_azi_eng_glc_uzb_fbf_vie_amr_ses_bam_yor	-1.01377131286053	-2.47769295723162	0.0150283851867157
777	amh_hin_moo_lit_tig_mlt_sid_bul_uzb_tur_ven_ind_cic_mol_rom_bsq_eng_anl_swa_mnd_bos_lat_igb_mcd_ses_svk_fin_tsw_tsn_hun_dut_owc_geo_pol_ctl_pan_cze_gam_heb_prs_est_yor_tag_arw_bat_jpn_tml_kor_ukr_rus_fbf_spa_mao_scr_chh_jav_cnt_glc_dgb_alb_hau_fre_nor_krd_swe_qcu_guj_urd_afr_dyu_amr_grk_sod_ben_sun_ger_zul_por_bam_mly_tha_wly_knd_lda_swt_aze_slo_ita_azi_ewe_vie_aeg_akn_xho_bem	-0.42485524015557	-1.00789693326521	0.316119146275317
778	sid_rus_dyu_lit_sod_tig_hau_grk_azi_uzb_akn_tag_swa_ben_mol_bsq_krd_aeg_igb_mnd_scr_spa_bam_dut_lda_prs_est_ses_bem_fin_urd_owc_geo_lat_bos_slo_bul_heb_amh_ukr_hun_swt_sun_arw_ind_jpn_tml_kor_svk_pan_zul_fre_jav_hin_mlt_mly_cnt_pol_moo_alb_gam_nor_ita_ctl_swe_qcu_por_mcd_rom_tsw_chh_guj_anl_glc_mao_afr_yor_eng_xho_bat_tha_amr_knd_ven_cic_aze_ger_cze_tur_dgb_vie_wly_ewe_tsn_fbf	-0.297478701303189	-0.703203719679442	0.48368551385266
779	heb_lit_ven_rom_sid_hau_wly_bos_azi_tur_zul_sun_ewe_prs_mcd_bsq_dut_amr_dgb_cnt_bul_guj_swa_grk_moo_por_est_tsw_bem_fin_slo_sod_geo_mol_krd_ctl_hin_gam_tig_nor_hun_igb_jav_ger_tag_jpn_knd_kor_lat_svk_tsn_pan_bat_fre_owc_mao_mnd_arw_swt_alb_anl_cze_pol_ukr_spa_qcu_glc_rus_swe_dyu_aeg_ben_chh_eng_mly_afr_bam_urd_xho_ind_tha_amh_tml_akn_lda_uzb_scr_ita_aze_fbf_vie_mlt_cic_yor_ses	0.185276772093085	0.436276427759905	0.66364731093356
780	mlt_grk_tsw_ita_chh_gam_tig_ben_uzb_aze_bam_mly_lda_spa_arw_bsq_prs_anl_dgb_mnd_rus_nor_bem_lit_xho_mcd_hun_zul_swt_fin_scr_sod_geo_lat_bos_rom_swe_hau_amh_bul_est_dyu_tag_guj_sun_jpn_knd_kor_ukr_ctl_moo_hin_bat_por_heb_ind_cnt_dut_cic_ger_aeg_krd_svk_urd_eng_qcu_alb_glc_pol_ses_owc_cze_sid_mol_mao_pan_swa_fre_tsn_jav_tha_amr_tml_yor_fbf_tur_afr_slo_azi_igb_vie_wly_akn_ewe_ven	-0.232003587678798	-0.547876825969569	0.585089094338685
781	amr_pan_tsn_ger_heb_sid_chh_dut_aze_uzb_dyu_tag_bem_mcd_hin_bsq_arw_anl_moo_cnt_glc_krd_xho_lat_fbf_rom_est_swt_ses_hun_slo_wly_geo_eng_fre_ctl_urd_amh_mlt_svk_fin_dgb_jav_mol_mao_jpn_tml_kor_pol_bos_igb_grk_mly_swe_sod_bat_mnd_cze_ven_ita_aeg_rus_ukr_ben_lit_qcu_afr_spa_guj_cic_tig_prs_gam_alb_ind_por_yor_nor_bam_sun_tha_hau_knd_zul_akn_azi_bul_scr_tur_tsw_vie_owc_swa_lda_ewe	-0.538341500150944	-1.28124522978759	0.203293112131108
782	gam_grk_dgb_scr_anl_sod_sid_cze_azi_uzb_ven_ind_dyu_swe_svk_bsq_ger_wly_igb_cnt_krd_bos_bam_ita_bem_guj_est_xho_swt_hun_dut_tig_geo_lat_afr_ctl_prs_amr_heb_mcd_fin_moo_jav_spa_tag_jpn_tml_kor_por_eng_swa_glc_mao_mol_chh_mly_mnd_nor_tsn_alb_aeg_ben_arw_urd_rom_qcu_ukr_hin_lit_cic_owc_pan_hau_fre_sun_bul_ses_rus_ewe_bat_tha_amh_knd_akn_zul_aze_slo_pol_tur_lda_vie_mlt_yor_tsw_fbf	0.280867941339117	0.661935923803586	0.509649175653379
783	aeg_urd_ven_lat_hau_mlt_sod_bul_tur_azi_bam_jav_cic_krd_dut_bsq_scr_sid_yor_mnd_spa_ctl_bem_hin_moo_mol_hun_fbf_tsw_fin_slo_gam_geo_afr_eng_rom_por_owc_amh_ita_est_dgb_tag_glc_bat_jpn_tml_kor_mcd_prs_igb_lit_ind_ukr_amr_sun_cnt_grk_lda_pol_tig_rus_fre_ger_ben_qcu_pan_cze_alb_swt_heb_swe_wly_arw_mao_bos_dyu_guj_ewe_mly_tha_chh_knd_akn_swa_uzb_nor_svk_aze_xho_vie_anl_ses_tsn_zul	-0.533579150521881	-1.26997896944005	0.20726049336919
784	aeg_spa_cic_swe_amr_sod_tig_fre_uzb_azi_zul_sun_igb_urd_arw_bsq_por_anl_swa_cnt_ukr_mcd_xho_bul_moo_glc_est_dgb_fbf_hun_grk_chh_geo_svk_ctl_afr_hin_gam_owc_prs_fin_dyu_jav_dut_tag_jpn_tml_kor_guj_lat_bam_rom_ind_nor_hau_mly_mnd_rus_ven_cze_heb_alb_lit_scr_ita_qcu_ben_pan_krd_ses_sid_pol_mlt_eng_bat_ger_bem_mol_tsn_mao_tha_amh_knd_akn_ewe_aze_bos_slo_tur_yor_vie_wly_swt_tsw_lda	0.424093850195408	0.9990387473038	0.320368259487218
785	sod_ukr_fbf_por_anl_aeg_sid_eng_azi_tur_tsw_jav_zul_slo_urd_bsq_ctl_mlt_ses_mnd_fre_ger_dyu_alb_xho_glc_hun_akn_dgb_fin_cze_owc_geo_mol_dut_afr_scr_amr_chh_bos_est_swt_mly_mcd_tag_jpn_tml_kor_ben_lat_ewe_ita_sun_spa_tig_bat_cnt_lit_igb_krd_gam_swe_nor_grk_hin_qcu_rus_rom_pan_ven_hau_guj_amh_svk_ind_arw_moo_prs_lda_mao_tha_heb_knd_swa_bam_aze_pol_bul_uzb_cic_vie_wly_bem_yor_tsn	-0.265494650301078	-0.627629768517783	0.531784564769178
786	owc_alb_ewe_bos_anl_sid_gam_eng_uzb_aze_bam_jav_ses_lat_fre_bsq_spa_sod_moo_cnt_afr_mcd_tsw_prs_bem_por_fin_fbf_dgb_est_rus_amr_geo_swe_ger_mol_rom_aeg_amh_dut_hun_tsn_sun_glc_mly_jpn_knd_kor_nor_ben_dyu_ita_bat_hin_mlt_ind_mnd_scr_swa_arw_tig_ctl_pol_svk_urd_qcu_krd_grk_pan_xho_wly_bul_hau_lit_mao_ukr_ven_guj_zul_tag_tha_chh_tml_cic_akn_azi_cze_slo_tur_igb_vie_heb_swt_yor_lda	-0.308818950230829	-0.732770562746705	0.465541295741458
787	mlt_dut_tsn_grk_sid_anl_wly_pan_azi_aze_ven_mao_fbf_svk_swe_bsq_bos_tig_igb_cnt_ukr_krd_ses_afr_cic_cze_hun_swa_yor_est_glc_aeg_geo_rom_urd_mcd_rus_chh_gam_ger_fin_zul_sun_ita_ind_jpn_knd_kor_spa_ben_lda_alb_jav_arw_owc_mly_mnd_mol_tsw_ctl_amh_slo_nor_por_hin_qcu_guj_lat_fre_dyu_sod_eng_amr_pol_bat_scr_akn_bul_dgb_tag_tha_hau_tml_ewe_swt_tur_prs_lit_uzb_xho_vie_heb_bem_bam_moo	-0.82672438085419	-1.99140554479099	0.0493701371064711
788	sod_hin_yor_grk_anl_gam_sid_mol_uzb_aze_dyu_jav_igb_mcd_rus_bsq_por_mlt_fbf_cnt_svk_ger_dgb_cze_akn_rom_est_xho_tsw_fin_prs_wly_geo_alb_ukr_dut_lat_amh_hau_bos_hun_swt_sun_ben_mao_jpn_knd_kor_urd_slo_moo_arw_ind_fre_owc_tag_mnd_nor_ewe_afr_chh_glc_ctl_eng_spa_qcu_pol_lit_krd_lda_aeg_swe_amr_guj_mly_scr_bem_pan_ses_bat_tha_heb_tml_ven_tsn_azi_ita_bul_tur_bam_vie_tig_zul_swa_cic	0.221654051687291	0.521487271784064	0.603267062101112
789	amr_svk_ewe_slo_aeg_chh_heb_krd_azi_uzb_akn_bat_dyu_spa_afr_bsq_rom_wly_swa_mnd_arw_lit_igb_swe_moo_glc_est_yor_xho_hun_ben_tig_geo_guj_ger_cze_alb_owc_gam_grk_fin_cic_jav_mol_mao_jpn_knd_kor_pan_eng_ses_ctl_tag_prs_hau_mly_cnt_mcd_fbf_nor_sid_ukr_rus_urd_por_qcu_pol_bul_hin_bam_anl_dut_sod_bos_ind_fre_lda_lat_tsn_sun_tha_mlt_tml_tsw_bem_aze_ita_scr_tur_zul_vie_amh_ven_swt_dgb	0.102541496265293	0.241189063642148	0.809939546766472
790	tig_svk_lda_dut_anl_amr_owc_urd_uzb_tur_yor_mly_fbf_afr_slo_bsq_scr_sod_ses_mnd_lit_lat_akn_grk_swt_pan_fin_bam_tsn_est_bul_amh_geo_eng_arw_bos_ger_heb_gam_nor_hun_zul_ind_ukr_bat_jpn_tml_kor_hin_por_xho_ben_tag_ctl_wly_mao_cnt_ita_tsw_cze_mlt_swe_prs_spa_mol_qcu_glc_krd_rom_ven_aeg_guj_chh_mcd_sun_pol_ewe_alb_dyu_jav_tha_hau_knd_bem_igb_azi_rus_fre_aze_dgb_vie_sid_moo_cic_swa	0.141739892022562	0.333894779454069	0.739210680762441
791	amr_eng_bem_arw_sod_mlt_wly_ctl_azi_aze_dgb_jav_zul_ger_slo_bsq_dut_tig_ven_cnt_alb_rom_igb_ben_xho_urd_hun_yor_tsn_fin_nor_anl_geo_pan_prs_fre_svk_aeg_amh_bul_est_ses_mao_lit_mly_jpn_knd_kor_lat_rus_cic_glc_ind_mol_heb_tag_mnd_guj_fbf_bos_owc_krd_spa_cze_ukr_qcu_swe_pol_hin_bam_chh_por_sid_ita_sun_mcd_ewe_scr_dyu_bat_tha_gam_tml_lda_akn_tur_afr_grk_uzb_tsw_vie_hau_swt_swa_moo	-0.193230331579148	-0.456767331711029	0.648903364278436
792	heb_spa_ewe_alb_amh_owc_chh_guj_aze_uzb_yor_bat_igb_eng_prs_bsq_glc_hau_swa_mnd_fre_bul_xho_ita_akn_pan_hun_swt_dyu_est_krd_tig_geo_bos_lit_cze_dut_anl_mlt_lat_fin_fbf_sun_nor_jav_jpn_tml_kor_afr_pol_tsn_svk_mao_rom_aeg_tag_cnt_rus_cic_urd_amr_scr_ukr_hin_ben_qcu_ctl_arw_grk_ven_sid_slo_gam_mcd_mly_mol_dgb_ger_lda_ind_tha_sod_knd_zul_moo_tur_swe_por_azi_bem_vie_wly_bam_ses_tsw	-0.400142183617517	-0.948938092435435	0.345111518757911
793	aeg_afr_moo_cze_mlt_hau_amr_hin_aze_azi_yor_mao_lda_spa_guj_bsq_eng_owc_ewe_cnt_rom_ger_tsn_mcd_zul_bos_hun_swt_swa_fin_slo_wly_geo_ctl_rus_grk_por_amh_sid_dut_est_xho_mly_nor_ind_jpn_knd_kor_ben_bul_igb_lit_bat_mol_anl_tag_mnd_fre_bem_pol_chh_svk_swe_krd_ita_qcu_arw_urd_lat_fbf_tig_alb_heb_prs_jav_ukr_bam_pan_dgb_sun_tha_sod_tml_cic_ses_tur_scr_glc_uzb_akn_vie_gam_ven_dyu_tsw	0.188505713189537	0.442799713318985	0.658938840994409
794	owc_mcd_yor_scr_amh_aeg_heb_fre_uzb_tur_dyu_bat_fbf_dut_pan_bsq_cze_sod_moo_mnd_prs_hin_ewe_afr_igb_eng_fin_bam_lda_est_bos_mlt_geo_grk_ger_slo_ben_hau_wly_urd_hun_tsn_tag_glc_jav_jpn_knd_kor_rus_ctl_ses_nor_sun_ukr_gam_ind_cnt_krd_dgb_svk_anl_alb_bul_swe_arw_qcu_mol_ita_por_bem_sid_spa_chh_rom_mao_lat_tsw_guj_ven_mly_tha_amr_tml_zul_swa_aze_lit_pol_azi_swt_vie_tig_cic_xho_akn	-0.672299699367865	-1.61100436854223	0.110567741144538
795	hau_bos_moo_mcd_wly_sod_owc_ctl_aze_uzb_swt_ind_fbf_prs_dut_bsq_arw_anl_tsw_cnt_hin_eng_dgb_slo_dyu_alb_hun_lda_tsn_fin_por_tig_geo_urd_rus_glc_pol_chh_aeg_krd_est_ewe_tag_ukr_jav_jpn_knd_kor_ben_afr_ven_ita_bat_spa_heb_sun_mnd_cze_swa_grk_mlt_bul_lat_guj_ger_qcu_mol_fre_rom_cic_sid_nor_gam_svk_mao_pan_zul_lit_bem_mly_tha_amr_tml_xho_igb_tur_swe_scr_azi_ses_vie_amh_yor_bam_akn	-0.601342733799296	-1.43631717264828	0.154267530179357
796	heb_dut_ewe_rus_sid_amh_anl_urd_uzb_aze_xho_sun_cic_ger_arw_bsq_ita_owc_akn_mnd_mcd_swe_ven_grk_swa_por_fin_tsn_moo_est_pan_tig_geo_slo_lat_ben_cze_amr_hau_rom_hun_tsw_tag_nor_mao_jpn_tml_kor_krd_prs_lda_eng_jav_bos_wly_mly_cnt_guj_bam_bul_chh_lit_pol_glc_fre_qcu_ukr_afr_svk_fbf_mlt_mol_gam_alb_ind_ctl_igb_scr_dgb_bat_tha_aeg_knd_ses_yor_azi_hin_spa_tur_bem_vie_sod_swt_dyu_zul	-0.669048412565195	-1.5989331420541	0.113227527911119
797	gam_rom_lda_mol_heb_tig_sod_swe_uzb_tur_bam_sun_xho_urd_rus_bsq_ger_owc_ven_cnt_ben_ctl_ewe_alb_akn_svk_est_dyu_cic_hun_lit_amh_geo_dut_afr_bul_krd_chh_mlt_pol_fin_igb_jav_nor_ind_jpn_tml_kor_guj_hin_yor_prs_mly_por_aeg_bat_mnd_slo_ses_ukr_sid_bos_scr_ita_spa_qcu_arw_pan_fre_tsw_amr_mcd_hau_lat_tag_cze_moo_grk_fbf_mao_tha_wly_knd_tsn_dgb_aze_glc_eng_azi_swa_vie_anl_zul_bem_swt	0.209048953677065	0.492302824091474	0.623665463096614
798	hau_pol_tsw_krd_sod_gam_tig_glc_tur_azi_moo_mao_tsn_bos_alb_bsq_ger_sid_bam_cnt_eng_rom_dyu_hin_igb_ben_est_dgb_swt_fin_swe_aeg_geo_ukr_nor_dut_bul_wly_mlt_guj_hun_ewe_sun_pan_jav_jpn_knd_kor_por_svk_fbf_lit_ind_scr_chh_bat_mnd_fre_ven_rus_owc_spa_lat_urd_arw_qcu_ita_cze_prs_bem_amh_afr_heb_grk_mly_slo_cic_mol_yor_tag_tha_amr_tml_lda_ses_aze_mcd_ctl_uzb_zul_vie_anl_akn_swa_xho	-0.332325897961031	-0.786532500900115	0.433555233573988
799	tig_svk_tsw_ger_heb_mlt_gam_pan_tur_azi_yor_bat_xho_bos_eng_bsq_swe_amr_swa_cnt_glc_slo_cic_nor_zul_lit_est_akn_igb_hun_dut_sod_geo_grk_spa_ctl_ukr_hau_aeg_ben_fin_bam_tag_afr_sun_jpn_tml_kor_ita_mol_bem_alb_ind_lat_sid_mly_mnd_hin_ven_bul_owc_urd_prs_krd_rom_qcu_arw_mcd_pol_moo_amh_guj_wly_scr_mao_cze_dgb_fre_ses_jav_tha_chh_knd_swt_ewe_aze_por_rus_uzb_dyu_vie_anl_fbf_lda_tsn	-0.721039473148848	-1.72978038580657	0.0869870545724057
800	sid_scr_tsw_mol_wly_amh_owc_rus_tur_aze_moo_mly_ewe_fre_ukr_bsq_guj_sod_cic_mnd_grk_dut_dyu_slo_lda_krd_hun_bem_swt_est_rom_gam_geo_glc_cze_ger_lit_amr_anl_bul_fin_dgb_mao_nor_jav_jpn_tml_kor_prs_arw_tsn_svk_tag_lat_heb_sun_cnt_por_xho_afr_mlt_ita_urd_mcd_eng_qcu_bos_hin_ben_akn_hau_ctl_chh_swe_bat_pan_zul_alb_fbf_ind_tha_aeg_knd_bam_igb_azi_pol_spa_uzb_ven_vie_tig_yor_swa_ses	-0.928772482740573	-2.25672372575298	0.0263671235189309
801	owc_bos_bam_nor_amh_sod_gam_ukr_aze_azi_swa_bat_xho_lit_scr_bsq_ben_heb_dgb_cnt_rus_slo_dyu_bul_moo_swe_fin_ewe_tsn_est_ita_chh_geo_arw_mcd_ctl_guj_sid_tig_glc_hun_akn_mly_afr_ind_jpn_knd_kor_urd_pan_cic_eng_mao_mol_hau_tag_mnd_cze_fbf_hin_wly_ger_krd_fre_dut_qcu_grk_svk_rom_bem_aeg_prs_mlt_spa_sun_pol_igb_alb_lda_jav_tha_amr_tml_ses_tsw_uzb_por_lat_tur_yor_vie_anl_ven_swt_zul	0.0162911472143757	0.0383547663694828	0.969487039088593
802	hau_hin_xho_svk_aeg_owc_heb_slo_aze_uzb_ewe_ind_lda_ita_scr_bsq_arw_chh_tsn_cnt_por_rom_zul_ben_dyu_eng_hun_ses_swt_fin_ger_mlt_geo_glc_afr_lit_dut_amh_amr_bul_est_tsw_jav_krd_sun_jpn_knd_kor_rus_urd_cic_mcd_mly_pan_wly_mao_mnd_prs_moo_nor_gam_swe_ukr_grk_fre_qcu_cze_pol_alb_yor_sod_bos_anl_ctl_bat_lat_swa_mol_bem_tag_tha_sid_tml_igb_fbf_tur_spa_guj_azi_dgb_vie_tig_akn_ven_bam	-0.464115946080167	-1.10331695283766	0.272736317479043
803	wly_ben_bam_slo_mlt_sod_owc_mcd_azi_aze_swa_mao_dyu_lit_krd_bsq_glc_tig_ven_mnd_afr_grk_akn_bul_xho_scr_hun_lda_ses_est_bos_anl_geo_hin_ger_swe_urd_amr_heb_eng_fin_moo_jav_ita_ind_jpn_knd_kor_pan_nor_cic_cze_bat_lat_gam_sun_cnt_ctl_fbf_ukr_sid_prs_alb_rus_svk_qcu_arw_fre_pol_zul_hau_rom_chh_por_mly_dut_igb_guj_yor_tag_tha_aeg_tml_tsn_swt_uzb_mol_spa_tur_ewe_vie_amh_bem_dgb_tsw	-0.637507285178018	-1.52525584530253	0.130588959416107
804	aeg_por_zul_bos_chh_sid_tig_glc_tur_uzb_ses_ind_ewe_svk_pan_bsq_bul_heb_moo_cnt_ita_ctl_akn_ger_dgb_slo_est_cic_bam_fin_grk_amh_geo_urd_dut_ben_krd_amr_mlt_lit_hun_tsw_bat_hin_mao_jpn_knd_kor_arw_fre_tsn_spa_tag_nor_gam_mly_mnd_guj_dyu_prs_hau_lat_pol_cze_scr_qcu_afr_alb_rus_swa_anl_mcd_owc_ukr_sun_rom_swt_mol_lda_jav_tha_wly_tml_igb_ven_aze_eng_swe_azi_fbf_vie_sod_xho_bem_yor	-0.278071172120123	-0.658036596281711	0.512140228433825
805	chh_guj_ses_spa_mlt_heb_sid_hin_tur_aze_bem_jav_dyu_slo_dut_bsq_prs_wly_akn_cnt_fre_rom_yor_por_ven_pan_hun_cic_swa_fin_rus_amh_geo_krd_bul_bos_swe_amr_hau_eng_est_tsw_mly_ger_mao_jpn_tml_kor_nor_arw_lda_glc_ind_ita_tig_bat_mnd_lit_igb_ben_aeg_urd_ctl_scr_alb_qcu_mol_pol_ukr_dgb_gam_lat_sod_svk_sun_cze_moo_grk_fbf_tag_tha_anl_knd_zul_swt_uzb_mcd_afr_azi_ewe_vie_owc_tsn_xho_bam	-0.1592244787006	-0.375618082417523	0.708056236189152
806	amh_mol_yor_ctl_tig_gam_hau_prs_tur_azi_cic_ind_fbf_svk_slo_bsq_arw_amr_tsw_mnd_mcd_rom_swt_rus_akn_cze_hun_bem_dyu_fin_lat_sod_geo_grk_fre_urd_ger_aeg_sid_pan_est_zul_jav_bos_sun_jpn_knd_kor_guj_ukr_igb_afr_mao_krd_anl_mly_cnt_ita_ewe_pol_heb_por_spa_eng_alb_qcu_glc_bul_hin_lda_mlt_lit_owc_nor_tag_dut_bam_scr_moo_bat_tha_wly_tml_tsn_ven_uzb_swe_ben_aze_xho_vie_chh_ses_dgb_swa	0.168151306059312	0.396349479226003	0.692755177004623
807	hau_slo_akn_guj_sid_gam_owc_scr_aze_uzb_swa_sun_cic_fre_dut_bsq_arw_mlt_tsw_cnt_urd_lat_fbf_rom_ewe_eng_fin_igb_xho_hun_mcd_heb_geo_pan_lit_grk_bul_wly_amh_pol_est_dgb_mao_alb_mly_jpn_tml_kor_ger_swe_moo_ita_ind_bos_aeg_jav_mnd_prs_tsn_ben_tig_cze_rus_spa_afr_qcu_krd_hin_nor_lda_amr_glc_chh_mol_bat_por_swt_ukr_ses_tag_tha_anl_knd_yor_bam_tur_svk_ctl_azi_ven_vie_sod_dyu_zul_bem	0.0173073721642076	0.0407527913207578	0.967580337005598
808	anl_grk_lda_rom_amh_amr_wly_hin_uzb_azi_yor_bat_igb_arw_krd_bsq_glc_heb_tsn_cnt_ben_swe_bem_ukr_swa_lit_est_cic_swt_hun_pan_aeg_geo_scr_bos_afr_eng_chh_sod_nor_fin_ven_mao_dut_ind_jpn_knd_kor_pol_ger_zul_cze_tag_prs_mlt_mly_mnd_svk_akn_rus_tig_lat_slo_por_ita_qcu_mol_fre_bul_fbf_hau_ctl_sid_alb_jav_mcd_bam_guj_xho_sun_tha_owc_tml_ewe_dyu_aze_spa_urd_tur_dgb_vie_gam_tsw_ses_moo	-0.200852704409106	-0.474074280736505	0.636558090810889
809	gam_dut_swt_scr_amh_mlt_chh_afr_uzb_tur_lda_bat_ven_spa_rom_bsq_urd_amr_akn_mnd_arw_ben_tsn_nor_tsw_ctl_fin_ewe_cic_hun_pol_anl_geo_prs_ukr_pan_lit_sid_owc_bul_est_dgb_ind_krd_mao_jpn_knd_kor_mol_fre_xho_glc_mly_cze_hau_jav_cnt_guj_moo_hin_heb_svk_por_ger_swe_qcu_bos_rus_alb_fbf_tig_mcd_wly_eng_sun_ita_ses_lat_zul_tag_tha_sod_tml_igb_swa_azi_grk_slo_aze_yor_vie_aeg_dyu_bem_bam	-0.705401649615601	-1.69383287402826	0.0936438534388322
810	hau_hin_cic_pol_wly_aeg_sid_fre_tur_uzb_ses_jav_bam_arw_ukr_bsq_krd_mlt_tsw_cnt_rus_urd_igb_por_yor_svk_hun_swt_ewe_est_ctl_owc_geo_alb_glc_ben_eng_sod_anl_bos_fin_moo_tag_rom_mao_jpn_knd_kor_mol_scr_dgb_ita_mly_prs_heb_ind_mnd_mcd_akn_guj_chh_cze_lit_nor_dut_qcu_lat_pan_ger_fbf_tig_afr_amr_slo_sun_bul_xho_spa_dyu_bat_tha_amh_tml_tsn_ven_azi_grk_swe_aze_swa_vie_gam_bem_zul_lda	-0.33657859184211	-0.798312241475326	0.42672319181543
811	hau_swe_fbf_por_anl_gam_chh_ctl_tur_uzb_dgb_jav_tsw_glc_scr_bsq_afr_amh_zul_mnd_alb_bul_ewe_cze_igb_arw_fin_xho_ven_est_rom_heb_geo_pol_rus_fre_grk_aeg_sid_dut_hun_cic_tag_prs_sun_jpn_knd_kor_nor_eng_swa_guj_mly_svk_wly_bat_cnt_krd_akn_slo_owc_lit_pan_hin_lat_qcu_mcd_spa_ger_tsn_tig_urd_amr_mol_mao_bos_swt_ita_bem_ind_tha_sod_tml_ses_yor_azi_ukr_ben_aze_lda_vie_mlt_dyu_bam_moo	-0.250695974219802	-0.59338250242834	0.554365605279669
812	tig_dut_yor_slo_sid_anl_hau_por_uzb_aze_moo_jav_xho_rom_scr_bsq_arw_mlt_fbf_cnt_pan_ger_igb_pol_cic_mcd_fin_bem_swt_est_hin_owc_geo_mol_urd_bos_ita_aeg_chh_lit_hun_dgb_ind_krd_mly_jpn_tml_kor_lat_grk_akn_fre_tag_spa_heb_sun_mnd_svk_tsn_glc_sod_prs_alb_ben_ukr_qcu_guj_eng_cze_bam_gam_afr_wly_rus_mao_bul_swa_nor_zul_bat_tha_amh_knd_ses_lda_tur_ctl_swe_azi_ewe_vie_amr_dyu_tsw_ven	-0.650998349373188	-1.55914271274708	0.122359255477004
813	gam_krd_dyu_prs_heb_chh_wly_bul_aze_uzb_ewe_bat_bam_swe_urd_bsq_bos_owc_ven_mnd_hin_ben_akn_dut_swt_rom_fin_igb_moo_hun_nor_aeg_geo_ita_rus_grk_por_hau_amr_svk_est_dgb_tag_cze_jav_jpn_knd_kor_lat_guj_tsw_spa_mly_ctl_mlt_ind_cnt_eng_cic_pan_sid_glc_slo_pol_afr_qcu_fre_lit_mol_lda_sod_scr_tig_alb_mao_arw_swa_ger_ses_sun_tha_amh_tml_tsn_yor_azi_ukr_mcd_tur_bem_vie_anl_zul_fbf_xho	-0.120245047759336	-0.283907656789104	0.777112264776946
814	sid_mol_bam_svk_mlt_owc_gam_ben_aze_tur_akn_tag_ses_cze_spa_bsq_bos_sod_dgb_mnd_dut_lat_ven_rom_cic_scr_est_igb_ewe_hun_urd_hau_geo_mcd_afr_prs_nor_wly_amr_slo_fin_swa_sun_ctl_ind_jpn_tml_kor_ger_eng_swt_arw_mly_alb_chh_mao_cnt_fre_yor_pan_tig_ita_swe_pol_guj_qcu_krd_lit_por_moo_amh_ukr_heb_glc_jav_rus_bem_hin_xho_bat_tha_aeg_knd_dyu_tsw_azi_bul_grk_uzb_tsn_vie_anl_fbf_lda_zul	-0.530277039965003	-1.26321068492508	0.209671215924522
815	mlt_spa_bem_mcd_tig_gam_amh_ukr_tur_uzb_tsw_ind_dyu_grk_pan_bsq_arw_anl_akn_mnd_eng_ger_ewe_lat_bam_alb_hun_igb_moo_est_ctl_hau_geo_scr_svk_hin_bul_chh_heb_prs_fin_swa_tag_ben_sun_jpn_knd_kor_fre_glc_zul_ita_mao_por_owc_mly_cnt_urd_fbf_cze_sid_bos_afr_swe_lit_qcu_rom_mol_guj_swt_aeg_slo_amr_nor_bat_krd_tsn_pol_yor_jav_tha_wly_tml_dgb_ses_azi_rus_dut_aze_lda_vie_sod_ven_cic_xho	0.092549882562772	0.217798092621976	0.828063592829697
816	owc_bul_igb_ukr_amr_aeg_gam_arw_uzb_aze_ewe_ind_xho_slo_glc_bsq_guj_hau_lda_mnd_lat_dut_fbf_por_tsn_ita_est_cic_tsw_fin_ctl_sod_geo_rus_mol_pol_grk_tig_sid_bos_hun_zul_mly_fre_tag_jpn_knd_kor_krd_scr_dgb_prs_bat_eng_wly_jav_cnt_ben_swa_urd_amh_rom_hin_alb_lit_qcu_mcd_nor_svk_moo_anl_afr_chh_ger_mao_pan_bem_spa_akn_sun_tha_mlt_tml_dyu_ses_tur_cze_swe_azi_swt_vie_heb_ven_yor_bam	-0.0935275950865645	-0.22036488755075	0.826070020568841
817	amh_ger_ewe_arw_tig_amr_gam_urd_uzb_azi_tsn_ind_tsw_krd_rom_bsq_ben_hau_zul_cnt_ukr_rus_dyu_nor_swa_ctl_hun_akn_xho_est_eng_sid_geo_swe_por_svk_pol_mlt_chh_bos_fin_ven_mao_ita_mly_jpn_knd_kor_spa_guj_bam_pan_jav_alb_owc_tag_mnd_mcd_bem_mol_aeg_hin_scr_glc_afr_qcu_cze_grk_bul_cic_anl_lit_heb_dut_bat_prs_swt_fre_dgb_sun_tha_sod_tml_igb_yor_tur_lat_slo_aze_fbf_vie_wly_lda_moo_ses	0.244428497110188	0.575507047780192	0.566338344270568
818	amr_ger_ewe_fre_hau_sod_anl_urd_azi_aze_cic_bat_swa_pan_scr_bsq_bul_gam_yor_cnt_arw_prs_swt_glc_lda_swe_fin_fbf_tsw_est_lat_owc_geo_rus_rom_ukr_hin_tig_chh_guj_hun_moo_sun_slo_ind_jpn_knd_kor_afr_ita_zul_spa_tag_dut_heb_mly_mnd_por_ses_mcd_sid_eng_svk_bos_ctl_qcu_ben_grk_pol_dgb_amh_alb_mlt_nor_jav_lit_igb_krd_bam_mao_tha_wly_tml_tsn_bem_uzb_cze_mol_tur_akn_vie_aeg_ven_dyu_xho	-0.488453817749756	-1.16251459873089	0.248000986841139
819	gam_prs_swt_grk_sid_sod_mlt_cze_uzb_aze_moo_mly_akn_arw_afr_bsq_por_owc_tsw_cnt_mcd_dut_xho_pol_ven_mol_est_yor_dyu_fin_slo_amh_geo_eng_ger_ukr_hin_amr_hau_lat_hun_zul_tag_spa_sun_jpn_tml_kor_lit_ctl_ewe_scr_jav_svk_chh_bat_mnd_pan_swa_alb_aeg_ben_urd_rus_glc_qcu_ita_swe_nor_cic_heb_krd_tig_bos_ind_bul_fbf_guj_igb_mao_tha_anl_knd_tsn_bam_tur_fre_rom_azi_lda_vie_wly_dgb_bem_ses	-0.400334704361175	-0.949573954344974	0.344789919608098
820	sid_pan_bam_urd_gam_sod_aeg_mcd_uzb_tur_ses_mly_lda_krd_arw_bsq_rus_anl_tsw_cnt_pol_fre_bem_scr_tsn_lat_est_akn_igb_fin_ukr_owc_geo_ger_hin_eng_cze_hau_chh_ctl_hun_xho_ind_ita_tag_jpn_tml_kor_ben_svk_swa_alb_jav_dut_wly_bat_mnd_nor_cic_mol_mlt_slo_lit_bul_spa_qcu_rom_guj_bos_dgb_heb_por_amh_grk_sun_swe_dyu_prs_ven_mao_tha_amr_knd_fbf_yor_aze_afr_glc_azi_swt_vie_tig_ewe_zul_moo	-0.364891879999837	-0.864014482638119	0.389802920721819
821	tig_nor_tsw_rus_owc_anl_amr_ukr_uzb_tur_zul_ind_bem_mol_slo_bsq_svk_wly_akn_mnd_fre_ctl_xho_prs_fbf_scr_est_igb_ven_hun_ben_hau_geo_grk_alb_urd_dut_sid_aeg_spa_fin_ewe_mao_por_jav_jpn_knd_kor_hin_cze_cic_bul_sun_ger_mlt_mly_cnt_guj_ses_lat_amh_eng_krd_arw_afr_qcu_swe_lit_glc_swa_heb_ita_sod_rom_tag_mcd_bam_pol_tsn_bat_tha_gam_tml_dgb_moo_azi_pan_bos_aze_lda_vie_chh_dyu_swt_yor	0.206436128149156	0.485467229345209	0.628486688840463
822	sid_guj_fbf_nor_anl_amr_owc_swe_azi_tur_swt_bat_akn_bos_arw_bsq_rus_tig_swa_mnd_bul_ger_moo_eng_lda_afr_hun_cic_dyu_est_prs_amh_geo_fre_scr_alb_pan_hau_sod_cze_fin_tsn_tag_dut_jav_jpn_tml_kor_mcd_ben_ven_urd_mao_ita_aeg_mly_cnt_por_ewe_ctl_chh_ukr_pol_hin_lit_qcu_svk_mol_spa_yor_mlt_grk_gam_rom_sun_lat_igb_krd_ses_ind_tha_heb_knd_xho_bem_aze_glc_slo_uzb_dgb_vie_wly_tsw_zul_bam	0.026733213977938	0.0629315756945423	0.94995605154896
823	amh_pan_bem_afr_amr_owc_tig_por_azi_tur_dgb_tag_swa_ukr_lit_bsq_arw_gam_igb_mnd_alb_mcd_yor_bos_lda_lat_fin_ven_ewe_est_slo_hau_geo_swe_dut_cze_guj_sid_aeg_ger_hun_tsw_sun_spa_mao_jpn_knd_kor_eng_mol_akn_fre_jav_pol_wly_mly_cnt_hin_moo_ctl_chh_ita_svk_grk_glc_qcu_rom_rus_scr_xho_sod_bul_anl_nor_bat_urd_bam_krd_swt_ind_tha_mlt_tml_zul_tsn_aze_ben_prs_uzb_cic_vie_heb_dyu_ses_fbf	-0.295266062818027	-0.698816504028728	0.486410652050053
824	chh_urd_ewe_mcd_tig_hau_gam_lit_tur_azi_tsw_tag_ven_lat_por_bsq_alb_mlt_bem_cnt_ger_glc_dyu_dut_bam_scr_fin_swt_cic_hun_slo_wly_geo_fre_ben_svk_bos_anl_owc_bul_est_igb_jav_guj_sun_jpn_tml_kor_pol_ctl_swa_mol_mly_grk_amr_bat_mnd_arw_fbf_krd_sod_swe_afr_ukr_spa_qcu_eng_ita_rom_akn_heb_nor_amh_rus_mao_prs_xho_cze_moo_ind_tha_sid_knd_ses_zul_aze_hin_pan_uzb_dgb_vie_aeg_yor_lda_tsn	0.00363944161524282	0.00859734654331907	0.993158810022489
825	owc_glc_bem_hin_mlt_wly_heb_rus_uzb_aze_dgb_mly_igb_rom_ben_bsq_afr_chh_tsw_mnd_lit_arw_swa_ger_moo_por_fin_akn_dyu_est_scr_amh_geo_ukr_slo_alb_mcd_tig_aeg_cze_hun_bam_sun_ita_bat_jpn_knd_kor_krd_pan_zul_ctl_jav_grk_anl_mao_cnt_pol_fbf_prs_sod_swe_guj_bos_fre_qcu_mol_nor_lat_lda_hau_eng_sid_urd_tag_dut_tsn_svk_ewe_ind_tha_amr_tml_swt_ven_azi_spa_bul_tur_cic_vie_gam_xho_ses_yor	0.224913619487487	0.528764660847457	0.59822842269982
826	amh_grk_dgb_urd_gam_owc_tig_bos_azi_aze_tsn_tag_akn_pan_prs_bsq_eng_anl_xho_cnt_pol_ukr_fbf_krd_bem_svk_est_lda_tsw_hun_slo_chh_geo_lit_ger_rom_arw_wly_amr_swe_fin_yor_ind_bul_sun_jpn_tml_kor_rus_spa_swt_mol_mao_ita_hau_bat_mnd_afr_igb_guj_sid_hin_por_nor_scr_qcu_mcd_alb_glc_zul_aeg_fre_sod_lat_jav_dut_ven_ctl_dyu_mly_tha_heb_knd_moo_swa_tur_cze_ben_uzb_bam_vie_mlt_cic_ewe_ses	-0.709842696521932	-1.70143143164942	0.0922031621532476
827	amh_rom_igb_grk_tig_owc_heb_lat_azi_uzb_fbf_tag_yor_prs_dut_bsq_glc_aeg_dgb_cnt_krd_swe_ewe_guj_swa_spa_fin_moo_bam_hun_ita_mlt_geo_arw_hin_ukr_bos_amr_sod_pan_est_cic_bat_bul_ind_jpn_tml_kor_por_rus_tsw_mol_mly_alb_wly_sun_mnd_scr_zul_ger_hau_fre_urd_mcd_pol_qcu_slo_ctl_svk_ses_chh_eng_anl_nor_jav_afr_akn_lit_ven_mao_tha_sid_knd_dyu_lda_aze_ben_cze_tur_swt_vie_gam_xho_tsn_bem	-0.429195181202512	-1.01899782191835	0.310847559000291
828	anl_swe_bam_nor_amh_gam_owc_por_azi_uzb_dgb_jav_tsw_cze_ctl_bsq_bul_sod_tsn_mnd_ger_pan_ewe_mol_moo_pol_fin_yor_ses_hun_ita_heb_geo_eng_mcd_lat_spa_aeg_tig_grk_est_xho_ind_prs_tag_jpn_knd_kor_guj_rom_bem_ukr_bat_arw_wly_sun_cnt_hin_fbf_svk_chh_glc_dut_urd_ben_qcu_fre_afr_bos_swa_sid_scr_amr_lit_mao_rus_lda_slo_igb_mly_tha_mlt_tml_ven_dyu_tur_alb_krd_aze_akn_vie_hau_zul_cic_swt	-1.02034977477831	-2.49146337652389	0.0144939243602188
829	anl_fre_xho_svk_owc_gam_sid_dut_azi_aze_igb_ind_ses_lit_arw_bsq_guj_mlt_swt_mnd_ukr_spa_bem_slo_lda_ctl_fin_ewe_tsw_est_mcd_amr_geo_rus_prs_glc_rom_tig_aeg_nor_hun_tsn_mly_lat_sun_jpn_knd_kor_grk_bul_moo_hin_bat_bos_chh_tag_cnt_mol_dyu_por_heb_ita_krd_urd_ben_qcu_eng_alb_afr_bam_wly_cze_sod_swe_mao_ger_dgb_pan_fbf_jav_tha_amh_tml_zul_yor_tur_scr_pol_uzb_ven_vie_hau_swa_akn_cic	-0.525855913611742	-1.25246808058378	0.213539767161829
830	hau_glc_dgb_ukr_aeg_amh_wly_por_azi_uzb_tsn_mly_lda_guj_bul_bsq_mcd_tig_ses_mnd_scr_svk_tsw_afr_swt_rus_est_igb_xho_hun_slo_gam_geo_alb_swe_lat_ita_amr_anl_lit_fin_zul_bat_pol_tag_jpn_tml_kor_dut_pan_dyu_rom_sun_hin_heb_jav_cnt_ctl_moo_eng_mlt_prs_ben_urd_mol_qcu_spa_krd_ger_swa_owc_grk_chh_fre_ind_bos_ewe_nor_yor_mao_tha_sod_knd_fbf_bem_aze_cze_arw_tur_cic_vie_sid_bam_ven_akn	-0.0863912011263458	-0.203567636000445	0.839136152756671
831	sid_ger_ven_urd_wly_tig_owc_pol_uzb_azi_cic_mly_dyu_ctl_ukr_bsq_dut_amh_moo_mnd_swe_cze_bem_arw_zul_alb_hun_swt_swa_fin_por_anl_geo_krd_guj_fre_afr_aeg_amr_mol_est_igb_sun_mcd_mao_jpn_tml_kor_lat_bul_akn_scr_ind_nor_gam_jav_cnt_glc_ses_ben_sod_prs_hin_rus_lit_qcu_slo_grk_eng_yor_chh_spa_mlt_rom_bat_ita_tsw_pan_ewe_tag_tha_heb_knd_fbf_xho_aze_bos_svk_tur_tsn_vie_hau_lda_bam_dgb	-0.565508481336911	-1.34970982957212	0.180385344727228
832	mlt_nor_dgb_mcd_tig_anl_wly_pan_azi_uzb_dyu_tag_xho_guj_slo_bsq_lit_sid_bam_cnt_bul_alb_swa_por_akn_dut_hun_bem_fbf_est_urd_hau_geo_bos_krd_rom_fre_amh_aeg_cze_fin_cic_sun_glc_mao_jpn_tml_kor_ukr_mol_lda_arw_jav_afr_amr_mly_mnd_ita_tsn_ger_sod_scr_eng_rus_swe_qcu_pol_prs_spa_ses_gam_svk_chh_grk_ind_lat_ven_ctl_ewe_bat_tha_owc_knd_moo_yor_tur_hin_ben_aze_zul_vie_heb_tsw_swt_igb	-1.03884779469973	-2.54460873921281	0.0125873871469939
833	mlt_afr_akn_eng_aeg_tig_owc_arw_tur_aze_swt_sun_lda_prs_ctl_bsq_guj_chh_dgb_mnd_lit_urd_igb_por_swa_hin_hun_zul_cic_est_grk_gam_geo_scr_ger_alb_cze_anl_amh_ita_fin_dyu_ind_fre_bat_jpn_knd_kor_swe_pol_ewe_svk_jav_rus_sid_mao_cnt_ukr_tsn_lat_sod_bos_bul_dut_glc_qcu_pan_nor_mcd_bem_hau_krd_heb_slo_mly_spa_moo_rom_ses_tag_tha_amr_tml_yor_bam_azi_mol_ben_uzb_xho_vie_wly_ven_fbf_tsw	0.237002223497929	0.557809443895598	0.578314807770803
834	amr_rus_ewe_por_chh_owc_sod_rom_azi_aze_cic_mao_swt_slo_krd_bsq_urd_mlt_dgb_mnd_ben_lat_akn_hin_dyu_mcd_fin_fbf_lda_est_afr_amh_geo_glc_guj_mol_swe_tig_heb_nor_hun_xho_tag_arw_jav_jpn_knd_kor_ukr_fre_ven_cze_bat_ctl_anl_mly_cnt_pol_swa_ita_aeg_eng_spa_alb_lit_qcu_prs_bos_pan_igb_hau_ger_wly_bul_sun_dut_ses_grk_bem_ind_tha_gam_tml_bam_tsw_uzb_scr_svk_tur_yor_vie_sid_moo_zul_tsn	-0.0737580874451948	-0.173863402492872	0.862350709466768
835	anl_ger_bem_rom_heb_amr_hau_mcd_tur_aze_ewe_ind_cic_cze_grk_bsq_prs_gam_ses_mnd_lat_fre_swa_svk_akn_rus_est_yor_xho_fin_slo_wly_geo_pol_bul_ukr_ita_sod_chh_lit_hun_moo_sun_por_tag_jpn_tml_kor_nor_scr_dyu_guj_mly_afr_amh_mao_cnt_eng_fbf_dut_owc_glc_swe_arw_ben_qcu_spa_bos_krd_lda_aeg_alb_tig_ctl_bat_pan_ven_mol_igb_jav_tha_sid_knd_dgb_bam_uzb_hin_urd_azi_swt_vie_mlt_tsw_tsn_zul	0.209171110509339	0.492593102670022	0.62346108640393
836	gam_ukr_fbf_urd_chh_anl_aeg_glc_aze_azi_ven_jav_swt_cze_pol_bsq_fre_sod_igb_mnd_slo_arw_akn_guj_dgb_pan_est_ses_tsn_hun_alb_amr_geo_bos_dut_afr_spa_amh_sid_lat_fin_bam_ind_eng_bat_jpn_knd_kor_mol_krd_dyu_bul_sun_scr_heb_tag_cnt_rom_bem_ita_tig_ctl_lit_ger_prs_qcu_swe_nor_grk_xho_wly_ben_owc_rus_mly_mcd_yor_por_moo_mao_tha_mlt_tml_tsw_zul_tur_hin_svk_uzb_ewe_vie_hau_lda_cic_swa	-0.975849723442842	-2.37015525409971	0.0198458372418494
837	tig_mol_bem_alb_amh_chh_anl_guj_tur_uzb_tsw_bat_ewe_por_eng_bsq_ger_wly_zul_cnt_lat_grk_dyu_swe_ven_cze_fin_yor_tsn_hun_ukr_heb_geo_prs_glc_krd_fre_owc_aeg_afr_est_swt_jav_ben_tag_jpn_knd_kor_ctl_rus_dgb_scr_mao_nor_sod_sun_mnd_pol_akn_mcd_amr_lit_pan_ita_rom_qcu_bos_urd_slo_cic_gam_svk_sid_dut_mly_hin_igb_arw_bam_ind_tha_mlt_tml_ses_moo_azi_bul_spa_aze_xho_vie_hau_swa_lda_fbf	-0.479435344608485	-1.13941192558653	0.25745764967982
838	amh_por_dgb_urd_amr_aeg_hau_glc_azi_aze_fbf_mao_swa_cze_prs_bsq_pol_wly_ses_cnt_rom_afr_ven_lat_ewe_ger_hun_lda_bam_est_fre_chh_geo_spa_ctl_arw_grk_gam_tig_svk_fin_yor_jav_pan_ind_jpn_knd_kor_bul_nor_cic_slo_tag_lit_owc_sun_mnd_dut_moo_swe_sod_hin_bos_ben_ita_qcu_ukr_rus_scr_akn_anl_eng_mlt_alb_mly_mcd_swt_guj_tsn_bat_tha_heb_tml_igb_dyu_uzb_krd_mol_tur_tsw_vie_sid_zul_bem_xho	0.0249181523659123	0.0586766887081069	0.953335523797687
839	gam_grk_ewe_bos_owc_chh_tig_svk_uzb_aze_tsn_mly_fbf_cze_krd_bsq_pol_hau_cic_mnd_urd_fre_dyu_scr_akn_afr_hun_ses_yor_est_hin_heb_geo_ita_ben_spa_glc_amr_sid_ukr_fin_bem_ind_lat_jav_jpn_tml_kor_mcd_nor_zul_dut_mao_swe_amh_bat_cnt_prs_tsw_rom_aeg_guj_lit_pan_mol_qcu_slo_alb_bul_xho_anl_rus_sod_ctl_tag_por_lda_eng_swa_sun_tha_wly_knd_igb_ven_tur_arw_ger_azi_dgb_vie_mlt_moo_bam_swt	-0.0832638454354222	-0.196635129302266	0.844542149544313
840	sod_spa_moo_alb_tig_sid_gam_ctl_aze_uzb_ses_jav_swa_arw_ukr_bsq_lat_anl_tsn_cnt_bul_scr_dgb_pol_fbf_ger_fin_bam_yor_est_lit_aeg_geo_bos_fre_hin_ben_amr_wly_urd_hun_zul_tag_cze_mly_jpn_tml_kor_ita_dut_igb_por_sun_rom_chh_ind_mnd_slo_akn_glc_mlt_prs_svk_swe_rus_qcu_mcd_krd_afr_xho_owc_pan_amh_eng_mao_nor_bem_grk_tsw_bat_tha_hau_knd_cic_ewe_azi_mol_guj_tur_dyu_vie_heb_ven_lda_swt	-0.662790863888663	-1.59382523101244	0.114368326307259
841	gam_afr_ven_rus_amr_heb_aeg_hin_azi_uzb_moo_bat_xho_urd_guj_bsq_ctl_mlt_bem_cnt_lat_alb_tsn_swe_bam_mol_est_fbf_yor_hun_ukr_wly_geo_pan_svk_lit_bul_sod_tig_scr_fin_igb_mao_dut_ind_jpn_tml_kor_glc_rom_dyu_grk_sun_krd_amh_tag_mnd_spa_ewe_cze_owc_fre_nor_bos_prs_qcu_arw_pol_ben_tsw_hau_por_chh_ita_mly_slo_cic_ger_lda_jav_tha_sid_knd_ses_swa_aze_eng_mcd_tur_swt_vie_anl_akn_zul_dgb	-0.534417635496286	-1.27265688193176	0.206312340295683
842	sod_bos_dyu_prs_amr_heb_wly_ctl_aze_uzb_ewe_tag_ven_spa_por_bsq_krd_gam_dgb_cnt_ger_ben_ses_fre_fbf_mol_hun_akn_swa_fin_cze_owc_geo_lat_svk_lit_swe_amh_tig_ukr_est_bem_mly_guj_sun_jpn_knd_kor_bul_rus_moo_rom_ind_nor_anl_jav_mnd_eng_lda_dut_mlt_arw_mcd_grk_alb_qcu_scr_hin_slo_yor_hau_glc_chh_urd_bat_pol_igb_afr_zul_mao_tha_sid_tml_swt_cic_azi_pan_ita_tur_xho_vie_aeg_tsw_bam_tsn	0.149977673551883	0.353155752562354	0.724770909486474
843	anl_fre_fbf_svk_amh_amr_heb_swe_tur_azi_igb_tag_akn_lat_scr_bsq_glc_tig_moo_mnd_afr_krd_cic_rom_xho_slo_hun_lda_tsw_est_mol_chh_geo_ctl_nor_por_dut_hau_owc_pol_fin_zul_jav_arw_ind_jpn_tml_kor_ben_bul_dgb_urd_mao_guj_aeg_mly_cnt_hin_swa_rus_mlt_lit_alb_ukr_ita_qcu_spa_ger_prs_swt_wly_bos_sid_pan_bat_mcd_yor_eng_ses_sun_tha_sod_knd_ven_dyu_aze_grk_cze_uzb_bem_vie_gam_bam_ewe_tsn	-0.151855473429264	-0.358224085222361	0.720987456471629
844	sod_arw_lda_hin_owc_tig_gam_bos_aze_azi_fbf_tag_yor_krd_rom_bsq_ger_heb_tsn_cnt_svk_mol_ewe_ukr_ven_mcd_fin_bam_akn_hun_cze_mlt_geo_nor_lit_rus_pan_anl_sid_swe_est_zul_bat_fre_mao_jpn_knd_kor_dut_prs_moo_grk_ind_glc_amr_jav_mnd_afr_dyu_guj_wly_pol_eng_urd_slo_qcu_lat_por_ctl_tsw_amh_spa_hau_scr_mly_alb_cic_ita_xho_sun_tha_chh_tml_ses_dgb_tur_ben_bul_uzb_bem_vie_aeg_swa_swt_igb	-0.245058139525639	-0.581087030604641	0.562587440582455
845	aeg_rus_ewe_urd_wly_hau_amr_eng_azi_tur_ses_mao_cic_spa_grk_bsq_ita_amh_bam_cnt_por_scr_fbf_bul_tsw_lat_fin_lda_xho_hun_dut_sid_geo_pan_swe_prs_ctl_mlt_tig_cze_est_zul_ind_afr_jav_jpn_tml_kor_pol_slo_moo_hin_sun_mol_chh_mly_mnd_ukr_swa_svk_anl_lit_ben_fre_guj_qcu_ger_alb_glc_akn_gam_rom_heb_krd_bat_nor_bem_arw_yor_tag_tha_sod_knd_igb_dyu_uzb_bos_mcd_aze_ven_vie_owc_dgb_swt_tsn	0.242439692136215	0.571464181318161	0.569063583349821
846	owc_rus_swa_spa_chh_anl_sid_krd_aze_azi_swt_ind_cic_afr_slo_bsq_nor_gam_tsn_mnd_guj_swe_moo_glc_yor_svk_est_dyu_bem_fin_eng_aeg_geo_ita_pan_ben_arw_amh_wly_bul_hun_tsw_jav_mol_bat_jpn_tml_kor_mcd_lit_ven_scr_tag_bos_hau_mao_cnt_ger_xho_rom_sod_fre_prs_ukr_por_qcu_dut_cze_alb_ewe_heb_ctl_amr_hin_mly_pol_lda_lat_bam_sun_tha_tig_knd_dgb_akn_uzb_urd_grk_tur_ses_vie_mlt_zul_igb_fbf	0.0430267271747435	0.101376921000724	0.919469503871998
847	heb_grk_cic_guj_sod_sid_wly_cze_aze_tur_dgb_mao_ses_arw_mcd_bsq_ita_gam_ven_mnd_fre_svk_moo_hin_zul_urd_est_bem_yor_fin_bul_amh_geo_swe_ctl_ukr_por_hau_aeg_pol_hun_xho_sun_nor_tag_jpn_tml_kor_mol_rus_tsw_alb_jav_krd_tig_bat_cnt_eng_fbf_ger_mlt_lit_dut_rom_lat_qcu_bos_afr_slo_swa_owc_glc_anl_prs_mly_pan_swt_spa_ewe_ind_tha_amr_knd_akn_igb_azi_scr_ben_uzb_dyu_vie_chh_lda_bam_tsn	-0.375167748899961	-0.8893110963849	0.376130500510649
848	amr_guj_akn_dut_amh_heb_chh_por_aze_uzb_fbf_bat_dyu_eng_ukr_bsq_rus_anl_swa_mnd_lat_pan_lda_scr_cic_urd_fin_moo_ewe_hun_swe_tig_geo_prs_mcd_bul_ger_gam_aeg_ctl_est_igb_mly_nor_jav_jpn_knd_kor_afr_lit_xho_pol_mao_fre_sod_ind_cnt_ita_bem_svk_hau_spa_hin_arw_rom_qcu_mol_bos_slo_ses_owc_cze_wly_krd_tag_ben_dgb_alb_yor_sun_tha_sid_tml_tsn_ven_azi_grk_glc_tur_swt_vie_mlt_tsw_zul_bam	-0.658162348499938	-1.57501149743015	0.118649654673394
849	chh_dut_bam_lat_amh_sod_wly_scr_uzb_azi_igb_jav_tsn_spa_ben_bsq_glc_anl_ewe_cnt_grk_ukr_yor_slo_ven_ita_hun_moo_xho_fin_nor_gam_geo_pol_ctl_afr_mcd_sid_heb_mol_est_fbf_tag_hin_sun_jpn_tml_kor_arw_bos_zul_eng_bat_lit_aeg_ind_mnd_krd_akn_guj_hau_bul_svk_pan_prs_qcu_fre_rom_swe_ses_mlt_rus_tig_alb_mao_por_bem_urd_tsw_mly_tha_amr_knd_cic_swt_tur_cze_ger_aze_lda_vie_owc_dyu_dgb_swa	-0.124462986366255	-0.2931353260462	0.770071810541815
850	sid_por_ven_spa_chh_gam_hau_afr_tur_uzb_tsw_tag_swa_ben_arw_bsq_urd_tig_xho_mnd_rus_mcd_ewe_dut_moo_bul_est_dgb_akn_fin_cze_anl_geo_ita_rom_grk_slo_mlt_heb_scr_hun_dyu_mly_eng_ind_jpn_knd_kor_ctl_pan_igb_ukr_sun_hin_wly_mao_cnt_swe_swt_ger_aeg_bos_krd_pol_mol_qcu_fre_glc_lit_lda_sod_svk_owc_nor_jav_lat_yor_alb_fbf_bat_tha_amr_tml_zul_bam_aze_guj_prs_azi_cic_vie_amh_ses_tsn_bem	-0.430392433447095	-1.02308075579297	0.308923567388163
851	chh_bul_swa_alb_anl_amh_mlt_fre_aze_uzb_moo_jav_fbf_grk_mcd_bsq_nor_sod_ven_mnd_swe_afr_xho_lit_yor_urd_hun_dgb_dyu_est_prs_amr_geo_glc_guj_pan_eng_sid_owc_krd_fin_ewe_sun_scr_mao_jpn_knd_kor_bos_lat_bam_ctl_mly_dut_tig_bat_cnt_ukr_swt_mol_heb_por_ben_pol_rom_qcu_hin_svk_arw_akn_aeg_slo_gam_ita_ind_spa_lda_rus_tsn_tag_tha_hau_tml_igb_bem_tur_ger_cze_azi_tsw_vie_wly_zul_ses_cic	0.115685967950975	0.272551643154091	0.785802127875026
852	owc_eng_yor_hin_sod_anl_aeg_ctl_tur_uzb_cic_ind_lda_mol_nor_bsq_krd_wly_moo_cnt_fre_ukr_tsw_lit_dyu_dut_hun_fbf_zul_est_ita_mlt_geo_slo_spa_arw_swe_gam_sid_cze_fin_ses_jav_bul_sun_jpn_knd_kor_grk_prs_akn_bos_bat_glc_hau_tag_mnd_pan_swa_rom_heb_mcd_pol_afr_por_qcu_ger_lat_svk_xho_amr_scr_amh_guj_mao_ben_tsn_rus_bam_mly_tha_tig_tml_igb_bem_azi_alb_urd_aze_ven_vie_chh_dgb_ewe_swt	-0.479880154701122	-1.13932245135355	0.257494762028391
853	amr_fre_igb_grk_sid_anl_amh_nor_azi_tur_dgb_tag_ven_arw_lat_bsq_ctl_owc_tsw_cnt_urd_svk_bam_pan_cic_ben_hun_tsn_akn_est_scr_sod_geo_afr_ger_rom_guj_chh_tig_glc_fin_xho_bat_slo_jav_jpn_knd_kor_cze_bul_fbf_ita_mly_mol_mlt_mao_mnd_rus_yor_krd_hau_eng_hin_lit_prs_qcu_pol_mcd_ukr_ewe_aeg_swe_gam_alb_sun_bos_moo_spa_ses_ind_tha_heb_tml_dyu_bem_uzb_dut_por_aze_swt_vie_wly_swa_lda_zul	-0.182360416886945	-0.430654437110025	0.667716097216533
854	amh_rom_swt_bos_sod_heb_sid_afr_uzb_azi_zul_mao_moo_pol_lit_bsq_fre_aeg_akn_cnt_rus_grk_ven_scr_swa_guj_est_ses_cic_fin_krd_owc_geo_svk_ita_mol_spa_wly_amr_mcd_hun_yor_mly_dut_jav_jpn_knd_kor_ger_urd_dgb_nor_sun_prs_anl_tag_mnd_por_bem_ctl_gam_cze_glc_hin_slo_qcu_eng_bul_ben_fbf_mlt_lat_tig_swe_ind_alb_igb_arw_ewe_bat_tha_hau_tml_tsw_lda_aze_ukr_pan_tur_xho_vie_chh_tsn_dyu_bam	-0.0762736398861582	-0.179487009418839	0.857945797549988
855	sid_bul_igb_svk_tig_anl_aeg_slo_aze_uzb_dgb_jav_xho_dut_eng_bsq_por_amr_bam_cnt_ben_lit_akn_glc_swt_swe_hun_ses_ven_fin_grk_sod_geo_scr_spa_afr_mcd_wly_chh_prs_est_moo_mao_rom_ind_jpn_tml_kor_ger_mol_cic_lat_mly_pan_gam_tag_mnd_nor_fbf_pol_mlt_urd_alb_ukr_rus_qcu_fre_hin_ctl_lda_amh_krd_owc_cze_bat_guj_ewe_bos_zul_sun_tha_heb_knd_swa_bem_tur_ita_arw_azi_yor_vie_hau_tsn_dyu_tsw	-0.895757207589212	-2.16708559171169	0.0327831560739269
856	gam_lat_cic_guj_chh_hau_amh_prs_uzb_tur_xho_ind_dgb_dut_arw_bsq_eng_tig_zul_mnd_bul_ita_bem_svk_igb_scr_est_yor_fbf_fin_swe_sod_geo_fre_pan_mcd_afr_mlt_anl_ctl_hun_ewe_bat_cze_tag_jpn_tml_kor_mol_pol_tsn_krd_jav_spa_wly_sun_cnt_rus_ses_alb_sid_grk_lit_glc_slo_qcu_ben_ukr_hin_dyu_heb_bos_owc_por_mao_rom_moo_urd_lda_mly_tha_aeg_knd_tsw_bam_aze_ger_nor_azi_swt_vie_amr_ven_akn_swa	-0.752063104158333	-1.80628484160986	0.0741084278776595
857	chh_rom_zul_spa_amr_sid_anl_lat_azi_tur_bam_mly_xho_urd_svk_bsq_dut_sod_yor_mnd_krd_grk_bem_mol_dgb_alb_est_fbf_ven_hun_glc_tig_geo_pan_guj_bul_scr_wly_gam_ita_fin_akn_ind_swe_jav_jpn_knd_kor_afr_ctl_tsw_fre_mao_por_aeg_sun_cnt_slo_tsn_prs_amh_lit_ben_nor_hin_qcu_pol_arw_bos_dyu_hau_ukr_heb_ger_tag_rus_ses_eng_swa_bat_tha_owc_tml_ewe_igb_aze_cze_mcd_uzb_swt_vie_mlt_moo_cic_lda	0.484033266442647	1.142458637902	0.256196176656819
858	sid_swe_dgb_por_heb_chh_gam_mcd_azi_uzb_cic_mao_akn_hin_afr_bsq_fre_mlt_ewe_cnt_lit_krd_moo_bul_igb_cze_fin_ses_tsw_hun_spa_hau_geo_dut_ita_mol_guj_anl_owc_ukr_est_bem_ind_eng_mly_jpn_knd_kor_pan_grk_swt_bos_tag_slo_amr_bat_mnd_rus_tsn_prs_tig_arw_svk_nor_ctl_qcu_glc_lat_scr_fbf_amh_urd_wly_pol_jav_ben_bam_ger_xho_sun_tha_aeg_tml_dyu_lda_aze_rom_alb_tur_swa_vie_sod_yor_zul_ven	-0.0631812518897502	-0.148918226916017	0.88194060266953
859	hau_slo_tsw_afr_aeg_gam_wly_glc_aze_uzb_ewe_ind_akn_rus_prs_bsq_lit_mlt_fbf_mnd_grk_nor_ses_fre_ven_arw_fin_lda_igb_hun_alb_heb_geo_cze_mcd_urd_ukr_owc_tig_ctl_est_yor_jav_bul_sun_jpn_tml_kor_guj_svk_dgb_ger_bat_pan_amh_mao_cnt_eng_dyu_spa_sod_bos_swe_mol_scr_qcu_pol_dut_hin_moo_amr_lat_sid_ita_mly_por_tsn_ben_swt_tag_tha_chh_knd_zul_swa_tur_rom_krd_azi_bam_vie_anl_cic_bem_xho	-0.307179088578727	-0.727281786256707	0.468880256922492
860	gam_krd_tsw_afr_amh_sid_wly_pol_uzb_tur_ses_tag_igb_fre_glc_bsq_mcd_chh_ven_cnt_bul_swe_cic_ita_bem_guj_hun_dyu_lda_fin_bos_aeg_geo_ger_lat_alb_ukr_heb_anl_pan_est_tsn_mly_slo_mao_jpn_knd_kor_arw_hin_bam_lit_jav_por_sod_sun_mnd_scr_fbf_dut_tig_urd_spa_nor_cze_qcu_mol_prs_ben_moo_amr_eng_owc_rus_ind_grk_dgb_rom_yor_bat_tha_hau_tml_swt_ewe_aze_svk_ctl_azi_swa_vie_mlt_zul_akn_xho	-0.501963509444816	-1.19709596706519	0.234311683054618
861	amr_svk_tsw_mcd_heb_wly_chh_grk_azi_tur_bem_tag_ses_pol_por_bsq_bul_owc_lda_mnd_swe_cze_dgb_spa_fbf_slo_fin_yor_ewe_hun_lit_anl_geo_eng_ger_ben_guj_sod_mlt_dut_est_dyu_ind_scr_bat_jpn_knd_kor_rom_mol_ven_urd_sun_nor_hau_jav_cnt_rus_akn_glc_sid_krd_bos_ukr_alb_qcu_ctl_afr_arw_bam_gam_prs_aeg_lat_mao_hin_igb_pan_zul_mly_tha_tig_tml_tsn_moo_uzb_ita_fre_aze_swt_vie_amh_cic_swa_xho	-0.320394309674054	-0.75846839109638	0.450088523398447
862	amr_prs_cic_ctl_wly_tig_amh_ben_tur_aze_fbf_tag_dgb_grk_bul_bsq_slo_anl_ewe_mnd_swe_alb_zul_svk_dyu_ita_fin_akn_swt_est_guj_aeg_geo_krd_scr_lit_fre_chh_mlt_mcd_hun_tsw_sun_bos_jav_jpn_tml_kor_arw_glc_ses_rus_ind_lat_owc_mao_cnt_cze_swa_mol_heb_hin_afr_pan_por_qcu_rom_ger_pol_moo_gam_ukr_hau_nor_bat_dut_lda_urd_xho_mly_tha_sod_knd_bem_ven_azi_spa_eng_uzb_bam_vie_sid_igb_yor_tsn	-0.403306480149211	-0.955908179112285	0.341596877356758
863	heb_hin_moo_ger_gam_anl_chh_ben_azi_tur_bem_sun_yor_cze_prs_bsq_ita_hau_dgb_cnt_nor_urd_swa_lat_tsn_mcd_fin_zul_cic_est_glc_owc_geo_slo_guj_spa_svk_amr_mlt_fre_hun_xho_mao_eng_ind_jpn_tml_kor_ukr_por_bam_alb_mly_bul_tig_jav_mnd_dut_swt_arw_sid_afr_swe_mol_lit_qcu_pan_rom_bos_dyu_amh_rus_wly_ctl_tag_pol_igb_krd_ses_bat_tha_sod_knd_akn_ewe_uzb_grk_scr_aze_lda_vie_aeg_ven_tsw_fbf	-0.553008595086396	-1.31804684412862	0.190725282331367
864	anl_bul_ewe_ita_tig_heb_chh_krd_aze_uzb_tsn_jav_cic_ctl_mol_bsq_rom_wly_igb_cnt_rus_eng_swt_pol_ses_lit_est_xho_tsw_hun_slo_amr_geo_prs_svk_ger_fre_gam_sod_bos_fin_bem_bat_ben_mao_jpn_knd_kor_por_cze_akn_lat_ind_ukr_aeg_sun_mnd_afr_zul_scr_hau_hin_glc_urd_arw_qcu_dut_pan_grk_swa_mlt_alb_owc_nor_tag_mcd_yor_spa_fbf_mly_tha_amh_tml_lda_ven_azi_swe_guj_tur_dgb_vie_sid_bam_moo_dyu	-0.171505553263543	-0.404481449423737	0.686787469036984
865	mlt_arw_bem_ben_aeg_sod_owc_cze_aze_azi_akn_bat_tsn_ctl_grk_bsq_bul_chh_xho_mnd_prs_ger_cic_glc_dgb_svk_hun_ewe_ses_fin_scr_gam_geo_rom_mol_pan_rus_hau_wly_hin_est_dyu_ind_nor_sun_jpn_tml_kor_mcd_dut_yor_krd_mao_slo_tig_jav_cnt_ita_bam_lat_amh_eng_swe_ukr_bos_qcu_lit_urd_por_ven_amr_pol_sid_guj_tag_afr_swt_fre_zul_mly_tha_anl_knd_moo_fbf_tur_spa_alb_uzb_tsw_vie_heb_igb_lda_swa	-0.701929875482368	-1.68366549668357	0.0956002415292685
866	anl_spa_tsw_rom_owc_heb_sod_lat_uzb_tur_swt_sun_zul_rus_swe_bsq_ctl_tig_bem_mnd_ita_arw_yor_por_lda_lit_fin_dgb_bam_hun_alb_hau_geo_guj_fre_bul_pol_aeg_amr_grk_est_igb_tag_mol_jav_jpn_knd_kor_bos_glc_swa_ukr_ind_hin_amh_mly_cnt_mcd_ewe_urd_mlt_ben_cze_svk_eng_qcu_slo_ger_dut_dyu_wly_pan_chh_scr_bat_krd_xho_afr_cic_mao_tha_gam_tml_ven_akn_azi_nor_prs_aze_fbf_vie_sid_moo_tsn_ses	-0.84443878686356	-2.03800145442181	0.0443899671984445
867	aeg_ita_tsn_hin_wly_mlt_gam_dut_azi_aze_dgb_jav_moo_arw_slo_bsq_spa_amh_tsw_cnt_nor_ger_ewe_alb_ven_ben_fin_akn_bam_hun_ukr_tig_geo_swe_bos_lat_glc_chh_sid_prs_est_dyu_bat_scr_ind_jpn_knd_kor_guj_lit_bem_rom_mao_mol_sod_tag_mnd_ctl_yor_grk_hau_urd_afr_bul_fre_qcu_pan_svk_cze_xho_owc_por_heb_krd_mly_mcd_cic_eng_igb_sun_tha_anl_tml_ses_lda_tur_rus_pol_uzb_swt_vie_amr_fbf_zul_swa	-0.234705394108592	-0.554496173308392	0.580570370450413
868	owc_eng_dyu_nor_gam_tig_sod_ukr_tur_azi_swa_ind_yor_slo_alb_bsq_ctl_aeg_lda_mnd_guj_spa_swt_arw_ewe_ita_est_cic_igb_hun_fre_chh_geo_rus_ben_glc_swe_wly_sid_hin_fin_akn_tag_ger_jav_jpn_knd_kor_cze_scr_xho_svk_sun_lit_anl_bat_cnt_pol_ven_lat_amh_bul_prs_rom_pan_qcu_grk_por_dut_ses_mlt_krd_hau_bos_mao_urd_tsn_afr_bem_mly_tha_amr_tml_bam_tsw_uzb_mcd_mol_aze_fbf_vie_heb_zul_moo_dgb	-0.282527701018619	-0.667542466854129	0.506078809376319
869	sid_mol_igb_lat_aeg_sod_amh_spa_tur_uzb_ewe_mao_dyu_cze_rus_bsq_ger_hau_fbf_cnt_krd_fre_tsw_ita_bem_mcd_fin_akn_bam_hun_ben_heb_geo_bos_lit_dut_svk_tig_owc_guj_est_cic_mly_afr_ind_jpn_knd_kor_nor_ukr_ven_glc_sun_slo_amr_jav_mnd_alb_swt_grk_gam_pan_eng_bul_ctl_qcu_hin_pol_swe_swa_chh_prs_mlt_rom_tag_urd_tsn_arw_zul_bat_tha_wly_tml_dgb_ses_aze_scr_por_azi_xho_vie_anl_lda_moo_yor	-0.207075298580746	-0.488722073567213	0.6261889831433
870	anl_swe_ewe_ben_chh_sod_gam_grk_azi_uzb_bem_sun_lda_pan_hin_bsq_krd_amh_igb_mnd_prs_svk_swt_afr_swa_scr_hun_bam_akn_est_rus_heb_geo_glc_bul_nor_ctl_mlt_owc_guj_fin_ses_ind_fre_mly_jpn_tml_kor_ger_mol_fbf_spa_tag_ita_aeg_jav_cnt_bos_dyu_por_amr_urd_mcd_dut_pol_qcu_slo_lit_alb_moo_hau_arw_tig_cze_bat_ukr_tsn_eng_ven_mao_tha_sid_knd_yor_zul_tur_rom_lat_aze_tsw_vie_wly_cic_dgb_xho	-0.413975784527433	-0.984115418938082	0.327612131139042
871	amr_fre_bam_rus_amh_hau_wly_ukr_azi_uzb_ses_mao_ewe_urd_krd_bsq_pol_mlt_cic_mnd_svk_ita_swa_ctl_moo_bos_fin_yor_zul_est_hin_aeg_geo_glc_rom_afr_grk_sid_tig_alb_hun_tsn_jav_cze_tag_jpn_tml_kor_guj_slo_ven_eng_mly_lit_heb_bat_cnt_bul_fbf_mol_owc_lat_ger_dut_ben_qcu_scr_mcd_nor_tsw_gam_prs_sod_spa_ind_swe_akn_por_dgb_sun_tha_chh_knd_lda_dyu_tur_pan_arw_aze_igb_vie_anl_swt_bem_xho	-0.720157677585741	-1.73435130968903	0.0861691231238449
872	sid_ctl_swa_dut_hau_amh_tig_bos_uzb_tur_dgb_jav_igb_alb_arw_bsq_ger_chh_tsw_mnd_pan_slo_zul_glc_bem_spa_hun_ses_xho_fin_ita_amr_geo_eng_swe_pol_ukr_mlt_wly_krd_est_bam_tag_rus_ind_jpn_tml_kor_bul_por_akn_nor_sun_guj_gam_mly_cnt_prs_moo_scr_heb_lat_mol_rom_hin_qcu_grk_urd_afr_dyu_anl_ben_owc_cze_bat_mcd_tsn_lit_fbf_mao_tha_sod_knd_lda_cic_azi_fre_svk_aze_yor_vie_aeg_ewe_ven_swt	-0.0955598258706344	-0.225777053226932	0.821870259874489
873	amr_urd_swt_bos_aeg_gam_hau_arw_aze_azi_ses_jav_ven_fre_guj_bsq_pol_sid_cic_mnd_lit_nor_zul_scr_bam_ger_est_bem_lda_hun_afr_mlt_geo_rom_eng_por_bul_sod_anl_hin_fin_tsw_mao_glc_tag_jpn_tml_kor_mcd_pan_akn_grk_mly_spa_amh_ind_cnt_rus_tsn_svk_owc_swe_lat_ctl_dut_qcu_mol_krd_ukr_yor_wly_alb_chh_ben_bat_ita_dyu_cze_xho_sun_tha_heb_knd_ewe_fbf_uzb_slo_prs_tur_dgb_vie_tig_swa_moo_igb	-0.371595940646989	-0.879941552293205	0.381159141247316
874	sid_bos_ses_scr_anl_heb_mlt_lat_aze_azi_swa_ind_tsn_rom_cze_bsq_arw_aeg_ven_mnd_ctl_swe_ewe_glc_moo_lit_fin_igb_yor_hun_prs_hau_geo_krd_mcd_bul_hin_amr_chh_ita_est_xho_sun_ukr_mly_jpn_tml_kor_afr_grk_bam_guj_jav_spa_gam_bat_cnt_pan_cic_ger_wly_nor_alb_pol_ben_qcu_por_rus_eng_fbf_owc_urd_amh_slo_tag_svk_dyu_dut_bem_mao_tha_sod_knd_akn_swt_tur_mol_fre_uzb_zul_vie_tig_dgb_tsw_lda	-0.629340652501418	-1.50349903229041	0.1360987863705
875	mlt_bul_igb_pol_anl_owc_gam_swe_uzb_tur_tsw_tag_xho_lit_lat_bsq_bos_amr_dyu_cnt_eng_rom_cic_hin_ven_ukr_hun_moo_zul_fin_nor_aeg_geo_spa_krd_svk_arw_hau_chh_pan_est_tsn_jav_afr_bat_jpn_tml_kor_glc_guj_bam_ita_sun_rus_heb_ind_mnd_ben_akn_por_sid_grk_ctl_dut_scr_qcu_urd_ger_mcd_ses_amh_slo_wly_mol_mly_alb_fbf_prs_bem_mao_tha_sod_knd_lda_yor_azi_fre_cze_aze_ewe_vie_tig_swa_swt_dgb	-0.060623195753945	-0.142861337633044	0.886708761553557
876	aeg_glc_lda_pan_amr_sid_amh_slo_aze_azi_bam_jav_ven_swe_eng_bsq_bul_heb_fbf_mnd_bos_mcd_tsw_krd_zul_ben_hun_dgb_ewe_fin_arw_sod_geo_dut_por_ita_rom_gam_owc_lat_est_cic_sun_hin_mao_jpn_knd_kor_lit_ukr_swa_rus_mly_guj_tig_ind_cnt_nor_ses_spa_anl_pol_ger_grk_mol_qcu_ctl_cze_urd_swt_hau_prs_wly_scr_bat_alb_akn_svk_yor_tag_tha_chh_tml_bem_dyu_uzb_fre_afr_tur_moo_vie_mlt_tsn_igb_xho	0.257665350842203	0.606730116312124	0.54550836550499
877	chh_pol_igb_nor_amr_gam_wly_grk_aze_uzb_swa_tag_zul_alb_dut_bsq_bos_heb_dyu_mnd_eng_ctl_swt_spa_dgb_prs_fin_bem_akn_hun_mcd_owc_geo_lit_ben_glc_scr_hau_mlt_ukr_est_ewe_ind_afr_mly_jpn_tml_kor_swe_pan_ses_mol_jav_slo_aeg_sun_cnt_arw_ven_rom_anl_guj_urd_fre_lat_qcu_cze_hin_ger_moo_tig_por_sid_rus_mao_svk_tsn_bul_yor_bat_tha_sod_knd_fbf_bam_tur_ita_krd_azi_lda_vie_amh_cic_xho_tsw	0.58738694197813	1.38915266903321	0.168103693353356
878	anl_ctl_igb_hin_sid_hau_mlt_urd_uzb_aze_cic_bat_xho_cze_pan_bsq_spa_wly_moo_mnd_ben_mol_dgb_nor_zul_bos_fin_swa_ven_hun_pol_gam_geo_afr_ger_fre_scr_heb_sod_rom_est_ewe_mao_rus_sun_jpn_knd_kor_arw_glc_bem_por_jav_bul_chh_ind_cnt_svk_tsn_eng_amr_guj_grk_slo_dut_qcu_lit_alb_lat_lda_amh_ukr_owc_mcd_tag_ita_ses_swe_swt_mly_tha_aeg_tml_akn_dyu_tur_krd_prs_azi_tsw_vie_tig_yor_bam_fbf	-1.09769396594389	-2.69613838183404	0.00832697430604764
879	sid_rom_cic_krd_aeg_amh_amr_glc_tur_azi_ven_mly_moo_ben_afr_bsq_prs_wly_dgb_cnt_bul_urd_dyu_cze_bem_lit_est_akn_bam_fin_ukr_sod_geo_guj_fre_slo_pan_mlt_tig_alb_hun_ewe_mao_nor_tag_jpn_tml_kor_pol_lat_igb_ctl_bat_mol_gam_sun_mnd_ita_swa_ger_anl_hin_arw_grk_por_qcu_dut_swe_svk_fbf_owc_bos_chh_mcd_jav_scr_xho_eng_lda_ind_tha_hau_knd_swt_tsn_uzb_spa_rus_aze_ses_vie_heb_yor_tsw_zul	-0.0167561570104084	-0.0394940137146351	0.968581185329916
880	mlt_por_yor_svk_heb_amh_anl_swe_aze_tur_zul_ind_xho_rus_ben_bsq_arw_wly_cic_cnt_bos_alb_bem_ctl_swa_scr_est_ven_bam_fin_slo_sid_geo_dut_glc_mol_afr_tig_hau_guj_hun_dyu_sun_grk_mao_jpn_knd_kor_pan_lit_moo_urd_jav_pol_aeg_mly_mnd_krd_dgb_hin_gam_spa_nor_mcd_cze_qcu_ukr_eng_lat_tsw_amr_bul_sod_prs_bat_rom_lda_ita_swt_tag_tha_owc_tml_ses_fbf_uzb_ger_fre_azi_igb_vie_chh_ewe_tsn_akn	0.172250057045878	0.404811680078505	0.686545542307288
881	wly_fre_moo_mcd_owc_amr_gam_lit_aze_azi_lda_bat_yor_lat_cze_bsq_spa_chh_bam_cnt_krd_eng_akn_glc_igb_alb_fin_swt_cic_hun_ita_sod_geo_nor_grk_arw_slo_anl_mlt_rus_est_dyu_mao_scr_tag_jpn_knd_kor_prs_guj_ewe_por_ind_urd_aeg_mly_mnd_pol_tsw_afr_tig_mol_swe_dut_ben_qcu_ctl_ukr_svk_ven_amh_pan_sid_rom_sun_ger_xho_hin_tsn_jav_tha_heb_tml_dgb_fbf_tur_bos_bul_uzb_bem_vie_hau_ses_zul_swa	-0.676149187399517	-1.62521609672868	0.107500836901545
882	wly_ita_bam_eng_sod_chh_amh_spa_azi_aze_lda_mao_yor_svk_alb_bsq_fre_mlt_ses_mnd_hin_glc_bem_arw_ven_scr_hun_swa_swt_fin_guj_heb_geo_urd_rom_mcd_bos_amr_hau_ukr_est_moo_bat_cze_jav_jpn_knd_kor_grk_por_dyu_nor_mly_lit_owc_sun_cnt_pol_zul_ctl_tig_krd_slo_dut_ben_qcu_lat_prs_rus_fbf_gam_afr_anl_pan_tag_bul_akn_swe_igb_ind_tha_aeg_tml_ewe_cic_uzb_mol_ger_tur_dgb_vie_sid_xho_tsn_tsw	-0.3431283995123	-0.813383630141317	0.418075700832973
883	sod_dut_xho_por_mlt_amr_anl_guj_azi_tur_cic_mly_zul_prs_krd_bsq_pol_gam_tsn_cnt_urd_rus_igb_glc_moo_cze_fin_yor_lda_hun_grk_chh_geo_svk_lat_arw_ukr_sid_hau_lit_est_tsw_ind_ita_mao_jpn_tml_kor_nor_ger_swt_spa_bat_fre_wly_tag_mnd_swe_bam_pan_amh_hin_scr_eng_mcd_qcu_bos_slo_rom_akn_aeg_alb_tig_bul_sun_ctl_bem_ben_swa_jav_tha_heb_knd_ewe_fbf_uzb_afr_mol_aze_ses_vie_owc_dgb_ven_dyu	-0.196608651704208	-0.463920314518358	0.64378890043435
884	tig_mol_igb_por_hau_gam_amh_ukr_tur_uzb_dyu_mly_yor_pol_rom_bsq_lat_heb_akn_cnt_ctl_pan_tsn_slo_ewe_bos_fin_cic_moo_est_urd_owc_geo_dut_bul_eng_alb_chh_sod_cze_hun_ven_tag_scr_jav_jpn_knd_kor_spa_nor_lda_glc_bat_arw_anl_ind_mnd_ben_ses_lit_wly_grk_fre_swe_hin_qcu_svk_ita_prs_swt_aeg_mcd_sid_rus_mao_krd_fbf_guj_zul_sun_tha_mlt_tml_bem_dgb_azi_afr_ger_aze_xho_vie_amr_bam_tsw_swa	0.271282724195425	0.638689362981562	0.52459485780866
885	amh_svk_cic_glc_chh_hau_amr_arw_tur_uzb_zul_ind_swa_bul_pan_bsq_mcd_aeg_akn_cnt_hin_ben_bem_prs_ewe_guj_hun_bam_yor_est_lit_sod_geo_pol_rom_dut_lat_heb_owc_ukr_fin_igb_bat_eng_tag_jpn_tml_kor_ctl_ita_dgb_krd_mao_swe_gam_jav_mnd_grk_tsn_alb_mlt_por_cze_rus_scr_qcu_nor_mol_ger_fbf_tig_spa_sid_bos_mly_urd_swt_slo_moo_sun_tha_wly_knd_lda_ses_aze_fre_afr_azi_xho_vie_anl_dyu_tsw_ven	-0.930425662712509	-2.26027129593914	0.0261376191372522
886	amr_lit_moo_cze_sid_heb_hau_mol_aze_azi_akn_ind_swa_eng_spa_bsq_slo_gam_tsn_cnt_bul_ger_igb_arw_swt_rom_est_bem_ewe_fin_urd_amh_geo_por_krd_glc_ben_chh_sod_pol_hun_tsw_sun_rus_jav_jpn_knd_kor_svk_swe_dgb_prs_mao_ukr_owc_mly_mnd_pan_xho_guj_aeg_hin_ctl_ita_bos_qcu_lat_grk_dut_fbf_tig_fre_wly_mcd_tag_scr_yor_alb_ven_bat_tha_mlt_tml_bam_dyu_tur_nor_afr_uzb_ses_vie_anl_cic_zul_lda	-0.353978003948612	-0.839299410284269	0.403453608789136
887	chh_ukr_tsw_prs_owc_heb_amh_ger_tur_uzb_ses_mly_swa_ita_bul_bsq_pol_tig_akn_cnt_afr_por_bam_lit_igb_swe_est_moo_lda_hun_guj_sod_geo_eng_scr_arw_ctl_anl_amr_alb_fin_yor_tag_urd_mao_jpn_knd_kor_lat_mol_fbf_spa_ind_slo_sid_jav_mnd_fre_ven_glc_gam_svk_mcd_krd_hin_qcu_bos_grk_pan_cic_aeg_dut_hau_nor_sun_rom_xho_cze_swt_bat_tha_wly_tml_bem_dyu_azi_rus_ben_aze_ewe_vie_mlt_tsn_zul_dgb	-0.115330032102522	-0.272258368695981	0.786026912601292
888	gam_ben_fbf_scr_mlt_amh_hau_arw_aze_uzb_lda_sun_ses_guj_alb_bsq_cze_anl_dgb_cnt_rus_rom_tsn_hin_igb_pol_est_moo_ewe_fin_eng_owc_geo_bul_bos_slo_urd_amr_tig_ukr_hun_bem_tag_mol_jav_jpn_knd_kor_afr_krd_xho_mcd_mly_svk_wly_ind_mnd_pan_tsw_nor_chh_ger_lat_por_swe_qcu_ctl_lit_glc_dyu_aeg_prs_heb_spa_bat_dut_swa_grk_yor_mao_tha_sid_tml_bam_swt_tur_fre_ita_azi_akn_vie_sod_zul_cic_ven	-0.239028826204261	-0.564917237151823	0.573490238350508
889	anl_lat_fbf_cze_owc_gam_aeg_eng_uzb_azi_ses_jav_dyu_mol_scr_bsq_pol_mlt_moo_mnd_spa_lit_swa_ben_igb_krd_fin_ven_dgb_hun_ger_sid_geo_ita_arw_afr_guj_sod_amr_bul_est_yor_bat_hin_mao_jpn_knd_kor_rom_slo_swt_ukr_mly_dut_wly_ind_cnt_alb_akn_ctl_heb_svk_por_prs_grk_qcu_nor_pan_swe_zul_hau_fre_chh_bos_tag_glc_tsw_mcd_tsn_sun_tha_amh_tml_bam_xho_aze_rus_urd_tur_lda_vie_tig_ewe_cic_bem	-0.664127067040849	-1.58924486896038	0.115399102783292
890	mlt_mol_moo_ben_aeg_heb_sid_eng_uzb_aze_cic_bat_ses_rom_bos_bsq_pol_wly_ewe_mnd_lit_rus_tsn_fre_akn_svk_hun_swa_zul_est_grk_amh_geo_glc_lat_afr_spa_sod_gam_guj_fin_bam_ind_cze_mao_jpn_tml_kor_dut_krd_lda_prs_mly_swe_anl_jav_cnt_arw_ven_hin_owc_pan_alb_nor_ctl_qcu_bul_urd_mcd_bem_chh_ukr_amr_ger_sun_scr_dgb_por_igb_tag_tha_tig_knd_xho_dyu_azi_ita_slo_tur_fbf_vie_hau_tsw_swt_yor	-0.316918114045134	-0.749863571214236	0.455229669753657
891	tig_rom_bam_slo_wly_hau_anl_hin_tur_azi_ven_bat_swt_pan_scr_bsq_eng_sod_bem_cnt_mcd_pol_lda_bos_dgb_por_est_ewe_swa_hun_glc_owc_geo_lit_swe_dut_ger_amr_sid_guj_fin_zul_mly_ctl_sun_jpn_knd_kor_urd_spa_cic_ita_ind_fre_heb_mao_mnd_alb_dyu_svk_gam_ben_bul_cze_rus_qcu_krd_ukr_lat_tsw_chh_grk_mlt_mol_tag_nor_fbf_prs_moo_jav_tha_aeg_tml_tsn_yor_aze_afr_arw_uzb_igb_vie_amh_ses_akn_xho	-0.395203119844079	-0.937498923516225	0.350930275436013
892	tig_bos_cic_lit_sid_hau_mlt_scr_uzb_aze_zul_sun_ewe_rus_por_bsq_ger_anl_fbf_mnd_ctl_hin_ses_pan_xho_slo_fin_bam_tsn_est_svk_heb_geo_ukr_rom_guj_bul_chh_sod_ben_hun_yor_mly_cze_ind_jpn_knd_kor_afr_alb_ven_arw_jav_spa_owc_bat_cnt_urd_dyu_eng_amh_krd_fre_dut_ita_qcu_pol_nor_swe_swt_gam_grk_amr_mol_mao_lat_moo_glc_dgb_tag_tha_aeg_tml_swa_igb_azi_prs_mcd_tur_tsw_vie_wly_lda_bem_akn	-0.451421920988368	-1.07158931022335	0.286677541447476
893	amr_urd_ewe_pol_chh_wly_aeg_ben_tur_uzb_fbf_mao_igb_glc_mcd_bsq_grk_heb_xho_mnd_prs_rom_tsw_lit_tsn_cze_fin_dgb_swt_est_bul_hau_geo_krd_por_arw_mol_gam_sod_pan_hun_ven_jav_eng_bat_jpn_knd_kor_swe_spa_yor_fre_sun_guj_owc_tag_cnt_slo_moo_afr_anl_nor_lat_scr_alb_qcu_rus_hin_ita_ses_amh_ger_mlt_ctl_ind_bos_swa_dut_dyu_mly_tha_tig_tml_lda_akn_aze_ukr_svk_azi_bam_vie_sid_cic_zul_bem	-0.0618350257991957	-0.145642182355035	0.884519071591393
894	mlt_urd_yor_arw_wly_anl_gam_hin_tur_azi_moo_tag_dyu_bul_ben_bsq_lat_chh_cic_cnt_ukr_krd_swa_ger_akn_swe_fin_lda_bem_hun_lit_heb_geo_rom_pan_slo_ctl_tig_sod_grk_est_ses_bat_rus_sun_jpn_tml_kor_pol_alb_xho_scr_ind_cze_sid_mao_mnd_dut_bam_glc_owc_svk_eng_bos_mol_qcu_spa_guj_prs_swt_aeg_ita_hau_nor_mly_por_igb_afr_zul_jav_tha_amr_knd_ven_fbf_aze_mcd_fre_uzb_dgb_vie_amh_tsn_tsw_ewe	-0.553151605233058	-1.31996629405151	0.190086096815472
895	hau_prs_fbf_pol_amr_gam_chh_rom_tur_aze_cic_ind_swt_pan_ita_bsq_nor_aeg_ses_cnt_eng_lat_ewe_guj_tsn_glc_hun_lda_akn_fin_krd_wly_geo_mcd_swe_lit_alb_heb_amh_mol_est_tsw_tag_fre_mao_jpn_tml_kor_cze_afr_ven_ger_bat_urd_owc_sun_mnd_svk_xho_scr_mlt_spa_slo_ben_dut_qcu_ctl_bos_arw_igb_sod_por_anl_rus_mly_hin_yor_bul_dgb_jav_tha_sid_knd_zul_bam_uzb_ukr_grk_azi_moo_vie_tig_swa_bem_dyu	0.145471709569024	0.34240498009986	0.732818781645364
896	mlt_pan_tsn_glc_heb_amh_amr_dut_azi_aze_akn_mao_ewe_mcd_ben_bsq_ita_anl_yor_cnt_svk_mol_fbf_grk_ven_arw_est_swt_lda_fin_scr_owc_geo_lat_eng_ger_spa_gam_sod_bos_hun_xho_bat_por_jav_jpn_knd_kor_lit_pol_igb_krd_tag_cze_sid_ind_mnd_ukr_bam_swe_wly_alb_guj_prs_bul_qcu_afr_fre_urd_swa_chh_nor_hau_ctl_sun_rom_bem_slo_dgb_mly_tha_aeg_tml_ses_zul_uzb_hin_rus_tur_tsw_vie_tig_moo_cic_dyu	-0.645874961686567	-1.53854345563339	0.127311385319249
897	gam_glc_swt_rus_anl_owc_amr_ctl_azi_uzb_ses_bat_ewe_ben_ukr_bsq_eng_amh_tsn_mnd_prs_arw_akn_bul_swa_krd_est_moo_cic_hun_urd_heb_geo_swe_hin_pan_por_sid_sod_rom_fin_xho_mly_lat_jav_jpn_knd_kor_ger_fre_lda_spa_ind_dut_tig_sun_cnt_bos_bam_ita_wly_nor_scr_svk_pol_qcu_mcd_afr_lit_tsw_hau_alb_aeg_cze_mao_guj_ven_slo_bem_tag_tha_mlt_tml_yor_igb_aze_mol_grk_tur_dgb_vie_chh_dyu_fbf_zul	-0.0987912904644652	-0.232869538128967	0.816374458189477
898	wly_scr_cic_alb_tig_sod_sid_krd_azi_tur_igb_ind_ven_ita_ukr_bsq_swe_chh_tsw_mnd_ben_cze_dgb_arw_bem_guj_fin_ses_yor_est_grk_heb_geo_bos_hin_bul_afr_anl_gam_nor_hun_swa_mly_ger_sun_jpn_tml_kor_glc_prs_tsn_mcd_tag_spa_hau_jav_cnt_slo_fbf_ctl_mlt_urd_fre_lit_svk_qcu_eng_pan_rom_moo_amh_mol_owc_dut_mao_pol_xho_rus_ewe_bat_tha_amr_knd_swt_bam_aze_lat_por_uzb_zul_vie_aeg_akn_dyu_lda	-0.44392247849756	-1.05690258993651	0.293293760359021
899	gam_ctl_dyu_spa_amr_chh_heb_ita_azi_tur_dgb_jav_bam_hin_pan_bsq_pol_sod_tsn_mnd_svk_ger_bem_bul_lda_glc_hun_fbf_ven_est_krd_aeg_geo_dut_rus_arw_swe_wly_tig_bos_fin_ses_ind_urd_tag_jpn_tml_kor_alb_lit_swt_cze_bat_guj_hau_sun_cnt_ukr_moo_slo_anl_grk_lat_rom_nor_qcu_ben_por_afr_tsw_amh_mol_sid_prs_mly_fre_akn_mcd_ewe_mao_tha_owc_knd_zul_igb_uzb_eng_scr_aze_xho_vie_mlt_yor_cic_swa	-0.218882672013347	-0.517868994708117	0.605779443931119
900	tig_lit_moo_nor_sod_amh_heb_arw_tur_azi_yor_sun_tsw_lat_krd_bsq_slo_amr_fbf_cnt_bul_ita_dyu_rus_akn_dut_hun_cic_swa_fin_mol_mlt_geo_glc_mcd_guj_bos_sid_hau_hin_est_swt_jav_swe_mly_jpn_tml_kor_grk_fre_bam_por_tag_pol_anl_mao_mnd_eng_zul_pan_owc_prs_urd_scr_ukr_qcu_spa_svk_cze_ven_aeg_afr_gam_alb_bat_ger_bem_ctl_ses_ind_tha_chh_knd_lda_xho_uzb_rom_ben_aze_igb_vie_wly_tsn_dgb_ewe	-0.135828687107622	-0.32032348203764	0.749441721761053
901	sid_scr_dyu_alb_mlt_aeg_gam_pan_aze_azi_tsw_jav_yor_prs_mol_bsq_nor_chh_igb_cnt_mcd_ita_tsn_ctl_moo_spa_est_dgb_ven_fin_svk_heb_geo_urd_ukr_guj_ben_amr_wly_hin_hun_bam_sun_bul_ind_jpn_knd_kor_arw_swe_ewe_rom_bat_glc_hau_mao_mnd_lat_fbf_slo_tig_cze_dut_fre_bos_qcu_afr_grk_eng_xho_amh_ger_anl_por_tag_pol_ses_rus_swt_mly_tha_owc_tml_cic_swa_tur_krd_lit_uzb_akn_vie_sod_zul_bem_lda	-0.242099556655339	-0.572107904080288	0.568629233191331
[truncated: 99 more rows]
