# Supplementary material for: Future Tense and Economic Decisions: Controlling for Cultural Evolution
Source: PLoS One. 2015 Jul 17;10(7):e0132145. doi: 10.1371/journal.pone.0132145 (PMC4506144; doi:10.1371/journal.pone.0132145)
Supplement: S8 Appendix — See README files within the various sub-folders. (ZIP) [file pone.0132145.s008.zip › S3_Code/Residuals_new/PGLS/PermuteResults/permute_B_SavingsWITHINFAM_100000.csv]

	ftr	r	t	p
1	hau_alb_bem_urd_sid_anl_wly_bul_uzb_tur_ses_mly_moo_ben_mcd_bsq_ger_aeg_xho_cnt_hin_prs_yor_glc_lda_rom_est_tsw_zul_hun_por_gam_geo_mol_ctl_guj_pol_chh_owc_cze_fin_akn_tag_bos_jav_jpn_knd_kor_swe_rus_cic_ita_sun_ukr_heb_bat_mnd_slo_swa_lit_amh_fre_krd_grk_svk_qcu_nor_scr_eng_dyu_amr_spa_sod_arw_mao_dut_fbf_afr_ewe_ind_tha_mlt_tml_swt_igb_aze_pan_lat_azi_bam_vie_tig_ven_tsn_dgb	-0.27443634042972	-0.648714767573543	0.518121456524977
2	amr_arw_cic_slo_tig_aeg_owc_urd_aze_azi_fbf_ind_igb_svk_pol_bsq_guj_chh_moo_mnd_grk_ukr_bem_lit_swa_prs_fin_zul_tsw_hun_dut_sid_geo_ctl_pan_bul_krd_anl_heb_ben_est_lda_mly_spa_mao_jpn_tml_kor_alb_hin_dyu_lat_sun_cze_hau_bat_cnt_swe_tsn_fre_sod_eng_por_scr_ita_qcu_nor_bos_mol_ses_amh_rom_wly_mcd_jav_ger_ven_rus_yor_tag_tha_mlt_knd_akn_dgb_tur_afr_glc_uzb_bam_vie_gam_xho_swt_ewe	-0.70082942075198	-1.67937923496234	0.0964349010197554
3	mlt_bul_bam_fre_amh_amr_tig_ukr_aze_uzb_yor_mly_moo_grk_por_bsq_eng_owc_tsw_cnt_alb_guj_ven_afr_xho_ben_est_igb_akn_fin_dut_anl_geo_scr_hin_mcd_ctl_chh_gam_glc_hun_fbf_mao_pan_bat_jpn_knd_kor_rom_nor_dyu_krd_tag_spa_hau_jav_mnd_lat_dgb_cze_heb_rus_slo_pol_ger_qcu_bos_arw_lit_ses_sod_ita_sid_swe_sun_svk_tsn_mol_swt_ind_tha_wly_tml_swa_zul_azi_prs_urd_tur_bem_vie_aeg_ewe_lda_cic	-0.122781869650758	-0.289779691166415	0.772629873280764
4	mlt_eng_moo_pan_owc_gam_heb_spa_azi_uzb_dyu_tag_ses_mcd_svk_bsq_ger_aeg_swa_cnt_afr_cze_lda_ben_ven_bul_hun_fbf_swt_fin_lit_wly_geo_krd_nor_rus_rom_hau_anl_hin_est_bem_mly_scr_bat_jpn_tml_kor_fre_ctl_igb_swe_jav_grk_tig_ind_mnd_pol_yor_arw_amr_ukr_ita_glc_mol_qcu_guj_urd_prs_tsn_sod_bos_sid_alb_mao_lat_akn_por_xho_sun_tha_chh_knd_bam_cic_aze_dut_slo_tur_dgb_vie_amh_tsw_ewe_zul	-0.432471086868701	-1.02667311400614	0.307237377923837
5	sod_mol_bem_hin_owc_anl_hau_lat_uzb_tur_ses_bat_tsw_guj_cze_bsq_por_sid_lda_mnd_ctl_pan_yor_ukr_dyu_rom_est_swa_swt_fin_prs_tig_geo_urd_bul_krd_slo_aeg_wly_spa_hun_moo_sun_scr_tag_jpn_knd_kor_ger_arw_zul_mcd_mao_svk_amh_jav_cnt_glc_xho_ben_mlt_eng_bos_dut_ita_qcu_nor_swe_fre_bam_chh_pol_heb_lit_mly_alb_ven_grk_cic_ind_tha_gam_tml_fbf_dgb_aze_rus_afr_azi_tsn_vie_amr_igb_akn_ewe	-0.078009841604237	-0.183975445089546	0.854433268767416
6	sid_ctl_tsn_alb_mlt_amh_wly_arw_aze_azi_lda_mao_moo_ger_nor_bsq_ben_sod_bam_mnd_ukr_svk_swa_lit_ses_ita_hun_tsw_fbf_fin_pan_hau_geo_dut_urd_hin_grk_amr_heb_guj_est_cic_sun_mol_mly_jpn_knd_kor_slo_por_zul_lat_ind_bos_aeg_bat_cnt_eng_dgb_afr_gam_swe_cze_krd_spa_qcu_rus_rom_prs_bem_tig_pol_anl_glc_jav_bul_akn_mcd_igb_tag_tha_chh_tml_ewe_yor_tur_scr_fre_uzb_ven_vie_owc_xho_dyu_swt	0.166433128309512	0.391854019991796	0.696062569077289
7	hau_scr_cic_por_amr_wly_chh_pol_aze_uzb_tsw_bat_dgb_cze_prs_bsq_ben_sid_swa_mnd_svk_slo_xho_eng_yor_pan_hun_bam_zul_est_spa_tig_geo_ita_afr_nor_grk_mlt_heb_bos_fin_akn_mao_bul_jav_jpn_knd_kor_hin_arw_tsn_rom_mly_rus_sod_ind_cnt_mcd_lda_glc_aeg_urd_lat_ctl_dut_qcu_alb_mol_fre_ewe_amh_swe_anl_lit_sun_krd_moo_ger_bem_tag_tha_owc_tml_ses_swt_azi_ukr_guj_tur_fbf_vie_gam_dyu_ven_igb	-0.0373624981440672	-0.0880270172738823	0.930044475420743
8	tig_ita_xho_ben_mlt_amr_owc_guj_tur_azi_ses_tag_ewe_swe_rom_bsq_ger_amh_igb_mnd_krd_bos_lda_svk_moo_dut_est_dyu_cic_fin_bul_heb_geo_arw_ukr_ctl_pol_wly_sid_mcd_hun_zul_mly_hin_bat_jpn_knd_kor_nor_spa_tsw_fre_jav_slo_aeg_mao_cnt_alb_akn_eng_chh_pan_scr_cze_lit_qcu_grk_rus_por_bam_gam_glc_anl_urd_ind_afr_yor_prs_swt_sun_tha_hau_tml_bem_tsn_aze_lat_mol_uzb_swa_vie_sod_fbf_dgb_ven	0.375720293667776	0.884424247197377	0.37874806353816
9	sod_ger_ven_rom_owc_heb_amh_lit_tur_aze_zul_jav_tsn_mcd_dut_bsq_alb_mlt_dyu_mnd_bul_guj_ewe_svk_dgb_swe_fin_bem_swt_est_ben_tig_geo_nor_ita_bos_fre_sid_amr_hin_hun_ses_mly_krd_bat_jpn_tml_kor_ctl_spa_lda_mol_sun_por_aeg_mao_cnt_grk_swa_lat_hau_ukr_slo_eng_prs_qcu_pol_afr_cze_bam_chh_glc_gam_scr_tag_arw_xho_rus_yor_ind_tha_wly_knd_akn_igb_azi_pan_urd_uzb_moo_vie_anl_fbf_tsw_cic	0.139612563293716	0.328297999004849	0.743424383233036
10	gam_hin_moo_krd_wly_amh_hau_guj_azi_tur_lda_jav_ven_lat_arw_bsq_lit_tig_xho_cnt_rus_ben_ewe_scr_cic_pan_fin_swt_igb_hun_glc_owc_geo_spa_urd_svk_rom_chh_anl_ctl_est_ses_sun_bos_bat_jpn_tml_kor_eng_afr_dyu_prs_ind_fre_amr_mao_mnd_nor_zul_ita_sid_cze_ger_dut_bul_qcu_alb_grk_pol_fbf_aeg_mol_mlt_mcd_tag_swe_dgb_slo_tsn_mly_tha_sod_knd_akn_yor_uzb_ukr_por_aze_tsw_vie_heb_bam_bem_swa	-0.725498547457714	-1.74135406667479	0.0849282882593321
11	aeg_grk_tsw_prs_sod_owc_chh_rus_uzb_tur_bam_jav_ven_pan_svk_bsq_por_gam_fbf_mnd_pol_mol_lda_swe_zul_guj_hun_igb_swt_fin_ukr_tig_geo_fre_ger_spa_ben_anl_amr_arw_est_dyu_ind_ita_bat_jpn_tml_kor_eng_bos_bem_nor_mly_glc_hau_tag_cnt_slo_ses_krd_amh_urd_lit_scr_mcd_qcu_rom_ctl_afr_ewe_sid_dut_mlt_bul_sun_cze_yor_lat_tsn_mao_tha_wly_knd_cic_dgb_aze_alb_hin_azi_xho_vie_heb_swa_moo_akn	-0.439637876729578	-1.04416391447303	0.299116110268968
12	tig_urd_swt_fre_amr_amh_mlt_mcd_aze_azi_akn_tag_tsn_mol_grk_bsq_spa_sid_swa_mnd_scr_ben_zul_pan_ses_lat_fin_bem_ven_est_bul_sod_geo_rom_por_hin_ukr_anl_owc_alb_hun_igb_mly_rus_ind_jpn_knd_kor_svk_bos_moo_swe_jav_ctl_wly_mao_cnt_afr_tsw_krd_heb_prs_lit_arw_ita_qcu_ger_eng_cze_fbf_hau_glc_aeg_slo_sun_nor_cic_guj_bam_bat_tha_chh_tml_ewe_dgb_uzb_pol_dut_tur_xho_vie_gam_lda_dyu_yor	0.628690553066568	1.49336507531969	0.1387266682179
13	amr_spa_dgb_bos_wly_aeg_chh_swe_aze_azi_swt_ind_moo_pan_urd_bsq_guj_anl_tsn_cnt_eng_alb_tsw_lit_swa_mol_fin_dyu_yor_hun_nor_owc_geo_rom_rus_afr_glc_sod_mlt_fre_est_bam_mly_ita_mao_jpn_knd_kor_ben_grk_xho_hin_bat_svk_amh_tag_mnd_arw_ewe_krd_heb_pol_ctl_scr_cze_qcu_ger_bul_ukr_ses_sid_por_tig_lat_jav_mcd_bem_dut_igb_sun_tha_gam_tml_fbf_ven_uzb_slo_prs_tur_akn_vie_hau_zul_cic_lda	-0.182433302934596	-0.430229692494234	0.668023901900544
14	amh_slo_xho_rom_wly_anl_gam_lat_aze_uzb_cic_bat_yor_bul_nor_bsq_rus_hau_swt_cnt_svk_arw_igb_prs_dgb_mol_est_fbf_tsw_fin_ben_aeg_geo_afr_pol_scr_ger_amr_sid_spa_hun_moo_sun_alb_mao_jpn_tml_kor_hin_glc_ven_guj_mly_cze_tig_ind_mnd_por_ses_ita_heb_fre_grk_krd_bos_qcu_pan_urd_swe_swa_mlt_ukr_sod_dut_tag_eng_tsn_mcd_bem_jav_tha_owc_knd_ewe_dyu_azi_ctl_lit_tur_zul_vie_chh_bam_lda_akn	-0.574391766303132	-1.37199327694728	0.17336604009099
15	amh_rom_xho_ita_mlt_sid_wly_dut_aze_uzb_swa_mly_lda_prs_hin_bsq_pan_amr_zul_mnd_lit_ger_tsn_grk_dyu_por_hun_ewe_igb_est_ukr_anl_geo_arw_ctl_ben_krd_owc_chh_bul_fin_dgb_mao_svk_bat_jpn_knd_kor_rus_urd_moo_spa_ind_pol_aeg_jav_cnt_guj_bem_nor_sod_slo_cze_fre_mol_qcu_eng_lat_afr_ven_heb_bos_gam_scr_tag_swe_bam_alb_fbf_sun_tha_tig_tml_tsw_ses_tur_glc_mcd_azi_cic_vie_hau_yor_akn_swt	-0.214487965879313	-0.506688669847779	0.613572501478418
16	sod_por_tsn_ger_hau_mlt_owc_cze_uzb_tur_fbf_jav_tsw_hin_ukr_bsq_svk_aeg_ses_mnd_scr_ita_ewe_fre_yor_ben_est_moo_bam_fin_prs_chh_geo_rom_slo_dut_krd_anl_heb_mcd_hun_cic_mly_glc_ind_jpn_knd_kor_bul_lat_dyu_nor_tag_pan_sid_mao_cnt_guj_dgb_ctl_amr_afr_mol_lit_eng_qcu_bos_arw_pol_swa_wly_rus_tig_spa_sun_swe_swt_grk_igb_bat_tha_amh_tml_lda_akn_azi_urd_alb_aze_ven_vie_gam_zul_xho_bem	-0.270453553161145	-0.640688827292138	0.523300451315312
17	amh_bul_zul_ita_mlt_sid_tig_swe_aze_azi_igb_mly_swt_mol_hin_bsq_urd_gam_moo_cnt_ukr_lat_dgb_dut_cic_ger_fin_bam_akn_hun_glc_chh_geo_scr_ctl_arw_mcd_aeg_anl_fre_est_dyu_sun_alb_tag_jpn_knd_kor_slo_pan_ses_cze_jav_afr_heb_mao_mnd_guj_ven_svk_hau_rus_bos_nor_prs_qcu_rom_lit_grk_xho_sod_krd_owc_pol_bat_spa_tsn_ben_bem_ind_tha_wly_tml_yor_lda_uzb_por_eng_tur_fbf_vie_amr_swa_tsw_ewe	0.321673742620544	0.758146499170322	0.450280241193243
18	sod_alb_ven_glc_gam_aeg_heb_por_tur_aze_lda_ind_bam_fre_arw_bsq_ctl_chh_cic_cnt_swe_dut_tsw_bul_xho_prs_fin_moo_igb_hun_pol_tig_geo_rus_guj_spa_eng_hau_amr_slo_est_ewe_mly_rom_sun_jpn_knd_kor_lit_mcd_bem_ger_jav_grk_wly_bat_mnd_cze_dyu_ita_anl_hin_urd_ukr_mol_qcu_afr_bos_svk_fbf_mlt_krd_amh_nor_mao_scr_tsn_pan_akn_tag_tha_owc_tml_swt_zul_uzb_lat_ben_azi_swa_vie_sid_yor_dgb_ses	-0.364442700484591	-0.864088992503429	0.389762203470192
19	sid_pol_cic_bos_tig_gam_mlt_afr_aze_azi_xho_mly_swt_lit_arw_bsq_scr_chh_tsw_cnt_mol_fre_tsn_grk_akn_spa_est_moo_fbf_hun_urd_anl_geo_rus_glc_slo_krd_aeg_sod_ben_fin_ewe_bat_bul_tag_jpn_tml_kor_lat_nor_bem_ukr_ind_eng_wly_mao_mnd_pan_igb_ita_amh_rom_swe_alb_svk_qcu_hin_dut_ctl_ses_amr_mcd_hau_por_jav_ger_dyu_prs_dgb_sun_tha_heb_knd_bam_lda_tur_cze_guj_uzb_yor_vie_owc_zul_ven_swa	-0.188205297616014	-0.444785289020051	0.657508375707068
20	sod_urd_xho_lat_owc_chh_heb_cze_azi_aze_lda_bat_cic_spa_swe_bsq_grk_tig_zul_cnt_afr_bos_tsn_rom_dyu_svk_fin_yor_fbf_hun_pan_sid_geo_ger_mcd_mol_dut_mlt_gam_fre_est_bem_mly_prs_ind_jpn_knd_kor_nor_guj_ven_ctl_jav_ita_aeg_tag_mnd_rus_bam_arw_hau_glc_ben_hin_bul_qcu_krd_por_scr_ses_amh_eng_amr_ukr_sun_alb_moo_pol_swt_mao_tha_wly_tml_akn_ewe_uzb_lit_slo_tur_swa_vie_anl_dgb_tsw_igb	-0.193884059806586	-0.458088082238721	0.647957735874509
21	wly_pol_swt_guj_owc_sod_amh_afr_aze_uzb_bem_sun_tsw_swe_lit_bsq_ben_mlt_bam_mnd_rus_svk_ven_spa_cic_slo_est_swa_ses_hun_fre_gam_geo_por_prs_mcd_bul_tig_aeg_cze_fin_zul_mly_eng_bat_jpn_tml_kor_lat_pan_xho_scr_jav_ger_heb_tag_cnt_krd_dgb_ita_chh_dut_urd_mol_nor_qcu_glc_grk_ukr_akn_sid_alb_amr_bos_mao_hin_fbf_ctl_dyu_ind_tha_anl_knd_yor_lda_azi_rom_arw_tur_igb_vie_hau_ewe_tsn_moo	-0.787353583352386	-1.8962756460488	0.06102786586013
22	amr_ctl_dyu_scr_sid_heb_mlt_lat_azi_aze_lda_ind_ven_cze_pol_bsq_bul_amh_tsw_cnt_ger_svk_ses_dut_fbf_arw_fin_ewe_moo_est_bos_aeg_geo_slo_pan_guj_ukr_owc_tig_mcd_hun_dgb_sun_afr_tag_jpn_knd_kor_fre_mol_yor_glc_mly_por_hau_mao_mnd_krd_bem_prs_sod_grk_lit_eng_alb_qcu_rus_ita_rom_zul_anl_spa_wly_ben_bat_hin_cic_swe_tsn_jav_tha_chh_tml_bam_akn_uzb_urd_nor_tur_xho_vie_gam_swt_igb_swa	-0.25266572132891	-0.598054760790867	0.551257057993698
23	aeg_por_yor_bul_chh_owc_sod_scr_azi_aze_ewe_bat_dyu_ger_guj_bsq_lit_wly_moo_mnd_hin_swe_tsn_dut_akn_ben_est_bem_dgb_hun_glc_hau_geo_bos_cze_ctl_rus_anl_gam_krd_fin_lda_ind_lat_tag_jpn_tml_kor_ukr_pan_igb_mcd_jav_prs_amr_mao_cnt_mol_fbf_urd_tig_afr_eng_svk_spa_qcu_alb_nor_slo_bam_sid_arw_amh_grk_sun_ita_cic_pol_xho_mly_tha_heb_knd_swa_tsw_tur_fre_rom_uzb_swt_vie_mlt_ven_ses_zul	-0.575647181927083	-1.37417320097664	0.172690656803748
24	sid_eng_swt_swe_mlt_owc_sod_glc_azi_aze_cic_sun_zul_ctl_nor_bsq_cze_amr_akn_mnd_prs_krd_swa_pan_igb_svk_hun_dyu_yor_est_afr_wly_geo_slo_pol_rom_scr_aeg_hau_por_fin_xho_mly_ukr_ind_jpn_knd_kor_mcd_alb_moo_guj_jav_spa_heb_tag_cnt_ger_ewe_hin_gam_arw_bos_dut_ita_qcu_lit_urd_mol_lda_chh_rus_tig_fre_bat_bul_dgb_lat_bam_mao_tha_anl_tml_fbf_ses_tur_ben_grk_uzb_tsw_vie_amh_ven_bem_tsn	-0.556961072686192	-1.32699874125784	0.187757956612775
25	anl_ctl_ewe_prs_chh_heb_sod_grk_uzb_azi_xho_tag_lda_slo_svk_bsq_spa_amr_bam_cnt_nor_guj_tsw_por_igb_urd_hun_ses_fbf_fin_arw_owc_geo_eng_afr_mol_ukr_aeg_amh_pan_est_bem_sun_fre_ind_jpn_knd_kor_rus_mcd_akn_glc_jav_lit_wly_bat_mnd_swe_swt_scr_gam_lat_bos_dut_rom_qcu_pol_ger_bul_ven_tig_krd_hau_alb_mly_ita_moo_cze_zul_mao_tha_sid_tml_yor_dgb_aze_hin_ben_tur_cic_vie_mlt_dyu_tsn_swa	-0.72907293476288	-1.74963070405078	0.0834807058793715
26	sod_lit_moo_fre_chh_mlt_anl_pol_tur_aze_igb_bat_bam_hin_mcd_bsq_rus_hau_fbf_mnd_dut_swe_dyu_afr_xho_eng_est_akn_swa_hun_rom_owc_geo_slo_ctl_nor_guj_tig_heb_spa_fin_cic_tag_alb_jav_jpn_tml_kor_por_glc_ven_pan_mly_arw_aeg_ind_cnt_ben_ses_lat_wly_ukr_svk_grk_ita_qcu_prs_ger_urd_dgb_gam_scr_sid_mol_mao_krd_zul_bul_swt_sun_tha_amh_knd_yor_lda_azi_cze_bos_uzb_bem_vie_amr_tsw_tsn_ewe	-0.279997184361078	-0.662185104348461	0.509490208120131
27	aeg_rom_ses_lit_mlt_amh_sod_prs_azi_tur_moo_mao_bam_scr_mol_bsq_cze_hau_tsw_cnt_grk_ukr_zul_svk_cic_urd_fin_ewe_dyu_hun_guj_amr_geo_nor_fre_ger_swe_gam_wly_bul_est_xho_mly_eng_ind_jpn_tml_kor_dut_afr_akn_mcd_bat_hin_anl_jav_mnd_spa_lda_ita_heb_ctl_pol_krd_ben_qcu_pan_alb_rus_fbf_sid_slo_tig_glc_sun_por_bem_bos_ven_tag_tha_owc_knd_tsn_swa_aze_lat_arw_uzb_swt_vie_chh_dgb_igb_yor	-0.433680482338879	-1.02917491805	0.306066740178334
28	hau_dut_ven_mcd_owc_tig_wly_ben_azi_uzb_fbf_bat_zul_krd_glc_bsq_lat_gam_swa_mnd_ukr_ger_dyu_prs_lda_eng_fin_ses_ewe_hun_bos_aeg_geo_nor_slo_cze_scr_mlt_sod_ita_est_yor_tag_rus_mao_jpn_knd_kor_bul_hin_cic_urd_jav_fre_amh_ind_cnt_pan_bem_svk_chh_lit_pol_por_mol_qcu_alb_swe_afr_swt_amr_guj_anl_ctl_mly_rom_tsw_spa_moo_sun_tha_heb_tml_dgb_xho_aze_grk_arw_tur_bam_vie_sid_tsn_igb_akn	-0.486030509436988	-1.15568839707446	0.250769100161669
29	wly_ctl_fbf_arw_tig_owc_sod_prs_uzb_aze_zul_jav_igb_eng_scr_bsq_rus_chh_dyu_cnt_lit_spa_moo_svk_tsw_grk_fin_cic_xho_hun_nor_amr_geo_mcd_ita_glc_bos_gam_anl_bul_est_dgb_ind_afr_tag_jpn_knd_kor_ben_hin_swt_slo_sun_alb_mlt_mao_mnd_cze_yor_swe_hau_rom_ger_guj_ukr_qcu_krd_pol_urd_ven_aeg_dut_heb_pan_mly_lat_swa_mol_ewe_bat_tha_amh_tml_ses_akn_azi_fre_por_tur_lda_vie_sid_bam_bem_tsn	0.628325315841848	1.48640647443051	0.140554016839429
30	sod_dut_lda_cze_gam_sid_hau_ben_uzb_azi_dgb_mao_akn_spa_fre_bsq_slo_owc_cic_cnt_rus_ger_xho_scr_bem_mol_fin_bam_ven_est_pan_wly_geo_svk_glc_grk_afr_tig_aeg_alb_hun_tsw_ind_rom_sun_jpn_tml_kor_prs_nor_ses_eng_bat_urd_chh_mly_mnd_hin_fbf_ukr_amr_krd_guj_bos_lat_qcu_ctl_bul_mcd_dyu_heb_por_amh_swe_jav_lit_moo_ita_tsn_tag_tha_anl_knd_swa_swt_tur_pol_arw_aze_igb_vie_mlt_yor_zul_ewe	-0.454945267240886	-1.07901082444562	0.283373470870477
31	wly_eng_cic_ita_gam_tig_sid_slo_aze_azi_dgb_mao_dyu_afr_rom_bsq_hin_owc_bem_mnd_glc_alb_xho_pan_fbf_ctl_hun_moo_swt_est_arw_anl_geo_mcd_cze_dut_rus_amr_sod_mol_fin_akn_bat_krd_ind_jpn_tml_kor_prs_guj_yor_grk_mly_svk_hau_sun_cnt_nor_lda_ukr_heb_spa_urd_ger_lat_qcu_bos_fre_pol_swa_aeg_scr_mlt_ben_tag_swe_bam_por_ses_jav_tha_amh_knd_ewe_tsw_uzb_bul_lit_tur_igb_vie_chh_zul_tsn_ven	0.537215861905755	1.27136827599167	0.206768189291887
32	amh_nor_xho_mol_amr_aeg_gam_rom_azi_uzb_dyu_mao_yor_por_arw_bsq_pol_wly_akn_mnd_glc_urd_bem_prs_tsw_krd_fin_ses_zul_hun_ger_sid_geo_bos_hin_cze_afr_mlt_owc_lit_est_tsn_ind_ukr_bat_jpn_knd_kor_mcd_swe_moo_rus_mly_ita_anl_sun_cnt_fre_swt_lat_heb_grk_eng_scr_guj_qcu_ctl_slo_ben_lda_chh_pan_tig_spa_tag_dut_swa_bul_bam_jav_tha_hau_tml_igb_dgb_aze_alb_svk_tur_ewe_vie_sod_ven_fbf_cic	0.299729419152919	0.705840201445515	0.482051909854006
33	gam_slo_ses_por_owc_anl_heb_mol_azi_tur_ewe_sun_fbf_hin_arw_bsq_fre_amh_ven_mnd_bul_rus_lda_pan_xho_pol_fin_swt_cic_est_ita_amr_geo_dut_nor_ukr_ctl_aeg_mlt_bos_hun_moo_mao_krd_bat_jpn_tml_kor_lat_rom_swa_urd_jav_glc_chh_ind_cnt_spa_dyu_guj_hau_cze_lit_scr_afr_qcu_ben_prs_mcd_akn_sod_ger_sid_svk_tag_eng_bam_swe_zul_mly_tha_tig_knd_tsw_tsn_uzb_alb_grk_aze_dgb_vie_wly_bem_igb_yor	-0.513545424792249	-1.22201407290298	0.224790626727817
34	tig_fre_ewe_dut_mlt_wly_aeg_svk_azi_uzb_igb_mly_ses_arw_ger_bsq_eng_anl_moo_cnt_rom_alb_yor_lat_swa_rus_hun_xho_bam_est_pan_amr_geo_swe_scr_ukr_lit_sod_hau_slo_fin_cic_mao_mol_ind_jpn_tml_kor_spa_ita_dgb_bul_sun_bos_gam_jav_mnd_krd_lda_pol_heb_ben_grk_nor_prs_qcu_hin_cze_por_tsn_owc_urd_chh_guj_bat_mcd_fbf_glc_dyu_tag_tha_amh_knd_tsw_swt_tur_afr_ctl_aze_ven_vie_sid_akn_zul_bem	-0.619511366028149	-1.47925096083684	0.142452636285599
35	heb_bos_ewe_arw_hau_sod_amr_swe_azi_tur_fbf_bat_lda_por_mol_bsq_alb_gam_swt_cnt_rom_nor_swa_fre_igb_krd_hun_yor_zul_est_ukr_mlt_geo_grk_afr_ben_ita_wly_anl_ctl_fin_ses_tag_svk_ind_jpn_tml_kor_bul_guj_dyu_cze_sun_urd_amh_jav_mnd_dut_bam_rus_sid_scr_lit_eng_pan_qcu_mcd_spa_ger_akn_tig_hin_owc_lat_mly_slo_tsn_prs_moo_mao_tha_chh_knd_bem_ven_uzb_glc_pol_aze_cic_vie_aeg_xho_tsw_dgb	-0.561931623064925	-1.33993990808471	0.183529689401594
36	sod_pan_bem_afr_mlt_amr_gam_swe_aze_tur_fbf_tag_cic_arw_rus_bsq_ben_heb_xho_cnt_bos_ita_lda_krd_ewe_lit_hun_yor_dgb_fin_prs_amh_geo_alb_guj_rom_pol_tig_wly_urd_est_tsw_mao_eng_ind_jpn_knd_kor_glc_ger_ses_spa_sun_grk_hau_jav_mnd_scr_swt_cze_sid_ukr_mol_slo_bul_qcu_por_dut_hin_bam_anl_lat_owc_fre_bat_svk_zul_nor_tsn_mly_tha_aeg_tml_swa_ven_azi_ctl_mcd_uzb_moo_vie_chh_igb_akn_dyu	-0.676902848545711	-1.62035082621885	0.108542967824157
37	sod_swe_fbf_krd_sid_amh_tig_mol_aze_tur_ewe_mao_lda_ukr_lat_bsq_cze_aeg_tsw_mnd_hin_bos_ven_nor_akn_svk_hun_yor_ses_fin_afr_gam_geo_scr_arw_mcd_ita_heb_mlt_prs_est_swt_tag_ben_jav_jpn_knd_kor_pol_rus_zul_alb_sun_bul_wly_ind_cnt_eng_dyu_rom_hau_pan_grk_slo_ctl_qcu_urd_ger_fre_igb_anl_guj_chh_por_bat_lit_swa_spa_bem_mly_tha_owc_tml_tsn_cic_azi_glc_dut_uzb_moo_vie_amr_xho_bam_dgb	-0.944112592046471	-2.29192635307039	0.0241662295350031
38	tig_por_yor_prs_heb_sid_hau_lat_azi_uzb_bam_jav_igb_bos_afr_bsq_mcd_amh_cic_cnt_nor_fre_swa_bul_ses_guj_fin_lda_ewe_est_hin_chh_geo_grk_ger_ben_ita_sod_anl_alb_hun_bem_sun_pol_mly_jpn_knd_kor_cze_urd_tsw_arw_ind_lit_aeg_mao_mnd_glc_akn_slo_mlt_pan_rus_svk_eng_qcu_krd_scr_ukr_fbf_owc_rom_amr_swe_tag_ctl_dgb_dut_xho_bat_tha_gam_tml_moo_ven_tur_mol_spa_aze_dyu_vie_wly_tsn_zul_swt	1.05421856168642	2.52235443892422	0.0133564548073247
39	sod_alb_dyu_spa_tig_chh_mlt_urd_tur_uzb_cic_jav_xho_ger_prs_bsq_lat_hau_ewe_mnd_cze_afr_bam_arw_yor_dut_est_bem_ses_hun_mcd_amh_geo_lit_ita_grk_pol_amr_owc_por_fin_tsn_tag_fre_mly_jpn_knd_kor_nor_scr_tsw_guj_ind_glc_sid_sun_cnt_ctl_swa_eng_heb_svk_hin_rom_slo_qcu_mol_bul_pan_swt_wly_rus_gam_ben_bat_swe_igb_bos_zul_mao_tha_anl_tml_moo_fbf_azi_ukr_krd_aze_ven_vie_aeg_lda_akn_dgb	-0.842981741320011	-2.0359970131921	0.0445949824424962
40	gam_glc_lda_pan_wly_anl_sid_mol_tur_aze_yor_tag_akn_slo_pol_bsq_krd_hau_tsn_mnd_rus_cze_ewe_ben_zul_urd_est_dyu_igb_hun_spa_sod_geo_nor_ger_arw_lit_heb_owc_lat_fin_swt_mao_eng_jav_jpn_tml_kor_mcd_prs_bam_ita_sun_scr_amh_mly_cnt_afr_dgb_por_mlt_alb_svk_ctl_bul_qcu_fre_hin_dut_moo_tig_ukr_amr_swe_bat_bos_bem_grk_fbf_ind_tha_aeg_knd_ses_cic_uzb_rom_guj_azi_xho_vie_chh_tsw_swa_ven	-0.43721714770058	-1.03907111709474	0.301465616005921
41	mlt_guj_bam_scr_chh_amh_sod_mol_azi_aze_swt_sun_fbf_pol_grk_bsq_bos_owc_dyu_cnt_rom_urd_cic_hin_tsn_alb_est_tsw_akn_fin_slo_hau_geo_por_fre_ita_bul_wly_gam_svk_hun_ewe_mly_krd_tag_jpn_tml_kor_ctl_dut_yor_cze_mao_lit_aeg_bat_mnd_rus_bem_ukr_heb_spa_prs_lat_ben_qcu_eng_nor_mcd_lda_amr_afr_tig_pan_jav_ger_swa_glc_igb_ind_tha_sid_knd_dgb_xho_tur_swe_arw_uzb_ses_vie_anl_ven_moo_zul	0.361342945752964	0.851198895973181	0.396845286743361
42	heb_ita_ewe_bul_tig_owc_sod_rus_tur_aze_bem_jav_moo_swe_mol_bsq_urd_gam_lda_cnt_prs_svk_swt_por_tsn_eng_est_bam_akn_hun_lit_amh_geo_ger_bos_krd_arw_amr_chh_grk_fin_xho_mao_guj_mly_jpn_knd_kor_cze_scr_tsw_alb_ind_ctl_anl_sun_mnd_slo_fbf_dut_sid_lat_mcd_hin_nor_qcu_ukr_afr_spa_zul_aeg_pan_mlt_fre_tag_glc_cic_rom_ven_bat_tha_hau_tml_yor_dgb_uzb_pol_ben_azi_igb_vie_wly_dyu_ses_swa	0.298174880840457	0.701624477129603	0.484665496417567
43	mlt_glc_yor_afr_tig_hau_amr_pol_azi_aze_igb_ind_dgb_por_krd_bsq_grk_owc_bam_cnt_nor_mcd_ses_pan_zul_rom_fin_fbf_ven_hun_ita_gam_geo_swe_rus_guj_ger_aeg_amh_bul_est_tsw_bat_fre_jav_jpn_tml_kor_cze_bos_tsn_ben_mly_urd_sid_tag_mnd_mol_bem_ctl_wly_lat_hin_prs_slo_qcu_arw_dut_eng_akn_anl_spa_heb_ukr_sun_lit_moo_alb_xho_mao_tha_chh_knd_cic_ewe_uzb_svk_scr_tur_lda_vie_sod_swa_swt_dyu	-0.187459874259866	-0.443049699641355	0.658758673802058
44	tig_arw_fbf_alb_amr_anl_aeg_rus_aze_uzb_akn_jav_tsw_dut_mol_bsq_glc_amh_swa_cnt_bul_hin_bam_ita_dgb_krd_hun_swt_xho_fin_eng_mlt_geo_mcd_por_lit_spa_sod_hau_guj_est_bem_sun_svk_tag_jpn_tml_kor_slo_cze_lda_nor_bat_ger_owc_ind_mnd_lat_igb_ben_heb_ctl_urd_fre_ukr_qcu_rom_pol_scr_zul_gam_swe_chh_prs_mly_pan_ven_bos_moo_mao_tha_wly_knd_cic_dyu_azi_grk_afr_tur_yor_vie_sid_ses_ewe_tsn	-0.883932666689786	-2.13816281980561	0.0351249882683104
45	anl_lit_tsn_glc_mlt_gam_tig_pol_tur_azi_swa_tag_tsw_svk_hin_bsq_fre_sod_bem_mnd_prs_arw_moo_grk_bam_mol_est_zul_dyu_fin_scr_wly_geo_eng_ita_guj_por_aeg_amh_krd_hun_ven_mao_mcd_ind_jpn_knd_kor_dut_spa_xho_rom_mly_cze_sid_bat_cnt_bul_fbf_afr_owc_ctl_swe_ger_nor_qcu_alb_lat_ukr_ses_hau_pan_chh_slo_jav_urd_yor_rus_dgb_sun_tha_amr_tml_ewe_akn_aze_ben_bos_uzb_lda_vie_heb_swt_cic_igb	-0.47302751809429	-1.12598928610112	0.263067333105882
46	owc_slo_yor_grk_anl_hau_tig_cze_tur_azi_dyu_jav_zul_pol_glc_bsq_lat_gam_ses_cnt_svk_nor_lda_eng_ven_mol_est_ewe_fbf_fin_ctl_mlt_geo_fre_rus_urd_arw_heb_sid_ukr_hun_tsw_mly_krd_ind_jpn_knd_kor_rom_por_swt_swe_tag_spa_wly_sun_mnd_dut_swa_prs_sod_scr_bos_afr_hin_qcu_ger_guj_lit_xho_chh_ben_amr_bul_bat_alb_bem_ita_moo_mao_tha_aeg_tml_akn_tsn_uzb_pan_mcd_aze_cic_vie_amh_bam_dgb_igb	-0.32743726083445	-0.775698332934056	0.439895239120424
47	anl_mcd_tsn_arw_amr_owc_mlt_slo_tur_uzb_lda_jav_bem_lat_ctl_bsq_bul_tig_bam_mnd_spa_lit_cic_nor_tsw_grk_est_xho_swa_hun_dut_wly_geo_urd_prs_krd_scr_amh_heb_svk_fin_igb_mao_ita_tag_jpn_tml_kor_hin_bos_ses_guj_sun_cze_sid_ind_cnt_afr_yor_rom_aeg_fre_swe_eng_ukr_qcu_ben_pol_rus_zul_chh_mol_hau_pan_mly_por_fbf_glc_dyu_bat_tha_sod_knd_dgb_ven_aze_alb_ger_azi_swt_vie_gam_akn_ewe_moo	-0.2708160763655	-0.639622255563189	0.523990717618012
48	sod_mol_akn_afr_amh_owc_amr_lit_tur_azi_dgb_mly_swa_bos_dut_bsq_rom_anl_ewe_mnd_arw_mcd_dyu_alb_xho_urd_est_bem_zul_fin_prs_gam_geo_scr_nor_ben_ctl_tig_aeg_bul_hun_cic_mao_hin_sun_jpn_tml_kor_cze_pol_igb_ger_bat_pan_wly_ind_cnt_fre_fbf_spa_mlt_guj_ita_grk_por_qcu_rus_krd_slo_swt_heb_ukr_hau_eng_jav_svk_ven_glc_moo_tag_tha_chh_knd_tsn_ses_uzb_lat_swe_aze_bam_vie_sid_yor_lda_tsw	-0.751603192825984	-1.80683795424583	0.0740214212062689
49	sid_bul_fbf_rom_sod_gam_amr_guj_tur_azi_dgb_mao_dyu_ita_pol_bsq_scr_heb_akn_mnd_afr_mol_tsw_cze_bam_mcd_hun_tsn_swt_fin_lat_hau_geo_grk_rus_prs_pan_amh_tig_glc_est_yor_sun_alb_jav_jpn_tml_kor_urd_ukr_moo_slo_tag_hin_wly_ind_cnt_eng_xho_ctl_chh_bos_svk_krd_nor_qcu_dut_arw_por_ven_aeg_ben_anl_swe_bat_ger_cic_fre_bem_mly_tha_mlt_knd_ewe_swa_uzb_spa_lit_aze_zul_vie_owc_igb_lda_ses	-0.582527318423636	-1.38904128425266	0.168137454837554
50	sid_slo_fbf_urd_amh_heb_aeg_ctl_tur_uzb_zul_mao_xho_bos_nor_bsq_swe_amr_dyu_cnt_eng_prs_bem_mol_yor_ita_hun_cic_dgb_fin_rom_gam_geo_spa_guj_pol_pan_hau_chh_ben_est_ven_sun_bul_mly_jpn_tml_kor_hin_mcd_tsw_scr_ind_fre_sod_tag_mnd_ukr_swa_ger_owc_dut_lit_arw_alb_qcu_lat_glc_krd_tsn_anl_rus_mlt_cze_bat_grk_igb_afr_swt_jav_tha_tig_knd_lda_ewe_aze_svk_por_azi_ses_vie_wly_bam_akn_moo	-0.211921058764245	-0.500794700991322	0.617698803324983
51	gam_ben_dyu_alb_sid_amr_hau_nor_tur_uzb_swt_mao_swa_urd_pol_bsq_bos_sod_xho_mnd_rom_krd_dgb_mol_fbf_eng_hun_lda_ses_fin_dut_owc_geo_por_slo_glc_scr_wly_chh_cze_est_cic_bat_spa_mly_jpn_knd_kor_prs_rus_tsn_lat_tag_arw_amh_sun_cnt_afr_yor_guj_heb_lit_swe_grk_svk_qcu_fre_ukr_ita_bam_anl_ctl_tig_bul_ind_pan_moo_mcd_ven_jav_tha_aeg_tml_ewe_akn_aze_ger_hin_azi_zul_vie_mlt_bem_tsw_igb	0.0732036344594493	0.172463621369715	0.863447825292302
52	mlt_rus_ven_por_heb_aeg_anl_ukr_aze_azi_swt_mao_moo_pol_rom_bsq_urd_sod_yor_mnd_glc_dut_swa_ben_tsw_ger_fin_dgb_cic_est_prs_hau_geo_mcd_grk_ita_afr_amh_owc_krd_hun_dyu_bat_scr_sun_jpn_knd_kor_swe_alb_ses_fre_mly_arw_wly_tag_cnt_nor_akn_ctl_gam_svk_guj_bos_hin_qcu_cze_spa_lit_fbf_amr_slo_sid_lat_jav_pan_lda_bul_tsn_ind_tha_chh_tml_ewe_bam_uzb_mol_eng_tur_bem_vie_tig_zul_igb_xho	-0.11538583314295	-0.27213861471148	0.786118705100836
53	tig_dut_swt_por_amh_sid_sod_ita_tur_uzb_tsn_mao_ses_rus_pan_bsq_ukr_gam_akn_cnt_fre_afr_moo_krd_cic_scr_hun_bem_dyu_fin_nor_owc_geo_bos_ger_glc_eng_hau_wly_grk_est_igb_bat_ben_ind_jpn_tml_kor_guj_spa_ewe_swe_mly_prs_mlt_jav_mnd_mcd_yor_alb_anl_bul_pol_slo_hin_qcu_lat_lit_ctl_xho_heb_arw_aeg_svk_sun_urd_zul_mol_swa_tag_tha_amr_knd_bam_ven_azi_rom_cze_aze_tsw_vie_chh_dgb_lda_fbf	0.109631106502727	0.258490110007469	0.796599896735261
54	mlt_lit_akn_bos_amh_chh_sid_fre_tur_aze_tsw_mao_zul_ger_guj_bsq_svk_owc_lda_cnt_scr_mcd_bem_arw_ses_ctl_fin_fbf_igb_hun_ukr_anl_geo_pan_por_mol_dut_aeg_gam_cze_est_yor_ind_lat_bat_jpn_tml_kor_pol_alb_swt_prs_jav_hin_sod_tag_mnd_grk_ewe_urd_wly_afr_spa_glc_slo_qcu_krd_eng_ben_cic_tig_rom_amr_ita_mly_rus_bam_bul_dyu_sun_tha_hau_knd_moo_dgb_uzb_nor_swe_azi_xho_vie_heb_ven_swa_tsn	0.383273233775623	0.903850814026922	0.368409853402942
55	amr_grk_tsn_ita_amh_wly_chh_bul_aze_tur_ewe_sun_moo_ger_guj_bsq_mol_gam_dgb_mnd_hin_lat_tsw_nor_bem_por_fin_cic_yor_est_glc_hau_geo_rom_mcd_swe_fre_heb_sod_bos_hun_ven_tag_lit_bat_jpn_knd_kor_prs_ctl_xho_urd_ind_cze_tig_jav_cnt_krd_igb_spa_sid_scr_arw_pan_dut_qcu_svk_rus_pol_swt_aeg_afr_anl_alb_mly_eng_swa_ukr_akn_mao_tha_mlt_tml_dyu_ses_azi_ben_slo_uzb_bam_vie_owc_lda_fbf_zul	-0.198431791235721	-0.468595454512989	0.640455342677135
56	hau_dut_lda_ger_owc_amh_chh_ben_tur_uzb_ewe_ind_moo_urd_grk_bsq_swe_anl_ven_cnt_cze_lit_fbf_alb_igb_arw_est_dgb_bam_fin_hin_amr_geo_mcd_glc_pan_por_heb_sid_nor_hun_xho_mao_rom_jav_jpn_tml_kor_afr_mol_dyu_pol_mly_scr_mlt_sun_mnd_slo_tsn_spa_gam_lat_ita_prs_bos_qcu_guj_fre_svk_zul_tig_eng_aeg_rus_bat_krd_swt_bul_akn_tag_tha_wly_knd_yor_tsw_azi_ctl_ukr_aze_cic_vie_sod_ses_bem_swa	-0.648387546087783	-1.55103707817471	0.124289312817635
57	gam_guj_swt_mol_sid_amr_sod_rus_tur_aze_moo_jav_ven_ctl_svk_bsq_cze_mlt_dgb_mnd_grk_fre_cic_dut_zul_bos_fin_ewe_swa_hun_slo_wly_geo_rom_eng_alb_glc_aeg_owc_krd_est_xho_sun_pol_tag_jpn_tml_kor_lat_por_yor_bul_ind_urd_amh_bat_cnt_afr_fbf_ita_hau_hin_arw_swe_ben_qcu_scr_pan_mcd_ses_anl_prs_heb_nor_mly_spa_lda_ger_bam_mao_tha_chh_knd_tsn_akn_azi_ukr_lit_uzb_tsw_vie_tig_bem_igb_dyu	-0.0391156052238379	-0.092290061760545	0.926666098011061
58	chh_mol_swa_lit_hau_sid_mlt_eng_azi_uzb_xho_bat_dgb_hin_pan_bsq_por_amh_moo_cnt_mcd_glc_dyu_svk_tsw_swe_fin_ewe_fbf_est_afr_sod_geo_ger_guj_scr_alb_owc_amr_ctl_hun_bam_mly_rus_tag_jpn_knd_kor_rom_bos_akn_ita_sun_grk_anl_jav_mnd_pol_ven_krd_wly_spa_urd_cze_dut_qcu_prs_lat_bul_tsn_heb_fre_aeg_slo_ind_ben_ses_ukr_yor_mao_tha_tig_tml_zul_swt_aze_arw_nor_tur_lda_vie_gam_cic_bem_igb	0.853458531596747	2.03228803060029	0.0449764800907452
59	heb_eng_xho_arw_amr_wly_mlt_ger_azi_tur_swt_mao_fbf_spa_bul_bsq_glc_gam_ses_cnt_alb_slo_bem_svk_ven_por_fin_dgb_cic_hun_ben_hau_geo_ctl_mcd_pan_prs_anl_tig_guj_est_bam_mly_bos_jav_jpn_knd_kor_afr_grk_akn_ita_sun_rus_chh_ind_mnd_dut_yor_scr_owc_hin_rom_krd_lit_qcu_cze_urd_fre_ewe_sod_ukr_aeg_pol_bat_mol_zul_nor_tsn_tag_tha_sid_tml_tsw_igb_uzb_swe_lat_aze_dyu_vie_amh_swa_moo_lda	-0.223523482366186	-0.528103744423812	0.598685218604689
60	chh_lat_ewe_por_aeg_amh_mlt_mol_uzb_tur_fbf_bat_xho_pan_arw_bsq_slo_owc_moo_cnt_rus_ukr_ven_svk_swa_glc_est_cic_bam_hun_scr_gam_geo_ctl_urd_hin_guj_sod_sid_grk_fin_ses_mao_alb_sun_jpn_knd_kor_bul_ben_tsw_lit_mly_swe_wly_jav_mnd_rom_bem_bos_heb_ger_fre_krd_spa_qcu_afr_eng_nor_tsn_amr_prs_anl_dut_tag_cze_akn_ita_yor_ind_tha_tig_tml_swt_dgb_azi_mcd_pol_aze_lda_vie_hau_dyu_zul_igb	0.55252498655374	1.30497693878372	0.195120423795122
61	owc_ben_swa_ger_heb_wly_sod_rom_uzb_tur_ewe_tag_zul_afr_glc_bsq_bul_mlt_moo_cnt_rus_mol_akn_mcd_yor_por_hun_dyu_dgb_fin_scr_hau_geo_cze_dut_pol_krd_sid_anl_slo_est_tsn_ind_svk_jav_jpn_tml_kor_arw_guj_swt_pan_sun_lit_tig_mao_mnd_ita_bam_hin_aeg_prs_ukr_lat_urd_qcu_fre_grk_nor_tsw_chh_ctl_amh_bos_bat_eng_fbf_alb_bem_mly_tha_amr_knd_igb_xho_aze_swe_spa_azi_ses_vie_gam_lda_cic_ven	-0.671589476032753	-1.61017480848179	0.110748908312098
62	amr_por_fbf_afr_amh_sid_tig_ctl_azi_aze_bem_jav_ses_lat_ben_bsq_rus_anl_ven_mnd_dut_scr_swa_grk_lda_lit_hun_swt_ewe_fin_bul_sod_geo_mcd_cze_ita_arw_chh_gam_swe_est_tsw_ind_fre_mly_jpn_tml_kor_rom_bos_dgb_prs_tag_alb_heb_mao_cnt_ukr_zul_ger_wly_hin_spa_mol_nor_qcu_pol_krd_pan_bam_mlt_urd_hau_svk_bat_glc_moo_slo_dyu_sun_tha_owc_knd_igb_yor_uzb_guj_eng_tur_cic_vie_aeg_xho_tsn_akn	-0.569217667476708	-1.35958743232879	0.177247856606523
63	sid_por_tsw_nor_chh_gam_sod_pan_uzb_tur_swt_jav_dgb_ukr_prs_bsq_glc_wly_akn_cnt_pol_ben_dyu_krd_xho_hin_fin_igb_ses_est_grk_tig_geo_mol_bul_mcd_afr_mlt_anl_lat_hun_moo_bat_ctl_mly_jpn_tml_kor_bos_guj_zul_dut_sun_rom_hau_ind_mnd_eng_fbf_spa_aeg_cze_urd_lit_ita_qcu_fre_swe_slo_ven_owc_alb_heb_svk_tag_arw_bam_rus_swa_mao_tha_amh_knd_bem_yor_azi_ger_scr_aze_tsn_vie_amr_cic_lda_ewe	0.328599145489903	0.774551068935615	0.440569753515771
64	wly_swe_fbf_pan_heb_anl_mlt_ger_azi_tur_akn_mly_cic_prs_rom_bsq_mol_gam_xho_mnd_arw_alb_bam_krd_ewe_afr_fin_swa_tsn_hun_bos_sod_geo_ita_cze_scr_pol_amh_amr_rus_est_tsw_jav_urd_tag_jpn_knd_kor_bul_guj_moo_spa_sun_lit_owc_mao_cnt_por_ses_svk_hau_eng_grk_slo_lat_qcu_nor_dut_hin_zul_chh_ben_aeg_fre_bat_ctl_ven_mcd_lda_ind_tha_sid_tml_yor_dyu_uzb_glc_ukr_aze_dgb_vie_tig_bem_swt_igb	0.102358035416562	0.240810873805072	0.810231786132064
65	tig_swe_tsn_bos_heb_wly_gam_pan_uzb_tur_ses_ind_ewe_pol_eng_bsq_prs_amh_dyu_mnd_alb_spa_cic_guj_bem_ger_est_yor_fbf_fin_mcd_sid_geo_slo_ita_dut_fre_aeg_hau_ben_hun_zul_tag_cze_sun_jpn_knd_kor_rom_ukr_bam_por_jav_mol_chh_mao_cnt_lit_dgb_krd_amr_lat_ctl_bul_grk_qcu_svk_urd_arw_lda_mlt_nor_anl_hin_bat_glc_akn_scr_moo_mly_tha_owc_tml_tsw_xho_azi_afr_rus_aze_swa_vie_sod_ven_igb_swt	0.241105481602263	0.567360499236655	0.57183631027672
66	mlt_eng_fbf_arw_amr_gam_hau_por_tur_azi_dgb_bat_yor_ita_nor_bsq_ukr_amh_swa_mnd_spa_mol_swt_urd_moo_svk_hun_xho_ses_est_ben_aeg_geo_dut_lat_grk_rom_wly_tig_rus_fin_bam_mly_alb_jav_jpn_tml_kor_guj_pan_tsn_scr_mao_slo_sod_sun_cnt_pol_lda_hin_sid_bos_cze_prs_fre_qcu_bul_krd_ctl_ven_chh_mcd_owc_glc_ind_afr_ewe_swe_akn_tag_tha_heb_knd_igb_cic_uzb_ger_lit_aze_tsw_vie_anl_bem_zul_dyu	-0.504785181698981	-1.20040657441399	0.233030251514859
67	gam_bul_tsw_glc_hau_wly_sod_pan_azi_tur_fbf_tag_xho_por_mol_bsq_urd_heb_zul_mnd_rom_prs_igb_ben_dgb_rus_est_yor_moo_fin_krd_owc_geo_swe_slo_ita_hin_sid_chh_ctl_hun_lda_mly_guj_sun_jpn_knd_kor_lit_cze_swa_spa_ind_lat_anl_bat_cnt_ger_cic_fre_aeg_dut_scr_mcd_ukr_qcu_arw_afr_bos_ewe_mlt_eng_amh_svk_mao_grk_ses_pol_bam_jav_tha_tig_tml_tsn_dyu_uzb_alb_nor_aze_swt_vie_amr_ven_bem_akn	0.174014424871678	0.409717268627916	0.682955566352373
68	gam_pol_dyu_ukr_owc_sod_chh_prs_aze_azi_dgb_ind_swt_lat_swe_bsq_bul_amr_yor_cnt_nor_guj_fbf_alb_moo_grk_hun_tsn_tsw_fin_dut_hau_geo_slo_ctl_svk_lit_aeg_anl_spa_est_akn_bat_arw_sun_jpn_knd_kor_rom_eng_swa_ita_mly_por_amh_tag_mnd_scr_cic_hin_mlt_ben_mol_afr_pan_qcu_fre_urd_mcd_bam_sid_glc_heb_krd_mao_cze_igb_rus_ewe_jav_tha_tig_tml_ses_zul_tur_ger_bos_uzb_lda_vie_wly_ven_xho_bem	-0.585131081356561	-1.39648246814592	0.165893332141799
69	amh_fre_ewe_spa_sid_owc_heb_mcd_azi_uzb_xho_jav_bem_cze_urd_bsq_bul_chh_dyu_cnt_svk_pan_lda_dut_tsw_guj_fin_swt_akn_hun_eng_mlt_geo_grk_prs_slo_afr_amr_gam_ctl_est_yor_mly_arw_ind_jpn_knd_kor_pol_bos_cic_mol_mao_ita_hau_tag_mnd_lat_dgb_alb_tig_swe_nor_ben_ukr_qcu_hin_lit_scr_bam_sod_rus_aeg_krd_bat_por_moo_rom_ses_sun_tha_wly_tml_tsn_igb_tur_glc_ger_aze_swa_vie_anl_ven_zul_fbf	0.406069234008113	0.956463031790497	0.34131809854867
70	amr_afr_tsw_ukr_anl_aeg_chh_rom_uzb_tur_bem_sun_ewe_ita_nor_bsq_guj_hau_fbf_cnt_rus_dut_cic_pol_ven_bos_hun_zul_ses_fin_por_heb_geo_ger_mcd_lat_ben_tig_owc_alb_est_tsn_mly_prs_tag_jpn_knd_kor_mol_fre_xho_spa_jav_grk_wly_bat_mnd_lit_lda_bul_gam_ctl_scr_swe_slo_qcu_arw_cze_glc_bam_sod_svk_mlt_krd_mao_hin_akn_pan_yor_ind_tha_sid_tml_moo_dyu_aze_urd_eng_azi_swa_vie_amh_dgb_swt_igb	0.062895763800478	0.148010024373566	0.88265529341806
71	aeg_grk_tsn_urd_tig_owc_heb_afr_azi_aze_zul_tag_ewe_rom_eng_bsq_guj_sid_dgb_cnt_scr_pol_lda_ger_swt_glc_hun_bem_cic_fin_ita_sod_geo_bul_pan_ben_mol_mlt_wly_swe_est_swa_mao_prs_bat_jpn_tml_kor_bos_ctl_moo_por_sun_nor_anl_mly_mnd_lit_fbf_slo_hau_dut_spa_alb_ukr_qcu_arw_fre_hin_xho_amr_svk_amh_mcd_ind_lat_ven_krd_akn_jav_tha_chh_knd_bam_tsw_tur_rus_cze_uzb_igb_vie_gam_ses_yor_dyu	0.21532215229655	0.506469547485747	0.613725685284602
72	owc_fre_ses_por_aeg_amr_gam_ita_uzb_aze_ewe_ind_akn_scr_nor_bsq_krd_hau_zul_cnt_prs_mol_xho_bul_tsn_rus_hun_lda_tsw_fin_glc_mlt_geo_eng_mcd_pan_guj_heb_chh_ctl_est_dyu_mly_dut_jav_jpn_tml_kor_urd_swe_swt_cze_bat_afr_tig_tag_mnd_lat_igb_spa_wly_ukr_alb_hin_arw_qcu_grk_rom_ben_bam_amh_ger_sod_pol_sun_svk_fbf_bos_dgb_mao_tha_anl_knd_yor_ven_tur_lit_slo_azi_bem_vie_sid_moo_swa_cic	-0.451312223731671	-1.07109338897094	0.286899264914395
73	owc_lit_lda_mcd_gam_tig_sod_ger_aze_tur_swa_sun_dgb_eng_rom_bsq_slo_chh_igb_cnt_grk_svk_yor_fre_ewe_ctl_fin_xho_tsw_hun_por_anl_geo_spa_bos_bul_afr_aeg_hau_alb_est_fbf_bat_swe_mly_jpn_tml_kor_glc_krd_tsn_rus_jav_dut_wly_mao_mnd_ukr_zul_guj_mlt_nor_pol_prs_hin_qcu_scr_pan_ben_ses_sid_mol_amr_cze_ind_arw_bem_lat_moo_tag_tha_heb_knd_ven_swt_uzb_ita_urd_azi_cic_vie_amh_akn_dyu_bam	-0.830967628615455	-2.00726637088679	0.0476239233790303
74	chh_ukr_akn_dut_mlt_wly_heb_svk_azi_uzb_cic_tag_swt_rus_eng_bsq_pol_owc_dgb_cnt_bos_slo_bam_cze_ven_grk_est_igb_bem_fin_rom_anl_geo_ger_bul_guj_urd_amh_amr_glc_hun_zul_jav_lat_ind_jpn_knd_kor_hin_krd_moo_arw_mly_prs_gam_mao_mnd_por_xho_lit_aeg_nor_alb_spa_swe_qcu_mol_ita_afr_fbf_sid_fre_sod_ctl_sun_pan_lda_ben_yor_bat_tha_tig_tml_swa_dyu_tur_scr_mcd_aze_tsn_vie_hau_tsw_ses_ewe	-0.0767008651109394	-0.180747459782301	0.856959111247833
75	heb_arw_ewe_svk_mlt_amh_hau_bul_aze_uzb_dyu_ind_swa_ctl_swe_bsq_rus_aeg_zul_cnt_urd_bos_bem_hin_bam_cze_fin_igb_moo_est_dut_owc_geo_ita_nor_afr_ukr_sid_sod_mcd_hun_ses_sun_pan_tag_jpn_knd_kor_krd_glc_ven_eng_jav_fre_anl_mly_mnd_spa_lda_lit_chh_ger_alb_grk_ben_qcu_mol_scr_slo_fbf_wly_rom_gam_lat_bat_pol_tsw_prs_akn_mao_tha_tig_tml_tsn_dgb_tur_por_guj_azi_xho_vie_amr_cic_swt_yor	-0.636885029680183	-1.52452050437239	0.13077226635474
76	amr_ita_moo_mcd_sid_heb_sod_lat_azi_aze_dgb_ind_zul_dut_eng_bsq_alb_wly_tsw_mnd_ctl_pan_ven_rus_igb_afr_fin_swt_ewe_hun_hin_aeg_geo_rom_ukr_lit_krd_gam_tig_swe_est_ses_mao_cze_sun_jpn_tml_kor_mol_glc_bem_grk_tag_urd_owc_jav_cnt_pol_cic_por_chh_guj_spa_nor_ben_qcu_slo_ger_prs_yor_amh_svk_mlt_bul_mly_bos_fbf_scr_bam_bat_tha_hau_knd_lda_akn_uzb_arw_fre_tur_swa_vie_anl_dyu_xho_tsn	-0.452983517041156	-1.07634766551804	0.2845560856438
77	wly_mcd_bam_guj_aeg_heb_sid_prs_azi_aze_tsn_sun_moo_ukr_pan_bsq_spa_amr_ven_cnt_hin_ben_igb_alb_swa_scr_est_akn_dgb_fin_urd_owc_geo_rus_pol_cze_afr_chh_gam_lit_hun_lda_mao_arw_bat_jpn_tml_kor_bos_svk_tsw_dut_ind_por_sod_mly_mnd_rom_fbf_ger_amh_nor_slo_lat_eng_qcu_fre_ctl_krd_bem_mlt_mol_anl_ita_tag_swe_cic_bul_zul_jav_tha_tig_knd_ewe_ses_tur_grk_glc_uzb_xho_vie_hau_swt_yor_dyu	0.284446450572806	0.668989759692836	0.505159318662517
78	heb_pol_lda_ctl_wly_chh_gam_spa_azi_uzb_tsn_ind_ses_arw_svk_bsq_rom_amh_moo_mnd_slo_glc_dyu_bul_bam_lat_hun_igb_cic_fin_krd_hau_geo_mol_bos_ger_hin_anl_owc_prs_est_ewe_sun_rus_tag_jpn_tml_kor_scr_lit_yor_dut_bat_pan_amr_mao_cnt_eng_dgb_alb_sod_nor_mcd_grk_afr_qcu_por_cze_swe_akn_tig_ben_aeg_fre_mly_urd_zul_ukr_fbf_jav_tha_sid_knd_swa_ven_aze_ita_guj_tur_xho_vie_mlt_swt_tsw_bem	0.181668058261987	0.427721662345239	0.669842580918983
79	tig_eng_ses_spa_anl_sid_mlt_dut_tur_azi_tsn_jav_dgb_lit_cze_bsq_pol_aeg_bam_cnt_ben_afr_moo_nor_dyu_slo_fin_swt_bem_est_krd_hau_geo_mcd_rus_bos_mol_wly_owc_ita_hun_lda_mly_ctl_tag_jpn_knd_kor_alb_glc_cic_ger_mao_scr_heb_ind_mnd_prs_akn_swe_amh_rom_fre_grk_arw_qcu_svk_ukr_urd_igb_sod_guj_chh_lat_bat_por_fbf_hin_xho_sun_tha_gam_tml_tsw_yor_aze_bul_pan_uzb_ewe_vie_amr_zul_ven_swa	-0.131448938250291	-0.310157538977399	0.757135131500751
80	sid_ctl_dgb_cze_owc_hau_anl_rus_uzb_aze_fbf_bat_swt_scr_mol_bsq_lat_amh_cic_mnd_eng_spa_bam_mcd_moo_glc_hun_lda_zul_fin_fre_chh_geo_arw_pan_bos_ger_mlt_wly_rom_est_ewe_tag_krd_mly_jpn_knd_kor_por_hin_ses_alb_jav_svk_tig_ind_cnt_bul_bem_ukr_gam_lit_urd_prs_nor_qcu_swe_dut_ita_igb_amr_grk_sod_ben_sun_guj_swa_pol_yor_mao_tha_aeg_tml_ven_dyu_tur_afr_slo_azi_tsw_vie_heb_tsn_akn_xho	-0.459195127165577	-1.09265139887169	0.277369249408686
81	tig_arw_swa_hin_aeg_gam_sid_urd_tur_aze_bam_sun_dyu_krd_spa_bsq_rus_sod_tsw_cnt_eng_nor_igb_guj_fbf_lat_hun_ses_xho_est_svk_anl_geo_afr_rom_por_swe_heb_wly_lit_fin_dgb_tag_scr_mly_jpn_knd_kor_bos_ben_ven_grk_mao_ukr_hau_bat_mnd_mol_ewe_dut_mlt_cze_ita_ger_alb_qcu_fre_slo_pan_zul_amh_bul_amr_glc_ind_ctl_swt_pol_cic_jav_tha_owc_tml_yor_moo_azi_mcd_prs_uzb_bem_vie_chh_akn_tsn_lda	0.280491761141461	0.661273192780449	0.510072100737935
82	sid_pan_fbf_mcd_mlt_amr_wly_mol_azi_tur_tsw_mao_xho_guj_pol_bsq_swe_sod_dyu_mnd_dut_eng_tsn_lat_bam_ctl_hun_akn_dgb_est_hin_gam_geo_urd_spa_nor_fre_owc_tig_ger_fin_ses_bat_svk_ind_jpn_tml_kor_bul_bos_igb_cze_mly_krd_hau_tag_cnt_afr_ewe_scr_chh_lit_ukr_grk_alb_qcu_rom_slo_ita_swt_anl_arw_amh_glc_jav_ben_lda_por_zul_sun_tha_heb_knd_moo_yor_aze_rus_prs_uzb_cic_vie_aeg_ven_bem_swa	0.0283210905775809	0.0666970320198057	0.946966073625451
83	chh_ctl_ses_pol_owc_aeg_tig_hin_azi_uzb_akn_jav_swt_swe_lit_bsq_bul_heb_swa_mnd_scr_prs_dgb_guj_igb_nor_fin_bam_ven_est_eng_hau_geo_afr_bos_lat_glc_mlt_sid_mol_hun_yor_sun_rom_ind_jpn_knd_kor_ger_mcd_dyu_svk_tag_rus_anl_mao_cnt_ukr_bem_alb_amh_slo_grk_ben_arw_qcu_dut_fre_ita_ewe_wly_pan_gam_cze_bat_urd_lda_spa_fbf_mly_tha_amr_tml_tsn_moo_tur_por_krd_aze_cic_vie_sod_xho_tsw_zul	-0.870452544460212	-2.11090203985831	0.037463729804268
84	sid_rom_bem_spa_chh_aeg_wly_ben_aze_tur_dyu_mao_lda_mcd_bul_bsq_prs_sod_swa_mnd_pan_ger_tsw_bos_yor_glc_fin_swt_dgb_hun_por_tig_geo_mol_hin_arw_cze_owc_anl_ita_est_ses_mly_afr_tag_jpn_knd_kor_ukr_svk_akn_lat_jav_nor_heb_sun_cnt_dut_bam_pol_mlt_alb_eng_ctl_rus_qcu_lit_krd_urd_zul_amh_swe_hau_guj_bat_fre_ven_grk_fbf_ind_tha_gam_tml_cic_xho_uzb_slo_scr_azi_moo_vie_amr_tsn_ewe_igb	-0.269394593868741	-0.636593000470079	0.525953781388476
85	amh_lit_bem_fre_sod_owc_heb_ukr_uzb_aze_lda_bat_tsw_bul_rom_bsq_urd_gam_akn_cnt_cze_hin_igb_prs_zul_glc_est_moo_ses_hun_guj_mlt_geo_ita_dut_nor_scr_wly_amr_ger_fin_swt_ind_alb_sun_jpn_tml_kor_spa_slo_tsn_krd_jav_eng_sid_tag_mnd_ctl_cic_rus_tig_mol_lat_pan_svk_qcu_mcd_pol_ben_dgb_chh_bos_anl_arw_mao_por_swa_grk_dyu_mly_tha_aeg_knd_ven_fbf_azi_swe_afr_tur_bam_vie_hau_xho_ewe_yor	-0.756498755269741	-1.81789207721671	0.0723002852320676
86	tig_cze_dgb_ukr_heb_amh_amr_krd_tur_aze_dyu_mly_fbf_glc_hin_bsq_ben_chh_zul_cnt_mol_rom_ven_urd_bam_pol_fin_swt_lda_est_eng_sid_geo_por_swe_ger_rus_sod_anl_spa_hun_ewe_sun_pan_bat_jpn_tml_kor_dut_prs_tsw_guj_mao_mcd_hau_tag_mnd_grk_tsn_lat_gam_scr_fre_lit_slo_qcu_ita_bul_svk_moo_wly_afr_owc_arw_jav_nor_ses_alb_igb_ind_tha_aeg_knd_bem_yor_azi_bos_ctl_uzb_swa_vie_mlt_cic_akn_xho	-0.621269226144719	-1.48496152829119	0.140935812012945
87	sid_fre_bem_nor_heb_aeg_mlt_svk_aze_tur_ses_mao_swa_swe_bos_bsq_lit_amh_akn_mnd_alb_ita_zul_ctl_tsn_ben_est_tsw_dyu_hun_spa_tig_geo_pol_por_hin_guj_amr_owc_krd_fin_bam_mly_cze_sun_jpn_tml_kor_ger_rus_lda_arw_bat_afr_sod_tag_cnt_eng_xho_mol_gam_grk_lat_bul_glc_qcu_scr_mcd_rom_ewe_chh_urd_hau_slo_ind_ukr_ven_prs_dgb_jav_tha_anl_knd_fbf_yor_azi_dut_pan_uzb_cic_vie_wly_igb_moo_swt	-0.386095499425254	-0.91569273401982	0.36219635836418
88	wly_cze_ewe_lat_anl_amr_tig_mol_tur_uzb_tsn_tag_igb_scr_alb_bsq_ukr_gam_bam_cnt_bul_pan_yor_mcd_xho_swe_fin_ven_swa_est_glc_heb_geo_hin_nor_bos_slo_sod_owc_grk_hun_lda_jav_ben_ind_jpn_knd_kor_fre_spa_bem_svk_bat_rus_chh_mly_mnd_ctl_cic_rom_mlt_lit_arw_por_eng_qcu_ita_dut_prs_moo_amh_ger_hau_pol_sun_krd_swt_urd_ses_mao_tha_sid_tml_fbf_tsw_azi_guj_afr_aze_dgb_vie_aeg_akn_zul_dyu	0.324446916470628	0.765057878833329	0.446174189420466
89	hau_swe_bam_pan_amr_mlt_gam_guj_tur_aze_bem_bat_akn_bos_ukr_bsq_dut_sid_dgb_mnd_cze_eng_cic_slo_dyu_glc_fin_ewe_lda_est_arw_sod_geo_rus_urd_hin_svk_owc_tig_mol_hun_ven_ind_pol_tag_jpn_tml_kor_alb_spa_tsw_ita_mao_lit_amh_jav_cnt_scr_xho_ben_aeg_grk_fre_por_mcd_qcu_rom_prs_ger_ses_wly_krd_heb_ctl_sun_afr_yor_nor_tsn_mly_tha_anl_knd_fbf_moo_azi_bul_lat_uzb_swt_vie_chh_swa_igb_zul	-0.223737624475432	-0.529372630269898	0.597808363422368
90	heb_grk_dyu_slo_owc_sid_amr_rus_azi_uzb_xho_mly_cic_hin_spa_bsq_bul_tig_bam_cnt_fre_alb_tsn_arw_zul_urd_fin_bem_fbf_est_guj_sod_geo_lat_ger_prs_lit_anl_hau_swe_hun_ven_tag_ctl_ind_jpn_tml_kor_glc_nor_swt_cze_bat_mol_chh_sun_mnd_ita_moo_eng_mlt_bos_rom_afr_pol_qcu_pan_krd_ben_lda_wly_ukr_amh_scr_jav_por_ses_mcd_dgb_mao_tha_aeg_knd_ewe_swa_aze_dut_svk_tur_yor_vie_gam_igb_tsw_akn	-0.187983033491199	-0.443602221458432	0.658360538208874
91	heb_nor_lda_ger_wly_chh_mlt_rom_uzb_azi_zul_bat_bem_bul_svk_bsq_slo_aeg_fbf_mnd_scr_swe_xho_ita_swa_glc_est_yor_tsw_hun_ctl_amh_geo_arw_spa_dut_afr_amr_tig_lit_fin_cic_mao_prs_sun_jpn_tml_kor_lat_cze_ses_grk_ind_guj_hau_mly_cnt_eng_bam_por_sid_rus_hin_bos_mcd_qcu_mol_ben_pol_ven_sod_ukr_owc_alb_tag_krd_tsn_pan_akn_jav_tha_anl_knd_dyu_ewe_tur_fre_urd_aze_swt_vie_gam_dgb_igb_moo	-0.340531388933661	-0.806294253075509	0.422130231579576
92	sid_dut_zul_hin_tig_anl_gam_slo_azi_uzb_lda_jav_dgb_por_ita_bsq_fre_heb_tsn_cnt_scr_mcd_swt_rom_bem_cze_est_swa_igb_hun_prs_mlt_geo_svk_glc_spa_lat_amr_amh_alb_fin_ses_ind_lit_bat_jpn_knd_kor_mol_bos_akn_bul_sun_afr_chh_mao_mnd_swe_cic_nor_owc_ger_ben_ctl_urd_qcu_rus_pan_pol_ven_hau_arw_sod_grk_tag_eng_fbf_ukr_dyu_mly_tha_aeg_tml_bam_moo_aze_krd_guj_tur_xho_vie_wly_yor_tsw_ewe	-0.932508492767891	-2.25582783800881	0.0264253606456215
93	gam_cze_tsn_grk_chh_aeg_tig_mcd_azi_uzb_swa_tag_cic_guj_urd_bsq_svk_amr_ewe_mnd_ita_pan_xho_ben_tsw_mol_hun_ses_dgb_fin_spa_sod_geo_bos_lit_prs_ukr_anl_heb_slo_est_swt_sun_ger_mly_jpn_tml_kor_swe_por_moo_bul_ind_afr_hau_bat_cnt_rus_igb_ctl_owc_alb_pol_lat_scr_qcu_krd_fre_hin_lda_amh_dut_sid_nor_mao_glc_zul_eng_yor_jav_tha_mlt_knd_ven_akn_aze_rom_arw_tur_bam_vie_wly_fbf_bem_dyu	-0.924075921121249	-2.24027140699411	0.0274547620497145
94	mlt_ger_moo_grk_heb_amh_sid_prs_uzb_tur_xho_ind_zul_ben_scr_bsq_por_chh_fbf_cnt_bos_pol_bam_ita_swt_nor_est_dyu_tsn_hun_lat_owc_geo_dut_guj_mol_ukr_amr_wly_pan_fin_ses_tag_alb_sun_jpn_knd_kor_eng_glc_cic_swe_mly_hin_sod_jav_mnd_cze_igb_spa_gam_arw_urd_mcd_slo_qcu_rus_ctl_bul_yor_aeg_lit_hau_rom_bat_svk_ven_fre_tsw_mao_tha_anl_tml_swa_dgb_aze_krd_afr_azi_akn_vie_tig_bem_lda_ewe	0.0257770943395383	0.0607108330133239	0.951719780981057
95	amh_ctl_fbf_mol_owc_chh_tig_rom_uzb_tur_swt_mao_moo_slo_prs_bsq_lat_sid_tsw_mnd_ukr_ger_igb_glc_tsn_dut_hun_zul_xho_est_urd_wly_geo_bul_scr_hin_grk_anl_hau_svk_fin_yor_ind_alb_bat_jpn_knd_kor_pan_afr_ewe_mcd_jav_rus_mlt_tag_cnt_arw_ven_ita_sod_por_bos_nor_pol_qcu_ben_guj_eng_akn_amr_swe_gam_spa_sun_lit_swa_fre_lda_mly_tha_heb_tml_dgb_bam_azi_cze_krd_aze_cic_vie_aeg_bem_ses_dyu	-0.645835824378857	-1.54667136754836	0.125338801623153
96	amh_pol_moo_alb_chh_aeg_mlt_slo_aze_tur_igb_ind_swa_ctl_cze_bsq_bos_tig_bam_cnt_spa_guj_dyu_dut_fbf_bul_fin_zul_tsw_est_mcd_sid_geo_ukr_hin_nor_ita_gam_anl_krd_hun_dgb_tag_pan_mly_jpn_tml_kor_grk_fre_xho_ben_sun_lit_amr_mao_mnd_arw_tsn_swe_wly_glc_mol_eng_afr_qcu_scr_urd_prs_ewe_owc_svk_hau_rus_jav_ger_cic_rom_lda_bat_tha_heb_knd_ses_akn_azi_lat_por_uzb_swt_vie_sod_yor_bem_ven	-0.0937301621593488	-0.220862491431346	0.825683674151052
97	sod_alb_ewe_grk_chh_owc_amh_swe_tur_azi_moo_bat_dgb_nor_rus_bsq_por_heb_xho_mnd_ita_guj_swt_pol_swa_ben_est_cic_lda_fin_glc_anl_geo_lat_fre_slo_arw_tig_sid_spa_hun_akn_tag_mcd_ind_jpn_knd_kor_bul_dut_yor_lit_mly_hin_hau_jav_cnt_eng_dyu_prs_mlt_svk_ger_scr_ukr_qcu_bos_pan_rom_ses_amr_mol_aeg_krd_sun_urd_bam_ctl_bem_mao_tha_wly_tml_tsw_zul_aze_cze_afr_uzb_tsn_vie_gam_igb_fbf_ven	0.180353212318368	0.424591427749758	0.67211520818396
98	anl_rom_cic_glc_aeg_hau_amh_eng_tur_aze_ven_bat_igb_bul_nor_bsq_cze_tig_ses_cnt_ctl_arw_ewe_scr_dgb_pol_hun_akn_tsn_fin_mcd_owc_geo_prs_spa_lit_afr_heb_gam_dut_est_bam_mao_krd_sun_jpn_knd_kor_grk_bos_swa_slo_ind_fre_sid_jav_mnd_guj_bem_mol_wly_urd_svk_alb_hin_qcu_ger_swe_lat_dyu_chh_ukr_sod_rus_mly_ben_moo_ita_zul_tag_tha_mlt_tml_yor_tsw_azi_pan_por_uzb_xho_vie_amr_lda_fbf_swt	-0.480134179165774	-1.14255164793588	0.25615773515302
99	sid_ger_lda_svk_hau_amh_amr_scr_tur_aze_ses_jav_tsw_ben_slo_bsq_fre_sod_cic_mnd_cze_hin_bam_spa_swa_rus_fin_ven_dgb_est_pan_mlt_geo_dut_mcd_por_nor_anl_gam_ctl_hun_yor_ind_grk_mly_jpn_knd_kor_afr_alb_moo_ita_bat_rom_heb_tag_cnt_lit_zul_pol_tig_guj_prs_lat_ukr_qcu_urd_glc_swe_akn_chh_bos_owc_eng_sun_mol_dyu_bul_swt_mao_tha_wly_tml_fbf_bem_azi_arw_krd_uzb_ewe_vie_aeg_tsn_igb_xho	0.0700247106946815	0.165139496449251	0.869192619256107
100	owc_scr_akn_pan_chh_sid_sod_spa_aze_uzb_tsw_bat_bam_fre_svk_bsq_krd_anl_bem_mnd_mcd_swe_dgb_ukr_yor_grk_hun_lda_swt_est_eng_heb_geo_ben_dut_glc_ger_gam_amr_urd_fin_ewe_mao_mol_tag_jpn_knd_kor_alb_lit_tsn_por_mly_ctl_mlt_ind_cnt_slo_ven_arw_tig_prs_cze_afr_lat_qcu_guj_nor_rom_zul_aeg_bos_wly_rus_sun_bul_dyu_hin_xho_jav_tha_hau_tml_moo_cic_azi_ita_pol_tur_igb_vie_amh_ses_fbf_swa	-0.0442680380293322	-0.104282681126066	0.917169590028132
101	heb_svk_zul_rus_mlt_chh_sod_afr_aze_azi_bem_sun_ses_ukr_ben_bsq_cze_tig_lda_mnd_por_slo_swt_prs_ven_glc_hun_cic_akn_fin_fre_anl_geo_pan_eng_krd_grk_owc_wly_scr_est_swa_mao_spa_jav_jpn_knd_kor_guj_pol_dyu_nor_ind_lat_sid_mly_cnt_alb_tsw_ita_amh_mcd_ger_arw_urd_qcu_lit_ctl_rom_bam_amr_dut_aeg_swe_tag_bos_tsn_hin_fbf_bat_tha_hau_tml_igb_dgb_tur_bul_mol_uzb_ewe_vie_gam_xho_yor_moo	0.163847249967691	0.385461281945301	0.700775943855676
102	sid_bos_ses_mcd_owc_chh_amr_scr_uzb_azi_zul_tag_swa_grk_lat_bsq_alb_aeg_yor_cnt_lit_guj_tsn_arw_cic_slo_hun_bem_lda_fin_dut_anl_geo_ita_pol_ukr_afr_amh_wly_rom_est_fbf_mly_krd_jav_jpn_tml_kor_spa_hin_moo_ger_mao_glc_hau_bat_mnd_cze_bam_eng_heb_ben_pan_por_fre_qcu_nor_swe_urd_tsw_gam_prs_sod_mol_ind_rus_igb_ctl_dgb_sun_tha_mlt_knd_dyu_ven_tur_bul_svk_aze_swt_vie_tig_xho_akn_ewe	-0.545550533340185	-1.30128570330003	0.196375276100284
103	owc_alb_zul_slo_amr_sid_sod_grk_aze_tur_swa_bat_ses_guj_swe_bsq_krd_amh_dyu_cnt_ukr_afr_ven_scr_ewe_hin_fin_bam_igb_hun_ctl_chh_geo_ita_arw_urd_por_mlt_heb_dut_est_akn_mao_cze_jav_jpn_knd_kor_mol_mcd_tsw_nor_ind_bul_wly_sun_mnd_lat_cic_pol_gam_ben_rom_prs_svk_qcu_lit_eng_pan_fbf_aeg_fre_anl_glc_tag_spa_dgb_rus_xho_mly_tha_hau_tml_yor_tsn_azi_bos_ger_uzb_bem_vie_tig_lda_moo_swt	-0.111011730210663	-0.26166801468086	0.794156057138196
104	gam_bos_dyu_svk_hau_mlt_owc_hin_aze_azi_cic_mao_fbf_grk_spa_bsq_prs_amr_yor_cnt_mol_ita_ses_mcd_swt_rom_hun_lda_swa_est_glc_heb_geo_por_slo_krd_alb_chh_anl_afr_fin_igb_tag_lat_ind_jpn_tml_kor_rus_guj_bam_urd_bat_swe_aeg_mly_mnd_scr_zul_fre_amh_ukr_pol_ger_arw_qcu_cze_ctl_lit_ven_wly_eng_tig_bul_sun_pan_tsn_ben_dgb_jav_tha_sid_knd_xho_akn_uzb_dut_nor_tur_bem_vie_sod_tsw_moo_ewe	-0.439974484512249	-1.044145303804	0.299124673428166
105	sod_eng_yor_hin_wly_hau_mlt_dut_tur_aze_dgb_mao_fbf_mcd_afr_bsq_mol_chh_lda_cnt_spa_guj_ven_glc_dyu_slo_hun_swa_ses_fin_arw_amr_geo_ben_ger_bos_ita_amh_tig_por_est_bam_bat_prs_tag_jpn_knd_kor_krd_swe_cic_svk_mly_pol_anl_sun_mnd_bul_ewe_ctl_owc_rus_urd_scr_lit_qcu_lat_pan_fre_akn_aeg_ukr_heb_rom_ind_nor_igb_cze_swt_jav_tha_gam_tml_tsw_tsn_azi_alb_grk_uzb_moo_vie_sid_bem_xho_zul	0.0612420912845584	0.144176293864937	0.885673229429123
106	aeg_guj_swt_bul_anl_amh_mlt_ctl_uzb_azi_bam_jav_bem_krd_spa_bsq_prs_sid_igb_mnd_mcd_bos_ewe_lit_ses_ger_est_cic_xho_hun_eng_owc_geo_hin_urd_afr_lat_amr_wly_ukr_fin_moo_mao_ita_bat_jpn_knd_kor_pol_arw_ven_scr_mly_ben_tig_sun_cnt_por_yor_glc_gam_mol_dut_swe_alb_qcu_pan_rom_rus_tsw_sod_svk_hau_cze_ind_grk_zul_fre_fbf_tag_tha_chh_tml_lda_dgb_aze_slo_nor_tur_swa_vie_heb_akn_tsn_dyu	-0.581000682965592	-1.3887056335303	0.1682392241352
107	heb_arw_dgb_scr_hau_chh_sid_fre_uzb_aze_zul_tag_cic_hin_glc_bsq_ukr_aeg_moo_mnd_ita_guj_ven_swe_yor_dut_est_igb_akn_hun_mol_amh_geo_alb_por_eng_spa_owc_sod_ben_fin_tsn_mao_ger_ind_jpn_knd_kor_mcd_bul_bam_pan_jav_afr_anl_bat_cnt_lit_swa_ctl_amr_slo_krd_urd_rus_qcu_cze_pol_nor_swt_wly_lat_mlt_grk_sun_svk_lda_prs_fbf_mly_tha_tig_tml_bem_ses_azi_bos_rom_tur_tsw_vie_gam_ewe_dyu_xho	-0.513114917670281	-1.21998768540822	0.225554245688096
108	amr_fre_dgb_mcd_owc_tig_heb_glc_uzb_tur_dyu_tag_akn_ben_lat_bsq_ukr_wly_swa_cnt_ita_arw_yor_krd_bem_swe_fin_lda_bam_hun_bul_sod_geo_svk_slo_urd_scr_gam_mlt_afr_est_moo_sun_rus_mly_jpn_tml_kor_dut_por_swt_grk_jav_eng_aeg_ind_mnd_hin_fbf_pan_chh_guj_alb_rom_mol_qcu_pol_cze_nor_ewe_anl_lit_sid_ctl_bat_bos_ses_spa_zul_mao_tha_hau_knd_xho_cic_aze_prs_ger_azi_tsw_vie_amh_tsn_ven_igb	0.209589189991475	0.493179973785769	0.623047977543336
109	sid_eng_xho_scr_owc_mlt_sod_bos_tur_aze_akn_sun_tsn_alb_hin_bsq_ger_wly_dgb_cnt_fre_swe_zul_lat_tsw_cze_est_moo_cic_fin_mcd_hau_geo_krd_por_pol_spa_amr_chh_ben_hun_yor_mly_urd_bat_jpn_tml_kor_bul_prs_ewe_guj_mao_arw_anl_jav_mnd_pan_swa_grk_tig_afr_lit_nor_ukr_qcu_dut_ita_glc_swt_gam_mol_amh_rom_tag_slo_bem_ctl_ses_ind_tha_heb_knd_ven_bam_uzb_rus_svk_azi_fbf_vie_aeg_dyu_lda_igb	-0.422696706919539	-1.00344603900027	0.318249439799825
110	sid_ita_yor_ctl_tig_heb_sod_dut_azi_tur_cic_jav_bam_lit_alb_bsq_grk_gam_bem_cnt_hin_fre_xho_slo_swa_mcd_fin_ven_lda_est_glc_wly_geo_rus_afr_guj_eng_chh_amh_por_hun_ses_bat_cze_tag_jpn_tml_kor_arw_ben_dyu_lat_mao_urd_anl_sun_mnd_prs_tsn_pol_owc_krd_ger_mol_svk_qcu_bos_rom_pan_swt_hau_ukr_mlt_scr_ind_spa_tsw_bul_akn_mly_tha_aeg_knd_ewe_dgb_uzb_nor_swe_aze_fbf_vie_amr_zul_igb_moo	-0.130746539146555	-0.308155924045622	0.758652832512681
111	chh_prs_swt_nor_tig_aeg_sod_rus_azi_aze_ven_mao_xho_hin_eng_bsq_lit_mlt_tsn_cnt_dut_alb_cic_cze_akn_glc_fin_bem_yor_est_fre_anl_geo_pol_guj_bos_ita_hau_heb_spa_hun_moo_sun_scr_ind_jpn_knd_kor_bul_ukr_ses_pan_bat_krd_gam_tag_mnd_ben_igb_por_owc_svk_ger_grk_urd_qcu_ctl_mcd_slo_zul_wly_swe_amr_rom_jav_lat_dyu_afr_swa_mly_tha_sid_tml_lda_bam_tur_mol_arw_uzb_fbf_vie_amh_ewe_dgb_tsw	-0.772900665090032	-1.86123495436256	0.0658699094205073
112	anl_ita_moo_ben_chh_wly_tig_rus_tur_azi_zul_jav_tsn_mcd_afr_bsq_nor_amr_dgb_mnd_eng_bos_yor_hin_xho_bul_est_dyu_ses_fin_svk_aeg_geo_cze_scr_slo_alb_hau_amh_ctl_hun_igb_sun_krd_mly_jpn_tml_kor_fre_spa_bem_pol_ind_glc_sod_mao_cnt_lat_swa_arw_sid_mol_rom_ukr_guj_qcu_urd_grk_swe_tsw_mlt_prs_heb_ger_bat_por_fbf_lit_lda_tag_tha_gam_knd_swt_ewe_uzb_dut_pan_aze_akn_vie_owc_cic_ven_bam	0.114614019052197	0.269919534478145	0.787820195344886
113	tig_lat_bam_svk_mlt_aeg_sod_ctl_uzb_azi_ven_mly_ewe_prs_mcd_bsq_guj_sid_dyu_cnt_ger_bos_igb_arw_tsw_ben_est_bem_moo_fin_spa_gam_geo_afr_eng_glc_grk_amh_anl_rom_hun_swa_jav_pan_mao_jpn_knd_kor_krd_alb_dgb_mol_ind_dut_owc_bat_mnd_swe_lda_cze_hau_fre_bul_rus_urd_qcu_por_nor_lit_zul_wly_ita_chh_slo_sun_hin_xho_pol_swt_tag_tha_heb_tml_tsn_cic_aze_ukr_scr_tur_ses_vie_amr_akn_yor_fbf	-0.224732671918763	-0.530719779723192	0.596878074076754
114	tig_lat_swt_swe_gam_hau_heb_svk_azi_tur_bem_tag_ven_cze_krd_bsq_alb_chh_igb_cnt_ben_lit_tsn_ukr_ewe_hin_hun_xho_ses_fin_afr_mlt_geo_ctl_mcd_rom_pan_amh_anl_rus_est_tsw_jav_eng_ind_jpn_tml_kor_arw_slo_swa_bul_sun_prs_wly_mao_mnd_urd_dgb_grk_aeg_pol_fre_bos_scr_qcu_spa_por_guj_lda_owc_ita_amr_glc_mly_dut_yor_ger_fbf_bat_tha_sid_knd_zul_bam_aze_nor_mol_uzb_dyu_vie_sod_akn_cic_moo	-0.515324077575754	-1.22675538208788	0.223011261021364
115	mlt_fre_swt_ita_sid_hau_gam_alb_tur_uzb_fbf_sun_cic_bul_svk_bsq_afr_amh_ven_cnt_pol_hin_xho_ben_moo_mcd_hun_akn_dyu_fin_pan_sod_geo_mol_ukr_scr_rom_wly_anl_eng_est_tsw_ind_rus_bat_jpn_knd_kor_swe_prs_igb_grk_mly_spa_owc_mao_mnd_arw_ses_lit_chh_guj_ger_urd_bos_qcu_glc_slo_krd_ewe_tig_cze_amr_por_tag_lat_yor_dut_bem_jav_tha_heb_tml_bam_swa_azi_ctl_nor_aze_dgb_vie_aeg_tsn_zul_lda	-0.295993081922748	-0.700289112557687	0.485494995434902
116	heb_arw_igb_ger_sid_aeg_amh_bos_aze_tur_lda_tag_akn_ben_spa_bsq_lit_sod_swt_mnd_rus_por_tsn_fre_yor_ctl_hun_moo_zul_fin_pol_mlt_geo_bul_afr_guj_svk_owc_amr_dut_est_ses_ind_ita_bat_jpn_tml_kor_alb_mol_fbf_hin_mao_krd_chh_jav_cnt_nor_swa_lat_gam_pan_eng_rom_urd_qcu_slo_ukr_prs_tsw_hau_scr_anl_mcd_sun_glc_ven_swe_dgb_mly_tha_wly_knd_xho_bam_azi_cze_grk_uzb_cic_vie_tig_ewe_dyu_bem	-0.870724399716918	-2.1058883350348	0.0379082207860877
117	sod_hin_moo_lit_heb_gam_tig_swe_tur_azi_ven_jav_cic_fre_pol_bsq_urd_aeg_zul_cnt_rus_slo_swt_krd_ses_ger_fin_ewe_lda_hun_ctl_wly_geo_scr_bos_eng_mol_mlt_owc_svk_est_swa_mao_glc_tag_jpn_knd_kor_dut_arw_akn_ukr_ind_cze_hau_bat_mnd_mcd_tsw_ben_sid_nor_prs_guj_ita_qcu_pan_grk_lat_tsn_amh_por_anl_bul_mly_alb_dgb_afr_fbf_sun_tha_chh_tml_dyu_bam_uzb_rom_spa_aze_xho_vie_amr_yor_igb_bem	0.466182713943874	1.09748567912929	0.275262613714505
118	tig_ita_fbf_pan_sod_mlt_gam_dut_aze_azi_zul_mao_dgb_scr_urd_bsq_alb_wly_tsw_mnd_ukr_svk_moo_arw_lda_slo_hun_bem_igb_est_pol_anl_geo_nor_hin_rom_guj_amh_chh_lat_fin_ses_bat_rus_jav_jpn_knd_kor_glc_swe_ewe_mcd_mly_bos_aeg_tag_cnt_spa_bam_krd_heb_mol_fre_ctl_lit_qcu_eng_prs_bul_dyu_owc_grk_amr_ger_ind_por_ven_cze_swa_sun_tha_hau_tml_cic_tsn_uzb_ben_afr_tur_xho_vie_sid_swt_yor_akn	0.382934242345605	0.901405923781466	0.369701043753876
119	hau_ctl_tsw_bul_anl_owc_tig_afr_azi_aze_lda_tag_dgb_eng_krd_bsq_lit_wly_bem_cnt_cze_rom_ven_dut_tsn_guj_fin_swa_yor_est_bos_amh_geo_swe_prs_fre_urd_mlt_aeg_slo_hun_dyu_sun_svk_mly_jpn_tml_kor_glc_mol_ses_hin_ind_nor_amr_bat_mnd_mcd_xho_lat_heb_scr_pol_rus_alb_qcu_grk_ger_pan_ewe_sid_por_gam_arw_mao_spa_igb_ita_fbf_jav_tha_sod_knd_bam_swt_uzb_ben_ukr_tur_moo_vie_chh_zul_akn_cic	0.0218240458042107	0.0513693809436103	0.959141357234818
120	wly_mcd_igb_swe_amr_chh_amh_cze_aze_azi_tsw_mao_ses_lat_pol_bsq_slo_mlt_dyu_cnt_bos_svk_swa_mol_bem_ctl_hun_akn_bam_fin_alb_sod_geo_grk_prs_afr_scr_heb_gam_ben_est_yor_mly_fre_ind_jpn_tml_kor_hin_pan_dgb_krd_sun_rom_sid_tag_mnd_eng_fbf_ger_owc_rus_arw_bul_spa_qcu_lit_ita_nor_zul_aeg_ukr_anl_glc_bat_dut_moo_urd_lda_jav_tha_hau_knd_xho_swt_uzb_guj_por_tur_tsn_vie_tig_cic_ewe_ven	0.46464456968279	1.09601436158081	0.275902592172194
121	aeg_arw_xho_pol_wly_gam_amr_por_tur_azi_cic_tag_dyu_alb_svk_bsq_eng_sod_lda_mnd_urd_ben_swt_ita_tsw_grk_fin_ses_zul_hun_spa_anl_geo_rom_krd_mcd_rus_hau_sid_cze_est_yor_mao_bul_sun_jpn_tml_kor_fre_swe_bam_bos_jav_prs_heb_bat_cnt_afr_ewe_scr_tig_pan_ukr_dut_ger_qcu_nor_lat_lit_moo_owc_guj_chh_ctl_ind_mol_bem_slo_tsn_mly_tha_mlt_knd_igb_ven_aze_glc_hin_uzb_swa_vie_amh_akn_dgb_fbf	-0.959887344888482	-2.33132497000029	0.0218963864933165
122	sid_mcd_tsn_urd_heb_owc_sod_svk_uzb_tur_lda_bat_ses_cze_swe_bsq_bos_aeg_swa_mnd_mol_hin_cic_ita_bem_por_hun_dgb_akn_est_grk_chh_geo_eng_bul_nor_pan_amr_wly_krd_fin_ven_mly_ger_tag_jpn_knd_kor_arw_spa_xho_rus_mao_glc_mlt_jav_cnt_lit_moo_ukr_anl_fre_ben_prs_afr_qcu_alb_scr_slo_zul_tig_rom_hau_ctl_ind_guj_yor_dut_swt_sun_tha_amh_tml_bam_ewe_azi_lat_pol_aze_fbf_vie_gam_dyu_igb_tsw	0.257035441695167	0.605886332667403	0.546066166138054
123	chh_rus_cic_spa_amh_owc_heb_mol_uzb_azi_igb_sun_akn_por_pol_bsq_ukr_tig_xho_mnd_slo_scr_moo_lit_dgb_glc_fin_ven_bam_est_hin_hau_geo_arw_bos_rom_nor_sod_aeg_urd_hun_swa_ind_swe_mly_jpn_knd_kor_bul_fre_yor_eng_jav_prs_sid_mao_cnt_dut_lda_ben_wly_pan_afr_cze_ger_qcu_guj_ita_grk_ewe_anl_alb_amr_krd_bat_lat_swt_mcd_tsw_tag_tha_gam_tml_ses_tsn_tur_svk_ctl_aze_zul_vie_mlt_dyu_fbf_bem	-0.216330414308073	-0.510996427076944	0.610564527490307
124	amh_scr_zul_afr_sod_amr_heb_alb_tur_azi_bem_bat_moo_bul_ita_bsq_por_aeg_bam_cnt_lat_rus_fbf_ben_tsw_dut_est_xho_cic_hun_ger_gam_geo_pol_swe_ukr_hin_hau_tig_slo_fin_tsn_mly_urd_mao_jpn_tml_kor_pan_arw_igb_eng_tag_nor_wly_ind_mnd_glc_yor_mol_mlt_cze_krd_rom_grk_qcu_bos_prs_svk_ven_owc_mcd_chh_spa_sun_fre_swt_guj_akn_jav_tha_anl_knd_lda_swa_uzb_ctl_lit_aze_dgb_vie_sid_ses_ewe_dyu	-0.719654398812452	-1.72268488818905	0.0882693452894561
125	hau_afr_igb_mol_anl_amh_owc_por_azi_aze_bam_tag_dgb_scr_rus_bsq_bos_mlt_ewe_mnd_pan_ukr_akn_fre_swt_pol_est_fbf_swa_hun_arw_wly_geo_grk_swe_spa_krd_gam_amr_nor_fin_cic_sun_ben_bat_jpn_knd_kor_eng_rom_xho_ger_jav_slo_heb_ind_cnt_dut_moo_cze_chh_svk_urd_glc_bul_qcu_lat_ita_mcd_zul_sid_guj_tig_hin_mao_lit_dyu_alb_tsn_mly_tha_sod_tml_ses_lda_uzb_prs_ctl_tur_yor_vie_aeg_bem_ven_tsw	-0.406344657686111	-0.964116207109659	0.337487961893138
126	gam_por_ses_swe_wly_hau_heb_hin_aze_azi_dgb_tag_tsw_pan_ben_bsq_mcd_amh_swt_cnt_prs_alb_dyu_pol_igb_glc_hun_lda_ewe_fin_svk_aeg_geo_slo_rom_ctl_bul_tig_mlt_urd_est_fbf_bat_mol_mao_jpn_tml_kor_afr_spa_bem_guj_jav_lit_owc_ind_mnd_grk_moo_ukr_anl_fre_ita_rus_dut_qcu_eng_ger_bos_bam_sid_lat_chh_cze_sun_krd_akn_scr_zul_mly_tha_sod_knd_tsn_ven_uzb_nor_arw_tur_cic_vie_amr_yor_xho_swa	-0.408827634762268	-0.973390969237253	0.332884046724773
127	amr_guj_yor_ukr_anl_amh_wly_alb_tur_azi_ses_mly_dyu_krd_slo_bsq_eng_hau_igb_mnd_bos_pan_dgb_bul_cic_ita_hun_zul_swa_fin_scr_aeg_geo_fre_hin_por_glc_sod_chh_ger_est_bam_sun_spa_bat_jpn_knd_kor_rus_pol_swt_lat_ind_nor_heb_jav_cnt_dut_lda_mcd_gam_prs_swe_afr_mol_qcu_lit_cze_svk_ewe_sid_urd_tig_ben_tag_rom_fbf_ctl_tsn_mao_tha_mlt_tml_tsw_ven_uzb_grk_arw_aze_moo_vie_owc_xho_bem_akn	-0.438818562332391	-1.0427292180242	0.299776731797206
128	mlt_ita_fbf_guj_heb_amh_hau_pol_aze_azi_zul_ind_moo_nor_rom_bsq_eng_aeg_tsw_cnt_ger_scr_swa_lat_ven_krd_hun_dgb_igb_fin_pan_chh_geo_dut_bul_lit_ctl_owc_sid_swe_est_dyu_jav_mol_bat_jpn_tml_kor_grk_afr_yor_prs_mao_alb_tig_tag_mnd_rus_xho_mcd_amr_arw_fre_svk_bos_qcu_ben_urd_glc_lda_gam_hin_anl_cze_mly_ukr_ewe_slo_tsn_sun_tha_sod_knd_bam_ses_tur_por_spa_uzb_bem_vie_wly_cic_akn_swt	0.518645592812606	1.22520404572036	0.223592331147178
129	hau_alb_ses_pol_gam_aeg_sod_lat_tur_azi_ewe_mao_swa_glc_arw_bsq_ukr_chh_moo_mnd_krd_lit_igb_spa_cic_ctl_est_lda_bam_fin_rom_mlt_geo_dut_scr_nor_prs_amr_owc_swe_hun_zul_sun_urd_bat_jpn_knd_kor_slo_mcd_akn_ita_ind_hin_anl_jav_cnt_fre_fbf_rus_wly_guj_eng_afr_por_qcu_grk_svk_mol_yor_amh_pan_tig_ger_mly_bos_tsw_bul_tsn_tag_tha_heb_tml_dyu_swt_uzb_cze_ben_aze_ven_vie_sid_bem_xho_dgb	-0.282924195194102	-0.670062576828165	0.504478316584066
130	aeg_urd_lda_glc_amh_wly_amr_rus_uzb_tur_ewe_bat_akn_por_scr_bsq_pol_tig_xho_mnd_grk_bul_igb_arw_ses_swe_est_swa_tsn_hun_pan_sid_geo_ukr_afr_ger_fre_chh_heb_bos_fin_dyu_tag_krd_sun_jpn_knd_kor_nor_cze_bam_svk_ind_mcd_mlt_mao_cnt_spa_bem_hin_sod_ita_prs_ben_ctl_qcu_slo_eng_alb_yor_gam_dut_anl_guj_mly_lit_ven_mol_tsw_jav_tha_hau_tml_cic_moo_azi_rom_lat_aze_dgb_vie_owc_swt_fbf_zul	0.0487439348399158	0.114722461382763	0.908912435452432
131	aeg_cze_bam_ukr_wly_heb_gam_hin_azi_tur_bem_sun_akn_por_spa_bsq_bul_amr_dyu_cnt_urd_fre_moo_glc_ses_lat_fin_tsw_swa_est_grk_anl_geo_guj_krd_mcd_swe_hau_mlt_rom_hun_lda_ind_ger_mly_jpn_tml_kor_scr_prs_cic_afr_bat_eng_sid_mao_mnd_nor_igb_slo_tig_rus_ben_arw_ita_qcu_dut_svk_ctl_swt_amh_pan_sod_mol_tag_bos_xho_pol_dgb_jav_tha_owc_knd_yor_ven_uzb_alb_lit_aze_fbf_vie_chh_zul_ewe_tsn	-1.02728362382625	-2.50715289447574	0.0139057863928461
132	sid_pan_tsn_slo_mlt_sod_chh_grk_azi_tur_moo_jav_xho_cze_ben_bsq_bos_aeg_swt_cnt_spa_fre_zul_nor_tsw_swe_hun_bem_fbf_est_prs_wly_geo_mol_ukr_dut_mcd_heb_gam_por_fin_yor_ind_hin_mao_jpn_tml_kor_scr_bul_dyu_urd_tag_ita_hau_mly_mnd_ger_igb_arw_amr_ctl_svk_lit_krd_qcu_afr_eng_alb_ven_amh_pol_anl_rom_bat_rus_ewe_guj_akn_sun_tha_owc_knd_swa_cic_uzb_glc_lat_aze_bam_vie_tig_lda_dgb_ses	0.175337899662863	0.412693217077191	0.680781266632924
133	mlt_mol_tsn_hin_amh_heb_amr_bos_aze_azi_moo_mly_zul_nor_eng_bsq_krd_anl_xho_mnd_ctl_grk_tsw_scr_bem_arw_est_ven_ewe_fin_ukr_sid_geo_rom_pan_spa_alb_sod_gam_ger_hun_cic_tag_lit_mao_jpn_knd_kor_mcd_afr_dyu_urd_ind_rus_tig_bat_cnt_cze_ses_lat_chh_dut_guj_swe_svk_qcu_ita_fre_slo_fbf_aeg_prs_hau_por_jav_bul_bam_glc_lda_sun_tha_wly_tml_dgb_yor_tur_pol_ben_uzb_swa_vie_owc_swt_akn_igb	-0.41737365974883	-0.989480147527847	0.324995717301714
134	owc_ita_akn_fre_anl_chh_sid_lat_uzb_azi_moo_ind_bam_grk_slo_bsq_mol_wly_tsw_mnd_lit_prs_cic_alb_tsn_guj_hun_ses_fbf_est_bul_hau_geo_mcd_por_glc_urd_amr_mlt_rus_fin_swt_sun_ctl_mao_jpn_tml_kor_krd_dut_ewe_hin_jav_cze_aeg_mly_cnt_rom_xho_arw_amh_ben_ukr_svk_bos_qcu_eng_afr_scr_yor_heb_swe_tig_pol_tag_nor_swa_spa_lda_bat_tha_gam_knd_bem_dyu_aze_ger_pan_tur_zul_vie_sod_igb_ven_dgb	0.419945251414778	0.989430622055908	0.325019807842184
135	mlt_ben_ven_dut_sid_amr_wly_fre_uzb_tur_swa_mly_cic_bos_ctl_bsq_alb_gam_tsw_cnt_cze_spa_xho_nor_swt_swe_est_ewe_moo_fin_ukr_hau_geo_eng_rom_pol_afr_amh_sod_arw_hun_lda_jav_rus_ind_jpn_tml_kor_slo_svk_fbf_guj_tag_lit_tig_bat_mnd_por_dgb_bul_anl_lat_grk_urd_ger_qcu_mcd_prs_glc_bem_aeg_scr_chh_pan_sun_ita_yor_hin_akn_mao_tha_owc_knd_zul_igb_azi_krd_mol_aze_ses_vie_heb_dyu_tsn_bam	0.162053472829159	0.38298773363487	0.702602852380922
136	sid_pol_swt_spa_gam_chh_anl_scr_aze_uzb_igb_jav_yor_swe_alb_bsq_rus_wly_akn_cnt_lit_cze_lda_ukr_bem_hin_hun_tsn_swa_est_ben_mlt_geo_ger_fre_krd_dut_tig_aeg_urd_fin_bam_mly_bos_ind_jpn_knd_kor_ita_eng_ven_prs_mao_guj_sod_tag_mnd_por_ewe_slo_heb_ctl_rom_bul_pan_qcu_glc_mol_grk_ses_hau_nor_amh_arw_bat_afr_fbf_mcd_tsw_sun_tha_owc_tml_zul_cic_azi_svk_lat_tur_dgb_vie_amr_moo_xho_dyu	-0.417784090758241	-0.991834609329135	0.323851805257737
137	aeg_eng_tsn_lit_gam_owc_mlt_mcd_uzb_azi_moo_jav_yor_ctl_rus_bsq_ukr_hau_swt_cnt_alb_ger_igb_grk_swa_urd_est_ses_xho_hun_lat_amh_geo_afr_pan_arw_mol_amr_wly_por_fin_tsw_mly_guj_mao_jpn_knd_kor_krd_glc_bem_dut_sun_bos_chh_ind_mnd_ben_dgb_rom_anl_slo_swe_bul_fre_qcu_svk_cze_prs_cic_sid_spa_tig_hin_tag_nor_lda_ita_ven_bat_tha_heb_tml_zul_dyu_tur_scr_pol_aze_akn_vie_sod_ewe_bam_fbf	-0.819032410255944	-1.9702715818801	0.0517814911623494
138	anl_arw_zul_swe_sod_amh_amr_fre_aze_tur_dgb_ind_swa_bul_svk_bsq_mcd_aeg_tsw_mnd_spa_eng_ses_rus_yor_rom_fin_moo_swt_est_pol_gam_geo_dut_glc_ben_prs_owc_heb_bos_hun_xho_jav_lit_sun_jpn_tml_kor_grk_slo_lda_ger_tag_alb_sid_mao_cnt_nor_cic_ukr_chh_por_pan_hin_guj_qcu_ctl_cze_krd_ven_mlt_urd_wly_lat_bat_scr_bem_ita_igb_mly_tha_tig_knd_ewe_fbf_azi_afr_mol_uzb_dyu_vie_hau_tsn_akn_bam	-0.641331335658477	-1.53106746963839	0.129147346745025
139	hau_mcd_yor_urd_tig_sod_amh_hin_aze_azi_dgb_bat_swt_dut_pol_bsq_ita_owc_bem_cnt_grk_afr_xho_prs_fbf_cze_est_swa_cic_fin_krd_amr_geo_lat_arw_bul_fre_wly_gam_por_hun_tsn_tag_rom_ind_jpn_knd_kor_rus_pan_bam_bos_jav_mol_anl_sun_mnd_ben_lda_lit_heb_swe_scr_eng_alb_qcu_glc_slo_ger_ven_chh_ukr_sid_ctl_mao_guj_akn_nor_zul_mly_tha_aeg_tml_ewe_dyu_uzb_spa_svk_tur_tsw_vie_mlt_moo_igb_ses	-0.324375269375707	-0.767561835477087	0.444691951522431
140	sid_pan_xho_ctl_hau_wly_amh_bos_tur_aze_bam_sun_igb_svk_alb_bsq_fre_chh_akn_cnt_ger_hin_fbf_afr_ewe_grk_fin_bem_tsw_est_mcd_anl_geo_prs_bul_dut_ben_tig_heb_spa_hun_moo_mly_ukr_ind_jpn_knd_kor_swe_pol_swt_slo_bat_cze_sod_tag_mnd_guj_swa_ita_gam_rus_scr_lit_urd_qcu_mol_lat_rom_zul_amr_por_owc_krd_mao_arw_ven_eng_yor_jav_tha_mlt_tml_lda_tsn_azi_glc_nor_uzb_cic_vie_aeg_dyu_dgb_ses	-0.689300913524307	-1.6524161813126	0.10182213549555
141	hau_grk_tsn_krd_owc_amr_aeg_bul_azi_uzb_bam_jav_fbf_mol_arw_bsq_lit_chh_ewe_mnd_swe_urd_zul_svk_akn_nor_est_ses_cic_fin_prs_amh_geo_pan_spa_ger_guj_anl_sod_scr_hun_dyu_mly_lat_tag_jpn_tml_kor_cze_afr_xho_hin_bat_alb_mlt_sun_cnt_dut_dgb_mcd_heb_fre_ukr_rus_slo_qcu_bos_rom_eng_swt_sid_ita_tig_ben_mao_glc_moo_por_swa_ind_tha_gam_knd_bem_yor_tur_pol_ctl_aze_ven_vie_wly_lda_tsw_igb	-0.0943527243215484	-0.222385404072917	0.824501530975034
142	anl_hin_bem_lit_heb_chh_wly_slo_tur_aze_cic_ind_akn_afr_prs_bsq_mol_tig_zul_cnt_rus_ita_swt_cze_ses_alb_est_swa_dgb_fin_pol_sod_geo_svk_mcd_eng_glc_amh_mlt_ukr_hun_moo_mly_urd_bat_jpn_tml_kor_bul_grk_yor_rom_sun_ctl_hau_jav_mnd_scr_lda_nor_amr_pan_fre_ger_bos_qcu_spa_por_lat_tsn_gam_swe_sid_guj_tag_krd_dyu_ben_tsw_mao_tha_owc_knd_xho_fbf_azi_dut_arw_uzb_ven_vie_aeg_igb_ewe_bam	-0.316941246146593	-0.750694433249484	0.454731791259118
143	owc_mol_moo_spa_heb_amh_hau_pol_azi_aze_swt_sun_fbf_ger_alb_bsq_por_tig_akn_mnd_afr_cze_tsn_pan_igb_rus_hun_bem_bam_fin_eng_sod_geo_svk_nor_dut_slo_mlt_gam_fre_est_yor_ind_krd_bat_jpn_tml_kor_lat_ukr_ven_prs_mao_grk_amr_jav_cnt_arw_swa_bul_aeg_rom_ita_guj_lit_qcu_mcd_glc_swe_xho_chh_scr_anl_urd_mly_ben_ewe_hin_lda_tag_tha_sid_knd_tsw_dyu_uzb_bos_ctl_tur_zul_vie_wly_ses_dgb_cic	0.781111475301648	1.86109487866108	0.0658898933217418
144	sid_lat_akn_ita_gam_anl_owc_scr_tur_uzb_yor_sun_moo_bos_slo_bsq_mcd_aeg_tsn_mnd_prs_nor_tsw_mol_ven_guj_est_ewe_zul_fin_por_amr_geo_svk_grk_ctl_ben_tig_mlt_krd_hun_swa_bat_swe_jav_jpn_knd_kor_rus_ger_ses_urd_mao_dut_chh_tag_cnt_cze_cic_alb_hau_fre_pan_eng_spa_qcu_hin_pol_ukr_dyu_heb_arw_wly_afr_mly_bul_lda_lit_xho_ind_tha_amh_tml_bem_igb_aze_glc_rom_azi_dgb_vie_sod_bam_fbf_swt	-0.383220946354936	-0.908245189796772	0.366096284746986
145	owc_ger_tsw_hin_tig_wly_gam_krd_aze_uzb_bem_ind_fbf_spa_urd_bsq_glc_anl_bam_mnd_grk_bos_yor_por_xho_eng_est_ses_swa_hun_rom_mlt_geo_fre_cze_ita_ukr_amh_aeg_mol_fin_zul_bat_nor_sun_jpn_knd_kor_arw_swe_ewe_prs_tag_pol_heb_mao_cnt_mcd_ven_scr_amr_ctl_bul_guj_dut_qcu_afr_rus_ben_dgb_sod_pan_chh_lit_mly_alb_igb_lat_cic_jav_tha_sid_tml_swt_lda_azi_svk_slo_tur_akn_vie_hau_tsn_moo_dyu	-0.197902975735675	-0.467099584506772	0.641521158964409
146	owc_dut_cic_svk_amh_tig_anl_scr_azi_uzb_akn_bat_bem_guj_swe_bsq_krd_heb_moo_mnd_slo_lit_zul_arw_swa_spa_hun_bam_tsn_est_bos_hau_geo_ger_prs_pol_glc_sid_gam_mol_fin_ses_mao_afr_sun_jpn_tml_kor_fre_alb_swt_cze_mly_mcd_sod_jav_cnt_nor_fbf_bul_mlt_grk_urd_hin_rom_qcu_ctl_por_rus_ewe_chh_pan_aeg_ukr_tag_eng_dgb_ita_xho_ind_tha_amr_knd_igb_ven_tur_lat_ben_aze_dyu_vie_wly_lda_tsw_yor	-0.241994012164324	-0.571733363690558	0.568881933697863
147	sod_spa_bam_ben_hau_anl_gam_eng_aze_uzb_akn_tag_swa_hin_svk_bsq_scr_amh_dgb_cnt_bos_lit_lda_swe_dyu_ctl_hun_fbf_tsw_fin_mol_tig_geo_urd_arw_guj_fre_aeg_owc_ita_est_zul_jav_pan_sun_jpn_knd_kor_grk_dut_ses_ger_bat_bul_sid_ind_mnd_nor_igb_por_amr_mcd_prs_rus_cze_qcu_pol_rom_ukr_bem_heb_afr_wly_glc_mly_alb_yor_slo_xho_mao_tha_mlt_tml_ewe_cic_tur_krd_lat_azi_swt_vie_chh_ven_moo_tsn	-0.512706033283576	-1.22284251462372	0.224478979892001
148	gam_por_swt_grk_anl_amr_owc_alb_aze_uzb_cic_mao_dyu_nor_ctl_bsq_pan_hau_moo_cnt_urd_rom_bem_pol_swa_rus_est_yor_zul_hun_lat_sid_geo_slo_eng_prs_bos_heb_sod_dut_fin_ewe_bat_krd_sun_jpn_knd_kor_arw_lit_akn_bul_mly_swe_wly_ind_mnd_ita_tsw_mol_chh_hin_cze_guj_ger_qcu_ben_afr_spa_ven_mlt_scr_tig_glc_jav_svk_tsn_fre_bam_tag_tha_aeg_tml_xho_dgb_tur_ukr_mcd_azi_lda_vie_amh_igb_ses_fbf	-0.504326221450137	-1.19922257816781	0.233487957652903
149	heb_ita_akn_pol_tig_owc_gam_arw_aze_uzb_xho_jav_igb_rus_bul_bsq_mol_mlt_tsn_mnd_svk_lat_bem_nor_ewe_rom_hun_swt_fbf_est_cze_sod_geo_ger_spa_scr_swe_hau_sid_fre_fin_moo_mly_lit_bat_jpn_tml_kor_urd_bos_yor_guj_ind_por_amr_mao_cnt_ben_bam_krd_aeg_afr_alb_pan_ctl_qcu_eng_grk_glc_ses_anl_prs_amh_hin_tag_mcd_zul_ukr_ven_sun_tha_wly_knd_lda_swa_azi_slo_dut_tur_cic_vie_chh_dgb_dyu_tsw	0.25107651398231	0.59153083731659	0.555599962135502
150	wly_guj_lda_cze_mlt_sid_sod_scr_aze_azi_xho_ind_ven_bul_rom_bsq_lit_amr_dyu_cnt_pan_prs_ses_lat_fbf_grk_est_tsn_bem_fin_afr_gam_geo_hin_slo_glc_ger_heb_anl_swe_hun_zul_bat_rus_sun_jpn_tml_kor_ctl_urd_ewe_dut_mao_fre_amh_jav_mnd_ukr_cic_ben_aeg_mol_spa_ita_bos_qcu_svk_krd_pol_moo_chh_alb_tig_nor_tag_por_dgb_arw_yor_mly_tha_owc_knd_swt_bam_uzb_eng_mcd_tur_igb_vie_hau_akn_tsw_swa	-0.0751694517688813	-0.177109795048626	0.859807304477895
151	mlt_bul_lda_hin_tig_gam_owc_svk_uzb_azi_tsn_mly_dgb_por_prs_bsq_lit_aeg_ven_mnd_ben_afr_fbf_ita_dyu_mol_hun_swt_tsw_est_guj_amr_geo_dut_mcd_nor_scr_anl_amh_slo_fin_akn_jav_spa_tag_jpn_tml_kor_swe_grk_cic_urd_bat_eng_heb_mao_cnt_rus_xho_bos_chh_glc_pan_pol_ctl_qcu_fre_ger_alb_igb_sod_cze_wly_krd_sun_arw_yor_ukr_swa_ind_tha_hau_knd_ewe_moo_tur_lat_rom_aze_zul_vie_sid_bam_ses_bem	-0.287693646912967	-0.680464333262705	0.497901084434955
152	anl_bos_zul_dut_owc_aeg_tig_pan_tur_aze_akn_mao_fbf_swe_urd_bsq_bul_wly_yor_mnd_mcd_afr_ven_lat_lda_prs_fin_bem_tsw_hun_ita_sod_geo_eng_nor_mol_grk_amr_sid_ukr_est_dyu_jav_pol_mly_jpn_knd_kor_arw_rus_cic_lit_ind_svk_chh_bat_cnt_ben_ses_alb_amh_slo_ctl_por_fre_qcu_hin_spa_cze_swa_gam_guj_heb_krd_tag_ger_swt_scr_igb_sun_tha_hau_tml_xho_moo_uzb_glc_rom_azi_dgb_vie_mlt_tsn_ewe_bam	-1.05507463212389	-2.57774559348821	0.011515944785034
153	amh_nor_ven_slo_anl_amr_wly_glc_aze_azi_ses_ind_moo_eng_ctl_bsq_ben_mlt_akn_cnt_cze_mol_fbf_guj_tsw_prs_fin_yor_cic_est_svk_hau_geo_hin_swe_spa_mcd_owc_heb_ita_hun_swa_jav_fre_mly_jpn_tml_kor_ger_bul_tsn_scr_bat_lit_sod_sun_mnd_bos_zul_pol_sid_alb_afr_urd_grk_qcu_arw_dut_ukr_bem_chh_por_tig_pan_tag_rom_lda_lat_dyu_mao_tha_aeg_knd_dgb_ewe_tur_rus_krd_uzb_bam_vie_gam_igb_xho_swt	0.0604193774942581	0.142183980234432	0.887242259443543
154	mlt_arw_ewe_mol_chh_heb_wly_prs_tur_aze_tsn_mao_moo_mcd_nor_bsq_ita_gam_igb_mnd_alb_swe_swa_scr_lda_urd_fin_akn_bem_est_ben_aeg_geo_cze_ger_afr_hin_anl_hau_lat_hun_swt_tag_krd_mly_jpn_tml_kor_ukr_bul_zul_rom_ind_bos_sid_bat_cnt_pan_ses_ctl_amh_glc_dut_eng_pol_qcu_slo_grk_rus_cic_amr_guj_sod_spa_jav_lit_dyu_svk_xho_sun_tha_tig_knd_dgb_fbf_uzb_fre_por_azi_yor_vie_owc_bam_ven_tsw	-0.52225136401733	-1.24388795774022	0.216666980936504
155	gam_rom_cic_lat_hau_sid_chh_fre_aze_uzb_ewe_mao_bam_krd_slo_bsq_eng_sod_ven_cnt_guj_swe_xho_pan_dgb_cze_fin_swa_fbf_hun_glc_heb_geo_bos_scr_por_urd_aeg_anl_afr_est_yor_tag_spa_sun_jpn_tml_kor_rus_prs_ses_pol_mly_hin_wly_bat_mnd_nor_dyu_grk_owc_ita_dut_lit_ben_qcu_ger_alb_mcd_tsn_amr_bul_amh_mol_ind_svk_swt_ukr_zul_jav_tha_mlt_knd_moo_igb_tur_arw_ctl_azi_akn_vie_tig_tsw_lda_bem	-0.342400336566276	-0.811598988498536	0.419094165636261
156	hau_ita_ses_lat_anl_heb_mlt_guj_uzb_tur_bam_sun_akn_arw_svk_bsq_nor_gam_cic_cnt_swe_glc_ewe_scr_swa_grk_est_tsn_fbf_fin_pol_amr_geo_ben_pan_ctl_alb_sod_amh_rus_hun_xho_mao_dut_tag_jpn_knd_kor_urd_hin_dgb_fre_jav_cze_owc_mly_mnd_mol_swt_spa_sid_rom_bos_bul_lit_qcu_ger_afr_krd_bem_aeg_eng_wly_prs_ind_slo_zul_por_dyu_bat_tha_chh_tml_moo_tsw_aze_mcd_ukr_azi_igb_vie_tig_yor_ven_lda	0.0485757346485513	0.114427778534247	0.909145376725096
157	heb_arw_tsn_ita_chh_mlt_sid_alb_aze_tur_bam_ind_moo_scr_lat_bsq_ukr_owc_akn_mnd_krd_svk_dyu_slo_tsw_rus_fin_swt_dgb_hun_fre_amr_geo_mol_nor_prs_mcd_gam_sod_eng_est_swa_jav_afr_mao_jpn_knd_kor_bos_hin_lda_spa_sun_cze_amh_tag_cnt_urd_zul_glc_tig_swe_ctl_guj_lit_qcu_grk_pol_dut_bem_anl_pan_wly_rom_mly_bul_fbf_ger_yor_bat_tha_aeg_tml_igb_ewe_azi_ben_por_uzb_ven_vie_hau_xho_ses_cic	-0.671562997014432	-1.60919218026366	0.110963812040999
158	amh_swe_ses_urd_sod_wly_heb_mol_uzb_azi_fbf_mly_swa_krd_spa_bsq_ukr_gam_tsw_cnt_bul_hin_xho_glc_bem_prs_est_dgb_moo_fin_arw_amr_geo_svk_eng_bos_guj_aeg_chh_rom_hun_swt_ind_por_mao_jpn_tml_kor_ctl_scr_ven_slo_sun_cze_tig_jav_mnd_lit_yor_dut_anl_ger_alb_rus_pol_qcu_ita_lat_mcd_bam_mlt_afr_sid_nor_bat_grk_tsn_fre_dyu_tag_tha_owc_knd_ewe_akn_aze_ben_pan_tur_lda_vie_hau_igb_cic_zul	-0.350943423205157	-0.832830484190754	0.407074031263923
159	hau_bul_igb_svk_heb_aeg_sid_mcd_aze_azi_tsw_sun_ses_afr_glc_bsq_rom_gam_tsn_mnd_lat_bos_bam_scr_ven_pol_fin_fbf_zul_est_arw_sod_geo_fre_pan_alb_ukr_owc_amh_lit_hun_bem_mao_nor_tag_jpn_knd_kor_guj_krd_yor_prs_ind_rus_chh_bat_cnt_ben_swa_swe_wly_mol_slo_ctl_spa_qcu_grk_hin_dut_lda_mlt_eng_anl_por_jav_ita_moo_cze_swt_mly_tha_amr_tml_akn_cic_tur_urd_ger_uzb_dyu_vie_tig_dgb_xho_ewe	0.152384680847195	0.358429503888264	0.720834259254932
160	owc_pan_swa_krd_anl_chh_amh_rom_uzb_azi_ewe_mly_akn_lit_scr_bsq_grk_sod_zul_mnd_bul_rus_cic_dut_swt_slo_fin_lda_bam_hun_bos_gam_geo_alb_cze_ctl_ger_amr_hau_eng_est_igb_bat_hin_ind_jpn_knd_kor_nor_arw_tsw_svk_sun_prs_heb_mao_cnt_mol_fbf_afr_wly_ben_spa_ita_mcd_qcu_pol_glc_fre_yor_aeg_guj_tig_urd_tag_swe_moo_ukr_xho_jav_tha_sid_tml_ses_dgb_tur_por_lat_aze_ven_vie_mlt_tsn_bem_dyu	0.440071855059966	1.03815119707363	0.301891338867947
161	amh_krd_tsn_pan_sid_hau_tig_hin_azi_uzb_lda_ind_tsw_slo_swe_bsq_mcd_mlt_igb_cnt_alb_arw_zul_bul_swa_ukr_est_cic_xho_hun_eng_anl_geo_glc_ita_svk_lat_heb_gam_nor_fin_fbf_jav_lit_mao_jpn_tml_kor_ben_urd_moo_scr_tag_pol_owc_sun_mnd_bos_yor_ger_sod_ctl_mol_rus_grk_qcu_por_prs_fre_bem_aeg_spa_amr_afr_mly_dut_swt_rom_bam_bat_tha_wly_knd_dyu_akn_tur_guj_cze_aze_ses_vie_chh_ven_dgb_ewe	-0.48065233242429	-1.14312122994285	0.255922412923269
162	chh_ger_fbf_rus_heb_aeg_owc_bul_uzb_aze_bam_mly_moo_hin_svk_bsq_pan_anl_tsn_cnt_urd_bos_cic_eng_igb_grk_fin_bem_yor_est_cze_tig_geo_swe_arw_nor_rom_amr_wly_ctl_hun_ses_mao_mcd_jav_jpn_tml_kor_fre_spa_lda_lat_ind_guj_sid_sun_mnd_prs_swt_mol_amh_afr_por_lit_pol_qcu_ben_dut_alb_dyu_gam_glc_mlt_slo_bat_scr_akn_krd_xho_tag_tha_sod_knd_swa_dgb_tur_ita_ukr_azi_ewe_vie_hau_tsw_ven_zul	-0.415778753015359	-0.986177577346083	0.326604763486775
163	hau_hin_ses_ger_chh_amh_anl_guj_tur_uzb_igb_ind_moo_svk_ita_bsq_lit_aeg_tsw_cnt_rus_prs_lda_swe_swt_rom_est_bem_xho_hun_eng_sod_geo_arw_glc_ben_mcd_sid_gam_ukr_fin_ven_mly_scr_tag_jpn_tml_kor_por_bos_swa_pol_jav_slo_heb_mao_mnd_krd_tsn_nor_owc_urd_afr_ctl_cze_qcu_fre_bul_alb_akn_tig_spa_mlt_grk_sun_mol_dyu_pan_bam_bat_tha_amr_knd_cic_fbf_azi_lat_dut_aze_dgb_vie_wly_yor_ewe_zul	-0.238179342739611	-0.562373446786386	0.57521466241225
164	amh_grk_bam_urd_anl_gam_aeg_cze_azi_tur_zul_jav_ewe_eng_svk_bsq_bos_sod_moo_cnt_mcd_slo_lda_pan_dgb_rom_hun_dyu_akn_fin_ger_amr_geo_bul_mol_arw_lat_tig_mlt_dut_est_bem_bat_hin_mao_jpn_knd_kor_guj_pol_ses_krd_sun_alb_chh_tag_mnd_rus_tsn_ben_owc_spa_nor_afr_ita_qcu_fre_swe_por_fbf_hau_ctl_wly_ukr_mly_prs_cic_lit_tsw_ind_tha_heb_tml_xho_ven_uzb_glc_scr_aze_yor_vie_sid_igb_swa_swt	0.0542645017665591	0.127914622040441	0.89849273344216
165	wly_por_ses_hin_mlt_sod_sid_prs_aze_azi_tsn_mao_fbf_rom_afr_bsq_krd_hau_zul_cnt_eng_slo_dgb_svk_ven_glc_hun_swa_lda_est_dut_amr_geo_lat_mol_ger_pol_heb_amh_grk_fin_dyu_ind_bos_sun_jpn_tml_kor_ita_guj_moo_spa_tag_alb_tig_mly_mnd_lit_akn_swe_owc_ben_mcd_ctl_cze_qcu_bul_ukr_arw_bam_chh_rus_aeg_fre_jav_urd_tsw_nor_bem_bat_tha_gam_knd_cic_igb_tur_scr_pan_uzb_swt_vie_anl_xho_yor_ewe	0.0222339718721809	0.0524036602662968	0.958319456128919
166	wly_prs_dyu_eng_owc_sod_chh_ctl_azi_tur_ses_mly_swa_fre_lit_bsq_mol_sid_xho_cnt_scr_spa_dgb_grk_bem_krd_est_tsw_ewe_fin_cze_anl_geo_glc_bos_rom_slo_heb_hau_urd_hun_bam_ind_ger_sun_jpn_knd_kor_alb_swe_akn_por_tag_mcd_mlt_mao_mnd_afr_cic_nor_amh_hin_ben_guj_svk_qcu_bul_lat_ukr_tsn_gam_pan_aeg_pol_bat_arw_yor_dut_igb_jav_tha_tig_tml_swt_lda_aze_ita_rus_uzb_zul_vie_amr_ven_fbf_moo	-0.17679794776851	-0.418027830216082	0.676890419320019
167	amh_eng_igb_alb_wly_owc_tig_rom_azi_tur_tsw_sun_akn_pol_slo_bsq_grk_anl_yor_cnt_bos_ukr_zul_ctl_ewe_hin_fin_ven_swa_hun_bul_mlt_geo_mcd_glc_krd_pan_sid_heb_lat_est_bam_tag_mol_mao_jpn_knd_kor_spa_rus_lda_afr_jav_ger_sod_ind_mnd_prs_fbf_guj_amr_cze_urd_dut_swe_qcu_por_lit_arw_ses_hau_svk_aeg_fre_mly_ben_moo_scr_swt_bat_tha_gam_tml_tsn_cic_aze_ita_nor_uzb_dgb_vie_chh_bem_xho_dyu	0.199416954759079	0.469007706516427	0.640161742961727
168	aeg_spa_moo_slo_amr_amh_gam_nor_tur_uzb_dgb_ind_lda_pol_svk_bsq_arw_owc_cic_cnt_ger_glc_dyu_urd_fbf_mol_hun_xho_tsw_est_fre_hau_geo_krd_lit_mcd_ukr_anl_wly_hin_fin_bam_mao_por_bat_jpn_tml_kor_swe_rus_igb_pan_jav_bul_chh_tag_mnd_ctl_akn_lat_sid_ita_afr_grk_dut_qcu_ben_rom_guj_bem_tig_prs_sod_bos_mly_alb_ewe_cze_ven_sun_tha_mlt_knd_yor_zul_azi_eng_scr_aze_swt_vie_heb_swa_ses_tsn	-0.0378757715025032	-0.0892528636904044	0.929072882698088
169	sod_krd_fbf_cze_anl_wly_owc_afr_aze_tur_yor_ind_swa_pol_fre_bsq_svk_aeg_dgb_mnd_prs_bos_ven_grk_tsw_lit_hun_cic_dyu_est_mol_mlt_geo_ctl_urd_eng_ger_gam_sid_rus_fin_moo_tag_dut_mly_jpn_knd_kor_spa_alb_swt_hin_bat_arw_heb_sun_cnt_rom_ses_ukr_tig_glc_ita_swe_por_qcu_guj_ben_pan_lda_amr_bul_chh_scr_mao_slo_akn_nor_tsn_jav_tha_amh_tml_zul_ewe_azi_mcd_lat_uzb_bem_vie_hau_igb_bam_xho	0.0296236753160592	0.0697297836233653	0.944558452977351
170	hau_swe_xho_ben_owc_sod_amr_afr_aze_tur_bam_mao_tsn_dut_cze_bsq_lat_tig_dyu_cnt_bul_rus_dgb_glc_bem_urd_est_ven_yor_fin_mcd_wly_geo_prs_pol_ger_nor_aeg_heb_arw_hun_ses_mly_pan_jav_jpn_tml_kor_lit_guj_moo_hin_bat_ukr_sid_tag_mnd_fre_ewe_slo_mlt_rom_por_krd_alb_qcu_ita_ctl_mol_akn_gam_eng_amh_bos_ind_scr_swa_grk_zul_sun_tha_anl_knd_igb_tsw_uzb_spa_svk_azi_swt_vie_chh_fbf_cic_lda	-1.13914658759101	-2.80025640642482	0.00621031077347742
171	anl_glc_yor_cze_amh_amr_chh_krd_aze_uzb_ven_mao_bam_swe_ita_bsq_fre_owc_dyu_cnt_scr_lat_ewe_dut_xho_mol_fin_tsw_fbf_est_bul_sid_geo_arw_lit_guj_grk_heb_wly_urd_hun_akn_jav_afr_bat_jpn_tml_kor_ukr_pan_ses_nor_tag_ctl_mlt_ind_mnd_alb_swt_eng_aeg_pol_spa_bos_ben_qcu_hin_por_mcd_cic_sod_ger_hau_prs_sun_rom_dgb_rus_moo_mly_tha_gam_knd_tsn_zul_azi_slo_svk_tur_lda_vie_tig_igb_swa_bem	0.598053565315911	1.41859352697637	0.159360104716635
172	sid_arw_cic_scr_wly_hau_amh_pan_azi_aze_tsn_jav_dyu_eng_ger_bsq_por_sod_fbf_cnt_lit_fre_yor_rom_swt_urd_fin_xho_zul_hun_afr_owc_geo_spa_alb_swe_slo_heb_anl_svk_est_ewe_mly_pol_mao_jpn_tml_kor_nor_guj_swa_lat_ind_bos_mlt_bat_mnd_mol_tsw_ctl_aeg_dut_mcd_krd_prs_qcu_grk_ukr_rus_moo_gam_bul_tig_cze_sun_ben_bem_ita_akn_tag_tha_amr_knd_lda_igb_tur_hin_glc_uzb_dgb_vie_chh_ven_bam_ses	-0.734457986213274	-1.76150148921306	0.0814400132384816
173	sid_ukr_dgb_ita_mlt_heb_gam_rom_tur_azi_bem_tag_lda_dut_pan_bsq_prs_sod_ses_cnt_bos_nor_tsn_lit_moo_fre_est_swt_swa_hun_cze_hau_geo_eng_swe_grk_por_owc_anl_ben_fin_bam_mao_spa_mly_jpn_tml_kor_krd_afr_igb_mol_jav_pol_chh_ind_mnd_mcd_ven_urd_aeg_slo_scr_glc_alb_qcu_arw_rus_svk_dyu_wly_ger_amh_hin_sun_guj_yor_ctl_tsw_bat_tha_amr_knd_ewe_zul_uzb_bul_lat_aze_akn_vie_tig_cic_fbf_xho	-0.407506022030425	-0.965960249500932	0.336569297845753
174	aeg_hin_swt_prs_hau_tig_amr_ben_uzb_aze_dgb_bat_zul_cze_ukr_bsq_svk_sod_ewe_cnt_guj_swe_swa_slo_xho_eng_est_fbf_bam_fin_arw_chh_geo_mol_fre_grk_scr_wly_mlt_rom_hun_moo_ind_krd_sun_jpn_tml_kor_afr_por_lda_spa_tag_urd_owc_jav_mnd_glc_bem_ger_anl_alb_dut_nor_rus_qcu_bos_pol_bul_dyu_sid_lit_gam_ita_mao_lat_tsn_ctl_ses_mly_tha_heb_knd_yor_akn_azi_mcd_pan_tur_tsw_vie_amh_cic_igb_ven	-0.737381541955476	-1.77577419118683	0.0790410560285645
175	mlt_por_akn_guj_amh_amr_anl_glc_azi_aze_ven_tag_swt_bul_ita_bsq_pan_heb_zul_cnt_grk_lit_tsw_pol_swa_lat_hun_bam_igb_fin_swe_sod_geo_ukr_nor_cze_eng_hau_sid_fre_est_ses_jav_dut_mly_jpn_knd_kor_alb_afr_dyu_mcd_sun_mol_aeg_bat_mnd_ger_tsn_spa_tig_arw_rom_ctl_prs_qcu_urd_ben_scr_fbf_wly_bos_gam_slo_mao_svk_ewe_rus_cic_ind_tha_chh_tml_xho_lda_tur_krd_hin_uzb_dgb_vie_owc_moo_yor_bem	-0.0591571675540473	-0.139386583802133	0.889446082490817
176	heb_mol_swa_rus_amh_tig_aeg_bos_azi_aze_tsw_mao_bem_afr_dut_bsq_por_anl_cic_cnt_alb_pol_ewe_grk_swt_eng_hun_dgb_igb_est_lit_mlt_geo_scr_ger_spa_svk_gam_sod_cze_fin_yor_tag_bul_jav_jpn_tml_kor_guj_nor_lda_hin_sun_ctl_hau_ind_mnd_mcd_dyu_glc_sid_ben_slo_swe_krd_qcu_rom_prs_ita_bam_amr_ukr_owc_fre_mly_urd_moo_lat_zul_bat_tha_wly_knd_akn_ven_uzb_pan_arw_tur_fbf_vie_chh_xho_ses_tsn	-0.0239200049924846	-0.056286440560444	0.955234372346901
177	wly_ita_ven_por_heb_hau_amr_pol_tur_azi_tsw_bat_bam_nor_lit_bsq_ctl_chh_dgb_cnt_ukr_urd_lda_eng_akn_spa_est_yor_fbf_hun_ben_sod_geo_bul_guj_afr_pan_sid_aeg_swe_fin_xho_mly_krd_sun_jpn_knd_kor_slo_alb_tsn_mol_ind_svk_amh_jav_mnd_bos_moo_hin_gam_rom_lat_glc_ger_qcu_grk_cze_mcd_swa_owc_prs_mlt_scr_mao_rus_swt_dut_ewe_tag_tha_tig_tml_igb_bem_aze_fre_arw_uzb_ses_vie_anl_cic_dyu_zul	-0.503750770352494	-1.19888130345025	0.233620006901246
178	amh_mol_cic_rus_gam_heb_sod_pol_uzb_tur_swt_mao_bem_mcd_bul_bsq_swe_aeg_igb_mnd_grk_ctl_fbf_por_xho_svk_fin_lda_ewe_est_rom_chh_geo_slo_krd_pan_eng_amr_mlt_ger_hun_dgb_mly_cze_jav_jpn_tml_kor_fre_lat_ses_alb_tag_ita_hau_bat_cnt_ukr_zul_nor_anl_dut_glc_ben_bos_qcu_hin_afr_scr_dyu_tig_guj_wly_urd_sun_arw_ven_spa_tsw_ind_tha_owc_knd_akn_moo_aze_lit_prs_azi_bam_vie_sid_yor_tsn_swa	-0.361950883864597	-0.857875374928424	0.393166771237
179	aeg_urd_zul_lit_chh_amr_mlt_bos_aze_azi_cic_mao_bem_lat_rom_bsq_pol_anl_swt_cnt_scr_swe_tsw_glc_yor_hin_hun_ses_fbf_fin_bul_sid_geo_guj_slo_rus_fre_gam_tig_ita_est_dgb_ind_prs_tag_jpn_knd_kor_pan_nor_bam_svk_mly_ben_amh_jav_mnd_grk_moo_krd_wly_ger_afr_spa_mol_qcu_arw_ukr_por_ven_owc_mcd_hau_ctl_bat_cze_swa_alb_lda_sun_tha_heb_tml_dyu_akn_uzb_dut_eng_tur_ewe_vie_sod_tsn_xho_igb	-0.989245850758565	-2.40615535852404	0.0180988455865815
180	gam_spa_fbf_krd_tig_wly_owc_bul_tur_aze_igb_jav_akn_pan_glc_bsq_eng_hau_xho_mnd_lat_nor_tsn_ukr_bam_prs_fin_zul_ses_hun_svk_chh_geo_arw_mcd_ita_scr_amr_amh_guj_est_ewe_sun_slo_tag_jpn_knd_kor_pol_cze_moo_dut_bat_rom_aeg_mly_cnt_afr_lda_ctl_mlt_alb_mol_fre_grk_qcu_urd_por_rus_dyu_sod_lit_sid_bos_ind_swe_swt_ben_ven_mao_tha_anl_tml_tsw_yor_azi_ger_hin_uzb_bem_vie_heb_cic_swa_dgb	-0.218348691873109	-0.515687781411483	0.607296284076979
181	hau_slo_dyu_spa_sod_wly_tig_pan_uzb_azi_bam_ind_swa_mol_ita_bsq_rom_chh_dgb_mnd_fre_svk_yor_alb_zul_cze_fin_ses_ven_hun_lat_owc_geo_dut_guj_bos_bul_heb_mlt_nor_est_cic_mly_glc_sun_jpn_tml_kor_ukr_afr_fbf_scr_jav_krd_anl_mao_cnt_hin_bem_mcd_aeg_ger_ctl_swe_arw_qcu_prs_eng_lit_tsw_gam_rus_amr_ben_tag_pol_akn_grk_moo_bat_tha_sid_knd_swt_ewe_aze_urd_por_tur_lda_vie_amh_tsn_xho_igb	0.604271788726164	1.42838096943258	0.156532105555991
182	sod_ctl_fbf_prs_aeg_amr_mlt_por_aze_tur_tsn_mao_ven_swe_ben_bsq_hin_amh_bem_mnd_fre_slo_akn_dut_dyu_pan_hun_yor_ses_fin_bul_gam_geo_pol_rom_guj_mol_tig_hau_rus_est_xho_bat_urd_jav_jpn_knd_kor_spa_bos_swt_eng_ind_cze_chh_sun_cnt_afr_igb_lit_owc_ger_svk_ukr_arw_qcu_mcd_ita_scr_cic_heb_glc_sid_alb_mly_lat_bam_nor_lda_tag_tha_wly_tml_dgb_zul_uzb_grk_krd_azi_moo_vie_anl_tsw_swa_ewe	-0.246332728644731	-0.581785962740236	0.562118473688945
183	wly_arw_dgb_eng_anl_amh_mlt_pol_uzb_azi_fbf_mly_yor_rom_lat_bsq_swe_chh_igb_cnt_por_svk_cic_ctl_swt_pan_est_ven_ses_fin_rus_amr_geo_urd_lit_guj_alb_sod_aeg_slo_hun_lda_mao_bul_ind_jpn_tml_kor_prs_spa_dyu_nor_tag_ukr_sid_sun_mnd_cze_swa_dut_owc_bos_ben_hin_krd_qcu_grk_glc_ger_bam_tig_afr_gam_mol_bat_fre_tsn_mcd_akn_jav_tha_heb_knd_bem_ewe_tur_scr_ita_aze_tsw_vie_hau_moo_xho_zul	-0.0751852650412543	-0.177213388849585	0.859726167497983
184	amr_glc_ewe_bos_amh_aeg_wly_swe_uzb_tur_xho_mao_fbf_alb_krd_bsq_ukr_sod_lda_cnt_bul_prs_moo_hin_yor_ita_est_zul_dgb_hun_rom_hau_geo_arw_spa_afr_ger_tig_gam_scr_fin_tsw_bat_ben_ind_jpn_tml_kor_cze_mcd_dyu_slo_sun_lat_sid_mly_mnd_guj_swt_fre_chh_ctl_grk_por_eng_qcu_dut_mol_pan_swa_owc_pol_anl_urd_jav_lit_bem_svk_ses_tag_tha_mlt_knd_cic_tsn_azi_nor_rus_aze_akn_vie_heb_ven_bam_igb	-0.589566805948387	-1.40964223583607	0.161980742822974
185	gam_bos_swa_dut_heb_amr_wly_hin_aze_uzb_yor_mly_akn_swe_alb_bsq_spa_mlt_bam_mnd_rom_mol_tsw_fre_zul_afr_hun_swt_ewe_est_cze_chh_geo_pol_prs_por_ger_sid_amh_nor_fin_igb_mao_ctl_tag_jpn_tml_kor_krd_scr_fbf_glc_sun_bul_tig_jav_cnt_lat_tsn_eng_aeg_guj_arw_lit_ita_qcu_rus_svk_pan_ses_hau_mcd_owc_grk_ind_ben_moo_ukr_dgb_bat_tha_anl_knd_xho_cic_azi_urd_slo_tur_ven_vie_sod_lda_dyu_bem	0.269714257376926	0.63571034222395	0.526526492873022
186	sod_afr_zul_svk_sid_mlt_anl_prs_tur_uzb_swt_mly_akn_alb_bul_bsq_arw_heb_tsn_cnt_ben_mcd_yor_hin_tsw_urd_hun_igb_dyu_est_rom_aeg_geo_grk_glc_nor_slo_chh_gam_cze_fin_fbf_ind_krd_jav_jpn_tml_kor_fre_swe_lda_spa_bat_mol_tig_tag_mnd_ukr_moo_por_amh_dut_scr_lit_pan_qcu_lat_pol_guj_bam_owc_eng_wly_bos_mao_ger_cic_rus_ses_sun_tha_amr_knd_dgb_swa_azi_ctl_ita_aze_ven_vie_hau_bem_ewe_xho	-0.709016977833162	-1.69906337250924	0.0926501944448898
187	wly_por_lda_mcd_aeg_hau_owc_urd_aze_uzb_tsn_sun_ses_eng_alb_bsq_prs_sid_xho_cnt_afr_bos_swa_dut_ven_ukr_fin_bam_ewe_hun_lat_amr_geo_pol_ita_fre_slo_sod_amh_grk_est_swt_bat_rus_mly_jpn_knd_kor_arw_hin_tsw_scr_mao_rom_chh_tag_mnd_pan_yor_nor_mlt_svk_krd_ger_mol_qcu_bul_guj_spa_dgb_tig_ben_gam_lit_jav_glc_moo_ctl_akn_ind_tha_anl_tml_bem_igb_azi_swe_cze_tur_fbf_vie_heb_cic_zul_dyu	-0.0705948056080598	-0.166528179056783	0.868102834994925
188	anl_glc_tsw_nor_amh_sid_wly_fre_uzb_tur_xho_mly_bam_scr_mcd_bsq_krd_heb_swt_cnt_por_ita_yor_grk_ven_prs_est_lda_moo_hun_urd_tig_geo_spa_pan_arw_ben_aeg_mlt_hin_fin_akn_tag_guj_sun_jpn_tml_kor_rom_bos_fbf_bul_ind_slo_chh_bat_mnd_rus_dgb_dut_owc_lat_ukr_ctl_afr_qcu_alb_ger_pol_ses_gam_lit_hau_cze_jav_swe_zul_svk_ewe_mao_tha_sod_knd_igb_dyu_aze_eng_mol_azi_tsn_vie_amr_bem_cic_swa	-0.499351793653034	-1.18812731410733	0.237808631072277
189	mlt_arw_moo_lat_aeg_amh_hau_fre_uzb_azi_tsw_bat_dgb_pol_ukr_bsq_dut_chh_ses_cnt_glc_bul_swa_cze_xho_bos_hun_zul_fbf_fin_por_anl_geo_pan_urd_scr_guj_tig_wly_mol_est_dyu_mao_ctl_tag_jpn_tml_kor_swe_svk_bem_ita_mly_spa_gam_jav_mnd_mcd_bam_afr_sod_lit_eng_rom_slo_qcu_ger_alb_rus_lda_owc_hin_heb_grk_ind_krd_igb_ben_cic_sun_tha_sid_knd_swt_yor_aze_prs_nor_tur_ven_vie_amr_ewe_akn_tsn	0.306158129524036	0.721516226923317	0.472402046376375
190	amh_pol_ses_glc_sid_anl_heb_alb_aze_uzb_bem_mly_fbf_fre_eng_bsq_nor_chh_swa_mnd_ctl_mol_dyu_ita_lda_guj_est_moo_tsw_fin_dut_wly_geo_ger_por_arw_rus_aeg_owc_urd_hun_dgb_sun_slo_tag_jpn_tml_kor_lit_cze_bam_rom_ind_prs_tig_mao_cnt_hin_ven_swe_gam_afr_lat_scr_spa_qcu_bos_grk_ben_zul_hau_ukr_sod_mcd_jav_pan_igb_svk_ewe_bat_tha_mlt_knd_cic_akn_azi_bul_krd_tur_xho_vie_amr_tsn_yor_swt	-1.09840626689146	-2.70308212753525	0.00816761055084699
191	sid_rus_bem_arw_mlt_amh_tig_krd_azi_uzb_xho_bat_dyu_por_ctl_bsq_bul_chh_tsw_mnd_mcd_ita_tsn_eng_fbf_lit_hun_yor_ses_fin_swe_anl_geo_urd_alb_pol_glc_hau_aeg_nor_est_swt_jav_ger_mao_jpn_tml_kor_hin_slo_zul_rom_tag_ukr_gam_sun_cnt_afr_dgb_cze_sod_mol_bos_grk_pan_qcu_dut_guj_fre_ven_amr_scr_heb_spa_ind_lat_swa_svk_ewe_mly_tha_owc_knd_bam_akn_aze_ben_prs_tur_moo_vie_wly_lda_cic_igb	-0.0455074112842464	-0.107263345488533	0.914811121220514
192	hau_svk_cic_slo_amr_sod_sid_por_azi_tur_tsn_bat_akn_ctl_alb_bsq_prs_amh_igb_mnd_krd_glc_moo_nor_bam_mol_hun_lda_zul_est_arw_wly_geo_spa_ger_afr_rom_chh_gam_ukr_fin_ewe_mao_pol_jav_jpn_knd_kor_cze_eng_dgb_urd_ind_pan_tig_mly_cnt_grk_swt_scr_owc_guj_ita_swe_bos_qcu_dut_lit_fre_fbf_aeg_rus_mlt_mcd_tag_lat_bem_hin_swa_sun_tha_anl_tml_ven_yor_uzb_ben_bul_aze_ses_vie_heb_dyu_xho_tsw	-0.0429412876055957	-0.101120878715642	0.919672194868017
193	sid_krd_bam_spa_tig_aeg_mlt_dut_tur_aze_ses_sun_tsw_afr_ita_bsq_svk_wly_cic_cnt_slo_por_igb_mcd_yor_eng_est_tsn_ewe_fin_fre_amh_geo_swe_glc_bul_lit_hau_heb_guj_hun_swa_mao_nor_bat_jpn_knd_kor_ger_hin_zul_alb_mly_pol_amr_jav_mnd_lat_bem_grk_gam_arw_urd_pan_mol_qcu_ctl_bos_ben_moo_owc_ukr_chh_cze_tag_rus_xho_rom_ven_ind_tha_sod_tml_fbf_dyu_uzb_scr_prs_azi_dgb_vie_anl_akn_lda_swt	-0.635214237318687	-1.519797637249	0.131954428682422
194	aeg_scr_akn_pol_sid_gam_tig_svk_aze_tur_tsw_ind_ses_alb_bos_bsq_ita_chh_tsn_mnd_fre_mcd_yor_guj_igb_rom_est_fbf_ven_fin_slo_owc_geo_pan_ctl_spa_grk_sod_mlt_hin_hun_lda_mao_ger_mly_jpn_knd_kor_ben_cze_swt_krd_sun_swe_hau_bat_cnt_lit_xho_lat_amh_glc_eng_bul_prs_qcu_urd_afr_por_ewe_heb_ukr_amr_mol_tag_arw_dgb_nor_dyu_jav_tha_anl_tml_cic_bam_azi_rus_dut_uzb_swa_vie_wly_bem_zul_moo	0.354351330045783	0.834915219849565	0.405905135667323
195	amr_ita_ewe_ukr_hau_amh_aeg_dut_uzb_aze_akn_ind_tsw_nor_lit_bsq_pol_tig_lda_cnt_lat_pan_ven_spa_swa_swe_hun_ses_moo_fin_prs_chh_geo_ger_krd_grk_urd_wly_heb_fre_est_dgb_sun_bos_mly_jpn_knd_kor_por_scr_xho_afr_mao_mol_gam_jav_mnd_glc_zul_svk_anl_ctl_ben_arw_slo_qcu_mcd_bul_eng_dyu_sod_guj_sid_cze_bat_alb_bem_hin_tsn_tag_tha_mlt_tml_bam_fbf_tur_rus_rom_azi_cic_vie_owc_igb_swt_yor	-0.583972736760783	-1.39399824338043	0.166639968301479
196	amr_spa_yor_rus_amh_heb_hau_arw_azi_uzb_ven_bat_igb_por_svk_bsq_swe_sid_ewe_mnd_pan_ukr_swa_mcd_swt_glc_est_zul_tsw_fin_ctl_gam_geo_prs_mol_fre_pol_chh_owc_scr_hun_ses_mly_urd_jav_jpn_tml_kor_eng_lit_fbf_afr_sun_cze_anl_ind_cnt_hin_xho_nor_tig_lat_alb_ben_bul_qcu_ita_grk_dut_tsn_sod_slo_wly_ger_tag_guj_dgb_krd_cic_mao_tha_mlt_knd_moo_akn_tur_rom_bos_aze_bam_vie_aeg_bem_lda_dyu	-0.324220214430688	-0.766983588363369	0.445033995989761
197	amh_grk_dyu_guj_wly_anl_amr_svk_tur_uzb_lda_mao_swa_krd_slo_bsq_glc_mlt_fbf_mnd_eng_bul_dgb_mol_ewe_ita_fin_akn_tsw_hun_ukr_gam_geo_lit_urd_pan_ctl_owc_sid_alb_est_bem_sun_mcd_bat_jpn_knd_kor_rus_pol_igb_bos_tag_cze_sod_jav_cnt_rom_bam_swe_aeg_ben_afr_arw_ger_qcu_hin_por_lat_tsn_tig_spa_hau_scr_mly_nor_cic_fre_zul_ind_tha_chh_tml_ses_swt_azi_prs_dut_aze_yor_vie_heb_xho_ven_moo	-0.227690813949783	-0.537965762206565	0.591885802493977
198	aeg_pol_akn_bul_chh_owc_hau_cze_aze_uzb_yor_ind_bam_afr_ita_bsq_rus_sod_ewe_mnd_ukr_pan_xho_svk_ven_urd_est_cic_swa_hun_prs_heb_geo_arw_ger_fre_por_anl_sid_nor_fin_fbf_sun_slo_mly_jpn_tml_kor_scr_rom_moo_dut_bat_mcd_tig_mao_cnt_swe_tsw_lit_mlt_guj_bos_glc_krd_qcu_ctl_spa_lat_bem_wly_alb_amr_hin_tag_grk_swt_ben_dyu_jav_tha_gam_knd_lda_ses_azi_mol_eng_tur_igb_vie_amh_zul_tsn_dgb	-0.167907292810887	-0.396313431266675	0.692781674598387
199	mlt_pan_bem_ctl_heb_gam_amr_rom_tur_uzb_dgb_sun_tsw_ben_por_bsq_ita_wly_fbf_mnd_lat_fre_moo_cze_dyu_mol_hun_swa_igb_fin_guj_anl_geo_lit_arw_ger_nor_aeg_hau_eng_est_cic_mly_rus_tag_jpn_knd_kor_spa_scr_ses_slo_ind_bos_chh_mao_cnt_bul_lda_pol_amh_hin_dut_swe_prs_qcu_svk_mcd_glc_xho_sod_urd_tig_grk_jav_afr_zul_ukr_yor_bat_tha_sid_tml_ven_akn_azi_alb_krd_aze_tsn_vie_owc_bam_ewe_swt	-0.378518461427066	-0.898504100900879	0.371237252776008
200	owc_mcd_tsn_pol_anl_mlt_hau_urd_uzb_azi_dgb_bat_tsw_ita_slo_bsq_por_gam_swa_cnt_afr_krd_cic_alb_ewe_prs_hun_bam_dyu_fin_bul_chh_geo_eng_arw_ben_ukr_tig_aeg_guj_est_lda_mao_pan_jav_jpn_tml_kor_rus_scr_ven_lit_mly_dut_amh_sun_mnd_rom_ses_fre_wly_lat_swe_spa_ger_qcu_bos_grk_mol_swt_sod_nor_sid_glc_tag_svk_zul_hin_xho_ind_tha_heb_knd_akn_fbf_aze_cze_ctl_tur_bem_vie_amr_moo_yor_igb	-0.776155866782851	-1.87015137804682	0.0646082535142212
201	amr_mcd_cic_mol_hau_heb_amh_scr_aze_tur_lda_ind_bam_fre_arw_bsq_bul_mlt_bem_mnd_urd_pan_ven_ben_ses_guj_fin_yor_tsw_est_lit_sod_geo_alb_rus_dut_svk_anl_tig_afr_hun_xho_mly_spa_mao_jpn_tml_kor_hin_ita_akn_ctl_sun_nor_owc_bat_cnt_krd_dyu_rom_gam_slo_por_ukr_grk_qcu_pol_eng_glc_tsn_sid_prs_aeg_bos_jav_lat_igb_swe_fbf_tag_tha_chh_knd_ewe_swt_azi_cze_ger_uzb_zul_vie_wly_swa_moo_dgb	-0.823993276915928	-1.99088428289059	0.049428440535747
202	sod_slo_ewe_spa_anl_wly_mlt_swe_azi_tur_tsw_jav_swa_glc_grk_bsq_svk_tig_bem_cnt_afr_krd_swt_ctl_tsn_bul_est_lda_fbf_fin_ukr_hau_geo_scr_pan_nor_dut_sid_heb_eng_hun_moo_bat_bos_mly_jpn_knd_kor_ger_hin_zul_fre_mao_prs_amr_sun_mnd_urd_dgb_mol_chh_rom_por_arw_lat_qcu_mcd_pol_alb_ses_amh_lit_owc_ben_ind_rus_igb_guj_xho_tag_tha_aeg_tml_akn_bam_uzb_cze_ita_aze_cic_vie_gam_yor_ven_dyu	-0.0773421648228149	-0.182337331019022	0.855714876858547
203	sid_ger_ses_por_sod_chh_wly_spa_tur_aze_akn_ind_tsw_ukr_grk_bsq_alb_heb_ewe_cnt_krd_mcd_igb_mol_dyu_lit_fin_swa_moo_hun_svk_hau_geo_glc_pan_prs_ctl_anl_amr_cze_est_fbf_bat_arw_jav_jpn_tml_kor_hin_ben_xho_rom_mly_fre_tig_mao_mnd_scr_yor_slo_aeg_nor_eng_rus_ita_qcu_afr_guj_swe_bam_amh_pol_gam_bos_tag_bul_cic_urd_ven_sun_tha_owc_knd_zul_tsn_azi_lat_dut_uzb_lda_vie_mlt_swt_dgb_bem	-0.617180806896287	-1.47730122913806	0.142973425035464
204	wly_mol_tsw_ita_tig_amr_gam_spa_tur_uzb_zul_mao_lda_bul_fre_bsq_rom_sid_igb_mnd_svk_krd_xho_lit_ven_lat_hun_cic_swt_est_hin_heb_geo_scr_por_bos_afr_sod_mlt_mcd_fin_moo_sun_pol_ind_jpn_knd_kor_urd_dut_ewe_rus_tag_eng_amh_jav_cnt_alb_swa_prs_aeg_ctl_nor_cze_pan_qcu_guj_ben_grk_ses_chh_slo_hau_ukr_mly_arw_tsn_ger_dyu_bat_tha_owc_tml_bam_fbf_aze_swe_glc_azi_bem_vie_anl_dgb_yor_akn	-0.124289920478175	-0.29323621358885	0.769994941289204
205	heb_swe_ses_scr_wly_sod_gam_slo_uzb_tur_fbf_mly_lda_bos_ger_bsq_alb_chh_bem_cnt_nor_pol_igb_por_dgb_eng_est_zul_tsn_hun_rom_sid_geo_pan_arw_bul_hin_tig_amh_guj_fin_swa_jav_lit_ind_jpn_knd_kor_prs_lat_swt_mol_sun_rus_amr_bat_mnd_ctl_cic_mcd_hau_afr_ukr_grk_dut_qcu_spa_ben_krd_dyu_mlt_ita_anl_cze_tag_glc_moo_urd_ven_mao_tha_aeg_tml_yor_tsw_azi_svk_fre_aze_bam_vie_owc_ewe_xho_akn	0.418004228938515	0.985000418359218	0.327179556762726
206	gam_ita_igb_spa_wly_mlt_tig_svk_aze_tur_ewe_ind_tsn_urd_arw_bsq_rus_aeg_akn_cnt_grk_lit_cic_dut_zul_hin_fin_yor_dyu_hun_rom_heb_geo_por_mcd_pan_bul_amh_sid_lat_est_bam_jav_krd_mao_jpn_knd_kor_scr_afr_swt_nor_tag_swe_sod_mly_mnd_slo_xho_fre_owc_mol_prs_ger_guj_qcu_bos_ukr_ctl_ses_chh_eng_anl_glc_sun_alb_bem_ben_ven_bat_tha_amr_tml_dgb_tsw_azi_cze_pol_uzb_lda_vie_hau_fbf_swa_moo	-0.259366262206884	-0.61320779491884	0.541235753398334
207	chh_lit_tsn_swe_wly_anl_tig_ita_azi_uzb_cic_tag_ven_eng_rom_bsq_cze_owc_lda_mnd_afr_ctl_xho_bos_swt_mcd_fin_bem_ewe_hun_grk_amr_geo_prs_alb_spa_por_gam_mlt_mol_est_tsw_mao_svk_ind_jpn_tml_kor_arw_urd_yor_pan_sun_rus_aeg_bat_cnt_scr_dgb_glc_sod_pol_hin_nor_fre_qcu_ben_lat_bul_igb_hau_krd_amh_ger_mly_ukr_ses_dut_fbf_jav_tha_heb_knd_akn_bam_tur_guj_slo_aze_moo_vie_sid_dyu_swa_zul	-0.0922440768271665	-0.217376284289587	0.828391310015967
208	sid_grk_bem_ctl_sod_owc_amr_pan_aze_tur_akn_jav_xho_scr_lat_bsq_slo_amh_bam_cnt_ben_glc_ses_svk_ven_dut_fin_moo_zul_hun_nor_chh_geo_swe_ukr_ger_pol_aeg_gam_mol_est_yor_mly_lit_tag_jpn_tml_kor_spa_por_igb_mcd_bat_alb_mlt_mao_mnd_rus_fbf_cze_tig_prs_fre_arw_urd_qcu_ita_eng_rom_swa_hau_afr_anl_krd_ind_guj_tsn_bul_dgb_sun_tha_wly_knd_swt_lda_azi_hin_bos_uzb_tsw_vie_heb_dyu_ewe_cic	0.104244792401706	0.245653686700118	0.806491635865249
209	mlt_afr_fbf_lat_chh_wly_amh_rom_uzb_aze_ses_tag_igb_hin_por_bsq_krd_sid_swt_cnt_spa_eng_akn_swe_dyu_glc_hun_ewe_ven_est_nor_gam_geo_alb_rus_pan_lit_sod_amr_cze_fin_cic_jav_bos_mly_jpn_knd_kor_ita_fre_swa_bul_bat_scr_owc_mao_mnd_ben_tsn_pol_aeg_mol_guj_prs_urd_qcu_grk_dut_arw_xho_anl_ger_tig_slo_ind_mcd_lda_ctl_tsw_sun_tha_heb_tml_bem_yor_azi_ukr_svk_tur_zul_vie_hau_dgb_bam_moo	-0.429749641370829	-1.02246603950473	0.309212726099479
210	anl_grk_igb_scr_mlt_chh_sod_ukr_uzb_azi_tsn_mao_fbf_lit_bul_bsq_mol_owc_ewe_cnt_lat_spa_cic_pan_bem_krd_fin_dyu_lda_hun_urd_hau_geo_swe_eng_hin_ben_tig_amh_cze_est_xho_ind_ger_mly_jpn_knd_kor_arw_mcd_swt_rom_tag_ctl_aeg_jav_mnd_fre_moo_glc_heb_prs_alb_dut_ita_qcu_guj_svk_por_ven_sid_slo_gam_pol_bat_afr_dgb_bos_zul_sun_tha_wly_tml_swa_ses_tur_nor_rus_aze_bam_vie_amr_yor_akn_tsw	-0.171079775357807	-0.404099433886076	0.68706737400932
211	heb_spa_zul_hin_wly_amh_sod_urd_azi_aze_tsn_sun_tsw_eng_krd_bsq_grk_aeg_cic_mnd_arw_lat_dyu_dut_ven_ita_fin_igb_akn_est_rus_amr_geo_ger_ukr_mol_guj_owc_tig_pol_hun_ses_mly_slo_jav_jpn_tml_kor_rom_alb_bam_lit_ind_afr_hau_bat_cnt_scr_fbf_prs_anl_fre_nor_pan_bos_qcu_ben_ctl_bul_swt_mlt_swe_chh_cze_tag_mcd_lda_por_bem_mao_tha_sid_knd_ewe_moo_uzb_svk_glc_tur_swa_vie_gam_yor_dgb_xho	-0.100306240958423	-0.236486934104413	0.813574933537928
212	chh_arw_ses_glc_anl_mlt_amr_ger_azi_uzb_dgb_mao_fbf_ukr_por_bsq_afr_tig_tsn_cnt_bul_pan_bam_swe_bem_nor_fin_lda_zul_hun_krd_heb_geo_ita_prs_eng_guj_sod_wly_lat_est_moo_bat_ctl_ind_jpn_knd_kor_grk_mol_ewe_pol_jav_rus_amh_mly_mnd_mcd_swt_rom_hau_slo_fre_scr_urd_qcu_svk_spa_lit_cic_aeg_cze_gam_hin_tag_ben_ven_alb_yor_sun_tha_sid_tml_igb_swa_tur_bos_dut_aze_akn_vie_owc_xho_tsw_dyu	-0.230422052755134	-0.545114989224657	0.586979371588922
213	sod_prs_cic_grk_gam_sid_amr_bos_uzb_aze_bem_bat_igb_pan_spa_bsq_ger_aeg_xho_mnd_guj_cze_tsw_ukr_dgb_alb_fin_ven_bam_est_nor_owc_geo_krd_arw_svk_glc_amh_wly_mol_hun_dyu_tag_lit_mao_jpn_knd_kor_ctl_por_yor_mcd_mly_rus_anl_sun_cnt_pol_ses_rom_mlt_eng_ben_afr_slo_qcu_lat_bul_ita_swt_heb_swe_tig_fre_ind_dut_akn_urd_zul_jav_tha_hau_tml_lda_ewe_tur_scr_hin_azi_tsn_vie_chh_moo_fbf_swa	0.373822658682636	0.881013382188014	0.380581773815858
214	amr_ger_fbf_svk_aeg_mlt_wly_afr_azi_uzb_xho_mao_ewe_pol_slo_bsq_bos_tig_tsn_mnd_alb_urd_swa_ukr_ses_fre_fin_zul_bem_est_mcd_heb_geo_krd_eng_cze_hin_chh_hau_swe_hun_moo_jav_bul_sun_jpn_tml_kor_prs_scr_akn_arw_mly_nor_anl_tag_cnt_ctl_cic_por_owc_guj_glc_rus_rom_qcu_lat_spa_dut_lda_sid_mol_sod_lit_ind_pan_dgb_grk_tsw_bat_tha_amh_knd_yor_ven_aze_ben_ita_tur_bam_vie_gam_igb_swt_dyu	0.94180887780514	2.24284972610078	0.0272817561471929
215	anl_nor_bam_scr_mlt_hau_chh_ita_uzb_aze_swa_mly_ses_eng_swe_bsq_lat_heb_dyu_mnd_bos_mol_fbf_cze_swt_glc_fin_ewe_moo_hun_krd_amh_geo_guj_rus_alb_pol_tig_wly_hin_est_tsw_sun_mcd_bat_jpn_knd_kor_spa_por_ven_arw_jav_ger_gam_ind_cnt_prs_dgb_fre_sid_urd_dut_svk_grk_qcu_pan_lit_bul_bem_owc_ctl_sod_ukr_mao_ben_tsn_rom_igb_tag_tha_aeg_tml_lda_yor_azi_afr_slo_tur_akn_vie_amr_cic_zul_xho	-0.57046031805448	-1.36279431314597	0.176238166400762
216	amr_guj_tsn_alb_tig_mlt_sid_eng_tur_azi_fbf_jav_lda_prs_spa_bsq_krd_amh_ven_mnd_ita_lat_moo_lit_dgb_slo_est_swt_zul_hun_arw_sod_geo_pan_por_glc_swe_anl_hau_mol_fin_tsw_mao_grk_tag_jpn_tml_kor_svk_bul_bam_hin_mly_bos_heb_bat_cnt_nor_igb_scr_owc_afr_rus_pol_ben_qcu_ctl_fre_dut_dyu_chh_cze_wly_urd_sun_ger_swa_mcd_yor_ind_tha_aeg_knd_akn_ses_aze_ukr_rom_uzb_cic_vie_gam_xho_ewe_bem	-0.427109071576914	-1.0139791741099	0.313223470228311
217	wly_lit_xho_guj_anl_aeg_chh_pol_tur_aze_dyu_mao_ewe_lat_scr_bsq_nor_hau_igb_mnd_dut_rus_tsw_fre_zul_mcd_hun_bem_swa_fin_rom_heb_geo_grk_ben_svk_mol_mlt_tig_krd_est_akn_ind_pan_tag_jpn_knd_kor_por_afr_fbf_eng_sun_cze_sid_jav_cnt_spa_lda_bul_gam_ita_prs_swe_hin_qcu_slo_ctl_ukr_bam_amh_arw_sod_alb_bat_glc_yor_urd_moo_mly_tha_owc_tml_dgb_swt_uzb_bos_ger_azi_tsn_vie_amr_ses_cic_ven	-0.51489928365577	-1.22540553979283	0.223516797201623
218	sod_ger_igb_urd_tig_wly_sid_ukr_azi_aze_dgb_tag_swt_por_mol_bsq_grk_gam_xho_cnt_ita_bul_moo_pol_bem_nor_fin_swa_ewe_est_arw_chh_geo_mcd_svk_pan_swe_anl_aeg_scr_hun_fbf_sun_slo_jav_jpn_tml_kor_glc_ctl_yor_lit_mao_guj_amh_mly_mnd_bos_zul_dut_mlt_rus_afr_ben_lat_qcu_fre_cze_krd_cic_owc_prs_hau_eng_ind_hin_akn_rom_ses_bat_tha_heb_knd_tsn_dyu_tur_spa_alb_uzb_ven_vie_amr_bam_lda_tsw	-0.380186001806782	-0.901865788833375	0.369457962786171
219	amh_afr_bam_eng_sod_mlt_wly_urd_tur_azi_swa_ind_bem_svk_arw_bsq_por_tig_tsn_cnt_nor_rus_akn_pol_swt_slo_hun_yor_ewe_fin_rom_chh_geo_lat_ita_cze_lit_sid_hau_ben_est_cic_mao_pan_sun_jpn_knd_kor_mol_glc_ses_krd_bat_alb_gam_jav_mnd_dut_fbf_bul_heb_grk_ctl_ger_hin_qcu_bos_prs_swe_moo_anl_scr_amr_mcd_mly_fre_lda_guj_tsw_tag_tha_aeg_tml_ven_igb_uzb_spa_ukr_aze_zul_vie_owc_xho_dyu_dgb	0.19646302262097	0.462481993871558	0.644815950195772
220	owc_ukr_ses_grk_chh_anl_sid_cze_tur_azi_igb_mao_swt_svk_arw_bsq_dut_heb_lda_mnd_afr_prs_tsn_ger_akn_scr_hun_ven_fbf_est_krd_aeg_geo_guj_nor_slo_lat_amh_mlt_mol_fin_dgb_bat_hin_sun_jpn_tml_kor_eng_lit_yor_glc_ind_ben_wly_tag_cnt_por_ewe_swe_hau_alb_mcd_ita_fre_qcu_ctl_rus_spa_zul_sod_urd_amr_rom_mly_bos_tsw_bul_moo_jav_tha_gam_knd_dyu_swa_aze_pan_pol_uzb_xho_vie_tig_bam_cic_bem	-0.730964313524055	-1.75622073437654	0.0823426854135024
221	sod_pan_xho_glc_chh_mlt_gam_grk_uzb_aze_fbf_bat_igb_ctl_urd_bsq_cze_owc_ewe_cnt_arw_bos_dgb_afr_zul_ita_fin_bam_ses_est_mcd_heb_geo_hin_dut_ben_fre_hau_anl_pol_hun_tsw_tag_prs_mly_jpn_knd_kor_por_alb_ven_svk_sun_bul_amh_mao_mnd_swe_cic_slo_sid_ger_ukr_rus_spa_qcu_guj_scr_krd_dyu_aeg_nor_amr_lit_ind_mol_yor_eng_swt_jav_tha_tig_tml_swa_akn_azi_lat_rom_tur_bem_vie_wly_tsn_lda_moo	-0.348486078952725	-0.826730318128767	0.410506048811437
222	wly_afr_moo_guj_sod_sid_amh_ben_tur_azi_ven_ind_ewe_bos_lat_bsq_alb_tig_zul_mnd_swe_ger_igb_mcd_bem_ctl_fin_fbf_akn_est_bul_aeg_geo_lit_krd_svk_rus_anl_mlt_urd_hun_yor_sun_glc_mly_jpn_tml_kor_pan_mol_bam_pol_tag_arw_amr_bat_cnt_dut_lda_scr_owc_slo_rom_por_fre_qcu_spa_nor_ukr_dyu_hau_ita_chh_hin_jav_cze_cic_eng_dgb_mao_tha_heb_knd_swt_ses_uzb_prs_grk_aze_xho_vie_gam_tsw_tsn_swa	-0.173002711009272	-0.408603421585653	0.683770059072638
223	anl_bos_akn_arw_mlt_sod_sid_ben_azi_uzb_xho_sun_tsn_spa_lat_bsq_grk_wly_cic_mnd_swe_pol_moo_rom_fbf_por_fin_igb_ven_hun_afr_owc_geo_eng_glc_dut_pan_aeg_hau_krd_est_bam_bat_ctl_ind_jpn_tml_kor_scr_lit_ewe_fre_jav_ita_tig_mly_cnt_nor_swa_bul_chh_slo_ukr_alb_hin_qcu_urd_mol_rus_ses_gam_svk_heb_cze_mao_ger_bem_guj_dgb_tag_tha_amh_knd_yor_dyu_aze_prs_mcd_tur_swt_vie_amr_zul_lda_tsw	-0.653224765520121	-1.56498795586604	0.120982254835753
224	mlt_krd_swa_ger_anl_chh_hau_arw_azi_aze_bam_ind_dgb_swe_ctl_bsq_cze_sid_tsw_mnd_pol_guj_ses_glc_ewe_bul_est_yor_fbf_hun_nor_amh_geo_rus_fre_ukr_ben_gam_wly_rom_fin_ven_mao_alb_sun_jpn_tml_kor_eng_dut_zul_pan_tag_svk_amr_bat_cnt_mol_cic_spa_owc_slo_bos_scr_grk_qcu_lat_urd_lit_bem_sod_ita_heb_hin_jav_prs_xho_mcd_dyu_mly_tha_tig_knd_akn_swt_tur_afr_por_uzb_lda_vie_aeg_tsn_igb_moo	-0.232883981939182	-0.549886189593619	0.583715639468893
225	amr_hin_tsn_lit_amh_hau_anl_cze_uzb_tur_ven_jav_fbf_prs_ita_bsq_pol_sod_igb_mnd_slo_grk_swt_afr_xho_rus_hun_tsw_lda_est_mcd_mlt_geo_pan_scr_bos_swe_sid_chh_por_fin_yor_mao_spa_mly_jpn_tml_kor_fre_nor_dyu_ctl_sun_dut_wly_tag_cnt_guj_swa_rom_gam_glc_alb_eng_bul_qcu_ben_krd_ukr_cic_aeg_svk_owc_ger_bat_mol_bam_arw_dgb_ind_tha_heb_knd_moo_ewe_azi_urd_lat_aze_zul_vie_tig_bem_ses_akn	0.124710357494326	0.293759265515182	0.769596449128729
226	hau_eng_ewe_dut_wly_gam_sid_nor_tur_azi_ven_jav_dgb_grk_por_bsq_urd_sod_lda_mnd_glc_svk_igb_rom_tsn_prs_hun_bam_ses_fin_rus_owc_geo_ben_ita_ctl_hin_heb_tig_ger_est_tsw_ind_bos_tag_jpn_knd_kor_slo_swe_bem_scr_mao_guj_aeg_mly_cnt_krd_fbf_alb_mlt_cze_bul_fre_arw_qcu_lit_lat_mcd_akn_chh_spa_amh_afr_bat_ukr_moo_pol_swa_sun_tha_amr_tml_xho_cic_aze_pan_mol_uzb_dyu_vie_anl_yor_zul_swt	-0.121202128508189	-0.286085013824224	0.775449300210317
227	chh_bul_dyu_nor_amr_hau_tig_prs_tur_aze_tsw_ind_cic_por_ita_bsq_afr_gam_ewe_cnt_eng_arw_fbf_ukr_swt_guj_est_yor_igb_hun_lat_aeg_geo_mcd_slo_ben_fre_owc_anl_hin_fin_zul_mao_spa_tag_jpn_knd_kor_pol_glc_bem_grk_mly_svk_amh_bat_mnd_cze_swa_mol_sod_pan_scr_urd_rus_qcu_ctl_swe_alb_bam_heb_ger_sid_dut_jav_bos_ses_lit_xho_sun_tha_wly_tml_akn_lda_azi_krd_rom_uzb_dgb_vie_mlt_tsn_moo_ven	0.280547953202901	0.661477455734669	0.50994172943444
228	sod_ctl_swa_krd_mlt_tig_sid_ita_tur_aze_yor_bat_fbf_lit_arw_bsq_bos_owc_zul_cnt_hin_spa_akn_cze_xho_urd_hun_ses_tsn_est_swe_anl_geo_guj_eng_mcd_dut_wly_amr_alb_fin_dgb_ind_nor_mao_jpn_tml_kor_ben_bul_ven_scr_jav_rus_aeg_mly_mnd_ukr_bam_lat_hau_pan_por_prs_glc_qcu_slo_grk_mol_tsw_heb_fre_chh_svk_sun_pol_moo_rom_cic_tag_tha_amh_knd_ewe_igb_azi_afr_ger_uzb_bem_vie_gam_swt_lda_dyu	0.100842133968686	0.237359292251057	0.81290017085777
229	anl_ita_ven_ukr_gam_aeg_chh_ben_aze_tur_fbf_sun_lda_mcd_bos_bsq_scr_hau_igb_cnt_nor_spa_swt_hin_zul_cze_hun_moo_yor_est_pan_sod_geo_dut_swe_eng_por_mlt_amr_afr_fin_bam_jav_alb_bat_jpn_tml_kor_guj_slo_ses_krd_ind_mol_heb_mao_mnd_arw_cic_rus_tig_ctl_grk_ger_lit_qcu_glc_svk_urd_dgb_wly_lat_amh_pol_mly_fre_bem_prs_ewe_tag_tha_sid_knd_swa_xho_azi_bul_rom_uzb_tsn_vie_owc_akn_dyu_tsw	-0.603528145368452	-1.44077849129863	0.153005658529743
230	sid_prs_tsw_ben_gam_hau_sod_rom_azi_uzb_yor_sun_dgb_arw_alb_bsq_mol_chh_ven_cnt_eng_cze_moo_ita_cic_nor_est_zul_ses_fin_bul_tig_geo_ctl_hin_ukr_svk_wly_aeg_rus_hun_xho_mly_glc_tag_jpn_knd_kor_grk_lat_igb_swe_bat_pan_amh_jav_mnd_por_swa_guj_owc_afr_fre_slo_scr_qcu_mcd_bos_spa_tsn_anl_dut_mlt_pol_mao_ger_bem_krd_akn_ind_tha_heb_tml_bam_swt_aze_urd_lit_tur_lda_vie_amr_dyu_ewe_fbf	-0.658105008436107	-1.57578387257317	0.118471410731612
231	sid_krd_tsw_dut_wly_amr_mlt_pol_uzb_aze_moo_bat_cic_cze_prs_bsq_ben_owc_swt_cnt_bos_scr_bam_por_lda_swe_fin_dyu_swa_est_mol_chh_geo_slo_fre_lit_rus_gam_anl_ger_hun_ewe_mao_ukr_mly_jpn_knd_kor_nor_ita_akn_bul_tag_glc_sod_ind_mnd_lat_xho_afr_tig_spa_guj_svk_arw_qcu_eng_rom_ctl_igb_heb_hin_hau_urd_jav_pan_fbf_alb_yor_sun_tha_amh_tml_tsn_ses_azi_mcd_grk_tur_bem_vie_aeg_zul_ven_dgb	-0.659708692111631	-1.5810265971625	0.117267160796039
232	chh_dut_dgb_prs_gam_anl_wly_guj_azi_uzb_ewe_tag_tsw_eng_alb_bsq_hin_amh_swa_mnd_scr_ben_lda_lat_bem_mol_fin_zul_ven_est_rom_owc_geo_grk_cze_mcd_slo_sid_heb_swe_hun_fbf_ind_pan_sun_jpn_tml_kor_svk_krd_dyu_bos_mao_lit_tig_mly_cnt_spa_cic_arw_mlt_bul_ukr_glc_pol_qcu_rus_fre_afr_akn_sod_nor_hau_ita_jav_urd_igb_por_bam_bat_tha_aeg_knd_moo_xho_aze_ctl_ger_tur_tsn_vie_amr_swt_yor_ses	-0.370554982137109	-0.877321391109373	0.382572854239252
233	hau_scr_igb_glc_owc_sod_amr_fre_uzb_azi_tsn_mao_swa_hin_eng_bsq_pol_wly_tsw_cnt_mcd_krd_akn_por_xho_ben_est_dyu_ses_fin_swe_aeg_geo_alb_cze_arw_rus_tig_anl_guj_hun_yor_ind_ita_bat_jpn_knd_kor_grk_spa_bem_slo_mly_pan_chh_tag_mnd_nor_zul_lit_mlt_svk_ger_lat_rom_qcu_dut_ctl_mol_fbf_sid_bul_amh_prs_sun_urd_cic_ukr_ewe_jav_tha_gam_tml_swt_ven_aze_bos_afr_tur_moo_vie_heb_bam_dgb_lda	-0.559325170574221	-1.33460584168581	0.185263724140813
234	anl_rus_ewe_por_chh_tig_sid_eng_tur_uzb_tsn_tag_lda_bul_ita_bsq_grk_wly_tsw_cnt_alb_guj_zul_pan_igb_cze_fin_bam_yor_est_pol_owc_geo_lit_mol_swe_krd_hau_amh_ctl_hun_cic_ind_fre_jav_jpn_tml_kor_nor_ben_akn_afr_mly_lat_aeg_mao_mnd_rom_ses_dut_mlt_hin_prs_ukr_urd_qcu_mcd_glc_ger_swt_amr_svk_gam_slo_sun_arw_fbf_bos_swa_bat_tha_sod_knd_dyu_moo_aze_spa_scr_azi_xho_vie_heb_ven_dgb_bem	0.489892470631965	1.15854237513135	0.24960912030442
235	gam_fre_tsw_guj_chh_heb_owc_ger_aze_azi_fbf_sun_ven_hin_arw_bsq_bos_anl_lda_mnd_mcd_prs_dyu_pol_ses_urd_fin_bem_moo_hun_afr_amr_geo_pan_svk_rom_krd_wly_tig_lit_est_akn_jav_lat_ind_jpn_tml_kor_glc_por_swt_mol_tag_ben_aeg_bat_cnt_rus_tsn_nor_mlt_swe_bul_eng_spa_qcu_alb_scr_slo_zul_sod_dut_sid_cze_mly_ctl_yor_ita_swa_mao_tha_amh_knd_xho_dgb_uzb_grk_ukr_tur_igb_vie_hau_cic_bam_ewe	-0.299198141119551	-0.707653652903647	0.480930040010552
236	amr_glc_tsw_slo_gam_chh_anl_mol_aze_uzb_moo_ind_tsn_mcd_fre_bsq_ukr_aeg_zul_cnt_afr_guj_ses_svk_cic_bul_fin_akn_swa_est_swe_heb_geo_eng_dut_lit_ben_owc_tig_ger_hun_yor_mao_rus_sun_jpn_tml_kor_krd_bos_lda_pan_tag_scr_hau_mly_mnd_por_fbf_nor_mlt_prs_spa_ctl_lat_qcu_urd_ita_hin_swt_sod_rom_sid_cze_bat_arw_igb_pol_ewe_jav_tha_amh_knd_dyu_bem_azi_alb_grk_tur_ven_vie_wly_bam_dgb_xho	-0.647669743110572	-1.54905584344115	0.124764722386105
237	hau_rus_yor_cze_amh_anl_owc_mcd_uzb_azi_swa_tag_zul_glc_ukr_bsq_swe_tig_tsn_cnt_grk_ben_fbf_ctl_ewe_pol_hun_ven_lda_est_fre_heb_geo_ger_afr_por_hin_sid_aeg_bos_fin_tsw_bat_rom_mly_jpn_tml_kor_nor_pan_igb_lat_ind_urd_wly_sun_mnd_arw_dgb_prs_gam_slo_ita_lit_scr_qcu_krd_alb_eng_akn_mlt_svk_sod_dut_jav_spa_bem_mol_moo_mao_tha_chh_knd_cic_xho_aze_guj_bul_tur_dyu_vie_amr_bam_ses_swt	-1.01441154304859	-2.47633379353621	0.0150820823140608
238	mlt_svk_dgb_pan_heb_gam_tig_swe_uzb_aze_tsn_mao_moo_por_lat_bsq_bul_amh_dyu_cnt_ukr_alb_bem_bos_igb_dut_fin_bam_fbf_hun_mol_amr_geo_afr_krd_pol_guj_hau_chh_ben_est_swt_tag_urd_mly_jpn_knd_kor_ctl_glc_tsw_prs_bat_slo_owc_jav_mnd_lit_zul_rom_aeg_spa_scr_fre_ger_qcu_nor_eng_arw_cic_sid_mcd_sod_cze_sun_rus_akn_ita_ven_ind_tha_anl_tml_xho_lda_tur_hin_grk_azi_ewe_vie_wly_ses_yor_swa	-0.069404368226724	-0.163683680534986	0.870335358265483
239	chh_arw_bam_por_heb_anl_mlt_rus_uzb_aze_xho_sun_dyu_ita_hin_bsq_lit_gam_igb_mnd_rom_urd_ses_fre_yor_lat_est_fbf_akn_hun_bul_wly_geo_alb_pan_grk_afr_sid_aeg_ukr_fin_swa_jav_swe_mly_jpn_knd_kor_spa_pol_lda_ctl_ind_eng_tig_bat_cnt_glc_swt_slo_owc_guj_krd_nor_bos_qcu_cze_mol_prs_cic_sod_dut_hau_ger_mao_svk_bem_scr_dgb_tag_tha_amr_tml_ewe_ven_tur_ben_mcd_azi_zul_vie_amh_tsw_moo_tsn	-0.72971373590514	-1.75150310623462	0.0831560552738685
240	heb_mol_dgb_lit_chh_anl_sid_ukr_tur_aze_lda_jav_dyu_urd_eng_bsq_ita_tig_igb_mnd_swe_prs_ewe_guj_zul_pol_est_ses_fbf_fin_rus_amh_geo_mcd_bul_afr_rom_aeg_gam_ctl_hun_bam_sun_spa_mao_jpn_tml_kor_grk_krd_swa_hin_ind_glc_mlt_tag_cnt_scr_yor_dut_hau_arw_cze_fre_svk_qcu_alb_nor_slo_moo_owc_bos_amr_lat_bat_ben_swt_por_bem_mly_tha_wly_knd_akn_ven_azi_ger_pan_uzb_tsw_vie_sod_xho_tsn_cic	-0.363948598213632	-0.863217423585858	0.390238652369173
241	chh_ben_tsw_pol_sod_mlt_amr_mcd_tur_azi_zul_mao_bam_mol_bos_bsq_rus_owc_swt_cnt_ita_spa_bem_dut_moo_fre_fin_fbf_dyu_est_ctl_anl_geo_cze_glc_eng_bul_hau_sid_afr_hun_dgb_mly_ger_sun_jpn_knd_kor_slo_prs_xho_rom_tag_arw_aeg_jav_mnd_por_swa_grk_amh_urd_pan_alb_lit_qcu_ukr_hin_nor_lda_wly_guj_tig_lat_ind_krd_akn_svk_ewe_bat_tha_heb_tml_ses_ven_aze_scr_swe_uzb_igb_vie_gam_cic_yor_tsn	0.234176702217902	0.55152981215234	0.582593314591254
242	amr_bos_xho_ben_anl_owc_sid_arw_azi_tur_swa_ind_ses_eng_rom_bsq_swe_chh_ewe_mnd_pan_ita_fbf_hin_tsw_urd_fin_lda_bem_est_bul_mlt_geo_rus_grk_svk_mcd_gam_tig_afr_hun_moo_bat_ukr_mly_jpn_knd_kor_por_scr_dyu_dut_jav_fre_hau_sun_cnt_lit_dgb_krd_heb_alb_slo_nor_lat_qcu_ctl_cze_spa_swt_aeg_ger_wly_mol_tag_guj_igb_glc_bam_mao_tha_sod_tml_yor_cic_uzb_pol_prs_aze_zul_vie_amh_tsn_ven_akn	0.783483378463041	1.86567446662844	0.0652391714149762
243	amr_pol_ses_rom_amh_wly_aeg_lat_uzb_azi_moo_mao_bam_swe_guj_bsq_svk_mlt_fbf_cnt_pan_bul_xho_por_ven_cze_fin_igb_bem_hun_dut_chh_geo_slo_nor_spa_ctl_sid_hau_alb_est_tsw_jav_glc_tag_jpn_knd_kor_mcd_krd_yor_ita_mly_urd_heb_ind_mnd_mol_lda_grk_tig_arw_rus_bos_afr_qcu_fre_ben_ger_ewe_anl_lit_gam_hin_sun_eng_dgb_prs_dyu_bat_tha_owc_tml_swa_zul_aze_scr_ukr_tur_tsn_vie_sod_swt_akn_cic	-0.330872728893264	-0.782874189668512	0.435690000401145
244	mlt_pol_ses_alb_tig_chh_hau_swe_tur_uzb_yor_sun_fbf_scr_mol_bsq_pan_heb_moo_cnt_ben_krd_swt_ukr_bem_bos_est_ven_xho_fin_slo_wly_geo_nor_svk_grk_cze_gam_aeg_por_hun_tsw_mly_arw_ind_jpn_knd_kor_prs_dut_zul_guj_tag_glc_amr_jav_mnd_hin_tsn_eng_anl_rom_fre_lit_rus_qcu_ita_spa_afr_akn_owc_mcd_sid_lat_mao_urd_dgb_ger_bam_bat_tha_amh_tml_lda_igb_aze_ctl_bul_azi_ewe_vie_sod_swa_cic_dyu	-0.366936581960684	-0.868868329265361	0.387155943217138
245	chh_afr_yor_fre_gam_owc_aeg_svk_uzb_tur_tsw_bat_lda_dut_spa_bsq_guj_mlt_bam_cnt_rus_scr_moo_mol_igb_mcd_est_zul_dyu_hun_glc_amr_geo_eng_bos_lat_ctl_sid_wly_slo_fin_tsn_ind_prs_tag_jpn_knd_kor_alb_pan_cic_lit_sun_ben_tig_jav_mnd_bul_xho_krd_anl_ger_rom_swe_grk_qcu_cze_por_arw_bem_sod_nor_amh_ita_mao_pol_fbf_urd_dgb_mly_tha_hau_tml_akn_ewe_aze_hin_ukr_azi_ven_vie_heb_swt_ses_swa	-0.147752577802141	-0.348500407228328	0.728252102502897
246	wly_mcd_yor_dut_aeg_anl_owc_spa_azi_tur_swt_tag_ven_slo_glc_bsq_lit_amr_cic_mnd_rus_prs_bem_cze_fbf_pan_est_zul_bam_hun_nor_tig_geo_ukr_pol_ger_ben_gam_sid_por_fin_akn_mly_scr_jav_jpn_knd_kor_rom_alb_moo_svk_bat_lat_sod_mao_cnt_swe_ewe_mol_amh_grk_bul_guj_arw_qcu_krd_bos_urd_igb_chh_afr_mlt_fre_ind_ita_lda_eng_xho_sun_tha_hau_tml_ses_dgb_aze_hin_ctl_uzb_tsn_vie_heb_dyu_tsw_swa	0.303810075416213	0.715043604988817	0.476373311541626
247	hau_dut_zul_prs_wly_amr_gam_hin_aze_azi_cic_jav_lda_mol_bos_bsq_ukr_mlt_swa_cnt_rus_arw_bem_ita_swt_ben_fin_tsw_ses_est_urd_tig_geo_pan_bul_svk_alb_amh_aeg_guj_hun_bam_tag_fre_mao_jpn_tml_kor_lit_afr_dgb_spa_bat_scr_anl_ind_mnd_ctl_akn_lat_sod_krd_rom_glc_nor_qcu_por_eng_cze_igb_sid_ger_chh_pol_sun_grk_moo_slo_ven_mly_tha_owc_knd_xho_yor_uzb_mcd_swe_tur_fbf_vie_heb_dyu_ewe_tsn	-0.563322581794116	-1.34171926009398	0.182953971400882
248	amh_pol_fbf_bos_anl_gam_aeg_glc_azi_aze_ses_mao_zul_cze_bul_bsq_ctl_owc_igb_cnt_urd_dut_ewe_prs_moo_nor_est_bam_tsn_hun_lat_wly_geo_afr_mol_rom_rus_chh_mlt_lit_fin_akn_mly_grk_bat_jpn_knd_kor_svk_ben_ven_swe_ind_hin_heb_jav_mnd_slo_bem_spa_hau_eng_ukr_por_krd_qcu_ita_fre_guj_cic_sid_alb_amr_arw_sun_mcd_dgb_ger_yor_tag_tha_tig_tml_dyu_swa_uzb_pan_scr_tur_lda_vie_sod_tsw_swt_xho	0.117402391293853	0.276123264603548	0.783066065094836
249	tig_spa_tsn_svk_anl_sid_hau_bos_tur_uzb_dgb_sun_akn_ita_nor_bsq_cze_mlt_bem_mnd_ukr_mol_ven_por_swa_mcd_fin_ewe_lda_hun_prs_aeg_geo_slo_bul_krd_pan_gam_amr_scr_est_dyu_mly_afr_mao_jpn_tml_kor_arw_grk_ses_hin_ind_guj_heb_tag_cnt_ctl_yor_rom_sod_alb_glc_swe_fre_qcu_pol_dut_ben_zul_amh_lit_owc_ger_bat_lat_cic_eng_bam_jav_tha_chh_knd_tsw_fbf_azi_urd_rus_aze_xho_vie_wly_swt_moo_igb	-0.260779427782671	-0.616317285800187	0.539190814437825
250	amh_spa_moo_dut_heb_sod_tig_alb_azi_uzb_dgb_sun_tsw_nor_rom_bsq_ita_chh_ses_cnt_hin_ukr_xho_afr_bem_rus_est_akn_dyu_fin_bos_hau_geo_arw_mcd_fre_urd_wly_amr_prs_hun_cic_tag_ctl_mao_jpn_knd_kor_ben_guj_fbf_scr_mly_mol_sid_bat_mnd_bul_ven_pol_owc_ger_por_pan_grk_qcu_lit_lat_swe_lda_mlt_krd_aeg_glc_ind_svk_bam_cze_tsn_jav_tha_anl_tml_igb_swa_aze_eng_slo_tur_swt_vie_gam_zul_ewe_yor	0.161271021391712	0.379552254510656	0.70514311867104
251	hau_nor_yor_arw_anl_tig_amh_pan_uzb_azi_igb_tag_tsw_swe_guj_bsq_cze_sid_dgb_mnd_ctl_mol_ewe_dut_dyu_urd_hun_bem_zul_est_grk_heb_geo_lat_ben_mcd_spa_mlt_owc_alb_fin_fbf_mao_fre_jav_jpn_tml_kor_ukr_eng_swt_ita_mly_ger_gam_sun_cnt_bul_ven_hin_chh_prs_svk_krd_rom_qcu_glc_slo_lit_moo_aeg_por_sod_scr_ind_afr_bam_bos_lda_bat_tha_wly_knd_xho_tsn_tur_pol_rus_aze_swa_vie_amr_akn_ses_cic	0.256026455542414	0.603623974040946	0.547563161639235
252	gam_scr_lda_ita_anl_chh_mlt_eng_uzb_aze_akn_tag_moo_rus_guj_bsq_ben_tig_tsw_cnt_alb_arw_cic_afr_zul_nor_est_ses_tsn_hun_bos_owc_geo_prs_fre_swe_bul_aeg_heb_ukr_fin_igb_mly_rom_sun_jpn_tml_kor_urd_cze_bem_mcd_ind_pan_amr_jav_mnd_mol_yor_slo_amh_por_krd_hin_ger_qcu_pol_lat_spa_ewe_hau_dut_sid_svk_mao_lit_ven_glc_dyu_bat_tha_sod_knd_swt_dgb_azi_ctl_grk_tur_bam_vie_wly_fbf_swa_xho	-0.199818123856085	-0.472290235608324	0.637826020307033
253	aeg_eng_yor_rom_tig_amr_sid_scr_aze_tur_dyu_mao_dgb_swe_mcd_bsq_cze_hau_bam_mnd_bul_alb_tsn_grk_ewe_arw_hun_ven_cic_fin_bos_amh_geo_lat_lit_pol_hin_gam_wly_fre_est_akn_jav_glc_bat_jpn_knd_kor_ukr_spa_xho_slo_mly_svk_anl_sun_cnt_afr_moo_ben_owc_por_krd_prs_ger_qcu_ctl_mol_rus_swt_mlt_nor_heb_guj_ind_urd_ses_ita_lda_tag_tha_sod_tml_tsw_bem_azi_dut_pan_uzb_igb_vie_chh_fbf_zul_swa	-0.103034188451365	-0.242864548492466	0.808645170535671
254	wly_cze_ewe_bul_sid_aeg_amh_pan_tur_azi_dyu_tag_yor_spa_glc_bsq_ben_mlt_cic_cnt_lit_ita_swa_nor_bam_eng_fin_fbf_akn_est_ctl_gam_geo_lat_scr_ukr_hin_anl_amr_rom_hun_moo_bat_urd_sun_jpn_knd_kor_dut_arw_tsw_svk_mly_alb_heb_jav_mnd_afr_swt_fre_sod_swe_grk_mcd_slo_qcu_guj_pol_ger_ven_hau_krd_tig_bos_mao_prs_lda_por_bem_ind_tha_owc_tml_zul_dgb_aze_rus_mol_uzb_igb_vie_chh_xho_tsn_ses	-0.446733123857067	-1.0610867259811	0.291398328606668
255	anl_urd_igb_arw_wly_owc_heb_por_tur_uzb_dgb_mao_xho_eng_ukr_bsq_ben_aeg_bam_mnd_prs_cze_tsn_bul_lda_slo_est_cic_bem_hun_spa_amh_geo_lat_guj_ita_pan_chh_hau_rom_fin_ewe_ind_afr_jav_jpn_tml_kor_svk_swe_akn_grk_mly_lit_sod_tag_cnt_mol_moo_ger_mlt_alb_ctl_bos_hin_qcu_rus_nor_mcd_swa_amr_pol_gam_glc_sun_scr_fbf_dut_yor_bat_tha_tig_knd_swt_dyu_azi_fre_krd_aze_tsw_vie_sid_ven_ses_zul	-0.279692963539173	-0.661064336773765	0.510205421886812
256	amr_fre_cic_scr_amh_sod_hau_rom_aze_azi_bem_sun_moo_bos_swe_bsq_arw_anl_bam_cnt_mcd_bul_lda_krd_ewe_dut_est_igb_akn_hun_ita_gam_geo_prs_lit_glc_nor_chh_sid_urd_fin_zul_mly_pan_mao_jpn_knd_kor_mol_eng_dyu_rus_ind_ger_aeg_bat_mnd_ben_fbf_grk_tig_ukr_guj_pol_cze_qcu_slo_svk_hin_dgb_mlt_spa_wly_por_jav_ctl_ven_alb_xho_tag_tha_owc_tml_ses_tsw_tur_afr_lat_uzb_tsn_vie_heb_swa_swt_yor	-0.511895276923415	-1.21781195281458	0.226376236865035
257	chh_bul_bem_ukr_mlt_wly_anl_rom_tur_azi_cic_mly_tsw_nor_slo_bsq_alb_hau_xho_mnd_glc_urd_dyu_swe_fbf_hin_est_zul_bam_fin_mol_owc_geo_pan_por_pol_fre_sid_heb_rus_hun_swa_ind_krd_tag_jpn_knd_kor_afr_ctl_igb_dut_sun_scr_amh_mao_cnt_grk_swt_spa_amr_bos_ben_arw_cze_qcu_lat_prs_ita_yor_aeg_mcd_tig_lit_jav_ger_ven_svk_tsn_bat_tha_gam_tml_ewe_ses_uzb_guj_eng_aze_akn_vie_sod_dgb_moo_lda	0.175772383113849	0.414208385601482	0.679675281353912
258	aeg_ben_yor_por_wly_sod_sid_ita_azi_aze_ewe_bat_akn_ukr_guj_bsq_swe_owc_fbf_mnd_cze_pan_ven_prs_bem_pol_hun_dgb_dyu_est_krd_mlt_geo_svk_bos_mcd_afr_amr_tig_mol_fin_tsn_tag_glc_mao_jpn_knd_kor_alb_dut_tsw_slo_mly_scr_chh_ind_cnt_rus_bam_ctl_amh_spa_rom_eng_hin_qcu_lit_bul_arw_zul_heb_lat_gam_urd_sun_grk_swa_ger_moo_jav_tha_anl_tml_lda_swt_uzb_nor_fre_tur_igb_vie_hau_ses_cic_xho	-1.20141367357092	-2.97706851281886	0.00370989400137175
259	aeg_mol_ven_afr_owc_amh_tig_ctl_uzb_aze_lda_mao_dyu_slo_prs_bsq_swe_heb_ewe_cnt_bos_hin_swt_ukr_ses_lit_fin_tsn_swa_est_ger_anl_geo_rom_grk_krd_por_wly_hau_lat_hun_bam_tag_mcd_jav_jpn_tml_kor_fre_ita_yor_glc_ind_ben_chh_bat_mnd_nor_cic_bul_amr_pan_rus_svk_cze_qcu_scr_urd_eng_fbf_gam_dut_sid_alb_mly_pol_akn_spa_bem_sun_tha_sod_knd_zul_igb_tur_guj_arw_azi_dgb_vie_mlt_moo_xho_tsw	-0.397033801740318	-0.941034548175796	0.34912509996409
260	sid_glc_dyu_ctl_hau_amh_gam_bos_aze_azi_yor_tag_xho_arw_prs_bsq_pan_mlt_zul_cnt_hin_ger_moo_slo_lda_grk_hun_ewe_igb_est_bul_heb_geo_svk_fre_eng_urd_owc_amr_spa_fin_ses_mly_rus_ind_jpn_tml_kor_mcd_por_swt_krd_bat_rom_sod_jav_mnd_mol_ven_pol_wly_nor_swe_ben_afr_qcu_scr_lat_alb_tsn_aeg_lit_tig_cze_sun_ukr_bam_ita_cic_mao_tha_chh_knd_akn_fbf_uzb_guj_dut_tur_dgb_vie_anl_tsw_swa_bem	-0.527871618900967	-1.25965520763499	0.210945839326259
261	owc_guj_dyu_spa_sod_gam_wly_nor_aze_uzb_dgb_jav_tsn_ukr_ger_bsq_scr_anl_swt_mnd_glc_dut_cic_pan_xho_rus_hun_fbf_bem_fin_ben_chh_geo_eng_svk_lat_krd_tig_hau_slo_est_akn_ind_afr_bat_jpn_knd_kor_fre_arw_moo_urd_mao_alb_aeg_mly_cnt_mcd_igb_ctl_heb_cze_swe_ita_hin_qcu_lit_pol_prs_tsw_amh_mol_mlt_por_tag_rom_ven_bul_yor_sun_tha_amr_tml_lda_swa_azi_grk_bos_tur_ses_vie_sid_ewe_bam_zul	0.318426412478678	0.749702634618964	0.455326144035339
262	gam_pan_akn_scr_anl_chh_amr_eng_azi_aze_ewe_jav_dgb_ben_lat_bsq_rom_heb_bem_cnt_ger_ctl_igb_prs_bam_bos_hun_ven_tsn_fin_mcd_sid_geo_swe_bul_dut_krd_amh_mlt_urd_est_cic_ind_cze_sun_jpn_tml_kor_alb_guj_xho_slo_bat_pol_tig_mly_mnd_rus_moo_ita_aeg_por_mol_hin_nor_qcu_arw_spa_afr_lda_sod_lit_owc_svk_mao_glc_tsw_ukr_yor_tag_tha_wly_knd_dyu_swa_tur_fre_grk_uzb_ses_vie_hau_zul_fbf_swt	-0.309618576283863	-0.732287764917886	0.465834454248028
263	sod_fre_swt_bul_aeg_anl_owc_pol_uzb_azi_xho_tag_akn_dut_urd_bsq_ita_amh_moo_mnd_lit_pan_tsw_guj_tsn_slo_est_fbf_ewe_fin_scr_sid_geo_cze_bos_spa_alb_hau_gam_eng_hun_ses_ind_mol_mly_jpn_tml_kor_por_grk_bem_rus_mao_swe_chh_jav_cnt_glc_bam_nor_amr_ger_svk_krd_ukr_qcu_hin_afr_lat_ven_tig_ctl_heb_rom_bat_ben_yor_prs_dyu_sun_tha_wly_knd_cic_lda_tur_mcd_arw_aze_igb_vie_mlt_swa_zul_dgb	0.450904966023116	1.06205254393596	0.290962000248949
264	heb_prs_moo_arw_hau_wly_anl_alb_azi_aze_swt_ind_zul_svk_lit_bsq_afr_mlt_igb_cnt_ctl_lat_fbf_guj_dgb_mcd_hun_bem_dyu_est_hin_owc_geo_ben_bos_krd_spa_chh_sid_urd_fin_xho_mao_cze_tag_jpn_knd_kor_ger_glc_yor_slo_mly_pol_tig_sun_mnd_mol_tsw_por_sod_rus_bul_grk_dut_qcu_eng_swe_pan_bam_amh_nor_aeg_rom_bat_ita_swa_ukr_ewe_jav_tha_amr_tml_cic_tsn_tur_fre_scr_uzb_lda_vie_gam_ses_ven_akn	0.0698989722311788	0.164456461581114	0.86972873132431
265	chh_ctl_tsw_spa_heb_hau_owc_pol_aze_uzb_xho_tag_moo_slo_swe_bsq_ita_amr_tsn_cnt_mcd_afr_dyu_dut_dgb_prs_fin_bam_swa_hun_rom_sid_geo_bos_lat_eng_nor_gam_amh_mol_est_akn_bat_grk_ind_jpn_knd_kor_lit_por_fbf_bul_jav_fre_tig_sun_mnd_pan_ses_urd_mlt_arw_glc_cze_guj_qcu_hin_ben_krd_ewe_anl_rus_aeg_svk_mly_alb_swt_ger_lda_mao_tha_wly_tml_ven_zul_tur_ukr_scr_azi_cic_vie_sod_bem_igb_yor	0.831658298287937	1.98128463132128	0.0505127057433339
266	tig_alb_dyu_slo_owc_sid_amh_eng_uzb_tur_tsw_ind_yor_prs_ukr_bsq_spa_wly_xho_cnt_rus_ben_lda_glc_swt_lit_hun_igb_zul_fin_scr_hau_geo_arw_pol_guj_ger_mlt_amr_bos_est_dgb_mao_fre_tag_jpn_tml_kor_rom_krd_ewe_afr_sun_lat_heb_mly_mnd_ita_moo_cze_aeg_mcd_svk_por_hin_qcu_ctl_urd_grk_ven_chh_pan_anl_nor_jav_swe_akn_mol_fbf_bat_tha_sod_knd_swa_ses_azi_dut_bul_aze_cic_vie_gam_bam_tsn_bem	0.767670425626291	1.82506488766072	0.071201385604339
267	tig_slo_zul_nor_gam_sod_heb_alb_tur_aze_tsw_mao_swt_mcd_ben_bsq_fre_amr_dgb_cnt_prs_swe_dyu_afr_igb_ctl_est_fbf_lda_fin_guj_aeg_geo_grk_ukr_pan_krd_wly_chh_cze_hun_tsn_bat_ger_tag_jpn_tml_kor_hin_lit_bem_por_sun_glc_amh_jav_mnd_mol_moo_dut_mlt_urd_svk_lat_rom_qcu_scr_eng_arw_akn_hau_bos_anl_bul_mly_rus_bam_spa_ses_ind_tha_owc_knd_swa_xho_uzb_ita_pol_azi_ven_vie_sid_ewe_yor_cic	0.286484848552869	0.674487180121629	0.501674876397509
268	amr_prs_tsn_arw_sid_tig_wly_dut_uzb_azi_ven_sun_dgb_cze_alb_bsq_pan_amh_ewe_mnd_guj_afr_tsw_urd_moo_ben_hun_bem_yor_est_pol_aeg_geo_rom_svk_bul_mol_chh_heb_fre_fin_ses_jav_ctl_mly_jpn_tml_kor_krd_ukr_swa_grk_mao_lat_gam_bat_cnt_scr_bam_slo_anl_glc_rus_ger_nor_qcu_hin_swe_eng_igb_sod_por_hau_ita_tag_spa_cic_mcd_fbf_ind_tha_mlt_knd_lda_swt_aze_bos_lit_tur_dyu_vie_owc_zul_akn_xho	-0.234668950650996	-0.554273690223358	0.580721979321159
269	mlt_slo_fbf_bul_aeg_sid_anl_ger_tur_aze_swa_mao_ven_grk_urd_bsq_prs_owc_zul_mnd_swe_cze_moo_pan_cic_hin_est_dgb_ewe_hun_glc_amr_geo_arw_ukr_alb_eng_sod_tig_ita_fin_ses_jav_bos_tag_jpn_knd_kor_ben_guj_lda_nor_ind_dut_chh_bat_cnt_por_bam_mol_hau_afr_fre_mcd_rom_qcu_spa_krd_scr_akn_heb_rus_gam_svk_sun_pol_yor_lit_swt_mly_tha_wly_tml_dyu_tsw_uzb_lat_ctl_azi_tsn_vie_amh_xho_igb_bem	0.116147413933723	0.273973618839878	0.78471249031649
270	sid_bos_lda_bul_chh_amh_mlt_rom_aze_uzb_moo_mly_ewe_grk_pan_bsq_afr_amr_ven_mnd_rus_swe_tsn_ger_swa_dut_hun_fbf_igb_est_ita_tig_geo_prs_glc_scr_krd_anl_aeg_spa_fin_tsw_jav_nor_mao_jpn_tml_kor_ukr_eng_cic_pol_tag_guj_owc_ind_cnt_mcd_akn_por_hau_cze_ben_lat_fre_qcu_mol_lit_alb_xho_heb_hin_sod_ctl_sun_svk_ses_urd_zul_bat_tha_wly_knd_dgb_bam_tur_arw_slo_azi_bem_vie_gam_swt_yor_dyu	-0.483137411079085	-1.14897085868856	0.253514475535551
271	amr_mcd_zul_swe_sod_hau_aeg_cze_tur_aze_swt_bat_lda_glc_eng_bsq_afr_mlt_fbf_mnd_bul_nor_yor_grk_swa_krd_hun_moo_ses_fin_por_anl_geo_arw_dut_ger_scr_wly_gam_ben_est_xho_ind_urd_jav_jpn_knd_kor_rus_lat_igb_guj_mly_svk_heb_mao_cnt_ita_ewe_slo_amh_bos_prs_alb_rom_qcu_hin_pan_ukr_dgb_sid_lit_owc_fre_sun_spa_tsw_ctl_dyu_tag_tha_tig_tml_bam_akn_uzb_mol_pol_azi_cic_vie_chh_ven_bem_tsn	-0.684488680362324	-1.6396954512205	0.104446964461721
272	owc_glc_moo_cze_aeg_hau_mlt_mol_tur_uzb_dyu_mly_igb_scr_dut_bsq_afr_tig_tsn_mnd_slo_svk_tsw_pan_dgb_arw_hun_fbf_lda_est_guj_gam_geo_ben_prs_grk_pol_wly_heb_fre_fin_cic_ind_rom_jav_jpn_knd_kor_urd_krd_xho_mcd_sun_ukr_amh_bat_cnt_bul_akn_alb_amr_swe_ita_nor_lit_qcu_eng_ctl_rus_ewe_chh_bos_anl_por_mao_lat_swt_spa_bam_tag_tha_sid_tml_yor_ven_aze_ger_hin_azi_zul_vie_sod_ses_bem_swa	-0.23406685999572	-0.553064893565768	0.581546030751499
273	anl_mol_bem_lat_hau_sid_amr_swe_tur_aze_cic_mao_swt_afr_slo_bsq_krd_wly_ses_mnd_scr_lit_ewe_hin_lda_urd_est_fbf_tsn_hun_eng_amh_geo_por_rus_ben_grk_tig_gam_arw_fin_dgb_mly_ita_bat_jpn_tml_kor_prs_fre_bam_ger_ind_pol_sod_jav_cnt_pan_akn_ukr_chh_svk_nor_alb_rom_qcu_bos_ctl_spa_zul_heb_mcd_aeg_cze_sun_guj_dyu_dut_xho_tag_tha_mlt_knd_moo_ven_uzb_bul_glc_azi_tsw_vie_owc_swa_igb_yor	-0.0796960612329797	-0.187816203396814	0.851429918039532
274	sod_lat_akn_urd_amh_sid_wly_nor_azi_uzb_ewe_jav_bem_lit_eng_bsq_arw_hau_xho_mnd_ger_spa_tsn_dut_bam_svk_fin_moo_swa_est_rus_amr_geo_ita_pan_guj_hin_tig_anl_ben_hun_ven_tag_mol_sun_jpn_tml_kor_krd_swe_yor_bos_bat_bul_chh_mly_cnt_slo_fbf_afr_heb_alb_grk_pol_fre_qcu_prs_rom_ukr_zul_mlt_mcd_owc_ctl_mao_por_swt_glc_dyu_ind_tha_gam_knd_cic_lda_tur_scr_cze_aze_dgb_vie_aeg_igb_tsw_ses	-0.473340797804321	-1.12602211345365	0.263053509881442
275	chh_nor_ven_por_aeg_mlt_hau_ger_tur_aze_dyu_sun_xho_hin_krd_bsq_ctl_amh_yor_cnt_lat_mcd_tsn_arw_cic_scr_est_bam_swt_hun_svk_gam_geo_afr_ita_rus_spa_amr_heb_rom_fin_swa_jav_fre_ind_jpn_knd_kor_cze_swe_tsw_bul_mao_glc_sod_bat_mnd_lit_zul_guj_owc_bos_ukr_pan_grk_qcu_mol_eng_ben_lda_tig_urd_anl_dut_tag_pol_igb_alb_dgb_mly_tha_sid_tml_bem_akn_azi_slo_prs_uzb_ewe_vie_wly_ses_fbf_moo	-0.436959350789039	-1.03846813691805	0.301744618773037
276	sod_afr_moo_scr_wly_tig_aeg_urd_azi_tur_dgb_sun_bam_pan_mol_bsq_alb_mlt_akn_cnt_pol_rus_igb_guj_cic_rom_est_ven_bem_fin_mcd_heb_geo_glc_hin_bul_grk_chh_owc_ita_hun_ses_mly_slo_mao_jpn_knd_kor_bos_svk_tsw_arw_jav_ger_anl_tag_mnd_ben_zul_ukr_sid_swe_ctl_lat_por_qcu_krd_fre_spa_lda_gam_nor_hau_eng_ind_cze_dyu_dut_swt_bat_tha_amr_tml_tsn_ewe_uzb_prs_lit_aze_xho_vie_amh_fbf_yor_swa	-0.29995841359092	-0.708744881254167	0.480255661720736
277	sid_krd_ven_lat_aeg_mlt_tig_prs_azi_tur_ewe_mao_fbf_rus_rom_bsq_nor_sod_bam_mnd_ben_eng_tsn_glc_dyu_urd_est_cic_zul_hun_ctl_anl_geo_bul_cze_spa_afr_owc_chh_mcd_fin_bem_tag_pol_bat_jpn_tml_kor_pan_ita_akn_lit_mly_scr_hau_sun_cnt_bos_swt_ger_amh_slo_grk_por_ukr_qcu_dut_svk_swe_moo_amr_fre_gam_alb_jav_guj_tsw_mol_xho_ind_tha_heb_knd_ses_lda_aze_hin_arw_uzb_dgb_vie_wly_swa_yor_igb	-0.48483061145162	-1.15246422999991	0.252084134712212
278	sod_mcd_bam_por_wly_gam_owc_eng_tur_aze_cic_sun_bem_spa_slo_bsq_rom_amr_ewe_mnd_ita_pol_lda_bos_ses_nor_hun_xho_igb_fin_fre_sid_geo_ctl_svk_lat_ger_anl_aeg_glc_est_akn_ind_mol_mao_jpn_tml_kor_rus_urd_tsw_cze_bat_alb_mlt_tag_cnt_krd_fbf_arw_hau_bul_prs_afr_grk_qcu_swe_dut_lit_ven_tig_hin_heb_pan_jav_guj_dyu_ukr_yor_mly_tha_amh_knd_dgb_swt_uzb_scr_ben_azi_moo_vie_chh_tsn_swa_zul	-0.271696015580131	-0.642131036115124	0.52236783403523
279	chh_arw_ewe_fre_wly_sod_amr_swe_uzb_azi_swa_bat_tsw_slo_mcd_bsq_ita_mlt_akn_mnd_ger_glc_fbf_pol_moo_svk_hun_zul_ses_est_afr_amh_geo_mol_ben_eng_alb_anl_heb_rus_fin_yor_mao_lat_sun_jpn_tml_kor_guj_por_bam_spa_mly_prs_hau_jav_cnt_bos_swt_ukr_sid_bul_lit_dut_cze_qcu_ctl_nor_grk_igb_owc_hin_tig_krd_tag_urd_dgb_scr_dyu_ind_tha_gam_knd_ven_xho_tur_rom_pan_aze_tsn_vie_aeg_lda_cic_bem	-0.561338551159308	-1.33700507094734	0.184482248411795
280	aeg_prs_fbf_ben_owc_gam_chh_fre_aze_azi_moo_bat_dyu_afr_rom_bsq_urd_hau_ewe_mnd_bos_ukr_igb_ctl_bam_mol_hun_cic_yor_fin_por_amh_geo_nor_hin_glc_grk_anl_heb_cze_est_tsw_jav_scr_mao_jpn_tml_kor_arw_krd_bem_eng_ind_guj_tig_mly_cnt_ger_swt_rus_wly_bul_alb_dut_spa_qcu_ita_svk_lat_ven_sod_pan_sid_slo_tag_mcd_dgb_swe_zul_sun_tha_amr_knd_swa_tsn_uzb_lit_pol_tur_xho_vie_mlt_ses_lda_akn	-1.29876115472392	-3.23694992965009	0.00167472457700338
281	mlt_arw_ewe_ukr_amh_anl_tig_rom_azi_aze_moo_mly_bam_mol_glc_bsq_grk_heb_dyu_cnt_fre_ben_tsn_spa_swa_alb_fin_akn_tsw_est_guj_wly_geo_pol_ctl_svk_lat_aeg_amr_dut_hun_zul_ind_swe_tag_jpn_knd_kor_por_bul_fbf_nor_bat_ita_sid_sun_mnd_prs_bem_urd_gam_lit_mcd_cze_hin_qcu_rus_krd_pan_ven_owc_slo_sod_scr_jav_bos_cic_ger_yor_mao_tha_hau_tml_igb_lda_uzb_eng_afr_tur_xho_vie_chh_swt_dgb_ses	-0.9617895972942	-2.33851637492881	0.0215030489128657
282	owc_rom_fbf_lat_hau_mlt_wly_bul_uzb_aze_xho_sun_bam_dut_grk_bsq_mol_aeg_ewe_cnt_pan_prs_dyu_bos_zul_rus_fin_bem_tsw_est_alb_amh_geo_lit_mcd_urd_afr_amr_anl_ben_hun_tsn_jav_guj_tag_jpn_tml_kor_eng_hin_lda_fre_mao_scr_gam_ind_mnd_krd_moo_ukr_sid_cze_glc_spa_ctl_qcu_por_ita_pol_ven_chh_nor_tig_arw_bat_slo_akn_ger_cic_mly_tha_sod_knd_swa_dgb_azi_svk_swe_tur_yor_vie_heb_swt_ses_igb	-0.642422785787725	-1.53414028465256	0.128390207101369
283	sid_mcd_akn_fre_heb_sod_wly_prs_tur_azi_dgb_tag_dyu_slo_lit_bsq_rom_mlt_fbf_mnd_glc_nor_moo_bos_ven_scr_est_ewe_yor_fin_ben_gam_geo_grk_por_ita_alb_amr_tig_arw_hun_zul_mao_ukr_jav_jpn_knd_kor_hin_dut_igb_lat_sun_krd_hau_ind_cnt_eng_tsw_ger_aeg_cze_pol_spa_urd_qcu_afr_pan_swe_cic_amh_bul_anl_rus_mly_mol_bam_ctl_tsn_bat_tha_owc_tml_bem_lda_aze_guj_svk_uzb_swt_vie_chh_swa_xho_ses	0.634854908995482	1.50012450471447	0.13696947874505
284	amh_fre_moo_ita_chh_heb_wly_bos_uzb_aze_zul_sun_swa_mol_rus_bsq_urd_gam_ven_mnd_ben_glc_dgb_pan_dyu_nor_fin_cic_yor_hun_ctl_mlt_geo_ukr_mcd_grk_hin_sid_sod_cze_est_bam_mly_guj_bat_jpn_knd_kor_swe_slo_igb_krd_mao_rom_owc_ind_cnt_pol_fbf_scr_aeg_eng_dut_bul_alb_qcu_spa_svk_ger_tsw_hau_por_tig_lat_tag_prs_xho_arw_swt_jav_tha_anl_tml_tsn_bem_tur_lit_afr_azi_lda_vie_amr_ewe_akn_ses	0.18660630267477	0.439792806629214	0.661107516900256
285	aeg_hin_fbf_nor_tig_wly_heb_pan_uzb_tur_bem_jav_tsw_rom_arw_bsq_cze_owc_akn_cnt_alb_lat_zul_grk_dyu_mcd_fin_bam_dgb_est_scr_sod_geo_afr_lit_urd_mol_chh_amr_krd_hun_ven_tag_ukr_mly_jpn_knd_kor_guj_fre_swt_eng_ind_glc_mlt_mao_mnd_ben_moo_dut_anl_ita_slo_bos_swe_qcu_prs_pol_ctl_ewe_amh_bul_sid_ger_sun_por_tsn_spa_cic_bat_tha_gam_tml_igb_xho_azi_svk_rus_aze_swa_vie_hau_ses_yor_lda	-0.146954153465158	-0.346491129870945	0.729756374759286
286	aeg_arw_swa_alb_wly_chh_heb_bul_uzb_tur_bem_mly_bam_cze_urd_bsq_svk_mlt_igb_cnt_lit_grk_fbf_lat_tsw_slo_fin_ewe_yor_est_glc_gam_geo_afr_pol_ita_spa_tig_amr_hin_hun_akn_ind_bos_bat_jpn_tml_kor_prs_scr_xho_ctl_jav_fre_amh_sun_mnd_ger_swt_nor_hau_mcd_guj_rom_dut_qcu_rus_ukr_krd_lda_anl_swe_sod_mol_mao_ben_zul_pan_ses_tag_tha_owc_knd_tsn_dgb_azi_eng_por_aze_ven_vie_sid_dyu_moo_cic	-0.139159579657205	-0.328142500264904	0.743541567334076
287	amh_prs_tsn_swe_sid_mlt_hau_lat_tur_azi_dyu_tag_cic_ctl_hin_bsq_nor_amr_moo_mnd_rus_por_ses_eng_bem_rom_fin_bam_xho_hun_urd_wly_geo_mcd_scr_bos_fre_heb_gam_dut_est_tsw_ind_alb_bat_jpn_tml_kor_pan_lit_yor_pol_jav_ben_aeg_sun_cnt_ita_dgb_ger_chh_cze_spa_slo_bul_qcu_arw_grk_krd_swa_tig_afr_sod_glc_mly_ukr_ewe_svk_lda_mao_tha_anl_knd_swt_ven_aze_guj_mol_uzb_igb_vie_owc_zul_akn_fbf	-0.790087857252332	-1.90127121898532	0.0603625861717552
288	wly_ita_swa_ukr_amh_sod_chh_ctl_tur_uzb_ven_sun_tsw_mol_guj_bsq_slo_mlt_yor_cnt_nor_swe_tsn_bul_lda_eng_hun_xho_swt_fin_prs_anl_geo_dut_mcd_pol_arw_sid_hau_rus_est_zul_mao_bos_ind_jpn_tml_kor_rom_ben_igb_lit_tag_scr_heb_mly_mnd_pan_moo_lat_amr_afr_por_krd_grk_qcu_ger_glc_spa_dgb_aeg_svk_tig_cze_bat_alb_ewe_hin_fbf_jav_tha_gam_knd_bam_ses_aze_urd_fre_azi_akn_vie_owc_cic_dyu_bem	0.429177031057463	1.0143567567859	0.313044294808089
289	aeg_pan_cic_nor_tig_chh_sod_krd_azi_tur_yor_mao_moo_spa_mol_bsq_eng_anl_igb_mnd_cze_mcd_bam_lat_lda_fre_hun_bem_tsn_est_hin_mlt_geo_grk_rom_ben_afr_amh_hau_lit_fin_dyu_tag_guj_jav_jpn_knd_kor_ita_urd_swt_bul_ind_por_gam_bat_cnt_slo_zul_bos_heb_glc_scr_prs_ctl_qcu_arw_ukr_dut_akn_wly_pol_sid_ger_sun_svk_xho_swe_ewe_mly_tha_amr_tml_tsw_ven_aze_rus_alb_uzb_fbf_vie_owc_swa_dgb_ses	-1.08959573148199	-2.66367508844842	0.00911017595601083
290	hau_eng_moo_mol_wly_tig_amr_pol_azi_uzb_bem_mao_fbf_ukr_bos_bsq_alb_heb_lda_cnt_guj_ger_yor_ben_tsw_bul_fin_ewe_igb_hun_krd_sod_geo_rom_svk_grk_hin_owc_aeg_mcd_est_dgb_tag_ita_bat_jpn_knd_kor_scr_cze_zul_prs_sun_glc_sid_ind_mnd_swe_akn_lat_gam_lit_ctl_fre_dut_qcu_slo_nor_spa_swa_mlt_afr_chh_por_mly_pan_ses_urd_tsn_jav_tha_anl_tml_xho_swt_aze_rus_arw_tur_dyu_vie_amh_bam_ven_cic	-0.411976846741804	-0.976362407447763	0.331417805288833
291	heb_slo_lda_lat_sod_mlt_sid_eng_uzb_tur_yor_bat_swa_arw_lit_bsq_scr_hau_zul_mnd_swe_spa_tsn_krd_dyu_prs_hun_igb_fbf_est_pan_wly_geo_ita_hin_bul_svk_tig_amh_grk_fin_ewe_jav_nor_sun_jpn_tml_kor_rom_por_bam_pol_ind_alb_anl_tag_cnt_dut_ven_ger_chh_mol_urd_bos_mcd_qcu_afr_glc_guj_akn_aeg_ctl_amr_rus_mao_ukr_xho_fre_moo_mly_tha_gam_knd_swt_bem_azi_cze_ben_aze_dgb_vie_owc_tsw_cic_ses	-0.314922522732174	-0.745449511472011	0.457879936156607
292	hau_nor_dyu_rus_aeg_chh_gam_krd_aze_tur_bam_ind_akn_eng_mcd_bsq_grk_sod_swa_mnd_ben_arw_xho_hin_ven_bul_hun_swt_tsn_fin_ita_sid_geo_lat_bos_slo_por_anl_tig_svk_est_bem_mly_spa_jav_jpn_tml_kor_ctl_swe_ses_prs_tag_glc_mlt_sun_cnt_urd_moo_dut_heb_pol_lit_cze_ger_qcu_fre_guj_alb_tsw_owc_mol_amr_scr_mao_afr_igb_pan_zul_bat_tha_wly_knd_dgb_fbf_azi_ukr_rom_uzb_ewe_vie_amh_lda_yor_cic	0.986040129762964	2.36586757237473	0.0200635741928012
293	tig_arw_yor_spa_heb_aeg_gam_ctl_aze_tur_akn_ind_xho_urd_mcd_bsq_hin_owc_moo_cnt_krd_cze_swa_rus_fbf_nor_est_tsn_ven_fin_prs_sod_geo_pan_eng_por_alb_mlt_anl_glc_hun_igb_sun_bos_mao_jpn_knd_kor_fre_svk_zul_scr_tag_afr_wly_jav_mnd_pol_tsw_mol_sid_rom_grk_bul_guj_qcu_ben_lat_ita_cic_chh_ger_hau_swe_mly_ukr_lda_dut_ewe_bat_tha_amr_tml_swt_dyu_uzb_slo_lit_azi_dgb_vie_amh_ses_bem_bam	0.0100386407335262	0.0236364072420729	0.981193273105337
294	heb_eng_dgb_krd_sid_amh_owc_por_tur_uzb_ses_bat_akn_afr_lit_bsq_spa_tig_cic_cnt_glc_dut_igb_rom_yor_ctl_fin_zul_dyu_est_pan_anl_geo_mcd_ukr_alb_pol_amr_sod_swe_hun_tsn_tag_ger_jav_jpn_knd_kor_scr_rus_lda_grk_mao_ita_chh_ind_mnd_slo_moo_bul_wly_fre_arw_mol_urd_qcu_bos_hin_nor_ewe_hau_guj_mlt_cze_sun_prs_xho_svk_bam_mly_tha_aeg_tml_swa_fbf_aze_lat_ben_azi_bem_vie_gam_tsw_swt_ven	-0.371496517407015	-0.880131030254398	0.38105703456013
295	gam_spa_tsn_pan_amh_aeg_tig_ger_aze_tur_lda_ind_ewe_por_glc_bsq_ben_sod_tsw_mnd_scr_eng_dgb_mcd_fbf_arw_hun_igb_ven_fin_slo_hau_geo_pol_fre_nor_urd_amr_mlt_cze_est_dyu_bat_mol_jav_jpn_tml_kor_ukr_bul_bem_bos_tag_rom_heb_mly_cnt_ita_yor_lit_owc_ctl_guj_krd_rus_qcu_svk_alb_swe_bam_chh_hin_wly_dut_mao_afr_zul_grk_xho_sun_tha_sid_knd_cic_swa_uzb_lat_prs_azi_swt_vie_anl_moo_ses_akn	-0.490285481505159	-1.16672523525521	0.246304392134368
296	sod_dut_fbf_eng_amr_gam_heb_pol_azi_tur_tsn_sun_bem_bul_urd_bsq_slo_aeg_akn_cnt_pan_lat_moo_ger_cic_arw_hun_swa_zul_fin_cze_mlt_geo_fre_krd_glc_hin_hau_amh_lit_est_yor_ind_nor_mly_jpn_tml_kor_rus_mcd_igb_spa_tag_prs_wly_mao_mnd_ukr_lda_ctl_tig_scr_rom_por_swe_qcu_afr_bos_mol_bam_owc_ben_anl_alb_bat_ita_xho_guj_ses_jav_tha_chh_knd_dyu_tsw_aze_svk_grk_uzb_ewe_vie_sid_dgb_swt_ven	-0.498625187283123	-1.18634950108335	0.238506239878792
297	anl_pan_yor_afr_mlt_gam_aeg_dut_tur_azi_igb_tag_cic_ger_lat_bsq_rus_chh_akn_cnt_urd_ctl_lda_mol_fbf_bul_est_bam_ses_hun_ben_hau_geo_rom_ita_hin_por_owc_heb_prs_fin_swt_bat_glc_mly_jpn_knd_kor_arw_svk_tsw_mcd_sun_grk_amh_ind_mnd_nor_dgb_ukr_sod_eng_swe_slo_scr_qcu_fre_spa_pol_tsn_tig_guj_wly_alb_jav_lit_swa_krd_xho_mao_tha_sid_tml_dyu_ewe_uzb_cze_bos_aze_zul_vie_amr_moo_ven_bem	-0.210510099933689	-0.497496387224544	0.620013288488293
298	heb_scr_tsn_arw_hau_sid_tig_bos_azi_uzb_ewe_jav_swa_urd_glc_bsq_fre_anl_moo_mnd_pan_ukr_cic_swe_igb_hin_fin_yor_bem_est_cze_owc_geo_lat_eng_spa_lit_gam_mlt_ger_hun_swt_mao_ben_mly_jpn_knd_kor_nor_svk_dyu_prs_ind_grk_chh_sun_cnt_krd_tsw_rus_amr_mcd_ctl_pol_ita_qcu_bul_afr_slo_ses_wly_rom_sod_guj_bat_alb_dgb_mol_xho_tag_tha_amh_tml_ven_zul_aze_dut_por_tur_fbf_vie_aeg_akn_lda_bam	-0.49007008223116	-1.16454794363458	0.24718065492605
299	gam_lit_zul_arw_aeg_amr_mlt_hin_tur_aze_fbf_mao_moo_mol_ger_bsq_por_sod_ses_mnd_cze_lat_swt_ctl_xho_afr_fin_dyu_ewe_hun_alb_amh_geo_guj_bos_prs_spa_wly_hau_krd_est_igb_jav_fre_ind_jpn_tml_kor_pan_ita_akn_mcd_bat_swe_tig_tag_cnt_slo_bam_rus_owc_urd_dut_eng_ben_qcu_glc_grk_nor_yor_chh_bul_anl_rom_sun_ukr_tsn_scr_lda_mly_tha_sid_knd_swa_cic_azi_pol_svk_uzb_ven_vie_heb_tsw_dgb_bem	-0.20287769042301	-0.479152722080517	0.632954745884268
300	chh_guj_igb_svk_mlt_heb_aeg_ita_azi_uzb_ewe_ind_ven_mol_spa_bsq_por_amr_ses_cnt_arw_ben_xho_nor_fbf_hin_est_tsw_dgb_hun_lat_owc_geo_glc_dut_mcd_afr_sid_anl_krd_fin_lda_mly_pan_mao_jpn_tml_kor_ctl_rus_swt_urd_bat_fre_gam_tag_mnd_bul_swa_scr_hau_cze_grk_rom_eng_qcu_lit_ger_prs_yor_tig_swe_sod_ukr_jav_bos_zul_pol_tsn_sun_tha_wly_knd_bem_dyu_aze_alb_slo_tur_bam_vie_amh_akn_moo_cic	-0.829721183310861	-2.00827474039083	0.0475147121926262
301	aeg_rom_dyu_lat_amh_amr_hau_fre_aze_uzb_igb_bat_lda_swe_cze_bsq_bos_sid_zul_cnt_grk_alb_swa_scr_swt_dut_fin_tsn_cic_est_nor_chh_geo_mcd_ukr_ger_urd_gam_tig_eng_hun_yor_tag_krd_mly_jpn_knd_kor_lit_afr_ses_spa_sun_pan_anl_ind_mnd_por_ewe_ita_owc_pol_hin_svk_prs_qcu_ben_slo_mol_moo_wly_glc_mlt_rus_mao_bul_akn_ctl_fbf_jav_tha_heb_tml_bem_tsw_azi_arw_guj_tur_dgb_vie_sod_xho_ven_bam	-0.123952674895306	-0.29202258621888	0.770919792612473
302	tig_ger_swt_bos_sod_sid_chh_ita_aze_tur_igb_bat_cic_nor_mol_bsq_urd_anl_swa_mnd_lit_ben_dgb_ctl_yor_grk_hun_tsw_akn_fin_svk_heb_geo_eng_glc_bul_swe_gam_amh_rus_est_ven_sun_alb_jav_jpn_tml_kor_pol_pan_zul_mcd_ind_rom_amr_tag_cnt_cze_xho_scr_owc_guj_prs_fre_lat_qcu_arw_krd_slo_bam_hau_dut_aeg_hin_mao_por_bem_ukr_tsn_mly_tha_mlt_knd_dyu_fbf_uzb_afr_spa_azi_ses_vie_wly_moo_lda_ewe	-0.19825738168895	-0.467763587948655	0.641047959727461
303	aeg_bos_bam_ita_amr_sod_heb_svk_tur_uzb_ewe_mly_igb_eng_scr_bsq_urd_gam_swa_mnd_arw_mol_akn_krd_swt_slo_fin_zul_cic_hun_rom_owc_geo_lit_cze_pan_spa_amh_chh_pol_est_dgb_sun_grk_jav_jpn_tml_kor_nor_afr_moo_guj_mao_bul_mlt_bat_cnt_ctl_ven_alb_sid_lat_dut_glc_por_qcu_ukr_rus_hin_ses_tig_mcd_wly_ger_ind_ben_tsw_swe_yor_tag_tha_hau_knd_dyu_xho_aze_fre_prs_azi_tsn_vie_anl_fbf_lda_bem	-0.778948853986565	-1.87855362729249	0.0634379599416924
304	chh_hin_ewe_cze_anl_gam_aeg_lat_uzb_tur_fbf_jav_bam_krd_mol_bsq_bos_amh_ses_mnd_spa_mcd_zul_rus_igb_alb_hun_swa_yor_fin_urd_amr_geo_scr_rom_glc_ita_wly_hau_bul_est_moo_sun_afr_ind_jpn_knd_kor_ben_nor_cic_pan_mao_por_heb_tag_cnt_swe_dyu_lit_sod_slo_eng_grk_ger_qcu_guj_ctl_pol_akn_tig_svk_mlt_prs_bat_arw_bem_ukr_dgb_mly_tha_sid_tml_xho_tsw_azi_dut_fre_aze_tsn_vie_owc_ven_swt_lda	0.452002772861319	1.06489072675496	0.289682377119539
305	heb_glc_dgb_lit_wly_tig_owc_pan_uzb_azi_swt_mao_zul_dut_alb_bsq_arw_mlt_akn_cnt_afr_ctl_ses_grk_fbf_cze_hun_dyu_yor_est_fre_anl_geo_nor_ben_pol_svk_aeg_gam_lat_fin_ewe_jav_eng_sun_jpn_knd_kor_bul_scr_lda_urd_mly_spa_sid_bat_mnd_mcd_bem_prs_sod_krd_por_hin_ita_qcu_rus_swe_bos_igb_hau_ukr_chh_rom_tag_ger_cic_slo_moo_ind_tha_amr_tml_ven_swa_tur_mol_guj_aze_tsn_vie_amh_tsw_xho_bam	-0.616907788953893	-1.4758149646981	0.143371414359582
306	hau_afr_dyu_ben_gam_chh_mlt_scr_azi_uzb_lda_bat_yor_slo_grk_bsq_prs_wly_ewe_cnt_spa_pan_akn_pol_ses_lit_fin_cic_swa_hun_fre_heb_geo_por_swe_hin_mol_amr_sod_rom_est_moo_sun_ctl_ind_jpn_knd_kor_ger_rus_zul_alb_jav_ita_anl_mly_mnd_bul_bam_svk_owc_nor_cze_ukr_mcd_qcu_lat_urd_guj_tsn_tig_dut_aeg_glc_mao_eng_dgb_krd_swt_tag_tha_amh_tml_xho_tsw_tur_arw_bos_aze_fbf_vie_sid_bem_ven_igb	-0.0124373354634034	-0.029303133121672	0.97668562023388
307	hau_mcd_dgb_bos_aeg_sid_mlt_urd_uzb_azi_ven_mly_swa_dut_pan_bsq_guj_chh_lda_mnd_grk_ita_bam_prs_swt_rus_est_xho_ewe_hun_glc_sod_geo_slo_eng_svk_afr_tig_owc_mol_fin_tsw_mao_por_ind_jpn_tml_kor_pol_rom_fbf_krd_jav_bul_wly_sun_cnt_spa_igb_lat_amr_scr_ctl_fre_nor_qcu_lit_ben_alb_yor_heb_cze_amh_hin_bat_arw_zul_swe_ses_tag_tha_anl_knd_dyu_akn_aze_ukr_ger_tur_tsn_vie_gam_cic_bem_moo	0.0489434527398283	0.115144251910008	0.908579031793236
308	aeg_lit_ewe_spa_hau_gam_owc_eng_tur_aze_dyu_bat_igb_scr_guj_bsq_ita_amh_ses_mnd_mcd_grk_zul_por_xho_lat_est_fbf_akn_fin_alb_anl_geo_cze_nor_ctl_hin_wly_chh_pol_hun_cic_jav_bos_ind_jpn_knd_kor_ben_urd_tsw_svk_tag_arw_tig_sun_cnt_ger_swa_afr_heb_mol_prs_bul_swe_qcu_glc_fre_ukr_swt_sod_rom_sid_rus_mly_slo_ven_dut_bam_mao_tha_amr_tml_lda_dgb_azi_pan_krd_uzb_tsn_vie_mlt_moo_bem_yor	-0.226385611370729	-0.53532200208035	0.593705018698422
309	hau_eng_dyu_rus_sod_sid_mlt_bul_azi_aze_bem_jav_fbf_guj_pol_bsq_grk_aeg_cic_cnt_ger_urd_swa_bos_moo_fre_est_lda_tsw_hun_prs_anl_geo_spa_rom_ctl_slo_amh_chh_glc_fin_ewe_bat_arw_mao_jpn_knd_kor_ukr_scr_tsn_krd_ind_afr_tig_tag_mnd_dut_bam_lat_heb_ita_nor_lit_hin_qcu_ben_cze_svk_akn_gam_alb_wly_por_mly_mol_igb_mcd_swt_sun_tha_amr_tml_yor_xho_tur_swe_pan_uzb_dgb_vie_owc_ven_zul_ses	-0.493874193873962	-1.17419780454699	0.243313849785921
310	amh_cze_igb_swe_hau_mlt_tig_bos_uzb_aze_yor_ind_dyu_rus_pol_bsq_scr_wly_tsn_mnd_ctl_krd_ewe_mol_tsw_grk_hun_dgb_akn_fin_lat_sid_geo_prs_urd_spa_por_anl_aeg_ger_est_fbf_mly_mcd_jav_jpn_tml_kor_ita_bul_xho_guj_mao_glc_amr_bat_cnt_rom_cic_hin_sod_slo_arw_eng_svk_qcu_afr_fre_dut_swa_chh_ben_owc_alb_tag_nor_moo_lit_zul_sun_tha_gam_knd_bam_swt_azi_ukr_pan_tur_lda_vie_heb_bem_ses_ven	-0.0413761256704956	-0.0974685697741072	0.922564046675147
311	sod_ctl_lda_krd_wly_chh_amh_mcd_tur_aze_igb_tag_moo_rom_afr_bsq_glc_amr_bem_cnt_eng_nor_fbf_hin_swt_lat_fin_cic_yor_hun_bul_sid_geo_por_svk_lit_ger_tig_owc_ben_est_dgb_mao_ukr_mly_jpn_knd_kor_ita_prs_tsw_scr_ind_pol_aeg_jav_mnd_bos_xho_cze_heb_alb_pan_grk_fre_qcu_dut_rus_spa_bam_hau_arw_mlt_swe_sun_mol_dyu_guj_tsn_bat_tha_anl_tml_ewe_swa_uzb_urd_slo_azi_zul_vie_gam_ven_ses_akn	0.557385651171181	1.31786012432008	0.190787546585217
312	gam_bul_ewe_ben_sid_owc_amr_eng_azi_uzb_swa_sun_moo_pol_krd_bsq_afr_hau_akn_mnd_dut_mcd_igb_grk_ven_fre_fin_xho_yor_est_lit_aeg_geo_svk_ita_lat_rom_heb_amh_ger_hun_dyu_ind_alb_jav_jpn_knd_kor_hin_ctl_ses_glc_tag_pan_mlt_mao_cnt_prs_bam_guj_anl_arw_ukr_bos_cze_qcu_mol_nor_urd_fbf_tig_por_wly_spa_mly_rus_bem_slo_tsw_bat_tha_chh_tml_zul_tsn_aze_scr_swe_tur_cic_vie_sod_lda_swt_dgb	0.100561236401834	0.237109806789141	0.813093131660652
313	gam_lat_dgb_eng_sid_mlt_heb_scr_tur_uzb_zul_bat_swt_rom_ukr_bsq_alb_tig_tsn_cnt_bos_hin_bem_pol_ven_por_est_lda_moo_hun_urd_hau_geo_afr_nor_mol_krd_amh_wly_dut_fin_swa_mly_prs_ind_jpn_knd_kor_spa_guj_fbf_slo_sun_ben_amr_jav_mnd_pan_yor_ctl_chh_swe_glc_cze_arw_qcu_ita_ger_grk_ewe_owc_fre_sod_mcd_tag_rus_igb_bul_cic_mao_tha_anl_tml_akn_dyu_aze_lit_svk_azi_xho_vie_aeg_bam_ses_tsw	-0.351272713903965	-0.832230200425061	0.40741098379716
314	tig_spa_xho_grk_hau_gam_sod_ben_tur_azi_dyu_sun_zul_arw_bos_bsq_bul_mlt_swa_cnt_rom_slo_moo_ctl_lda_mcd_fin_tsw_ven_est_cze_chh_geo_svk_ita_afr_rus_wly_aeg_alb_hun_tsn_bat_pan_jav_jpn_knd_kor_hin_mol_fbf_ger_mly_swe_amr_ind_mnd_glc_ses_fre_owc_dut_lit_ukr_prs_qcu_scr_eng_nor_akn_sid_urd_amh_pol_mao_krd_bam_guj_cic_tag_tha_anl_tml_igb_yor_uzb_lat_por_aze_ewe_vie_heb_bem_dgb_swt	-1.02983342432161	-2.51392846385504	0.0136584842969484
315	sod_scr_dgb_ger_heb_hau_wly_grk_uzb_aze_ewe_ind_tsn_afr_svk_bsq_rus_aeg_igb_cnt_mcd_fre_bem_krd_ses_cze_est_ven_tsw_hun_lit_mlt_geo_rom_por_ctl_prs_gam_owc_spa_fin_xho_bat_pol_jav_jpn_knd_kor_urd_ukr_lda_alb_tag_dut_sid_mao_mnd_hin_swa_lat_anl_ben_eng_glc_guj_qcu_arw_pan_bul_zul_amh_bos_chh_nor_sun_slo_yor_mol_fbf_mly_tha_tig_tml_akn_dyu_tur_swe_ita_azi_swt_vie_amr_cic_moo_bam	-0.220889475635045	-0.521623342507336	0.603172673197694
316	owc_swe_dyu_ben_aeg_amr_chh_nor_azi_uzb_swt_bat_akn_cze_urd_bsq_ger_mlt_moo_cnt_lit_dut_bam_ita_lda_ctl_fin_swa_cic_hun_mol_sid_geo_pol_rus_fre_hin_heb_amh_bos_est_tsw_mao_guj_sun_jpn_knd_kor_bul_ukr_dgb_slo_jav_por_sod_tag_mnd_grk_ewe_afr_hau_glc_arw_svk_rom_qcu_krd_spa_scr_tsn_anl_lat_tig_prs_ind_pan_bem_mcd_zul_mly_tha_gam_tml_ven_igb_aze_eng_alb_tur_ses_vie_wly_fbf_xho_yor	0.140527690506785	0.331053206471499	0.741349058322426
317	mlt_ctl_tsn_cze_amh_amr_wly_mcd_uzb_tur_ewe_mao_bam_por_swe_bsq_mol_aeg_akn_cnt_lat_krd_moo_spa_cic_scr_est_zul_ven_fin_glc_hau_geo_bul_ita_slo_hin_gam_anl_lit_hun_swt_bat_nor_tag_jpn_knd_kor_alb_rom_xho_pan_ind_afr_sod_jav_mnd_urd_dyu_guj_sid_rus_ger_bos_prs_qcu_fre_ben_svk_dgb_tig_grk_owc_ukr_sun_dut_swa_arw_igb_mly_tha_heb_tml_tsw_ses_aze_pol_eng_azi_bem_vie_chh_lda_yor_fbf	-1.00677466983343	-2.44956962774058	0.0161750325609694
318	owc_mcd_lda_alb_sid_amr_mlt_nor_aze_uzb_bem_sun_ewe_grk_krd_bsq_rus_aeg_tsw_mnd_ita_urd_ven_lat_igb_slo_fin_ses_swa_est_ger_wly_geo_lit_scr_glc_spa_hau_heb_pol_hun_akn_mao_eng_jav_jpn_tml_kor_dut_rom_zul_mol_mly_prs_sod_tag_cnt_ben_bam_bos_gam_arw_ctl_cze_ukr_qcu_afr_fre_guj_cic_chh_bul_anl_pan_bat_hin_yor_svk_swt_ind_tha_amh_knd_xho_tsn_tur_swe_por_azi_moo_vie_tig_dgb_dyu_fbf	-0.316655299042537	-0.749239721972677	0.455603704632775
319	aeg_svk_dgb_grk_sid_wly_gam_hin_aze_uzb_xho_jav_akn_lat_ukr_bsq_urd_mlt_bam_cnt_arw_slo_swa_ctl_yor_pan_fin_igb_tsn_est_rom_anl_geo_dut_ita_scr_bul_amh_hau_mol_hun_ewe_bat_alb_mao_jpn_knd_kor_lit_ben_tsw_guj_ind_rus_amr_sun_mnd_glc_cic_spa_sod_por_eng_pol_mcd_qcu_cze_swe_fre_dyu_heb_afr_tig_prs_tag_bos_bem_nor_fbf_mly_tha_owc_tml_ven_zul_tur_ger_krd_azi_lda_vie_chh_swt_ses_moo	-0.262194811131812	-0.619618706768685	0.537023967638637
320	sid_glc_ven_pol_mlt_anl_heb_urd_uzb_aze_xho_sun_igb_slo_rus_bsq_rom_amh_yor_cnt_alb_guj_ewe_spa_bem_ctl_fin_fbf_swa_est_fre_amr_geo_ita_grk_cze_ger_gam_aeg_scr_hun_swt_tag_mol_mao_jpn_tml_kor_pan_svk_bam_bul_bat_nor_wly_jav_mnd_por_dgb_krd_tig_dut_lit_arw_ukr_qcu_prs_lat_afr_akn_sod_mcd_owc_hin_ind_eng_tsn_swe_lda_mly_tha_hau_knd_ses_zul_tur_bos_ben_azi_tsw_vie_chh_dyu_moo_cic	-0.811598506456488	-1.95763059061646	0.0532711291752013
321	tig_urd_fbf_spa_chh_amh_wly_guj_azi_aze_swt_bat_yor_prs_scr_bsq_hin_heb_moo_mnd_krd_fre_swa_cze_xho_por_fin_lda_ewe_hun_mol_gam_geo_grk_pan_lat_rom_sod_owc_bos_est_bem_jav_swe_ind_jpn_knd_kor_arw_afr_ses_pol_mly_dut_mlt_mao_cnt_ctl_zul_ita_anl_nor_slo_bul_rus_qcu_mcd_lit_glc_cic_sid_ger_aeg_ukr_sun_ben_dyu_eng_tsw_tag_tha_hau_tml_igb_dgb_uzb_svk_alb_tur_bam_vie_amr_ven_tsn_akn	0.210349214188425	0.495153792401535	0.621659456976691
322	sod_rom_cic_cze_anl_amr_sid_ita_tur_azi_bam_jav_zul_lit_spa_bsq_swe_amh_fbf_mnd_grk_bul_swt_por_ven_ctl_hun_igb_moo_fin_scr_chh_geo_eng_svk_mol_ukr_heb_gam_slo_est_dyu_mly_arw_bat_jpn_tml_kor_mcd_glc_ses_bos_mao_guj_owc_tag_cnt_urd_yor_alb_mlt_krd_hin_prs_fre_qcu_nor_pol_afr_dgb_hau_rus_wly_ger_sun_pan_xho_lat_swa_ind_tha_tig_knd_lda_akn_aze_ben_dut_uzb_tsw_vie_aeg_bem_tsn_ewe	-0.0867311583878181	-0.204689410645271	0.838262105751222
323	amr_rom_moo_urd_sid_hau_wly_swe_tur_uzb_lda_bat_xho_lat_rus_bsq_por_sod_ses_cnt_fre_slo_bam_ukr_swt_guj_est_ewe_tsn_hun_ben_amh_geo_eng_prs_mcd_pol_mlt_owc_cze_fin_zul_tag_mol_ind_jpn_knd_kor_spa_ctl_akn_ger_jav_lit_heb_mly_mnd_arw_fbf_bos_tig_scr_svk_alb_grk_qcu_hin_bul_ita_swa_anl_krd_chh_afr_mao_nor_dyu_dut_yor_sun_tha_gam_tml_cic_igb_aze_glc_pan_azi_tsw_vie_aeg_dgb_ven_bem	0.182503691713687	0.43009578354348	0.668120955044398
324	hau_scr_ses_afr_sod_anl_amh_eng_tur_aze_zul_sun_lda_grk_pol_bsq_urd_owc_cic_mnd_rom_mcd_ewe_ben_igb_guj_fin_bem_tsn_est_pan_amr_geo_svk_prs_rus_krd_aeg_gam_spa_hun_bam_jav_lit_mao_jpn_tml_kor_alb_por_dgb_ctl_ind_slo_tig_bat_cnt_nor_ven_swe_chh_mol_ger_arw_cze_qcu_ukr_glc_dut_tsw_mlt_hin_heb_fre_tag_ita_yor_bul_moo_mly_tha_wly_knd_swa_fbf_azi_lat_bos_uzb_swt_vie_sid_akn_dyu_xho	-0.395444165808034	-0.938144616932288	0.350600157310001
325	amr_bul_tsw_por_hau_amh_tig_ctl_aze_azi_moo_mao_dgb_slo_ger_bsq_eng_anl_tsn_cnt_lit_nor_swa_pan_ven_ukr_est_zul_ses_hun_alb_owc_geo_arw_hin_ben_prs_mlt_gam_pol_fin_ewe_bat_guj_tag_jpn_tml_kor_spa_dut_xho_ita_sun_urd_sod_jav_mnd_mcd_bam_scr_chh_afr_cze_lat_swe_qcu_rom_krd_mol_dyu_heb_svk_wly_glc_ind_bos_fbf_fre_igb_mly_tha_aeg_knd_yor_akn_uzb_rus_grk_tur_lda_vie_sid_cic_bem_swt	-0.394918529764312	-0.935327140925591	0.352042092746238
326	amr_por_xho_alb_wly_chh_tig_cze_azi_uzb_dyu_tag_ven_grk_ben_bsq_rom_gam_bem_cnt_dut_guj_fbf_bul_yor_swe_hun_swa_igb_est_ctl_sid_geo_rus_lit_pan_scr_amh_anl_ger_fin_akn_mly_ita_ind_jpn_knd_kor_fre_nor_moo_hin_bat_glc_aeg_mao_mnd_afr_cic_eng_mlt_arw_lat_pol_urd_qcu_slo_mol_ukr_swt_hau_bos_owc_mcd_sun_spa_ewe_krd_dgb_jav_tha_heb_tml_zul_ses_aze_prs_svk_tur_tsw_vie_sod_tsn_bam_lda	0.011510562004526	0.0270800411226944	0.978453918556179
327	aeg_mcd_bam_nor_heb_amh_sid_guj_tur_aze_swa_tag_ven_urd_ger_bsq_spa_tig_ses_cnt_lit_swe_yor_dut_moo_hin_fin_dgb_bem_hun_por_amr_geo_cze_pan_ita_ukr_chh_hau_grk_est_igb_bat_mol_mao_jpn_tml_kor_lat_ben_lda_glc_jav_bos_mlt_mly_mnd_eng_akn_krd_gam_rom_svk_bul_prs_qcu_rus_scr_arw_fbf_owc_pol_anl_fre_ind_afr_zul_ctl_tsw_sun_tha_sod_knd_ewe_dyu_azi_slo_alb_uzb_xho_vie_wly_tsn_cic_swt	0.156497292103525	0.368404980639994	0.713408552199363
328	tig_krd_tsw_scr_anl_wly_heb_ukr_tur_aze_ven_mly_moo_por_ita_bsq_afr_gam_xho_mnd_rom_arw_dyu_fre_igb_pol_fin_dgb_bem_est_alb_amh_geo_glc_svk_swe_urd_mlt_chh_prs_hun_cic_jav_ctl_sun_jpn_tml_kor_ger_guj_swt_spa_ind_pan_sod_tag_cnt_rus_tsn_slo_sid_grk_ben_mol_nor_qcu_lat_dut_hin_swa_hau_cze_aeg_lit_bat_bos_bam_eng_lda_mao_tha_owc_knd_akn_yor_azi_bul_mcd_uzb_zul_vie_amr_fbf_ses_ewe	0.212820593331614	0.500675648721584	0.617782277539632
329	amr_ctl_yor_hin_owc_heb_mlt_bul_tur_azi_igb_mao_ven_lit_pol_bsq_ita_aeg_tsw_cnt_fre_dut_dyu_por_akn_lat_hun_bem_bam_fin_urd_tig_geo_nor_alb_rom_spa_hau_amh_guj_est_tsn_jav_afr_bat_jpn_tml_kor_ukr_grk_ewe_eng_tag_mcd_gam_ind_mnd_bos_swt_mol_sid_arw_krd_slo_ben_qcu_ger_pan_scr_lda_wly_cze_anl_prs_sun_swe_cic_glc_dgb_mly_tha_sod_knd_xho_zul_uzb_rus_svk_aze_moo_vie_chh_swa_ses_fbf	-0.977113313495136	-2.3802797720406	0.019339993512174
330	amh_cze_bam_grk_gam_sod_sid_ben_tur_aze_igb_tag_tsw_afr_guj_bsq_prs_chh_yor_mnd_nor_scr_tsn_urd_zul_lat_est_cic_akn_hun_mol_owc_geo_hin_eng_lit_slo_wly_tig_spa_fin_ewe_bat_pol_ind_jpn_knd_kor_rus_fre_dyu_ukr_sun_krd_anl_jav_cnt_dut_ses_ger_aeg_rom_ctl_alb_por_qcu_bul_svk_ita_fbf_heb_swe_amr_bos_mao_glc_ven_pan_dgb_mly_tha_mlt_tml_lda_swt_uzb_mcd_arw_azi_moo_vie_hau_swa_bem_xho	0.466751846058286	1.10261074604654	0.273041408426225
331	anl_svk_ewe_spa_aeg_wly_mlt_alb_uzb_tur_ven_bat_akn_guj_arw_bsq_pol_amr_tsw_cnt_krd_lit_moo_urd_igb_ita_fin_yor_ses_hun_rom_hau_geo_ben_bos_nor_hin_chh_owc_prs_est_swa_sun_slo_tag_jpn_knd_kor_por_ctl_dgb_mol_jav_glc_sod_mao_mnd_bul_tsn_dut_tig_grk_fre_lat_pan_qcu_mcd_cze_scr_bam_heb_ger_amh_afr_ind_rus_cic_eng_fbf_mly_tha_sid_tml_bem_dyu_aze_ukr_swe_azi_zul_vie_gam_swt_lda_xho	0.0531003296406466	0.124957764157684	0.900826699603098
332	owc_ctl_ewe_svk_gam_amh_heb_nor_uzb_azi_igb_ind_ven_ukr_ben_bsq_spa_mlt_cic_cnt_afr_grk_tsw_ger_bam_pol_fin_xho_fbf_hun_pan_aeg_geo_ita_eng_alb_hin_sid_hau_mol_est_dyu_mly_lit_jav_jpn_tml_kor_bul_krd_bem_mcd_sun_fre_wly_mao_mnd_glc_tsn_swe_amr_lat_urd_por_cze_qcu_rom_rus_scr_swa_tig_slo_chh_prs_bat_arw_akn_dut_swt_tag_tha_anl_knd_dgb_moo_aze_bos_guj_tur_ses_vie_sod_zul_lda_yor	-1.2582755320378	-3.12722305391535	0.00235583222150116
333	sod_ger_akn_eng_owc_aeg_chh_slo_azi_aze_cic_mao_ven_ctl_pol_bsq_cze_anl_tsn_cnt_dut_mol_swa_spa_bam_fre_hun_yor_tsw_est_alb_tig_geo_scr_bos_ita_bul_heb_amh_ukr_fin_swt_ind_grk_mly_jpn_knd_kor_lat_svk_moo_pan_tag_swe_wly_jav_mnd_rus_ses_krd_mlt_por_glc_urd_lit_qcu_ben_prs_afr_fbf_hau_rom_sid_arw_sun_mcd_dyu_guj_ewe_bat_tha_gam_tml_igb_zul_tur_hin_nor_uzb_dgb_vie_amr_xho_bem_lda	-0.682964110361217	-1.63783626097743	0.104835128757913
334	amh_slo_fbf_lat_gam_wly_sod_scr_tur_uzb_dgb_bat_swa_alb_rus_bsq_cze_sid_ses_mnd_afr_arw_bem_guj_yor_swe_hun_moo_zul_est_pol_anl_geo_pan_svk_spa_fre_chh_aeg_rom_fin_ven_ind_lit_mly_jpn_knd_kor_glc_bos_igb_mcd_sun_ita_mlt_jav_cnt_ukr_xho_mol_tig_krd_ger_nor_ctl_qcu_prs_ben_bul_tsn_owc_eng_amr_urd_tag_dut_akn_grk_dyu_mao_tha_hau_tml_bam_ewe_aze_hin_por_azi_cic_vie_heb_tsw_lda_swt	-0.525346879135449	-1.25205832162188	0.213688356229527
335	sod_krd_ewe_eng_sid_amh_wly_arw_uzb_azi_ven_ind_dgb_bul_ita_bsq_ctl_hau_cic_cnt_slo_svk_igb_fre_akn_ben_est_yor_bam_hun_alb_tig_geo_urd_prs_ger_cze_aeg_owc_bos_fin_tsw_sun_ukr_tag_jpn_knd_kor_guj_mcd_zul_rus_mly_pan_chh_mao_mnd_glc_swa_lit_mlt_rom_afr_scr_lat_qcu_dut_swe_mol_tsn_amr_hin_anl_grk_bat_pol_xho_spa_lda_jav_tha_heb_tml_moo_dyu_tur_nor_por_aze_ses_vie_gam_bem_fbf_swt	0.107437833530084	0.253037475630335	0.800797738771674
336	gam_pan_tsw_rus_hau_owc_chh_swe_aze_uzb_ven_bat_bam_cze_ita_bsq_arw_mlt_bem_cnt_ctl_pol_dgb_lat_swa_afr_est_moo_swt_fin_mol_aeg_geo_por_ger_ben_krd_heb_anl_alb_hun_dyu_tag_ukr_ind_jpn_tml_kor_lit_scr_cic_svk_mao_eng_tig_mly_mnd_urd_lda_rom_wly_mcd_dut_slo_bul_qcu_nor_hin_fre_yor_amr_bos_sid_grk_jav_glc_fbf_prs_igb_sun_tha_sod_knd_ses_xho_azi_spa_guj_tur_zul_vie_amh_ewe_tsn_akn	-0.122251914704998	-0.288218526481034	0.773820836293272
337	aeg_svk_ewe_swe_chh_wly_mlt_alb_tur_uzb_moo_tag_dgb_mcd_rom_bsq_grk_hau_tsw_mnd_fre_ita_bem_spa_cic_bul_hun_lda_xho_fin_ukr_gam_geo_slo_ger_nor_scr_tig_anl_glc_est_dyu_mly_cze_ind_jpn_tml_kor_eng_bos_igb_dut_sun_ben_heb_bat_cnt_ctl_swt_pol_sod_urd_guj_afr_lit_qcu_arw_mol_lat_akn_amh_pan_amr_hin_jav_prs_ses_krd_yor_mao_tha_owc_knd_tsn_zul_aze_rus_por_azi_bam_vie_sid_fbf_swa_ven	-0.41155547431	-0.976089536754181	0.33155227477034
338	chh_cze_dyu_slo_sid_anl_gam_fre_aze_azi_moo_bat_bem_eng_mcd_bsq_glc_owc_akn_cnt_afr_ger_ses_pol_yor_mol_hun_tsw_bam_est_scr_tig_geo_svk_alb_ben_bul_aeg_heb_ctl_fin_ewe_ind_ukr_tag_jpn_knd_kor_urd_lat_lda_pan_mao_bos_wly_mly_mnd_dut_swt_grk_mlt_prs_guj_nor_arw_qcu_krd_spa_rom_dgb_amr_rus_amh_hin_sun_lit_igb_ita_swa_jav_tha_hau_tml_fbf_zul_tur_swe_por_uzb_ven_vie_sod_cic_tsn_xho	-0.470912569439801	-1.11886657599096	0.266078681149754
339	aeg_lit_bam_svk_hau_anl_wly_grk_uzb_aze_ven_sun_igb_glc_prs_bsq_alb_mlt_dyu_mnd_fre_por_lda_bos_xho_rus_est_fbf_dgb_hun_krd_amr_geo_nor_pan_guj_urd_amh_chh_swe_fin_bem_jav_scr_mao_jpn_knd_kor_slo_mol_swt_afr_mly_arw_gam_bat_cnt_hin_swa_eng_owc_pol_cze_dut_spa_qcu_bul_rom_ben_moo_sod_ukr_heb_ctl_tag_mcd_akn_ita_ses_ind_tha_tig_tml_zul_tsw_tur_ger_lat_azi_yor_vie_sid_tsn_cic_ewe	-0.488325246565497	-1.16090271908987	0.248652657245588
340	wly_ben_zul_swe_amr_amh_aeg_cze_azi_tur_swa_jav_lda_pol_rom_bsq_eng_chh_ven_cnt_pan_urd_xho_lit_swt_ita_fin_ses_cic_est_ctl_tig_geo_svk_scr_guj_bos_gam_mlt_lat_hun_dyu_ind_krd_mly_jpn_tml_kor_arw_mol_yor_fre_sun_nor_hau_bat_mnd_prs_ewe_grk_sid_glc_bul_slo_por_qcu_afr_alb_dut_igb_owc_ger_sod_ukr_mao_spa_tsn_rus_moo_tag_tha_anl_knd_dgb_tsw_uzb_hin_mcd_aze_fbf_vie_heb_akn_bem_bam	-0.0820197044914715	-0.193166351202517	0.84724992919671
341	chh_rus_akn_grk_aeg_sid_owc_ctl_tur_uzb_ewe_sun_bam_svk_swe_bsq_pan_hau_swt_cnt_por_afr_zul_urd_xho_krd_fin_moo_igb_hun_alb_amh_geo_hin_guj_nor_arw_mlt_heb_mol_est_cic_mly_fre_mao_jpn_tml_kor_ger_dut_ven_eng_jav_ita_tig_bat_mnd_ben_dgb_prs_anl_slo_lat_pol_lit_qcu_mcd_rom_spa_dyu_wly_bos_gam_ukr_tag_scr_ses_cze_lda_ind_tha_sod_knd_tsn_fbf_azi_bul_glc_aze_swa_vie_amr_tsw_yor_bem	0.0794707697407769	0.187188009793152	0.851920996905139
342	heb_afr_yor_lat_hau_wly_aeg_mcd_aze_tur_ven_tag_ewe_hin_scr_bsq_lit_amr_xho_cnt_grk_fre_igb_arw_tsw_swe_est_cic_lda_hun_rom_gam_geo_rus_mol_spa_glc_amh_mlt_ben_fin_moo_sun_slo_ind_jpn_tml_kor_bul_nor_swa_urd_mao_bos_chh_bat_mnd_cze_swt_dut_tig_ita_ctl_por_prs_qcu_ger_pan_ukr_bam_anl_alb_owc_guj_mly_svk_ses_eng_akn_jav_tha_sod_knd_dyu_bem_azi_pol_krd_uzb_zul_vie_sid_fbf_tsn_dgb	0.332051415691217	0.782058677688956	0.436166721748464
343	amh_dut_lda_alb_chh_sid_aeg_swe_aze_azi_tsn_mao_fbf_lat_rom_bsq_prs_amr_dgb_mnd_fre_rus_ven_glc_dyu_nor_est_akn_ewe_hun_ita_sod_geo_ger_ctl_bos_scr_heb_gam_eng_fin_bem_jav_guj_tag_jpn_knd_kor_bul_mcd_zul_hin_bat_mol_tig_mly_cnt_grk_moo_arw_mlt_ukr_por_slo_spa_qcu_svk_pol_krd_igb_hau_lit_anl_cze_ind_ben_cic_pan_xho_sun_tha_owc_tml_bam_swt_uzb_afr_urd_tur_ses_vie_wly_swa_yor_tsw	-0.236775971071983	-0.560217283498261	0.576678263346163
344	aeg_mcd_yor_lat_anl_amh_amr_svk_aze_uzb_swt_ind_dyu_prs_arw_bsq_dut_mlt_zul_mnd_por_alb_ven_pol_lda_swe_est_swa_bam_fin_fre_wly_geo_grk_nor_ger_eng_heb_tig_glc_hun_tsn_mao_bos_bat_jpn_tml_kor_pan_krd_xho_ita_tag_bul_sod_sun_cnt_slo_fbf_scr_owc_ukr_rus_spa_afr_qcu_ctl_guj_mol_bem_chh_urd_gam_cze_jav_rom_cic_ben_ses_mly_tha_sid_knd_ewe_tsw_tur_lit_hin_azi_moo_vie_hau_igb_akn_dgb	-0.708287635523429	-1.70057011397557	0.092365553957741
345	aeg_urd_igb_swe_hau_wly_tig_slo_tur_uzb_dgb_mao_ewe_bos_pan_bsq_hin_sod_ses_cnt_fre_ukr_yor_svk_cic_prs_est_zul_bem_fin_nor_amr_geo_arw_bul_rus_cze_amh_heb_lit_hun_ven_sun_glc_mly_jpn_tml_kor_spa_ita_bam_scr_ind_dut_mlt_tag_mnd_pol_xho_grk_anl_rom_alb_mol_por_qcu_ben_ger_mcd_akn_sid_guj_gam_afr_jav_ctl_moo_eng_swt_bat_tha_owc_knd_tsn_swa_azi_lat_krd_aze_dyu_vie_chh_fbf_tsw_lda	0.10083005574093	0.237357777901469	0.812901342074027
346	amr_rom_xho_nor_aeg_wly_chh_glc_tur_aze_zul_sun_swa_urd_prs_bsq_eng_tig_ses_cnt_mcd_grk_dyu_spa_akn_ukr_est_tsw_dgb_fin_afr_sod_geo_pan_cze_lat_arw_heb_gam_swe_hun_fbf_mly_guj_mao_jpn_knd_kor_alb_ben_yor_lit_bat_rus_sid_jav_mnd_svk_ewe_krd_mlt_ita_mol_pol_ctl_qcu_por_ger_scr_swt_owc_bos_amh_hin_tag_slo_lda_dut_ven_ind_tha_hau_tml_igb_moo_azi_bul_fre_uzb_bam_vie_anl_bem_cic_tsn	0.272436978119086	0.642844125144659	0.521907029496761
347	anl_lat_tsn_ita_gam_aeg_sod_dut_uzb_azi_swt_ind_ewe_bos_arw_bsq_spa_wly_cic_cnt_swe_hin_bem_mol_dyu_svk_fin_yor_lda_est_rom_mlt_geo_bul_prs_ctl_urd_sid_owc_grk_hun_zul_mly_fre_mao_jpn_tml_kor_lit_krd_fbf_ger_jav_mcd_heb_bat_mnd_slo_dgb_ben_amr_pan_cze_pol_nor_qcu_guj_ukr_alb_xho_tig_glc_hau_por_tag_afr_ven_eng_swa_sun_tha_amh_knd_moo_akn_aze_scr_rus_tur_bam_vie_chh_tsw_ses_igb	0.117656153497555	0.276909347858758	0.78246424571129
348	chh_mol_cic_nor_anl_gam_owc_grk_azi_uzb_tsw_sun_dyu_lit_scr_bsq_eng_mlt_xho_mnd_svk_ita_moo_ukr_ewe_mcd_est_akn_swa_hun_urd_hau_geo_ctl_lat_bos_ger_aeg_sid_guj_fin_bem_jav_pol_mao_jpn_tml_kor_alb_slo_swt_bul_tag_spa_sod_bat_cnt_arw_dgb_swe_tig_ben_hin_krd_cze_qcu_prs_afr_pan_bam_amr_dut_wly_glc_mly_fre_igb_rus_ven_ind_tha_heb_knd_zul_ses_tur_rom_por_aze_yor_vie_amh_lda_tsn_fbf	0.0468833153180812	0.110526588605472	0.912229934717763
349	anl_por_igb_guj_amh_sid_chh_ctl_uzb_azi_fbf_mly_cic_bos_ita_bsq_mol_tig_dyu_cnt_slo_scr_ses_dut_bam_rom_fin_moo_ven_est_swe_aeg_geo_hin_afr_lat_mcd_heb_mlt_eng_hun_yor_ind_arw_mao_jpn_knd_kor_glc_pol_bem_svk_sun_ger_gam_bat_mnd_rus_lda_ukr_owc_nor_spa_pan_urd_qcu_prs_lit_ben_zul_amr_grk_wly_cze_jav_fre_akn_krd_tsn_tag_tha_hau_tml_swa_dgb_aze_bul_alb_tur_ewe_vie_sod_swt_tsw_xho	-0.377390526096229	-0.895133182878432	0.37302684386217
350	amr_bos_yor_svk_chh_tig_owc_scr_uzb_azi_moo_jav_dgb_glc_slo_bsq_afr_gam_dyu_cnt_eng_por_cic_arw_xho_lat_fin_tsn_ses_hun_nor_mlt_geo_guj_urd_ben_ukr_aeg_heb_spa_est_ven_bat_krd_mao_jpn_knd_kor_grk_swe_bem_pol_sun_ctl_amh_mly_mnd_mcd_lda_dut_wly_prs_lit_mol_pan_qcu_ita_rus_hin_tsw_sod_rom_hau_cze_ind_alb_swt_bul_ewe_tag_tha_sid_tml_igb_fbf_tur_fre_ger_aze_bam_vie_anl_swa_zul_akn	-0.356595857810052	-0.845157686165953	0.400191911943114
351	owc_afr_swa_spa_sod_tig_heb_hin_azi_uzb_yor_sun_ewe_pan_scr_bsq_ita_chh_dyu_cnt_rus_alb_dgb_nor_swt_prs_est_fbf_moo_fin_mcd_aeg_geo_ctl_urd_swe_lat_wly_amr_krd_hun_igb_mao_glc_jav_jpn_knd_kor_dut_svk_tsn_slo_tag_bul_hau_mly_mnd_grk_xho_ger_anl_ukr_guj_ben_rom_qcu_bos_mol_eng_bem_sid_arw_mlt_fre_ind_lit_lda_pol_tsw_bat_tha_gam_tml_ven_bam_tur_cze_por_aze_akn_vie_amh_ses_zul_cic	-0.0243077745705963	-0.0573167612823599	0.954415837993744
352	owc_bul_xho_ger_chh_sod_anl_bos_uzb_tur_akn_sun_bem_mol_arw_bsq_rom_hau_swt_cnt_pol_slo_tsw_ben_ses_guj_hun_swa_ven_est_fre_sid_geo_pan_svk_grk_ita_tig_amr_scr_fin_fbf_jav_por_ind_jpn_tml_kor_nor_hin_cic_mcd_mao_eng_wly_tag_mnd_lit_dyu_spa_amh_krd_prs_ukr_cze_qcu_ctl_rus_lat_ewe_gam_alb_heb_dut_bat_afr_tsn_swe_igb_mly_tha_aeg_knd_zul_lda_aze_urd_glc_azi_dgb_vie_mlt_yor_moo_bam	-0.985307499190347	-2.39481977999059	0.0186335706184255
353	sid_lit_cic_fre_wly_hau_mlt_lat_azi_aze_ewe_mly_swa_pol_grk_bsq_ben_aeg_moo_mnd_scr_swe_xho_ita_swt_mol_est_bem_tsw_hun_mcd_heb_geo_bos_ger_alb_prs_chh_amr_slo_fin_bam_sun_guj_ind_jpn_tml_kor_krd_hin_fbf_dut_jav_pan_amh_mao_cnt_bul_igb_por_tig_rom_cze_urd_nor_qcu_arw_ukr_rus_yor_sod_svk_gam_eng_bat_afr_ven_ctl_zul_tag_tha_anl_knd_lda_ses_uzb_glc_spa_tur_tsn_vie_owc_dgb_dyu_akn	-1.50803258477734	-3.82372993154361	0.000237609786435741
354	mlt_ger_dgb_bos_heb_amr_aeg_ctl_tur_azi_moo_bat_fbf_slo_krd_bsq_dut_sid_bam_cnt_cze_swe_tsn_svk_ses_ben_est_tsw_zul_fin_grk_hau_geo_mol_rus_eng_rom_gam_sod_guj_hun_lda_sun_hin_jav_jpn_tml_kor_fre_glc_xho_afr_tag_bul_amh_ind_mnd_arw_swt_mcd_wly_nor_lat_ita_urd_qcu_por_ukr_spa_cic_tig_alb_owc_lit_mao_scr_yor_pol_dyu_mly_tha_chh_knd_swa_ven_aze_prs_pan_uzb_akn_vie_anl_bem_igb_ewe	-0.409647968091842	-0.972338588406243	0.333404357853744
355	tig_ita_bam_dut_heb_chh_aeg_eng_uzb_azi_igb_sun_zul_slo_ctl_bsq_lat_amh_fbf_cnt_mol_fre_akn_por_dyu_lit_fin_tsn_dgb_est_spa_gam_geo_grk_nor_guj_rom_sid_anl_krd_hun_tsw_mly_hin_bat_jpn_knd_kor_prs_ukr_yor_alb_mao_glc_sod_ind_mnd_mcd_ses_bul_wly_urd_swe_pol_scr_qcu_pan_bos_arw_swt_mlt_ben_amr_cze_jav_afr_xho_rus_lda_tag_tha_owc_tml_ven_moo_tur_svk_ger_aze_bem_vie_hau_ewe_cic_swa	-0.0706529406341097	-0.166355017395718	0.868238711698508
356	sod_lit_dyu_pol_heb_amr_anl_bul_uzb_tur_bem_mao_tsn_mol_scr_bsq_ukr_gam_yor_mnd_por_urd_swt_grk_zul_afr_est_lda_ven_fin_mcd_owc_geo_ctl_dut_prs_guj_tig_amh_cze_hun_bam_mly_ita_tag_jpn_knd_kor_rom_ger_dgb_spa_bat_rus_hau_ind_cnt_ben_moo_slo_chh_alb_eng_pan_hin_qcu_krd_fre_nor_tsw_wly_swe_aeg_bos_jav_arw_fbf_svk_ewe_sun_tha_sid_tml_akn_ses_aze_lat_glc_azi_xho_vie_mlt_swa_igb_cic	0.0973510084242963	0.229045744630634	0.819336305508156
357	anl_mcd_swt_swe_gam_chh_sid_spa_uzb_aze_lda_tag_ses_krd_glc_bsq_ukr_amr_akn_mnd_hin_rus_cic_fre_bam_grk_est_xho_moo_fin_afr_hau_geo_svk_lat_arw_mol_wly_aeg_pan_hun_ven_mao_bul_sun_jpn_knd_kor_nor_slo_tsn_urd_jav_cze_amh_bat_cnt_eng_igb_guj_owc_prs_pol_ctl_lit_qcu_por_dut_alb_tsw_heb_ger_sod_rom_ind_ita_fbf_ben_bem_mly_tha_mlt_tml_yor_zul_tur_bos_scr_azi_dyu_vie_tig_ewe_swa_dgb	-1.07863486882212	-2.63747649540558	0.00979032051681362
358	aeg_eng_zul_svk_owc_amr_sod_fre_uzb_aze_tsw_tag_igb_ukr_bos_bsq_rom_mlt_tsn_cnt_nor_glc_swa_hin_bam_ger_est_ven_ses_hun_swe_anl_geo_ben_spa_por_ctl_hau_amh_alb_fin_lda_mao_guj_mly_jpn_tml_kor_mol_scr_akn_krd_ind_prs_sid_bat_mnd_slo_bem_rus_heb_lat_mcd_cze_bul_qcu_afr_pan_arw_ewe_chh_urd_gam_grk_sun_ita_dgb_pol_swt_jav_tha_tig_knd_moo_xho_tur_dut_lit_azi_yor_vie_wly_cic_fbf_dyu	-0.660578061556258	-1.58211100111296	0.11701929693247
359	amh_pan_tsn_nor_sod_sid_gam_lat_tur_uzb_cic_sun_ven_bos_hin_bsq_bul_wly_fbf_cnt_por_ger_moo_lit_tsw_eng_est_igb_swa_fin_svk_chh_geo_mcd_ctl_krd_slo_mlt_tig_grk_hun_ewe_bat_urd_ind_jpn_tml_kor_glc_afr_yor_scr_jav_fre_amr_tag_mnd_rom_zul_mol_owc_dut_ita_guj_alb_qcu_spa_cze_prs_lda_aeg_arw_hau_rus_mly_ben_akn_pol_ses_mao_tha_heb_knd_swt_dgb_aze_swe_ukr_azi_bem_vie_anl_xho_dyu_bam	0.224457889788872	0.528816845064033	0.598192362149976
360	sid_eng_igb_grk_gam_heb_sod_ita_uzb_azi_dyu_sun_ses_prs_svk_bsq_scr_owc_zul_cnt_ger_afr_tsw_bos_tsn_slo_est_swt_ewe_hun_rom_aeg_geo_mol_alb_lat_pol_mlt_wly_krd_fin_cic_jav_ben_ind_jpn_tml_kor_guj_pan_ven_por_mly_nor_anl_bat_mnd_lit_lda_rus_chh_mcd_ukr_ctl_bul_qcu_swe_arw_spa_xho_hau_urd_tig_hin_tag_glc_bam_fre_moo_mao_tha_amh_knd_akn_swa_tur_cze_dut_aze_fbf_vie_amr_yor_dgb_bem	-0.485166419440631	-1.15695616437891	0.250253353629089
361	chh_lat_ven_glc_owc_sod_tig_alb_aze_uzb_swt_jav_igb_pan_ger_bsq_rus_amh_akn_cnt_rom_bos_bam_lit_bem_spa_hun_tsw_dyu_fin_ctl_aeg_geo_fre_scr_prs_eng_sid_hau_hin_est_cic_sun_krd_tag_jpn_tml_kor_slo_nor_zul_por_mly_swe_amr_mao_mnd_mcd_swa_cze_gam_grk_arw_bul_ben_qcu_mol_svk_ukr_lda_anl_guj_wly_dut_ind_urd_ses_afr_tsn_bat_tha_mlt_knd_yor_dgb_tur_pol_ita_azi_fbf_vie_heb_ewe_xho_moo	0.0193357711463885	0.0455903169757178	0.963734539470823
362	gam_pan_tsw_swe_wly_amh_owc_rus_azi_uzb_xho_tag_bem_por_dut_bsq_arw_sid_lda_mnd_lat_prs_igb_grk_bam_nor_hun_ven_cic_est_fre_chh_geo_afr_hin_guj_ctl_aeg_sod_ukr_fin_zul_ind_alb_sun_jpn_tml_kor_krd_scr_moo_mol_jav_mcd_hau_mao_cnt_slo_yor_glc_amr_ben_cze_rom_pol_qcu_ita_urd_spa_akn_tig_eng_heb_lit_bat_bos_fbf_svk_tsn_mly_tha_anl_knd_dgb_swt_tur_ger_bul_aze_ewe_vie_mlt_dyu_ses_swa	-0.263588059286974	-0.623152068972785	0.534709827359436
363	wly_urd_bam_ger_tig_sid_anl_pol_tur_azi_ses_jav_yor_por_swe_bsq_slo_owc_tsn_mnd_arw_rus_ven_grk_xho_bos_hun_swt_dgb_est_eng_heb_geo_rom_krd_guj_cze_chh_hau_ukr_fin_dyu_mly_ctl_mao_jpn_knd_kor_spa_mcd_akn_ben_ind_ita_gam_sun_cnt_lit_moo_alb_mlt_lat_svk_bul_dut_qcu_fre_afr_hin_ewe_sod_mol_amr_scr_bat_glc_zul_pan_tsw_tag_tha_amh_tml_fbf_bem_aze_nor_prs_uzb_igb_vie_aeg_lda_cic_swa	-0.326532702857121	-0.773601660176566	0.441128397680378
364	sid_mol_cic_ben_amr_wly_hau_prs_azi_tur_swa_ind_bem_guj_arw_bsq_ukr_sod_swt_mnd_hin_pol_igb_por_bam_bos_fin_zul_moo_est_urd_gam_geo_eng_slo_fre_cze_chh_amh_mcd_hun_xho_sun_krd_mao_jpn_knd_kor_glc_lit_tsw_svk_bat_afr_tig_mly_cnt_rus_tsn_grk_owc_lat_swe_ita_rom_qcu_bul_spa_dut_ses_aeg_scr_heb_nor_jav_ctl_fbf_pan_dyu_tag_tha_mlt_tml_dgb_ewe_aze_alb_ger_uzb_akn_vie_anl_lda_yor_ven	0.163050731908992	0.38379369660168	0.702007393426517
365	wly_nor_zul_ukr_gam_amh_hau_arw_uzb_aze_cic_ind_yor_pan_svk_bsq_urd_tig_xho_cnt_scr_krd_swt_por_tsw_ctl_est_tsn_bam_fin_cze_owc_geo_spa_glc_grk_prs_sid_anl_ben_hun_ven_jav_rus_mao_jpn_tml_kor_swe_lit_ses_afr_mly_alb_heb_tag_mnd_hin_lda_ita_amr_slo_mol_mcd_pol_qcu_bul_lat_dut_dyu_chh_eng_mlt_guj_sun_bos_akn_rom_dgb_bat_tha_aeg_knd_fbf_igb_tur_ger_fre_azi_ewe_vie_sod_moo_bem_swa	-0.294716257844083	-0.697432440202137	0.487272116422833
366	chh_ben_ven_ger_aeg_sid_heb_pan_uzb_azi_xho_bat_yor_alb_spa_bsq_svk_owc_dgb_mnd_guj_dut_moo_eng_ewe_arw_hun_lda_swa_fin_fre_gam_geo_ita_rom_swe_cze_anl_tig_slo_est_bam_sun_krd_jav_jpn_tml_kor_urd_nor_dyu_prs_tag_bul_sod_ind_cnt_ukr_igb_grk_amh_glc_por_afr_hin_qcu_rus_ctl_lit_tsn_amr_mcd_hau_mol_mao_bos_bem_pol_fbf_mly_tha_mlt_knd_akn_zul_tur_scr_lat_aze_tsw_vie_wly_ses_cic_swt	-0.127875241210375	-0.301611042942496	0.76362198286526
367	aeg_guj_tsw_krd_mlt_amr_gam_mol_tur_uzb_fbf_jav_xho_ctl_alb_bsq_nor_tig_dyu_mnd_afr_slo_ses_mcd_cic_bos_est_swa_bam_fin_pol_chh_geo_swe_por_fre_pan_wly_amh_glc_hun_tsn_mao_lat_ind_jpn_knd_kor_bul_lit_lda_rom_tag_prs_owc_bat_cnt_ben_moo_rus_sod_arw_ger_svk_urd_qcu_spa_ita_dut_ven_anl_eng_sid_cze_mly_scr_bem_hin_swt_sun_tha_heb_tml_ewe_igb_azi_ukr_grk_aze_akn_vie_hau_dgb_zul_yor	-0.0644880492026808	-0.151879375494884	0.879611070943417
368	gam_arw_tsw_rus_owc_hau_chh_pan_uzb_aze_xho_bat_akn_nor_bul_bsq_glc_sod_zul_mnd_eng_rom_dgb_lat_yor_swe_fin_cic_lda_est_ben_sid_geo_ita_mcd_alb_spa_mlt_wly_grk_hun_ven_tag_afr_mao_jpn_tml_kor_ger_ukr_ses_krd_sun_scr_amr_ind_cnt_guj_igb_mol_heb_svk_cze_por_pol_qcu_dut_bos_slo_swa_anl_fre_tig_hin_mly_urd_ewe_lit_fbf_jav_tha_amh_knd_tsn_swt_azi_prs_ctl_tur_dyu_vie_aeg_bam_moo_bem	0.471451059973103	1.1147885661281	0.267813601799254
369	heb_mcd_lda_ger_sod_anl_hau_swe_aze_uzb_swt_ind_fbf_bos_urd_bsq_svk_sid_zul_mnd_afr_ukr_swa_dut_yor_prs_hun_moo_dyu_est_arw_owc_geo_ctl_lit_ben_slo_aeg_wly_spa_fin_ses_sun_rom_mao_jpn_tml_kor_nor_cze_dgb_bul_jav_scr_chh_bat_cnt_pol_cic_lat_tig_mol_grk_fre_eng_qcu_alb_guj_por_ewe_mlt_glc_amh_krd_mly_pan_tsn_hin_bem_tag_tha_gam_knd_bam_tsw_azi_ita_rus_tur_ven_vie_amr_igb_xho_akn	-0.485850925095254	-1.15607694254776	0.250610954038459
370	aeg_pol_dyu_hin_gam_owc_amr_slo_tur_uzb_cic_mly_dgb_scr_eng_bsq_afr_sid_ven_cnt_ctl_lat_swt_spa_akn_mol_est_tsw_igb_fin_grk_tig_geo_rom_ger_svk_nor_anl_sod_por_hun_zul_ind_dut_mao_jpn_tml_kor_ukr_krd_fbf_ita_sun_alb_amh_bat_mnd_bul_bem_cze_wly_swe_urd_pan_glc_qcu_ben_arw_bos_yor_mlt_rus_chh_guj_jav_fre_moo_lit_tsn_tag_tha_heb_knd_swa_lda_aze_prs_mcd_azi_xho_vie_hau_bam_ses_ewe	-0.876989120727304	-2.12018416366875	0.0366527093856228
371	mlt_fre_tsn_eng_anl_hau_aeg_urd_uzb_tur_lda_bat_ven_rus_pol_bsq_nor_tig_igb_cnt_por_cze_dgb_mol_tsw_swe_hun_bem_akn_fin_alb_amh_geo_rom_ukr_scr_grk_sod_sid_bos_est_zul_tag_lit_mao_jpn_knd_kor_krd_bul_bam_ctl_sun_lat_heb_ind_mnd_pan_swt_spa_amr_mcd_glc_ita_hin_qcu_svk_prs_guj_ses_wly_ben_owc_afr_jav_slo_yor_dut_dyu_mly_tha_chh_tml_cic_swa_azi_arw_ger_aze_fbf_vie_gam_xho_moo_ewe	0.0517764737906113	0.121786534087147	0.903330846488796
372	hau_ben_ses_slo_tig_amh_anl_mcd_azi_aze_bem_sun_moo_ctl_eng_bsq_prs_heb_fbf_mnd_afr_urd_ven_svk_zul_rom_hun_swt_dyu_fin_nor_owc_geo_cze_bul_krd_hin_sid_aeg_bos_est_lda_tag_grk_mly_jpn_knd_kor_ita_pan_yor_lit_ind_swe_amr_jav_cnt_ger_dgb_alb_chh_arw_guj_glc_ukr_qcu_mol_por_spa_bam_gam_scr_mlt_dut_bat_fre_igb_rus_ewe_mao_tha_sod_tml_xho_swa_tur_lat_pol_uzb_tsw_vie_wly_cic_tsn_akn	-0.482535919086062	-1.14606051080335	0.254710478180217
373	hau_swe_dgb_bos_aeg_chh_wly_fre_azi_uzb_lda_mao_moo_pol_bul_bsq_slo_gam_xho_mnd_mcd_dut_ewe_lit_tsn_mol_fin_akn_dyu_hun_alb_tig_geo_rus_krd_svk_ukr_anl_amh_scr_est_yor_ind_prs_mly_jpn_tml_kor_hin_ben_swt_eng_bat_urd_heb_tag_cnt_afr_bem_rom_mlt_cze_arw_grk_ita_qcu_por_ger_pan_swa_sod_spa_sid_lat_jav_guj_fbf_ctl_ses_sun_tha_owc_knd_igb_cic_aze_nor_glc_tur_zul_vie_amr_ven_tsw_bam	0.278274775231625	0.655449236357914	0.513796696698134
374	tig_krd_lda_eng_anl_sod_wly_alb_aze_azi_ven_sun_swa_lit_bul_bsq_bos_amh_dyu_cnt_mcd_pol_swt_ben_tsn_ita_fin_akn_zul_est_urd_gam_geo_fre_prs_slo_afr_aeg_heb_guj_hun_fbf_jav_ukr_bat_jpn_tml_kor_grk_rom_ses_glc_ind_svk_hau_mao_mnd_swe_xho_pan_owc_lat_rus_scr_por_qcu_mol_cze_dut_igb_amr_nor_chh_spa_mly_arw_bem_ger_ewe_tag_tha_mlt_knd_tsw_moo_tur_hin_ctl_uzb_cic_vie_sid_yor_bam_dgb	-0.138053023437174	-0.325719519989834	0.745368307480802
375	gam_pol_bem_ctl_amr_aeg_wly_pan_tur_uzb_ven_ind_dgb_prs_ben_bsq_slo_hau_ses_cnt_hin_alb_yor_svk_ewe_ita_fin_moo_igb_hun_rom_heb_geo_mcd_cze_scr_nor_anl_mlt_mol_est_tsn_jav_rus_sun_jpn_tml_kor_spa_bos_cic_grk_mao_glc_tig_bat_mnd_swe_fbf_guj_sod_afr_fre_por_ger_qcu_lat_ukr_krd_zul_chh_dut_amh_eng_tag_bul_akn_urd_bam_mly_tha_sid_knd_xho_swt_aze_lit_arw_azi_lda_vie_owc_dyu_tsw_swa	-0.403378222184677	-0.956585799916359	0.341256435236678
376	gam_cze_ses_grk_tig_aeg_owc_glc_tur_aze_tsn_tag_cic_ita_swe_bsq_alb_anl_moo_mnd_hin_nor_lda_mol_swt_pan_fin_tsw_zul_est_bul_sod_geo_rom_por_guj_spa_mlt_chh_urd_hun_dyu_ind_lat_mly_jpn_tml_kor_ger_scr_yor_ukr_bat_slo_wly_jav_cnt_ctl_bam_dut_amh_ben_prs_arw_afr_qcu_pol_fre_krd_ven_sid_bos_hau_lit_mao_svk_xho_eng_igb_sun_tha_amr_knd_swa_ewe_uzb_rus_mcd_azi_fbf_vie_heb_dgb_akn_bem	-0.348488689839144	-0.824831155101394	0.411578093725391
377	sod_eng_ses_slo_chh_gam_anl_rus_aze_uzb_akn_tag_cic_guj_ukr_bsq_swe_wly_bam_mnd_alb_pan_ewe_ben_dgb_hin_hun_moo_swa_fin_ger_owc_geo_prs_lat_scr_ctl_heb_amr_ita_est_ven_jav_por_bat_jpn_knd_kor_pol_rom_bem_afr_mao_bos_aeg_ind_cnt_lit_fbf_spa_hau_fre_svk_glc_mcd_qcu_nor_dut_cze_tsw_sid_mol_mlt_grk_sun_krd_igb_arw_lda_mly_tha_amh_tml_zul_yor_azi_urd_bul_tur_tsn_vie_tig_dyu_xho_swt	-0.228428724735266	-0.540908456259805	0.589863948922822
378	amr_slo_bem_fre_chh_anl_sod_pol_azi_tur_dyu_mao_cic_alb_afr_bsq_swe_sid_ven_cnt_mcd_ben_igb_grk_bam_rus_est_zul_lda_hun_lat_aeg_geo_cze_dut_eng_spa_tig_heb_urd_fin_dgb_mly_ukr_jav_jpn_knd_kor_bos_arw_swt_ger_tag_pan_owc_ind_mnd_por_moo_mol_wly_scr_svk_ctl_rom_qcu_krd_bul_nor_ewe_gam_lit_mlt_glc_bat_ita_tsn_guj_swa_sun_tha_hau_tml_fbf_akn_uzb_prs_hin_aze_xho_vie_amh_tsw_yor_ses	-0.88473137347249	-2.14313200485192	0.0347126025591667
379	gam_prs_moo_cze_mlt_amr_amh_arw_uzb_azi_igb_mly_yor_bul_hin_bsq_mol_hau_akn_cnt_pol_scr_swa_afr_xho_swe_fin_tsw_ven_est_dut_anl_geo_ctl_glc_svk_krd_chh_owc_lit_hun_ses_jav_nor_mao_jpn_knd_kor_por_spa_zul_ita_bat_ben_tig_ind_mnd_pan_bam_alb_aeg_eng_rom_guj_slo_qcu_mcd_bos_rus_bem_sid_ukr_sod_lat_sun_urd_swt_fre_ewe_tag_tha_heb_tml_dgb_cic_tur_grk_ger_aze_fbf_vie_wly_dyu_tsn_lda	-0.384847059971295	-0.914157844542446	0.362997936220104
380	sid_urd_swa_nor_gam_amr_amh_swe_uzb_aze_ses_mly_cic_grk_slo_bsq_arw_tig_bam_cnt_bos_alb_zul_ctl_tsw_pol_hun_ewe_fbf_est_rus_chh_geo_lat_krd_scr_svk_owc_heb_ger_fin_xho_tag_guj_bat_jpn_knd_kor_prs_hin_ven_lit_ind_glc_anl_sun_mnd_rom_swt_mcd_mlt_fre_mol_ita_por_qcu_bul_pan_dut_dgb_wly_cze_sod_eng_mao_afr_dyu_ben_moo_jav_tha_hau_tml_yor_bem_tur_spa_ukr_azi_igb_vie_aeg_akn_tsn_lda	-0.0995994379150977	-0.234659858061156	0.814988618701018
381	wly_urd_fbf_pan_anl_tig_heb_bul_azi_uzb_ses_ind_dyu_spa_dut_bsq_grk_hau_swa_cnt_ger_ctl_dgb_prs_tsw_ben_est_lda_bem_hun_slo_sod_geo_svk_mcd_scr_lat_amh_chh_eng_fin_bam_tag_ita_bat_jpn_knd_kor_lit_glc_zul_afr_mly_ukr_amr_sun_mnd_hin_akn_swe_sid_nor_arw_rom_alb_qcu_por_pol_fre_cic_gam_bos_aeg_guj_mao_krd_swt_mol_xho_jav_tha_mlt_tml_igb_yor_tur_cze_rus_aze_tsn_vie_owc_ven_ewe_moo	0.505899362398305	1.19367183569714	0.235642384896463
382	gam_cze_zul_afr_wly_amr_mlt_grk_uzb_aze_bem_mao_ven_bul_scr_bsq_lit_heb_dyu_mnd_guj_urd_xho_ger_ewe_slo_hun_yor_dgb_fin_alb_amh_geo_krd_spa_arw_ukr_owc_aeg_swe_est_cic_ind_prs_mly_jpn_tml_kor_lat_rom_bam_por_sun_svk_chh_tag_cnt_glc_lda_hin_sid_pol_ita_mcd_nor_qcu_dut_ben_rus_swa_anl_ctl_tig_bos_jav_mol_tsw_eng_swt_bat_tha_hau_knd_ses_akn_azi_pan_fre_tur_fbf_vie_sod_tsn_igb_moo	-0.709303102677616	-1.70148643034467	0.0921928006851561
383	amr_urd_lda_eng_anl_sid_mlt_mol_azi_tur_tsn_ind_igb_dut_prs_bsq_krd_gam_fbf_mnd_guj_spa_yor_svk_akn_slo_hun_dyu_swt_fin_cze_wly_geo_afr_ctl_ukr_ita_heb_chh_swe_est_moo_sun_grk_mly_jpn_tml_kor_alb_rus_ven_rom_tag_arw_sod_jav_cnt_scr_bem_pan_owc_ben_pol_fre_mcd_qcu_lat_bos_por_dgb_amh_hin_aeg_nor_bat_glc_swa_lit_tsw_mao_tha_hau_knd_cic_ses_uzb_ger_bul_aze_xho_vie_tig_bam_zul_ewe	0.402227899211881	0.948295853962259	0.345436540222896
384	chh_lit_ewe_hin_sid_amh_hau_dut_aze_tur_yor_mao_zul_lat_ger_bsq_urd_wly_fbf_cnt_glc_pol_bem_ita_dyu_mcd_hun_bam_cic_fin_swe_gam_geo_arw_mol_spa_ctl_anl_amr_bos_est_akn_ind_slo_sun_jpn_knd_kor_rom_alb_ses_eng_jav_rus_heb_tag_mnd_prs_tsw_nor_tig_bul_scr_afr_cze_qcu_ukr_guj_ben_ven_owc_por_mlt_svk_mly_krd_swt_fre_tsn_bat_tha_sod_tml_dgb_igb_azi_pan_grk_uzb_lda_vie_aeg_moo_swa_xho	-0.574836849073014	-1.37342427064191	0.172922464319615
385	mlt_mol_swt_glc_heb_hau_owc_pol_azi_tur_bem_mao_lda_ctl_mcd_bsq_prs_amr_swa_cnt_alb_afr_dyu_ukr_xho_rom_hun_yor_ewe_fin_pan_amh_geo_por_cze_hin_swe_aeg_sod_fre_est_fbf_bat_guj_mly_jpn_tml_kor_ger_ita_igb_rus_ind_svk_sid_jav_mnd_urd_ven_bul_wly_lit_krd_ben_nor_qcu_spa_arw_dut_tsn_gam_lat_anl_scr_sun_bos_tsw_slo_ses_tag_tha_chh_knd_akn_moo_aze_eng_grk_uzb_zul_vie_tig_cic_dgb_bam	-0.329724187965011	-0.78137495976016	0.436566636011336
386	anl_alb_bam_rus_tig_hau_amh_prs_tur_azi_fbf_tag_bem_por_eng_bsq_rom_gam_dgb_cnt_ben_mcd_ewe_swe_lda_slo_est_tsw_dyu_fin_guj_mlt_geo_fre_ita_pol_ukr_owc_sid_grk_hun_cic_mao_mol_mly_jpn_tml_kor_bul_afr_zul_urd_jav_bos_aeg_sun_mnd_ger_yor_nor_heb_dut_pan_cze_ctl_qcu_hin_lit_svk_swt_wly_arw_chh_glc_ind_lat_xho_scr_moo_bat_tha_sod_knd_akn_tsn_aze_spa_krd_uzb_ven_vie_amr_igb_swa_ses	-0.249424602796142	-0.592183229365676	0.555164909037478
387	hau_svk_swt_dut_mlt_anl_heb_arw_uzb_tur_ses_ind_tsw_fre_guj_bsq_cze_owc_ven_cnt_ukr_mcd_moo_krd_lda_scr_fin_zul_akn_est_lat_wly_geo_afr_swe_spa_por_amh_tig_urd_hun_fbf_mly_rom_tag_jpn_tml_kor_hin_bul_swa_ben_sun_alb_gam_mao_mnd_rus_xho_slo_aeg_nor_mol_ctl_bos_qcu_eng_ger_lit_yor_sid_grk_sod_ita_bat_glc_dgb_prs_tsn_jav_tha_chh_knd_cic_bam_aze_pan_pol_azi_bem_vie_amr_dyu_ewe_igb	-0.351017696158168	-0.830851638994134	0.408185440144724
388	sid_scr_akn_mcd_mlt_sod_chh_slo_aze_azi_yor_tag_ven_mol_ita_bsq_ctl_aeg_lda_cnt_guj_nor_ses_glc_fbf_swe_hun_xho_dgb_est_bul_hau_geo_ben_lit_eng_ukr_wly_anl_urd_fin_bem_mao_lat_mly_jpn_tml_kor_pol_alb_igb_bos_sun_krd_amh_jav_mnd_grk_swa_spa_amr_ger_rom_svk_prs_qcu_por_fre_afr_tsn_heb_dut_gam_hin_bat_rus_cic_arw_zul_ind_tha_tig_knd_moo_tsw_tur_cze_pan_uzb_dyu_vie_owc_bam_swt_ewe	-0.262680614426505	-0.621205768931205	0.53598390448953
389	heb_arw_tsn_guj_wly_sod_chh_por_azi_uzb_cic_sun_ewe_krd_rus_bsq_mol_amr_ses_mnd_alb_swe_ven_prs_bam_nor_hun_akn_zul_fin_ben_anl_geo_svk_eng_ita_afr_gam_sid_grk_est_yor_mao_ger_bat_jpn_knd_kor_glc_spa_xho_ukr_tag_urd_tig_ind_cnt_mcd_bem_dut_amh_ctl_cze_pan_lit_qcu_scr_hin_fre_tsw_aeg_lat_mlt_pol_jav_bul_dgb_rom_swt_mly_tha_owc_tml_fbf_dyu_aze_bos_slo_tur_swa_vie_hau_lda_moo_igb	-0.413420031092204	-0.98126971206092	0.329005625090179
390	amr_nor_tsw_eng_sod_wly_aeg_krd_azi_aze_cic_ind_lda_arw_mol_bsq_svk_amh_yor_mnd_ita_scr_moo_lat_swa_mcd_fin_bam_dyu_est_slo_tig_geo_pol_grk_ben_ctl_gam_hau_rom_hun_dgb_mao_urd_mly_jpn_knd_kor_hin_swe_swt_rus_bat_prs_owc_jav_cnt_bul_igb_pan_heb_bos_por_guj_lit_qcu_glc_fre_afr_xho_anl_ukr_mlt_spa_sun_alb_akn_ger_ewe_tag_tha_sid_tml_fbf_zul_tur_dut_cze_uzb_tsn_vie_chh_bem_ses_ven	0.3239743706776	0.762844228865707	0.447486955513209
391	anl_por_dgb_eng_tig_gam_heb_rom_tur_azi_ewe_mly_yor_prs_hin_bsq_alb_sid_tsw_mnd_pol_scr_bem_cze_fbf_pan_est_bam_akn_fin_slo_chh_geo_bos_krd_afr_fre_hau_sod_grk_hun_swt_tag_bul_ind_jpn_tml_kor_glc_dut_lda_nor_mao_lit_aeg_sun_cnt_svk_xho_spa_mlt_ita_guj_ctl_ben_qcu_lat_swe_rus_cic_amh_ger_amr_ukr_bat_urd_swa_mcd_dyu_jav_tha_owc_knd_tsn_ven_uzb_mol_arw_aze_ses_vie_wly_igb_zul_moo	0.215565842837232	0.507063112821555	0.613310775997287
392	wly_ben_bam_ger_chh_amr_aeg_nor_aze_uzb_dyu_ind_bem_lit_por_bsq_rus_mlt_tsw_mnd_urd_pan_swa_svk_ewe_hin_hun_yor_ses_fin_guj_sod_geo_prs_grk_ita_bul_amh_owc_mol_est_moo_tag_dut_mao_jpn_knd_kor_swe_mcd_dgb_scr_mly_eng_sid_jav_cnt_krd_zul_bos_hau_spa_pol_cze_afr_qcu_arw_fre_glc_akn_anl_slo_heb_ukr_sun_alb_ven_ctl_xho_bat_tha_gam_tml_swt_cic_azi_rom_lat_tur_tsn_vie_tig_fbf_igb_lda	-0.237919517881585	-0.563075330765669	0.574738609680729
393	hau_pol_lda_svk_mlt_tig_sid_slo_aze_tur_bem_sun_swt_eng_bul_bsq_rus_owc_ses_cnt_fre_mcd_ven_spa_bam_lat_hun_cic_moo_est_por_chh_geo_bos_pan_afr_dut_gam_anl_grk_fin_igb_mao_scr_tag_jpn_tml_kor_ben_alb_swa_ukr_bat_guj_sod_ind_mnd_krd_tsn_glc_amh_rom_urd_cze_ctl_qcu_hin_arw_swe_dgb_heb_lit_wly_nor_jav_mol_ewe_prs_tsw_mly_tha_amr_knd_akn_zul_azi_ita_ger_uzb_dyu_vie_aeg_xho_yor_fbf	-0.944503977842413	-2.29500843657606	0.0239814686229695
394	heb_ukr_ses_ger_mlt_amr_sid_krd_aze_azi_lda_bat_tsn_pol_alb_bsq_ita_owc_igb_mnd_spa_rom_zul_mcd_yor_bos_est_bem_dgb_hun_dut_aeg_geo_swe_afr_guj_eng_sod_tig_grk_fin_xho_mly_glc_ind_jpn_tml_kor_arw_scr_fbf_svk_jav_lit_chh_tag_cnt_lat_ven_mol_wly_cze_ctl_prs_slo_qcu_fre_hin_por_cic_gam_nor_hau_ben_mao_urd_moo_pan_swa_sun_tha_amh_knd_akn_bam_tur_rus_bul_uzb_swt_vie_anl_ewe_dyu_tsw	-0.776679994468513	-1.86693002593263	0.065061710311309
395	hau_ukr_ewe_eng_amr_amh_sid_fre_aze_azi_bam_tag_tsn_ben_rom_bsq_swe_tig_dgb_cnt_alb_lit_moo_ctl_xho_mcd_est_swt_igb_fin_ita_heb_geo_ger_guj_pan_svk_mlt_sod_krd_hun_dyu_jav_por_mao_jpn_tml_kor_nor_pol_zul_hin_sun_mol_chh_bat_mnd_prs_akn_slo_gam_bul_dut_bos_spa_qcu_cze_grk_arw_tsw_owc_lat_anl_urd_ind_glc_yor_rus_swa_mly_tha_aeg_knd_ses_bem_tur_afr_scr_uzb_ven_vie_wly_cic_fbf_lda	-0.748349200263369	-1.80011112779578	0.0750853535939371
396	mlt_eng_fbf_swe_wly_amr_gam_bos_uzb_tur_bam_tag_moo_por_ger_bsq_grk_aeg_lda_cnt_nor_urd_ewe_afr_zul_dut_fin_dyu_dgb_hun_mol_hau_geo_glc_spa_ben_pan_anl_amh_bul_est_xho_sun_lit_bat_jpn_knd_kor_pol_arw_tsw_prs_mao_lat_tig_jav_mnd_slo_cic_svk_heb_hin_cze_mcd_ctl_qcu_fre_guj_ukr_tsn_owc_scr_sod_rus_mly_ita_yor_krd_akn_ind_tha_chh_tml_swt_swa_azi_rom_alb_aze_igb_vie_sid_ven_ses_bem	-0.307739213609028	-0.72803940968394	0.468418575926821
397	hau_por_moo_hin_heb_mlt_sod_ita_aze_uzb_fbf_sun_akn_rus_fre_bsq_eng_amh_cic_mnd_krd_arw_yor_glc_tsw_urd_fin_igb_lda_est_grk_owc_geo_ukr_bul_bos_swe_aeg_gam_afr_hun_bam_jav_pol_tag_jpn_tml_kor_ger_lit_dyu_lat_mly_slo_amr_ind_cnt_guj_zul_mol_wly_pan_mcd_prs_scr_qcu_cze_spa_nor_ses_sid_rom_tig_dut_mao_ctl_swa_alb_bem_bat_tha_chh_knd_ewe_swt_azi_ben_svk_tur_ven_vie_anl_tsn_xho_dgb	-0.017206154241053	-0.0405613413714462	0.967732554679346
398	owc_ita_bam_rus_heb_hau_amh_mcd_azi_aze_dyu_ind_tsw_pol_ger_bsq_spa_gam_igb_mnd_lat_fre_lda_scr_xho_krd_hun_akn_ses_est_bul_tig_geo_ctl_eng_pan_prs_sod_sid_hin_fin_moo_mly_cze_tag_jpn_tml_kor_grk_bos_bem_guj_mao_por_amr_bat_cnt_dut_swt_lit_mlt_urd_alb_ukr_arw_qcu_slo_glc_mol_yor_wly_nor_aeg_svk_jav_rom_fbf_swe_swa_sun_tha_chh_knd_ven_dgb_uzb_afr_ben_tur_zul_vie_anl_ewe_tsn_cic	0.347337794869472	0.819136691281725	0.414802625027372
399	mlt_krd_akn_ger_wly_tig_amr_por_aze_uzb_cic_mao_ewe_dut_ben_bsq_bos_heb_yor_cnt_mcd_ctl_fbf_rom_tsw_fre_hun_swt_ses_fin_cze_aeg_geo_swe_urd_nor_arw_anl_gam_svk_est_dyu_mly_eng_tag_jpn_tml_kor_slo_glc_dgb_hin_jav_pol_sod_sun_mnd_scr_bem_ukr_hau_mol_lat_spa_alb_qcu_grk_lit_bul_igb_amh_guj_sid_afr_ind_ita_bam_prs_moo_bat_tha_owc_knd_tsn_lda_tur_pan_rus_azi_zul_vie_chh_ven_swa_xho	-0.41631495293437	-0.988579546887191	0.325433978512792
400	wly_pol_tsn_cze_amh_chh_owc_slo_uzb_azi_swa_mao_yor_prs_urd_bsq_pan_sid_ewe_mnd_nor_lit_akn_ger_cic_por_fin_lda_zul_est_ben_tig_geo_spa_scr_dut_arw_hau_heb_ita_hun_igb_ind_fre_mly_jpn_tml_kor_swe_guj_ses_krd_tag_bul_mlt_bat_cnt_rus_swt_bos_gam_mcd_eng_svk_rom_qcu_hin_glc_afr_bam_sod_mol_aeg_alb_jav_lat_dgb_grk_bem_sun_tha_amr_knd_xho_dyu_tur_ukr_ctl_aze_ven_vie_anl_tsw_fbf_moo	-0.327949439248352	-0.777548804452643	0.438808555690453
401	gam_ctl_moo_rus_mlt_sod_amr_ita_azi_uzb_swt_tag_dyu_pol_por_bsq_mol_aeg_tsw_mnd_ger_fre_bem_rom_zul_urd_hun_ven_fbf_est_prs_chh_geo_spa_dut_cze_hin_amh_wly_guj_fin_igb_jav_pan_sun_jpn_knd_kor_afr_nor_cic_ben_ind_bul_heb_mly_cnt_bos_bam_glc_owc_scr_lat_grk_alb_qcu_slo_mcd_krd_ewe_sid_svk_hau_ukr_mao_swe_xho_arw_ses_bat_tha_anl_tml_lda_akn_aze_eng_lit_tur_dgb_vie_tig_tsn_yor_swa	0.00415057771831832	0.00976505194101399	0.992229656693196
402	anl_prs_swt_krd_amr_hau_amh_lit_azi_uzb_dyu_jav_akn_guj_bul_bsq_swe_chh_tsn_cnt_slo_ctl_bem_hin_xho_rom_hun_cic_ses_fin_bos_aeg_geo_pan_lat_svk_por_tig_gam_ukr_est_zul_bat_ben_mly_jpn_knd_kor_mol_urd_bam_mcd_ind_scr_wly_tag_mnd_fre_tsw_glc_sod_arw_nor_pol_grk_qcu_rus_afr_dut_ewe_sid_cze_owc_spa_sun_eng_swa_ita_yor_mao_tha_mlt_tml_igb_lda_tur_ger_alb_aze_ven_vie_heb_dgb_moo_fbf	-0.76684303408387	-1.84432144366422	0.0683198490809399
403	hau_krd_xho_slo_sid_heb_gam_grk_azi_tur_zul_mly_igb_rom_cze_bsq_lat_sod_akn_cnt_fre_ctl_lda_bul_tsw_nor_fin_fbf_dyu_est_pan_amh_geo_spa_dut_alb_afr_tig_wly_swe_hun_bem_bat_bos_tag_jpn_tml_kor_ben_arw_moo_mol_sun_ukr_chh_ind_mnd_urd_bam_rus_owc_mcd_ita_scr_eng_qcu_por_pol_prs_tsn_amr_glc_aeg_svk_mao_lit_swa_ger_ses_jav_tha_mlt_knd_swt_yor_aze_hin_guj_uzb_cic_vie_anl_ven_ewe_dgb	0.0766800579055066	0.180540154928761	0.857121374870958
404	sid_ctl_bem_spa_owc_amh_mlt_afr_aze_azi_ven_tag_yor_svk_urd_bsq_pan_heb_xho_mnd_ita_lat_dyu_hin_akn_ukr_est_dgb_tsn_hun_slo_hau_geo_prs_guj_rom_cze_chh_aeg_swe_fin_tsw_sun_krd_mly_jpn_knd_kor_bos_lit_zul_arw_bat_rus_wly_jav_cnt_fre_igb_ben_tig_eng_por_dut_bul_qcu_scr_mol_nor_swa_amr_glc_gam_ger_mao_alb_ewe_pol_fbf_ind_tha_sod_tml_cic_swt_uzb_mcd_grk_tur_bam_vie_anl_lda_ses_moo	-0.583570359030368	-1.39262756909687	0.167053023259662
405	gam_spa_cic_rus_amr_anl_heb_krd_uzb_aze_bam_sun_ven_prs_arw_bsq_svk_sod_moo_cnt_lit_fre_ewe_dut_akn_ukr_hun_tsw_lda_est_ita_hau_geo_ben_rom_bos_pan_owc_mlt_glc_fin_fbf_ind_bul_jav_jpn_tml_kor_lat_slo_ses_alb_tag_mol_amh_mao_mnd_cze_swt_ger_tig_pol_ctl_urd_por_qcu_swe_hin_nor_tsn_aeg_scr_wly_mcd_mly_afr_bem_grk_xho_bat_tha_sid_knd_zul_swa_azi_guj_eng_tur_igb_vie_chh_dyu_yor_dgb	-0.29371554596382	-0.694476524111835	0.489114727828003
406	amr_cze_lda_rus_wly_chh_owc_ben_uzb_aze_moo_ind_swt_lit_grk_bsq_glc_heb_tsw_cnt_urd_nor_ewe_swe_dyu_slo_hun_bam_dgb_fin_alb_aeg_geo_krd_dut_mol_bul_mlt_gam_ger_est_ven_bat_scr_jav_jpn_knd_kor_por_mcd_yor_svk_sun_pan_tig_mao_mnd_guj_bem_bos_anl_pol_ukr_afr_hin_qcu_fre_rom_arw_xho_amh_ita_sod_spa_mly_lat_swa_ctl_igb_tag_tha_sid_tml_ses_fbf_tur_prs_eng_azi_cic_vie_hau_zul_tsn_akn	-0.787228058857132	-1.89944197082521	0.0606054818595897
407	tig_mol_moo_lit_gam_hau_owc_glc_tur_azi_tsw_bat_swa_lat_rom_bsq_pol_chh_yor_cnt_hin_ger_ewe_slo_ven_alb_fin_xho_tsn_hun_por_anl_geo_arw_ukr_spa_ctl_aeg_wly_pan_est_ses_mao_nor_mly_jpn_tml_kor_dut_eng_bem_prs_jav_mcd_heb_ind_mnd_swe_lda_fre_mlt_afr_bul_guj_rus_qcu_cze_urd_ben_dgb_amr_krd_amh_svk_sun_grk_swt_ita_zul_tag_tha_sod_knd_igb_bam_aze_bos_scr_uzb_akn_vie_sid_fbf_dyu_cic	-0.307568049185299	-0.729656608314602	0.467433942638662
408	sod_lat_tsn_ita_sid_amh_chh_grk_uzb_tur_tsw_sun_ven_guj_rus_bsq_urd_owc_lda_mnd_por_prs_igb_spa_ewe_krd_hun_akn_fbf_est_ukr_mlt_geo_swe_cze_fre_scr_anl_hau_eng_fin_dyu_ind_alb_jav_jpn_knd_kor_pol_dut_swt_mcd_mly_hin_heb_tag_cnt_svk_dgb_arw_gam_slo_ben_mol_ctl_qcu_lit_rom_ger_zul_aeg_bul_tig_bos_bat_pan_yor_glc_swa_mao_tha_wly_tml_xho_bem_azi_nor_afr_aze_moo_vie_amr_ses_bam_cic	-0.545076074665539	-1.30029485113116	0.196713141369792
409	heb_hin_yor_guj_owc_hau_anl_ctl_tur_uzb_cic_ind_ses_krd_dut_bsq_prs_chh_tsn_cnt_lit_bul_akn_spa_bem_rus_hun_ewe_igb_fin_fre_gam_geo_ita_eng_glc_bos_wly_amr_scr_est_xho_mao_arw_bat_jpn_tml_kor_por_svk_dyu_grk_tag_slo_tig_mly_mnd_cze_lda_pol_aeg_mcd_lat_swe_nor_qcu_ukr_ben_urd_bam_sid_rom_mlt_pan_sun_alb_dgb_ger_swt_jav_tha_sod_knd_tsw_moo_azi_mol_afr_aze_fbf_vie_amh_ven_swa_zul	-0.552225925778634	-1.31735436892468	0.190956273954423
410	heb_grk_moo_slo_owc_sid_tig_mcd_uzb_aze_tsw_tag_igb_guj_ben_bsq_alb_sod_dgb_mnd_ukr_cze_fbf_glc_cic_scr_fin_zul_tsn_hun_svk_aeg_geo_hin_prs_dut_ger_anl_amh_mol_est_dyu_ind_nor_sun_jpn_knd_kor_pan_afr_bem_arw_mly_bul_mlt_mao_cnt_urd_swt_eng_hau_ita_fre_krd_ctl_qcu_rom_swe_por_swa_gam_pol_amr_lat_bat_bos_bam_rus_ses_jav_tha_chh_tml_ven_lda_tur_spa_lit_azi_xho_vie_wly_ewe_akn_yor	-0.412454688496887	-0.979631055093937	0.329809816015154
411	anl_prs_yor_afr_hau_chh_amr_pol_azi_uzb_swa_mly_dyu_scr_bul_bsq_rus_amh_cic_cnt_ger_rom_tsw_guj_fbf_nor_hun_bem_dgb_fin_fre_heb_geo_ukr_ben_lit_cze_sod_aeg_eng_est_ses_bat_hin_sun_jpn_tml_kor_arw_urd_bam_mol_ind_alb_owc_mao_mnd_spa_lda_swe_gam_krd_glc_slo_ctl_qcu_dut_grk_pan_ven_wly_mcd_tig_svk_tag_ita_swt_bos_ewe_jav_tha_sid_knd_moo_igb_tur_por_lat_aze_akn_vie_mlt_xho_zul_tsn	-0.607849344941071	-1.45246426070752	0.149738193381397
412	owc_ben_fbf_svk_anl_gam_wly_fre_uzb_tur_bam_mly_zul_eng_por_bsq_ukr_amh_ses_mnd_urd_nor_yor_krd_dyu_slo_hun_tsn_ven_fin_ger_sid_geo_grk_lat_ita_mcd_amr_heb_glc_est_xho_sun_dut_tag_jpn_tml_kor_bul_mol_moo_rom_jav_guj_chh_bat_cnt_cze_dgb_swe_sod_hin_lit_pol_spa_qcu_afr_arw_bos_lda_mlt_prs_hau_alb_ind_ctl_ewe_scr_swa_mao_tha_aeg_knd_bem_swt_aze_rus_pan_azi_akn_vie_tig_igb_cic_tsw	-0.265826222844241	-0.628458575081534	0.531244014057688
413	sod_pol_bem_rus_amh_owc_heb_glc_tur_aze_yor_mao_dyu_nor_ita_bsq_fre_mlt_ewe_cnt_lat_alb_ses_lit_bam_slo_est_lda_fbf_fin_swe_sid_geo_bul_prs_dut_scr_aeg_chh_afr_hun_dgb_tag_urd_bat_jpn_tml_kor_krd_pan_moo_mcd_ind_svk_hau_jav_mnd_ukr_swa_spa_wly_mol_grk_hin_cze_qcu_arw_ctl_por_igb_tig_ger_gam_ben_mly_rom_ven_guj_zul_sun_tha_amr_knd_tsw_swt_azi_eng_bos_uzb_tsn_vie_anl_cic_akn_xho	-0.832562187304504	-2.01111586340201	0.0472081551939422
414	aeg_ita_swa_por_anl_heb_sod_prs_azi_tur_tsn_mly_dyu_mol_fre_bsq_pol_wly_bam_mnd_nor_afr_zul_bos_yor_mcd_est_ses_akn_fin_krd_tig_geo_rus_scr_arw_ger_amh_sid_svk_hun_fbf_bat_rom_jav_jpn_tml_kor_ctl_urd_ewe_bul_tag_cze_owc_sun_cnt_slo_xho_ben_amr_dut_lit_ukr_glc_qcu_swe_lat_guj_lda_mlt_spa_hau_grk_ind_eng_moo_alb_dgb_mao_tha_gam_knd_tsw_bem_uzb_pan_hin_aze_ven_vie_chh_cic_swt_igb	0.18555140019895	0.436382161985937	0.663570884217138
415	wly_bul_tsw_fre_amr_owc_tig_glc_aze_azi_cic_ind_swt_pan_ukr_bsq_rus_chh_akn_cnt_lit_cze_yor_ben_bem_scr_hun_tsn_dyu_fin_urd_sid_geo_svk_prs_nor_ita_aeg_amh_alb_est_xho_bat_grk_tag_jpn_tml_kor_ctl_dut_igb_slo_sun_por_hau_jav_mnd_mcd_zul_guj_anl_spa_lat_swe_ger_qcu_krd_afr_arw_bam_sod_mol_heb_eng_mao_bos_ses_hin_moo_mly_tha_mlt_knd_dgb_swa_uzb_rom_pol_tur_fbf_vie_gam_lda_ewe_ven	-0.10777640342115	-0.254504631450401	0.799667632914482
416	wly_pan_tsn_glc_heb_hau_tig_fre_aze_tur_cic_sun_bam_lit_ctl_bsq_prs_owc_akn_mnd_ger_bos_dyu_mol_ewe_svk_hun_dgb_tsw_fin_eng_sid_geo_urd_mcd_dut_spa_anl_aeg_pol_est_zul_mly_slo_ind_jpn_knd_kor_por_bul_bem_swe_jav_cze_mlt_bat_cnt_afr_ses_grk_gam_rus_ita_lat_arw_qcu_scr_rom_krd_moo_chh_guj_amh_ben_tag_hin_swa_nor_igb_mao_tha_sod_tml_fbf_lda_azi_ukr_alb_uzb_swt_vie_amr_xho_ven_yor	-0.487106194910766	-1.15713566255873	0.250180391986995
417	amr_pol_ses_afr_tig_wly_chh_rom_uzb_azi_swa_tag_ven_pan_spa_bsq_cze_gam_bem_mnd_svk_urd_dgb_ctl_xho_bos_est_tsw_cic_fin_alb_owc_geo_mol_arw_grk_eng_aeg_hau_glc_hun_tsn_mao_ita_jav_jpn_tml_kor_nor_rus_swt_prs_ind_scr_amh_bat_cnt_slo_yor_bul_heb_krd_fre_hin_swe_qcu_lat_ger_ukr_dyu_sid_mcd_mlt_lit_mly_dut_lda_ben_zul_sun_tha_sod_knd_moo_akn_tur_por_guj_aze_igb_vie_anl_fbf_ewe_bam	-0.303957336484581	-0.719619302080895	0.473563978050354
418	sod_lat_yor_swe_amh_owc_anl_pan_tur_uzb_xho_mao_ewe_ukr_slo_bsq_krd_amr_tsw_cnt_mol_urd_akn_svk_swt_prs_est_zul_fbf_hun_bul_wly_geo_glc_afr_scr_lit_mlt_aeg_ben_fin_lda_sun_grk_ind_jpn_knd_kor_arw_pol_ven_ita_bat_rom_sid_mly_mnd_ger_cic_eng_chh_guj_mcd_alb_cze_qcu_bos_rus_nor_bem_gam_por_heb_spa_jav_ctl_ses_fre_tsn_tag_tha_hau_tml_moo_dyu_azi_hin_dut_aze_swa_vie_tig_bam_igb_dgb	-0.826846075438229	-1.99360719213482	0.0491245280162629
419	sid_mcd_moo_por_aeg_sod_anl_mol_tur_aze_ven_mly_xho_lat_lit_bsq_ben_chh_dyu_cnt_eng_cze_tsw_ctl_tsn_dut_est_dgb_bam_fin_urd_hau_geo_pan_arw_scr_rus_gam_tig_bul_hun_igb_bat_rom_tag_jpn_tml_kor_spa_glc_swt_ita_mao_prs_heb_sun_mnd_ger_zul_grk_mlt_afr_swe_hin_slo_qcu_svk_ukr_bos_lda_amr_guj_owc_alb_ind_krd_cic_nor_akn_jav_tha_wly_knd_ses_ewe_azi_pol_fre_uzb_yor_vie_amh_swa_bem_fbf	0.563915256429948	1.33274008462581	0.185873155439245
420	owc_svk_ewe_cze_amh_chh_gam_spa_aze_tur_swa_sun_ven_glc_eng_bsq_alb_sid_yor_mnd_hin_ger_xho_urd_bam_swe_fin_moo_lda_hun_nor_tig_geo_arw_rus_grk_por_amr_heb_slo_est_cic_ind_guj_mly_jpn_knd_kor_dut_pol_zul_fre_jav_bul_hau_bat_cnt_mol_dgb_krd_wly_rom_prs_ita_lat_qcu_mcd_pan_bos_ses_mlt_ctl_aeg_ben_tag_lit_dyu_scr_akn_mao_tha_sod_tml_swt_tsn_azi_afr_ukr_uzb_fbf_vie_anl_igb_bem_tsw	0.101315813413204	0.238717186072739	0.811850130839997
421	chh_svk_cic_grk_aeg_sod_amr_guj_aze_azi_fbf_ind_akn_lat_bos_bsq_lit_mlt_tsw_cnt_ukr_ctl_dyu_urd_yor_hin_est_lda_bem_hun_rus_heb_geo_rom_nor_ita_mcd_owc_tig_prs_fin_swt_mao_scr_bat_jpn_knd_kor_mol_fre_bam_pol_sun_krd_sid_jav_mnd_dut_dgb_ger_anl_arw_spa_glc_pan_qcu_slo_cze_swe_zul_amh_eng_gam_afr_mly_ben_tsn_por_ven_tag_tha_hau_tml_ewe_xho_uzb_bul_alb_tur_swa_vie_wly_moo_igb_ses	-0.377014797344952	-0.893845098559615	0.373712107954413
422	owc_lat_cic_urd_wly_hau_chh_lit_uzb_azi_dyu_tag_swt_bos_arw_bsq_scr_aeg_bam_mnd_ukr_eng_ewe_fre_yor_glc_fin_tsw_igb_est_hin_heb_geo_prs_spa_ben_rus_sid_amh_mcd_hun_swa_sun_afr_ind_jpn_tml_kor_mol_alb_zul_dut_mly_ita_amr_bat_cnt_bul_fbf_svk_gam_rom_grk_cze_swe_qcu_krd_slo_nor_xho_mlt_guj_sod_pol_jav_ctl_tsn_pan_lda_mao_tha_tig_knd_dgb_akn_aze_por_ger_tur_ses_vie_anl_moo_bem_ven	-0.41375701222542	-0.982519173471045	0.328393305176814
423	aeg_glc_tsn_lit_chh_amr_sid_spa_uzb_azi_swa_sun_dyu_cze_rus_bsq_arw_hau_xho_cnt_hin_scr_dgb_nor_tsw_ukr_est_bem_cic_hun_por_owc_geo_alb_svk_pan_bos_mlt_anl_urd_fin_yor_jav_eng_mao_jpn_knd_kor_swe_mcd_ewe_bul_ind_ctl_tig_bat_mnd_lat_fbf_rom_wly_grk_pol_dut_afr_qcu_slo_prs_ger_akn_gam_guj_heb_mol_tag_krd_igb_ita_ven_mly_tha_sod_tml_ses_zul_tur_fre_ben_aze_moo_vie_amh_swt_bam_lda	-1.28009210503706	-3.18576633867132	0.00196561116179559
424	anl_lat_ven_glc_sid_mlt_hau_prs_tur_uzb_tsw_mao_yor_dut_afr_bsq_rom_aeg_ses_cnt_ctl_grk_fbf_ita_tsn_hin_hun_zul_ewe_fin_fre_chh_geo_ukr_rus_pan_pol_tig_owc_eng_est_bam_jav_por_ind_jpn_tml_kor_mol_cze_xho_bul_bat_ben_sod_tag_mnd_ger_cic_mcd_heb_urd_spa_slo_scr_qcu_lit_nor_bos_dyu_amh_svk_wly_swe_mly_arw_swt_guj_lda_sun_tha_amr_knd_swa_bem_azi_krd_alb_aze_moo_vie_gam_akn_igb_dgb	-0.310632390901612	-0.734304943322777	0.464610300219441
425	tig_nor_zul_por_sid_owc_amh_afr_aze_uzb_ven_tag_swt_ctl_alb_bsq_ger_anl_bam_mnd_hin_cze_igb_krd_dgb_svk_est_lda_swa_hun_eng_heb_geo_ita_grk_mol_guj_sod_hau_bul_fin_dyu_bat_rus_jav_jpn_tml_kor_arw_slo_moo_lat_sun_swe_wly_ind_cnt_rom_bem_lit_chh_bos_fre_ben_pol_qcu_pan_glc_spa_fbf_amr_prs_mlt_urd_mly_ukr_akn_scr_yor_mao_tha_gam_knd_tsw_ses_tur_dut_mcd_azi_xho_vie_aeg_tsn_cic_ewe	-0.477079499826261	-1.13526867998305	0.259180153287189
426	tig_ger_bem_guj_gam_owc_chh_dut_uzb_tur_zul_jav_ewe_por_spa_bsq_glc_sid_moo_mnd_eng_mcd_ven_hin_igb_urd_est_akn_ses_fin_rom_amr_geo_ctl_cze_lat_lit_amh_anl_nor_hun_bam_tag_ukr_mao_jpn_knd_kor_rus_bos_xho_grk_bat_slo_mlt_mly_cnt_pan_dgb_mol_wly_ita_pol_arw_swe_qcu_prs_fre_scr_tsn_hau_alb_heb_svk_ind_ben_cic_krd_lda_sun_tha_aeg_tml_dyu_swt_aze_afr_bul_azi_yor_vie_sod_swa_tsw_fbf	0.0427190132547726	0.100606869435557	0.920079116517839
427	gam_bul_swa_krd_heb_amh_hau_guj_uzb_aze_yor_ind_akn_mol_ctl_bsq_ukr_sod_bam_mnd_eng_ita_dgb_dut_moo_ger_est_fbf_ewe_hun_lat_sid_geo_glc_rom_arw_prs_chh_wly_afr_fin_dyu_mly_scr_jav_jpn_tml_kor_urd_rus_bem_por_bat_bos_aeg_tag_cnt_slo_lda_nor_anl_svk_lit_hin_fre_qcu_spa_grk_alb_zul_mlt_pol_amr_swe_sun_ben_cic_cze_ven_mao_tha_tig_knd_swt_tsw_azi_mcd_pan_tur_igb_vie_owc_tsn_xho_ses	0.831389533843186	1.97305154646116	0.0514586883658138
428	gam_ger_bam_bul_mlt_hau_amh_swe_tur_azi_tsw_tag_akn_prs_eng_bsq_glc_amr_ven_cnt_hin_dut_dyu_pan_dgb_scr_hun_xho_yor_fin_cze_sid_geo_pol_mol_slo_krd_sod_chh_svk_est_igb_ind_ukr_mly_jpn_knd_kor_mcd_por_zul_ctl_mao_guj_owc_jav_mnd_spa_moo_nor_wly_alb_lit_grk_fre_qcu_bos_afr_rom_fbf_heb_ben_aeg_ita_sun_lat_ses_rus_swa_bat_tha_tig_tml_lda_cic_uzb_urd_arw_aze_tsn_vie_anl_swt_bem_ewe	0.453094127059197	1.06868806027672	0.287976342103723
429	heb_afr_zul_arw_mlt_owc_amr_prs_azi_uzb_swt_tag_lda_bos_pan_bsq_spa_sod_bam_mnd_fre_ben_ewe_glc_cic_nor_hun_xho_tsw_est_ctl_aeg_geo_ukr_ita_eng_urd_chh_wly_hin_fin_tsn_mao_krd_sun_jpn_tml_kor_dut_svk_ses_lit_ind_rom_tig_bat_cnt_mol_dgb_alb_gam_rus_swe_bul_lat_qcu_grk_ger_guj_bem_hau_por_amh_cze_mly_slo_dyu_mcd_fbf_jav_tha_sid_knd_yor_akn_aze_pol_scr_tur_moo_vie_anl_swa_ven_igb	-0.570918625631166	-1.36366571971969	0.175964557305913
430	amh_por_zul_pol_gam_wly_anl_dut_uzb_tur_lda_mao_dgb_prs_urd_bsq_rus_hau_yor_cnt_glc_cze_bem_hin_ven_grk_hun_ses_dyu_est_ger_sod_geo_svk_ben_guj_bos_tig_owc_eng_fin_tsw_jav_mcd_sun_jpn_tml_kor_krd_ukr_igb_spa_mly_scr_aeg_ind_mnd_pan_bam_fre_chh_slo_alb_lit_bul_qcu_afr_nor_swe_xho_amr_rom_mlt_mol_tag_lat_cic_ctl_swt_bat_tha_heb_knd_swa_ewe_azi_ita_arw_aze_akn_vie_sid_moo_tsn_fbf	-0.273526268507098	-0.646286027814149	0.519685831875922
431	heb_lit_bam_scr_chh_sod_sid_guj_azi_tur_swa_sun_ven_spa_swe_bsq_ben_amh_tsw_mnd_svk_glc_ses_por_zul_arw_est_dgb_lda_hun_afr_aeg_geo_mol_alb_hin_krd_wly_gam_mcd_fin_fbf_mao_nor_tag_jpn_tml_kor_ctl_prs_yor_ita_bat_pan_owc_jav_cnt_ukr_dyu_urd_mlt_bos_fre_grk_bul_qcu_rom_ger_dut_cic_hau_pol_anl_slo_mly_cze_bem_lat_moo_ind_tha_tig_knd_swt_xho_aze_rus_eng_uzb_tsn_vie_amr_igb_ewe_akn	0.203199779183372	0.478916591114246	0.633122094495142
432	tig_por_akn_hin_chh_wly_aeg_pol_azi_uzb_igb_ind_moo_prs_fre_bsq_swe_mlt_dyu_mnd_alb_dut_swa_guj_ven_mcd_fin_xho_cic_est_slo_gam_geo_ben_svk_spa_arw_amh_hau_afr_hun_fbf_mao_bul_sun_jpn_tml_kor_eng_rom_bem_krd_tag_glc_anl_bat_cnt_grk_lda_urd_heb_cze_rus_scr_bos_qcu_lat_ukr_ita_dgb_sid_ctl_amr_ger_mly_nor_tsw_lit_ewe_jav_tha_owc_knd_swt_tsn_tur_pan_mol_aze_yor_vie_sod_ses_bam_zul	0.362479583469192	0.85295609438481	0.395875089018101
433	amr_bul_zul_mol_gam_sod_hau_glc_aze_azi_dgb_tag_fbf_rus_slo_bsq_guj_heb_ven_cnt_ben_por_ses_ita_ewe_spa_est_swt_moo_fin_alb_mlt_geo_eng_pan_ctl_hin_owc_sid_swe_hun_xho_bat_svk_ind_jpn_tml_kor_ukr_afr_akn_dut_sun_rom_tig_mao_mnd_krd_yor_mcd_amh_ger_lit_urd_fre_qcu_prs_scr_arw_swa_chh_cze_wly_bos_mly_nor_lda_grk_cic_jav_tha_anl_knd_dyu_tsw_uzb_lat_pol_tur_tsn_vie_aeg_igb_bem_bam	-1.16944211447446	-2.87846909142726	0.00495772742570116
434	gam_alb_swt_scr_amr_aeg_heb_ben_tur_aze_ven_mly_swa_por_swe_bsq_glc_owc_lda_mnd_krd_mol_akn_arw_bam_rus_fin_moo_cic_est_ita_sod_geo_nor_svk_slo_urd_sid_chh_afr_hun_igb_sun_grk_ind_jpn_tml_kor_mcd_guj_bem_bos_bat_ger_hau_tag_cnt_lat_xho_bul_wly_rom_ctl_spa_dut_qcu_pol_cze_lit_tsw_amh_hin_mlt_pan_mao_prs_zul_ukr_ewe_jav_tha_tig_knd_dgb_tsn_uzb_fre_eng_azi_dyu_vie_anl_yor_fbf_ses	0.116013962911022	0.273077822285253	0.78539887526929
435	owc_ctl_yor_mcd_sod_tig_gam_alb_tur_uzb_moo_mly_tsw_lit_hin_bsq_dut_mlt_swa_cnt_lat_rus_tsn_por_lda_ukr_fin_xho_dyu_hun_prs_amr_geo_rom_mol_swe_urd_hau_heb_bos_est_igb_jav_pan_bat_jpn_knd_kor_glc_nor_ses_krd_ind_pol_aeg_tag_mnd_arw_zul_ben_chh_fre_cze_spa_eng_qcu_ita_grk_afr_ewe_amh_guj_anl_bul_mao_ger_cic_svk_bem_sun_tha_wly_tml_ven_swt_aze_scr_slo_azi_bam_vie_sid_akn_dgb_fbf	-0.227890069328703	-0.53843778752165	0.59156126770273
436	tig_nor_lda_lat_anl_owc_gam_krd_azi_tur_dyu_mly_swt_arw_urd_bsq_guj_chh_cic_cnt_rus_pol_moo_ger_swa_grk_hun_ven_bam_fin_glc_amr_geo_dut_prs_ukr_rom_sid_aeg_hin_est_tsn_mao_eng_jav_jpn_knd_kor_swe_ita_fbf_mcd_tag_bul_hau_sun_mnd_pan_ewe_fre_sod_alb_cze_spa_ben_qcu_lit_afr_por_akn_heb_ctl_mlt_mol_bat_slo_xho_svk_zul_ind_tha_wly_tml_igb_yor_aze_scr_bos_uzb_tsw_vie_amh_dgb_bem_ses	0.26344305401443	0.620044794988109	0.536744634353844
437	aeg_prs_dyu_hin_heb_tig_wly_scr_tur_uzb_ewe_mly_swa_guj_glc_bsq_svk_amr_tsn_cnt_swe_ben_ses_bul_swt_fre_est_tsw_xho_hun_ukr_anl_geo_grk_ger_dut_mcd_sod_chh_krd_fin_fbf_mao_por_sun_jpn_knd_kor_lit_eng_lda_lat_jav_urd_owc_bat_mnd_pan_igb_arw_amh_pol_bos_spa_rus_qcu_cze_ita_rom_bem_mlt_afr_gam_mol_ind_ctl_akn_nor_ven_tag_tha_sid_tml_zul_cic_aze_alb_slo_azi_dgb_vie_hau_moo_bam_yor	-0.636176214919079	-1.5206713406824	0.131735103318337
438	owc_dut_dgb_slo_wly_tig_aeg_svk_tur_uzb_zul_sun_dyu_grk_ctl_bsq_prs_chh_igb_mnd_bul_ukr_akn_afr_tsw_por_fin_fbf_ewe_hun_guj_mlt_geo_hin_lat_fre_rom_anl_heb_krd_est_yor_jav_bos_tag_jpn_knd_kor_arw_glc_moo_mcd_mao_ben_gam_mly_cnt_ger_cic_ita_sid_pol_alb_nor_eng_qcu_lit_spa_rus_tsn_sod_swe_hau_urd_ind_mol_bem_cze_xho_bat_tha_amh_tml_ven_lda_azi_scr_pan_aze_swt_vie_amr_swa_bam_ses	-0.621776419630293	-1.48838769616246	0.140031837131467
439	sid_arw_lda_hin_sod_amr_aeg_glc_uzb_azi_swt_sun_zul_mol_pan_bsq_spa_anl_yor_mnd_rom_lit_dgb_swe_dyu_cze_est_ven_akn_hun_krd_chh_geo_ukr_scr_ben_rus_wly_hau_slo_fin_tsn_tag_grk_ind_jpn_tml_kor_bul_nor_tsw_ger_mao_por_heb_jav_cnt_afr_fbf_urd_amh_ctl_fre_guj_dut_qcu_bos_prs_mcd_igb_owc_alb_tig_pol_mly_svk_xho_eng_moo_bat_tha_gam_knd_cic_bem_aze_ita_lat_tur_ses_vie_mlt_swa_bam_ewe	-0.294293555336152	-0.695888398395419	0.488234140880314
440	aeg_ger_dyu_nor_anl_heb_chh_pan_uzb_azi_tsw_ind_fbf_ben_bul_bsq_por_gam_ses_mnd_ctl_mcd_swa_ukr_cic_mol_hun_lda_moo_est_eng_mlt_geo_lit_krd_rus_arw_amr_amh_guj_fin_xho_mao_glc_sun_jpn_tml_kor_swe_afr_ven_scr_tag_grk_sid_mly_cnt_urd_akn_lat_tig_slo_svk_hin_bos_qcu_cze_pol_alb_ewe_sod_spa_owc_ita_bat_fre_yor_prs_bem_jav_tha_hau_knd_igb_bam_aze_dut_rom_tur_tsn_vie_wly_dgb_swt_zul	0.121683126173643	0.286315829162	0.77527307531197
441	gam_glc_swa_pan_anl_sod_aeg_bul_tur_azi_zul_jav_cic_cze_urd_bsq_lit_tig_lda_cnt_alb_mcd_swt_ctl_bem_fre_est_tsn_ses_hun_bos_amr_geo_svk_swe_prs_dut_chh_amh_mol_fin_xho_ind_lat_mao_jpn_tml_kor_ita_pol_yor_eng_tag_afr_wly_bat_mnd_hin_dyu_ger_heb_arw_spa_slo_rom_qcu_ben_rus_guj_dgb_mlt_nor_hau_grk_mly_ukr_ven_por_akn_sun_tha_sid_knd_bam_ewe_aze_scr_krd_uzb_igb_vie_owc_tsw_moo_fbf	-0.0888182917783518	-0.20956966109932	0.834461961115921
442	mlt_swe_xho_bul_sod_heb_owc_ctl_uzb_azi_ewe_ind_zul_urd_bos_bsq_fre_chh_yor_cnt_dut_por_moo_ukr_fbf_pol_hun_dyu_bem_fin_lat_wly_geo_afr_glc_mol_pan_aeg_hau_spa_est_igb_tag_slo_sun_jpn_tml_kor_scr_guj_tsn_rus_mao_svk_tig_bat_mnd_ger_swa_arw_gam_rom_hin_nor_lit_qcu_ben_alb_cze_lda_sid_grk_amh_prs_mly_ita_dgb_eng_swt_jav_tha_amr_knd_ven_akn_tur_krd_mcd_aze_cic_vie_anl_ses_bam_tsw	-0.809570002385211	-1.95193394660774	0.053954231484158
443	mlt_pol_dgb_bul_owc_hau_sod_ctl_tur_uzb_moo_sun_cic_scr_rus_bsq_lit_tig_swa_mnd_ger_nor_bem_mol_yor_mcd_hun_xho_ven_est_urd_amh_geo_bos_fre_glc_lat_wly_aeg_grk_fin_fbf_ind_afr_mly_jpn_knd_kor_slo_por_bam_swe_tag_spa_amr_jav_cnt_pan_ewe_krd_chh_ukr_arw_guj_cze_qcu_svk_dut_alb_dyu_anl_eng_gam_rom_mao_hin_tsn_prs_igb_bat_tha_sid_tml_lda_swt_azi_ben_ita_aze_tsw_vie_heb_ses_akn_zul	-0.309234327980565	-0.731871616752837	0.466087226171912
444	heb_lat_lda_pan_wly_sod_mlt_rus_tur_aze_moo_mly_fbf_scr_bul_bsq_cze_chh_swa_mnd_slo_bos_ven_eng_tsn_pol_fin_dyu_igb_hun_nor_sid_geo_grk_afr_alb_ukr_hau_owc_krd_est_bem_sun_mcd_ind_jpn_tml_kor_mol_dut_xho_hin_mao_guj_gam_tag_cnt_spa_cic_svk_amh_prs_glc_ben_urd_qcu_arw_swe_rom_ses_anl_lit_aeg_fre_bat_ger_dgb_ita_akn_jav_tha_tig_knd_zul_yor_azi_ctl_por_uzb_swt_vie_amr_tsw_ewe_bam	-0.22772823520882	-0.538337280657429	0.591630362912499
445	sid_rom_tsn_pan_mlt_heb_sod_rus_uzb_aze_zul_sun_ven_pol_bos_bsq_swe_amr_swa_cnt_glc_mcd_xho_mol_swt_dut_hun_dyu_fbf_est_bul_chh_geo_cze_ukr_krd_svk_aeg_tig_fre_fin_bam_ind_guj_mly_jpn_knd_kor_por_lat_dgb_hin_bat_ben_gam_jav_mnd_grk_bem_spa_hau_nor_ctl_afr_eng_qcu_urd_ita_prs_cic_wly_scr_owc_slo_mao_alb_tsw_arw_lda_tag_tha_anl_tml_igb_ewe_tur_lit_ger_azi_akn_vie_amh_yor_moo_ses	-0.509535094508682	-1.21022212553057	0.229260670047932
446	gam_guj_swa_arw_aeg_owc_anl_mcd_azi_tur_zul_ind_dyu_pan_scr_bsq_hin_sod_tsw_cnt_por_alb_ven_grk_ewe_bos_fin_cic_ses_est_rus_chh_geo_lat_urd_fre_spa_sid_amh_dut_hun_bem_sun_ukr_jav_jpn_knd_kor_pol_cze_igb_svk_mly_lit_tig_bat_mnd_bul_yor_slo_mlt_ger_nor_afr_ctl_qcu_ben_prs_ita_fbf_hau_mol_heb_glc_mao_krd_moo_swe_swt_tag_tha_wly_tml_tsn_xho_uzb_eng_rom_aze_akn_vie_amr_bam_dgb_lda	0.200158886318106	0.470963045946278	0.63876995966243
447	aeg_rus_swa_slo_amr_heb_mlt_alb_tur_azi_tsw_mao_tsn_pol_mcd_bsq_guj_sod_dyu_cnt_mol_dut_moo_prs_bam_nor_hun_cic_akn_fin_ita_wly_geo_ben_bos_afr_grk_hau_anl_ctl_est_ses_tag_svk_bat_jpn_tml_kor_fre_lat_ven_por_ind_bul_gam_jav_mnd_hin_ewe_urd_owc_rom_ger_spa_pan_qcu_glc_swe_arw_zul_tig_krd_amh_eng_mly_ukr_xho_lit_dgb_sun_tha_sid_knd_swt_bem_uzb_scr_cze_aze_fbf_vie_chh_yor_lda_igb	-0.618783043702143	-1.47848277189869	0.142657648668525
448	tig_slo_tsn_prs_hau_mlt_sod_rom_azi_tur_fbf_jav_lda_glc_ben_bsq_ctl_heb_tsw_cnt_spa_krd_yor_eng_dyu_scr_est_moo_akn_hun_lit_sid_geo_swe_cze_svk_ukr_chh_gam_grk_fin_bam_ind_arw_tag_jpn_knd_kor_pan_afr_ven_mcd_bat_ita_wly_mao_mnd_bos_dgb_dut_aeg_rus_bul_por_lat_qcu_ger_guj_mol_swt_amr_alb_anl_fre_sun_nor_cic_pol_zul_mly_tha_amh_tml_ewe_ses_aze_hin_urd_uzb_bem_vie_owc_igb_swa_xho	0.316472104969634	0.747126539262332	0.456871988997551
449	gam_nor_xho_spa_mlt_wly_aeg_cze_tur_uzb_moo_mao_akn_scr_lit_bsq_urd_sod_bam_mnd_afr_eng_swt_ukr_zul_pan_fin_swa_lda_est_krd_amh_geo_ita_fre_pol_mol_owc_amr_arw_hun_ven_mly_guj_jav_jpn_tml_kor_slo_svk_fbf_dut_bat_bos_hau_sun_cnt_bul_dgb_mcd_sid_ben_lat_rus_prs_qcu_swe_por_alb_bem_anl_ctl_heb_grk_tag_ger_cic_rom_tsw_ind_tha_chh_knd_tsn_yor_azi_glc_hin_aze_dyu_vie_tig_igb_ses_ewe	0.552911022572133	1.30603529295114	0.194761736113746
450	heb_ctl_bem_swe_sid_aeg_tig_prs_azi_uzb_yor_tag_tsw_krd_dut_bsq_rom_mlt_dgb_cnt_grk_scr_ven_pol_bam_pan_est_moo_cic_fin_alb_amh_geo_por_lat_afr_fre_chh_amr_bul_hun_lda_bat_ger_mao_jpn_tml_kor_nor_eng_akn_mol_jav_ukr_hau_ind_mnd_lit_swt_svk_anl_hin_ben_rus_spa_qcu_glc_guj_arw_swa_owc_bos_sod_slo_sun_ita_ses_urd_igb_mly_tha_wly_knd_tsn_fbf_tur_cze_mcd_aze_dyu_vie_gam_ewe_zul_xho	-0.148935008369254	-0.35120259139443	0.726230753232105
451	anl_mol_ven_slo_gam_wly_tig_krd_tur_aze_akn_ind_ses_nor_ita_bsq_eng_hau_tsw_mnd_guj_hin_tsn_bos_moo_ger_est_bem_dyu_hun_mcd_amr_geo_pan_por_swe_bul_owc_heb_rus_fin_bam_mly_ben_tag_jpn_knd_kor_prs_lat_cic_arw_bat_spa_chh_mao_cnt_fre_swa_rom_sid_scr_svk_ukr_alb_qcu_lit_urd_glc_igb_mlt_ctl_amh_cze_jav_pol_ewe_dut_fbf_sun_tha_sod_tml_xho_zul_uzb_afr_grk_azi_swt_vie_aeg_yor_lda_dgb	-0.814656661108502	-1.96266301658513	0.0526737960313174
452	aeg_dut_tsw_mol_amr_heb_chh_krd_tur_uzb_dyu_tag_igb_por_spa_bsq_svk_owc_bam_cnt_scr_eng_cic_urd_fbf_fre_fin_bem_swa_hun_guj_gam_geo_grk_bos_pan_glc_hau_sod_alb_est_ses_jav_rom_sun_jpn_tml_kor_afr_ukr_dgb_ita_mao_rus_wly_mly_mnd_prs_moo_nor_sid_ctl_ger_swe_mcd_qcu_lat_ben_cze_ven_amh_lit_anl_bul_bat_arw_lda_pol_akn_ind_tha_tig_knd_tsn_yor_aze_hin_slo_azi_zul_vie_mlt_xho_ewe_swt	-0.229247725422957	-0.541513227149408	0.589448826502622
453	hau_pan_xho_rus_amr_sid_owc_arw_aze_tur_ven_jav_dyu_eng_urd_bsq_guj_gam_moo_cnt_ben_mol_fbf_lat_zul_bos_est_tsn_tsw_hun_bul_wly_geo_alb_rom_svk_fre_chh_aeg_afr_fin_cic_tag_scr_sun_jpn_tml_kor_ctl_cze_dgb_lit_bat_dut_amh_mly_mnd_slo_bam_ita_sod_nor_ger_swe_glc_qcu_grk_mcd_por_ewe_heb_krd_tig_pol_mao_prs_yor_spa_lda_ind_tha_mlt_knd_bem_akn_uzb_ukr_hin_azi_igb_vie_anl_swt_swa_ses	-0.118697555175679	-0.279881174998368	0.780190235670378
454	chh_pan_akn_bos_mlt_hau_tig_hin_uzb_tur_dgb_jav_igb_dut_prs_bsq_bul_aeg_cic_mnd_ctl_krd_zul_fre_tsn_ben_fin_ses_lda_est_mol_anl_geo_por_pol_cze_ita_amh_sod_afr_hun_ven_mao_urd_bat_jpn_tml_kor_rom_mcd_bam_eng_tag_scr_owc_ind_cnt_ukr_ewe_nor_gam_svk_arw_glc_grk_qcu_lit_slo_spa_fbf_wly_rus_amr_swe_sun_ger_bem_lat_yor_mly_tha_sid_knd_dyu_swa_azi_alb_guj_aze_swt_vie_heb_xho_moo_tsw	-0.808716674407513	-1.94937662642919	0.0542632956949279
455	anl_hin_ses_lat_hau_sod_heb_grk_azi_tur_tsw_ind_dyu_guj_swe_bsq_ger_sid_zul_cnt_prs_lit_xho_glc_yor_dut_est_ven_ewe_fin_ita_amh_geo_bul_nor_cze_arw_mlt_gam_alb_hun_tsn_jav_pan_bat_jpn_knd_kor_urd_afr_igb_mol_tag_scr_amr_mly_mnd_rom_cic_svk_tig_ukr_eng_pol_spa_qcu_fre_por_ctl_bem_owc_rus_wly_slo_sun_bos_fbf_krd_bam_mao_tha_chh_tml_swa_lda_aze_ben_mcd_uzb_moo_vie_aeg_swt_dgb_akn	-0.297049532393154	-0.702416845669109	0.484173663729204
456	wly_grk_ses_glc_gam_anl_sid_arw_tur_azi_moo_mao_dgb_cze_bos_bsq_alb_chh_igb_mnd_eng_ukr_lda_slo_ven_bul_fin_akn_dyu_hun_spa_amh_geo_ctl_afr_svk_krd_aeg_sod_scr_est_fbf_sun_pol_bat_jpn_tml_kor_swe_fre_ewe_rus_jav_guj_owc_tag_cnt_dut_bam_mol_mlt_hin_lat_ben_urd_qcu_rom_mcd_por_zul_amr_ita_heb_lit_mly_ger_bem_pan_yor_ind_tha_tig_knd_cic_tsw_uzb_prs_nor_aze_tsn_vie_hau_swt_xho_swa	0.0529329146554798	0.124688456083073	0.901039318850349
457	wly_hin_akn_pol_chh_sid_amh_mol_azi_aze_igb_jav_bem_svk_fre_bsq_lit_mlt_zul_mnd_krd_lat_swt_slo_tsn_prs_hun_ewe_ses_fin_ita_heb_geo_grk_scr_ger_rus_aeg_anl_ukr_est_fbf_tag_dut_bat_jpn_knd_kor_glc_pan_swa_alb_ind_spa_tig_mao_cnt_nor_dyu_ctl_hau_ben_guj_cze_por_qcu_afr_bul_eng_yor_gam_rom_owc_mcd_mly_arw_moo_urd_lda_sun_tha_sod_tml_xho_tsw_tur_bos_swe_uzb_bam_vie_amr_ven_cic_dgb	-0.823977003372295	-1.98893837347534	0.0496466103901795
458	aeg_bos_xho_ita_tig_amr_gam_lit_azi_aze_cic_ind_tsw_ben_arw_bsq_krd_heb_igb_cnt_bul_mol_bem_scr_yor_prs_hun_fbf_moo_est_afr_owc_geo_grk_pol_eng_urd_anl_wly_ukr_fin_ewe_sun_slo_mao_jpn_knd_kor_dut_spa_ven_ger_jav_por_sid_mly_mnd_alb_swt_pan_hau_mcd_nor_guj_svk_qcu_lat_glc_hin_ses_amh_cze_mlt_ctl_bat_rom_tsn_rus_dgb_tag_tha_sod_tml_zul_bam_tur_swe_fre_uzb_akn_vie_chh_swa_lda_dyu	-0.605055184699075	-1.44432040134516	0.152009532846118
459	tig_mcd_ses_slo_aeg_amh_sid_dut_azi_aze_cic_sun_ven_fre_swe_bsq_pan_gam_fbf_mnd_lit_lat_lda_cze_zul_krd_hun_igb_akn_est_prs_mlt_geo_hin_por_grk_ctl_hau_owc_ukr_fin_xho_mly_pol_jav_jpn_tml_kor_guj_eng_dyu_ger_mao_glc_sod_tag_cnt_bul_dgb_ita_wly_spa_rom_bos_arw_qcu_ben_svk_urd_bam_amr_nor_anl_afr_bat_alb_yor_scr_ewe_ind_tha_chh_knd_bem_moo_tur_rus_mol_uzb_tsn_vie_heb_swa_tsw_swt	0.499301309909919	1.17812970868202	0.241750743208485
460	sid_bos_lda_mcd_owc_tig_anl_lat_azi_aze_bam_jav_swa_slo_svk_bsq_afr_chh_bem_cnt_bul_krd_ses_ita_akn_rom_hun_tsw_ewe_est_cze_hau_geo_fre_hin_rus_pan_gam_amh_pol_fin_zul_ind_eng_tag_jpn_knd_kor_ger_ben_dyu_prs_bat_lit_sod_mao_mnd_nor_swt_arw_mlt_ctl_swe_grk_urd_qcu_dut_spa_ukr_tsn_aeg_mol_wly_por_sun_scr_moo_glc_igb_mly_tha_amr_tml_dgb_fbf_tur_alb_guj_uzb_ven_vie_heb_xho_yor_cic	-0.77944995469362	-1.87738400125464	0.0635997953625683
461	heb_guj_yor_spa_owc_amr_sid_afr_uzb_azi_dyu_jav_dgb_slo_bos_bsq_glc_wly_lda_mnd_swe_pan_swt_scr_fbf_nor_est_bam_zul_hun_urd_gam_geo_dut_mol_rus_ben_anl_tig_por_fin_tsw_bat_arw_sun_jpn_tml_kor_lat_grk_swa_mcd_ind_hin_aeg_tag_cnt_ita_cic_lit_chh_fre_cze_krd_prs_qcu_bul_pol_svk_ses_sod_rom_hau_ger_mao_alb_moo_ukr_tsn_mly_tha_mlt_knd_igb_akn_aze_ctl_eng_tur_ewe_vie_amh_bem_ven_xho	0.0129458929874445	0.0304570915170464	0.975767780625828
462	tig_lat_bem_guj_chh_heb_amr_pol_tur_aze_dyu_mao_dgb_bul_spa_bsq_fre_amh_ven_cnt_bos_ctl_ewe_ita_bam_afr_hun_tsn_fbf_fin_glc_sod_geo_eng_cze_grk_ukr_aeg_owc_hin_est_tsw_mly_prs_jav_jpn_knd_kor_mol_mcd_akn_nor_tag_krd_anl_sun_mnd_rom_swt_pan_gam_por_slo_swe_svk_qcu_scr_urd_alb_xho_sid_rus_wly_dut_bat_arw_lda_ger_cic_ind_tha_mlt_tml_igb_yor_azi_lit_ben_uzb_swa_vie_hau_ses_moo_zul	-0.936667416347826	-2.27550572026331	0.0251718822943521
463	chh_swe_zul_ita_mlt_tig_gam_guj_uzb_azi_fbf_tag_xho_rom_ben_bsq_rus_sod_ewe_mnd_por_eng_ses_krd_akn_urd_fin_lda_dgb_est_glc_wly_geo_mol_spa_hin_bos_owc_amr_nor_hun_moo_bat_arw_mao_jpn_tml_kor_dut_svk_igb_afr_mly_lat_hau_ind_cnt_prs_ven_bul_heb_grk_cze_slo_pan_qcu_pol_ctl_ukr_bam_anl_scr_aeg_alb_sun_lit_bem_ger_swa_jav_tha_sid_knd_swt_yor_tur_fre_mcd_aze_dyu_vie_amh_tsw_tsn_cic	0.885331569272218	2.11507786969549	0.0370969680781008
464	hau_slo_swt_spa_heb_mlt_aeg_arw_azi_uzb_tsw_jav_ven_krd_mcd_bsq_alb_chh_ewe_cnt_hin_bos_moo_cze_tsn_guj_est_bem_bam_fin_ctl_owc_geo_eng_lit_lat_pan_tig_sid_rom_hun_zul_bat_por_sun_jpn_tml_kor_afr_glc_dgb_ben_tag_ger_anl_ind_mnd_mol_dyu_scr_amh_grk_svk_dut_prs_qcu_ita_urd_pol_igb_amr_fre_gam_bul_mly_swe_yor_ukr_akn_mao_tha_sod_knd_lda_ses_tur_rus_nor_aze_cic_vie_wly_xho_fbf_swa	0.420274905531546	0.989580055135677	0.324947123109634
465	heb_pol_cic_dut_anl_mlt_sod_scr_aze_tur_lda_sun_ven_lat_bos_bsq_ger_wly_fbf_mnd_eng_nor_yor_afr_dgb_grk_fin_akn_xho_est_rom_chh_geo_svk_glc_spa_arw_tig_sid_bul_hun_bem_ind_por_mao_jpn_tml_kor_rus_ita_dyu_guj_jav_lit_amh_mly_cnt_alb_tsn_pan_hau_slo_mol_ukr_mcd_qcu_krd_prs_hin_swa_aeg_ben_amr_swe_tag_cze_ses_ctl_tsw_bat_tha_owc_knd_zul_swt_azi_fre_urd_uzb_ewe_vie_gam_moo_bam_igb	0.338373574830664	0.797926538102072	0.426945878244026
466	amh_pol_ven_swe_owc_tig_aeg_alb_aze_uzb_tsw_mly_bam_por_spa_bsq_krd_chh_swt_cnt_urd_nor_fbf_scr_bem_bos_fin_dyu_swa_est_fre_heb_geo_rom_pan_ben_ukr_anl_gam_cze_hun_dgb_sun_bul_ind_jpn_knd_kor_afr_svk_lda_ita_mao_grk_amr_jav_mnd_dut_igb_slo_hau_mol_lat_ger_lit_qcu_ctl_glc_eng_yor_sod_guj_mlt_arw_bat_prs_ewe_hin_cic_tag_tha_wly_tml_xho_tsn_azi_rus_mcd_tur_moo_vie_sid_ses_akn_zul	-0.306093687818757	-0.724995361616335	0.470275109674692
467	wly_pan_ses_mol_heb_tig_gam_lat_aze_azi_bem_bat_cic_ita_bos_bsq_spa_chh_tsn_mnd_ben_glc_igb_por_ewe_nor_hun_zul_lda_fin_bul_mlt_geo_rom_mcd_ukr_guj_sid_sod_lit_est_bam_jav_pol_mly_jpn_tml_kor_arw_dut_akn_urd_sun_ctl_anl_tag_cnt_rus_dyu_alb_amr_svk_eng_prs_afr_qcu_swe_krd_slo_moo_amh_scr_hau_ger_ind_fre_xho_hin_swt_mao_tha_owc_knd_ven_swa_tur_cze_grk_uzb_fbf_vie_aeg_dgb_tsw_yor	-0.0770245443532591	-0.181557584635093	0.8563250616057
468	hau_spa_ewe_afr_mlt_heb_sid_alb_tur_azi_lda_sun_bam_pan_lit_bsq_arw_wly_xho_cnt_krd_guj_bem_urd_swa_glc_est_tsw_igb_fin_hin_gam_geo_prs_ita_rom_fre_tig_owc_swe_hun_fbf_mly_pol_jav_jpn_tml_kor_slo_mcd_yor_mol_ind_ben_aeg_mao_mnd_rus_ses_nor_chh_ukr_eng_cze_dut_qcu_ctl_svk_por_tsn_amh_bos_sod_ger_bat_bul_dyu_grk_akn_tag_tha_amr_knd_swt_moo_uzb_lat_scr_aze_zul_vie_anl_ven_dgb_cic	-0.354855238573204	-0.840590852131952	0.402733189255214
469	wly_cze_dyu_afr_amr_sid_anl_nor_uzb_azi_igb_bat_swa_por_alb_bsq_pan_amh_ses_mnd_dut_mcd_ven_ctl_tsn_pol_fin_swt_dgb_hun_urd_tig_geo_bos_prs_scr_swe_aeg_owc_glc_est_cic_ind_eng_tag_jpn_tml_kor_slo_ukr_bam_guj_mly_mol_mlt_jav_cnt_ita_xho_hin_gam_bul_grk_fre_ben_qcu_svk_spa_rus_tsw_heb_rom_sod_lat_sun_krd_ewe_ger_moo_mao_tha_chh_knd_yor_lda_tur_lit_arw_aze_bem_vie_hau_akn_fbf_zul	-0.483298720799181	-1.15142918256022	0.252507331623696
470	amr_por_yor_lat_wly_sid_chh_fre_azi_tur_bam_mao_tsw_nor_pan_bsq_alb_heb_tsn_cnt_bul_rom_fbf_urd_ewe_grk_hun_xho_igb_fin_hin_gam_geo_glc_cze_mcd_svk_tig_sod_slo_est_bem_jav_eng_bat_jpn_tml_kor_mol_scr_akn_ctl_sun_bos_aeg_tag_mnd_arw_zul_swe_owc_guj_afr_ben_lit_qcu_rus_krd_pol_lda_mlt_ukr_amh_dut_mly_ger_ses_prs_ven_ind_tha_anl_knd_swa_cic_aze_ita_spa_uzb_dgb_vie_hau_swt_dyu_moo	-0.563616591188384	-1.34349389022564	0.18238113702403
471	tig_hin_igb_bul_sod_hau_owc_ukr_aze_azi_fbf_sun_dyu_dut_grk_bsq_alb_amh_zul_mnd_lit_pan_tsw_slo_akn_arw_hun_cic_yor_est_prs_amr_geo_mcd_svk_ctl_ben_wly_aeg_por_fin_ven_tag_eng_mly_jpn_knd_kor_cze_glc_lda_scr_jav_urd_heb_mao_cnt_spa_swa_ger_chh_guj_bos_nor_pol_qcu_ita_lat_rus_ewe_mlt_rom_anl_afr_bat_krd_swt_fre_ses_ind_tha_sid_tml_moo_tsn_tur_swe_mol_uzb_xho_vie_gam_bem_dgb_bam	-0.317635636834633	-0.752073225399634	0.453906264221974
472	mlt_bos_ses_ctl_tig_amr_amh_bul_azi_tur_akn_mly_ven_rus_slo_bsq_grk_aeg_moo_mnd_ita_swe_zul_ger_fbf_urd_fin_tsn_dyu_hun_eng_sid_geo_dut_mol_afr_krd_owc_anl_ukr_est_xho_tag_spa_sun_jpn_knd_kor_guj_mcd_dgb_hin_bat_lat_gam_mao_cnt_prs_ewe_ben_hau_scr_rom_pol_alb_qcu_cze_por_arw_swa_chh_fre_heb_lit_ind_nor_igb_glc_swt_jav_tha_wly_tml_yor_tsw_aze_pan_svk_uzb_bam_vie_sod_lda_bem_cic	-0.864732390639971	-2.08822189657661	0.039510956688439
473	hau_glc_moo_swe_wly_anl_owc_rus_azi_tur_ses_mly_yor_urd_mol_bsq_prs_gam_bam_mnd_pol_alb_ven_pan_xho_svk_est_bem_igb_fin_lat_sod_geo_arw_dut_nor_afr_chh_amr_guj_hun_lda_ind_ger_sun_jpn_tml_kor_rom_ben_akn_slo_tag_krd_heb_mao_cnt_bos_ewe_spa_amh_lit_por_ukr_fre_qcu_hin_cze_grk_swa_tig_ita_mlt_ctl_bat_bul_dgb_eng_cic_jav_tha_sid_knd_swt_dyu_aze_scr_mcd_uzb_tsw_vie_aeg_zul_fbf_tsn	0.262259662065333	0.616744182010333	0.538910375988273
474	heb_por_swt_pol_sid_amr_hau_slo_tur_uzb_ewe_mao_zul_fre_alb_bsq_dut_wly_bam_mnd_arw_rus_moo_swe_swa_ukr_est_ses_lda_hun_nor_aeg_geo_cze_bul_lat_glc_gam_sod_hin_fin_bem_ind_ita_bat_jpn_knd_kor_krd_pan_tsw_lit_tag_svk_chh_jav_cnt_bos_ven_ben_amh_mcd_urd_prs_rom_qcu_grk_ger_afr_dyu_anl_guj_owc_spa_sun_ctl_tsn_mol_fbf_mly_tha_tig_tml_xho_akn_aze_eng_scr_azi_igb_vie_mlt_yor_cic_dgb	-0.935639491585673	-2.26974564750663	0.0255332703890349
475	amr_fre_xho_rus_sod_chh_amh_pol_aze_uzb_fbf_jav_lda_slo_scr_bsq_ita_sid_tsw_cnt_por_bos_bem_guj_ven_ukr_fin_tsn_moo_est_glc_aeg_geo_krd_ben_eng_afr_owc_tig_spa_hun_akn_mly_svk_bat_jpn_knd_kor_arw_alb_swa_nor_sun_dut_wly_mao_mnd_grk_swt_swe_gam_ctl_prs_mol_pan_qcu_mcd_cze_urd_zul_anl_lat_hau_ger_ind_bul_ses_lit_cic_tag_tha_mlt_tml_igb_dgb_tur_hin_rom_azi_yor_vie_heb_dyu_ewe_bam	-0.332012851738607	-0.786617747069774	0.433505562505887
476	gam_bul_yor_pan_amr_chh_owc_ctl_uzb_azi_tsw_jav_bam_guj_pol_bsq_alb_anl_ewe_cnt_glc_prs_swa_mol_igb_arw_fin_dgb_fbf_est_hin_tig_geo_cze_grk_slo_por_wly_sid_bos_hun_zul_ind_urd_mly_jpn_knd_kor_dut_scr_akn_svk_tag_nor_aeg_mao_mnd_lit_xho_krd_hau_swe_lat_afr_ita_qcu_rom_ger_spa_ven_heb_ukr_sod_rus_bat_eng_tsn_fre_dyu_sun_tha_mlt_tml_moo_cic_aze_ben_mcd_tur_lda_vie_amh_bem_ses_swt	1.03620244356576	2.49507702032168	0.0143565215592161
477	tig_glc_ewe_ctl_mlt_owc_wly_rus_tur_aze_igb_tag_moo_eng_arw_bsq_rom_sod_akn_cnt_por_pan_tsw_lat_swt_urd_hun_zul_ses_fin_guj_gam_geo_lit_mcd_dut_pol_anl_chh_svk_est_xho_jav_slo_ind_jpn_tml_kor_cze_grk_ven_ben_mao_ger_amh_bat_mnd_ita_dgb_fre_hau_scr_bos_krd_alb_qcu_swe_nor_afr_lda_heb_prs_sid_mol_mly_hin_cic_spa_bem_sun_tha_aeg_knd_tsn_fbf_uzb_bul_ukr_azi_bam_vie_amr_swa_dyu_yor	-0.0725676935235208	-0.17109261568398	0.864522647068983
478	amh_alb_cic_hin_chh_amr_wly_spa_tur_aze_moo_sun_swa_ger_glc_bsq_scr_sod_igb_cnt_cze_lat_yor_mcd_akn_urd_est_lda_xho_fin_bul_hau_geo_mol_dut_grk_prs_sid_owc_rom_hun_fbf_bat_por_mly_jpn_tml_kor_ctl_fre_dyu_pol_ind_swe_aeg_mao_mnd_svk_ses_krd_gam_rus_lit_ben_ita_qcu_nor_slo_bos_tsn_anl_eng_mlt_guj_tag_ukr_tsw_pan_swt_jav_tha_tig_knd_ewe_dgb_uzb_afr_arw_azi_zul_vie_heb_bam_ven_bem	0.525119472579175	1.24061933144943	0.217867071059461
479	amh_rus_tsn_scr_tig_mlt_hau_mcd_aze_azi_bam_ind_igb_bos_arw_bsq_por_wly_dyu_cnt_svk_dut_xho_slo_ses_swe_fin_ven_moo_hun_pol_sod_geo_eng_urd_cze_krd_anl_owc_ita_est_fbf_mao_glc_jav_jpn_tml_kor_spa_lit_swa_nor_mly_ger_aeg_bat_mnd_fre_yor_ctl_chh_lat_guj_mol_ukr_qcu_ben_prs_alb_ewe_sid_rom_gam_afr_tag_pan_swt_bul_tsw_sun_tha_amr_knd_akn_lda_uzb_grk_hin_tur_cic_vie_heb_dgb_zul_bem	-0.57327069202724	-1.36834460317193	0.174500956865755
480	sod_glc_swt_dut_amr_wly_anl_cze_uzb_tur_dgb_ind_zul_krd_rus_bsq_mcd_gam_tsn_cnt_bul_nor_swa_rom_akn_mol_est_ewe_xho_fin_grk_hau_geo_eng_afr_prs_ger_mlt_owc_lit_hun_yor_tag_swe_mao_jpn_tml_kor_ita_urd_moo_ukr_bat_scr_chh_jav_mnd_fre_fbf_guj_amh_bos_hin_lat_ctl_qcu_arw_ben_spa_ses_sid_pan_heb_pol_sun_por_tsw_svk_bem_mly_tha_aeg_knd_lda_dyu_azi_slo_alb_aze_bam_vie_tig_igb_cic_ven	-0.65400933477818	-1.56528774983514	0.120911963997716
481	wly_eng_tsn_prs_anl_hau_owc_bos_uzb_aze_fbf_ind_bem_rom_mol_bsq_svk_mlt_cic_cnt_alb_scr_tsw_ger_igb_spa_fin_ven_moo_est_glc_sid_geo_ctl_ukr_fre_dut_sod_chh_krd_hun_zul_bat_slo_sun_jpn_knd_kor_rus_grk_yor_ben_tag_afr_heb_jav_mnd_pol_akn_nor_amh_hin_pan_bul_guj_qcu_urd_swe_arw_dgb_aeg_mcd_tig_cze_mly_por_bam_ita_ses_mao_tha_amr_tml_ewe_swt_azi_lit_lat_tur_dyu_vie_gam_swa_xho_lda	-0.056525071751026	-0.133309277460486	0.894236828648014
482	aeg_alb_ven_bos_mlt_amh_hau_rus_aze_azi_ses_mly_tsw_scr_spa_bsq_afr_anl_bem_mnd_ukr_ctl_zul_svk_bam_glc_est_moo_yor_fin_dut_owc_geo_urd_arw_slo_fre_sid_amr_por_hun_swa_bat_ita_ind_jpn_knd_kor_mol_ben_xho_nor_mao_mcd_wly_jav_cnt_guj_cic_pan_sod_hin_grk_swe_bul_qcu_cze_rom_pol_lda_heb_ger_gam_eng_sun_prs_akn_lit_dyu_tag_tha_chh_tml_ewe_igb_tur_lat_krd_uzb_dgb_vie_tig_fbf_swt_tsn	0.121880307635151	0.286781505734359	0.77491757232642
483	hau_fre_ewe_arw_amr_tig_aeg_afr_uzb_aze_tsn_bat_dyu_bul_por_bsq_svk_mlt_fbf_mnd_grk_glc_yor_mol_cic_rus_fin_igb_swt_hun_lit_owc_geo_hin_urd_scr_nor_wly_sid_cze_est_xho_jav_spa_sun_jpn_tml_kor_ukr_swe_moo_rom_tag_mcd_heb_mly_cnt_prs_lda_dut_gam_lat_krd_eng_alb_qcu_pol_ctl_bos_tsw_chh_slo_amh_guj_mao_ben_akn_pan_ven_ind_tha_anl_knd_bam_bem_azi_ger_ita_tur_ses_vie_sod_zul_swa_dgb	-0.00616407911859751	-0.0145199004725133	0.98844630653056
484	chh_pan_bam_lit_amr_heb_mlt_spa_tur_aze_dyu_mao_fbf_slo_mcd_bsq_alb_aeg_swt_cnt_prs_eng_bem_afr_ewe_dut_est_tsw_ven_fin_pol_wly_geo_urd_glc_fre_scr_amh_gam_ita_hun_dgb_ind_lat_jav_jpn_tml_kor_nor_guj_igb_por_bat_rom_hau_mly_mnd_krd_moo_mol_owc_ben_bos_ger_cze_qcu_bul_ukr_arw_tsn_sod_grk_sid_hin_sun_swe_ses_ctl_swa_tag_tha_anl_knd_yor_lda_azi_rus_svk_uzb_cic_vie_tig_xho_zul_akn	-0.47012483061694	-1.11550045474985	0.267510172917769
485	owc_guj_ven_dut_gam_heb_sod_bos_uzb_aze_akn_mly_fbf_prs_swe_bsq_spa_hau_igb_cnt_lit_fre_tsw_cze_swt_ukr_hun_moo_ses_fin_urd_tig_geo_pan_slo_bul_hin_mlt_sid_scr_est_swa_jav_ben_tag_jpn_tml_kor_grk_krd_xho_ita_sun_nor_chh_ind_mnd_lat_bam_pol_amh_svk_ger_mcd_alb_qcu_eng_glc_ctl_ewe_anl_por_wly_rom_bat_arw_zul_rus_dgb_mao_tha_amr_knd_bem_lda_tur_mol_afr_azi_dyu_vie_aeg_cic_tsn_yor	-0.32073440302468	-0.759917989989856	0.449225729668796
486	owc_rom_lda_guj_wly_sid_tig_ita_aze_tur_bem_mao_swa_slo_glc_bsq_pol_chh_xho_mnd_afr_swe_igb_alb_ses_prs_fin_yor_cic_hun_cze_heb_geo_ctl_dut_ukr_krd_mlt_anl_hin_est_ven_tag_grk_jav_jpn_knd_kor_ben_mol_tsw_ger_mly_pan_sod_bat_cnt_lat_akn_rus_amr_svk_fre_bul_nor_qcu_bos_scr_urd_dyu_gam_arw_amh_spa_ind_mcd_fbf_eng_tsn_sun_tha_hau_tml_dgb_moo_uzb_lit_por_azi_zul_vie_aeg_swt_ewe_bam	-0.820008527147032	-1.98535443602116	0.0500505794056653
487	sid_guj_akn_prs_heb_aeg_anl_eng_aze_azi_cic_ind_igb_rom_krd_bsq_spa_amh_xho_mnd_nor_rus_dgb_bos_fbf_ctl_hun_tsw_dyu_est_grk_hau_geo_mcd_arw_svk_pol_mlt_amr_bul_fin_bam_bat_ukr_tag_jpn_knd_kor_pan_swe_swt_glc_jav_hin_sod_mly_cnt_dut_ewe_ger_owc_fre_scr_ben_afr_qcu_slo_lit_por_tsn_gam_cze_wly_alb_mao_mol_lda_ita_yor_sun_tha_chh_tml_ven_zul_tur_urd_lat_uzb_moo_vie_tig_ses_bem_swa	-0.93744398010788	-2.28562574116443	0.0245478368396757
488	aeg_eng_bam_nor_amr_sod_gam_guj_uzb_azi_tsn_sun_tsw_rus_spa_bsq_ben_chh_swt_mnd_lit_mcd_ven_bos_moo_ukr_hun_swa_xho_fin_dut_amh_geo_ger_pol_cze_por_hau_tig_swe_est_cic_jav_alb_mao_jpn_knd_kor_grk_bul_dyu_ctl_mly_krd_mlt_ind_cnt_ita_zul_pan_sid_afr_mol_lat_urd_qcu_slo_hin_fre_akn_owc_arw_anl_rom_tag_svk_lda_scr_igb_bat_tha_wly_tml_yor_ses_tur_glc_prs_aze_dgb_vie_heb_ewe_bem_fbf	-0.03142010989734	-0.0739744673191015	0.941189580779241
489	sod_arw_cic_urd_chh_hau_gam_mcd_tur_uzb_xho_mao_tsn_pan_afr_bsq_prs_mlt_fbf_mnd_spa_eng_ven_bos_moo_dut_est_swa_zul_fin_grk_heb_geo_fre_lit_swe_ger_owc_amh_ctl_hun_ses_mly_glc_tag_jpn_tml_kor_ukr_krd_tsw_hin_bat_bul_aeg_sun_cnt_svk_dgb_ita_tig_por_slo_nor_scr_qcu_ben_rus_rom_ewe_wly_guj_sid_alb_jav_pol_dyu_cze_swt_ind_tha_anl_knd_bam_lda_aze_lat_mol_azi_bem_vie_amr_akn_yor_igb	-0.488146908451678	-1.16011947414536	0.248969756071212
490	tig_cze_xho_arw_sod_sid_gam_scr_tur_uzb_yor_ind_ses_ukr_glc_bsq_bos_hau_swt_mnd_ita_mcd_fbf_svk_bem_dut_fin_dyu_tsw_hun_rom_owc_geo_bul_mol_nor_eng_chh_wly_pan_est_bam_sun_swe_jav_jpn_tml_kor_alb_lat_swa_guj_mly_rus_amh_mao_cnt_krd_zul_hin_anl_spa_lit_slo_fre_qcu_ben_urd_grk_lda_amr_por_heb_afr_tag_ctl_akn_pol_moo_bat_tha_aeg_knd_igb_ven_aze_ger_prs_azi_cic_vie_mlt_tsn_dgb_ewe	0.217369448139114	0.512477254000458	0.609532049341481
491	aeg_ben_tsn_ita_amr_amh_chh_glc_aze_uzb_swa_jav_tsw_grk_pol_bsq_prs_anl_cic_mnd_eng_mol_ses_spa_lda_rus_hun_akn_dyu_est_ger_wly_geo_urd_svk_bul_nor_tig_sod_arw_fin_swt_mly_cze_tag_jpn_knd_kor_guj_hin_yor_pan_ind_lit_gam_bat_cnt_mcd_bam_bos_owc_slo_dut_swe_alb_qcu_por_ctl_afr_zul_hau_rom_sid_scr_mao_ukr_dgb_fre_ven_sun_tha_heb_tml_ewe_igb_azi_lat_krd_tur_xho_vie_mlt_moo_fbf_bem	-0.664523772012986	-1.59031522732345	0.115157564313086
492	hau_dut_yor_krd_heb_gam_aeg_ctl_uzb_azi_akn_mao_xho_mcd_pan_bsq_por_wly_igb_mnd_alb_prs_swt_bul_swa_swe_hun_lda_cic_fin_bos_amh_geo_nor_cze_scr_fre_chh_sid_guj_est_dyu_sun_ukr_jav_jpn_tml_kor_rus_lit_bam_ita_bat_ben_anl_tag_cnt_arw_ses_svk_sod_ger_glc_pol_eng_qcu_hin_urd_afr_tsw_tig_slo_amr_spa_mly_mol_moo_grk_fbf_ind_tha_owc_knd_dgb_bem_tur_lat_rom_aze_ewe_vie_mlt_ven_zul_tsn	0.453128123739696	1.0671959980524	0.288645860604605
493	aeg_ita_lda_lit_gam_sid_tig_pol_uzb_tur_ses_mly_moo_swe_arw_bsq_pan_heb_dyu_mnd_guj_urd_tsn_ctl_yor_ukr_fin_bem_tsw_est_afr_mlt_geo_rus_krd_mol_ger_wly_amr_svk_hun_ven_ind_eng_jav_jpn_tml_kor_ben_dut_akn_cze_tag_glc_amh_mao_cnt_por_dgb_bos_anl_scr_nor_rom_grk_qcu_bul_spa_alb_swt_owc_lat_chh_fre_sun_slo_fbf_prs_zul_bat_tha_sod_knd_igb_cic_azi_hin_mcd_aze_swa_vie_hau_bam_ewe_xho	-0.583249073493812	-1.39083868817791	0.167593280969109
494	anl_pan_dgb_afr_tig_wly_aeg_mcd_tur_uzb_akn_mao_bam_nor_glc_bsq_grk_gam_ses_mnd_dut_spa_bem_lit_tsn_ctl_hun_swt_lda_est_mol_heb_geo_cze_ger_bul_arw_owc_amh_por_fin_moo_jav_eng_sun_jpn_knd_kor_pol_lat_dyu_urd_mly_rus_amr_ind_cnt_bos_tsw_rom_sid_swe_ukr_prs_alb_qcu_scr_slo_svk_zul_chh_ita_mlt_fre_bat_krd_ewe_guj_cic_tag_tha_sod_tml_igb_xho_azi_ben_hin_aze_yor_vie_hau_swa_fbf_ven	-0.59203177036471	-1.41343969728533	0.160864963999957
495	anl_rus_ven_prs_heb_wly_hau_bul_azi_aze_moo_mly_dyu_ita_ukr_bsq_ctl_owc_lda_mnd_swe_pan_bam_pol_ses_slo_fin_yor_swt_hun_cze_sid_geo_nor_dut_fre_mol_chh_gam_eng_est_ewe_sun_rom_tag_jpn_tml_kor_guj_lit_igb_glc_jav_spa_amh_ind_cnt_lat_cic_arw_mlt_bos_por_krd_afr_qcu_scr_alb_ger_dgb_tig_grk_amr_mcd_bat_svk_fbf_urd_tsw_mao_tha_sod_knd_zul_bem_uzb_hin_ben_tur_xho_vie_aeg_swa_akn_tsn	-0.000622884823513791	-0.00146697263733355	0.998832667756665
496	wly_urd_ewe_krd_hau_amr_chh_hin_aze_tur_swa_tag_igb_lat_rom_bsq_eng_anl_ses_cnt_ctl_por_dgb_pan_tsn_grk_hun_akn_zul_fin_bos_heb_geo_nor_pol_cze_mol_sid_sod_rus_est_xho_mly_slo_bat_jpn_knd_kor_svk_mcd_tsw_fre_jav_ben_mlt_sun_mnd_ita_cic_dut_owc_swe_alb_scr_prs_qcu_arw_glc_spa_dyu_aeg_afr_gam_ger_ind_bul_swt_lit_lda_mao_tha_tig_tml_fbf_ven_azi_ukr_guj_uzb_yor_vie_amh_bam_moo_bem	0.00710171120106275	0.0167420569836372	0.986678260555608
497	gam_scr_akn_svk_hau_sod_chh_grk_tur_aze_bem_bat_dyu_spa_pol_bsq_ben_mlt_swt_cnt_bul_guj_fbf_swe_yor_ita_est_xho_ven_fin_alb_wly_geo_krd_lat_rom_rus_owc_amr_cze_hun_dgb_mly_slo_ind_jpn_knd_kor_mcd_fre_cic_glc_tag_por_aeg_jav_mnd_ukr_tsw_hin_tig_urd_nor_bos_dut_qcu_pan_ger_prs_moo_anl_afr_amh_arw_mao_lit_swa_ctl_ses_sun_tha_heb_tml_lda_tsn_uzb_mol_eng_azi_zul_vie_sid_ewe_bam_igb	-0.0637846821177073	-0.150350002970146	0.880814095425151
498	owc_ger_dgb_ben_hau_tig_wly_prs_aze_azi_yor_jav_xho_bos_arw_bsq_bul_mlt_zul_mnd_urd_krd_swt_ita_tsw_por_est_ses_ven_fin_svk_heb_geo_glc_ukr_alb_pol_amr_sod_rus_hun_cic_ind_pan_tag_jpn_tml_kor_hin_scr_swa_ctl_sun_slo_gam_bat_cnt_swe_lda_lat_anl_afr_dut_fre_grk_qcu_cze_lit_nor_igb_chh_eng_aeg_spa_mly_rom_dyu_mcd_bam_mao_tha_sid_knd_fbf_akn_uzb_guj_mol_tur_ewe_vie_amh_tsn_bem_moo	-0.0213097729855086	-0.0502631593689717	0.960020476845793
499	amr_svk_tsn_guj_tig_mlt_amh_afr_aze_tur_ven_ind_fbf_prs_urd_bsq_arw_heb_cic_cnt_lit_swe_bam_bos_yor_glc_est_dyu_moo_fin_dut_wly_geo_pol_ger_mcd_spa_sod_chh_cze_hun_akn_sun_bul_tag_jpn_tml_kor_rom_pan_ewe_por_bat_slo_sid_jav_mnd_alb_tsw_scr_hau_rus_ben_lat_krd_qcu_nor_grk_eng_ses_owc_hin_gam_mol_mao_fre_swa_ita_swt_mly_tha_aeg_knd_lda_dgb_azi_ctl_ukr_uzb_zul_vie_anl_igb_xho_bem	-0.769938986121738	-1.85339372181054	0.0669964178030403
500	chh_alb_igb_bos_amr_wly_amh_pan_aze_azi_swt_mly_moo_bul_ger_bsq_scr_aeg_dyu_cnt_eng_fre_lda_afr_bem_ctl_est_zul_bam_hun_nor_anl_geo_grk_ita_rom_dut_sid_hau_cze_fin_tsw_mao_lat_ind_jpn_tml_kor_rus_urd_ven_mcd_tag_hin_tig_bat_mnd_spa_fbf_lit_mlt_guj_arw_prs_pol_qcu_ben_ukr_mol_cic_heb_svk_sod_slo_sun_por_swa_glc_dgb_jav_tha_gam_knd_xho_yor_tur_swe_krd_uzb_akn_vie_owc_tsn_ewe_ses	-0.013834467233821	-0.0326168992436194	0.974049993517531
501	anl_lat_akn_bos_chh_aeg_hau_arw_uzb_azi_cic_mly_dyu_urd_por_bsq_mol_amh_tsn_mnd_slo_rom_bam_grk_fbf_svk_est_igb_lda_hun_alb_amr_geo_lit_prs_ben_krd_sod_owc_glc_fin_xho_tag_spa_bat_jpn_tml_kor_dut_eng_ven_ita_mao_fre_mlt_jav_cnt_hin_zul_pol_sid_afr_bul_cze_mcd_qcu_rus_guj_nor_dgb_wly_scr_tig_ukr_sun_swe_ewe_ger_moo_ind_tha_heb_knd_swt_ses_aze_ctl_pan_tur_tsw_vie_gam_bem_yor_swa	-0.839978917126966	-2.02654750001986	0.0455724508402553
502	sod_pan_ewe_guj_amr_owc_wly_glc_tur_azi_dgb_mao_dyu_alb_por_bsq_ukr_anl_xho_mnd_krd_bos_cic_afr_akn_mcd_fin_ven_lda_hun_ben_hau_geo_nor_bul_scr_lat_aeg_mlt_ger_est_bam_tag_hin_bat_jpn_tml_kor_urd_dut_ses_mol_mly_prs_heb_ind_cnt_lit_zul_rom_chh_fre_cze_slo_arw_qcu_grk_pol_rus_swt_tig_svk_gam_swe_jav_ctl_tsn_spa_swa_sun_tha_amh_knd_yor_moo_aze_ita_eng_uzb_tsw_vie_sid_bem_igb_fbf	-0.599705940265235	-1.43250765719562	0.155351388738338
503	gam_pan_yor_glc_chh_sid_heb_eng_azi_tur_bem_tag_fbf_fre_slo_bsq_ita_owc_igb_mnd_rus_nor_xho_guj_ses_svk_fin_swa_swt_est_urd_amh_geo_prs_dut_grk_afr_aeg_tig_ukr_hun_moo_bat_pol_mly_jpn_tml_kor_ben_rom_bam_bul_ind_ger_mlt_mao_cnt_cze_cic_bos_wly_spa_krd_alb_arw_qcu_ctl_lit_scr_akn_sod_por_hau_mol_jav_mcd_ewe_lat_lda_sun_tha_anl_knd_zul_ven_uzb_swe_hin_aze_dgb_vie_amr_dyu_tsn_tsw	-0.289673407056719	-0.685249340988421	0.494891076279568
504	owc_krd_yor_alb_heb_amh_aeg_prs_uzb_aze_tsw_jav_cic_bul_lat_bsq_scr_amr_ven_mnd_bos_arw_igb_spa_swa_mol_est_bam_dyu_hun_nor_sod_geo_ukr_swe_glc_urd_mlt_gam_fre_fin_akn_mao_lit_mly_jpn_knd_kor_por_eng_ses_rus_tag_afr_chh_ind_cnt_svk_moo_slo_anl_mcd_grk_cze_ctl_qcu_rom_pan_guj_xho_tig_ita_hau_pol_sun_hin_tsn_ger_swt_bat_tha_wly_tml_fbf_zul_azi_ben_dut_tur_lda_vie_sid_bem_ewe_dgb	-0.098055120828006	-0.231201142660191	0.817666444736734
505	amh_por_yor_prs_mlt_aeg_tig_cze_azi_uzb_ven_tag_ewe_mcd_eng_bsq_slo_hau_bam_mnd_fre_lat_cic_ita_ses_mol_fin_fbf_dgb_hun_grk_heb_geo_guj_alb_rus_glc_amr_anl_swe_est_akn_ind_scr_jav_jpn_tml_kor_arw_svk_tsw_bul_mly_ctl_chh_sun_cnt_lit_swt_urd_sid_ger_bos_afr_ben_qcu_ukr_pol_nor_dyu_wly_krd_gam_hin_mao_pan_tsn_dut_moo_bat_tha_owc_knd_lda_igb_tur_spa_rom_aze_zul_vie_sod_bem_swa_xho	-0.37021813617771	-0.877008341053962	0.382741979152177
506	chh_eng_ses_ctl_sid_amh_owc_scr_uzb_tur_tsn_ind_moo_hin_ukr_bsq_spa_heb_dgb_mnd_fre_grk_ven_krd_igb_mcd_hun_swt_yor_est_rom_tig_geo_cze_dut_ger_arw_amr_aeg_prs_fin_ewe_mly_slo_tag_jpn_knd_kor_bul_lit_xho_lat_sun_rus_wly_bat_cnt_alb_zul_urd_anl_glc_por_afr_guj_qcu_ita_mol_svk_akn_mlt_pol_sod_pan_mao_nor_tsw_bos_lda_jav_tha_hau_tml_swa_dyu_azi_swe_ben_aze_bem_vie_gam_fbf_bam_cic	0.0138763295634434	0.0326881145784367	0.973993354965957
507	aeg_fre_akn_afr_sod_hau_mlt_slo_azi_uzb_dyu_ind_bam_swe_mcd_bsq_svk_anl_ewe_mnd_krd_dut_dgb_rus_xho_prs_fin_lda_tsn_hun_grk_heb_geo_pan_bul_mol_lit_wly_gam_glc_est_bem_tag_pol_mly_jpn_knd_kor_hin_ukr_cic_ger_bat_ita_sid_sun_cnt_guj_swa_ben_tig_scr_cze_spa_urd_qcu_bos_arw_por_yor_amr_nor_owc_ctl_mao_eng_ses_rom_tsw_jav_tha_amh_tml_moo_zul_tur_alb_lat_aze_igb_vie_chh_fbf_swt_ven	-0.0885034588153137	-0.208465093561955	0.835321723295578
508	hau_afr_zul_alb_anl_amr_amh_bos_uzb_tur_ses_mao_bam_nor_bul_bsq_dut_sod_dgb_mnd_lat_krd_ewe_lit_tsn_scr_hun_bem_yor_est_pan_gam_geo_ctl_hin_ben_urd_aeg_wly_glc_fin_tsw_ind_swe_bat_jpn_knd_kor_svk_mcd_dyu_por_sun_spa_heb_mly_cnt_ukr_swt_rom_tig_guj_mol_grk_cze_qcu_eng_ita_arw_akn_owc_slo_sid_pol_jav_rus_cic_prs_moo_tag_tha_mlt_tml_ven_swa_aze_ger_fre_azi_xho_vie_chh_igb_fbf_lda	-0.268848698612432	-0.635549990344444	0.526630571681391
509	aeg_por_lda_mol_tig_amh_wly_bos_tur_uzb_zul_jav_bem_svk_lat_bsq_swe_sid_tsw_cnt_grk_mcd_moo_guj_fbf_ger_hun_swt_igb_est_hin_hau_geo_slo_cze_eng_pan_sod_mlt_ctl_fin_dyu_mly_rom_ind_jpn_knd_kor_ita_bul_bam_arw_bat_glc_heb_sun_mnd_ben_xho_scr_owc_spa_prs_rus_lit_qcu_pol_fre_nor_yor_gam_dut_chh_alb_tag_krd_tsn_urd_cic_mao_tha_anl_tml_ewe_dgb_aze_ukr_afr_azi_ses_vie_amr_akn_swa_ven	-0.630461783102392	-1.50780438093413	0.134994235471222
510	wly_afr_yor_eng_heb_amr_sid_bul_tur_azi_ses_ind_lda_rus_swe_bsq_urd_owc_moo_mnd_ctl_por_ven_ger_bem_alb_fin_fbf_akn_hun_guj_hau_geo_dut_lit_bos_hin_tig_gam_nor_est_zul_bat_mol_jav_jpn_tml_kor_rom_mcd_swt_arw_tag_lat_amh_mly_cnt_slo_tsw_svk_mlt_grk_pan_ukr_ita_qcu_fre_ben_cze_xho_anl_glc_chh_scr_mao_spa_igb_krd_ewe_sun_tha_aeg_knd_dgb_dyu_aze_prs_pol_uzb_cic_vie_sod_tsn_swa_bam	0.247565721268883	0.582822873167306	0.561423085147502
511	chh_lat_ewe_dut_wly_hau_owc_krd_aze_tur_yor_sun_ses_swe_ctl_bsq_ben_aeg_cic_mnd_hin_pan_dyu_lit_swa_pol_hun_dgb_swt_est_svk_amh_geo_fre_por_ukr_rom_sid_tig_spa_fin_tsn_jav_urd_mly_jpn_tml_kor_alb_mcd_bem_cze_bat_scr_sod_tag_cnt_ita_igb_slo_gam_arw_guj_glc_afr_qcu_rus_mol_grk_xho_amr_bul_heb_eng_mao_nor_lda_prs_akn_ind_tha_anl_knd_bam_tsw_azi_bos_ger_uzb_moo_vie_mlt_zul_fbf_ven	-0.439268129916557	-1.04144113831778	0.300370683855946
512	gam_alb_bem_mol_owc_tig_anl_slo_tur_uzb_lda_jav_fbf_eng_pan_bsq_afr_amr_ses_cnt_cze_guj_moo_rus_cic_scr_hun_zul_tsw_est_ctl_amh_geo_ita_bos_lit_nor_aeg_hau_lat_fin_swt_mao_prs_ind_jpn_tml_kor_urd_glc_swa_ger_bat_ben_sod_tag_mnd_spa_tsn_mcd_chh_rom_dut_ukr_bul_qcu_swe_fre_por_akn_wly_arw_sid_svk_sun_krd_xho_hin_dgb_mly_tha_mlt_knd_bam_dyu_azi_grk_pol_aze_ewe_vie_heb_ven_igb_yor	-1.30551392316718	-3.2578472177377	0.00156795756446164
513	owc_hin_fbf_ctl_amr_sod_anl_mol_azi_aze_bem_tag_xho_por_ger_bsq_slo_heb_swt_cnt_swe_spa_igb_scr_tsw_cze_fin_cic_tsn_hun_lit_sid_geo_glc_lat_svk_prs_tig_wly_ben_est_swa_bat_eng_ind_jpn_knd_kor_ita_arw_dgb_grk_mly_fre_gam_jav_mnd_rom_bam_mcd_mlt_urd_pan_alb_bos_qcu_nor_krd_afr_moo_aeg_pol_chh_bul_mao_ukr_yor_rus_ses_sun_tha_hau_tml_ven_zul_tur_dut_guj_uzb_ewe_vie_amh_dyu_lda_akn	-0.199683504271067	-0.471369214583453	0.638481016397382
514	sod_cze_yor_fre_hau_anl_gam_eng_tur_azi_xho_mao_fbf_bul_arw_bsq_pan_chh_akn_mnd_hin_svk_tsn_grk_tsw_urd_fin_bam_ven_est_lit_amr_geo_lat_krd_guj_spa_owc_sid_dut_hun_ewe_mly_mcd_tag_jpn_knd_kor_ctl_mol_bem_slo_sun_ita_amh_ind_cnt_afr_moo_rus_heb_por_pol_rom_ukr_qcu_bos_glc_scr_lda_mlt_swe_aeg_alb_bat_ger_zul_nor_dgb_jav_tha_tig_tml_igb_swa_uzb_ben_prs_aze_dyu_vie_wly_cic_swt_ses	0.874669123209611	2.09055422303227	0.0392960686051293
515	chh_pan_ewe_por_heb_sod_mlt_eng_uzb_tur_swt_bat_akn_rom_lat_bsq_nor_gam_ses_cnt_bos_scr_swa_pol_dgb_guj_hun_fbf_tsw_est_ger_hau_geo_mcd_ita_krd_svk_amh_amr_dut_fin_igb_ind_fre_mly_jpn_knd_kor_ctl_slo_lda_lit_jav_swe_tig_tag_mnd_mol_cic_grk_owc_spa_ukr_ben_glc_qcu_urd_cze_alb_ven_anl_rus_wly_hin_mao_prs_yor_afr_xho_sun_tha_aeg_tml_bam_bem_aze_arw_bul_azi_tsn_vie_sid_moo_zul_dyu	0.1141454843435	0.268590889442212	0.788839433482344
516	mlt_swe_cic_arw_aeg_tig_gam_spa_aze_azi_xho_jav_bam_eng_mcd_bsq_pol_owc_tsn_cnt_urd_grk_dgb_rom_ses_lat_est_ven_bem_hun_slo_sid_geo_ctl_mol_bul_alb_sod_chh_glc_fin_akn_bat_afr_tag_jpn_knd_kor_bos_lit_zul_ita_sun_nor_amr_ind_mnd_por_fbf_scr_amh_krd_dut_ben_ukr_qcu_fre_ger_rus_swt_hau_cze_wly_hin_mao_pan_ewe_prs_igb_mly_tha_heb_tml_yor_swa_uzb_guj_svk_tur_dyu_vie_anl_tsw_lda_moo	-0.283993705427557	-0.671623545328333	0.503488325435467
517	sod_swe_bam_pol_aeg_tig_amh_nor_azi_uzb_dyu_mao_swt_eng_dut_bsq_bos_gam_akn_cnt_por_grk_ewe_krd_dgb_prs_est_tsn_lda_hun_cze_hau_geo_mol_arw_afr_mcd_heb_anl_alb_fin_tsw_tag_scr_mly_jpn_tml_kor_ukr_rus_swa_lit_bat_slo_mlt_sun_mnd_pan_ses_spa_owc_hin_lat_svk_rom_qcu_ger_glc_ctl_zul_wly_guj_chh_urd_ind_fre_bem_ita_fbf_jav_tha_sid_knd_yor_moo_aze_bul_ben_tur_igb_vie_amr_ven_cic_xho	-0.41772757646325	-0.992781584150922	0.323392471360964
518	sid_bul_swt_rom_hau_tig_aeg_grk_azi_aze_bam_tag_cic_krd_rus_bsq_afr_sod_dgb_mnd_cze_scr_bem_ita_lda_nor_hun_zul_igb_fin_lat_anl_geo_swe_ctl_guj_mcd_amr_chh_por_est_ven_jav_eng_mly_jpn_knd_kor_arw_svk_akn_bos_bat_spa_mlt_mao_cnt_alb_tsw_pol_gam_hin_glc_pan_ben_qcu_urd_mol_dut_fbf_owc_fre_amh_lit_sun_prs_dyu_ger_xho_ind_tha_heb_tml_yor_swa_tur_slo_ukr_uzb_ewe_vie_wly_tsn_moo_ses	-1.18320276804221	-2.9254964203803	0.00432097901267176
519	tig_glc_swa_afr_gam_amh_sod_guj_azi_aze_zul_sun_yor_spa_nor_bsq_bul_chh_xho_mnd_rus_mol_tsw_arw_bam_dut_est_dyu_lda_fin_ctl_hau_geo_grk_lit_cze_por_heb_aeg_urd_hun_fbf_ind_ita_mly_jpn_knd_kor_lat_rom_ven_mcd_tag_alb_wly_jav_cnt_svk_swt_bos_owc_eng_pan_krd_ben_qcu_ukr_swe_pol_moo_sid_fre_anl_prs_mao_slo_ses_ger_dgb_bat_tha_amr_tml_ewe_tsn_tur_hin_scr_uzb_cic_vie_mlt_bem_igb_akn	-0.424490139625379	-1.00812046744309	0.316012409455155
520	sid_glc_akn_hin_amr_chh_heb_scr_aze_azi_ven_bat_ses_urd_mol_bsq_prs_amh_swt_mnd_grk_guj_zul_bos_xho_krd_fin_bam_igb_est_bul_aeg_geo_cze_afr_nor_ctl_mlt_gam_dut_hun_bem_sun_mcd_mao_jpn_knd_kor_lat_swe_cic_eng_mly_ita_owc_ind_cnt_pol_tsw_rus_anl_ben_spa_fre_alb_qcu_ukr_pan_ger_fbf_hau_arw_tig_lit_tag_rom_moo_slo_dyu_jav_tha_wly_tml_swa_yor_tur_svk_por_uzb_lda_vie_sod_ewe_tsn_dgb	0.500313089278627	1.18355251945242	0.239606736502785
521	anl_hin_igb_mol_sod_hau_amr_arw_uzb_azi_ses_tag_bem_grk_svk_bsq_nor_wly_yor_cnt_eng_bul_akn_ita_lda_lat_hun_cic_ven_fin_fre_gam_geo_urd_ctl_dut_slo_mlt_owc_ger_est_tsn_mly_alb_mao_jpn_knd_kor_prs_afr_swa_por_sun_rus_chh_ind_mnd_swe_dgb_pol_heb_krd_bos_spa_lit_qcu_guj_mcd_ukr_zul_aeg_cze_amh_ben_jav_glc_bam_scr_dyu_bat_tha_tig_tml_swt_tsw_aze_rom_pan_tur_moo_vie_sid_ewe_xho_fbf	0.150976666186366	0.3557512380072	0.722832548838104
522	owc_por_bem_nor_gam_anl_amr_spa_tur_uzb_bam_tag_lda_dut_ita_bsq_bul_hau_tsw_mnd_glc_ctl_dgb_alb_fbf_ger_est_tsn_cic_hun_pan_aeg_geo_eng_krd_ben_urd_amh_sod_ukr_fin_xho_ind_mol_sun_jpn_tml_kor_guj_arw_akn_scr_bat_svk_tig_mly_cnt_bos_igb_hin_chh_lit_prs_afr_lat_qcu_fre_rus_grk_swt_sid_slo_mlt_pol_mao_swe_yor_rom_dyu_jav_tha_heb_knd_ven_ses_azi_cze_mcd_aze_zul_vie_wly_moo_swa_ewe	-1.0945713541038	-2.69172622099247	0.00842969977861952
523	anl_ben_bem_hin_sid_mlt_heb_mcd_azi_aze_ven_sun_bam_alb_nor_bsq_prs_wly_yor_mnd_krd_grk_ewe_pol_tsn_ger_fin_dgb_ses_est_mol_amh_geo_glc_guj_ctl_swe_chh_tig_arw_hun_dyu_ind_scr_tag_jpn_knd_kor_bul_rus_akn_lat_mly_rom_hau_bat_cnt_ukr_lda_svk_aeg_por_cze_urd_dut_qcu_eng_ita_fre_zul_gam_lit_owc_bos_jav_pan_tsw_afr_moo_mao_tha_sod_tml_swa_cic_tur_slo_spa_uzb_igb_vie_amr_swt_fbf_xho	-0.227504312988374	-0.538035384110879	0.591837929647691
524	aeg_guj_ven_arw_amr_sod_wly_lit_azi_uzb_tsw_bat_akn_rom_ger_bsq_swe_heb_bem_cnt_krd_ita_bam_lat_dyu_bul_est_tsn_igb_hun_dut_owc_geo_fre_mol_nor_prs_tig_amh_ukr_fin_fbf_mly_por_mao_jpn_knd_kor_alb_cze_swa_ben_ind_urd_sid_sun_mnd_ctl_xho_rus_gam_pan_svk_afr_slo_qcu_scr_spa_bos_yor_chh_grk_mlt_glc_jav_hin_dgb_mcd_cic_tag_tha_anl_tml_moo_ses_tur_eng_pol_aze_swt_vie_hau_lda_zul_ewe	-0.417550410908308	-0.988949918861029	0.325253696339382
525	wly_scr_ven_lat_chh_gam_sid_ita_azi_aze_akn_mly_tsn_dut_urd_bsq_rus_tig_fbf_cnt_fre_ger_swa_nor_zul_bul_fin_swt_xho_hun_svk_owc_geo_krd_ukr_mol_afr_anl_amr_pan_est_lda_tag_lit_jav_jpn_tml_kor_slo_por_cic_rom_bat_glc_sod_sun_mnd_ctl_ewe_cze_aeg_eng_prs_swe_ben_qcu_pol_bos_grk_igb_mlt_guj_heb_mcd_mao_hin_moo_spa_dgb_ind_tha_amh_knd_ses_dyu_tur_arw_alb_uzb_bem_vie_hau_tsw_bam_yor	0.130342469870263	0.306976106816097	0.759547858339637
526	chh_por_lda_bos_anl_owc_gam_cze_azi_tur_swt_tag_igb_pan_krd_bsq_arw_amh_tsw_mnd_ita_lat_dyu_bul_yor_lit_est_dgb_tsn_fin_rus_sod_geo_grk_ben_svk_swe_hau_wly_hin_hun_akn_jav_guj_sun_jpn_tml_kor_dut_ukr_zul_afr_mly_slo_heb_ind_cnt_ger_xho_spa_amr_prs_urd_nor_scr_qcu_ctl_eng_alb_bam_sid_fre_aeg_pol_mao_mol_swa_glc_ewe_bat_tha_tig_knd_ven_bem_aze_rom_mcd_uzb_fbf_vie_mlt_ses_cic_moo	0.799873297804725	1.89998239960885	0.0605336358098643
527	hau_dut_dgb_spa_sid_gam_wly_swe_uzb_tur_yor_ind_swa_mol_arw_bsq_mcd_heb_fbf_cnt_ukr_ctl_bem_afr_tsw_glc_fin_zul_cic_est_ita_owc_geo_pol_hin_lat_ben_amr_amh_alb_hun_lda_jav_por_tag_jpn_tml_kor_lit_pan_moo_bos_bat_prs_mlt_mly_mnd_slo_akn_cze_aeg_urd_grk_nor_krd_qcu_svk_guj_rom_tsn_chh_bul_anl_scr_sun_rus_ewe_fre_swt_mao_tha_tig_knd_bam_dyu_aze_ger_eng_azi_ven_vie_sod_ses_xho_igb	0.394184100704114	0.929110003555895	0.355237393635086
528	sid_rom_tsn_prs_amr_tig_wly_afr_aze_azi_moo_jav_lda_svk_arw_bsq_eng_chh_igb_mnd_fre_cze_ses_glc_ewe_rus_fin_bem_fbf_est_mcd_heb_geo_lit_ger_mol_lat_hau_owc_swe_hun_bam_mly_urd_tag_jpn_knd_kor_krd_pol_cic_pan_mao_scr_mlt_ind_cnt_guj_swa_spa_amh_slo_ctl_ita_nor_qcu_alb_bul_ben_ven_aeg_hin_gam_dut_sun_grk_yor_por_tsw_bat_tha_anl_tml_swt_dgb_tur_ukr_bos_uzb_zul_vie_sod_akn_dyu_xho	-0.38086930106333	-0.903538019344059	0.368574886601861
529	owc_ben_dgb_eng_sid_aeg_tig_rus_uzb_azi_lda_tag_ewe_ger_swe_bsq_ukr_heb_ses_mnd_glc_ita_yor_grk_igb_mol_est_swa_dyu_fin_slo_amh_geo_por_arw_bos_pol_gam_chh_ctl_hun_tsn_sun_guj_bat_jpn_tml_kor_scr_nor_akn_urd_mao_krd_wly_jav_cnt_rom_bem_bul_mlt_pan_svk_afr_cze_qcu_lat_dut_hin_zul_hau_mcd_sod_lit_mly_spa_xho_alb_ven_ind_tha_anl_knd_tsw_bam_aze_fre_prs_tur_fbf_vie_amr_swt_moo_cic	-0.669142763995731	-1.60235560673159	0.112468266464256
530	sod_spa_ven_swe_aeg_wly_gam_rom_azi_aze_zul_mly_bam_hin_scr_bsq_bos_anl_bem_cnt_por_ben_fbf_svk_dyu_pol_hun_xho_dgb_est_grk_hau_geo_krd_lat_ita_prs_amr_sid_afr_fin_lda_jav_ctl_tag_jpn_knd_kor_eng_arw_akn_glc_mao_guj_tig_bat_mnd_fre_ses_mcd_heb_bul_cze_dut_ger_qcu_alb_mol_nor_yor_mlt_lit_amh_urd_sun_rus_swa_ukr_swt_ind_tha_owc_tml_igb_moo_uzb_pan_slo_tur_cic_vie_chh_tsw_ewe_tsn	0.390193767492651	0.920848487319639	0.359512085143592
531	aeg_ben_swt_ctl_sid_sod_heb_nor_aze_azi_ewe_ind_fbf_pol_pan_bsq_rom_hau_akn_mnd_hin_cze_dgb_alb_zul_ukr_est_swa_dyu_fin_bul_chh_geo_scr_krd_arw_slo_mlt_gam_dut_hun_xho_bat_eng_tag_jpn_tml_kor_lit_mcd_ses_mol_mly_swe_amh_sun_cnt_urd_lda_por_tig_ger_ita_glc_rus_qcu_svk_lat_spa_yor_owc_bos_amr_afr_mao_guj_igb_prs_cic_jav_tha_wly_knd_tsw_bam_uzb_fre_grk_tur_moo_vie_anl_tsn_ven_bem	-0.576363509871976	-1.37542265933725	0.172304452498174
532	hau_bul_tsn_mcd_mlt_sod_heb_afr_azi_tur_zul_tag_cic_eng_guj_bsq_glc_amh_fbf_mnd_rus_por_igb_pan_dgb_ben_est_dyu_swa_hun_grk_anl_geo_arw_alb_swe_spa_aeg_amr_dut_fin_yor_ind_lit_bat_jpn_knd_kor_bos_slo_swt_urd_jav_ger_wly_sun_cnt_lat_ses_ctl_gam_scr_nor_ita_ukr_qcu_rom_krd_cze_xho_sid_prs_tig_pol_mao_svk_moo_fre_akn_mly_tha_owc_tml_bem_lda_aze_hin_mol_uzb_ven_vie_chh_tsw_bam_ewe	-0.942735740935839	-2.29131548111222	0.0242029978755562
533	tig_prs_ses_slo_amr_gam_hau_arw_azi_tur_swa_sun_igb_bos_alb_bsq_por_sid_zul_mnd_rus_eng_tsw_ita_swt_afr_est_bam_xho_fin_scr_heb_geo_svk_hin_lat_mol_mlt_wly_fre_hun_dyu_mao_ger_jav_jpn_tml_kor_glc_guj_tsn_rom_ind_mcd_anl_bat_cnt_ctl_cic_pol_chh_bul_nor_lit_grk_qcu_cze_krd_dut_moo_aeg_ukr_sod_swe_tag_pan_fbf_spa_akn_mly_tha_owc_knd_dgb_yor_aze_ben_urd_uzb_lda_vie_amh_bem_ven_ewe	0.397541894314991	0.937315691382083	0.351023991413754
534	gam_lat_yor_bul_amr_sod_hau_prs_tur_uzb_bem_bat_dyu_rom_por_bsq_hin_anl_igb_mnd_cze_ger_ewe_glc_cic_urd_fin_dgb_ven_hun_fre_owc_geo_mcd_dut_pol_arw_sid_amh_afr_est_swa_sun_bos_ind_jpn_tml_kor_svk_guj_fbf_rus_mly_alb_aeg_jav_cnt_slo_akn_ita_chh_nor_eng_ctl_krd_qcu_pan_mol_swe_ses_wly_lit_mlt_spa_mao_ben_bam_scr_zul_tag_tha_tig_knd_xho_lda_aze_ukr_grk_azi_swt_vie_heb_tsn_tsw_moo	-0.40530432896491	-0.961001147096873	0.33904353665512
535	anl_ctl_yor_prs_mlt_wly_heb_arw_aze_azi_moo_mao_lda_svk_alb_bsq_lat_owc_swa_mnd_guj_rus_ses_krd_ven_pan_hun_xho_bem_fin_spa_sid_geo_eng_scr_ita_grk_hau_tig_fre_est_ewe_ind_ger_mly_jpn_knd_kor_dut_mol_zul_bos_tag_hin_gam_sun_cnt_nor_dgb_glc_chh_bul_afr_cze_urd_qcu_ukr_ben_swe_swt_aeg_slo_amr_por_bat_mcd_akn_rom_cic_jav_tha_sod_tml_tsw_dyu_uzb_pol_lit_tur_fbf_vie_amh_tsn_bam_igb	-0.119369550774042	-0.281530116262493	0.778929306049
536	sod_glc_tsn_lat_sid_owc_hau_ukr_aze_tur_moo_tag_fbf_slo_arw_bsq_swe_chh_zul_mnd_eng_rom_ses_por_xho_nor_fin_akn_swt_est_mol_amr_geo_lit_svk_alb_spa_aeg_wly_bos_hun_cic_sun_dut_jav_jpn_knd_kor_grk_ben_ewe_bul_mly_cze_tig_ind_cnt_rus_bam_pan_gam_ger_urd_guj_mcd_qcu_fre_scr_pol_dyu_heb_prs_anl_ctl_mao_krd_dgb_hin_tsw_bat_tha_mlt_tml_swa_igb_uzb_afr_ita_azi_lda_vie_amh_yor_ven_bem	0.251115107558002	0.591571869829823	0.555572594276239
537	aeg_swe_tsw_por_gam_tig_mlt_arw_aze_tur_dgb_jav_akn_ita_alb_bsq_afr_amr_cic_cnt_ctl_prs_ses_grk_swt_slo_fin_bem_ewe_hun_ger_amh_geo_urd_ukr_fre_ben_chh_sod_rom_est_xho_sun_bul_mao_jpn_knd_kor_bos_rus_bam_hin_mly_glc_hau_tag_mnd_pan_tsn_dut_anl_pol_svk_guj_spa_qcu_mol_cze_nor_yor_wly_mcd_owc_lat_ind_eng_igb_lit_swa_bat_tha_sid_tml_fbf_zul_azi_scr_krd_uzb_lda_vie_heb_dyu_ven_moo	0.324078645206251	0.764007504351082	0.446796817473958
538	amh_glc_ses_ger_mlt_heb_sod_lit_uzb_azi_ewe_mao_igb_eng_urd_bsq_ctl_chh_xho_mnd_slo_bul_dgb_alb_tsw_grk_fin_zul_dyu_est_por_anl_geo_prs_ita_fre_dut_gam_owc_mol_hun_bam_tag_ben_ind_jpn_tml_kor_rus_ukr_cic_svk_bat_arw_aeg_sun_cnt_hin_bem_krd_hau_swe_bos_pol_spa_qcu_scr_rom_cze_ven_tig_nor_amr_lat_jav_guj_lda_mcd_swa_mly_tha_sid_knd_tsn_akn_tur_afr_pan_aze_fbf_vie_wly_moo_swt_yor	0.230488584162052	0.54192888352524	0.589163594092427
539	mlt_scr_dyu_ctl_amh_chh_gam_eng_azi_uzb_bem_tag_bam_afr_rus_bsq_grk_wly_xho_cnt_prs_bul_yor_mol_swt_slo_fin_ewe_cic_hun_spa_sod_geo_fre_urd_ben_krd_aeg_anl_nor_est_lda_jav_alb_ind_jpn_knd_kor_por_ita_swa_bos_sun_glc_sid_mao_mnd_swe_fbf_ger_owc_lat_hin_mcd_pol_qcu_cze_dut_arw_dgb_tig_svk_amr_ukr_bat_rom_akn_pan_moo_mly_tha_hau_tml_igb_ses_aze_guj_lit_tur_zul_vie_heb_tsw_tsn_ven	-0.663306027792013	-1.59123402750256	0.114950549102381
540	amr_eng_ses_guj_wly_tig_aeg_alb_uzb_azi_ven_mly_moo_glc_nor_bsq_krd_sid_tsw_cnt_urd_arw_tsn_ukr_swa_bos_fin_yor_cic_hun_swe_sod_geo_lit_por_ita_svk_anl_amh_spa_est_dgb_jav_ger_sun_jpn_knd_kor_pan_ctl_lda_cze_tag_mcd_heb_mao_mnd_scr_zul_prs_mlt_dut_grk_slo_rus_qcu_ben_fre_mol_bem_chh_rom_gam_lat_bat_pol_akn_hin_ewe_ind_tha_owc_tml_igb_bam_tur_bul_afr_aze_swt_vie_hau_fbf_xho_dyu	-0.00663987778378355	-0.0156446738022154	0.987551379376429
541	tig_ger_bem_swe_amr_gam_owc_arw_azi_uzb_swt_tag_cic_bos_mcd_bsq_mol_hau_dgb_cnt_guj_scr_ven_alb_igb_urd_hun_ses_bam_est_krd_mlt_geo_ctl_ita_slo_ukr_anl_sod_lat_fin_akn_bat_prs_jav_jpn_knd_kor_por_dut_swa_afr_mao_pan_heb_mly_mnd_cze_fbf_svk_sid_grk_eng_pol_rus_qcu_bul_rom_fre_ewe_aeg_nor_wly_spa_ind_ben_lda_hin_tsn_sun_tha_chh_tml_dyu_moo_aze_lit_glc_tur_yor_vie_amh_tsw_xho_zul	0.113442806424447	0.267015537918624	0.790048402531944
542	chh_slo_akn_glc_sid_gam_aeg_alb_tur_aze_tsn_bat_fbf_arw_lat_bsq_ctl_anl_igb_mnd_pan_lit_ven_mcd_tsw_bul_est_dyu_swa_fin_svk_mlt_geo_mol_ukr_urd_eng_sod_heb_spa_hun_lda_mao_bos_mly_jpn_tml_kor_ger_ben_dgb_hin_sun_rus_tig_tag_cnt_por_bam_afr_wly_ita_rom_scr_dut_qcu_krd_fre_nor_ses_hau_swe_owc_grk_ind_pol_zul_guj_xho_jav_tha_amr_knd_cic_bem_azi_prs_cze_uzb_moo_vie_amh_ewe_yor_swt	-0.448421524465802	-1.06547227696362	0.289420655456889
543	wly_pan_igb_por_owc_anl_sod_urd_azi_uzb_cic_jav_tsw_lit_cze_bsq_ukr_hau_bem_mnd_guj_mol_xho_mcd_swa_nor_hun_ses_moo_fin_arw_chh_geo_swe_bul_lat_grk_heb_tig_pol_est_akn_ind_eng_sun_jpn_tml_kor_spa_krd_fbf_prs_mao_hin_mlt_bat_cnt_ger_ven_rom_sid_ctl_scr_bos_dut_qcu_fre_rus_ben_yor_amh_alb_amr_afr_mly_ita_dyu_svk_tsn_tag_tha_aeg_knd_ewe_bam_aze_glc_slo_tur_zul_vie_gam_lda_dgb_swt	-0.652301418521507	-1.55805656218838	0.122616492776327
544	amh_guj_ven_scr_mlt_owc_chh_ctl_tur_uzb_cic_bat_ses_alb_ita_bsq_hin_aeg_lda_cnt_fre_mcd_swt_ger_tsw_slo_est_moo_ewe_fin_lat_sod_geo_eng_prs_pol_lit_hau_wly_mol_hun_tsn_mao_arw_tag_jpn_knd_kor_grk_nor_bem_pan_mly_cze_amr_jav_mnd_ukr_yor_dut_heb_urd_krd_rus_spa_qcu_bos_por_swe_akn_tig_ben_anl_bul_ind_afr_igb_rom_dyu_sun_tha_sid_tml_zul_swa_azi_glc_svk_aze_xho_vie_gam_dgb_fbf_bam	0.605845440899378	1.43335236019066	0.155110553855838
545	gam_bos_bam_ita_aeg_sod_amh_bul_aze_uzb_xho_mao_igb_rus_ben_bsq_lat_owc_cic_mnd_ctl_afr_yor_mol_lda_lit_est_swt_ses_hun_por_sid_geo_rom_ger_cze_mcd_amr_mlt_arw_fin_moo_jav_grk_bat_jpn_knd_kor_spa_krd_ewe_alb_ind_ukr_chh_mly_cnt_hin_akn_pan_tig_svk_urd_fre_prs_qcu_eng_dut_nor_swa_hau_swe_heb_glc_sun_slo_ven_scr_bem_tag_tha_wly_tml_fbf_zul_azi_guj_pol_tur_tsw_vie_anl_dyu_tsn_dgb	0.135463333324848	0.319238789667324	0.750261407317238
546	wly_dut_tsn_rom_mlt_gam_amr_prs_uzb_azi_ewe_mly_dyu_ben_hin_bsq_por_amh_moo_mnd_slo_alb_cic_bos_igb_ukr_est_lda_ven_hun_rus_sod_geo_mol_urd_nor_fre_chh_sid_cze_fin_xho_sun_ctl_bat_jpn_tml_kor_svk_guj_swa_krd_tag_glc_tig_mao_cnt_mcd_bem_lat_aeg_pol_bul_lit_arw_qcu_pan_afr_swe_dgb_anl_ger_heb_grk_jav_spa_tsw_scr_fbf_ind_tha_hau_knd_akn_ses_tur_eng_ita_aze_swt_vie_owc_zul_yor_bam	0.669846817470756	1.59880534829547	0.113255957780524
547	amr_rus_igb_scr_heb_mlt_sod_bul_azi_aze_ven_ind_xho_eng_cze_bsq_prs_tig_tsn_cnt_por_spa_bem_hin_swt_ukr_hun_tsw_ses_est_lit_sid_geo_mol_arw_grk_svk_gam_wly_ctl_fin_swa_tag_pan_bat_jpn_tml_kor_dut_alb_bam_nor_mao_rom_hau_mly_mnd_guj_akn_bos_anl_ger_urd_ben_ita_qcu_pol_glc_krd_ewe_owc_swe_amh_mcd_jav_fre_zul_slo_fbf_sun_tha_chh_knd_cic_moo_uzb_afr_lat_tur_dgb_vie_aeg_yor_dyu_lda	0.000260770456437223	0.000613977128763125	0.999511432255007
548	gam_mcd_swa_por_tig_amh_aeg_fre_uzb_aze_bem_tag_moo_rus_svk_bsq_ger_chh_dyu_cnt_nor_cze_zul_spa_cic_ukr_hun_dgb_lda_est_ben_sod_geo_bos_grk_mol_dut_heb_sid_pan_fin_yor_bat_ctl_sun_jpn_knd_kor_bul_pol_bam_afr_mly_slo_hau_ind_mnd_lat_tsw_swe_anl_guj_glc_lit_hin_qcu_eng_arw_alb_xho_owc_scr_amr_prs_mao_urd_swt_ita_fbf_jav_tha_wly_tml_tsn_akn_tur_rom_krd_azi_ven_vie_mlt_ses_ewe_igb	-0.452248899855811	-1.07620473357448	0.284619652483005
549	sod_ben_ses_glc_chh_mlt_sid_dut_tur_uzb_bem_mao_swa_svk_ctl_bsq_grk_heb_igb_cnt_afr_ukr_fbf_lat_lda_pan_hun_swt_cic_fin_ger_owc_geo_ita_nor_pol_mcd_hau_anl_prs_est_bam_sun_bos_mly_jpn_tml_kor_por_krd_ewe_slo_bat_spa_aeg_tag_mnd_cze_tsw_swe_amr_rom_alb_arw_eng_qcu_bul_fre_hin_xho_amh_guj_wly_urd_ind_mol_dgb_lit_ven_jav_tha_tig_knd_yor_moo_azi_scr_rus_aze_dyu_vie_gam_akn_tsn_zul	-0.407747323321231	-0.966621544787755	0.336240252672477
550	anl_lat_bam_ben_gam_hau_sod_pol_aze_tur_fbf_mao_tsn_mcd_bul_bsq_mol_mlt_dgb_cnt_eng_alb_ven_swe_tsw_bos_hun_yor_xho_fin_glc_sid_geo_prs_grk_arw_slo_heb_amr_rus_est_zul_ind_ger_mly_jpn_tml_kor_ukr_guj_moo_krd_sun_lit_amh_jav_mnd_scr_igb_rom_chh_pan_ctl_afr_hin_qcu_dut_spa_svk_ses_wly_cze_tig_urd_bat_por_swa_fre_ewe_tag_tha_aeg_knd_cic_dyu_azi_nor_ita_uzb_bem_vie_owc_swt_lda_akn	-1.36641106056383	-3.40946308340768	0.000964152681870798
551	hau_lit_yor_ger_heb_tig_sid_guj_azi_aze_lda_tag_bem_dut_eng_bsq_cze_anl_zul_mnd_scr_ctl_dgb_por_tsw_bos_fin_igb_xho_est_afr_gam_geo_mcd_nor_slo_rus_mlt_owc_rom_hun_ewe_mao_mol_mly_jpn_tml_kor_prs_swe_moo_spa_jav_bul_aeg_ind_cnt_ukr_bam_pol_sod_ita_krd_pan_ben_qcu_lat_urd_fre_swa_chh_hin_amr_svk_sun_alb_cic_grk_ses_bat_tha_amh_knd_fbf_dyu_uzb_arw_glc_tur_ven_vie_wly_swt_tsn_akn	0.486192927724387	1.14622302724949	0.254643587362162
552	heb_afr_swt_svk_anl_tig_aeg_pan_aze_uzb_bem_sun_zul_ukr_eng_bsq_prs_amr_fbf_cnt_ctl_cze_lda_urd_ven_ger_fin_tsw_ses_est_bos_chh_geo_grk_rus_por_fre_sid_gam_swe_hun_yor_jav_slo_mao_jpn_tml_kor_lat_pol_bam_spa_bat_ita_amh_tag_mnd_arw_dyu_mcd_sod_nor_guj_alb_lit_qcu_mol_dut_rom_xho_owc_bul_mlt_ben_ind_scr_cic_hin_tsn_mly_tha_hau_knd_moo_swa_tur_krd_glc_azi_igb_vie_wly_akn_ewe_dgb	-0.144384064167113	-0.340230050879883	0.734450572610875
553	gam_pan_yor_rus_amr_sid_hau_bos_tur_uzb_zul_mao_tsw_bul_lit_bsq_cze_tig_fbf_mnd_guj_dut_ven_pol_cic_ukr_hun_tsn_lda_fin_fre_heb_geo_alb_grk_mol_urd_mlt_amh_swe_est_bem_tag_glc_ind_jpn_knd_kor_ita_nor_dgb_ger_sun_rom_sod_bat_cnt_por_ewe_svk_aeg_ctl_afr_eng_ben_qcu_arw_hin_scr_moo_owc_krd_chh_slo_jav_lat_dyu_mcd_igb_mly_tha_anl_tml_swa_swt_aze_prs_spa_azi_akn_vie_wly_bam_xho_ses	-0.212948928021079	-0.503269830781002	0.615964488844843
554	wly_bul_akn_alb_gam_mlt_aeg_mol_uzb_aze_cic_mly_dgb_svk_hin_bsq_ita_hau_tsw_mnd_prs_lat_swa_glc_ewe_lit_est_fbf_igb_hun_guj_tig_geo_por_rom_bos_cze_sod_amr_spa_fin_tsn_bat_afr_mao_jpn_knd_kor_ukr_mcd_ven_pol_sun_swe_sid_jav_cnt_arw_bam_krd_owc_rus_grk_fre_scr_qcu_ctl_dut_ger_ses_amh_pan_heb_eng_tag_slo_xho_nor_dyu_ind_tha_chh_tml_moo_yor_tur_ben_urd_azi_swt_vie_anl_zul_lda_bem	-1.22846759704026	-3.04869668967008	0.00299293280557954
555	sid_ukr_ven_mol_gam_tig_amr_glc_uzb_azi_ewe_mao_igb_mcd_eng_bsq_grk_wly_bam_cnt_spa_bos_bem_urd_akn_hin_hun_dgb_dyu_est_alb_aeg_geo_lit_fre_swe_cze_sod_mlt_rus_fin_fbf_sun_ctl_tag_jpn_knd_kor_arw_svk_tsw_ita_mly_rom_owc_jav_mnd_pan_xho_nor_hau_pol_por_dut_guj_qcu_slo_bul_krd_swt_amh_ben_heb_lat_ind_scr_ses_afr_yor_bat_tha_chh_tml_tsn_zul_aze_ger_prs_tur_swa_vie_anl_cic_lda_moo	-0.718905984755139	-1.72745773017446	0.0874051097171335
556	hau_arw_tsw_pol_heb_wly_chh_lat_uzb_tur_bam_mao_moo_lit_ger_bsq_grk_amr_fbf_cnt_cze_hin_tsn_ctl_dgb_prs_hun_swa_cic_est_spa_aeg_geo_slo_eng_urd_por_tig_sod_ukr_fin_swt_bat_guj_jav_jpn_tml_kor_krd_scr_ewe_rom_sun_glc_amh_mly_mnd_dut_ses_bos_anl_bul_afr_fre_mol_qcu_pan_alb_mcd_xho_mlt_ita_sid_ben_tag_nor_zul_svk_dyu_ind_tha_owc_knd_lda_yor_aze_rus_swe_azi_igb_vie_gam_bem_ven_akn	-0.223410243451628	-0.528018787718888	0.59874394854259
557	amr_prs_tsw_lit_chh_sod_heb_guj_uzb_azi_xho_sun_ven_pan_grk_bsq_ctl_hau_ses_cnt_urd_eng_dyu_lat_swt_slo_hun_lda_bam_fin_por_anl_geo_ben_cze_rom_mol_sid_amh_ukr_est_zul_bat_bos_ind_jpn_tml_kor_hin_fre_akn_pol_mao_glc_tig_mly_mnd_rus_dgb_mcd_mlt_ita_alb_scr_nor_qcu_krd_svk_ger_moo_gam_arw_wly_bul_jav_afr_ewe_spa_swa_tag_tha_aeg_knd_cic_bem_aze_dut_swe_tur_igb_vie_owc_yor_fbf_tsn	-0.688607082063317	-1.65014967378812	0.102285866231715
558	amr_ger_yor_lat_wly_tig_sod_bul_tur_aze_ses_tag_igb_dut_grk_bsq_mcd_anl_dgb_cnt_cze_prs_akn_krd_ven_glc_hun_moo_bam_est_hin_mlt_geo_eng_spa_scr_rom_hau_heb_nor_fin_fbf_mao_svk_sun_jpn_knd_kor_ben_fre_swa_por_bat_pol_sid_mly_mnd_guj_tsn_afr_chh_slo_lit_swe_bos_qcu_pan_mol_urd_cic_gam_ctl_amh_ukr_jav_arw_ewe_alb_dyu_ind_tha_owc_tml_xho_bem_azi_ita_rus_uzb_tsw_vie_aeg_swt_lda_zul	-1.03386025772045	-2.53246996370857	0.0130017953954581
559	sid_bul_dyu_bos_mlt_aeg_tig_pan_azi_uzb_igb_tag_dgb_spa_urd_bsq_prs_owc_tsn_mnd_mcd_svk_bem_por_lda_pol_fin_yor_ven_est_fre_wly_geo_mol_guj_cze_scr_amr_sod_hin_hun_zul_mly_rom_sun_jpn_tml_kor_nor_slo_moo_swe_bat_dut_chh_ind_cnt_alb_ses_eng_hau_ukr_grk_ben_lit_qcu_ger_glc_krd_swa_gam_arw_heb_ita_mao_afr_tsw_rus_fbf_jav_tha_anl_knd_swt_cic_tur_ctl_lat_aze_xho_vie_amh_akn_ewe_bam	-0.404835837123108	-0.959953251820772	0.339567875758693
560	hau_lat_ewe_cze_wly_sid_chh_fre_aze_tur_dgb_mly_xho_ita_bos_bsq_rus_owc_yor_mnd_mol_ben_swt_afr_moo_slo_est_ven_bem_hun_spa_tig_geo_dut_ukr_rom_grk_sod_gam_alb_fin_bam_ind_guj_mao_jpn_knd_kor_pan_hin_ses_ctl_jav_lit_anl_sun_cnt_eng_zul_glc_amr_por_nor_krd_arw_qcu_swe_urd_prs_dyu_mlt_pol_aeg_bul_tag_scr_cic_mcd_akn_bat_tha_heb_tml_lda_swa_azi_svk_ger_uzb_tsn_vie_amh_tsw_fbf_igb	0.435456432099298	1.02656711565725	0.307287042839608
561	aeg_ita_tsn_guj_hau_owc_gam_rom_aze_azi_igb_ind_moo_mcd_scr_bsq_arw_tig_ven_cnt_spa_hin_bem_nor_cic_rus_fin_akn_xho_est_slo_anl_geo_cze_swe_prs_krd_sid_mlt_lit_hun_dgb_tag_glc_bat_jpn_tml_kor_ger_pol_ses_svk_mly_afr_amr_jav_mnd_ukr_yor_mol_wly_pan_ctl_bos_grk_qcu_urd_ben_eng_bam_sod_alb_heb_dut_mao_lat_dyu_bul_ewe_sun_tha_chh_knd_lda_swa_uzb_fre_por_tur_zul_vie_amh_swt_fbf_tsw	0.09851923477354	0.231771628020186	0.817224610513748
562	amr_bul_tsn_scr_wly_chh_sod_mol_azi_uzb_fbf_bat_cic_pan_rus_bsq_urd_hau_moo_mnd_spa_ita_dyu_krd_tsw_svk_fin_bem_bam_hun_slo_anl_geo_nor_grk_guj_rom_mlt_sid_hin_est_ses_sun_pol_jav_jpn_knd_kor_lat_mcd_xho_prs_tag_lit_owc_ind_cnt_fre_swa_por_aeg_alb_afr_dut_bos_qcu_ctl_arw_ger_ewe_amh_cze_gam_eng_mly_ukr_ven_swe_yor_mao_tha_heb_tml_akn_igb_aze_glc_ben_tur_dgb_vie_tig_swt_zul_lda	-0.56983721607403	-1.35906867525247	0.177411598497401
563	sod_ita_lda_scr_amr_heb_sid_bos_aze_uzb_bam_jav_bem_ctl_alb_bsq_prs_amh_dyu_cnt_svk_fre_fbf_rus_dgb_cze_fin_cic_ven_hun_urd_owc_geo_slo_pol_glc_mcd_gam_chh_eng_est_igb_mao_lit_bat_jpn_tml_kor_ukr_swe_tsw_dut_mly_ben_anl_tag_mnd_lat_xho_ger_hau_krd_bul_hin_spa_qcu_pan_por_mol_ses_mlt_arw_wly_guj_sun_grk_swa_nor_moo_ind_tha_aeg_knd_zul_akn_azi_rom_afr_tur_ewe_vie_tig_tsn_swt_yor	-0.0573375399498082	-0.135079869957394	0.89284065609339
564	anl_por_dgb_scr_amr_amh_tig_ben_azi_uzb_zul_mao_tsw_lat_prs_bsq_dut_aeg_bem_cnt_pan_fre_igb_glc_bam_slo_fin_xho_moo_hun_mol_chh_geo_ita_mcd_cze_grk_heb_mlt_hin_est_ses_jav_svk_ind_jpn_knd_kor_rus_spa_cic_lit_tag_ger_owc_bat_mnd_bul_dyu_afr_sid_bos_ctl_arw_nor_qcu_alb_ukr_swe_fbf_wly_krd_gam_rom_sun_pol_yor_urd_swa_mly_tha_hau_tml_ewe_lda_tur_guj_eng_aze_ven_vie_sod_tsn_swt_akn	-0.889720397203551	-2.15606117511018	0.0336592630663596
565	gam_scr_bem_cze_amr_sod_tig_ben_azi_tur_lda_tag_tsn_rom_ita_bsq_swe_mlt_zul_cnt_eng_mol_yor_nor_cic_ctl_fin_dgb_dyu_hun_hin_sid_geo_bul_svk_pol_lat_aeg_wly_ger_est_akn_bat_alb_mao_jpn_tml_kor_afr_rus_igb_bos_ind_prs_heb_sun_mnd_arw_moo_glc_owc_urd_lit_mcd_por_qcu_krd_grk_slo_ewe_anl_fre_amh_spa_mly_dut_fbf_ukr_swa_jav_tha_chh_knd_ven_swt_uzb_pan_guj_aze_ses_vie_hau_tsw_bam_xho	-0.194762104477666	-0.460493085681955	0.646237288517383
566	hau_scr_bem_alb_anl_chh_gam_ger_azi_tur_lda_mao_ses_ben_ctl_bsq_mol_wly_cic_mnd_lit_rus_moo_bos_bam_afr_fin_swa_ewe_hun_rom_owc_geo_eng_ukr_prs_krd_sod_amh_hin_est_igb_tag_pol_jav_jpn_knd_kor_nor_glc_ven_arw_ind_mcd_sid_mly_cnt_svk_swt_bul_mlt_fre_lat_urd_swe_qcu_dut_slo_grk_akn_aeg_guj_amr_por_bat_spa_tsw_pan_dyu_sun_tha_tig_tml_zul_fbf_aze_cze_ita_uzb_tsn_vie_heb_yor_dgb_xho	0.492519211348053	1.16549741000687	0.246798264640238
567	amr_mol_ses_bos_aeg_sod_mlt_bul_uzb_aze_dgb_ind_swa_mcd_lit_bsq_ben_tig_igb_cnt_ctl_slo_xho_arw_akn_guj_fin_yor_zul_est_afr_wly_geo_cze_lat_glc_ukr_sid_heb_eng_hun_moo_mao_prs_mly_jpn_knd_kor_hin_nor_fbf_svk_bat_pol_gam_jav_mnd_grk_dyu_fre_owc_dut_alb_scr_ita_qcu_rom_urd_pan_tsn_amh_ger_hau_por_sun_spa_ven_krd_ewe_tag_tha_chh_tml_swt_tsw_tur_rus_swe_azi_bam_vie_anl_bem_cic_lda	-0.431003616801083	-1.02245903324249	0.309216022848907
568	hau_scr_ewe_krd_anl_amh_heb_fre_uzb_aze_bem_mao_tsn_rus_glc_bsq_ita_sid_tsw_cnt_ben_spa_fbf_lit_zul_pol_fin_lda_yor_hun_nor_sod_geo_eng_mcd_ctl_arw_aeg_tig_por_est_ses_ind_rom_sun_jpn_tml_kor_swe_slo_ven_grk_tag_cze_mlt_jav_mnd_svk_bam_ger_amr_lat_pan_bul_urd_qcu_dut_hin_guj_dgb_owc_alb_gam_mol_mly_bos_xho_prs_moo_bat_tha_wly_knd_dyu_akn_tur_afr_ukr_azi_swa_vie_chh_igb_cic_swt	-0.122110610316403	-0.288460064119877	0.773636539429317
569	chh_bul_akn_urd_hau_anl_tig_ukr_azi_tur_xho_mao_swa_dut_lit_bsq_hin_amh_tsn_mnd_rom_arw_yor_ita_dyu_mcd_hun_cic_moo_fin_pan_gam_geo_svk_pol_ger_scr_heb_sod_bos_est_tsw_tag_spa_mly_jpn_tml_kor_ben_fre_bem_prs_ind_por_owc_jav_cnt_grk_swt_mol_aeg_alb_ctl_swe_afr_qcu_krd_rus_nor_bam_mlt_guj_sid_lat_bat_glc_ven_cze_dgb_sun_tha_amr_knd_lda_fbf_aze_eng_slo_uzb_igb_vie_wly_ewe_ses_zul	0.167566800439077	0.394890621221382	0.693827837264397
570	hau_cze_swt_urd_mlt_aeg_anl_ita_aze_tur_ven_bat_ewe_rus_grk_bsq_svk_owc_tsn_cnt_glc_afr_lda_slo_cic_mcd_est_akn_tsw_fin_nor_heb_geo_ukr_lit_dut_hin_amh_amr_ger_hun_igb_sun_fre_ind_jpn_knd_kor_alb_lat_dyu_por_jav_eng_gam_tag_mnd_spa_fbf_pan_chh_bos_mol_arw_krd_qcu_swe_rom_prs_dgb_tig_guj_wly_pol_mly_bul_xho_scr_moo_mao_tha_sid_tml_bam_yor_azi_ctl_ben_uzb_bem_vie_sod_swa_zul_ses	-0.40771870183035	-0.965901639579671	0.336598470931618
571	wly_scr_dgb_ukr_tig_heb_amr_cze_tur_aze_akn_mly_moo_fre_rus_bsq_alb_sod_yor_cnt_por_slo_bem_ger_igb_dut_hun_ven_dyu_fin_lat_amh_geo_krd_pan_lit_glc_mlt_sid_swe_est_swt_tag_svk_bat_jpn_knd_kor_arw_ben_fbf_afr_sun_ita_anl_mao_mnd_spa_tsw_hin_chh_grk_bul_guj_rom_qcu_pol_nor_ctl_zul_hau_mcd_gam_eng_jav_urd_lda_mol_ewe_ind_tha_aeg_tml_cic_ses_uzb_bos_prs_azi_xho_vie_owc_bam_tsn_swa	-0.46188557331445	-1.09613727243019	0.275849090236421
572	mlt_ctl_igb_nor_gam_anl_owc_swe_azi_aze_yor_bat_dyu_urd_arw_bsq_por_heb_ewe_mnd_spa_dut_zul_grk_ses_mcd_est_ven_cic_fin_ger_hau_geo_glc_guj_krd_afr_aeg_sid_scr_hun_bem_ind_lat_tag_jpn_tml_kor_eng_pan_dgb_ita_mao_rus_amh_sun_cnt_mol_tsw_bos_amr_svk_hin_pol_alb_qcu_ben_rom_lit_xho_tig_prs_sod_ukr_jav_slo_fbf_cze_bam_mly_tha_wly_knd_tsn_moo_uzb_fre_bul_tur_akn_vie_chh_swa_swt_lda	-0.601178604370814	-1.43607996431915	0.154334848233432
573	mlt_prs_tsn_lit_heb_gam_sod_urd_aze_tur_swa_ind_dgb_eng_spa_bsq_svk_owc_xho_cnt_nor_bos_zul_rus_swt_cze_hun_ewe_moo_est_grk_aeg_geo_swe_krd_fre_ukr_amh_tig_rom_fin_tsw_sun_por_mao_jpn_tml_kor_arw_mcd_cic_slo_mly_alb_amr_jav_mnd_ben_akn_afr_chh_ctl_pan_dut_guj_qcu_ger_pol_lat_bem_hau_hin_wly_bul_tag_mol_igb_glc_ven_bat_tha_sid_knd_dyu_fbf_azi_scr_ita_uzb_yor_vie_anl_lda_bam_ses	-0.233472303741094	-0.55206453602321	0.582228406579414
574	sod_por_yor_krd_amr_heb_owc_mcd_uzb_azi_ewe_mly_tsw_pan_rus_bsq_hin_tig_xho_cnt_lat_ita_ses_bul_akn_bos_est_igb_swt_fin_nor_wly_geo_mol_ukr_arw_ger_chh_hau_svk_hun_cic_sun_slo_mao_jpn_tml_kor_ctl_glc_ven_scr_bat_rom_aeg_jav_mnd_guj_swa_ben_sid_afr_eng_swe_lit_qcu_pol_urd_cze_bem_anl_fre_mlt_alb_tag_dut_dgb_grk_bam_ind_tha_amh_knd_lda_zul_aze_prs_spa_tur_fbf_vie_gam_moo_tsn_dyu	0.64843374941712	1.53382421938106	0.128467923249226
575	hau_mol_akn_rus_anl_tig_amh_eng_tur_azi_yor_sun_cic_mcd_bos_bsq_rom_heb_bem_mnd_cze_afr_dgb_ita_tsw_grk_est_ses_xho_fin_nor_amr_geo_arw_alb_bul_lit_owc_chh_svk_hun_swa_bat_lat_jav_jpn_tml_kor_por_scr_moo_pol_mao_ben_sid_ind_cnt_urd_bam_ukr_mlt_krd_guj_dut_slo_qcu_hin_spa_ctl_ewe_wly_ger_gam_fre_mly_glc_fbf_prs_tsn_tag_tha_sod_knd_zul_ven_uzb_swe_pan_aze_dyu_vie_aeg_lda_igb_swt	-0.24203490121094	-0.572305422715627	0.568495990327847
576	tig_cze_lda_hin_sod_owc_amr_glc_azi_uzb_ven_tag_tsn_spa_swe_bsq_mol_chh_dgb_mnd_guj_prs_xho_eng_ses_fre_est_cic_swa_hun_afr_hau_geo_ger_krd_urd_lat_anl_sid_pan_fin_bam_sun_grk_mly_jpn_knd_kor_por_svk_igb_lit_mao_nor_amh_bat_cnt_rus_bem_mcd_mlt_ctl_rom_dut_ita_qcu_alb_arw_pol_swt_aeg_scr_gam_bul_ind_ben_moo_ukr_akn_jav_tha_wly_tml_tsw_dyu_tur_bos_slo_aze_zul_vie_heb_fbf_ewe_yor	-0.0222877846633966	-0.0526049144855767	0.958159532520085
577	sid_lat_dyu_glc_chh_sod_owc_guj_uzb_azi_xho_sun_swa_scr_spa_bsq_por_heb_dgb_cnt_afr_rus_fbf_prs_ses_swe_fin_moo_tsn_est_ben_anl_geo_eng_fre_nor_ukr_gam_tig_urd_hun_swt_tag_mol_ind_jpn_knd_kor_arw_bul_bam_hin_bat_rom_mlt_mly_mnd_ita_cic_lit_hau_cze_dut_svk_mcd_qcu_grk_slo_ctl_akn_amh_pol_wly_ger_jav_alb_lda_bos_yor_mao_tha_amr_tml_tsw_ven_tur_krd_pan_aze_igb_vie_aeg_bem_zul_ewe	-0.187009284193333	-0.441683230371758	0.65974374483333
578	amr_pan_igb_swe_hau_wly_tig_lat_aze_uzb_lda_ind_tsw_afr_eng_bsq_svk_sod_ewe_cnt_prs_por_moo_spa_dgb_ben_est_fbf_swa_fin_rus_anl_geo_fre_mol_pol_ita_heb_aeg_ukr_hun_tsn_sun_slo_mao_jpn_knd_kor_nor_bos_ven_ger_mly_bul_amh_jav_mnd_dut_bam_scr_mlt_mcd_cze_alb_krd_qcu_glc_arw_guj_akn_owc_hin_gam_grk_bat_rom_bem_lit_dyu_tag_tha_chh_tml_xho_ses_azi_ctl_urd_tur_zul_vie_sid_cic_yor_swt	-0.928245410192501	-2.25168199332154	0.0266963339246593
579	anl_por_fbf_pan_chh_amr_owc_glc_uzb_aze_tsn_bat_akn_swe_ita_bsq_grk_sid_lda_mnd_krd_fre_moo_ctl_zul_eng_hun_igb_bam_fin_scr_aeg_geo_cze_mcd_rom_bos_mlt_hau_slo_est_ewe_ind_bul_mly_jpn_knd_kor_guj_mol_xho_urd_jav_arw_sod_sun_cnt_prs_bem_ukr_tig_ger_hin_pol_spa_qcu_afr_lit_nor_ses_wly_svk_gam_dut_mao_rus_cic_lat_yor_tag_tha_amh_tml_swa_dgb_tur_ben_alb_azi_ven_vie_heb_swt_tsw_dyu	-0.520826340215826	-1.24220397744592	0.2172846564437
580	sid_mol_ses_lat_gam_heb_tig_rom_azi_uzb_ewe_mao_swt_afr_pan_bsq_ctl_wly_swa_mnd_prs_ger_moo_rus_dgb_guj_est_igb_zul_fin_glc_sod_geo_por_urd_spa_ben_amr_mlt_grk_hun_bem_sun_hin_tag_jpn_knd_kor_svk_slo_ven_eng_ind_swe_anl_bat_cnt_fre_yor_scr_owc_ukr_bos_dut_lit_qcu_arw_alb_pol_bam_hau_krd_chh_mcd_mly_cze_fbf_ita_cic_jav_tha_amh_tml_xho_lda_tur_nor_bul_aze_tsw_vie_aeg_akn_dyu_tsn	-0.595004675426951	-1.42261919797963	0.158192201384086
581	amr_fre_akn_ctl_wly_owc_sod_krd_azi_uzb_tsn_mly_moo_pol_alb_bsq_ben_sid_zul_cnt_rom_guj_yor_arw_fbf_bos_fin_swa_ewe_est_spa_hau_geo_eng_rus_por_hin_aeg_chh_mcd_hun_swt_tag_glc_ind_jpn_knd_kor_bul_prs_ses_pan_jav_scr_heb_mao_mnd_lit_lda_ita_tig_ukr_ger_cze_lat_qcu_mol_swe_nor_dgb_anl_afr_gam_slo_sun_dut_ven_grk_dyu_bat_tha_mlt_tml_xho_bam_tur_urd_svk_aze_bem_vie_amh_igb_cic_tsw	-0.114287206237968	-0.269786436875659	0.78792228136719
582	gam_ger_igb_lit_amr_wly_anl_slo_aze_azi_ven_mao_bem_bos_ita_bsq_mol_sod_tsn_mnd_pol_fre_tsw_ctl_dgb_bul_hun_fbf_swt_est_alb_tig_geo_glc_cze_hin_rom_amh_chh_por_fin_akn_bat_eng_sun_jpn_tml_kor_arw_pan_yor_scr_mly_mcd_heb_jav_cnt_guj_zul_rus_mlt_dut_lat_urd_spa_qcu_swe_nor_ukr_lda_hau_afr_aeg_grk_ind_prs_dyu_krd_bam_tag_tha_owc_knd_xho_swa_tur_ben_svk_uzb_ewe_vie_sid_cic_moo_ses	0.337812281604204	0.795027424237962	0.4286218876445
583	heb_prs_ses_krd_amr_aeg_mlt_ben_azi_aze_dyu_bat_igb_urd_lit_bsq_swe_tig_xho_cnt_bos_bul_tsw_scr_cic_grk_fin_lda_ewe_est_eng_wly_geo_rom_svk_pol_ctl_gam_amh_guj_hun_bem_sun_ger_tag_jpn_knd_kor_ita_nor_fbf_ukr_jav_afr_sid_mao_mnd_slo_tsn_hin_owc_fre_cze_glc_pan_qcu_lat_dut_spa_swa_hau_arw_chh_alb_mly_rus_swt_por_yor_ind_tha_anl_tml_ven_akn_uzb_mol_mcd_tur_moo_vie_sod_dgb_bam_zul	-0.698480566881462	-1.674599210811	0.097372687728243
584	wly_slo_tsn_krd_amr_owc_gam_bul_azi_tur_dgb_jav_ven_spa_cze_bsq_ger_anl_cic_mnd_svk_bos_zul_rom_igb_hin_hun_dyu_akn_est_urd_chh_geo_nor_alb_ctl_ben_aeg_sod_ukr_fin_fbf_mly_fre_tag_jpn_tml_kor_arw_pol_ewe_dut_ind_pan_hau_bat_cnt_rus_bam_grk_tig_swe_afr_por_mol_qcu_mcd_glc_lit_bem_sid_lat_mlt_ita_sun_scr_swt_guj_yor_mao_tha_heb_knd_moo_ses_aze_eng_prs_uzb_lda_vie_amh_swa_xho_tsw	-0.269613887991979	-0.637384351187781	0.525440589904993
585	sod_alb_igb_spa_anl_aeg_gam_eng_azi_tur_bem_mao_dgb_fre_cze_bsq_ukr_hau_tsw_cnt_hin_bos_cic_mol_lda_ctl_est_fbf_swt_hun_prs_owc_geo_krd_urd_por_rom_wly_tig_arw_fin_dyu_sun_afr_bat_jpn_tml_kor_rus_grk_moo_scr_tag_ben_chh_jav_mnd_ger_xho_nor_sid_lat_slo_pan_lit_qcu_swe_guj_bul_ewe_heb_mcd_amh_glc_mly_ita_zul_dut_ven_ind_tha_mlt_knd_bam_swa_uzb_pol_svk_aze_ses_vie_amr_akn_yor_tsn	-0.243606069507412	-0.575752359847261	0.566173187846494
586	aeg_pol_xho_slo_hau_heb_sod_mcd_aze_tur_lda_sun_cic_ukr_bos_bsq_guj_amh_tsn_cnt_spa_glc_ven_cze_akn_lat_hun_bem_bam_fin_pan_owc_geo_fre_rus_svk_prs_sid_gam_lit_est_yor_mly_bul_tag_jpn_knd_kor_nor_ita_tsw_ger_bat_ben_tig_ind_mnd_afr_swa_mol_anl_grk_arw_rom_eng_qcu_krd_urd_swe_moo_wly_hin_mlt_scr_jav_ctl_fbf_dut_dyu_mao_tha_chh_tml_igb_zul_azi_alb_por_uzb_ewe_vie_amr_ses_dgb_swt	-0.232510168206241	-0.549634565807365	0.583887547577537
587	hau_urd_tsn_eng_mlt_chh_gam_grk_tur_uzb_swa_sun_tsw_dut_ukr_bsq_guj_anl_ses_cnt_nor_fre_akn_ctl_swt_prs_fin_lda_cic_hun_swe_owc_geo_afr_lat_cze_arw_heb_sod_rus_est_bem_tag_spa_bat_jpn_tml_kor_bul_pol_yor_ger_jav_alb_aeg_mly_mnd_ben_bam_mol_amr_bos_glc_krd_hin_qcu_rom_por_svk_ven_amh_pan_wly_slo_mao_mcd_xho_scr_dgb_ind_tha_tig_knd_igb_moo_aze_ita_lit_azi_zul_vie_sid_ewe_fbf_dyu	0.122705729290849	0.288886320703431	0.773311330862012
588	amh_grk_tsw_glc_anl_hau_chh_alb_azi_uzb_dgb_ind_zul_afr_ctl_bsq_rus_sod_tsn_cnt_slo_arw_bam_prs_akn_lit_fin_ses_dyu_hun_eng_wly_geo_ita_svk_mol_mcd_owc_aeg_pol_est_lda_jav_fre_mao_jpn_tml_kor_bul_krd_bem_por_mly_ben_tig_tag_mnd_spa_yor_bos_heb_rom_pan_scr_guj_qcu_lat_ukr_nor_xho_mlt_ger_amr_cze_sun_swe_swt_urd_moo_bat_tha_sid_knd_swa_cic_tur_dut_hin_aze_igb_vie_gam_ven_ewe_fbf	0.226652242842985	0.533428350535684	0.5950096687683
589	wly_scr_swt_glc_hau_amr_mlt_slo_azi_uzb_lda_jav_xho_ben_eng_bsq_por_tig_cic_mnd_hin_ukr_akn_grk_bem_nor_hun_dgb_ses_fin_bul_owc_geo_rus_urd_prs_svk_aeg_heb_ita_est_ewe_bat_afr_tag_jpn_knd_kor_ger_lit_dyu_fre_ind_bos_sod_mly_cnt_rom_zul_pol_gam_ctl_pan_lat_spa_qcu_mol_arw_dut_moo_chh_alb_amh_mcd_sun_guj_tsw_cze_swa_mao_tha_sid_tml_fbf_bam_tur_krd_swe_aze_yor_vie_anl_tsn_ven_igb	-0.659876486899329	-1.58197996155297	0.11704922662139
590	tig_pan_moo_ctl_sod_amr_heb_bul_tur_aze_dgb_ind_dyu_svk_nor_bsq_glc_chh_xho_cnt_alb_ger_tsw_rus_igb_por_est_zul_yor_fin_slo_sid_geo_urd_swe_krd_mcd_mlt_gam_ita_hun_ven_sun_cze_tag_jpn_knd_kor_ukr_lit_fbf_spa_mly_lat_anl_mao_mnd_mol_swt_guj_hau_eng_dut_ben_grk_qcu_bos_rom_hin_lda_wly_fre_owc_afr_bat_pol_ewe_scr_bam_jav_tha_amh_tml_swa_tsn_azi_arw_prs_uzb_akn_vie_aeg_ses_cic_bem	0.0561184042207438	0.1322110845018	0.895102958872558
591	tig_spa_ses_afr_aeg_amr_owc_bos_aze_uzb_akn_bat_dyu_scr_swe_bsq_mcd_amh_cic_cnt_svk_arw_xho_rus_zul_mol_est_swt_moo_fin_fre_hau_geo_ger_dut_por_alb_sod_sid_grk_hun_dgb_mly_slo_ind_jpn_knd_kor_urd_glc_lda_pan_sun_krd_chh_jav_mnd_ctl_yor_hin_anl_lit_nor_lat_ben_qcu_guj_ita_pol_bem_heb_ukr_gam_bul_tag_cze_fbf_eng_tsn_mao_tha_mlt_tml_ven_swa_tur_prs_rom_azi_tsw_vie_wly_bam_igb_ewe	0.0892415718510436	0.210073903846907	0.834069540489556
592	anl_por_moo_urd_mlt_owc_chh_rom_aze_uzb_ewe_ind_ses_spa_glc_bsq_ukr_sid_akn_cnt_dut_ita_lda_nor_bem_mcd_fin_bam_fbf_est_eng_sod_geo_alb_guj_slo_ctl_heb_amr_arw_hun_tsn_tag_grk_jav_jpn_knd_kor_prs_bos_yor_pan_mao_fre_hau_mly_mnd_cze_swa_rus_gam_ben_swe_lit_hin_qcu_afr_lat_krd_zul_wly_bul_amh_mol_bat_pol_tsw_scr_dgb_sun_tha_aeg_tml_igb_ven_tur_svk_ger_azi_cic_vie_tig_dyu_swt_xho	-0.73760895773168	-1.7737083326669	0.0793846279629054
593	amr_ctl_dgb_bos_aeg_sod_amh_pol_azi_uzb_bem_tag_swa_mcd_hin_bsq_lat_tig_tsw_cnt_krd_grk_zul_swe_lda_cze_hun_cic_ven_fin_mol_mlt_geo_nor_slo_rus_ger_gam_anl_afr_est_ses_mly_urd_mao_jpn_knd_kor_pan_ben_fbf_lit_sun_scr_sid_bat_mnd_dut_akn_spa_owc_rom_por_guj_arw_qcu_ukr_bul_fre_bam_chh_svk_hau_eng_jav_alb_tsn_prs_xho_ind_tha_wly_tml_yor_swt_tur_ita_glc_aze_moo_vie_heb_igb_ewe_dyu	-0.793798670938454	-1.91470246833427	0.0586041232032057
594	gam_krd_bam_lit_amh_chh_sid_hin_azi_aze_cic_jav_swa_arw_urd_bsq_spa_mlt_ses_mnd_ita_cze_dgb_pan_dyu_bos_est_akn_swt_hun_mcd_anl_geo_eng_slo_rus_ctl_sod_hau_prs_fin_ewe_ind_svk_mly_jpn_tml_kor_ukr_alb_tsn_scr_mao_lat_owc_sun_cnt_swe_moo_ben_tig_afr_por_ger_guj_qcu_bul_mol_nor_tsw_wly_rom_amr_glc_bat_fre_lda_pol_yor_tag_tha_aeg_knd_zul_ven_uzb_grk_dut_tur_igb_vie_heb_fbf_xho_bem	-0.656962305315681	-1.57243333890707	0.11924617343046
595	owc_lat_akn_pol_sod_amr_wly_ben_tur_azi_lda_mao_ven_krd_ita_bsq_spa_amh_ewe_mnd_urd_bos_swa_fre_ses_nor_fin_igb_moo_hun_scr_sid_geo_pan_ukr_hin_lit_aeg_anl_mcd_est_zul_mly_ger_jav_jpn_knd_kor_rus_grk_bam_por_tag_guj_mlt_bat_cnt_dut_fbf_slo_tig_afr_bul_arw_prs_qcu_eng_ctl_mol_bem_gam_svk_hau_alb_sun_cze_dyu_swe_yor_ind_tha_chh_tml_tsw_xho_aze_rom_glc_uzb_dgb_vie_heb_cic_tsn_swt	-0.519397968776049	-1.23710833637113	0.219161549244696
596	aeg_por_cic_eng_tig_sod_amr_ukr_uzb_aze_fbf_mao_igb_grk_bos_bsq_rom_chh_akn_cnt_slo_nor_ewe_prs_dgb_glc_est_yor_lda_hun_urd_wly_geo_pan_ben_arw_mcd_anl_heb_swe_fin_bem_sun_ita_jav_jpn_knd_kor_cze_ger_ses_svk_mly_fre_hau_tag_mnd_mol_tsn_bul_gam_krd_spa_lat_hin_qcu_rus_ctl_guj_swa_amh_afr_sid_scr_bat_dut_moo_lit_zul_ind_tha_mlt_tml_tsw_bam_azi_pol_alb_tur_dyu_vie_owc_xho_swt_ven	-0.40265101978235	-0.955619556305223	0.341741950817751
597	chh_fre_xho_glc_aeg_gam_owc_svk_aze_azi_akn_bat_ses_ben_cze_bsq_eng_hau_yor_mnd_dut_ger_fbf_lit_igb_ukr_est_tsn_swa_fin_afr_amr_geo_krd_ctl_nor_scr_sid_heb_alb_hun_bem_tag_mcd_sun_jpn_tml_kor_pan_spa_dyu_pol_mly_hin_amh_mao_cnt_mol_lda_por_tig_urd_swe_rom_guj_qcu_prs_bos_ita_swt_sod_grk_anl_arw_jav_lat_ven_bul_cic_ind_tha_mlt_knd_zul_bam_tur_slo_rus_uzb_moo_vie_wly_dgb_tsw_ewe	0.477599848354606	1.12747101221354	0.262443902564924
598	aeg_swe_fbf_slo_heb_amr_sod_ita_tur_azi_bam_mao_swt_dut_rus_bsq_bos_chh_akn_mnd_spa_mcd_tsn_pol_dyu_scr_fin_moo_xho_est_lat_sid_geo_ger_rom_lit_fre_amh_wly_eng_hun_lda_ind_arw_bat_jpn_knd_kor_alb_svk_tsw_krd_tag_mol_mlt_mly_cnt_grk_igb_nor_owc_afr_bul_urd_pan_qcu_prs_cze_ctl_swa_hau_glc_gam_por_sun_guj_yor_ukr_ewe_jav_tha_anl_tml_cic_ses_aze_hin_ben_uzb_dgb_vie_tig_ven_bem_zul	-0.54524637088585	-1.29958487994733	0.196955496468545
599	amh_dut_tsw_ita_aeg_mlt_tig_eng_azi_tur_cic_ind_tsn_spa_bul_bsq_mcd_owc_lda_mnd_ger_cze_ses_rom_zul_nor_hun_akn_bam_fin_rus_chh_geo_pol_slo_por_urd_gam_amr_scr_est_swa_jav_arw_mly_jpn_knd_kor_guj_bos_swt_ukr_bat_lit_anl_mao_cnt_lat_ven_grk_wly_afr_swe_svk_alb_qcu_fre_pan_prs_yor_heb_glc_hau_mol_sun_hin_xho_krd_igb_tag_tha_sid_tml_moo_ewe_aze_ctl_ben_uzb_fbf_vie_sod_dyu_dgb_bem	0.577063200037456	1.36376272918976	0.175934117653324
600	mlt_svk_dgb_arw_hau_sid_chh_lit_azi_tur_ewe_tag_swa_ger_glc_bsq_lat_wly_xho_mnd_nor_eng_ses_cze_moo_prs_fin_tsn_ven_est_pan_amh_geo_fre_ukr_rus_mcd_amr_sod_pol_hun_bem_mao_afr_bat_jpn_knd_kor_guj_ctl_igb_rom_mly_spa_owc_jav_cnt_alb_bam_por_anl_grk_bos_swe_urd_qcu_dut_krd_ita_akn_aeg_mol_gam_scr_sun_ben_dyu_bul_lda_ind_tha_tig_tml_zul_fbf_aze_hin_slo_uzb_yor_vie_heb_cic_tsw_swt	0.172368934132635	0.406549948025262	0.685272626946439
601	amr_guj_bam_ukr_aeg_gam_anl_urd_azi_uzb_dyu_ind_yor_slo_svk_bsq_scr_hau_igb_cnt_swe_pol_cic_krd_fbf_pan_est_tsw_swa_fin_nor_mlt_geo_afr_cze_glc_spa_amh_sid_rus_hun_lda_tag_lit_mao_jpn_knd_kor_rom_alb_ewe_bos_mly_mol_sod_sun_mnd_mcd_tsn_dut_tig_ita_prs_grk_arw_qcu_hin_por_fre_dgb_owc_ctl_chh_eng_bat_ger_ses_bul_moo_jav_tha_wly_tml_bem_zul_tur_ben_lat_aze_xho_vie_heb_akn_ven_swt	0.105023671430236	0.247255427353744	0.805255580799678
602	anl_ger_dgb_ben_chh_heb_aeg_pan_uzb_tur_akn_mao_fbf_fre_slo_bsq_cze_gam_tsn_cnt_svk_por_tsw_bul_yor_rom_fin_zul_lda_hun_pol_owc_geo_alb_grk_spa_rus_sid_amr_ita_est_swa_jav_guj_sun_jpn_knd_kor_bos_lat_ewe_urd_ind_mol_sod_tag_mnd_prs_swt_nor_hau_eng_swe_ukr_lit_qcu_glc_hin_mcd_igb_tig_dut_mlt_krd_bat_arw_ven_ctl_xho_mly_tha_amh_tml_cic_dyu_azi_afr_scr_aze_ses_vie_wly_bam_bem_moo	-1.14410727644371	-2.82366441890089	0.00580799172711199
603	anl_rom_igb_hin_heb_sod_tig_dut_aze_tur_cic_mao_dyu_afr_slo_bsq_scr_chh_ven_mnd_arw_svk_ewe_lit_lda_spa_fin_dgb_swa_est_guj_aeg_geo_pol_bos_pan_nor_mlt_sid_ita_hun_yor_tag_ger_ind_jpn_knd_kor_urd_mcd_moo_swe_sun_cze_amr_bat_cnt_lat_fbf_prs_gam_fre_ukr_grk_glc_qcu_por_ctl_rus_akn_hau_eng_amh_mol_jav_krd_tsn_bul_xho_mly_tha_owc_tml_zul_tsw_azi_ben_alb_uzb_bem_vie_wly_bam_swt_ses	-0.348363216719928	-0.825418512038328	0.411246360639907
604	wly_slo_tsn_fre_anl_heb_amr_bos_azi_uzb_igb_mao_fbf_arw_afr_bsq_mol_hau_swa_cnt_lat_glc_akn_pan_ven_pol_fin_ewe_ses_hun_cze_amh_geo_ukr_nor_prs_dut_sid_chh_hin_est_dyu_sun_rom_bat_jpn_tml_kor_guj_spa_zul_urd_mly_por_owc_tag_mnd_lit_moo_mcd_tig_rus_bul_eng_ctl_qcu_scr_svk_alb_bam_mlt_krd_sod_swe_jav_ita_dgb_ben_bem_ind_tha_gam_knd_swt_lda_tur_grk_ger_aze_cic_vie_aeg_tsw_xho_yor	0.494640419351254	1.16712708289029	0.246142908517142
605	amr_alb_swa_mcd_wly_heb_amh_hin_azi_uzb_lda_bat_ses_scr_dut_bsq_pan_tig_bem_mnd_mol_grk_fbf_eng_bam_prs_hun_ewe_ven_est_rom_gam_geo_glc_krd_afr_nor_owc_sid_cze_fin_igb_sun_ger_mly_jpn_knd_kor_arw_por_yor_lat_mao_bos_anl_jav_cnt_ita_swt_svk_aeg_lit_spa_swe_rus_qcu_pol_fre_urd_dyu_hau_slo_mlt_ben_ind_ctl_tsn_bul_cic_tag_tha_chh_tml_dgb_moo_tur_guj_ukr_aze_zul_vie_sod_xho_tsw_akn	0.0166639067901382	0.0392481997243141	0.968776636830207
606	mlt_lit_dgb_urd_sod_tig_wly_alb_uzb_aze_moo_bat_akn_nor_rom_bsq_swe_gam_ses_mnd_slo_grk_lda_fre_ven_prs_hun_swa_xho_fin_svk_amh_geo_bul_glc_scr_ita_owc_chh_eng_est_fbf_sun_spa_ind_jpn_knd_kor_cze_ger_dyu_dut_mly_pan_amr_tag_cnt_guj_tsw_rus_anl_bos_ben_mol_por_qcu_mcd_hin_ctl_ewe_aeg_krd_heb_arw_jav_afr_tsn_lat_swt_mao_tha_hau_tml_bem_zul_tur_ukr_pol_azi_igb_vie_sid_cic_bam_yor	0.889532547063026	2.12827684441696	0.0359580623626513
607	sid_fre_xho_mcd_sod_chh_aeg_ben_tur_aze_zul_tag_bem_dut_pan_bsq_lit_amr_swt_cnt_rus_bul_swa_swe_cic_guj_est_tsw_fbf_fin_cze_amh_geo_svk_rom_hin_scr_hau_tig_krd_hun_dgb_bat_prs_mao_jpn_tml_kor_arw_mol_yor_urd_ind_ger_anl_jav_mnd_glc_akn_lat_owc_alb_spa_ctl_eng_qcu_pol_por_afr_lda_heb_ukr_gam_ita_sun_grk_igb_bos_tsn_mly_tha_wly_knd_dyu_ewe_azi_slo_nor_uzb_ven_vie_mlt_ses_bam_moo	-0.246597430009848	-0.582748916184618	0.561472669290525
608	tig_ita_ses_spa_amh_anl_sid_lat_uzb_tur_dgb_bat_yor_ger_swe_bsq_eng_mlt_akn_mnd_ben_mcd_zul_fre_cic_krd_hun_dyu_moo_est_cze_gam_geo_mol_dut_slo_ukr_amr_wly_hin_fin_lda_ind_glc_tag_jpn_knd_kor_afr_guj_igb_ctl_sun_scr_heb_mly_cnt_nor_ven_pan_chh_bos_bul_prs_rus_qcu_por_svk_arw_swt_aeg_urd_owc_pol_jav_alb_bam_rom_bem_mao_tha_sod_tml_tsw_tsn_azi_lit_grk_aze_fbf_vie_hau_xho_swa_ewe	-0.162800991461467	-0.384014775440318	0.70184408914047
609	anl_por_akn_nor_amh_sid_mlt_urd_aze_uzb_igb_tag_swt_spa_guj_bsq_ita_chh_ven_mnd_glc_pol_tsw_eng_moo_rom_est_lda_cic_fin_lit_hau_geo_bos_rus_fre_mol_sod_tig_pan_hun_ewe_ind_mcd_jav_jpn_tml_kor_ctl_slo_fbf_ben_sun_dut_gam_mao_cnt_prs_xho_lat_wly_svk_cze_grk_scr_qcu_ger_hin_alb_zul_heb_swe_aeg_krd_mly_arw_yor_ukr_bam_bat_tha_amr_knd_dgb_dyu_azi_bul_afr_tur_bem_vie_owc_tsn_ses_swa	0.224959752027071	0.529341017267608	0.597830202175903
610	amh_prs_ewe_rom_anl_tig_sid_bul_azi_tur_dgb_ind_lda_pol_mcd_bsq_bos_amr_dyu_mnd_cze_dut_bem_slo_zul_scr_hun_tsn_tsw_est_por_heb_geo_ctl_ukr_krd_arw_gam_mlt_urd_fin_ven_tag_guj_mao_jpn_knd_kor_ger_ben_cic_pan_jav_ita_sod_bat_cnt_fre_akn_rus_wly_swe_glc_hin_svk_qcu_lit_nor_mol_ses_owc_afr_hau_alb_sun_spa_fbf_grk_swt_mly_tha_chh_tml_yor_swa_aze_eng_lat_uzb_moo_vie_aeg_bam_igb_xho	-0.401478931367222	-0.951999472159261	0.343564952741535
611	wly_ukr_ven_slo_gam_sod_hau_spa_uzb_tur_dgb_tag_swt_fre_pol_bsq_scr_heb_bam_mnd_ita_lat_moo_lit_tsn_guj_est_zul_dyu_hun_cze_aeg_geo_eng_glc_krd_prs_amh_chh_svk_fin_fbf_jav_bos_sun_jpn_knd_kor_ben_bul_igb_mcd_mao_rom_mlt_bat_cnt_ger_xho_alb_tig_mol_arw_urd_por_qcu_hin_dut_grk_ewe_anl_swe_owc_pan_mly_rus_cic_ctl_yor_ind_tha_sid_tml_bem_ses_aze_nor_afr_azi_lda_vie_amr_tsw_akn_swa	-0.713069834913932	-1.71327780460112	0.0899932159907402
612	amr_ben_dyu_nor_gam_hau_heb_guj_azi_aze_xho_tag_tsn_spa_bul_bsq_arw_amh_akn_cnt_ukr_afr_ven_por_swt_grk_est_ewe_tsw_hun_alb_sid_geo_mcd_slo_eng_prs_chh_anl_fre_fin_yor_mly_ita_ind_jpn_knd_kor_pol_lit_zul_lat_bat_glc_owc_mao_mnd_scr_lda_ctl_aeg_svk_dut_pan_rom_qcu_swe_krd_cze_dgb_sod_bos_mlt_ger_jav_mol_bem_hin_fbf_sun_tha_tig_tml_igb_moo_tur_urd_rus_uzb_ses_vie_wly_swa_bam_cic	-0.314213142865059	-0.743922742479906	0.458798674697273
613	heb_mol_yor_ctl_anl_mlt_owc_swe_azi_tur_tsn_jav_cic_arw_rus_bsq_ukr_amh_dgb_mnd_guj_ben_lda_pol_zul_pan_fin_ewe_ses_hun_nor_sid_geo_bul_lat_urd_glc_chh_tig_cze_est_swa_sun_slo_mao_jpn_knd_kor_dut_eng_tsw_spa_ind_alb_aeg_bat_cnt_prs_fbf_lit_wly_afr_svk_krd_bos_qcu_mcd_fre_scr_bam_gam_ger_amr_ita_tag_por_bem_grk_akn_mly_tha_hau_tml_dyu_moo_uzb_hin_rom_aze_swt_vie_sod_ven_igb_xho	0.419524840145576	0.988871282183654	0.325291967987672
614	aeg_arw_ses_pol_chh_anl_sid_spa_aze_azi_swa_tag_ven_lit_krd_bsq_scr_wly_dyu_cnt_bul_eng_swt_por_tsw_prs_hun_bem_tsn_est_alb_gam_geo_afr_dut_slo_ben_tig_amh_ctl_fin_xho_sun_bos_ind_jpn_tml_kor_pan_ger_fbf_grk_bat_svk_heb_jav_mnd_cze_bam_glc_sod_lat_guj_mcd_nor_qcu_ukr_rus_mol_lda_amr_fre_owc_hin_mly_rom_dgb_swe_zul_mao_tha_hau_knd_cic_yor_uzb_ita_urd_tur_igb_vie_mlt_moo_akn_ewe	-0.597578546270143	-1.42689372568434	0.156959323000126
615	chh_krd_tsw_ukr_amr_hau_heb_swe_azi_aze_akn_ind_tsn_nor_rus_bsq_glc_wly_cic_cnt_afr_fre_ewe_guj_dyu_pan_est_swt_xho_fin_bul_sid_geo_hin_eng_ita_bos_tig_amh_grk_hun_yor_sun_arw_bat_jpn_knd_kor_cze_urd_moo_lat_mly_mol_gam_jav_mnd_slo_bem_ben_aeg_ger_pol_por_mcd_qcu_svk_dut_spa_lda_mlt_scr_sod_prs_mao_alb_ven_ctl_dgb_tag_tha_owc_tml_igb_ses_uzb_rom_lit_tur_zul_vie_anl_bam_swa_fbf	-0.534099867545961	-1.27151262795704	0.206717087340732
616	wly_afr_swa_fre_sod_mlt_amh_lat_aze_tur_tsn_tag_akn_slo_bos_bsq_prs_owc_igb_cnt_urd_spa_dyu_glc_tsw_por_fin_bam_ewe_hun_ctl_amr_geo_mcd_ita_hin_arw_hau_heb_krd_est_lda_sun_rus_mao_jpn_knd_kor_alb_lit_bem_guj_ind_nor_chh_mly_mnd_ben_dgb_dut_tig_pan_swe_bul_grk_qcu_pol_ukr_cze_yor_gam_rom_sid_mol_bat_scr_ven_ger_ses_jav_tha_aeg_tml_xho_cic_azi_eng_svk_uzb_moo_vie_anl_swt_fbf_zul	-0.836807774631419	-2.02422967961019	0.0458149918762472
617	heb_bul_dyu_ben_amh_owc_sid_ctl_tur_uzb_moo_mao_swt_rus_swe_bsq_mol_aeg_ses_mnd_ger_cze_lda_guj_cic_mcd_est_zul_yor_hun_scr_mlt_geo_por_ita_prs_ukr_tig_sod_fre_fin_bem_mly_alb_bat_jpn_tml_kor_hin_glc_tsw_pan_ind_spa_gam_jav_cnt_krd_tsn_rom_chh_bos_lit_svk_eng_qcu_arw_dut_nor_bam_wly_afr_anl_urd_tag_pol_igb_grk_akn_sun_tha_amr_knd_ewe_dgb_azi_lat_slo_aze_fbf_vie_hau_swa_ven_xho	-0.67140006669564	-1.6073861673074	0.11135966488236
618	tig_mol_ewe_lat_sod_mlt_wly_bul_aze_uzb_bam_mao_tsn_slo_pan_bsq_rom_anl_swa_mnd_ger_por_bem_scr_cic_hin_hun_moo_akn_fin_afr_amh_geo_ctl_swe_mcd_bos_owc_amr_glc_est_dyu_mly_eng_jav_jpn_knd_kor_urd_lit_ses_pol_tag_ukr_heb_sun_cnt_ben_zul_dut_chh_arw_grk_cze_krd_qcu_ita_nor_alb_lda_sid_svk_gam_fre_bat_spa_dgb_rus_yor_ind_tha_hau_tml_xho_tsw_azi_guj_prs_tur_ven_vie_aeg_fbf_swt_igb	-0.491213651329891	-1.16764843337321	0.245933514749374
619	mlt_krd_tsw_cze_wly_heb_owc_alb_aze_azi_lda_tag_cic_bos_rom_bsq_spa_anl_ven_cnt_prs_swe_ewe_bul_zul_ita_est_yor_ses_fin_fre_tig_geo_eng_mcd_pan_ctl_amh_sod_dut_hun_dgb_ind_guj_jav_jpn_knd_kor_rus_scr_moo_urd_bat_grk_gam_mao_mnd_ger_bam_por_sid_afr_ben_slo_mol_qcu_ukr_lit_nor_tsn_chh_pol_amr_glc_mly_svk_dyu_arw_igb_sun_tha_aeg_tml_xho_swa_tur_lat_hin_uzb_fbf_vie_hau_swt_akn_bem	-0.722769273327663	-1.73174716169306	0.0866343379721745
620	heb_nor_dgb_mcd_hau_amr_gam_hin_tur_aze_bam_jav_lda_pan_mol_bsq_afr_anl_xho_cnt_slo_scr_ses_glc_bem_ukr_hun_ven_zul_est_por_amh_geo_lit_urd_rom_swe_tig_chh_prs_fin_ewe_sun_rus_tag_jpn_knd_kor_ger_dut_fbf_guj_mao_cze_aeg_ind_mnd_bul_cic_grk_sod_ben_alb_krd_spa_qcu_ita_pol_lat_moo_sid_fre_mlt_bos_mly_eng_swt_arw_yor_bat_tha_wly_tml_tsw_akn_azi_ctl_svk_uzb_igb_vie_owc_swa_tsn_dyu	-0.0335812324613746	-0.0790328993757057	0.937176263140243
621	amh_alb_ewe_arw_gam_tig_amr_scr_azi_aze_fbf_jav_ven_grk_ukr_bsq_por_sid_akn_mnd_bos_ben_igb_bul_dgb_lit_hun_bam_swt_est_ctl_sod_geo_rus_mcd_krd_glc_mlt_chh_rom_fin_swa_mly_urd_tag_jpn_knd_kor_hin_nor_cic_dut_mao_lat_anl_bat_cnt_ita_xho_spa_owc_pol_svk_pan_ger_qcu_swe_eng_slo_yor_wly_afr_hau_guj_ind_cze_moo_fre_dyu_sun_tha_heb_tml_tsn_tsw_tur_prs_mol_uzb_ses_vie_aeg_lda_zul_bem	-0.22835380077996	-0.539386606295098	0.590909171300145
622	mlt_swe_igb_scr_tig_wly_hau_spa_uzb_aze_ven_ind_bam_prs_grk_bsq_por_owc_lda_cnt_mcd_mol_swa_arw_tsn_lit_est_ewe_ses_fin_ger_chh_geo_fre_krd_rom_guj_aeg_amh_eng_hun_dgb_mly_glc_sun_jpn_knd_kor_alb_afr_dyu_lat_tag_bul_heb_bat_mnd_urd_swt_nor_anl_slo_dut_pol_ukr_qcu_rus_pan_svk_akn_sid_cze_gam_bos_mao_hin_fbf_ctl_cic_jav_tha_sod_tml_tsw_moo_azi_ben_ita_tur_yor_vie_amr_bem_xho_zul	-0.0657091807166107	-0.15502640270671	0.877136469386485
623	tig_lat_bam_prs_amh_heb_anl_spa_uzb_tur_bem_sun_moo_fre_pol_bsq_krd_gam_tsw_cnt_glc_hin_xho_rom_swa_alb_fin_cic_ewe_hun_slo_hau_geo_pan_cze_ctl_scr_aeg_sod_bos_est_ses_mly_rus_jav_jpn_tml_kor_mol_afr_zul_lit_mao_eng_mlt_tag_mnd_swe_yor_mcd_chh_ben_ukr_por_nor_qcu_arw_guj_bul_ven_wly_ita_sid_dut_ind_svk_tsn_grk_akn_bat_tha_owc_knd_dgb_igb_aze_urd_ger_azi_dyu_vie_amr_swt_fbf_lda	-0.460908337392842	-1.09622521768033	0.275810812911092
624	sid_cze_swa_rom_heb_gam_sod_krd_tur_uzb_ven_ind_ewe_eng_guj_bsq_mol_amh_bem_cnt_slo_lat_swt_fre_yor_glc_hun_ses_tsn_est_mcd_owc_geo_ita_lit_ukr_bos_wly_tig_prs_fin_moo_tag_ctl_mao_jpn_tml_kor_bul_pol_akn_ger_bat_nor_hau_mly_mnd_dut_dyu_svk_aeg_pan_por_grk_rus_qcu_hin_swe_urd_bam_anl_scr_mlt_afr_sun_spa_igb_alb_cic_jav_tha_amr_knd_dgb_lda_azi_arw_ben_aze_tsw_vie_chh_zul_fbf_xho	0.611122591184717	1.44357084626446	0.152219917848819
625	mlt_eng_bem_prs_amr_owc_heb_slo_azi_aze_dyu_bat_ven_scr_guj_bsq_por_aeg_yor_cnt_glc_bos_fbf_swe_lda_hin_hun_tsn_zul_est_rom_hau_geo_mol_svk_ben_alb_amh_tig_fre_fin_cic_tag_pan_sun_jpn_knd_kor_ukr_afr_akn_krd_mly_grk_gam_ind_mnd_lat_tsw_pol_chh_nor_lit_spa_arw_qcu_urd_dut_cze_igb_sid_mcd_anl_ita_jav_bul_bam_ger_ses_mao_tha_wly_tml_moo_ewe_uzb_rus_ctl_tur_xho_vie_sod_swt_dgb_swa	-0.86772538004106	-2.10051727206217	0.0383894432486158
626	tig_guj_zul_ctl_sod_sid_heb_pan_uzb_aze_tsw_ind_cic_ben_cze_bsq_bul_gam_swt_mnd_lit_slo_fbf_grk_swa_arw_est_igb_dyu_hun_mol_wly_geo_urd_swe_krd_nor_mlt_amr_lat_fin_tsn_jav_mcd_sun_jpn_knd_kor_bos_spa_dgb_por_tag_svk_chh_bat_cnt_glc_ewe_eng_aeg_rom_hin_fre_prs_qcu_pol_ger_dut_moo_owc_scr_hau_ita_mly_ukr_ses_rus_akn_mao_tha_anl_tml_lda_ven_tur_afr_alb_azi_bam_vie_amh_yor_xho_bem	0.249321390221279	0.587521732422517	0.558277175158796
627	sid_prs_ven_slo_anl_gam_wly_glc_uzb_tur_tsw_bat_dyu_rus_bos_bsq_alb_owc_tsn_cnt_mol_ben_igb_swe_yor_por_fin_ses_bam_est_krd_sod_geo_dut_bul_ctl_eng_hau_chh_ita_hun_cic_mly_afr_jav_jpn_tml_kor_pan_svk_bem_mcd_tag_lit_aeg_ind_mnd_scr_moo_cze_amr_nor_arw_guj_rom_qcu_pol_urd_hin_swa_mlt_lat_heb_grk_mao_spa_dgb_ger_fbf_sun_tha_tig_knd_akn_lda_azi_ukr_fre_aze_xho_vie_amh_swt_ewe_zul	1.12439597895867	2.69684872216227	0.00831054267446854
628	sod_arw_xho_prs_chh_wly_tig_pan_tur_uzb_dgb_mly_swa_ukr_krd_bsq_rom_mlt_igb_cnt_cze_scr_dyu_rus_ewe_svk_est_bam_bem_fin_urd_gam_geo_afr_por_dut_swe_amr_heb_alb_hun_swt_mao_ben_bat_jpn_knd_kor_mol_hin_lda_spa_sun_lat_owc_tag_mnd_bos_fbf_nor_hau_lit_eng_ctl_slo_qcu_pol_mcd_glc_yor_sid_grk_amh_ita_ind_bul_zul_guj_cic_jav_tha_aeg_tml_tsw_tsn_aze_fre_ger_azi_ses_vie_anl_moo_ven_akn	-0.773785848884774	-1.85997881633035	0.0660492978268264
629	gam_ger_ses_guj_heb_aeg_tig_eng_azi_aze_xho_jav_bam_krd_prs_bsq_scr_anl_dgb_cnt_rom_por_tsn_alb_fbf_ben_hun_swa_swt_fin_fre_mlt_geo_mol_nor_spa_swe_amr_hau_pol_est_ven_mly_lit_ind_jpn_knd_kor_afr_hin_dyu_mcd_tag_cze_owc_bat_mnd_grk_zul_lat_sid_ita_ukr_rus_glc_qcu_svk_slo_pan_bem_wly_dut_sod_bul_sun_bos_tsw_ctl_lda_mao_tha_amh_tml_igb_moo_uzb_arw_urd_tur_akn_vie_chh_yor_ewe_cic	-0.655840635244449	-1.57125274164731	0.119520128924692
630	tig_ger_dgb_mol_amh_mlt_chh_dut_tur_aze_igb_mly_lda_ctl_krd_bsq_lit_anl_xho_cnt_cze_lat_moo_slo_akn_afr_fin_tsw_ven_hun_guj_owc_geo_swe_ita_rus_spa_wly_sid_glc_est_swt_sun_pan_ind_jpn_knd_kor_hin_nor_cic_urd_tag_rom_sod_bat_mnd_prs_ewe_por_hau_scr_ben_svk_fre_qcu_eng_bul_alb_ses_gam_bos_amr_grk_jav_mcd_dyu_ukr_fbf_mao_tha_heb_tml_zul_bem_uzb_arw_pol_azi_swa_vie_aeg_bam_tsn_yor	-0.597965878649613	-1.42841722409971	0.15652170243979
631	amr_cze_cic_ita_sod_mlt_tig_por_azi_tur_bem_mly_ses_nor_prs_bsq_bul_amh_moo_cnt_fre_scr_dgb_pol_ewe_arw_hun_yor_igb_fin_slo_hau_geo_spa_pan_ukr_rus_heb_aeg_swe_est_akn_mao_lit_bat_jpn_tml_kor_lat_hin_xho_urd_ind_alb_gam_sun_mnd_svk_lda_krd_wly_mcd_ctl_ger_dut_qcu_eng_grk_guj_swa_chh_rom_anl_ben_jav_mol_zul_glc_tsw_tag_tha_sid_knd_bam_dyu_aze_afr_bos_uzb_fbf_vie_owc_ven_tsn_swt	-0.824438179697348	-1.99130820577281	0.0493810200748624
632	hau_ita_akn_mol_tig_sid_aeg_swe_uzb_aze_swa_tag_moo_arw_por_bsq_prs_mlt_ven_mnd_spa_fre_xho_scr_igb_guj_hun_tsw_tsn_fin_grk_sod_geo_slo_ukr_svk_pan_anl_gam_nor_est_bem_mao_ger_jav_jpn_tml_kor_cze_afr_ewe_bul_mly_hin_heb_bat_cnt_alb_dyu_ctl_owc_krd_ben_rom_eng_qcu_mcd_glc_rus_ses_wly_lat_amh_lit_sun_pol_cic_bos_bam_ind_tha_chh_knd_yor_fbf_tur_dut_urd_azi_zul_vie_amr_lda_dgb_swt	-0.712755198344731	-1.71453493701417	0.0897612614233274
633	gam_pol_dyu_ger_heb_wly_hau_lat_tur_aze_bam_jav_igb_pan_ctl_bsq_scr_amh_bem_mnd_afr_spa_dgb_nor_moo_rom_est_swa_swt_hun_mol_tig_geo_cze_swe_arw_guj_anl_sid_urd_fin_tsn_ind_ukr_bat_jpn_tml_kor_prs_glc_ses_mcd_mly_rus_mlt_mao_cnt_dut_akn_fre_amr_bul_slo_por_grk_qcu_bos_svk_ita_ewe_owc_alb_aeg_hin_sun_lit_fbf_krd_zul_tag_tha_chh_knd_cic_ven_uzb_eng_ben_azi_xho_vie_sod_tsw_yor_lda	0.0188008822987026	0.0443021565329313	0.964758537613236
634	owc_rom_xho_afr_chh_heb_hau_rus_tur_uzb_cic_sun_dgb_alb_por_bsq_prs_aeg_akn_cnt_ukr_guj_tsw_bul_lda_glc_hun_tsn_bem_fin_lit_amh_geo_ctl_ita_arw_urd_gam_amr_slo_est_dyu_tag_spa_ind_jpn_knd_kor_scr_cze_moo_ben_jav_bos_sid_mly_mnd_krd_fbf_eng_wly_svk_nor_grk_mcd_qcu_dut_lat_mol_ewe_mlt_fre_anl_pol_bat_pan_ses_ger_igb_mao_tha_sod_tml_zul_yor_aze_swe_hin_azi_bam_vie_tig_swa_ven_swt	-0.778298335918095	-1.87310219896275	0.0641952070161442
635	hau_ita_moo_lit_aeg_sid_gam_grk_uzb_azi_swt_sun_fbf_slo_urd_bsq_cze_owc_bem_cnt_svk_krd_lda_rus_cic_pan_est_ses_zul_hun_ger_amh_geo_ukr_scr_nor_arw_wly_tig_dut_fin_ven_ind_pol_mly_jpn_knd_kor_afr_guj_tsw_ctl_jav_mcd_chh_mao_mnd_bul_dyu_hin_anl_eng_ben_mol_alb_qcu_glc_swe_fre_swa_heb_prs_amr_rom_tag_spa_dgb_bos_akn_bat_tha_sod_tml_tsn_ewe_tur_lat_por_aze_yor_vie_mlt_xho_igb_bam	0.871657865518114	2.08238382216333	0.040053294512845
636	wly_rus_zul_spa_heb_owc_sid_eng_uzb_tur_fbf_mao_akn_scr_ben_bsq_pol_amh_moo_mnd_por_bos_cic_nor_tsn_cze_est_swt_dgb_hun_glc_tig_geo_swe_ctl_arw_alb_aeg_anl_krd_fin_swa_mly_ita_bat_jpn_knd_kor_guj_urd_bam_lit_tag_hin_gam_sun_cnt_ger_ses_mol_mlt_afr_fre_grk_dut_qcu_ukr_rom_svk_dyu_sod_slo_chh_mcd_jav_bul_yor_lat_tsw_ind_tha_amr_tml_lda_xho_aze_pan_prs_azi_bem_vie_hau_igb_ven_ewe	-0.303176414279704	-0.717057010061172	0.475136002547411
637	heb_pol_igb_dut_chh_owc_anl_grk_tur_azi_dyu_bat_bem_por_arw_bsq_ukr_aeg_tsn_mnd_eng_bul_ewe_alb_tsw_lat_hun_fbf_cic_est_ger_wly_geo_glc_spa_slo_rus_amr_mlt_krd_fin_zul_tag_prs_sun_jpn_tml_kor_pan_urd_yor_afr_mao_swe_sid_mly_cnt_bos_swa_cze_gam_hin_scr_ben_svk_qcu_ita_nor_rom_swt_tig_fre_hau_mol_jav_lit_moo_mcd_xho_ind_tha_sod_knd_dgb_bam_aze_guj_ctl_uzb_ven_vie_amh_akn_ses_lda	-0.996991205712291	-2.4253241678981	0.0172256231093121
638	heb_hin_xho_afr_hau_sod_amh_mcd_tur_aze_fbf_ind_zul_rus_ben_bsq_glc_amr_swt_cnt_ita_prs_cic_bul_dyu_alb_est_bam_yor_fin_ctl_gam_geo_nor_pan_urd_grk_mlt_tig_krd_hun_ewe_mao_slo_bat_jpn_tml_kor_svk_cze_ses_ger_tag_ukr_sid_jav_mnd_lat_swa_guj_anl_mol_arw_rom_bos_qcu_dut_spa_swe_bem_chh_lit_aeg_eng_sun_fre_igb_por_tsn_mly_tha_wly_knd_akn_moo_azi_pol_scr_uzb_lda_vie_owc_tsw_dgb_ven	-0.32847877474268	-0.778723366456613	0.438119611884811
639	amh_eng_akn_slo_tig_chh_gam_rus_aze_azi_zul_sun_moo_arw_ita_bsq_scr_owc_bam_cnt_rom_ben_igb_pol_ven_alb_est_swa_fbf_fin_spa_wly_geo_bul_urd_nor_mcd_sid_anl_fre_hun_swt_tag_svk_jav_jpn_knd_kor_lat_glc_bem_afr_bat_lit_heb_mly_mnd_krd_cic_por_hau_grk_ukr_guj_swe_qcu_hin_prs_pan_dyu_aeg_cze_amr_ctl_ind_bos_xho_mol_dgb_mao_tha_mlt_tml_ewe_tsn_uzb_dut_ger_tur_lda_vie_sod_ses_yor_tsw	0.788712102318773	1.87289850590339	0.0642236479627543
640	amr_fre_zul_mcd_owc_anl_sid_ctl_azi_uzb_igb_jav_dyu_spa_cze_bsq_pan_amh_tsw_mnd_arw_ben_moo_ita_ewe_mol_fin_ses_xho_est_scr_sod_geo_krd_afr_swe_bos_tig_aeg_ukr_hun_bam_bat_glc_mly_jpn_tml_kor_prs_pol_bem_grk_ind_ger_wly_tag_cnt_dut_yor_urd_hau_rom_bul_eng_alb_qcu_nor_hin_slo_cic_mlt_rus_heb_por_sun_guj_swa_lit_ven_mao_tha_gam_knd_tsn_fbf_tur_svk_lat_aze_akn_vie_chh_lda_swt_dgb	0.00664552731731749	0.0156401701306264	0.987554962696777
641	heb_krd_ewe_pan_sid_mlt_sod_hin_azi_uzb_zul_bat_swt_guj_slo_bsq_ctl_amh_bem_cnt_pol_rus_igb_scr_cic_mcd_fin_akn_swa_hun_alb_tig_geo_prs_grk_ger_ukr_anl_owc_mol_est_fbf_ind_urd_jav_jpn_tml_kor_spa_svk_ses_lit_sun_lat_amr_mly_mnd_bos_dyu_ben_hau_ita_arw_nor_por_qcu_swe_bul_eng_ven_aeg_glc_gam_fre_mao_dut_tsw_cze_tsn_tag_tha_wly_knd_bam_xho_aze_afr_rom_tur_lda_vie_chh_yor_dgb_moo	-0.197402729081245	-0.466078328759677	0.642249241385823
642	heb_eng_fbf_lit_chh_mlt_owc_fre_azi_tur_ven_sun_tsw_slo_guj_bsq_ukr_amh_cic_cnt_afr_arw_yor_por_tsn_mcd_hun_dgb_bem_fin_rus_sid_geo_alb_bos_grk_cze_hau_wly_ctl_est_lda_ind_glc_mao_jpn_tml_kor_ger_hin_swt_krd_mly_swe_aeg_jav_mnd_pol_moo_prs_anl_nor_ben_lat_dut_qcu_pan_rom_svk_akn_tig_scr_gam_ita_bat_mol_dyu_bul_igb_tag_tha_amr_knd_swa_xho_aze_urd_spa_uzb_bam_vie_sod_ewe_ses_zul	-0.189050805538991	-0.446629647546692	0.656180788173981
643	aeg_slo_ven_rus_chh_sid_sod_bul_aze_uzb_igb_tag_swa_prs_spa_bsq_ger_amh_yor_cnt_ctl_lit_tsw_mol_bem_rom_hun_moo_cic_est_dut_mlt_geo_por_eng_glc_alb_wly_heb_pol_fin_ses_mly_urd_jav_jpn_tml_kor_bos_grk_akn_svk_bat_krd_owc_sun_mnd_fre_dyu_ita_tig_swe_lat_ukr_pan_qcu_afr_arw_guj_zul_amr_scr_anl_nor_ind_ben_ewe_mcd_dgb_mao_tha_hau_knd_fbf_bam_tur_hin_cze_azi_tsn_vie_gam_swt_lda_xho	-0.633075938747221	-1.51363360805576	0.133509961418923
644	wly_grk_ven_rom_anl_hau_amr_guj_uzb_azi_dyu_bat_moo_krd_swe_bsq_dut_chh_xho_cnt_cze_afr_bam_urd_tsw_nor_hun_fbf_zul_fin_ita_gam_geo_ctl_eng_rus_pol_sod_heb_por_est_yor_sun_alb_mly_jpn_knd_kor_glc_mcd_swa_pan_mao_mol_tig_tag_mnd_prs_dgb_lit_owc_hin_bul_lat_scr_qcu_ben_ukr_bos_cic_sid_svk_amh_ger_jav_fre_bem_spa_swt_ind_tha_aeg_tml_ewe_tsn_aze_slo_arw_tur_igb_vie_mlt_akn_ses_lda	-0.262170273715761	-0.619346591528974	0.537202398756155
645	gam_arw_dgb_spa_mlt_amr_owc_urd_tur_aze_yor_jav_ven_glc_cze_bsq_slo_anl_cic_mnd_lit_mol_ses_pan_bem_swe_hun_akn_moo_fin_ctl_wly_geo_rus_fre_ita_krd_heb_chh_hin_est_fbf_bat_grk_ind_jpn_tml_kor_scr_por_swt_alb_mao_pol_tig_mly_cnt_rom_bam_ger_hau_bos_eng_guj_ukr_qcu_mcd_svk_lat_tsw_aeg_afr_sid_nor_tag_bul_zul_dut_tsn_sun_tha_amh_knd_lda_swa_azi_prs_ben_uzb_xho_vie_sod_dyu_ewe_igb	0.126488395307474	0.298271043181888	0.766161685034635
646	wly_slo_dyu_mol_heb_amh_owc_fre_tur_azi_bam_sun_yor_lit_prs_bsq_alb_aeg_cic_mnd_dut_por_lda_swe_moo_hin_fin_ewe_ses_hun_arw_mlt_geo_ukr_bos_krd_ctl_gam_chh_ita_est_swa_mly_svk_tag_jpn_knd_kor_rom_afr_akn_scr_bat_spa_tig_ind_cnt_lat_dgb_mcd_hau_grk_pol_cze_urd_qcu_rus_pan_nor_igb_sod_ger_anl_glc_jav_ben_zul_bul_bem_mao_tha_sid_tml_swt_tsw_aze_eng_guj_uzb_tsn_vie_amr_ven_xho_fbf	0.263436929416831	0.620334595493038	0.536554690483787
647	sid_ger_tsw_slo_tig_chh_mlt_lit_tur_uzb_dyu_tag_ses_scr_dut_bsq_ben_hau_ven_cnt_alb_ita_yor_nor_fbf_cze_fin_xho_lda_est_arw_sod_geo_eng_por_glc_ukr_amr_amh_rus_hun_moo_mao_pol_bat_jpn_tml_kor_lat_pan_cic_krd_ind_urd_gam_sun_mnd_mol_ewe_rom_wly_grk_hin_bul_mcd_qcu_ctl_afr_bos_zul_aeg_svk_owc_guj_jav_swe_swt_fre_igb_mly_tha_anl_knd_bam_dgb_azi_spa_prs_aze_tsn_vie_heb_akn_bem_swa	-0.952784612967823	-2.32119900042653	0.0224610132641448
648	chh_por_zul_rom_mlt_anl_sod_lit_aze_tur_moo_mao_dyu_prs_pol_bsq_guj_aeg_lda_mnd_swe_dut_cic_krd_bam_fre_hun_ewe_akn_est_spa_wly_geo_ben_ita_urd_ctl_owc_tig_mol_fin_ven_bat_slo_sun_jpn_tml_kor_ger_svk_igb_bos_ind_lat_amh_mly_cnt_afr_tsw_hin_heb_alb_nor_rus_bul_qcu_ukr_mcd_grk_fbf_gam_pan_hau_eng_tag_cze_swt_arw_tsn_jav_tha_amr_knd_dgb_ses_azi_scr_glc_uzb_xho_vie_sid_swa_bem_yor	-0.434326536141184	-1.03094161167225	0.305241885765053
649	tig_krd_dgb_nor_heb_sod_owc_ctl_tur_uzb_cic_bat_igb_mcd_rom_bsq_grk_mlt_fbf_cnt_fre_pan_moo_scr_akn_mol_est_tsw_tsn_hun_dut_chh_geo_glc_cze_por_bos_wly_anl_lit_fin_ewe_mly_alb_tag_jpn_tml_kor_hin_prs_zul_ben_mao_arw_hau_ind_mnd_pol_swt_slo_sid_ita_ger_ukr_svk_qcu_lat_guj_rus_bem_gam_spa_aeg_urd_sun_bul_swa_swe_lda_jav_tha_amh_knd_ses_yor_aze_afr_eng_azi_ven_vie_amr_bam_dyu_xho	-0.595993505081606	-1.42424853169601	0.157721385616728
650	gam_bul_moo_svk_hau_sid_anl_mcd_azi_tur_ven_jav_cic_ger_scr_bsq_grk_amh_swa_mnd_pol_ukr_igb_glc_tsn_urd_fin_lda_bem_hun_arw_sod_geo_bos_afr_eng_ben_aeg_tig_ctl_est_ses_mao_mol_sun_jpn_knd_kor_rus_alb_ewe_krd_tag_nor_mlt_ind_cnt_cze_swt_rom_chh_por_pan_ita_guj_qcu_prs_spa_lat_xho_owc_dut_wly_lit_mly_hin_fbf_slo_dyu_bat_tha_heb_tml_bam_tsw_uzb_swe_fre_aze_zul_vie_amr_dgb_akn_yor	-0.676728614075924	-1.62266214927672	0.108046878737287
651	tig_spa_moo_ctl_mlt_wly_sod_krd_uzb_aze_swt_mly_tsw_dut_hin_bsq_rus_hau_swa_cnt_mol_cze_ewe_mcd_yor_glc_fin_cic_dyu_hun_ben_anl_geo_ukr_alb_grk_ita_chh_heb_svk_est_fbf_sun_eng_jav_jpn_tml_kor_rom_fre_dgb_nor_bat_ger_owc_ind_mnd_lit_lda_urd_amr_lat_scr_pan_arw_qcu_bul_por_pol_tsn_sid_slo_aeg_guj_tag_swe_zul_prs_bem_mao_tha_amh_knd_akn_bam_tur_afr_bos_azi_ven_vie_gam_igb_xho_ses	0.617513358523503	1.4596554905677	0.147754497031227
652	amr_ctl_yor_lit_owc_heb_chh_glc_uzb_aze_dyu_mly_cic_dut_rus_bsq_prs_sid_swa_mnd_arw_cze_akn_mcd_tsn_ben_fin_igb_swt_hun_swe_amh_geo_eng_lat_hin_spa_mlt_tig_grk_est_ven_ind_alb_sun_jpn_knd_kor_bos_pol_zul_mol_mao_krd_wly_tag_cnt_slo_moo_afr_hau_pan_guj_ukr_rom_qcu_svk_urd_ita_lda_gam_por_aeg_fre_bat_ger_ses_scr_xho_jav_tha_anl_tml_ewe_bam_azi_bul_nor_tur_tsw_vie_sod_fbf_bem_dgb	-0.41614520036809	-0.987707408074608	0.325858761427942
653	wly_grk_fbf_eng_anl_amr_amh_scr_tur_azi_akn_bat_dgb_afr_pan_bsq_swe_owc_dyu_mnd_bul_slo_ven_svk_bem_spa_fin_bam_xho_hun_ben_sod_geo_pol_ukr_lit_krd_chh_mlt_lat_est_lda_jav_arw_tag_jpn_tml_kor_nor_prs_igb_mcd_sun_urd_gam_ind_cnt_ger_tsn_hin_tig_ita_rom_por_guj_qcu_rus_glc_alb_tsw_hau_bos_heb_dut_mao_ctl_ses_mol_swt_mly_tha_aeg_knd_ewe_yor_aze_fre_cze_uzb_zul_vie_sid_cic_moo_swa	-0.376272860380944	-0.891588001954542	0.374914796610814
654	aeg_ger_igb_mol_hau_anl_mlt_krd_azi_aze_fbf_bat_tsn_fre_slo_bsq_lit_sod_moo_cnt_alb_hin_dgb_grk_bem_spa_hun_cic_ven_fin_bos_amr_geo_cze_rus_mcd_rom_amh_sid_pol_est_zul_mao_eng_jav_jpn_knd_kor_dut_lat_bam_arw_sun_por_chh_tag_mnd_glc_swt_svk_heb_ben_ita_urd_ukr_qcu_nor_scr_prs_yor_owc_pan_tig_afr_ind_swe_xho_ctl_dyu_mly_tha_gam_tml_lda_swa_tur_bul_guj_uzb_ewe_vie_wly_tsw_akn_ses	-0.769861606755379	-1.85119196458364	0.0673156154700917
655	owc_eng_swt_cze_gam_aeg_tig_bul_azi_aze_fbf_mly_akn_lat_por_bsq_fre_sod_zul_cnt_mol_ukr_swa_svk_ven_lit_hun_cic_dgb_est_swe_wly_geo_pol_bos_glc_ger_hau_chh_urd_fin_yor_bat_krd_tag_jpn_tml_kor_rom_grk_xho_rus_jav_scr_amr_sun_mnd_ita_ses_dut_mlt_arw_slo_mcd_ben_qcu_pan_hin_ctl_bam_amh_spa_heb_nor_ind_guj_tsw_prs_moo_mao_tha_anl_knd_igb_ewe_uzb_alb_afr_tur_tsn_vie_sid_bem_dyu_lda	-0.0400449180675864	-0.0943586365069423	0.92502727410445
656	anl_swe_zul_ben_gam_aeg_chh_pan_uzb_azi_lda_bat_ven_ukr_arw_bsq_por_hau_tsw_cnt_lit_ctl_cic_rus_xho_ita_est_tsn_swt_hun_dut_mlt_geo_bul_lat_scr_pol_sod_sid_svk_fin_bem_mao_ger_tag_jpn_knd_kor_rom_spa_fbf_mol_sun_slo_owc_ind_mnd_grk_bam_afr_wly_glc_cze_alb_bos_qcu_eng_prs_guj_swa_heb_nor_tig_fre_mly_mcd_yor_krd_dgb_jav_tha_amh_tml_akn_dyu_aze_hin_urd_tur_ses_vie_amr_ewe_moo_igb	-0.504562780334265	-1.2007974355289	0.232879295528839
657	chh_guj_swt_fre_heb_owc_aeg_urd_tur_azi_ven_tag_igb_hin_bos_bsq_eng_mlt_ewe_cnt_ger_rom_fbf_ita_bam_arw_est_tsn_xho_hun_krd_anl_geo_mol_swe_ukr_svk_wly_hau_lat_fin_yor_bat_mcd_mly_jpn_knd_kor_alb_spa_moo_rus_ind_por_amr_mao_mnd_cze_zul_ctl_sid_scr_pol_bul_dut_qcu_ben_prs_afr_tsw_amh_grk_tig_nor_jav_glc_ses_slo_cic_sun_tha_gam_tml_swa_dyu_uzb_pan_lit_aze_bem_vie_sod_dgb_lda_akn	-0.733868951668706	-1.76298674653917	0.0811876043323625
658	anl_alb_cic_krd_sid_tig_hau_urd_azi_aze_ses_tag_moo_ctl_grk_bsq_pan_amh_igb_mnd_ben_nor_dgb_scr_bem_bos_est_lda_xho_hun_ita_gam_geo_dut_bul_afr_ukr_owc_chh_swe_fin_fbf_ind_arw_jav_jpn_tml_kor_prs_rus_bam_glc_mly_lat_sod_mao_cnt_pol_zul_svk_heb_cze_fre_rom_lit_qcu_hin_mcd_guj_ewe_amr_eng_mlt_slo_bat_mol_yor_spa_tsn_sun_tha_aeg_knd_ven_swa_tur_por_ger_uzb_swt_vie_wly_akn_tsw_dyu	0.413552754781947	0.974577554697407	0.332298022350769
659	wly_slo_dyu_bul_mlt_sid_owc_lat_uzb_azi_moo_sun_tsn_pol_scr_bsq_fre_amh_swa_mnd_afr_dut_dgb_prs_zul_ger_est_lda_cic_fin_nor_aeg_geo_ben_swe_guj_eng_amr_anl_rom_hun_yor_ind_spa_jav_jpn_tml_kor_glc_krd_xho_hin_bat_bos_gam_mao_cnt_svk_igb_arw_sod_rus_pan_lit_ukr_qcu_por_ctl_urd_fbf_heb_cze_tig_ita_tag_mol_ses_grk_bem_mly_tha_chh_knd_ewe_tsw_tur_alb_mcd_aze_ven_vie_hau_swt_bam_akn	-0.37859763542374	-0.899576937928395	0.370668830409749
660	gam_afr_dgb_alb_aeg_mlt_heb_fre_tur_azi_bam_tag_tsw_ben_bos_bsq_bul_amr_akn_mnd_lat_mol_yor_arw_ses_cze_hun_zul_xho_est_ukr_anl_geo_ita_nor_rom_por_sid_amh_ctl_fin_swt_mly_prs_ind_jpn_knd_kor_spa_scr_tsn_krd_bat_ger_hau_sun_cnt_pan_igb_eng_owc_dut_urd_slo_grk_qcu_pol_glc_guj_swa_sod_swe_chh_svk_mao_mcd_ewe_rus_dyu_jav_tha_tig_tml_lda_ven_aze_hin_lit_uzb_bem_vie_wly_fbf_cic_moo	-0.187190032473274	-0.4415634012871	0.659830156788313
661	amh_pol_dgb_ger_aeg_gam_wly_scr_aze_tur_swa_sun_ven_alb_afr_bsq_eng_sid_moo_mnd_grk_slo_xho_guj_yor_rom_est_zul_igb_fin_urd_sod_geo_spa_ukr_arw_pan_hau_tig_lat_hun_swt_bat_mcd_ind_jpn_tml_kor_fre_nor_cic_bos_jav_bul_amr_mao_cnt_mol_dyu_ita_owc_hin_lit_glc_ctl_qcu_por_rus_ben_tsw_mlt_svk_chh_cze_mly_swe_lda_dut_akn_tag_tha_anl_knd_bam_tsn_azi_krd_prs_uzb_bem_vie_heb_ses_fbf_ewe	-0.107481387208432	-0.253375891187055	0.800537029789326
662	chh_lit_tsw_scr_anl_owc_hau_bos_azi_aze_fbf_bat_ven_afr_cze_bsq_bul_amh_xho_cnt_rus_krd_bem_spa_swt_ita_est_ewe_dyu_fin_alb_heb_geo_urd_mol_fre_grk_sid_tig_swe_hun_tsn_mly_arw_ind_jpn_tml_kor_ctl_lat_akn_pan_sun_mcd_gam_jav_mnd_rom_yor_por_mlt_ukr_hin_nor_pol_qcu_slo_ben_glc_ses_sod_guj_aeg_eng_tag_ger_moo_prs_bam_mao_tha_amr_knd_zul_igb_uzb_dut_svk_tur_lda_vie_wly_dgb_cic_swa	0.253810899050713	0.597147799673234	0.551859795658597
663	mlt_alb_tsn_guj_anl_amh_heb_mcd_tur_aze_ses_bat_yor_cze_ben_bsq_mol_gam_fbf_cnt_swe_rom_dyu_spa_akn_ukr_hun_lda_igb_est_grk_wly_geo_rus_scr_bul_glc_tig_aeg_nor_fin_dgb_mao_dut_ind_jpn_tml_kor_urd_ita_ewe_pan_tag_bos_sod_mly_mnd_arw_bam_pol_owc_por_fre_lit_hin_qcu_svk_ger_slo_ven_amr_krd_sid_ctl_sun_eng_tsw_prs_moo_jav_tha_chh_knd_swt_bem_uzb_lat_afr_azi_xho_vie_hau_swa_cic_zul	-0.014059759546065	-0.033108372761783	0.973659120479631
664	gam_prs_dyu_krd_anl_mlt_aeg_glc_tur_azi_dgb_mao_lda_por_mcd_bsq_dut_amh_yor_mnd_ita_ctl_bem_ukr_moo_arw_fin_zul_ses_hun_slo_amr_geo_lit_swe_pan_ben_tig_sid_bul_est_tsw_mly_eng_sun_jpn_knd_kor_guj_lat_swa_cze_bat_hin_wly_jav_cnt_rom_swt_afr_heb_bos_urd_mol_scr_qcu_grk_svk_spa_ven_chh_nor_owc_fre_ind_ger_bam_alb_akn_tag_tha_sod_tml_ewe_igb_uzb_pol_rus_aze_cic_vie_hau_tsn_fbf_xho	-0.489502069309901	-1.16294760626325	0.247826132399954
665	tig_alb_tsw_grk_sid_chh_aeg_krd_azi_uzb_moo_sun_fbf_lit_pan_bsq_swe_mlt_akn_mnd_fre_arw_ven_ctl_dgb_afr_hun_zul_tsn_est_hin_amh_geo_rom_svk_mol_scr_amr_owc_mcd_fin_bam_jav_por_bat_jpn_knd_kor_eng_ben_lda_slo_ind_pol_wly_mly_cnt_glc_swa_spa_sod_bul_rus_prs_lat_qcu_urd_ita_dut_swt_hau_nor_gam_cze_tag_guj_xho_ukr_dyu_mao_tha_heb_tml_bem_ewe_tur_bos_ger_aze_yor_vie_anl_igb_cic_ses	-1.01025115330483	-2.46348584685646	0.0155982174972063
666	aeg_pan_xho_pol_tig_sid_chh_fre_tur_aze_ses_mao_swt_ctl_arw_bsq_mol_amh_dyu_mnd_ita_hin_ewe_rom_akn_mcd_est_bem_yor_fin_eng_amr_geo_bul_bos_ukr_prs_hau_mlt_dut_hun_bam_bat_spa_ind_jpn_knd_kor_ger_afr_moo_slo_mly_alb_gam_jav_cnt_nor_cic_guj_wly_ben_urd_svk_por_qcu_lat_cze_glc_ven_anl_swe_owc_rus_sun_krd_lda_grk_swa_tag_tha_heb_tml_fbf_igb_uzb_lit_scr_azi_tsn_vie_sod_tsw_zul_dgb	-0.402169527084376	-0.953798395105028	0.342658263600046
667	amh_mol_ven_spa_gam_hau_heb_eng_azi_uzb_dyu_bat_dgb_ger_fre_bsq_por_amr_zul_cnt_hin_pol_fbf_lit_moo_ben_hun_akn_igb_fin_ita_anl_geo_swe_pan_svk_dut_owc_aeg_nor_est_bam_ind_cze_mao_jpn_tml_kor_arw_alb_yor_bos_mly_rom_sid_jav_mnd_slo_bem_rus_tig_glc_scr_prs_ukr_qcu_krd_ctl_mcd_lda_wly_grk_mlt_lat_sun_urd_xho_afr_tsn_tag_tha_chh_knd_tsw_swa_tur_bul_guj_aze_ses_vie_sod_cic_ewe_swt	-1.09883850010047	-2.69489326856038	0.00835584760444562
668	wly_lit_swa_arw_mlt_gam_sod_scr_uzb_azi_swt_tag_akn_fre_spa_bsq_ctl_sid_igb_cnt_glc_nor_bem_guj_zul_ukr_fin_tsw_tsn_est_bos_amr_geo_cze_pan_urd_afr_anl_owc_svk_hun_ven_ind_ita_jav_jpn_knd_kor_rus_rom_dyu_hin_mly_slo_chh_sun_mnd_dut_yor_swe_amh_lat_eng_pol_por_qcu_ger_bul_alb_dgb_aeg_grk_heb_mcd_bat_ben_bam_krd_moo_mao_tha_tig_tml_xho_ses_aze_prs_mol_tur_cic_vie_hau_lda_ewe_fbf	0.186435453422051	0.440291873900052	0.660747373076463
669	sid_ger_swt_bul_aeg_hau_chh_cze_azi_aze_tsw_bat_bem_spa_fre_bsq_nor_anl_fbf_mnd_mol_eng_dyu_ukr_tsn_prs_fin_yor_moo_est_por_tig_geo_ita_urd_krd_pan_gam_amr_ben_hun_swa_mly_bos_sun_jpn_knd_kor_glc_hin_ses_afr_tag_lit_owc_ind_cnt_ctl_zul_rus_amh_dut_rom_alb_pol_qcu_mcd_swe_slo_lda_sod_scr_heb_svk_jav_lat_igb_arw_dgb_mao_tha_wly_tml_ven_xho_uzb_guj_grk_tur_cic_vie_mlt_bam_ewe_akn	0.317450977977031	0.747291791206242	0.456772735925441
670	sod_mol_dgb_rus_mlt_hau_amh_eng_aze_azi_igb_jav_fbf_prs_rom_bsq_nor_aeg_lda_mnd_ukr_cze_dyu_lat_swa_ger_est_xho_tsw_hun_fre_chh_geo_bos_por_swe_slo_sid_amr_ben_fin_ven_tag_pol_ind_jpn_tml_kor_urd_scr_zul_grk_mly_lit_tig_bat_cnt_krd_ses_hin_wly_ctl_afr_pan_glc_qcu_spa_dut_ita_ewe_gam_alb_owc_arw_sun_bul_tsn_svk_swt_mao_tha_heb_knd_yor_cic_tur_guj_mcd_uzb_akn_vie_anl_bem_bam_moo	-0.810742143282347	-1.95189490659166	0.0539589384082034
671	wly_eng_moo_alb_hau_mlt_heb_lit_tur_aze_lda_sun_ven_bul_glc_bsq_ger_tig_zul_cnt_swe_dut_ses_nor_bam_rus_fin_bem_ewe_hun_pan_aeg_geo_bos_prs_guj_hin_amh_gam_cze_est_swt_jav_ita_ind_jpn_knd_kor_krd_svk_tsn_pol_bat_arw_sod_mly_mnd_afr_cic_por_sid_spa_fre_scr_ben_qcu_ctl_urd_grk_fbf_chh_rom_anl_slo_mao_mol_dgb_mcd_yor_tag_tha_owc_tml_igb_swa_uzb_ukr_lat_azi_akn_vie_amr_dyu_xho_tsw	-0.728998757876224	-1.75315316954805	0.0828708176435518
672	heb_pol_fbf_fre_hau_sod_amh_ctl_azi_tur_tsn_bat_cic_krd_rom_bsq_glc_mlt_yor_cnt_por_ukr_akn_spa_ses_mol_est_tsw_dyu_hun_grk_wly_geo_mcd_bos_lit_pan_chh_tig_cze_fin_swa_mao_ita_ind_jpn_knd_kor_scr_hin_moo_arw_jav_nor_owc_mly_mnd_eng_ewe_prs_aeg_urd_lat_slo_dut_qcu_svk_swe_guj_dgb_gam_ger_anl_alb_tag_bul_ven_rus_lda_sun_tha_sid_tml_xho_bem_aze_ben_afr_uzb_igb_vie_amr_swt_bam_zul	0.228548811643896	0.538646900223413	0.591417521576158
673	mlt_guj_zul_spa_chh_amr_owc_arw_tur_azi_moo_mly_lda_glc_ukr_bsq_slo_sod_fbf_mnd_dut_scr_ewe_swe_xho_prs_hun_ven_ses_fin_rus_amh_geo_ita_mcd_svk_pol_sid_aeg_bul_est_cic_mao_por_ind_jpn_knd_kor_mol_lat_bem_pan_jav_ger_wly_sun_cnt_ben_tsn_alb_tig_krd_afr_eng_urd_qcu_cze_fre_bos_yor_heb_rom_anl_grk_tag_ctl_swt_nor_swa_bat_tha_hau_tml_dyu_igb_uzb_lit_hin_aze_bam_vie_gam_akn_dgb_tsw	-0.586781371268149	-1.40108236972531	0.164517582358529
674	owc_pol_tsw_hin_tig_chh_wly_prs_uzb_aze_akn_bat_moo_ukr_lat_bsq_ita_mlt_lda_cnt_por_fre_swt_krd_bem_scr_hun_ses_tsn_fin_alb_aeg_geo_pan_dut_glc_eng_sod_gam_cze_est_ewe_tag_swe_sun_jpn_tml_kor_lit_grk_dyu_mcd_jav_bul_amh_mly_mnd_svk_cic_mol_anl_ben_rus_ger_bos_qcu_rom_urd_nor_yor_heb_ctl_amr_arw_mao_afr_xho_guj_bam_ind_tha_sid_knd_zul_dgb_tur_spa_slo_azi_fbf_vie_hau_swa_igb_ven	0.387106720566641	0.914913545514919	0.362603139415923
675	tig_por_tsn_cze_mlt_hau_chh_rom_azi_aze_lda_mao_bem_afr_spa_bsq_mol_wly_dgb_mnd_svk_ita_moo_lat_ses_rus_fin_tsw_yor_hun_swe_amh_geo_guj_dut_hin_bos_gam_heb_ben_est_swt_jav_mcd_sun_jpn_tml_kor_glc_slo_dyu_bul_bat_grk_sid_ind_cnt_fre_cic_pol_sod_prs_ukr_nor_pan_qcu_scr_eng_ctl_ewe_amr_krd_owc_lit_tag_arw_igb_ger_fbf_mly_tha_aeg_knd_ven_akn_uzb_alb_urd_tur_bam_vie_anl_swa_zul_xho	-0.52815347913204	-1.25677439513724	0.211982767680475
676	mlt_dut_swa_bul_gam_sid_amh_arw_azi_tur_ses_ind_tsn_fre_rom_bsq_svk_owc_xho_mnd_grk_bos_swt_ben_yor_eng_hun_akn_bam_fin_pan_anl_geo_mcd_mol_scr_ger_chh_heb_swe_est_zul_bat_ukr_mly_jpn_tml_kor_spa_prs_cic_rus_sun_lit_sod_tag_cnt_alb_tsw_slo_aeg_guj_nor_pol_afr_qcu_hin_ita_cze_ewe_wly_ctl_hau_glc_jav_krd_ven_lat_bem_mao_tha_tig_knd_moo_dgb_aze_por_urd_uzb_lda_vie_amr_dyu_fbf_igb	-0.280579137318539	-0.663726688755246	0.50850732377027
677	mlt_alb_fbf_arw_aeg_sid_tig_mcd_uzb_tur_tsn_bat_lda_pan_rus_bsq_ukr_amr_ewe_cnt_glc_afr_yor_urd_ven_dut_fin_moo_igb_hun_lat_amh_geo_spa_bul_por_grk_anl_sod_hin_est_akn_jav_swe_mly_jpn_knd_kor_prs_mol_zul_lit_ind_nor_owc_mao_mnd_ger_swa_krd_hau_bos_ctl_rom_fre_qcu_pol_svk_ita_tsw_gam_eng_wly_ben_tag_guj_dgb_cze_ses_sun_tha_heb_tml_bam_xho_azi_scr_slo_aze_swt_vie_chh_dyu_cic_bem	0.0533114571383331	0.125445656024725	0.9004415264539
678	anl_grk_fbf_pan_amr_chh_aeg_hin_uzb_tur_swt_mly_igb_scr_fre_bsq_glc_hau_bem_mnd_svk_bul_ses_nor_swa_ger_hun_zul_dgb_fin_pol_tig_geo_ukr_ben_mcd_slo_amh_owc_spa_est_tsn_tag_prs_bat_jpn_knd_kor_swe_krd_tsw_rom_sun_bos_sod_mao_cnt_guj_akn_urd_gam_alb_ita_eng_ctl_qcu_lit_lat_cze_ven_sid_dut_heb_por_jav_rus_ewe_mol_yor_ind_tha_mlt_tml_lda_bam_azi_arw_afr_aze_xho_vie_wly_dyu_cic_moo	0.113509208431594	0.266942829174005	0.790104213690769
679	tig_swe_xho_bos_aeg_sod_amh_nor_uzb_azi_ewe_sun_cic_fre_eng_bsq_arw_gam_moo_mnd_scr_ger_bam_ctl_tsw_glc_hun_ses_igb_est_mcd_anl_geo_slo_krd_guj_ben_sid_heb_lat_fin_bem_jav_grk_ind_jpn_knd_kor_cze_prs_dyu_ita_bat_rom_owc_mly_cnt_alb_akn_por_wly_hin_pan_svk_rus_qcu_spa_bul_lit_zul_chh_pol_mlt_urd_tag_dut_dgb_ukr_lda_mao_tha_hau_tml_swt_ven_aze_afr_mol_tur_tsn_vie_amr_swa_fbf_yor	-0.466792033525648	-1.11136767186798	0.269275044649335
680	mlt_rom_ewe_slo_sid_gam_anl_ctl_aze_azi_swt_tag_ses_lat_mcd_bsq_bos_amh_igb_mnd_ger_bul_bam_cze_fbf_ben_hun_akn_yor_fin_ukr_owc_geo_pol_glc_svk_scr_tig_aeg_urd_est_dyu_jav_spa_mao_jpn_tml_kor_mol_por_dgb_pan_bat_prs_wly_ind_cnt_alb_swa_nor_amr_fre_guj_grk_dut_qcu_hin_rus_ita_xho_hau_arw_sod_krd_sun_lit_cic_afr_zul_mly_tha_heb_knd_tsn_moo_tur_swe_eng_uzb_tsw_vie_chh_lda_ven_bem	-0.366274315122665	-0.868401326663068	0.387410131197281
681	owc_svk_moo_hin_amr_hau_heb_grk_uzb_aze_fbf_bat_swa_spa_ben_bsq_rom_mlt_akn_cnt_fre_bos_tsw_bul_cic_ger_hun_igb_ses_est_por_sod_geo_afr_slo_arw_scr_aeg_gam_mcd_fin_bem_jav_lat_sun_jpn_tml_kor_prs_dut_lda_lit_mly_rus_tig_ind_mnd_pan_yor_ctl_chh_alb_swe_glc_urd_qcu_cze_ukr_nor_dyu_wly_pol_anl_krd_tag_eng_swt_ita_xho_mao_tha_sid_knd_dgb_ewe_tur_guj_mol_azi_tsn_vie_amh_bam_ven_zul	-0.483785878796909	-1.15069957982301	0.252805944413318
682	chh_fre_fbf_ger_aeg_sod_sid_ben_tur_uzb_dyu_sun_tsn_afr_alb_bsq_eng_wly_lda_mnd_pol_cze_tsw_pan_ses_rus_hun_ven_bem_est_swe_amr_geo_slo_lit_scr_ukr_mlt_heb_rom_fin_swt_tag_dut_mly_jpn_knd_kor_mcd_ctl_akn_nor_ind_svk_tig_jav_cnt_mol_xho_por_gam_bul_hin_guj_urd_qcu_lat_prs_krd_igb_anl_grk_hau_spa_bat_glc_swa_bos_ewe_mao_tha_amh_tml_yor_zul_aze_arw_ita_azi_bam_vie_owc_cic_dgb_moo	-0.0809049131644074	-0.190740958973792	0.849144317575362
683	mlt_lat_dgb_alb_tig_aeg_wly_lit_aze_uzb_ewe_tag_swa_pol_afr_bsq_glc_gam_akn_mnd_swe_rom_lda_ben_cic_dut_hun_yor_zul_est_ita_anl_geo_svk_scr_ctl_spa_chh_sid_grk_fin_moo_ind_por_mly_jpn_knd_kor_eng_hin_ven_rus_jav_bos_amr_mao_cnt_mcd_igb_nor_amh_prs_guj_urd_krd_qcu_ger_fre_mol_swt_heb_pan_owc_ukr_bat_arw_tsn_cze_dyu_sun_tha_sod_tml_xho_tsw_azi_bul_slo_tur_fbf_vie_hau_ses_bam_bem	-0.597948826177595	-1.42777803428121	0.156705193255864
684	anl_afr_bem_lat_owc_amr_amh_fre_aze_uzb_yor_jav_dgb_glc_svk_bsq_swe_tig_fbf_cnt_rom_bul_ewe_spa_ven_mol_est_moo_tsn_fin_pol_gam_geo_pan_por_prs_rus_hau_wly_alb_hun_bam_mao_guj_tag_jpn_knd_kor_arw_krd_cic_hin_sun_ctl_chh_ind_mnd_scr_tsw_ita_sid_mcd_ben_nor_dut_qcu_grk_cze_urd_xho_sod_ger_mlt_lit_bat_ukr_swt_bos_lda_mly_tha_aeg_tml_ses_akn_tur_eng_slo_azi_zul_vie_heb_swa_dyu_igb	-0.773034971900716	-1.85830428652992	0.0662890725311159
685	owc_mcd_zul_ctl_aeg_mlt_wly_bul_aze_azi_fbf_mao_dyu_eng_nor_bsq_pol_amr_bem_cnt_dut_mol_swt_scr_xho_fre_hun_lda_ses_fin_bos_sid_geo_rus_ita_hin_cze_chh_sod_por_est_igb_jav_ukr_sun_jpn_tml_kor_pan_grk_swa_svk_mly_glc_amh_tag_mnd_slo_tsn_ger_heb_krd_spa_rom_arw_qcu_lat_guj_alb_dgb_tig_swe_anl_lit_bat_ben_akn_urd_cic_ind_tha_hau_knd_ewe_bam_uzb_afr_prs_tur_yor_vie_gam_moo_ven_tsw	0.874930402450585	2.0909073479799	0.0392636216120161
686	heb_ger_igb_afr_tig_owc_mlt_spa_tur_uzb_ewe_bat_xho_lat_ctl_bsq_guj_wly_bem_cnt_bos_pol_akn_glc_lda_rom_est_tsn_fbf_hun_cze_hau_geo_alb_lit_hin_ben_sid_aeg_scr_fin_cic_mao_nor_sun_jpn_tml_kor_swe_bul_moo_urd_mly_grk_amr_jav_mnd_mcd_dgb_ita_gam_slo_dut_eng_pan_qcu_mol_arw_rus_ses_sod_por_chh_fre_tag_krd_swt_svk_zul_ind_tha_anl_knd_ven_tsw_aze_ukr_prs_azi_yor_vie_amh_bam_dyu_swa	-1.3185038920209	-3.3028815068159	0.00135914892176487
687	amr_pol_lda_krd_anl_chh_amh_swe_azi_aze_dgb_tag_cic_bos_nor_bsq_por_owc_swa_mnd_urd_mcd_zul_dut_ewe_prs_est_moo_tsn_hun_guj_sid_geo_afr_glc_arw_ita_sod_tig_ger_fin_xho_bat_bul_jav_jpn_tml_kor_pan_slo_bem_mol_ind_alb_gam_mly_cnt_cze_akn_ukr_mlt_rus_svk_rom_lit_qcu_ben_hin_eng_fbf_heb_scr_wly_fre_mao_grk_igb_spa_ven_sun_tha_hau_knd_tsw_swt_uzb_ctl_lat_tur_ses_vie_aeg_dyu_yor_bam	0.0592836577660814	0.139659128152115	0.889231330263247
688	mlt_rus_bem_rom_heb_aeg_tig_glc_tur_uzb_lda_mly_swt_mol_prs_bsq_guj_wly_igb_mnd_ukr_swe_ewe_eng_bam_fre_hun_ses_xho_est_ben_amh_geo_spa_grk_dut_lit_amr_hau_slo_fin_swa_ind_ctl_tag_jpn_tml_kor_svk_mcd_cic_arw_mao_urd_sod_bat_cnt_pol_tsw_alb_anl_lat_hin_bos_por_qcu_afr_bul_ita_ven_owc_cze_gam_krd_jav_nor_tsn_ger_akn_sun_tha_sid_knd_yor_zul_azi_scr_pan_aze_dyu_vie_chh_moo_fbf_dgb	-0.819432458538773	-1.97836998145524	0.0508458925138764
689	hau_nor_zul_dut_chh_heb_mlt_ben_tur_uzb_dyu_jav_dgb_ita_urd_bsq_krd_sod_ven_mnd_guj_fre_tsw_bos_moo_pol_est_yor_cic_fin_lit_amh_geo_svk_spa_hin_pan_sid_aeg_ukr_hun_bam_bat_rom_mly_jpn_tml_kor_ger_bul_akn_arw_ind_swe_owc_sun_cnt_scr_ewe_alb_wly_ctl_rus_grk_mol_qcu_cze_mcd_glc_igb_amr_lat_gam_afr_mao_prs_swt_eng_xho_tag_tha_tig_knd_fbf_swa_aze_por_slo_azi_ses_vie_anl_bem_lda_tsn	-1.29708650040552	-3.23472608820355	0.0016864781219285
690	anl_glc_ven_lit_amr_sid_aeg_scr_uzb_tur_bam_tag_cic_eng_alb_bsq_ben_gam_moo_mnd_spa_arw_swt_rus_dgb_por_fin_zul_tsn_est_nor_wly_geo_cze_ukr_ger_slo_tig_chh_ctl_hun_ses_mao_lat_bat_jpn_tml_kor_swe_pan_tsw_urd_mly_grk_owc_jav_cnt_bos_lda_krd_hau_fre_prs_dut_mcd_qcu_guj_afr_hin_fbf_amh_pol_heb_svk_ind_mol_akn_bul_ewe_sun_tha_sod_knd_dyu_yor_aze_rom_ita_azi_bem_vie_mlt_xho_igb_swa	0.260170372322282	0.6122834591747	0.541844395659374
691	mlt_bos_ven_lat_sid_heb_chh_scr_tur_azi_fbf_bat_igb_lit_svk_bsq_glc_amr_dyu_mnd_slo_fre_yor_mol_bam_pol_hun_swt_xho_est_por_hau_geo_urd_eng_ukr_ger_sod_wly_grk_fin_moo_jav_afr_tag_jpn_knd_kor_swe_rom_cic_dut_mao_ctl_amh_sun_cnt_nor_bem_pan_owc_guj_ita_prs_rus_qcu_hin_ben_krd_akn_tig_cze_anl_arw_ind_spa_zul_bul_lda_mly_tha_gam_tml_dgb_tsw_aze_alb_mcd_uzb_tsn_vie_aeg_swa_ewe_ses	-0.462790836082286	-1.09882339262908	0.27468164320898
692	tig_urd_yor_glc_hau_amr_sod_guj_aze_azi_cic_ind_ven_mol_rom_bsq_por_owc_ewe_cnt_nor_fre_tsn_lit_fbf_pan_fin_akn_lda_est_slo_wly_geo_lat_arw_afr_bul_mlt_chh_ukr_hun_zul_mao_swe_bat_jpn_knd_kor_prs_grk_igb_ctl_jav_alb_aeg_sun_mnd_mcd_tsw_bos_amh_scr_cze_ger_krd_qcu_ben_hin_rus_dgb_sid_pol_anl_dut_tag_svk_swt_eng_moo_mly_tha_gam_tml_bam_bem_uzb_ita_spa_tur_ses_vie_heb_swa_xho_dyu	0.179611990963702	0.422924445621513	0.673326723601593
693	sid_lat_dyu_nor_sod_tig_chh_arw_uzb_aze_lda_tag_ven_alb_ger_bsq_rom_anl_fbf_mnd_dut_guj_cic_cze_swa_urd_hun_swt_tsw_est_pan_owc_geo_ben_scr_swe_mcd_aeg_amh_slo_fin_igb_sun_mol_bat_jpn_knd_kor_krd_rus_xho_bos_jav_fre_amr_mao_cnt_ctl_yor_ukr_mlt_hin_por_svk_spa_qcu_afr_prs_glc_dgb_heb_lit_hau_ita_ind_grk_bem_eng_bam_mly_tha_gam_tml_zul_akn_azi_pol_bul_tur_moo_vie_wly_ses_tsn_ewe	-0.0983629671450046	-0.232023276775701	0.817029730251112
694	gam_scr_lda_guj_owc_sid_anl_pan_uzb_tur_bem_mao_bam_ben_prs_bsq_eng_mlt_fbf_mnd_mol_bos_ven_afr_ses_svk_fin_zul_swt_hun_rus_tig_geo_pol_por_swe_rom_amr_amh_lit_est_akn_jav_grk_tag_jpn_knd_kor_dut_cze_swa_alb_mly_urd_aeg_bat_cnt_hin_ewe_spa_wly_arw_lat_slo_fre_qcu_ukr_nor_mcd_tsw_heb_glc_hau_krd_ind_ger_tsn_ctl_dgb_sun_tha_chh_tml_cic_dyu_azi_ita_bul_aze_igb_vie_sod_xho_moo_yor	-0.0662809986562258	-0.156266841192449	0.876161409306262
695	aeg_grk_fbf_mcd_sod_anl_chh_prs_aze_tur_cic_bat_dyu_ukr_dut_bsq_slo_amr_igb_mnd_rom_lat_swa_alb_akn_swe_est_dgb_xho_hun_mol_gam_geo_rus_urd_pol_arw_owc_tig_bul_fin_zul_jav_pan_sun_jpn_tml_kor_svk_ita_bem_glc_tag_nor_mlt_mao_cnt_cze_ewe_scr_wly_bos_ben_ctl_hin_qcu_fre_eng_guj_yor_sid_spa_heb_por_ind_ger_tsn_lit_lda_mly_tha_hau_knd_swt_ses_azi_krd_afr_uzb_ven_vie_amh_moo_bam_tsw	-0.774861632335235	-1.86282000376525	0.0656441318281328
696	gam_arw_cic_hin_amr_chh_aeg_bul_aze_tur_moo_mao_swa_por_prs_bsq_lit_hau_bam_mnd_spa_svk_bem_pan_tsn_dut_hun_zul_dyu_fin_pol_sod_geo_krd_alb_mol_grk_owc_sid_nor_est_xho_bat_slo_jav_jpn_tml_kor_glc_ben_fbf_bos_ind_fre_amh_sun_cnt_swe_ses_lat_tig_cze_mcd_ctl_scr_qcu_urd_guj_ita_tsw_anl_ukr_mlt_afr_mly_rom_igb_eng_ven_tag_tha_heb_knd_akn_ewe_uzb_rus_ger_azi_swt_vie_wly_dgb_yor_lda	0.185378567293039	0.437205312961813	0.662976016670096
697	tig_guj_lda_ben_amh_aeg_owc_svk_aze_uzb_zul_jav_swt_ger_ita_bsq_mcd_sid_ven_mnd_alb_prs_swa_ukr_ses_urd_hun_bem_akn_fin_ctl_gam_geo_arw_por_cze_rom_mlt_wly_bul_est_yor_tag_bos_mao_jpn_knd_kor_nor_mol_moo_hin_mly_rus_sod_bat_cnt_dut_dgb_krd_amr_swe_pol_spa_lit_qcu_fre_glc_slo_bam_hau_afr_heb_lat_sun_pan_ewe_eng_cic_ind_tha_anl_tml_xho_dyu_azi_grk_scr_tur_tsn_vie_chh_fbf_igb_tsw	0.628987221159853	1.49130611317942	0.139265410165342
698	gam_bul_ses_ita_owc_sid_tig_alb_azi_uzb_moo_tag_swa_grk_urd_bsq_rus_amr_swt_cnt_slo_ger_dyu_pan_akn_glc_fin_igb_ewe_hun_spa_hau_geo_scr_ctl_mcd_mol_amh_anl_fre_est_tsw_mao_hin_ind_jpn_knd_kor_krd_guj_tsn_por_jav_pol_heb_mly_mnd_cze_dgb_lit_aeg_arw_afr_bos_ben_qcu_nor_lat_swe_bam_wly_dut_sod_svk_bat_rom_zul_ukr_cic_sun_tha_chh_tml_ven_xho_aze_eng_prs_tur_bem_vie_mlt_lda_fbf_yor	0.3190964186328	0.752533808522098	0.453630689842029
699	hau_afr_yor_ukr_aeg_sod_anl_glc_aze_uzb_dyu_bat_igb_eng_por_bsq_mol_tig_bem_cnt_lit_bos_lda_spa_swt_rom_fin_zul_akn_est_krd_mlt_geo_fre_bul_alb_hin_chh_sid_ita_hun_tsw_mao_pan_tag_jpn_knd_kor_nor_ctl_ven_rus_sun_slo_amr_ind_mnd_grk_tsn_swe_amh_arw_ger_guj_dut_qcu_pol_prs_svk_cic_owc_ben_gam_lat_mly_mcd_xho_scr_ses_jav_tha_wly_tml_ewe_fbf_azi_urd_cze_tur_dgb_vie_heb_bam_moo_swa	-0.286628925643661	-0.678434161852035	0.499181148577226
700	sid_ukr_swt_cze_heb_mlt_owc_svk_aze_tur_tsn_tag_bem_afr_slo_bsq_bul_amr_ven_mnd_spa_eng_lda_rom_yor_pol_est_fbf_dgb_hun_ger_sod_geo_urd_dut_glc_mcd_wly_aeg_arw_fin_igb_jav_por_mly_jpn_tml_kor_hin_swe_akn_lit_bat_lat_tig_ind_cnt_mol_zul_grk_gam_rus_alb_ctl_krd_qcu_ben_pan_scr_xho_amh_guj_chh_nor_mao_fre_ses_bos_moo_sun_tha_hau_knd_swa_bam_azi_ita_prs_uzb_cic_vie_anl_tsw_dyu_ewe	-0.593781844407435	-1.41651157194563	0.159966703758648
701	owc_guj_moo_mol_gam_tig_aeg_cze_aze_uzb_lda_jav_bem_grk_krd_bsq_rus_mlt_bam_mnd_swe_spa_swa_afr_tsw_pan_hun_zul_dyu_est_bos_amh_geo_alb_fre_scr_por_wly_amr_ctl_fin_swt_tag_lat_ind_jpn_knd_kor_dut_bul_dgb_hin_sun_arw_chh_bat_cnt_rom_ses_lit_sid_ita_glc_ben_nor_qcu_mcd_prs_urd_akn_sod_ger_heb_slo_mly_ukr_igb_eng_fbf_mao_tha_hau_tml_yor_xho_tur_pol_svk_azi_ewe_vie_anl_cic_tsn_ven	-0.942560910000198	-2.28554550821007	0.0245527303045711
702	hau_mcd_bem_lat_aeg_heb_mlt_bos_azi_aze_xho_mao_swa_arw_rus_bsq_spa_amh_swt_cnt_afr_alb_ewe_ctl_akn_svk_est_tsn_cic_fin_eng_gam_geo_dut_por_pan_prs_wly_anl_mol_hun_moo_bat_fre_tag_jpn_knd_kor_swe_pol_igb_ukr_mly_urd_owc_jav_mnd_grk_dgb_cze_tig_slo_nor_hin_bul_qcu_ita_rom_krd_fbf_sid_lit_sod_glc_sun_ben_bam_scr_ses_ind_tha_amr_tml_dyu_ven_uzb_ger_guj_tur_lda_vie_chh_zul_tsw_yor	0.124139595897126	0.291948899287569	0.770975956811385
703	chh_prs_xho_spa_amr_mlt_wly_slo_aze_tur_yor_bat_swt_ita_bul_bsq_dut_heb_tsn_mnd_grk_hin_lda_lat_cic_nor_est_ewe_zul_fin_mol_amh_geo_por_urd_rus_alb_sid_anl_rom_hun_fbf_sun_swe_tag_jpn_knd_kor_bos_eng_bam_ukr_mao_pol_tig_ind_cnt_guj_moo_cze_aeg_arw_svk_lit_afr_qcu_ctl_pan_ger_akn_gam_krd_sod_scr_jav_ben_ven_fre_bem_mly_tha_hau_tml_ses_igb_azi_glc_mcd_uzb_dyu_vie_owc_dgb_tsw_swa	-0.165153951162493	-0.389607493241912	0.69771758874894
704	mlt_arw_ewe_pol_anl_wly_sod_urd_azi_aze_tsn_mao_zul_ctl_eng_bsq_lat_aeg_cic_cnt_mcd_cze_xho_lit_igb_grk_fin_bam_bem_est_bul_heb_geo_slo_dut_hin_prs_amr_sid_svk_hun_yor_bat_rom_ind_jpn_tml_kor_swe_por_tsw_mol_jav_ukr_gam_mly_mnd_fre_ven_scr_chh_ita_bos_rus_ger_qcu_ben_pan_spa_swa_amh_nor_hau_krd_sun_afr_swt_alb_dgb_tag_tha_tig_knd_fbf_dyu_uzb_guj_glc_tur_moo_vie_owc_lda_ses_akn	-0.560723710669522	-1.33773549867953	0.184244826870883
705	anl_glc_bam_mol_sod_owc_aeg_guj_uzb_aze_ses_bat_ewe_ben_bos_bsq_pol_hau_igb_cnt_pan_dut_lda_prs_moo_ctl_fin_xho_bem_hun_mcd_amr_geo_rus_cze_arw_ger_wly_heb_scr_est_dyu_jav_ukr_sun_jpn_knd_kor_eng_rom_tsn_krd_ind_alb_tig_tag_mnd_fre_akn_bul_chh_lat_urd_nor_ita_qcu_slo_lit_afr_ven_mlt_grk_gam_por_mao_spa_tsw_swe_yor_mly_tha_amh_tml_fbf_swa_tur_svk_hin_azi_zul_vie_sid_cic_dgb_swt	-0.776372858386233	-1.87073632526893	0.0645261978190588
706	gam_krd_tsw_swe_sid_anl_amh_guj_tur_uzb_bem_mao_ven_bos_fre_bsq_slo_hau_zul_cnt_eng_lat_akn_afr_yor_grk_fin_fbf_bam_est_hin_amr_geo_prs_pol_ger_alb_chh_mlt_ukr_hun_ewe_tag_rus_mly_jpn_knd_kor_lit_spa_moo_nor_jav_urd_tig_bat_mnd_ita_dyu_ctl_sod_mol_glc_dut_pan_qcu_svk_ben_por_ses_heb_bul_aeg_mcd_ind_cze_cic_rom_tsn_sun_tha_wly_tml_dgb_lda_azi_scr_arw_aze_swt_vie_owc_igb_swa_xho	-0.115166713617274	-0.271787262562035	0.786388037095317
707	tig_arw_ven_afr_chh_wly_anl_krd_azi_tur_moo_mly_xho_slo_mol_bsq_prs_gam_cic_mnd_eng_ben_tsw_dut_swt_swe_est_ewe_lda_fin_glc_hau_geo_ita_pan_por_bos_sod_aeg_fre_hun_igb_jav_ger_ind_jpn_tml_kor_lit_ukr_bem_mcd_sun_nor_amh_tag_cnt_lat_tsn_svk_heb_urd_pol_rom_scr_qcu_hin_rus_spa_bam_sid_bul_amr_grk_mao_alb_swa_cze_ses_bat_tha_mlt_knd_yor_zul_uzb_ctl_guj_aze_dgb_vie_owc_akn_fbf_dyu	-0.0676326129097344	-0.159256457428509	0.87381217677152
708	tig_rom_akn_urd_hau_gam_owc_scr_azi_uzb_xho_ind_fbf_rus_slo_bsq_spa_amh_ewe_mnd_eng_lat_igb_cze_tsw_afr_hun_cic_dyu_fin_dut_wly_geo_grk_ger_hin_ctl_sod_heb_nor_est_yor_jav_svk_mao_jpn_knd_kor_swe_por_zul_alb_mly_pan_chh_bat_cnt_prs_lda_mcd_amr_arw_bul_ita_bos_qcu_fre_krd_ukr_ses_mlt_guj_sid_pol_sun_lit_tsn_ben_bem_tag_tha_anl_tml_swa_ven_aze_glc_mol_tur_moo_vie_aeg_swt_bam_dgb	-0.20551488975656	-0.485685019548681	0.62833282873072
709	chh_grk_akn_dut_anl_owc_mlt_afr_uzb_tur_ewe_bat_bam_hin_ctl_bsq_rom_amh_tsn_cnt_fre_cze_bem_svk_ven_spa_fin_igb_dgb_hun_mol_gam_geo_ita_alb_rus_ukr_hau_sod_lit_est_fbf_ind_glc_sun_jpn_tml_kor_scr_swe_moo_guj_tag_prs_amr_mly_mnd_bos_tsw_mcd_wly_slo_krd_ben_ger_qcu_lat_arw_por_ses_sid_bul_tig_pan_jav_nor_dyu_eng_swt_mao_tha_heb_knd_zul_lda_azi_pol_urd_aze_yor_vie_aeg_swa_cic_xho	-0.348835942655274	-0.825928303644446	0.410958566429915
710	sod_fre_swt_pan_chh_hau_owc_hin_azi_uzb_bem_bat_ses_lat_mol_bsq_spa_tig_cic_mnd_ita_alb_xho_ukr_fbf_por_hun_ven_igb_est_dut_amr_geo_slo_rus_scr_urd_wly_anl_bos_fin_swa_sun_glc_tag_jpn_knd_kor_guj_krd_akn_nor_ind_svk_gam_jav_cnt_bul_tsn_afr_heb_eng_arw_rom_lit_qcu_swe_ctl_prs_ewe_amh_mcd_mlt_ger_mly_ben_tsw_grk_yor_mao_tha_aeg_tml_dgb_zul_tur_pol_cze_aze_dyu_vie_sid_bam_lda_moo	-0.827737789846342	-1.99404287860878	0.0490760478562216
711	mlt_lit_swt_nor_aeg_sod_sid_pol_tur_azi_ven_sun_akn_urd_eng_bsq_rus_hau_lda_cnt_hin_swe_dyu_alb_bem_scr_est_cic_igb_fin_lat_owc_geo_svk_krd_prs_grk_tig_gam_bos_hun_yor_tag_fre_mly_jpn_tml_kor_guj_ger_zul_pan_mao_ben_wly_bat_mnd_dut_moo_slo_amr_ita_arw_mcd_spa_qcu_por_afr_ctl_swa_chh_rom_heb_glc_ind_ukr_fbf_mol_ses_jav_tha_anl_knd_dgb_ewe_uzb_cze_bul_aze_bam_vie_amh_xho_tsn_tsw	0.173174165648103	0.407314434789482	0.684713088387055
712	hau_ukr_tsw_lat_aeg_owc_amh_dut_uzb_tur_lda_bat_dyu_por_glc_bsq_cze_sod_swt_cnt_slo_grk_cic_fre_swa_urd_hun_zul_yor_fin_mcd_sid_geo_prs_alb_svk_rom_mlt_heb_mol_est_fbf_mly_ctl_mao_jpn_tml_kor_ita_lit_ses_ben_sun_scr_wly_ind_mnd_arw_ven_nor_chh_rus_pol_eng_afr_qcu_pan_guj_bul_moo_amr_hin_anl_krd_tag_ger_xho_spa_tsn_jav_tha_tig_knd_ewe_dgb_aze_swe_bos_azi_bam_vie_gam_akn_bem_igb	-0.233077862684059	-0.549973395727163	0.583656066266899
713	anl_por_ses_afr_aeg_sod_mlt_mcd_uzb_azi_zul_ind_dyu_cze_lit_bsq_glc_wly_akn_mnd_guj_ukr_cic_mol_fbf_fre_fin_moo_dgb_est_rus_chh_geo_urd_pol_eng_bos_heb_amr_svk_hun_tsw_bat_pan_mao_jpn_tml_kor_ita_grk_ven_alb_tag_ger_hau_sun_cnt_slo_swt_swe_owc_rom_nor_spa_lat_qcu_ben_scr_krd_ewe_sid_prs_gam_hin_mly_dut_igb_ctl_yor_jav_tha_tig_knd_bam_xho_tur_arw_bul_aze_lda_vie_amh_swa_tsn_bem	-0.0985415532262851	-0.232223900348846	0.816874372826489
714	amh_rus_akn_cze_hau_mlt_amr_krd_tur_aze_swa_mao_ses_arw_eng_bsq_nor_sid_cic_cnt_mol_por_ven_lat_fbf_ukr_est_yor_bem_hun_alb_tig_geo_svk_pol_glc_grk_anl_heb_ben_fin_swt_sun_spa_bat_jpn_tml_kor_urd_guj_zul_ita_tag_pan_chh_mly_mnd_hin_xho_mcd_gam_swe_ctl_scr_dut_qcu_fre_slo_afr_tsn_aeg_bul_wly_lit_jav_ger_moo_rom_igb_ind_tha_owc_knd_ewe_dyu_azi_bos_prs_uzb_bam_vie_sod_tsw_dgb_lda	-0.236805645128225	-0.559731436898242	0.577008301580832
715	mlt_krd_lda_lat_sid_hau_chh_guj_aze_uzb_moo_tag_igb_arw_slo_bsq_afr_aeg_yor_mnd_fre_svk_cic_ger_tsn_pan_hun_ewe_dyu_fin_ctl_amh_geo_ita_grk_alb_scr_owc_gam_lit_est_swt_ind_prs_bat_jpn_knd_kor_urd_hin_zul_swe_mly_mcd_tig_jav_cnt_nor_akn_pol_wly_glc_ukr_por_cze_qcu_bos_bul_ben_fbf_heb_dut_anl_rus_mao_rom_bam_spa_tsw_sun_tha_amr_tml_ven_swa_azi_eng_mol_tur_bem_vie_sod_ses_xho_dgb	-0.314888129643632	-0.745283699333486	0.457979663378134
716	hau_mol_zul_grk_gam_owc_amh_cze_aze_uzb_lda_jav_fbf_lat_arw_bsq_rus_sod_tsn_cnt_swe_bos_dyu_slo_ven_afr_est_cic_dgb_hun_krd_heb_geo_mcd_rom_ukr_glc_sid_amr_ctl_fin_tsw_sun_ger_ind_jpn_tml_kor_scr_urd_akn_prs_tag_svk_wly_bat_mnd_fre_ses_eng_anl_ben_lit_bul_nor_qcu_spa_pol_dut_bem_mlt_ita_aeg_por_mao_pan_swt_hin_yor_mly_tha_tig_knd_ewe_moo_tur_guj_alb_azi_swa_vie_chh_igb_xho_bam	-0.236756528875123	-0.559901365421214	0.576892857926835
717	hau_prs_akn_fre_tig_heb_amr_ben_aze_uzb_bem_mly_xho_ger_bul_bsq_glc_sid_ewe_mnd_ukr_mol_dgb_krd_tsw_pan_fin_yor_moo_hun_swe_aeg_geo_ctl_spa_guj_slo_wly_mlt_pol_est_zul_sun_rom_tag_jpn_knd_kor_afr_urd_ven_bos_bat_lat_anl_ind_cnt_cze_cic_por_amh_mcd_hin_grk_arw_qcu_alb_svk_eng_dyu_gam_lit_owc_rus_mao_ita_igb_nor_bam_jav_tha_chh_tml_lda_swa_tur_scr_dut_azi_tsn_vie_sod_swt_ses_fbf	-0.56256643543705	-1.34274567590811	0.182622488762811
718	amr_bos_bem_por_amh_aeg_tig_ctl_uzb_azi_ses_mly_bam_scr_grk_bsq_prs_chh_igb_mnd_cze_ger_yor_lat_akn_mcd_fin_tsw_ewe_hun_arw_sid_geo_svk_pol_rom_mol_sod_gam_rus_est_moo_sun_spa_jav_jpn_tml_kor_krd_hin_dyu_nor_bat_fre_heb_ind_cnt_guj_dgb_glc_hau_pan_alb_urd_ukr_qcu_eng_ita_dut_tsn_owc_swe_wly_bul_tag_lit_fbf_slo_zul_mao_tha_mlt_knd_ven_swa_tur_ben_afr_aze_cic_vie_anl_swt_lda_xho	-0.647959404371226	-1.55377440286078	0.123634838817712
719	amh_bos_xho_nor_mlt_wly_owc_por_uzb_aze_lda_bat_akn_prs_ita_bsq_dut_chh_ven_mnd_spa_ctl_cic_cze_ewe_mol_hun_moo_bem_est_eng_sid_geo_pol_scr_ben_lit_tig_amr_hin_fin_yor_jav_mcd_mao_jpn_tml_kor_guj_ukr_tsw_svk_tag_grk_heb_mly_cnt_arw_tsn_rom_hau_swe_pan_alb_slo_qcu_urd_glc_ger_igb_aeg_fre_anl_afr_sun_bul_dyu_lat_dgb_ind_tha_sod_knd_ses_swt_azi_krd_rus_tur_bam_vie_gam_swa_fbf_zul	0.680491327570422	1.61337280281504	0.11005180872239
720	mlt_mcd_ses_swe_hau_heb_wly_ctl_aze_tur_zul_sun_swa_alb_hin_bsq_ita_anl_cic_mnd_ben_glc_xho_fre_dgb_por_est_tsn_fbf_fin_guj_amh_geo_bul_lat_dut_slo_gam_owc_nor_hun_bam_mly_rus_bat_jpn_knd_kor_bos_cze_bem_pol_jav_krd_aeg_mao_cnt_svk_akn_rom_chh_eng_spa_afr_mol_qcu_ukr_scr_ger_moo_tig_urd_sid_grk_ind_pan_tsw_arw_lda_tag_tha_amr_tml_swt_igb_uzb_lit_prs_azi_dyu_vie_sod_yor_ven_ewe	0.00741966258479515	0.0174655581843789	0.986102624928853
721	wly_grk_ses_eng_owc_tig_hau_swe_aze_uzb_swa_bat_lda_lat_arw_bsq_guj_anl_fbf_cnt_svk_krd_bem_ctl_yor_ben_hun_ven_dyu_est_ita_heb_geo_bul_prs_mcd_hin_gam_chh_fre_fin_akn_mao_ger_tag_jpn_knd_kor_rom_pol_bam_mol_ind_urd_aeg_jav_mnd_ukr_cic_scr_amh_alb_cze_rus_nor_qcu_spa_afr_lit_xho_sod_slo_sid_glc_mly_pan_swt_dut_tsw_sun_tha_mlt_tml_zul_tsn_tur_por_bos_azi_dgb_vie_amr_moo_ewe_igb	-0.299728261286287	-0.709014771119287	0.48008895082201
722	owc_krd_ses_pol_amh_gam_heb_svk_tur_aze_ewe_sun_swa_eng_fre_bsq_bos_amr_igb_cnt_ita_bul_zul_arw_ven_pan_fin_bem_moo_hun_por_anl_geo_glc_ukr_dut_slo_tig_chh_grk_est_xho_bat_hin_jav_jpn_knd_kor_nor_rus_yor_cze_ind_prs_wly_mly_mnd_lit_tsw_afr_sod_ben_mol_alb_swe_qcu_urd_guj_scr_cic_sid_mcd_hau_spa_mao_lat_lda_ger_swt_tag_tha_mlt_tml_akn_tsn_uzb_ctl_rom_azi_bam_vie_aeg_fbf_dyu_dgb	-1.12102929794813	-2.74311441227512	0.00730172735894512
723	anl_arw_ses_ita_chh_heb_sod_rom_azi_tur_akn_ind_xho_scr_spa_bsq_mcd_gam_cic_mnd_svk_ctl_dgb_nor_fbf_eng_fin_igb_bam_est_afr_owc_geo_guj_slo_glc_pol_amh_mlt_prs_hun_tsw_sun_fre_tag_jpn_knd_kor_grk_urd_ewe_lat_jav_swe_aeg_bat_cnt_krd_zul_mol_sid_lit_bul_por_ben_qcu_bos_ukr_ger_dyu_tig_hin_hau_dut_mly_pan_moo_rus_tsn_mao_tha_amr_tml_swt_ven_aze_alb_cze_uzb_bem_vie_wly_swa_lda_yor	-0.566013031082344	-1.34812644947055	0.180892159323292
724	gam_fre_lda_rom_sod_sid_hau_urd_azi_aze_yor_tag_bam_mcd_guj_bsq_glc_amh_tsw_mnd_grk_svk_ewe_slo_moo_hin_fin_xho_swa_hun_nor_owc_geo_scr_dut_arw_ger_mlt_wly_prs_est_bem_bat_swe_sun_jpn_knd_kor_pan_lit_zul_cze_mao_lat_tig_jav_cnt_por_dgb_bul_anl_afr_ita_ctl_eng_qcu_mol_ben_krd_ven_heb_rus_chh_spa_ind_ukr_akn_alb_igb_mly_tha_aeg_tml_swt_fbf_uzb_bos_pol_tur_tsn_vie_amr_dyu_ses_cic	-0.43743019922493	-1.04010652883656	0.300986931725702
725	amr_svk_swt_dut_owc_sid_gam_lit_aze_tur_tsn_sun_dgb_glc_ukr_bsq_scr_aeg_fbf_mnd_bos_rus_bem_arw_moo_cze_fin_igb_tsw_hun_bul_hau_geo_guj_alb_lat_afr_amh_tig_ben_est_ven_mao_krd_mly_jpn_knd_kor_fre_prs_xho_rom_tag_eng_sod_ind_cnt_urd_dyu_slo_mlt_grk_ger_mol_spa_qcu_pan_mcd_nor_bam_wly_por_anl_pol_jav_ctl_lda_swe_zul_bat_tha_heb_tml_ewe_ses_azi_ita_hin_uzb_cic_vie_chh_akn_swa_yor	-0.28209695995396	-0.666607322817206	0.506673398438971
726	amr_krd_swa_urd_gam_owc_chh_bul_azi_tur_xho_sun_bam_pol_prs_bsq_glc_hau_swt_cnt_pan_slo_fbf_ctl_ewe_cze_hun_yor_ses_est_nor_wly_geo_ukr_rus_dut_ben_mlt_heb_lit_fin_akn_tag_arw_bat_jpn_tml_kor_eng_grk_tsn_scr_ind_fre_sod_mao_mnd_bos_zul_alb_amh_por_hin_ita_ger_qcu_guj_rom_swe_moo_tig_svk_anl_spa_mly_lat_ven_mol_bem_jav_tha_aeg_knd_igb_lda_aze_mcd_afr_uzb_cic_vie_sid_dgb_dyu_tsw	-0.684671195952171	-1.63698942063952	0.105012318602617
727	tig_krd_ses_afr_mlt_sod_aeg_prs_tur_uzb_igb_tag_akn_hin_ben_bsq_bul_sid_dyu_cnt_ctl_fre_cic_scr_ewe_rom_hun_fbf_bam_fin_glc_gam_geo_lit_mol_pol_grk_heb_amh_ita_est_yor_mly_rus_mao_jpn_knd_kor_eng_urd_ven_spa_bat_lat_amr_sun_mnd_arw_swa_dut_owc_svk_alb_por_pan_qcu_cze_nor_slo_tsw_anl_swe_hau_ger_jav_guj_dgb_mcd_tsn_ind_tha_wly_tml_xho_lda_azi_ukr_bos_aze_bem_vie_chh_moo_swt_zul	0.584986782183919	1.3843351181999	0.169568657154959
728	sid_nor_lda_ben_amr_tig_heb_rom_aze_azi_yor_tag_fbf_por_hin_bsq_slo_sod_dyu_cnt_scr_rus_swa_pol_ven_svk_est_igb_tsn_fin_alb_wly_geo_mol_prs_fre_ctl_chh_anl_eng_hun_tsw_jav_lat_bat_jpn_knd_kor_spa_swe_ewe_grk_ind_urd_hau_mao_mnd_ita_bam_lit_aeg_bul_pan_arw_krd_qcu_mcd_bos_glc_cic_mlt_ger_gam_dut_mly_guj_dgb_ukr_zul_sun_tha_amh_tml_xho_swt_uzb_afr_cze_tur_moo_vie_owc_akn_ses_bem	0.813187693790595	1.93595629010305	0.0559099205839468
729	chh_krd_ewe_bos_amr_owc_tig_pol_tur_aze_swt_ind_bem_dut_prs_bsq_mcd_heb_ven_mnd_alb_ctl_moo_svk_tsw_bul_est_xho_zul_hun_fre_anl_geo_afr_pan_eng_mol_gam_hau_glc_fin_dgb_tag_rus_jav_jpn_tml_kor_swe_guj_akn_spa_mly_ukr_mlt_mao_cnt_nor_cic_ben_aeg_ger_lat_scr_grk_qcu_cze_rom_hin_fbf_wly_urd_sid_por_bat_lit_swa_slo_igb_sun_tha_amh_knd_yor_lda_uzb_ita_arw_azi_bam_vie_sod_ses_tsn_dyu	0.156171516854028	0.367586207122017	0.714017017171233
730	sid_ita_swt_scr_hau_anl_tig_afr_azi_uzb_swa_jav_igb_bos_rom_bsq_lit_amh_tsw_cnt_swe_alb_lda_pan_bam_por_fin_bem_dyu_est_arw_gam_geo_ger_krd_urd_mcd_wly_chh_svk_hun_cic_bat_ukr_sun_jpn_knd_kor_nor_grk_tsn_ctl_mao_hin_owc_tag_mnd_lat_ewe_spa_sod_prs_slo_rus_glc_qcu_guj_cze_mol_fbf_mlt_bul_heb_fre_ind_eng_xho_ben_ses_mly_tha_aeg_tml_yor_ven_aze_pol_dut_tur_akn_vie_amr_zul_dgb_moo	-0.389741762390517	-0.924962992981231	0.357379059309581
731	anl_alb_dyu_dut_chh_owc_heb_prs_azi_aze_ven_bat_swa_glc_afr_bsq_spa_aeg_akn_cnt_urd_mcd_zul_krd_xho_bul_hun_cic_tsn_fin_mol_hau_geo_pol_scr_rus_svk_tig_sod_rom_est_fbf_jav_grk_mao_jpn_knd_kor_por_pan_bem_lat_ind_guj_wly_mly_mnd_lit_tsw_ukr_amh_ger_arw_cze_eng_qcu_ita_ben_hin_moo_sid_fre_mlt_swe_sun_bos_ses_ctl_lda_tag_tha_gam_tml_swt_igb_tur_nor_slo_uzb_yor_vie_amr_ewe_dgb_bam	-0.563416853547229	-1.3419750611285	0.182871317680087
732	sod_scr_igb_arw_owc_mlt_amr_lit_uzb_aze_swa_sun_xho_afr_ukr_bsq_swe_tig_lda_cnt_alb_mol_zul_guj_swt_rom_est_tsw_ewe_hun_glc_amh_geo_ger_ctl_ben_dut_sid_wly_fre_fin_tsn_ind_urd_bat_jpn_tml_kor_svk_slo_ses_ita_mao_eng_hau_jav_mnd_krd_ven_pol_chh_hin_lat_bul_grk_qcu_prs_spa_rus_cic_gam_mcd_heb_bos_tag_pan_fbf_cze_dgb_mly_tha_aeg_knd_bem_dyu_azi_por_nor_tur_akn_vie_anl_bam_moo_yor	-0.840316253268772	-2.0283683826515	0.0453826822266088
733	gam_spa_cic_svk_chh_owc_wly_cze_uzb_tur_xho_mao_bam_por_scr_bsq_lit_anl_tsn_cnt_guj_fre_moo_eng_ewe_ukr_hun_swa_fbf_fin_prs_tig_geo_krd_afr_lat_hin_heb_hau_glc_est_ses_jav_mcd_sun_jpn_knd_kor_ben_ctl_akn_grk_tag_ita_sod_mly_mnd_bos_lda_rom_mlt_slo_rus_nor_alb_qcu_dut_urd_mol_swt_amr_pan_aeg_pol_bat_arw_igb_bul_dyu_ind_tha_sid_tml_tsw_bem_aze_ger_swe_azi_dgb_vie_amh_ven_yor_zul	0.392656841199881	0.928110537570833	0.355752799668064
734	amr_ukr_tsw_glc_gam_heb_anl_urd_aze_uzb_swa_tag_igb_guj_cze_bsq_pol_wly_xho_cnt_rus_nor_tsn_krd_bam_fre_est_yor_swt_fin_arw_sod_geo_lat_ger_eng_hin_hau_aeg_spa_hun_ewe_ind_slo_sun_jpn_knd_kor_pan_prs_cic_mol_mao_alb_sid_mly_mnd_lit_akn_bos_chh_por_dut_afr_grk_qcu_ben_ita_swe_dyu_owc_ctl_mlt_scr_jav_rom_fbf_mcd_moo_bat_tha_amh_tml_ses_zul_tur_svk_bul_azi_lda_vie_tig_bem_dgb_ven	-0.616538956015775	-1.47065493972944	0.144759863500678
735	tig_grk_bem_hin_sod_gam_wly_eng_uzb_aze_dgb_tag_bam_mcd_svk_bsq_mol_amh_moo_mnd_rom_nor_xho_urd_swa_pan_fin_ewe_dyu_hun_slo_amr_geo_bos_ukr_lit_rus_hau_owc_prs_est_ses_mao_swe_mly_jpn_knd_kor_lat_fre_fbf_bul_jav_por_aeg_sun_cnt_arw_zul_guj_anl_spa_afr_scr_cze_qcu_pol_ben_glc_ven_chh_ctl_sid_ger_bat_dut_tsn_alb_igb_ind_tha_heb_tml_cic_akn_tur_ita_krd_azi_swt_vie_mlt_lda_tsw_yor	0.0550633663505553	0.129720880546038	0.897067418928981
736	chh_ukr_dgb_dut_anl_amr_mlt_glc_tur_azi_ven_bat_bam_arw_ita_bsq_bul_aeg_dyu_mnd_mol_slo_fbf_scr_xho_mcd_est_swa_bem_fin_hin_owc_geo_pan_lat_prs_afr_amh_sod_cze_hun_zul_sun_ben_mly_jpn_knd_kor_krd_fre_tsw_por_jav_urd_gam_tag_cnt_spa_igb_nor_sid_ger_alb_pol_eng_qcu_lit_ctl_svk_cic_hau_rus_wly_bos_mao_guj_tsn_swe_akn_ind_tha_tig_tml_ses_yor_aze_rom_grk_uzb_ewe_vie_heb_swt_lda_moo	-0.258126034705583	-0.609554002070731	0.543643669405551
737	aeg_glc_dyu_pan_amh_wly_amr_ben_aze_tur_ses_bat_moo_urd_arw_bsq_afr_chh_yor_mnd_scr_bos_bam_fre_akn_lit_hun_tsw_tsn_est_pol_sid_geo_prs_alb_eng_krd_heb_gam_ita_fin_swa_sun_svk_mly_jpn_tml_kor_rom_dut_fbf_por_jav_ukr_tig_tag_cnt_ger_bem_slo_mlt_mcd_guj_mol_grk_qcu_ctl_lat_cze_swt_hau_hin_owc_rus_mao_swe_xho_bul_dgb_ind_tha_anl_knd_ven_igb_uzb_spa_nor_azi_lda_vie_sod_cic_zul_ewe	-0.435469329160137	-1.03398218171358	0.303825781293851
738	chh_pan_xho_rom_gam_amh_anl_ger_aze_uzb_akn_tag_fbf_ben_lat_bsq_eng_owc_igb_cnt_krd_swe_ven_por_swt_scr_est_cic_tsn_hun_glc_mlt_geo_rus_bos_pol_ukr_amr_wly_bul_fin_tsw_mao_lit_ind_jpn_tml_kor_urd_mol_swa_mcd_sun_guj_aeg_mly_mnd_cze_lda_fre_tig_afr_slo_dut_ctl_qcu_svk_arw_ita_zul_sod_prs_hau_alb_bat_hin_yor_spa_bem_jav_tha_heb_knd_bam_moo_azi_grk_nor_tur_ses_vie_sid_dgb_dyu_ewe	-0.384915610865248	-0.911863929544355	0.36419800775581
739	sid_mcd_akn_lat_sod_aeg_anl_rus_aze_uzb_swt_sun_bem_mol_glc_bsq_dut_heb_tsn_mnd_pol_ger_fbf_ukr_cic_bul_fin_xho_dgb_est_guj_chh_geo_slo_lit_ita_fre_mlt_owc_cze_hun_ven_mly_hin_ind_jpn_knd_kor_krd_afr_lda_rom_mao_arw_hau_bat_cnt_grk_tsw_alb_wly_spa_por_pan_eng_qcu_scr_ctl_nor_zul_gam_ben_amr_swe_tag_bos_yor_urd_ses_jav_tha_tig_tml_igb_moo_azi_svk_prs_tur_swa_vie_amh_dyu_bam_ewe	-0.387709638213725	-0.918094822858363	0.360944159515878
740	chh_por_swa_rus_amr_sid_amh_spa_aze_tur_yor_tag_xho_lit_ben_bsq_fre_wly_tsw_cnt_bos_guj_tsn_alb_dyu_svk_hun_dgb_igb_fin_urd_anl_geo_afr_glc_krd_scr_tig_owc_grk_est_swt_mly_hin_ind_jpn_tml_kor_mcd_ger_zul_ita_sun_pan_sod_jav_mnd_prs_bam_mol_mlt_swe_dut_slo_cze_qcu_nor_lat_ukr_ses_heb_ctl_hau_bul_bat_rom_ewe_pol_ven_mao_tha_gam_knd_fbf_moo_azi_arw_eng_uzb_bem_vie_aeg_cic_akn_lda	-0.0854804407647209	-0.201975425043625	0.840377093063231
741	chh_por_tsw_swe_amr_wly_heb_svk_azi_tur_tsn_tag_yor_ukr_lat_bsq_ger_owc_swa_mnd_eng_scr_swt_dut_bem_cze_hun_cic_ven_est_bul_sid_geo_pan_mcd_grk_urd_mlt_gam_pol_fin_igb_ind_krd_sun_jpn_knd_kor_rom_ctl_moo_hin_bat_arw_amh_mao_cnt_guj_akn_mol_sod_afr_fre_nor_lit_qcu_alb_glc_ben_bam_aeg_prs_hau_slo_jav_spa_dgb_ita_zul_mly_tha_tig_tml_ses_dyu_uzb_bos_rus_aze_fbf_vie_anl_lda_ewe_xho	0.0680972995740108	0.160562451464443	0.872786283515683
742	amh_lat_zul_guj_heb_chh_sod_hin_aze_uzb_bem_ind_swa_por_swe_bsq_spa_aeg_igb_cnt_slo_rom_ewe_fre_moo_pol_hun_ven_swt_fin_nor_wly_geo_alb_mcd_scr_ita_hau_tig_rus_est_ses_tag_afr_sun_jpn_tml_kor_ben_eng_bam_pan_bat_lit_sid_jav_mnd_bos_fbf_grk_gam_cze_mol_arw_ukr_qcu_ger_ctl_glc_akn_owc_dut_anl_bul_mao_krd_dyu_urd_cic_mly_tha_mlt_knd_yor_lda_azi_prs_svk_tur_tsn_vie_amr_dgb_tsw_xho	-0.521218256579646	-1.23847872202377	0.218655631893684
743	aeg_alb_dyu_bul_chh_mlt_tig_hin_uzb_aze_moo_jav_igb_dut_slo_bsq_mol_sod_zul_cnt_ctl_afr_ses_por_tsn_guj_est_cic_yor_fin_arw_anl_geo_pan_nor_mcd_rus_owc_gam_fre_hun_lda_sun_krd_tag_jpn_knd_kor_swe_pol_bem_bos_mly_cze_wly_mao_mnd_eng_tsw_lit_amr_scr_ita_svk_spa_qcu_prs_rom_ben_xho_hau_ukr_sid_glc_bat_ger_ven_urd_akn_ind_tha_amh_tml_fbf_swt_azi_lat_grk_tur_dgb_vie_heb_bam_ewe_swa	-0.149785872168134	-0.353732483468599	0.724340039809984
744	tig_spa_swa_bul_sod_mlt_aeg_mcd_aze_uzb_yor_bat_tsn_hin_grk_bsq_pol_owc_dyu_cnt_dut_ger_ses_rom_xho_svk_est_dgb_moo_fin_prs_chh_geo_ctl_mol_pan_rus_sid_amh_fre_hun_lda_mao_afr_sun_jpn_knd_kor_eng_ben_cic_urd_jav_arw_anl_tag_mnd_lit_bem_scr_wly_swe_cze_lat_slo_qcu_nor_bos_guj_tsw_heb_alb_amr_glc_ind_krd_ewe_ita_akn_mly_tha_hau_tml_ven_zul_azi_ukr_por_tur_swt_vie_gam_fbf_bam_igb	-0.1230155184668	-0.28975484804391	0.772648821058689
745	mlt_mol_moo_ukr_chh_gam_anl_bul_azi_aze_lda_jav_akn_scr_mcd_bsq_rom_owc_bem_mnd_ctl_eng_xho_ben_swa_prs_fin_tsw_ewe_est_fre_heb_geo_hin_slo_guj_nor_tig_amr_glc_hun_bam_tag_ita_mly_jpn_tml_kor_krd_rus_swt_swe_sun_bos_amh_ind_cnt_lit_dgb_dut_sod_spa_cze_arw_lat_qcu_grk_pol_svk_cic_sid_alb_wly_por_mao_pan_tsn_ger_ses_bat_tha_hau_knd_igb_dyu_tur_afr_urd_uzb_fbf_vie_aeg_ven_yor_zul	-0.978589635166254	-2.38302228263906	0.0192049569950516
746	aeg_bul_swt_cze_amr_sid_mlt_hin_tur_aze_yor_bat_zul_swe_lat_bsq_ctl_heb_bam_cnt_glc_dut_ewe_urd_ven_ukr_hun_lda_swa_fin_afr_owc_geo_ita_pol_spa_grk_gam_amh_mcd_est_ses_mly_guj_sun_jpn_knd_kor_prs_rom_dyu_por_tag_rus_anl_jav_mnd_alb_akn_nor_chh_scr_bos_ben_mol_qcu_eng_svk_lit_tsw_tig_fre_sod_pan_ind_slo_cic_ger_tsn_mao_tha_hau_tml_moo_dgb_azi_krd_arw_uzb_igb_vie_wly_fbf_xho_bem	-0.182095945229632	-0.429487719322298	0.668561732454369
747	gam_cze_lda_swe_amh_sod_hau_por_aze_uzb_swt_sun_zul_prs_nor_bsq_ita_wly_akn_mnd_bul_glc_bem_lit_moo_arw_est_fbf_ses_hun_fre_amr_geo_lat_rus_ukr_alb_chh_owc_dut_fin_tsw_mao_ctl_tag_jpn_tml_kor_eng_ger_yor_spa_mly_afr_aeg_jav_cnt_pan_igb_guj_mlt_mol_ben_hin_scr_qcu_svk_krd_mcd_xho_tig_slo_heb_rom_bat_urd_swa_pol_ewe_ind_tha_anl_knd_tsn_cic_tur_grk_bos_azi_dyu_vie_sid_dgb_bam_ven	0.206493713139769	0.486016345684955	0.628098791472445
748	sid_bul_lda_alb_amr_gam_aeg_glc_azi_uzb_fbf_mao_xho_lat_mol_bsq_arw_chh_tsn_cnt_slo_pan_dgb_spa_tsw_scr_fin_cic_moo_est_bos_hau_geo_guj_cze_krd_urd_tig_anl_grk_hun_swt_mly_ger_tag_jpn_knd_kor_ben_fre_igb_prs_jav_mcd_sod_bat_mnd_rus_zul_eng_amh_ctl_swe_svk_dut_qcu_hin_ukr_lit_swa_owc_ita_mlt_pol_sun_rom_ses_afr_ven_ind_tha_wly_tml_yor_dyu_aze_nor_por_tur_bam_vie_heb_bem_akn_ewe	-0.254924866533438	-0.602695228638091	0.548178306109052
749	anl_hin_cic_rom_heb_mlt_sid_lat_aze_azi_bam_tag_tsw_pan_bul_bsq_glc_wly_dgb_cnt_por_spa_dyu_dut_igb_mol_est_ven_moo_hun_alb_chh_geo_mcd_slo_nor_ita_tig_gam_ctl_fin_tsn_ind_grk_mly_jpn_tml_kor_cze_arw_bem_guj_bat_svk_owc_mao_mnd_eng_fbf_prs_aeg_bos_urd_lit_rus_qcu_fre_ger_swe_lda_amh_pol_amr_afr_sun_ben_yor_scr_ses_jav_tha_hau_knd_swa_zul_tur_ukr_krd_uzb_swt_vie_sod_akn_xho_ewe	0.448787074978802	1.05867431263297	0.292490138400331
750	mlt_scr_cic_arw_owc_gam_sid_ger_aze_tur_swa_mao_bem_slo_dut_bsq_ben_sod_bam_mnd_svk_rom_tsw_cze_fbf_bul_est_moo_dgb_fin_ctl_aeg_geo_alb_pol_bos_ukr_amh_chh_mcd_hun_swt_jav_ita_mly_jpn_knd_kor_glc_krd_ewe_hin_ind_pan_wly_sun_cnt_mol_xho_urd_hau_nor_lit_grk_lat_qcu_prs_por_swe_lda_heb_afr_amr_eng_tag_fre_ven_guj_igb_bat_tha_anl_tml_ses_yor_uzb_rus_spa_azi_zul_vie_tig_akn_tsn_dyu	-0.0116289320142771	-0.0274003527820031	0.978199128479379
751	mlt_prs_swa_svk_amr_amh_gam_bos_aze_uzb_lda_jav_fbf_cze_pol_bsq_glc_sod_dyu_cnt_por_mol_yor_hin_zul_alb_fin_xho_tsw_hun_eng_tig_geo_spa_swe_lit_ger_sid_heb_ctl_est_swt_sun_ita_tag_jpn_tml_kor_slo_urd_ewe_ben_mao_ukr_wly_bat_mnd_krd_bem_mcd_aeg_arw_pan_dut_guj_qcu_lat_bul_rom_ses_anl_nor_owc_scr_mly_afr_dgb_fre_igb_ind_tha_hau_knd_moo_akn_azi_grk_rus_tur_ven_vie_chh_bam_tsn_cic	0.241081199025625	0.567626852947098	0.57165614567975
752	tig_ger_swt_guj_chh_anl_sid_cze_aze_uzb_ewe_tag_fbf_mcd_krd_bsq_bul_amh_igb_mnd_dut_grk_akn_afr_swa_lat_est_lda_tsn_hun_fre_owc_geo_nor_slo_svk_hin_hau_gam_lit_fin_cic_mao_eng_mly_jpn_knd_kor_pol_urd_bam_glc_jav_alb_aeg_ind_cnt_por_ven_arw_heb_bos_ben_ita_prs_qcu_ukr_mol_spa_moo_amr_ctl_wly_rus_sun_rom_tsw_swe_dgb_bat_tha_sod_tml_bem_zul_azi_pan_scr_tur_xho_vie_mlt_dyu_yor_ses	-0.046568826017339	-0.109744394555502	0.912848556226414
753	gam_slo_ewe_urd_owc_sod_mlt_svk_azi_uzb_ven_jav_bem_hin_ukr_bsq_fre_sid_bam_cnt_afr_nor_dyu_spa_zul_alb_fin_swt_lda_hun_rom_amr_geo_krd_rus_guj_mcd_amh_wly_ger_est_xho_sun_ctl_mao_jpn_tml_kor_prs_arw_dgb_scr_ind_cze_aeg_tag_mnd_glc_cic_lit_hau_pan_dut_pol_eng_qcu_mol_ita_bul_akn_tig_lat_anl_grk_mly_por_moo_swe_tsn_bat_tha_chh_knd_yor_fbf_aze_ben_bos_tur_tsw_vie_heb_ses_igb_swa	0.757948813147407	1.79205474072313	0.076376239874445
754	anl_guj_igb_ctl_sid_gam_amr_bul_tur_aze_ewe_tag_cic_hin_rom_bsq_bos_amh_dgb_mnd_pol_lit_dyu_fre_zul_cze_fin_yor_tsn_hun_afr_mlt_geo_glc_pan_mol_ita_tig_hau_rus_est_bam_mly_ben_ind_jpn_knd_kor_lat_swe_bem_mcd_bat_prs_chh_jav_cnt_por_xho_grk_wly_scr_svk_eng_ukr_qcu_krd_urd_alb_swt_owc_arw_aeg_slo_mao_nor_ven_dut_moo_sun_tha_sod_tml_akn_lda_uzb_spa_ger_azi_tsw_vie_heb_ses_swa_fbf	-0.356610593330165	-0.844594951630511	0.400504523129618
755	sod_scr_ven_ben_wly_sid_gam_lit_azi_aze_dyu_mly_ses_fre_nor_bsq_mcd_mlt_bem_mnd_ita_svk_swa_bos_zul_rus_fin_lda_moo_est_pol_heb_geo_ctl_swe_eng_alb_owc_tig_rom_hun_bam_tag_cze_jav_jpn_knd_kor_mol_slo_ewe_prs_bat_krd_anl_mao_cnt_spa_igb_ukr_amr_bul_por_arw_dut_qcu_urd_ger_afr_tsw_chh_hin_hau_lat_ind_grk_tsn_guj_xho_sun_tha_amh_tml_cic_swt_uzb_pan_glc_tur_dgb_vie_aeg_yor_akn_fbf	-0.0959966564416768	-0.226380840423826	0.821402048999613
756	amr_bul_ses_ita_anl_sid_hau_alb_tur_azi_yor_mly_moo_mcd_urd_bsq_rus_heb_dgb_mnd_afr_nor_cic_slo_ven_ukr_fin_zul_tsn_hun_por_gam_geo_guj_cze_glc_spa_mlt_sod_ctl_est_ewe_mao_grk_bat_jpn_tml_kor_lit_eng_swa_arw_ind_mol_aeg_tag_cnt_svk_lda_ger_tig_hin_fre_scr_prs_qcu_pan_bos_krd_akn_owc_ben_wly_pol_sun_swe_bem_lat_swt_jav_tha_amh_knd_dyu_tsw_uzb_rom_dut_aze_igb_vie_chh_xho_fbf_bam	-0.0220837814191569	-0.051971042298545	0.958663235189057
757	tig_fre_tsw_scr_wly_aeg_heb_bul_azi_uzb_yor_mao_ewe_lat_slo_bsq_mol_mlt_tsn_mnd_hin_ben_lda_pol_igb_dut_est_fbf_dyu_hun_guj_gam_geo_svk_urd_lit_ger_sid_amr_prs_fin_xho_mly_mcd_bat_jpn_knd_kor_por_grk_swa_eng_jav_glc_hau_sun_cnt_ukr_cic_ctl_amh_spa_pan_nor_rom_qcu_rus_arw_alb_ses_chh_swe_anl_krd_tag_ita_dgb_bos_swt_ind_tha_sod_tml_zul_bam_tur_cze_afr_aze_moo_vie_owc_ven_akn_bem	-0.489898333736286	-1.16406622285473	0.24737482541521
758	aeg_rom_moo_rus_mlt_hau_sod_swe_azi_aze_xho_jav_dyu_dut_arw_bsq_bul_wly_dgb_mnd_slo_scr_akn_bos_ven_pol_fin_swt_swa_est_hin_heb_geo_lit_ctl_mol_mcd_gam_tig_glc_hun_fbf_tag_prs_mly_jpn_tml_kor_lat_cze_ewe_spa_sun_guj_chh_mao_cnt_ger_igb_por_amh_eng_grk_krd_svk_qcu_alb_fre_ben_yor_sid_afr_amr_pan_ind_ukr_bam_nor_zul_bat_tha_owc_knd_cic_ses_uzb_ita_urd_tur_bem_vie_anl_tsn_tsw_lda	-0.101190984073309	-0.238514528353095	0.812006821398699
759	aeg_scr_dgb_swe_hau_amr_wly_dut_aze_tur_ewe_mao_dyu_ben_lit_bsq_ukr_chh_swt_cnt_ger_prs_ses_fre_cic_por_est_moo_bem_fin_pan_gam_geo_spa_rom_krd_lat_sod_owc_rus_hun_tsw_ind_bos_tag_jpn_tml_kor_alb_eng_swa_grk_mly_slo_amh_jav_mnd_mol_igb_nor_tig_urd_ctl_ita_arw_qcu_guj_mcd_hin_tsn_sid_cze_anl_bul_bat_glc_yor_svk_ven_sun_tha_mlt_knd_xho_bam_azi_pol_afr_uzb_fbf_vie_heb_zul_akn_lda	-0.573047999028843	-1.3674850322352	0.174769144270272
760	sod_mol_zul_spa_anl_mlt_tig_ger_azi_uzb_swa_bat_bam_pan_lit_bsq_dut_owc_igb_mnd_fre_scr_xho_krd_ses_swe_hun_tsn_moo_est_nor_aeg_geo_bos_eng_ukr_rom_amh_amr_slo_fin_cic_tag_rus_jav_jpn_tml_kor_hin_arw_ewe_ctl_ind_mcd_gam_mao_cnt_glc_tsw_grk_heb_por_afr_alb_ben_qcu_guj_lat_prs_dgb_chh_svk_wly_cze_sun_pol_bem_ita_yor_mly_tha_hau_knd_lda_fbf_aze_bul_urd_tur_ven_vie_sid_swt_akn_dyu	-0.490437506370095	-1.16662794076249	0.246343501546802
761	anl_nor_ven_pol_tig_mlt_sid_dut_tur_aze_fbf_mly_ses_fre_hin_bsq_mcd_aeg_bem_cnt_rom_por_yor_prs_tsn_ben_fin_bam_xho_est_swe_hau_geo_cze_bul_eng_scr_chh_gam_mol_hun_moo_jav_ger_tag_jpn_knd_kor_guj_svk_igb_glc_bat_lat_owc_sun_mnd_slo_swt_afr_wly_bos_ctl_urd_alb_qcu_pan_rus_ukr_cic_heb_spa_sod_arw_mao_grk_dgb_krd_swa_ind_tha_amh_tml_akn_ewe_azi_ita_lit_uzb_zul_vie_amr_tsw_lda_dyu	-0.376169361277253	-0.891487270766836	0.374968527595326
762	owc_ger_moo_bos_sod_sid_amh_spa_aze_tur_bem_tag_cic_lit_urd_bsq_scr_wly_swt_mnd_fre_guj_igb_swe_ewe_mol_est_fbf_tsn_fin_afr_anl_geo_nor_bul_dut_grk_heb_hau_hin_hun_swa_mly_glc_jav_jpn_knd_kor_rom_krd_dgb_pol_bat_ben_mlt_mao_cnt_cze_lda_ita_tig_svk_lat_ukr_mcd_qcu_slo_alb_rus_dyu_gam_prs_chh_eng_sun_pan_bam_ctl_xho_ind_tha_amr_tml_ses_akn_azi_arw_por_uzb_tsw_vie_aeg_yor_zul_ven	-1.01796685011342	-2.49908541605371	0.0142054757001779
763	heb_hin_ses_ita_tig_wly_sid_prs_uzb_azi_dgb_mly_bam_arw_spa_bsq_mcd_chh_tsw_cnt_grk_rom_fbf_eng_yor_alb_fin_ven_igb_hun_swe_aeg_geo_krd_dut_fre_ger_sod_amr_scr_est_cic_sun_cze_jav_jpn_tml_kor_slo_svk_dyu_guj_bat_mol_hau_mao_mnd_por_tsn_rus_anl_afr_ben_lat_bos_qcu_pan_nor_ukr_swa_owc_lit_amh_bul_ind_ctl_lda_pol_swt_tag_tha_mlt_knd_zul_moo_aze_glc_urd_tur_bem_vie_gam_akn_ewe_xho	-0.31211686296968	-0.739041888185932	0.461742778726647
764	amr_pol_cic_pan_sod_wly_aeg_rom_azi_aze_igb_jav_dyu_mol_afr_bsq_krd_gam_bem_mnd_rus_scr_zul_eng_fbf_lit_fin_yor_dgb_est_bul_heb_geo_ben_ita_grk_mcd_anl_chh_prs_hun_swa_tag_nor_ind_jpn_tml_kor_ger_svk_bam_glc_mly_arw_owc_bat_cnt_guj_tsn_hin_tig_lat_alb_cze_swe_qcu_dut_ctl_por_ewe_amh_spa_sid_fre_mao_ukr_akn_bos_tsw_sun_tha_hau_knd_moo_ses_uzb_slo_urd_tur_lda_vie_mlt_ven_swt_xho	-0.699301772873867	-1.67672388993134	0.0969549390830563
765	hau_ben_lda_urd_wly_owc_anl_afr_tur_aze_tsw_tag_akn_krd_por_bsq_ctl_tig_ewe_cnt_guj_rom_tsn_nor_dgb_prs_hun_zul_dyu_fin_arw_heb_geo_swe_ger_ukr_bos_amh_mlt_mol_est_ven_sun_fre_bat_jpn_knd_kor_lit_rus_cic_ita_ind_scr_aeg_jav_mnd_pol_swa_lat_amr_pan_cze_dut_spa_qcu_bul_alb_hin_swt_gam_svk_chh_grk_mly_mcd_igb_slo_ses_mao_tha_sod_tml_moo_fbf_uzb_glc_eng_azi_xho_vie_sid_yor_bam_bem	-0.505042248005659	-1.2027408238124	0.232129778530988
766	aeg_alb_zul_swe_sod_hau_sid_grk_azi_tur_igb_bat_swt_afr_spa_bsq_hin_wly_ewe_cnt_arw_prs_ven_mcd_fbf_fre_hun_bam_lda_fin_pol_gam_geo_urd_ben_mol_slo_chh_heb_bos_est_moo_jav_ctl_tag_jpn_knd_kor_rom_dut_swa_lat_sun_ukr_amh_ind_mnd_pan_dgb_krd_anl_ger_ita_guj_svk_qcu_scr_lit_rus_tsw_amr_bul_owc_nor_mao_eng_dyu_cze_bem_mly_tha_tig_tml_akn_yor_uzb_por_glc_aze_cic_vie_mlt_ses_tsn_xho	0.114245969744449	0.268909127469619	0.78859527129464
767	hau_ukr_lda_lit_wly_tig_amr_spa_azi_aze_tsw_bat_xho_bos_mol_bsq_grk_chh_cic_mnd_fre_pan_dgb_swe_dyu_rus_fin_yor_zul_est_rom_amh_geo_krd_guj_hin_mcd_sod_anl_ita_hun_swa_ind_pol_sun_jpn_knd_kor_slo_scr_ewe_alb_mly_prs_aeg_tag_cnt_ben_moo_cze_sid_eng_ctl_afr_lat_qcu_svk_glc_bul_igb_mlt_por_owc_nor_jav_dut_fbf_ger_ven_mao_tha_gam_tml_tsn_bam_uzb_urd_arw_tur_akn_vie_heb_bem_ses_swt	-0.200037594060103	-0.472324729799647	0.637801494891276
768	mlt_krd_dyu_ita_owc_sod_amh_prs_azi_uzb_bem_jav_yor_grk_mol_bsq_por_wly_igb_mnd_cze_eng_tsn_bos_ewe_alb_est_moo_akn_fin_rus_hau_geo_arw_lat_swe_urd_sid_aeg_spa_hun_lda_mao_ukr_sun_jpn_knd_kor_ben_mcd_xho_hin_tag_fre_amr_ind_cnt_dut_dgb_svk_tig_lit_nor_guj_bul_qcu_scr_rom_ger_ses_chh_afr_heb_pan_mly_glc_fbf_slo_ven_bat_tha_gam_tml_swa_swt_tur_pol_ctl_aze_cic_vie_anl_tsw_bam_zul	-0.264980102516474	-0.629034780381488	0.53086837775967
769	anl_rus_swt_nor_owc_wly_aeg_scr_azi_uzb_cic_sun_dyu_lit_mcd_bsq_cze_mlt_swa_mnd_por_swe_dgb_pol_ven_ita_est_akn_bam_fin_rom_amr_geo_prs_hin_slo_ctl_tig_chh_guj_hun_bem_bat_ben_mao_jpn_knd_kor_spa_eng_lda_pan_mly_svk_heb_ind_cnt_urd_igb_arw_sid_glc_bos_krd_ukr_qcu_ger_lat_bul_tsw_gam_fre_hau_grk_jav_alb_moo_dut_yor_tag_tha_amh_tml_zul_ewe_aze_mol_afr_tur_fbf_vie_sod_xho_tsn_ses	-0.159424655767235	-0.375950015398594	0.70781028288539
770	chh_por_dyu_slo_tig_hau_heb_pan_uzb_azi_ses_mao_moo_prs_mcd_bsq_alb_amr_dgb_cnt_lit_guj_bam_mol_yor_spa_fin_bem_swt_est_krd_wly_geo_hin_scr_afr_ctl_owc_sid_grk_hun_cic_sun_cze_mly_jpn_knd_kor_lat_ben_ewe_dut_jav_arw_sod_bat_mnd_bul_ven_glc_aeg_rom_pol_urd_ita_qcu_nor_ukr_bos_zul_mlt_swe_gam_fre_ind_svk_tsn_rus_fbf_tag_tha_amh_tml_xho_lda_aze_ger_eng_tur_igb_vie_anl_tsw_swa_akn	-0.204900110148573	-0.484091588173046	0.629458903331299
771	chh_alb_fbf_ben_wly_amh_sod_prs_uzb_aze_lda_ind_bam_eng_rom_bsq_spa_amr_bem_cnt_lat_afr_igb_mcd_swa_ger_hun_akn_ses_est_ita_heb_geo_swe_scr_pol_urd_owc_mlt_guj_fin_dyu_sun_cze_mly_jpn_knd_kor_slo_pan_tsn_ukr_bat_ctl_sid_tag_mnd_svk_xho_lit_gam_mol_fre_nor_dut_qcu_bul_arw_por_tsw_aeg_glc_hau_hin_mao_bos_cic_krd_zul_jav_tha_tig_tml_ven_yor_tur_rus_grk_azi_moo_vie_anl_dgb_swt_ewe	-0.296392209721315	-0.701790591277255	0.484562364579655
772	gam_mol_moo_grk_mlt_tig_aeg_nor_tur_aze_yor_mao_bem_krd_spa_bsq_bul_heb_zul_cnt_ukr_rom_tsw_scr_cic_eng_hun_igb_swa_fin_arw_hau_geo_alb_mcd_svk_pan_sod_sid_glc_est_dyu_mly_afr_sun_jpn_tml_kor_lit_ita_bam_pol_tag_slo_amh_ind_mnd_fre_ven_ctl_anl_swe_por_urd_dut_qcu_bos_ger_cze_tsn_chh_hin_wly_guj_jav_rus_xho_ben_ses_bat_tha_amr_knd_akn_dgb_azi_prs_lat_uzb_ewe_vie_owc_swt_lda_fbf	-0.903562843002357	-2.1913470335162	0.030924711766179
773	amh_ger_moo_mol_amr_wly_owc_fre_aze_azi_xho_tag_zul_bos_grk_bsq_svk_hau_fbf_cnt_prs_por_tsw_guj_yor_slo_est_ses_ewe_fin_pan_aeg_geo_swe_rom_nor_arw_tig_sod_ben_hun_cic_mao_afr_ind_jpn_knd_kor_spa_lit_swa_cze_mly_mcd_sid_jav_mnd_eng_igb_hin_mlt_rus_ctl_ukr_urd_qcu_krd_dut_ita_swt_gam_pol_chh_glc_bat_alb_bem_lat_akn_sun_tha_heb_tml_dyu_dgb_uzb_bul_scr_tur_tsn_vie_anl_bam_ven_lda	-0.176270600525892	-0.416563090056215	0.677957873603432
774	amh_svk_xho_mol_sod_wly_chh_cze_uzb_aze_bam_bat_tsn_prs_guj_bsq_ben_heb_ewe_cnt_lat_eng_cic_por_yor_fre_est_dgb_akn_fin_arw_tig_geo_mcd_pol_spa_rom_sid_amr_lit_hun_dyu_sun_ger_jav_jpn_tml_kor_hin_krd_tsw_swe_tag_grk_anl_mao_mnd_scr_swa_glc_gam_nor_bos_afr_alb_qcu_rus_urd_ita_ven_owc_ctl_hau_slo_mly_bul_fbf_pan_igb_ind_tha_aeg_knd_ses_bem_azi_dut_ukr_tur_swt_vie_mlt_zul_moo_lda	-0.370518167996713	-0.877665192635194	0.382387169523627
775	sid_glc_ven_hin_amh_chh_anl_lit_azi_uzb_yor_mao_dgb_ita_ukr_bsq_svk_tig_tsw_cnt_fre_krd_swa_prs_bam_alb_est_ewe_akn_fin_ger_amr_geo_bul_scr_ctl_eng_hau_gam_nor_hun_zul_ind_swe_mly_jpn_knd_kor_lat_afr_xho_grk_jav_pol_sod_bat_mnd_guj_moo_spa_wly_por_dut_ben_slo_qcu_cze_mcd_bos_ses_mlt_rom_heb_rus_tag_mol_igb_pan_tsn_sun_tha_owc_tml_fbf_cic_aze_arw_urd_tur_swt_vie_aeg_bem_lda_dyu	-0.170498962969702	-0.403557346536124	0.68746463934026
776	owc_ben_lda_spa_mlt_hau_sod_arw_tur_azi_swt_bat_igb_alb_hin_bsq_rom_aeg_zul_mnd_bos_afr_dgb_grk_dyu_svk_est_bam_cic_fin_cze_chh_geo_urd_slo_krd_swe_anl_amh_guj_hun_bem_ind_lit_mly_jpn_tml_kor_ukr_rus_swa_glc_jav_mol_sid_tag_cnt_pol_fbf_eng_wly_lat_por_fre_nor_qcu_ctl_scr_dut_ven_heb_ita_tig_mcd_mao_ger_ses_pan_yor_sun_tha_gam_knd_tsw_tsn_aze_bul_prs_uzb_akn_vie_amr_xho_moo_ewe	0.0317915123580586	0.0749321942247357	0.940429608627305
777	sid_afr_tsn_swe_mlt_chh_anl_slo_azi_aze_dyu_mly_cic_urd_bul_bsq_prs_sod_zul_mnd_mol_grk_ses_rom_fbf_arw_est_moo_xho_hun_krd_gam_geo_eng_alb_hin_lit_tig_aeg_guj_fin_tsw_mao_svk_ind_jpn_tml_kor_spa_bos_bem_pol_bat_ctl_hau_jav_cnt_por_akn_dut_amr_scr_pan_ukr_glc_qcu_nor_lat_ita_igb_amh_cze_owc_mcd_sun_ben_swa_rus_lda_tag_tha_wly_knd_yor_bam_uzb_ger_fre_tur_swt_vie_heb_ven_dgb_ewe	-0.297616539678465	-0.703489186404956	0.483508487109531
778	owc_grk_akn_afr_tig_hau_mlt_ita_azi_aze_fbf_mly_moo_svk_krd_bsq_mcd_wly_xho_mnd_fre_lit_swt_glc_tsw_ukr_hun_cic_bem_fin_rus_sod_geo_swe_pol_ger_prs_sid_gam_urd_est_lda_tag_lat_ind_jpn_tml_kor_scr_guj_ven_nor_bat_rom_chh_jav_cnt_spa_yor_bos_anl_por_hin_mol_slo_qcu_pan_dut_ben_ses_amh_ctl_aeg_alb_mao_arw_ewe_bul_dyu_sun_tha_heb_knd_zul_igb_tur_eng_cze_uzb_tsn_vie_amr_bam_swa_dgb	-0.096693149602372	-0.227962280304162	0.820176017543952
779	tig_nor_ses_prs_mlt_gam_heb_grk_aze_uzb_tsn_mly_cic_guj_cze_bsq_hin_sod_bam_mnd_bul_ger_ven_eng_fbf_bos_est_yor_dgb_hun_ctl_hau_geo_mol_scr_por_ben_anl_chh_slo_fin_tsw_mao_rus_sun_jpn_tml_kor_ita_swe_dyu_pan_jav_urd_owc_tag_cnt_pol_bem_dut_aeg_svk_lit_afr_ukr_qcu_glc_krd_arw_akn_wly_lat_sid_spa_bat_rom_igb_mcd_moo_ind_tha_amr_knd_swa_ewe_tur_alb_fre_azi_lda_vie_amh_zul_xho_swt	0.156656176247586	0.368800554638319	0.713114650890358
780	sod_scr_ven_guj_anl_tig_owc_glc_uzb_azi_akn_mao_swa_ukr_ita_bsq_dut_mlt_ses_cnt_ger_arw_yor_cze_cic_bul_hun_bem_dyu_fin_pol_hau_geo_prs_por_afr_eng_chh_sid_lat_est_zul_tag_alb_sun_jpn_knd_kor_nor_lit_ewe_svk_ind_pan_gam_jav_mnd_mol_moo_spa_amr_fre_slo_rus_mcd_qcu_swe_grk_rom_lda_wly_hin_heb_krd_mly_urd_dgb_ctl_swt_bat_tha_amh_tml_igb_xho_aze_bos_ben_tur_bam_vie_aeg_tsn_fbf_tsw	-0.208148183457507	-0.491726645398493	0.624071220950861
781	amr_bul_cic_ukr_mlt_amh_heb_hin_aze_tur_akn_ind_moo_swe_ctl_bsq_bos_anl_dyu_cnt_por_mol_igb_eng_tsw_lat_hun_xho_tsn_fin_slo_hau_geo_scr_krd_afr_dut_wly_sid_mcd_est_ven_mao_ben_bat_jpn_tml_kor_arw_ita_lda_lit_sun_guj_chh_tag_mnd_glc_dgb_grk_sod_svk_pan_alb_rus_qcu_urd_cze_fre_bem_owc_spa_tig_ger_jav_pol_swt_prs_ses_mly_tha_aeg_knd_zul_ewe_azi_nor_rom_uzb_bam_vie_gam_swa_yor_fbf	-0.764531876409929	-1.83182812760746	0.0701780120089902
782	sid_prs_ven_mcd_chh_wly_heb_urd_uzb_aze_dgb_tag_fbf_lit_bos_bsq_mol_anl_ses_cnt_eng_rus_tsw_bul_moo_hin_fin_lda_swt_est_arw_gam_geo_ukr_rom_ben_ctl_tig_hau_svk_hun_yor_bat_grk_ind_jpn_knd_kor_swe_slo_igb_dut_jav_lat_aeg_mao_mnd_krd_xho_ger_owc_scr_spa_glc_fre_qcu_pan_nor_guj_bam_amr_alb_sod_afr_mly_ita_zul_pol_swa_sun_tha_amh_tml_tsn_bem_azi_cze_por_tur_ewe_vie_mlt_cic_dyu_akn	-0.0994354818336802	-0.234239259052988	0.815314140624971
783	chh_slo_swa_ben_gam_heb_anl_fre_tur_uzb_bem_sun_tsn_scr_urd_bsq_eng_owc_igb_cnt_krd_hin_dyu_mcd_ven_bos_fin_xho_swt_hun_cze_wly_geo_pol_lit_guj_ukr_amr_amh_spa_est_moo_mao_nor_mly_jpn_tml_kor_por_pan_dgb_ctl_jav_rus_aeg_bat_mnd_swe_yor_rom_tig_bul_alb_grk_afr_qcu_prs_mol_arw_akn_sid_ger_hau_svk_ind_glc_cic_ita_lda_tag_tha_mlt_knd_ses_ewe_aze_dut_lat_azi_fbf_vie_sod_bam_zul_tsw	-0.325378329307991	-0.770405543298811	0.443012061922014
784	hau_dut_dyu_mol_mlt_owc_aeg_ukr_azi_tur_xho_tag_yor_prs_rus_bsq_lit_anl_igb_cnt_por_lat_swt_alb_ven_cze_hun_tsw_ewe_fin_eng_chh_geo_ben_hin_bul_pan_tig_amr_mcd_est_tsn_jav_ger_ind_jpn_tml_kor_svk_pol_fbf_nor_bat_scr_wly_sun_mnd_urd_bam_arw_gam_swe_afr_krd_spa_qcu_guj_grk_ita_cic_sod_rom_heb_fre_mao_ctl_lda_bos_zul_mly_tha_amh_knd_ses_bem_aze_glc_slo_uzb_swa_vie_sid_akn_moo_dgb	-0.587899541995585	-1.40051498579924	0.164686803349481
785	chh_mcd_lda_svk_sod_anl_amr_glc_aze_azi_zul_mao_akn_urd_lit_bsq_rus_owc_ven_mnd_pol_ita_tsw_krd_cic_bos_fin_dgb_moo_hun_afr_hau_geo_cze_pan_mol_hin_amh_sid_eng_est_xho_ind_bul_sun_jpn_knd_kor_lat_ctl_yor_arw_mly_ger_wly_tag_cnt_swe_bam_ukr_mlt_prs_nor_guj_por_qcu_spa_ben_rom_dyu_aeg_scr_tig_fre_jav_grk_tsn_slo_ewe_bat_tha_gam_tml_swt_bem_tur_alb_dut_uzb_ses_vie_heb_swa_fbf_igb	0.205747348776402	0.484971151190307	0.628837209530596
786	owc_eng_ven_ger_anl_mlt_wly_por_uzb_tur_ses_mly_dgb_ctl_nor_bsq_rus_heb_swa_mnd_ukr_rom_zul_bos_tsn_svk_est_akn_tsw_hun_cze_amr_geo_hin_pan_urd_bul_sod_amh_dut_fin_xho_ind_arw_mao_jpn_knd_kor_krd_afr_bem_lit_tag_ben_aeg_bat_cnt_scr_bam_mcd_sid_alb_spa_pol_slo_qcu_ita_prs_swe_igb_gam_mol_tig_guj_jav_grk_lda_fre_dyu_sun_tha_chh_tml_ewe_fbf_azi_glc_lat_aze_yor_vie_hau_swt_cic_moo	-0.115381626147565	-0.271998160632913	0.786226368257226
787	chh_pol_igb_bos_wly_sid_owc_afr_tur_uzb_zul_ind_bam_slo_svk_bsq_hin_sod_cic_cnt_ctl_rom_dgb_arw_xho_bul_hun_ses_lda_fin_ukr_aeg_geo_eng_scr_spa_fre_heb_anl_dut_est_ewe_tag_cze_bat_jpn_knd_kor_guj_mol_dyu_prs_mao_swe_amr_jav_mnd_ger_bem_por_mlt_grk_krd_mcd_ben_qcu_alb_nor_pan_moo_hau_rus_gam_lit_sun_urd_swa_glc_ven_mly_tha_amh_tml_tsw_tsn_aze_lat_ita_azi_akn_vie_tig_fbf_yor_swt	-0.449296291622129	-1.06858172900093	0.288024019847079
788	anl_rus_ewe_swe_owc_chh_tig_ukr_aze_azi_akn_mly_igb_ben_dut_bsq_ctl_hau_tsw_cnt_spa_pan_yor_eng_bem_fre_hun_moo_dyu_fin_hin_aeg_geo_bul_pol_ger_lit_sid_mlt_por_est_fbf_sun_krd_tag_jpn_knd_kor_urd_mcd_xho_slo_jav_lat_wly_bat_mnd_afr_bam_arw_amr_cze_alb_grk_guj_qcu_glc_ita_bos_ven_amh_rom_sod_scr_ind_nor_swa_svk_ses_mao_tha_heb_tml_zul_swt_uzb_prs_mol_tur_cic_vie_gam_dgb_tsn_lda	-0.498090370635316	-1.18493780143506	0.239061231391837
789	wly_ita_ven_pan_anl_amr_sod_spa_uzb_azi_igb_ind_swa_arw_bul_bsq_alb_hau_bem_mnd_mol_hin_ewe_por_yor_glc_est_tsw_akn_hun_slo_mlt_geo_ukr_lit_nor_rus_chh_amh_guj_fin_bam_bat_scr_jav_jpn_tml_kor_mcd_pol_xho_ger_tag_ben_owc_mao_cnt_ctl_dgb_bos_aeg_krd_swe_rom_cze_qcu_prs_eng_urd_swt_sid_fre_heb_afr_sun_grk_moo_dut_fbf_mly_tha_gam_knd_cic_ses_aze_svk_lat_tur_dyu_vie_tig_lda_zul_tsn	0.48060924345484	1.13343765377957	0.259943959062379
790	heb_svk_ven_pan_amr_amh_mlt_fre_azi_uzb_swt_bat_yor_urd_scr_bsq_lat_anl_tsw_mnd_spa_mol_swa_bul_akn_hin_est_lda_tsn_fin_arw_owc_geo_guj_bos_afr_alb_sid_aeg_ukr_hun_ewe_mly_mcd_mao_jpn_knd_kor_por_ctl_igb_grk_tag_ita_gam_sun_cnt_dut_dyu_slo_hau_rom_eng_nor_glc_qcu_prs_cze_rus_dgb_wly_swe_sod_lit_ind_pol_bem_ger_xho_jav_tha_tig_tml_fbf_moo_tur_krd_ben_aze_bam_vie_chh_zul_ses_cic	-0.445690178898579	-1.0583540792294	0.292635279222425
791	gam_glc_ven_mol_amr_heb_aeg_ger_tur_azi_tsn_mao_dyu_pan_grk_bsq_rus_anl_zul_cnt_fre_por_yor_dut_bam_arw_fin_cic_dgb_est_ben_sod_geo_ita_rom_slo_alb_chh_wly_bul_hun_bem_sun_bos_bat_jpn_tml_kor_cze_afr_igb_ctl_ind_scr_mlt_jav_mnd_prs_swa_krd_owc_hin_ukr_pol_lat_qcu_swe_nor_svk_fbf_tig_mcd_amh_urd_tag_eng_moo_guj_tsw_mly_tha_sid_knd_swt_ewe_aze_spa_lit_uzb_ses_vie_hau_xho_lda_akn	-0.633719419911244	-1.51558592592832	0.133015728701194
792	hau_krd_tsn_swe_aeg_tig_chh_mol_tur_aze_dyu_mly_swa_glc_guj_bsq_grk_anl_yor_cnt_lit_mcd_ewe_arw_moo_ita_est_ven_lda_fin_fre_wly_geo_ukr_rom_ben_slo_sid_mlt_spa_hun_dgb_tag_bos_jav_jpn_knd_kor_prs_ctl_ses_urd_bat_alb_gam_ind_mnd_por_fbf_pol_amh_hin_cze_svk_pan_qcu_afr_nor_lat_cic_amr_eng_sod_bul_mao_scr_bam_dut_bem_sun_tha_heb_tml_igb_xho_uzb_rus_ger_azi_tsw_vie_owc_swt_zul_akn	0.398327209377634	0.939630696029914	0.349841142918997
793	heb_rom_swt_rus_mlt_owc_amr_grk_uzb_azi_moo_mly_zul_svk_slo_bsq_krd_gam_dgb_cnt_hin_ctl_bam_spa_cic_mol_est_akn_tsn_fin_nor_amh_geo_cze_afr_alb_pol_hau_anl_scr_hun_fbf_mao_fre_ind_jpn_tml_kor_lit_eng_ven_arw_sun_bul_chh_bat_mnd_ben_ses_ita_wly_ger_ukr_swe_urd_qcu_lat_mcd_glc_ewe_sod_bos_tig_guj_jav_prs_igb_dut_xho_tag_tha_aeg_knd_bem_tsw_tur_por_pan_aze_lda_vie_sid_swa_dyu_yor	-0.86724850206474	-2.09374327079272	0.0390038792741551
794	wly_ita_bam_mol_sid_anl_owc_urd_uzb_tur_tsn_sun_fbf_swe_ctl_bsq_ukr_gam_dgb_cnt_rom_ben_cic_bul_swa_eng_fin_yor_bem_hun_krd_sod_geo_guj_spa_dut_slo_chh_aeg_hin_est_ewe_tag_alb_jav_jpn_knd_kor_scr_prs_moo_nor_mao_pan_amr_mly_mnd_glc_dyu_afr_mlt_cze_grk_pol_mcd_qcu_ger_lat_arw_tsw_tig_svk_hau_lit_bat_bos_zul_por_igb_ind_tha_heb_tml_akn_ses_azi_rus_fre_aze_ven_vie_amh_swt_xho_lda	-0.00889893654842564	-0.0209615224542231	0.983321257505688
795	sod_bos_swa_rus_wly_sid_anl_afr_aze_uzb_bem_mao_ses_hin_dut_bsq_svk_amh_ven_cnt_mol_guj_ewe_ctl_moo_lat_est_tsw_akn_hun_eng_chh_geo_urd_por_ger_slo_aeg_owc_ben_fin_swt_tag_pol_mly_jpn_knd_kor_bul_ita_tsn_lit_ind_scr_hau_sun_mnd_rom_dyu_alb_mlt_spa_pan_nor_mcd_qcu_fre_glc_prs_dgb_tig_cze_gam_arw_bat_swe_bam_grk_fbf_jav_tha_heb_tml_lda_xho_azi_ukr_krd_tur_zul_vie_amr_yor_igb_cic	-0.829860831543404	-2.00436586304805	0.0479392583066775
796	sid_spa_moo_dut_wly_owc_anl_urd_tur_uzb_bam_mao_cic_pol_svk_bsq_arw_mlt_yor_cnt_ukr_glc_swa_prs_ven_bos_fin_fbf_tsn_est_rom_amh_geo_guj_mol_hin_krd_hau_chh_cze_hun_xho_sun_eng_bat_jpn_knd_kor_alb_pan_tsw_ben_mly_fre_amr_jav_mnd_swe_bem_slo_aeg_scr_ger_afr_mcd_qcu_nor_lit_bul_igb_gam_grk_sod_rus_tag_por_akn_ctl_ses_ind_tha_tig_tml_ewe_lda_aze_ita_lat_azi_dgb_vie_heb_dyu_zul_swt	-0.171953902983846	-0.405938960208215	0.685719943666117
797	heb_bul_dyu_nor_wly_hau_mlt_ita_tur_azi_swa_tag_cic_alb_rus_bsq_glc_anl_ses_cnt_ukr_mol_swt_krd_bam_rom_hun_fbf_tsw_fin_lat_gam_geo_por_hin_svk_spa_sid_chh_afr_est_bem_jav_ctl_mly_jpn_tml_kor_scr_eng_akn_dut_sun_ger_amr_ind_mnd_lit_ven_grk_amh_bos_prs_slo_fre_qcu_guj_arw_pol_xho_tig_mcd_aeg_swe_bat_cze_zul_pan_tsn_mao_tha_owc_knd_igb_lda_aze_urd_ben_uzb_ewe_vie_sod_moo_dgb_yor	-0.0356148978572896	-0.0838633804085613	0.933345311812171
798	heb_prs_cic_glc_hau_sid_amh_cze_azi_tur_tsn_mao_ses_lat_urd_bsq_pol_tig_moo_mnd_arw_ctl_igb_svk_ewe_pan_hun_ven_fbf_fin_por_anl_geo_spa_ita_mol_scr_owc_sod_alb_est_tsw_sun_ben_mly_jpn_tml_kor_krd_eng_bam_ger_bat_hin_amr_tag_cnt_bul_swt_rus_chh_mcd_nor_ukr_fre_qcu_guj_rom_slo_lda_gam_lit_mlt_swe_jav_grk_zul_dut_xho_ind_tha_aeg_knd_yor_akn_aze_bos_afr_uzb_dyu_vie_wly_bem_swa_dgb	-0.0673036923651249	-0.158536339555647	0.874377940965778
799	amh_slo_yor_krd_heb_aeg_sid_alb_aze_azi_ewe_tag_bam_rus_urd_bsq_ukr_chh_lda_mnd_bos_prs_xho_lat_akn_nor_hun_tsw_fbf_est_afr_tig_geo_glc_bul_spa_por_gam_sod_ita_fin_tsn_ind_dut_sun_jpn_tml_kor_scr_svk_bem_ben_jav_grk_wly_mao_cnt_pan_dyu_ger_owc_swe_pol_lit_mcd_qcu_cze_fre_rom_swa_mlt_eng_amr_mol_mly_arw_igb_guj_ven_bat_tha_hau_knd_moo_ses_uzb_hin_ctl_tur_cic_vie_anl_swt_dgb_zul	-0.433981074324206	-1.03275791473139	0.304395432877421
800	anl_urd_akn_ita_heb_chh_mlt_hin_uzb_aze_moo_bat_ven_nor_ben_bsq_lit_hau_dyu_mnd_guj_lat_ses_krd_swt_alb_hun_lda_ewe_est_svk_wly_geo_cze_spa_slo_rus_gam_sid_bos_fin_igb_ind_glc_tag_jpn_tml_kor_afr_prs_xho_bul_jav_swe_amr_mly_cnt_mcd_fbf_ger_owc_rom_grk_eng_pol_qcu_mol_ctl_fre_bem_sod_pan_aeg_arw_sun_dut_cic_por_bam_mao_tha_tig_knd_zul_tsw_azi_ukr_scr_tur_tsn_vie_amh_yor_swa_dgb	0.212400614201734	0.499377830833524	0.618692575531806
801	owc_ger_fbf_prs_anl_amr_tig_alb_tur_azi_tsn_mly_igb_urd_grk_bsq_arw_hau_xho_mnd_lit_ctl_ven_bos_bem_ukr_fin_swa_ewe_est_lat_gam_geo_por_dut_guj_eng_sod_aeg_rom_hun_cic_sun_nor_tag_jpn_tml_kor_swe_fre_bam_krd_bat_cze_wly_mao_cnt_pan_swt_hin_amh_rus_pol_svk_scr_qcu_mcd_glc_spa_yor_mlt_bul_sid_afr_ind_slo_dyu_mol_lda_jav_tha_heb_knd_ses_zul_aze_ita_ben_uzb_tsw_vie_chh_moo_akn_dgb	-0.397015177326129	-0.941597796402403	0.348838077970463
802	sod_pol_bem_urd_owc_anl_mlt_svk_tur_azi_ses_mly_tsw_pan_lit_bsq_arw_tig_dyu_mnd_rom_ita_bam_slo_lda_ctl_fin_tsn_fbf_hun_guj_heb_geo_prs_grk_mol_mcd_hau_amh_spa_est_xho_sun_cze_bat_jpn_tml_kor_krd_por_swa_bul_jav_alb_wly_mao_cnt_ben_yor_dut_amr_glc_bos_lat_nor_qcu_hin_afr_ger_cic_gam_rus_chh_fre_tag_scr_igb_ukr_swt_ind_tha_sid_knd_moo_dgb_uzb_swe_eng_aze_ewe_vie_aeg_ven_zul_akn	-0.397548369593945	-0.943368900436358	0.347936545464901
803	amh_urd_ven_glc_hau_gam_sid_afr_aze_azi_cic_bat_tsw_ita_pan_bsq_ger_amr_dyu_mnd_rom_scr_lda_mcd_yor_rus_fin_swt_igb_hun_prs_anl_geo_svk_alb_ben_nor_wly_chh_spa_est_dgb_jav_lat_ind_jpn_knd_kor_hin_guj_fbf_ctl_tag_slo_tig_mly_cnt_ukr_tsn_lit_owc_mol_cze_krd_swe_qcu_arw_bul_bos_akn_sod_dut_mlt_pol_sun_eng_moo_por_bam_mao_tha_heb_tml_swa_xho_uzb_grk_fre_tur_bem_vie_aeg_zul_ewe_ses	-0.585297381380906	-1.39389790614194	0.166670178603615
804	chh_ita_swt_ukr_anl_tig_heb_lat_tur_aze_bam_sun_tsw_por_prs_bsq_nor_hau_moo_cnt_svk_pan_cic_grk_dgb_ben_hun_igb_fbf_est_mol_wly_geo_slo_krd_fre_hin_mlt_gam_ger_fin_zul_ind_eng_jav_jpn_knd_kor_lit_arw_bem_pol_mao_glc_owc_mly_mnd_scr_ewe_bos_amh_cze_rom_afr_bul_qcu_urd_mcd_rus_akn_sod_dut_sid_alb_tag_guj_dyu_swe_ven_bat_tha_amr_tml_yor_tsn_azi_ctl_spa_uzb_swa_vie_aeg_lda_ses_xho	-0.511941089435585	-1.2189852676053	0.225932689445495
805	aeg_eng_dyu_mol_heb_sid_hau_swe_aze_azi_ven_ind_cic_scr_ger_bsq_rus_tig_dgb_mnd_rom_alb_tsw_ukr_tsn_fre_fin_fbf_zul_hun_afr_anl_geo_spa_krd_dut_ctl_amh_amr_lit_est_yor_tag_prs_mao_jpn_knd_kor_nor_bul_bem_svk_sun_mcd_sod_mly_cnt_ita_swa_guj_owc_pan_urd_arw_bos_qcu_grk_ben_por_lda_chh_cze_mlt_hin_jav_slo_ses_pol_bam_bat_tha_wly_tml_akn_moo_tur_lat_glc_uzb_xho_vie_gam_swt_ewe_igb	-0.0662280252530859	-0.155882939957822	0.876463158684952
806	sid_dut_zul_bos_gam_amr_mlt_cze_aze_tur_bem_mao_swa_hin_mcd_bsq_por_owc_lda_mnd_nor_ben_fbf_lit_akn_mol_hun_igb_ewe_est_ukr_anl_geo_pan_lat_pol_fre_tig_aeg_alb_fin_tsn_jav_urd_tag_jpn_tml_kor_ita_ctl_xho_glc_mly_krd_heb_bat_cnt_prs_bam_guj_hau_afr_arw_eng_bul_qcu_slo_scr_grk_moo_wly_rus_sod_ger_sun_svk_swt_rom_dyu_ind_tha_chh_knd_tsw_dgb_azi_spa_swe_uzb_yor_vie_amh_ven_ses_cic	-0.214415392145896	-0.506700462471603	0.613564257990709
807	sid_glc_dgb_ctl_owc_aeg_mlt_nor_tur_uzb_zul_sun_ven_mcd_grk_bsq_slo_heb_yor_cnt_urd_guj_igb_hin_bem_krd_fin_bam_tsn_hun_prs_hau_geo_fre_svk_arw_spa_tig_sod_pan_est_ewe_jav_alb_bat_jpn_knd_kor_bul_rus_swa_eng_mao_mol_anl_ind_mnd_afr_lda_ita_amh_lit_swe_scr_dut_qcu_lat_ukr_por_swt_wly_ger_chh_rom_mly_bos_moo_cze_ses_tag_tha_amr_tml_xho_akn_aze_ben_pol_azi_fbf_vie_gam_cic_dyu_tsw	-0.848039653329662	-2.05161498726418	0.0430188405712652
808	sid_slo_ewe_bos_aeg_sod_mlt_afr_tur_aze_fbf_bat_dyu_swe_spa_bsq_svk_owc_tsw_mnd_pol_dut_ven_rom_tsn_ger_est_igb_dgb_hun_rus_gam_geo_urd_eng_bul_ben_wly_amr_pan_fin_akn_ind_ukr_mly_jpn_knd_kor_cze_prs_swt_ctl_mao_ita_heb_jav_cnt_hin_ses_grk_anl_nor_alb_guj_lit_qcu_fre_mcd_arw_zul_hau_scr_chh_mol_tag_lat_bem_glc_cic_sun_tha_tig_tml_swa_bam_uzb_por_krd_azi_moo_vie_amh_yor_lda_xho	0.422374147520108	0.994825380507776	0.322402591105208
809	owc_mol_cic_ita_mlt_anl_chh_ctl_azi_tur_swt_mly_ewe_cze_mcd_bsq_urd_amh_lda_cnt_pol_por_moo_rus_ses_swe_est_bem_ven_fin_guj_wly_geo_hin_eng_ukr_lit_tig_amr_grk_hun_igb_bat_ger_tag_jpn_tml_kor_dut_fre_bam_nor_ind_pan_gam_sun_mnd_arw_tsn_svk_hau_scr_bos_bul_krd_qcu_alb_spa_slo_xho_aeg_lat_sod_prs_mao_afr_dgb_glc_fbf_jav_tha_heb_knd_dyu_swa_uzb_rom_ben_aze_tsw_vie_sid_akn_zul_yor	0.388692114988599	0.916083987397918	0.36199221128425
810	amr_lat_moo_prs_mlt_wly_hau_cze_tur_aze_tsw_sun_akn_grk_rus_bsq_eng_sod_igb_cnt_ger_scr_tsn_dut_swt_bos_est_lda_bam_fin_ben_chh_geo_krd_nor_svk_fre_tig_amh_alb_hun_ses_ind_ukr_jav_jpn_knd_kor_glc_pol_yor_afr_mly_bul_sid_mao_mnd_rom_cic_hin_heb_mol_por_ita_swe_qcu_arw_mcd_lit_bem_owc_slo_anl_pan_bat_spa_zul_guj_xho_tag_tha_aeg_tml_swa_fbf_azi_urd_ctl_uzb_ven_vie_gam_dgb_ewe_dyu	0.27895594244546	0.657300405988108	0.51261126067523
811	chh_prs_yor_bul_hau_tig_gam_ben_tur_aze_igb_bat_ses_ger_hin_bsq_rom_wly_bem_mnd_dut_guj_zul_por_dgb_lat_hun_swa_moo_est_scr_sid_geo_lit_cze_glc_ctl_aeg_amh_grk_fin_ewe_ind_fre_sun_jpn_knd_kor_mcd_svk_swt_alb_tag_krd_heb_mao_cnt_afr_ven_spa_amr_ita_bos_arw_rus_qcu_nor_swe_pan_tsn_anl_urd_sod_ukr_jav_mol_lda_eng_dyu_mly_tha_owc_tml_fbf_xho_uzb_pol_slo_azi_cic_vie_mlt_akn_bam_tsw	0.040794484649684	0.0962500135169975	0.923529117454287
812	sid_fre_yor_urd_gam_amh_anl_lat_tur_azi_ven_sun_dyu_spa_alb_bsq_rom_aeg_zul_mnd_ita_guj_akn_hin_fbf_bul_hun_ses_swa_est_swe_wly_geo_rus_eng_ukr_scr_tig_mlt_lit_fin_moo_mly_ctl_tag_jpn_tml_kor_pan_krd_tsw_dut_jav_arw_owc_mao_cnt_mcd_bam_slo_sod_mol_ger_por_bos_qcu_svk_pol_nor_tsn_heb_cze_amr_ben_bat_glc_swt_grk_bem_ind_tha_hau_knd_ewe_dgb_uzb_afr_prs_aze_cic_vie_chh_xho_igb_lda	-0.119129103312243	-0.280739048160193	0.779534154705353
813	owc_glc_igb_ger_chh_aeg_hau_lat_aze_uzb_bem_sun_zul_afr_rom_bsq_mol_heb_lda_cnt_alb_pol_moo_svk_yor_por_est_tsw_cic_hun_krd_amr_geo_ben_scr_nor_ctl_tig_gam_rus_fin_fbf_ind_hin_mao_jpn_knd_kor_eng_bul_ewe_prs_mly_bos_anl_bat_mnd_ukr_swa_spa_sod_mcd_cze_lit_fre_qcu_pan_grk_slo_xho_sid_guj_amh_arw_jav_ita_dgb_dut_swt_tag_tha_mlt_tml_bam_akn_azi_urd_swe_tur_dyu_vie_wly_ses_ven_tsn	-0.393067337934586	-0.932433353659898	0.353527049104389
814	amh_arw_dgb_pan_tig_wly_sod_lat_azi_tur_igb_tag_lda_alb_grk_bsq_bos_sid_xho_mnd_glc_ger_moo_swe_swa_cze_est_swt_bem_hun_rus_chh_geo_fre_krd_ita_nor_amr_gam_guj_fin_tsn_jav_rom_bat_jpn_tml_kor_lit_urd_ewe_hin_mao_prs_hau_sun_cnt_ukr_zul_dut_owc_ctl_svk_mol_afr_qcu_slo_ben_pol_akn_mlt_scr_aeg_mcd_ind_por_fbf_bul_ses_mly_tha_heb_knd_tsw_dyu_uzb_eng_spa_aze_bam_vie_anl_ven_cic_yor	-0.180316658795737	-0.425704215829705	0.671306946433382
815	mlt_afr_ewe_rom_aeg_amr_owc_alb_uzb_aze_ses_mao_swa_nor_scr_bsq_slo_anl_bem_mnd_dut_grk_tsn_por_dyu_ger_fin_xho_igb_est_mol_hau_geo_cze_eng_urd_svk_heb_sod_spa_hun_akn_jav_arw_ind_jpn_knd_kor_swe_hin_ven_mcd_mly_lat_gam_bat_cnt_rus_zul_ctl_chh_guj_pan_ita_bos_qcu_pol_lit_bul_lda_tig_ukr_sid_fre_sun_prs_tsw_ben_bam_tag_tha_wly_tml_swt_yor_azi_krd_glc_tur_moo_vie_amh_fbf_cic_dgb	-0.876787829046319	-2.12804629825976	0.0359776926586747
816	gam_lat_zul_eng_tig_hau_sid_ukr_azi_aze_fbf_mly_tsw_glc_pan_bsq_scr_aeg_lda_mnd_krd_nor_ewe_alb_igb_mol_est_swa_dyu_hun_arw_owc_geo_grk_guj_rom_mcd_mlt_wly_afr_fin_swt_sun_por_jav_jpn_tml_kor_prs_spa_ven_ben_ind_svk_chh_mao_cnt_bul_moo_dut_amh_lit_pol_ita_ctl_qcu_hin_bos_urd_tsn_heb_rus_anl_swe_bat_slo_bam_cze_ses_tag_tha_sod_knd_akn_bem_uzb_ger_fre_tur_xho_vie_amr_cic_dgb_yor	-0.31741287529706	-0.750963947428638	0.454570356928019
817	hau_rom_ses_swe_chh_tig_aeg_pan_uzb_aze_dyu_sun_zul_scr_hin_bsq_por_owc_lda_mnd_pol_cze_xho_mol_dgb_dut_est_bam_cic_hun_krd_gam_geo_alb_bos_ita_bul_mlt_amr_glc_fin_ven_jav_urd_bat_jpn_knd_kor_ben_spa_swt_prs_mly_slo_amh_tag_cnt_lit_moo_svk_sid_lat_afr_rus_guj_qcu_fre_ger_ukr_akn_anl_ctl_wly_nor_mao_mcd_igb_eng_tsw_ind_tha_sod_tml_bem_ewe_tur_grk_arw_azi_fbf_vie_heb_tsn_swa_yor	-0.766656577968393	-1.84276009041745	0.0685498022057104
818	anl_fre_cic_ben_chh_gam_sod_pol_azi_uzb_tsw_mly_ses_ctl_grk_bsq_hin_heb_fbf_mnd_glc_pan_bam_prs_swt_cze_est_swa_dgb_fin_svk_amr_geo_swe_lit_afr_arw_mlt_owc_alb_hun_zul_tag_scr_sun_jpn_tml_kor_ita_rom_lda_mol_bat_spa_sid_mao_cnt_nor_akn_slo_aeg_bul_dut_ukr_ger_qcu_lat_eng_por_igb_tig_guj_wly_urd_ind_rus_moo_mcd_bem_jav_tha_amh_knd_tsn_dyu_tur_bos_krd_aze_xho_vie_hau_ewe_yor_ven	-0.32840978097716	-0.77829172970883	0.438372716567988
819	gam_ben_akn_bos_chh_heb_mlt_mol_uzb_tur_bam_sun_yor_afr_rus_bsq_slo_sod_tsn_mnd_guj_ger_swt_por_tsw_ukr_est_dyu_bem_hun_prs_wly_geo_nor_mcd_bul_lat_owc_aeg_urd_fin_cic_ind_lit_mao_jpn_knd_kor_pan_eng_ses_glc_jav_fre_amh_bat_cnt_grk_ewe_hin_tig_ita_spa_swe_pol_qcu_arw_dut_ctl_xho_amr_cze_anl_svk_mly_krd_moo_alb_lda_tag_tha_sid_tml_swa_dgb_aze_scr_rom_azi_fbf_vie_hau_igb_ven_zul	-0.674188027156555	-1.61623148236008	0.109431659299923
820	tig_ctl_zul_nor_gam_sod_amh_hin_aze_azi_tsw_sun_dgb_fre_lit_bsq_dut_anl_yor_mnd_arw_guj_ses_bul_tsn_prs_est_dyu_lda_fin_glc_sid_geo_mol_slo_ukr_ita_wly_mlt_scr_hun_ven_ind_ger_mao_jpn_knd_kor_pan_grk_cic_alb_bat_cze_hau_jav_cnt_krd_ewe_eng_owc_urd_rus_ben_por_qcu_lat_rom_svk_moo_amr_pol_heb_spa_mly_swe_swa_mcd_fbf_tag_tha_aeg_tml_bam_xho_uzb_bos_afr_tur_akn_vie_chh_bem_swt_igb	0.122429314051228	0.28801169634266	0.773978661108738
821	heb_urd_dgb_rus_gam_anl_chh_rom_tur_uzb_swt_ind_ven_mol_svk_bsq_bul_sod_yor_mnd_glc_spa_cic_lat_dyu_afr_fin_igb_xho_hun_lit_sid_geo_ukr_cze_swe_nor_amh_owc_ben_est_zul_sun_guj_tag_jpn_knd_kor_ctl_dut_bem_mcd_mao_fre_aeg_mly_cnt_por_ewe_pan_tig_slo_scr_eng_prs_qcu_ita_hin_grk_moo_mlt_arw_wly_pol_jav_ger_tsn_alb_lda_bat_tha_hau_tml_ses_swa_azi_bos_krd_aze_fbf_vie_amr_akn_bam_tsw	-0.095566996155653	-0.225183326966437	0.822330731808677
822	amr_rus_bem_rom_sod_mlt_sid_krd_aze_tur_zul_mly_fbf_dut_por_bsq_scr_wly_akn_cnt_nor_ctl_tsw_urd_ses_alb_hun_bam_lda_est_fre_amh_geo_hin_ger_mcd_pol_tig_chh_lat_fin_yor_mao_glc_sun_jpn_tml_kor_svk_ukr_cic_bos_ind_grk_aeg_jav_mnd_eng_moo_swe_hau_guj_afr_mol_ben_qcu_cze_slo_prs_ewe_anl_pan_heb_ita_bat_spa_xho_arw_tsn_tag_tha_gam_knd_dyu_igb_uzb_bul_lit_azi_swa_vie_owc_dgb_ven_swt	1.08936947805326	2.61235055561176	0.0104854799056574
823	hau_pol_tsw_lat_amr_chh_anl_alb_azi_tur_akn_jav_igb_ben_ita_bsq_afr_sid_lda_cnt_guj_lit_swt_ger_dyu_por_est_dgb_ewe_fin_ukr_aeg_geo_pan_mcd_mol_cze_owc_mlt_slo_hun_fbf_sun_eng_mly_jpn_knd_kor_fre_hin_xho_swe_tag_nor_amh_mao_mnd_rus_moo_grk_heb_svk_urd_arw_rom_qcu_dut_prs_glc_swa_gam_krd_tig_bos_ind_scr_zul_spa_bem_bat_tha_sod_tml_ven_cic_uzb_bul_ctl_aze_bam_vie_wly_ses_tsn_yor	-0.337155513475596	-0.798741227171841	0.426475597112862
824	mlt_bos_xho_guj_aeg_amh_chh_ger_azi_uzb_dgb_mly_tsw_mol_rus_bsq_lit_amr_tsn_cnt_nor_arw_fbf_eng_moo_hin_fin_dyu_yor_est_krd_owc_geo_ctl_pol_slo_lat_sid_tig_alb_hun_cic_jav_ben_bat_jpn_tml_kor_pan_grk_swa_swe_mao_spa_anl_sun_mnd_fre_bem_prs_gam_glc_dut_cze_por_qcu_scr_ukr_bul_ewe_hau_svk_wly_afr_ind_urd_akn_mcd_bam_tag_tha_heb_knd_ses_zul_tur_rom_ita_aze_lda_vie_sod_ven_igb_swt	-0.155853361100342	-0.368399419618286	0.713412684203737
825	tig_ben_lda_grk_sid_anl_heb_lit_tur_azi_cic_jav_igb_rom_ger_bsq_scr_aeg_ses_cnt_guj_cze_moo_lat_akn_svk_hun_dgb_xho_fin_fre_sod_geo_por_rus_nor_pol_owc_amr_mcd_est_ven_mao_pan_mly_jpn_tml_kor_bul_krd_fbf_arw_tag_ita_hau_sun_mnd_hin_ewe_urd_wly_ukr_eng_glc_alb_qcu_slo_mol_bos_bam_mlt_prs_amh_afr_ind_dut_yor_spa_dyu_bat_tha_chh_knd_tsw_swa_uzb_swe_ctl_aze_zul_vie_gam_swt_tsn_bem	-0.434765188837109	-1.03108372291615	0.305175600403343
826	hau_glc_bem_ukr_gam_wly_amr_prs_tur_azi_ven_ind_ewe_arw_mcd_bsq_fre_amh_akn_cnt_por_guj_zul_cze_dgb_urd_fin_swa_igb_est_lit_aeg_geo_ben_pan_hin_pol_heb_sod_swe_hun_lda_jav_mol_bat_jpn_knd_kor_slo_eng_fbf_bos_mao_afr_sid_tag_mnd_rom_yor_grk_mlt_alb_ger_ita_dut_qcu_scr_lat_spa_moo_anl_rus_tig_krd_sun_svk_tsw_bul_bam_mly_tha_owc_tml_xho_cic_aze_nor_ctl_uzb_swt_vie_chh_tsn_dyu_ses	-0.398366754528609	-0.945537301791287	0.346834831260583
827	amr_ger_zul_alb_heb_hau_amh_spa_aze_azi_swt_ind_dgb_ben_hin_bsq_guj_mlt_swa_cnt_afr_slo_tsw_pol_fbf_prs_est_igb_bem_fin_rom_owc_geo_mol_grk_scr_dut_wly_tig_glc_hun_dyu_mly_ukr_mao_jpn_tml_kor_svk_mcd_yor_eng_sun_rus_anl_tag_mnd_swe_ses_ctl_sod_urd_bos_lat_cze_qcu_pan_bul_lit_ewe_chh_krd_sid_por_jav_fre_bam_ita_moo_bat_tha_gam_knd_xho_lda_uzb_nor_arw_tur_akn_vie_aeg_tsn_cic_ven	-0.0988164317290424	-0.232971181655005	0.816295762943549
828	gam_svk_dyu_fre_heb_amr_tig_lit_tur_uzb_dgb_mao_zul_afr_mcd_bsq_grk_wly_akn_mnd_pan_rom_xho_bos_ewe_pol_hun_bam_yor_fin_swe_chh_geo_lat_ben_krd_ita_anl_hau_mol_est_tsn_sun_guj_bat_jpn_knd_kor_cze_ukr_ses_nor_ind_spa_sod_tag_cnt_urd_fbf_slo_aeg_alb_dut_ger_por_qcu_arw_prs_bul_moo_sid_scr_owc_eng_jav_glc_tsw_hin_bem_mly_tha_amh_tml_cic_igb_aze_ctl_rus_azi_lda_vie_mlt_swt_ven_swa	-0.279541708614714	-0.661187821375163	0.510126594485009
829	amr_arw_dgb_pol_hau_owc_sid_eng_tur_azi_igb_ind_tsn_alb_spa_bsq_glc_mlt_zul_mnd_por_hin_ewe_krd_fbf_cze_est_yor_swt_fin_mol_gam_geo_fre_nor_rus_grk_heb_tig_rom_hun_ses_jav_lat_mly_jpn_tml_kor_guj_urd_lda_ben_tag_dut_anl_bat_cnt_ita_cic_bos_amh_lit_pan_swe_ger_qcu_scr_svk_prs_swa_sod_ukr_wly_bul_sun_slo_xho_afr_tsw_mao_tha_chh_knd_dyu_ven_aze_ctl_mcd_uzb_moo_vie_aeg_bam_bem_akn	-0.293145811164378	-0.693452443078896	0.489753991439034
830	amr_pan_akn_mol_sid_tig_hau_ctl_azi_tur_fbf_tag_tsn_nor_bos_bsq_por_heb_zul_cnt_eng_ger_cic_lat_bam_slo_est_swt_dyu_fin_dut_amh_geo_cze_grk_fre_hin_owc_anl_ukr_hun_yor_bat_swe_ind_jpn_knd_kor_pol_ita_xho_urd_mao_krd_mlt_jav_mnd_svk_moo_afr_aeg_alb_mcd_rus_scr_qcu_prs_arw_rom_igb_chh_bul_gam_spa_mly_lit_lda_ben_swa_sun_tha_sod_tml_ven_tsw_uzb_glc_guj_aze_dgb_vie_wly_ewe_ses_bem	-0.185414470557304	-0.437445595346753	0.662802412193556
831	tig_cze_dyu_slo_sod_aeg_mlt_grk_tur_azi_ven_mly_bam_prs_bos_bsq_glc_amh_zul_cnt_rom_guj_ewe_arw_igb_afr_hun_dgb_yor_est_ger_wly_geo_por_krd_spa_bul_sid_hau_lit_fin_akn_mao_eng_jav_jpn_tml_kor_pol_svk_xho_mcd_tag_pan_owc_ind_mnd_ita_fbf_nor_heb_hin_ctl_ukr_scr_qcu_mol_alb_dut_swa_chh_swe_amr_urd_sun_fre_bem_rus_ses_bat_tha_gam_knd_tsn_cic_aze_ben_lat_uzb_lda_vie_anl_tsw_swt_moo	0.0930227315315811	0.218964592326437	0.827157458209095
832	hau_eng_yor_mol_sid_tig_aeg_arw_tur_aze_lda_bat_tsw_rus_rom_bsq_por_mlt_ses_cnt_scr_prs_swt_afr_xho_mcd_est_moo_igb_fin_bos_wly_geo_guj_hin_urd_cze_anl_owc_fre_hun_bem_jav_pan_mao_jpn_knd_kor_dut_bul_zul_ben_tag_grk_gam_sun_mnd_ukr_akn_alb_sod_krd_lat_spa_pol_qcu_slo_swe_nor_fbf_heb_glc_chh_ger_mly_ita_ewe_ctl_swa_ind_tha_amr_tml_dgb_ven_azi_lit_svk_uzb_cic_vie_amh_tsn_bam_dyu	-1.07443940872801	-2.63245448139139	0.00992583347322828
833	chh_por_ses_ben_gam_hau_amr_fre_uzb_tur_swa_sun_tsw_rus_prs_bsq_lat_sid_bam_mnd_mol_dut_cic_guj_bem_ita_fin_lda_akn_est_swe_sod_geo_bos_eng_cze_afr_wly_tig_hin_hun_ewe_jav_ger_bat_jpn_tml_kor_ctl_svk_igb_ukr_mly_rom_anl_mao_cnt_pan_xho_urd_aeg_grk_glc_spa_nor_qcu_lit_alb_slo_fbf_heb_krd_mlt_mcd_ind_arw_moo_scr_swt_tag_tha_amh_knd_yor_ven_azi_pol_bul_aze_zul_vie_owc_dyu_tsn_dgb	0.465126848629955	1.09668481384845	0.275610837994125
834	anl_ben_bem_bos_tig_amh_amr_glc_azi_uzb_ven_jav_fbf_prs_bul_bsq_nor_sid_bam_cnt_mol_spa_cic_ukr_yor_fre_fin_dgb_akn_est_arw_mlt_geo_alb_rus_krd_guj_aeg_owc_hin_hun_tsw_sun_mcd_bat_jpn_knd_kor_rom_slo_tsn_urd_tag_svk_wly_mly_mnd_swe_lda_grk_gam_ctl_afr_pol_dut_qcu_por_eng_ita_dyu_chh_lat_hau_ger_mao_lit_xho_scr_ses_ind_tha_sod_tml_igb_zul_tur_pan_cze_aze_swt_vie_heb_moo_swa_ewe	-0.524448764393283	-1.24977198917719	0.214518830500199
835	aeg_ctl_dgb_prs_chh_amr_heb_por_azi_aze_moo_mao_ven_dut_spa_bsq_afr_mlt_bam_mnd_bul_lat_fbf_mcd_zul_lit_hun_yor_igb_fin_krd_sid_geo_grk_glc_mol_cze_amh_tig_scr_est_tsw_sun_ukr_mly_jpn_tml_kor_pan_ita_dyu_slo_jav_ben_wly_tag_cnt_urd_tsn_arw_gam_svk_nor_fre_hin_qcu_rom_swe_eng_akn_hau_alb_anl_rus_ind_ger_lda_bos_bem_bat_tha_sod_knd_ses_cic_uzb_pol_guj_tur_xho_vie_owc_swa_ewe_swt	-0.234757804755344	-0.554612580268491	0.580491053600518
836	mlt_mol_bem_ctl_amh_anl_tig_fre_uzb_aze_fbf_mly_akn_rus_bul_bsq_dut_gam_igb_mnd_mcd_prs_ses_pol_moo_swe_est_dyu_tsw_hun_ukr_chh_geo_afr_eng_krd_bos_sod_wly_svk_fin_ven_sun_scr_jav_jpn_knd_kor_ger_glc_cic_arw_bat_urd_heb_ind_cnt_alb_lda_slo_owc_grk_pan_ita_por_qcu_cze_lit_rom_xho_aeg_nor_sid_hin_tag_ben_zul_guj_tsn_mao_tha_hau_tml_bam_swt_azi_spa_lat_tur_dgb_vie_amr_yor_ewe_swa	-0.520991313990357	-1.24176506929585	0.217445856976447
837	chh_ukr_yor_mol_sod_heb_sid_grk_aze_azi_fbf_tag_ven_arw_nor_bsq_slo_amr_lda_mnd_guj_prs_cic_pol_swa_scr_fin_bam_swt_hun_ita_anl_geo_por_fre_ger_ctl_hau_mlt_glc_est_igb_bat_urd_ind_jpn_tml_kor_ben_cze_akn_pan_mao_afr_aeg_jav_cnt_dut_bem_spa_gam_bul_lat_lit_mcd_qcu_svk_bos_swe_tsn_amh_hin_tig_eng_mly_alb_ewe_rus_dgb_sun_tha_wly_knd_moo_ses_tur_krd_rom_uzb_tsw_vie_owc_xho_dyu_zul	-0.428658537667108	-1.01744597769324	0.311580933838901
838	chh_alb_ven_urd_sod_mlt_gam_nor_azi_uzb_akn_mly_swt_mol_swe_bsq_ger_sid_bem_cnt_afr_pan_xho_cze_dyu_ita_est_swa_igb_fin_arw_owc_geo_slo_krd_fre_ben_anl_aeg_ukr_hun_yor_tag_bul_mao_jpn_tml_kor_glc_eng_dgb_por_ind_grk_heb_bat_mnd_pol_tsn_hin_amr_dut_rus_guj_svk_qcu_bos_scr_lat_cic_tig_ctl_amh_rom_jav_mcd_bam_lit_fbf_sun_tha_hau_knd_lda_moo_aze_prs_spa_tur_ses_vie_wly_zul_ewe_tsw	-0.335902932694318	-0.79629986854919	0.427885795304754
839	wly_mol_dgb_svk_chh_amh_heb_pol_aze_uzb_ven_jav_akn_ctl_krd_bsq_cze_sod_fbf_cnt_pan_scr_bem_alb_xho_rus_hun_ses_zul_fin_lat_tig_geo_fre_bos_hin_afr_gam_anl_ukr_est_tsw_ind_por_mao_jpn_tml_kor_nor_glc_lda_bul_mly_urd_owc_tag_mnd_dut_cic_ita_mlt_eng_spa_prs_lit_qcu_guj_mcd_rom_bam_amr_slo_hau_ger_sun_swe_igb_grk_swt_bat_tha_aeg_knd_yor_swa_azi_arw_ben_tur_dyu_vie_sid_tsn_moo_ewe	-0.337307545956861	-0.797938579302714	0.42693892519791
840	tig_nor_zul_slo_hau_sod_anl_rus_uzb_aze_dyu_tag_swa_pan_krd_bsq_cze_chh_ewe_mnd_guj_swe_ses_scr_yor_spa_fin_bem_moo_hun_rom_amh_geo_por_ita_mol_glc_aeg_heb_hin_est_igb_bat_fre_ind_jpn_tml_kor_urd_pol_swt_alb_mao_mcd_mlt_mly_cnt_dut_dgb_ctl_sid_bos_lat_bul_ukr_qcu_grk_lit_ger_akn_amr_arw_gam_ben_sun_prs_cic_eng_fbf_jav_tha_owc_knd_xho_ven_azi_afr_svk_tur_bam_vie_wly_lda_tsn_tsw	-0.568716959683844	-1.35823052533982	0.177676396269686
841	chh_urd_moo_lit_mlt_amr_tig_ita_azi_aze_cic_mly_tsw_pan_dut_bsq_alb_heb_dyu_mnd_bos_nor_dgb_mcd_akn_afr_fin_lda_ven_est_spa_gam_geo_lat_eng_hin_scr_anl_owc_krd_hun_igb_tag_ben_ind_jpn_tml_kor_ukr_arw_ewe_rom_sun_mol_sid_jav_cnt_svk_swt_swe_aeg_slo_glc_prs_cze_qcu_guj_bul_rus_xho_amh_grk_wly_ctl_mao_pol_ses_ger_bam_bat_tha_sod_knd_swa_yor_uzb_por_fre_tur_tsn_vie_hau_fbf_zul_bem	-0.27857520095768	-0.658801860641325	0.511650837199242
842	amh_prs_swt_spa_wly_heb_owc_rom_tur_azi_yor_mly_ses_hin_pan_bsq_afr_aeg_ewe_mnd_mcd_dut_bem_svk_cic_ukr_hun_dyu_akn_est_alb_gam_geo_fre_urd_swe_guj_chh_anl_lat_fin_tsn_bat_glc_tag_jpn_tml_kor_ger_nor_tsw_scr_mao_rus_hau_sun_cnt_bos_dgb_lit_sod_grk_ita_por_pol_qcu_bul_ben_arw_xho_mlt_krd_sid_slo_ind_cze_ven_ctl_moo_jav_tha_tig_knd_zul_fbf_uzb_mol_eng_aze_lda_vie_amr_swa_bam_igb	-0.714169368114511	-1.71487514920481	0.089698572744073
843	aeg_ctl_bam_dut_anl_owc_wly_cze_azi_tur_bem_mly_swt_prs_pan_bsq_mol_sod_yor_cnt_krd_eng_dgb_por_ewe_mcd_hun_fbf_akn_est_lit_amr_geo_pol_lat_svk_grk_tig_hau_swe_fin_swa_tag_urd_mao_jpn_tml_kor_ben_arw_igb_afr_ind_rom_heb_bat_mnd_bos_moo_glc_mlt_ger_ukr_ita_bul_qcu_spa_guj_nor_ven_chh_hin_amh_fre_jav_slo_cic_scr_tsn_sun_tha_gam_knd_zul_xho_uzb_alb_rus_aze_tsw_vie_sid_dyu_ses_lda	-0.211188114839541	-0.498660182134621	0.619196194552015
844	sod_bul_dgb_afr_gam_aeg_heb_rus_tur_azi_cic_sun_akn_glc_fre_bsq_ita_owc_xho_mnd_prs_lit_yor_pan_dyu_hin_est_tsw_tsn_fin_krd_mlt_geo_pol_cze_grk_lat_chh_anl_scr_hun_ses_mao_nor_ind_jpn_tml_kor_svk_swe_bem_por_tag_urd_tig_jav_cnt_mol_lda_ben_hau_eng_arw_alb_rom_qcu_ukr_mcd_slo_fbf_sid_ger_wly_guj_bat_dut_swa_bos_bam_mly_tha_amh_knd_ven_moo_uzb_ctl_spa_aze_ewe_vie_amr_swt_igb_zul	-0.952960827093438	-2.31267347931231	0.0229463316669802
845	owc_glc_swa_ctl_tig_mlt_gam_ger_uzb_azi_bem_mly_tsw_krd_bos_bsq_rom_sod_fbf_cnt_slo_afr_igb_cze_ven_alb_fin_bam_swt_est_ita_aeg_geo_svk_lit_guj_rus_anl_amr_fre_hun_zul_bat_mol_mao_jpn_knd_kor_bul_ukr_ses_lat_sun_pan_chh_ind_mnd_urd_dyu_eng_heb_pol_grk_por_scr_qcu_arw_mcd_nor_xho_sid_spa_amh_prs_jav_ben_ewe_hin_tsn_tag_tha_wly_tml_cic_lda_tur_swe_dut_aze_dgb_vie_hau_akn_yor_moo	-0.524227657722125	-1.25263642555818	0.213478742936193
846	wly_swe_dyu_glc_chh_heb_amr_krd_uzb_aze_fbf_mao_swt_bul_ben_bsq_hin_owc_bam_cnt_fre_slo_cic_rus_tsn_rom_est_akn_ven_hun_ger_tig_geo_guj_nor_spa_ita_sod_aeg_cze_fin_yor_sun_lit_jav_jpn_knd_kor_eng_ukr_lda_mcd_ind_urd_amh_mly_mnd_alb_swa_mol_sid_prs_afr_arw_grk_qcu_ctl_por_bos_igb_hau_pan_mlt_pol_bat_dut_xho_lat_dgb_tag_tha_anl_tml_ewe_moo_tur_svk_scr_azi_bem_vie_gam_tsw_ses_zul	-0.392433902876595	-0.930002678954763	0.354777462559151
847	mlt_cze_swa_swe_owc_hau_wly_lit_tur_aze_xho_jav_tsn_glc_nor_bsq_spa_sid_dgb_mnd_ctl_prs_yor_slo_bam_rus_hun_ewe_tsw_est_svk_tig_geo_mol_ben_arw_mcd_anl_amh_fre_fin_moo_sun_eng_mao_jpn_tml_kor_afr_urd_akn_grk_bat_ita_amr_tag_cnt_bos_bem_rom_gam_ger_pol_bul_pan_qcu_ukr_krd_por_dyu_chh_dut_sod_hin_ind_scr_lda_alb_zul_mly_tha_aeg_knd_swt_cic_azi_lat_guj_uzb_ven_vie_heb_ses_fbf_igb	-1.0562816694053	-2.58300554915225	0.0113536461970799
848	hau_afr_yor_rom_amh_owc_heb_bul_tur_azi_tsn_tag_tsw_rus_dut_bsq_por_wly_xho_mnd_lat_pol_ses_swe_akn_ctl_fin_zul_ven_est_slo_sod_geo_bos_ita_urd_arw_sid_gam_ukr_hun_fbf_sun_lit_ind_jpn_tml_kor_glc_alb_cic_scr_jav_mcd_amr_mao_cnt_spa_bam_eng_anl_svk_grk_pan_fre_qcu_hin_ben_krd_dgb_aeg_nor_chh_mol_mly_prs_igb_cze_ewe_bat_tha_tig_knd_swa_lda_aze_ger_guj_uzb_dyu_vie_mlt_swt_moo_bem	0.242076035181208	0.570077530961705	0.569999768518215
849	aeg_arw_ses_pan_wly_tig_owc_urd_uzb_aze_swt_mly_bem_dut_lit_bsq_pol_sod_xho_cnt_bul_scr_yor_mcd_tsw_ctl_est_cic_lda_fin_ben_amh_geo_rus_hin_rom_afr_anl_sid_eng_hun_dyu_ind_ita_mao_jpn_tml_kor_svk_alb_akn_fre_jav_ukr_heb_tag_mnd_por_bam_swe_mlt_cze_guj_bos_krd_qcu_spa_glc_slo_ven_chh_lat_hau_grk_sun_nor_fbf_ger_zul_bat_tha_gam_knd_ewe_tsn_azi_prs_mol_tur_swa_vie_amr_moo_igb_dgb	0.0677989333191625	0.159624262514582	0.87352323414909
850	tig_mcd_dyu_ctl_sod_sid_aeg_ukr_azi_uzb_bem_bat_moo_dut_eng_bsq_svk_gam_swt_cnt_pan_bul_zul_scr_xho_prs_hun_ewe_swa_fin_nor_heb_geo_afr_rom_ita_guj_anl_wly_swe_est_dgb_mly_spa_jav_jpn_knd_kor_slo_fre_akn_rus_mao_pol_hau_ind_mnd_lit_ses_grk_amh_arw_ben_por_mol_qcu_ger_alb_bos_lda_chh_urd_mlt_lat_sun_krd_ven_hin_yor_tag_tha_owc_tml_tsw_tsn_aze_glc_cze_tur_bam_vie_amr_cic_fbf_igb	-0.539904658987895	-1.28697349455752	0.201297597562057
851	anl_afr_bam_scr_wly_chh_hau_spa_uzb_tur_swt_jav_ven_ger_bos_bsq_ukr_owc_xho_mnd_ita_cze_tsw_ben_dyu_dut_est_tsn_moo_hun_guj_heb_geo_por_rus_arw_rom_amh_sod_eng_fin_ses_sun_grk_mly_jpn_tml_kor_pan_fre_ewe_prs_mao_krd_sid_tag_cnt_nor_lda_urd_gam_svk_ctl_lit_bul_qcu_alb_slo_mol_bem_amr_mcd_aeg_swe_ind_pol_swa_hin_fbf_bat_tha_mlt_knd_yor_akn_aze_lat_glc_azi_cic_vie_tig_igb_dgb_zul	-0.308429743319465	-0.729679810472809	0.467419824466082
852	sod_krd_xho_bul_wly_owc_anl_ctl_azi_uzb_tsn_ind_moo_pol_por_bsq_bos_hau_ses_mnd_fre_dut_dgb_guj_cic_nor_fin_swa_yor_hun_grk_gam_geo_urd_rom_mcd_scr_heb_sid_alb_est_lda_tag_svk_mly_jpn_knd_kor_ben_ger_ewe_hin_jav_slo_aeg_bat_cnt_lit_bam_arw_amr_prs_cze_ita_ukr_qcu_pan_mol_swe_dyu_mlt_spa_chh_eng_sun_glc_zul_afr_ven_mao_tha_tig_tml_fbf_bem_tur_rus_lat_aze_igb_vie_amh_akn_tsw_swt	0.227858873455333	0.536397691939996	0.592964504471975
853	owc_rom_yor_pan_sid_aeg_gam_grk_azi_uzb_swa_ind_ven_spa_alb_bsq_scr_tig_dgb_mnd_arw_dut_lda_ukr_fbf_ger_est_cic_ses_fin_bul_mlt_geo_por_glc_swe_mol_amh_anl_ben_hun_xho_bat_hin_sun_jpn_knd_kor_slo_rus_tsw_guj_tag_pol_heb_mao_cnt_urd_ewe_nor_chh_eng_lit_bos_prs_qcu_krd_fre_ita_igb_hau_mcd_sod_afr_jav_cze_swt_ctl_tsn_mly_tha_amr_tml_zul_moo_tur_lat_svk_aze_akn_vie_wly_dyu_bem_bam	-0.752177097724233	-1.80946577899555	0.0736092130028883
854	owc_rom_fbf_guj_heb_hau_sid_dut_azi_tur_swa_ind_dgb_slo_spa_bsq_hin_anl_bam_cnt_bos_grk_tsw_ben_bem_ita_est_cic_xho_hun_arw_amr_geo_svk_ger_prs_mol_gam_aeg_por_fin_tsn_tag_glc_jav_jpn_knd_kor_krd_scr_moo_pan_mao_ukr_mlt_mly_mnd_bul_akn_alb_amh_mcd_afr_ctl_eng_qcu_urd_pol_rus_lda_wly_swe_tig_fre_sun_cze_ses_lit_dyu_bat_tha_chh_tml_swt_zul_uzb_nor_lat_aze_ewe_vie_sod_yor_ven_igb	-0.398321892909561	-0.944041428263627	0.347594608100514
855	amh_urd_lda_krd_tig_amr_wly_guj_azi_aze_tsw_mly_ewe_mcd_grk_bsq_ita_mlt_tsn_mnd_rom_ctl_moo_nor_dyu_dut_est_swt_ven_fin_spa_hau_geo_svk_arw_lat_pan_gam_anl_rus_hun_swa_jav_pol_ind_jpn_tml_kor_scr_lit_cic_mol_bat_ukr_aeg_tag_cnt_bul_zul_eng_chh_alb_ben_ger_cze_qcu_hin_bos_glc_yor_sid_slo_sod_prs_sun_afr_bem_fre_igb_mao_tha_owc_knd_bam_xho_tur_por_swe_uzb_dgb_vie_heb_fbf_akn_ses	-0.577060920512104	-1.3750183016057	0.17242936649113
856	sod_cze_xho_lit_heb_mlt_tig_slo_azi_aze_tsw_mao_bam_ger_fre_bsq_por_gam_moo_cnt_ukr_bul_fbf_scr_swt_afr_fin_dgb_lda_hun_dut_sid_geo_glc_bos_svk_pol_amr_aeg_swe_est_bem_jav_mol_sun_jpn_knd_kor_eng_prs_zul_spa_ind_mcd_amh_tag_mnd_hin_dyu_krd_chh_grk_ben_nor_rus_qcu_ita_lat_guj_ses_anl_alb_wly_ctl_mly_rom_cic_urd_yor_bat_tha_owc_tml_swa_akn_tur_arw_pan_uzb_igb_vie_hau_ewe_tsn_ven	0.216373569302459	0.509164839138697	0.611842656598639
857	sod_spa_igb_prs_sid_anl_owc_urd_tur_uzb_cic_sun_akn_alb_lat_bsq_nor_tig_bem_mnd_slo_svk_xho_arw_zul_afr_est_ewe_ven_hun_scr_mlt_geo_cze_ger_bos_rus_amr_hau_pol_fin_lda_mly_pan_bat_jpn_tml_kor_ben_eng_fbf_grk_jav_dut_amh_tag_cnt_bul_dyu_fre_gam_por_rom_guj_ctl_qcu_mol_mcd_ukr_dgb_chh_hin_heb_ita_ind_krd_bam_swe_swa_mao_tha_wly_knd_moo_yor_azi_glc_lit_aze_tsn_vie_aeg_swt_ses_tsw	-0.645354377957951	-1.54459933961374	0.125839353901052
858	chh_rus_lda_fre_sod_mlt_heb_guj_tur_uzb_fbf_tag_ven_urd_svk_bsq_alb_hau_yor_cnt_ita_prs_swa_nor_bam_ctl_hun_igb_tsn_est_hin_sid_geo_lit_grk_afr_pan_anl_tig_glc_fin_cic_jav_arw_bat_jpn_tml_kor_krd_swe_ewe_ukr_sun_bos_amr_mly_mnd_bul_xho_cze_wly_spa_rom_lat_dut_qcu_slo_mcd_pol_ses_gam_ger_owc_mol_mao_por_bem_scr_dyu_ind_tha_amh_knd_dgb_moo_azi_ben_eng_aze_swt_vie_aeg_akn_tsw_zul	-0.533016307786788	-1.27095203075114	0.206915596192218
859	amh_alb_fbf_slo_chh_amr_sid_dut_aze_uzb_lda_jav_tsn_ger_spa_bsq_rus_gam_dyu_mnd_arw_urd_bam_prs_moo_cze_hun_tsw_akn_fin_svk_wly_geo_guj_por_glc_grk_tig_owc_pol_est_swt_mly_nor_sun_jpn_knd_kor_ctl_ben_ses_pan_bat_fre_anl_ind_cnt_mol_swa_hin_mlt_ita_rom_bul_lat_qcu_eng_lit_krd_zul_sod_afr_heb_swe_mao_ukr_dgb_bos_xho_tag_tha_aeg_tml_ven_igb_azi_scr_mcd_tur_ewe_vie_hau_cic_yor_bem	-0.430293767861975	-1.02215427561183	0.309359447340921
860	tig_grk_cic_bul_chh_owc_mlt_cze_tur_azi_akn_sun_swa_rus_glc_bsq_dut_amh_ewe_cnt_nor_lat_ven_swe_xho_mcd_hun_moo_dgb_fin_lit_gam_geo_ita_arw_por_guj_anl_aeg_ukr_est_bem_mly_pan_ind_jpn_knd_kor_hin_svk_tsw_ben_jav_pol_hau_mao_mnd_ctl_dyu_urd_amr_afr_rom_alb_ger_qcu_mol_slo_krd_igb_sid_prs_sod_fre_bat_eng_ses_spa_zul_tag_tha_heb_tml_yor_fbf_aze_bos_scr_uzb_lda_vie_wly_tsn_swt_bam	-0.47365940993838	-1.12545764440252	0.263291272318893
861	tig_guj_zul_lat_anl_chh_amh_swe_uzb_aze_igb_mao_ven_eng_ukr_bsq_bul_gam_bam_mnd_bos_scr_ses_nor_swt_krd_fin_bem_xho_hun_urd_sod_geo_cze_svk_rus_ita_sid_owc_rom_est_lda_mly_mol_jav_jpn_knd_kor_arw_lit_cic_fre_sun_spa_hau_bat_cnt_grk_yor_glc_aeg_prs_ger_pan_mcd_qcu_afr_hin_ben_ewe_heb_slo_amr_dut_ind_pol_akn_alb_tsw_tag_tha_wly_tml_moo_tsn_tur_por_ctl_azi_dgb_vie_mlt_swa_dyu_fbf	0.337537318870326	0.795989030677218	0.428065541872831
862	owc_bul_zul_glc_amh_anl_hau_lat_azi_aze_tsn_tag_fbf_guj_lit_bsq_rus_amr_bam_cnt_dut_arw_dyu_pol_ewe_mcd_est_moo_ses_fin_ben_chh_geo_ger_hin_spa_eng_sod_gam_prs_hun_swt_jav_pan_ind_jpn_knd_kor_fre_ukr_akn_slo_mao_ctl_heb_mly_mnd_rom_lda_cze_mlt_urd_bos_mol_alb_qcu_swe_afr_por_swa_aeg_svk_sid_nor_bat_scr_cic_ita_dgb_sun_tha_tig_tml_igb_bem_uzb_grk_krd_tur_xho_vie_wly_yor_tsw_ven	0.0268412980403042	0.0631736962792341	0.949763772583686
863	wly_grk_lda_slo_anl_chh_sid_ger_tur_azi_ewe_ind_dgb_bul_rom_bsq_prs_owc_swt_cnt_mcd_dut_ses_ita_ven_swe_est_swa_dyu_fin_hin_amr_geo_afr_cze_glc_rus_tig_aeg_pan_hun_bem_tag_svk_mao_jpn_knd_kor_mol_guj_zul_ukr_bat_eng_amh_jav_mnd_krd_cic_fre_hau_scr_nor_ben_arw_qcu_ctl_lit_alb_moo_sod_lat_gam_urd_mly_spa_tsw_por_yor_sun_tha_heb_tml_xho_fbf_aze_bos_pol_uzb_igb_vie_mlt_bam_akn_tsn	-0.465455223540763	-1.10810144814694	0.270675592468031
864	aeg_por_akn_dut_hau_heb_mlt_bos_tur_uzb_moo_mly_tsw_slo_pol_bsq_guj_tig_ewe_mnd_krd_alb_dgb_rus_cic_nor_fin_lda_ven_est_ger_chh_geo_fre_ctl_glc_ita_gam_owc_urd_hun_yor_tag_grk_mao_jpn_knd_kor_ben_ukr_ses_hin_ind_rom_sid_bat_cnt_mol_fbf_eng_sod_mcd_arw_cze_spa_qcu_swe_lit_svk_bem_wly_prs_amr_lat_sun_bul_swt_afr_igb_jav_tha_anl_tml_xho_dyu_aze_scr_pan_azi_zul_vie_amh_bam_tsn_swa	-0.289219461233998	-0.683847004065303	0.495772191148181
865	owc_afr_fbf_spa_chh_aeg_tig_mcd_aze_uzb_dyu_tag_tsn_cze_rom_bsq_pan_mlt_lda_cnt_arw_urd_zul_por_xho_hin_est_swt_akn_hun_svk_sid_geo_guj_lat_rus_grk_hau_amh_glc_fin_cic_ind_lit_sun_jpn_tml_kor_ger_pol_bem_prs_bat_scr_amr_mao_mnd_ita_dgb_ctl_wly_krd_mol_fre_bos_qcu_swe_bul_nor_ses_heb_ben_sod_slo_jav_alb_tsw_ukr_swa_mly_tha_gam_knd_ewe_bam_azi_eng_dut_tur_igb_vie_anl_ven_yor_moo	-0.593032261313629	-1.41668816637638	0.159915182390819
866	amh_svk_bem_bos_gam_tig_amr_rus_aze_azi_akn_ind_ses_scr_mcd_bsq_pan_anl_bam_mnd_glc_guj_ven_prs_swa_alb_fin_moo_zul_hun_ben_hau_geo_fre_swe_hin_ctl_sid_wly_pol_est_dgb_mly_lit_tag_jpn_tml_kor_rom_arw_igb_spa_jav_dut_aeg_sun_cnt_slo_lda_lat_chh_nor_ukr_ger_por_qcu_eng_bul_krd_tsn_sod_urd_mlt_afr_bat_mol_cic_cze_tsw_mao_tha_heb_knd_dyu_xho_tur_ita_grk_uzb_ewe_vie_owc_yor_swt_fbf	-0.141276050629814	-0.33368942923768	0.739365145142579
867	owc_spa_igb_rom_chh_gam_anl_guj_uzb_aze_ven_ind_ewe_lat_swe_bsq_dut_sid_fbf_mnd_glc_pan_ses_bos_cic_pol_fin_dyu_akn_est_hin_mlt_geo_slo_alb_rus_nor_tig_aeg_arw_hun_bam_bat_mol_mao_jpn_knd_kor_krd_bul_yor_cze_mly_ben_sod_tag_cnt_svk_tsw_eng_amr_afr_urd_grk_lit_qcu_scr_ukr_ger_lda_hau_ita_wly_prs_jav_por_swa_fre_bem_sun_tha_heb_tml_zul_xho_tur_ctl_mcd_azi_tsn_vie_amh_dgb_swt_moo	-0.323143004155998	-0.764763802805359	0.446348457565053
868	anl_alb_akn_dut_sid_heb_aeg_mcd_azi_uzb_dgb_jav_swa_glc_afr_bsq_mol_sod_igb_cnt_rom_ben_xho_por_yor_prs_fin_tsw_fbf_est_swe_tig_geo_pan_pol_nor_hin_amr_mlt_rus_hun_bam_mly_ita_tag_jpn_knd_kor_krd_ctl_moo_lit_sun_guj_hau_ind_mnd_svk_cic_grk_chh_lat_spa_arw_ger_qcu_slo_eng_ukr_ven_wly_fre_amh_scr_bat_bul_swt_cze_dyu_mao_tha_owc_tml_bem_ewe_aze_bos_urd_tur_zul_vie_gam_lda_tsn_ses	-0.560877678688453	-1.33702750548908	0.184474952762821
869	owc_bos_yor_dut_heb_gam_amr_ben_azi_tur_ewe_mly_bem_slo_grk_bsq_rus_chh_tsw_cnt_svk_arw_cic_afr_xho_pol_hun_akn_ses_est_por_amh_geo_alb_fre_spa_prs_sod_aeg_ita_fin_dyu_tag_urd_bat_jpn_knd_kor_glc_ctl_swt_ukr_jav_rom_sid_ind_mnd_ger_zul_lat_hau_lit_pan_krd_cze_qcu_bul_swe_hin_fbf_wly_eng_tig_nor_mao_mcd_moo_guj_bam_sun_tha_anl_tml_igb_swa_uzb_scr_mol_aze_tsn_vie_mlt_lda_dgb_ven	-0.540853635967323	-1.28836069710527	0.200816538710125
870	hau_ben_swa_dut_mlt_tig_gam_prs_tur_aze_ewe_tag_yor_bul_lat_bsq_guj_amr_bam_mnd_ger_mol_tsn_krd_ses_eng_fin_igb_lda_est_grk_heb_geo_urd_fre_bos_scr_chh_owc_glc_hun_dgb_mao_por_bat_jpn_tml_kor_afr_pan_cic_pol_sun_spa_anl_mly_cnt_hin_akn_nor_amh_rus_mcd_alb_slo_qcu_lit_svk_swe_swt_aeg_ctl_sod_ukr_ind_rom_moo_arw_dyu_jav_tha_sid_knd_xho_zul_uzb_cze_ita_azi_ven_vie_wly_bem_fbf_tsw	0.653854942282573	1.54742348747768	0.12515749804884
871	mlt_afr_cic_mol_amr_amh_aeg_dut_azi_tur_xho_tag_igb_bos_guj_bsq_arw_chh_zul_cnt_slo_por_ven_ger_tsn_scr_hun_ewe_dgb_fin_grk_anl_geo_rom_ita_lat_lit_sid_hau_spa_est_swt_bat_mcd_jav_jpn_tml_kor_hin_prs_ses_bul_mly_urd_heb_mao_mnd_alb_bam_krd_wly_glc_eng_svk_cze_qcu_fre_rus_ukr_moo_sod_ben_gam_pol_sun_ctl_bem_swe_swa_ind_tha_owc_knd_lda_dyu_uzb_pan_nor_aze_akn_vie_tig_yor_fbf_tsw	-0.186036851340874	-0.439245265824073	0.66150273259648
872	chh_rus_igb_rom_tig_heb_aeg_ger_uzb_aze_tsn_bat_bam_arw_mol_bsq_lit_anl_xho_cnt_prs_spa_tsw_hin_dyu_bul_hun_bem_ses_fin_pol_sid_geo_krd_grk_slo_urd_mlt_gam_cze_est_dgb_tag_lat_sun_jpn_knd_kor_mcd_pan_cic_alb_mly_guj_wly_mao_mnd_ben_ewe_swe_hau_dut_ukr_bos_afr_qcu_ita_ctl_glc_moo_amh_fre_sod_scr_ind_eng_fbf_svk_lda_jav_tha_owc_tml_akn_ven_tur_por_nor_azi_yor_vie_amr_zul_swa_swt	-0.630111987756612	-1.50492066189101	0.135733281347633
873	chh_krd_dyu_rus_anl_wly_gam_prs_azi_tur_xho_mly_moo_glc_eng_bsq_svk_aeg_akn_cnt_ben_fre_swt_hin_tsw_scr_hun_bem_igb_fin_arw_sid_geo_ukr_cze_guj_bul_sod_owc_mcd_est_lda_bat_ger_ind_jpn_tml_kor_dut_lat_ewe_afr_sun_por_hau_tag_mnd_urd_tsn_alb_amr_swe_ctl_bos_pan_qcu_lit_ita_slo_cic_tig_rom_amh_nor_jav_pol_ven_mol_ses_mao_tha_heb_knd_zul_dgb_uzb_grk_spa_aze_swa_vie_mlt_fbf_bam_yor	0.0418489584143705	0.0984820707188321	0.921761463541825
874	owc_rom_ses_eng_amh_mlt_tig_pan_aze_tur_xho_jav_swa_arw_urd_bsq_krd_wly_tsw_mnd_rus_pol_moo_prs_dgb_nor_hun_swt_ewe_fin_hin_sod_geo_por_svk_ben_ger_sid_heb_slo_est_lda_ind_mol_bat_jpn_tml_kor_lit_ita_igb_alb_mao_ctl_aeg_mly_cnt_dut_cic_ukr_gam_bos_spa_glc_grk_qcu_cze_guj_lat_tsn_anl_mcd_amr_swe_tag_bul_akn_fre_bem_sun_tha_hau_knd_yor_fbf_azi_scr_afr_uzb_zul_vie_chh_bam_dyu_ven	0.265207404883126	0.623871728264908	0.534239121104476
875	wly_prs_ses_alb_sod_tig_mlt_urd_aze_azi_igb_sun_akn_hin_slo_bsq_pan_hau_cic_mnd_rom_fre_ven_arw_lda_ctl_fin_tsn_bam_hun_rus_sid_geo_pol_bul_guj_nor_owc_amr_krd_est_tsw_mly_svk_bat_jpn_knd_kor_dut_bos_dyu_spa_mao_ita_anl_ind_cnt_swe_fbf_mol_chh_lat_ukr_eng_afr_qcu_grk_mcd_ben_swa_heb_scr_amh_ger_tag_cze_dgb_por_bem_jav_tha_gam_tml_xho_zul_uzb_lit_glc_tur_yor_vie_aeg_ewe_moo_swt	-0.15499071027371	-0.365477716782783	0.715584774966898
876	heb_dut_bem_nor_amh_gam_amr_slo_tur_azi_yor_jav_fbf_lit_swe_bsq_krd_chh_cic_mnd_fre_pan_xho_ukr_swt_por_hun_moo_lda_est_rom_wly_geo_mol_urd_prs_arw_aeg_mlt_afr_fin_zul_ind_eng_tag_jpn_tml_kor_spa_hin_ven_ctl_sun_ben_sod_mao_cnt_bul_dgb_pol_tig_cze_svk_guj_scr_qcu_alb_mcd_ita_ses_owc_lat_sid_glc_mly_rus_dyu_bos_tsw_bat_tha_hau_knd_swa_tsn_uzb_ger_grk_aze_igb_vie_anl_ewe_bam_akn	-0.529952004533566	-1.26261456027003	0.209884527744403
877	chh_ita_bam_grk_sid_heb_aeg_afr_uzb_azi_tsn_jav_swt_urd_cze_bsq_por_wly_yor_mnd_eng_scr_lda_slo_swa_krd_fin_ses_ven_est_arw_tig_geo_ger_bul_prs_guj_amr_gam_dut_hun_igb_mly_spa_bat_jpn_tml_kor_swe_pan_zul_alb_tag_ukr_hau_mao_cnt_svk_tsw_lit_sod_ctl_mcd_lat_nor_qcu_rus_rom_bos_dyu_anl_ben_owc_mol_sun_fre_fbf_hin_xho_ind_tha_mlt_knd_bem_cic_tur_pol_glc_aze_moo_vie_amh_akn_dgb_ewe	-0.345204842794625	-0.818190019646083	0.415340152199509
878	amr_por_moo_fre_anl_sid_hau_guj_tur_azi_xho_jav_yor_scr_swe_bsq_prs_heb_tsw_cnt_rom_lit_tsn_slo_swt_ita_est_lda_dgb_fin_urd_chh_geo_ukr_dut_krd_arw_aeg_mlt_spa_hun_bem_mly_alb_bat_jpn_tml_kor_grk_cze_cic_svk_sun_mcd_owc_ind_mnd_afr_zul_ben_tig_glc_bos_nor_pan_qcu_lat_pol_eng_igb_sod_bul_amh_mol_mao_ger_ewe_hin_bam_tag_tha_wly_knd_ven_swa_uzb_ctl_rus_aze_dyu_vie_gam_ses_akn_fbf	-0.32504410613721	-0.769446102651599	0.443578428645736
879	chh_eng_swt_ita_sod_gam_mlt_ctl_azi_aze_tsn_tag_igb_grk_guj_bsq_krd_hau_moo_mnd_rus_alb_bam_ben_bem_mol_hun_tsw_dgb_est_pan_tig_geo_arw_spa_bos_ger_sid_wly_nor_fin_fbf_ind_afr_jav_jpn_tml_kor_por_dut_swa_swe_mao_fre_heb_sun_cnt_urd_akn_pol_amh_hin_scr_bul_lat_qcu_ukr_slo_lit_zul_aeg_rom_owc_cze_bat_svk_xho_glc_lda_mly_tha_anl_knd_yor_ven_tur_prs_mcd_uzb_ses_vie_amr_ewe_cic_dyu	-0.440257923827059	-1.04659682974947	0.297998106165644
880	tig_grk_tsn_dut_wly_aeg_amr_ita_aze_uzb_dgb_ind_swt_guj_pan_bsq_glc_hau_akn_mnd_mol_cze_ses_mcd_tsw_prs_fin_bam_ewe_hun_lit_owc_geo_krd_rus_lat_eng_anl_chh_bos_est_igb_bat_ctl_tag_jpn_knd_kor_swe_spa_cic_hin_mly_fre_mlt_sun_cnt_alb_fbf_svk_sod_pol_por_arw_nor_qcu_ger_slo_ben_xho_heb_ukr_amh_scr_jav_urd_ven_rom_lda_mao_tha_sid_tml_yor_zul_azi_afr_bul_tur_bem_vie_gam_dyu_moo_swa	-0.160562913423241	-0.378778159047035	0.705715963998994
881	owc_bul_bem_spa_sid_tig_heb_swe_azi_aze_ses_ind_lda_ctl_ger_bsq_mcd_anl_ewe_cnt_nor_rom_swt_guj_tsw_fre_hun_dyu_swa_est_svk_sod_geo_bos_prs_por_rus_hau_amh_ita_fin_bam_mao_scr_mly_jpn_knd_kor_ben_glc_dgb_mol_bat_hin_mlt_tag_mnd_pol_xho_cze_chh_eng_afr_dut_grk_qcu_lat_lit_arw_zul_gam_urd_amr_alb_sun_krd_igb_slo_ven_jav_tha_aeg_tml_tsn_cic_uzb_pan_ukr_tur_akn_vie_wly_yor_fbf_moo	-0.459835034760163	-1.09217717043706	0.27757650357583
882	mlt_cze_ewe_afr_chh_amr_owc_ukr_aze_uzb_cic_ind_swa_scr_nor_bsq_mol_wly_moo_mnd_hin_svk_bam_bul_lda_por_est_ses_xho_hun_guj_sid_geo_glc_lat_swe_ita_heb_aeg_ben_fin_igb_tag_urd_mao_jpn_knd_kor_slo_ger_akn_dut_mly_alb_hau_bat_cnt_grk_tsn_mcd_sod_pan_lit_eng_rus_qcu_arw_prs_bos_ven_tig_ctl_gam_krd_jav_pol_zul_spa_tsw_sun_tha_amh_tml_yor_bem_azi_fre_rom_tur_dyu_vie_anl_swt_fbf_dgb	-1.07446499634025	-2.63526455085115	0.00984979936988165
883	mlt_prs_ven_mol_tig_heb_amr_svk_tur_uzb_swt_mao_tsw_krd_afr_bsq_rus_aeg_tsn_mnd_alb_fre_bam_hin_ses_ger_fin_zul_fbf_est_arw_amh_geo_pan_glc_bul_guj_wly_chh_swe_hun_moo_jav_ukr_ind_jpn_knd_kor_lat_pol_lda_ben_mly_slo_owc_tag_cnt_por_cic_grk_gam_urd_rom_eng_ita_qcu_ctl_mcd_nor_akn_hau_spa_sid_lit_sun_scr_dyu_cze_igb_bat_tha_sod_tml_xho_bem_aze_bos_dut_azi_swa_vie_anl_yor_dgb_ewe	-0.254855994921688	-0.601899084485625	0.548705899630134
884	wly_bos_swa_ita_amr_sod_amh_mol_tur_uzb_cic_bat_moo_lat_fre_bsq_ger_owc_swt_cnt_scr_glc_bem_prs_igb_alb_fin_yor_fbf_hun_pan_heb_geo_ben_urd_spa_svk_gam_hau_dut_est_tsn_sun_bul_jav_jpn_knd_kor_mcd_krd_ses_grk_mly_arw_mlt_ind_mnd_slo_ven_hin_anl_rom_rus_nor_pol_qcu_por_afr_eng_akn_sid_swe_chh_cze_tag_lit_xho_ukr_dyu_mao_tha_aeg_tml_bam_lda_azi_guj_ctl_aze_ewe_vie_tig_dgb_tsw_zul	0.0194825943001801	0.04587750461656	0.963506253455013
885	heb_bos_yor_lat_sod_amr_sid_glc_azi_uzb_ven_ind_tsw_grk_krd_bsq_urd_amh_akn_cnt_ita_por_swa_dut_lda_bul_est_zul_ses_hun_mol_chh_geo_ukr_pan_scr_slo_hau_anl_ger_fin_cic_sun_arw_mao_jpn_tml_kor_eng_pol_ewe_hin_tag_prs_mlt_mly_mnd_rus_tsn_fre_aeg_mcd_rom_cze_nor_qcu_alb_swe_ben_dgb_wly_lit_tig_afr_jav_guj_fbf_svk_bam_bat_tha_owc_knd_swt_dyu_tur_ctl_spa_aze_xho_vie_gam_igb_bem_moo	0.121372970299603	0.285726300631619	0.775723196993965
886	wly_ctl_bam_prs_heb_amr_sid_arw_azi_aze_tsw_ind_dgb_nor_por_bsq_eng_amh_yor_cnt_pol_lat_tsn_ger_zul_mol_hun_bem_dyu_est_ita_hau_geo_swe_rom_spa_mcd_sod_anl_bos_fin_lda_jav_urd_mly_jpn_tml_kor_guj_cze_fbf_afr_bat_ukr_chh_sun_mnd_krd_igb_lit_mlt_hin_pan_glc_ben_qcu_scr_svk_bul_swt_aeg_dut_owc_fre_tag_alb_akn_grk_ven_mao_tha_tig_knd_xho_swa_tur_slo_rus_uzb_moo_vie_gam_ses_ewe_cic	-0.00519219257492802	-0.0122333654278531	0.990265635015436
887	tig_ukr_bam_lat_sod_amh_owc_bul_uzb_azi_swa_mao_dyu_mcd_bos_bsq_rom_chh_swt_mnd_alb_guj_tsw_pan_ven_arw_est_lda_tsn_fin_ben_wly_geo_eng_ctl_mol_ita_amr_heb_glc_hun_cic_sun_por_jav_jpn_knd_kor_ger_pol_dgb_cze_tag_prs_anl_bat_cnt_svk_fbf_urd_gam_lit_swe_rus_spa_qcu_dut_scr_fre_bem_mlt_nor_aeg_afr_mly_hin_ewe_grk_moo_ind_tha_sid_tml_akn_zul_tur_krd_slo_aze_igb_vie_hau_yor_ses_xho	1.01274125280963	2.43740343220348	0.0166948384455983
888	chh_grk_cic_ukr_tig_aeg_sod_scr_tur_uzb_dyu_mly_swt_guj_hin_bsq_mol_sid_ven_cnt_por_glc_tsw_ben_yor_ita_hun_lda_dgb_est_bul_wly_geo_svk_arw_pan_slo_heb_anl_rus_fin_bam_ind_krd_tag_jpn_knd_kor_alb_ger_ses_rom_sun_cze_amr_bat_mnd_afr_igb_urd_mlt_lit_dut_pol_fre_qcu_lat_swe_prs_akn_amh_bos_gam_nor_jav_spa_moo_eng_swa_mao_tha_hau_tml_xho_tsn_azi_mcd_ctl_aze_zul_vie_owc_bem_fbf_ewe	-0.566724724668576	-1.35199358524145	0.179656240039816
889	amh_glc_cic_mcd_hau_chh_gam_alb_uzb_azi_tsw_ind_akn_afr_hin_bsq_bul_owc_ven_cnt_bos_lat_ewe_guj_bam_ukr_est_tsn_xho_hun_grk_sod_geo_por_prs_arw_ben_tig_anl_eng_fin_lda_mly_swe_mao_jpn_tml_kor_svk_nor_yor_urd_tag_dut_sid_sun_mnd_ctl_swt_pol_mlt_slo_ger_rom_fre_qcu_rus_lit_spa_moo_aeg_mol_wly_cze_jav_ita_bem_scr_zul_bat_tha_heb_knd_igb_dgb_tur_pan_krd_aze_fbf_vie_amr_swa_dyu_ses	-0.183556851310882	-0.433536012190132	0.665629374112885
890	owc_grk_ven_urd_aeg_chh_gam_rom_azi_aze_swt_bat_ses_lit_bul_bsq_glc_tig_moo_mnd_hin_svk_fbf_afr_yor_slo_est_tsn_zul_hun_por_hau_geo_krd_pan_alb_guj_anl_mlt_ita_fin_lda_mly_arw_mao_jpn_knd_kor_eng_swe_dyu_ukr_ind_mcd_sod_sun_cnt_pol_bem_bos_wly_rus_mol_lat_ben_qcu_fre_cze_spa_bam_amh_prs_sid_scr_tag_dut_tsw_nor_igb_jav_tha_amr_tml_dgb_xho_uzb_ctl_ger_tur_akn_vie_heb_cic_ewe_swa	-0.402687595811813	-0.95567671769162	0.341713216019064
891	heb_mcd_lda_lit_amr_aeg_anl_por_uzb_aze_yor_bat_dgb_spa_ger_bsq_rus_hau_zul_cnt_alb_bos_ven_bul_tsw_nor_fin_ewe_dyu_hun_slo_sod_geo_afr_cze_rom_arw_gam_amh_ukr_est_tsn_mao_pol_tag_jpn_knd_kor_glc_svk_swa_ita_mly_grk_sid_jav_mnd_eng_cic_prs_chh_ben_urd_guj_hin_qcu_lat_dut_ctl_ses_mlt_scr_owc_fre_sun_swe_bam_pan_xho_ind_tha_tig_tml_fbf_bem_azi_mol_krd_tur_swt_vie_wly_moo_akn_igb	-0.12295564727314	-0.289837177486471	0.77258602915833
892	amh_eng_bem_guj_hau_gam_anl_ctl_azi_aze_tsw_tag_dyu_cze_svk_bsq_ukr_chh_swt_cnt_fre_glc_lda_lit_ewe_afr_hun_dgb_akn_est_lat_tig_geo_hin_slo_mcd_scr_mlt_aeg_urd_fin_cic_bat_bul_sun_jpn_knd_kor_pol_dut_ven_por_mao_swe_wly_jav_mnd_rus_swa_ita_amr_prs_bos_rom_pan_qcu_krd_grk_alb_yor_sid_mol_owc_spa_ind_ger_ses_nor_fbf_mly_tha_sod_tml_moo_tsn_uzb_ben_arw_tur_igb_vie_heb_zul_bam_xho	-0.920686821942234	-2.24145309469461	0.0273753514606139
893	anl_pol_xho_glc_sid_amh_chh_spa_tur_uzb_tsw_mao_akn_nor_fre_bsq_krd_aeg_tsn_mnd_alb_pan_ven_dut_swa_bul_est_ses_fbf_fin_rom_mlt_geo_cze_prs_mcd_rus_amr_wly_afr_hun_cic_ind_por_mly_jpn_knd_kor_svk_mol_lda_arw_bat_scr_gam_sun_cnt_ger_bam_guj_owc_swe_bos_hin_ben_qcu_lat_grk_slo_zul_hau_ctl_tig_ukr_jav_urd_bem_lit_dyu_tag_tha_heb_tml_yor_swt_azi_eng_ita_aze_ewe_vie_sod_igb_moo_dgb	-0.608196856911317	-1.45028511898102	0.150343366837439
894	anl_lat_dgb_dut_heb_amh_sod_ctl_azi_tur_swa_bat_moo_pol_svk_bsq_alb_amr_zul_mnd_nor_mcd_igb_slo_xho_fre_hun_yor_dyu_est_mol_aeg_geo_scr_arw_afr_glc_mlt_tig_grk_fin_bam_ind_por_tag_jpn_tml_kor_bos_ben_ses_lit_mao_rom_sid_mly_cnt_rus_lda_pan_chh_spa_prs_eng_ukr_qcu_ita_guj_swe_swt_wly_krd_gam_bul_sun_hin_fbf_urd_cic_jav_tha_hau_knd_tsw_akn_aze_ger_cze_uzb_ewe_vie_owc_bem_tsn_ven	-0.332081054618397	-0.786096931152804	0.433809082678736
895	mlt_bul_cic_afr_hau_owc_sid_lit_uzb_aze_bem_jav_tsn_guj_prs_bsq_svk_chh_akn_mnd_lat_mol_dgb_eng_swa_rom_hun_moo_xho_fin_ctl_wly_geo_ukr_urd_dut_nor_sod_anl_bos_est_igb_mly_alb_mao_jpn_knd_kor_rus_pan_tsw_spa_ind_ger_aeg_tag_cnt_ita_ses_mcd_tig_hin_glc_ben_slo_qcu_fre_pol_por_bam_gam_arw_amh_swe_sun_grk_ven_krd_zul_bat_tha_heb_tml_dyu_fbf_azi_cze_scr_tur_swt_vie_amr_yor_lda_ewe	-0.259700951521851	-0.613361728909178	0.541134427047893
896	aeg_cze_akn_ukr_sod_amr_chh_eng_azi_uzb_xho_jav_swt_grk_guj_bsq_arw_hau_lda_mnd_svk_krd_yor_bul_swa_hin_hun_cic_tsn_fin_rom_heb_geo_swe_pol_scr_prs_owc_mlt_pan_est_igb_ind_mol_sun_jpn_tml_kor_afr_glc_dyu_urd_mao_dut_sid_bat_cnt_slo_ewe_fre_wly_rus_spa_ctl_ben_qcu_mcd_nor_lit_zul_amh_ger_tig_alb_mly_por_dgb_lat_bem_tag_tha_anl_knd_ven_moo_aze_ita_bos_tur_tsw_vie_gam_fbf_bam_ses	-0.830598164793715	-2.00158226003167	0.0482435585842506
897	wly_alb_ses_cze_hau_chh_mlt_bul_uzb_tur_dgb_jav_lda_ctl_arw_bsq_urd_heb_tsn_cnt_grk_scr_ewe_glc_moo_pol_hun_cic_swt_fin_lat_anl_geo_ben_ukr_rom_guj_tig_amh_lit_est_yor_tag_por_mly_jpn_tml_kor_pan_slo_fbf_nor_sun_fre_sod_mao_mnd_prs_xho_ger_amr_svk_spa_mcd_eng_qcu_bos_ita_dut_bam_sid_mol_aeg_hin_bat_rus_igb_afr_dyu_ind_tha_gam_knd_ven_bem_aze_krd_swe_azi_tsw_vie_owc_akn_zul_swa	-0.130973146168807	-0.309342785663757	0.757752794169989
898	tig_ben_moo_bul_sod_amr_aeg_guj_azi_uzb_xho_jav_cic_urd_arw_bsq_glc_sid_yor_cnt_pol_krd_tsw_ctl_akn_prs_est_swt_dyu_fin_slo_anl_geo_fre_nor_rom_rus_chh_gam_svk_hun_dgb_bat_bos_ind_jpn_knd_kor_hin_ita_ses_cze_tag_lat_heb_mao_mnd_lit_bem_ukr_mlt_mol_dut_mcd_ger_qcu_scr_pan_por_tsn_owc_eng_amh_afr_sun_spa_swa_swe_lda_mly_tha_hau_tml_ven_ewe_tur_grk_alb_aze_zul_vie_wly_fbf_igb_bam	-0.45767610587625	-1.08804434575081	0.27938722743714
899	wly_grk_yor_prs_heb_amh_owc_swe_tur_azi_cic_mly_xho_por_dut_bsq_fre_gam_swa_mnd_spa_eng_bam_scr_swt_alb_est_dgb_igb_hun_afr_sid_geo_hin_pol_pan_guj_amr_hau_lat_fin_ewe_tag_ctl_bat_jpn_tml_kor_arw_slo_ven_svk_ind_bos_anl_jav_cnt_ben_bem_bul_aeg_rom_urd_lit_krd_qcu_mol_ger_glc_tsn_tig_ita_sod_mcd_sun_ukr_fbf_cze_dyu_mao_tha_chh_knd_zul_tsw_aze_rus_nor_uzb_ses_vie_mlt_lda_akn_moo	0.406774509079636	0.958452056819395	0.340319954333114
900	sod_mol_ewe_cze_aeg_wly_mlt_rus_aze_azi_cic_tag_dgb_ctl_krd_bsq_eng_tig_akn_cnt_ben_pol_ses_arw_fbf_lat_est_xho_ven_fin_ukr_owc_geo_dut_urd_afr_nor_amr_sid_swe_hun_swa_sun_rom_ind_jpn_knd_kor_slo_por_bem_scr_jav_svk_amh_mao_mnd_guj_bam_grk_hau_ger_alb_bos_mcd_qcu_fre_hin_pan_igb_heb_spa_chh_ita_bat_bul_swt_lit_yor_mly_tha_gam_tml_lda_dyu_uzb_prs_glc_tur_tsn_vie_anl_zul_moo_tsw	0.122431406769876	0.289441915421199	0.77288750565915
901	wly_prs_ewe_afr_heb_sod_tig_svk_tur_aze_swt_ind_lda_mcd_lit_bsq_rom_mlt_dyu_mnd_arw_guj_moo_urd_tsw_bul_fin_bam_yor_est_eng_anl_geo_nor_dut_grk_alb_hau_gam_hin_hun_cic_tag_scr_bat_jpn_knd_kor_krd_ctl_akn_glc_jav_por_sid_mly_cnt_pan_dgb_slo_amh_rus_fre_ita_pol_qcu_bos_mol_ger_zul_owc_lat_amr_ben_mao_spa_ven_ukr_bem_sun_tha_aeg_tml_fbf_igb_uzb_swe_cze_azi_swa_vie_chh_tsn_ses_xho	0.27202573750701	0.640099269702508	0.523681943906014
902	anl_rom_dgb_scr_hau_sid_tig_bos_uzb_azi_lda_sun_cic_eng_spa_bsq_ukr_owc_swt_cnt_ctl_bul_swa_dut_ewe_lat_fin_yor_moo_hun_pan_amh_geo_glc_nor_ben_hin_aeg_sod_por_est_ven_mly_arw_mao_jpn_tml_kor_afr_pol_bem_slo_jav_ita_chh_tag_mnd_cze_ses_prs_mlt_mol_urd_swe_krd_qcu_ger_guj_alb_tsn_amr_svk_gam_rus_bat_fre_dyu_lit_igb_ind_tha_wly_knd_bam_fbf_aze_grk_mcd_tur_xho_vie_heb_zul_akn_tsw	-0.611231086958634	-1.46053109854347	0.14751436127787
[truncated: 98 more rows]
