# Supplementary material for: Future Tense and Economic Decisions: Controlling for Cultural Evolution
Source: PLoS One. 2015 Jul 17;10(7):e0132145. doi: 10.1371/journal.pone.0132145 (PMC4506144; doi:10.1371/journal.pone.0132145)
Supplement: S8 Appendix — See README files within the various sub-folders. (ZIP) [file pone.0132145.s008.zip › S3_Code/Residuals_new/PGLS/PermuteResults/permute_B_SavingsWITHINFAM_11000.csv]

	ftr	r	t	p
1	mlt_ctl_ven_afr_chh_amr_tig_por_uzb_tur_swt_mly_moo_pan_prs_bsq_mcd_sid_cic_cnt_swe_lit_tsn_glc_ses_ben_fin_dgb_bem_hun_cze_hau_geo_bos_fre_rom_pol_gam_sod_scr_est_swa_ind_krd_jav_jpn_knd_kor_hin_lat_akn_ita_sun_svk_heb_mao_mnd_ger_dyu_alb_anl_bul_dut_eng_nor_qcu_urd_spa_mol_igb_wly_rus_owc_guj_bat_slo_ewe_arw_tsw_tag_tha_aeg_tml_xho_fbf_azi_grk_ukr_aze_zul_vie_amh_lda_bam_yor	-0.466907679626611	-1.11097224662374	0.269444332514463
2	sid_spa_ses_bul_amh_hau_heb_lit_tur_aze_moo_sun_yor_dut_slo_bsq_alb_mlt_tsw_mnd_pol_ben_dgb_grk_lda_mol_fin_ven_ewe_hun_por_wly_geo_pan_bos_prs_arw_anl_chh_svk_est_igb_tag_glc_bat_jpn_tml_kor_fre_rus_zul_eng_mao_swe_amr_mly_cnt_urd_fbf_lat_tig_ctl_ita_scr_nor_qcu_krd_cze_ukr_swa_gam_ger_sod_afr_ind_rom_bem_hin_xho_jav_tha_owc_knd_swt_dyu_azi_guj_mcd_uzb_akn_vie_aeg_cic_bam_tsn	-0.560090388546225	-1.33527036502258	0.185047027207631
3	sod_rom_xho_scr_owc_aeg_wly_swe_tur_aze_cic_sun_ses_nor_prs_bsq_spa_heb_tsw_cnt_afr_alb_lda_pan_dgb_ger_fin_akn_yor_hun_hin_tig_geo_lit_lat_mcd_dut_anl_hau_svk_est_moo_mao_guj_mly_jpn_knd_kor_rus_fre_ven_cze_tag_glc_gam_ind_mnd_bos_swa_slo_chh_bul_eng_ukr_ctl_qcu_pol_krd_ben_ewe_sid_grk_amr_ita_bat_urd_zul_por_fbf_jav_tha_amh_tml_dyu_bam_azi_mol_arw_uzb_igb_vie_mlt_swt_tsn_bem	-0.70423748345681	-1.69122895461093	0.0941417596860425
4	tig_nor_tsw_rom_hau_sid_owc_krd_uzb_azi_zul_jav_bem_swe_prs_bsq_afr_chh_bam_cnt_ctl_rus_ven_pan_xho_mol_est_lda_moo_fin_arw_mlt_geo_eng_dut_lit_mcd_sod_aeg_por_hun_igb_mly_svk_tag_jpn_tml_kor_urd_cze_ewe_ita_mao_guj_amh_bat_mnd_bos_ses_grk_anl_hin_spa_bul_slo_qcu_ukr_glc_alb_cic_wly_fre_heb_ger_sun_lat_swt_ben_yor_ind_tha_gam_knd_swa_dyu_aze_pol_scr_tur_fbf_vie_amr_tsn_akn_dgb	0.46252811445263	1.09157863677773	0.277838236376089
5	amr_lit_bem_rus_gam_chh_sid_lat_azi_tur_tsw_sun_swt_krd_swe_bsq_ger_aeg_lda_cnt_prs_bul_xho_spa_igb_mol_hun_swa_ven_est_afr_anl_geo_bos_cze_grk_pol_sod_mlt_glc_fin_bam_bat_alb_mao_jpn_tml_kor_nor_slo_cic_ita_ind_svk_amh_mly_mnd_fre_dgb_dut_hau_eng_rom_guj_por_qcu_ukr_pan_mcd_yor_tig_ctl_wly_hin_jav_arw_fbf_scr_moo_tag_tha_heb_knd_tsn_dyu_aze_urd_ben_uzb_zul_vie_owc_ewe_akn_ses	-0.798441521464726	-1.91894575729137	0.0580576435821153
6	sod_hin_tsw_alb_amr_heb_hau_bul_aze_azi_zul_sun_akn_por_mol_bsq_svk_owc_cic_mnd_eng_grk_lda_urd_dgb_ita_hun_bem_moo_est_fre_wly_geo_scr_afr_pol_pan_mlt_tig_prs_fin_tsn_bat_arw_ind_jpn_tml_kor_slo_lit_ses_ctl_mly_krd_gam_mao_cnt_dut_xho_ger_chh_glc_rom_spa_lat_qcu_cze_ben_ukr_swa_aeg_nor_amh_mcd_tag_swe_bam_rus_yor_jav_tha_sid_knd_fbf_ven_uzb_bos_guj_tur_ewe_vie_anl_dyu_swt_igb	0.0249486146553317	0.0587601875221666	0.953269195904287
7	amh_mol_akn_prs_anl_mlt_chh_urd_azi_uzb_zul_tag_cic_mcd_dut_bsq_afr_amr_swt_cnt_eng_rom_dyu_ctl_moo_rus_fin_ven_bam_est_swe_owc_geo_cze_spa_pol_hin_gam_aeg_krd_hun_ewe_mao_ben_sun_jpn_knd_kor_bul_bos_xho_alb_ind_ita_hau_jav_mnd_svk_tsn_arw_sod_guj_ger_por_pan_qcu_scr_lit_ukr_tsw_tig_lat_sid_fre_bat_grk_bem_slo_ses_mly_tha_heb_tml_yor_lda_aze_glc_nor_tur_igb_vie_wly_fbf_swa_dgb	-0.370377498695824	-0.877166985109258	0.382656266075279
8	hau_mcd_cic_svk_chh_heb_mlt_por_aze_tur_akn_bat_swa_nor_ctl_bsq_alb_gam_ewe_cnt_ben_ita_dgb_glc_bam_rom_est_dyu_swt_hun_bul_tig_geo_eng_krd_scr_urd_aeg_sid_rus_fin_igb_tag_fre_mao_jpn_tml_kor_dut_prs_ven_mol_sun_bos_sod_mly_mnd_guj_yor_pol_amr_grk_slo_hin_lit_qcu_cze_lat_swe_lda_owc_spa_wly_ukr_jav_arw_xho_afr_tsn_ind_tha_amh_knd_ses_bem_azi_pan_ger_uzb_zul_vie_anl_fbf_tsw_moo	-0.715367689316466	-1.71878461065327	0.0889807694158191
9	aeg_afr_ewe_mcd_gam_hau_anl_rus_azi_uzb_tsw_mly_igb_arw_nor_bsq_cze_wly_yor_cnt_eng_krd_xho_bos_ven_svk_hun_dyu_swa_est_alb_mlt_geo_bul_ita_lit_lat_sod_amr_grk_fin_akn_tag_slo_ind_jpn_tml_kor_rom_hin_bam_glc_sun_prs_tig_jav_mnd_ukr_swt_ctl_chh_swe_urd_dut_pol_qcu_pan_scr_ben_fbf_owc_guj_heb_mol_bat_ger_lda_fre_cic_mao_tha_amh_knd_tsn_ses_aze_spa_por_tur_zul_vie_sid_dgb_bem_moo	-0.762571968704444	-1.83319987411333	0.0699719505204219
10	amr_arw_tsn_grk_aeg_sod_amh_bul_azi_aze_lda_ind_fbf_mcd_nor_bsq_rom_hau_ses_mnd_pol_lat_yor_glc_bem_prs_est_igb_akn_fin_ita_anl_geo_dut_spa_guj_scr_sid_heb_lit_hun_cic_mao_alb_sun_jpn_tml_kor_eng_por_ewe_krd_bat_ctl_mlt_jav_cnt_slo_tsw_afr_tig_ben_rus_bos_urd_qcu_mol_ukr_cze_ven_gam_hin_chh_svk_tag_fre_bam_ger_dyu_mly_tha_owc_knd_xho_swa_tur_swe_pan_uzb_zul_vie_wly_moo_dgb_swt	-0.92236858021887	-2.23750169408319	0.0276416812915774
11	aeg_ukr_igb_krd_owc_anl_heb_prs_azi_uzb_tsw_ind_zul_pol_mol_bsq_slo_gam_moo_cnt_swe_grk_ses_hin_swt_eng_est_yor_ven_fin_rom_tig_geo_pan_lit_glc_urd_wly_chh_guj_hun_xho_bat_rus_sun_jpn_tml_kor_ben_mcd_swa_scr_mao_ctl_amh_jav_mnd_svk_ewe_alb_sod_fre_bos_nor_lat_qcu_cze_ita_dut_tsn_amr_spa_sid_afr_tag_bul_dyu_ger_bam_mly_tha_hau_knd_bem_dgb_aze_por_arw_tur_lda_vie_mlt_cic_fbf_akn	-0.685953971680607	-1.64179529717463	0.104009951406577
12	sod_dut_tsw_arw_chh_amr_anl_guj_tur_uzb_xho_ind_zul_rom_por_bsq_cze_tig_cic_cnt_krd_ctl_akn_bul_bam_alb_hun_yor_lda_fin_lat_hau_geo_prs_ita_scr_mol_gam_amh_afr_est_swa_jav_spa_mly_jpn_knd_kor_svk_rus_ses_pan_tag_swe_owc_sun_mnd_bos_fbf_glc_mlt_fre_mcd_nor_eng_qcu_ben_slo_ger_tsn_sid_pol_wly_urd_mao_lit_moo_ukr_ewe_bat_tha_heb_tml_swt_dgb_aze_grk_hin_azi_igb_vie_aeg_bem_dyu_ven	-0.701534748997295	-1.68213369619599	0.0958978500592505
13	tig_fre_ven_prs_amh_owc_anl_afr_uzb_aze_dyu_jav_moo_dut_swe_bsq_scr_amr_bam_cnt_ukr_rom_swt_por_bem_pan_fin_yor_ses_hun_ben_chh_geo_svk_mcd_bos_ctl_sid_hau_eng_est_swa_mao_lit_ind_jpn_knd_kor_spa_krd_tsn_arw_sun_slo_aeg_bat_mnd_rus_lda_guj_sod_mol_glc_alb_grk_qcu_ger_pol_nor_fbf_gam_bul_mlt_urd_mly_lat_akn_ita_xho_tag_tha_wly_tml_ewe_dgb_azi_hin_cze_tur_igb_vie_heb_zul_cic_tsw	-0.805404502729292	-1.9402269806133	0.0553813943043119
14	gam_urd_bem_grk_sod_chh_owc_lit_uzb_aze_fbf_mao_moo_slo_rus_bsq_prs_anl_swa_cnt_ita_ger_ses_scr_cic_pan_fin_tsn_akn_hun_hin_sid_geo_ctl_swe_ben_glc_amr_amh_guj_est_lda_bat_dut_tag_jpn_tml_kor_arw_ukr_yor_svk_ind_bul_aeg_jav_mnd_bos_dgb_lat_tig_pol_cze_mcd_nor_qcu_afr_por_fre_ven_mlt_mol_hau_krd_sun_rom_ewe_eng_dyu_mly_tha_heb_knd_bam_tsw_azi_alb_spa_tur_swt_vie_wly_igb_xho_zul	-0.135481156874823	-0.319444628523851	0.750105835956769
15	sod_bos_bem_rom_aeg_chh_mlt_slo_aze_azi_fbf_mao_zul_scr_svk_bsq_ukr_amr_moo_cnt_grk_ita_tsw_nor_swt_rus_est_ses_swa_fin_swe_tig_geo_mol_ben_ctl_lat_hau_wly_glc_hun_cic_sun_por_ind_jpn_tml_kor_spa_cze_xho_dut_bat_guj_amh_mly_mnd_alb_tsn_lit_heb_arw_pol_eng_krd_qcu_urd_afr_hin_igb_gam_pan_owc_fre_jav_mcd_akn_ger_ven_tag_tha_sid_knd_dyu_bam_uzb_prs_bul_tur_yor_vie_anl_dgb_lda_ewe	-0.55299334442721	-1.31847469948788	0.190582665482506
16	tig_prs_dyu_pol_gam_owc_mlt_guj_aze_tur_zul_bat_tsw_mcd_eng_bsq_ita_anl_igb_cnt_lit_afr_swt_spa_ses_cze_fin_akn_ewe_hun_hin_aeg_geo_fre_bul_svk_arw_amr_heb_urd_est_fbf_ind_rus_jav_jpn_tml_kor_dut_bos_cic_scr_sun_grk_chh_mao_mnd_ben_moo_mol_sod_pan_nor_rom_slo_qcu_lat_swe_glc_xho_sid_ger_wly_ctl_mly_alb_lda_por_bam_tag_tha_hau_knd_dgb_yor_uzb_krd_ukr_azi_bem_vie_amh_swa_ven_tsn	-0.812385700358362	-1.96075283687979	0.0528998551089566
17	amr_mol_swa_dut_chh_heb_mlt_bul_uzb_aze_swt_mao_igb_ita_nor_bsq_prs_tig_ses_cnt_grk_ger_dyu_pan_yor_alb_fin_fbf_cic_est_por_aeg_geo_eng_slo_krd_lat_hau_amh_pol_hun_akn_sun_swe_bat_jpn_tml_kor_hin_rus_dgb_rom_jav_glc_owc_mly_mnd_spa_lda_svk_sod_ukr_mcd_ctl_cze_qcu_scr_guj_arw_tsn_sid_ben_anl_lit_ind_bos_ewe_fre_xho_tag_tha_wly_knd_bem_tsw_azi_afr_urd_tur_bam_vie_gam_zul_moo_ven	-0.281387103506615	-0.665814560446451	0.507177749635905
18	amr_rom_dyu_alb_hau_tig_owc_prs_uzb_aze_bem_jav_swa_afr_por_bsq_svk_gam_ewe_mnd_cze_glc_fbf_mol_akn_pan_hun_swt_tsn_fin_dut_anl_geo_scr_nor_lit_grk_wly_aeg_lat_est_xho_sun_urd_bat_jpn_tml_kor_spa_ben_dgb_ger_ind_pol_amh_mao_cnt_guj_ses_krd_sid_ita_slo_bul_fre_qcu_hin_arw_ctl_tsw_heb_ukr_chh_mcd_mly_bos_zul_swe_yor_tag_tha_sod_knd_ven_igb_azi_rus_eng_tur_bam_vie_mlt_lda_cic_moo	-0.747413615553183	-1.79353996358719	0.0761368872153851
19	aeg_arw_bem_guj_heb_gam_wly_ger_aze_tur_zul_mao_tsn_urd_prs_bsq_pol_mlt_xho_cnt_dut_bos_dgb_ita_bam_alb_est_ses_tsw_hun_slo_sid_geo_grk_ukr_swe_eng_amr_sod_scr_fin_yor_mly_pan_sun_jpn_tml_kor_krd_nor_igb_hin_ind_lit_owc_bat_mnd_ben_ven_mcd_chh_svk_cze_spa_rom_qcu_ctl_glc_mol_ewe_anl_rus_hau_afr_jav_por_cic_bul_fbf_tag_tha_tig_knd_dyu_swa_uzb_fre_lat_azi_akn_vie_amh_swt_lda_moo	-0.325825116606079	-0.77152800979592	0.442349993027802
20	sid_mcd_dgb_swe_gam_aeg_amr_hin_azi_aze_moo_mao_tsw_slo_ukr_bsq_mol_anl_bam_mnd_cze_nor_bem_ger_cic_bos_est_lda_tsn_fin_pan_sod_geo_grk_glc_alb_spa_tig_amh_rus_hun_akn_sun_scr_bat_jpn_tml_kor_bul_guj_yor_lit_jav_afr_heb_tag_cnt_arw_igb_ita_mlt_dut_svk_lat_krd_qcu_prs_urd_ctl_ven_owc_rom_wly_pol_mly_por_swt_ben_zul_ind_tha_chh_knd_dyu_swa_uzb_fre_eng_tur_xho_vie_hau_ewe_fbf_ses	-0.739987018840143	-1.78163783700422	0.0780725656377334
21	sod_ben_tsn_hin_anl_amh_hau_pan_tur_aze_fbf_bat_bam_nor_ctl_bsq_spa_sid_tsw_mnd_ukr_prs_swt_slo_lda_glc_hun_moo_cic_fin_guj_owc_geo_alb_bos_fre_eng_amr_mlt_ger_est_yor_ind_pol_jav_jpn_tml_kor_mcd_afr_xho_por_mly_rom_wly_tag_cnt_svk_ewe_lat_chh_dut_mol_swe_arw_qcu_rus_lit_bul_ses_tig_grk_aeg_cze_sun_ita_akn_krd_bem_mao_tha_gam_knd_ven_swa_uzb_scr_urd_azi_igb_vie_heb_dgb_zul_dyu	-0.214995924548452	-0.508017065801545	0.612644215140311
22	tig_eng_fbf_fre_sod_hau_aeg_hin_aze_uzb_tsw_bat_tsn_mcd_grk_bsq_arw_sid_igb_mnd_ctl_spa_zul_afr_ewe_alb_hun_yor_dyu_est_lit_owc_geo_dut_glc_slo_ger_gam_amr_urd_fin_cic_tag_pol_mao_jpn_knd_kor_ben_bul_ses_mol_sun_lat_heb_mly_cnt_bos_moo_prs_chh_swe_ita_nor_krd_qcu_ukr_rom_pan_bem_anl_por_amh_rus_ind_guj_akn_scr_swa_jav_tha_mlt_tml_xho_dgb_tur_cze_svk_azi_lda_vie_wly_swt_bam_ven	0.0402757077359961	0.0947551511862001	0.924713172904378
23	amh_hin_moo_bul_hau_gam_sid_mol_aze_uzb_swa_mly_dgb_urd_spa_bsq_ita_tig_bem_mnd_ctl_ger_ven_arw_bam_lit_hun_igb_swt_est_nor_mlt_geo_krd_svk_alb_pan_aeg_wly_rom_fin_akn_mao_pol_sun_jpn_tml_kor_slo_guj_fbf_glc_jav_cze_amr_bat_cnt_eng_tsn_scr_chh_fre_ukr_por_rus_qcu_afr_bos_mcd_ewe_owc_lat_anl_prs_ind_grk_xho_ben_yor_tag_tha_heb_knd_dyu_ses_tur_dut_swe_azi_cic_vie_sod_zul_lda_tsw	-0.291203423910637	-0.689182130791933	0.492424573165576
24	gam_urd_ses_krd_owc_mlt_amr_por_aze_azi_yor_tag_lda_swe_scr_bsq_fre_sod_tsw_mnd_dut_ita_akn_glc_igb_eng_fin_swa_ven_est_grk_sid_geo_rom_mol_pan_prs_chh_amh_hin_hun_fbf_mao_ctl_sun_jpn_knd_kor_bos_ger_bem_ben_mly_ukr_hau_ind_cnt_slo_cic_nor_anl_arw_guj_lit_cze_qcu_afr_alb_rus_dyu_tig_svk_heb_pol_bat_lat_tsn_bul_ewe_jav_tha_aeg_tml_dgb_xho_tur_spa_mcd_uzb_moo_vie_wly_swt_bam_zul	-0.153403488934338	-0.361627986104715	0.718450366128073
25	owc_ben_ven_rom_heb_wly_anl_ita_aze_tur_igb_jav_cic_nor_cze_bsq_dut_sod_swa_mnd_ctl_bul_yor_urd_lda_lit_hun_zul_fbf_fin_mol_aeg_geo_bos_slo_prs_ger_amh_hau_guj_est_akn_mao_por_bat_jpn_tml_kor_glc_grk_ewe_arw_sun_mcd_tig_mly_cnt_alb_swt_pan_sid_eng_spa_rus_ukr_qcu_lat_svk_scr_moo_amr_afr_mlt_krd_ind_hin_dyu_fre_dgb_tag_tha_chh_knd_bem_tsn_uzb_swe_pol_azi_ses_vie_gam_tsw_xho_bam	-0.0191472010068507	-0.0450754023030866	0.964143853699906
26	sid_svk_bem_prs_wly_tig_gam_ukr_azi_aze_dgb_mly_xho_mol_ger_bsq_eng_amr_dyu_cnt_afr_ctl_moo_por_tsw_cze_est_igb_yor_fin_swe_sod_geo_glc_rom_mcd_grk_aeg_hau_bos_hun_ses_jav_guj_sun_jpn_knd_kor_pan_urd_swt_ben_tag_pol_amh_bat_mnd_slo_ewe_nor_mlt_fre_ita_scr_hin_qcu_lat_bul_arw_akn_anl_krd_chh_rus_ind_alb_zul_spa_fbf_mao_tha_heb_tml_bam_lda_tur_lit_dut_uzb_tsn_vie_owc_swa_ven_cic	-0.504327216203685	-1.20164332962908	0.232552840871245
27	sid_rom_yor_eng_mlt_anl_gam_mol_uzb_azi_ven_mly_bem_mcd_bul_bsq_grk_heb_lda_mnd_nor_prs_swa_arw_bam_ita_est_fbf_tsn_fin_dut_hau_geo_cze_pol_ger_afr_amr_aeg_fre_hun_dyu_ind_urd_jav_jpn_knd_kor_slo_scr_ses_guj_bat_pan_amh_tag_cnt_bos_cic_swe_chh_glc_rus_por_lit_qcu_ctl_hin_alb_akn_sod_svk_wly_ben_mao_lat_swt_ukr_tsw_sun_tha_tig_tml_igb_xho_tur_spa_krd_aze_dgb_vie_owc_ewe_moo_zul	-0.354937760752156	-0.840529799508402	0.402767229271966
28	mlt_eng_lda_hin_tig_heb_anl_alb_aze_uzb_bem_jav_moo_ctl_ita_bsq_bul_amh_zul_cnt_krd_cze_fbf_rus_ewe_glc_fin_akn_ses_hun_pol_sid_geo_grk_fre_arw_ben_gam_owc_mol_est_tsn_sun_scr_mly_jpn_tml_kor_dut_lit_swt_swe_tag_prs_sod_mao_mnd_rom_igb_lat_aeg_ukr_pan_urd_mcd_qcu_ger_guj_por_swa_chh_bos_amr_afr_bat_spa_yor_svk_bam_ind_tha_wly_knd_tsw_cic_tur_slo_nor_azi_xho_vie_hau_ven_dyu_dgb	0.101671769547206	0.239291037376004	0.811406483001964
29	gam_por_tsw_mcd_sid_owc_aeg_svk_uzb_aze_swa_ind_ses_arw_glc_bsq_guj_anl_ven_cnt_rom_hin_dyu_cze_lda_scr_hun_xho_tsn_est_lat_sod_geo_urd_afr_nor_swe_tig_amr_spa_fin_fbf_mly_pan_jav_jpn_tml_kor_mol_ben_zul_eng_sun_ctl_chh_bat_mnd_bos_cic_bul_wly_pol_prs_grk_ita_qcu_dut_ger_slo_yor_heb_krd_mlt_lit_tag_ukr_moo_rus_bam_mao_tha_amh_knd_dgb_akn_tur_fre_alb_azi_swt_vie_hau_bem_ewe_igb	-0.445087717782473	-1.05723863152938	0.293141222264263
30	owc_arw_ses_fre_mlt_hau_amh_grk_uzb_aze_dyu_ind_zul_ctl_rom_bsq_lit_chh_dgb_mnd_scr_ben_cic_hin_fbf_rus_hun_swa_ewe_est_alb_anl_geo_mol_bul_lat_glc_heb_gam_ukr_fin_tsn_bat_nor_jav_jpn_knd_kor_ger_spa_yor_guj_tag_afr_amr_mao_cnt_pan_swt_mcd_sid_urd_ita_svk_swe_qcu_prs_dut_pol_igb_wly_eng_aeg_cze_sun_bos_tsw_slo_moo_mly_tha_tig_tml_akn_xho_tur_krd_por_azi_bem_vie_sod_bam_ven_lda	-0.266461745583839	-0.630164236172249	0.530132467277196
31	hau_pan_tsw_pol_mlt_amh_heb_guj_aze_uzb_swt_mao_yor_fre_lit_bsq_por_sod_ven_mnd_cze_glc_bem_ita_ses_lat_hun_bam_igb_fin_prs_sid_geo_mcd_rus_grk_ctl_tig_amr_mol_est_ewe_bat_swe_sun_jpn_tml_kor_urd_ger_moo_spa_jav_afr_anl_tag_cnt_svk_lda_alb_owc_nor_arw_rom_scr_qcu_ukr_hin_ben_zul_gam_slo_chh_krd_ind_bul_swa_bos_fbf_mly_tha_aeg_knd_cic_tsn_azi_dut_eng_tur_dgb_vie_wly_xho_akn_dyu	-0.790868103280496	-1.90364437842168	0.0600486899734586
32	sod_swe_ses_rus_amh_amr_tig_dut_azi_uzb_lda_jav_swa_lit_scr_bsq_bul_heb_bem_cnt_urd_slo_zul_fre_ven_rom_est_ewe_igb_fin_grk_chh_geo_prs_lat_pol_spa_aeg_wly_ctl_hun_dyu_mly_arw_sun_jpn_tml_kor_eng_glc_tsw_nor_mao_ita_mlt_bat_mnd_por_fbf_svk_hau_mcd_ger_ben_cze_qcu_afr_krd_ukr_cic_owc_pan_sid_hin_tag_bos_xho_alb_yor_ind_tha_gam_knd_akn_tsn_aze_mol_guj_tur_bam_vie_anl_swt_moo_dgb	-0.704256065044028	-1.6910454281787	0.0941769337527864
33	hau_rom_bam_ben_chh_amh_sod_fre_uzb_aze_moo_jav_xho_ger_mol_bsq_nor_wly_bem_mnd_lit_swe_lda_hin_tsw_urd_hun_igb_swt_est_ukr_sid_geo_grk_por_afr_alb_anl_owc_svk_fin_tsn_sun_rus_mly_jpn_tml_kor_bos_krd_ses_eng_bat_bul_aeg_tag_cnt_cze_ewe_slo_gam_ctl_mcd_dut_pan_qcu_glc_prs_pol_fbf_amr_arw_tig_guj_ind_spa_ven_ita_zul_mao_tha_heb_knd_dgb_dyu_azi_lat_scr_tur_akn_vie_mlt_yor_cic_swa	-0.591042011814617	-1.41201683716138	0.161282338771068
34	gam_eng_swt_swe_mlt_wly_chh_cze_aze_azi_lda_jav_bem_arw_pan_bsq_pol_anl_ewe_cnt_ita_ger_xho_urd_igb_bos_fin_cic_swa_est_lat_heb_geo_mol_bul_dut_mcd_owc_hau_grk_hun_fbf_ind_lit_mly_jpn_knd_kor_nor_slo_akn_fre_tag_alb_sod_mao_mnd_spa_ven_rus_amh_afr_scr_svk_guj_qcu_ukr_rom_glc_ses_tig_ben_sid_ctl_bat_por_moo_hin_dgb_sun_tha_amr_tml_yor_bam_uzb_prs_krd_tur_tsw_vie_aeg_dyu_tsn_zul	-0.316882434859352	-0.749862484032748	0.455230321431034
35	tig_cze_zul_eng_wly_owc_amh_lit_uzb_tur_swt_sun_lda_por_ctl_bsq_lat_amr_xho_cnt_alb_ita_fbf_rus_ven_afr_est_tsw_yor_hun_guj_heb_geo_hin_pan_glc_rom_hau_chh_svk_fin_bem_jav_arw_bat_jpn_knd_kor_bul_urd_moo_nor_tag_slo_sid_ind_mnd_dut_ses_prs_aeg_ukr_swe_mol_grk_qcu_bos_spa_fre_cic_sod_ger_gam_mcd_mao_ben_akn_pol_swa_mly_tha_anl_tml_igb_tsn_aze_krd_scr_azi_bam_vie_mlt_dgb_dyu_ewe	-0.499386807223723	-1.18833500646414	0.237727228805136
36	tig_ger_akn_bul_amr_sid_heb_mol_tur_aze_xho_tag_ses_alb_ben_bsq_pan_amh_tsw_mnd_guj_lit_bam_grk_dyu_eng_est_fbf_tsn_hun_ukr_anl_geo_rom_mcd_arw_prs_gam_mlt_urd_fin_bem_mao_svk_jav_jpn_tml_kor_krd_lat_swa_dut_ind_glc_owc_mly_cnt_slo_swt_fre_wly_cze_afr_ita_swe_qcu_bos_rus_spa_lda_chh_nor_aeg_pol_bat_hin_yor_ctl_cic_sun_tha_sod_knd_moo_zul_uzb_por_scr_azi_ven_vie_hau_igb_ewe_dgb	-0.328610817056784	-0.777993807946031	0.438547462800736
37	amh_eng_tsw_rus_sod_gam_heb_ger_azi_aze_yor_mly_ven_nor_glc_bsq_slo_sid_zul_cnt_guj_ben_igb_spa_xho_pan_est_ses_fbf_hun_rom_aeg_geo_fre_lat_scr_cze_tig_mlt_dut_fin_tsn_ind_mol_jav_jpn_tml_kor_afr_lit_dyu_por_bat_krd_anl_sun_mnd_ita_moo_bul_chh_alb_bos_arw_ukr_qcu_ctl_swe_urd_akn_owc_mcd_hau_prs_mao_svk_bam_grk_swt_tag_tha_wly_knd_cic_dgb_tur_hin_pol_uzb_ewe_vie_amr_lda_swa_bem	-0.234105244990698	-0.553047201211278	0.58155809596996
38	anl_krd_bam_bul_wly_amh_mlt_grk_tur_uzb_igb_mao_bem_ukr_dut_bsq_rus_aeg_ses_mnd_ctl_lit_fbf_ger_dyu_mcd_hun_tsw_xho_est_hin_amr_geo_spa_afr_scr_alb_owc_sid_ben_fin_akn_ind_prs_bat_jpn_tml_kor_ita_lat_yor_slo_mly_nor_chh_tag_cnt_bos_swa_rom_hau_cze_pan_urd_swe_qcu_glc_pol_arw_swt_heb_eng_sod_mol_jav_por_lda_guj_ewe_sun_tha_tig_knd_cic_ven_aze_svk_fre_azi_dgb_vie_gam_zul_tsn_moo	-0.641078917485418	-1.53275976852238	0.128729930527676
39	tig_lit_bem_pan_amh_chh_amr_cze_azi_uzb_cic_ind_dgb_glc_mol_bsq_ukr_gam_ses_cnt_mcd_por_xho_rom_bam_grk_est_tsn_tsw_fin_rus_anl_geo_hin_ger_fre_spa_sid_heb_urd_hun_dyu_mly_eng_jav_jpn_knd_kor_ita_dut_yor_alb_mao_scr_hau_tag_mnd_nor_akn_afr_wly_pol_ben_bos_bul_qcu_prs_slo_guj_swa_mlt_lat_owc_ctl_bat_svk_igb_arw_ven_sun_tha_sod_tml_fbf_zul_tur_swe_krd_aze_moo_vie_aeg_swt_lda_ewe	-0.700376085832452	-1.67930873207567	0.0964486793465838
40	heb_ben_zul_pol_wly_aeg_sid_slo_uzb_aze_swa_tag_swt_pan_guj_bsq_glc_hau_lda_mnd_bos_urd_cic_cze_bam_ukr_est_tsn_dgb_fin_rom_amh_geo_por_prs_scr_nor_anl_amr_ctl_hun_akn_mao_grk_mly_jpn_knd_kor_bul_fre_ven_ger_sun_swe_sod_ind_cnt_lat_ses_arw_owc_rus_lit_ita_svk_qcu_eng_dut_alb_xho_tig_mcd_mlt_spa_jav_hin_igb_afr_moo_bat_tha_gam_tml_ewe_bem_tur_mol_krd_azi_yor_vie_chh_dyu_tsw_fbf	-0.326857243451061	-0.773497463706788	0.44118973331194
41	anl_dut_ses_grk_heb_amr_wly_pan_azi_tur_bam_ind_yor_afr_nor_bsq_alb_owc_moo_cnt_hin_lit_ewe_swe_tsw_ita_hun_lda_swt_est_svk_chh_geo_ben_arw_bul_spa_amh_sid_slo_fin_bem_sun_krd_tag_jpn_tml_kor_glc_lat_cic_prs_bat_pol_mlt_jav_mnd_rom_dyu_fre_hau_cze_scr_rus_ger_qcu_ctl_urd_bos_ven_tig_guj_sod_por_mly_ukr_fbf_eng_tsn_mao_tha_gam_knd_akn_xho_aze_mol_mcd_uzb_swa_vie_aeg_dgb_igb_zul	-0.324781567127807	-0.768749513144375	0.443989895134805
42	hau_rus_ses_lat_mlt_chh_aeg_alb_tur_uzb_bam_tag_moo_eng_arw_bsq_prs_owc_lda_cnt_guj_fre_cic_nor_dyu_rom_est_ven_fbf_fin_swe_amh_geo_urd_por_cze_grk_heb_wly_spa_hun_zul_ind_lit_mly_jpn_tml_kor_pol_mol_dgb_mcd_bat_svk_gam_sun_mnd_ben_swt_ukr_sid_ger_hin_bos_scr_qcu_ctl_slo_glc_igb_anl_pan_sod_ita_mao_krd_ewe_afr_xho_jav_tha_amr_knd_akn_yor_azi_bul_dut_aze_bem_vie_tig_swa_tsw_tsn	-0.12048762204927	-0.284086070291298	0.776975961639287
43	aeg_alb_swa_ukr_sid_anl_chh_pol_tur_aze_dgb_bat_tsn_fre_ger_bsq_bul_sod_tsw_cnt_scr_rus_akn_swe_ven_mol_hun_ewe_dyu_est_lit_owc_geo_afr_prs_eng_dut_amh_gam_bos_fin_swt_ind_slo_jav_jpn_knd_kor_ita_urd_moo_ben_tag_grk_heb_mly_mnd_arw_igb_glc_wly_svk_guj_hin_nor_qcu_mcd_pan_lat_cic_hau_rom_amr_por_mao_cze_fbf_spa_lda_sun_tha_tig_tml_bem_yor_uzb_ctl_krd_azi_xho_vie_mlt_bam_zul_ses	-0.174476364557625	-0.411712200600478	0.681497724225066
44	anl_pan_tsn_arw_wly_heb_owc_pol_uzb_azi_zul_bat_ven_ctl_urd_bsq_afr_chh_swa_mnd_ukr_grk_yor_ita_igb_slo_hun_fbf_bem_fin_ger_aeg_geo_ben_bos_prs_swe_gam_amr_glc_est_dyu_tag_mol_mly_jpn_knd_kor_guj_mcd_lda_alb_jav_por_sid_ind_cnt_dut_cic_cze_tig_bul_hin_rom_scr_qcu_spa_svk_nor_xho_amh_lit_mlt_eng_sun_krd_moo_fre_dgb_mao_tha_sod_tml_swt_bam_tur_rus_lat_aze_ses_vie_hau_tsw_ewe_akn	-0.855727579545493	-2.06961466578636	0.0412619126744809
45	amr_svk_cic_cze_owc_mlt_aeg_pol_tur_azi_dgb_mly_tsn_lit_guj_bsq_grk_sod_akn_mnd_dut_krd_ewe_nor_dyu_afr_fin_igb_bem_hun_urd_chh_geo_pan_ctl_bul_rom_wly_sid_ita_est_xho_jav_lat_mao_jpn_tml_kor_ger_fre_ven_rus_ind_mcd_amh_tag_cnt_ben_lda_slo_anl_alb_ukr_scr_arw_qcu_spa_eng_bos_zul_gam_por_hau_hin_bat_glc_yor_mol_fbf_sun_tha_tig_knd_bam_moo_aze_swe_prs_uzb_tsw_vie_heb_ses_swt_swa	-0.372125562755082	-0.882199142160619	0.379943671592226
46	gam_urd_ewe_ben_heb_tig_anl_arw_uzb_aze_ven_sun_bam_krd_bul_bsq_eng_owc_yor_cnt_glc_fre_swa_afr_igb_scr_est_swt_fbf_fin_cze_hau_geo_ukr_bos_rom_lit_sod_amr_por_hun_moo_mly_ger_mao_jpn_tml_kor_alb_hin_akn_rus_jav_dut_sid_bat_mnd_spa_ses_lat_wly_pan_guj_ctl_grk_qcu_prs_swe_ita_tsw_chh_svk_mlt_mcd_tag_mol_cic_slo_tsn_ind_tha_aeg_knd_dyu_dgb_tur_pol_nor_azi_zul_vie_amh_bem_xho_lda	0.0973304757617466	0.229023982990733	0.81935316925688
47	aeg_pol_xho_spa_mlt_sid_hau_hin_uzb_aze_tsn_ind_moo_ita_arw_bsq_svk_wly_dgb_cnt_urd_rom_swt_swe_akn_bos_fin_fbf_bem_est_glc_anl_geo_ctl_krd_mol_nor_chh_owc_scr_hun_dyu_tag_cze_mly_jpn_knd_kor_grk_por_igb_fre_bat_eng_amr_sun_mnd_rus_swa_pan_amh_dut_ger_slo_afr_qcu_ukr_bul_lat_bam_heb_lit_tig_ben_mao_guj_ewe_prs_lda_jav_tha_gam_tml_tsw_ven_azi_alb_mcd_tur_ses_vie_sod_cic_yor_zul	-0.104100700086599	-0.245361944024066	0.806716825182843
48	sid_alb_cic_ukr_amh_hau_wly_grk_uzb_tur_dgb_tag_tsw_spa_krd_bsq_pan_amr_igb_mnd_eng_guj_swt_ita_dyu_ger_fin_bam_fbf_est_nor_anl_geo_bos_afr_ben_bul_owc_mlt_fre_hun_ewe_mao_lit_jav_jpn_tml_kor_por_slo_moo_rom_sun_mol_aeg_ind_cnt_lat_xho_glc_chh_svk_pol_rus_prs_qcu_ctl_dut_arw_akn_sod_cze_gam_swe_bat_urd_bem_scr_lda_mly_tha_heb_knd_tsn_yor_aze_hin_mcd_azi_ven_vie_tig_ses_swa_zul	-0.929825808783117	-2.26862067987045	0.0256043811013437
49	sod_pan_fbf_guj_aeg_heb_owc_hin_uzb_aze_igb_mao_ewe_swe_slo_bsq_nor_amr_akn_cnt_krd_bos_dgb_bul_zul_lit_fin_swt_swa_est_fre_chh_geo_urd_pol_ben_lat_amh_tig_spa_hun_tsn_sun_mcd_jav_jpn_knd_kor_rus_ger_xho_rom_tag_eng_gam_mly_mnd_dut_cic_ukr_anl_svk_mol_prs_grk_qcu_por_alb_ita_lda_sid_arw_mlt_glc_ind_ctl_dyu_afr_yor_bat_tha_wly_tml_bem_tsw_tur_cze_scr_azi_ven_vie_hau_moo_ses_bam	0.826864761102759	1.9791966674412	0.0507512008101074
50	heb_swe_igb_glc_sod_chh_hau_cze_tur_aze_ven_jav_bem_pol_por_bsq_ben_gam_fbf_cnt_urd_eng_swt_mcd_bam_fre_hun_akn_ses_est_pan_amr_geo_bos_dut_ctl_svk_sid_mlt_afr_fin_xho_tag_grk_mly_jpn_knd_kor_guj_ukr_tsw_hin_sun_mol_wly_mao_mnd_ger_cic_rom_tig_arw_nor_slo_ita_qcu_rus_spa_bul_moo_amh_alb_owc_prs_bat_krd_lda_lit_dyu_ind_tha_anl_tml_zul_ewe_uzb_lat_scr_azi_tsn_vie_aeg_yor_dgb_swa	-0.673525391097899	-1.61388040905934	0.109941485265882
51	heb_bul_igb_nor_amr_hau_amh_hin_azi_aze_zul_sun_fbf_cze_swe_bsq_por_gam_swa_cnt_rus_mcd_ses_guj_ewe_arw_fin_cic_xho_est_scr_sod_geo_ukr_lit_prs_alb_aeg_wly_rom_hun_ven_mly_pol_mao_jpn_tml_kor_ben_spa_lda_urd_ind_ita_chh_tag_mnd_lat_akn_krd_mlt_grk_mol_eng_glc_qcu_fre_ger_slo_dyu_anl_afr_owc_dut_bat_pan_tsw_ctl_bam_jav_tha_tig_knd_yor_moo_tur_svk_bos_uzb_tsn_vie_sid_swt_bem_dgb	0.0657001771060459	0.154912209170718	0.877226241997419
52	sid_cze_ven_swe_tig_hau_chh_rom_uzb_tur_swt_jav_moo_pol_ukr_bsq_prs_gam_fbf_cnt_pan_rus_tsn_ctl_akn_dut_hun_swa_bam_est_ben_heb_geo_guj_arw_afr_krd_sod_amh_eng_fin_zul_bat_fre_sun_jpn_tml_kor_svk_alb_dyu_mcd_ind_lat_mlt_tag_mnd_urd_dgb_hin_owc_grk_spa_ita_lit_qcu_glc_bul_nor_xho_wly_por_amr_slo_mly_mol_ses_bos_tsw_mao_tha_aeg_knd_cic_ewe_aze_ger_scr_azi_lda_vie_anl_bem_yor_igb	-0.768034250083585	-1.84843125298398	0.0677176431092298
53	mlt_nor_swa_glc_gam_amr_sod_ukr_aze_uzb_ewe_ind_lda_hin_ita_bsq_rom_amh_ven_mnd_dut_pan_dgb_svk_yor_arw_est_igb_dyu_fin_afr_aeg_geo_bul_pol_guj_swe_tig_sid_ctl_hun_tsw_jav_slo_tag_jpn_tml_kor_alb_rus_fbf_mcd_mly_prs_anl_mao_cnt_eng_bem_por_heb_spa_mol_grk_lit_qcu_krd_lat_urd_swt_owc_bos_wly_cze_sun_scr_moo_ben_bam_bat_tha_chh_knd_zul_xho_tur_ger_fre_azi_akn_vie_hau_ses_cic_tsn	-0.238744286894865	-0.564988704864101	0.573441826697493
54	heb_spa_igb_bul_gam_anl_hau_urd_uzb_tur_swa_ind_ven_mol_slo_bsq_nor_mlt_dyu_mnd_por_ben_zul_ctl_ewe_lit_est_xho_lda_fin_alb_chh_geo_arw_rom_svk_fre_owc_sid_pan_hun_swt_mao_ita_mly_jpn_tml_kor_cze_hin_yor_mcd_bat_eng_aeg_tag_cnt_dut_tsn_afr_sod_rus_prs_ger_guj_qcu_scr_krd_swe_bam_wly_glc_amh_lat_jav_ukr_tsw_pol_bem_sun_tha_tig_knd_moo_ses_azi_grk_bos_aze_dgb_vie_amr_fbf_akn_cic	-0.518206260798594	-1.23264961136305	0.220813525538531
55	amr_afr_ewe_rus_wly_owc_sod_arw_tur_aze_tsw_jav_fbf_dut_mcd_bsq_swe_heb_cic_cnt_alb_por_dyu_lat_ven_ita_est_igb_xho_fin_pan_chh_geo_ben_ukr_ctl_lit_anl_aeg_grk_hun_lda_mao_spa_ind_jpn_knd_kor_hin_slo_yor_rom_bat_glc_amh_mly_mnd_nor_zul_svk_gam_fre_guj_cze_prs_qcu_bul_scr_krd_bem_tig_pol_hau_ger_tag_eng_moo_urd_dgb_sun_tha_mlt_tml_swt_tsn_uzb_bos_mol_azi_swa_vie_sid_ses_akn_bam	-0.24235115636538	-0.571982529385092	0.568713816793293
56	anl_ctl_ewe_lit_amr_wly_amh_dut_azi_tur_fbf_jav_akn_alb_svk_bsq_krd_sid_swa_cnt_ben_arw_zul_grk_ses_cze_hun_moo_bem_est_rom_mlt_geo_mcd_ukr_glc_hin_owc_hau_bos_fin_cic_bat_ger_sun_jpn_tml_kor_nor_bul_dyu_lat_mao_afr_gam_tag_mnd_fre_yor_guj_aeg_slo_spa_pan_scr_qcu_pol_ita_por_ven_tig_rus_sod_prs_ind_urd_dgb_eng_swt_mly_tha_heb_knd_igb_tsw_uzb_swe_mol_aze_xho_vie_chh_lda_tsn_bam	-0.221121526419179	-0.522122058560501	0.602826783906055
57	amr_lat_swt_fre_anl_tig_heb_lit_uzb_aze_zul_bat_tsw_pol_slo_bsq_ukr_wly_bam_mnd_mcd_rom_lda_nor_dgb_hin_hun_akn_ven_fin_eng_amh_geo_scr_svk_rus_glc_gam_owc_alb_est_cic_tag_bos_mao_jpn_tml_kor_ger_bul_igb_guj_sun_ben_chh_mly_cnt_arw_moo_afr_aeg_swe_mol_ctl_por_qcu_dut_krd_spa_bem_sod_grk_hau_urd_ind_pan_yor_ita_fbf_jav_tha_mlt_knd_tsn_xho_azi_prs_cze_tur_ewe_vie_sid_swa_dyu_ses	0.0207154918322131	0.0487964125897855	0.961186183574215
58	wly_ger_dgb_cze_amh_mlt_aeg_ita_tur_azi_igb_tag_cic_hin_urd_bsq_ben_hau_tsw_mnd_krd_glc_lda_alb_swa_bos_fin_fbf_ses_hun_swe_heb_geo_prs_ukr_rom_eng_sid_tig_lat_est_zul_mly_fre_sun_jpn_tml_kor_pol_slo_bem_svk_mao_bul_sod_bat_cnt_guj_ven_grk_owc_afr_pan_rus_spa_qcu_por_nor_dut_yor_anl_lit_amr_arw_jav_scr_ewe_mol_akn_ind_tha_chh_knd_bam_moo_aze_ctl_mcd_uzb_dyu_vie_gam_xho_tsn_swt	-0.0129185256558923	-0.0304162707020445	0.975800248284495
59	gam_hin_dyu_lat_tig_sod_anl_ben_tur_uzb_akn_ind_lda_krd_afr_bsq_rom_sid_bam_mnd_lit_svk_dgb_scr_ven_pan_est_tsw_ses_fin_glc_aeg_geo_prs_mol_ita_grk_owc_amh_rus_hun_fbf_jav_spa_tag_jpn_tml_kor_alb_por_igb_cze_mly_ger_amr_bat_cnt_bul_ewe_bos_heb_swe_dut_pol_ukr_qcu_nor_fre_ctl_xho_hau_arw_mlt_slo_sun_guj_moo_urd_swa_mao_tha_chh_knd_yor_tsn_aze_eng_mcd_azi_zul_vie_wly_cic_bem_swt	0.216730503077485	0.510470474541574	0.610931427471375
60	owc_pan_cic_bul_amh_sid_hau_eng_tur_azi_ses_tag_bam_scr_pol_bsq_ger_wly_moo_cnt_mcd_afr_akn_urd_ewe_slo_fin_tsn_yor_hun_hin_amr_geo_mol_lat_por_glc_mlt_chh_arw_est_ven_jav_ctl_bat_jpn_tml_kor_dut_rus_tsw_swe_mly_ita_tig_ind_mnd_nor_dgb_prs_anl_ben_alb_spa_bos_qcu_rom_guj_ukr_swt_heb_svk_sod_krd_mao_grk_igb_cze_fbf_sun_tha_aeg_knd_lda_bem_aze_lit_fre_uzb_dyu_vie_gam_xho_zul_swa	0.392512600033765	0.926890047498922	0.356382833348093
61	hau_por_fbf_svk_anl_amh_sod_ita_tur_aze_ven_tag_tsn_fre_scr_bsq_ukr_amr_swt_cnt_eng_pol_ewe_arw_moo_cze_fin_yor_dyu_est_prs_heb_geo_alb_mcd_urd_pan_sid_mlt_dut_hun_lda_sun_grk_ind_jpn_tml_kor_hin_lit_ses_krd_mao_ben_gam_bat_mnd_bul_igb_bos_aeg_glc_nor_ger_guj_qcu_slo_mol_ctl_bam_owc_spa_wly_afr_jav_rom_swa_rus_zul_mly_tha_tig_knd_cic_tsw_uzb_swe_lat_azi_akn_vie_chh_dgb_xho_bem	-0.0763386548836019	-0.179910350722071	0.857614378810151
62	heb_hin_dyu_ben_anl_chh_mlt_rus_tur_azi_xho_sun_moo_bos_swe_bsq_slo_owc_cic_cnt_svk_krd_yor_spa_bam_pan_fin_tsn_ven_est_eng_sod_geo_pol_lat_mcd_urd_aeg_amh_bul_hun_lda_bat_prs_jav_jpn_tml_kor_guj_grk_dgb_ger_tag_alb_hau_mao_mnd_lit_swt_ukr_gam_ctl_ita_arw_afr_qcu_nor_glc_cze_zul_wly_dut_tig_rom_mly_por_ewe_scr_igb_ind_tha_amr_knd_ses_fbf_uzb_fre_mol_aze_swa_vie_sid_tsw_akn_bem	-0.144687712710098	-0.341204606732795	0.733719238342879
63	chh_fre_xho_svk_wly_aeg_anl_rus_tur_uzb_fbf_bat_swt_guj_spa_bsq_rom_owc_moo_cnt_bos_lit_tsw_mol_ses_alb_hun_lda_dyu_fin_hin_gam_geo_ben_slo_ger_pan_amr_amh_urd_est_bam_mly_ita_tag_jpn_knd_kor_prs_ukr_akn_krd_mao_dut_sid_jav_mnd_grk_swa_pol_mlt_mcd_bul_glc_ctl_qcu_arw_scr_cze_zul_sod_lat_tig_por_sun_afr_cic_eng_bem_ind_tha_heb_tml_ven_igb_azi_swe_nor_aze_yor_vie_hau_dgb_tsn_ewe	-0.364336918920797	-0.863691013513257	0.389979716697613
64	heb_ger_lda_fre_amr_anl_tig_alb_uzb_aze_swt_sun_akn_ukr_afr_bsq_pol_owc_cic_mnd_por_arw_fbf_swe_igb_lat_fin_yor_moo_est_dut_hau_geo_glc_guj_ita_bul_wly_gam_mcd_hun_bam_mly_bos_jav_jpn_knd_kor_rom_hin_dyu_spa_tag_scr_aeg_ind_cnt_ctl_zul_nor_amh_eng_pan_krd_mol_qcu_prs_svk_grk_xho_mlt_slo_sod_urd_mao_ben_ewe_rus_tsn_bat_tha_chh_tml_tsw_ven_azi_lit_cze_tur_bem_vie_sid_dgb_swa_ses	0.274716135261053	0.64589197672807	0.519939877371467
65	hau_lat_tsw_bos_gam_aeg_heb_pan_tur_uzb_cic_sun_lda_ukr_slo_bsq_guj_amr_tsn_cnt_lit_ctl_dyu_prs_swa_por_hun_fbf_akn_fin_scr_chh_geo_ita_mol_nor_glc_tig_sod_svk_est_ses_tag_bul_jav_jpn_knd_kor_pol_cze_ewe_hin_mly_grk_wly_ind_mnd_ger_bam_swe_amh_urd_spa_fre_arw_qcu_mcd_alb_ben_swt_anl_rom_owc_afr_mao_dut_zul_eng_dgb_bat_tha_sid_tml_bem_igb_azi_rus_krd_aze_yor_vie_mlt_moo_xho_ven	-0.668729767305565	-1.60109698176901	0.112747012301528
66	mlt_dut_tsn_prs_anl_hau_sid_scr_uzb_tur_ses_tag_dgb_ctl_mcd_bsq_eng_amh_xho_cnt_swe_fre_lda_ukr_bem_grk_est_cic_swt_hun_slo_wly_geo_afr_lat_urd_svk_chh_owc_cze_fin_fbf_bat_bul_mly_jpn_knd_kor_rom_ger_zul_pol_sun_alb_tig_ind_mnd_nor_ewe_krd_aeg_lit_guj_pan_spa_qcu_mol_hin_ita_igb_sod_por_amr_ben_jav_arw_tsw_rus_moo_mao_tha_gam_tml_swa_yor_aze_bos_glc_azi_dyu_vie_heb_ven_akn_bam	0.601584481423667	1.4282374846393	0.156573283109729
67	amh_nor_akn_fre_anl_amr_heb_eng_azi_aze_cic_jav_moo_urd_ukr_bsq_ger_gam_dyu_cnt_ben_lat_tsn_grk_tsw_prs_hun_bem_yor_est_rom_mlt_geo_glc_lit_alb_spa_tig_chh_bos_fin_bam_sun_scr_tag_jpn_knd_kor_pol_pan_swt_svk_bat_mol_sod_mly_mnd_rus_igb_ctl_owc_swe_krd_hin_por_qcu_cze_ita_afr_zul_wly_guj_hau_bul_ind_mcd_dgb_slo_ses_mao_tha_aeg_tml_lda_ven_tur_dut_arw_uzb_xho_vie_sid_fbf_swa_ewe	-0.545659468360495	-1.30254689247774	0.195945855180981
68	tig_fre_lda_svk_hau_amh_amr_scr_uzb_aze_dyu_bat_yor_rom_nor_bsq_krd_chh_swa_cnt_bos_rus_ewe_guj_ses_ita_est_bam_akn_hun_lit_aeg_geo_ben_por_urd_spa_gam_mlt_eng_fin_fbf_mao_bul_mly_jpn_tml_kor_arw_grk_tsn_prs_sun_afr_owc_jav_mnd_hin_bem_ger_sid_slo_alb_pol_dut_qcu_pan_ctl_ukr_swt_wly_mol_sod_glc_tag_lat_tsw_swe_dgb_ind_tha_anl_knd_cic_xho_tur_cze_mcd_azi_igb_vie_heb_ven_moo_zul	-0.933773744461473	-2.27648293288482	0.0251110202107756
69	anl_bos_bem_scr_amh_hau_mlt_alb_azi_aze_yor_mao_swa_ctl_lit_bsq_rom_owc_akn_cnt_ita_slo_tsn_cze_ewe_ger_est_bam_moo_hun_eng_wly_geo_dut_arw_glc_bul_amr_chh_ukr_fin_ses_sun_rus_tag_jpn_knd_kor_pan_nor_zul_prs_bat_grk_sod_mly_mnd_swe_tsw_ben_aeg_fre_guj_pol_mcd_qcu_svk_hin_afr_fbf_heb_spa_gam_mol_ind_krd_xho_por_ven_jav_tha_sid_tml_lda_dgb_uzb_lat_urd_tur_cic_vie_tig_swt_dyu_igb	-0.143766671192641	-0.339552670531983	0.734959042243955
70	owc_dut_bem_slo_wly_aeg_anl_rom_azi_aze_lda_mao_swt_ben_ita_bsq_ctl_heb_bam_cnt_spa_arw_dgb_rus_yor_urd_est_fbf_igb_fin_hin_hau_geo_lat_ger_cze_grk_tig_mlt_krd_hun_ses_mly_lit_ind_jpn_knd_kor_nor_prs_tsn_mcd_sun_bos_chh_jav_mnd_svk_moo_alb_amh_pol_fre_swe_pan_qcu_guj_mol_eng_dyu_gam_glc_amr_bul_tag_por_zul_afr_swa_bat_tha_sod_tml_xho_akn_tur_scr_ukr_uzb_cic_vie_sid_ewe_tsw_ven	-0.703378222903699	-1.68298598312374	0.0957321691403444
71	hau_alb_ewe_ctl_mlt_sid_heb_mol_aze_azi_ven_mao_fbf_hin_ukr_bsq_mcd_gam_cic_mnd_arw_swe_zul_ger_dgb_slo_est_yor_ses_hun_glc_tig_geo_lat_urd_afr_lit_chh_amh_cze_fin_xho_sun_krd_ind_jpn_knd_kor_prs_dut_dyu_bul_jav_ita_anl_tag_cnt_bos_lda_guj_sod_scr_eng_pan_rus_qcu_rom_spa_pol_igb_amr_svk_wly_por_bat_fre_moo_grk_bam_mly_tha_aeg_tml_swt_akn_uzb_nor_ben_tur_tsn_vie_owc_swa_tsw_bem	0.104626307716798	0.246024096227711	0.806205748942515
72	hau_ita_ewe_mcd_aeg_wly_amr_svk_uzb_aze_dyu_jav_fbf_nor_lit_bsq_lat_heb_ses_cnt_ger_bul_tsn_eng_xho_ctl_fin_swt_bem_est_grk_owc_geo_prs_arw_fre_urd_sod_tig_spa_hun_bam_tag_krd_sun_jpn_knd_kor_glc_rom_dgb_afr_ind_slo_chh_mao_mnd_swe_akn_cze_anl_hin_guj_mol_dut_qcu_rus_ben_alb_tsw_gam_por_amh_pan_bat_ukr_lda_scr_ven_mly_tha_sid_tml_zul_cic_azi_bos_pol_tur_igb_vie_mlt_swa_yor_moo	-0.231202395324717	-0.546178957434823	0.58625082205888
73	gam_mol_swt_swe_heb_amr_chh_rus_aze_uzb_igb_tag_zul_cze_fre_bsq_bul_anl_bam_cnt_pol_grk_ses_mcd_tsw_afr_est_xho_lda_fin_lit_mlt_geo_urd_spa_hin_scr_sid_aeg_bos_hun_ewe_sun_slo_ind_jpn_knd_kor_pan_lat_bem_eng_mao_alb_owc_mly_mnd_arw_dyu_ukr_wly_glc_por_nor_rom_qcu_svk_guj_prs_moo_sod_dut_hau_ben_jav_ger_akn_ita_cic_bat_tha_tig_tml_swa_ven_azi_ctl_krd_tur_tsn_vie_amh_yor_fbf_dgb	0.160088030555401	0.376573803996235	0.707348156329721
74	mlt_rom_xho_ita_hau_chh_anl_por_tur_uzb_moo_mly_lda_swe_guj_bsq_mcd_amr_tsn_mnd_spa_ctl_bam_prs_dyu_lat_est_cic_zul_hun_mol_wly_geo_glc_eng_bos_fre_amh_tig_pol_fin_yor_bat_slo_mao_jpn_tml_kor_alb_afr_ses_bul_tag_urd_heb_sun_cnt_nor_ewe_ukr_sod_scr_rus_ger_ben_qcu_hin_dut_krd_fbf_sid_lit_owc_arw_jav_grk_swt_pan_tsw_ind_tha_gam_knd_bem_dgb_azi_svk_cze_aze_akn_vie_aeg_swa_igb_ven	-0.248523187324233	-0.587842063754921	0.558063029194742
75	gam_mol_cic_prs_anl_aeg_amr_ita_uzb_azi_tsw_mao_akn_slo_rom_bsq_nor_sid_dgb_mnd_bul_guj_bam_afr_ven_pan_hun_yor_ewe_est_por_hau_geo_hin_svk_krd_fre_mlt_sod_scr_fin_dyu_sun_spa_mly_jpn_knd_kor_arw_eng_swt_swe_tag_grk_owc_jav_cnt_ger_lda_lat_chh_dut_ukr_alb_cze_qcu_mcd_ctl_bos_igb_wly_urd_heb_glc_bat_pol_ses_ben_fbf_ind_tha_tig_tml_tsn_moo_tur_rus_lit_aze_zul_vie_amh_xho_bem_swa	0.0380565341948237	0.0896616394436611	0.92874891523292
76	hau_bos_ses_prs_sid_tig_aeg_nor_azi_aze_tsw_ind_tsn_grk_rom_bsq_ben_mlt_moo_mnd_rus_lat_dyu_dut_cic_afr_est_swt_swa_fin_krd_owc_geo_mol_arw_bul_hin_amr_sod_alb_hun_ven_sun_cze_mly_jpn_knd_kor_fre_ger_lda_por_mao_ita_wly_tag_cnt_lit_akn_guj_anl_eng_urd_glc_svk_qcu_scr_ukr_pol_bam_amh_swe_heb_ctl_bat_slo_yor_pan_ewe_jav_tha_chh_tml_xho_dgb_tur_spa_mcd_uzb_fbf_vie_gam_igb_zul_bem	0.452076998636374	1.06764427881012	0.28844459601438
77	amh_mol_dyu_bul_aeg_amr_chh_cze_uzb_azi_akn_mao_bem_arw_pol_bsq_dut_sid_tsw_cnt_hin_ger_tsn_ben_xho_bos_hun_igb_dgb_est_eng_wly_geo_rom_glc_por_grk_heb_anl_ctl_fin_ses_sun_mcd_jav_jpn_knd_kor_alb_afr_zul_lat_bat_krd_owc_tag_mnd_fre_bam_urd_tig_guj_pan_nor_rus_qcu_ita_prs_ukr_ven_gam_svk_mlt_slo_mly_scr_cic_lit_yor_ind_tha_hau_tml_lda_fbf_aze_spa_swe_tur_swa_vie_sod_swt_moo_ewe	-0.0850398670654508	-0.200656430117756	0.841405399282055
78	heb_nor_akn_mol_aeg_hau_sod_por_azi_uzb_igb_sun_cic_guj_bos_bsq_grk_owc_moo_cnt_hin_urd_ven_swe_tsw_lit_hun_swt_ewe_fin_pol_amr_geo_glc_ben_dut_slo_chh_tig_afr_est_zul_mao_svk_mly_jpn_tml_kor_lat_ctl_bam_arw_tag_pan_anl_ind_mnd_eng_dyu_rus_amh_ukr_rom_spa_bul_qcu_alb_krd_prs_bem_mlt_cze_wly_mcd_jav_scr_fbf_ger_xho_bat_tha_gam_knd_yor_swa_aze_ita_fre_tur_tsn_vie_sid_dgb_lda_ses	-0.0294617735257751	-0.0693979762818071	0.944821841313529
79	sod_pol_tsw_afr_amr_tig_hau_bos_tur_aze_swt_sun_dgb_lat_bul_bsq_mcd_mlt_ven_mnd_rus_cze_bem_spa_swa_prs_est_moo_fbf_hun_lit_anl_geo_fre_urd_rom_hin_owc_amh_slo_fin_tsn_ind_krd_mao_jpn_tml_kor_guj_alb_bam_grk_mly_glc_heb_jav_cnt_scr_lda_arw_sid_ctl_ben_por_dut_qcu_swe_mol_ger_igb_wly_nor_aeg_eng_tag_ukr_zul_ita_ses_bat_tha_chh_knd_akn_xho_uzb_svk_pan_azi_yor_vie_gam_cic_dyu_ewe	0.126396733999136	0.297326495895342	0.766880374056878
80	heb_bos_swa_dut_sid_wly_owc_pol_uzb_aze_cic_mao_xho_lat_hin_bsq_urd_chh_ses_cnt_scr_glc_ewe_ctl_fbf_prs_est_swt_bem_fin_bul_sod_geo_ger_ben_mcd_lit_anl_amh_grk_hun_yor_ind_alb_jav_jpn_tml_kor_ukr_fre_igb_ita_bat_spa_gam_tag_mnd_krd_dyu_eng_aeg_svk_por_nor_afr_qcu_arw_cze_rom_zul_amr_slo_tig_mol_mly_swe_tsw_guj_dgb_sun_tha_mlt_knd_lda_moo_azi_rus_pan_tur_bam_vie_hau_tsn_akn_ven	-0.578069587055747	-1.38511899872742	0.169329627337417
81	amh_bul_ses_ukr_mlt_tig_sod_grk_azi_uzb_fbf_ind_swa_por_afr_bsq_ita_heb_dyu_mnd_bos_spa_cic_dut_ewe_arw_hun_akn_swt_fin_mcd_hau_geo_alb_pol_swe_urd_owc_amr_rus_est_bam_tag_guj_bat_jpn_knd_kor_lit_scr_moo_glc_mao_ger_sid_jav_cnt_pan_tsw_eng_gam_svk_rom_fre_slo_qcu_prs_krd_nor_lda_chh_ctl_anl_mol_mly_hin_igb_ben_dgb_sun_tha_aeg_tml_bem_xho_aze_lat_cze_tur_tsn_vie_wly_zul_yor_ven	-0.59819143242614	-1.42488526271091	0.157537687887546
82	mlt_grk_cic_bul_chh_heb_aeg_por_uzb_azi_tsw_bat_lda_spa_ukr_bsq_urd_tig_yor_cnt_mcd_dut_ewe_hin_swt_ita_hun_bem_moo_fin_guj_sid_geo_ben_pan_ger_krd_amh_gam_alb_est_tsn_sun_arw_tag_jpn_tml_kor_afr_lit_akn_rom_mao_fre_sod_mly_mnd_ctl_zul_mol_owc_rus_eng_lat_pol_qcu_slo_prs_scr_fbf_wly_svk_anl_glc_ind_nor_bam_cze_ven_jav_tha_hau_knd_dyu_swa_tur_swe_bos_aze_dgb_vie_amr_igb_xho_ses	0.0090783565292638	0.0213581520336129	0.983005713850649
83	heb_guj_zul_arw_aeg_mlt_amr_por_azi_tur_cic_sun_dgb_rus_grk_bsq_krd_gam_ses_cnt_dut_spa_yor_hin_ven_slo_hun_tsw_fbf_fin_lit_tig_geo_prs_lat_pan_swe_hau_sod_scr_est_ewe_mao_ita_mly_jpn_tml_kor_ger_afr_bem_fre_tag_rom_owc_ind_mnd_ben_igb_bul_anl_eng_urd_pol_glc_qcu_bos_svk_cze_tsn_chh_ukr_amh_mol_jav_ctl_swa_nor_xho_bat_tha_wly_knd_moo_akn_aze_mcd_alb_uzb_lda_vie_sid_dyu_swt_bam	0.12183623947598	0.287000895750803	0.77475010401047
84	sid_lat_igb_swe_anl_gam_amr_alb_tur_azi_ewe_jav_xho_dut_grk_bsq_glc_amh_lda_cnt_bul_lit_dyu_rus_bem_urd_est_yor_cic_hun_hin_tig_geo_ben_ita_slo_prs_sod_owc_scr_fin_swt_tag_rom_mao_jpn_knd_kor_ukr_pan_zul_mol_bat_afr_hau_mly_mnd_cze_ses_svk_heb_nor_ctl_bos_guj_qcu_pol_ger_por_tsn_chh_eng_wly_fre_sun_mcd_tsw_arw_ven_ind_tha_mlt_tml_akn_swa_uzb_spa_krd_aze_fbf_vie_aeg_bam_dgb_moo	-0.0484387407385556	-0.114230416556984	0.909301392111654
85	chh_lat_bem_glc_owc_mlt_sid_alb_azi_tur_yor_jav_akn_rus_mol_bsq_lit_amh_bam_cnt_ita_ben_xho_dut_ven_fre_fin_igb_dyu_hun_arw_heb_geo_bos_urd_rom_guj_tig_gam_pan_est_swt_ind_svk_bat_jpn_knd_kor_cze_eng_zul_mcd_mao_por_sod_mly_mnd_slo_tsn_swe_wly_nor_pol_bul_spa_qcu_krd_prs_ctl_cic_amr_hin_anl_grk_tag_ukr_ewe_scr_lda_sun_tha_aeg_tml_ses_fbf_uzb_ger_afr_aze_dgb_vie_hau_swa_tsw_moo	0.302685051832904	0.713226563801479	0.477491486316847
86	amh_scr_igb_rus_tig_heb_amr_svk_aze_azi_fbf_mao_dyu_swe_hin_bsq_cze_gam_swa_cnt_prs_pol_lda_por_swt_lat_fin_moo_tsn_hun_mcd_mlt_geo_slo_rom_krd_arw_aeg_sid_glc_est_ven_ind_ger_jav_jpn_tml_kor_ukr_ita_dgb_bos_sun_dut_hau_tag_mnd_eng_bem_alb_sod_grk_guj_afr_fre_qcu_ben_mol_bul_tsw_anl_ctl_chh_lit_bat_spa_cic_nor_xho_mly_tha_owc_knd_bam_zul_uzb_urd_pan_tur_akn_vie_wly_yor_ewe_ses	-0.899953275853694	-2.18435682483226	0.0314505052164958
87	hau_grk_bem_arw_anl_aeg_heb_rom_tur_uzb_igb_ind_ven_guj_hin_bsq_urd_owc_fbf_cnt_glc_por_bam_krd_moo_scr_hun_zul_tsw_est_pan_amr_geo_ctl_swe_ita_nor_sid_tig_bos_fin_xho_jav_bul_sun_jpn_knd_kor_prs_eng_ses_dut_tag_mcd_gam_mly_mnd_rus_yor_afr_mlt_mol_lat_alb_svk_qcu_slo_cze_ben_akn_wly_fre_chh_lit_mao_ger_cic_pol_ewe_bat_tha_sod_tml_swa_dyu_azi_ukr_spa_aze_lda_vie_amh_swt_dgb_tsn	-0.529759827732853	-1.26018044679718	0.210757185634597
88	anl_swe_swa_arw_gam_heb_sod_guj_aze_uzb_tsn_mao_igb_pol_mol_bsq_prs_tig_swt_cnt_pan_por_ses_hin_akn_ctl_fin_ewe_cic_hun_cze_wly_geo_dut_mcd_urd_bos_mlt_aeg_afr_est_moo_bat_rus_tag_jpn_tml_kor_rom_svk_xho_krd_mly_lat_amr_sun_mnd_slo_dgb_spa_amh_bul_lit_ita_ukr_qcu_nor_scr_grk_lda_hau_ger_sid_glc_ind_eng_ven_fre_zul_jav_tha_owc_knd_bam_tsw_azi_ben_alb_tur_dyu_vie_chh_bem_fbf_yor	-0.463640036328838	-1.10237739523501	0.273142271270498
89	tig_arw_ewe_fre_heb_sid_anl_dut_azi_tur_dgb_tag_bem_scr_alb_bsq_urd_owc_igb_mnd_pol_bos_dyu_por_ses_rus_est_yor_zul_hun_slo_amr_geo_ben_mcd_ita_spa_aeg_amh_ctl_fin_cic_mao_lat_jav_jpn_tml_kor_mol_svk_swt_lit_mly_prs_gam_bat_cnt_krd_bam_grk_mlt_hin_bul_ger_glc_qcu_rom_eng_nor_moo_sod_swe_chh_ukr_ind_afr_ven_guj_tsw_sun_tha_hau_knd_swa_xho_aze_pan_cze_uzb_akn_vie_wly_lda_tsn_fbf	-0.454564501673654	-1.08023199907208	0.282832323270073
90	anl_ger_tsw_guj_sid_tig_aeg_lit_uzb_azi_xho_mly_moo_eng_ita_bsq_ctl_amh_dgb_cnt_por_glc_swa_ukr_fbf_mol_hun_ven_akn_est_spa_amr_geo_hin_bos_ben_pan_chh_mlt_rom_fin_cic_mao_afr_jav_jpn_knd_kor_svk_swe_dyu_slo_ind_cze_sod_bat_mnd_alb_igb_lat_heb_urd_krd_pol_nor_qcu_dut_arw_scr_ewe_gam_mcd_wly_grk_tag_rus_bem_prs_tsn_sun_tha_hau_tml_lda_yor_tur_bul_fre_aze_zul_vie_owc_swt_ses_bam	-0.14285052208657	-0.336656590261562	0.737134288586576
91	sid_ita_ewe_ctl_wly_amr_hau_grk_tur_uzb_ses_tag_tsn_lat_ben_bsq_glc_owc_swa_cnt_eng_pan_yor_rus_bem_prs_fin_tsw_lda_est_guj_heb_geo_fre_bul_mcd_afr_tig_amh_rom_hun_bam_mao_svk_ind_jpn_tml_kor_pol_spa_xho_mol_sun_alb_aeg_jav_mnd_krd_dgb_dut_mlt_bos_cze_scr_nor_qcu_swe_lit_hin_cic_anl_ukr_gam_arw_mly_por_fbf_ger_akn_bat_tha_sod_knd_swt_igb_azi_urd_slo_aze_moo_vie_chh_dyu_zul_ven	0.505613694072216	1.19277558857247	0.235991584235413
92	chh_mol_xho_hin_aeg_amr_owc_glc_uzb_aze_ven_ind_ewe_ita_mcd_bsq_fre_hau_bam_cnt_guj_bos_lda_dut_tsw_lat_hun_akn_zul_fin_slo_amh_geo_pan_rom_alb_afr_gam_wly_ben_est_tsn_sun_swe_mly_jpn_knd_kor_ger_rus_moo_ctl_jav_urd_sod_bat_mnd_bul_cic_cze_sid_krd_pol_svk_por_qcu_eng_lit_nor_ses_tig_grk_mlt_prs_mao_arw_dyu_scr_igb_tag_tha_anl_tml_swt_bem_tur_spa_ukr_azi_swa_vie_heb_dgb_fbf_yor	0.439416133036405	1.03760535082773	0.302144139069015
93	amh_guj_swa_pol_amr_aeg_gam_hin_tur_uzb_zul_mao_igb_mol_ita_bsq_lat_owc_yor_mnd_cze_lit_akn_nor_moo_fre_est_swt_dgb_hun_glc_wly_geo_rus_urd_por_afr_anl_mlt_bos_fin_fbf_ind_krd_tag_jpn_tml_kor_grk_alb_dyu_rom_mly_eng_sid_sun_cnt_bul_bem_swe_tig_scr_prs_spa_ctl_qcu_svk_dut_ukr_xho_sod_mcd_hau_slo_jav_ben_ewe_pan_tsn_bat_tha_chh_knd_ses_lda_aze_arw_ger_azi_cic_vie_heb_tsw_bam_ven	-0.207522881524937	-0.490631054242304	0.624843080280754
94	anl_bul_tsn_glc_amr_gam_heb_guj_tur_aze_yor_tag_ewe_fre_swe_bsq_arw_tig_dyu_cnt_slo_lit_fbf_pan_bem_nor_hun_dgb_zul_fin_krd_amh_geo_urd_dut_pol_afr_aeg_mlt_prs_est_moo_ind_scr_jav_jpn_knd_kor_ita_por_lda_ukr_bat_lat_sod_mly_mnd_spa_bam_ger_hau_ben_bos_rom_ctl_qcu_mcd_cze_grk_swt_owc_rus_sid_eng_mao_hin_tsw_svk_ses_sun_tha_chh_tml_akn_swa_azi_mol_alb_uzb_ven_vie_wly_cic_igb_xho	-0.0621055514893663	-0.14651003319911	0.883835892008147
95	wly_afr_cic_por_heb_mlt_amh_swe_uzb_aze_yor_ind_swa_krd_ger_bsq_spa_chh_moo_mnd_slo_ctl_xho_bul_akn_glc_fin_swt_dgb_hun_hin_hau_geo_scr_lat_bos_nor_sod_gam_arw_est_fbf_sun_fre_bat_jpn_tml_kor_guj_pan_ses_ben_mly_ukr_sid_jav_cnt_rom_zul_mcd_amr_grk_dut_svk_urd_qcu_rus_alb_lit_dyu_anl_mol_aeg_eng_mao_prs_bam_ita_lda_tag_tha_owc_knd_bem_ewe_azi_pol_cze_tur_ven_vie_tig_tsw_igb_tsn	0.418365534022857	0.986369327629283	0.326511197196531
96	gam_eng_swt_dut_sod_heb_anl_spa_azi_uzb_bem_sun_fbf_pan_guj_bsq_ger_chh_cic_mnd_afr_mol_zul_lat_dgb_alb_est_dyu_moo_fin_swe_hau_geo_scr_nor_urd_lit_mlt_amr_ctl_hun_tsn_mao_grk_tag_jpn_tml_kor_fre_mcd_igb_ben_jav_krd_tig_ind_cnt_pol_swa_glc_sid_ita_ukr_por_rom_qcu_bul_cze_slo_ewe_amh_svk_owc_hin_mly_prs_xho_bos_bam_bat_tha_aeg_knd_lda_akn_aze_arw_rus_tur_ses_vie_wly_ven_yor_tsw	-0.783308776692441	-1.8864608820286	0.0623529184453963
97	mlt_krd_bem_mol_wly_anl_tig_fre_tur_azi_xho_mao_cic_eng_pol_bsq_bos_amr_ewe_mnd_bul_scr_dyu_ben_swa_alb_est_tsn_ven_hun_ger_aeg_geo_svk_guj_slo_glc_hau_sod_afr_fin_tsw_mly_dut_bat_jpn_tml_kor_grk_ctl_dgb_urd_ind_por_gam_sun_cnt_ukr_fbf_pan_chh_cze_arw_lat_ita_qcu_spa_hin_rus_swt_amh_lit_owc_swe_tag_rom_ses_mcd_akn_jav_tha_sid_knd_bam_lda_uzb_nor_prs_aze_yor_vie_heb_igb_moo_zul	-0.745287223330835	-1.79082733075233	0.0765745147173349
98	owc_mcd_yor_alb_mlt_hau_amh_grk_aze_tur_moo_jav_zul_arw_bos_bsq_urd_aeg_dyu_cnt_mol_pol_swt_ger_swa_nor_fin_igb_fbf_hun_rus_sid_geo_slo_lat_ukr_eng_sod_amr_lit_est_ses_sun_ben_mly_jpn_knd_kor_guj_hin_cic_fre_bat_cze_gam_ind_mnd_glc_akn_svk_chh_spa_scr_swe_ita_qcu_ctl_krd_pan_ewe_heb_bul_anl_afr_mao_rom_tsn_por_tsw_tag_tha_wly_tml_dgb_bam_azi_prs_dut_uzb_xho_vie_tig_ven_bem_lda	-0.617318725743967	-1.47752881186521	0.142912559459168
99	owc_fre_xho_hin_sod_gam_tig_lat_azi_uzb_tsw_jav_swa_ukr_arw_bsq_afr_anl_ses_cnt_por_rus_tsn_bul_bem_scr_est_zul_cic_hun_swe_sid_geo_dut_ita_mcd_bos_chh_amr_cze_fin_moo_tag_ben_mao_jpn_tml_kor_pan_rom_bam_lit_bat_krd_mlt_sun_mnd_glc_ven_eng_heb_ctl_grk_alb_guj_qcu_slo_spa_urd_dyu_amh_nor_hau_ger_ind_svk_lda_mol_ewe_mly_tha_wly_knd_yor_fbf_tur_prs_pol_aze_igb_vie_aeg_swt_dgb_akn	-0.0305437090094495	-0.0721332348668694	0.942650781479978
100	chh_cze_fbf_slo_amr_aeg_anl_arw_aze_uzb_cic_mao_dgb_ukr_urd_bsq_grk_hau_tsw_cnt_rus_bul_swt_guj_lda_ger_hun_dyu_ven_fin_eng_wly_geo_dut_nor_lat_alb_gam_mlt_krd_est_swa_tag_swe_bat_jpn_knd_kor_lit_rom_zul_mcd_ind_bos_owc_mly_mnd_pan_tsn_ctl_amh_afr_por_glc_spa_qcu_fre_ita_svk_yor_heb_pol_sid_mol_sun_scr_bem_ben_igb_jav_tha_sod_tml_bam_xho_azi_hin_prs_tur_akn_vie_tig_moo_ewe_ses	-0.680473815874633	-1.62912091563214	0.106670270378429
101	aeg_ger_swa_ukr_heb_chh_wly_krd_aze_tur_tsn_tag_dgb_alb_slo_bsq_rus_anl_bam_mnd_mcd_guj_ses_rom_zul_lat_est_fbf_ven_fin_lit_sod_geo_pan_ita_spa_svk_sid_amh_bos_hun_bem_jav_grk_mly_jpn_tml_kor_prs_arw_xho_glc_sun_cze_mlt_ind_cnt_fre_moo_urd_hau_eng_bul_nor_hin_qcu_afr_ben_pol_yor_owc_mol_amr_ctl_bat_dut_akn_scr_cic_mao_tha_tig_knd_lda_dyu_azi_swe_por_uzb_swt_vie_gam_ewe_tsw_igb	0.828407150939163	1.97452023351821	0.0512888400168265
102	heb_swe_ses_afr_chh_sid_anl_glc_uzb_aze_dgb_mly_fbf_spa_bos_bsq_fre_wly_swt_cnt_rom_pan_tsn_por_akn_rus_est_ewe_xho_fin_krd_owc_geo_svk_ctl_scr_cze_sod_mlt_bul_hun_lda_mao_alb_sun_jpn_knd_kor_lat_pol_swa_prs_tag_eng_amr_jav_mnd_ben_dyu_nor_hau_mol_ita_urd_hin_qcu_arw_dut_guj_bem_gam_grk_tig_ukr_ind_slo_ven_ger_bam_bat_tha_amh_tml_yor_cic_tur_mcd_lit_azi_zul_vie_aeg_tsw_moo_igb	-0.861702771551405	-2.08825873964992	0.0395075543011215
103	chh_fre_moo_mol_aeg_gam_tig_guj_uzb_tur_dgb_sun_tsn_bul_spa_bsq_lat_owc_akn_cnt_ita_ctl_igb_swe_lda_hin_hun_ewe_cic_est_grk_anl_geo_glc_ukr_arw_nor_heb_mlt_rom_fin_ven_mao_dut_tag_jpn_knd_kor_rus_urd_dyu_ger_bat_pol_wly_jav_mnd_pan_swa_por_amr_mcd_bos_eng_lit_qcu_alb_prs_krd_ses_sid_svk_hau_cze_mly_scr_tsw_ben_xho_ind_tha_amh_tml_bem_fbf_aze_slo_afr_azi_bam_vie_sod_swt_yor_zul	-0.508704718325444	-1.21451214567655	0.22762704443882
104	aeg_dut_xho_scr_anl_wly_sid_fre_tur_aze_dyu_mly_zul_bos_bul_bsq_ben_hau_lda_cnt_eng_spa_swt_krd_ewe_rus_fin_tsw_fbf_est_ger_owc_geo_glc_guj_lit_ita_chh_mlt_hin_hun_bem_mao_ukr_jav_jpn_tml_kor_nor_cze_yor_mcd_tag_grk_sod_bat_mnd_mol_ven_por_gam_pan_prs_arw_svk_qcu_ctl_urd_pol_moo_heb_slo_amh_rom_sun_alb_swa_lat_bam_ind_tha_amr_knd_cic_tsn_uzb_afr_swe_azi_dgb_vie_tig_igb_akn_ses	-0.367493302539444	-0.869488817695794	0.386818373350496
105	gam_ger_cic_krd_sod_chh_aeg_lat_uzb_aze_zul_ind_ses_fre_eng_bsq_grk_amr_moo_mnd_guj_cze_tsn_swe_bem_slo_fin_swa_lda_hun_mcd_sid_geo_ctl_spa_nor_afr_hau_owc_svk_est_yor_tag_bul_mao_jpn_tml_kor_urd_prs_ewe_scr_sun_dut_amh_jav_cnt_ita_swt_hin_tig_ben_ukr_rom_pol_qcu_pan_alb_por_fbf_wly_glc_heb_mol_bat_arw_dgb_rus_xho_mly_tha_anl_knd_dyu_igb_azi_bos_lit_tur_ven_vie_mlt_akn_bam_tsw	-0.848404577813641	-2.05291442614638	0.0428898859568572
106	wly_ger_dyu_bos_gam_aeg_anl_por_azi_aze_swa_mao_bam_eng_pol_bsq_spa_hau_moo_mnd_hin_afr_igb_pan_ewe_lit_hun_akn_cic_fin_bul_owc_geo_krd_guj_cze_rus_sid_tig_swe_est_tsn_sun_mcd_tag_jpn_knd_kor_urd_alb_zul_ben_ind_mol_amr_mly_cnt_rom_xho_ita_amh_fre_lat_prs_glc_qcu_dut_slo_scr_bem_sod_grk_mlt_arw_bat_svk_ses_ctl_fbf_jav_tha_chh_tml_swt_yor_uzb_ukr_nor_tur_lda_vie_heb_dgb_tsw_ven	-0.278329594695891	-0.658386611498178	0.511916360779277
107	owc_bos_dyu_rus_chh_aeg_hau_eng_tur_uzb_cic_sun_zul_hin_rom_bsq_por_amr_ven_mnd_mol_cze_lda_spa_ewe_arw_hun_dgb_swt_fin_fre_anl_geo_bul_lit_grk_krd_sod_tig_alb_est_tsw_jav_scr_mly_jpn_knd_kor_lat_pol_yor_dut_mao_urd_mlt_ind_cnt_slo_bem_swe_sid_nor_prs_ita_pan_qcu_guj_ctl_ger_ses_wly_ben_amh_ukr_bat_svk_akn_glc_tsn_tag_tha_heb_tml_igb_fbf_azi_afr_mcd_aze_moo_vie_gam_bam_swa_xho	-1.23924978430374	-3.07081337173752	0.00279897267847648
108	owc_eng_fbf_ukr_mlt_chh_aeg_glc_tur_aze_ven_bat_lda_slo_rom_bsq_hin_amr_zul_mnd_lat_ctl_akn_scr_tsn_ger_hun_igb_ewe_est_svk_tig_geo_ita_pan_urd_pol_wly_sid_cze_fin_swt_tag_guj_jav_jpn_tml_kor_por_prs_dgb_mol_sun_swe_amh_mao_cnt_lit_bam_grk_heb_rus_bul_alb_bos_qcu_krd_dut_fre_cic_hau_spa_anl_afr_ind_nor_moo_mcd_xho_mly_tha_sod_knd_dyu_ses_azi_ben_arw_uzb_swa_vie_gam_bem_tsw_yor	0.264392606038525	0.621900365721564	0.535529032837363
109	hau_krd_xho_pan_amr_mlt_heb_bul_azi_aze_ven_tag_swa_cze_hin_bsq_por_amh_swt_cnt_dut_guj_lda_ukr_tsn_lit_fin_cic_dyu_hun_nor_aeg_geo_ben_rom_urd_mol_anl_chh_scr_est_tsw_ind_arw_mly_jpn_knd_kor_spa_mcd_moo_eng_sun_bos_tig_bat_mnd_svk_akn_pol_sid_fre_swe_ctl_prs_qcu_lat_afr_rus_ewe_gam_alb_sod_glc_jav_ita_zul_slo_bam_mao_tha_owc_tml_igb_bem_uzb_grk_ger_tur_dgb_vie_wly_fbf_yor_ses	-0.490372534611568	-1.16645270730541	0.246413951196287
110	aeg_ukr_tsn_pol_chh_tig_heb_svk_aze_azi_lda_mao_swt_mol_cze_bsq_grk_hau_tsw_mnd_hin_pan_dgb_spa_yor_dut_est_bem_swa_fin_glc_owc_geo_mcd_ben_ger_arw_amr_sod_bul_hun_akn_tag_lat_mly_jpn_tml_kor_bos_guj_moo_ctl_sun_scr_gam_ind_cnt_slo_cic_rom_wly_rus_alb_krd_lit_qcu_por_ita_eng_dyu_sid_afr_mlt_swe_bat_fre_igb_nor_ven_jav_tha_amh_knd_xho_ses_tur_urd_prs_uzb_zul_vie_anl_bam_ewe_fbf	-1.1531912697087	-2.8371917399208	0.0055865239367493
111	chh_guj_akn_bos_owc_sid_tig_nor_tur_uzb_tsn_tag_cic_swe_afr_bsq_krd_gam_ewe_cnt_ger_alb_xho_rom_fbf_lit_fin_swt_bem_hun_dut_wly_geo_pol_ctl_scr_bul_mlt_amr_mcd_est_swa_bat_svk_ind_jpn_tml_kor_glc_ben_bam_rus_mly_eng_hau_jav_mnd_mol_ven_cze_aeg_slo_pan_spa_por_qcu_lat_hin_arw_yor_sod_prs_anl_grk_mao_ukr_igb_ita_dyu_sun_tha_heb_knd_ses_moo_aze_urd_fre_azi_tsw_vie_amh_lda_zul_dgb	0.472566302741562	1.11597348593371	0.26730868529468
112	owc_lat_ses_scr_chh_sid_gam_ita_aze_azi_akn_mly_xho_eng_ukr_bsq_por_amh_bem_cnt_ben_pan_dgb_prs_igb_glc_fin_lda_moo_hun_bos_hau_geo_slo_mcd_rom_krd_sod_anl_swe_est_tsw_sun_dut_tag_jpn_knd_kor_afr_lit_ewe_bul_mao_arw_amr_jav_mnd_rus_swa_ctl_tig_pol_ger_grk_alb_qcu_hin_guj_fre_tsn_mlt_nor_aeg_urd_ind_svk_yor_spa_bam_bat_tha_wly_tml_dyu_ven_uzb_cze_mol_tur_swt_vie_heb_zul_fbf_cic	-0.231869131941028	-0.548315429950041	0.584789166375228
113	gam_svk_bam_cze_sid_sod_hau_prs_tur_azi_xho_ind_dyu_swe_fre_bsq_alb_aeg_dgb_cnt_ger_por_swt_ukr_tsn_ben_fin_bem_ewe_hun_arw_wly_geo_ctl_rom_bul_eng_mlt_chh_mcd_est_moo_jav_guj_mao_jpn_tml_kor_bos_urd_ven_slo_tag_dut_heb_bat_mnd_lat_cic_ita_owc_nor_spa_glc_hin_qcu_grk_pol_pan_yor_amr_scr_amh_mol_sun_krd_lda_lit_fbf_mly_tha_tig_knd_igb_akn_aze_afr_rus_uzb_ses_vie_anl_swa_zul_tsw	-0.306004364762864	-0.72421427029972	0.470752154226315
114	owc_afr_tsw_dut_heb_amh_wly_ben_uzb_tur_igb_tag_dgb_ctl_krd_bsq_mol_anl_dyu_mnd_pol_swe_tsn_ita_bam_scr_fin_fbf_lda_est_ger_mlt_geo_nor_rom_bul_fre_tig_aeg_por_hun_swa_jav_slo_mly_jpn_knd_kor_cze_guj_cic_hin_sun_lat_hau_bat_cnt_spa_ven_pan_sid_arw_alb_bos_mcd_qcu_prs_grk_svk_yor_gam_urd_sod_lit_mao_glc_moo_eng_bem_ind_tha_chh_tml_xho_zul_azi_rus_ukr_aze_ewe_vie_amr_akn_ses_swt	-0.301201004922465	-0.712327408091965	0.478045349966841
115	aeg_prs_bam_spa_owc_gam_heb_fre_tur_azi_ewe_mao_dyu_scr_dut_bsq_bos_sod_tsw_cnt_lit_ctl_tsn_rus_swt_ukr_est_dgb_xho_hun_grk_amr_geo_pan_nor_swe_krd_tig_sid_pol_fin_ven_sun_mcd_ind_jpn_knd_kor_svk_arw_lda_afr_mly_lat_hau_tag_mnd_ita_fbf_rom_mlt_guj_urd_ger_eng_qcu_ben_slo_cze_cic_anl_alb_wly_mol_bat_por_swa_glc_ses_jav_tha_chh_tml_yor_bem_uzb_bul_hin_aze_zul_vie_amh_igb_akn_moo	-0.0446559865500872	-0.105218575032963	0.916428977488208
116	sod_eng_swt_rus_amh_anl_heb_hin_azi_uzb_bam_tag_tsn_glc_mol_bsq_dut_chh_zul_mnd_urd_lat_fbf_ben_igb_bos_fin_xho_akn_est_fre_amr_geo_bul_cze_pol_slo_mlt_owc_afr_hun_dgb_mly_arw_mao_jpn_tml_kor_spa_ger_swa_ukr_sun_guj_aeg_bat_cnt_pan_moo_ita_sid_por_ctl_prs_lit_qcu_swe_mcd_alb_dyu_hau_grk_tig_krd_jav_nor_ven_svk_bem_ind_tha_wly_knd_ses_cic_aze_scr_rom_tur_tsw_vie_gam_lda_yor_ewe	-0.235329731762752	-0.556313932491932	0.579332382944642
117	gam_fre_bem_grk_sid_amh_sod_por_azi_aze_cic_tag_dgb_pol_prs_bsq_lit_wly_bam_cnt_rom_rus_fbf_slo_dyu_arw_fin_ven_lda_est_mcd_amr_geo_svk_ctl_spa_swe_hau_aeg_bos_hun_swa_ind_afr_sun_jpn_tml_kor_ita_alb_akn_nor_jav_bul_anl_mao_mnd_cze_igb_ben_owc_ger_pan_mol_lat_qcu_eng_krd_ukr_ses_mlt_guj_chh_dut_bat_glc_tsw_hin_ewe_mly_tha_tig_knd_tsn_yor_tur_scr_urd_uzb_moo_vie_heb_xho_swt_zul	-0.638179798488327	-1.5301918063196	0.129363753687911
118	chh_arw_akn_ita_mlt_amr_owc_alb_aze_tur_yor_bat_bam_krd_glc_bsq_rus_hau_dyu_mnd_hin_cze_swt_ger_tsw_grk_fin_cic_bem_est_mol_gam_geo_urd_prs_pan_dut_sid_anl_eng_hun_igb_jav_lat_sun_jpn_tml_kor_nor_pol_xho_bos_mly_svk_amh_mao_cnt_slo_fbf_guj_wly_ukr_swe_rom_afr_qcu_lit_scr_por_dgb_sod_ctl_aeg_bul_tag_ben_ewe_fre_lda_ind_tha_tig_knd_swa_zul_uzb_mcd_spa_azi_tsn_vie_heb_ses_ven_moo	0.093416364542902	0.219759896732413	0.826539801307859
119	heb_krd_tsn_afr_aeg_owc_tig_cze_aze_tur_akn_tag_xho_ukr_rus_bsq_prs_sid_swt_cnt_bos_alb_moo_arw_zul_lit_fin_ewe_lda_hun_urd_mlt_geo_por_slo_pan_ger_amr_wly_nor_est_bam_mao_dut_bat_jpn_tml_kor_ctl_svk_dgb_glc_jav_bul_chh_sun_mnd_ita_dyu_pol_hau_lat_swe_eng_fre_qcu_guj_grk_hin_fbf_sod_spa_amh_rom_ind_scr_swa_mcd_igb_mly_tha_gam_knd_tsw_yor_azi_ben_mol_uzb_ven_vie_anl_ses_bem_cic	-0.351415970709001	-0.833473365622184	0.406713355094369
120	heb_mol_tsw_hin_aeg_hau_amh_urd_azi_aze_moo_jav_tsn_scr_spa_bsq_ukr_owc_swt_cnt_swe_arw_swa_glc_bam_ben_est_igb_bem_fin_bul_gam_geo_grk_pol_eng_fre_sid_sod_alb_hun_xho_sun_afr_ind_jpn_tml_kor_svk_ita_ses_mcd_bat_bos_anl_tag_mnd_ctl_ewe_rom_amr_por_rus_lat_pan_qcu_krd_guj_dut_yor_tig_lit_mlt_prs_mly_cze_lda_nor_zul_mao_tha_chh_knd_fbf_ven_tur_ger_slo_uzb_dyu_vie_wly_cic_akn_dgb	0.0824997364691538	0.19405847736598	0.846553345848383
121	tig_bos_tsn_swe_amh_amr_aeg_ita_uzb_azi_cic_sun_ses_pol_por_bsq_rom_wly_swt_cnt_prs_afr_igb_alb_tsw_bul_est_moo_lda_fin_mcd_hau_geo_scr_guj_rus_ctl_chh_mlt_svk_hun_akn_bat_glc_mao_jpn_knd_kor_ukr_eng_xho_lat_ind_cze_sid_mly_mnd_urd_fbf_grk_gam_fre_mol_ger_dut_qcu_ben_spa_nor_dgb_owc_hin_heb_pan_jav_arw_yor_lit_dyu_tag_tha_sod_tml_bem_ewe_tur_slo_krd_aze_zul_vie_anl_ven_bam_swa	-0.828531491106358	-2.00086070801816	0.0483227063983482
122	chh_swe_xho_slo_aeg_owc_amh_spa_aze_azi_ses_tag_ven_hin_ger_bsq_mcd_mlt_swt_cnt_rom_arw_moo_nor_swa_ctl_hun_lda_ewe_fin_mol_tig_geo_bul_lit_urd_pol_sid_gam_bos_est_cic_sun_eng_mly_jpn_tml_kor_dut_scr_dyu_svk_ind_prs_wly_jav_mnd_por_bam_guj_heb_krd_ukr_glc_grk_qcu_rus_ben_ita_igb_anl_cze_sod_lat_mao_afr_tsw_pan_zul_bat_tha_amr_knd_tsn_dgb_uzb_fre_alb_tur_yor_vie_hau_akn_fbf_bem	0.824640629616542	1.95913412614201	0.0530920648271583
123	heb_nor_ven_glc_owc_mlt_amh_slo_uzb_azi_bem_bat_dyu_prs_arw_bsq_rus_aeg_dgb_mnd_grk_scr_cic_krd_tsw_lit_fin_ses_yor_hun_urd_sid_geo_swe_pan_lat_svk_amr_anl_bul_est_fbf_tag_ben_jav_jpn_knd_kor_ukr_pol_tsn_mol_ind_rom_chh_mly_cnt_bos_swt_eng_sod_por_ger_spa_dut_qcu_mcd_hin_cze_xho_wly_alb_hau_ita_mao_ctl_lda_fre_akn_sun_tha_tig_tml_moo_swa_tur_afr_guj_aze_ewe_vie_gam_igb_bam_zul	-0.698227010814753	-1.67195898126013	0.0978938385136301
124	hau_ben_ses_guj_sod_heb_amh_ita_aze_azi_tsn_bat_xho_slo_grk_bsq_swe_wly_bem_mnd_lit_por_lda_prs_ewe_pol_fin_moo_ven_est_mol_sid_geo_lat_alb_bos_rom_owc_anl_nor_hun_cic_mao_fre_tag_jpn_knd_kor_svk_mcd_akn_ukr_jav_hin_amr_ind_cnt_scr_igb_pan_aeg_ctl_dut_eng_krd_qcu_glc_afr_cze_swt_mlt_spa_tig_urd_mly_bul_zul_ger_tsw_sun_tha_chh_tml_bam_dyu_uzb_arw_rus_tur_fbf_vie_gam_swa_yor_dgb	0.39326530722985	0.926849731373732	0.3564036572701
125	sod_cze_ewe_guj_heb_aeg_sid_rus_uzb_azi_tsw_mao_lda_mcd_eng_bsq_urd_chh_cic_cnt_afr_pan_zul_prs_dyu_spa_fin_akn_swa_est_lat_mlt_geo_nor_ben_ukr_arw_amr_amh_hin_hun_dgb_ind_ctl_jav_jpn_knd_kor_ger_dut_igb_ita_mly_por_gam_sun_mnd_glc_bam_svk_hau_rom_slo_lit_swe_qcu_scr_alb_grk_ven_tig_bul_owc_krd_bat_mol_swt_fre_yor_tag_tha_anl_tml_tsn_moo_tur_pol_bos_aze_fbf_vie_wly_xho_bem_ses	-0.722493445598433	-1.73489634971209	0.0860720150849302
126	chh_mcd_cic_krd_tig_gam_wly_glc_uzb_azi_ewe_mao_zul_por_guj_bsq_mol_hau_ven_cnt_scr_lat_igb_fre_swa_svk_hun_bem_fbf_fin_rus_amr_geo_urd_bos_pol_ger_owc_aeg_ben_est_dgb_jav_bul_sun_jpn_knd_kor_nor_pan_tsw_dut_ind_spa_heb_mly_mnd_arw_lda_grk_mlt_ctl_lit_hin_ita_qcu_prs_rom_alb_tsn_amh_eng_sod_ukr_bat_slo_yor_afr_swt_tag_tha_sid_tml_dyu_bam_tur_cze_swe_aze_ses_vie_anl_moo_xho_akn	-0.127528793890085	-0.301493289830647	0.763711477385227
127	sid_guj_bam_grk_sod_owc_amr_bos_uzb_aze_fbf_sun_tsn_rom_swe_bsq_mol_anl_ses_cnt_lat_pol_ewe_afr_akn_cze_hun_moo_swa_fin_ben_aeg_geo_svk_urd_ctl_ger_mlt_hau_alb_est_bem_jav_nor_mao_jpn_knd_kor_fre_pan_dgb_arw_mly_scr_heb_ind_mnd_dut_yor_ukr_wly_glc_por_ita_spa_qcu_krd_mcd_prs_tsw_gam_eng_amh_hin_tag_lit_cic_bul_lda_bat_tha_tig_tml_ven_swt_tur_slo_rus_azi_xho_vie_chh_igb_zul_dyu	-0.222370699245818	-0.525343771867087	0.600594523406988
128	tig_mol_yor_urd_aeg_gam_sid_cze_aze_uzb_bam_mao_dyu_swe_nor_bsq_por_amr_tsw_mnd_fre_rus_moo_ctl_lda_dut_fin_ses_tsn_hun_alb_sod_geo_rom_ita_afr_pol_mlt_chh_grk_est_bem_tag_ukr_sun_jpn_knd_kor_scr_krd_cic_arw_bat_ger_amh_jav_cnt_svk_igb_eng_anl_guj_bul_bos_lit_qcu_ben_lat_pan_swt_wly_slo_hau_mcd_mly_spa_ewe_hin_fbf_ind_tha_owc_tml_ven_xho_azi_glc_prs_tur_zul_vie_heb_swa_akn_dgb	-0.373137209162445	-0.883945172557007	0.379005284088388
129	aeg_krd_ewe_ctl_amr_chh_anl_por_aze_azi_yor_bat_zul_nor_glc_bsq_mcd_tig_moo_mnd_ger_hin_tsn_grk_akn_spa_hun_bam_dyu_fin_scr_hau_geo_bos_eng_lat_afr_amh_owc_ukr_est_swt_mly_ben_sun_jpn_knd_kor_arw_cze_bem_ita_mao_svk_sid_tag_cnt_rus_lda_slo_heb_lit_pol_swe_guj_qcu_fre_dut_urd_xho_wly_alb_sod_bul_jav_pan_igb_rom_cic_ind_tha_gam_tml_ses_tsw_uzb_prs_mol_tur_dgb_vie_mlt_fbf_ven_swa	-0.174574354888568	-0.411899590313374	0.681360846877026
130	chh_por_swa_svk_mlt_amr_sod_cze_aze_azi_yor_sun_ewe_mcd_eng_bsq_scr_amh_dyu_mnd_hin_lat_bem_krd_bam_lit_fin_akn_ven_hun_guj_wly_geo_grk_ita_bos_ben_sid_owc_urd_est_igb_mao_alb_bat_jpn_knd_kor_pan_slo_fbf_rom_tag_rus_tig_jav_cnt_bul_ses_ctl_hau_prs_ukr_dut_glc_qcu_mol_pol_spa_zul_aeg_swe_gam_afr_mly_ger_lda_nor_tsw_ind_tha_heb_tml_swt_dgb_tur_arw_fre_uzb_moo_vie_anl_xho_cic_tsn	-0.381522069464599	-0.904679464009239	0.36797287640054
131	owc_arw_ven_por_gam_heb_aeg_ben_aze_uzb_bem_mao_swt_scr_bos_bsq_dut_sod_yor_cnt_mcd_lit_dyu_cze_bam_pol_fin_lda_ses_hun_ger_chh_geo_krd_nor_fre_urd_anl_amr_grk_est_ewe_ind_ita_sun_jpn_tml_kor_lat_bul_fbf_svk_tag_guj_hau_bat_mnd_rus_tsw_afr_wly_hin_pan_slo_mol_qcu_eng_swe_ukr_swa_amh_spa_tig_rom_mly_prs_zul_alb_cic_jav_tha_mlt_knd_dgb_moo_tur_glc_ctl_azi_xho_vie_sid_tsn_igb_akn	-0.948829978638609	-2.30395653013742	0.023452094058557
132	wly_ctl_tsn_rom_hau_gam_tig_prs_aze_tur_moo_tag_tsw_urd_rus_bsq_guj_owc_yor_cnt_grk_krd_lda_eng_zul_fre_fin_swt_ven_est_afr_sod_geo_slo_svk_bul_lit_amh_sid_dut_hun_bem_mao_bos_mly_jpn_knd_kor_scr_por_ses_hin_ind_pan_anl_bat_mnd_mcd_dgb_cze_amr_alb_lat_mol_pol_qcu_spa_nor_swe_akn_chh_glc_mlt_arw_sun_ben_swa_ukr_igb_jav_tha_aeg_tml_bam_dyu_azi_ita_ger_uzb_cic_vie_heb_fbf_ewe_xho	0.347740230995602	0.818663657531086	0.415071164840832
133	wly_spa_swa_dut_heb_chh_aeg_prs_uzb_azi_ewe_tag_moo_arw_nor_bsq_alb_tig_ses_cnt_lat_ben_swt_svk_yor_afr_fin_ven_lda_hun_urd_mlt_geo_por_krd_mcd_lit_anl_sod_glc_est_akn_bat_rus_ind_jpn_knd_kor_swe_ita_cic_grk_jav_ctl_sid_mly_mnd_rom_zul_mol_owc_fre_guj_hin_scr_qcu_pan_ukr_eng_dyu_amh_cze_hau_pol_sun_ger_tsw_bos_igb_mao_tha_gam_tml_dgb_xho_aze_bul_slo_tur_fbf_vie_amr_bem_bam_tsn	-0.626651081661009	-1.50096985430278	0.136750953575294
134	gam_eng_ewe_bos_amh_sid_tig_fre_tur_azi_dgb_tag_swa_swe_ukr_bsq_afr_hau_tsw_mnd_pan_por_fbf_ctl_bam_bul_hun_cic_moo_est_dut_chh_geo_nor_ger_ben_cze_anl_heb_mol_fin_swt_mly_arw_sun_jpn_knd_kor_lat_mcd_zul_prs_jav_rus_amr_bat_cnt_lit_dyu_urd_sod_guj_slo_scr_hin_qcu_ita_grk_glc_xho_owc_pol_mlt_rom_ind_alb_bem_svk_ses_mao_tha_aeg_tml_akn_igb_uzb_spa_krd_aze_tsn_vie_wly_ven_yor_lda	-0.613189120883095	-1.4660380421038	0.146011022968039
135	mlt_glc_swa_cze_tig_owc_aeg_por_tur_azi_cic_mly_xho_urd_ctl_bsq_dut_amr_dgb_mnd_mol_bul_moo_nor_swt_pan_est_bem_ven_hun_guj_chh_geo_fre_alb_rom_ita_heb_sid_krd_fin_zul_tag_ukr_bat_jpn_tml_kor_mcd_svk_yor_ben_sun_swe_hau_jav_cnt_prs_bam_slo_amh_pol_rus_spa_hin_qcu_ger_eng_arw_ewe_anl_lit_sod_scr_mao_bos_dyu_grk_tsw_ind_tha_gam_knd_tsn_fbf_uzb_afr_lat_aze_ses_vie_wly_lda_akn_igb	-0.450708710476894	-1.07067225402685	0.287087644216161
136	tig_rus_yor_slo_aeg_hau_heb_krd_aze_azi_akn_ind_igb_cze_nor_bsq_glc_owc_zul_mnd_ben_grk_bam_alb_xho_ita_hun_fbf_ewe_fin_ctl_chh_geo_urd_por_svk_lat_wly_sid_pol_est_dyu_mao_pan_tag_jpn_tml_kor_hin_dut_dgb_ger_jav_spa_amr_sun_cnt_arw_lda_guj_amh_prs_bos_rom_ukr_qcu_scr_swe_afr_moo_anl_bul_gam_lit_mly_eng_ven_mol_swa_bat_tha_sod_knd_bem_tsn_uzb_mcd_fre_tur_cic_vie_mlt_ses_swt_tsw	0.395741900983159	0.932291167950136	0.353600115732518
137	heb_arw_bem_prs_gam_chh_sod_pol_aze_uzb_lda_ind_bam_cze_swe_bsq_rom_amr_tsw_cnt_ger_svk_ewe_ctl_igb_ita_fin_yor_akn_est_mcd_sid_geo_krd_ukr_spa_guj_amh_aeg_hin_hun_xho_bat_eng_jav_jpn_tml_kor_bos_alb_cic_fre_mly_ben_tig_tag_mnd_afr_zul_grk_hau_slo_scr_rus_urd_qcu_por_nor_mol_moo_mlt_lit_owc_glc_sun_lat_dgb_dut_swa_mao_tha_anl_knd_ven_ses_tur_pan_bul_azi_swt_vie_wly_tsn_fbf_dyu	-0.5859186004014	-1.3965611958995	0.165869712310903
138	aeg_spa_yor_mcd_gam_hau_chh_pan_aze_tur_swa_jav_lda_krd_rom_bsq_pol_anl_bam_mnd_urd_grk_cic_dut_igb_lat_est_dgb_swt_hun_hin_tig_geo_ctl_svk_alb_ukr_owc_heb_mol_fin_moo_ind_ita_sun_jpn_tml_kor_arw_slo_tsw_eng_mao_ger_wly_mly_cnt_swe_bem_afr_amr_scr_guj_bul_prs_qcu_cze_fre_glc_fbf_sod_rus_sid_bos_bat_por_ewe_nor_xho_tag_tha_mlt_knd_zul_tsn_azi_lit_ben_uzb_ven_vie_amh_dyu_akn_ses	-0.957593125101129	-2.32358016799877	0.0223270944115789
139	amr_ben_lda_slo_wly_sod_mlt_mcd_aze_uzb_ses_jav_tsw_svk_mol_bsq_bos_anl_bem_cnt_pan_grk_xho_prs_yor_rus_fin_dyu_ven_est_fre_amh_geo_scr_por_cze_urd_gam_chh_guj_hun_swa_tag_pol_ind_jpn_knd_kor_hin_dut_dgb_glc_mly_rom_aeg_sun_mnd_lit_swt_spa_heb_eng_ctl_alb_krd_qcu_swe_afr_ger_igb_sid_nor_hau_ukr_bat_ita_akn_bul_cic_mao_tha_tig_tml_zul_tsn_azi_lat_arw_tur_bam_vie_owc_moo_ewe_fbf	0.0808742209432386	0.190246109768359	0.849530935985328
140	heb_bos_swa_mol_wly_anl_tig_afr_aze_uzb_ven_tag_moo_mcd_por_bsq_scr_aeg_lda_cnt_bul_cze_bam_fre_tsn_lit_est_xho_ewe_hun_nor_sid_geo_pol_alb_rom_guj_gam_amh_urd_fin_igb_bat_arw_mly_jpn_tml_kor_ger_rus_dyu_grk_mao_spa_owc_ind_mnd_glc_yor_lat_amr_svk_prs_slo_dut_qcu_swe_ukr_ita_fbf_mlt_hin_chh_pan_jav_krd_cic_ben_dgb_sun_tha_hau_knd_zul_tsw_azi_eng_ctl_tur_ses_vie_sod_swt_akn_bem	-0.330757857156822	-0.782037833323908	0.436178910678559
141	owc_svk_ses_pol_aeg_heb_tig_ben_aze_azi_fbf_mly_ven_bos_nor_bsq_lat_amh_igb_cnt_por_rom_xho_grk_swa_mol_fin_zul_moo_est_cze_gam_geo_pan_dut_mcd_glc_wly_anl_urd_hun_bem_sun_bul_bat_jpn_tml_kor_ita_hin_ewe_guj_mao_ger_sod_ind_mnd_swe_tsn_lit_hau_krd_slo_fre_prs_qcu_spa_afr_rus_swt_mlt_eng_sid_scr_tag_alb_dyu_ctl_lda_jav_tha_chh_knd_cic_bam_tur_ukr_arw_uzb_akn_vie_amr_yor_dgb_tsw	0.212489727030304	0.499990956791895	0.618262450749191
142	gam_swe_bem_scr_sod_hau_amr_alb_azi_aze_fbf_sun_cic_hin_eng_bsq_spa_aeg_ewe_mnd_mcd_rom_moo_bos_bam_pol_est_lda_akn_fin_lat_owc_geo_por_ben_grk_bul_chh_mlt_svk_hun_dyu_bat_ita_mao_jpn_tml_kor_mol_cze_ses_afr_mly_nor_anl_jav_cnt_arw_ven_prs_amh_guj_lit_fre_ukr_qcu_urd_slo_ger_yor_tig_glc_sid_ctl_tag_pan_swt_krd_swa_ind_tha_heb_knd_tsn_xho_uzb_dut_rus_tur_zul_vie_wly_tsw_dgb_igb	-0.381390233638657	-0.904216105265929	0.368217181732094
143	owc_bos_yor_pol_chh_mlt_heb_grk_azi_aze_dyu_sun_akn_svk_mol_bsq_alb_anl_moo_cnt_ger_rus_dgb_eng_swa_guj_fin_cic_tsn_est_dut_tig_geo_ctl_nor_slo_bul_wly_amh_ita_hun_bem_jav_lat_tag_jpn_tml_kor_lit_arw_tsw_prs_mao_scr_gam_bat_mnd_por_ewe_pan_sod_afr_krd_swe_ben_qcu_rom_hin_ukr_ses_hau_urd_amr_mcd_mly_cze_bam_spa_ven_ind_tha_sid_knd_igb_lda_uzb_glc_fre_tur_swt_vie_aeg_fbf_zul_xho	-0.322493087208136	-0.763783602867507	0.446929603967644
144	anl_pol_bem_scr_sid_owc_heb_hin_tur_azi_tsn_mly_zul_lit_krd_bsq_ukr_hau_ses_mnd_guj_glc_bam_arw_swa_por_fin_lda_swt_hun_grk_mlt_geo_bul_fre_nor_mol_wly_amh_pan_est_dgb_ind_ben_bat_jpn_tml_kor_bos_swe_akn_ita_jav_spa_chh_tag_cnt_cze_xho_svk_tig_ger_urd_slo_alb_qcu_eng_prs_lat_fbf_sod_rom_gam_mcd_sun_ctl_tsw_afr_ven_mao_tha_aeg_knd_igb_cic_aze_dut_rus_uzb_ewe_vie_amr_moo_dyu_yor	-0.835781572928983	-2.01724497563182	0.0465525770985862
145	chh_slo_moo_grk_amr_tig_wly_mcd_tur_uzb_igb_bat_dyu_scr_bos_bsq_ukr_owc_bam_cnt_ctl_ita_swa_ger_ewe_mol_hun_tsw_dgb_fin_eng_sid_geo_swe_por_guj_cze_mlt_sod_bul_est_swt_jav_krd_mao_jpn_tml_kor_lat_lit_fbf_alb_mly_prs_heb_tag_mnd_pan_cic_ben_amh_rus_afr_hin_glc_qcu_rom_spa_arw_lda_gam_svk_anl_dut_sun_pol_ses_urd_bem_ind_tha_aeg_knd_tsn_akn_aze_fre_nor_azi_zul_vie_hau_ven_xho_yor	0.04038491915689	0.0950277143621506	0.924497267457221
146	amh_nor_fbf_prs_heb_amr_sod_krd_aze_tur_tsw_jav_akn_pol_ctl_bsq_swe_chh_swa_cnt_rom_eng_swt_guj_igb_grk_est_dgb_bam_fin_lat_tig_geo_dut_por_rus_ita_hau_aeg_glc_hun_moo_tag_hin_mao_jpn_tml_kor_svk_lit_dyu_slo_bat_arw_anl_sun_mnd_afr_yor_bul_sid_scr_mcd_spa_ukr_qcu_ben_fre_alb_ven_gam_mol_owc_ger_mly_pan_cic_bos_lda_ind_tha_mlt_knd_xho_bem_azi_cze_urd_uzb_tsn_vie_wly_zul_ewe_ses	0.12968663526058	0.304876933177629	0.761141129457426
147	hau_hin_bam_alb_chh_anl_amr_afr_aze_uzb_ven_ind_fbf_nor_ben_bsq_lat_heb_tsn_cnt_bos_slo_dgb_por_akn_ger_fin_cic_tsw_hun_mcd_owc_geo_ukr_dut_rom_lit_gam_sod_guj_est_xho_sun_rus_tag_jpn_tml_kor_grk_pan_swa_fre_mly_arw_tig_mao_mnd_prs_igb_swe_amh_urd_glc_ita_mol_qcu_eng_krd_svk_bem_aeg_ctl_wly_spa_bat_scr_ses_pol_moo_jav_tha_sid_knd_ewe_yor_tur_cze_bul_azi_zul_vie_mlt_dyu_swt_lda	-0.233751376077482	-0.552192372248843	0.58214118423309
148	sod_lit_lda_prs_anl_amh_amr_krd_aze_uzb_bam_mao_yor_alb_urd_bsq_glc_aeg_ses_mnd_svk_ita_tsw_rom_zul_cze_hun_moo_swa_est_arw_tig_geo_scr_ger_grk_rus_owc_wly_eng_fin_akn_bat_spa_jav_jpn_tml_kor_bul_mcd_dgb_swe_tag_bos_gam_sun_cnt_lat_bem_hin_chh_ukr_mol_guj_pan_qcu_afr_pol_ctl_ven_heb_nor_mlt_slo_ind_ben_swt_fre_cic_mly_tha_hau_knd_dyu_xho_tur_por_dut_azi_fbf_vie_sid_tsn_ewe_igb	-0.457422768473327	-1.08675495898513	0.2799538159796
149	aeg_afr_tsn_urd_mlt_wly_tig_rus_uzb_tur_ses_tag_cic_alb_nor_bsq_fre_hau_igb_cnt_ger_mol_lda_lat_bem_pol_est_zul_ewe_fin_por_sid_geo_cze_hin_ben_eng_chh_amh_dut_hun_yor_jav_svk_mly_jpn_knd_kor_bul_swe_dgb_bos_bat_grk_sod_sun_mnd_lit_dyu_ctl_gam_pan_glc_arw_slo_qcu_scr_mcd_guj_akn_heb_prs_amr_ita_mao_krd_ven_spa_xho_ind_tha_owc_tml_swt_swa_azi_rom_ukr_aze_moo_vie_anl_bam_tsw_fbf	0.189958069034753	0.446842987974555	0.656027294694083
150	amr_rom_xho_ita_amh_anl_mlt_ctl_uzb_tur_tsn_tag_fbf_glc_afr_bsq_scr_chh_dgb_cnt_hin_krd_ses_bul_lda_eng_fin_cic_swa_est_mol_hau_geo_ger_pan_grk_cze_sod_aeg_urd_hun_dyu_mly_por_jav_jpn_knd_kor_pol_lit_swt_ben_bat_arw_heb_mao_mnd_nor_yor_svk_owc_bos_prs_lat_ukr_qcu_alb_mcd_slo_zul_tig_spa_sid_rus_sun_swe_ven_fre_tsw_ind_tha_wly_tml_bem_akn_azi_dut_guj_aze_bam_vie_gam_moo_ewe_igb	-0.730228988857153	-1.75461209585105	0.0826192924165148
151	owc_spa_tsw_grk_sid_amh_wly_bul_azi_uzb_ses_jav_fbf_cze_ger_bsq_lit_aeg_dgb_cnt_mcd_lat_xho_eng_cic_nor_fin_bam_zul_hun_ukr_sod_geo_bos_urd_guj_mol_hau_anl_scr_est_lda_ind_slo_mly_jpn_tml_kor_swe_rus_akn_ctl_tag_dut_mlt_mao_mnd_svk_tsn_prs_chh_krd_afr_ita_rom_qcu_alb_hin_por_swa_amr_pol_gam_ben_bat_arw_igb_fre_ewe_sun_tha_heb_knd_moo_swt_tur_pan_glc_aze_ven_vie_tig_dyu_bem_yor	-0.654151536643208	-1.56552264298228	0.120856912745912
152	owc_pol_akn_spa_tig_wly_sod_afr_azi_aze_xho_mly_dgb_mol_guj_bsq_lat_gam_bem_cnt_hin_eng_cic_swe_ewe_rom_hun_yor_tsn_fin_dut_mlt_geo_ita_ukr_krd_bos_sid_chh_ben_est_ven_ind_nor_tag_jpn_tml_kor_bul_lit_swa_grk_jav_urd_heb_bat_mnd_ctl_zul_ger_hau_pan_scr_prs_svk_qcu_slo_glc_mcd_bam_aeg_fre_amh_rus_sun_arw_fbf_por_igb_mao_tha_amr_knd_dyu_lda_tur_cze_alb_uzb_ses_vie_anl_tsw_swt_moo	-0.246528333687307	-0.583558535237256	0.560929980872575
153	gam_dut_fbf_prs_hau_mlt_amh_cze_azi_uzb_lda_tag_bam_guj_afr_bsq_spa_heb_moo_mnd_mol_por_dgb_bos_zul_ger_fin_xho_swt_hun_krd_anl_geo_arw_urd_rus_glc_sid_amr_swe_est_yor_sun_fre_mao_jpn_knd_kor_lat_lit_ses_pan_bat_pol_sod_mly_cnt_eng_cic_rom_tig_ben_slo_hin_grk_qcu_svk_scr_alb_ven_aeg_mcd_owc_ctl_jav_bul_bem_ukr_tsn_ind_tha_chh_tml_ewe_tsw_tur_nor_ita_aze_igb_vie_wly_swa_dyu_akn	-0.0137631166878355	-0.0324134527802694	0.974211798066162
154	hau_por_ewe_rus_aeg_chh_wly_prs_tur_uzb_yor_tag_igb_scr_fre_bsq_cze_mlt_akn_cnt_ctl_ger_swt_grk_moo_guj_hun_bem_zul_fin_spa_gam_geo_bos_afr_urd_mol_sid_amr_alb_est_swa_mao_mcd_bat_jpn_knd_kor_bul_nor_bam_dut_sun_krd_sod_ind_mnd_lat_cic_lit_amh_ukr_hin_swe_rom_qcu_arw_pol_ben_xho_tig_slo_heb_pan_mly_eng_ven_ita_ses_jav_tha_anl_tml_tsn_dgb_azi_glc_svk_aze_dyu_vie_owc_lda_tsw_fbf	0.126017327286088	0.296205542571006	0.767733551710419
155	gam_afr_lda_alb_amr_wly_sod_mcd_azi_tur_tsn_ind_zul_grk_prs_bsq_ctl_amh_ses_cnt_ger_por_igb_mol_fbf_bul_est_ewe_dyu_fin_krd_mlt_geo_svk_lat_lit_nor_owc_aeg_rus_hun_dgb_bat_ben_sun_jpn_knd_kor_dut_pol_akn_swe_jav_spa_heb_tag_mnd_glc_ven_fre_sid_urd_arw_hin_ukr_qcu_rom_bos_slo_bam_anl_ita_chh_guj_mly_cze_yor_scr_swt_mao_tha_tig_tml_bem_xho_uzb_pan_eng_aze_tsw_vie_hau_cic_swa_moo	0.198937959493701	0.468477131675518	0.640539620999522
156	amr_cze_igb_pan_sid_mlt_heb_alb_uzb_azi_ses_jav_ven_mcd_pol_bsq_bos_owc_xho_mnd_grk_arw_yor_lat_tsn_spa_fin_dgb_bem_hun_dut_gam_geo_nor_eng_krd_guj_chh_sod_ben_est_akn_ind_scr_tag_jpn_tml_kor_swe_ukr_dyu_rus_bat_svk_tig_mao_cnt_glc_cic_mol_anl_ctl_fre_afr_slo_qcu_ger_por_lit_bam_wly_urd_amh_hin_mly_prs_moo_ita_zul_sun_tha_aeg_knd_swa_swt_tur_bul_rom_aze_ewe_vie_hau_tsw_fbf_lda	-0.379028903666746	-0.897879655437993	0.371568356293555
157	aeg_eng_dyu_grk_sod_anl_wly_pan_uzb_tur_ses_jav_ewe_lat_krd_bsq_guj_heb_dgb_cnt_prs_pol_ven_afr_moo_dut_est_swa_bam_fin_ben_mlt_geo_svk_ita_hin_ger_amr_sid_alb_hun_bem_ind_swe_mao_jpn_knd_kor_lit_por_zul_slo_mly_glc_amh_tag_mnd_ctl_tsn_ukr_hau_fre_arw_scr_rus_qcu_spa_mcd_mol_lda_owc_bos_chh_nor_bat_bul_swt_cze_tsw_sun_tha_gam_tml_akn_igb_azi_urd_rom_aze_fbf_vie_tig_cic_xho_yor	-0.165036258454258	-0.389584002266517	0.697734902324489
158	sod_nor_moo_fre_mlt_amh_wly_bul_uzb_azi_zul_ind_igb_mol_eng_bsq_ctl_heb_fbf_mnd_pol_urd_ses_lat_xho_arw_fin_swa_tsw_hun_guj_amr_geo_glc_alb_afr_scr_tig_gam_mcd_est_akn_jav_swe_mly_jpn_knd_kor_ukr_rom_yor_dut_tag_grk_owc_mao_cnt_hin_ewe_spa_hau_ger_lit_ben_krd_qcu_cze_ita_pan_ven_anl_bos_sid_por_bat_svk_swt_prs_tsn_sun_tha_aeg_tml_lda_bem_aze_rus_slo_tur_bam_vie_chh_cic_dyu_dgb	0.00782173576005872	0.0184310250280049	0.985334486897169
159	anl_nor_ven_glc_owc_aeg_gam_rom_tur_azi_ewe_sun_swt_mcd_por_bsq_slo_tig_tsw_cnt_guj_lit_moo_mol_lda_dut_est_cic_dyu_fin_ger_heb_geo_eng_rus_fre_pol_amr_hau_lat_hun_igb_jav_prs_tag_jpn_knd_kor_ita_ben_ses_bos_mao_alb_sod_ind_mnd_ctl_akn_spa_mlt_scr_grk_hin_pan_qcu_urd_swe_krd_bem_amh_arw_chh_cze_mly_svk_fbf_ukr_xho_bat_tha_sid_tml_yor_zul_aze_bul_afr_uzb_swa_vie_wly_dgb_bam_tsn	-0.676724578804176	-1.62217164797291	0.108152004382223
160	sod_nor_tsn_rus_anl_tig_amr_cze_uzb_azi_swt_tag_ewe_eng_alb_bsq_mol_wly_fbf_mnd_fre_urd_cic_grk_bem_mcd_est_tsw_xho_hun_svk_aeg_geo_arw_lat_afr_ukr_mlt_sid_prs_fin_dgb_jav_lit_bat_jpn_tml_kor_ger_scr_ses_slo_mao_ben_gam_mly_cnt_por_ven_krd_chh_dut_pol_pan_ita_qcu_bos_hin_spa_swa_owc_ctl_amh_guj_sun_glc_akn_swe_bam_ind_tha_hau_knd_igb_lda_aze_bul_rom_tur_dyu_vie_heb_moo_zul_yor	-0.253649382030196	-0.599621877710226	0.550216377425313
161	heb_bos_dyu_krd_hau_gam_sod_alb_aze_uzb_tsw_mly_fbf_ita_dut_bsq_mol_owc_yor_cnt_mcd_cze_akn_urd_swa_glc_fin_ven_zul_est_lit_amh_geo_lat_scr_svk_ben_chh_aeg_ger_hun_dgb_mao_nor_bat_jpn_tml_kor_slo_hin_bam_ctl_ind_pol_tig_tag_mnd_afr_moo_pan_sid_rus_arw_por_prs_qcu_bul_grk_swe_swt_mlt_spa_amr_ukr_sun_guj_igb_fre_cic_jav_tha_wly_knd_ses_xho_azi_rom_eng_tur_bem_vie_anl_ewe_lda_tsn	0.280756276349797	0.660890887080088	0.510316155845361
162	sid_rom_bam_ger_amr_anl_chh_slo_uzb_azi_moo_mao_lda_cze_mcd_bsq_ctl_mlt_tsn_mnd_por_bos_ses_nor_yor_ukr_hun_cic_akn_fin_grk_heb_geo_afr_mol_pol_arw_tig_hau_scr_est_ven_sun_lat_jav_jpn_tml_kor_lit_swe_swt_glc_tag_ita_wly_bat_cnt_guj_dgb_spa_amh_fre_hin_bul_krd_qcu_svk_pan_urd_tsw_gam_prs_aeg_dut_mly_alb_xho_rus_fbf_ind_tha_owc_knd_swa_bem_tur_eng_ben_aze_ewe_vie_sod_zul_dyu_igb	-0.413538189328623	-0.981758937156646	0.328765782454137
163	anl_urd_dgb_rus_owc_chh_sid_rom_tur_aze_xho_mly_ewe_bul_prs_bsq_nor_aeg_yor_cnt_pol_eng_igb_ctl_cic_krd_fin_bam_lda_hun_dut_tig_geo_cze_glc_grk_bos_mlt_heb_ita_est_dyu_jav_slo_ind_jpn_tml_kor_mol_lat_swt_guj_tag_spa_sod_bat_mnd_arw_fbf_swe_amr_ukr_mcd_por_pan_qcu_hin_alb_lit_bem_hau_scr_gam_ben_mao_svk_tsw_ger_tsn_sun_tha_amh_knd_ven_zul_uzb_afr_fre_azi_akn_vie_wly_moo_ses_swa	-0.585092634963302	-1.39572568223624	0.166120513541201
164	chh_hin_ses_eng_aeg_sod_wly_por_uzb_azi_bem_mao_tsn_urd_grk_bsq_pol_amr_tsw_cnt_rom_scr_ewe_bos_xho_ger_est_swa_moo_hun_bul_gam_geo_lat_guj_ita_nor_heb_hau_arw_fin_ven_bat_krd_jav_jpn_tml_kor_ukr_mcd_cic_pan_sun_spa_anl_mly_mnd_cze_swt_rus_tig_lit_alb_ctl_swe_qcu_svk_slo_dut_dgb_owc_afr_mlt_glc_ind_mol_bam_ben_fbf_tag_tha_amh_knd_lda_igb_tur_prs_fre_aze_akn_vie_sid_yor_dyu_zul	0.185094969816536	0.435119470974005	0.664483813577831
165	sid_ger_lda_fre_amh_wly_mlt_cze_uzb_azi_dyu_bat_dgb_hin_pan_bsq_swe_hau_zul_mnd_ben_bul_swa_dut_bem_spa_est_yor_tsn_hun_lat_sod_geo_arw_afr_pol_alb_anl_chh_krd_fin_akn_tag_prs_sun_jpn_tml_kor_ukr_rus_swt_bos_jav_guj_gam_mly_cnt_rom_igb_ita_aeg_nor_slo_mcd_por_qcu_glc_eng_lit_fbf_amr_urd_tig_ctl_ind_svk_moo_grk_ewe_mao_tha_owc_knd_bam_ses_aze_scr_mol_tur_xho_vie_heb_tsw_cic_ven	-0.314010275491557	-0.744805771303687	0.458267181063864
166	amr_mcd_moo_mol_aeg_sod_wly_eng_tur_azi_akn_jav_lda_ukr_grk_bsq_arw_sid_igb_mnd_slo_spa_fbf_dut_yor_scr_fin_ses_swt_hun_guj_owc_geo_pan_krd_lat_swe_hau_amh_ben_est_dgb_tag_ita_sun_jpn_tml_kor_bos_rus_zul_glc_ind_fre_gam_mly_cnt_nor_ewe_svk_chh_hin_afr_por_prs_qcu_lit_rom_bul_dyu_anl_ctl_heb_urd_mao_pol_bem_ger_tsw_bat_tha_mlt_knd_tsn_bam_aze_alb_cze_uzb_xho_vie_tig_ven_swa_cic	0.386946400107584	0.912131557141187	0.364057867488164
167	sid_slo_ses_swe_amr_anl_mlt_prs_aze_uzb_xho_mao_igb_eng_bul_bsq_ben_tig_tsw_cnt_fre_dut_swa_urd_bem_hin_fin_dyu_ewe_est_ctl_amh_geo_por_pol_grk_pan_owc_chh_mol_hun_dgb_ind_lat_mly_jpn_tml_kor_rom_svk_yor_alb_jav_arw_gam_bat_mnd_nor_zul_ger_aeg_ita_afr_bos_guj_qcu_krd_scr_rus_moo_sod_mcd_heb_lit_tag_glc_lda_ukr_bam_sun_tha_hau_knd_cic_swt_tur_cze_spa_azi_fbf_vie_wly_akn_tsn_ven	0.463941918082155	1.09416012481286	0.276710596796413
168	amh_guj_swa_ukr_aeg_anl_mlt_bos_aze_uzb_ven_sun_zul_slo_mcd_bsq_ger_gam_bam_cnt_ita_fre_ewe_glc_xho_pol_est_swt_lda_hun_spa_hau_geo_lat_grk_swe_hin_wly_sid_krd_fin_ses_mao_rus_mly_jpn_tml_kor_dut_afr_dyu_rom_tag_scr_chh_bat_mnd_ben_bem_bul_heb_urd_ctl_prs_eng_qcu_por_svk_nor_igb_sod_arw_amr_alb_jav_mol_fbf_cze_yor_ind_tha_owc_knd_tsn_cic_azi_lit_pan_tur_moo_vie_tig_akn_tsw_dgb	0.771541932463949	1.83331294142667	0.0699549882699772
169	anl_eng_tsn_prs_sod_tig_chh_urd_azi_uzb_cic_mly_bem_rom_swe_bsq_mol_hau_igb_cnt_hin_alb_dgb_pan_moo_ukr_hun_ewe_bam_est_rus_wly_geo_ctl_grk_bul_spa_amr_owc_por_fin_swt_jav_ger_bat_jpn_tml_kor_ita_bos_dyu_arw_mao_slo_sid_ind_mnd_krd_ven_svk_mlt_afr_mcd_fre_dut_qcu_lat_cze_lit_ses_aeg_glc_amh_nor_tag_pol_fbf_guj_swa_sun_tha_gam_knd_tsw_yor_aze_scr_ben_tur_akn_vie_heb_xho_zul_lda	-0.163178969179276	-0.385124814776627	0.701024348097326
170	chh_swe_ven_arw_sid_anl_heb_alb_tur_azi_moo_mly_dyu_rom_ita_bsq_cze_wly_xho_mnd_dut_urd_cic_slo_tsw_ger_fin_igb_lda_est_prs_amr_geo_mcd_krd_eng_guj_amh_mlt_ben_hun_zul_jav_pan_tag_jpn_knd_kor_spa_glc_yor_bos_bat_lat_sod_sun_cnt_ukr_swt_nor_gam_afr_grk_bul_pol_qcu_fre_rus_hin_fbf_owc_por_aeg_scr_ind_ctl_bam_lit_ses_mao_tha_tig_tml_dgb_tsn_uzb_mol_svk_aze_akn_vie_hau_ewe_bem_swa	-0.513722315335743	-1.22612624368298	0.223246779240432
171	heb_alb_yor_rom_aeg_wly_amr_lat_tur_uzb_tsn_sun_bem_afr_svk_bsq_fre_mlt_igb_cnt_mcd_arw_cic_pol_akn_eng_hun_bam_tsw_est_dut_gam_geo_swe_mol_slo_nor_anl_sod_pan_fin_dyu_ind_rus_mao_jpn_knd_kor_prs_ita_fbf_ukr_jav_lit_amh_mly_mnd_grk_ewe_cze_tig_bul_guj_ger_ben_qcu_spa_por_bos_lda_owc_hin_sid_scr_bat_ctl_moo_urd_dgb_tag_tha_hau_tml_xho_swt_aze_krd_glc_azi_swa_vie_chh_ven_zul_ses	-0.357525109968999	-0.846613055211055	0.399384114498307
172	chh_fre_tsn_afr_heb_owc_tig_ukr_uzb_aze_ewe_bat_swa_bos_alb_bsq_por_aeg_cic_mnd_eng_svk_dyu_guj_bem_bul_fin_yor_lda_est_scr_amr_geo_slo_nor_glc_prs_amh_sod_rus_hun_tsw_mly_ita_ind_jpn_knd_kor_urd_pol_bam_cze_sun_grk_gam_tag_cnt_ctl_swt_swe_mlt_ger_spa_arw_lat_qcu_dut_mcd_rom_ses_anl_krd_hau_mol_mao_ben_igb_hin_ven_jav_tha_sid_tml_dgb_fbf_tur_pan_lit_azi_xho_vie_wly_moo_akn_zul	-0.284322718486914	-0.672824946931707	0.502727087874072
173	aeg_cze_swa_eng_amr_heb_hau_mol_tur_azi_swt_ind_yor_hin_scr_bsq_afr_owc_moo_mnd_rus_grk_ven_fre_ses_alb_hun_tsw_tsn_fin_slo_gam_geo_ben_pol_spa_bos_anl_sid_ger_est_cic_bat_lat_sun_jpn_tml_kor_glc_swe_igb_rom_mao_prs_wly_mly_cnt_nor_ewe_svk_tig_por_guj_dut_arw_qcu_pan_ukr_ctl_akn_amh_krd_chh_urd_jav_mcd_bem_ita_fbf_tag_tha_mlt_knd_lda_dgb_aze_bul_lit_uzb_bam_vie_sod_xho_zul_dyu	-0.584147030651114	-1.39570801727954	0.166125819265818
174	amh_ger_igb_prs_owc_hau_mlt_krd_aze_uzb_zul_jav_tsn_lit_cze_bsq_svk_aeg_tsw_cnt_bos_pol_bem_nor_ses_bul_hun_swt_akn_est_hin_gam_geo_spa_lat_slo_rus_anl_heb_pan_fin_moo_tag_mcd_bat_jpn_knd_kor_eng_por_fbf_ben_ind_ukr_sid_mao_mnd_afr_dyu_arw_chh_scr_ctl_alb_glc_qcu_guj_urd_swe_yor_amr_mol_wly_fre_sun_grk_ven_dut_swa_mly_tha_tig_tml_ewe_lda_azi_rom_ita_tur_dgb_vie_sod_xho_bam_cic	-0.634282281377946	-1.51667587194215	0.132740433638067
175	amr_cze_dyu_fre_aeg_amh_mlt_ukr_tur_aze_yor_mly_igb_nor_pol_bsq_ben_sid_bem_cnt_urd_guj_ven_eng_tsn_por_hun_fbf_swa_fin_spa_heb_geo_svk_hin_lat_ita_hau_chh_ctl_est_akn_jav_afr_sun_jpn_knd_kor_bos_glc_ewe_alb_bat_prs_anl_ind_mnd_mol_swt_pan_tig_scr_bul_mcd_rom_qcu_rus_lit_dut_xho_sod_arw_gam_grk_tag_ger_tsw_slo_zul_mao_tha_wly_tml_dgb_moo_azi_krd_swe_uzb_ses_vie_owc_bam_lda_cic	-0.0549472413256983	-0.129533813098699	0.897215017843944
176	sid_ctl_zul_mol_gam_amh_chh_rom_aze_uzb_fbf_jav_ses_nor_lat_bsq_hin_owc_bem_mnd_ger_arw_cic_urd_tsn_ben_est_tsw_ewe_hun_ukr_mlt_geo_grk_krd_rus_svk_hau_heb_slo_fin_dgb_mao_bos_bat_jpn_knd_kor_ita_scr_moo_glc_ind_fre_sod_mly_cnt_cze_swt_lit_wly_swe_pan_pol_prs_qcu_por_afr_spa_xho_tig_guj_aeg_alb_sun_dut_dyu_eng_akn_tag_tha_amr_tml_lda_bam_tur_bul_mcd_azi_swa_vie_anl_igb_ven_yor	-0.15104239301691	-0.356466053047348	0.722299027262316
177	owc_hin_yor_svk_sod_heb_wly_fre_azi_aze_dgb_mao_tsw_rom_dut_bsq_afr_sid_ewe_mnd_ukr_ben_zul_glc_moo_slo_fin_igb_swa_hun_lat_chh_geo_prs_cze_lit_bos_gam_amr_bul_est_fbf_sun_spa_jav_jpn_tml_kor_ger_ita_tsn_nor_tag_mol_hau_mly_cnt_ctl_cic_arw_aeg_guj_urd_scr_pol_qcu_eng_pan_rus_swt_mlt_mcd_amh_alb_bat_swe_ven_krd_lda_ind_tha_anl_knd_bem_ses_tur_por_grk_uzb_dyu_vie_tig_xho_akn_bam	-0.0450849297397532	-0.106246169605391	0.915615883235434
178	wly_ben_xho_ita_mlt_sid_heb_urd_azi_uzb_tsw_tag_moo_ger_scr_bsq_hin_amh_bam_mnd_ukr_dut_ewe_guj_fbf_por_fin_swa_yor_hun_fre_tig_geo_alb_slo_glc_svk_amr_hau_spa_est_akn_mao_rus_mly_jpn_knd_kor_mol_krd_ses_cze_ind_mcd_aeg_sun_cnt_eng_zul_lit_gam_nor_afr_bul_swe_qcu_lat_pan_ctl_ven_anl_rom_sod_bos_jav_pol_cic_prs_dgb_bat_tha_chh_tml_tsn_lda_tur_grk_arw_aze_igb_vie_owc_bem_swt_dyu	0.355914742265542	0.837622784646423	0.404390068940329
179	amr_lit_lda_alb_sid_owc_gam_slo_tur_azi_dgb_tag_akn_scr_krd_bsq_cze_sod_zul_mnd_urd_pol_moo_swe_tsn_grk_hun_bam_dyu_est_mcd_anl_geo_rom_bul_nor_svk_amh_hau_ben_fin_igb_ind_lat_bat_jpn_knd_kor_eng_guj_xho_ita_mao_ger_mlt_jav_cnt_por_yor_rus_tig_afr_mol_prs_pan_qcu_arw_fre_spa_cic_heb_ukr_aeg_bos_mly_dut_bem_ctl_tsw_sun_tha_chh_tml_swt_fbf_aze_glc_hin_uzb_swa_vie_wly_ewe_ven_ses	0.142447302159205	0.335313669083839	0.738143684819984
180	amr_lit_zul_svk_tig_chh_mlt_dut_uzb_azi_ewe_mao_dyu_afr_cze_bsq_bul_anl_bem_cnt_hin_mcd_fbf_por_xho_bos_est_dgb_yor_fin_pol_aeg_geo_ita_krd_glc_scr_hau_amh_lat_hun_akn_mly_guj_jav_jpn_tml_kor_ctl_nor_ven_ger_tag_urd_sid_bat_mnd_grk_lda_ben_gam_mol_fre_rom_prs_qcu_swe_alb_spa_bam_sod_eng_wly_arw_ind_slo_swa_ukr_tsn_sun_tha_owc_knd_swt_tsw_aze_pan_rus_tur_ses_vie_heb_igb_cic_moo	-0.890344925697596	-2.15716410994689	0.033570706442784
181	anl_pan_bam_por_mlt_aeg_hau_alb_azi_tur_igb_bat_yor_prs_ben_bsq_dut_chh_swt_mnd_bul_guj_ven_eng_dgb_afr_est_xho_ewe_hun_pol_sid_geo_svk_ita_mol_mcd_heb_gam_bos_fin_fbf_sun_lat_mao_jpn_knd_kor_ctl_ger_bem_rus_jav_ukr_tig_ind_cnt_cze_akn_fre_wly_rom_scr_krd_nor_qcu_arw_lit_spa_cic_amh_grk_owc_hin_tag_slo_moo_urd_swa_mly_tha_sod_tml_zul_dyu_uzb_swe_glc_aze_ses_vie_amr_lda_tsw_tsn	-0.65938130872627	-1.57766215875533	0.118038841848831
182	gam_ben_yor_por_chh_mlt_sod_pan_aze_tur_bem_tag_fbf_nor_lit_bsq_eng_amh_dgb_cnt_scr_guj_akn_arw_dyu_ctl_fin_bam_lda_est_rom_tig_geo_afr_swe_mcd_cze_wly_anl_krd_hun_xho_ind_spa_mao_jpn_tml_kor_mol_svk_tsw_slo_jav_ukr_amr_bat_mnd_grk_ven_pol_heb_lat_urd_hin_fre_qcu_bos_bul_ita_swt_owc_dut_aeg_prs_mly_ger_cic_rus_ewe_sun_tha_sid_knd_zul_ses_azi_alb_glc_uzb_moo_vie_hau_igb_swa_tsn	0.339828736290125	0.799625968493082	0.425965226015329
183	hau_urd_ewe_pol_sid_tig_anl_scr_tur_uzb_xho_mao_tsn_alb_ger_bsq_ukr_wly_igb_cnt_fre_ita_fbf_pan_dyu_hin_hun_akn_bem_est_ctl_chh_geo_bul_cze_slo_glc_gam_aeg_nor_fin_yor_sun_guj_tag_jpn_tml_kor_bos_rus_ven_dut_mly_por_amr_ind_mnd_rom_ses_svk_owc_lit_afr_ben_grk_qcu_arw_krd_eng_moo_amh_prs_sod_swe_bat_spa_cic_mcd_zul_jav_tha_heb_knd_bam_swt_aze_mol_lat_azi_lda_vie_mlt_dgb_tsw_swa	-0.031009215358066	-0.0730155602517858	0.941950543929039
184	wly_eng_ven_pan_chh_anl_sod_afr_tur_uzb_fbf_mao_moo_pol_mol_bsq_cze_amh_xho_cnt_hin_rom_tsw_por_bam_lit_fin_ses_akn_est_urd_owc_geo_bul_glc_dut_slo_hau_sid_alb_hun_dgb_tag_guj_sun_jpn_tml_kor_krd_bos_yor_lat_bat_nor_aeg_mly_mnd_ukr_ewe_prs_amr_grk_ita_swe_mcd_qcu_svk_arw_ctl_swa_tig_ger_heb_ben_jav_rus_igb_spa_dyu_ind_tha_mlt_knd_cic_tsn_aze_fre_scr_azi_bem_vie_gam_swt_zul_lda	0.225003526115212	0.529092808539023	0.598001681420785
185	amr_swe_xho_ita_sid_owc_aeg_glc_aze_uzb_cic_sun_moo_lit_spa_bsq_krd_chh_akn_mnd_bul_hin_dyu_cze_tsw_pol_hun_ven_bam_fin_mcd_wly_geo_svk_lat_afr_slo_mlt_amh_scr_est_lda_bat_eng_mly_jpn_tml_kor_ukr_ger_yor_urd_jav_rom_tig_tag_cnt_bos_zul_prs_gam_mol_fre_nor_ctl_qcu_rus_arw_ben_ses_heb_grk_sod_guj_mao_dut_swa_por_igb_ind_tha_hau_knd_swt_ewe_tur_alb_pan_azi_dgb_vie_anl_tsn_bem_fbf	-0.51139831358997	-1.21749616314095	0.226495722380992
186	aeg_cze_ses_spa_amr_tig_heb_glc_azi_aze_xho_jav_zul_rus_ctl_bsq_lit_mlt_swa_mnd_ger_fre_swt_prs_yor_swe_fin_bam_fbf_est_por_anl_geo_mol_nor_guj_arw_sod_amh_dut_hun_tsn_mao_hin_mly_jpn_knd_kor_afr_ben_dgb_slo_ind_eng_wly_bat_cnt_mcd_ewe_bul_owc_ita_ukr_rom_grk_qcu_krd_scr_alb_dyu_hau_urd_gam_bos_tag_pan_igb_lat_moo_sun_tha_chh_tml_akn_ven_tur_pol_svk_uzb_lda_vie_sid_tsw_bem_cic	-0.138699765538878	-0.32724888293288	0.744215115749261
187	amh_afr_tsn_lat_wly_tig_aeg_svk_tur_azi_zul_tag_yor_guj_urd_bsq_prs_hau_bem_mnd_fre_hin_akn_pol_swt_slo_hun_igb_ven_fin_ben_gam_geo_eng_rom_glc_mol_heb_sid_pan_est_xho_bat_dut_mao_jpn_tml_kor_scr_por_cic_cze_ind_mcd_owc_sun_cnt_ger_dyu_rus_amr_swe_bul_ctl_spa_qcu_grk_krd_lit_moo_mlt_arw_sod_nor_mly_ukr_ewe_alb_ses_jav_tha_anl_knd_lda_swa_uzb_ita_bos_aze_fbf_vie_chh_dgb_tsw_bam	0.0368744229804783	0.0868381095573724	0.930986892164934
188	wly_glc_tsw_arw_aeg_mlt_hau_nor_tur_uzb_ewe_mao_xho_grk_ctl_bsq_dut_anl_zul_mnd_rom_ita_fbf_por_ses_lat_est_akn_bam_hun_scr_tig_geo_krd_cze_slo_pan_sid_owc_fre_fin_moo_mly_swe_jav_jpn_knd_kor_hin_afr_yor_urd_bat_mol_amh_tag_cnt_pol_tsn_alb_chh_mcd_bos_prs_bul_qcu_rus_spa_guj_igb_heb_ben_amr_svk_ind_ger_ven_eng_cic_sun_tha_gam_tml_dgb_bem_aze_ukr_lit_azi_swa_vie_sod_swt_dyu_lda	-0.106687579940765	-0.251482485291471	0.801995963525005
189	mlt_ben_dyu_mcd_heb_wly_amr_svk_aze_uzb_bem_ind_swt_arw_rus_bsq_bul_aeg_cic_cnt_ctl_swe_dgb_scr_swa_grk_est_zul_ven_fin_bos_amh_geo_guj_nor_fre_lat_sid_gam_ukr_hun_fbf_mly_pol_sun_jpn_knd_kor_afr_krd_tsn_rom_mao_lit_anl_jav_mnd_slo_akn_glc_sod_ita_mol_pan_urd_qcu_ger_cze_dut_lda_hau_hin_tig_alb_bat_eng_ses_spa_yor_tag_tha_chh_tml_bam_xho_azi_prs_por_tur_ewe_vie_owc_tsw_igb_moo	-0.18241632749736	-0.430705635167405	0.667678998751559
190	amh_arw_swa_ita_sod_anl_heb_afr_uzb_tur_tsw_mly_lda_guj_cze_bsq_svk_wly_swt_mnd_nor_urd_ven_scr_ses_pan_est_tsn_fbf_fin_ger_aeg_geo_lit_swe_ukr_bos_mlt_gam_bul_hun_cic_sun_mol_bat_jpn_tml_kor_ben_mcd_dgb_rom_tag_slo_hau_jav_cnt_eng_xho_lat_chh_prs_grk_hin_glc_qcu_ctl_krd_alb_ewe_amr_rus_tig_fre_ind_pol_igb_dut_dyu_mao_tha_owc_knd_akn_moo_aze_spa_por_azi_bam_vie_sid_zul_bem_yor	0.187763104686292	0.443439770150781	0.658477586992902
191	heb_arw_yor_eng_amh_sid_gam_ctl_uzb_azi_moo_bat_xho_rus_guj_bsq_afr_sod_tsw_mnd_bul_fre_bam_pan_ewe_scr_fin_tsn_lda_est_ger_aeg_geo_cze_prs_krd_ben_wly_mlt_glc_hun_igb_ind_svk_mly_jpn_knd_kor_swe_ita_ven_lit_sun_pol_anl_mao_cnt_lat_dgb_bos_hau_nor_mcd_hin_rom_qcu_ukr_grk_alb_dyu_tig_mol_amr_spa_tag_por_ses_urd_swt_jav_tha_owc_tml_zul_bem_tur_dut_slo_aze_cic_vie_chh_swa_akn_fbf	0.24755823300441	0.583447483269629	0.561004403840786
192	anl_afr_tsn_fre_wly_amr_tig_ben_tur_azi_bam_mao_tsw_prs_ukr_bsq_rom_sid_cic_mnd_lit_dut_bem_pol_dgb_nor_est_akn_xho_fin_ger_sod_geo_urd_hin_grk_glc_owc_amh_krd_hun_lda_jav_pan_mly_jpn_tml_kor_eng_bos_igb_rus_ind_mcd_chh_tag_cnt_bul_swt_por_gam_ita_spa_alb_swe_qcu_scr_slo_lat_ewe_hau_cze_aeg_mol_sun_arw_ses_ctl_yor_bat_tha_heb_knd_moo_ven_uzb_svk_guj_aze_zul_vie_mlt_dyu_swa_fbf	-0.404279467333387	-0.959819566659388	0.339634806268912
193	chh_dut_akn_pol_tig_heb_owc_krd_azi_aze_tsn_bat_dyu_fre_guj_bsq_hin_aeg_igb_cnt_por_ger_moo_ctl_lda_svk_fin_dgb_bam_est_scr_gam_geo_cze_lat_afr_grk_sid_mlt_ita_hun_ewe_mao_eng_tag_jpn_knd_kor_spa_urd_yor_mcd_sun_swe_wly_jav_mnd_alb_zul_nor_anl_prs_glc_bul_bos_qcu_rus_pan_arw_cic_sod_ukr_amh_rom_mly_ben_ses_lit_swt_ind_tha_amr_tml_ven_bem_tur_mol_slo_uzb_swa_vie_hau_fbf_tsw_xho	-0.499869462121499	-1.18788715714484	0.237902782347812
194	owc_alb_bam_fre_amh_sid_mlt_por_tur_azi_ses_ind_zul_krd_eng_bsq_lit_aeg_akn_mnd_spa_bul_swa_slo_lda_lat_hun_ewe_dyu_est_pol_amr_geo_nor_mol_glc_pan_gam_chh_ctl_fin_cic_bat_ukr_mly_jpn_tml_kor_scr_prs_bem_arw_sun_hin_anl_mao_cnt_afr_igb_svk_wly_urd_bos_dut_ita_qcu_ger_cze_grk_yor_tig_rom_heb_ben_tag_swe_moo_guj_ven_jav_tha_hau_knd_fbf_dgb_uzb_rus_mcd_aze_xho_vie_sod_tsn_tsw_swt	-0.270968304746312	-0.641086697620159	0.523043078190476
195	wly_ukr_cic_por_aeg_chh_amh_rom_aze_uzb_dyu_tag_yor_guj_eng_bsq_mcd_sod_fbf_mnd_swe_alb_swa_bos_swt_lat_fin_ven_xho_est_urd_sid_geo_scr_krd_ctl_fre_tig_heb_dut_hun_dgb_jav_grk_sun_jpn_tml_kor_arw_spa_ewe_mol_ind_slo_amr_mly_cnt_hin_tsw_ger_anl_prs_cze_afr_svk_qcu_glc_nor_pan_bem_hau_bul_owc_ita_bat_pol_zul_ben_moo_mao_tha_mlt_knd_bam_akn_tur_lit_rus_azi_igb_vie_gam_tsn_ses_lda	0.326564609941318	0.769214133549368	0.443715425230913
196	sid_hin_lda_spa_hau_tig_sod_bul_tur_aze_cic_jav_yor_arw_mol_bsq_afr_heb_bam_mnd_mcd_fre_tsn_ita_xho_eng_fin_dgb_ewe_hun_glc_anl_geo_lat_pan_svk_guj_wly_aeg_bos_est_ven_tag_ger_mly_jpn_knd_kor_grk_alb_bem_prs_bat_cze_chh_ind_cnt_krd_swt_nor_gam_ukr_por_dut_scr_qcu_swe_urd_slo_akn_amh_pol_mlt_rom_mao_rus_moo_ctl_swa_sun_tha_amr_tml_tsw_igb_uzb_lit_ben_azi_ses_vie_owc_zul_dyu_fbf	-0.91156162575325	-2.21174993463873	0.0294336502587983
197	chh_swe_cic_dut_wly_aeg_amr_grk_azi_uzb_moo_mly_dgb_ger_svk_bsq_mol_gam_dyu_mnd_bos_ctl_lda_bul_xho_prs_fin_ewe_ses_hun_mcd_mlt_geo_alb_por_krd_arw_tig_sid_glc_est_akn_sun_afr_mao_jpn_knd_kor_urd_ukr_bem_spa_jav_slo_heb_bat_cnt_rus_yor_scr_hau_pan_cze_ben_ita_qcu_fre_lat_pol_zul_sod_hin_amh_eng_ind_lit_igb_nor_tsn_tag_tha_owc_tml_bam_fbf_tur_rom_guj_aze_ven_vie_anl_swt_swa_tsw	-0.531961072424965	-1.26982671695676	0.20731449690269
198	wly_mcd_ewe_glc_sod_tig_heb_hin_aze_azi_ven_jav_akn_bul_urd_bsq_pan_owc_dyu_mnd_slo_svk_tsw_ctl_igb_arw_hun_bem_tsn_est_guj_amr_geo_mol_afr_por_ger_sid_anl_grk_fin_swa_tag_spa_bat_jpn_knd_kor_nor_ita_cic_dut_mao_scr_amh_ind_cnt_bos_dgb_cze_hau_swe_krd_fre_ukr_qcu_ben_alb_prs_bam_gam_rus_chh_lat_sun_rom_lda_eng_yor_mly_tha_mlt_tml_zul_xho_uzb_pol_lit_tur_moo_vie_aeg_ses_fbf_swt	-0.901013474428953	-2.18212392211824	0.0316200951590986
199	gam_swe_lda_ita_mlt_amr_hau_spa_azi_aze_dyu_ind_swt_scr_bul_bsq_lat_tig_ewe_mnd_mol_lit_zul_pan_tsn_glc_hun_bam_moo_est_mcd_sid_geo_prs_bos_hin_eng_aeg_wly_urd_fin_igb_sun_por_mao_jpn_tml_kor_rus_fre_swa_slo_bat_alb_owc_tag_cnt_grk_fbf_svk_heb_afr_pol_ger_ukr_qcu_dut_rom_nor_xho_amh_arw_chh_ctl_mly_cze_cic_krd_dgb_jav_tha_sod_knd_tsw_ses_tur_ben_guj_uzb_ven_vie_anl_yor_akn_bem	-0.215948995742698	-0.510563173033224	0.610866754587418
200	gam_ukr_ses_prs_anl_mlt_wly_por_azi_uzb_bem_sun_yor_alb_ger_bsq_lat_sod_swt_mnd_spa_lit_moo_afr_bam_guj_est_ewe_zul_hun_rom_chh_geo_slo_arw_swe_ita_tig_amh_krd_fin_dgb_mly_hin_ind_jpn_tml_kor_mcd_cze_tsw_eng_jav_urd_heb_mao_cnt_scr_igb_ctl_sid_grk_pol_glc_mol_qcu_svk_rus_bul_cic_owc_dut_amr_pan_bat_bos_dyu_ben_fbf_tag_tha_aeg_knd_akn_tsn_tur_nor_fre_aze_xho_vie_hau_swa_lda_ven	-0.70999443816487	-1.70470129876942	0.0915887857329873
201	aeg_mcd_dyu_hin_sid_wly_hau_ita_tur_azi_yor_tag_cic_fre_spa_bsq_glc_sod_bem_cnt_svk_krd_tsw_alb_lda_lit_est_ses_igb_hun_rom_tig_geo_pan_guj_lat_bul_amr_chh_dut_fin_ewe_mao_slo_sun_jpn_tml_kor_arw_nor_zul_ben_ind_urd_heb_mly_mnd_grk_akn_por_anl_swe_cze_scr_mol_qcu_eng_prs_bos_dgb_owc_afr_gam_rus_bat_pol_fbf_ger_ven_jav_tha_amh_knd_tsn_bam_uzb_ctl_ukr_aze_xho_vie_mlt_moo_swt_swa	-0.589329562276243	-1.40824179715931	0.162393717854176
202	amh_lit_tsn_ita_sod_tig_anl_eng_tur_azi_zul_mao_ewe_swe_bul_bsq_urd_mlt_ven_mnd_mol_spa_fbf_alb_lda_mcd_est_dyu_bam_hun_glc_wly_geo_ben_slo_rom_arw_hau_chh_cze_fin_xho_tag_lat_ind_jpn_knd_kor_ctl_rus_tsw_nor_sun_fre_gam_bat_cnt_prs_bem_ger_owc_krd_hin_scr_bos_qcu_grk_svk_afr_akn_aeg_por_heb_guj_jav_pol_dgb_ukr_yor_mly_tha_sid_tml_ses_moo_aze_pan_dut_uzb_swa_vie_amr_cic_igb_swt	-0.624651537158206	-1.49430433377018	0.138481447062256
203	aeg_rus_zul_alb_amr_mlt_owc_mol_aze_uzb_dyu_tag_igb_ctl_prs_bsq_dut_chh_bam_mnd_eng_guj_ses_ita_ewe_svk_fin_fbf_dgb_hun_lat_gam_geo_hin_lit_rom_bul_anl_sid_mcd_est_moo_sun_scr_mly_jpn_tml_kor_spa_nor_akn_krd_jav_slo_heb_bat_cnt_ben_tsw_ukr_tig_pan_arw_pol_ger_qcu_fre_afr_bos_xho_wly_swe_amh_glc_mao_cze_ven_grk_lda_ind_tha_hau_knd_swa_swt_tur_urd_por_azi_yor_vie_sod_tsn_cic_bem	-0.454766098074969	-1.07989644086995	0.282980950547275
204	mlt_alb_ses_por_aeg_anl_gam_slo_aze_azi_zul_bat_ven_nor_hin_bsq_fre_amr_bem_mnd_arw_bul_fbf_guj_xho_svk_est_bam_tsn_fin_glc_tig_geo_afr_ukr_krd_swe_wly_hau_urd_hun_lda_mao_ben_sun_jpn_knd_kor_cze_grk_yor_scr_mly_mcd_owc_ind_cnt_pol_tsw_ger_sid_pan_bos_spa_ctl_qcu_rus_lit_lat_akn_heb_dut_sod_rom_jav_ita_swa_mol_igb_tag_tha_chh_tml_swt_dyu_tur_eng_prs_uzb_dgb_vie_amh_moo_ewe_cic	-0.0911032242015112	-0.214666505184258	0.830497350756432
205	owc_krd_tsw_glc_wly_sid_hau_ctl_aze_azi_moo_bat_akn_bul_fre_bsq_grk_aeg_swa_cnt_dut_eng_tsn_ben_ven_rom_est_igb_lda_fin_urd_heb_geo_afr_cze_hin_spa_chh_anl_prs_hun_cic_jav_mcd_mly_jpn_tml_kor_svk_lat_bam_nor_ind_rus_tig_mao_mnd_alb_dyu_pan_mlt_guj_slo_lit_scr_qcu_swe_mol_pol_zul_gam_por_sod_ukr_tag_ita_yor_bos_bem_sun_tha_amh_knd_swt_xho_uzb_arw_ger_tur_ewe_vie_amr_fbf_ses_dgb	-0.316885060813299	-0.7496884751906	0.455334632538308
206	tig_swe_bem_ita_heb_amr_owc_ben_azi_uzb_tsn_tag_yor_glc_pol_bsq_rus_hau_dyu_mnd_mol_lit_lda_por_bam_grk_hun_xho_igb_est_arw_chh_geo_dut_prs_fre_pan_sod_mlt_bos_fin_tsw_jav_nor_sun_jpn_knd_kor_cze_svk_ven_alb_ind_ger_wly_bat_cnt_spa_swa_slo_aeg_guj_ctl_rom_bul_qcu_ukr_urd_hin_swt_sid_eng_amh_lat_mly_afr_dgb_scr_cic_mao_tha_gam_tml_ewe_akn_aze_mcd_krd_tur_fbf_vie_anl_zul_moo_ses	-0.349493317488098	-0.828221752026535	0.409665342938212
207	chh_slo_ewe_fre_sid_wly_owc_dut_azi_tur_bem_tag_swa_krd_eng_bsq_swe_anl_cic_mnd_spa_alb_ven_pan_yor_rus_hun_zul_lda_est_ger_amr_geo_cze_mcd_lat_urd_gam_heb_rom_fin_dyu_mly_bul_mao_jpn_knd_kor_scr_hin_ses_lit_ind_afr_sod_sun_cnt_ctl_xho_por_mlt_svk_nor_grk_arw_qcu_bos_prs_ita_igb_hau_pol_aeg_glc_jav_mol_akn_guj_fbf_bat_tha_amh_tml_dgb_bam_uzb_ukr_ben_aze_tsn_vie_tig_tsw_swt_moo	0.189202852212354	0.445295206634432	0.657141221893394
208	anl_ita_dyu_swe_mlt_gam_aeg_krd_tur_aze_bam_bat_tsn_nor_dut_bsq_ben_sod_lda_cnt_hin_mol_fbf_scr_tsw_guj_fin_swt_ewe_est_slo_wly_geo_afr_alb_spa_svk_amh_heb_por_hun_yor_mly_rus_sun_jpn_tml_kor_bos_ger_cic_urd_tag_arw_sid_ind_mnd_fre_dgb_grk_hau_pol_rom_lit_eng_qcu_pan_mcd_glc_swa_chh_ctl_tig_bul_jav_prs_ses_lat_zul_mao_tha_owc_knd_xho_akn_uzb_cze_ukr_azi_ven_vie_amr_moo_bem_igb	-0.398646484368794	-0.945047680690097	0.347083398891239
209	aeg_spa_ses_lat_hau_amr_mlt_grk_azi_uzb_moo_mao_bem_bul_urd_bsq_eng_anl_xho_cnt_fre_pan_zul_arw_yor_mcd_hun_ewe_swa_fin_prs_heb_geo_krd_slo_guj_bos_sid_amh_hin_est_fbf_bat_swe_ind_jpn_knd_kor_rom_rus_cic_dut_sun_nor_owc_mly_mnd_mol_igb_ctl_chh_svk_ukr_scr_afr_qcu_ben_cze_ger_lda_gam_ita_tig_glc_tag_lit_tsn_pol_ven_jav_tha_sod_tml_tsw_bam_aze_por_alb_tur_dgb_vie_wly_akn_dyu_swt	-0.894186143826767	-2.16054757053285	0.0333003046505778
210	amr_bos_bam_fre_sod_aeg_anl_scr_uzb_azi_tsn_jav_tsw_slo_lit_bsq_spa_heb_ses_cnt_mol_hin_cic_nor_dyu_afr_hun_dgb_ewe_est_grk_sid_geo_krd_ben_urd_arw_wly_tig_rom_fin_swa_mao_svk_mly_jpn_tml_kor_pan_glc_igb_dut_bat_rus_mlt_tag_mnd_por_fbf_bul_chh_ukr_lat_ita_ger_qcu_guj_ctl_cze_ven_amh_mcd_gam_prs_ind_eng_lda_swe_swt_sun_tha_owc_knd_moo_bem_tur_pol_alb_aze_xho_vie_hau_akn_zul_yor	-0.691175673884808	-1.65712136004148	0.100864879331635
211	mlt_mcd_fbf_pol_amr_aeg_wly_ukr_tur_azi_igb_tag_bam_prs_urd_bsq_por_tig_dyu_mnd_grk_slo_swt_nor_ven_swe_fin_tsn_moo_est_krd_owc_geo_bul_rus_arw_afr_gam_sod_guj_hun_akn_ind_spa_jav_jpn_knd_kor_ger_ctl_tsw_pan_mao_mol_anl_mly_cnt_hin_dgb_glc_hau_lit_lat_scr_fre_qcu_ben_bos_eng_yor_sid_cze_chh_rom_sun_alb_zul_ita_ses_bat_tha_heb_tml_lda_swa_uzb_dut_svk_aze_xho_vie_amh_bem_cic_ewe	-0.139929449141847	-0.329913138434126	0.742207569176238
212	amr_nor_lda_lit_mlt_heb_chh_ukr_aze_uzb_moo_jav_ven_pan_prs_bsq_bos_wly_bam_cnt_urd_alb_bem_dut_swt_por_est_dgb_cic_fin_glc_owc_geo_ger_svk_grk_afr_sod_gam_rom_hun_akn_sun_pol_bat_jpn_tml_kor_swe_slo_ewe_hin_ind_fre_anl_mao_mnd_guj_tsn_lat_tig_cze_spa_bul_mol_qcu_ita_mcd_arw_swa_hau_krd_aeg_eng_mly_ctl_igb_rus_fbf_tag_tha_sid_knd_xho_dyu_tur_ben_scr_azi_ses_vie_amh_yor_tsw_zul	0.849052743532242	2.01622883988159	0.046660722873317
213	chh_grk_dgb_ctl_sod_mlt_gam_bos_tur_azi_tsn_mao_tsw_slo_guj_bsq_ukr_amh_fbf_cnt_bul_mcd_cic_cze_igb_ger_hun_ven_lda_est_krd_sid_geo_swe_prs_afr_ben_amr_aeg_lat_fin_xho_jav_arw_bat_jpn_tml_kor_dut_svk_ses_por_mly_scr_anl_sun_mnd_eng_akn_ita_owc_rus_rom_spa_lit_qcu_pan_pol_glc_zul_hau_mol_wly_fre_tag_nor_bam_hin_swa_ind_tha_tig_knd_ewe_bem_aze_urd_alb_uzb_moo_vie_heb_yor_swt_dyu	-0.171607354356591	-0.405372513927452	0.686134750625019
214	amr_krd_dyu_spa_wly_anl_sid_lat_tur_uzb_igb_jav_lda_lit_ukr_bsq_swe_gam_fbf_cnt_bul_urd_swa_hin_tsw_rus_est_zul_ses_fin_ben_amh_geo_mol_grk_arw_rom_mlt_heb_mcd_hun_dgb_mly_guj_tag_jpn_tml_kor_ctl_alb_cic_prs_bat_scr_aeg_sun_mnd_slo_akn_dut_tig_por_glc_afr_eng_qcu_bos_pol_ger_xho_chh_nor_owc_ita_ind_cze_yor_pan_ven_mao_tha_hau_knd_ewe_swt_azi_fre_svk_aze_bem_vie_sod_bam_moo_tsn	0.0166373042163609	0.0391611909755892	0.968845819641449
215	sod_prs_fbf_pol_chh_sid_anl_swe_uzb_aze_xho_ind_bem_urd_slo_bsq_lit_aeg_igb_cnt_ctl_dut_bam_mcd_lda_pan_fin_swa_zul_hun_alb_amh_geo_krd_grk_cze_ita_heb_tig_ben_est_dyu_mao_scr_mly_jpn_knd_kor_spa_ukr_tsn_svk_bat_arw_wly_tag_mnd_por_ven_mol_gam_hin_ger_fre_guj_qcu_afr_rus_glc_dgb_hau_bos_owc_rom_sun_lat_cic_nor_moo_jav_tha_amr_tml_yor_swt_azi_bul_eng_tur_akn_vie_mlt_ses_ewe_tsw	-0.930003430274975	-2.25051194288007	0.0267732485606485
216	sid_krd_swa_por_wly_anl_sod_bul_tur_aze_swt_ind_tsn_afr_lit_bsq_grk_owc_xho_mnd_hin_cze_moo_alb_ven_guj_est_ewe_akn_fin_spa_aeg_geo_fre_scr_bos_glc_amh_heb_ita_hun_cic_bat_rus_jav_jpn_knd_kor_pol_pan_dyu_rom_tag_mol_hau_sun_cnt_eng_fbf_ger_chh_urd_lat_ctl_swe_qcu_prs_ben_slo_igb_tig_nor_gam_arw_mly_mcd_ses_ukr_lda_mao_tha_amr_tml_zul_dgb_azi_dut_svk_uzb_bem_vie_mlt_bam_yor_tsw	-0.868770115427028	-2.10296998518058	0.0381690406837237
217	amr_ctl_zul_guj_amh_sod_gam_dut_azi_aze_bem_bat_ses_ben_grk_bsq_bul_chh_tsn_mnd_prs_glc_fbf_pol_moo_ukr_fin_swt_igb_est_lat_wly_geo_ger_alb_swe_scr_tig_sid_rom_hun_akn_mly_krd_tag_jpn_tml_kor_urd_mcd_swa_mol_jav_rus_hau_ind_cnt_fre_cic_spa_heb_hin_pan_slo_arw_qcu_eng_ita_cze_tsw_mlt_svk_anl_bos_sun_afr_ven_lit_lda_mao_tha_owc_knd_ewe_bam_uzb_por_nor_tur_xho_vie_aeg_dyu_yor_dgb	-0.0676160467525394	-0.159393353460961	0.873704631128985
218	gam_por_zul_rom_amr_mlt_sid_ctl_aze_tur_fbf_ind_ven_spa_scr_bsq_ita_heb_xho_cnt_glc_pan_tsn_lat_ewe_mcd_fin_swa_bam_hun_prs_sod_geo_arw_mol_svk_krd_chh_amh_cze_est_igb_jav_urd_sun_jpn_tml_kor_afr_nor_dyu_eng_mao_bos_aeg_tag_mnd_grk_ses_slo_wly_ukr_dut_lit_fre_qcu_bul_alb_ben_swt_anl_swe_hau_ger_bat_pol_yor_rus_bem_mly_tha_owc_knd_cic_tsw_uzb_hin_guj_azi_akn_vie_tig_moo_lda_dgb	0.180303512944285	0.424190171761441	0.672406750758769
219	heb_mcd_dyu_pan_chh_sid_mlt_lit_aze_tur_tsw_sun_yor_nor_bul_bsq_cze_tig_igb_cnt_ben_slo_xho_ita_lda_scr_est_bem_ses_fin_bos_wly_geo_ctl_krd_pol_lat_sod_hau_por_hun_ewe_bat_ger_ind_jpn_tml_kor_rus_fre_akn_hin_mao_prs_owc_jav_mnd_rom_swa_dut_gam_mol_svk_afr_arw_qcu_eng_glc_urd_swt_amr_guj_aeg_spa_mly_grk_cic_ukr_zul_tag_tha_anl_knd_tsn_moo_azi_swe_alb_uzb_ven_vie_amh_fbf_bam_dgb	-0.459142489913668	-1.08975372939314	0.278637303980925
220	sid_nor_ses_por_heb_tig_anl_lat_uzb_aze_cic_tag_bam_slo_pol_bsq_ukr_owc_yor_mnd_eng_swe_zul_urd_swt_rus_fin_igb_moo_hun_ger_mlt_geo_prs_mol_bul_alb_wly_hau_fre_est_tsn_jav_ben_mao_jpn_knd_kor_rom_guj_dgb_spa_mly_hin_amr_bat_cnt_glc_dyu_arw_chh_dut_grk_bos_scr_qcu_svk_pan_mcd_tsw_sod_ctl_aeg_ita_sun_cze_ven_afr_akn_ind_tha_gam_tml_swa_lda_azi_lit_krd_tur_ewe_vie_amh_fbf_xho_bem	0.754369406574003	1.78951208850423	0.0767874510656587
221	amr_ben_fbf_pol_sod_wly_hau_grk_tur_uzb_bam_bat_ven_alb_rus_bsq_cze_owc_igb_mnd_por_krd_tsn_dut_ses_ukr_est_zul_dgb_hun_lat_heb_geo_scr_eng_arw_slo_anl_gam_ctl_fin_bem_tag_hin_mao_jpn_knd_kor_urd_lit_cic_bos_mly_mcd_aeg_sun_cnt_pan_swt_svk_sid_fre_guj_prs_ger_qcu_ita_mol_spa_moo_tig_nor_chh_rom_jav_glc_akn_afr_xho_ind_tha_amh_tml_tsw_lda_azi_swe_bul_aze_dyu_vie_mlt_swa_ewe_yor	-0.166190272882579	-0.392331921182015	0.695710687858722
222	tig_swe_ven_rom_sid_wly_anl_ctl_aze_tur_dgb_ind_dyu_rus_mol_bsq_pan_amr_fbf_cnt_svk_afr_zul_grk_moo_ukr_hun_swa_swt_fin_ita_chh_geo_ben_ger_urd_alb_aeg_sod_mcd_est_lda_mao_fre_mly_jpn_knd_kor_glc_hin_bam_bos_sun_spa_heb_bat_mnd_eng_yor_guj_hau_bul_pol_krd_por_qcu_lat_nor_prs_ewe_amh_scr_owc_dut_jav_lit_ses_arw_bem_tag_tha_gam_tml_cic_tsw_azi_cze_slo_uzb_akn_vie_mlt_xho_igb_tsn	-0.58437840956075	-1.39438837694835	0.166522543658783
223	tig_guj_tsn_glc_sid_hau_chh_hin_tur_uzb_yor_mly_bam_arw_grk_bsq_lit_heb_ewe_mnd_ben_afr_bem_ger_fbf_rom_fin_igb_dgb_hun_cze_anl_geo_mol_mcd_slo_swe_owc_sod_alb_est_ses_jav_urd_bat_jpn_tml_kor_nor_ukr_tsw_eng_sun_pan_amh_mao_cnt_scr_swa_svk_aeg_bos_dut_lat_prs_qcu_ita_bul_fre_dyu_mlt_spa_amr_krd_ind_ctl_swt_rus_akn_tag_tha_wly_knd_lda_moo_azi_pol_por_aze_cic_vie_gam_zul_ven_xho	0.0832071674593326	0.196068028195751	0.844984710366985
224	heb_lit_igb_glc_anl_gam_sod_prs_uzb_tur_tsw_ind_tsn_ben_ger_bsq_guj_mlt_xho_mnd_eng_ukr_dyu_mol_akn_pol_fin_bem_ses_est_slo_amr_geo_lat_ita_mcd_afr_amh_chh_cze_hun_cic_mao_hin_sun_jpn_knd_kor_dut_rus_swa_arw_bat_por_tig_jav_cnt_spa_lda_nor_sid_fre_rom_bul_swe_qcu_grk_pan_ctl_swt_owc_krd_hau_alb_mly_bos_yor_urd_moo_tag_tha_wly_tml_dgb_fbf_azi_svk_scr_aze_bam_vie_aeg_ven_ewe_zul	-0.163237803304683	-0.385274339163136	0.700913954438889
225	tig_spa_dyu_grk_chh_aeg_amh_bos_tur_aze_igb_mao_ses_cze_hin_bsq_afr_heb_bem_mnd_alb_lit_lda_glc_dgb_ctl_fin_tsn_moo_est_arw_gam_geo_ger_pol_mol_por_sod_amr_ben_hun_ewe_bat_eng_sun_jpn_knd_kor_nor_swe_zul_krd_jav_svk_sid_tag_cnt_scr_fbf_ita_wly_urd_rus_dut_pan_qcu_rom_lat_bul_cic_hau_mcd_anl_fre_mly_slo_swa_prs_akn_ind_tha_mlt_tml_bam_xho_uzb_guj_ukr_azi_yor_vie_owc_ven_tsw_swt	-0.535128871162529	-1.27727244189205	0.204685655065384
226	amr_spa_tsn_grk_amh_mlt_tig_afr_uzb_azi_xho_mao_fbf_lit_krd_bsq_rus_sod_ses_cnt_urd_scr_lda_guj_akn_glc_hun_dgb_swt_fin_svk_gam_geo_rom_fre_ger_swe_sid_wly_nor_est_bam_tag_dut_bat_jpn_knd_kor_ctl_bul_moo_ita_jav_ukr_heb_sun_mnd_bos_ven_slo_chh_hin_eng_arw_prs_qcu_por_lat_pan_zul_hau_cze_anl_mol_mly_alb_igb_pol_bem_ind_tha_aeg_tml_cic_ewe_tur_mcd_ben_aze_dyu_vie_owc_swa_yor_tsw	0.053449568043514	0.125911977205767	0.900073404853447
227	amr_ita_swa_glc_amh_sid_hau_eng_aze_tur_tsn_sun_ses_pol_nor_bsq_ben_owc_lda_cnt_prs_por_yor_guj_tsw_cze_est_ven_cic_hun_krd_heb_geo_bul_alb_fre_slo_aeg_anl_ctl_fin_akn_mly_bos_mao_jpn_knd_kor_ukr_spa_moo_arw_tag_mol_wly_bat_mnd_dut_swt_rom_tig_scr_hin_grk_swe_qcu_ger_mcd_rus_xho_mlt_pan_sod_urd_ind_afr_dgb_svk_ewe_jav_tha_gam_tml_dyu_bem_uzb_lat_lit_azi_bam_vie_chh_fbf_zul_igb	-0.213545762391498	-0.504455784956534	0.615134265766302
228	sid_guj_dyu_bos_anl_owc_tig_eng_aze_uzb_ven_jav_swt_pol_lat_bsq_swe_aeg_cic_mnd_pan_spa_ses_dut_yor_ukr_est_moo_fbf_hun_scr_amr_geo_grk_bul_svk_lit_heb_hau_mcd_fin_akn_mao_fre_bat_jpn_tml_kor_ita_krd_bam_por_tag_urd_mlt_ind_cnt_arw_swa_ctl_gam_ger_afr_hin_ben_qcu_cze_rom_mol_igb_chh_prs_wly_slo_mly_nor_bem_rus_ewe_sun_tha_sod_knd_dgb_lda_tur_glc_alb_azi_xho_vie_amh_zul_tsw_tsn	0.0149449045395923	0.0351896148065252	0.972003963502665
229	hau_svk_tsn_mol_sod_aeg_heb_ctl_tur_aze_bam_mly_ses_pan_ukr_bsq_prs_anl_swt_mnd_mcd_rus_moo_krd_cic_alb_fin_dyu_akn_hun_afr_gam_geo_urd_fre_lat_guj_tig_mlt_glc_est_xho_jav_bul_tag_jpn_tml_kor_spa_swe_tsw_arw_ind_grk_amr_mao_cnt_scr_fbf_por_amh_hin_ben_ger_eng_qcu_slo_nor_lit_lda_wly_pol_chh_rom_bat_ita_ewe_bos_dgb_sun_tha_owc_knd_bem_yor_uzb_cze_dut_azi_zul_vie_sid_igb_swa_ven	-0.467874828285184	-1.11214156232942	0.26894394446551
230	sod_pan_cic_mol_mlt_tig_chh_nor_uzb_azi_bem_bat_dgb_prs_arw_bsq_dut_anl_zul_cnt_ukr_ctl_swa_lat_xho_bos_fin_tsw_bam_est_ita_owc_geo_grk_lit_pol_ger_heb_wly_krd_hun_igb_tag_hin_mao_jpn_tml_kor_slo_por_ewe_ben_mly_scr_aeg_jav_mnd_mcd_tsn_afr_sid_guj_cze_eng_rus_qcu_spa_urd_glc_ven_amh_alb_hau_rom_ind_swe_dyu_bul_ses_sun_tha_amr_knd_fbf_moo_aze_fre_svk_tur_lda_vie_gam_akn_yor_swt	0.311478346307474	0.733623889270348	0.46502340427979
231	anl_pol_tsw_svk_owc_tig_sod_alb_aze_azi_dyu_sun_zul_nor_mcd_bsq_ben_mlt_yor_cnt_glc_mol_bem_hin_dgb_rus_fin_ses_ewe_est_spa_wly_geo_por_lit_ger_grk_heb_amr_krd_hun_cic_jav_pan_ind_jpn_tml_kor_ita_cze_xho_slo_mly_fre_hau_tag_mnd_prs_tsn_bos_aeg_guj_ukr_scr_afr_qcu_bul_ctl_lat_igb_gam_dut_chh_rom_mao_urd_fbf_swe_lda_bat_tha_amh_knd_swa_bam_tur_arw_eng_uzb_akn_vie_sid_ven_swt_moo	-0.513182091537792	-1.22257949236726	0.224577890741725
232	wly_rus_lda_ukr_sid_amr_aeg_ctl_azi_aze_igb_tag_yor_swe_mcd_bsq_cze_gam_ses_mnd_scr_alb_bam_slo_swt_por_hun_tsn_ewe_fin_bos_amh_geo_rom_spa_pan_ger_anl_chh_guj_est_moo_sun_bul_mly_jpn_knd_kor_svk_dut_bem_lat_ind_grk_tig_bat_cnt_fre_tsw_pol_owc_eng_glc_mol_afr_qcu_prs_ita_krd_akn_sod_nor_hau_arw_mao_hin_xho_lit_swa_jav_tha_mlt_tml_dyu_ven_uzb_ben_urd_tur_cic_vie_heb_fbf_zul_dgb	-0.293221897453542	-0.693788379796828	0.48954423882003
233	chh_rus_ven_ukr_sod_owc_aeg_pol_uzb_tur_akn_jav_dyu_slo_grk_bsq_ctl_gam_dgb_cnt_pan_swe_bam_dut_ewe_mcd_est_igb_zul_hun_lat_mlt_geo_nor_fre_svk_guj_tig_heb_hin_fin_lda_ind_afr_tag_jpn_tml_kor_alb_lit_fbf_prs_mly_por_amh_bat_mnd_glc_ses_cze_anl_ben_rom_bul_urd_qcu_eng_bos_mol_cic_wly_ita_hau_ger_sun_krd_tsw_arw_swt_mao_tha_amr_knd_tsn_bem_aze_spa_scr_azi_moo_vie_sid_yor_xho_swa	-0.209796905602731	-0.495087712980231	0.621705919713666
234	tig_ukr_dgb_afr_sod_mlt_gam_fre_aze_uzb_ses_ind_yor_scr_slo_bsq_dut_chh_bam_cnt_svk_pan_cic_rus_swt_nor_hun_zul_lda_est_bos_wly_geo_ger_ctl_glc_hin_amh_heb_mcd_fin_moo_sun_guj_bat_jpn_knd_kor_krd_prs_igb_bul_mao_lit_anl_jav_mnd_eng_ven_mol_aeg_rom_ita_urd_alb_qcu_pol_swe_por_swa_owc_grk_hau_spa_tag_ben_ewe_cze_dyu_mly_tha_sid_tml_tsn_xho_azi_lat_arw_tur_fbf_vie_amr_bem_tsw_akn	0.436332672053716	1.02855024758979	0.306358752557521
235	aeg_alb_ses_dut_amh_heb_sid_guj_uzb_aze_cic_mly_swt_spa_svk_bsq_hin_hau_zul_cnt_ger_bos_ven_nor_xho_lat_hun_dyu_bem_est_glc_chh_geo_por_mcd_ukr_urd_tig_mlt_prs_fin_ewe_jav_cze_mao_jpn_tml_kor_bul_swe_moo_arw_ind_eng_amr_tag_mnd_pol_yor_ita_gam_slo_pan_scr_grk_qcu_ben_mol_fre_bam_sod_rom_wly_krd_bat_rus_fbf_lit_tsw_sun_tha_owc_knd_dgb_lda_tur_afr_ctl_azi_akn_vie_anl_swa_tsn_igb	-0.757308390007314	-1.82306121280059	0.0715069461861886
236	hau_urd_ses_pan_mlt_tig_amr_pol_aze_azi_lda_ind_bem_eng_arw_bsq_afr_sid_dgb_mnd_ita_scr_akn_grk_zul_ukr_est_xho_tsw_hun_alb_wly_geo_bos_nor_spa_prs_gam_sod_slo_fin_swa_bat_mol_jav_jpn_knd_kor_lat_dut_yor_krd_sun_rom_chh_tag_cnt_por_tsn_mcd_aeg_guj_glc_fre_hin_qcu_cze_rus_svk_cic_anl_swe_heb_bul_mao_ger_moo_ben_dyu_mly_tha_owc_tml_swt_igb_uzb_lit_ctl_tur_bam_vie_amh_fbf_ewe_ven	-0.00204813850792102	-0.00482104073001606	0.99616370738434
237	amh_glc_ewe_lit_sod_sid_aeg_prs_tur_uzb_dyu_ind_dgb_rom_nor_bsq_fre_heb_ven_mnd_bos_hin_igb_grk_ses_ita_fin_zul_bem_est_por_hau_geo_krd_spa_mol_ger_tig_amr_swe_hun_fbf_jav_afr_mao_jpn_tml_kor_guj_rus_tsw_arw_mly_scr_anl_tag_cnt_svk_swa_dut_owc_eng_mcd_urd_slo_qcu_lat_alb_pan_moo_mlt_ben_wly_pol_sun_bul_yor_ctl_akn_bat_tha_chh_knd_lda_cic_aze_cze_ukr_azi_swt_vie_gam_tsn_xho_bam	0.329224354885483	0.774723175871602	0.440468527761231
238	sod_urd_fbf_krd_heb_mlt_aeg_rus_uzb_tur_ewe_mly_zul_slo_grk_bsq_dut_wly_swa_cnt_alb_eng_ses_scr_yor_ita_hun_tsn_lda_fin_ukr_amh_geo_prs_swe_pol_rom_owc_hau_hin_est_dyu_jav_fre_bat_jpn_knd_kor_pan_bos_akn_spa_tag_svk_sid_ind_mnd_mcd_ven_ben_chh_cze_por_nor_ctl_qcu_afr_arw_guj_igb_amr_mol_tig_glc_mao_lat_dgb_lit_moo_sun_tha_gam_tml_xho_swt_aze_ger_bul_azi_bam_vie_anl_cic_tsw_bem	-0.253105649859236	-0.598272220495049	0.55111259005451
239	tig_swe_dyu_dut_heb_sid_sod_guj_tur_azi_bem_mao_yor_urd_grk_bsq_bul_aeg_akn_mnd_lat_arw_xho_rom_fbf_afr_hun_moo_ses_est_ben_mlt_geo_pol_lit_rus_alb_gam_chh_mcd_fin_tsn_bat_spa_ind_jpn_knd_kor_bos_ita_tsw_svk_sun_hin_hau_tag_cnt_prs_ewe_ctl_owc_krd_scr_mol_cze_qcu_fre_ukr_eng_igb_amr_por_amh_nor_jav_glc_bam_pan_swa_mly_tha_anl_tml_lda_zul_aze_ger_slo_uzb_swt_vie_wly_ven_dgb_cic	-0.409102157693552	-0.96969973340292	0.334711386845445
240	gam_fre_fbf_scr_heb_mlt_wly_eng_aze_uzb_dyu_jav_bam_glc_bos_bsq_krd_owc_ven_cnt_rom_ben_tsn_mol_akn_alb_hun_igb_yor_est_guj_sod_geo_hin_ukr_swe_grk_hau_anl_por_fin_ses_tag_lat_mao_jpn_tml_kor_urd_prs_swa_arw_mly_spa_sid_ind_mnd_rus_dgb_ger_amr_nor_dut_slo_mcd_qcu_ctl_bul_pan_lda_amh_cze_tig_svk_bat_lit_swt_ita_tsw_sun_tha_aeg_knd_zul_ewe_tur_afr_pol_azi_bem_vie_chh_cic_moo_xho	-0.761518909098582	-1.83564588679047	0.0696057667256444
241	hau_pol_xho_lit_owc_sid_gam_prs_aze_tur_akn_mao_ven_por_swe_bsq_alb_wly_bem_mnd_bul_pan_cic_spa_tsw_mcd_fin_bam_swa_hun_krd_chh_geo_afr_bos_urd_nor_heb_amr_rom_est_zul_sun_mol_tag_jpn_knd_kor_eng_dut_ses_ctl_ind_svk_amh_jav_cnt_scr_ewe_arw_tig_fre_guj_glc_ger_qcu_ben_cze_lat_fbf_aeg_rus_anl_ita_bat_ukr_dyu_grk_igb_mly_tha_mlt_tml_tsn_moo_azi_hin_slo_uzb_dgb_vie_sod_yor_swt_lda	0.0623339681282968	0.146895673798249	0.883532340578023
242	chh_lat_ven_dut_tig_mlt_heb_prs_azi_tur_yor_bat_zul_hin_bul_bsq_alb_aeg_bem_cnt_ukr_arw_dyu_ben_akn_mol_fin_xho_lda_est_ger_gam_geo_swe_fre_rom_guj_wly_amh_pol_hun_swa_tag_svk_mao_jpn_tml_kor_eng_glc_dgb_nor_jav_mcd_amr_ind_mnd_slo_bam_spa_anl_krd_scr_lit_ctl_qcu_urd_pan_rus_igb_sid_grk_sod_ita_mly_cze_fbf_afr_ewe_sun_tha_hau_knd_cic_moo_aze_por_bos_uzb_tsw_vie_owc_tsn_swt_ses	-0.161877367622187	-0.381778534560345	0.70349657678807
243	anl_krd_cic_urd_chh_wly_amr_slo_azi_aze_ven_mao_tsw_rus_mcd_bsq_cze_sid_akn_mnd_pan_ger_tsn_ctl_yor_lit_fin_dgb_swt_est_ukr_tig_geo_grk_svk_fre_alb_sod_heb_swe_hun_xho_jav_scr_sun_jpn_tml_kor_por_afr_zul_mol_ind_bos_hau_bat_cnt_eng_lda_prs_amh_guj_arw_spa_bul_qcu_rom_pol_ben_fbf_mlt_dut_gam_hin_mly_ita_igb_lat_bam_tag_tha_owc_knd_ses_swa_uzb_nor_glc_tur_dyu_vie_aeg_bem_moo_ewe	-0.678423966207522	-1.62427980598647	0.107700760342154
244	chh_krd_tsw_pol_aeg_gam_owc_bos_uzb_azi_ses_mly_bem_ctl_ger_bsq_prs_sid_tsn_cnt_afr_guj_dyu_alb_zul_ita_fin_akn_lda_est_pan_amr_geo_nor_hin_ukr_dut_mlt_tig_por_hun_swa_tag_cze_mao_jpn_knd_kor_mcd_rom_fbf_fre_bat_grk_wly_sun_mnd_arw_yor_glc_amh_lit_spa_lat_swe_qcu_slo_eng_svk_igb_hau_scr_anl_mol_ind_ben_swt_urd_moo_jav_tha_sod_tml_ven_bam_aze_bul_rus_tur_cic_vie_heb_xho_ewe_dgb	0.155941516960799	0.367102542297511	0.714376535681071
245	wly_ger_swt_pol_hau_sid_amr_prs_aze_azi_akn_ind_tsn_svk_ctl_bsq_afr_sod_dyu_mnd_mol_slo_yor_glc_moo_por_est_bam_tsw_fin_rom_heb_geo_lit_ben_lat_arw_chh_gam_ita_hun_lda_tag_grk_mao_jpn_knd_kor_eng_cze_ses_mcd_jav_dut_owc_mly_cnt_rus_bem_ukr_mlt_krd_nor_guj_hin_qcu_fre_spa_urd_zul_aeg_bos_tig_pan_sun_scr_ven_swe_igb_bat_tha_anl_tml_cic_fbf_tur_bul_alb_uzb_swa_vie_amh_xho_ewe_dgb	-0.124894894130377	-0.294757665890308	0.768835979882929
246	amr_fre_moo_grk_gam_sod_anl_swe_azi_aze_ewe_mao_bam_hin_scr_bsq_pol_chh_xho_cnt_ben_rus_zul_cze_swa_bos_hun_fbf_dyu_fin_afr_heb_geo_ita_mol_lat_dut_tig_amh_bul_est_bem_jav_lit_mly_jpn_knd_kor_alb_pan_cic_mcd_ind_nor_owc_tag_mnd_glc_lda_eng_wly_arw_ger_por_guj_qcu_ctl_slo_spa_ses_sid_rom_aeg_urd_sun_svk_yor_ukr_swt_bat_tha_hau_tml_akn_tsn_uzb_krd_prs_tur_ven_vie_mlt_tsw_dgb_igb	-0.470857277035915	-1.11997115999048	0.265610110547943
247	gam_spa_dyu_svk_sid_chh_heb_arw_aze_tur_fbf_ind_ewe_bul_swe_bsq_mol_hau_moo_mnd_grk_krd_cic_ita_swt_por_hun_swa_akn_fin_ben_sod_geo_ctl_hin_prs_ger_aeg_amr_mcd_est_lda_sun_rus_tag_jpn_knd_kor_urd_glc_zul_slo_mao_nor_tig_jav_cnt_scr_ven_ukr_mlt_cze_lit_afr_fre_qcu_eng_rom_pan_yor_amh_lat_wly_guj_mly_dut_tsn_alb_dgb_bat_tha_anl_tml_bam_bem_azi_bos_pol_uzb_igb_vie_owc_tsw_xho_ses	-0.699353323637618	-1.6812118490442	0.0960773156736426
248	gam_dut_yor_pol_heb_sod_anl_prs_aze_azi_tsw_sun_ses_ctl_mol_bsq_lit_tig_fbf_mnd_rus_alb_akn_slo_swa_afr_fin_swt_lda_est_por_mlt_geo_ger_ukr_bos_fre_owc_hau_arw_hun_cic_ind_ben_mao_jpn_tml_kor_pan_grk_dgb_ita_bat_rom_sid_mly_cnt_mcd_bam_hin_aeg_glc_lat_nor_eng_qcu_guj_spa_swe_xho_chh_bul_amh_cze_tag_scr_bem_krd_tsn_jav_tha_wly_knd_igb_dyu_tur_urd_svk_uzb_zul_vie_amr_moo_ewe_ven	-0.25274461726616	-0.597625727545759	0.551542138917289
249	mlt_fre_ses_lat_tig_aeg_amr_rom_tur_uzb_dgb_mly_lda_ita_bos_bsq_lit_wly_igb_cnt_ger_dut_bam_afr_swt_ukr_hun_fbf_xho_est_mcd_chh_geo_swe_grk_bul_por_sod_anl_ben_fin_ven_bat_pan_ind_jpn_knd_kor_nor_pol_yor_cze_jav_urd_amh_mao_mnd_krd_zul_guj_sid_hin_slo_ctl_svk_qcu_spa_prs_scr_akn_hau_eng_owc_glc_tag_arw_ewe_alb_swa_sun_tha_gam_tml_tsw_tsn_azi_mol_rus_aze_bem_vie_heb_dyu_cic_moo	-1.04356590214754	-2.5485173340619	0.0124565023324987
250	mlt_urd_yor_cze_tig_wly_anl_hin_azi_uzb_dyu_mly_swt_swe_glc_bsq_lat_sid_tsw_cnt_arw_svk_swa_spa_bam_mcd_est_tsn_ewe_fin_ger_amh_geo_ukr_lit_ben_mol_sod_heb_dut_hun_bem_tag_pan_sun_jpn_tml_kor_ita_por_ses_scr_mao_grk_hau_bat_mnd_ctl_dgb_prs_amr_alb_nor_pol_slo_qcu_krd_rus_eng_lda_chh_guj_gam_afr_jav_fre_moo_rom_akn_ind_tha_owc_knd_zul_cic_tur_bos_bul_aze_xho_vie_aeg_ven_igb_fbf	-0.470783863594133	-1.11925312516875	0.265914639140113
251	tig_lat_cic_alb_chh_owc_hau_mcd_tur_uzb_zul_mly_tsw_ukr_glc_bsq_prs_sod_bam_cnt_ben_mol_fbf_lit_swa_cze_hun_bem_dgb_fin_rom_amr_geo_arw_ctl_rus_fre_mlt_wly_slo_est_ses_ind_ita_jav_jpn_tml_kor_bul_scr_lda_grk_mao_krd_anl_tag_mnd_urd_dyu_ger_sid_nor_pan_swe_svk_qcu_dut_guj_por_tsn_gam_spa_aeg_hin_sun_eng_yor_afr_swt_bat_tha_heb_knd_ven_xho_azi_pol_bos_aze_ewe_vie_amh_moo_akn_igb	-0.072536022887186	-0.170791246667	0.864758944343944
252	sid_nor_lda_fre_hau_mlt_sod_eng_uzb_tur_ven_jav_dyu_lat_guj_bsq_glc_aeg_moo_cnt_svk_por_swt_bul_swa_krd_est_igb_bem_fin_ben_gam_geo_dut_hin_scr_cze_owc_amh_alb_hun_bam_ind_mol_sun_jpn_tml_kor_lit_pol_akn_pan_bat_rom_wly_mao_mnd_arw_cic_ukr_anl_spa_rus_urd_ita_qcu_swe_bos_ctl_xho_amr_mcd_tig_grk_mly_ger_tsn_prs_ses_tag_tha_heb_knd_fbf_ewe_azi_slo_afr_aze_yor_vie_chh_tsw_dgb_zul	0.435088985022531	1.02934298500279	0.305988206563754
253	chh_swe_xho_urd_sod_heb_sid_grk_aze_tur_moo_mly_tsw_rom_svk_bsq_guj_mlt_dyu_mnd_por_alb_ven_hin_swt_ita_fin_swa_yor_est_prs_tig_geo_ben_bul_afr_spa_amr_wly_mol_hun_igb_jav_pol_sun_jpn_knd_kor_arw_bos_bem_scr_mao_rus_gam_tag_cnt_glc_dgb_ger_owc_slo_lit_pan_ukr_qcu_eng_dut_mcd_bam_aeg_cze_anl_ctl_bat_fre_lda_nor_zul_ind_tha_hau_tml_cic_akn_azi_krd_lat_uzb_fbf_vie_amh_ses_tsn_ewe	-0.137298807436865	-0.32417732218868	0.746531764564533
254	aeg_fre_tsw_rus_sid_chh_owc_eng_tur_aze_xho_jav_moo_lit_pol_bsq_cze_gam_bem_mnd_swe_ben_cic_guj_fbf_glc_fin_igb_zul_est_scr_heb_geo_dut_prs_urd_nor_wly_anl_bos_hun_swt_sun_ctl_mly_jpn_tml_kor_svk_rom_akn_afr_ind_krd_tig_mao_cnt_arw_ven_lat_amr_spa_bul_mol_pan_qcu_hin_ukr_alb_tsn_hau_grk_mlt_slo_bat_ger_swa_por_dgb_tag_tha_amh_knd_yor_ewe_azi_mcd_ita_uzb_bam_vie_sod_ses_dyu_lda	-0.118598642966207	-0.279585434769897	0.780416447656266
255	heb_guj_bem_mcd_amh_aeg_anl_prs_tur_aze_ven_bat_fbf_urd_alb_bsq_fre_chh_swt_mnd_pol_ukr_ses_afr_xho_nor_est_dyu_bam_fin_slo_wly_geo_cze_pan_swe_por_amr_tig_ctl_hun_tsw_mao_ben_sun_jpn_tml_kor_lat_bul_igb_rus_tag_grk_mlt_ind_cnt_lit_dgb_ger_sid_hin_eng_scr_dut_qcu_rom_glc_ita_moo_owc_krd_hau_svk_jav_arw_ewe_mol_cic_mly_tha_gam_knd_yor_swa_uzb_spa_bos_azi_zul_vie_sod_tsn_lda_akn	-0.608218722636373	-1.45426242305954	0.149240245898071
256	heb_ben_yor_slo_sid_amh_wly_urd_azi_aze_bam_bat_dgb_prs_nor_bsq_lit_sod_ses_cnt_krd_por_cic_lat_swt_spa_hun_fbf_tsn_est_pan_hau_geo_mcd_pol_ita_eng_amr_chh_ukr_fin_moo_mao_bos_mly_jpn_knd_kor_hin_guj_dyu_swe_tag_cze_anl_ind_mnd_rom_ven_scr_tig_rus_alb_glc_arw_qcu_ctl_svk_dut_akn_mlt_ger_gam_bul_sun_mol_swa_fre_zul_jav_tha_owc_tml_lda_xho_tur_grk_afr_uzb_bem_vie_aeg_tsw_ewe_igb	-0.295571187199729	-0.700113217439293	0.485604315778162
257	aeg_bos_dyu_dut_tig_anl_owc_cze_azi_aze_tsn_ind_tsw_ben_lit_bsq_slo_hau_zul_cnt_por_swe_bam_eng_swt_arw_hun_fbf_ewe_est_grk_sod_geo_prs_svk_ger_glc_gam_sid_spa_fin_bem_mao_ctl_mly_jpn_tml_kor_mcd_scr_xho_alb_jav_rom_wly_bat_mnd_lat_lda_pol_mlt_bul_urd_mol_hin_qcu_krd_ukr_afr_ven_amr_pan_heb_nor_tag_rus_akn_guj_dgb_sun_tha_amh_knd_cic_yor_uzb_fre_ita_tur_igb_vie_chh_ses_swa_moo	0.058345446828491	0.137414576180978	0.891000177116198
258	heb_bos_tsw_arw_sod_amh_amr_svk_aze_azi_bam_sun_tsn_ukr_nor_bsq_guj_wly_yor_mnd_urd_krd_dgb_pol_fbf_eng_fin_swa_swt_hun_swe_gam_geo_lat_ger_fre_por_sid_aeg_lit_est_zul_tag_rus_ind_jpn_tml_kor_afr_bul_igb_glc_mly_mcd_anl_bat_cnt_scr_xho_pan_tig_dut_ctl_grk_spa_qcu_alb_mol_slo_akn_owc_hin_chh_ben_mao_prs_cic_ita_dyu_jav_tha_mlt_knd_moo_ven_uzb_cze_rom_tur_ewe_vie_hau_ses_bem_lda	-0.304324285266335	-0.719317591381102	0.473748933330916
259	amr_mcd_swt_pan_owc_mlt_anl_ben_aze_azi_moo_ind_bam_hin_scr_bsq_arw_sid_lda_mnd_svk_pol_dgb_rom_akn_krd_hun_tsw_fbf_est_ukr_gam_geo_dut_bul_mol_bos_aeg_chh_rus_fin_swa_mly_swe_jav_jpn_knd_kor_prs_glc_zul_alb_sun_spa_hau_tag_cnt_grk_ven_guj_tig_lit_lat_ctl_fre_qcu_ger_slo_ita_xho_heb_cze_sod_urd_mao_afr_bem_nor_ses_bat_tha_wly_tml_ewe_dyu_tur_eng_por_uzb_igb_vie_amh_cic_tsn_yor	-0.329805331766072	-0.780002418075406	0.437370098723453
260	heb_spa_akn_lit_hau_amr_chh_dut_azi_tur_ewe_ind_dyu_ukr_swe_bsq_bul_amh_tsw_cnt_prs_pol_bam_hin_tsn_mol_est_xho_lda_fin_slo_aeg_geo_eng_ben_grk_urd_tig_sod_cze_hun_fbf_sun_glc_mao_jpn_knd_kor_arw_ctl_dgb_krd_bat_pan_mlt_jav_mnd_nor_cic_fre_sid_rom_por_ger_ita_qcu_svk_alb_rus_zul_gam_bos_owc_afr_tag_guj_swa_scr_igb_mly_tha_wly_tml_swt_yor_uzb_mcd_lat_aze_ses_vie_anl_ven_bem_moo	-0.900862475734467	-2.18964604513403	0.0310519467609298
261	amh_grk_ses_ctl_aeg_mlt_amr_pan_tur_aze_akn_bat_xho_ita_rus_bsq_pol_sid_tsw_cnt_mol_mcd_swt_swe_dgb_arw_hun_lda_igb_fin_bul_sod_geo_lit_urd_spa_cze_wly_heb_glc_est_moo_mao_alb_ind_jpn_tml_kor_ben_krd_bem_nor_jav_scr_owc_mly_mnd_slo_tsn_hin_hau_bos_ukr_dut_fre_qcu_rom_svk_ger_yor_gam_por_anl_prs_sun_eng_fbf_afr_dyu_tag_tha_tig_knd_cic_zul_uzb_guj_lat_azi_ewe_vie_chh_swa_bam_ven	-0.379323143745067	-0.898464350058716	0.371258324560864
262	amh_ukr_cic_mol_chh_gam_mlt_rom_azi_aze_lda_mao_swt_bos_guj_bsq_pol_anl_zul_cnt_scr_afr_tsn_eng_igb_nor_est_tsw_ses_fin_ctl_tig_geo_mcd_svk_fre_lat_hau_heb_glc_hun_yor_bat_swe_sun_jpn_tml_kor_rus_spa_fbf_slo_ind_lit_owc_mly_mnd_hin_xho_grk_aeg_bul_alb_cze_arw_qcu_urd_por_ben_akn_wly_krd_sid_pan_jav_dut_ven_prs_moo_tag_tha_sod_knd_dyu_dgb_uzb_ger_ita_tur_swa_vie_amr_bem_bam_ewe	-0.771045769727852	-1.85328840083475	0.0670116577255353
263	wly_alb_igb_bos_sid_anl_sod_urd_azi_aze_tsw_tag_lda_por_afr_bsq_prs_heb_cic_mnd_ukr_hin_swa_ger_ven_slo_hun_dgb_xho_est_nor_tig_geo_scr_dut_arw_krd_chh_owc_rus_fin_bem_jav_grk_mly_jpn_knd_kor_eng_mol_akn_guj_bat_ctl_aeg_sun_cnt_cze_ses_ben_amh_pan_bul_ita_lit_qcu_mcd_fre_rom_zul_mlt_swe_hau_spa_mao_pol_moo_lat_yor_ind_tha_gam_tml_fbf_bam_tur_svk_glc_uzb_tsn_vie_amr_swt_ewe_dyu	0.105813743301192	0.248785954257865	0.804074942863595
264	hau_prs_igb_bul_gam_amh_chh_lat_tur_aze_akn_mly_zul_ctl_urd_bsq_pol_tig_fbf_cnt_guj_lit_yor_svk_xho_hin_hun_bam_ven_fin_bos_aeg_geo_por_ben_arw_dut_sod_anl_mol_est_swt_ind_ger_jav_jpn_tml_kor_fre_glc_ewe_cze_tag_nor_mlt_mao_mnd_mcd_swa_spa_sid_ita_alb_scr_rus_qcu_rom_ukr_swe_dyu_amr_krd_wly_pan_sun_eng_lda_afr_dgb_bat_tha_owc_knd_ses_cic_azi_slo_grk_uzb_tsn_vie_heb_moo_tsw_bem	-0.319929604610596	-0.757870287010416	0.450444789739597
265	sid_afr_lda_scr_amh_mlt_amr_hin_tur_azi_swa_tag_dgb_mol_ita_bsq_guj_chh_fbf_cnt_por_nor_swt_svk_dyu_pan_fin_ven_bem_hun_cze_sod_geo_slo_rom_ctl_glc_heb_hau_ger_est_ses_mao_bul_ind_jpn_tml_kor_bos_spa_tsn_lat_bat_rus_tig_mly_mnd_ben_cic_prs_owc_arw_alb_ukr_fre_qcu_pol_dut_eng_bam_wly_lit_anl_grk_jav_swe_moo_mcd_igb_sun_tha_gam_knd_xho_zul_aze_krd_urd_uzb_ewe_vie_aeg_tsw_akn_yor	-0.632209089075578	-1.51180082905977	0.133975245621835
266	amh_spa_tsn_cze_owc_wly_sod_ger_tur_uzb_ses_ind_moo_alb_swe_bsq_por_heb_fbf_mnd_afr_rom_cic_prs_dgb_ben_fin_zul_ven_hun_fre_tig_geo_eng_lit_pan_krd_sid_gam_mcd_est_bam_jav_glc_tag_jpn_knd_kor_nor_lat_swa_ita_mly_pol_mlt_bat_cnt_ctl_yor_bos_chh_ukr_hin_urd_dut_qcu_rus_bul_svk_bem_hau_mol_anl_grk_mao_arw_xho_scr_akn_sun_tha_amr_tml_ewe_lda_aze_guj_slo_azi_dyu_vie_aeg_swt_igb_tsw	-7.46376937500699e-05	-0.000175718637966737	0.999860173189378
267	hau_cze_moo_grk_chh_gam_heb_nor_aze_uzb_igb_mly_tsw_bul_pan_bsq_krd_aeg_ven_cnt_svk_urd_lda_fre_ses_ctl_est_bam_tsn_hun_alb_anl_geo_pol_slo_rus_scr_amh_sod_mol_fin_dyu_jav_por_sun_jpn_knd_kor_ukr_ben_akn_lat_bat_lit_owc_ind_mnd_rom_fbf_ger_mlt_mcd_bos_dut_glc_qcu_prs_spa_guj_xho_tig_hin_sid_eng_tag_swe_yor_arw_cic_mao_tha_wly_tml_swa_ewe_tur_afr_ita_azi_bem_vie_amr_zul_dgb_swt	-0.777319133819227	-1.8737694808589	0.0641021107838723
268	gam_nor_zul_scr_amh_owc_mlt_grk_uzb_aze_moo_sun_xho_mcd_dut_bsq_urd_aeg_ewe_cnt_eng_swe_ven_mol_fbf_bos_fin_akn_bem_hun_slo_tig_geo_lat_rus_ger_pol_wly_anl_rom_est_swa_jav_afr_ind_jpn_tml_kor_glc_guj_ses_ctl_tag_pan_hau_bat_mnd_fre_cic_alb_sid_prs_por_hin_lit_qcu_ita_arw_krd_lda_chh_svk_amr_ukr_mly_ben_swt_bul_bam_mao_tha_sod_knd_yor_tsn_tur_spa_cze_azi_igb_vie_heb_tsw_dgb_dyu	-0.580730249781087	-1.38667551408576	0.1688557581924
269	aeg_spa_dyu_ukr_sid_wly_owc_nor_tur_azi_swt_mly_ses_lit_hin_bsq_swe_hau_ven_cnt_ger_bul_fbf_rus_tsw_prs_est_xho_ewe_hun_scr_gam_geo_urd_svk_fre_por_amr_amh_krd_fin_dgb_mao_arw_tag_jpn_tml_kor_eng_pan_tsn_rom_jav_mol_chh_bat_mnd_ctl_zul_dut_sod_afr_cze_guj_ben_qcu_grk_bos_pol_igb_mlt_alb_anl_mcd_sun_ita_moo_slo_lda_ind_tha_tig_knd_bam_swa_aze_glc_lat_uzb_akn_vie_heb_cic_bem_yor	0.254876700260936	0.600521848840339	0.549619175363598
270	wly_nor_zul_glc_aeg_gam_anl_urd_aze_azi_tsn_bat_yor_ben_guj_bsq_spa_hau_akn_cnt_cze_rus_bem_lat_igb_pan_hun_cic_ses_fin_ger_chh_geo_arw_ita_svk_swe_sod_tig_rom_est_dgb_tag_ctl_jav_jpn_knd_kor_krd_scr_swa_por_sun_alb_mlt_mly_mnd_afr_fbf_slo_sid_ukr_eng_grk_bos_qcu_mol_pol_fre_bam_heb_lit_amr_prs_ind_hin_ewe_bul_xho_mao_tha_owc_tml_swt_lda_tur_dut_mcd_uzb_dyu_vie_amh_tsw_moo_ven	0.484513513328897	1.14307489800084	0.255941549213573
271	mlt_spa_xho_eng_tig_chh_aeg_lit_azi_tur_ses_jav_igb_svk_afr_bsq_bul_anl_akn_cnt_por_glc_ven_slo_lda_ita_est_dgb_tsw_fin_prs_gam_geo_rus_bos_fre_rom_amh_owc_pol_hun_zul_sun_ger_mao_jpn_tml_kor_lat_cze_tsn_hin_mly_pan_wly_bat_mnd_krd_dyu_ctl_amr_guj_arw_nor_alb_qcu_ukr_mcd_ben_swa_sod_scr_sid_dut_ind_swe_swt_grk_cic_tag_tha_hau_knd_fbf_bem_uzb_mol_urd_aze_bam_vie_heb_moo_yor_ewe	-0.763206428395389	-1.83500140820271	0.0697020938308471
272	hau_cze_zul_fre_chh_mlt_gam_mcd_uzb_tur_swt_mao_yor_scr_pol_bsq_glc_aeg_moo_mnd_krd_lat_bam_guj_bem_dut_fin_fbf_tsw_est_mol_sid_geo_eng_slo_arw_ger_heb_sod_nor_hun_xho_jav_bos_bat_jpn_knd_kor_ita_lit_igb_por_mly_hin_amr_sun_cnt_ben_lda_ukr_amh_svk_rom_swe_bul_qcu_ctl_afr_grk_dyu_wly_spa_tig_urd_tag_prs_ses_rus_dgb_ind_tha_owc_tml_akn_cic_azi_pan_alb_aze_ewe_vie_anl_tsn_ven_swa	-0.21061052782067	-0.497316812266903	0.620139409571491
273	sod_pan_igb_ukr_aeg_anl_amh_fre_tur_aze_swt_mly_cic_afr_ger_bsq_grk_sid_ewe_cnt_dut_prs_bem_nor_tsw_lat_est_akn_ven_fin_alb_tig_geo_cze_urd_rom_krd_wly_chh_eng_hun_zul_sun_mcd_bat_jpn_tml_kor_ctl_swe_bam_bos_ind_por_hau_jav_mnd_hin_tsn_spa_amr_pol_mol_scr_lit_qcu_glc_bul_guj_dyu_heb_arw_mlt_slo_mao_ita_swa_ben_fbf_tag_tha_owc_knd_moo_xho_azi_svk_rus_uzb_dgb_vie_gam_yor_lda_ses	0.330538578636231	0.778338171543497	0.43834547974037
274	mlt_rom_ewe_cze_gam_owc_sod_arw_tur_azi_zul_bat_akn_eng_pan_bsq_scr_anl_swa_cnt_slo_ctl_cic_alb_tsn_swe_fin_xho_dyu_est_mcd_hau_geo_glc_spa_rus_krd_heb_sid_bos_hun_tsw_ind_svk_jav_jpn_tml_kor_bul_ita_igb_pol_mly_dut_chh_mao_mnd_lat_yor_guj_wly_ben_nor_grk_hin_qcu_afr_urd_por_bem_aeg_mol_amh_ger_tag_ukr_ven_lit_lda_sun_tha_amr_knd_dgb_moo_aze_prs_fre_uzb_bam_vie_tig_fbf_ses_swt	-0.569784367378178	-1.36036615266838	0.177002273977079
275	amh_eng_tsn_rom_sod_owc_sid_grk_azi_tur_cic_jav_bem_ita_slo_bsq_pan_heb_bam_mnd_bul_rus_fbf_fre_xho_ukr_fin_lda_tsw_est_spa_anl_geo_afr_swe_mol_ctl_chh_tig_mcd_hun_swa_mao_alb_bat_jpn_knd_kor_arw_krd_yor_por_sun_ben_wly_ind_cnt_scr_dgb_dut_aeg_urd_pol_lat_nor_qcu_ger_cze_guj_zul_gam_lit_hau_prs_tag_bos_dyu_hin_ses_mly_tha_mlt_tml_swt_ven_uzb_svk_glc_aze_igb_vie_amr_akn_ewe_moo	-0.38781075603022	-0.919056830798047	0.360443443633461
276	wly_arw_tsw_cze_mlt_aeg_amr_ctl_azi_tur_ven_mly_swt_alb_spa_bsq_afr_chh_zul_mnd_swe_lit_igb_hin_xho_eng_fin_moo_ewe_hun_ger_owc_geo_slo_urd_bos_fre_heb_amh_mol_est_cic_sun_mcd_jav_jpn_tml_kor_ben_svk_ses_dut_bat_prs_tig_mao_cnt_guj_lda_rus_hau_por_scr_pol_glc_qcu_ita_pan_krd_swa_anl_ukr_sid_nor_ind_lat_dgb_rom_bem_tag_tha_gam_knd_bam_tsn_uzb_bul_grk_aze_fbf_vie_sod_dyu_yor_akn	0.0173268887522559	0.0408963678507739	0.967466183229402
277	mlt_slo_ven_fre_aeg_chh_wly_prs_azi_uzb_yor_ind_dgb_guj_alb_bsq_arw_sid_bem_mnd_bos_spa_lda_pol_tsn_cze_hun_akn_xho_est_ctl_hau_geo_afr_lat_nor_eng_heb_sod_krd_fin_igb_mly_rom_mao_jpn_tml_kor_swe_bul_cic_dut_sun_hin_owc_tag_cnt_ita_tsw_ben_anl_ger_por_mcd_scr_qcu_ukr_svk_rus_dyu_amh_mol_tig_lit_bat_pan_moo_urd_ses_jav_tha_amr_knd_swt_fbf_aze_glc_grk_tur_swa_vie_gam_zul_ewe_bam	0.0337335361847991	0.0793865798517515	0.936895715457988
278	tig_eng_ewe_pol_aeg_sid_chh_slo_azi_aze_ven_jav_bam_swe_bul_bsq_ukr_anl_swa_cnt_grk_ben_dyu_dut_tsn_krd_fin_fbf_dgb_hun_spa_gam_geo_bos_arw_mol_svk_mlt_sod_lit_est_lda_mao_scr_ind_jpn_knd_kor_nor_alb_cic_mcd_bat_pan_amh_sun_mnd_urd_moo_por_hau_glc_ger_hin_fre_qcu_lat_prs_ita_swt_amr_afr_wly_rus_mly_ctl_akn_guj_ses_tag_tha_owc_tml_xho_bem_tur_rom_cze_uzb_zul_vie_heb_igb_tsw_yor	0.214818037427111	0.506102644362481	0.613982217860728
279	mlt_arw_tsn_dut_heb_owc_anl_ger_azi_aze_zul_ind_igb_prs_ben_bsq_eng_gam_bem_cnt_nor_ukr_dyu_cze_cic_hin_hun_yor_tsw_est_spa_aeg_geo_glc_mol_pol_swe_chh_amh_ita_fin_swa_mao_grk_tag_jpn_knd_kor_bos_scr_moo_guj_jav_fre_hau_bat_mnd_lit_dgb_rom_sid_svk_alb_urd_slo_qcu_pan_lat_bul_swt_sod_ctl_tig_krd_sun_rus_bam_afr_ses_mly_tha_amr_tml_ewe_akn_tur_por_mcd_uzb_ven_vie_wly_lda_xho_fbf	-0.462085938937987	-1.09817394074377	0.27496359454791
280	sid_krd_cic_urd_owc_tig_amr_mol_azi_uzb_ses_mly_bem_ita_por_bsq_svk_sod_bam_mnd_pan_scr_tsn_spa_swt_ukr_fin_tsw_yor_est_eng_wly_geo_lit_lat_ben_dut_mlt_anl_nor_hun_zul_ind_rom_sun_jpn_tml_kor_ger_mcd_dgb_glc_mao_rus_aeg_bat_cnt_afr_swa_bos_chh_fre_ctl_grk_prs_qcu_slo_swe_alb_ven_hau_guj_heb_cze_tag_arw_xho_hin_igb_jav_tha_amh_knd_lda_ewe_aze_bul_pol_tur_akn_vie_gam_fbf_moo_dyu	0.24102345112239	0.567096969671843	0.572014591581847
281	owc_cze_swt_spa_aeg_anl_amr_ukr_uzb_aze_ven_jav_akn_eng_glc_bsq_afr_heb_yor_mnd_alb_ben_swa_mol_bam_swe_est_dyu_tsw_fin_pan_hau_geo_ita_arw_lit_guj_wly_sod_ger_hun_fbf_mao_bul_sun_jpn_tml_kor_grk_hin_tsn_bos_mly_por_chh_tag_cnt_urd_xho_prs_tig_slo_ctl_svk_scr_qcu_lat_pol_dut_zul_mlt_mcd_gam_krd_bat_rom_bem_nor_moo_ind_tha_amh_knd_lda_ses_azi_fre_rus_tur_ewe_vie_sid_igb_dgb_cic	-0.428845898573322	-1.01782449212036	0.311401947629877
282	heb_grk_bem_por_mlt_amh_gam_rus_uzb_azi_ven_bat_ses_glc_rom_bsq_guj_sod_akn_mnd_ctl_alb_moo_pan_yor_ger_fin_swa_xho_est_svk_sid_geo_lit_mol_ukr_eng_anl_chh_scr_hun_ewe_ind_swe_sun_jpn_knd_kor_bos_ben_cic_mcd_mao_lat_wly_jav_cnt_nor_dgb_cze_hau_bul_dut_pol_afr_qcu_arw_prs_urd_bam_aeg_slo_owc_fre_mly_krd_lda_ita_igb_tag_tha_tig_tml_tsw_dyu_tur_spa_hin_aze_fbf_vie_amr_swt_tsn_zul	0.192412291735775	0.453358261272636	0.651346840540259
283	sod_grk_igb_svk_gam_hau_anl_spa_azi_tur_dgb_ind_bem_fre_lit_bsq_pan_tig_tsw_mnd_hin_por_moo_ben_ses_rus_est_tsn_dyu_hun_glc_wly_geo_rom_prs_afr_ukr_owc_mlt_krd_fin_cic_sun_urd_jav_jpn_knd_kor_arw_mcd_yor_swe_mao_mol_heb_tag_cnt_guj_ewe_bul_amh_dut_cze_lat_ger_qcu_nor_bos_ita_zul_aeg_ctl_chh_slo_bat_pol_xho_alb_swa_mly_tha_sid_tml_lda_swt_aze_scr_eng_uzb_akn_vie_amr_bam_fbf_ven	-0.602367987465309	-1.43918771605651	0.153454686502631
284	amh_rom_akn_grk_tig_sid_amr_prs_uzb_tur_zul_sun_tsw_mol_alb_bsq_rus_chh_dgb_mnd_bul_spa_yor_nor_moo_ita_fin_ven_bam_hun_ctl_sod_geo_mcd_arw_eng_cze_owc_anl_bos_est_tsn_ind_pol_jav_jpn_tml_kor_swe_fre_dyu_svk_mao_lat_mlt_mly_cnt_scr_lda_dut_gam_guj_glc_hin_ukr_qcu_slo_krd_pan_swt_wly_por_hau_ben_tag_afr_ewe_urd_cic_bat_tha_aeg_knd_fbf_swa_aze_ger_lit_azi_bem_vie_heb_xho_ses_igb	-0.129864207783533	-0.306015758898025	0.760276633422312
285	sid_svk_igb_cze_hau_mlt_heb_prs_azi_aze_fbf_sun_akn_fre_urd_bsq_lat_sod_xho_mnd_scr_spa_yor_slo_dyu_mcd_fin_zul_moo_hun_eng_amr_geo_lit_dut_nor_hin_chh_anl_arw_est_swa_ind_ctl_tag_jpn_knd_kor_bos_glc_ven_ita_mao_swe_owc_jav_cnt_ger_ewe_alb_amh_afr_mol_guj_ukr_qcu_pol_bul_ben_ses_wly_grk_gam_pan_mly_por_lda_rom_dgb_bat_tha_aeg_tml_bam_swt_tur_krd_rus_uzb_tsw_vie_tig_tsn_cic_bem	-1.13104816167224	-2.78234128592382	0.00653527275097616
286	anl_krd_fbf_afr_mlt_gam_aeg_swe_uzb_azi_bam_bat_bem_ukr_ctl_bsq_cze_tig_ewe_cnt_rom_pol_swa_slo_moo_svk_fin_yor_xho_est_lat_hau_geo_scr_prs_guj_ben_heb_wly_lit_hun_swt_mao_eng_mly_jpn_knd_kor_urd_arw_dyu_grk_sun_glc_chh_tag_mnd_bos_cic_ita_amr_por_pan_bul_alb_qcu_spa_fre_hin_ses_owc_mcd_sid_ger_ind_mol_akn_nor_tsn_jav_tha_amh_tml_lda_ven_tur_rus_dut_aze_dgb_vie_sod_tsw_igb_zul	-0.801052548618762	-1.93049177471945	0.0565924108163925
287	heb_mcd_fbf_glc_sod_chh_anl_rom_uzb_aze_tsw_sun_swt_cze_ctl_bsq_lit_amh_akn_mnd_grk_ukr_dyu_urd_dgb_spa_hun_tsn_lda_fin_ben_tig_geo_fre_alb_krd_svk_owc_gam_mol_est_bem_mao_ita_jav_jpn_knd_kor_arw_prs_moo_lat_mly_hin_mlt_tag_cnt_ger_yor_swe_sid_pol_eng_guj_pan_qcu_slo_por_dut_ven_wly_bos_hau_nor_bat_bul_ewe_rus_bam_ind_tha_amr_tml_swa_xho_tur_scr_afr_azi_igb_vie_aeg_ses_cic_zul	-0.182896357048656	-0.432385442035599	0.666462257297184
288	anl_glc_cic_grk_amh_sod_wly_nor_tur_aze_ses_sun_lda_swe_lit_bsq_slo_heb_akn_cnt_hin_prs_ven_ger_zul_fre_fin_tsn_moo_est_bos_hau_geo_spa_guj_rom_ukr_owc_gam_arw_hun_xho_jav_ben_tag_jpn_knd_kor_afr_bul_igb_ita_ind_alb_mlt_mly_mnd_dut_fbf_mol_amr_urd_rus_lat_pol_qcu_pan_scr_cze_swa_chh_ctl_tig_krd_mao_por_swt_svk_tsw_bat_tha_aeg_tml_dgb_bem_azi_eng_mcd_uzb_ewe_vie_sid_bam_dyu_yor	-0.227219365034382	-0.536841014176868	0.592659442810718
289	anl_guj_tsw_ctl_hau_gam_tig_ben_azi_uzb_yor_mao_igb_eng_spa_bsq_ita_amh_akn_mnd_mcd_fre_swt_dut_ses_ger_est_fbf_xho_fin_rom_mlt_geo_slo_cze_lat_svk_heb_wly_nor_hun_moo_mly_bos_bat_jpn_tml_kor_mol_prs_tsn_por_ind_pan_sid_jav_cnt_rus_bem_afr_chh_pol_lit_krd_scr_qcu_alb_glc_bul_zul_sod_ukr_aeg_arw_sun_swe_bam_hin_dyu_tag_tha_owc_knd_swa_ewe_aze_urd_grk_tur_dgb_vie_amr_lda_cic_ven	-0.228815875655459	-0.540678112147954	0.590022096040504
290	tig_bos_xho_arw_heb_sid_anl_bul_azi_tur_akn_sun_ewe_krd_pan_bsq_grk_chh_dgb_mnd_spa_lit_swt_glc_swa_guj_fin_cic_igb_hun_pol_gam_geo_slo_swe_nor_lat_hau_amr_rus_est_zul_mly_svk_mao_jpn_tml_kor_prs_mcd_bam_fre_jav_dut_sod_bat_cnt_ita_bem_eng_wly_cze_ctl_ben_rom_qcu_ger_ukr_hin_moo_amh_scr_owc_afr_ind_por_ven_mol_tsn_tag_tha_mlt_knd_lda_dyu_aze_urd_alb_uzb_ses_vie_aeg_yor_tsw_fbf	-0.745576823064039	-1.7946841482814	0.0759529192046116
291	anl_nor_dgb_lit_hau_amr_chh_eng_azi_uzb_bem_ind_igb_arw_rus_bsq_dut_amh_dyu_cnt_urd_prs_tsw_svk_moo_spa_hun_ses_swt_fin_rom_sod_geo_fre_ctl_hin_lat_aeg_owc_swe_est_zul_sun_grk_mao_jpn_tml_kor_ben_pan_yor_guj_jav_scr_gam_mly_mnd_por_cic_glc_sid_pol_krd_ger_mol_qcu_slo_mcd_alb_fbf_wly_ukr_heb_cze_bat_afr_ewe_bos_lda_tag_tha_tig_knd_swa_ven_aze_bul_ita_tur_tsn_vie_mlt_xho_bam_akn	-1.04800743638034	-2.56524420480006	0.0119101076503095
292	heb_alb_dyu_urd_aeg_amr_wly_pol_uzb_tur_yor_sun_tsw_dut_mcd_bsq_guj_sod_zul_mnd_bul_slo_fbf_mol_ven_prs_fin_swt_bem_est_rus_gam_geo_lit_lat_spa_ben_chh_hau_fre_hun_ewe_mly_glc_ind_jpn_tml_kor_rom_arw_ses_nor_mao_ukr_anl_jav_cnt_grk_swa_ita_tig_svk_ctl_ger_scr_qcu_eng_krd_por_xho_mlt_pan_sid_cze_tag_hin_lda_afr_tsn_bat_tha_owc_knd_akn_moo_aze_swe_bos_azi_igb_vie_amh_dgb_bam_cic	0.434470724855767	1.02222461291246	0.309326341361538
293	hau_mol_swa_mcd_sid_sod_anl_ben_uzb_aze_tsw_jav_yor_fre_bos_bsq_ger_amh_ven_cnt_glc_cze_igb_arw_cic_pol_hun_xho_moo_est_svk_heb_geo_rus_afr_bul_rom_owc_gam_swe_fin_bam_sun_grk_tag_jpn_knd_kor_nor_prs_lda_eng_mao_por_amr_bat_mnd_ukr_bem_ctl_chh_krd_spa_hin_dut_qcu_lat_lit_ita_akn_tig_scr_wly_pan_ind_slo_dgb_urd_zul_mly_tha_mlt_tml_ewe_swt_azi_guj_alb_tur_dyu_vie_aeg_tsn_ses_fbf	-0.50933884904695	-1.21254101430495	0.228376594978915
294	wly_swe_lda_afr_amh_tig_hau_ben_aze_uzb_cic_jav_tsn_spa_mcd_bsq_slo_owc_bem_mnd_eng_lat_xho_mol_ven_pan_est_swa_igb_hun_ita_anl_geo_alb_ukr_nor_fre_mlt_heb_rus_fin_akn_bat_bul_ind_jpn_knd_kor_grk_lit_dyu_urd_mao_ctl_aeg_sun_cnt_bos_fbf_por_sid_dut_prs_rom_krd_qcu_hin_guj_pol_dgb_sod_scr_chh_glc_tag_arw_yor_cze_ewe_mly_tha_gam_tml_tsw_ses_azi_svk_ger_tur_zul_vie_amr_swt_moo_bam	-0.762617643786059	-1.83575698044258	0.0695891733213899
295	heb_mcd_lda_eng_hau_tig_amr_dut_uzb_azi_ven_mly_zul_rus_prs_bsq_bos_anl_dyu_mnd_scr_pan_ses_svk_yor_bul_est_dgb_moo_hun_ctl_aeg_geo_ukr_rom_guj_alb_wly_gam_swe_fin_swa_mao_krd_ind_jpn_tml_kor_ita_pol_xho_glc_sun_urd_sid_bat_cnt_spa_swt_grk_amh_ben_lat_cze_ger_qcu_por_slo_afr_tsn_sod_lit_owc_hin_jav_fre_fbf_mol_cic_tag_tha_chh_knd_tsw_akn_aze_arw_nor_tur_bam_vie_mlt_bem_ewe_igb	-0.444763267945401	-1.05658221211777	0.293439238648799
296	hau_fre_yor_ger_chh_amr_owc_urd_uzb_azi_ewe_bat_moo_pol_rus_bsq_bos_anl_zul_cnt_grk_ben_cic_pan_tsn_swe_hun_swa_swt_fin_dut_gam_geo_ukr_ita_eng_prs_sid_sod_afr_est_dyu_tag_guj_mly_jpn_knd_kor_lit_mcd_xho_alb_jav_nor_aeg_ind_mnd_cze_bem_por_tig_arw_slo_svk_krd_qcu_bul_rom_glc_tsw_amh_mol_wly_lat_mao_ctl_lda_scr_bam_sun_tha_heb_tml_fbf_ven_tur_hin_spa_aze_akn_vie_mlt_ses_igb_dgb	-0.138807877797536	-0.32737291994829	0.744121613122837
297	wly_por_cic_spa_mlt_amr_sid_guj_uzb_tur_dgb_sun_moo_pol_rom_bsq_nor_aeg_igb_cnt_bul_ukr_swa_swe_lda_eng_fin_fbf_ses_est_mol_anl_geo_ben_hin_slo_rus_amh_hau_krd_hun_tsw_tag_urd_ind_jpn_tml_kor_alb_afr_zul_svk_mao_prs_owc_mly_mnd_ita_tsn_fre_gam_bos_mcd_cze_dut_qcu_grk_arw_pan_bem_tig_lat_sod_scr_bat_lit_swt_glc_dyu_jav_tha_heb_knd_yor_bam_azi_ctl_ger_aze_ewe_vie_chh_akn_ven_xho	-0.952546767672684	-2.31751649878461	0.0226695175365039
298	heb_krd_bam_scr_sid_gam_chh_cze_azi_uzb_swa_mao_akn_lit_nor_bsq_fre_owc_swt_cnt_swe_grk_ewe_slo_cic_rus_hun_zul_fbf_fin_guj_amr_geo_dut_alb_ita_rom_wly_tig_arw_est_dgb_jav_bul_ind_jpn_knd_kor_ben_mcd_moo_urd_tag_ctl_hau_sun_mnd_ukr_ven_eng_anl_lat_pan_svk_afr_qcu_hin_spa_mol_xho_amh_pol_mlt_glc_mly_ger_igb_bos_bem_bat_tha_aeg_tml_lda_tsn_aze_por_prs_tur_tsw_vie_sod_dyu_ses_yor	-0.00839323068566629	-0.0197665108717165	0.984271979840522
299	chh_lit_swa_bul_hau_amr_sod_mol_tur_aze_igb_bat_tsn_ben_rom_bsq_krd_gam_bem_cnt_fre_hin_tsw_cze_ewe_guj_hun_swt_ses_est_ctl_sid_geo_grk_prs_svk_scr_owc_anl_nor_fin_lda_tag_arw_sun_jpn_tml_kor_glc_ger_ven_ukr_mao_bos_heb_ind_mnd_lat_moo_pol_tig_swe_ita_afr_pan_qcu_mcd_alb_por_bam_aeg_rus_wly_eng_mly_slo_akn_spa_yor_jav_tha_mlt_knd_xho_dyu_azi_dut_urd_uzb_dgb_vie_amh_fbf_cic_zul	0.0414130139600593	0.0974225571462467	0.922600485607704
300	heb_svk_igb_mol_mlt_tig_owc_arw_uzb_tur_ven_mao_swt_hin_ctl_bsq_afr_amh_dyu_mnd_slo_ukr_xho_scr_swa_lat_est_ewe_bam_fin_prs_hau_geo_urd_mcd_fre_nor_amr_chh_guj_hun_yor_sun_krd_bat_jpn_tml_kor_pol_bos_fbf_ita_mly_dut_anl_ind_cnt_pan_bem_glc_sid_lit_ben_spa_rus_qcu_cze_swe_por_lda_sod_alb_aeg_rom_tag_eng_tsn_ger_zul_jav_tha_gam_knd_ses_moo_azi_bul_grk_aze_cic_vie_wly_tsw_akn_dgb	0.306160672141731	0.720387396213787	0.473093301668408
301	hau_ita_zul_hin_mlt_chh_anl_bos_uzb_aze_akn_ind_cic_prs_dut_bsq_mol_amh_igb_cnt_krd_swe_fbf_alb_ven_pan_fin_ewe_dgb_hun_spa_sod_geo_rus_scr_ben_mcd_sid_owc_grk_est_lda_jav_pol_sun_jpn_knd_kor_svk_arw_ses_fre_mly_slo_gam_tag_mnd_rom_swt_lat_tig_glc_cze_por_bul_qcu_afr_urd_lit_yor_wly_ctl_heb_guj_mao_nor_tsw_eng_bem_bat_tha_amr_tml_swa_xho_tur_ger_ukr_azi_dyu_vie_aeg_tsn_moo_bam	-0.38745672803372	-0.918306307486548	0.360834045793995
302	sid_arw_ses_dut_aeg_anl_heb_ben_uzb_tur_ewe_jav_bem_cze_ctl_bsq_slo_hau_tsn_mnd_fre_pol_dgb_krd_akn_lit_fin_igb_yor_hun_ger_wly_geo_swe_bos_por_alb_tig_amr_eng_est_fbf_tag_rom_bat_jpn_tml_kor_nor_scr_dyu_rus_sun_spa_mlt_ind_cnt_ita_moo_lat_gam_bul_ukr_afr_pan_qcu_prs_urd_svk_xho_sod_mol_owc_glc_mly_grk_zul_mcd_cic_mao_tha_chh_knd_ven_swt_aze_hin_guj_azi_lda_vie_amh_swa_bam_tsw	-0.382147672561909	-0.90483291816771	0.367891990495605
303	chh_rus_bem_prs_amr_sid_owc_mol_tur_azi_swa_mly_dyu_grk_rom_bsq_urd_heb_tsw_mnd_slo_cze_fbf_afr_bam_hin_fin_ses_ven_hun_krd_hau_geo_lit_ukr_arw_lat_wly_amh_mcd_est_ewe_sun_dut_bat_jpn_tml_kor_ben_ger_swt_ita_jav_ctl_tig_ind_cnt_alb_lda_pol_aeg_swe_bul_nor_guj_qcu_spa_por_eng_tsn_mlt_bos_sod_pan_mao_fre_cic_glc_zul_tag_tha_gam_knd_akn_yor_aze_svk_scr_uzb_xho_vie_anl_igb_dgb_moo	-0.127903880295397	-0.302018416730643	0.763312396095979
304	tig_prs_ewe_alb_amh_anl_sod_pol_uzb_tur_dgb_tag_tsn_mcd_krd_bsq_scr_owc_fbf_mnd_svk_grk_swt_ita_swa_ctl_hun_ven_bam_fin_cze_gam_geo_spa_afr_slo_guj_chh_heb_fre_est_yor_mly_ben_bat_jpn_knd_kor_rus_eng_xho_ukr_mao_ger_aeg_sun_cnt_rom_akn_por_mlt_lit_arw_dut_mol_qcu_nor_urd_pan_dyu_amr_swe_wly_hin_ind_bos_bem_lat_ses_jav_tha_hau_tml_tsw_cic_aze_bul_glc_azi_igb_vie_sid_lda_moo_zul	-0.0321165789464077	-0.0756468925652445	0.939862519540061
305	heb_svk_dgb_urd_owc_aeg_tig_prs_uzb_azi_swa_bat_fbf_cze_ben_bsq_eng_gam_dyu_cnt_por_krd_ses_mol_tsw_ukr_est_xho_zul_fin_lit_mlt_geo_pol_nor_bul_ita_sod_anl_lat_hun_ven_mly_guj_sun_jpn_tml_kor_scr_bos_swt_hin_jav_rus_wly_mao_mnd_spa_akn_glc_sid_fre_grk_arw_ctl_qcu_afr_rom_slo_igb_amr_swe_chh_ger_ind_dut_bam_pan_yor_tag_tha_hau_knd_bem_lda_tur_mcd_alb_aze_ewe_vie_amh_moo_tsn_cic	-0.496254250347299	-1.17816646243969	0.241736165911682
306	wly_pan_bam_prs_sod_hau_chh_eng_uzb_aze_akn_mly_fbf_ben_alb_bsq_afr_heb_xho_mnd_hin_lat_bem_scr_igb_ctl_fin_ses_lda_hun_nor_gam_geo_grk_fre_arw_bul_owc_tig_por_est_ewe_bat_ger_jav_jpn_tml_kor_mcd_lit_yor_krd_sun_rus_anl_mao_cnt_glc_swa_svk_aeg_urd_slo_ukr_rom_qcu_mol_cze_dut_zul_mlt_bos_amr_spa_ind_ita_ven_swe_moo_tag_tha_sid_knd_tsw_cic_tur_pol_guj_azi_dyu_vie_amh_swt_tsn_dgb	0.52981432453253	1.25108394527482	0.214041994419122
307	anl_fre_bam_alb_aeg_sod_gam_rus_aze_uzb_cic_sun_bem_ben_swe_bsq_rom_wly_akn_cnt_prs_krd_lda_dut_ven_hin_hun_zul_yor_fin_grk_tig_geo_slo_guj_bos_mcd_mlt_sid_afr_est_swt_mao_cze_mly_jpn_tml_kor_ukr_urd_ewe_glc_bat_ita_hau_tag_mnd_bul_tsn_spa_owc_scr_eng_ger_mol_qcu_ctl_por_lit_swa_chh_pan_amr_nor_jav_arw_ses_pol_dgb_ind_tha_heb_knd_fbf_tsw_tur_lat_svk_azi_igb_vie_amh_xho_moo_dyu	0.18250143248598	0.429298886082352	0.668698638717717
308	hau_rom_moo_mol_amh_anl_sod_mcd_azi_tur_swa_jav_lda_eng_urd_bsq_por_chh_ven_cnt_lat_ctl_ewe_swe_ses_spa_est_bem_akn_hun_ukr_sid_geo_ita_nor_ger_svk_amr_heb_pol_fin_tsn_bat_prs_ind_jpn_knd_kor_glc_arw_swt_rus_mly_fre_gam_mao_mnd_hin_fbf_slo_wly_afr_grk_dut_cze_qcu_alb_lit_guj_dgb_owc_pan_mlt_krd_sun_ben_dyu_scr_bam_tag_tha_tig_tml_cic_zul_aze_bos_bul_uzb_tsw_vie_aeg_yor_igb_xho	-1.05681271268156	-2.59005653826398	0.0111393218004576
309	wly_cze_ewe_swe_aeg_anl_gam_glc_tur_aze_cic_jav_swt_mcd_dut_bsq_grk_heb_lda_cnt_fre_slo_zul_ita_fbf_nor_hun_tsn_akn_fin_hin_mlt_geo_prs_rus_guj_ger_sod_hau_eng_est_yor_mly_rom_sun_jpn_knd_kor_ukr_urd_tsw_afr_mao_ctl_tig_ind_mnd_mol_bam_svk_chh_krd_pan_lat_bul_qcu_arw_spa_por_ven_amh_pol_amr_bos_tag_lit_swa_scr_ses_bat_tha_sid_tml_moo_xho_azi_alb_ben_uzb_dyu_vie_owc_igb_dgb_bem	-0.246005687863087	-0.58130686787528	0.56243991429599
310	hau_arw_bem_fre_heb_amr_sod_guj_azi_tur_swt_bat_ewe_afr_cze_bsq_rom_tig_zul_cnt_ita_urd_dyu_eng_bam_ben_fin_akn_tsw_hun_slo_mlt_geo_scr_nor_svk_bul_chh_owc_krd_est_lda_ind_hin_sun_jpn_knd_kor_mcd_ctl_ses_pol_jav_grk_anl_mly_mnd_lit_dgb_prs_gam_spa_ukr_swe_dut_qcu_pan_lat_rus_xho_wly_mol_aeg_bos_tag_alb_tsn_glc_moo_mao_tha_amh_tml_ven_fbf_uzb_por_ger_aze_igb_vie_sid_swa_yor_cic	0.0292873245292605	0.0689408976940572	0.945184679872042
311	sod_hin_tsn_krd_chh_sid_wly_bul_uzb_azi_bam_bat_swt_pan_mcd_bsq_mol_mlt_tsw_cnt_alb_pol_lda_cze_xho_glc_est_akn_swa_hun_svk_gam_geo_afr_slo_swe_ben_amh_tig_dut_fin_fbf_ind_bos_jav_jpn_tml_kor_rom_eng_moo_ukr_mao_nor_anl_tag_mnd_guj_dgb_prs_amr_arw_scr_lit_grk_qcu_fre_urd_lat_ses_aeg_por_hau_ita_sun_ger_cic_rus_ewe_mly_tha_owc_knd_ven_bem_tur_ctl_spa_aze_zul_vie_heb_yor_dyu_igb	0.280736449747264	0.661618322225414	0.509851831394274
312	owc_mol_fbf_spa_anl_tig_sod_por_uzb_azi_swt_sun_ewe_ukr_afr_bsq_nor_gam_bem_cnt_fre_pan_bam_arw_swa_rus_fin_ven_xho_est_lat_heb_geo_mcd_pol_cze_slo_amr_sid_lit_hun_lda_mly_alb_ind_jpn_tml_kor_rom_ctl_ses_prs_bat_dut_amh_jav_mnd_grk_igb_krd_wly_guj_urd_eng_swe_qcu_scr_bul_ben_akn_mlt_hin_chh_ger_mao_glc_dgb_bos_cic_tag_tha_aeg_knd_yor_zul_aze_ita_svk_tur_moo_vie_hau_tsw_dyu_tsn	-0.254932023579875	-0.602312110987244	0.548432160987706
313	sod_ctl_akn_cze_gam_hau_tig_nor_azi_tur_bam_mao_tsw_scr_urd_bsq_dut_mlt_lda_mnd_fre_ben_ven_rom_cic_bul_hun_fbf_zul_fin_arw_aeg_geo_por_ita_lat_alb_amr_wly_swe_est_ewe_mly_rus_bat_jpn_knd_kor_slo_spa_igb_mcd_tag_afr_owc_sun_cnt_bos_swa_hin_amh_mol_guj_pan_pol_qcu_krd_ger_svk_dgb_anl_lit_chh_eng_jav_grk_tsn_glc_xho_ind_tha_sid_tml_ses_bem_aze_prs_ukr_uzb_dyu_vie_heb_moo_swt_yor	-0.844923167614683	-2.04648153104168	0.0435315394039599
314	wly_mcd_dyu_spa_owc_mlt_amr_afr_tur_uzb_igb_mly_tsw_ukr_cze_bsq_lat_heb_yor_mnd_ben_ita_ewe_bul_zul_svk_fin_cic_moo_est_nor_sid_geo_alb_scr_bos_pan_gam_chh_arw_hun_bem_bat_mol_ind_jpn_knd_kor_prs_glc_ven_krd_sun_por_hau_tag_cnt_eng_xho_ger_aeg_hin_rom_lit_pol_qcu_urd_swe_grk_lda_tig_slo_amh_dut_jav_rus_swa_ctl_fbf_mao_tha_anl_tml_akn_swt_azi_fre_guj_aze_bam_vie_sod_ses_tsn_dgb	-0.497238017740526	-1.18356231971997	0.23960287416137
315	sid_arw_ses_nor_wly_tig_owc_por_uzb_azi_moo_bat_tsn_afr_swe_bsq_ukr_gam_ven_cnt_spa_svk_lda_bos_bem_mcd_fin_zul_swa_hun_lat_aeg_geo_rus_urd_mol_fre_sod_mlt_eng_est_dgb_sun_ger_ind_jpn_tml_kor_prs_hin_fbf_ita_jav_ctl_heb_mly_mnd_alb_xho_krd_chh_glc_guj_bul_lit_qcu_scr_cze_pan_yor_hau_slo_anl_dut_tag_grk_swt_pol_bam_mao_tha_amr_knd_ewe_tsw_tur_rom_ben_aze_igb_vie_amh_dyu_akn_cic	-0.136063912041376	-0.320894702694978	0.749010174493669
316	mlt_nor_fbf_spa_amr_hau_aeg_ita_tur_azi_dgb_ind_bam_alb_cze_bsq_glc_amh_ewe_cnt_ben_lat_moo_rus_tsn_por_fin_cic_lda_hun_ctl_wly_geo_ger_guj_krd_mol_sid_owc_scr_est_swa_tag_lit_mao_jpn_knd_kor_mcd_slo_bem_pol_jav_pan_chh_mly_mnd_hin_igb_urd_heb_svk_fre_dut_grk_qcu_arw_bul_ukr_xho_sod_bos_tig_swe_sun_afr_ven_rom_akn_bat_tha_anl_tml_swt_tsw_uzb_prs_eng_aze_dyu_vie_gam_yor_ses_zul	0.0947340012521988	0.222808378874133	0.824173273360086
317	anl_fre_swt_pol_mlt_sid_heb_scr_tur_azi_ven_jav_igb_grk_lit_bsq_slo_owc_lda_cnt_cze_bul_zul_prs_ses_mol_hun_bem_moo_fin_spa_sod_geo_svk_glc_afr_ita_chh_gam_bos_est_cic_bat_hin_ind_jpn_knd_kor_dut_ben_yor_eng_tag_urd_hau_mly_mnd_krd_bam_swe_aeg_por_ctl_nor_rom_qcu_lat_mcd_rus_tsw_tig_ukr_amh_ger_sun_alb_xho_guj_akn_mao_tha_amr_tml_fbf_dyu_aze_pan_arw_uzb_ewe_vie_wly_dgb_swa_tsn	0.0516239868521536	0.121479703287059	0.903573186252806
318	sid_svk_tsw_mcd_gam_hau_mlt_ben_tur_aze_lda_mly_bam_hin_pan_bsq_bul_owc_ven_mnd_nor_ctl_tsn_ukr_yor_swe_hun_akn_xho_est_ita_chh_geo_eng_rus_guj_prs_amh_heb_grk_fin_moo_sun_glc_tag_jpn_knd_kor_spa_afr_zul_alb_ind_por_anl_bat_cnt_scr_dgb_fre_sod_bos_rom_pol_mol_qcu_cze_lat_krd_ses_tig_dut_wly_arw_mao_slo_swa_ger_swt_jav_tha_amr_tml_ewe_dyu_uzb_urd_lit_azi_fbf_vie_aeg_igb_bem_cic	-0.763097552231245	-1.83881219342007	0.0691341260374212
319	wly_ger_ses_hin_tig_sid_chh_prs_uzb_azi_lda_sun_moo_swe_grk_bsq_arw_amr_akn_cnt_guj_spa_cic_krd_yor_lit_est_ven_ewe_hun_mol_owc_geo_fre_rom_pan_glc_sod_mlt_dut_fin_dyu_ind_scr_bat_jpn_tml_kor_por_eng_dgb_bos_mao_cze_gam_tag_mnd_bul_fbf_pol_anl_rus_afr_alb_svk_qcu_mcd_nor_ctl_xho_aeg_urd_amh_ita_jav_slo_swt_ben_igb_mly_tha_heb_knd_bem_bam_aze_lat_ukr_tur_swa_vie_hau_tsn_tsw_zul	-0.368885031962755	-0.87456784996552	0.384062047342523
320	chh_dut_dyu_urd_amr_wly_mlt_eng_uzb_azi_fbf_bat_ewe_arw_ctl_bsq_ukr_aeg_zul_mnd_ben_swe_ses_cze_bem_hin_hun_swt_xho_est_prs_hau_geo_pan_krd_lit_rus_amh_sod_alb_fin_cic_sun_guj_ind_jpn_knd_kor_nor_spa_igb_grk_mao_fre_heb_mly_cnt_pol_moo_glc_sid_por_bul_ger_mcd_qcu_ita_rom_lat_dgb_owc_afr_anl_slo_jav_svk_bam_mol_tsw_tag_tha_tig_tml_tsn_ven_tur_scr_bos_aze_swa_vie_gam_yor_akn_lda	-0.113047279194169	-0.266272616866993	0.790618719466271
321	heb_ita_zul_ger_amr_aeg_wly_grk_tur_uzb_lda_tag_dyu_cze_ben_bsq_pol_gam_ewe_cnt_bul_swe_fbf_rus_ven_mcd_hun_igb_bam_fin_spa_hau_geo_rom_afr_krd_por_chh_sod_guj_est_tsw_ind_dut_sun_jpn_tml_kor_prs_eng_dgb_svk_bat_ukr_owc_mly_mnd_urd_cic_lat_anl_alb_hin_nor_ctl_qcu_lit_glc_fre_yor_sid_slo_amh_arw_mao_mol_swa_scr_xho_jav_tha_mlt_knd_akn_moo_aze_pan_bos_azi_ses_vie_tig_tsn_swt_bem	0.190482570616327	0.448264279133727	0.655005085654154
322	heb_lit_swt_bul_sid_chh_tig_alb_uzb_azi_tsw_ind_ewe_guj_scr_bsq_pol_hau_ses_cnt_lat_ben_cic_swe_ven_mol_hun_tsn_zul_est_urd_wly_geo_glc_ger_ctl_spa_amr_mlt_fre_fin_dyu_bat_bos_tag_jpn_knd_kor_por_krd_bam_rus_sun_ukr_amh_mao_mnd_rom_igb_nor_aeg_eng_slo_arw_afr_qcu_hin_pan_grk_bem_gam_cze_owc_mcd_mly_ita_moo_prs_akn_jav_tha_anl_tml_fbf_swa_tur_svk_dut_aze_lda_vie_sod_xho_dgb_yor	-0.706212045625016	-1.69332188716899	0.093741391716245
323	hau_ctl_moo_prs_anl_amr_gam_alb_aze_tur_dyu_mao_bem_fre_pol_bsq_rus_sid_fbf_mnd_cze_nor_ewe_ita_igb_ukr_hun_xho_swa_fin_mcd_tig_geo_por_guj_eng_swe_mlt_wly_ben_est_dgb_bat_rom_jav_jpn_tml_kor_lit_dut_akn_krd_tag_grk_amh_sun_cnt_svk_ven_slo_owc_mol_lat_urd_hin_qcu_afr_spa_ger_cic_aeg_scr_chh_pan_ind_glc_zul_arw_swt_mly_tha_sod_knd_tsw_ses_uzb_bul_bos_azi_lda_vie_heb_yor_tsn_bam	-0.489993921652114	-1.16668680366678	0.246319839929901
324	heb_grk_dyu_mcd_owc_chh_sod_guj_azi_aze_akn_sun_cic_lit_arw_bsq_rom_tig_swt_mnd_nor_afr_zul_hin_bem_glc_est_bam_lda_fin_eng_wly_geo_mol_cze_ctl_svk_amh_aeg_dut_hun_ses_tag_slo_jav_jpn_knd_kor_ukr_spa_dgb_lat_bat_krd_mlt_mly_cnt_pol_tsw_bul_anl_fre_ben_scr_urd_qcu_ger_pan_rus_tsn_hau_swe_amr_alb_ind_prs_xho_ita_swa_mao_tha_gam_tml_ewe_igb_uzb_bos_por_tur_ven_vie_sid_fbf_moo_yor	0.00111983954362227	0.00263955977621242	0.997899592223369
325	hau_bul_lda_krd_aeg_mlt_tig_bos_tur_azi_swa_tag_xho_grk_glc_bsq_rom_amr_tsw_cnt_eng_ben_bam_ctl_tsn_nor_hun_dyu_igb_est_spa_gam_geo_guj_por_prs_ger_anl_sid_hin_fin_akn_jav_ukr_mao_jpn_knd_kor_arw_urd_cic_swe_bat_ita_chh_sun_mnd_svk_ven_scr_wly_afr_lit_fre_mcd_qcu_mol_lat_pol_zul_amh_pan_heb_cze_ind_dut_fbf_rus_yor_mly_tha_sod_tml_ewe_swt_aze_alb_slo_uzb_bem_vie_owc_dgb_moo_ses	-0.473720388320552	-1.12668861583508	0.262772963497029
326	gam_lat_ven_urd_owc_amh_sid_svk_aze_uzb_bem_mao_ses_pan_spa_bsq_mcd_heb_lda_mnd_alb_krd_tsw_guj_dyu_afr_est_zul_xho_hun_slo_hau_geo_rus_lit_hin_nor_anl_tig_swe_fin_igb_tag_dut_sun_jpn_knd_kor_bos_ger_swt_prs_bat_pol_aeg_mly_cnt_eng_yor_ctl_wly_mol_por_glc_rom_qcu_scr_arw_ben_ewe_amr_ukr_sod_fre_jav_ita_swa_grk_dgb_ind_tha_chh_tml_tsn_cic_tur_cze_bul_azi_akn_vie_mlt_fbf_moo_bam	-0.322052110843874	-0.76230552623266	0.447806760877632
327	anl_rom_swt_bul_amr_sid_chh_nor_tur_aze_swa_tag_ewe_spa_ben_bsq_ctl_heb_bem_cnt_bos_ita_ven_por_tsn_hin_est_fbf_moo_fin_cze_mlt_geo_arw_mcd_guj_ger_aeg_sod_afr_hun_bam_mly_prs_ind_jpn_tml_kor_urd_dut_igb_pan_mao_pol_hau_bat_mnd_ukr_dgb_fre_wly_eng_mol_svk_glc_qcu_alb_slo_krd_akn_owc_scr_amh_grk_jav_lit_zul_swe_cic_sun_tha_gam_knd_tsw_xho_uzb_rus_lat_azi_ses_vie_tig_dyu_lda_yor	-0.564315796666637	-1.34582764605454	0.181629880656903
328	hau_dut_akn_prs_wly_tig_anl_ctl_tur_aze_swa_ind_swt_afr_svk_bsq_rus_mlt_yor_cnt_hin_ger_ewe_bos_lda_rom_est_igb_cic_hun_ben_sid_geo_urd_lit_pan_glc_amh_gam_scr_fin_bem_mao_ukr_bat_jpn_tml_kor_ita_swe_dyu_alb_mly_guj_amr_sun_mnd_mol_tsn_nor_chh_spa_slo_grk_mcd_qcu_lat_cze_arw_moo_aeg_fre_heb_eng_tag_krd_zul_bul_dgb_jav_tha_sod_knd_ses_tsw_azi_por_pol_uzb_ven_vie_owc_fbf_xho_bam	0.144790308090305	0.340829477415764	0.734000716966774
329	aeg_lit_swa_svk_amh_chh_amr_arw_aze_tur_ven_sun_tsw_spa_mcd_bsq_grk_sod_cic_cnt_guj_rus_bem_scr_yor_bos_est_fbf_xho_fin_ger_gam_geo_cze_dut_alb_ita_mlt_owc_krd_hun_dgb_mly_pan_jav_jpn_knd_kor_por_fre_ses_urd_bat_ctl_sid_mao_mnd_glc_moo_ben_wly_slo_prs_bul_afr_qcu_lat_ukr_hin_akn_anl_swe_hau_nor_ind_pol_dyu_rom_ewe_tag_tha_tig_tml_bam_igb_azi_eng_mol_uzb_zul_vie_heb_swt_tsn_lda	-0.255935674509673	-0.604598304884963	0.546918197232994
330	owc_lit_zul_slo_wly_anl_sid_rus_azi_uzb_dyu_ind_igb_ctl_nor_bsq_afr_mlt_bam_mnd_spa_ger_xho_lat_swt_dut_fin_lda_bem_hun_hin_heb_geo_pan_ben_krd_rom_tig_sod_alb_est_swa_tag_mol_mao_jpn_knd_kor_guj_pol_fbf_arw_sun_grk_amr_jav_cnt_ukr_cic_svk_amh_mcd_bul_urd_swe_qcu_fre_ita_prs_ewe_hau_eng_chh_cze_mly_glc_tsw_por_dgb_bat_tha_aeg_tml_tsn_ses_tur_bos_scr_aze_yor_vie_gam_ven_moo_akn	-0.238462801429775	-0.563149219328434	0.574688505791891
331	gam_glc_lda_ben_sod_amr_sid_pan_aze_azi_igb_jav_swa_swe_por_bsq_slo_hau_ses_cnt_spa_afr_yor_arw_dyu_cze_hun_ven_akn_est_fre_chh_geo_lit_lat_ger_guj_aeg_amh_rom_fin_tsw_sun_scr_mly_jpn_knd_kor_urd_bul_swt_grk_bat_mcd_heb_mao_mnd_dut_ewe_ctl_wly_nor_bos_ukr_krd_qcu_ita_svk_rus_zul_owc_pol_tig_prs_ind_eng_bem_alb_cic_tag_tha_mlt_tml_tsn_bam_tur_mol_hin_uzb_fbf_vie_anl_moo_xho_dgb	-0.742070681709195	-1.7864904217638	0.0772785140782961
332	gam_svk_dyu_dut_wly_owc_chh_grk_uzb_tur_ven_sun_cic_fre_ben_bsq_glc_heb_fbf_cnt_slo_ukr_ses_por_bem_rus_hun_akn_swa_fin_rom_sid_geo_arw_urd_eng_pol_sod_anl_bos_est_bam_bat_prs_ind_jpn_tml_kor_ita_mcd_tsw_lat_mly_guj_mlt_mao_mnd_bul_tsn_mol_tig_cze_alb_afr_krd_qcu_swe_lit_scr_dgb_hau_nor_aeg_pan_tag_ger_xho_spa_igb_jav_tha_amh_knd_zul_yor_azi_ctl_hin_aze_ewe_vie_amr_swt_lda_moo	-0.0854159120257542	-0.201374051667641	0.840845897632534
333	anl_prs_dgb_nor_amh_mlt_hau_alb_uzb_azi_tsw_tag_moo_rus_arw_bsq_mcd_tig_dyu_cnt_ger_bos_xho_scr_cic_por_fin_yor_lda_est_ita_sod_geo_mol_grk_spa_hin_sid_amr_eng_hun_ses_mao_bul_ind_jpn_knd_kor_pan_ukr_bem_ctl_mly_lat_gam_sun_mnd_ben_swa_swe_heb_lit_afr_guj_slo_qcu_cze_pol_dut_zul_aeg_fre_chh_glc_jav_rom_fbf_svk_ven_bat_tha_wly_tml_bam_tsn_aze_krd_urd_tur_swt_vie_owc_akn_ewe_igb	-0.0318134345495692	-0.0750374167846022	0.94034611613235
334	heb_lit_ven_ukr_sod_chh_hau_mcd_aze_azi_akn_jav_xho_swe_scr_bsq_pan_tig_dyu_mnd_urd_alb_tsn_grk_ses_krd_est_bem_dgb_fin_ger_anl_geo_nor_hin_spa_glc_mlt_owc_bos_hun_bam_bat_guj_sun_jpn_tml_kor_cze_rom_yor_prs_tag_afr_aeg_mly_cnt_dut_swa_ctl_amh_bul_por_mol_pol_qcu_svk_rus_slo_fbf_amr_eng_wly_lat_mao_ita_moo_fre_swt_ind_tha_gam_knd_lda_igb_tur_arw_ben_uzb_tsw_vie_sid_zul_cic_ewe	-0.234086741981293	-0.553299644652539	0.58138595460456
335	anl_guj_cic_eng_amr_gam_mlt_ukr_aze_uzb_yor_bat_bem_por_slo_bsq_prs_heb_swa_mnd_svk_afr_tsn_lit_lda_swe_est_dyu_dgb_fin_bos_chh_geo_ben_grk_spa_nor_owc_sid_pol_hun_ven_sun_mol_jav_jpn_knd_kor_dut_rom_igb_ita_mao_urd_hau_mly_cnt_ger_bam_ctl_aeg_fre_rus_hin_alb_qcu_pan_lat_glc_moo_wly_cze_tig_krd_ind_bul_akn_mcd_ses_tag_tha_amh_tml_zul_swt_azi_arw_scr_tur_ewe_vie_sod_xho_tsw_fbf	-0.234962732136919	-0.55512138478092	0.58014442723541
336	tig_swe_cic_lit_gam_chh_heb_ita_aze_uzb_fbf_mao_dgb_dut_guj_bsq_prs_hau_tsw_mnd_grk_nor_xho_mcd_swa_eng_fin_bam_lda_hun_bos_owc_geo_ctl_lat_hin_pan_wly_aeg_ukr_est_ewe_sun_glc_ind_jpn_knd_kor_slo_rom_ses_mol_mly_bul_sod_jav_cnt_ger_bem_scr_anl_rus_ben_fre_krd_qcu_alb_arw_pol_dyu_amr_por_amh_svk_bat_urd_yor_spa_tsn_tag_tha_sid_tml_swt_moo_tur_cze_afr_azi_igb_vie_mlt_zul_akn_ven	-0.496987950915591	-1.18562572364567	0.2387906681026
337	hau_rus_igb_rom_owc_anl_gam_slo_uzb_aze_akn_jav_ses_grk_svk_bsq_cze_tig_dgb_cnt_lat_krd_bam_bos_ven_mol_hun_cic_tsn_est_ben_chh_geo_ukr_bul_por_scr_amr_sid_glc_fin_zul_bat_fre_ind_jpn_knd_kor_guj_afr_ewe_lit_mly_hin_mlt_mao_mnd_swe_bem_urd_wly_spa_arw_mcd_eng_qcu_ita_alb_prs_swa_heb_pol_amh_pan_sun_dut_fbf_nor_lda_tag_tha_aeg_tml_dyu_tsw_tur_ctl_ger_azi_swt_vie_sod_xho_moo_yor	-0.451608556338753	-1.07212578966706	0.286437817085957
338	hau_glc_yor_alb_owc_amh_sid_mcd_tur_uzb_bem_bat_igb_spa_eng_bsq_arw_amr_swt_mnd_hin_lat_ses_rus_tsw_ukr_est_xho_bam_fin_ctl_gam_geo_rom_pan_por_ben_heb_wly_dut_hun_dyu_mao_mol_mly_jpn_knd_kor_bul_scr_ven_pol_sun_ger_tig_jav_cnt_cze_cic_urd_anl_svk_slo_grk_prs_qcu_bos_krd_lit_akn_chh_fre_aeg_afr_tag_guj_swa_swe_moo_ind_tha_sod_tml_lda_ewe_azi_nor_ita_aze_dgb_vie_mlt_zul_fbf_tsn	0.326286162281739	0.768958159828277	0.443866626988449
339	tig_mol_tsw_hin_amr_mlt_wly_lit_azi_tur_dgb_jav_cic_mcd_arw_bsq_afr_amh_ewe_cnt_ger_guj_bem_bul_moo_ukr_est_zul_swa_hun_rom_sid_geo_pan_grk_glc_svk_hau_owc_slo_fin_tsn_bat_urd_mao_jpn_tml_kor_dut_prs_xho_krd_ind_alb_anl_mly_mnd_swe_swt_cze_aeg_ben_ctl_scr_spa_qcu_rus_por_bos_dyu_chh_fre_heb_pol_sun_eng_yor_nor_bam_tag_tha_gam_knd_igb_fbf_uzb_lat_ita_aze_lda_vie_sod_ven_akn_ses	0.321637364242074	0.757900537457298	0.450426766879257
340	amh_pan_swa_ita_sod_tig_gam_slo_tur_uzb_akn_mao_bam_afr_lit_bsq_rom_amr_lda_cnt_cze_prs_ewe_mol_xho_swe_est_bem_tsn_fin_pol_heb_geo_lat_urd_svk_fre_wly_sid_guj_hun_ven_tag_ctl_mly_jpn_tml_kor_bul_hin_dyu_ben_jav_eng_anl_sun_mnd_scr_cic_grk_chh_krd_ukr_por_spa_qcu_ger_bos_alb_moo_aeg_dut_mlt_mcd_ind_arw_tsw_glc_igb_bat_tha_owc_knd_yor_fbf_aze_nor_rus_azi_zul_vie_hau_dgb_swt_ses	0.651999261109881	1.54420297974458	0.12593528501812
341	hau_lit_lda_por_amr_sod_anl_alb_uzb_tur_akn_bat_fbf_lat_swe_bsq_krd_mlt_xho_mnd_mcd_spa_tsn_pan_dyu_urd_fin_cic_bam_est_ita_owc_geo_arw_mol_dut_cze_aeg_wly_bul_hun_swa_tag_afr_jav_jpn_tml_kor_ben_glc_yor_pol_sun_prs_heb_mly_cnt_nor_swt_slo_chh_fre_grk_rus_svk_qcu_rom_ctl_ukr_zul_sid_eng_tig_ger_mao_hin_ses_scr_ewe_ind_tha_amh_knd_moo_ven_aze_bos_guj_azi_igb_vie_gam_bem_dgb_tsw	-0.223009645133022	-0.526547583091733	0.599761402169353
342	gam_rom_zul_krd_amh_heb_amr_slo_tur_azi_xho_ind_akn_spa_prs_bsq_fre_hau_yor_cnt_ita_ger_swa_bos_ewe_mcd_hun_ses_bem_fin_nor_aeg_geo_glc_guj_por_swe_mlt_chh_ben_est_dgb_jav_rus_tag_jpn_tml_kor_cze_scr_ven_pol_mly_arw_anl_bat_mnd_ctl_cic_eng_tig_alb_lat_hin_bul_qcu_grk_ukr_pan_tsn_wly_urd_owc_afr_sun_svk_dyu_lit_bam_mao_tha_sod_knd_igb_swt_uzb_dut_mol_aze_fbf_vie_sid_tsw_moo_lda	-0.675923115368799	-1.62230678499262	0.108123033221848
343	amr_prs_dyu_alb_gam_amh_sid_lit_aze_azi_dgb_mly_ses_fre_bul_bsq_mol_mlt_ewe_mnd_svk_afr_tsw_krd_swt_nor_fin_fbf_yor_hun_hin_aeg_geo_swe_dut_pan_por_owc_sod_scr_est_igb_ind_ukr_bat_jpn_knd_kor_rus_ita_akn_mcd_tag_grk_heb_jav_cnt_glc_cic_lat_tig_ger_eng_bos_rom_qcu_urd_cze_ctl_moo_anl_ben_hau_spa_mao_pol_swa_guj_bam_sun_tha_wly_tml_ven_lda_tur_slo_arw_uzb_tsn_vie_chh_xho_bem_zul	0.0816761718447447	0.192248138981949	0.847967007527464
344	sod_ctl_ewe_alb_sid_aeg_mlt_lit_uzb_azi_dgb_tag_moo_afr_slo_bsq_cze_tig_lda_cnt_eng_rom_xho_urd_ven_swe_fin_bam_ses_hun_mcd_heb_geo_hin_dut_nor_spa_hau_amh_lat_est_fbf_jav_svk_sun_jpn_tml_kor_guj_bul_dyu_bos_mly_krd_owc_mao_mnd_fre_igb_glc_chh_pol_ukr_prs_por_qcu_ger_arw_scr_zul_wly_rus_amr_grk_ind_mol_tsw_pan_akn_bat_tha_gam_knd_cic_tsn_aze_ben_ita_tur_swt_vie_anl_swa_bem_yor	-0.379040636355495	-0.899720586539581	0.370592762621794
345	sid_hin_xho_lit_aeg_sod_owc_lat_aze_azi_swt_jav_tsn_glc_ben_bsq_rom_heb_akn_cnt_ukr_arw_fbf_svk_swa_bul_est_dyu_tsw_hun_grk_tig_geo_rus_urd_mol_slo_anl_mlt_nor_fin_lda_bat_swe_mly_jpn_tml_kor_spa_pol_zul_prs_ind_cze_gam_sun_mnd_por_bem_dut_hau_guj_afr_eng_mcd_qcu_pan_fre_bos_ewe_amh_krd_chh_ita_mao_ctl_dgb_alb_ven_tag_tha_amr_knd_bam_moo_tur_ger_scr_uzb_cic_vie_wly_ses_igb_yor	-0.298753169078913	-0.706602646142509	0.481580056538469
346	amr_prs_bam_lit_aeg_amh_sod_slo_uzb_aze_dgb_mly_yor_urd_svk_bsq_krd_chh_bem_cnt_cze_scr_zul_spa_lda_bul_hun_ses_swa_fin_bos_owc_geo_alb_ben_lat_grk_heb_tig_hin_est_fbf_mao_afr_sun_jpn_knd_kor_guj_arw_akn_eng_bat_glc_wly_ind_mnd_pan_igb_nor_sid_pol_mcd_dut_por_qcu_ita_swe_fre_tsn_hau_rus_gam_ger_tag_mol_swt_ukr_dyu_jav_tha_anl_tml_cic_xho_azi_rom_ctl_tur_moo_vie_mlt_ven_ewe_tsw	-0.830051855806668	-2.00266987096664	0.0481244665021418
347	chh_cze_bem_ctl_gam_hau_aeg_mcd_aze_tur_dgb_mly_ses_swe_pan_bsq_guj_sod_lda_cnt_ukr_svk_zul_urd_cic_bul_est_dyu_moo_fin_dut_amh_geo_ben_ger_eng_fre_amr_owc_lit_hun_ven_jav_nor_bat_jpn_tml_kor_lat_slo_xho_bos_ind_glc_sid_tag_mnd_scr_tsw_rus_mlt_afr_grk_mol_alb_qcu_ita_por_rom_fbf_heb_prs_anl_arw_mao_spa_akn_pol_igb_sun_tha_tig_knd_swa_ewe_uzb_hin_krd_azi_tsn_vie_wly_swt_yor_bam	0.117259837588889	0.276049567238851	0.783122494008831
348	owc_hin_yor_lit_hau_amr_tig_dut_azi_tur_lda_tag_fbf_alb_krd_bsq_glc_sid_cic_cnt_ger_slo_igb_arw_tsw_scr_fin_moo_ven_hun_rom_aeg_geo_nor_guj_por_ita_heb_mlt_ben_est_dgb_sun_mcd_mly_jpn_knd_kor_pan_ctl_akn_mol_ind_grk_chh_mao_mnd_ukr_zul_eng_gam_bul_prs_cze_lat_qcu_urd_afr_svk_tsn_anl_swe_wly_bos_bat_rus_bem_spa_ses_jav_tha_amh_tml_ewe_bam_uzb_fre_pol_aze_swa_vie_sod_swt_dyu_xho	-0.618965538529918	-1.48084460155447	0.142028062458402
349	hau_prs_tsn_rom_sod_mlt_tig_glc_aze_tur_ven_ind_tsw_pan_pol_bsq_alb_amh_bam_cnt_afr_por_swa_krd_ses_nor_est_fbf_xho_fin_rus_aeg_geo_svk_eng_lat_swe_gam_anl_bul_hun_zul_mao_lit_tag_jpn_knd_kor_fre_ben_igb_ger_bat_hin_wly_sun_mnd_dut_ewe_mol_chh_mcd_cze_ukr_spa_qcu_guj_urd_ita_lda_sid_ctl_amr_arw_mly_bos_akn_grk_dyu_jav_tha_heb_tml_cic_yor_azi_scr_slo_uzb_bem_vie_owc_dgb_moo_swt	0.0370685604691482	0.0872869778643254	0.93063107410907
350	aeg_nor_ewe_bos_gam_wly_sod_hin_tur_aze_cic_ind_bam_guj_lit_bsq_eng_sid_dyu_mnd_ukr_ger_tsw_pol_moo_scr_est_xho_ven_fin_grk_hau_geo_dut_por_rom_pan_amh_amr_prs_hun_lda_sun_rus_tag_jpn_knd_kor_mol_arw_igb_mcd_mly_ita_owc_jav_cnt_krd_dgb_slo_tig_afr_lat_ctl_urd_qcu_fre_bul_spa_fbf_heb_cze_chh_swe_mao_ben_swa_glc_akn_bat_tha_anl_tml_ses_tsn_uzb_svk_alb_azi_swt_vie_mlt_yor_bem_zul	-0.811869307209299	-1.95706797091632	0.0533382663381899
351	heb_arw_ses_eng_anl_mlt_hau_spa_tur_aze_dgb_mly_xho_hin_ben_bsq_ita_amr_yor_cnt_dut_prs_bem_lat_fbf_ger_fin_moo_ewe_est_rom_tig_geo_ctl_svk_alb_mcd_aeg_chh_guj_hun_akn_jav_krd_mao_jpn_knd_kor_slo_grk_ven_pan_ind_fre_sod_tag_mnd_rus_zul_urd_wly_glc_lit_pol_afr_qcu_ukr_scr_mol_dyu_owc_cze_sid_swe_sun_por_swt_nor_igb_bat_tha_amh_tml_cic_lda_azi_bos_bul_uzb_tsw_vie_gam_swa_bam_tsn	-0.343519799122143	-0.814727655536715	0.417309666975578
352	aeg_bos_ewe_dut_gam_chh_amr_guj_tur_azi_zul_tag_tsn_pan_hin_bsq_ctl_tig_ses_cnt_afr_svk_moo_urd_yor_spa_hun_dyu_bem_fin_krd_wly_geo_ukr_cze_eng_ita_anl_sid_glc_est_swt_mly_arw_ind_jpn_knd_kor_alb_prs_bam_grk_mao_fre_owc_bat_mnd_rom_ven_slo_heb_bul_mcd_lat_ben_qcu_pol_lit_swe_tsw_sod_nor_mlt_por_jav_rus_swa_scr_lda_sun_tha_amh_tml_igb_xho_aze_ger_mol_uzb_akn_vie_hau_dgb_fbf_cic	-0.00577832334120795	-0.0136201906869053	0.989162172314356
353	wly_bos_akn_slo_amh_hau_aeg_guj_uzb_azi_yor_jav_tsw_spa_fre_bsq_pan_sid_cic_mnd_prs_lat_tsn_mol_swa_eng_est_ewe_zul_fin_lit_gam_geo_cze_pol_ukr_ben_amr_owc_grk_hun_ven_mly_urd_tag_jpn_knd_kor_por_glc_fbf_swe_mao_krd_sod_bat_cnt_ctl_swt_arw_chh_bul_nor_svk_ita_qcu_hin_rom_dut_igb_tig_alb_mlt_afr_ind_mcd_moo_rus_dyu_sun_tha_heb_tml_bam_xho_tur_ger_scr_aze_dgb_vie_anl_bem_ses_lda	-0.104749427451715	-0.246902114229906	0.805528188337346
354	mlt_por_swa_rom_wly_anl_aeg_svk_aze_azi_lda_sun_ven_ctl_swe_bsq_mol_hau_dgb_mnd_ukr_eng_fbf_ben_tsw_bul_est_xho_ses_fin_lat_tig_geo_lit_mcd_pol_bos_heb_sid_grk_hun_cic_ind_nor_bat_jpn_tml_kor_ita_spa_dyu_cze_tag_glc_amr_mao_cnt_krd_swt_pan_owc_scr_prs_fre_ger_qcu_afr_arw_urd_bem_sod_slo_chh_rus_mly_hin_akn_alb_yor_jav_tha_gam_knd_igb_moo_tur_guj_dut_uzb_zul_vie_amh_ewe_bam_tsn	-0.595702641597479	-1.42133333184252	0.158564531015318
355	mlt_ben_ewe_mol_amr_aeg_wly_eng_azi_tur_xho_tag_dyu_pol_scr_bsq_nor_sid_lda_cnt_ctl_slo_akn_guj_moo_lat_fin_tsw_igb_est_glc_tig_geo_bos_alb_afr_por_hau_chh_grk_hun_cic_mly_spa_mao_jpn_knd_kor_prs_bul_swa_mcd_jav_ita_sod_sun_mnd_ger_tsn_svk_owc_dut_lit_cze_urd_qcu_pan_rus_rom_ses_amh_fre_gam_ukr_bat_krd_dgb_swe_bem_ind_tha_heb_tml_zul_fbf_aze_arw_hin_uzb_bam_vie_anl_yor_swt_ven	-0.430241962543461	-1.02101523239968	0.309895897255119
356	mlt_bul_yor_slo_amr_heb_gam_ben_uzb_aze_fbf_bat_moo_rus_svk_bsq_eng_owc_ven_mnd_por_afr_ses_glc_cic_krd_est_tsn_igb_hun_hin_sid_geo_mcd_guj_cze_scr_tig_amh_rom_fin_lda_tag_pan_ind_jpn_tml_kor_nor_spa_swt_swe_mly_urd_hau_jav_cnt_lit_dyu_ukr_chh_ctl_grk_lat_fre_qcu_alb_pol_arw_tsw_anl_ita_aeg_bos_sun_dut_akn_ger_bem_mao_tha_sod_knd_ewe_dgb_azi_mol_prs_tur_swa_vie_wly_xho_zul_bam	0.17866411499024	0.420509664116219	0.675083246396712
357	heb_grk_bam_spa_tig_owc_chh_fre_uzb_tur_ven_mao_yor_slo_rus_bsq_dut_anl_cic_mnd_ctl_hin_tsn_pol_dyu_guj_est_ses_dgb_hun_ben_hau_geo_krd_pan_svk_nor_amh_sid_bul_fin_xho_jav_bos_mly_jpn_tml_kor_ger_mol_tsw_lit_tag_por_wly_bat_cnt_mcd_lda_lat_aeg_cze_alb_glc_ukr_qcu_arw_ita_swe_zul_amr_rom_mlt_urd_ind_prs_bem_scr_swa_sun_tha_sod_knd_swt_igb_azi_eng_afr_aze_akn_vie_gam_ewe_fbf_moo	0.361657823729102	0.853255593427707	0.395709872669133
358	chh_eng_fbf_bul_tig_sod_heb_lat_azi_uzb_cic_bat_bam_guj_ctl_bsq_ita_amh_ses_cnt_grk_pan_swt_spa_igb_bos_hun_yor_moo_est_scr_gam_geo_swe_fre_hin_arw_amr_anl_alb_fin_lda_tag_por_mao_jpn_tml_kor_ben_ukr_tsn_lit_mly_prs_aeg_ind_mnd_cze_zul_rus_hau_krd_slo_pol_rom_qcu_nor_afr_dut_swa_mlt_glc_wly_urd_sun_mol_ven_ger_xho_jav_tha_owc_knd_akn_dgb_aze_mcd_svk_tur_ewe_vie_sid_tsw_bem_dyu	-0.293401349046743	-0.694147149145515	0.489320284209621
359	tig_alb_moo_ita_aeg_hau_wly_mol_tur_azi_lda_jav_dyu_afr_lit_bsq_dut_chh_yor_mnd_eng_bul_tsw_bos_ven_glc_hun_igb_swa_fin_pol_gam_geo_mcd_urd_fre_rus_amh_mlt_slo_est_swt_bat_pan_mao_jpn_knd_kor_prs_lat_fbf_rom_sun_swe_sod_tag_cnt_ctl_bem_cze_heb_por_scr_grk_ukr_qcu_ben_ger_hin_akn_sid_arw_amr_nor_mly_krd_zul_spa_ses_ind_tha_owc_tml_bam_dgb_uzb_guj_svk_aze_xho_vie_anl_cic_tsn_ewe	0.373691769886391	0.879321292933793	0.381493508613033
360	anl_ctl_swa_slo_gam_wly_sod_swe_uzb_azi_ses_jav_igb_glc_cze_bsq_ben_heb_xho_mnd_prs_bos_tsw_krd_ewe_rom_est_ven_yor_fin_arw_amr_geo_hin_dut_svk_afr_chh_tig_nor_hun_cic_mly_lit_tag_jpn_tml_kor_eng_pan_bam_bul_bat_guj_sid_mao_cnt_pol_fbf_ita_mlt_mcd_scr_mol_fre_qcu_alb_lat_por_tsn_amh_urd_aeg_grk_ind_spa_lda_ger_moo_sun_tha_hau_knd_dyu_zul_aze_rus_ukr_tur_bem_vie_owc_swt_dgb_akn	-0.471901789960572	-1.12188396452467	0.26480005477529
361	anl_rus_ewe_urd_tig_aeg_chh_glc_aze_uzb_cic_tag_swa_svk_mol_bsq_ctl_gam_dgb_mnd_ger_lit_tsw_ukr_tsn_pan_fin_lda_ven_est_por_sod_geo_guj_fre_spa_slo_heb_mlt_lat_hun_xho_mao_scr_bat_jpn_knd_kor_nor_alb_bam_swe_ind_mcd_hau_mly_cnt_dut_swt_hin_amh_cze_prs_ita_rom_qcu_krd_pol_arw_dyu_wly_ben_owc_bul_sun_afr_bem_eng_ses_jav_tha_amr_tml_moo_akn_azi_grk_bos_tur_igb_vie_sid_fbf_yor_zul	-0.636475369573227	-1.51943925807671	0.132044475552096
362	amh_fre_cic_arw_owc_heb_sod_mol_tur_azi_akn_bat_zul_krd_grk_bsq_swe_sid_ses_cnt_hin_spa_igb_pan_ewe_rus_hun_bem_dyu_fin_afr_mlt_geo_prs_mcd_ukr_lit_tig_amr_lat_est_lda_jav_eng_mao_jpn_tml_kor_ita_por_bam_slo_mly_guj_anl_tag_mnd_svk_swa_dut_aeg_bul_pol_alb_urd_qcu_ger_ben_ctl_moo_chh_scr_wly_bos_ind_nor_yor_cze_fbf_sun_tha_gam_knd_dgb_tsw_aze_rom_glc_uzb_tsn_vie_hau_xho_swt_ven	0.386997807431243	0.914011237639465	0.3630745589332
363	anl_ben_akn_grk_wly_sod_tig_arw_tur_uzb_fbf_tag_tsn_ger_prs_bsq_eng_amr_bem_mnd_afr_alb_moo_fre_lda_nor_est_bam_yor_hun_cze_aeg_geo_ita_urd_ctl_svk_chh_hau_pol_fin_zul_ind_rus_sun_jpn_tml_kor_mcd_lat_xho_glc_jav_bos_heb_bat_cnt_krd_igb_pan_amh_guj_swe_mol_dut_qcu_ukr_hin_spa_ses_owc_por_mlt_slo_mly_scr_tsw_bul_swa_mao_tha_sid_knd_swt_ven_aze_rom_lit_azi_dgb_vie_gam_ewe_dyu_cic	-0.672793306077871	-1.61328818306151	0.110070208673415
364	tig_urd_cic_grk_wly_mlt_aeg_cze_uzb_azi_swa_jav_zul_alb_fre_bsq_svk_amh_ven_mnd_arw_lit_fbf_scr_swt_dut_fin_yor_tsw_hun_guj_gam_geo_hin_pol_ben_bul_sod_owc_pan_est_dgb_bat_ita_ind_jpn_knd_kor_afr_por_bem_mcd_sun_slo_sid_mao_cnt_krd_xho_lat_hau_rus_bos_swe_eng_qcu_prs_ukr_rom_dyu_amr_ger_anl_nor_tag_glc_ses_mol_igb_mly_tha_heb_tml_ewe_akn_aze_ctl_spa_tur_moo_vie_chh_tsn_lda_bam	-0.195573425913316	-0.46132433479211	0.645643090927796
365	heb_por_igb_urd_owc_gam_sid_nor_aze_azi_cic_ind_dyu_ita_hin_bsq_lat_mlt_swt_mnd_rus_glc_lda_dut_ses_pol_fin_ewe_ven_hun_lit_chh_geo_prs_grk_guj_cze_amr_amh_eng_est_yor_bat_bul_tag_jpn_knd_kor_ukr_swe_fbf_mcd_jav_bos_tig_sun_cnt_ger_bem_arw_wly_ctl_afr_mol_pan_qcu_rom_svk_spa_tsw_hau_krd_aeg_ben_mao_alb_xho_slo_moo_mly_tha_anl_tml_dgb_tsn_tur_scr_fre_uzb_bam_vie_sod_akn_swa_zul	-0.218459224503618	-0.515837095433049	0.607192394515214
366	aeg_svk_xho_nor_sid_gam_amr_ukr_aze_uzb_tsw_bat_yor_prs_afr_bsq_ger_sod_swa_mnd_grk_guj_cic_ctl_dyu_ita_est_bam_zul_hun_hin_amh_geo_glc_slo_urd_krd_owc_tig_dut_fin_swt_mao_pol_mly_jpn_tml_kor_swe_por_ses_eng_sun_alb_anl_jav_cnt_ben_ven_spa_chh_bul_rom_mol_fre_qcu_pan_rus_cze_igb_hau_lat_mlt_arw_ind_mcd_bem_scr_lda_tag_tha_wly_knd_akn_moo_tur_lit_bos_azi_tsn_vie_heb_dgb_fbf_ewe	-0.641924756099078	-1.53653379165527	0.127802881134082
367	hau_cze_cic_nor_aeg_amh_tig_ctl_tur_azi_tsw_mao_yor_alb_mcd_bsq_lat_sid_xho_mnd_swe_dut_lda_krd_swa_mol_fin_bem_swt_hun_eng_owc_geo_spa_ben_grk_lit_anl_amr_hin_est_dgb_sun_ukr_ind_jpn_tml_kor_guj_rom_zul_arw_mly_por_mlt_bat_cnt_pan_bam_fre_gam_bul_svk_urd_slo_qcu_bos_afr_prs_ewe_heb_ger_wly_ita_tag_rus_moo_pol_dyu_jav_tha_sod_knd_igb_tsn_aze_glc_scr_uzb_akn_vie_chh_ven_ses_fbf	0.341889106216957	0.805469263242407	0.42260357346701
368	chh_ger_akn_mcd_anl_heb_aeg_grk_azi_tur_xho_sun_igb_urd_por_bsq_alb_tig_cic_cnt_pan_ctl_dgb_lat_ewe_arw_est_ven_zul_fin_spa_amh_geo_rus_bos_ita_prs_hau_owc_pol_hun_moo_tag_swe_jav_jpn_knd_kor_cze_svk_swa_glc_mly_nor_sid_mao_mnd_ukr_lda_scr_mlt_mol_slo_guj_fre_qcu_eng_bul_krd_tsn_amr_afr_gam_rom_ind_hin_yor_dut_ses_bat_tha_wly_tml_fbf_dyu_aze_ben_lit_uzb_bem_vie_sod_bam_tsw_swt	0.66198260373429	1.57233084637185	0.119269936802784
369	sid_dut_xho_prs_hau_gam_mlt_slo_aze_azi_igb_mao_swt_grk_rom_bsq_ctl_chh_lda_cnt_lat_ben_dgb_scr_tsw_spa_hun_moo_ven_fin_lit_amr_geo_bos_swe_eng_krd_wly_anl_cze_est_fbf_tag_ukr_sun_jpn_knd_kor_afr_mcd_yor_mol_jav_glc_heb_bat_mnd_ger_ses_bul_owc_fre_por_pan_nor_qcu_ita_svk_rus_akn_sod_arw_amh_guj_ind_urd_dyu_alb_swa_mly_tha_tig_tml_zul_bam_tur_hin_pol_uzb_ewe_vie_aeg_cic_tsn_bem	-0.438206202826518	-1.04047164798204	0.300818255183043
370	wly_rus_xho_rom_heb_sod_tig_krd_azi_aze_ewe_jav_tsw_afr_glc_bsq_dut_hau_moo_cnt_prs_alb_akn_scr_fbf_urd_hun_cic_bem_fin_pan_sid_geo_spa_arw_pol_lat_chh_mlt_slo_est_ses_sun_bos_ind_jpn_tml_kor_fre_eng_tsn_ita_mly_cze_aeg_tag_mnd_grk_dgb_svk_anl_ctl_ger_mcd_swe_qcu_ben_por_bul_yor_amh_hin_owc_guj_mao_nor_ven_ukr_lda_bat_tha_gam_knd_swa_bam_uzb_mol_lit_tur_igb_vie_amr_zul_swt_dyu	0.569699481882062	1.34902738614677	0.180603652348022
371	anl_ctl_cic_scr_mlt_aeg_amr_afr_azi_tur_tsn_bat_ven_prs_lat_bsq_mcd_heb_bam_mnd_nor_fre_dyu_ben_dgb_por_fin_fbf_akn_est_spa_tig_geo_swe_bul_dut_pan_owc_chh_lit_hun_igb_mao_arw_ind_jpn_knd_kor_alb_slo_yor_ukr_sun_guj_sod_tag_cnt_krd_lda_glc_sid_bos_hin_ita_grk_qcu_pol_cze_mol_moo_amh_rus_gam_rom_mly_svk_swt_urd_zul_jav_tha_hau_tml_tsw_ses_aze_ger_eng_uzb_swa_vie_wly_ewe_xho_bem	-0.587988225813587	-1.40366494538554	0.163749015919572
372	anl_krd_fbf_scr_wly_hau_sid_afr_uzb_azi_dgb_ind_dyu_lat_bos_bsq_hin_aeg_bam_mnd_alb_dut_tsw_arw_ewe_lit_fin_cic_tsn_hun_pan_gam_geo_mol_fre_glc_cze_heb_mlt_prs_est_igb_jav_spa_bat_jpn_knd_kor_nor_ukr_lda_ger_sun_ita_chh_mao_cnt_por_moo_urd_amr_grk_rom_rus_ben_qcu_ctl_mcd_bul_bem_tig_slo_amh_pol_tag_eng_xho_guj_swa_mly_tha_sod_tml_swt_ven_tur_svk_swe_aze_yor_vie_owc_ses_zul_akn	-0.634969582782205	-1.51418821322043	0.133369415530307
373	amh_urd_bem_alb_sod_hau_owc_krd_aze_tur_lda_bat_tsn_hin_arw_bsq_lat_anl_cic_cnt_fre_cze_fbf_ukr_swa_svk_hun_ses_dyu_est_spa_sid_geo_ben_pol_ita_mcd_wly_gam_grk_fin_xho_mly_swe_tag_jpn_tml_kor_nor_guj_bam_rus_sun_afr_mlt_mao_mnd_dut_igb_mol_amr_slo_rom_bos_pan_qcu_scr_bul_eng_yor_chh_glc_aeg_prs_jav_ger_zul_ctl_dgb_ind_tha_heb_knd_ewe_akn_azi_por_lit_uzb_ven_vie_tig_moo_tsw_swt	0.0859291140680446	0.202144938096231	0.84024495843434
374	aeg_rus_bam_nor_gam_hau_wly_slo_uzb_azi_ses_tag_yor_spa_ben_bsq_afr_mlt_dyu_cnt_guj_pan_ven_bos_akn_lit_est_igb_tsn_hun_eng_tig_geo_por_prs_hin_grk_sid_chh_mcd_fin_tsw_jav_arw_sun_jpn_knd_kor_pol_ita_swa_ger_ind_fre_amr_mly_mnd_rom_xho_lat_anl_urd_glc_ctl_mol_qcu_dut_cze_bul_ewe_heb_krd_owc_svk_mao_swe_moo_ukr_cic_bat_tha_amh_tml_lda_bem_aze_scr_alb_tur_zul_vie_sod_swt_dgb_fbf	0.23442687860941	0.55197603224224	0.582288796127368
375	sid_rom_ven_rus_aeg_anl_chh_urd_azi_tur_ses_bat_lda_scr_guj_bsq_spa_amr_swt_cnt_afr_glc_swa_cze_igb_ita_fin_zul_xho_est_por_mlt_geo_pol_slo_lit_mol_wly_sod_krd_hun_yor_tag_mcd_mao_jpn_tml_kor_swe_svk_ewe_grk_jav_hin_tig_sun_mnd_dut_akn_nor_gam_alb_bos_arw_bul_qcu_pan_prs_ukr_tsw_heb_ben_amh_ger_mly_ctl_moo_eng_dgb_ind_tha_owc_knd_tsn_bem_uzb_fre_lat_aze_dyu_vie_hau_fbf_cic_bam	-0.0694185785423632	-0.163463591756169	0.870508140398902
376	sod_krd_lda_dut_hau_anl_amr_bul_tur_aze_swt_tag_akn_lat_urd_bsq_glc_owc_bem_mnd_lit_arw_zul_svk_xho_slo_hun_yor_moo_fin_swe_wly_geo_hin_ctl_guj_mol_chh_sid_bos_est_fbf_bat_rom_mly_jpn_knd_kor_ita_spa_cic_alb_jav_ukr_amh_mao_cnt_fre_tsn_ger_mlt_grk_pol_mcd_prs_qcu_rus_por_cze_ses_gam_pan_aeg_nor_ind_ben_dyu_afr_bam_sun_tha_heb_tml_igb_dgb_uzb_eng_scr_azi_ven_vie_tig_tsw_swa_ewe	-0.00522207994973619	-0.0122908863357715	0.990219866654805
377	amh_por_tsw_dut_amr_tig_gam_alb_uzb_aze_dyu_sun_xho_glc_slo_bsq_cze_chh_cic_cnt_hin_svk_zul_swe_swt_nor_hun_ven_moo_fin_ctl_wly_geo_rom_arw_pan_urd_aeg_sod_fre_est_ewe_mly_mcd_jav_jpn_tml_kor_prs_ger_dgb_afr_mao_ben_anl_ind_mnd_bos_igb_ita_sid_ukr_eng_guj_pol_qcu_spa_lat_krd_swa_owc_bul_mlt_rus_tag_scr_bam_lit_bem_bat_tha_heb_knd_lda_fbf_tur_mol_grk_azi_ses_vie_hau_akn_yor_tsn	0.00186772295884567	0.00439808331511404	0.996500269013972
378	mlt_rom_swa_ita_amr_wly_anl_hin_tur_aze_ven_ind_cic_pan_ctl_bsq_ger_hau_bem_cnt_mcd_bos_tsn_ben_bam_urd_est_tsw_moo_hun_lit_chh_geo_bul_rus_glc_eng_heb_owc_dut_fin_akn_mao_pol_sun_jpn_knd_kor_guj_afr_lda_ukr_mly_scr_tig_tag_mnd_cze_swt_krd_amh_alb_por_arw_swe_qcu_spa_grk_mol_yor_sod_lat_sid_svk_bat_fre_dgb_slo_dyu_jav_tha_aeg_tml_igb_ewe_uzb_nor_prs_azi_zul_vie_gam_fbf_xho_ses	-0.354788777217116	-0.83963443815936	0.403266641118734
379	owc_ukr_tsn_bul_chh_sod_gam_pol_azi_aze_ses_tag_bem_svk_scr_bsq_glc_sid_cic_cnt_guj_afr_ewe_rus_fbf_krd_est_ven_lda_hun_fre_mlt_geo_arw_hin_swe_ben_tig_wly_ger_fin_dyu_jav_prs_sun_jpn_tml_kor_slo_spa_xho_lat_bat_urd_hau_mly_mnd_ctl_igb_rom_anl_mcd_mol_grk_cze_qcu_nor_bos_por_akn_heb_ita_aeg_dut_mao_alb_dgb_lit_bam_ind_tha_amr_knd_moo_swa_uzb_eng_pan_tur_zul_vie_amh_swt_tsw_yor	0.960386828655069	2.30787610482007	0.0232234740201715
380	hau_alb_ven_mcd_mlt_wly_sid_ctl_uzb_tur_ses_bat_fbf_por_pan_bsq_krd_amr_xho_cnt_lit_glc_bam_ukr_dgb_spa_est_igb_ewe_hun_nor_tig_geo_svk_prs_rom_bul_heb_sod_afr_fin_zul_tag_guj_sun_jpn_knd_kor_arw_ita_moo_eng_jav_fre_amh_mly_mnd_ben_bem_pol_aeg_dut_urd_rus_grk_qcu_slo_mol_hin_swa_anl_bos_owc_cze_ind_scr_tsn_ger_tsw_mao_tha_chh_tml_lda_akn_aze_swe_lat_azi_cic_vie_gam_dyu_yor_swt	0.298174042339193	0.702853806271247	0.48390255471892
381	anl_glc_ven_krd_hau_heb_sid_afr_azi_uzb_swa_sun_xho_pol_hin_bsq_mol_sod_dgb_mnd_eng_ben_ses_spa_akn_svk_hun_bam_zul_fin_swe_tig_geo_slo_fre_guj_ger_amr_mlt_ukr_est_swt_bat_lat_mao_jpn_knd_kor_grk_pan_fbf_mcd_jav_bul_wly_tag_cnt_urd_ewe_arw_aeg_scr_bos_rom_por_qcu_ctl_rus_alb_lda_owc_lit_chh_nor_ind_cze_igb_prs_yor_mly_tha_gam_tml_dyu_cic_aze_ita_dut_tur_tsw_vie_amh_bem_tsn_moo	-0.589752800139471	-1.40718179518597	0.162706837995699
382	sod_spa_tsn_prs_heb_anl_gam_svk_tur_aze_dgb_jav_lda_rom_eng_bsq_pol_aeg_bem_cnt_rus_nor_zul_fre_yor_bos_fin_ewe_akn_hun_guj_hau_geo_ben_swe_lat_afr_sid_mlt_mol_est_ses_mao_lit_tag_jpn_knd_kor_ita_ukr_bam_alb_bat_grk_amh_mly_mnd_mcd_swa_dut_owc_arw_krd_pan_cze_qcu_bul_por_ctl_xho_amr_scr_chh_slo_ind_hin_tsw_urd_swt_sun_tha_tig_tml_ven_cic_azi_ger_glc_uzb_dyu_vie_wly_moo_igb_fbf	-0.115103510075712	-0.271144455960074	0.786880853206269
383	aeg_nor_lda_svk_amh_sid_anl_fre_tur_aze_swa_mly_fbf_ger_cze_bsq_hin_heb_ses_mnd_ukr_urd_bem_arw_zul_eng_est_akn_swt_fin_lit_gam_geo_bos_prs_rus_ctl_amr_sod_mcd_hun_tsn_ind_grk_tag_jpn_tml_kor_ita_ben_moo_afr_jav_glc_wly_bat_cnt_alb_igb_slo_owc_guj_scr_dut_bul_qcu_pan_spa_rom_dyu_chh_por_hau_lat_sun_mol_yor_pol_ven_mao_tha_tig_knd_tsw_bam_azi_krd_swe_uzb_cic_vie_mlt_ewe_xho_dgb	-0.474194559171199	-1.12875948180752	0.261902627437548
384	aeg_svk_swa_pol_mlt_chh_owc_pan_uzb_azi_tsw_mly_dyu_ita_ctl_bsq_lit_wly_yor_mnd_prs_nor_bam_alb_dgb_scr_hun_akn_tsn_fin_cze_amh_geo_afr_krd_por_ukr_anl_sod_dut_est_ses_jav_grk_tag_jpn_knd_kor_rom_urd_bem_eng_bat_lat_amr_sun_cnt_rus_igb_bos_tig_hin_slo_glc_swe_qcu_arw_ben_ger_fbf_hau_guj_gam_mol_ind_mcd_zul_bul_xho_mao_tha_sid_tml_moo_lda_aze_fre_spa_tur_cic_vie_heb_ven_ewe_swt	-0.520086643130606	-1.23994590909016	0.218114923085691
385	aeg_krd_ses_glc_gam_sid_sod_arw_azi_uzb_ven_jav_dgb_ita_alb_bsq_ukr_chh_ewe_mnd_ben_scr_akn_bos_moo_mol_hun_bam_lda_fin_lat_heb_geo_ctl_rus_prs_pol_amr_mlt_dut_est_xho_tag_pan_ind_jpn_tml_kor_por_swe_swa_spa_mly_eng_hau_sun_cnt_slo_yor_ger_tig_rom_bul_fre_cze_qcu_hin_urd_svk_cic_owc_nor_anl_guj_mao_afr_bem_mcd_dyu_bat_tha_amh_knd_swt_tsn_tur_grk_lit_aze_zul_vie_wly_tsw_igb_fbf	-0.528963651663816	-1.26025437749609	0.210730641407097
386	hau_mol_yor_swe_sid_mlt_sod_glc_uzb_tur_tsw_ind_xho_eng_nor_bsq_svk_anl_swt_cnt_prs_mcd_akn_ukr_cic_rus_hun_fbf_bam_fin_spa_amr_geo_krd_bul_slo_grk_amh_chh_ben_est_ewe_mao_rom_sun_jpn_knd_kor_afr_pan_swa_cze_jav_dut_wly_mly_mnd_ger_tsn_ita_gam_ctl_lit_lat_pol_qcu_guj_fre_arw_dyu_aeg_urd_tig_scr_bat_por_moo_bos_ses_tag_tha_heb_tml_dgb_bem_azi_hin_alb_aze_lda_vie_owc_ven_zul_igb	-0.420565499884854	-0.99749291942034	0.321113636038025
387	heb_guj_tsw_krd_aeg_chh_mlt_rus_tur_azi_yor_mly_dgb_svk_afr_bsq_urd_owc_ses_mnd_dut_mcd_ven_bos_zul_ukr_fin_swa_bem_est_swe_wly_geo_ger_pol_lat_lit_anl_tig_spa_hun_lda_ind_scr_bat_jpn_tml_kor_cze_grk_ewe_pan_tag_prs_sod_jav_cnt_ctl_moo_ben_gam_alb_fre_nor_slo_qcu_bul_por_mol_bam_hau_rom_sid_eng_mao_glc_swt_ita_akn_sun_tha_amh_knd_fbf_tsn_aze_arw_hin_uzb_dyu_vie_amr_cic_igb_xho	-0.386413332092107	-0.91647569061553	0.361787902897576
388	owc_guj_bem_lit_anl_amr_chh_por_tur_aze_akn_jav_zul_ger_eng_bsq_scr_sod_dyu_mnd_grk_fre_yor_ukr_xho_slo_fin_swt_igb_hun_arw_mlt_geo_dut_urd_rus_bos_gam_aeg_krd_est_cic_bat_lat_tag_jpn_knd_kor_prs_glc_tsw_mol_ind_hin_amh_mly_cnt_spa_moo_ctl_wly_nor_ben_pol_rom_qcu_ita_mcd_cze_lda_heb_bul_hau_afr_mao_alb_dgb_pan_fbf_sun_tha_tig_tml_bam_ses_uzb_swe_svk_azi_tsn_vie_sid_ewe_swa_ven	0.469264842487791	1.10700837244016	0.271145431522854
389	wly_mol_lda_arw_sid_aeg_hau_spa_azi_tur_xho_ind_cic_hin_bul_bsq_svk_amh_akn_cnt_pan_alb_ses_pol_dyu_guj_fin_igb_tsw_est_scr_owc_geo_ger_prs_lat_fre_sod_anl_glc_hun_bam_bat_dut_mly_jpn_tml_kor_grk_ben_yor_afr_sun_krd_gam_jav_mnd_swe_zul_ukr_tig_por_mcd_slo_rus_qcu_cze_rom_eng_dgb_heb_ctl_mlt_nor_tag_urd_ewe_bos_fbf_mao_tha_amr_knd_ven_tsn_aze_ita_lit_uzb_bem_vie_chh_moo_swt_swa	-0.39079626390922	-0.925495285859165	0.357103702847237
390	anl_krd_bam_pol_wly_tig_gam_alb_tur_aze_ewe_ind_fbf_svk_swe_bsq_arw_mlt_tsn_mnd_guj_ukr_ses_fre_lda_cze_hun_dgb_zul_est_spa_owc_geo_hin_bos_ita_ger_heb_sid_afr_fin_dyu_mao_prs_bat_jpn_tml_kor_bul_scr_yor_pan_tag_ben_amr_sun_cnt_ctl_akn_rom_chh_rus_lat_slo_glc_qcu_dut_mcd_lit_bem_aeg_urd_sod_eng_jav_mol_swt_nor_cic_mly_tha_amh_knd_moo_xho_uzb_por_grk_azi_igb_vie_hau_ven_tsw_swa	-0.676856871496804	-1.62287669414786	0.108000922711706
391	sod_grk_tsn_por_hau_tig_aeg_pan_tur_azi_bem_bat_dgb_pol_urd_bsq_ukr_wly_dyu_cnt_scr_ger_lda_guj_moo_ita_hun_yor_swa_fin_mol_heb_geo_dut_mcd_afr_spa_anl_amh_swe_est_ewe_sun_cze_tag_jpn_knd_kor_eng_bos_xho_ben_ind_nor_amr_jav_mnd_lit_ven_slo_chh_fre_svk_alb_glc_qcu_arw_lat_rom_swt_mlt_rus_gam_hin_mao_krd_ses_bul_igb_mly_tha_owc_tml_zul_cic_uzb_ctl_prs_aze_tsw_vie_sid_bam_fbf_akn	-0.623569637236644	-1.49181101502092	0.139133147799254
392	chh_por_tsw_prs_gam_wly_amh_fre_azi_aze_lda_bat_swa_cze_grk_bsq_mcd_hau_bam_cnt_guj_ctl_swt_ben_moo_ukr_est_zul_yor_fin_glc_owc_geo_alb_spa_krd_slo_amr_mlt_svk_hun_ewe_mly_pol_jav_jpn_knd_kor_mol_arw_cic_lit_sun_nor_aeg_tag_mnd_lat_ses_dut_tig_scr_bul_pan_ger_qcu_bos_rus_ita_dyu_heb_afr_anl_rom_mao_eng_bem_hin_ven_ind_tha_sid_tml_igb_xho_uzb_urd_swe_tur_tsn_vie_sod_dgb_fbf_akn	-0.0584012728378794	-0.137498464469874	0.890934057941791
393	wly_ger_fbf_bos_anl_hau_amr_rus_aze_azi_xho_bat_moo_rom_mol_bsq_fre_sod_ven_mnd_urd_eng_ses_scr_igb_alb_est_ewe_bem_hun_ctl_mlt_geo_ukr_dut_hin_krd_amh_aeg_pan_fin_bam_mao_lit_sun_jpn_knd_kor_prs_nor_swt_afr_tag_ben_chh_ind_cnt_mcd_lda_svk_heb_glc_grk_pol_swe_qcu_spa_por_bul_tsw_gam_guj_sid_slo_mly_arw_dyu_lat_dgb_jav_tha_owc_tml_tsn_akn_tur_ita_cze_uzb_zul_vie_tig_swa_yor_cic	0.219276120449005	0.51572529827128	0.607270179875015
394	gam_bul_igb_urd_tig_sid_chh_svk_tur_uzb_yor_ind_moo_scr_ger_bsq_ben_heb_bem_cnt_rom_pan_dyu_por_bam_dut_fin_swt_swa_est_lit_amh_geo_hin_rus_guj_prs_wly_amr_afr_hun_ewe_mly_arw_bat_jpn_knd_kor_fre_nor_tsw_bos_tag_grk_anl_jav_mnd_mol_lda_pol_hau_slo_alb_eng_krd_qcu_spa_ita_mcd_dgb_owc_cze_mlt_ctl_mao_swe_cic_glc_tsn_sun_tha_sod_tml_fbf_xho_aze_lat_ukr_azi_zul_vie_aeg_ven_ses_akn	-0.241368791806581	-0.570079052740888	0.569998740693014
395	mlt_rom_tsw_glc_sid_heb_gam_cze_aze_azi_bem_mao_ven_bul_mol_bsq_spa_tig_dgb_mnd_swe_krd_moo_nor_xho_pan_est_ses_swa_hun_mcd_sod_geo_slo_bos_grk_rus_owc_amh_scr_fin_lda_jav_guj_bat_jpn_tml_kor_alb_ger_dyu_arw_sun_lat_anl_ind_cnt_dut_ewe_fre_wly_ukr_por_prs_ctl_qcu_hin_svk_lit_akn_hau_ben_amr_ita_mly_urd_zul_afr_swt_tag_tha_aeg_knd_yor_bam_tur_eng_pol_uzb_igb_vie_chh_cic_fbf_tsn	-0.483508154324133	-1.14956100531991	0.253272441105369
396	hau_por_xho_alb_owc_sod_mlt_nor_uzb_tur_moo_bat_ven_pol_glc_bsq_swe_amr_yor_cnt_bul_guj_dyu_cze_akn_urd_hun_bam_zul_fin_ben_sid_geo_svk_eng_ger_grk_heb_gam_lit_est_cic_ind_lat_mly_jpn_knd_kor_rom_ctl_dgb_arw_tag_slo_amh_jav_mnd_mcd_igb_hin_chh_scr_afr_bos_krd_qcu_dut_rus_ita_swt_wly_spa_tig_ukr_sun_mol_tsn_pan_lda_mao_tha_anl_tml_fbf_tsw_azi_prs_fre_aze_swa_vie_aeg_ewe_ses_bem	-0.789604148431494	-1.90028916216484	0.0604928858971369
397	sid_bul_bem_cze_chh_amh_amr_alb_aze_uzb_dgb_mao_yor_slo_krd_bsq_ben_aeg_ses_mnd_ita_pol_fbf_dut_tsw_pan_est_bam_lda_fin_guj_wly_geo_eng_mol_afr_urd_tig_heb_fre_hun_zul_tag_ukr_bat_jpn_tml_kor_swe_rom_xho_ger_sun_nor_mlt_jav_cnt_svk_ven_bos_owc_arw_grk_lit_mcd_qcu_prs_ctl_scr_akn_sod_rus_gam_lat_mly_hin_tsn_spa_cic_ind_tha_anl_knd_dyu_igb_tur_glc_por_azi_swt_vie_hau_ewe_swa_moo	-0.435522276239829	-1.03283825369852	0.304358029066839
398	heb_rus_fbf_arw_gam_amh_hau_lat_aze_azi_dyu_jav_igb_bul_scr_bsq_mol_chh_akn_cnt_swe_por_bem_dut_bam_ukr_fin_swa_xho_hun_alb_owc_geo_urd_pan_glc_prs_tig_mlt_rom_est_zul_bat_nor_ind_jpn_knd_kor_guj_pol_cic_grk_mly_fre_aeg_tag_mnd_ben_ven_slo_wly_bos_ctl_cze_krd_qcu_spa_hin_ita_ewe_amr_ger_anl_lit_mao_mcd_lda_svk_dgb_sun_tha_sid_tml_moo_ses_uzb_afr_eng_tur_swt_vie_sod_tsn_yor_tsw	0.268431586778428	0.632547132246123	0.528581592112002
399	heb_por_swa_lat_sid_wly_anl_eng_aze_azi_igb_ind_yor_arw_slo_bsq_spa_gam_ven_cnt_scr_rom_dyu_afr_akn_alb_est_tsn_dgb_fin_ukr_amr_geo_ben_fre_urd_mol_owc_chh_grk_hun_lda_mao_pol_jav_jpn_tml_kor_ctl_bul_bem_mcd_tag_nor_aeg_sun_mnd_svk_ses_guj_hau_ita_hin_glc_cze_qcu_bos_ger_rus_bam_amh_lit_sod_dut_bat_prs_moo_pan_cic_mly_tha_tig_knd_swt_ewe_tur_swe_krd_uzb_tsw_vie_mlt_fbf_xho_zul	-0.120673313914441	-0.284621139043528	0.776567225293869
400	amr_fre_ewe_hin_tig_chh_wly_pan_uzb_aze_akn_mly_igb_slo_swe_bsq_scr_mlt_yor_mnd_ukr_mol_ven_krd_dgb_pol_est_swa_bem_fin_dut_aeg_geo_bos_cze_svk_rus_amh_heb_eng_hun_bam_mao_lat_sun_jpn_knd_kor_lit_ctl_dyu_nor_tag_arw_sod_ind_cnt_afr_lda_rom_hau_guj_ger_bul_ita_qcu_prs_grk_alb_swt_owc_mcd_sid_urd_bat_spa_fbf_glc_cic_jav_tha_gam_tml_moo_tsw_azi_por_ben_tur_xho_vie_anl_ses_tsn_zul	-0.553082274220677	-1.32372183026805	0.188840126092658
401	gam_rom_tsn_lit_amh_amr_heb_urd_tur_azi_bem_jav_yor_swe_cze_bsq_eng_anl_tsw_mnd_nor_ctl_cic_svk_akn_arw_est_zul_lda_fin_pol_hau_geo_scr_fre_mol_afr_wly_sid_slo_hun_dgb_ind_bos_sun_jpn_knd_kor_grk_mcd_ses_hin_tag_dut_aeg_mly_cnt_pan_swt_guj_owc_spa_ukr_glc_ger_qcu_rus_por_prs_dyu_sod_bul_mlt_ita_bat_alb_fbf_krd_xho_mao_tha_chh_tml_moo_ven_aze_ben_lat_uzb_swa_vie_tig_ewe_bam_igb	-0.267806513907715	-0.632595627404916	0.528550054094986
402	mlt_scr_bem_mol_amr_wly_aeg_rom_azi_tur_swa_mly_ses_slo_bul_bsq_svk_gam_xho_mnd_mcd_arw_cic_afr_moo_alb_hun_ewe_dyu_fin_swe_owc_geo_lit_krd_lat_bos_sod_sid_por_est_fbf_bat_ita_mao_jpn_knd_kor_glc_pol_zul_urd_tag_fre_anl_sun_cnt_prs_lda_grk_tig_pan_spa_nor_dut_qcu_hin_rus_ctl_ven_heb_cze_chh_guj_jav_eng_tsn_ben_igb_ind_tha_hau_tml_bam_swt_uzb_ger_ukr_aze_dgb_vie_amh_tsw_yor_akn	0.222541900593624	0.523718163734551	0.601720400224019
403	mlt_por_swa_bul_anl_tig_heb_svk_tur_azi_lda_ind_tsn_ita_rom_bsq_eng_hau_dyu_mnd_slo_ukr_tsw_prs_zul_dut_fin_yor_xho_hun_pol_sid_geo_mol_nor_lit_alb_aeg_gam_krd_est_ses_tag_cze_mly_jpn_tml_kor_ctl_pan_bam_bos_jav_hin_amh_mao_cnt_ben_ven_lat_amr_mcd_swe_glc_arw_qcu_guj_ger_grk_fbf_sod_fre_chh_rus_bat_afr_swt_urd_moo_sun_tha_owc_knd_bem_ewe_aze_scr_spa_uzb_dgb_vie_wly_akn_igb_cic	0.166980720734962	0.393506618977565	0.694846034608332
404	hau_grk_bam_svk_heb_tig_owc_ctl_tur_aze_fbf_jav_tsn_lat_ukr_bsq_ita_wly_cic_mnd_swe_dut_zul_bul_dyu_nor_fin_tsw_igb_est_fre_amh_geo_pan_mol_pol_arw_mlt_aeg_afr_hun_swt_mao_eng_bat_jpn_tml_kor_rus_prs_swa_spa_tag_bos_sid_ind_cnt_glc_ewe_lit_amr_por_hin_scr_alb_qcu_ben_rom_mcd_bem_gam_ger_chh_guj_sun_urd_ven_cze_ses_mly_tha_anl_knd_xho_akn_azi_slo_krd_uzb_moo_vie_sod_dgb_yor_lda	-0.391856365447621	-0.928573269632569	0.355514117790106
405	aeg_swe_xho_mcd_mlt_sod_tig_dut_aze_uzb_dyu_mly_ses_bos_krd_bsq_lit_chh_akn_mnd_por_cze_dgb_ita_swt_rus_est_lda_tsn_fin_hin_anl_geo_guj_pan_bul_afr_owc_hau_arw_hun_yor_ind_ctl_bat_jpn_tml_kor_lat_spa_bem_ukr_sun_pol_gam_mao_cnt_rom_igb_scr_amh_alb_grk_nor_ger_qcu_glc_urd_eng_tsw_wly_slo_sid_ben_jav_fre_cic_prs_ewe_tag_tha_heb_knd_ven_bam_azi_svk_mol_tur_zul_vie_amr_fbf_swa_moo	-1.01892539182328	-2.48723531403794	0.0146561844166495
406	sid_guj_akn_lat_aeg_hau_sod_ita_uzb_aze_bem_jav_lda_rom_ukr_bsq_eng_heb_swa_cnt_bos_spa_tsw_swe_tsn_dut_est_xho_dgb_hun_ben_gam_geo_krd_por_ger_rus_mlt_amr_urd_fin_ewe_tag_arw_mao_jpn_tml_kor_hin_afr_igb_mol_mly_scr_wly_ind_mnd_pan_ven_fre_tig_alb_grk_svk_bul_qcu_ctl_glc_lit_dyu_chh_mcd_owc_prs_sun_cze_swt_slo_yor_bat_tha_anl_knd_zul_cic_azi_nor_pol_tur_ses_vie_amh_moo_fbf_bam	-0.620321506227966	-1.48023249649892	0.142191021012607
407	sod_svk_swa_arw_tig_aeg_heb_afr_tur_azi_moo_jav_bam_pan_guj_bsq_swe_amh_akn_mnd_scr_cze_ewe_ger_tsn_spa_est_igb_dgb_fin_mol_chh_geo_ben_lit_lat_ita_gam_wly_slo_hun_dyu_tag_alb_mao_jpn_knd_kor_fre_rom_cic_glc_mly_hin_owc_sun_cnt_rus_xho_eng_mlt_nor_mcd_ctl_grk_qcu_bos_urd_prs_ses_anl_pol_sid_ukr_bat_bul_swt_dut_fbf_ind_tha_hau_tml_lda_yor_aze_krd_por_uzb_zul_vie_amr_bem_ven_tsw	-0.0999628643879505	-0.235655513043792	0.814218162574052
408	amh_mol_igb_mcd_amr_mlt_hau_cze_azi_aze_cic_bat_xho_nor_svk_bsq_rom_sid_ses_cnt_afr_ger_dyu_bul_tsn_glc_est_moo_dgb_fin_slo_owc_geo_pan_krd_scr_pol_aeg_sod_ben_hun_yor_tag_swe_mao_jpn_tml_kor_grk_prs_lda_por_mly_lat_anl_sun_mnd_guj_bam_arw_heb_bos_urd_lit_ctl_qcu_dut_ita_alb_tsw_tig_ukr_wly_hin_jav_rus_zul_spa_swa_ind_tha_gam_knd_bem_swt_tur_fre_eng_uzb_akn_vie_chh_ven_ewe_fbf	0.512226025895568	1.20986228888487	0.229398079098951
409	hau_mcd_ewe_swe_owc_tig_amh_ita_tur_aze_dgb_mly_dyu_glc_ukr_bsq_krd_aeg_zul_mnd_fre_urd_igb_prs_lda_rom_est_yor_moo_fin_arw_sod_geo_nor_hin_scr_eng_sid_chh_dut_hun_bam_mao_pol_ind_jpn_tml_kor_svk_bul_tsw_ctl_jav_afr_wly_sun_cnt_ger_cic_spa_gam_slo_por_alb_ben_qcu_lat_rus_guj_tsn_amr_cze_heb_lit_tag_grk_swt_bos_swa_bat_tha_mlt_knd_ven_bem_uzb_mol_pan_azi_fbf_vie_anl_xho_akn_ses	-0.698942901319073	-1.67986459784786	0.0963400903346492
410	anl_ukr_moo_ctl_mlt_gam_tig_ita_azi_aze_tsn_ind_tsw_rus_dut_bsq_krd_heb_xho_cnt_urd_hin_igb_bul_akn_arw_hun_ven_ewe_est_fre_owc_geo_pol_rom_por_guj_amh_aeg_lit_fin_lda_mly_glc_mao_jpn_knd_kor_svk_nor_fbf_spa_sun_ger_sod_tag_mnd_scr_dyu_eng_amr_swe_mol_alb_cze_qcu_prs_afr_slo_zul_wly_pan_sid_ben_bat_grk_dgb_lat_cic_jav_tha_hau_tml_bem_bam_uzb_mcd_bos_tur_swa_vie_chh_swt_yor_ses	-0.184549770715968	-0.435606672406052	0.664131505464117
411	amh_por_akn_rom_amr_sod_aeg_bos_tur_aze_lda_sun_tsw_pol_ita_bsq_eng_heb_ven_mnd_guj_mol_dyu_urd_bam_svk_fin_swa_bem_est_mcd_anl_geo_grk_ben_lit_nor_hau_tig_cze_hun_swt_jav_arw_mao_jpn_tml_kor_pan_slo_dgb_krd_mly_spa_mlt_bat_cnt_hin_fbf_afr_chh_ger_bul_ctl_fre_qcu_rus_swe_glc_ewe_wly_alb_gam_scr_tag_ukr_tsn_dut_yor_ind_tha_owc_knd_ses_xho_azi_lat_prs_uzb_moo_vie_sid_igb_cic_zul	-0.39825719687391	-0.944473159129066	0.347375215092219
412	mlt_lit_igb_eng_tig_anl_sid_rom_aze_uzb_ses_mao_ewe_pan_svk_bsq_ctl_heb_zul_mnd_lat_ita_yor_slo_dgb_swe_est_swt_cic_hun_bos_wly_geo_hin_arw_ukr_cze_sod_hau_afr_fin_ven_ind_dut_tag_jpn_knd_kor_ger_por_bem_spa_bat_prs_amr_mly_cnt_rus_moo_guj_chh_ben_glc_grk_fre_qcu_alb_urd_bul_swa_owc_mol_amh_nor_jav_krd_xho_pol_fbf_sun_tha_gam_tml_bam_tsn_tur_scr_mcd_azi_akn_vie_aeg_lda_dyu_tsw	-0.806509038289112	-1.94491797815957	0.0548057345455568
413	wly_krd_zul_urd_tig_anl_amr_mol_aze_uzb_xho_bat_tsn_lat_afr_bsq_scr_chh_ses_mnd_svk_glc_akn_slo_fbf_dut_fin_dyu_ven_est_cze_gam_geo_eng_ben_nor_mcd_heb_amh_hin_hun_dgb_mly_rus_sun_jpn_knd_kor_pol_arw_tsw_ctl_ind_ita_sod_jav_cnt_prs_bem_ukr_aeg_fre_guj_bul_ger_qcu_alb_spa_grk_yor_mlt_swe_hau_pan_tag_lit_swa_por_moo_mao_tha_sid_tml_lda_ewe_tur_rom_bos_azi_cic_vie_owc_bam_igb_swt	0.124748464461973	0.293827787297526	0.769544249725256
414	heb_slo_bem_pan_sid_chh_wly_prs_aze_azi_ses_sun_xho_rom_ctl_bsq_hin_amh_swa_mnd_cze_mol_moo_krd_dgb_ger_fin_tsn_ven_hun_svk_amr_geo_ita_guj_ukr_bul_owc_tig_urd_est_igb_jav_bos_mao_jpn_tml_kor_alb_scr_akn_afr_ind_nor_hau_mly_cnt_rus_lda_lit_mlt_lat_ben_arw_glc_qcu_eng_fre_grk_yor_aeg_pol_sod_swe_bat_mcd_dyu_spa_zul_tag_tha_gam_knd_swt_fbf_tur_por_dut_uzb_cic_vie_anl_ewe_bam_tsw	-0.0374118865503332	-0.0882542923055179	0.929864331622514
415	mlt_krd_dyu_urd_chh_hau_amh_glc_azi_tur_cic_jav_tsn_afr_nor_bsq_rus_owc_zul_mnd_prs_pol_bam_dut_dgb_scr_fin_ewe_xho_hun_arw_sid_geo_alb_svk_por_ita_gam_aeg_ctl_est_lda_mly_pan_ind_jpn_knd_kor_mcd_hin_ses_eng_bat_lit_tig_sun_cnt_bos_ven_grk_sod_fre_lat_rom_ger_qcu_ukr_slo_bul_igb_wly_swe_amr_cze_tag_spa_tsw_mol_akn_mao_tha_anl_tml_moo_swt_uzb_ben_guj_aze_swa_vie_heb_fbf_yor_bem	-0.617947658055776	-1.47600955151611	0.143319259157119
416	amr_spa_akn_nor_sid_heb_amh_por_aze_tur_swt_mly_bem_alb_cze_bsq_svk_chh_tsw_mnd_ctl_dut_cic_lit_ven_fre_hun_tsn_yor_fin_krd_wly_geo_rom_scr_ben_slo_mlt_anl_glc_est_igb_sun_urd_mao_jpn_tml_kor_hin_guj_ses_rus_ind_ita_gam_bat_cnt_afr_lda_pol_aeg_grk_arw_bos_mol_qcu_bul_mcd_ukr_ewe_owc_lat_hau_pan_tag_eng_fbf_ger_moo_jav_tha_tig_knd_dgb_bam_azi_prs_swe_uzb_zul_vie_sod_dyu_xho_swa	0.0482324289973678	0.113726322035006	0.909699896850699
417	mlt_mol_bem_ita_tig_anl_aeg_lit_uzb_tur_tsw_mly_bam_swe_fre_bsq_por_gam_zul_mnd_scr_spa_akn_arw_lda_cze_hun_swa_dgb_est_prs_amh_geo_ben_ctl_glc_eng_amr_sod_hin_fin_cic_sun_ukr_ind_jpn_knd_kor_slo_krd_yor_afr_jav_pol_wly_tag_cnt_urd_fbf_nor_owc_bul_guj_ger_rom_qcu_lat_bos_mcd_igb_sid_rus_heb_grk_bat_dut_ven_svk_moo_mao_tha_chh_tml_tsn_swt_azi_pan_alb_aze_xho_vie_hau_ses_ewe_dyu	-0.818400601491487	-1.97533578585283	0.0511947304446411
418	mlt_slo_ewe_mol_owc_amh_hau_rus_azi_aze_xho_sun_swt_pan_rom_bsq_prs_chh_akn_mnd_arw_fre_yor_lit_cic_glc_est_bem_moo_hun_alb_amr_geo_lat_afr_grk_ita_tig_anl_cze_fin_lda_mly_por_mao_jpn_tml_kor_mcd_krd_dgb_nor_ind_bos_sid_jav_cnt_bul_tsn_ctl_gam_urd_hin_spa_eng_qcu_ger_svk_swe_tsw_heb_guj_sod_ben_tag_dut_fbf_pol_swa_bat_tha_aeg_knd_ses_dyu_tur_scr_ukr_uzb_ven_vie_wly_igb_zul_bam	-0.286369212112143	-0.677458808314973	0.499796759930542
419	owc_afr_zul_pol_chh_sid_heb_lit_azi_uzb_fbf_tag_xho_ger_nor_bsq_ukr_amh_lda_mnd_bos_spa_ses_hin_igb_alb_hun_cic_dyu_est_scr_amr_geo_grk_ben_bul_lat_gam_wly_arw_fin_akn_mao_mcd_mly_jpn_knd_kor_cze_ita_bam_guj_ind_mol_anl_jav_cnt_swe_tsw_fre_sod_rus_dut_urd_svk_qcu_rom_ctl_glc_ven_mlt_prs_aeg_pan_bat_krd_moo_por_swt_sun_tha_hau_tml_swa_yor_aze_eng_slo_tur_tsn_vie_tig_ewe_dgb_bem	0.166275737935876	0.390916552177798	0.696753024784497
420	sod_lat_swa_lit_aeg_amh_mlt_swe_uzb_tur_bam_mly_dgb_krd_bul_bsq_ger_wly_tsn_cnt_grk_urd_xho_ben_cic_rom_est_igb_lda_fin_por_heb_geo_glc_afr_cze_alb_chh_gam_scr_hun_akn_jav_hin_sun_jpn_tml_kor_eng_arw_bem_bos_ind_pan_tig_bat_mnd_svk_ses_fre_hau_ukr_spa_mcd_ita_qcu_pol_mol_guj_ven_sid_slo_anl_dut_tag_ctl_swt_prs_dyu_mao_tha_owc_knd_zul_moo_azi_nor_rus_aze_fbf_vie_amr_yor_tsw_ewe	-0.153762368016142	-0.362726285163354	0.717632422209213
421	owc_lat_zul_lit_tig_gam_chh_por_azi_aze_ewe_bat_ses_scr_alb_bsq_ben_sid_ven_mnd_pol_rus_dyu_mcd_dgb_cze_hun_swa_cic_est_eng_wly_geo_bos_arw_krd_ger_heb_anl_fre_fin_moo_tag_grk_mly_jpn_tml_kor_spa_hin_akn_guj_mao_ctl_aeg_jav_cnt_svk_fbf_swe_amr_pan_afr_rom_mol_qcu_prs_nor_ita_yor_sod_slo_amh_bul_ind_urd_xho_ukr_swt_sun_tha_hau_knd_lda_bam_tur_dut_glc_uzb_tsw_vie_mlt_bem_tsn_igb	-0.0494216235164829	-0.1165878534898	0.907438063399327
422	sod_ger_lda_ita_aeg_chh_owc_ctl_uzb_aze_yor_sun_fbf_lit_urd_bsq_rus_hau_zul_mnd_mcd_guj_tsw_alb_dyu_pol_hun_tsn_akn_fin_lat_heb_geo_ukr_glc_slo_scr_tig_gam_cze_est_bam_jav_afr_mly_jpn_tml_kor_grk_arw_cic_bos_tag_krd_amr_mao_cnt_rom_ven_bul_amh_eng_spa_pan_hin_qcu_prs_dut_svk_ewe_wly_nor_anl_fre_bat_swe_ses_por_swt_ind_tha_sid_knd_xho_dgb_tur_ben_mol_azi_moo_vie_mlt_bem_igb_swa	0.289241471637428	0.680428658208432	0.497923562945309
423	sid_pan_bem_ger_amh_chh_amr_pol_aze_azi_tsn_jav_lda_swe_bos_bsq_bul_tig_swt_cnt_dut_nor_zul_fre_fbf_cze_fin_ewe_bam_hun_svk_aeg_geo_afr_mol_hin_ita_hau_mlt_ben_est_dgb_ind_lit_sun_jpn_knd_kor_alb_ctl_akn_slo_mao_eng_gam_mly_mnd_ukr_dyu_prs_owc_por_rom_glc_arw_qcu_urd_spa_krd_xho_anl_rus_sod_scr_bat_lat_ven_mcd_cic_tag_tha_heb_tml_tsw_swa_tur_guj_grk_uzb_igb_vie_wly_ses_moo_yor	-0.726679616939127	-1.74602145166006	0.0841094474082088
424	owc_spa_tsw_ctl_amr_anl_hau_lat_tur_azi_dgb_tag_lda_hin_bos_bsq_cze_sod_fbf_cnt_mol_por_akn_fre_swt_swe_hun_ewe_cic_est_rom_heb_geo_ben_scr_ger_ukr_gam_chh_krd_fin_ven_ind_eng_bat_jpn_knd_kor_arw_urd_tsn_nor_mly_pol_tig_mao_mnd_rus_bam_dut_aeg_svk_slo_mcd_glc_qcu_bul_afr_ita_yor_wly_pan_amh_alb_sun_grk_bem_prs_igb_jav_tha_sid_tml_ses_zul_uzb_lit_guj_aze_swa_vie_mlt_moo_dyu_xho	-0.0968251442104293	-0.228222701409783	0.819974165488361
425	owc_bul_tsn_glc_aeg_tig_anl_fre_tur_uzb_lda_bat_swa_mcd_swe_bsq_bos_heb_ses_mnd_dut_spa_cic_eng_ewe_prs_est_swt_fbf_hun_krd_mlt_geo_slo_ctl_scr_alb_wly_amh_lat_fin_zul_ind_ben_mly_jpn_tml_kor_pan_nor_moo_afr_sun_arw_amr_tag_cnt_ukr_bem_rus_sid_cze_grk_guj_hin_qcu_mol_rom_ita_bam_sod_ger_gam_por_mao_svk_igb_lit_akn_jav_tha_hau_knd_xho_dgb_azi_urd_pol_aze_tsw_vie_chh_dyu_yor_ven	-0.398479955806815	-0.944492531658085	0.347365372638258
426	gam_lit_swa_rom_sod_anl_heb_mcd_uzb_azi_tsw_ind_bam_krd_bos_bsq_glc_amr_lda_mnd_eng_ita_moo_pan_fbf_ger_hun_ses_tsn_est_arw_amh_geo_scr_ctl_grk_spa_mlt_tig_mol_fin_swt_tag_ben_jav_jpn_knd_kor_bul_svk_xho_dut_bat_prs_aeg_sun_cnt_rus_dgb_nor_sid_urd_pol_lat_alb_qcu_afr_swe_por_ewe_chh_guj_wly_slo_mly_cze_dyu_ukr_ven_mao_tha_hau_tml_zul_bem_tur_hin_fre_aze_cic_vie_owc_yor_igb_akn	-0.118190155289436	-0.278360092691987	0.781353914066658
427	hau_rom_swa_spa_sod_gam_tig_svk_azi_uzb_dyu_ind_lda_prs_nor_bsq_urd_wly_dgb_cnt_swe_slo_zul_grk_tsw_dut_hun_cic_ewe_est_pol_heb_geo_ctl_cze_arw_afr_anl_aeg_glc_fin_moo_mao_alb_jav_jpn_tml_kor_ben_rus_bam_mol_mly_lit_mlt_sun_mnd_krd_yor_eng_owc_ger_ita_por_mcd_qcu_fre_guj_hin_fbf_sid_lat_amr_pan_tag_scr_ven_bul_igb_bat_tha_amh_knd_tsn_ses_tur_bos_ukr_aze_xho_vie_chh_akn_bem_swt	-0.384391927073176	-0.910844351588146	0.364732212532207
428	amh_prs_igb_hin_aeg_chh_mlt_lit_tur_uzb_yor_mao_akn_pol_svk_bsq_bos_wly_ewe_mnd_alb_glc_dyu_ukr_tsw_krd_est_tsn_swa_fin_guj_hau_geo_nor_ita_rus_arw_sid_sod_ctl_hun_ses_ind_eng_bat_jpn_knd_kor_cze_scr_bem_urd_jav_spa_gam_tag_cnt_afr_bam_dut_tig_ben_lat_mol_ger_qcu_rom_grk_swe_moo_anl_por_heb_mcd_sun_slo_zul_fre_fbf_mly_tha_amr_tml_swt_xho_azi_bul_pan_aze_cic_vie_owc_lda_ven_dgb	0.471675445562626	1.11401773065361	0.268142426593278
429	anl_lit_ewe_ita_amh_heb_mlt_pan_azi_uzb_bam_mly_dgb_mol_rus_bsq_ger_sod_swt_cnt_slo_dut_zul_por_fbf_prs_fin_cic_dyu_est_afr_hau_geo_swe_cze_svk_ukr_chh_owc_urd_hun_lda_jav_spa_bat_jpn_knd_kor_ben_alb_tsn_fre_sun_ctl_sid_ind_mnd_pol_bem_mcd_gam_rom_guj_arw_glc_qcu_hin_scr_eng_moo_tig_krd_wly_nor_mao_bos_swa_lat_xho_tag_tha_amr_tml_igb_yor_aze_bul_grk_tur_akn_vie_aeg_tsw_ven_ses	-1.02236490386829	-2.49676672896007	0.0142926746885024
430	hau_hin_akn_alb_sid_tig_amh_cze_tur_uzb_bem_tag_fbf_afr_bos_bsq_lat_heb_igb_mnd_rom_scr_ses_nor_zul_bul_est_bam_ewe_hun_krd_aeg_geo_mol_svk_guj_urd_anl_sod_ben_fin_lda_ind_prs_jav_jpn_knd_kor_lit_mcd_dyu_glc_bat_ita_wly_sun_cnt_spa_cic_rus_mlt_fre_pol_pan_por_qcu_ukr_dut_swe_ven_gam_slo_amr_ger_mao_grk_xho_eng_dgb_mly_tha_owc_tml_yor_swa_aze_arw_ctl_azi_swt_vie_chh_tsn_moo_tsw	-0.712738852370567	-1.71311115548076	0.0900240013313637
431	sod_krd_dgb_lit_chh_owc_wly_glc_aze_uzb_swt_mao_igb_mcd_ita_bsq_hin_amr_tsn_cnt_fre_guj_cic_lat_fbf_slo_fin_ven_zul_est_spa_tig_geo_grk_ben_ukr_eng_mlt_sid_pan_hun_ewe_mly_nor_tag_jpn_knd_kor_rom_pol_moo_bul_ind_por_heb_sun_mnd_swe_ses_cze_anl_rus_dut_ctl_urd_qcu_scr_mol_bos_xho_gam_alb_amh_ger_bat_svk_yor_arw_akn_jav_tha_hau_tml_bam_lda_azi_prs_afr_tur_swa_vie_aeg_bem_dyu_tsw	0.118409698472808	0.279284961638385	0.780646299190333
432	wly_krd_dgb_mcd_hau_chh_aeg_bos_aze_tur_ewe_mly_igb_slo_grk_bsq_swe_sod_swa_cnt_lit_bul_bem_lat_fbf_alb_est_yor_tsn_fin_scr_sid_geo_ukr_pan_eng_spa_owc_amh_hin_hun_xho_ind_rus_jav_jpn_tml_kor_cze_afr_tsw_arw_tag_por_anl_mao_mnd_rom_bam_mol_tig_fre_pol_ctl_guj_qcu_ita_ben_nor_zul_mlt_dut_amr_glc_sun_svk_dyu_prs_akn_bat_tha_heb_knd_ven_lda_uzb_urd_ger_azi_moo_vie_gam_ses_cic_swt	0.568785224790602	1.34418263089131	0.182159182247951
433	sid_hin_dyu_guj_wly_gam_sod_alb_azi_uzb_cic_mly_swt_ben_lat_bsq_urd_aeg_ses_mnd_rus_cze_swa_ukr_bem_pol_est_lda_dgb_fin_lit_heb_geo_bos_rom_krd_svk_tig_owc_dut_hun_tsn_bat_eng_ind_jpn_tml_kor_por_ger_ven_ctl_sun_fre_hau_jav_cnt_scr_igb_glc_chh_spa_afr_pan_mcd_qcu_prs_arw_slo_akn_amh_mol_anl_ita_tag_bul_fbf_swe_moo_mao_tha_mlt_knd_yor_xho_tur_nor_grk_aze_bam_vie_amr_tsw_zul_ewe	-0.451036200103264	-1.07274421126381	0.286161647859695
434	sid_eng_yor_por_amr_amh_sod_slo_azi_uzb_xho_mly_dyu_hin_lat_bsq_svk_tig_tsw_mnd_bul_rom_dgb_ben_tsn_scr_est_igb_fbf_hun_alb_wly_geo_afr_guj_lit_mol_mlt_gam_pol_fin_bam_tag_arw_ind_jpn_tml_kor_grk_mcd_swa_nor_bat_swe_anl_sun_cnt_cze_lda_urd_hau_ctl_bos_prs_ukr_qcu_ger_pan_dut_ven_aeg_glc_owc_fre_jav_ita_swt_krd_zul_mao_tha_heb_knd_ewe_bem_tur_rus_spa_aze_cic_vie_chh_ses_moo_akn	0.714732593592859	1.69579665219878	0.0932697728117008
435	chh_ger_cic_ctl_owc_tig_sod_krd_uzb_tur_swa_mao_dgb_pan_swe_bsq_bul_heb_bam_cnt_afr_dut_xho_spa_swt_cze_hun_dyu_moo_est_urd_gam_geo_glc_eng_ukr_hin_amr_wly_nor_fin_bem_sun_bos_bat_jpn_knd_kor_grk_por_akn_ita_mly_guj_amh_tag_mnd_slo_fbf_alb_hau_arw_mol_rom_fre_qcu_scr_pol_prs_ses_anl_ben_mlt_svk_jav_lit_tsw_rus_tsn_ind_tha_aeg_tml_ven_yor_azi_mcd_lat_aze_zul_vie_sid_lda_igb_ewe	-0.178569810905899	-0.421666004859363	0.674241893845305
436	sid_pol_cic_guj_mlt_heb_gam_svk_uzb_tur_ven_bat_bem_urd_nor_bsq_ita_amh_akn_mnd_alb_ctl_tsn_krd_tsw_pan_fin_xho_zul_hun_prs_chh_geo_rus_glc_mcd_hin_anl_owc_por_est_igb_mly_dut_tag_jpn_knd_kor_mol_ben_lda_bos_sun_arw_sod_jav_cnt_afr_bam_rom_tig_grk_spa_fre_cze_qcu_lat_bul_lit_yor_hau_eng_amr_swe_mao_scr_fbf_ger_dgb_ind_tha_wly_tml_moo_swt_azi_ukr_slo_aze_ses_vie_aeg_swa_ewe_dyu	0.147897178189269	0.348206616321885	0.728471986760775
437	heb_mcd_swa_hin_wly_chh_anl_slo_uzb_azi_dgb_bat_igb_pol_alb_bsq_rus_gam_bem_cnt_pan_bos_tsw_lit_moo_guj_hun_cic_xho_est_prs_sid_geo_ukr_por_cze_spa_tig_mlt_bul_fin_fbf_tag_svk_jav_jpn_tml_kor_krd_lat_tsn_ctl_ind_rom_amh_mao_mnd_afr_dyu_glc_aeg_swe_scr_nor_arw_qcu_grk_fre_urd_lda_sod_ben_owc_ita_mly_ger_ses_mol_ven_sun_tha_amr_knd_akn_bam_aze_eng_dut_tur_yor_vie_hau_ewe_swt_zul	-0.235193782937348	-0.555434747025699	0.579930996245981
438	tig_grk_zul_bos_mlt_amr_sid_afr_tur_azi_dgb_ind_xho_krd_pan_bsq_svk_anl_swa_cnt_ger_hin_cic_guj_swt_arw_hun_fbf_ses_est_scr_chh_geo_mol_lat_spa_urd_gam_sod_nor_fin_yor_jav_mcd_mly_jpn_tml_kor_pol_ita_bam_ukr_sun_prs_hau_bat_mnd_alb_moo_eng_aeg_rus_glc_ctl_lit_qcu_dut_cze_bul_igb_heb_slo_amh_swe_mao_ben_lda_por_tsn_tag_tha_wly_knd_ewe_akn_uzb_fre_rom_aze_dyu_vie_owc_ven_tsw_bem	0.157038041163401	0.369652821321051	0.712481585756675
439	aeg_dut_fbf_lat_gam_owc_heb_guj_tur_uzb_lda_mao_dgb_ukr_krd_bsq_ben_sod_ven_cnt_pan_urd_yor_mcd_xho_bul_est_zul_moo_hun_spa_anl_geo_slo_rus_nor_pol_chh_sid_mol_fin_swa_mly_lit_bat_jpn_tml_kor_svk_glc_tsw_alb_sun_hin_amh_jav_mnd_arw_ses_cze_wly_swe_eng_rom_ita_qcu_grk_bos_scr_bam_hau_afr_tig_por_tag_fre_bem_prs_cic_ind_tha_amr_knd_ewe_tsn_aze_ger_ctl_azi_dyu_vie_mlt_swt_igb_akn	-0.884620816998285	-2.13792731118988	0.0351446378340782
440	owc_bul_akn_ctl_hau_aeg_heb_ben_uzb_azi_zul_tag_fbf_spa_lat_bsq_grk_amr_swa_mnd_pol_pan_bam_guj_dyu_arw_fin_yor_tsw_hun_ger_amh_geo_bos_mcd_nor_alb_anl_wly_scr_est_bem_mly_krd_jav_jpn_knd_kor_rus_prs_moo_rom_ind_slo_sid_mao_cnt_afr_lda_eng_mlt_ukr_hin_dut_swe_qcu_mol_cze_glc_ven_chh_svk_gam_por_sun_ita_swt_lit_dgb_bat_tha_sod_tml_ewe_ses_tur_urd_fre_aze_igb_vie_tig_xho_cic_tsn	-0.70541662325734	-1.69157168942772	0.0940761009273637
441	sod_pol_zul_alb_aeg_owc_tig_lit_tur_aze_tsw_sun_ven_por_ben_bsq_arw_sid_dgb_cnt_nor_glc_yor_spa_igb_ukr_est_swt_ewe_fin_eng_wly_geo_svk_krd_pan_rus_amr_mlt_mcd_hun_swa_mly_lat_tag_jpn_tml_kor_swe_guj_lda_ita_mao_grk_chh_ind_mnd_prs_xho_scr_hau_bos_fre_cze_rom_qcu_ger_dut_mol_bem_amh_ctl_heb_slo_bat_bul_bam_hin_cic_jav_tha_anl_knd_akn_ses_uzb_afr_urd_azi_moo_vie_gam_fbf_dyu_tsn	0.158635718097283	0.373291167872856	0.70978128418586
442	amr_guj_cic_eng_hau_tig_chh_pol_tur_uzb_ven_mao_ewe_lit_hin_bsq_mol_sid_swt_mnd_slo_cze_zul_prs_yor_svk_est_tsn_akn_fin_alb_heb_geo_swe_grk_krd_arw_wly_owc_lat_hun_dgb_jav_dut_ind_jpn_knd_kor_nor_glc_tsw_ger_tag_scr_anl_mly_cnt_por_lda_rom_amh_ben_spa_urd_ita_qcu_fre_ctl_bos_bam_sod_afr_aeg_bul_sun_mcd_fbf_ukr_swa_bat_tha_mlt_tml_ses_dyu_aze_pan_rus_azi_bem_vie_gam_igb_xho_moo	0.787672346110298	1.86865108008457	0.0648191136360561
443	sid_nor_swa_dut_aeg_gam_tig_pol_aze_tur_dyu_tag_bem_bul_alb_bsq_ger_owc_fbf_mnd_rom_scr_moo_slo_dgb_ita_fin_tsn_yor_est_pan_amh_geo_rus_bos_grk_eng_sod_mlt_fre_hun_ses_sun_arw_mly_jpn_knd_kor_cze_mcd_tsw_hin_bat_glc_amr_jav_cnt_ukr_igb_lit_chh_prs_krd_spa_afr_qcu_ben_por_svk_cic_heb_ctl_hau_lat_ind_mol_bam_urd_ewe_mao_tha_anl_tml_zul_akn_uzb_swe_guj_azi_xho_vie_wly_ven_lda_swt	0.281930559561405	0.664104895966444	0.508266340601819
444	owc_ita_fbf_prs_hau_amh_aeg_slo_uzb_aze_tsn_jav_tsw_afr_bos_bsq_por_heb_igb_cnt_svk_arw_cic_rus_ven_ger_est_swa_xho_hun_ctl_wly_geo_mol_hin_krd_grk_anl_amr_lit_fin_akn_tag_nor_bat_jpn_knd_kor_ukr_guj_zul_cze_sun_scr_tig_mly_mnd_pan_moo_mcd_gam_alb_spa_ben_glc_qcu_eng_dut_lat_ewe_sod_swe_mlt_pol_mao_fre_bem_rom_dyu_ind_tha_sid_tml_swt_dgb_tur_bul_urd_azi_bam_vie_chh_yor_ses_lda	0.0353843787171492	0.0832718079742528	0.933814392812559
445	hau_rom_bam_svk_mlt_chh_tig_nor_azi_uzb_moo_tag_bem_krd_glc_bsq_pol_sid_ewe_mnd_urd_swe_swt_ukr_tsw_eng_hun_yor_zul_est_ger_amh_geo_guj_mcd_dut_scr_amr_owc_hin_fin_ven_bat_arw_ind_jpn_knd_kor_prs_ctl_lda_grk_jav_rus_sod_mly_cnt_alb_swa_spa_anl_por_bul_lat_cze_qcu_lit_slo_ita_fbf_aeg_ben_heb_bos_sun_pan_igb_fre_xho_mao_tha_gam_tml_cic_dgb_aze_afr_mol_tur_tsn_vie_wly_ses_dyu_akn	0.522905687910707	1.23523099488714	0.21985600972259
446	anl_spa_dgb_ukr_wly_chh_amh_pol_azi_uzb_tsw_tag_bem_bul_bos_bsq_slo_sid_ses_mnd_cze_krd_fbf_glc_xho_lat_hun_yor_lda_fin_nor_aeg_geo_ctl_eng_lit_svk_gam_tig_rom_est_igb_mly_scr_sun_jpn_knd_kor_urd_por_bam_dut_mao_grk_sod_ind_cnt_mcd_cic_hin_amr_fre_swe_ben_alb_qcu_ger_afr_arw_swa_heb_rus_hau_guj_jav_pan_moo_prs_tsn_bat_tha_mlt_tml_dyu_akn_aze_mol_ita_tur_swt_vie_owc_ewe_zul_ven	0.0649244618949245	0.152900458668743	0.878808030538025
447	sod_swe_dgb_por_heb_gam_hau_rus_aze_tur_ven_mly_swt_bos_scr_bsq_bul_owc_lda_mnd_pan_eng_bam_arw_igb_grk_fin_bem_moo_est_alb_amh_geo_cze_ben_mcd_spa_tig_sid_urd_hun_fbf_tag_ita_jav_jpn_tml_kor_afr_dut_dyu_mol_mao_lat_anl_ind_cnt_rom_xho_krd_amr_pol_hin_ctl_ger_qcu_ukr_svk_lit_swa_wly_prs_chh_fre_sun_glc_ses_slo_tsn_bat_tha_aeg_knd_zul_yor_azi_nor_guj_uzb_cic_vie_mlt_akn_tsw_ewe	0.664518734603728	1.57300420575768	0.1191138842634
448	heb_cze_lda_bos_gam_amh_sod_pol_aze_uzb_tsw_mao_ses_grk_swe_bsq_ctl_tig_xho_cnt_hin_mcd_dgb_afr_yor_krd_hun_swa_cic_fin_rom_wly_geo_bul_nor_guj_por_sid_mlt_pan_est_tsn_bat_prs_jav_jpn_tml_kor_urd_fre_zul_alb_sun_mol_aeg_mly_mnd_scr_igb_svk_hau_lat_ita_slo_ukr_qcu_glc_eng_ger_ewe_owc_arw_anl_ben_ind_lit_dyu_rus_bam_tag_tha_amr_knd_bem_akn_tur_dut_spa_azi_fbf_vie_chh_ven_moo_swt	0.240911772743896	0.567774689448755	0.571556159273197
449	tig_slo_lda_scr_sid_aeg_owc_ben_azi_tur_fbf_mly_bam_ctl_lat_bsq_rom_hau_dgb_cnt_spa_glc_ewe_svk_dyu_mcd_est_bem_zul_fin_swe_heb_geo_afr_prs_arw_pan_gam_anl_pol_hun_akn_sun_grk_bat_jpn_tml_kor_mol_alb_tsn_krd_tag_rus_sod_ind_mnd_ger_moo_cze_wly_bos_ita_lit_ukr_qcu_eng_guj_hin_swa_amr_nor_chh_dut_mao_bul_xho_por_swt_jav_tha_amh_knd_ven_tsw_uzb_urd_fre_aze_ses_vie_mlt_igb_yor_cic	-0.560059823892427	-1.33616920934196	0.184754222916043
450	chh_ger_dyu_por_aeg_mlt_wly_ukr_tur_azi_lda_tag_yor_pan_glc_bsq_arw_anl_swt_cnt_urd_lat_tsw_lit_xho_ben_fin_igb_ewe_hun_mcd_sid_geo_ita_cze_mol_rus_heb_amh_nor_est_moo_mao_alb_sun_jpn_knd_kor_swe_fre_ven_grk_mly_bul_sod_bat_mnd_prs_akn_scr_tig_bos_krd_pol_spa_qcu_ctl_dut_svk_bam_gam_slo_hau_guj_ind_eng_cic_rom_ses_jav_tha_owc_tml_zul_tsn_aze_hin_afr_uzb_swa_vie_amr_dgb_fbf_bem	-0.228397903572736	-0.539875162828605	0.590573531254781
451	wly_rus_lda_swe_amh_hau_tig_ita_uzb_aze_ven_mly_bam_svk_por_bsq_krd_gam_yor_cnt_lit_urd_bem_mol_xho_pol_hun_tsw_moo_fin_arw_chh_geo_grk_hin_spa_bul_sid_sod_pan_est_ewe_jav_dut_tag_jpn_tml_kor_glc_ctl_dyu_prs_bat_scr_anl_ind_mnd_bos_ses_guj_amr_lat_alb_nor_slo_qcu_cze_ukr_rom_swa_mlt_ger_owc_eng_mao_fre_swt_ben_cic_sun_tha_heb_knd_zul_tsn_tur_afr_mcd_azi_fbf_vie_aeg_akn_dgb_igb	0.296703478070605	0.698763146617881	0.486443847077836
452	gam_bul_cic_ita_sod_mlt_chh_cze_uzb_aze_lda_sun_akn_glc_krd_bsq_pol_wly_tsn_mnd_arw_alb_xho_dut_dyu_rom_fin_yor_swt_est_ben_heb_geo_rus_lit_por_slo_tig_owc_guj_hun_tsw_mly_ukr_jav_jpn_tml_kor_spa_pan_bam_ger_mao_urd_aeg_ind_cnt_eng_dgb_nor_anl_mol_scr_hin_bos_qcu_swe_prs_svk_bem_hau_grk_sid_lat_bat_mcd_igb_fre_zul_tag_tha_amr_knd_ven_ses_azi_ctl_afr_tur_moo_vie_amh_ewe_fbf_swa	-0.0411559273917845	-0.0969790468093871	0.922951724668575
453	wly_guj_akn_svk_anl_owc_heb_fre_uzb_tur_bam_jav_fbf_cze_glc_bsq_hin_amh_yor_mnd_alb_ger_swa_mcd_tsn_por_fin_dyu_dgb_est_spa_tig_geo_lit_pan_pol_grk_aeg_sid_ukr_hun_xho_bat_eng_mao_jpn_knd_kor_slo_rus_lda_mol_mly_prs_gam_ind_cnt_krd_swt_arw_chh_ita_afr_nor_ben_qcu_rom_bul_scr_ses_hau_ctl_sod_swe_tag_lat_igb_bos_ewe_sun_tha_amr_tml_tsw_moo_azi_dut_urd_aze_bem_vie_mlt_zul_ven_cic	-0.0287092005358292	-0.0676198931751583	0.946233385624872
454	chh_mol_dgb_rus_hau_amh_gam_krd_uzb_tur_bem_bat_zul_grk_pol_bsq_dut_mlt_tsw_cnt_spa_urd_ewe_cze_cic_glc_fin_swt_dyu_est_eng_owc_geo_lit_ben_slo_mcd_wly_heb_nor_hun_moo_sun_swe_jav_jpn_knd_kor_por_prs_lda_bos_ind_rom_sod_tag_mnd_ger_swa_ita_sid_scr_arw_lat_bul_qcu_ukr_pan_afr_fbf_tig_svk_amr_guj_mao_alb_ses_fre_akn_mly_tha_anl_tml_bam_igb_aze_ctl_hin_azi_tsn_vie_aeg_xho_yor_ven	-0.658364369405635	-1.57759127760945	0.118055142869234
455	amr_afr_igb_krd_wly_sod_amh_lat_azi_aze_swt_mly_fbf_pol_mcd_bsq_fre_aeg_ewe_mnd_por_urd_swa_svk_ven_glc_hun_zul_cic_fin_eng_anl_geo_ita_cze_arw_hin_heb_mlt_rom_est_akn_mao_lit_tag_jpn_knd_kor_scr_bul_tsw_spa_bat_prs_tig_ind_cnt_nor_bam_ben_chh_pan_mol_grk_alb_qcu_ger_swe_slo_ses_hau_guj_gam_dut_jav_ctl_bem_ukr_tsn_sun_tha_sid_tml_xho_moo_tur_bos_rus_uzb_dyu_vie_owc_yor_lda_dgb	-0.707282483260457	-1.69675790667027	0.0930871078805663
456	amh_rom_fbf_bos_tig_amr_aeg_urd_tur_azi_yor_bat_igb_pol_mcd_bsq_ctl_wly_tsw_mnd_afr_hin_lda_ger_moo_guj_est_tsn_bam_hun_scr_anl_geo_lit_lat_bul_arw_heb_sid_glc_fin_dgb_tag_prs_mao_jpn_knd_kor_slo_swe_zul_ita_mly_dut_owc_sun_cnt_nor_ven_ukr_sod_eng_rus_grk_ben_qcu_fre_cze_krd_xho_chh_por_mlt_spa_ind_pan_ses_alb_swt_jav_tha_hau_tml_swa_bem_aze_svk_mol_uzb_dyu_vie_gam_cic_ewe_akn	-0.89643080806363	-2.1751038975548	0.0321584707737974
457	sid_rom_ses_por_tig_gam_wly_nor_azi_aze_cic_ind_dyu_ger_prs_bsq_urd_anl_swt_cnt_ukr_spa_lda_alb_tsn_mol_hun_fbf_bem_est_svk_hau_geo_arw_pan_dut_bul_amr_owc_rus_fin_xho_tag_cze_jav_jpn_knd_kor_ben_mcd_zul_lit_mao_bos_sod_mly_mnd_krd_moo_ctl_amh_fre_eng_swe_pol_qcu_afr_guj_lat_ven_mlt_slo_aeg_scr_sun_ita_dgb_glc_akn_bat_tha_chh_tml_tsw_igb_tur_hin_grk_uzb_bam_vie_heb_ewe_swa_yor	-0.501795288266279	-1.19577295731244	0.234825194529932
458	wly_svk_swt_por_sod_hau_amr_krd_tur_azi_bam_tag_ewe_pol_glc_bsq_hin_amh_cic_cnt_rom_ctl_ven_mol_tsn_guj_hun_swa_ses_fin_nor_anl_geo_bul_slo_grk_ben_aeg_owc_ger_est_dyu_mao_arw_bat_jpn_tml_kor_pan_rus_akn_lat_jav_ita_chh_mly_mnd_urd_fbf_swe_tig_afr_spa_scr_cze_qcu_bos_fre_lit_bem_mlt_eng_sid_prs_ind_dut_tsw_mcd_igb_sun_tha_gam_knd_xho_moo_aze_alb_ukr_uzb_yor_vie_heb_dgb_lda_zul	-0.749440928460267	-1.80203884445929	0.0747791715878849
459	hau_rus_moo_ger_anl_mlt_wly_pol_uzb_aze_ven_bat_dgb_swe_ukr_bsq_nor_amh_akn_cnt_dut_cze_tsw_alb_ses_grk_est_swt_cic_fin_arw_sid_geo_fre_slo_pan_urd_gam_tig_lat_hun_ewe_sun_krd_mly_jpn_tml_kor_hin_rom_fbf_bul_mao_ita_amr_tag_mnd_svk_tsn_spa_aeg_scr_glc_mol_eng_qcu_bos_por_afr_zul_sod_guj_chh_lit_jav_prs_bam_ctl_dyu_ind_tha_owc_knd_bem_yor_tur_mcd_ben_azi_xho_vie_heb_igb_lda_swa	0.106109582776052	0.24980258331066	0.803290972972274
460	heb_cze_akn_urd_wly_amh_sod_por_tur_aze_fbf_mao_xho_krd_ctl_bsq_scr_hau_moo_mnd_lat_guj_igb_ben_swa_grk_fin_lda_yor_est_bos_mlt_geo_prs_swe_bul_hin_owc_gam_slo_hun_swt_jav_glc_tag_jpn_tml_kor_lit_dut_cic_ukr_mly_rom_anl_ind_cnt_ger_ses_spa_tig_arw_pol_nor_ita_qcu_eng_alb_mol_bam_aeg_afr_sid_svk_sun_rus_dgb_pan_bem_bat_tha_amr_knd_zul_ven_uzb_fre_mcd_azi_ewe_vie_chh_dyu_tsw_tsn	0.313295141746284	0.738385133715858	0.46213974607296
461	hau_bul_tsw_ger_mlt_chh_sod_arw_azi_aze_lda_ind_cic_pol_eng_bsq_fre_heb_swa_mnd_urd_glc_bem_hin_ses_mcd_hun_dyu_akn_fin_ita_gam_geo_swe_ukr_slo_spa_tig_amh_ctl_est_bam_sun_dut_jav_jpn_tml_kor_bos_rus_ven_ben_mly_grk_anl_tag_cnt_rom_moo_prs_sid_krd_mol_lat_svk_qcu_guj_por_pan_yor_amr_afr_wly_alb_mao_nor_fbf_scr_igb_bat_tha_owc_knd_xho_ewe_tur_cze_lit_uzb_swt_vie_aeg_zul_dgb_tsn	-0.157656477977038	-0.372048168495648	0.710703396835716
462	wly_bos_moo_lat_sid_owc_sod_krd_aze_tur_tsn_sun_lda_spa_ukr_bsq_rus_amr_yor_mnd_mcd_urd_tsw_prs_swt_eng_est_bem_fbf_fin_swe_amh_geo_glc_ita_dut_cze_heb_hau_rom_hun_dgb_jav_ctl_mly_jpn_tml_kor_pol_hin_akn_afr_bat_ben_aeg_ind_cnt_grk_swa_arw_chh_alb_svk_fre_lit_qcu_scr_por_pan_ses_mlt_nor_gam_ger_mao_slo_igb_bul_zul_tag_tha_tig_knd_ewe_bam_uzb_mol_guj_azi_dyu_vie_anl_xho_cic_ven	-0.385880886751894	-0.91583987680738	0.362119574019666
463	amh_svk_tsw_ger_aeg_sid_mlt_prs_aze_tur_dyu_mao_lda_afr_scr_bsq_fre_owc_swt_mnd_ukr_rom_bem_alb_akn_bos_est_moo_xho_fin_ben_chh_geo_rus_krd_arw_slo_heb_wly_urd_hun_swa_sun_eng_bat_jpn_tml_kor_por_pan_yor_nor_jav_guj_hau_tag_cnt_ctl_igb_pol_gam_grk_swe_cze_mol_qcu_hin_spa_lat_dgb_amr_dut_sod_ita_ind_mcd_tsn_lit_ewe_mly_tha_anl_knd_zul_bam_uzb_bul_glc_azi_ven_vie_tig_cic_fbf_ses	-0.305359546901528	-0.722209634206001	0.47197770914506
464	chh_afr_cic_svk_aeg_hau_owc_ger_aze_uzb_fbf_mao_moo_hin_urd_bsq_pol_gam_akn_cnt_alb_bos_igb_scr_ses_grk_est_xho_bem_fin_cze_wly_geo_fre_krd_slo_glc_heb_sod_spa_hun_swa_tag_ctl_jav_jpn_tml_kor_rom_prs_swt_arw_mly_nor_sid_ind_mnd_bul_dyu_swe_tig_ben_lit_por_guj_qcu_lat_eng_pan_lda_amh_dut_mlt_mcd_sun_ita_tsw_ukr_ven_bat_tha_amr_knd_dgb_yor_tur_mol_rus_azi_tsn_vie_anl_bam_ewe_zul	-0.0256583270054382	-0.0604685393751546	0.951912226989842
465	owc_prs_xho_cze_aeg_heb_sod_nor_uzb_azi_bam_ind_cic_grk_ukr_bsq_por_tig_yor_mnd_ben_swe_swa_guj_igb_eng_hun_bem_ses_fin_rus_amr_geo_glc_pan_ger_krd_anl_amh_hin_est_zul_sun_alb_jav_jpn_knd_kor_scr_dut_dyu_ctl_mao_afr_wly_mly_cnt_mol_swt_arw_chh_lat_slo_mcd_bul_qcu_ita_urd_rom_fbf_hau_fre_sid_bos_tag_pol_lda_spa_dgb_bat_tha_mlt_tml_moo_ewe_aze_lit_svk_tur_ven_vie_gam_tsw_tsn_akn	-0.427724990530781	-1.01532268414241	0.312586242622612
466	mlt_ger_ven_dut_heb_gam_tig_por_aze_uzb_bam_bat_swt_krd_arw_bsq_urd_anl_swa_cnt_ukr_spa_dyu_guj_xho_pol_est_cic_bem_fin_slo_amr_geo_hin_afr_mcd_mol_hau_amh_lat_hun_lda_sun_glc_tag_jpn_knd_kor_ctl_ben_ewe_ita_mao_cze_sod_jav_mnd_fre_fbf_bos_owc_nor_lit_alb_svk_qcu_eng_scr_swe_igb_chh_prs_wly_pan_mly_bul_tsw_grk_zul_ind_tha_sid_tml_akn_ses_tur_rus_rom_azi_yor_vie_aeg_tsn_moo_dgb	-0.447691821931684	-1.06563432637468	0.289347755355552
467	gam_ctl_tsw_dut_hau_sid_wly_spa_uzb_aze_ewe_bat_ses_mol_afr_bsq_rus_amr_dyu_cnt_swe_lat_swa_ger_swt_svk_est_moo_bem_hun_slo_tig_geo_pan_fre_scr_arw_aeg_heb_glc_fin_cic_mly_rom_jav_jpn_knd_kor_ben_por_yor_prs_sun_alb_amh_ind_mnd_lit_akn_hin_chh_ukr_cze_eng_grk_qcu_guj_krd_bul_igb_sod_mcd_anl_pol_tag_ita_zul_urd_xho_mao_tha_mlt_tml_fbf_tsn_tur_bos_nor_azi_bam_vie_owc_lda_ven_dgb	-0.0890984990671568	-0.209915401402599	0.834192888518199
468	heb_ctl_cic_lat_sod_tig_anl_por_uzb_aze_fbf_tag_ven_ita_prs_bsq_spa_amh_xho_mnd_nor_svk_lda_rom_swa_pol_est_dgb_dyu_hun_afr_owc_geo_bos_bul_mcd_rus_amr_gam_lit_fin_moo_bat_swe_mao_jpn_tml_kor_fre_ger_yor_alb_jav_glc_sid_ind_cnt_grk_akn_guj_aeg_ukr_krd_pan_hin_qcu_scr_dut_mol_zul_hau_ben_mlt_cze_sun_arw_swt_eng_bam_mly_tha_chh_knd_ses_igb_azi_urd_slo_tur_tsw_vie_wly_bem_ewe_tsn	-0.293494360065177	-0.695719843551675	0.488339222960814
469	owc_ita_yor_grk_gam_hau_aeg_bul_aze_tur_akn_mly_bam_ctl_mcd_bsq_guj_mlt_bem_cnt_bos_rom_xho_arw_dyu_ukr_hun_swt_moo_fin_cze_amh_geo_por_svk_rus_urd_wly_sod_pan_est_zul_mao_spa_jav_jpn_tml_kor_alb_mol_cic_swe_ind_glc_amr_tag_mnd_eng_ewe_hin_tig_lit_lat_slo_krd_qcu_ben_pol_prs_lda_sid_afr_anl_fre_sun_dut_tsw_ger_igb_bat_tha_heb_knd_ven_swa_azi_scr_nor_uzb_dgb_vie_chh_ses_tsn_fbf	-0.542869519620535	-1.29241521463327	0.199415387019283
470	chh_dut_ewe_swe_tig_gam_wly_svk_tur_aze_bem_ind_tsn_glc_eng_bsq_ita_hau_yor_mnd_rom_cze_tsw_mol_swa_afr_fin_ses_cic_hun_por_sod_geo_lat_nor_mcd_fre_anl_mlt_guj_est_moo_jav_scr_mly_jpn_tml_kor_alb_lit_ven_bos_bat_pan_heb_sun_cnt_krd_xho_slo_amr_ger_ben_hin_urd_qcu_prs_arw_bul_lda_owc_rus_amh_ukr_tag_grk_igb_pol_fbf_mao_tha_aeg_knd_swt_bam_azi_spa_ctl_uzb_akn_vie_sid_dgb_zul_dyu	-0.176584386611816	-0.417213001541834	0.677484158330759
471	anl_svk_yor_fre_aeg_wly_chh_urd_uzb_tur_xho_tag_swt_hin_arw_bsq_grk_owc_zul_cnt_lat_rom_cic_pol_bam_alb_hun_bem_ven_fin_eng_sod_geo_por_guj_ukr_scr_hau_tig_bos_est_dyu_bat_slo_jav_jpn_knd_kor_spa_dut_dgb_ben_sun_ita_amh_ind_mnd_mol_ses_ger_sid_rus_mcd_lit_nor_qcu_krd_afr_bul_ewe_amr_ctl_heb_prs_mly_cze_swa_pan_fbf_mao_tha_gam_tml_tsn_igb_aze_glc_swe_azi_tsw_vie_mlt_akn_moo_lda	0.0303186804401579	0.071358956827474	0.943265306829984
472	anl_lit_yor_swe_gam_hau_tig_svk_aze_azi_dyu_jav_ses_dut_rom_bsq_guj_amh_dgb_mnd_rus_slo_akn_fre_swt_pan_hun_bem_igb_fin_spa_amr_geo_hin_ben_prs_ita_owc_chh_bos_est_bam_tag_cze_ind_jpn_tml_kor_arw_alb_swa_ctl_bat_krd_sid_mly_cnt_mol_xho_nor_mlt_glc_lat_pol_bul_qcu_grk_eng_scr_moo_sod_ukr_wly_urd_sun_por_tsw_ger_lda_mao_tha_heb_knd_fbf_ewe_tur_mcd_afr_uzb_tsn_vie_aeg_cic_zul_ven	-1.03611205676796	-2.53255916324089	0.0129987059894939
473	amh_eng_swa_hin_sod_chh_mlt_grk_uzb_tur_dgb_ind_bem_cze_por_bsq_arw_hau_zul_cnt_pan_ctl_moo_ben_fbf_rus_hun_cic_igb_est_ita_sid_geo_prs_rom_bos_scr_owc_gam_nor_fin_ses_bat_ukr_jav_jpn_tml_kor_krd_guj_swt_pol_mao_lat_wly_mly_mnd_afr_dyu_alb_amr_mol_slo_mcd_swe_qcu_bul_dut_urd_tsw_heb_ger_anl_svk_sun_fre_tsn_glc_bam_tag_tha_tig_knd_akn_ven_azi_spa_lit_aze_xho_vie_aeg_ewe_yor_lda	-0.447460651587562	-1.06416600553698	0.290008758256983
474	aeg_mol_ses_lit_tig_hau_mlt_afr_tur_uzb_ewe_mao_tsn_pan_ukr_bsq_guj_chh_tsw_cnt_ben_scr_igb_fre_swa_swe_hun_lda_bam_est_eng_amh_geo_grk_slo_ita_pol_gam_heb_por_fin_dyu_tag_arw_bat_jpn_tml_kor_bos_dut_ven_ger_sun_svk_wly_mly_mnd_cze_bem_ctl_anl_nor_mcd_prs_spa_qcu_lat_krd_urd_moo_sid_rom_sod_bul_jav_glc_zul_rus_dgb_ind_tha_owc_knd_fbf_xho_aze_hin_alb_azi_yor_vie_amr_swt_akn_cic	-0.544281538625109	-1.29756473161073	0.197646307710765
475	sod_svk_bem_bos_sid_mlt_amr_pan_aze_azi_ewe_ind_swt_grk_alb_bsq_cze_tig_xho_mnd_guj_arw_tsn_swe_tsw_prs_est_zul_dgb_fin_urd_owc_geo_glc_spa_slo_mol_hau_gam_pol_hun_cic_jav_eng_bat_jpn_knd_kor_nor_mcd_igb_fre_mao_krd_chh_tag_cnt_ctl_yor_rom_aeg_rus_ger_por_ita_qcu_afr_hin_lit_ses_wly_bul_amh_scr_sun_lat_akn_dut_ven_mly_tha_heb_tml_dyu_swa_tur_ukr_ben_uzb_moo_vie_anl_fbf_bam_lda	-0.747368122531437	-1.79620591010079	0.0757088135251399
476	amr_swe_zul_spa_wly_owc_gam_prs_tur_uzb_moo_jav_bam_alb_dut_bsq_grk_tig_ven_mnd_glc_scr_lda_urd_akn_pan_est_cic_xho_hun_cze_sod_geo_lit_ger_por_guj_amh_chh_eng_fin_igb_bat_bos_ind_jpn_knd_kor_mcd_ctl_yor_ita_mao_nor_sid_mly_cnt_svk_ewe_rus_heb_pol_arw_krd_slo_qcu_ukr_fre_lat_ses_aeg_mol_mlt_afr_tag_ben_fbf_bul_swt_sun_tha_anl_tml_dyu_tsw_azi_hin_rom_aze_tsn_vie_hau_bem_swa_dgb	0.312400690607505	0.737682513234552	0.462564650804878
477	owc_ukr_bem_cze_aeg_amr_sid_ger_azi_tur_moo_sun_zul_slo_prs_bsq_arw_chh_tsn_mnd_scr_dut_dyu_bos_cic_ctl_hun_xho_ewe_est_rom_gam_geo_guj_mcd_alb_rus_sod_anl_krd_fin_yor_bat_fre_jav_jpn_knd_kor_swe_spa_lda_pol_mly_grk_heb_tag_cnt_eng_fbf_nor_wly_urd_mol_afr_pan_qcu_por_ben_hin_bam_tig_svk_amh_lat_ind_glc_swa_ita_ses_mao_tha_mlt_tml_swt_igb_aze_bul_lit_uzb_dgb_vie_hau_ven_akn_tsw	-0.704828272584647	-1.69435527076305	0.0935442227521894
478	mlt_bul_dgb_dut_tig_aeg_amh_urd_azi_aze_akn_jav_bam_rom_krd_bsq_ben_owc_moo_cnt_ger_eng_fbf_afr_tsw_mcd_est_yor_cic_hun_hin_sid_geo_ukr_scr_spa_grk_gam_anl_bos_fin_tsn_tag_swe_mly_jpn_knd_kor_mol_alb_zul_nor_mao_por_heb_bat_mnd_slo_bem_arw_wly_ctl_cze_prs_svk_qcu_rus_guj_ita_dyu_amr_glc_sod_lit_sun_pol_lda_lat_xho_ind_tha_chh_tml_igb_swt_uzb_pan_fre_tur_ses_vie_hau_ven_ewe_swa	0.196409803050316	0.462130738833538	0.645066872752369
479	heb_glc_zul_ukr_chh_sid_gam_scr_tur_aze_ses_mao_tsw_guj_arw_bsq_slo_owc_swa_mnd_eng_nor_igb_fre_moo_ger_est_bem_swt_hun_afr_sod_geo_pol_prs_ben_rom_tig_aeg_hin_fin_ewe_ind_ctl_sun_jpn_knd_kor_dut_pan_cic_rus_tag_lat_wly_mly_cnt_mcd_dyu_spa_anl_ita_swe_por_mol_qcu_bul_bos_cze_ven_amr_lit_mlt_krd_bat_urd_yor_svk_fbf_jav_tha_hau_tml_bam_tsn_uzb_alb_grk_azi_dgb_vie_amh_lda_xho_akn	0.178582145636592	0.420191095555708	0.675315109185121
480	gam_ctl_tsn_scr_sid_heb_aeg_mcd_tur_aze_dgb_mly_fbf_rom_krd_bsq_glc_amh_tsw_mnd_ger_bos_akn_dut_bem_swe_hun_bam_igb_fin_fre_hau_geo_grk_afr_cze_nor_tig_mlt_lit_est_ven_jav_pol_bat_jpn_tml_kor_hin_prs_moo_rus_sun_por_sod_tag_cnt_ben_ses_pan_anl_guj_bul_spa_ita_qcu_svk_alb_lat_ewe_chh_eng_owc_arw_mao_slo_xho_urd_zul_ind_tha_wly_knd_lda_dyu_azi_ukr_mol_uzb_swa_vie_amr_swt_yor_cic	0.0957585298380165	0.225453164642804	0.822121448055804
481	amr_scr_fbf_spa_amh_gam_sod_ita_uzb_azi_ven_mao_bam_swe_rus_bsq_slo_sid_tsn_cnt_ben_cze_dyu_krd_ewe_grk_fin_bem_lda_est_guj_heb_geo_bul_fre_dut_urd_anl_owc_svk_hun_moo_mly_afr_sun_jpn_knd_kor_glc_lit_akn_eng_tag_por_wly_jav_mnd_alb_xho_rom_aeg_pol_mol_ukr_ger_qcu_lat_bos_arw_swa_tig_nor_chh_ctl_ind_prs_tsw_mcd_igb_bat_tha_hau_tml_zul_yor_aze_hin_pan_tur_dgb_vie_mlt_cic_swt_ses	0.0192193486722091	0.0453206432303964	0.963948906407576
482	wly_slo_swa_mcd_mlt_sid_gam_bul_tur_aze_ses_tag_igb_ben_por_bsq_ger_amh_bam_cnt_mol_rus_moo_svk_cic_swe_est_fbf_dgb_fin_urd_amr_geo_afr_ctl_scr_pol_owc_heb_lit_hun_dyu_ind_nor_mao_jpn_tml_kor_spa_eng_xho_fre_mly_krd_tig_bat_mnd_lat_akn_bos_anl_ita_prs_glc_hin_qcu_arw_ukr_pan_lda_aeg_dut_hau_alb_jav_rom_ven_guj_tsw_sun_tha_chh_knd_tsn_zul_azi_grk_cze_uzb_swt_vie_sod_yor_ewe_bem	0.602698419006413	1.42731173415433	0.15683915753824
483	sid_dut_moo_ger_anl_heb_tig_ctl_azi_aze_tsn_ind_bem_scr_ukr_bsq_krd_aeg_ewe_mnd_afr_rom_bam_grk_swt_alb_fin_swa_igb_hun_prs_amh_geo_bul_svk_mol_nor_chh_wly_guj_est_lda_tag_urd_mao_jpn_tml_kor_cze_lit_dyu_slo_bat_arw_mlt_sun_cnt_spa_ses_rus_owc_lat_fre_pol_por_qcu_eng_hin_glc_tsw_hau_ben_sod_pan_mly_mcd_xho_ita_cic_jav_tha_gam_knd_yor_zul_tur_bos_swe_uzb_dgb_vie_amr_akn_fbf_ven	0.289606367636076	0.68149591069327	0.49725133479915
484	sod_guj_xho_pan_heb_aeg_amr_spa_aze_azi_igb_tag_dgb_mol_svk_bsq_arw_hau_dyu_cnt_dut_rom_moo_ukr_ses_ctl_hun_ewe_lda_fin_glc_anl_geo_lit_hin_rus_urd_tig_mlt_fre_est_tsw_bat_pol_sun_jpn_tml_kor_bul_mcd_cic_ita_mao_bos_gam_ind_mnd_por_yor_grk_amh_swe_ben_krd_scr_qcu_cze_lat_slo_ven_sid_prs_chh_eng_mly_nor_akn_afr_tsn_jav_tha_owc_knd_fbf_zul_uzb_ger_alb_tur_bam_vie_wly_swa_bem_swt	-0.367665882326106	-0.870581032573002	0.386224609418129
485	hau_bos_moo_dut_anl_heb_chh_pol_tur_azi_ven_ind_swt_ben_lit_bsq_svk_wly_dgb_mnd_ger_fre_bem_hin_cic_mcd_hun_swa_ses_fin_cze_amr_geo_slo_pan_lat_grk_aeg_mlt_ukr_est_dyu_mly_swe_mao_jpn_tml_kor_ita_spa_fbf_prs_tag_urd_sod_jav_cnt_arw_lda_bul_tig_nor_por_eng_glc_qcu_guj_alb_afr_akn_gam_rus_amh_ctl_bat_krd_igb_scr_tsn_sun_tha_sid_knd_yor_xho_aze_mol_rom_uzb_zul_vie_owc_bam_ewe_tsw	-0.491380574045905	-1.16943657017091	0.245216296618693
486	mlt_pan_swa_scr_anl_wly_owc_lat_tur_azi_moo_sun_ewe_grk_mcd_bsq_bos_sid_tsw_mnd_alb_ben_fbf_ita_igb_nor_fin_cic_xho_est_urd_amr_geo_dut_hin_slo_por_hau_tig_spa_hun_akn_bat_ukr_tag_jpn_tml_kor_mol_cze_dgb_fre_mao_prs_heb_mly_cnt_svk_bam_ctl_amh_bul_rom_swe_ger_qcu_eng_glc_afr_tsn_gam_krd_chh_rus_jav_arw_lda_lit_swt_ind_tha_aeg_knd_bem_dyu_uzb_guj_pol_aze_zul_vie_sod_ses_yor_ven	-0.266340780297344	-0.629724713675647	0.530418780834739
487	owc_guj_lda_slo_heb_mlt_wly_krd_tur_uzb_zul_mao_bem_ukr_spa_bsq_rom_amr_ewe_cnt_bul_prs_moo_pol_ven_scr_hun_swt_dyu_fin_urd_gam_geo_pan_nor_mol_ita_tig_aeg_dut_est_igb_sun_por_ind_jpn_knd_kor_ben_rus_cic_arw_jav_swe_amh_tag_mnd_fre_yor_svk_hau_bos_lat_alb_glc_qcu_lit_cze_grk_tsn_sid_ger_sod_mcd_mly_afr_dgb_ctl_tsw_bat_tha_anl_tml_xho_fbf_azi_hin_eng_aze_ses_vie_chh_akn_swa_bam	0.126886185633861	0.298216397033601	0.766203258739084
488	aeg_slo_fbf_glc_mlt_chh_wly_spa_azi_aze_cic_jav_lda_cze_svk_bsq_afr_owc_swa_mnd_lat_mcd_dgb_alb_igb_eng_fin_swt_tsw_hun_krd_sid_geo_bul_rus_pol_mol_gam_anl_hin_est_tsn_bat_dut_mly_jpn_tml_kor_rom_prs_moo_ita_ind_guj_amh_tag_cnt_pan_dyu_swe_tig_arw_lit_ctl_grk_qcu_scr_ben_nor_zul_hau_ukr_sod_urd_mao_por_akn_ger_yor_sun_tha_amr_knd_ven_bam_uzb_fre_bos_tur_ses_vie_heb_ewe_xho_bem	-0.59858447209813	-1.43213460185977	0.155457843046096
489	chh_prs_bem_ger_gam_aeg_mlt_dut_tur_aze_fbf_bat_dyu_bul_hin_bsq_rus_sod_tsw_mnd_eng_glc_ven_scr_ses_nor_est_igb_yor_hun_por_amh_geo_bos_slo_mcd_ukr_heb_owc_swe_fin_bam_mao_ctl_tag_jpn_knd_kor_ita_fre_akn_afr_mly_cze_amr_jav_cnt_svk_zul_urd_tig_ben_grk_alb_arw_qcu_rom_pol_lit_lda_hau_lat_wly_mol_sun_spa_tsn_krd_swt_ind_tha_anl_tml_moo_ewe_azi_guj_pan_uzb_xho_vie_sid_dgb_swa_cic	-0.12669742622696	-0.298783641929436	0.765771743415266
490	amr_ukr_zul_lit_gam_tig_amh_lat_azi_aze_dyu_mao_akn_guj_nor_bsq_krd_wly_swt_mnd_mcd_rom_moo_prs_bem_hin_hun_fbf_bam_fin_svk_hau_geo_fre_scr_por_pan_sod_chh_urd_est_dgb_ind_ben_tag_jpn_tml_kor_pol_arw_xho_ita_bat_mol_aeg_mly_cnt_grk_lda_afr_mlt_ger_swe_dut_cze_qcu_bul_rus_alb_ven_sid_spa_heb_ctl_jav_slo_ses_glc_cic_sun_tha_owc_knd_tsw_igb_tur_bos_eng_uzb_yor_vie_anl_ewe_tsn_swa	-0.351193507464891	-0.832767564337131	0.407109341640865
491	chh_prs_ewe_eng_wly_amh_aeg_slo_aze_azi_dgb_jav_akn_grk_mol_bsq_hin_amr_dyu_mnd_pol_dut_cic_ger_swa_urd_est_bem_ven_fin_svk_owc_geo_spa_nor_scr_rom_hau_sid_por_hun_xho_mao_lat_mly_jpn_knd_kor_ctl_ben_bam_krd_sun_afr_mlt_bat_cnt_ukr_zul_rus_sod_mcd_arw_lit_pan_qcu_fre_bul_cze_tsn_anl_glc_tig_guj_tag_alb_igb_bos_yor_ind_tha_gam_tml_swt_fbf_tur_swe_ita_uzb_moo_vie_heb_lda_ses_tsw	-0.115329889215339	-0.271920440243101	0.78628594554641
492	heb_grk_lda_glc_sod_wly_hau_fre_uzb_tur_tsn_tag_dyu_krd_lit_bsq_arw_chh_swa_cnt_nor_ben_fbf_slo_akn_swe_est_ven_yor_hun_bos_gam_geo_dut_cze_lat_alb_owc_mlt_eng_fin_dgb_bat_svk_ind_jpn_tml_kor_rus_scr_zul_mcd_mao_ger_tig_mly_mnd_guj_moo_afr_amh_pol_mol_pan_por_qcu_hin_rom_ukr_ses_sid_ctl_aeg_spa_jav_prs_igb_ita_cic_sun_tha_anl_knd_ewe_bam_aze_bul_urd_azi_xho_vie_amr_bem_tsw_swt	-0.298619312227016	-0.706260832538625	0.48179156276127
493	amr_mcd_ses_dut_heb_sid_tig_bul_aze_uzb_bem_ind_fbf_eng_ukr_bsq_spa_anl_lda_cnt_ita_glc_tsn_scr_cic_ben_hun_swa_swt_est_nor_wly_geo_por_bos_fre_arw_chh_sod_prs_fin_moo_mly_hin_tag_jpn_tml_kor_pol_lat_bam_rom_mao_swe_amh_bat_mnd_pan_ewe_grk_gam_guj_krd_ctl_svk_qcu_cze_afr_rus_akn_hau_alb_mlt_slo_sun_urd_dyu_mol_igb_jav_tha_owc_knd_tsw_yor_azi_lit_ger_tur_ven_vie_aeg_dgb_zul_xho	-0.261772313927772	-0.618136116684503	0.537996496783442
494	anl_ben_bem_alb_chh_mlt_owc_arw_azi_aze_ewe_bat_dgb_bos_afr_bsq_swe_sid_fbf_mnd_svk_nor_bam_cze_akn_ger_fin_tsw_ses_hun_mcd_heb_geo_hin_scr_por_lat_gam_sod_glc_est_tsn_mly_dut_ind_jpn_tml_kor_guj_bul_xho_krd_tag_mol_hau_sun_cnt_ita_moo_slo_amh_prs_rom_pan_pol_qcu_rus_fre_eng_lda_tig_lit_wly_urd_mao_grk_cic_ctl_ven_jav_tha_amr_knd_igb_yor_uzb_spa_ukr_tur_swt_vie_aeg_swa_zul_dyu	-0.948585513193771	-2.31278354911841	0.0229400073830131
495	owc_eng_ven_afr_gam_tig_mlt_krd_azi_aze_tsn_ind_ses_mcd_grk_bsq_pol_hau_tsw_cnt_urd_cze_bem_slo_moo_nor_fin_cic_igb_est_dut_aeg_geo_rus_prs_hin_rom_heb_anl_alb_hun_dyu_mao_svk_sun_jpn_knd_kor_ita_scr_swa_lat_jav_glc_sid_tag_mnd_pan_bam_ben_wly_fre_guj_bul_spa_qcu_mol_ger_ctl_ewe_amh_ukr_sod_lit_bat_bos_swt_swe_lda_mly_tha_amr_tml_yor_akn_tur_por_arw_uzb_dgb_vie_chh_xho_fbf_zul	-1.19687884211257	-2.96489991502434	0.00384642206554561
496	amr_rom_akn_swe_gam_owc_mlt_krd_tur_uzb_tsn_sun_moo_cze_por_bsq_bos_heb_swa_cnt_fre_lat_ses_eng_tsw_ger_fin_igb_bam_hun_dut_amh_geo_lit_ben_bul_ctl_hau_sid_scr_est_ewe_jav_mcd_bat_jpn_knd_kor_grk_glc_cic_hin_mao_ita_wly_tag_mnd_pol_fbf_pan_anl_mol_urd_spa_arw_qcu_svk_nor_afr_dgb_chh_slo_aeg_rus_ind_alb_dyu_guj_lda_mly_tha_tig_tml_swt_zul_azi_ukr_prs_aze_ven_vie_sod_yor_xho_bem	0.0713314502020786	0.167848668472302	0.867066802248806
497	aeg_spa_swt_nor_hau_gam_sid_ita_tur_uzb_zul_mao_ses_bos_grk_bsq_lat_heb_lda_cnt_krd_ger_akn_cze_bem_arw_est_ven_xho_hun_por_owc_geo_hin_glc_svk_pan_anl_amh_ctl_fin_bam_tag_alb_ind_jpn_tml_kor_pol_ben_swa_mol_bat_swe_chh_mly_mnd_dut_ewe_guj_amr_rom_prs_ukr_afr_qcu_fre_slo_scr_igb_mlt_rus_wly_lit_jav_urd_fbf_eng_tsn_sun_tha_sod_knd_dgb_tsw_azi_bul_mcd_aze_yor_vie_tig_dyu_moo_cic	-0.39167052949867	-0.928284699445179	0.355662953160995
498	mlt_fre_ven_mcd_amr_wly_sid_eng_aze_uzb_ses_tag_xho_rus_grk_bsq_swe_owc_bem_cnt_guj_ben_tsw_spa_dgb_hin_est_tsn_cic_hun_prs_aeg_geo_ukr_rom_pan_alb_gam_anl_bul_fin_fbf_jav_scr_bat_jpn_knd_kor_cze_lit_yor_arw_mly_ger_tig_sun_mnd_pol_swt_ita_chh_svk_lat_ctl_por_qcu_nor_mol_urd_moo_heb_krd_sod_slo_mao_afr_igb_bos_akn_ind_tha_hau_tml_swa_dyu_tur_dut_glc_azi_lda_vie_amh_bam_zul_ewe	-0.00681254626319187	-0.016050901934631	0.987228167362376
499	sod_rom_xho_svk_heb_hau_owc_glc_aze_azi_cic_mly_ewe_lit_eng_bsq_ita_wly_moo_mnd_pan_pol_yor_bul_ven_hin_fin_bem_swa_est_guj_aeg_geo_bos_por_cze_urd_tig_amh_ukr_hun_swt_jav_swe_sun_jpn_tml_kor_prs_afr_fbf_krd_mao_dut_sid_bat_cnt_spa_akn_ctl_chh_alb_rus_slo_lat_qcu_grk_ben_fre_bam_mlt_ger_gam_nor_ind_mcd_zul_mol_tsn_tag_tha_amr_knd_lda_tsw_tur_scr_arw_uzb_ses_vie_anl_dyu_dgb_igb	-0.611550237298277	-1.46302399596357	0.146832343396045
500	hau_guj_swt_bos_anl_mlt_owc_rom_azi_tur_zul_mly_igb_mol_grk_bsq_ita_wly_fbf_cnt_ger_alb_moo_svk_cic_mcd_hun_akn_bam_est_lat_tig_geo_nor_hin_eng_ukr_chh_gam_pan_fin_ewe_jav_bul_mao_jpn_tml_kor_krd_urd_lda_pol_tag_slo_aeg_bat_mnd_prs_dgb_spa_sod_dut_lit_rus_swe_qcu_ben_arw_por_dyu_heb_afr_sid_glc_ind_fre_ses_cze_tsw_sun_tha_amh_knd_bem_xho_uzb_scr_ctl_aze_yor_vie_amr_ven_tsn_swa	0.507228685584543	1.19631770080489	0.23461366043032
501	sid_dut_zul_hin_anl_owc_amh_krd_tur_azi_igb_sun_bem_rus_lat_bsq_grk_tig_swt_cnt_svk_scr_fbf_alb_tsn_slo_fin_swa_ven_hun_mol_heb_geo_bul_urd_guj_spa_sod_amr_arw_est_tsw_mly_ita_mao_jpn_tml_kor_bos_fre_dgb_ger_bat_pol_mlt_ind_mnd_ben_moo_lit_aeg_ctl_mcd_pan_prs_qcu_por_nor_ukr_ewe_chh_afr_hau_cze_jav_rom_akn_glc_yor_tag_tha_gam_knd_ses_lda_uzb_eng_swe_aze_cic_vie_wly_dyu_bam_xho	-0.101931382088302	-0.240343422185231	0.810593038076534
502	mlt_alb_dyu_ita_heb_anl_hau_guj_azi_tur_moo_ind_zul_eng_svk_bsq_prs_wly_bem_cnt_spa_afr_ewe_fre_fbf_mol_est_ses_swt_hun_dut_chh_geo_bos_ctl_krd_lit_owc_gam_ger_fin_dgb_mao_rom_jav_jpn_tml_kor_hin_rus_ven_scr_mly_bul_amr_sun_mnd_cze_lda_grk_sod_slo_glc_urd_nor_qcu_ukr_pol_por_igb_tig_lat_aeg_arw_bat_pan_tsn_mcd_xho_tag_tha_sid_knd_swa_yor_aze_swe_ben_uzb_bam_vie_amh_cic_akn_tsw	0.0411383075139754	0.0968946208171428	0.923018587764924
503	wly_pan_igb_scr_anl_sod_aeg_grk_aze_azi_tsw_sun_swt_bul_guj_bsq_eng_chh_lda_mnd_por_rom_fbf_cze_bam_pol_fin_tsn_ven_hun_alb_owc_geo_spa_glc_ctl_hin_amr_tig_ita_est_bem_tag_rus_ind_jpn_knd_kor_ben_krd_cic_lat_jav_prs_hau_bat_cnt_svk_xho_swe_sid_nor_mcd_slo_dut_qcu_ger_afr_ukr_swa_heb_fre_mlt_lit_mao_bos_zul_mol_moo_mly_tha_amh_tml_dgb_yor_tur_urd_arw_uzb_ses_vie_gam_dyu_ewe_akn	-0.0921652617021508	-0.217164044591298	0.828556217713213
504	gam_ben_ses_krd_amr_aeg_wly_swe_tur_uzb_yor_mly_dyu_lit_mcd_bsq_scr_heb_swa_mnd_hin_ger_bam_bul_fbf_glc_hun_dgb_lda_est_alb_sid_geo_rom_bos_guj_urd_chh_sod_ita_fin_moo_sun_svk_bat_jpn_knd_kor_lat_grk_igb_ctl_tag_dut_hau_mao_cnt_prs_bem_eng_tig_slo_arw_afr_mol_qcu_rus_spa_ukr_xho_amh_cze_owc_por_ind_pol_cic_nor_akn_jav_tha_anl_tml_ven_tsw_aze_fre_pan_azi_swt_vie_mlt_ewe_zul_tsn	-0.311812456710171	-0.73832718597658	0.462174781177837
505	sod_mcd_tsw_dut_gam_aeg_wly_svk_azi_tur_xho_jav_tsn_ita_urd_bsq_glc_amh_bam_mnd_ben_mol_dgb_prs_ewe_hin_fin_dyu_ven_hun_spa_tig_geo_pan_rom_rus_alb_sid_hau_swe_est_cic_mly_lit_mao_jpn_tml_kor_fre_cze_igb_bos_tag_ger_anl_sun_cnt_scr_yor_por_chh_afr_ctl_krd_slo_qcu_arw_lat_ukr_akn_heb_guj_owc_pol_ind_eng_ses_nor_swa_bat_tha_amr_knd_moo_bem_aze_bul_grk_uzb_lda_vie_mlt_fbf_swt_zul	-0.10688042940925	-0.251923562287725	0.801656035788974
506	amh_ctl_tsn_afr_aeg_tig_anl_nor_azi_uzb_zul_mao_cic_mol_bos_bsq_rus_owc_fbf_cnt_pan_spa_yor_mcd_ven_fre_hun_bam_swt_fin_swe_sid_geo_arw_prs_guj_ukr_amr_heb_alb_est_swa_jav_lat_ind_jpn_knd_kor_rom_ita_igb_grk_tag_por_mlt_bat_mnd_svk_dgb_eng_sod_cze_slo_urd_scr_qcu_bul_krd_dut_lda_hau_ger_chh_hin_mly_pol_tsw_glc_ewe_sun_tha_gam_tml_ses_akn_tur_lit_ben_aze_bem_vie_wly_xho_dyu_moo	0.188791920325639	0.444243124560788	0.657898840211888
507	hau_ita_igb_slo_sid_aeg_gam_ben_tur_aze_lda_jav_cic_grk_rus_bsq_ger_amh_dgb_cnt_rom_pol_fbf_ukr_bem_por_fin_akn_zul_hun_bul_wly_geo_krd_mol_guj_lat_heb_amr_eng_est_tsn_mly_bos_ind_jpn_knd_kor_prs_svk_bam_nor_sun_spa_owc_mao_mnd_urd_tsw_alb_chh_swe_scr_hin_ctl_qcu_glc_lit_afr_ewe_tig_cze_anl_fre_bat_arw_yor_mcd_xho_tag_tha_sod_tml_moo_ses_uzb_pan_dut_azi_swt_vie_mlt_ven_dyu_swa	-0.8905765577183	-2.15792995939446	0.0335093342050625
508	mlt_mcd_dgb_slo_hau_gam_tig_ben_tur_aze_dyu_sun_bam_bos_grk_bsq_swe_chh_akn_mnd_nor_ger_lda_por_xho_ukr_est_moo_swt_fin_urd_heb_geo_alb_ctl_cze_afr_sid_wly_mol_hun_cic_bat_lit_mly_jpn_knd_kor_scr_prs_bem_pol_tag_guj_anl_ind_cnt_dut_fbf_ita_amr_pan_rus_rom_spa_qcu_arw_glc_eng_ven_owc_hin_sod_svk_mao_fre_ses_krd_ewe_jav_tha_aeg_tml_igb_zul_azi_lat_bul_uzb_swa_vie_amh_tsn_yor_tsw	-0.0779665007281901	-0.183792971399852	0.854576011099961
509	gam_ukr_swa_pan_chh_aeg_amr_hin_azi_aze_yor_ind_tsn_scr_bul_bsq_dut_sod_ven_cnt_guj_lit_lda_spa_swt_fre_est_ses_moo_hun_slo_owc_geo_afr_swe_alb_cze_amh_sid_grk_fin_igb_mao_prs_tag_jpn_knd_kor_lat_rus_ewe_eng_jav_urd_wly_bat_mnd_por_bam_krd_hau_pol_ctl_glc_bos_qcu_svk_ita_mcd_dyu_mlt_ger_heb_rom_mly_ben_cic_arw_tsw_sun_tha_tig_tml_dgb_bem_tur_mol_nor_uzb_xho_vie_anl_zul_fbf_akn	-0.0461897359749363	-0.108844506615096	0.913560325827896
510	heb_ctl_moo_ukr_wly_sid_mlt_dut_azi_aze_tsn_ind_swt_mol_eng_bsq_nor_chh_fbf_cnt_lit_krd_tsw_fre_ewe_scr_est_ven_yor_fin_svk_gam_geo_pan_guj_hin_bul_anl_amr_afr_hun_bem_tag_por_mly_jpn_tml_kor_glc_arw_xho_pol_bat_lat_aeg_jav_mnd_bos_igb_spa_sod_alb_ger_slo_swe_qcu_cze_ita_urd_swa_amh_mcd_owc_grk_mao_ben_cic_prs_lda_sun_tha_hau_knd_akn_dgb_uzb_rus_rom_tur_dyu_vie_tig_bam_zul_ses	-0.0402835579707296	-0.0948430656353292	0.924643532622199
511	amr_fre_bam_lat_mlt_wly_heb_alb_uzb_azi_ven_jav_dyu_por_prs_bsq_dut_gam_dgb_mnd_nor_cze_cic_grk_yor_scr_fin_bem_tsw_est_ukr_sod_geo_guj_spa_pol_hin_hau_tig_svk_hun_ses_tag_ctl_sun_jpn_tml_kor_ger_afr_swa_rus_bat_krd_aeg_mly_cnt_bos_lda_ben_chh_rom_urd_slo_arw_qcu_mcd_swe_eng_igb_sid_lit_anl_glc_mao_bul_zul_pan_tsn_ind_tha_amh_knd_ewe_xho_aze_ita_mol_tur_swt_vie_owc_moo_fbf_akn	0.588607123135781	1.38966581031889	0.167948223538034
512	wly_arw_akn_nor_amr_aeg_owc_lat_tur_azi_zul_jav_ses_bul_pan_bsq_eng_hau_moo_mnd_lit_ita_igb_mol_dyu_spa_hun_lda_tsw_fin_hin_amh_geo_rom_alb_pol_ctl_sod_anl_bos_est_bam_sun_glc_mao_jpn_knd_kor_svk_swe_yor_mcd_tag_afr_mlt_bat_cnt_grk_bem_slo_sid_rus_ukr_cze_prs_qcu_fre_por_ben_cic_chh_scr_tig_ger_ind_urd_swt_krd_xho_mly_tha_gam_tml_ven_swa_uzb_guj_dut_aze_ewe_vie_heb_dgb_tsn_fbf	-0.505937404940709	-1.20414520330227	0.231589228053181
513	mlt_prs_ses_eng_aeg_heb_chh_arw_uzb_azi_zul_bat_dgb_pol_ctl_bsq_mcd_anl_igb_mnd_nor_scr_cic_ita_tsw_mol_est_swa_ven_hun_lit_hau_geo_rus_grk_rom_glc_amh_owc_swe_fin_lda_tag_dut_ind_jpn_knd_kor_por_bul_ewe_fre_mly_ben_tig_mao_cnt_hin_xho_ukr_gam_bos_spa_urd_pan_qcu_afr_krd_slo_dyu_wly_svk_sid_lat_sun_alb_yor_guj_fbf_jav_tha_amr_tml_tsn_bem_tur_ger_cze_aze_moo_vie_sod_akn_swt_bam	-0.0971797285784294	-0.229029888846091	0.819348592623689
514	hau_urd_swa_prs_mlt_anl_amr_lit_uzb_aze_bam_tag_akn_arw_por_bsq_scr_sid_ewe_mnd_glc_fre_dgb_ukr_tsw_lat_hun_dyu_swt_fin_pol_heb_geo_ger_pan_bos_ben_sod_tig_ita_est_moo_ind_nor_bat_jpn_knd_kor_dut_ctl_yor_mcd_sun_guj_wly_mly_cnt_afr_cic_krd_amh_rom_slo_alb_bul_qcu_eng_cze_svk_fbf_owc_grk_aeg_spa_jav_swe_zul_mol_ses_mao_tha_gam_tml_ven_bem_azi_rus_hin_tur_lda_vie_chh_xho_tsn_igb	-0.116081153631947	-0.273527029145808	0.785054658887601
515	sod_prs_dyu_guj_gam_amr_chh_ben_azi_aze_moo_mao_tsn_pol_por_bsq_pan_wly_akn_cnt_ita_cze_swa_scr_tsw_ukr_hun_bem_zul_est_spa_heb_geo_slo_rom_alb_svk_amh_mlt_glc_fin_cic_bat_bos_mly_jpn_knd_kor_afr_lat_swt_dut_tag_lit_aeg_jav_mnd_rus_yor_arw_anl_hin_urd_grk_swe_qcu_eng_fre_ger_dgb_sid_mol_owc_krd_ind_bul_igb_nor_fbf_sun_tha_tig_tml_ses_ven_uzb_ctl_mcd_tur_ewe_vie_hau_lda_bam_xho	-0.235601637709343	-0.556873225279886	0.578951729244764
516	sod_pan_dgb_pol_amr_sid_owc_por_azi_aze_ven_tag_lda_alb_fre_bsq_rus_anl_zul_cnt_lat_krd_igb_afr_xho_bos_fin_swa_yor_est_mcd_heb_geo_ger_svk_prs_mol_tig_hau_swe_hun_cic_ind_lit_mao_jpn_tml_kor_ita_dut_moo_spa_jav_ctl_amh_bat_mnd_hin_ewe_cze_aeg_grk_ukr_urd_ben_qcu_glc_nor_bul_ses_chh_eng_mlt_slo_sun_scr_tsw_guj_bam_mly_tha_wly_knd_swt_tsn_uzb_arw_rom_tur_bem_vie_gam_dyu_fbf_akn	-0.0935199542152344	-0.220429781687071	0.826019633450319
517	sod_cze_xho_afr_amh_aeg_wly_prs_azi_uzb_dyu_bat_bam_ctl_mcd_bsq_svk_hau_fbf_mnd_glc_ben_cic_mol_ewe_fre_hun_ses_akn_fin_pol_tig_geo_ita_guj_rus_por_anl_amr_eng_est_swt_ind_swe_jav_jpn_knd_kor_nor_hin_bem_bos_mly_slo_gam_mao_cnt_rom_tsn_urd_sid_alb_arw_scr_krd_qcu_ger_pan_spa_zul_heb_grk_chh_lat_tag_lit_moo_dut_swa_sun_tha_owc_tml_ven_dgb_tur_bul_ukr_aze_yor_vie_mlt_lda_igb_tsw	-0.594071935475185	-1.41718801691022	0.159769420281163
518	amh_glc_dgb_alb_tig_wly_owc_guj_aze_tur_igb_bat_bem_rus_dut_bsq_pan_anl_dyu_mnd_grk_lit_fbf_svk_swt_hin_est_bam_ven_hun_scr_heb_geo_afr_rom_eng_ita_gam_mlt_mol_fin_tsn_mly_spa_mao_jpn_tml_kor_nor_lat_swa_ger_ind_urd_chh_sun_cnt_mcd_xho_cze_aeg_slo_prs_krd_pol_qcu_ukr_swe_ctl_lda_amr_arw_sod_bul_tag_ben_cic_por_tsw_jav_tha_hau_knd_ewe_akn_azi_bos_fre_uzb_zul_vie_sid_yor_ses_moo	0.262004908497384	0.617401288656579	0.538478851979116
519	anl_eng_fbf_arw_amh_amr_aeg_spa_uzb_aze_akn_jav_xho_swe_glc_bsq_afr_owc_bam_cnt_lat_ger_igb_por_dgb_ita_hun_yor_tsw_est_guj_tig_geo_fre_alb_bos_nor_sod_wly_cze_fin_moo_sun_urd_ind_jpn_tml_kor_ukr_mcd_ses_lit_tag_ctl_hau_mly_mnd_rus_ven_mol_sid_grk_bul_rom_slo_qcu_scr_pan_prs_swt_chh_svk_heb_pol_mao_krd_bem_ben_ewe_bat_tha_mlt_knd_cic_zul_tur_hin_dut_azi_lda_vie_gam_swa_tsn_dyu	-0.613214261648179	-1.46470036063006	0.146375095944464
520	gam_arw_moo_ita_chh_anl_heb_prs_azi_aze_xho_sun_ses_rom_krd_bsq_eng_aeg_tsn_mnd_rus_nor_cic_por_swt_pol_hun_akn_zul_fin_slo_amr_geo_dut_bul_grk_urd_tig_sod_alb_est_dyu_mly_cze_tag_jpn_knd_kor_mcd_mol_fbf_lat_ind_ukr_sid_jav_cnt_spa_ven_glc_wly_scr_ben_svk_ger_qcu_pan_fre_afr_dgb_amh_guj_hau_bos_mao_swe_tsw_lit_swa_bat_tha_owc_tml_lda_yor_uzb_ctl_hin_tur_igb_vie_mlt_bem_bam_ewe	-0.610944924893826	-1.45797916554478	0.148215076453245
521	chh_rom_xho_svk_gam_sod_tig_ukr_uzb_tur_zul_bat_akn_alb_fre_bsq_nor_aeg_bam_mnd_afr_scr_ewe_prs_lda_hin_hun_igb_tsn_fin_cze_wly_geo_ctl_ger_guj_eng_hau_mlt_glc_est_dyu_mao_bos_mly_jpn_tml_kor_urd_dut_cic_bul_ind_swe_sid_jav_cnt_spa_swt_lat_owc_mol_slo_lit_ita_qcu_arw_krd_por_tsw_heb_rus_amr_mcd_sun_pol_dgb_ben_bem_tag_tha_amh_knd_moo_fbf_aze_grk_pan_azi_ses_vie_anl_swa_yor_ven	-0.704153655618909	-1.68813664106349	0.0947358532277426
522	chh_lat_yor_ctl_sod_amr_heb_alb_azi_uzb_cic_mly_dgb_lit_ben_bsq_dut_anl_igb_mnd_scr_pan_bem_rus_moo_nor_est_ses_fbf_hun_por_wly_geo_bul_grk_pol_ger_gam_hau_hin_fin_lda_jav_rom_mao_jpn_tml_kor_ukr_afr_tsw_mcd_bat_krd_owc_tag_cnt_mol_ewe_spa_tig_cze_prs_swe_ita_qcu_slo_arw_fre_ven_mlt_eng_aeg_urd_sun_bos_bam_glc_xho_ind_tha_sid_knd_tsn_swa_aze_guj_svk_tur_zul_vie_amh_akn_swt_dyu	-0.107618150419823	-0.253610889801667	0.800356004556299
523	sid_afr_dgb_mol_heb_aeg_hau_bos_uzb_tur_bem_sun_moo_lat_ben_bsq_mcd_wly_cic_cnt_slo_rom_tsw_hin_fbf_fre_fin_dyu_ewe_est_pan_chh_geo_spa_grk_alb_glc_mlt_anl_swe_hun_xho_mao_cze_bat_jpn_knd_kor_ukr_rus_akn_urd_tag_por_owc_ind_mnd_guj_lda_krd_gam_lit_eng_nor_dut_qcu_arw_ita_scr_ven_amh_ger_amr_pol_jav_svk_ses_bul_zul_mly_tha_sod_tml_igb_yor_azi_prs_ctl_aze_swa_vie_tig_tsn_swt_bam	-0.390240888471173	-0.925114273440364	0.357300787727574
524	anl_ita_fbf_nor_aeg_sid_heb_hin_uzb_tur_dgb_mly_yor_grk_dut_bsq_bul_gam_swa_mnd_urd_krd_swt_swe_tsw_bos_est_cic_zul_fin_mol_chh_geo_rus_arw_afr_cze_tig_hau_mcd_hun_ewe_tag_svk_bat_jpn_knd_kor_ger_pol_ses_pan_mao_guj_amr_jav_cnt_glc_tsn_scr_wly_eng_prs_ben_lat_qcu_spa_alb_ukr_bam_mlt_por_sod_lit_ind_fre_ven_ctl_xho_sun_tha_amh_tml_bem_moo_aze_rom_slo_azi_dyu_vie_owc_igb_akn_lda	0.229896549275273	0.540506485593284	0.590139942408962
525	heb_nor_ewe_arw_mlt_amh_amr_pan_aze_uzb_dyu_tag_bam_alb_cze_bsq_bul_sid_fbf_cnt_ben_por_swt_grk_zul_scr_fin_ses_igb_hun_spa_chh_geo_lit_glc_swe_bos_wly_anl_lat_est_bem_ind_ctl_bat_jpn_tml_kor_pol_mcd_dgb_slo_mao_rom_aeg_mly_mnd_mol_ven_prs_owc_ger_guj_ukr_svk_qcu_urd_afr_hin_tsw_tig_ita_gam_dut_sun_eng_yor_krd_lda_jav_tha_sod_knd_xho_swa_tur_fre_rus_azi_cic_vie_hau_tsn_moo_akn	-0.067698320124399	-0.159363112087614	0.873728388574287
526	chh_pan_ven_ctl_amr_heb_sod_afr_uzb_tur_zul_tag_dgb_eng_pol_bsq_urd_aeg_akn_mnd_slo_por_yor_bul_moo_swe_fin_bam_ewe_est_guj_sid_geo_hin_rus_dut_ger_anl_amh_cze_hun_igb_mao_ukr_ind_jpn_knd_kor_bos_rom_fbf_ita_sun_spa_wly_jav_cnt_arw_dyu_mol_tig_lat_grk_scr_nor_qcu_alb_lit_glc_xho_gam_ben_hau_prs_mly_fre_ses_mcd_tsw_bat_tha_mlt_tml_swt_lda_azi_svk_krd_aze_tsn_vie_owc_cic_swa_bem	-0.214967397277997	-0.507283058334804	0.613157063398004
527	chh_lat_swt_hin_amr_anl_gam_mcd_azi_aze_fbf_tag_ses_prs_eng_bsq_grk_wly_tsn_cnt_spa_bul_yor_bos_dyu_nor_fin_moo_lda_est_swe_mlt_geo_rus_ctl_ita_mol_amh_heb_dut_hun_ewe_sun_alb_ind_jpn_tml_kor_ukr_scr_bem_guj_jav_arw_aeg_mao_mnd_pol_dgb_glc_sid_pan_por_slo_ben_qcu_rom_afr_lit_akn_owc_krd_sod_cze_bat_svk_bam_urd_tsw_mly_tha_tig_knd_igb_ven_tur_fre_ger_uzb_cic_vie_hau_xho_zul_swa	-0.0460678711669141	-0.108579059014152	0.913770296045576
528	heb_hin_zul_ger_owc_aeg_tig_pan_aze_tur_dyu_tag_ses_prs_glc_bsq_lat_chh_swa_cnt_eng_mol_igb_spa_yor_ben_hun_tsw_xho_est_mcd_hau_geo_lit_cze_bos_urd_amh_anl_rus_fin_cic_mao_slo_bat_jpn_tml_kor_afr_scr_dgb_bul_ind_arw_amr_jav_mnd_guj_akn_ita_gam_ukr_svk_alb_rom_qcu_pol_dut_swe_moo_sid_fre_wly_nor_sun_ctl_bam_por_fbf_mly_tha_mlt_knd_ven_tsn_azi_krd_grk_uzb_bem_vie_sod_lda_ewe_swt	-1.26702029132808	-3.15072123596086	0.00219126094967108
529	wly_rus_zul_urd_hau_mlt_chh_lat_aze_uzb_swa_mly_ewe_rom_ukr_bsq_mcd_amh_fbf_cnt_bul_pol_bam_ben_tsn_svk_est_bem_swt_fin_ger_tig_geo_mol_lit_cze_grk_aeg_heb_ctl_hun_dyu_jav_scr_sun_jpn_tml_kor_krd_nor_xho_swe_ind_afr_gam_bat_mnd_por_cic_fre_owc_bos_slo_arw_alb_qcu_hin_prs_eng_lda_sid_glc_anl_pan_mao_guj_igb_dut_tsw_tag_tha_amr_knd_akn_ses_tur_ita_spa_azi_moo_vie_sod_yor_dgb_ven	-0.35125178473402	-0.831607321544591	0.407760798051717
530	sid_hin_ses_urd_chh_amr_heb_ger_tur_uzb_lda_sun_dyu_ctl_nor_bsq_glc_aeg_akn_mnd_pol_afr_bam_spa_zul_dut_hun_tsn_swa_fin_ita_owc_geo_prs_eng_mol_ben_gam_amh_bos_est_swt_tag_grk_bat_jpn_tml_kor_por_rus_bem_guj_ind_krd_wly_jav_cnt_cze_igb_arw_mlt_lat_alb_fre_slo_qcu_mcd_pan_lit_moo_sod_ukr_anl_scr_mly_swe_fbf_rom_ven_mao_tha_hau_knd_xho_ewe_aze_bul_svk_azi_yor_vie_tig_dgb_tsw_cic	-0.200154110955317	-0.471713127017168	0.638236405019149
531	chh_nor_igb_pol_amh_tig_mlt_swe_azi_aze_cic_ind_dyu_eng_rom_bsq_svk_hau_tsw_mnd_fre_afr_tsn_ctl_swt_arw_hun_bem_bam_est_grk_sod_geo_por_pan_alb_slo_owc_amr_ben_fin_xho_bat_ger_mly_jpn_tml_kor_ukr_glc_ewe_ita_sun_bul_anl_mao_cnt_scr_lda_rus_sid_urd_bos_mcd_spa_qcu_krd_lit_lat_moo_aeg_prs_heb_cze_jav_hin_ses_mol_yor_tag_tha_wly_knd_dgb_zul_tur_dut_guj_uzb_swa_vie_gam_ven_fbf_akn	0.0895157652736826	0.210722363992296	0.833564946212724
532	anl_ben_moo_mol_heb_sod_aeg_swe_tur_aze_zul_ind_lda_hin_por_bsq_pan_wly_yor_mnd_rom_mcd_cic_guj_ven_alb_fin_bam_igb_est_bul_amh_geo_ita_bos_ctl_spa_tig_mlt_nor_hun_bem_tag_glc_jav_jpn_tml_kor_ger_dut_tsn_prs_mly_krd_sid_sun_cnt_pol_xho_grk_gam_urd_arw_ukr_slo_qcu_cze_fre_svk_fbf_chh_afr_amr_lat_bat_eng_swa_lit_akn_mao_tha_hau_knd_swt_tsw_uzb_scr_rus_azi_ewe_vie_owc_ses_dyu_dgb	-0.273106035935166	-0.645910263169089	0.51992808662772
533	amr_glc_dgb_bos_hau_chh_wly_pol_aze_tur_moo_mao_ses_guj_mcd_bsq_hin_mlt_igb_cnt_pan_arw_ewe_fre_tsn_prs_est_swt_zul_fin_svk_anl_geo_mol_afr_por_grk_sod_heb_dut_hun_cic_bat_urd_jav_jpn_tml_kor_ctl_krd_yor_spa_tag_lit_aeg_mly_mnd_scr_tsw_swe_owc_lat_rus_nor_bul_qcu_cze_ger_ukr_bam_tig_alb_gam_rom_ind_ben_swa_slo_lda_sun_tha_sid_knd_akn_bem_azi_eng_ita_uzb_ven_vie_amh_xho_dyu_fbf	-0.488481223493016	-1.16306236426275	0.247779806231475
534	aeg_bul_ses_pan_anl_tig_owc_mol_aze_uzb_xho_bat_tsw_fre_mcd_bsq_rus_chh_dgb_mnd_ben_pol_moo_krd_cic_nor_hun_ewe_swa_fin_spa_heb_geo_ita_cze_svk_slo_amh_sod_lit_est_akn_mao_urd_mly_jpn_knd_kor_ukr_alb_bem_scr_jav_ger_sid_sun_cnt_glc_tsn_prs_gam_afr_rom_por_eng_qcu_bos_lat_dut_dyu_wly_hin_hau_swe_tag_arw_ven_ctl_fbf_ind_tha_mlt_tml_yor_swt_tur_guj_grk_azi_bam_vie_amr_igb_zul_lda	-0.350662159671499	-0.831001288561984	0.408101326036032
535	aeg_mcd_tsn_ctl_chh_heb_mlt_pan_tur_azi_fbf_mly_ewe_guj_lit_bsq_slo_tig_swt_mnd_ita_bul_xho_lat_tsw_glc_est_akn_dgb_fin_ger_amr_geo_afr_scr_mol_dut_owc_sid_ben_hun_igb_sun_por_ind_jpn_knd_kor_rom_prs_dyu_rus_tag_bos_sod_mao_cnt_nor_yor_svk_wly_swe_cze_alb_eng_qcu_grk_pol_ukr_moo_amh_urd_hau_fre_jav_hin_zul_krd_bam_bat_tha_anl_tml_bem_cic_aze_spa_arw_uzb_ven_vie_gam_lda_ses_swa	-0.0144439476203679	-0.0340280022041709	0.972927748763519
536	sid_lit_akn_ben_gam_owc_amr_grk_uzb_aze_swa_mly_xho_eng_cze_bsq_ukr_aeg_lda_mnd_ita_pan_ses_urd_ewe_krd_hun_dyu_bem_fin_slo_tig_geo_svk_scr_fre_prs_amh_anl_mcd_est_swt_ind_pol_bat_jpn_tml_kor_por_hin_yor_rom_jav_arw_sod_mao_cnt_afr_bam_ctl_chh_spa_bul_ger_glc_qcu_rus_mol_dut_cic_hau_alb_heb_bos_tag_lat_zul_nor_tsw_sun_tha_mlt_knd_dgb_tsn_azi_guj_swe_tur_fbf_vie_wly_igb_moo_ven	-0.594324846027781	-1.41939330466957	0.159127551932299
537	tig_arw_tsn_alb_aeg_chh_gam_pol_azi_uzb_ven_tag_moo_cze_dut_bsq_nor_amh_ewe_mnd_guj_eng_bam_glc_swt_scr_hun_igb_tsw_est_por_anl_geo_ctl_ita_prs_grk_wly_amr_svk_fin_akn_mao_ben_bat_jpn_tml_kor_spa_bul_ses_lat_jav_pan_owc_ind_cnt_hin_dgb_afr_mlt_urd_krd_ger_mcd_qcu_bos_lit_rom_fbf_heb_rus_sod_ukr_sun_mol_swa_swe_bem_mly_tha_hau_knd_dyu_lda_tur_slo_fre_aze_cic_vie_sid_zul_xho_yor	-0.0529729298639579	-0.124952209943133	0.900831084593287
538	gam_prs_lda_alb_hau_owc_chh_pan_tur_uzb_ven_jav_cic_rom_eng_bsq_glc_amr_ses_cnt_rus_pol_ewe_arw_yor_nor_est_igb_zul_hun_grk_anl_geo_cze_swe_dut_guj_sid_heb_ctl_fin_swa_bat_scr_mly_jpn_tml_kor_fre_afr_bam_mcd_sun_hin_wly_tag_mnd_ita_moo_mol_tig_por_lit_ukr_slo_qcu_krd_svk_bos_akn_mlt_lat_aeg_urd_mao_bul_dgb_ger_fbf_ind_tha_amh_knd_swt_dyu_aze_spa_ben_azi_xho_vie_sod_bem_tsw_tsn	0.332988816555874	0.78436705169331	0.434818114235113
539	amr_por_bem_urd_sod_chh_heb_mol_aze_azi_xho_bat_tsn_prs_slo_bsq_afr_amh_ses_mnd_nor_alb_bam_bos_dyu_bul_fin_fbf_cic_est_hin_anl_geo_ctl_spa_krd_lit_mlt_gam_arw_hun_igb_tag_guj_sun_jpn_tml_kor_cze_ita_akn_pan_mao_ukr_hau_ind_cnt_ger_ven_dut_wly_rom_pol_fre_rus_qcu_scr_svk_lat_yor_owc_glc_aeg_mcd_jav_grk_swa_swe_dgb_mly_tha_sid_knd_swt_moo_tur_eng_ben_uzb_zul_vie_tig_ewe_tsw_lda	-0.223553293977602	-0.528023247070063	0.598740865760282
540	amr_spa_igb_pol_wly_amh_chh_glc_aze_uzb_swt_ind_moo_lat_svk_bsq_hin_gam_zul_mnd_pan_swe_ven_grk_yor_rom_fin_ewe_fbf_hun_por_mlt_geo_eng_nor_mcd_afr_sid_heb_urd_est_tsn_jav_ukr_bat_jpn_knd_kor_scr_lit_swa_rus_tag_mol_hau_mly_cnt_arw_akn_ger_aeg_alb_dut_ben_fre_qcu_krd_slo_bos_ses_owc_bul_tig_prs_mao_guj_lda_ctl_xho_sun_tha_anl_tml_cic_bem_azi_ita_cze_tur_tsw_vie_sod_dyu_bam_dgb	-0.462808288047156	-1.10019292362751	0.27408773641454
541	sod_bos_ven_cze_amh_amr_gam_afr_uzb_azi_swt_ind_tsn_hin_grk_bsq_lit_heb_dyu_mnd_ctl_arw_akn_por_fbf_mcd_est_igb_ses_fin_krd_aeg_geo_rom_eng_fre_ita_wly_mlt_ukr_hun_swa_tag_alb_sun_jpn_knd_kor_ben_svk_bem_urd_mao_swe_hau_mly_cnt_glc_lda_spa_sid_bul_mol_pol_nor_qcu_scr_dut_rus_ewe_owc_guj_tig_slo_jav_prs_cic_ger_yor_bat_tha_anl_tml_zul_tsw_aze_pan_lat_tur_moo_vie_chh_bam_dgb_xho	-0.761502726100952	-1.83168857829376	0.070199003203416
542	heb_fre_swa_afr_amh_tig_chh_bos_aze_azi_akn_sun_ses_mol_prs_bsq_rus_gam_yor_cnt_spa_svk_dgb_ctl_ven_guj_fin_igb_tsw_hun_eng_aeg_geo_krd_arw_bul_dut_sod_anl_nor_est_tsn_mao_alb_jav_jpn_tml_kor_slo_ger_ewe_lat_bat_glc_hau_ind_mnd_swe_fbf_pol_sid_scr_urd_mcd_rom_qcu_lit_por_hin_dyu_wly_ita_owc_ukr_tag_cze_zul_grk_lda_mly_tha_amr_knd_moo_bam_tur_pan_ben_uzb_swt_vie_mlt_cic_xho_bem	-0.703264699668492	-1.68700041342104	0.0949549101387367
543	tig_glc_swa_grk_sod_aeg_gam_dut_azi_uzb_tsn_ind_bem_alb_bul_bsq_swe_anl_moo_mnd_fre_por_ses_ben_tsw_pan_fin_dgb_dyu_hun_cze_amh_geo_eng_hin_pol_scr_heb_owc_rom_est_xho_mao_slo_mly_jpn_knd_kor_mcd_lit_fbf_afr_jav_ita_chh_tag_cnt_mol_swt_rus_amr_ctl_spa_bos_ukr_qcu_lat_prs_guj_ewe_hau_urd_sid_nor_bat_svk_bam_ger_lda_sun_tha_wly_tml_ven_igb_aze_krd_arw_tur_zul_vie_mlt_cic_yor_akn	-0.370158303889689	-0.876634237809796	0.382944149033692
544	gam_krd_akn_mcd_tig_hau_mlt_por_tur_azi_cic_sun_tsn_ger_svk_bsq_fre_aeg_yor_cnt_rus_ben_swa_slo_igb_hin_hun_bam_fbf_est_dut_wly_geo_cze_eng_ctl_grk_amh_owc_urd_fin_dgb_mly_spa_ind_jpn_tml_kor_scr_mol_moo_swe_bat_pan_chh_jav_mnd_guj_bem_alb_heb_pol_lat_bos_arw_qcu_afr_rom_prs_xho_anl_glc_sod_ukr_tag_ita_lda_lit_dyu_mao_tha_sid_knd_ses_ewe_aze_bul_nor_uzb_ven_vie_amr_swt_tsw_zul	-0.303674603456975	-0.718881569295219	0.474016295731435
545	mlt_ukr_dyu_cze_tig_heb_aeg_glc_azi_tur_ewe_mly_yor_svk_rom_bsq_rus_anl_tsw_mnd_por_arw_tsn_afr_swt_nor_est_ses_swa_hun_swe_chh_geo_dut_hin_guj_ger_sid_hau_mcd_fin_dgb_bat_eng_ind_jpn_knd_kor_prs_bul_xho_grk_jav_ita_wly_sun_cnt_krd_akn_scr_owc_lit_ctl_urd_spa_qcu_alb_pol_slo_fbf_sod_ben_amh_lat_mao_bos_igb_fre_bem_tag_tha_gam_tml_lda_moo_uzb_mol_pan_aze_ven_vie_amr_zul_cic_bam	-0.864859521312811	-2.08924588180887	0.0394164876632049
546	heb_pan_cic_prs_owc_amr_gam_rus_tur_aze_swa_ind_zul_spa_krd_bsq_rom_aeg_ewe_mnd_ita_ukr_swt_ctl_bem_por_hun_igb_lda_fin_grk_tig_geo_guj_lat_alb_pol_chh_sid_cze_est_xho_sun_ben_mly_jpn_tml_kor_mol_eng_bam_dut_mao_bul_amh_jav_cnt_urd_ven_fre_wly_bos_arw_svk_slo_qcu_nor_scr_glc_tsn_hau_hin_mlt_mcd_tag_lit_moo_swe_dyu_bat_tha_anl_knd_fbf_ses_uzb_ger_afr_azi_akn_vie_sod_dgb_tsw_yor	-0.740439255511487	-1.77706601467051	0.0788268387149382
547	sod_hin_lda_urd_amr_aeg_owc_lit_uzb_tur_ven_ind_yor_dut_cze_bsq_bul_sid_igb_mnd_rus_mol_ewe_afr_swt_ukr_est_zul_bem_hun_ben_wly_geo_prs_krd_pol_guj_tig_mlt_swe_fin_dyu_sun_fre_jav_jpn_knd_kor_spa_rom_cic_grk_tag_eng_heb_bat_cnt_svk_tsw_nor_chh_pan_glc_ctl_por_qcu_lat_slo_mcd_tsn_gam_bos_anl_scr_mao_ita_ses_arw_akn_mly_tha_amh_tml_swa_xho_azi_alb_ger_aze_fbf_vie_hau_bam_moo_dgb	-0.124812270147394	-0.294102958833776	0.769334636708628
548	tig_rus_bam_swe_sid_sod_anl_guj_uzb_aze_fbf_jav_zul_hin_eng_bsq_arw_wly_swt_cnt_grk_afr_ses_krd_xho_urd_hun_lda_igb_fin_pol_hau_geo_fre_spa_mol_prs_mlt_chh_por_est_yor_tag_bul_bat_jpn_knd_kor_ger_pan_dgb_alb_ind_scr_aeg_mao_mnd_ben_moo_lat_amr_mcd_svk_ukr_ita_qcu_dut_bos_nor_tsw_gam_slo_amh_ctl_mly_lit_bem_rom_dyu_sun_tha_owc_tml_ewe_ven_azi_cze_glc_tur_akn_vie_heb_cic_swa_tsn	0.111597111248982	0.263006372746498	0.793127459403334
549	anl_lat_yor_svk_wly_tig_amh_cze_uzb_aze_ses_tag_swt_grk_urd_bsq_glc_amr_cic_cnt_bos_alb_ven_fre_dgb_lit_hun_fbf_tsw_fin_prs_aeg_geo_afr_por_ger_eng_mlt_owc_mol_est_tsn_ind_pol_jav_jpn_tml_kor_slo_dut_bam_mcd_sun_scr_hau_mao_mnd_nor_swa_pan_sid_ctl_hin_swe_krd_qcu_ben_spa_guj_ewe_heb_ukr_chh_rom_mly_arw_xho_bul_bem_bat_tha_gam_knd_moo_lda_tur_ita_rus_azi_akn_vie_sod_zul_igb_dyu	-0.147375541930937	-0.347700647165919	0.72885072648803
550	sod_slo_lda_swe_amh_aeg_wly_rom_tur_azi_akn_mao_igb_urd_ben_bsq_fre_owc_bam_cnt_afr_krd_zul_grk_dyu_ger_hun_tsn_fbf_fin_mcd_chh_geo_lit_ctl_spa_alb_tig_hau_rus_est_bem_mly_dut_bat_jpn_knd_kor_scr_guj_swt_ukr_tag_svk_mlt_jav_mnd_lat_ven_prs_amr_bos_hin_bul_nor_qcu_mol_cze_pol_moo_sid_eng_anl_por_sun_arw_xho_ita_ses_ind_tha_heb_tml_cic_dgb_uzb_pan_glc_aze_ewe_vie_gam_yor_tsw_swa	0.0233161340128923	0.0548824802976861	0.956349820266186
551	amh_krd_yor_dut_aeg_amr_sod_spa_aze_azi_tsn_tag_cic_arw_ukr_bsq_slo_heb_lda_mnd_por_svk_dyu_mol_akn_mcd_est_dgb_fbf_fin_fre_anl_geo_cze_ger_lit_prs_wly_sid_nor_hun_ewe_mly_bos_ind_jpn_knd_kor_rus_alb_xho_guj_bat_lat_tig_jav_cnt_hin_bem_glc_owc_afr_eng_ita_swe_qcu_scr_pol_rom_ven_chh_ctl_hau_pan_mao_bul_bam_ben_swt_sun_tha_mlt_tml_tsw_moo_tur_grk_urd_uzb_swa_vie_gam_igb_zul_ses	-0.161100447296328	-0.37999541822558	0.704815245539498
552	tig_scr_fbf_cze_gam_sod_anl_eng_aze_uzb_tsw_sun_bem_krd_glc_bsq_swe_amr_swt_mnd_pol_lit_zul_por_bam_grk_hun_akn_ses_fin_nor_chh_geo_rom_urd_prs_bul_owc_amh_ctl_est_igb_tag_rus_bat_jpn_tml_kor_mcd_afr_xho_ukr_ind_fre_mlt_mao_cnt_spa_ven_mol_hau_svk_ita_arw_ben_qcu_pan_bos_dut_dyu_sid_slo_aeg_alb_mly_lat_cic_guj_swa_jav_tha_heb_knd_tsn_yor_azi_ger_hin_tur_ewe_vie_wly_dgb_moo_lda	-0.228963174964499	-0.540142589767654	0.590389845781574
553	sid_lit_lda_svk_tig_anl_aeg_hin_aze_azi_tsw_mao_bem_afr_krd_bsq_ger_hau_moo_cnt_rom_spa_yor_alb_fbf_ukr_est_ses_dgb_fin_swe_heb_geo_guj_bos_slo_nor_sod_gam_fre_hun_ven_jav_pol_tag_jpn_tml_kor_glc_grk_dyu_mol_bat_eng_amh_sun_mnd_cze_zul_ben_chh_rus_bul_ctl_arw_qcu_urd_scr_pan_swa_wly_por_mlt_prs_ind_dut_bam_lat_tsn_mly_tha_owc_knd_cic_igb_uzb_mcd_ita_tur_akn_vie_amr_ewe_swt_xho	-0.83315634782682	-2.00984216094348	0.0473453779465617
554	amh_nor_ses_afr_owc_anl_heb_arw_azi_aze_dyu_tag_swa_prs_mol_bsq_lat_aeg_cic_cnt_dut_mcd_dgb_ger_tsw_grk_fin_zul_lda_hun_cze_amr_geo_slo_rus_pan_glc_mlt_chh_svk_est_bam_mao_guj_sun_jpn_tml_kor_urd_rom_ven_swe_mly_ita_tig_jav_mnd_krd_tsn_spa_wly_ctl_pol_fre_ben_qcu_bul_scr_bos_xho_sid_alb_hau_hin_ind_ukr_ewe_por_akn_bat_tha_sod_knd_moo_yor_tur_eng_lit_uzb_bem_vie_gam_fbf_igb_swt	-0.925920229988411	-2.24962016876229	0.0268320008897699
555	aeg_swe_tsw_eng_amh_gam_heb_slo_uzb_azi_akn_mao_zul_nor_por_bsq_urd_chh_bem_cnt_ctl_afr_ewe_mcd_yor_cze_hun_swa_fbf_est_bul_amr_geo_pan_lit_dut_hin_owc_anl_scr_fin_tsn_bat_pol_sun_jpn_knd_kor_guj_ger_cic_prs_ind_grk_mlt_jav_mnd_svk_igb_glc_hau_ukr_lat_ben_alb_qcu_fre_rus_rom_bam_sod_ita_sid_krd_tag_arw_lda_mol_ven_mly_tha_tig_tml_dyu_swt_tur_spa_bos_aze_moo_vie_wly_ses_dgb_xho	-0.692463416521614	-1.65988736321923	0.100305552564769
556	gam_urd_zul_pol_sid_amr_mlt_bos_tur_azi_dyu_tag_xho_hin_fre_bsq_rom_aeg_bem_mnd_prs_guj_lda_swe_swa_mcd_hun_ewe_cic_fin_lat_owc_geo_glc_scr_por_afr_wly_amh_ger_est_ven_sun_dut_ind_jpn_knd_kor_ctl_ukr_moo_bul_mly_slo_chh_jav_cnt_nor_tsw_eng_anl_ita_svk_spa_cze_qcu_arw_alb_mol_bam_hau_krd_tig_pan_bat_ben_dgb_grk_fbf_mao_tha_heb_tml_yor_igb_aze_lit_rus_uzb_tsn_vie_sod_ses_akn_swt	-0.790925174516035	-1.90325977214579	0.0600994680019424
557	sod_ger_zul_slo_tig_mlt_owc_spa_uzb_aze_bem_sun_dgb_bul_bos_bsq_alb_wly_ven_mnd_arw_ita_lda_ben_ewe_krd_est_fbf_xho_fin_rom_hau_geo_ctl_prs_ukr_rus_amh_amr_hin_hun_tsn_mao_cze_ind_jpn_tml_kor_eng_swe_swt_guj_bat_mol_anl_jav_cnt_fre_tsw_svk_aeg_lit_scr_nor_lat_qcu_por_pan_urd_igb_gam_pol_heb_dut_mly_glc_dyu_afr_swa_tag_tha_sid_knd_yor_moo_tur_grk_mcd_azi_ses_vie_chh_cic_akn_bam	-0.257151451929439	-0.607742949716606	0.544839190622441
558	mlt_ger_zul_lat_heb_amr_amh_spa_tur_uzb_xho_tag_bam_alb_mol_bsq_urd_tig_bem_cnt_svk_lit_swt_swe_yor_pol_fin_fbf_swa_est_mcd_anl_geo_nor_ben_glc_por_chh_owc_eng_hun_tsw_bat_arw_ind_jpn_knd_kor_rom_krd_akn_prs_jav_afr_hau_sun_mnd_slo_ven_cze_gam_grk_bos_guj_hin_qcu_ctl_ita_rus_dgb_sid_ukr_sod_dut_mly_pan_moo_fre_igb_mao_tha_wly_tml_lda_ses_azi_scr_bul_aze_cic_vie_aeg_ewe_tsn_dyu	-0.38310190717671	-0.909990732656563	0.365179846003156
559	amh_ben_lda_prs_sod_gam_amr_mcd_aze_tur_akn_tag_ven_svk_rus_bsq_ita_mlt_swa_mnd_arw_swe_dyu_pol_tsn_bul_fin_yor_moo_hun_cze_chh_geo_rom_fre_lat_pan_anl_wly_hin_est_fbf_jav_ger_mly_jpn_knd_kor_afr_ctl_igb_glc_ind_nor_tig_sun_cnt_guj_swt_spa_hau_krd_slo_bos_eng_qcu_urd_lit_ukr_bam_aeg_mol_heb_por_bat_grk_dgb_alb_ewe_mao_tha_owc_tml_ses_cic_azi_scr_dut_uzb_xho_vie_sid_bem_tsw_zul	0.0835797230020008	0.196960210058885	0.844288481792501
560	gam_ukr_zul_spa_owc_anl_chh_alb_uzb_tur_ses_bat_bam_por_ctl_bsq_prs_hau_dyu_cnt_lit_ger_cic_mcd_ewe_grk_est_yor_moo_hun_urd_wly_geo_scr_svk_bos_swe_aeg_tig_rom_fin_akn_mao_eng_tag_jpn_knd_kor_pan_fre_lda_mol_ind_guj_sid_jav_mnd_arw_dgb_krd_amr_pol_slo_cze_hin_qcu_bul_glc_lat_fbf_amh_ben_sod_nor_mly_rus_swt_afr_ven_sun_tha_mlt_tml_igb_tsn_aze_ita_dut_azi_xho_vie_heb_tsw_swa_bem	-0.358079211852984	-0.849055185918126	0.39803086043169
561	tig_lit_bem_ukr_mlt_owc_chh_ben_azi_aze_dyu_tag_zul_mol_scr_bsq_por_hau_akn_mnd_urd_bos_swt_svk_moo_dut_est_xho_fbf_fin_grk_heb_geo_mcd_cze_slo_lat_aeg_wly_ita_hun_lda_mao_eng_sun_jpn_tml_kor_afr_rus_cic_fre_mly_pol_sod_bat_cnt_prs_ses_hin_amh_glc_spa_pan_krd_qcu_nor_ctl_swe_yor_gam_guj_amr_arw_ind_rom_ven_alb_igb_jav_tha_sid_knd_tsn_bam_tur_ger_bul_uzb_tsw_vie_anl_ewe_dgb_swa	-0.639284792586802	-1.53178942352351	0.128969141767712
562	amh_glc_ven_urd_sod_aeg_amr_cze_tur_azi_cic_jav_tsw_mcd_ukr_bsq_afr_heb_swa_cnt_ita_prs_swt_ben_fbf_guj_hun_ses_bam_est_ctl_wly_geo_ger_por_pol_bul_owc_sid_slo_fin_akn_ind_pan_bat_jpn_knd_kor_lat_eng_dgb_dut_sun_alb_chh_mao_mnd_rus_zul_spa_anl_rom_lit_swe_bos_qcu_fre_grk_svk_ewe_tig_mol_gam_hin_tag_krd_lda_scr_moo_mly_tha_mlt_tml_igb_yor_aze_arw_nor_uzb_bem_vie_hau_dyu_tsn_xho	-1.00492886256667	-2.44954934085165	0.0161758871593552
563	heb_rom_lda_rus_amh_sid_gam_dut_azi_tur_cic_sun_zul_afr_lit_bsq_nor_tig_dyu_cnt_arw_cze_bam_ger_ses_mcd_fin_tsn_akn_est_ctl_wly_geo_ukr_lat_swe_spa_sod_owc_pol_hun_moo_mly_krd_mao_jpn_knd_kor_prs_alb_swt_hin_ind_eng_aeg_tag_mnd_mol_xho_ben_chh_ita_grk_guj_urd_qcu_slo_por_glc_igb_anl_pan_mlt_svk_jav_fre_yor_bos_tsw_bat_tha_hau_tml_ewe_bem_uzb_bul_scr_aze_dgb_vie_amr_ven_swa_fbf	0.243178769909833	0.572221633535313	0.568552511295634
564	aeg_ger_bem_urd_wly_amh_heb_prs_azi_aze_cic_ind_dgb_alb_svk_bsq_ukr_sod_igb_mnd_eng_spa_lda_afr_tsn_slo_est_fbf_moo_hun_ben_chh_geo_pan_por_lat_hin_hau_mlt_ita_fin_ses_bat_mol_mly_jpn_knd_kor_krd_rom_swa_nor_mao_fre_amr_sun_cnt_pol_swt_guj_sid_dut_ctl_mcd_bul_qcu_arw_lit_swe_akn_owc_bos_anl_cze_tag_scr_zul_glc_yor_jav_tha_tig_tml_tsw_ven_uzb_grk_rus_tur_bam_vie_gam_ewe_dyu_xho	-0.331541820343155	-0.785130391390002	0.434372691683903
565	tig_ctl_ses_afr_sod_gam_amr_arw_azi_aze_lda_sun_xho_swe_rom_bsq_bos_owc_tsn_mnd_hin_pan_tsw_urd_ewe_guj_fin_bam_dgb_est_lat_wly_geo_spa_ger_mol_fre_hau_heb_glc_hun_akn_mly_mcd_bat_jpn_knd_kor_ukr_ita_fbf_rus_tag_grk_chh_mao_cnt_dut_swa_nor_amh_bul_alb_por_krd_qcu_eng_cze_svk_igb_sid_pol_aeg_prs_jav_ben_swt_scr_ven_ind_tha_anl_tml_moo_bem_uzb_slo_lit_tur_yor_vie_mlt_zul_dyu_cic	-0.58946748695969	-1.40771712039053	0.162548647378961
566	chh_rom_dgb_bos_amr_anl_mlt_lat_tur_uzb_dyu_mly_bam_krd_rus_bsq_cze_sod_bem_mnd_ger_prs_ewe_mol_tsn_por_fin_yor_igb_est_eng_gam_geo_ukr_guj_slo_mcd_sid_aeg_pan_hun_moo_jav_glc_sun_jpn_knd_kor_scr_urd_swt_svk_bat_lit_heb_tag_cnt_swe_xho_ben_amh_fre_ita_bul_hin_qcu_pol_afr_spa_akn_tig_nor_wly_alb_mao_grk_ses_dut_fbf_ind_tha_hau_tml_swa_zul_azi_ctl_arw_aze_ven_vie_owc_cic_lda_tsw	-0.0236879026322869	-0.0557891304013699	0.955629475721227
567	mlt_ita_lda_mcd_amh_owc_heb_lit_uzb_tur_xho_ind_zul_svk_guj_bsq_bul_sod_dyu_mnd_rus_por_ven_ctl_tsw_krd_est_akn_ses_hun_hin_tig_geo_nor_lat_ukr_fre_gam_chh_glc_fin_bem_sun_urd_bat_jpn_tml_kor_pan_afr_swa_bos_mly_ger_aeg_tag_cnt_mol_fbf_alb_wly_ben_dut_eng_rom_qcu_swe_pol_arw_ewe_anl_scr_amr_prs_mao_cze_bam_slo_igb_jav_tha_hau_knd_cic_moo_aze_spa_grk_azi_swt_vie_sid_dgb_tsn_yor	0.0244834054330921	0.0576288212638925	0.954167932735266
568	anl_mcd_dgb_nor_owc_mlt_hau_lit_tur_azi_ses_mly_moo_arw_urd_bsq_svk_wly_cic_cnt_grk_guj_zul_glc_ven_eng_est_bam_akn_hun_ita_gam_geo_lat_swe_prs_krd_tig_aeg_bos_fin_tsw_ind_rus_tag_jpn_tml_kor_bul_fre_swt_afr_bat_ger_heb_sun_mnd_hin_fbf_ukr_sod_pan_ben_cze_pol_qcu_por_slo_spa_bem_sid_dut_amh_rom_mao_scr_swa_ctl_lda_jav_tha_amr_knd_igb_dyu_aze_alb_mol_uzb_ewe_vie_chh_tsn_xho_yor	-0.0752483792082923	-0.177271114838564	0.859680955866351
569	owc_grk_bem_scr_aeg_anl_amr_urd_uzb_azi_tsw_tag_cic_rus_nor_bsq_dut_hau_moo_cnt_rom_glc_fbf_bos_ewe_spa_fin_lda_tsn_est_ben_sod_geo_prs_bul_por_ukr_amh_sid_cze_hun_swt_bat_svk_ind_jpn_tml_kor_ctl_alb_bam_mol_mao_mcd_tig_mly_mnd_ita_dgb_ger_wly_lat_arw_krd_slo_qcu_fre_afr_guj_xho_chh_pol_mlt_eng_jav_pan_akn_swe_igb_sun_tha_heb_knd_yor_ven_tur_lit_hin_aze_swa_vie_gam_zul_dyu_ses	-0.460035881617046	-1.09312461393966	0.277162544917894
570	amr_dut_swt_alb_owc_tig_gam_bul_tur_aze_zul_ind_xho_svk_eng_bsq_hin_anl_ven_cnt_cze_ctl_dyu_mcd_fbf_mol_hun_cic_bam_est_bos_aeg_geo_urd_krd_glc_ukr_wly_hau_guj_fin_moo_jav_spa_sun_jpn_tml_kor_prs_pan_akn_rus_mao_swe_mlt_tag_mnd_grk_swa_arw_amh_fre_por_lit_afr_qcu_ger_slo_scr_lda_sod_pol_chh_ben_mly_rom_ewe_lat_bem_bat_tha_sid_knd_ses_igb_uzb_ita_nor_azi_tsw_vie_heb_dgb_tsn_yor	-0.0941837968631076	-0.222221516373257	0.824628727519914
571	tig_lit_cic_hin_wly_sid_owc_slo_uzb_aze_tsw_ind_ewe_ger_swe_bsq_glc_heb_xho_cnt_spa_bos_dyu_ita_yor_arw_est_swa_bam_hun_pol_gam_geo_por_bul_alb_dut_hau_mlt_lat_fin_swt_bat_prs_mly_jpn_tml_kor_pan_nor_igb_mcd_jav_mol_chh_mao_mnd_guj_ven_grk_anl_rom_fre_svk_ukr_qcu_eng_rus_urd_ses_amh_cze_sod_ben_tag_scr_tsn_krd_akn_sun_tha_aeg_knd_bem_fbf_tur_ctl_afr_azi_zul_vie_amr_dgb_moo_lda	-0.446015376356231	-1.05921594878348	0.292244762050732
572	sid_grk_dyu_cze_heb_gam_tig_krd_aze_tur_zul_bat_yor_lat_spa_bsq_urd_hau_swt_mnd_por_pol_swa_scr_lda_fre_hun_cic_ewe_est_alb_mlt_geo_swe_svk_ctl_bos_owc_sod_guj_fin_ven_tag_ita_mao_jpn_tml_kor_ukr_mol_igb_mcd_mly_rus_aeg_ind_cnt_eng_ses_hin_amh_slo_ger_prs_nor_qcu_arw_ben_pan_akn_wly_glc_anl_rom_sun_lit_tsw_bul_bam_jav_tha_amr_knd_dgb_bem_azi_dut_afr_uzb_fbf_vie_chh_moo_tsn_xho	0.283197518923952	0.666345545507381	0.506839910135653
573	anl_por_moo_urd_gam_hau_heb_krd_uzb_azi_tsn_sun_fbf_dut_bul_bsq_afr_owc_ses_cnt_spa_mcd_cic_eng_swt_ctl_fin_bam_zul_hun_pol_mlt_geo_ita_guj_ger_lit_chh_sod_swe_est_tsw_mao_lat_mly_jpn_tml_kor_mol_alb_dyu_arw_jav_pan_sid_tag_mnd_svk_yor_scr_tig_slo_bos_fre_rus_qcu_cze_ben_grk_swa_amr_rom_amh_prs_ind_glc_dgb_ukr_lda_bat_tha_aeg_knd_ewe_akn_aze_nor_hin_tur_ven_vie_wly_igb_xho_bem	-0.327839405756258	-0.775638069159969	0.439930655192203
574	aeg_dut_tsw_grk_heb_gam_tig_guj_azi_uzb_bem_bat_yor_ger_bos_bsq_por_anl_swt_mnd_bul_ukr_dgb_urd_lda_pol_fin_fbf_igb_est_glc_amh_geo_rus_fre_spa_pan_amr_owc_scr_hun_tsn_mly_arw_mao_jpn_knd_kor_hin_ctl_xho_slo_ind_ben_mlt_tag_cnt_eng_cic_nor_sod_mol_svk_afr_rom_qcu_ita_swe_prs_bam_sid_mcd_wly_krd_sun_lit_ses_lat_swa_jav_tha_hau_tml_akn_zul_aze_alb_cze_tur_ven_vie_chh_ewe_dyu_moo	-0.320111679527843	-0.756900737303945	0.451022655854833
575	heb_lit_moo_cze_aeg_hau_amr_guj_azi_uzb_dyu_jav_zul_spa_nor_bsq_fre_gam_ewe_cnt_svk_ger_ven_ita_fbf_bul_est_lda_yor_fin_swe_anl_geo_lat_scr_afr_grk_sid_wly_ben_hun_bem_mly_mcd_bat_jpn_tml_kor_pol_ukr_igb_pan_tag_alb_chh_ind_mnd_slo_akn_por_sod_rom_urd_arw_dut_qcu_rus_bos_mol_swa_owc_ctl_amh_prs_sun_glc_ses_eng_cic_mao_tha_tig_knd_tsn_xho_aze_hin_krd_tur_dgb_vie_mlt_tsw_swt_bam	-0.456368060721208	-1.08521328975698	0.28063230457697
576	amr_ukr_dgb_pol_chh_anl_amh_krd_azi_aze_tsn_ind_swt_hin_mcd_bsq_eng_hau_ses_cnt_ger_bul_tsw_mol_ven_lit_est_swa_yor_fin_ctl_aeg_geo_guj_ben_glc_dut_tig_gam_grk_hun_dyu_bat_lat_mao_jpn_knd_kor_prs_slo_fbf_svk_jav_urd_owc_sun_mnd_por_bem_bos_wly_swe_rom_spa_alb_qcu_pan_afr_ita_zul_sid_cze_sod_rus_mly_nor_akn_fre_igb_tag_tha_heb_tml_ewe_xho_uzb_scr_arw_tur_moo_vie_mlt_bam_lda_cic	-1.0158710409826	-2.47464497083514	0.0151490426343768
577	gam_eng_ven_lit_amr_hau_wly_rom_tur_uzb_dgb_bat_bam_hin_glc_bsq_swe_amh_cic_cnt_guj_pol_akn_pan_zul_ita_est_ewe_fbf_hun_prs_mlt_geo_mcd_afr_fre_svk_sod_chh_spa_fin_ses_ind_dut_tag_jpn_knd_kor_slo_rus_moo_alb_mao_ctl_tig_mly_mnd_cze_dyu_scr_heb_nor_ukr_ben_mol_qcu_ger_bos_arw_swt_anl_lat_aeg_bul_sun_krd_bem_grk_swa_jav_tha_owc_tml_tsn_igb_azi_por_urd_aze_tsw_vie_sid_xho_yor_lda	1.06643383993959	2.56443746442445	0.0119359565198542
578	chh_pan_fbf_por_anl_gam_wly_grk_uzb_aze_bam_sun_xho_alb_dut_bsq_rom_sid_akn_cnt_prs_spa_cic_bos_ewe_swe_hun_swa_moo_est_mcd_amh_geo_guj_glc_ukr_rus_tig_amr_mol_fin_yor_ind_nor_bat_jpn_knd_kor_slo_ita_bem_svk_tag_lit_owc_jav_mnd_ben_zul_bul_hau_urd_arw_ger_lat_qcu_cze_pol_ctl_dgb_mlt_krd_sod_fre_mao_hin_ses_scr_ven_mly_tha_heb_tml_dyu_tsw_azi_afr_eng_tur_lda_vie_aeg_tsn_swt_igb	-0.313151659124857	-0.74140400072283	0.460316628773478
579	anl_bul_cic_eng_heb_chh_owc_arw_tur_azi_yor_tag_tsn_dut_por_bsq_guj_amh_moo_cnt_hin_grk_xho_nor_swa_ukr_fin_tsw_ven_hun_ita_tig_geo_svk_glc_prs_ger_sid_sod_spa_est_swt_ind_pol_jav_jpn_tml_kor_krd_pan_dyu_afr_mly_rom_amr_mao_mnd_mcd_bam_rus_mlt_swe_urd_lat_ctl_qcu_ben_alb_scr_akn_wly_slo_aeg_cze_bat_lit_igb_bos_dgb_sun_tha_gam_knd_bem_zul_uzb_fre_mol_aze_fbf_vie_hau_ses_ewe_lda	0.299578665974753	0.705011513451463	0.482565048692546
580	owc_hin_bam_grk_mlt_sid_heb_bos_azi_tur_tsw_mao_dgb_svk_slo_bsq_pol_sod_moo_mnd_guj_ctl_ven_mcd_dyu_krd_est_tsn_bem_hun_alb_chh_geo_rus_spa_lit_rom_hau_anl_urd_fin_ewe_bat_swe_jav_jpn_knd_kor_cze_ukr_swt_lat_mly_scr_aeg_tag_cnt_arw_lda_glc_amh_mol_dut_bul_nor_qcu_fre_afr_ger_zul_tig_eng_amr_por_sun_ben_cic_ita_akn_ind_tha_wly_tml_igb_xho_aze_prs_pan_uzb_fbf_vie_gam_swa_ses_yor	0.135589578748377	0.318909313456735	0.750510444281478
581	chh_ctl_ses_cze_anl_gam_aeg_svk_uzb_tur_bem_bat_swa_scr_grk_bsq_rom_amh_dgb_mnd_krd_lit_zul_mcd_dyu_hin_est_yor_tsn_fin_lat_mlt_geo_swe_pol_bul_ben_sid_tig_afr_hun_bam_mly_mol_sun_jpn_knd_kor_por_ukr_akn_rus_mao_slo_sod_jav_cnt_fre_xho_bos_hau_ger_arw_dut_ita_qcu_urd_prs_spa_cic_owc_nor_heb_glc_ind_eng_ven_pan_fbf_tag_tha_amr_tml_tsw_igb_aze_guj_alb_azi_ewe_vie_wly_swt_lda_moo	-0.195921394251512	-0.462615977722776	0.644720248316913
582	chh_pan_cic_urd_aeg_amh_owc_swe_azi_tur_moo_tag_bam_afr_ctl_bsq_krd_tig_ewe_cnt_mcd_bos_tsw_cze_dgb_arw_est_ven_fbf_hun_svk_hau_geo_bul_glc_scr_ukr_anl_sod_guj_fin_bem_bat_fre_jav_jpn_knd_kor_spa_dut_zul_mol_sun_nor_amr_mly_mnd_hin_lda_rus_gam_ben_prs_grk_por_qcu_alb_ger_rom_igb_wly_slo_mlt_ita_mao_lat_ses_eng_dyu_ind_tha_sid_tml_akn_tsn_aze_pol_lit_uzb_swa_vie_heb_swt_xho_yor	0.218522077720136	0.51486725014856	0.607867336355115
583	wly_ger_ewe_pan_anl_tig_chh_bul_tur_azi_ven_sun_tsw_rus_svk_bsq_spa_amh_bem_mnd_urd_ukr_dyu_prs_tsn_nor_fin_zul_cic_hun_ben_mlt_geo_eng_glc_guj_por_gam_owc_alb_est_moo_ind_mcd_jav_jpn_tml_kor_lat_grk_dgb_pol_bat_ita_hau_mao_cnt_lit_lda_rom_sid_mol_scr_fre_bos_qcu_ctl_cze_dut_swa_aeg_slo_sod_hin_mly_afr_bam_krd_yor_tag_tha_heb_knd_xho_akn_aze_swe_arw_uzb_igb_vie_amr_fbf_swt_ses	0.558617079379375	1.3181421818885	0.190693496524566
584	amr_ctl_bam_afr_tig_gam_wly_pan_tur_uzb_tsn_tag_igb_rus_mol_bsq_eng_heb_tsw_mnd_bul_arw_cic_alb_ewe_ukr_fin_ven_yor_est_mcd_chh_geo_ger_lit_ita_bos_sod_amh_scr_hun_moo_jav_krd_mao_jpn_knd_kor_guj_lat_xho_rom_bat_hin_aeg_mly_cnt_slo_dgb_spa_sid_swe_grk_dut_ben_qcu_por_cze_urd_zul_anl_nor_hau_pol_sun_fre_akn_prs_lda_ind_tha_mlt_tml_swt_swa_aze_svk_glc_azi_bem_vie_owc_fbf_dyu_ses	-0.252730854532329	-0.597668247634217	0.55151388218829
585	aeg_spa_swa_slo_hau_owc_sod_ben_tur_azi_moo_ind_akn_por_ukr_bsq_svk_heb_bam_mnd_alb_grk_swt_ita_dgb_lat_fin_igb_yor_hun_ger_mlt_geo_mol_bos_prs_fre_chh_amh_eng_est_tsn_sun_afr_mao_jpn_tml_kor_lit_swe_fbf_pol_jav_arw_sid_tag_cnt_hin_xho_rus_amr_dut_nor_bul_ctl_qcu_scr_urd_cze_tsw_wly_pan_gam_mcd_bat_rom_ven_glc_ewe_mly_tha_anl_knd_lda_cic_uzb_guj_krd_aze_zul_vie_tig_dyu_ses_bem	-0.857167583213585	-2.06989281903928	0.0412352542965197
586	hau_hin_yor_spa_aeg_amh_anl_rus_azi_uzb_bem_mao_xho_glc_bul_bsq_lit_amr_fbf_mnd_urd_ita_zul_nor_ses_swe_est_akn_swa_fin_grk_mlt_geo_fre_eng_guj_mol_tig_chh_lat_hun_bam_ind_prs_sun_jpn_knd_kor_svk_pan_swt_ukr_mly_dut_owc_bat_cnt_rom_ven_scr_wly_por_alb_arw_ger_qcu_ctl_krd_bos_moo_gam_pol_sod_afr_tag_slo_dgb_ben_cic_jav_tha_sid_tml_igb_ewe_aze_cze_mcd_tur_tsn_vie_heb_lda_dyu_tsw	-0.543879533710781	-1.29674568417696	0.197926902451651
587	gam_bul_bam_prs_hau_amh_tig_spa_azi_uzb_swa_jav_ewe_lit_ben_bsq_por_chh_ses_mnd_urd_eng_tsn_ukr_dyu_rus_hun_swt_fbf_fin_guj_aeg_geo_mcd_glc_pan_fre_wly_amr_svk_est_lda_sun_ctl_mao_jpn_tml_kor_rom_scr_ven_pol_mly_bos_sod_bat_cnt_mol_zul_grk_owc_slo_ger_hin_dut_qcu_nor_cze_arw_tsw_anl_afr_sid_alb_ind_ita_igb_krd_yor_tag_tha_mlt_knd_dgb_xho_aze_swe_lat_tur_cic_vie_heb_moo_bem_akn	-0.18775142585765	-0.444177367542677	0.657946204585227
588	wly_arw_moo_lat_owc_aeg_anl_bos_azi_uzb_ewe_bat_swt_nor_ctl_bsq_pol_mlt_dyu_mnd_slo_ger_swa_ben_akn_por_hun_bem_xho_fin_lit_amr_geo_bul_pan_prs_svk_sid_sod_alb_est_zul_sun_dut_jav_jpn_knd_kor_afr_mol_tsn_rus_tag_eng_tig_ind_cnt_glc_fbf_mcd_chh_krd_ukr_swe_urd_qcu_grk_scr_spa_tsw_heb_fre_gam_hin_mao_ita_cic_guj_ses_mly_tha_hau_tml_lda_dgb_tur_cze_rom_aze_ven_vie_amh_igb_yor_bam	-1.09554316418023	-2.68301965223716	0.0086357946721613
589	sid_rom_moo_ger_anl_amh_sod_mol_aze_tur_tsw_sun_lda_prs_fre_bsq_krd_aeg_bem_mnd_ita_grk_swt_ctl_zul_guj_hun_dyu_ven_est_pan_hau_geo_svk_swe_ukr_lit_tig_heb_hin_fin_xho_bat_urd_jav_jpn_tml_kor_eng_dut_fbf_lat_ind_nor_owc_mao_cnt_bos_dgb_pol_amr_rus_alb_cze_slo_qcu_bul_arw_glc_akn_gam_spa_mlt_ben_tag_scr_tsn_mcd_ewe_mly_tha_chh_knd_swa_ses_azi_por_afr_uzb_bam_vie_wly_yor_cic_igb	-0.203312049468997	-0.479535813616976	0.632683285313388
590	wly_rus_fbf_mol_owc_amh_sid_hin_azi_tur_swt_sun_moo_ukr_nor_bsq_dut_heb_akn_cnt_scr_spa_bem_glc_tsw_krd_fin_tsn_zul_hun_urd_aeg_geo_ger_prs_cze_guj_gam_tig_por_est_swa_mao_bos_mly_jpn_knd_kor_pan_fre_dgb_arw_tag_lat_chh_bat_mnd_ita_cic_svk_hau_pol_afr_bul_rom_qcu_mcd_swe_eng_dyu_amr_slo_sod_grk_ind_ben_lda_lit_yor_jav_tha_mlt_tml_xho_ses_aze_alb_ctl_uzb_ewe_vie_anl_bam_igb_ven	-0.283038781898736	-0.669192840220683	0.505030369601731
591	sid_por_xho_pan_anl_chh_aeg_grk_azi_aze_akn_jav_tsw_lit_nor_bsq_scr_amh_ven_cnt_pol_rom_swa_bul_yor_fre_est_igb_ses_fin_eng_owc_geo_bos_spa_slo_alb_amr_mlt_ger_hun_zul_sun_mcd_bat_jpn_tml_kor_svk_swe_bem_krd_mly_ukr_sod_ind_mnd_dut_swt_lat_heb_rus_glc_prs_hin_qcu_ita_afr_arw_tsn_tig_guj_gam_urd_mao_mol_dyu_cze_lda_tag_tha_hau_knd_dgb_ewe_tur_ben_ctl_uzb_fbf_vie_wly_bam_moo_cic	-0.175679418565534	-0.414541166305519	0.679432464401109
592	tig_scr_lda_lat_mlt_chh_sod_mcd_aze_azi_dyu_mly_moo_swe_afr_bsq_ger_amh_xho_mnd_dut_urd_cic_pan_zul_hin_hun_bam_fbf_est_pol_amr_geo_guj_rus_arw_bul_anl_hau_spa_fin_swa_sun_cze_ind_jpn_knd_kor_eng_rom_dgb_por_jav_glc_owc_bat_cnt_grk_tsn_nor_wly_krd_ukr_alb_ctl_qcu_bos_ben_slo_tsw_heb_svk_gam_lit_tag_ita_akn_fre_ven_mao_tha_aeg_tml_igb_bem_uzb_prs_mol_tur_swt_vie_sid_ewe_ses_yor	-0.489276512127752	-1.1645820190649	0.247166924017894
593	sod_pan_ses_spa_tig_wly_heb_ctl_uzb_aze_moo_sun_dgb_dut_guj_bsq_bul_owc_bem_mnd_prs_slo_fbf_nor_igb_ben_est_tsn_dyu_fin_por_sid_geo_bos_glc_hin_krd_anl_amh_ger_hun_xho_jav_ukr_mao_jpn_knd_kor_afr_swe_cic_fre_tag_pol_mlt_mly_cnt_alb_yor_svk_amr_rus_scr_rom_grk_qcu_arw_lit_ita_lda_aeg_cze_gam_mcd_ind_eng_tsw_mol_swt_bat_tha_chh_tml_zul_swa_azi_urd_lat_tur_bam_vie_hau_ewe_akn_ven	-0.0127184439714782	-0.0299981481458649	0.976132812830517
594	sod_grk_ewe_arw_heb_wly_sid_pol_tur_azi_xho_mly_fbf_hin_scr_bsq_nor_chh_ven_mnd_lat_eng_igb_mol_tsn_fre_hun_akn_yor_est_cze_owc_geo_ger_bul_ita_lit_amh_tig_rus_fin_swt_sun_ctl_ind_jpn_tml_kor_spa_swe_swa_rom_mao_ukr_anl_bat_cnt_prs_dgb_glc_amr_alb_dut_mcd_slo_qcu_por_afr_ben_bam_aeg_guj_gam_krd_tag_pan_moo_bos_tsw_jav_tha_hau_knd_dyu_zul_uzb_svk_urd_aze_cic_vie_mlt_lda_bem_ses	0.339851048685264	0.800496468408285	0.425463423830432
595	heb_lit_tsn_afr_tig_mlt_aeg_dut_tur_azi_ven_mao_tsw_swe_ctl_bsq_slo_amh_fbf_cnt_rom_hin_yor_prs_akn_scr_hun_zul_bam_fin_urd_amr_geo_ukr_spa_cze_fre_hau_chh_nor_est_cic_tag_ger_jav_jpn_knd_kor_arw_lat_bem_glc_sun_mol_sid_mly_mnd_mcd_lda_ita_gam_por_krd_bos_rus_qcu_ben_guj_pan_igb_owc_grk_anl_svk_ind_pol_swt_bul_ewe_bat_tha_sod_tml_moo_dyu_uzb_eng_alb_aze_dgb_vie_wly_ses_swa_xho	-0.33395988996277	-0.790302251817705	0.431361880384717
596	sid_fre_swa_alb_gam_sod_anl_mol_azi_tur_cic_mao_bam_spa_prs_bsq_nor_hau_tsn_cnt_grk_ukr_tsw_lat_akn_krd_fin_xho_swt_hun_bul_wly_geo_eng_guj_por_cze_amr_amh_ctl_est_ses_sun_pol_ind_jpn_knd_kor_scr_ger_zul_hin_tag_dut_owc_jav_mnd_mcd_bem_urd_tig_rom_glc_rus_arw_qcu_slo_ben_ita_igb_heb_svk_chh_pan_mly_bos_lda_afr_fbf_bat_tha_aeg_tml_moo_ewe_aze_lit_swe_uzb_dgb_vie_mlt_dyu_ven_yor	-0.411553204159408	-0.975851930711559	0.331669395176605
597	heb_ukr_tsw_swe_sid_amr_mlt_glc_uzb_azi_swa_mly_xho_cze_grk_bsq_ctl_tig_akn_mnd_lat_guj_ses_afr_ewe_rom_est_swt_dyu_fin_bos_wly_geo_mol_rus_pan_alb_anl_sod_spa_hun_zul_mao_eng_bat_jpn_tml_kor_hin_krd_bem_svk_ind_ita_owc_jav_cnt_bul_cic_fre_gam_pol_lit_ben_scr_qcu_slo_arw_prs_igb_aeg_dut_hau_nor_tag_ger_moo_mcd_bam_sun_tha_chh_knd_fbf_lda_tur_urd_por_aze_dgb_vie_amh_ven_yor_tsn	-0.344821708268242	-0.816065094278474	0.416548222404984
598	sid_pol_swa_grk_mlt_hau_amh_dut_tur_uzb_tsn_jav_igb_bul_scr_bsq_lit_heb_bam_mnd_glc_arw_cic_ger_bem_urd_fin_swt_ses_est_eng_sod_geo_fre_nor_mol_ben_aeg_anl_guj_hun_xho_sun_mcd_mly_jpn_knd_kor_rom_ita_dgb_cze_ind_slo_owc_bat_cnt_afr_dyu_ctl_tig_svk_por_rus_alb_qcu_spa_bos_prs_lda_wly_pan_chh_ukr_tag_lat_yor_hin_zul_mao_tha_amr_tml_ewe_tsw_azi_krd_swe_aze_fbf_vie_gam_akn_ven_moo	-1.06384017555701	-2.59988335626363	0.0108467127254166
599	owc_krd_moo_nor_amr_anl_amh_swe_uzb_azi_bam_bat_xho_rus_hin_bsq_guj_aeg_fbf_cnt_mcd_spa_yor_grk_ewe_pan_est_tsn_zul_hun_arw_tig_geo_dut_scr_svk_ger_sod_sid_prs_fin_dyu_sun_rom_mly_jpn_tml_kor_fre_slo_dgb_lat_mao_bul_mlt_ind_mnd_cze_ven_ukr_chh_afr_eng_mol_bos_qcu_pol_ita_ctl_swa_wly_alb_heb_urd_jav_lit_akn_ben_cic_tag_tha_hau_knd_swt_ses_aze_por_glc_tur_bem_vie_gam_tsw_igb_lda	-0.186446227735666	-0.440939242426081	0.660280328972057
600	sod_fre_ven_hin_heb_owc_tig_swe_aze_tur_swa_sun_yor_urd_glc_bsq_prs_mlt_dyu_cnt_pan_ita_igb_spa_tsw_dut_est_bam_zul_fin_bul_gam_geo_grk_eng_cze_ben_hau_wly_rus_hun_ewe_ind_bos_jav_jpn_tml_kor_slo_pol_bem_ukr_tag_svk_amr_mao_mnd_ctl_ses_mol_amh_por_rom_krd_alb_qcu_guj_mcd_afr_tsn_aeg_lat_chh_arw_bat_lit_dgb_scr_cic_mly_tha_anl_knd_lda_moo_azi_ger_nor_uzb_swt_vie_sid_akn_xho_fbf	0.345700718009497	0.814991590555202	0.417159334740497
601	mlt_swe_tsn_scr_sid_anl_sod_ctl_azi_uzb_akn_ind_lda_urd_rom_bsq_ger_owc_bam_mnd_spa_mol_xho_ita_fbf_pan_fin_dyu_ewe_hun_mcd_wly_geo_svk_slo_lit_guj_tig_amr_dut_est_dgb_bat_prs_jav_jpn_tml_kor_arw_nor_bem_eng_mao_por_amh_mly_cnt_fre_moo_hin_heb_alb_bul_pol_glc_qcu_ukr_afr_bos_swt_chh_lat_hau_cze_sun_ben_ven_krd_cic_tag_tha_gam_knd_zul_ses_aze_rus_grk_tur_yor_vie_aeg_swa_igb_tsw	-0.692323109942429	-1.65893069318677	0.100498720494256
602	mlt_ctl_ven_svk_wly_amr_owc_glc_tur_aze_cic_bat_lda_eng_pol_bsq_bul_amh_akn_cnt_scr_rus_igb_swe_bam_nor_fin_tsn_yor_hun_rom_chh_geo_bos_cze_afr_alb_anl_aeg_arw_est_ses_tag_mol_ind_jpn_knd_kor_por_ukr_tsw_fre_sun_spa_sid_mao_mnd_ben_dgb_ita_heb_lat_ger_mcd_guj_qcu_lit_hin_pan_dyu_tig_krd_gam_slo_jav_dut_xho_prs_zul_mly_tha_hau_tml_swa_swt_uzb_grk_urd_azi_bem_vie_sod_fbf_moo_ewe	-1.2898948451291	-3.21855198509492	0.00177431009692841
603	amr_hin_xho_rom_wly_sod_sid_bul_aze_tur_moo_tag_swt_lit_afr_bsq_cze_tig_ven_mnd_guj_scr_ses_lat_fbf_urd_hun_dgb_bem_fin_pan_heb_geo_grk_dut_swe_nor_hau_aeg_spa_est_swa_jav_mol_sun_jpn_tml_kor_mcd_rus_igb_svk_bat_alb_owc_mao_cnt_ita_lda_ukr_anl_por_ctl_eng_pol_qcu_krd_prs_ger_dyu_chh_ben_gam_slo_mly_glc_zul_arw_bam_ind_tha_amh_knd_akn_tsw_azi_bos_fre_uzb_tsn_vie_mlt_ewe_yor_cic	-0.235230850206584	-0.556878025292605	0.578948462881152
604	owc_ukr_bam_por_amr_amh_hau_ger_tur_aze_ewe_sun_igb_ben_rus_bsq_cze_sid_bem_cnt_bul_rom_xho_spa_ven_swe_est_dgb_zul_hun_prs_wly_geo_glc_urd_slo_ctl_tig_heb_svk_fin_swt_jav_scr_ind_jpn_knd_kor_pan_lit_fbf_fre_mly_pol_sod_tag_mnd_mcd_tsn_krd_anl_bos_lat_alb_hin_qcu_mol_dut_grk_dyu_chh_arw_aeg_nor_bat_eng_tsw_guj_moo_mao_tha_gam_tml_yor_ses_azi_afr_ita_uzb_lda_vie_mlt_swa_akn_cic	0.0571758927240097	0.134719309013689	0.893124943473786
605	wly_alb_swa_ben_owc_anl_heb_krd_aze_tur_bem_jav_zul_lat_glc_bsq_lit_hau_ven_mnd_urd_hin_dyu_pan_fbf_scr_hun_bam_yor_fin_rus_amh_geo_por_spa_ukr_fre_tig_mlt_ger_est_dgb_ind_ctl_mao_jpn_tml_kor_nor_pol_moo_cze_tag_arw_gam_sun_cnt_grk_akn_slo_chh_guj_swe_bos_rom_qcu_mcd_dut_afr_tsn_sod_ita_aeg_mol_bat_eng_ewe_svk_tsw_mly_tha_sid_knd_xho_swt_azi_bul_prs_uzb_igb_vie_amr_ses_cic_lda	-0.735158760369567	-1.76663780907455	0.0805698740210736
606	sod_mol_ses_spa_gam_anl_hau_bos_uzb_azi_swt_mly_ewe_rus_guj_bsq_bul_aeg_swa_mnd_lat_mcd_tsn_arw_yor_afr_est_dgb_fbf_fin_por_wly_geo_hin_ukr_rom_urd_amr_chh_ita_hun_akn_jav_grk_mao_jpn_tml_kor_krd_pan_zul_lit_sun_slo_heb_bat_cnt_ctl_bam_dut_mlt_prs_fre_eng_ger_qcu_nor_alb_cze_moo_sid_scr_owc_glc_ind_pol_xho_svk_igb_tag_tha_tig_knd_cic_tsw_aze_swe_ben_tur_ven_vie_amh_bem_lda_dyu	-0.38533098261276	-0.912820269827844	0.36369738817219
607	hau_alb_tsn_arw_gam_tig_heb_spa_uzb_tur_fbf_ind_tsw_svk_cze_bsq_mcd_amh_dgb_cnt_ctl_swe_lda_pan_yor_glc_est_bem_ven_hun_ben_owc_geo_fre_hin_dut_rus_sid_chh_mol_fin_zul_mly_bul_jav_jpn_tml_kor_lat_urd_akn_ukr_tag_afr_wly_mao_mnd_bos_xho_eng_aeg_lit_ita_grk_rom_qcu_scr_guj_krd_swa_mlt_prs_amr_nor_sun_por_ses_slo_bam_bat_tha_sod_knd_ewe_igb_azi_ger_pol_aze_cic_vie_anl_moo_swt_dyu	0.145124646139759	0.341940548104424	0.733167129758032
608	chh_pan_swt_ita_heb_tig_hau_fre_aze_tur_dyu_jav_moo_ger_urd_bsq_prs_owc_cic_mnd_rom_grk_ven_mcd_tsn_rus_fin_yor_dgb_est_bos_gam_geo_bul_nor_svk_hin_amh_wly_glc_hun_zul_tag_guj_mao_jpn_tml_kor_pol_ben_ses_cze_sun_swe_mlt_ind_cnt_mol_igb_scr_amr_alb_arw_lat_dut_qcu_eng_slo_krd_lda_sod_por_anl_ctl_mly_spa_fbf_afr_bem_bat_tha_aeg_knd_swa_tsw_uzb_ukr_lit_azi_ewe_vie_sid_xho_akn_bam	0.48323240860297	1.14266875434057	0.256109340291432
609	amh_mcd_dyu_spa_sid_amr_aeg_swe_uzb_aze_akn_jav_tsw_ctl_guj_bsq_rom_sod_cic_cnt_ger_ben_ses_slo_moo_arw_hun_tsn_bem_est_bul_hau_geo_ita_hin_grk_ukr_heb_tig_pan_fin_ven_ind_cze_mly_jpn_knd_kor_glc_dut_ewe_prs_bat_fre_gam_sun_mnd_krd_lda_pol_anl_rus_urd_afr_alb_qcu_eng_nor_scr_swt_owc_por_wly_lit_tag_svk_yor_mol_xho_mao_tha_mlt_tml_zul_fbf_azi_bos_lat_tur_igb_vie_chh_bam_dgb_swa	-1.00504890492802	-2.44787296336472	0.0162466451411539
610	aeg_bos_ewe_hin_amh_amr_chh_svk_tur_aze_moo_mao_cic_guj_afr_bsq_rus_sod_dyu_cnt_urd_eng_bem_ukr_zul_mcd_hun_tsn_igb_est_alb_hau_geo_swe_cze_arw_mol_tig_owc_pan_fin_bam_mly_krd_ind_jpn_tml_kor_spa_ctl_yor_pol_tag_bul_heb_sun_mnd_scr_tsw_nor_mlt_lat_fre_por_ben_qcu_dut_ita_rom_ven_wly_grk_anl_prs_bat_lit_dgb_slo_akn_jav_tha_sid_knd_fbf_swa_azi_ger_glc_uzb_lda_vie_gam_xho_ses_swt	0.0482460115731798	0.113467374093319	0.909904613437926
611	heb_prs_tsn_bul_amr_wly_amh_mcd_uzb_tur_fbf_ind_akn_cze_grk_bsq_por_anl_bem_cnt_krd_swe_ewe_rom_zul_pol_est_lda_yor_fin_fre_sid_geo_bos_afr_urd_lit_owc_sod_nor_hun_ven_bat_dut_jav_jpn_knd_kor_ctl_ger_moo_slo_sun_ukr_tig_mao_mnd_guj_dyu_svk_aeg_hin_ita_rus_lat_qcu_mol_alb_spa_swt_chh_scr_hau_glc_tag_arw_dgb_eng_xho_mly_tha_gam_tml_cic_bam_azi_pan_ben_aze_swa_vie_mlt_ses_igb_tsw	0.0449724602775464	0.105846740443204	0.915931924854398
612	sod_bul_tsw_rus_amh_mlt_aeg_pan_tur_azi_bam_mao_ven_prs_guj_bsq_ita_wly_ewe_mnd_mol_ctl_cic_eng_tsn_ben_est_igb_xho_hun_dut_owc_geo_fre_lat_pol_krd_amr_gam_cze_fin_swa_tag_lit_mly_jpn_knd_kor_swe_hin_yor_mcd_bat_grk_heb_ind_cnt_spa_ses_bos_anl_ger_por_scr_svk_qcu_arw_glc_slo_bem_hau_alb_chh_afr_jav_urd_fbf_nor_moo_sun_tha_tig_tml_akn_dyu_uzb_rom_ukr_aze_lda_vie_sid_dgb_zul_swt	-0.166022265065113	-0.392355098401935	0.69569362403892
613	amh_mcd_tsw_afr_mlt_heb_anl_swe_azi_tur_dyu_bat_zul_pol_glc_bsq_bul_owc_lda_cnt_lat_ger_xho_spa_bam_rus_hun_akn_cic_est_ctl_gam_geo_dut_cze_scr_mol_sid_aeg_arw_fin_dgb_ind_eng_tag_jpn_knd_kor_prs_por_ses_fre_jav_lit_tig_mao_mnd_grk_yor_rom_hau_bos_alb_krd_ita_qcu_guj_ben_ukr_ven_sod_urd_amr_slo_sun_pan_swt_svk_swa_mly_tha_wly_tml_ewe_bem_uzb_hin_nor_aze_moo_vie_chh_tsn_fbf_igb	-0.342803924613266	-0.811149144080606	0.419351118077931
614	hau_ita_tsw_lat_tig_amh_anl_urd_aze_tur_ses_mly_igb_scr_slo_bsq_bul_sod_dyu_mnd_swe_cze_yor_por_zul_prs_hun_bem_akn_fin_spa_owc_geo_hin_dut_ger_ukr_aeg_heb_alb_est_fbf_jav_arw_mao_jpn_tml_kor_mcd_eng_ven_guj_ind_ben_gam_sun_cnt_nor_moo_mol_amr_fre_ctl_grk_bos_qcu_svk_pol_krd_cic_mlt_glc_chh_afr_bat_lit_bam_rom_swa_tag_tha_sid_knd_xho_dgb_uzb_pan_rus_azi_ewe_vie_wly_lda_swt_tsn	-0.348800346931875	-0.8265866626479	0.410587080880602
615	sod_spa_tsn_ctl_aeg_gam_tig_alb_azi_aze_dgb_ind_bam_prs_ukr_bsq_slo_hau_ses_mnd_por_cze_swa_bul_lda_svk_fin_igb_akn_hun_mol_heb_geo_rom_mcd_pan_glc_mlt_sid_eng_est_zul_tag_arw_bat_jpn_knd_kor_lit_ben_xho_rus_jav_swe_amr_mao_cnt_pol_tsw_krd_wly_bos_ger_nor_scr_qcu_ita_afr_urd_moo_anl_hin_amh_guj_sun_lat_ewe_dut_fbf_mly_tha_owc_tml_cic_bem_tur_fre_grk_uzb_yor_vie_chh_ven_swt_dyu	0.299187900021567	0.705002859676031	0.482570408860321
616	sid_ctl_fbf_pan_gam_hau_owc_cze_uzb_azi_ses_bat_akn_alb_swe_bsq_mcd_amh_cic_cnt_prs_hin_swa_ger_xho_bul_fin_dyu_dgb_hun_spa_sod_geo_krd_eng_afr_fre_aeg_tig_por_est_ven_mly_ukr_tag_jpn_knd_kor_rom_ita_tsw_pol_sun_lat_anl_jav_mnd_nor_lda_lit_wly_svk_arw_grk_rus_qcu_slo_scr_dut_igb_chh_urd_heb_guj_ind_ben_tsn_glc_bam_mao_tha_amr_tml_yor_bem_tur_mol_bos_aze_ewe_vie_mlt_zul_swt_moo	-0.174770110887516	-0.412753387470232	0.680737332408355
617	chh_grk_lda_lit_aeg_tig_wly_mcd_tur_azi_ewe_bat_akn_slo_ctl_bsq_eng_sod_swa_cnt_cze_prs_moo_lat_yor_pol_est_bam_ses_fin_ben_mlt_geo_urd_hin_bul_krd_gam_sid_ita_hun_bem_mao_nor_mly_jpn_knd_kor_swe_glc_dgb_rom_ind_guj_owc_sun_mnd_arw_zul_por_amr_dut_afr_rus_mol_qcu_spa_bos_pan_cic_amh_scr_heb_ukr_tag_ger_swt_fre_fbf_jav_tha_hau_tml_dyu_tsw_uzb_svk_alb_aze_tsn_vie_anl_igb_ven_xho	0.507004695341046	1.19772352149354	0.234068387681631
618	sid_prs_lda_swe_chh_mlt_anl_mol_azi_tur_tsw_sun_igb_krd_guj_bsq_scr_sod_swa_cnt_rom_slo_ses_bul_bem_svk_hun_dgb_xho_est_ukr_aeg_geo_rus_nor_pol_grk_wly_amr_afr_fin_yor_mly_fre_jav_jpn_tml_kor_ctl_arw_dyu_dut_bat_ben_heb_ind_mnd_mcd_ven_pan_tig_bos_urd_spa_alb_qcu_cze_hin_ger_ewe_amh_por_gam_ita_tag_eng_fbf_glc_moo_mao_tha_owc_knd_tsn_bam_aze_lit_lat_uzb_zul_vie_hau_swt_cic_akn	-0.648000343107713	-1.54815758364756	0.124980739620094
619	gam_arw_akn_ita_heb_wly_anl_guj_uzb_tur_tsn_bat_lda_glc_nor_bsq_ukr_chh_fbf_mnd_eng_hin_moo_pol_cic_lat_fin_ses_swt_est_fre_aeg_geo_rus_lit_scr_mol_sod_amh_mcd_hun_swa_sun_dut_ind_jpn_knd_kor_svk_urd_yor_ctl_mao_grk_sid_mly_cnt_rom_zul_prs_tig_ger_pan_bos_por_qcu_krd_ben_spa_ewe_owc_alb_hau_bul_jav_slo_dgb_swe_bam_tag_tha_mlt_tml_tsw_igb_aze_cze_afr_azi_bem_vie_amr_xho_ven_dyu	-0.34681756582173	-0.821322488639681	0.41356311060385
620	gam_ita_cic_krd_chh_owc_tig_spa_aze_azi_yor_jav_lda_prs_bul_bsq_ctl_mlt_swt_mnd_svk_dut_dgb_lat_zul_slo_est_bem_moo_fin_bos_sod_geo_mol_pan_arw_ger_anl_aeg_eng_hun_bam_sun_rom_tag_jpn_tml_kor_swe_fre_akn_alb_ind_cze_amh_bat_cnt_por_xho_glc_amr_hin_lit_ben_guj_qcu_grk_pol_rus_igb_wly_afr_heb_mcd_mao_ukr_swa_urd_fbf_mly_tha_sid_knd_tsw_ewe_uzb_nor_scr_tur_tsn_vie_hau_ven_ses_dyu	-0.0492785939630048	-0.11619675489862	0.907747153950688
621	owc_bos_igb_svk_amh_amr_chh_pol_azi_uzb_moo_ind_tsn_slo_rus_bsq_ger_heb_zul_mnd_lat_rom_dgb_scr_ses_afr_hun_akn_yor_fin_grk_aeg_geo_krd_mol_spa_cze_anl_sod_mcd_est_xho_sun_swe_mao_jpn_tml_kor_glc_pan_bem_nor_mly_ita_wly_jav_cnt_ctl_cic_fre_tig_arw_guj_bul_ukr_qcu_lit_por_urd_tsw_gam_hin_mlt_alb_bat_dut_fbf_prs_ven_tag_tha_sid_knd_bam_ewe_aze_ben_eng_tur_swt_vie_hau_swa_lda_dyu	-0.961101607288401	-2.339084780841	0.0214722278796124
622	aeg_urd_yor_bos_mlt_hau_sod_mcd_azi_uzb_swt_mly_xho_bul_hin_bsq_scr_chh_lda_mnd_eng_glc_ses_guj_tsw_afr_est_swa_dyu_fin_dut_owc_geo_mol_grk_lat_pol_tig_heb_ukr_hun_igb_tag_ger_ind_jpn_tml_kor_prs_por_ewe_arw_sun_ita_wly_bat_cnt_fre_akn_spa_gam_nor_slo_rus_cze_qcu_ctl_svk_rom_fbf_anl_ben_amr_pan_mao_swe_bem_lit_ven_jav_tha_amh_knd_cic_dgb_tur_krd_alb_aze_bam_vie_sid_moo_zul_tsn	0.385510056847942	0.907862202663859	0.366297554192092
623	sod_ger_tsn_mcd_owc_anl_mlt_glc_azi_uzb_bem_sun_ewe_pan_guj_bsq_ben_wly_lda_cnt_ukr_alb_moo_afr_cic_scr_fin_dyu_fbf_est_fre_amh_geo_nor_arw_spa_urd_heb_aeg_rus_hun_akn_ind_hin_tag_jpn_tml_kor_rom_ctl_xho_pol_mly_prs_tig_mao_mnd_bul_igb_slo_chh_swe_lat_dut_lit_qcu_grk_mol_por_bam_hau_cze_amr_eng_jav_bos_ses_krd_ven_bat_tha_gam_knd_zul_yor_aze_ita_svk_tur_swa_vie_sid_tsw_swt_dgb	-0.422806949117278	-1.00567859936205	0.317179696715021
624	wly_scr_bem_nor_sid_chh_anl_spa_aze_azi_tsn_sun_akn_lit_pol_bsq_glc_owc_zul_cnt_guj_por_swt_cze_ven_grk_est_xho_yor_fin_krd_amh_geo_svk_afr_ita_ben_gam_sod_rus_hun_ses_ind_lat_mao_jpn_knd_kor_urd_bul_fbf_alb_bat_bos_amr_mly_mnd_eng_cic_slo_heb_swe_mcd_rom_fre_qcu_arw_mol_ctl_swa_mlt_pan_aeg_prs_jav_ukr_moo_ger_lda_tag_tha_hau_tml_bam_ewe_uzb_dut_hin_tur_dyu_vie_tig_dgb_igb_tsw	0.317325497434462	0.746873955960158	0.457023718531496
625	tig_mol_cic_arw_wly_heb_owc_lat_uzb_azi_akn_bat_bam_ukr_alb_bsq_slo_mlt_igb_mnd_mcd_por_bem_urd_ses_swe_hun_ven_dyu_fin_nor_sid_geo_guj_afr_prs_pan_chh_sod_bul_est_dgb_mao_spa_mly_jpn_knd_kor_pol_fre_xho_rom_ind_ctl_aeg_tag_cnt_hin_tsn_krd_gam_bos_scr_rus_ita_qcu_glc_eng_ben_zul_amh_lit_anl_cze_jav_svk_yor_dut_tsw_sun_tha_hau_tml_fbf_swt_aze_ger_grk_tur_swa_vie_amr_lda_moo_ewe	0.322273320641793	0.759517347566968	0.449464094571689
626	amr_ita_swa_arw_aeg_hau_amh_rus_uzb_azi_swt_mao_bem_glc_grk_bsq_eng_mlt_fbf_mnd_dut_urd_zul_cze_tsn_lit_est_yor_akn_fin_spa_tig_geo_swe_mcd_mol_pan_wly_sid_prs_hun_igb_bat_hin_sun_jpn_knd_kor_guj_svk_ses_afr_tag_krd_owc_mly_cnt_ger_xho_ctl_heb_slo_ukr_rom_bul_qcu_lat_pol_por_dyu_sod_nor_gam_scr_jav_fre_dgb_ben_lda_ind_tha_chh_tml_cic_bam_tur_alb_bos_aze_tsw_vie_anl_ewe_ven_moo	0.0453251596818584	0.106686982398233	0.915267113249121
627	sid_lat_tsn_ger_aeg_tig_hau_bul_tur_uzb_bam_sun_xho_mcd_spa_bsq_prs_owc_cic_cnt_pol_por_moo_lit_ewe_scr_est_swt_tsw_fin_dut_heb_geo_fre_bos_urd_glc_gam_amh_arw_hun_ses_bat_ben_tag_jpn_knd_kor_alb_mol_akn_cze_jav_rus_chh_ind_mnd_nor_dyu_rom_anl_afr_eng_grk_swe_qcu_ctl_ukr_hin_zul_amr_slo_mlt_krd_mao_guj_dgb_svk_swa_mly_tha_wly_tml_fbf_bem_aze_pan_ita_azi_igb_vie_sod_lda_yor_ven	0.167344605692159	0.394311079161886	0.694254132647186
628	sid_urd_bem_cze_wly_tig_sod_rom_tur_uzb_yor_bat_lda_ita_hin_bsq_glc_aeg_fbf_mnd_scr_pol_ven_mcd_swt_ctl_hun_dgb_akn_fin_swe_amh_geo_por_fre_lit_bos_anl_amr_slo_est_zul_mly_ger_sun_jpn_knd_kor_svk_ben_swa_eng_ind_pan_mlt_jav_cnt_mol_bam_nor_gam_grk_krd_afr_bul_qcu_alb_guj_rus_ewe_hau_spa_chh_arw_tag_prs_tsw_ukr_ses_mao_tha_owc_tml_dyu_xho_aze_dut_lat_azi_igb_vie_heb_cic_moo_tsn	-0.750171371059322	-1.80275771818103	0.0746652574433359
629	gam_swe_ses_afr_chh_aeg_amh_scr_aze_azi_bam_jav_fbf_spa_lat_bsq_eng_heb_bem_mnd_dut_cze_cic_krd_dyu_pol_fin_moo_ven_est_hin_owc_geo_nor_glc_grk_ben_wly_tig_slo_hun_igb_ind_rus_tag_jpn_knd_kor_pan_por_akn_bos_mao_urd_hau_sun_cnt_mol_swa_prs_sid_svk_ita_rom_lit_qcu_ger_bul_alb_lda_amr_guj_anl_fre_bat_arw_ewe_ctl_tsn_mly_tha_mlt_tml_swt_zul_tur_mcd_ukr_uzb_xho_vie_sod_dgb_tsw_yor	-0.479331902433358	-1.13931535537687	0.25749770547695
630	amh_ben_bem_pan_sid_aeg_wly_urd_azi_tur_dyu_tag_ses_bos_ukr_bsq_fre_mlt_igb_cnt_rus_ger_zul_grk_swa_rom_est_cic_ven_fin_alb_anl_geo_nor_arw_ita_spa_owc_heb_lit_hun_xho_bat_svk_mly_jpn_tml_kor_por_bul_lda_krd_jav_dut_chh_ind_mnd_hin_yor_swe_sod_scr_eng_slo_mcd_qcu_glc_pol_lat_moo_hau_mol_amr_prs_sun_guj_fbf_cze_bam_mao_tha_tig_knd_dgb_swt_aze_afr_ctl_uzb_ewe_vie_gam_akn_tsn_tsw	-0.547052789411052	-1.30341100334566	0.195652038969189
631	amh_ger_ven_mcd_owc_hau_wly_spa_azi_tur_tsn_bat_swt_urd_ita_bsq_nor_mlt_lda_mnd_dut_pol_zul_bos_cic_scr_hun_ewe_dyu_fin_glc_anl_geo_rus_alb_arw_lat_aeg_gam_pan_est_akn_sun_svk_mly_jpn_tml_kor_lit_rom_tsw_cze_jav_bul_amr_tag_cnt_krd_swa_guj_sid_hin_fre_eng_swe_qcu_ben_prs_grk_dgb_tig_afr_heb_ctl_ind_slo_bam_ukr_bem_mao_tha_chh_knd_igb_yor_uzb_por_mol_aze_fbf_vie_sod_xho_ses_moo	-0.0594973338675187	-0.14030893890533	0.888719343072158
632	owc_arw_dgb_swe_sod_gam_wly_afr_uzb_tur_bem_ind_cic_hin_scr_bsq_cze_mlt_ewe_cnt_krd_ben_lda_alb_xho_pol_est_tsw_moo_fin_grk_anl_geo_guj_rus_rom_ger_heb_amh_bul_hun_swt_sun_lit_jav_jpn_tml_kor_lat_nor_tsn_ctl_tag_svk_tig_mly_mnd_fre_akn_ukr_hau_ita_dut_bos_slo_qcu_pan_spa_glc_igb_sid_eng_chh_urd_mao_mol_dyu_prs_swa_bat_tha_aeg_knd_zul_yor_aze_mcd_por_azi_ven_vie_amr_ses_bam_fbf	-0.646142707948123	-1.54787737571951	0.125048185783698
633	chh_pol_swt_swe_heb_anl_owc_bul_uzb_aze_lda_ind_dgb_ukr_ger_bsq_grk_tig_akn_cnt_lit_ita_moo_hin_tsw_glc_hun_dyu_igb_fin_nor_sid_geo_rom_ctl_lat_guj_wly_amh_mol_est_bam_sun_arw_jav_jpn_knd_kor_svk_scr_tsn_spa_mao_urd_mlt_bat_mnd_eng_cic_por_gam_krd_slo_ben_pan_qcu_dut_fre_afr_zul_sod_rus_hau_cze_tag_bos_yor_alb_ses_mly_tha_amr_tml_fbf_swa_tur_mcd_prs_azi_ewe_vie_aeg_ven_bem_xho	-0.769076648094186	-1.85476065696331	0.0667988854564582
634	aeg_guj_akn_dut_chh_wly_anl_nor_tur_azi_tsn_mao_tsw_bul_pan_bsq_mol_gam_ewe_cnt_pol_krd_cic_afr_lda_ctl_hun_xho_igb_est_bos_amh_geo_prs_svk_mcd_scr_owc_tig_urd_fin_moo_sun_arw_jav_jpn_tml_kor_eng_ger_bem_grk_bat_ukr_sid_mly_mnd_ben_fbf_fre_heb_lat_lit_cze_slo_qcu_rom_por_alb_yor_amr_swe_hau_hin_tag_glc_dgb_rus_swa_ind_tha_mlt_knd_ven_zul_aze_spa_ita_uzb_bam_vie_sod_dyu_ses_swt	-0.160894029480356	-0.379489602667176	0.705189475911334
635	amr_ger_xho_rus_anl_mlt_chh_fre_azi_tur_yor_mly_ses_lit_pan_bsq_pol_hau_zul_mnd_slo_eng_bem_rom_lda_por_est_igb_ven_hun_ben_gam_geo_alb_krd_scr_nor_tig_amh_spa_fin_akn_mao_arw_tag_jpn_tml_kor_dut_prs_moo_lat_sun_bul_owc_jav_cnt_ita_bam_grk_heb_guj_glc_cze_ctl_qcu_svk_urd_bos_swa_sod_mol_aeg_swe_ind_hin_tsw_mcd_dyu_bat_tha_sid_knd_ewe_tsn_aze_afr_ukr_uzb_dgb_vie_wly_swt_cic_fbf	0.15154820348895	0.356505445241603	0.722269629817276
636	gam_grk_moo_ukr_sod_wly_owc_pol_uzb_aze_cic_jav_dgb_prs_lit_bsq_pan_tig_ewe_mnd_krd_guj_bam_eng_lda_afr_est_ses_swt_fin_arw_hau_geo_ben_ctl_ger_cze_heb_sid_nor_hun_yor_mly_mcd_bat_jpn_tml_kor_fre_spa_akn_dut_mao_scr_mlt_tag_cnt_por_zul_ita_chh_urd_mol_hin_slo_qcu_lat_bul_glc_bem_anl_bos_amh_rus_ind_swe_tsw_rom_igb_sun_tha_amr_knd_ven_swa_tur_alb_svk_azi_tsn_vie_aeg_dyu_fbf_xho	-0.559636164974818	-1.33527685880791	0.185044910565103
637	mlt_spa_lda_arw_sid_heb_chh_glc_aze_azi_tsn_tag_xho_lat_lit_bsq_guj_anl_ses_mnd_prs_fre_dgb_alb_swa_rom_est_zul_swt_hun_rus_amr_geo_ben_cze_mol_dut_wly_tig_grk_fin_moo_jav_nor_sun_jpn_knd_kor_swe_hin_dyu_pol_ind_ita_amh_mly_cnt_slo_igb_bul_aeg_krd_ger_eng_urd_qcu_ukr_svk_afr_ewe_hau_mcd_owc_scr_bat_bos_bem_pan_akn_mao_tha_gam_tml_yor_bam_uzb_por_ctl_tur_fbf_vie_sod_tsw_cic_ven	-0.409542678630887	-0.97192642743216	0.333608280993085
638	wly_spa_ses_eng_heb_amr_owc_mcd_aze_uzb_bem_jav_tsn_por_mol_bsq_afr_chh_ewe_cnt_fre_swe_zul_alb_bam_lit_fin_swt_igb_est_ita_sid_geo_ctl_arw_scr_bos_mlt_tig_hin_hun_moo_bat_rom_ind_jpn_knd_kor_guj_glc_lda_krd_mao_dut_aeg_tag_mnd_ben_cic_ukr_hau_urd_ger_bul_prs_qcu_grk_svk_rus_xho_anl_lat_gam_slo_sun_pan_yor_nor_swa_mly_tha_amh_tml_ven_dgb_azi_cze_pol_tur_dyu_vie_sod_fbf_tsw_akn	-0.107759576026444	-0.254224705370409	0.799883218701144
639	amh_ukr_bem_urd_chh_sid_owc_cze_uzb_tur_bam_jav_cic_scr_glc_bsq_swe_tig_tsw_cnt_nor_hin_fbf_pol_ses_prs_fin_lda_xho_est_lit_anl_geo_ita_slo_por_mcd_wly_gam_alb_hun_ven_ind_ctl_tag_jpn_tml_kor_lat_rus_swa_grk_mly_krd_hau_sun_mnd_afr_zul_bos_aeg_guj_ger_pan_bul_qcu_svk_arw_dut_moo_mlt_ben_heb_eng_mao_rom_igb_mol_dgb_bat_tha_amr_knd_ewe_swt_azi_fre_spa_aze_akn_vie_sod_dyu_tsn_yor	0.337645632186199	0.796590633130211	0.427717696838414
640	sod_krd_cic_guj_anl_gam_hau_glc_aze_uzb_zul_mly_igb_bul_bos_bsq_slo_wly_dyu_cnt_ukr_mol_bem_por_akn_ctl_hun_xho_ven_est_mcd_aeg_geo_lit_pol_rus_hin_heb_owc_prs_fin_swt_tag_svk_bat_jpn_knd_kor_lat_cze_tsw_swe_ind_afr_sid_mao_mnd_ger_dgb_arw_mlt_fre_scr_eng_rom_qcu_alb_pan_dut_lda_chh_nor_tig_ita_jav_ben_swa_spa_ses_sun_tha_amr_tml_fbf_bam_tur_urd_grk_azi_tsn_vie_amh_moo_ewe_yor	-0.310927474495122	-0.736037212559859	0.463560500597089
641	wly_arw_tsn_krd_chh_aeg_hau_mol_azi_tur_bem_tag_dyu_glc_swe_bsq_svk_owc_zul_mnd_bul_lat_yor_cze_tsw_afr_hun_swt_igb_est_guj_sod_geo_prs_spa_eng_nor_sid_amh_urd_fin_cic_jav_dut_ind_jpn_knd_kor_rus_pan_fbf_pol_bat_rom_gam_mao_cnt_bos_bam_fre_mlt_ben_alb_grk_slo_qcu_scr_por_hin_moo_anl_ita_amr_lit_sun_mcd_xho_ctl_ses_mly_tha_tig_tml_akn_swa_uzb_ger_ukr_aze_ven_vie_heb_dgb_ewe_lda	-0.587985064807968	-1.4037112189604	0.163735270166184
642	gam_fre_bam_rom_owc_amr_sid_svk_azi_aze_lda_mly_ven_ctl_lit_bsq_mol_hau_fbf_mnd_guj_ukr_cic_bos_xho_ita_est_igb_moo_hun_hin_sod_geo_por_alb_glc_mcd_anl_amh_slo_fin_tsw_ind_afr_tag_jpn_tml_kor_lat_spa_tsn_prs_mao_pol_mlt_jav_cnt_dut_akn_eng_aeg_nor_rus_urd_swe_qcu_krd_grk_cze_ewe_heb_pan_chh_scr_sun_arw_swt_bul_bem_bat_tha_wly_knd_swa_zul_tur_ger_ben_uzb_dgb_vie_tig_dyu_ses_yor	0.250885152925975	0.592576500552764	0.554902734593899
643	amr_fre_dgb_pol_gam_anl_tig_cze_uzb_aze_akn_sun_bam_afr_mol_bsq_mcd_amh_bem_cnt_lit_hin_moo_swe_dyu_prs_est_igb_tsn_fin_ctl_owc_geo_slo_ukr_bos_ger_hau_sod_svk_hun_swa_mao_rus_ind_jpn_knd_kor_guj_nor_tsw_bul_jav_alb_sid_mly_mnd_dut_zul_krd_wly_por_rom_ita_eng_qcu_spa_arw_grk_cic_aeg_lat_mlt_ben_bat_glc_ven_pan_yor_tag_tha_chh_tml_fbf_xho_azi_scr_urd_tur_ses_vie_heb_lda_swt_ewe	-0.425434662941275	-1.00948860418723	0.315359652717073
644	amr_lit_igb_afr_owc_wly_amh_bul_tur_azi_moo_sun_swa_rus_dut_bsq_urd_anl_yor_mnd_pan_ben_tsn_mol_cic_krd_hun_ses_xho_est_eng_sid_geo_ita_ger_arw_grk_sod_aeg_lat_fin_swt_bat_guj_jav_jpn_knd_kor_spa_fre_lda_hin_mao_pol_heb_mly_cnt_ctl_fbf_swe_tig_prs_nor_slo_por_qcu_ukr_bos_scr_bem_gam_glc_hau_cze_ind_rom_ewe_mcd_ven_tag_tha_chh_tml_dgb_bam_uzb_alb_svk_aze_zul_vie_mlt_tsw_akn_dyu	-0.983605302433319	-2.39060094984306	0.0188361410031802
645	sod_pol_akn_ukr_hau_aeg_chh_mol_uzb_azi_tsn_jav_yor_glc_slo_bsq_ctl_tig_dgb_mnd_svk_grk_ven_por_ses_urd_hun_bam_xho_fin_swe_gam_geo_nor_dut_scr_lit_sid_heb_ger_est_tsw_bat_fre_ind_jpn_tml_kor_ben_bul_swt_lat_tag_alb_mlt_sun_cnt_hin_zul_eng_owc_cze_krd_ita_mcd_qcu_guj_prs_arw_lda_anl_rom_amh_bos_mao_afr_fbf_spa_swa_mly_tha_wly_knd_moo_cic_aze_pan_rus_tur_igb_vie_amr_ewe_dyu_bem	-0.53719441864184	-1.27805997622475	0.204409049524496
646	anl_alb_swa_fre_heb_sod_hau_eng_azi_aze_moo_ind_tsn_swe_rus_bsq_mcd_chh_ses_mnd_hin_pan_xho_rom_fbf_grk_est_tsw_lda_fin_nor_sid_geo_prs_spa_urd_glc_tig_mlt_cze_hun_zul_mly_ita_sun_jpn_knd_kor_por_krd_ven_arw_mao_bos_amh_jav_cnt_ctl_cic_afr_amr_scr_lat_mol_lit_qcu_bul_svk_slo_yor_wly_dut_gam_ben_tag_pol_dgb_ukr_swt_bat_tha_aeg_tml_bam_bem_uzb_ger_guj_tur_akn_vie_owc_ewe_igb_dyu	-0.167335533683422	-0.394773778972348	0.693913775327998
647	heb_fre_akn_mol_tig_owc_hau_por_tur_aze_ses_mao_tsn_krd_mcd_bsq_cze_wly_bem_mnd_ben_pol_bam_bul_moo_grk_est_ewe_cic_hun_nor_chh_geo_afr_swe_arw_eng_amh_gam_lat_fin_swa_jav_prs_mly_jpn_tml_kor_alb_ger_lda_ctl_bat_slo_mlt_sun_cnt_rom_xho_ita_sid_scr_spa_dut_rus_qcu_svk_urd_ukr_swt_amr_bos_aeg_guj_ind_pan_ven_hin_tsw_tag_tha_anl_knd_yor_fbf_uzb_glc_lit_azi_dyu_vie_sod_dgb_zul_igb	-0.0360752140180738	-0.0849606478945897	0.932475307753492
648	tig_ben_dyu_mol_amr_hau_aeg_pol_uzb_aze_tsw_jav_igb_alb_swe_bsq_por_gam_bem_mnd_lit_glc_lda_ita_akn_bos_fin_ses_yor_hun_spa_owc_geo_lat_nor_svk_ukr_chh_heb_dut_est_dgb_sun_arw_mly_jpn_knd_kor_rom_guj_ven_krd_ind_urd_sod_bat_cnt_bul_moo_mcd_wly_fre_slo_cze_rus_qcu_prs_hin_eng_tsn_anl_ger_amh_scr_tag_pan_xho_afr_swa_mao_tha_mlt_tml_fbf_cic_tur_grk_ctl_azi_zul_vie_sid_swt_bam_ewe	-0.201994282477115	-0.476838009462753	0.634596030657471
649	wly_mol_bem_cze_hau_sid_sod_dut_azi_uzb_swa_tag_fbf_guj_pan_bsq_mcd_anl_dgb_cnt_ita_rom_tsn_prs_yor_svk_fin_ewe_zul_hun_por_owc_geo_slo_urd_nor_krd_amr_gam_hin_est_xho_mly_eng_ind_jpn_knd_kor_rus_spa_lda_ger_mao_afr_heb_jav_mnd_glc_swt_arw_mlt_fre_bul_ben_lit_qcu_bos_scr_ctl_dyu_chh_ukr_tig_swe_bat_pol_moo_lat_ses_sun_tha_amh_tml_bam_igb_tur_grk_alb_aze_ven_vie_aeg_akn_cic_tsw	-0.162527597929602	-0.383598682076525	0.702151456396529
650	hau_ita_ven_lat_owc_gam_wly_krd_azi_aze_akn_tag_bam_ben_scr_bsq_bul_amh_dgb_mnd_slo_grk_tsn_glc_yor_mol_fin_xho_ses_hun_arw_aeg_geo_pan_por_pol_nor_sid_heb_bos_est_cic_jav_cze_bat_jpn_tml_kor_guj_fre_zul_urd_sun_dut_mlt_mao_cnt_ctl_bem_ger_anl_afr_rus_mcd_alb_qcu_eng_svk_hin_moo_tig_ukr_amr_swe_mly_rom_fbf_spa_igb_ind_tha_chh_knd_tsw_dyu_uzb_lit_prs_tur_swt_vie_sod_ewe_swa_lda	-0.120834092681654	-0.285474370469173	0.775915576150132
651	owc_cze_yor_alb_heb_aeg_amr_urd_aze_uzb_dgb_mao_xho_por_fre_bsq_prs_mlt_swa_mnd_arw_lat_ven_hin_swt_nor_fin_bam_tsn_est_swe_sod_geo_bul_eng_lit_ben_gam_chh_pol_hun_lda_tag_ger_jav_jpn_tml_kor_glc_afr_fbf_ctl_bat_mol_hau_mly_cnt_grk_akn_pan_tig_krd_guj_ukr_slo_qcu_dut_rus_rom_ses_amh_bos_anl_svk_ind_scr_zul_mcd_moo_sun_tha_sid_knd_tsw_dyu_tur_ita_spa_azi_cic_vie_wly_bem_igb_ewe	0.525020961664225	1.23811312383104	0.218790519544533
652	chh_hin_swt_ukr_amr_hau_sod_slo_aze_uzb_lda_mly_zul_svk_bul_bsq_spa_wly_xho_mnd_rom_prs_bam_grk_yor_guj_fin_fbf_ven_hun_ben_gam_geo_fre_alb_bos_nor_mlt_tig_por_est_swa_ind_afr_mao_jpn_tml_kor_ita_mcd_bem_lat_sun_ctl_sid_jav_cnt_arw_ewe_lit_heb_glc_krd_mol_cze_qcu_eng_pol_pan_igb_owc_scr_aeg_urd_bat_swe_dyu_rus_cic_tag_tha_anl_knd_akn_tsn_tur_dut_ger_azi_moo_vie_amh_ses_dgb_tsw	0.0156930220132516	0.0369752714248335	0.970583975209186
653	amh_rom_bem_mol_mlt_wly_anl_ger_aze_azi_swa_mao_akn_guj_dut_bsq_grk_hau_igb_cnt_hin_krd_ven_alb_bam_rus_est_zul_yor_hun_prs_chh_geo_ben_por_eng_fre_sod_heb_arw_fin_xho_sun_svk_mly_jpn_knd_kor_scr_bul_dgb_mcd_jav_pan_sid_bat_mnd_ita_ewe_nor_amr_afr_urd_bos_glc_qcu_ukr_lat_swe_cic_aeg_slo_owc_spa_ind_pol_tsw_cze_tsn_tag_tha_tig_tml_ses_fbf_uzb_lit_ctl_tur_lda_vie_gam_dyu_swt_moo	-0.416207867295469	-0.988797101580907	0.325328073639678
654	chh_krd_tsn_hin_anl_hau_amh_arw_aze_uzb_yor_sun_cic_guj_ben_bsq_ger_aeg_igb_cnt_pan_mol_ewe_fre_xho_dut_est_dyu_dgb_fin_por_owc_geo_lat_slo_ukr_alb_mlt_tig_cze_hun_fbf_jav_svk_ind_jpn_tml_kor_mcd_urd_ses_ctl_tag_grk_sid_bat_mnd_glc_moo_lit_heb_afr_ita_pol_swe_qcu_prs_rus_eng_akn_wly_bul_sod_spa_mao_nor_bam_scr_zul_mly_tha_gam_knd_tsw_bem_azi_bos_rom_tur_swt_vie_amr_ven_lda_swa	-0.171297343898754	-0.404284196779686	0.686931991732573
655	chh_rom_bam_pol_hau_sid_gam_hin_tur_aze_swt_mao_dgb_glc_slo_bsq_guj_amr_xho_mnd_ger_ctl_fbf_bos_zul_ukr_est_akn_ven_hun_mol_wly_geo_spa_eng_por_mcd_sod_heb_cze_fin_bem_tag_grk_sun_jpn_tml_kor_nor_ita_ses_alb_jav_fre_owc_ind_cnt_scr_lda_svk_anl_krd_swe_pan_dut_qcu_rus_lat_afr_swa_amh_lit_aeg_bul_bat_urd_tsn_prs_igb_mly_tha_mlt_knd_moo_cic_uzb_ben_arw_azi_yor_vie_tig_ewe_tsw_dyu	0.270785044333242	0.637799656745088	0.525171368155847
656	chh_guj_akn_pol_amr_wly_aeg_spa_uzb_aze_xho_mly_dgb_cze_svk_bsq_eng_amh_swt_mnd_fre_grk_lda_ukr_moo_ita_hun_dyu_igb_est_lat_sid_geo_nor_prs_rom_dut_sod_owc_afr_fin_ven_tag_glc_mao_jpn_knd_kor_slo_lit_ses_mcd_bat_mol_heb_jav_cnt_krd_zul_ger_gam_pan_scr_ben_alb_qcu_bos_hin_ctl_ewe_tig_rus_mlt_urd_sun_arw_cic_por_tsn_ind_tha_hau_tml_bam_bem_tur_bul_swe_azi_fbf_vie_anl_tsw_yor_swa	-0.277215205763424	-0.655930531656788	0.513488349581428
657	anl_svk_lda_pol_hau_gam_sod_por_tur_uzb_cic_bat_bem_slo_ben_bsq_bos_aeg_dgb_cnt_mol_cze_igb_bul_fbf_mcd_est_moo_bam_hun_pan_amr_geo_glc_krd_prs_afr_mlt_tig_scr_fin_ses_tag_nor_mao_jpn_knd_kor_ger_lat_swa_swe_sun_ctl_wly_jav_mnd_alb_xho_rus_chh_eng_spa_lit_guj_qcu_arw_fre_grk_zul_amh_ukr_owc_ita_mly_urd_yor_hin_tsn_ind_tha_sid_tml_akn_dyu_azi_rom_dut_aze_swt_vie_heb_tsw_ven_ewe	-0.741959421186162	-1.78265422336381	0.0779056929590803
658	amh_guj_bem_grk_gam_owc_tig_afr_tur_uzb_tsn_ind_tsw_lat_hin_bsq_alb_sod_yor_cnt_bul_bos_fbf_scr_dyu_fre_est_swa_bam_fin_eng_heb_geo_ger_por_dut_prs_amr_anl_urd_hun_cic_bat_lit_sun_jpn_knd_kor_mcd_ctl_akn_ita_tag_pan_wly_mao_mnd_rom_ven_nor_chh_krd_slo_ukr_svk_qcu_mol_rus_ben_swt_mlt_cze_sid_spa_jav_arw_moo_pol_lda_mly_tha_aeg_tml_ses_ewe_aze_glc_swe_azi_xho_vie_hau_zul_dgb_igb	-1.28880847822649	-3.21455369627176	0.00179667171098886
659	chh_nor_ewe_lit_heb_gam_owc_bos_uzb_aze_dyu_sun_swt_urd_por_bsq_bul_hau_fbf_mnd_prs_ger_tsn_guj_bam_cze_fin_cic_bem_hun_fre_amh_geo_afr_krd_eng_mcd_wly_tig_svk_est_swa_mly_rom_bat_jpn_tml_kor_ctl_ukr_zul_swe_ind_arw_sid_mao_cnt_hin_yor_grk_sod_dut_glc_scr_pan_qcu_lat_ben_spa_igb_aeg_rus_amr_alb_tag_pol_moo_slo_ses_jav_tha_anl_knd_tsw_lda_tur_mol_ita_azi_akn_vie_mlt_xho_dgb_ven	0.0200686637559175	0.047277969483887	0.962393065110476
660	anl_urd_bem_dut_wly_owc_tig_krd_tur_aze_zul_ind_tsn_guj_lit_bsq_ctl_gam_ses_mnd_eng_slo_cic_cze_tsw_fre_est_fbf_xho_hun_ger_hau_geo_alb_glc_pan_nor_sid_sod_svk_fin_akn_mao_spa_sun_jpn_knd_kor_rus_ita_igb_bos_bat_pol_amh_tag_cnt_por_ewe_rom_heb_mol_arw_lat_ukr_qcu_bul_swe_mcd_dgb_aeg_ben_mlt_afr_jav_hin_ven_grk_lda_mly_tha_amr_tml_swt_yor_azi_prs_scr_uzb_dyu_vie_chh_bam_swa_moo	0.000790500305564874	0.00186207349049463	0.998518269606422
661	sod_dut_ven_mcd_tig_anl_hau_urd_azi_aze_igb_ind_tsn_grk_guj_bsq_slo_amh_xho_mnd_nor_krd_moo_fre_ewe_ukr_est_swa_swt_fin_prs_mlt_geo_eng_afr_scr_por_owc_aeg_glc_hun_dyu_tag_rom_mao_jpn_tml_kor_svk_swe_tsw_cze_sun_rus_gam_bat_cnt_alb_lda_ben_heb_pol_spa_ctl_lat_qcu_ita_ger_arw_cic_chh_hin_wly_bos_mly_lit_zul_bul_ses_jav_tha_sid_knd_bam_akn_tur_mol_pan_uzb_dgb_vie_amr_bem_fbf_yor	-0.75969010920233	-1.82449819518996	0.0712876957490968
662	owc_krd_fbf_lit_sid_tig_hau_guj_uzb_aze_ewe_ind_bem_afr_rus_bsq_spa_wly_ses_cnt_bul_ukr_bam_swe_dgb_glc_hun_zul_igb_fin_por_chh_geo_ita_fre_slo_arw_anl_heb_pol_est_swa_mao_ctl_sun_jpn_tml_kor_prs_scr_tsw_eng_jav_nor_sod_tag_mnd_lat_swt_grk_aeg_cze_alb_hin_svk_qcu_bos_ben_dut_yor_amr_mol_mlt_pan_bat_ger_lda_mcd_dyu_mly_tha_amh_knd_akn_xho_tur_rom_urd_azi_ven_vie_gam_cic_moo_tsn	-0.352031537675669	-0.834344984968187	0.406224659515561
663	amh_arw_yor_urd_sid_hau_owc_slo_uzb_tur_bam_sun_dyu_fre_ger_bsq_lit_anl_cic_mnd_ctl_alb_fbf_hin_dgb_mol_hun_tsn_ewe_est_prs_tig_geo_pol_bul_guj_eng_wly_mlt_cze_fin_swa_ind_dut_mly_jpn_tml_kor_bos_scr_swt_ben_bat_lat_amr_jav_cnt_por_tsw_grk_chh_spa_rus_svk_rom_qcu_ukr_mcd_krd_ven_heb_pan_gam_swe_mao_nor_moo_ita_igb_tag_tha_aeg_knd_akn_xho_azi_afr_glc_aze_bem_vie_sod_zul_ses_lda	-0.742827559730163	-1.7820791293248	0.0780000769479964
664	amh_swe_swt_mol_hau_chh_tig_rus_uzb_aze_fbf_mly_dgb_pan_bul_bsq_ben_wly_lda_mnd_slo_krd_bam_afr_ven_lat_hun_zul_igb_est_ita_sid_geo_svk_alb_cze_fre_gam_heb_grk_fin_xho_jav_dut_tag_jpn_tml_kor_lit_rom_tsn_prs_mao_ger_owc_sun_cnt_mcd_moo_hin_sod_scr_por_spa_urd_qcu_ctl_bos_ukr_tsw_amr_guj_aeg_arw_bat_eng_akn_pol_yor_ind_tha_anl_knd_bem_ewe_azi_glc_nor_tur_ses_vie_mlt_cic_dyu_swa	0.211364800827814	0.497308088115432	0.62014553710391
665	amr_mol_swt_fre_gam_tig_sod_slo_aze_uzb_akn_mly_xho_ger_lit_bsq_ukr_wly_zul_cnt_hin_ctl_fbf_prs_tsw_swe_fin_lda_moo_est_arw_anl_geo_rom_cze_ben_grk_chh_owc_bos_hun_dgb_jav_bul_sun_jpn_tml_kor_nor_guj_cic_rus_ind_dut_heb_mao_mnd_krd_ewe_glc_hau_afr_pol_mcd_scr_qcu_svk_urd_spa_igb_amh_eng_sid_ita_bat_pan_tsn_por_ses_tag_tha_mlt_knd_yor_ven_tur_lat_alb_azi_dyu_vie_aeg_bem_bam_swa	-0.784809703251961	-1.89906050832038	0.0606562377273197
666	aeg_hin_fbf_ger_anl_hau_tig_dut_aze_uzb_akn_mao_ewe_ukr_ctl_bsq_glc_chh_bem_mnd_afr_bos_igb_grk_zul_rus_est_yor_ven_fin_eng_wly_geo_cze_arw_pan_slo_owc_heb_rom_hun_cic_ind_alb_bat_jpn_tml_kor_nor_urd_moo_bul_jav_scr_sid_sun_cnt_lat_bam_fre_amr_spa_krd_guj_ben_qcu_pol_swe_ita_swt_gam_mcd_mlt_lit_tag_prs_tsn_svk_dgb_mly_tha_sod_knd_lda_ses_tur_por_mol_azi_tsw_vie_amh_xho_swa_dyu	-0.0744007986267101	-0.17516743400881	0.86132888261777
667	owc_rus_xho_guj_sid_anl_hau_krd_azi_aze_yor_ind_cic_dut_bos_bsq_afr_mlt_moo_mnd_ben_swe_lda_por_ewe_mcd_fin_zul_bem_hun_fre_chh_geo_prs_ger_ita_scr_sod_heb_grk_est_tsw_bat_ukr_jav_jpn_knd_kor_arw_slo_akn_alb_mao_bul_gam_tag_cnt_hin_igb_pan_wly_svk_lit_glc_urd_qcu_nor_ctl_pol_tsn_amr_rom_tig_cze_sun_spa_swt_eng_ven_mly_tha_aeg_tml_dyu_fbf_tur_mol_lat_uzb_dgb_vie_amh_swa_ses_bam	-0.831887094294226	-2.00348866976275	0.0480349747116909
668	hau_swe_ses_afr_gam_tig_amh_rus_uzb_azi_dgb_mao_moo_grk_bos_bsq_mol_sod_tsw_mnd_slo_bul_fbf_ctl_swt_ben_hun_yor_ven_fin_pan_anl_geo_ukr_alb_guj_cze_amr_mlt_nor_est_bem_ind_prs_tag_jpn_knd_kor_scr_dut_akn_hin_bat_por_heb_sun_cnt_glc_cic_svk_sid_krd_rom_ger_fre_qcu_mcd_lit_eng_ewe_aeg_lat_chh_spa_mly_arw_swa_pol_zul_jav_tha_wly_tml_bam_xho_tur_urd_ita_aze_lda_vie_owc_igb_dyu_tsn	-0.155717630890647	-0.367916913065125	0.713771233428743
669	mlt_rom_yor_pan_sod_aeg_anl_spa_uzb_tur_bem_bat_dyu_ctl_ben_bsq_krd_heb_ewe_cnt_nor_ita_tsn_swe_bam_mcd_est_xho_ven_hun_ger_sid_geo_rus_slo_guj_urd_wly_owc_ukr_fin_akn_tag_afr_ind_jpn_knd_kor_lat_bul_tsw_por_mly_eng_gam_jav_mnd_bos_fbf_svk_amr_hin_arw_grk_scr_qcu_cze_prs_lit_swa_amh_alb_chh_fre_mao_pol_swt_glc_moo_sun_tha_tig_tml_lda_zul_azi_dut_mol_aze_dgb_vie_hau_ses_cic_igb	-0.974741729876649	-2.36817590621332	0.0199460905866945
670	amr_scr_dyu_guj_gam_owc_chh_spa_azi_tur_lda_sun_dgb_bul_cze_bsq_afr_tig_ven_mnd_lat_rom_bam_hin_tsw_fre_fin_akn_zul_hun_urd_anl_geo_pol_eng_svk_arw_wly_heb_por_est_moo_mao_ger_ind_jpn_tml_kor_slo_mcd_xho_rus_bat_dut_sid_mly_cnt_alb_ses_prs_amh_mol_grk_ben_lit_qcu_pan_glc_ita_fbf_aeg_krd_hau_bos_jav_ukr_igb_swe_yor_tag_tha_sod_knd_tsn_bem_aze_ctl_nor_uzb_ewe_vie_mlt_swa_cic_swt	-0.738808780694044	-1.77598237846475	0.0790065007740469
671	chh_bos_ewe_prs_amr_anl_heb_mol_azi_aze_dyu_mly_fbf_ctl_ita_bsq_bul_aeg_igb_mnd_pan_scr_bem_ger_swa_cze_hun_zul_xho_est_nor_owc_geo_rus_alb_afr_dut_hau_sod_svk_fin_yor_sun_rom_ind_jpn_knd_kor_eng_pol_ses_slo_jav_fre_gam_tag_cnt_ben_tsn_urd_wly_glc_ukr_swe_hin_qcu_grk_lit_spa_lda_mlt_krd_tig_lat_mao_guj_dgb_mcd_bam_bat_tha_sid_tml_moo_cic_uzb_arw_por_tur_akn_vie_amh_swt_ven_tsw	-0.333755266213657	-0.78942130106023	0.431873857582199
672	gam_hin_moo_mol_wly_anl_chh_bul_uzb_aze_igb_tag_xho_svk_rom_bsq_nor_hau_ses_cnt_grk_por_zul_ger_dgb_ukr_hun_swt_bem_est_arw_mlt_geo_ben_scr_mcd_slo_sid_tig_prs_fin_yor_mly_swe_bat_jpn_knd_kor_pol_bos_akn_lit_mao_rus_owc_jav_mnd_spa_tsw_dut_sod_ctl_afr_lat_cze_qcu_ita_alb_guj_cic_amr_glc_aeg_fre_ind_pan_ewe_eng_swa_sun_tha_heb_tml_bam_dyu_azi_urd_krd_tur_ven_vie_amh_fbf_lda_tsn	-0.296598436630363	-0.701000485940741	0.485053008814447
673	gam_urd_cic_por_anl_amr_tig_rus_azi_tur_akn_mao_fbf_krd_cze_bsq_swe_wly_swa_cnt_mol_ben_ven_afr_swt_pol_fin_tsn_ses_hun_eng_mlt_geo_ukr_lit_dut_scr_owc_chh_nor_est_bam_sun_guj_bat_jpn_tml_kor_slo_mcd_xho_bos_ind_ctl_amh_mly_mnd_glc_dgb_prs_sid_fre_alb_hin_spa_qcu_ger_lat_rom_lda_sod_grk_hau_ita_tag_svk_tsw_pan_igb_jav_tha_heb_knd_ewe_dyu_aze_bul_arw_uzb_yor_vie_aeg_bem_zul_moo	0.259665465380487	0.612125792075786	0.541948248483035
674	anl_afr_xho_prs_sod_owc_amr_grk_azi_tur_dgb_sun_fbf_cze_nor_bsq_urd_heb_akn_mnd_pol_scr_dyu_svk_tsn_ben_fin_igb_tsw_hun_bul_gam_geo_slo_rus_dut_arw_aeg_wly_por_est_bam_tag_ukr_bat_jpn_tml_kor_hin_guj_yor_lat_jav_fre_tig_mao_cnt_glc_zul_bos_amh_krd_ita_lit_pan_qcu_mol_mcd_ger_swa_sid_ctl_mlt_rom_mly_alb_ven_eng_bem_ind_tha_hau_knd_swt_lda_uzb_swe_spa_aze_cic_vie_chh_ewe_moo_ses	-0.693047657653525	-1.66053303537925	0.100175350472321
675	wly_swe_swa_dut_hau_gam_sod_krd_aze_tur_xho_sun_yor_hin_svk_bsq_ukr_aeg_tsn_mnd_scr_pol_dyu_prs_bam_alb_fin_bem_lda_hun_afr_heb_geo_bos_nor_arw_guj_chh_sid_mol_est_ses_bat_glc_tag_jpn_knd_kor_ctl_por_tsw_spa_mly_fre_amh_mao_cnt_bul_akn_lat_amr_slo_eng_ger_ita_qcu_mcd_urd_cze_cic_mlt_rus_anl_pan_jav_rom_zul_ben_ewe_ind_tha_owc_tml_igb_ven_uzb_lit_grk_azi_fbf_vie_tig_dgb_swt_moo	0.567817800710937	1.34252644112837	0.182693252959708
676	chh_bul_lda_ben_owc_gam_sid_spa_uzb_azi_fbf_sun_bem_prs_rom_bsq_ger_amr_swt_cnt_bos_mol_ven_slo_yor_alb_est_akn_moo_fin_glc_wly_geo_pan_mcd_svk_fre_sod_heb_swe_hun_tsw_tag_hin_mao_jpn_tml_kor_afr_ctl_dyu_eng_bat_ukr_tig_mly_mnd_grk_xho_ita_aeg_lit_rus_krd_cze_qcu_nor_dut_guj_swa_hau_lat_mlt_scr_jav_arw_dgb_urd_bam_ind_tha_amh_knd_cic_ewe_tur_por_pol_aze_zul_vie_anl_ses_tsn_igb	0.233478565432294	0.550210719122588	0.583493957905778
677	hau_ukr_xho_swe_anl_heb_sod_lat_tur_azi_tsw_tag_tsn_alb_pan_bsq_rom_tig_ses_cnt_ctl_slo_dyu_afr_yor_pol_est_bem_ven_hun_bul_owc_geo_hin_mcd_guj_urd_aeg_amh_dut_fin_dgb_sun_mol_jav_jpn_tml_kor_lit_spa_ewe_rus_mly_cze_mlt_ind_mnd_scr_swa_krd_amr_fre_bos_svk_prs_qcu_arw_ben_por_moo_gam_grk_sid_eng_mao_nor_igb_ita_lda_bat_tha_chh_knd_cic_fbf_uzb_glc_ger_aze_swt_vie_wly_akn_zul_bam	0.0587095897012792	0.138201142099184	0.890380250935699
678	chh_por_ven_slo_tig_mlt_sid_fre_tur_azi_ses_jav_tsw_ita_prs_bsq_bul_wly_xho_cnt_lat_ger_cic_pan_dyu_cze_hun_zul_dgb_est_afr_gam_geo_ctl_dut_spa_scr_hau_amr_ben_fin_tsn_mao_hin_bat_jpn_tml_kor_alb_pol_swt_grk_ind_mcd_aeg_sun_mnd_bos_moo_eng_sod_rom_mol_guj_glc_qcu_nor_svk_urd_lda_owc_krd_amh_rus_tag_ukr_bam_arw_fbf_mly_tha_anl_knd_yor_swa_uzb_swe_lit_aze_akn_vie_heb_bem_ewe_igb	-0.508497841253066	-1.21033695396824	0.229216833607184
679	gam_nor_fbf_spa_sod_tig_sid_alb_aze_uzb_bem_bat_tsn_bos_mol_bsq_eng_aeg_zul_cnt_pan_scr_dgb_urd_cic_pol_est_ses_bam_hun_arw_anl_geo_guj_ita_dut_bul_heb_hau_hin_fin_ewe_mly_lit_jav_jpn_knd_kor_slo_rus_tsw_por_tag_svk_chh_ind_mnd_cze_moo_mcd_amh_glc_prs_ger_fre_qcu_ukr_afr_ctl_lda_mlt_rom_wly_swe_mao_grk_swa_lat_akn_sun_tha_owc_tml_swt_yor_tur_krd_ben_azi_igb_vie_amr_xho_ven_dyu	-0.400645849230619	-0.951279785259941	0.343928123418483
680	anl_arw_yor_pol_amr_aeg_mlt_svk_azi_uzb_xho_jav_ses_rus_ita_bsq_bos_sod_bam_mnd_por_eng_ven_cze_tsw_mol_hun_dyu_swa_fin_lat_amh_geo_hin_swe_slo_urd_chh_tig_afr_est_bem_tag_bul_mao_jpn_knd_kor_scr_ger_zul_krd_ind_lit_heb_sun_cnt_pan_cic_prs_owc_dut_grk_ctl_spa_qcu_glc_guj_nor_ewe_hau_fre_wly_alb_mly_ben_igb_mcd_fbf_bat_tha_sid_tml_lda_akn_aze_ukr_rom_tur_tsn_vie_gam_moo_swt_dgb	0.372121852385845	0.87645788161686	0.38303947709194
681	amr_mcd_bem_glc_sod_wly_aeg_eng_tur_uzb_ewe_jav_tsw_guj_fre_bsq_scr_tig_fbf_mnd_slo_ger_ven_pan_akn_ben_est_dgb_dyu_hun_bul_chh_geo_pol_rom_svk_arw_amh_heb_bos_fin_swa_ind_mol_mao_jpn_tml_kor_afr_urd_bam_ukr_sun_nor_owc_tag_cnt_cze_tsn_alb_anl_lit_ctl_lat_grk_qcu_prs_swe_spa_ses_mlt_krd_hau_rus_bat_hin_swt_dut_igb_mly_tha_sid_knd_lda_zul_azi_ita_por_aze_yor_vie_gam_cic_moo_xho	-0.242317138758937	-0.572822536584373	0.568147225564262
682	owc_eng_ewe_scr_sod_amr_hau_rus_tur_uzb_dyu_jav_tsw_ben_pol_bsq_ita_sid_dgb_mnd_krd_grk_yor_guj_zul_spa_fin_tsn_lda_hun_cze_amh_geo_mol_nor_afr_ukr_heb_aeg_dut_est_ses_tag_svk_ind_jpn_knd_kor_urd_bul_igb_arw_mly_bos_wly_sun_cnt_rom_swa_mcd_mlt_prs_por_lit_slo_qcu_hin_fre_glc_bem_anl_pan_chh_ger_bat_lat_fbf_swe_cic_mao_tha_gam_tml_ven_moo_aze_alb_ctl_azi_akn_vie_tig_bam_xho_swt	-0.208979199350153	-0.493598356245248	0.62275354437931
683	sod_scr_zul_nor_wly_anl_mlt_cze_uzb_aze_dgb_bat_ses_grk_arw_bsq_spa_owc_xho_mnd_rus_hin_yor_fre_moo_mol_est_tsn_tsw_fin_glc_sid_geo_urd_lat_guj_swe_chh_hau_dut_hun_cic_mly_ctl_mao_jpn_knd_kor_lit_prs_lda_mcd_jav_slo_tig_sun_cnt_bul_ewe_pan_aeg_svk_bos_ben_ger_qcu_pol_ita_ukr_swt_amh_krd_heb_afr_ind_eng_bem_alb_bam_tag_tha_amr_tml_akn_dyu_azi_por_rom_tur_ven_vie_gam_igb_fbf_swa	-0.241163416235469	-0.569240869853857	0.570564993915085
684	owc_svk_tsw_arw_gam_anl_tig_ukr_azi_uzb_tsn_mao_bem_dut_slo_bsq_eng_mlt_xho_cnt_mol_nor_fbf_urd_igb_bul_fin_ewe_moo_hun_fre_sod_geo_rom_lat_spa_por_hau_heb_cze_est_cic_sun_guj_bat_jpn_tml_kor_grk_scr_ven_ben_tag_bos_amh_ind_mnd_pan_swa_ctl_wly_alb_mcd_prs_krd_qcu_lit_pol_ger_lda_sid_glc_aeg_swe_mly_afr_zul_hin_akn_jav_tha_amr_knd_dyu_swt_tur_ita_rus_aze_bam_vie_chh_yor_ses_dgb	-0.373325157128791	-0.884809455175159	0.378541320265347
685	owc_guj_ses_lit_mlt_anl_sod_krd_tur_azi_bam_tag_lda_mcd_rom_bsq_por_sid_dgb_mnd_ctl_hin_zul_urd_akn_scr_est_swa_dyu_hun_swe_chh_geo_fre_slo_prs_pol_aeg_wly_bul_fin_cic_jav_glc_sun_jpn_knd_kor_nor_pan_tsw_ita_mao_lat_tig_ind_cnt_grk_bem_eng_amr_bos_alb_ben_ger_qcu_afr_ukr_svk_moo_gam_rus_hau_arw_bat_dut_xho_mol_igb_mly_tha_amh_tml_ven_yor_aze_spa_cze_uzb_tsn_vie_heb_ewe_fbf_swt	-0.57147955779313	-1.36420396169943	0.175795717966518
686	mlt_hin_dyu_por_chh_hau_amh_swe_tur_aze_tsw_ind_moo_fre_bul_bsq_cze_aeg_ses_mnd_arw_bos_bem_ukr_fbf_guj_est_ewe_lda_hun_lat_sod_geo_nor_urd_ita_ger_owc_amr_afr_fin_igb_bat_dut_jav_jpn_knd_kor_grk_pol_xho_prs_sun_pan_heb_mao_cnt_slo_yor_glc_tig_mcd_krd_ben_svk_qcu_scr_rus_ctl_akn_sid_alb_anl_lit_tag_rom_ven_mol_swa_mly_tha_wly_tml_cic_bam_azi_spa_eng_uzb_swt_vie_gam_zul_tsn_dgb	-0.315455315456372	-0.747298295573312	0.45676882954603
687	owc_spa_swa_grk_aeg_chh_tig_por_uzb_tur_bem_jav_cic_rus_ukr_bsq_ben_anl_igb_mnd_ger_eng_akn_alb_zul_guj_est_xho_bam_fin_urd_amh_geo_lat_lit_ctl_pan_sod_amr_krd_hun_yor_tag_hin_bat_jpn_knd_kor_slo_afr_ewe_prs_mao_scr_gam_sun_cnt_swe_swt_nor_heb_ita_fre_rom_arw_qcu_bul_bos_glc_dgb_sid_mol_hau_pol_mly_dut_tsn_svk_fbf_ind_tha_wly_tml_lda_ses_aze_mcd_cze_azi_tsw_vie_mlt_dyu_moo_ven	-0.0676164597773491	-0.159317876972251	0.873763925231215
688	heb_cze_ven_fre_mlt_aeg_tig_ita_aze_azi_akn_bat_ses_dut_pan_bsq_slo_amr_moo_cnt_urd_afr_tsw_glc_xho_ctl_est_dgb_yor_fin_eng_hau_geo_rom_ben_rus_scr_wly_sod_grk_hun_igb_ind_bos_mly_jpn_knd_kor_mol_nor_zul_bul_jav_lit_gam_sun_mnd_swe_fbf_alb_owc_arw_krd_lat_prs_qcu_pol_ger_ukr_ewe_chh_svk_amh_spa_mao_mcd_lda_por_cic_tag_tha_sid_tml_bam_swa_uzb_hin_guj_tur_swt_vie_anl_bem_dyu_tsn	-1.3195327726589	-3.3012918060413	0.00136605313778
689	gam_spa_lda_slo_amh_tig_chh_dut_aze_azi_akn_bat_bem_pan_svk_bsq_pol_anl_swt_cnt_ger_nor_fbf_ben_xho_hin_hun_igb_ven_fin_cze_mlt_geo_glc_scr_mcd_alb_amr_hau_bos_est_cic_sun_guj_mao_jpn_knd_kor_ctl_arw_ewe_grk_ind_mol_owc_jav_mnd_ukr_swa_afr_aeg_ita_por_krd_lit_qcu_eng_urd_bul_dgb_sid_lat_heb_rus_tag_rom_ses_prs_tsn_mly_tha_wly_tml_dyu_bam_tur_fre_swe_uzb_tsw_vie_sod_yor_moo_zul	-0.561499079029682	-1.34114095146486	0.183140936585192
690	amh_scr_moo_mol_anl_mlt_gam_fre_azi_uzb_xho_sun_swa_bos_spa_bsq_slo_heb_cic_cnt_bul_grk_zul_krd_tsw_rom_hun_akn_dgb_est_ita_amr_geo_eng_pol_glc_ctl_sid_chh_pan_fin_tsn_ind_por_jav_jpn_tml_kor_afr_prs_ewe_ben_bat_lat_sod_mao_mnd_svk_swt_ukr_tig_swe_nor_dut_alb_qcu_rus_guj_mcd_lda_aeg_cze_hau_arw_tag_hin_ven_lit_ses_mly_tha_owc_knd_bam_igb_aze_ger_urd_tur_fbf_vie_wly_dyu_yor_bem	0.571281537687375	1.3526406569505	0.179450063183169
691	wly_bos_dyu_cze_tig_owc_hau_spa_azi_tur_bam_mao_fbf_prs_mcd_bsq_ctl_amr_akn_cnt_nor_svk_tsn_dut_cic_krd_est_bem_ven_fin_lat_aeg_geo_glc_arw_grk_slo_gam_anl_pol_hun_swa_mly_fre_ind_jpn_knd_kor_urd_rus_yor_afr_sun_swe_sid_jav_mnd_hin_moo_lit_chh_mol_alb_eng_rom_qcu_ukr_ben_ger_xho_sod_guj_heb_por_bat_bul_tsw_pan_swt_tag_tha_amh_tml_ewe_ses_aze_scr_ita_uzb_igb_vie_mlt_lda_zul_dgb	-0.40064703670171	-0.949827848105035	0.344661562338384
692	wly_bul_tsw_ger_tig_hau_aeg_hin_azi_tur_bam_mly_ses_spa_alb_bsq_slo_amh_ewe_cnt_cze_scr_tsn_dut_dgb_swe_hun_dyu_cic_fin_glc_sod_geo_rom_ctl_urd_svk_gam_mlt_bos_est_lda_jav_ita_tag_jpn_tml_kor_prs_krd_igb_por_mao_guj_owc_sun_mnd_ukr_zul_ben_anl_pol_grk_mcd_pan_qcu_afr_lat_rus_swt_amr_eng_sid_nor_ind_mol_ven_lit_akn_bat_tha_heb_knd_fbf_xho_uzb_arw_fre_aze_swa_vie_chh_bem_yor_moo	-0.0540687193132547	-0.12741161047474	0.89888971818267
693	amh_bul_swa_guj_owc_amr_chh_scr_uzb_tur_tsw_mly_tsn_alb_ukr_bsq_ger_sid_bem_mnd_pol_rus_xho_urd_dgb_glc_fin_ewe_fbf_hun_arw_anl_geo_eng_cze_rom_pan_tig_hau_svk_est_dyu_bat_por_jav_jpn_knd_kor_hin_bos_swt_mol_tag_ben_gam_mao_cnt_fre_moo_slo_sod_grk_prs_ctl_lit_qcu_mcd_dut_krd_lda_mlt_nor_aeg_swe_sun_afr_cic_ita_yor_ind_tha_wly_tml_ven_bam_aze_lat_spa_azi_zul_vie_heb_akn_ses_igb	-0.00996320644224735	-0.0234790357934369	0.981318465158804
694	owc_urd_dyu_nor_mlt_aeg_wly_ben_aze_azi_bam_mly_dgb_pan_krd_bsq_fre_heb_lda_mnd_lit_alb_ven_svk_tsn_slo_fin_igb_moo_est_ukr_sid_geo_guj_ita_por_afr_hau_tig_swe_hun_swt_mao_ger_ind_jpn_knd_kor_hin_scr_xho_cze_sun_rom_sod_bat_cnt_glc_zul_bul_anl_lat_dut_eng_mcd_qcu_rus_bos_pol_swa_amh_arw_chh_prs_tag_mol_fbf_spa_bem_jav_tha_amr_tml_ewe_cic_uzb_grk_ctl_tur_ses_vie_gam_yor_akn_tsw	-0.25422316758234	-0.600455745208743	0.549663029302804
695	mlt_bos_fbf_ita_anl_sid_aeg_lit_uzb_azi_tsw_mly_akn_prs_ben_bsq_guj_heb_zul_cnt_arw_por_ven_eng_xho_cze_hun_igb_dyu_fin_ctl_hau_geo_grk_hin_lat_mol_gam_sod_ukr_est_ewe_bat_pol_ind_jpn_knd_kor_spa_urd_moo_dut_sun_ger_tig_jav_mnd_swe_swa_afr_owc_bul_svk_slo_krd_qcu_nor_alb_glc_dgb_chh_rom_amr_scr_mao_fre_yor_pan_ses_tag_tha_wly_tml_cic_tsn_tur_rus_mcd_aze_bam_vie_amh_bem_swt_lda	0.296954167786404	0.699657022607176	0.485887907904696
696	amh_rom_ses_scr_owc_chh_aeg_cze_tur_azi_bem_tag_cic_arw_prs_bsq_lat_hau_swt_mnd_eng_pol_akn_svk_dgb_glc_est_yor_ewe_fin_lit_sid_geo_bos_spa_bul_nor_amr_mlt_alb_hun_moo_bat_slo_mly_jpn_knd_kor_pan_ben_igb_dut_mao_grk_heb_jav_cnt_mol_tsw_hin_gam_urd_ctl_guj_ukr_qcu_krd_swe_afr_lda_anl_por_sod_ita_ind_rus_zul_ger_tsn_sun_tha_wly_tml_swa_fbf_uzb_mcd_fre_aze_bam_vie_tig_ven_dyu_xho	-0.418069328291122	-0.992978053656127	0.323297227121295
697	tig_cze_dyu_bos_gam_chh_anl_mcd_azi_uzb_moo_ind_tsw_afr_glc_bsq_ukr_owc_ewe_mnd_arw_nor_zul_ben_fbf_spa_fin_yor_tsn_est_prs_mlt_geo_krd_ctl_ita_slo_amh_heb_ger_hun_xho_sun_por_jav_jpn_knd_kor_scr_dut_cic_guj_bat_lat_sid_mao_cnt_mol_ses_pol_sod_lit_alb_eng_urd_qcu_bul_hin_pan_ven_wly_rus_aeg_swe_mly_svk_dgb_rom_bem_tag_tha_amr_tml_bam_swa_tur_fre_grk_aze_lda_vie_hau_akn_igb_swt	-0.488724927007196	-1.16084157532585	0.248677401129549
698	amh_alb_zul_ger_owc_amr_hau_pol_tur_uzb_cic_ind_bam_prs_urd_bsq_rus_sid_fbf_cnt_mcd_svk_dyu_lit_bem_ben_est_lda_xho_hun_lat_chh_geo_glc_ukr_grk_afr_heb_aeg_slo_fin_ewe_sun_bos_tag_jpn_tml_kor_rom_pan_swa_bul_jav_cze_mlt_mly_mnd_dut_tsn_por_tig_fre_scr_arw_guj_qcu_mol_eng_hin_yor_wly_spa_sod_ita_bat_ctl_moo_krd_tsw_mao_tha_gam_knd_dgb_igb_azi_swe_nor_aze_ven_vie_anl_swt_akn_ses	-0.901814743796048	-2.19297028487042	0.0308037158622771
699	chh_por_dgb_glc_gam_tig_sid_rus_azi_tur_igb_ind_ewe_ita_spa_bsq_grk_anl_ven_cnt_prs_swe_dyu_lit_swt_krd_hun_lda_bem_fin_rom_mlt_geo_mol_nor_bul_guj_sod_heb_fre_est_swa_bat_cze_mao_jpn_knd_kor_ctl_scr_moo_pan_tag_hin_amr_sun_mnd_eng_xho_bos_wly_ben_dut_afr_alb_qcu_ukr_arw_mcd_yor_hau_svk_owc_slo_jav_pol_akn_urd_cic_mly_tha_aeg_tml_tsn_ses_uzb_lat_ger_aze_fbf_vie_amh_tsw_zul_bam	-0.221923086033748	-0.524646682274426	0.601077200860698
700	aeg_hin_swt_pan_mlt_wly_amr_ctl_aze_uzb_swa_mly_akn_cze_fre_bsq_afr_tig_ewe_cnt_ukr_grk_igb_urd_bam_ita_fin_bem_lda_hun_dut_anl_geo_eng_por_scr_slo_sod_sid_mcd_est_ses_sun_swe_bat_jpn_knd_kor_nor_svk_moo_ger_tag_arw_owc_ind_mnd_rom_tsw_lit_amh_rus_mol_guj_alb_qcu_lat_prs_krd_dgb_chh_ben_heb_pol_mao_spa_ven_glc_dyu_jav_tha_gam_tml_yor_xho_tur_bos_bul_azi_fbf_vie_hau_zul_tsn_cic	-0.361727802273205	-0.857610262976537	0.393312437606011
701	sod_pan_lda_grk_wly_tig_mlt_bos_uzb_aze_swa_jav_swt_por_eng_bsq_lit_owc_moo_mnd_krd_lat_dyu_alb_bem_mcd_fin_tsw_zul_hun_mol_gam_geo_svk_scr_bul_pol_chh_anl_swe_est_fbf_bat_rom_tag_jpn_knd_kor_guj_dut_igb_rus_mly_nor_hau_sun_cnt_ukr_yor_slo_amr_urd_spa_afr_glc_qcu_hin_prs_ctl_xho_aeg_cze_sid_arw_ind_ita_akn_ger_tsn_mao_tha_heb_tml_bam_cic_azi_ben_fre_tur_ewe_vie_amh_ses_dgb_ven	-0.553008502635752	-1.31827050296407	0.190650720268853
702	mlt_ukr_tsw_ctl_amr_hau_gam_cze_azi_tur_ewe_mly_akn_afr_svk_bsq_ita_tig_yor_mnd_mol_lit_xho_hin_ven_guj_hun_dgb_ses_est_eng_amh_geo_grk_krd_fre_alb_sod_aeg_lat_fin_bem_mao_ger_jav_jpn_tml_kor_por_pol_tsn_urd_ind_ben_wly_tag_cnt_swe_fbf_rom_anl_scr_prs_slo_dut_qcu_nor_arw_rus_moo_chh_spa_owc_glc_bat_bos_cic_pan_lda_sun_tha_heb_knd_igb_bam_uzb_mcd_bul_aze_zul_vie_sid_swt_swa_dyu	0.0104883866156804	0.0246897805204552	0.980355306411824
703	sod_afr_fbf_glc_owc_heb_amr_mol_aze_uzb_moo_sun_yor_hin_por_bsq_scr_sid_ses_mnd_spa_bul_ewe_nor_lda_arw_est_swt_igb_hun_ger_aeg_geo_dut_swe_cze_ita_gam_mlt_urd_fin_bem_tag_ukr_mao_jpn_knd_kor_pol_pan_tsn_bos_jav_rus_tig_bat_cnt_guj_dyu_eng_wly_svk_rom_alb_lit_qcu_ben_prs_fre_bam_amh_krd_hau_ctl_ind_lat_zul_mcd_dgb_mly_tha_chh_tml_cic_ven_azi_slo_grk_tur_xho_vie_anl_tsw_swa_akn	-1.08136394946628	-2.65036680646623	0.00945012674018239
704	gam_mol_swt_ita_mlt_aeg_tig_nor_uzb_aze_lda_mao_zul_grk_scr_bsq_pan_chh_tsw_mnd_rus_rom_bem_swe_swa_afr_hun_igb_xho_fin_ctl_owc_geo_urd_pol_bul_alb_amh_amr_arw_est_bam_bat_ger_jav_jpn_tml_kor_mcd_fre_fbf_slo_mly_bos_sid_sun_cnt_por_ven_krd_heb_guj_lit_hin_dut_qcu_cze_spa_svk_tsn_wly_lat_anl_ben_tag_glc_ewe_prs_akn_ind_tha_sod_knd_dyu_moo_tur_eng_ukr_azi_ses_vie_hau_cic_dgb_yor	0.0213960837682544	0.0503842543934549	0.959924239619125
705	sid_glc_xho_ger_tig_chh_aeg_svk_aze_azi_ses_mly_bem_hin_rom_bsq_grk_gam_dgb_mnd_urd_lit_swt_prs_dyu_ukr_est_zul_akn_hun_slo_heb_geo_alb_mol_afr_spa_amr_amh_swe_fin_ven_bat_nor_sun_jpn_knd_kor_arw_rus_bam_cze_mao_guj_sod_ind_cnt_ita_lda_fre_hau_por_pol_krd_lat_qcu_bos_scr_ben_fbf_wly_pan_anl_bul_jav_ctl_igb_dut_ewe_tag_tha_mlt_tml_tsn_cic_tur_eng_mcd_uzb_swa_vie_owc_tsw_yor_moo	-0.447972505596583	-1.06423992341951	0.289975457523831
706	chh_rus_zul_grk_owc_anl_tig_nor_aze_uzb_cic_bat_swt_urd_por_bsq_ger_mlt_moo_cnt_ctl_cze_lda_prs_bam_swe_est_bem_ven_hun_pol_wly_geo_scr_hin_dut_lat_amh_aeg_mol_fin_igb_tag_rom_mao_jpn_tml_kor_arw_svk_xho_slo_sun_pan_sid_mly_mnd_alb_tsn_spa_sod_fre_glc_lit_ben_qcu_ukr_bos_bul_akn_amr_mcd_gam_eng_ind_ita_fbf_afr_yor_jav_tha_hau_knd_dgb_tsw_tur_krd_guj_azi_ewe_vie_heb_dyu_ses_swa	-0.705547189855096	-1.69024925893602	0.0943296489010744
707	sod_mcd_tsw_pol_amr_heb_anl_nor_aze_uzb_zul_bat_lda_afr_guj_bsq_lat_chh_swt_cnt_ukr_urd_tsn_arw_ses_fre_hun_yor_xho_est_por_tig_geo_swe_pan_grk_alb_amh_mlt_svk_fin_ven_mao_bul_mly_jpn_knd_kor_ctl_spa_moo_slo_jav_ita_gam_ind_mnd_ben_dgb_dut_owc_bos_hin_krd_ger_qcu_eng_prs_glc_igb_sid_lit_hau_cze_sun_rom_bem_mol_dyu_tag_tha_aeg_tml_ewe_swa_tur_scr_rus_azi_fbf_vie_wly_akn_cic_bam	-0.282580179384931	-0.667658561376017	0.506005019479446
708	sod_dut_bem_fre_aeg_wly_tig_ger_azi_uzb_moo_ind_ses_alb_pol_bsq_guj_heb_tsw_mnd_mol_eng_cic_cze_yor_ben_hun_swa_igb_fin_lit_owc_geo_krd_prs_urd_mcd_anl_hau_svk_est_bam_bat_ukr_mao_jpn_knd_kor_bul_pan_ven_ctl_sun_por_amh_mly_cnt_slo_xho_bos_mlt_glc_nor_arw_rus_qcu_hin_grk_scr_lda_gam_ita_sid_spa_jav_lat_ewe_swe_dyu_tag_tha_amr_tml_dgb_swt_tur_rom_afr_aze_zul_vie_chh_fbf_tsn_akn	-0.522249712308824	-1.24218348948991	0.217292179239121
709	sod_prs_xho_nor_mlt_amh_chh_rus_uzb_azi_ses_bat_bem_slo_bos_bsq_alb_sid_igb_mnd_afr_eng_tsw_grk_ven_swe_est_dgb_yor_hun_lit_wly_geo_mcd_mol_ita_ctl_owc_amr_cze_fin_fbf_ind_ben_tag_jpn_tml_kor_spa_krd_tsn_hin_mly_bul_aeg_mao_cnt_rom_dyu_ger_hau_pol_lat_pan_glc_qcu_fre_scr_svk_ewe_gam_ukr_tig_dut_sun_urd_swt_guj_lda_jav_tha_heb_knd_akn_swa_aze_arw_por_tur_cic_vie_anl_bam_zul_moo	0.190284845816776	0.44834553390432	0.654946666110605
710	chh_ukr_swt_pol_gam_sod_heb_prs_tur_uzb_dyu_sun_dgb_scr_grk_bsq_eng_owc_lda_cnt_pan_svk_swa_swe_zul_slo_fin_tsn_cic_est_guj_wly_geo_rom_urd_por_bos_mlt_amr_rus_hun_igb_ind_mcd_mao_jpn_knd_kor_nor_dut_bam_hin_jav_glc_tig_bat_mnd_ctl_xho_bul_aeg_fre_cze_arw_ger_qcu_ben_spa_krd_ewe_amh_alb_anl_mol_mly_afr_ses_lit_akn_tag_tha_hau_tml_moo_yor_azi_lat_ita_aze_bem_vie_sid_fbf_tsw_ven	0.00118601032436969	0.00279221013107992	0.997778122281233
711	tig_lit_fbf_rom_owc_sod_gam_dut_azi_tur_bem_jav_dgb_glc_eng_bsq_pan_sid_moo_mnd_ben_afr_zul_mcd_akn_fre_fin_yor_bam_hun_alb_hau_geo_por_hin_swe_ukr_wly_chh_krd_est_swt_tag_mol_ind_jpn_knd_kor_bul_bos_dyu_grk_bat_ita_mlt_mao_cnt_prs_lda_lat_anl_spa_nor_slo_pol_qcu_ger_guj_urd_swa_amr_rus_amh_arw_mly_scr_tsn_ctl_xho_sun_tha_aeg_tml_igb_cic_uzb_svk_cze_aze_ven_vie_heb_ses_tsw_ewe	-0.0295360180093591	-0.0696468384764838	0.944624294175818
712	hau_alb_moo_lit_aeg_gam_heb_cze_tur_aze_swt_mao_tsw_pol_por_bsq_bos_owc_fbf_mnd_scr_fre_akn_bul_dyu_svk_hun_bam_cic_fin_mol_chh_geo_pan_ukr_eng_dut_mlt_amr_swe_est_bem_mly_krd_tag_jpn_knd_kor_rus_ita_ewe_nor_sun_slo_tig_bat_cnt_glc_dgb_arw_amh_spa_hin_ben_guj_qcu_ctl_mcd_urd_swa_sid_rom_sod_afr_jav_ger_lda_grk_ven_ind_tha_wly_tml_tsn_ses_azi_lat_prs_uzb_igb_vie_anl_zul_yor_xho	0.166917197896805	0.392828964214835	0.695344783021546
713	chh_eng_xho_spa_gam_hau_sid_krd_tur_azi_tsn_bat_yor_ger_mol_bsq_slo_owc_igb_mnd_ben_bul_ven_prs_tsw_hin_est_swa_lda_hun_rus_wly_geo_alb_svk_dut_pan_amh_aeg_cze_fin_bem_mao_afr_sun_jpn_tml_kor_rom_guj_ewe_lat_tag_bos_tig_ind_cnt_urd_cic_scr_amr_fre_lit_ukr_swe_qcu_ita_ctl_por_zul_heb_grk_sod_glc_mly_arw_fbf_mcd_akn_jav_tha_anl_knd_ses_dgb_uzb_pol_nor_aze_bam_vie_mlt_swt_moo_dyu	-0.351470796583961	-0.83217283770181	0.407443191603556
714	owc_nor_igb_bos_anl_tig_hau_fre_azi_tur_dgb_sun_cic_spa_pan_bsq_urd_chh_tsn_cnt_glc_cze_xho_dut_akn_mol_hun_tsw_ses_fin_grk_sod_geo_prs_rom_ukr_rus_amh_aeg_pol_est_fbf_mao_slo_mly_jpn_tml_kor_guj_eng_yor_hin_jav_svk_mlt_tag_mnd_krd_bam_ben_amr_lit_arw_ger_ctl_qcu_alb_lat_afr_lda_sid_por_heb_swe_bat_ita_dyu_mcd_swa_ind_tha_gam_knd_bem_ven_uzb_bul_scr_aze_zul_vie_wly_moo_swt_ewe	0.527025131853816	1.24531351456333	0.216145098241228
715	wly_fre_akn_slo_gam_sid_tig_urd_tur_uzb_fbf_ind_igb_nor_prs_bsq_por_sod_cic_cnt_bul_grk_ses_ben_tsw_guj_est_xho_ewe_fin_spa_anl_geo_mol_svk_pol_alb_mlt_owc_dut_hun_zul_mao_ita_bat_jpn_knd_kor_glc_mcd_dgb_bos_sun_rom_amr_jav_mnd_cze_bam_rus_chh_afr_ger_swe_krd_qcu_eng_lit_ukr_ven_aeg_lat_hau_scr_mly_pan_bem_hin_dyu_tag_tha_heb_tml_yor_swt_aze_arw_ctl_azi_tsn_vie_amh_lda_moo_swa	-0.0785272458531055	-0.185182769016006	0.853488946694624
716	chh_prs_dyu_afr_amr_tig_sod_lat_aze_azi_fbf_sun_ven_guj_krd_bsq_swe_amh_cic_cnt_svk_cze_xho_glc_ewe_fre_hun_dgb_ses_est_spa_owc_geo_slo_rus_bul_mcd_hau_wly_eng_fin_swt_mly_por_bat_jpn_knd_kor_bos_alb_bam_pol_tag_urd_gam_mao_mnd_ukr_akn_ben_anl_pan_scr_lit_arw_qcu_grk_ita_rom_lda_aeg_ctl_heb_hin_ind_nor_yor_ger_tsn_jav_tha_mlt_tml_tsw_bem_uzb_mol_dut_tur_zul_vie_sid_swa_moo_igb	-0.0732319563345501	-0.172816642650248	0.863171110117439
717	tig_fre_igb_lat_anl_chh_owc_afr_aze_uzb_dgb_jav_zul_eng_rus_bsq_alb_sod_dyu_mnd_cze_pol_tsw_bos_swa_mcd_hun_yor_swt_fin_scr_wly_geo_slo_ita_urd_mol_amh_hau_por_est_xho_ind_arw_mao_jpn_knd_kor_lit_prs_akn_svk_mly_ctl_mlt_bat_cnt_krd_lda_guj_aeg_dut_ukr_bul_hin_qcu_ger_spa_glc_bem_gam_ben_heb_rom_sun_pan_bam_nor_ven_tag_tha_sid_tml_tsn_cic_azi_swe_grk_tur_ewe_vie_amr_fbf_moo_ses	-0.124892080051525	-0.294488385336317	0.769041065334004
718	tig_nor_bam_grk_owc_mlt_amh_arw_uzb_tur_fbf_ind_igb_bul_urd_bsq_slo_anl_tsn_mnd_ben_afr_moo_ukr_xho_guj_hun_dgb_akn_fin_ger_wly_geo_bos_lit_lat_spa_amr_hau_por_est_lda_tag_ita_jav_jpn_knd_kor_krd_prs_tsw_ctl_mly_alb_aeg_bat_cnt_cze_dyu_mcd_chh_glc_mol_dut_fre_qcu_pan_scr_hin_zul_sod_swe_gam_pol_sun_svk_swt_rus_swa_mao_tha_heb_tml_yor_bem_aze_rom_eng_azi_ewe_vie_sid_ses_cic_ven	-0.213532628796436	-0.504443794420631	0.615142657195934
719	sod_rom_dgb_por_aeg_amh_wly_rus_tur_uzb_bam_sun_tsn_ita_mcd_bsq_lit_owc_akn_cnt_ger_krd_yor_guj_lda_grk_est_zul_bem_fin_lat_mlt_geo_dut_swe_mol_urd_anl_chh_hin_hun_dyu_ind_spa_mly_jpn_tml_kor_nor_slo_fbf_scr_bat_afr_hau_jav_mnd_bul_igb_glc_tig_eng_ben_arw_prs_qcu_pol_fre_ukr_swa_sid_svk_gam_ctl_mao_cze_ven_pan_moo_tag_tha_heb_knd_xho_ses_azi_bos_alb_aze_swt_vie_amr_tsw_ewe_cic	-0.628993397200739	-1.50461158422846	0.135812680491962
720	aeg_rus_ven_pan_hau_amr_wly_bul_tur_azi_tsw_mao_zul_swe_mcd_bsq_spa_sid_lda_cnt_glc_scr_tsn_urd_ses_ben_est_swa_xho_hun_dut_heb_geo_krd_cze_hin_nor_owc_sod_lit_fin_igb_jav_ita_bat_jpn_tml_kor_ukr_ctl_bam_arw_ind_slo_gam_sun_mnd_lat_akn_por_amh_guj_rom_alb_grk_qcu_prs_fre_svk_dgb_mlt_eng_anl_ger_tag_afr_ewe_pol_moo_mly_tha_chh_knd_cic_yor_uzb_bos_mol_aze_bem_vie_tig_dyu_swt_fbf	0.0822642227801499	0.193535837095564	0.846961415210561
721	mlt_pol_igb_rus_heb_aeg_amh_krd_tur_aze_fbf_tag_xho_glc_ita_bsq_cze_hau_bam_mnd_dut_grk_zul_alb_lda_ukr_est_ses_tsn_hun_afr_owc_geo_spa_fre_mcd_bul_tig_sid_nor_fin_bem_jav_arw_sun_jpn_knd_kor_scr_bos_ven_pan_mao_ger_sod_bat_cnt_swe_moo_eng_amr_slo_lit_guj_lat_qcu_ctl_urd_rom_swt_chh_prs_wly_mol_mly_svk_cic_ben_dyu_ind_tha_anl_tml_tsw_akn_azi_por_hin_uzb_dgb_vie_gam_yor_ewe_swa	-0.816092717226982	-1.96485633783156	0.0524152412262568
722	wly_ita_akn_afr_heb_aeg_chh_eng_uzb_aze_cic_sun_bam_hin_lit_bsq_bul_sid_fbf_mnd_rus_lat_bem_pan_tsn_arw_fin_yor_swa_hun_scr_amr_geo_mol_prs_swe_rom_amh_tig_pol_est_xho_jav_svk_bat_jpn_knd_kor_ctl_ben_igb_urd_ind_ukr_sod_mly_cnt_por_ses_alb_anl_grk_nor_krd_fre_qcu_slo_dut_mcd_dyu_owc_guj_gam_spa_mao_cze_ven_ger_dgb_tag_tha_hau_tml_lda_tsw_tur_glc_bos_azi_zul_vie_mlt_swt_ewe_moo	-0.532078004601157	-1.26783324445194	0.208022533509587
723	tig_svk_ewe_guj_gam_wly_anl_dut_aze_azi_bam_mly_dyu_swe_ita_bsq_rom_amr_zul_cnt_ben_fre_lda_hin_tsn_prs_est_dgb_swt_hun_rus_mlt_geo_lat_scr_pan_afr_aeg_amh_bos_fin_tsw_sun_spa_ind_jpn_tml_kor_nor_grk_bem_pol_jav_cze_sod_tag_mnd_glc_ses_ctl_hau_por_mcd_slo_bul_qcu_ger_arw_eng_akn_heb_urd_chh_ukr_mao_mol_igb_lit_ven_bat_tha_owc_knd_xho_swa_tur_alb_krd_uzb_fbf_vie_sid_moo_yor_cic	-0.538472019149336	-1.28234912311069	0.202907422419948
724	heb_bul_zul_arw_sid_aeg_hau_fre_azi_uzb_ewe_ind_ses_hin_guj_bsq_ger_amh_ven_cnt_pan_svk_lda_prs_yor_rus_est_dyu_swt_fin_rom_chh_geo_bos_mol_urd_ukr_owc_tig_dut_hun_bam_sun_slo_tag_jpn_knd_kor_cze_nor_akn_lat_jav_mcd_anl_mly_mnd_ctl_dgb_krd_wly_glc_spa_eng_lit_qcu_pol_ben_afr_xho_gam_grk_sod_swe_mao_por_igb_ita_tsw_bat_tha_mlt_tml_bem_moo_tur_alb_scr_aze_tsn_vie_amr_fbf_swa_cic	-0.488525460963405	-1.16172772841615	0.248318960506609
725	amh_por_ven_krd_gam_wly_mlt_hin_tur_azi_ewe_mly_swt_afr_ukr_bsq_alb_heb_swa_mnd_pan_lat_akn_glc_igb_ctl_fin_cic_yor_hun_spa_aeg_geo_scr_prs_fre_svk_amr_sid_mol_est_ses_sun_urd_bat_jpn_knd_kor_nor_slo_xho_bul_jav_ita_chh_tag_cnt_rus_bam_lit_sod_ger_pol_cze_dut_qcu_bos_arw_grk_zul_hau_swe_tig_ben_mao_mcd_moo_guj_lda_ind_tha_anl_tml_tsw_tsn_uzb_eng_rom_aze_bem_vie_owc_dgb_fbf_dyu	-0.863905839767871	-2.09209718525436	0.0391544631670429
726	anl_ukr_swa_swe_sid_chh_wly_hin_azi_uzb_bem_mly_igb_ctl_mol_bsq_guj_gam_bam_mnd_dut_arw_cic_slo_fbf_ger_est_akn_swt_fin_eng_heb_geo_svk_prs_ita_lat_amh_tig_lit_hun_ewe_ind_mcd_jav_jpn_tml_kor_afr_bul_yor_urd_sun_pol_owc_tag_cnt_scr_ven_pan_amr_fre_krd_spa_nor_qcu_por_rus_ben_dgb_aeg_grk_sod_bos_mao_alb_tsn_glc_zul_bat_tha_hau_knd_tsw_moo_tur_cze_rom_aze_xho_vie_mlt_dyu_ses_lda	0.099683408700299	0.234815986029193	0.814867791968262
727	owc_scr_ses_bos_tig_mlt_sod_pol_aze_uzb_ewe_jav_tsn_rom_arw_bsq_lat_chh_akn_mnd_rus_eng_dyu_fre_dgb_ukr_est_tsw_swa_hun_guj_aeg_geo_mol_urd_por_pan_wly_amr_ita_fin_yor_sun_bul_bat_jpn_tml_kor_spa_nor_bam_afr_mao_alb_heb_ind_cnt_ben_fbf_krd_amh_hin_prs_grk_ctl_qcu_cze_slo_ger_bem_anl_mcd_sid_svk_mly_dut_swt_swe_moo_tag_tha_hau_knd_zul_ven_tur_glc_lit_azi_igb_vie_gam_lda_cic_xho	-0.532331371524909	-1.26730594104127	0.208210117479804
728	owc_krd_fbf_ben_sid_anl_chh_por_aze_tur_swa_mao_tsn_alb_slo_bsq_bos_amr_zul_cnt_glc_mcd_xho_ger_moo_rom_est_akn_tsw_hun_fre_gam_geo_ita_arw_lit_urd_heb_wly_nor_fin_ses_mly_svk_bat_jpn_tml_kor_scr_spa_bem_pol_ind_swe_mlt_jav_mnd_pan_igb_mol_aeg_guj_afr_cze_eng_qcu_dut_hin_ctl_bam_amh_prs_hau_grk_tag_rus_lda_ukr_cic_sun_tha_tig_knd_ven_yor_azi_bul_lat_uzb_dgb_vie_sod_ewe_swt_dyu	-0.121250117704122	-0.285932073155005	0.775566075154299
729	mlt_bul_ewe_lat_heb_wly_gam_prs_azi_tur_akn_mao_bam_arw_cze_bsq_ctl_anl_fbf_mnd_spa_ben_dgb_eng_yor_afr_hun_ses_igb_est_mol_chh_geo_urd_svk_lit_dut_sod_sid_ger_fin_swt_bat_rom_tag_jpn_tml_kor_glc_krd_xho_nor_sun_guj_amh_mly_cnt_pan_moo_por_tig_swe_grk_ukr_rus_qcu_pol_slo_fre_cic_hau_bos_owc_ita_jav_mcd_ven_scr_tsw_ind_tha_aeg_knd_tsn_swa_uzb_hin_alb_aze_bem_vie_amr_dyu_zul_lda	-0.272915681083433	-0.64502673907837	0.520497926022244
730	heb_krd_bem_afr_mlt_wly_sid_arw_azi_aze_dgb_tag_cic_lat_urd_bsq_spa_amh_bam_cnt_ukr_bos_ven_fre_xho_pol_hun_moo_ewe_est_bul_aeg_geo_eng_prs_slo_hin_gam_amr_mol_fin_tsn_mly_pan_bat_jpn_knd_kor_mcd_rom_ses_glc_jav_ger_hau_mao_mnd_guj_lda_nor_chh_ita_alb_ben_por_qcu_ctl_lit_scr_swt_tig_grk_anl_cze_ind_svk_akn_dut_fbf_sun_tha_sod_tml_dyu_yor_uzb_swe_rus_tur_tsw_vie_owc_swa_igb_zul	0.000644112314461284	0.00151575444596838	0.998793850035538
731	hau_mcd_yor_bul_aeg_amr_gam_ger_tur_uzb_akn_bat_dgb_nor_slo_bsq_ukr_anl_tsn_cnt_eng_pol_bem_krd_lda_alb_est_fbf_swt_fin_scr_chh_geo_lat_por_afr_ctl_amh_owc_ben_hun_tsw_jav_pan_mao_jpn_knd_kor_fre_spa_ven_mol_sun_lit_tig_tag_mnd_swe_moo_glc_heb_prs_svk_dut_urd_qcu_rom_grk_rus_swa_sid_arw_sod_guj_ind_cze_bam_ita_ses_mly_tha_wly_tml_cic_ewe_azi_bos_hin_aze_zul_vie_mlt_dyu_igb_xho	-0.387771454126589	-0.920356992872876	0.359767426112964
732	chh_pol_tsw_ger_amh_aeg_sid_rus_tur_aze_dgb_bat_igb_mcd_pan_bsq_svk_hau_zul_mnd_scr_slo_xho_urd_akn_ita_hun_swt_bem_fin_prs_wly_geo_por_rom_hin_dut_gam_anl_ukr_est_yor_ind_krd_sun_jpn_tml_kor_ben_lit_cic_fre_jav_guj_sod_mao_cnt_glc_ven_eng_tig_bul_mol_nor_ctl_qcu_cze_lat_spa_dyu_mlt_arw_owc_afr_mly_bos_swa_alb_ses_tag_tha_heb_knd_tsn_fbf_azi_swe_grk_uzb_ewe_vie_amr_moo_lda_bam	-1.11446622957055	-2.73525997287772	0.00746471282887095
733	sid_mcd_lda_por_hau_wly_owc_glc_tur_uzb_ven_tag_bam_pol_hin_bsq_dut_chh_swt_mnd_krd_lat_tsw_arw_fbf_ger_fin_dyu_swa_est_ctl_amr_geo_cze_swe_prs_afr_anl_tig_grk_hun_yor_mly_urd_jav_jpn_knd_kor_slo_bos_igb_pan_sun_guj_aeg_ind_cnt_fre_dgb_eng_sod_mol_rom_ben_alb_qcu_svk_lit_scr_cic_amh_ukr_mlt_spa_mao_nor_ewe_rus_bem_bat_tha_heb_tml_moo_xho_azi_ita_bul_aze_tsn_vie_gam_ses_zul_akn	0.719561071388711	1.70446282832837	0.0916334787144792
734	wly_krd_tsw_hin_amr_anl_sid_glc_azi_uzb_zul_mao_ewe_ger_spa_bsq_ctl_heb_bam_cnt_mol_lit_ven_nor_cic_bul_est_lda_bem_fin_bos_owc_geo_pol_mcd_fre_arw_amh_mlt_alb_hun_yor_mly_cze_tag_jpn_tml_kor_rom_grk_igb_ukr_sun_guj_chh_bat_mnd_scr_dgb_dut_hau_svk_pan_ita_afr_qcu_lat_rus_por_ses_gam_urd_sod_slo_jav_prs_fbf_eng_swt_ind_tha_aeg_knd_akn_xho_tur_swe_ben_aze_tsn_vie_tig_moo_swa_dyu	-0.237567207242276	-0.56057165909697	0.576437591139114
735	sid_fre_swa_por_gam_amh_wly_slo_uzb_tur_ses_bat_tsw_eng_afr_bsq_grk_amr_ewe_cnt_mcd_dut_zul_ukr_moo_arw_fin_tsn_ven_hun_nor_sod_geo_bul_scr_bos_ben_hau_anl_mol_est_bam_mly_lat_tag_jpn_knd_kor_rus_lit_swt_prs_jav_urd_heb_mao_mnd_guj_lda_ger_chh_rom_ita_cze_spa_qcu_ctl_pol_hin_akn_tig_alb_aeg_glc_sun_pan_bem_svk_fbf_ind_tha_owc_tml_dgb_dyu_azi_krd_swe_aze_xho_vie_mlt_igb_yor_cic	-0.0410729672190479	-0.0967323705850365	0.923147087100366
736	hau_lit_ewe_cze_mlt_amh_wly_guj_aze_uzb_dgb_jav_yor_afr_bos_bsq_fre_chh_akn_cnt_ctl_glc_cic_slo_ses_pan_est_swa_bam_fin_arw_sid_geo_ita_ukr_nor_swe_amr_tig_scr_hun_xho_sun_ben_tag_jpn_knd_kor_rom_spa_fbf_pol_ind_grk_heb_bat_mnd_bul_tsn_rus_gam_mol_hin_mcd_krd_qcu_ger_por_urd_igb_aeg_eng_sod_dut_mly_svk_zul_alb_swt_mao_tha_anl_tml_bem_dyu_tur_lat_prs_azi_lda_vie_owc_tsw_moo_ven	-0.237961625462945	-0.562237270391503	0.575307045971003
737	sid_hin_cic_glc_gam_aeg_tig_rus_azi_uzb_dyu_bat_swa_mol_prs_bsq_cze_chh_tsn_mnd_nor_swe_tsw_krd_ewe_eng_fin_ven_akn_hun_mcd_owc_geo_ukr_ita_slo_dut_amr_mlt_bul_est_fbf_sun_afr_jav_jpn_tml_kor_lat_scr_yor_pan_mao_arw_wly_ind_cnt_pol_bem_ctl_anl_lit_rom_grk_guj_qcu_fre_urd_bos_moo_heb_svk_amh_spa_tag_por_ses_ben_swt_mly_tha_hau_knd_bam_lda_aze_alb_ger_tur_xho_vie_sod_dgb_igb_zul	-0.577355884200061	-1.37869852120816	0.171295009707656
738	amh_bul_igb_nor_mlt_chh_anl_rus_uzb_aze_moo_jav_zul_swe_arw_bsq_rom_sod_dgb_mnd_mcd_ukr_bam_prs_swa_guj_fin_bem_lda_est_ger_sid_geo_cze_mol_lit_krd_gam_hau_pan_hun_xho_bat_ita_sun_jpn_tml_kor_scr_pol_tsw_slo_tag_eng_tig_ind_cnt_por_fbf_alb_aeg_afr_urd_fre_glc_qcu_spa_ben_ctl_ses_owc_grk_heb_lat_mly_svk_cic_dut_yor_mao_tha_amr_knd_ven_dyu_tur_hin_bos_azi_akn_vie_wly_tsn_swt_ewe	0.19096945917319	0.44935456230268	0.654221386357722
739	amh_urd_lda_lit_owc_hau_chh_afr_uzb_tur_swa_jav_fbf_fre_hin_bsq_ita_amr_zul_cnt_nor_swe_tsn_cze_swt_scr_fin_bem_igb_est_grk_sid_geo_alb_prs_ben_eng_sod_aeg_guj_hun_dyu_tag_bos_mly_jpn_tml_kor_lat_slo_yor_svk_ind_ctl_gam_bat_mnd_spa_dgb_ger_heb_pan_pol_bul_glc_qcu_rom_rus_ukr_moo_wly_mcd_tig_por_mao_arw_cic_mol_ewe_sun_tha_mlt_knd_bam_ses_aze_dut_krd_azi_ven_vie_anl_akn_xho_tsw	-0.572842580582014	-1.36618183721554	0.175176339203919
740	tig_krd_zul_dut_wly_gam_aeg_ukr_tur_uzb_dyu_mao_cic_cze_prs_bsq_svk_sod_lda_mnd_ben_bul_fbf_rom_ses_rus_hun_bam_dgb_est_mcd_owc_geo_mol_afr_fre_lit_hau_anl_grk_fin_tsw_ind_nor_tag_jpn_tml_kor_glc_spa_ven_hin_sun_ita_amr_jav_cnt_ctl_bem_slo_heb_por_pol_pan_lat_qcu_urd_swe_arw_tsn_amh_bos_mlt_eng_bat_alb_yor_guj_swt_mly_tha_chh_knd_akn_moo_azi_ger_scr_aze_swa_vie_sid_ewe_igb_xho	-0.392410861736734	-0.929912999859468	0.354823650441793
741	amh_cze_tsn_bul_gam_sod_aeg_rom_azi_uzb_lda_mly_dgb_guj_ukr_bsq_dut_tig_ses_cnt_fre_lit_zul_alb_igb_urd_fin_ven_moo_hun_prs_owc_geo_por_mcd_nor_scr_anl_heb_lat_est_yor_bat_grk_ind_jpn_knd_kor_spa_ita_bam_swe_tag_pan_wly_jav_mnd_svk_swa_afr_sid_rus_ben_hin_eng_qcu_pol_krd_ger_bem_chh_arw_hau_slo_mao_mol_swt_bos_ewe_sun_tha_mlt_tml_dyu_akn_aze_ctl_glc_tur_tsw_vie_amr_xho_fbf_cic	-1.28052044683188	-3.18738649936972	0.00195572264990964
742	sod_ger_tsw_eng_chh_tig_aeg_ukr_uzb_aze_fbf_bat_bam_cze_nor_bsq_swe_wly_yor_mnd_guj_svk_lda_alb_swt_por_hun_dyu_zul_est_pol_gam_geo_hin_mcd_bul_pan_hau_heb_krd_fin_igb_mly_rus_mao_jpn_knd_kor_lit_urd_xho_ita_ind_grk_owc_jav_cnt_bos_ewe_arw_mlt_dut_spa_scr_rom_qcu_prs_slo_mol_tsn_anl_glc_amh_ctl_sun_ben_akn_lat_swa_tag_tha_sid_tml_ses_ven_azi_afr_fre_tur_dgb_vie_amr_bem_moo_cic	-0.471708300181352	-1.12225072432604	0.264644933125379
743	wly_svk_igb_rus_amh_sid_owc_spa_uzb_azi_tsn_bat_fbf_dut_guj_bsq_bul_heb_ses_mnd_ukr_nor_bem_hin_tsw_mol_hun_moo_swa_fin_bos_hau_geo_eng_afr_slo_mcd_gam_sod_fre_est_ewe_mly_cze_tag_jpn_tml_kor_krd_arw_cic_pol_mao_por_mlt_sun_cnt_alb_yor_grk_aeg_glc_scr_lat_pan_qcu_rom_prs_lit_xho_anl_ita_chh_ger_jav_urd_akn_swe_dgb_ind_tha_tig_knd_swt_ven_aze_ben_ctl_tur_zul_vie_amr_bam_dyu_lda	0.153477875062213	0.361554826648677	0.718504862340353
744	anl_svk_zul_ita_amr_owc_sid_por_uzb_tur_dyu_tag_ses_krd_pol_bsq_alb_aeg_xho_mnd_ukr_arw_dgb_ctl_moo_nor_fin_fbf_igb_hun_pan_sod_geo_bul_ger_fre_urd_tig_mlt_eng_est_swt_ind_swe_mly_jpn_tml_kor_ben_rus_cic_guj_bat_hin_hau_sun_cnt_spa_ewe_glc_wly_dut_mol_prs_cze_qcu_bos_slo_scr_bam_gam_grk_amh_afr_jav_lit_tsn_rom_ven_mao_tha_heb_knd_yor_swa_azi_lat_mcd_aze_lda_vie_chh_akn_tsw_bem	-0.840226634151	-2.03060097943292	0.0451509296262798
745	anl_spa_lda_lat_heb_sid_owc_por_tur_uzb_tsw_jav_dyu_slo_bos_bsq_hin_chh_xho_cnt_bul_pan_ewe_rom_moo_ger_fin_fbf_bam_est_eng_wly_geo_urd_ukr_fre_guj_aeg_gam_swe_hun_igb_ind_alb_mly_jpn_tml_kor_lit_rus_swa_nor_bat_scr_amh_mao_mnd_ita_ses_afr_mlt_mcd_cze_dut_pol_qcu_glc_mol_ben_swt_hau_arw_amr_ctl_sun_krd_bem_svk_yor_tag_tha_sod_knd_ven_tsn_azi_prs_grk_aze_dgb_vie_tig_cic_zul_akn	0.446843687402033	1.05415778731141	0.294541724809037
746	hau_grk_fbf_hin_sod_gam_owc_lit_aze_uzb_bem_bat_ewe_urd_arw_bsq_dut_amr_swt_cnt_slo_cze_tsn_ben_xho_glc_fin_zul_ses_hun_alb_sid_geo_swe_spa_fre_guj_mlt_amh_krd_est_tsw_mly_mcd_mao_jpn_tml_kor_mol_ita_cic_rus_sun_prs_aeg_ind_mnd_pan_bam_pol_wly_nor_scr_eng_svk_qcu_bul_afr_lat_yor_chh_por_heb_rom_jav_ukr_swa_bos_ven_tag_tha_tig_knd_dyu_moo_azi_ger_ctl_tur_dgb_vie_anl_akn_lda_igb	-0.444288896101599	-1.05561504854423	0.293878710108628
747	gam_urd_ewe_arw_hau_tig_wly_krd_azi_aze_lda_bat_dyu_glc_mol_bsq_svk_heb_swa_cnt_prs_rom_zul_eng_bem_afr_fin_fbf_moo_est_swe_mlt_geo_dut_mcd_bos_lat_aeg_amh_lit_hun_tsn_ind_ben_mly_jpn_knd_kor_bul_scr_ses_pol_tag_slo_anl_mao_mnd_hin_dgb_guj_sid_cze_fre_alb_grk_qcu_ita_nor_ctl_yor_chh_spa_owc_ukr_sun_pan_igb_ger_cic_jav_tha_sod_tml_akn_tsw_tur_rus_por_uzb_xho_vie_amr_ven_swt_bam	-0.446776781462508	-1.06184001949448	0.291057974250558
748	chh_dut_xho_bul_sod_amr_tig_eng_tur_uzb_akn_jav_zul_fre_alb_bsq_afr_sid_dgb_cnt_scr_ger_fbf_guj_moo_nor_est_yor_dyu_fin_ctl_hau_geo_swe_lit_ben_grk_owc_heb_rom_hun_tsw_ind_lat_tag_jpn_knd_kor_cze_arw_bam_mol_bat_glc_mlt_sun_mnd_prs_ses_mcd_amh_svk_por_ita_krd_qcu_ukr_urd_pan_swa_anl_slo_gam_rus_mly_bos_igb_hin_bem_mao_tha_aeg_tml_cic_swt_aze_spa_pol_azi_tsn_vie_wly_ven_ewe_lda	-0.701065920769152	-1.68038345366927	0.0962388209753437
749	gam_grk_moo_arw_tig_amr_chh_bos_aze_tur_swt_tag_tsn_slo_prs_bsq_scr_sid_ven_cnt_ukr_mol_akn_pol_fbf_rom_hun_cic_lda_est_ben_aeg_geo_nor_rus_afr_fre_owc_hau_svk_fin_yor_sun_urd_jav_jpn_knd_kor_glc_lit_dgb_guj_mly_ctl_mlt_ind_mnd_bul_dyu_alb_anl_krd_por_mcd_spa_qcu_cze_hin_ita_igb_heb_eng_amh_swe_bat_dut_swa_lat_zul_mao_tha_sod_tml_ewe_xho_uzb_pan_ger_azi_bem_vie_wly_ses_bam_tsw	-0.159337622426429	-0.376947152178111	0.707071618046224
750	amr_ukr_dyu_rus_tig_gam_anl_lit_tur_azi_ewe_ind_lda_krd_mcd_bsq_svk_mlt_cic_mnd_ctl_mol_swa_spa_dgb_ben_fin_swt_tsw_est_glc_owc_geo_ita_arw_rom_slo_sid_aeg_pol_hun_xho_tag_grk_jav_jpn_tml_kor_cze_dut_ven_pan_bat_nor_heb_mly_cnt_swe_zul_bul_amh_afr_urd_por_prs_qcu_eng_ger_scr_tsn_chh_bos_sod_alb_mao_guj_yor_hin_fbf_sun_tha_wly_knd_bam_igb_aze_lat_fre_uzb_akn_vie_hau_ses_moo_bem	-0.723787995590502	-1.73372428069845	0.0862809501019849
751	tig_glc_bem_mol_gam_amh_chh_ger_azi_tur_swt_mao_dyu_scr_rus_bsq_slo_owc_tsw_mnd_lit_guj_yor_mcd_fbf_cze_fin_lda_ewe_est_por_heb_geo_hin_swe_dut_arw_amr_sid_alb_hun_tsn_sun_lat_bat_jpn_tml_kor_spa_urd_akn_nor_mly_grk_anl_ind_cnt_ita_swa_ctl_sod_fre_ukr_prs_bos_qcu_svk_eng_rom_ven_aeg_pan_hau_pol_tag_krd_bam_ben_cic_jav_tha_wly_knd_zul_moo_aze_afr_bul_uzb_ses_vie_mlt_dgb_igb_xho	0.288589196995465	0.680279582996745	0.49801749974764
752	heb_hin_igb_rus_owc_mlt_tig_por_azi_tur_ses_mly_ven_bul_swe_bsq_ukr_gam_moo_mnd_dut_ger_dyu_bos_bem_nor_fin_tsw_yor_hun_svk_sod_geo_alb_ben_lat_pan_sid_chh_urd_est_swt_sun_slo_tag_jpn_tml_kor_pol_krd_lda_rom_bat_grk_aeg_jav_cnt_mol_swa_guj_hau_cze_spa_fre_eng_qcu_glc_scr_lit_bam_wly_arw_amh_ctl_mao_afr_xho_ita_ewe_ind_tha_anl_knd_cic_dgb_uzb_prs_mcd_aze_fbf_vie_amr_zul_akn_tsn	-0.576156374994036	-1.37769631065294	0.171603357766007
753	tig_mol_bam_pan_amh_sid_mlt_pol_azi_tur_ven_ind_xho_hin_ger_bsq_ctl_wly_yor_cnt_krd_lit_swa_mcd_tsn_fre_hun_zul_akn_fin_prs_amr_geo_scr_bul_eng_dut_aeg_heb_swe_est_lda_bat_ita_jav_jpn_knd_kor_ukr_spa_tsw_ben_mao_por_owc_tag_mnd_rom_ses_slo_chh_nor_guj_afr_rus_qcu_urd_grk_cze_swt_gam_glc_sod_lat_mly_bos_moo_svk_dgb_sun_tha_hau_tml_ewe_dyu_aze_arw_alb_uzb_cic_vie_anl_bem_igb_fbf	-0.669824821118748	-1.60565447292998	0.111740290923483
754	anl_krd_cic_spa_hau_gam_mlt_swe_tur_uzb_ses_mao_bem_fre_svk_bsq_lat_tig_swa_cnt_ctl_ukr_akn_bul_dgb_slo_est_fbf_ven_hun_eng_aeg_geo_lit_ben_nor_hin_amh_sod_alb_fin_zul_jav_rom_ind_jpn_tml_kor_cze_grk_bam_urd_bat_pol_amr_tag_mnd_prs_xho_bos_sid_mol_glc_por_scr_qcu_mcd_ita_afr_yor_wly_pan_heb_rus_sun_dut_dyu_guj_tsw_mly_tha_chh_knd_lda_tsn_aze_ger_arw_azi_swt_vie_owc_ewe_igb_moo	-0.219316206325522	-0.517707130505663	0.605891946889917
755	chh_urd_ven_arw_mlt_aeg_amh_guj_aze_tur_dgb_bat_bam_lat_cze_bsq_scr_wly_xho_mnd_krd_svk_igb_swe_moo_rom_est_bem_ewe_hun_spa_sid_geo_lit_rus_prs_ita_sod_amr_por_fin_dyu_ind_ctl_tag_jpn_knd_kor_glc_ger_tsn_mcd_sun_fre_hau_jav_cnt_pan_swa_bul_gam_grk_dut_nor_alb_qcu_bos_ben_slo_fbf_heb_ukr_owc_afr_mao_eng_lda_hin_yor_mly_tha_tig_tml_ses_cic_azi_mol_pol_uzb_tsw_vie_anl_zul_swt_akn	-0.547049390313627	-1.30383614559078	0.195507602000781
756	amh_nor_swt_pol_chh_heb_tig_ukr_azi_uzb_dgb_ind_akn_rom_bul_bsq_mol_aeg_ses_mnd_bos_arw_ven_prs_bam_svk_fin_cic_swa_hun_mcd_gam_geo_grk_hin_pan_krd_amr_sid_cze_est_lda_jav_glc_bat_jpn_knd_kor_lit_ben_tsn_scr_tag_ita_sod_sun_cnt_afr_ewe_urd_hau_fre_swe_slo_ger_qcu_guj_rus_ctl_dyu_owc_por_wly_spa_mly_eng_moo_alb_xho_mao_tha_anl_tml_bem_yor_tur_lat_dut_aze_fbf_vie_mlt_igb_tsw_zul	-0.726782335222704	-1.74361402349768	0.0845309894147521
757	anl_pol_fbf_bul_owc_hau_tig_ukr_uzb_tur_bem_tag_tsn_urd_mcd_bsq_eng_amh_tsw_cnt_glc_guj_swt_krd_swa_slo_hun_ses_xho_est_scr_gam_geo_pan_ger_rus_spa_sid_mlt_grk_fin_igb_jav_arw_mao_jpn_tml_kor_bos_dut_yor_fre_bat_hin_heb_ind_mnd_por_dgb_ita_wly_ben_svk_afr_swe_qcu_alb_lit_mol_ewe_aeg_prs_amr_ctl_mly_cze_akn_nor_lda_sun_tha_sod_knd_bam_dyu_azi_lat_rom_aze_ven_vie_chh_cic_zul_moo	0.329971970020904	0.777240327476811	0.438989598859261
758	wly_por_dyu_mol_sod_gam_tig_ben_aze_uzb_lda_mao_bam_krd_ctl_bsq_slo_hau_tsw_mnd_ger_scr_moo_arw_zul_urd_hun_swt_fbf_fin_bul_anl_geo_fre_pol_rom_lit_sid_chh_nor_est_igb_jav_eng_mly_jpn_tml_kor_guj_hin_bem_lat_bat_spa_heb_sun_cnt_ita_dgb_alb_amh_afr_rus_dut_ukr_qcu_swe_grk_bos_yor_mlt_prs_owc_cze_ind_glc_ses_svk_akn_tag_tha_amr_knd_tsn_ewe_azi_pan_mcd_tur_ven_vie_aeg_swa_cic_xho	-0.613679110386085	-1.46787167765204	0.145513112425157
759	mlt_ben_dgb_glc_sod_anl_tig_scr_tur_aze_xho_tag_ewe_slo_krd_bsq_cze_aeg_tsw_cnt_bos_prs_ses_nor_tsn_mcd_hun_swt_igb_fin_fre_owc_geo_arw_grk_por_guj_sid_wly_mol_est_lda_jav_dut_bat_jpn_tml_kor_ukr_lit_dyu_pan_mao_svk_amh_ind_mnd_eng_cic_spa_chh_swe_ctl_ger_lat_qcu_rom_urd_pol_zul_hau_bul_gam_alb_mly_hin_swa_ita_bem_sun_tha_amr_knd_bam_moo_uzb_rus_afr_azi_ven_vie_heb_yor_fbf_akn	-0.754518557523288	-1.81408675968553	0.0728889794843034
760	heb_rus_moo_cze_mlt_chh_amr_swe_azi_tur_yor_tag_dgb_rom_bul_bsq_mol_sod_xho_mnd_nor_ita_bam_mcd_igb_spa_fin_swa_bem_est_afr_sid_geo_bos_svk_grk_alb_hau_owc_pol_hun_swt_ind_krd_mly_jpn_knd_kor_glc_arw_zul_slo_jav_fre_gam_mao_cnt_dut_tsw_prs_amh_guj_urd_ger_ukr_qcu_ctl_eng_ben_ewe_wly_lat_tig_por_bat_pan_tsn_scr_ses_sun_tha_aeg_tml_lda_ven_aze_hin_lit_uzb_akn_vie_anl_fbf_dyu_cic	-0.766959523369456	-1.84464407663146	0.0682724127397988
761	sod_swe_zul_mol_anl_heb_amh_arw_uzb_tur_swa_tag_igb_scr_dut_bsq_ita_amr_cic_mnd_grk_rom_tsn_ctl_bam_pol_hun_moo_akn_est_cze_owc_geo_afr_por_lat_fre_chh_sid_hin_fin_dgb_ind_rus_mao_jpn_knd_kor_ukr_bos_tsw_krd_sun_guj_wly_bat_cnt_urd_ven_glc_hau_prs_spa_alb_pan_qcu_slo_ben_eng_ses_gam_mcd_mlt_ger_jav_bul_lda_svk_ewe_mly_tha_tig_tml_bem_dyu_azi_nor_lit_aze_swt_vie_aeg_yor_fbf_xho	-0.790455847275687	-1.90551688230941	0.0598019869348396
762	hau_guj_igb_ita_sod_amr_mlt_rom_aze_uzb_ewe_bat_swa_ukr_ger_bsq_ben_wly_akn_mnd_hin_scr_cic_arw_fbf_por_hun_dyu_bam_est_pan_chh_geo_swe_svk_glc_krd_owc_amh_slo_fin_zul_tag_urd_mao_jpn_knd_kor_spa_pol_xho_lit_jav_dut_gam_ind_cnt_mol_moo_prs_tig_grk_ctl_alb_afr_qcu_fre_cze_bul_lda_anl_rus_sid_nor_mly_lat_yor_eng_tsn_sun_tha_heb_tml_swt_bem_azi_mcd_bos_tur_ven_vie_aeg_tsw_dgb_ses	-0.600471742898167	-1.43489223544292	0.154672258489101
763	aeg_rus_ewe_urd_amh_tig_anl_swe_azi_uzb_ses_ind_dgb_hin_ita_bsq_nor_owc_fbf_cnt_ger_glc_moo_spa_ven_grk_hun_swa_bam_est_fre_sid_geo_scr_pan_alb_lit_gam_hau_pol_fin_cic_jav_guj_tag_jpn_tml_kor_afr_bos_akn_dut_mao_cze_sod_bat_mnd_slo_yor_bul_amr_krd_ben_por_mol_qcu_mcd_lat_prs_igb_chh_ctl_wly_arw_sun_svk_tsw_eng_dyu_mly_tha_heb_knd_xho_swt_aze_ukr_rom_tur_zul_vie_mlt_tsn_bem_lda	-0.598615576185504	-1.42730017533199	0.156842479415438
764	aeg_mcd_zul_ben_amh_hau_tig_scr_azi_uzb_bem_sun_bam_arw_por_bsq_cze_gam_ses_cnt_svk_slo_moo_ita_dyu_nor_est_ewe_swa_fin_hin_owc_geo_ukr_eng_afr_mol_sid_heb_alb_hun_dgb_mly_ger_bat_jpn_knd_kor_dut_ctl_tsn_grk_mao_pol_sod_ind_mnd_spa_xho_urd_amr_lat_rus_prs_rom_qcu_krd_guj_bul_cic_wly_glc_anl_bos_jav_pan_ven_swe_akn_tag_tha_mlt_tml_swt_yor_tur_fre_lit_aze_lda_vie_chh_tsw_fbf_igb	-0.270198421231811	-0.638441521599455	0.524755420543534
765	aeg_prs_yor_mol_owc_gam_amr_guj_aze_azi_igb_bat_dgb_hin_lat_bsq_scr_amh_moo_cnt_krd_ger_zul_fre_bam_rus_est_bem_swa_fin_eng_sid_geo_pol_swe_alb_arw_sod_heb_glc_hun_fbf_ind_slo_mao_jpn_knd_kor_afr_svk_xho_ben_sun_pan_tig_jav_mnd_lit_tsw_nor_wly_rom_ctl_urd_grk_qcu_dut_mcd_por_tsn_chh_cze_mlt_bos_mly_bul_swt_spa_ven_tag_tha_anl_tml_ses_lda_tur_ita_ukr_uzb_akn_vie_hau_dyu_ewe_cic	-1.10160286074516	-2.70083480800312	0.00821888190051768
766	tig_lat_tsw_bul_heb_amh_gam_cze_uzb_aze_bam_ind_xho_eng_pan_bsq_por_chh_moo_cnt_slo_ctl_igb_rom_cic_arw_est_dyu_ewe_fin_ben_anl_geo_prs_grk_pol_nor_hau_owc_swe_hun_yor_mao_scr_mly_jpn_knd_kor_mol_bos_lda_krd_tag_fre_sod_bat_mnd_mcd_ses_alb_wly_guj_ita_afr_urd_qcu_ukr_dut_ger_swa_aeg_rus_mlt_glc_jav_lit_dgb_svk_bem_sun_tha_amr_tml_zul_akn_azi_hin_spa_tur_ven_vie_sid_tsn_swt_fbf	0.0703032734988978	0.165548566844731	0.868871570338908
767	amr_cze_lda_lit_aeg_gam_anl_por_uzb_azi_ewe_ind_xho_rus_pol_bsq_hin_heb_ven_mnd_afr_svk_ses_ita_akn_mol_fin_bam_yor_est_ben_sod_geo_bul_arw_nor_dut_tig_chh_eng_hun_tsn_sun_ger_jav_jpn_knd_kor_bos_guj_dgb_spa_mly_urd_hau_bat_cnt_alb_igb_ukr_amh_ctl_swe_lat_mcd_qcu_grk_scr_glc_zul_wly_krd_sid_rom_tag_slo_swt_fre_cic_mao_tha_mlt_tml_swa_tsw_aze_prs_pan_tur_bem_vie_owc_fbf_dyu_moo	-0.513385262969936	-1.22129100878471	0.225062888790663
768	gam_bul_swt_glc_sid_amh_chh_arw_tur_uzb_dyu_mly_moo_prs_ukr_bsq_afr_amr_ven_mnd_hin_por_bam_mcd_dgb_guj_fin_ses_tsn_hun_mol_wly_geo_urd_fre_ger_ita_aeg_hau_grk_est_lda_tag_nor_bat_jpn_tml_kor_swe_spa_swa_pan_jav_bos_anl_mao_cnt_cze_cic_alb_sod_ctl_pol_lit_slo_qcu_krd_svk_ben_fbf_mlt_rus_heb_lat_sun_rom_akn_scr_ewe_ind_tha_owc_knd_xho_tsw_aze_dut_eng_azi_bem_vie_tig_zul_igb_yor	0.104848678133236	0.246896622301753	0.805532425960936
769	aeg_arw_dyu_dut_hau_gam_tig_slo_aze_uzb_ewe_bat_ven_glc_cze_bsq_urd_mlt_bam_cnt_rus_nor_xho_rom_dgb_mcd_fin_swt_zul_est_pan_sod_geo_pol_spa_alb_ita_chh_amr_mol_hun_ses_sun_ukr_mao_jpn_knd_kor_fre_ctl_bem_afr_ind_krd_sid_jav_mnd_swe_igb_eng_amh_lat_por_ger_svk_qcu_bul_scr_hin_moo_owc_ben_anl_guj_mly_bos_fbf_lit_akn_tag_tha_heb_tml_yor_tsw_azi_prs_grk_tur_tsn_vie_wly_swa_cic_lda	-0.516045666109058	-1.22589941591232	0.223331736645301
770	amh_cze_xho_eng_wly_aeg_hau_rom_tur_aze_igb_jav_moo_scr_prs_bsq_dut_anl_swt_mnd_swe_grk_yor_krd_ewe_bos_est_ven_zul_hun_guj_gam_geo_ben_ctl_svk_bul_mlt_amr_alb_fin_fbf_mly_fre_ind_jpn_knd_kor_hin_slo_bam_arw_tag_ukr_sod_mao_cnt_rus_bem_ger_sid_mcd_glc_mol_urd_qcu_pol_por_nor_dyu_chh_lit_owc_afr_sun_spa_swa_lat_akn_bat_tha_heb_tml_tsw_cic_azi_pan_ita_uzb_tsn_vie_tig_dgb_lda_ses	-1.04279633336601	-2.54123213621191	0.0127014521304157
771	gam_ctl_tsn_grk_chh_amh_anl_glc_uzb_tur_tsw_mao_ven_hin_rom_bsq_pan_hau_yor_mnd_ben_nor_dgb_bos_ses_alb_est_swt_fbf_fin_fre_wly_geo_krd_cze_dut_swe_mlt_amr_prs_hun_swa_mly_bul_tag_jpn_knd_kor_spa_guj_dyu_rus_jav_pol_sid_sun_cnt_ita_lda_scr_tig_lat_mcd_ger_svk_qcu_lit_eng_arw_akn_heb_por_aeg_urd_bat_mol_cic_slo_xho_ind_tha_sod_tml_igb_zul_azi_afr_ukr_aze_bem_vie_owc_bam_ewe_moo	0.145564216918091	0.342404469010957	0.732819164957859
772	hau_swe_dyu_slo_aeg_wly_owc_afr_tur_aze_bam_sun_swt_nor_rom_bsq_hin_chh_yor_mnd_bos_arw_swa_lit_zul_pan_est_ven_ewe_hun_ben_gam_geo_ctl_ukr_fre_krd_sid_anl_bul_fin_fbf_mao_guj_ind_jpn_tml_kor_urd_lat_dgb_prs_mly_por_mlt_tag_cnt_scr_bem_eng_tig_rus_glc_ita_mcd_qcu_grk_ger_dut_akn_sod_svk_heb_cze_jav_mol_xho_pol_cic_bat_tha_amh_knd_ses_moo_azi_alb_spa_uzb_tsw_vie_amr_lda_tsn_igb	0.221403295639228	0.520779982548647	0.603757799899694
773	mlt_eng_xho_rom_tig_gam_aeg_pan_aze_azi_cic_sun_ewe_bos_urd_bsq_glc_hau_igb_mnd_krd_scr_akn_bul_dyu_cze_hun_tsw_dgb_fin_nor_sid_geo_alb_lit_por_spa_wly_anl_arw_est_lda_ind_fre_bat_jpn_tml_kor_grk_afr_tsn_mcd_tag_mol_amh_mao_cnt_ita_ven_pol_heb_ger_guj_hin_prs_qcu_ctl_lat_dut_swa_chh_slo_amr_ben_mly_swe_bam_ukr_ses_jav_tha_owc_knd_zul_swt_tur_svk_rus_uzb_moo_vie_sod_fbf_yor_bem	-0.432399090598214	-1.02546019601324	0.307806006393672
774	sod_lat_dyu_afr_mlt_heb_hau_hin_azi_tur_cic_mao_swt_pan_cze_bsq_lit_gam_bam_mnd_nor_prs_swa_mol_tsw_fre_hun_akn_zul_fin_rus_wly_geo_rom_eng_ger_bul_aeg_amh_ctl_est_bem_jav_ita_sun_jpn_tml_kor_ben_mcd_fbf_scr_bat_grk_owc_tag_cnt_arw_moo_glc_tig_swe_guj_pol_krd_qcu_alb_bos_urd_igb_amr_ukr_chh_svk_mly_por_tsn_spa_ewe_ind_tha_anl_knd_xho_lda_uzb_slo_dut_aze_ven_vie_sid_dgb_ses_yor	-0.316139443325496	-0.748190018846848	0.45623346083482
775	tig_ctl_xho_nor_sid_amr_amh_swe_azi_aze_yor_mao_bem_urd_alb_bsq_ita_wly_lda_mnd_eng_pan_fbf_ben_swt_arw_fin_cic_dyu_est_grk_heb_geo_krd_svk_mcd_dut_owc_aeg_afr_hun_bam_jav_rus_ind_jpn_knd_kor_slo_cze_zul_por_tag_ukr_mlt_sun_cnt_lit_dgb_bos_sod_rom_prs_lat_hin_qcu_ger_fre_spa_igb_chh_bul_hau_scr_bat_guj_ewe_mol_moo_mly_tha_anl_tml_tsw_ven_uzb_pol_glc_tur_swa_vie_gam_tsn_akn_ses	-0.513264326901626	-1.22140048750163	0.225021650380155
776	mlt_nor_ewe_por_gam_aeg_chh_urd_tur_azi_moo_jav_ses_pan_ctl_bsq_krd_owc_fbf_mnd_scr_ukr_bem_lit_ven_dut_fin_dyu_swa_hun_mcd_amr_geo_svk_fre_glc_spa_wly_sid_bos_est_cic_mly_guj_bat_jpn_knd_kor_swe_hin_igb_rus_tag_bul_heb_sun_cnt_prs_akn_pol_hau_arw_lat_rom_cze_qcu_slo_afr_alb_swt_tig_eng_anl_ben_ind_grk_zul_ita_dgb_mao_tha_sod_tml_yor_lda_aze_mol_ger_uzb_xho_vie_amh_tsn_tsw_bam	0.0963554160567314	0.226730413432502	0.821130999778484
777	amr_alb_ses_ger_heb_sod_anl_mol_azi_tur_cic_mao_yor_dut_bos_bsq_ctl_sid_dyu_mnd_eng_arw_bam_ben_swa_scr_hun_xho_moo_fin_por_tig_geo_svk_pan_ukr_ita_owc_mlt_slo_est_fbf_sun_rom_mly_jpn_knd_kor_cze_urd_tsn_glc_jav_grk_aeg_tag_cnt_hin_ven_nor_wly_afr_lat_guj_prs_qcu_fre_lit_swe_swt_gam_pol_hau_rus_bat_bul_bem_mcd_igb_ind_tha_chh_tml_dgb_tsw_uzb_krd_spa_aze_lda_vie_amh_akn_ewe_zul	-0.149385316960097	-0.352244183602873	0.72545211382317
778	mlt_arw_lda_cze_amr_sod_wly_scr_aze_tur_igb_ind_ewe_ukr_slo_bsq_swe_gam_ses_cnt_ben_ctl_dyu_spa_yor_dut_hun_ven_cic_est_glc_hau_geo_afr_por_fre_ita_chh_tig_hin_fin_akn_jav_pol_mao_jpn_tml_kor_lit_mcd_swa_lat_tag_grk_amh_mly_mnd_eng_swt_urd_owc_ger_bos_prs_guj_qcu_krd_pan_alb_dgb_anl_bul_heb_nor_bat_svk_bam_rom_fbf_sun_tha_aeg_knd_xho_zul_azi_rus_mol_uzb_tsn_vie_sid_tsw_moo_bem	0.170487658564499	0.40140831857595	0.689040403080273
779	owc_rom_ven_arw_aeg_gam_hau_prs_tur_uzb_fbf_mao_akn_fre_ctl_bsq_lit_amr_zul_cnt_krd_slo_lda_bul_bem_eng_fin_dyu_ses_hun_grk_chh_geo_ita_rus_cze_pan_anl_tig_hin_est_moo_mly_svk_ind_jpn_tml_kor_ukr_mol_tsw_afr_sun_urd_mlt_jav_mnd_ger_ewe_dut_sod_pol_swe_por_nor_qcu_scr_bos_ben_dgb_wly_glc_amh_mcd_bat_spa_tsn_alb_yor_tag_tha_sid_knd_bam_xho_aze_guj_lat_azi_swa_vie_heb_cic_igb_swt	-0.405268465764139	-0.961960169886539	0.338564129888235
780	anl_lat_bem_guj_hau_gam_sod_spa_tur_azi_zul_jav_swt_ita_ctl_bsq_slo_sid_moo_mnd_scr_alb_bam_prs_dyu_dut_hun_swa_xho_est_ben_wly_geo_arw_pol_cze_afr_tig_chh_por_fin_akn_mly_fre_tag_jpn_tml_kor_krd_nor_yor_lit_ind_ger_mlt_bat_cnt_mol_ewe_urd_heb_grk_bul_eng_bos_qcu_hin_rus_glc_tsw_owc_svk_amr_swe_mao_rom_fbf_pan_igb_sun_tha_amh_knd_ses_ven_aze_mcd_ukr_uzb_cic_vie_aeg_lda_tsn_dgb	0.542916787637803	1.28782402945113	0.20100254495616
781	mlt_ukr_igb_swe_heb_gam_aeg_mol_tur_azi_tsn_jav_bam_rus_cze_bsq_spa_wly_moo_mnd_lat_mcd_cic_bos_xho_rom_hun_zul_tsw_fin_scr_amr_geo_alb_ita_prs_nor_sid_amh_bul_est_ven_sun_slo_bat_jpn_knd_kor_ctl_afr_dgb_krd_mao_ger_owc_mly_cnt_svk_swa_fre_sod_grk_lit_urd_eng_qcu_guj_glc_dut_akn_tig_arw_chh_pan_tag_ben_bem_pol_lda_ind_tha_anl_tml_dyu_ses_uzb_hin_por_aze_yor_vie_hau_fbf_swt_ewe	-0.446895017988885	-1.06040959631117	0.291704502446444
782	sid_bos_swa_ctl_mlt_wly_tig_bul_uzb_tur_akn_tag_bam_rom_spa_bsq_cze_gam_fbf_cnt_ben_guj_xho_mol_cic_alb_est_bem_tsn_hun_svk_heb_geo_krd_swe_afr_ita_sod_anl_nor_fin_moo_jav_rus_mly_jpn_knd_kor_scr_urd_ses_glc_mao_arw_amh_ind_mnd_fre_igb_slo_owc_eng_grk_ukr_lat_qcu_pan_ger_lit_swt_aeg_dut_chh_mcd_sun_prs_yor_por_dgb_bat_tha_hau_tml_tsw_dyu_azi_pol_hin_aze_zul_vie_amr_lda_ven_ewe	-0.227566507980863	-0.538475490204876	0.591535349302402
783	aeg_ita_cic_swe_anl_heb_sod_glc_azi_aze_tsn_mly_dgb_ben_pan_bsq_eng_chh_ses_cnt_slo_arw_zul_bos_bem_mol_hun_swt_moo_fin_hin_mlt_geo_lat_bul_mcd_alb_gam_sid_svk_est_ewe_tag_krd_ind_jpn_knd_kor_ctl_urd_bam_afr_mao_pol_amr_sun_mnd_rus_igb_ukr_amh_scr_grk_cze_lit_qcu_dut_prs_fre_lda_wly_guj_tig_spa_jav_rom_ven_ger_yor_bat_tha_hau_tml_swa_akn_tur_por_nor_uzb_xho_vie_owc_fbf_tsw_dyu	0.110482594405129	0.25990087742859	0.79551475111942
784	anl_alb_yor_fre_mlt_owc_aeg_rus_uzb_aze_bam_sun_moo_mcd_ctl_bsq_urd_gam_zul_mnd_hin_spa_lda_ben_xho_pan_hun_ewe_tsn_fin_ger_tig_geo_eng_cze_mol_bos_chh_sod_scr_est_swa_mao_bul_tag_jpn_tml_kor_pol_prs_dgb_lat_jav_lit_wly_bat_cnt_arw_dyu_swe_amh_afr_nor_krd_svk_qcu_por_grk_slo_cic_hau_ita_heb_glc_ind_guj_akn_ukr_igb_mly_tha_amr_knd_tsw_ses_azi_dut_rom_tur_fbf_vie_sid_bem_swt_ven	-0.291997606824243	-0.689967074904583	0.491933087769604
785	amh_mcd_bam_slo_sod_tig_wly_grk_azi_uzb_lda_ind_fbf_ukr_spa_bsq_ger_mlt_swt_cnt_ita_ben_igb_lit_ewe_alb_hun_dgb_zul_fin_lat_sid_geo_rus_arw_krd_bul_anl_heb_urd_est_ven_jav_pol_sun_jpn_knd_kor_mol_bos_xho_svk_tag_rom_owc_bat_mnd_swe_bem_glc_aeg_eng_scr_hin_cze_qcu_pan_fre_prs_dyu_gam_por_chh_dut_mly_afr_moo_ctl_swa_mao_tha_amr_tml_akn_cic_tur_nor_guj_aze_tsw_vie_hau_tsn_yor_ses	-0.932664524156428	-2.26923860659627	0.0255652996047174
786	hau_slo_bem_glc_wly_sid_sod_lat_aze_tur_ven_bat_akn_guj_arw_bsq_fre_aeg_cic_mnd_scr_krd_tsn_mcd_ewe_ukr_hun_dgb_igb_est_prs_mlt_geo_mol_urd_alb_pol_amr_tig_cze_fin_ses_mly_lit_sun_jpn_knd_kor_ben_bos_lda_dut_ind_ger_chh_mao_cnt_eng_tsw_rom_amh_grk_svk_ita_swe_qcu_afr_hin_bul_yor_gam_ctl_anl_nor_jav_por_swt_rus_zul_tag_tha_heb_tml_xho_moo_azi_spa_pan_uzb_bam_vie_owc_dyu_fbf_swa	-0.599133782057583	-1.42738967771066	0.156816758840714
787	tig_mcd_fbf_glc_gam_chh_wly_ger_aze_uzb_swa_tag_dyu_fre_ben_bsq_mol_aeg_zul_cnt_pan_eng_moo_bul_dgb_por_hun_akn_ewe_fin_lit_sid_geo_ukr_cze_afr_rus_amh_mlt_spa_est_lda_mao_svk_mly_jpn_knd_kor_dut_alb_swt_swe_bat_bos_sod_jav_mnd_rom_xho_scr_hau_pol_guj_ita_nor_qcu_urd_ctl_arw_tsn_anl_lat_amr_grk_ind_hin_ses_krd_bem_sun_tha_owc_tml_igb_ven_azi_slo_prs_tur_yor_vie_heb_tsw_bam_cic	0.300669117107635	0.708991609142882	0.480103256710894
788	hau_cze_ven_afr_amh_mlt_heb_ben_aze_uzb_tsn_ind_dgb_arw_pol_bsq_nor_gam_cic_mnd_eng_krd_bam_spa_igb_urd_fin_fbf_swa_est_por_anl_geo_ger_hin_fre_rom_sod_tig_bul_hun_zul_bat_prs_tag_jpn_tml_kor_lit_slo_ses_bos_jav_scr_chh_mly_cnt_swe_akn_alb_amr_ukr_grk_ctl_ita_qcu_glc_dut_pan_swt_aeg_lat_owc_mol_sun_svk_yor_mcd_moo_mao_tha_wly_knd_bem_tsw_tur_rus_guj_azi_dyu_vie_sid_lda_ewe_xho	-0.56458298026002	-1.35016053897766	0.18024127602626
789	gam_scr_dgb_afr_tig_sid_chh_ger_aze_tur_akn_mly_ven_pol_bos_bsq_pan_wly_dyu_cnt_arw_grk_bem_hin_yor_spa_est_ewe_xho_fin_por_amr_geo_lit_nor_dut_rus_hau_owc_svk_hun_moo_jav_ben_bat_jpn_tml_kor_guj_fre_bam_ita_mao_krd_mlt_tag_mnd_ukr_cic_urd_heb_mol_cze_alb_ctl_qcu_swe_prs_eng_igb_aeg_glc_sod_mcd_sun_slo_swa_lat_lda_ind_tha_anl_knd_ses_fbf_uzb_rom_bul_azi_zul_vie_amh_tsn_swt_tsw	0.681736344418535	1.61992202758477	0.108635203781561
790	hau_rom_bam_krd_sid_chh_mlt_swe_tur_uzb_moo_mly_zul_dut_svk_bsq_lat_anl_igb_mnd_pol_eng_akn_bos_xho_bul_est_ven_swt_hun_fre_wly_geo_arw_urd_prs_grk_aeg_amh_spa_fin_fbf_mao_scr_ind_jpn_tml_kor_ger_por_dyu_cze_sun_slo_owc_bat_cnt_lit_ses_guj_gam_alb_hin_ben_pan_qcu_mcd_mol_glc_bem_sod_nor_heb_ita_tag_ukr_swa_rus_cic_jav_tha_amr_knd_ewe_tsw_azi_afr_ctl_aze_lda_vie_tig_yor_dgb_tsn	-0.462261008831488	-1.09703337809156	0.275459241233504
791	owc_scr_cic_cze_gam_heb_amh_urd_tur_azi_dyu_ind_akn_pol_rom_bsq_fre_aeg_bam_cnt_swe_dut_swa_bos_yor_mol_fin_ewe_moo_hun_por_tig_geo_lat_eng_guj_mcd_anl_sod_ita_est_ven_bat_spa_tag_jpn_knd_kor_hin_arw_swt_rus_mao_afr_wly_mly_mnd_svk_lda_bul_amr_alb_ctl_pan_lit_qcu_ben_krd_glc_igb_sid_ger_chh_prs_sun_slo_fbf_grk_ses_jav_tha_hau_tml_dgb_tsw_uzb_nor_ukr_aze_bem_vie_mlt_xho_zul_tsn	-0.524009514278626	-1.24690244673574	0.215564489883315
792	amh_urd_dyu_ita_sod_sid_mlt_prs_tur_uzb_dgb_jav_swt_pol_ukr_bsq_bos_owc_moo_mnd_pan_ben_cic_krd_swa_svk_fin_igb_bem_hun_cze_amr_geo_mol_scr_rus_bul_anl_hau_dut_est_tsn_mao_lit_ind_jpn_tml_kor_rom_fre_akn_grk_sun_ctl_wly_mly_cnt_alb_ewe_guj_tig_swe_eng_nor_ger_qcu_por_lat_afr_lda_heb_arw_aeg_glc_bat_spa_bam_mcd_zul_tag_tha_gam_knd_yor_ven_aze_slo_hin_azi_tsw_vie_chh_xho_ses_fbf	0.0509057927141274	0.11988297362976	0.904834455152179
793	amh_afr_dgb_arw_wly_aeg_gam_swe_uzb_tur_dyu_bat_igb_ben_bul_bsq_por_amr_bem_mnd_ukr_grk_moo_ita_tsw_glc_hun_swt_lda_est_ger_mlt_geo_scr_eng_pol_pan_hau_anl_mol_fin_ewe_ind_lat_sun_jpn_knd_kor_ctl_rom_akn_fre_jav_mcd_heb_tag_cnt_slo_ven_guj_sod_dut_svk_krd_prs_qcu_urd_cze_alb_bam_sid_spa_owc_lit_mao_hin_yor_nor_fbf_mly_tha_tig_tml_tsn_zul_aze_bos_rus_azi_ses_vie_chh_swa_cic_xho	-1.00318767305202	-2.4501163632971	0.0161520161516856
794	aeg_mol_akn_afr_anl_sod_wly_swe_tur_azi_moo_mao_xho_eng_scr_bsq_svk_gam_cic_mnd_cze_por_igb_ben_dgb_prs_hun_zul_ewe_est_bos_mlt_geo_nor_glc_alb_urd_owc_amh_fre_fin_bem_sun_pan_mly_jpn_knd_kor_lit_arw_swt_rus_tag_pol_amr_bat_cnt_rom_ses_bul_sid_guj_ctl_spa_ita_qcu_slo_lat_hin_bam_hau_mcd_heb_ukr_jav_krd_lda_dut_ven_ind_tha_tig_tml_dyu_yor_uzb_grk_ger_aze_tsn_vie_chh_swa_tsw_fbf	0.433433820352693	1.02100158669419	0.309902327692136
795	hau_cze_fbf_bul_heb_tig_sod_eng_azi_tur_moo_jav_bam_spa_ben_bsq_lat_amh_xho_cnt_lit_mcd_cic_pol_swa_slo_hun_dyu_dgb_fin_ita_sid_geo_hin_ger_dut_urd_anl_gam_bos_est_akn_bat_rom_ind_jpn_tml_kor_pan_afr_ewe_grk_tag_por_owc_mly_mnd_svk_swt_scr_mlt_ctl_ukr_rus_nor_qcu_mol_glc_alb_igb_chh_swe_amr_krd_sun_fre_ses_guj_bem_mao_tha_wly_knd_lda_tsn_uzb_arw_prs_aze_zul_vie_aeg_tsw_ven_yor	-0.138424063311111	-0.326663187107623	0.744656681647453
796	amh_lat_swa_urd_owc_heb_mlt_rus_azi_aze_swt_mao_ewe_alb_dut_bsq_pan_amr_fbf_cnt_slo_nor_ven_ger_igb_cze_fin_tsw_akn_est_fre_anl_geo_ukr_prs_ben_spa_wly_aeg_eng_hun_zul_bat_ctl_ind_jpn_tml_kor_bos_svk_moo_mol_tag_pol_gam_sun_mnd_por_yor_arw_tig_rom_scr_swe_glc_qcu_bul_lit_krd_ses_hau_afr_sid_guj_mly_mcd_bam_ita_dyu_jav_tha_sod_knd_lda_tsn_tur_hin_grk_uzb_bem_vie_chh_cic_xho_dgb	-0.503250474053207	-1.19640230492075	0.234580819375634
797	owc_arw_tsn_ukr_sod_anl_hau_por_aze_uzb_bem_bat_zul_scr_lat_bsq_ita_tig_lda_cnt_dut_grk_bam_ger_swt_glc_fin_dyu_yor_est_rus_sid_geo_guj_fre_svk_eng_gam_heb_ctl_hun_swa_jav_swe_tag_jpn_tml_kor_ben_afr_fbf_rom_mao_urd_mlt_sun_mnd_slo_xho_bul_amh_nor_mcd_lit_krd_qcu_alb_mol_hin_igb_chh_cze_amr_spa_mly_pan_dgb_prs_tsw_ind_tha_aeg_knd_moo_ses_tur_bos_pol_azi_ewe_vie_wly_cic_ven_akn	-0.191072069877687	-0.450918161646359	0.653098141681085
798	aeg_arw_ven_krd_sod_gam_heb_ita_tur_aze_lda_mly_cic_mol_prs_bsq_rus_wly_bam_mnd_ben_svk_zul_urd_tsw_slo_hun_fbf_igb_est_cze_tig_geo_ctl_nor_fre_pol_amr_mlt_pan_fin_dyu_mao_guj_tag_jpn_tml_kor_eng_swe_akn_scr_bat_mcd_chh_jav_cnt_por_bem_afr_hau_hin_spa_bos_ukr_qcu_alb_dut_grk_swa_sid_glc_anl_lat_sun_bul_xho_ger_swt_ind_tha_owc_knd_tsn_dgb_azi_lit_rom_uzb_ewe_vie_amh_yor_ses_moo	-0.351345262835928	-0.832758415952805	0.407114475833111
799	owc_dut_xho_nor_anl_hau_aeg_guj_azi_tur_tsw_jav_igb_eng_por_bsq_arw_sod_lda_cnt_mol_swe_cic_lit_bem_slo_fin_ven_swa_hun_lat_wly_geo_krd_mcd_svk_ger_heb_mlt_afr_est_yor_ind_scr_tag_jpn_knd_kor_rom_hin_fbf_grk_mao_rus_sid_sun_mnd_ita_zul_bul_tig_pol_alb_ukr_fre_qcu_pan_bos_ben_moo_amr_ctl_amh_prs_mly_spa_akn_urd_tsn_bat_tha_gam_tml_ses_dgb_uzb_cze_glc_aze_bam_vie_chh_ewe_dyu_swt	0.183798542946045	0.433230661547218	0.665850372777864
800	amh_urd_tsw_por_heb_tig_anl_cze_azi_aze_fbf_mao_xho_mol_lit_bsq_mcd_amr_dgb_cnt_krd_scr_swa_hin_tsn_ukr_fin_bem_lda_hun_rom_hau_geo_swe_ben_eng_arw_gam_sid_ctl_est_moo_sun_bos_bat_jpn_tml_kor_prs_spa_ven_bul_ind_glc_owc_tag_mnd_ger_bam_afr_mlt_grk_lat_pan_fre_qcu_slo_dut_pol_zul_aeg_nor_wly_svk_mly_rus_cic_alb_igb_jav_tha_chh_knd_ewe_dyu_uzb_ita_guj_tur_akn_vie_sod_swt_ses_yor	-0.104255087190906	-0.245754627504152	0.806413725824898
801	gam_hin_tsw_ita_tig_hau_amh_cze_azi_tur_cic_ind_xho_pan_fre_bsq_grk_amr_yor_cnt_bos_dut_zul_krd_bem_alb_est_dgb_moo_hun_guj_owc_geo_arw_pol_lat_glc_mlt_sid_eng_fin_dyu_bat_svk_jav_jpn_tml_kor_swe_prs_ven_mcd_mly_afr_chh_mao_mnd_scr_tsn_rom_sod_slo_nor_bul_urd_qcu_por_spa_ben_lda_anl_ukr_wly_mol_tag_rus_igb_ctl_ses_sun_tha_aeg_knd_akn_ewe_aze_lit_ger_uzb_swa_vie_heb_swt_fbf_bam	-0.491553658717118	-1.17033417765452	0.244856830691031
802	amr_mol_dyu_afr_aeg_gam_wly_ben_aze_uzb_dgb_ind_igb_ita_cze_bsq_arw_anl_xho_cnt_grk_swe_swt_guj_zul_eng_est_yor_tsn_fin_ger_hau_geo_nor_slo_urd_krd_chh_tig_lat_hun_fbf_sun_lit_mao_jpn_knd_kor_bul_dut_ewe_rom_mly_scr_mlt_bat_mnd_hin_tsw_glc_sod_alb_rus_prs_svk_qcu_ctl_pan_bos_ven_amh_fre_heb_por_tag_spa_ses_pol_cic_jav_tha_sid_tml_moo_lda_tur_mcd_ukr_azi_swa_vie_owc_akn_bem_bam	0.035605464407103	0.0838247585267707	0.933375935902171
803	owc_ger_yor_pol_mlt_amr_wly_glc_tur_uzb_cic_mao_ses_rom_lat_bsq_guj_heb_xho_mnd_por_ukr_fbf_bos_lda_svk_fin_zul_swa_est_swe_sid_geo_krd_grk_ctl_mcd_amh_sod_cze_hun_ven_sun_prs_tag_jpn_tml_kor_nor_afr_dyu_alb_bat_spa_aeg_jav_cnt_bul_dgb_slo_hau_eng_arw_ben_ita_qcu_fre_mol_rus_bam_tig_scr_chh_urd_mly_lit_tsw_pan_moo_ind_tha_anl_knd_bem_ewe_aze_hin_dut_azi_igb_vie_gam_akn_swt_tsn	0.0806586028148841	0.189843955415278	0.849845160362119
804	mlt_krd_xho_ctl_chh_sid_amr_svk_azi_uzb_bem_ind_bam_ger_eng_bsq_swe_anl_swa_cnt_grk_hin_lda_ben_moo_pan_fin_yor_ven_est_cze_tig_geo_rom_fre_dut_lat_wly_owc_glc_hun_dgb_bat_mcd_mly_jpn_tml_kor_slo_rus_fbf_scr_sun_pol_aeg_jav_mnd_spa_akn_bul_heb_arw_prs_urd_guj_qcu_mol_lit_afr_ewe_sod_bos_hau_por_mao_ita_tsn_nor_ses_tag_tha_amh_knd_dyu_tsw_tur_ukr_alb_aze_igb_vie_gam_cic_swt_zul	-0.118442110186027	-0.279113687383257	0.780777326778867
805	sid_mcd_ven_ctl_gam_hau_anl_afr_uzb_tur_lda_mly_xho_swe_lit_bsq_hin_owc_ses_cnt_svk_dut_tsn_nor_yor_ukr_est_swa_moo_fin_prs_amr_geo_alb_rom_slo_bos_amh_chh_rus_hun_fbf_sun_ger_bat_jpn_tml_kor_eng_spa_swt_scr_tag_arw_heb_ind_mnd_glc_bam_ita_aeg_cze_por_fre_guj_qcu_bul_ben_mol_zul_tig_urd_mlt_pan_jav_pol_ewe_krd_dyu_mao_tha_sod_knd_dgb_akn_azi_grk_lat_aze_cic_vie_wly_igb_tsw_bem	-0.391590147614466	-0.929736752517693	0.354914435250947
806	sid_rom_cic_krd_amh_sod_owc_spa_tur_azi_tsw_mao_lda_scr_prs_bsq_alb_amr_tsn_cnt_ctl_guj_dyu_hin_moo_fre_est_ven_yor_fin_ukr_tig_geo_mol_eng_bos_glc_anl_chh_mcd_hun_dgb_jav_por_ind_jpn_tml_kor_dut_swe_ewe_cze_sun_ger_aeg_bat_mnd_pol_bem_ben_hau_arw_svk_ita_lit_qcu_rus_bul_grk_zul_gam_nor_mlt_lat_tag_pan_akn_urd_bam_mly_tha_heb_knd_igb_swt_uzb_afr_slo_aze_fbf_vie_wly_ses_swa_xho	-0.104381902246396	-0.245924319212018	0.806282755561557
807	amr_afr_swa_nor_sod_mlt_heb_rus_uzb_tur_yor_mao_fbf_mcd_ita_bsq_swe_amh_akn_mnd_ctl_ger_cic_dut_tsw_hin_est_igb_moo_fin_cze_chh_geo_pan_rom_spa_mol_aeg_owc_ukr_hun_dgb_jav_glc_mly_jpn_tml_kor_prs_lit_tsn_urd_ind_eng_tig_tag_cnt_bos_bam_arw_sid_bul_por_alb_slo_qcu_ben_krd_grk_ven_wly_lat_gam_guj_bat_pol_lda_fre_xho_sun_tha_anl_knd_bem_ses_azi_svk_scr_aze_zul_vie_hau_ewe_swt_dyu	-0.153741979362136	-0.362779524468097	0.717592781279648
808	anl_eng_swa_bos_sod_aeg_wly_ben_uzb_aze_swt_jav_lda_mcd_afr_bsq_urd_gam_fbf_mnd_svk_rom_tsn_scr_xho_ctl_hun_dgb_ven_fin_por_amh_geo_alb_krd_grk_ita_chh_owc_glc_est_bem_bat_mol_mao_jpn_tml_kor_swe_pan_ses_dut_mly_fre_tig_ind_cnt_arw_moo_lit_mlt_rus_bul_slo_spa_qcu_ukr_ger_nor_tsw_sid_guj_heb_hin_tag_cze_bam_lat_yor_sun_tha_amr_knd_dyu_cic_tur_pol_prs_azi_akn_vie_hau_igb_zul_ewe	0.170276461325164	0.400370825714583	0.689801630904698
809	hau_dut_swa_bos_mlt_wly_heb_lat_aze_tur_ewe_mao_dgb_fre_afr_bsq_glc_chh_ses_cnt_krd_hin_dyu_eng_tsw_lit_hun_yor_xho_fin_cze_tig_geo_mcd_pol_spa_nor_sod_owc_slo_est_bem_mly_alb_jav_jpn_knd_kor_swe_prs_ven_ita_ind_ukr_amh_tag_mnd_ben_akn_urd_gam_bul_arw_mol_guj_qcu_ger_svk_rom_bam_aeg_scr_anl_por_bat_grk_zul_pan_igb_sun_tha_sid_tml_swt_lda_azi_ctl_rus_uzb_moo_vie_amr_tsn_fbf_cic	0.451854775842996	1.06789845925703	0.288330519351545
810	sid_hin_dgb_lit_owc_wly_anl_lat_aze_uzb_igb_tag_ses_krd_pol_bsq_rom_amr_fbf_mnd_ukr_guj_zul_ctl_ewe_slo_fin_tsn_yor_est_ita_tig_geo_afr_urd_alb_mcd_aeg_chh_dut_hun_xho_ind_grk_mao_jpn_tml_kor_pan_fre_swa_swe_mly_prs_mlt_sun_cnt_arw_bem_por_gam_ger_bos_ben_scr_qcu_spa_nor_mol_tsw_heb_bul_amh_cze_jav_glc_bam_svk_cic_bat_tha_hau_knd_moo_ven_azi_eng_rus_tur_akn_vie_sod_dyu_swt_lda	-0.446486751481217	-1.06226068528481	0.290868026576024
811	sod_rus_fbf_nor_aeg_anl_tig_bul_aze_azi_igb_tag_xho_arw_ita_bsq_glc_wly_ewe_cnt_prs_por_akn_guj_moo_mol_hun_dyu_bam_est_svk_mlt_geo_lat_bos_urd_fre_heb_chh_swe_fin_dgb_jav_ger_bat_jpn_tml_kor_hin_dut_cic_scr_mly_eng_sid_mao_mnd_alb_swa_slo_amh_spa_ctl_mcd_grk_qcu_afr_pan_ukr_ven_hau_cze_amr_pol_ind_ben_ses_krd_bem_sun_tha_gam_knd_tsn_tsw_tur_rom_lit_uzb_swt_vie_owc_zul_yor_lda	0.033020164651648	0.0777457134172301	0.938197356004983
812	hau_lat_dgb_afr_tig_aeg_sod_ita_uzb_tur_ewe_mly_akn_rus_eng_bsq_scr_sid_dyu_cnt_hin_mol_igb_guj_bam_arw_hun_zul_ven_est_krd_amr_geo_ben_ukr_cze_spa_heb_anl_swe_fin_swt_mao_pol_sun_jpn_knd_kor_lit_nor_bem_bos_bat_fre_amh_tag_mnd_por_tsw_ctl_owc_rom_bul_grk_ger_qcu_glc_slo_pan_lda_wly_svk_mlt_dut_jav_urd_moo_prs_swa_ind_tha_chh_tml_yor_ses_azi_mcd_alb_aze_xho_vie_gam_fbf_tsn_cic	-1.08544006480544	-2.6579949196692	0.00925389156061098
813	owc_lat_ses_ctl_sod_amr_aeg_guj_tur_uzb_lda_mao_igb_mol_spa_bsq_urd_gam_dyu_cnt_swe_rom_moo_pan_yor_fre_hun_ewe_dgb_est_ukr_amh_geo_arw_krd_alb_grk_sid_tig_scr_fin_ven_tag_hin_ind_jpn_knd_kor_glc_eng_xho_ger_bat_pol_heb_jav_mnd_svk_zul_ita_anl_dut_ben_mcd_bos_qcu_afr_nor_por_tsw_wly_bul_hau_slo_mly_prs_swt_cze_akn_sun_tha_mlt_tml_cic_tsn_azi_lit_rus_aze_fbf_vie_chh_bem_bam_swa	0.0298510094204757	0.070250783123124	0.944144896534302
814	hau_afr_igb_por_owc_aeg_sid_mol_tur_azi_yor_tag_ses_bos_dut_bsq_urd_chh_swt_cnt_bul_hin_lda_swe_swa_cze_fin_dgb_ewe_hun_ctl_anl_geo_ita_scr_fre_krd_amh_sod_arw_est_akn_bat_svk_mly_jpn_tml_kor_eng_lat_bam_prs_sun_spa_mlt_ind_mnd_mcd_ven_ben_amr_alb_rom_pan_guj_qcu_nor_glc_ukr_tsw_heb_pol_gam_ger_mao_lit_zul_rus_xho_jav_tha_wly_knd_moo_bem_uzb_slo_grk_aze_fbf_vie_tig_tsn_cic_dyu	-0.32549946359645	-0.771695249071728	0.442251398878383
815	tig_mcd_xho_bul_wly_amh_heb_dut_uzb_aze_tsn_jav_dyu_mol_ctl_bsq_glc_sid_yor_mnd_ger_svk_dgb_eng_swt_ben_est_cic_tsw_hun_afr_chh_geo_fre_por_swe_rom_aeg_sod_urd_fin_swa_bat_nor_tag_jpn_tml_kor_arw_rus_bam_lit_mly_hin_mlt_mao_cnt_pol_ses_cze_gam_ukr_spa_scr_grk_qcu_lat_slo_bos_moo_owc_pan_hau_ita_ind_prs_zul_alb_ewe_sun_tha_amr_knd_ven_igb_tur_guj_krd_azi_fbf_vie_anl_akn_lda_bem	-0.831128112512448	-2.0088832666379	0.0474489095005531
816	gam_pol_igb_ger_heb_aeg_hau_ukr_azi_tur_swt_mly_bam_ben_mol_bsq_ctl_wly_fbf_cnt_por_fre_moo_eng_ven_grk_hun_cic_tsn_est_pan_chh_geo_cze_swe_nor_urd_sod_amh_hin_fin_bem_sun_spa_bat_jpn_knd_kor_guj_rom_xho_lat_ind_afr_amr_tag_mnd_rus_swa_slo_mlt_dut_krd_bos_alb_qcu_bul_lit_mcd_lda_anl_glc_tig_scr_mao_arw_tsw_prs_yor_jav_tha_owc_tml_dgb_ses_uzb_svk_ita_aze_akn_vie_sid_dyu_ewe_zul	0.427393717414868	1.00721022786105	0.316447196206939
817	wly_por_swa_fre_hau_amr_mlt_ita_aze_tur_igb_tag_tsn_scr_alb_bsq_guj_anl_ses_mnd_ben_grk_ewe_spa_yor_nor_est_moo_dyu_fin_krd_heb_geo_urd_swe_lat_ctl_tig_owc_ukr_hun_lda_ind_dut_mly_jpn_tml_kor_arw_pan_tsw_bos_jav_rus_chh_sun_cnt_glc_cic_svk_amh_ger_cze_lit_pol_qcu_rom_prs_mcd_ven_sod_eng_sid_mol_bat_hin_xho_afr_fbf_mao_tha_gam_knd_bem_zul_azi_bul_slo_uzb_dgb_vie_aeg_akn_bam_swt	-0.553071236730172	-1.32074140083493	0.189828437699171
818	hau_grk_swa_mcd_chh_gam_heb_urd_tur_uzb_tsw_mao_tsn_slo_rom_bsq_hin_sid_yor_cnt_afr_bos_cic_pan_moo_lit_est_swt_dgb_fin_guj_mlt_geo_arw_pol_por_lat_amr_tig_spa_hun_igb_jav_alb_sun_jpn_knd_kor_krd_swe_akn_svk_bat_ita_owc_mly_mnd_eng_zul_prs_aeg_fre_ben_rus_bul_qcu_scr_glc_nor_ven_sod_dut_wly_ukr_tag_mol_lda_cze_xho_ind_tha_amh_tml_bam_ses_aze_ctl_ger_azi_ewe_vie_anl_bem_dyu_fbf	0.0166765130301829	0.0393413806053445	0.968702546668505
819	anl_krd_tsn_alb_owc_chh_heb_pol_uzb_aze_fbf_mly_ses_ger_mcd_bsq_svk_sid_yor_mnd_spa_glc_tsw_hin_ven_bos_hun_dgb_lda_fin_slo_wly_geo_prs_cze_rus_eng_tig_hau_mol_est_moo_mao_ben_tag_jpn_tml_kor_bul_pan_igb_rom_ind_ita_aeg_jav_cnt_swe_xho_fre_sod_lit_guj_scr_grk_qcu_lat_nor_ctl_cic_amh_afr_gam_ukr_bat_por_ewe_dut_dyu_sun_tha_amr_knd_bem_zul_tur_arw_urd_azi_swt_vie_mlt_akn_swa_bam	-0.161888727646245	-0.381935710076733	0.703380384093355
820	sod_guj_bem_spa_aeg_amh_tig_mcd_aze_tur_ses_ind_lda_ita_rom_bsq_alb_owc_dyu_cnt_nor_slo_igb_bul_fbf_lit_hun_moo_xho_est_afr_mlt_geo_svk_pol_krd_fre_sid_heb_pan_fin_cic_tag_swe_bat_jpn_knd_kor_scr_ben_zul_ctl_mao_ukr_chh_jav_mnd_prs_akn_lat_hau_rus_dut_bos_por_qcu_arw_mol_hin_bam_gam_cze_amr_eng_sun_grk_tsw_urd_tsn_mly_tha_anl_tml_dgb_swt_azi_ger_glc_uzb_yor_vie_wly_swa_ven_ewe	0.289121863659044	0.680780725433561	0.497701752773753
821	heb_dut_bam_pol_anl_sid_chh_grk_tur_azi_dgb_sun_tsn_mcd_pan_bsq_swe_gam_ewe_mnd_lat_urd_swa_ukr_xho_mol_hun_swt_zul_fin_prs_owc_geo_cze_svk_krd_ben_amh_sod_bos_est_ses_mly_por_mao_jpn_tml_kor_rom_bul_moo_ctl_tag_guj_mlt_ind_cnt_fre_tsw_ita_tig_glc_afr_ger_spa_qcu_nor_scr_alb_yor_hau_arw_wly_eng_jav_slo_lda_lit_bem_bat_tha_amr_knd_akn_ven_uzb_hin_rus_aze_dyu_vie_aeg_cic_igb_fbf	0.18387150275841	0.432914692367082	0.666079087696825
822	aeg_ukr_fbf_krd_owc_wly_hau_bos_uzb_aze_yor_bat_akn_por_dut_bsq_rus_chh_bem_cnt_alb_scr_dgb_pol_ses_cze_hun_ven_moo_fin_slo_mlt_geo_mol_glc_hin_lit_sod_heb_guj_est_tsn_jav_bul_ind_jpn_knd_kor_svk_eng_ewe_ben_sun_urd_gam_mao_mnd_pan_swa_swe_anl_nor_lat_spa_fre_qcu_mcd_arw_rom_cic_amh_prs_sid_ita_tag_grk_bam_ger_lda_mly_tha_amr_tml_zul_swt_tur_afr_ctl_azi_dyu_vie_tig_igb_xho_tsw	-0.733283691962931	-1.76033591615932	0.0816385469446478
823	mlt_urd_zul_lit_wly_amh_sod_krd_tur_aze_xho_mly_dgb_rom_ctl_bsq_hin_tig_fbf_mnd_mol_bul_tsn_ukr_ses_scr_fin_dyu_bam_est_slo_gam_geo_ger_mcd_pol_alb_anl_sid_glc_hun_swa_bat_spa_mao_jpn_knd_kor_afr_por_ven_arw_tag_dut_chh_sun_cnt_swe_tsw_rus_owc_grk_cze_eng_ita_qcu_nor_lat_prs_moo_aeg_guj_amr_fre_ind_ben_cic_bos_akn_jav_tha_hau_tml_bem_yor_azi_svk_pan_uzb_igb_vie_heb_ewe_lda_swt	0.0182372203220656	0.0429869778720643	0.965804074289301
824	hau_ita_tsw_fre_amh_anl_heb_afr_azi_aze_dgb_jav_ven_rom_eng_bsq_ctl_mlt_xho_mnd_glc_krd_moo_grk_ses_lat_fin_swa_dyu_est_rus_wly_geo_mcd_ukr_ger_mol_gam_tig_cze_hun_fbf_mly_slo_mao_jpn_knd_kor_guj_bos_bem_prs_ind_pan_owc_tag_cnt_nor_ewe_por_sid_alb_ben_scr_hin_qcu_urd_svk_lit_lda_aeg_spa_chh_pol_bat_arw_bam_dut_yor_sun_tha_amr_tml_swt_akn_tur_bul_swe_uzb_tsn_vie_sod_zul_cic_igb	-0.210918790606573	-0.497821911518758	0.619784691600133
825	gam_afr_moo_hin_hau_tig_aeg_spa_azi_uzb_ewe_tag_tsn_glc_grk_bsq_bos_chh_bam_mnd_arw_ctl_ses_alb_xho_bul_fin_dyu_fbf_est_fre_mlt_geo_por_krd_prs_ben_sod_amh_eng_hun_yor_ind_guj_sun_jpn_tml_kor_rom_svk_bem_dut_bat_urd_wly_mao_cnt_nor_akn_mcd_owc_slo_swe_lit_cze_qcu_scr_mol_pol_dgb_heb_lat_amr_ukr_mly_rus_tsw_pan_swa_jav_tha_anl_knd_zul_cic_tur_ita_ger_aze_swt_vie_sid_ven_lda_igb	-0.219643495670258	-0.518792444673085	0.605137786186197
826	hau_nor_xho_rom_anl_gam_owc_ctl_azi_aze_akn_jav_moo_guj_mol_bsq_dut_amr_swa_cnt_krd_pan_swt_afr_bam_swe_fin_cic_dgb_est_lat_heb_geo_scr_mcd_por_eng_aeg_amh_bos_hun_fbf_tag_urd_mly_jpn_tml_kor_rus_bul_lda_ben_mao_ukr_tig_sun_mnd_alb_tsn_hin_sod_spa_cze_arw_grk_qcu_slo_ger_glc_ewe_wly_fre_sid_lit_bat_pol_bem_prs_ven_ind_tha_mlt_knd_tsw_ses_tur_svk_ita_uzb_yor_vie_chh_igb_dyu_zul	-0.53876575298772	-1.28546520770375	0.201821615115704
827	gam_slo_bem_dut_hau_sod_wly_rus_uzb_tur_fbf_mao_tsw_spa_svk_bsq_ger_chh_ewe_cnt_ben_prs_yor_grk_dgb_ukr_fin_swt_zul_est_urd_owc_geo_eng_lit_swe_scr_heb_amr_nor_hun_ven_tag_bul_ind_jpn_tml_kor_pol_ctl_xho_pan_jav_guj_aeg_bat_mnd_afr_akn_krd_anl_alb_mcd_fre_lat_qcu_por_mol_rom_moo_amh_glc_sid_bos_sun_ita_ses_hin_lda_mly_tha_mlt_knd_igb_swa_azi_cze_arw_aze_dyu_vie_tig_bam_tsn_cic	0.0573739791622545	0.135086665739685	0.892835298034562
828	sid_krd_ven_grk_amr_tig_mlt_rom_aze_tur_tsw_jav_bam_scr_eng_bsq_cze_heb_ses_mnd_ukr_afr_yor_lat_cic_alb_fin_moo_akn_est_dut_owc_geo_ger_urd_fre_ben_sod_anl_mcd_hun_lda_mly_por_mao_jpn_tml_kor_bul_pol_ewe_arw_sun_pan_wly_bat_cnt_nor_bem_bos_amh_slo_ita_hin_guj_qcu_lit_swe_svk_fbf_chh_ctl_hau_mol_ind_rus_swt_glc_xho_tag_tha_gam_knd_swa_dgb_azi_prs_spa_uzb_igb_vie_aeg_tsn_dyu_zul	-0.803635546512872	-1.94042046014256	0.0553575504514496
829	anl_hin_swt_lat_owc_gam_chh_por_tur_aze_igb_ind_akn_rom_afr_bsq_arw_wly_cic_mnd_dut_eng_yor_ukr_bem_fre_est_bam_lda_hun_svk_heb_geo_spa_mcd_prs_alb_amh_amr_bos_fin_dyu_mao_rus_sun_jpn_tml_kor_ita_slo_tsw_ben_jav_cze_sod_tag_cnt_guj_fbf_grk_hau_krd_nor_swe_urd_qcu_mol_scr_pan_swa_aeg_ctl_mlt_bul_bat_glc_xho_pol_tsn_mly_tha_tig_knd_ses_zul_uzb_lit_ger_azi_moo_vie_sid_dgb_ven_ewe	0.139651287761924	0.328829890188861	0.743023594855108
830	hau_pan_ses_ctl_owc_wly_gam_por_aze_uzb_moo_jav_swa_urd_swe_bsq_rus_mlt_fbf_cnt_cze_lit_yor_spa_ven_arw_est_cic_xho_hun_lat_sod_geo_krd_mol_ben_guj_heb_amr_ita_fin_swt_ind_dut_tag_jpn_tml_kor_rom_afr_akn_prs_mly_pol_tig_sun_mnd_bos_tsn_nor_sid_svk_slo_glc_bul_qcu_ukr_mcd_ger_lda_anl_grk_aeg_scr_mao_fre_bem_alb_ewe_bat_tha_amh_knd_bam_dgb_azi_hin_eng_tur_igb_vie_chh_tsw_zul_dyu	-0.0494549673290391	-0.11655550030935	0.907463632019415
831	hau_hin_akn_ukr_sid_sod_owc_mcd_uzb_tur_cic_bat_lda_pan_fre_bsq_glc_gam_ewe_cnt_urd_slo_xho_ctl_ven_spa_hun_igb_fbf_est_cze_tig_geo_eng_swe_prs_alb_amh_wly_ben_fin_zul_mao_lit_sun_jpn_tml_kor_bos_dut_dgb_scr_tag_arw_anl_ind_mnd_krd_yor_rom_aeg_rus_afr_por_lat_qcu_grk_svk_nor_tsn_chh_pol_mlt_bul_jav_guj_moo_ita_dyu_mly_tha_heb_knd_swa_bem_aze_mol_ger_azi_tsw_vie_amr_ses_swt_bam	-0.209698069674964	-0.495157337574191	0.621656964285938
832	wly_svk_yor_rom_sid_owc_gam_pol_uzb_azi_swa_bat_dgb_ben_lit_bsq_grk_mlt_tsw_cnt_afr_mcd_ven_eng_zul_bul_est_ses_moo_fin_guj_sod_geo_slo_por_ita_swe_tig_hau_rus_hun_tsn_sun_glc_mao_jpn_knd_kor_spa_bos_cic_fre_mly_arw_amh_ind_mnd_mol_akn_ger_heb_cze_ctl_hin_pan_qcu_nor_dut_krd_xho_chh_lat_anl_alb_tag_scr_lda_urd_bam_jav_tha_aeg_tml_bem_dyu_tur_ukr_prs_aze_ewe_vie_amr_fbf_igb_swt	-0.0622632421371558	-0.146992940612377	0.883455781151796
833	mlt_pan_lda_por_heb_amr_tig_guj_azi_tur_swt_mao_moo_rus_urd_bsq_spa_gam_ewe_cnt_lit_ben_dgb_ger_igb_prs_est_ven_bem_hun_ctl_amh_geo_swe_grk_hin_scr_wly_anl_bul_fin_tsn_bat_arw_tag_jpn_knd_kor_alb_eng_bam_mcd_ind_krd_hau_mly_mnd_cze_xho_svk_sod_bos_afr_pol_slo_qcu_mol_fre_ita_akn_aeg_lat_sid_dut_sun_rom_dyu_ukr_tsw_jav_tha_chh_tml_swa_zul_aze_nor_glc_uzb_ses_vie_owc_cic_yor_fbf	0.233723402208641	0.550146334315144	0.583537935093164
834	wly_glc_dyu_spa_tig_mlt_hau_prs_uzb_azi_tsw_tag_dgb_guj_pol_bsq_dut_sod_igb_cnt_lit_bul_lda_mol_zul_ita_est_ewe_tsn_hun_mcd_anl_geo_ctl_swe_por_ben_owc_gam_cze_fin_swt_jav_scr_mly_jpn_knd_kor_afr_nor_fbf_eng_sun_ukr_amr_bat_mnd_rom_swa_ger_chh_bos_urd_rus_svk_qcu_slo_pan_alb_bam_heb_arw_aeg_hin_mao_lat_moo_krd_akn_ind_tha_sid_tml_yor_ven_aze_fre_grk_tur_bem_vie_amh_ses_xho_cic	0.561157135761696	1.3246401502043	0.188536389161243
835	amr_swe_moo_grk_sod_wly_sid_bos_aze_uzb_tsn_mly_dgb_dut_krd_bsq_eng_gam_ven_cnt_rom_ger_bam_ita_yor_glc_fin_swa_igb_hun_mol_owc_geo_afr_cze_lit_ukr_heb_amh_nor_est_dyu_tag_hin_jav_jpn_knd_kor_lat_arw_swt_bul_sun_prs_mlt_bat_mnd_mcd_akn_scr_anl_svk_ben_guj_spa_qcu_urd_fre_rus_tsw_chh_pol_tig_ctl_ind_alb_zul_slo_xho_mao_tha_hau_tml_fbf_cic_tur_pan_por_azi_ewe_vie_aeg_ses_lda_bem	-0.582416491102904	-1.39471770865505	0.166423468723878
836	hau_ukr_ewe_rus_aeg_owc_wly_prs_azi_aze_tsw_mly_tsn_ben_dut_bsq_nor_mlt_zul_mnd_alb_arw_dgb_rom_swt_fre_fin_dyu_lda_est_pan_chh_geo_bul_mol_bos_por_amr_amh_spa_hun_xho_sun_pol_tag_jpn_knd_kor_glc_mcd_moo_svk_jav_lat_gam_ind_cnt_grk_swa_ita_sod_swe_slo_eng_afr_qcu_scr_lit_hin_akn_heb_ctl_sid_guj_bat_krd_igb_urd_yor_mao_tha_anl_tml_bem_ven_uzb_cze_ger_tur_ses_vie_tig_bam_fbf_cic	0.212430393631902	0.500708822718365	0.617759016888221
837	sod_lat_moo_mcd_amr_heb_wly_svk_azi_uzb_yor_mly_cic_lit_nor_bsq_rus_mlt_bem_mnd_arw_grk_tsn_krd_igb_spa_fin_swa_zul_hun_afr_amh_geo_slo_ger_mol_cze_aeg_hau_bos_est_lda_mao_bul_jav_jpn_knd_kor_dut_guj_tsw_ben_ind_pan_sid_tag_cnt_hin_ses_urd_anl_fre_prs_scr_por_qcu_ctl_rom_alb_ven_tig_pol_chh_glc_sun_ukr_dgb_eng_dyu_bat_tha_gam_tml_fbf_ewe_aze_ita_swe_tur_akn_vie_owc_xho_bam_swt	-0.124675325715794	-0.293983900801844	0.769425327538404
838	mlt_lit_ewe_glc_hau_sod_owc_pan_aze_azi_akn_sun_igb_krd_por_bsq_cze_sid_moo_mnd_alb_arw_tsn_fre_fbf_ger_fin_ven_cic_hun_mcd_anl_geo_pol_dut_ita_lat_tig_aeg_spa_est_swa_tag_mol_ind_jpn_tml_kor_eng_urd_bam_svk_bat_afr_chh_mly_cnt_grk_dyu_ben_amr_rus_guj_swe_hin_qcu_nor_ctl_prs_bem_amh_ukr_gam_scr_jav_slo_yor_bul_tsw_mao_tha_wly_knd_xho_swt_uzb_bos_rom_tur_ses_vie_heb_dgb_zul_lda	-0.608073584311733	-1.45307878600751	0.149567874239983
839	sod_grk_moo_mol_gam_wly_owc_lat_tur_aze_bam_mly_akn_guj_swe_bsq_ctl_tig_cic_mnd_urd_afr_ewe_ger_igb_alb_hun_swt_tsw_fin_glc_mlt_geo_ita_ben_cze_dut_anl_aeg_eng_est_dgb_tag_spa_sun_jpn_tml_kor_svk_pol_yor_lit_ind_mcd_amr_mao_cnt_rus_xho_rom_heb_krd_nor_slo_fre_qcu_arw_prs_bos_fbf_sid_pan_amh_bul_bat_por_zul_scr_bem_jav_tha_chh_knd_ven_dyu_uzb_ukr_hin_azi_ses_vie_hau_swa_tsn_lda	-0.611361217180964	-1.46244522517935	0.146990467224411
840	heb_krd_fbf_spa_hau_aeg_tig_svk_uzb_tur_dgb_bat_xho_lat_swe_bsq_mcd_wly_swa_cnt_grk_ben_tsw_dut_moo_ctl_fin_ewe_igb_est_glc_owc_geo_rom_cze_bul_prs_sod_anl_afr_hun_swt_ind_hin_mly_jpn_tml_kor_urd_guj_cic_arw_mao_alb_mlt_tag_mnd_por_zul_ger_gam_pan_mol_bos_ita_qcu_eng_nor_ukr_lda_amh_pol_chh_scr_sun_lit_bem_fre_ven_jav_tha_sid_knd_yor_dyu_aze_slo_rus_azi_bam_vie_amr_akn_ses_tsn	-0.541409765182416	-1.29014226657095	0.200199971086958
841	wly_pan_ses_cze_aeg_sod_chh_nor_uzb_tur_akn_tag_swt_afr_ben_bsq_glc_hau_dgb_cnt_alb_mol_igb_ctl_ewe_guj_fin_fbf_tsn_hun_dut_amr_geo_ukr_prs_lat_urd_heb_tig_ita_est_yor_bat_grk_sun_jpn_knd_kor_arw_por_moo_scr_jav_krd_owc_mao_mnd_swe_lda_hin_amh_slo_bos_bul_pol_qcu_fre_rom_eng_xho_anl_lit_gam_svk_ind_rus_cic_spa_swa_mly_tha_mlt_tml_bam_zul_azi_ger_mcd_aze_ven_vie_sid_bem_tsw_dyu	-0.453174725657326	-1.07652282674431	0.284478198626473
842	wly_ger_dgb_rus_sid_aeg_anl_grk_tur_azi_ven_bat_dyu_scr_ita_bsq_urd_sod_fbf_mnd_dut_hin_zul_cze_igb_ukr_hun_yor_ewe_fin_por_hau_geo_nor_lit_lat_swe_heb_chh_ben_est_bem_sun_alb_ind_jpn_knd_kor_pol_mcd_swt_prs_tag_glc_amh_mao_cnt_ctl_ses_rom_gam_bos_fre_eng_svk_qcu_spa_bul_pan_cic_owc_krd_amr_mol_mly_arw_moo_afr_tsn_jav_tha_mlt_tml_bam_xho_uzb_guj_slo_aze_lda_vie_tig_swa_tsw_akn	-0.457355033656821	-1.08581326411513	0.280368121112547
843	aeg_arw_cic_rus_hau_anl_gam_hin_uzb_aze_swa_ind_dgb_eng_rom_bsq_bul_amh_yor_mnd_grk_lat_tsn_urd_zul_krd_hun_akn_dyu_fin_por_chh_geo_svk_swe_mol_ger_tig_heb_pol_est_xho_jav_scr_sun_jpn_tml_kor_guj_mcd_ses_cze_mao_prs_wly_tag_cnt_spa_tsw_slo_mlt_ita_fre_ctl_lit_qcu_nor_glc_afr_ewe_owc_pan_amr_ukr_bat_alb_fbf_dut_lda_mly_tha_sod_knd_bam_bem_azi_bos_ben_tur_swt_vie_sid_igb_ven_moo	0.0889160425638837	0.209250076105995	0.834710695847116
844	gam_guj_fbf_mcd_amh_mlt_hau_grk_tur_uzb_zul_mao_xho_swe_prs_bsq_lat_sod_yor_mnd_ukr_svk_tsw_krd_igb_bul_fin_bem_swa_hun_spa_aeg_geo_lit_urd_glc_nor_chh_anl_eng_est_ven_mly_dut_bat_jpn_tml_kor_ben_bos_tsn_pan_ind_alb_tig_jav_cnt_ger_bam_fre_amr_pol_slo_rus_por_qcu_scr_ctl_rom_akn_heb_ita_wly_cze_tag_arw_moo_mol_swt_sun_tha_owc_knd_ewe_dyu_aze_afr_hin_azi_lda_vie_sid_cic_dgb_ses	0.0429336571718883	0.101190796871649	0.91961684496515
845	amr_pan_cic_spa_chh_aeg_gam_cze_uzb_aze_yor_tag_dgb_urd_fre_bsq_pol_hau_moo_mnd_eng_lat_akn_hin_tsn_mol_est_zul_ewe_hun_grk_wly_geo_dut_guj_ukr_rus_heb_sid_alb_fin_xho_mao_ctl_ind_jpn_tml_kor_ita_bul_lda_rom_jav_svk_tig_bat_cnt_ben_bem_glc_anl_slo_mcd_swe_scr_qcu_ger_arw_nor_bam_amh_afr_owc_lit_mly_bos_fbf_prs_ven_sun_tha_sod_knd_swa_igb_azi_krd_por_tur_tsw_vie_mlt_swt_dyu_ses	-0.651944227417004	-1.55874547678209	0.12245328467995
846	hau_dut_lda_afr_aeg_sid_sod_glc_tur_uzb_swa_mao_dyu_ger_fre_bsq_bos_owc_akn_cnt_lat_ita_moo_rom_zul_ctl_est_ses_ven_fin_arw_gam_geo_cze_eng_rus_grk_wly_mlt_pan_hun_dgb_sun_ben_jav_jpn_knd_kor_krd_urd_fbf_svk_ind_por_amr_bat_mnd_slo_xho_hin_amh_pol_scr_bul_swe_qcu_prs_spa_nor_bem_chh_ukr_tig_mol_mly_mcd_tsn_guj_ewe_tag_tha_heb_tml_cic_bam_aze_alb_lit_azi_yor_vie_anl_tsw_swt_igb	-0.0358570004016076	-0.0844082263202737	0.932913302907896
847	tig_glc_bam_rom_heb_sod_sid_ger_azi_aze_lda_ind_cic_por_ctl_bsq_pan_gam_ewe_mnd_guj_urd_akn_hin_tsw_afr_fin_fbf_swa_hun_cze_owc_geo_nor_svk_bos_krd_aeg_anl_scr_est_igb_sun_mol_mly_jpn_tml_kor_slo_lit_tsn_grk_mao_rus_amh_jav_cnt_ita_moo_arw_hau_mcd_dut_lat_eng_qcu_fre_ben_alb_ses_wly_pol_mlt_prs_tag_swe_ven_bul_zul_bat_tha_amr_knd_xho_swt_uzb_ukr_spa_tur_bem_vie_chh_dyu_yor_dgb	-0.203174789346676	-0.479945896731292	0.632392754091278
848	sod_krd_zul_mol_anl_amr_aeg_swe_aze_uzb_igb_mly_tsn_pol_svk_bsq_fre_owc_cic_cnt_dut_spa_moo_ger_swa_ben_est_ses_bam_hun_lit_chh_geo_slo_eng_ukr_arw_mlt_heb_rom_fin_swt_bat_guj_ind_jpn_knd_kor_prs_glc_akn_bos_tag_pan_wly_mao_mnd_ita_dyu_cze_tig_urd_lat_grk_ctl_qcu_nor_rus_por_ven_hau_afr_sid_hin_jav_mcd_bem_scr_lda_sun_tha_amh_tml_xho_tsw_azi_alb_bul_tur_yor_vie_gam_ewe_fbf_dgb	-0.457808286241344	-1.08726717949363	0.279728638652786
849	aeg_pan_ven_dut_sod_heb_wly_rom_tur_aze_zul_mly_bem_rus_ita_bsq_grk_hau_tsw_mnd_scr_svk_cic_nor_akn_cze_fin_moo_ses_est_ctl_owc_geo_eng_hin_urd_mol_sid_amr_prs_hun_xho_tag_slo_sun_jpn_knd_kor_por_ben_lda_bul_mao_spa_chh_ind_cnt_glc_yor_guj_mlt_bos_fre_arw_ger_qcu_pol_afr_mcd_igb_amh_alb_anl_lat_bat_swe_tsn_ukr_fbf_jav_tha_gam_tml_dgb_swa_azi_krd_lit_uzb_bam_vie_tig_ewe_swt_dyu	-0.0646515928419834	-0.152174659811533	0.87937882886111
850	heb_fre_moo_alb_hau_sid_owc_mol_uzb_tur_cic_tag_dgb_svk_pol_bsq_urd_sod_lda_mnd_swe_por_bem_arw_ewe_ctl_fin_fbf_yor_hun_krd_wly_geo_scr_ukr_rus_rom_mlt_amr_lat_est_swa_bat_mcd_mly_jpn_knd_kor_afr_ben_tsw_cze_sun_bos_anl_ind_cnt_prs_dyu_lit_aeg_grk_slo_bul_eng_qcu_nor_dut_ita_zul_tig_spa_amh_glc_jav_guj_akn_ger_bam_mao_tha_gam_tml_ven_ses_aze_hin_pan_azi_swt_vie_chh_xho_tsn_igb	0.0741262168083019	0.174519079696104	0.861836897598337
851	sid_alb_cic_prs_anl_wly_hau_ben_azi_tur_fbf_ind_swt_pol_ita_bsq_ger_amr_tsw_cnt_swe_dut_ses_slo_lda_cze_fin_ewe_moo_hun_bos_aeg_geo_pan_afr_lit_fre_heb_tig_mol_est_ven_jav_grk_mao_jpn_tml_kor_por_mcd_bam_rus_tag_urd_mlt_bat_mnd_bul_zul_svk_amh_ukr_nor_arw_scr_qcu_rom_ctl_eng_dgb_gam_krd_owc_lat_sun_hin_swa_spa_akn_mly_tha_sod_knd_igb_xho_aze_glc_guj_uzb_bem_vie_chh_dyu_tsn_yor	-0.618781283871281	-1.47970119999618	0.142332584443447
852	owc_grk_swa_lat_sid_tig_chh_pol_tur_aze_bem_jav_akn_lit_dut_bsq_ctl_hau_ewe_mnd_cze_alb_swt_rom_tsw_mol_hun_zul_ven_est_por_sod_geo_arw_hin_prs_krd_aeg_mlt_ita_fin_fbf_bat_fre_tag_jpn_knd_kor_nor_bul_tsn_spa_mao_bos_amh_ind_cnt_svk_bam_ben_anl_slo_ukr_mcd_guj_qcu_scr_urd_swe_dgb_heb_glc_wly_pan_mly_afr_cic_eng_igb_sun_tha_amr_tml_ses_yor_uzb_rus_ger_azi_dyu_vie_gam_xho_lda_moo	-0.312166393548419	-0.73843836508316	0.462107563805997
853	chh_pol_tsw_bul_mlt_sid_gam_svk_azi_tur_moo_sun_ewe_bos_arw_bsq_lit_amr_yor_cnt_cze_glc_dyu_swe_lda_mol_hun_bam_igb_fin_guj_heb_geo_nor_lat_ger_hin_amh_aeg_ukr_est_swa_tag_spa_jav_jpn_tml_kor_rom_slo_ven_scr_bat_grk_sod_ind_mnd_urd_cic_ben_owc_eng_alb_afr_krd_qcu_dut_fre_por_bem_hau_ctl_wly_prs_mao_ita_fbf_rus_swt_mly_tha_tig_knd_xho_akn_uzb_mcd_pan_aze_zul_vie_anl_dgb_tsn_ses	-0.957389164609535	-2.33026095352224	0.0219551204886635
854	wly_dut_zul_mcd_gam_amh_sid_guj_uzb_aze_ven_mly_fbf_lit_scr_bsq_swe_anl_tsn_mnd_rom_bul_moo_rus_ewe_lat_est_yor_akn_hun_eng_mlt_geo_cze_ger_nor_alb_tig_hau_spa_fin_ses_tag_urd_mao_jpn_knd_kor_por_pan_lda_ita_jav_bos_sod_ind_cnt_mol_tsw_pol_owc_prs_fre_hin_grk_qcu_krd_ben_svk_dyu_chh_ctl_amr_afr_bat_glc_bam_arw_swa_sun_tha_heb_tml_xho_igb_tur_ukr_slo_azi_dgb_vie_aeg_cic_bem_swt	-0.412824586179964	-0.978232605873477	0.330497144278065
855	gam_swe_cic_spa_aeg_sod_chh_fre_tur_azi_lda_jav_fbf_prs_rus_bsq_ukr_anl_ses_cnt_nor_ita_moo_ben_akn_pan_fin_zul_tsn_hun_krd_wly_geo_pol_svk_alb_lit_owc_sid_scr_est_dgb_mao_lat_ind_jpn_tml_kor_guj_slo_bam_afr_sun_cze_amh_bat_mnd_bul_swa_ctl_tig_glc_mol_ger_hin_qcu_grk_eng_arw_ven_heb_por_mlt_rom_tag_urd_xho_bos_tsw_mly_tha_hau_knd_dyu_ewe_aze_dut_mcd_uzb_swt_vie_amr_yor_igb_bem	-0.500468787914241	-1.19248161416749	0.236106204679306
856	owc_nor_xho_mcd_heb_mlt_sid_rus_tur_aze_cic_ind_ses_ctl_krd_bsq_mol_aeg_zul_cnt_ben_eng_akn_scr_dyu_ita_hun_bam_ven_fin_lat_wly_geo_spa_bul_glc_ger_chh_amr_slo_est_swt_mly_alb_mao_jpn_tml_kor_bos_prs_fbf_lit_jav_pol_gam_tag_mnd_arw_ewe_ukr_anl_svk_fre_guj_dut_qcu_pan_por_swe_dgb_amh_afr_sod_rom_bat_hin_tsn_grk_tsw_sun_tha_tig_knd_bem_swa_azi_urd_cze_uzb_yor_vie_hau_moo_igb_lda	-0.0618639501373083	-0.145718729092762	0.884458809830383
857	hau_rom_fbf_ukr_heb_chh_wly_lit_tur_azi_xho_sun_igb_scr_urd_bsq_ger_mlt_swt_cnt_ctl_bos_yor_afr_ewe_arw_hun_swa_zul_fin_grk_sid_geo_bul_dut_fre_eng_amh_gam_por_est_tsw_bat_ita_tag_jpn_knd_kor_mcd_svk_cic_cze_mao_ben_owc_mly_mnd_alb_tsn_pol_aeg_guj_pan_swe_hin_qcu_spa_lat_rus_dgb_amr_krd_tig_glc_jav_nor_bam_slo_dyu_ind_tha_sod_tml_moo_bem_aze_prs_mol_uzb_akn_vie_anl_lda_ven_ses	0.411139018014647	0.972118853456611	0.33351306500956
858	amh_dut_xho_fre_amr_chh_wly_slo_uzb_tur_dyu_mao_bem_mcd_swe_bsq_ukr_sod_ven_cnt_nor_ita_ses_ger_swa_alb_fin_tsn_yor_hun_lat_heb_geo_scr_rom_urd_cze_aeg_sid_svk_est_fbf_bat_ctl_ind_jpn_knd_kor_prs_ben_bam_bos_mly_glc_tig_tag_mnd_afr_igb_guj_anl_pol_eng_mol_pan_qcu_por_bul_grk_moo_gam_hin_mlt_lit_sun_krd_tsw_rus_zul_jav_tha_hau_tml_dgb_swt_azi_arw_spa_aze_ewe_vie_owc_akn_cic_lda	-0.270799973985728	-0.640797699307764	0.523230017960194
859	anl_slo_cic_ctl_heb_wly_sod_pan_azi_tur_swa_ind_lda_grk_cze_bsq_arw_sid_xho_mnd_afr_rom_bam_pol_ewe_ukr_fin_dyu_igb_est_hin_aeg_geo_nor_swe_glc_guj_chh_tig_ita_hun_yor_mly_fre_mao_jpn_knd_kor_ben_eng_ven_lat_sun_lit_hau_jav_cnt_prs_fbf_mol_mlt_krd_spa_rus_ger_qcu_alb_bul_urd_dgb_amr_svk_amh_scr_bat_mcd_akn_por_tsn_tag_tha_gam_tml_moo_zul_aze_bos_dut_uzb_swt_vie_owc_ses_bem_tsw	-0.217697927340557	-0.51485836310877	0.607873522660675
860	amh_ukr_yor_lit_heb_chh_aeg_dut_azi_tur_dgb_jav_xho_slo_mcd_bsq_afr_wly_akn_mnd_fre_ben_bem_scr_fbf_rus_fin_tsw_zul_est_swe_sid_geo_spa_krd_bul_lat_owc_sod_mol_hun_igb_sun_pan_tag_jpn_knd_kor_eng_bos_ven_ctl_bat_ger_anl_ind_cnt_urd_cic_svk_amr_pol_guj_prs_ita_qcu_hin_por_cze_ses_hau_rom_tig_glc_mao_grk_lda_arw_tsn_mly_tha_gam_tml_swa_dyu_aze_alb_nor_uzb_swt_vie_mlt_ewe_bam_moo	0.154148699301328	0.362972989999593	0.717448737191988
861	anl_ger_zul_ukr_sod_amh_tig_slo_azi_tur_ven_mao_ewe_eng_pan_bsq_mol_aeg_xho_cnt_glc_cze_bem_afr_lda_lat_hun_dyu_dgb_fin_hin_owc_geo_mcd_pol_fre_arw_hau_wly_swe_est_cic_ind_lit_mly_jpn_tml_kor_dut_spa_akn_alb_sun_krd_gam_jav_mnd_por_swt_ctl_mlt_nor_ben_ita_bul_qcu_rus_svk_rom_bam_heb_grk_sid_prs_bat_urd_igb_bos_tsn_tag_tha_amr_knd_yor_moo_uzb_guj_scr_aze_fbf_vie_chh_tsw_ses_swa	-0.632927444093963	-1.51488677417652	0.133192554526238
862	gam_pol_xho_ctl_anl_sid_amr_swe_tur_azi_cic_mly_moo_rom_guj_bsq_ukr_tig_ewe_mnd_prs_pan_bem_lat_yor_afr_est_fbf_swt_fin_arw_wly_geo_scr_ita_cze_slo_mlt_chh_rus_hun_akn_jav_lit_bat_jpn_knd_kor_grk_ger_zul_alb_tag_mcd_sod_sun_cnt_svk_lda_bul_aeg_dut_fre_urd_hin_qcu_krd_bos_glc_bam_owc_eng_hau_spa_ind_mol_igb_por_tsw_mao_tha_amh_tml_dyu_tsn_uzb_nor_ben_aze_dgb_vie_heb_ven_swa_ses	0.410276101993267	0.967825533104305	0.335641716337635
863	anl_slo_zul_alb_amr_mlt_hau_lat_aze_azi_swt_bat_igb_bul_rom_bsq_cze_aeg_akn_cnt_urd_glc_dyu_fre_swa_afr_fin_fbf_yor_est_ben_gam_geo_scr_pan_bos_eng_owc_amh_spa_hun_cic_jav_nor_ind_jpn_tml_kor_mcd_grk_lda_dut_tag_ger_sod_mao_mnd_hin_ses_guj_sid_lit_ctl_ukr_por_qcu_ita_mol_rus_xho_wly_svk_chh_swe_mly_pol_ven_prs_ewe_sun_tha_tig_knd_bam_tsn_uzb_arw_krd_tur_dgb_vie_heb_moo_tsw_bem	-0.302441008982046	-0.714973103822651	0.476416669500022
864	mlt_mcd_fbf_eng_tig_aeg_gam_rus_uzb_aze_yor_tag_zul_afr_rom_bsq_grk_amh_akn_mnd_ctl_urd_moo_cze_dyu_guj_est_tsn_swt_hun_arw_amr_geo_hin_nor_prs_ben_anl_heb_glc_fin_cic_ind_bos_mly_jpn_knd_kor_swe_por_bem_spa_mao_lat_sid_jav_cnt_ger_xho_ita_chh_fre_krd_pol_mol_qcu_bul_lit_scr_ses_wly_dut_owc_alb_sun_ukr_swa_pan_dgb_bat_tha_hau_tml_lda_igb_azi_slo_svk_tur_bam_vie_sod_ven_ewe_tsw	-0.992766532928621	-2.42527142136776	0.0172279735019052
865	amr_nor_tsw_afr_heb_anl_gam_dut_uzb_tur_dyu_sun_cic_fre_mol_bsq_scr_owc_dgb_mnd_pan_spa_lda_ita_swt_krd_hun_yor_ven_fin_guj_tig_geo_bos_prs_ger_alb_amh_aeg_lit_est_akn_bat_urd_tag_jpn_knd_kor_svk_cze_swa_por_mly_swe_hau_mao_cnt_glc_xho_bul_wly_mcd_lat_grk_pol_qcu_eng_rom_hin_zul_sid_ukr_sod_ctl_ind_rus_tsn_arw_ses_jav_tha_mlt_tml_ewe_fbf_azi_slo_ben_aze_bam_vie_chh_igb_moo_bem	-0.309163111199409	-0.73114172376717	0.466530756227785
866	sod_prs_bam_ita_gam_aeg_amr_nor_aze_uzb_akn_mao_swa_alb_spa_bsq_hin_anl_dyu_cnt_pol_swe_tsw_bos_ven_slo_est_lda_ses_hun_ctl_chh_geo_lat_rus_mol_krd_amh_wly_ukr_fin_ewe_tag_svk_ind_jpn_knd_kor_rom_por_fbf_scr_bat_dut_tig_mly_mnd_lit_bem_guj_hau_glc_bul_cze_fre_qcu_eng_urd_mcd_igb_mlt_ger_owc_ben_sun_arw_zul_pan_moo_jav_tha_sid_tml_tsn_xho_tur_afr_grk_azi_cic_vie_heb_swt_yor_dgb	-0.337426942287171	-0.798383849106201	0.426681856615305
867	chh_afr_ses_lat_amh_mlt_amr_slo_tur_azi_cic_jav_moo_prs_ben_bsq_glc_owc_tsw_cnt_mol_guj_bem_alb_swt_bul_est_fbf_dyu_fin_pol_tig_geo_fre_grk_ukr_urd_sod_heb_arw_hun_akn_tag_swe_ind_jpn_tml_kor_por_pan_swa_lit_sun_nor_sid_mao_mnd_scr_igb_dut_aeg_mcd_hin_rom_spa_qcu_rus_eng_ita_ven_hau_bos_anl_cze_bat_svk_tsn_ctl_zul_mly_tha_wly_knd_xho_lda_uzb_ger_krd_aze_ewe_vie_gam_bam_yor_dgb	-0.196052865060172	-0.463261558188572	0.64425920748677
868	tig_bos_bem_swe_hau_anl_sod_mcd_azi_aze_lda_bat_bam_pan_ita_bsq_spa_aeg_dgb_cnt_krd_ger_swt_ben_ses_prs_fin_ven_ewe_hun_ukr_mlt_geo_rom_scr_hin_afr_wly_owc_urd_est_akn_mao_svk_jav_jpn_knd_kor_slo_bul_zul_rus_mly_por_amr_sun_mnd_lat_tsn_alb_gam_lit_nor_mol_eng_qcu_guj_pol_fre_yor_sid_ctl_amh_cze_ind_dut_xho_grk_cic_tag_tha_heb_tml_fbf_tsw_uzb_arw_glc_tur_moo_vie_chh_dyu_igb_swa	-0.860848519768821	-2.08156849813485	0.0401295437710479
869	wly_hin_tsn_glc_amr_amh_mlt_slo_tur_aze_bam_tag_lda_rom_rus_bsq_guj_tig_swt_cnt_lat_ukr_ven_spa_dyu_dut_est_xho_tsw_hun_grk_gam_geo_prs_svk_krd_pan_aeg_sod_mcd_fin_moo_bat_por_ind_jpn_tml_kor_lit_scr_zul_ger_sun_arw_sid_jav_mnd_pol_yor_fre_owc_eng_bul_swe_ctl_qcu_alb_cze_afr_ses_chh_nor_anl_ita_mly_urd_ewe_ben_swa_mao_tha_heb_knd_igb_akn_uzb_bos_mol_azi_dgb_vie_hau_bem_cic_fbf	-0.747253128185937	-1.7960500388085	0.0757337868825525
870	sid_urd_bem_scr_sod_amh_anl_lit_azi_uzb_tsn_mao_yor_mol_alb_bsq_rus_heb_cic_mnd_pol_ita_ven_hin_moo_arw_est_lda_fbf_fin_dut_chh_geo_ukr_lat_prs_bos_amr_gam_nor_hun_bam_ind_glc_mly_jpn_knd_kor_slo_afr_swt_ben_sun_swe_aeg_tag_cnt_bul_ses_krd_wly_rom_grk_guj_por_qcu_svk_ger_ctl_xho_owc_fre_mlt_spa_bat_mcd_swa_pan_akn_jav_tha_hau_tml_tsw_dyu_tur_cze_eng_aze_ewe_vie_tig_zul_igb_dgb	0.366433412668357	0.865471959110755	0.389006933792392
871	aeg_lat_bem_ctl_gam_owc_mlt_mcd_tur_uzb_igb_jav_dyu_eng_afr_bsq_ita_amh_yor_cnt_glc_krd_swt_mol_ewe_ben_fin_zul_swa_est_urd_anl_geo_cze_grk_dut_spa_tig_wly_nor_hun_ses_mao_svk_tag_jpn_knd_kor_guj_lit_xho_ger_bat_por_chh_ind_mnd_ukr_cic_fre_sid_pol_scr_arw_pan_qcu_slo_rom_rus_tsn_hau_swe_amr_prs_mly_bul_tsw_bos_moo_sun_tha_sod_tml_lda_dgb_aze_alb_hin_azi_ven_vie_heb_fbf_akn_bam	-0.582088377771028	-1.38898425069468	0.168154744099126
872	owc_bos_tsn_afr_hau_tig_sid_fre_aze_azi_ewe_bat_tsw_por_scr_bsq_svk_gam_igb_mnd_alb_prs_cic_swe_dyu_mol_hun_moo_lda_fin_mcd_aeg_geo_ger_ita_lit_dut_heb_sod_ukr_est_zul_mly_grk_sun_jpn_tml_kor_ctl_glc_ven_slo_tag_spa_anl_ind_cnt_rus_ses_nor_mlt_arw_lat_krd_cze_qcu_guj_pan_eng_dgb_chh_urd_amr_ben_mao_rom_swt_pol_akn_jav_tha_amh_knd_swa_bam_tur_hin_bul_uzb_yor_vie_wly_fbf_xho_bem	-0.165779047683215	-0.391958475248432	0.695985652428147
873	tig_svk_dyu_ger_wly_sid_mlt_swe_azi_tur_bam_jav_swt_afr_bos_bsq_mol_heb_xho_mnd_grk_scr_tsn_mcd_ewe_hin_fin_cic_dgb_est_pol_sod_geo_pan_rom_spa_dut_amr_owc_krd_hun_moo_mly_bul_sun_jpn_tml_kor_rus_cze_lda_ita_tag_ctl_gam_mao_cnt_guj_swa_lit_amh_prs_ben_lat_ukr_qcu_eng_urd_fre_akn_hau_glc_anl_por_ind_nor_ven_slo_tsw_bat_tha_chh_knd_fbf_ses_uzb_alb_arw_aze_zul_vie_aeg_yor_igb_bem	-0.249116426606143	-0.590125499378624	0.55653769779006
874	owc_hin_ses_slo_sid_anl_wly_nor_azi_uzb_swa_bat_bam_fre_bos_bsq_rus_amr_zul_mnd_krd_por_tsw_ctl_igb_mcd_fin_moo_lda_est_eng_heb_geo_prs_pol_scr_svk_tig_hau_afr_hun_xho_ind_lat_sun_jpn_tml_kor_rom_swe_ewe_ben_mao_ger_mlt_tag_cnt_guj_dgb_pan_aeg_grk_lit_alb_bul_qcu_ita_glc_ukr_akn_amh_arw_gam_dut_mly_urd_swt_mol_cic_jav_tha_sod_knd_ven_bem_tur_cze_spa_aze_fbf_vie_chh_yor_dyu_tsn	-0.242338488230624	-0.572425132940743	0.568415243136954
875	chh_cze_ewe_grk_sid_amr_sod_bos_uzb_aze_tsw_mao_dyu_lit_nor_bsq_rus_gam_cic_mnd_spa_bul_swa_mcd_moo_ukr_est_igb_zul_fin_alb_aeg_geo_arw_eng_krd_guj_mlt_amh_ger_hun_xho_tag_scr_ind_jpn_knd_kor_slo_hin_tsn_ben_mly_glc_tig_sun_cnt_mol_yor_ita_hau_afr_rom_urd_dut_qcu_pol_por_fre_bem_owc_lat_anl_ctl_jav_swe_bam_pan_ses_bat_tha_heb_tml_lda_fbf_tur_prs_svk_azi_ven_vie_wly_dgb_akn_swt	-0.0358419446956739	-0.0844257511737119	0.932899407765545
876	chh_nor_swa_ita_heb_hau_aeg_ctl_azi_uzb_fbf_tag_bem_cze_slo_bsq_guj_sid_zul_cnt_dut_rus_igb_hin_tsw_bos_est_akn_dyu_hun_scr_sod_geo_grk_mcd_spa_afr_amr_anl_prs_fin_ven_mao_bul_mly_jpn_knd_kor_fre_urd_lda_lat_jav_ben_amh_ind_mnd_alb_moo_por_mlt_ukr_lit_ger_rom_qcu_swe_glc_eng_ses_wly_pan_owc_krd_bat_pol_ewe_svk_dgb_sun_tha_tig_tml_tsn_swt_tur_mol_arw_aze_bam_vie_gam_yor_cic_xho	-0.323772692756395	-0.766461693345584	0.445342837938395
877	heb_lit_zul_fre_sid_sod_aeg_ger_aze_tur_cic_jav_dgb_urd_lat_bsq_svk_chh_akn_cnt_slo_pan_lda_eng_swa_dut_est_ewe_swt_hun_bos_tig_geo_grk_mol_guj_rom_wly_hau_glc_fin_yor_sun_ctl_mao_jpn_knd_kor_afr_ita_moo_arw_tag_ben_gam_ind_mnd_pol_bem_hin_amh_scr_spa_alb_rus_qcu_swe_ukr_prs_igb_mlt_mcd_amr_cze_bat_krd_ven_bul_tsn_mly_tha_owc_tml_bam_fbf_azi_nor_por_uzb_ses_vie_anl_tsw_xho_dyu	-0.634723132762267	-1.51814858806459	0.13236917208786
878	amh_ctl_zul_dut_wly_chh_anl_afr_aze_tur_bem_jav_ewe_por_glc_bsq_eng_gam_dgb_cnt_spa_ger_tsw_fre_ses_ukr_est_moo_swt_hun_svk_amr_geo_mcd_rom_rus_nor_tig_heb_urd_fin_dyu_tag_pan_sun_jpn_knd_kor_krd_scr_ven_slo_mly_hin_hau_mao_mnd_swe_cic_bos_mlt_arw_lit_mol_ben_qcu_guj_bul_lat_xho_sid_alb_sod_grk_bat_cze_swa_ita_tsn_ind_tha_aeg_tml_fbf_lda_uzb_pol_prs_azi_bam_vie_owc_igb_yor_akn	-0.590991135368979	-1.41039413969101	0.161759346669612
879	owc_bos_ven_slo_heb_sod_chh_nor_aze_uzb_dyu_mly_dgb_dut_pan_bsq_mcd_tig_bam_cnt_ita_alb_swa_rus_bem_lit_est_ewe_lda_fin_guj_mlt_geo_grk_krd_spa_scr_amr_amh_ben_hun_tsn_ind_svk_mao_jpn_knd_kor_mol_eng_ses_pol_sun_arw_hau_bat_mnd_urd_igb_fre_sid_swe_afr_rom_glc_qcu_bul_lat_hin_xho_gam_por_anl_ukr_tag_cze_swt_prs_cic_jav_tha_aeg_tml_moo_fbf_tur_ger_ctl_azi_yor_vie_wly_akn_zul_tsw	0.108712264129402	0.255868916555041	0.798617147585436
880	wly_pol_bem_dut_sid_owc_sod_mcd_uzb_aze_swa_jav_moo_krd_ukr_bsq_ger_mlt_ewe_cnt_nor_bul_cic_arw_swt_glc_fin_igb_bam_est_eng_chh_geo_pan_scr_cze_bos_hau_amr_urd_hun_zul_tag_ctl_bat_jpn_knd_kor_lit_rus_yor_grk_mly_mol_heb_sun_mnd_guj_dyu_swe_anl_hin_slo_spa_svk_qcu_fre_alb_ben_lda_aeg_prs_amh_rom_ind_ita_xho_por_tsn_mao_tha_gam_tml_ses_dgb_azi_afr_lat_tur_fbf_vie_tig_ven_akn_tsw	0.533580311237697	1.26228906260622	0.210001068229058
881	amr_ben_xho_fre_mlt_heb_anl_nor_tur_uzb_tsw_tag_bam_alb_lat_bsq_pan_amh_ses_cnt_rom_hin_ewe_ctl_igb_urd_est_dgb_moo_hun_ita_chh_geo_por_spa_guj_krd_aeg_owc_pol_fin_tsn_jav_slo_bat_jpn_tml_kor_ukr_arw_dyu_rus_mao_swe_sod_sun_mnd_afr_cic_mcd_wly_grk_bos_scr_glc_qcu_dut_mol_lit_zul_gam_cze_sid_eng_mly_bul_lda_ger_bem_ind_tha_hau_knd_swt_swa_azi_prs_svk_aze_akn_vie_tig_fbf_yor_ven	-0.898945807447634	-2.17999140853661	0.0317828039491066
882	owc_hin_dgb_fre_gam_amr_wly_mcd_azi_tur_tsw_mao_bam_ben_por_bsq_eng_hau_zul_cnt_svk_ger_bem_prs_dyu_glc_hun_xho_igb_est_arw_sid_geo_rom_ukr_pan_pol_amh_heb_lit_fin_yor_bat_krd_jav_jpn_tml_kor_slo_rus_swa_nor_sun_mol_sod_mly_mnd_lat_ewe_scr_aeg_alb_bos_cze_afr_qcu_ctl_ita_dut_fbf_chh_spa_tig_swe_ind_urd_tsn_grk_lda_tag_tha_anl_knd_ven_swt_aze_bul_guj_uzb_ses_vie_mlt_cic_akn_moo	-0.587480094763459	-1.40181811514833	0.164298346129947
883	mlt_arw_swa_alb_amr_heb_chh_prs_tur_azi_lda_mly_dgb_eng_swe_bsq_rus_tig_xho_mnd_glc_ita_yor_fre_igb_slo_hun_fbf_akn_fin_guj_aeg_geo_ben_scr_dut_rom_owc_sid_pan_est_tsw_tag_mol_ind_jpn_tml_kor_por_krd_ses_spa_sun_ukr_anl_jav_cnt_nor_ven_hin_hau_ctl_lat_mcd_bul_qcu_cze_bos_afr_cic_gam_svk_amh_grk_bat_lit_ewe_urd_swt_mao_tha_wly_knd_bem_zul_aze_pol_ger_uzb_dyu_vie_sod_moo_tsn_bam	-0.29098361897427	-0.688399991690098	0.492914568243336
884	sid_mcd_dyu_lit_hau_aeg_wly_afr_azi_tur_cic_sun_moo_bos_pol_bsq_slo_heb_xho_mnd_swe_rus_akn_ger_bam_ukr_est_zul_tsn_fin_bul_anl_geo_fre_por_cze_svk_owc_mlt_prs_hun_fbf_jav_pan_ind_jpn_tml_kor_dut_alb_ven_urd_bat_arw_tig_mly_cnt_ben_ses_guj_amr_eng_scr_grk_glc_qcu_nor_mol_krd_tsw_gam_hin_chh_lat_tag_ita_igb_ctl_dgb_mao_tha_amh_knd_lda_bem_uzb_rom_spa_aze_swt_vie_sod_swa_ewe_yor	-1.22137905196727	-3.02512798868655	0.00321328889392901
885	heb_lat_tsn_ukr_gam_wly_aeg_arw_tur_uzb_zul_sun_bem_swe_ita_bsq_mol_sid_yor_cnt_alb_dut_igb_lit_moo_scr_fin_xho_ses_est_spa_mlt_geo_bos_slo_nor_svk_owc_anl_hin_hun_bam_bat_guj_tag_jpn_knd_kor_cze_prs_swt_ctl_mao_ben_sod_mly_mnd_eng_ven_fre_hau_afr_pan_glc_bul_qcu_urd_mcd_krd_cic_tig_rom_amh_ger_jav_grk_tsw_por_lda_ind_tha_amr_tml_dyu_akn_aze_rus_pol_azi_ewe_vie_chh_dgb_fbf_swa	-0.653746541125499	-1.56319108888031	0.121404236302451
886	aeg_svk_ewe_ben_gam_amh_owc_mcd_azi_uzb_xho_mly_tsw_afr_ukr_bsq_urd_heb_moo_cnt_por_ita_tsn_krd_zul_mol_est_bem_lda_hun_swe_sod_geo_cze_prs_rus_ctl_chh_amr_arw_fin_swt_sun_pan_tag_jpn_knd_kor_rom_nor_fbf_lat_mao_alb_sid_jav_mnd_dut_akn_fre_anl_scr_lit_bul_slo_qcu_bos_glc_guj_bam_mlt_hin_wly_eng_bat_ger_dgb_pol_ven_ind_tha_hau_tml_dyu_swa_aze_spa_grk_tur_igb_vie_tig_yor_ses_cic	0.0797189153712465	0.187694755271224	0.851524853332834
887	amh_rus_zul_svk_aeg_wly_mlt_spa_tur_aze_bam_sun_igb_nor_eng_bsq_por_amr_swt_mnd_hin_lat_moo_arw_swa_swe_hun_xho_akn_fin_ctl_sid_geo_scr_mcd_afr_prs_tig_heb_urd_est_yor_mly_alb_jav_jpn_tml_kor_bos_pol_dyu_ukr_mao_lit_owc_tag_cnt_dut_ven_grk_gam_krd_fre_rom_guj_qcu_mol_glc_ger_lda_anl_ita_chh_slo_ind_cze_bem_pan_cic_bat_tha_sod_knd_fbf_tsw_azi_bul_ben_uzb_ses_vie_hau_dgb_ewe_tsn	0.081786678277507	0.192480600122239	0.847785454759307
888	amr_eng_swt_mol_anl_owc_mlt_ita_aze_tur_swa_mly_tsw_ctl_ukr_bsq_lat_gam_fbf_cnt_fre_dut_tsn_ger_ven_prs_hun_ewe_xho_est_swe_amh_geo_scr_guj_alb_hin_chh_sid_bul_fin_dgb_tag_nor_sun_jpn_tml_kor_bos_krd_akn_urd_bat_mcd_tig_ind_mnd_afr_bam_pol_aeg_grk_por_pan_ben_qcu_arw_slo_rus_dyu_hau_lit_sod_cze_mao_svk_moo_glc_cic_jav_tha_heb_knd_ses_yor_azi_rom_spa_uzb_bem_vie_wly_lda_igb_zul	0.254103981224002	0.598374780170067	0.551044461768565
889	tig_ger_ewe_urd_gam_hau_wly_mcd_azi_uzb_fbf_mly_bem_fre_por_bsq_guj_anl_zul_mnd_cze_ita_moo_rus_dgb_slo_est_yor_lda_hun_ctl_chh_geo_rom_dut_arw_bul_amr_amh_svk_fin_cic_ind_ben_sun_jpn_tml_kor_swe_pan_swa_hin_jav_alb_sid_mao_cnt_eng_dyu_prs_heb_spa_lat_afr_krd_qcu_glc_nor_scr_swt_owc_grk_aeg_mol_tag_ukr_bam_bos_akn_bat_tha_sod_knd_tsw_tsn_tur_lit_pol_aze_ses_vie_mlt_ven_igb_xho	-0.0721814774085565	-0.170140894220617	0.865268914228845
890	tig_ctl_tsn_arw_owc_amh_hau_krd_tur_uzb_dyu_ind_moo_swe_lit_bsq_afr_sid_xho_mnd_pan_fre_dgb_dut_bam_prs_est_zul_swt_fin_grk_gam_geo_slo_glc_rom_urd_heb_mlt_svk_hun_cic_tag_lat_mly_jpn_tml_kor_guj_alb_swa_bul_mao_nor_sod_jav_cnt_cze_lda_ben_anl_scr_spa_eng_ukr_qcu_bos_rus_por_yor_chh_ita_aeg_hin_sun_mol_akn_pol_igb_bat_tha_wly_knd_ewe_ven_azi_ger_mcd_aze_tsw_vie_amr_ses_bem_fbf	-0.00996755939935713	-0.0234896230168329	0.981310042801617
891	amr_hin_dgb_rom_mlt_tig_sod_rus_uzb_azi_fbf_bat_cic_grk_por_bsq_bul_anl_xho_cnt_ben_glc_igb_slo_bem_spa_hun_swa_ven_est_prs_hau_geo_arw_swe_scr_guj_amh_chh_afr_fin_akn_tag_bos_ind_jpn_tml_kor_alb_cze_tsn_eng_sun_fre_owc_mao_mnd_pan_ewe_mol_wly_lat_ctl_mcd_krd_qcu_pol_lit_nor_zul_sid_ger_heb_urd_mly_dut_yor_svk_moo_jav_tha_gam_knd_dyu_ses_aze_ita_ukr_tur_tsw_vie_aeg_swt_bam_lda	-0.448703991014394	-1.06577229859112	0.28928569661015
892	hau_pol_swt_eng_amr_gam_heb_cze_azi_aze_dgb_bat_bam_swe_por_bsq_fre_sod_dyu_cnt_lat_svk_ses_alb_tsw_ukr_hun_ewe_lda_est_afr_anl_geo_lit_ita_prs_ben_mlt_owc_dut_fin_bem_mly_spa_ind_jpn_knd_kor_glc_urd_fbf_rus_sun_ger_tig_mao_mnd_bos_moo_ctl_aeg_pan_scr_grk_slo_qcu_mcd_nor_bul_tsn_sid_krd_chh_guj_jav_rom_ven_mol_igb_tag_tha_wly_tml_swa_zul_uzb_hin_arw_tur_cic_vie_amh_yor_xho_akn	-0.410957445164822	-0.974658994745396	0.332257826033829
893	tig_grk_cic_bos_hau_owc_sid_ctl_uzb_azi_bam_tag_bem_ita_slo_bsq_afr_sod_yor_mnd_ukr_bul_tsw_hin_lda_pan_hun_ewe_moo_fin_alb_amr_geo_spa_scr_pol_eng_anl_heb_lat_est_igb_mao_urd_mly_jpn_tml_kor_lit_swe_akn_krd_ind_ben_gam_bat_cnt_guj_ses_mol_amh_arw_dut_fre_por_qcu_ger_cze_rom_tsn_mlt_svk_wly_mcd_jav_rus_dgb_prs_dyu_sun_tha_chh_knd_fbf_swt_tur_glc_nor_aze_swa_vie_aeg_zul_xho_ven	-0.756780284548217	-1.82030055761588	0.0719297343150927
894	gam_urd_yor_swe_anl_sid_owc_rom_aze_tur_dgb_tag_swa_lit_por_bsq_mol_tig_ses_mnd_lat_alb_bam_hin_swt_ger_fin_ven_lda_hun_mcd_mlt_geo_dut_arw_slo_krd_heb_amr_svk_est_bem_mly_bos_sun_jpn_tml_kor_rus_afr_moo_pan_ind_glc_amh_mao_cnt_cze_tsn_guj_wly_ben_spa_ukr_nor_qcu_ctl_pol_prs_cic_aeg_grk_chh_bul_jav_scr_fbf_ita_igb_bat_tha_hau_knd_ewe_xho_uzb_fre_eng_azi_akn_vie_sod_dyu_tsw_zul	0.155270068929508	0.365709756843791	0.715412182856703
895	wly_grk_akn_pol_sod_tig_chh_arw_tur_aze_swt_jav_ses_pan_scr_bsq_rom_owc_dgb_mnd_lit_guj_tsn_afr_dyu_mol_fin_cic_tsw_est_ita_aeg_geo_ctl_fre_eng_urd_anl_hau_prs_hun_lda_mly_hin_ind_jpn_knd_kor_svk_dut_yor_glc_mao_ger_sid_tag_cnt_nor_swa_cze_mlt_swe_slo_ben_alb_qcu_rus_por_bul_bam_heb_krd_gam_lat_sun_spa_bem_mcd_igb_bat_tha_amh_tml_ewe_xho_uzb_bos_ukr_azi_moo_vie_amr_zul_fbf_ven	-0.351844868182737	-0.834912373346221	0.405906730290295
896	wly_fre_zul_prs_aeg_tig_hau_lat_tur_aze_dyu_mly_ses_urd_grk_bsq_afr_owc_dgb_cnt_pan_pol_swa_rus_bem_por_fin_cic_yor_hun_arw_heb_geo_alb_svk_guj_swe_chh_gam_mol_est_moo_mao_slo_jav_jpn_knd_kor_rom_dut_swt_scr_ind_hin_mlt_bat_mnd_nor_tsn_ben_anl_eng_ita_ctl_spa_qcu_ukr_glc_krd_bam_sid_lit_amh_bul_tag_cze_ven_ger_xho_sun_tha_sod_tml_ewe_igb_azi_mcd_bos_uzb_fbf_vie_amr_tsw_akn_lda	-0.317950342311165	-0.753596576946661	0.452995184332653
897	chh_ita_bam_scr_sid_heb_hau_swe_uzb_azi_dgb_mly_ven_urd_krd_bsq_lat_amr_moo_mnd_ctl_cze_lda_svk_xho_spa_est_yor_ewe_hun_eng_wly_geo_glc_alb_hin_rom_anl_amh_guj_fin_dyu_ind_lit_mao_jpn_knd_kor_afr_fre_tsw_nor_sun_rus_aeg_tag_cnt_pan_tsn_grk_gam_mcd_ben_ukr_ger_qcu_arw_dut_pol_zul_owc_bul_tig_prs_bat_slo_cic_bos_bem_jav_tha_mlt_tml_swa_fbf_aze_mol_por_tur_ses_vie_sod_akn_igb_swt	-0.388375354297667	-0.922644211362088	0.358580155285999
898	anl_grk_ewe_eng_chh_heb_amr_mcd_uzb_tur_yor_ind_tsn_guj_rom_bsq_ger_hau_bem_cnt_dut_glc_xho_ctl_akn_cze_fin_lda_ses_est_por_wly_geo_urd_slo_prs_ben_mlt_gam_afr_hun_dyu_tag_rus_mao_jpn_tml_kor_ita_pan_moo_svk_mly_lat_sod_sun_mnd_swe_tsw_nor_owc_krd_hin_mol_alb_qcu_bos_spa_arw_cic_aeg_fre_sid_pol_jav_scr_dgb_bul_fbf_bat_tha_amh_knd_ven_bam_azi_lit_ukr_aze_swt_vie_tig_zul_igb_swa	-0.387644847743262	-0.918451812890928	0.360758297918568
899	sod_ger_akn_bos_hau_chh_owc_lat_uzb_tur_zul_ind_ewe_rom_ukr_bsq_svk_amr_tsw_mnd_por_urd_fbf_pan_xho_grk_hun_dyu_cic_fin_hin_amh_geo_mcd_nor_ita_bul_anl_sid_prs_est_lda_sun_scr_tag_jpn_tml_kor_cze_fre_ven_pol_mly_ctl_wly_bat_cnt_guj_bem_alb_tig_rus_afr_arw_eng_qcu_dut_lit_ben_igb_gam_glc_heb_spa_mao_mol_tsn_krd_swa_jav_tha_mlt_knd_yor_swt_aze_slo_swe_azi_ses_vie_aeg_moo_bam_dgb	-0.149876407846706	-0.353820183486603	0.724274527804415
900	sid_krd_bam_prs_tig_owc_hau_spa_aze_tur_tsw_bat_xho_hin_bos_bsq_dut_wly_swa_cnt_mol_grk_moo_guj_swt_alb_est_ses_zul_hun_fre_sod_geo_arw_cze_glc_por_amh_gam_mcd_fin_cic_sun_rus_tag_jpn_knd_kor_bul_svk_lda_lit_mly_ukr_anl_jav_mnd_pan_akn_nor_chh_ita_lat_rom_eng_qcu_swe_afr_slo_yor_heb_ger_aeg_pol_mao_scr_igb_ctl_ewe_ind_tha_mlt_tml_fbf_bem_azi_urd_ben_uzb_dyu_vie_amr_ven_dgb_tsn	0.324491118193349	0.7640340582718	0.446781070980635
901	hau_nor_cic_bul_heb_owc_gam_urd_aze_azi_akn_mly_xho_ger_hin_bsq_scr_aeg_moo_mnd_spa_guj_igb_dut_dyu_krd_fin_tsn_ven_hun_por_mlt_geo_mol_rus_arw_ben_tig_sod_svk_est_dgb_bat_swe_ind_jpn_knd_kor_pol_ukr_fbf_prs_sun_grk_chh_jav_cnt_bos_tsw_rom_amh_ita_slo_afr_cze_qcu_alb_mcd_lat_zul_wly_lit_sid_pan_tag_eng_ewe_ctl_yor_mao_tha_anl_tml_lda_bem_tur_glc_fre_uzb_swa_vie_amr_swt_bam_ses	-0.877999357888619	-2.12074326560251	0.0366043471903119
[truncated: 99 more rows]
