# Supplementary material for: Future Tense and Economic Decisions: Controlling for Cultural Evolution
Source: PLoS One. 2015 Jul 17;10(7):e0132145. doi: 10.1371/journal.pone.0132145 (PMC4506144; doi:10.1371/journal.pone.0132145)
Supplement: S8 Appendix — See README files within the various sub-folders. (ZIP) [file pone.0132145.s008.zip › S3_Code/Residuals_new/PGLS/PermuteResults/permute_B_SavingsWITHINFAM_12000.csv]

	ftr	r	t	p
1	chh_pol_fbf_prs_hau_wly_tig_grk_azi_aze_yor_bat_swt_svk_por_bsq_ita_sod_cic_cnt_urd_slo_bem_dut_dgb_rom_hun_lda_tsw_est_rus_owc_geo_krd_lit_hin_swe_mlt_amh_ben_fin_moo_tag_ger_mly_jpn_knd_kor_scr_alb_ewe_bul_ind_ctl_heb_jav_mnd_eng_akn_arw_sid_glc_pan_lat_afr_qcu_mol_mcd_cze_dyu_amr_nor_anl_spa_sun_fre_ven_bos_ses_mao_tha_gam_tml_tsn_zul_tur_guj_ukr_uzb_swa_vie_aeg_xho_bam_igb	0.411349473785814	0.971511429334641	0.333813690444159
2	sod_mol_lda_prs_heb_amr_amh_cze_aze_azi_bam_ind_ses_ger_ben_bsq_pol_wly_fbf_cnt_ita_guj_cic_glc_akn_lit_fin_swa_swt_est_pan_aeg_geo_ctl_fre_alb_dut_mlt_owc_krd_hun_yor_tag_mcd_sun_jpn_tml_kor_urd_rus_tsw_nor_mly_afr_hau_mao_mnd_arw_zul_scr_gam_rom_svk_eng_grk_qcu_lat_bul_por_moo_anl_slo_tig_bos_jav_spa_dgb_hin_tsn_bat_tha_sid_knd_dyu_ven_uzb_swe_ukr_tur_bem_vie_chh_igb_xho_ewe	-0.320377317146495	-0.759245138102743	0.449626088999251
3	sid_eng_dyu_ita_aeg_amr_chh_ukr_azi_aze_moo_mao_ewe_scr_grk_bsq_ger_owc_dgb_cnt_alb_lat_akn_swe_yor_svk_fin_lda_tsw_hun_pan_gam_geo_hin_ctl_lit_rus_sod_amh_slo_est_ven_jav_cze_sun_jpn_tml_kor_nor_arw_igb_mol_bat_spa_heb_ind_mnd_mcd_tsn_afr_wly_bul_guj_prs_pol_qcu_rom_krd_fre_fbf_anl_urd_mlt_ben_mly_bos_swt_por_swa_tag_tha_tig_knd_ses_zul_uzb_dut_glc_tur_bam_vie_hau_cic_bem_xho	-0.0198598973702738	-0.0467561967932141	0.962807798291213
4	wly_lit_swt_rom_hau_chh_sod_nor_uzb_aze_bem_mly_swa_glc_spa_bsq_fre_aeg_tsn_cnt_arw_ukr_fbf_eng_xho_bos_hun_ses_cic_est_ger_amr_geo_alb_guj_urd_pan_gam_anl_bul_fin_igb_ind_mcd_bat_jpn_knd_kor_scr_ita_lda_hin_sun_ctl_sid_jav_mnd_rus_ewe_dut_mlt_slo_cze_ben_prs_qcu_lat_svk_krd_tsw_tig_por_heb_pol_tag_swe_bam_mol_ven_mao_tha_owc_tml_yor_dgb_tur_afr_grk_azi_akn_vie_amh_dyu_moo_zul	-0.28797937879254	-0.680468016097959	0.497898763946951
5	hau_ben_moo_spa_anl_sid_gam_svk_tur_aze_cic_bat_igb_scr_pan_bsq_ger_sod_bem_mnd_hin_lit_bam_ukr_tsw_bos_hun_ses_akn_est_por_wly_geo_bul_fre_dut_eng_amr_chh_mcd_fin_swa_mao_krd_jav_jpn_tml_kor_pol_cze_dgb_afr_mly_guj_aeg_sun_cnt_ctl_ven_prs_mlt_swe_arw_urd_rus_qcu_slo_lat_alb_zul_owc_grk_heb_nor_tag_mol_xho_glc_swt_ind_tha_amh_knd_ewe_lda_uzb_rom_ita_azi_tsn_vie_tig_fbf_yor_dyu	0.696189160873835	1.64755298034467	0.102819250998193
6	anl_lat_fbf_eng_wly_gam_mlt_pol_tur_azi_xho_sun_swt_arw_hin_bsq_urd_sid_zul_cnt_rom_rus_igb_scr_yor_ita_fin_swa_ven_est_slo_amr_geo_por_guj_swe_bul_hau_tig_fre_hun_lda_mao_dut_tag_jpn_knd_kor_grk_svk_bem_nor_ind_ger_owc_bat_mnd_lit_bam_afr_heb_spa_mol_prs_ukr_qcu_glc_krd_mcd_dyu_sod_ctl_aeg_alb_mly_pan_akn_cze_ewe_jav_tha_amh_tml_ses_moo_aze_bos_ben_uzb_cic_vie_chh_dgb_tsn_tsw	0.213512496922751	0.50268205396898	0.616376145182746
7	chh_bul_zul_hin_mlt_sod_hau_alb_uzb_tur_fbf_mly_ewe_arw_fre_bsq_ctl_tig_bem_cnt_eng_ben_dgb_scr_xho_urd_est_cic_moo_hun_dut_owc_geo_svk_ukr_glc_ita_sid_amr_rom_fin_swt_tag_nor_sun_jpn_knd_kor_spa_por_ven_cze_jav_swe_aeg_bat_mnd_mol_akn_grk_anl_prs_lat_pol_krd_qcu_mcd_lit_slo_ses_gam_rus_wly_ger_mao_pan_igb_guj_lda_ind_tha_heb_tml_bam_swa_aze_bos_afr_azi_dyu_vie_amh_yor_tsw_tsn	0.41412494286005	0.97591816438656	0.33163674464344
8	anl_afr_ewe_pan_mlt_amh_amr_grk_azi_uzb_tsn_ind_cic_scr_ben_bsq_glc_wly_yor_cnt_ger_swe_tsw_fre_ses_bul_fin_dyu_swt_est_alb_heb_geo_nor_hin_prs_guj_gam_sid_pol_hun_zul_mao_urd_mly_jpn_knd_kor_svk_krd_lda_mol_sun_rom_aeg_jav_mnd_ita_swa_dut_sod_ukr_mcd_lat_bos_qcu_arw_eng_rus_igb_tig_slo_owc_cze_tag_spa_bem_por_bam_bat_tha_chh_tml_xho_ven_tur_lit_ctl_aze_fbf_vie_hau_dgb_akn_moo	0.043764106830288	0.10292108417857	0.918247209718801
9	amh_swe_cic_scr_sid_gam_mlt_guj_azi_aze_yor_mly_swt_afr_eng_bsq_ctl_anl_fbf_mnd_krd_ger_bem_pol_zul_arw_est_bam_lda_hun_fre_chh_geo_mcd_alb_rom_ben_aeg_tig_grk_fin_xho_jav_lat_tag_jpn_tml_kor_bos_ita_igb_slo_ind_glc_heb_bat_cnt_bul_swa_dut_wly_pan_urd_ukr_nor_qcu_hin_mol_prs_dyu_sod_cze_owc_lit_sun_spa_dgb_svk_ven_mao_tha_hau_knd_ewe_moo_uzb_rus_por_tur_tsn_vie_amr_tsw_akn_ses	-0.265310426230171	-0.627700450605567	0.531738454604981
10	sod_bos_ven_ukr_amr_amh_wly_ita_uzb_tur_swt_mao_dyu_lat_ben_bsq_pan_owc_cic_cnt_rom_nor_bem_afr_dgb_pol_fin_ewe_moo_est_ctl_tig_geo_lit_bul_por_rus_hau_anl_mol_hun_fbf_tag_svk_sun_jpn_knd_kor_hin_spa_igb_krd_bat_mcd_gam_jav_mnd_arw_swa_prs_chh_swe_grk_urd_slo_qcu_guj_fre_cze_yor_heb_alb_mlt_glc_ind_eng_xho_dut_akn_mly_tha_sid_tml_lda_ses_aze_ger_scr_azi_bam_vie_aeg_tsn_tsw_zul	0.010308884819164	0.0242764897804776	0.980684079858755
11	sod_dut_igb_arw_hau_sid_aeg_rom_tur_azi_yor_bat_ven_afr_ben_bsq_svk_wly_dgb_cnt_rus_guj_lda_cze_zul_fre_hun_akn_swa_fin_ukr_heb_geo_spa_alb_pol_bos_tig_anl_prs_est_xho_tag_swe_mao_jpn_tml_kor_por_ctl_tsw_grk_ind_urd_mlt_jav_mnd_nor_ses_ger_owc_scr_ita_mol_pan_qcu_eng_hin_mcd_bam_amh_slo_chh_krd_sun_lit_ewe_bul_dyu_mly_tha_amr_knd_tsn_cic_uzb_glc_lat_aze_swt_vie_gam_fbf_bem_moo	-0.81979813528403	-1.97493896901685	0.0512405022265418
12	gam_urd_bam_arw_mlt_aeg_sid_cze_aze_tur_akn_sun_zul_rom_rus_bsq_svk_anl_swa_mnd_nor_swe_dyu_ben_tsw_glc_est_swt_dgb_fin_guj_hau_geo_prs_scr_mol_bul_sod_chh_spa_hun_bem_jav_krd_tag_jpn_knd_kor_eng_grk_ses_lat_mao_por_amh_bat_cnt_ukr_ewe_hin_owc_afr_dut_lit_fre_qcu_ctl_mcd_pan_tsn_tig_ger_amr_slo_mly_pol_yor_ita_igb_ind_tha_wly_tml_ven_moo_azi_bos_alb_uzb_lda_vie_heb_cic_fbf_xho	-0.463660390051508	-1.10247437716358	0.273100348953
13	anl_ukr_moo_slo_mlt_wly_amh_rus_azi_tur_zul_mao_swa_pol_afr_bsq_fre_sid_ewe_mnd_mol_ita_lda_hin_akn_por_fin_cic_xho_est_bos_heb_geo_dut_ben_rom_glc_tig_chh_nor_hun_bem_tag_lit_ind_jpn_knd_kor_krd_alb_swt_ger_mly_arw_hau_sun_cnt_pan_dyu_bul_sod_scr_grk_mcd_urd_qcu_lat_prs_cze_bam_gam_eng_owc_spa_bat_guj_ses_swe_igb_jav_tha_aeg_tml_yor_ven_aze_svk_ctl_uzb_tsw_vie_amr_tsn_fbf_dgb	-0.238658025985567	-0.564080679296108	0.574057062268301
14	amr_glc_tsn_dut_anl_tig_amh_slo_aze_uzb_yor_mly_tsw_svk_eng_bsq_pan_wly_fbf_mnd_rus_mcd_igb_prs_dyu_lat_est_xho_ewe_hun_ita_aeg_geo_krd_lit_ben_ger_mlt_sod_urd_fin_bem_tag_alb_sun_jpn_tml_kor_grk_rom_swa_arw_jav_spa_sid_mao_cnt_afr_lda_bul_gam_bos_swe_cze_por_qcu_nor_ctl_mol_moo_owc_guj_hau_fre_ind_hin_swt_scr_cic_bat_tha_heb_knd_ses_ven_tur_pol_ukr_azi_akn_vie_chh_zul_bam_dgb	-0.396434061199797	-0.940019534617264	0.349642718771702
15	tig_ctl_bam_fre_aeg_hau_amr_alb_uzb_tur_swt_ind_dgb_dut_nor_bsq_ukr_heb_bem_mnd_pan_glc_dyu_krd_cic_prs_fin_xho_swa_est_urd_amh_geo_ita_pol_svk_ben_owc_wly_afr_hun_ewe_tag_eng_jav_jpn_tml_kor_spa_lat_moo_cze_mly_mol_sod_bat_cnt_rom_akn_slo_mlt_arw_lit_por_ger_qcu_hin_mcd_swe_fbf_gam_grk_anl_bos_sun_guj_tsn_scr_lda_mao_tha_chh_knd_ven_yor_aze_bul_rus_azi_zul_vie_sid_igb_ses_tsw	0.319834193164373	0.752035189455501	0.453929026034438
16	gam_ukr_zul_glc_heb_hau_wly_cze_azi_aze_ewe_jav_igb_arw_ger_bsq_lat_owc_xho_mnd_spa_nor_tsn_ctl_bam_swe_fin_moo_bem_est_ita_chh_geo_urd_grk_svk_pol_sid_sod_mol_hun_dyu_tag_krd_mly_jpn_tml_kor_pan_prs_ven_lit_bat_afr_tig_mao_cnt_hin_akn_mcd_mlt_ben_rom_slo_alb_qcu_dut_scr_por_swt_amr_eng_aeg_rus_ind_bos_fbf_bul_yor_sun_tha_anl_knd_lda_ses_uzb_guj_fre_tur_swa_vie_amh_tsw_dgb_cic	0.39061960951409	0.921106780708118	0.359377943069594
17	anl_krd_bam_ita_heb_hau_owc_swe_aze_azi_dyu_jav_yor_fre_pol_bsq_svk_chh_lda_mnd_spa_cze_swt_guj_ewe_alb_hun_fbf_igb_fin_bos_sid_geo_rus_por_urd_scr_aeg_tig_ukr_est_cic_sun_bul_mly_jpn_knd_kor_glc_hin_bem_arw_bat_lit_amr_tag_cnt_ger_dgb_prs_wly_mol_pan_dut_slo_qcu_eng_ctl_rom_swa_gam_afr_mlt_mcd_ind_nor_tsw_grk_xho_mao_tha_sod_tml_akn_ses_uzb_ben_lat_tur_tsn_vie_amh_zul_moo_ven	-0.370177087189757	-0.877545233703745	0.382451952095659
18	aeg_scr_dyu_ben_tig_amh_hau_fre_tur_aze_fbf_ind_cic_lat_pan_bsq_arw_gam_tsw_mnd_cze_mol_bem_por_swt_ukr_fin_bam_dgb_est_guj_chh_geo_pol_alb_prs_krd_wly_amr_ger_hun_lda_mao_lit_sun_jpn_tml_kor_glc_nor_akn_swe_bat_spa_heb_tag_cnt_grk_zul_rus_sod_rom_urd_hin_afr_qcu_ita_eng_mcd_yor_sid_bul_anl_svk_mly_slo_swa_dut_ven_jav_tha_owc_knd_ewe_igb_uzb_ctl_bos_azi_tsn_vie_mlt_moo_ses_xho	0.551234981844542	1.30242465110264	0.195987446383277
19	owc_rom_igb_krd_sid_chh_anl_bos_tur_azi_swa_bat_yor_swe_afr_bsq_por_tig_akn_mnd_slo_dut_ses_bul_moo_pol_fin_dyu_zul_hun_glc_heb_geo_ukr_urd_pan_lit_sod_amr_ita_est_cic_mao_prs_ind_jpn_knd_kor_hin_ben_swt_rus_mly_ger_aeg_jav_cnt_fre_ewe_cze_wly_grk_lat_spa_ctl_qcu_nor_scr_alb_fbf_gam_eng_mlt_mol_tag_guj_tsn_mcd_dgb_sun_tha_hau_tml_bam_tsw_uzb_svk_arw_aze_lda_vie_amh_ven_xho_bem	0.0529260306941191	0.124518481763761	0.901173517620217
20	aeg_rus_bam_mol_amr_wly_hau_lat_tur_aze_tsn_jav_dgb_urd_bul_bsq_eng_heb_bem_mnd_nor_scr_xho_guj_zul_hin_est_dyu_akn_fin_mcd_mlt_geo_ita_glc_krd_swe_owc_amh_prs_hun_tsw_tag_pan_ind_jpn_knd_kor_fre_ukr_ses_lit_mly_alb_tig_mao_cnt_arw_yor_pol_chh_ben_svk_dut_por_qcu_grk_spa_rom_swa_sod_afr_sid_cze_bat_bos_swt_slo_ewe_sun_tha_anl_tml_ven_fbf_uzb_ctl_ger_azi_lda_vie_gam_cic_igb_moo	-0.508731811164073	-1.20954088403911	0.229520862728682
21	amr_svk_swt_mcd_amh_owc_wly_ctl_aze_uzb_yor_mly_moo_mol_ukr_bsq_rus_aeg_tsn_mnd_prs_eng_tsw_pol_dgb_slo_est_swa_bem_hun_dut_sid_geo_scr_bul_pan_arw_gam_chh_rom_fin_zul_mao_hin_ind_jpn_knd_kor_lit_afr_ses_spa_jav_bos_mlt_tag_cnt_swe_akn_urd_sod_alb_ita_ben_glc_qcu_ger_lat_fre_ewe_anl_grk_heb_cze_bat_krd_lda_nor_dyu_sun_tha_hau_tml_fbf_igb_tur_guj_por_azi_cic_vie_tig_xho_ven_bam	0.302844647565969	0.712845800973786	0.477725985769852
22	mlt_grk_zul_spa_wly_gam_tig_por_uzb_azi_bam_mao_dgb_ita_mcd_bsq_mol_owc_swa_mnd_glc_svk_ewe_ben_fbf_alb_hun_tsw_cic_fin_rus_amh_geo_bul_eng_arw_afr_sod_amr_urd_est_tsn_bat_lit_mly_jpn_tml_kor_guj_pol_lda_pan_ind_rom_aeg_tag_cnt_ctl_bem_prs_chh_hin_nor_scr_lat_qcu_fre_bos_dut_ses_hau_ukr_heb_cze_sun_ger_xho_krd_akn_jav_tha_anl_knd_igb_swt_tur_slo_swe_aze_yor_vie_sid_dyu_ven_moo	0.19875075960154	0.467245563983691	0.641417114609815
23	wly_svk_swa_nor_owc_amh_amr_dut_uzb_tur_akn_tag_igb_glc_pol_bsq_mcd_mlt_ses_cnt_rom_mol_fbf_urd_swt_ctl_est_moo_ven_fin_grk_sod_geo_fre_arw_slo_hin_anl_tig_prs_hun_ewe_sun_guj_ind_jpn_tml_kor_ger_pan_lda_por_bat_ita_sid_mao_mnd_swe_bam_bos_heb_afr_bul_lat_cze_qcu_scr_rus_lit_dgb_hau_spa_chh_alb_mly_ben_tsn_ukr_cic_jav_tha_aeg_knd_yor_dyu_azi_eng_krd_aze_xho_vie_gam_bem_tsw_zul	0.00879315396961496	0.0207085816258321	0.983522489153845
24	mlt_hin_tsn_alb_amh_wly_heb_afr_uzb_tur_xho_jav_akn_scr_urd_bsq_svk_amr_cic_mnd_ben_eng_zul_ger_swa_lat_est_moo_ses_hun_ita_gam_geo_mol_prs_pan_slo_tig_owc_bos_fin_tsw_mly_spa_bat_jpn_tml_kor_nor_ctl_swt_glc_sun_por_chh_mao_cnt_rus_lda_mcd_hau_arw_rom_guj_bul_qcu_lit_krd_ukr_ven_aeg_pol_sid_fre_ind_grk_yor_dut_bem_tag_tha_sod_knd_dgb_igb_aze_cze_swe_azi_dyu_vie_anl_bam_ewe_fbf	-0.383360105501702	-0.90871662787253	0.365848628384188
25	heb_mcd_ewe_swe_owc_sod_wly_krd_tur_azi_yor_sun_dgb_eng_prs_bsq_ita_amr_ses_cnt_urd_spa_xho_fre_akn_ukr_est_ven_tsw_hun_scr_hau_geo_cze_mol_guj_ger_gam_aeg_dut_fin_fbf_ind_por_mly_jpn_knd_kor_ctl_grk_swt_lit_tag_ben_tig_mao_mnd_svk_dyu_pol_chh_pan_rus_rom_arw_qcu_afr_nor_slo_igb_amh_lat_mlt_alb_bat_hin_tsn_bul_swa_jav_tha_sid_tml_lda_bam_uzb_glc_bos_aze_moo_vie_anl_zul_bem_cic	-0.794094082521465	-1.91048992059476	0.0591509312969066
26	sid_prs_lda_ukr_heb_owc_amh_pan_aze_tur_tsn_mly_cic_nor_alb_bsq_eng_anl_moo_cnt_arw_afr_dyu_swe_ses_svk_est_swt_igb_hun_ger_aeg_geo_mol_lat_mcd_glc_gam_mlt_ita_fin_tsw_mao_rus_tag_jpn_tml_kor_pol_por_ven_hin_jav_lit_chh_sun_mnd_bul_swa_guj_hau_dut_spa_bos_fre_qcu_krd_slo_rom_dgb_tig_scr_wly_cze_bat_urd_xho_ctl_bam_ind_tha_amr_knd_bem_akn_azi_ben_grk_uzb_ewe_vie_sod_yor_zul_fbf	-0.375602977701366	-0.890413064536889	0.37554182026934
27	tig_glc_dyu_ita_chh_mlt_sod_pol_uzb_azi_cic_sun_xho_alb_svk_bsq_nor_wly_bem_cnt_afr_ukr_tsn_arw_swa_scr_est_yor_zul_fin_por_amh_geo_rom_lat_lit_mol_owc_sid_fre_hun_bam_mly_mcd_mao_jpn_tml_kor_pan_guj_ewe_eng_tag_cze_anl_ind_mnd_swe_dgb_urd_amr_bul_slo_ctl_rus_qcu_spa_krd_hin_igb_gam_dut_aeg_grk_jav_bos_lda_prs_ven_bat_tha_heb_knd_tsw_akn_aze_ben_ger_tur_ses_vie_hau_fbf_moo_swt	0.446654197753863	1.05244403351423	0.295322739397069
28	mlt_pol_zul_dut_chh_gam_sid_nor_uzb_azi_dyu_ind_fbf_pan_slo_bsq_krd_tig_ewe_cnt_scr_mol_bem_ben_bam_afr_hun_swa_akn_fin_bos_aeg_geo_lat_por_arw_urd_owc_wly_eng_est_cic_bat_rom_tag_jpn_tml_kor_bul_mcd_igb_alb_mao_swe_hau_jav_mnd_glc_tsn_ger_heb_rus_lit_spa_ita_qcu_svk_grk_hin_xho_amh_fre_anl_ctl_mly_guj_swt_cze_ses_sun_tha_amr_knd_yor_dgb_aze_ukr_prs_tur_lda_vie_sod_moo_ven_tsw	-0.0886935553709569	-0.209185030573036	0.834761323196774
29	owc_scr_fbf_alb_anl_amh_gam_mcd_azi_tur_tsw_ind_igb_eng_slo_bsq_ger_aeg_lda_cnt_rus_dut_ses_lat_bam_glc_est_swt_zul_hun_prs_hau_geo_krd_swe_spa_ukr_chh_sid_pan_fin_ven_tag_rom_bat_jpn_knd_kor_nor_hin_moo_svk_jav_por_amr_mly_mnd_afr_ewe_ctl_tig_fre_bul_grk_mol_qcu_pol_lit_ben_yor_heb_arw_mlt_urd_sun_bos_cic_ita_swa_mao_tha_sod_tml_bem_dyu_uzb_guj_cze_aze_dgb_vie_wly_tsn_xho_akn	0.404608247847449	0.952660484669633	0.343231609884558
30	tig_urd_ven_pan_sid_sod_aeg_cze_azi_tur_dgb_mao_moo_por_ukr_bsq_guj_anl_yor_cnt_mcd_ben_swa_eng_swt_pol_hun_bem_lda_est_ita_gam_geo_alb_scr_krd_hin_amh_heb_ctl_fin_cic_tag_rom_mly_jpn_tml_kor_dut_nor_zul_spa_ind_svk_owc_jav_mnd_slo_tsw_prs_amr_lat_bul_afr_swe_qcu_ger_lit_glc_igb_chh_grk_hau_arw_sun_bos_ses_fre_fbf_bat_tha_mlt_knd_akn_bam_aze_mol_rus_uzb_dyu_vie_wly_xho_tsn_ewe	-0.639809539201792	-1.52851621188855	0.129778649147649
31	amr_bos_ses_dut_anl_mlt_chh_lit_tur_uzb_moo_bat_dyu_lat_ita_bsq_eng_gam_bam_cnt_bul_swe_zul_hin_cic_ben_est_ven_fbf_hun_guj_aeg_geo_pan_mol_spa_mcd_hau_tig_ukr_fin_dgb_tag_prs_sun_jpn_knd_kor_pol_nor_tsw_rus_mly_por_amh_ind_mnd_slo_ewe_scr_wly_alb_grk_ger_fre_qcu_urd_afr_ctl_yor_owc_svk_sod_glc_mao_arw_igb_rom_tsn_jav_tha_sid_tml_swt_swa_azi_krd_cze_aze_lda_vie_heb_bem_akn_xho	-0.403231927783964	-0.956567042557047	0.341265856112843
32	chh_fre_lda_ben_sod_mlt_gam_scr_aze_uzb_igb_sun_moo_slo_pan_bsq_mol_aeg_xho_cnt_cze_rus_cic_urd_ven_lat_fin_ewe_tsn_hun_spa_amh_geo_nor_hin_guj_bul_wly_anl_glc_est_yor_jav_bos_bat_jpn_knd_kor_arw_pol_ses_prs_mly_grk_tig_mao_mnd_ita_fbf_rom_owc_swe_mcd_ger_krd_qcu_eng_alb_ukr_zul_heb_ctl_hau_lit_tag_svk_swa_dut_akn_ind_tha_sid_tml_swt_dyu_tur_afr_por_azi_bam_vie_amr_bem_dgb_tsw	0.119118046919906	0.280478009539831	0.779733773958063
33	aeg_mol_yor_bos_heb_tig_sod_lat_uzb_azi_xho_bat_ven_glc_ben_bsq_pol_amh_tsn_cnt_hin_krd_tsw_spa_lda_guj_est_swt_akn_hun_nor_wly_geo_swe_pan_prs_bul_mlt_amr_svk_fin_dgb_tag_cze_jav_jpn_knd_kor_alb_ctl_ses_arw_ind_scr_chh_sun_mnd_rom_moo_afr_owc_rus_eng_por_grk_qcu_ita_urd_lit_bem_sid_ukr_hau_dut_mly_slo_fbf_ger_bam_mao_tha_gam_tml_ewe_cic_tur_fre_mcd_aze_swa_vie_anl_dyu_igb_zul	-0.853266585894506	-2.06378574309025	0.0418239822993205
34	anl_guj_lda_scr_wly_amh_heb_swe_azi_uzb_moo_ind_tsw_prs_eng_bsq_ben_amr_fbf_cnt_pan_mol_ewe_svk_zul_ctl_fin_ven_xho_hun_urd_mlt_geo_ger_fre_hin_afr_chh_gam_grk_est_igb_bat_bul_jav_jpn_knd_kor_mcd_bos_swa_ukr_mao_cze_owc_tag_mnd_glc_swt_por_sid_nor_pol_spa_alb_qcu_dut_ita_rus_tsn_hau_arw_tig_slo_sun_lat_yor_lit_bam_mly_tha_sod_tml_akn_dyu_tur_rom_krd_aze_ses_vie_aeg_cic_dgb_bem	-0.983042226926615	-2.39655761822173	0.0185506917730592
35	amr_mcd_zul_bul_owc_hau_heb_lat_aze_azi_xho_tag_ses_krd_afr_bsq_grk_sid_ven_mnd_ger_rus_bem_por_akn_fre_hun_cic_ewe_est_svk_tig_geo_arw_pol_slo_lit_sod_mlt_cze_fin_tsw_jav_pan_mao_jpn_knd_kor_hin_urd_igb_nor_ind_dut_aeg_sun_cnt_eng_swt_bos_amh_prs_ben_spa_swe_qcu_rom_mol_ita_tsn_wly_guj_gam_glc_bat_alb_bam_ukr_dgb_mly_tha_chh_tml_moo_yor_uzb_scr_ctl_tur_fbf_vie_anl_lda_swa_dyu	-0.52896845535185	-1.25981113369861	0.210889821361559
36	heb_hin_zul_arw_anl_aeg_mlt_alb_azi_tur_ses_tag_bam_krd_svk_bsq_lit_wly_cic_mnd_ukr_ger_xho_fre_swa_dut_est_yor_akn_fin_cze_owc_geo_mcd_bos_scr_lat_sid_amr_rom_hun_dyu_jav_pan_bat_jpn_knd_kor_afr_spa_fbf_mol_mao_glc_hau_sun_cnt_eng_dgb_slo_sod_por_ita_swe_ctl_qcu_bul_ben_grk_bem_tig_nor_chh_pol_ind_rus_igb_guj_lda_mly_tha_gam_tml_tsn_ewe_uzb_urd_prs_aze_swt_vie_amh_tsw_moo_ven	-0.473193266245551	-1.12460970047917	0.263648721597953
37	amr_svk_fbf_rom_aeg_wly_sod_krd_azi_tur_xho_mao_cic_prs_guj_bsq_dut_chh_akn_mnd_spa_rus_tsn_por_lda_mcd_est_bam_zul_fin_arw_mlt_geo_swe_fre_eng_hin_gam_owc_pol_hun_igb_jav_glc_mly_jpn_tml_kor_ukr_grk_ewe_mol_ind_lat_sid_bat_cnt_lit_bem_ben_anl_urd_cze_slo_ita_qcu_ger_bul_ctl_ses_hau_nor_heb_scr_tag_bos_dgb_afr_swa_sun_tha_tig_knd_ven_moo_aze_pan_alb_uzb_dyu_vie_amh_tsw_swt_yor	0.417526301837986	0.984138543514169	0.327600823397634
38	wly_bos_dgb_pol_amh_tig_aeg_bul_uzb_aze_zul_jav_ewe_cze_dut_bsq_scr_amr_yor_cnt_ita_ben_bem_glc_fbf_eng_est_ven_cic_hun_ctl_hau_geo_nor_slo_ger_hin_anl_sod_arw_fin_swt_mly_alb_bat_jpn_tml_kor_pan_lit_swa_grk_sun_krd_mlt_mao_mnd_prs_bam_swe_sid_mcd_svk_por_rus_qcu_guj_rom_urd_xho_chh_lat_gam_afr_ind_fre_akn_spa_tsw_tag_tha_owc_knd_ses_dyu_tur_ukr_mol_azi_lda_vie_heb_moo_tsn_igb	-1.22567025194147	-3.05563281818201	0.00293080222030674
39	amh_pol_swa_rus_hau_aeg_mlt_nor_azi_tur_tsn_sun_akn_scr_alb_bsq_guj_heb_lda_cnt_svk_mol_swt_arw_bem_hin_fin_moo_cic_est_spa_wly_geo_bos_ctl_fre_dut_sid_amr_swe_hun_ses_mao_rom_bat_jpn_knd_kor_lat_grk_ven_afr_ind_krd_anl_jav_mnd_lit_yor_glc_sod_por_cze_mcd_pan_qcu_bul_ger_prs_tsw_gam_ukr_tig_ben_tag_ita_igb_slo_dyu_mly_tha_chh_tml_ewe_zul_aze_eng_urd_uzb_xho_vie_owc_bam_dgb_fbf	-0.66329917019667	-1.58837125516304	0.115596543513322
40	heb_hin_lda_ita_sod_hau_sid_prs_aze_azi_ven_mly_igb_por_arw_bsq_ctl_amh_moo_cnt_lit_grk_ses_rom_fbf_guj_est_zul_swa_hun_ukr_mlt_geo_mcd_pol_nor_swe_anl_wly_mol_fin_dyu_ind_dut_tag_jpn_knd_kor_svk_ben_bem_alb_jav_urd_owc_bat_mnd_cze_dgb_pan_tig_spa_eng_krd_bul_qcu_glc_afr_bos_bam_gam_slo_aeg_ger_mao_scr_tsn_lat_ewe_sun_tha_amr_tml_cic_yor_uzb_rus_fre_tur_xho_vie_chh_tsw_akn_swt	0.0324159575603242	0.0763170333750248	0.939330813497716
41	aeg_fre_igb_scr_sid_tig_anl_hin_aze_uzb_tsn_ind_ven_svk_por_bsq_swe_sod_zul_mnd_dut_mcd_dgb_guj_ewe_alb_fin_moo_ses_est_slo_owc_geo_mol_krd_spa_ctl_hau_gam_lat_hun_swt_mao_pan_mly_jpn_tml_kor_rom_glc_cic_ben_sun_urd_heb_tag_cnt_nor_lda_prs_mlt_cze_grk_ukr_bos_qcu_ita_lit_arw_yor_amr_rus_amh_bul_jav_eng_fbf_pol_bam_bat_tha_wly_knd_tsw_dyu_azi_ger_afr_tur_akn_vie_chh_swa_bem_xho	-0.0265467941653002	-0.0625497899739455	0.950259250960647
42	heb_prs_moo_glc_wly_owc_tig_hin_tur_uzb_igb_bat_ven_eng_mcd_bsq_scr_amh_dgb_cnt_fre_ben_fbf_svk_dyu_cze_hun_ses_bem_fin_grk_aeg_geo_slo_afr_swe_ukr_gam_chh_ita_est_zul_mao_alb_mly_jpn_tml_kor_arw_bos_akn_lat_jav_krd_anl_sun_mnd_dut_tsn_rus_amr_guj_pol_ctl_rom_qcu_por_pan_urd_yor_hau_spa_mlt_nor_ind_lit_lda_ger_bam_tag_tha_sod_knd_tsw_ewe_aze_mol_bul_azi_swt_vie_sid_xho_cic_swa	-0.195365351236562	-0.461698053390807	0.645376022398661
43	amh_ita_yor_nor_gam_anl_owc_prs_aze_tur_ses_mly_dgb_pan_afr_bsq_spa_heb_bam_cnt_ctl_fre_dyu_pol_tsn_rom_fin_tsw_igb_hun_bul_sod_geo_eng_swe_lat_ger_aeg_sid_bos_est_zul_ind_arw_bat_jpn_knd_kor_urd_por_akn_alb_sun_ben_chh_jav_mnd_krd_lda_mol_tig_mcd_guj_dut_cze_qcu_grk_lit_slo_swa_mlt_glc_amr_ukr_tag_hin_bem_rus_ewe_mao_tha_hau_tml_cic_fbf_azi_scr_svk_uzb_swt_vie_wly_moo_ven_xho	-0.109308914943677	-0.257866618125499	0.797079606816169
44	aeg_ben_igb_nor_sid_anl_tig_ukr_aze_tur_moo_sun_yor_spa_eng_bsq_scr_owc_xho_cnt_svk_dut_ses_guj_bam_arw_est_akn_zul_fin_bul_amr_geo_afr_ctl_swe_slo_chh_heb_hin_hun_dgb_mly_bos_ind_jpn_knd_kor_pol_rom_bem_pan_jav_glc_hau_bat_mnd_lat_swt_ita_gam_cze_ger_por_krd_qcu_prs_mol_lit_ewe_mlt_urd_sod_alb_tag_rus_fbf_fre_dyu_mao_tha_amh_tml_tsn_tsw_uzb_mcd_grk_azi_swa_vie_wly_ven_cic_lda	-0.989945984144669	-2.40956574859167	0.0179406640189215
45	anl_swe_xho_afr_aeg_owc_sod_ctl_aze_uzb_tsn_mly_swt_arw_ben_bsq_spa_amh_fbf_mnd_pan_ukr_moo_guj_dyu_hin_hun_zul_yor_est_svk_tig_geo_slo_rom_ita_bos_mlt_chh_rus_fin_akn_ind_lit_mao_jpn_knd_kor_urd_alb_cic_cze_sun_scr_heb_tag_cnt_nor_ven_eng_hau_grk_pol_fre_lat_qcu_krd_ger_bul_swa_amr_prs_sid_mcd_bat_mol_bem_dut_bam_jav_tha_wly_tml_ewe_dgb_azi_glc_por_tur_ses_vie_gam_igb_tsw_lda	0.477873402939426	1.12653184253844	0.262838934141797
46	amh_eng_akn_scr_gam_sid_wly_afr_aze_tur_xho_bat_zul_lit_mcd_bsq_arw_anl_ven_cnt_mol_bul_tsw_spa_igb_ben_hun_dgb_bam_est_lat_sod_geo_urd_cze_dut_bos_owc_aeg_ger_fin_tsn_sun_rus_ind_jpn_knd_kor_fre_nor_fbf_ukr_mao_ctl_hau_jav_mnd_glc_yor_por_tig_rom_pol_grk_guj_qcu_swe_alb_slo_moo_amr_pan_chh_prs_mly_krd_ses_svk_swt_tag_tha_mlt_tml_ewe_lda_azi_hin_ita_uzb_swa_vie_heb_cic_bem_dyu	-0.552244168920688	-1.31602446672514	0.191400481251469
47	aeg_mol_zul_pol_amh_sod_wly_scr_tur_aze_ses_sun_ven_nor_pan_bsq_spa_hau_dgb_cnt_rus_fre_ewe_guj_cic_por_hun_igb_swt_est_afr_owc_geo_krd_lit_ger_lat_anl_sid_bos_fin_fbf_mly_hin_mao_jpn_knd_kor_arw_eng_bem_ctl_ind_urd_gam_tag_mnd_mcd_tsn_svk_tig_rom_glc_swe_grk_qcu_bul_ben_slo_xho_amr_prs_chh_ukr_jav_ita_dyu_alb_tsw_bat_tha_heb_tml_akn_lda_uzb_cze_dut_azi_yor_vie_mlt_bam_swa_moo	-0.738977641706208	-1.7752301615901	0.0791314139008751
48	mlt_ita_swt_pol_amh_sod_heb_krd_uzb_tur_moo_mao_cic_slo_bos_bsq_arw_aeg_zul_cnt_urd_nor_dyu_fre_swa_svk_est_tsw_akn_fin_prs_owc_geo_bul_spa_ukr_pan_amr_sid_lat_hun_xho_tag_por_ind_jpn_tml_kor_mcd_guj_dgb_ben_jav_rom_tig_bat_mnd_rus_igb_lit_gam_afr_ctl_glc_swe_qcu_mol_eng_grk_bem_chh_cze_hau_dut_sun_ger_ewe_scr_bam_mly_tha_wly_knd_fbf_tsn_azi_alb_hin_aze_yor_vie_anl_ven_ses_lda	-0.821820404975289	-1.98066447133727	0.0505834429190473
49	amh_ctl_lda_bul_tig_sid_sod_spa_azi_aze_ewe_bat_dgb_urd_slo_bsq_grk_mlt_yor_cnt_eng_fre_dyu_glc_bem_prs_fin_tsn_fbf_est_alb_anl_geo_ger_dut_mcd_rom_owc_wly_swe_hun_ses_mao_por_jav_jpn_tml_kor_nor_hin_moo_lit_sun_guj_hau_mly_mnd_bos_akn_ben_gam_pan_scr_rus_krd_qcu_afr_arw_ita_cic_aeg_mol_amr_cze_tag_ukr_zul_svk_ven_ind_tha_heb_knd_tsw_swa_uzb_pol_lat_tur_swt_vie_chh_bam_xho_igb	-0.247313264617827	-0.585008872894236	0.55995846374838
50	heb_lat_swa_ger_owc_sid_sod_hin_azi_aze_igb_bat_xho_krd_spa_bsq_afr_tig_dgb_cnt_fre_lit_zul_prs_fbf_bul_hun_bam_tsw_fin_mol_anl_geo_grk_bos_eng_rus_gam_chh_nor_est_ewe_sun_pol_mly_jpn_tml_kor_por_ben_yor_svk_tag_slo_hau_jav_mnd_ita_ses_mcd_amr_urd_alb_arw_swe_qcu_scr_cze_rom_lda_wly_pan_amh_ukr_mao_ctl_dyu_dut_tsn_ind_tha_mlt_knd_ven_moo_tur_guj_glc_uzb_cic_vie_aeg_bem_swt_akn	-0.021241253622232	-0.0500920258374524	0.960156481927297
51	anl_urd_cic_arw_aeg_mlt_sod_rus_uzb_azi_ses_jav_yor_prs_alb_bsq_lit_amh_tsw_cnt_slo_dut_ven_ben_swa_fre_fin_swt_dyu_hun_afr_tig_geo_ctl_por_ger_krd_wly_chh_mol_est_bem_bat_spa_mao_jpn_knd_kor_scr_ita_moo_nor_ind_cze_heb_tag_mnd_svk_tsn_pan_sid_lat_bos_hin_grk_qcu_mcd_swe_glc_ewe_gam_bul_hau_ukr_mly_guj_bam_pol_akn_sun_tha_amr_tml_dgb_zul_aze_rom_eng_tur_fbf_vie_owc_xho_lda_igb	-0.0244256115165556	-0.0574723728254753	0.954292217224045
52	gam_bos_tsw_rom_tig_chh_wly_svk_aze_azi_tsn_mly_swa_krd_ctl_bsq_hin_heb_xho_mnd_eng_ukr_moo_swe_fbf_pan_hun_ven_igb_fin_afr_anl_geo_lat_prs_mol_alb_sid_aeg_nor_est_dgb_bat_spa_mao_jpn_knd_kor_grk_bul_lda_ita_tag_guj_amh_ind_cnt_slo_dyu_urd_hau_rus_arw_lit_glc_qcu_mcd_fre_por_cic_mlt_ger_owc_dut_jav_pol_yor_ben_swt_sun_tha_amr_tml_bam_akn_uzb_scr_cze_tur_bem_vie_sod_ewe_zul_ses	-0.201424835222972	-0.475478094875271	0.635561153007143
53	wly_ger_tsn_slo_aeg_amh_sod_scr_uzb_aze_swa_mly_bam_guj_grk_bsq_glc_gam_akn_cnt_urd_svk_tsw_pan_igb_ben_fin_cic_ewe_hun_bul_sid_geo_lat_arw_hin_ctl_chh_tig_mcd_est_ses_ind_swe_mao_jpn_knd_kor_rom_pol_zul_lit_tag_spa_anl_sun_mnd_ukr_dgb_cze_hau_eng_dut_afr_mol_qcu_prs_ita_fre_dyu_mlt_nor_amr_krd_bat_rus_ven_alb_yor_jav_tha_owc_tml_xho_swt_azi_bos_por_tur_moo_vie_heb_lda_fbf_bem	1.11372324241949	2.67162375869948	0.00891246266462877
54	tig_arw_swt_prs_owc_mlt_wly_ger_aze_uzb_bem_mao_fbf_rus_lat_bsq_mol_heb_ses_mnd_scr_urd_bam_glc_tsw_pan_fin_moo_lda_hun_mcd_anl_geo_alb_hin_svk_nor_chh_amr_ben_est_dgb_jav_ita_tag_jpn_knd_kor_slo_ukr_ven_cze_bat_pol_hau_sun_cnt_ctl_swa_fre_amh_afr_krd_eng_bul_qcu_dut_swe_por_xho_sid_lit_sod_rom_mly_spa_igb_grk_yor_ind_tha_gam_tml_tsn_zul_tur_bos_guj_azi_dyu_vie_aeg_akn_cic_ewe	-0.920725286810932	-2.23536541286369	0.0277866131402294
55	tig_ben_akn_scr_gam_owc_mlt_bul_azi_uzb_ses_jav_yor_pol_krd_bsq_ukr_aeg_dgb_mnd_mol_guj_dyu_ger_swt_fre_fin_igb_zul_est_grk_anl_geo_nor_alb_spa_urd_hau_wly_hin_hun_bem_ind_por_bat_jpn_knd_kor_eng_cze_tsn_swe_sun_rom_amr_mao_cnt_slo_swa_ctl_heb_rus_arw_prs_pan_qcu_mcd_lit_bos_ven_chh_lat_sod_dut_tag_svk_moo_ita_lda_mly_tha_amh_tml_cic_ewe_tur_afr_glc_aze_fbf_vie_sid_tsw_bam_xho	-0.866725152367141	-2.10289338695224	0.0381759072814505
56	mlt_ctl_swa_pol_tig_gam_sid_rom_azi_uzb_xho_bat_ses_guj_pan_bsq_por_heb_moo_cnt_spa_hin_ven_ben_akn_bos_hun_cic_swt_est_krd_wly_geo_alb_ukr_mcd_afr_amr_chh_eng_fin_bem_mao_lit_tag_jpn_knd_kor_arw_ger_lda_rus_jav_scr_aeg_ind_mnd_lat_ewe_swe_amh_ita_glc_mol_cze_qcu_slo_nor_urd_yor_owc_svk_anl_fre_mly_dut_dgb_prs_zul_sun_tha_sod_tml_tsw_dyu_aze_bul_grk_tur_tsn_vie_hau_fbf_igb_bam	-0.190981476040743	-0.451104588423115	0.652964271291578
57	tig_urd_bem_mcd_amh_aeg_hau_slo_aze_tur_tsw_mly_swt_ukr_arw_bsq_fre_wly_dyu_cnt_rus_ita_tsn_bul_ewe_lat_fin_yor_ses_hun_dut_sid_geo_svk_glc_prs_grk_gam_owc_afr_est_cic_jav_cze_mao_jpn_knd_kor_guj_eng_lda_por_bat_alb_heb_ind_mnd_rom_ven_ger_sod_ben_scr_pol_hin_qcu_lit_nor_bos_swa_chh_swe_anl_krd_sun_pan_fbf_ctl_dgb_tag_tha_amr_tml_akn_moo_uzb_mol_spa_azi_zul_vie_mlt_bam_igb_xho	-0.388049075281622	-0.919574366504797	0.360174254636583
58	anl_pol_xho_urd_wly_hau_owc_guj_tur_aze_ven_mao_swa_krd_ctl_bsq_slo_amh_bam_mnd_grk_eng_lda_svk_cic_cze_hun_bem_ses_fin_rus_chh_geo_rom_dut_spa_glc_tig_aeg_alb_est_dyu_mly_ger_jav_jpn_tml_kor_mcd_lat_tsw_por_ind_lit_amr_bat_cnt_swe_swt_bos_sod_nor_ita_hin_arw_qcu_bul_prs_fre_yor_heb_scr_sid_ben_tag_mol_igb_pan_ewe_sun_tha_mlt_knd_dgb_tsn_azi_ukr_afr_uzb_fbf_vie_gam_zul_moo_akn	0.0461074021994703	0.108488265159881	0.913842115787396
59	sid_pol_zul_rom_heb_chh_anl_swe_aze_uzb_ses_jav_swt_pan_bul_bsq_eng_mlt_dgb_cnt_guj_ukr_yor_alb_ewe_ger_fin_tsw_bem_hun_nor_sod_geo_glc_lit_urd_dut_owc_gam_svk_est_ven_ind_cze_bat_jpn_knd_kor_scr_fre_moo_ctl_tag_ita_tig_sun_mnd_ben_dyu_spa_hau_mcd_krd_slo_afr_qcu_arw_prs_rus_igb_amr_lat_amh_bos_mly_grk_tsn_por_xho_mao_tha_wly_tml_lda_cic_tur_mol_hin_azi_akn_vie_aeg_swa_fbf_bam	-0.553334831880578	-1.32384613524902	0.18879899042289
60	amr_guj_moo_glc_amh_wly_gam_ctl_azi_tur_yor_mly_tsn_hin_alb_bsq_eng_hau_swt_mnd_ita_ger_tsw_fre_ven_urd_hun_bam_zul_fin_pan_heb_geo_ben_grk_krd_mol_anl_tig_mcd_est_akn_jav_spa_tag_jpn_tml_kor_swe_rus_dyu_svk_sun_lit_owc_ind_cnt_prs_cic_dut_aeg_scr_arw_nor_cze_qcu_pol_lat_por_dgb_sod_bos_mlt_slo_mao_rom_igb_bul_fbf_bat_tha_sid_knd_bem_swa_uzb_ukr_afr_aze_ewe_vie_chh_xho_lda_ses	0.014586338305799	0.0343819040060962	0.972646300476703
61	hau_guj_swa_glc_heb_anl_wly_ctl_aze_tur_zul_sun_dgb_bos_lit_bsq_slo_sod_igb_cnt_grk_ukr_fbf_lat_swt_spa_est_lda_xho_fin_fre_amr_geo_swe_dut_rus_prs_mlt_gam_krd_hun_akn_mao_pan_tag_jpn_knd_kor_bul_por_ven_rom_jav_mol_aeg_mly_mnd_ita_tsw_nor_owc_ben_ger_eng_arw_qcu_mcd_hin_cze_moo_sid_svk_tig_urd_ind_alb_ses_scr_tsn_bat_tha_amh_tml_bem_yor_azi_afr_pol_uzb_ewe_vie_chh_bam_cic_dyu	0.203271923403216	0.478301680994949	0.633557977585588
62	sid_bos_tsn_hin_heb_wly_mlt_urd_aze_tur_zul_ind_ven_pol_ukr_bsq_fre_amh_akn_mnd_dut_svk_dgb_alb_bem_guj_hun_fbf_bam_est_mcd_amr_geo_spa_eng_rus_nor_tig_aeg_ctl_fin_dyu_mao_slo_tag_jpn_knd_kor_ben_scr_cic_arw_mly_ita_hau_sun_cnt_cze_lda_mol_gam_grk_afr_lit_pan_qcu_swe_rom_lat_tsw_sod_prs_anl_krd_jav_bul_swt_ger_yor_bat_tha_owc_tml_ewe_ses_uzb_glc_por_azi_xho_vie_chh_igb_moo_swa	-0.229895948111841	-0.543535102656622	0.588061980398935
63	mlt_slo_tsn_ctl_aeg_gam_wly_mol_azi_aze_bem_mao_yor_cze_lit_bsq_grk_hau_swa_cnt_ukr_guj_dyu_eng_dgb_lat_est_bam_swt_fin_krd_tig_geo_prs_scr_nor_mcd_amh_owc_alb_hun_xho_tag_dut_sun_jpn_knd_kor_rom_spa_ses_swe_ind_rus_sid_mly_mnd_glc_zul_ben_anl_por_afr_bos_svk_qcu_pol_ger_urd_cic_heb_arw_amr_pan_jav_ita_lda_hin_fbf_bat_tha_chh_tml_moo_ven_tur_bul_fre_uzb_akn_vie_sod_igb_ewe_tsw	0.455526599425107	1.07500922318439	0.285151720145341
64	aeg_ita_zul_eng_heb_hau_sod_bos_aze_uzb_fbf_tag_ses_afr_grk_bsq_mcd_mlt_akn_cnt_ukr_ben_swa_glc_ewe_rus_est_ven_xho_fin_pan_owc_geo_slo_dut_pol_mol_gam_wly_por_hun_dyu_bat_lat_mly_jpn_tml_kor_cze_arw_bam_nor_mao_alb_amh_ind_mnd_spa_bem_rom_amr_svk_krd_lit_prs_qcu_swe_ctl_urd_igb_tig_hin_anl_guj_sun_ger_dgb_bul_tsn_jav_tha_chh_knd_cic_yor_tur_scr_fre_azi_moo_vie_sid_tsw_lda_swt	-0.189481941928385	-0.447406417660156	0.655621991096213
65	mlt_ukr_moo_rom_anl_owc_amr_eng_aze_uzb_tsw_sun_ses_spa_ger_bsq_hin_amh_bem_cnt_dut_krd_ewe_urd_cic_cze_hun_akn_fbf_fin_pol_heb_geo_arw_grk_alb_nor_sod_wly_por_est_swa_jav_guj_bat_jpn_tml_kor_lit_ita_ven_glc_mly_prs_sid_tag_mnd_pan_lda_bos_chh_scr_bul_ben_mcd_qcu_ctl_slo_afr_swt_aeg_swe_tig_rus_mao_fre_dyu_lat_bam_ind_tha_gam_knd_tsn_igb_tur_mol_svk_azi_yor_vie_hau_dgb_zul_xho	0.557427081686887	1.32095747747386	0.189756656653817
66	amh_dut_yor_spa_amr_hau_sod_guj_aze_uzb_fbf_mly_xho_alb_cze_bsq_ukr_sid_ses_mnd_urd_rom_swa_bul_tsn_mcd_fin_igb_tsw_est_arw_wly_geo_slo_prs_glc_scr_mlt_tig_por_hun_bam_sun_ger_bat_jpn_tml_kor_krd_ita_cic_fre_tag_ctl_anl_jav_cnt_pan_moo_bos_aeg_swe_afr_lit_ben_qcu_nor_hin_eng_dyu_chh_svk_owc_rus_ind_pol_ewe_lat_lda_mao_tha_heb_knd_zul_bem_azi_grk_mol_tur_ven_vie_gam_swt_dgb_akn	0.270572030890147	0.637307108312697	0.525490670495995
67	gam_ben_akn_por_tig_wly_sid_svk_aze_azi_cic_mly_ses_prs_dut_bsq_swe_hau_ven_cnt_afr_urd_fbf_rus_tsn_bul_fin_igb_dyu_est_guj_aeg_geo_slo_ctl_eng_lat_chh_owc_spa_hun_moo_mao_mol_ind_jpn_knd_kor_hin_pan_yor_lit_jav_ger_heb_tag_mnd_cze_ewe_nor_amr_fre_pol_mcd_ita_qcu_glc_alb_arw_dgb_anl_ukr_amh_grk_sun_bos_swt_scr_zul_bat_tha_sod_tml_lda_xho_tur_krd_rom_uzb_bam_vie_mlt_tsw_swa_bem	0.219114278837195	0.516488314146062	0.606739384513432
68	wly_ita_cic_grk_amr_aeg_owc_ukr_tur_uzb_ses_jav_dyu_ctl_pol_bsq_mol_heb_moo_cnt_eng_nor_dgb_rus_ewe_krd_est_swt_ven_hun_ben_tig_geo_prs_glc_swe_lat_mlt_chh_alb_fin_igb_tag_mcd_ind_jpn_knd_kor_pan_urd_xho_spa_mao_guj_anl_mly_mnd_arw_tsw_fre_amh_svk_bul_cze_bos_qcu_scr_hin_dut_bam_sod_slo_gam_ger_bat_lit_fbf_afr_zul_sun_tha_sid_tml_swa_lda_aze_por_rom_azi_yor_vie_hau_akn_bem_tsn	-0.230501222384909	-0.543946199809708	0.587780188005354
69	anl_cze_tsw_ben_aeg_amh_owc_hin_azi_uzb_yor_mly_lda_spa_pan_bsq_mol_gam_dyu_cnt_grk_pol_xho_ukr_ewe_afr_hun_cic_swa_est_eng_heb_geo_por_mcd_bos_scr_hau_tig_svk_fin_ses_bat_ctl_ind_jpn_tml_kor_lat_lit_tsn_rus_tag_rom_sid_jav_mnd_swe_zul_fre_wly_slo_ger_arw_urd_qcu_guj_nor_prs_moo_mlt_dut_amr_ita_mao_bul_bem_alb_akn_sun_tha_sod_knd_bam_ven_tur_krd_glc_aze_igb_vie_chh_swt_dgb_fbf	-0.265827031101322	-0.628373228072555	0.531299664612141
70	amh_lat_tsw_nor_sod_chh_tig_ita_tur_azi_swt_tag_xho_prs_fre_bsq_svk_owc_dgb_cnt_rom_krd_cic_ctl_lda_arw_est_yor_fbf_fin_por_wly_geo_pan_ger_lit_glc_heb_mlt_mol_hun_bem_mao_bul_sun_jpn_knd_kor_ukr_bos_ses_ben_jav_dut_gam_bat_mnd_pol_igb_cze_anl_eng_urd_grk_rus_qcu_alb_mcd_scr_ewe_sid_guj_amr_slo_ind_spa_akn_afr_tsn_mly_tha_hau_tml_zul_bam_uzb_hin_swe_aze_swa_vie_aeg_ven_dyu_moo	-0.467417920535556	-1.111876983158	0.269057109671103
71	sid_guj_dgb_urd_sod_wly_aeg_pan_tur_aze_dyu_jav_bam_alb_scr_bsq_mcd_amh_zul_cnt_ctl_mol_ven_lat_lda_spa_hun_xho_fbf_fin_glc_anl_geo_nor_arw_por_hin_hau_heb_lit_est_bem_sun_ben_tag_jpn_tml_kor_ita_dut_ewe_cze_bat_bos_mlt_ind_mnd_pol_tsw_afr_chh_prs_ger_slo_swe_qcu_bul_krd_rus_akn_owc_svk_gam_ukr_mao_eng_yor_grk_swt_mly_tha_tig_knd_cic_tsn_uzb_rom_fre_azi_ses_vie_amr_swa_igb_moo	-1.08056431279642	-2.64840637047132	0.00950116495708392
72	sod_pol_swa_spa_mlt_tig_aeg_ita_tur_azi_bam_mly_yor_ukr_rom_bsq_ctl_sid_fbf_mnd_urd_pan_bem_arw_ses_scr_fin_zul_akn_hun_prs_amr_geo_lit_mol_bos_guj_heb_anl_hin_est_swt_jav_ben_mao_jpn_knd_kor_alb_glc_lda_krd_ind_lat_chh_bat_cnt_rus_dyu_grk_wly_swe_nor_eng_por_qcu_afr_ger_svk_moo_hau_mcd_gam_dut_sun_fre_ven_cze_cic_tag_tha_owc_tml_igb_xho_aze_bul_slo_uzb_ewe_vie_amh_tsn_tsw_dgb	-0.40113019036035	-0.951920709972556	0.343604685831875
73	hau_slo_igb_guj_owc_heb_tig_bos_aze_tur_yor_bat_cic_lit_mcd_bsq_pan_gam_dyu_cnt_cze_urd_zul_spa_swt_afr_hun_lda_moo_est_ita_wly_geo_lat_glc_fre_alb_amh_anl_eng_fin_ven_tag_rus_mly_jpn_knd_kor_pol_hin_ses_nor_mao_scr_chh_jav_mnd_bul_ewe_rom_sod_swe_svk_por_prs_qcu_arw_grk_ctl_tsn_aeg_krd_amr_dut_ind_ben_bam_ukr_xho_sun_tha_sid_tml_tsw_swa_uzb_ger_mol_azi_akn_vie_mlt_bem_fbf_dgb	0.284613424059989	0.670248428718919	0.504360391669069
74	sid_pol_ses_ger_tig_sod_heb_grk_uzb_tur_cic_mly_dyu_rus_swe_bsq_por_chh_fbf_mnd_krd_bos_bem_rom_xho_alb_fin_dgb_bam_est_eng_amh_geo_svk_nor_slo_guj_mlt_gam_mol_hun_igb_jav_mcd_bat_jpn_tml_kor_prs_hin_swt_dut_sun_fre_anl_tag_cnt_scr_tsw_pan_amr_cze_spa_lit_afr_qcu_lat_ben_urd_zul_owc_glc_wly_ctl_ind_ukr_tsn_ita_moo_mao_tha_hau_knd_swa_ewe_azi_arw_bul_aze_lda_vie_aeg_yor_akn_ven	-0.0423892498783269	-0.0998674221307964	0.920664546177637
75	heb_por_ses_lat_sod_sid_hau_fre_tur_uzb_dgb_sun_fbf_bul_arw_bsq_nor_amh_cic_cnt_mcd_prs_swa_ger_xho_lit_est_ewe_tsn_fin_pol_chh_geo_slo_afr_rus_urd_amr_wly_grk_hun_yor_mao_hin_jav_jpn_knd_kor_spa_guj_ven_rom_ind_ctl_owc_tag_mnd_alb_swt_scr_gam_pan_mol_dut_ukr_qcu_krd_eng_cze_zul_aeg_svk_anl_ita_bat_swe_igb_ben_dyu_mly_tha_tig_tml_bem_akn_azi_glc_bos_aze_bam_vie_mlt_lda_moo_tsw	-0.410612764343492	-0.974881526957307	0.33214800721834
76	hau_pol_ven_pan_sid_heb_amh_slo_azi_tur_cic_bat_swt_ctl_ukr_bsq_guj_gam_igb_mnd_nor_ben_akn_arw_yor_svk_fin_bam_moo_hun_swe_wly_geo_rus_cze_bul_scr_owc_sod_glc_est_ses_mly_krd_mao_jpn_knd_kor_mol_prs_swa_dut_tag_rom_tig_ind_cnt_ger_xho_mcd_amr_grk_afr_lit_fre_qcu_por_ita_spa_zul_aeg_hin_chh_eng_jav_bos_dgb_urd_bem_sun_tha_mlt_tml_ewe_fbf_uzb_lat_alb_aze_tsw_vie_anl_dyu_tsn_lda	0.154511575353635	0.364465434102579	0.716337886636069
77	heb_prs_igb_svk_aeg_chh_sid_ger_azi_tur_cic_bat_ses_swe_ukr_bsq_hin_amr_bem_mnd_alb_pan_zul_spa_ven_scr_hun_dgb_tsn_est_cze_gam_geo_arw_afr_ita_rom_tig_amh_mol_fin_bam_sun_rus_ind_jpn_knd_kor_urd_por_moo_glc_mao_slo_anl_jav_cnt_lit_akn_bos_sod_pol_guj_dut_ben_qcu_bul_grk_fre_fbf_mlt_krd_hau_eng_mly_lat_lda_ctl_dyu_tag_tha_wly_tml_xho_yor_uzb_mcd_nor_aze_ewe_vie_owc_swa_tsw_swt	0.405741461931752	0.955378482662415	0.341863154852337
78	chh_scr_swa_bul_aeg_wly_amh_spa_uzb_azi_dgb_bat_tsn_nor_rus_bsq_dut_mlt_xho_mnd_krd_eng_ewe_mol_swt_rom_hun_tsw_dyu_fin_svk_anl_geo_afr_por_cze_ukr_sod_amr_ctl_est_igb_mly_pol_ind_jpn_knd_kor_guj_mcd_cic_pan_mao_swe_gam_sun_cnt_ita_akn_fre_hau_urd_glc_arw_ben_qcu_bos_prs_lat_fbf_sid_slo_heb_ger_tag_grk_lda_alb_zul_jav_tha_owc_tml_bem_ven_aze_lit_hin_tur_yor_vie_tig_moo_ses_bam	-0.0224589347245913	-0.0528751510807968	0.957944795806645
79	sid_urd_bem_arw_wly_gam_chh_prs_tur_uzb_tsn_tag_bam_scr_ben_bsq_hin_tig_tsw_cnt_mcd_swe_dgb_lat_xho_grk_est_lda_moo_hun_glc_mlt_geo_rus_ctl_slo_svk_amr_amh_eng_fin_dyu_mly_pol_ind_jpn_knd_kor_afr_nor_ewe_fre_bat_bul_owc_jav_mnd_ita_akn_bos_aeg_por_guj_dut_pan_qcu_krd_spa_alb_yor_hau_mol_heb_ukr_sun_ger_cic_rom_swa_mao_tha_sod_tml_ses_swt_aze_lit_cze_azi_zul_vie_anl_ven_fbf_igb	0.408204433727342	0.966988719040695	0.336057646140873
80	sid_por_moo_svk_sod_aeg_owc_afr_tur_aze_igb_bat_bem_swe_mcd_bsq_hin_amr_fbf_mnd_scr_prs_cic_fre_akn_rus_est_tsn_yor_hun_slo_wly_geo_krd_cze_urd_ben_chh_heb_lat_fin_tsw_tag_mol_ind_jpn_tml_kor_bul_rom_bam_ukr_mly_pan_hau_jav_cnt_alb_lda_ger_tig_grk_lit_glc_eng_qcu_nor_bos_pol_swt_gam_arw_anl_guj_sun_spa_ven_ctl_ewe_mao_tha_mlt_knd_dgb_dyu_uzb_ita_dut_azi_swa_vie_amh_ses_zul_xho	-0.524990288055067	-1.25092576568271	0.214099444250353
81	wly_lit_tsn_rom_sod_aeg_amr_fre_tur_uzb_ewe_tag_ses_ben_rus_bsq_swe_anl_yor_mnd_ger_mol_zul_urd_bam_pol_hun_dyu_cic_fin_dut_chh_geo_cze_bul_slo_ita_mlt_sid_eng_est_swa_mly_pan_bat_jpn_tml_kor_svk_krd_moo_guj_sun_arw_hau_mao_cnt_hin_tsw_prs_tig_alb_nor_scr_ukr_qcu_afr_por_glc_swt_gam_spa_owc_grk_jav_lat_ven_bos_dgb_ind_tha_amh_knd_igb_lda_azi_ctl_mcd_aze_akn_vie_heb_fbf_xho_bem	-0.531223986445394	-1.26425075353795	0.209299429257074
82	anl_pan_ewe_dut_amr_tig_gam_lit_tur_uzb_cic_mly_zul_ben_lat_bsq_krd_sod_tsn_cnt_slo_bul_tsw_cze_bem_mol_hun_ven_fbf_est_por_chh_geo_ger_fre_grk_hin_wly_heb_eng_fin_dyu_mao_mcd_tag_jpn_knd_kor_bos_guj_ses_pol_ind_glc_sid_jav_mnd_spa_igb_rus_owc_scr_prs_swe_urd_qcu_ctl_rom_alb_dgb_amh_arw_mlt_afr_bat_ita_akn_ukr_bam_sun_tha_hau_tml_lda_yor_aze_svk_nor_azi_swt_vie_aeg_xho_swa_moo	-0.428259066432205	-1.01589077933979	0.312317055958003
83	amh_prs_xho_por_tig_aeg_hau_mcd_azi_tur_dyu_mao_bem_mol_guj_bsq_urd_gam_ewe_mnd_swe_svk_fbf_scr_yor_spa_est_tsn_bam_fin_eng_mlt_geo_cze_arw_pan_lat_wly_chh_ctl_hun_akn_sun_dut_tag_jpn_knd_kor_lit_ben_ven_afr_ind_fre_sod_jav_cnt_ukr_tsw_rom_anl_ita_pol_alb_grk_qcu_rus_krd_glc_dgb_heb_hin_owc_bul_mly_nor_igb_slo_swa_bat_tha_sid_tml_swt_cic_aze_bos_ger_uzb_ses_vie_amr_zul_moo_lda	-0.0616281834587276	-0.145347759057008	0.884750863971586
84	anl_lit_swt_mol_heb_owc_wly_bos_tur_azi_tsw_jav_yor_glc_dut_bsq_prs_sod_lda_mnd_rom_eng_dyu_svk_cic_spa_fin_moo_igb_est_por_chh_geo_fre_ctl_rus_slo_mlt_hau_afr_hun_akn_mao_alb_sun_jpn_knd_kor_ita_hin_ewe_bul_bat_guj_tig_tag_cnt_swe_bem_scr_amh_nor_krd_mcd_pol_qcu_ukr_ben_lat_ses_amr_arw_aeg_urd_mly_pan_xho_grk_dgb_ind_tha_sid_tml_zul_ven_uzb_cze_ger_aze_bam_vie_gam_fbf_tsn_swa	0.562475611414439	1.33207570317727	0.186090532393373
85	heb_slo_dgb_bul_aeg_tig_amr_mol_aze_tur_tsn_tag_bem_glc_ita_bsq_ger_owc_xho_cnt_arw_spa_fbf_urd_ses_afr_est_yor_igb_hun_ctl_anl_geo_guj_krd_hin_pol_chh_sod_fre_fin_cic_mao_dut_ind_jpn_tml_kor_lit_ben_akn_ukr_sun_prs_sid_bat_mnd_por_tsw_lat_wly_pan_svk_nor_swe_qcu_alb_grk_rom_swa_amh_mcd_mlt_cze_mly_rus_ven_eng_ewe_jav_tha_hau_knd_lda_bam_uzb_scr_bos_azi_dyu_vie_gam_zul_swt_moo	0.219353701366249	0.515673346936523	0.607306327709064
86	tig_eng_bam_lit_amr_gam_wly_nor_uzb_azi_lda_mly_xho_ita_cze_bsq_rom_sod_swa_mnd_lat_krd_dgb_hin_ven_ben_fin_moo_tsw_hun_ger_heb_geo_swe_urd_ctl_fre_hau_anl_grk_est_dyu_tag_afr_sun_jpn_knd_kor_guj_arw_igb_por_bat_dut_amh_ind_cnt_bos_ewe_prs_owc_alb_rus_pol_pan_qcu_ukr_bul_mol_bem_aeg_slo_sid_svk_mao_scr_ses_glc_fbf_jav_tha_mlt_tml_zul_yor_tur_mcd_spa_aze_cic_vie_chh_akn_swt_tsn	-0.3210678296472	-0.761466736398824	0.448304978195518
87	owc_rom_bem_guj_sod_hau_tig_mol_aze_uzb_ses_bat_dgb_scr_afr_bsq_rus_wly_igb_cnt_fre_grk_zul_lit_tsn_svk_est_yor_xho_hun_urd_amr_geo_ita_alb_pol_prs_mlt_chh_nor_fin_ven_tag_por_sun_jpn_knd_kor_ukr_bos_bam_lat_mly_pan_heb_ind_mnd_spa_cic_slo_sid_swe_dut_ger_arw_qcu_ctl_cze_bul_akn_amh_ben_anl_glc_mao_hin_swa_mcd_swt_jav_tha_aeg_tml_ewe_lda_azi_eng_krd_tur_moo_vie_gam_fbf_dyu_tsw	-0.169259394468628	-0.399797830666513	0.690222184872683
88	wly_prs_moo_arw_gam_amr_tig_ukr_azi_aze_yor_bat_tsn_lit_ger_bsq_alb_sod_cic_cnt_bos_por_akn_scr_bam_grk_fin_ewe_ven_hun_rus_chh_geo_svk_glc_nor_krd_anl_heb_spa_est_lda_ind_bul_jav_jpn_tml_kor_pan_eng_fbf_pol_sun_urd_sid_tag_mnd_mcd_tsw_swe_amh_mol_ctl_hin_guj_qcu_lat_fre_rom_xho_mlt_afr_hau_dut_mly_slo_swt_ita_igb_mao_tha_aeg_knd_swa_bem_tur_ben_cze_uzb_zul_vie_owc_ses_dgb_dyu	-0.970966782308188	-2.36149468804292	0.0202878174732864
89	tig_eng_yor_rus_anl_aeg_amr_ita_azi_aze_cic_ind_zul_scr_grk_bsq_prs_hau_ses_mnd_fre_spa_xho_rom_igb_cze_hun_bam_tsw_fin_pan_mlt_geo_ben_bos_lit_krd_sid_chh_mcd_est_bem_mly_por_tag_jpn_tml_kor_ger_bul_fbf_mol_bat_arw_owc_sun_cnt_lat_akn_swe_gam_slo_glc_urd_pol_qcu_nor_afr_svk_ewe_sod_ctl_amh_hin_mao_ukr_moo_alb_dgb_jav_tha_wly_knd_dyu_tsn_uzb_dut_guj_tur_swa_vie_heb_lda_ven_swt	-0.636235912515412	-1.52179184675573	0.131454243520721
90	hau_swe_dyu_spa_anl_owc_sid_hin_uzb_tur_akn_ind_xho_fre_bul_bsq_eng_amh_ewe_mnd_alb_dut_swt_pan_igb_nor_est_bam_tsw_fin_pol_gam_geo_ctl_ben_rus_mcd_chh_heb_ita_hun_zul_bat_urd_sun_jpn_knd_kor_ger_ukr_fbf_mol_tag_glc_sod_mao_cnt_lat_moo_scr_wly_prs_slo_arw_krd_qcu_afr_bos_lit_ven_aeg_guj_amr_rom_jav_por_swa_grk_yor_mly_tha_tig_tml_bem_tsn_azi_svk_cze_aze_cic_vie_mlt_dgb_ses_lda	0.430944178447537	1.01537852194483	0.312559777515234
91	gam_mol_dyu_svk_sod_sid_chh_slo_uzb_tur_lda_ind_ewe_hin_ita_bsq_ger_tig_swa_cnt_eng_pol_tsw_alb_zul_afr_hun_tsn_dgb_fin_rus_hau_geo_fre_ctl_krd_por_amr_owc_lit_est_igb_mly_glc_mao_jpn_knd_kor_spa_guj_yor_dut_sun_grk_wly_bat_mnd_lat_fbf_nor_aeg_mcd_cze_prs_scr_qcu_arw_urd_bos_ven_anl_swe_mlt_rom_tag_pan_bem_ben_xho_jav_tha_amh_tml_moo_bam_azi_ukr_bul_aze_swt_vie_heb_ses_cic_akn	-0.081899061432066	-0.193533364013943	0.846963346253299
92	amr_lit_bem_slo_sid_wly_gam_bos_tur_aze_moo_tag_xho_rus_bul_bsq_scr_chh_dgb_mnd_cze_arw_tsn_ctl_dyu_guj_hun_cic_zul_fin_ben_aeg_geo_grk_krd_nor_ger_anl_heb_svk_est_swa_jav_ukr_sun_jpn_tml_kor_eng_por_yor_fre_ind_prs_mlt_bat_cnt_pol_ses_afr_owc_lat_ita_urd_pan_qcu_mcd_alb_rom_lda_amh_spa_sod_swe_mly_dut_ewe_hin_tsw_mao_tha_hau_knd_swt_ven_azi_mol_glc_uzb_igb_vie_tig_akn_fbf_bam	-0.97910866428374	-2.38706294744946	0.0190075273402517
93	hau_eng_tsn_rus_chh_sod_tig_slo_aze_azi_igb_ind_bem_scr_mol_bsq_nor_sid_ses_mnd_por_ukr_dyu_mcd_cic_svk_hun_ewe_swa_fin_alb_mlt_geo_hin_ita_fre_rom_owc_anl_urd_est_zul_mao_prs_bat_jpn_tml_kor_pan_dut_xho_ger_tag_glc_aeg_sun_cnt_arw_yor_guj_amr_swe_krd_grk_lit_qcu_ctl_cze_bul_tsw_gam_afr_heb_spa_jav_bos_swt_ben_bam_mly_tha_amh_knd_dgb_akn_tur_pol_lat_uzb_ven_vie_wly_lda_moo_fbf	-0.385610207400312	-0.915161867871556	0.362473469365282
94	owc_mcd_swa_grk_mlt_gam_sod_rus_azi_aze_dgb_tag_swt_bul_cze_bsq_rom_amh_dyu_cnt_pol_mol_zul_bos_ven_fre_fin_ewe_bem_hun_slo_amr_geo_swe_arw_eng_hin_heb_tig_scr_est_bam_jav_lit_sun_jpn_tml_kor_nor_dut_yor_prs_mao_glc_chh_mly_mnd_svk_tsw_afr_wly_ger_ukr_pan_urd_qcu_ita_guj_alb_xho_hau_ctl_aeg_ben_ind_lat_ses_por_fbf_bat_tha_sid_knd_cic_tsn_uzb_spa_krd_tur_moo_vie_anl_akn_lda_igb	-0.278478136321864	-0.65926192401694	0.511356743289462
95	owc_spa_swt_mol_aeg_mlt_sid_glc_aze_tur_ven_ind_dgb_fre_ukr_bsq_eng_anl_ewe_mnd_afr_pol_bam_krd_bem_cze_fin_cic_lda_est_swe_tig_geo_rus_nor_ctl_dut_amr_hau_svk_hun_tsw_sun_prs_mly_jpn_knd_kor_guj_urd_tsn_lit_tag_alb_amh_jav_cnt_bul_yor_hin_chh_grk_scr_lat_ben_qcu_por_pan_bos_igb_heb_ita_wly_slo_bat_rom_zul_mcd_ses_mao_tha_sod_tml_moo_akn_uzb_ger_arw_azi_fbf_vie_gam_swa_dyu_xho	-0.0410405468577003	-0.096723240329279	0.923154318163248
96	amr_nor_tsn_mcd_tig_aeg_sod_bul_azi_tur_igb_ind_yor_krd_grk_bsq_lit_sid_ven_mnd_pol_fre_cic_swe_fbf_alb_fin_xho_dyu_est_rus_wly_geo_rom_ita_spa_urd_anl_gam_dut_hun_bem_sun_por_mly_jpn_knd_kor_afr_mol_akn_ger_tag_ukr_owc_jav_cnt_ben_dgb_eng_mlt_scr_bos_hin_slo_qcu_svk_cze_lat_tsw_heb_pan_hau_ctl_mao_arw_ewe_glc_ses_bat_tha_chh_tml_swt_swa_aze_guj_prs_uzb_lda_vie_amh_moo_zul_bam	0.00389595383961319	0.00919903043211106	0.992680043666895
97	gam_pan_swt_nor_heb_aeg_sod_alb_aze_uzb_cic_sun_ven_eng_slo_bsq_ger_sid_dgb_cnt_cze_bul_swa_ukr_bam_guj_fin_zul_xho_est_glc_wly_geo_ben_mol_urd_rom_hau_amr_mcd_hun_moo_mao_krd_tag_jpn_tml_kor_arw_afr_tsn_dut_ind_ctl_amh_mly_mnd_grk_akn_svk_chh_scr_bos_ita_prs_qcu_pol_rus_lat_ses_anl_fre_mlt_por_jav_lit_dyu_swe_tsw_bat_tha_owc_knd_yor_igb_azi_spa_hin_tur_lda_vie_tig_ewe_bem_fbf	-0.0915610560105175	-0.21566834279715	0.829718577373873
98	mlt_grk_lda_dut_sod_amh_gam_hin_tur_aze_dyu_mao_tsw_ben_bos_bsq_pol_wly_ven_mnd_rus_pan_fbf_eng_akn_ctl_hun_yor_zul_est_arw_sid_geo_ita_krd_rom_spa_chh_anl_guj_fin_cic_ind_glc_sun_jpn_tml_kor_svk_cze_tsn_prs_tag_ukr_aeg_mly_cnt_fre_bem_bul_tig_afr_mcd_scr_swe_qcu_alb_nor_lit_dgb_hau_por_amr_urd_jav_ger_ewe_lat_bam_bat_tha_owc_knd_swt_ses_uzb_slo_mol_azi_moo_vie_heb_xho_igb_swa	0.123705180316209	0.290928143413892	0.771754102609597
99	hau_rus_lda_afr_amr_aeg_heb_lit_azi_aze_bem_mly_ses_nor_spa_bsq_eng_owc_dyu_cnt_prs_svk_akn_ger_cic_glc_est_dgb_tsn_hun_rom_chh_geo_scr_mcd_hin_cze_mlt_sod_pol_fin_fbf_ind_swe_mao_jpn_tml_kor_por_fre_yor_guj_jav_dut_wly_tag_mnd_urd_xho_slo_gam_ukr_pan_lat_grk_qcu_bul_arw_bos_swt_amh_ctl_sid_ita_bat_krd_zul_ben_swa_sun_tha_anl_knd_tsw_bam_uzb_mol_alb_tur_ewe_vie_tig_ven_igb_moo	-1.08300459849954	-2.66002732093337	0.00920223465341559
100	mlt_rus_dgb_bos_owc_sod_wly_guj_azi_tur_bam_ind_dyu_krd_dut_bsq_grk_amr_swa_mnd_fre_mol_tsw_pol_cic_eng_est_zul_ven_hun_lat_aeg_geo_hin_bul_mcd_lit_gam_amh_afr_fin_tsn_mly_alb_jav_jpn_tml_kor_ukr_swe_ses_rom_mao_ita_chh_sun_cnt_pan_igb_glc_heb_ben_scr_svk_por_qcu_ctl_slo_prs_ewe_hau_spa_anl_urd_tag_cze_bem_nor_yor_bat_tha_sid_knd_akn_swt_aze_arw_ger_uzb_xho_vie_tig_lda_fbf_moo	-0.494615208692954	-1.17653234537881	0.242384897843088
101	sid_svk_tsw_nor_amr_gam_anl_scr_tur_azi_swt_mly_lda_spa_hin_bsq_lat_tig_zul_cnt_pan_afr_yor_arw_cic_rom_hun_ewe_dyu_fin_eng_chh_geo_alb_grk_glc_slo_owc_heb_mol_est_ses_bat_pol_jav_jpn_knd_kor_rus_mcd_ven_lit_tag_ctl_amh_ind_mnd_cze_tsn_krd_wly_bul_ben_swe_ita_qcu_prs_dut_ger_akn_aeg_ukr_hau_guj_sun_urd_xho_fre_fbf_mao_tha_sod_tml_bem_moo_uzb_por_bos_aze_swa_vie_mlt_igb_dgb_bam	-0.114022299034201	-0.268823206144163	0.78866119074957
102	heb_pol_dyu_ben_owc_amh_sid_ctl_uzb_tur_ses_mly_ewe_alb_eng_bsq_guj_sod_igb_cnt_rus_fre_yor_dut_lda_glc_fin_akn_ven_est_lat_wly_geo_rom_bos_spa_swe_aeg_hau_slo_hun_bam_mao_hin_tag_jpn_knd_kor_scr_lit_cic_afr_bat_bul_tig_jav_mnd_mol_dgb_grk_chh_mcd_ger_krd_arw_qcu_cze_ita_nor_tsn_mlt_svk_gam_pan_ind_por_zul_urd_tsw_sun_tha_anl_tml_fbf_bem_azi_prs_ukr_aze_moo_vie_amr_swt_swa_xho	-0.302985993326488	-0.718152159891441	0.474463747313483
103	wly_ita_tsn_bul_owc_amh_sid_hin_aze_tur_lda_ind_yor_bos_krd_bsq_swe_sod_ewe_mnd_urd_ger_ven_ctl_akn_glc_fin_swt_zul_est_eng_mlt_geo_pan_guj_pol_dut_anl_tig_alb_hun_bam_sun_slo_bat_jpn_knd_kor_arw_prs_cic_nor_mao_grk_chh_mly_cnt_mcd_bem_rom_heb_cze_lat_lit_svk_qcu_mol_fre_spa_tsw_aeg_ukr_amr_rus_jav_afr_fbf_scr_moo_tag_tha_hau_tml_xho_dyu_azi_ben_por_uzb_dgb_vie_gam_swa_igb_ses	-0.0490959547756369	-0.115808281319438	0.908054183972495
104	anl_mol_bam_rom_tig_heb_chh_ger_uzb_aze_moo_jav_bem_urd_mcd_bsq_ukr_sid_swa_cnt_lit_glc_swt_por_ses_pol_hun_akn_lda_fin_ctl_hau_geo_swe_alb_slo_arw_amr_wly_guj_est_cic_mao_svk_tag_jpn_knd_kor_dut_scr_yor_hin_ind_cze_sod_bat_mnd_afr_dyu_fre_owc_nor_ita_pan_ben_qcu_rus_prs_krd_ewe_gam_bos_mlt_grk_sun_spa_tsn_eng_dgb_mly_tha_aeg_tml_zul_igb_azi_lat_bul_tur_tsw_vie_amh_xho_ven_fbf	-0.873820217285533	-2.11522002270696	0.0370845376933978
105	aeg_prs_cic_alb_gam_chh_tig_hin_tur_aze_moo_ind_lda_afr_rom_bsq_nor_amr_swa_mnd_rus_cze_bam_svk_swt_ben_hun_yor_bem_est_ukr_heb_geo_bos_spa_pol_swe_hau_mlt_urd_fin_dgb_jav_eng_tag_jpn_knd_kor_pan_glc_ses_bul_bat_mol_owc_sun_cnt_fre_tsn_lat_sod_dut_ctl_guj_scr_qcu_arw_ger_ita_dyu_anl_krd_wly_por_mly_lit_igb_mcd_ven_mao_tha_amh_tml_akn_zul_azi_slo_grk_uzb_tsw_vie_sid_fbf_ewe_xho	-0.440320674223592	-1.04685404588157	0.297880072971884
106	tig_bos_yor_ukr_gam_wly_hau_cze_uzb_azi_lda_sun_bam_prs_fre_bsq_lat_sid_zul_mnd_rus_arw_ewe_grk_igb_scr_est_xho_tsn_fin_alb_sod_geo_spa_lit_urd_mcd_anl_amr_dut_hun_ven_mly_swe_tag_jpn_tml_kor_ben_rom_bem_ger_mao_por_owc_bat_cnt_bul_swa_nor_amh_afr_hin_krd_svk_qcu_glc_eng_pol_moo_chh_mol_heb_slo_jav_ctl_akn_guj_cic_ind_tha_aeg_knd_dgb_dyu_tur_pan_ita_aze_ses_vie_mlt_swt_tsw_fbf	-0.763192800150515	-1.83549081458134	0.0696289344677321
107	amr_bos_ses_ita_anl_mlt_chh_ctl_aze_tur_moo_sun_yor_mol_lat_bsq_eng_aeg_dgb_cnt_ger_prs_fbf_ben_zul_arw_est_cic_xho_hun_bul_sid_geo_rom_guj_krd_hin_owc_wly_pan_fin_swt_jav_fre_mly_jpn_tml_kor_scr_lit_tsn_pol_bat_nor_heb_mao_mnd_por_bem_swe_gam_svk_ukr_alb_rus_qcu_spa_mcd_dut_igb_sod_urd_hau_cze_ind_grk_akn_afr_swa_tag_tha_amh_knd_dyu_ewe_azi_glc_slo_uzb_bam_vie_tig_ven_lda_tsw	-0.378305682932195	-0.896996421351333	0.372036996604232
108	gam_mcd_tsn_ctl_aeg_heb_tig_afr_azi_uzb_igb_tag_lda_pan_lit_bsq_krd_owc_zul_cnt_eng_bul_tsw_swe_bam_spa_est_dgb_bem_fin_scr_amh_geo_alb_mol_rus_pol_anl_wly_urd_hun_ven_mao_ita_bat_jpn_knd_kor_ukr_rom_dyu_glc_mly_fre_chh_jav_mnd_bos_yor_grk_hau_lat_por_ger_prs_qcu_guj_slo_nor_ses_sod_svk_amr_dut_sun_arw_swt_ben_moo_ind_tha_sid_tml_cic_fbf_tur_hin_cze_aze_ewe_vie_mlt_xho_akn_swa	-0.138242072244012	-0.326593576630888	0.744709167826651
109	hau_lat_akn_ben_heb_sod_mlt_mcd_uzb_aze_bem_mao_xho_arw_pan_bsq_fre_gam_swa_mnd_por_grk_ses_pol_ven_ger_fin_dyu_zul_est_lit_sid_geo_prs_swe_nor_scr_owc_amr_glc_hun_ewe_jav_hin_mly_jpn_tml_kor_ukr_ita_swt_dut_tag_svk_wly_ind_cnt_bos_lda_cze_amh_rom_ctl_mol_spa_qcu_slo_krd_urd_yor_tig_bul_anl_guj_sun_eng_tsw_alb_moo_bat_tha_chh_knd_dgb_bam_azi_afr_rus_tur_fbf_vie_aeg_cic_igb_tsn	-0.00992622079405052	-0.0233902643255396	0.981389084797513
110	sid_prs_akn_bul_chh_aeg_sod_mcd_aze_uzb_tsw_bat_dyu_pol_afr_bsq_guj_amh_moo_mnd_mol_spa_swa_ctl_swt_arw_fin_dgb_bem_est_ita_owc_geo_por_krd_hin_svk_gam_anl_rus_hun_ven_mly_bos_mao_jpn_tml_kor_dut_swe_ewe_eng_sun_cze_amr_jav_cnt_scr_lda_ukr_mlt_urd_grk_fre_alb_qcu_lat_ger_nor_yor_heb_slo_tig_ben_ind_glc_cic_pan_ses_tag_tha_wly_knd_fbf_zul_azi_rom_lit_tur_igb_vie_hau_xho_bam_tsn	0.0565006362119275	0.133047296016334	0.894443438340736
111	gam_arw_ses_ita_sid_aeg_amr_ukr_uzb_aze_yor_tag_zul_krd_mcd_bsq_swe_owc_dyu_cnt_eng_slo_ven_fre_lda_urd_fin_tsw_xho_est_mol_amh_geo_nor_guj_dut_ben_mlt_anl_scr_hun_bam_ind_grk_jav_jpn_knd_kor_svk_alb_dgb_pan_sun_ctl_wly_mao_mnd_rom_igb_bul_chh_pol_bos_cze_por_qcu_lit_rus_ger_fbf_tig_glc_hau_prs_bat_lat_moo_spa_ewe_mly_tha_sod_tml_tsn_swa_tur_hin_afr_azi_cic_vie_heb_bem_akn_swt	-1.33787459934366	-3.32803565957844	0.0012541640587481
112	sod_lit_igb_arw_amr_chh_amh_glc_azi_aze_tsn_bat_bem_scr_swe_bsq_ger_sid_swa_cnt_mol_pan_cic_prs_dgb_guj_hun_zul_ses_fin_spa_mlt_geo_ita_eng_urd_alb_tig_gam_pol_est_tsw_tag_ben_mly_jpn_tml_kor_ctl_por_akn_mcd_sun_slo_anl_jav_mnd_lat_fbf_bul_wly_rom_dut_nor_hin_qcu_grk_cze_svk_swt_aeg_krd_heb_bos_ind_fre_lda_afr_dyu_mao_tha_hau_knd_yor_moo_tur_rus_ukr_uzb_xho_vie_owc_ewe_ven_bam	0.597535924213109	1.41233619780241	0.16118858683367
113	mlt_pan_xho_fre_amr_wly_aeg_grk_aze_azi_fbf_ind_igb_dut_arw_bsq_lat_amh_lda_mnd_alb_ben_tsw_afr_yor_krd_est_swt_zul_fin_guj_heb_geo_cze_bos_ita_rom_gam_hau_ukr_hun_bam_bat_urd_mao_jpn_knd_kor_eng_lit_ven_ctl_mly_spa_sod_tag_cnt_mol_dyu_por_anl_ger_mcd_svk_swe_qcu_glc_bul_nor_ewe_owc_prs_tig_rus_sun_pol_cic_slo_swa_jav_tha_chh_tml_dgb_akn_uzb_hin_scr_tur_tsn_vie_sid_bem_moo_ses	-0.232247673579051	-0.548282479452878	0.58481169619477
114	wly_glc_cic_ben_mlt_owc_hau_mol_tur_azi_akn_tag_tsw_ctl_arw_bsq_hin_anl_tsn_mnd_swe_ger_dyu_por_ewe_nor_est_ven_bam_hun_eng_sod_geo_ukr_bos_krd_pan_amr_aeg_slo_fin_yor_ind_ita_jav_jpn_tml_kor_prs_urd_igb_fre_mly_scr_heb_mao_cnt_pol_fbf_spa_chh_lit_svk_alb_rom_qcu_bul_mcd_dut_dgb_gam_afr_tig_guj_bat_grk_ses_lat_xho_sun_tha_amh_knd_bem_lda_aze_rus_cze_uzb_moo_vie_sid_zul_swa_swt	-0.39934529300916	-0.948743147817293	0.345210154593718
115	sod_bul_bem_nor_anl_sid_aeg_rom_aze_uzb_yor_ind_tsn_krd_swe_bsq_mcd_wly_tsw_mnd_glc_grk_swa_ita_igb_rus_fin_dgb_akn_hun_dut_hau_geo_lat_guj_svk_bos_chh_mlt_afr_est_ewe_sun_prs_jav_jpn_knd_kor_fre_eng_ses_pan_tag_por_tig_mly_cnt_arw_cic_alb_owc_ger_ukr_lit_slo_qcu_mol_scr_hin_lda_amr_pol_heb_cze_mao_ctl_fbf_spa_moo_bat_tha_amh_tml_dyu_ven_azi_urd_ben_tur_bam_vie_gam_swt_xho_zul	0.149049458979949	0.35059587000805	0.726684438733575
116	owc_scr_xho_mol_heb_chh_anl_prs_aze_azi_lda_mly_bem_lit_pan_bsq_bul_wly_yor_mnd_arw_rom_zul_ukr_swt_ctl_est_swa_dyu_hun_slo_hau_geo_grk_alb_spa_eng_amh_sid_ger_fin_tsw_mao_svk_jav_jpn_knd_kor_rus_krd_fbf_afr_sun_swe_amr_ind_cnt_cze_ewe_pol_gam_ben_nor_por_hin_qcu_dut_glc_mcd_igb_aeg_ita_tig_bos_bat_lat_moo_guj_bam_tag_tha_mlt_tml_ven_ses_uzb_urd_fre_tur_dgb_vie_sod_akn_tsn_cic	0.0595293189073045	0.140044653919558	0.888927568061751
117	hau_cze_ewe_slo_amh_aeg_mlt_pan_aze_uzb_ses_mly_swa_mcd_prs_bsq_spa_wly_ven_mnd_fre_ger_yor_lat_igb_ben_hun_zul_akn_est_rom_amr_geo_nor_ctl_alb_rus_chh_sod_eng_fin_swt_jav_hin_mao_jpn_knd_kor_urd_por_moo_svk_tag_mol_sid_sun_cnt_bul_bem_swe_gam_afr_glc_ukr_guj_qcu_bos_arw_pol_xho_heb_ita_anl_dut_bat_krd_cic_scr_dgb_ind_tha_tig_tml_bam_dyu_azi_grk_lit_tur_lda_vie_owc_tsw_tsn_fbf	-0.131994089329123	-0.311204372040658	0.756341761044705
118	sid_mcd_zul_krd_amr_chh_gam_afr_uzb_azi_bem_mly_tsw_alb_swe_bsq_scr_hau_fbf_mnd_ukr_prs_dgb_bul_bam_hin_hun_ewe_xho_est_glc_tig_geo_rom_fre_nor_spa_mlt_anl_mol_fin_tsn_ind_ita_bat_jpn_tml_kor_bos_rus_lda_grk_sun_ger_amh_mao_cnt_arw_cic_pan_owc_slo_urd_ben_svk_qcu_por_lat_dut_akn_wly_guj_sod_eng_tag_lit_ses_pol_igb_jav_tha_heb_knd_ven_swt_tur_ctl_cze_aze_dyu_vie_aeg_yor_swa_moo	-0.366176717090626	-0.86715109695312	0.388091135908421
119	chh_urd_bem_ukr_aeg_hau_heb_rom_aze_tur_zul_ind_cic_bul_pan_bsq_afr_amr_moo_cnt_swe_por_dgb_arw_swt_lit_est_tsn_yor_fin_prs_owc_geo_eng_bos_mcd_glc_sid_amh_svk_hun_igb_bat_rus_jav_jpn_tml_kor_ita_mol_tsw_ger_mao_cze_anl_tag_mnd_alb_bam_pol_wly_slo_lat_ben_nor_qcu_krd_dut_scr_ewe_mlt_guj_tig_fre_mly_ctl_xho_grk_ses_sun_tha_gam_knd_akn_dyu_uzb_hin_spa_azi_swa_vie_sod_lda_fbf_ven	0.715334229203592	1.6987284851806	0.0927135555549492
120	sid_lat_igb_rom_aeg_tig_amr_spa_aze_azi_dgb_mly_bem_guj_mcd_bsq_scr_amh_ewe_mnd_ger_pol_tsn_nor_bam_alb_hun_lda_xho_fin_cze_sod_geo_ukr_svk_ita_ctl_heb_hau_ben_est_ven_jav_bos_sun_jpn_knd_kor_grk_krd_moo_fre_mao_arw_gam_tag_cnt_dut_swa_pan_chh_por_prs_mol_swe_qcu_glc_slo_urd_yor_owc_rus_anl_bul_bat_eng_dyu_hin_swt_ind_tha_mlt_tml_fbf_zul_uzb_afr_lit_tur_ses_vie_wly_cic_tsw_akn	0.0837998303408254	0.197165660009715	0.844128173082506
121	hau_afr_xho_eng_aeg_amr_chh_svk_azi_tur_swt_sun_swa_nor_ger_bsq_bos_sid_ses_cnt_pol_lit_bem_ctl_tsw_fre_hun_dgb_ewe_fin_urd_tig_geo_glc_mol_alb_por_heb_wly_swe_est_cic_mao_pan_tag_jpn_tml_kor_ben_prs_yor_bul_bat_guj_mlt_ind_mnd_cze_ven_rus_owc_ita_slo_grk_arw_qcu_hin_spa_dut_moo_gam_scr_anl_lat_jav_rom_akn_mcd_igb_mly_tha_sod_knd_bam_fbf_uzb_ukr_krd_aze_tsn_vie_amh_lda_dyu_zul	-0.100436855954236	-0.236956942900228	0.813211367649286
122	hau_lit_bam_mol_amr_sid_wly_pan_aze_tur_lda_ind_ses_mcd_afr_bsq_ukr_anl_xho_cnt_ger_guj_tsw_swe_fbf_alb_fin_ewe_tsn_hun_rus_tig_geo_pol_arw_bul_cze_heb_gam_nor_est_swa_jav_bos_tag_jpn_tml_kor_krd_ita_dgb_prs_bat_por_chh_mao_mnd_hin_swt_slo_aeg_rom_dut_svk_fre_qcu_lat_glc_urd_dyu_owc_ctl_sod_grk_sun_spa_cic_scr_igb_mly_tha_amh_knd_yor_bem_uzb_eng_ben_azi_zul_vie_mlt_akn_ven_moo	-0.453902489906528	-1.07907196230043	0.283346361491914
123	anl_rus_bam_ukr_gam_sod_hau_arw_aze_azi_igb_bat_lda_scr_hin_bsq_bul_aeg_moo_mnd_por_dut_cic_afr_xho_lit_hun_zul_tsw_est_prs_wly_geo_alb_urd_grk_mcd_chh_tig_ita_fin_fbf_tag_krd_mao_jpn_knd_kor_guj_fre_ven_spa_jav_lat_owc_mly_cnt_cze_ses_pol_mlt_pan_glc_mol_svk_qcu_ben_slo_ctl_yor_amr_swe_sid_ger_ind_bos_akn_nor_swa_sun_tha_amh_tml_dgb_tsn_uzb_rom_eng_tur_swt_vie_heb_bem_ewe_dyu	-0.765015837155053	-1.83655681861924	0.0694698036000199
124	amh_bul_fbf_ita_gam_aeg_sod_lat_uzb_aze_akn_mly_bam_swe_guj_bsq_glc_chh_dgb_cnt_ukr_krd_cic_alb_ven_pol_est_moo_swt_hun_rus_owc_geo_bos_por_mol_hin_hau_anl_rom_fin_swa_jav_lit_bat_jpn_knd_kor_mcd_spa_ses_svk_sun_ben_mlt_ind_mnd_afr_zul_grk_tig_fre_slo_cze_nor_qcu_ger_urd_prs_yor_sid_arw_wly_ctl_tag_dut_xho_scr_tsw_mao_tha_amr_tml_bem_tsn_azi_eng_pan_tur_igb_vie_heb_lda_ewe_dyu	-1.05466199650223	-2.5776686574909	0.0115183341308734
125	wly_swe_swa_spa_sid_hau_owc_urd_tur_azi_ses_jav_lda_prs_afr_bsq_cze_amr_akn_mnd_fre_ger_moo_krd_cic_pan_fin_zul_swt_est_grk_heb_geo_eng_hin_dut_mcd_amh_tig_bos_hun_bem_bat_nor_mly_jpn_tml_kor_svk_ukr_ven_bul_sun_ben_mlt_tag_cnt_rom_dyu_lit_chh_slo_ita_lat_mol_qcu_glc_por_guj_yor_aeg_alb_anl_rus_mao_scr_bam_arw_tsw_ind_tha_sod_knd_dgb_fbf_aze_ctl_pol_uzb_xho_vie_gam_tsn_ewe_igb	0.437678220713828	1.03438257852934	0.303639632878291
126	aeg_pol_xho_slo_owc_sid_hau_ita_aze_uzb_tsn_sun_cic_por_svk_bsq_cze_gam_yor_cnt_grk_guj_bam_fre_fbf_prs_fin_bem_tsw_est_swe_tig_geo_lat_mol_ben_arw_sod_chh_nor_hun_ses_jav_ukr_bat_jpn_tml_kor_spa_rus_moo_scr_mao_urd_wly_tag_mnd_eng_swt_ger_anl_mcd_ctl_dut_lit_qcu_hin_alb_glc_ven_amh_bul_amr_pan_ind_bos_dgb_rom_lda_mly_tha_mlt_knd_igb_akn_azi_krd_afr_tur_ewe_vie_heb_dyu_swa_zul	-0.385266295583678	-0.913466227165648	0.363359493703295
127	tig_glc_tsn_eng_heb_hau_gam_cze_azi_tur_cic_ind_swt_pan_lat_bsq_mcd_aeg_yor_cnt_scr_ben_akn_lit_ses_ukr_fin_ewe_moo_est_svk_mlt_geo_spa_guj_dut_mol_sod_amr_alb_hun_dgb_bat_fre_sun_jpn_tml_kor_rom_ita_lda_bos_tag_bul_anl_mao_mnd_arw_tsw_ctl_chh_ger_krd_nor_swe_qcu_urd_hin_grk_igb_sid_pol_wly_afr_mly_rus_bam_prs_fbf_jav_tha_amh_knd_bem_ven_aze_por_slo_uzb_zul_vie_owc_dyu_xho_swa	-0.0825220665006398	-0.194415999146543	0.84627422250316
128	mlt_ger_xho_slo_owc_amr_heb_por_azi_tur_fbf_bat_tsw_mol_krd_bsq_alb_sod_igb_cnt_rom_ukr_ses_grk_tsn_glc_hun_zul_dyu_est_mcd_chh_geo_lit_ben_eng_ita_gam_aeg_urd_fin_swa_mly_guj_tag_jpn_tml_kor_pol_swe_ven_cze_ind_svk_sid_jav_mnd_bos_swt_bul_amh_afr_dut_nor_prs_qcu_ctl_hin_pan_bam_tig_arw_hau_scr_mao_lat_akn_rus_lda_sun_tha_anl_knd_yor_moo_aze_fre_spa_uzb_ewe_vie_wly_bem_cic_dgb	-0.414251878796801	-0.983099489953711	0.328109166745835
129	sod_bos_cic_alb_owc_amh_tig_lit_aze_uzb_ewe_mly_bam_ger_guj_bsq_spa_sid_lda_mnd_afr_ukr_tsw_swe_swt_fre_est_ses_yor_hun_ctl_gam_geo_lat_cze_mcd_dut_mlt_aeg_por_fin_moo_mao_ben_jav_jpn_tml_kor_bul_rom_akn_prs_sun_scr_chh_tag_cnt_arw_ven_nor_wly_rus_eng_pan_svk_qcu_urd_ita_mol_zul_heb_krd_amr_slo_bat_hin_xho_grk_bem_ind_tha_anl_knd_fbf_tsn_azi_pol_glc_tur_dgb_vie_hau_igb_swa_dyu	-0.310418281629703	-0.734060718279688	0.464758414899797
130	sod_swe_bem_rom_amh_gam_hau_cze_azi_uzb_ewe_bat_tsn_prs_ita_bsq_grk_amr_lda_mnd_svk_ukr_xho_spa_igb_dut_hun_cic_zul_est_slo_wly_geo_hin_afr_eng_glc_aeg_mlt_nor_fin_ven_jav_por_tag_jpn_knd_kor_bos_ben_swa_ctl_ind_lat_sid_mly_cnt_arw_moo_krd_chh_mcd_alb_ger_pan_qcu_fre_pol_rus_fbf_tig_bul_owc_lit_sun_scr_tsw_mol_swt_mao_tha_heb_tml_ses_dgb_tur_urd_guj_aze_bam_vie_anl_akn_yor_dyu	-1.03473269334862	-2.52203551362815	0.0133677765771239
131	amr_slo_akn_prs_owc_aeg_sod_urd_aze_azi_tsn_ind_swt_eng_lit_bsq_pol_sid_moo_cnt_rus_swe_xho_ger_ewe_nor_hun_tsw_yor_est_cze_gam_geo_guj_ukr_ita_glc_heb_hau_fre_fin_dgb_jav_spa_bat_jpn_tml_kor_mol_ben_bem_rom_mly_arw_chh_tag_mnd_pan_swa_por_amh_bos_bul_afr_lat_qcu_dut_hin_krd_fbf_tig_grk_mlt_scr_mao_svk_igb_ctl_lda_sun_tha_wly_knd_cic_zul_tur_alb_mcd_uzb_ven_vie_anl_dyu_ses_bam	-1.02520467910393	-2.5153282307757	0.0136078887784888
132	mlt_arw_tsn_pol_amr_hau_aeg_ger_aze_uzb_igb_sun_moo_spa_dut_bsq_krd_sid_yor_mnd_slo_prs_fbf_lat_dgb_alb_est_dyu_swt_hun_hin_gam_geo_ben_ctl_lit_afr_chh_wly_pan_fin_bem_bat_mcd_mly_jpn_knd_kor_rom_svk_lda_grk_jav_mol_amh_tag_cnt_glc_cic_guj_sod_ita_cze_scr_bos_qcu_ukr_bul_rus_tsw_owc_eng_heb_nor_mao_fre_ewe_urd_xho_ind_tha_anl_tml_swa_ven_tur_swe_por_azi_bam_vie_tig_ses_akn_zul	-0.0331136346732895	-0.0779807685857078	0.938010884780753
133	gam_spa_tsn_rom_heb_tig_sid_ukr_azi_uzb_ven_bat_ewe_arw_krd_bsq_lit_mlt_tsw_cnt_hin_ger_cic_ben_ses_svk_est_swa_fbf_fin_nor_chh_geo_rus_bul_afr_mol_sod_hau_ctl_hun_akn_mly_glc_ind_jpn_tml_kor_alb_pan_xho_urd_mao_slo_aeg_sun_mnd_grk_dgb_eng_anl_fre_pol_guj_prs_qcu_por_dut_lat_zul_owc_bos_amh_mcd_tag_scr_dyu_ita_moo_jav_tha_wly_knd_swt_yor_aze_swe_cze_tur_bem_vie_amr_lda_igb_bam	0.635920314376702	1.50502360022923	0.13570684554484
134	aeg_ita_akn_pol_heb_amh_chh_scr_aze_tur_ewe_mao_bam_arw_bul_bsq_spa_anl_moo_mnd_eng_hin_ven_ukr_fbf_guj_fin_igb_tsn_est_svk_tig_geo_mol_prs_lat_swe_gam_sod_bos_hun_tsw_ind_lit_bat_jpn_tml_kor_rom_mcd_cic_ben_jav_grk_owc_tag_cnt_urd_zul_slo_amr_krd_glc_rus_pan_qcu_fre_nor_dut_ses_hau_por_sid_cze_sun_ger_dyu_alb_dgb_mly_tha_mlt_knd_lda_swt_uzb_afr_ctl_azi_bem_vie_wly_yor_xho_swa	-0.313802810057348	-0.742119128071608	0.459885357524353
135	hau_krd_ewe_fre_amh_gam_mlt_grk_azi_uzb_bem_ind_zul_ben_lit_bsq_ger_aeg_cic_mnd_guj_rus_ven_bos_xho_svk_est_moo_fbf_fin_alb_chh_geo_pol_lat_swe_mol_anl_heb_rom_hun_tsw_mao_glc_tag_jpn_tml_kor_ctl_prs_swa_por_sun_bul_owc_bat_cnt_urd_akn_cze_amr_ukr_ita_eng_hin_qcu_dut_scr_afr_igb_sod_slo_tig_spa_jav_mcd_yor_arw_bam_mly_tha_sid_knd_lda_swt_aze_nor_pan_tur_tsn_vie_wly_ses_dgb_dyu	-0.494170248400371	-1.17428811495726	0.243277866587974
136	owc_fre_swa_ben_mlt_tig_aeg_glc_aze_azi_tsn_bat_lda_svk_mcd_bsq_bos_wly_yor_mnd_alb_guj_cic_cze_bam_lat_hun_igb_ven_fin_rom_sod_geo_rus_bul_ita_prs_sid_amr_swe_est_ses_mly_ctl_jav_jpn_knd_kor_slo_scr_xho_eng_tag_grk_chh_sun_cnt_lit_moo_ger_anl_ukr_urd_pan_nor_qcu_dut_hin_krd_fbf_heb_spa_gam_pol_ind_afr_dyu_por_bem_mao_tha_amh_tml_dgb_akn_uzb_mol_arw_tur_ewe_vie_hau_zul_swt_tsw	-0.232491744381597	-0.54931995488611	0.584102521879661
137	owc_hin_ven_prs_sid_tig_hau_urd_uzb_aze_moo_mly_dgb_nor_alb_bsq_por_aeg_ewe_cnt_mol_bul_fbf_afr_bam_arw_fin_lda_xho_hun_rom_gam_geo_swe_scr_pan_grk_anl_heb_lit_est_ses_ind_rus_tag_jpn_tml_kor_bos_fre_cic_lat_mao_krd_mlt_jav_mnd_slo_akn_guj_chh_cze_mcd_dut_ger_qcu_ctl_pol_svk_igb_amh_spa_amr_ita_bat_ben_tsn_glc_dyu_sun_tha_wly_knd_zul_tsw_azi_ukr_eng_tur_yor_vie_sod_swt_swa_bem	-0.871096210676127	-2.10654339059603	0.0378498890444565
138	aeg_rom_tsn_prs_sod_owc_heb_ben_uzb_azi_dgb_sun_xho_mcd_cze_bsq_lat_anl_zul_cnt_por_scr_akn_eng_dyu_rus_fin_moo_cic_est_dut_mlt_geo_bul_pan_guj_krd_sid_wly_glc_hun_swa_mao_svk_bat_jpn_knd_kor_ger_swe_bem_ita_tag_spa_amr_ind_mnd_bos_yor_alb_tig_mol_pol_fre_ctl_qcu_nor_arw_slo_tsw_gam_lit_amh_hin_mly_afr_swt_grk_ses_jav_tha_hau_tml_fbf_bam_aze_ukr_urd_tur_lda_vie_chh_ewe_ven_igb	-0.552846473550223	-1.31776137984199	0.190820480417558
139	chh_pan_swt_arw_tig_mlt_anl_guj_tur_azi_ewe_mly_ven_swe_mol_bsq_cze_heb_lda_mnd_grk_slo_tsn_svk_fbf_ben_hun_tsw_zul_fin_eng_amr_geo_prs_alb_afr_dut_owc_amh_ctl_est_igb_sun_fre_ind_jpn_tml_kor_ukr_nor_xho_glc_jav_bul_sid_bat_cnt_ita_cic_scr_wly_pol_spa_urd_rom_qcu_bos_por_ger_dyu_aeg_mcd_gam_lit_mao_lat_yor_krd_bam_tag_tha_hau_knd_bem_akn_uzb_rus_hin_aze_ses_vie_sod_moo_swa_dgb	-0.616471909735698	-1.47098668628547	0.144670284038075
140	mlt_rom_tsw_hin_amr_heb_sid_ctl_tur_aze_fbf_mao_dgb_bos_ben_bsq_ita_aeg_igb_mnd_mol_rus_swt_lat_ewe_svk_hun_xho_ven_est_eng_anl_geo_arw_ger_slo_cze_amh_owc_spa_fin_yor_sun_ukr_ind_jpn_tml_kor_alb_scr_lda_grk_tag_prs_wly_mly_cnt_por_akn_dut_hau_afr_guj_urd_pol_qcu_pan_bul_krd_ses_gam_lit_tig_fre_bat_glc_zul_mcd_cic_jav_tha_sod_knd_dyu_swa_azi_nor_swe_uzb_bam_vie_chh_moo_bem_tsn	-0.299893860354962	-0.708895387506245	0.48016269009359
141	aeg_lat_xho_prs_amr_sid_gam_ben_azi_uzb_ewe_mao_fbf_mol_dut_bsq_svk_mlt_igb_cnt_ukr_bos_ses_rus_dyu_urd_fin_yor_bem_hun_bul_anl_geo_krd_afr_ita_arw_sod_hau_pan_est_tsn_tag_ctl_jav_jpn_knd_kor_hin_swe_dgb_slo_bat_glc_wly_ind_mnd_grk_lda_eng_owc_guj_ger_nor_scr_qcu_rom_cze_mcd_tsw_chh_lit_heb_alb_mly_spa_swa_fre_ven_sun_tha_amh_tml_akn_bam_tur_por_pol_aze_swt_vie_tig_zul_moo_cic	-0.401033197587221	-0.951219407449727	0.343958602779906
142	anl_pol_yor_swe_gam_tig_wly_slo_azi_tur_swa_jav_lda_pan_afr_bsq_ita_amh_fbf_mnd_scr_lat_bem_eng_ewe_grk_hun_zul_ven_est_urd_heb_geo_mol_dut_por_ukr_hau_sid_glc_fin_ses_sun_ger_tag_jpn_tml_kor_svk_hin_moo_bul_ind_rus_owc_mly_cnt_rom_tsw_mcd_mlt_ben_arw_lit_krd_qcu_prs_guj_nor_akn_sod_bos_chh_alb_mao_spa_cic_cze_dyu_bat_tha_aeg_knd_bam_xho_uzb_ctl_fre_aze_igb_vie_amr_tsn_dgb_swt	-0.711388589025989	-1.7046293432416	0.0916022694156451
143	anl_glc_swa_urd_mlt_gam_owc_eng_tur_uzb_cic_sun_fbf_dut_alb_bsq_pan_aeg_ewe_cnt_lit_por_swt_svk_dyu_mol_fin_bem_tsw_est_cze_amr_geo_rom_mcd_ben_ger_amh_sod_afr_hun_ven_ind_hin_bat_jpn_knd_kor_rus_krd_yor_spa_mao_bos_hau_jav_mnd_slo_zul_bul_sid_swe_fre_lat_arw_qcu_ukr_scr_nor_lda_chh_ita_heb_grk_mly_prs_ses_ctl_igb_tag_tha_tig_tml_xho_moo_aze_pol_guj_azi_akn_vie_wly_tsn_bam_dgb	-0.619729849900413	-1.47995030937907	0.14226619580652
144	sod_lit_tsw_afr_owc_hau_wly_dut_azi_tur_ewe_jav_igb_eng_ben_bsq_alb_amr_swt_mnd_swe_ctl_moo_ukr_bem_spa_est_dgb_ven_hun_mcd_tig_geo_bos_rom_mol_por_mlt_chh_lat_fin_ses_tag_krd_ind_jpn_knd_kor_prs_fre_dyu_guj_mly_glc_gam_sun_cnt_arw_lda_grk_sid_svk_pol_cze_slo_qcu_ger_pan_ita_yor_aeg_bul_amh_hin_bat_urd_swa_nor_xho_mao_tha_anl_tml_cic_zul_uzb_scr_rus_aze_fbf_vie_heb_bam_tsn_akn	-0.742043129044755	-1.78058928443582	0.0782450292329976
145	aeg_rus_lda_prs_anl_owc_amr_mol_tur_aze_tsw_mly_swa_ger_rom_bsq_glc_wly_moo_mnd_ben_lit_xho_arw_fbf_grk_fin_ses_tsn_est_guj_heb_geo_dut_ita_mcd_bul_gam_mlt_hin_hun_igb_tag_fre_ind_jpn_knd_kor_svk_slo_dyu_eng_bat_afr_chh_sun_cnt_ctl_cic_pan_tig_krd_cze_swe_bos_qcu_pol_lat_spa_ven_sid_scr_sod_ukr_jav_nor_yor_urd_akn_mao_tha_amh_tml_bam_ewe_azi_por_alb_uzb_dgb_vie_hau_swt_zul_bem	0.430076652241952	1.01630325497231	0.312121705474482
146	chh_swe_akn_arw_sid_anl_amr_svk_aze_tur_ewe_mao_ses_slo_rom_bsq_lat_sod_bam_cnt_bul_bos_fbf_mcd_lda_lit_hun_xho_swt_est_krd_aeg_geo_dut_urd_ben_grk_mlt_amh_ita_fin_yor_tag_prs_bat_jpn_tml_kor_glc_scr_igb_spa_ind_eng_hau_mly_mnd_ukr_cic_ger_tig_ctl_pan_guj_rus_qcu_alb_hin_cze_tsn_heb_por_owc_afr_sun_mol_tsw_nor_bem_jav_tha_gam_knd_swa_zul_azi_pol_fre_uzb_moo_vie_wly_dyu_ven_dgb	-0.600423641106609	-1.43530455878528	0.154555061126936
147	wly_hin_igb_bos_anl_tig_amh_guj_azi_uzb_zul_sun_ses_rom_spa_bsq_afr_chh_dgb_mnd_urd_fre_ven_mol_dyu_svk_fin_bem_akn_hun_rus_amr_geo_eng_lat_alb_ben_gam_owc_dut_est_cic_mao_scr_jav_jpn_knd_kor_ukr_mcd_fbf_glc_mly_nor_mlt_tag_cnt_slo_tsn_bul_hau_cze_prs_ita_arw_qcu_pan_por_krd_swa_aeg_swe_sod_ger_ind_ctl_tsw_lit_xho_bat_tha_heb_tml_swt_lda_tur_pol_grk_aze_moo_vie_sid_bam_ewe_yor	0.712863559388759	1.69391013184708	0.0936291135009958
148	mlt_alb_bam_lat_amh_sid_owc_arw_tur_azi_cic_sun_zul_mol_svk_bsq_glc_amr_xho_mnd_pol_hin_tsn_scr_ewe_bul_fin_bem_dyu_est_por_hau_geo_pan_guj_rus_cze_wly_heb_ita_hun_swa_tag_nor_mao_jpn_tml_kor_swe_prs_lda_slo_bat_eng_gam_jav_cnt_urd_ses_fre_chh_bos_grk_ben_afr_qcu_ger_dut_rom_tsw_tig_lit_aeg_ctl_mly_ukr_moo_mcd_dgb_ind_tha_anl_knd_swt_akn_aze_krd_spa_uzb_yor_vie_sod_fbf_igb_ven	-0.366857260802703	-0.869262248018001	0.386941614920462
149	amr_ben_igb_bos_tig_sod_amh_arw_uzb_azi_ses_sun_moo_mcd_rus_bsq_lit_anl_dyu_mnd_ger_bul_lda_mol_bem_alb_fin_dgb_swt_hun_rom_chh_geo_lat_por_dut_cze_hau_gam_nor_est_yor_tag_fre_bat_jpn_tml_kor_pol_slo_xho_hin_mly_afr_aeg_jav_cnt_swe_swa_spa_owc_ita_krd_urd_pan_qcu_ctl_glc_scr_ewe_mlt_guj_wly_prs_ind_eng_ven_grk_zul_mao_tha_sid_knd_cic_fbf_aze_svk_ukr_tur_akn_vie_heb_tsw_tsn_bam	0.0363670723798362	0.0855980583524888	0.931969953801432
150	mlt_bos_dgb_alb_owc_sod_heb_spa_azi_aze_igb_bat_ses_ukr_pol_bsq_rus_chh_swa_cnt_lat_swe_zul_mol_swt_cze_fin_ven_yor_est_mcd_sid_geo_svk_ben_lit_prs_gam_aeg_dut_hun_moo_tag_grk_jav_jpn_knd_kor_rom_bul_tsw_guj_mao_ctl_amh_sun_mnd_urd_dyu_arw_wly_eng_pan_ita_ger_qcu_krd_fre_slo_xho_tig_scr_amr_afr_ind_glc_fbf_hin_bem_mly_tha_anl_tml_akn_lda_uzb_nor_por_tur_bam_vie_hau_tsn_cic_ewe	-0.497264232521683	-1.18189343069768	0.240261236000388
151	amh_bos_xho_nor_sid_sod_chh_mol_aze_azi_ewe_jav_cic_ger_arw_bsq_slo_hau_bam_mnd_eng_grk_moo_mcd_zul_bul_fin_igb_yor_est_pan_heb_geo_rus_alb_dut_rom_anl_tig_krd_hun_dgb_ind_ben_mly_jpn_tml_kor_lit_svk_dyu_swe_tag_lat_wly_sun_cnt_prs_bem_ukr_mlt_guj_pol_hin_ita_qcu_urd_afr_fre_fbf_amr_glc_owc_scr_bat_spa_lda_por_swa_mao_tha_aeg_knd_tsw_ses_tur_ctl_cze_uzb_tsn_vie_gam_ven_akn_swt	-0.289509959736059	-0.684712416918077	0.495228335348775
152	chh_scr_lda_nor_gam_owc_amh_afr_aze_azi_dgb_tag_swa_alb_rom_bsq_slo_amr_ewe_cnt_rus_ger_xho_grk_moo_svk_est_zul_tsn_fin_lit_heb_geo_arw_eng_swe_por_sid_hau_prs_hun_ses_jav_spa_mao_jpn_tml_kor_dut_fre_fbf_lat_mly_glc_sod_sun_mnd_mcd_igb_pol_aeg_ben_hin_cze_ukr_qcu_pan_guj_urd_ven_tig_bos_mlt_bul_ind_ita_bam_krd_yor_bat_tha_anl_knd_tsw_bem_uzb_ctl_mol_tur_akn_vie_wly_cic_dyu_swt	0.00114538807384716	0.00270182452255252	0.997850045688883
153	gam_rus_ewe_ctl_wly_chh_owc_mcd_azi_tur_zul_tag_yor_svk_ita_bsq_swe_anl_cic_mnd_bul_ben_dyu_bos_tsn_mol_hun_igb_akn_est_glc_tig_geo_guj_grk_urd_afr_sid_heb_arw_fin_swa_bat_pol_mao_jpn_tml_kor_rom_nor_lda_prs_jav_scr_sod_ind_cnt_fre_ven_por_hau_lit_lat_dut_alb_qcu_krd_slo_cze_xho_mlt_pan_amr_eng_sun_hin_ses_spa_fbf_mly_tha_amh_knd_bam_dgb_aze_ukr_ger_uzb_tsw_vie_aeg_bem_moo_swt	-0.47607522869701	-1.13225800856993	0.260436881555792
154	amr_mcd_lda_hin_sod_heb_sid_ctl_aze_tur_swa_sun_tsw_afr_ger_bsq_pan_aeg_xho_mnd_glc_scr_zul_eng_bem_nor_fin_akn_ven_hun_prs_tig_geo_bul_spa_cze_urd_wly_hau_arw_est_igb_ind_swe_mao_jpn_knd_kor_rus_krd_fbf_dut_jav_alb_owc_mly_cnt_grk_moo_ukr_gam_ben_guj_svk_pol_qcu_mol_fre_ita_cic_mlt_rom_anl_slo_tag_lat_bam_lit_ewe_bat_tha_amh_tml_tsn_yor_uzb_por_bos_azi_dgb_vie_chh_dyu_swt_ses	0.119183236185312	0.280378237817515	0.779810074447914
155	owc_ben_dgb_eng_amh_anl_chh_rom_aze_azi_yor_mly_tsn_lit_slo_bsq_mcd_heb_tsw_mnd_scr_grk_akn_swe_igb_alb_hun_bem_moo_fin_hin_mlt_geo_spa_por_nor_ita_tig_amr_dut_est_cic_ind_ctl_jav_jpn_tml_kor_pan_prs_ses_arw_bat_krd_hau_tag_cnt_ukr_swt_lat_sid_bul_ger_cze_mol_qcu_afr_pol_bos_fbf_sod_glc_wly_fre_sun_guj_lda_rus_swa_mao_tha_aeg_knd_xho_zul_tur_svk_urd_uzb_dyu_vie_gam_bam_ewe_ven	-0.629431073137347	-1.50535788480263	0.135621025113935
156	anl_lat_ses_hin_amh_sid_aeg_fre_aze_uzb_zul_ind_ewe_rus_swe_bsq_mol_sod_akn_cnt_glc_alb_swt_ctl_fbf_por_hun_ven_dyu_est_svk_hau_geo_spa_slo_mcd_prs_owc_amr_nor_fin_dgb_mao_bul_tag_jpn_tml_kor_scr_afr_cic_arw_sun_lit_mlt_bat_mnd_ukr_lda_pol_chh_eng_bos_dut_cze_qcu_rom_ita_ger_tsw_wly_grk_tig_guj_mly_krd_bem_urd_swa_jav_tha_gam_knd_moo_bam_azi_pan_ben_tur_yor_vie_heb_igb_xho_tsn	-0.488003781533846	-1.15987554173115	0.249068571415292
157	heb_nor_xho_urd_chh_sod_owc_rom_azi_tur_dyu_bat_igb_guj_dut_bsq_pol_anl_ses_mnd_rus_arw_bem_pan_swt_prs_hun_bam_fbf_est_svk_hau_geo_por_hin_cze_bul_tig_amh_fre_fin_ewe_mao_ger_mly_jpn_tml_kor_bos_ctl_tsn_grk_sun_ben_aeg_jav_cnt_ukr_lda_ita_amr_eng_slo_krd_mcd_qcu_swe_lat_mol_zul_sid_spa_mlt_glc_ind_afr_moo_scr_yor_tag_tha_gam_knd_ven_akn_aze_lit_alb_uzb_dgb_vie_wly_cic_tsw_swa	-0.0281570397006034	-0.0663146888476255	0.94726964108005
158	tig_lit_dgb_ukr_chh_sid_sod_hin_aze_tur_cic_tag_yor_ben_afr_bsq_nor_wly_bem_cnt_urd_slo_swa_fre_ven_cze_hun_bam_moo_est_bul_gam_geo_svk_scr_bos_rom_amh_mlt_eng_fin_zul_ind_mcd_jav_jpn_knd_kor_lat_krd_swt_swe_sun_glc_owc_mly_mnd_rus_ses_por_heb_mol_dut_pan_grk_qcu_alb_spa_arw_dyu_anl_ctl_hau_prs_bat_ita_fbf_ger_lda_mao_tha_amr_tml_tsw_tsn_uzb_guj_pol_azi_akn_vie_aeg_xho_ewe_igb	-0.401530695105642	-0.953265678117333	0.342926600290225
159	sid_alb_dyu_eng_anl_amr_amh_swe_azi_aze_lda_mly_bem_lat_ita_bsq_por_wly_zul_cnt_mcd_krd_akn_hin_ven_glc_est_tsn_cic_hun_dut_owc_geo_fre_arw_urd_guj_tig_gam_svk_fin_xho_sun_ger_bat_jpn_tml_kor_grk_pan_igb_scr_tag_bos_sod_mao_mnd_spa_tsw_bul_mlt_afr_ctl_prs_nor_qcu_mol_lit_ben_moo_heb_cze_chh_slo_ind_rus_dgb_pol_bam_jav_tha_aeg_knd_ses_fbf_tur_ukr_rom_uzb_swa_vie_hau_yor_ewe_swt	-0.00484720960387086	-0.0114143998118656	0.990917274808888
160	mlt_rus_swa_ita_sod_owc_tig_hin_uzb_tur_ven_ind_xho_scr_pol_bsq_ger_sid_igb_cnt_por_krd_bam_pan_swt_eng_hun_cic_ewe_est_fre_wly_geo_mol_swe_ukr_lat_chh_heb_bul_fin_yor_mly_guj_mao_jpn_tml_kor_lit_alb_dgb_cze_jav_mcd_anl_bat_mnd_nor_tsw_arw_amh_ben_spa_svk_grk_qcu_urd_ctl_slo_akn_hau_rom_amr_afr_sun_dut_zul_bos_tsn_tag_tha_aeg_knd_ses_moo_azi_prs_glc_aze_fbf_vie_gam_dyu_bem_lda	0.378382995962939	0.891818386928931	0.374791925227958
161	tig_ita_dgb_ctl_hau_chh_anl_urd_tur_uzb_ewe_mao_lda_ben_pol_bsq_guj_wly_bem_cnt_fre_eng_swa_prs_cic_hin_fin_zul_fbf_hun_afr_owc_geo_slo_svk_bos_bul_amr_sod_ukr_est_ven_ind_lat_jav_jpn_knd_kor_alb_spa_igb_rus_mly_cze_heb_sun_mnd_rom_xho_swe_mlt_glc_scr_grk_arw_qcu_dut_ger_mol_moo_gam_pan_aeg_mcd_bat_por_akn_lit_dyu_tag_tha_sid_tml_swt_ses_azi_nor_krd_aze_yor_vie_amh_tsn_tsw_bam	-0.0996632340136571	-0.234968991844776	0.814749385796478
162	amh_guj_tsn_svk_mlt_gam_sod_rom_uzb_tur_moo_mly_bam_mcd_swe_bsq_eng_amr_ewe_cnt_lat_afr_swa_arw_tsw_bos_fin_bem_dgb_est_fre_wly_geo_slo_dut_mol_bul_owc_aeg_urd_hun_igb_tag_por_ind_jpn_knd_kor_hin_ger_cic_rus_jav_ita_chh_mao_mnd_pol_ses_scr_tig_lit_ukr_pan_ctl_qcu_alb_prs_grk_dyu_sid_glc_heb_krd_sun_ben_lda_nor_ven_bat_tha_hau_tml_zul_yor_aze_spa_cze_azi_fbf_vie_anl_swt_xho_akn	-0.188664657060435	-0.44511822952654	0.657268640446255
163	anl_grk_ewe_lat_sid_gam_heb_rom_azi_aze_xho_ind_akn_ukr_svk_bsq_slo_hau_dgb_mnd_por_swe_fbf_guj_tsw_rus_fin_tsn_ses_hun_ctl_owc_geo_ger_hin_lit_bul_wly_amh_glc_est_zul_mly_afr_mao_jpn_knd_kor_eng_krd_lda_pol_jav_fre_mlt_tag_cnt_nor_moo_scr_chh_ben_pan_bos_ita_qcu_spa_mcd_dut_bam_tig_alb_amr_arw_sun_prs_swt_mol_swa_bat_tha_aeg_tml_yor_dyu_tur_cze_urd_uzb_cic_vie_sod_bem_ven_igb	-0.145011669689852	-0.341572018790647	0.733443585624253
164	amh_lit_tsn_bul_gam_anl_aeg_cze_aze_tur_lda_mly_swa_ctl_glc_bsq_pan_hau_xho_mnd_por_nor_moo_urd_tsw_rus_est_ewe_bem_fin_krd_mlt_geo_hin_arw_grk_slo_sid_amr_svk_hun_dgb_tag_spa_mao_jpn_tml_kor_bos_ger_akn_ita_ind_eng_tig_bat_cnt_lat_igb_dut_sod_scr_fre_ben_rom_qcu_swe_prs_afr_dyu_wly_mcd_owc_mol_jav_guj_ses_ukr_fbf_sun_tha_heb_knd_ven_yor_uzb_pol_alb_azi_zul_vie_chh_swt_cic_bam	-0.467463921013484	-1.10979622014977	0.269948246762147
165	aeg_swe_bam_eng_gam_sid_wly_ger_azi_aze_lda_mao_igb_svk_slo_bsq_arw_anl_dgb_mnd_ita_urd_tsw_lit_ven_grk_est_ses_xho_hun_guj_heb_geo_krd_rus_prs_ukr_sod_tig_nor_fin_ewe_ind_mol_bat_jpn_knd_kor_pan_cze_swa_rom_sun_glc_amr_mly_cnt_spa_yor_lat_owc_ben_bos_ctl_afr_qcu_scr_fre_dut_moo_amh_por_mlt_pol_jav_alb_dyu_hin_bem_tag_tha_hau_tml_cic_tsn_tur_bul_mcd_uzb_zul_vie_chh_swt_akn_fbf	-0.582772117818684	-1.38904714826818	0.168135677285595
166	hau_eng_ewe_rom_sid_aeg_amr_cze_tur_azi_yor_mly_fbf_svk_prs_bsq_ger_heb_ses_cnt_glc_afr_tsw_lit_bem_urd_est_igb_bam_hun_ctl_sod_geo_grk_ben_nor_alb_owc_gam_krd_fin_tsn_sun_swe_ind_jpn_knd_kor_arw_dut_moo_pan_mao_slo_chh_bat_mnd_scr_xho_ita_anl_guj_lat_rus_ukr_qcu_bos_pol_mol_akn_mlt_por_tig_spa_tag_bul_dyu_mcd_lda_jav_tha_wly_tml_ven_swt_aze_fre_hin_uzb_zul_vie_amh_cic_dgb_swa	-0.470897223632706	-1.1177616226699	0.266547986616244
167	heb_hin_ewe_cze_anl_mlt_owc_krd_tur_azi_xho_mao_dyu_slo_lat_bsq_svk_chh_lda_cnt_pan_ukr_akn_bul_bam_eng_fin_zul_cic_est_swe_sod_geo_prs_guj_grk_ben_wly_gam_nor_hun_ses_ind_fre_tag_jpn_knd_kor_ctl_arw_bem_pol_mly_urd_amr_bat_mnd_ita_fbf_alb_hau_scr_lit_glc_spa_qcu_mcd_por_rus_yor_aeg_mol_amh_ger_sun_rom_tsw_bos_dgb_jav_tha_sid_tml_igb_ven_aze_dut_afr_uzb_swa_vie_tig_tsn_moo_swt	0.524560313997203	1.24282165797776	0.217057945040709
168	tig_nor_dyu_bul_wly_gam_sid_cze_tur_azi_fbf_bat_yor_alb_guj_bsq_hin_aeg_swt_mnd_grk_bos_bam_slo_lda_prs_fin_ses_swa_hun_svk_hau_geo_arw_scr_fre_pol_chh_owc_ita_est_ewe_mao_ukr_jav_jpn_tml_kor_afr_ger_tsw_ben_sun_mol_amh_ind_cnt_dut_tsn_pan_sod_lat_eng_ctl_swe_qcu_lit_krd_urd_xho_amr_spa_anl_glc_tag_mcd_igb_por_zul_mly_tha_mlt_knd_cic_ven_uzb_rom_rus_aze_akn_vie_heb_bem_dgb_moo	-0.425335022601964	-1.01000531348637	0.315113357981377
169	amh_hin_bam_lat_wly_chh_heb_guj_tur_aze_swa_ind_swt_ukr_glc_bsq_ita_hau_tsw_cnt_nor_afr_yor_dut_ses_lit_fin_tsn_moo_hun_swe_gam_geo_mcd_krd_svk_rus_anl_sod_scr_est_bem_mao_pol_mly_jpn_knd_kor_urd_pan_zul_spa_tag_fre_mlt_sun_mnd_ben_dgb_cze_tig_eng_bul_arw_grk_qcu_prs_mol_slo_dyu_aeg_por_sid_rom_bat_ctl_ewe_ger_igb_jav_tha_amr_tml_ven_cic_azi_bos_alb_uzb_fbf_vie_owc_xho_akn_lda	-0.0660309460253545	-0.155766620164499	0.8765545905581
170	owc_eng_tsn_spa_amh_aeg_gam_grk_tur_aze_ven_sun_akn_ukr_ger_bsq_mcd_anl_bem_cnt_hin_mol_moo_fre_tsw_alb_fin_fbf_ses_hun_pol_chh_geo_ctl_por_swe_ben_sod_tig_afr_est_cic_mly_cze_ind_jpn_knd_kor_ita_lat_ewe_svk_bat_prs_wly_tag_mnd_rus_xho_pan_hau_glc_guj_arw_dut_qcu_nor_slo_urd_dgb_mlt_bos_sid_krd_jav_bul_bam_scr_yor_mao_tha_heb_tml_swa_zul_azi_lit_rom_uzb_lda_vie_amr_swt_dyu_igb	-0.480555800262863	-1.14155132149742	0.256571388597328
171	amr_dut_swt_ctl_chh_sod_aeg_bul_uzb_tur_lda_jav_igb_pol_ita_bsq_rom_gam_akn_cnt_slo_ben_dgb_grk_zul_ger_hun_fbf_yor_fin_afr_mlt_geo_mol_arw_prs_cze_wly_anl_urd_est_cic_sun_rus_tag_jpn_tml_kor_alb_lat_bem_ukr_ind_lit_sid_mao_mnd_scr_ses_bos_owc_nor_mcd_fre_pan_qcu_glc_guj_hin_ewe_hau_krd_amh_spa_mly_svk_moo_eng_xho_bat_tha_heb_knd_bam_ven_aze_swe_por_azi_swa_vie_tig_tsn_dyu_tsw	-0.780759090086423	-1.876632363763	0.0637039785753214
172	anl_eng_swa_scr_mlt_wly_heb_bos_azi_aze_xho_jav_akn_pol_prs_bsq_rus_hau_tsw_cnt_ita_hin_yor_dut_dyu_ger_fin_tsn_bem_hun_glc_amr_geo_por_slo_urd_cze_sod_tig_lit_est_swt_ind_ctl_mly_jpn_knd_kor_afr_alb_ven_ben_bat_mol_chh_tag_mnd_spa_bam_svk_owc_guj_rom_lat_nor_qcu_pan_bul_swe_dgb_gam_grk_amh_mcd_sun_krd_cic_fre_igb_mao_tha_sid_tml_fbf_lda_uzb_arw_ukr_tur_ewe_vie_aeg_zul_moo_ses	-0.782515160666149	-1.88703267633289	0.0622750647184186
173	chh_afr_dgb_ukr_tig_hau_mlt_rom_aze_tur_xho_mly_ven_pol_glc_bsq_por_anl_cic_cnt_swe_prs_ewe_lit_moo_alb_fin_bem_swt_hun_cze_aeg_geo_slo_nor_eng_pan_heb_wly_mcd_est_lda_tag_scr_sun_jpn_knd_kor_bos_spa_tsn_hin_mao_ger_amh_bat_mnd_urd_ses_arw_gam_krd_svk_rus_ben_qcu_ctl_mol_lat_yor_owc_guj_amr_fre_jav_grk_akn_dut_bam_ind_tha_sod_tml_tsw_zul_azi_bul_ita_uzb_swa_vie_sid_igb_dyu_fbf	-0.429300025157566	-1.01897735087902	0.310857225721341
174	mlt_bos_swt_eng_owc_wly_amr_svk_aze_azi_dyu_jav_igb_mol_ben_bsq_arw_hau_akn_mnd_prs_dut_swa_mcd_moo_ukr_hun_bem_ses_est_ger_aeg_geo_hin_nor_rom_glc_amh_sod_fre_fin_cic_mao_spa_bat_jpn_tml_kor_krd_scr_tsn_afr_ind_pan_anl_tag_cnt_lit_xho_alb_sid_grk_swe_ita_pol_qcu_bul_por_cze_ewe_heb_slo_chh_lat_mly_guj_lda_ctl_zul_sun_tha_tig_knd_tsw_ven_tur_urd_rus_uzb_yor_vie_gam_fbf_dgb_bam	-0.795026842395317	-1.9148624423314	0.0585834421950908
175	amr_glc_yor_hin_tig_aeg_sod_guj_uzb_aze_bam_jav_ven_scr_mcd_bsq_cze_amh_tsn_cnt_krd_prs_lda_ger_swt_pan_fin_cic_moo_hun_lat_owc_geo_urd_pol_rom_afr_hau_sid_alb_est_fbf_bat_eng_mly_jpn_tml_kor_rus_bul_bem_ita_tag_fre_mlt_sun_mnd_arw_zul_swe_anl_spa_ben_grk_ukr_qcu_nor_mol_svk_ses_chh_por_heb_lit_ind_bos_dgb_slo_xho_mao_tha_gam_knd_ewe_akn_tur_ctl_dut_azi_tsw_vie_wly_igb_swa_dyu	-0.199742939139924	-0.472051565390281	0.637995726184956
176	mlt_mol_lda_ita_heb_amr_sod_lit_azi_aze_akn_tag_ewe_svk_glc_bsq_rom_amh_ses_mnd_bul_rus_zul_pol_bem_ger_hun_bam_dgb_est_por_wly_geo_krd_prs_dut_ctl_chh_hau_hin_fin_fbf_jav_eng_bat_jpn_tml_kor_swe_mcd_moo_guj_sun_ben_gam_ind_cnt_bos_tsw_lat_sid_slo_fre_urd_grk_qcu_pan_alb_spa_cic_anl_nor_aeg_arw_mly_afr_tsn_cze_igb_mao_tha_owc_knd_yor_swa_uzb_ukr_scr_tur_xho_vie_tig_ven_swt_dyu	0.37639477655646	0.886885029073276	0.377428563654912
177	aeg_swe_cic_ctl_owc_anl_gam_eng_uzb_aze_fbf_mly_igb_prs_ben_bsq_ger_wly_dyu_cnt_dut_scr_tsn_cze_dgb_mol_hun_tsw_moo_fin_bos_sod_geo_rus_svk_afr_rom_amr_hau_fre_est_akn_tag_por_ind_jpn_tml_kor_glc_spa_yor_ukr_mao_hin_amh_sun_mnd_grk_lda_lat_sid_slo_pan_guj_pol_qcu_urd_arw_alb_ven_mlt_nor_chh_mcd_bat_krd_zul_lit_bam_jav_tha_heb_knd_swt_xho_azi_ita_bul_tur_bem_vie_tig_swa_ses_ewe	-0.321818817997215	-0.761550125587537	0.44825543307158
178	tig_bul_tsn_slo_chh_amh_aeg_ger_azi_tur_moo_jav_ven_urd_mcd_bsq_krd_owc_swa_cnt_prs_rus_xho_alb_bam_pan_est_fbf_ses_hun_grk_mlt_geo_arw_mol_glc_swe_amr_heb_pol_fin_zul_mao_ben_tag_jpn_tml_kor_rom_bos_swt_dut_sun_nor_anl_bat_mnd_spa_cic_guj_sod_hin_lat_ita_por_qcu_cze_ukr_fre_igb_gam_ctl_hau_scr_ind_lit_dgb_afr_bem_mly_tha_sid_knd_lda_akn_aze_eng_svk_uzb_ewe_vie_wly_dyu_tsw_yor	-0.778667700799203	-1.87396583347356	0.0640747381116375
179	sid_scr_tsw_urd_hau_heb_aeg_bul_tur_azi_tsn_bat_fbf_lit_rus_bsq_mcd_tig_swa_mnd_pan_ita_ewe_lat_ses_ger_est_dyu_moo_hun_ctl_mlt_geo_grk_hin_cze_eng_gam_amr_ukr_fin_ven_ind_prs_mao_jpn_tml_kor_alb_afr_lda_pol_jav_fre_owc_mly_cnt_svk_bem_dut_amh_swe_guj_krd_mol_qcu_por_glc_spa_dgb_chh_arw_wly_ben_tag_bos_bam_rom_swt_sun_tha_sod_knd_xho_cic_aze_nor_slo_uzb_zul_vie_anl_akn_yor_igb	-0.231432831792738	-0.546205482475963	0.58623266454998
180	wly_mol_bam_pol_heb_hau_anl_scr_aze_uzb_moo_jav_igb_dut_guj_bsq_bos_owc_tsw_cnt_eng_nor_fbf_ctl_dgb_rus_hun_ven_swt_fin_grk_mlt_geo_ita_prs_mcd_ben_gam_sid_rom_est_lda_sun_fre_ind_jpn_tml_kor_swe_cze_bem_pan_tag_ukr_chh_mao_mnd_hin_dyu_glc_amh_slo_por_svk_arw_qcu_spa_afr_bul_swa_amr_lat_aeg_alb_mly_ger_tsn_lit_ewe_bat_tha_sod_knd_ses_zul_azi_krd_urd_tur_akn_vie_tig_yor_cic_xho	-0.381815461952521	-0.90468365110147	0.36797066922896
181	chh_bul_zul_rus_mlt_wly_heb_krd_uzb_aze_dyu_mly_igb_swe_lat_bsq_glc_aeg_ses_mnd_ukr_ita_ewe_spa_moo_nor_fin_dgb_tsw_hun_ben_anl_geo_rom_urd_scr_guj_amr_sid_hin_est_xho_bat_lit_mao_jpn_tml_kor_slo_mcd_yor_eng_sun_bos_amh_ind_cnt_por_ven_afr_owc_arw_cze_dut_ctl_qcu_alb_ger_prs_tsn_sod_grk_gam_svk_tag_fre_swt_pol_akn_jav_tha_hau_knd_bem_lda_tur_mol_pan_azi_bam_vie_tig_fbf_cic_swa	-0.870222901185505	-2.10400267659104	0.0380765698675142
182	sod_bos_tsn_krd_gam_aeg_heb_mol_tur_uzb_swa_mly_dyu_afr_alb_bsq_rus_tig_ses_cnt_lit_guj_akn_grk_lda_cze_hun_dgb_yor_fin_spa_wly_geo_lat_swe_rom_arw_chh_hau_glc_est_xho_tag_urd_mao_jpn_tml_kor_ger_ukr_swt_ctl_sun_ben_anl_jav_mnd_pol_cic_svk_mlt_scr_pan_dut_bul_qcu_ita_eng_hin_bem_amr_por_amh_mcd_ind_fre_fbf_slo_ewe_bat_tha_owc_knd_ven_zul_azi_prs_nor_aze_igb_vie_sid_tsw_bam_moo	-0.123642491706889	-0.291416864806544	0.771381509827464
183	owc_cze_bem_fre_chh_aeg_mlt_dut_azi_tur_igb_tag_swt_mol_mcd_bsq_scr_gam_ewe_cnt_afr_lat_cic_urd_akn_guj_est_xho_moo_hun_hin_sid_geo_por_svk_alb_ita_amh_hau_pol_fin_zul_bat_ctl_sun_jpn_tml_kor_bul_spa_swa_pan_jav_ukr_anl_ind_mnd_arw_tsn_bos_tig_glc_rom_prs_swe_qcu_lit_krd_rus_lda_sod_nor_heb_ben_mly_eng_dyu_grk_ses_mao_tha_amr_knd_tsw_ven_uzb_slo_ger_aze_dgb_vie_wly_yor_bam_fbf	-0.199838026084404	-0.471494391207542	0.638391978561671
184	amh_hin_moo_ukr_chh_tig_hau_rus_uzb_aze_tsw_tag_swa_eng_guj_bsq_alb_owc_ses_mnd_scr_fre_dyu_swe_lda_spa_est_bam_igb_fin_mol_anl_geo_prs_lit_ger_lat_amr_wly_krd_hun_fbf_mao_urd_ind_jpn_tml_kor_nor_rom_zul_cze_bat_pan_mlt_jav_cnt_glc_cic_por_heb_bos_ben_mcd_slo_qcu_bul_ctl_pol_xho_sod_dut_aeg_svk_mly_ita_yor_grk_swt_sun_tha_gam_knd_akn_dgb_azi_arw_afr_tur_ewe_vie_sid_tsn_ven_bem	0.27932710597769	0.657766816577642	0.51231281333636
185	mlt_urd_swt_grk_tig_anl_hau_alb_aze_uzb_bam_mao_ewe_arw_prs_bsq_hin_sid_zul_mnd_ben_ukr_swa_bos_tsn_ita_hun_igb_yor_fin_lat_amr_geo_nor_glc_pol_ctl_aeg_amh_ger_est_tsw_sun_dut_jav_jpn_tml_kor_bul_eng_ven_mol_tag_swe_gam_mly_cnt_krd_akn_fre_wly_guj_slo_spa_mcd_qcu_pan_afr_rus_xho_chh_rom_sod_lit_ind_svk_fbf_cze_lda_bat_tha_owc_knd_dgb_dyu_tur_por_scr_azi_cic_vie_heb_bem_ses_moo	-0.929144602594461	-2.257476586898	0.0263182709980998
186	gam_hin_lda_swe_heb_sod_wly_bos_aze_azi_bam_sun_tsw_mol_glc_bsq_alb_owc_yor_mnd_prs_urd_zul_pol_akn_rom_hun_dgb_ven_fin_mcd_aeg_geo_afr_por_nor_spa_sid_chh_svk_est_igb_bat_ger_tag_jpn_tml_kor_cze_krd_ewe_ukr_mao_grk_hau_jav_cnt_fre_swa_dut_anl_ctl_lit_scr_guj_qcu_lat_ita_pan_cic_mlt_ben_tig_arw_mly_slo_bem_bul_moo_ind_tha_amr_knd_ses_dyu_uzb_eng_rus_tur_xho_vie_amh_fbf_swt_tsn	0.485508115247871	1.14727227678671	0.254212021262252
187	tig_grk_igb_swe_aeg_anl_amh_lit_azi_aze_ven_jav_ewe_hin_slo_bsq_eng_mlt_bem_mnd_pan_afr_lda_rus_swa_cze_hun_dgb_tsw_fin_por_chh_geo_prs_mcd_bos_krd_sod_wly_lat_est_dyu_sun_ger_ind_jpn_knd_kor_arw_nor_moo_guj_tag_ita_hau_mao_cnt_alb_ses_rom_owc_urd_spa_pol_mol_qcu_dut_svk_bul_yor_gam_ben_heb_ctl_mly_fre_zul_ukr_swt_bat_tha_sid_tml_cic_tsn_uzb_glc_scr_tur_xho_vie_amr_akn_bam_fbf	0.407711133926884	0.96201578436797	0.338536342286797
188	sod_nor_moo_krd_sid_gam_mlt_ger_aze_uzb_akn_ind_dgb_por_glc_bsq_grk_chh_ewe_mnd_prs_arw_cic_ctl_tsn_rom_hun_dyu_xho_est_pol_owc_geo_lat_spa_dut_scr_amr_aeg_pan_fin_fbf_tag_bul_bat_jpn_tml_kor_ukr_guj_swt_afr_mao_ita_hau_mly_cnt_bos_ven_rus_anl_hin_alb_ben_mol_qcu_cze_urd_fre_tsw_tig_eng_amh_mcd_sun_svk_yor_swe_swa_jav_tha_heb_knd_bem_igb_azi_slo_lit_tur_lda_vie_wly_ses_bam_zul	-0.446651470824987	-1.06086043132521	0.291500626529756
189	aeg_lit_fbf_prs_sod_sid_gam_ben_azi_aze_swt_tag_ses_eng_por_bsq_lat_heb_ewe_mnd_cze_rus_dyu_dut_lda_ger_fin_ven_cic_est_mcd_amr_geo_ukr_slo_nor_ita_tig_owc_scr_hun_bem_sun_hin_mao_jpn_tml_kor_spa_bos_swa_mol_bat_rom_wly_jav_cnt_krd_bam_afr_hau_urd_swe_arw_pol_qcu_alb_glc_guj_xho_mlt_bul_amh_svk_mly_grk_dgb_ctl_tsn_ind_tha_chh_knd_moo_zul_uzb_pan_fre_tur_akn_vie_anl_yor_igb_tsw	-0.184359090705472	-0.435454060817755	0.664241854791874
190	chh_alb_dgb_pol_tig_wly_amh_eng_uzb_tur_swa_tag_ewe_prs_pan_bsq_guj_mlt_tsw_mnd_lit_rus_yor_lat_bam_spa_est_ses_dyu_hun_mcd_sod_geo_scr_svk_rom_nor_anl_heb_fre_fin_fbf_ind_ger_mao_jpn_knd_kor_bul_hin_swt_swe_sun_cze_owc_mly_cnt_grk_akn_glc_hau_bos_ita_arw_ben_qcu_ctl_slo_dut_xho_amr_por_gam_urd_jav_mol_cic_afr_lda_bat_tha_sid_tml_tsn_bem_azi_ukr_krd_aze_moo_vie_aeg_zul_ven_igb	-0.378527113730801	-0.899700842035601	0.370603217556579
191	amr_urd_xho_eng_tig_hau_anl_nor_aze_tur_ewe_ind_swt_bos_swe_bsq_slo_wly_zul_mnd_rus_ctl_moo_ger_tsn_guj_hun_igb_yor_fin_rom_owc_geo_pan_ben_svk_scr_aeg_sod_glc_est_akn_bat_lit_mao_jpn_knd_kor_prs_bul_bam_por_mly_mcd_chh_jav_cnt_ukr_dyu_krd_heb_fre_mol_spa_afr_qcu_cze_grk_lat_cic_mlt_pol_amh_ita_sun_hin_fbf_dut_ven_tag_tha_sid_tml_ses_tsw_uzb_alb_arw_azi_dgb_vie_gam_lda_swa_bem	-0.328500402455532	-0.777562143055264	0.438800728333088
192	sod_grk_bam_fre_aeg_tig_amr_krd_azi_uzb_ses_tag_ewe_spa_slo_bsq_bul_chh_akn_cnt_hin_glc_moo_ita_dgb_nor_hun_fbf_bem_fin_pan_mlt_geo_arw_urd_rus_prs_anl_owc_bos_est_zul_ind_ctl_bat_jpn_tml_kor_afr_mcd_cic_dut_jav_lat_sid_mao_mnd_por_swa_mol_gam_scr_ger_pol_swe_qcu_alb_cze_lit_swt_hau_ben_wly_svk_mly_guj_lda_rom_igb_sun_tha_heb_knd_tsw_ven_aze_ukr_eng_tur_tsn_vie_amh_yor_xho_dyu	-0.0651453220222017	-0.153364950112328	0.878442768772039
193	sod_krd_ven_mcd_aeg_anl_wly_ctl_uzb_tur_xho_mao_bem_swe_hin_bsq_guj_sid_zul_mnd_afr_lat_tsw_mol_lda_ita_hun_yor_fbf_est_rus_amr_geo_ben_pan_eng_alb_heb_mlt_ger_fin_bam_sun_lit_bat_jpn_knd_kor_por_arw_ses_ukr_jav_dut_chh_mly_cnt_bul_moo_glc_hau_cze_pol_spa_prs_qcu_fre_grk_bos_dgb_gam_rom_owc_scr_ind_urd_cic_svk_dyu_tag_tha_tig_tml_akn_ewe_azi_slo_nor_aze_tsn_vie_amh_swa_swt_igb	-0.588502134695505	-1.40654136463709	0.162896242641038
194	owc_pol_ven_mol_amr_anl_sid_eng_azi_tur_swt_mly_tsw_por_afr_bsq_ger_mlt_dyu_mnd_ukr_scr_cic_dut_fbf_nor_hun_tsn_moo_fin_fre_amh_geo_spa_guj_bul_lit_gam_hau_ctl_est_dgb_jav_lat_bat_jpn_tml_kor_grk_rom_zul_glc_sun_mcd_tig_mao_cnt_cze_bem_slo_chh_ben_arw_prs_bos_qcu_rus_hin_ita_xho_aeg_krd_wly_swe_tag_svk_swa_pan_ses_ind_tha_sod_knd_yor_bam_uzb_alb_urd_aze_igb_vie_heb_lda_ewe_akn	0.0950473891627807	0.223622786590614	0.823541324869423
195	amr_swe_akn_rom_mlt_sid_amh_krd_tur_azi_bem_mly_tsn_ben_nor_bsq_hin_hau_xho_mnd_svk_spa_fbf_bos_tsw_cze_est_lda_ven_fin_scr_aeg_geo_ger_pol_dut_lat_sod_chh_por_hun_swa_ind_arw_jav_jpn_tml_kor_eng_ctl_zul_guj_mao_prs_anl_sun_cnt_glc_bam_fre_gam_mol_grk_slo_urd_qcu_mcd_alb_lit_igb_owc_ita_heb_ukr_bat_rus_dyu_afr_cic_tag_tha_wly_knd_ewe_ses_aze_pan_bul_uzb_yor_vie_tig_swt_moo_dgb	-0.355287795120932	-0.842596202735122	0.401616076152403
196	amh_pan_xho_ukr_wly_amr_hau_prs_aze_uzb_moo_tag_akn_arw_eng_bsq_bul_aeg_swt_mnd_guj_dut_tsw_ctl_lda_urd_hun_ewe_zul_est_rus_sid_geo_krd_pol_grk_ben_gam_sod_mcd_fin_ses_mao_glc_jav_jpn_tml_kor_svk_fre_igb_slo_bat_por_chh_ind_cnt_spa_swa_scr_mlt_mol_ger_swe_afr_qcu_nor_hin_alb_bam_anl_cze_heb_ita_mly_lat_yor_lit_dyu_sun_tha_owc_knd_tsn_ven_azi_bos_rom_tur_bem_vie_tig_cic_fbf_dgb	-0.327679065618177	-0.774288184664444	0.440724396678862
197	owc_glc_swa_ger_wly_heb_amr_urd_azi_uzb_moo_bat_yor_nor_svk_bsq_lat_hau_zul_mnd_bos_por_dyu_ctl_tsn_ukr_fin_swt_akn_est_dut_mlt_geo_swe_prs_grk_cze_anl_gam_hin_hun_tsw_jav_krd_mly_jpn_tml_kor_guj_eng_bam_pan_sun_afr_sid_tag_cnt_ita_ven_arw_chh_fre_rus_pol_spa_qcu_bul_rom_ben_dgb_sod_mcd_aeg_scr_mao_lit_ses_mol_xho_ind_tha_amh_knd_bem_lda_aze_alb_slo_tur_cic_vie_tig_ewe_igb_fbf	-0.345922781099362	-0.819386815109355	0.414660672690041
198	aeg_ger_igb_nor_heb_gam_owc_ukr_uzb_tur_bem_bat_akn_por_scr_bsq_afr_mlt_fbf_cnt_grk_svk_cic_bos_lda_krd_fin_bam_swt_est_lit_chh_geo_swe_pan_urd_lat_amr_sid_dut_hun_tsw_tag_cze_mao_jpn_tml_kor_hin_alb_ses_guj_jav_rus_amh_sun_mnd_eng_swa_arw_anl_bul_rom_glc_fre_qcu_slo_ben_mol_ewe_hau_ita_sod_pol_ind_spa_xho_mcd_moo_mly_tha_wly_knd_zul_tsn_aze_ctl_prs_azi_yor_vie_tig_dgb_ven_dyu	-0.161353838385605	-0.380746135594621	0.704259957070951
199	aeg_krd_igb_ukr_mlt_sid_owc_guj_uzb_aze_cic_ind_swa_mcd_glc_bsq_pan_sod_ses_mnd_hin_bos_lda_rom_tsw_lit_est_akn_dgb_hun_ger_gam_geo_rus_ctl_mol_afr_anl_wly_pol_fin_swt_mao_spa_jav_jpn_tml_kor_ben_alb_zul_dut_sun_svk_hau_bat_cnt_prs_ven_urd_heb_cze_scr_arw_bul_qcu_fre_por_swe_xho_amr_lat_chh_eng_tag_ita_tsn_grk_moo_mly_tha_tig_knd_dyu_bam_tur_nor_slo_azi_yor_vie_amh_ewe_bem_fbf	0.0839289476287246	0.197804507395395	0.843629734500341
200	sod_grk_tsn_bul_aeg_tig_chh_rom_uzb_tur_bem_jav_swa_cze_bos_bsq_ben_heb_moo_cnt_lat_lit_dyu_por_ven_ctl_hun_xho_ses_fin_alb_amr_geo_scr_krd_nor_dut_gam_amh_mol_est_fbf_mly_pan_bat_jpn_knd_kor_guj_ukr_cic_urd_mao_ita_hau_sun_mnd_hin_bam_pol_owc_fre_spa_eng_swe_qcu_mcd_afr_glc_igb_anl_slo_mlt_svk_ind_ger_swt_rus_yor_tag_tha_sid_tml_dgb_zul_azi_arw_prs_aze_ewe_vie_wly_lda_akn_tsw	0.319822141608937	0.753314315819504	0.453163918681549
201	hau_urd_tsn_bul_sid_heb_amh_nor_uzb_azi_zul_bat_bem_ctl_scr_bsq_lat_wly_dyu_mnd_ben_fre_akn_spa_swt_rus_fin_xho_lda_hun_grk_chh_geo_krd_mcd_eng_svk_sod_owc_mol_est_cic_ind_pan_mao_jpn_tml_kor_ger_pol_ses_ita_jav_swe_gam_mly_cnt_por_ewe_ukr_aeg_rom_hin_dut_glc_qcu_slo_cze_guj_moo_mlt_lit_anl_prs_sun_alb_swa_bos_yor_tag_tha_tig_knd_tsw_dgb_tur_arw_afr_aze_bam_vie_amr_ven_igb_fbf	0.350381013006705	0.826930266480055	0.410393279569253
202	owc_mcd_swt_swe_wly_amh_heb_spa_azi_aze_moo_mao_bem_fre_afr_bsq_por_aeg_fbf_mnd_ita_prs_ven_slo_dgb_ukr_hun_dyu_tsn_fin_scr_hau_geo_lit_pol_ger_krd_chh_anl_glc_est_yor_bat_mol_sun_jpn_knd_kor_bos_lat_ewe_rus_ind_cze_tig_jav_cnt_urd_xho_alb_sid_grk_eng_hin_svk_qcu_bul_pan_dut_tsw_mlt_guj_amr_rom_tag_arw_cic_nor_swa_mly_tha_sod_tml_zul_bam_tur_ctl_ben_uzb_igb_vie_gam_lda_ses_akn	-0.969005102245087	-2.35388041510303	0.0206835872172147
203	sid_alb_dgb_fre_mlt_wly_tig_pan_azi_tur_swt_mao_ewe_spa_dut_bsq_ger_heb_zul_mnd_bul_slo_dyu_eng_moo_bos_fin_fbf_cic_hun_arw_aeg_geo_ctl_pol_krd_afr_sod_chh_nor_est_ses_tag_por_sun_jpn_tml_kor_ita_rom_xho_guj_mly_mcd_gam_bat_cnt_svk_bem_lat_hau_ukr_mol_grk_scr_qcu_ben_urd_glc_tsw_owc_hin_amh_cze_ind_swe_ven_lit_tsn_jav_tha_anl_knd_lda_bam_aze_rus_prs_uzb_akn_vie_amr_yor_swa_igb	-0.44831804435053	-1.06673085851156	0.288854795941431
204	owc_glc_swt_cze_wly_hau_heb_ger_uzb_tur_dyu_mly_bam_dut_lit_bsq_hin_anl_yor_mnd_scr_ben_ven_bos_dgb_guj_hun_tsw_bem_fin_ita_sod_geo_afr_ctl_ukr_mcd_tig_sid_slo_est_akn_jav_spa_tag_jpn_knd_kor_lat_arw_lda_fre_bat_prs_amh_mao_cnt_pan_moo_krd_chh_grk_swe_rom_nor_qcu_bul_svk_alb_igb_aeg_rus_gam_urd_ind_por_xho_mol_tsn_sun_tha_amr_tml_cic_ses_aze_eng_pol_azi_fbf_vie_mlt_zul_swa_ewe	-0.546187790378175	-1.30112818895603	0.196428957159988
205	hau_spa_lda_nor_sid_mlt_heb_krd_azi_tur_ven_mly_fbf_ctl_ben_bsq_afr_wly_tsw_mnd_pan_bul_moo_alb_ewe_fre_hun_dyu_akn_est_glc_amr_geo_por_rus_grk_pol_owc_chh_scr_fin_swt_sun_urd_mao_jpn_tml_kor_cze_bos_yor_prs_jav_mcd_anl_ind_cnt_arw_swa_svk_sod_hin_swe_dut_lit_qcu_mol_eng_ukr_bam_tig_ger_gam_lat_bat_guj_igb_ita_cic_tag_tha_aeg_knd_xho_bem_aze_rom_slo_uzb_dgb_vie_amh_ses_tsn_zul	-0.83245306234744	-2.01687264989249	0.0465921782473561
206	aeg_fre_akn_grk_amr_hau_chh_ita_aze_azi_tsw_mly_yor_scr_pan_bsq_ger_sid_cic_cnt_ctl_glc_swt_eng_ven_ukr_est_moo_ses_hun_krd_sod_geo_dut_swe_prs_nor_heb_tig_slo_fin_dyu_mao_bul_ind_jpn_knd_kor_svk_bos_zul_spa_bat_alb_owc_jav_mnd_rom_fbf_urd_gam_rus_mol_afr_lat_qcu_arw_lit_mcd_bem_mlt_ben_amh_cze_sun_por_tsn_pol_xho_tag_tha_anl_tml_dgb_swa_tur_guj_hin_uzb_lda_vie_wly_bam_ewe_igb	-0.182906870108331	-0.431534149401607	0.667078766415069
207	sid_ukr_ven_pan_hau_wly_amr_fre_uzb_aze_dyu_mao_moo_arw_hin_bsq_mol_chh_akn_mnd_afr_pol_bem_slo_lda_rom_hun_ses_zul_est_eng_owc_geo_urd_svk_swe_por_mlt_gam_lit_fin_tsn_mly_alb_jav_jpn_knd_kor_mcd_nor_cic_cze_sun_prs_aeg_tag_cnt_rus_fbf_glc_anl_bos_ben_spa_guj_qcu_grk_ger_lat_swt_amh_bul_heb_scr_ind_krd_dgb_ita_ewe_bat_tha_tig_tml_igb_xho_azi_ctl_dut_tur_yor_vie_sod_bam_tsw_swa	0.0871368264712257	0.204946804261199	0.838061582335079
208	amh_bos_tsw_mcd_owc_sod_gam_slo_azi_tur_cic_mly_swt_scr_por_bsq_pol_wly_bem_cnt_svk_ita_fbf_dut_swa_ger_hun_ses_yor_fin_alb_hau_geo_bul_lat_mol_nor_aeg_tig_ctl_est_xho_bat_rom_sun_jpn_tml_kor_glc_ukr_igb_swe_jav_urd_anl_mao_mnd_grk_lda_eng_mlt_spa_pan_fre_ben_qcu_guj_arw_afr_ewe_sid_krd_amr_lit_tag_cze_dgb_hin_tsn_ind_tha_chh_knd_ven_dyu_uzb_prs_rus_aze_zul_vie_heb_bam_akn_moo	0.167632221805172	0.394833686544081	0.693869712507031
209	mlt_slo_yor_pan_hau_aeg_chh_afr_aze_uzb_tsn_jav_tsw_ben_ger_bsq_krd_amr_ses_cnt_alb_grk_dyu_ukr_ewe_dut_hun_zul_akn_fin_por_gam_geo_rus_nor_ita_swe_sod_sid_glc_est_ven_ind_pol_mly_jpn_knd_kor_spa_scr_swt_bos_sun_lat_amh_bat_mnd_mol_moo_fre_heb_eng_cze_svk_guj_qcu_arw_bul_hin_swa_tig_mcd_anl_ctl_mao_urd_lda_lit_fbf_tag_tha_wly_tml_cic_xho_tur_prs_rom_azi_igb_vie_owc_dgb_bam_bem	-0.0239833891307894	-0.0565125346811019	0.955054748598705
210	amr_spa_yor_alb_gam_sod_heb_prs_aze_azi_ven_tag_dgb_ger_bos_bsq_arw_chh_cic_mnd_mcd_bul_tsw_mol_moo_glc_fin_fbf_igb_hun_slo_wly_geo_svk_ctl_pol_fre_mlt_tig_ben_est_bem_mao_grk_sun_jpn_tml_kor_eng_dut_ewe_cze_bat_lat_aeg_ind_cnt_por_lda_ita_hau_lit_urd_nor_krd_qcu_swe_pan_rom_swt_owc_scr_sid_hin_mly_rus_ses_ukr_tsn_jav_tha_anl_knd_xho_zul_uzb_guj_afr_tur_swa_vie_amh_bam_dyu_akn	-0.123777929674767	-0.292214705833264	0.770773364730287
211	heb_alb_dyu_lit_wly_sod_chh_swe_tur_uzb_ses_sun_akn_rus_slo_bsq_svk_mlt_xho_cnt_fre_cze_bam_ita_yor_bos_est_lda_ven_hun_ger_amh_geo_pol_krd_afr_ctl_sid_owc_mol_fin_tsw_tag_grk_mly_jpn_tml_kor_scr_mcd_moo_glc_ind_pan_tig_bat_mnd_guj_fbf_bul_hau_nor_spa_ukr_arw_qcu_dut_urd_lat_ewe_amr_eng_aeg_por_mao_hin_dgb_rom_zul_jav_tha_anl_knd_swt_cic_azi_ben_prs_aze_tsn_vie_gam_igb_swa_bem	0.205124238013671	0.482550582985327	0.630548761805389
212	mlt_rus_yor_bul_wly_hau_anl_lat_uzb_tur_dgb_tag_akn_krd_alb_bsq_glc_amr_xho_cnt_pan_arw_ewe_ita_tsw_mol_fin_swt_zul_hun_swe_tig_geo_cze_eng_bos_afr_sod_chh_spa_est_ses_sun_ben_bat_jpn_knd_kor_ukr_prs_tsn_mcd_mly_dut_owc_jav_mnd_lit_igb_grk_heb_ger_nor_scr_fre_qcu_hin_rom_ctl_bam_gam_pol_sid_por_mao_svk_moo_guj_swa_ind_tha_amh_tml_lda_fbf_azi_urd_slo_aze_ven_vie_aeg_cic_dyu_bem	-0.735488459006189	-1.7644158922427	0.0809453406910432
213	amh_prs_zul_svk_tig_chh_heb_lit_tur_azi_tsw_tag_swa_lat_krd_bsq_por_owc_igb_cnt_swe_arw_fbf_hin_ven_mcd_hun_xho_bem_fin_grk_gam_geo_fre_dut_ger_ukr_sod_anl_urd_est_dyu_bat_rom_jav_jpn_knd_kor_scr_pan_moo_spa_mao_eng_mlt_mly_mnd_ben_yor_bos_amr_afr_cze_glc_ita_qcu_ctl_nor_rus_dgb_sid_mol_aeg_alb_ind_guj_cic_pol_swt_sun_tha_hau_tml_akn_bam_uzb_slo_bul_aze_ses_vie_wly_lda_ewe_tsn	0.21170957311483	0.497992449596819	0.619664947473592
214	amh_spa_tsn_glc_heb_sid_mlt_rom_uzb_tur_lda_bat_ven_ita_svk_bsq_fre_chh_bem_mnd_slo_arw_ses_ben_cic_guj_est_dgb_akn_hun_pol_anl_geo_ctl_nor_lat_eng_gam_aeg_cze_fin_zul_jav_alb_mao_jpn_knd_kor_bul_mcd_dyu_hin_tag_urd_tig_ind_cnt_prs_tsw_ger_amr_krd_mol_por_lit_qcu_swe_grk_afr_ewe_wly_rus_sod_pan_mly_scr_igb_ukr_xho_sun_tha_hau_tml_swt_moo_aze_bos_dut_azi_yor_vie_owc_bam_swa_fbf	-0.607000764001427	-1.45194113769719	0.149883298303637
215	heb_fre_fbf_mol_hau_chh_sod_dut_tur_aze_tsw_sun_bem_ita_lat_bsq_cze_owc_xho_mnd_ctl_por_cic_bul_ewe_rus_est_akn_dgb_hun_ukr_mlt_geo_ger_ben_nor_alb_amh_sid_glc_fin_igb_ind_pan_bat_jpn_knd_kor_swe_krd_tsn_mcd_mly_arw_aeg_jav_cnt_svk_ven_grk_gam_lit_guj_eng_hin_qcu_spa_bos_pol_zul_amr_scr_tig_slo_tag_rom_ses_prs_bam_mao_tha_wly_tml_swt_lda_uzb_urd_afr_azi_moo_vie_anl_yor_swa_dyu	-0.115876441453641	-0.273482135181243	0.785089058129793
216	sid_ger_bam_fre_anl_sod_hau_nor_aze_tur_swa_tag_moo_dut_spa_bsq_urd_heb_zul_cnt_pol_svk_ses_grk_ewe_rus_est_swt_akn_fin_bos_tig_geo_pan_glc_lit_hin_gam_wly_rom_hun_bem_bat_bul_sun_jpn_knd_kor_eng_ctl_tsn_lat_mly_ita_mlt_ind_mnd_guj_yor_swe_chh_alb_cze_ukr_mcd_qcu_por_mol_afr_ven_aeg_ben_amh_prs_jav_scr_cic_slo_xho_mao_tha_amr_tml_igb_dyu_azi_krd_arw_uzb_dgb_vie_owc_lda_tsw_fbf	0.254349539062141	0.598529427840689	0.550941740456427
217	hau_pol_bam_eng_heb_wly_aeg_prs_tur_uzb_igb_ind_bem_mcd_grk_bsq_krd_anl_fbf_cnt_hin_swe_swt_spa_ses_cze_fin_dyu_ewe_est_ctl_tig_geo_afr_glc_slo_alb_sod_amh_lit_hun_tsw_tag_dut_mly_jpn_tml_kor_ben_scr_akn_pan_mao_ita_gam_sun_mnd_bos_xho_bul_owc_mol_urd_por_rom_qcu_nor_arw_guj_ven_chh_fre_mlt_ukr_bat_ger_zul_lat_lda_jav_tha_sid_knd_moo_tsn_azi_rus_svk_aze_swa_vie_amr_yor_cic_dgb	-0.204039017957792	-0.481370893494345	0.631383636340838
218	mlt_urd_tsw_prs_aeg_amr_chh_bos_azi_tur_ses_sun_zul_slo_rus_bsq_alb_sid_igb_mnd_nor_arw_lda_cze_cic_afr_fin_bam_swt_est_mol_tig_geo_pol_bul_spa_mcd_wly_gam_ctl_hun_fbf_mao_scr_bat_jpn_knd_kor_fre_krd_xho_lat_tag_ukr_sod_mly_cnt_guj_dgb_ger_amh_dut_eng_hin_lit_qcu_por_pan_grk_moo_anl_swe_heb_glc_jav_ita_dyu_ben_akn_ind_tha_hau_tml_swa_yor_uzb_svk_rom_aze_ven_vie_owc_tsn_ewe_bem	0.326598432662677	0.769024193578812	0.443827618485806
219	sid_guj_igb_arw_mlt_chh_hau_swe_azi_tur_tsw_bat_ses_rom_mol_bsq_spa_owc_lda_mnd_scr_rus_dyu_lat_swa_ger_fin_ewe_moo_hun_lit_tig_geo_prs_pol_svk_dut_amh_anl_por_est_cic_mly_fre_mao_jpn_knd_kor_cze_ben_fbf_ita_ind_slo_sod_jav_cnt_hin_bam_krd_aeg_bos_ctl_glc_bul_qcu_grk_mcd_pan_yor_amr_afr_wly_ukr_sun_urd_zul_alb_swt_tag_tha_heb_tml_xho_dgb_uzb_eng_nor_aze_ven_vie_gam_tsn_bem_akn	0.144822348866153	0.340796061633006	0.734025792292606
220	anl_ukr_fbf_mol_chh_sid_amr_pol_tur_aze_yor_ind_xho_bos_slo_bsq_scr_hau_dyu_mnd_urd_fre_akn_mcd_ewe_rus_est_ses_swt_fin_ben_mlt_geo_ita_swe_afr_lit_wly_amh_rom_hun_swa_bat_dut_sun_jpn_knd_kor_prs_ger_ven_krd_tag_por_gam_mao_cnt_eng_zul_spa_heb_nor_grk_glc_pan_qcu_svk_alb_lat_bam_aeg_bul_tig_hin_mly_ctl_bem_cze_igb_jav_tha_owc_tml_lda_tsw_uzb_guj_arw_azi_dgb_vie_sod_moo_cic_tsn	-0.445746527937945	-1.05777407923005	0.292898280316491
221	heb_mcd_ewe_scr_hau_owc_gam_svk_aze_azi_dgb_mly_tsn_nor_rus_bsq_ben_aeg_bem_mnd_afr_urd_zul_dut_swt_prs_hun_lda_yor_fin_pan_mlt_geo_slo_bos_glc_swe_wly_sod_cze_est_moo_tag_eng_bat_jpn_tml_kor_por_ctl_xho_hin_mao_ita_amh_sun_cnt_spa_swa_bul_anl_ger_ukr_rom_arw_qcu_mol_grk_lit_igb_amr_alb_chh_lat_ind_krd_ses_pol_fbf_jav_tha_sid_knd_cic_ven_tur_guj_fre_uzb_bam_vie_tig_dyu_akn_tsw	0.135804651822257	0.319976827364833	0.749703652217669
222	chh_lat_moo_dut_tig_heb_aeg_alb_aze_tur_ewe_ind_bem_mcd_afr_bsq_spa_gam_cic_mnd_ukr_glc_lda_nor_dyu_rus_est_igb_yor_fin_hin_anl_geo_por_krd_prs_grk_owc_wly_ita_hun_swt_bat_cze_tag_jpn_tml_kor_slo_arw_fbf_swe_sun_lit_hau_mly_cnt_fre_swa_ger_sod_pol_bul_guj_svk_qcu_mol_bos_ben_tsw_mlt_urd_amr_scr_jav_pan_ven_ctl_bam_mao_tha_sid_knd_ses_zul_uzb_rom_eng_azi_akn_vie_amh_dgb_xho_tsn	-0.700166505258264	-1.6804093401307	0.0962337707695811
223	mlt_fre_bem_bos_heb_owc_wly_arw_tur_uzb_dgb_tag_swt_bul_lit_bsq_ctl_sid_zul_mnd_guj_swe_yor_ita_tsw_spa_fin_dyu_lda_est_rus_aeg_geo_krd_nor_pol_eng_tig_anl_hin_hun_igb_ind_grk_bat_jpn_knd_kor_rom_ben_ses_alb_sun_ger_hau_mao_cnt_mcd_xho_pan_sod_glc_slo_por_urd_qcu_mol_scr_svk_ven_amr_cze_gam_ukr_jav_dut_moo_afr_cic_mly_tha_amh_tml_ewe_bam_aze_prs_lat_azi_swa_vie_chh_akn_tsn_fbf	0.0344334845957871	0.0810881845286152	0.935546074472845
224	sod_afr_cic_guj_anl_amr_amh_slo_tur_aze_ses_ind_moo_alb_cze_bsq_pol_mlt_bam_mnd_nor_ita_yor_por_zul_lat_fin_ven_tsw_hun_ctl_chh_geo_hin_lit_ger_bul_wly_aeg_bos_est_igb_mao_mcd_jav_jpn_tml_kor_ben_arw_swt_fre_mly_ukr_tig_bat_cnt_svk_swa_rom_owc_scr_dut_rus_pan_qcu_prs_mol_grk_akn_gam_eng_sid_urd_sun_swe_lda_spa_ewe_tag_tha_hau_knd_bem_dyu_azi_krd_glc_uzb_dgb_vie_heb_tsn_fbf_xho	-0.605781295301232	-1.44623956668364	0.151471887256613
225	amh_fre_bem_bul_anl_mlt_amr_mol_aze_uzb_tsw_sun_akn_lat_prs_bsq_svk_sod_moo_mnd_nor_pol_cic_afr_dgb_urd_est_dyu_bam_fin_rus_owc_geo_mcd_ben_hin_rom_sid_hau_krd_hun_lda_jav_por_ind_jpn_knd_kor_spa_pan_ses_eng_mao_ger_wly_bat_cnt_cze_zul_swe_aeg_grk_guj_alb_slo_qcu_ukr_lit_bos_swa_chh_ita_heb_glc_tag_dut_ewe_scr_tsn_mly_tha_gam_tml_xho_fbf_tur_ctl_arw_azi_yor_vie_tig_swt_ven_igb	0.280881202008485	0.661017413208095	0.510235377624867
226	wly_pol_yor_spa_anl_hau_heb_ger_tur_azi_dgb_mao_dyu_lat_slo_bsq_rom_tig_swt_mnd_ben_cze_zul_afr_bam_alb_fin_ven_swa_est_hin_gam_geo_fre_lit_scr_grk_owc_aeg_krd_hun_moo_bat_dut_ind_jpn_tml_kor_prs_mol_bem_bul_sun_swe_amr_mly_cnt_arw_lda_guj_amh_rus_nor_svk_ctl_qcu_glc_ukr_eng_ses_sid_por_chh_mcd_tag_urd_tsn_ita_akn_jav_tha_sod_knd_xho_tsw_uzb_bos_pan_aze_igb_vie_mlt_cic_ewe_fbf	-0.560983930957576	-1.3389449225138	0.183852215793591
227	hau_arw_lda_urd_amr_wly_mlt_rom_uzb_aze_xho_jav_cic_scr_rus_bsq_dut_chh_moo_cnt_bos_pol_yor_ger_ven_lit_hun_zul_bem_est_ita_owc_geo_hin_ctl_cze_krd_sod_gam_guj_fin_akn_ind_svk_bat_jpn_tml_kor_ukr_ben_bam_pan_tag_afr_heb_mao_mnd_prs_dyu_alb_tig_mcd_glc_eng_slo_qcu_swe_mol_bul_ewe_sid_nor_aeg_spa_mly_fre_tsn_grk_swt_sun_tha_anl_knd_fbf_tsw_azi_por_lat_tur_igb_vie_amh_dgb_swa_ses	0.149243499559256	0.35086144564374	0.726485838358668
228	heb_lit_ses_urd_anl_amh_wly_mcd_uzb_tur_zul_sun_bam_alb_fre_bsq_cze_aeg_bem_mnd_glc_ita_swt_krd_fbf_ben_hun_moo_tsw_est_rom_gam_geo_ger_dut_guj_ukr_sid_hau_bos_fin_ven_tag_spa_mly_jpn_knd_kor_eng_grk_ewe_slo_mao_mol_chh_ind_cnt_afr_dyu_pol_amr_pan_hin_scr_arw_qcu_ctl_nor_rus_xho_owc_por_tig_bul_jav_prs_cic_swe_dgb_bat_tha_mlt_tml_tsn_akn_aze_lat_svk_azi_igb_vie_sod_lda_yor_swa	-0.215678584397452	-0.508812534061456	0.612088642065427
229	sid_ukr_dgb_dut_heb_mlt_tig_arw_tur_aze_swa_mly_dyu_bos_svk_bsq_scr_gam_tsn_mnd_rus_urd_ewe_guj_bam_rom_fin_fbf_swt_est_pan_anl_geo_pol_slo_krd_ctl_amh_wly_nor_hun_bem_bat_alb_mao_jpn_knd_kor_hin_swe_lda_lat_ind_eng_hau_jav_cnt_mcd_ses_ger_sod_por_mol_grk_prs_qcu_glc_ita_lit_zul_chh_spa_amr_bul_tag_afr_cic_cze_tsw_sun_tha_aeg_tml_igb_akn_uzb_ben_fre_azi_moo_vie_owc_ven_xho_yor	-0.037814306405844	-0.0890417861995262	0.929240172837775
230	amr_mol_bem_cze_amh_sod_heb_slo_azi_uzb_igb_bat_ven_swe_fre_bsq_glc_gam_swa_mnd_afr_lat_swt_ita_tsn_bos_hun_dyu_ses_est_pol_chh_geo_hin_por_urd_bul_wly_mlt_rom_fin_cic_mao_rus_ind_jpn_tml_kor_arw_eng_fbf_nor_tag_lit_tig_sun_cnt_alb_yor_ukr_anl_grk_dut_krd_ger_qcu_pan_ben_prs_lda_sid_ctl_aeg_svk_jav_scr_moo_mcd_zul_mly_tha_owc_knd_bam_ewe_aze_spa_guj_tur_dgb_vie_hau_akn_xho_tsw	-0.0906981823432182	-0.21363974655663	0.83129567194243
231	heb_guj_yor_ukr_sod_sid_amr_pol_uzb_azi_cic_mao_dgb_ctl_arw_bsq_urd_chh_ses_mnd_ben_alb_lda_por_tsn_ita_fin_zul_dyu_hun_svk_aeg_geo_pan_mol_bos_rus_tig_hau_lit_est_swt_mly_slo_ind_jpn_knd_kor_mcd_nor_tsw_rom_sun_dut_owc_tag_cnt_krd_ewe_fre_gam_lat_spa_bul_cze_qcu_ger_afr_hin_swa_amh_prs_wly_swe_jav_scr_moo_grk_igb_bat_tha_anl_tml_bem_akn_tur_eng_glc_aze_bam_vie_mlt_ven_xho_fbf	-0.590554358745258	-1.41023313832104	0.161806733565625
232	amh_pol_tsn_slo_wly_sod_chh_alb_azi_tur_zul_mly_akn_scr_urd_bsq_rom_gam_cic_mnd_cze_bos_bam_swe_ewe_nor_hun_xho_fbf_est_fre_heb_geo_dut_glc_lat_bul_anl_aeg_ger_fin_yor_jav_por_sun_jpn_tml_kor_hin_spa_moo_rus_mao_arw_sid_ind_cnt_krd_dyu_ctl_owc_ita_afr_mol_ben_qcu_eng_mcd_lit_ven_hau_svk_mlt_grk_tag_pan_swt_ukr_igb_bat_tha_amr_knd_dgb_lda_aze_prs_guj_uzb_ses_vie_tig_swa_tsw_bem	-0.210594033070391	-0.497984600752405	0.619670458352188
233	amh_urd_bam_afr_tig_amr_gam_bos_aze_uzb_tsn_sun_ses_lat_svk_bsq_spa_mlt_lda_cnt_prs_slo_igb_scr_swa_rus_hun_fbf_bem_est_alb_sid_geo_ger_rom_grk_bul_sod_hau_ben_fin_cic_mly_por_ind_jpn_tml_kor_hin_glc_ven_guj_mao_krd_aeg_bat_mnd_arw_zul_swe_wly_lit_ita_eng_mcd_qcu_fre_mol_pol_xho_anl_dut_chh_ukr_tag_ctl_dyu_pan_swt_jav_tha_heb_knd_ewe_tsw_azi_cze_nor_tur_moo_vie_owc_dgb_yor_akn	-0.0928385117696831	-0.218665763281928	0.827389565782313
234	aeg_pan_tsw_swe_mlt_owc_chh_ger_azi_uzb_igb_jav_xho_por_afr_bsq_dut_amh_bem_mnd_rus_slo_swt_grk_zul_ita_fin_moo_akn_est_rom_sod_geo_svk_urd_krd_hin_heb_hau_cze_hun_lda_sun_ukr_mao_jpn_knd_kor_eng_nor_dyu_fre_tag_lat_gam_mly_cnt_scr_tsn_spa_anl_bos_lit_guj_ben_qcu_pol_mol_alb_fbf_amr_prs_sid_bul_ind_arw_cic_mcd_ven_bat_tha_wly_tml_bam_ses_tur_ctl_glc_aze_swa_vie_tig_ewe_dgb_yor	0.272892547936807	0.643775024654289	0.52130579368302
235	hau_krd_bam_grk_gam_amh_sod_ben_azi_tur_swa_bat_fbf_svk_por_bsq_arw_amr_swt_cnt_lat_nor_tsw_urd_moo_bul_hun_igb_bem_fin_rom_tig_geo_ger_swe_glc_mol_mlt_chh_bos_est_ven_sun_spa_mly_jpn_tml_kor_afr_dut_yor_pol_tag_pan_heb_mao_mnd_ukr_ewe_eng_wly_rus_ita_lit_cze_qcu_hin_ctl_scr_akn_sid_alb_aeg_fre_jav_mcd_cic_prs_tsn_ind_tha_owc_knd_dyu_xho_aze_slo_guj_uzb_dgb_vie_anl_ses_lda_zul	-0.439389605351829	-1.04370770752369	0.299326068566514
236	sid_dut_fbf_afr_anl_wly_sod_swe_tur_azi_bam_ind_yor_slo_nor_bsq_bul_owc_xho_cnt_ita_grk_moo_mcd_swa_urd_fin_dyu_tsn_est_lit_chh_geo_por_cze_alb_pol_heb_amh_spa_hun_lda_mao_krd_jav_jpn_tml_kor_ben_arw_ven_ger_mly_guj_gam_sun_mnd_glc_akn_pan_aeg_lat_mol_ctl_prs_qcu_scr_svk_hin_zul_amr_fre_tig_ukr_bat_rus_bem_bos_swt_tag_tha_mlt_knd_igb_dgb_aze_rom_eng_uzb_ses_vie_hau_cic_ewe_tsw	0.0500232979324893	0.11807972845555	0.90625914545877
237	gam_ita_cic_krd_mlt_amr_anl_spa_uzb_tur_fbf_ind_yor_ger_ctl_bsq_por_hau_igb_mnd_slo_pan_akn_hin_tsn_bos_hun_bem_zul_est_lat_amh_geo_prs_fre_lit_pol_wly_tig_scr_fin_swt_mao_swe_sun_jpn_knd_kor_arw_glc_dyu_guj_tag_ukr_sid_bat_cnt_svk_tsw_cze_owc_nor_dut_mcd_rom_qcu_urd_alb_mol_ven_chh_bul_sod_rus_jav_grk_dgb_ben_bam_mly_tha_aeg_tml_moo_swa_azi_eng_afr_aze_xho_vie_heb_ewe_lda_ses	-1.07684898845262	-2.63838732856365	0.00976592303172025
238	anl_scr_igb_glc_heb_hau_mlt_ger_aze_tur_zul_ind_tsn_spa_prs_bsq_ukr_amh_xho_cnt_pan_dut_yor_urd_lda_arw_est_ses_swt_hun_lat_wly_geo_guj_afr_slo_ita_tig_owc_bul_fin_dgb_jav_cze_mly_jpn_tml_kor_krd_mcd_fbf_nor_bat_swe_sod_tag_mnd_ctl_bem_pol_sid_grk_hin_bos_lit_qcu_mol_rus_alb_akn_chh_rom_gam_eng_sun_por_moo_fre_tsw_mao_tha_aeg_knd_ewe_swa_azi_svk_ben_uzb_ven_vie_amr_cic_dyu_bam	-0.812834269126866	-1.95820287041757	0.0532029128783094
239	gam_scr_dyu_mcd_sid_heb_chh_prs_azi_aze_ses_ind_dgb_nor_grk_bsq_ger_hau_ven_mnd_spa_pol_zul_krd_swa_guj_est_bem_xho_hun_eng_owc_geo_glc_ita_cze_rus_mlt_amh_afr_fin_fbf_mao_svk_sun_jpn_tml_kor_ukr_lat_tsn_urd_mly_bos_amr_jav_cnt_dut_moo_slo_anl_mol_por_arw_pan_qcu_alb_rom_ctl_igb_wly_fre_sod_lit_bat_swe_lda_bul_bam_tag_tha_aeg_knd_yor_ewe_uzb_ben_hin_tur_tsw_vie_tig_akn_swt_cic	-0.172071744061815	-0.406045708497366	0.685641782977706
240	hau_mol_ses_afr_anl_sid_amh_swe_aze_uzb_igb_jav_lda_hin_spa_bsq_rom_owc_dyu_mnd_urd_eng_cic_glc_dgb_slo_est_akn_bem_fin_rus_amr_geo_lat_cze_pol_ita_chh_heb_fre_hun_ven_sun_krd_tag_jpn_knd_kor_lit_bul_xho_ctl_mao_grk_mlt_mly_cnt_ger_swa_ben_tig_nor_por_ukr_pan_qcu_prs_bos_guj_yor_sod_svk_gam_alb_bat_scr_tsn_mcd_moo_ind_tha_wly_tml_bam_fbf_tur_dut_arw_azi_zul_vie_aeg_ewe_tsw_swt	-0.0593379131997727	-0.139839408671401	0.889089282166183
241	tig_spa_yor_alb_amh_heb_sod_afr_uzb_tur_ses_tag_tsw_prs_krd_bsq_slo_anl_tsn_cnt_arw_rus_zul_nor_dyu_bos_est_xho_lda_fin_ita_wly_geo_lit_scr_por_hin_sid_chh_ben_hun_ven_sun_svk_mly_jpn_knd_kor_guj_ukr_dgb_cze_mao_pol_mlt_ind_mnd_mcd_cic_urd_gam_swe_mol_fre_ctl_qcu_pan_glc_bul_swt_owc_eng_amr_grk_bat_dut_fbf_lat_igb_jav_tha_aeg_tml_akn_moo_azi_ger_rom_aze_swa_vie_hau_bem_bam_ewe	-0.2305169849585	-0.54441596364056	0.587458259421269
242	tig_mcd_yor_hin_mlt_wly_amh_krd_uzb_tur_cic_ind_fbf_alb_dut_bsq_grk_sod_swt_cnt_bos_pol_dgb_lit_tsw_nor_est_lda_bem_hun_rom_gam_geo_urd_rus_scr_mol_amr_heb_svk_fin_moo_tag_eng_mao_jpn_tml_kor_bul_ita_igb_prs_sun_ben_hau_jav_mnd_fre_zul_ctl_aeg_arw_glc_slo_ukr_qcu_spa_ger_afr_bam_sid_pan_anl_por_mly_guj_dyu_swe_ewe_bat_tha_chh_knd_ses_ven_aze_cze_lat_azi_tsn_vie_owc_xho_akn_swa	0.369217452043151	0.869578350141067	0.386769679283845
243	anl_hin_igb_mcd_gam_sod_hau_cze_azi_aze_dyu_sun_swa_guj_lat_bsq_lit_amr_swt_cnt_mol_ukr_tsn_rus_fbf_urd_est_lda_akn_fin_arw_tig_geo_krd_fre_swe_rom_mlt_sid_slo_hun_ewe_tag_glc_bat_jpn_tml_kor_ger_pol_zul_bul_mao_afr_amh_mly_mnd_spa_moo_prs_owc_ctl_svk_ben_eng_qcu_alb_por_scr_bem_chh_nor_aeg_bos_ind_grk_yor_dut_ses_jav_tha_heb_knd_bam_tsw_tur_pan_ita_uzb_xho_vie_wly_ven_cic_dgb	-0.262511464075856	-0.621580182410062	0.535738687208973
244	wly_pan_yor_ger_hau_gam_heb_guj_aze_azi_xho_bat_ven_bul_ctl_bsq_rom_aeg_tsw_cnt_svk_ben_akn_arw_dgb_por_hun_igb_bam_est_lit_chh_geo_urd_ita_glc_prs_anl_owc_nor_fin_zul_ind_mcd_mly_jpn_tml_kor_scr_slo_tsn_spa_tag_dut_sid_sun_mnd_cze_fbf_ukr_sod_lat_eng_alb_hin_qcu_fre_rus_afr_moo_mlt_bos_amr_grk_jav_krd_ewe_mol_swt_mao_tha_tig_knd_swa_ses_tur_pol_swe_uzb_bem_vie_amh_cic_lda_dyu	0.110735619314704	0.261000469396532	0.794669236507981
245	wly_ctl_swt_spa_amr_aeg_heb_eng_uzb_azi_cic_ind_zul_rom_ger_bsq_pol_gam_dyu_cnt_urd_krd_ewe_ben_moo_scr_est_tsw_bem_hun_alb_hau_geo_glc_prs_grk_swe_sid_owc_slo_fin_ven_tag_lat_bat_jpn_tml_kor_rus_pan_lda_bul_sun_afr_anl_mly_mnd_ukr_akn_arw_mlt_mol_lit_cze_nor_qcu_ita_hin_svk_igb_tig_fre_chh_dut_mao_por_bam_bos_ses_jav_tha_amh_knd_dgb_tsn_tur_mcd_guj_aze_yor_vie_sod_swa_fbf_xho	-0.266183303768692	-0.629217099997442	0.530749549581082
246	heb_rom_dgb_ukr_anl_aeg_amh_arw_uzb_azi_lda_ind_swa_pan_fre_bsq_eng_hau_bam_mnd_nor_slo_igb_por_cic_prs_est_moo_akn_fin_swe_sod_geo_bul_scr_urd_svk_sid_wly_lat_hun_bem_mly_ita_sun_jpn_tml_kor_glc_rus_yor_ctl_bat_dut_chh_tag_cnt_lit_tsw_mcd_mlt_ben_ger_mol_pol_qcu_krd_cze_guj_tsn_owc_alb_tig_afr_jav_hin_swt_bos_ven_mao_tha_amr_knd_dyu_fbf_tur_grk_spa_aze_ewe_vie_gam_xho_ses_zul	-0.459431474765645	-1.09044874410035	0.278332792499683
247	sid_pan_swt_alb_anl_gam_sod_ita_tur_uzb_dyu_sun_ven_spa_fre_bsq_lat_amh_fbf_cnt_afr_lit_ses_grk_akn_arw_est_bam_swa_fin_ukr_heb_geo_mol_hin_mcd_scr_owc_mlt_pol_hun_yor_jav_por_mao_jpn_tml_kor_rus_guj_cic_ger_tag_slo_aeg_mly_mnd_svk_xho_prs_chh_bul_dut_swe_ben_qcu_nor_cze_rom_moo_tig_urd_wly_bos_ind_krd_ewe_eng_bem_bat_tha_amr_knd_dgb_tsw_aze_ctl_glc_azi_igb_vie_hau_zul_tsn_lda	0.0352830879301381	0.0830909542508034	0.933957803496783
248	anl_dut_tsw_svk_gam_hau_mlt_ita_azi_aze_xho_jav_ses_eng_afr_bsq_por_wly_moo_mnd_bos_cze_akn_scr_ven_urd_fin_tsn_igb_hun_ctl_amr_geo_swe_pol_slo_krd_aeg_chh_ukr_est_yor_mao_hin_bat_jpn_knd_kor_lit_mol_zul_fre_mly_rom_sod_tag_cnt_spa_ewe_alb_tig_bul_rus_guj_pan_qcu_ben_nor_mcd_dgb_amh_prs_sid_lat_ind_grk_fbf_ger_swa_sun_tha_owc_tml_swt_dyu_tur_glc_arw_uzb_bem_vie_heb_lda_cic_bam	-1.06997359597074	-2.61758326603041	0.0103371311577861
249	gam_bos_yor_por_anl_owc_chh_lat_uzb_tur_moo_mao_xho_grk_ben_bsq_ger_tig_tsw_mnd_pol_dut_ses_ukr_zul_urd_est_ewe_akn_fin_ita_heb_geo_cze_arw_lit_prs_mlt_amr_bul_hun_dgb_mly_mol_ind_jpn_knd_kor_fre_eng_dyu_spa_bat_afr_sod_jav_cnt_alb_fbf_pan_hau_rus_scr_slo_glc_qcu_swe_rom_hin_tsn_sid_guj_wly_krd_sun_ctl_ven_mcd_swa_tag_tha_aeg_tml_bam_bem_aze_svk_nor_azi_cic_vie_amh_igb_lda_swt	-0.0438402066780276	-0.103328536679114	0.917924720195102
250	sod_ita_yor_alb_amh_owc_chh_ukr_uzb_aze_dgb_tag_swt_krd_spa_bsq_por_wly_bam_cnt_nor_urd_dyu_dut_ewe_lat_hun_ses_bem_est_ger_sid_geo_prs_swe_scr_bos_amr_tig_pol_fin_igb_mao_pan_bat_jpn_knd_kor_fre_mol_tsw_rus_sun_rom_hau_jav_mnd_grk_xho_hin_anl_cze_ctl_arw_bul_qcu_glc_ben_svk_swa_aeg_mcd_heb_lit_ind_guj_tsn_eng_akn_mly_tha_gam_tml_moo_cic_tur_slo_afr_azi_ven_vie_mlt_lda_fbf_zul	0.239245063206587	0.56397242927993	0.574130428594959
251	wly_urd_bem_lit_sid_heb_gam_rom_tur_aze_ven_ind_tsn_ben_bul_bsq_spa_owc_moo_cnt_ita_prs_swt_glc_ewe_slo_fin_swa_zul_hun_dut_aeg_geo_ctl_arw_ger_grk_chh_sod_svk_est_lda_bat_pol_tag_jpn_tml_kor_mol_mcd_dgb_bos_sun_eng_anl_jav_mnd_alb_ses_krd_amh_cze_lat_hin_nor_qcu_pan_por_swe_akn_tig_ukr_amr_scr_mly_fre_tsw_guj_dyu_mao_tha_hau_knd_xho_yor_uzb_rus_afr_azi_bam_vie_mlt_cic_igb_fbf	-0.441364074768899	-1.0487110308272	0.29702886819343
252	tig_prs_swa_swe_sid_chh_amh_arw_uzb_azi_fbf_sun_dyu_lit_ita_bsq_mcd_sod_yor_cnt_ctl_rus_xho_glc_ven_bul_hun_tsn_ewe_est_krd_anl_geo_eng_afr_cze_spa_mlt_aeg_pol_fin_akn_mao_guj_jav_jpn_knd_kor_ukr_por_swt_svk_mly_ben_wly_tag_mnd_slo_bem_grk_hau_urd_alb_mol_ger_qcu_hin_bos_fre_bam_gam_rom_amr_scr_ind_lat_cic_pan_tsw_bat_tha_heb_tml_ses_dgb_aze_dut_nor_tur_lda_vie_owc_moo_igb_zul	-0.326064331798307	-0.771335178372997	0.442463690617261
253	sod_ctl_igb_rus_mlt_gam_chh_mcd_azi_aze_ven_sun_yor_pol_arw_bsq_svk_owc_dgb_mnd_ben_swe_moo_urd_akn_ukr_fin_lda_tsn_est_krd_aeg_geo_spa_glc_nor_alb_anl_amh_lit_hun_zul_mao_prs_jav_jpn_tml_kor_mol_afr_bem_dut_ind_pan_sid_tag_cnt_bul_cic_grk_tig_fre_ita_scr_guj_qcu_lat_cze_slo_xho_hau_hin_amr_por_mly_rom_fbf_bos_tsw_bat_tha_wly_knd_bam_dyu_uzb_eng_ger_tur_ses_vie_heb_ewe_swa_swt	0.240650911495469	0.567056240361582	0.572042147904409
254	heb_grk_swt_pan_owc_amr_sid_dut_azi_tur_ewe_ind_xho_spa_ita_bsq_ben_mlt_lda_cnt_ger_bos_dgb_mol_fbf_eng_hun_ses_bam_est_lat_sod_geo_urd_ukr_pol_cze_gam_tig_arw_fin_ven_bat_prs_sun_jpn_tml_kor_por_nor_akn_glc_mly_swe_wly_jav_mnd_lit_swa_svk_aeg_krd_afr_hin_ctl_qcu_bul_fre_guj_tsw_amh_rus_anl_scr_mao_mcd_tsn_slo_bem_tag_tha_chh_knd_dyu_cic_aze_rom_alb_uzb_igb_vie_hau_moo_yor_zul	-0.167573017550758	-0.395221876558603	0.693584219046882
255	tig_lat_ses_urd_hau_owc_heb_fre_aze_uzb_bam_bat_akn_pol_bul_bsq_eng_amr_yor_mnd_scr_pan_moo_swe_tsn_cze_fin_bem_swa_hun_grk_mlt_geo_rus_lit_nor_svk_aeg_amh_dut_est_dgb_sun_slo_ind_jpn_tml_kor_ita_mol_igb_ger_mao_krd_sid_mly_cnt_prs_swt_por_chh_arw_hin_afr_ben_qcu_guj_bos_alb_xho_wly_glc_anl_rom_tag_ctl_ewe_spa_ven_jav_tha_gam_knd_fbf_zul_tur_ukr_mcd_azi_lda_vie_sod_cic_tsw_dyu	-0.36609796968618	-0.867073462047962	0.38813344835285
256	wly_rom_cic_alb_mlt_sid_chh_bos_uzb_tur_zul_jav_dgb_afr_por_bsq_eng_amr_ses_mnd_ger_ctl_moo_slo_ven_pan_fin_akn_igb_est_rus_gam_geo_bul_ben_dut_mcd_hau_sod_scr_hun_bam_bat_mol_mly_jpn_tml_kor_grk_ukr_lda_ita_ind_fre_amh_sun_cnt_guj_fbf_hin_heb_glc_svk_arw_lat_qcu_cze_krd_urd_bem_owc_spa_tig_nor_tag_lit_xho_prs_yor_mao_tha_anl_knd_swt_tsn_aze_pol_swe_azi_tsw_vie_aeg_ewe_swa_dyu	-0.231460532723737	-0.5466886589634	0.585901956270858
257	wly_dut_tsw_alb_amr_amh_owc_mcd_azi_tur_ses_tag_moo_slo_ukr_bsq_bul_sod_bem_mnd_ger_por_igb_spa_dyu_lit_hun_yor_lda_est_ita_tig_geo_ben_afr_eng_scr_aeg_gam_svk_fin_akn_mly_bos_sun_jpn_knd_kor_fre_guj_fbf_arw_ind_swe_mlt_bat_cnt_nor_tsn_prs_anl_rom_grk_urd_ctl_qcu_mol_hin_pan_swt_hau_krd_sid_lat_jav_glc_xho_rus_cic_mao_tha_heb_tml_ewe_ven_uzb_pol_cze_aze_bam_vie_chh_dgb_swa_zul	0.0797391040360625	0.187827842326994	0.851420820070378
258	heb_spa_swt_glc_chh_amh_sid_bos_tur_azi_ses_ind_ewe_eng_ctl_bsq_grk_owc_bem_mnd_urd_rus_moo_mol_tsw_dut_fin_fbf_akn_est_swe_hau_geo_pan_fre_prs_lit_aeg_mlt_cze_hun_ven_mao_ukr_tag_jpn_knd_kor_mcd_rom_igb_ben_bat_pol_amr_mly_cnt_krd_cic_hin_anl_slo_por_ita_lat_qcu_alb_bul_scr_lda_wly_svk_gam_arw_sun_afr_bam_nor_zul_jav_tha_tig_tml_dyu_swa_uzb_guj_ger_aze_yor_vie_sod_dgb_xho_tsn	0.197715604794395	0.4656828939731	0.642531252061217
259	mlt_eng_moo_swe_sod_anl_gam_fre_aze_azi_yor_tag_dgb_scr_pol_bsq_cze_amr_ewe_mnd_afr_grk_xho_glc_igb_spa_fin_tsw_bam_hun_dut_sid_geo_mol_nor_hin_bul_amh_aeg_ger_est_fbf_sun_lit_jav_jpn_knd_kor_rom_ben_akn_krd_ind_arw_owc_mao_cnt_slo_ven_mcd_heb_svk_guj_ita_pan_qcu_lat_urd_ctl_swa_hau_rus_tig_bos_mly_por_bem_prs_cic_bat_tha_wly_tml_tsn_zul_tur_alb_ukr_uzb_swt_vie_chh_dyu_ses_lda	-0.173304497204582	-0.4087020539777	0.683697919729232
260	hau_mcd_akn_pan_aeg_wly_amh_rom_uzb_aze_dgb_bat_fbf_cze_rus_bsq_lit_sod_dyu_mnd_pol_urd_swa_krd_igb_arw_fin_moo_tsw_est_grk_amr_geo_hin_dut_prs_nor_owc_chh_svk_hun_ses_tag_guj_mly_jpn_tml_kor_scr_por_bem_swe_jav_glc_sid_ind_cnt_spa_yor_eng_anl_bul_ukr_lat_ben_qcu_afr_mol_bos_tsn_mlt_ger_tig_ctl_mao_slo_xho_alb_zul_sun_tha_heb_knd_swt_ven_azi_fre_ita_tur_ewe_vie_gam_bam_cic_lda	0.0379065619218102	0.0892407783792811	0.929082460864132
261	owc_ger_ewe_mcd_sid_mlt_tig_lit_uzb_tur_dgb_ind_tsn_eng_grk_bsq_pan_aeg_bam_mnd_ukr_ben_bem_bul_lda_ita_hun_tsw_swa_est_pol_amr_geo_spa_scr_por_dut_anl_wly_cze_fin_akn_mao_krd_sun_jpn_tml_kor_afr_rom_cic_lat_mly_glc_sod_jav_cnt_nor_igb_svk_heb_guj_slo_arw_alb_qcu_urd_swe_fre_yor_amh_prs_chh_hin_tag_bos_ses_mol_moo_bat_tha_hau_knd_xho_swt_aze_ctl_rus_azi_ven_vie_gam_zul_dyu_fbf	-0.656027279899579	-1.57145111961395	0.119474060678231
262	chh_glc_igb_scr_mlt_heb_sod_rus_aze_uzb_fbf_tag_ewe_prs_krd_bsq_pol_sid_tsn_cnt_hin_ben_yor_pan_swa_urd_est_zul_lda_hun_por_amh_geo_afr_nor_dut_lat_hau_owc_mcd_fin_xho_mly_ita_sun_jpn_tml_kor_ctl_bul_cic_spa_mao_eng_tig_bat_mnd_lit_tsw_arw_wly_rom_slo_ger_guj_qcu_grk_bos_fre_bam_aeg_swe_anl_mol_ind_svk_moo_cze_dyu_jav_tha_gam_knd_swt_akn_azi_ukr_alb_tur_bem_vie_amr_dgb_ven_ses	0.647328336289577	1.53449190735001	0.128303791508267
263	gam_slo_fbf_afr_wly_owc_mlt_bul_azi_tur_igb_jav_swt_scr_hin_bsq_urd_heb_tsn_mnd_spa_ita_xho_krd_cic_bos_est_ven_yor_fin_por_aeg_geo_dut_cze_pan_rom_sod_amh_eng_hun_ses_sun_nor_mao_jpn_tml_kor_ctl_pol_ewe_alb_tag_grk_hau_mly_cnt_lat_akn_glc_amr_mcd_fre_arw_mol_qcu_guj_lit_svk_swa_chh_rus_anl_ben_bat_prs_tsw_ger_lda_ind_tha_tig_knd_bem_dgb_uzb_swe_ukr_aze_zul_vie_sid_dyu_bam_moo	-0.126013988293375	-0.297189090936716	0.766984940013091
264	amh_por_bam_krd_hau_tig_aeg_ukr_aze_azi_igb_tag_tsw_pan_nor_bsq_rus_sod_tsn_mnd_bos_urd_dyu_scr_ses_glc_hun_dgb_swa_est_cze_chh_geo_afr_dut_guj_rom_gam_amr_ctl_fin_zul_mly_eng_bat_jpn_tml_kor_lat_pol_yor_alb_mao_swe_mlt_ind_cnt_spa_fbf_svk_owc_mcd_ben_prs_arw_qcu_ita_slo_ger_xho_wly_hin_heb_grk_sun_fre_cic_mol_swt_jav_tha_anl_knd_bem_ven_tur_bul_lit_uzb_moo_vie_sid_akn_lda_ewe	-0.0344059804133358	-0.0809878777861281	0.935625628364241
265	anl_nor_tsn_prs_amh_chh_hau_bul_azi_uzb_bam_mao_fbf_alb_eng_bsq_afr_gam_swt_cnt_ukr_pan_swa_glc_ven_ctl_hun_cic_zul_est_dut_sid_geo_ben_slo_spa_cze_aeg_wly_guj_fin_xho_ind_scr_tag_jpn_knd_kor_lat_svk_yor_fre_sun_ger_tig_jav_mnd_pol_ewe_grk_heb_por_krd_lit_ita_qcu_mol_bos_urd_tsw_sod_hin_amr_swe_mly_mcd_igb_arw_lda_bat_tha_owc_tml_dyu_dgb_tur_rom_rus_aze_ses_vie_mlt_moo_akn_bem	-0.208680988122911	-0.493388813561076	0.622901000635516
266	anl_slo_lda_nor_tig_amh_sid_ita_azi_aze_ewe_sun_bem_arw_dut_bsq_glc_sod_tsw_mnd_ukr_pan_tsn_ben_dyu_ctl_hun_swa_swt_est_grk_gam_geo_swe_lat_alb_svk_heb_owc_ger_fin_igb_mly_fre_mao_jpn_knd_kor_guj_bos_moo_scr_jav_pol_chh_tag_cnt_rus_ven_prs_hau_urd_bul_afr_krd_qcu_hin_mol_por_akn_aeg_lit_mlt_rom_ind_cze_dgb_eng_cic_bat_tha_wly_tml_yor_ses_uzb_mcd_spa_tur_bam_vie_amr_fbf_zul_xho	-0.21414537195823	-0.506736899483058	0.613538787462599
267	sid_bos_zul_glc_gam_chh_anl_lat_uzb_aze_ven_ind_swa_bul_prs_bsq_afr_tig_xho_mnd_cze_slo_fbf_hin_ses_pan_hun_bam_moo_est_ctl_amr_geo_scr_pol_lit_swe_mlt_aeg_alb_fin_igb_mly_eng_tag_jpn_knd_kor_rus_ukr_dyu_grk_jav_ita_owc_bat_cnt_nor_akn_por_amh_mol_spa_svk_krd_qcu_dut_urd_ger_cic_hau_fre_wly_arw_mao_rom_tsn_guj_ewe_sun_tha_heb_tml_bem_tsw_azi_mcd_ben_tur_lda_vie_sod_swt_dgb_yor	-0.778133464743419	-1.87090345342418	0.0645027693414364
268	amh_lit_ewe_pol_chh_wly_anl_rus_azi_tur_swa_bat_bem_por_slo_bsq_ben_mlt_moo_mnd_mol_spa_yor_prs_xho_lat_hun_lda_ven_fin_scr_aeg_geo_pan_ukr_krd_svk_heb_sid_swe_est_zul_mly_guj_mao_jpn_tml_kor_rom_urd_ses_grk_ind_bos_gam_tag_cnt_alb_tsn_bul_owc_ger_fre_ctl_arw_qcu_afr_cze_eng_dyu_hau_mcd_sod_dut_sun_nor_swt_ita_akn_jav_tha_amr_knd_cic_igb_aze_glc_hin_uzb_dgb_vie_tig_tsw_bam_fbf	-0.593783748790869	-1.41537378143806	0.160298959624032
269	aeg_afr_ses_urd_heb_sod_amh_rus_uzb_tur_dyu_bat_bam_bos_spa_bsq_ger_amr_fbf_mnd_hin_cze_bem_ben_akn_prs_fin_ewe_ven_hun_alb_sid_geo_glc_scr_guj_krd_mlt_hau_por_est_yor_tag_slo_ind_jpn_tml_kor_eng_fre_swa_grk_mly_dut_owc_mao_cnt_pan_zul_ita_anl_ukr_ctl_rom_arw_qcu_lat_bul_lit_moo_tig_nor_chh_pol_sun_svk_lda_mcd_xho_jav_tha_gam_knd_tsw_tsn_aze_swe_mol_azi_swt_vie_wly_cic_igb_dgb	-0.615176129436197	-1.46943533852324	0.145089556101559
270	heb_lat_bam_alb_amr_amh_sid_afr_uzb_azi_swt_mao_yor_cze_nor_bsq_hin_chh_ven_mnd_glc_swe_lda_grk_bem_ger_fin_akn_zul_est_ita_gam_geo_arw_guj_slo_krd_mlt_aeg_bos_hun_moo_tag_mol_ind_jpn_knd_kor_mcd_por_ewe_eng_sun_scr_hau_jav_cnt_fre_tsw_ukr_anl_urd_pol_spa_ctl_qcu_rus_dut_lit_igb_sod_svk_owc_prs_mly_ben_cic_bul_swa_bat_tha_wly_tml_tsn_dyu_aze_rom_pan_tur_fbf_vie_tig_dgb_ses_xho	0.819643925311763	1.95225655652299	0.0539153488145618
271	wly_ben_moo_bos_anl_hau_owc_guj_aze_tur_cic_ind_ven_hin_cze_bsq_ger_heb_igb_mnd_prs_urd_swt_afr_tsw_lit_fin_ses_xho_est_fre_amr_geo_scr_ukr_nor_lat_aeg_gam_ctl_hun_tsn_tag_swe_jav_jpn_knd_kor_alb_mol_ewe_pol_sun_arw_chh_mly_cnt_por_lda_bul_sod_rus_glc_ita_mcd_qcu_grk_eng_rom_bem_amh_svk_sid_slo_bat_dut_yor_krd_fbf_mao_tha_tig_tml_akn_zul_uzb_spa_pan_azi_swa_vie_mlt_bam_dyu_dgb	-0.331137565291581	-0.784102923272318	0.434972300340989
272	aeg_krd_bam_spa_gam_sid_wly_swe_aze_uzb_dyu_tag_zul_alb_ita_bsq_dut_tig_ses_mnd_ger_pol_xho_prs_lda_slo_hun_ven_ewe_fin_svk_chh_geo_lit_cze_guj_lat_hau_amh_por_est_tsn_mao_mol_jav_jpn_knd_kor_eng_pan_dgb_ukr_sun_bos_sod_ind_cnt_grk_bem_urd_mlt_rom_fre_ctl_arw_qcu_rus_glc_ben_akn_anl_afr_heb_bul_mly_mcd_yor_hin_fbf_bat_tha_owc_tml_igb_swa_tur_scr_nor_azi_moo_vie_amr_tsw_swt_cic	0.0698457703607017	0.164478669820224	0.869711299183977
273	wly_grk_xho_ger_owc_hau_anl_por_azi_uzb_swt_sun_tsw_swe_krd_bsq_bos_tig_bem_mnd_bul_hin_dyu_glc_tsn_ita_hun_ewe_fbf_est_afr_gam_geo_arw_prs_eng_mol_sod_amh_urd_fin_yor_bat_mcd_mao_jpn_tml_kor_fre_dut_ven_rom_jav_ukr_sid_ind_cnt_lat_igb_nor_aeg_guj_ctl_scr_cze_qcu_lit_alb_svk_ses_chh_slo_amr_pan_tag_rus_akn_pol_zul_mly_tha_mlt_knd_moo_lda_aze_ben_spa_tur_cic_vie_heb_bam_swa_dgb	-0.432097727434245	-1.02641138620225	0.307360018775917
274	wly_lit_dgb_nor_amr_amh_hau_guj_aze_uzb_bem_ind_bam_spa_rus_bsq_fre_aeg_yor_mnd_pol_ita_tsn_ctl_igb_cze_fin_tsw_swt_est_arw_chh_geo_alb_hin_slo_ukr_sid_sod_bos_hun_ven_sun_lat_mao_jpn_knd_kor_krd_pan_lda_bul_mly_ger_owc_bat_cnt_eng_ses_afr_anl_grk_ben_por_mol_qcu_svk_urd_rom_swa_heb_mcd_mlt_prs_jav_swe_fbf_dut_cic_tag_tha_gam_tml_dyu_xho_azi_glc_scr_tur_ewe_vie_tig_zul_akn_moo	-0.0612904369758601	-0.144419653427986	0.885481604716563
275	heb_prs_lda_cze_owc_anl_aeg_guj_aze_uzb_swa_mao_dyu_bos_slo_bsq_krd_tig_dgb_mnd_mcd_mol_cic_rom_yor_grk_est_xho_moo_hun_dut_hau_geo_ctl_lat_alb_afr_chh_amr_por_fin_swt_mly_ger_sun_jpn_knd_kor_nor_urd_bam_spa_jav_ben_amh_bat_cnt_arw_fbf_pol_sod_eng_scr_glc_lit_qcu_fre_pan_ukr_bem_wly_hin_sid_svk_ind_rus_akn_bul_tsw_tag_tha_gam_tml_ses_ven_azi_swe_ita_tur_ewe_vie_mlt_zul_tsn_igb	-0.968420897187947	-2.35422088568237	0.0206657454203819
276	anl_pan_igb_krd_mlt_sid_amh_mcd_aze_tur_xho_mly_lda_fre_bos_bsq_urd_gam_ven_cnt_ben_alb_swt_rom_ses_por_est_bem_bam_hun_afr_chh_geo_lit_ukr_rus_hin_owc_wly_swe_fin_tsw_tag_ger_bat_jpn_tml_kor_bul_nor_akn_dut_jav_glc_aeg_ind_mnd_lat_moo_slo_sod_scr_spa_svk_eng_qcu_ita_mol_cze_zul_tig_ctl_hau_guj_sun_pol_swa_grk_dyu_mao_tha_amr_knd_cic_dgb_azi_arw_prs_uzb_tsn_vie_heb_fbf_yor_ewe	0.200954434667672	0.472446943670856	0.637714603909593
277	chh_dut_akn_swe_sid_heb_aeg_lit_tur_azi_ewe_mao_zul_svk_cze_bsq_krd_owc_igb_cnt_ita_bul_ven_guj_swt_arw_fin_yor_dyu_est_afr_sod_geo_ben_scr_eng_urd_amr_gam_mol_hun_bem_bat_bos_mly_jpn_tml_kor_por_ctl_xho_rom_ind_grk_amh_sun_mnd_spa_dgb_slo_mlt_hin_fre_pol_rus_qcu_ger_lat_prs_lda_wly_mcd_anl_pan_tag_ukr_swa_alb_tsw_jav_tha_hau_knd_moo_tsn_aze_glc_nor_uzb_bam_vie_tig_cic_ses_fbf	-0.500648227783636	-1.19177821169736	0.236380623281305
278	amh_urd_ven_mol_gam_sod_chh_afr_azi_uzb_zul_mly_akn_grk_fre_bsq_hin_mlt_swt_cnt_glc_por_swa_svk_xho_nor_fin_lda_moo_est_swe_wly_geo_rom_slo_guj_bos_heb_aeg_ita_hun_tsn_tag_lat_bat_jpn_tml_kor_prs_arw_fbf_scr_sun_ukr_amr_jav_mnd_mcd_ses_spa_tig_dut_krd_cze_ctl_qcu_lit_pan_ger_bem_owc_bul_sid_alb_ind_eng_tsw_pol_cic_mao_tha_hau_knd_ewe_bam_tur_rus_ben_aze_dgb_vie_anl_dyu_yor_igb	-0.383267760500201	-0.908571582104271	0.365924812667061
279	chh_guj_swa_bos_wly_mlt_sod_nor_uzb_azi_dgb_bat_akn_bul_slo_bsq_arw_owc_lda_cnt_pan_svk_dyu_por_xho_spa_est_bem_ven_fin_mcd_tig_geo_alb_scr_rus_cze_amr_amh_afr_hun_tsn_mly_eng_ind_jpn_tml_kor_grk_ger_fbf_dut_jav_pol_aeg_sun_mnd_ctl_swt_swe_gam_lit_ita_fre_ukr_qcu_glc_rom_lat_ewe_heb_hin_sid_ben_mao_urd_yor_mol_igb_tag_tha_hau_knd_tsw_bam_tur_prs_krd_aze_moo_vie_anl_zul_ses_cic	-0.361691529756737	-0.857926421929328	0.393138727159313
280	wly_por_xho_nor_chh_sod_amr_alb_azi_tur_tsn_mly_igb_ger_fre_bsq_pol_hau_swt_cnt_guj_swe_lda_arw_akn_eng_est_moo_dgb_hun_lat_mlt_geo_glc_rus_cze_ctl_amh_tig_svk_fin_ses_bat_ukr_sun_jpn_tml_kor_mcd_hin_fbf_ben_jav_ita_anl_mao_mnd_bul_bem_urd_gam_grk_bos_lit_prs_qcu_pan_spa_rom_dyu_aeg_scr_owc_afr_ind_slo_yor_mol_swa_tag_tha_sid_knd_zul_tsw_uzb_krd_dut_aze_ven_vie_heb_cic_bam_ewe	-0.275443773524643	-0.652113436021223	0.515936501804133
281	owc_prs_dgb_mcd_wly_amh_sod_por_azi_aze_bam_ind_moo_nor_ukr_bsq_pol_aeg_fbf_cnt_mol_hin_xho_urd_bem_lat_est_ewe_cic_hun_eng_mlt_geo_cze_rom_slo_ger_gam_anl_ita_fin_ven_jav_dut_tag_jpn_knd_kor_krd_pan_tsw_svk_sun_fre_chh_mao_mnd_ben_swa_alb_hau_spa_grk_arw_glc_qcu_bos_lit_scr_igb_tig_rus_sid_afr_mly_ctl_tsn_swe_ses_bat_tha_heb_tml_lda_yor_uzb_bul_guj_tur_swt_vie_amr_zul_dyu_akn	-1.06888960795974	-2.61348746867037	0.0104530854302777
282	mlt_arw_fbf_ger_wly_aeg_owc_svk_azi_aze_cic_sun_bam_rus_slo_bsq_scr_heb_yor_mnd_bul_prs_akn_ukr_igb_cze_fin_lda_bem_hun_dut_chh_geo_krd_mcd_ben_glc_amh_tig_por_est_ven_bat_bos_jav_jpn_tml_kor_grk_guj_dgb_lit_tag_nor_hau_ind_cnt_pan_swt_ita_sid_swe_fre_hin_urd_qcu_alb_pol_rom_swa_sod_eng_amr_afr_mao_ctl_ses_mol_moo_mly_tha_anl_knd_zul_tsw_tur_lat_spa_uzb_dyu_vie_gam_xho_tsn_ewe	-0.380224151195454	-0.899930475670342	0.370481635493477
283	amr_urd_igb_por_mlt_tig_sid_bos_uzb_aze_ewe_mly_tsn_dut_pan_bsq_afr_amh_lda_cnt_swe_mol_tsw_arw_ses_guj_hun_fbf_xho_est_lit_aeg_geo_ita_svk_nor_ukr_hau_anl_grk_fin_swa_jav_scr_tag_jpn_knd_kor_ben_prs_yor_hin_bat_bul_wly_mao_mnd_slo_ven_glc_heb_spa_rus_pol_mcd_qcu_ctl_ger_alb_cic_gam_fre_sod_lat_sun_krd_akn_rom_dyu_ind_tha_owc_tml_dgb_moo_azi_cze_eng_tur_bam_vie_chh_bem_swt_zul	-0.410661553829611	-0.974408384612014	0.332381529733531
284	amh_hin_bem_scr_owc_wly_tig_lit_uzb_tur_dgb_sun_swt_cze_nor_bsq_ctl_heb_moo_cnt_prs_eng_bam_arw_swa_mol_est_ses_xho_hun_spa_sod_geo_afr_rom_alb_grk_anl_chh_urd_fin_yor_jav_swe_bat_jpn_knd_kor_bul_lat_ewe_pol_mly_por_hau_ind_mnd_ger_tsw_pan_amr_krd_slo_svk_mcd_qcu_rus_ben_ukr_cic_gam_bos_sid_ita_mao_glc_akn_guj_tsn_tag_tha_aeg_tml_zul_igb_azi_dut_fre_aze_ven_vie_mlt_lda_fbf_dyu	-0.568194259209521	-1.35415600678817	0.178967925867147
285	sid_rom_ses_bos_tig_owc_heb_afr_tur_uzb_yor_bat_fbf_grk_cze_bsq_rus_anl_igb_mnd_krd_guj_tsw_pan_moo_svk_est_swa_bem_fin_ukr_amh_geo_glc_ctl_scr_fre_amr_wly_alb_hun_swt_tag_pol_jav_jpn_knd_kor_eng_swe_lda_ben_ind_prs_mlt_sun_cnt_lat_zul_dut_hau_lit_mcd_slo_ita_qcu_por_ger_mol_xho_aeg_spa_chh_bul_mao_hin_akn_arw_cic_mly_tha_sod_tml_ven_ewe_azi_urd_nor_aze_dyu_vie_gam_tsn_bam_dgb	-0.146876781979751	-0.34636476782839	0.72985101278683
286	gam_bul_cic_urd_chh_owc_anl_eng_uzb_aze_bam_ind_xho_ben_pan_bsq_rom_tig_swt_mnd_krd_svk_swa_grk_dgb_ger_hun_fbf_igb_est_guj_amh_geo_scr_ita_slo_rus_heb_mlt_fre_fin_bem_sun_spa_jav_jpn_tml_kor_nor_glc_ses_ctl_mao_mcd_wly_tag_cnt_por_lda_mol_aeg_prs_ukr_lit_swe_qcu_pol_hin_dut_tsw_sod_arw_hau_cze_mly_afr_akn_alb_zul_bat_tha_sid_knd_dyu_ewe_tur_lat_bos_azi_moo_vie_amr_yor_tsn_ven	-0.21727218275071	-0.51526982828913	0.60758712995146
287	amh_bos_ses_por_gam_amr_wly_ita_azi_aze_lda_jav_igb_alb_pan_bsq_cze_mlt_bam_mnd_glc_swe_tsn_ben_moo_nor_est_akn_ven_hun_urd_sid_geo_svk_spa_ctl_eng_chh_tig_mol_fin_yor_mly_slo_tag_jpn_tml_kor_rus_fre_ewe_hin_ind_krd_hau_mao_cnt_lat_xho_rom_anl_guj_afr_prs_lit_qcu_grk_ukr_mcd_zul_heb_dut_owc_arw_sun_bul_dgb_ger_tsw_bat_tha_sod_knd_cic_fbf_uzb_scr_pol_tur_dyu_vie_aeg_bem_swt_swa	-0.273164706660195	-0.647182638383003	0.519108027904571
288	sid_grk_dyu_ctl_owc_gam_wly_lit_tur_uzb_yor_mly_cic_dut_ben_bsq_rus_sod_ses_mnd_arw_fre_swt_por_dgb_scr_est_akn_fbf_hun_rom_heb_geo_slo_pan_prs_swe_chh_anl_hin_fin_swa_sun_svk_mao_jpn_knd_kor_eng_alb_moo_guj_tag_krd_aeg_jav_cnt_bos_bem_glc_amr_pol_nor_lat_cze_qcu_bul_mol_urd_ewe_amh_ger_hau_ita_ind_spa_tsn_afr_xho_bat_tha_mlt_tml_igb_lda_azi_mcd_ukr_aze_ven_vie_tig_tsw_bam_zul	-0.386683469405949	-0.918642948706023	0.360658810960341
289	owc_scr_cic_fre_amr_amh_sod_lit_tur_azi_dyu_jav_fbf_ctl_pol_bsq_bul_aeg_lda_mnd_guj_ukr_igb_hin_ven_glc_fin_ewe_swa_hun_rom_sid_geo_svk_ben_swe_prs_chh_mlt_ita_est_xho_tag_alb_ind_jpn_knd_kor_slo_lat_bam_grk_mly_afr_gam_sun_cnt_krd_akn_urd_wly_cze_por_dut_mol_qcu_spa_bos_nor_swt_hau_mcd_tig_ger_bat_rus_dgb_arw_zul_mao_tha_anl_tml_bem_ses_aze_pan_eng_uzb_tsn_vie_heb_yor_tsw_moo	-0.168378138018407	-0.397113168794312	0.692193905339988
290	chh_bos_bem_scr_tig_sid_amr_pol_azi_uzb_cic_ind_akn_fre_nor_bsq_alb_mlt_tsn_mnd_guj_lit_fbf_ita_ewe_spa_hun_tsw_moo_est_mol_gam_geo_lat_afr_bul_grk_wly_sod_slo_fin_dyu_mly_swe_mao_jpn_knd_kor_svk_ger_dgb_ukr_sun_glc_heb_tag_cnt_hin_xho_pan_amh_mcd_ctl_por_krd_qcu_rom_arw_prs_zul_anl_eng_hau_urd_bat_rus_ses_cze_bam_jav_tha_owc_tml_yor_igb_tur_ben_dut_aze_swt_vie_aeg_swa_lda_ven	-0.0794002360883376	-0.187157889520107	0.851944544345367
291	hau_glc_fbf_krd_wly_sid_amr_arw_aze_tur_moo_bat_igb_urd_lit_bsq_rom_chh_lda_mnd_bos_scr_ses_mol_dyu_ger_fin_ewe_ven_hun_eng_gam_geo_swe_bul_alb_ctl_amh_owc_mcd_est_bem_sun_prs_mly_jpn_knd_kor_spa_por_swt_afr_tag_fre_tig_mao_cnt_guj_yor_svk_aeg_ukr_dut_slo_pan_qcu_pol_ita_hin_cic_sod_cze_mlt_lat_jav_rus_tsn_nor_tsw_ind_tha_heb_tml_zul_swa_azi_ben_grk_uzb_xho_vie_anl_akn_bam_dgb	-0.362158856325079	-0.859354866611659	0.392354471180625
292	sid_mcd_ses_hin_anl_heb_owc_rus_uzb_aze_tsw_mao_dgb_ben_lit_bsq_scr_chh_fbf_mnd_glc_afr_yor_slo_igb_mol_fin_bam_ewe_est_alb_aeg_geo_pan_eng_lat_nor_wly_tig_ukr_hun_lda_jav_ctl_ind_jpn_tml_kor_guj_bos_ven_krd_sun_pol_hau_tag_cnt_svk_xho_rom_sod_fre_prs_ger_ita_qcu_por_cze_urd_swa_amh_spa_mlt_grk_bat_arw_zul_bul_akn_mly_tha_amr_knd_dyu_swt_tur_dut_swe_azi_tsn_vie_gam_bem_cic_moo	0.122806280242208	0.289474311477826	0.772862795045988
293	wly_prs_ses_nor_owc_tig_amh_spa_tur_uzb_igb_sun_tsn_lit_rom_bsq_ben_mlt_ven_mnd_slo_scr_cic_krd_xho_guj_est_dgb_yor_hun_svk_gam_geo_por_eng_mol_ctl_hau_heb_swe_fin_bem_ind_cze_bat_jpn_knd_kor_dut_pol_swt_bos_mly_ukr_amr_jav_cnt_bul_ewe_alb_anl_hin_rus_pan_arw_qcu_mcd_ger_urd_zul_aeg_ita_sod_afr_tag_lat_swa_grk_dyu_mao_tha_sid_tml_tsw_bam_aze_fre_glc_azi_akn_vie_chh_fbf_lda_moo	0.20747884911025	0.488633997251662	0.626251110837941
294	chh_bul_tsw_slo_hau_heb_amh_pol_aze_uzb_lda_mao_cic_rom_alb_bsq_prs_aeg_moo_mnd_swe_grk_igb_lat_dyu_bos_est_zul_bam_fin_svk_amr_geo_ger_afr_krd_glc_tig_sod_arw_hun_ven_mly_pan_ind_jpn_knd_kor_cze_ben_yor_ukr_sun_lit_owc_tag_cnt_rus_tsn_nor_mlt_por_ctl_mol_ita_qcu_urd_spa_eng_ses_sid_mcd_wly_hin_bat_dut_swt_guj_swa_jav_tha_anl_tml_xho_akn_tur_fre_scr_azi_ewe_vie_gam_fbf_dgb_bem	-0.964272822157417	-2.3415303698337	0.0213400645809589
295	aeg_arw_yor_svk_gam_sod_chh_ita_uzb_azi_lda_mly_tsw_mol_lit_bsq_fre_amh_ses_mnd_afr_lat_cic_rus_swt_spa_est_ewe_igb_fin_nor_tig_geo_ger_eng_urd_grk_sid_mlt_guj_hun_xho_jav_hin_sun_jpn_tml_kor_glc_mcd_moo_pan_mao_dut_owc_bat_cnt_prs_ven_krd_wly_swe_ctl_bul_scr_qcu_bos_slo_pol_akn_heb_por_hau_ukr_tag_cze_bam_alb_fbf_ind_tha_anl_knd_swa_tsn_tur_rom_ben_aze_bem_vie_amr_dyu_dgb_zul	-0.662727592808731	-1.58546556061622	0.116255186062951
296	aeg_ita_yor_grk_wly_anl_amh_slo_aze_azi_akn_sun_lda_lat_nor_bsq_por_chh_swa_cnt_bul_cze_xho_eng_igb_scr_fin_bam_ewe_est_ger_heb_geo_lit_ukr_mcd_krd_owc_tig_ctl_hun_moo_mao_dut_bat_jpn_knd_kor_prs_fre_ven_glc_jav_rom_mlt_mly_mnd_guj_ses_swe_sid_pol_bos_rus_urd_qcu_arw_pan_alb_tsw_sod_spa_gam_svk_tag_mol_fbf_afr_swt_ind_tha_hau_tml_bem_cic_uzb_ben_hin_tur_dyu_vie_amr_dgb_zul_tsn	-0.521216101886992	-1.2422060791096	0.217283884762748
297	gam_ben_swt_dut_chh_anl_owc_bul_uzb_azi_tsn_ind_lda_hin_mcd_bsq_urd_aeg_fbf_mnd_swe_ger_igb_lit_yor_afr_est_akn_xho_hun_rus_sid_geo_pol_fre_ita_alb_amr_amh_glc_fin_zul_jav_krd_sun_jpn_knd_kor_spa_ukr_dgb_slo_mao_scr_hau_bat_cnt_arw_ewe_nor_wly_eng_guj_prs_pan_qcu_por_mol_bos_ses_mlt_svk_tig_grk_mly_ctl_bem_cze_swa_tag_tha_heb_tml_dyu_tsw_aze_lat_rom_tur_cic_vie_sod_bam_moo_ven	-0.781271993673243	-1.87805507467068	0.0635068998957109
298	mlt_svk_bam_ben_aeg_amr_hau_glc_uzb_aze_fbf_sun_akn_alb_krd_bsq_mcd_sod_tsn_mnd_slo_fre_ven_ger_ses_afr_fin_swt_dyu_est_spa_anl_geo_mol_ukr_eng_bul_sid_gam_scr_hun_ewe_tag_por_jav_jpn_knd_kor_pan_lit_dgb_dut_bat_prs_chh_mao_cnt_lat_zul_guj_wly_cze_ctl_pol_nor_qcu_swe_rus_ita_lda_tig_grk_heb_bos_mly_urd_igb_hin_xho_ind_tha_amh_tml_bem_tsw_tur_rom_arw_azi_yor_vie_owc_cic_swa_moo	-0.117558582643568	-0.276994371382939	0.782399160267134
299	amr_guj_yor_lat_hau_sod_aeg_ita_azi_uzb_zul_sun_moo_slo_swe_bsq_mcd_gam_dyu_mnd_bul_eng_bem_dut_swa_grk_est_tsw_dgb_hun_lit_owc_geo_ctl_bos_spa_pan_sid_anl_rus_fin_cic_bat_urd_mao_jpn_tml_kor_rom_scr_fbf_pol_ind_alb_heb_tag_cnt_mol_tsn_por_mlt_svk_krd_ukr_nor_qcu_ben_fre_afr_bam_tig_ger_wly_prs_jav_cze_ses_arw_xho_mly_tha_amh_knd_swt_igb_aze_hin_glc_tur_lda_vie_chh_ewe_ven_akn	-0.0751484148338213	-0.177022682911506	0.859875533814651
300	wly_glc_akn_cze_aeg_heb_tig_afr_tur_azi_bam_tag_cic_eng_guj_bsq_pol_mlt_ses_mnd_arw_hin_swt_scr_swa_lit_est_bem_ven_fin_rus_amh_geo_spa_nor_swe_prs_amr_anl_svk_hun_yor_sun_bul_bat_jpn_tml_kor_pan_ita_xho_ger_mly_ben_owc_mao_cnt_fre_zul_rom_chh_alb_por_mol_ukr_qcu_urd_mcd_lat_tsn_sid_bos_hau_grk_ind_slo_fbf_krd_lda_jav_tha_sod_knd_moo_ewe_aze_ctl_dut_uzb_tsw_vie_gam_igb_dyu_dgb	-0.210026955065325	-0.496185984648772	0.620933885777954
301	amh_lit_tsn_ctl_aeg_gam_hau_krd_tur_azi_zul_jav_xho_ger_pol_bsq_por_anl_bem_cnt_swe_alb_swa_rom_igb_ita_est_moo_yor_hun_rus_chh_geo_glc_slo_spa_fre_sid_owc_grk_fin_ven_mly_svk_bat_jpn_knd_kor_ukr_afr_ewe_arw_sun_mcd_tig_tag_mnd_lat_cic_hin_mlt_eng_nor_guj_prs_qcu_cze_pan_scr_ses_sod_dut_wly_urd_ind_mol_swt_bos_bam_mao_tha_heb_tml_dgb_akn_uzb_bul_ben_aze_tsw_vie_amr_dyu_lda_fbf	-0.454794443803042	-1.08040601332208	0.28275526909723
302	mlt_lat_swt_hin_owc_amh_sod_glc_aze_azi_yor_jav_lda_ukr_lit_bsq_por_tig_bam_cnt_ctl_pan_xho_alb_tsn_bos_hun_igb_moo_est_afr_amr_geo_dut_ben_cze_guj_aeg_gam_slo_fin_fbf_mao_prs_ind_jpn_tml_kor_bul_pol_dgb_grk_sun_fre_chh_bat_mnd_urd_bem_eng_anl_ita_mol_ger_swe_qcu_spa_mcd_svk_dyu_heb_nor_hau_rus_mly_arw_tsw_rom_akn_tag_tha_wly_knd_ewe_swa_uzb_krd_scr_tur_cic_vie_sid_ses_ven_zul	-0.0595524271156999	-0.140487150435486	0.888578938084458
303	wly_ger_xho_lat_heb_tig_anl_spa_uzb_azi_fbf_mao_bam_afr_ctl_bsq_por_amr_igb_mnd_dut_grk_ses_swe_bem_scr_est_akn_dyu_hun_prs_sid_geo_rus_eng_arw_lit_owc_mlt_nor_fin_tsn_mly_ben_ind_jpn_tml_kor_hin_cze_lda_alb_sun_fre_sod_jav_cnt_urd_moo_pol_chh_mcd_krd_glc_bos_qcu_ita_guj_pan_swa_amh_ukr_aeg_slo_tag_mol_dgb_svk_ewe_bat_tha_hau_knd_swt_ven_aze_bul_rom_tur_tsw_vie_gam_zul_cic_yor	-0.0167917823126616	-0.0394920173502124	0.968582772670515
304	tig_lat_cic_swe_heb_owc_chh_fre_tur_aze_xho_jav_zul_ita_dut_bsq_slo_mlt_dgb_mnd_ctl_pan_akn_svk_lda_cze_hun_dyu_ewe_fin_ukr_anl_geo_krd_ger_ben_rom_hau_gam_urd_est_moo_bat_pol_mly_jpn_knd_kor_por_bul_yor_arw_ind_bos_amh_mao_cnt_eng_bam_grk_wly_alb_glc_prs_scr_qcu_guj_hin_mcd_tsw_amr_nor_aeg_lit_tag_mol_igb_afr_bem_sun_tha_sod_tml_swa_swt_uzb_spa_rus_azi_fbf_vie_sid_ses_ven_tsn	0.523878278890443	1.239098044933	0.218427270910367
305	tig_arw_dyu_ctl_wly_aeg_sod_fre_aze_uzb_dgb_mly_igb_cze_guj_bsq_scr_amh_lda_cnt_dut_lit_akn_por_fbf_ita_fin_yor_cic_hun_bul_gam_geo_swe_ger_svk_pan_hau_mlt_nor_est_moo_mao_ben_sun_jpn_knd_kor_lat_urd_bam_hin_tag_alb_chh_ind_mnd_rus_zul_spa_anl_pol_krd_afr_grk_qcu_bos_rom_glc_tsn_amr_mcd_heb_prs_jav_ukr_bem_eng_ven_bat_tha_owc_tml_ses_xho_azi_mol_slo_tur_tsw_vie_sid_swt_ewe_swa	-0.159714801362146	-0.376937710611117	0.707078610912924
306	amh_scr_igb_lit_chh_heb_tig_glc_azi_aze_xho_jav_dgb_guj_fre_bsq_grk_hau_ses_cnt_alb_ben_bem_rus_swa_svk_est_tsn_zul_fin_por_gam_geo_nor_bos_eng_pol_aeg_sid_mcd_hun_fbf_ind_krd_sun_jpn_knd_kor_prs_lat_cic_bul_tag_dut_wly_mao_mnd_afr_swt_urd_mlt_pan_ger_ukr_ita_qcu_mol_slo_ctl_akn_owc_arw_anl_spa_bat_rom_yor_swe_ewe_mly_tha_amr_tml_moo_bam_uzb_cze_hin_tur_lda_vie_sod_dyu_ven_tsw	-0.1637595879905	-0.386227108577026	0.700210676848067
307	wly_mcd_fbf_svk_tig_anl_chh_hin_azi_uzb_cic_jav_xho_pan_glc_bsq_krd_heb_akn_cnt_urd_mol_zul_ukr_moo_scr_est_ses_swa_fin_bos_sod_geo_fre_dut_slo_swe_amh_amr_por_hun_tsw_tag_grk_mly_jpn_tml_kor_rom_ita_dyu_ctl_bat_eng_aeg_mao_mnd_spa_swt_lit_gam_ger_lat_prs_bul_qcu_ben_cze_rus_ewe_sid_arw_owc_afr_sun_nor_tsn_guj_dgb_ind_tha_mlt_knd_lda_igb_tur_pol_alb_aze_bem_vie_hau_bam_yor_ven	-0.431047637904179	-1.0226553927707	0.309123636137502
308	wly_arw_bam_fre_aeg_sid_amr_rus_tur_aze_ses_mao_fbf_dut_bos_bsq_slo_gam_dyu_cnt_lit_afr_swa_ben_zul_pol_fin_dgb_ewe_est_prs_sod_geo_swe_krd_ita_ger_mlt_tig_alb_hun_ven_bat_grk_jav_jpn_knd_kor_mcd_guj_yor_urd_mly_ctl_amh_ind_mnd_eng_cic_mol_anl_bul_ukr_scr_lat_qcu_nor_spa_pan_tsw_heb_hin_chh_cze_sun_rom_igb_por_swt_tag_tha_hau_tml_tsn_akn_uzb_glc_svk_azi_bem_vie_owc_moo_xho_lda	0.397657009440507	0.938076525477181	0.350634960402368
309	gam_cze_igb_prs_anl_amr_aeg_pol_tur_aze_xho_tag_swt_eng_ita_bsq_grk_sod_ewe_mnd_ctl_slo_lda_ben_dyu_ukr_hun_fbf_swa_fin_svk_wly_geo_lit_dut_mcd_scr_sid_amh_krd_est_bam_sun_guj_jav_jpn_knd_kor_bul_alb_dgb_rus_ind_lat_mlt_bat_cnt_hin_ven_rom_owc_pan_swe_arw_spa_qcu_nor_urd_glc_cic_heb_ger_chh_fre_mao_mol_yor_bos_moo_mly_tha_tig_tml_ses_akn_azi_por_afr_uzb_bem_vie_hau_tsn_tsw_zul	-0.090510927197101	-0.213238355198562	0.831607808265162
310	chh_lat_cic_afr_owc_hau_anl_por_uzb_azi_ses_bat_swt_ukr_cze_bsq_grk_amr_moo_cnt_bos_ger_igb_prs_bam_ctl_hun_dgb_ewe_est_dut_amh_geo_ita_slo_fre_mcd_gam_mlt_eng_fin_fbf_jav_urd_sun_jpn_tml_kor_alb_spa_lda_glc_ind_scr_sod_mly_mnd_swe_swa_hin_sid_krd_rom_mol_arw_qcu_pan_svk_rus_ven_tig_ben_aeg_guj_tag_pol_dyu_bul_yor_mao_tha_wly_knd_zul_akn_aze_nor_lit_tur_xho_vie_heb_tsn_bem_tsw	-0.55479118531571	-1.3227878542034	0.189149417272636
311	heb_rom_bem_slo_amr_gam_mlt_fre_aze_azi_moo_tag_dgb_nor_mol_bsq_ger_hau_fbf_cnt_urd_por_bam_eng_ses_krd_est_ven_tsn_fin_spa_wly_geo_guj_pan_pol_ctl_owc_sid_lit_hun_zul_sun_bul_mly_jpn_tml_kor_arw_glc_swt_dut_mao_cze_amh_bat_mnd_swe_swa_prs_sod_ukr_lat_hin_rus_qcu_afr_ita_mcd_yor_anl_bos_tig_ben_jav_svk_akn_alb_dyu_ind_tha_aeg_knd_lda_tsw_tur_scr_grk_uzb_igb_vie_chh_cic_xho_ewe	-0.0745687391419352	-0.175707719972393	0.860905588604916
312	amr_dut_swt_bul_tig_aeg_anl_guj_aze_uzb_zul_ind_bem_ukr_lat_bsq_mol_hau_bam_mnd_ger_ctl_ven_urd_dgb_alb_fin_ses_igb_est_rus_gam_geo_pol_prs_cze_ita_heb_sid_afr_hun_akn_mao_slo_sun_jpn_knd_kor_nor_eng_tsw_glc_bat_ben_owc_jav_cnt_arw_xho_fre_amh_bos_lit_grk_pan_qcu_spa_swe_rom_cic_sod_mcd_wly_svk_mly_krd_moo_hin_tsn_tag_tha_chh_tml_lda_dyu_azi_scr_por_tur_ewe_vie_mlt_swa_fbf_yor	-0.705358226627827	-1.68926906980164	0.0945179383361179
313	anl_lit_ewe_prs_tig_amh_sid_fre_azi_tur_ses_jav_tsn_ukr_nor_bsq_pol_heb_tsw_cnt_guj_afr_bam_lat_fbf_rom_fin_zul_ven_hun_bul_mlt_geo_dut_swe_mol_mcd_owc_sod_grk_est_cic_mly_spa_ind_jpn_knd_kor_svk_glc_akn_cze_bat_pan_amr_tag_mnd_scr_lda_urd_chh_ctl_arw_ita_ben_qcu_eng_alb_hin_bem_gam_krd_hau_ger_sun_slo_dyu_rus_xho_mao_tha_wly_tml_yor_swt_uzb_por_bos_aze_dgb_vie_aeg_swa_moo_igb	-0.0113606307178906	-0.0267615267184607	0.978707281231815
314	wly_nor_lda_bos_chh_sod_owc_eng_aze_azi_dyu_tag_ses_hin_krd_bsq_dut_sid_xho_cnt_pan_urd_bem_cze_tsn_grk_hun_swa_cic_est_spa_amr_geo_rom_fre_alb_mol_mlt_hau_guj_fin_akn_bat_ctl_mao_jpn_tml_kor_ita_glc_dgb_svk_jav_swe_aeg_ind_mnd_pol_ven_slo_anl_mcd_por_ukr_ben_qcu_ger_prs_rus_moo_tig_bul_gam_scr_sun_afr_fbf_lit_igb_mly_tha_heb_knd_yor_tsw_tur_arw_lat_uzb_swt_vie_amh_zul_bam_ewe	-0.485567554452646	-1.1571308665916	0.250182341234606
315	chh_mcd_akn_svk_amh_hau_tig_afr_aze_azi_dyu_jav_igb_bul_grk_bsq_fre_wly_ses_cnt_dut_krd_lda_lit_bem_prs_hun_zul_fbf_fin_spa_gam_geo_pan_hin_ben_scr_mlt_heb_ukr_est_xho_mly_eng_mao_jpn_tml_kor_ctl_rus_dgb_rom_tag_por_sid_sun_mnd_lat_moo_bos_amr_nor_swe_ger_pol_qcu_urd_glc_ita_cic_owc_slo_anl_cze_bat_mol_ven_guj_ewe_ind_tha_aeg_knd_tsn_tsw_tur_arw_alb_uzb_bam_vie_sod_swa_yor_swt	-0.209052991303934	-0.493571174458692	0.622772671473509
316	tig_spa_ven_por_sid_amh_amr_ukr_aze_uzb_dyu_tag_tsw_svk_dut_bsq_ben_aeg_swt_mnd_cze_lit_moo_krd_dgb_grk_fin_cic_yor_hun_rus_sod_geo_hin_nor_slo_scr_gam_owc_afr_est_tsn_ind_lat_sun_jpn_knd_kor_urd_prs_zul_ctl_mly_bul_heb_bat_cnt_bos_bam_pan_chh_glc_rom_mcd_pol_qcu_swe_ita_alb_bem_anl_arw_hau_eng_jav_ger_lda_fre_ewe_mao_tha_mlt_tml_fbf_akn_azi_mol_guj_tur_igb_vie_wly_ses_swa_xho	-0.069027970522136	-0.162611598952327	0.871177062062611
317	sid_mol_dgb_eng_tig_sod_heb_cze_azi_uzb_ewe_mly_akn_bos_mcd_bsq_hin_mlt_swt_cnt_prs_swe_cic_por_ven_bul_hun_moo_tsw_fin_lat_hau_geo_lit_arw_ita_svk_anl_aeg_urd_est_yor_tag_grk_ind_jpn_tml_kor_spa_ger_fbf_guj_jav_ben_amr_mao_mnd_slo_ses_nor_wly_fre_pan_ukr_rom_qcu_alb_rus_dut_zul_chh_pol_gam_ctl_bat_krd_xho_afr_dyu_sun_tha_amh_knd_swa_bem_tur_scr_glc_aze_bam_vie_owc_igb_tsn_lda	-0.757286593073874	-1.82166822295104	0.0717200200881458
318	mlt_bos_fbf_lit_hau_aeg_sid_swe_aze_uzb_xho_ind_yor_ger_scr_bsq_ctl_owc_ewe_cnt_rom_glc_akn_ben_bam_mol_hun_zul_lda_fin_slo_amr_geo_pan_krd_spa_nor_heb_anl_cze_est_swt_bat_arw_jav_jpn_tml_kor_por_rus_bem_urd_sun_svk_amh_mly_mnd_mcd_ses_fre_chh_ita_guj_hin_alb_qcu_eng_afr_lat_swa_gam_prs_sod_ukr_mao_grk_tsw_pol_cic_tag_tha_wly_knd_moo_ven_azi_dut_bul_tur_dgb_vie_tig_igb_dyu_tsn	-0.860971718796901	-2.07978798945328	0.0402964923230445
319	sod_lat_bem_scr_wly_amh_anl_rom_uzb_azi_ven_mao_ewe_svk_swe_bsq_cze_amr_swa_mnd_guj_bul_yor_por_dgb_pan_fin_fbf_akn_est_hin_owc_geo_urd_alb_glc_rus_sid_gam_ger_hun_igb_tag_afr_bat_jpn_tml_kor_arw_dut_xho_ben_mly_krd_aeg_jav_cnt_ctl_dyu_ita_mlt_slo_mcd_spa_eng_qcu_mol_bos_lit_zul_hau_prs_chh_ukr_ind_pol_ses_nor_tsw_sun_tha_heb_knd_moo_bam_tur_fre_grk_aze_swt_vie_tig_tsn_cic_lda	-0.166601920319754	-0.392989786280297	0.6952264071513
320	amh_swe_zul_lit_sid_gam_tig_urd_aze_azi_tsn_tag_dyu_hin_pan_bsq_fre_chh_bem_cnt_svk_krd_fbf_nor_akn_scr_fin_moo_tsw_est_alb_heb_geo_grk_arw_glc_por_owc_sod_mcd_hun_swt_bat_slo_ind_jpn_knd_kor_bos_ger_yor_pol_sun_mol_aeg_mly_mnd_ita_ses_ben_wly_eng_afr_cze_prs_qcu_rom_ctl_spa_swa_hau_dut_anl_guj_mao_lat_bam_ukr_xho_jav_tha_mlt_tml_lda_dgb_tur_rus_bul_uzb_cic_vie_amr_igb_ewe_ven	0.189851865117471	0.446839490270343	0.656029811092003
321	owc_swe_akn_spa_sod_hau_amr_ukr_tur_aze_moo_mao_zul_alb_cze_bsq_krd_gam_cic_mnd_nor_mol_tsw_fre_dyu_bos_est_tsn_ses_fin_scr_chh_geo_urd_arw_lat_eng_wly_anl_rom_hun_yor_ind_dut_sun_jpn_knd_kor_slo_guj_bem_ita_tag_ger_mlt_jav_cnt_afr_ven_glc_heb_prs_lit_pan_mcd_qcu_por_pol_ctl_swt_sid_ben_tig_grk_bat_hin_bam_svk_ewe_mly_tha_aeg_tml_lda_fbf_azi_rus_bul_uzb_xho_vie_amh_dgb_swa_igb	-0.547812986243186	-1.30519824643423	0.19504537955893
322	heb_grk_igb_pol_aeg_tig_hau_urd_uzb_tur_moo_ind_bem_swe_mol_bsq_krd_gam_bam_mnd_bul_alb_ven_scr_lda_ukr_fin_akn_ewe_hun_ita_anl_geo_slo_mcd_pan_dut_amh_sod_ctl_est_swt_mly_glc_jav_jpn_tml_kor_lat_spa_dgb_nor_bat_bos_amr_mao_cnt_arw_zul_eng_owc_ben_prs_cze_rus_qcu_guj_por_rom_cic_sid_fre_chh_svk_tag_afr_ses_ger_yor_sun_tha_mlt_knd_tsw_dyu_aze_lit_hin_azi_fbf_vie_wly_xho_swa_tsn	-0.639601197492634	-1.52826217416201	0.129841643201481
323	tig_pol_tsn_prs_amh_amr_sod_urd_tur_aze_dyu_mao_dgb_grk_alb_bsq_cze_gam_igb_cnt_bul_lat_ven_por_ewe_scr_est_yor_moo_hun_rus_chh_geo_ben_ita_afr_bos_anl_hau_pan_fin_swa_ind_slo_sun_jpn_knd_kor_mol_nor_ses_lit_mly_dut_mlt_tag_mnd_svk_zul_ukr_sid_mcd_glc_ctl_eng_qcu_hin_ger_fre_xho_wly_spa_aeg_rom_jav_guj_fbf_swe_swt_bat_tha_owc_tml_bem_lda_azi_krd_arw_uzb_cic_vie_heb_bam_akn_tsw	-0.538164126711934	-1.2831543176574	0.202626436982425
324	hau_glc_swa_rom_aeg_amr_sid_ukr_azi_aze_bem_sun_ses_pol_ctl_bsq_pan_tig_tsw_mnd_swe_ger_fbf_svk_yor_alb_est_bam_igb_fin_por_mlt_geo_afr_cze_arw_urd_amh_gam_eng_hun_dyu_mao_slo_ind_jpn_knd_kor_mcd_krd_lda_rus_tag_bul_owc_mly_cnt_grk_xho_nor_wly_bos_spa_lat_hin_qcu_prs_dut_lit_cic_anl_scr_sod_mol_jav_fre_akn_ben_ven_bat_tha_heb_tml_moo_dgb_uzb_ita_guj_tur_zul_vie_chh_tsn_ewe_swt	-0.0238506586872717	-0.0561725397347668	0.955324863382969
325	owc_ita_bam_swe_wly_sod_heb_rus_uzb_azi_ven_bat_fbf_svk_bul_bsq_ben_anl_lda_cnt_por_ctl_xho_pan_swa_alb_hun_dgb_tsw_fin_rom_amh_geo_grk_lat_mcd_urd_aeg_amr_scr_est_igb_mly_spa_ind_jpn_tml_kor_guj_fre_tsn_bos_mao_cze_mlt_jav_mnd_pol_ewe_krd_chh_ger_afr_glc_lit_qcu_dut_hin_eng_bem_hau_nor_sid_prs_sun_slo_swt_ukr_zul_tag_tha_tig_knd_dyu_akn_aze_arw_mol_tur_yor_vie_gam_ses_moo_cic	-0.145579476738831	-0.343189399789293	0.732230553157872
326	hau_lat_ven_pan_wly_tig_heb_spa_tur_azi_tsn_jav_zul_glc_arw_bsq_nor_gam_cic_cnt_por_afr_ewe_guj_moo_eng_fin_fbf_swa_hun_swe_owc_geo_prs_scr_bul_grk_chh_sod_urd_est_tsw_sun_hin_mao_jpn_knd_kor_lit_bos_dyu_slo_mly_ctl_anl_bat_mnd_fre_igb_rus_amh_alb_cze_pol_ben_qcu_ita_dut_ger_bam_sid_krd_mlt_rom_tag_svk_bem_mol_lda_ind_tha_aeg_tml_yor_ses_aze_mcd_ukr_uzb_xho_vie_amr_swt_dgb_akn	-0.236234412674586	-0.557597698213313	0.578458831760395
327	mlt_urd_swa_spa_heb_amr_sid_slo_aze_tur_moo_ind_swt_por_swe_bsq_scr_chh_ven_mnd_fre_lat_bem_guj_lda_mcd_fin_dyu_akn_est_rus_hau_geo_afr_arw_ctl_ukr_tig_wly_nor_hun_igb_sun_cze_bat_jpn_knd_kor_rom_mol_tsn_pan_jav_krd_owc_mly_cnt_pol_ses_glc_aeg_dut_hin_ita_ben_qcu_svk_ger_lit_ewe_sod_bos_anl_alb_tag_grk_fbf_bul_cic_mao_tha_gam_tml_tsw_xho_azi_eng_prs_uzb_zul_vie_amh_dgb_bam_yor	-0.111384737731019	-0.262598976615649	0.793440525875715
328	owc_spa_fbf_svk_wly_amr_aeg_bos_uzb_tur_swt_ind_bam_slo_mol_bsq_rus_sid_dyu_cnt_bul_lat_zul_urd_dgb_grk_fin_ven_tsn_hun_arw_sod_geo_cze_nor_ita_ger_hau_heb_mcd_est_bem_sun_ukr_jav_jpn_tml_kor_pol_guj_swa_pan_mao_alb_gam_tag_mnd_afr_moo_lit_mlt_ctl_krd_rom_por_qcu_fre_glc_dut_lda_tig_prs_amh_eng_mly_hin_xho_swe_ewe_bat_tha_anl_knd_igb_tsw_aze_ben_scr_azi_yor_vie_chh_akn_ses_cic	-0.391354203367524	-0.92700115317831	0.356325449524928
329	aeg_lat_ewe_rus_anl_tig_mlt_eng_aze_tur_bam_ind_dyu_grk_prs_bsq_cze_amr_fbf_mnd_svk_ita_swt_bul_lda_krd_hun_swa_igb_fin_dut_sod_geo_fre_mcd_spa_rom_gam_wly_guj_est_cic_bat_ben_jav_jpn_knd_kor_hin_ukr_tsw_urd_tag_pan_hau_mly_cnt_slo_ven_glc_heb_scr_arw_alb_ctl_qcu_bos_swe_nor_tsn_owc_por_chh_mol_mao_lit_bem_ger_ses_sun_tha_sid_tml_zul_akn_uzb_pol_afr_azi_yor_vie_amh_xho_moo_dgb	-0.649559695807717	-1.55238870021891	0.123965807572112
330	chh_cze_moo_slo_heb_anl_hau_arw_azi_tur_dyu_tag_yor_svk_prs_bsq_ukr_sid_xho_cnt_alb_glc_swt_dut_cic_bul_est_akn_zul_fin_hin_mlt_geo_ita_spa_urd_krd_amh_gam_afr_hun_ewe_ind_ctl_jav_jpn_knd_kor_grk_mcd_fbf_lit_sun_swe_wly_mly_mnd_fre_lda_por_sod_nor_bos_pan_scr_qcu_guj_rom_ger_bem_amr_rus_owc_ben_bat_lat_tsw_pol_bam_mao_tha_aeg_tml_dgb_tsn_uzb_mol_eng_aze_ses_vie_tig_igb_ven_swa	-0.240223656563578	-0.567333286377379	0.571854718900172
331	sid_ben_akn_prs_wly_mlt_aeg_mcd_aze_azi_fbf_ind_yor_fre_slo_bsq_svk_amr_tsn_cnt_afr_rom_tsw_alb_igb_scr_fin_ses_zul_hun_spa_tig_geo_dut_lat_nor_grk_gam_heb_krd_est_swa_mly_urd_mao_jpn_tml_kor_arw_rus_ewe_cze_jav_bos_amh_bat_mnd_swe_bem_ger_hau_mol_glc_pol_bul_qcu_hin_ctl_guj_dyu_chh_pan_owc_ukr_tag_eng_lda_por_ven_sun_tha_sod_knd_swt_moo_tur_lit_ita_uzb_xho_vie_anl_bam_cic_dgb	-1.01690726710716	-2.48010091952298	0.0149336726687139
332	heb_bos_zul_rom_wly_amh_owc_ita_uzb_azi_igb_jav_yor_glc_ger_bsq_cze_sod_swt_mnd_prs_arw_ven_rus_moo_slo_est_dyu_tsw_fin_svk_aeg_geo_alb_fre_scr_bul_sid_mlt_lit_hun_bem_sun_urd_bat_jpn_tml_kor_pan_hin_cic_ctl_mly_mcd_chh_mao_cnt_nor_swa_eng_tig_grk_guj_ukr_swe_qcu_lat_krd_ben_akn_gam_dut_hau_mol_tag_pol_lda_afr_tsn_ind_tha_anl_knd_fbf_ewe_tur_spa_por_aze_dgb_vie_amr_bam_ses_xho	-0.725069457581333	-1.74233927793088	0.0847549005133418
333	hau_mcd_dyu_swe_sod_gam_mlt_pol_uzb_tur_ses_mao_swa_urd_pan_bsq_cze_sid_yor_mnd_lit_arw_cic_fre_fbf_alb_fin_bam_zul_est_krd_tig_geo_grk_guj_glc_prs_aeg_heb_dut_hun_xho_jav_slo_ind_jpn_tml_kor_spa_afr_moo_rus_bat_por_anl_tag_cnt_lat_bem_eng_chh_scr_mol_ukr_ctl_qcu_svk_hin_bos_tsn_amr_ben_owc_bul_sun_ger_igb_nor_dgb_mly_tha_amh_knd_ven_tsw_azi_ita_rom_aze_ewe_vie_wly_lda_akn_swt	-0.323378623536471	-0.766252400970809	0.445466725807896
334	mlt_guj_swt_urd_amr_gam_owc_afr_tur_azi_xho_ind_bam_scr_mcd_bsq_rus_chh_moo_mnd_glc_grk_dgb_eng_yor_ukr_hun_akn_fbf_est_dut_heb_geo_spa_swe_svk_nor_sid_hau_alb_fin_ses_mao_fre_mly_jpn_tml_kor_ben_ger_lda_lit_bat_bul_aeg_jav_cnt_lat_ewe_hin_wly_krd_bos_pol_ita_qcu_por_prs_mol_swa_sod_pan_tig_slo_tag_arw_zul_ctl_tsn_sun_tha_anl_knd_cic_igb_aze_rom_cze_uzb_bem_vie_amh_tsw_dyu_ven	-0.241058262020505	-0.569846319002595	0.570155941870143
335	gam_krd_ses_lat_tig_mlt_amh_grk_uzb_aze_swt_jav_cic_fre_lit_bsq_cze_chh_yor_cnt_mol_scr_lda_pan_igb_nor_fin_zul_bam_est_arw_heb_geo_por_ger_alb_urd_anl_hau_ben_hun_tsn_sun_rom_tag_jpn_tml_kor_dut_prs_bem_mcd_mly_svk_aeg_mao_mnd_rus_ven_afr_owc_bos_ukr_hin_ita_qcu_glc_eng_guj_ewe_sod_spa_sid_bul_ind_ctl_dyu_swe_swa_bat_tha_amr_knd_tsw_akn_azi_pol_slo_tur_dgb_vie_wly_moo_xho_fbf	0.107755869321973	0.25360763579837	0.800358511120975
336	amr_ukr_tsw_ita_amh_wly_anl_slo_azi_uzb_ven_bat_moo_mcd_hin_bsq_pan_sid_lda_cnt_glc_rom_dyu_pol_bem_grk_fin_cic_dgb_est_por_aeg_geo_krd_rus_afr_dut_heb_gam_swe_hun_bam_mly_scr_ind_jpn_knd_kor_guj_mol_igb_ger_sun_cze_hau_mao_mnd_bul_xho_svk_sod_eng_alb_ctl_nor_qcu_bos_spa_arw_akn_tig_lat_owc_prs_tag_urd_swa_lit_ewe_jav_tha_chh_tml_ses_zul_aze_ben_fre_tur_tsn_vie_mlt_yor_swt_fbf	-0.0800202759505802	-0.188723712423789	0.850720592862227
337	anl_mcd_ven_arw_mlt_wly_heb_por_uzb_aze_tsw_mao_lda_pol_dut_bsq_bul_amh_fbf_cnt_bos_ctl_yor_glc_ewe_nor_est_swa_xho_hun_krd_tig_geo_ita_fre_hin_ger_amr_gam_pan_fin_igb_sun_eng_mly_jpn_knd_kor_guj_afr_ses_ben_jav_slo_chh_tag_mnd_swe_dgb_ukr_hau_alb_rus_prs_grk_qcu_spa_urd_lat_akn_sid_scr_owc_cze_ind_mol_zul_rom_cic_bat_tha_aeg_tml_tsn_dyu_azi_lit_svk_tur_swt_vie_sod_moo_bam_bem	-0.695142204411781	-1.66734868149349	0.0988092864700574
338	sid_bul_cic_ctl_amr_wly_sod_alb_aze_tur_ewe_mly_tsw_hin_dut_bsq_krd_amh_zul_cnt_bos_lat_yor_eng_ses_mol_hun_lda_dyu_est_por_tig_geo_afr_ger_rus_rom_owc_gam_slo_fin_swt_tag_pan_jav_jpn_knd_kor_swe_scr_bam_nor_sun_ukr_aeg_ind_mnd_pol_akn_lit_mlt_cze_glc_svk_ben_qcu_prs_mcd_spa_ven_anl_ita_heb_arw_mao_urd_bem_grk_fbf_bat_tha_hau_tml_tsn_dgb_uzb_guj_fre_azi_xho_vie_chh_moo_swa_igb	1.11888091492754	2.69252324162416	0.0084110584568814
339	heb_pan_ses_slo_chh_aeg_amh_nor_aze_azi_dyu_sun_tsn_prs_krd_bsq_ukr_wly_cic_cnt_swe_mol_tsw_ctl_xho_lit_est_swt_lda_hun_hin_mlt_geo_ben_bos_ita_eng_sid_anl_por_fin_igb_ind_fre_bat_jpn_tml_kor_grk_cze_swa_alb_jav_svk_amr_mao_mnd_arw_moo_spa_owc_urd_lat_dut_mcd_qcu_pol_afr_glc_ven_hau_rom_tig_guj_mly_scr_dgb_bul_ewe_tag_tha_gam_knd_fbf_yor_tur_rus_ger_uzb_bam_vie_sod_zul_akn_bem	-0.841857489603759	-2.03271910109904	0.044931997995711
340	amh_prs_zul_ctl_mlt_hau_sod_hin_aze_tur_moo_ind_dgb_afr_cze_bsq_fre_anl_ses_mnd_guj_grk_akn_lat_dyu_eng_fin_yor_ewe_hun_por_owc_geo_nor_lit_spa_alb_heb_tig_swe_est_lda_jav_rom_bat_jpn_tml_kor_krd_scr_fbf_ger_tag_ben_gam_mly_cnt_slo_bam_urd_sid_bul_bos_ita_pan_qcu_dut_ukr_pol_igb_aeg_rus_wly_mol_sun_mcd_swa_arw_swt_mao_tha_chh_knd_cic_bem_azi_svk_glc_uzb_ven_vie_amr_tsw_xho_tsn	-0.181892368984376	-0.429990067220559	0.668197579010159
341	anl_swe_bem_lat_tig_owc_gam_lit_tur_aze_igb_mao_ewe_rom_ukr_bsq_rus_chh_tsw_mnd_afr_slo_zul_ctl_swt_ger_est_dyu_ses_fin_cze_sod_geo_grk_spa_fre_prs_sid_amr_pol_hun_fbf_jav_eng_mly_jpn_tml_kor_nor_svk_dgb_arw_sun_guj_wly_bat_cnt_ita_yor_mcd_hau_mol_bos_scr_dut_qcu_urd_hin_glc_lda_heb_pan_mlt_krd_ind_ben_moo_bul_tsn_tag_tha_aeg_knd_bam_akn_azi_por_alb_uzb_xho_vie_amh_ven_cic_swa	-0.207884519826638	-0.490811093658193	0.624716211241378
342	mlt_mol_xho_rus_tig_sid_amh_bos_aze_azi_yor_tag_tsw_afr_grk_bsq_rom_wly_swa_cnt_ben_lat_zul_ctl_bam_eng_hun_fbf_ewe_fin_scr_amr_geo_urd_fre_ukr_mcd_heb_owc_lit_est_dgb_ind_por_jav_jpn_knd_kor_glc_krd_ven_spa_mly_arw_anl_sun_mnd_svk_lda_hin_sod_ger_ita_swe_alb_qcu_pol_guj_pan_moo_aeg_nor_gam_bul_mao_slo_igb_dut_swt_bat_tha_chh_tml_dyu_cic_tur_cze_prs_uzb_akn_vie_hau_ses_bem_tsn	0.0817267043156359	0.192806744454982	0.847530749006347
343	chh_mol_dyu_dut_owc_sid_aeg_bul_tur_uzb_bem_ind_tsn_bos_pol_bsq_por_tig_akn_mnd_grk_alb_swa_ctl_xho_nor_fin_tsw_moo_hun_fre_amr_geo_ger_glc_lit_afr_wly_hau_eng_est_fbf_jav_mcd_mao_jpn_tml_kor_ukr_krd_ewe_guj_bat_pan_sod_tag_cnt_svk_dgb_hin_mlt_lat_cze_swe_prs_qcu_ben_rus_ita_zul_heb_urd_anl_rom_sun_slo_bam_spa_ven_mly_tha_gam_knd_swt_cic_azi_scr_arw_aze_yor_vie_amh_ses_lda_igb	-0.558770087156841	-1.33377007892038	0.185536531916959
344	amh_lat_ses_pan_heb_hau_wly_nor_aze_tur_dyu_tag_ven_por_lit_bsq_dut_anl_bem_cnt_ukr_slo_tsw_swe_swt_glc_est_akn_tsn_hun_svk_sid_geo_ben_urd_mcd_hin_mlt_gam_ger_fin_zul_mly_guj_sun_jpn_knd_kor_ctl_pol_dgb_mol_jav_rus_sod_mao_mnd_scr_igb_ita_owc_prs_grk_afr_cze_qcu_eng_bos_alb_lda_amr_arw_tig_fre_ind_bul_cic_spa_bam_bat_tha_chh_tml_ewe_fbf_uzb_krd_rom_azi_moo_vie_aeg_yor_swa_xho	-0.385325474882906	-0.914514159808818	0.36281175429265
345	sid_swe_moo_lit_amh_amr_mlt_rus_aze_uzb_swt_sun_swa_por_urd_bsq_ben_sod_fbf_cnt_fre_nor_dgb_rom_dyu_dut_fin_yor_zul_est_prs_hau_geo_mol_guj_grk_afr_anl_owc_scr_hun_lda_jav_glc_ind_jpn_tml_kor_spa_eng_xho_bul_mao_alb_tig_tag_mnd_svk_akn_mcd_aeg_bos_slo_ger_ctl_qcu_hin_krd_pol_bam_wly_arw_gam_ukr_mly_cze_igb_ita_ven_bat_tha_heb_knd_ses_ewe_azi_pan_lat_tur_cic_vie_chh_bem_tsw_tsn	-0.314088161740045	-0.743138803413295	0.459270820434474
346	amh_spa_zul_ita_chh_anl_amr_bos_aze_azi_xho_tag_tsw_prs_mol_bsq_lit_sid_dyu_cnt_rom_afr_cic_ukr_igb_swe_hun_tsn_yor_fin_por_hau_geo_krd_lat_scr_pol_sod_tig_fre_est_ses_mly_glc_ind_jpn_knd_kor_guj_mcd_dgb_pan_sun_cze_wly_mao_mnd_alb_bem_urd_gam_dut_ctl_ger_arw_qcu_rus_grk_hin_swt_owc_bul_heb_nor_jav_eng_akn_slo_bam_bat_tha_aeg_tml_fbf_ewe_tur_svk_ben_uzb_moo_vie_mlt_swa_lda_ven	-0.360535814327821	-0.853747163671588	0.395438793489495
347	tig_hin_cic_ukr_owc_anl_amr_cze_aze_azi_yor_mly_fbf_por_slo_bsq_bul_wly_dyu_mnd_ctl_mol_xho_pol_dgb_prs_hun_tsw_zul_fin_ger_heb_geo_swe_spa_svk_guj_mlt_chh_pan_est_ven_jav_alb_bat_jpn_tml_kor_scr_dut_bam_nor_mao_mcd_amh_tag_cnt_glc_akn_arw_sid_ben_lit_krd_rus_qcu_lat_rom_grk_swt_aeg_afr_hau_fre_ind_bos_swa_urd_tsn_sun_tha_sod_knd_moo_igb_tur_ita_eng_uzb_ses_vie_gam_lda_bem_ewe	-0.167809285697936	-0.395887230832305	0.693094988575124
348	tig_ger_tsn_pan_amr_sid_wly_scr_azi_uzb_swa_ind_yor_alb_mcd_bsq_urd_owc_ven_cnt_grk_swe_ses_guj_akn_lit_hun_ewe_swt_fin_ita_amh_geo_mol_svk_lat_ukr_hau_mlt_dut_est_dgb_sun_prs_mao_jpn_tml_kor_eng_arw_tsw_bul_bat_cze_gam_mly_mnd_rom_xho_glc_anl_krd_slo_por_ctl_qcu_afr_rus_ben_bem_sod_nor_chh_bos_tag_pol_bam_spa_cic_jav_tha_aeg_knd_lda_igb_tur_fre_hin_aze_fbf_vie_heb_zul_dyu_moo	-0.545981410439061	-1.30088931553177	0.196510386324743
349	wly_ita_xho_afr_gam_hau_amh_fre_azi_aze_moo_jav_dgb_alb_mol_bsq_ger_chh_lda_cnt_eng_urd_dyu_arw_swa_scr_fin_fbf_cic_hun_bul_sod_geo_rom_bos_slo_hin_heb_sid_ukr_est_tsw_bat_lit_mly_jpn_tml_kor_pan_guj_ses_por_sun_swe_owc_ind_mnd_ctl_ven_lat_mlt_prs_grk_glc_cze_qcu_mcd_krd_rus_tsn_anl_svk_tig_pol_mao_ben_bem_spa_zul_tag_tha_aeg_knd_bam_igb_uzb_dut_nor_tur_yor_vie_amr_akn_ewe_swt	-0.395379009897268	-0.938720547738273	0.350305875007564
350	owc_glc_akn_pan_aeg_heb_anl_mol_azi_tur_dyu_sun_yor_dut_bos_bsq_urd_amh_ewe_mnd_prs_rom_tsw_hin_cic_arw_hun_ses_zul_fin_alb_wly_geo_mcd_ukr_por_bul_sod_chh_fre_est_xho_mly_afr_ind_jpn_knd_kor_scr_cze_igb_lat_mao_rus_hau_jav_cnt_svk_tsn_pol_mlt_ben_grk_spa_swe_qcu_krd_ita_guj_swt_sid_slo_gam_lit_tag_ger_ven_nor_bem_bat_tha_amr_tml_dgb_fbf_aze_ctl_eng_uzb_moo_vie_tig_bam_lda_swa	-0.57742773827075	-1.37641820134453	0.171997203325045
351	anl_rus_ses_mcd_amh_mlt_tig_guj_azi_uzb_tsn_bat_tsw_lit_ita_bsq_arw_sod_swa_mnd_ben_pol_ven_ctl_akn_lat_est_fbf_zul_fin_urd_hau_geo_alb_swe_eng_afr_sid_owc_nor_hun_dyu_jav_grk_ind_jpn_knd_kor_bos_ger_xho_svk_mly_slo_gam_tag_cnt_cze_lda_pan_wly_bul_ukr_spa_dut_qcu_prs_rom_krd_moo_heb_mol_amr_fre_mao_glc_yor_scr_ewe_sun_tha_chh_tml_bam_igb_tur_por_hin_aze_swt_vie_aeg_bem_dgb_cic	-0.554818963928478	-1.32204212457023	0.189396641974736
352	sid_guj_lda_swe_anl_heb_wly_spa_uzb_azi_dyu_ind_bem_glc_mol_bsq_urd_hau_cic_mnd_pan_grk_swa_prs_tsn_ita_fin_akn_ewe_est_dut_gam_geo_ctl_ger_lat_krd_mlt_amh_hin_hun_swt_jav_pol_sun_jpn_tml_kor_bul_cze_ses_arw_tag_nor_sod_mly_cnt_alb_fbf_bos_chh_ben_scr_rus_por_qcu_mcd_svk_afr_dgb_aeg_fre_tig_ukr_bat_lit_tsw_eng_bam_mao_tha_amr_knd_ven_yor_aze_rom_slo_tur_moo_vie_owc_xho_zul_igb	-0.0611030531087021	-0.14404426421628	0.885777194258776
353	owc_ita_dgb_swe_chh_mlt_gam_bul_tur_uzb_moo_bat_igb_fre_grk_bsq_lit_sod_lda_mnd_alb_ukr_tsw_prs_tsn_spa_hun_ewe_ses_fin_hin_sid_geo_rom_ben_afr_pan_tig_anl_eng_est_dyu_mly_svk_ind_jpn_knd_kor_pol_bos_cic_ger_mao_krd_heb_sun_cnt_mol_yor_mcd_wly_guj_scr_arw_slo_qcu_urd_por_lat_bem_aeg_cze_amh_dut_tag_nor_xho_rus_zul_jav_tha_hau_tml_ven_bam_azi_glc_ctl_aze_akn_vie_amr_swa_swt_fbf	0.0734553951322009	0.172878712983053	0.863122458147075
354	amr_pol_swt_pan_aeg_chh_wly_lit_tur_azi_xho_ind_ven_ben_scr_bsq_urd_hau_zul_mnd_hin_ger_ses_swe_fbf_dut_hun_moo_bem_est_nor_owc_geo_krd_afr_rom_cze_heb_tig_mcd_fin_dyu_jav_alb_bat_jpn_knd_kor_rus_ita_igb_ctl_mao_spa_gam_tag_cnt_ukr_yor_por_amh_bos_fre_eng_lat_qcu_guj_slo_mol_tsw_sid_svk_mlt_arw_sun_glc_dgb_grk_cic_mly_tha_sod_tml_tsn_ewe_uzb_bul_prs_aze_akn_vie_anl_bam_swa_lda	-0.475831411149179	-1.13051991012027	0.261164354345571
355	mlt_ita_lda_scr_amh_wly_heb_arw_tur_aze_dgb_jav_ven_bul_ukr_bsq_ctl_owc_zul_mnd_guj_hin_xho_rus_bam_rom_fin_swt_akn_est_prs_amr_geo_pol_ben_mol_bos_tig_aeg_mcd_hun_ses_ind_nor_bat_jpn_knd_kor_swe_grk_cic_cze_sun_dut_anl_mly_cnt_fre_moo_slo_sid_alb_eng_svk_glc_qcu_urd_lit_lat_tsn_gam_ger_chh_por_tag_spa_dyu_pan_ewe_mao_tha_hau_tml_tsw_swa_uzb_afr_krd_azi_igb_vie_sod_yor_fbf_bem	-0.562579775898324	-1.34063342559624	0.18330513645692
356	hau_scr_xho_krd_aeg_tig_sod_mol_tur_aze_yor_mly_dgb_arw_pol_bsq_nor_amh_ses_mnd_rom_swe_igb_ger_fbf_ben_fin_tsw_akn_hun_glc_anl_geo_slo_ukr_por_guj_chh_mlt_ita_est_bem_mao_spa_jav_jpn_tml_kor_afr_alb_lda_ctl_tag_lat_heb_sun_cnt_svk_swt_dut_gam_urd_hin_rus_cze_qcu_eng_prs_bul_zul_owc_grk_wly_pan_bat_fre_moo_lit_swa_ind_tha_amr_knd_ewe_cic_uzb_mcd_bos_azi_tsn_vie_sid_ven_bam_dyu	-0.275642733841975	-0.651783090236137	0.516148663015866
357	mlt_ctl_tsn_swe_amh_sod_wly_hin_uzb_tur_lda_jav_tsw_grk_nor_bsq_mcd_heb_yor_mnd_ger_guj_dgb_mol_ewe_urd_fin_igb_swa_hun_fre_amr_geo_prs_afr_bos_spa_hau_chh_ben_est_cic_mao_pol_bat_jpn_knd_kor_bul_eng_dyu_alb_sun_dut_owc_mly_cnt_arw_bam_rom_aeg_slo_por_lit_krd_qcu_cze_lat_rus_swt_anl_svk_sid_ita_tag_pan_akn_glc_moo_ind_tha_tig_tml_bem_fbf_azi_scr_ukr_aze_ven_vie_gam_xho_zul_ses	-0.155325546211078	-0.367104021141531	0.714375436326131
358	aeg_ben_ven_pol_wly_gam_owc_swe_tur_uzb_bam_jav_lda_grk_rom_bsq_rus_chh_swt_mnd_guj_scr_akn_alb_xho_lat_est_bem_moo_fin_afr_mlt_geo_ger_svk_pan_bul_amh_sod_urd_hun_igb_sun_ctl_ind_jpn_tml_kor_ita_mcd_cic_fre_mao_mol_heb_tag_cnt_bos_ewe_ukr_hau_slo_lit_dut_arw_qcu_cze_spa_eng_zul_anl_prs_sid_krd_mly_hin_swa_glc_tsw_bat_tha_tig_knd_tsn_ses_aze_por_nor_azi_yor_vie_amr_dyu_dgb_fbf	-0.236327994748783	-0.558743909535808	0.577679412915808
359	sod_ita_swa_afr_gam_anl_heb_swe_aze_azi_swt_sun_lda_hin_ukr_bsq_lat_amh_tsn_mnd_pol_krd_zul_arw_xho_rus_hun_tsw_ses_est_cze_owc_geo_mol_por_fre_alb_hau_mlt_prs_fin_bem_ind_svk_mly_jpn_tml_kor_nor_ctl_igb_ben_bat_grk_sid_tag_cnt_mcd_moo_lit_tig_scr_slo_rom_spa_qcu_bos_eng_dut_dgb_aeg_glc_amr_urd_jav_ger_yor_guj_dyu_mao_tha_chh_knd_fbf_cic_uzb_pan_bul_tur_ewe_vie_wly_bam_ven_akn	0.198517511001672	0.467746446577606	0.641060173590243
360	hau_spa_ses_ukr_owc_sod_tig_lit_azi_uzb_lda_jav_fbf_swe_ita_bsq_mol_anl_igb_mnd_ger_guj_akn_prs_ven_nor_fin_xho_tsn_hun_pol_sid_geo_rus_dut_mcd_krd_heb_chh_svk_est_bam_bat_arw_tag_jpn_knd_kor_afr_hin_bem_ctl_sun_ben_amh_mao_cnt_rom_yor_lat_amr_por_alb_cze_bul_qcu_scr_glc_fre_swt_mlt_urd_gam_eng_ind_pan_ewe_grk_moo_mly_tha_aeg_tml_dgb_zul_tur_bos_slo_aze_tsw_vie_wly_cic_swa_dyu	-0.472255231862358	-1.1214380808751	0.264988727733471
361	chh_dut_dyu_ctl_aeg_amr_owc_bul_uzb_azi_tsn_ind_dgb_prs_por_bsq_pol_anl_moo_mnd_hin_lit_akn_guj_ewe_bos_est_igb_ses_hun_krd_hau_geo_svk_afr_rom_mcd_gam_heb_rus_fin_yor_jav_alb_tag_jpn_knd_kor_ben_slo_bem_lat_bat_swe_sod_mao_cnt_arw_xho_nor_mlt_ita_grk_pan_ukr_qcu_ger_eng_scr_zul_tig_mol_wly_urd_mly_fre_tsw_cze_cic_sun_tha_amh_tml_bam_swa_aze_glc_spa_tur_swt_vie_sid_fbf_lda_ven	-0.442693712422716	-1.05017979487076	0.296356787815624
362	wly_bos_tsw_ukr_owc_amh_aeg_krd_tur_aze_zul_ind_yor_guj_por_bsq_spa_sid_ses_cnt_glc_pol_igb_arw_lda_hin_fin_cic_ven_hun_cze_sod_geo_ctl_urd_bul_slo_chh_tig_lat_est_akn_tag_eng_mao_jpn_knd_kor_nor_ita_tsn_lit_mly_ben_anl_sun_mnd_prs_swt_rom_hau_svk_mol_mcd_scr_qcu_swe_fre_pan_fbf_gam_ger_mlt_afr_bat_alb_swa_rus_ewe_jav_tha_amr_tml_dyu_moo_azi_dut_grk_uzb_bam_vie_heb_xho_bem_dgb	-0.222071417447901	-0.524176611077701	0.60140278712558
363	wly_spa_ven_prs_gam_owc_sid_bul_azi_tur_igb_ind_dyu_ctl_ita_bsq_mcd_aeg_akn_mnd_grk_lit_dgb_pan_tsw_glc_hun_cic_tsn_est_lat_chh_geo_fre_dut_afr_bos_anl_mlt_ger_fin_lda_tag_eng_jav_jpn_tml_kor_urd_mol_fbf_krd_mao_cze_hau_mly_cnt_guj_swt_scr_tig_ben_pol_ukr_swe_qcu_alb_por_nor_xho_sod_rus_amr_slo_sun_hin_ewe_arw_ses_bat_tha_heb_knd_zul_swa_uzb_rom_svk_aze_bem_vie_amh_bam_moo_yor	-0.0284001380495419	-0.0668433067631876	0.946849938528695
364	wly_rom_ewe_prs_amh_gam_sod_mol_azi_tur_lda_jav_ven_ita_arw_bsq_ukr_chh_cic_mnd_cze_bul_zul_guj_dyu_spa_hun_dgb_tsn_fin_svk_heb_geo_mcd_scr_hin_grk_anl_amr_bos_est_xho_sun_krd_tag_jpn_knd_kor_lat_rus_yor_afr_mao_swe_aeg_bat_cnt_dut_swa_alb_tig_ben_por_nor_ctl_qcu_glc_urd_fre_tsw_mlt_lit_sid_ger_mly_eng_bam_pol_swt_ind_tha_hau_tml_akn_ses_aze_slo_pan_uzb_bem_vie_owc_fbf_igb_moo	-0.609308642270134	-1.4571536285695	0.148442306419648
365	chh_ukr_ses_bos_owc_amh_sod_bul_uzb_tur_swt_jav_yor_afr_alb_bsq_lit_mlt_bam_mnd_rom_swe_swa_prs_lda_hin_fin_bem_xho_hun_pol_heb_geo_ben_ita_guj_urd_sid_hau_fre_est_cic_tag_svk_mly_jpn_tml_kor_slo_por_dgb_spa_mao_pan_anl_sun_cnt_glc_zul_ger_amr_mcd_cze_grk_scr_qcu_mol_eng_lat_fbf_gam_arw_wly_krd_bat_nor_ven_rus_tsn_ind_tha_tig_knd_tsw_moo_azi_ctl_dut_aze_ewe_vie_aeg_dyu_igb_akn	-0.399510795755642	-0.947895130003576	0.345639437418803
366	owc_krd_igb_lat_anl_aeg_amr_ger_aze_azi_fbf_ind_ven_ita_afr_bsq_mol_hau_lda_cnt_spa_guj_ewe_hin_swt_scr_est_bam_xho_hun_rus_mlt_geo_pan_grk_por_pol_gam_heb_nor_fin_akn_jav_ctl_bat_jpn_knd_kor_alb_ben_dgb_ukr_mly_urd_chh_sun_mnd_eng_ses_prs_amh_bul_bos_slo_mcd_qcu_svk_cze_dut_cic_tig_rom_sid_arw_mao_fre_tsw_glc_swa_tag_tha_wly_tml_yor_bem_tur_swe_lit_uzb_moo_vie_sod_dyu_zul_tsn	-0.547924345144314	-1.3046410087695	0.195234376976243
367	hau_arw_swa_guj_chh_anl_gam_lat_tur_aze_tsn_tag_xho_mcd_slo_bsq_prs_amh_lda_cnt_ukr_swe_bam_ita_cic_fre_hun_akn_moo_est_mol_heb_geo_lit_scr_ben_bul_wly_amr_hin_fin_bem_mao_spa_jav_jpn_knd_kor_eng_dut_igb_nor_ind_por_owc_mly_mnd_svk_tsw_cze_aeg_rom_ger_urd_krd_qcu_pol_rus_pan_swt_sod_ctl_sid_afr_bat_bos_ewe_glc_ses_sun_tha_mlt_tml_ven_dyu_azi_alb_grk_uzb_yor_vie_tig_fbf_dgb_zul	-0.61413605280315	-1.46919212309392	0.145155373937077
368	mlt_afr_bem_lit_hau_sod_amh_pol_aze_tur_ewe_jav_akn_bos_bul_bsq_rus_owc_zul_cnt_ita_prs_cic_mol_tsw_ctl_hun_swt_tsn_est_glc_gam_geo_pan_krd_swe_guj_amr_anl_lat_fin_dyu_bat_hin_ind_jpn_knd_kor_scr_nor_fbf_alb_sun_slo_chh_mly_mnd_grk_swa_ukr_wly_rom_eng_fre_spa_qcu_ben_svk_urd_dgb_heb_por_aeg_mcd_mao_cze_moo_ger_xho_tag_tha_tig_tml_igb_yor_uzb_dut_arw_azi_lda_vie_sid_ven_ses_bam	0.238097085917821	0.560434994130709	0.576530400683427
369	heb_dut_yor_arw_sid_amh_amr_mcd_aze_tur_igb_mao_moo_por_bul_bsq_krd_aeg_ses_cnt_spa_bos_ewe_scr_fbf_afr_hun_ven_dgb_fin_ita_wly_geo_cze_pol_prs_nor_owc_sod_ctl_est_tsn_ind_eng_jav_jpn_tml_kor_lat_alb_zul_ukr_mly_ger_anl_sun_mnd_rus_akn_pan_mlt_grk_swe_lit_fre_qcu_rom_guj_svk_bam_gam_mol_tig_ben_bat_hin_tsw_glc_lda_tag_tha_chh_knd_bem_xho_uzb_slo_urd_azi_swt_vie_hau_cic_dyu_swa	-0.523841341169177	-1.24617646752444	0.215829626621644
370	gam_spa_moo_eng_amh_anl_amr_cze_aze_tur_bem_jav_ewe_glc_rom_bsq_fre_wly_tsn_cnt_ctl_ita_tsw_lat_ven_mcd_est_yor_lda_fin_nor_mlt_geo_dut_bos_pol_rus_tig_hau_por_hun_dgb_tag_krd_bat_jpn_knd_kor_scr_pan_ses_bul_mao_svk_owc_mly_mnd_guj_swa_ben_chh_grk_prs_mol_afr_qcu_swe_urd_ger_dyu_heb_ukr_sid_slo_sun_alb_zul_arw_xho_ind_tha_aeg_tml_fbf_swt_uzb_hin_lit_azi_bam_vie_sod_cic_akn_igb	-0.216409273697368	-0.510766230510823	0.610725098417408
371	mlt_prs_cic_urd_owc_amr_aeg_scr_aze_tur_bam_sun_fbf_grk_eng_bsq_ukr_wly_swt_cnt_bul_por_ven_krd_zul_slo_est_bem_dyu_fin_fre_heb_geo_arw_guj_pol_hin_gam_sod_pan_hun_igb_mly_afr_mao_jpn_knd_kor_cze_lat_dgb_lit_jav_nor_hau_bat_mnd_dut_tsw_spa_amh_glc_rom_alb_svk_qcu_ita_swe_mcd_xho_chh_mol_sid_ctl_tag_ben_lda_ger_yor_ind_tha_tig_tml_tsn_ses_azi_bos_rus_uzb_akn_vie_anl_swa_ewe_moo	-0.670387922814257	-1.60561243528254	0.111749543739896
372	mlt_svk_ven_pan_sid_heb_amr_lat_aze_azi_tsn_ind_bem_ben_alb_bsq_glc_wly_tsw_cnt_bos_guj_akn_grk_dyu_afr_est_ewe_igb_hun_spa_chh_geo_fre_urd_dut_mol_hau_owc_pol_fin_zul_tag_lit_mao_jpn_knd_kor_ukr_scr_ses_hin_bat_mcd_anl_mly_mnd_rus_xho_arw_tig_rom_ger_ctl_bul_qcu_por_prs_nor_moo_gam_eng_aeg_slo_sun_cze_cic_ita_fbf_jav_tha_amh_tml_dgb_yor_tur_krd_swe_uzb_bam_vie_sod_lda_swt_swa	-0.0596096127405066	-0.140372059583276	0.888669612673933
373	sid_hin_xho_rus_amr_gam_heb_urd_uzb_aze_lda_bat_dgb_afr_rom_bsq_mol_wly_tsn_cnt_guj_prs_ses_arw_ewe_ctl_hun_swa_fbf_est_cze_anl_geo_fre_krd_svk_ita_mlt_sod_swe_fin_yor_mao_bul_tag_jpn_knd_kor_eng_bos_swt_nor_mly_ukr_tig_jav_mnd_grk_akn_lit_owc_ben_alb_por_pol_qcu_scr_spa_slo_dyu_chh_ger_amh_pan_sun_lat_ven_dut_igb_ind_tha_aeg_tml_moo_zul_tur_mcd_glc_azi_cic_vie_hau_bem_tsw_bam	-0.452838822542986	-1.07642578507256	0.284521347268868
374	sid_afr_tsw_scr_aeg_anl_owc_fre_uzb_azi_akn_sun_bam_lat_bul_bsq_mcd_hau_bem_mnd_glc_krd_xho_ger_tsn_lit_est_zul_ven_hun_rom_mlt_geo_ukr_por_grk_ctl_heb_amr_cze_fin_ses_bat_hin_ind_jpn_knd_kor_alb_dut_igb_guj_tag_arw_amh_jav_cnt_pan_dyu_svk_chh_pol_prs_urd_swe_qcu_nor_slo_eng_lda_gam_spa_tig_mol_mao_ita_ewe_bos_dgb_mly_tha_sod_tml_fbf_cic_aze_rus_ben_tur_swt_vie_wly_yor_moo_swa	-0.900752839754454	-2.17841409411677	0.0319036204326439
375	wly_arw_ses_ctl_gam_hau_amh_lit_uzb_aze_lda_ind_tsw_alb_lat_bsq_rom_aeg_dgb_cnt_guj_spa_ewe_cze_tsn_mol_est_ven_igb_hun_mcd_owc_geo_ben_fre_nor_rus_chh_sid_dut_fin_akn_mao_grk_sun_jpn_knd_kor_swe_svk_xho_ger_mly_por_sod_tag_mnd_ita_fbf_glc_heb_bul_pan_afr_hin_qcu_scr_ukr_prs_swa_anl_bos_tig_slo_bat_pol_zul_urd_moo_jav_tha_mlt_tml_bam_bem_azi_krd_eng_tur_swt_vie_amr_dyu_cic_yor	-0.395698182330951	-0.938668346580418	0.350332541573874
376	aeg_ukr_fbf_ita_wly_mlt_hau_eng_tur_uzb_swt_jav_tsn_scr_rus_bsq_rom_heb_yor_cnt_grk_lit_igb_swe_dyu_ger_est_ses_swa_hun_afr_amh_geo_nor_guj_prs_svk_amr_owc_ctl_fin_tsw_ind_dut_mly_jpn_knd_kor_spa_mol_xho_mcd_bat_cze_gam_tag_mnd_glc_moo_lat_sod_slo_bul_hin_alb_qcu_arw_ben_urd_cic_sid_pan_anl_krd_sun_bos_ven_pol_bam_mao_tha_tig_tml_zul_bem_azi_por_fre_aze_akn_vie_chh_dgb_lda_ewe	-0.811788063480365	-1.95671532840919	0.0533803836169396
377	aeg_bul_akn_ben_heb_owc_wly_pan_uzb_aze_moo_ind_zul_krd_ukr_bsq_grk_amh_ses_mnd_mol_hin_lda_swe_igb_rom_hun_cic_yor_fin_alb_mlt_geo_ita_slo_svk_glc_sod_gam_spa_est_ven_mly_arw_bat_jpn_knd_kor_ctl_pol_ewe_fre_jav_afr_chh_mao_cnt_scr_tsw_lat_hau_mcd_eng_cze_ger_qcu_lit_bos_nor_swa_anl_por_tig_prs_sun_dut_dgb_urd_bem_tag_tha_amr_tml_xho_tsn_azi_guj_rus_tur_bam_vie_sid_fbf_swt_dyu	-0.0426695496533033	-0.100502977193455	0.920161366652321
378	wly_rus_ven_ben_amh_gam_mlt_fre_uzb_azi_tsw_jav_swt_urd_slo_bsq_cze_sid_xho_mnd_rom_ukr_dgb_pan_lda_lat_hun_tsn_akn_fin_grk_chh_geo_prs_lit_scr_ger_heb_anl_krd_est_moo_ind_dut_mly_jpn_knd_kor_bos_swe_yor_afr_bat_glc_amr_mao_cnt_ctl_dyu_mcd_aeg_nor_ita_eng_hin_qcu_pol_por_arw_bem_hau_svk_tig_spa_sun_mol_igb_bul_ewe_tag_tha_owc_tml_fbf_ses_aze_guj_alb_tur_cic_vie_sod_swa_zul_bam	0.205076160307007	0.483680602679713	0.629749488126267
379	gam_grk_lda_rom_hau_tig_amr_ita_uzb_tur_yor_bat_xho_rus_mol_bsq_lit_heb_igb_cnt_nor_pan_dyu_spa_swt_lat_fin_moo_tsw_est_ben_aeg_geo_eng_glc_ctl_scr_chh_sid_afr_hun_tsn_sun_bul_mly_jpn_knd_kor_ger_prs_dgb_alb_jav_svk_amh_tag_mnd_ukr_bam_mcd_owc_por_pol_hin_guj_qcu_fre_dut_bos_ven_mlt_krd_anl_slo_ind_swe_cic_cze_swa_mao_tha_wly_tml_bem_fbf_azi_arw_urd_aze_ses_vie_sod_akn_ewe_zul	-0.0497090471294865	-0.117328030048035	0.906853130792415
380	amh_krd_ses_grk_wly_anl_sod_bos_azi_tur_igb_ind_bem_rus_ita_bsq_ben_mlt_cic_cnt_eng_rom_swa_prs_tsn_ukr_est_ven_bam_fin_nor_chh_geo_urd_alb_ger_scr_heb_aeg_swe_hun_dgb_bat_lat_sun_jpn_tml_kor_svk_fre_zul_slo_mly_hin_sid_jav_mnd_lit_fbf_mcd_hau_cze_ctl_afr_mol_qcu_pan_por_dut_moo_amr_glc_tig_guj_tag_bul_ewe_spa_lda_mao_tha_gam_knd_dyu_yor_uzb_arw_pol_aze_tsw_vie_owc_swt_akn_xho	-0.360869257819235	-0.854416603644025	0.395069810500656
381	chh_fre_zul_ita_sid_gam_amh_urd_tur_aze_yor_bat_moo_prs_ctl_bsq_cze_tig_dyu_cnt_arw_rus_fbf_lat_swa_ukr_hun_akn_tsw_fin_nor_wly_geo_glc_krd_svk_slo_sod_amr_bos_est_igb_jav_pol_mao_jpn_tml_kor_scr_mcd_ven_bul_mly_hin_aeg_ind_mnd_eng_bem_mol_mlt_rom_alb_guj_swe_qcu_ben_spa_ger_swt_heb_grk_owc_lit_tag_dut_cic_por_bam_sun_tha_hau_knd_ses_ewe_uzb_pan_afr_azi_xho_vie_anl_tsn_dgb_lda	0.023357698308123	0.0550085023825785	0.9562496920041
382	wly_krd_xho_guj_heb_mlt_sod_afr_tur_azi_cic_ind_tsw_ctl_svk_bsq_swe_sid_lda_cnt_rus_ger_ses_prs_ven_cze_fin_swt_swa_est_lat_amr_geo_dut_grk_pan_bos_aeg_chh_mcd_hun_zul_tag_bul_mao_jpn_knd_kor_urd_arw_akn_nor_sun_spa_gam_jav_mnd_mol_dgb_ita_anl_por_glc_pol_alb_qcu_slo_ben_eng_dyu_owc_lit_hau_rom_mly_scr_yor_hin_tsn_bat_tha_amh_tml_moo_bam_aze_ukr_fre_uzb_igb_vie_tig_bem_ewe_fbf	0.0151773206433779	0.0357800124539834	0.971534457797743
383	amr_ukr_bam_swe_hau_aeg_owc_fre_aze_tur_akn_tag_cic_arw_cze_bsq_eng_sid_swa_cnt_nor_urd_moo_hin_tsw_dut_hun_xho_lda_fin_glc_tig_geo_guj_mol_ben_lit_wly_chh_ita_est_ewe_bat_prs_ind_jpn_tml_kor_slo_bos_bem_scr_mao_rus_gam_jav_mnd_pol_swt_spa_anl_lat_mcd_grk_por_qcu_ctl_pan_alb_dgb_sod_bul_amh_rom_mly_svk_fbf_krd_dyu_sun_tha_mlt_knd_tsn_ven_azi_ger_afr_uzb_ses_vie_heb_igb_zul_yor	-0.175373798279048	-0.413833965650121	0.679948521194399
384	aeg_prs_moo_guj_sid_amr_owc_alb_aze_tur_cic_jav_igb_afr_urd_bsq_bul_mlt_swa_cnt_pan_ctl_xho_bos_ses_glc_fin_tsn_lda_hun_hin_sod_geo_eng_mol_lit_slo_heb_tig_spa_est_dgb_ind_lat_mao_jpn_knd_kor_rus_arw_bam_ita_tag_svk_chh_sun_mnd_dut_ven_nor_gam_krd_ben_cze_fre_qcu_pol_por_ukr_dyu_wly_mcd_anl_scr_bat_ger_yor_grk_ewe_mly_tha_amh_tml_fbf_akn_azi_rom_swe_uzb_bem_vie_hau_tsw_zul_swt	-0.727434944427264	-1.75040922741221	0.0833455934064633
385	aeg_ben_fbf_swe_wly_amh_owc_lit_uzb_tur_igb_sun_dgb_ctl_krd_bsq_arw_hau_akn_cnt_glc_pan_cic_dut_moo_urd_fin_bam_ven_est_spa_amr_geo_mcd_por_ukr_rom_sod_sid_rus_hun_tsw_mao_hin_tag_jpn_tml_kor_slo_nor_zul_scr_jav_cze_anl_mly_mnd_svk_bem_pol_heb_mol_alb_lat_eng_qcu_afr_fre_guj_tsn_tig_bul_mlt_bos_bat_grk_swt_prs_dyu_ind_tha_gam_knd_lda_ewe_azi_ita_ger_aze_xho_vie_chh_yor_swa_ses	0.364803369295922	0.859867103776032	0.392073473687672
386	amh_por_tsn_slo_heb_hau_wly_mcd_aze_azi_ven_sun_fbf_guj_glc_bsq_scr_mlt_yor_mnd_mol_cze_dyu_lat_cic_eng_est_moo_ewe_hun_krd_owc_geo_lit_rom_ita_arw_tig_chh_spa_fin_zul_jav_pan_tag_jpn_knd_kor_urd_ger_ses_ctl_mao_bos_sid_bat_cnt_rus_bam_ukr_sod_svk_dut_afr_fre_qcu_grk_swe_ben_dgb_anl_hin_aeg_bul_ind_alb_lda_prs_akn_mly_tha_amr_tml_xho_swa_uzb_pol_nor_tur_igb_vie_gam_bem_swt_tsw	0.793154329592483	1.88913495846959	0.0619895267363491
387	sid_arw_igb_bul_amh_wly_gam_glc_uzb_aze_ewe_ind_fbf_grk_rus_bsq_bos_heb_ses_cnt_mcd_ctl_swt_nor_bam_fre_est_yor_tsn_fin_afr_mlt_geo_mol_ger_lit_ben_amr_hau_guj_hun_akn_tag_por_mao_jpn_knd_kor_hin_spa_swa_lat_jav_krd_owc_sun_mnd_svk_xho_ukr_chh_cze_ita_alb_prs_qcu_rom_slo_scr_dgb_tig_urd_anl_eng_bat_pol_bem_swe_moo_mly_tha_aeg_tml_lda_cic_azi_dut_pan_tur_tsw_vie_sod_ven_dyu_zul	-0.899236092279951	-2.17642124128239	0.0320568375462345
388	owc_ukr_fbf_spa_tig_chh_sid_slo_uzb_aze_bem_jav_ewe_urd_scr_bsq_ben_amh_swt_mnd_ita_cze_swa_guj_yor_mol_fin_zul_dgb_hun_lat_amr_geo_rom_fre_arw_prs_wly_anl_dut_est_tsn_mly_pol_bat_jpn_tml_kor_eng_hin_akn_lit_tag_swe_sod_sun_cnt_glc_ses_afr_gam_bos_nor_mcd_rus_qcu_alb_ctl_por_bam_heb_ger_aeg_pan_ind_bul_moo_grk_lda_mao_tha_mlt_knd_tsw_dyu_tur_svk_krd_azi_ven_vie_hau_igb_xho_cic	-0.135348141409285	-0.319298356160866	0.750216386376561
389	mlt_bul_moo_svk_tig_heb_wly_guj_uzb_aze_tsw_mao_bam_spa_por_bsq_fre_amr_fbf_cnt_eng_pol_igb_bos_ses_rom_hun_zul_swt_est_prs_chh_geo_glc_ctl_nor_ger_aeg_sod_ben_fin_dgb_sun_dut_tag_jpn_knd_kor_grk_alb_xho_cze_mly_lat_amh_jav_mnd_krd_lda_mol_sid_lit_arw_ukr_hin_qcu_ita_pan_rus_bem_anl_urd_owc_mcd_ind_scr_dyu_afr_yor_bat_tha_gam_tml_tsn_cic_tur_slo_swe_azi_ewe_vie_hau_swa_ven_akn	-0.206118962066766	-0.48730708720369	0.627187419037678
390	gam_eng_dgb_grk_wly_chh_aeg_urd_aze_tur_akn_bat_yor_bul_cze_bsq_ukr_anl_moo_mnd_arw_dut_swt_swe_ewe_slo_fin_lda_bam_hun_ctl_hau_geo_spa_afr_pan_ger_sid_sod_bos_est_ses_ind_ben_jav_jpn_knd_kor_fre_rus_zul_alb_tag_prs_mlt_sun_cnt_rom_cic_ita_tig_pol_lit_mcd_scr_qcu_lat_krd_glc_xho_amh_mol_heb_hin_mao_por_swa_nor_ven_mly_tha_amr_tml_fbf_bem_azi_svk_guj_uzb_tsw_vie_owc_tsn_dyu_igb	-1.13148765112762	-2.79152929166604	0.00636671899449137
391	amh_ben_cic_bul_chh_amr_hau_ukr_azi_tur_fbf_tag_ewe_pan_alb_bsq_slo_wly_swa_cnt_lat_eng_bem_ger_swt_pol_fin_ses_zul_hun_dut_sid_geo_swe_rus_ita_arw_owc_aeg_glc_est_lda_bat_bos_sun_jpn_knd_kor_rom_hin_yor_grk_mao_fre_sod_mly_mnd_mcd_igb_urd_mlt_mol_nor_svk_spa_qcu_prs_scr_cze_xho_heb_guj_anl_por_jav_afr_ven_ctl_tsw_ind_tha_tig_tml_dyu_moo_aze_krd_lit_uzb_dgb_vie_gam_akn_tsn_bam	0.0473863554377269	0.111558317427654	0.911414043909647
392	owc_afr_lda_dut_heb_wly_sod_rom_tur_azi_igb_mly_tsn_hin_fre_bsq_pol_sid_swa_mnd_bul_prs_ven_slo_akn_por_fin_yor_fbf_hun_bos_chh_geo_ita_grk_lat_mol_gam_aeg_eng_est_moo_bat_ben_jav_jpn_tml_kor_swe_glc_bem_guj_ind_mcd_hau_tag_cnt_rus_ses_svk_amh_ukr_urd_pan_krd_qcu_arw_nor_ctl_cic_mlt_scr_amr_spa_mao_alb_ewe_cze_swt_sun_tha_anl_knd_tsw_dyu_uzb_lit_ger_aze_zul_vie_tig_dgb_bam_xho	-0.101487360678376	-0.23911902621992	0.811539459392913
393	gam_dut_bem_spa_aeg_tig_mlt_fre_tur_azi_xho_mao_fbf_guj_krd_bsq_por_chh_swt_mnd_mcd_arw_moo_rus_tsw_svk_hun_ven_cic_fin_ben_anl_geo_eng_hin_cze_lit_sod_amh_slo_est_ses_mly_glc_tag_jpn_tml_kor_prs_ukr_tsn_bos_ind_afr_heb_sun_cnt_bul_dyu_urd_wly_swe_ita_rom_pol_qcu_alb_mol_nor_yor_sid_ctl_owc_scr_jav_grk_dgb_ger_lda_bat_tha_amr_knd_swa_ewe_aze_lat_pan_uzb_zul_vie_hau_igb_akn_bam	0.18580973127035	0.437371433662466	0.66285599218712
394	mlt_hin_akn_rus_owc_anl_sod_prs_aze_tur_bam_mly_dyu_grk_cze_bsq_ben_hau_igb_cnt_mcd_eng_ses_glc_dgb_scr_fin_yor_swa_hun_afr_aeg_geo_fre_alb_mol_ctl_amh_sid_dut_est_zul_mao_spa_bat_jpn_tml_kor_bos_slo_tsn_swe_jav_lat_chh_tag_mnd_lit_cic_bul_heb_pol_krd_ger_pan_qcu_urd_nor_por_swt_amr_rom_gam_guj_sun_ukr_moo_ita_tsw_ind_tha_tig_knd_bem_xho_azi_arw_svk_uzb_ewe_vie_wly_lda_fbf_ven	-0.765787070640895	-1.84431990972776	0.0683200746795408
395	heb_dut_bam_nor_sod_gam_wly_bos_uzb_tur_ewe_tag_dyu_spa_rus_bsq_pol_owc_ses_cnt_ita_ben_tsw_afr_zul_cze_est_ven_akn_fin_lit_anl_geo_slo_rom_lat_urd_hau_tig_mol_hun_igb_jav_pan_mly_jpn_tml_kor_mcd_krd_swa_alb_mao_hin_chh_ind_mnd_swe_dgb_ukr_amr_svk_bul_ger_por_qcu_ctl_prs_grk_fbf_sid_eng_mlt_scr_sun_guj_xho_fre_tsn_bat_tha_amh_knd_cic_bem_azi_glc_arw_aze_swt_vie_aeg_yor_moo_lda	-0.26659605903707	-0.631249130301251	0.529426087668116
396	wly_por_bam_pol_gam_amr_anl_glc_azi_tur_bem_jav_tsw_ita_spa_bsq_bul_chh_tsn_cnt_lat_urd_moo_ukr_ewe_lit_est_xho_igb_hun_grk_sod_geo_mol_swe_pan_ger_aeg_mlt_ctl_fin_ven_mly_eng_ind_jpn_knd_kor_scr_arw_ses_mcd_mao_nor_tig_bat_mnd_slo_swa_dut_heb_fre_hin_bos_ben_qcu_svk_cze_afr_cic_hau_krd_owc_rom_sun_rus_fbf_prs_swt_tag_tha_amh_tml_lda_dgb_uzb_guj_alb_aze_akn_vie_sid_yor_dyu_zul	-0.528249508191959	-1.25823854466106	0.211455290485724
397	amh_guj_xho_prs_heb_tig_anl_bul_aze_uzb_moo_bat_ven_cze_slo_bsq_krd_amr_swa_cnt_glc_grk_ewe_swe_dyu_pol_hun_akn_tsn_est_urd_aeg_geo_lat_alb_spa_ger_sod_mlt_por_fin_bem_ind_lit_sun_jpn_knd_kor_afr_nor_fbf_eng_mao_pan_wly_tag_mnd_mcd_ses_svk_chh_dut_bos_mol_rom_qcu_ben_hin_arw_igb_owc_rus_sid_scr_mly_ctl_yor_ita_bam_jav_tha_hau_tml_dgb_zul_tur_ukr_fre_azi_swt_vie_gam_cic_tsw_lda	-0.688089957484438	-1.64857644395556	0.102608754340758
398	mlt_scr_ewe_rus_heb_tig_sid_slo_aze_tur_cic_mao_igb_ben_krd_bsq_ctl_sod_ven_mnd_nor_ita_tsw_fre_bem_ger_fin_ses_dyu_hun_pol_amh_geo_mol_prs_svk_arw_aeg_owc_glc_est_lda_bat_ukr_ind_jpn_tml_kor_bos_bul_bam_lat_mly_dut_gam_jav_cnt_alb_akn_grk_wly_eng_spa_por_mcd_qcu_hin_afr_swe_fbf_hau_rom_amr_pan_sun_lit_swa_cze_yor_tag_tha_chh_knd_zul_tsn_uzb_guj_urd_azi_swt_vie_anl_moo_xho_dgb	-0.235226912235906	-0.556151141897828	0.579443200365469
399	sod_glc_moo_alb_gam_amr_sid_fre_azi_tur_dgb_mao_ewe_mol_cze_bsq_bul_chh_fbf_cnt_lit_ita_bam_lat_bem_prs_est_dyu_zul_fin_hin_anl_geo_ctl_dut_rom_bos_amh_wly_arw_hun_tsn_mly_por_jav_jpn_knd_kor_rus_eng_lda_guj_tag_svk_tig_bat_mnd_afr_akn_krd_heb_ger_slo_mcd_scr_qcu_pan_nor_grk_igb_hau_spa_mlt_ukr_sun_pol_ven_swe_xho_ind_tha_owc_tml_cic_ses_aze_urd_ben_uzb_tsw_vie_aeg_yor_swa_swt	-0.149150107980488	-0.352758287477303	0.72506790310124
400	chh_guj_ses_krd_sid_anl_owc_grk_uzb_aze_dyu_jav_cic_swe_rus_bsq_hin_aeg_fbf_cnt_rom_pol_swa_bos_igb_spa_est_tsw_ven_fin_ger_wly_geo_ctl_prs_afr_nor_heb_sod_fre_hun_yor_tag_mcd_bat_jpn_tml_kor_ben_lit_zul_bul_ind_pan_gam_mly_mnd_slo_moo_lat_mlt_eng_arw_mol_scr_qcu_dut_ita_ukr_xho_tig_urd_hau_alb_mao_svk_swt_cze_akn_sun_tha_amh_knd_lda_bem_azi_por_glc_tur_ewe_vie_amr_dgb_bam_tsn	-0.675448256834388	-1.61795852490576	0.109058364663018
401	tig_svk_ewe_por_mlt_amh_sid_pan_tur_azi_zul_tag_ses_prs_mcd_bsq_urd_wly_igb_cnt_arw_slo_swa_eng_dyu_scr_est_fbf_swt_fin_nor_gam_geo_ukr_rom_alb_afr_amr_chh_krd_hun_bam_mly_ctl_jav_jpn_tml_kor_spa_bul_ven_swe_bat_mol_owc_mao_mnd_fre_dgb_bos_aeg_rus_ita_ben_ger_qcu_grk_lit_guj_tsn_heb_cze_sod_lat_ind_hin_tsw_glc_bem_sun_tha_anl_knd_akn_xho_uzb_pol_dut_aze_lda_vie_hau_moo_yor_cic	0.272867742375208	0.643182113065621	0.521688692891004
402	anl_svk_fbf_bos_hau_amh_tig_prs_aze_uzb_bam_ind_dyu_arw_grk_bsq_urd_aeg_bem_cnt_rus_krd_igb_nor_zul_ctl_est_ven_swa_fin_scr_amr_geo_bul_spa_cze_lat_wly_sod_dut_hun_swt_mao_mol_mly_jpn_tml_kor_ukr_guj_akn_afr_jav_pol_heb_bat_mnd_por_xho_lit_chh_slo_mcd_ben_fre_qcu_glc_ger_eng_moo_mlt_ita_owc_hin_sun_alb_ewe_rom_ses_tag_tha_gam_knd_yor_lda_azi_pan_swe_tur_tsw_vie_sid_cic_dgb_tsn	-0.317030040939115	-0.749824015122488	0.455253380775164
403	gam_afr_ses_rom_amr_anl_heb_fre_azi_uzb_dgb_sun_igb_guj_bos_bsq_rus_mlt_swt_mnd_ger_ctl_yor_krd_xho_alb_est_bem_akn_fin_mcd_chh_geo_svk_swe_mol_ita_tig_amh_pan_hun_swa_tag_hin_mly_jpn_knd_kor_bul_pol_lda_cze_ind_urd_owc_jav_cnt_lit_ven_arw_sid_ben_por_nor_scr_qcu_eng_glc_lat_tsn_aeg_dut_wly_slo_bat_ukr_moo_spa_zul_mao_tha_hau_tml_cic_bam_tur_prs_grk_aze_ewe_vie_sod_tsw_fbf_dyu	0.147776903538134	0.347791327164773	0.728782843649532
404	owc_urd_fbf_lit_tig_heb_sid_pol_azi_aze_akn_jav_swt_ben_scr_bsq_rus_mlt_swa_cnt_grk_ukr_tsw_afr_tsn_cze_fin_bem_moo_est_rom_aeg_geo_por_nor_bos_glc_amh_wly_prs_hun_igb_sun_hin_mao_jpn_tml_kor_guj_ctl_dyu_arw_ind_bul_anl_tag_mnd_lat_lda_fre_chh_svk_mcd_alb_ger_qcu_slo_pan_mol_cic_hau_spa_sod_eng_bat_swe_bam_dut_ven_mly_tha_amr_knd_yor_dgb_uzb_ita_krd_tur_ewe_vie_gam_ses_xho_zul	-0.268326925402407	-0.634266582045748	0.527463971720412
405	hau_rus_swt_lit_mlt_tig_heb_swe_azi_tur_zul_sun_fbf_svk_grk_bsq_slo_aeg_igb_cnt_rom_arw_dyu_afr_tsw_bul_est_tsn_ven_fin_por_amr_geo_spa_mol_ukr_krd_amh_owc_cze_hun_yor_jav_alb_ind_jpn_tml_kor_ctl_eng_bem_pan_mao_scr_sid_bat_mnd_lat_ses_dut_wly_urd_fre_nor_hin_qcu_ben_pol_ita_akn_gam_mcd_chh_glc_mly_ger_cic_guj_dgb_tag_tha_sod_knd_xho_bam_aze_prs_bos_uzb_swa_vie_anl_lda_ewe_moo	-0.736406355752852	-1.76353481604054	0.0810946269551179
406	anl_mcd_ewe_fre_tig_wly_aeg_eng_azi_tur_dgb_mly_cic_swe_por_bsq_bul_heb_dyu_mnd_lit_dut_bam_spa_tsn_lat_fin_fbf_xho_hun_pan_sid_geo_svk_ben_pol_afr_amr_sod_ctl_est_akn_sun_hin_jav_jpn_knd_kor_bos_ita_zul_glc_bat_scr_mlt_tag_cnt_grk_igb_alb_hau_nor_prs_slo_mol_qcu_guj_arw_krd_ven_gam_ukr_chh_urd_mao_rus_ses_ger_swa_ind_tha_amh_tml_swt_moo_uzb_cze_rom_aze_lda_vie_owc_bem_yor_tsw	-0.911539099909936	-2.21318976581159	0.0293308405448651
407	mlt_ctl_akn_scr_chh_hau_amr_ita_tur_azi_bam_sun_dgb_mcd_ger_bsq_por_anl_zul_cnt_hin_swe_ses_slo_igb_lat_fin_ewe_dyu_hun_svk_heb_geo_rom_grk_pol_urd_amh_gam_ukr_est_fbf_mao_nor_bat_jpn_knd_kor_mol_pan_ven_bos_ind_bul_sod_mly_mnd_spa_swa_krd_wly_cze_dut_ben_arw_qcu_eng_rus_guj_cic_owc_alb_sid_afr_jav_prs_xho_glc_lda_tag_tha_tig_tml_bem_yor_aze_fre_lit_uzb_swt_vie_aeg_tsw_moo_tsn	-1.21891892883983	-3.02128166408983	0.003250644894499
408	amh_dut_xho_bul_hau_mlt_wly_nor_tur_azi_cic_mly_fbf_lat_pol_bsq_bos_heb_bem_cnt_mcd_rus_ses_alb_akn_hin_est_tsn_swt_hun_arw_owc_geo_guj_fre_spa_ctl_amr_tig_krd_fin_zul_sun_rom_bat_jpn_tml_kor_mol_prs_yor_ukr_jav_ben_chh_mao_mnd_pan_dgb_afr_sod_lit_glc_por_urd_qcu_swe_scr_ita_lda_gam_svk_sid_grk_ind_ger_moo_slo_ewe_tag_tha_anl_knd_bam_igb_aze_eng_cze_uzb_dyu_vie_aeg_swa_ven_tsw	-1.33709079238253	-3.33605024509603	0.0012223451350639
409	tig_nor_bam_ita_amr_amh_chh_pan_aze_uzb_lda_ind_ses_scr_urd_bsq_prs_aeg_swt_cnt_mol_hin_tsn_afr_xho_rom_hun_ven_ewe_fin_spa_wly_geo_bul_arw_rus_fre_gam_owc_guj_est_tsw_bat_glc_jav_jpn_knd_kor_ukr_ger_swa_ctl_mao_lit_anl_sun_mnd_dut_igb_swe_heb_grk_mcd_svk_bos_qcu_alb_lat_krd_fbf_mlt_por_sod_cze_mly_eng_cic_pol_bem_tag_tha_sid_tml_dgb_dyu_azi_ben_slo_tur_yor_vie_hau_zul_akn_moo	0.175657881146778	0.413271002297891	0.680359434437036
410	sod_svk_swa_por_wly_tig_aeg_arw_tur_aze_igb_ind_xho_bul_rus_bsq_scr_mlt_ewe_cnt_krd_fre_swt_pol_cic_dut_hun_tsn_moo_est_mcd_amh_geo_grk_ita_nor_spa_anl_gam_afr_fin_bem_tag_ctl_jav_jpn_knd_kor_alb_lat_fbf_lit_mly_guj_chh_mao_mnd_pan_ven_slo_hau_cze_ben_rom_mol_qcu_glc_swe_bos_ses_sid_hin_amr_urd_bat_ger_lda_eng_yor_sun_tha_heb_tml_akn_dgb_azi_prs_ukr_uzb_bam_vie_owc_dyu_zul_tsw	-0.469252643193874	-1.11393644288982	0.268177118939717
411	sod_urd_tsn_rom_chh_heb_amh_nor_aze_uzb_swt_tag_xho_mol_swe_bsq_ger_amr_dgb_mnd_alb_guj_ses_lit_igb_pol_hun_akn_ven_est_bos_sid_geo_mcd_cze_pan_eng_aeg_hau_svk_fin_fbf_mao_fre_jav_jpn_knd_kor_rus_arw_lda_spa_mly_afr_tig_ind_cnt_ukr_bem_por_gam_krd_grk_hin_dut_qcu_scr_ita_ctl_yor_wly_prs_owc_bul_sun_glc_moo_ben_dyu_bat_tha_anl_tml_ewe_cic_azi_slo_lat_tur_tsw_vie_mlt_bam_swa_zul	-0.910509060061962	-2.20429742637538	0.0299708391590317
412	hau_rom_swa_glc_aeg_chh_gam_svk_azi_tur_lda_mao_ewe_spa_cze_bsq_fre_amh_igb_cnt_guj_eng_cic_alb_ses_arw_est_yor_moo_fin_scr_sid_geo_grk_slo_ukr_mol_amr_mlt_hin_hun_tsn_bat_swe_jav_jpn_knd_kor_bos_bul_zul_mcd_mly_krd_owc_sun_mnd_por_tsw_ctl_wly_ben_prs_urd_pol_qcu_lat_afr_ger_dyu_heb_dut_tig_nor_tag_ita_xho_lit_ven_ind_tha_anl_tml_fbf_bem_aze_rus_pan_uzb_swt_vie_sod_akn_dgb_bam	-0.324434626528239	-0.768064548029757	0.444394711098394
413	sod_lit_lda_mol_heb_amr_mlt_glc_azi_uzb_zul_sun_tsw_alb_rus_bsq_fre_sid_xho_cnt_ctl_scr_dyu_pan_igb_swe_est_bam_akn_hun_bul_wly_geo_prs_nor_lat_bos_tig_amh_svk_fin_tsn_bat_por_mao_jpn_knd_kor_pol_krd_ewe_guj_tag_ita_hau_mly_mnd_hin_ses_arw_anl_grk_ukr_dut_afr_qcu_ger_eng_rom_dgb_owc_urd_aeg_ben_jav_mcd_fbf_cze_bem_ind_tha_gam_tml_ven_cic_tur_spa_slo_aze_swt_vie_chh_moo_yor_swa	1.05528466023173	2.53564443084137	0.012892253708359
414	hau_slo_akn_dut_aeg_sod_heb_eng_aze_tur_dyu_bat_tsn_guj_bos_bsq_ger_wly_swa_mnd_krd_mol_zul_afr_dgb_bul_est_moo_bem_hun_ukr_anl_geo_mcd_fre_rom_ita_gam_owc_ben_fin_ses_jav_pol_ind_jpn_tml_kor_svk_rus_ewe_lit_tag_urd_chh_mly_cnt_nor_swt_hin_mlt_ctl_alb_lat_swe_qcu_grk_scr_pan_xho_tig_por_sid_prs_mao_glc_tsw_arw_ven_sun_tha_amh_knd_yor_bam_uzb_spa_cze_azi_lda_vie_amr_igb_cic_fbf	-0.414790661503164	-0.984576862291958	0.327386537540056
415	wly_dut_xho_ctl_sod_sid_amh_bul_tur_azi_ewe_mly_bam_urd_pol_bsq_ukr_anl_lda_cnt_afr_swe_dyu_guj_moo_glc_fin_tsn_dgb_est_rom_aeg_geo_scr_rus_svk_grk_chh_tig_hin_hun_akn_bat_prs_sun_jpn_tml_kor_cze_krd_swa_eng_mao_mol_owc_tag_mnd_nor_yor_ben_hau_por_ita_spa_alb_qcu_ger_lit_slo_ses_gam_arw_mlt_bos_ind_lat_tsw_fre_igb_jav_tha_amr_knd_ven_fbf_uzb_mcd_pan_aze_swt_vie_heb_cic_zul_bem	-0.534579552375076	-1.27414439799811	0.205787048825388
416	chh_lit_zul_ger_amh_anl_aeg_bos_azi_tur_igb_mly_swa_hin_krd_bsq_glc_gam_dyu_cnt_afr_prs_tsw_eng_cic_dut_fin_akn_bam_hun_slo_owc_geo_lat_fre_por_svk_amr_hau_mcd_est_tsn_bat_guj_jav_jpn_knd_kor_cze_nor_swt_pol_mao_rus_mlt_tag_mnd_spa_ewe_scr_sid_arw_swe_ctl_grk_qcu_bul_ita_pan_lda_sod_ukr_tig_mol_ind_alb_fbf_urd_dgb_sun_tha_wly_tml_ven_bem_aze_ben_rom_uzb_ses_vie_heb_yor_xho_moo	-0.168109972302237	-0.3968394313959	0.692395068198723
417	owc_mcd_tsn_grk_amr_amh_aeg_guj_aze_tur_cic_mao_ven_arw_rom_bsq_por_heb_fbf_mnd_lit_ita_bem_lat_igb_prs_hun_moo_yor_est_dut_chh_geo_alb_ger_fre_spa_sid_tig_nor_fin_dgb_tag_mol_mly_jpn_knd_kor_ukr_eng_swa_hin_ind_pol_anl_jav_cnt_svk_zul_cze_gam_scr_slo_afr_glc_qcu_krd_rus_ben_swt_mlt_pan_sod_bul_bat_urd_akn_swe_ewe_sun_tha_hau_tml_bam_dyu_uzb_bos_ctl_azi_lda_vie_wly_tsw_ses_xho	0.0310299815823952	0.0730195186724165	0.941947402520513
418	owc_glc_dyu_fre_amr_sod_aeg_grk_aze_uzb_zul_tag_ven_krd_lat_bsq_ukr_amh_akn_cnt_svk_nor_ses_spa_bam_lit_fin_xho_tsw_hun_arw_gam_geo_dut_bos_cze_ben_chh_heb_pan_est_swa_sun_eng_mly_jpn_tml_kor_pol_scr_yor_rus_bat_ita_tig_mao_mnd_mol_lda_urd_sid_ctl_swe_afr_ger_qcu_prs_rom_guj_tsn_wly_bul_mlt_por_jav_alb_swt_mcd_dgb_ind_tha_hau_knd_ewe_fbf_azi_hin_slo_tur_cic_vie_anl_bem_moo_igb	-0.0696096836941026	-0.163901677190909	0.870164224766856
419	amr_krd_moo_hin_heb_amh_sid_prs_aze_uzb_bam_bat_yor_bos_dut_bsq_rom_mlt_dyu_mnd_mcd_bul_bem_ita_tsn_grk_hun_xho_swa_fin_fre_sod_geo_rus_glc_swe_pol_owc_tig_ben_est_ewe_tag_ukr_ind_jpn_tml_kor_afr_guj_dgb_svk_mao_alb_gam_sun_cnt_eng_ven_ctl_chh_nor_lit_mol_urd_qcu_scr_pan_ger_lda_wly_spa_anl_cze_mly_arw_akn_por_zul_jav_tha_aeg_knd_cic_ses_azi_slo_lat_tur_igb_vie_hau_tsw_swt_fbf	-0.480779709344402	-1.14194804030049	0.256407281688111
420	mlt_swe_swa_spa_amr_wly_sod_lit_uzb_azi_dyu_mly_ven_por_pan_bsq_alb_tig_cic_mnd_lat_krd_dgb_ita_moo_bos_fin_swt_ewe_hun_ctl_amh_geo_bul_eng_guj_urd_owc_gam_dut_est_fbf_tag_slo_jav_jpn_knd_kor_rom_fre_bam_svk_ind_arw_aeg_sun_cnt_pol_igb_mol_anl_grk_rus_glc_mcd_qcu_hin_scr_prs_zul_sid_ukr_chh_afr_mao_ben_ses_ger_bem_bat_tha_heb_tml_tsw_tsn_tur_cze_nor_aze_akn_vie_hau_yor_xho_lda	0.128957526839648	0.303514227682566	0.762175973559657
421	gam_guj_tsw_fre_aeg_wly_amr_prs_tur_azi_tsn_mly_ven_pol_ben_bsq_afr_hau_lda_mnd_mol_rus_swt_slo_igb_por_fin_akn_yor_hun_krd_sod_geo_rom_bul_urd_grk_sid_chh_pan_est_ewe_tag_arw_bat_jpn_knd_kor_bos_dut_bem_ukr_sun_ita_owc_ind_cnt_glc_moo_lat_anl_mcd_nor_lit_spa_qcu_scr_ctl_hin_zul_mlt_ger_amh_alb_mao_cze_xho_svk_bam_jav_tha_heb_tml_fbf_ses_aze_eng_swe_uzb_swa_vie_tig_cic_dyu_dgb	0.321380613997781	0.757091480014166	0.450908936668757
422	owc_bul_swa_glc_anl_amh_sid_grk_uzb_tur_bam_tag_yor_urd_ukr_bsq_arw_sod_cic_cnt_mol_lat_ses_por_akn_ger_hun_zul_swt_fin_prs_gam_geo_lit_eng_swe_bos_heb_wly_mcd_est_igb_mao_krd_ind_jpn_knd_kor_slo_alb_ewe_rom_jav_pan_tig_mly_mnd_spa_lda_nor_hau_ben_cze_hin_rus_qcu_pol_svk_guj_dgb_chh_dut_mlt_afr_sun_scr_tsn_ita_dyu_bat_tha_aeg_tml_fbf_tsw_azi_fre_ctl_aze_xho_vie_amr_moo_ven_bem	-0.297167900250226	-0.704433375246759	0.482923221048082
423	amr_hin_lda_prs_heb_sid_anl_glc_uzb_azi_swa_jav_akn_lit_alb_bsq_bul_sod_xho_mnd_ger_dut_fbf_ita_igb_guj_est_bem_swt_fin_krd_chh_geo_eng_rus_mcd_arw_aeg_tig_grk_hun_cic_sun_afr_bat_jpn_tml_kor_urd_pan_yor_swe_mly_bos_gam_ind_cnt_mol_dyu_por_wly_ben_fre_ctl_scr_qcu_pol_rom_cze_ses_amh_svk_owc_nor_tag_lat_tsn_spa_ven_mao_tha_mlt_knd_tsw_bam_tur_ukr_slo_aze_zul_vie_hau_ewe_moo_dgb	-0.893461133501319	-2.16860109545637	0.0326642842349063
424	gam_rus_xho_dut_chh_owc_mlt_afr_azi_uzb_zul_sun_dyu_scr_cze_bsq_rom_tig_akn_mnd_lit_lat_tsw_pol_cic_urd_fin_moo_ewe_est_ita_sid_geo_guj_eng_swe_hin_amr_sod_spa_hun_swt_mao_grk_ind_jpn_tml_kor_krd_bos_yor_por_tag_fre_aeg_mly_cnt_ben_swa_ukr_amh_ctl_bul_alb_pan_qcu_prs_svk_nor_tsn_anl_mol_heb_slo_jav_ger_ses_glc_igb_bat_tha_hau_knd_bem_fbf_aze_arw_mcd_tur_bam_vie_wly_ven_dgb_lda	0.33309260649986	0.78486350406804	0.43452839481334
425	anl_grk_lda_alb_heb_sid_amr_svk_aze_tur_akn_mly_igb_ger_guj_bsq_spa_gam_bam_mnd_slo_lit_dyu_pan_ven_cze_fin_xho_dgb_hun_scr_wly_geo_urd_dut_hin_nor_hau_mlt_afr_est_bem_ind_fre_sun_jpn_knd_kor_rus_lat_ses_ctl_bat_por_amh_jav_cnt_swe_moo_ita_tig_pol_rom_ukr_mol_qcu_bul_ben_mcd_swa_aeg_arw_owc_eng_mao_bos_cic_krd_tsn_tag_tha_sod_tml_yor_swt_azi_prs_glc_uzb_ewe_vie_chh_zul_tsw_fbf	0.26131934635513	0.615585310044918	0.539671839888494
426	mlt_bul_lda_ben_tig_gam_sid_ita_tur_uzb_bem_jav_swa_lat_prs_bsq_eng_amh_tsn_mnd_lit_por_akn_glc_tsw_hin_est_ses_xho_hun_afr_amr_geo_spa_mcd_guj_rus_wly_hau_krd_fin_dgb_mly_urd_mao_jpn_knd_kor_nor_fre_moo_ctl_sun_grk_chh_ind_cnt_ger_zul_arw_sod_scr_ukr_bos_svk_qcu_swe_pan_slo_fbf_aeg_dut_heb_pol_bat_rom_swt_alb_igb_tag_tha_owc_tml_ewe_ven_aze_cze_mol_azi_bam_vie_anl_dyu_yor_cic	-0.436054130689247	-1.03779098448906	0.302058149667593
427	sod_prs_tsn_mol_tig_hau_aeg_afr_azi_uzb_dgb_ind_zul_ita_ben_bsq_hin_amr_cic_cnt_rom_glc_swt_ctl_xho_rus_hun_ses_ven_est_bul_gam_geo_urd_guj_alb_eng_sid_chh_lat_fin_swa_mao_ger_jav_jpn_knd_kor_nor_svk_yor_por_sun_grk_heb_tag_mnd_dut_dyu_ukr_mlt_swe_cze_arw_krd_qcu_bos_pol_scr_fbf_amh_pan_anl_fre_bat_slo_tsw_mcd_moo_mly_tha_owc_tml_bam_lda_aze_lit_spa_tur_bem_vie_wly_igb_akn_ewe	-0.0412346702856832	-0.0970285670064931	0.922912506272789
428	hau_ctl_dyu_guj_heb_gam_chh_ita_azi_tur_bam_ind_swt_lat_dut_bsq_por_mlt_igb_mnd_bos_prs_akn_urd_tsw_pan_fin_yor_ewe_est_ger_amh_geo_fre_cze_svk_rom_owc_amr_bul_hun_xho_tag_mcd_jav_jpn_knd_kor_mol_ukr_swa_scr_bat_krd_sid_mao_cnt_afr_dgb_lit_tig_arw_nor_ben_rus_qcu_hin_slo_pol_tsn_aeg_swe_sod_grk_sun_glc_zul_spa_ven_mly_tha_anl_tml_fbf_lda_aze_eng_alb_uzb_cic_vie_wly_moo_ses_bem	0.114216987248223	0.268857600326298	0.788634803102632
429	owc_lat_swa_afr_anl_amr_hau_ger_tur_azi_zul_mly_ven_svk_ita_bsq_rus_chh_dyu_cnt_hin_rom_lda_glc_bem_swe_hun_tsn_yor_fin_slo_amh_geo_bos_grk_scr_alb_heb_gam_ukr_est_tsw_tag_fre_jav_jpn_tml_kor_pan_spa_akn_arw_ind_guj_aeg_bat_mnd_lit_xho_dut_sod_cze_ctl_bul_prs_qcu_krd_nor_eng_moo_wly_mcd_mlt_mol_sun_ben_ses_urd_ewe_mao_tha_tig_knd_cic_dgb_aze_pol_por_uzb_bam_vie_sid_fbf_igb_swt	0.473938249366008	1.11754871808209	0.266638479781693
430	mlt_ctl_dyu_eng_tig_aeg_sid_mol_azi_tur_swt_sun_zul_mcd_scr_bsq_lit_chh_bam_mnd_spa_grk_swa_por_lda_fre_hun_cic_akn_est_cze_gam_geo_hin_svk_rus_guj_hau_owc_lat_fin_igb_mly_slo_jav_jpn_tml_kor_swe_ita_xho_rom_ind_urd_amh_mao_cnt_pan_fbf_bos_amr_ukr_bul_pol_ger_qcu_prs_krd_nor_yor_heb_afr_wly_ben_bat_dut_tsw_glc_tsn_tag_tha_sod_knd_ses_moo_aze_alb_arw_uzb_ven_vie_anl_bem_ewe_dgb	-0.892942990519773	-2.16958501010253	0.0325873097150842
431	amh_lat_swt_mol_amr_heb_anl_grk_tur_uzb_swa_mly_dgb_ita_alb_bsq_arw_hau_moo_cnt_glc_ben_cic_por_dyu_prs_hun_fbf_zul_est_urd_mlt_geo_dut_pan_nor_cze_wly_sod_svk_fin_xho_jav_spa_ind_jpn_knd_kor_afr_bul_akn_ger_tag_ctl_sid_bat_mnd_swe_bem_scr_gam_rom_rus_eng_lit_qcu_krd_guj_fre_igb_owc_mcd_aeg_slo_sun_pol_lda_ukr_tsn_mao_tha_chh_tml_tsw_ses_azi_bos_hin_aze_ewe_vie_tig_ven_bam_yor	-0.248797463667282	-0.587284391315637	0.558435867178072
432	chh_fre_akn_pan_anl_aeg_amr_glc_azi_uzb_zul_tag_yor_ita_lat_bsq_dut_tig_lda_mnd_guj_alb_swa_ctl_bam_grk_est_tsn_swt_hun_pol_sid_geo_krd_bos_cze_urd_amh_mlt_slo_fin_cic_mly_prs_sun_jpn_knd_kor_svk_por_fbf_ger_mao_scr_owc_ind_cnt_mol_ses_mcd_hau_afr_bul_lit_spa_qcu_nor_eng_ben_bem_gam_rus_sod_hin_jav_swe_moo_arw_ewe_bat_tha_heb_tml_ven_dyu_aze_rom_ukr_tur_tsw_vie_wly_xho_igb_dgb	-0.138340334456269	-0.325888795111927	0.745240639679826
433	aeg_ben_bem_urd_wly_mlt_chh_cze_uzb_azi_moo_mao_lda_hin_bos_bsq_por_sid_fbf_cnt_arw_pol_yor_ita_zul_swe_hun_akn_dgb_est_spa_heb_geo_ger_guj_alb_pan_tig_gam_lit_fin_cic_ind_nor_bat_jpn_tml_kor_grk_krd_swt_svk_tag_afr_amh_sun_mnd_ukr_ses_glc_amr_prs_lat_mol_bul_qcu_slo_scr_fre_tsw_owc_ctl_anl_rus_mly_dut_dyu_eng_igb_jav_tha_sod_knd_bam_swa_tur_rom_mcd_aze_xho_vie_hau_tsn_ewe_ven	-0.616245063499017	-1.47675703581632	0.143119048093085
434	amr_glc_bem_mcd_mlt_aeg_amh_grk_azi_uzb_ewe_sun_tsn_bos_ita_bsq_eng_chh_akn_cnt_nor_slo_cic_rom_ven_arw_fin_fbf_xho_hun_ger_heb_geo_pol_alb_ben_lat_anl_sod_fre_est_yor_tag_spa_mao_jpn_knd_kor_por_cze_zul_scr_jav_svk_owc_bat_mnd_dut_swt_urd_tig_ukr_bul_ctl_lit_qcu_krd_swe_prs_tsw_wly_guj_gam_rus_mly_pan_bam_mol_igb_ind_tha_sid_tml_dyu_swa_aze_hin_afr_tur_lda_vie_hau_dgb_ses_moo	-0.276492415397996	-0.653692540606777	0.514922973438072
435	sid_krd_tsn_bul_aeg_wly_mlt_por_tur_aze_dgb_ind_akn_rom_mol_bsq_nor_heb_igb_cnt_lit_ben_swt_rus_lda_arw_hun_bem_zul_fin_dut_sod_geo_mcd_urd_swe_glc_owc_amr_pol_est_ses_sun_grk_tag_jpn_tml_kor_svk_ger_ven_ukr_mly_fre_anl_jav_mnd_lat_ewe_pan_gam_scr_guj_alb_eng_qcu_afr_ctl_ita_cic_hau_cze_amh_spa_mao_hin_moo_bos_tsw_bat_tha_chh_knd_yor_swa_azi_prs_slo_uzb_fbf_vie_tig_dyu_xho_bam	0.298127329329049	0.703046589030539	0.483782970674179
436	sod_guj_tsn_urd_amr_gam_mlt_ita_aze_azi_zul_bat_lda_glc_lat_bsq_ctl_hau_dgb_cnt_rom_ben_xho_spa_cic_svk_hun_igb_yor_est_ukr_chh_geo_swe_prs_alb_mol_sid_aeg_eng_fin_tsw_sun_lit_mly_jpn_tml_kor_hin_fre_moo_arw_tag_nor_amh_jav_mnd_dut_dyu_cze_wly_slo_mcd_pan_grk_qcu_bos_scr_pol_ewe_anl_ger_heb_krd_ind_bul_akn_rus_ses_mao_tha_tig_knd_swa_bam_tur_por_afr_uzb_swt_vie_owc_bem_fbf_ven	0.109878624792654	0.258780581998404	0.79637643636729
437	hau_ger_swt_mcd_mlt_sid_chh_afr_uzb_tur_dyu_tag_xho_grk_bos_bsq_prs_heb_dgb_cnt_rus_mol_yor_ctl_bem_pol_est_tsn_bam_fin_spa_owc_geo_nor_ita_cze_lit_anl_amh_swe_hun_ven_ind_ben_jav_jpn_knd_kor_glc_ukr_tsw_slo_mly_guj_aeg_sun_mnd_dut_swa_pan_tig_lat_alb_bul_eng_qcu_scr_urd_fre_zul_gam_svk_sod_rom_bat_krd_akn_arw_lda_mao_tha_wly_tml_igb_moo_aze_hin_por_azi_ses_vie_amr_ewe_cic_fbf	-0.434251958538632	-1.03176310523029	0.304858848234332
438	sod_spa_swa_prs_amr_amh_owc_guj_tur_uzb_igb_ind_bem_krd_swe_bsq_pol_chh_zul_cnt_bul_grk_bam_fre_tsw_eng_hun_dyu_swt_fin_ben_hau_geo_hin_slo_lat_rom_mlt_tig_pan_est_xho_tag_urd_mao_jpn_knd_kor_scr_afr_ewe_lit_mly_nor_gam_bat_mnd_mcd_fbf_dut_aeg_cze_por_bos_ita_qcu_ukr_arw_mol_ses_sid_svk_heb_glc_jav_ctl_cic_ger_tsn_sun_tha_anl_tml_yor_ven_azi_rus_alb_aze_akn_vie_wly_dgb_lda_moo	-0.0105705068210719	-0.0248928783870144	0.980193742972097
439	owc_glc_swa_cze_amh_chh_mlt_ita_aze_uzb_dgb_bat_fbf_slo_fre_bsq_arw_hau_ewe_cnt_rom_bos_zul_alb_cic_mcd_est_akn_yor_fin_bul_amr_geo_nor_ctl_guj_ukr_anl_gam_ben_hun_bem_mao_por_tag_jpn_tml_kor_ger_lat_lda_afr_jav_dut_wly_mly_mnd_swe_xho_spa_aeg_pol_grk_rus_scr_qcu_prs_urd_lit_bam_heb_mol_sod_pan_ind_eng_ven_krd_moo_sun_tha_sid_knd_igb_dyu_azi_hin_svk_tur_swt_vie_tig_tsw_tsn_ses	-0.155529960601662	-0.367873992618951	0.713803130600976
440	sod_scr_bem_eng_aeg_amr_hau_lit_tur_azi_yor_mly_zul_krd_glc_bsq_nor_heb_ven_mnd_svk_ger_ewe_por_tsn_ben_fin_dgb_cic_est_urd_wly_geo_dut_alb_hin_ctl_gam_owc_pan_hun_ses_bat_cze_tag_jpn_knd_kor_lat_fre_tsw_ita_jav_bul_amh_mao_cnt_mol_xho_slo_tig_spa_bos_prs_mcd_qcu_rom_rus_arw_dyu_chh_pol_sid_grk_sun_swe_moo_afr_fbf_ind_tha_mlt_tml_akn_swa_uzb_guj_ukr_aze_bam_vie_anl_lda_swt_igb	-0.234557432358416	-0.554276728187918	0.580719909003771
441	wly_svk_ses_bul_anl_sid_aeg_ita_uzb_tur_xho_bat_igb_urd_scr_bsq_mcd_heb_moo_cnt_swe_pol_swt_ukr_dgb_afr_est_lda_ewe_hun_cze_owc_geo_grk_spa_prs_pan_mlt_gam_ger_fin_akn_mly_eng_ind_jpn_knd_kor_mol_guj_tsn_arw_tag_nor_tig_jav_mnd_hin_cic_lit_amr_por_dut_fre_bos_qcu_krd_ctl_lat_swa_sod_rus_amh_rom_mao_ben_bem_slo_dyu_sun_tha_hau_tml_bam_yor_azi_glc_alb_aze_zul_vie_chh_ven_tsw_fbf	0.277562894180406	0.653357383602922	0.515138001830583
442	anl_svk_moo_bos_sod_amh_mlt_prs_azi_aze_lda_bat_swa_por_arw_bsq_nor_owc_zul_mnd_lit_mcd_ses_ben_akn_alb_est_bem_xho_hun_dut_gam_geo_swe_pan_scr_ita_tig_sid_grk_fin_yor_mly_ger_tag_jpn_knd_kor_spa_rom_bam_cze_ind_mol_amr_mao_cnt_bul_dgb_afr_aeg_rus_krd_glc_lat_qcu_hin_slo_guj_tsn_wly_pol_hau_ukr_jav_fre_dyu_ctl_cic_sun_tha_chh_tml_ewe_ven_uzb_urd_eng_tur_igb_vie_heb_tsw_fbf_swt	-0.421257149782203	-1.00078289108318	0.319528638854937
443	heb_swe_moo_eng_mlt_sod_gam_urd_aze_tur_ven_mly_lda_ita_ger_bsq_bos_wly_ewe_mnd_prs_lat_dyu_nor_fbf_svk_hun_tsw_ses_est_pol_hau_geo_por_ukr_ctl_bul_amh_chh_ben_fin_xho_mao_cze_ind_jpn_tml_kor_guj_spa_igb_alb_sun_arw_aeg_tag_cnt_mcd_tsn_rom_sid_slo_dut_krd_rus_qcu_grk_lit_afr_zul_owc_fre_anl_scr_jav_glc_cic_pan_yor_bat_tha_tig_knd_swt_dgb_azi_hin_mol_uzb_akn_vie_amr_bem_swa_bam	0.419533429879174	0.987720572239772	0.325852346983191
444	aeg_pol_akn_cze_amh_sid_wly_guj_tur_azi_swt_mao_igb_pan_swe_bsq_rom_heb_dyu_mnd_ita_spa_bem_glc_ewe_fre_hun_lda_moo_est_prs_hau_geo_scr_rus_slo_ben_chh_sod_grk_fin_xho_mly_svk_bat_jpn_tml_kor_ctl_por_bam_lat_jav_dut_mlt_tag_cnt_eng_cic_ger_gam_bos_arw_mcd_mol_qcu_nor_ukr_hin_ses_amr_lit_owc_alb_ind_bul_tsn_urd_fbf_sun_tha_tig_knd_ven_swa_aze_krd_afr_uzb_yor_vie_anl_zul_dgb_tsw	-0.634527244249449	-1.51953861395596	0.13201950640423
445	anl_ctl_swt_nor_wly_tig_gam_rus_aze_tur_dyu_bat_tsw_cze_ger_bsq_arw_mlt_ses_cnt_por_mcd_yor_afr_ewe_spa_est_swa_ven_hun_pan_amh_geo_bos_urd_fre_eng_hau_amr_slo_fin_cic_sun_ben_tag_jpn_tml_kor_alb_hin_lda_ukr_jav_swe_chh_mao_mnd_grk_akn_scr_heb_glc_lat_guj_mol_qcu_bul_rom_lit_xho_sod_dut_sid_prs_mly_ita_bam_pol_dgb_ind_tha_owc_knd_zul_igb_azi_krd_svk_uzb_bem_vie_aeg_tsn_fbf_moo	-0.702234177248596	-1.68560933925607	0.0952236610040893
446	anl_ctl_dyu_pol_sid_mlt_hau_svk_aze_tur_tsw_ind_swa_eng_rom_bsq_pan_aeg_xho_mnd_guj_arw_ewe_nor_bem_fre_fin_akn_lda_est_ger_amh_geo_por_ita_grk_swe_owc_heb_alb_hun_dgb_bat_lat_jav_jpn_knd_kor_bul_ben_ven_dut_tag_bos_chh_mao_cnt_mcd_yor_lit_sod_hin_krd_ukr_afr_qcu_glc_slo_spa_igb_tig_rus_gam_mol_sun_urd_swt_cze_tsn_mly_tha_wly_tml_ses_bam_azi_scr_prs_uzb_fbf_vie_amr_moo_cic_zul	-1.12779854193688	-2.77927259439482	0.00659247000775695
447	anl_lat_dgb_rom_wly_amr_owc_pan_azi_tur_dyu_ind_moo_prs_svk_bsq_bos_gam_bam_mnd_cze_nor_akn_grk_fbf_fre_est_ewe_zul_hun_alb_mlt_geo_guj_eng_dut_arw_sod_sid_bul_fin_lda_bat_swe_tag_jpn_tml_kor_hin_mcd_tsn_spa_jav_ger_amh_mao_cnt_ita_swt_krd_chh_por_ukr_urd_ctl_qcu_pol_glc_rus_ses_tig_ben_hau_mol_mly_scr_xho_afr_tsw_sun_tha_aeg_knd_bem_swa_uzb_slo_lit_aze_cic_vie_heb_igb_ven_yor	-0.657012414102617	-1.5709038575106	0.119601182712952
448	aeg_ctl_moo_slo_hau_sod_wly_ger_tur_azi_ven_ind_zul_ben_pan_bsq_pol_anl_akn_mnd_glc_ukr_swa_svk_swt_fre_hun_yor_fbf_fin_prs_chh_geo_rus_krd_alb_bos_amr_heb_lat_est_dgb_mly_mcd_jav_jpn_knd_kor_lit_nor_lda_arw_tag_por_owc_mao_cnt_mol_tsn_swe_sid_grk_rom_spa_bul_qcu_hin_eng_ita_ses_gam_afr_mlt_cze_sun_urd_dyu_guj_xho_bat_tha_tig_tml_bam_bem_uzb_dut_scr_aze_cic_vie_amh_igb_ewe_tsw	-0.295046018598761	-0.698299513319873	0.486732337746109
449	aeg_mcd_bem_grk_mlt_gam_heb_spa_azi_tur_moo_mly_yor_ita_rom_bsq_slo_owc_ven_cnt_pol_glc_igb_eng_ewe_cze_fin_ses_swt_hun_hin_sod_geo_urd_bul_ben_lat_chh_tig_fre_est_swa_jav_swe_ind_jpn_tml_kor_nor_bos_akn_alb_tag_svk_hau_bat_mnd_mol_fbf_afr_anl_rus_prs_por_pan_qcu_scr_ger_guj_dyu_amr_arw_amh_dut_mao_ukr_zul_lit_xho_sun_tha_wly_knd_dgb_cic_uzb_krd_ctl_aze_bam_vie_sid_tsn_tsw_lda	0.370732708498638	0.874097151608873	0.384316974674991
450	chh_ita_dgb_afr_sid_mlt_sod_nor_uzb_aze_swt_bat_tsn_pan_mcd_bsq_ukr_anl_swa_mnd_bos_ger_fbf_cze_zul_lit_hun_ven_xho_est_hin_owc_geo_glc_grk_spa_dut_wly_amr_swe_fin_moo_ind_alb_jav_jpn_tml_kor_scr_fre_lda_prs_tag_lat_amh_mly_cnt_urd_yor_arw_hau_ben_slo_mol_svk_qcu_rom_bul_krd_bam_aeg_por_tig_ctl_sun_eng_akn_rus_bem_mao_tha_gam_knd_tsw_cic_azi_guj_pol_tur_igb_vie_heb_ses_ewe_dyu	-0.159326806958894	-0.375873952566973	0.707866640638437
451	mlt_arw_akn_bul_owc_sod_aeg_urd_azi_aze_igb_sun_yor_mol_lit_bsq_ukr_heb_swa_mnd_ita_ger_swt_rus_xho_ben_hun_dgb_ses_fin_spa_gam_geo_glc_eng_prs_nor_amh_anl_ctl_est_bem_mao_mcd_mly_jpn_knd_kor_pan_pol_bam_afr_jav_lat_sid_bat_cnt_scr_zul_rom_chh_alb_svk_cze_dut_qcu_swe_por_hin_tsn_amr_slo_hau_guj_ind_grk_moo_fre_tsw_tag_tha_wly_tml_dyu_lda_tur_krd_bos_uzb_cic_vie_tig_ewe_ven_fbf	-0.432116897969197	-1.024468709481	0.308271350914236
452	sod_rus_swa_hin_aeg_anl_hau_grk_uzb_tur_bem_ind_dgb_afr_prs_bsq_glc_amr_ven_mnd_por_svk_lda_bul_tsw_alb_fin_akn_moo_hun_nor_amh_geo_pan_urd_ukr_mcd_chh_gam_eng_est_igb_mao_ita_bat_jpn_tml_kor_rom_spa_xho_lit_tag_arw_mlt_mly_cnt_dut_dyu_guj_sid_ctl_krd_lat_pol_qcu_mol_swe_cze_zul_wly_ben_owc_fre_jav_ger_fbf_bos_bam_sun_tha_heb_knd_ewe_ses_aze_scr_slo_azi_yor_vie_tig_cic_swt_tsn	0.157614264958162	0.370602651192793	0.711776287675891
453	heb_krd_swt_ukr_sid_amh_gam_prs_tur_aze_lda_mao_ses_afr_swe_bsq_arw_chh_tsw_cnt_hin_pol_zul_dut_xho_mol_fin_fbf_tsn_hun_ctl_wly_geo_lat_eng_mcd_fre_aeg_mlt_rom_est_moo_bat_scr_jav_jpn_knd_kor_cze_spa_dyu_ger_sun_alb_tig_tag_mnd_pan_swa_glc_sod_nor_por_slo_bos_qcu_urd_ita_svk_yor_anl_bul_amr_guj_mly_rus_ewe_grk_dgb_ind_tha_hau_tml_cic_igb_azi_ben_lit_uzb_akn_vie_owc_ven_bem_bam	0.0161430280926197	0.0380287382672836	0.96974628237801
454	chh_ita_ses_glc_sid_heb_sod_pol_aze_tur_dgb_mao_ewe_mcd_swe_bsq_hin_owc_bem_mnd_pan_svk_akn_bul_swt_krd_fin_dyu_ven_hun_prs_anl_geo_ben_slo_fre_scr_gam_wly_eng_est_tsn_ind_mol_sun_jpn_knd_kor_rus_cze_moo_ctl_bat_grk_aeg_mly_cnt_alb_igb_arw_amr_nor_lit_ger_dut_qcu_guj_rom_bos_bam_mlt_por_amh_spa_jav_lat_fbf_ukr_zul_tag_tha_hau_tml_lda_swa_azi_afr_urd_uzb_yor_vie_tig_cic_xho_tsw	0.368178308707005	0.867752777265092	0.387763305967055
455	wly_slo_tsn_bul_gam_sid_anl_dut_tur_uzb_swa_tag_cic_ben_hin_bsq_glc_mlt_bam_mnd_urd_spa_akn_prs_bem_por_est_tsw_ewe_hun_eng_aeg_geo_fre_krd_pan_cze_sod_amh_pol_fin_swt_ind_ger_bat_jpn_knd_kor_lat_lit_yor_guj_sun_grk_heb_mao_cnt_swe_xho_ita_amr_bos_mcd_alb_rom_qcu_ctl_scr_ukr_lda_hau_rus_tig_nor_mly_arw_zul_mol_igb_jav_tha_chh_tml_moo_dgb_aze_svk_afr_azi_dyu_vie_owc_fbf_ses_ven	-0.22543347427018	-0.532922353298979	0.595358505680482
456	sod_rus_tsn_spa_tig_amr_hau_bos_aze_azi_igb_sun_swa_afr_dut_bsq_urd_owc_cic_mnd_ger_ita_dgb_alb_dyu_prs_est_ven_bem_fin_glc_anl_geo_ukr_swe_por_svk_aeg_wly_grk_hun_moo_ind_pol_jav_jpn_knd_kor_eng_fre_ses_guj_mly_mol_sid_bat_cnt_lat_fbf_ctl_amh_cze_scr_ben_nor_qcu_arw_pan_rom_akn_heb_krd_chh_mcd_mao_hin_xho_slo_ewe_tag_tha_mlt_tml_bam_yor_tur_lit_bul_uzb_swt_vie_gam_tsw_lda_zul	-1.21951224373625	-3.02651021768828	0.00319996188192955
457	gam_bul_bem_urd_hau_tig_sid_alb_uzb_tur_swt_jav_yor_arw_swe_bsq_rus_owc_akn_cnt_rom_scr_dgb_grk_zul_eng_fin_fbf_dyu_est_guj_mlt_geo_svk_lit_pol_glc_anl_amr_cze_hun_xho_mao_nor_mly_jpn_knd_kor_mol_slo_igb_hin_tag_ctl_sod_bat_mnd_ita_moo_por_wly_ger_fre_dut_prs_qcu_lat_mcd_krd_swa_chh_afr_aeg_bos_ind_ben_ven_spa_ses_sun_tha_heb_tml_cic_tsn_azi_pan_ukr_aze_ewe_vie_amh_tsw_lda_bam	-0.0173544603949241	-0.0408754639519174	0.967482803306162
458	amr_ger_ewe_eng_aeg_amh_wly_nor_uzb_tur_bem_bat_xho_bos_krd_bsq_rus_chh_moo_mnd_glc_mcd_igb_grk_fbf_pol_fin_dyu_dgb_est_svk_anl_geo_scr_prs_guj_por_mlt_tig_ita_hun_ven_mao_mol_ind_jpn_knd_kor_slo_lit_zul_swe_tag_pan_sod_jav_cnt_dut_akn_ukr_sid_afr_alb_rom_hin_qcu_lat_ben_arw_lda_gam_fre_hau_ctl_mly_spa_swt_bul_tsw_sun_tha_owc_tml_yor_cic_azi_cze_urd_aze_tsn_vie_heb_bam_swa_ses	0.14779628537431	0.347970867541833	0.728648446512
459	heb_guj_akn_ita_aeg_hau_sod_nor_tur_uzb_dgb_ind_bam_rom_prs_bsq_grk_wly_dyu_mnd_rus_alb_ewe_fre_tsw_scr_hun_swt_igb_fin_afr_amr_geo_dut_krd_ukr_hin_gam_owc_ger_est_zul_jav_glc_mly_jpn_tml_kor_mol_por_ven_svk_sun_urd_amh_tag_cnt_cze_swa_ctl_sid_arw_swe_lat_pan_qcu_spa_ben_pol_bem_mlt_lit_chh_eng_bat_bos_cic_bul_fbf_mao_tha_anl_knd_lda_moo_aze_slo_mcd_azi_tsn_vie_tig_ses_yor_xho	-0.260672723599316	-0.615777165405665	0.539545739039834
460	hau_glc_ven_slo_chh_amr_sid_fre_azi_tur_igb_jav_lda_arw_svk_bsq_ger_gam_swt_cnt_bos_nor_dyu_lit_moo_guj_hun_cic_swa_fin_urd_amh_geo_ita_mcd_prs_spa_anl_owc_mol_est_zul_mly_krd_mao_jpn_knd_kor_por_rus_tsw_hin_ind_ukr_mlt_sun_mnd_pan_dgb_lat_sod_pol_rom_scr_grk_qcu_ctl_afr_swe_ewe_aeg_dut_heb_cze_tag_alb_tsn_ben_xho_bat_tha_wly_tml_bem_yor_aze_eng_bul_uzb_bam_vie_tig_fbf_ses_akn	0.375255355407601	0.884438196163048	0.378740575818191
461	gam_dut_ven_ctl_wly_sod_sid_rus_azi_uzb_lda_tag_zul_bul_pol_bsq_bos_heb_tsn_cnt_pan_mol_akn_svk_cic_ger_est_swa_igb_hun_urd_amh_geo_rom_fre_nor_arw_anl_tig_cze_fin_tsw_sun_mcd_bat_jpn_knd_kor_grk_ben_swt_guj_mly_eng_chh_mao_mnd_ita_moo_afr_mlt_scr_swe_prs_glc_qcu_lat_krd_alb_ewe_owc_hin_amr_spa_jav_por_yor_lit_xho_ind_tha_aeg_tml_fbf_bam_tur_ukr_slo_aze_dyu_vie_hau_ses_dgb_bem	-0.603416628695037	-1.44091725407851	0.152966538185944
462	amh_ctl_moo_afr_sod_mlt_amr_scr_aze_azi_tsn_ind_ses_pan_ita_bsq_prs_wly_cic_cnt_urd_guj_lda_svk_ewe_swe_est_igb_bem_fin_spa_tig_geo_glc_por_mcd_mol_gam_owc_rus_hun_xho_tag_ger_mly_jpn_tml_kor_grk_lat_zul_pol_jav_nor_hau_sun_mnd_eng_dgb_dut_heb_ukr_cze_hin_slo_qcu_ben_fre_lit_bam_sid_krd_anl_rom_mao_alb_dyu_bos_swa_bat_tha_chh_knd_tsw_fbf_tur_arw_bul_uzb_ven_vie_aeg_akn_yor_swt	0.276795934672492	0.651616641871726	0.516255580196977
463	anl_prs_ses_eng_wly_sod_mlt_rom_uzb_aze_tsw_mao_dyu_slo_afr_bsq_alb_owc_xho_cnt_krd_ukr_zul_grk_igb_hin_fin_yor_ven_hun_bos_aeg_geo_ger_mol_cze_fre_gam_amh_rus_est_bam_mly_pan_tag_jpn_knd_kor_lit_guj_swa_spa_bat_ctl_sid_jav_mnd_swe_tsn_dut_heb_ben_scr_urd_lat_qcu_mcd_nor_bul_dgb_amr_glc_hau_pol_ind_por_moo_arw_swt_sun_tha_chh_tml_lda_cic_tur_svk_ita_azi_fbf_vie_tig_bem_ewe_akn	0.163389857891605	0.384953959780374	0.701150497970302
464	gam_alb_yor_rom_sod_heb_mlt_mcd_uzb_tur_xho_sun_dgb_eng_scr_bsq_prs_aeg_swa_mnd_bul_svk_swt_ita_moo_bos_est_ses_fbf_hun_pan_chh_geo_urd_ben_ukr_afr_hau_anl_nor_fin_zul_bat_por_ind_jpn_knd_kor_grk_spa_igb_swe_tag_pol_tig_mly_cnt_rus_ven_hin_sid_arw_krd_dut_ger_qcu_lat_lit_ctl_akn_wly_fre_owc_glc_jav_slo_bam_cze_dyu_mao_tha_amh_tml_lda_cic_aze_mol_guj_azi_tsn_vie_amr_ewe_bem_tsw	-0.849597564065235	-2.05180590478669	0.042999873321934
465	anl_lat_ses_afr_gam_owc_hau_mol_aze_uzb_tsw_mao_ven_spa_eng_bsq_slo_heb_cic_mnd_lit_mcd_dgb_ita_zul_guj_fin_tsn_xho_est_fre_sid_geo_pan_arw_grk_urd_tig_amh_bul_hun_swa_tag_krd_jav_jpn_knd_kor_pol_glc_fbf_hin_ind_ger_aeg_mly_cnt_svk_lda_ukr_sod_nor_ben_scr_ctl_qcu_rom_alb_cze_swt_amr_prs_wly_por_sun_bos_moo_swe_dyu_bat_tha_mlt_tml_ewe_akn_tur_rus_dut_azi_yor_vie_chh_igb_bem_bam	0.286373674369037	0.674255881256288	0.501821220073065
466	owc_slo_dgb_ctl_sid_chh_amh_lat_aze_uzb_swt_jav_ven_ger_rus_bsq_ita_amr_zul_cnt_por_bul_moo_fre_ewe_arw_hun_bam_bem_fin_mol_sod_geo_glc_ben_swe_dut_hau_aeg_afr_est_akn_ind_pan_mao_jpn_tml_kor_grk_mcd_tsw_lit_mly_nor_wly_tag_mnd_krd_dyu_spa_anl_svk_alb_prs_pol_qcu_guj_scr_hin_igb_heb_bos_tig_ukr_bat_cze_cic_rom_ses_sun_tha_gam_knd_xho_swa_azi_eng_urd_tur_yor_vie_mlt_lda_tsn_fbf	-0.269613868411433	-0.638718015922474	0.524576296800881
467	tig_swe_igb_pol_anl_owc_sod_bul_uzb_tur_bam_jav_tsw_nor_glc_bsq_guj_wly_yor_cnt_ctl_afr_ven_fre_swt_eng_hun_dyu_fbf_est_grk_amr_geo_bos_ger_krd_ben_mlt_heb_mol_fin_ses_mao_rom_bat_jpn_knd_kor_spa_rus_akn_lit_tag_pan_aeg_sun_mnd_slo_bem_alb_chh_svk_prs_scr_cze_qcu_dut_arw_mcd_tsn_gam_hin_sid_urd_mly_por_cic_ita_moo_ind_tha_hau_tml_zul_ewe_azi_ukr_lat_aze_swa_vie_amh_dgb_xho_lda	-0.377797484531082	-0.89595063086	0.372592369921556
468	chh_lit_swa_mcd_wly_gam_heb_rus_tur_uzb_fbf_mao_bam_ctl_dut_bsq_urd_tig_dyu_cnt_pol_glc_tsn_ger_xho_svk_hun_dgb_yor_fin_fre_amr_geo_ben_spa_swe_ukr_owc_sid_bul_est_ewe_jav_rom_sun_jpn_knd_kor_alb_hin_moo_krd_bat_prs_amh_ind_mnd_eng_igb_guj_mlt_por_ita_pan_afr_qcu_cze_lat_grk_tsw_hau_mol_sod_slo_mly_arw_lda_bos_ven_tag_tha_anl_tml_swt_zul_aze_scr_nor_azi_ses_vie_aeg_bem_cic_akn	-0.82534072529992	-1.99301036049294	0.0491910055778828
469	heb_glc_fbf_bul_amr_chh_hau_cze_azi_tur_tsn_jav_yor_rom_slo_bsq_fre_tig_swt_cnt_urd_lat_igb_afr_akn_ctl_fin_dgb_xho_est_hin_amh_geo_svk_nor_ger_alb_wly_owc_guj_hun_zul_bat_por_mao_jpn_knd_kor_arw_ben_tsw_ukr_sun_scr_gam_ind_mnd_ita_lda_dut_aeg_krd_grk_mol_rus_qcu_bos_pan_eng_dyu_sod_swe_mlt_mcd_mly_prs_moo_spa_ven_tag_tha_sid_tml_bam_ses_aze_pol_lit_uzb_ewe_vie_anl_swa_bem_cic	0.0711457468566571	0.167520444655219	0.867324299279153
470	heb_hin_dyu_guj_mlt_hau_anl_ctl_azi_uzb_moo_mao_swt_ger_arw_bsq_urd_wly_ven_mnd_eng_scr_yor_dut_akn_por_est_dgb_igb_hun_glc_aeg_geo_pol_krd_cze_slo_sid_tig_mcd_fin_bem_bat_prs_jav_jpn_knd_kor_spa_fre_tsw_ben_ind_lat_owc_tag_cnt_ukr_ewe_afr_chh_bul_lit_mol_swe_qcu_rom_grk_nor_bam_sod_rus_amh_pan_sun_alb_zul_bos_cic_mly_tha_amr_tml_xho_tsn_tur_ita_svk_aze_lda_vie_gam_ses_swa_fbf	-0.804153991592484	-1.93918138576355	0.0555104009169979
471	sid_guj_bem_afr_mlt_wly_sod_alb_tur_aze_dgb_tag_moo_bos_mol_bsq_pol_amh_yor_cnt_ctl_ben_ewe_lit_swt_dut_est_bam_igb_hun_glc_gam_geo_swe_fre_eng_slo_heb_tig_mcd_fin_fbf_bat_ger_mao_jpn_knd_kor_prs_pan_swa_hin_sun_scr_hau_jav_mnd_ukr_ven_lat_anl_grk_rus_rom_krd_qcu_nor_spa_ita_ses_aeg_bul_owc_por_mly_cze_cic_svk_xho_ind_tha_amr_tml_tsw_tsn_uzb_arw_urd_azi_zul_vie_chh_akn_lda_dyu	0.478213733422449	1.13229159722874	0.260422837230145
472	chh_glc_dyu_afr_amr_hau_owc_eng_azi_uzb_zul_mly_swt_dut_ctl_bsq_swe_tig_swa_mnd_ukr_scr_akn_ger_ewe_nor_est_yor_tsw_fin_bul_wly_geo_lat_arw_cze_urd_aeg_sid_slo_hun_igb_bat_spa_tag_jpn_tml_kor_grk_svk_bam_rus_jav_prs_heb_mao_cnt_krd_ven_por_mlt_alb_mol_hin_guj_qcu_pol_rom_ben_tsn_sod_mcd_anl_fre_ind_pan_fbf_ita_dgb_sun_tha_amh_knd_bem_moo_tur_bos_lit_aze_ses_vie_gam_xho_cic_lda	0.407997622004714	0.96029905313215	0.339394787532079
473	aeg_spa_ses_swe_sod_mlt_chh_prs_uzb_tur_yor_mly_ewe_hin_rus_bsq_mol_amh_bem_cnt_pan_krd_cic_alb_ven_nor_fin_xho_dgb_hun_svk_heb_geo_por_slo_bos_fre_hau_sid_scr_est_igb_jav_eng_sun_jpn_knd_kor_lit_dut_akn_grk_ind_ben_owc_tag_mnd_ger_fbf_ita_wly_ukr_glc_rom_guj_qcu_arw_ctl_bul_dyu_gam_mcd_anl_afr_mao_cze_moo_lat_tsn_bat_tha_tig_tml_tsw_zul_azi_urd_pol_aze_swa_vie_amr_bam_lda_swt	-0.675537169794489	-1.62031682054939	0.108550280252972
474	hau_por_swt_spa_wly_aeg_owc_urd_azi_tur_dyu_mao_dgb_lat_scr_bsq_alb_tig_ses_cnt_slo_afr_akn_mcd_moo_pol_hun_bam_yor_est_pan_amh_geo_fre_bul_hin_cze_sid_heb_ukr_fin_zul_mly_arw_ind_jpn_tml_kor_eng_bos_ven_glc_tag_rom_gam_bat_mnd_swe_swa_lit_chh_dut_rus_ctl_krd_qcu_mol_ger_prs_fbf_mlt_ita_anl_nor_jav_svk_cic_grk_igb_sun_tha_amr_knd_lda_bem_uzb_ben_guj_aze_tsn_vie_sod_ewe_xho_tsw	-0.374923275690284	-0.888715551883529	0.37644888596922
475	mlt_rom_ses_mcd_sod_amh_wly_urd_azi_tur_yor_jav_zul_glc_ctl_bsq_afr_gam_cic_mnd_ger_arw_ven_prs_swa_por_est_akn_bem_hun_pan_tig_geo_spa_ben_cze_slo_hau_anl_ita_fin_dgb_tag_lat_mao_jpn_tml_kor_alb_pol_dyu_nor_mly_scr_chh_ind_cnt_swe_bam_fre_owc_eng_lit_bos_bul_qcu_ukr_krd_dut_ewe_heb_guj_aeg_svk_bat_mol_fbf_grk_swt_sun_tha_sid_knd_igb_tsw_aze_rus_hin_uzb_moo_vie_amr_xho_tsn_lda	-0.0284339027806664	-0.067039132130603	0.946694464421577
476	anl_urd_swt_arw_hau_heb_mlt_eng_uzb_azi_swa_bat_xho_rus_pol_bsq_ita_aeg_lda_mnd_fre_alb_fbf_mcd_bem_por_hun_zul_tsw_fin_mol_wly_geo_pan_krd_prs_grk_amr_amh_swe_est_moo_mly_lat_ind_jpn_knd_kor_rom_cze_ven_spa_sun_slo_sod_tag_cnt_ger_dyu_nor_owc_afr_dut_guj_scr_qcu_glc_ukr_ctl_ewe_sid_ben_gam_hin_mao_bos_yor_lit_bam_jav_tha_tig_tml_dgb_tsn_tur_svk_bul_aze_cic_vie_chh_akn_igb_ses	-0.606679564361821	-1.44545598900972	0.151691224970302
477	mlt_rom_ven_urd_hau_owc_gam_grk_azi_aze_cic_sun_dgb_pol_glc_bsq_fre_aeg_zul_cnt_krd_ctl_bem_nor_tsn_lit_est_moo_xho_hun_arw_amr_geo_cze_pan_mcd_slo_sod_sid_ita_fin_dyu_bat_ger_mly_jpn_tml_kor_svk_por_bam_eng_ind_prs_tig_jav_mnd_rus_swt_afr_amh_spa_bos_swe_ukr_qcu_guj_dut_bul_lda_chh_lat_anl_scr_mao_alb_tsw_ben_swa_tag_tha_heb_knd_igb_ewe_uzb_hin_mol_tur_yor_vie_wly_fbf_akn_ses	-0.782507366175587	-1.88144895256021	0.0630388347516593
478	tig_spa_tsw_bos_chh_sod_amr_nor_azi_uzb_zul_mly_dgb_krd_rus_bsq_ctl_sid_akn_cnt_rom_pol_bam_urd_ses_alb_est_fbf_moo_fin_lat_hau_geo_cze_ger_por_swe_heb_owc_ita_hun_swa_ind_slo_sun_jpn_knd_kor_dut_guj_dyu_mol_tag_pan_anl_mao_mnd_bul_yor_hin_mlt_prs_arw_afr_ben_qcu_eng_glc_svk_swt_wly_mcd_amh_fre_jav_scr_ven_grk_ewe_bat_tha_gam_tml_cic_xho_tur_ukr_lit_aze_tsn_vie_aeg_bem_igb_lda	0.392293470177192	0.924497072204036	0.357620192783209
479	amh_scr_fbf_lat_heb_wly_gam_glc_tur_aze_ven_sun_swt_guj_rus_bsq_mol_aeg_tsn_mnd_nor_mcd_dyu_afr_cic_spa_est_bam_yor_hun_swe_chh_geo_ukr_ben_fre_pol_owc_anl_prs_fin_swa_mao_ita_mly_jpn_knd_kor_por_bul_ses_alb_tag_cze_sid_ind_cnt_arw_bem_slo_sod_hin_rom_lit_bos_qcu_eng_ctl_krd_moo_mlt_grk_tig_urd_jav_svk_tsw_pan_xho_bat_tha_amr_tml_akn_igb_azi_dut_ger_uzb_dgb_vie_hau_zul_ewe_lda	-0.044080135769053	-0.103961847361412	0.917423496239875
480	sid_slo_fbf_ben_aeg_chh_mlt_urd_tur_azi_swa_ind_cic_guj_pan_bsq_dut_anl_ewe_cnt_alb_fre_tsn_cze_dgb_ger_est_dyu_moo_hun_lit_hau_geo_rus_swe_bos_mol_tig_amr_mcd_fin_ses_mao_bul_bat_jpn_knd_kor_glc_hin_swt_lat_mly_por_wly_sun_mnd_afr_tsw_grk_heb_ctl_spa_svk_ukr_qcu_krd_eng_pol_zul_sod_rom_amh_arw_tag_scr_ven_ita_lda_jav_tha_gam_tml_xho_yor_aze_prs_nor_uzb_bam_vie_owc_igb_akn_bem	-0.0246912471273574	-0.0581523033187573	0.953752080655202
481	amr_por_moo_lit_sod_amh_chh_lat_azi_uzb_bam_ind_swt_scr_swe_bsq_spa_mlt_fbf_mnd_dut_ger_dyu_hin_swa_guj_est_igb_akn_fin_afr_wly_geo_slo_cze_krd_alb_anl_gam_prs_hun_bem_tag_pan_bat_jpn_tml_kor_urd_eng_tsn_mcd_sun_arw_owc_mly_cnt_bos_yor_grk_hau_ctl_svk_pol_rom_qcu_fre_mol_ukr_xho_heb_rus_tig_ita_mao_ben_tsw_bul_zul_jav_tha_aeg_knd_ses_ewe_aze_nor_glc_tur_dgb_vie_sid_cic_lda_ven	-0.431046427357373	-1.02394720520574	0.308516303539558
482	chh_nor_zul_ger_gam_amr_mlt_por_azi_uzb_moo_sun_cic_pan_glc_bsq_ukr_sid_tsw_cnt_pol_scr_swa_eng_bam_ben_est_tsn_lda_hun_hin_hau_geo_urd_afr_bul_alb_heb_tig_svk_fin_yor_bat_prs_tag_jpn_knd_kor_ita_slo_ses_grk_jav_arw_sod_mly_mnd_krd_xho_guj_amh_ctl_cze_spa_mcd_qcu_rus_rom_bos_ewe_wly_lit_anl_swe_ind_mol_ven_lat_dgb_mao_tha_owc_tml_igb_akn_aze_dut_fre_tur_swt_vie_aeg_fbf_bem_dyu	-0.568867525940017	-1.35909048750861	0.177404711312963
483	amh_ctl_dgb_bos_anl_sid_tig_bul_uzb_tur_igb_bat_zul_prs_guj_bsq_slo_mlt_swa_mnd_ita_rom_akn_dut_moo_krd_est_swt_yor_fin_alb_owc_geo_arw_mol_fre_urd_amr_sod_cze_hun_ewe_ind_ukr_sun_jpn_tml_kor_ger_swe_fbf_spa_mly_pan_heb_jav_cnt_pol_bam_nor_gam_afr_glc_por_rus_qcu_lit_lat_mcd_ven_aeg_eng_hau_svk_tag_ben_tsn_grk_dyu_mao_tha_chh_knd_cic_ses_azi_hin_scr_aze_lda_vie_wly_xho_bem_tsw	0.504916785704373	1.19196393988526	0.236308142832553
484	sod_rus_igb_guj_wly_tig_hau_mol_aze_azi_swa_mly_swt_ctl_swe_bsq_mcd_mlt_dgb_mnd_krd_alb_fbf_afr_ven_rom_est_lda_ewe_fin_cze_gam_geo_slo_ben_prs_grk_heb_aeg_bos_hun_cic_sun_ita_jav_jpn_tml_kor_lit_svk_ses_pol_tag_fre_sid_ind_cnt_arw_bam_ukr_chh_pan_glc_lat_scr_qcu_spa_hin_eng_xho_anl_dut_amh_ger_mao_por_akn_bul_yor_bat_tha_owc_knd_bem_zul_tur_urd_nor_uzb_dyu_vie_amr_tsw_moo_tsn	-0.258696716155847	-0.611597198879989	0.54229649807306
485	mlt_nor_swt_ger_anl_wly_amh_scr_azi_uzb_ven_mao_zul_bos_ita_bsq_ctl_heb_ewe_mnd_por_mol_fbf_eng_tsw_glc_hun_cic_xho_fin_rom_chh_geo_afr_mcd_urd_ukr_sod_sid_arw_est_bem_tag_lit_mly_jpn_knd_kor_hin_fre_ses_alb_ind_spa_hau_jav_cnt_dut_moo_ben_owc_prs_lat_bul_cze_qcu_pan_swe_guj_dgb_aeg_grk_amr_slo_sun_svk_swa_krd_dyu_bat_tha_gam_tml_lda_bam_tur_rus_pol_aze_yor_vie_tig_akn_igb_tsn	1.10159671692603	2.63822274497539	0.00977032747142486
486	wly_rus_tsw_alb_heb_hau_sid_eng_aze_tur_lda_mly_yor_glc_slo_bsq_mcd_aeg_dyu_cnt_bos_scr_ven_fre_swa_urd_fin_moo_zul_est_dut_gam_geo_cze_afr_guj_pol_tig_sod_lit_hun_fbf_ind_prs_tag_jpn_knd_kor_krd_ben_ewe_ita_mao_swe_chh_sun_mnd_svk_ses_por_owc_spa_hin_grk_lat_qcu_bul_ctl_rom_swt_amh_pan_amr_ukr_jav_mol_bam_ger_xho_bat_tha_anl_tml_bem_igb_uzb_arw_nor_azi_dgb_vie_mlt_tsn_cic_akn	-0.671220996360117	-1.60460172111475	0.111972194847092
487	amr_pol_lda_mcd_sod_tig_heb_fre_azi_tur_yor_tag_igb_ctl_ita_bsq_glc_chh_ven_mnd_dut_por_ses_swe_swt_nor_est_ewe_zul_fin_prs_wly_geo_eng_spa_mol_lit_sid_anl_rom_hun_moo_jav_urd_sun_jpn_knd_kor_slo_svk_cic_bos_ind_ben_aeg_bat_cnt_hin_dgb_arw_amh_scr_ger_rus_grk_qcu_lat_afr_bul_bam_gam_ukr_mlt_pan_mao_krd_swa_alb_dyu_mly_tha_hau_tml_akn_bem_uzb_cze_guj_aze_tsn_vie_owc_tsw_fbf_xho	-0.366723798685378	-0.870710661886511	0.386154176215687
488	tig_scr_bem_cze_chh_sod_amr_lat_aze_azi_igb_sun_ewe_rom_alb_bsq_grk_gam_yor_mnd_slo_krd_fbf_bul_dyu_pan_est_ven_dgb_fin_ukr_heb_geo_lit_nor_prs_ger_wly_sid_guj_hun_akn_bat_mol_ind_jpn_tml_kor_ita_dut_moo_spa_tag_rus_hau_mly_cnt_fre_tsw_mcd_aeg_hin_pol_por_svk_qcu_bos_arw_glc_lda_mlt_urd_anl_ctl_mao_afr_ses_eng_tsn_jav_tha_amh_knd_cic_bam_tur_swe_ben_uzb_zul_vie_owc_swa_xho_swt	0.59609625244567	1.41274853238011	0.161067603217024
489	owc_fre_dgb_mcd_amh_mlt_anl_slo_tur_azi_bam_mao_ses_bos_pan_bsq_glc_aeg_dyu_mnd_pol_swe_xho_ger_ewe_alb_est_cic_swa_hun_prs_wly_geo_arw_krd_bul_grk_chh_tig_eng_fin_swt_sun_lat_bat_jpn_knd_kor_spa_rom_tsw_cze_tag_lit_heb_jav_cnt_dut_bem_scr_sid_nor_por_ita_ctl_qcu_hin_guj_mol_igb_amr_urd_sod_ben_mly_afr_zul_rus_moo_ind_tha_gam_tml_yor_akn_aze_svk_ukr_uzb_ven_vie_hau_lda_tsn_fbf	-0.270596265170068	-0.639692108111954	0.523945495776103
490	amh_spa_swa_fre_wly_amr_chh_scr_aze_uzb_tsn_bat_moo_grk_eng_bsq_pan_anl_akn_cnt_pol_hin_dyu_ukr_dgb_mcd_est_zul_cic_hun_krd_owc_geo_dut_swe_ben_lit_tig_sod_ger_fin_ewe_tag_afr_mao_jpn_knd_kor_prs_guj_tsw_cze_jav_nor_mlt_mly_mnd_ita_igb_bul_heb_mol_arw_rom_urd_qcu_por_bos_lat_yor_hau_slo_gam_glc_ind_ctl_bam_svk_lda_sun_tha_aeg_tml_ven_fbf_azi_alb_rus_tur_ses_vie_sid_xho_swt_bem	0.201322550840006	0.474097488911078	0.636541603763853
491	gam_lit_moo_bul_sid_mlt_heb_mol_aze_uzb_xho_jav_dgb_ger_rus_bsq_krd_amh_bem_cnt_grk_arw_zul_ukr_ewe_urd_fin_tsn_igb_hun_hin_aeg_geo_rom_glc_spa_alb_amr_chh_pan_est_dyu_ind_por_mao_jpn_tml_kor_fre_pol_fbf_slo_tag_guj_sod_sun_mnd_mcd_ven_ctl_tig_svk_ben_swe_dut_qcu_cze_bos_scr_bam_anl_ita_owc_prs_bat_lat_cic_nor_lda_mly_tha_wly_knd_swt_yor_azi_eng_afr_tur_ses_vie_hau_tsw_akn_swa	-0.721065447706524	-1.73107487302724	0.0867547722784959
492	sid_slo_xho_cze_hau_gam_wly_mol_uzb_tur_tsw_bat_lda_krd_dut_bsq_urd_sod_dgb_mnd_ben_afr_dyu_bos_ven_guj_fin_yor_ses_est_lat_owc_geo_nor_fre_prs_rus_amh_amr_spa_hun_fbf_jav_alb_sun_jpn_knd_kor_pol_ger_igb_eng_mao_svk_tig_ind_cnt_por_ewe_hin_anl_swe_ctl_bul_mcd_qcu_grk_rom_lit_tsn_heb_ukr_chh_arw_tag_glc_moo_ita_bem_mly_tha_aeg_tml_zul_akn_aze_scr_pan_azi_bam_vie_mlt_swa_cic_swt	-0.247284376203982	-0.584983002162207	0.559975786144423
493	owc_svk_dyu_cze_tig_sod_mlt_ctl_azi_tur_ewe_mly_cic_guj_ita_bsq_swe_heb_dgb_mnd_glc_hin_bem_prs_akn_pan_est_lda_tsw_hun_alb_gam_geo_rom_arw_eng_lit_anl_chh_mol_fin_yor_mao_afr_ind_jpn_tml_kor_bul_grk_swa_spa_jav_mcd_aeg_sun_cnt_ger_swt_fre_sid_scr_rus_slo_bos_qcu_nor_ben_urd_moo_hau_ukr_wly_krd_bat_lat_bam_dut_xho_tag_tha_amh_knd_ven_ses_uzb_por_pol_aze_tsn_vie_amr_fbf_igb_zul	-0.43749280401781	-1.03902591939902	0.301486523214009
494	wly_scr_igb_prs_amh_sod_aeg_ger_tur_aze_swa_mao_swt_arw_mol_bsq_ukr_sid_cic_cnt_ita_lit_yor_grk_tsn_ctl_est_bam_fbf_fin_eng_owc_geo_bul_por_dut_afr_mlt_gam_hin_hun_lda_mly_pol_ind_jpn_knd_kor_rom_glc_ewe_rus_bat_bos_amr_sun_mnd_krd_ses_slo_hau_fre_cze_guj_alb_qcu_mcd_pan_urd_moo_chh_lat_anl_swe_tag_spa_akn_nor_bem_jav_tha_heb_tml_xho_ven_uzb_svk_ben_azi_tsw_vie_tig_dgb_zul_dyu	0.186059076521408	0.438208015515718	0.662251684072573
495	owc_swe_dyu_bos_gam_aeg_hau_ben_aze_tur_bam_tag_tsn_fre_rom_bsq_pan_mlt_tsw_cnt_hin_ita_akn_afr_igb_cze_fin_ses_ewe_est_spa_tig_geo_scr_lat_urd_grk_heb_sod_prs_hun_zul_ind_mol_mly_jpn_knd_kor_bul_eng_bem_arw_jav_nor_amr_sun_mnd_ger_lda_svk_amh_alb_mcd_pol_por_qcu_ukr_ctl_lit_moo_chh_rus_wly_guj_bat_slo_cic_dut_dgb_mao_tha_anl_tml_yor_ven_uzb_krd_glc_azi_fbf_vie_sid_xho_swa_swt	-0.55150987761684	-1.31414719601337	0.192028832174331
496	anl_urd_swt_bul_sod_tig_mlt_mol_azi_tur_tsw_mao_ewe_scr_lit_bsq_spa_heb_tsn_cnt_grk_rus_ses_cze_akn_ita_est_zul_cic_hun_svk_aeg_geo_ben_bos_por_rom_owc_sid_slo_fin_bem_bat_afr_sun_jpn_knd_kor_hin_ger_yor_arw_tag_fre_amr_ind_mnd_eng_bam_krd_hau_prs_alb_ctl_guj_qcu_pan_nor_mcd_igb_wly_lat_amh_dut_mly_pol_fbf_ukr_xho_jav_tha_chh_tml_ven_lda_uzb_glc_swe_aze_moo_vie_gam_dyu_swa_dgb	-0.0587824428974017	-0.13843853418547	0.890193165457544
497	anl_scr_moo_ger_hau_amh_owc_alb_azi_aze_ses_jav_tsw_pol_grk_bsq_mol_sod_tsn_mnd_bul_por_swt_afr_yor_glc_hun_xho_lda_fin_arw_mlt_geo_bos_cze_krd_swe_tig_amr_mcd_est_cic_ind_fre_mao_jpn_tml_kor_slo_eng_fbf_ctl_mly_ben_aeg_tag_cnt_guj_igb_rom_gam_prs_spa_lit_dut_qcu_ukr_lat_pan_dyu_sid_hin_heb_urd_sun_svk_akn_ita_swa_bat_tha_wly_knd_bem_ven_tur_rus_nor_uzb_zul_vie_chh_bam_ewe_dgb	0.00635051724497375	0.0149596027832109	0.988096455074818
498	hau_lat_zul_krd_heb_owc_amh_glc_azi_uzb_igb_mly_xho_cze_ger_bsq_rom_anl_tsn_mnd_nor_guj_dgb_afr_bam_ita_fin_bem_lda_est_bul_amr_geo_pol_dut_rus_urd_tig_wly_hin_hun_moo_jav_fre_mao_jpn_knd_kor_spa_ben_yor_bos_tag_scr_chh_sun_cnt_mol_akn_eng_mlt_prs_ctl_arw_swe_qcu_grk_mcd_slo_ewe_sod_alb_sid_svk_bat_pan_ven_por_fbf_ind_tha_gam_tml_cic_swa_aze_ukr_lit_tur_swt_vie_aeg_dyu_tsw_ses	-0.182461898304338	-0.431345215637312	0.667215623908266
499	sid_ctl_xho_por_heb_hau_chh_grk_uzb_azi_swa_mao_swt_lit_urd_bsq_cze_amr_akn_cnt_ita_guj_ses_svk_bem_arw_fin_moo_zul_est_slo_sod_geo_mol_nor_pan_mcd_amh_aeg_ben_hun_cic_jav_bul_sun_jpn_knd_kor_afr_rom_tsn_fre_mly_glc_tig_ind_mnd_rus_ven_pol_wly_hin_scr_spa_ger_qcu_prs_alb_krd_fbf_mlt_dut_owc_swe_bat_lat_yor_bos_bam_tag_tha_anl_tml_igb_lda_aze_eng_ukr_tur_dgb_vie_gam_ewe_tsw_dyu	-0.253651621299277	-0.598919736540519	0.550682529064371
500	wly_ger_moo_ukr_heb_amh_amr_scr_uzb_aze_fbf_tag_ewe_dut_ita_bsq_glc_anl_cic_cnt_pol_lit_akn_hin_igb_grk_hun_lda_ven_est_alb_gam_geo_afr_pan_prs_guj_hau_tig_mol_fin_swa_ind_nor_jav_jpn_knd_kor_bos_fre_tsw_por_bat_spa_owc_mao_mnd_cze_tsn_svk_aeg_bul_arw_ctl_ben_qcu_rom_swe_rus_yor_sid_krd_mlt_urd_sun_mcd_bam_slo_dgb_mly_tha_sod_tml_ses_zul_tur_lat_eng_azi_xho_vie_chh_bem_swt_dyu	-0.142890964570445	-0.336877505538297	0.736968283414472
501	aeg_prs_moo_rus_mlt_amh_hau_cze_uzb_tur_zul_bat_bem_krd_ukr_bsq_ben_gam_akn_cnt_ctl_glc_dgb_guj_lda_urd_fin_igb_fbf_est_fre_sid_geo_ger_pol_dut_swe_tig_anl_arw_hun_yor_mao_spa_ind_jpn_tml_kor_lat_hin_tsn_ita_sun_mol_owc_tag_mnd_eng_bam_scr_heb_rom_nor_afr_lit_qcu_slo_grk_mcd_tsw_sod_bul_chh_por_mly_svk_swt_pan_dyu_jav_tha_wly_knd_ses_cic_aze_alb_bos_azi_ewe_vie_amr_swa_xho_ven	-0.169510100588737	-0.399898998403959	0.69014792499032
502	tig_svk_dyu_prs_gam_hau_owc_por_aze_uzb_ses_mly_swt_rom_slo_bsq_mcd_amh_ven_cnt_afr_pan_bem_dut_bam_lit_est_ewe_xho_fin_urd_heb_geo_grk_scr_lat_mol_sid_chh_guj_hun_yor_mao_pol_jav_jpn_tml_kor_swe_eng_swa_krd_ind_ita_amr_sun_mnd_glc_dgb_hin_wly_ukr_fre_bul_ben_qcu_nor_arw_bos_moo_anl_rus_aeg_alb_tag_ctl_akn_ger_cic_bat_tha_mlt_knd_zul_tsn_azi_cze_spa_tur_fbf_vie_sod_igb_tsw_lda	0.470772352387586	1.1106671903553	0.269574982678836
503	tig_bul_yor_urd_amr_owc_mlt_bos_uzb_azi_tsw_ind_tsn_pol_krd_bsq_fre_sid_fbf_cnt_slo_pan_swt_swe_lda_ctl_fin_dgb_xho_hun_rus_anl_geo_eng_cze_ukr_ben_chh_hau_svk_est_cic_jav_por_bat_jpn_knd_kor_dut_grk_bem_alb_tag_afr_wly_mly_mnd_rom_zul_ger_amh_glc_prs_mcd_lat_qcu_mol_arw_lit_swa_sod_spa_aeg_hin_sun_scr_igb_nor_ven_mao_tha_heb_tml_bam_ewe_tur_ita_guj_aze_moo_vie_gam_akn_ses_dyu	-0.421572005172109	-1.00084584249948	0.3194983617896
504	aeg_eng_swa_mol_heb_owc_wly_afr_tur_aze_bem_ind_swt_lat_mcd_bsq_prs_sid_tsn_mnd_cze_glc_dyu_arw_moo_slo_hun_dgb_fbf_est_hin_hau_geo_urd_bos_pan_ita_chh_tig_ukr_fin_tsw_bat_alb_mao_jpn_tml_kor_ctl_svk_bam_rom_sun_ger_sod_mly_cnt_guj_zul_nor_amh_lit_dut_fre_spa_qcu_grk_pol_swe_ses_anl_ben_amr_krd_jav_scr_lda_por_yor_tag_tha_mlt_knd_akn_ewe_azi_rus_bul_uzb_igb_vie_gam_xho_cic_ven	-0.112310409234148	-0.264643176805142	0.791869987591522
505	gam_urd_bam_ger_wly_hau_sid_swe_aze_uzb_cic_sun_xho_hin_rus_bsq_cze_mlt_swa_cnt_arw_bul_moo_prs_fbf_glc_hun_ses_ven_est_afr_chh_geo_scr_eng_nor_grk_amr_heb_dut_fin_igb_jav_mol_mly_jpn_tml_kor_spa_ita_yor_ukr_tag_fre_aeg_ind_mnd_mcd_ewe_svk_sod_ctl_bos_lat_slo_qcu_ben_lit_pan_dyu_owc_alb_anl_guj_bat_krd_akn_pol_zul_mao_tha_amh_knd_bem_tsn_tur_por_rom_azi_dgb_vie_tig_swt_tsw_lda	0.144481734258521	0.339978978259699	0.734639024292171
506	amr_urd_xho_alb_sid_chh_mlt_bos_aze_uzb_igb_mly_tsw_grk_por_bsq_guj_aeg_tsn_mnd_afr_krd_cic_lat_ewe_bul_fin_bam_yor_est_pol_gam_geo_slo_hin_prs_glc_anl_hau_ukr_hun_dyu_mao_mol_sun_jpn_knd_kor_scr_ctl_lda_dut_ind_svk_wly_bat_cnt_lit_ses_swe_sod_cze_eng_ger_ben_qcu_rus_ita_arw_zul_owc_pan_amh_nor_jav_spa_swt_rom_fbf_tag_tha_tig_tml_bem_akn_tur_fre_mcd_azi_dgb_vie_heb_ven_moo_swa	-1.0401619570326	-2.53917093595693	0.0127715376399113
507	owc_alb_dyu_rom_heb_mlt_amr_nor_uzb_azi_moo_ind_bam_por_guj_bsq_fre_gam_xho_cnt_spa_rus_yor_swe_ses_ukr_fin_swa_zul_hun_urd_chh_geo_scr_afr_svk_cze_aeg_wly_arw_est_akn_tag_prs_mly_jpn_tml_kor_ctl_glc_fbf_ben_bat_ger_sod_mao_mnd_eng_tsw_slo_anl_lat_pan_pol_krd_qcu_ita_hin_bul_ven_hau_dut_sid_grk_jav_bos_igb_mol_ewe_sun_tha_amh_knd_cic_tsn_aze_lit_mcd_tur_dgb_vie_tig_bem_lda_swt	-0.0593372404830082	-0.139903445233285	0.889038826826842
508	amh_rus_zul_cze_chh_heb_sid_afr_aze_uzb_ven_mao_fbf_arw_nor_bsq_dut_hau_bem_cnt_scr_bul_dyu_por_ewe_guj_fin_dgb_swa_hun_swe_aeg_geo_glc_urd_ukr_ger_amr_gam_alb_est_moo_sun_prs_mly_jpn_tml_kor_lit_grk_akn_hin_tag_eng_sod_ind_mnd_lat_tsn_pan_wly_spa_ita_mol_ctl_qcu_slo_mcd_ben_bam_anl_krd_mlt_pol_jav_svk_igb_bos_lda_bat_tha_tig_knd_xho_ses_azi_rom_fre_tur_tsw_vie_owc_cic_swt_yor	-0.0968209819574345	-0.228494307947484	0.819763656529989
509	anl_ita_ses_guj_gam_chh_aeg_fre_uzb_tur_fbf_bat_tsn_hin_krd_bsq_ben_sod_dyu_cnt_dut_spa_lda_arw_bem_grk_est_swt_akn_fin_afr_tig_geo_alb_cze_ctl_scr_wly_sid_glc_hun_ewe_ind_rus_jav_jpn_knd_kor_pan_por_cic_lat_mao_slo_hau_tag_mnd_mcd_bam_swe_heb_ukr_rom_nor_mol_qcu_bos_pol_prs_swa_amh_svk_owc_eng_sun_urd_xho_bul_ven_mly_tha_mlt_tml_tsw_moo_azi_lit_ger_aze_igb_vie_amr_yor_dgb_zul	-0.846793054960398	-2.04724797341165	0.0434546602179684
510	mlt_por_cic_grk_amr_wly_hau_prs_azi_aze_ven_mao_zul_ger_lat_bsq_rus_gam_ewe_mnd_slo_rom_lda_pan_bem_hin_fin_tsn_dyu_hun_ben_anl_geo_scr_afr_krd_bos_amh_tig_urd_est_swa_jav_swe_bat_jpn_tml_kor_nor_ctl_xho_dut_sun_guj_owc_tag_cnt_lit_fbf_bul_chh_svk_mol_eng_mcd_qcu_glc_cze_arw_ses_sid_pol_aeg_ita_mly_ukr_swt_spa_bam_ind_tha_heb_knd_moo_akn_uzb_fre_alb_tur_tsw_vie_sod_dgb_yor_igb	0.252051621241527	0.593850819949131	0.554053631640132
511	chh_bos_cic_ctl_amh_aeg_mlt_arw_aze_tur_yor_mao_swt_ger_urd_bsq_svk_owc_bem_cnt_ita_grk_xho_prs_fbf_hin_fin_tsn_ven_est_swe_hau_geo_ben_alb_dut_lat_heb_amr_mcd_hun_akn_ind_eng_sun_jpn_tml_kor_scr_guj_ses_por_jav_slo_gam_tag_mnd_pan_moo_afr_sid_ukr_glc_spa_pol_qcu_rom_mol_bul_dgb_anl_cze_sod_krd_bat_rus_lda_fre_ewe_mly_tha_tig_knd_bam_swa_azi_lit_nor_uzb_igb_vie_wly_tsw_zul_dyu	-0.667996830915031	-1.60054009538323	0.112870521572281
512	mlt_slo_zul_rom_amr_tig_sid_scr_azi_uzb_lda_mao_dgb_rus_fre_bsq_pan_heb_akn_cnt_por_eng_igb_guj_bem_bos_est_fbf_bam_fin_lit_owc_geo_dut_ukr_ctl_hin_gam_sod_spa_hun_moo_jav_mol_bat_jpn_tml_kor_grk_pol_xho_arw_ind_prs_wly_sun_mnd_glc_tsn_nor_anl_swe_bul_lat_svk_qcu_ben_ger_mcd_dyu_amh_urd_aeg_afr_tag_cze_ven_krd_yor_mly_tha_hau_knd_swt_tsw_aze_ita_alb_tur_swa_vie_chh_ewe_ses_cic	0.122778383563686	0.288687370115633	0.773463113366853
513	aeg_rus_bam_slo_sod_chh_tig_pan_azi_aze_moo_sun_tsw_afr_alb_bsq_guj_heb_ewe_mnd_pol_hin_swa_arw_swt_bul_est_lda_zul_fin_spa_owc_geo_fre_dut_ukr_lit_amr_amh_rom_hun_yor_mao_ita_ind_jpn_tml_kor_swe_mcd_bem_bos_bat_ctl_sid_tag_cnt_por_igb_grk_wly_krd_urd_nor_prs_qcu_cze_glc_ben_dgb_gam_ger_mlt_eng_mly_lat_fbf_svk_dyu_jav_tha_anl_knd_ses_xho_tur_scr_mol_uzb_akn_vie_hau_cic_tsn_ven	-0.41305096416223	-0.978057642789947	0.330583203696455
514	sid_rus_ven_eng_amh_owc_mlt_rom_uzb_aze_dgb_jav_tsn_ger_lit_bsq_alb_tig_xho_mnd_por_pol_bem_lat_lda_ben_est_ses_igb_hun_slo_gam_geo_dut_ukr_pan_afr_aeg_hau_ctl_fin_akn_mly_mcd_mao_jpn_knd_kor_glc_svk_dyu_mol_tag_grk_heb_bat_cnt_prs_swa_bul_chh_nor_cze_urd_ita_qcu_arw_hin_scr_bam_sod_guj_amr_swe_sun_fre_moo_bos_cic_ind_tha_wly_tml_yor_swt_azi_krd_spa_tur_ewe_vie_anl_zul_fbf_tsw	-0.101288858862354	-0.239092763931119	0.811559762425022
515	sod_alb_tsn_lat_mlt_heb_wly_ger_tur_azi_zul_jav_lda_glc_pan_bsq_arw_amh_ewe_cnt_eng_swe_bam_ctl_yor_ukr_fin_ven_ses_hun_mcd_amr_geo_slo_lit_cze_svk_hau_gam_hin_est_xho_tag_urd_mly_jpn_knd_kor_guj_krd_tsw_mol_ind_rus_owc_bat_mnd_bul_swt_prs_sid_afr_spa_scr_nor_qcu_grk_pol_fre_moo_tig_bos_aeg_rom_sun_ita_swa_dut_dgb_mao_tha_chh_tml_igb_fbf_uzb_por_ben_aze_cic_vie_anl_dyu_bem_akn	-0.30605102848527	-0.724821596832604	0.470381211494746
516	owc_bul_bam_scr_hau_sid_tig_svk_tur_aze_ses_sun_swt_slo_urd_bsq_pan_aeg_tsn_cnt_eng_ctl_zul_krd_dgb_arw_hun_ven_lda_est_cze_heb_geo_ger_glc_ita_bos_amh_mlt_rom_fin_dyu_ind_spa_tag_jpn_knd_kor_ukr_rus_igb_ben_bat_prs_sod_jav_mnd_alb_fbf_nor_anl_dut_fre_hin_por_qcu_lat_swe_lit_moo_amr_afr_gam_guj_mao_pol_bem_mcd_xho_mly_tha_chh_tml_tsw_cic_uzb_grk_mol_azi_ewe_vie_wly_yor_swa_akn	-0.361554447212521	-0.856895390612936	0.393705391398961
517	sod_scr_tsn_pol_sid_anl_mlt_bos_uzb_azi_ewe_tag_igb_rus_ben_bsq_hin_gam_yor_cnt_eng_cze_akn_por_swt_pan_hun_cic_zul_est_dut_amr_geo_lat_svk_krd_rom_owc_tig_mcd_fin_dyu_mao_arw_sun_jpn_tml_kor_afr_alb_bem_ctl_jav_lit_wly_ind_mnd_glc_tsw_ger_aeg_slo_urd_prs_fre_qcu_mol_grk_ukr_moo_hau_bul_heb_nor_bat_swe_ses_ita_swa_mly_tha_chh_knd_lda_ven_aze_guj_spa_tur_fbf_vie_amh_xho_bam_dgb	-0.516091971497577	-1.22888544853528	0.222215211293202
518	sid_bul_yor_alb_owc_hau_anl_ukr_aze_azi_ven_sun_xho_cze_grk_bsq_svk_gam_ewe_mnd_ita_ben_tsw_lit_cic_hin_est_ses_igb_hun_swe_aeg_geo_arw_scr_ger_pol_sod_mlt_eng_fin_lda_mly_urd_tag_jpn_knd_kor_spa_rom_bam_krd_jav_nor_tig_mao_cnt_glc_dgb_lat_wly_slo_rus_pan_prs_qcu_por_ctl_fre_swt_amr_guj_heb_bos_bat_dut_zul_mcd_akn_ind_tha_chh_tml_tsn_bem_uzb_mol_afr_tur_dyu_vie_amh_fbf_swa_moo	0.107047259486606	0.251960176570375	0.801627819730784
519	tig_hin_dyu_mcd_mlt_amr_hau_ben_aze_uzb_ses_mao_swa_urd_bul_bsq_ukr_sod_igb_cnt_fre_alb_moo_arw_fbf_spa_hun_ven_zul_fin_rom_owc_geo_lat_cze_afr_guj_anl_aeg_nor_est_cic_bat_ctl_mly_jpn_knd_kor_dut_scr_tsn_ita_sun_grk_chh_ind_mnd_slo_akn_por_wly_pan_mol_eng_swe_qcu_glc_ger_bos_lda_gam_pol_amh_svk_jav_rus_bem_prs_tsw_tag_tha_sid_tml_swt_xho_tur_krd_lit_azi_dgb_vie_heb_bam_ewe_yor	-0.817264094093822	-1.97187347747631	0.0515952733349758
520	heb_mcd_dyu_ctl_owc_gam_sod_mol_azi_uzb_akn_mly_dgb_ger_por_bsq_svk_tig_cic_cnt_afr_pan_bam_ita_fbf_cze_est_swt_ses_fin_hin_anl_geo_scr_bul_krd_lit_amr_chh_glc_hun_ven_tag_pol_sun_jpn_tml_kor_prs_urd_lda_eng_ind_swe_amh_mao_mnd_alb_igb_rus_sid_ben_arw_guj_spa_qcu_dut_rom_bos_xho_aeg_lat_wly_slo_bat_fre_swa_grk_ewe_jav_tha_hau_knd_yor_bem_tur_ukr_nor_aze_moo_vie_mlt_tsn_zul_tsw	-0.236483015608328	-0.559467003564144	0.577187970585837
521	wly_afr_ewe_guj_mlt_sid_owc_urd_aze_tur_swa_tag_akn_nor_por_bsq_ita_gam_swt_cnt_cze_arw_ses_mcd_yor_scr_fin_xho_tsw_est_fre_amh_geo_bos_slo_dut_bul_amr_heb_ger_hun_igb_sun_krd_mly_jpn_knd_kor_rus_lat_zul_svk_bat_swe_tig_ind_mnd_ukr_dyu_spa_anl_pan_mol_eng_ben_qcu_glc_rom_pol_bam_aeg_alb_hau_prs_mao_hin_tsn_lit_ven_jav_tha_chh_tml_lda_fbf_uzb_grk_ctl_azi_moo_vie_sod_cic_bem_dgb	0.46397967521569	1.09628430707484	0.275785096887866
522	sod_hin_dyu_afr_chh_amh_aeg_glc_tur_azi_ses_bat_tsw_pol_rom_bsq_ger_hau_swt_mnd_dut_ben_lda_lat_dgb_ctl_est_swa_bem_fin_spa_sid_geo_eng_rus_ita_fre_owc_anl_urd_hun_moo_mly_grk_sun_jpn_knd_kor_alb_bos_bam_slo_ind_mcd_mlt_mao_cnt_krd_igb_ukr_amr_por_pan_svk_lit_qcu_arw_swe_guj_akn_tig_nor_gam_mol_tag_bul_zul_scr_yor_jav_tha_heb_tml_tsn_cic_aze_cze_prs_uzb_xho_vie_wly_ewe_ven_fbf	0.134038581015397	0.315596578814667	0.753015862816881
523	owc_guj_bem_spa_tig_amr_amh_por_tur_azi_ven_ind_ses_cze_rom_bsq_lat_wly_tsn_mnd_swe_slo_lda_bos_bam_scr_hun_swt_dgb_est_krd_hau_geo_eng_fre_pol_hin_heb_sod_ukr_fin_fbf_tag_glc_bat_jpn_knd_kor_afr_nor_zul_lit_sun_ctl_sid_jav_cnt_svk_swa_mol_anl_dut_pan_alb_urd_qcu_prs_bul_grk_akn_gam_rus_mlt_mcd_mly_arw_moo_ger_ewe_mao_tha_chh_tml_tsw_cic_aze_ita_ben_uzb_igb_vie_aeg_yor_dyu_xho	-0.653413985997459	-1.56762157684342	0.120365875792376
524	sid_ukr_ven_krd_gam_anl_heb_ger_aze_uzb_tsn_mly_tsw_spa_rus_bsq_prs_aeg_cic_mnd_grk_ctl_fbf_alb_ses_hin_est_swt_zul_hun_eng_owc_geo_pol_afr_slo_cze_amh_wly_ben_fin_bem_bat_arw_ind_jpn_tml_kor_fre_por_dgb_glc_sun_mol_chh_tag_cnt_guj_lda_swe_sod_urd_ita_scr_svk_qcu_lat_nor_bos_bam_amr_dut_tig_bul_jav_mcd_ewe_rom_dyu_mao_tha_mlt_knd_swa_akn_tur_lit_pan_azi_moo_vie_hau_igb_xho_yor	-0.692977075415879	-1.66004493537601	0.100273764938702
525	chh_grk_cic_dut_amh_heb_aeg_rus_azi_tur_bam_ind_ven_rom_svk_bsq_pol_gam_dgb_cnt_urd_slo_moo_lit_bem_ben_fin_swt_xho_est_scr_hau_geo_glc_por_prs_ctl_sod_anl_hin_hun_ses_bat_eng_mly_jpn_knd_kor_bos_krd_dyu_nor_sun_mol_amr_tag_mnd_ger_tsw_guj_sid_fre_lat_ukr_afr_qcu_spa_arw_ita_yor_wly_cze_tig_pan_mao_bul_ewe_alb_fbf_jav_tha_mlt_tml_igb_swa_uzb_swe_mcd_aze_akn_vie_owc_tsn_lda_zul	-1.17250657095113	-2.89347246395262	0.00474577696886508
526	owc_dut_cic_ita_chh_heb_gam_ger_tur_aze_tsn_jav_akn_ukr_slo_bsq_fre_anl_fbf_cnt_krd_bos_swa_cze_dgb_eng_hun_xho_ses_fin_hin_sod_geo_mcd_afr_lat_svk_sid_amr_rus_est_yor_mao_bul_mly_jpn_tml_kor_prs_arw_ewe_urd_sun_spa_wly_ind_mnd_nor_tsw_guj_amh_alb_pol_scr_swe_qcu_mol_pan_rom_dyu_tig_ctl_aeg_grk_tag_lit_swt_por_zul_bat_tha_mlt_knd_igb_bam_azi_glc_ben_uzb_ven_vie_hau_moo_bem_lda	-0.567765293209806	-1.3518122184556	0.179714061141683
527	amr_dut_swt_swe_owc_chh_sod_pan_uzb_tur_moo_bat_lda_fre_urd_bsq_ita_heb_xho_cnt_glc_afr_bem_prs_fbf_bul_fin_cic_yor_hun_scr_mlt_geo_ben_nor_pol_cze_anl_sid_lit_est_ven_mao_lat_sun_jpn_knd_kor_bos_grk_bam_arw_tag_spa_gam_ind_mnd_rus_tsw_mol_wly_eng_rom_mcd_hin_qcu_svk_ger_por_zul_aeg_guj_amh_krd_mly_alb_dyu_ukr_ses_jav_tha_hau_tml_swa_igb_aze_slo_ctl_azi_dgb_vie_tig_akn_ewe_tsn	-0.569033096652347	-1.35475725066158	0.178776900229365
528	hau_spa_dyu_eng_owc_wly_amr_mcd_tur_aze_bam_sun_xho_grk_pan_bsq_slo_aeg_cic_cnt_alb_guj_ses_bos_ewe_cze_fin_yor_tsn_hun_ben_chh_geo_nor_bul_ger_svk_amh_gam_swe_est_bem_jav_hin_ind_jpn_knd_kor_ctl_pol_dgb_krd_bat_lat_heb_mao_mnd_mol_moo_rom_tig_dut_ukr_rus_glc_qcu_prs_lit_fre_ven_anl_afr_sod_arw_tag_ita_swt_urd_zul_mly_tha_mlt_tml_fbf_swa_uzb_scr_por_azi_lda_vie_sid_tsw_igb_akn	-0.373865003495395	-0.885511644435018	0.378164633061488
529	tig_bos_dyu_por_heb_anl_sod_spa_aze_azi_cic_jav_igb_pol_rus_bsq_pan_sid_tsw_cnt_dut_svk_ven_ctl_yor_lat_hun_swt_moo_est_guj_chh_geo_rom_mcd_nor_prs_gam_owc_scr_fin_ses_ind_grk_bat_jpn_knd_kor_glc_swe_swa_ger_mao_arw_aeg_tag_mnd_afr_lda_alb_amr_ita_ukr_hin_slo_qcu_eng_ben_fre_akn_mlt_urd_amh_lit_sun_krd_tsn_cze_xho_mly_tha_hau_tml_dgb_zul_tur_bul_mol_uzb_ewe_vie_wly_bem_fbf_bam	-0.203674328870349	-0.481757187111847	0.631110200941968
530	gam_ukr_akn_grk_aeg_anl_amh_swe_aze_uzb_dyu_jav_ses_scr_por_bsq_lit_hau_tsw_cnt_alb_hin_swt_dut_yor_arw_hun_bem_xho_fin_eng_owc_geo_svk_bos_mcd_prs_mlt_sod_rus_est_fbf_bat_pol_mly_jpn_tml_kor_lat_urd_dgb_mol_tag_ita_heb_mao_mnd_fre_swa_ben_sid_guj_bul_afr_ger_qcu_rom_spa_krd_bam_wly_slo_chh_cze_sun_pan_ewe_glc_ven_ind_tha_amr_knd_igb_lda_tur_nor_ctl_azi_tsn_vie_tig_zul_moo_cic	-0.30909964732076	-0.730905096797018	0.466674597114347
531	anl_bul_cic_urd_hau_gam_aeg_grk_uzb_azi_dyu_mao_akn_cze_arw_bsq_alb_amr_lda_mnd_ger_eng_dgb_afr_zul_ctl_fin_tsw_swt_est_rom_heb_geo_scr_mcd_lit_ita_sid_mlt_ukr_hun_fbf_tag_nor_bat_jpn_tml_kor_rus_slo_igb_krd_ind_glc_amh_sun_cnt_svk_bam_fre_chh_dut_mol_lat_por_qcu_hin_swe_prs_swa_tig_pan_sod_ben_mly_pol_ses_bos_tsn_jav_tha_wly_knd_yor_xho_tur_spa_guj_aze_ewe_vie_owc_moo_bem_ven	-0.664415181708015	-1.58934691886739	0.115376056623406
532	sid_rom_bam_arw_heb_amr_wly_prs_uzb_tur_dgb_jav_lda_mcd_ita_bsq_cze_amh_cic_mnd_bul_nor_tsn_ctl_akn_hin_est_swt_bem_hun_afr_sod_geo_rus_eng_lat_scr_chh_aeg_swe_fin_ewe_mao_lit_mly_jpn_knd_kor_bos_pol_zul_fre_ind_grk_owc_tag_cnt_urd_moo_guj_anl_por_mol_alb_ukr_qcu_dut_svk_ben_dyu_gam_krd_hau_ger_bat_pan_xho_glc_yor_sun_tha_tig_tml_ven_igb_aze_spa_slo_azi_tsw_vie_mlt_swa_ses_fbf	-0.341858063611776	-0.809567083556774	0.42025554311057
533	wly_mol_moo_spa_sod_heb_aeg_ukr_uzb_tur_tsw_bat_ses_ger_urd_bsq_prs_amh_lda_cnt_grk_bul_dyu_ctl_cic_ben_est_fbf_bem_fin_nor_mlt_geo_hin_krd_afr_ita_tig_hau_bos_hun_zul_mao_por_sun_jpn_knd_kor_rom_lat_ven_eng_jav_pan_chh_tag_mnd_arw_bam_slo_owc_guj_alb_rus_pol_qcu_glc_svk_cze_dgb_anl_mcd_sid_swe_ind_scr_swt_lit_ewe_mly_tha_amr_tml_igb_swa_aze_dut_fre_azi_akn_vie_gam_xho_yor_tsn	-0.776807308749589	-1.87053754567475	0.0645540725728392
534	owc_cze_cic_guj_hau_amh_heb_pan_azi_uzb_tsw_sun_swa_dut_glc_bsq_bos_tig_fbf_cnt_swe_arw_dyu_nor_bam_rom_est_dgb_akn_fin_spa_sod_geo_mol_krd_ben_prs_wly_mlt_eng_hun_moo_tag_hin_bat_jpn_tml_kor_scr_mcd_xho_svk_mao_rus_aeg_mly_mnd_ita_lda_lit_chh_ukr_alb_afr_por_qcu_pol_ger_grk_ewe_gam_lat_anl_slo_jav_fre_ses_ctl_yor_ind_tha_amr_knd_igb_tsn_aze_bul_urd_tur_ven_vie_sid_zul_bem_swt	0.029490619344102	0.0694246788481415	0.944800644615858
535	anl_por_fbf_hin_heb_sod_gam_lat_azi_aze_cic_sun_ses_ukr_glc_bsq_lit_owc_dyu_cnt_slo_rus_yor_ctl_tsw_bos_fin_swt_zul_est_swe_aeg_geo_svk_alb_urd_pan_tig_amr_afr_hun_bam_mly_bul_ind_jpn_knd_kor_ger_spa_ewe_pol_tag_mcd_wly_bat_mnd_arw_xho_dut_amh_fre_cze_nor_eng_qcu_scr_prs_grk_swa_mlt_mol_chh_guj_jav_ben_dgb_krd_bem_mao_tha_sid_tml_moo_tsn_uzb_rom_ita_tur_igb_vie_hau_ven_lda_akn	-0.395542651396586	-0.937710430414443	0.350822118077153
536	aeg_glc_xho_spa_amh_gam_tig_bul_tur_azi_ven_ind_tsw_scr_ukr_bsq_urd_wly_lda_cnt_guj_dut_moo_cze_ses_rus_fin_bam_swa_est_slo_sod_geo_alb_grk_por_afr_anl_owc_mol_hun_fbf_mly_pol_jav_jpn_knd_kor_ctl_nor_bem_ger_bat_fre_heb_sun_mnd_hin_swt_arw_sid_bos_lat_lit_rom_qcu_mcd_pan_prs_ewe_chh_svk_mlt_krd_mao_swe_cic_ita_zul_tag_tha_amr_tml_yor_dyu_uzb_eng_ben_aze_igb_vie_hau_tsn_akn_dgb	-0.482912070756673	-1.15010057844002	0.253051291340107
537	wly_grk_ven_ger_amh_amr_heb_cze_uzb_tur_tsw_mao_lda_pol_por_bsq_svk_mlt_swt_mnd_nor_swe_bam_glc_dgb_guj_fin_swa_tsn_hun_rus_hau_geo_bos_urd_eng_ita_aeg_gam_lat_est_bem_tag_slo_sun_jpn_tml_kor_rom_afr_xho_pan_mly_ben_owc_ind_cnt_hin_ses_bul_tig_prs_krd_fre_mcd_qcu_dut_arw_mol_zul_sod_spa_anl_ukr_jav_ctl_dyu_lit_akn_bat_tha_chh_knd_moo_ewe_azi_scr_alb_aze_yor_vie_sid_igb_cic_fbf	-0.343077342383631	-0.812485687057388	0.418587956504954
538	chh_arw_igb_scr_anl_amh_wly_lit_azi_aze_ewe_mly_dyu_ukr_ita_bsq_pan_mlt_moo_mnd_rus_eng_swa_bos_xho_dut_fin_tsn_yor_hun_ger_hau_geo_svk_swe_grk_guj_tig_sid_cze_est_zul_jav_ctl_bat_jpn_knd_kor_prs_alb_lda_nor_mao_por_heb_ind_cnt_krd_cic_pol_owc_afr_mcd_slo_glc_qcu_bul_lat_ben_tsw_gam_hin_amr_mol_tag_urd_bem_spa_dgb_sun_tha_aeg_tml_fbf_bam_uzb_fre_rom_tur_ven_vie_sod_swt_akn_ses	0.11743856463273	0.276115566848811	0.783071959090434
539	sid_ger_dyu_glc_sod_mlt_hau_ukr_tur_azi_ses_ind_dgb_hin_arw_bsq_pan_heb_igb_cnt_afr_lat_xho_alb_bam_por_est_lda_cic_hun_rus_amh_geo_lit_rom_prs_ben_owc_wly_ita_fin_ven_mly_mcd_jav_jpn_tml_kor_ctl_mol_akn_slo_sun_krd_chh_mao_mnd_pol_moo_cze_tig_bos_swe_grk_urd_qcu_guj_svk_eng_ewe_amr_bul_gam_dut_bat_fre_zul_spa_tsw_tag_tha_anl_knd_swa_bem_uzb_nor_scr_aze_swt_vie_aeg_fbf_tsn_yor	-0.841309736397592	-2.03497779659824	0.0446995393683253
540	mlt_por_dgb_lit_hau_tig_amr_bul_azi_uzb_yor_jav_bem_alb_dut_bsq_scr_aeg_ses_mnd_ger_svk_zul_pan_bam_bos_fin_swt_tsw_est_swe_sod_geo_lat_ita_ben_mcd_wly_gam_slo_hun_tsn_bat_fre_tag_jpn_tml_kor_rom_pol_dyu_prs_mao_spa_sid_ind_cnt_ctl_xho_hin_heb_eng_arw_urd_krd_qcu_guj_mol_glc_ven_anl_nor_owc_rus_mly_afr_ewe_grk_igb_sun_tha_chh_knd_swa_moo_tur_ukr_cze_aze_fbf_vie_amh_lda_cic_akn	0.22446296738768	0.528834493163299	0.598180167115464
541	sod_por_xho_ukr_sid_amr_wly_hin_tur_aze_dyu_jav_yor_pol_mcd_bsq_dut_mlt_tsw_cnt_ger_alb_swa_arw_ewe_grk_hun_akn_bam_est_lat_chh_geo_prs_krd_ita_mol_aeg_amh_cze_fin_zul_bat_ctl_ind_jpn_knd_kor_rom_lit_ven_scr_sun_guj_owc_tag_mnd_bos_tsn_eng_hau_pan_slo_fre_swe_qcu_afr_nor_bul_cic_tig_spa_gam_ben_mly_urd_fbf_glc_dgb_mao_tha_heb_tml_igb_swt_uzb_rus_svk_azi_ses_vie_anl_moo_lda_bem	-1.34995748213003	-3.37415658748189	0.00108115647483834
542	tig_glc_moo_prs_aeg_amh_owc_pan_tur_azi_tsw_mao_dgb_mol_krd_bsq_alb_heb_bam_mnd_grk_bul_ewe_eng_tsn_spa_fin_akn_swa_hun_urd_gam_geo_nor_svk_guj_fre_amr_mlt_ita_est_igb_jav_bos_mly_jpn_knd_kor_hin_ctl_xho_afr_ind_scr_sod_tag_cnt_ben_yor_pol_anl_lat_mcd_ger_rus_qcu_slo_por_lit_ven_sid_dut_wly_rom_sun_swe_bem_ukr_swt_bat_tha_hau_tml_lda_ses_uzb_cze_arw_aze_dyu_vie_chh_zul_fbf_cic	0.377024930655492	0.887876675462571	0.376897646249499
543	anl_nor_moo_krd_gam_mlt_tig_bul_tur_aze_dgb_mao_akn_rus_arw_bsq_mol_owc_lda_mnd_pan_ukr_tsn_glc_tsw_hin_hun_bem_xho_fin_afr_hau_geo_cze_rom_fre_lit_heb_sod_prs_est_igb_tag_spa_jav_jpn_knd_kor_bos_svk_cic_pol_sun_slo_amh_bat_cnt_mcd_swt_eng_amr_alb_ctl_dut_lat_qcu_por_grk_ita_ewe_chh_ben_wly_swe_mly_scr_bam_ger_fbf_ind_tha_aeg_tml_ses_dyu_azi_urd_guj_uzb_yor_vie_sid_ven_zul_swa	-0.773465395093556	-1.86207694686105	0.0657498934859244
544	chh_fre_yor_arw_heb_sid_wly_rus_tur_azi_dyu_jav_ses_slo_ita_bsq_eng_owc_tsw_mnd_glc_rom_akn_mcd_moo_mol_hun_tsn_cic_est_por_mlt_geo_lit_afr_swe_krd_anl_tig_scr_fin_bam_mly_spa_sun_jpn_tml_kor_svk_bul_lda_urd_tag_pan_gam_ind_cnt_bos_fbf_ctl_hau_dut_ben_ukr_grk_qcu_cze_lat_alb_zul_sod_nor_amh_hin_bat_prs_swt_pol_ven_mao_tha_amr_knd_bem_swa_aze_guj_ger_uzb_xho_vie_aeg_ewe_igb_dgb	-0.667918557504221	-1.60233312448392	0.112473240727391
545	tig_lit_swt_mol_anl_sid_owc_afr_azi_uzb_ses_bat_moo_ger_bos_bsq_swe_amr_yor_cnt_rus_ben_akn_mcd_tsn_spa_fin_tsw_ven_est_prs_heb_geo_cze_slo_scr_rom_aeg_wly_svk_hun_bam_sun_urd_tag_jpn_knd_kor_bul_dut_cic_fre_mly_guj_chh_ind_mnd_por_ewe_pol_hau_nor_hin_ctl_arw_qcu_eng_ita_ukr_igb_sod_grk_amh_glc_mao_pan_lda_lat_xho_jav_tha_gam_tml_zul_swa_aze_alb_krd_tur_dgb_vie_mlt_dyu_fbf_bem	0.208714899759877	0.491952314578581	0.623912285879223
546	owc_afr_yor_eng_sod_aeg_amh_rus_azi_tur_zul_bat_moo_por_arw_bsq_rom_heb_swt_mnd_guj_krd_bam_dut_fbf_spa_est_dgb_igb_fin_ger_wly_geo_swe_pol_mol_grk_chh_tig_bul_hun_cic_mao_lat_tag_jpn_tml_kor_mcd_cze_tsw_scr_mly_nor_hau_sun_cnt_alb_ven_ben_mlt_fre_hin_slo_prs_qcu_lit_pan_svk_ewe_gam_ukr_sid_bos_jav_ita_bem_glc_tsn_ind_tha_amr_knd_dyu_swa_uzb_ctl_urd_aze_lda_vie_anl_xho_ses_akn	-0.316852226753389	-0.749745037027385	0.455300724555582
547	mlt_alb_ven_bos_sid_owc_gam_rus_azi_uzb_igb_jav_xho_scr_pan_bsq_mol_anl_ses_cnt_pol_nor_lda_krd_tsw_cze_fin_swt_cic_est_ger_amh_geo_dut_afr_rom_slo_chh_aeg_grk_hun_fbf_mly_swe_bat_jpn_tml_kor_mcd_glc_moo_ukr_tag_urd_sod_mao_mnd_eng_tsn_arw_hau_svk_por_ctl_fre_qcu_lit_lat_guj_bam_wly_hin_tig_bul_ind_ben_yor_spa_swa_sun_tha_amr_knd_dgb_bem_tur_ita_prs_aze_dyu_vie_heb_ewe_zul_akn	0.0932840104878986	0.219466081050294	0.826767974566818
548	owc_ger_yor_ukr_amr_anl_aeg_ctl_aze_azi_bem_jav_cic_dut_por_bsq_alb_wly_dgb_mnd_nor_guj_zul_urd_tsn_glc_hun_ven_xho_fin_scr_gam_geo_swe_slo_pan_krd_tig_chh_pol_est_bam_ind_lit_sun_jpn_tml_kor_cze_bos_igb_afr_mly_lat_mlt_bat_cnt_grk_moo_ben_amh_ita_prs_rom_eng_qcu_mcd_svk_mol_ewe_sod_spa_heb_fre_tag_bul_ses_rus_tsw_mao_tha_sid_knd_fbf_akn_tur_arw_hin_uzb_dyu_vie_hau_swt_swa_lda	0.0694616610540879	0.163348887117641	0.87059819251502
549	sod_rom_ven_ger_wly_amr_owc_lit_azi_aze_cic_jav_swa_pan_spa_bsq_bos_heb_lda_cnt_fre_krd_dgb_scr_bam_glc_hun_tsw_zul_est_hin_anl_geo_guj_rus_swe_por_gam_tig_pol_fin_yor_mao_afr_ind_jpn_knd_kor_ben_bul_fbf_ukr_tag_mol_aeg_sun_mnd_dut_tsn_lat_mlt_slo_mcd_ita_eng_qcu_svk_nor_alb_dyu_amh_prs_chh_grk_bat_arw_akn_urd_xho_mly_tha_sid_tml_ewe_moo_uzb_ctl_cze_tur_ses_vie_hau_swt_bem_igb	-0.495877377032445	-1.17914922990791	0.241346613210617
550	mlt_arw_fbf_prs_wly_amh_chh_glc_uzb_azi_tsw_sun_bem_rus_mcd_bsq_urd_aeg_swt_mnd_lit_slo_yor_ita_moo_afr_hun_zul_swa_est_swe_gam_geo_krd_pan_ctl_cze_sod_anl_fre_fin_igb_jav_mol_tag_jpn_knd_kor_bul_ger_ven_eng_bat_ben_sid_mly_cnt_spa_akn_hin_heb_svk_por_guj_scr_qcu_nor_bos_ukr_dyu_hau_lat_tig_dut_mao_pol_bam_alb_lda_ind_tha_owc_tml_dgb_tsn_aze_rom_grk_tur_ewe_vie_amr_ses_xho_cic	-0.477019324600003	-1.13434012481633	0.259567298960773
551	chh_urd_ewe_bul_owc_heb_sod_krd_azi_uzb_moo_ind_bem_slo_dut_bsq_glc_tig_bam_mnd_spa_ben_zul_mcd_xho_scr_est_ven_ses_hun_alb_aeg_geo_bos_nor_por_guj_amr_wly_arw_fin_dyu_bat_rus_tag_jpn_tml_kor_ukr_pan_cic_ger_jav_rom_gam_mly_cnt_pol_fbf_ctl_sid_lit_fre_hin_mol_qcu_svk_eng_swe_igb_anl_lat_mlt_ita_mao_afr_swt_prs_yor_sun_tha_amh_knd_akn_tsw_aze_grk_cze_tur_lda_vie_hau_dgb_tsn_swa	-0.486096994417779	-1.15632846418441	0.25050861721266
552	wly_mol_lda_cze_tig_anl_gam_bul_aze_tur_bam_mao_tsw_pol_grk_bsq_alb_hau_akn_mnd_glc_ita_yor_ger_ven_eng_hun_bem_dgb_est_lit_chh_geo_hin_arw_por_afr_owc_amr_guj_fin_tsn_mly_krd_tag_jpn_tml_kor_nor_bos_fbf_spa_ind_prs_mlt_jav_cnt_fre_cic_urd_sid_svk_swe_rus_rom_qcu_slo_ukr_lat_moo_sod_mcd_heb_dut_sun_scr_xho_ben_ewe_bat_tha_amh_knd_igb_swt_uzb_pan_ctl_azi_zul_vie_aeg_swa_dyu_ses	-0.412642112600859	-0.979451043383622	0.329898237755822
553	amh_arw_ven_eng_tig_sid_amr_fre_azi_aze_tsw_jav_fbf_rom_ger_bsq_krd_wly_ses_cnt_pol_mcd_igb_urd_cic_ita_fin_swt_moo_hun_svk_anl_geo_ukr_bos_dut_scr_gam_hau_glc_est_lda_bat_cze_mao_jpn_knd_kor_rus_prs_ewe_guj_ind_bul_sod_sun_mnd_por_tsn_alb_aeg_nor_spa_grk_ben_qcu_mol_ctl_lat_dgb_chh_lit_mlt_hin_mly_afr_akn_slo_zul_tag_tha_heb_tml_xho_bem_uzb_pan_swe_tur_bam_vie_owc_dyu_swa_yor	-0.23785470995395	-0.561751201674547	0.575636858414815
554	anl_mcd_tsn_cze_mlt_owc_sod_alb_uzb_tur_akn_mao_ewe_slo_krd_bsq_nor_gam_ven_cnt_grk_ben_ses_pol_lda_svk_fin_moo_tsw_est_prs_amh_geo_eng_scr_dut_urd_wly_aeg_swe_hun_zul_tag_ukr_jav_jpn_knd_kor_hin_arw_igb_lat_mly_rus_hau_sun_mnd_rom_dgb_afr_sid_bul_ita_spa_lit_qcu_pan_mol_glc_fbf_amr_ctl_tig_guj_bat_por_swa_ger_swt_ind_tha_heb_tml_bam_bem_azi_bos_fre_aze_xho_vie_chh_cic_yor_dyu	-0.539607437338752	-1.28514788398592	0.201931990083486
555	anl_nor_ewe_ger_wly_amh_sod_alb_aze_uzb_moo_ind_ses_prs_mcd_bsq_mol_aeg_bam_cnt_dut_afr_ven_bos_dgb_ben_fin_yor_bem_hun_hin_hau_geo_rom_ctl_slo_spa_tig_gam_pol_est_lda_mao_cze_jav_jpn_tml_kor_scr_eng_fbf_bul_bat_ukr_chh_tag_mnd_rus_akn_ita_heb_pan_krd_lat_swe_qcu_guj_glc_grk_tsn_amr_fre_sid_urd_mly_arw_swa_lit_cic_sun_tha_owc_knd_zul_xho_tur_svk_por_azi_dyu_vie_mlt_igb_swt_tsw	-0.357368795694616	-0.847604921586978	0.398834154227397
556	gam_ukr_dgb_hin_heb_anl_wly_eng_tur_uzb_igb_jav_akn_scr_cze_bsq_arw_sid_lda_cnt_ita_swe_swt_mol_fbf_slo_hun_tsw_ven_fin_rus_mlt_geo_fre_lat_ben_svk_hau_amh_spa_est_zul_mly_ger_mao_jpn_tml_kor_prs_krd_tsn_rom_sun_glc_aeg_bat_mnd_bos_bem_nor_amr_ctl_urd_bul_guj_qcu_grk_afr_dut_ses_sod_pan_chh_por_tag_alb_swa_pol_yor_ind_tha_tig_knd_bam_moo_azi_mcd_lit_aze_ewe_vie_owc_dyu_xho_cic	0.349324784828721	0.822604860196746	0.412836946024205
557	sod_ben_dgb_arw_aeg_sid_owc_mcd_azi_aze_ewe_sun_bam_nor_prs_bsq_fre_anl_ses_mnd_ita_hin_cic_ger_xho_grk_fin_swt_igb_hun_scr_chh_geo_urd_por_guj_alb_heb_hau_rom_est_zul_jav_cze_ind_jpn_tml_kor_glc_ctl_bem_krd_tag_mol_tig_mao_cnt_bos_tsn_spa_amh_pan_lit_bul_slo_qcu_rus_dut_afr_swa_amr_pol_mlt_swe_bat_svk_akn_lat_ven_mly_tha_gam_knd_yor_fbf_tur_eng_ukr_uzb_lda_vie_wly_tsw_dyu_moo	-0.120600726764011	-0.284283125837827	0.776825424587242
558	gam_bul_tsw_scr_anl_aeg_tig_hin_azi_aze_swa_bat_xho_lit_rom_bsq_ukr_amh_dgb_mnd_afr_mol_bem_glc_swt_cze_est_cic_dyu_hun_urd_owc_geo_ger_svk_krd_por_heb_chh_swe_fin_fbf_jav_slo_tag_jpn_knd_kor_grk_arw_tsn_ben_sun_fre_sod_mao_cnt_lat_bam_guj_amr_spa_rus_pan_ctl_qcu_dut_pol_eng_ewe_hau_bos_mlt_nor_mly_alb_moo_prs_ven_ind_tha_sid_tml_lda_akn_uzb_mcd_ita_tur_zul_vie_wly_ses_yor_igb	0.0495582813798048	0.116778439983403	0.907287445452316
559	heb_guj_bem_pan_anl_owc_sid_spa_tur_uzb_swt_ind_cic_mol_ukr_bsq_urd_hau_tsn_mnd_nor_rom_lda_mcd_igb_lat_hun_ses_akn_est_ita_wly_geo_bos_slo_prs_rus_amr_amh_grk_fin_swa_sun_afr_tag_jpn_tml_kor_eng_ger_xho_alb_mly_cze_chh_bat_cnt_hin_bam_bul_tig_glc_ctl_scr_pol_qcu_swe_svk_krd_tsw_mlt_ben_sod_por_mao_fre_moo_dut_zul_jav_tha_aeg_knd_ven_yor_aze_lit_arw_azi_fbf_vie_gam_ewe_dyu_dgb	0.0983084595708678	0.23167685165286	0.817298009615342
560	chh_cze_igb_eng_sod_heb_hau_ben_tur_azi_zul_sun_tsw_urd_bul_bsq_mcd_wly_dgb_cnt_slo_nor_ses_ukr_cic_grk_fin_akn_bem_hun_pan_anl_geo_glc_ger_svk_por_aeg_sid_alb_est_dyu_mly_lit_jav_jpn_knd_kor_pol_mol_yor_arw_bat_spa_tig_ind_mnd_rom_swa_prs_owc_ita_guj_scr_afr_qcu_ctl_dut_swe_ven_gam_fre_amr_rus_mao_hin_xho_krd_moo_tag_tha_mlt_tml_fbf_bam_aze_lat_bos_uzb_swt_vie_amh_tsn_ewe_lda	-0.671684823819623	-1.60819711152136	0.111181777352078
561	amr_afr_yor_bul_chh_wly_hau_por_uzb_tur_swt_sun_dyu_prs_svk_bsq_eng_gam_ven_mnd_lit_hin_xho_arw_cic_slo_fin_tsn_zul_est_fre_tig_geo_rom_lat_swe_ctl_anl_amh_alb_hun_dgb_mao_ben_mly_jpn_knd_kor_pan_mcd_fbf_nor_jav_cze_sod_ind_cnt_bos_lda_glc_aeg_ita_pol_ger_spa_qcu_ukr_krd_rus_swa_sid_dut_mlt_scr_bat_guj_bam_grk_moo_tag_tha_heb_tml_ewe_ses_aze_urd_mol_azi_bem_vie_owc_tsw_igb_akn	-0.168536564976558	-0.398158258130253	0.691426098007759
562	sod_guj_bem_nor_heb_mlt_owc_rus_uzb_tur_dgb_tag_lda_dut_hin_bsq_rom_anl_cic_cnt_por_mcd_dyu_prs_igb_lat_fin_ewe_tsw_hun_ger_gam_geo_ita_slo_fre_lit_amh_aeg_glc_est_zul_ind_urd_sun_jpn_knd_kor_arw_swe_swa_ctl_mly_ben_wly_bat_mnd_bul_tsn_alb_sid_bos_svk_krd_eng_qcu_ukr_spa_pan_akn_hau_grk_tig_pol_jav_afr_fbf_mol_xho_mao_tha_amr_tml_moo_yor_azi_cze_scr_aze_swt_vie_chh_ses_ven_bam	-0.585878093518485	-1.39767123035859	0.165536954354312
563	owc_ben_moo_mol_amh_gam_wly_arw_uzb_aze_ven_mly_tsn_swe_rom_bsq_prs_heb_tsw_mnd_guj_svk_ses_cze_lda_lit_est_xho_bem_fin_krd_tig_geo_dut_ger_spa_hin_anl_sid_fre_hun_cic_jav_por_bat_jpn_knd_kor_pol_eng_swa_lat_tag_ukr_chh_ind_cnt_afr_fbf_alb_mlt_urd_grk_ctl_bul_qcu_mcd_bos_nor_swt_amr_slo_hau_glc_sun_pan_akn_ita_dyu_mao_tha_aeg_tml_bam_igb_tur_rus_scr_azi_ewe_vie_sod_dgb_zul_yor	-0.285437869229412	-0.675752399308514	0.500874773830152
564	hau_mol_swa_dut_chh_heb_amh_urd_uzb_tur_dgb_jav_bem_afr_arw_bsq_ukr_tig_tsn_mnd_pol_bul_ewe_swe_tsw_ctl_hun_dyu_igb_est_lat_anl_geo_krd_guj_fre_cze_sid_wly_svk_fin_akn_ind_slo_sun_jpn_tml_kor_mcd_lit_moo_eng_bat_ger_owc_tag_cnt_bos_bam_alb_aeg_pan_ita_rus_ben_qcu_glc_hin_rom_xho_amr_prs_gam_spa_mly_grk_swt_scr_lda_mao_tha_mlt_knd_yor_ven_aze_por_nor_azi_fbf_vie_sod_ses_zul_cic	-0.302456866338341	-0.716002813731645	0.475783620029871
565	chh_dut_lda_bul_hau_amh_owc_fre_tur_uzb_moo_jav_bem_ger_ben_bsq_pan_wly_dgb_cnt_guj_ita_zul_lit_ewe_scr_est_cic_xho_hun_swe_anl_geo_mol_krd_por_prs_sid_heb_grk_fin_dyu_sun_hin_tag_jpn_knd_kor_ukr_arw_swa_afr_bat_rus_gam_ind_mnd_slo_ses_cze_sod_nor_pol_eng_bos_qcu_mcd_alb_svk_ven_tig_rom_amr_urd_mao_ctl_fbf_glc_igb_mly_tha_mlt_tml_yor_swt_azi_spa_lat_aze_akn_vie_aeg_tsn_tsw_bam	-0.67308458122854	-1.61103565560713	0.110560913036603
566	amh_krd_cic_mcd_hau_sid_owc_grk_azi_uzb_swt_bat_lda_ben_alb_bsq_lat_mlt_ses_cnt_prs_bul_zul_arw_bam_bos_fin_fbf_akn_est_fre_amr_geo_urd_slo_guj_ita_aeg_anl_ger_hun_igb_sun_svk_ind_jpn_knd_kor_rom_dut_bem_ctl_jav_glc_gam_mao_mnd_pan_ven_swe_heb_ukr_afr_pol_hin_qcu_cze_mol_eng_swa_chh_spa_wly_nor_mly_scr_tsn_lit_moo_tag_tha_sod_tml_dgb_ewe_tur_rus_por_aze_yor_vie_tig_dyu_tsw_xho	-0.307031582008779	-0.726203499424823	0.469537784947424
567	amh_urd_zul_lit_wly_amr_chh_ukr_aze_uzb_yor_mao_swa_krd_scr_bsq_rus_aeg_dyu_cnt_slo_bul_tsw_spa_ewe_swe_est_moo_cic_fin_hin_owc_geo_mcd_ben_pol_ctl_mlt_sid_guj_hun_tsn_ind_ger_tag_jpn_tml_kor_prs_lat_fbf_pan_mly_cze_hau_bat_mnd_grk_bam_nor_gam_glc_svk_fre_arw_qcu_eng_ita_alb_akn_sod_afr_tig_mol_jav_bos_lda_dut_xho_sun_tha_heb_knd_swt_ses_tur_rom_por_azi_bem_vie_anl_ven_igb_dgb	-0.637818416506615	-1.52355083308335	0.131014297516866
568	hau_hin_ewe_por_mlt_tig_amh_grk_tur_azi_tsn_mly_lda_ctl_eng_bsq_spa_wly_xho_cnt_dut_prs_bam_guj_moo_glc_fin_tsw_igb_hun_cze_amr_geo_alb_afr_nor_slo_gam_heb_bos_est_ses_sun_arw_ind_jpn_tml_kor_ita_swe_akn_rom_tag_pan_sod_mao_mnd_ukr_bem_mcd_owc_lit_pol_bul_urd_qcu_rus_mol_scr_yor_chh_fre_aeg_svk_jav_krd_dyu_lat_dgb_bat_tha_anl_knd_cic_swa_uzb_ben_ger_aze_fbf_vie_sid_zul_swt_ven	0.014415454125619	0.0339744100103656	0.972970369448298
569	hau_hin_moo_lit_aeg_tig_heb_cze_uzb_aze_tsw_mao_zul_fre_urd_bsq_bos_mlt_bem_cnt_alb_pol_cic_dut_dgb_afr_fin_xho_ewe_hun_rus_wly_geo_krd_ger_eng_svk_sid_chh_arw_est_akn_mly_pan_sun_jpn_tml_kor_guj_scr_swa_mol_tag_ben_owc_jav_mnd_por_tsn_ita_sod_bul_spa_slo_swe_qcu_rom_lat_ukr_swt_gam_glc_amh_ctl_ind_nor_lda_grk_fbf_bat_tha_amr_knd_igb_dyu_azi_prs_mcd_tur_ses_vie_anl_yor_bam_ven	-0.125687033121215	-0.296254369647285	0.767696382581167
570	amh_hin_dgb_bos_gam_wly_sod_spa_aze_tur_swa_bat_ven_svk_fre_bsq_ukr_hau_lda_cnt_swe_ita_swt_urd_ewe_ben_est_cic_dyu_fin_pan_chh_geo_krd_ctl_mcd_glc_anl_mlt_slo_hun_akn_mly_nor_mao_jpn_tml_kor_cze_grk_moo_bul_tag_ger_heb_sun_mnd_scr_tsn_dut_aeg_arw_pol_lit_rus_qcu_prs_lat_rom_igb_amr_guj_tig_por_ind_mol_tsw_alb_fbf_jav_tha_sid_knd_ses_bem_uzb_afr_eng_azi_bam_vie_owc_xho_yor_zul	0.399596936536017	0.943041823001092	0.348102921937597
571	hau_hin_cic_cze_heb_wly_gam_bos_uzb_aze_akn_mao_swt_svk_pol_bsq_ger_sod_ewe_cnt_mol_eng_fbf_krd_bam_ukr_est_dyu_moo_fin_guj_anl_geo_nor_rus_ben_swe_aeg_sid_por_hun_xho_jav_urd_mly_jpn_tml_kor_fre_pan_ven_alb_sun_spa_chh_ind_mnd_ita_bem_slo_amr_afr_lit_glc_lat_qcu_bul_rom_dut_dgb_mlt_scr_tig_prs_tag_ctl_ses_arw_igb_bat_tha_owc_knd_tsw_lda_azi_mcd_grk_tur_yor_vie_amh_zul_swa_tsn	-0.164922354078033	-0.389804264898243	0.697572568231409
572	amr_ita_igb_nor_heb_anl_owc_rus_azi_aze_bem_bat_moo_eng_pan_bsq_ctl_tig_dyu_cnt_pol_dut_zul_ukr_yor_mcd_est_swt_fbf_fin_hin_chh_geo_slo_por_prs_grk_wly_hau_krd_hun_swa_ind_lit_jav_jpn_tml_kor_swe_fre_lda_rom_mao_spa_sod_mly_mnd_ger_akn_arw_mlt_lat_urd_scr_ben_qcu_glc_alb_svk_ses_aeg_bos_amh_afr_sun_mol_dgb_bul_ewe_tag_tha_sid_knd_ven_xho_tur_cze_guj_uzb_cic_vie_gam_tsw_bam_tsn	0.135371130955176	0.318519646818636	0.750805010713384
573	heb_hin_lda_glc_tig_sid_mlt_nor_aze_tur_akn_sun_dgb_prs_scr_bsq_bos_amh_bam_cnt_rom_lit_moo_rus_swt_arw_hun_swa_ven_est_por_wly_geo_spa_urd_pol_guj_owc_hau_ctl_fin_fbf_bat_mol_jav_jpn_tml_kor_cze_dut_dyu_alb_ind_swe_chh_mly_mnd_fre_zul_svk_aeg_grk_krd_slo_lat_qcu_ger_ukr_afr_tsw_amr_pan_gam_bul_mao_ita_xho_eng_cic_tag_tha_sod_knd_yor_ses_uzb_ben_mcd_azi_ewe_vie_anl_bem_tsn_igb	-0.291520703258107	-0.689610559669293	0.492156283281308
574	wly_cze_bam_bos_tig_sod_anl_lit_tur_aze_xho_mao_ses_afr_pol_bsq_svk_amr_akn_cnt_ukr_mcd_ven_spa_bem_scr_hun_swa_swt_est_urd_heb_geo_por_fre_slo_mol_gam_chh_prs_fin_dgb_tag_pan_mly_jpn_knd_kor_eng_rus_lda_bul_jav_lat_owc_sun_mnd_krd_cic_alb_sid_ger_swe_ita_dut_qcu_ctl_glc_arw_fbf_aeg_grk_hau_hin_ind_guj_tsn_rom_dyu_bat_tha_mlt_tml_igb_moo_azi_ben_nor_uzb_yor_vie_amh_ewe_tsw_zul	-0.32521589613825	-0.76954834051958	0.443518056681863
575	chh_pol_fbf_por_anl_sod_sid_afr_azi_aze_swa_sun_moo_bul_alb_bsq_ukr_tig_bem_mnd_scr_rom_dgb_bos_bam_guj_fin_cic_lda_est_urd_heb_geo_prs_ctl_slo_rus_hau_gam_grk_hun_dyu_bat_arw_jav_jpn_knd_kor_fre_glc_igb_pan_ind_lit_amr_tag_cnt_krd_tsn_ita_mlt_nor_hin_mol_swe_qcu_lat_spa_mcd_ses_owc_cze_amh_ger_mao_dut_xho_eng_zul_mly_tha_wly_tml_ven_yor_tur_svk_ben_uzb_swt_vie_aeg_tsw_ewe_akn	-0.401499948343932	-0.955002339159979	0.342052323461729
576	wly_ger_yor_ita_sid_chh_sod_nor_uzb_tur_bam_bat_xho_rus_glc_bsq_alb_tig_cic_cnt_slo_ukr_igb_prs_swa_bos_est_bem_ewe_fin_krd_owc_geo_por_spa_pol_grk_aeg_heb_afr_hun_fbf_sun_swe_mao_jpn_tml_kor_ben_rom_lda_bul_tag_mol_amh_ind_mnd_arw_zul_cze_mlt_pan_ctl_lat_eng_qcu_scr_guj_urd_swt_amr_dut_anl_svk_jav_mcd_ven_hin_moo_mly_tha_hau_knd_dyu_ses_aze_fre_lit_azi_akn_vie_gam_dgb_tsn_tsw	-0.251650547258931	-0.595426181751894	0.553004832580155
577	owc_scr_akn_afr_tig_gam_amr_ger_uzb_tur_ven_jav_yor_ctl_rom_bsq_hin_anl_xho_mnd_lat_urd_moo_glc_cic_fre_est_lda_swa_fin_mcd_heb_geo_ben_mol_por_guj_sod_amh_cze_hun_dyu_tag_swe_bat_jpn_tml_kor_krd_prs_fbf_dut_ind_eng_chh_mly_cnt_grk_zul_arw_mlt_ita_bos_bul_pan_qcu_rus_spa_nor_tsn_hau_pol_sid_ukr_sun_svk_bem_slo_tsw_mao_tha_wly_knd_dgb_ses_aze_alb_lit_azi_swt_vie_aeg_ewe_igb_bam	-0.666191480603196	-1.59836173170053	0.113354692102998
578	sod_svk_akn_afr_anl_amr_wly_mcd_azi_uzb_fbf_sun_xho_ukr_bos_bsq_arw_sid_ses_mnd_prs_spa_tsn_dut_yor_ctl_fin_dyu_swa_hun_ben_aeg_geo_ger_lat_alb_pan_hau_mlt_lit_est_dgb_jav_nor_tag_jpn_knd_kor_fre_rus_zul_urd_ind_por_gam_bat_cnt_rom_bam_grk_chh_mol_bul_swe_pol_qcu_krd_guj_ita_cic_amh_scr_tig_hin_mly_cze_bem_glc_tsw_mao_tha_owc_tml_swt_ven_tur_eng_slo_aze_moo_vie_heb_lda_ewe_igb	-0.838696798040128	-2.02884119303881	0.0453335177349415
579	aeg_ukr_cic_afr_mlt_hau_amr_scr_aze_uzb_igb_jav_dyu_por_ger_bsq_lit_amh_swt_cnt_nor_spa_bem_fre_tsw_bul_fin_swa_fbf_est_ita_tig_geo_ben_svk_pol_arw_heb_gam_prs_hun_tsn_sun_pan_tag_jpn_tml_kor_mol_ctl_dgb_krd_bat_grk_anl_mly_mnd_glc_bam_eng_sod_guj_rom_slo_mcd_qcu_bos_hin_lat_akn_wly_dut_owc_alb_ind_urd_moo_swe_lda_mao_tha_chh_knd_zul_ses_tur_rus_cze_azi_ewe_vie_sid_yor_ven_xho	-0.0684114016247741	-0.161294368609842	0.872211437944716
580	aeg_slo_fbf_dut_hau_amr_owc_lat_uzb_tur_dgb_mao_lda_alb_ita_bsq_bos_mlt_ses_cnt_mol_grk_tsw_bul_bam_eng_est_swa_moo_hun_prs_amh_geo_krd_rom_mcd_ukr_sid_anl_fre_fin_zul_tag_guj_sun_jpn_knd_kor_swe_pol_dyu_spa_jav_urd_sod_ind_mnd_lit_tsn_cze_tig_nor_ger_por_svk_qcu_afr_scr_pan_bem_wly_glc_gam_rus_bat_ben_xho_arw_yor_mly_tha_heb_tml_cic_swt_aze_ctl_hin_azi_akn_vie_chh_ewe_ven_igb	-0.628233847292012	-1.4982754383238	0.137448421631394
581	mlt_spa_ewe_mol_owc_amh_sid_bos_azi_aze_zul_jav_ses_glc_svk_bsq_lat_wly_igb_mnd_krd_afr_cic_pol_ven_ukr_est_moo_akn_fin_ben_chh_geo_swe_prs_cze_por_amr_tig_slo_hun_lda_bat_scr_mly_jpn_tml_kor_pan_ctl_xho_nor_ind_lit_hau_sun_cnt_rus_tsw_mcd_gam_arw_fre_alb_ita_qcu_eng_bul_ger_fbf_anl_hin_sod_guj_mao_dut_yor_urd_bem_tag_tha_aeg_knd_dgb_dyu_tur_rom_grk_uzb_swa_vie_heb_swt_bam_tsn	-0.0961607461148453	-0.226818773261791	0.821062491450742
582	gam_alb_ewe_swe_amh_sod_heb_pol_aze_azi_dgb_tag_ses_ita_ger_bsq_ben_aeg_tsn_mnd_cze_afr_xho_dut_yor_eng_fin_zul_bem_hun_pan_owc_geo_slo_krd_fre_ukr_anl_amr_lat_est_bam_ind_glc_mao_jpn_knd_kor_mcd_lit_ven_grk_bat_bos_tig_sun_cnt_urd_moo_rus_mlt_mol_por_scr_guj_qcu_spa_svk_ctl_swt_sid_hin_wly_prs_mly_rom_akn_nor_dyu_jav_tha_chh_tml_lda_fbf_uzb_arw_bul_tur_cic_vie_hau_igb_tsw_swa	-0.522634128352467	-1.2455663954536	0.216052617090538
583	amh_arw_bem_scr_heb_tig_sid_swe_azi_uzb_moo_mao_swa_lit_svk_bsq_hin_sod_cic_cnt_pol_krd_ven_mol_ses_cze_hun_bam_dyu_fin_rom_owc_geo_alb_bul_ger_pan_amr_mlt_dut_est_igb_tag_urd_jav_jpn_knd_kor_grk_lat_tsn_nor_mly_afr_gam_sun_mnd_fre_lda_guj_anl_glc_slo_por_eng_qcu_bos_spa_prs_tsw_aeg_ctl_chh_ukr_bat_ben_xho_mcd_ewe_ind_tha_wly_tml_swt_zul_tur_rus_ita_aze_dgb_vie_hau_yor_fbf_akn	0.103089126259518	0.243074665398729	0.808482884641364
584	amr_cze_ewe_bos_hau_sod_wly_slo_aze_tur_fbf_ind_bam_rom_ger_bsq_mol_heb_swa_mnd_rus_glc_bem_guj_zul_nor_hun_akn_dyu_est_por_amh_geo_lat_ita_mcd_ben_tig_mlt_arw_fin_igb_mly_pan_jav_jpn_knd_kor_grk_spa_yor_scr_sun_hin_sid_tag_cnt_urd_ses_bul_anl_swe_ctl_krd_pol_qcu_svk_prs_ukr_dgb_chh_fre_owc_eng_bat_lit_tsw_afr_swt_mao_tha_gam_tml_ven_moo_uzb_dut_alb_azi_xho_vie_aeg_cic_tsn_lda	-0.211642508231206	-0.499755078929521	0.618427909857624
585	tig_ita_bam_ben_sod_mlt_anl_nor_uzb_aze_xho_sun_ses_rom_pol_bsq_prs_owc_swa_cnt_dut_urd_ven_cze_dyu_ctl_fin_yor_akn_hun_spa_amr_geo_por_afr_bul_scr_hau_heb_hin_est_swt_mly_slo_ind_jpn_knd_kor_glc_bos_tsn_ukr_jav_guj_sid_bat_mnd_krd_bem_swe_gam_mol_fre_eng_svk_qcu_lit_grk_ger_dgb_aeg_rus_amh_alb_tag_mcd_moo_lat_tsw_mao_tha_wly_tml_zul_fbf_azi_arw_pan_tur_ewe_vie_chh_cic_lda_igb	-0.625788552990765	-1.49671407013713	0.137853866349417
586	hau_scr_dgb_hin_owc_heb_amh_rom_aze_azi_zul_jav_igb_fre_ita_bsq_dut_tig_xho_cnt_cze_prs_lda_afr_akn_spa_est_bam_ewe_fin_urd_mlt_geo_pol_lat_ctl_ukr_anl_sod_por_hun_cic_mao_lit_mly_jpn_tml_kor_grk_alb_ven_mol_bat_slo_chh_ind_mnd_glc_swa_bos_wly_swe_ben_bul_mcd_qcu_nor_svk_guj_fbf_gam_krd_aeg_ger_tag_arw_swt_rus_tsn_sun_tha_sid_knd_tsw_moo_uzb_pan_eng_tur_bem_vie_amr_yor_dyu_ses	-0.390753166931469	-0.927759782946186	0.355933790866079
587	owc_ben_xho_dut_amr_mlt_gam_glc_aze_tur_dyu_ind_dgb_pol_svk_bsq_ita_wly_yor_mnd_prs_por_moo_alb_tsn_fre_est_tsw_ewe_hun_ger_sid_geo_arw_rus_nor_lat_amh_sod_eng_fin_lda_jav_bul_bat_jpn_knd_kor_guj_bos_zul_lit_mao_urd_tig_sun_cnt_grk_ses_ctl_aeg_mol_swe_slo_ukr_qcu_scr_pan_spa_swt_hau_hin_heb_krd_mly_rom_bam_cze_ven_tag_tha_chh_tml_cic_fbf_azi_mcd_afr_uzb_akn_vie_anl_igb_swa_bem	-0.0351736421680097	-0.0829164601429426	0.934096173292646
588	wly_afr_igb_por_chh_anl_heb_pan_aze_azi_swa_jav_swt_slo_ukr_bsq_ctl_sod_xho_cnt_eng_cze_cic_hin_ewe_pol_est_zul_tsn_fin_spa_amh_geo_rus_mol_scr_swe_hau_aeg_alb_hun_akn_tag_bos_mao_jpn_knd_kor_grk_krd_bam_bul_sun_ben_amr_ind_mnd_fre_lda_lit_gam_arw_rom_prs_dut_qcu_lat_glc_mcd_dgb_mlt_svk_sid_urd_bat_ger_ses_ita_yor_mly_tha_tig_tml_bem_ven_tur_nor_guj_uzb_tsw_vie_owc_fbf_moo_dyu	-0.831408500786389	-2.00530884433138	0.047836545031896
589	gam_rom_tsw_mcd_anl_owc_tig_ger_uzb_tur_xho_jav_bam_hin_lat_bsq_alb_heb_dyu_mnd_mol_ctl_tsn_swe_akn_urd_fin_swt_ses_hun_prs_hau_geo_krd_ukr_arw_grk_chh_sod_eng_est_swa_mly_por_sun_jpn_knd_kor_spa_scr_dgb_guj_bat_rus_mlt_mao_cnt_slo_ven_ben_amr_svk_pol_fre_cze_qcu_dut_pan_bul_moo_sid_nor_aeg_glc_ind_ita_fbf_lit_lda_tag_tha_amh_tml_zul_yor_aze_bos_afr_azi_ewe_vie_wly_bem_igb_cic	0.409151009728842	0.965208659337307	0.336943527113382
590	amr_fre_fbf_hin_heb_chh_gam_swe_tur_aze_swa_bat_xho_ita_rom_bsq_afr_wly_ewe_mnd_arw_por_tsw_cze_swt_ukr_hun_lda_akn_est_pan_sod_geo_glc_ctl_mcd_spa_tig_mlt_ger_fin_bem_jav_bos_tag_jpn_tml_kor_rus_mol_tsn_grk_mly_bul_sid_ind_cnt_urd_ses_dut_aeg_slo_alb_nor_lit_qcu_pol_scr_guj_cic_hau_lat_owc_ben_sun_svk_dgb_eng_dyu_mao_tha_anl_knd_zul_bam_azi_prs_krd_uzb_igb_vie_amh_ven_yor_moo	0.0752705372107941	0.177223659866206	0.859718123090234
591	hau_eng_ses_bos_mlt_amh_sid_dut_uzb_tur_moo_tag_bam_pol_swe_bsq_krd_gam_dyu_mnd_scr_hin_swa_alb_lda_mcd_est_swt_dgb_fin_fre_anl_geo_slo_afr_ger_spa_aeg_amr_rom_hun_bem_jav_rus_sun_jpn_tml_kor_urd_bul_tsw_prs_mao_arw_tig_mly_cnt_pan_zul_ben_wly_lat_ukr_grk_glc_qcu_por_mol_ita_fbf_heb_guj_sod_cze_ind_nor_ewe_ctl_igb_bat_tha_chh_knd_yor_akn_azi_svk_lit_aze_ven_vie_owc_tsn_xho_cic	-0.719075178878058	-1.73084385436283	0.0867961888352139
592	anl_slo_swt_scr_owc_aeg_amh_swe_tur_azi_akn_ind_tsw_spa_cze_bsq_lat_mlt_swa_cnt_dut_fre_yor_mcd_cic_pan_hun_ewe_dyu_fin_arw_amr_geo_nor_prs_afr_ctl_sod_sid_svk_est_bam_sun_rom_mao_jpn_tml_kor_eng_bul_fbf_ukr_jav_mol_heb_bat_mnd_ger_ven_pol_gam_urd_krd_lit_hin_qcu_bos_por_grk_ses_wly_ita_chh_rus_tag_alb_lda_ben_tsn_mly_tha_hau_knd_dgb_zul_uzb_glc_guj_aze_bem_vie_tig_xho_moo_igb	-1.22841780763254	-3.04188440481438	0.00305514057076112
593	wly_krd_lda_lat_amh_sid_aeg_mcd_uzb_azi_igb_sun_yor_rom_mol_bsq_hin_hau_zul_mnd_ben_afr_ses_glc_tsn_urd_fin_swa_bam_est_rus_mlt_geo_alb_grk_spa_nor_gam_anl_prs_hun_ven_bat_swe_tag_jpn_knd_kor_bul_por_akn_arw_ind_svk_chh_jav_cnt_dut_ewe_guj_amr_ger_lit_ukr_fre_qcu_bos_pol_ita_swt_tig_pan_owc_scr_mly_slo_cic_cze_xho_mao_tha_sod_tml_fbf_bem_tur_eng_ctl_aze_dgb_vie_heb_tsw_moo_dyu	-0.994209729813615	-2.42170898201583	0.0173873793860651
594	sod_lat_swt_nor_tig_owc_aeg_swe_aze_azi_dgb_sun_tsn_prs_lit_bsq_bul_sid_ewe_mnd_pol_hin_ses_mcd_swa_cze_est_moo_bam_hun_scr_hau_geo_spa_pan_slo_urd_mlt_gam_guj_fin_bem_ind_eng_jav_jpn_knd_kor_ita_glc_igb_bos_mly_por_heb_bat_cnt_grk_zul_mol_wly_arw_fre_afr_ctl_qcu_rus_krd_dut_yor_amr_svk_anl_ukr_tag_ger_akn_rom_fbf_mao_tha_chh_tml_dyu_cic_uzb_alb_ben_tur_lda_vie_amh_tsw_ven_xho	0.223663235586666	0.526662347650755	0.59968200486201
595	wly_bos_ses_pan_sod_mlt_anl_slo_aze_azi_xho_sun_fbf_swe_krd_bsq_prs_heb_zul_mnd_ita_pol_yor_grk_dyu_ben_hun_swa_tsw_est_fre_amr_geo_ctl_svk_lit_bul_aeg_hau_afr_fin_moo_tag_dut_bat_jpn_knd_kor_spa_alb_bem_mol_mao_guj_gam_mly_cnt_glc_tsn_eng_tig_nor_scr_arw_urd_qcu_hin_lat_por_swt_owc_mcd_sid_rus_ind_cze_ewe_ukr_dgb_jav_tha_chh_tml_cic_akn_tur_rom_ger_uzb_lda_vie_amh_igb_bam_ven	-0.888549413717133	-2.1501617929853	0.0341363901680368
596	sid_ger_xho_prs_gam_hau_wly_mol_uzb_azi_bem_ind_bam_svk_swe_bsq_guj_amh_zul_cnt_pan_ctl_ses_bos_cic_cze_fin_igb_tsn_hun_dut_owc_geo_grk_alb_rom_ukr_anl_aeg_slo_est_lda_bat_bul_jav_jpn_knd_kor_lit_nor_ewe_por_tag_lat_chh_mly_mnd_pol_ven_glc_heb_eng_ita_fre_hin_qcu_arw_scr_mcd_swt_mlt_rus_tig_afr_mao_spa_akn_krd_moo_sun_tha_sod_tml_dgb_tsw_aze_ben_urd_tur_fbf_vie_amr_dyu_swa_yor	-0.607694414686364	-1.45257620141057	0.149707157191658
597	wly_cze_fbf_rom_anl_gam_chh_ukr_azi_aze_ven_ind_igb_pol_lit_bsq_eng_amr_moo_cnt_arw_glc_bem_alb_dgb_swe_hun_swt_tsn_est_ger_sod_geo_spa_krd_ita_bul_mlt_tig_slo_fin_ewe_mao_urd_mly_jpn_tml_kor_mcd_ctl_cic_pan_sun_lat_owc_jav_mnd_mol_xho_grk_aeg_fre_bos_ben_svk_qcu_por_prs_hin_lda_amh_rus_heb_nor_tag_afr_bam_scr_zul_bat_tha_sid_knd_tsw_ses_tur_guj_dut_uzb_yor_vie_hau_akn_dyu_swa	0.214824763352574	0.50571752813017	0.61425153639496
598	amh_glc_swa_slo_wly_gam_chh_swe_azi_tur_bem_bat_swt_bul_krd_bsq_ita_tig_ven_mnd_cze_fre_tsn_ukr_ewe_ger_hun_moo_bam_fin_mol_aeg_geo_lit_afr_pan_bos_sid_heb_dut_est_dgb_tag_por_ind_jpn_knd_kor_alb_ctl_lda_hin_jav_svk_anl_mly_cnt_nor_xho_arw_amr_guj_grk_mcd_rus_qcu_spa_scr_urd_akn_hau_ben_mlt_eng_sun_lat_fbf_pol_igb_mao_tha_sod_tml_yor_dyu_uzb_rom_prs_aze_tsw_vie_owc_zul_ses_cic	0.477373309816659	1.12575286277407	0.263166903326338
599	mlt_krd_zul_spa_sid_heb_sod_bul_tur_aze_xho_ind_tsn_pol_ben_bsq_swe_gam_ses_mnd_lat_mcd_fbf_ctl_akn_urd_est_igb_yor_hun_ger_chh_geo_bos_ukr_ita_eng_hau_aeg_scr_fin_lda_mly_nor_sun_jpn_tml_kor_alb_arw_dyu_cze_mao_fre_anl_tag_cnt_lit_dgb_dut_owc_por_mol_rom_pan_qcu_glc_rus_svk_swa_wly_slo_tig_prs_jav_afr_ewe_hin_swt_bat_tha_amr_knd_cic_tsw_azi_grk_guj_uzb_bam_vie_amh_ven_bem_moo	-0.524307732503892	-1.24672121166872	0.215630656868612
600	hau_pol_lda_ger_tig_amr_owc_mcd_aze_uzb_bem_mao_moo_arw_grk_bsq_hin_mlt_ses_cnt_fre_prs_tsn_spa_xho_eng_hun_fbf_ewe_est_ctl_amh_geo_afr_ben_mol_dut_sid_chh_rom_fin_cic_tag_por_bat_jpn_tml_kor_urd_bos_swa_glc_jav_cze_gam_mly_mnd_slo_akn_alb_heb_swe_pan_svk_ukr_qcu_bul_guj_scr_dgb_sod_nor_wly_ita_sun_krd_dyu_lat_swt_ind_tha_aeg_knd_tsw_zul_azi_rus_lit_tur_bam_vie_anl_ven_yor_igb	-0.604201969844337	-1.44439386097139	0.15198892632002
601	chh_lit_swa_pol_hau_heb_anl_ctl_aze_uzb_bam_jav_ven_por_bul_bsq_scr_gam_xho_cnt_svk_alb_tsn_ita_swt_urd_hun_akn_igb_fin_hin_owc_geo_ben_bos_ukr_grk_wly_amr_afr_est_zul_tag_rus_bat_jpn_knd_kor_nor_prs_fbf_arw_sun_slo_amh_mao_mnd_dut_ses_mol_aeg_lat_mcd_krd_pan_qcu_cze_eng_glc_dyu_mlt_rom_sod_ger_ind_guj_tsw_swe_bem_mly_tha_tig_tml_dgb_moo_tur_spa_fre_azi_yor_vie_sid_lda_cic_ewe	-0.450450951221357	-1.06913718916591	0.287775017459019
602	amr_fre_ven_grk_heb_aeg_mlt_arw_azi_uzb_akn_mly_dyu_cze_por_bsq_prs_hau_cic_cnt_ben_nor_yor_krd_swa_dut_hun_swt_bam_fin_rus_tig_geo_lit_mcd_glc_spa_amh_owc_scr_est_tsn_mao_eng_sun_jpn_knd_kor_swe_bul_dgb_mol_ind_slo_anl_bat_mnd_guj_igb_pol_sod_alb_ukr_ita_ctl_qcu_svk_pan_hin_xho_chh_rom_gam_urd_tag_lat_moo_ger_ewe_jav_tha_wly_tml_zul_ses_tur_afr_bos_aze_lda_vie_sid_bem_fbf_tsw	-0.210500316912081	-0.496460890259481	0.620740706231877
603	chh_guj_akn_eng_aeg_mlt_amr_ger_azi_aze_cic_ind_moo_grk_alb_bsq_cze_anl_ses_cnt_ben_afr_tsw_por_ewe_dut_hun_fbf_dyu_fin_ita_tig_geo_glc_fre_pan_spa_wly_hau_hin_est_dgb_tag_rus_mao_jpn_knd_kor_scr_prs_swt_nor_bat_arw_owc_sun_mnd_pol_igb_lat_gam_mcd_svk_ctl_bos_qcu_lit_rom_slo_yor_sod_krd_heb_bul_mly_ukr_zul_swe_lda_jav_tha_amh_tml_bem_bam_tur_urd_mol_uzb_ven_vie_sid_tsn_swa_xho	-0.359439539397778	-0.85142116416528	0.396722485860972
604	sod_ben_lda_glc_hau_heb_anl_alb_tur_aze_swa_tag_xho_ukr_spa_bsq_lat_chh_cic_mnd_rus_rom_swt_swe_dyu_bul_est_yor_fbf_fin_por_tig_geo_pol_slo_guj_pan_mlt_gam_krd_hun_tsw_bat_bos_mly_jpn_knd_kor_afr_dut_dgb_scr_sun_eng_owc_mao_cnt_nor_moo_grk_sid_lit_arw_fre_prs_qcu_mcd_svk_ctl_ewe_amr_urd_wly_mol_jav_ger_ses_hin_tsn_ind_tha_amh_tml_igb_bam_azi_cze_ita_uzb_akn_vie_aeg_bem_ven_zul	-0.292466425791084	-0.692528111776947	0.490331380241888
605	amr_cze_ses_dut_anl_heb_mlt_lit_tur_uzb_yor_sun_cic_ctl_alb_bsq_ben_aeg_zul_cnt_mcd_guj_akn_nor_xho_slo_fin_ewe_dyu_est_swe_chh_geo_krd_prs_mol_urd_sod_amh_fre_hun_moo_mly_afr_ind_jpn_tml_kor_glc_rus_bam_lat_bat_arw_sid_jav_mnd_pan_swt_bos_tig_por_scr_ukr_spa_qcu_ger_svk_bul_bem_wly_ita_owc_grk_tag_pol_igb_rom_lda_mao_tha_gam_knd_fbf_dgb_aze_eng_hin_azi_tsw_vie_hau_tsn_swa_ven	-0.389411379735326	-0.922406727885183	0.358703313821606
606	wly_spa_moo_urd_amr_mlt_gam_pol_aze_uzb_dyu_bat_ven_ger_prs_bsq_lat_anl_tsw_cnt_ukr_swe_yor_pan_akn_grk_fin_bam_fbf_hun_svk_hau_geo_fre_eng_alb_slo_amh_sod_por_est_swa_tag_krd_mao_jpn_tml_kor_ben_scr_lda_mcd_jav_guj_chh_mly_mnd_ctl_igb_lit_tig_nor_rus_bos_mol_qcu_arw_hin_afr_zul_sid_glc_owc_rom_ind_ita_swt_dut_bem_sun_tha_aeg_knd_cic_ewe_tur_cze_bul_azi_tsn_vie_heb_xho_ses_dgb	-0.29279834616005	-0.692302851034194	0.490472146996611
607	aeg_arw_dgb_urd_heb_amh_mlt_ben_azi_uzb_zul_mao_dyu_rus_bos_bsq_krd_amr_swa_cnt_nor_afr_ven_ukr_bem_grk_est_bam_ewe_fin_svk_owc_geo_spa_pol_guj_pan_tig_gam_scr_hun_igb_sun_swe_bat_jpn_knd_kor_lit_glc_akn_alb_ind_fre_anl_mly_mnd_lat_fbf_ita_chh_ger_prs_mol_rom_qcu_cze_hin_slo_tsn_wly_eng_sid_ctl_jav_dut_moo_por_ses_tag_tha_hau_tml_swt_lda_aze_bul_mcd_tur_tsw_vie_sod_cic_xho_yor	-0.197232374045663	-0.465182677090368	0.642888064796466
608	chh_ukr_ses_dut_gam_sod_mlt_pan_azi_uzb_tsw_tag_akn_lat_afr_bsq_glc_owc_bem_cnt_swe_urd_xho_lit_ewe_mcd_fin_bam_moo_hun_mol_aeg_geo_eng_fre_svk_prs_sid_tig_guj_est_dyu_jav_spa_bat_jpn_tml_kor_bos_ger_zul_bul_sun_nor_hau_mao_mnd_grk_swt_scr_anl_ita_slo_arw_rom_qcu_hin_pol_ben_yor_amr_rus_amh_por_mly_krd_tsn_ctl_igb_ind_tha_heb_knd_dgb_fbf_tur_alb_cze_aze_swa_vie_wly_cic_ven_lda	-0.0178905296422919	-0.0421404137780789	0.966477104923054
609	aeg_ita_xho_arw_amh_amr_wly_svk_uzb_azi_fbf_sun_swa_pol_bos_bsq_grk_mlt_swt_cnt_mcd_lat_lda_afr_yor_ger_est_cic_bem_hun_glc_owc_geo_urd_krd_mol_ukr_chh_hau_hin_fin_zul_tag_alb_bat_jpn_tml_kor_lit_por_tsn_rus_mao_ben_sid_ind_mnd_dut_moo_spa_tig_eng_swe_ctl_rom_qcu_prs_nor_bul_igb_sod_pan_heb_cze_jav_scr_ewe_guj_dyu_mly_tha_anl_knd_tsw_bam_tur_slo_fre_aze_dgb_vie_gam_ven_akn_ses	-0.745928238119191	-1.79220715076914	0.076351649396129
610	amh_bos_ven_rus_mlt_chh_tig_scr_tur_azi_bam_jav_swt_pol_krd_bsq_swe_heb_zul_mnd_ita_mol_bem_spa_akn_fre_hun_igb_yor_est_lit_wly_geo_ger_svk_ctl_arw_aeg_amr_hin_fin_ses_ind_mcd_tag_jpn_tml_kor_ben_afr_dyu_bul_sun_prs_sod_mly_cnt_rom_dgb_grk_hau_urd_guj_por_cze_qcu_alb_eng_ukr_cic_sid_dut_anl_lat_bat_pan_lda_slo_fbf_mao_tha_gam_knd_xho_tsw_aze_glc_nor_uzb_moo_vie_owc_swa_ewe_tsn	-0.600984653779254	-1.43657337918609	0.154194846039531
611	anl_pol_bem_arw_sid_mlt_chh_mcd_azi_tur_akn_bat_dgb_prs_rom_bsq_bos_amr_ven_mnd_swe_grk_tsn_spa_cic_dut_fin_xho_fbf_hun_rus_gam_geo_pan_svk_mol_cze_heb_hau_lat_est_zul_sun_urd_mao_jpn_knd_kor_eng_bul_ewe_alb_mly_lit_sod_jav_cnt_ger_bam_fre_amh_por_slo_afr_ukr_qcu_ben_krd_guj_swa_aeg_ctl_tig_hin_tag_ita_moo_nor_dyu_ind_tha_wly_tml_igb_ses_aze_scr_glc_uzb_lda_vie_owc_yor_swt_tsw	-0.39331059306488	-0.931813777903287	0.353845508675379
612	mlt_por_cic_ctl_owc_hau_wly_hin_uzb_tur_akn_mly_ses_scr_glc_bsq_ger_sid_xho_cnt_bul_pol_igb_guj_moo_krd_fin_ewe_swa_est_grk_sod_geo_alb_swe_fre_spa_amh_aeg_lat_hun_zul_mao_bos_bat_jpn_knd_kor_slo_pan_dgb_urd_jav_arw_chh_tag_mnd_rom_bem_svk_tig_dut_ita_nor_ukr_qcu_rus_mcd_prs_bam_amr_lit_heb_ben_ind_mol_tsn_cze_yor_sun_tha_anl_tml_swt_ven_azi_afr_eng_aze_fbf_vie_gam_lda_tsw_dyu	-0.362543952851486	-0.858600107284165	0.392768734919888
613	owc_lit_cic_pan_chh_tig_amh_svk_uzb_azi_igb_bat_ses_fre_swe_bsq_eng_heb_ewe_cnt_afr_nor_xho_lat_fbf_mcd_fin_dyu_moo_hun_alb_wly_geo_scr_rus_ben_bos_anl_amr_mol_est_swa_jav_arw_mao_jpn_tml_kor_ctl_dut_lda_prs_sun_bul_aeg_ind_mnd_urd_dgb_slo_mlt_spa_hin_glc_krd_qcu_rom_grk_cze_akn_sid_ukr_sod_pol_tag_ita_tsn_ger_bam_mly_tha_hau_knd_tsw_ven_tur_guj_por_aze_yor_vie_gam_bem_swt_zul	-0.399646844464083	-0.947029603968408	0.346077939599329
614	heb_ukr_lda_bos_sid_tig_mlt_ctl_uzb_azi_akn_mao_ven_cze_ben_bsq_rom_amr_zul_cnt_grk_pol_bem_lit_igb_ita_est_xho_dyu_hun_hin_amh_geo_prs_afr_dut_lat_hau_gam_glc_fin_dgb_ind_alb_mly_jpn_knd_kor_por_pan_ewe_guj_bat_nor_chh_tag_mnd_arw_bam_swe_sod_mcd_eng_ger_slo_qcu_rus_krd_bul_cic_anl_spa_wly_svk_jav_urd_yor_scr_tsn_sun_tha_owc_tml_moo_swt_tur_fre_mol_aze_ses_vie_aeg_fbf_tsw_swa	-0.378933717451469	-0.89877838686835	0.371091875282116
615	aeg_ukr_xho_rom_chh_sid_tig_alb_tur_uzb_fbf_ind_yor_pan_afr_bsq_ger_heb_swt_cnt_bos_lat_akn_krd_igb_arw_est_tsw_cic_fin_guj_sod_geo_dut_pol_spa_fre_gam_owc_mcd_hun_dyu_tag_grk_mly_jpn_knd_kor_lit_swe_zul_ctl_bat_mol_wly_sun_mnd_ben_ewe_eng_mlt_ita_prs_por_glc_qcu_scr_urd_svk_swa_hau_nor_anl_rus_jav_cze_lda_bul_ven_mao_tha_amr_tml_tsn_bem_azi_slo_hin_aze_bam_vie_amh_moo_ses_dgb	0.264408081120895	0.623076741167347	0.53475910917051
616	tig_prs_swa_fre_mlt_amr_chh_svk_aze_uzb_dyu_ind_bam_mol_pan_bsq_mcd_gam_fbf_cnt_lit_alb_dgb_nor_lda_ctl_hun_igb_cic_fin_arw_owc_geo_scr_ger_slo_grk_aeg_wly_rom_est_ven_mao_guj_jav_jpn_tml_kor_eng_ukr_akn_bul_sun_cze_amh_bat_mnd_lat_xho_ben_hau_afr_hin_por_ita_qcu_glc_bos_rus_tsw_heb_urd_sid_dut_mly_swe_bem_spa_swt_tag_tha_sod_knd_moo_ewe_azi_krd_pol_tur_ses_vie_anl_tsn_yor_zul	-0.789829134470595	-1.90805864030769	0.0594684766975235
617	chh_ben_moo_pol_aeg_amh_wly_spa_azi_uzb_tsn_bat_ewe_mol_urd_bsq_bos_sod_cic_mnd_ger_dut_tsw_guj_igb_ukr_est_dyu_dgb_fin_cze_owc_geo_bul_krd_glc_rom_heb_amr_por_hun_zul_mao_lat_sun_jpn_tml_kor_svk_eng_fbf_swe_ind_mcd_sid_tag_cnt_nor_bem_hin_mlt_prs_ita_pan_rus_qcu_afr_slo_fre_swt_anl_arw_hau_alb_mly_scr_bam_lit_swa_jav_tha_gam_knd_ses_lda_tur_grk_ctl_aze_xho_vie_tig_yor_ven_akn	0.697419879959391	1.65459811638934	0.1013773166049
618	sid_mcd_dgb_rom_owc_anl_gam_alb_aze_uzb_igb_ind_fbf_bul_ben_bsq_urd_hau_swa_cnt_ita_pan_ses_por_zul_prs_fin_moo_yor_est_hin_chh_geo_slo_ctl_fre_lat_amr_wly_cze_hun_ven_bat_lit_mao_jpn_tml_kor_glc_swe_akn_spa_mly_grk_tig_sun_mnd_bos_lda_svk_mlt_eng_scr_arw_dut_qcu_pol_afr_ger_xho_amh_nor_sod_rus_tag_krd_tsw_mol_tsn_jav_tha_heb_knd_ewe_swt_tur_guj_ukr_azi_bem_vie_aeg_cic_dyu_bam	-0.474215498756347	-1.12806087190737	0.262196010156766
619	owc_ben_bem_eng_mlt_sid_aeg_prs_aze_uzb_zul_jav_swt_hin_ukr_bsq_ger_sod_dyu_mnd_ctl_svk_yor_arw_lda_alb_fin_ses_bam_hun_mcd_wly_geo_pan_lit_dut_guj_amh_hau_por_est_swa_tag_krd_mly_jpn_tml_kor_rom_rus_cic_cze_sun_glc_heb_bat_cnt_spa_dgb_nor_tig_lat_mol_grk_afr_qcu_swe_scr_pol_xho_chh_fre_amr_ita_ind_urd_akn_slo_tsw_mao_tha_gam_knd_igb_moo_tur_bul_bos_azi_fbf_vie_anl_ven_tsn_ewe	-0.118441434790655	-0.279177044231104	0.780728857023246
620	owc_nor_cic_arw_mlt_wly_heb_prs_uzb_azi_ven_mao_yor_ger_pan_bsq_ukr_amr_igb_mnd_bul_slo_zul_ita_akn_afr_est_swa_lda_fin_rom_chh_geo_ben_ctl_lat_mol_aeg_hau_spa_hun_ewe_sun_guj_mly_jpn_knd_kor_por_dut_bam_eng_bat_krd_gam_tag_cnt_pol_bem_hin_sid_swe_cze_mcd_bos_qcu_fre_alb_rus_xho_tig_grk_amh_urd_ind_glc_fbf_lit_ses_jav_tha_anl_tml_dgb_swt_tur_scr_svk_aze_tsw_vie_sod_dyu_tsn_moo	-0.747915982138881	-1.79893975958857	0.0752719112671615
621	owc_ben_bem_pan_heb_anl_tig_swe_tur_uzb_moo_sun_ven_grk_ctl_bsq_arw_hau_swa_cnt_rom_alb_tsn_ger_zul_ukr_fin_ewe_dyu_hun_afr_amr_geo_cze_pol_eng_lit_gam_aeg_hin_est_lda_bat_slo_mly_jpn_knd_kor_nor_krd_akn_mcd_jav_dut_amh_ind_mnd_svk_cic_fre_sod_prs_bul_guj_por_qcu_lat_urd_bos_fbf_sid_mol_mlt_glc_tag_spa_tsw_scr_ses_mao_tha_chh_tml_xho_bam_azi_ita_rus_aze_yor_vie_wly_swt_dgb_igb	-0.4847762741522	-1.15272157381693	0.251978993321421
622	hau_swe_igb_afr_mlt_chh_aeg_ctl_azi_tur_cic_ind_moo_ukr_mol_bsq_prs_owc_dyu_cnt_fre_grk_fbf_rus_ewe_pan_fin_tsn_yor_est_alb_amr_geo_guj_urd_scr_slo_gam_heb_glc_hun_bam_mao_arw_bat_jpn_tml_kor_hin_mcd_ses_spa_tag_bos_wly_mly_mnd_ben_zul_pol_sod_ger_nor_lit_svk_qcu_bul_por_eng_xho_tig_cze_sid_dut_sun_krd_swa_rom_lda_jav_tha_amh_knd_swt_dgb_aze_lat_ita_uzb_bem_vie_anl_akn_ven_tsw	-0.408775084972103	-0.969782989313582	0.334670098867705
623	sod_slo_dyu_afr_amr_aeg_chh_prs_aze_uzb_dgb_mly_moo_hin_ukr_bsq_alb_sid_yor_mnd_ctl_spa_bam_cze_zul_urd_est_ewe_swt_fin_svk_gam_geo_mcd_grk_pan_mol_tig_heb_swe_hun_tsw_sun_ben_ind_jpn_tml_kor_por_arw_xho_bul_bat_krd_amh_jav_cnt_scr_bem_bos_hau_eng_rus_fre_rom_qcu_lit_ita_pol_cic_wly_dut_owc_nor_tag_guj_igb_lat_tsn_mao_tha_mlt_knd_lda_fbf_tur_glc_ger_azi_swa_vie_anl_ven_akn_ses	-0.27760125436433	-0.656097484434384	0.513381412324745
624	sid_arw_fbf_svk_tig_amr_mlt_ita_azi_uzb_cic_sun_tsw_mcd_swe_bsq_rus_heb_zul_mnd_dut_nor_bem_ger_tsn_bos_est_swt_bam_fin_lit_hau_geo_afr_glc_ukr_ctl_chh_owc_hin_hun_ewe_ind_lat_mly_jpn_tml_kor_mol_guj_yor_rom_mao_cze_gam_tag_cnt_prs_lda_por_anl_eng_bul_urd_alb_qcu_pol_slo_grk_dgb_wly_pan_amh_scr_bat_krd_ven_spa_xho_jav_tha_sod_knd_akn_ses_tur_ben_fre_aze_swa_vie_aeg_dyu_igb_moo	-0.740888268157363	-1.78322404922153	0.0778122668087746
625	sod_glc_dgb_pan_owc_gam_sid_alb_tur_azi_swt_mao_igb_svk_spa_bsq_mol_amr_ses_cnt_por_mcd_zul_ukr_bem_guj_fin_ven_cic_hun_arw_chh_geo_rus_ger_pol_bos_heb_hau_bul_est_akn_bat_krd_ind_jpn_tml_kor_nor_lit_tsn_cze_tag_ben_anl_sun_mnd_dut_bam_swe_mlt_afr_rom_scr_prs_qcu_lat_fre_ita_xho_amh_urd_aeg_grk_jav_hin_fbf_ctl_ewe_mly_tha_tig_knd_moo_dyu_uzb_slo_eng_aze_tsw_vie_wly_yor_lda_swa	-0.0880157010481896	-0.207515226203161	0.83606123151218
626	amr_svk_dyu_pan_heb_sod_chh_arw_uzb_aze_ses_jav_fbf_rom_afr_bsq_slo_owc_tsw_mnd_spa_scr_yor_rus_bam_swe_hun_xho_igb_fin_urd_aeg_geo_glc_grk_ben_eng_wly_mlt_lit_est_ewe_bat_bos_mao_jpn_tml_kor_lat_guj_moo_pol_mly_hin_tig_tag_cnt_dut_swt_ger_gam_por_ctl_ita_bul_qcu_ukr_mcd_krd_akn_amh_cze_hau_nor_ind_alb_lda_fre_swa_sun_tha_anl_knd_cic_dgb_tur_prs_mol_azi_zul_vie_sid_tsn_bem_ven	-0.744067212580809	-1.78945017969212	0.0767974861131783
627	anl_bul_cic_afr_sid_gam_mlt_ita_tur_aze_tsn_sun_ewe_mol_ctl_bsq_slo_amr_igb_mnd_dut_lit_swt_ger_fbf_eng_fin_yor_bam_est_ukr_owc_geo_scr_cze_prs_grk_amh_hau_pol_hun_moo_mao_rom_jav_jpn_tml_kor_glc_urd_dyu_swe_mly_ben_chh_ind_cnt_guj_tsw_arw_heb_pan_rus_krd_svk_qcu_hin_spa_lat_bem_tig_por_aeg_bos_bat_mcd_ses_fre_ven_tag_tha_wly_knd_zul_lda_uzb_alb_nor_azi_xho_vie_sod_swa_dgb_akn	-0.35969121127414	-0.852077617634612	0.396359938157963
628	amr_ukr_cic_urd_gam_amh_aeg_spa_uzb_tur_swa_ind_fbf_mol_glc_bsq_scr_sid_ewe_cnt_pan_lit_swt_lat_ven_arw_est_tsn_tsw_fin_prs_mlt_geo_pol_krd_hin_ita_anl_sod_ben_hun_dgb_tag_por_sun_jpn_tml_kor_mcd_ctl_lda_dut_mao_nor_heb_jav_mnd_swe_moo_fre_owc_rom_bul_rus_cze_qcu_guj_grk_ger_ses_wly_bos_hau_eng_bat_afr_xho_svk_igb_mly_tha_tig_knd_zul_dyu_aze_slo_alb_azi_bam_vie_chh_yor_akn_bem	-0.422335657635665	-1.00137734134162	0.319242808550127
629	mlt_pan_xho_lat_sod_chh_hau_alb_tur_aze_swa_sun_dyu_guj_por_bsq_ctl_amr_ses_mnd_eng_pol_tsn_prs_tsw_arw_hun_dgb_ewe_fin_ita_heb_geo_scr_afr_grk_slo_sid_anl_bul_est_fbf_tag_swe_mao_jpn_tml_kor_rus_urd_cic_lit_mly_mcd_wly_bat_cnt_rom_bem_ukr_aeg_ben_cze_hin_svk_qcu_dut_spa_nor_lda_amh_mol_gam_krd_jav_fre_ven_bos_swt_ind_tha_tig_knd_bam_moo_uzb_glc_ger_azi_igb_vie_owc_zul_akn_yor	-0.235287715722574	-0.555742504522338	0.579721419072009
630	wly_svk_zul_hin_sod_amr_mlt_eng_uzb_tur_lda_tag_moo_rus_alb_bsq_bos_gam_ven_mnd_dut_krd_ses_prs_ewe_bul_hun_igb_dgb_fin_ita_chh_geo_lit_cze_ctl_lat_sid_amh_pan_est_bam_ind_urd_bat_jpn_knd_kor_mol_mcd_swa_grk_mao_scr_owc_sun_cnt_slo_cic_por_hau_arw_fre_pol_ger_qcu_guj_nor_swe_tsw_anl_glc_heb_ben_jav_afr_bem_ukr_akn_mly_tha_aeg_tml_dyu_xho_aze_spa_rom_azi_fbf_vie_tig_tsn_yor_swt	-0.244693698106847	-0.578521411382889	0.564310553833144
631	owc_rom_tsw_spa_wly_anl_chh_guj_uzb_azi_ewe_tag_dyu_ger_mcd_bsq_por_tig_yor_mnd_ben_bul_tsn_prs_akn_krd_est_lda_ses_fin_mol_amr_geo_grk_urd_dut_bos_gam_amh_alb_hun_ven_jav_rus_bat_jpn_tml_kor_ctl_nor_moo_lat_sun_hin_sid_mly_cnt_pan_zul_cze_mlt_lit_pol_ita_svk_qcu_slo_scr_glc_xho_sod_arw_hau_afr_mao_swe_bem_eng_igb_ind_tha_heb_knd_swa_swt_tur_fre_ukr_aze_bam_vie_aeg_dgb_fbf_cic	-0.445806716765182	-1.05789636177027	0.292842817868856
632	sod_alb_bem_dut_wly_tig_heb_rom_uzb_azi_xho_sun_tsn_bul_mol_bsq_afr_aeg_moo_mnd_pol_rus_akn_glc_ses_krd_fin_dgb_dyu_hun_grk_amr_geo_ita_hin_svk_nor_sid_amh_lat_est_yor_bat_spa_jav_jpn_knd_kor_ger_slo_igb_prs_ind_ctl_anl_tag_cnt_ukr_fbf_ben_mlt_fre_guj_swe_eng_qcu_mcd_por_pan_ewe_chh_cze_owc_arw_mly_bos_ven_scr_swa_mao_tha_hau_tml_tsw_lda_tur_urd_lit_aze_zul_vie_gam_swt_bam_cic	-0.540963931610923	-1.28949449456536	0.200423990076944
633	heb_eng_fbf_lat_amr_gam_anl_urd_azi_aze_tsw_ind_dyu_rom_bul_bsq_lit_chh_swt_mnd_fre_arw_cic_pan_tsn_nor_est_yor_moo_fin_ben_amh_geo_afr_krd_hin_pol_hau_mlt_ita_hun_zul_sun_spa_mao_jpn_tml_kor_ger_cze_xho_rus_mly_ukr_owc_jav_cnt_scr_bem_prs_tig_slo_mcd_mol_glc_qcu_ctl_grk_por_igb_wly_dut_sod_swe_bat_alb_bam_bos_akn_tag_tha_sid_knd_lda_swa_tur_svk_guj_uzb_ewe_vie_aeg_ven_dgb_ses	-0.271409660287875	-0.642485687721839	0.522138628425313
634	chh_ukr_swa_afr_aeg_heb_wly_urd_uzb_tur_xho_sun_bam_glc_dut_bsq_fre_owc_lda_mnd_mcd_alb_moo_pol_bem_ger_fin_fbf_ven_est_prs_amh_geo_guj_lit_slo_lat_gam_sod_ben_hun_yor_ind_bul_tag_jpn_tml_kor_grk_arw_igb_svk_jav_nor_sid_bat_cnt_por_cic_mol_tig_rus_eng_ctl_pan_qcu_bos_rom_swe_swt_amr_spa_mlt_hin_mao_krd_ses_ita_akn_mly_tha_hau_knd_dyu_tsn_aze_cze_scr_azi_dgb_vie_anl_zul_ewe_tsw	-0.184296147816717	-0.434897860041612	0.66464409118044
635	heb_hin_ven_por_mlt_amh_amr_ukr_uzb_azi_yor_ind_fbf_afr_bul_bsq_ctl_owc_dgb_cnt_guj_ger_igb_cze_tsn_alb_fin_bem_tsw_hun_prs_hau_geo_ben_swe_lat_ita_gam_sid_rom_est_moo_mly_dut_sun_jpn_knd_kor_mcd_bos_bam_svk_jav_grk_aeg_tag_mnd_rus_dyu_pol_tig_krd_eng_scr_arw_qcu_mol_fre_urd_cic_sod_lit_anl_pan_mao_slo_ewe_spa_zul_bat_tha_chh_tml_xho_swa_tur_nor_glc_aze_akn_vie_wly_ses_lda_swt	0.307805715436439	0.723365129125527	0.471271067403302
636	sid_pol_swt_spa_amh_sod_hau_arw_aze_azi_lda_mao_akn_mol_grk_bsq_pan_mlt_xho_cnt_alb_glc_ven_ben_dgb_hin_est_yor_fbf_fin_eng_aeg_geo_scr_por_dut_lat_heb_wly_slo_hun_bam_sun_ctl_bat_jpn_knd_kor_ukr_rus_igb_nor_mly_guj_amr_jav_mnd_prs_dyu_swe_owc_mcd_ger_bos_urd_qcu_bul_ita_rom_ewe_anl_cze_chh_afr_tag_fre_tsn_krd_bem_ind_tha_gam_tml_swa_moo_tur_svk_lit_uzb_zul_vie_tig_ses_cic_tsw	-0.380468787016223	-0.903767688066091	0.368453706823566
637	aeg_guj_ses_hin_heb_wly_amr_ukr_uzb_aze_ven_bat_swa_dut_svk_bsq_fre_hau_lda_cnt_pan_mol_yor_lat_moo_krd_hun_fbf_cic_fin_bul_anl_geo_cze_swe_rom_mcd_tig_gam_slo_est_tsw_mao_spa_ind_jpn_knd_kor_afr_pol_zul_grk_mly_ger_sod_tag_mnd_scr_bem_lit_sid_glc_prs_eng_por_qcu_nor_rus_arw_bam_chh_urd_mlt_ben_sun_alb_tsn_bos_xho_jav_tha_owc_tml_dgb_ewe_azi_ita_ctl_tur_igb_vie_amh_akn_swt_dyu	0.0695818060874069	0.163666864717437	0.870348559411079
638	sod_bos_ven_svk_heb_chh_aeg_ukr_tur_aze_moo_bat_bem_pol_fre_bsq_hin_hau_lda_cnt_afr_rom_ewe_swe_dgb_ger_fin_zul_tsn_est_urd_mlt_geo_alb_mcd_por_prs_gam_amr_ben_hun_cic_sun_spa_tag_jpn_tml_kor_ita_krd_igb_slo_ind_lat_anl_mao_mnd_mol_swa_arw_amh_ctl_glc_cze_pan_qcu_bul_nor_guj_dyu_sid_dut_wly_lit_jav_rus_xho_eng_bam_mly_tha_tig_knd_tsw_akn_uzb_grk_scr_azi_fbf_vie_owc_swt_ses_yor	-0.45937652307876	-1.09205950824557	0.277627942598841
639	amr_slo_tsn_arw_sid_owc_anl_pan_tur_azi_akn_mly_igb_guj_bos_bsq_lat_heb_dgb_mnd_ita_scr_tsw_afr_lda_por_fin_bem_fbf_est_cze_wly_geo_mol_fre_ukr_urd_hau_amh_spa_hun_xho_mao_ben_tag_jpn_tml_kor_svk_grk_swt_nor_ind_hin_gam_jav_cnt_lit_moo_ger_tig_dut_glc_krd_pol_qcu_alb_eng_bul_yor_aeg_swe_mlt_rus_bat_rom_ven_mcd_bam_sun_tha_chh_knd_dyu_swa_aze_prs_ctl_uzb_ses_vie_sod_cic_ewe_zul	-0.648120397572895	-1.55148115465078	0.124182951176211
640	amr_mol_swt_cze_aeg_hau_gam_glc_aze_tur_tsn_sun_bam_ukr_ger_bsq_rus_owc_bem_mnd_fre_bos_dgb_lat_ewe_svk_hun_zul_ses_est_afr_wly_geo_ita_lit_hin_alb_anl_heb_slo_fin_moo_tag_nor_bat_jpn_tml_kor_mcd_rom_yor_por_mly_guj_amh_jav_cnt_swe_ven_prs_sid_krd_bul_eng_urd_qcu_arw_dut_pol_igb_mlt_spa_sod_ctl_ind_scr_dyu_ben_lda_mao_tha_tig_knd_xho_tsw_uzb_pan_grk_azi_fbf_vie_chh_swa_akn_cic	-0.466974366445834	-1.10920190629863	0.270203153329742
641	wly_rus_fbf_lat_sod_owc_sid_bul_tur_aze_lda_ind_tsn_cze_ukr_bsq_svk_mlt_igb_mnd_pan_urd_bem_nor_dgb_slo_est_ewe_cic_fin_ger_hau_geo_swe_pol_mcd_ctl_heb_gam_scr_hun_swt_mly_ita_sun_jpn_tml_kor_ben_dut_swa_bos_mao_eng_anl_tag_cnt_krd_akn_rom_amh_grk_afr_guj_glc_qcu_lit_spa_prs_xho_aeg_arw_chh_por_bat_mol_zul_fre_tsw_jav_tha_tig_knd_yor_ses_azi_alb_hin_uzb_moo_vie_amr_bam_ven_dyu	-0.151127127483795	-0.357048116571187	0.721864689714503
642	chh_fre_dgb_arw_tig_amr_heb_bul_aze_azi_yor_mly_dyu_nor_eng_bsq_slo_mlt_fbf_mnd_swe_mol_swa_ben_tsw_spa_fin_bem_ven_hun_pol_owc_geo_dut_lit_cze_glc_anl_wly_grk_est_zul_tag_ger_mao_jpn_tml_kor_mcd_rus_lda_urd_bat_scr_gam_jav_cnt_por_akn_alb_hau_ita_pan_hin_guj_qcu_rom_ukr_krd_cic_aeg_bos_amh_ctl_sun_svk_tsn_afr_swt_ind_tha_sid_knd_igb_bam_tur_lat_prs_uzb_xho_vie_sod_ewe_moo_ses	-0.289822089994532	-0.686645616599852	0.494014615437842
643	sod_krd_dyu_pan_aeg_tig_gam_swe_tur_azi_bam_mly_tsw_svk_nor_bsq_por_wly_cic_mnd_lat_prs_swt_alb_dgb_lit_est_xho_zul_hun_bos_mlt_geo_ita_ctl_glc_ger_amh_chh_bul_fin_ewe_jav_hin_sun_jpn_tml_kor_guj_urd_akn_grk_mao_fre_owc_bat_cnt_rus_bem_rom_amr_pol_afr_dut_mol_qcu_slo_eng_mcd_moo_heb_arw_sid_cze_ind_scr_igb_ben_yor_tag_tha_anl_knd_ven_swa_uzb_spa_ukr_aze_ses_vie_hau_tsn_fbf_lda	-0.50904542313004	-1.21180274134885	0.228657793020143
644	tig_scr_tsn_krd_mlt_hau_sod_ben_uzb_tur_tsw_tag_dgb_lit_dut_bsq_mol_gam_zul_mnd_mcd_arw_dyu_nor_fbf_cze_est_bem_xho_fin_rom_anl_geo_ctl_pan_swe_pol_owc_aeg_urd_hun_igb_jav_hin_mao_jpn_knd_kor_slo_alb_swt_afr_ind_spa_amr_mly_cnt_glc_moo_fre_heb_bul_ger_ita_guj_qcu_por_ukr_svk_cic_sid_eng_amh_bos_sun_rus_lda_lat_swa_bat_tha_chh_tml_ewe_bam_aze_grk_prs_azi_akn_vie_wly_ven_ses_yor	0.0750931803699458	0.176830903258284	0.860025746233757
645	heb_fre_tsn_rom_owc_aeg_chh_arw_uzb_azi_tsw_bat_cic_mol_scr_bsq_dut_hau_ses_cnt_urd_prs_xho_pol_akn_ctl_est_swt_ven_fin_ita_gam_geo_spa_ukr_svk_afr_sid_amr_krd_hun_moo_mly_ben_jav_jpn_tml_kor_alb_hin_fbf_lat_sun_pan_amh_tag_mnd_grk_lda_eng_wly_cze_mcd_rus_lit_qcu_swe_glc_por_bem_sod_guj_tig_ger_mao_nor_zul_bul_ewe_ind_tha_mlt_knd_dgb_swa_aze_slo_bos_tur_igb_vie_anl_dyu_bam_yor	-0.650148624444951	-1.55402040716021	0.123576155140368
646	sid_hin_bam_fre_chh_tig_sod_pan_aze_tur_yor_jav_xho_bos_spa_bsq_cze_amh_bem_cnt_guj_lit_cic_svk_lda_arw_hun_ven_fbf_fin_glc_gam_geo_ben_scr_slo_ita_amr_heb_swe_est_swt_mly_ukr_bat_jpn_tml_kor_prs_krd_zul_por_sun_dut_anl_tag_mnd_grk_akn_rus_wly_pol_mcd_bul_nor_qcu_lat_rom_ctl_ewe_mlt_afr_aeg_alb_mao_urd_igb_eng_ses_ind_tha_owc_knd_moo_swa_uzb_mol_ger_azi_dyu_vie_hau_tsn_tsw_dgb	0.233168350093109	0.548979316776416	0.584335322820671
647	amh_rom_yor_por_gam_amr_tig_ukr_uzb_tur_moo_mao_tsw_rus_spa_bsq_swe_hau_ses_cnt_nor_bos_swa_scr_xho_lit_fin_lda_fbf_est_dut_aeg_geo_hin_lat_svk_slo_anl_heb_guj_hun_zul_tag_pan_sun_jpn_knd_kor_ctl_bul_akn_fre_bat_ita_wly_mly_mnd_grk_ven_alb_sid_ben_urd_afr_arw_qcu_ger_krd_prs_igb_chh_pol_sod_mcd_jav_glc_dyu_cze_dgb_ind_tha_mlt_tml_tsn_swt_azi_mol_eng_aze_bam_vie_owc_cic_bem_ewe	-1.01108044386592	-2.46435152719003	0.0155629509696273
648	owc_alb_ewe_rus_hau_sid_wly_pan_azi_uzb_tsn_sun_xho_fre_rom_bsq_slo_chh_akn_mnd_dut_ger_ses_hin_dyu_bos_fin_yor_moo_est_mol_sod_geo_nor_afr_ctl_guj_amh_amr_cze_hun_bem_jav_ita_bat_jpn_tml_kor_bul_por_fbf_swe_mly_arw_anl_mao_cnt_eng_swa_grk_mlt_ukr_svk_lit_lat_qcu_prs_glc_scr_ven_gam_mcd_tig_pol_tag_urd_cic_krd_bam_ind_tha_heb_knd_dgb_zul_aze_spa_ben_tur_igb_vie_aeg_tsw_swt_lda	0.000279351240184078	0.000657706668196526	0.999476634803344
649	aeg_spa_dgb_ita_tig_chh_amr_alb_azi_uzb_ses_tag_ewe_por_eng_bsq_arw_owc_cic_mnd_mol_nor_ven_lat_swa_rus_fin_moo_yor_hun_afr_mlt_geo_lit_bos_guj_ger_amh_sod_pan_est_bem_mly_rom_ind_jpn_tml_kor_swe_ctl_swt_slo_jav_bul_anl_mao_cnt_pol_dyu_urd_gam_ben_krd_fre_scr_qcu_dut_grk_hin_tsn_sid_prs_heb_glc_bat_ukr_xho_cze_tsw_sun_tha_wly_knd_bam_lda_tur_mcd_svk_aze_igb_vie_hau_akn_zul_fbf	0.54398926746846	1.28328529766581	0.202580756681198
650	sod_bos_zul_eng_owc_wly_mlt_lit_aze_azi_xho_ind_ewe_afr_spa_bsq_rus_hau_ven_mnd_scr_grk_moo_svk_swa_slo_est_dyu_fbf_hun_ita_gam_geo_krd_ger_ben_urd_aeg_heb_pol_fin_bem_bat_dut_mly_jpn_knd_kor_prs_bul_tsw_por_tag_rom_anl_mao_cnt_cze_lda_mol_amr_ukr_ctl_arw_glc_qcu_fre_pan_guj_cic_chh_nor_sid_alb_jav_mcd_igb_lat_ses_sun_tha_amh_tml_akn_dgb_uzb_hin_swe_tur_yor_vie_tig_swt_tsn_bam	0.325876844331707	0.76760934226014	0.444663857107987
651	amh_guj_swt_ukr_heb_hau_tig_por_uzb_aze_fbf_sun_zul_mcd_slo_bsq_alb_sid_akn_cnt_glc_arw_swa_pol_xho_krd_fin_cic_moo_hun_prs_mlt_geo_pan_spa_ger_dut_chh_owc_eng_est_bem_bat_lit_mly_jpn_tml_kor_nor_svk_yor_bul_ind_grk_aeg_jav_mnd_cze_ven_rus_amr_ben_bos_lat_afr_qcu_scr_hin_rom_lda_gam_mol_wly_swe_mao_urd_tsw_fre_dgb_tag_tha_sod_knd_igb_ses_azi_ctl_ita_tur_tsn_vie_anl_ewe_dyu_bam	0.207852480903753	0.489321647489725	0.625766124473596
652	amh_ben_lda_rom_tig_wly_heb_mcd_azi_aze_dyu_ind_swt_lit_ger_bsq_dut_hau_akn_mnd_grk_guj_tsw_krd_dgb_bul_hun_ewe_tsn_est_slo_amr_geo_eng_cze_pol_glc_sod_aeg_lat_fin_ses_mly_ita_sun_jpn_knd_kor_spa_scr_xho_pan_tag_alb_sid_bat_cnt_arw_igb_rus_anl_fre_afr_por_swe_qcu_urd_prs_ukr_zul_owc_hin_mlt_bos_mao_nor_moo_svk_swa_jav_tha_chh_tml_cic_ven_tur_mol_ctl_uzb_bam_vie_gam_fbf_yor_bem	-0.205308807322235	-0.484517738585768	0.629157657820351
653	gam_scr_zul_bul_owc_sid_tig_rus_azi_uzb_ses_jav_igb_mcd_hin_bsq_por_hau_lda_cnt_glc_alb_yor_grk_ewe_arw_est_swa_bem_fin_lat_heb_geo_pan_rom_slo_afr_sod_chh_ukr_hun_cic_mly_ger_bat_jpn_tml_kor_urd_bos_bam_dut_ind_fre_amh_tag_mnd_ctl_tsw_guj_aeg_swe_pol_ben_lit_qcu_cze_svk_krd_swt_anl_prs_mlt_spa_sun_mol_tsn_eng_moo_mao_tha_wly_knd_fbf_xho_aze_ita_nor_tur_ven_vie_amr_dgb_dyu_akn	0.301072831405721	0.711859906950159	0.478333463181341
654	sid_afr_tsw_swe_sod_heb_owc_prs_aze_tur_ven_ind_xho_urd_bul_bsq_bos_amh_akn_mnd_grk_nor_moo_pan_zul_slo_est_ses_swa_hun_spa_anl_geo_scr_krd_dut_arw_hau_aeg_svk_fin_bam_mly_lat_jav_jpn_knd_kor_mcd_eng_yor_ukr_sun_rus_wly_bat_cnt_ben_tsn_rom_chh_por_hin_lit_ger_qcu_ctl_glc_alb_ewe_tig_cze_mlt_guj_mao_fre_cic_ita_lda_tag_tha_amr_tml_dgb_dyu_uzb_mol_pol_azi_swt_vie_gam_fbf_igb_bem	-0.41647904149498	-0.987534529861817	0.325943006774511
655	tig_spa_lda_lat_amr_sid_hau_swe_aze_uzb_dgb_jav_moo_ukr_slo_bsq_pan_aeg_bem_mnd_krd_ger_yor_mol_bam_lit_est_tsw_zul_fin_grk_amh_geo_hin_ben_alb_arw_wly_anl_por_hun_swt_bat_eng_sun_jpn_knd_kor_ita_guj_tsn_bos_mly_rom_heb_ind_cnt_glc_swa_dut_owc_cze_scr_mcd_ctl_qcu_nor_prs_svk_fbf_gam_fre_chh_afr_tag_bul_ewe_rus_xho_mao_tha_sod_tml_ven_cic_azi_pol_urd_tur_ses_vie_mlt_akn_igb_dyu	-0.23373468224254	-0.551604067516992	0.582542634517412
656	amr_grk_zul_mcd_heb_hau_gam_cze_azi_tur_swt_bat_dyu_arw_glc_bsq_fre_owc_ewe_cnt_nor_scr_tsw_urd_bam_swe_fin_akn_swa_est_dut_chh_geo_ger_slo_afr_ctl_sod_tig_mol_hun_igb_mao_ukr_jav_jpn_tml_kor_guj_krd_lda_svk_tag_hin_amh_sun_mnd_rus_bem_pol_anl_alb_eng_rom_ben_qcu_bul_spa_prs_moo_sid_por_mlt_lat_mly_ita_tsn_pan_dgb_ind_tha_aeg_knd_fbf_xho_aze_lit_bos_uzb_cic_vie_wly_ven_yor_ses	0.320615329117845	0.755826169823729	0.451663612024685
657	sid_ctl_ewe_svk_amr_anl_gam_hin_aze_uzb_fbf_sun_bem_nor_grk_bsq_lit_hau_moo_cnt_ger_eng_lda_fre_zul_pol_est_dyu_ses_fin_spa_aeg_geo_swe_mol_scr_pan_sod_mlt_cze_hun_akn_tag_guj_jav_jpn_knd_kor_rus_urd_cic_ita_mao_bul_heb_ind_mnd_mcd_igb_alb_wly_krd_afr_prs_arw_qcu_slo_por_lat_yor_amh_ben_tig_ukr_mly_rom_tsw_dut_swt_bat_tha_chh_tml_xho_dgb_azi_glc_bos_tur_tsn_vie_owc_ven_bam_swa	-0.24783114052232	-0.585901710046208	0.559360804122935
658	wly_cze_yor_afr_heb_tig_mlt_pan_aze_uzb_fbf_sun_ewe_ita_scr_bsq_spa_sod_igb_mnd_nor_por_ses_pol_swa_guj_hun_ven_moo_est_prs_amh_geo_bul_ukr_eng_krd_gam_chh_grk_fin_lda_ind_svk_tag_jpn_tml_kor_dut_alb_bem_urd_mly_rus_owc_jav_cnt_ben_cic_ctl_anl_bos_fre_mcd_lit_qcu_hin_swe_rom_tsw_sid_ger_amr_mol_bat_arw_dyu_lat_bam_mao_tha_aeg_knd_swt_xho_azi_slo_glc_tur_zul_vie_hau_dgb_tsn_akn	0.112273395729937	0.264121450262821	0.792270743514244
659	hau_guj_moo_pan_owc_aeg_tig_ukr_aze_tur_cic_ind_ven_arw_cze_bsq_spa_gam_akn_cnt_ctl_hin_ewe_ben_swa_bos_hun_yor_swt_est_slo_heb_geo_swe_eng_afr_glc_amh_wly_urd_fin_dgb_mao_rus_sun_jpn_knd_kor_alb_por_dyu_lit_bat_ita_anl_tag_mnd_ger_xho_svk_chh_nor_mcd_krd_mol_qcu_rom_fre_prs_ses_sid_dut_amr_pol_jav_grk_fbf_lat_zul_mly_tha_mlt_tml_tsw_igb_azi_scr_bul_uzb_tsn_vie_sod_lda_bem_bam	-0.546506320809018	-1.30155857297553	0.196282307665168
660	hau_swe_bam_rus_anl_owc_sod_svk_uzb_tur_bem_ind_akn_glc_alb_bsq_por_sid_igb_cnt_spa_afr_ses_grk_moo_krd_fin_ven_dyu_est_dut_chh_geo_lat_eng_guj_ger_mlt_tig_hin_hun_zul_bat_ita_mly_jpn_tml_kor_ben_bos_xho_mcd_jav_fre_heb_sun_mnd_bul_tsn_pan_aeg_lit_pol_cze_scr_qcu_prs_ctl_slo_dgb_amr_rom_wly_urd_mao_mol_lda_ukr_tsw_tag_tha_amh_knd_swt_swa_aze_arw_nor_azi_yor_vie_gam_ewe_fbf_cic	0.939597699854277	2.26220078156253	0.0260135323009025
661	aeg_ukr_ewe_urd_sid_chh_amh_ctl_aze_tur_swt_sun_bam_ben_arw_bsq_alb_gam_xho_cnt_bul_bos_ven_ger_fbf_pan_fin_tsn_bem_est_dut_wly_geo_ita_pol_slo_swe_hau_heb_hin_hun_lda_mly_mcd_mao_jpn_tml_kor_nor_rom_akn_rus_bat_lat_amr_tag_mnd_glc_cic_krd_sod_guj_grk_svk_prs_qcu_cze_por_fre_dyu_anl_mol_tig_lit_jav_spa_tsw_afr_ses_ind_tha_owc_knd_igb_moo_uzb_scr_eng_azi_yor_vie_mlt_zul_dgb_swa	-0.124130657175733	-0.292878871204554	0.770267221530775
662	heb_ctl_ewe_bos_sod_chh_sid_spa_tur_aze_moo_jav_zul_fre_ger_bsq_nor_owc_bam_cnt_scr_prs_bem_alb_tsw_slo_est_yor_tsn_fin_ita_aeg_geo_bul_hin_swe_urd_hau_wly_cze_hun_xho_sun_dut_tag_jpn_knd_kor_rus_por_cic_guj_mao_rom_mlt_mly_mnd_ben_lda_glc_tig_arw_lat_grk_ukr_qcu_mol_pan_lit_swa_gam_svk_amr_krd_bat_pol_ven_mcd_swt_ind_tha_anl_tml_ses_akn_azi_eng_afr_uzb_dyu_vie_amh_igb_fbf_dgb	-0.40929778175125	-0.973648465594204	0.332756818253481
663	aeg_spa_dyu_guj_heb_mlt_wly_svk_azi_tur_tsn_jav_akn_prs_pan_bsq_hin_sid_ses_mnd_ctl_rus_lda_bul_swa_lit_fin_bam_zul_hun_mol_gam_geo_ben_swe_ita_dut_sod_tig_slo_est_ven_mao_alb_bat_jpn_knd_kor_nor_scr_yor_urd_sun_ukr_amr_tag_cnt_cze_ewe_krd_hau_por_rom_grk_fre_qcu_afr_bos_pol_cic_anl_glc_amh_lat_ind_mcd_xho_eng_igb_mly_tha_chh_tml_fbf_tsw_aze_ger_arw_uzb_moo_vie_owc_swt_bem_dgb	0.156738258151935	0.368801593443	0.71311387914214
664	amh_lit_igb_swe_aeg_chh_anl_krd_aze_uzb_dgb_bat_swa_guj_mol_bsq_pan_heb_lda_cnt_ukr_eng_fbf_rus_cic_fre_hun_zul_moo_est_urd_gam_geo_por_grk_nor_cze_owc_sid_svk_fin_dyu_ind_afr_sun_jpn_tml_kor_mcd_ctl_bam_alb_mly_prs_wly_jav_mnd_bos_ses_arw_hau_ben_lat_hin_rom_qcu_ita_bul_slo_swt_mlt_scr_tig_pol_tag_ger_xho_glc_tsw_mao_tha_amr_knd_ven_bem_azi_dut_spa_tur_akn_vie_sod_yor_tsn_ewe	-0.257925788115677	-0.609411293641951	0.543737826664615
665	sid_grk_dyu_rom_sod_gam_mlt_fre_uzb_tur_igb_sun_tsn_ita_alb_bsq_nor_aeg_ses_mnd_krd_pol_lda_ger_yor_ctl_est_tsw_bam_fin_rus_chh_geo_afr_pan_bul_dut_wly_owc_mcd_hun_bem_mao_ben_tag_jpn_tml_kor_glc_guj_akn_lat_jav_spa_heb_mly_cnt_hin_xho_swe_amr_urd_slo_bos_scr_qcu_svk_mol_prs_cic_anl_ukr_hau_lit_bat_eng_ven_por_swa_ind_tha_amh_knd_dgb_ewe_aze_cze_arw_azi_moo_vie_tig_fbf_swt_zul	0.383107700959153	0.902748191491307	0.368991814666604
666	sod_grk_moo_por_mlt_amr_chh_nor_tur_aze_ewe_ind_akn_urd_rus_bsq_bos_owc_tsn_cnt_mcd_dut_bem_arw_cic_glc_est_ses_xho_hun_bul_sid_geo_scr_eng_rom_krd_tig_wly_ger_fin_swa_tag_cze_sun_jpn_tml_kor_mol_lat_dyu_alb_mao_afr_aeg_mly_mnd_prs_dgb_ctl_anl_fre_ben_ita_pan_qcu_svk_spa_swe_zul_gam_guj_hau_hin_jav_lit_fbf_ukr_ven_bat_tha_amh_knd_tsw_swt_uzb_pol_slo_azi_igb_vie_heb_lda_bam_yor	0.163822960238756	0.38529381952387	0.700899572586571
667	heb_prs_xho_urd_owc_aeg_wly_swe_tur_uzb_yor_mly_akn_rom_slo_bsq_por_hau_zul_cnt_scr_ctl_lda_nor_bem_ger_hun_dyu_swt_est_mcd_tig_geo_bos_spa_grk_pan_sod_mlt_ben_fin_tsn_tag_afr_mao_jpn_knd_kor_fre_mol_ses_hin_ind_guj_gam_jav_mnd_cze_bam_krd_sid_ukr_glc_pol_arw_qcu_bul_lat_svk_moo_anl_dut_chh_ita_sun_lit_ewe_rus_fbf_bat_tha_amr_tml_tsw_ven_azi_alb_eng_aze_swa_vie_amh_dgb_igb_cic	-0.600103985129481	-1.43227582158545	0.155417538257141
668	sod_ita_moo_spa_heb_amh_amr_nor_tur_azi_fbf_ind_dgb_arw_hin_bsq_eng_wly_cic_cnt_rus_bos_swt_por_ses_mol_hun_dyu_xho_fin_ukr_sid_geo_fre_lit_lat_scr_chh_owc_swe_est_bem_tag_glc_jav_jpn_knd_kor_guj_mcd_ven_pol_mly_krd_mlt_sun_mnd_svk_bam_alb_tig_cze_pan_urd_prs_qcu_ger_bul_dut_yor_aeg_rom_anl_afr_mao_grk_swa_slo_tsn_bat_tha_gam_tml_tsw_ewe_uzb_ben_ctl_aze_lda_vie_hau_igb_zul_akn	0.483119313324436	1.13910734911371	0.257583998111564
669	wly_ita_tsw_pan_mlt_sod_amh_hin_tur_uzb_tsn_jav_fbf_glc_arw_bsq_svk_hau_ewe_mnd_eng_swe_bem_fre_cic_rus_fin_swt_ses_hun_dut_sid_geo_mol_urd_ctl_ben_tig_heb_mcd_est_ven_tag_alb_ind_jpn_tml_kor_rom_slo_dgb_lit_sun_pol_amr_bat_cnt_bul_bam_ger_anl_grk_guj_scr_nor_qcu_afr_krd_spa_akn_owc_por_chh_cze_mly_bos_xho_ukr_lda_mao_tha_gam_knd_dyu_zul_azi_prs_lat_aze_igb_vie_aeg_moo_swa_yor	-0.137580975745671	-0.324455561557056	0.746321813122826
670	hau_glc_ewe_krd_heb_gam_sod_arw_tur_aze_zul_mao_tsn_scr_eng_bsq_pan_anl_xho_mnd_alb_fre_dgb_lat_yor_prs_fin_swt_fbf_hun_urd_owc_geo_rom_ben_guj_spa_wly_aeg_slo_est_tsw_sun_ger_mly_jpn_tml_kor_lit_grk_ses_swe_jav_dut_tig_bat_cnt_bos_akn_cze_mlt_ctl_afr_mcd_hin_qcu_rus_bul_por_lda_sid_pol_amh_nor_ind_mol_ven_svk_dyu_tag_tha_amr_knd_moo_bam_uzb_ita_ukr_azi_cic_vie_chh_swa_igb_bem	-0.120313948459574	-0.283642198749248	0.777315080514071
671	hau_bul_tsn_alb_aeg_chh_wly_guj_tur_azi_fbf_jav_dgb_pol_krd_bsq_afr_tig_zul_cnt_ukr_cze_bam_pan_xho_slo_est_ses_cic_fin_svk_sod_geo_dut_ctl_urd_lat_amr_mlt_glc_hun_swa_mly_prs_tag_jpn_knd_kor_swe_por_ewe_rus_sun_bos_anl_ind_mnd_ben_lda_spa_sid_grk_ger_rom_hin_qcu_fre_mol_lit_akn_heb_scr_gam_nor_mao_mcd_yor_arw_dyu_bat_tha_owc_tml_swt_igb_uzb_eng_ita_aze_bem_vie_amh_moo_tsw_ven	1.0551444562662	2.5372285893943	0.0128378999173155
672	owc_arw_bam_guj_gam_tig_anl_pol_azi_aze_lda_sun_tsn_swe_glc_bsq_ger_sod_cic_cnt_eng_nor_fbf_krd_dyu_por_hun_bem_swa_est_afr_hau_geo_hin_lat_alb_mol_mlt_wly_dut_fin_akn_mao_cze_jav_jpn_tml_kor_grk_fre_dgb_bul_mly_pan_sid_tag_mnd_spa_yor_svk_heb_urd_ctl_ita_bos_qcu_lit_rus_mcd_swt_amh_ukr_aeg_prs_ind_ben_igb_slo_xho_bat_tha_chh_knd_moo_ewe_uzb_rom_scr_tur_zul_vie_amr_ses_ven_tsw	-0.308651037698067	-0.731686620867601	0.466199619087586
673	sid_ger_yor_dut_chh_wly_sod_cze_azi_tur_ven_tag_dgb_spa_nor_bsq_scr_owc_lda_mnd_eng_pol_xho_grk_akn_pan_est_swa_igb_fin_swe_heb_geo_prs_bos_mol_afr_amr_mlt_arw_hun_dyu_mao_rus_bat_jpn_tml_kor_ukr_lit_ewe_ben_jav_alb_amh_sun_cnt_hin_moo_bul_tig_mcd_por_glc_lat_qcu_rom_svk_ita_fbf_anl_krd_gam_ctl_ind_guj_cic_fre_tsn_mly_tha_aeg_knd_tsw_bam_aze_urd_slo_uzb_ses_vie_hau_bem_zul_swt	-0.515305994509896	-1.22647326365063	0.223116849819653
674	wly_dut_ses_grk_tig_aeg_heb_pan_azi_tur_dyu_tag_cic_nor_eng_bsq_swe_chh_ven_cnt_ctl_alb_lda_guj_swa_spa_est_yor_swt_fin_pol_sod_geo_scr_lat_urd_arw_mlt_gam_rom_hun_xho_mly_bul_mao_jpn_knd_kor_lit_glc_ewe_ger_sun_cze_hau_ind_mnd_bos_igb_afr_amr_mol_fre_ben_por_qcu_hin_slo_krd_tsn_sid_svk_anl_mcd_jav_ukr_zul_ita_fbf_bat_tha_owc_tml_moo_dgb_aze_prs_rus_uzb_akn_vie_amh_bem_tsw_bam	-0.0224966619021341	-0.052961967712347	0.95787580981141
675	heb_ukr_cic_urd_wly_amh_owc_pan_uzb_tur_ewe_mao_ses_hin_spa_bsq_ctl_sid_akn_mnd_scr_por_xho_ita_lda_ben_hun_dgb_bam_est_pol_chh_geo_lat_slo_rus_eng_tig_gam_ger_fin_igb_ind_fre_tag_jpn_knd_kor_guj_mcd_yor_mol_jav_swe_mlt_bat_cnt_alb_tsn_lit_sod_arw_afr_rom_glc_qcu_krd_grk_bos_swt_aeg_cze_hau_nor_sun_prs_dyu_svk_moo_mly_tha_anl_tml_tsw_ven_aze_dut_bul_azi_fbf_vie_amr_zul_bem_swa	-0.442990728531008	-1.05123331228538	0.295875354218673
676	heb_mcd_ses_scr_anl_sod_amh_grk_uzb_azi_lda_mly_ven_ger_krd_bsq_nor_mlt_swa_mnd_prs_dut_tsn_arw_ewe_pan_hun_bem_moo_est_glc_wly_geo_cze_rus_slo_lit_aeg_sid_ctl_fin_swt_bat_svk_sun_jpn_tml_kor_hin_ben_zul_lat_tag_eng_gam_ind_cnt_pol_xho_guj_amr_bul_ita_rom_por_qcu_swe_spa_bos_dgb_chh_alb_tig_urd_mao_mol_akn_afr_cic_jav_tha_owc_knd_yor_igb_aze_ukr_fre_tur_dyu_vie_hau_fbf_bam_tsw	-0.615586223843946	-1.47014116753091	0.144898679441482
677	heb_bos_lda_glc_chh_tig_owc_ben_uzb_aze_dgb_bat_tsn_ctl_slo_bsq_prs_amr_yor_mnd_alb_bul_bem_ger_zul_mcd_fin_bam_dyu_est_hin_gam_geo_lit_rom_grk_svk_hau_wly_rus_hun_moo_ind_arw_mly_jpn_knd_kor_pol_eng_ewe_cze_tag_swe_sod_sun_cnt_mol_swt_dut_anl_scr_urd_por_spa_qcu_pan_afr_guj_ven_mlt_nor_aeg_ukr_mao_fre_akn_lat_fbf_jav_tha_amh_tml_igb_xho_azi_ita_krd_tur_ses_vie_sid_swa_cic_tsw	0.618624756076937	1.46539879980363	0.146184915775716
678	aeg_dut_moo_swe_sod_tig_amr_bul_aze_azi_zul_mao_tsn_ger_ben_bsq_ctl_gam_swt_mnd_afr_ukr_swa_urd_dyu_guj_fin_dgb_tsw_hun_arw_sid_geo_fre_eng_nor_lat_hau_chh_grk_est_bem_sun_svk_bat_jpn_knd_kor_rom_bos_ewe_slo_mly_por_heb_jav_cnt_ita_yor_rus_wly_cze_mcd_pan_pol_qcu_prs_hin_glc_lda_amh_lit_owc_alb_ind_mol_akn_spa_xho_tag_tha_mlt_tml_cic_ven_uzb_scr_krd_tur_igb_vie_anl_fbf_bam_ses	-0.514699257092586	-1.22499891567933	0.223669247161496
679	gam_grk_bam_arw_mlt_sid_aeg_ctl_tur_aze_ses_mly_tsw_fre_ger_bsq_afr_chh_bem_mnd_ben_rom_cic_por_ven_alb_hun_fbf_xho_fin_mol_amh_geo_mcd_ukr_ita_scr_heb_tig_swe_est_zul_mao_bul_bat_jpn_knd_kor_hin_dut_ewe_urd_tag_guj_hau_ind_cnt_prs_moo_lat_sod_lit_krd_eng_slo_qcu_bos_spa_nor_yor_amr_cze_wly_glc_sun_rus_tsn_pan_swt_jav_tha_anl_tml_dyu_swa_uzb_pol_svk_azi_igb_vie_owc_lda_akn_dgb	0.336544106019904	0.79263291500593	0.430009107591636
680	owc_eng_swt_por_amr_tig_aeg_lit_tur_aze_yor_mly_akn_krd_ctl_bsq_grk_sod_moo_mnd_ger_hin_tsn_dut_ses_afr_est_xho_igb_hun_scr_anl_geo_spa_guj_ita_slo_gam_chh_mcd_fin_tsw_tag_arw_bat_jpn_tml_kor_ukr_glc_cic_nor_mao_rom_mlt_sun_cnt_pan_zul_pol_hau_svk_prs_bul_rus_qcu_bos_alb_fre_fbf_sid_swe_heb_mol_jav_lat_ewe_urd_dgb_ind_tha_amh_knd_bem_ven_azi_ben_cze_uzb_bam_vie_wly_swa_dyu_lda	0.462562572800615	1.09219801064842	0.277567393434427
681	heb_swe_ven_ben_hau_amr_amh_ita_azi_uzb_ses_mao_ewe_fre_afr_bsq_rom_chh_moo_cnt_nor_glc_bem_krd_fbf_ukr_est_zul_tsw_hun_svk_sod_geo_bos_slo_spa_ctl_sid_mlt_ger_fin_dgb_sun_bul_jav_jpn_tml_kor_guj_arw_swt_grk_ind_mcd_wly_mly_mnd_mol_cic_scr_tig_urd_pan_alb_prs_qcu_lit_por_rus_xho_anl_pol_owc_cze_tag_eng_swa_lat_akn_bat_tha_aeg_knd_lda_dyu_aze_dut_hin_tur_igb_vie_gam_yor_bam_tsn	-0.0479201977129481	-0.112831682725223	0.910407197991036
682	aeg_scr_xho_lat_anl_hau_amr_por_uzb_azi_akn_mly_ses_ita_arw_bsq_nor_owc_ven_cnt_hin_glc_ewe_eng_tsn_lit_fin_dyu_igb_hun_ctl_wly_geo_rom_alb_grk_afr_tig_gam_pan_est_lda_sun_slo_ind_jpn_knd_kor_swe_dut_cic_krd_bat_bos_amh_jav_mnd_rus_swa_urd_heb_fre_mcd_guj_ben_qcu_ger_prs_mol_yor_sod_svk_sid_cze_tag_pol_tsw_ukr_bem_mao_tha_chh_tml_bam_moo_tur_spa_bul_aze_fbf_vie_mlt_zul_swt_dgb	0.213515232278967	0.502938381407952	0.616196608190907
683	chh_bos_dgb_slo_sid_wly_aeg_glc_tur_azi_swa_tag_ven_ben_nor_bsq_rus_amr_yor_cnt_pan_svk_swt_prs_xho_cze_est_tsn_moo_hun_lit_anl_geo_alb_swe_ger_por_hau_tig_ctl_fin_fbf_bat_ita_ind_jpn_knd_kor_mcd_krd_zul_mol_mao_guj_owc_jav_mnd_spa_lda_grk_mlt_pol_eng_ukr_lat_qcu_dut_hin_bul_bem_heb_rom_amh_afr_sun_fre_ewe_scr_ses_mly_tha_sod_tml_tsw_cic_aze_arw_urd_uzb_bam_vie_gam_akn_igb_dyu	-0.575459069551136	-1.37397042149621	0.172753397404247
684	sid_ger_cic_grk_anl_mlt_amr_rus_uzb_azi_igb_jav_zul_glc_bul_bsq_hin_hau_fbf_mnd_bos_mol_bem_cze_yor_dut_fin_dyu_tsn_hun_prs_owc_geo_pan_svk_slo_nor_chh_amh_ctl_est_tsw_tag_ukr_mly_jpn_tml_kor_rom_swe_akn_ita_mao_eng_wly_sun_cnt_scr_ewe_spa_aeg_pol_mcd_lit_alb_qcu_krd_guj_por_swa_gam_arw_tig_urd_bat_afr_moo_fre_ven_ind_tha_heb_knd_bam_xho_tur_lat_ben_aze_dgb_vie_sod_lda_ses_swt	0.263861293369721	0.622099128156965	0.535398905362186
685	amr_slo_tsw_afr_amh_sod_sid_glc_tur_aze_ses_sun_akn_lit_dut_bsq_grk_tig_ven_mnd_lat_pan_bem_rom_zul_scr_hun_cic_lda_fin_eng_aeg_geo_bos_ben_svk_cze_gam_hau_fre_est_moo_mly_mcd_mao_jpn_tml_kor_ger_nor_bam_rus_ind_guj_heb_bat_cnt_ctl_dyu_swe_chh_por_bul_mol_pol_qcu_arw_ukr_urd_fbf_wly_alb_mlt_krd_jav_prs_yor_ita_tsn_tag_tha_owc_knd_igb_ewe_azi_hin_spa_uzb_swt_vie_anl_xho_swa_dgb	-0.452790430198903	-1.0784722829241	0.283612344829302
686	owc_svk_akn_cze_mlt_amr_amh_por_uzb_aze_xho_bat_bem_ctl_pan_bsq_ben_sod_tsn_mnd_pol_dut_ven_hin_lda_swe_hun_swa_igb_est_krd_anl_geo_ukr_rom_spa_afr_tig_sid_fre_fin_zul_sun_prs_ind_jpn_tml_kor_alb_guj_yor_mol_tag_urd_aeg_mao_cnt_slo_swt_nor_heb_ger_eng_bos_lat_qcu_rus_mcd_scr_dyu_gam_bul_chh_lit_mly_grk_bam_arw_moo_jav_tha_wly_knd_ses_fbf_azi_ita_glc_tur_ewe_vie_hau_tsw_dgb_cic	-0.0442022582045798	-0.104266781838428	0.917182172441643
687	mlt_guj_tsn_ctl_gam_amh_tig_urd_tur_uzb_ewe_mao_zul_dut_swe_bsq_pan_heb_lda_cnt_pol_grk_yor_rus_ses_lit_hun_fbf_dgb_est_nor_anl_geo_ben_mol_ukr_spa_aeg_owc_slo_fin_tsw_jav_arw_mly_jpn_knd_kor_bos_hin_ven_fre_sun_por_hau_bat_mnd_eng_dyu_prs_chh_cze_mcd_ita_afr_qcu_krd_scr_glc_akn_amr_bul_sid_rom_ind_svk_xho_alb_cic_tag_tha_wly_tml_swt_igb_azi_ger_lat_aze_swa_vie_sod_bem_bam_moo	-0.968172418778576	-2.35754295087143	0.0204923724256845
688	owc_nor_moo_grk_aeg_amh_mlt_arw_tur_uzb_ses_tag_fbf_lit_glc_bsq_mol_chh_ewe_cnt_ita_lat_swa_svk_dgb_afr_est_bem_xho_fin_cze_gam_geo_pan_guj_alb_hin_wly_tig_spa_hun_akn_mly_bos_jav_jpn_tml_kor_swe_ctl_zul_scr_mao_slo_sod_sun_mnd_mcd_tsw_krd_amr_ukr_urd_rus_ben_qcu_pol_ger_por_cic_hau_dut_sid_bul_ind_eng_tsn_prs_igb_bat_tha_heb_knd_swt_dyu_azi_fre_rom_aze_yor_vie_anl_ven_lda_bam	0.487144810500804	1.1496078339683	0.253253242468495
689	gam_hin_swt_arw_tig_hau_wly_urd_uzb_aze_bem_sun_lda_grk_mcd_bsq_rus_chh_igb_mnd_bul_ctl_ses_ger_xho_prs_fin_akn_zul_hun_glc_mlt_geo_lit_svk_cze_guj_amr_sid_nor_est_cic_jav_alb_bat_jpn_tml_kor_pol_eng_tsw_fre_mly_ben_sod_mao_cnt_por_ven_pan_amh_bos_slo_ukr_afr_qcu_scr_swe_ita_tsn_aeg_dut_anl_rom_ind_krd_fbf_spa_moo_tag_tha_owc_knd_ewe_bam_azi_mol_lat_tur_swa_vie_heb_dgb_dyu_yor	-0.0548536795011679	-0.129305441812104	0.897395210983077
690	owc_mcd_yor_grk_mlt_gam_sod_por_tur_azi_moo_jav_lda_pol_eng_bsq_ita_tig_dgb_mnd_prs_ben_cic_ctl_ewe_fre_fin_ses_swt_hun_ukr_aeg_geo_guj_hin_dut_bul_amh_chh_ger_est_tsn_mly_bos_sun_jpn_knd_kor_afr_nor_igb_scr_ind_spa_heb_bat_cnt_svk_fbf_arw_amr_glc_pan_swe_lat_qcu_urd_rom_cze_dyu_wly_slo_sid_lit_tag_alb_xho_mol_bem_mao_tha_hau_tml_tsw_bam_aze_krd_rus_uzb_zul_vie_anl_akn_ven_swa	-0.226895477236332	-0.536271757524211	0.593051176582233
691	heb_slo_zul_bul_gam_amr_owc_guj_uzb_aze_ses_tag_igb_lat_grk_bsq_swe_chh_dyu_cnt_dut_mcd_dgb_krd_swa_scr_est_yor_cic_fin_ger_wly_geo_ita_cze_nor_eng_amh_tig_afr_hun_xho_jav_hin_bat_jpn_knd_kor_ben_rom_tsn_spa_mao_arw_mlt_mly_mnd_bos_bam_ctl_sod_glc_alb_fre_prs_qcu_rus_ukr_urd_swt_aeg_pan_sid_lit_sun_svk_ewe_por_akn_ind_tha_anl_tml_tsw_fbf_azi_pol_mol_tur_moo_vie_hau_ven_lda_bem	-0.405761528813975	-0.963282702924726	0.337903733405991
692	anl_prs_bem_bul_amh_wly_owc_spa_aze_uzb_swa_bat_tsw_ben_nor_bsq_guj_sid_yor_cnt_ctl_afr_dgb_rom_zul_ger_fin_ses_akn_hun_cze_sod_geo_glc_arw_pol_urd_heb_gam_fre_est_bam_mao_mcd_tag_jpn_knd_kor_alb_svk_ven_scr_ind_bos_mlt_jav_mnd_pan_ewe_mol_hau_por_krd_grk_lit_qcu_eng_ukr_dut_tsn_aeg_rus_tig_ita_sun_slo_lda_swe_dyu_mly_tha_chh_tml_fbf_moo_tur_hin_lat_azi_swt_vie_amr_igb_cic_xho	-0.282900493192356	-0.67043754279083	0.504240412033448
693	anl_cze_tsn_por_sid_amr_mlt_grk_aze_tur_ses_mao_ven_urd_lat_bsq_rus_wly_bem_cnt_mcd_hin_moo_scr_dyu_ita_hun_igb_ewe_est_fre_hau_geo_alb_ctl_guj_nor_chh_amh_bul_fin_bam_jav_pan_ind_jpn_knd_kor_lit_ukr_swa_ben_sun_afr_tig_mly_mnd_pol_cic_dut_gam_rom_prs_ger_bos_qcu_swe_svk_spa_akn_owc_arw_aeg_glc_tag_slo_zul_eng_xho_bat_tha_sod_tml_yor_lda_uzb_krd_mol_azi_swt_vie_heb_dgb_fbf_tsw	-0.435173900924015	-1.03419034178366	0.303728996018285
694	amh_lit_ewe_mol_heb_chh_anl_spa_azi_aze_moo_mao_igb_lat_ukr_bsq_svk_amr_zul_cnt_scr_por_swa_ita_ses_mcd_fin_dyu_tsw_est_rom_wly_geo_hin_afr_nor_ger_gam_aeg_arw_hun_ven_bat_bul_tag_jpn_knd_kor_pan_cze_swt_eng_jav_glc_hau_sun_mnd_prs_dgb_ctl_mlt_guj_bos_slo_grk_qcu_alb_fre_swe_fbf_owc_ben_sod_rus_ind_dut_lda_krd_bem_mly_tha_sid_tml_tsn_bam_tur_pol_urd_uzb_yor_vie_tig_xho_akn_cic	-0.478183980091885	-1.13673329962453	0.258570330941829
695	heb_guj_akn_bos_tig_amh_wly_bul_azi_uzb_igb_jav_bem_lit_ger_bsq_afr_owc_fbf_mnd_ben_rus_bam_hin_moo_lat_est_yor_zul_fin_rom_chh_geo_glc_mol_slo_spa_mlt_amr_scr_hun_dgb_sun_fre_mly_jpn_tml_kor_svk_por_tsw_urd_bat_nor_anl_ind_cnt_ita_tsn_alb_sid_arw_prs_swe_ukr_qcu_pan_mcd_pol_dyu_sod_cze_aeg_grk_mao_ctl_ewe_krd_xho_tag_tha_hau_knd_lda_ven_tur_eng_dut_aze_cic_vie_gam_swa_ses_swt	-0.172450962858526	-0.407054309526812	0.684903457992
696	mlt_por_akn_arw_amh_owc_sod_ben_tur_aze_fbf_sun_bam_ctl_mcd_bsq_fre_anl_moo_cnt_nor_urd_tsw_ger_igb_dut_hun_lda_ses_est_hin_sid_geo_ukr_swe_afr_scr_gam_amr_alb_fin_tsn_ind_rom_tag_jpn_tml_kor_mol_eng_ewe_ita_mly_bos_tig_mao_mnd_pan_dgb_glc_aeg_prs_rus_krd_guj_qcu_spa_cze_lit_dyu_hau_svk_heb_pol_bat_lat_yor_bul_bem_jav_tha_chh_knd_cic_swt_azi_slo_grk_uzb_swa_vie_wly_xho_ven_zul	0.104379612687032	0.245689036696986	0.806464351140058
697	tig_mcd_swa_lat_aeg_chh_gam_por_tur_azi_tsw_bat_dgb_swe_arw_bsq_ita_amr_ewe_mnd_grk_svk_bam_dut_tsn_ben_est_moo_zul_fin_pan_wly_geo_lit_spa_ctl_slo_sid_owc_fre_hun_dyu_mly_ger_jav_jpn_tml_kor_cze_alb_xho_rom_ind_mol_sod_sun_cnt_urd_bem_scr_heb_ukr_krd_prs_nor_qcu_eng_afr_pol_igb_mlt_bul_hau_rus_mao_hin_ses_bos_swt_tag_tha_amh_knd_yor_akn_uzb_guj_glc_aze_fbf_vie_anl_lda_ven_cic	0.889001789737818	2.12371638136344	0.0363481002692702
698	sid_scr_ven_por_wly_gam_owc_bul_aze_tur_swa_tag_fbf_swe_grk_bsq_urd_aeg_lda_mnd_mcd_bos_ses_pan_yor_nor_hun_igb_swt_fin_ctl_amh_geo_ben_slo_guj_cze_mlt_heb_ukr_est_cic_ind_mol_jav_jpn_tml_kor_afr_dut_dyu_pol_bat_hin_amr_sun_cnt_spa_dgb_glc_tig_krd_svk_rom_prs_qcu_lat_lit_alb_bem_anl_eng_chh_rus_mao_fre_moo_ger_zul_mly_tha_sod_knd_akn_bam_azi_ita_arw_uzb_ewe_vie_hau_tsw_tsn_xho	-0.587951999769447	-1.4036851430419	0.16374301601502
699	amh_bos_swa_afr_heb_amr_gam_ita_uzb_aze_yor_jav_dgb_slo_svk_bsq_grk_aeg_dyu_mnd_arw_eng_lda_cze_tsn_ben_hun_swt_zul_est_alb_hau_geo_lat_glc_guj_prs_mlt_owc_swe_fin_fbf_sun_hin_tag_jpn_tml_kor_rus_pan_moo_spa_bat_scr_sid_ind_cnt_por_ewe_lit_wly_dut_rom_pol_ukr_qcu_bul_fre_nor_ven_chh_krd_sod_ctl_mly_mcd_ses_urd_bem_mao_tha_tig_knd_xho_akn_azi_mol_ger_tur_tsw_vie_anl_bam_cic_igb	-0.313642715718692	-0.742246138656752	0.459808785398325
700	amh_mcd_swt_ukr_amr_anl_heb_bul_azi_tur_dgb_bat_yor_pol_glc_bsq_alb_sod_fbf_cnt_cze_ger_akn_swe_igb_lat_est_ewe_bem_fin_pan_aeg_geo_bos_afr_guj_fre_wly_gam_ctl_hun_zul_mao_spa_mly_jpn_knd_kor_rom_hin_cic_krd_jav_lit_chh_tag_mnd_mol_lda_arw_hau_por_svk_eng_scr_qcu_nor_urd_prs_tsn_sid_rus_owc_grk_sun_slo_dyu_ben_ses_ind_tha_mlt_tml_moo_bam_aze_dut_ita_uzb_tsw_vie_tig_ven_swa_xho	-0.417189486884896	-0.990071641051209	0.324708089982146
701	sod_por_zul_lat_chh_tig_anl_mol_aze_tur_cic_mly_swt_arw_ben_bsq_prs_wly_akn_cnt_svk_ukr_lda_glc_ses_ctl_est_igb_yor_fin_ger_owc_geo_afr_grk_nor_bul_sid_amh_krd_hun_ewe_tag_spa_sun_jpn_knd_kor_eng_bos_tsn_fre_ind_mcd_mlt_jav_mnd_urd_bem_rus_hau_dut_ita_scr_rom_qcu_cze_swe_guj_bam_amr_alb_gam_pan_mao_slo_xho_lit_dgb_bat_tha_aeg_tml_moo_tsw_azi_pol_hin_uzb_swa_vie_heb_dyu_ven_fbf	-0.0457703731607385	-0.107923794995522	0.914288638913714
702	wly_dut_zul_guj_mlt_amh_sid_urd_tur_uzb_tsw_ind_akn_ben_pan_bsq_ita_sod_bam_cnt_svk_grk_ven_ger_lda_glc_fin_xho_yor_est_arw_aeg_geo_krd_prs_lat_hin_anl_hau_rom_hun_ses_mao_bos_mly_jpn_tml_kor_eng_mcd_swa_cze_jav_bul_amr_sun_mnd_scr_dgb_swe_gam_alb_por_mol_ukr_qcu_lit_spa_fre_cic_tig_pol_heb_ctl_bat_rus_ewe_afr_igb_tag_tha_owc_knd_tsn_fbf_azi_nor_slo_aze_bem_vie_chh_swt_dyu_moo	-0.556907876874239	-1.32775456612947	0.187509013863046
703	amr_mcd_dgb_scr_wly_chh_tig_mol_tur_uzb_xho_tag_cic_afr_fre_bsq_spa_anl_bam_mnd_alb_cze_lda_lat_swa_guj_hun_moo_fbf_fin_bos_owc_geo_prs_lit_rom_krd_gam_sod_ctl_est_bem_bat_ita_ind_jpn_knd_kor_dut_arw_ven_glc_mao_svk_sid_sun_cnt_nor_igb_ger_aeg_pan_eng_slo_swe_qcu_rus_pol_grk_yor_hau_hin_mlt_ben_mly_bul_zul_urd_tsw_jav_tha_amh_tml_akn_swt_azi_por_ukr_aze_ses_vie_heb_ewe_tsn_dyu	0.248158753088689	0.584633371127126	0.560209916243668
704	owc_lat_bam_grk_wly_tig_hau_ita_uzb_aze_xho_ind_ven_cze_hin_bsq_glc_amr_lda_mnd_bul_ger_cic_rus_fbf_arw_fin_dgb_dyu_est_eng_sod_geo_nor_svk_spa_mol_chh_sid_ukr_hun_yor_bat_lit_tag_jpn_knd_kor_krd_rom_ewe_pan_mao_pol_heb_jav_cnt_alb_igb_ben_aeg_swe_bos_fre_slo_qcu_guj_scr_por_ses_amh_dut_gam_mcd_sun_urd_bem_prs_tsw_mly_tha_mlt_tml_moo_zul_azi_afr_ctl_tur_akn_vie_anl_tsn_swa_swt	-0.350767734967535	-0.830758960355429	0.408237537645747
705	hau_scr_bem_guj_sod_mlt_amr_por_azi_uzb_zul_mao_lda_rom_svk_bsq_slo_sid_bam_cnt_ukr_grk_ven_mcd_cic_nor_hun_ewe_ses_fin_cze_owc_geo_lat_ben_glc_ctl_amh_anl_arw_est_moo_ind_fre_tag_jpn_knd_kor_afr_alb_yor_ger_bat_krd_tig_jav_mnd_urd_xho_mol_wly_spa_dut_pan_ita_qcu_eng_bul_lit_fbf_heb_bos_gam_hin_sun_prs_swa_rus_tsw_mly_tha_aeg_tml_igb_tsn_aze_swe_pol_tur_dyu_vie_chh_akn_swt_dgb	-0.276946655363445	-0.654422142632863	0.514455042837696
706	amr_glc_swt_ita_wly_hau_chh_hin_aze_uzb_ven_tag_dgb_ger_ctl_bsq_mcd_sid_fbf_cnt_rom_krd_bam_pol_moo_alb_fin_ewe_cic_hun_afr_mlt_geo_urd_svk_spa_rus_owc_sod_mol_est_swa_sun_grk_bat_jpn_tml_kor_ben_dut_xho_lat_jav_scr_gam_mao_mnd_lit_dyu_arw_heb_fre_swe_cze_pan_qcu_slo_eng_ukr_yor_amh_nor_tig_bos_ind_guj_bem_por_akn_mly_tha_anl_knd_igb_ses_tur_bul_prs_azi_tsn_vie_aeg_tsw_lda_zul	-0.726559559322867	-1.74662838377745	0.0840034465904654
707	sod_cze_dyu_bos_heb_wly_mlt_scr_uzb_tur_swt_sun_fbf_ita_lit_bsq_krd_sid_moo_mnd_ben_nor_ses_grk_dgb_prs_est_ewe_bam_hun_hin_chh_geo_bul_rus_por_fre_anl_gam_ukr_fin_swa_ind_mol_jav_jpn_knd_kor_afr_alb_akn_glc_mao_ger_amh_bat_cnt_spa_xho_pol_amr_rom_lat_dut_eng_qcu_arw_urd_ctl_bem_tig_slo_hau_swe_tag_mcd_zul_guj_yor_mly_tha_aeg_tml_ven_igb_azi_pan_svk_aze_tsw_vie_owc_cic_tsn_lda	-0.147560726761217	-0.348050839519482	0.728588585241552
708	owc_mol_moo_arw_aeg_mlt_gam_ben_uzb_azi_swa_sun_zul_alb_eng_bsq_lit_anl_bem_mnd_afr_cze_bam_bul_tsw_lat_est_ven_dyu_hun_ger_sod_geo_krd_grk_rom_scr_tig_amr_spa_fin_lda_ind_svk_mao_jpn_tml_kor_dut_glc_igb_urd_bat_swe_heb_jav_cnt_bos_tsn_rus_hau_ukr_hin_pol_mcd_qcu_ita_pan_slo_cic_sid_guj_amh_prs_mly_nor_yor_ctl_akn_tag_tha_chh_knd_ses_dgb_aze_fre_por_tur_xho_vie_wly_ewe_swt_fbf	0.179239683200336	0.421592327793043	0.674295488885124
709	gam_prs_swt_pan_anl_hau_amr_ctl_aze_uzb_moo_jav_yor_swe_hin_bsq_eng_sod_swa_cnt_pol_rus_bam_ben_bem_rom_fin_igb_zul_hun_grk_wly_geo_ger_bul_por_scr_heb_mlt_dut_est_lda_sun_fre_bat_jpn_tml_kor_lat_glc_akn_ita_tag_bos_chh_mly_mnd_krd_ses_guj_owc_slo_alb_cze_spa_qcu_nor_svk_afr_xho_sid_urd_tig_mol_mao_lit_fbf_ukr_ven_ind_tha_aeg_knd_tsw_cic_azi_arw_mcd_tur_ewe_vie_amh_dyu_dgb_tsn	-0.739012137206216	-1.77463052767867	0.0792311059805126
710	owc_mol_bam_mcd_amr_gam_sod_ger_aze_tur_zul_mly_akn_scr_fre_bsq_por_amh_dgb_mnd_ita_prs_ven_cze_moo_nor_fin_swa_yor_est_eng_tig_geo_alb_ukr_grk_krd_wly_heb_spa_hun_fbf_jav_arw_ind_jpn_tml_kor_dut_svk_cic_bos_mao_pan_chh_tag_cnt_ben_bem_hin_mlt_lat_slo_rus_pol_qcu_bul_lit_ctl_swt_sid_urd_anl_glc_sun_guj_xho_rom_ses_bat_tha_hau_knd_tsn_ewe_azi_swe_afr_uzb_lda_vie_aeg_dyu_tsw_igb	0.129308937311918	0.304286326669076	0.761589585256457
711	aeg_guj_dgb_pan_owc_gam_amh_swe_uzb_azi_bam_mly_tsn_ukr_dut_bsq_alb_mlt_ewe_cnt_afr_mol_dyu_ben_akn_bul_fin_swt_moo_hun_pol_wly_geo_bos_mcd_nor_slo_chh_sod_fre_est_fbf_jav_eng_sun_jpn_tml_kor_hin_scr_bem_ctl_tag_cze_tig_mao_mnd_urd_swa_ger_heb_rus_svk_arw_lit_qcu_glc_rom_spa_igb_amr_grk_hau_por_bat_prs_ven_lat_lda_ind_tha_sid_knd_zul_cic_aze_krd_ita_tur_xho_vie_anl_ses_tsw_yor	-0.194919585789166	-0.460397135753489	0.646305890693691
712	aeg_bos_yor_rom_heb_wly_gam_swe_uzb_azi_bem_ind_bam_rus_prs_bsq_scr_amr_swa_mnd_ukr_afr_moo_por_ven_alb_hun_lda_swt_est_dut_chh_geo_urd_bul_ita_ben_hau_anl_nor_fin_zul_mly_mol_jav_jpn_knd_kor_grk_glc_igb_fre_sun_pan_amh_mao_cnt_krd_dyu_lit_tig_ger_eng_slo_svk_qcu_guj_hin_pol_akn_owc_arw_sod_spa_bat_cze_xho_lat_cic_tag_tha_mlt_tml_tsn_tsw_aze_mcd_ctl_tur_ses_vie_sid_fbf_dgb_ewe	-0.322836640129486	-0.764031922752736	0.44678233733305
713	mlt_bul_ewe_pol_aeg_wly_owc_rus_uzb_tur_igb_mly_swt_por_eng_bsq_spa_amr_bam_cnt_cze_mol_cic_afr_tsn_hin_est_tsw_swa_fin_nor_chh_geo_ger_ctl_pan_prs_sod_heb_slo_hun_dgb_jav_ben_mao_jpn_tml_kor_ita_arw_yor_scr_bat_glc_amh_tag_mnd_lit_zul_bos_gam_swe_svk_mcd_krd_qcu_ukr_grk_fre_ses_hau_urd_tig_alb_ind_lat_fbf_dut_bem_sun_tha_anl_knd_akn_ven_azi_guj_rom_aze_xho_vie_sid_moo_dyu_lda	-0.309299014560732	-0.73098291894924	0.46662728779729
714	heb_eng_lda_ctl_anl_amr_wly_bul_aze_tur_tsn_mly_fbf_pol_rus_bsq_arw_tig_cic_mnd_pan_rom_yor_ukr_xho_por_hun_igb_tsw_fin_alb_sid_geo_guj_afr_grk_bos_mlt_amh_lat_est_ewe_sun_ita_bat_jpn_knd_kor_nor_lit_swt_dut_jav_spa_owc_tag_cnt_ger_swa_svk_gam_glc_scr_fre_krd_qcu_swe_hin_ben_dgb_chh_mol_aeg_cze_ind_slo_akn_prs_dyu_mao_tha_hau_tml_ses_bam_uzb_urd_mcd_azi_bem_vie_sod_ven_zul_moo	0.26808645658448	0.630543925531276	0.529885194441005
715	sod_hin_akn_slo_owc_sid_tig_urd_uzb_aze_xho_bat_moo_eng_ger_bsq_bul_wly_fbf_cnt_ita_pol_bem_rus_swt_mcd_est_dyu_ewe_hun_ben_amh_geo_prs_lit_arw_fre_hau_anl_guj_fin_ses_mly_por_jav_jpn_tml_kor_ukr_lat_igb_alb_sun_grk_mlt_ind_mnd_cze_cic_glc_chh_svk_scr_ctl_krd_qcu_mol_afr_spa_tsn_gam_pan_heb_rom_mao_dut_dgb_swe_tsw_tag_tha_aeg_knd_yor_lda_azi_nor_bos_tur_ven_vie_amr_swa_zul_bam	-0.470624769336478	-1.11882132224566	0.266097890359226
716	sod_pan_yor_rus_chh_tig_amr_spa_azi_uzb_xho_jav_akn_ger_mol_bsq_pol_aeg_ses_mnd_svk_lit_ewe_scr_swt_fre_hun_zul_tsw_fin_eng_amh_geo_prs_arw_afr_glc_anl_gam_hin_est_swa_mao_urd_tag_jpn_knd_kor_alb_ukr_igb_swe_mly_slo_sid_bat_cnt_bos_tsn_guj_owc_ita_cze_ctl_lat_qcu_dut_krd_rom_moo_hau_grk_heb_por_ind_mcd_fbf_bul_dyu_sun_tha_wly_tml_cic_bem_aze_nor_ben_tur_lda_vie_mlt_ven_bam_dgb	-0.274301903905604	-0.648763713169623	0.518089955636934
717	wly_grk_xho_cze_hau_sod_anl_rus_aze_uzb_bam_sun_fbf_ctl_krd_bsq_swe_amh_dyu_cnt_pol_scr_moo_dut_ewe_prs_hun_tsw_cic_fin_ita_aeg_geo_spa_arw_mcd_fre_heb_owc_nor_est_dgb_jav_glc_ind_jpn_tml_kor_por_ben_zul_ger_bat_alb_gam_mao_mnd_hin_swa_eng_chh_lit_lat_guj_mol_qcu_slo_urd_afr_ses_sid_bul_tig_rom_mly_bos_ven_svk_igb_tag_tha_amr_knd_bem_swt_tur_ukr_pan_azi_akn_vie_mlt_yor_lda_tsn	-1.15396779930963	-2.83777379854528	0.00557717059656074
718	owc_krd_dgb_arw_gam_hau_wly_glc_uzb_azi_swa_tag_ses_cze_svk_bsq_ger_tig_xho_cnt_pol_bos_igb_grk_tsw_nor_est_bem_bam_hun_eng_mlt_geo_prs_por_pan_slo_aeg_chh_fre_fin_yor_bat_mol_mao_jpn_knd_kor_hin_ben_tsn_lat_sun_lit_anl_ind_mnd_afr_cic_alb_heb_ita_urd_dut_ctl_qcu_ukr_mcd_spa_swt_amh_rus_sid_swe_jav_scr_ven_bul_akn_mly_tha_sod_tml_lda_zul_aze_guj_rom_tur_fbf_vie_amr_dyu_ewe_moo	-0.499155591668331	-1.19049393119027	0.236882251088521
719	heb_spa_fbf_bos_amh_mlt_tig_pan_azi_aze_igb_mly_tsw_guj_glc_bsq_ben_owc_cic_mnd_dut_ctl_dyu_rus_zul_grk_est_dgb_ewe_fin_lit_gam_geo_bul_eng_hin_krd_amr_aeg_pol_hun_ven_mao_mol_ind_jpn_knd_kor_fre_svk_swa_ukr_bat_alb_hau_tag_cnt_ger_ses_por_chh_cze_rom_ita_lat_qcu_nor_arw_urd_yor_wly_afr_anl_prs_sun_slo_lda_swe_swt_jav_tha_sod_tml_moo_akn_tur_mcd_scr_uzb_bam_vie_sid_bem_xho_tsn	0.0726830901292062	0.170932154880509	0.864648459568132
720	sid_slo_tsn_ben_chh_wly_owc_pan_aze_tur_tsw_bat_bam_scr_hin_bsq_lat_amh_xho_cnt_arw_urd_akn_bul_yor_svk_hun_bem_ewe_fin_afr_amr_geo_fre_ger_por_mcd_aeg_gam_dut_est_zul_tag_krd_ind_jpn_tml_kor_glc_pol_swt_cze_jav_mol_heb_mly_mnd_alb_ses_guj_hau_prs_swe_spa_lit_qcu_eng_bos_ita_dgb_sod_grk_tig_rom_mao_ctl_swa_ukr_igb_sun_tha_mlt_knd_cic_lda_uzb_rus_nor_azi_dyu_vie_anl_fbf_ven_moo	0.122546591575901	0.288751560251552	0.773414140749247
721	hau_mol_tsw_svk_gam_wly_amr_eng_uzb_azi_zul_sun_bem_por_ukr_bsq_hin_tig_fbf_cnt_lat_spa_bam_urd_swt_bos_est_dgb_swa_hun_ben_heb_geo_afr_scr_lit_slo_sod_amh_prs_fin_dyu_mao_pol_bat_jpn_knd_kor_bul_dut_cic_alb_mly_guj_aeg_jav_mnd_cze_yor_mcd_owc_swe_nor_fre_krd_qcu_grk_rom_pan_akn_anl_ctl_mlt_ita_ind_ger_ven_rus_tsn_tag_tha_chh_tml_igb_lda_aze_arw_glc_tur_xho_vie_sid_ses_moo_ewe	0.345677524043761	0.814448592296637	0.417468651239524
722	chh_ita_tsw_pan_amh_gam_aeg_glc_aze_uzb_swa_sun_ses_guj_bul_bsq_ukr_amr_tsn_mnd_ger_mcd_zul_afr_fbf_svk_hun_xho_cic_est_scr_wly_geo_arw_dut_swe_urd_mlt_heb_krd_fin_moo_mao_ben_ind_jpn_tml_kor_alb_grk_lda_lit_bat_mol_owc_jav_cnt_ctl_swt_por_sid_bos_hin_spa_rus_qcu_pol_cze_prs_dyu_anl_rom_sod_nor_tag_fre_ewe_eng_bem_mly_tha_hau_knd_bam_ven_azi_lat_slo_tur_akn_vie_tig_igb_yor_dgb	-0.665847094518501	-1.59270680658088	0.11461933742023
723	aeg_rom_dgb_lit_sid_heb_wly_afr_aze_tur_igb_mly_tsn_grk_pan_bsq_spa_sod_moo_cnt_swe_pol_dyu_hin_fbf_mcd_fin_ses_yor_hun_scr_gam_geo_prs_krd_ita_guj_amh_anl_bul_est_bam_mao_alb_sun_jpn_tml_kor_nor_por_ewe_lat_tag_glc_owc_ind_mnd_rus_ven_cze_mlt_fre_svk_ben_bos_qcu_ger_ukr_ctl_lda_amr_arw_hau_slo_jav_mol_zul_urd_swa_bat_tha_chh_knd_tsw_akn_azi_eng_dut_uzb_cic_vie_tig_swt_xho_bem	0.115789319557825	0.272510766941568	0.785833456989916
724	anl_rom_cic_urd_sod_amh_hau_grk_azi_aze_zul_sun_bem_bos_ita_bsq_mol_gam_ses_cnt_cze_alb_swt_fre_swa_pol_hun_tsn_moo_fin_lit_tig_geo_guj_lat_ben_krd_aeg_heb_arw_est_lda_jav_slo_ind_jpn_tml_kor_prs_pan_ewe_dut_bat_afr_owc_mly_mnd_ctl_xho_bul_wly_eng_swe_hin_mcd_qcu_spa_ger_rus_igb_amr_ukr_mlt_svk_mao_por_tsw_nor_bam_tag_tha_chh_knd_dgb_yor_tur_scr_glc_uzb_dyu_vie_sid_akn_fbf_ven	-0.492487068388745	-1.17090359599878	0.244628989951795
725	heb_slo_fbf_fre_amr_amh_sod_scr_tur_azi_swt_mao_bem_alb_eng_bsq_guj_chh_cic_cnt_urd_dut_dgb_nor_tsn_ita_fin_ewe_zul_est_glc_owc_geo_lit_por_swe_krd_wly_tig_lat_hun_moo_ind_ger_bat_jpn_knd_kor_pan_arw_lda_hin_mly_ben_gam_sun_mnd_grk_xho_ctl_aeg_prs_bos_mol_rus_qcu_afr_spa_bul_ses_sid_svk_hau_mcd_tag_cze_dyu_pol_swa_jav_tha_anl_tml_tsw_yor_uzb_ukr_rom_aze_akn_vie_mlt_ven_bam_igb	-0.0854117197206576	-0.201371797230855	0.840847655201578
726	hau_arw_ewe_eng_amr_sid_chh_ukr_azi_uzb_lda_jav_dgb_rom_por_bsq_hin_sod_tsn_cnt_ita_cze_tsw_spa_ses_mol_fin_akn_yor_est_svk_anl_geo_bul_ctl_grk_alb_amh_tig_bos_hun_cic_mao_guj_ind_jpn_knd_kor_ben_scr_swa_prs_mly_pan_mlt_sun_mnd_slo_fbf_pol_wly_ger_krd_swe_fre_qcu_mcd_nor_afr_igb_heb_dut_aeg_urd_tag_glc_ven_lit_xho_bat_tha_owc_tml_zul_swt_tur_rus_lat_aze_bem_vie_gam_dyu_bam_moo	0.459599420438556	1.08498985391981	0.280730732758005
727	hau_slo_cic_ukr_wly_amh_owc_guj_tur_uzb_lda_sun_swa_mcd_bos_bsq_nor_sid_xho_mnd_ger_ben_yor_lat_tsw_glc_hun_swt_dgb_fin_eng_sod_geo_rom_pol_lit_scr_amr_anl_arw_est_ven_jav_hin_mly_jpn_knd_kor_afr_alb_fbf_grk_mao_bul_gam_tag_cnt_mol_igb_prs_aeg_dut_rus_svk_cze_qcu_fre_krd_spa_moo_chh_ctl_mlt_urd_ind_swe_akn_pan_tsn_bat_tha_heb_tml_bam_zul_azi_por_ita_aze_ewe_vie_tig_bem_dyu_ses	-0.152473888245438	-0.359717788393395	0.719873741727601
728	sod_ukr_akn_pol_heb_aeg_owc_ger_azi_aze_fbf_jav_dyu_grk_pan_bsq_rom_gam_tsn_mnd_ctl_hin_moo_ita_swt_bul_fin_xho_ses_hun_guj_hau_geo_swe_alb_rus_urd_chh_anl_dut_est_bam_mao_arw_sun_jpn_tml_kor_mcd_bos_ven_mol_ind_prs_amr_mly_cnt_eng_bem_afr_tig_ben_slo_nor_lit_qcu_cze_glc_por_swa_amh_krd_mlt_svk_bat_lat_cic_spa_igb_tag_tha_wly_knd_dgb_yor_tur_fre_scr_uzb_ewe_vie_sid_tsw_zul_lda	-0.25077025341195	-0.592358812184282	0.555047849059549
729	aeg_grk_dgb_rus_sid_chh_wly_urd_uzb_tur_ewe_jav_tsn_cze_nor_bsq_ukr_mlt_fbf_mnd_ben_dut_zul_arw_akn_ita_hun_yor_igb_fin_ger_sod_geo_guj_alb_eng_spa_gam_anl_por_est_dyu_tag_swe_mao_jpn_knd_kor_prs_fre_bam_pol_sun_glc_owc_ind_cnt_rom_swt_lit_hau_ctl_hin_pan_slo_qcu_lat_svk_bul_bem_amh_afr_tig_krd_mly_scr_cic_mcd_xho_bat_tha_amr_tml_ven_swa_aze_mol_bos_azi_lda_vie_heb_tsw_ses_moo	-0.596231323039469	-1.42167432121153	0.158465730041601
730	aeg_svk_akn_bul_amh_hau_sid_afr_tur_aze_swt_sun_lda_lit_dut_bsq_bos_heb_moo_cnt_krd_urd_swa_ger_fbf_lat_fin_zul_ses_hun_rom_tig_geo_por_spa_hin_pan_anl_owc_scr_est_ewe_jav_mol_mao_jpn_knd_kor_nor_arw_bam_mcd_mly_glc_amr_ind_mnd_ctl_dyu_guj_mlt_cze_rus_ukr_alb_qcu_eng_ita_pol_ven_gam_fre_sod_grk_tag_ben_yor_prs_dgb_bat_tha_wly_tml_xho_igb_azi_slo_swe_uzb_bem_vie_chh_tsw_cic_tsn	-0.636226905626569	-1.52075559890994	0.13171396720233
731	hau_afr_dgb_hin_mlt_heb_gam_arw_aze_azi_dyu_jav_ses_por_dut_bsq_guj_sod_ven_cnt_grk_eng_moo_pan_igb_ben_est_lda_zul_fin_spa_chh_geo_nor_alb_bul_svk_amh_aeg_glc_hun_tsw_bat_ctl_sun_jpn_tml_kor_rus_fre_cic_krd_mao_slo_owc_tag_mnd_lat_fbf_swe_sid_scr_cze_mol_ita_qcu_prs_rom_urd_swt_amr_ukr_anl_lit_mly_ger_akn_bos_swa_ind_tha_tig_knd_yor_ewe_tur_pol_mcd_uzb_tsn_vie_wly_bem_bam_xho	-0.079351188291846	-0.186934537177198	0.852119161020984
732	heb_krd_bam_afr_amr_wly_mlt_pan_tur_aze_igb_tag_tsw_scr_por_bsq_bos_gam_lda_cnt_ita_rus_bem_nor_ven_guj_est_moo_swt_hun_lat_anl_geo_alb_lit_ukr_fre_amh_chh_ctl_fin_ewe_mao_bul_jav_jpn_knd_kor_dut_urd_tsn_slo_bat_grk_aeg_mly_mnd_pol_xho_mol_owc_glc_spa_ger_svk_qcu_prs_cze_hin_dgb_tig_eng_sid_ben_sun_mcd_ses_arw_fbf_ind_tha_sod_tml_cic_dyu_azi_rom_swe_uzb_akn_vie_hau_yor_swa_zul	-0.0592143238200422	-0.1394219930869	0.889418181160731
733	amr_hin_lda_mol_mlt_sod_hau_prs_tur_uzb_akn_tag_dyu_urd_cze_bsq_grk_aeg_zul_mnd_ita_rom_fbf_arw_xho_swe_hun_bem_dgb_est_mcd_sid_geo_pan_lit_afr_svk_anl_heb_ctl_fin_tsw_mao_lat_bat_jpn_knd_kor_krd_bul_yor_glc_mly_ukr_amh_sun_cnt_pol_ven_rus_owc_fre_alb_eng_nor_qcu_dut_ger_ben_ses_gam_guj_tig_slo_ind_bos_bam_por_swa_jav_tha_wly_tml_ewe_moo_azi_scr_spa_aze_swt_vie_chh_tsn_igb_cic	-0.368784579559057	-0.873524276655022	0.384627382117397
734	owc_ita_cic_ukr_anl_sod_sid_afr_tur_aze_ven_jav_swt_ben_mol_bsq_por_hau_dyu_cnt_rus_dut_zul_lit_yor_spa_fin_swa_igb_hun_glc_amh_geo_svk_krd_mcd_lat_wly_tig_fre_est_akn_mly_nor_bat_jpn_knd_kor_bos_guj_dgb_hin_mao_prs_chh_ind_mnd_cze_tsw_scr_mlt_ger_pan_ctl_bul_qcu_alb_urd_pol_tsn_gam_slo_amr_grk_tag_arw_moo_rom_fbf_sun_tha_heb_tml_ses_xho_azi_eng_swe_uzb_bem_vie_aeg_bam_lda_ewe	0.0449191129469353	0.105780471504795	0.915984360346821
735	hau_por_swa_lit_sod_amh_sid_dut_aze_uzb_lda_jav_ses_ukr_arw_bsq_svk_amr_zul_cnt_urd_hin_igb_guj_fbf_fre_fin_cic_bem_hun_pan_wly_geo_lat_ctl_pol_krd_mlt_anl_afr_est_bam_sun_glc_mly_jpn_knd_kor_ger_scr_xho_grk_ind_alb_gam_mao_mnd_prs_ven_ita_tig_ben_slo_cze_bos_qcu_bul_mol_eng_dgb_chh_mcd_heb_nor_tag_rom_swt_spa_yor_bat_tha_aeg_tml_tsw_moo_tur_rus_swe_azi_ewe_vie_owc_dyu_akn_tsn	-0.859368960423789	-2.07594378268303	0.0406589846718005
736	tig_pan_bam_guj_chh_amr_heb_krd_azi_tur_swt_mly_xho_pol_spa_bsq_ita_mlt_zul_mnd_arw_cze_ses_bos_bem_prs_hun_tsn_akn_fin_glc_sod_geo_mol_hin_urd_dut_amh_aeg_rus_est_yor_bat_ben_sun_jpn_knd_kor_bul_afr_igb_ukr_mao_grk_sid_ind_cnt_ger_dgb_eng_gam_rom_lat_por_nor_qcu_slo_svk_lit_moo_anl_ctl_hau_mcd_tag_scr_fbf_alb_lda_jav_tha_wly_tml_cic_tsw_aze_fre_swe_uzb_ven_vie_owc_dyu_swa_ewe	-0.564017822518528	-1.34415657246659	0.182167576174473
737	owc_hin_fbf_eng_tig_amr_aeg_afr_tur_aze_tsn_sun_dgb_prs_scr_bsq_mol_gam_ven_mnd_glc_rom_ewe_lit_lda_ger_hun_tsw_bem_fin_krd_wly_geo_nor_bos_bul_mcd_amh_heb_rus_est_ses_mly_pan_ind_jpn_tml_kor_ben_swe_igb_grk_jav_lat_sid_tag_cnt_alb_swa_urd_mlt_por_pol_guj_svk_qcu_slo_fre_dut_akn_hau_cze_chh_spa_bat_ctl_yor_arw_zul_mao_tha_anl_knd_cic_moo_uzb_ita_ukr_azi_dyu_vie_sod_bam_xho_swt	-0.46816963090582	-1.11222466771417	0.268908405672173
738	gam_scr_swa_prs_mlt_anl_tig_dut_tur_azi_yor_sun_moo_por_urd_bsq_pol_chh_cic_cnt_rom_svk_igb_lat_tsw_ger_est_swt_dgb_fin_glc_heb_geo_eng_cze_ita_bul_hau_sod_nor_hun_fbf_mao_ukr_jav_jpn_knd_kor_rus_arw_akn_grk_ind_bos_owc_mly_mnd_alb_bem_mcd_amr_krd_ben_guj_lit_qcu_slo_ctl_fre_ven_sid_swe_aeg_hin_bat_mol_bam_spa_ewe_tag_tha_amh_tml_xho_ses_aze_pan_afr_uzb_tsn_vie_wly_zul_lda_dyu	0.00758780671273537	0.0178586687565891	0.985789859401756
739	gam_mcd_akn_cze_sod_amh_sid_ger_azi_tur_tsn_bat_cic_pan_guj_bsq_alb_amr_fbf_cnt_rus_spa_bam_fre_moo_arw_fin_bem_ewe_hun_slo_heb_geo_urd_por_dut_eng_chh_aeg_swe_est_swa_sun_mol_jav_jpn_knd_kor_grk_ukr_ven_rom_tag_svk_tig_mao_mnd_afr_swt_pol_hau_ctl_krd_ben_lat_qcu_hin_glc_bos_yor_owc_prs_mlt_nor_mly_bul_ses_lit_tsw_ind_tha_anl_tml_lda_dgb_uzb_ita_scr_aze_igb_vie_wly_zul_xho_dyu	-0.0656087180781355	-0.154578346755178	0.877488715272035
740	sod_scr_igb_pan_anl_aeg_gam_afr_azi_uzb_tsn_ind_fbf_ger_lat_bsq_lit_hau_dyu_mnd_ukr_rus_dgb_bul_ses_bos_hun_cic_bam_est_mol_owc_geo_svk_glc_hin_swe_amr_mlt_ctl_fin_tsw_jav_nor_mly_jpn_tml_kor_krd_ita_bem_grk_sun_por_tig_bat_cnt_alb_lda_fre_chh_slo_rom_mcd_arw_qcu_spa_prs_ben_xho_amh_pol_sid_dut_mao_eng_ven_urd_moo_tag_tha_wly_knd_zul_ewe_tur_cze_guj_aze_yor_vie_heb_swa_swt_akn	-0.236507733364914	-0.558681609847461	0.577721763527662
741	anl_ukr_tsw_guj_amr_gam_aeg_arw_tur_azi_moo_tag_fbf_ctl_lat_bsq_mol_amh_igb_mnd_bul_scr_lda_spa_zul_cze_est_cic_bem_fin_mcd_wly_geo_alb_pol_eng_lit_sod_chh_ger_hun_swt_mly_pan_bat_jpn_knd_kor_ita_dut_bam_krd_ind_ben_owc_sun_cnt_urd_dyu_rus_hau_hin_grk_rom_bos_qcu_por_prs_nor_dgb_heb_fre_tig_slo_mao_glc_ses_afr_swa_jav_tha_sid_tml_ewe_xho_uzb_swe_svk_aze_yor_vie_mlt_tsn_akn_ven	-0.154705023962118	-0.364981344236682	0.715954027984932
742	anl_prs_swt_mcd_heb_amr_aeg_slo_azi_uzb_moo_ind_ewe_hin_krd_bsq_rom_chh_bam_mnd_bul_mol_cic_fre_ses_svk_est_tsn_bem_hun_spa_owc_geo_pol_ita_ben_glc_mlt_gam_lat_fin_yor_mly_ctl_tag_jpn_tml_kor_eng_rus_tsw_bos_jav_ukr_tig_sun_cnt_urd_zul_pan_wly_grk_cze_arw_scr_qcu_nor_por_dut_ven_sod_alb_sid_guj_bat_swe_xho_ger_swa_mao_tha_amh_knd_fbf_akn_tur_afr_lit_aze_igb_vie_hau_dyu_lda_dgb	-0.713935442353367	-1.71249320414931	0.090138231597177
743	gam_dut_bam_pan_owc_tig_anl_ben_azi_tur_bem_bat_tsw_afr_urd_bsq_rom_sod_ewe_mnd_bos_svk_swa_mcd_yor_cze_fin_akn_fbf_hun_prs_wly_geo_ita_swe_spa_grk_amr_mlt_arw_est_swt_mao_scr_mly_jpn_knd_kor_guj_pol_ses_ukr_ind_nor_chh_sun_cnt_hin_lda_fre_sid_por_rus_slo_ctl_qcu_krd_lat_eng_tsn_heb_mol_aeg_ger_jav_glc_dgb_alb_zul_tag_tha_hau_tml_ven_dyu_aze_bul_lit_uzb_xho_vie_amh_cic_igb_moo	-0.717482683606077	-1.72216154478161	0.0883645334052816
744	sid_urd_lda_bos_mlt_aeg_gam_rom_aze_uzb_cic_mao_moo_grk_glc_bsq_hin_sod_bem_cnt_spa_alb_akn_scr_dgb_lat_est_ewe_dyu_hun_pan_amr_geo_afr_pol_ctl_mol_owc_chh_rus_fin_swa_bat_guj_mly_jpn_knd_kor_ger_slo_swt_arw_sun_ukr_wly_jav_mnd_svk_tsw_dut_heb_ben_por_cze_ita_qcu_krd_eng_bul_ven_tig_prs_hau_lit_tag_fre_tsn_nor_xho_ind_tha_amh_tml_zul_igb_azi_swe_mcd_tur_bam_vie_anl_ses_fbf_yor	-0.232450289844219	-0.549924997583908	0.583689128177233
745	chh_bos_dgb_krd_gam_hau_aeg_guj_tur_aze_swt_ind_akn_mol_lit_bsq_ben_owc_moo_cnt_pol_ger_zul_prs_ses_mcd_hun_swa_tsw_fin_eng_sod_geo_ctl_ukr_glc_pan_tig_amh_grk_est_bem_mao_fre_sun_jpn_knd_kor_alb_rus_xho_rom_tag_swe_sid_mly_mnd_slo_yor_afr_heb_lat_scr_nor_dut_qcu_spa_ita_bul_tsn_amr_por_mlt_arw_jav_hin_lda_cze_ven_bat_tha_wly_tml_dyu_ewe_uzb_svk_urd_azi_bam_vie_anl_cic_fbf_igb	-0.0324304106685535	-0.0764894147091845	0.939194046382588
746	gam_ctl_ven_ita_amr_hau_mlt_arw_azi_aze_moo_bat_zul_ben_urd_bsq_prs_sod_bam_cnt_swe_fre_swt_mol_fbf_nor_fin_bem_lda_est_svk_amh_geo_pol_rom_slo_guj_tig_anl_ger_hun_yor_sun_lit_jav_jpn_knd_kor_bul_scr_ses_cze_mly_krd_chh_ind_mnd_por_igb_pan_aeg_alb_mcd_hin_rus_qcu_dut_lat_eng_akn_heb_spa_owc_glc_tag_afr_dyu_bos_xho_mao_tha_sid_tml_dgb_tsw_tur_grk_ukr_uzb_ewe_vie_wly_tsn_cic_swa	0.275502936691171	0.648876973040642	0.518017066594534
747	sod_por_ven_mol_anl_mlt_hau_pan_uzb_tur_xho_mly_bam_hin_mcd_bsq_prs_amr_tsn_cnt_ben_grk_bem_slo_ses_nor_fin_lda_akn_est_dut_sid_geo_ita_lat_swe_fre_gam_aeg_ukr_hun_igb_jav_pol_bat_jpn_tml_kor_spa_afr_dyu_alb_tag_rom_amh_sun_mnd_urd_fbf_arw_chh_ger_bos_svk_glc_qcu_guj_rus_scr_ewe_tig_ctl_wly_lit_ind_krd_zul_bul_tsw_mao_tha_heb_knd_dgb_swa_aze_eng_cze_azi_yor_vie_owc_swt_cic_moo	-0.340507918018315	-0.806814389223456	0.421831963338906
748	amr_spa_fbf_ita_owc_sid_aeg_pol_tur_azi_ewe_ind_xho_eng_swe_bsq_slo_mlt_swa_cnt_guj_ger_dyu_hin_igb_por_fin_tsn_swt_hun_arw_hau_geo_mol_lat_fre_bul_tig_amh_prs_est_tsw_mly_nor_bat_jpn_knd_kor_cze_grk_moo_bos_jav_ukr_wly_sun_mnd_glc_dgb_mcd_anl_alb_ben_afr_ctl_qcu_urd_rom_svk_lda_gam_lit_heb_rus_mao_pan_zul_scr_bam_tag_tha_chh_tml_ven_yor_aze_krd_dut_uzb_bem_vie_sod_ses_akn_cic	-0.488020541783476	-1.16007706761203	0.248986932665796
749	gam_swe_yor_ger_aeg_anl_wly_glc_uzb_tur_dgb_bat_ses_eng_ctl_bsq_bul_amh_swa_cnt_cze_hin_xho_ben_dyu_scr_hun_ven_igb_est_mol_sod_geo_urd_slo_pol_dut_amr_sid_prs_fin_lda_ind_svk_mao_jpn_knd_kor_ita_guj_bam_ukr_tag_por_tig_mly_mnd_mcd_cic_lit_heb_bos_pan_fre_lat_qcu_spa_krd_nor_ewe_owc_arw_chh_afr_jav_grk_swt_alb_akn_sun_tha_hau_tml_zul_moo_azi_rom_rus_aze_bem_vie_mlt_fbf_tsw_tsn	-0.18263632402792	-0.431229519147907	0.667299436248766
750	mlt_ctl_dgb_pan_anl_amh_sid_rus_uzb_tur_tsw_mao_lda_scr_pol_bsq_afr_owc_yor_cnt_hin_lat_swa_mcd_cic_ger_hun_ewe_xho_est_lit_gam_geo_swe_fre_eng_urd_sod_chh_slo_fin_igb_bat_krd_ind_jpn_tml_kor_glc_por_tsn_bul_sun_dut_aeg_jav_mnd_svk_ses_rom_wly_ben_ita_ukr_spa_qcu_mol_cze_bos_akn_amr_nor_tig_grk_mly_alb_dyu_arw_fbf_tag_tha_heb_knd_moo_bem_aze_guj_prs_azi_ven_vie_hau_swt_bam_zul	0.175526543289554	0.412719786705537	0.680761866324474
751	amr_pol_moo_lit_amh_anl_tig_eng_uzb_tur_yor_tag_zul_fre_spa_bsq_urd_chh_dgb_mnd_svk_glc_tsn_ger_bem_mcd_hun_akn_swt_fin_lat_owc_geo_slo_bos_rom_scr_sod_hau_por_est_ewe_mao_prs_jav_jpn_tml_kor_krd_ita_xho_arw_bat_bul_heb_sun_cnt_ctl_lda_dut_wly_alb_swe_rus_nor_qcu_afr_ukr_pan_ven_gam_hin_aeg_mol_ind_cze_swa_ben_ses_mly_tha_sid_knd_bam_fbf_azi_grk_guj_aze_igb_vie_mlt_tsw_dyu_cic	-0.705642434483691	-1.6962427243354	0.093184970457108
752	mlt_slo_ven_scr_aeg_gam_sid_lat_tur_azi_lda_sun_swa_swe_rom_bsq_hin_heb_yor_cnt_urd_lit_moo_ctl_dyu_ben_hun_zul_ewe_fin_spa_amr_geo_grk_bul_fre_mol_sod_wly_cze_est_igb_jav_ger_bat_jpn_tml_kor_ita_alb_xho_pan_mao_prs_owc_tag_mnd_nor_akn_guj_chh_krd_eng_svk_mcd_qcu_dut_afr_arw_cic_anl_rus_hau_por_mly_ukr_fbf_bos_tsw_ind_tha_amh_knd_ses_bem_aze_glc_pol_uzb_swt_vie_tig_dgb_tsn_bam	-0.224854970930511	-0.531403640700384	0.596406082426044
753	amh_eng_ven_pol_chh_amr_gam_swe_azi_tur_dyu_mly_swa_glc_ita_bsq_bos_sod_igb_mnd_mcd_grk_bem_slo_dgb_por_fin_tsw_bam_hun_spa_mlt_geo_rom_lit_rus_scr_sid_owc_bul_est_tsn_bat_ben_jav_jpn_knd_kor_prs_arw_swt_ukr_sun_dut_hau_mao_cnt_pan_ewe_lat_wly_krd_mol_ctl_nor_qcu_afr_svk_alb_akn_tig_cze_heb_urd_tag_ger_lda_guj_moo_ind_tha_aeg_tml_xho_fbf_aze_hin_fre_uzb_cic_vie_anl_zul_ses_yor	-0.406492598535648	-0.96413026572399	0.337480951991485
754	amr_dut_swt_arw_hau_sod_amh_alb_azi_uzb_cic_mao_fbf_urd_bos_bsq_swe_wly_lda_mnd_glc_fre_bam_eng_bem_svk_hun_zul_ewe_fin_krd_mlt_geo_ger_lat_rus_lit_sid_tig_ukr_est_xho_tag_rom_sun_jpn_knd_kor_afr_cze_akn_pol_ind_bul_chh_mly_cnt_spa_tsw_hin_gam_grk_pan_ctl_por_qcu_ita_mol_nor_tsn_aeg_guj_owc_mcd_jav_scr_ven_prs_ses_bat_tha_heb_tml_yor_dgb_tur_ben_slo_aze_moo_vie_anl_dyu_swa_igb	-0.706830634478444	-1.69389378826981	0.0936322315171498
755	sod_ben_xho_cze_tig_sid_aeg_guj_uzb_tur_moo_bat_igb_grk_svk_bsq_urd_wly_fbf_cnt_rus_fre_dyu_ger_dgb_por_est_ses_bem_fin_dut_owc_geo_alb_arw_mol_swe_amh_chh_prs_hun_akn_ind_spa_mao_jpn_tml_kor_slo_scr_yor_bos_jav_krd_gam_tag_mnd_bul_tsn_afr_amr_ctl_lat_rom_nor_qcu_ita_lit_glc_ven_heb_mcd_hau_eng_mly_pan_swt_hin_swa_sun_tha_mlt_knd_tsw_lda_aze_pol_ukr_azi_bam_vie_anl_cic_zul_ewe	-0.442133392398394	-1.05277838952508	0.295170251675886
756	amr_eng_akn_fre_chh_sid_anl_bos_aze_uzb_dgb_ind_igb_ben_glc_bsq_rus_tig_swa_mnd_afr_guj_zul_ctl_xho_mcd_hun_tsn_ven_est_svk_mlt_geo_lat_ita_grk_dut_hau_aeg_mol_fin_swt_bat_pan_mly_jpn_tml_kor_scr_pol_bem_alb_mao_urd_gam_tag_cnt_spa_lda_arw_wly_lit_swe_ger_krd_qcu_nor_slo_hin_tsw_amh_cze_sod_rom_jav_bul_bam_por_ewe_sun_tha_heb_knd_moo_fbf_azi_prs_ukr_tur_dyu_vie_owc_ses_cic_yor	-0.923363411175049	-2.23834075165138	0.0275849385175923
757	aeg_pan_lda_afr_heb_amh_wly_mol_aze_tur_xho_jav_fbf_nor_lit_bsq_ger_amr_yor_mnd_guj_hin_zul_ctl_swa_ben_est_ses_ewe_fin_krd_gam_geo_arw_cze_por_fre_tig_anl_prs_hun_tsw_mly_svk_ind_jpn_knd_kor_dut_alb_bem_scr_tag_ita_chh_sun_cnt_swe_dgb_bos_owc_glc_mcd_grk_slo_qcu_rom_lat_spa_moo_hau_eng_sod_pol_mao_ukr_cic_bul_bam_bat_tha_sid_tml_swt_igb_azi_urd_rus_uzb_dyu_vie_mlt_akn_ven_tsn	0.0180004121747935	0.0423612584149733	0.966301527900169
758	aeg_swe_tsn_grk_gam_tig_hau_arw_aze_tur_lda_ind_fbf_ukr_eng_bsq_prs_chh_igb_mnd_dut_nor_moo_afr_swt_guj_fin_zul_akn_hun_bos_heb_geo_lit_mcd_ctl_scr_amr_anl_krd_est_xho_sun_alb_jav_jpn_tml_kor_svk_rom_ses_cze_bat_ita_amh_tag_cnt_spa_tsw_pol_sod_pan_hin_glc_rus_qcu_ger_ben_slo_dgb_sid_lat_mlt_por_mly_mol_ven_fre_swa_mao_tha_wly_knd_dyu_cic_azi_bul_urd_uzb_ewe_vie_owc_yor_bem_bam	-0.871065846136743	-2.11044976073282	0.0375036409086363
759	tig_ctl_ses_eng_hau_gam_anl_dut_tur_aze_fbf_mao_zul_ukr_svk_bsq_mol_chh_cic_mnd_urd_cze_tsn_lit_lda_arw_est_xho_ven_hun_rus_aeg_geo_lat_bos_rom_mcd_wly_sid_bul_fin_igb_mly_spa_sun_jpn_tml_kor_ita_ben_dgb_guj_jav_por_heb_tag_cnt_fre_swt_alb_amr_hin_prs_afr_slo_qcu_nor_grk_pol_tsw_mlt_pan_owc_swe_bat_krd_bem_glc_dyu_ind_tha_amh_knd_akn_ewe_azi_ger_scr_uzb_yor_vie_sod_moo_bam_swa	-0.336843557610977	-0.7980837217306	0.42685511972944
760	owc_pol_tsw_dut_sid_tig_mlt_guj_tur_uzb_dgb_mly_bem_arw_bul_bsq_por_amr_dyu_mnd_slo_scr_tsn_mol_akn_pan_fin_zul_moo_est_urd_gam_geo_mcd_cze_eng_rus_amh_aeg_ben_hun_yor_bat_svk_tag_jpn_knd_kor_ctl_swe_cic_krd_jav_hin_anl_sun_cnt_glc_fbf_grk_wly_nor_ita_ukr_lit_qcu_alb_spa_prs_ven_hau_fre_heb_ger_mao_rom_swt_afr_swa_ind_tha_sod_tml_xho_ewe_aze_bos_lat_azi_bam_vie_chh_ses_lda_igb	-0.0701555506513709	-0.165180238538806	0.869160642837832
761	heb_bul_bem_svk_gam_mlt_tig_bos_azi_aze_tsn_tag_zul_urd_hin_bsq_alb_amh_lda_cnt_fre_rom_tsw_ita_bam_guj_fin_ses_ven_hun_slo_anl_geo_lat_glc_scr_ger_sod_sid_mcd_est_dyu_sun_grk_mly_jpn_knd_kor_rus_lit_swa_pol_mao_por_amr_ind_mnd_arw_fbf_nor_owc_krd_ctl_eng_mol_qcu_pan_cze_swe_moo_chh_ben_wly_afr_jav_spa_cic_dut_ewe_bat_tha_aeg_tml_dgb_yor_tur_ukr_prs_uzb_igb_vie_hau_akn_xho_swt	-0.539959681434753	-1.28635129759283	0.201513642423262
762	chh_spa_dgb_prs_owc_amr_heb_scr_uzb_aze_fbf_ind_swt_mcd_rom_bsq_lit_amh_dyu_cnt_glc_ben_tsw_urd_tsn_mol_hun_ewe_bem_est_pan_hau_geo_hin_nor_lat_fre_mlt_gam_rus_fin_bam_jav_arw_tag_jpn_tml_kor_ctl_grk_cic_cze_mao_bul_sod_sun_mnd_krd_xho_ukr_wly_swe_guj_afr_svk_qcu_por_dut_slo_ven_aeg_alb_anl_eng_mly_bos_lda_pol_yor_bat_tha_tig_knd_moo_igb_tur_ger_ita_azi_akn_vie_sid_ses_swa_zul	0.436066515492833	1.02896687906293	0.306163970560038
763	tig_ben_zul_por_chh_mlt_heb_rom_azi_uzb_xho_sun_fbf_glc_mol_bsq_alb_gam_ses_mnd_krd_mcd_cic_grk_moo_pol_est_ven_tsw_fin_eng_owc_geo_bos_spa_ita_scr_hau_amh_lit_hun_tsn_jav_ukr_mly_jpn_tml_kor_cze_svk_ewe_arw_ind_guj_sod_bat_cnt_pan_yor_ger_sid_urd_ctl_bul_afr_qcu_fre_slo_swe_akn_amr_lat_anl_hin_mao_rus_swt_prs_igb_tag_tha_aeg_knd_swa_lda_aze_nor_dut_tur_bam_vie_wly_bem_dyu_dgb	-0.411938274697572	-0.977562246829652	0.330826954956961
764	wly_alb_swa_hin_amh_sod_heb_ukr_uzb_azi_moo_ind_ses_guj_nor_bsq_arw_hau_ven_mnd_grk_krd_xho_rom_tsw_por_est_cic_swt_hun_ger_amr_geo_swe_prs_spa_afr_sid_owc_dut_fin_akn_mly_ctl_bat_jpn_knd_kor_rus_ita_zul_slo_sun_bos_gam_mao_cnt_glc_tsn_pol_tig_mol_ben_urd_lit_qcu_pan_bul_lat_fbf_mlt_fre_chh_svk_jav_mcd_ewe_cze_lda_tag_tha_aeg_tml_bam_dyu_aze_eng_scr_tur_bem_vie_anl_igb_dgb_yor	-0.928231025695801	-2.25376778769072	0.0265597026578462
765	mlt_mol_bem_dut_gam_owc_tig_cze_azi_tur_akn_bat_xho_hin_lit_bsq_bos_hau_tsn_mnd_prs_slo_lda_fre_dyu_pan_est_dgb_moo_fin_ukr_wly_geo_pol_alb_urd_mcd_chh_amh_ita_hun_swt_tag_spa_mly_jpn_tml_kor_svk_nor_ewe_rus_jav_rom_amr_sun_cnt_afr_igb_ger_sid_swe_krd_ctl_ben_qcu_bul_por_glc_cic_heb_scr_anl_lat_ind_eng_zul_arw_tsw_mao_tha_aeg_knd_swa_bam_aze_grk_guj_uzb_ven_vie_sod_yor_ses_fbf	-0.174778102700582	-0.412242449975758	0.681110435316785
766	chh_ita_moo_prs_sod_hau_anl_bul_tur_aze_dgb_tag_ewe_grk_scr_bsq_pan_tig_ses_cnt_dut_pol_cic_mol_ven_ger_fin_xho_fbf_est_lit_owc_geo_rom_krd_arw_fre_amr_amh_bos_hun_tsw_mao_ben_mly_jpn_tml_kor_guj_afr_bam_glc_bat_cze_heb_ind_mnd_urd_yor_hin_gam_swe_nor_ukr_slo_qcu_rus_lat_svk_swt_wly_ctl_mlt_por_jav_spa_tsn_eng_zul_sun_tha_aeg_knd_akn_lda_uzb_mcd_alb_azi_swa_vie_sid_igb_dyu_bem	-0.141758265902589	-0.33490959622302	0.738447492935724
767	anl_cze_dgb_grk_chh_wly_owc_arw_tur_uzb_tsn_bat_swt_por_bul_bsq_dut_sod_bem_cnt_ctl_prs_xho_ita_tsw_nor_hun_swa_fbf_est_mol_amh_geo_glc_mcd_fre_bos_aeg_gam_slo_fin_zul_mao_pan_jav_jpn_tml_kor_hin_lit_yor_swe_mly_afr_heb_sun_mnd_ukr_ewe_rom_tig_urd_guj_krd_lat_qcu_pol_ben_rus_ven_mlt_scr_hau_eng_tag_spa_cic_svk_igb_ind_tha_sid_knd_akn_moo_aze_ger_alb_azi_bam_vie_amr_lda_dyu_ses	-0.349547886443073	-0.82875593283244	0.409364483981395
768	sid_ita_igb_urd_amh_hau_chh_lit_aze_azi_dgb_sun_fbf_rus_cze_bsq_alb_aeg_lda_mnd_pol_glc_tsn_grk_bam_por_hun_xho_akn_est_swe_anl_geo_dut_guj_ben_eng_tig_mlt_arw_fin_ewe_mao_bos_bat_jpn_knd_kor_scr_spa_dyu_ukr_tag_prs_wly_jav_cnt_bul_moo_nor_gam_krd_svk_mcd_ctl_qcu_fre_pan_afr_yor_owc_slo_heb_hin_mly_lat_tsw_mol_ven_ind_tha_sod_tml_cic_swa_tur_ger_rom_uzb_zul_vie_amr_ses_bem_swt	-0.644729469108733	-1.54291482389769	0.126247457665284
769	gam_prs_swa_scr_sid_hau_amr_svk_uzb_aze_fbf_tag_cic_arw_guj_bsq_mol_heb_ewe_cnt_lit_pan_swt_grk_xho_eng_fin_bem_ven_hun_por_owc_geo_bul_bos_ukr_rus_chh_wly_urd_est_dgb_mao_afr_bat_jpn_tml_kor_dut_mcd_moo_pol_sun_hin_amh_jav_mnd_fre_dyu_rom_mlt_swe_cze_ctl_glc_qcu_ben_spa_alb_igb_anl_ger_tig_nor_ind_krd_lda_slo_zul_mly_tha_sod_knd_tsw_ses_tur_lat_ita_azi_yor_vie_aeg_akn_tsn_bam	-0.317612918482435	-0.751423011735251	0.454295460918542
770	chh_arw_lda_glc_tig_amh_aeg_dut_tur_uzb_bam_tag_yor_ctl_guj_bsq_bul_sod_swa_cnt_grk_swe_bem_spa_moo_pan_fin_dgb_fbf_est_ben_heb_geo_scr_hin_rom_lit_owc_wly_ita_hun_ewe_ind_lat_bat_jpn_tml_kor_prs_cze_zul_fre_mao_pol_gam_mly_mnd_krd_ven_ukr_hau_ger_nor_bos_rus_qcu_por_mcd_urd_xho_anl_slo_sid_mol_jav_eng_akn_afr_cic_sun_tha_mlt_knd_igb_tsw_azi_alb_svk_aze_ses_vie_amr_swt_tsn_dyu	-0.314274136568201	-0.744098325721892	0.458692963467954
771	tig_urd_tsw_afr_amr_owc_hau_ctl_azi_tur_bam_bat_ses_alb_prs_bsq_scr_wly_yor_cnt_bul_guj_fbf_lat_moo_ben_hun_ewe_xho_est_spa_aeg_geo_fre_glc_por_cze_amh_heb_rom_fin_tsn_mao_hin_mly_jpn_knd_kor_dut_krd_lda_pol_ind_mol_sod_sun_mnd_arw_zul_mcd_sid_swe_svk_bos_ita_qcu_grk_pan_ukr_swa_anl_slo_gam_rus_jav_ger_akn_eng_bem_tag_tha_mlt_tml_dgb_cic_aze_nor_lit_uzb_dyu_vie_chh_ven_swt_igb	-0.383825413227521	-0.909435521855886	0.365471182800357
772	mlt_rom_moo_spa_heb_sod_wly_cze_azi_aze_bam_tag_cic_alb_hin_bsq_swe_amr_swt_cnt_guj_mol_fbf_eng_igb_fre_fin_lda_yor_est_scr_anl_geo_pol_svk_dut_krd_gam_amh_ukr_hun_akn_mao_lat_ind_jpn_knd_kor_ita_ben_ewe_afr_sun_prs_aeg_jav_mnd_nor_tsw_lit_tig_pan_ger_urd_por_qcu_glc_mcd_arw_zul_sid_slo_hau_bos_mly_ctl_swa_grk_dgb_bat_tha_owc_tml_dyu_ven_uzb_bul_rus_tur_bem_vie_chh_tsn_xho_ses	0.453382462297395	1.06771972941662	0.288410730413828
773	anl_arw_ses_nor_aeg_owc_sid_mol_aze_tur_zul_mao_yor_ukr_pan_bsq_urd_hau_ewe_cnt_lit_slo_swt_bos_fbf_fre_fin_xho_lda_hun_svk_chh_geo_rus_guj_alb_ctl_wly_amr_ben_est_cic_bat_krd_mly_jpn_tml_kor_por_ita_bam_swe_tag_lat_heb_sun_mnd_grk_bem_pol_amh_scr_spa_glc_afr_qcu_eng_ger_prs_tsw_gam_rom_tig_hin_jav_mcd_dyu_dut_swa_ind_tha_sod_knd_ven_dgb_uzb_cze_bul_azi_tsn_vie_mlt_moo_igb_akn	0.347793524968156	0.818744572511627	0.415025222253035
774	mlt_cze_lda_mcd_amh_wly_anl_scr_azi_aze_dgb_tag_tsw_glc_ukr_bsq_bos_amr_bem_mnd_arw_afr_swt_lat_dyu_rus_hun_igb_xho_fin_bul_gam_geo_alb_ben_nor_urd_sod_tig_eng_est_ses_mao_rom_jav_jpn_knd_kor_krd_ita_yor_prs_bat_por_chh_ind_cnt_grk_akn_hin_heb_slo_lit_svk_fre_qcu_pol_mol_spa_swa_owc_swe_hau_pan_sun_guj_moo_ctl_bam_mly_tha_sid_tml_fbf_ven_uzb_dut_ger_tur_ewe_vie_aeg_cic_zul_tsn	-0.935891947055779	-2.27184956038422	0.025400745109997
775	tig_prs_zul_hin_aeg_amr_gam_afr_tur_aze_fbf_ind_tsn_nor_fre_bsq_spa_owc_xho_mnd_mol_guj_cic_cze_ses_rus_est_swa_lda_fin_ben_mlt_geo_ger_lat_mcd_por_anl_sod_dut_hun_ven_sun_krd_tag_jpn_tml_kor_ctl_ita_igb_ukr_mly_rom_heb_mao_cnt_lit_yor_alb_amh_eng_grk_svk_bul_qcu_pan_scr_urd_dgb_chh_glc_wly_arw_jav_slo_bam_swe_moo_bat_tha_sid_knd_dyu_swt_uzb_pol_bos_azi_ewe_vie_hau_tsw_bem_akn	-0.367478892755219	-0.872584211550743	0.385137085944872
776	anl_mol_xho_cze_owc_amh_aeg_urd_uzb_azi_bam_bat_ewe_rus_prs_bsq_bul_sid_fbf_cnt_nor_ukr_akn_svk_dgb_grk_est_bem_moo_fin_ctl_sod_geo_fre_krd_por_lat_chh_amr_scr_hun_dyu_mly_bos_jav_jpn_knd_kor_pan_dut_igb_ita_tag_lit_mlt_mao_mnd_arw_tsn_mcd_wly_glc_ben_afr_slo_qcu_spa_ger_alb_ven_heb_hin_hau_eng_ind_guj_swa_pol_swt_sun_tha_gam_tml_yor_lda_tur_rom_swe_aze_cic_vie_tig_tsw_ses_zul	-0.0472608640257455	-0.111300837544248	0.911617650062913
777	anl_pan_tsw_prs_tig_chh_amh_afr_azi_tur_akn_mao_dgb_rom_grk_bsq_por_hau_ewe_cnt_nor_ctl_cic_glc_swt_krd_hun_zul_bem_fin_spa_owc_geo_svk_ukr_ger_slo_amr_wly_lit_est_moo_bat_ita_sun_jpn_tml_kor_cze_mol_fbf_eng_ind_bul_heb_jav_mnd_bos_swa_alb_aeg_rus_dut_arw_ben_qcu_hin_mcd_pol_yor_mlt_guj_sid_fre_mly_scr_xho_lat_ses_tag_tha_gam_knd_bam_dyu_uzb_urd_swe_aze_igb_vie_sod_ven_tsn_lda	-0.190841810195732	-0.4506335999955	0.653302503197213
778	wly_pol_tsn_swe_mlt_amh_anl_grk_azi_tur_ewe_jav_swt_arw_ben_bsq_dut_aeg_ses_cnt_bul_svk_yor_prs_cic_urd_hun_dyu_akn_est_rus_chh_geo_alb_rom_hin_afr_hau_sod_bos_fin_lda_ind_scr_bat_jpn_knd_kor_guj_spa_zul_eng_sun_ger_heb_tag_mnd_ukr_xho_por_tig_cze_lit_slo_ctl_qcu_ita_lat_glc_igb_amr_pan_sid_mcd_mao_nor_moo_krd_tsw_mly_tha_gam_tml_swa_dgb_aze_mol_fre_uzb_bem_vie_owc_fbf_bam_ven	-0.760120681236742	-1.82785273932396	0.0707780481066713
779	amh_fre_moo_alb_owc_sid_mlt_rom_tur_azi_yor_jav_ses_dut_pol_bsq_glc_heb_xho_cnt_bos_urd_akn_prs_igb_guj_est_cic_dyu_hun_swe_tig_geo_bul_svk_spa_slo_wly_chh_por_fin_ewe_sun_grk_mly_jpn_knd_kor_afr_ger_zul_nor_ind_mcd_anl_mao_mnd_ctl_lda_krd_aeg_mol_ben_scr_ita_qcu_pan_rus_eng_bam_sod_cze_amr_hin_bat_lit_swa_ukr_swt_tag_tha_hau_tml_dgb_fbf_uzb_lat_arw_aze_bem_vie_gam_tsw_tsn_ven	0.691651402169877	1.63934710420856	0.104519604399017
780	owc_por_lda_bos_heb_hau_amh_svk_azi_tur_yor_tag_xho_nor_afr_bsq_ger_mlt_igb_mnd_bul_ben_bam_glc_akn_spa_hun_dyu_swa_fin_ctl_wly_geo_cze_ita_lat_grk_gam_anl_hin_est_fbf_mao_scr_sun_jpn_knd_kor_swe_prs_zul_fre_jav_alb_chh_bat_cnt_mcd_tsn_arw_tig_guj_dut_slo_mol_qcu_lit_pol_eng_ewe_sod_rus_amr_rom_ind_pan_ven_ukr_ses_mly_tha_aeg_tml_tsw_swt_aze_krd_urd_uzb_moo_vie_sid_dgb_cic_bem	-0.415746596381079	-0.985745553117655	0.326815638493584
781	gam_ita_ewe_mcd_sod_hau_mlt_urd_tur_azi_dgb_ind_cic_grk_guj_bsq_swe_chh_akn_cnt_rus_spa_moo_lit_fbf_mol_fin_swa_xho_hun_bos_heb_geo_alb_eng_svk_bul_amr_amh_scr_est_zul_mao_ben_bat_jpn_tml_kor_afr_por_yor_glc_tag_pol_sid_jav_mnd_cze_bam_krd_tig_prs_ukr_rom_pan_qcu_nor_hin_lat_lda_anl_dut_wly_slo_mly_ctl_ses_ger_ven_sun_tha_owc_knd_igb_dyu_uzb_arw_fre_aze_bem_vie_aeg_tsw_tsn_swt	-0.509581509009246	-1.21591251652449	0.22709561720367
782	sod_ben_ses_ita_amh_owc_chh_lat_aze_azi_cic_sun_tsw_guj_cze_bsq_hin_gam_lda_cnt_arw_fre_dyu_krd_zul_bul_est_dgb_bam_hun_slo_tig_geo_ctl_scr_prs_lit_hau_wly_por_fin_ewe_ind_grk_mly_jpn_tml_kor_eng_mcd_yor_spa_jav_pol_sid_mao_mnd_svk_tsn_swe_heb_rom_ukr_bos_urd_qcu_mol_alb_rus_fbf_aeg_dut_anl_nor_tag_ger_akn_glc_igb_bat_tha_amr_knd_xho_moo_uzb_pan_afr_tur_swt_vie_mlt_ven_bem_swa	0.0322368845646271	0.0759765474799565	0.939600959881292
783	sid_pol_dgb_cze_owc_sod_aeg_ben_aze_azi_akn_bat_bem_dut_prs_bsq_bos_chh_zul_mnd_pan_scr_tsn_svk_swa_ger_fin_swt_bam_hun_mol_tig_geo_glc_swe_urd_krd_mlt_gam_hin_est_yor_mao_nor_sun_jpn_tml_kor_rom_ita_ewe_lit_mly_ctl_amh_ind_cnt_fre_lda_grk_amr_lat_bul_spa_rus_qcu_ukr_afr_slo_dyu_heb_eng_hau_mcd_tag_por_fbf_alb_cic_jav_tha_anl_knd_ses_tsw_tur_arw_guj_uzb_ven_vie_wly_xho_igb_moo	-0.322704584260652	-0.76455490834049	0.446472271411469
784	amh_alb_tsw_ger_hau_sid_mlt_swe_azi_uzb_igb_bat_swt_urd_bul_bsq_guj_anl_dyu_mnd_ctl_lit_akn_afr_bem_rom_fin_fbf_ven_hun_spa_tig_geo_prs_glc_fre_krd_owc_sod_grk_est_ses_tag_ben_mao_jpn_tml_kor_arw_hin_ewe_cze_jav_bos_gam_sun_cnt_scr_tsn_pan_aeg_ita_lat_por_dut_qcu_mcd_slo_rus_bam_chh_nor_amr_pol_mly_mol_lda_eng_swa_ind_tha_heb_knd_yor_xho_aze_ukr_svk_tur_zul_vie_wly_dgb_cic_moo	-0.00032010600253968	-0.000753954896960542	0.99940004600384
785	anl_spa_dyu_hin_aeg_wly_owc_urd_uzb_tur_moo_sun_swt_scr_slo_bsq_swe_mlt_bem_cnt_eng_pol_cic_ukr_tsn_ger_est_yor_ewe_fin_mol_amh_geo_ben_svk_nor_mcd_hau_sid_bos_hun_zul_ind_ctl_jav_jpn_tml_kor_cze_glc_lda_rom_mly_prs_heb_mao_mnd_lat_igb_fre_amr_krd_bul_por_alb_qcu_ita_lit_pan_xho_tig_rus_chh_grk_bat_dut_swa_guj_bam_tag_tha_gam_knd_dgb_ses_azi_arw_afr_aze_ven_vie_sod_tsw_akn_fbf	-0.00384679606367475	-0.00906307758569874	0.992788222584195
786	amh_rom_dgb_mol_tig_sod_anl_lat_tur_uzb_ven_bat_tsn_fre_dut_bsq_ger_gam_bam_mnd_bos_ita_ses_krd_xho_urd_est_swt_cic_fin_svk_aeg_geo_rus_spa_lit_pol_hau_owc_swe_hun_swa_tag_eng_mao_jpn_knd_kor_slo_scr_yor_prs_jav_arw_sid_ind_cnt_bul_dyu_ctl_heb_grk_guj_glc_alb_qcu_ben_mcd_pan_igb_mlt_cze_chh_nor_sun_hin_lda_por_tsw_mly_tha_wly_tml_ewe_bem_azi_ukr_afr_aze_akn_vie_amr_moo_zul_fbf	-0.193501591109054	-0.457332221641089	0.64849884497203
787	tig_por_tsw_urd_amh_chh_owc_ger_tur_aze_swa_mao_ewe_eng_ukr_bsq_fre_anl_lda_mnd_lit_ctl_bem_guj_dyu_pol_hun_igb_swt_fin_rom_heb_geo_svk_ita_pan_mol_gam_hau_prs_est_akn_mly_krd_tag_jpn_knd_kor_rus_alb_ses_grk_ind_ben_sod_jav_cnt_dut_tsn_arw_aeg_swe_bos_hin_glc_qcu_mcd_nor_lat_yor_sid_slo_mlt_afr_bat_cze_bam_spa_moo_sun_tha_amr_tml_zul_ven_uzb_bul_scr_azi_dgb_vie_wly_cic_fbf_xho	-0.167078114826621	-0.393937210583725	0.694529192384298
788	mlt_guj_lda_afr_hau_sod_owc_urd_tur_uzb_dyu_mao_akn_grk_ukr_bsq_swe_anl_xho_mnd_ita_pol_moo_alb_ven_krd_fin_swt_zul_est_nor_tig_geo_svk_cze_bos_ben_amr_heb_lit_hun_tsw_bat_arw_mly_jpn_tml_kor_spa_hin_cic_ger_ind_ctl_aeg_jav_cnt_scr_bam_rus_amh_eng_lat_prs_mcd_qcu_dut_slo_por_yor_wly_bul_chh_pan_sun_rom_dgb_fre_tsn_tag_tha_gam_knd_ewe_fbf_azi_glc_mol_aze_bem_vie_sid_igb_ses_swa	-0.318719607965087	-0.754227477898039	0.452618165130475
789	wly_por_swt_krd_sid_owc_anl_bos_aze_azi_moo_mly_tsw_pan_ita_bsq_cze_tig_zul_mnd_bul_dut_ven_ben_tsn_prs_hun_akn_bam_fin_rus_heb_geo_rom_lat_mcd_mol_aeg_sod_grk_est_xho_sun_alb_jav_jpn_tml_kor_lit_swe_swa_arw_mao_guj_amr_ind_cnt_spa_yor_ukr_hau_urd_ctl_svk_eng_qcu_ger_hin_slo_bem_chh_pol_amh_nor_bat_glc_ewe_scr_cic_tag_tha_mlt_knd_igb_dyu_tur_afr_fre_uzb_ses_vie_gam_lda_fbf_dgb	-0.527667503319886	-1.25778004495866	0.21162036663235
790	heb_nor_ses_mol_sid_owc_amr_eng_uzb_azi_moo_sun_ewe_bul_por_bsq_bos_mlt_tsn_cnt_grk_ita_bam_swe_xho_lit_hun_cic_tsw_est_cze_aeg_geo_prs_urd_ger_rom_tig_hau_guj_fin_fbf_mly_pan_jav_jpn_knd_kor_krd_slo_akn_arw_mao_lat_chh_ind_mnd_fre_lda_mcd_sod_ctl_afr_pol_alb_qcu_spa_scr_rus_swa_anl_glc_gam_dut_bat_svk_ven_ben_dyu_tag_tha_amh_tml_zul_bem_aze_ukr_hin_tur_yor_vie_wly_dgb_igb_swt	-0.733712025316525	-1.76419206708045	0.0809832432920972
791	amh_por_dgb_krd_sid_anl_gam_spa_azi_tur_dyu_mao_fbf_dut_ukr_bsq_prs_hau_ven_cnt_fre_bos_ewe_ctl_moo_eng_fin_swa_lda_est_hin_sod_geo_afr_svk_pan_cze_chh_tig_swe_hun_tsw_ind_rus_sun_jpn_tml_kor_guj_alb_cic_mcd_tag_ger_amr_mly_mnd_nor_yor_scr_aeg_pol_rom_arw_ben_qcu_glc_urd_bul_igb_mlt_slo_heb_lat_jav_lit_tsn_mol_akn_bat_tha_owc_knd_xho_bem_aze_grk_ita_uzb_swt_vie_wly_zul_bam_ses	0.203804296431445	0.47968977590057	0.632574201033779
792	hau_afr_bam_grk_amh_anl_gam_swe_tur_azi_ses_jav_fbf_hin_krd_bsq_spa_amr_cic_mnd_cze_eng_yor_rus_dyu_nor_est_tsn_akn_fin_rom_mlt_geo_ita_dut_lat_ukr_heb_sid_slo_hun_igb_bat_svk_sun_jpn_tml_kor_mol_pol_moo_lit_mao_arw_aeg_ind_cnt_bul_xho_por_tig_pan_ctl_prs_guj_qcu_scr_fre_ben_lda_wly_ger_sod_urd_mly_glc_swa_bos_zul_tag_tha_chh_knd_dgb_bem_uzb_mcd_alb_aze_swt_vie_owc_ven_tsw_ewe	-0.345508886679906	-0.819060452308861	0.414845898602515
793	sid_lat_igb_alb_tig_aeg_gam_ben_uzb_aze_zul_bat_ven_ger_grk_bsq_guj_amr_yor_cnt_scr_urd_akn_spa_dyu_mol_fin_xho_swa_est_hin_chh_geo_pol_bul_slo_rus_wly_anl_nor_hun_moo_tag_eng_jav_jpn_tml_kor_ctl_cze_swt_svk_mao_fre_amh_sun_mnd_pan_tsn_krd_heb_ukr_swe_bos_glc_qcu_lit_mcd_prs_dgb_owc_afr_sod_rom_mly_arw_ses_dut_lda_ind_tha_hau_knd_cic_bam_tur_por_ita_azi_tsw_vie_mlt_bem_fbf_ewe	-0.0915624192350848	-0.2158621712874	0.829567925381186
794	owc_bul_tsw_mol_chh_hau_mlt_eng_tur_azi_ses_bat_bem_krd_bos_bsq_scr_tig_zul_mnd_por_fre_lda_rus_ven_grk_fin_ewe_bam_est_urd_sid_geo_ben_alb_svk_lat_anl_gam_glc_hun_akn_sun_afr_mao_jpn_tml_kor_ger_ukr_xho_nor_ind_swe_aeg_jav_cnt_hin_fbf_ctl_heb_ita_mcd_slo_dut_qcu_pan_pol_cze_dgb_amh_arw_sod_prs_tag_lit_yor_rom_moo_mly_tha_amr_knd_cic_swt_aze_guj_spa_uzb_dyu_vie_wly_swa_igb_tsn	-0.0339128374609562	-0.0798674847617193	0.936514263137371
795	amh_ben_yor_ukr_tig_aeg_heb_dut_tur_aze_tsn_bat_ses_prs_arw_bsq_bos_sid_xho_mnd_pol_cze_cic_grk_swt_swe_hun_dyu_ewe_est_lit_anl_geo_rom_hin_fre_slo_sod_wly_pan_fin_lda_tag_mcd_sun_jpn_knd_kor_afr_rus_bem_scr_ind_krd_mlt_mly_cnt_glc_tsw_alb_chh_eng_lat_nor_guj_qcu_ctl_bul_ger_ven_amr_spa_gam_ita_mao_urd_swa_por_moo_jav_tha_owc_tml_bam_akn_uzb_mol_svk_azi_igb_vie_hau_fbf_zul_dgb	-0.378935221827388	-0.900157675906385	0.370361366595218
796	mlt_scr_xho_ger_gam_anl_chh_hin_uzb_azi_fbf_mao_yor_spa_fre_bsq_afr_wly_ven_cnt_alb_eng_akn_nor_ses_dut_fin_dgb_igb_hun_ben_heb_geo_ita_urd_pol_por_sid_aeg_lit_est_dyu_sun_prs_ind_jpn_knd_kor_grk_krd_moo_bos_jav_rus_tig_mly_mnd_ukr_zul_mcd_amr_svk_cze_slo_lat_qcu_pan_mol_ctl_bam_sod_guj_owc_glc_tag_bul_tsn_arw_tsw_bat_tha_amh_tml_ewe_bem_aze_rom_swe_tur_cic_vie_hau_swa_swt_lda	-0.452210908504031	-1.07357039593239	0.285792982969597
797	hau_urd_bam_lit_gam_owc_mlt_slo_uzb_azi_lda_sun_fbf_ben_por_bsq_swe_wly_dgb_cnt_spa_krd_dyu_pol_zul_mol_fin_tsn_swt_hun_prs_heb_geo_rom_dut_lat_arw_chh_sod_cze_est_bem_mly_afr_jav_jpn_knd_kor_scr_ger_tsw_fre_tag_mcd_amh_bat_mnd_ita_yor_ctl_aeg_hin_glc_eng_bos_qcu_grk_pan_guj_cic_amr_nor_anl_ukr_mao_alb_swa_bul_ven_ind_tha_sid_tml_ses_ewe_tur_svk_rus_aze_igb_vie_tig_akn_xho_moo	0.240414040428293	0.56658945295017	0.572358009098142
798	gam_scr_zul_ben_tig_aeg_sod_arw_uzb_tur_swt_ind_bam_ctl_pan_bsq_alb_amh_swa_cnt_por_glc_moo_hin_ewe_fre_hun_bem_lda_fin_ita_wly_geo_eng_mol_dut_bul_mlt_heb_guj_est_ven_bat_rom_tag_jpn_tml_kor_bos_rus_fbf_pol_mao_nor_sid_mly_mnd_slo_igb_mcd_owc_krd_lat_afr_prs_qcu_ukr_cze_swe_akn_anl_svk_amr_spa_jav_ger_dyu_urd_tsw_sun_tha_hau_knd_xho_yor_aze_grk_lit_azi_dgb_vie_chh_tsn_cic_ses	-0.10206987213512	-0.240443259739533	0.810515879029886
799	sod_grk_ven_pan_amh_tig_aeg_svk_tur_aze_swt_jav_tsw_dut_por_bsq_cze_chh_dyu_cnt_ukr_lat_bem_rus_lda_bos_est_ewe_yor_fin_mol_gam_geo_afr_arw_urd_slo_hau_mlt_bul_hun_tsn_bat_fre_tag_jpn_knd_kor_swe_krd_igb_ita_mly_ger_owc_ind_mnd_hin_dgb_mcd_wly_lit_scr_guj_ctl_qcu_ben_nor_pol_xho_sid_spa_heb_prs_mao_alb_cic_glc_zul_sun_tha_anl_tml_akn_swa_azi_eng_rom_uzb_moo_vie_amr_ses_fbf_bam	-0.63835590423917	-1.52626586501158	0.130337510382364
800	sid_svk_dyu_mcd_amh_chh_hau_krd_tur_azi_swa_mao_swt_bos_ger_bsq_urd_tig_tsn_cnt_afr_por_akn_nor_cic_prs_hun_lda_tsw_est_scr_heb_geo_hin_pan_lat_mol_owc_amr_cze_fin_ewe_ind_arw_bat_jpn_tml_kor_alb_glc_bem_rus_mly_grk_gam_sun_mnd_ita_fbf_swe_wly_guj_fre_ctl_ukr_qcu_pol_ben_bul_ses_sod_slo_mlt_dut_tag_spa_yor_rom_moo_jav_tha_anl_knd_ven_igb_uzb_eng_lit_aze_bam_vie_aeg_dgb_xho_zul	-0.849948320236159	-2.05519503286399	0.0426643642779699
801	owc_afr_dyu_arw_sod_aeg_amh_spa_aze_uzb_xho_bat_dgb_slo_pan_bsq_hin_anl_akn_mnd_pol_lit_fbf_svk_ewe_mol_est_cic_swt_hun_urd_wly_geo_glc_rus_grk_krd_tig_hau_nor_fin_tsw_sun_ger_ind_jpn_knd_kor_scr_swe_bem_ita_tag_ukr_heb_mao_cnt_lat_moo_dut_amr_guj_ctl_mcd_bos_qcu_rom_fre_bul_zul_gam_ben_sid_por_mly_alb_yor_cze_swa_jav_tha_mlt_tml_tsn_bam_tur_prs_eng_azi_ses_vie_chh_ven_lda_igb	-0.322492070689252	-0.762662334789452	0.447594923710013
802	anl_ger_igb_fre_tig_aeg_hau_alb_aze_uzb_cic_ind_zul_prs_hin_bsq_afr_sod_tsn_cnt_ctl_lit_swt_arw_tsw_urd_hun_ven_moo_fin_bos_owc_geo_por_cze_grk_mcd_chh_amh_scr_est_bam_bat_pan_mly_jpn_knd_kor_ben_svk_lda_slo_mao_krd_wly_sun_mnd_rom_bem_spa_mlt_dut_guj_swe_eng_qcu_nor_pol_ukr_fbf_gam_ita_heb_bul_jav_lat_akn_glc_swa_tag_tha_sid_tml_ses_xho_azi_rus_mol_tur_dgb_vie_amr_dyu_ewe_yor	-0.788820830651644	-1.90034846315752	0.0604850111008464
803	heb_rus_swt_dut_owc_aeg_wly_mol_aze_tur_zul_bat_lda_slo_swe_bsq_mcd_hau_tsw_mnd_ita_bos_xho_rom_dgb_bul_est_ses_igb_fin_ctl_amh_geo_arw_cze_glc_lat_sod_tig_hin_hun_bem_tag_fre_jav_jpn_knd_kor_nor_alb_bam_afr_ind_ger_chh_mao_cnt_urd_ven_lit_sid_eng_scr_svk_pan_qcu_krd_ben_grk_ewe_gam_ukr_amr_por_sun_pol_fbf_prs_tsn_mly_tha_anl_tml_moo_cic_uzb_spa_guj_azi_yor_vie_mlt_swa_akn_dyu	-0.756494706026274	-1.81221158133431	0.0731805381923171
804	owc_fre_xho_afr_sid_gam_wly_eng_uzb_aze_lda_mao_igb_pol_svk_bsq_ger_amr_fbf_cnt_ben_rus_ses_bul_dyu_krd_est_ewe_bem_fin_slo_chh_geo_cze_lit_hin_grk_tig_aeg_urd_hun_ven_ind_ukr_mly_jpn_knd_kor_por_lat_dgb_nor_tag_ctl_heb_jav_mnd_guj_swa_pan_amh_mcd_prs_dut_ita_qcu_rom_alb_bos_akn_sod_glc_anl_swe_sun_mol_cic_spa_yor_bat_tha_hau_tml_moo_tsw_tur_arw_scr_azi_tsn_vie_mlt_bam_swt_zul	0.132337388881033	0.311459869962532	0.756148164689462
805	tig_grk_ewe_spa_wly_sid_chh_alb_azi_aze_swt_mly_dyu_pan_cze_bsq_slo_anl_ven_mnd_eng_fre_fbf_scr_ses_bos_est_bam_bem_hun_mcd_amr_geo_afr_lit_rus_pol_aeg_heb_ctl_fin_dgb_jav_bul_ind_jpn_knd_kor_ita_nor_swa_rom_sun_por_mlt_bat_cnt_swe_moo_krd_amh_hin_svk_mol_glc_qcu_prs_lat_guj_tsw_hau_arw_sod_ben_mao_ger_akn_urd_igb_tag_tha_gam_tml_xho_zul_uzb_dut_ukr_tur_yor_vie_owc_tsn_cic_lda	-0.203352204254986	-0.480215784739057	0.632201578224892
806	mlt_lat_swt_mol_owc_tig_gam_ukr_azi_aze_lda_tag_zul_mcd_ita_bsq_ctl_chh_bam_mnd_afr_por_ven_prs_tsw_glc_hun_ewe_ses_fin_nor_sid_geo_eng_cze_grk_rus_amr_wly_pol_est_moo_sun_urd_bat_jpn_tml_kor_spa_ger_yor_pan_ind_bos_aeg_mao_cnt_ben_dyu_lit_amh_hin_dut_guj_bul_qcu_slo_fre_krd_dgb_heb_arw_anl_rom_jav_scr_tsn_svk_bem_mly_tha_sod_knd_igb_akn_tur_swe_alb_uzb_swa_vie_hau_cic_fbf_xho	0.105356820416403	0.247831659565857	0.804811026109886
807	owc_rus_swa_fre_heb_chh_wly_swe_aze_tur_ewe_mly_cic_krd_mol_bsq_bos_sod_fbf_mnd_scr_nor_lda_alb_tsw_afr_hun_akn_tsn_fin_lat_tig_geo_spa_por_prs_ita_amh_hau_svk_est_dgb_sun_slo_bat_jpn_knd_kor_ctl_dut_bem_glc_jav_bul_mlt_mao_cnt_ger_ven_cze_aeg_pan_eng_grk_ben_qcu_urd_arw_rom_moo_amr_ukr_sid_hin_tag_pol_igb_guj_yor_ind_tha_anl_tml_swt_bam_azi_lit_mcd_uzb_dyu_vie_gam_xho_ses_zul	0.354760413847009	0.835665010098371	0.405485232472636
808	sid_guj_swa_prs_owc_mlt_anl_glc_uzb_tur_akn_mly_dgb_nor_lat_bsq_ben_heb_fbf_cnt_alb_spa_tsn_scr_lda_hin_est_ses_moo_fin_krd_hau_geo_por_bos_ctl_mol_gam_wly_slo_hun_bem_bat_bul_jav_jpn_tml_kor_dut_svk_yor_ger_sun_afr_amh_ind_mnd_pol_tsw_lit_amr_rom_rus_fre_mcd_qcu_pan_cze_urd_cic_aeg_ita_tig_arw_mao_grk_igb_eng_zul_tag_tha_sod_knd_ven_ewe_aze_swe_ukr_azi_dyu_vie_chh_swt_xho_bam	-0.326237742785036	-0.77245800249485	0.441801887712323
809	sod_mol_bam_bul_tig_amh_heb_afr_uzb_aze_cic_sun_tsn_urd_alb_bsq_ita_owc_yor_mnd_scr_por_dyu_svk_ven_ctl_hun_akn_xho_fin_hin_sid_geo_arw_ben_krd_ger_amr_chh_lit_est_ewe_tag_slo_mao_jpn_knd_kor_mcd_glc_igb_eng_ind_guj_anl_bat_cnt_grk_bem_prs_wly_spa_lat_pan_pol_qcu_cze_nor_rus_swa_aeg_swe_gam_bos_mly_fre_fbf_ukr_swt_jav_tha_hau_tml_lda_moo_tur_dut_rom_azi_zul_vie_mlt_dgb_ses_tsw	0.452578777845428	1.06819004959875	0.288199691131673
810	anl_guj_igb_eng_tig_aeg_amh_mol_tur_uzb_zul_jav_xho_swe_pol_bsq_hin_heb_ven_mnd_mcd_dut_dyu_svk_ses_alb_est_dgb_ewe_fin_rom_wly_geo_arw_ben_urd_afr_amr_sid_ukr_hun_swa_ind_cze_bat_jpn_knd_kor_por_scr_swt_slo_mly_nor_owc_mao_cnt_ger_yor_fre_sod_krd_bos_lat_pan_qcu_ita_ctl_grk_fbf_mlt_spa_chh_prs_sun_bul_akn_lit_lda_tag_tha_gam_tml_bem_moo_azi_glc_rus_aze_tsn_vie_hau_tsw_bam_cic	-0.378438832678365	-0.89742267839109	0.371810779929184
811	heb_lat_swt_urd_chh_amr_sid_hin_azi_aze_bem_ind_xho_bul_cze_bsq_ben_gam_ven_mnd_lit_por_fbf_guj_igb_krd_hun_akn_swa_est_pan_wly_geo_afr_pol_ger_nor_anl_hau_fre_fin_ses_sun_mcd_jav_jpn_tml_kor_scr_svk_lda_ukr_tag_ctl_amh_mly_cnt_bos_bam_mol_tig_dut_arw_glc_slo_qcu_grk_rom_prs_zul_owc_alb_mlt_eng_mao_swe_dyu_rus_ewe_bat_tha_sod_knd_cic_dgb_tur_spa_ita_uzb_moo_vie_aeg_yor_tsw_tsn	-0.522835792077482	-1.24439266550557	0.216482106989775
812	tig_nor_ses_urd_heb_owc_hau_svk_uzb_azi_ven_sun_tsw_lat_ctl_bsq_bos_aeg_yor_cnt_lit_eng_swa_scr_akn_pol_hun_swt_igb_est_glc_amr_geo_arw_ita_bul_ben_anl_amh_grk_fin_dgb_bat_dut_mao_jpn_tml_kor_afr_hin_ewe_mcd_ind_rom_chh_jav_mnd_por_moo_fre_wly_rus_mol_ukr_slo_qcu_alb_spa_swe_zul_mlt_prs_sod_guj_tag_ger_fbf_pan_bam_mly_tha_sid_knd_dyu_cic_aze_krd_cze_tur_tsn_vie_gam_xho_bem_lda	-0.358425101206751	-0.848643793296062	0.398258627929841
813	aeg_ctl_lda_scr_hau_owc_gam_afr_uzb_tur_yor_bat_dyu_ita_slo_bsq_arw_amr_bem_mnd_pol_nor_cic_spa_akn_svk_est_ewe_igb_hun_swe_mlt_geo_alb_ukr_cze_bos_sod_sid_krd_fin_fbf_tag_prs_mao_jpn_knd_kor_glc_hin_dgb_mcd_jav_bul_wly_sun_cnt_guj_ses_ben_amh_mol_dut_ger_grk_qcu_lat_eng_urd_zul_heb_pan_tig_lit_ind_por_swt_fre_swa_mly_tha_chh_tml_ven_xho_azi_rus_rom_aze_bam_vie_anl_moo_tsn_tsw	-0.997108489052081	-2.4358228795645	0.0167634508211148
814	chh_pan_ven_ita_sid_anl_amr_mcd_uzb_tur_ses_sun_tsn_afr_pol_bsq_rus_owc_xho_cnt_spa_ctl_fbf_arw_igb_eng_hun_ewe_dyu_est_ben_sod_geo_por_guj_prs_alb_aeg_tig_slo_fin_yor_jav_hin_mao_jpn_knd_kor_krd_bul_akn_fre_ind_bos_mlt_mly_mnd_svk_cic_cze_gam_scr_ger_lat_swe_qcu_grk_urd_dut_tsw_heb_lit_hau_mol_tag_ukr_swt_rom_bem_bat_tha_amh_tml_dgb_zul_aze_glc_nor_azi_bam_vie_wly_moo_swa_lda	-0.0476216630753033	-0.112241725807061	0.910873656986839
815	aeg_swe_igb_ben_amr_owc_mlt_ukr_tur_aze_yor_tag_akn_arw_glc_bsq_rom_amh_ses_mnd_fre_afr_ewe_eng_ven_svk_est_dyu_moo_fin_pan_sid_geo_bos_lit_bul_pol_anl_gam_hin_hun_tsn_mao_spa_ind_jpn_tml_kor_grk_cze_dgb_mcd_mly_lat_wly_sun_cnt_scr_cic_guj_heb_ger_alb_por_dut_qcu_urd_mol_prs_zul_chh_slo_hau_ita_jav_krd_bem_nor_swa_bat_tha_sod_knd_bam_swt_uzb_ctl_rus_azi_tsw_vie_tig_fbf_lda_xho	-0.292122678019255	-0.691620571600308	0.490898642083702
816	amr_alb_ven_ukr_tig_heb_sid_lat_uzb_aze_swt_sun_tsn_scr_lit_bsq_ger_hau_moo_cnt_spa_ctl_ewe_afr_bem_arw_est_igb_dyu_hun_glc_chh_geo_dut_grk_fre_swe_mlt_gam_rus_fin_zul_bat_pol_tag_jpn_knd_kor_cze_krd_lda_prs_ind_bos_wly_mao_mnd_urd_akn_mcd_amh_ben_guj_slo_ita_qcu_nor_svk_mol_yor_aeg_hin_sod_pan_jav_por_swa_bul_ses_mly_tha_owc_tml_bam_cic_tur_eng_rom_azi_xho_vie_anl_dgb_fbf_tsw	-0.310341277430803	-0.734372480365481	0.464569345873161
817	sod_pan_ven_mcd_owc_chh_tig_nor_uzb_tur_fbf_bat_bem_mol_guj_bsq_bul_mlt_ses_mnd_bos_eng_cic_svk_igb_swe_fin_xho_swa_est_hin_hau_geo_dut_slo_lat_spa_aeg_wly_rus_hun_zul_ind_cze_tag_jpn_knd_kor_por_ukr_dyu_afr_mao_ita_heb_mly_cnt_ctl_bam_pol_amh_krd_lit_scr_alb_qcu_arw_prs_rom_akn_anl_ger_sid_glc_sun_ben_moo_grk_dgb_jav_tha_gam_tml_yor_swt_aze_fre_urd_azi_ewe_vie_amr_tsn_tsw_lda	0.406878252375135	0.96310058397371	0.337994623117764
818	owc_grk_tsn_prs_aeg_anl_gam_glc_aze_uzb_dgb_jav_igb_lat_ita_bsq_fre_sid_tsw_cnt_guj_svk_lda_dut_fbf_arw_fin_ven_bam_est_mcd_wly_geo_krd_scr_urd_ger_mlt_sod_pol_hun_ewe_tag_mol_mao_jpn_knd_kor_ukr_spa_swa_bul_bat_por_tig_sun_mnd_nor_dyu_alb_chh_cze_lit_bos_eng_qcu_ben_afr_ctl_ses_amr_hin_hau_swe_mly_slo_akn_rus_zul_ind_tha_heb_tml_swt_xho_azi_pan_rom_tur_cic_vie_amh_moo_yor_bem	0.237014550869845	0.558117182405963	0.578105522468557
819	anl_pan_bem_alb_aeg_sid_tig_pol_azi_aze_akn_sun_cic_por_rom_bsq_lat_wly_yor_mnd_swe_nor_dyu_ita_fbf_rus_hun_bam_moo_est_hin_amh_geo_slo_bul_dut_fre_chh_owc_urd_fin_xho_mly_bos_jav_jpn_tml_kor_eng_ger_lda_grk_mao_prs_sod_bat_cnt_cze_tsn_arw_heb_ctl_afr_ben_svk_qcu_guj_mol_glc_dgb_hau_ukr_mlt_spa_ind_lit_ewe_mcd_swt_tag_tha_gam_knd_igb_swa_uzb_scr_krd_tur_tsw_vie_amr_ven_ses_zul	0.0680564032185875	0.160169244203171	0.873095135548974
820	sod_mcd_tsw_por_wly_hau_aeg_bos_uzb_tur_ses_ind_moo_hin_ukr_bsq_lit_amh_lda_cnt_eng_slo_zul_ger_cic_svk_hun_xho_yor_fin_dut_anl_geo_mol_rus_pan_scr_gam_mlt_nor_est_bam_mao_arw_tag_jpn_tml_kor_krd_lat_bem_afr_sun_bul_tig_mly_mnd_ben_dyu_ctl_owc_swe_guj_alb_prs_qcu_pol_glc_ita_swa_chh_fre_heb_urd_bat_cze_dgb_rom_fbf_jav_tha_amr_knd_igb_akn_aze_grk_spa_azi_ven_vie_sid_ewe_tsn_swt	-0.716605830225928	-1.71849887134142	0.0890330732861061
821	tig_fre_ses_pol_anl_gam_sod_mcd_tur_azi_xho_ind_swa_prs_alb_bsq_mol_heb_ven_cnt_slo_hin_dyu_pan_zul_bos_fin_swt_dgb_est_nor_owc_geo_scr_dut_lat_guj_amr_sid_arw_hun_fbf_mly_afr_mao_jpn_knd_kor_ben_rus_akn_urd_sun_ita_hau_tag_mnd_krd_tsn_ctl_amh_swe_rom_cze_eng_qcu_grk_spa_ukr_igb_aeg_ger_mlt_svk_jav_bul_lda_glc_yor_bat_tha_chh_tml_bam_moo_uzb_por_lit_aze_bem_vie_wly_tsw_cic_ewe	0.612922477874829	1.44907739532323	0.150679581234151
822	amr_hin_ses_alb_gam_wly_hau_dut_azi_tur_igb_mly_tsw_rus_krd_bsq_arw_sid_lda_mnd_grk_rom_ewe_mol_tsn_bos_est_zul_bem_fin_ita_mlt_geo_svk_glc_swe_prs_anl_tig_scr_hun_bam_jav_lat_tag_jpn_tml_kor_fre_eng_fbf_afr_ind_por_owc_sun_cnt_slo_dgb_pan_sod_guj_ukr_spa_lit_qcu_ben_mcd_bul_swt_chh_urd_heb_nor_mao_cze_akn_ger_xho_bat_tha_aeg_knd_yor_dyu_uzb_pol_ctl_aze_moo_vie_amh_cic_ven_swa	-0.107415901734974	-0.253502936091152	0.800439162611445
823	amh_glc_lda_urd_chh_gam_sid_swe_aze_tur_swt_tag_moo_rus_grk_bsq_fre_aeg_zul_cnt_ben_pol_akn_hin_ses_ukr_est_tsw_yor_hun_krd_wly_geo_ger_ita_pan_rom_anl_amr_ctl_fin_ven_mly_mol_mao_jpn_knd_kor_mcd_slo_xho_lat_sun_arw_sod_jav_mnd_bul_swa_eng_tig_por_scr_svk_dut_qcu_lit_nor_cze_ewe_mlt_spa_heb_bos_bat_prs_igb_guj_dyu_ind_tha_hau_tml_dgb_tsn_azi_alb_afr_uzb_bem_vie_owc_cic_fbf_bam	-0.37087546515316	-0.879043323236992	0.381643414936497
824	anl_slo_bem_pan_chh_heb_gam_ukr_tur_azi_fbf_ind_ven_lit_eng_bsq_urd_aeg_cic_cnt_ctl_scr_tsn_arw_akn_prs_fin_dgb_lda_est_rom_owc_geo_grk_fre_mcd_spa_amh_wly_ben_hun_ewe_bat_glc_sun_jpn_tml_kor_ita_rus_igb_mol_mly_alb_sid_mao_mnd_por_moo_dut_amr_swe_lat_hin_krd_qcu_guj_pol_bul_zul_mlt_svk_tig_nor_jav_cze_xho_afr_swt_tag_tha_sod_knd_tsw_dyu_uzb_bos_ger_aze_bam_vie_hau_ses_yor_swa	-0.304895332467276	-0.72209348165547	0.472048774925217
825	amh_krd_yor_svk_anl_gam_aeg_prs_aze_tur_ven_jav_tsn_alb_slo_bsq_eng_tig_moo_mnd_ger_scr_lda_lat_swt_nor_fin_dgb_ewe_est_ukr_amr_geo_arw_guj_fre_pol_heb_sod_rus_hun_tsw_ind_afr_tag_jpn_tml_kor_cze_mcd_igb_ctl_mly_hin_sid_sun_cnt_por_ses_dut_chh_spa_rom_lit_pan_qcu_ita_ben_bos_xho_wly_grk_hau_bul_mao_urd_akn_glc_swa_bat_tha_mlt_knd_fbf_dyu_uzb_mol_swe_azi_zul_vie_owc_cic_bam_bem	0.158732509989007	0.373563406684252	0.709579382821712
826	amh_dut_tsw_rus_amr_heb_chh_swe_azi_aze_swt_sun_bem_prs_krd_bsq_alb_gam_lda_mnd_ukr_svk_ewe_lat_akn_ger_hun_dyu_swa_fin_cze_wly_geo_fre_glc_mcd_lit_mlt_owc_por_est_igb_mly_urd_mao_jpn_tml_kor_ben_grk_dgb_ctl_bat_pol_aeg_ind_cnt_afr_bam_eng_anl_hin_rom_ita_nor_qcu_mol_bul_pan_moo_sod_arw_hau_slo_tag_guj_yor_bos_ses_jav_tha_sid_knd_zul_tsn_tur_scr_spa_uzb_fbf_vie_tig_ven_cic_xho	0.644821307121801	1.52583378927876	0.130445030850554
827	mlt_lat_yor_swe_hau_anl_amr_alb_aze_uzb_ewe_tag_ses_mcd_spa_bsq_bos_gam_swt_mnd_fre_guj_cic_por_tsw_rom_hun_swa_moo_fin_ger_chh_geo_dut_svk_scr_bul_wly_sid_grk_est_tsn_bat_hin_jav_jpn_tml_kor_ctl_lit_zul_arw_mly_prs_tig_mao_cnt_krd_ven_ben_heb_eng_ita_rus_afr_qcu_mol_ukr_pan_fbf_aeg_pol_sod_cze_sun_urd_akn_nor_dgb_ind_tha_owc_knd_xho_dyu_tur_slo_glc_azi_lda_vie_amh_bem_bam_igb	0.105515542267938	0.248434752505215	0.804345817440861
828	sod_nor_tsw_ctl_gam_amr_chh_rus_uzb_azi_ses_tag_akn_slo_urd_bsq_ben_heb_zul_cnt_pan_afr_bem_cze_fbf_svk_est_lda_dyu_hun_fre_tig_geo_glc_lit_eng_hin_sid_mlt_dut_fin_swa_mly_pol_bat_jpn_tml_kor_ukr_por_ewe_scr_ind_bos_hau_jav_mnd_guj_xho_ita_wly_spa_mcd_ger_mol_qcu_rom_grk_arw_cic_aeg_alb_amh_bul_sun_swe_igb_lat_swt_mao_tha_owc_knd_bam_dgb_aze_prs_krd_tur_moo_vie_anl_tsn_ven_yor	-0.347468794805993	-0.823126083907323	0.412542013853037
829	owc_ukr_moo_ita_amr_mlt_sid_bul_tur_aze_zul_bat_ven_arw_alb_bsq_hin_tig_tsw_cnt_ger_swe_ses_eng_yor_pan_fin_ewe_dgb_est_guj_aeg_geo_dut_lit_afr_bos_wly_hau_mcd_hun_bam_mly_urd_mao_jpn_tml_kor_rom_scr_fbf_prs_ind_grk_sod_tag_mnd_rus_cic_por_gam_spa_svk_mol_pol_qcu_krd_slo_ben_swa_amh_cze_chh_ctl_sun_nor_dyu_fre_xho_jav_tha_heb_knd_tsn_igb_uzb_lat_glc_azi_swt_vie_anl_lda_akn_bem	-0.493748605754526	-1.17379325665978	0.243475084125314
830	heb_lit_dyu_cze_aeg_mlt_hau_lat_azi_tur_ven_tag_moo_swe_spa_bsq_fre_gam_fbf_mnd_mol_urd_dgb_hin_yor_ctl_fin_tsw_zul_hun_nor_tig_geo_guj_slo_krd_scr_amh_amr_bos_est_bem_mly_ita_ind_jpn_knd_kor_prs_pan_igb_eng_sun_bul_chh_mao_cnt_mcd_cic_por_sod_arw_rom_alb_pol_qcu_ger_afr_ben_akn_sid_dut_anl_glc_bat_ukr_xho_rus_lda_jav_tha_owc_tml_tsn_swa_uzb_grk_svk_aze_swt_vie_wly_bam_ses_ewe	0.343632687226143	0.810321959513192	0.419823853955326
831	chh_bul_ses_afr_owc_sid_sod_ukr_tur_azi_lda_jav_ven_ben_alb_bsq_pan_wly_yor_cnt_ita_prs_moo_dut_swt_urd_fin_bam_tsw_hun_guj_amr_geo_fre_eng_rus_hin_heb_hau_nor_est_dgb_mly_pol_tag_jpn_tml_kor_svk_bos_akn_mcd_bat_slo_anl_ind_mnd_lat_ewe_ger_mlt_glc_por_lit_cze_qcu_grk_spa_ctl_tsn_amh_scr_aeg_mol_mao_krd_zul_rom_xho_sun_tha_gam_knd_igb_fbf_uzb_arw_swe_aze_cic_vie_tig_swa_dyu_bem	0.0168448502648593	0.0396678158676483	0.968442993003319
832	aeg_nor_swa_mcd_amh_amr_sid_urd_aze_tur_dgb_mly_igb_alb_grk_bsq_mol_sod_fbf_cnt_ctl_ben_xho_afr_tsn_svk_hun_ewe_ven_est_rus_mlt_geo_bos_bul_eng_lat_tig_heb_dut_fin_moo_ind_ger_sun_jpn_tml_kor_rom_guj_tsw_prs_bat_cze_wly_tag_mnd_arw_akn_pol_hau_swe_lit_krd_scr_qcu_pan_slo_por_lda_gam_ita_chh_glc_mao_fre_bam_spa_ses_jav_tha_anl_knd_bem_dyu_uzb_hin_ukr_azi_yor_vie_owc_zul_cic_swt	-0.975299261449646	-2.37203653166878	0.0197509657600591
833	sod_slo_tsw_svk_heb_amh_wly_spa_tur_uzb_swt_ind_fbf_guj_mol_bsq_ben_gam_dyu_cnt_glc_dut_ses_cze_lda_bos_fin_akn_cic_est_rus_aeg_geo_ger_eng_lit_scr_tig_hau_pan_hun_ven_mao_rom_bat_jpn_tml_kor_por_alb_yor_afr_tag_urd_sid_sun_mnd_nor_igb_hin_chh_swe_bul_lat_fre_qcu_mcd_pol_ctl_dgb_owc_ita_anl_prs_jav_arw_xho_ukr_tsn_mly_tha_mlt_knd_moo_bam_aze_grk_krd_azi_zul_vie_amr_bem_swa_ewe	-0.385715876336408	-0.915307666077857	0.362397349574587
834	tig_fre_dyu_ctl_amh_chh_gam_nor_azi_tur_lda_mao_ewe_slo_hin_bsq_scr_amr_xho_cnt_swe_svk_dgb_mcd_igb_ukr_fin_yor_fbf_hun_lit_sod_geo_bul_mol_dut_ita_mlt_owc_bos_est_tsw_jav_cze_mly_jpn_tml_kor_spa_ger_akn_grk_tag_krd_heb_bat_mnd_pan_tsn_afr_aeg_ben_glc_guj_pol_qcu_eng_rom_urd_ses_sid_alb_anl_por_sun_arw_ven_prs_moo_ind_tha_hau_knd_bem_cic_uzb_rus_lat_aze_zul_vie_wly_bam_swa_swt	0.276371024531149	0.651140236483579	0.516561661035075
835	chh_swe_bam_ukr_amr_gam_sod_mcd_azi_tur_dgb_mao_ewe_rus_prs_bsq_pan_heb_moo_cnt_nor_krd_xho_lit_swa_bul_fin_yor_dyu_est_pol_anl_geo_svk_bos_hin_ctl_sid_tig_grk_hun_zul_sun_scr_tag_jpn_knd_kor_alb_spa_bem_ben_mly_lat_mlt_ind_mnd_ita_tsn_cze_wly_afr_glc_fre_slo_qcu_rom_guj_eng_igb_owc_dut_aeg_mol_bat_arw_cic_ger_ven_jav_tha_hau_tml_swt_ses_uzb_urd_por_aze_tsw_vie_amh_fbf_akn_lda	0.148828396847825	0.350464975266263	0.72678233012616
836	owc_dut_ven_bul_heb_anl_amh_swe_aze_azi_swt_bat_igb_ctl_bos_bsq_nor_sid_yor_mnd_rom_fre_ewe_arw_lda_krd_fin_fbf_dgb_hun_slo_mlt_geo_ita_pol_rus_grk_hau_wly_afr_est_akn_mly_prs_mao_jpn_tml_kor_scr_spa_bem_ger_tag_mol_chh_sun_cnt_ben_zul_alb_aeg_cze_hin_svk_eng_qcu_guj_pan_por_tsn_tig_lat_gam_glc_jav_urd_moo_ukr_tsw_ind_tha_amr_knd_bam_dyu_tur_mcd_lit_uzb_cic_vie_sod_swa_xho_ses	-0.235969510629039	-0.557556150164699	0.578487093689536
837	tig_urd_bem_nor_sod_chh_hau_ita_azi_tur_tsn_mao_tsw_spa_hin_bsq_eng_gam_ven_cnt_cze_rus_swa_bos_fbf_lat_est_swt_yor_hun_guj_wly_geo_prs_svk_krd_lit_anl_amr_ben_fin_akn_mly_afr_bat_jpn_knd_kor_pan_glc_xho_mol_sun_fre_owc_tag_mnd_swe_ses_ctl_heb_scr_alb_slo_por_qcu_rom_arw_ukr_lda_sid_grk_amh_pol_ind_dut_cic_ger_zul_jav_tha_mlt_tml_moo_dyu_uzb_mcd_bul_aze_igb_vie_aeg_bam_dgb_ewe	-0.877415761093002	-2.12450163179227	0.0362806809902685
838	anl_pol_ewe_spa_amr_wly_heb_por_tur_uzb_yor_mao_ses_bos_lit_bsq_cze_hau_igb_cnt_eng_ukr_tsn_swe_fbf_glc_fin_lda_ven_hun_alb_aeg_geo_urd_grk_fre_ben_mlt_sid_arw_est_swt_ind_scr_jav_jpn_knd_kor_rom_prs_zul_afr_tag_hin_chh_mly_mnd_guj_moo_krd_tig_bul_ctl_ger_svk_qcu_mcd_dut_rus_xho_gam_pan_amh_lat_bat_nor_tsw_mol_bam_sun_tha_owc_tml_dyu_akn_aze_ita_slo_azi_swa_vie_sod_bem_dgb_cic	-0.50340849516088	-1.19861368513781	0.233723593942527
839	sid_ukr_fbf_svk_owc_tig_amh_afr_azi_tur_ewe_mao_bam_ger_slo_bsq_arw_mlt_tsn_cnt_krd_pol_yor_grk_swa_mcd_fin_dgb_ses_est_guj_heb_geo_cze_hin_por_urd_chh_anl_lit_hun_dyu_bat_ctl_sun_jpn_tml_kor_ben_lat_lda_swe_mly_prs_wly_ind_mnd_bos_moo_rus_sod_pan_dut_ita_spa_qcu_eng_scr_nor_cic_hau_fre_gam_glc_tag_alb_xho_rom_zul_jav_tha_amr_knd_akn_igb_aze_bul_mol_uzb_ven_vie_aeg_tsw_bem_swt	-0.521470309423182	-1.24184727840762	0.217415656873584
840	amr_bul_cic_dut_wly_gam_sod_krd_uzb_aze_swt_ind_akn_spa_cze_bsq_glc_mlt_dyu_cnt_alb_bos_xho_grk_yor_pan_hun_tsn_igb_est_guj_owc_geo_ger_scr_por_rom_tig_anl_nor_fin_bem_mao_rus_bat_jpn_tml_kor_hin_eng_swa_ben_jav_svk_heb_mly_mnd_swe_ven_ukr_amh_ita_ctl_urd_pol_qcu_mol_afr_mcd_dgb_hau_fre_sid_lit_tag_slo_ewe_arw_tsw_sun_tha_chh_knd_moo_zul_azi_lat_prs_tur_lda_vie_aeg_bam_ses_fbf	-0.126580506765869	-0.29825959122674	0.76617039739803
841	owc_rus_akn_arw_wly_amh_aeg_bos_azi_aze_tsw_tag_ven_prs_svk_bsq_slo_tig_moo_mnd_ukr_ita_bem_rom_dgb_glc_hun_dyu_swa_est_grk_mlt_geo_hin_pan_afr_lat_chh_heb_nor_fin_zul_mly_lit_sun_jpn_tml_kor_mol_scr_tsn_swe_mao_fre_hau_bat_cnt_ger_cic_eng_anl_ben_bul_dut_mcd_qcu_krd_pol_guj_xho_sod_alb_gam_urd_ind_spa_yor_cze_fbf_jav_tha_sid_knd_ewe_lda_tur_por_ctl_uzb_ses_vie_amr_bam_igb_swt	-0.0948425767899368	-0.224184404648748	0.82310559895609
842	heb_slo_tsw_fre_amr_tig_mlt_eng_uzb_azi_zul_mao_fbf_por_alb_bsq_mol_hau_moo_cnt_svk_krd_tsn_arw_swt_swe_fin_dgb_dyu_hun_hin_sid_geo_afr_glc_ctl_cze_wly_sod_mcd_est_bam_mly_rom_bat_jpn_knd_kor_bul_ukr_bem_ger_ind_pan_anl_sun_mnd_dut_igb_grk_chh_ben_pol_rus_guj_qcu_ita_spa_lat_ewe_gam_prs_aeg_bos_tag_scr_xho_urd_ses_jav_tha_amh_tml_swa_ven_tur_lit_nor_aze_akn_vie_owc_lda_cic_yor	0.820316993843098	1.94501507289773	0.0547938732442392
843	amh_nor_swt_ita_gam_wly_sid_lat_uzb_azi_tsn_jav_ses_urd_svk_bsq_rom_sod_swa_mnd_dut_spa_akn_por_fbf_afr_est_dgb_igb_hun_ctl_anl_geo_swe_mol_prs_cze_owc_mlt_glc_fin_zul_mly_mcd_ind_jpn_knd_kor_rus_slo_dyu_arw_mao_grk_tig_sun_cnt_pol_tsw_pan_amr_eng_ben_ukr_bos_qcu_guj_alb_lit_yor_aeg_scr_hau_ger_bat_bul_lda_hin_xho_tag_tha_heb_tml_bem_cic_tur_krd_fre_aze_ewe_vie_chh_bam_moo_ven	-0.295738977220346	-0.699768183573114	0.48581879664021
844	amr_svk_xho_mcd_amh_owc_sid_swe_tur_uzb_ven_mao_ewe_afr_fre_bsq_ben_tig_zul_mnd_dut_grk_ses_ukr_dyu_spa_est_cic_moo_fin_prs_anl_geo_rus_nor_bul_rom_chh_gam_eng_hun_akn_sun_arw_tag_jpn_tml_kor_lat_lit_igb_cze_jav_glc_mlt_mly_cnt_guj_bam_urd_aeg_ita_ger_scr_hin_qcu_ctl_pol_pan_lda_heb_por_wly_alb_ind_slo_tsn_krd_tsw_bat_tha_sod_knd_bem_swa_aze_mol_bos_azi_dgb_vie_hau_swt_fbf_yor	0.783157784659078	1.87169570513552	0.064391806397131
845	aeg_krd_cic_arw_amr_amh_sod_pan_tur_aze_ven_bat_igb_pol_nor_bsq_scr_tig_tsn_cnt_spa_por_dyu_afr_ewe_ukr_hun_bem_xho_fin_lit_gam_geo_prs_bul_glc_ctl_chh_sid_urd_est_yor_mly_dut_ind_jpn_tml_kor_lat_mcd_tsw_ben_sun_rus_owc_tag_mnd_ger_zul_rom_hau_ita_fre_bos_hin_qcu_alb_cze_guj_moo_heb_svk_anl_eng_jav_swe_bam_mol_akn_mao_tha_wly_knd_ses_dgb_uzb_grk_slo_azi_swt_vie_mlt_swa_lda_fbf	0.11974814743646	0.281731581839726	0.778775287699814
846	amh_bul_ven_ita_heb_gam_amr_slo_uzb_aze_igb_bat_tsw_svk_glc_bsq_alb_sod_swa_mnd_nor_fre_akn_lit_swt_hin_est_tsn_dgb_hun_pol_aeg_geo_guj_dut_swe_ukr_hau_owc_ctl_fin_ses_mly_arw_jav_jpn_knd_kor_mcd_afr_lda_grk_tag_krd_chh_sun_cnt_rom_dyu_cze_sid_rus_mol_scr_lat_qcu_prs_bos_ger_yor_wly_spa_anl_eng_ind_por_cic_pan_ewe_mao_tha_mlt_tml_xho_bam_tur_ben_urd_azi_moo_vie_tig_fbf_zul_bem	0.186609560694904	0.439951474922337	0.660993007843689
847	owc_rom_tsn_lit_aeg_sod_tig_pol_aze_azi_lda_bat_fbf_krd_glc_bsq_prs_chh_swa_mnd_ctl_guj_ses_urd_zul_fre_hun_dgb_xho_est_cze_wly_geo_hin_mcd_bos_bul_anl_amr_rus_fin_ewe_jav_spa_tag_jpn_tml_kor_nor_grk_akn_pan_mly_svk_hau_ind_cnt_ita_cic_afr_gam_alb_dut_eng_slo_qcu_ben_lat_swe_igb_amh_ukr_sid_mol_mao_arw_ven_scr_bam_sun_tha_heb_knd_dyu_tsw_tur_por_ger_uzb_bem_vie_mlt_moo_yor_swt	-0.319762650726582	-0.756874542084367	0.451038274510748
848	chh_por_yor_lit_mlt_amr_owc_krd_aze_uzb_zul_sun_akn_grk_cze_bsq_rus_aeg_cic_cnt_scr_svk_igb_arw_tsn_ben_hun_bem_ewe_est_ita_amh_geo_glc_prs_mcd_spa_hau_gam_fre_fin_fbf_mao_alb_jav_jpn_knd_kor_urd_eng_ses_ctl_bat_slo_sod_tag_mnd_bos_moo_pan_anl_nor_bul_dut_swe_qcu_lat_guj_ukr_ven_sid_ger_wly_pol_mly_mol_swt_rom_dgb_ind_tha_heb_tml_tsw_xho_azi_afr_hin_tur_bam_vie_tig_dyu_swa_lda	0.104442423208763	0.245719151343698	0.806441107483535
849	chh_swe_ses_ukr_mlt_anl_hau_glc_tur_uzb_ewe_tag_dgb_ben_krd_bsq_por_wly_yor_mnd_pol_rus_bem_grk_swt_fre_hun_lda_tsw_est_lat_aeg_geo_urd_ita_rom_bul_gam_owc_mol_fin_fbf_sun_afr_mao_jpn_knd_kor_dut_bos_swa_mcd_ind_eng_amh_bat_cnt_spa_bam_slo_heb_arw_cze_ger_pan_qcu_lit_ctl_nor_xho_sod_scr_sid_prs_jav_svk_dyu_alb_ven_mly_tha_amr_tml_cic_moo_aze_hin_guj_azi_tsn_vie_tig_zul_igb_akn	-0.541102881900775	-1.29088983688537	0.199941669818491
850	aeg_grk_lda_krd_amh_sod_owc_fre_uzb_aze_cic_jav_xho_bos_glc_bsq_hin_sid_zul_mnd_lat_urd_bem_afr_moo_ukr_fin_ven_fbf_hun_guj_wly_geo_eng_lit_svk_ctl_mlt_tig_slo_est_bam_tag_dut_bat_jpn_knd_kor_scr_rom_tsw_arw_mao_ita_hau_mly_cnt_pan_swt_mcd_chh_por_spa_alb_ben_qcu_ger_swe_prs_dgb_gam_bul_amr_pol_sun_mol_ewe_cze_tsn_ind_tha_heb_tml_igb_dyu_azi_nor_rus_tur_yor_vie_anl_swa_akn_ses	-0.709269770288318	-1.70042707861007	0.092392544260417
851	anl_grk_cic_alb_sod_gam_heb_mcd_tur_azi_dgb_ind_swa_glc_dut_bsq_ita_mlt_dyu_cnt_slo_ctl_xho_fre_yor_mol_fin_bem_ses_est_guj_hau_geo_lit_hin_spa_eng_wly_amh_urd_hun_igb_sun_nor_tag_jpn_tml_kor_bos_pol_tsn_pan_jav_afr_amr_mao_mnd_scr_moo_rus_sid_svk_ukr_ger_prs_qcu_ben_por_arw_ven_owc_krd_tig_rom_bat_swe_lda_cze_fbf_mly_tha_chh_knd_zul_akn_uzb_lat_bul_aze_tsw_vie_aeg_swt_ewe_bam	-0.601433469626045	-1.4358857655689	0.154389977355635
852	amh_prs_dgb_mcd_aeg_sod_heb_rom_uzb_azi_zul_jav_ewe_ctl_swe_bsq_pol_hau_swt_mnd_bul_spa_ses_krd_tsw_lit_hun_fbf_yor_est_cze_owc_geo_ita_glc_afr_slo_mlt_wly_alb_fin_bem_bat_ben_ind_jpn_tml_kor_por_nor_lda_guj_mly_svk_chh_mao_cnt_grk_xho_fre_gam_ger_urd_arw_rus_qcu_scr_lat_hin_dyu_anl_ukr_amr_eng_tag_mol_igb_dut_cic_sun_tha_tig_knd_moo_ven_tur_bos_pan_aze_akn_vie_sid_tsn_bam_swa	0.410780732914327	0.969197546313278	0.334960500435407
853	sid_dut_bam_lat_hau_chh_mlt_prs_azi_uzb_swt_sun_tsn_alb_guj_bsq_swe_gam_zul_cnt_krd_por_moo_ctl_dgb_pan_hun_lda_bem_est_lit_aeg_geo_bos_ita_mol_rom_wly_amr_slo_fin_ewe_bat_nor_tag_jpn_knd_kor_scr_ger_dyu_mcd_mly_ben_sod_ind_mnd_spa_cic_svk_owc_eng_hin_ukr_cze_qcu_bul_afr_glc_ses_amh_grk_tig_rus_jav_arw_ven_urd_akn_mao_tha_heb_tml_tsw_swa_aze_pol_fre_tur_yor_vie_anl_xho_fbf_igb	-0.620955501812509	-1.48459255138902	0.141033435770027
854	wly_fre_cic_krd_chh_hau_amh_eng_azi_uzb_yor_mao_ven_guj_alb_bsq_swe_sid_akn_cnt_dut_hin_dyu_slo_moo_ger_est_xho_zul_hun_cze_heb_geo_bos_afr_glc_pol_amr_mlt_spa_fin_swt_tag_nor_jav_jpn_tml_kor_urd_svk_swa_rus_sun_mol_owc_bat_mnd_prs_dgb_rom_sod_lat_lit_ctl_ita_qcu_arw_mcd_por_lda_gam_ben_aeg_pan_mly_bul_bam_scr_ses_ind_tha_tig_knd_bem_tsn_aze_ukr_grk_tur_tsw_vie_anl_fbf_igb_ewe	-0.532588282581568	-1.27042379329349	0.207102775005582
855	mlt_lat_tsn_pol_chh_gam_aeg_rus_tur_azi_yor_jav_swt_spa_afr_bsq_eng_sid_ewe_mnd_urd_guj_xho_mcd_tsw_ita_est_akn_bam_fin_svk_anl_geo_krd_dut_swe_prs_amh_owc_glc_hun_cic_tag_bos_mly_jpn_knd_kor_ukr_cze_zul_alb_sun_ben_sod_ind_cnt_grk_dgb_bul_wly_por_ger_pan_lit_qcu_slo_fre_arw_swa_tig_hin_amr_nor_mao_ctl_ses_mol_lda_bat_tha_hau_tml_moo_igb_uzb_rom_scr_aze_bem_vie_heb_ven_dyu_fbf	-0.127594229890795	-0.30110370870583	0.764007589029566
856	amr_slo_cic_ctl_hau_amh_heb_lat_aze_azi_ven_sun_tsw_bos_prs_bsq_urd_wly_swt_cnt_spa_pol_yor_dut_moo_pan_fin_bam_dgb_hun_ben_mlt_geo_scr_svk_lit_alb_sod_owc_fre_est_ses_ind_por_tag_jpn_knd_kor_eng_afr_bem_cze_mly_rom_anl_mao_mnd_guj_igb_glc_chh_mol_nor_krd_ukr_qcu_hin_arw_rus_fbf_aeg_ita_tig_grk_bat_swe_ewe_mcd_akn_jav_tha_sid_tml_lda_swa_tur_bul_ger_uzb_tsn_vie_gam_dyu_zul_xho	0.44981327775432	1.06085685930537	0.291502241480442
857	mlt_rom_tsn_svk_hau_amh_aeg_lat_aze_uzb_ses_tag_lda_fre_guj_bsq_grk_owc_ewe_mnd_cze_por_bam_hin_igb_arw_est_swt_bem_hun_eng_gam_geo_krd_ger_alb_pol_chh_wly_bos_fin_akn_jav_rus_sun_jpn_knd_kor_ukr_ben_dgb_scr_bat_prs_sod_mly_cnt_ctl_dyu_urd_sid_mcd_spa_bul_nor_qcu_slo_afr_pan_swa_tig_mol_heb_ita_mao_glc_yor_lit_tsw_ind_tha_amr_tml_xho_cic_tur_dut_swe_azi_fbf_vie_anl_zul_moo_ven	0.0705730288634883	0.166023252432194	0.868499052479568
858	sid_urd_xho_hin_amr_chh_gam_mol_tur_aze_akn_sun_cic_pan_ctl_bsq_mcd_hau_dgb_mnd_afr_rus_dyu_guj_bem_por_hun_ewe_tsw_est_swe_sod_geo_bos_scr_bul_spa_tig_heb_rom_fin_yor_bat_fre_mly_jpn_tml_kor_glc_grk_swt_ita_jav_slo_amh_tag_cnt_alb_lda_nor_owc_pol_prs_eng_lit_qcu_cze_ger_svk_tsn_mlt_krd_wly_arw_mao_lat_ses_ukr_swa_ind_tha_anl_knd_bam_zul_azi_dut_ben_uzb_moo_vie_aeg_fbf_igb_ven	-0.580130224081977	-1.38428948519807	0.169582580007119
859	amh_rus_ewe_eng_heb_hau_gam_prs_azi_aze_yor_bat_tsw_ukr_cze_bsq_glc_mlt_dyu_mnd_pan_ctl_swt_pol_ses_ger_est_lda_xho_hun_grk_anl_geo_urd_lit_scr_mol_aeg_sid_dut_fin_bam_ind_ita_mao_jpn_tml_kor_fre_mcd_swa_afr_jav_por_chh_sun_cnt_nor_akn_swe_sod_alb_ben_svk_rom_qcu_guj_bos_arw_bem_tig_hin_wly_krd_tag_slo_moo_spa_tsn_mly_tha_owc_knd_ven_dgb_uzb_lat_bul_tur_cic_vie_amr_fbf_igb_zul	-0.514760823981627	-1.22688772954698	0.222961739706199
860	gam_cze_bem_prs_sod_owc_chh_dut_azi_aze_cic_bat_xho_ben_guj_bsq_pol_amh_bam_mnd_ger_ukr_zul_mol_tsw_slo_hun_igb_lda_est_krd_tig_geo_alb_scr_fre_eng_wly_hau_ctl_fin_swa_tag_arw_sun_jpn_knd_kor_por_lit_swt_bul_mao_mcd_aeg_jav_cnt_afr_dgb_rus_anl_urd_pan_bos_rom_qcu_nor_lat_grk_ven_mlt_svk_amr_hin_ind_ita_ses_glc_moo_mly_tha_sid_tml_tsn_fbf_uzb_swe_spa_tur_akn_vie_heb_dyu_yor_ewe	0.22313033840387	0.525296334825023	0.600627364028068
861	gam_cze_akn_slo_chh_mlt_anl_ger_uzb_azi_dyu_mao_bem_mcd_urd_bsq_mol_sid_tsw_mnd_prs_rus_cic_arw_zul_nor_hun_ewe_swt_fin_guj_aeg_geo_lat_lit_pol_bos_tig_sod_por_est_bam_mly_hin_bat_jpn_tml_kor_ben_spa_yor_fre_tag_krd_wly_sun_cnt_scr_moo_swe_amr_bul_rom_ctl_alb_qcu_dut_afr_ita_dgb_amh_grk_hau_pan_ind_ukr_igb_eng_swa_jav_tha_owc_knd_ses_xho_tur_svk_glc_aze_lda_vie_heb_tsn_fbf_ven	-0.257648826372721	-0.610263296282019	0.543175808201346
862	chh_ukr_tsn_glc_hau_aeg_gam_mol_aze_azi_akn_jav_dyu_afr_ben_bsq_mcd_heb_swt_mnd_prs_swe_ses_lat_zul_hin_hun_swa_ven_fin_cze_wly_geo_ita_guj_krd_ger_owc_sid_fre_est_igb_mao_lit_mly_jpn_tml_kor_pol_eng_dgb_alb_tag_grk_mlt_sun_cnt_slo_ewe_rom_amr_nor_urd_scr_spa_qcu_svk_arw_bul_bam_sod_pan_amh_ctl_ind_rus_xho_dut_bem_bat_tha_anl_knd_yor_fbf_tur_bos_por_uzb_cic_vie_tig_lda_tsw_moo	0.298802112109924	0.705594403179847	0.482204081197125
863	wly_svk_akn_mcd_mlt_aeg_owc_rus_tur_aze_igb_bat_tsn_mol_krd_bsq_dut_heb_swa_cnt_fre_lit_dyu_pol_moo_prs_hun_yor_cic_fin_spa_sid_geo_scr_bos_slo_lat_hau_gam_bul_est_dgb_mly_ger_tag_jpn_knd_kor_ukr_pan_lda_rom_ind_arw_chh_mao_mnd_grk_tsw_ben_tig_eng_por_hin_guj_qcu_urd_swe_nor_zul_anl_alb_amh_cze_sun_ctl_bam_glc_fbf_jav_tha_amr_tml_ewe_ven_azi_ita_afr_uzb_xho_vie_sod_ses_swt_bem	-0.372595987111182	-0.882860546351929	0.379588035542394
864	hau_ukr_dgb_mol_tig_wly_aeg_hin_uzb_tur_ven_mao_lda_fre_rus_bsq_prs_sid_ewe_mnd_rom_krd_moo_slo_cic_glc_est_tsw_swt_hun_por_heb_geo_bul_svk_lit_ita_gam_anl_eng_fin_zul_bat_nor_mly_jpn_knd_kor_arw_alb_dyu_ben_tag_swe_chh_ind_cnt_ger_akn_spa_amr_afr_pol_urd_lat_qcu_pan_scr_ctl_ses_mlt_guj_owc_grk_jav_bos_bam_cze_swa_sun_tha_sod_tml_igb_yor_azi_mcd_dut_aze_xho_vie_amh_bem_fbf_tsn	-0.390602005747655	-0.925881600708602	0.356903946248777
865	gam_svk_bem_cze_wly_mlt_tig_fre_aze_azi_zul_bat_tsw_afr_pol_bsq_arw_owc_xho_mnd_rus_por_tsn_alb_moo_lat_est_ven_swt_fin_dut_heb_geo_rom_swe_mol_prs_anl_amh_bul_hun_ewe_tag_grk_jav_jpn_knd_kor_hin_eng_yor_mcd_sun_ctl_hau_mao_cnt_pan_igb_scr_chh_lit_glc_ger_ukr_qcu_spa_urd_krd_cic_sod_slo_amr_guj_mly_nor_dyu_ben_lda_ind_tha_sid_tml_dgb_swa_tur_bos_ita_uzb_bam_vie_aeg_ses_akn_fbf	-0.478019939173962	-1.13732807691636	0.258322972817079
866	amr_bul_bam_cze_anl_tig_sod_slo_aze_azi_ses_mao_cic_alb_hin_bsq_rus_sid_moo_mnd_por_lat_fbf_swe_zul_guj_hun_bem_tsn_est_pol_owc_geo_grk_krd_ger_glc_aeg_mlt_prs_fin_igb_mly_dut_sun_jpn_tml_kor_mol_scr_akn_mcd_tag_ben_amh_ind_cnt_pan_xho_svk_gam_lit_ukr_rom_bos_qcu_fre_ctl_nor_swt_heb_spa_chh_ita_bat_afr_yor_urd_dyu_jav_tha_hau_knd_ewe_ven_uzb_arw_eng_tur_tsw_vie_wly_dgb_swa_lda	0.120580126233678	0.283814383402192	0.777183525922322
867	wly_ctl_cic_ben_amr_gam_tig_ger_azi_uzb_moo_mao_zul_ukr_pol_bsq_ita_hau_xho_mnd_grk_por_swa_guj_tsw_swe_hun_bam_fbf_est_mcd_anl_geo_dut_svk_mol_cze_sod_aeg_arw_fin_dyu_sun_eng_bat_jpn_tml_kor_pan_nor_bem_hin_ind_krd_mlt_mly_cnt_afr_dgb_urd_sid_spa_rom_alb_rus_qcu_prs_scr_glc_ven_chh_lat_owc_bul_jav_fre_swt_slo_akn_tag_tha_amh_knd_lda_yor_aze_lit_bos_tur_ewe_vie_heb_tsn_ses_igb	-0.21260708131688	-0.502673551709475	0.616382100739205
868	aeg_bul_ewe_ben_heb_amh_sod_bos_aze_uzb_tsn_bat_bem_krd_pol_bsq_grk_owc_lda_mnd_glc_mol_swt_swe_bam_prs_fin_ses_ven_hun_ukr_anl_geo_hin_nor_arw_ctl_sid_amr_ger_est_igb_sun_rom_tag_jpn_tml_kor_mcd_por_yor_urd_mly_guj_mlt_ind_cnt_slo_fbf_alb_wly_eng_lit_afr_cze_qcu_rus_ita_spa_moo_gam_scr_chh_svk_mao_lat_akn_dut_tsw_jav_tha_tig_knd_dyu_cic_azi_fre_pan_tur_zul_vie_hau_xho_dgb_swa	-0.709037479008821	-1.70109517888526	0.0922665310964438
869	tig_swe_dyu_pol_anl_mlt_heb_ger_aze_azi_xho_mao_igb_grk_dut_bsq_alb_wly_tsn_cnt_mol_slo_moo_nor_akn_pan_fin_swa_swt_hun_mcd_sod_geo_por_scr_svk_arw_owc_chh_krd_est_tsw_jav_rus_sun_jpn_knd_kor_spa_ben_bem_afr_ind_lit_sid_bat_mnd_bos_cic_ita_gam_glc_rom_prs_guj_qcu_hin_eng_ukr_fbf_amh_bul_aeg_cze_mly_urd_yor_lat_ven_tag_tha_amr_tml_bam_dgb_uzb_fre_ctl_tur_zul_vie_hau_lda_ses_ewe	-0.289389567379599	-0.684239091859013	0.495525749292614
870	wly_pan_ses_ukr_aeg_sod_mlt_ben_uzb_aze_xho_bat_swt_lat_ctl_bsq_bos_amh_akn_mnd_lit_ita_bem_swe_tsw_pol_est_dgb_bam_fin_spa_sid_geo_krd_slo_mol_scr_owc_gam_glc_hun_tsn_tag_dut_sun_jpn_tml_kor_fre_grk_ven_ger_mao_hin_chh_mly_cnt_alb_igb_arw_hau_bul_rus_urd_mcd_qcu_svk_por_guj_lda_amr_rom_tig_afr_ind_cze_yor_nor_dyu_jav_tha_anl_knd_zul_fbf_azi_eng_prs_tur_moo_vie_heb_swa_ewe_cic	0.224325959123639	0.528367654372537	0.598502796558026
871	heb_prs_swa_ctl_chh_sid_owc_fre_uzb_azi_moo_tag_igb_swe_mol_bsq_ben_hau_lda_mnd_scr_urd_cic_rus_yor_dut_est_dyu_ven_hun_grk_sod_geo_lit_alb_pan_ger_wly_anl_cze_fin_xho_bat_eng_mly_jpn_knd_kor_guj_glc_fbf_pol_ind_por_gam_jav_cnt_hin_swt_arw_amh_ita_bul_rom_lat_qcu_bos_krd_nor_dgb_amr_afr_tig_spa_mao_svk_tsn_slo_bem_sun_tha_aeg_tml_tsw_ses_tur_mcd_ukr_aze_zul_vie_mlt_akn_ewe_bam	-0.784356287326636	-1.88355177826598	0.0627502809534447
872	wly_urd_yor_rom_amr_heb_tig_nor_azi_tur_dyu_ind_xho_swe_ger_bsq_prs_hau_tsw_mnd_arw_cze_bem_afr_moo_guj_hun_ses_swt_fin_hin_sod_geo_scr_pan_por_krd_gam_anl_bos_est_swa_sun_bul_mly_jpn_tml_kor_rus_ben_bam_alb_mao_ctl_sid_tag_cnt_lit_tsn_spa_owc_slo_svk_grk_mcd_qcu_mol_eng_ukr_zul_amh_dut_mlt_ita_bat_fre_ven_lat_fbf_jav_tha_chh_knd_akn_lda_uzb_glc_pol_aze_igb_vie_aeg_cic_dgb_ewe	-0.461485537065543	-1.09667988977327	0.275612979975885
873	sid_pol_xho_krd_wly_gam_anl_lit_tur_uzb_cic_jav_ven_dut_eng_bsq_por_hau_dgb_cnt_guj_lat_dyu_ita_yor_arw_est_swt_akn_fin_bul_tig_geo_scr_prs_afr_hin_mlt_owc_fre_hun_ewe_ind_alb_mao_jpn_tml_kor_ctl_ben_swa_nor_mly_ukr_amr_tag_mnd_mcd_bam_grk_chh_svk_glc_ger_slo_qcu_mol_pan_cze_igb_amh_bos_heb_swe_bat_urd_lda_rus_tsw_sun_tha_sod_knd_tsn_fbf_azi_spa_rom_aze_zul_vie_aeg_bem_ses_moo	-0.140175692635275	-0.330743054433347	0.741582581243183
874	tig_afr_cic_spa_sid_owc_aeg_mcd_tur_uzb_ven_mao_akn_lat_ben_bsq_ger_amh_tsn_mnd_guj_eng_igb_bos_ses_arw_fin_lda_dgb_est_scr_sod_geo_por_ita_urd_glc_gam_wly_rus_hun_bam_bat_ctl_sun_jpn_knd_kor_ukr_slo_bem_nor_tag_bul_chh_jav_cnt_mol_moo_swe_heb_pol_lit_pan_grk_qcu_prs_dut_cze_zul_mlt_alb_hau_svk_ind_hin_swt_fre_swa_mly_tha_anl_tml_xho_ewe_aze_krd_rom_azi_yor_vie_amr_fbf_tsw_dyu	-0.268487225117998	-0.634920128117978	0.52703949657393
875	sid_lit_zul_pol_owc_amh_anl_ben_aze_uzb_fbf_bat_ses_slo_spa_bsq_por_chh_lda_mnd_guj_bos_akn_alb_tsw_grk_fin_bem_tsn_est_prs_hau_geo_eng_urd_krd_bul_mlt_gam_rus_hun_swa_jav_ger_ind_jpn_tml_kor_swe_mcd_moo_glc_sun_fre_heb_mao_cnt_arw_dgb_rom_sod_hin_ctl_ita_scr_qcu_svk_cze_mol_yor_wly_ukr_aeg_pan_mly_nor_cic_dut_dyu_tag_tha_amr_knd_xho_ven_azi_afr_lat_tur_ewe_vie_tig_bam_igb_swt	0.0260828415708828	0.0613633274988556	0.951201539951254
876	aeg_rom_cic_dut_gam_sod_wly_bos_aze_tur_igb_bat_dgb_prs_hin_bsq_pol_tig_ewe_cnt_bul_grk_dyu_pan_zul_mcd_est_swa_tsn_fin_ctl_amh_geo_ger_svk_arw_alb_hau_owc_nor_hun_lda_sun_swe_jav_jpn_tml_kor_guj_rus_fbf_scr_ind_slo_anl_mao_mnd_lit_akn_ben_chh_por_fre_lat_cze_qcu_spa_ita_mol_bem_mlt_krd_sid_ukr_tag_urd_bam_afr_ven_mly_tha_amr_knd_moo_tsw_uzb_eng_glc_azi_swt_vie_heb_ses_xho_yor	-0.338554421324459	-0.801770446029357	0.424729668334674
877	chh_dut_lda_afr_tig_sid_hau_ukr_aze_tur_igb_tag_yor_nor_bos_bsq_eng_amr_zul_cnt_por_lit_bam_urd_akn_spa_hun_cic_bem_fin_prs_mlt_geo_ita_fre_swe_alb_anl_heb_ben_est_ewe_mao_arw_ind_jpn_knd_kor_slo_scr_moo_ctl_mly_rom_wly_jav_mnd_ger_ses_rus_owc_pan_grk_pol_glc_qcu_bul_mcd_mol_fbf_sod_guj_amh_hin_bat_cze_ven_svk_dgb_sun_tha_aeg_tml_swa_tsn_azi_lat_krd_uzb_swt_vie_gam_xho_tsw_dyu	-0.472405852163454	-1.12303505718947	0.264313411903772
878	gam_spa_moo_pol_aeg_amr_tig_rom_tur_aze_dgb_sun_swa_ukr_arw_bsq_mol_owc_zul_mnd_ben_lit_tsw_ger_tsn_por_fin_dyu_cic_hun_eng_hau_geo_alb_nor_scr_rus_sod_amh_fre_est_bem_ind_urd_bat_jpn_knd_kor_pan_bos_lda_svk_mly_krd_sid_jav_cnt_bul_bam_afr_heb_prs_ctl_ita_guj_qcu_cze_hin_grk_swt_chh_slo_wly_glc_mao_lat_fbf_mcd_akn_tag_tha_mlt_tml_ewe_xho_uzb_dut_swe_azi_ven_vie_anl_yor_ses_igb	-0.525297111823517	-1.2541108020976	0.212944835091593
879	anl_nor_dgb_lat_tig_amh_sod_alb_aze_azi_cic_mly_fbf_bos_cze_bsq_arw_chh_xho_cnt_pol_dut_swa_rom_ven_bul_fin_igb_swt_est_afr_sid_geo_urd_rus_svk_ger_amr_wly_krd_hun_dyu_mao_ctl_tag_jpn_tml_kor_ben_guj_tsn_glc_jav_pan_gam_bat_mnd_lit_ses_hin_owc_slo_spa_mcd_swe_qcu_mol_ukr_fre_yor_hau_ita_aeg_prs_sun_por_zul_grk_akn_ind_tha_heb_knd_bam_bem_tur_scr_eng_uzb_moo_vie_mlt_lda_ewe_tsw	-0.0294383249795779	-0.0693891029113746	0.944828885070398
880	aeg_svk_fbf_ctl_owc_amh_sod_rom_azi_aze_swa_bat_ses_guj_cze_bsq_spa_chh_ven_cnt_rus_dut_dyu_mcd_cic_bul_hun_yor_xho_est_prs_tig_geo_nor_alb_lat_bos_gam_wly_urd_fin_ewe_sun_slo_jav_jpn_tml_kor_mol_arw_lda_glc_mao_pan_heb_ind_mnd_ger_dgb_scr_hau_pol_grk_ukr_eng_qcu_krd_hin_por_tsw_mlt_afr_anl_lit_tag_fre_bem_ben_akn_mly_tha_sid_knd_swt_tsn_uzb_ita_swe_tur_zul_vie_amr_bam_moo_igb	-0.292949092104986	-0.692678961130877	0.490237125942769
881	aeg_prs_lda_ita_chh_tig_anl_svk_uzb_azi_dgb_mly_yor_lit_ukr_bsq_rom_wly_bam_mnd_grk_por_cic_krd_moo_hin_hun_akn_zul_fin_fre_mlt_geo_cze_dut_lat_spa_sod_amh_ben_est_igb_bat_arw_jav_jpn_tml_kor_slo_eng_swa_ctl_sun_rus_hau_mao_cnt_ger_tsw_guj_amr_swe_mol_nor_urd_qcu_bul_bos_pol_ven_sid_afr_gam_scr_ind_alb_ses_mcd_bem_tag_tha_owc_knd_tsn_dyu_aze_glc_pan_tur_ewe_vie_heb_fbf_xho_swt	-0.570560654359018	-1.36148565904378	0.17664967019406
882	anl_mol_bem_scr_aeg_tig_sid_pan_aze_azi_bam_jav_cic_arw_dut_bsq_rom_mlt_tsn_cnt_bul_por_akn_spa_lda_glc_hun_ewe_swt_est_prs_wly_geo_mcd_nor_rus_cze_amr_owc_eng_fin_zul_mao_guj_ind_jpn_tml_kor_pol_lat_ses_ita_bat_hin_sod_tag_mnd_afr_ven_fre_heb_swe_ukr_alb_krd_qcu_svk_bos_lit_igb_chh_slo_amh_ctl_mly_ben_swa_grk_dyu_sun_tha_gam_knd_fbf_tsw_tur_ger_urd_uzb_xho_vie_hau_dgb_moo_yor	-0.404250809088935	-0.958944599090753	0.340073077786988
883	sid_scr_ven_hin_gam_amr_anl_ukr_aze_uzb_zul_bat_tsw_swe_lit_bsq_ben_sod_bam_mnd_svk_pan_dgb_pol_ses_bul_fin_igb_swt_hun_glc_owc_geo_por_slo_alb_eng_aeg_hau_dut_est_dyu_mly_mol_ind_jpn_knd_kor_ctl_guj_xho_cze_sun_nor_tig_mao_cnt_urd_akn_lat_chh_krd_ger_rus_mcd_qcu_prs_fre_spa_swa_mlt_afr_amh_grk_jav_ita_tsn_arw_lda_tag_tha_wly_tml_yor_ewe_tur_bos_rom_azi_fbf_vie_heb_cic_moo_bem	-0.629304555731242	-1.50288624642928	0.136256573321074
884	owc_alb_xho_krd_mlt_amr_gam_ukr_aze_tur_bem_tag_dyu_rus_mcd_bsq_lit_chh_ewe_mnd_fre_cze_swa_guj_swt_rom_est_akn_ses_fin_arw_sid_geo_ger_afr_ben_hin_heb_amh_swe_hun_cic_jav_spa_sun_jpn_tml_kor_bul_por_moo_nor_mly_pan_sod_bat_cnt_urd_fbf_grk_anl_mol_ctl_lat_bos_qcu_glc_slo_eng_zul_aeg_dut_tig_prs_ind_ita_tsw_pol_bam_mao_tha_hau_knd_tsn_dgb_uzb_svk_scr_azi_yor_vie_wly_ven_igb_lda	0.346814209302777	0.81736464976837	0.415809144411925
885	wly_guj_dgb_cze_sod_gam_amh_eng_azi_uzb_tsn_mao_yor_nor_svk_bsq_mol_hau_igb_mnd_lit_swe_xho_glc_swa_scr_est_ses_swt_fin_ukr_sid_geo_arw_lat_hin_spa_amr_chh_prs_hun_lda_tag_afr_ind_jpn_tml_kor_ben_mcd_ewe_por_jav_ger_owc_bat_cnt_alb_cic_ctl_aeg_ita_bos_grk_pan_qcu_fre_rom_dut_tsw_mlt_slo_tig_bul_sun_rus_ven_krd_dyu_mly_tha_heb_knd_bem_bam_aze_pol_urd_tur_akn_vie_anl_moo_zul_fbf	-0.179446778597331	-0.424003725324974	0.672542235118967
886	gam_ger_ses_scr_tig_anl_amh_grk_azi_tur_swt_mly_swa_rom_bul_bsq_pan_wly_tsw_cnt_ita_fre_moo_krd_bam_ctl_hun_yor_lda_est_slo_aeg_geo_glc_mcd_pol_lit_hau_mlt_ben_fin_dyu_tag_hin_jav_jpn_tml_kor_guj_swe_tsn_nor_bat_prs_sid_mao_mnd_bos_zul_mol_amr_rus_spa_urd_eng_qcu_svk_alb_dut_xho_heb_ukr_chh_afr_ind_por_fbf_arw_dgb_sun_tha_sod_knd_cic_bem_uzb_lat_cze_aze_akn_vie_owc_igb_ewe_ven	-0.242257611116423	-0.573556195877023	0.567652591387819
887	amh_krd_dyu_scr_mlt_hau_aeg_glc_azi_tur_bem_ind_tsn_bul_hin_bsq_prs_wly_ses_cnt_lat_ukr_bam_swe_akn_nor_est_dgb_swa_fin_ger_anl_geo_spa_dut_pol_urd_heb_sid_lit_hun_cic_bat_rom_mao_jpn_knd_kor_mcd_fre_lda_ita_sun_bos_tig_mly_mnd_eng_zul_svk_gam_pan_por_ben_afr_qcu_cze_ctl_alb_ewe_sod_slo_amr_mol_tag_grk_fbf_arw_xho_jav_tha_chh_tml_tsw_igb_aze_rus_guj_uzb_moo_vie_owc_yor_ven_swt	-0.234535387579945	-0.554440467223222	0.580608329036461
888	wly_mol_tsn_prs_gam_tig_aeg_bul_tur_azi_akn_mly_moo_arw_lat_bsq_krd_mlt_dgb_mnd_rom_ben_zul_ger_fbf_guj_est_tsw_ven_hun_por_owc_geo_ctl_fre_scr_slo_sid_amh_alb_fin_cic_bat_rus_ind_jpn_knd_kor_ita_bos_ses_swe_jav_spa_anl_mao_cnt_ukr_bam_nor_sod_urd_lit_svk_pan_qcu_pol_glc_grk_bem_amr_eng_chh_cze_sun_hin_swa_afr_ewe_tag_tha_heb_tml_dyu_igb_uzb_mcd_dut_aze_swt_vie_hau_lda_xho_yor	-0.828336138791736	-2.00061754642262	0.0483494040115758
889	anl_lit_tsw_ben_aeg_tig_owc_slo_azi_uzb_bam_mao_fbf_pol_scr_bsq_pan_sod_zul_cnt_nor_ger_lda_ctl_dyu_bos_est_dgb_tsn_hun_arw_heb_geo_afr_krd_rus_fre_sid_hau_lat_fin_swt_tag_eng_jav_jpn_tml_kor_por_swe_igb_bul_bat_rom_amh_ind_mnd_ita_moo_grk_gam_hin_glc_dut_spa_qcu_guj_prs_mcd_yor_amr_alb_wly_cze_sun_ukr_ewe_svk_cic_mly_tha_chh_knd_xho_bem_aze_urd_mol_tur_swa_vie_mlt_akn_ven_ses	-0.610316132293717	-1.45777434292465	0.148271428905709
890	sod_ita_dyu_prs_gam_anl_amh_dut_azi_aze_akn_tag_ewe_bos_arw_bsq_eng_tig_ven_cnt_afr_ukr_lda_slo_dgb_spa_est_swt_igb_fin_nor_heb_geo_lat_grk_mol_mcd_amr_mlt_urd_hun_xho_mao_svk_bat_jpn_tml_kor_ctl_glc_bam_bul_sun_alb_owc_mly_mnd_cze_tsn_ger_hau_por_scr_ben_fre_qcu_swe_hin_pol_bem_aeg_krd_wly_guj_jav_rus_zul_pan_tsw_ind_tha_sid_knd_fbf_moo_tur_lit_rom_uzb_ses_vie_chh_yor_swa_cic	-0.270493565069908	-0.640208158120353	0.523611473168703
891	chh_lat_cic_pan_wly_anl_tig_ukr_azi_aze_yor_mly_tsn_ben_rus_bsq_swe_gam_dyu_cnt_prs_ctl_ewe_ita_fbf_afr_hun_swa_zul_fin_slo_amr_geo_dut_spa_mol_ger_owc_sid_mcd_est_tsw_mao_scr_sun_jpn_knd_kor_krd_guj_lda_eng_tag_alb_sod_jav_mnd_nor_akn_svk_heb_por_glc_hin_cze_qcu_pol_lit_urd_swt_hau_fre_amh_arw_bat_bos_dgb_grk_bem_ind_tha_aeg_tml_bam_xho_uzb_rom_bul_tur_igb_vie_mlt_ven_ses_moo	-0.0357720760127617	-0.0842624010071478	0.933028925991568
892	aeg_krd_akn_ukr_amr_mlt_chh_spa_tur_uzb_dgb_bat_bem_bos_bul_bsq_rus_heb_ses_cnt_fre_por_xho_ita_dyu_ben_fin_bam_cic_hun_pan_amh_geo_eng_nor_mol_glc_anl_tig_arw_est_zul_ind_urd_tag_jpn_knd_kor_grk_pol_tsw_dut_mly_ctl_sod_mao_mnd_slo_igb_scr_owc_svk_alb_lit_rom_qcu_prs_hin_guj_swa_hau_afr_gam_lat_sun_mcd_yor_ger_swt_jav_tha_sid_tml_moo_ven_aze_cze_swe_azi_ewe_vie_wly_lda_tsn_fbf	-0.756810049636018	-1.81971111567279	0.0720202750704717
893	sid_mol_ses_bul_hau_tig_heb_ger_tur_uzb_ewe_bat_tsw_scr_svk_bsq_slo_wly_swt_mnd_ita_krd_igb_alb_lda_pan_fin_fbf_moo_hun_prs_gam_geo_eng_lit_bos_fre_sod_mlt_urd_est_bem_tag_cze_ind_jpn_tml_kor_guj_hin_bam_mcd_mao_spa_owc_mly_cnt_arw_tsn_afr_amr_dut_lat_ben_rus_qcu_glc_ukr_swe_ven_aeg_nor_amh_pol_jav_grk_zul_por_dyu_sun_tha_chh_knd_swa_akn_azi_rom_ctl_aze_yor_vie_anl_xho_dgb_cic	-0.527365608766089	-1.25677741910134	0.21198167726682
894	wly_nor_fbf_por_mlt_heb_amh_spa_azi_aze_cic_sun_lda_fre_krd_bsq_hin_aeg_bem_cnt_pol_urd_igb_svk_xho_mcd_est_ewe_ses_fin_glc_chh_geo_scr_eng_mol_bul_sid_sod_ukr_hun_tsw_tag_pan_mao_jpn_tml_kor_afr_lat_swt_alb_mly_guj_tig_jav_mnd_rom_dyu_swe_amr_arw_ctl_slo_grk_qcu_lit_cze_ger_bam_anl_bos_owc_dut_ind_rus_ven_ben_zul_bat_tha_hau_knd_moo_akn_uzb_prs_ita_tur_tsn_vie_gam_dgb_swa_yor	0.19536394619181	0.459774876746203	0.64675086692456
895	mlt_bul_xho_slo_heb_owc_tig_nor_uzb_aze_dyu_sun_moo_ben_dut_bsq_pan_hau_yor_cnt_scr_arw_swt_guj_bem_mcd_fin_zul_dgb_est_prs_aeg_geo_ger_ukr_swe_spa_wly_sid_por_hun_tsw_bat_lit_ind_jpn_tml_kor_svk_rus_tsn_lat_tag_pol_sod_mao_mnd_ita_akn_ctl_amr_alb_cze_urd_hin_qcu_fre_bos_rom_ses_chh_grk_anl_afr_mly_krd_swa_eng_bam_jav_tha_amh_knd_lda_ewe_tur_glc_mol_azi_cic_vie_gam_ven_igb_fbf	-0.214246562435978	-0.506491645250205	0.61371023642807
896	anl_ger_igb_hin_mlt_sod_tig_afr_aze_uzb_tsw_sun_ses_scr_lit_bsq_ita_chh_bem_mnd_por_alb_ewe_arw_xho_bul_hun_dyu_cic_fin_urd_heb_geo_dut_ben_swe_mcd_aeg_hau_grk_est_swa_mao_ctl_tag_jpn_knd_kor_rus_fre_fbf_pan_ind_lat_amh_bat_cnt_krd_lda_pol_owc_slo_glc_eng_ukr_qcu_cze_guj_bos_swt_sid_nor_amr_rom_jav_prs_akn_mol_yor_mly_tha_wly_tml_ven_bam_tur_svk_spa_azi_tsn_vie_gam_moo_dgb_zul	-0.011269069422874	-0.0265511542861142	0.978874623441152
897	amh_afr_igb_hin_sod_anl_amr_prs_uzb_aze_yor_mao_xho_ukr_urd_bsq_mol_hau_swt_mnd_glc_svk_ses_fre_moo_pol_hun_dgb_lda_fin_spa_aeg_geo_dut_arw_scr_ita_heb_gam_mcd_est_akn_sun_cze_ind_jpn_tml_kor_swe_nor_bem_eng_mly_bul_owc_tag_cnt_krd_cic_ger_chh_lit_slo_ctl_rus_qcu_rom_ben_lat_tsw_mlt_alb_wly_pan_jav_bos_swa_grk_ven_bat_tha_tig_knd_bam_ewe_azi_por_guj_tur_fbf_vie_sid_zul_dyu_tsn	-0.697110144993393	-1.67387628685519	0.0975151600080097
898	amr_scr_moo_ger_tig_hau_chh_svk_uzb_aze_swa_tag_ses_ita_mcd_bsq_lit_wly_yor_cnt_hin_rus_ven_eng_cic_spa_hun_swt_dyu_fin_slo_sid_geo_pan_bos_cze_ukr_aeg_gam_krd_est_bam_sun_nor_jav_jpn_tml_kor_ctl_ben_tsw_bul_mao_urd_sod_ind_mnd_arw_akn_mol_amh_rom_pol_grk_dut_qcu_por_glc_guj_dgb_owc_fre_heb_swe_mly_prs_tsn_afr_zul_bat_tha_mlt_knd_ewe_igb_azi_lat_alb_tur_bem_vie_anl_xho_lda_fbf	-0.389623074499155	-0.924583693240742	0.357575354902566
899	sid_rus_tsw_rom_heb_tig_hau_mcd_azi_uzb_swa_ind_ven_afr_ctl_bsq_grk_aeg_ewe_mnd_ben_alb_xho_swe_swt_guj_fin_bam_lda_est_svk_wly_geo_arw_krd_nor_pol_amr_owc_fre_hun_akn_mao_bos_sun_jpn_tml_kor_slo_eng_moo_mol_tag_dut_sod_mly_cnt_lat_zul_ita_chh_bul_cze_lit_por_qcu_ger_pan_glc_tsn_gam_hin_mlt_prs_bat_urd_yor_scr_dyu_jav_tha_amh_knd_dgb_ses_aze_spa_ukr_tur_igb_vie_anl_bem_cic_fbf	-0.350532090364977	-0.829952350973166	0.40869112740676
900	anl_bos_bam_bul_aeg_sod_mlt_glc_tur_aze_yor_mao_moo_dut_krd_bsq_lit_wly_fbf_mnd_lat_afr_xho_prs_dgb_swe_est_ses_ewe_fin_spa_chh_geo_rus_fre_ger_alb_tig_hau_pol_hun_cic_tag_rom_jav_jpn_knd_kor_ctl_slo_dyu_ukr_mly_ita_owc_bat_cnt_arw_zul_mcd_amh_pan_mol_nor_urd_qcu_scr_grk_ben_swt_gam_eng_sid_cze_sun_svk_igb_por_akn_ind_tha_amr_tml_swa_bem_uzb_hin_guj_azi_ven_vie_heb_tsw_lda_tsn	-0.585054492046897	-1.39665748280012	0.165840827895098
901	anl_ger_tsw_rus_tig_wly_gam_spa_azi_aze_swt_mly_igb_ukr_rom_bsq_krd_aeg_zul_mnd_glc_urd_akn_bul_fbf_guj_fin_swa_moo_est_mcd_amr_geo_pol_eng_nor_grk_amh_sid_lit_hun_tsn_bat_mol_tag_jpn_knd_kor_scr_swe_lda_slo_jav_hin_owc_ind_cnt_bos_bem_lat_sod_pan_afr_ita_por_qcu_arw_svk_alb_xho_hau_ben_mlt_ctl_sun_prs_yor_cze_ven_mao_tha_heb_tml_cic_ewe_uzb_fre_dut_tur_ses_vie_chh_dgb_dyu_bam	-0.0840083683422013	-0.1981333600354	0.843373183395155
[truncated: 99 more rows]
