# Supplementary material for: Future Tense and Economic Decisions: Controlling for Cultural Evolution
Source: PLoS One. 2015 Jul 17;10(7):e0132145. doi: 10.1371/journal.pone.0132145 (PMC4506144; doi:10.1371/journal.pone.0132145)
Supplement: S8 Appendix — See README files within the various sub-folders. (ZIP) [file pone.0132145.s008.zip › S3_Code/Residuals_new/PGLS/PermuteResults/permute_B_SavingsWITHINFAM_13000.csv]

	ftr	r	t	p
1	mlt_eng_igb_por_owc_wly_chh_ben_azi_aze_akn_tag_lda_ita_slo_bsq_rus_sid_ewe_cnt_lit_spa_moo_ctl_fbf_scr_est_swt_bem_fin_urd_anl_geo_pan_hin_bos_ger_tig_sod_lat_hun_tsn_bat_nor_mly_jpn_tml_kor_cze_krd_bam_alb_sun_dut_gam_mao_mnd_bul_dgb_fre_hau_arw_mcd_svk_mol_qcu_grk_prs_rom_tsw_aeg_pol_amr_ukr_ind_glc_yor_swe_swa_jav_tha_amh_knd_ses_ven_uzb_guj_afr_tur_zul_vie_heb_xho_cic_dyu	-0.162711348818717	-0.384564452383555	0.701438119972473
2	wly_krd_swt_swe_amh_mlt_sid_ukr_uzb_azi_moo_mly_zul_lat_rus_bsq_guj_hau_fbf_mnd_pan_pol_tsw_ctl_cic_bul_est_ven_dyu_hun_grk_owc_geo_svk_mol_slo_por_heb_sod_cze_fin_dgb_ind_mcd_mao_jpn_knd_kor_eng_ben_bem_ita_tag_rom_aeg_jav_cnt_nor_yor_arw_amr_bos_spa_prs_lit_qcu_ger_afr_dut_swa_chh_glc_gam_scr_bat_alb_ewe_urd_ses_sun_tha_tig_tml_bam_igb_tur_fre_hin_aze_tsn_vie_anl_xho_akn_lda	-0.354489337170864	-0.84002599121145	0.403048195522126
3	anl_swe_moo_ger_amh_mlt_amr_alb_aze_tur_tsn_ind_dyu_cze_grk_bsq_rus_aeg_swa_mnd_arw_ctl_swt_por_fbf_bul_est_bam_cic_hun_dut_wly_geo_bos_guj_hin_krd_sid_sod_slo_fin_ses_sun_nor_jav_jpn_knd_kor_fre_prs_akn_lat_bat_ita_heb_tag_cnt_lit_tsw_pan_tig_svk_mol_afr_pol_qcu_urd_eng_ukr_bem_hau_mcd_gam_ben_mly_scr_dgb_spa_ewe_mao_tha_chh_tml_zul_xho_azi_glc_rom_uzb_igb_vie_owc_lda_yor_ven	-0.552707377161172	-1.3157120524125	0.191504944293982
4	sod_spa_akn_fre_hau_aeg_heb_afr_azi_uzb_moo_sun_swt_arw_nor_bsq_urd_sid_lda_mnd_lit_glc_dyu_dut_igb_swe_fin_bem_cic_hun_scr_anl_geo_krd_grk_mol_cze_amr_wly_bul_est_ses_tag_ben_mly_jpn_tml_kor_ger_eng_ewe_pan_ind_rus_owc_jav_cnt_svk_xho_slo_gam_lat_prs_bos_ita_qcu_guj_alb_pol_swa_tig_por_amh_ctl_bat_mcd_dgb_hin_tsn_mao_tha_chh_knd_bam_yor_aze_rom_ukr_tur_tsw_vie_mlt_zul_fbf_ven	-0.73748351384533	-1.77353471109335	0.0794135590090525
5	chh_urd_swa_guj_tig_wly_gam_pan_uzb_aze_xho_bat_zul_cze_bos_bsq_afr_sid_fbf_cnt_arw_pol_ewe_grk_dyu_alb_est_ven_cic_fin_lat_hau_geo_nor_hin_fre_krd_aeg_mlt_mol_hun_bem_jav_por_ind_jpn_knd_kor_spa_mcd_akn_eng_mly_ita_amr_sun_mnd_glc_yor_lit_heb_ctl_rom_ukr_scr_qcu_bul_prs_ben_dgb_owc_dut_sod_svk_tag_ger_moo_rus_tsw_mao_tha_anl_tml_tsn_lda_tur_slo_swe_azi_ses_vie_amh_igb_bam_swt	-0.131568902263617	-0.310504332755927	0.756872275700156
6	aeg_mcd_ven_rom_anl_hau_tig_pan_azi_tur_igb_mly_fbf_dut_krd_bsq_svk_heb_yor_mnd_ukr_bul_cic_nor_ses_afr_est_ewe_akn_fin_slo_amh_geo_fre_eng_lit_lat_gam_mlt_guj_hun_lda_mao_ctl_bat_jpn_knd_kor_cze_alb_tsw_glc_jav_hin_chh_tag_cnt_por_dyu_swe_wly_prs_ita_spa_mol_qcu_pol_ger_scr_moo_sid_urd_sod_rus_sun_grk_bem_bos_swa_ind_tha_amr_tml_dgb_swt_uzb_ben_arw_aze_xho_vie_owc_zul_bam_tsn	-0.489839962579386	-1.16552565029911	0.246786897532182
7	mlt_swe_cic_fre_heb_gam_hau_mcd_tur_uzb_ven_jav_igb_arw_scr_bsq_pan_sid_bem_mnd_ita_glc_bam_dut_akn_urd_est_yor_dgb_hun_prs_sod_geo_rom_bos_nor_cze_amh_wly_rus_fin_swa_mao_krd_bat_jpn_knd_kor_hin_ukr_fbf_mol_mly_svk_chh_tag_cnt_bul_tsn_alb_owc_por_ctl_ger_spa_qcu_pol_ben_afr_ses_amr_lat_tig_guj_ind_grk_moo_eng_dyu_sun_tha_anl_tml_xho_tsw_aze_lit_slo_azi_swt_vie_aeg_lda_zul_ewe	-0.145475045081233	-0.343099325626488	0.73229809075569
8	wly_scr_cic_afr_gam_sid_owc_pol_azi_uzb_igb_mly_tsn_krd_dut_bsq_lit_sod_xho_mnd_svk_cze_zul_lat_akn_bul_est_swt_dgb_fin_arw_heb_geo_spa_alb_ita_mol_aeg_amh_pan_hun_bem_ind_nor_sun_jpn_tml_kor_ben_ger_ven_grk_bat_bos_tig_jav_cnt_ctl_bam_por_hau_glc_prs_fre_swe_qcu_urd_mcd_eng_ewe_chh_rus_amr_slo_tag_hin_fbf_ukr_ses_mao_tha_mlt_knd_dyu_yor_tur_rom_guj_aze_moo_vie_anl_swa_lda_tsw	-0.57426526131175	-1.37233751523997	0.1732592551274
9	gam_eng_yor_ukr_amr_aeg_sid_alb_aze_azi_tsw_ind_swt_por_slo_bsq_ben_amh_bem_mnd_bul_mol_dyu_svk_lda_lat_fin_ven_akn_hun_ctl_owc_geo_pan_fre_rom_cze_tig_heb_rus_est_igb_tag_ger_jav_jpn_tml_kor_afr_scr_fbf_nor_bat_lit_chh_mly_cnt_urd_zul_grk_mlt_bos_glc_pol_ita_qcu_guj_krd_prs_dgb_wly_swe_sod_mcd_sun_spa_tsn_arw_bam_mao_tha_hau_knd_cic_moo_uzb_dut_hin_tur_ses_vie_anl_xho_swa_ewe	-0.10434487369033	-0.245878897870617	0.806317811801647
10	chh_rom_cic_fre_sid_heb_amh_svk_aze_azi_swt_bat_fbf_dut_glc_bsq_arw_aeg_tsw_mnd_por_ben_bam_spa_dgb_pan_hun_ewe_tsn_fin_mol_anl_geo_pol_lit_rus_swe_sod_amr_bos_est_lda_ind_grk_tag_jpn_knd_kor_prs_ctl_bem_lat_sun_scr_hau_mao_cnt_eng_zul_hin_wly_krd_slo_ita_ukr_qcu_alb_nor_ger_yor_gam_guj_mlt_bul_mly_urd_akn_mcd_ses_jav_tha_owc_tml_ven_moo_uzb_cze_afr_tur_igb_vie_tig_swa_dyu_xho	-0.671922341333138	-1.60814855894404	0.111192421355574
11	sod_urd_ven_ben_tig_owc_heb_slo_uzb_aze_fbf_jav_ewe_nor_hin_bsq_svk_chh_dyu_mnd_alb_eng_xho_afr_moo_bos_hun_dgb_tsn_fin_scr_anl_geo_grk_arw_bul_rus_sid_mlt_spa_est_zul_sun_lit_mao_jpn_knd_kor_mol_ukr_cic_por_ind_glc_hau_tag_cnt_swe_bam_cze_aeg_ger_pol_guj_mcd_qcu_fre_pan_lat_swt_wly_dut_gam_prs_mly_ita_yor_ctl_ses_bat_tha_amr_tml_akn_bem_tur_rom_krd_azi_igb_vie_amh_tsw_lda_swa	-0.596132213524135	-1.42275424635697	0.158153136454281
12	mlt_rom_tsn_ben_sod_sid_anl_lit_azi_uzb_xho_sun_bam_dut_ger_bsq_grk_chh_swt_mnd_fre_ctl_dgb_ukr_ven_hin_fin_yor_ewe_est_pan_gam_geo_svk_prs_mcd_glc_hau_aeg_mol_hun_cic_mao_slo_tag_jpn_knd_kor_swe_ita_igb_bos_bat_alb_amr_jav_cnt_eng_dyu_arw_owc_scr_spa_krd_nor_qcu_cze_lat_pol_ses_wly_guj_amh_por_ind_afr_moo_rus_zul_mly_tha_heb_tml_swa_bem_aze_bul_urd_tur_akn_vie_tig_lda_tsw_fbf	0.172954403516899	0.406943059358556	0.684984881325267
13	aeg_guj_dyu_lit_tig_wly_hau_pan_uzb_aze_zul_bat_fbf_fre_nor_bsq_grk_heb_swt_mnd_afr_bul_bam_scr_ven_por_fin_swa_xho_est_lat_anl_geo_dut_ctl_glc_ger_sod_gam_eng_hun_dgb_jav_svk_ind_jpn_knd_kor_ben_swe_ewe_alb_mly_bos_sid_sun_cnt_krd_tsn_rom_amh_spa_arw_ukr_rus_qcu_hin_cze_pol_igb_mlt_mcd_owc_mol_tag_prs_yor_urd_tsw_mao_tha_amr_tml_moo_ses_tur_slo_ita_azi_cic_vie_chh_bem_lda_akn	-0.247338003962204	-0.584336108320413	0.56040901591945
14	owc_bul_swa_lit_wly_anl_sid_dut_azi_uzb_cic_mly_moo_hin_nor_bsq_por_heb_xho_cnt_cze_svk_swt_spa_igb_rom_est_dyu_yor_hun_guj_tig_geo_ita_urd_ctl_krd_sod_mlt_pan_fin_bam_tag_ben_sun_jpn_tml_kor_slo_glc_ewe_fre_bat_afr_amh_ind_mnd_swe_ven_mcd_aeg_arw_rus_ukr_mol_qcu_ger_bos_scr_akn_chh_eng_gam_prs_mao_pol_ses_grk_tsn_jav_tha_hau_knd_zul_dgb_aze_alb_lat_tur_fbf_vie_amr_bem_tsw_lda	-0.590166700246713	-1.40799354434979	0.1624670092307
15	gam_ita_lda_cze_amh_tig_anl_eng_tur_uzb_ven_tag_yor_bul_rom_bsq_fre_heb_ses_cnt_mcd_urd_swa_krd_tsn_alb_hun_ewe_akn_est_mol_hau_geo_dut_arw_ukr_ctl_wly_sod_ger_fin_moo_sun_guj_mly_jpn_knd_kor_swe_hin_bem_scr_bat_por_chh_mao_mnd_nor_igb_rus_aeg_bos_ben_spa_grk_qcu_svk_lit_afr_bam_owc_slo_mlt_prs_ind_pan_tsw_glc_dyu_jav_tha_sid_tml_swt_zul_aze_lat_pol_azi_cic_vie_amr_fbf_dgb_xho	0.105210267489124	0.247689175794465	0.80492094428518
16	chh_dut_swa_urd_gam_amh_amr_lat_uzb_azi_bem_mly_cic_ctl_hin_bsq_pol_sod_yor_mnd_grk_slo_tsn_krd_xho_ben_est_akn_ewe_fin_ger_heb_geo_nor_prs_mcd_rus_hau_mlt_swe_hun_ses_ind_fre_mao_jpn_tml_kor_pan_ukr_fbf_ita_jav_lit_sid_sun_cnt_bul_zul_alb_tig_svk_eng_mol_bos_qcu_arw_afr_spa_tsw_wly_scr_owc_guj_bat_glc_lda_por_moo_tag_tha_aeg_knd_bam_ven_tur_rom_cze_aze_igb_vie_anl_dyu_dgb_swt	-1.31739428908134	-3.2836690918221	0.00144482406032752
17	tig_grk_tsw_arw_wly_owc_anl_pol_aze_tur_yor_mao_zul_nor_mcd_bsq_swe_amr_ewe_mnd_ger_spa_igb_krd_ven_bul_fin_akn_bam_est_cze_amh_geo_alb_ben_fre_dut_heb_sod_eng_hun_fbf_bat_hin_sun_jpn_tml_kor_scr_mol_cic_urd_tag_afr_chh_jav_cnt_por_moo_glc_gam_guj_ita_prs_svk_qcu_rom_slo_lit_dyu_hau_ctl_aeg_ukr_ind_bos_swt_lat_dgb_mly_tha_mlt_knd_ses_bem_azi_rus_pan_uzb_swa_vie_sid_tsn_xho_lda	-0.437594142457766	-1.03848916757257	0.301734884816471
18	owc_svk_ven_slo_chh_sid_wly_nor_azi_uzb_tsw_mao_igb_pan_bul_bsq_ukr_amr_bem_mnd_scr_pol_ewe_alb_tsn_por_hun_yor_swa_fin_prs_gam_geo_glc_ger_urd_dut_mlt_aeg_lit_est_dgb_ind_spa_bat_jpn_knd_kor_fre_rom_swt_mol_sun_guj_amh_jav_cnt_krd_xho_rus_tig_afr_eng_cze_arw_qcu_ctl_hin_ben_akn_heb_mcd_sod_swe_tag_grk_moo_lat_zul_mly_tha_anl_tml_dyu_cic_tur_bos_ita_aze_ses_vie_hau_lda_fbf_bam	-0.704206068577642	-1.68787994411846	0.094785306625842
19	owc_ben_ses_grk_wly_anl_gam_dut_aze_uzb_zul_tag_tsw_rus_pan_bsq_scr_hau_swa_cnt_rom_cze_tsn_glc_fbf_urd_est_bem_cic_hun_nor_heb_geo_afr_ukr_por_krd_aeg_sid_prs_fin_moo_ind_arw_bat_jpn_tml_kor_spa_mol_ewe_fre_jav_bos_chh_sun_mnd_bul_yor_ctl_tig_ita_svk_mcd_lit_qcu_eng_pol_guj_lda_sod_swe_amh_lat_mly_alb_xho_hin_igb_mao_tha_mlt_knd_dyu_akn_tur_slo_ger_azi_bam_vie_amr_ven_swt_dgb	-1.0917028742649	-2.68104951507887	0.00868306059247744
20	wly_hin_dgb_por_owc_sod_aeg_fre_aze_tur_moo_tag_xho_arw_urd_bsq_ger_anl_yor_mnd_mol_eng_zul_pol_fbf_bos_hun_dyu_igb_est_dut_amh_geo_lat_alb_ita_ben_amr_gam_mcd_fin_swt_mao_guj_bat_jpn_tml_kor_prs_pan_ewe_rus_jav_nor_heb_ind_cnt_lit_tsn_ukr_sid_bul_slo_krd_swe_qcu_grk_afr_cze_tsw_tig_scr_hau_glc_mly_ctl_swa_spa_bam_sun_tha_mlt_knd_lda_cic_uzb_rom_svk_azi_ven_vie_chh_bem_akn_ses	-0.24661824411393	-0.582430634728625	0.561686084291548
21	tig_slo_igb_nor_sod_amh_anl_eng_azi_tur_dgb_bat_akn_guj_ben_bsq_urd_heb_lda_mnd_bul_ita_ven_prs_ewe_rom_est_fbf_cic_hun_alb_owc_geo_lat_afr_ctl_cze_hau_aeg_rus_fin_tsn_ind_por_mao_jpn_tml_kor_svk_pol_tsw_dut_jav_grk_gam_tag_cnt_krd_swt_swe_wly_arw_ukr_lit_ger_qcu_mol_bos_scr_dyu_sid_mcd_chh_glc_sun_spa_bam_pan_yor_mly_tha_amr_knd_xho_bem_aze_fre_hin_uzb_moo_vie_mlt_zul_ses_swa	-0.981278668646182	-2.38380890956599	0.0191663796906564
22	sid_krd_moo_slo_amr_gam_sod_urd_tur_uzb_tsn_sun_ven_guj_lit_bsq_hin_mlt_yor_cnt_scr_ukr_dgb_rom_dyu_bos_est_lda_swa_hun_dut_tig_geo_mcd_mol_svk_glc_chh_heb_prs_fin_fbf_bat_ger_tag_jpn_knd_kor_bul_spa_akn_nor_jav_afr_aeg_ind_mnd_swe_bam_eng_hau_por_rus_ben_alb_qcu_ctl_arw_ita_tsw_owc_cze_wly_pan_mly_pol_igb_fre_zul_mao_tha_anl_tml_ses_ewe_aze_lat_grk_azi_bem_vie_amh_swt_xho_cic	-0.0138423580831785	-0.0326052678436087	0.97405924414524
23	amh_afr_dyu_swe_hau_mlt_sod_ukr_aze_azi_fbf_sun_ewe_guj_scr_bsq_grk_sid_tsw_mnd_hin_ctl_ven_pol_swt_prs_hun_zul_yor_est_svk_aeg_geo_ita_arw_ben_mol_anl_amr_pan_fin_ses_mao_bul_jav_jpn_tml_kor_nor_por_moo_slo_mly_dut_tig_ind_cnt_rus_dgb_eng_heb_rom_glc_bos_krd_qcu_mcd_ger_lit_cic_gam_alb_chh_cze_bat_spa_igb_urd_bem_tag_tha_owc_knd_xho_tsn_uzb_lat_fre_tur_akn_vie_wly_bam_swa_lda	-0.546518429374578	-1.30345069453001	0.195638551003337
24	tig_guj_xho_rom_amh_sid_chh_bos_azi_tur_akn_tag_cic_afr_slo_bsq_spa_wly_bem_cnt_ctl_svk_zul_mol_ses_ukr_fin_moo_yor_hun_prs_heb_geo_ger_arw_alb_lat_amr_aeg_nor_est_tsw_mao_mcd_sun_jpn_knd_kor_scr_ben_ven_pan_bat_cze_anl_ind_mnd_urd_bam_bul_gam_pol_dut_glc_rus_qcu_swe_hin_eng_igb_hau_fre_sod_lit_mly_krd_dgb_por_swt_jav_tha_owc_tml_tsn_ewe_uzb_ita_grk_aze_lda_vie_mlt_fbf_swa_dyu	-0.323585527252462	-0.766063414250285	0.445578611159183
25	sod_fre_swt_dut_wly_anl_gam_pan_aze_tur_xho_ind_lda_ger_por_bsq_lit_aeg_akn_mnd_arw_alb_fbf_slo_ses_rus_hun_cic_moo_est_nor_tig_geo_spa_urd_prs_pol_amh_hau_rom_fin_bam_mao_scr_bat_jpn_knd_kor_glc_cze_zul_guj_jav_hin_sid_sun_cnt_ctl_igb_bos_owc_krd_svk_grk_ben_qcu_mcd_lat_eng_tsn_chh_swe_heb_bul_tag_ita_yor_mol_ven_mly_tha_amr_tml_swa_ewe_uzb_ukr_afr_azi_dgb_vie_mlt_dyu_bem_tsw	-0.812612137790734	-1.95561295497209	0.0535122258504646
26	mlt_scr_zul_por_aeg_tig_heb_arw_tur_uzb_ven_tag_fbf_swe_mcd_bsq_grk_chh_tsn_cnt_guj_hin_bem_mol_cic_lit_est_lda_dyu_hun_ita_gam_geo_bos_prs_eng_slo_amh_sod_dut_fin_moo_mao_ger_bat_jpn_tml_kor_glc_ctl_ses_svk_ind_ben_wly_mly_mnd_nor_yor_pan_hau_rus_bul_spa_fre_qcu_urd_krd_cze_dgb_anl_lat_owc_rom_sun_afr_xho_pol_bam_jav_tha_sid_knd_tsw_ewe_aze_alb_ukr_azi_igb_vie_amr_swt_akn_swa	0.397099832059521	0.936609342489523	0.351385411711266
27	tig_slo_swt_alb_amr_mlt_heb_ita_azi_uzb_ses_bat_fbf_prs_pan_bsq_pol_sid_yor_cnt_nor_krd_zul_ctl_tsw_arw_hun_bam_swa_est_lat_amh_geo_grk_guj_bos_por_anl_wly_glc_fin_cic_ind_fre_sun_jpn_tml_kor_afr_svk_tsn_spa_mao_eng_hau_jav_mnd_hin_ven_ben_chh_dut_ger_cze_rom_qcu_urd_swe_mcd_dgb_aeg_lit_owc_rus_tag_scr_dyu_mol_xho_mly_tha_sod_knd_moo_bem_aze_ukr_bul_tur_igb_vie_gam_akn_lda_ewe	-0.26471128061031	-0.625794136217311	0.53298277842782
28	tig_bul_moo_lat_hau_aeg_heb_ger_azi_tur_igb_mao_fbf_lit_por_bsq_rus_owc_xho_mnd_ctl_ben_swt_alb_cic_glc_est_zul_ven_fin_urd_anl_geo_pan_arw_rom_mcd_sid_amr_slo_hun_lda_jav_afr_tag_jpn_knd_kor_pol_eng_tsn_svk_ind_grk_wly_mly_cnt_hin_bam_krd_mlt_cze_nor_dut_mol_qcu_ukr_scr_guj_akn_chh_fre_amh_swe_sun_spa_dyu_prs_swa_bat_tha_sod_tml_tsw_bem_aze_ita_bos_uzb_yor_vie_gam_ses_dgb_ewe	-0.447678847980796	-1.06298400601373	0.290541616046883
29	aeg_scr_lda_hin_anl_owc_gam_eng_tur_aze_bem_tag_xho_ctl_lat_bsq_arw_amh_swt_mnd_pan_afr_bam_mcd_tsw_bos_est_dyu_ses_hun_spa_mlt_geo_fre_ukr_rus_swe_hau_wly_alb_fin_cic_mly_glc_ind_jpn_knd_kor_ita_prs_ewe_rom_jav_dut_amr_mao_cnt_mol_yor_ben_sid_guj_slo_por_svk_qcu_pol_urd_nor_zul_tig_grk_chh_cze_bat_ger_swa_lit_ven_sun_tha_sod_tml_dgb_akn_uzb_bul_krd_azi_tsn_vie_heb_moo_fbf_igb	-0.184100861389754	-0.434992982265227	0.664575293197954
30	owc_ita_zul_svk_tig_mlt_sod_ukr_aze_azi_tsw_bat_swa_pol_glc_bsq_bos_hau_akn_cnt_alb_fre_bem_por_ven_ger_est_yor_moo_hun_ctl_sid_geo_lit_grk_scr_lat_amr_amh_swe_fin_fbf_jav_urd_mao_jpn_knd_kor_mcd_bul_xho_slo_sun_guj_heb_mly_mnd_rus_ses_nor_anl_dut_cze_krd_spa_qcu_eng_pan_ben_tsn_gam_afr_aeg_hin_tag_arw_cic_prs_swt_ind_tha_chh_tml_lda_bam_uzb_rom_mol_tur_dyu_vie_wly_igb_ewe_dgb	0.334878101029355	0.787722501899792	0.432862148713196
31	sid_afr_tsn_glc_aeg_tig_heb_hin_aze_tur_zul_tag_ven_ita_spa_bsq_cze_amh_ewe_mnd_dut_lit_lda_ben_akn_bos_hun_dyu_xho_fin_por_owc_geo_rom_eng_pol_bul_sod_anl_nor_est_swt_jav_rus_mao_jpn_tml_kor_swe_prs_igb_fre_ind_grk_gam_sun_cnt_alb_swa_svk_hau_mcd_krd_lat_guj_qcu_ger_mol_pan_yor_amr_ctl_mlt_urd_mly_arw_moo_slo_ses_bat_tha_wly_knd_fbf_cic_azi_scr_ukr_uzb_bem_vie_chh_bam_dgb_tsw	0.152105762284903	0.357984226340608	0.721166352926924
32	tig_alb_ewe_dut_mlt_hau_amr_glc_tur_azi_yor_jav_swt_ctl_arw_bsq_afr_anl_igb_cnt_fre_bul_bam_nor_cic_ukr_hun_dyu_fbf_est_lat_heb_geo_scr_svk_rus_ger_sod_amh_prs_fin_dgb_sun_mol_mao_jpn_tml_kor_ita_pol_swa_slo_bat_rom_chh_tag_mnd_eng_akn_por_owc_grk_ben_pan_mcd_qcu_cze_bos_spa_ven_wly_swe_aeg_krd_ind_lit_bem_urd_ses_mly_tha_sid_knd_lda_tsw_uzb_guj_hin_aze_moo_vie_gam_xho_zul_tsn	-0.446172342945267	-1.0610758972683	0.291403223235644
33	tig_swe_ewe_lit_heb_aeg_gam_ger_azi_uzb_moo_mly_tsn_por_grk_bsq_ita_wly_cic_cnt_ctl_rus_bam_pol_yor_hin_fin_swa_dgb_est_afr_anl_geo_spa_mol_rom_guj_mlt_sod_nor_hun_zul_sun_krd_bat_jpn_knd_kor_arw_alb_bem_urd_mao_dut_hau_ind_mnd_scr_tsw_mcd_sid_eng_svk_lat_slo_qcu_cze_pan_ukr_xho_amh_fre_chh_bul_jav_prs_ven_glc_fbf_tag_tha_amr_tml_dyu_igb_tur_ben_bos_aze_lda_vie_owc_ses_swt_akn	-0.62424905162805	-1.49526060972971	0.138232131749662
34	sid_grk_moo_ctl_sod_owc_heb_eng_tur_uzb_cic_mao_swa_bul_mol_bsq_arw_aeg_dyu_mnd_fre_ger_ewe_scr_tsw_pol_hun_ven_tsn_est_rus_chh_geo_krd_cze_por_slo_wly_anl_afr_fin_swt_jav_nor_tag_jpn_tml_kor_lit_guj_ses_ita_ind_bos_amr_mly_cnt_lat_bem_mcd_tig_hin_dut_rom_urd_qcu_spa_svk_ukr_yor_gam_swe_mlt_alb_bat_glc_lda_ben_fbf_sun_tha_hau_knd_xho_dgb_aze_prs_pan_azi_akn_vie_amh_igb_zul_bam	-0.100456263221414	-0.236581960952924	0.813501424127949
35	sid_alb_xho_ben_owc_chh_amh_cze_aze_uzb_swt_sun_swa_ctl_guj_bsq_dut_hau_lda_mnd_grk_scr_yor_ger_fbf_por_fin_dyu_moo_hun_nor_tig_geo_bul_urd_krd_eng_mlt_aeg_pol_est_zul_bat_spa_jav_jpn_tml_kor_arw_hin_ewe_bos_mly_mcd_amr_mao_cnt_swe_bem_rom_sod_slo_rus_mol_fre_qcu_ukr_lit_prs_ses_wly_lat_heb_ita_ind_afr_bam_svk_tsw_tag_tha_anl_knd_ven_tsn_azi_glc_pan_tur_cic_vie_gam_igb_akn_dgb	-0.30476916934228	-0.721024777556485	0.472702922776264
36	tig_krd_fbf_prs_wly_hau_amh_bul_tur_uzb_tsw_jav_zul_svk_ben_bsq_ger_amr_cic_cnt_cze_afr_dgb_por_igb_swe_hun_dyu_ses_fin_pan_sid_geo_eng_spa_dut_rus_owc_sod_glc_est_tsn_mly_urd_tag_jpn_knd_kor_grk_nor_swa_ctl_sun_pol_aeg_ind_mnd_mol_bem_lat_anl_fre_scr_guj_slo_qcu_mcd_ukr_lit_moo_gam_hin_chh_bos_mao_alb_yor_ita_bam_bat_tha_mlt_tml_ewe_swt_azi_rom_arw_aze_akn_vie_heb_xho_lda_ven	-0.203135913742615	-0.479475488906472	0.632726028369386
37	heb_afr_ewe_grk_chh_sid_gam_urd_uzb_azi_zul_ind_igb_mol_guj_bsq_ita_anl_tsw_mnd_por_glc_bam_rom_swa_svk_fin_ses_xho_hun_mcd_wly_geo_ukr_bul_slo_nor_amr_mlt_hin_est_bem_tag_scr_sun_jpn_knd_kor_alb_spa_akn_eng_mao_cze_owc_jav_cnt_pan_swt_ctl_aeg_lat_krd_bos_dut_qcu_swe_pol_arw_dyu_sod_lit_tig_ben_bat_rus_dgb_fre_cic_mly_tha_amh_tml_yor_fbf_tur_prs_ger_aze_lda_vie_hau_tsn_moo_ven	-0.537055318082315	-1.27857948283067	0.204226734627441
38	owc_pan_dyu_por_aeg_heb_wly_mcd_aze_tur_bam_mao_cic_slo_afr_bsq_cze_anl_fbf_cnt_bul_pol_ven_nor_dgb_eng_fin_yor_xho_est_fre_amh_geo_glc_lit_ukr_bos_amr_hau_hin_hun_ewe_ind_svk_tag_jpn_knd_kor_arw_krd_tsn_alb_mly_rus_sod_jav_mnd_grk_tsw_dut_tig_lat_ita_ben_rom_qcu_guj_prs_ger_lda_gam_urd_sid_swe_bat_scr_zul_mol_igb_sun_tha_mlt_tml_akn_swa_azi_spa_ctl_uzb_bem_vie_chh_swt_moo_ses	-0.558346347228058	-1.32981764800735	0.18683076600668
39	chh_lit_zul_pol_aeg_gam_anl_bul_azi_uzb_tsw_mly_dgb_prs_bos_bsq_ger_amr_ven_cnt_ukr_rom_akn_pan_swa_ctl_hun_xho_bam_fin_svk_sod_geo_eng_urd_slo_mcd_sid_hau_swe_est_igb_jav_afr_mao_jpn_knd_kor_scr_hin_moo_glc_tag_ben_mlt_bat_mnd_ita_ewe_lat_heb_krd_por_mol_dut_qcu_nor_cze_alb_yor_wly_arw_tig_rus_sun_grk_lda_spa_swt_ind_tha_owc_tml_ses_bem_tur_fre_guj_aze_dyu_vie_amh_cic_tsn_fbf	0.647499228322692	1.53272096653555	0.128739489335655
40	hau_bul_swa_cze_amh_sid_sod_ukr_tur_aze_moo_sun_tsw_alb_prs_bsq_rus_aeg_ven_cnt_bos_guj_dyu_ita_zul_fre_hun_tsn_lda_fin_ben_gam_geo_eng_spa_mcd_urd_heb_anl_arw_est_swt_jav_afr_tag_jpn_tml_kor_glc_mol_xho_rom_mly_pol_amr_ind_mnd_pan_bam_grk_tig_lit_swe_svk_por_qcu_ctl_nor_lat_yor_wly_scr_chh_krd_bat_hin_igb_ger_dgb_mao_tha_owc_knd_akn_fbf_uzb_slo_dut_azi_bem_vie_mlt_cic_ses_ewe	-0.764327827028737	-1.83956875427883	0.069021827380959
41	owc_svk_swa_cze_mlt_heb_sod_pol_uzb_aze_cic_tag_swt_swe_prs_bsq_fre_wly_yor_cnt_rom_por_ses_ger_bem_urd_fin_bam_zul_est_lit_amh_geo_arw_pan_hin_slo_sid_chh_nor_hun_igb_bat_scr_sun_jpn_tml_kor_bul_grk_akn_mcd_mao_eng_aeg_jav_mnd_spa_fbf_ita_amr_bos_krd_lat_guj_qcu_ben_rus_alb_dyu_hau_dut_tig_afr_mly_ukr_ewe_mol_xho_ind_tha_anl_knd_tsn_ven_tur_ctl_glc_azi_moo_vie_gam_lda_dgb_tsw	0.0442483457276902	0.104153702725982	0.917271661848371
42	heb_ita_tsw_rom_anl_sid_mlt_eng_aze_azi_zul_mao_fbf_nor_ctl_bsq_prs_tig_swa_cnt_alb_spa_yor_ger_akn_hin_hun_tsn_igb_fin_ben_aeg_geo_bul_swe_cze_glc_hau_gam_krd_est_ven_sun_pan_bat_jpn_tml_kor_pol_por_bam_mcd_ind_slo_wly_tag_mnd_grk_bem_afr_owc_bos_rus_lit_guj_qcu_mol_lat_dut_xho_amr_svk_sod_arw_mly_fre_ewe_ukr_swt_jav_tha_chh_knd_lda_dyu_uzb_urd_scr_tur_cic_vie_amh_moo_dgb_ses	0.0175351639034369	0.0412849752277348	0.967157215526711
43	aeg_por_moo_pol_hau_amr_tig_glc_aze_uzb_igb_mao_dgb_ger_mcd_bsq_fre_owc_akn_mnd_rus_ctl_cic_eng_fbf_krd_fin_ewe_dyu_est_lat_wly_geo_bos_alb_afr_guj_sid_amh_svk_hun_swt_ind_slo_jav_jpn_tml_kor_urd_spa_xho_swe_sun_grk_mlt_tag_cnt_ita_tsw_scr_anl_dut_rom_pan_mol_qcu_cze_nor_arw_ses_heb_ukr_chh_lit_mly_bul_swa_prs_bem_bat_tha_gam_knd_bam_yor_azi_ben_hin_tur_ven_vie_sod_zul_lda_tsn	0.146606621929217	0.345070079738194	0.730820901641377
44	amh_swe_ses_nor_anl_gam_sod_urd_aze_tur_fbf_mly_tsw_ctl_spa_bsq_ben_aeg_akn_mnd_grk_lit_zul_hin_dgb_mcd_hun_dyu_swt_est_dut_tig_geo_fre_prs_por_guj_heb_amr_bul_fin_moo_bat_eng_jav_jpn_tml_kor_scr_alb_bem_krd_ind_ukr_sid_tag_cnt_arw_cic_afr_chh_mol_pol_lat_rom_qcu_svk_cze_ita_xho_wly_pan_owc_ger_sun_bos_ewe_glc_swa_mao_tha_mlt_knd_bam_igb_azi_rus_slo_uzb_ven_vie_hau_tsn_yor_lda	-0.948138500212016	-2.30708021771246	0.0232697366032575
45	amh_urd_akn_scr_anl_sod_sid_fre_azi_tur_fbf_bat_ses_ukr_krd_bsq_afr_gam_ewe_cnt_spa_mol_tsn_bos_cic_lit_fin_dyu_xho_est_svk_owc_geo_ger_grk_hin_ita_wly_aeg_eng_hun_yor_jav_ctl_sun_jpn_knd_kor_cze_rom_bem_pan_mao_nor_amr_mly_mnd_ben_bam_glc_chh_dut_swe_lat_pol_qcu_bul_alb_arw_lda_mlt_slo_heb_rus_tag_mcd_swt_guj_ven_ind_tha_tig_tml_swa_dgb_aze_prs_por_uzb_igb_vie_hau_tsw_moo_zul	-0.160994709227358	-0.379812968768949	0.704950223390587
46	sid_alb_yor_eng_amr_sod_aeg_rom_uzb_aze_dyu_jav_ewe_dut_lat_bsq_afr_heb_fbf_mnd_prs_ita_lda_fre_ses_ben_fin_bam_tsw_est_urd_gam_geo_spa_slo_mcd_svk_amh_chh_krd_hun_cic_mao_por_sun_jpn_knd_kor_pan_rus_tsn_scr_tag_bul_hau_mly_cnt_bos_zul_guj_tig_mol_lit_cze_pol_qcu_grk_ger_swe_igb_wly_nor_anl_ctl_ind_glc_ven_arw_dgb_bat_tha_mlt_tml_akn_xho_azi_ukr_hin_tur_swa_vie_owc_moo_swt_bem	0.345794375154699	0.813783051264194	0.417847960967782
47	wly_mcd_swt_bos_mlt_hau_tig_lat_azi_aze_ven_mly_ses_grk_pol_bsq_bul_gam_bam_mnd_slo_spa_xho_rom_fbf_afr_est_lda_tsw_fin_por_heb_geo_svk_guj_ita_hin_owc_sid_glc_hun_moo_sun_eng_tag_jpn_tml_kor_nor_fre_dyu_ben_bat_lit_anl_jav_cnt_alb_ewe_ctl_chh_dut_urd_arw_scr_qcu_swe_ukr_prs_dgb_amh_cze_sod_rus_mao_krd_bem_ger_yor_ind_tha_aeg_knd_tsn_igb_tur_mol_pan_uzb_cic_vie_amr_zul_swa_akn	-0.16818175765459	-0.397343233956704	0.692024853193764
48	owc_slo_ven_krd_sod_aeg_sid_ctl_uzb_azi_ewe_ind_xho_bul_guj_bsq_swe_wly_ses_cnt_lit_scr_igb_eng_zul_ita_est_bam_moo_fin_mol_hau_geo_rus_nor_grk_mcd_chh_tig_alb_hun_dgb_mly_svk_jav_jpn_tml_kor_urd_prs_fbf_ger_bat_cze_gam_sun_mnd_bos_akn_hin_anl_pan_arw_rom_ben_qcu_dut_glc_afr_tsn_heb_pol_amh_ukr_tag_por_tsw_fre_swa_mao_tha_amr_knd_bem_lda_aze_lat_spa_tur_yor_vie_mlt_dyu_cic_swt	-0.184636196295867	-0.436307495623792	0.663624854119661
49	mlt_glc_dyu_ben_chh_tig_hau_grk_uzb_azi_moo_bat_xho_svk_dut_bsq_rom_aeg_zul_cnt_lit_guj_ses_bul_igb_urd_hun_swt_yor_fin_ukr_sid_geo_ctl_mol_por_lat_wly_sod_swe_est_bem_tag_prs_mao_jpn_knd_kor_bos_mcd_tsn_ger_ind_cze_amh_jav_mnd_afr_akn_eng_owc_arw_pan_spa_krd_qcu_ita_alb_rus_tsw_amr_nor_gam_scr_sun_slo_cic_hin_bam_mly_tha_anl_tml_ven_lda_aze_fre_pol_tur_fbf_vie_heb_dgb_ewe_swa	-1.20204038954536	-2.96902225423599	0.00379965949491347
50	amh_cze_cic_rom_tig_anl_chh_mol_tur_uzb_tsw_mly_tsn_lat_glc_bsq_bos_wly_xho_mnd_grk_ger_yor_afr_zul_mcd_fin_ven_dgb_est_slo_hau_geo_dut_spa_prs_guj_gam_sid_alb_hun_swt_tag_bul_bat_jpn_knd_kor_ita_arw_bam_ukr_jav_eng_mlt_sun_cnt_krd_ewe_swe_amr_rus_svk_lit_ctl_qcu_nor_fre_hin_swa_heb_urd_aeg_por_mao_pan_lda_scr_akn_ind_tha_sod_tml_dyu_moo_aze_pol_ben_azi_ses_vie_owc_bem_fbf_igb	0.89466547175365	2.13497254691774	0.0353919787587837
51	gam_alb_akn_svk_mlt_tig_amr_por_azi_uzb_dgb_jav_ses_ukr_glc_bsq_mol_heb_xho_mnd_pol_fre_cic_guj_zul_arw_hun_swt_swa_est_afr_aeg_geo_cze_ger_grk_prs_chh_amh_lat_fin_bem_mao_ben_tag_jpn_knd_kor_ita_eng_fbf_nor_bat_bos_sod_sun_cnt_mcd_bam_krd_hau_dut_hin_urd_scr_qcu_ctl_slo_bul_tsn_anl_spa_owc_swe_ind_rus_ven_rom_ewe_mly_tha_sid_tml_yor_moo_aze_lit_pan_tur_dyu_vie_wly_tsw_lda_igb	-0.194574262659263	-0.459922734813021	0.646645122267176
52	amr_rus_swt_krd_anl_aeg_chh_rom_azi_aze_igb_mly_xho_guj_mcd_bsq_grk_sod_bam_cnt_fre_mol_fbf_scr_bem_pan_fin_tsn_zul_hun_lit_amh_geo_por_eng_dut_arw_owc_hau_slo_est_cic_mao_ben_bat_jpn_knd_kor_pol_ita_tsw_hin_jav_cze_heb_ind_mnd_bos_dgb_lat_mlt_afr_swe_glc_svk_qcu_ukr_prs_bul_lda_sid_nor_wly_ctl_tag_ger_ewe_spa_yor_sun_tha_tig_tml_moo_ven_tur_alb_urd_uzb_ses_vie_gam_swa_dyu_akn	-0.0588841336797684	-0.138623748662136	0.890047204758945
53	wly_scr_ewe_spa_anl_heb_chh_lit_uzb_aze_zul_sun_bam_ger_pan_bsq_alb_owc_lda_cnt_svk_ita_dyu_glc_tsw_prs_hun_akn_igb_est_pol_hau_geo_dut_slo_fre_grk_sid_amh_ben_fin_swt_bat_ctl_ind_jpn_knd_kor_rus_afr_bem_ukr_mao_guj_gam_tag_mnd_krd_moo_urd_amr_mcd_rom_swe_eng_qcu_nor_por_cze_fbf_aeg_bos_sod_hin_mly_mol_tsn_lat_ses_jav_tha_mlt_tml_swa_cic_tur_bul_arw_azi_dgb_vie_tig_yor_ven_xho	1.01705967224759	2.44683874112798	0.0162904362135324
54	amh_slo_zul_lit_chh_heb_owc_swe_azi_tur_swt_sun_fbf_lat_bul_bsq_arw_anl_tsw_mnd_dut_spa_tsn_prs_swa_bos_est_xho_lda_hun_ukr_mlt_geo_alb_urd_afr_ctl_aeg_wly_ben_fin_dgb_tag_ger_bat_jpn_tml_kor_grk_hin_ewe_por_ind_cze_sid_mao_cnt_pan_akn_mcd_tig_glc_mol_guj_eng_qcu_rom_svk_krd_yor_sod_rus_amr_pol_jav_nor_cic_fre_ses_mly_tha_gam_knd_dyu_ven_aze_scr_ita_uzb_bem_vie_hau_moo_bam_igb	-0.948961478634537	-2.31249659720555	0.0229564980108745
55	chh_lat_fbf_swe_sod_sid_aeg_cze_azi_tur_dyu_sun_bam_ben_grk_bsq_spa_wly_ses_cnt_svk_bul_ewe_arw_tsw_ita_est_dgb_swt_fin_ukr_anl_geo_bos_hin_rus_lit_heb_amr_alb_hun_bem_tag_mcd_jav_jpn_knd_kor_ctl_eng_xho_pan_bat_fre_hau_mao_mnd_mol_ven_nor_amh_guj_dut_scr_urd_qcu_krd_glc_afr_swa_mlt_rom_tig_pol_mly_ger_akn_slo_igb_ind_tha_owc_tml_tsn_moo_aze_prs_por_uzb_cic_vie_gam_yor_lda_zul	-0.599974330594111	-1.43362140641872	0.15503390609404
56	sod_afr_bem_arw_wly_amh_sid_ben_uzb_tur_dyu_mly_lda_alb_lit_bsq_ita_hau_xho_mnd_svk_glc_tsn_lat_ewe_ukr_hun_moo_dgb_fin_prs_aeg_geo_por_rus_krd_pan_tig_chh_mol_est_yor_jav_spa_sun_jpn_tml_kor_pol_fre_igb_cze_mao_guj_owc_bat_cnt_bos_tsw_grk_mlt_urd_slo_mcd_nor_qcu_ctl_eng_rom_swt_anl_ger_heb_bul_ind_swe_zul_scr_swa_tag_tha_amr_knd_cic_ven_azi_dut_hin_aze_ses_vie_gam_fbf_akn_bam	-0.242252676613597	-0.572714276786607	0.568220232214401
57	amh_scr_bam_por_hau_gam_anl_guj_tur_aze_swa_tag_igb_lat_mol_bsq_mcd_chh_akn_cnt_ben_rom_dgb_arw_ven_ukr_est_cic_xho_hun_slo_heb_geo_afr_prs_glc_pan_amr_sod_nor_fin_fbf_bat_lit_mao_jpn_tml_kor_cze_eng_tsw_krd_ind_hin_sid_sun_mnd_fre_swt_ita_owc_bos_pol_svk_rus_qcu_ger_spa_ctl_lda_aeg_dut_tig_grk_mly_urd_bem_swe_moo_jav_tha_wly_knd_tsn_zul_uzb_bul_alb_azi_ses_vie_mlt_dyu_ewe_yor	-0.300746543847388	-0.71225577597567	0.478089489399018
58	chh_slo_ses_eng_sid_sod_amh_hin_azi_aze_swa_ind_cic_glc_mcd_bsq_cze_hau_fbf_cnt_pol_scr_dyu_prs_tsw_spa_hun_bam_moo_est_rom_gam_geo_krd_alb_mol_ita_aeg_mlt_fre_fin_zul_tag_ukr_jav_jpn_knd_kor_urd_svk_bem_ger_mao_rus_anl_bat_mnd_swe_igb_dut_heb_ctl_lat_bos_afr_qcu_lit_arw_pan_yor_wly_bul_owc_por_mly_guj_swt_nor_lda_sun_tha_amr_tml_xho_ewe_tur_grk_ben_uzb_akn_vie_tig_ven_tsn_dgb	0.184441699635266	0.434714195168274	0.664776936533538
59	sod_scr_yor_pol_tig_mlt_wly_pan_azi_aze_fbf_tag_ven_krd_alb_bsq_spa_amh_dgb_mnd_dut_mol_swa_cze_ewe_lat_hun_lda_cic_fin_fre_aeg_geo_eng_urd_glc_rus_owc_amr_ita_est_bem_sun_ctl_bat_jpn_tml_kor_rom_ger_tsw_swe_ind_grk_anl_jav_cnt_nor_xho_bul_heb_mcd_prs_bos_por_qcu_guj_arw_hin_igb_sid_slo_gam_afr_mao_svk_bam_lit_ses_mly_tha_chh_knd_swt_akn_uzb_ukr_ben_tur_moo_vie_hau_tsn_zul_dyu	-0.259139273829742	-0.612704829200863	0.541566895421355
60	mlt_pol_xho_ben_sod_heb_chh_nor_aze_azi_zul_mao_ewe_fre_swe_bsq_alb_amr_bem_mnd_spa_lit_fbf_lat_tsw_ita_est_swa_cic_hun_scr_sid_geo_ukr_urd_cze_afr_hau_owc_svk_fin_bam_sun_hin_tag_jpn_knd_kor_guj_glc_swt_grk_jav_rom_anl_ind_cnt_arw_dyu_mol_aeg_dut_por_rus_bul_qcu_mcd_pan_eng_akn_gam_bos_tig_krd_mly_ger_igb_ctl_moo_bat_tha_amh_tml_dgb_lda_uzb_prs_slo_tur_yor_vie_wly_tsn_ses_ven	0.64964464753834	1.53771586935435	0.127513603633692
61	aeg_pol_bem_ben_owc_tig_anl_dut_uzb_tur_swt_sun_swa_bos_rom_bsq_hin_heb_fbf_cnt_scr_afr_ven_krd_ses_mol_est_lda_cic_fin_fre_gam_geo_arw_cze_nor_eng_amh_wly_glc_hun_bam_jav_svk_mly_jpn_knd_kor_grk_prs_moo_rus_tag_ukr_sod_mao_mnd_guj_ewe_pan_chh_ger_swe_spa_urd_qcu_lat_mcd_bul_dyu_sid_por_amr_ctl_ind_slo_yor_lit_dgb_bat_tha_hau_tml_akn_xho_azi_ita_alb_aze_zul_vie_mlt_tsw_igb_tsn	0.278768612230346	0.65669045984064	0.51300169262949
62	mlt_rus_bem_ukr_aeg_hau_chh_grk_azi_uzb_dgb_mly_tsw_glc_pol_bsq_swe_tig_tsn_mnd_scr_eng_ven_prs_moo_ctl_hun_yor_cic_est_svk_amr_geo_slo_spa_por_nor_sod_owc_bos_fin_dyu_sun_ita_tag_jpn_knd_kor_lat_dut_xho_cze_mao_bul_anl_ind_cnt_hin_ses_lit_gam_arw_ben_mol_ger_qcu_rom_mcd_afr_zul_heb_guj_amh_pan_bat_krd_bam_alb_ewe_jav_tha_wly_tml_lda_fbf_aze_urd_fre_tur_swt_vie_sid_igb_swa_akn	-0.105998147523053	-0.249985681923292	0.803149798472044
63	amh_krd_igb_por_tig_gam_chh_ctl_azi_tur_lda_mly_cic_ger_glc_bsq_lit_sid_tsn_cnt_scr_fre_tsw_bos_xho_swe_hun_fbf_bam_fin_hin_sod_geo_rom_prs_arw_guj_hau_wly_mol_est_moo_tag_eng_bat_jpn_tml_kor_pan_bul_zul_spa_jav_ben_aeg_ind_mnd_rus_yor_mcd_amr_lat_alb_nor_cze_qcu_grk_svk_ita_swa_heb_dut_anl_ukr_mao_urd_bem_slo_dyu_sun_tha_owc_knd_ewe_akn_uzb_pol_afr_aze_ses_vie_mlt_swt_dgb_ven	0.531595130372467	1.25489714330373	0.212660482582961
64	wly_mol_swa_eng_sod_chh_owc_cze_tur_azi_cic_jav_zul_glc_slo_bsq_arw_amh_moo_cnt_svk_pol_dyu_bul_yor_scr_est_ewe_bem_fin_swe_mlt_geo_por_guj_dut_pan_heb_amr_krd_hun_akn_ind_prs_tag_jpn_knd_kor_lat_rus_ven_spa_mly_ger_anl_sun_mnd_ita_lda_ukr_gam_ctl_afr_nor_rom_qcu_lit_grk_hin_xho_tig_bos_sid_urd_mao_mcd_tsw_fre_swt_bat_tha_aeg_tml_dgb_tsn_aze_ben_alb_uzb_ses_vie_hau_bam_igb_fbf	-0.278069726878339	-0.658045908935026	0.512134271444166
65	amh_glc_ewe_lat_wly_heb_mlt_hin_uzb_azi_igb_mly_swt_dut_slo_bsq_spa_amr_cic_cnt_guj_urd_swa_rom_fbf_swe_hun_dgb_dyu_fin_scr_chh_geo_ita_ukr_krd_pol_hau_owc_ctl_est_tsw_jav_eng_sun_jpn_knd_kor_bos_prs_akn_afr_bat_alb_tig_mao_mnd_ger_bam_bul_gam_rus_nor_cze_mol_qcu_ben_pan_grk_lda_aeg_fre_sid_lit_ind_arw_bem_por_zul_tag_tha_sod_tml_tsn_yor_aze_svk_mcd_tur_moo_vie_anl_xho_ses_ven	-0.617711050976062	-1.47754883143646	0.142907206317201
66	sid_cze_xho_afr_sod_aeg_amh_eng_tur_uzb_ewe_tag_tsw_bos_glc_bsq_fre_gam_tsn_cnt_arw_rom_akn_nor_igb_dut_hun_cic_ses_est_hin_tig_geo_grk_ben_mcd_swe_heb_owc_prs_fin_fbf_jav_pol_mao_jpn_knd_kor_ger_scr_zul_por_sun_ita_mlt_mly_mnd_pan_moo_ctl_amr_lit_rus_spa_ukr_qcu_svk_mol_urd_yor_wly_bul_anl_lat_bat_alb_dgb_slo_dyu_ind_tha_chh_tml_swa_bem_aze_guj_krd_azi_lda_vie_hau_swt_ven_bam	-0.15110321986938	-0.356524923135869	0.722255094088255
67	heb_guj_lda_hin_owc_anl_sod_ben_uzb_tur_dgb_jav_xho_spa_grk_bsq_dut_amh_dyu_cnt_rus_mol_swt_bul_bam_pol_hun_igb_akn_est_urd_sid_geo_lit_lat_slo_ger_amr_gam_svk_fin_yor_sun_eng_mly_jpn_tml_kor_scr_swe_swa_por_ind_fre_wly_mao_mnd_glc_fbf_bos_mlt_alb_ukr_pan_afr_qcu_prs_rom_ctl_tsn_aeg_arw_tig_krd_tag_cze_moo_ita_ewe_bat_tha_chh_knd_bem_ven_azi_mcd_nor_aze_ses_vie_hau_zul_cic_tsw	-0.342885130811026	-0.814318657271213	0.417542688500079
68	anl_urd_dyu_pol_sid_chh_hau_ben_tur_azi_moo_bat_igb_bos_slo_bsq_hin_wly_ses_cnt_lat_pan_dgb_eng_zul_alb_fin_tsw_ewe_est_ger_amh_geo_ctl_lit_ita_arw_amr_sod_swe_hun_tsn_jav_fre_tag_jpn_tml_kor_guj_cze_lda_svk_ind_glc_gam_mly_mnd_dut_bem_nor_owc_rom_krd_scr_mcd_qcu_prs_rus_por_fbf_aeg_afr_mlt_grk_mao_bul_swa_ukr_cic_sun_tha_tig_knd_swt_akn_aze_spa_mol_uzb_bam_vie_heb_ven_yor_xho	-0.322725442628924	-0.764462471586397	0.446527065943415
69	mlt_mcd_dgb_dut_tig_sod_heb_swe_azi_aze_bam_ind_ses_urd_nor_bsq_lat_wly_bem_cnt_ben_bos_yor_slo_xho_rus_est_zul_cic_fin_svk_hau_geo_guj_alb_ukr_spa_sid_aeg_krd_hun_akn_bat_lit_mao_jpn_knd_kor_pol_grk_swt_fre_mly_rom_owc_tag_mnd_arw_ewe_ita_chh_bul_mol_ger_hin_qcu_por_prs_ctl_igb_amh_afr_anl_pan_jav_glc_tsn_scr_tsw_sun_tha_gam_tml_dyu_moo_uzb_cze_eng_tur_lda_vie_amr_ven_fbf_swa	-0.619226593996092	-1.48043943359825	0.142135912566379
70	sid_slo_igb_hin_gam_hau_tig_dut_uzb_azi_yor_tag_zul_eng_bos_bsq_urd_amh_bam_mnd_lat_ger_ven_por_dyu_grk_est_ses_moo_hun_alb_anl_geo_krd_pan_bul_arw_owc_sod_spa_fin_ewe_mao_scr_sun_jpn_tml_kor_rom_ita_bem_ben_jav_glc_chh_mly_cnt_ctl_swa_nor_mlt_lit_swe_pol_afr_qcu_mol_ukr_fre_cic_wly_svk_heb_mcd_bat_prs_xho_guj_tsw_ind_tha_aeg_knd_swt_akn_aze_rus_cze_tur_fbf_vie_amr_lda_tsn_dgb	-0.741891784664739	-1.78317417654834	0.0778204400097369
71	sid_rus_tsn_svk_amr_anl_heb_swe_azi_aze_dgb_mao_ses_mcd_ger_bsq_ukr_gam_xho_mnd_fre_bos_bam_hin_yor_grk_fin_swa_moo_hun_krd_amh_geo_prs_lit_rom_eng_chh_mlt_lat_est_swt_bat_scr_sun_jpn_knd_kor_spa_bul_tsw_guj_tag_ben_aeg_ind_cnt_cze_zul_alb_hau_por_ita_ctl_pol_qcu_slo_urd_dut_ven_sod_arw_owc_nor_jav_glc_bem_mol_lda_mly_tha_wly_tml_fbf_ewe_tur_afr_pan_uzb_akn_vie_tig_igb_cic_dyu	-0.351377453603418	-0.832302648736931	0.407370307995565
72	tig_svk_ven_dut_owc_sod_amr_lat_azi_aze_ewe_mly_swt_pol_prs_bsq_swe_gam_tsn_mnd_spa_bul_dgb_lit_yor_mcd_hun_akn_bem_fin_ben_anl_geo_afr_rus_grk_cze_heb_wly_fre_est_lda_ind_slo_sun_jpn_knd_kor_ctl_urd_tsw_ukr_tag_eng_chh_mao_cnt_bos_dyu_por_amh_ita_glc_mol_scr_qcu_nor_pan_ger_bam_sid_hin_aeg_guj_jav_alb_fbf_krd_xho_bat_tha_mlt_tml_moo_igb_tur_rom_arw_uzb_cic_vie_hau_zul_ses_swa	-0.318191552896089	-0.753591014021702	0.452998509474271
73	tig_afr_akn_grk_gam_owc_chh_rus_azi_tur_swa_tag_tsn_ita_eng_bsq_bul_amh_dyu_cnt_alb_guj_xho_ben_swt_bos_hun_yor_cic_est_urd_anl_geo_pol_scr_spa_glc_aeg_heb_slo_fin_tsw_ind_svk_mly_jpn_knd_kor_swe_lat_bem_ukr_sun_por_amr_bat_mnd_rom_moo_krd_sod_nor_hin_ger_fre_qcu_arw_pan_prs_ven_hau_mcd_wly_dut_jav_mol_bam_ctl_ses_mao_tha_sid_tml_dgb_fbf_aze_lit_cze_uzb_zul_vie_mlt_ewe_lda_igb	-0.598751383170464	-1.43415712100371	0.154881375034581
74	owc_swe_ven_lat_sid_amh_heb_ger_azi_uzb_bam_sun_swt_mcd_slo_bsq_arw_anl_igb_cnt_rom_hin_moo_urd_ses_lit_hun_akn_yor_est_pol_hau_geo_pan_ctl_ukr_por_amr_aeg_dut_fin_tsw_jav_svk_mly_jpn_tml_kor_ben_afr_ewe_alb_tag_scr_chh_bat_mnd_krd_dyu_nor_mlt_ita_guj_fre_mol_qcu_grk_bul_bos_zul_wly_prs_tig_eng_mao_rus_dgb_spa_fbf_ind_tha_sod_knd_swa_tsn_aze_glc_cze_tur_lda_vie_gam_xho_bem_cic	-0.614553860585258	-1.46691760299624	0.145772019419379
75	heb_slo_lda_ben_hau_chh_tig_bos_tur_aze_cic_mly_yor_cze_urd_bsq_lat_amr_dgb_cnt_ctl_svk_ewe_ita_tsw_alb_hun_swt_moo_est_ger_gam_geo_mol_hin_eng_fre_amh_mlt_glc_fin_bam_sun_nor_jav_jpn_knd_kor_bul_guj_akn_prs_ind_por_aeg_tag_mnd_krd_swa_rus_sid_scr_pan_arw_grk_qcu_dut_pol_spa_bem_sod_rom_owc_afr_bat_ukr_xho_lit_tsn_mao_tha_wly_tml_ses_zul_uzb_mcd_swe_azi_igb_vie_anl_dyu_ven_fbf	0.105541923925414	0.248409404470796	0.804365368774526
76	amr_ukr_moo_pan_chh_anl_sod_scr_aze_tur_bam_mao_cic_swe_arw_bsq_prs_aeg_lda_mnd_bos_urd_zul_cze_igb_glc_hun_dgb_akn_est_ger_owc_geo_spa_lit_slo_hin_tig_mlt_mcd_fin_bem_tag_por_jav_jpn_tml_kor_ita_rom_ewe_lat_mly_bul_amh_ind_cnt_nor_ven_rus_sid_pol_svk_guj_fre_qcu_ben_eng_ctl_yor_wly_dut_gam_afr_bat_mol_swa_krd_tsw_sun_tha_hau_knd_xho_dyu_uzb_alb_grk_azi_tsn_vie_heb_swt_ses_fbf	-0.783451994991376	-1.88316386771375	0.0628034271545006
77	amr_guj_lda_bul_sod_gam_heb_alb_azi_aze_ewe_tag_igb_lit_spa_bsq_por_anl_swt_mnd_hin_slo_bem_bos_zul_rus_est_moo_cic_hun_glc_sid_geo_ita_ger_fre_arw_tig_aeg_pan_fin_yor_bat_mcd_jav_jpn_tml_kor_krd_mol_bam_urd_sun_afr_chh_ind_cnt_ctl_dgb_svk_wly_lat_nor_rom_pol_qcu_scr_grk_ukr_akn_owc_eng_mlt_cze_mly_prs_swa_ben_tsn_mao_tha_amh_knd_ses_fbf_tur_dut_swe_uzb_ven_vie_hau_xho_tsw_dyu	-0.704731464480052	-1.69140210145772	0.0941085847492903
78	aeg_scr_ven_pan_owc_wly_heb_bul_azi_tur_bem_tag_akn_rus_slo_bsq_lit_gam_moo_cnt_svk_ger_zul_mcd_lda_hin_hun_cic_ewe_est_ukr_sod_geo_eng_bos_glc_alb_anl_amh_spa_fin_fbf_bat_urd_mao_jpn_knd_kor_mol_lat_swa_afr_sun_prs_tig_ind_mnd_ben_dyu_cze_mlt_guj_por_fre_rom_qcu_pol_ita_ctl_dgb_sid_nor_chh_arw_mly_swe_swt_grk_bam_jav_tha_hau_tml_tsw_xho_uzb_dut_krd_aze_tsn_vie_amr_igb_ses_yor	-0.733482379140149	-1.7626402608077	0.0812464293358349
79	sid_hin_tsn_dut_mlt_hau_heb_prs_uzb_tur_tsw_mly_dyu_mol_ger_bsq_slo_sod_igb_cnt_alb_glc_swa_afr_yor_rus_fin_ses_lda_est_scr_wly_geo_fre_eng_krd_svk_tig_owc_nor_hun_fbf_mao_por_ind_jpn_knd_kor_grk_cze_zul_ctl_bat_urd_aeg_tag_mnd_lit_ewe_arw_amh_lat_bos_pan_swe_qcu_spa_bul_mcd_bam_amr_ukr_chh_pol_sun_rom_xho_ben_bem_jav_tha_gam_tml_ven_dgb_azi_ita_guj_aze_moo_vie_anl_swt_akn_cic	0.109146871188975	0.256723243093643	0.797959513482983
80	chh_pol_ven_urd_sod_anl_gam_ctl_uzb_azi_ewe_tag_tsn_eng_dut_bsq_ukr_owc_xho_cnt_ben_rom_dgb_arw_lda_lit_hun_ses_swt_fin_swe_amh_geo_pan_bos_prs_svk_amr_heb_grk_est_fbf_sun_slo_jav_jpn_tml_kor_scr_alb_cic_por_mly_ger_wly_bat_mnd_krd_igb_glc_mlt_lat_nor_mcd_afr_qcu_bul_guj_fre_zul_sid_hin_aeg_mol_ind_cze_dyu_spa_akn_mao_tha_tig_knd_yor_bam_tur_ita_rus_aze_tsw_vie_hau_moo_swa_bem	-0.388411848270795	-0.920945552092202	0.359461671781353
81	sod_swe_igb_nor_anl_chh_amr_ita_aze_azi_lda_ind_cic_rus_lit_bsq_ctl_amh_ven_mnd_por_glc_dgb_eng_bem_pol_fin_moo_tsw_est_afr_aeg_geo_lat_mcd_urd_scr_sid_gam_cze_hun_zul_sun_mol_bat_jpn_knd_kor_alb_bos_ses_ukr_mao_prs_hau_tag_cnt_pan_akn_spa_mlt_guj_ben_fre_svk_qcu_ger_bul_grk_swt_heb_slo_wly_krd_mly_rom_bam_hin_yor_jav_tha_tig_tml_tsn_fbf_uzb_dut_arw_tur_ewe_vie_owc_dyu_swa_xho	0.104685842142975	0.246412070949818	0.805906333189288
82	tig_svk_fbf_cze_amr_gam_anl_lit_aze_tur_ven_mao_cic_bul_grk_bsq_nor_chh_yor_mnd_rom_swe_lda_krd_swt_ben_est_ewe_bam_fin_por_heb_geo_spa_ita_bos_urd_aeg_wly_ukr_hun_zul_bat_fre_tag_jpn_knd_kor_scr_ger_bem_mol_ind_pan_sid_mly_cnt_eng_tsn_guj_amh_ctl_dut_mcd_prs_qcu_glc_arw_rus_ses_hau_afr_owc_pol_sun_slo_dyu_hin_swa_jav_tha_sod_tml_igb_xho_azi_alb_lat_uzb_tsw_vie_mlt_akn_dgb_moo	-0.150942405790937	-0.356474976100173	0.722292368166575
83	aeg_pol_ven_eng_anl_heb_amh_fre_uzb_aze_cic_ind_ewe_ukr_afr_bsq_rom_amr_zul_cnt_slo_ctl_ses_svk_bam_hin_fin_yor_moo_est_spa_owc_geo_bos_krd_dut_nor_gam_wly_scr_hun_tsw_sun_swe_mly_jpn_knd_kor_alb_mol_lda_bul_jav_rus_chh_mao_mnd_mcd_fbf_arw_mlt_grk_lat_lit_cze_qcu_ita_ben_ger_swt_sod_prs_hau_urd_bat_por_akn_guj_dgb_tag_tha_tig_tml_bem_swa_azi_glc_pan_tur_dyu_vie_sid_igb_xho_tsn	-0.114732752739222	-0.270218717928565	0.787590734799392
84	aeg_dut_dgb_nor_sod_tig_wly_pan_uzb_azi_cic_tag_bam_grk_lat_bsq_ben_owc_zul_mnd_pol_ctl_xho_mol_lda_svk_fin_ven_dyu_hun_glc_sid_geo_fre_bul_hin_cze_gam_amh_slo_est_bem_jav_lit_mly_jpn_knd_kor_swe_bos_yor_krd_sun_prs_mlt_bat_cnt_afr_ewe_rus_chh_por_guj_ukr_rom_qcu_urd_scr_arw_tsw_hau_spa_amr_eng_ind_alb_tsn_mcd_swt_mao_tha_anl_tml_swa_fbf_tur_ita_ger_aze_moo_vie_heb_igb_ses_akn	-0.256264150198745	-0.605560102955309	0.546281904029796
85	heb_rom_tsw_bos_owc_gam_aeg_glc_tur_azi_cic_ind_bam_spa_prs_bsq_ctl_amh_dgb_cnt_ben_arw_lda_dut_ewe_pol_hun_bem_tsn_est_por_hau_geo_guj_urd_svk_slo_mlt_wly_ger_fin_dyu_sun_rus_mly_jpn_knd_kor_afr_bul_moo_mcd_mao_cze_sod_tag_mnd_grk_swt_hin_anl_lat_ita_nor_lit_qcu_fre_krd_ukr_xho_tig_swe_sid_pan_jav_scr_ven_eng_fbf_bat_tha_chh_tml_ses_swa_aze_alb_mol_uzb_zul_vie_amr_akn_yor_igb	-0.441596625798039	-1.04935108972852	0.29673586137243
86	chh_ctl_yor_guj_aeg_owc_wly_rus_tur_aze_moo_sun_akn_grk_bul_bsq_bos_gam_swt_mnd_ben_pan_fbf_mcd_lda_lit_fin_igb_ven_est_cze_heb_geo_rom_scr_eng_hin_sod_anl_fre_hun_dyu_jav_swe_mao_jpn_tml_kor_krd_spa_ewe_ukr_mly_alb_amr_bat_cnt_arw_cic_svk_hau_slo_prs_nor_dut_qcu_lat_glc_ita_xho_tig_pol_amh_mol_tag_por_zul_ger_bem_ind_tha_mlt_knd_bam_ses_azi_urd_afr_uzb_swa_vie_sid_tsw_tsn_dgb	-0.108561340424945	-0.255957591158475	0.798548881861034
87	aeg_rus_yor_mol_chh_mlt_anl_pan_uzb_azi_dgb_ind_dyu_scr_ukr_bsq_bul_amh_tsw_mnd_por_spa_swa_lit_akn_cze_est_swt_lda_fin_alb_heb_geo_eng_fre_ctl_swe_sod_tig_krd_hun_cic_tag_lat_mao_jpn_knd_kor_slo_bos_bem_ger_mly_ita_wly_jav_cnt_arw_ses_guj_owc_grk_glc_pol_urd_qcu_dut_nor_mcd_xho_amr_rom_sid_prs_bat_hin_ven_afr_ewe_sun_tha_gam_tml_moo_igb_aze_ben_svk_tur_zul_vie_hau_tsn_bam_fbf	-0.782885263517252	-1.88471387906126	0.0625912919131113
88	owc_ita_dyu_mol_heb_wly_sid_lat_tur_uzb_swa_mly_swt_urd_ger_bsq_pol_aeg_ses_mnd_rus_grk_dgb_pan_ewe_eng_fin_tsn_xho_est_krd_amr_geo_glc_por_rom_bos_anl_amh_dut_hun_moo_sun_prs_tag_jpn_knd_kor_ukr_afr_fbf_ben_mao_spa_hau_bat_cnt_fre_bam_guj_mlt_mcd_slo_nor_alb_qcu_ctl_svk_lit_bem_chh_cze_tig_hin_ind_scr_lda_arw_cic_jav_tha_gam_tml_tsw_ven_azi_swe_bul_aze_zul_vie_sod_yor_akn_igb	-0.196788233252197	-0.464983564012609	0.64303011865558
89	owc_ctl_yor_guj_mlt_gam_wly_svk_azi_aze_ewe_mao_dgb_bul_arw_bsq_ger_sid_swa_mnd_hin_rus_tsw_lat_lda_lit_hun_akn_tsn_fin_fre_sod_geo_ben_urd_slo_cze_amh_chh_spa_est_ses_tag_scr_ind_jpn_knd_kor_nor_pol_moo_dut_sun_rom_aeg_mly_cnt_grk_igb_krd_amr_pan_mcd_por_prs_qcu_afr_ita_eng_xho_tig_bos_anl_glc_bat_alb_bam_mol_ven_jav_tha_hau_tml_bem_zul_tur_ukr_swe_uzb_cic_vie_heb_swt_dyu_fbf	0.437390722160257	1.03066761089463	0.305369716143109
90	amh_ukr_igb_eng_gam_owc_aeg_rom_tur_uzb_dyu_mly_fbf_lit_lat_bsq_bos_chh_xho_mnd_alb_mcd_cic_por_ewe_afr_fin_akn_bam_est_cze_wly_geo_ita_scr_hin_slo_amr_tig_bul_hun_yor_ind_mol_tag_jpn_knd_kor_ctl_fre_ven_prs_mao_urd_heb_bat_cnt_pan_ses_rus_sod_arw_grk_guj_swe_qcu_krd_spa_dut_tsw_anl_glc_mlt_pol_sun_svk_lda_ben_swa_jav_tha_hau_tml_zul_moo_aze_nor_ger_azi_bem_vie_sid_swt_tsn_dgb	-0.150109093674175	-0.354422737444071	0.723824474868204
91	anl_nor_swa_ben_mlt_owc_sod_urd_azi_tur_akn_mly_zul_bos_hin_bsq_krd_aeg_igb_mnd_mol_prs_dgb_arw_lda_scr_hun_dyu_bam_fin_svk_hau_geo_spa_lat_ita_fre_gam_tig_cze_est_bem_ind_mcd_bat_jpn_knd_kor_ger_alb_xho_rom_jav_afr_wly_sun_cnt_slo_tsn_glc_amr_ukr_swe_grk_pan_qcu_bul_eng_rus_fbf_chh_dut_sid_lit_tag_ctl_swt_pol_ses_mao_tha_amh_tml_moo_cic_aze_por_guj_uzb_ven_vie_heb_tsw_ewe_yor	-0.89472508027557	-2.17239018518729	0.0323687187226953
92	hau_eng_akn_hin_wly_owc_anl_lit_tur_uzb_ses_mly_ewe_mcd_slo_bsq_cze_tig_lda_cnt_urd_krd_igb_por_bem_svk_hun_tsn_ven_fin_rus_amh_geo_pan_lat_grk_dut_gam_chh_prs_est_zul_bat_alb_sun_jpn_tml_kor_afr_swe_xho_spa_ind_ita_aeg_tag_mnd_mol_dyu_bul_mlt_ben_arw_nor_ctl_qcu_bos_ukr_glc_swa_sod_ger_heb_scr_mao_fre_yor_rom_swt_jav_tha_sid_knd_cic_bam_azi_guj_pol_aze_dgb_vie_amr_fbf_tsw_moo	0.610208989183127	1.44220902450083	0.152602730038578
93	gam_ctl_cic_urd_amr_mlt_wly_nor_uzb_tur_bam_mao_igb_dut_slo_bsq_bos_tig_akn_cnt_hin_grk_moo_mcd_xho_pol_hun_swa_tsn_fin_lit_sod_geo_mol_cze_guj_scr_amh_owc_rus_est_zul_mly_spa_sun_jpn_knd_kor_eng_ben_ses_por_bat_pan_hau_ind_mnd_lat_dgb_ita_heb_fre_prs_bul_arw_qcu_ger_afr_ukr_yor_aeg_svk_sid_glc_jav_krd_lda_rom_swt_tag_tha_anl_tml_bem_fbf_aze_alb_swe_azi_tsw_vie_chh_ven_dyu_ewe	0.141442653561246	0.332942442665738	0.739927118341496
94	sod_urd_yor_bos_aeg_mlt_sid_ctl_tur_aze_moo_jav_xho_hin_swe_bsq_cze_wly_igb_mnd_krd_mcd_bem_rom_ven_lat_fin_akn_dyu_est_scr_amh_geo_prs_ita_alb_ukr_owc_tig_pan_hun_dgb_ind_bul_sun_jpn_tml_kor_svk_ger_fbf_eng_tag_rus_hau_mao_cnt_grk_ses_mol_chh_fre_dut_guj_ben_qcu_arw_slo_pol_zul_anl_glc_gam_por_bat_afr_cic_nor_tsn_mly_tha_heb_knd_swa_swt_azi_lit_spa_uzb_ewe_vie_amr_bam_lda_tsw	-0.300062922398226	-0.709906873130384	0.479538127859019
95	wly_swe_tsw_ben_hau_aeg_tig_mol_tur_uzb_akn_mly_swa_cze_ukr_bsq_prs_amr_ses_cnt_por_nor_tsn_urd_xho_bos_hun_ven_zul_fin_ita_mlt_geo_scr_grk_lit_ctl_sod_owc_spa_est_moo_ind_eng_sun_jpn_tml_kor_dut_glc_bem_bul_bat_rom_chh_mao_mnd_pan_lda_hin_heb_mcd_rus_ger_fre_qcu_guj_svk_lat_yor_gam_pol_amh_arw_jav_alb_swt_krd_ewe_tag_tha_anl_knd_dgb_igb_aze_slo_afr_azi_bam_vie_sid_cic_dyu_fbf	-0.538155043887303	-1.28067183942644	0.203493663143757
96	chh_cze_ven_swe_sod_aeg_heb_rus_azi_uzb_lda_bat_swa_ben_bos_bsq_ger_wly_bam_cnt_pol_glc_yor_slo_bem_bul_est_zul_dgb_fin_fre_hau_geo_mcd_dut_por_eng_anl_sid_mol_hun_tsn_mao_alb_sun_jpn_knd_kor_svk_hin_igb_ctl_jav_grk_owc_tag_mnd_spa_dyu_ita_mlt_scr_prs_lat_guj_qcu_afr_pan_arw_akn_gam_lit_amr_urd_mly_nor_ses_krd_fbf_ind_tha_tig_tml_tsw_cic_aze_ukr_rom_tur_xho_vie_amh_moo_swt_ewe	-0.539372693100522	-1.28463622550789	0.202110054840952
97	tig_prs_bam_svk_anl_sod_owc_lat_aze_azi_swt_mao_moo_lit_krd_bsq_dut_mlt_dyu_cnt_cze_urd_fbf_por_swa_mol_est_zul_ewe_hun_ben_hau_geo_spa_nor_rus_mcd_sid_heb_arw_fin_tsw_ind_alb_jav_jpn_tml_kor_ger_slo_tsn_fre_bat_bos_chh_mly_mnd_ctl_bem_ukr_amh_pan_eng_guj_grk_qcu_pol_rom_ita_ses_amr_hin_gam_glc_tag_afr_xho_scr_lda_sun_tha_aeg_knd_ven_dgb_uzb_bul_swe_tur_igb_vie_wly_yor_cic_akn	-0.237079175776413	-0.559966846870059	0.576848375012596
98	tig_bul_ewe_rom_aeg_owc_anl_mol_tur_uzb_swa_sun_ses_arw_krd_bsq_eng_chh_yor_cnt_lit_afr_dgb_swe_zul_ben_hun_lda_cic_est_spa_amr_geo_por_pol_alb_urd_hau_mlt_slo_fin_tsw_jav_ita_ind_jpn_knd_kor_ukr_glc_tsn_bos_mly_dut_heb_mao_mnd_guj_igb_svk_sid_nor_prs_ctl_scr_qcu_mcd_pan_rus_bem_gam_hin_sod_lat_bat_grk_bam_ger_ven_tag_tha_amh_tml_xho_swt_aze_cze_fre_azi_moo_vie_wly_dyu_fbf_akn	-0.396634290924568	-0.94212097038966	0.348571613638301
99	heb_ukr_yor_glc_owc_aeg_sod_krd_uzb_aze_bam_bat_xho_scr_lat_bsq_ben_anl_swa_cnt_guj_rus_tsw_bul_swt_arw_fin_dgb_ses_hun_slo_chh_geo_mcd_eng_ger_nor_sid_wly_alb_est_dyu_mly_fre_sun_jpn_tml_kor_por_swe_akn_mol_tag_pol_mlt_jav_mnd_dut_ewe_lit_amr_grk_ita_ctl_cze_qcu_hin_pan_bos_bem_tig_rom_hau_svk_ind_prs_igb_urd_moo_mao_tha_amh_knd_lda_cic_azi_afr_spa_tur_zul_vie_gam_tsn_ven_fbf	0.132489726719639	0.311967348525025	0.755763683241203
100	chh_hin_xho_afr_heb_owc_sid_alb_aze_uzb_tsn_tag_ven_urd_bul_bsq_glc_amr_swa_cnt_swe_rom_dyu_spa_igb_svk_fin_ses_bem_hun_pol_amh_geo_mol_ita_ben_mcd_aeg_tig_bos_est_ewe_bat_ukr_sun_jpn_tml_kor_eng_ctl_tsw_ger_jav_guj_sod_mly_mnd_pan_moo_dut_hau_cze_lat_lit_grk_qcu_prs_scr_fre_fbf_anl_por_mlt_arw_mao_krd_bam_rus_cic_ind_tha_wly_knd_akn_yor_tur_nor_slo_azi_swt_vie_gam_dgb_zul_lda	1.01186725402931	2.43036347500702	0.0170023847035139
101	gam_mcd_ewe_ita_wly_aeg_hau_slo_uzb_aze_tsw_sun_bam_svk_nor_bsq_prs_sid_tsn_cnt_swe_urd_moo_krd_ven_pol_fin_fbf_xho_est_ger_anl_geo_pan_grk_arw_rus_amh_mlt_bos_hun_yor_bat_ukr_jav_jpn_tml_kor_glc_fre_dgb_afr_ind_guj_sod_mao_mnd_dut_akn_hin_heb_lat_lit_bul_ben_qcu_ctl_por_alb_swt_chh_scr_tig_cze_tag_eng_ses_mol_zul_mly_tha_amr_knd_bem_swa_azi_spa_rom_tur_igb_vie_owc_dyu_cic_lda	-0.190806369350686	-0.450182089605638	0.653626815278717
102	wly_dut_dgb_cze_sid_sod_amr_ita_azi_aze_cic_tag_fbf_prs_afr_bsq_pol_anl_ewe_mnd_grk_guj_moo_slo_ven_bul_hun_igb_yor_fin_por_tig_geo_rom_ben_mol_scr_mlt_chh_ctl_est_bam_bat_ger_mly_jpn_tml_kor_ukr_urd_akn_lit_sun_rus_amh_ind_cnt_fre_ses_eng_aeg_hin_bos_mcd_arw_qcu_alb_pan_svk_swt_gam_swe_hau_glc_mao_lat_tsw_nor_lda_jav_tha_heb_knd_tsn_zul_uzb_krd_spa_tur_swa_vie_owc_xho_bem_dyu	-0.593782006991432	-1.41691764459284	0.159848251246463
103	aeg_scr_igb_mol_heb_anl_amr_cze_azi_uzb_swt_mao_zul_prs_rom_bsq_hin_owc_xho_cnt_lit_rus_cic_pan_moo_pol_hun_dyu_bam_fin_ita_amh_geo_spa_krd_grk_dut_sid_gam_glc_est_akn_tag_ukr_bat_jpn_knd_kor_bul_bos_ewe_nor_jav_arw_sod_ind_mnd_por_fbf_urd_mlt_afr_ctl_fre_svk_qcu_ben_alb_eng_yor_hau_slo_tig_guj_sun_swe_bem_mcd_swa_mly_tha_chh_tml_dgb_tsn_tur_lat_ger_aze_ven_vie_wly_ses_lda_tsw	-0.0923662574050097	-0.217678622545542	0.828156410095524
104	amh_cze_swa_ben_mlt_amr_tig_afr_tur_aze_ses_mly_ewe_alb_guj_bsq_lit_heb_cic_mnd_ger_grk_lda_svk_tsw_ctl_fin_yor_xho_hun_ukr_sod_geo_urd_slo_rom_spa_aeg_sid_pol_est_zul_ind_lat_tag_jpn_knd_kor_por_pan_igb_arw_mao_hin_hau_bat_cnt_swe_bem_nor_gam_eng_mcd_fre_bos_qcu_prs_glc_dut_ven_chh_scr_wly_bul_jav_mol_dgb_rus_bam_sun_tha_owc_tml_swt_fbf_uzb_ita_krd_azi_moo_vie_anl_tsn_dyu_akn	-0.275523051887388	-0.651615794688201	0.516256124410449
105	mlt_ita_tsn_spa_gam_hau_heb_bos_azi_uzb_igb_ind_akn_fre_eng_bsq_pan_amh_swa_cnt_arw_grk_lda_guj_xho_urd_fin_ses_swt_est_glc_wly_geo_afr_dut_scr_svk_owc_aeg_mol_hun_dyu_mao_por_jav_jpn_tml_kor_alb_ger_yor_cze_mly_ben_tig_bat_mnd_ctl_bam_nor_chh_swe_slo_mcd_bul_qcu_lat_prs_krd_ven_amr_lit_anl_rom_sun_pol_dgb_ukr_moo_tag_tha_sid_knd_ewe_tsw_aze_rus_hin_tur_fbf_vie_sod_zul_bem_cic	-0.351034620910079	-0.831237447820397	0.40796860844026
106	amh_ben_swt_prs_chh_sod_tig_ukr_uzb_tur_igb_mly_ven_lat_glc_bsq_spa_gam_cic_cnt_alb_por_ses_ger_dyu_svk_hun_ewe_bem_fin_swe_hau_geo_nor_krd_rus_ctl_anl_heb_cze_est_akn_ind_pol_bat_jpn_knd_kor_mcd_bul_bam_eng_mao_grk_wly_jav_mnd_lit_zul_ita_mlt_mol_dut_afr_pan_qcu_rom_scr_hin_tsw_owc_urd_aeg_slo_tag_bos_dgb_fre_lda_sun_tha_amr_tml_xho_tsn_aze_arw_guj_azi_swa_vie_sid_moo_yor_fbf	-0.758588624750733	-1.82645875847011	0.070989462295608
107	sid_arw_bam_rom_wly_anl_hau_por_tur_aze_tsn_bat_tsw_cze_ctl_bsq_ukr_sod_swa_mnd_bul_lat_akn_pol_igb_ita_est_zul_bem_hun_slo_aeg_geo_krd_prs_swe_ger_mlt_chh_eng_fin_cic_tag_nor_sun_jpn_tml_kor_scr_guj_lda_svk_mly_mol_owc_mao_cnt_alb_fbf_grk_amh_urd_rus_lit_ben_qcu_spa_pan_dut_swt_gam_glc_tig_hin_ind_bos_ven_afr_dyu_jav_tha_heb_knd_yor_ses_azi_mcd_fre_uzb_moo_vie_amr_ewe_xho_dgb	-0.578968827057885	-1.38263494662208	0.170087976360743
108	wly_rom_moo_bos_owc_hau_chh_urd_tur_uzb_bam_mao_xho_glc_lit_bsq_svk_amr_ses_mnd_pol_lat_fbf_guj_bem_nor_est_akn_tsn_fin_scr_sod_geo_arw_cze_mol_ukr_mlt_aeg_fre_hun_tsw_tag_spa_bat_jpn_tml_kor_ger_afr_cic_ita_jav_prs_amh_ind_cnt_por_yor_alb_gam_swe_grk_pan_ctl_qcu_mcd_ben_krd_ven_tig_hin_heb_bul_mly_rus_dgb_dut_swt_sun_tha_sid_knd_dyu_swa_azi_slo_eng_aze_ewe_vie_anl_zul_lda_igb	-0.817165295654164	-1.97416352867415	0.051330047733704
109	amr_arw_lda_ukr_tig_owc_amh_pan_tur_azi_bem_jav_ven_glc_scr_bsq_nor_chh_fbf_cnt_rom_lit_xho_mcd_ses_eng_hun_akn_yor_est_svk_mlt_geo_dut_bul_ita_swe_heb_wly_hin_fin_tsw_bat_guj_mly_jpn_tml_kor_spa_rus_dgb_lat_ind_pol_aeg_tag_mnd_prs_swa_ben_sid_por_ctl_afr_krd_qcu_bos_fre_grk_zul_anl_urd_hau_cze_mao_slo_igb_ger_bam_sun_tha_sod_knd_cic_ewe_uzb_mol_alb_aze_swt_vie_gam_dyu_tsn_moo	0.228221336309902	0.5372891601047	0.59235113618742
110	aeg_bos_moo_alb_tig_sod_gam_ukr_azi_uzb_xho_sun_dyu_arw_swe_bsq_mcd_hau_lda_cnt_krd_rom_cic_slo_ven_por_est_swt_bam_hun_pan_anl_geo_spa_ita_bul_guj_heb_mlt_fre_fin_ses_mao_urd_bat_jpn_tml_kor_ben_dut_akn_mol_mly_ctl_chh_jav_mnd_afr_swa_nor_owc_prs_svk_glc_lit_qcu_pol_grk_cze_igb_wly_eng_amh_ger_ind_scr_yor_rus_ewe_tag_tha_amr_knd_zul_bem_aze_lat_hin_tur_tsn_vie_sid_fbf_tsw_dgb	-0.862648270385245	-2.08518612262593	0.0397921743622595
111	tig_bos_ewe_guj_mlt_sod_sid_pan_aze_uzb_ven_sun_dgb_scr_ger_bsq_svk_owc_ses_mnd_rom_ctl_cic_mcd_tsw_ben_est_yor_swa_fin_urd_anl_geo_ukr_rus_dut_pol_amh_amr_krd_hun_akn_bat_eng_mly_jpn_knd_kor_alb_swe_bam_ita_mao_mol_heb_jav_cnt_prs_xho_spa_chh_glc_afr_nor_cze_qcu_por_grk_hin_tsn_hau_bul_aeg_fre_ind_lat_igb_slo_fbf_tag_tha_wly_tml_lda_bem_tur_arw_lit_azi_zul_vie_gam_dyu_swt_moo	0.591330324203845	1.39580135470215	0.166097786546644
112	heb_cze_swt_ger_hau_amr_aeg_bos_tur_azi_ewe_jav_bem_ben_pol_bsq_swe_anl_tsw_cnt_glc_pan_tsn_rus_zul_ukr_fin_ven_ses_hun_lat_sod_geo_arw_alb_ctl_afr_owc_amh_grk_est_fbf_tag_svk_ind_jpn_knd_kor_spa_por_swa_fre_mly_lit_tig_sun_mnd_krd_cic_prs_sid_urd_mol_slo_scr_qcu_eng_rom_bul_lda_gam_ita_chh_dut_mao_mcd_bam_hin_dyu_bat_tha_mlt_tml_moo_yor_uzb_guj_nor_aze_igb_vie_wly_dgb_xho_akn	-0.512119939923032	-1.216079860757	0.227032171860844
113	wly_slo_dyu_ukr_aeg_amh_mlt_krd_aze_tur_akn_sun_ewe_por_mcd_bsq_ita_hau_zul_mnd_ger_pol_ven_hin_bam_dut_hun_lda_ses_est_ctl_sid_geo_urd_lit_svk_prs_tig_sod_guj_fin_tsw_mao_ben_mly_jpn_tml_kor_fre_arw_fbf_swe_jav_scr_heb_tag_cnt_mol_cic_glc_chh_rus_rom_grk_lat_qcu_afr_cze_pan_swa_owc_bos_gam_nor_ind_alb_moo_eng_swt_bat_tha_anl_knd_igb_xho_azi_spa_bul_uzb_yor_vie_amr_dgb_tsn_bem	-0.437182785410657	-1.03716657200728	0.302347456408111
114	amr_bul_akn_lit_mlt_hau_owc_pan_aze_uzb_fbf_ind_ses_rom_cze_bsq_eng_wly_lda_cnt_arw_mcd_swa_scr_tsn_por_est_tsw_dyu_fin_prs_sod_geo_lat_spa_swe_afr_gam_sid_krd_hun_xho_jav_fre_mao_jpn_tml_kor_ger_pol_moo_grk_bat_mol_heb_sun_mnd_ita_igb_urd_anl_nor_glc_slo_alb_qcu_ctl_bos_ukr_dgb_chh_rus_tig_ben_tag_svk_ewe_dut_bam_mly_tha_aeg_knd_yor_zul_azi_guj_hin_tur_swt_vie_amh_bem_ven_cic	0.511316087599679	1.20972800585128	0.229449372355901
115	sid_lit_yor_scr_gam_amr_owc_urd_tur_uzb_tsw_tag_ven_nor_fre_bsq_pan_wly_akn_mnd_mol_mcd_ewe_ger_igb_dut_fin_dgb_cic_hun_ctl_amh_geo_glc_guj_rus_arw_hau_sod_por_est_xho_mly_rom_mao_jpn_knd_kor_bos_grk_zul_swe_sun_svk_heb_ind_cnt_eng_lda_hin_chh_ben_ita_krd_alb_qcu_slo_prs_bul_bem_tig_cze_anl_spa_bat_lat_bam_ukr_fbf_jav_tha_aeg_tml_tsn_dyu_aze_pol_afr_azi_moo_vie_mlt_swt_swa_ses	-0.305352691257989	-0.722434623248215	0.471840070823331
116	wly_svk_dyu_pan_owc_gam_mlt_prs_tur_uzb_xho_tag_yor_spa_bos_bsq_slo_sod_akn_cnt_hin_lit_lda_rus_ewe_ukr_est_zul_bem_fin_fre_aeg_geo_mol_afr_por_cze_chh_amr_rom_hun_ven_sun_glc_bat_jpn_knd_kor_nor_mcd_cic_bul_ind_lat_amh_mao_mnd_pol_dgb_ita_sid_ben_urd_dut_scr_qcu_krd_grk_arw_ses_heb_alb_hau_ctl_mly_ger_moo_swe_bam_jav_tha_anl_tml_tsw_swt_azi_eng_guj_aze_tsn_vie_tig_swa_igb_fbf	-0.312176391432372	-0.737995883497721	0.46237511501683
117	heb_krd_bem_urd_hau_gam_sod_ctl_uzb_tur_xho_sun_bam_rom_eng_bsq_fre_anl_moo_mnd_lat_bul_cic_prs_ses_mcd_fin_dgb_yor_est_swe_owc_geo_por_mol_arw_glc_mlt_tig_nor_hun_ewe_bat_rus_mly_jpn_tml_kor_ita_dut_dyu_alb_ind_pol_chh_tag_cnt_spa_lda_scr_sid_hin_grk_slo_cze_qcu_afr_ben_ukr_akn_amr_guj_amh_pan_jav_lit_igb_bos_swt_mao_tha_wly_knd_fbf_zul_aze_ger_svk_azi_ven_vie_aeg_swa_tsw_tsn	-0.243490375432876	-0.575478126463305	0.566357817103753
118	aeg_rom_ewe_guj_tig_amh_hau_eng_uzb_azi_xho_jav_zul_ben_bul_bsq_grk_sid_moo_cnt_slo_swe_bem_ita_dyu_glc_hun_lda_tsw_fin_alb_chh_geo_prs_nor_bos_lit_sod_heb_dut_est_dgb_mly_pan_ind_jpn_knd_kor_mol_urd_bam_ctl_tag_scr_amr_sun_mnd_ger_ses_spa_owc_pol_hin_krd_por_qcu_afr_mcd_cze_igb_mlt_fre_gam_arw_bat_lat_swt_svk_swa_mao_tha_anl_tml_akn_cic_tur_ukr_rus_aze_tsn_vie_wly_yor_fbf_ven	-0.604834000097964	-1.44586225487461	0.151577473065074
119	sid_arw_tsn_rus_mlt_anl_amh_mcd_uzb_aze_bem_mly_swt_alb_cze_bsq_ger_heb_moo_cnt_urd_grk_cic_nor_xho_glc_fin_ses_dgb_est_ctl_sod_geo_lit_lat_afr_swe_aeg_amr_bul_hun_ven_jav_por_bat_jpn_tml_kor_ita_ukr_dyu_pol_sun_krd_owc_tag_mnd_svk_yor_eng_gam_prs_ben_dut_rom_qcu_slo_bos_fre_fbf_wly_spa_chh_mol_ind_scr_swa_hin_ewe_mao_tha_tig_knd_akn_zul_azi_pan_guj_tur_igb_vie_hau_bam_tsw_lda	-0.777581791283544	-1.87206940093815	0.0643395220823952
120	amh_prs_cic_mol_chh_wly_mlt_rus_tur_aze_akn_mly_ven_mcd_urd_bsq_bos_tig_ewe_cnt_guj_por_xho_ita_ses_swe_fin_tsn_moo_est_ctl_sod_geo_grk_arw_scr_fre_heb_amr_bul_hun_dyu_sun_glc_ind_jpn_tml_kor_ukr_lit_swt_rom_bat_ger_hau_mao_mnd_spa_dgb_pan_owc_slo_cze_alb_hin_qcu_nor_dut_ben_fbf_anl_pol_aeg_afr_jav_lat_bam_krd_bem_tag_tha_sid_knd_zul_swa_azi_svk_eng_uzb_tsw_vie_gam_lda_igb_yor	0.375890596771819	0.886584104057109	0.377589768454408
121	tig_urd_zul_cze_owc_sod_gam_rus_azi_uzb_akn_tag_ewe_guj_bos_bsq_dut_heb_tsw_cnt_swe_spa_swt_mcd_bem_afr_fin_dyu_igb_est_bul_anl_geo_hin_mol_arw_ger_amr_sid_lit_hun_cic_mao_prs_mly_jpn_tml_kor_fre_glc_ven_pan_ind_pol_chh_jav_mnd_rom_yor_ita_wly_nor_grk_ukr_svk_qcu_por_ctl_eng_tsn_hau_alb_mlt_lat_sun_krd_lda_scr_ses_bat_tha_amh_knd_moo_xho_tur_ben_slo_aze_bam_vie_aeg_fbf_dgb_swa	-0.730273197073544	-1.75486672445124	0.0825754578567021
122	sod_dut_tsn_rom_amr_heb_owc_spa_azi_aze_xho_mao_fbf_svk_por_bsq_bul_amh_swt_mnd_ukr_scr_moo_pol_zul_ger_est_bam_ewe_fin_rus_sid_geo_guj_prs_ita_ben_aeg_tig_slo_hun_dgb_tag_bos_ind_jpn_knd_kor_lat_swe_ses_mol_sun_lit_wly_mly_cnt_fre_bem_afr_hau_krd_ctl_glc_grk_qcu_hin_alb_mcd_lda_chh_pan_mlt_cze_bat_nor_dyu_arw_ven_jav_tha_gam_tml_igb_cic_uzb_urd_eng_tur_yor_vie_anl_akn_tsw_swa	0.267024529257158	0.628603002719866	0.531149846796626
123	sid_svk_lda_fre_amr_mlt_tig_urd_tur_azi_tsn_jav_ses_scr_ger_bsq_grk_owc_akn_cnt_dut_spa_swt_arw_swa_guj_fin_dgb_igb_est_lit_amh_geo_alb_swe_afr_bos_sod_hau_hin_hun_fbf_tag_ctl_mao_jpn_knd_kor_eng_por_ewe_rom_mly_mol_anl_bat_mnd_ita_bem_krd_aeg_prs_rus_bul_lat_qcu_cze_glc_ben_bam_chh_ukr_wly_slo_ind_pol_yor_mcd_tsw_sun_tha_gam_tml_xho_dyu_aze_nor_pan_uzb_moo_vie_heb_ven_zul_cic	0.545238645871987	1.28761295840365	0.201075736082605
124	anl_rom_lda_bul_amh_hau_owc_mcd_aze_azi_xho_sun_igb_ctl_lat_bsq_grk_aeg_akn_cnt_svk_arw_ewe_rus_dgb_ger_fin_tsn_cic_est_eng_sid_geo_slo_fre_scr_cze_heb_amr_ukr_hun_fbf_ind_krd_bat_jpn_knd_kor_pol_afr_ses_swe_jav_glc_sod_tag_mnd_nor_ven_pan_gam_dut_spa_lit_urd_qcu_prs_ben_hin_swa_tig_ita_chh_alb_mly_bos_tsw_mol_swt_mao_tha_wly_tml_bam_moo_tur_por_guj_uzb_yor_vie_mlt_bem_zul_dyu	-0.472043416155027	-1.12162787819094	0.264908404649156
125	aeg_alb_igb_bul_heb_owc_chh_arw_uzb_aze_fbf_sun_ewe_mol_lit_bsq_ctl_sid_dgb_mnd_slo_ger_ven_scr_dyu_guj_est_bem_lda_hun_swe_sod_geo_cze_rus_urd_grk_anl_tig_pan_fin_tsn_jav_ukr_ind_jpn_knd_kor_eng_ben_tsw_bos_bat_fre_mlt_mao_cnt_glc_yor_hin_wly_lat_por_mcd_prs_qcu_krd_ita_spa_swa_hau_svk_gam_rom_mly_afr_xho_dut_zul_tag_tha_amh_tml_cic_bam_azi_pol_nor_tur_ses_vie_amr_moo_akn_swt	-0.441384152427977	-1.04966721510575	0.296591217673406
126	tig_mol_lda_lit_aeg_amr_hau_mcd_tur_aze_ses_tag_ven_prs_ben_bsq_svk_heb_zul_mnd_dut_grk_swa_glc_tsw_ctl_fin_ewe_yor_hun_arw_mlt_geo_spa_krd_guj_por_chh_amh_rom_est_fbf_ind_alb_mly_jpn_tml_kor_bul_fre_cic_ger_jav_rus_anl_mao_cnt_slo_dgb_scr_sod_cze_pan_urd_afr_qcu_nor_lat_swe_moo_gam_pol_sid_hin_sun_bos_bam_eng_bem_bat_tha_wly_knd_igb_xho_azi_ukr_ita_uzb_dyu_vie_owc_swt_tsn_akn	0.240271451877248	0.565240842063112	0.573271046716743
127	tig_nor_akn_fre_gam_hau_owc_bos_aze_tur_bam_jav_zul_mol_dut_bsq_ukr_sod_tsn_cnt_rus_guj_tsw_lit_moo_glc_est_ses_yor_hun_spa_sid_geo_slo_ctl_scr_por_amr_aeg_afr_fin_fbf_tag_mcd_ind_jpn_knd_kor_cze_ita_ewe_urd_mao_rom_amh_mly_mnd_pan_lda_hin_wly_krd_ger_grk_prs_qcu_svk_swe_pol_xho_mlt_alb_anl_arw_sun_bul_cic_ben_dyu_bat_tha_heb_tml_swa_igb_uzb_eng_lat_azi_ven_vie_chh_swt_dgb_bem	-0.673014369639047	-1.61440056430362	0.109828526548638
128	anl_eng_ven_grk_mlt_amh_sid_glc_tur_uzb_dgb_bat_ewe_bos_ita_bsq_pan_gam_moo_cnt_slo_lit_zul_prs_cic_dut_hun_bem_lda_est_mcd_amr_geo_afr_rus_guj_ukr_tig_owc_fre_fin_fbf_sun_spa_mly_jpn_tml_kor_arw_alb_tsw_rom_tag_cze_sod_mao_mnd_krd_swa_hin_hau_pol_lat_ben_svk_qcu_urd_ctl_ger_bam_heb_scr_chh_por_ind_mol_swt_nor_akn_jav_tha_wly_knd_igb_tsn_aze_bul_swe_azi_yor_vie_aeg_xho_ses_dyu	-0.322695023484721	-0.764909970910909	0.446261834075045
129	sod_ctl_xho_bul_amr_gam_amh_alb_aze_tur_dgb_mly_cic_dut_grk_bsq_mol_aeg_ven_mnd_spa_glc_swa_lat_ewe_ger_hun_swt_bam_fin_ben_tig_geo_ita_slo_hin_krd_sid_chh_swe_est_bem_ind_mcd_sun_jpn_tml_kor_pan_afr_tsw_por_bat_arw_heb_tag_cnt_eng_lda_scr_anl_prs_bos_rom_pol_qcu_nor_fre_ukr_tsn_mlt_lit_hau_urd_mao_rus_ses_cze_zul_jav_tha_wly_knd_akn_moo_uzb_guj_svk_azi_dyu_vie_owc_fbf_igb_yor	0.731119059457408	1.73076293011095	0.0868107006063456
130	amh_arw_swa_swe_tig_heb_anl_pol_tur_uzb_dgb_mao_moo_nor_glc_bsq_urd_owc_bam_cnt_mcd_bos_ven_ger_xho_ben_hun_akn_tsw_est_fre_sod_geo_lat_ukr_prs_ctl_chh_aeg_svk_fin_dyu_ind_mol_bat_jpn_knd_kor_ita_eng_cic_rus_sun_grk_mlt_jav_mnd_afr_fbf_cze_gam_hin_spa_por_guj_qcu_krd_lit_pan_igb_sid_bul_amr_dut_mly_scr_zul_slo_ses_tag_tha_hau_tml_tsn_bem_azi_rom_alb_aze_yor_vie_wly_swt_ewe_lda	-0.725769619008666	-1.74336141205699	0.0845753223378256
131	sod_glc_ewe_bul_hau_aeg_gam_afr_aze_uzb_yor_sun_ven_arw_eng_bsq_ita_chh_dyu_mnd_slo_lit_tsw_ctl_igb_fre_fin_moo_fbf_est_prs_owc_geo_guj_rus_pol_rom_sid_amr_ben_hun_akn_mao_grk_mly_jpn_knd_kor_spa_cze_tsn_scr_tag_urd_tig_jav_cnt_mcd_lda_ukr_wly_krd_bos_ger_hin_qcu_dut_nor_swe_bem_mlt_por_anl_svk_bat_lat_xho_alb_dgb_ind_tha_amh_tml_bam_ses_tur_mol_pan_azi_zul_vie_heb_swa_cic_swt	-0.236286064113173	-0.558789343585366	0.577648528307708
132	heb_ger_bem_mcd_anl_mlt_sod_pol_uzb_tur_dyu_mly_yor_por_hin_bsq_spa_hau_moo_mnd_slo_glc_cic_ukr_fbf_ctl_est_dgb_swa_fin_ita_amh_geo_grk_scr_lit_urd_chh_owc_eng_hun_ewe_mao_alb_ind_jpn_knd_kor_bos_mol_bam_rus_jav_cze_aeg_sun_cnt_fre_zul_ben_tig_dut_prs_guj_bul_qcu_krd_svk_rom_tsn_amr_lat_sid_afr_bat_arw_xho_pan_lda_tag_tha_gam_tml_tsw_igb_azi_nor_swe_aze_swt_vie_wly_ven_ses_akn	0.645743990457919	1.52556605958803	0.130511689490359
133	sid_lit_xho_hin_chh_tig_hau_pan_azi_tur_moo_ind_dyu_fre_svk_bsq_spa_sod_tsw_mnd_eng_ben_yor_mcd_bem_grk_fin_swt_dgb_est_swe_owc_geo_dut_rus_slo_glc_amh_aeg_alb_hun_swa_bat_krd_jav_jpn_tml_kor_mol_guj_igb_ger_mly_ita_heb_tag_cnt_lat_ewe_prs_wly_pol_nor_arw_afr_qcu_rom_urd_scr_bam_anl_ctl_gam_bul_mao_bos_fbf_por_zul_sun_tha_amr_knd_akn_cic_aze_ukr_cze_uzb_ses_vie_mlt_lda_tsn_ven	-0.213958548564867	-0.505339819430674	0.61451572607228
134	mlt_cze_ven_pan_gam_amr_owc_nor_azi_aze_bem_mao_dgb_por_alb_bsq_guj_amh_ewe_mnd_bos_dut_moo_urd_lda_hin_est_ses_xho_hun_slo_aeg_geo_rus_arw_swe_ukr_anl_tig_svk_fin_igb_tag_ger_jav_jpn_knd_kor_grk_pol_dyu_mcd_bat_lit_hau_sun_cnt_bul_swa_eng_wly_krd_spa_ctl_ita_qcu_glc_afr_lat_yor_sid_fre_sod_scr_ind_prs_tsn_ben_akn_mly_tha_heb_tml_swt_fbf_tur_rom_mol_uzb_tsw_vie_chh_bam_cic_zul	-1.09722449842018	-2.6876181192168	0.00852638001154106
135	sod_pan_akn_ctl_anl_tig_aeg_arw_azi_uzb_dyu_mao_yor_bos_por_bsq_slo_amr_cic_cnt_ger_glc_ewe_ita_tsw_swe_est_fbf_lda_hun_svk_gam_geo_eng_rus_mcd_cze_heb_hau_urd_fin_dgb_sun_fre_jav_jpn_knd_kor_grk_scr_bem_guj_mly_hin_owc_tag_mnd_pol_xho_lat_wly_ukr_alb_lit_nor_qcu_ben_mol_afr_zul_mlt_dut_sid_prs_ind_krd_moo_spa_swt_bat_tha_amh_tml_swa_ven_aze_bul_rom_tur_ses_vie_chh_tsn_bam_igb	-0.363365749060622	-0.860758448948379	0.39158480507635
136	owc_krd_bem_alb_chh_sid_gam_ger_uzb_tur_zul_tag_swt_por_ita_bsq_ctl_mlt_fbf_cnt_rom_urd_yor_dut_tsn_spa_hun_ven_lda_est_grk_hau_geo_guj_bul_ukr_lat_anl_sod_nor_fin_dyu_sun_afr_mly_jpn_knd_kor_scr_cze_xho_hin_jav_pan_wly_bat_mnd_swe_akn_fre_aeg_eng_mol_prs_rus_qcu_ben_pol_svk_dgb_tig_glc_amh_slo_ind_lit_igb_mcd_cic_mao_tha_heb_tml_ewe_tsw_aze_arw_bos_azi_swa_vie_amr_ses_moo_bam	-0.388302917946492	-0.922019505614639	0.358904184601587
137	wly_cze_ven_hin_sid_hau_owc_pol_azi_uzb_akn_ind_yor_mol_ctl_bsq_lat_amr_swa_cnt_spa_swe_cic_fre_tsw_krd_hun_dgb_lda_est_prs_heb_geo_mcd_ukr_glc_arw_gam_mlt_ita_fin_xho_bat_nor_jav_jpn_knd_kor_pan_eng_bem_rus_sun_rom_anl_tag_mnd_guj_fbf_dut_aeg_lit_bos_urd_grk_qcu_scr_por_slo_tsn_tig_bul_chh_afr_mao_alb_swt_svk_ewe_mly_tha_amh_tml_moo_dyu_tur_ger_ben_aze_zul_vie_sod_igb_ses_bam	0.0495076253639162	0.11663558176902	0.907400344063414
138	aeg_slo_xho_pol_anl_sod_wly_hin_aze_azi_lda_tag_dgb_krd_pan_bsq_bos_amr_akn_cnt_scr_bul_swt_glc_moo_cze_fin_bam_igb_est_mcd_heb_geo_urd_por_guj_ben_gam_hau_mol_hun_dyu_mao_ger_ind_jpn_knd_kor_fre_lat_zul_arw_bat_nor_chh_jav_mnd_ukr_swa_lit_mlt_spa_ita_alb_grk_qcu_swe_ctl_afr_tsn_amh_dut_owc_svk_sun_rus_ven_rom_yor_mly_tha_tig_tml_ewe_tsw_uzb_prs_eng_tur_cic_vie_sid_fbf_ses_bem	-0.527445232775359	-1.25508265111358	0.212593440880376
139	mlt_ger_xho_svk_chh_wly_tig_dut_uzb_azi_dyu_sun_bem_prs_mcd_bsq_swe_sid_tsw_mnd_arw_afr_bam_mol_akn_nor_hun_fbf_yor_fin_guj_amr_geo_ben_ukr_urd_bul_gam_amh_cze_est_ven_tag_rus_bat_jpn_knd_kor_eng_pan_swa_hin_mly_scr_owc_mao_cnt_pol_cic_ctl_sod_slo_lat_spa_por_qcu_alb_glc_lit_zul_hau_ita_heb_krd_ind_fre_lda_rom_moo_jav_tha_anl_tml_ses_ewe_aze_grk_bos_tur_swt_vie_aeg_dgb_tsn_igb	-0.523152292303077	-1.24720796975196	0.215452980343564
140	anl_cze_bem_ctl_hau_mlt_wly_rus_tur_uzb_ewe_mly_moo_hin_guj_bsq_eng_aeg_fbf_mnd_afr_bul_tsn_spa_xho_ita_hun_bam_zul_est_pan_gam_geo_dut_por_svk_mol_sid_heb_krd_fin_cic_bat_mcd_jav_jpn_knd_kor_grk_slo_tsw_ukr_ind_prs_sod_mao_cnt_glc_dgb_swe_owc_rom_pol_ben_lit_qcu_fre_urd_scr_ven_amr_bos_tig_arw_tag_nor_ses_ger_lda_sun_tha_amh_tml_igb_dyu_azi_alb_lat_aze_yor_vie_chh_akn_swt_swa	-0.243678322455155	-0.575439619156892	0.566383744726962
141	heb_scr_ses_krd_amh_chh_aeg_ben_uzb_aze_fbf_sun_bem_mol_bul_bsq_urd_mlt_cic_cnt_ita_afr_lda_hin_dyu_mcd_hun_swa_dgb_est_cze_anl_geo_ctl_alb_swe_bos_tig_amr_spa_fin_zul_jav_prs_tag_jpn_knd_kor_svk_fre_swt_ukr_mao_glc_wly_ind_mnd_slo_ven_lat_hau_pol_pan_grk_ger_qcu_lit_eng_arw_ewe_owc_nor_gam_rus_bat_por_tsw_rom_yor_mly_tha_sid_tml_akn_tsn_tur_dut_guj_azi_xho_vie_sod_bam_moo_igb	-1.27711336130574	-3.17272266609387	0.0020469379656443
142	amh_pol_zul_lat_aeg_owc_sod_krd_tur_uzb_swt_bat_ewe_scr_bos_bsq_spa_heb_dyu_cnt_afr_swe_swa_cze_yor_bul_hun_moo_lda_est_mcd_hau_geo_grk_rus_por_arw_mlt_tig_alb_fin_dgb_tag_ukr_jav_jpn_tml_kor_ger_rom_igb_nor_mly_hin_amr_ind_mnd_urd_bam_glc_gam_guj_eng_slo_dut_qcu_mol_svk_lit_bem_chh_pan_anl_fre_mao_ita_ven_ctl_akn_sun_tha_wly_knd_tsn_ses_azi_prs_ben_aze_xho_vie_sid_fbf_cic_tsw	-0.00767543624935407	-0.0180656739889682	0.985625163370299
143	anl_ben_dyu_lit_chh_hau_gam_arw_aze_azi_cic_bat_moo_prs_swe_bsq_nor_mlt_ewe_mnd_rus_pan_bem_alb_igb_urd_hun_akn_ven_est_ita_amr_geo_pol_cze_por_scr_aeg_wly_mcd_fin_swa_mly_eng_tag_jpn_tml_kor_glc_bul_ses_krd_ind_ctl_tig_mao_cnt_ger_xho_spa_sod_hin_lat_mol_ukr_qcu_dut_rom_slo_fbf_sid_guj_heb_svk_sun_grk_yor_bos_tsw_jav_tha_amh_knd_lda_dgb_uzb_afr_fre_tur_bam_vie_owc_zul_swt_tsn	-0.670597230701364	-1.60591329898115	0.111683334808421
144	sid_slo_zul_alb_amh_anl_owc_por_aze_azi_tsn_ind_igb_lat_rus_bsq_cze_chh_ses_cnt_mol_nor_xho_afr_ewe_krd_hun_cic_bem_fin_dut_sod_geo_ctl_ger_eng_lit_aeg_wly_swe_est_lda_mao_ben_jav_jpn_knd_kor_scr_svk_akn_ita_bat_arw_heb_mly_mnd_spa_swt_pol_gam_urd_bos_rom_hin_qcu_prs_pan_guj_yor_hau_ukr_mlt_mcd_sun_fre_tsw_bul_bam_tag_tha_amr_tml_dgb_ven_tur_grk_glc_uzb_moo_vie_tig_fbf_swa_dyu	-0.555346138238306	-1.32465405630251	0.188531792495747
145	sid_slo_swt_rus_owc_gam_amh_bos_azi_uzb_bam_mao_moo_dut_ukr_bsq_arw_chh_tsw_mnd_nor_swe_dyu_rom_xho_cze_est_yor_fbf_fin_hin_sod_geo_spa_ctl_pol_por_amr_hau_glc_hun_tsn_tag_mol_ind_jpn_tml_kor_grk_mcd_ven_afr_bat_urd_wly_sun_cnt_bul_swa_scr_heb_lat_svk_ben_ger_qcu_prs_fre_pan_bem_anl_eng_tig_alb_jav_krd_cic_lit_zul_mly_tha_aeg_knd_igb_lda_tur_guj_ita_aze_ses_vie_mlt_akn_dgb_ewe	-0.189470893920687	-0.448272401918726	0.65499924553875
146	amr_bul_akn_ctl_owc_sod_mlt_mcd_tur_aze_zul_jav_swa_hin_ita_bsq_afr_chh_igb_mnd_scr_rus_tsn_guj_swt_fre_hun_ses_bam_fin_slo_heb_geo_ukr_pan_mol_urd_anl_amh_alb_est_lda_ind_spa_sun_jpn_tml_kor_cze_grk_yor_svk_bat_bos_tig_tag_cnt_swe_moo_krd_wly_lat_prs_arw_rom_qcu_dut_glc_por_dyu_gam_ben_sid_ger_mao_lit_xho_eng_dgb_mly_tha_aeg_knd_cic_bem_azi_nor_pol_uzb_ven_vie_hau_ewe_fbf_tsw	-0.779759253087424	-1.87673701558854	0.0636894643826262
147	gam_ukr_ewe_ita_owc_heb_wly_alb_aze_tur_tsw_ind_swt_mcd_swe_bsq_nor_hau_bam_mnd_scr_lat_fbf_lit_ses_arw_est_akn_dgb_hun_rom_anl_geo_urd_spa_fre_guj_amr_tig_krd_fin_cic_mao_bos_sun_jpn_tml_kor_slo_hin_zul_prs_tag_ctl_mlt_bat_cnt_ben_dyu_grk_sid_cze_pan_glc_rus_qcu_ger_pol_svk_swa_aeg_bul_chh_por_mly_dut_xho_eng_lda_jav_tha_sod_knd_tsn_bem_uzb_afr_mol_azi_ven_vie_amh_igb_yor_moo	0.202893040619179	0.478887950699723	0.63314239356944
148	wly_cze_ses_pan_sid_tig_amh_bos_azi_tur_swt_mao_ewe_afr_ctl_bsq_ben_sod_lda_cnt_lat_arw_xho_scr_bam_pol_hun_yor_dyu_est_ita_amr_geo_urd_spa_grk_glc_anl_chh_swe_fin_zul_tag_fre_ind_jpn_tml_kor_eng_slo_tsn_mol_mly_dut_aeg_bat_mnd_guj_ven_rom_gam_krd_alb_nor_hin_qcu_bul_svk_ger_akn_heb_por_mlt_lit_sun_mcd_moo_prs_igb_jav_tha_owc_knd_dgb_cic_aze_ukr_rus_uzb_bem_vie_hau_tsw_swa_fbf	0.186843743474362	0.439923578008815	0.661013140136732
149	sid_urd_dgb_spa_anl_aeg_owc_krd_uzb_tur_lda_ind_yor_svk_slo_bsq_bos_tig_bam_mnd_fre_ukr_moo_dut_swt_mcd_hun_tsw_dyu_fin_prs_hau_geo_rus_ben_hin_ctl_sod_amh_bul_est_igb_jav_arw_sun_jpn_knd_kor_guj_ita_ven_lat_tag_swe_gam_mly_cnt_mol_fbf_ger_wly_afr_rom_alb_pol_qcu_cze_por_glc_xho_amr_pan_chh_nor_bat_scr_bem_lit_tsn_mao_tha_mlt_tml_akn_swa_azi_grk_eng_aze_ses_vie_heb_ewe_cic_zul	-0.406115159798669	-0.963141403462109	0.337974250036455
150	mlt_urd_tsn_rus_tig_owc_hau_eng_azi_uzb_ses_sun_akn_hin_glc_bsq_ukr_amr_fbf_cnt_cze_nor_igb_lat_ewe_guj_fin_swt_bem_est_arw_anl_geo_lit_pan_mol_rom_heb_chh_mcd_hun_moo_jav_grk_tag_jpn_knd_kor_por_alb_bam_spa_bat_krd_sod_ind_mnd_pol_swa_ben_gam_swe_svk_prs_slo_qcu_bul_fre_dut_cic_wly_ita_aeg_ger_mao_scr_yor_ctl_xho_mly_tha_sid_tml_tsw_ven_tur_bos_afr_aze_zul_vie_amh_lda_dgb_dyu	-0.587165705655599	-1.40100459021605	0.164540772049864
151	wly_ukr_igb_krd_chh_anl_heb_scr_azi_uzb_tsw_bat_xho_lit_fre_bsq_mcd_amr_lda_mnd_spa_svk_ewe_bos_swt_guj_hun_moo_bam_fin_glc_hau_geo_afr_rus_bul_nor_amh_aeg_ctl_est_akn_mly_prs_sun_jpn_tml_kor_grk_ger_fbf_ita_ind_pan_sid_tag_cnt_dut_bem_mol_tig_rom_pol_cze_eng_qcu_arw_swe_por_ven_gam_urd_sod_alb_mao_hin_swa_lat_dgb_jav_tha_owc_knd_cic_dyu_tur_ben_slo_aze_tsn_vie_mlt_yor_ses_zul	-0.386582398112268	-0.915582640916372	0.362253815642957
152	owc_afr_xho_mcd_anl_amh_hau_mol_tur_azi_igb_sun_lda_krd_ben_bsq_hin_gam_zul_mnd_prs_ukr_swa_eng_cic_dut_hun_akn_ewe_est_grk_sod_geo_spa_svk_ita_swe_mlt_aeg_ger_fin_yor_mao_cze_ind_jpn_tml_kor_alb_por_tsn_lat_tag_pol_tig_jav_cnt_guj_ven_glc_chh_arw_rom_lit_nor_qcu_slo_scr_pan_bem_sid_rus_heb_urd_mly_ctl_bam_fre_tsw_bat_tha_amr_knd_fbf_ses_aze_bul_bos_uzb_dyu_vie_wly_dgb_moo_swt	-0.524075360452746	-1.24803649294301	0.215150799166812
153	chh_alb_swa_guj_aeg_sid_mlt_ben_aze_azi_swt_ind_yor_nor_svk_bsq_glc_owc_tsw_mnd_rom_arw_akn_eng_lda_spa_est_moo_dgb_hun_prs_gam_geo_fre_pan_ita_bul_heb_amh_swe_fin_ses_sun_ukr_jav_jpn_knd_kor_krd_ctl_bam_afr_mao_pol_anl_bat_cnt_hin_bem_scr_amr_por_grk_lit_urd_qcu_lat_dut_slo_igb_tig_mol_hau_mcd_mly_ger_cic_cze_xho_tag_tha_wly_tml_zul_tsn_tur_bos_rus_uzb_ewe_vie_sod_dyu_ven_fbf	0.44995961412546	1.06030594977281	0.291751387088974
154	aeg_ctl_lda_swe_tig_wly_amh_glc_aze_azi_swt_jav_bem_pol_lit_bsq_lat_hau_moo_cnt_nor_por_dgb_rus_ewe_arw_hun_ven_xho_est_grk_sid_geo_alb_afr_guj_urd_anl_gam_cze_fin_tsn_mao_fre_mly_jpn_tml_kor_mcd_spa_igb_hin_tag_eng_mlt_sun_mnd_pan_cic_dut_sod_slo_scr_krd_ben_qcu_bos_ger_svk_ses_amr_rom_heb_ita_bat_bul_tsw_prs_akn_ind_tha_chh_knd_dyu_zul_uzb_ukr_mol_tur_yor_vie_owc_fbf_bam_swa	0.0538370270013714	0.126779584190861	0.899388559832343
155	amh_alb_akn_rus_gam_chh_heb_hin_uzb_aze_xho_tag_dyu_ctl_mcd_bsq_lat_sod_bem_cnt_pol_krd_swt_urd_tsn_eng_est_ses_yor_hun_swe_tig_geo_grk_mol_pan_bul_aeg_amr_glc_fin_lda_mly_ger_ind_jpn_tml_kor_guj_lit_ven_por_mao_scr_sid_sun_mnd_prs_igb_arw_hau_ita_bos_dut_ben_qcu_slo_svk_ukr_swa_mlt_nor_anl_rom_jav_cze_zul_spa_fbf_bat_tha_owc_knd_moo_ewe_tur_afr_fre_azi_tsw_vie_wly_dgb_bam_cic	0.192344100711392	0.453025878399782	0.651585282700731
156	anl_ita_ven_ukr_tig_amh_aeg_grk_tur_aze_akn_bat_lda_slo_alb_bsq_svk_sod_cic_cnt_rus_scr_dgb_rom_fbf_por_hun_igb_ses_est_mol_heb_geo_fre_mcd_cze_afr_sid_owc_urd_fin_swa_mao_ben_jav_jpn_knd_kor_pol_swe_bem_ctl_mly_ger_chh_tag_mnd_hin_tsn_lat_amr_dut_guj_prs_arw_qcu_glc_pan_nor_dyu_mlt_eng_gam_krd_ind_spa_bam_lit_xho_sun_tha_hau_tml_tsw_zul_uzb_bos_bul_azi_swt_vie_wly_moo_ewe_yor	-0.554378985991079	-1.32050910726612	0.18990562871018
157	amr_eng_igb_prs_gam_chh_sid_grk_aze_tur_fbf_tag_ewe_por_mcd_bsq_bul_amh_ses_cnt_ctl_lit_dgb_ukr_lda_afr_fin_zul_swt_est_spa_tig_geo_fre_bos_arw_rom_owc_hau_hin_hun_akn_mly_rus_mao_jpn_tml_kor_pol_svk_dyu_ben_sun_pan_heb_jav_mnd_krd_xho_swe_anl_dut_ger_lat_slo_qcu_cze_glc_guj_swa_mlt_mol_wly_alb_bat_scr_tsw_ita_cic_ind_tha_sod_knd_yor_ven_azi_urd_nor_uzb_moo_vie_aeg_bem_bam_tsn	-0.341538611018349	-0.80928036496281	0.420419577616246
158	gam_alb_swt_prs_heb_chh_amr_rom_azi_aze_lda_sun_swa_svk_ger_bsq_afr_anl_bam_mnd_ukr_ctl_tsn_pol_fbf_krd_hun_ses_zul_est_spa_sid_geo_nor_lat_fre_mol_sod_amh_grk_fin_dyu_tag_ben_ind_jpn_tml_kor_dut_rus_tsw_swe_bat_scr_tig_jav_cnt_hin_yor_pan_wly_ita_por_mcd_urd_qcu_bos_cze_glc_dgb_aeg_arw_mlt_lit_mly_bul_cic_slo_moo_mao_tha_owc_knd_xho_bem_uzb_guj_eng_tur_ven_vie_hau_ewe_igb_akn	-0.198827094689643	-0.469377513942468	0.63989842033949
159	owc_hin_akn_ctl_tig_sid_sod_scr_uzb_azi_swt_ind_cic_mcd_nor_bsq_bul_aeg_swa_mnd_dut_swe_tsw_ben_lda_lit_est_ven_moo_fin_arw_hau_geo_pan_bos_eng_svk_gam_wly_krd_hun_fbf_jav_guj_sun_jpn_knd_kor_spa_afr_bem_pol_bat_mol_anl_mao_cnt_cze_dyu_grk_mlt_ukr_prs_rus_alb_qcu_urd_por_lat_dgb_amr_ita_chh_slo_mly_glc_ewe_rom_igb_tag_tha_amh_tml_bam_yor_aze_ger_fre_tur_ses_vie_heb_zul_xho_tsn	0.165421699228335	0.389581035758982	0.69773708874368
160	mlt_dut_yor_alb_tig_sid_amh_pan_azi_uzb_tsw_mao_bem_afr_ben_bsq_prs_gam_ewe_cnt_glc_guj_fbf_spa_xho_slo_hun_moo_tsn_fin_cze_wly_geo_ukr_nor_grk_mcd_hau_amr_ger_est_swt_ind_bul_sun_jpn_tml_kor_hin_mol_dyu_ita_bat_urd_aeg_jav_mnd_bos_lda_fre_anl_krd_scr_por_rom_qcu_arw_svk_rus_igb_sod_lat_heb_eng_mly_lit_dgb_swe_ven_tag_tha_owc_knd_akn_ses_aze_ctl_pol_tur_swa_vie_chh_bam_cic_zul	0.486106947125033	1.14619865456971	0.254653618222992
161	anl_mol_swt_urd_sid_amr_aeg_glc_azi_uzb_igb_mly_tsw_grk_scr_bsq_slo_owc_dyu_cnt_lat_hin_yor_pol_bem_eng_fin_ses_dgb_est_spa_gam_geo_krd_arw_ita_alb_amh_sod_lit_hun_ewe_ind_bos_sun_jpn_knd_kor_swe_nor_ven_ger_bat_svk_heb_mao_mnd_por_lda_ben_hau_prs_ctl_dut_mcd_qcu_afr_cze_fre_swa_chh_pan_tig_rus_jav_bul_xho_ukr_cic_tag_tha_mlt_tml_fbf_tsn_aze_rom_guj_tur_bam_vie_wly_zul_moo_akn	-0.329558504368836	-0.778880124551885	0.438027712661184
162	tig_prs_bem_por_amr_anl_heb_lit_aze_uzb_tsw_jav_swa_slo_ctl_bsq_grk_mlt_zul_cnt_hin_ben_igb_scr_swt_rom_est_akn_cic_fin_fre_aeg_geo_bos_rus_ita_lat_sid_wly_eng_hun_bam_sun_dut_mao_jpn_tml_kor_cze_nor_moo_arw_tag_krd_amh_mly_mnd_pan_yor_mol_chh_bul_spa_alb_ukr_qcu_ger_glc_afr_ewe_sod_urd_owc_pol_ind_svk_tsn_guj_dyu_bat_tha_gam_knd_xho_ses_azi_mcd_swe_tur_ven_vie_hau_lda_fbf_dgb	-0.19365247943716	-0.457113749211567	0.648655281217402
163	amh_mcd_ven_rus_sid_sod_wly_swe_aze_tur_moo_ind_ses_spa_mol_bsq_afr_owc_tsn_cnt_svk_ita_dgb_scr_tsw_glc_est_dyu_bem_fin_pan_hau_geo_rom_grk_ukr_ctl_tig_amr_urd_hun_xho_bat_guj_jav_jpn_knd_kor_arw_alb_cic_fre_mly_nor_anl_sun_mnd_cze_fbf_krd_chh_bos_bul_por_slo_qcu_pol_dut_prs_swt_gam_eng_heb_lit_tag_ben_igb_lat_akn_mao_tha_mlt_tml_yor_swa_uzb_ger_hin_azi_lda_vie_aeg_zul_ewe_bam	-0.0349995926909703	-0.082448145648481	0.934467545857112
164	owc_pan_ven_mol_aeg_sid_amr_ukr_uzb_tur_ses_jav_zul_ctl_alb_bsq_guj_mlt_yor_mnd_afr_scr_swt_glc_dgb_fre_fin_dyu_igb_est_hin_amh_geo_eng_krd_rus_lit_gam_chh_lat_hun_moo_mao_spa_ind_jpn_knd_kor_urd_ita_ewe_arw_tag_bos_hau_bat_cnt_pol_bam_nor_wly_cze_grk_svk_prs_qcu_dut_mcd_por_akn_heb_slo_tig_ger_mly_ben_bem_bul_tsw_sun_tha_anl_tml_tsn_swa_azi_swe_rom_aze_lda_vie_sod_cic_fbf_xho	-0.0128295704767318	-0.0301969475525086	0.975974692071958
165	owc_fre_moo_alb_aeg_anl_wly_prs_azi_uzb_dgb_mly_yor_ukr_rus_bsq_eng_chh_ven_mnd_pol_scr_dyu_arw_tsw_hin_hun_swt_igb_est_ger_sod_geo_ben_afr_mol_por_amh_gam_ctl_fin_bem_tag_pan_bat_jpn_tml_kor_nor_lit_swa_lat_sun_rom_sid_jav_cnt_svk_tsn_cze_tig_mcd_glc_dut_grk_qcu_krd_urd_guj_fbf_mlt_slo_heb_swe_mao_ita_cic_spa_xho_ind_tha_amr_knd_ses_zul_aze_bul_bos_tur_bam_vie_hau_akn_ewe_lda	0.184233451205648	0.433282344405374	0.665812965042906
166	wly_grk_swt_ukr_sid_hau_amr_bos_uzb_aze_dyu_jav_bem_krd_glc_bsq_rus_aeg_moo_mnd_guj_eng_xho_ben_ven_nor_est_akn_yor_fin_dut_gam_geo_bul_lat_lit_rom_tig_owc_spa_hun_bam_tag_svk_mly_jpn_knd_kor_ger_mol_tsn_hin_ind_arw_chh_mao_cnt_fre_ewe_mcd_anl_ctl_alb_pol_prs_qcu_pan_por_scr_ses_heb_slo_mlt_urd_bat_cze_swa_ita_cic_sun_tha_amh_tml_dgb_lda_azi_afr_swe_tur_zul_vie_sod_igb_tsw_fbf	0.17099528670311	0.402941677516737	0.687915934894414
167	amh_prs_tsw_por_amr_aeg_hau_spa_uzb_tur_swa_tag_yor_lit_pol_bsq_nor_sid_dyu_cnt_mcd_ctl_cic_ger_ewe_rom_est_zul_igb_hun_alb_chh_geo_afr_ben_scr_dut_gam_mlt_fre_fin_lda_sun_bos_jav_jpn_knd_kor_eng_guj_bam_pan_ind_grk_tig_mao_mnd_krd_dgb_bul_anl_hin_ukr_svk_mol_qcu_lat_glc_cze_moo_sod_rus_wly_urd_bat_arw_bem_slo_ses_mly_tha_heb_tml_xho_ven_azi_ita_swe_aze_akn_vie_owc_fbf_swt_tsn	-0.508406465370918	-1.20896630869638	0.229740481368213
168	anl_prs_lda_ben_amh_amr_tig_svk_tur_uzb_swt_jav_dyu_rom_mol_bsq_fre_sid_swa_mnd_ctl_afr_zul_glc_bam_arw_hun_igb_akn_fin_hin_heb_geo_ger_grk_bos_ita_sod_mlt_eng_est_tsw_tag_lit_sun_jpn_knd_kor_mcd_pan_fbf_urd_mly_scr_chh_bat_cnt_alb_ewe_krd_gam_por_ukr_dut_guj_qcu_cze_rus_nor_yor_aeg_bul_hau_swe_mao_slo_ses_spa_bem_ind_tha_wly_tml_ven_dgb_aze_lat_pol_azi_cic_vie_owc_moo_tsn_xho	-0.577215982193951	-1.37725900435876	0.171738035120607
169	amr_nor_dyu_scr_amh_gam_wly_urd_tur_azi_bam_mao_swt_ita_fre_bsq_rom_mlt_akn_mnd_dut_hin_igb_krd_fbf_arw_est_cic_tsw_fin_cze_anl_geo_mol_guj_lat_eng_hau_heb_afr_hun_ses_tag_rus_mly_jpn_tml_kor_pol_grk_bem_bos_jav_svk_sid_ind_cnt_pan_ewe_lit_aeg_alb_ukr_prs_ben_qcu_por_ger_glc_zul_owc_swe_chh_mcd_sun_slo_ven_spa_dgb_bat_tha_tig_knd_yor_lda_uzb_ctl_bul_aze_tsn_vie_sod_swa_moo_xho	-0.328714207797977	-0.779426778904669	0.43770732543735
170	hau_mol_dgb_pan_wly_anl_sid_rom_tur_aze_ewe_tag_bem_rus_prs_bsq_lit_amr_zul_mnd_krd_guj_ses_ben_igb_por_fin_lda_dyu_hun_ita_owc_geo_ger_arw_mcd_lat_tig_gam_afr_est_tsn_bat_grk_mly_jpn_knd_kor_nor_pol_cic_svk_ind_bos_mlt_jav_cnt_bul_yor_spa_amh_fre_slo_hin_ctl_qcu_scr_urd_dut_ven_aeg_glc_heb_cze_sun_ukr_moo_alb_bam_mao_tha_sod_tml_akn_tsw_uzb_swe_eng_azi_xho_vie_chh_fbf_swa_swt	-0.455739274751934	-1.08377035430086	0.281268367773136
171	owc_bul_cic_mol_wly_hau_mlt_arw_aze_tur_moo_bat_swa_ita_krd_bsq_hin_amh_ven_mnd_scr_swe_lda_glc_akn_alb_est_tsw_igb_hun_spa_sod_geo_eng_dut_afr_pol_heb_chh_por_fin_zul_sun_rus_mao_jpn_tml_kor_bos_svk_bam_slo_ind_grk_anl_jav_cnt_cze_yor_lit_tig_mcd_pan_nor_rom_qcu_ger_ctl_lat_ses_gam_urd_sid_guj_mly_fre_bem_ben_tsn_tag_tha_amr_knd_fbf_dgb_uzb_prs_ukr_azi_dyu_vie_aeg_ewe_swt_xho	-0.930321905327556	-2.26252823338305	0.0259925250442536
172	heb_fre_tsw_mol_aeg_mlt_gam_lit_uzb_azi_swa_mao_dyu_scr_glc_bsq_ita_wly_lda_cnt_dut_slo_cic_arw_tsn_ctl_est_bem_ewe_fin_afr_sid_geo_urd_rom_nor_ukr_tig_amh_alb_hun_igb_jav_grk_mly_jpn_knd_kor_lat_ben_akn_pan_ind_cze_anl_sun_mnd_eng_moo_swe_owc_bul_guj_ger_rus_qcu_svk_mcd_spa_ses_hau_pol_amr_krd_tag_por_swt_bos_fbf_bat_tha_sod_tml_xho_bam_tur_prs_hin_aze_zul_vie_chh_yor_dgb_ven	0.96425663140186	2.29636417099968	0.023900591712366
173	aeg_mol_zul_ukr_amh_chh_anl_alb_azi_uzb_ses_mly_xho_pol_afr_bsq_ita_tig_igb_cnt_grk_cze_ewe_prs_swt_krd_fin_dyu_ven_hun_mcd_owc_geo_svk_glc_spa_dut_sod_amr_urd_est_dgb_mao_rom_jav_jpn_knd_kor_eng_slo_swa_lat_sun_pan_heb_ind_mnd_bos_akn_ctl_mlt_guj_nor_rus_ben_qcu_lit_ger_bul_bem_hau_fre_sid_por_bat_swe_yor_hin_lda_tag_tha_gam_tml_cic_fbf_tur_arw_scr_aze_tsw_vie_wly_moo_bam_tsn	-0.401529431856427	-0.952008137310346	0.343560581622554
174	wly_scr_bem_swe_amh_aeg_mlt_ita_azi_aze_yor_jav_xho_por_pan_bsq_lit_anl_akn_cnt_guj_arw_igb_slo_dgb_ger_fin_swt_cic_hun_eng_amr_geo_cze_alb_rom_grk_heb_chh_dut_est_moo_tag_nor_mly_jpn_knd_kor_svk_afr_ses_pol_sun_bos_hau_bat_mnd_rus_zul_lat_sod_mcd_mol_glc_urd_qcu_ctl_krd_ben_tsn_sid_ukr_owc_spa_mao_fre_ven_hin_dyu_ind_tha_tig_tml_fbf_lda_tur_prs_bul_uzb_swa_vie_gam_ewe_tsw_bam	-0.441544296035418	-1.05084428727741	0.296053067844786
175	aeg_ger_swt_nor_mlt_anl_wly_rus_aze_azi_tsn_bat_lda_slo_glc_bsq_urd_amh_akn_mnd_prs_svk_ven_scr_bam_afr_hun_tsw_dyu_fin_arw_sod_geo_bos_ben_pan_hin_amr_chh_mol_est_ewe_ind_mcd_mao_jpn_tml_kor_guj_grk_moo_ctl_jav_por_owc_mly_cnt_bul_xho_pol_sid_spa_swe_lat_lit_qcu_cze_alb_krd_dgb_gam_rom_tig_ita_tag_dut_yor_eng_igb_sun_tha_hau_knd_cic_fbf_tur_fre_ukr_uzb_bem_vie_heb_ses_swa_zul	-0.734975162707592	-1.76543483073667	0.0807729783506539
176	tig_lit_tsw_prs_sod_chh_mlt_svk_tur_aze_bam_tag_tsn_ita_alb_bsq_eng_gam_lda_mnd_nor_ger_bem_spa_dgb_scr_hun_yor_ses_fin_arw_heb_geo_ctl_ukr_mcd_glc_anl_amh_slo_est_igb_jav_bul_sun_jpn_tml_kor_por_rus_dyu_guj_bat_mol_wly_mao_cnt_lat_swa_urd_owc_bos_cze_swe_grk_qcu_fre_pan_pol_ven_sid_ben_hau_dut_ind_krd_akn_hin_fbf_mly_tha_aeg_knd_xho_swt_uzb_afr_rom_azi_ewe_vie_amr_cic_zul_moo	-0.909285315285555	-2.20342990081441	0.0300339249012293
177	anl_arw_cic_pan_mlt_gam_wly_eng_uzb_aze_igb_ind_dyu_pol_por_bsq_rus_owc_fbf_mnd_alb_dut_bem_lit_dgb_mcd_est_zul_swa_hun_hin_chh_geo_fre_guj_ben_scr_aeg_heb_rom_fin_bam_mly_prs_sun_jpn_tml_kor_bos_krd_moo_lat_jav_svk_amh_mao_cnt_bul_ewe_swe_amr_spa_cze_ger_nor_qcu_urd_slo_ukr_swt_hau_afr_sod_mol_bat_glc_xho_ita_yor_tag_tha_sid_knd_ven_ses_azi_ctl_grk_tur_akn_vie_tig_tsw_tsn_lda	-0.511857161418982	-1.21762581612215	0.226446659978772
178	aeg_pan_ven_mol_sod_owc_sid_arw_aze_tur_tsw_mly_akn_prs_rus_bsq_slo_mlt_swa_cnt_krd_nor_lda_eng_zul_ben_fin_tsn_yor_est_guj_amh_geo_ger_afr_fre_ukr_hau_heb_spa_hun_swt_tag_cze_bat_jpn_knd_kor_lat_rom_fbf_scr_mao_ctl_wly_ind_mnd_urd_bam_pol_anl_bos_svk_dut_hin_qcu_por_glc_mcd_dyu_amr_ita_chh_bul_jav_swe_dgb_alb_ewe_sun_tha_tig_tml_ses_moo_azi_grk_lit_uzb_xho_vie_gam_igb_cic_bem	-0.20016314535291	-0.472915872497037	0.637381254286357
179	sid_hin_moo_arw_aeg_amh_chh_rus_uzb_azi_lda_ind_ses_ben_prs_bsq_pol_gam_cic_mnd_pan_ita_yor_bos_akn_lat_hun_bem_swt_fin_ctl_amr_geo_lit_spa_por_alb_wly_anl_krd_est_dyu_tag_mol_mly_jpn_knd_kor_scr_eng_bam_swe_bat_rom_sod_mao_cnt_afr_fbf_glc_owc_slo_mcd_grk_ukr_qcu_ger_bul_svk_tsw_heb_dut_mlt_urd_jav_nor_swa_guj_ven_sun_tha_hau_tml_igb_tsn_tur_cze_fre_aze_ewe_vie_tig_dgb_xho_zul	-0.0814227111915938	-0.191873048944193	0.848259971124989
180	mlt_pol_bem_glc_chh_owc_wly_cze_uzb_azi_swa_tag_ven_bos_ita_bsq_lat_amh_tsw_cnt_grk_urd_ewe_krd_xho_prs_est_dyu_lda_fin_por_amr_geo_mcd_swe_nor_lit_anl_sod_guj_hun_bam_jav_ben_sun_jpn_tml_kor_hin_eng_swt_bul_bat_spa_tig_mly_mnd_rom_ses_ukr_gam_rus_dut_ger_mol_qcu_svk_ctl_afr_dgb_sid_arw_heb_pan_mao_alb_cic_fre_tsn_ind_tha_hau_knd_zul_igb_aze_slo_scr_tur_moo_vie_aeg_yor_fbf_akn	-0.226992734132419	-0.536625590239732	0.592807672539649
181	amr_nor_bam_bul_sod_tig_sid_rom_uzb_tur_bem_sun_ven_bos_pan_bsq_guj_heb_akn_cnt_por_eng_zul_ctl_tsw_ukr_est_swa_ewe_hun_swe_mlt_geo_slo_dut_ita_glc_wly_owc_lit_fin_fbf_mao_svk_mly_jpn_knd_kor_alb_grk_ses_scr_bat_krd_amh_jav_mnd_arw_swt_lat_hau_urd_spa_afr_fre_qcu_mcd_rus_pol_moo_anl_ben_aeg_prs_tag_mol_cic_cze_igb_ind_tha_gam_tml_xho_dyu_aze_ger_hin_azi_lda_vie_chh_dgb_tsn_yor	0.263128362650474	0.619557772381434	0.537063920839793
182	chh_fre_igb_grk_mlt_sod_anl_afr_azi_tur_fbf_jav_dgb_lat_ukr_bsq_glc_aeg_cic_mnd_spa_ctl_zul_mol_ses_arw_fin_tsn_yor_hun_rus_heb_geo_por_bul_krd_bos_wly_gam_ger_est_dyu_tag_cze_ind_jpn_tml_kor_eng_rom_bam_alb_mly_mcd_tig_bat_cnt_urd_xho_swe_hau_lit_svk_slo_dut_qcu_ita_prs_scr_swa_amr_pol_sid_hin_sun_pan_tsw_guj_akn_mao_tha_amh_knd_ewe_swt_uzb_nor_ben_aze_lda_vie_owc_ven_moo_bem	-0.433516456179365	-1.02853728380143	0.30636481467812
183	sod_dut_yor_eng_anl_amr_mlt_ben_uzb_tur_swa_mly_akn_grk_krd_bsq_rus_owc_igb_cnt_guj_mcd_zul_pan_ewe_mol_est_moo_tsw_hun_cze_sid_geo_fre_ctl_scr_slo_aeg_chh_bul_fin_dgb_tag_urd_bat_jpn_tml_kor_spa_lit_swt_ukr_sun_swe_wly_jav_mnd_bos_xho_prs_heb_svk_alb_por_ita_qcu_afr_nor_hin_cic_amh_pol_tig_rom_mao_ger_dyu_arw_lda_ind_tha_gam_knd_ven_fbf_azi_glc_lat_aze_bam_vie_hau_ses_tsn_bem	-0.0165909077857512	-0.0391034533530677	0.968891728386771
184	tig_krd_akn_bul_amh_chh_wly_ben_azi_aze_tsn_mao_xho_rom_nor_bsq_guj_hau_cic_mnd_urd_eng_fbf_swe_dgb_ctl_hun_yor_ewe_est_svk_sod_geo_cze_fre_ita_mcd_sid_mlt_ukr_fin_bem_bat_mol_mly_jpn_tml_kor_por_spa_moo_scr_tag_grk_heb_ind_cnt_lit_tsw_glc_anl_arw_rus_afr_hin_qcu_ger_lat_pan_zul_aeg_slo_owc_bos_jav_alb_igb_dut_bam_sun_tha_amr_knd_lda_swt_uzb_pol_prs_tur_swa_vie_gam_ven_ses_dyu	0.4498175345347	1.06125057463945	0.291324275098743
185	mlt_lit_igb_glc_anl_sod_heb_fre_aze_uzb_ewe_mao_xho_por_krd_bsq_rom_amr_zul_mnd_slo_grk_dyu_ukr_ven_ita_fin_bem_moo_est_ctl_tig_geo_dut_mol_ben_bos_wly_amh_guj_hun_lda_mly_scr_bat_jpn_tml_kor_mcd_urd_swt_lat_tag_ger_aeg_jav_cnt_nor_fbf_spa_sid_alb_pan_eng_afr_qcu_rus_hin_pol_dgb_owc_svk_hau_cze_sun_bul_yor_swe_swa_ind_tha_chh_knd_akn_tsw_tur_arw_prs_azi_bam_vie_gam_cic_ses_tsn	0.885494360617927	2.10581800040348	0.0379144885991433
186	sid_prs_yor_scr_amr_chh_wly_rus_tur_aze_swa_sun_tsw_mcd_bos_bsq_ger_gam_swt_cnt_alb_hin_bem_ben_ewe_ukr_fin_fbf_moo_hun_grk_aeg_geo_mol_lat_nor_bul_anl_tig_spa_est_igb_tag_rom_mly_jpn_tml_kor_fre_dut_dyu_glc_bat_ita_amh_ind_mnd_urd_tsn_lit_mlt_swe_afr_arw_krd_qcu_por_pan_slo_cic_hau_eng_heb_ctl_jav_svk_xho_pol_dgb_mao_tha_sod_knd_zul_akn_azi_cze_guj_uzb_lda_vie_owc_bam_ses_ven	0.144076780831198	0.339617346275511	0.734910488860826
187	heb_swe_igb_guj_mlt_anl_owc_ukr_tur_azi_bam_bat_ewe_urd_rus_bsq_bos_sid_swa_mnd_alb_pol_xho_cze_tsw_dut_est_ven_fbf_hun_krd_sod_geo_eng_nor_bul_fre_gam_wly_pan_fin_swt_tag_slo_ind_jpn_tml_kor_scr_svk_dgb_lat_mly_mol_amr_sun_cnt_spa_zul_ita_aeg_rom_mcd_afr_glc_qcu_ger_grk_arw_lda_amh_hin_tig_por_jav_prs_moo_ctl_dyu_mao_tha_chh_knd_tsn_yor_uzb_ben_lit_aze_cic_vie_hau_ses_akn_bem	-0.32716650307104	-0.77463685792104	0.440519294501428
188	amr_pan_fbf_afr_tig_gam_owc_slo_aze_tur_ses_mly_bem_spa_rom_bsq_lat_anl_dgb_cnt_ben_grk_ven_ctl_igb_arw_hun_cic_zul_fin_guj_aeg_geo_mcd_ger_mol_ita_hau_chh_scr_est_moo_ind_cze_mao_jpn_knd_kor_swe_krd_lda_bul_bat_pol_sid_jav_mnd_urd_swt_eng_amh_glc_por_fre_hin_qcu_dut_ukr_bos_swa_heb_prs_mlt_nor_sun_lit_ewe_rus_tsn_tag_tha_sod_tml_bam_akn_azi_alb_svk_uzb_tsw_vie_wly_yor_xho_dyu	-0.338206206509374	-0.800433608273993	0.425499647983266
189	amr_lat_yor_slo_anl_owc_chh_urd_uzb_tur_xho_mly_lda_ctl_pol_bsq_guj_aeg_bam_mnd_mcd_dut_igb_afr_dyu_svk_hun_bem_ewe_fin_rom_gam_geo_cze_mol_bul_glc_sid_heb_swe_est_swa_sun_arw_bat_jpn_tml_kor_eng_scr_tsn_lit_mao_alb_mlt_jav_cnt_pan_moo_bos_amh_spa_krd_por_ukr_qcu_nor_hin_ben_zul_sod_grk_tig_rus_ind_ita_cic_prs_ses_tag_tha_hau_knd_akn_dgb_azi_fre_ger_aze_swt_vie_wly_ven_tsw_fbf	-0.130889752690753	-0.308525700416097	0.758372382555082
190	aeg_pol_lda_ger_sid_wly_amr_spa_azi_uzb_xho_ind_swa_krd_afr_bsq_urd_anl_ewe_cnt_rus_bos_dyu_guj_tsn_ita_hun_moo_akn_est_mol_hau_geo_por_bul_hin_swe_gam_amh_lat_fin_swt_mly_alb_bat_jpn_tml_kor_pan_arw_zul_fre_jav_grk_heb_sun_mnd_dut_fbf_scr_tig_prs_slo_cze_ben_qcu_glc_lit_ukr_ses_chh_ctl_mlt_nor_mao_rom_dgb_eng_bam_tag_tha_owc_knd_tsw_bem_tur_svk_mcd_aze_cic_vie_sod_yor_igb_ven	-0.502575143832856	-1.19596226845227	0.234751665914468
191	amh_bul_moo_pan_sod_owc_mlt_grk_tur_aze_igb_ind_yor_ukr_arw_bsq_bos_gam_ven_cnt_spa_fre_lda_slo_bem_urd_hun_akn_bam_est_glc_tig_geo_hin_lit_lat_por_amr_anl_afr_fin_fbf_sun_mol_jav_jpn_tml_kor_alb_krd_ses_svk_tag_cze_aeg_bat_mnd_rus_dgb_scr_wly_swe_rom_prs_dut_qcu_ger_ita_ctl_ewe_chh_guj_heb_ben_mao_mcd_tsw_nor_dyu_mly_tha_hau_knd_xho_cic_uzb_eng_pol_azi_swt_vie_sid_swa_tsn_zul	-0.556888582850248	-1.32802663144144	0.187419465526699
192	mlt_krd_fbf_bos_gam_amr_amh_svk_uzb_aze_tsw_bat_akn_pan_prs_bsq_nor_owc_bam_mnd_glc_mcd_dgb_rom_dyu_swe_hun_xho_ses_est_ger_heb_geo_guj_lat_arw_pol_wly_anl_scr_fin_igb_ind_ita_mao_jpn_tml_kor_slo_dut_yor_cze_sun_eng_sod_mly_cnt_ben_zul_rus_aeg_hin_por_ukr_fre_qcu_spa_ctl_mol_lda_tig_alb_sid_afr_tag_bul_ewe_urd_moo_jav_tha_hau_knd_swa_bem_tur_lit_grk_azi_tsn_vie_chh_swt_ven_cic	-0.072852667290908	-0.171600920104019	0.864124123885683
193	chh_por_swa_spa_hau_owc_wly_rom_aze_uzb_dyu_tag_cic_alb_pol_bsq_bul_amh_zul_cnt_ita_dut_bem_nor_ven_pan_hun_xho_moo_fin_glc_aeg_geo_ukr_prs_eng_grk_heb_anl_lit_est_lda_sun_lat_ind_jpn_tml_kor_cze_ger_fbf_hin_bat_krd_gam_jav_mnd_ben_ewe_bos_amr_urd_swe_rus_mcd_qcu_ctl_svk_arw_bam_tig_mol_mlt_afr_mly_guj_ses_scr_tsw_mao_tha_sid_knd_igb_tsn_azi_slo_fre_tur_akn_vie_sod_dgb_yor_swt	-0.327865206846056	-0.777214371549201	0.439004834216103
194	hau_mol_swa_bos_anl_wly_gam_krd_aze_azi_cic_ind_zul_fre_glc_bsq_pan_aeg_yor_mnd_arw_nor_bem_urd_bam_mcd_hun_akn_dyu_fin_spa_heb_geo_svk_guj_ita_ben_sid_amr_alb_est_tsw_mao_scr_sun_jpn_knd_kor_cze_grk_moo_prs_bat_por_tig_mly_cnt_swe_fbf_lit_amh_ger_ukr_afr_slo_qcu_pol_eng_dut_ewe_mlt_rus_owc_rom_tag_lat_lda_hin_xho_jav_tha_chh_tml_ses_swt_uzb_bul_ctl_tur_igb_vie_sod_tsn_dgb_ven	-0.194788095290199	-0.460196923092442	0.646449048367443
195	anl_pol_bem_glc_hau_sid_owc_fre_aze_uzb_cic_sun_igb_slo_ita_bsq_lat_amh_dgb_cnt_krd_eng_ewe_lit_ses_rus_hun_lda_tsn_est_mcd_aeg_geo_bos_ben_ukr_prs_chh_mlt_scr_fin_yor_tag_alb_mao_jpn_knd_kor_swe_arw_swa_bul_mly_cze_wly_bat_mnd_svk_xho_guj_heb_spa_afr_dut_mol_qcu_pan_hin_rom_bam_sod_por_amr_grk_jav_ctl_moo_nor_ven_ind_tha_tig_tml_fbf_swt_azi_ger_urd_tur_zul_vie_gam_dyu_akn_tsw	-0.208509273233294	-0.492461634853149	0.623553645415832
196	chh_eng_swt_svk_anl_mlt_owc_swe_azi_uzb_akn_mao_cic_prs_pan_bsq_arw_amr_ewe_cnt_slo_ita_moo_mol_ven_lit_est_dgb_dyu_fin_nor_tig_geo_scr_por_bos_rom_sod_gam_fre_hun_zul_bat_glc_jav_jpn_knd_kor_mcd_alb_tsw_hin_tag_krd_wly_sun_mnd_afr_fbf_ctl_amh_grk_ben_cze_urd_qcu_lat_rus_pol_xho_aeg_dut_sid_spa_ind_bul_yor_ger_bam_mly_tha_heb_tml_lda_bem_aze_guj_ukr_tur_tsn_vie_hau_igb_ses_swa	-0.199656357068968	-0.472103734999938	0.63795862946407
197	anl_svk_bam_bos_sid_heb_amr_pan_tur_azi_swt_mly_tsw_krd_spa_bsq_rom_sod_xho_mnd_arw_bul_moo_nor_zul_afr_fin_fbf_ven_est_urd_amh_geo_ukr_alb_scr_guj_owc_aeg_grk_hun_cic_jav_lat_mao_jpn_knd_kor_mol_ben_swa_glc_sun_eng_hau_ind_cnt_ctl_bem_mcd_tig_swe_por_pol_cze_qcu_rus_ger_ita_dyu_chh_prs_gam_slo_tag_dut_ewe_fre_yor_bat_tha_mlt_tml_dgb_igb_uzb_hin_lit_aze_ses_vie_wly_lda_tsn_akn	-0.445858851110832	-1.05771343464137	0.292925788923514
198	sid_urd_xho_swe_wly_aeg_heb_fre_aze_azi_bem_mao_dyu_arw_eng_bsq_spa_amr_bam_cnt_grk_lit_tsw_lat_lda_cze_hun_igb_tsn_est_nor_mlt_geo_guj_prs_por_rom_gam_tig_glc_fin_dgb_ind_pol_sun_jpn_knd_kor_afr_ger_akn_mol_bat_ben_hau_tag_mnd_scr_yor_svk_sod_ctl_ita_bul_hin_qcu_alb_krd_rus_swa_amh_ukr_owc_bos_mly_mcd_moo_dut_zul_jav_tha_chh_tml_fbf_cic_tur_pan_slo_uzb_ewe_vie_anl_ven_ses_swt	-0.453285500011972	-1.07597368696614	0.284722427643576
199	sid_bos_igb_cze_chh_mlt_anl_krd_tur_uzb_akn_ind_swa_slo_spa_bsq_ger_hau_moo_mnd_mcd_rom_bem_prs_tsn_lat_hun_tsw_swt_est_rus_aeg_geo_glc_scr_arw_ctl_gam_sod_guj_fin_fbf_jav_nor_mly_jpn_knd_kor_bul_pan_xho_lit_tag_dut_amh_bat_cnt_ukr_ewe_ben_amr_por_pol_afr_fre_qcu_alb_eng_swe_bam_tig_hin_heb_mol_mao_ita_dyu_svk_lda_sun_tha_wly_tml_dgb_yor_azi_grk_urd_aze_cic_vie_owc_ven_ses_zul	-0.454182446293012	-1.07817008771764	0.283746446362696
200	gam_ben_yor_cze_wly_hau_amr_dut_uzb_azi_bem_ind_zul_fre_svk_bsq_mol_chh_ewe_cnt_ukr_lat_tsn_scr_swa_krd_fin_ven_swt_hun_guj_aeg_geo_glc_prs_eng_afr_anl_owc_ctl_est_dyu_tag_por_mly_jpn_knd_kor_ita_pol_ses_rom_jav_arw_sod_bat_mnd_alb_dgb_nor_mlt_pan_grk_spa_ger_qcu_swe_hin_rus_lda_heb_bos_amh_mcd_mao_urd_akn_slo_moo_sun_tha_tig_tml_tsw_cic_tur_lit_bul_aze_bam_vie_sid_igb_fbf_xho	-0.66016714820515	-1.58491891496421	0.11637943012644
201	anl_bos_bem_glc_heb_mlt_chh_eng_aze_uzb_lda_mao_ven_nor_ctl_bsq_pan_tig_dgb_cnt_ukr_afr_igb_guj_moo_urd_hun_zul_fbf_fin_pol_amr_geo_alb_ita_grk_scr_owc_amh_krd_est_cic_jav_hin_tag_jpn_tml_kor_fre_lit_tsn_mcd_sun_bul_sod_mly_mnd_cze_swt_rus_hau_ger_spa_prs_arw_qcu_dut_por_lat_swa_wly_ben_gam_svk_ind_rom_ewe_mol_ses_bat_tha_sid_knd_akn_tsw_azi_slo_swe_tur_bam_vie_aeg_yor_xho_dyu	-0.529213925596051	-1.26080376300764	0.210533465906366
202	mlt_cze_akn_mcd_wly_amh_anl_pol_tur_uzb_ses_tag_igb_ctl_bos_bsq_eng_heb_xho_cnt_fre_alb_ewe_scr_lda_svk_est_cic_bem_hun_pan_hau_geo_spa_swe_ben_ukr_owc_tig_ger_fin_swa_ind_guj_bat_jpn_tml_kor_urd_dut_moo_afr_jav_bul_chh_sun_mnd_glc_ven_nor_sid_slo_rom_ita_arw_qcu_krd_rus_lit_swt_gam_lat_amr_prs_mly_grk_fbf_hin_dyu_mao_tha_sod_knd_tsw_zul_aze_por_mol_azi_tsn_vie_aeg_bam_yor_dgb	-1.11541401406342	-2.73867091782125	0.00739353015002095
203	aeg_nor_dyu_bul_wly_sid_gam_svk_uzb_azi_ewe_jav_ses_krd_dut_bsq_lat_chh_moo_mnd_ben_prs_xho_rus_bem_pol_fin_swt_igb_hun_cze_mlt_geo_mol_ctl_pan_lit_tig_amh_ukr_est_tsn_mao_eng_tag_jpn_tml_kor_ger_ita_ven_fre_bat_bos_anl_ind_cnt_spa_akn_glc_owc_rom_arw_hin_mcd_qcu_guj_alb_swe_tsw_amr_afr_hau_por_sun_urd_swa_grk_fbf_mly_tha_sod_knd_lda_dgb_tur_slo_scr_aze_bam_vie_heb_zul_yor_cic	-0.300630166935405	-0.711663248271583	0.478454689477493
204	gam_slo_ewe_nor_hau_wly_mlt_fre_aze_uzb_dyu_mly_moo_rus_svk_bsq_bos_amh_ven_mnd_dut_eng_akn_rom_dgb_alb_est_swt_tsn_hun_pan_owc_geo_lit_krd_spa_ita_anl_sid_ger_fin_igb_jav_hin_bat_jpn_tml_kor_scr_ben_tsw_por_mao_glc_amr_ind_cnt_afr_cic_prs_heb_ctl_ukr_grk_urd_qcu_mol_cze_pol_lda_tig_lat_sod_guj_tag_mcd_fbf_arw_bem_sun_tha_aeg_knd_swa_bam_tur_bul_swe_azi_xho_vie_chh_zul_ses_yor	0.226823399398634	0.534176025155143	0.594494391982946
205	mlt_ctl_ses_arw_heb_amh_aeg_fre_tur_uzb_bem_jav_yor_guj_nor_bsq_prs_tig_akn_cnt_scr_mcd_swa_lit_dgb_swe_hun_tsw_fbf_est_ukr_owc_geo_urd_hin_afr_pol_sid_sod_alb_fin_tsn_ind_ita_bat_jpn_knd_kor_krd_cze_bam_ger_sun_bul_chh_tag_mnd_ben_swt_slo_amr_eng_glc_por_rom_qcu_spa_dut_svk_igb_wly_lat_anl_bos_mly_pan_dyu_rus_ven_mao_tha_hau_tml_zul_moo_azi_grk_mol_aze_cic_vie_gam_xho_ewe_lda	-0.0164882812629667	-0.0387965168381947	0.969135783666653
206	aeg_mcd_tsw_ben_tig_mlt_chh_scr_uzb_aze_akn_jav_swa_ita_lit_bsq_cze_wly_lda_mnd_lat_rus_yor_pol_igb_mol_est_dyu_cic_hun_spa_heb_geo_afr_rom_ukr_alb_gam_hau_dut_fin_bam_sun_nor_mao_jpn_tml_kor_slo_fre_ewe_urd_bat_bul_amr_ind_cnt_hin_fbf_arw_sid_ger_eng_pan_guj_qcu_prs_bos_grk_tsn_owc_krd_sod_glc_tag_swe_swt_svk_zul_mly_tha_amh_knd_dgb_ses_azi_ctl_por_tur_bem_vie_anl_moo_ven_xho	-0.439023544857931	-1.04244712263289	0.299906741916304
207	aeg_nor_tsn_ukr_hau_sid_wly_dut_tur_uzb_xho_mly_swt_alb_spa_bsq_por_amr_tsw_cnt_rus_prs_akn_hin_cic_cze_hun_dgb_moo_fin_glc_gam_geo_ger_pan_afr_bos_sod_anl_eng_est_bam_sun_rom_mao_jpn_knd_kor_grk_urd_swa_ita_jav_mol_chh_bat_mnd_lit_lda_krd_amh_slo_bul_arw_swe_qcu_svk_fre_mcd_dyu_owc_guj_mlt_scr_ind_ben_yor_pol_ses_tag_tha_tig_tml_igb_fbf_aze_lat_ctl_azi_ewe_vie_heb_bem_ven_zul	-0.564636888083974	-1.34786029070653	0.180977457856118
208	tig_svk_fbf_spa_amr_amh_hau_hin_azi_uzb_tsn_sun_swt_alb_mol_bsq_bul_sod_lda_cnt_cze_slo_bem_pol_ven_fre_est_cic_ses_hun_grk_wly_geo_glc_bos_krd_ger_anl_chh_mcd_fin_tsw_mao_rom_jav_jpn_knd_kor_eng_por_ewe_afr_ind_lat_owc_bat_mnd_lit_akn_pan_gam_scr_rus_ben_urd_qcu_nor_ukr_ctl_bam_sid_dut_heb_prs_mly_arw_dyu_swe_moo_tag_tha_aeg_tml_xho_swa_tur_guj_ita_aze_igb_vie_mlt_dgb_zul_yor	-0.291427037004071	-0.689196853226545	0.492415352389646
209	sid_mcd_ven_ger_amr_mlt_chh_por_aze_uzb_xho_bat_dyu_bul_pol_bsq_afr_anl_akn_mnd_eng_glc_fbf_cze_moo_pan_fin_igb_dgb_est_rus_heb_geo_alb_rom_bos_hin_gam_owc_slo_hun_tsn_tag_ctl_mly_jpn_knd_kor_dut_mol_ses_nor_jav_ita_hau_ind_cnt_swe_swa_prs_tig_arw_urd_lit_ukr_qcu_scr_krd_lat_yor_sod_ben_wly_svk_sun_fre_zul_spa_cic_mao_tha_aeg_tml_bam_bem_tur_grk_guj_azi_swt_vie_amh_ewe_tsw_lda	-0.339879596031459	-0.804260089227121	0.42329791352492
210	mlt_rus_tsw_swe_owc_aeg_amr_cze_uzb_aze_ses_bat_bem_rom_mcd_bsq_prs_gam_akn_cnt_slo_nor_zul_lit_cic_urd_fin_moo_igb_est_ukr_sid_geo_arw_bul_pol_alb_wly_heb_eng_hun_dgb_ind_fre_sun_jpn_tml_kor_ben_lat_lda_afr_mao_scr_tig_mly_mnd_dut_swt_spa_amh_guj_krd_ctl_bos_qcu_mol_ger_por_swa_anl_grk_sod_hin_tag_ita_tsn_svk_xho_jav_tha_chh_knd_ven_yor_tur_glc_pan_azi_fbf_vie_hau_bam_dyu_ewe	-0.181358666539538	-0.427640386902348	0.669901550179792
211	wly_prs_tsn_afr_hau_heb_mlt_mol_tur_aze_swa_mao_akn_glc_alb_bsq_cze_amh_fbf_mnd_ukr_bul_dyu_guj_tsw_urd_hun_swt_dgb_est_por_owc_geo_ger_pol_spa_slo_tig_sid_arw_fin_igb_tag_krd_sun_jpn_tml_kor_nor_hin_moo_ctl_ind_bos_chh_mly_cnt_swe_bam_lit_aeg_eng_dut_scr_pan_qcu_grk_rus_lat_lda_gam_mcd_anl_svk_jav_rom_xho_ben_ven_bat_tha_amr_knd_ses_zul_azi_ita_fre_uzb_ewe_vie_sod_cic_bem_yor	-0.125986620941636	-0.296983889383169	0.767141107591696
212	anl_spa_yor_glc_gam_sid_amr_dut_uzb_azi_swt_mao_akn_nor_por_bsq_lat_wly_igb_mnd_alb_pan_zul_svk_swa_hin_est_bam_xho_fin_bul_tig_geo_grk_bos_pol_slo_sod_aeg_eng_hun_cic_tag_krd_bat_jpn_knd_kor_ger_lit_dgb_ukr_sun_cze_mlt_ind_cnt_ben_moo_ita_owc_ctl_scr_swe_prs_qcu_rus_mcd_arw_ewe_amh_afr_heb_urd_mly_fre_bem_guj_lda_jav_tha_chh_tml_tsn_ven_aze_mol_rom_tur_tsw_vie_hau_fbf_ses_dyu	-0.138862914519605	-0.327583602029575	0.743962803769381
213	gam_arw_swa_alb_amr_sod_heb_afr_aze_azi_xho_mao_lda_ita_mcd_bsq_urd_sid_bem_mnd_bul_ben_fbf_grk_swt_lit_est_tsw_akn_fin_pol_tig_geo_slo_pan_ukr_svk_hau_amh_dut_hun_dgb_tag_krd_ind_jpn_tml_kor_swe_scr_moo_glc_sun_ctl_anl_mly_cnt_nor_ven_eng_owc_prs_cze_guj_hin_qcu_bos_rom_rus_yor_aeg_por_chh_mol_bat_lat_ewe_fre_ses_jav_tha_mlt_knd_igb_dyu_uzb_spa_ger_tur_bam_vie_wly_tsn_zul_cic	0.607849405614603	1.43740661311041	0.153958645804736
214	heb_afr_igb_prs_gam_owc_mlt_scr_uzb_azi_swa_bat_swt_lit_alb_bsq_rom_aeg_dgb_cnt_lat_eng_tsn_slo_ven_glc_est_lda_ses_fin_mcd_amh_geo_ita_fre_pol_mol_sod_amr_rus_hun_bem_mly_pan_mao_jpn_tml_kor_spa_ukr_akn_nor_sun_grk_hau_tag_mnd_por_dyu_hin_sid_swe_bos_svk_cze_qcu_krd_guj_urd_moo_wly_dut_anl_ger_ind_bul_zul_ctl_tsw_jav_tha_tig_knd_cic_yor_tur_ben_arw_aze_bam_vie_chh_ewe_xho_fbf	-0.417298634227385	-0.991279458277439	0.324121284201623
215	gam_ukr_ewe_urd_anl_amh_aeg_ger_azi_uzb_dyu_jav_cic_slo_mcd_bsq_rom_mlt_bam_mnd_fre_grk_akn_dut_tsw_rus_est_swt_ven_hun_lat_tig_geo_ita_eng_spa_lit_owc_sid_bos_fin_fbf_tag_mol_mly_jpn_tml_kor_scr_por_ses_pan_ind_bul_amr_sun_cnt_svk_xho_afr_chh_hin_nor_prs_glc_qcu_cze_ctl_guj_tsn_hau_krd_wly_swe_bat_pol_yor_arw_bem_mao_tha_heb_knd_lda_igb_aze_ben_alb_tur_swa_vie_sod_moo_dgb_zul	-0.0852249586025018	-0.200747352630747	0.841334506020896
216	amh_nor_yor_pan_anl_mlt_amr_spa_tur_azi_xho_tag_tsw_cze_glc_bsq_lat_wly_swa_mnd_guj_urd_akn_hin_tsn_arw_est_bem_dyu_hun_ita_heb_geo_ger_eng_ctl_afr_aeg_gam_por_fin_bam_mao_lit_bat_jpn_knd_kor_rom_svk_swt_alb_mly_pol_chh_ind_cnt_krd_ven_mol_hau_bos_prs_ukr_grk_qcu_scr_slo_fre_lda_sid_bul_tig_mcd_sun_dut_cic_ben_fbf_jav_tha_sod_tml_moo_zul_uzb_rus_swe_aze_dgb_vie_owc_ewe_ses_igb	-0.252799413674184	-0.5981716478741	0.551179402468846
217	amr_mol_yor_eng_wly_aeg_sid_ctl_tur_aze_dyu_mly_ses_grk_slo_bsq_lat_sod_bam_mnd_glc_urd_ewe_svk_ven_ben_est_akn_igb_fin_lit_chh_geo_cze_ita_afr_por_owc_amh_guj_hun_swt_ind_rus_mao_jpn_tml_kor_pan_pol_zul_nor_sun_dut_anl_jav_cnt_hin_dgb_scr_tig_rom_bul_spa_mcd_qcu_swe_prs_bos_cic_heb_arw_mlt_ger_bat_krd_swa_fre_fbf_tag_tha_gam_knd_xho_moo_azi_ukr_alb_uzb_tsw_vie_hau_bem_tsn_lda	0.189771264489385	0.447382905335054	0.6556389026468
218	heb_bos_tsw_alb_aeg_mlt_anl_arw_aze_uzb_bem_ind_ewe_svk_eng_bsq_rus_owc_akn_mnd_ger_lat_yor_mol_dyu_glc_fin_zul_lda_hun_spa_gam_geo_ita_hin_swe_ben_sod_hau_ukr_est_ven_mao_nor_tag_jpn_tml_kor_krd_mcd_dgb_cze_sun_urd_chh_jav_cnt_scr_fbf_grk_wly_bul_pan_afr_por_qcu_pol_dut_slo_swt_amr_prs_amh_lit_bat_guj_tsn_fre_moo_mly_tha_sid_knd_xho_bam_azi_ctl_rom_tur_cic_vie_tig_swa_ses_igb	-0.475719225954519	-1.13150557307787	0.260751634755232
219	mlt_cze_igb_ita_hau_tig_amr_grk_uzb_aze_cic_bat_tsn_ger_swe_bsq_por_wly_lda_mnd_arw_krd_ses_slo_bam_pan_fin_xho_zul_est_lit_chh_geo_rus_pol_ukr_spa_heb_amh_lat_hun_akn_ind_hin_tag_jpn_tml_kor_prs_rom_ven_scr_mao_eng_owc_mly_cnt_svk_swt_bos_gam_mcd_ben_ctl_guj_qcu_alb_dut_nor_ewe_aeg_urd_anl_glc_jav_mol_fbf_fre_tsw_sun_tha_sod_knd_yor_bem_tur_afr_bul_azi_swa_vie_sid_dyu_moo_dgb	-0.175776497289868	-0.414580935680398	0.679403448517074
220	tig_bul_fbf_mcd_sid_heb_mlt_svk_uzb_azi_yor_tag_akn_dut_pol_bsq_ita_wly_moo_cnt_glc_hin_xho_pan_lda_cze_hun_ses_ewe_fin_por_hau_geo_ger_scr_bos_prs_owc_gam_swe_est_zul_sun_rom_mly_jpn_tml_kor_fre_ukr_tsw_spa_mao_rus_sod_jav_mnd_mol_ven_ctl_aeg_ben_krd_lit_afr_qcu_guj_arw_lat_igb_amh_urd_chh_nor_bat_slo_swt_alb_bem_ind_tha_amr_knd_cic_dyu_aze_grk_eng_tur_swa_vie_anl_bam_tsn_dgb	-0.82843299683661	-2.00123722516453	0.0482813920117748
221	anl_alb_swt_afr_chh_wly_tig_slo_azi_uzb_bem_sun_dgb_por_rus_bsq_swe_gam_ses_cnt_ita_urd_xho_guj_akn_glc_hun_igb_ewe_est_spa_amr_geo_ctl_lit_bul_krd_hau_sid_pol_fin_bam_ind_hin_mao_jpn_knd_kor_mol_cze_tsw_arw_jav_nor_owc_mly_mnd_fre_yor_ger_aeg_ben_svk_ukr_pan_qcu_eng_lat_scr_zul_mlt_prs_amh_bos_bat_grk_cic_mcd_tsn_tag_tha_sod_tml_lda_ven_tur_rom_dut_aze_moo_vie_heb_fbf_dyu_swa	-0.947699582554212	-2.31995997178712	0.0225309775396784
222	anl_dut_xho_ukr_hau_sod_amh_krd_tur_azi_cic_ind_dgb_guj_spa_bsq_rom_gam_ven_mnd_svk_scr_dyu_ben_ewe_ita_est_igb_lda_hun_afr_heb_geo_hin_bul_lat_rus_mlt_amr_cze_fin_tsn_sun_mcd_mly_jpn_knd_kor_mol_lit_ses_ger_jav_slo_owc_bat_cnt_arw_swa_por_tig_ctl_urd_nor_pol_qcu_prs_bos_grk_zul_aeg_fre_chh_alb_tag_pan_tsw_eng_swt_mao_tha_sid_tml_moo_fbf_uzb_swe_glc_aze_bam_vie_wly_akn_bem_yor	-0.789782893221384	-1.90372992964789	0.0600373999034372
223	owc_eng_tsn_grk_sod_anl_hau_lat_aze_uzb_lda_bat_ewe_slo_ben_bsq_mol_chh_moo_mnd_nor_dut_cic_cze_yor_ita_hun_bam_swt_est_lit_aeg_geo_spa_glc_ukr_svk_amh_amr_prs_fin_tsw_tag_bos_mly_jpn_knd_kor_ctl_arw_fbf_rus_jav_por_heb_mao_cnt_mcd_zul_alb_sid_pan_hin_pol_bul_qcu_afr_swe_scr_swa_mlt_ger_gam_krd_sun_fre_igb_urd_akn_ind_tha_wly_tml_xho_ses_tur_rom_guj_azi_ven_vie_tig_dyu_dgb_bem	-0.61341573017675	-1.46493229493256	0.146311920511838
224	owc_ukr_tsw_mol_gam_sid_amh_ger_aze_azi_swt_mly_fbf_pan_slo_bsq_arw_chh_akn_cnt_scr_urd_xho_lit_bam_alb_hun_ewe_moo_fin_guj_anl_geo_por_fre_bos_nor_wly_sod_cze_est_lda_bat_bul_sun_jpn_tml_kor_hin_afr_dgb_ben_ind_ctl_mlt_tag_mnd_glc_tsn_rus_amr_lat_svk_mcd_dut_qcu_eng_rom_krd_yor_aeg_ita_hau_spa_mao_swe_ses_pol_bem_jav_tha_heb_knd_dyu_zul_tur_prs_grk_uzb_cic_vie_tig_igb_ven_swa	0.483266957251511	1.1418876116552	0.256432273849985
225	owc_bul_yor_ita_heb_gam_amh_rom_azi_uzb_akn_mao_dyu_ger_mol_bsq_hin_tig_swt_mnd_krd_ben_fbf_slo_ewe_scr_fin_bem_tsw_hun_ctl_anl_geo_swe_rus_urd_dut_hau_sod_spa_est_lda_jav_arw_tag_jpn_tml_kor_lat_mcd_moo_ukr_ind_pol_chh_sun_cnt_nor_tsn_glc_wly_lit_cze_afr_guj_qcu_svk_bos_por_xho_sid_pan_mlt_fre_mly_prs_cic_alb_bam_bat_tha_aeg_knd_igb_zul_aze_eng_grk_tur_ven_vie_amr_swa_ses_dgb	-0.927496457532853	-2.25529636972853	0.0264599620497378
226	heb_grk_ewe_lat_aeg_gam_sid_bos_aze_azi_cic_tag_tsw_arw_ger_bsq_afr_wly_swt_cnt_mol_mcd_ses_scr_bem_prs_est_dgb_lda_hun_rom_owc_geo_pol_por_krd_glc_amh_amr_eng_fin_xho_mly_spa_sun_jpn_tml_kor_nor_ben_ven_cze_bat_ukr_tig_jav_mnd_guj_akn_alb_mlt_bul_slo_swe_pan_qcu_lit_fre_dut_moo_chh_ctl_hau_ita_ind_svk_tsn_rus_yor_mao_tha_anl_knd_bam_igb_tur_urd_hin_uzb_zul_vie_sod_fbf_swa_dyu	-0.350039871735522	-0.828769902564305	0.409356617803252
227	chh_glc_yor_cze_tig_aeg_sid_slo_uzb_aze_fbf_mao_ses_spa_lit_bsq_pol_mlt_cic_mnd_ukr_nor_igb_rom_lda_mcd_fin_bem_bam_hun_scr_wly_geo_rus_por_krd_mol_heb_hau_pan_est_ewe_jav_ctl_mly_jpn_tml_kor_lat_guj_xho_ger_bat_fre_anl_ind_cnt_afr_tsw_alb_owc_dut_svk_swe_ben_qcu_bos_prs_bul_tsn_gam_hin_amh_ita_tag_grk_swt_eng_ven_sun_tha_sod_knd_akn_dyu_tur_urd_arw_azi_zul_vie_amr_swa_moo_dgb	-0.768177166591461	-1.85473918323151	0.0668019847996284
228	owc_scr_dyu_lit_chh_tig_hau_prs_tur_uzb_tsn_mly_cic_ctl_krd_bsq_mcd_gam_zul_mnd_pol_rom_lda_ukr_ewe_ben_hun_swa_igb_fin_mol_anl_geo_lat_bul_swe_arw_sod_amr_urd_est_yor_sun_bos_jav_jpn_tml_kor_por_slo_ven_glc_mao_ita_mlt_bat_cnt_grk_xho_hin_heb_fre_afr_nor_eng_qcu_svk_ger_guj_fbf_amh_alb_wly_spa_ind_rus_bam_dut_moo_tag_tha_aeg_knd_akn_tsw_azi_pan_cze_aze_swt_vie_sid_dgb_ses_bem	-0.120630341271789	-0.284525660833964	0.776640156016639
229	sod_krd_lda_alb_wly_mlt_amh_ita_tur_uzb_xho_mly_cic_svk_nor_bsq_por_tig_dgb_cnt_mcd_prs_dyu_scr_yor_lit_fin_ses_swt_hun_bul_chh_geo_arw_dut_fre_glc_hau_gam_guj_est_zul_mao_swe_jav_jpn_tml_kor_pan_eng_ven_rom_tag_mol_heb_bat_mnd_urd_akn_rus_sid_lat_hin_ger_cze_qcu_bos_ben_ukr_ewe_owc_slo_anl_spa_ind_ctl_bam_grk_tsw_sun_tha_aeg_knd_swa_moo_aze_afr_pol_azi_fbf_vie_amr_bem_igb_tsn	0.304320647155677	0.717011439190043	0.475163987630351
230	wly_scr_zul_lit_sid_aeg_sod_rom_uzb_aze_tsn_mao_cic_rus_ger_bsq_hin_amh_moo_cnt_afr_mcd_swt_arw_fbf_slo_est_tsw_bem_hun_por_chh_geo_ita_fre_bul_eng_heb_anl_spa_fin_ewe_jav_ukr_tag_jpn_knd_kor_bos_ben_akn_lat_sun_svk_hau_mly_mnd_grk_lda_nor_gam_glc_mol_urd_guj_qcu_alb_prs_cze_swa_amr_swe_owc_pol_ind_krd_xho_pan_ven_bat_tha_tig_tml_ses_igb_tur_ctl_dut_azi_dyu_vie_mlt_dgb_yor_bam	-0.470108661134975	-1.1170103769518	0.26686739261232
231	heb_arw_akn_swe_hau_mlt_sod_urd_azi_tur_ses_jav_cic_por_ukr_bsq_krd_amr_xho_cnt_nor_cze_lda_ger_ewe_pan_fin_fbf_bam_est_svk_chh_geo_scr_bos_pol_guj_wly_anl_mol_hun_bem_mao_prs_sun_jpn_knd_kor_hin_bul_swt_spa_bat_ben_tig_tag_mnd_lit_igb_afr_owc_rom_fre_ctl_alb_qcu_dut_mcd_glc_tsw_gam_slo_sid_ita_mly_eng_ven_lat_zul_ind_tha_amh_tml_yor_swa_uzb_rus_grk_aze_moo_vie_aeg_dyu_tsn_dgb	-0.663653920452243	-1.58688195390297	0.115933754555446
232	wly_bul_moo_dut_gam_amh_tig_svk_azi_tur_xho_ind_ses_bos_afr_bsq_grk_mlt_dyu_cnt_hin_pol_cic_slo_tsn_nor_est_fbf_tsw_hun_ctl_sod_geo_guj_krd_lat_rus_aeg_amr_spa_fin_igb_mao_mcd_sun_jpn_tml_kor_swe_fre_dgb_alb_jav_arw_hau_bat_mnd_rom_ewe_ger_anl_ben_lit_urd_por_qcu_pan_glc_mol_ven_chh_scr_sid_ukr_mly_cze_bem_eng_bam_tag_tha_owc_knd_yor_swt_aze_prs_ita_uzb_zul_vie_heb_lda_swa_akn	-0.777958703923022	-1.87663189534504	0.0637040435465878
233	anl_rus_tsn_dut_sid_gam_mlt_swe_azi_tur_ewe_jav_igb_scr_mcd_bsq_cze_wly_swt_mnd_ger_lit_ven_alb_dyu_ctl_hun_zul_bam_est_por_hau_geo_grk_afr_spa_lat_sod_heb_arw_fin_dgb_mly_nor_sun_jpn_tml_kor_svk_pan_swa_fre_ind_rom_chh_tag_cnt_urd_bem_ukr_tig_slo_bul_prs_ben_qcu_krd_glc_mol_akn_owc_guj_amr_bos_bat_eng_cic_pol_yor_mao_tha_amh_knd_tsw_moo_aze_hin_ita_uzb_lda_vie_aeg_xho_ses_fbf	-0.753024341306345	-1.80967365289106	0.0735766868748834
234	anl_mol_bam_cze_gam_sod_chh_rom_aze_azi_swt_sun_moo_fre_prs_bsq_krd_hau_yor_cnt_glc_pol_lda_swe_igb_dut_est_swa_cic_fin_ukr_aeg_geo_alb_bul_rus_hin_wly_mlt_grk_hun_fbf_ind_arw_bat_jpn_knd_kor_scr_slo_akn_svk_jav_ctl_owc_mly_mnd_spa_xho_eng_heb_lit_afr_ita_pan_qcu_mcd_lat_guj_dgb_sid_ger_amr_por_tag_bos_ewe_ben_tsw_mao_tha_tig_tml_zul_ses_uzb_nor_urd_tur_dyu_vie_amh_bem_tsn_ven	-0.597531391125143	-1.42571890145056	0.157297431110198
235	owc_ben_bem_glc_hau_mlt_chh_nor_uzb_aze_tsw_mly_fbf_arw_spa_bsq_eng_tig_zul_cnt_alb_urd_lda_mcd_akn_dut_fin_dyu_tsn_est_lit_gam_geo_guj_cze_rus_bos_sod_wly_rom_hun_moo_ind_hin_tag_jpn_knd_kor_mol_ger_swa_grk_bat_prs_heb_sun_mnd_svk_ven_scr_anl_krd_ita_afr_ctl_qcu_pan_fre_ukr_ses_amh_swe_sid_bul_mao_por_dgb_lat_yor_jav_tha_aeg_tml_swt_ewe_azi_pol_slo_tur_cic_vie_amr_igb_bam_xho	0.145640092269812	0.342828568976864	0.732501116747078
236	hau_pol_ven_bos_owc_anl_sod_rom_tur_aze_akn_sun_bam_afr_rus_bsq_krd_chh_tsn_mnd_guj_fre_swa_eng_tsw_pan_est_moo_swt_fin_slo_mlt_geo_urd_prs_swe_ita_wly_amh_arw_hun_igb_tag_nor_mao_jpn_knd_kor_lat_svk_dgb_ben_jav_dut_tig_ind_cnt_cze_xho_lit_sid_spa_grk_ctl_ger_qcu_scr_bul_alb_dyu_gam_por_aeg_mcd_bat_glc_lda_mol_yor_mly_tha_amr_tml_bem_cic_uzb_ukr_hin_azi_ewe_vie_heb_ses_zul_fbf	-0.243305836571475	-0.574489331220116	0.567023773005422
237	hau_ita_xho_swe_tig_aeg_wly_rom_uzb_tur_dyu_mly_tsw_glc_mol_bsq_pol_owc_igb_cnt_grk_urd_swa_bul_bam_svk_fin_cic_moo_est_krd_sid_geo_pan_ctl_alb_spa_mlt_amh_lit_hun_swt_jav_ger_ind_jpn_knd_kor_hin_bos_ewe_lat_bat_nor_gam_mao_mnd_afr_dgb_ben_anl_rus_slo_guj_por_qcu_mcd_ukr_dut_tsn_amr_fre_sod_arw_tag_prs_bem_eng_zul_sun_tha_heb_tml_ven_ses_azi_cze_scr_aze_lda_vie_chh_akn_fbf_yor	-0.103166140906073	-0.243237789474333	0.808356899902437
238	mlt_ukr_xho_swe_owc_hau_aeg_ger_uzb_tur_ewe_mao_dgb_grk_lat_bsq_prs_gam_zul_cnt_guj_eng_ses_arw_bam_fre_hun_swa_swt_fin_rom_anl_geo_spa_afr_rus_scr_sod_amr_hin_est_tsw_tag_pol_mly_jpn_knd_kor_bul_cze_ven_pan_sun_svk_chh_jav_mnd_nor_igb_bos_heb_alb_dut_mol_glc_qcu_krd_lit_slo_cic_amh_por_sid_ben_ind_ita_akn_urd_yor_bat_tha_wly_tml_lda_fbf_azi_mcd_ctl_aze_bem_vie_tig_moo_tsn_dyu	-0.544305360517866	-1.29597954135857	0.198189640738324
239	mlt_afr_ses_glc_hau_amh_wly_lit_azi_aze_cic_bat_xho_ger_ben_bsq_cze_sid_swt_mnd_pan_prs_ewe_eng_akn_por_est_moo_tsn_fin_svk_aeg_geo_hin_nor_rom_arw_tig_owc_guj_hun_dgb_mly_urd_ind_jpn_knd_kor_ita_swe_lda_ctl_mao_pol_sod_tag_cnt_ukr_swa_alb_gam_fre_spa_lat_scr_qcu_mcd_bos_grk_bam_chh_dut_anl_mol_sun_rus_bem_bul_ven_jav_tha_heb_tml_yor_zul_uzb_krd_slo_tur_fbf_vie_amr_igb_tsw_dyu	-0.334521652210518	-0.794158657629756	0.429124887421795
240	gam_afr_bem_spa_hau_mlt_chh_ben_tur_azi_ewe_bat_yor_lit_fre_bsq_alb_aeg_akn_mnd_rus_svk_dyu_guj_xho_pan_fin_swt_lda_est_krd_anl_geo_hin_urd_por_ukr_amr_owc_nor_hun_tsw_tag_swe_mao_jpn_knd_kor_rom_prs_ven_scr_jav_ita_sod_mly_cnt_lat_cic_ctl_amh_mcd_ger_arw_grk_qcu_mol_eng_glc_tsn_heb_pol_wly_bos_sun_dut_dgb_bul_fbf_ind_tha_tig_tml_bam_ses_uzb_cze_slo_aze_igb_vie_sid_zul_swa_moo	-0.350758655744861	-0.831739157183925	0.407686742825432
241	sid_lat_ven_arw_amh_sod_heb_ita_azi_uzb_moo_jav_cic_svk_ctl_bsq_grk_hau_tsw_mnd_hin_por_dyu_ger_lda_krd_est_bem_ewe_fin_eng_amr_geo_bos_slo_mol_rom_owc_chh_guj_hun_fbf_bat_swe_ind_jpn_knd_kor_cze_nor_dgb_mcd_mly_prs_anl_sun_cnt_ben_zul_dut_mlt_glc_fre_alb_rus_qcu_ukr_pol_scr_akn_tig_lit_wly_bul_tag_pan_xho_afr_bam_mao_tha_aeg_tml_ses_swa_aze_spa_urd_tur_tsn_vie_gam_igb_yor_swt	-0.595042839866425	-1.41919809892931	0.159184288167116
242	owc_scr_ewe_eng_wly_anl_amr_cze_azi_aze_moo_sun_tsn_prs_lat_bsq_dut_heb_xho_mnd_ctl_bos_tsw_afr_bem_ben_fin_ven_ses_hun_alb_sid_geo_grk_swe_rus_svk_hau_aeg_ukr_est_fbf_mly_slo_mao_jpn_knd_kor_por_urd_igb_mol_ind_lit_gam_tag_cnt_ger_lda_pol_tig_krd_mcd_ita_hin_qcu_guj_bul_fre_dgb_mlt_glc_chh_arw_jav_pan_cic_nor_akn_bat_tha_sod_tml_swa_yor_tur_spa_rom_uzb_dyu_vie_amh_zul_swt_bam	-0.836669703438288	-2.01798786963822	0.046473647750318
243	aeg_fre_lda_scr_sod_tig_mlt_prs_azi_aze_tsn_tag_swt_svk_lit_bsq_glc_chh_ven_cnt_rom_lat_tsw_arw_bam_cze_hun_igb_dyu_fin_mol_gam_geo_por_guj_urd_ukr_wly_owc_afr_est_cic_bat_bul_mly_jpn_knd_kor_krd_dut_dgb_ben_jav_bos_anl_ind_mnd_grk_swa_pol_amr_swe_nor_hin_alb_qcu_ger_rus_spa_bem_amh_ita_hau_ctl_sun_mcd_zul_eng_akn_mao_tha_heb_tml_yor_ses_tur_pan_slo_uzb_fbf_vie_sid_xho_moo_ewe	-0.0558165545739856	-0.131443094272732	0.895708738161938
244	heb_alb_lda_svk_tig_gam_anl_bul_aze_tur_moo_bat_cic_spa_glc_bsq_dut_hau_swa_cnt_afr_scr_ses_hin_fbf_ita_est_zul_yor_hun_cze_wly_geo_nor_guj_grk_ger_sod_amr_rom_fin_igb_sun_eng_jav_jpn_knd_kor_pol_krd_xho_urd_tag_ben_aeg_mao_mnd_slo_ven_bos_amh_mol_arw_lit_swe_qcu_fre_pan_rus_bam_mlt_ctl_sid_por_ind_ukr_swt_lat_dyu_mly_tha_owc_tml_tsn_bem_azi_prs_mcd_uzb_tsw_vie_chh_akn_ewe_dgb	-0.658009222517629	-1.57672176160084	0.118255257459571
245	gam_svk_xho_lit_amh_sod_aeg_mol_azi_aze_swt_mao_lda_pol_scr_bsq_guj_tig_fbf_mnd_bos_por_dgb_slo_tsw_cze_hun_dyu_ven_est_pan_wly_geo_rom_fre_nor_afr_sid_owc_glc_fin_moo_bat_ita_tag_jpn_tml_kor_arw_rus_ewe_lat_jav_prs_anl_ind_cnt_ger_bem_hin_amr_mcd_alb_eng_krd_qcu_dut_ctl_ben_ses_mlt_urd_chh_swe_mly_spa_akn_ukr_bam_sun_tha_heb_knd_tsn_igb_uzb_bul_grk_tur_zul_vie_hau_swa_yor_cic	0.166044509430823	0.390577836103419	0.697002555857723
246	sid_slo_swa_glc_aeg_mlt_owc_lit_aze_uzb_bem_jav_ewe_rom_bos_bsq_mcd_tig_dgb_mnd_por_scr_fbf_bul_yor_grk_fin_swt_bam_est_dut_amh_geo_ukr_arw_guj_pan_wly_chh_ctl_hun_lda_mao_hin_bat_jpn_knd_kor_mol_krd_akn_svk_mly_pol_anl_ind_cnt_fre_xho_lat_sod_swe_eng_cze_afr_qcu_ben_spa_rus_zul_hau_ita_heb_ger_sun_nor_tsn_prs_cic_tag_tha_amr_tml_ven_igb_tur_alb_urd_azi_tsw_vie_gam_dyu_ses_moo	0.96267440284869	2.30232646760102	0.0235477548739522
247	wly_krd_lda_hin_hau_owc_gam_bul_aze_tur_akn_tag_zul_scr_grk_bsq_lit_sod_dgb_cnt_urd_nor_ven_guj_yor_lat_est_ewe_igb_fin_mol_tig_geo_glc_ukr_fre_ger_aeg_anl_prs_hun_moo_jav_svk_mao_jpn_tml_kor_swe_rus_xho_rom_bat_ben_mlt_mly_mnd_cze_dyu_por_heb_arw_pol_bos_alb_qcu_pan_mcd_dut_cic_amh_afr_chh_ita_ind_ctl_fbf_slo_tsn_sun_tha_sid_knd_bem_ses_uzb_eng_spa_azi_bam_vie_amr_swa_swt_tsw	-0.534447283708213	-1.27549217077409	0.205311958606844
248	tig_grk_yor_hin_chh_gam_heb_slo_aze_tur_lda_ind_zul_fre_glc_bsq_mol_aeg_ven_cnt_bul_ctl_tsn_pol_igb_por_hun_ewe_swa_fin_urd_mlt_geo_alb_ita_krd_dut_sid_sod_rus_est_cic_mly_guj_sun_jpn_tml_kor_arw_ukr_swt_rom_mao_scr_anl_bat_mnd_bos_tsw_nor_wly_swe_spa_afr_cze_qcu_prs_pan_mcd_akn_hau_eng_amh_ger_tag_lit_ses_svk_xho_jav_tha_amr_knd_bam_bem_uzb_lat_ben_azi_moo_vie_owc_dgb_dyu_fbf	-0.788412245036909	-1.89916540607128	0.0606422768873323
249	amh_ger_akn_svk_anl_gam_mlt_mcd_azi_aze_ewe_bat_ven_bos_hin_bsq_glc_wly_xho_mnd_ctl_ita_bem_cze_lda_swe_est_ses_swa_hun_pan_aeg_geo_por_alb_nor_rus_chh_heb_mol_fin_yor_mao_grk_tag_jpn_tml_kor_krd_eng_igb_pol_mly_slo_amr_sun_cnt_ben_tsn_prs_sod_fre_rom_arw_spa_qcu_afr_bul_lat_moo_tig_lit_owc_scr_ind_urd_bam_guj_fbf_jav_tha_hau_knd_zul_cic_uzb_ukr_dut_tur_dgb_vie_sid_tsw_swt_dyu	-0.268404326264923	-0.635063764449478	0.526946229193696
250	heb_ger_swt_hin_sod_amh_wly_alb_tur_uzb_dyu_mly_moo_bos_lat_bsq_dut_chh_ven_mnd_lit_slo_zul_ukr_dgb_pan_est_igb_cic_fin_nor_anl_geo_scr_swe_rom_ben_sid_hau_svk_hun_lda_ind_prs_sun_jpn_knd_kor_afr_urd_tsn_krd_bat_por_amr_tag_cnt_rus_yor_mcd_mlt_fre_grk_cze_ita_qcu_arw_ctl_bul_tsw_gam_guj_owc_mol_mao_pol_ewe_spa_swa_jav_tha_tig_tml_ses_bam_aze_glc_eng_azi_fbf_vie_aeg_xho_akn_bem	-0.295421787661146	-0.699331271616116	0.486090465722095
251	wly_prs_moo_slo_amh_sid_aeg_ger_uzb_aze_akn_sun_swa_pan_mol_bsq_bos_sod_lda_cnt_guj_fre_cic_glc_bem_afr_est_ewe_bam_hun_rus_anl_geo_ita_cze_krd_svk_amr_chh_arw_fin_dyu_jav_scr_ind_jpn_tml_kor_swe_grk_ven_dut_mao_eng_hau_tag_mnd_spa_yor_nor_owc_bul_lat_mcd_por_qcu_hin_pol_alb_fbf_heb_ukr_mlt_ben_mly_rom_swt_ctl_tsn_bat_tha_gam_knd_zul_ses_tur_lit_urd_azi_igb_vie_tig_tsw_dgb_xho	-0.85207474765242	-2.06890126241278	0.0413303535122917
252	heb_ctl_zul_fre_gam_mlt_wly_lit_uzb_azi_swt_tag_ven_rom_rus_bsq_lat_sod_xho_cnt_guj_dut_ses_ita_fbf_por_hun_ewe_lda_est_spa_anl_geo_mol_alb_ukr_cze_owc_tig_prs_fin_cic_ind_eng_mly_jpn_tml_kor_glc_pol_dyu_pan_mao_bos_aeg_jav_mnd_hin_yor_nor_sid_bul_mcd_svk_ger_qcu_urd_scr_grk_moo_amr_afr_amh_arw_bat_krd_igb_slo_tsw_sun_tha_hau_knd_swa_akn_tur_swe_ben_aze_bem_vie_chh_dgb_tsn_bam	-0.351929941806387	-0.835466312887877	0.40559648268971
253	wly_spa_ven_alb_chh_sid_amr_eng_tur_aze_akn_bat_xho_svk_hin_bsq_slo_mlt_igb_cnt_scr_krd_bem_nor_moo_cze_fin_tsn_ewe_est_grk_heb_geo_bos_arw_dut_ben_amh_owc_ukr_hun_lda_mly_guj_sun_jpn_tml_kor_swe_mol_dgb_glc_jav_pan_tig_mao_mnd_afr_swa_pol_hau_bul_lit_fre_por_qcu_ita_urd_rom_fbf_sod_ctl_aeg_rus_tag_ger_tsw_prs_zul_ind_tha_anl_knd_cic_swt_uzb_lat_mcd_azi_ses_vie_gam_dyu_yor_bam	-0.349573331432012	-0.827856302376064	0.409871246833902
254	chh_por_swa_scr_amh_mlt_anl_dut_uzb_azi_bem_mao_tsn_bul_cze_bsq_slo_sid_igb_cnt_spa_rus_dgb_lit_swt_pan_fin_bam_ses_hun_urd_hau_geo_hin_fre_arw_rom_heb_sod_bos_est_zul_bat_glc_jav_jpn_tml_kor_krd_mcd_moo_lat_tag_mol_wly_mly_mnd_ger_lda_svk_amr_grk_guj_pol_eng_qcu_nor_swe_alb_yor_tig_ben_owc_ita_sun_prs_tsw_afr_ewe_ind_tha_aeg_knd_ven_fbf_tur_ctl_ukr_aze_dyu_vie_gam_akn_cic_xho	-0.563529687488325	-1.34256755152043	0.182679981850027
255	anl_por_lda_spa_heb_sod_owc_ben_tur_uzb_ewe_jav_yor_urd_svk_bsq_bos_tig_ses_mnd_mol_hin_dgb_ger_bem_ita_hun_moo_swt_est_scr_chh_geo_grk_lat_nor_glc_hau_gam_lit_fin_xho_ind_ctl_mly_jpn_tml_kor_krd_ukr_bam_slo_mao_afr_mlt_bat_cnt_dut_tsw_fre_wly_bul_guj_arw_swe_qcu_rus_rom_prs_fbf_sid_pan_amh_mcd_tag_pol_akn_eng_igb_sun_tha_amr_knd_ven_dyu_aze_alb_cze_azi_cic_vie_aeg_tsn_swa_zul	-0.677798096108398	-1.6269872102823	0.107123473071559
256	sid_eng_swt_fre_tig_amr_chh_slo_azi_tur_igb_sun_tsw_rom_ctl_bsq_ita_mlt_dyu_cnt_spa_mcd_bem_bul_tsn_guj_fin_lda_moo_est_lit_owc_geo_bos_ger_por_ukr_wly_anl_afr_hun_ewe_tag_ben_ind_jpn_knd_kor_arw_krd_swa_rus_jav_scr_heb_mly_mnd_cze_bam_dut_aeg_lat_grk_pol_svk_qcu_pan_mol_nor_ven_gam_hin_sod_urd_mao_glc_fbf_alb_dgb_bat_tha_amh_tml_zul_akn_uzb_swe_prs_aze_ses_vie_hau_cic_xho_yor	0.309114188559113	0.728070322501711	0.468399743688373
257	tig_slo_fbf_spa_owc_sid_sod_dut_aze_uzb_bam_tag_zul_por_rom_bsq_scr_chh_moo_mnd_ukr_afr_yor_rus_tsw_ita_est_akn_tsn_hun_ben_heb_geo_krd_hin_nor_lit_mlt_anl_mol_fin_lda_jav_guj_ind_jpn_tml_kor_pol_swe_igb_urd_mao_svk_gam_sun_cnt_cze_swt_arw_aeg_bul_grk_prs_pan_qcu_lat_ger_bos_ses_wly_alb_amh_glc_bat_ctl_dgb_mcd_cic_mly_tha_hau_knd_ven_bem_azi_fre_eng_tur_dyu_vie_amr_ewe_xho_swa	-0.26807101543195	-0.634606855257782	0.527242943736794
258	anl_scr_moo_rus_gam_wly_sid_lat_tur_aze_tsw_mao_akn_spa_por_bsq_pan_amr_bem_cnt_fre_prs_bam_guj_dgb_ita_est_swt_igb_hun_grk_heb_geo_ben_urd_slo_lit_hau_sod_cze_fin_ses_sun_krd_mly_jpn_knd_kor_mol_mcd_tsn_ger_ind_arw_mlt_jav_mnd_swe_cic_afr_tig_dut_nor_ctl_bos_qcu_pol_ukr_bul_dyu_aeg_svk_amh_glc_bat_rom_xho_hin_ewe_tag_tha_chh_tml_swa_zul_uzb_eng_alb_azi_lda_vie_owc_fbf_ven_yor	-0.433966992088955	-1.03156767473989	0.304949942146033
259	hau_nor_ewe_lat_amh_owc_wly_ita_azi_uzb_tsn_mao_bam_prs_krd_bsq_slo_aeg_akn_cnt_spa_bos_dgb_grk_ven_afr_fin_swt_bem_hun_alb_heb_geo_mcd_svk_mol_ukr_chh_amr_rus_est_fbf_tag_ctl_jav_jpn_knd_kor_rom_bul_swa_urd_mly_swe_mlt_sun_mnd_pan_dyu_eng_anl_fre_ben_ger_cze_qcu_dut_hin_glc_xho_gam_lit_tig_scr_bat_pol_ses_por_cic_ind_tha_sod_tml_lda_tsw_tur_arw_guj_aze_moo_vie_sid_zul_yor_igb	-0.177158279410802	-0.417881214179347	0.676997238590571
260	anl_lat_swa_lit_heb_mlt_chh_afr_azi_uzb_cic_tag_swt_glc_ben_bsq_hin_wly_ewe_mnd_nor_scr_tsn_slo_igb_alb_hun_bam_yor_fin_prs_sid_geo_pan_eng_grk_fre_hau_amr_cze_est_ven_mly_spa_ind_jpn_knd_kor_mol_krd_akn_arw_mao_pol_sod_sun_cnt_ukr_zul_urd_owc_dut_svk_rom_guj_qcu_swe_ita_por_ses_tig_ctl_gam_bos_bat_rus_lda_ger_bem_jav_tha_aeg_tml_fbf_tsw_aze_bul_mcd_tur_moo_vie_amh_xho_dgb_dyu	-0.521866338873262	-1.24079054585744	0.217804088685951
261	chh_bul_fbf_slo_mlt_gam_aeg_ctl_azi_uzb_cic_mly_swa_ger_spa_bsq_mcd_tig_zul_mnd_eng_por_tsw_ukr_lda_hin_hun_moo_dgb_fin_swe_sod_geo_alb_glc_urd_rus_hau_sid_krd_est_ven_ind_grk_jav_jpn_tml_kor_lat_fre_swt_lit_bat_svk_wly_mao_cnt_nor_yor_pol_heb_ita_guj_arw_mol_qcu_prs_ben_dut_akn_amh_scr_amr_afr_tag_cze_igb_bos_bem_sun_tha_owc_knd_ses_bam_tur_pan_rom_aze_xho_vie_anl_ewe_tsn_dyu	-0.317609441354673	-0.752257407534664	0.453796053541991
262	owc_arw_cic_pol_amh_aeg_chh_lat_aze_tur_tsn_mao_moo_prs_mol_bsq_ben_sid_xho_cnt_bul_ukr_swa_por_dgb_mcd_fin_yor_bem_hun_guj_sod_geo_ctl_lit_eng_rus_mlt_wly_fre_est_fbf_jav_svk_ind_jpn_tml_kor_swe_ita_akn_pan_bat_urd_anl_sun_mnd_rom_igb_scr_hau_hin_slo_nor_cze_qcu_bos_spa_grk_ven_gam_dut_tig_ger_mly_alb_tsw_krd_ewe_tag_tha_amr_knd_zul_ses_uzb_glc_afr_azi_lda_vie_heb_dyu_swt_bam	-0.548596179853259	-1.30710149061831	0.194400887428176
263	chh_krd_fbf_rom_mlt_owc_amr_pol_azi_uzb_igb_jav_ses_dut_prs_bsq_hin_amh_yor_mnd_fre_bos_dyu_glc_ewe_afr_fin_zul_bem_est_urd_tig_geo_lat_scr_bul_cze_sod_anl_alb_hun_akn_mly_guj_sun_jpn_knd_kor_ger_ben_swa_ukr_tag_eng_gam_mao_cnt_arw_xho_swe_hau_pan_rus_grk_por_qcu_spa_ctl_ita_bam_aeg_nor_wly_svk_bat_slo_dgb_lit_swt_ind_tha_heb_tml_moo_tsn_aze_mcd_mol_tur_ven_vie_sid_cic_lda_tsw	-0.356613381654974	-0.844725965325306	0.40043172887919
264	tig_lit_igb_svk_aeg_gam_sod_mcd_uzb_azi_ven_tag_ses_hin_urd_bsq_krd_wly_cic_cnt_guj_rom_yor_ger_fbf_ukr_fin_ewe_swt_est_grk_heb_geo_por_scr_bos_cze_owc_hau_fre_hun_moo_mao_ben_sun_jpn_knd_kor_rus_afr_dgb_ctl_bat_prs_amr_mly_mnd_dut_xho_pol_mlt_spa_swe_pan_bul_qcu_eng_mol_slo_bam_amh_glc_chh_ita_jav_arw_akn_nor_tsn_ind_tha_anl_tml_dyu_swa_tur_lat_alb_aze_tsw_vie_sid_lda_bem_zul	-0.185833962580693	-0.438363000087787	0.6621397548905
265	gam_swe_lda_slo_amr_heb_aeg_eng_uzb_aze_akn_sun_fbf_bul_afr_bsq_ben_chh_ven_cnt_urd_lit_bem_mol_xho_alb_est_dyu_moo_fin_ita_amh_geo_pan_spa_fre_guj_anl_sid_rus_hun_bam_jav_scr_mly_jpn_tml_kor_ukr_dut_yor_glc_bat_bos_tig_mao_mnd_ger_igb_nor_sod_arw_grk_ctl_hin_qcu_lat_krd_mcd_cic_owc_cze_mlt_prs_tag_svk_ses_rom_dgb_ind_tha_hau_knd_tsn_ewe_tur_por_pol_azi_zul_vie_wly_swa_tsw_swt	0.227811437527522	0.536166513869642	0.593123613170324
266	amr_krd_lda_ctl_anl_aeg_gam_glc_uzb_aze_ewe_mao_xho_slo_alb_bsq_urd_hau_bem_cnt_bul_cze_bam_lat_fbf_guj_fin_swt_tsw_est_pan_amh_geo_ukr_grk_por_bos_tig_heb_hin_hun_igb_ind_arw_mly_jpn_tml_kor_dut_ger_moo_scr_tag_mcd_sid_bat_mnd_afr_cic_swe_mlt_prs_lit_fre_svk_qcu_ita_ben_eng_dgb_chh_mol_sod_spa_sun_rom_ven_nor_tsn_jav_tha_wly_knd_yor_ses_tur_pol_rus_azi_akn_vie_owc_zul_swa_dyu	-0.136188895905066	-0.321150796729948	0.748816725825642
267	aeg_pan_swt_ben_tig_heb_owc_svk_aze_uzb_igb_sun_tsw_urd_rom_bsq_ukr_sod_swa_cnt_fre_por_cic_rus_yor_scr_est_tsn_zul_fin_prs_wly_geo_eng_arw_hin_bul_sid_mlt_alb_hun_akn_bat_afr_mly_jpn_knd_kor_swe_cze_moo_ger_mao_spa_amh_jav_mnd_dut_ewe_mcd_chh_slo_grk_nor_guj_qcu_glc_pol_krd_fbf_amr_mol_gam_bos_ind_ita_bam_lit_xho_tag_tha_anl_tml_lda_dyu_tur_lat_ctl_azi_ses_vie_hau_dgb_ven_bem	-0.531227098027649	-1.26401255455128	0.209384533855921
268	amr_pol_igb_grk_sod_chh_tig_ben_aze_tur_xho_tag_fbf_nor_krd_bsq_arw_aeg_yor_mnd_eng_prs_dgb_rus_ses_bul_hun_tsw_moo_est_lat_anl_geo_pan_rom_swe_guj_amh_hau_spa_fin_swa_jav_alb_sun_jpn_tml_kor_afr_por_zul_scr_bat_ctl_heb_ind_cnt_ger_ewe_cze_wly_hin_ukr_ita_lit_qcu_bos_mcd_glc_dyu_sid_slo_mlt_dut_mao_urd_bem_svk_ven_mly_tha_gam_knd_akn_swt_azi_fre_mol_uzb_cic_vie_owc_bam_tsn_lda	0.110768170333139	0.260712465758178	0.794890668902039
269	hau_swe_fbf_hin_tig_mlt_anl_slo_aze_azi_bem_sun_swa_dut_grk_bsq_lit_chh_moo_cnt_guj_glc_tsn_arw_bam_krd_est_swt_lda_hun_urd_amr_geo_bul_ita_prs_spa_heb_sod_svk_fin_ven_mly_eng_ind_jpn_knd_kor_por_fre_akn_mcd_tag_ukr_amh_mao_mnd_rus_ewe_lat_wly_mol_scr_ctl_afr_qcu_ger_bos_nor_ses_aeg_cze_owc_pol_jav_rom_cic_ben_xho_bat_tha_gam_tml_zul_dyu_uzb_pan_alb_tur_dgb_vie_sid_igb_tsw_yor	-0.185522633352667	-0.438107674759825	0.662324153818257
270	amh_cze_akn_lit_gam_wly_amr_spa_uzb_azi_igb_sun_tsw_dut_glc_bsq_ita_heb_tsn_mnd_fre_nor_ewe_bos_yor_alb_hun_moo_dyu_fin_urd_aeg_geo_eng_pol_hin_bul_sod_owc_arw_est_swt_mly_mcd_tag_jpn_tml_kor_por_grk_lda_lat_bat_prs_sid_mao_cnt_ukr_bam_guj_tig_swe_svk_mol_slo_qcu_afr_pan_ctl_fbf_anl_ben_chh_krd_ind_ger_cic_rus_swa_jav_tha_mlt_knd_ven_bem_tur_rom_scr_aze_xho_vie_hau_zul_dgb_ses	-0.5468342165332	-1.30616078199988	0.194719239133681
271	amr_bul_tsw_ukr_owc_wly_aeg_arw_uzb_aze_ven_jav_swt_ita_prs_bsq_krd_heb_xho_cnt_spa_svk_zul_guj_bam_ctl_hun_fbf_tsn_est_fre_sid_geo_pan_pol_dut_rus_sod_mlt_ben_fin_cic_mao_hin_tag_jpn_knd_kor_lat_cze_ewe_lit_ind_alb_amh_bat_mnd_bos_lda_mcd_tig_slo_por_scr_ger_qcu_rom_eng_urd_dgb_gam_grk_chh_swe_mly_glc_ses_mol_moo_sun_tha_hau_tml_bem_igb_tur_nor_afr_azi_dyu_vie_anl_akn_swa_yor	-0.75869042121321	-1.82111297672442	0.071805098632462
272	anl_ctl_lda_svk_sod_wly_mlt_urd_aze_tur_swt_sun_zul_hin_ita_bsq_dut_aeg_tsw_mnd_por_alb_dyu_glc_fbf_mol_fin_akn_igb_est_mcd_amr_geo_lat_cze_ukr_ger_gam_hau_grk_hun_ven_mao_scr_mly_jpn_tml_kor_bul_spa_bem_bos_bat_ben_sid_jav_cnt_krd_dgb_pan_amh_arw_rus_rom_fre_qcu_prs_slo_eng_ses_tig_guj_chh_swe_ind_afr_xho_lit_ewe_tag_tha_heb_knd_cic_yor_uzb_nor_pol_azi_moo_vie_owc_tsn_bam_swa	-0.724996614370933	-1.73837047713138	0.0854551503683326
273	sid_scr_bem_krd_gam_tig_sod_afr_azi_aze_lda_jav_ewe_pan_lat_bsq_mol_hau_igb_cnt_ctl_swe_dyu_mcd_tsw_bul_est_xho_tsn_hun_slo_anl_geo_bos_fre_dut_ben_amr_mlt_ita_fin_ses_mly_grk_mao_jpn_tml_kor_prs_hin_yor_ger_tag_nor_heb_sun_mnd_lit_moo_spa_wly_guj_ukr_rom_rus_qcu_por_alb_arw_fbf_owc_glc_chh_urd_bat_svk_zul_eng_akn_ind_tha_amh_knd_swa_dgb_tur_cze_pol_uzb_swt_vie_aeg_bam_cic_ven	-0.85865895735522	-2.07725044990698	0.0405354576518569
274	chh_cze_xho_mcd_aeg_heb_owc_spa_tur_uzb_zul_ind_swt_krd_ger_bsq_pol_mlt_fbf_mnd_arw_ukr_dyu_guj_ven_fre_est_lda_cic_fin_scr_hau_geo_nor_prs_glc_dut_amr_gam_swe_hun_ses_mly_mol_bat_jpn_knd_kor_por_ctl_akn_bos_tag_ben_wly_mao_cnt_alb_bem_pan_amh_bul_afr_ita_eng_qcu_hin_svk_urd_igb_anl_lat_tig_rus_sun_grk_bam_slo_ewe_jav_tha_sid_tml_moo_tsn_azi_rom_lit_aze_yor_vie_sod_swa_tsw_dgb	0.40445161449803	0.953737090573574	0.342689136567493
275	owc_ctl_tsn_mcd_wly_hau_sid_swe_azi_tur_moo_bat_bam_eng_hin_bsq_bul_mlt_dgb_mnd_ger_ukr_igb_lat_lda_prs_est_bem_dyu_hun_fre_amr_geo_afr_bos_pan_spa_sod_chh_scr_fin_tsw_sun_rom_ind_jpn_knd_kor_alb_lit_xho_ita_jav_nor_tig_tag_cnt_ben_cic_svk_amh_glc_cze_dut_guj_qcu_krd_mol_rus_akn_anl_slo_gam_pol_mao_urd_fbf_por_ses_mly_tha_heb_tml_ewe_swt_uzb_arw_grk_aze_swa_vie_aeg_ven_zul_yor	-0.800143463473418	-1.93087531983298	0.0565442791192188
276	amr_ctl_tsw_scr_sod_gam_tig_bul_tur_uzb_fbf_mly_swa_slo_svk_bsq_fre_hau_ses_mnd_pan_cze_bam_prs_yor_lat_fin_lda_ven_est_ben_sid_geo_rom_arw_dut_lit_anl_heb_spa_hun_zul_sun_guj_mao_jpn_knd_kor_alb_ita_cic_afr_tag_pol_chh_jav_cnt_nor_dgb_grk_owc_glc_swe_eng_mol_qcu_mcd_ger_bos_igb_wly_por_aeg_hin_bat_krd_akn_rus_tsn_ind_tha_mlt_tml_bem_swt_azi_urd_ukr_aze_xho_vie_amh_ewe_moo_dyu	-0.171014683116238	-0.403383281968506	0.687592220077861
277	mlt_svk_swt_bul_owc_sid_wly_lit_uzb_tur_xho_mao_tsn_grk_pan_bsq_bos_heb_ewe_cnt_slo_por_ven_ctl_akn_guj_hun_ses_bam_fin_afr_amr_geo_hin_dut_rom_ita_hau_anl_ben_est_bem_sun_eng_mly_jpn_knd_kor_glc_fre_cic_mol_ind_mcd_gam_jav_mnd_krd_zul_scr_amh_cze_ger_ukr_rus_qcu_swe_lat_pol_igb_aeg_nor_tig_arw_tag_alb_dyu_spa_dgb_bat_tha_sod_tml_tsw_fbf_aze_prs_urd_azi_yor_vie_chh_lda_swa_moo	-0.598900700620548	-1.42967660187442	0.156160660191589
278	hau_ger_zul_grk_gam_sod_mlt_nor_azi_tur_ven_mao_bem_fre_rus_bsq_hin_anl_moo_mnd_eng_lat_dgb_alb_xho_prs_est_ses_dyu_fin_bul_owc_geo_por_lit_mol_svk_amr_aeg_dut_hun_bam_mly_afr_ind_jpn_knd_kor_slo_arw_lda_guj_tag_glc_tig_jav_cnt_bos_cic_ita_heb_pan_mcd_rom_cze_qcu_spa_scr_pol_fbf_amh_ben_chh_krd_sun_urd_swa_ctl_swt_bat_tha_sid_tml_tsn_akn_aze_ukr_swe_uzb_tsw_vie_wly_igb_ewe_yor	-0.889581023965312	-2.16069928560584	0.0332882242666425
279	wly_scr_akn_bul_tig_amr_sod_rus_aze_tur_lda_bat_dgb_pol_mol_bsq_cze_owc_bem_mnd_svk_afr_tsn_dut_fbf_krd_hun_ewe_ven_fin_ctl_chh_geo_swe_arw_por_grk_anl_amh_pan_est_cic_tag_urd_ind_jpn_tml_kor_hin_alb_swt_ben_mly_ger_heb_jav_cnt_lit_dyu_rom_sid_prs_glc_guj_bos_qcu_lat_nor_slo_moo_aeg_ukr_hau_eng_mao_fre_swa_ita_igb_sun_tha_mlt_knd_ses_tsw_uzb_spa_mcd_azi_bam_vie_gam_xho_zul_yor	0.0342687451802443	0.0807245230468613	0.935834499726429
280	anl_afr_fbf_rom_sod_sid_mlt_slo_aze_tur_ses_sun_swt_eng_scr_bsq_svk_heb_ven_mnd_spa_ctl_ewe_prs_dgb_urd_fin_bam_zul_hun_ger_tig_geo_dut_pan_alb_nor_gam_owc_lit_est_igb_mly_guj_jav_jpn_tml_kor_glc_lat_swa_mol_ind_bos_amr_tag_cnt_ita_cic_krd_amh_rus_hin_arw_ukr_qcu_fre_swe_bul_yor_wly_cze_chh_pol_bat_ben_lda_grk_xho_mao_tha_aeg_knd_moo_tsw_azi_por_mcd_uzb_dyu_vie_hau_bem_akn_tsn	-0.328764111848544	-0.777056887454288	0.439097279309154
281	chh_ukr_ses_lat_gam_amr_hau_prs_uzb_azi_fbf_mly_tsw_fre_ben_bsq_alb_mlt_dyu_cnt_ctl_ita_yor_spa_akn_ger_fin_swa_igb_hun_bul_anl_geo_cze_grk_lit_scr_sod_sid_urd_est_dgb_ind_rus_mao_jpn_knd_kor_guj_eng_swt_mol_bat_hin_aeg_jav_mnd_mcd_ven_svk_amh_pol_arw_rom_dut_qcu_swe_krd_glc_cic_wly_slo_owc_pan_tag_por_tsn_bos_zul_sun_tha_heb_tml_ewe_lda_aze_nor_afr_tur_bem_vie_tig_xho_moo_bam	-0.582298521395644	-1.39025727646703	0.167769159260011
282	anl_eng_zul_hin_amh_amr_mlt_ita_azi_aze_dyu_mao_cic_prs_afr_bsq_nor_wly_tsn_cnt_spa_rom_yor_glc_bem_ukr_fin_fbf_swt_hun_scr_chh_geo_ger_urd_svk_por_aeg_heb_alb_est_ven_bat_rus_mly_jpn_tml_kor_slo_swe_xho_mcd_jav_arw_sid_sun_mnd_pol_ses_cze_gam_ctl_guj_dut_lat_qcu_fre_lit_pan_akn_sod_mol_tig_ben_tag_krd_tsw_bul_igb_ind_tha_owc_knd_bam_swa_uzb_bos_grk_tur_moo_vie_hau_lda_ewe_dgb	-1.29936342117826	-3.23253793467004	0.00169811826731475
283	owc_ita_ses_lit_anl_tig_gam_scr_azi_tur_dgb_sun_lda_rom_eng_bsq_ukr_aeg_fbf_mnd_lat_pol_ewe_svk_tsw_glc_est_tsn_yor_hun_ger_amh_geo_arw_slo_fre_nor_heb_amr_ctl_fin_cic_mly_krd_ind_jpn_tml_kor_guj_bul_zul_rus_jav_swe_sod_mao_cnt_afr_dyu_bos_hau_alb_hin_ben_por_qcu_spa_dut_grk_moo_mlt_prs_wly_mol_bat_mcd_bem_urd_bam_tag_tha_sid_knd_akn_igb_aze_cze_pan_uzb_swa_vie_chh_swt_ven_xho	0.341422748756577	0.804190442978137	0.423337926920988
284	amr_glc_tsn_ger_sod_amh_wly_nor_aze_azi_yor_tag_tsw_slo_rom_bsq_rus_chh_swt_mnd_dut_mcd_ewe_pol_ven_bos_hun_moo_bem_est_arw_tig_geo_krd_grk_lat_ita_owc_hau_swe_fin_xho_mly_prs_mao_jpn_tml_kor_bul_cze_swa_ukr_ind_ben_gam_bat_cnt_urd_fbf_lit_mlt_spa_mol_svk_eng_qcu_hin_guj_pan_akn_anl_ctl_aeg_scr_sun_fre_bam_por_zul_jav_tha_sid_knd_ses_lda_tur_alb_afr_uzb_dyu_vie_heb_dgb_igb_cic	0.537460068192804	1.27011055720027	0.207213827912661
285	anl_spa_xho_cze_amr_hau_aeg_guj_aze_azi_tsn_mao_dgb_ita_afr_bsq_alb_owc_moo_mnd_fre_urd_bam_lat_swa_slo_fin_dyu_ewe_hun_prs_chh_geo_rus_pan_por_mcd_amh_mlt_dut_est_zul_bat_krd_mly_jpn_knd_kor_rom_ger_akn_bos_tag_ctl_tig_jav_cnt_mol_fbf_lit_sid_bul_ben_grk_svk_qcu_glc_nor_pol_yor_sod_swe_heb_arw_sun_scr_igb_eng_lda_ind_tha_wly_tml_swt_cic_uzb_ukr_hin_tur_tsw_vie_gam_ses_ven_bem	0.418544213211703	0.985794009222923	0.326791982148403
286	anl_pol_ewe_eng_tig_sod_gam_slo_azi_uzb_cic_mly_bem_ukr_scr_bsq_urd_sid_swa_mnd_rom_bos_dyu_dut_lda_swe_hun_tsn_tsw_est_glc_aeg_geo_spa_krd_pan_ctl_amh_mlt_arw_fin_swt_ind_fre_tag_jpn_tml_kor_bul_lit_dgb_mcd_mao_cze_chh_jav_cnt_afr_bam_ita_owc_ben_nor_grk_svk_qcu_por_prs_hin_ses_amr_rus_heb_mol_bat_ger_fbf_lat_zul_sun_tha_hau_knd_igb_xho_tur_guj_alb_aze_moo_vie_wly_ven_akn_yor	-0.467650178243138	-1.11142854089348	0.269248992236597
287	mlt_rus_fbf_nor_anl_sod_chh_prs_azi_uzb_lda_tag_yor_mcd_dut_bsq_urd_wly_dyu_cnt_pol_lit_igb_rom_bem_spa_fin_zul_tsw_hun_ben_gam_geo_scr_pan_bos_swe_sid_amh_guj_est_akn_ind_ger_jav_jpn_tml_kor_hin_mol_xho_cze_mly_slo_aeg_bat_mnd_por_moo_lat_owc_ctl_fre_krd_arw_qcu_alb_ita_svk_cic_tig_afr_hau_ukr_mao_bul_swa_glc_dgb_sun_tha_heb_knd_ewe_ven_tur_grk_eng_aze_bam_vie_amr_swt_ses_tsn	0.128501513922906	0.302240424826745	0.76314369556407
288	mlt_afr_tsw_glc_gam_sid_amh_por_aze_uzb_fbf_jav_ewe_slo_alb_bsq_scr_heb_igb_cnt_prs_hin_dyu_bos_swt_dut_est_ses_xho_hun_eng_amr_geo_arw_grk_fre_cze_chh_tig_lat_fin_bem_bat_urd_mao_jpn_knd_kor_svk_pan_lda_ctl_tag_mol_owc_ind_mnd_krd_bam_mcd_hau_bul_nor_swe_ger_qcu_lit_spa_ita_zul_sod_rus_wly_pol_sun_ben_ven_ukr_moo_mly_tha_aeg_tml_dgb_akn_tur_guj_rom_azi_cic_vie_anl_tsn_yor_swa	-0.675109951865098	-1.61478909291473	0.109744213153078
289	mlt_prs_ven_por_sod_owc_sid_eng_azi_tur_igb_bat_ses_arw_ukr_bsq_ita_hau_dyu_cnt_krd_dut_swa_rom_yor_alb_hun_bam_swt_fin_mol_gam_geo_svk_spa_mcd_glc_amh_chh_afr_est_ewe_jav_ben_ind_jpn_tml_kor_hin_lat_cic_grk_mly_slo_amr_sun_mnd_pan_dgb_nor_wly_bos_rus_guj_swe_qcu_urd_pol_scr_tsw_aeg_bul_heb_cze_tag_ger_bem_ctl_moo_mao_tha_anl_knd_lda_xho_aze_lit_fre_uzb_akn_vie_tig_fbf_tsn_zul	0.109187987610376	0.256997017287535	0.797748801387841
290	anl_swe_fbf_slo_owc_chh_wly_krd_uzb_tur_tsn_mao_igb_ita_prs_bsq_grk_hau_lda_mnd_spa_urd_cic_ben_bem_mol_fin_xho_zul_hun_mcd_gam_geo_arw_scr_rus_lat_amr_mlt_ukr_est_moo_bat_afr_jav_jpn_knd_kor_eng_nor_dyu_svk_ind_guj_amh_tag_cnt_cze_swt_bos_aeg_alb_bul_pol_ctl_qcu_rom_fre_hin_ewe_sid_lit_sod_ger_sun_dut_akn_glc_tsw_mly_tha_heb_tml_ven_swa_azi_por_pan_aze_yor_vie_tig_dgb_bam_ses	-0.830212106049845	-2.00156828478566	0.0482450904924221
291	chh_fre_dyu_ben_aeg_gam_hau_scr_tur_azi_tsw_sun_lda_mcd_mol_bsq_cze_amr_ewe_mnd_ctl_grk_moo_bul_zul_bos_est_bam_bem_hun_por_mlt_geo_ita_alb_dut_rus_heb_tig_arw_fin_fbf_bat_svk_jav_jpn_knd_kor_ger_eng_dgb_hin_mly_nor_amh_mao_cnt_afr_ses_pol_sid_guj_swe_lit_slo_qcu_glc_spa_lat_igb_anl_krd_owc_ukr_tag_urd_xho_pan_cic_ind_tha_sod_tml_swa_ven_aze_prs_rom_uzb_akn_vie_wly_swt_yor_tsn	0.406643518408512	0.959311629165463	0.33988918747986
292	owc_alb_yor_krd_amh_heb_gam_dut_aze_azi_ses_sun_akn_swe_ben_bsq_bos_hau_tsn_mnd_nor_afr_ewe_cze_fbf_ukr_fin_cic_ven_hun_pol_chh_geo_rom_urd_lit_ctl_aeg_sid_lat_est_igb_ind_arw_mly_jpn_tml_kor_glc_mol_dgb_prs_tag_grk_mlt_jav_cnt_eng_bem_pan_wly_hin_ita_svk_fre_qcu_spa_ger_mcd_swt_amr_slo_sod_bul_mao_por_moo_scr_zul_bat_tha_anl_knd_bam_swa_tur_guj_rus_uzb_dyu_vie_tig_lda_xho_tsw	0.248462025480466	0.585570686248156	0.559582352690751
293	gam_grk_moo_cze_sid_chh_amh_bul_tur_uzb_igb_mly_yor_ukr_ben_bsq_glc_owc_akn_mnd_rus_lit_dyu_pol_swt_ger_hun_dgb_bam_est_slo_hau_geo_svk_scr_ctl_prs_tig_anl_arw_fin_fbf_tag_guj_mao_jpn_tml_kor_hin_dut_ewe_urd_bat_fre_amr_sun_cnt_rom_swa_spa_wly_pan_swe_nor_eng_qcu_lat_mcd_ita_xho_sod_mol_mlt_bos_jav_por_bem_afr_tsn_ind_tha_heb_knd_cic_lda_azi_alb_krd_aze_tsw_vie_aeg_ven_ses_zul	0.110546711910038	0.260446767024153	0.795094967002189
294	mlt_glc_akn_lit_chh_gam_wly_alb_uzb_tur_bem_sun_xho_bos_mcd_bsq_eng_anl_swt_cnt_mol_slo_cic_guj_tsw_cze_est_fbf_bam_hun_ger_owc_geo_rus_por_lat_pan_sid_heb_nor_fin_tsn_mly_svk_ind_jpn_knd_kor_scr_pol_lda_spa_jav_bul_amh_mao_mnd_ben_zul_ukr_sod_grk_hin_ita_arw_qcu_swe_krd_dut_dgb_tig_prs_amr_ctl_tag_urd_ewe_rom_dyu_bat_tha_aeg_tml_swa_ven_aze_afr_fre_azi_ses_vie_hau_moo_yor_igb	-0.243953835485202	-0.576172216985258	0.565890573414813
295	wly_arw_ven_ukr_sod_amh_mlt_mol_azi_aze_moo_ind_fbf_ita_rus_bsq_mcd_owc_lda_cnt_krd_alb_cic_ben_bam_cze_hun_akn_zul_fin_bos_sid_geo_swe_pan_spa_lit_chh_gam_dut_est_dgb_jav_slo_sun_jpn_tml_kor_svk_glc_dyu_guj_bat_ger_anl_mly_mnd_rom_swt_bul_aeg_nor_eng_afr_scr_qcu_por_urd_hin_xho_hau_fre_heb_grk_mao_prs_igb_pol_ses_tag_tha_tig_knd_tsw_tsn_uzb_ctl_lat_tur_yor_vie_amr_ewe_bem_swa	0.152437047371037	0.358750815644084	0.720594654075571
296	sid_ben_dyu_grk_anl_mlt_amh_afr_aze_uzb_ses_mly_xho_rom_por_bsq_ger_heb_bem_mnd_pan_alb_cic_eng_ewe_mol_hun_swt_fbf_est_svk_tig_geo_scr_mcd_ukr_nor_aeg_hau_swe_fin_tsw_ind_lat_mao_jpn_knd_kor_prs_ctl_moo_arw_tag_rus_chh_jav_cnt_glc_bam_dut_amr_cze_pol_urd_slo_qcu_bos_ita_guj_swa_owc_fre_gam_krd_bat_lit_ven_hin_igb_sun_tha_sod_tml_tsn_dgb_tur_spa_bul_azi_akn_vie_wly_zul_lda_yor	-0.321886637532676	-0.762625252994705	0.447616936468408
297	amr_ger_akn_lit_heb_aeg_gam_pol_uzb_tur_tsw_ind_yor_guj_slo_bsq_hin_sid_ven_cnt_grk_ben_lda_cze_ewe_nor_fin_xho_bam_hun_mcd_chh_geo_bos_ita_spa_swe_amh_mlt_scr_est_cic_sun_lat_jav_jpn_knd_kor_fre_mol_moo_pan_bat_bul_tig_mly_mnd_svk_fbf_dut_hau_afr_glc_rus_prs_qcu_ctl_krd_arw_ses_sod_por_owc_urd_mao_eng_zul_alb_swa_tag_tha_anl_tml_swt_tsn_azi_ukr_rom_aze_bem_vie_wly_igb_dyu_dgb	-0.445753083131813	-1.05863595700105	0.292507519905324
298	chh_svk_bem_bos_amh_mlt_owc_lit_tur_azi_tsw_bat_akn_ctl_lat_bsq_prs_heb_xho_cnt_mcd_krd_ven_swe_ses_spa_est_ewe_moo_fin_pol_amr_geo_alb_rus_scr_hin_sod_tig_rom_hun_tsn_mao_pan_tag_jpn_knd_kor_mol_cze_zul_ukr_mly_slo_hau_sun_mnd_ger_lda_eng_anl_urd_ita_dut_arw_qcu_afr_por_fre_fbf_sid_nor_wly_glc_jav_grk_dgb_ben_yor_ind_tha_aeg_tml_swa_bam_uzb_guj_bul_aze_igb_vie_gam_swt_dyu_cic	-0.428757086118356	-1.01824019851997	0.311205454047161
299	amh_swe_zul_guj_sid_amr_wly_scr_tur_aze_lda_tag_tsw_fre_mol_bsq_ben_gam_swa_mnd_ctl_eng_ewe_arw_bem_cze_est_moo_dgb_hun_lit_hau_geo_rus_pol_bos_mcd_sod_anl_svk_fin_cic_bat_dut_jav_jpn_knd_kor_urd_hin_ven_grk_ind_afr_tig_sun_cnt_nor_dyu_rom_chh_glc_bul_pan_ger_qcu_krd_spa_lat_igb_heb_slo_mlt_ita_mao_alb_yor_ukr_tsn_mly_tha_aeg_tml_akn_fbf_uzb_prs_por_azi_bam_vie_owc_xho_ses_swt	-0.424679962569031	-1.00812330602508	0.316011054196391
300	heb_urd_akn_slo_owc_sod_aeg_rus_aze_tur_dgb_ind_lda_glc_dut_bsq_hin_chh_ven_mnd_ctl_mol_fbf_arw_igb_pan_est_yor_zul_fin_mcd_amh_geo_eng_lat_bos_ger_mlt_gam_ukr_hun_tsn_tag_por_bat_jpn_knd_kor_alb_pol_dyu_guj_sun_scr_anl_mao_cnt_fre_ses_prs_hau_ita_cze_bul_svk_qcu_grk_rom_krd_swt_tig_lit_wly_spa_jav_ben_moo_swe_cic_mly_tha_sid_tml_bem_tsw_azi_nor_afr_uzb_bam_vie_amr_ewe_xho_swa	-0.328664366474345	-0.777723031480895	0.438706322226636
301	hau_pol_cic_glc_anl_sid_owc_svk_tur_aze_akn_ind_fbf_por_bos_bsq_prs_gam_xho_cnt_ger_arw_moo_grk_lda_pan_est_yor_igb_hun_afr_amh_geo_scr_nor_lit_ukr_amr_tig_mol_fin_dgb_jav_krd_bat_jpn_knd_kor_slo_cze_bam_bul_mao_ctl_chh_sun_mnd_guj_zul_alb_heb_lat_urd_mcd_rom_qcu_fre_swe_spa_tsn_mlt_ita_sod_rus_tag_ben_swa_eng_swt_mly_tha_wly_tml_ewe_dyu_uzb_dut_hin_azi_bem_vie_aeg_ven_ses_tsw	-0.415270986608711	-0.986505622309472	0.326444701732775
302	tig_guj_ven_swe_wly_chh_sid_lit_uzb_aze_cic_mao_akn_lat_ita_bsq_pan_mlt_swt_cnt_scr_por_dgb_arw_swa_bos_hun_zul_tsn_est_alb_sod_geo_ukr_ger_dut_glc_anl_owc_urd_fin_ewe_mly_prs_sun_jpn_knd_kor_spa_slo_moo_hin_jav_bul_aeg_ind_mnd_mcd_yor_cze_amh_rom_krd_mol_ben_qcu_eng_nor_pol_igb_heb_svk_gam_afr_bat_grk_bam_fre_bem_tag_tha_hau_tml_ses_tsw_azi_ctl_rus_tur_dyu_vie_amr_lda_fbf_xho	-0.238745307331641	-0.564203368858114	0.573973915011233
303	gam_pan_zul_prs_amh_hau_sid_krd_azi_uzb_igb_mao_tsn_mol_dut_bsq_cze_chh_bem_mnd_eng_arw_swa_nor_xho_por_est_swt_dyu_hun_ukr_heb_geo_spa_fre_guj_bos_sod_anl_glc_fin_bam_mly_hin_bat_jpn_knd_kor_alb_slo_yor_rus_tag_ger_aeg_sun_cnt_lat_ewe_ben_wly_svk_mcd_grk_rom_qcu_ctl_urd_pol_cic_mlt_scr_amr_lit_jav_bul_lda_afr_ven_ind_tha_owc_tml_ses_akn_aze_ita_swe_tur_moo_vie_tig_tsw_fbf_dgb	-0.0168040907752954	-0.0395653420412734	0.968524471144035
304	aeg_lit_zul_mol_anl_amr_chh_ukr_tur_azi_bem_bat_yor_swe_pol_bsq_fre_heb_ewe_mnd_ben_prs_ses_bos_bam_guj_hun_dyu_dgb_fin_afr_amh_geo_lat_spa_alb_mcd_owc_wly_pan_est_ven_ind_arw_jav_jpn_tml_kor_dut_ita_swa_grk_sun_eng_gam_mly_cnt_por_igb_scr_sid_ger_rus_krd_cze_qcu_svk_glc_nor_xho_hau_hin_tig_ctl_tag_urd_akn_bul_swt_mao_tha_mlt_knd_lda_fbf_uzb_rom_slo_aze_cic_vie_sod_tsn_tsw_moo	-0.338652400243962	-0.800646112545552	0.425377196377372
305	sod_slo_akn_rus_gam_aeg_mlt_scr_tur_uzb_igb_bat_zul_cze_hin_bsq_dut_heb_fbf_cnt_nor_pan_dyu_glc_ewe_spa_hun_swt_swa_est_krd_sid_geo_svk_bul_afr_ctl_chh_amh_pol_fin_tsn_ind_alb_jav_jpn_tml_kor_guj_ita_dgb_urd_tag_grk_wly_mao_mnd_bos_yor_ben_anl_lit_swe_ger_eng_qcu_mcd_lat_prs_xho_owc_arw_hau_mol_sun_ukr_moo_fre_tsw_mly_tha_tig_knd_lda_cic_azi_rom_por_aze_bem_vie_amr_bam_ven_ses	-0.741723248148609	-1.78541665588993	0.0774536409916566
306	tig_slo_zul_arw_anl_mlt_gam_alb_uzb_aze_xho_bat_swt_rus_mcd_bsq_mol_heb_ewe_cnt_nor_grk_dgb_bul_bem_ctl_hun_tsn_swa_est_cze_wly_geo_lit_ita_glc_spa_sid_chh_por_fin_yor_ind_pan_mao_jpn_tml_kor_bos_lat_ven_svk_tag_guj_sod_mly_mnd_prs_tsw_swe_owc_ger_fre_hin_ukr_qcu_krd_dut_scr_moo_amr_urd_amh_ben_sun_pol_dyu_eng_lda_jav_tha_hau_knd_igb_ses_tur_rom_afr_azi_fbf_vie_aeg_cic_akn_bam	-0.0445499214790693	-0.10502772757687	0.916579997212893
307	tig_nor_fbf_ger_owc_mlt_aeg_spa_aze_tur_tsw_mly_cic_swe_rom_bsq_fre_anl_akn_mnd_dut_krd_lda_guj_igb_ukr_est_swt_dyu_hun_eng_wly_geo_lat_afr_pan_mcd_hau_chh_prs_fin_moo_sun_alb_ind_jpn_tml_kor_ita_glc_yor_pol_mao_ben_gam_bat_cnt_por_bem_lit_heb_ctl_arw_cze_grk_qcu_rus_slo_scr_swa_amh_mol_sod_bul_jav_urd_ven_svk_bam_tag_tha_sid_knd_ses_zul_uzb_bos_hin_azi_xho_vie_amr_ewe_dgb_tsn	-0.454207231562368	-1.07898125365108	0.283386583614283
308	sid_slo_lda_alb_wly_anl_amh_rom_uzb_azi_bem_mao_cic_por_pol_bsq_mol_hau_ven_mnd_fre_urd_swt_dut_igb_mcd_hun_dgb_dyu_fin_ger_gam_geo_pan_scr_ita_hin_amr_sod_eng_est_zul_ind_guj_jav_jpn_knd_kor_spa_ctl_ewe_krd_tag_svk_mlt_bat_cnt_ben_bam_ukr_tig_prs_bos_lat_lit_qcu_glc_rus_bul_tsw_owc_grk_chh_arw_sun_afr_moo_swe_fbf_mly_tha_heb_tml_akn_tsn_tur_nor_cze_aze_yor_vie_aeg_ses_swa_xho	-0.48291073178686	-1.14930806591353	0.253376158079437
309	wly_krd_dyu_bos_hau_anl_tig_scr_azi_aze_bem_mao_akn_fre_mol_bsq_spa_mlt_cic_cnt_alb_urd_zul_lat_ven_lit_est_swa_lda_fin_arw_aeg_geo_pan_ita_afr_bul_owc_amh_glc_hun_tsn_sun_ger_tag_jpn_knd_kor_cze_ben_igb_guj_bat_ukr_heb_jav_mnd_eng_tsw_grk_gam_por_mcd_rom_rus_qcu_slo_prs_hin_dgb_chh_svk_sid_dut_mly_pol_bam_swe_yor_ind_tha_amr_tml_moo_ses_uzb_ctl_nor_tur_ewe_vie_sod_fbf_swt_xho	0.0120489928810066	0.0283692719766296	0.977428421117178
310	tig_nor_ewe_grk_gam_wly_sid_ben_azi_uzb_swt_bat_dgb_prs_spa_bsq_dut_chh_bam_cnt_ctl_fre_igb_ger_xho_por_hun_tsw_fbf_fin_hin_heb_geo_pol_mcd_guj_lit_amr_mlt_glc_est_cic_ind_urd_jav_jpn_knd_kor_ukr_bul_dyu_pan_sun_bos_anl_mly_mnd_lat_bem_cze_hau_krd_mol_arw_swe_qcu_slo_rus_afr_tsn_aeg_rom_sod_scr_tag_svk_yor_alb_zul_mao_tha_amh_tml_ven_swa_tur_ita_eng_aze_lda_vie_owc_akn_moo_ses	0.0642791625437015	0.151424213380264	0.879969078046371
311	sod_glc_fbf_pol_tig_chh_wly_lat_azi_uzb_akn_sun_lda_rom_mol_bsq_bos_heb_ven_mnd_dut_ctl_dyu_grk_igb_ger_est_tsw_moo_fin_afr_anl_geo_spa_pan_por_svk_amh_hau_guj_hun_yor_tag_slo_bat_jpn_tml_kor_hin_scr_tsn_arw_mao_ukr_sid_jav_cnt_cze_zul_alb_owc_nor_bul_lit_krd_qcu_swe_fre_ita_ses_gam_prs_mlt_mcd_ind_urd_dgb_ben_swt_mly_tha_amr_knd_bem_bam_aze_eng_rus_tur_xho_vie_aeg_swa_cic_ewe	-1.15534771749117	-2.85798394502304	0.00526117580124843
312	anl_swe_ewe_guj_chh_gam_owc_afr_azi_aze_bam_ind_igb_arw_bul_bsq_mol_aeg_tsn_mnd_ger_mcd_dgb_ita_swt_eng_est_zul_yor_fin_slo_heb_geo_svk_alb_ukr_por_sid_amr_scr_hun_swa_sun_prs_bat_jpn_tml_kor_pol_ctl_ven_rom_mly_grk_amh_tag_cnt_lit_cic_lat_hau_spa_cze_fre_hin_qcu_pan_rus_dut_moo_wly_krd_mlt_bos_jav_nor_akn_urd_tsw_mao_tha_sod_knd_xho_dyu_tur_ben_glc_uzb_bem_vie_tig_lda_fbf_ses	-0.380297908646278	-0.901456523060794	0.369674292437192
313	hau_dut_tsn_afr_tig_aeg_sid_nor_azi_tur_swa_jav_akn_hin_eng_bsq_ctl_anl_fbf_mnd_pol_cze_igb_swe_ven_svk_hun_lda_ses_fin_ben_wly_geo_slo_bul_bos_por_amr_heb_scr_est_cic_tag_grk_mao_jpn_tml_kor_spa_lit_bam_lat_ind_mcd_chh_bat_cnt_ger_dgb_mol_mlt_arw_fre_prs_glc_qcu_krd_guj_pan_xho_gam_ita_amh_rus_mly_alb_tsw_urd_dyu_sun_tha_owc_knd_bem_ewe_aze_ukr_rom_uzb_swt_vie_sod_zul_moo_yor	-0.694512327823744	-1.66218975731921	0.0998418929484142
314	amr_ben_ven_urd_amh_heb_anl_ukr_azi_aze_moo_mao_swa_bul_por_bsq_glc_gam_tsn_cnt_pan_spa_bem_ita_akn_alb_est_cic_zul_fin_arw_hau_geo_nor_hin_swe_grk_mlt_wly_rus_hun_yor_ind_lat_jav_jpn_tml_kor_ctl_mcd_dyu_scr_mly_rom_owc_tag_mnd_lit_xho_eng_tig_ger_fre_mol_bos_qcu_pol_prs_guj_ses_chh_cze_sod_afr_sun_dut_bam_slo_dgb_bat_tha_sid_knd_tsw_fbf_tur_svk_krd_uzb_swt_vie_aeg_ewe_igb_lda	-1.07402544596866	-2.64186311452973	0.00967332611077523
315	gam_mcd_fbf_krd_sod_heb_owc_alb_aze_tur_bem_mao_swt_lit_bos_bsq_guj_hau_akn_cnt_pol_ger_yor_afr_dgb_arw_est_ses_bam_fin_scr_chh_geo_hin_glc_bul_urd_amr_mlt_cze_hun_lda_ind_prs_tag_jpn_tml_kor_fre_dut_ven_swe_sun_ukr_sid_jav_mnd_ben_moo_eng_anl_pan_grk_slo_spa_qcu_mol_svk_nor_zul_aeg_lat_wly_ita_bat_ctl_igb_rus_tsw_mly_tha_tig_knd_xho_cic_azi_rom_por_uzb_tsn_vie_amh_dyu_ewe_swa	-0.229702189087927	-0.5431361350004	0.588335519124116
316	amh_pol_swa_swe_anl_mlt_tig_ita_azi_tur_dyu_bat_ven_fre_rom_bsq_rus_owc_bam_mnd_slo_hin_xho_svk_tsn_glc_est_igb_lda_fin_krd_gam_geo_urd_lat_guj_afr_sid_wly_scr_hun_tsw_jav_cze_sun_jpn_knd_kor_nor_arw_zul_prs_tag_mol_aeg_mao_cnt_ukr_bem_grk_amr_dut_ger_pan_bul_qcu_spa_bos_ben_akn_heb_ctl_chh_eng_mly_lit_swt_alb_cic_ind_tha_sod_tml_ses_moo_aze_por_mcd_uzb_ewe_vie_hau_dgb_yor_fbf	0.749433539299211	1.77905538335328	0.0784978894678503
317	aeg_ctl_moo_swe_chh_tig_anl_krd_tur_aze_xho_mao_tsn_bos_arw_bsq_lat_owc_swa_cnt_glc_rus_fbf_eng_bam_slo_hun_bem_cic_fin_mcd_hau_geo_afr_lit_hin_grk_sid_amh_scr_est_igb_bat_dut_sun_jpn_knd_kor_por_pan_dyu_nor_jav_fre_wly_mly_mnd_pol_dgb_prs_heb_guj_cze_alb_ukr_qcu_ita_urd_bul_lda_amr_rom_mlt_svk_tag_spa_swt_ben_akn_ind_tha_gam_tml_ses_ewe_azi_ger_mol_uzb_tsw_vie_sod_zul_yor_ven	-0.121228739608974	-0.286114684540328	0.775426646295925
318	heb_mol_tsw_grk_sod_tig_wly_afr_aze_tur_dyu_bat_bem_spa_por_bsq_scr_gam_zul_mnd_arw_cze_ven_bos_ses_rus_est_dgb_swt_fin_ben_amh_geo_slo_mcd_ctl_eng_owc_chh_dut_hun_tsn_sun_guj_mao_jpn_knd_kor_prs_urd_igb_svk_mly_ukr_amr_jav_cnt_krd_swa_lat_aeg_alb_nor_glc_rom_qcu_swe_lit_fre_akn_sid_hin_anl_ger_tag_pol_ewe_ita_cic_ind_tha_hau_tml_moo_yor_azi_bul_pan_uzb_lda_vie_mlt_fbf_bam_xho	0.247208447894567	0.582011372876925	0.561967269771012
319	amr_mol_cic_ger_owc_chh_hau_guj_aze_uzb_tsn_sun_swa_ben_prs_bsq_cze_gam_zul_cnt_mcd_lat_swt_grk_fbf_eng_hun_lda_igb_fin_fre_mlt_geo_swe_lit_ita_scr_wly_sod_glc_est_yor_mly_rus_tag_jpn_knd_kor_pol_pan_moo_spa_jav_por_sid_ind_mnd_krd_ses_slo_amh_nor_dut_ukr_urd_qcu_ctl_svk_bos_bem_aeg_arw_anl_hin_mao_rom_bam_bul_dyu_bat_tha_tig_tml_akn_dgb_azi_alb_afr_tur_ven_vie_heb_ewe_tsw_xho	0.131321618940491	0.30913776269722	0.757908246395037
320	aeg_arw_igb_nor_tig_owc_chh_urd_aze_tur_xho_sun_zul_alb_por_bsq_afr_hau_dgb_cnt_bul_rus_yor_ger_cic_ctl_est_dyu_tsw_hun_lat_amr_geo_scr_fre_mcd_guj_amh_gam_svk_fin_ses_bat_spa_mly_jpn_knd_kor_eng_slo_ven_lit_ind_ukr_wly_jav_mnd_rom_lda_ita_sid_hin_pol_ben_glc_qcu_cze_swe_bos_bem_mlt_mol_anl_prs_mao_pan_bam_grk_ewe_tag_tha_heb_tml_swt_swa_uzb_krd_dut_azi_moo_vie_sod_fbf_tsn_akn	-0.562696388775323	-1.3427500674595	0.182621071476966
321	heb_svk_tsn_lit_hau_gam_chh_dut_uzb_aze_ven_mly_igb_ger_lat_bsq_krd_sid_swa_mnd_rom_glc_xho_ctl_moo_urd_est_zul_akn_fin_bos_owc_geo_arw_afr_ukr_nor_tig_amh_por_hun_yor_mao_alb_tag_jpn_tml_kor_grk_swe_cic_mol_jav_pan_mlt_sun_cnt_slo_dgb_prs_aeg_bul_scr_ben_ita_qcu_spa_hin_mcd_ewe_anl_fre_sod_eng_bat_rus_lda_guj_fbf_ind_tha_amr_knd_bem_tsw_azi_pol_cze_tur_dyu_vie_wly_swt_ses_bam	0.671800657123611	1.59627621575419	0.113819782438515
322	amh_guj_yor_fre_tig_gam_amr_glc_azi_uzb_ewe_tag_swt_svk_rus_bsq_cze_heb_dgb_cnt_rom_ukr_moo_eng_swa_pan_hun_dyu_tsn_fin_krd_anl_geo_scr_ita_slo_arw_hau_sod_por_est_bem_mly_urd_mao_jpn_knd_kor_bos_swe_zul_ben_ind_prs_sid_bat_mnd_lat_tsw_ger_owc_nor_grk_mcd_bul_qcu_afr_pol_dut_ven_mlt_hin_aeg_ctl_sun_lit_ses_alb_akn_jav_tha_chh_tml_bam_xho_aze_spa_mol_tur_lda_vie_wly_fbf_cic_igb	-0.643157829316149	-1.54113913957172	0.126678781850062
323	mlt_rom_swa_ctl_sid_amh_anl_pol_azi_tur_tsw_sun_tsn_bos_guj_bsq_lit_owc_yor_mnd_ukr_dut_cic_rus_bem_bul_hun_akn_swt_fin_pan_hau_geo_arw_cze_ger_slo_chh_tig_fre_est_ven_mao_mol_ind_jpn_tml_kor_nor_alb_zul_grk_mly_scr_sod_jav_cnt_eng_lda_urd_heb_lat_por_ita_prs_qcu_ben_krd_spa_fbf_wly_glc_gam_afr_tag_swe_bam_hin_ses_bat_tha_amr_knd_xho_dyu_aze_mcd_svk_uzb_moo_vie_aeg_dgb_ewe_igb	-0.264174891352259	-0.624626381847148	0.533745754632747
324	aeg_slo_bem_nor_tig_amh_amr_pol_azi_uzb_ewe_jav_swa_lit_fre_bsq_ctl_heb_ven_mnd_eng_alb_fbf_rus_tsn_ita_fin_swt_dyu_hun_bos_hau_geo_lat_prs_ukr_ben_anl_wly_mcd_est_xho_ind_krd_tag_jpn_knd_kor_rom_cze_tsw_dut_mly_scr_owc_mao_cnt_bul_igb_glc_sod_mol_grk_swe_afr_qcu_urd_spa_por_ses_mlt_guj_sid_svk_sun_hin_yor_pan_cic_bat_tha_gam_tml_bam_zul_tur_arw_ger_aze_dgb_vie_chh_moo_akn_lda	-0.385919451003632	-0.915280973468306	0.362411284759162
325	owc_ita_ven_eng_sod_wly_anl_spa_uzb_azi_dgb_bat_cic_grk_nor_bsq_scr_sid_akn_mnd_bul_ctl_bem_hin_moo_alb_hun_lda_tsw_fin_guj_amr_geo_ben_lit_slo_por_tig_aeg_dut_est_dyu_sun_krd_mao_jpn_knd_kor_svk_swe_ewe_glc_jav_mol_heb_mly_cnt_urd_fbf_arw_chh_lat_fre_ukr_prs_qcu_afr_ger_pan_bam_hau_rus_mlt_cze_tag_bos_ses_pol_tsn_ind_tha_amh_tml_swa_swt_aze_mcd_rom_tur_yor_vie_gam_igb_xho_zul	0.0530241700753339	0.124820715676348	0.900934898742343
326	amh_mcd_zul_scr_anl_aeg_chh_eng_uzb_aze_dgb_tag_swa_lat_pol_bsq_bul_heb_ewe_cnt_spa_krd_ven_ben_bem_urd_hun_fbf_igb_est_dut_tig_geo_pan_afr_grk_lit_sod_sid_ukr_fin_moo_ind_ctl_mly_jpn_tml_kor_guj_fre_swt_prs_mao_rom_wly_jav_mnd_nor_bam_arw_mlt_ita_swe_rus_mol_qcu_cze_glc_svk_xho_hau_alb_gam_bos_bat_por_ses_slo_cic_sun_tha_owc_knd_lda_tsn_azi_ger_hin_tur_tsw_vie_amr_dyu_yor_akn	-0.252851046395826	-0.597528528925577	0.551606734985273
327	sid_ger_dgb_scr_tig_chh_aeg_prs_aze_uzb_bem_tag_zul_dut_bul_bsq_hin_mlt_dyu_cnt_svk_grk_moo_swe_xho_guj_hun_bam_fbf_fin_bos_hau_geo_alb_ukr_urd_mol_amr_gam_lit_est_ses_bat_mcd_mly_jpn_tml_kor_cze_ctl_lda_krd_sun_slo_amh_jav_mnd_rom_tsn_pan_sod_rus_pol_nor_eng_qcu_glc_fre_afr_swa_anl_spa_owc_por_ind_ben_ewe_lat_igb_mao_tha_wly_knd_yor_ven_tur_arw_ita_azi_akn_vie_heb_swt_tsw_cic	-0.172808955894596	-0.408284294515039	0.684003487452956
328	wly_pan_tsn_alb_tig_heb_owc_swe_azi_aze_tsw_bat_ewe_rom_pol_bsq_guj_anl_ses_mnd_glc_por_swt_lit_lda_svk_hun_bam_akn_est_eng_amh_geo_ben_hin_arw_mol_chh_mlt_grk_fin_fbf_ind_ukr_mao_jpn_tml_kor_ger_cze_bem_ctl_mly_rus_aeg_sun_cnt_scr_igb_bul_hau_spa_krd_dut_ita_qcu_bos_prs_afr_zul_sod_mcd_amr_nor_tag_urd_moo_lat_xho_jav_tha_sid_knd_dyu_ven_tur_fre_slo_uzb_swa_vie_gam_dgb_cic_yor	0.228047992660086	0.536954905524351	0.592581082994878
329	sod_swe_dgb_ger_owc_hau_anl_hin_aze_azi_bam_jav_zul_por_bul_bsq_krd_tig_lda_cnt_alb_mol_fbf_ukr_tsn_mcd_fin_swa_ven_hun_ctl_amh_geo_grk_svk_pan_eng_amr_heb_lit_est_ses_mly_fre_ind_jpn_tml_kor_rom_afr_ewe_dut_sun_prs_aeg_bat_mnd_bos_yor_spa_gam_arw_urd_ben_pol_qcu_guj_slo_ita_akn_sid_nor_mlt_rus_mao_lat_dyu_cze_moo_tag_tha_wly_knd_tsw_igb_tur_glc_scr_uzb_swt_vie_chh_cic_bem_xho	-0.337648748662164	-0.798567788337168	0.426575689350444
330	gam_mol_xho_pol_aeg_tig_amr_arw_uzb_aze_bem_bat_tsn_glc_svk_bsq_hin_chh_dgb_mnd_rom_grk_yor_bul_bam_ben_fin_swa_igb_est_mcd_owc_geo_swe_nor_eng_bos_anl_mlt_pan_hun_ven_sun_ctl_ind_jpn_knd_kor_urd_prs_swt_scr_jav_alb_hau_tag_cnt_lat_lda_rus_wly_fre_spa_slo_ger_qcu_guj_ita_ukr_ewe_sid_por_heb_dut_mly_cze_dyu_krd_zul_mao_tha_amh_tml_fbf_cic_tur_afr_lit_azi_akn_vie_sod_moo_tsw_ses	0.178547511277941	0.41996072841172	0.675482796114499
331	sod_glc_lda_guj_hau_tig_amr_prs_azi_tur_moo_mly_ven_por_spa_bsq_fre_gam_tsw_cnt_ctl_afr_zul_ukr_igb_arw_hun_fbf_dyu_fin_krd_chh_geo_eng_grk_dut_lit_heb_wly_rus_est_swa_tag_lat_ind_jpn_knd_kor_pan_bos_ses_scr_mao_cze_mlt_jav_mnd_hin_cic_urd_owc_swe_mcd_nor_svk_qcu_bul_rom_pol_dgb_aeg_ger_amh_mol_bat_ben_bam_alb_akn_sun_tha_sid_tml_xho_tsn_aze_ita_slo_uzb_ewe_vie_anl_yor_bem_swt	0.00565880397051292	0.0133382264400781	0.989386522684236
332	tig_mcd_bem_prs_sid_mlt_wly_pan_uzb_aze_zul_ind_lda_bul_svk_bsq_por_chh_cic_mnd_hin_swe_igb_afr_ses_arw_hun_swt_bam_est_grk_sod_geo_pol_spa_krd_scr_owc_hau_ukr_fin_xho_mao_ben_tag_jpn_tml_kor_urd_lit_dyu_lat_sun_rom_anl_bat_cnt_ger_dgb_mol_heb_eng_alb_dut_rus_qcu_ctl_cze_bos_swa_gam_nor_aeg_ita_jav_glc_ewe_fre_fbf_mly_tha_amh_knd_ven_moo_tur_slo_guj_azi_akn_vie_amr_tsw_tsn_yor	0.275985464273727	0.650186942436754	0.517174420051601
333	tig_grk_swt_slo_anl_hau_gam_mol_aze_uzb_lda_sun_tsw_krd_rom_bsq_ben_chh_bem_cnt_afr_pol_yor_spa_bam_pan_hun_ven_igb_fin_cze_aeg_geo_ger_lat_bul_ctl_heb_mlt_lit_est_dgb_tag_swe_mao_jpn_tml_kor_prs_ita_moo_rus_ind_alb_amr_jav_mnd_arw_ewe_ukr_wly_mcd_guj_fre_glc_qcu_dut_hin_scr_ses_amh_bos_sod_eng_bat_urd_cic_svk_akn_mly_tha_sid_knd_xho_zul_azi_por_nor_tur_dyu_vie_owc_tsn_swa_fbf	-0.565276131460407	-1.34760781483277	0.181058399340156
334	gam_mcd_dgb_pol_owc_tig_amh_scr_uzb_azi_moo_sun_bam_svk_slo_bsq_guj_chh_yor_cnt_ita_arw_lda_pan_ewe_bul_hun_cic_swa_est_urd_aeg_geo_ukr_por_glc_mol_anl_hau_cze_fin_dyu_mao_bos_mly_jpn_knd_kor_ger_dut_ven_ben_jav_ctl_sod_ind_mnd_lat_tsn_nor_heb_spa_eng_lit_grk_qcu_fre_alb_swe_igb_sid_rom_amr_rus_tag_hin_bem_afr_xho_bat_tha_wly_tml_zul_akn_tur_krd_prs_aze_ses_vie_mlt_tsw_swt_fbf	0.0429647105803001	0.101401957785906	0.919449684263262
335	wly_nor_swa_afr_amr_hau_heb_ger_azi_aze_ewe_sun_cic_prs_krd_bsq_ukr_chh_moo_cnt_pan_glc_dgb_pol_yor_por_fin_lda_akn_hun_eng_amh_geo_lit_ita_bul_rus_sod_tig_scr_est_xho_tag_alb_ind_jpn_knd_kor_bos_swe_bem_mcd_jav_hin_aeg_bat_mnd_lat_tsw_urd_anl_ben_mol_guj_rom_qcu_dut_svk_slo_tsn_owc_spa_mlt_arw_mao_grk_dyu_ctl_ses_mly_tha_sid_tml_fbf_bam_tur_fre_cze_uzb_zul_vie_gam_igb_ven_swt	0.491313351785188	1.15736931037111	0.250085442454412
336	sid_afr_zul_cze_hau_sod_mlt_eng_tur_aze_fbf_ind_ewe_scr_dut_bsq_ukr_gam_bam_mnd_nor_arw_dgb_glc_lda_spa_fin_akn_moo_est_ctl_aeg_geo_alb_swe_prs_hin_owc_wly_rom_hun_swt_mao_slo_jav_jpn_tml_kor_por_rus_ses_pol_sun_mcd_amr_tag_cnt_bul_bem_ger_anl_ita_bos_svk_fre_qcu_grk_krd_mol_swa_heb_lit_tig_guj_mly_pan_cic_ben_yor_bat_tha_chh_knd_dyu_ven_azi_lat_urd_uzb_xho_vie_amh_igb_tsn_tsw	-0.0417479469676896	-0.0992768606554998	0.921132132466599
337	chh_scr_fbf_afr_amr_aeg_gam_slo_tur_aze_swa_mao_ewe_nor_lit_bsq_urd_owc_ses_cnt_cze_fre_lda_eng_dgb_prs_fin_zul_akn_hun_ukr_sid_geo_svk_por_arw_rom_amh_tig_mol_est_tsw_mly_guj_tag_jpn_knd_kor_grk_spa_xho_pol_bat_pan_anl_jav_mnd_bul_tsn_alb_hau_swe_rus_ger_mcd_qcu_ben_glc_krd_dyu_sod_ita_mlt_lat_ind_bos_cic_dut_bam_sun_tha_wly_tml_igb_moo_azi_hin_ctl_uzb_bem_vie_heb_ven_yor_swt	0.329462768832698	0.775428867620014	0.440053612548276
338	mlt_ita_lda_por_gam_amh_hau_krd_aze_uzb_swa_sun_xho_arw_cze_bsq_ukr_tig_akn_cnt_slo_ger_ses_bos_dgb_mcd_fin_moo_bam_est_pan_amr_geo_nor_rom_urd_grk_anl_owc_lat_hun_tsw_mao_alb_bat_jpn_knd_kor_scr_bul_ewe_ctl_ind_afr_sid_jav_mnd_glc_cic_rus_wly_fre_lit_prs_swe_qcu_hin_mol_pol_fbf_heb_guj_chh_spa_tag_svk_zul_eng_tsn_mly_tha_sod_tml_ven_yor_tur_ben_dut_azi_swt_vie_aeg_igb_bem_dyu	-0.99348350616163	-2.42593878612998	0.017198256698054
339	sid_grk_akn_krd_hau_anl_chh_rom_tur_uzb_swa_mly_moo_alb_cze_bsq_ctl_amr_dyu_mnd_arw_pan_yor_por_ewe_urd_est_tsn_ven_hun_ben_amh_geo_slo_afr_mcd_prs_tig_sod_svk_fin_tsw_mao_spa_tag_jpn_knd_kor_ita_bos_lda_lat_jav_scr_gam_sun_cnt_eng_xho_pol_aeg_dut_hin_glc_nor_qcu_lit_fre_swe_bem_mlt_bul_wly_ukr_ind_guj_dgb_rus_bam_bat_tha_heb_tml_cic_igb_aze_ger_mol_azi_ses_vie_owc_fbf_swt_zul	-0.198686371039037	-0.468541554329752	0.640493733810956
340	anl_mol_lda_swe_hau_wly_aeg_ger_uzb_aze_yor_mao_dyu_afr_ukr_bsq_mcd_amr_bam_mnd_arw_svk_ewe_rus_tsn_guj_fin_bem_cic_hun_por_heb_geo_rom_slo_lat_scr_tig_sod_krd_est_swa_jav_fre_tag_jpn_tml_kor_alb_bul_akn_bos_ind_hin_mlt_mly_cnt_ita_igb_grk_owc_ctl_pol_eng_cze_qcu_glc_ben_pan_swt_chh_spa_amh_nor_sun_lit_ses_dut_ven_bat_tha_gam_knd_moo_fbf_tur_prs_urd_azi_xho_vie_sid_dgb_tsw_zul	0.0779236449270142	0.183589670024504	0.854735051847306
341	amr_pan_swt_rom_owc_mlt_gam_ctl_tur_azi_dyu_sun_ewe_krd_slo_bsq_grk_hau_akn_mnd_cze_glc_dgb_rus_xho_bos_fin_yor_igb_hun_por_aeg_geo_swe_afr_ger_prs_chh_heb_ita_est_ses_mly_spa_tag_jpn_knd_kor_svk_dut_zul_fre_mao_eng_sid_jav_cnt_alb_bam_urd_anl_lat_arw_mol_scr_qcu_ukr_nor_lit_moo_sod_mcd_tig_guj_ind_bul_swa_pol_fbf_bat_tha_amh_tml_tsw_tsn_uzb_hin_ben_aze_cic_vie_wly_ven_bem_lda	-0.169072815693145	-0.398922684660135	0.690864692377939
342	tig_grk_ses_pan_heb_aeg_mlt_eng_tur_aze_swt_mao_zul_rus_svk_bsq_afr_anl_dyu_mnd_fre_alb_akn_glc_bem_nor_hun_ewe_tsw_fin_spa_sid_geo_arw_lit_ita_ukr_wly_gam_krd_est_tsn_mly_pol_sun_jpn_knd_kor_por_urd_xho_ben_bat_bul_amh_jav_cnt_slo_igb_ger_sod_bos_guj_mcd_swe_qcu_rom_prs_hin_swa_hau_lat_chh_dut_tag_scr_yor_ctl_moo_ind_tha_amr_tml_fbf_bam_azi_cze_mol_uzb_cic_vie_owc_lda_ven_dgb	-0.520973291259528	-1.24016593270425	0.218033921105319
343	amh_alb_bem_lat_aeg_gam_hau_cze_aze_tur_cic_mao_dyu_grk_lit_bsq_bul_anl_swt_cnt_scr_glc_akn_eng_swa_swe_est_ses_bam_hun_rus_heb_geo_por_fre_bos_ita_amr_sid_rom_fin_yor_bat_ben_sun_jpn_tml_kor_urd_ukr_igb_mcd_mly_spa_tig_ind_mnd_svk_fbf_dut_chh_ger_hin_guj_arw_qcu_pan_krd_afr_moo_mlt_slo_owc_ctl_tag_mol_tsn_nor_ewe_jav_tha_sod_knd_zul_tsw_azi_pol_prs_uzb_dgb_vie_wly_xho_lda_ven	-0.476860365946636	-1.13471844040905	0.259409517454746
344	wly_nor_fbf_por_owc_tig_sid_spa_tur_azi_yor_jav_igb_prs_svk_bsq_grk_amh_dgb_cnt_ita_ukr_cic_arw_zul_afr_est_lda_akn_fin_hin_hau_geo_ben_rom_cze_mol_aeg_heb_guj_hun_tsn_mly_glc_mao_jpn_knd_kor_pol_krd_xho_bos_tag_eng_sod_sun_mnd_slo_ven_urd_amr_dut_rus_ger_lat_qcu_ctl_pan_lit_bam_anl_fre_gam_scr_ind_mcd_ses_swe_swa_bat_tha_chh_tml_dyu_bem_aze_bul_alb_uzb_ewe_vie_mlt_swt_tsw_moo	0.5436437311889	1.29632166515596	0.198072282008324
345	mlt_ukr_xho_rus_amr_gam_tig_krd_tur_azi_swt_sun_fbf_hin_svk_bsq_eng_aeg_tsn_mnd_scr_mcd_tsw_nor_dgb_ita_hun_cic_dyu_est_fre_sid_geo_por_pan_prs_lat_wly_hau_lit_fin_akn_bat_afr_ind_jpn_knd_kor_slo_bos_zul_ctl_mao_urd_amh_jav_cnt_cze_ses_arw_anl_dut_ben_mol_ger_qcu_swe_rom_bul_lda_chh_pol_sod_glc_mly_guj_bam_alb_bem_tag_tha_owc_tml_ewe_yor_aze_grk_spa_uzb_ven_vie_heb_igb_swa_moo	-0.547533293580799	-1.30490938053659	0.195143336720335
346	amr_lat_yor_glc_hau_tig_mlt_dut_tur_aze_ven_jav_lda_lit_slo_bsq_cze_heb_bam_mnd_guj_ctl_zul_nor_ses_bul_est_dyu_tsn_fin_grk_sid_geo_pan_mol_swe_bos_amh_wly_alb_hun_akn_ind_prs_tag_jpn_tml_kor_eng_krd_bem_urd_mao_hin_owc_mly_cnt_ukr_igb_por_anl_scr_spa_mcd_ita_qcu_rom_fre_afr_tsw_aeg_rus_gam_arw_bat_ben_swt_pol_xho_sun_tha_chh_knd_moo_cic_uzb_svk_ger_azi_fbf_vie_sod_swa_dgb_ewe	0.408067348113523	0.964425972696042	0.337333528712423
347	aeg_fre_tsn_rom_mlt_amr_sod_urd_azi_tur_tsw_tag_igb_spa_slo_bsq_arw_sid_zul_cnt_afr_hin_bam_rus_swa_mcd_fin_dgb_dyu_hun_nor_anl_geo_mol_alb_grk_pan_tig_chh_ita_est_moo_bat_scr_ind_jpn_knd_kor_lit_lat_fbf_guj_jav_bos_wly_mao_mnd_dut_xho_bul_hau_por_ben_cze_ctl_qcu_svk_swe_glc_ewe_owc_prs_amh_eng_mly_krd_ven_pol_lda_sun_tha_heb_tml_bem_yor_aze_ger_ukr_uzb_ses_vie_gam_akn_swt_cic	0.0081055101788619	0.0190796177456076	0.984818465772752
348	chh_rus_fbf_ben_amr_sod_aeg_ger_uzb_aze_cic_tag_ven_mol_pan_bsq_arw_wly_dyu_cnt_cze_fre_dgb_urd_tsn_ctl_fin_xho_swt_est_glc_heb_geo_pol_afr_swe_mcd_hau_tig_prs_hun_bam_sun_dut_bat_jpn_tml_kor_lit_ukr_swa_ita_mao_svk_sid_jav_mnd_por_akn_alb_mlt_slo_grk_bul_krd_qcu_spa_lat_guj_yor_anl_eng_owc_bos_ind_rom_igb_hin_tsw_mly_tha_gam_knd_bem_lda_tur_nor_scr_azi_zul_vie_amh_moo_ses_ewe	-0.085481840847049	-0.20168421878576	0.840604097642809
349	heb_scr_ven_lat_sod_aeg_anl_nor_azi_tur_xho_sun_bam_swe_glc_bsq_svk_chh_moo_mnd_prs_ctl_zul_ben_igb_rus_est_ewe_dyu_fin_dut_owc_geo_mol_cze_hin_pol_hau_mlt_alb_hun_yor_tag_mcd_mly_jpn_tml_kor_fre_eng_ses_ita_bat_ger_wly_jav_cnt_grk_bem_bul_amr_spa_pan_por_arw_qcu_guj_lit_slo_cic_sid_ukr_gam_bos_ind_krd_tsw_rom_akn_mao_tha_amh_knd_swa_swt_aze_urd_afr_uzb_dgb_vie_tig_lda_tsn_fbf	-0.353366902807575	-0.836509278702353	0.405012734631681
350	aeg_prs_ewe_pan_sid_heb_chh_ctl_aze_azi_tsw_ind_dgb_scr_dut_bsq_slo_gam_igb_cnt_lat_spa_bem_krd_tsn_ben_est_xho_lda_hun_guj_tig_geo_swe_grk_alb_urd_mlt_sod_cze_fin_zul_jav_fre_mao_jpn_tml_kor_ukr_mcd_moo_ger_bat_bul_anl_mly_mnd_svk_yor_eng_amr_rom_hin_lit_ita_qcu_nor_glc_arw_dyu_amh_por_owc_pol_tag_bos_akn_rus_fbf_sun_tha_wly_knd_ses_swt_uzb_mol_afr_tur_ven_vie_hau_swa_bam_cic	0.0118268142551285	0.0278395668307215	0.977849761856973
351	sid_scr_swa_rom_tig_anl_owc_lit_uzb_aze_ses_mly_moo_ukr_ctl_bsq_svk_amr_igb_mnd_ger_urd_ven_grk_ewe_guj_fin_lda_fbf_hun_hin_chh_geo_alb_afr_mol_arw_heb_aeg_lat_est_tsw_tag_pol_ind_jpn_knd_kor_ita_ben_xho_glc_bat_bul_hau_mao_cnt_slo_tsn_cze_mlt_rus_spa_swe_fre_qcu_bos_por_prs_yor_gam_eng_sod_nor_sun_dut_dyu_krd_dgb_jav_tha_wly_tml_bem_zul_tur_pan_mcd_azi_swt_vie_amh_akn_bam_cic	-0.487194476722723	-1.15893534130982	0.249449700792644
352	chh_grk_akn_krd_anl_sid_amh_urd_azi_tur_moo_mly_bem_eng_ukr_bsq_ger_heb_igb_mnd_dut_scr_cic_cze_ven_prs_fin_tsw_bam_hun_alb_aeg_geo_svk_arw_rus_afr_hau_tig_bul_est_swt_sun_guj_jav_jpn_knd_kor_mol_mcd_tsn_hin_bat_ctl_owc_ind_cnt_nor_ewe_bos_wly_glc_fre_lit_ben_qcu_ita_pan_spa_lda_gam_swe_mlt_lat_tag_por_ses_slo_xho_mao_tha_sod_tml_swa_fbf_uzb_pol_rom_aze_dyu_vie_amr_zul_yor_dgb	-0.38829088367607	-0.920642793746113	0.359618932893462
353	gam_swe_swa_ukr_amh_sid_wly_eng_uzb_aze_zul_ind_igb_nor_ben_bsq_dut_chh_dyu_cnt_hin_spa_tsn_ger_moo_rom_fin_ven_ses_est_mol_owc_geo_bul_guj_ctl_pol_anl_heb_prs_hun_cic_mly_krd_jav_jpn_knd_kor_lit_fre_tsw_por_tag_mcd_sod_mao_mnd_cze_swt_pan_aeg_lat_arw_scr_bos_qcu_ita_rus_alb_bem_amr_afr_tig_urd_sun_svk_dgb_grk_yor_bat_tha_mlt_tml_lda_akn_azi_slo_glc_tur_fbf_vie_hau_xho_bam_ewe	0.236793244318395	0.558209445487106	0.578042783697597
354	tig_alb_fbf_arw_wly_owc_aeg_bul_tur_uzb_moo_sun_swa_fre_dut_bsq_lit_mlt_xho_mnd_rus_urd_lda_swe_tsw_eng_fin_dyu_tsn_est_scr_sid_geo_lat_svk_bos_por_amr_chh_pan_hun_cic_bat_hin_mly_jpn_knd_kor_nor_pol_ven_ukr_ind_guj_anl_mao_cnt_ita_dgb_krd_heb_ctl_glc_spa_prs_qcu_ben_afr_ger_ewe_sod_mcd_gam_rom_jav_cze_zul_slo_igb_tag_tha_amh_tml_ses_bem_aze_mol_grk_azi_bam_vie_hau_akn_yor_swt	-0.133096612440477	-0.314076798488536	0.754166158395084
355	amh_mcd_swa_bos_sod_owc_anl_prs_uzb_azi_tsw_sun_swt_pan_ben_bsq_krd_hau_bem_cnt_ukr_grk_fbf_cze_lda_glc_fin_moo_ewe_hun_scr_gam_geo_rus_alb_guj_hin_heb_chh_ctl_est_igb_mly_afr_bat_jpn_knd_kor_fre_svk_cic_ger_mao_slo_aeg_ind_mnd_urd_ven_por_sid_mol_nor_lit_arw_qcu_ita_bul_spa_tsn_wly_swe_mlt_lat_jav_dut_dyu_pol_zul_tag_tha_tig_tml_yor_bam_tur_rom_eng_aze_dgb_vie_amr_ses_akn_xho	-0.284980948213491	-0.674001088156715	0.50198245521453
356	heb_pol_tsn_afr_aeg_sid_gam_krd_aze_uzb_dgb_mly_cic_swe_alb_bsq_arw_tig_xho_cnt_lit_nor_lda_ita_fbf_por_est_zul_igb_fin_scr_mlt_geo_dut_fre_hin_pan_amh_amr_ukr_hun_ses_mao_svk_ind_jpn_knd_kor_spa_ben_yor_bos_tag_lat_anl_bat_mnd_ger_swa_glc_chh_mcd_slo_cze_guj_qcu_bul_urd_eng_ewe_owc_rus_wly_mol_jav_grk_akn_ctl_moo_sun_tha_sod_tml_swt_ven_tur_prs_rom_azi_tsw_vie_hau_bem_dyu_bam	-0.334695662524822	-0.792726206950818	0.429955010869049
357	heb_rus_dyu_spa_owc_aeg_gam_afr_aze_azi_tsw_ind_bem_urd_lit_bsq_eng_wly_swa_cnt_scr_nor_bam_krd_lda_pan_fin_yor_akn_hun_glc_chh_geo_slo_pol_bos_por_sod_tig_fre_est_swt_bat_mol_tag_jpn_knd_kor_rom_ctl_tsn_grk_jav_hin_sid_mao_mnd_lat_ses_arw_amr_svk_guj_ger_prs_qcu_ben_ita_dut_igb_hau_alb_anl_ukr_sun_swe_ven_cze_zul_mly_tha_mlt_tml_xho_cic_tur_mcd_bul_uzb_fbf_vie_amh_dgb_moo_ewe	-0.243469348158517	-0.575093785176013	0.566616626549665
358	amh_por_bam_rom_amr_tig_hau_cze_uzb_azi_ses_ind_lda_pol_lit_bsq_pan_sid_dyu_cnt_guj_eng_igb_dut_swt_bos_fin_dgb_ewe_hun_arw_owc_geo_scr_bul_ger_hin_wly_aeg_glc_est_cic_mly_afr_bat_jpn_tml_kor_urd_nor_yor_spa_mao_alb_heb_jav_mnd_fre_moo_grk_mlt_rus_mol_ben_slo_qcu_ukr_mcd_lat_fbf_sod_krd_gam_prs_sun_ctl_tsn_swe_swa_tag_tha_chh_knd_tsw_zul_tur_ita_svk_aze_akn_vie_anl_bem_ven_xho	0.33712673317782	0.793403948122661	0.429562133151168
359	sod_ben_fbf_bos_amr_gam_tig_ukr_aze_tur_cic_mly_tsw_grk_prs_bsq_por_wly_ven_cnt_slo_afr_dyu_mol_zul_ita_fin_lda_tsn_est_cze_chh_geo_swe_ger_fre_svk_mlt_aeg_urd_hun_swa_sun_alb_tag_jpn_tml_kor_ctl_scr_swt_guj_bat_rus_hau_ind_mnd_pol_bam_arw_amh_eng_hin_pan_bul_qcu_nor_glc_lit_xho_anl_dut_heb_spa_jav_mcd_yor_rom_ewe_mao_tha_owc_knd_akn_ses_azi_krd_lat_uzb_moo_vie_sid_bem_dgb_igb	0.489541309653438	1.15490620243716	0.251087684386038
360	chh_rus_zul_cze_mlt_anl_gam_grk_azi_uzb_cic_mao_dgb_fre_eng_bsq_pol_sod_dyu_cnt_afr_alb_bam_mol_swa_ukr_est_tsw_tsn_hun_por_amh_geo_glc_ben_lat_hin_hau_heb_swe_fin_swt_mly_krd_bat_jpn_tml_kor_ger_scr_yor_pan_tag_nor_tig_ind_mnd_bul_ses_guj_aeg_svk_bos_prs_ctl_qcu_slo_arw_lit_moo_amr_urd_sid_rom_sun_mcd_bem_spa_igb_jav_tha_wly_knd_ewe_lda_aze_dut_ita_tur_akn_vie_owc_fbf_ven_xho	-0.0723827794011796	-0.170570539400106	0.864932004189496
361	anl_mol_yor_rom_heb_mlt_sod_ctl_aze_azi_tsn_bat_ewe_glc_mcd_bsq_lit_amr_ven_cnt_lat_afr_swa_ita_akn_ukr_hun_dgb_igb_fin_bul_aeg_geo_pol_arw_prs_alb_amh_chh_ben_est_xho_tag_eng_mao_jpn_knd_kor_urd_hin_lda_cze_jav_grk_gam_ind_mnd_fre_fbf_ger_tig_svk_rus_swe_dut_qcu_bos_krd_slo_cic_hau_nor_owc_pan_sun_guj_bem_spa_bam_mly_tha_wly_tml_zul_dyu_uzb_scr_por_tur_tsw_vie_sid_swt_moo_ses	-1.06541339141622	-2.60542199496694	0.0106848671549791
362	anl_afr_swa_ger_gam_chh_owc_pol_uzb_tur_moo_mly_dyu_fre_urd_bsq_pan_wly_dgb_cnt_scr_eng_ewe_ukr_ses_guj_est_swt_bam_fin_prs_aeg_geo_mcd_lat_ctl_hin_sod_tig_glc_hun_yor_ind_spa_jav_jpn_tml_kor_por_bul_akn_ben_mao_svk_amr_tag_mnd_bos_fbf_lit_amh_alb_cze_rom_rus_qcu_slo_grk_dut_bem_mlt_mol_sid_nor_sun_arw_tsw_swe_zul_bat_tha_heb_knd_cic_igb_azi_krd_ita_aze_ven_vie_hau_tsn_xho_lda	0.0296796358396439	0.0701484139780687	0.944226153411143
363	wly_eng_fbf_arw_anl_heb_sod_nor_azi_aze_dyu_sun_xho_grk_rom_bsq_ukr_aeg_bem_cnt_bul_ger_ses_swe_swa_ben_hun_ven_tsn_fin_urd_hau_geo_guj_glc_ita_fre_amr_owc_alb_est_cic_ind_por_mao_jpn_tml_kor_scr_mol_dgb_pan_tag_rus_chh_mly_mnd_lat_lda_svk_sid_mcd_cze_krd_ctl_qcu_prs_bos_hin_swt_mlt_pol_amh_afr_jav_slo_yor_spa_zul_bat_tha_gam_knd_bam_moo_tur_lit_dut_uzb_tsw_vie_tig_ewe_igb_akn	-0.43795871313159	-1.0402069496226	0.300940533279298
364	anl_nor_ewe_svk_amr_mlt_heb_hin_aze_azi_tsw_mao_igb_rom_fre_bsq_pol_chh_ses_mnd_por_krd_lda_cze_yor_dut_fin_dgb_ven_est_glc_wly_geo_grk_slo_mol_alb_amh_hau_lat_hun_bam_ind_ukr_jav_jpn_tml_kor_arw_ita_swt_ben_mly_spa_gam_sun_cnt_mcd_cic_eng_aeg_afr_urd_rus_ctl_qcu_pan_ger_bos_fbf_tig_swe_sod_bul_tag_prs_dyu_scr_zul_bat_tha_sid_knd_xho_akn_tur_lit_guj_uzb_swa_vie_owc_moo_tsn_bem	0.27748589614921	0.653306108697542	0.515170902712903
365	mlt_guj_swt_prs_gam_hau_chh_lat_aze_tur_ewe_mly_igb_ben_slo_bsq_spa_owc_dyu_cnt_hin_fre_yor_pol_akn_lit_hun_dgb_lda_fin_grk_wly_geo_svk_ita_cze_swe_sid_amr_por_est_zul_jav_mcd_bat_jpn_tml_kor_ger_ctl_xho_eng_ind_urd_sod_sun_mnd_rus_bam_rom_aeg_nor_krd_ukr_arw_qcu_glc_bul_scr_bem_anl_pan_heb_bos_tag_mol_swa_dut_fbf_mao_tha_amh_knd_ses_moo_azi_afr_alb_uzb_tsn_vie_tig_cic_ven_tsw	0.582439307362716	1.38099878596702	0.170588886298432
366	heb_krd_akn_nor_owc_amh_tig_alb_azi_uzb_lda_sun_moo_ben_bul_bsq_swe_mlt_yor_mnd_rus_por_ewe_lat_ses_mcd_hun_bem_dgb_fin_svk_aeg_geo_ctl_arw_glc_hin_wly_sod_pol_est_dyu_ind_bos_tag_jpn_knd_kor_guj_slo_zul_ita_bat_grk_sid_mly_cnt_afr_xho_lit_amr_fre_mol_urd_scr_qcu_pan_ukr_eng_bam_hau_rom_chh_dut_jav_prs_fbf_ger_igb_mao_tha_anl_tml_swa_tsw_tur_spa_cze_aze_cic_vie_gam_ven_swt_tsn	-0.638475766721764	-1.52862211691443	0.129752394867395
367	sod_pan_akn_fre_wly_sid_mlt_bos_azi_tur_bem_sun_ses_ctl_rus_bsq_swe_aeg_moo_mnd_urd_ita_cic_lit_igb_afr_fin_xho_lda_hun_scr_chh_geo_slo_alb_dut_pol_owc_tig_hin_est_yor_jav_mcd_mly_jpn_tml_kor_ukr_nor_fbf_rom_bat_spa_gam_ind_cnt_mol_dyu_svk_amr_lat_guj_por_prs_qcu_ben_eng_glc_ven_hau_krd_heb_grk_tag_ger_swt_cze_tsw_mao_tha_amh_knd_tsn_dgb_aze_arw_bul_uzb_ewe_vie_anl_bam_zul_swa	-0.183884092036856	-0.434095418086565	0.665224578574226
368	gam_pol_ven_mol_mlt_anl_heb_guj_aze_azi_bam_jav_dgb_fre_bos_bsq_krd_tig_swt_mnd_ukr_urd_tsn_eng_xho_scr_est_fbf_yor_fin_lit_hau_geo_glc_mcd_hin_por_chh_amr_bul_hun_cic_sun_svk_mly_jpn_knd_kor_pan_slo_zul_grk_mao_spa_aeg_tag_cnt_nor_akn_ger_amh_ita_afr_alb_arw_qcu_ctl_rom_ben_ewe_sid_lat_sod_prs_ind_swe_bem_rus_ses_bat_tha_owc_tml_moo_swa_tur_cze_dut_uzb_dyu_vie_wly_igb_tsw_lda	-0.0514524841219408	-0.121204341155189	0.903790679343617
369	heb_scr_bem_fre_sod_amr_anl_prs_aze_uzb_xho_jav_igb_ukr_rom_bsq_svk_owc_yor_mnd_krd_bos_moo_dut_fbf_arw_hun_tsn_cic_fin_ger_gam_geo_afr_alb_lit_nor_sid_tig_grk_est_swa_sun_guj_mly_jpn_knd_kor_rus_ctl_swt_glc_mao_bul_mlt_tag_cnt_pan_lda_urd_aeg_lat_pol_spa_mcd_qcu_mol_swe_hin_zul_amh_ita_chh_por_bat_eng_bam_slo_ses_ind_tha_hau_tml_tsw_ewe_tur_ben_cze_azi_ven_vie_wly_dgb_akn_dyu	0.14070245750541	0.331327088537552	0.741142864293238
370	tig_ger_ewe_mol_aeg_chh_owc_prs_aze_tur_ven_mao_dgb_urd_rus_bsq_bul_amr_bem_mnd_grk_afr_dyu_svk_yor_fre_fin_zul_moo_est_spa_amh_geo_rom_por_cze_dut_mlt_sid_alb_hun_akn_ind_arw_tag_jpn_tml_kor_slo_lit_ses_mcd_mly_lat_heb_jav_cnt_swe_xho_ukr_gam_krd_hin_ita_guj_qcu_ben_pan_ctl_igb_anl_eng_sod_scr_sun_bos_tsw_pol_tsn_bat_tha_wly_knd_swt_fbf_uzb_nor_glc_azi_cic_vie_hau_lda_bam_swa	0.790540631238795	1.87828467710083	0.0634751426172925
371	amr_cze_xho_ita_gam_hau_owc_mol_uzb_aze_yor_jav_swa_slo_glc_bsq_urd_chh_tsn_mnd_ben_eng_dyu_ctl_akn_guj_fin_swt_moo_est_rom_amh_geo_bul_ger_krd_mcd_sid_sod_dut_hun_bam_sun_spa_tag_jpn_tml_kor_lat_nor_igb_hin_ind_por_aeg_mly_cnt_alb_zul_swe_heb_fre_bos_arw_lit_qcu_afr_prs_pol_dgb_wly_scr_anl_svk_bat_rus_lda_ukr_ven_mao_tha_mlt_knd_ses_fbf_azi_grk_pan_tur_bem_vie_tig_cic_ewe_tsw	0.00310801347523141	0.00731549059726638	0.994178804742565
372	sid_dut_bem_glc_sod_gam_amr_bos_aze_azi_dgb_bat_fbf_lit_afr_bsq_ben_amh_swt_mnd_ita_cze_dyu_bul_bam_mcd_fin_lda_igb_hun_ukr_tig_geo_nor_slo_hin_grk_chh_anl_fre_est_moo_ind_eng_mao_jpn_tml_kor_por_svk_yor_prs_mly_lat_heb_sun_cnt_pol_ses_swe_hau_spa_scr_alb_ger_qcu_guj_rom_arw_cic_wly_mol_mlt_krd_tag_urd_xho_rus_ven_jav_tha_owc_knd_zul_ewe_uzb_pan_ctl_tur_swa_vie_aeg_tsn_tsw_akn	-0.0873050725827473	-0.20607655151273	0.837181575265179
373	tig_pol_ven_dut_wly_aeg_amh_prs_aze_azi_ses_bat_zul_afr_ita_bsq_pan_sid_xho_cnt_eng_glc_dgb_lat_dyu_guj_fin_lda_fbf_est_mcd_anl_geo_lit_ukr_alb_hin_amr_mlt_por_hun_bam_mly_bos_ind_jpn_tml_kor_urd_swe_igb_svk_tag_bul_chh_mao_mnd_ben_swt_rom_hau_arw_spa_slo_rus_qcu_grk_krd_ger_akn_gam_fre_owc_ctl_jav_scr_tsw_mol_bem_sun_tha_sod_knd_swa_ewe_uzb_nor_cze_tur_yor_vie_heb_moo_cic_tsn	-0.530447442283459	-1.26404764923465	0.20937199350051
374	owc_slo_moo_arw_heb_mlt_chh_nor_aze_uzb_ses_bat_fbf_por_mcd_bsq_ben_sod_lda_cnt_ger_hin_cic_rus_dyu_svk_fin_zul_yor_est_urd_aeg_geo_lit_swe_bul_krd_anl_amr_eng_hun_ven_mly_lat_mao_jpn_tml_kor_rom_bos_tsn_ctl_jav_prs_tig_tag_mnd_fre_swa_scr_wly_spa_cze_alb_glc_qcu_grk_afr_ita_akn_amh_pol_gam_mol_ind_dut_swt_pan_igb_sun_tha_sid_knd_dgb_bem_azi_ukr_guj_tur_xho_vie_hau_bam_ewe_tsw	-0.263535504629097	-0.62318183787627	0.534690352251724
375	hau_grk_dyu_bos_sod_amr_tig_rom_uzb_azi_tsw_tag_ses_alb_prs_bsq_ukr_wly_dgb_cnt_fre_swe_bam_por_bem_krd_est_ewe_moo_fin_ctl_sid_geo_rus_pan_arw_afr_heb_aeg_bul_hun_yor_ind_glc_sun_jpn_knd_kor_spa_eng_zul_slo_mly_lat_amh_bat_mnd_guj_ven_ben_chh_nor_urd_cze_mol_qcu_ita_scr_lit_akn_anl_pol_gam_hin_mao_dut_xho_mcd_tsn_jav_tha_mlt_tml_igb_swa_aze_svk_ger_tur_lda_vie_owc_swt_cic_fbf	-0.448090457398751	-1.06590068612861	0.289227957157163
376	chh_cze_akn_rus_sid_owc_heb_dut_uzb_aze_lda_tag_ewe_alb_ctl_bsq_eng_anl_dyu_cnt_prs_lit_xho_lat_swt_nor_hun_ven_zul_fin_afr_hau_geo_por_pan_svk_ger_amh_aeg_swe_est_bem_mao_pol_sun_jpn_tml_kor_glc_spa_moo_guj_mly_arw_mlt_jav_mnd_rom_tsw_bos_wly_bul_hin_ita_grk_qcu_scr_mol_fre_tsn_tig_urd_amr_slo_ind_ben_cic_krd_igb_bat_tha_sod_knd_fbf_yor_azi_ukr_mcd_tur_swa_vie_gam_ses_bam_dgb	-0.374042498524042	-0.885534348583833	0.378152457409407
377	anl_glc_dgb_bos_wly_sid_aeg_rom_uzb_aze_cic_jav_moo_svk_fre_bsq_ukr_hau_lda_mnd_spa_urd_xho_dut_bem_ger_fin_bam_yor_est_swe_amr_geo_bul_cze_afr_ctl_heb_mlt_nor_hun_dyu_bat_mol_sun_jpn_tml_kor_por_prs_ven_lit_ind_lat_chh_mly_cnt_pol_tsn_rus_gam_ben_eng_krd_hin_qcu_pan_slo_alb_tsw_tig_mcd_sod_guj_tag_grk_fbf_scr_swt_mao_tha_amh_knd_ses_zul_tur_arw_ita_azi_ewe_vie_owc_igb_akn_swa	-0.728851183858893	-1.75107499679237	0.0832301921766285
378	wly_glc_bem_pol_mlt_heb_aeg_slo_uzb_aze_yor_sun_ses_ita_krd_bsq_afr_sid_ewe_mnd_lit_alb_dyu_cze_igb_fre_hun_dgb_swt_est_ctl_amh_geo_rom_por_dut_svk_chh_tig_grk_fin_moo_mly_pan_mao_jpn_tml_kor_ger_scr_zul_rus_jav_mol_amr_ind_cnt_nor_akn_prs_anl_bul_mcd_bos_lat_qcu_hin_ukr_ben_tsn_sod_urd_hau_guj_bat_arw_cic_spa_fbf_tag_tha_gam_knd_ven_swa_azi_eng_swe_tur_xho_vie_owc_tsw_lda_bam	0.0159895064482793	0.0376388679638897	0.97005629445684
379	wly_lat_tsw_dut_aeg_gam_sid_swe_tur_aze_ses_mly_swa_alb_cze_bsq_ben_amr_igb_cnt_prs_fre_bem_scr_zul_krd_fin_moo_ewe_est_glc_tig_geo_guj_spa_pol_mol_mlt_owc_svk_hun_tsn_ind_por_bat_jpn_knd_kor_bul_rom_cic_nor_mao_pan_chh_sun_mnd_slo_yor_ukr_amh_rus_afr_hin_eng_qcu_mcd_lit_ita_dgb_sod_urd_anl_bos_jav_grk_akn_arw_ven_tag_tha_hau_tml_lda_bam_azi_ger_ctl_uzb_swt_vie_heb_xho_fbf_dyu	0.47464116671485	1.12155855780743	0.264937739373104
380	heb_rom_ses_guj_owc_gam_anl_lit_azi_tur_bem_ind_dgb_por_dut_bsq_ctl_sod_zul_cnt_ukr_spa_yor_grk_fbf_rus_fin_swt_igb_hun_nor_sid_geo_ger_eng_arw_scr_amh_wly_hin_est_bam_jav_mcd_mao_jpn_tml_kor_pan_cze_xho_ben_mly_alb_aeg_bat_mnd_bul_cic_lat_amr_fre_svk_swe_urd_qcu_mol_ita_bos_tsn_tig_prs_hau_afr_sun_pol_ewe_krd_dyu_tag_tha_mlt_knd_moo_swa_aze_glc_slo_uzb_ven_vie_chh_lda_tsw_akn	0.0755865371438491	0.177901768500048	0.859187051441527
381	tig_por_cic_nor_owc_amh_aeg_hin_azi_uzb_ewe_ind_igb_bos_rus_bsq_slo_anl_akn_mnd_krd_eng_bem_scr_bam_afr_est_ven_swa_hun_mol_sod_geo_mcd_dut_rom_guj_amr_hau_ita_fin_lda_bat_bul_sun_jpn_tml_kor_urd_svk_zul_prs_mly_grk_heb_jav_cnt_ger_tsn_swe_chh_glc_alb_arw_lat_qcu_ukr_spa_lit_tsw_sid_pan_mlt_ben_tag_fre_yor_ctl_swt_mao_tha_gam_knd_fbf_dgb_aze_pol_cze_tur_xho_vie_wly_moo_ses_dyu	-0.755078052620677	-1.8183825240392	0.072224700204746
382	amh_bul_igb_bos_owc_sod_amr_svk_uzb_azi_tsw_bat_tsn_spa_cze_bsq_scr_heb_akn_mnd_lat_hin_ven_fre_swt_glc_hun_fbf_xho_est_lit_aeg_geo_ctl_rus_mol_por_chh_tig_slo_fin_bam_mao_ger_tag_jpn_knd_kor_krd_pol_dyu_urd_ind_eng_gam_mly_cnt_pan_swa_prs_sid_swe_mcd_grk_rom_qcu_afr_alb_arw_cic_anl_ita_mlt_ben_sun_guj_moo_ukr_ewe_jav_tha_hau_tml_bem_yor_aze_nor_dut_tur_ses_vie_wly_lda_zul_dgb	-0.109725079784568	-0.258646043411372	0.796479934917157
383	chh_urd_lda_mol_amr_tig_mlt_bos_uzb_aze_ses_tag_ewe_afr_scr_bsq_prs_aeg_akn_mnd_eng_alb_ven_spa_yor_ger_fin_swa_igb_est_svk_owc_geo_krd_glc_hin_rom_anl_heb_arw_hun_tsw_bat_nor_ind_jpn_tml_kor_mcd_slo_bam_ukr_mao_rus_wly_mly_cnt_ctl_fbf_lit_sid_guj_grk_swe_dut_qcu_ben_bul_ita_dgb_sod_pan_gam_pol_jav_lat_moo_por_tsn_sun_tha_hau_knd_swt_xho_tur_fre_cze_azi_cic_vie_amh_dyu_bem_zul	-0.451692849996169	-1.07244329797683	0.286296004201813
384	amh_cze_ses_glc_sid_anl_gam_spa_uzb_aze_swt_ind_ewe_fre_alb_bsq_pol_owc_igb_cnt_rus_lit_moo_urd_xho_dut_hun_bem_tsw_est_arw_tig_geo_ukr_bul_ctl_slo_sod_aeg_rom_fin_lda_mao_afr_tag_jpn_knd_kor_mol_scr_cic_ben_mly_lat_wly_bat_mnd_prs_bam_nor_mlt_ger_por_pan_grk_qcu_bos_krd_hin_fbf_amr_mcd_hau_guj_jav_swe_dyu_eng_ven_sun_tha_chh_tml_dgb_zul_azi_ita_svk_tur_tsn_vie_heb_yor_swa_akn	0.141550458397075	0.333480644089797	0.739522204232663
385	sid_bul_bam_ctl_amh_aeg_hau_ger_tur_uzb_yor_ind_swa_ita_prs_bsq_fre_heb_dgb_mnd_ukr_swe_bem_arw_tsw_pan_fin_igb_moo_hun_eng_wly_geo_hin_krd_rom_guj_mlt_gam_scr_est_swt_mly_mol_jav_jpn_knd_kor_lit_rus_lda_pol_tag_dut_amr_mao_cnt_glc_akn_mcd_anl_nor_svk_alb_cze_qcu_bos_ben_urd_ewe_sod_grk_tig_spa_bat_por_xho_lat_zul_sun_tha_owc_tml_tsn_ven_azi_afr_slo_aze_ses_vie_chh_cic_fbf_dyu	0.216733089648039	0.51053379139066	0.610887252921006
386	gam_arw_moo_slo_mlt_heb_wly_nor_azi_tur_swa_mly_cic_hin_swe_bsq_spa_hau_yor_cnt_lat_prs_dgb_mcd_xho_glc_fin_bem_lda_est_cze_chh_geo_svk_lit_rus_ben_amh_amr_guj_hun_zul_tag_dut_bat_jpn_tml_kor_rom_scr_tsw_eng_jav_mol_owc_ind_mnd_krd_tsn_bos_sod_ger_bul_urd_por_qcu_alb_ctl_fre_bam_aeg_pol_tig_afr_mao_grk_ses_ita_ven_sun_tha_sid_knd_fbf_dyu_aze_pan_ukr_uzb_swt_vie_anl_igb_akn_ewe	0.0182067686154496	0.0429049744613449	0.965869267105527
387	mlt_lit_yor_guj_tig_hau_owc_dut_uzb_tur_zul_mly_akn_bul_ukr_bsq_swe_wly_moo_cnt_alb_lat_ewe_rom_swt_prs_hun_ses_xho_est_krd_chh_geo_pol_mcd_rus_eng_heb_aeg_pan_fin_lda_tag_glc_ind_jpn_knd_kor_grk_slo_ven_por_mao_spa_amr_sun_mnd_scr_dyu_nor_sod_urd_arw_cze_svk_qcu_ben_mol_ctl_igb_sid_fre_anl_bos_bat_ger_tsw_ita_cic_jav_tha_amh_tml_bem_fbf_azi_afr_hin_aze_bam_vie_gam_dgb_tsn_swa	0.0340066842316373	0.0800336461698204	0.936382467848314
388	chh_guj_swt_ctl_tig_sid_gam_por_azi_aze_ven_ind_xho_slo_ita_bsq_arw_sod_igb_cnt_swe_glc_bem_alb_zul_grk_hun_yor_fbf_fin_dut_aeg_geo_scr_nor_mcd_pan_anl_heb_hin_est_swa_mao_pol_bat_jpn_knd_kor_eng_rus_dyu_ukr_sun_afr_wly_jav_mnd_krd_moo_cze_amh_fre_prs_lat_mol_qcu_spa_ger_bul_tsn_owc_urd_mlt_bos_tag_rom_ses_ben_akn_mly_tha_amr_tml_lda_cic_uzb_lit_svk_tur_tsw_vie_hau_dgb_ewe_bam	-0.860534801459429	-2.08226305054155	0.0400645812126188
389	gam_mol_dyu_lit_owc_mlt_anl_pan_tur_azi_moo_mao_yor_dut_ukr_bsq_spa_amh_ses_cnt_hin_scr_akn_swe_bem_prs_fin_fbf_ewe_est_nor_wly_geo_alb_glc_urd_ben_heb_sod_krd_hun_dgb_tag_cze_ind_jpn_knd_kor_arw_rom_tsn_fre_bat_mcd_hau_mly_mnd_rus_tsw_ita_aeg_pol_svk_lat_grk_qcu_ger_eng_bos_cic_tig_bul_sid_guj_jav_afr_xho_slo_lda_sun_tha_chh_tml_swt_ven_aze_ctl_por_uzb_igb_vie_amr_swa_zul_bam	-0.617064527615263	-1.47728986701349	0.142976464294303
390	mlt_guj_bem_rus_owc_amr_chh_prs_aze_tur_ses_mao_dyu_svk_krd_bsq_slo_tig_ven_mnd_swe_scr_moo_ita_yor_bul_est_fbf_tsn_hun_hin_wly_geo_pol_lat_lit_por_heb_sid_ben_fin_xho_tag_mol_mly_jpn_tml_kor_grk_arw_cic_bos_bat_fre_sod_ind_cnt_ctl_dgb_glc_anl_rom_dut_eng_cze_qcu_mcd_urd_afr_akn_gam_spa_hau_nor_jav_ukr_zul_ger_igb_sun_tha_aeg_knd_swt_ewe_uzb_pan_alb_azi_swa_vie_amh_tsw_bam_lda	-0.678235619911324	-1.62722565852409	0.107072749443431
391	hau_ben_cic_alb_gam_chh_tig_spa_tur_uzb_dgb_mao_ses_glc_ita_bsq_swe_sod_zul_cnt_slo_rom_dyu_lat_ewe_bos_est_swa_swt_fin_hin_amr_geo_ukr_lit_fre_arw_anl_mlt_scr_hun_lda_ind_por_jav_jpn_knd_kor_krd_dut_fbf_svk_bat_bul_amh_mly_mnd_urd_bam_prs_owc_afr_cze_nor_mcd_qcu_grk_pol_mol_tsn_aeg_eng_heb_ger_tag_pan_yor_ctl_moo_sun_tha_sid_tml_bem_ven_azi_rus_guj_aze_tsw_vie_wly_xho_igb_akn	-0.0539282708818406	-0.127221651686978	0.89903964337791
392	amh_alb_akn_mcd_amr_gam_hau_ita_azi_aze_xho_tag_bem_eng_dut_bsq_slo_owc_lda_cnt_spa_grk_igb_mol_swa_pan_est_swt_ewe_fin_por_sod_geo_ger_guj_ukr_scr_wly_heb_afr_hun_zul_sun_hin_mao_jpn_tml_kor_cze_ctl_dgb_pol_bat_arw_sid_jav_mnd_swe_fbf_fre_aeg_svk_lat_urd_bos_qcu_krd_glc_lit_moo_tig_rom_anl_rus_mly_ben_ven_bul_dyu_ind_tha_mlt_knd_yor_tsn_uzb_prs_nor_tur_ses_vie_chh_cic_tsw_bam	0.616929015314529	1.45861931380659	0.148039060871894
393	amh_lat_ses_lit_amr_hau_sid_mcd_tur_azi_bem_sun_swa_nor_urd_bsq_fre_anl_swt_mnd_dut_ben_bam_prs_igb_rom_est_xho_tsn_fin_krd_gam_geo_por_pan_spa_eng_wly_mlt_bul_hun_ven_mly_cze_jav_jpn_tml_kor_glc_ita_tsw_alb_bat_rus_aeg_ind_cnt_svk_akn_ger_tig_pol_ctl_guj_slo_qcu_swe_ukr_mol_cic_heb_afr_chh_arw_mao_scr_lda_hin_moo_tag_tha_owc_knd_dyu_zul_uzb_bos_grk_aze_ewe_vie_sod_yor_fbf_dgb	-0.285623317179497	-0.675529800043538	0.501015491889882
394	sod_ctl_yor_spa_anl_tig_chh_glc_tur_uzb_xho_tag_fbf_urd_guj_bsq_pol_wly_igb_mnd_scr_lat_lda_eng_ewe_ben_est_swt_cic_hun_prs_gam_geo_rom_pan_bul_afr_amh_amr_nor_fin_moo_ind_slo_bat_jpn_knd_kor_hin_arw_tsn_lit_jav_por_sid_mao_cnt_alb_akn_cze_owc_bos_ger_rus_krd_qcu_fre_ukr_ita_dyu_mlt_grk_hau_mcd_sun_swe_swa_svk_dgb_mly_tha_heb_tml_ses_ven_azi_mol_dut_aze_bem_vie_aeg_tsw_zul_bam	-0.0562773103592436	-0.132546171947809	0.894838666325827
395	hau_fre_bam_pan_amh_sod_wly_por_tur_azi_dyu_tag_swt_alb_cze_bsq_ita_gam_dgb_cnt_bos_ben_ewe_urd_akn_ukr_est_fbf_zul_hun_ctl_heb_geo_rus_dut_hin_ger_sid_tig_eng_fin_yor_jav_prs_mao_jpn_knd_kor_afr_lit_swa_nor_sun_spa_anl_ind_mnd_rom_cic_bul_amr_guj_glc_mcd_grk_qcu_scr_mol_lat_moo_owc_swe_aeg_arw_mly_pol_bem_svk_tsn_bat_tha_chh_tml_igb_ven_uzb_slo_krd_aze_lda_vie_mlt_ses_xho_tsw	0.673435989516076	1.59713009455334	0.113629174881707
396	hau_glc_swt_bos_wly_gam_anl_fre_aze_tur_fbf_tag_ses_urd_por_bsq_swe_sid_tsw_cnt_nor_alb_igb_pol_yor_eng_hun_moo_bem_fin_ita_aeg_geo_scr_dut_lit_slo_amr_mlt_spa_est_bam_sun_prs_mao_jpn_tml_kor_mol_ctl_dyu_svk_jav_rus_tig_bat_mnd_lat_xho_ben_sod_ukr_ger_cze_rom_qcu_arw_guj_grk_ewe_chh_pan_amh_hin_ind_afr_zul_bul_lda_mly_tha_heb_knd_swa_cic_uzb_mcd_krd_azi_ven_vie_owc_akn_tsn_dgb	-0.927044654173963	-2.25253877638645	0.0266401353398337
397	hau_scr_ses_prs_gam_amh_chh_rus_aze_uzb_lda_sun_swt_pan_nor_bsq_dut_heb_akn_mnd_glc_pol_tsw_bos_igb_ger_hun_cic_bam_est_ben_amr_geo_cze_eng_ukr_afr_aeg_owc_bul_fin_xho_mao_mol_ind_jpn_knd_kor_lat_rom_dgb_mcd_bat_ita_sod_tag_cnt_urd_fbf_lit_sid_grk_por_slo_guj_qcu_arw_alb_swe_swa_tig_hin_mlt_fre_jav_ctl_ven_spa_tsn_mly_tha_wly_tml_dyu_yor_azi_krd_svk_tur_moo_vie_anl_ewe_bem_zul	-1.0656483536387	-2.61100958510808	0.0105238052927794
398	wly_fre_tsw_hin_gam_sod_tig_grk_aze_azi_yor_jav_ses_pol_lat_bsq_bos_aeg_akn_mnd_urd_mol_ven_ita_xho_ger_hun_ewe_moo_fin_dut_owc_geo_nor_scr_slo_pan_heb_amr_eng_est_swa_tag_rom_mly_jpn_tml_kor_por_krd_tsn_ben_bat_afr_chh_ind_cnt_rus_bam_spa_hau_alb_arw_cze_guj_qcu_glc_svk_ctl_bem_sid_mcd_anl_bul_sun_ukr_lda_lit_dyu_mao_tha_mlt_knd_zul_dgb_tur_swe_prs_uzb_swt_vie_amh_fbf_cic_igb	-0.677184887893775	-1.62438506944743	0.107678268825585
399	tig_krd_swt_hin_amr_hau_aeg_ger_tur_uzb_xho_mly_yor_guj_mol_bsq_ita_owc_tsw_cnt_eng_por_cic_ukr_tsn_lit_fin_zul_igb_est_grk_sid_geo_bos_cze_ben_pan_chh_wly_scr_hun_bem_tag_nor_mao_jpn_knd_kor_slo_spa_ven_bul_bat_mcd_anl_jav_mnd_swe_swa_alb_heb_arw_rus_pol_prs_qcu_ctl_dut_urd_moo_gam_glc_mlt_fre_sun_svk_lda_lat_akn_ind_tha_sod_tml_ewe_fbf_azi_rom_afr_aze_ses_vie_amh_dyu_dgb_bam	0.559725483000906	1.32201580254301	0.189405372687607
400	hau_lit_swa_lat_amh_owc_aeg_slo_aze_azi_xho_ind_swt_alb_guj_bsq_pan_wly_bam_mnd_mol_grk_ven_svk_akn_bul_est_fbf_dyu_fin_krd_tig_geo_hin_swe_scr_ita_anl_gam_rom_hun_yor_tag_afr_mly_jpn_tml_kor_bos_eng_bem_arw_jav_spa_chh_bat_cnt_dut_ses_ctl_heb_mcd_nor_ukr_rus_qcu_ger_glc_cze_zul_sid_ben_mlt_urd_mao_por_moo_prs_igb_sun_tha_amr_knd_cic_ewe_uzb_pol_fre_tur_lda_vie_sod_tsw_tsn_dgb	-0.44716798966158	-1.06200587101214	0.290983075440601
401	owc_ctl_lda_fre_sid_heb_hau_bos_tur_uzb_ven_bat_moo_arw_ukr_bsq_cze_wly_ses_mnd_dut_bul_yor_pol_cic_glc_est_bam_swa_fin_ita_amh_geo_guj_swe_scr_rus_amr_sod_grk_hun_swt_mly_mcd_tag_jpn_tml_kor_afr_por_ewe_ben_jav_pan_chh_mao_cnt_svk_igb_lat_aeg_prs_rom_krd_alb_qcu_lit_ger_urd_akn_tig_hin_anl_spa_sun_eng_dyu_slo_tsw_ind_tha_mlt_knd_bem_dgb_aze_nor_mol_azi_zul_vie_gam_fbf_tsn_xho	0.235194363680404	0.553552864789622	0.581213307942885
402	aeg_guj_fbf_ger_sid_hau_mlt_ben_uzb_aze_lda_mly_dyu_cze_prs_bsq_urd_owc_akn_mnd_slo_rus_ewe_bos_tsw_mol_hun_igb_dgb_est_spa_chh_geo_swe_glc_alb_bul_tig_anl_mcd_fin_bem_tag_rom_mao_jpn_tml_kor_pol_por_ven_eng_ind_krd_amh_jav_cnt_lat_xho_nor_gam_pan_scr_arw_hin_qcu_fre_lit_dut_zul_wly_svk_sod_ctl_sun_grk_swt_ita_moo_bat_tha_heb_knd_ses_cic_azi_afr_ukr_tur_bam_vie_amr_tsn_yor_swa	-1.23568643730707	-3.07500480064289	0.0027635555099835
403	sod_glc_ven_prs_owc_heb_amh_arw_uzb_azi_cic_bat_tsw_alb_swe_bsq_por_anl_tsn_mnd_ger_rus_akn_pol_moo_hin_fin_zul_xho_est_afr_wly_geo_svk_slo_krd_guj_tig_gam_bul_hun_lda_sun_eng_jav_jpn_tml_kor_lat_lit_bam_dut_mly_ita_amr_tag_cnt_pan_fbf_scr_mlt_urd_rom_nor_spa_qcu_fre_mol_ctl_dgb_chh_mcd_aeg_ukr_mao_grk_ses_bos_yor_ind_tha_hau_knd_bem_dyu_tur_cze_ben_aze_ewe_vie_sid_igb_swa_swt	0.142486913511112	0.3349417063346	0.738423348957889
404	chh_ita_dgb_lat_amr_sod_wly_scr_aze_azi_akn_mly_tsw_cze_ger_bsq_fre_gam_zul_cnt_swe_alb_bam_lit_igb_ctl_fin_dyu_moo_est_krd_amh_geo_pol_urd_ukr_bul_heb_sid_mcd_hun_yor_sun_arw_bat_jpn_knd_kor_rom_afr_xho_bos_mao_prs_mlt_ind_mnd_ben_tsn_dut_anl_grk_hin_spa_eng_qcu_por_guj_mol_lda_aeg_slo_hau_glc_jav_svk_ses_nor_cic_tag_tha_tig_tml_fbf_bem_uzb_rus_pan_tur_ven_vie_owc_swa_ewe_swt	0.938664106948813	2.23926341875627	0.0275226593792891
405	wly_prs_fbf_cze_heb_owc_mlt_fre_aze_azi_ses_mly_dgb_por_swe_bsq_lat_sid_xho_cnt_svk_ger_igb_hin_dyu_krd_est_tsn_bem_fin_rus_amh_geo_mol_slo_guj_pol_hau_sod_ctl_hun_swt_mao_urd_jav_jpn_knd_kor_arw_spa_tsw_alb_bat_rom_amr_ind_mnd_bos_yor_nor_chh_afr_grk_glc_scr_qcu_lit_ben_ita_ven_gam_eng_anl_bul_tag_pan_akn_ukr_cic_sun_tha_aeg_tml_zul_bam_uzb_dut_mcd_tur_swa_vie_tig_moo_lda_ewe	-0.00880974154743805	-0.0207338951842863	0.983502350446661
406	gam_hin_fbf_spa_amh_anl_owc_lit_tur_aze_xho_mly_swt_alb_slo_bsq_guj_sid_zul_cnt_bos_eng_cic_rus_swa_cze_hun_igb_dgb_fin_bul_sod_geo_afr_grk_scr_mol_wly_hau_glc_est_dyu_sun_ben_bat_jpn_tml_kor_krd_rom_moo_nor_mao_por_chh_jav_mnd_svk_yor_prs_mlt_ukr_mcd_arw_ger_qcu_pol_fre_ctl_bem_tig_swe_aeg_ita_ind_dut_ses_lat_ewe_tag_tha_heb_knd_tsw_bam_azi_urd_pan_uzb_ven_vie_amr_lda_tsn_akn	-0.0358269554622848	-0.0843911393544806	0.932926850876979
407	gam_mol_tsw_swe_amr_amh_sid_arw_aze_uzb_moo_tag_zul_guj_hin_bsq_mcd_sod_bem_cnt_ita_scr_akn_bul_ven_spa_hun_igb_ewe_fin_lit_tig_geo_fre_bos_glc_rom_heb_hau_ger_est_bam_sun_ctl_bat_jpn_tml_kor_ukr_por_dyu_krd_jav_pan_anl_mly_mnd_afr_cic_dut_mlt_ben_urd_lat_slo_qcu_pol_eng_prs_tsn_wly_svk_aeg_nor_ind_rus_swt_grk_xho_mao_tha_owc_knd_swa_dgb_azi_cze_alb_tur_yor_vie_chh_lda_fbf_ses	0.825957533891468	1.96631607345987	0.052243761816284
408	gam_afr_ewe_guj_tig_owc_amh_ben_uzb_azi_ses_jav_akn_eng_ita_bsq_lat_wly_dyu_cnt_pan_arw_tsn_krd_swt_slo_est_yor_cic_hun_rus_chh_geo_lit_ctl_scr_mcd_mlt_anl_swe_fin_dgb_bat_alb_tag_jpn_tml_kor_grk_cze_lda_hin_mao_fre_heb_ind_mnd_mol_xho_spa_hau_bos_ukr_svk_ger_qcu_glc_dut_pol_bem_amr_por_sid_urd_sun_bul_igb_rom_tsw_mly_tha_sod_knd_fbf_moo_tur_prs_nor_aze_ven_vie_aeg_bam_zul_swa	0.174199417120023	0.410313323505934	0.682519859417525
409	anl_krd_moo_scr_tig_mlt_sod_mcd_aze_uzb_bem_sun_cic_pan_guj_bsq_swe_hau_swa_mnd_glc_grk_tsn_prs_swt_bul_fin_ses_dyu_hun_alb_heb_geo_rom_slo_ctl_ben_chh_aeg_rus_est_dgb_bat_hin_mao_jpn_knd_kor_mol_urd_yor_dut_jav_afr_amh_mly_cnt_ukr_zul_bos_gam_por_arw_pol_ita_qcu_nor_lit_cze_ven_owc_svk_sid_eng_ind_spa_fbf_ger_igb_tag_tha_amr_tml_tsw_akn_tur_fre_lat_azi_ewe_vie_wly_lda_bam_xho	-1.36936109858593	-3.42028775350567	0.000930737639257493
410	tig_bos_ven_eng_owc_aeg_anl_arw_aze_azi_bam_ind_tsn_grk_slo_bsq_mol_heb_bem_cnt_urd_guj_dyu_afr_yor_pol_est_zul_ewe_hun_prs_mlt_geo_ben_bul_ita_pan_amr_amh_cze_fin_tsw_bat_glc_jav_jpn_knd_kor_dut_por_cic_lat_sun_swe_chh_mly_mnd_mcd_igb_ger_gam_alb_hin_rom_krd_qcu_fre_ukr_spa_moo_hau_scr_sod_svk_mao_ctl_swa_lit_swt_tag_tha_wly_tml_fbf_lda_uzb_nor_rus_tur_xho_vie_sid_ses_dgb_akn	-1.23662276674418	-3.0640640455227	0.0028568901679495
411	gam_ger_bam_scr_amh_chh_owc_alb_azi_tur_dyu_mly_yor_krd_ukr_bsq_bul_heb_xho_cnt_mcd_svk_akn_dut_moo_eng_hun_fbf_tsw_fin_lit_wly_geo_mol_urd_ben_rus_amr_hau_bos_est_ven_bat_guj_sun_jpn_knd_kor_pol_prs_ewe_lat_ind_glc_sid_tag_mnd_spa_ses_ita_sod_ctl_nor_slo_cze_qcu_rom_afr_pan_swt_anl_fre_aeg_arw_jav_por_bem_hin_igb_mao_tha_tig_tml_lda_tsn_aze_grk_swe_uzb_dgb_vie_mlt_swa_zul_cic	0.0527101754543979	0.124133287654763	0.901477648152554
412	hau_ukr_swt_lit_owc_amh_sod_dut_uzb_azi_bem_sun_akn_fre_rus_bsq_mcd_mlt_igb_cnt_pol_alb_moo_ctl_swa_swe_hun_fbf_xho_est_arw_wly_geo_guj_rom_cze_lat_gam_heb_por_fin_cic_jav_scr_tag_jpn_knd_kor_krd_grk_ven_hin_ind_prs_aeg_mly_mnd_pan_tsn_glc_amr_bos_svk_nor_ita_qcu_spa_ger_afr_ewe_anl_eng_tig_mol_bat_slo_ses_urd_lda_mao_tha_sid_tml_dgb_yor_tur_ben_bul_aze_tsw_vie_chh_bam_zul_dyu	0.0433200999384367	0.101963534311581	0.919005142689993
413	tig_rom_bam_ben_hau_owc_anl_bul_aze_uzb_ses_mly_xho_nor_prs_bsq_afr_heb_tsn_mnd_lat_ger_akn_glc_zul_ctl_est_ewe_tsw_hun_cze_chh_geo_rus_alb_swe_hin_sid_sod_ita_fin_igb_bat_krd_jav_jpn_knd_kor_mol_eng_ven_por_mao_dut_amh_ind_cnt_bos_dgb_spa_mlt_guj_urd_arw_grk_qcu_pol_ukr_pan_fbf_amr_lit_wly_mcd_sun_scr_yor_slo_dyu_tag_tha_aeg_tml_moo_cic_tur_fre_svk_azi_lda_vie_gam_swa_swt_bem	-0.241578694552636	-0.57126761268403	0.569196249580116
414	chh_lit_yor_prs_amh_sod_amr_guj_azi_tur_xho_mly_bam_cze_pan_bsq_grk_hau_ses_cnt_eng_ger_dgb_mcd_zul_pol_fin_swa_swt_est_por_sid_geo_mol_arw_ben_nor_aeg_wly_afr_hun_cic_mao_ukr_jav_jpn_knd_kor_bul_bos_ven_hin_bat_spa_gam_sun_mnd_urd_lda_swe_tig_alb_lat_svk_ita_qcu_rus_slo_fre_fbf_heb_ctl_mlt_glc_ind_scr_tsw_krd_igb_tag_tha_owc_tml_dyu_ewe_uzb_dut_rom_aze_moo_vie_anl_bem_tsn_akn	-0.165988326582712	-0.392129010436974	0.695860084004521
415	tig_nor_tsw_slo_hau_chh_mlt_hin_azi_tur_ewe_ind_yor_dut_prs_bsq_svk_aeg_swa_mnd_spa_pan_swt_fre_zul_ben_hun_igb_ses_est_lit_owc_geo_scr_rus_rom_bos_wly_amr_bul_fin_dgb_tag_mol_jav_jpn_tml_kor_afr_urd_dyu_pol_bat_cze_sid_sun_cnt_lat_moo_grk_sod_por_arw_alb_guj_qcu_krd_glc_ukr_bam_amh_ger_anl_ita_mao_mcd_akn_swe_lda_mly_tha_heb_knd_xho_cic_aze_eng_ctl_uzb_bem_vie_gam_ven_tsn_fbf	-0.420487969239146	-0.996688271884448	0.321502081018268
416	tig_ger_igb_nor_gam_owc_chh_ctl_tur_aze_tsw_mao_ewe_rom_krd_bsq_arw_amr_dgb_cnt_mol_afr_zul_rus_cic_slo_hun_moo_swa_est_guj_hau_geo_mcd_glc_cze_urd_anl_aeg_pol_fin_xho_tag_bul_mly_jpn_knd_kor_fre_pan_ven_ukr_bat_spa_amh_ind_mnd_lit_lda_swe_heb_svk_alb_ita_ben_qcu_por_dut_bos_dyu_wly_scr_sid_prs_jav_lat_akn_hin_yor_sun_tha_sod_tml_ses_fbf_uzb_eng_grk_azi_bem_vie_mlt_swt_bam_tsn	-0.716901934694017	-1.72322180376059	0.0881717759227443
417	anl_bul_bam_grk_mlt_gam_aeg_swe_uzb_aze_dgb_tag_ses_lat_prs_bsq_bos_tig_tsw_mnd_fre_svk_bem_krd_zul_ben_fin_cic_akn_est_glc_sid_geo_spa_pol_ita_alb_heb_sod_mcd_hun_swa_sun_lit_mao_jpn_knd_kor_arw_slo_lda_rom_mly_guj_amh_bat_cnt_mol_ven_rus_chh_urd_nor_pan_cze_qcu_ukr_scr_ctl_xho_wly_afr_owc_dut_jav_por_swt_hin_moo_ind_tha_hau_tml_yor_igb_azi_ger_eng_tur_tsn_vie_amr_ewe_dyu_fbf	-0.493843661846011	-1.17624413221747	0.242499445221882
418	amr_svk_igb_alb_chh_wly_amh_rom_tur_uzb_ewe_mly_tsw_mol_bul_bsq_dut_gam_dgb_cnt_guj_lat_swa_ben_tsn_hin_hun_moo_zul_fin_slo_hau_geo_cze_eng_urd_glc_aeg_anl_prs_est_lda_bat_ita_tag_jpn_knd_kor_lit_grk_bem_arw_mao_swe_sod_jav_mnd_krd_dyu_pan_mlt_scr_ctl_mcd_ger_qcu_fre_afr_pol_swt_tig_rus_sid_por_ind_bos_fbf_nor_akn_sun_tha_owc_tml_ses_xho_azi_spa_ukr_aze_cic_vie_heb_ven_yor_bam	-0.586839564717954	-1.40239463939557	0.164126710700378
419	owc_pol_ses_mcd_gam_sid_anl_ger_azi_tur_dgb_ind_xho_cze_ukr_bsq_swe_aeg_lda_cnt_scr_ben_cic_svk_tsw_prs_fin_yor_igb_est_ita_mlt_geo_pan_afr_guj_urd_heb_wly_eng_hun_tsn_mao_rom_bat_jpn_tml_kor_hin_bos_fbf_bul_sun_lat_amh_jav_mnd_grk_swa_por_chh_lit_ctl_glc_dut_qcu_nor_rus_arw_zul_sod_slo_tig_fre_tag_alb_ewe_mol_moo_mly_tha_amr_knd_swt_ven_aze_krd_spa_uzb_bem_vie_hau_bam_dyu_akn	-0.86864728258256	-2.09566892135907	0.0388283554201366
420	sid_ctl_ven_fre_aeg_mlt_chh_eng_azi_uzb_zul_mly_cic_pol_afr_bsq_rom_amr_ewe_cnt_spa_scr_dyu_bos_igb_bul_hun_swt_fbf_est_svk_sod_geo_lat_pan_prs_cze_wly_anl_mol_fin_bem_ind_nor_bat_jpn_tml_kor_dut_ita_swa_slo_mao_krd_owc_tag_mnd_glc_moo_swe_hau_rus_ger_arw_hin_qcu_ukr_grk_guj_ses_heb_ben_gam_alb_jav_mcd_yor_por_tsw_sun_tha_amh_knd_akn_tsn_aze_lit_urd_tur_bam_vie_tig_xho_dgb_lda	0.0625417906549779	0.147200943701765	0.883292064100022
421	heb_bul_dgb_krd_tig_mlt_aeg_ctl_tur_uzb_akn_mao_moo_slo_eng_bsq_dut_wly_tsw_cnt_grk_prs_bem_pol_tsn_fre_est_lda_zul_hun_cze_sod_geo_urd_alb_bos_spa_amh_sid_arw_fin_ven_sun_ukr_bat_jpn_knd_kor_ita_hin_yor_lat_ind_mol_chh_mly_mnd_svk_dyu_guj_amr_glc_lit_por_swe_qcu_scr_ben_ger_swa_gam_rus_anl_pan_jav_afr_cic_nor_ses_tag_tha_owc_tml_bam_fbf_azi_mcd_rom_aze_xho_vie_hau_igb_ewe_swt	-0.602055899874034	-1.43833485633122	0.153695842077497
422	heb_rom_igb_por_gam_hau_chh_swe_azi_uzb_ewe_jav_swt_prs_lat_bsq_urd_aeg_fbf_cnt_fre_hin_xho_arw_bem_afr_hun_akn_ven_est_ctl_tig_geo_ger_pol_alb_guj_sid_anl_eng_fin_zul_mao_cze_ind_jpn_tml_kor_bul_ukr_tsw_mol_tag_lit_owc_mly_mnd_mcd_tsn_scr_amh_rus_krd_ita_svk_qcu_nor_bos_spa_dgb_amr_ben_wly_glc_sun_slo_yor_pan_swa_bat_tha_mlt_knd_cic_ses_aze_dut_grk_tur_lda_vie_sod_moo_bam_dyu	-0.816322000309559	-1.96413080150555	0.052500649859154
423	owc_svk_swt_guj_mlt_wly_amh_mol_tur_azi_akn_sun_ven_spa_hin_bsq_pan_sod_yor_cnt_lat_rom_bam_ita_dyu_lit_est_fbf_lda_fin_nor_hau_geo_ctl_por_fre_ukr_anl_gam_bos_hun_ses_ind_mcd_tag_jpn_tml_kor_grk_prs_cic_swe_mao_ben_sid_mly_mnd_rus_dgb_scr_aeg_krd_arw_eng_slo_qcu_pol_glc_cze_swa_chh_dut_heb_afr_bat_bul_ewe_urd_bem_jav_tha_tig_knd_moo_zul_aze_ger_alb_uzb_tsn_vie_amr_xho_tsw_igb	-0.00099388497320922	-0.00234376901760449	0.99813496480058
424	wly_slo_dyu_urd_sod_mlt_tig_pan_uzb_aze_swt_tag_zul_dut_por_bsq_cze_amr_igb_mnd_guj_prs_bem_bul_ven_rus_hun_bam_swa_fin_ben_owc_geo_mcd_eng_swe_glc_hau_gam_fre_est_cic_sun_lat_bat_jpn_tml_kor_bos_alb_ewe_pol_mly_spa_chh_jav_cnt_ger_dgb_afr_anl_ita_ukr_svk_rom_qcu_scr_mol_hin_ses_heb_krd_sid_arw_mao_nor_yor_ctl_xho_ind_tha_amh_knd_tsw_akn_tur_lit_grk_azi_moo_vie_aeg_fbf_tsn_lda	0.136905941388056	0.322635933062779	0.747695198514217
425	hau_rom_tsw_por_anl_mlt_aeg_ger_uzb_azi_dyu_mao_swa_mcd_pan_bsq_dut_amr_zul_mnd_urd_grk_ven_mol_akn_glc_fin_ewe_moo_hun_lit_tig_geo_bos_rus_bul_eng_heb_gam_afr_est_lda_mly_nor_tag_jpn_tml_kor_prs_hin_ses_swe_jav_ben_wly_sun_cnt_slo_yor_cze_owc_svk_scr_ukr_lat_qcu_guj_ctl_ita_xho_sod_fre_sid_spa_ind_krd_dgb_alb_swt_bat_tha_amh_knd_fbf_cic_tur_arw_pol_aze_tsn_vie_chh_bem_igb_bam	-0.539738892642934	-1.28732266551931	0.201176430492824
426	amh_mol_ses_rus_amr_wly_tig_arw_uzb_aze_lda_tag_igb_pol_guj_bsq_pan_heb_tsw_mnd_ger_prs_moo_alb_dgb_ita_fin_swt_bem_hun_eng_chh_geo_rom_fre_mcd_lit_sod_mlt_spa_est_swa_mly_lat_mao_jpn_knd_kor_hin_cze_yor_krd_ind_urd_anl_sun_cnt_glc_tsn_scr_sid_slo_bul_swe_ukr_qcu_por_bos_afr_akn_owc_svk_hau_ben_jav_dut_bam_nor_dyu_bat_tha_aeg_tml_cic_fbf_azi_ctl_grk_tur_ewe_vie_gam_ven_zul_xho	-0.240439405943255	-0.568284384689934	0.571211501410824
427	heb_pan_cic_svk_mlt_sod_wly_eng_azi_aze_akn_ind_ewe_por_pol_bsq_hin_hau_swa_mnd_ctl_arw_tsw_bos_fbf_prs_hun_ven_zul_fin_rom_chh_geo_lit_nor_guj_urd_sid_owc_grk_est_igb_sun_alb_jav_jpn_knd_kor_rus_slo_tsn_ben_mao_krd_tig_bat_cnt_spa_swt_dut_anl_ger_lat_swe_mol_qcu_ukr_glc_afr_moo_amr_fre_gam_mcd_tag_ita_bam_cze_dgb_mly_tha_aeg_tml_xho_yor_tur_bul_scr_uzb_ses_vie_amh_lda_bem_dyu	-0.256002079809537	-0.604430218908461	0.547029435514282
428	hau_ben_ven_pan_sid_wly_anl_ctl_uzb_azi_xho_mly_dgb_arw_pol_bsq_dut_heb_igb_cnt_cze_slo_ses_hin_swt_guj_hun_ewe_fbf_fin_afr_tig_geo_lit_mol_swe_prs_sod_mlt_grk_est_dyu_tag_ukr_jav_jpn_knd_kor_rus_scr_zul_spa_bat_urd_owc_sun_mnd_krd_bem_fre_amh_eng_bos_rom_mcd_qcu_por_ita_bul_moo_chh_lat_amr_ger_ind_glc_tsn_svk_cic_mao_tha_gam_tml_yor_tsw_aze_alb_nor_tur_lda_vie_aeg_swa_bam_akn	-0.569386098025142	-1.35806846169639	0.177727631727021
429	amh_arw_ven_slo_chh_hau_amr_urd_azi_tur_swa_ind_bem_eng_por_bsq_ukr_sid_cic_cnt_fre_krd_dyu_pan_igb_mcd_est_dgb_xho_hun_bul_owc_geo_afr_prs_glc_scr_mlt_wly_lit_fin_lda_bat_spa_sun_jpn_tml_kor_swe_grk_moo_dut_mly_ben_gam_tag_mnd_cze_akn_pol_tig_hin_svk_ita_rus_qcu_nor_ctl_rom_ewe_sod_alb_aeg_lat_jav_mol_swt_bos_fbf_mao_tha_anl_knd_zul_ses_aze_ger_guj_uzb_tsw_vie_heb_tsn_bam_yor	-0.45708420252853	-1.08488829524998	0.280775479359829
430	amr_urd_tsw_eng_chh_amh_sod_ita_uzb_aze_yor_mao_ses_lit_mcd_bsq_krd_sid_bem_cnt_ger_ben_moo_hin_swa_pan_fin_dyu_bam_hun_prs_anl_geo_rom_bul_dut_rus_owc_aeg_ukr_est_zul_mly_ctl_ind_jpn_tml_kor_lat_guj_tsn_alb_bat_spa_tig_tag_mnd_scr_dgb_fre_hau_cze_pol_por_grk_qcu_nor_bos_glc_ven_gam_svk_wly_mol_jav_arw_ewe_afr_akn_sun_tha_mlt_knd_swt_fbf_azi_swe_slo_tur_cic_vie_heb_xho_igb_lda	-0.881512978687194	-2.13004377946974	0.0358079211703734
431	sid_arw_swt_nor_sod_tig_aeg_pan_aze_azi_moo_tag_xho_glc_slo_bsq_rom_anl_akn_cnt_svk_prs_zul_dut_dyu_spa_est_cic_yor_hun_fre_hau_geo_ben_lat_guj_pol_gam_chh_krd_fin_bam_mao_urd_mly_jpn_tml_kor_alb_bos_bem_mcd_bat_cze_mlt_ind_mnd_por_tsn_rus_amr_ctl_mol_afr_swe_qcu_hin_ger_eng_igb_wly_bul_owc_scr_sun_ita_ewe_lit_ses_jav_tha_amh_knd_dgb_lda_tur_grk_ukr_uzb_swa_vie_heb_fbf_tsw_ven	-0.0627336434028672	-0.147822344464979	0.882802996269512
432	amh_alb_igb_eng_chh_tig_gam_lat_azi_tur_zul_jav_dgb_arw_bos_bsq_ben_heb_xho_mnd_fre_cze_fbf_nor_tsn_mol_est_swa_ven_fin_pol_mlt_geo_bul_ctl_krd_hin_amr_anl_rom_hun_cic_sun_glc_mao_jpn_tml_kor_slo_svk_dyu_lit_bat_spa_hau_ind_cnt_ukr_ses_grk_aeg_afr_swe_urd_ger_qcu_ita_prs_dut_yor_owc_por_wly_mcd_tag_pan_lda_rus_swt_mly_tha_sid_knd_ewe_bam_uzb_guj_scr_aze_bem_vie_sod_moo_tsw_akn	-0.063054577683581	-0.148576786544632	0.88220928050969
433	amr_afr_cic_rus_sod_chh_hau_urd_uzb_tur_akn_bat_ewe_dut_spa_bsq_slo_sid_ven_mnd_arw_lit_swt_ukr_ses_grk_hun_bem_zul_fin_bul_mlt_geo_fre_prs_glc_lat_tig_aeg_pan_est_tsn_mly_eng_sun_jpn_knd_kor_cze_pol_lda_ben_mao_mcd_heb_tag_cnt_alb_xho_svk_gam_ger_hin_ctl_swe_qcu_nor_guj_ita_fbf_anl_krd_owc_rom_ind_mol_bam_bos_igb_jav_tha_wly_tml_yor_tsw_aze_por_scr_azi_moo_vie_amh_swa_dyu_dgb	-0.0590007601906134	-0.138941336084202	0.889796934640671
434	mlt_ben_dgb_urd_aeg_tig_sod_swe_aze_tur_swa_ind_lda_svk_krd_bsq_por_heb_tsn_cnt_afr_lit_bem_rus_cic_ukr_est_akn_zul_hun_grk_chh_geo_glc_pan_ita_mol_sid_amh_ger_fin_swt_mao_alb_sun_jpn_knd_kor_lat_spa_igb_dut_tag_eng_amr_jav_mnd_guj_bam_rom_anl_prs_nor_bos_slo_qcu_cze_arw_fre_xho_wly_ctl_owc_scr_bat_pol_tsw_mcd_yor_mly_tha_gam_tml_moo_dyu_uzb_hin_bul_azi_ses_vie_hau_ewe_fbf_ven	-0.0706399586818109	-0.166402598730297	0.868201375124564
435	wly_rom_igb_alb_chh_anl_gam_spa_tur_azi_zul_ind_dyu_pol_afr_bsq_cze_amr_swa_mnd_lat_guj_ses_fre_bem_svk_fin_ewe_yor_hun_lit_mlt_geo_glc_krd_ben_bos_heb_aeg_eng_est_lda_jav_nor_mao_jpn_tml_kor_pan_ctl_tsw_scr_sun_slo_tig_bat_cnt_grk_dgb_urd_owc_ukr_mcd_ita_mol_qcu_prs_dut_hin_bam_hau_por_amh_ger_mly_rus_xho_bul_swt_tag_tha_sid_knd_cic_tsn_aze_swe_arw_uzb_fbf_vie_sod_moo_akn_ven	-0.898857478350135	-2.17781289691144	0.0319497751252398
436	owc_por_ewe_spa_gam_hau_amh_mol_tur_aze_ven_jav_igb_pol_ukr_bsq_dut_anl_cic_mnd_svk_alb_moo_bos_lda_mcd_hun_bam_fbf_est_hin_chh_geo_ger_fre_rom_ctl_sod_amr_pan_fin_swa_mly_rus_ind_jpn_tml_kor_urd_prs_zul_slo_bat_guj_heb_tag_cnt_eng_dyu_scr_sid_cze_krd_arw_ita_qcu_glc_swe_bul_yor_aeg_nor_tig_afr_mao_grk_ses_ben_swt_sun_tha_mlt_knd_xho_tsn_uzb_lat_lit_azi_tsw_vie_wly_akn_bem_dgb	-0.534257071835459	-1.27320216707966	0.206119667182834
437	heb_lat_bam_glc_amr_wly_sod_hin_azi_aze_xho_sun_tsn_slo_ita_bsq_lit_hau_ewe_mnd_urd_svk_akn_spa_lda_prs_fin_dyu_swa_hun_bul_aeg_geo_guj_dut_nor_arw_amh_chh_cze_est_tsw_bat_grk_mao_jpn_knd_kor_rom_rus_ven_mcd_jav_mol_tig_tag_cnt_ger_bem_por_anl_ben_swe_fre_pol_qcu_eng_krd_scr_cic_sid_bos_gam_ukr_mly_ctl_yor_pan_igb_ind_tha_mlt_tml_fbf_zul_uzb_afr_alb_tur_dgb_vie_owc_swt_moo_ses	-0.335296057638701	-0.794100368965989	0.429158647956627
438	chh_bul_ses_fre_wly_sid_sod_urd_uzb_azi_akn_tag_swt_lat_ctl_bsq_mcd_mlt_yor_cnt_eng_rom_tsw_dut_bam_swe_hun_zul_tsn_fin_bos_hau_geo_arw_slo_lit_cze_aeg_amr_mol_est_igb_jav_prs_ind_jpn_knd_kor_rus_svk_xho_glc_sun_scr_anl_mly_mnd_pol_cic_ger_tig_guj_ukr_alb_ben_qcu_nor_por_afr_bem_owc_ita_heb_hin_bat_krd_swa_grk_ewe_mao_tha_amh_tml_lda_ven_aze_pan_spa_tur_fbf_vie_gam_dyu_moo_dgb	-0.268727521745857	-0.635309193001372	0.526786884883623
439	gam_afr_cic_urd_wly_heb_tig_ita_tur_aze_ven_bat_lda_lit_spa_bsq_ben_sod_moo_cnt_glc_mcd_fbf_pol_tsn_guj_fin_xho_tsw_hun_scr_sid_geo_ger_pan_fre_bul_mlt_amh_por_est_ewe_tag_rus_sun_jpn_knd_kor_svk_alb_bam_slo_mao_arw_aeg_ind_mnd_rom_swt_grk_anl_swe_dut_bos_prs_qcu_krd_ukr_nor_dyu_chh_mol_amr_lat_jav_ctl_zul_eng_bem_mly_tha_owc_tml_igb_akn_azi_cze_hin_uzb_dgb_vie_hau_swa_yor_ses	0.108474184087169	0.255297891812123	0.799056785737844
440	sod_mcd_fbf_slo_wly_chh_mlt_alb_uzb_aze_igb_tag_yor_ger_spa_bsq_lit_aeg_tsw_cnt_svk_cze_ewe_eng_akn_urd_hun_dgb_swa_fin_arw_heb_geo_lat_nor_guj_por_gam_anl_pan_est_bem_bat_bos_sun_jpn_tml_kor_krd_pol_dyu_glc_mao_fre_amh_mly_mnd_afr_xho_swe_tig_ctl_grk_scr_ita_qcu_hin_rus_bul_tsn_hau_dut_amr_ukr_jav_ben_ven_mol_swt_ind_tha_owc_knd_ses_moo_azi_rom_prs_tur_bam_vie_sid_cic_lda_zul	-0.503225350904379	-1.19700048054072	0.234348717994491
441	chh_pan_xho_bul_wly_anl_sid_pol_tur_azi_moo_sun_zul_lat_ben_bsq_rus_heb_dgb_cnt_fre_swe_bem_alb_ven_guj_hun_akn_tsn_fin_dut_gam_geo_ukr_prs_ger_ita_aeg_amh_lit_est_cic_ind_ctl_mao_jpn_knd_kor_eng_spa_ewe_krd_tag_slo_hau_mly_mnd_urd_swa_por_owc_svk_afr_glc_mcd_qcu_hin_arw_nor_tsw_amr_mol_mlt_bos_jav_grk_lda_cze_dyu_bat_tha_tig_tml_igb_swt_uzb_rom_scr_aze_yor_vie_sod_bam_ses_fbf	-0.072361995590259	-0.170469252072058	0.865011427291883
442	amr_rom_swa_mcd_sid_amh_gam_lat_azi_aze_moo_mly_akn_ben_por_bsq_rus_hau_fbf_cnt_mol_nor_bem_prs_yor_hin_est_dyu_ewe_hun_ctl_anl_geo_glc_cze_grk_guj_tig_owc_urd_fin_tsn_tag_fre_sun_jpn_tml_kor_spa_eng_cic_bos_bat_lit_heb_mao_mnd_ukr_bam_krd_mlt_arw_ita_pan_svk_qcu_pol_dut_afr_swt_sod_swe_aeg_ger_jav_slo_dgb_scr_tsw_ind_tha_wly_knd_zul_lda_uzb_bul_alb_tur_ven_vie_chh_xho_ses_igb	0.215404715073202	0.506634671206742	0.613610249194177
443	mlt_ukr_cic_mcd_owc_hau_anl_ger_uzb_aze_fbf_bat_akn_hin_bos_bsq_guj_gam_yor_cnt_pan_grk_dyu_prs_dgb_glc_hun_swt_moo_est_fre_sid_geo_afr_krd_urd_lit_heb_tig_ctl_fin_tsn_ind_nor_tag_jpn_tml_kor_lat_por_igb_svk_mly_rom_amh_jav_mnd_eng_swa_ita_aeg_rus_pol_mol_scr_qcu_spa_cze_ben_ven_sod_arw_wly_alb_sun_swe_ewe_dut_lda_mao_tha_amr_knd_ses_tsw_tur_bul_slo_azi_bem_vie_chh_zul_bam_xho	-0.558399753217778	-1.33103649261163	0.186430931396932
444	amh_eng_fbf_mol_tig_sod_heb_mcd_aze_azi_tsn_ind_swa_lit_glc_bsq_ger_mlt_ven_mnd_spa_swe_tsw_cze_dyu_alb_fin_bam_zul_hun_arw_gam_geo_dut_rus_grk_rom_anl_hau_svk_est_bem_tag_fre_bat_jpn_knd_kor_scr_lat_xho_ben_mly_prs_wly_jav_cnt_afr_lda_guj_chh_ukr_pan_ita_pol_qcu_por_slo_nor_dgb_amr_urd_sid_bul_sun_krd_igb_bos_yor_mao_tha_aeg_tml_moo_ses_tur_hin_ctl_uzb_swt_vie_owc_cic_ewe_akn	-0.732038022581179	-1.75720120022347	0.0821744678885279
445	gam_arw_ven_ukr_sod_hau_tig_glc_azi_uzb_swt_mao_moo_nor_svk_bsq_ctl_wly_xho_cnt_grk_pan_fbf_rus_bem_pol_hun_ewe_lda_fin_lit_amr_geo_guj_slo_ben_spa_anl_amh_bul_est_bam_ind_swe_bat_jpn_tml_kor_mcd_lat_tsw_eng_jav_scr_sid_tag_mnd_fre_dgb_ita_owc_rom_alb_krd_hin_qcu_prs_ger_afr_dyu_mlt_cze_heb_urd_sun_dut_yor_mol_swa_mly_tha_chh_knd_akn_igb_tur_bos_por_aze_ses_vie_aeg_tsn_cic_zul	-0.498636448649046	-1.18845625526256	0.237679716191628
446	owc_mol_bam_mcd_tig_heb_amh_scr_aze_tur_ses_mly_ewe_spa_eng_bsq_rom_gam_ven_mnd_alb_grk_tsn_svk_cic_lat_fin_fbf_akn_est_ukr_amr_geo_hin_bos_nor_prs_aeg_sod_swe_hun_moo_jav_urd_bat_jpn_tml_kor_pan_fre_igb_arw_sun_guj_sid_ind_cnt_ben_lda_cze_hau_ger_ita_rus_glc_qcu_por_afr_ctl_bem_chh_slo_mlt_pol_tag_dut_swa_lit_zul_mao_tha_wly_knd_tsw_swt_uzb_bul_krd_azi_dyu_vie_anl_yor_xho_dgb	-0.277280821360225	-0.656432322365329	0.513166976121876
447	amr_grk_ven_ger_hau_wly_heb_guj_aze_tur_bam_bat_yor_spa_mol_bsq_ukr_chh_moo_mnd_rom_hin_dgb_slo_cic_krd_fin_zul_bem_hun_ctl_sod_geo_bos_fre_lat_scr_amh_sid_lit_est_akn_mly_afr_jav_jpn_tml_kor_rus_eng_swa_glc_mao_ita_gam_ind_cnt_urd_swt_alb_mlt_por_pol_dut_pan_qcu_nor_swe_cze_ses_tig_bul_owc_svk_tag_prs_tsw_arw_ewe_sun_tha_anl_knd_lda_igb_uzb_mcd_ben_azi_xho_vie_aeg_fbf_tsn_dyu	-0.910263863453267	-2.20597817678192	0.0298489456584954
448	sod_ben_bem_krd_hau_tig_owc_lit_tur_aze_moo_bat_tsw_cze_nor_bsq_mcd_chh_fbf_cnt_ukr_mol_yor_pan_bam_rom_hun_ses_akn_est_lat_mlt_geo_pol_eng_guj_urd_aeg_heb_bul_fin_ewe_tag_rus_mly_jpn_tml_kor_scr_glc_xho_svk_jav_swe_anl_ind_mnd_por_swa_slo_amr_fre_ctl_prs_dut_qcu_afr_hin_alb_dyu_amh_ger_wly_bos_mao_ita_tsn_grk_cic_sun_tha_sid_knd_swt_ven_uzb_spa_arw_azi_lda_vie_gam_zul_igb_dgb	0.0916532313394729	0.216487691680924	0.829081786994141
449	sid_pol_dgb_svk_chh_tig_anl_mol_tur_aze_igb_bat_ses_glc_afr_bsq_por_amh_xho_mnd_spa_swe_ewe_lat_swa_ita_hun_tsn_yor_fin_dut_heb_geo_fre_bul_nor_cze_amr_wly_lit_est_ven_ind_krd_tag_jpn_tml_kor_scr_slo_cic_ukr_jav_urd_owc_mly_cnt_bos_tsw_ger_sod_ben_guj_grk_ctl_qcu_hin_prs_arw_lda_hau_eng_aeg_pan_sun_rom_bem_mcd_swt_mao_tha_mlt_knd_moo_dyu_uzb_rus_alb_azi_bam_vie_gam_fbf_akn_zul	-0.348170018092477	-0.82546238708918	0.411221586943353
450	hau_bul_tsw_mcd_chh_aeg_amh_lit_uzb_tur_bem_mao_bam_lat_rus_bsq_slo_tig_zul_mnd_ita_hin_akn_swe_tsn_prs_est_dyu_lda_fin_eng_sod_geo_alb_rom_urd_dut_sid_wly_scr_hun_fbf_mly_guj_jav_jpn_knd_kor_grk_nor_moo_ukr_sun_afr_gam_ind_cnt_arw_xho_krd_mlt_ben_ctl_glc_svk_qcu_cze_spa_pan_ewe_heb_bos_owc_mol_bat_por_swa_ger_igb_tag_tha_anl_tml_dgb_ven_azi_fre_pol_aze_swt_vie_amr_ses_yor_cic	-0.981122129034024	-2.38883278736795	0.0189216211134845
451	sod_lit_moo_guj_sid_chh_tig_ger_tur_azi_xho_ind_bem_prs_ctl_bsq_eng_gam_fbf_mnd_bos_urd_swa_bul_swt_cze_hun_akn_ven_fin_ben_anl_geo_alb_svk_ukr_swe_amh_amr_arw_est_dgb_tag_pan_bat_jpn_knd_kor_spa_lat_lda_hin_mao_scr_owc_sun_cnt_grk_ewe_rus_wly_mol_fre_krd_glc_qcu_pol_mcd_afr_ses_mlt_rom_heb_por_mly_nor_yor_ita_tsw_jav_tha_hau_tml_igb_bam_aze_slo_dut_uzb_dyu_vie_aeg_cic_zul_tsn	-0.118135348931964	-0.27865692090953	0.781126791475551
452	tig_ctl_cic_slo_anl_aeg_mlt_mol_azi_aze_tsw_mao_dgb_ita_ger_bsq_ukr_chh_moo_mnd_glc_arw_dyu_nor_ses_hin_hun_fbf_yor_fin_por_wly_geo_urd_lit_lat_alb_amh_sod_guj_est_lda_tag_rom_mly_jpn_tml_kor_grk_eng_bam_svk_sun_pan_owc_bat_cnt_pol_tsn_bos_amr_rus_bul_dut_fre_qcu_krd_prs_scr_ewe_hau_afr_gam_cze_ind_mcd_igb_swe_zul_jav_tha_heb_knd_akn_ven_uzb_ben_spa_tur_swt_vie_sid_swa_bem_xho	0.0732760052639461	0.172437487050021	0.863468311314836
453	amr_prs_swt_rom_amh_wly_sid_grk_aze_uzb_ven_tag_yor_hin_fre_bsq_dut_sod_zul_cnt_svk_guj_igb_lat_xho_urd_hun_bem_lda_fin_mol_tig_geo_mcd_lit_nor_scr_aeg_heb_ita_est_ewe_mly_ben_ind_jpn_knd_kor_slo_swe_tsw_pol_bat_glc_mlt_mao_mnd_krd_cic_eng_owc_bos_spa_ukr_por_qcu_pan_ger_rus_tsn_gam_afr_anl_cze_jav_alb_moo_bul_bam_sun_tha_hau_tml_swa_dyu_azi_ctl_arw_tur_fbf_vie_chh_ses_akn_dgb	0.0904717922370738	0.213252149464092	0.831597080901184
454	anl_bos_dyu_grk_heb_hau_amh_scr_uzb_tur_lda_sun_zul_lit_prs_bsq_pan_amr_akn_mnd_lat_cze_swa_nor_dgb_swe_est_swt_ses_hun_fre_sod_geo_ita_hin_ctl_rus_chh_aeg_pol_fin_fbf_ind_ukr_jav_jpn_knd_kor_rom_ger_tsw_eng_bat_bul_wly_tag_cnt_arw_bem_mcd_owc_mol_glc_por_dut_qcu_slo_svk_ben_moo_tig_alb_sid_afr_mao_urd_tsn_guj_ewe_mly_tha_gam_tml_xho_yor_azi_spa_krd_aze_ven_vie_mlt_cic_bam_igb	-1.35029213968918	-3.38446946242015	0.00104566846591341
455	amr_krd_ses_ita_sod_owc_amh_swe_tur_aze_ewe_bat_igb_glc_lit_bsq_ger_wly_swa_cnt_alb_rom_xho_bul_bam_mol_fin_fbf_ven_est_cze_gam_geo_slo_mcd_eng_svk_heb_sid_urd_hun_bem_tag_afr_mly_jpn_tml_kor_arw_hin_tsn_ukr_mao_dut_hau_jav_mnd_grk_akn_spa_tig_pan_rus_nor_scr_qcu_fre_ben_pol_zul_aeg_lat_chh_guj_ind_ctl_swt_prs_dgb_sun_tha_mlt_knd_cic_tsw_azi_bos_por_uzb_dyu_vie_anl_yor_lda_moo	-0.533143830618627	-1.27059132769761	0.207043396348373
456	mlt_cze_fbf_por_tig_chh_amh_pan_azi_uzb_lda_ind_swa_fre_eng_bsq_rus_gam_dgb_mnd_ben_grk_tsw_hin_dyu_ctl_est_igb_ses_hun_prs_heb_geo_rom_pol_guj_spa_sod_aeg_afr_fin_xho_sun_alb_mao_jpn_tml_kor_ukr_mol_cic_dut_tag_nor_hau_mly_cnt_bul_tsn_mcd_anl_bos_slo_arw_ita_qcu_swe_urd_scr_zul_amr_lat_wly_ger_jav_lit_akn_krd_bam_bat_tha_sid_knd_ewe_bem_tur_svk_glc_aze_moo_vie_owc_yor_swt_ven	-0.0362706099689889	-0.085514920574405	0.932035865804796
457	amh_eng_fbf_bos_aeg_gam_hau_arw_tur_azi_tsw_bat_akn_nor_svk_bsq_swe_mlt_xho_cnt_lit_rom_yor_glc_ewe_ita_est_tsn_bam_hun_slo_wly_geo_mcd_pol_por_krd_tig_sod_alb_fin_swt_ind_bul_jav_jpn_tml_kor_ben_ctl_igb_rus_mly_spa_owc_mao_mnd_afr_ses_prs_heb_pan_ukr_guj_scr_qcu_ger_fre_dut_zul_amr_grk_anl_hin_tag_mol_cic_cze_dyu_sun_tha_chh_knd_dgb_ven_uzb_urd_lat_aze_lda_vie_sid_moo_swa_bem	0.667021637614648	1.5803906374417	0.117412717799085
458	sod_lat_swa_nor_chh_owc_wly_ita_uzb_azi_dgb_bat_akn_krd_mol_bsq_bul_sid_bam_mnd_arw_dut_swt_fre_ewe_por_fin_ven_zul_hun_pol_anl_geo_rus_rom_ctl_slo_amh_aeg_pan_est_dyu_tag_swe_jav_jpn_tml_kor_scr_ger_igb_lit_sun_prs_gam_ind_cnt_guj_tsw_spa_heb_afr_urd_ben_mcd_qcu_alb_svk_ukr_lda_amr_glc_tig_bos_mly_cze_bem_hin_cic_mao_tha_mlt_knd_yor_ses_aze_grk_eng_tur_fbf_vie_hau_moo_xho_tsn	-0.509294550035273	-1.2124755865724	0.228401505392961
459	sid_lit_zul_urd_gam_heb_owc_ita_uzb_azi_yor_sun_cic_eng_ger_bsq_glc_sod_swt_mnd_ben_scr_ewe_grk_bam_lat_fin_ven_akn_est_swe_tig_geo_por_ukr_nor_mcd_anl_amr_hin_hun_igb_ind_bos_mao_jpn_tml_kor_rus_krd_moo_pol_mly_svk_amh_jav_cnt_arw_lda_alb_wly_slo_prs_guj_pan_qcu_rom_mol_bul_swa_aeg_ctl_mlt_fre_bat_spa_ses_dut_dgb_tag_tha_hau_knd_xho_tsn_tur_cze_afr_aze_fbf_vie_chh_tsw_dyu_bem	-0.680977858512422	-1.63021632686338	0.106438203735976
460	hau_dut_swt_rus_amr_owc_sod_ukr_uzb_aze_cic_jav_lda_bul_por_bsq_ger_sid_ven_cnt_swe_rom_yor_cze_fbf_scr_hun_tsw_bam_est_svk_mlt_geo_guj_hin_arw_krd_gam_heb_slo_fin_ses_ind_ben_bat_jpn_tml_kor_fre_urd_akn_bos_mao_grk_anl_tag_mnd_ita_zul_pan_amh_eng_glc_mol_nor_qcu_afr_spa_lat_xho_wly_prs_tig_mcd_sun_ctl_swa_pol_dyu_mly_tha_aeg_knd_dgb_moo_tur_alb_lit_azi_ewe_vie_chh_igb_tsn_bem	-0.303370888634073	-0.716615656164541	0.475407076736513
461	gam_ger_dgb_alb_heb_tig_amr_urd_uzb_tur_bam_tag_moo_nor_svk_bsq_mcd_anl_ses_cnt_bul_spa_fbf_afr_tsw_por_fin_lda_igb_hun_hin_mlt_geo_ukr_krd_cze_lit_owc_sid_eng_est_dyu_bat_pan_mao_jpn_knd_kor_ita_ctl_tsn_prs_jav_bos_hau_mly_mnd_scr_bem_guj_aeg_glc_slo_pol_mol_qcu_lat_rus_fre_zul_amh_ben_wly_swe_ind_rom_ewe_arw_xho_sun_tha_sod_tml_swa_cic_aze_grk_dut_azi_yor_vie_chh_akn_swt_ven	0.467657039874732	1.10284328159777	0.272940923720841
462	wly_guj_igb_pan_gam_tig_heb_ctl_tur_uzb_yor_jav_dgb_mcd_alb_bsq_eng_amr_xho_mnd_afr_svk_swa_hin_fbf_slo_est_bam_bem_hun_por_mlt_geo_scr_grk_urd_ger_owc_amh_prs_fin_cic_mao_nor_sun_jpn_tml_kor_lat_arw_moo_dut_ind_bul_sod_mly_cnt_fre_swt_swe_anl_mol_bos_rus_spa_qcu_lit_ben_glc_tsw_aeg_pol_sid_ita_bat_krd_dyu_rom_zul_tag_tha_chh_knd_lda_ses_aze_cze_ukr_azi_akn_vie_hau_ewe_ven_tsn	-0.150595212829965	-0.355433098543221	0.723070044906121
463	aeg_ita_fbf_bos_hau_amr_heb_ukr_uzb_tur_lda_sun_yor_lit_bul_bsq_pan_gam_zul_cnt_glc_alb_bem_pol_dgb_slo_hun_swt_tsn_fin_scr_owc_geo_ctl_mcd_fre_eng_sid_sod_dut_est_ewe_jav_cze_mao_jpn_tml_kor_nor_ger_ses_urd_tag_por_amh_mly_mnd_ben_xho_spa_chh_mol_arw_rus_krd_qcu_prs_svk_grk_bam_wly_rom_tig_swe_ind_guj_igb_lat_swa_bat_tha_mlt_knd_dyu_ven_aze_afr_hin_azi_moo_vie_anl_tsw_cic_akn	-0.956207046739094	-2.32679519764523	0.0221473979633929
464	sid_ben_zul_ita_wly_amr_anl_prs_uzb_aze_akn_bat_dyu_nor_urd_bsq_rom_heb_lda_mnd_cze_lat_dgb_swe_fbf_rus_hun_ses_swt_est_ger_hau_geo_afr_fre_arw_alb_mlt_tig_bul_fin_tsn_jav_svk_tag_jpn_knd_kor_slo_hin_ven_pan_ind_por_amh_mao_cnt_krd_bem_pol_owc_ukr_eng_lit_grk_qcu_ctl_bos_dut_cic_aeg_mol_chh_scr_mly_spa_tsw_guj_yor_sun_tha_sod_tml_igb_swa_tur_glc_mcd_azi_moo_vie_gam_ewe_xho_bam	-0.588297243597207	-1.40273080751388	0.164026694400173
465	mlt_glc_swt_grk_gam_aeg_amh_slo_aze_azi_ewe_tag_moo_afr_arw_bsq_ben_anl_bam_cnt_alb_cze_swa_rus_igb_krd_fin_tsn_cic_hun_bos_wly_geo_fre_lit_mol_nor_heb_amr_por_est_fbf_mly_swe_mao_jpn_tml_kor_scr_pan_ven_ger_sun_guj_sid_jav_mnd_lat_akn_rom_chh_svk_urd_bul_ita_qcu_pol_prs_dut_zul_tig_ctl_sod_ukr_bat_spa_tsw_mcd_xho_ind_tha_hau_knd_yor_bem_uzb_hin_eng_tur_ses_vie_owc_dyu_dgb_lda	-0.864317355130252	-2.08832985864906	0.0395009873123993
466	amh_ukr_igb_guj_sod_amr_sid_spa_aze_azi_moo_mly_ven_afr_hin_bsq_grk_gam_fbf_cnt_alb_krd_swt_slo_lda_ctl_fin_ses_tsn_est_pan_chh_geo_dut_bos_ben_glc_aeg_mlt_mol_hun_swa_mao_rus_sun_jpn_tml_kor_ita_scr_xho_lit_bat_arw_wly_tag_mnd_eng_dyu_rom_owc_ger_por_fre_swe_qcu_pol_nor_lat_dgb_hau_cze_anl_urd_jav_bul_zul_prs_tsw_ind_tha_tig_knd_bam_yor_tur_svk_mcd_uzb_ewe_vie_heb_bem_akn_cic	-0.307597467346324	-0.728654671189093	0.468043835777184
467	chh_por_zul_mol_gam_amh_owc_bos_uzb_aze_tsn_mao_bem_fre_glc_bsq_rom_amr_bam_mnd_prs_bul_ses_afr_xho_rus_hun_akn_ewe_fin_ita_tig_geo_cze_slo_dut_scr_mlt_anl_ukr_est_igb_tag_lit_bat_jpn_tml_kor_eng_lat_cic_swe_mly_pol_wly_ind_cnt_spa_yor_svk_sid_krd_guj_ctl_ben_qcu_ger_arw_nor_lda_aeg_alb_hau_urd_jav_hin_swa_pan_moo_sun_tha_sod_knd_dyu_ven_tur_grk_mcd_azi_fbf_vie_heb_tsw_dgb_swt	0.0251265311823567	0.0591883147438169	0.952929115092645
468	tig_spa_zul_ger_wly_amr_amh_bul_uzb_tur_yor_sun_fbf_mcd_rus_bsq_fre_gam_bam_cnt_mol_por_igb_slo_dyu_ita_fin_bem_akn_est_eng_anl_geo_lat_ukr_nor_scr_heb_sod_rom_hun_cic_tag_glc_bat_jpn_knd_kor_urd_pan_swa_guj_ind_ben_hau_jav_mnd_alb_swt_hin_sid_grk_dut_lit_arw_qcu_afr_pol_krd_ses_aeg_swe_owc_svk_mly_cze_dgb_bos_ven_mao_tha_mlt_tml_tsn_xho_aze_prs_ctl_azi_lda_vie_chh_tsw_ewe_moo	-0.508332357280149	-1.21110902833844	0.228922247006104
469	sod_guj_ses_rom_amh_sid_tig_krd_aze_tur_tsw_mly_swt_lat_grk_bsq_eng_aeg_fbf_cnt_swe_fre_yor_mcd_igb_hin_hun_lda_cic_est_svk_wly_geo_ita_alb_prs_bos_chh_heb_ben_fin_akn_bat_pol_mao_jpn_tml_kor_mol_pan_ewe_nor_ind_scr_anl_jav_mnd_arw_tsn_por_hau_ctl_urd_afr_spa_qcu_slo_rus_cze_zul_owc_ukr_mlt_glc_sun_bul_bam_ger_ven_tag_tha_gam_knd_dgb_bem_uzb_lit_dut_azi_xho_vie_amr_swa_moo_dyu	-0.469151752081694	-1.11783435217187	0.266517078521823
470	wly_afr_dgb_ger_hau_heb_chh_glc_azi_tur_yor_tag_lda_alb_pol_bsq_slo_amr_ewe_mnd_spa_swe_bam_nor_akn_lat_hun_fbf_swa_fin_dut_owc_geo_pan_grk_hin_mcd_tig_amh_eng_est_tsw_jav_ctl_sun_jpn_tml_kor_krd_svk_ven_rus_mly_cze_sod_mao_cnt_bos_zul_rom_anl_fre_ita_arw_ben_qcu_prs_mol_ukr_ses_gam_guj_aeg_bul_ind_urd_xho_scr_tsn_bat_tha_sid_knd_bem_cic_aze_por_lit_uzb_moo_vie_mlt_igb_swt_dyu	0.348871646803872	0.821825683396309	0.413278076502846
471	mlt_eng_ses_scr_amr_hau_amh_lat_tur_uzb_akn_bat_bam_swe_ger_bsq_ben_sid_moo_cnt_bul_rom_xho_alb_tsw_pan_fin_fbf_dgb_est_rus_chh_geo_cze_dut_slo_ita_owc_tig_mol_hun_igb_ind_fre_sun_jpn_tml_kor_grk_mcd_ven_lit_tag_nor_anl_mao_mnd_hin_cic_bos_sod_urd_ctl_spa_krd_qcu_svk_guj_por_lda_wly_glc_aeg_pol_jav_arw_yor_ukr_swt_mly_tha_heb_knd_zul_ewe_azi_prs_afr_aze_tsn_vie_gam_swa_dyu_bem	0.185586052120717	0.437093370948863	0.663056901267971
472	sod_spa_ven_rus_owc_amh_gam_lat_azi_uzb_tsw_ind_zul_cze_swe_bsq_afr_chh_akn_cnt_mcd_alb_dyu_svk_dgb_glc_est_yor_swa_hun_rom_aeg_geo_por_dut_slo_ger_hau_amr_bos_fin_swt_bat_arw_mly_jpn_knd_kor_grk_scr_bem_mol_tag_ctl_heb_sun_mnd_krd_igb_pol_wly_pan_eng_nor_lit_qcu_urd_ben_prs_ses_anl_hin_mlt_ita_mao_guj_lda_fre_tsn_jav_tha_tig_tml_xho_moo_tur_ukr_bul_aze_fbf_vie_sid_ewe_bam_cic	0.0409056160905337	0.0963923228855215	0.92341640551712
473	mlt_mcd_tsn_ben_owc_chh_amr_slo_uzb_tur_dgb_mly_zul_dut_glc_bsq_alb_aeg_xho_cnt_lit_scr_swt_hin_moo_ita_est_ses_swa_fin_ctl_sid_geo_afr_swe_rus_pol_wly_hau_por_hun_akn_bat_arw_tag_jpn_tml_kor_bos_spa_tsw_ukr_mao_rom_gam_sun_mnd_eng_ven_cze_sod_krd_lat_pan_guj_qcu_urd_nor_svk_bem_tig_grk_amh_prs_ind_fre_igb_mol_lda_jav_tha_heb_knd_cic_bam_aze_bul_ger_azi_fbf_vie_anl_ewe_dyu_yor	-0.9092707486304	-2.20237628845568	0.0301106986577736
474	amh_nor_lda_bul_mlt_amr_anl_urd_uzb_aze_swt_mly_yor_pol_krd_bsq_ger_owc_akn_mnd_pan_mol_bam_glc_tsw_bos_fin_bem_zul_hun_scr_sid_geo_cze_ukr_lit_swe_chh_hau_mcd_est_ewe_bat_lat_sun_jpn_tml_kor_rom_rus_dgb_afr_ind_ita_aeg_mao_cnt_alb_fbf_grk_wly_eng_por_slo_ctl_qcu_ben_fre_dut_dyu_tig_prs_gam_arw_tag_svk_igb_guj_ses_jav_tha_heb_knd_cic_swa_tur_hin_spa_azi_tsn_vie_sod_ven_moo_xho	-0.141400176580961	-0.333337740137367	0.739629710412138
475	wly_cze_ven_mol_gam_aeg_heb_mcd_azi_uzb_zul_sun_akn_fre_krd_bsq_spa_tig_fbf_cnt_rom_arw_dgb_ben_tsn_afr_fin_dyu_ses_est_grk_hau_geo_guj_bos_lat_lit_amr_amh_prs_hun_lda_ind_pan_bat_jpn_knd_kor_hin_swe_tsw_rus_jav_ctl_sid_tag_mnd_nor_cic_urd_owc_por_slo_bul_glc_qcu_ger_scr_dut_bam_sod_ita_mlt_ukr_mly_pol_ewe_eng_moo_mao_tha_anl_tml_swt_xho_aze_svk_alb_tur_swa_vie_chh_bem_yor_igb	-0.553480552303509	-1.31773221166578	0.190830209570809
476	aeg_lit_fbf_svk_anl_hau_amh_slo_azi_tur_tsn_bat_tsw_rom_ger_bsq_scr_gam_zul_cnt_lat_urd_ses_pol_swt_dut_hun_dgb_xho_est_fre_wly_geo_rus_ukr_swe_pan_chh_heb_guj_fin_ewe_ind_ben_mly_jpn_knd_kor_glc_por_bem_spa_tag_cze_owc_sun_mnd_mcd_bam_hin_mlt_bos_prs_grk_alb_qcu_eng_nor_mol_moo_tig_ita_sod_ctl_mao_bul_ven_arw_akn_jav_tha_amr_tml_yor_igb_aze_krd_afr_uzb_cic_vie_sid_lda_swa_dyu	0.165427574929201	0.389591792113089	0.697729160948869
477	sid_nor_akn_ita_mlt_gam_sod_urd_tur_azi_fbf_mao_bem_ctl_lat_bsq_spa_tig_bam_mnd_pol_mol_igb_eng_ewe_mcd_fin_dgb_xho_hun_slo_hau_geo_lit_krd_guj_arw_amr_heb_rus_est_swt_tag_prs_sun_jpn_knd_kor_cze_scr_dyu_hin_ind_swe_chh_mly_cnt_rom_moo_por_wly_grk_bos_glc_svk_qcu_pan_ben_dut_tsw_aeg_alb_anl_fre_bat_afr_cic_bul_lda_jav_tha_amh_tml_zul_yor_aze_ger_ukr_uzb_swa_vie_owc_ven_ses_tsn	0.23292757820088	0.548258639833698	0.584827996730088
478	sod_alb_dgb_glc_tig_owc_anl_ukr_uzb_azi_akn_mly_bam_cze_pan_bsq_grk_wly_fbf_mnd_rus_ctl_ven_scr_yor_guj_hun_zul_swa_fin_ita_gam_geo_nor_rom_pol_mol_amr_mlt_dut_est_dyu_sun_arw_ind_jpn_tml_kor_prs_fre_ses_slo_mao_krd_sid_jav_cnt_spa_bem_mcd_chh_bul_ben_hin_swe_qcu_ger_por_lat_lda_amh_svk_heb_afr_tag_eng_cic_lit_tsn_bat_tha_aeg_knd_tsw_swt_tur_urd_bos_aze_moo_vie_hau_xho_ewe_igb	-0.724606767884249	-1.74145472940653	0.084910559221894
479	wly_slo_dgb_scr_gam_anl_hau_eng_azi_aze_ven_jav_tsw_lat_ger_bsq_prs_owc_akn_mnd_glc_rom_swa_cze_bem_por_est_cic_fbf_hun_swe_tig_geo_arw_svk_hin_mol_mlt_sod_ita_fin_lda_mao_ben_mly_jpn_knd_kor_fre_ctl_igb_nor_ind_pan_chh_tag_cnt_ukr_moo_bul_amr_grk_pol_krd_afr_qcu_bos_mcd_urd_bam_heb_spa_amh_guj_bat_dut_ses_rus_swt_sun_tha_aeg_tml_yor_tsn_tur_alb_lit_uzb_zul_vie_sid_dyu_ewe_xho	-0.141113273842532	-0.332997381839009	0.739885781672287
480	hau_ger_fbf_lat_amh_tig_gam_prs_uzb_tur_bem_sun_xho_urd_scr_bsq_swe_sid_dyu_cnt_eng_lit_tsn_bul_tsw_bos_hun_ven_swt_fin_alb_chh_geo_mcd_afr_pol_mol_mlt_wly_svk_est_ewe_mao_hin_ind_jpn_tml_kor_ukr_ita_swa_rus_mly_ctl_heb_tag_mnd_nor_bam_spa_anl_grk_ben_krd_glc_qcu_arw_cze_slo_zul_amr_dut_owc_rom_bat_por_ses_pan_cic_jav_tha_aeg_knd_akn_yor_azi_guj_fre_aze_moo_vie_sod_lda_igb_dgb	0.502038876151233	1.18630403644378	0.238524099302322
481	chh_rus_akn_guj_hau_heb_amh_prs_tur_uzb_cic_mao_zul_alb_ita_bsq_fre_aeg_swt_cnt_krd_lat_tsn_mol_bem_scr_fin_swa_igb_est_bul_wly_geo_afr_slo_arw_eng_tig_owc_grk_hun_dgb_mly_ukr_sun_jpn_knd_kor_spa_ben_dyu_dut_tag_pol_sod_ind_mnd_mcd_ven_glc_amr_pan_svk_por_swe_qcu_ctl_urd_lit_fbf_sid_hin_gam_cze_jav_rom_tsw_ger_xho_bat_tha_anl_tml_lda_moo_azi_nor_bos_aze_yor_vie_mlt_ses_ewe_bam	-0.825389104687505	-1.99026764681415	0.0494974873970712
482	anl_pol_fbf_dut_heb_wly_sod_urd_uzb_tur_lda_mao_ewe_ctl_scr_bsq_swe_hau_ven_mnd_pan_spa_tsw_mol_tsn_ger_fin_dgb_ses_hun_mcd_amr_geo_bul_svk_afr_ukr_sid_aeg_rus_est_akn_sun_glc_tag_jpn_tml_kor_hin_cze_dyu_grk_bat_krd_owc_mly_cnt_lit_swa_slo_mlt_ita_arw_eng_prs_qcu_nor_por_bos_bam_tig_lat_amh_alb_ind_ben_igb_fre_bem_jav_tha_chh_knd_xho_zul_azi_rom_guj_aze_cic_vie_gam_yor_moo_swt	-0.560333934158555	-1.33487038841502	0.185177434254187
483	chh_nor_akn_bos_gam_wly_sid_svk_uzb_aze_bam_mao_ewe_ctl_guj_bsq_prs_tig_xho_mnd_eng_ger_ses_mol_moo_ben_fin_tsw_dgb_est_mcd_owc_geo_por_urd_lit_lat_sod_amh_grk_hun_zul_ind_alb_bat_jpn_tml_kor_hin_glc_bem_swe_tag_afr_aeg_mly_cnt_fre_yor_pan_hau_arw_rom_spa_ukr_qcu_cze_pol_ita_tsn_mlt_rus_heb_krd_jav_slo_fbf_bul_ven_sun_tha_anl_knd_swa_cic_azi_dut_scr_tur_lda_vie_amr_igb_swt_dyu	0.4766087717382	1.12420785728405	0.263818236657374
484	mlt_ctl_moo_pol_sid_amh_gam_swe_azi_tur_cic_sun_xho_fre_ben_bsq_arw_hau_bem_cnt_ukr_prs_tsw_krd_ses_mcd_est_swt_fbf_fin_lat_chh_geo_bul_bos_grk_glc_aeg_sod_alb_hun_bam_mao_rom_jav_jpn_tml_kor_scr_urd_tsn_spa_tag_nor_heb_ind_mnd_pan_ven_hin_tig_slo_rus_dut_mol_qcu_cze_eng_ger_igb_anl_svk_wly_afr_bat_lit_lda_por_akn_mly_tha_amr_knd_dyu_dgb_uzb_guj_ita_aze_zul_vie_owc_swa_yor_ewe	-0.196984307066231	-0.465841036670821	0.642418463767664
485	tig_rom_moo_swe_sid_hau_amh_ctl_tur_azi_swt_mao_igb_cze_mol_bsq_grk_mlt_dyu_cnt_arw_slo_ses_svk_tsw_urd_hun_ven_zul_fin_mcd_owc_geo_por_eng_ukr_dut_aeg_sod_pol_est_ewe_jav_prs_mly_jpn_tml_kor_spa_ger_lda_lat_sun_hin_amr_tag_mnd_ita_fbf_krd_chh_nor_scr_guj_alb_qcu_fre_afr_glc_bem_anl_lit_wly_bos_bat_rus_swa_pan_akn_ind_tha_heb_knd_yor_xho_uzb_bul_ben_aze_dgb_vie_gam_bam_tsn_cic	0.282232865288298	0.665628795849994	0.507295970827551
486	anl_lit_lda_ukr_amh_aeg_mlt_bul_aze_azi_zul_mao_dgb_urd_cze_bsq_ita_sid_bam_mnd_mol_scr_tsw_krd_yor_swe_est_igb_swa_fin_slo_hau_geo_rus_lat_afr_alb_gam_heb_pan_hun_fbf_bat_dut_ind_jpn_knd_kor_ctl_eng_swt_ger_tag_svk_chh_sun_cnt_spa_akn_guj_wly_ben_bos_arw_glc_qcu_hin_mcd_prs_tsn_sod_rom_tig_por_mly_fre_ven_pol_dyu_jav_tha_owc_tml_ses_cic_tur_grk_nor_uzb_xho_vie_amr_bem_ewe_moo	-0.510329091324493	-1.21412743995715	0.227773194121076
487	hau_nor_xho_prs_aeg_owc_heb_grk_tur_azi_lda_mao_dgb_mcd_krd_bsq_ger_sod_swt_cnt_scr_glc_yor_afr_tsn_spa_fin_ven_dyu_hun_rus_amh_geo_ctl_svk_por_rom_chh_gam_guj_est_cic_mly_slo_ind_jpn_knd_kor_urd_lat_moo_ukr_jav_fre_sid_bat_mnd_ita_ses_dut_anl_eng_pan_bul_alb_qcu_pol_arw_hin_fbf_amr_lit_mlt_ben_sun_cze_bam_bos_tsw_tag_tha_tig_tml_ewe_swa_uzb_mol_swe_aze_bem_vie_wly_akn_igb_zul	0.208799781493402	0.491089812414996	0.624519827758667
488	hau_mol_tsn_spa_sod_amh_heb_ger_uzb_azi_bem_bat_akn_nor_scr_bsq_urd_owc_ewe_cnt_rus_rom_swt_hin_zul_lit_est_ven_dgb_fin_arw_anl_geo_eng_ctl_svk_krd_mlt_chh_ita_hun_cic_sun_por_jav_jpn_tml_kor_dut_swe_lda_fre_ind_cze_sid_mly_mnd_glc_igb_bul_amr_mcd_guj_grk_bos_qcu_ben_alb_prs_swa_aeg_slo_tig_afr_mao_ukr_yor_pan_ses_tag_tha_wly_knd_bam_tsw_aze_pol_lat_tur_dyu_vie_gam_xho_moo_fbf	0.0363781791571181	0.0857150722984271	0.93187718542352
489	tig_pol_ses_lit_sod_chh_sid_prs_azi_uzb_swt_tag_tsn_eng_pan_bsq_rus_mlt_lda_cnt_lat_arw_xho_ctl_ven_ukr_fin_dgb_igb_est_hin_wly_geo_krd_cze_grk_svk_hau_amh_mol_hun_swa_sun_scr_mly_jpn_tml_kor_afr_spa_yor_bos_jav_ita_aeg_mao_mnd_ger_cic_slo_heb_rom_swe_ben_guj_qcu_alb_nor_por_zul_gam_glc_amr_fre_bat_urd_fbf_mcd_tsw_ind_tha_anl_knd_moo_ewe_tur_bul_dut_aze_dyu_vie_owc_bam_akn_bem	0.303720257056474	0.714874707973072	0.476477186259174
490	wly_alb_ses_lit_hau_aeg_chh_scr_tur_azi_bam_ind_dgb_eng_slo_bsq_mcd_owc_tsw_cnt_ukr_rom_bem_krd_igb_por_hun_akn_ewe_est_ita_amr_geo_cze_ger_hin_ctl_anl_mlt_glc_fin_lda_jav_bos_bat_jpn_tml_kor_urd_bul_moo_afr_sun_pol_sid_tag_mnd_arw_fbf_prs_gam_guj_lat_dut_swe_qcu_nor_ben_grk_zul_heb_mol_tig_fre_mao_rus_tsn_pan_cic_mly_tha_sod_knd_xho_dyu_aze_svk_spa_uzb_yor_vie_amh_swa_ven_swt	-0.327299528856551	-0.775387954201551	0.440077661586005
491	chh_glc_xho_rom_heb_wly_owc_eng_aze_azi_tsn_ind_swa_fre_bos_bsq_mol_amr_ewe_cnt_ita_pan_swt_afr_akn_swe_est_yor_zul_hun_rus_sod_geo_nor_alb_ukr_bul_tig_amh_pol_fin_tsw_jav_lat_mao_jpn_knd_kor_urd_por_ven_mcd_mly_ger_aeg_sun_mnd_krd_bem_ctl_mlt_grk_svk_lit_slo_qcu_hin_ben_guj_bam_anl_arw_gam_cze_bat_scr_dgb_dut_lda_tag_tha_hau_tml_ses_fbf_uzb_spa_prs_tur_dyu_vie_sid_igb_moo_cic	0.0171241432727289	0.0403323217937809	0.967914644713072
492	chh_urd_swt_cze_amh_sod_sid_alb_tur_aze_ewe_sun_lda_pol_eng_bsq_lit_hau_cic_cnt_ben_rom_fbf_mol_akn_por_fin_yor_tsn_hun_scr_mlt_geo_ukr_glc_hin_bos_wly_tig_arw_est_zul_tag_mcd_jav_jpn_tml_kor_spa_guj_bam_ctl_ind_nor_aeg_bat_mnd_swe_igb_lat_owc_slo_pan_fre_bul_qcu_prs_ita_rus_tsw_heb_svk_anl_grk_mly_dut_moo_afr_xho_mao_tha_amr_knd_ses_ven_uzb_ger_krd_azi_dgb_vie_gam_bem_dyu_swa	0.294590636736579	0.693715018441069	0.489590040087371
493	hau_fre_dyu_svk_chh_amh_heb_glc_tur_azi_swa_mao_lda_lit_eng_bsq_bul_mlt_ewe_cnt_mol_urd_akn_scr_bem_swe_est_dgb_zul_fin_pan_gam_geo_krd_ctl_afr_bos_anl_wly_slo_hun_tsn_mly_hin_ind_jpn_tml_kor_ben_mcd_ven_por_sun_nor_amr_jav_mnd_alb_igb_pol_aeg_cze_ukr_ita_rus_qcu_lat_ger_prs_yor_tig_guj_sod_arw_bat_spa_ses_grk_swt_tag_tha_sid_knd_moo_cic_aze_dut_rom_uzb_fbf_vie_owc_tsw_bam_xho	-0.0516267108962423	-0.121671106103291	0.903422012242889
494	tig_rom_tsn_scr_sid_heb_amr_cze_tur_azi_ven_mao_lda_por_prs_bsq_grk_gam_cic_mnd_guj_krd_moo_ukr_bem_bul_hun_ses_dyu_est_ctl_owc_geo_arw_glc_svk_ger_aeg_hau_nor_fin_igb_ind_lit_sun_jpn_knd_kor_swe_bos_xho_ben_bat_hin_anl_tag_cnt_pol_tsw_eng_chh_afr_alb_pan_lat_qcu_rus_dut_mcd_zul_wly_ita_mlt_slo_jav_spa_fbf_mol_akn_mly_tha_sod_tml_swt_bam_uzb_urd_fre_aze_yor_vie_amh_swa_ewe_dgb	-0.304882106033236	-0.720878499653888	0.472792498111673
495	mlt_fre_zul_mol_anl_heb_wly_guj_uzb_azi_ewe_sun_fbf_svk_ctl_bsq_slo_chh_xho_cnt_dut_afr_lda_bos_moo_swe_est_swt_tsn_fin_ger_amr_geo_eng_spa_ben_urd_hau_gam_scr_hun_bem_mao_bul_ind_jpn_knd_kor_rus_pol_tsw_ita_tag_mcd_owc_mly_mnd_lit_bam_ukr_amh_arw_nor_grk_lat_qcu_por_hin_pan_dyu_tig_cze_sod_prs_bat_krd_cic_rom_ses_jav_tha_sid_tml_igb_dgb_tur_alb_glc_aze_ven_vie_aeg_yor_akn_swa	-0.303494872865239	-0.719028823106025	0.473925992413489
496	heb_urd_swa_grk_anl_wly_sod_lit_aze_tur_swt_tag_cic_hin_krd_bsq_ben_chh_ses_mnd_ctl_afr_xho_scr_igb_prs_fin_moo_ewe_est_rom_owc_geo_dut_spa_slo_pan_tig_hau_por_hun_tsn_jav_bul_ind_jpn_tml_kor_guj_pol_zul_ita_sun_eng_amh_bat_cnt_nor_bam_rus_gam_alb_cze_swe_lat_qcu_ger_mcd_glc_fbf_amr_ukr_sid_fre_mao_svk_akn_bos_tsw_mly_tha_aeg_knd_dyu_dgb_uzb_mol_arw_azi_bem_vie_mlt_lda_yor_ven	-0.0656234484679039	-0.154668103746778	0.877418149494153
497	heb_fre_ewe_guj_chh_hau_sod_ukr_aze_uzb_akn_bat_ven_pan_scr_bsq_bul_mlt_dyu_mnd_dut_nor_xho_lit_moo_rus_est_bam_igb_hun_mol_gam_geo_ger_mcd_alb_pol_wly_owc_hin_fin_zul_jav_krd_mly_jpn_knd_kor_ben_afr_bem_svk_mao_cze_anl_tag_cnt_ita_swt_spa_amr_swe_prs_rom_arw_qcu_slo_glc_urd_cic_sid_grk_tig_eng_sun_ctl_lda_por_yor_ind_tha_amh_tml_tsn_tsw_azi_bos_lat_tur_dgb_vie_aeg_ses_fbf_swa	-0.582121719423802	-1.38907526243403	0.168127155271509
498	amr_rus_ven_ben_owc_amh_heb_lit_tur_aze_ewe_tag_moo_pol_bos_bsq_slo_aeg_igb_mnd_rom_krd_zul_afr_yor_grk_est_cic_fbf_hun_ita_anl_geo_urd_svk_nor_pan_mlt_tig_dut_fin_xho_mly_bul_mao_jpn_tml_kor_glc_prs_swt_scr_ind_ukr_chh_bat_cnt_cze_bem_spa_gam_guj_hin_ger_fre_qcu_alb_arw_mcd_tsn_sod_ctl_sid_eng_sun_swe_bam_mol_ses_jav_tha_hau_knd_dyu_akn_azi_por_lat_uzb_lda_vie_wly_dgb_swa_tsw	-0.86737034728788	-2.09369118158865	0.039008636724722
499	owc_guj_dgb_ger_hau_amh_sid_cze_aze_uzb_cic_tag_igb_ben_urd_bsq_ukr_amr_bam_cnt_pan_ita_tsn_svk_dyu_afr_est_yor_fbf_hun_nor_tig_geo_dut_ctl_fre_por_aeg_wly_hin_fin_xho_sun_rus_jav_jpn_tml_kor_rom_slo_akn_swe_ind_grk_anl_mly_mnd_mcd_ven_spa_heb_mol_eng_alb_glc_qcu_scr_bos_krd_swa_sod_lit_mlt_lat_bat_prs_bem_bul_moo_mao_tha_chh_knd_zul_ewe_tur_pol_arw_azi_ses_vie_gam_lda_swt_tsw	0.446491592014981	1.05336515613456	0.294902778160379
500	gam_dut_swa_swe_anl_owc_mlt_ita_tur_azi_zul_bat_cic_mcd_grk_bsq_ger_sod_bam_cnt_cze_bos_dyu_rus_fbf_slo_hun_lda_bem_fin_arw_amr_geo_pol_afr_guj_rom_wly_hau_bul_est_moo_jav_eng_sun_jpn_tml_kor_prs_spa_ewe_lit_mao_por_heb_ind_mnd_krd_xho_glc_chh_ctl_svk_urd_lat_qcu_fre_pan_mol_tsn_sid_ukr_aeg_scr_tag_alb_swt_hin_dgb_mly_tha_amh_knd_yor_ven_uzb_nor_ben_aze_igb_vie_tig_tsw_ses_akn	0.225559378211669	0.530350765760615	0.597132834280425
501	hau_rus_xho_bul_wly_owc_aeg_nor_aze_azi_moo_ind_tsn_urd_alb_bsq_hin_tig_ses_cnt_grk_ukr_igb_ger_zul_swe_est_dgb_bam_hun_spa_sid_geo_arw_prs_por_slo_mlt_amh_ben_fin_yor_bat_krd_tag_jpn_tml_kor_guj_cze_fbf_eng_mly_ctl_gam_jav_mnd_mol_bem_fre_amr_lat_pan_lit_dut_qcu_afr_ita_rom_dyu_anl_pol_sod_bos_sun_svk_swa_glc_lda_mao_tha_chh_knd_ewe_tsw_uzb_mcd_scr_tur_ven_vie_heb_swt_cic_akn	-0.581889677725042	-1.39072041928304	0.167629046157029
502	chh_prs_igb_dut_wly_amh_tig_spa_azi_aze_swt_tag_yor_slo_ben_bsq_por_heb_lda_cnt_pan_fre_moo_ukr_swa_cze_est_dgb_bam_fin_lat_mlt_geo_afr_urd_ger_ctl_sod_aeg_nor_hun_bem_mly_swe_bat_jpn_knd_kor_bul_ita_fbf_pol_sun_scr_amr_ind_mnd_alb_cic_rus_sid_glc_mol_mcd_guj_qcu_arw_bos_eng_ewe_gam_lit_anl_rom_mao_grk_dyu_krd_ven_jav_tha_hau_tml_tsn_xho_uzb_svk_hin_tur_zul_vie_owc_tsw_akn_ses	0.257541183385509	0.606517335580749	0.545649001517313
503	wly_pol_swa_slo_heb_sod_amh_svk_uzb_tur_igb_sun_xho_pan_mol_bsq_ger_hau_zul_mnd_ben_lit_ses_cze_ewe_mcd_fin_cic_tsw_hun_hin_aeg_geo_dut_lat_rus_spa_gam_amr_guj_est_tsn_bat_prs_mly_jpn_tml_kor_krd_glc_bam_ita_tag_nor_owc_jav_cnt_alb_dgb_fre_chh_eng_ctl_grk_ukr_qcu_afr_scr_por_bem_sid_urd_anl_bos_mao_swe_akn_arw_swt_ind_tha_tig_knd_moo_dyu_aze_rom_bul_azi_lda_vie_mlt_fbf_ven_yor	0.247166959962821	0.582100938704084	0.561907195036981
504	amr_pan_igb_guj_gam_anl_hau_scr_uzb_tur_lda_tag_moo_hin_grk_bsq_bos_mlt_bem_cnt_mcd_svk_yor_dut_xho_arw_hun_akn_ewe_fin_krd_tig_geo_por_glc_alb_ctl_sod_chh_slo_est_fbf_mly_mol_ind_jpn_knd_kor_swe_prs_dgb_ukr_bat_ben_aeg_mao_mnd_urd_dyu_rus_wly_bul_pol_lat_fre_qcu_rom_spa_nor_swa_sid_eng_amh_afr_jav_lit_ses_ita_swt_sun_tha_heb_tml_cic_tsn_aze_ger_cze_azi_tsw_vie_owc_bam_ven_zul	-0.334357591410259	-0.791253589860907	0.430809398378207
505	wly_rus_fbf_mcd_anl_sid_gam_ger_azi_tur_bem_bat_lda_svk_bos_bsq_guj_amr_ses_mnd_ita_lit_tsw_prs_dyu_bul_est_swt_tsn_hun_ukr_hau_geo_pol_ben_slo_arw_chh_sod_scr_fin_akn_jav_rom_mly_jpn_knd_kor_eng_fre_zul_spa_ind_alb_tig_tag_cnt_krd_moo_nor_aeg_pan_mol_ctl_cze_qcu_dut_swe_grk_igb_heb_afr_amh_por_sun_glc_swa_hin_cic_mao_tha_mlt_tml_ven_bam_uzb_urd_lat_aze_xho_vie_owc_yor_ewe_dgb	-0.214124878902957	-0.505897377835899	0.614125757759544
506	amh_pol_ses_scr_sid_hau_amr_ukr_tur_azi_bem_ind_ewe_rus_lat_bsq_svk_aeg_cic_cnt_grk_nor_akn_bos_swa_ita_hun_ven_lda_est_spa_heb_geo_slo_lit_swe_glc_anl_tig_bul_fin_moo_tag_hin_bat_jpn_tml_kor_alb_urd_swt_krd_sun_afr_chh_mao_mnd_rom_bam_mcd_mlt_ctl_pan_eng_ben_qcu_mol_por_guj_zul_sod_arw_owc_ger_mly_cze_tsw_fre_igb_jav_tha_wly_knd_dyu_tsn_uzb_prs_dut_aze_fbf_vie_gam_yor_xho_dgb	-0.737431599866894	-1.77221502755437	0.079633746425364
507	anl_ita_swa_prs_tig_aeg_chh_pol_aze_tur_akn_mao_swt_arw_dut_bsq_lat_amr_dgb_cnt_mcd_spa_ven_svk_fbf_urd_hun_igb_ewe_fin_swe_sod_geo_afr_ukr_ger_eng_mlt_owc_pan_est_moo_tag_por_jav_jpn_knd_kor_rom_bos_lda_alb_sun_ben_sid_ind_mnd_lit_ses_guj_hau_rus_grk_ctl_mol_qcu_scr_fre_slo_tsw_wly_glc_heb_nor_mly_cze_tsn_bul_xho_bat_tha_amh_tml_zul_cic_uzb_hin_krd_azi_bam_vie_gam_yor_bem_dyu	-0.452902139238869	-1.07550377958295	0.28493153259978
508	gam_ctl_swa_nor_hau_aeg_mlt_fre_uzb_aze_swt_sun_moo_swe_ita_bsq_dut_wly_fbf_mnd_ben_por_tsn_svk_cic_mol_est_tsw_lda_fin_guj_tig_geo_spa_rom_ger_cze_owc_amr_bul_hun_igb_mly_slo_mao_jpn_knd_kor_mcd_urd_bem_eng_tag_scr_sod_bat_cnt_prs_dgb_lit_chh_rus_glc_alb_pol_qcu_ukr_pan_arw_ven_anl_lat_amh_hin_jav_bos_ses_afr_ewe_ind_tha_sid_tml_yor_xho_tur_krd_grk_azi_akn_vie_heb_dyu_bam_zul	-0.12035230387815	-0.283905208021262	0.777114135618513
509	amh_nor_swt_prs_sid_mlt_sod_ctl_uzb_aze_tsw_tag_ses_arw_guj_bsq_eng_hau_bem_cnt_lat_pan_igb_por_swa_grk_fin_yor_moo_hun_krd_chh_geo_slo_alb_cze_ita_gam_anl_ben_est_xho_jav_glc_ind_jpn_knd_kor_fre_pol_bam_lit_mly_mcd_wly_sun_mnd_ukr_fbf_swe_aeg_spa_rom_dut_bos_qcu_hin_urd_mol_zul_heb_rus_tig_bul_mao_scr_akn_afr_ven_bat_tha_owc_tml_dyu_tsn_tur_ger_svk_azi_dgb_vie_amr_cic_lda_ewe	-0.335930365918479	-0.7961965393608	0.427945541971616
510	mlt_arw_igb_eng_aeg_hau_sod_dut_uzb_aze_xho_tag_dyu_lat_slo_bsq_ita_owc_cic_mnd_svk_guj_akn_bos_tsn_ctl_est_zul_tsw_fin_cze_amr_geo_lit_urd_glc_ukr_amh_chh_swe_hun_bam_mly_fre_ind_jpn_tml_kor_mcd_bul_fbf_spa_sun_hin_wly_bat_cnt_pan_ven_alb_tig_mol_scr_prs_por_qcu_grk_krd_ben_lda_sid_afr_gam_nor_mao_pol_ses_rus_moo_jav_tha_heb_knd_yor_ewe_tur_rom_ger_azi_swt_vie_anl_swa_bem_dgb	-0.390595162067086	-0.92612882361733	0.356776149183601
511	amr_ita_tsn_rom_aeg_gam_tig_urd_aze_uzb_lda_ind_cic_krd_ben_bsq_pan_mlt_bam_mnd_fre_eng_ven_pol_dgb_spa_est_moo_dyu_fin_ger_anl_geo_hin_rus_scr_slo_heb_hau_por_hun_xho_jav_lat_mao_jpn_tml_kor_cze_svk_bem_guj_mly_grk_owc_tag_cnt_afr_ewe_glc_wly_arw_mol_lit_mcd_qcu_alb_ukr_swe_igb_sod_bul_sid_bos_bat_dut_fbf_nor_swa_sun_tha_amh_knd_swt_zul_tur_ctl_prs_azi_tsw_vie_chh_ses_yor_akn	-0.72493403872045	-1.74401374249794	0.0844608783756901
512	chh_cze_xho_prs_heb_amr_sid_krd_tur_uzb_tsw_jav_dgb_urd_svk_bsq_eng_sod_ewe_mnd_lat_pan_cic_slo_igb_ben_est_bam_ses_hun_mcd_anl_geo_rom_rus_alb_bul_mlt_amh_pol_fin_swa_mao_ukr_bat_jpn_tml_kor_grk_scr_tsn_lit_ind_afr_owc_mly_cnt_glc_fbf_ita_aeg_por_ger_dut_spa_qcu_nor_guj_hin_ven_gam_mol_hau_arw_tag_ctl_yor_bos_lda_sun_tha_wly_knd_bem_dyu_azi_swe_fre_aze_swt_vie_tig_akn_moo_zul	-0.147037173413932	-0.347036159709225	0.729348226161163
513	amh_arw_moo_mol_anl_amr_mlt_grk_uzb_azi_swa_tag_tsn_slo_guj_bsq_afr_wly_ven_cnt_ita_rus_swt_lat_dgb_alb_est_dyu_bam_hun_eng_sid_geo_svk_krd_rom_glc_sod_tig_por_fin_ewe_mly_ctl_ind_jpn_tml_kor_pol_bos_igb_cze_sun_hin_aeg_jav_mnd_ukr_cic_swe_heb_nor_prs_ben_pan_qcu_lit_urd_ger_fbf_gam_fre_chh_scr_mao_mcd_tsw_spa_lda_bat_tha_hau_knd_zul_akn_tur_dut_bul_aze_yor_vie_owc_xho_bem_ses	0.20237112860423	0.475829066172267	0.63531201069178
514	anl_cze_fbf_pol_hau_sod_mlt_ita_azi_uzb_tsw_bat_lda_ben_swe_bsq_fre_aeg_bam_mnd_ukr_afr_swt_bos_akn_lit_fin_ven_moo_hun_arw_gam_geo_ctl_slo_por_ger_chh_tig_dut_est_ses_mao_guj_sun_jpn_knd_kor_hin_pan_zul_nor_ind_mol_owc_tag_cnt_grk_xho_alb_amr_rus_urd_svk_mcd_qcu_bul_eng_scr_bem_amh_spa_wly_lat_mly_rom_tsn_krd_cic_jav_tha_heb_tml_igb_dgb_tur_glc_prs_aze_dyu_vie_sid_swa_ewe_yor	-0.733804283819068	-1.75838808164556	0.0819712148410716
515	chh_ctl_bem_spa_wly_hau_heb_fre_tur_uzb_swt_bat_cic_prs_eng_bsq_bul_aeg_zul_cnt_slo_urd_ses_guj_igb_ger_est_yor_dyu_fin_scr_amh_geo_rus_ukr_glc_pan_owc_amr_mcd_hun_swa_tag_ita_ind_jpn_tml_kor_hin_lit_fbf_krd_mao_grk_tig_mly_mnd_nor_moo_pol_mlt_bos_mol_swe_por_qcu_ben_arw_alb_ewe_sod_dut_sid_svk_sun_rom_ven_cze_akn_jav_tha_gam_knd_tsn_lda_aze_lat_afr_azi_bam_vie_anl_xho_tsw_dgb	-0.065919853657672	-0.15543519296671	0.876815114377668
516	chh_ctl_akn_guj_anl_wly_amh_afr_uzb_aze_cic_mao_ses_ukr_grk_bsq_hin_owc_lda_cnt_ben_prs_dgb_por_xho_bul_hun_tsn_yor_est_fre_aeg_geo_swe_eng_alb_rus_mlt_gam_glc_fin_igb_jav_ger_ind_jpn_tml_kor_slo_mol_moo_arw_bat_urd_amr_sun_mnd_dut_fbf_scr_sid_rom_spa_bos_krd_qcu_pan_ita_lat_zul_sod_svk_heb_mcd_tag_cze_swa_pol_dyu_mly_tha_hau_knd_bam_tsw_azi_nor_lit_tur_ven_vie_tig_bem_swt_ewe	0.0874369031204415	0.205721097965306	0.837458430537432
517	amr_alb_dyu_mol_chh_sod_anl_glc_tur_azi_ven_bat_moo_ctl_guj_bsq_fre_aeg_akn_mnd_eng_dut_tsw_lit_tsn_svk_hun_dgb_bam_fin_scr_amh_geo_swe_por_prs_krd_tig_owc_mcd_est_zul_mly_rus_mao_jpn_knd_kor_spa_ger_swt_arw_jav_bul_hau_tag_cnt_rom_igb_ita_wly_slo_pan_bos_ben_qcu_ukr_urd_nor_ewe_mlt_grk_heb_afr_ind_cze_ses_hin_yor_sun_tha_sid_tml_bem_cic_uzb_lat_pol_aze_swa_vie_gam_xho_lda_fbf	-0.376881048884482	-0.893938170557092	0.373662566898952
518	owc_ukr_swt_bos_sid_aeg_amh_mol_aze_tur_bam_mao_yor_spa_ger_bsq_scr_anl_igb_cnt_urd_alb_ewe_grk_lda_ben_hun_dgb_dyu_fin_cze_tig_geo_bul_lit_hin_ita_heb_gam_nor_est_fbf_tag_fre_mly_jpn_knd_kor_por_arw_moo_mcd_sun_svk_amr_jav_mnd_guj_tsn_pan_wly_krd_lat_rus_rom_qcu_glc_slo_pol_ses_mlt_prs_chh_eng_bat_swe_akn_dut_tsw_ind_tha_sod_tml_ven_swa_uzb_ctl_afr_azi_xho_vie_hau_zul_bem_cic	-0.287675383053148	-0.680786037581471	0.497698406411963
519	hau_hin_swt_swe_amh_sid_anl_urd_uzb_aze_zul_ind_cic_lit_pol_bsq_guj_heb_ewe_mnd_spa_svk_bem_alb_xho_arw_fin_yor_lda_est_ben_chh_geo_fre_ukr_pan_prs_gam_amr_lat_hun_bam_mly_krd_jav_jpn_knd_kor_scr_bos_dyu_cze_bat_ita_owc_sun_cnt_rom_fbf_grk_mlt_mcd_mol_rus_slo_qcu_ctl_ger_bul_ven_sod_nor_tig_afr_tag_eng_dgb_glc_swa_mao_tha_aeg_tml_akn_moo_azi_dut_por_tur_tsn_vie_wly_igb_ses_tsw	-0.564114823823248	-1.34372771655971	0.182305760901469
520	anl_ctl_swa_cze_sod_sid_gam_eng_tur_uzb_bam_tag_lda_krd_grk_bsq_dut_owc_dyu_mnd_hin_pan_tsn_prs_ewe_rom_hun_tsw_cic_est_scr_wly_geo_bul_pol_ita_mcd_amh_amr_svk_fin_swt_jav_lat_sun_jpn_knd_kor_rus_bos_dgb_urd_mao_por_hau_mly_cnt_alb_zul_nor_tig_glc_mol_fre_ger_qcu_ben_spa_arw_akn_chh_guj_heb_afr_bat_slo_yor_lit_bem_ind_tha_aeg_tml_fbf_igb_azi_swe_ukr_aze_ven_vie_mlt_xho_ses_moo	-0.380641715832434	-0.901813402260319	0.36948564881032
521	aeg_ben_lda_grk_amh_gam_mlt_mcd_uzb_tur_dyu_jav_moo_glc_cze_bsq_fre_heb_fbf_cnt_svk_ger_zul_slo_dgb_por_fin_akn_xho_hun_afr_amr_geo_pol_scr_urd_swe_tig_chh_ctl_est_bam_mao_alb_ind_jpn_tml_kor_pan_spa_igb_mol_mly_hin_wly_bat_mnd_nor_ses_lit_owc_bul_bos_dut_krd_qcu_eng_prs_arw_yor_anl_rus_sod_ita_tag_ukr_swa_rom_swt_sun_tha_sid_knd_ven_bem_aze_guj_lat_azi_ewe_vie_hau_cic_tsw_tsn	-0.363778430602831	-0.861753105928026	0.391039940766945
522	wly_slo_ewe_cze_sod_tig_mlt_bul_aze_uzb_dgb_jav_lda_hin_swe_bsq_urd_chh_cic_mnd_spa_rom_yor_alb_tsw_krd_hun_bam_akn_est_svk_amh_geo_mol_dut_por_rus_gam_amr_glc_fin_bem_mao_ita_ind_jpn_knd_kor_ctl_prs_ven_ger_bat_lat_owc_sun_cnt_grk_zul_pol_heb_ben_arw_afr_eng_qcu_scr_guj_pan_ses_hau_mcd_sid_ukr_tag_nor_swt_bos_dyu_mly_tha_aeg_tml_igb_fbf_azi_fre_lit_tur_moo_vie_anl_tsn_swa_xho	-0.562138334836909	-1.34102016653767	0.183180004092443
523	mlt_rom_yor_grk_wly_heb_anl_ukr_aze_azi_tsn_jav_fbf_fre_afr_bsq_hin_gam_ven_mnd_cze_nor_tsw_ctl_ewe_svk_fin_lda_zul_est_swe_chh_geo_ben_urd_mcd_bul_owc_amr_krd_hun_swa_bat_por_ind_jpn_tml_kor_pol_spa_bam_rus_mly_glc_tig_sun_cnt_ger_dyu_guj_amh_slo_scr_mol_ita_qcu_alb_lit_prs_akn_sod_pan_aeg_lat_tag_bos_swt_dut_igb_mao_tha_sid_knd_bem_cic_tur_eng_arw_uzb_dgb_vie_hau_xho_ses_moo	-0.364355946735809	-0.86272228975016	0.390509480709047
524	hau_rom_zul_bos_sod_gam_mlt_afr_tur_uzb_lda_mao_swa_dut_eng_bsq_spa_anl_akn_cnt_grk_svk_dyu_ukr_ven_fre_fin_igb_moo_hun_prs_amh_geo_scr_ben_alb_ctl_heb_chh_ita_est_bem_tag_urd_jav_jpn_tml_kor_glc_rus_cic_arw_mly_hin_aeg_sun_mnd_lit_yor_guj_amr_lat_bul_por_cze_qcu_krd_ger_pol_swt_wly_swe_owc_pan_ind_mcd_dgb_slo_fbf_bat_tha_tig_knd_tsw_tsn_aze_nor_mol_azi_bam_vie_sid_xho_ses_ewe	0.134548622630272	0.316625869293178	0.75223712673676
525	wly_fre_ven_swe_sod_sid_chh_spa_uzb_tur_bem_jav_ses_ben_lat_bsq_alb_tig_xho_mnd_glc_pol_fbf_ukr_lda_bul_fin_cic_moo_est_krd_anl_geo_ctl_mol_urd_rom_mlt_owc_slo_hun_ewe_ind_ita_tag_jpn_knd_kor_nor_dut_zul_prs_mly_por_gam_mao_cnt_svk_dyu_eng_amr_bos_arw_grk_mcd_qcu_hin_guj_afr_swa_amh_lit_aeg_ger_sun_cze_yor_scr_akn_bat_tha_heb_tml_tsn_tsw_aze_rus_pan_azi_bam_vie_hau_igb_swt_dgb	-0.129577980665131	-0.305936455149088	0.760336823992527
526	wly_lat_bam_hin_aeg_chh_gam_alb_azi_tur_moo_bat_swt_krd_scr_bsq_ctl_mlt_dyu_cnt_lit_mcd_ewe_svk_ses_slo_fin_yor_zul_est_fre_tig_geo_swe_urd_ukr_prs_sid_amr_nor_hun_igb_mly_pan_sun_jpn_knd_kor_rom_dut_fbf_pol_mao_rus_heb_ind_mnd_ben_akn_ger_sod_mol_glc_bul_arw_qcu_afr_spa_guj_tsn_owc_por_amh_ita_jav_cze_bem_grk_dgb_tag_tha_hau_tml_swa_tsw_uzb_bos_eng_aze_lda_vie_anl_xho_ven_cic	-0.0328817410652764	-0.0774199554496158	0.938455788207597
527	sid_grk_lda_fre_heb_anl_chh_scr_aze_tur_swa_bat_tsn_bos_ukr_bsq_slo_aeg_akn_cnt_hin_ita_tsw_krd_ewe_nor_fin_xho_bem_hun_rom_gam_geo_swe_mcd_dut_bul_tig_wly_prs_est_dgb_mao_guj_mly_jpn_tml_kor_pan_urd_fbf_arw_jav_pol_hau_ind_mnd_alb_bam_lit_amh_por_rus_ger_cze_qcu_afr_ctl_glc_yor_amr_ben_mlt_spa_tag_lat_zul_eng_ven_sun_tha_owc_knd_moo_swt_azi_mol_svk_uzb_ses_vie_sod_dyu_igb_cic	0.150846509942697	0.354924005078482	0.723450147502016
528	hau_arw_zul_hin_amr_anl_gam_scr_uzb_azi_igb_tag_akn_mcd_krd_bsq_mol_tig_swt_mnd_pol_dut_dyu_nor_xho_svk_fin_swa_tsw_est_eng_amh_geo_pan_urd_ukr_fre_sid_mlt_afr_hun_yor_mao_swe_jav_jpn_tml_kor_por_prs_moo_ger_mly_spa_heb_bat_cnt_grk_lda_glc_sod_alb_cze_lat_rus_qcu_slo_lit_rom_dgb_wly_ita_owc_guj_ind_ctl_ewe_ben_bam_sun_tha_aeg_knd_fbf_tsn_aze_bos_bul_tur_ses_vie_chh_bem_cic_ven	-0.154905851061036	-0.365117366687479	0.715852833757909
529	sid_dut_swt_fre_mlt_aeg_hau_afr_tur_aze_igb_ind_akn_svk_prs_bsq_glc_heb_dgb_mnd_eng_alb_moo_ctl_bem_pol_hun_dyu_swa_fin_swe_amr_geo_lat_pan_spa_rus_wly_anl_mcd_est_tsw_tag_bos_bat_jpn_knd_kor_slo_por_tsn_ita_mly_ben_owc_jav_cnt_nor_ses_urd_chh_rom_guj_ukr_krd_qcu_lit_hin_scr_ewe_gam_arw_amh_cze_sun_mol_xho_grk_lda_mao_tha_sod_tml_yor_zul_uzb_ger_bul_azi_bam_vie_tig_cic_fbf_ven	-0.798652856880832	-1.91912223896521	0.0580350085861171
530	chh_mol_dyu_por_sid_heb_tig_rus_tur_azi_swt_mao_akn_cze_swe_bsq_nor_owc_cic_mnd_hin_bul_ven_ger_tsw_urd_fin_lda_yor_hun_lit_hau_geo_prs_eng_ita_fre_amr_gam_scr_est_xho_sun_ukr_jav_jpn_knd_kor_svk_pan_swa_dut_mly_slo_anl_bat_cnt_pol_ses_spa_amh_krd_alb_glc_mcd_qcu_guj_afr_grk_igb_mlt_ctl_wly_bos_tag_rom_bem_ben_ewe_ind_tha_aeg_tml_moo_zul_uzb_arw_lat_aze_tsn_vie_sod_dgb_bam_fbf	-0.401347321218745	-0.95181940042358	0.343655797754839
531	amr_spa_dyu_ctl_chh_amh_sod_krd_aze_uzb_cic_mao_igb_pan_eng_bsq_slo_wly_xho_mnd_urd_lit_akn_afr_swt_arw_fin_fbf_tsn_est_ger_heb_geo_mol_svk_mcd_por_aeg_anl_bul_hun_bem_mly_bos_sun_jpn_tml_kor_dut_nor_ewe_fre_tag_rus_gam_jav_cnt_rom_tsw_alb_mlt_swe_glc_prs_guj_qcu_ukr_pol_cze_zul_hau_scr_sid_ita_ind_grk_swa_lat_bam_bat_tha_owc_knd_ven_yor_azi_ben_hin_tur_ses_vie_tig_dgb_moo_lda	-0.590418534376209	-1.41001215647182	0.161871791616788
532	anl_ben_yor_ukr_tig_aeg_wly_ctl_aze_tur_ses_sun_ven_glc_eng_bsq_fre_mlt_tsn_mnd_swe_nor_dyu_urd_lda_krd_est_tsw_moo_hun_ger_amr_geo_afr_bos_grk_spa_heb_amh_arw_fin_ewe_tag_mcd_jav_jpn_knd_kor_rus_lat_swa_rom_ind_lit_chh_bat_cnt_mol_bem_por_owc_scr_guj_hin_pan_qcu_slo_ita_bul_akn_hau_alb_sod_svk_mao_pol_xho_cze_cic_mly_tha_gam_tml_bam_igb_uzb_dut_prs_azi_dgb_vie_sid_swt_zul_fbf	-0.708741670553449	-1.69936317295264	0.0925935017926389
533	amh_bul_ewe_nor_chh_sod_hau_dut_aze_azi_moo_jav_yor_guj_ger_bsq_glc_aeg_swt_mnd_por_ukr_bam_fre_zul_pan_hun_tsn_cic_fin_urd_wly_geo_ben_lit_ctl_scr_owc_sid_arw_est_dyu_mao_svk_sun_jpn_tml_kor_mol_hin_dgb_mcd_ind_slo_gam_bat_cnt_pol_igb_bos_tig_krd_alb_swe_grk_qcu_rus_spa_prs_akn_amr_eng_heb_lat_tag_ita_ven_afr_fbf_mly_tha_anl_knd_tsw_swa_uzb_rom_cze_tur_xho_vie_mlt_lda_ses_bem	-0.623550617497711	-1.48900466573828	0.139869535926486
534	amr_por_zul_ger_hau_wly_tig_bul_aze_azi_moo_jav_ven_ita_arw_bsq_bos_chh_bem_cnt_ben_svk_cic_nor_igb_dut_fin_yor_bam_est_pan_sid_geo_rom_spa_alb_krd_aeg_mlt_mol_hun_lda_sun_urd_mao_jpn_knd_kor_afr_guj_fbf_pol_tag_ukr_anl_ind_mnd_prs_swt_eng_gam_swe_ctl_cze_rus_qcu_slo_scr_fre_akn_owc_mcd_sod_lat_bat_glc_xho_lit_dgb_mly_tha_heb_tml_dyu_tsn_uzb_hin_grk_tur_swa_vie_amh_ewe_tsw_ses	-0.370590979835847	-0.878657206612768	0.38185170476639
535	aeg_alb_tsn_lat_mlt_tig_gam_ita_uzb_azi_dyu_ind_dgb_nor_ukr_bsq_pol_amh_ses_cnt_spa_afr_tsw_fre_cic_guj_hun_ven_igb_fin_lit_heb_geo_mcd_scr_eng_hin_sid_wly_slo_est_yor_mao_cze_jav_jpn_tml_kor_krd_prs_akn_ger_sun_dut_hau_tag_mnd_swe_ewe_mol_amr_glc_urd_bos_ctl_qcu_bul_arw_rom_lda_owc_grk_anl_pan_bat_rus_bem_ben_bam_mly_tha_sod_knd_swa_xho_aze_por_svk_tur_fbf_vie_chh_swt_moo_zul	-0.21594193271332	-0.510765883720251	0.61072534033148
536	amh_eng_swa_hin_mlt_sod_gam_pol_tur_uzb_ven_sun_tsn_ben_mcd_bsq_prs_amr_akn_mnd_urd_lit_ewe_ger_swt_cze_est_moo_dyu_hun_lat_chh_geo_slo_afr_grk_swe_hau_owc_svk_fin_igb_bat_ukr_tag_jpn_knd_kor_guj_spa_fbf_rom_mly_arw_sid_ind_cnt_alb_lda_krd_wly_nor_bul_scr_rus_qcu_fre_ita_pan_yor_heb_dut_anl_ctl_mao_glc_cic_bos_bam_jav_tha_aeg_tml_xho_tsw_azi_por_mol_aze_zul_vie_tig_dgb_ses_bem	0.210382475061105	0.494961150483444	0.621794914480445
537	tig_glc_ewe_lit_hau_gam_anl_bul_tur_azi_ses_bat_bam_scr_pol_bsq_ukr_chh_swt_mnd_krd_grk_yor_mol_swa_pan_est_moo_bem_fin_lat_sid_geo_urd_dut_spa_ita_amh_amr_rom_hun_lda_mao_fre_jav_jpn_knd_kor_mcd_svk_igb_alb_ind_prs_mlt_sun_cnt_rus_tsn_guj_sod_eng_cze_ben_arw_qcu_swe_ger_ctl_zul_wly_hin_aeg_bos_tag_por_fbf_afr_tsw_mly_tha_heb_tml_xho_dyu_uzb_nor_slo_aze_dgb_vie_owc_cic_akn_ven	0.125456784084324	0.295130771467916	0.768551847929566
538	amh_ben_dyu_swe_sid_hau_mlt_fre_aze_tur_cic_ind_tsw_por_hin_bsq_prs_gam_lda_cnt_alb_svk_tsn_slo_ven_scr_est_swt_zul_hun_afr_chh_geo_arw_eng_ger_rus_tig_owc_ctl_fin_bem_jav_pan_mao_jpn_knd_kor_mcd_mol_moo_urd_tag_dut_anl_bat_mnd_bos_yor_ita_wly_pol_lat_glc_lit_qcu_krd_cze_bul_akn_amr_spa_aeg_guj_sun_ukr_fbf_grk_igb_mly_tha_heb_tml_ewe_dgb_uzb_rom_nor_azi_swa_vie_sod_bam_ses_xho	0.160739490584726	0.37830784881094	0.706064085305666
539	anl_swe_moo_bul_sod_heb_amr_scr_azi_aze_bem_mao_bam_lit_alb_bsq_pol_tig_igb_mnd_por_fre_zul_hin_dgb_svk_fin_yor_ven_est_krd_gam_geo_arw_rom_afr_pan_aeg_amh_prs_hun_swt_sun_bos_jav_jpn_tml_kor_dut_ctl_lda_mol_ind_ita_hau_mly_cnt_guj_tsw_slo_chh_ukr_ben_urd_glc_qcu_mcd_lat_nor_swa_owc_eng_wly_rus_tag_grk_ses_cze_akn_bat_tha_sid_knd_xho_fbf_tur_spa_ger_uzb_ewe_vie_mlt_dyu_tsn_cic	-0.602877343462414	-1.43924436838625	0.153438677787991
540	mlt_glc_tsn_alb_heb_sid_gam_lit_uzb_aze_ven_tag_fbf_pan_svk_bsq_pol_tig_swt_cnt_rus_mcd_ses_bul_tsw_por_hun_swa_cic_est_dut_amr_geo_rom_prs_slo_arw_wly_anl_fre_fin_dyu_bat_ukr_mly_jpn_knd_kor_grk_afr_yor_ger_sun_hin_aeg_jav_mnd_ita_igb_ben_owc_ctl_eng_krd_spa_qcu_swe_bos_scr_dgb_chh_nor_hau_urd_mao_guj_xho_mol_ewe_ind_tha_amh_tml_akn_lda_tur_lat_cze_azi_moo_vie_sod_zul_bem_bam	0.482272337410921	1.13536402049865	0.25914042566265
541	owc_krd_bam_prs_gam_mlt_amr_urd_uzb_tur_lda_mly_xho_swe_lit_bsq_slo_tig_dyu_cnt_fre_ben_tsn_rus_zul_ita_est_igb_fbf_hun_svk_hau_geo_ctl_mcd_ukr_spa_heb_anl_lat_fin_swa_ind_mol_tag_jpn_knd_kor_guj_bos_ewe_afr_bat_nor_sid_sun_mnd_pol_dgb_por_wly_grk_arw_ger_cze_qcu_alb_glc_rom_yor_amh_eng_sod_scr_mao_bul_swt_pan_ses_jav_tha_aeg_tml_cic_tsw_aze_hin_dut_azi_akn_vie_chh_moo_ven_bem	-0.783418241903247	-1.88464213247273	0.0626010978751497
542	sid_slo_ses_fre_chh_owc_tig_scr_aze_uzb_moo_mao_ewe_prs_ger_bsq_guj_sod_ven_mnd_ita_grk_xho_dut_fbf_bul_fin_yor_dgb_est_ctl_amh_geo_krd_swe_mcd_por_anl_gam_urd_hun_cic_ind_rus_mly_jpn_tml_kor_nor_pan_akn_svk_tag_glc_aeg_sun_cnt_ben_bam_spa_wly_eng_rom_afr_lit_qcu_lat_pol_cze_dyu_mlt_mol_heb_arw_jav_hin_swt_bos_tsn_bat_tha_hau_knd_tsw_igb_tur_ukr_alb_azi_bem_vie_amr_lda_swa_zul	0.33706270072967	0.794268577375671	0.429061226662824
543	gam_ukr_dgb_spa_mlt_owc_heb_scr_tur_azi_yor_jav_tsn_ben_pol_bsq_eng_anl_akn_cnt_grk_por_lda_rus_moo_lit_est_bem_dyu_hun_rom_amr_geo_urd_arw_nor_fre_chh_wly_swe_fin_cic_mly_mol_ind_jpn_tml_kor_cze_glc_ven_lat_sun_ger_tig_tag_mnd_afr_fbf_bul_aeg_krd_prs_guj_slo_qcu_bos_pan_ita_zul_sid_svk_sod_hin_mao_mcd_swa_dut_ewe_bat_tha_hau_knd_swt_ses_aze_ctl_alb_uzb_igb_vie_amh_tsw_bam_xho	0.225099458568252	0.531466245657197	0.596362881958626
544	chh_afr_fbf_rom_amr_wly_sid_ita_uzb_azi_swt_bat_dyu_swe_bos_bsq_scr_hau_bam_cnt_cze_grk_swa_arw_lda_por_hun_cic_tsw_fin_eng_anl_geo_bul_urd_nor_svk_heb_mlt_krd_est_ven_jav_spa_ind_jpn_tml_kor_glc_alb_akn_pan_sun_dut_tig_mly_mnd_ger_yor_lit_amh_ben_mcd_lat_ctl_qcu_hin_ukr_guj_igb_sod_rus_gam_fre_tag_slo_tsn_mol_bem_mao_tha_owc_knd_xho_ses_tur_pol_prs_aze_moo_vie_aeg_ewe_dgb_zul	-0.458712782404612	-1.09063508824548	0.278251187423466
545	amr_fre_igb_alb_heb_wly_owc_ger_azi_aze_swt_mly_yor_lit_mcd_bsq_eng_anl_akn_cnt_bos_spa_swa_prs_cic_grk_est_lda_bem_fin_dut_mlt_geo_glc_afr_cze_pol_amh_sid_ctl_hun_moo_tag_lat_mao_jpn_knd_kor_arw_pan_dyu_mol_ind_urd_sod_jav_mnd_ita_xho_rom_hau_ben_bul_nor_svk_qcu_swe_krd_ukr_tsw_gam_slo_tig_por_sun_hin_fbf_rus_zul_bat_tha_aeg_tml_bam_tsn_tur_scr_guj_uzb_ven_vie_chh_ses_ewe_dgb	-0.319897242477057	-0.757136048172517	0.450882367888158
546	anl_swe_cic_scr_amh_owc_gam_lit_aze_azi_ses_jav_zul_slo_alb_bsq_eng_hau_moo_mnd_dut_cze_tsn_guj_tsw_hin_est_swt_igb_hun_pol_mlt_geo_spa_mol_urd_pan_chh_tig_ger_fin_bam_mly_krd_mao_jpn_knd_kor_afr_ctl_yor_bos_bat_glc_wly_tag_cnt_grk_fbf_bul_sod_prs_ukr_por_mcd_qcu_arw_lat_ita_xho_aeg_fre_sid_rus_sun_ben_ven_svk_lda_ind_tha_amr_tml_swa_dgb_uzb_nor_rom_tur_akn_vie_heb_bem_ewe_dyu	-0.138933025178531	-0.328053191287546	0.743608873452796
547	mlt_rom_moo_arw_tig_wly_hau_ger_aze_uzb_fbf_ind_ewe_slo_swe_bsq_pan_aeg_ven_cnt_alb_rus_zul_guj_akn_spa_est_tsw_lda_fin_prs_gam_geo_dut_ctl_bul_cze_amh_sod_glc_hun_cic_sun_fre_tag_jpn_knd_kor_por_grk_dyu_ita_bat_mcd_chh_mly_mnd_nor_yor_scr_anl_eng_bos_mol_ben_qcu_pol_krd_ukr_bem_sid_lit_amr_urd_mao_hin_igb_afr_xho_jav_tha_heb_tml_bam_swt_tur_svk_lat_azi_tsn_vie_owc_swa_ses_dgb	0.0271466964014605	0.0639328649935268	0.949160901513431
548	hau_mcd_tsw_hin_anl_wly_gam_glc_aze_tur_xho_ind_swa_eng_dut_bsq_nor_tig_fbf_cnt_pol_urd_lda_ukr_ewe_bul_hun_dyu_akn_fin_pan_sid_geo_afr_alb_lat_ben_owc_heb_scr_est_dgb_bat_arw_tag_jpn_knd_kor_grk_por_ses_fre_sun_krd_amr_mly_mnd_swe_swt_prs_amh_rus_ctl_guj_slo_qcu_spa_cze_ita_moo_aeg_svk_chh_ger_jav_bos_igb_mol_bem_mao_tha_mlt_tml_yor_zul_azi_rom_lit_uzb_bam_vie_sod_tsn_cic_ven	0.291155473642621	0.685674965526828	0.494623816633922
549	amh_ben_tsn_eng_amr_owc_aeg_lat_tur_aze_bam_tag_cic_scr_mcd_bsq_slo_tig_akn_cnt_krd_por_ses_bul_yor_swe_fin_tsw_dyu_est_alb_heb_geo_mol_arw_dut_bos_sod_chh_lit_hun_swt_ind_urd_sun_jpn_tml_kor_ctl_prs_swa_rus_jav_glc_hau_bat_mnd_afr_dgb_ukr_gam_pan_cze_hin_ger_qcu_rom_svk_nor_igb_wly_grk_anl_spa_mly_guj_bem_ita_zul_mao_tha_sid_knd_ewe_moo_azi_pol_fre_uzb_lda_vie_mlt_ven_fbf_xho	-0.0554230901746885	-0.130496948055213	0.896455129180216
550	gam_alb_tsn_eng_heb_wly_owc_prs_aze_azi_swa_sun_bem_nor_krd_bsq_pol_mlt_ven_cnt_hin_swe_dyu_svk_yor_spa_fin_igb_moo_est_ger_chh_geo_grk_guj_por_ita_tig_hau_bos_hun_ewe_mao_ben_jav_jpn_knd_kor_urd_ctl_bam_mcd_tag_arw_anl_bat_mnd_fre_cic_afr_amh_rom_bul_lat_slo_qcu_glc_pan_mol_xho_sod_scr_sid_rus_ind_ukr_swt_lit_akn_mly_tha_amr_tml_fbf_lda_tur_cze_dut_uzb_zul_vie_aeg_dgb_ses_tsw	0.131105321220536	0.308918355368998	0.758074616130529
551	chh_rom_swt_dut_gam_heb_aeg_slo_tur_uzb_fbf_bat_bem_hin_mol_bsq_bos_amh_zul_mnd_lat_scr_dgb_fre_akn_ukr_fin_tsw_yor_est_ctl_mlt_geo_ben_swe_glc_por_owc_tig_alb_hun_tsn_jav_rus_tag_jpn_tml_kor_bul_svk_ven_mcd_mly_guj_wly_sun_cnt_ita_dyu_krd_sod_lit_pan_ger_arw_qcu_eng_spa_prs_moo_amr_urd_sid_pol_ind_afr_ewe_nor_bam_mao_tha_hau_knd_ses_lda_azi_grk_cze_aze_swa_vie_anl_xho_igb_cic	-0.823280099207752	-1.98608686975689	0.0499677951094333
552	heb_cze_igb_arw_amr_tig_anl_svk_azi_uzb_tsn_jav_cic_prs_ctl_bsq_mcd_mlt_fbf_mnd_nor_ben_bam_alb_swa_fre_fin_xho_yor_est_lat_chh_geo_ita_scr_swe_krd_wly_amh_guj_hun_lda_mao_glc_tag_jpn_tml_kor_spa_rom_tsw_grk_ind_afr_sid_mly_cnt_slo_ven_rus_sod_pol_urd_pan_bos_qcu_por_lit_hin_ewe_aeg_mol_gam_dut_bat_ukr_dyu_ger_moo_sun_tha_hau_knd_ses_akn_tur_eng_bul_aze_swt_vie_owc_zul_bem_dgb	-0.452726049773687	-1.07511985223461	0.285102455473445
553	hau_alb_cic_pan_amr_mlt_sid_guj_uzb_tur_xho_ind_moo_ben_mcd_bsq_ctl_tig_bem_cnt_lat_eng_zul_slo_tsn_fre_fin_dgb_ven_est_dut_wly_geo_ita_prs_spa_lit_anl_chh_urd_hun_tsw_bat_glc_sun_jpn_tml_kor_krd_scr_ewe_por_mao_cze_amh_mly_mnd_grk_lda_svk_heb_swe_ger_nor_mol_qcu_pol_rus_bos_igb_aeg_rom_gam_afr_tag_hin_yor_ukr_bam_jav_tha_sod_knd_ses_akn_aze_bul_arw_azi_swa_vie_owc_swt_dyu_fbf	0.268460731188411	0.632525055650934	0.528595949579687
554	wly_dut_yor_slo_anl_amh_chh_nor_azi_tur_swa_ind_ven_bul_eng_bsq_ctl_gam_dgb_cnt_urd_alb_lda_grk_ewe_afr_hun_bem_fbf_fin_pol_tig_geo_mol_swe_arw_rom_mlt_owc_ukr_est_tsw_sun_ger_bat_jpn_knd_kor_glc_ita_xho_scr_mly_por_hau_jav_mnd_svk_zul_cze_aeg_lit_prs_spa_hin_qcu_rus_fre_krd_bam_amr_pan_sod_mcd_mao_lat_dyu_guj_akn_tag_tha_sid_tml_moo_swt_aze_ben_bos_uzb_igb_vie_heb_cic_ses_tsn	0.601256707409174	1.42583581545911	0.157263758774094
555	amh_fre_dgb_ger_aeg_chh_sid_mcd_tur_azi_lda_bat_igb_hin_ben_bsq_spa_heb_akn_mnd_pol_lat_bem_dut_swt_ukr_hun_moo_tsn_fin_alb_anl_geo_por_guj_eng_swe_amr_mlt_rus_est_ses_ind_svk_mly_jpn_knd_kor_ctl_ita_xho_mol_jav_glc_owc_tag_cnt_bos_fbf_rom_tig_krd_lit_afr_prs_qcu_urd_scr_nor_cic_sod_bul_wly_arw_mao_slo_bam_pan_ven_sun_tha_gam_tml_ewe_dyu_aze_cze_grk_uzb_swa_vie_hau_tsw_zul_yor	0.098897212521078	0.233012518881285	0.816263759051227
556	heb_grk_fbf_rom_anl_owc_chh_svk_uzb_aze_ses_mao_ven_lat_por_bsq_spa_wly_dyu_cnt_ukr_pan_igb_mol_akn_eng_hun_yor_zul_fin_ben_hau_geo_fre_guj_lit_dut_gam_amh_cze_est_swa_sun_afr_mly_jpn_knd_kor_hin_mcd_ewe_ita_ind_nor_amr_jav_mnd_prs_bam_ctl_sid_bul_bos_krd_glc_qcu_urd_arw_slo_swt_mlt_alb_tig_ger_tag_pol_cic_scr_bem_bat_tha_sod_tml_lda_dgb_tur_swe_rus_azi_moo_vie_aeg_tsn_xho_tsw	0.158511434349727	0.372958410473851	0.710028096273429
557	sid_krd_fbf_alb_chh_sod_tig_fre_azi_uzb_ses_mao_yor_ctl_ger_bsq_arw_amr_akn_cnt_lit_pan_swa_pol_cic_cze_est_dyu_ewe_hun_dut_amh_geo_guj_slo_lat_afr_wly_mlt_ben_fin_tsw_ind_mol_bat_jpn_knd_kor_hin_ukr_ven_grk_mly_rus_gam_tag_mnd_swe_xho_spa_aeg_scr_nor_bos_por_qcu_svk_bul_glc_moo_owc_prs_anl_mcd_sun_rom_dgb_eng_zul_jav_tha_hau_tml_igb_bem_aze_ita_urd_tur_bam_vie_heb_tsn_lda_swt	-0.369255479164826	-0.874584486204737	0.384053039182198
558	aeg_glc_swt_guj_sod_heb_hau_slo_aze_uzb_cic_jav_bam_pol_dut_bsq_spa_owc_ven_mnd_pan_lit_tsw_rom_swa_swe_fin_tsn_igb_hun_ukr_mlt_geo_svk_bul_mol_afr_tig_amr_cze_est_xho_mao_urd_bat_jpn_tml_kor_ctl_prs_ewe_alb_tag_fre_anl_ind_cnt_grk_ses_rus_chh_mcd_bos_ita_ben_qcu_nor_eng_scr_yor_sid_por_gam_hin_mly_ger_akn_lat_fbf_sun_tha_amh_knd_dyu_moo_tur_arw_krd_azi_zul_vie_wly_bem_lda_dgb	-0.345161394007983	-0.816903898220635	0.416071091109488
559	anl_ukr_xho_pol_sid_wly_amh_krd_uzb_aze_bem_mao_dgb_slo_mol_bsq_scr_tig_yor_mnd_arw_nor_dyu_eng_bam_alb_est_ven_tsn_hun_afr_sod_geo_cze_svk_por_bul_heb_amr_guj_fin_akn_bat_swe_jav_jpn_knd_kor_lat_spa_igb_rus_ind_fre_aeg_sun_cnt_pan_moo_ctl_gam_rom_ben_hin_prs_qcu_ita_ger_bos_tsw_chh_lit_owc_mcd_mly_grk_ewe_urd_fbf_tag_tha_mlt_tml_cic_swt_tur_dut_glc_azi_ses_vie_hau_lda_swa_zul	-0.846801416333856	-2.04565164462005	0.0436149140588914
560	gam_bul_ses_bos_anl_amh_wly_pol_uzb_tur_zul_tag_swt_afr_grk_bsq_rus_hau_dyu_cnt_pan_ukr_ewe_urd_bam_mol_fin_akn_cic_est_ben_amr_geo_arw_dut_mcd_ita_chh_mlt_cze_hun_tsn_bat_krd_sun_jpn_knd_kor_por_scr_dgb_lit_jav_hin_sod_mao_mnd_nor_swa_alb_heb_prs_fre_rom_svk_qcu_spa_slo_guj_xho_tig_eng_sid_ctl_mly_ger_igb_lat_ven_ind_tha_owc_tml_lda_fbf_azi_glc_swe_aze_yor_vie_aeg_moo_tsw_bem	0.422462581041027	0.997058022673304	0.321323544486224
561	sid_ukr_ses_ger_mlt_tig_chh_hin_tur_uzb_ewe_bat_moo_lit_bul_bsq_guj_owc_swt_mnd_dut_slo_bam_afr_akn_prs_est_bem_igb_fin_nor_amh_geo_lat_por_svk_fre_sod_amr_ita_hun_ven_mly_pan_sun_jpn_tml_kor_arw_mcd_tsw_pol_tag_krd_gam_jav_cnt_ben_lda_mol_hau_bos_cze_spa_grk_qcu_urd_alb_ctl_xho_heb_glc_aeg_eng_ind_scr_dyu_rus_fbf_mao_tha_wly_knd_zul_swa_azi_rom_swe_aze_yor_vie_anl_cic_dgb_tsn	0.220545810348416	0.52003419449703	0.604275446642849
562	tig_guj_lda_lit_anl_hau_gam_swe_tur_azi_dgb_mly_swa_prs_ukr_bsq_dut_wly_bam_mnd_arw_urd_tsn_lat_tsw_pan_hun_dyu_yor_est_fre_amr_geo_por_scr_ita_bos_amh_chh_ctl_fin_zul_mao_ben_jav_jpn_knd_kor_ger_nor_ven_krd_sun_mcd_heb_bat_cnt_rus_bem_eng_sod_rom_spa_glc_afr_qcu_svk_bul_cze_igb_sid_hin_owc_slo_ind_pol_fbf_grk_xho_tag_tha_mlt_tml_ses_moo_aze_alb_mol_uzb_ewe_vie_aeg_cic_swt_akn	0.0864291457430543	0.203561413774333	0.839141001457914
563	anl_prs_bem_nor_hau_chh_aeg_mcd_tur_aze_dgb_bat_lda_ukr_por_bsq_rom_mlt_yor_cnt_fre_ctl_fbf_ben_akn_afr_hun_ses_dyu_est_spa_gam_geo_swe_eng_urd_bul_amr_sid_ger_fin_moo_ind_arw_sun_jpn_knd_kor_dut_lat_tsw_pan_jav_cze_sod_mly_mnd_grk_swa_lit_tig_alb_svk_mol_ita_qcu_hin_glc_krd_xho_wly_guj_owc_scr_tag_pol_igb_rus_tsn_mao_tha_amh_tml_bam_swt_uzb_bos_slo_azi_zul_vie_heb_ven_ewe_cic	-0.864219663364543	-2.08894280800218	0.0394444277904459
564	gam_nor_akn_afr_owc_amh_heb_guj_azi_uzb_dgb_mao_bam_svk_slo_bsq_grk_anl_ewe_cnt_hin_rom_lda_por_igb_prs_fin_moo_bem_est_spa_tig_geo_krd_ctl_arw_lat_amr_sod_pan_hun_cic_mly_eng_sun_jpn_knd_kor_ger_ita_swt_dut_tag_swe_wly_bat_mnd_pol_ven_lit_aeg_rus_ukr_mol_fre_qcu_bos_ben_scr_swa_mlt_mcd_chh_cze_ind_glc_fbf_urd_zul_jav_tha_hau_tml_tsn_xho_tur_alb_bul_aze_dyu_vie_sid_ses_yor_tsw	0.0507282299686075	0.119518557680628	0.905122344397584
565	hau_ctl_tsw_glc_wly_mlt_heb_alb_uzb_azi_xho_tag_bam_fre_cze_bsq_ukr_amr_swt_mnd_hin_rom_swa_por_igb_mcd_hun_ven_lda_fin_spa_aeg_geo_afr_scr_ita_swe_gam_owc_urd_est_dyu_bat_prs_mly_jpn_knd_kor_krd_mol_fbf_guj_ind_grk_anl_sun_cnt_dut_ewe_pol_sid_eng_bul_nor_ben_qcu_lit_svk_pan_cic_sod_ger_amh_rus_jav_bos_akn_lat_ses_mao_tha_chh_tml_zul_bem_tur_slo_arw_aze_yor_vie_tig_moo_tsn_dgb	-0.159451032995842	-0.376242620021742	0.707593496509784
566	sid_hin_yor_afr_gam_owc_sod_grk_aze_azi_xho_bat_dyu_bos_lat_bsq_cze_hau_bam_mnd_scr_spa_moo_ben_ses_fre_est_tsn_cic_hun_eng_aeg_geo_alb_swe_mol_glc_chh_mlt_lit_fin_tsw_ind_guj_tag_jpn_knd_kor_slo_ukr_igb_prs_mly_ctl_amh_sun_cnt_arw_bem_urd_amr_mcd_pan_svk_bul_qcu_ita_krd_ger_zul_wly_nor_tig_pol_jav_rom_ven_rus_fbf_mao_tha_heb_tml_lda_swa_uzb_dut_por_tur_dgb_vie_anl_ewe_akn_swt	-0.608357942739412	-1.45434741458789	0.149216741849753
567	heb_pol_bem_ita_hau_tig_sid_por_azi_aze_zul_tag_lda_afr_urd_bsq_svk_gam_yor_cnt_fre_ben_fbf_lat_igb_ctl_fin_tsw_swt_est_guj_owc_geo_bos_rom_eng_hin_aeg_mlt_scr_hun_ewe_bat_ukr_mly_jpn_tml_kor_mol_swe_moo_rus_sun_glc_amr_ind_mnd_mcd_ses_spa_amh_lit_ger_arw_nor_qcu_pan_alb_slo_tsn_anl_grk_wly_dut_jav_bul_bam_cze_cic_mao_tha_sod_knd_dgb_akn_uzb_krd_prs_tur_ven_vie_chh_dyu_xho_swa	0.445742788029946	1.05169907352285	0.295662681569677
568	hau_rom_moo_bos_aeg_chh_amh_ben_tur_azi_tsn_tag_dyu_mcd_prs_bsq_dut_gam_zul_cnt_ukr_por_igb_alb_cic_ger_fin_xho_ewe_est_urd_sod_geo_guj_ita_slo_afr_sid_owc_hin_hun_bam_sun_mol_ind_jpn_tml_kor_lit_ctl_tsw_pan_mly_cze_heb_jav_mnd_fre_lda_arw_wly_pol_krd_eng_glc_qcu_grk_swe_lat_swt_mlt_rus_anl_svk_bat_nor_dgb_scr_yor_mao_tha_amr_knd_swa_ses_aze_spa_bul_uzb_bem_vie_tig_fbf_ven_akn	0.609017172993137	1.43686538275468	0.154112038762024
569	mlt_alb_lda_arw_chh_gam_amr_ger_aze_tur_ewe_ind_moo_slo_fre_bsq_dut_tig_bem_cnt_urd_ukr_ses_ben_dyu_ctl_hun_cic_fbf_fin_mol_wly_geo_bul_ita_swe_pan_heb_hau_hin_est_ven_bat_por_sun_jpn_tml_kor_rus_lit_bam_bos_tag_afr_anl_mly_mnd_lat_zul_glc_sid_prs_guj_nor_rom_qcu_krd_svk_grk_igb_aeg_cze_amh_spa_mao_scr_swa_pol_xho_jav_tha_sod_knd_dgb_yor_azi_mcd_eng_uzb_tsn_vie_owc_swt_akn_tsw	-0.335049510290717	-0.795113847268787	0.428571869375206
570	gam_dut_ses_pan_wly_chh_aeg_urd_azi_uzb_igb_mao_swa_fre_prs_bsq_afr_sod_dgb_cnt_hin_scr_lda_bul_bem_glc_est_ven_fbf_fin_lat_sid_geo_cze_arw_slo_por_heb_hau_ita_hun_tsn_bat_pol_tag_jpn_tml_kor_krd_rus_cic_ben_sun_rom_owc_ind_mnd_mcd_yor_ger_amr_ctl_grk_bos_alb_qcu_guj_nor_ukr_swt_tig_eng_amh_spa_mly_lit_zul_swe_xho_jav_tha_mlt_knd_moo_bam_tur_svk_mol_aze_dyu_vie_anl_ewe_tsw_akn	-0.533304789753863	-1.27098609246266	0.206903530845764
571	anl_nor_akn_ctl_mlt_amh_tig_grk_aze_tur_dgb_sun_yor_por_dut_bsq_pol_gam_tsn_mnd_mcd_glc_zul_bul_moo_prs_fin_swt_ewe_est_urd_owc_geo_scr_afr_bos_cze_hau_heb_eng_hun_swa_mao_guj_ind_jpn_tml_kor_ita_slo_fbf_ben_bat_rus_aeg_mly_cnt_rom_tsw_ukr_amr_lat_mol_swe_spa_qcu_krd_fre_lit_dyu_sod_alb_sid_pan_jav_hin_lda_ger_ses_tag_tha_chh_knd_ven_cic_uzb_arw_svk_azi_bam_vie_wly_igb_bem_xho	0.00686387821964446	0.0161574902923525	0.987143361578117
572	amh_nor_ses_guj_heb_sid_wly_rus_uzb_aze_xho_tag_igb_ukr_lit_bsq_lat_tig_bem_mnd_alb_rom_akn_scr_yor_krd_hun_dyu_moo_fin_glc_owc_geo_swe_cze_dut_ctl_aeg_gam_pol_est_ven_mly_eng_sun_jpn_knd_kor_hin_fre_tsn_spa_jav_mcd_amr_bat_cnt_svk_ewe_prs_anl_pan_bul_grk_urd_qcu_bos_afr_ger_swt_sod_ita_hau_arw_ind_slo_swa_por_fbf_mao_tha_chh_tml_bam_dgb_azi_ben_mol_tur_zul_vie_mlt_tsw_cic_lda	0.290129994146543	0.683423331388587	0.496038559994379
573	mlt_swe_dgb_hin_aeg_sid_heb_pan_azi_aze_swt_tag_ven_scr_prs_bsq_afr_wly_yor_cnt_ita_mol_tsn_dut_cic_rom_fin_zul_bam_est_bos_tig_geo_mcd_rus_krd_spa_chh_owc_ctl_hun_tsw_ind_glc_mly_jpn_knd_kor_slo_fre_xho_cze_jav_ger_anl_bat_mnd_nor_bem_svk_hau_bul_guj_ukr_ben_qcu_grk_urd_por_ses_amr_alb_sod_lat_mao_eng_akn_pol_lda_sun_tha_gam_tml_fbf_swa_tur_arw_lit_uzb_dyu_vie_amh_ewe_igb_moo	1.13015422132529	2.72229904159355	0.00774092456897387
574	owc_rom_zul_swe_sid_anl_wly_mcd_azi_uzb_lda_jav_ses_fre_bos_bsq_lat_hau_ewe_cnt_cze_bul_fbf_urd_dyu_alb_fin_akn_dgb_hun_prs_heb_geo_afr_grk_ger_pan_gam_chh_lit_est_xho_bat_nor_ind_jpn_tml_kor_krd_ita_bam_eng_mao_ukr_aeg_mly_mnd_hin_yor_glc_amr_slo_spa_svk_ben_qcu_pol_mol_rus_cic_amh_dut_sod_por_tag_guj_tsn_ctl_tsw_sun_tha_mlt_knd_swa_moo_aze_arw_scr_tur_ven_vie_tig_swt_bem_igb	-0.482570534548468	-1.15016486714638	0.253024951048208
575	gam_krd_dgb_mol_anl_hau_heb_ger_azi_aze_bem_tag_yor_pan_grk_bsq_dut_amh_akn_cnt_slo_lit_bam_por_moo_ita_est_swa_zul_hun_alb_aeg_geo_cze_guj_nor_lat_sod_owc_rus_fin_fbf_sun_scr_bat_jpn_tml_kor_bul_urd_swt_pol_ind_ben_sid_mly_mnd_spa_ewe_swe_tig_glc_eng_ctl_fre_qcu_afr_prs_rom_igb_wly_mcd_amr_svk_jav_hin_xho_arw_dyu_mao_tha_chh_knd_lda_tsw_uzb_ukr_bos_tur_cic_vie_mlt_tsn_ven_ses	-0.271933649879833	-0.643646802679473	0.521388586306452
576	owc_swe_moo_guj_amh_sod_heb_por_aze_uzb_swa_mao_dgb_fre_pan_bsq_prs_amr_igb_mnd_ukr_grk_yor_mol_dyu_krd_est_xho_cic_fin_nor_chh_geo_ita_rom_scr_lat_sid_anl_urd_hun_akn_ind_ctl_jav_jpn_tml_kor_dut_hin_tsn_spa_mly_ger_gam_tag_cnt_rus_bem_alb_tig_slo_mcd_svk_lit_qcu_bul_cze_eng_zul_aeg_arw_hau_bos_bat_ben_tsw_glc_ewe_sun_tha_mlt_knd_ses_swt_azi_afr_pol_tur_bam_vie_wly_ven_fbf_lda	-0.735548383469826	-1.76801504941659	0.080337865935121
577	mlt_lit_igb_pol_sid_anl_chh_krd_tur_aze_dgb_mly_ewe_swe_spa_bsq_nor_aeg_xho_cnt_afr_slo_bam_rus_bem_bul_hun_yor_fbf_fin_rom_tig_geo_fre_ukr_por_ben_wly_hau_hin_est_lda_jav_pan_bat_jpn_knd_kor_ger_arw_ses_lat_mao_alb_sod_tag_mnd_cze_swa_dut_amh_ctl_ita_grk_mcd_qcu_prs_bos_guj_cic_owc_urd_heb_eng_sun_mol_moo_scr_ven_ind_tha_gam_tml_swt_tsn_uzb_svk_glc_azi_zul_vie_amr_akn_dyu_tsw	-0.372852287037085	-0.884477239765669	0.378719617941954
578	mlt_arw_igb_guj_gam_sod_wly_bul_aze_azi_ses_tag_tsw_eng_urd_bsq_dut_aeg_fbf_mnd_lit_ita_dgb_pan_bam_glc_hun_ewe_ven_est_swe_owc_geo_krd_slo_scr_por_chh_amh_lat_fin_swt_mao_rom_bat_jpn_knd_kor_mcd_ukr_yor_alb_jav_ctl_anl_mly_cnt_cze_moo_hin_hau_bos_grk_mol_rus_qcu_fre_nor_prs_swa_heb_svk_sid_ger_sun_pol_lda_spa_xho_ind_tha_amr_tml_dyu_cic_tur_afr_ben_uzb_tsn_vie_tig_akn_bem_zul	0.0417093724708218	0.0981252109869205	0.922044048661703
579	heb_ger_fbf_hin_gam_amh_chh_rus_uzb_tur_ven_sun_ewe_guj_mcd_bsq_spa_amr_cic_mnd_swe_ita_zul_bul_igb_arw_est_moo_tsn_hun_por_aeg_geo_prs_krd_glc_ukr_sod_hau_eng_fin_swa_mly_svk_ind_jpn_tml_kor_alb_pan_akn_cze_jav_ben_tig_mao_cnt_dut_bam_lit_owc_pol_bos_scr_rom_qcu_slo_ctl_fre_dyu_mlt_mol_sid_urd_tag_afr_swt_nor_bem_bat_tha_anl_knd_yor_lda_aze_grk_lat_azi_ses_vie_wly_tsw_dgb_xho	-0.63461081571727	-1.51695025687755	0.132671201055974
580	hau_cze_xho_svk_gam_heb_owc_guj_aze_tur_dgb_mly_swt_ctl_scr_bsq_nor_amh_fbf_cnt_arw_urd_bem_afr_bam_lat_hun_cic_dyu_est_prs_aeg_geo_ger_slo_ita_pan_mlt_tig_glc_fin_zul_mao_rus_bat_jpn_knd_kor_grk_bos_akn_alb_ind_ben_amr_sun_mnd_lit_ses_pol_anl_eng_mcd_swe_krd_qcu_mol_bul_ukr_tsw_chh_rom_sod_hin_jav_fre_tsn_dut_yor_tag_tha_wly_tml_ven_moo_uzb_por_spa_azi_ewe_vie_sid_igb_swa_lda	-0.501070573630756	-1.19252180871068	0.236090530489984
581	wly_bul_moo_pol_gam_sod_mlt_fre_tur_uzb_swt_sun_igb_pan_eng_bsq_ctl_heb_yor_mnd_spa_arw_akn_dut_bam_rus_fin_ewe_cic_est_alb_sid_geo_rom_ben_bos_urd_aeg_anl_ita_hun_dyu_mly_por_ind_jpn_tml_kor_scr_lat_bem_glc_jav_slo_tig_bat_cnt_grk_tsn_mcd_amr_ger_ukr_mol_prs_qcu_hin_cze_guj_dgb_hau_swe_owc_nor_mao_svk_swa_lit_fbf_tag_tha_amh_knd_ven_tsw_azi_krd_afr_aze_zul_vie_chh_ses_xho_lda	-0.210893117026902	-0.497928190480403	0.619710066115843
582	sod_bul_swa_lat_amr_gam_wly_cze_uzb_azi_tsn_jav_akn_pol_hin_bsq_krd_aeg_bam_cnt_svk_nor_ses_mcd_dgb_arw_hun_ven_zul_fin_pan_mlt_geo_eng_fre_ben_swe_heb_amh_ita_est_tsw_mly_grk_mao_jpn_knd_kor_scr_rom_fbf_dut_ind_urd_owc_tag_mnd_prs_cic_bos_chh_ukr_spa_ger_rus_qcu_afr_guj_mol_lda_anl_slo_hau_ctl_bat_glc_xho_por_swt_sun_tha_tig_tml_ewe_yor_aze_lit_alb_tur_dyu_vie_sid_bem_igb_moo	-0.127896791862367	-0.301411908906256	0.763773330252017
583	anl_glc_igb_alb_tig_amr_owc_ctl_aze_uzb_cic_tag_tsw_dut_prs_bsq_scr_sid_swt_cnt_spa_mcd_dgb_fre_lda_bos_est_zul_xho_fin_pan_aeg_geo_ger_krd_rom_afr_sod_amh_pol_hun_swa_jav_urd_sun_jpn_tml_kor_por_nor_dyu_lat_ind_ben_wly_mly_mnd_grk_moo_slo_chh_lit_ita_rus_svk_qcu_guj_hin_mol_ses_gam_cze_heb_eng_bat_bul_yor_swe_akn_mao_tha_hau_knd_fbf_bam_tur_ukr_arw_azi_bem_vie_mlt_tsn_ewe_ven	-1.35388303292192	-3.41105165621922	0.000959179156207881
584	wly_pan_bam_spa_sod_heb_amr_lit_azi_aze_fbf_ind_tsw_krd_nor_bsq_dut_aeg_yor_mnd_afr_ita_akn_rus_xho_bos_est_bem_ven_fin_pol_sid_geo_hin_fre_bul_urd_chh_amh_mol_hun_dyu_mao_arw_sun_jpn_tml_kor_ben_eng_swt_swe_mly_guj_mlt_bat_cnt_scr_dgb_cze_tig_ctl_ger_grk_slo_qcu_alb_glc_svk_ewe_owc_por_anl_mcd_jav_lat_cic_prs_tsn_tag_tha_gam_knd_moo_lda_uzb_rom_ukr_tur_swa_vie_hau_zul_igb_ses	0.00777462996204872	0.018300078881977	0.985438668567592
585	aeg_grk_fbf_guj_anl_owc_amh_prs_tur_aze_bem_tag_dyu_nor_ctl_bsq_ger_gam_ewe_cnt_dut_svk_ses_arw_tsw_ita_fin_igb_akn_hun_ben_mlt_geo_krd_ukr_afr_scr_hau_amr_glc_est_lda_ind_hin_mao_jpn_tml_kor_lit_alb_swt_bos_jav_spa_sid_mly_mnd_mcd_bam_por_heb_lat_pan_urd_mol_qcu_pol_swe_cze_swa_chh_fre_wly_rus_sun_rom_zul_bul_cic_bat_tha_tig_knd_dgb_ven_uzb_slo_eng_azi_xho_vie_sod_tsn_yor_moo	0.0862860260063912	0.203218466532929	0.839408254424753
586	amr_por_fbf_ben_tig_aeg_sid_slo_aze_tur_ewe_ind_dgb_dut_pol_bsq_guj_mlt_igb_cnt_ita_scr_ven_svk_swt_afr_est_lda_moo_fin_pan_anl_geo_fre_lat_ctl_cze_heb_hau_bul_hun_yor_mly_alb_bat_jpn_tml_kor_mcd_eng_tsn_nor_tag_krd_sod_sun_mnd_ger_ses_rom_chh_hin_urd_mol_arw_qcu_rus_grk_lit_swa_amh_ukr_wly_swe_jav_bos_cic_glc_bam_mao_tha_owc_knd_dyu_xho_azi_prs_spa_uzb_akn_vie_gam_zul_bem_tsw	-0.984296096720298	-2.40179695490567	0.0183028040978596
587	sod_guj_cic_lit_mlt_amr_sid_arw_azi_uzb_tsn_ind_lda_rus_mol_bsq_eng_gam_igb_cnt_swe_lat_swt_ita_ewe_cze_est_akn_moo_fin_bul_heb_geo_urd_svk_scr_ben_wly_anl_slo_hun_dyu_bat_hin_mao_jpn_tml_kor_nor_dut_yor_ger_mly_alb_tig_sun_mnd_mcd_fbf_pan_chh_krd_rom_ukr_spa_qcu_por_bos_ctl_bam_aeg_afr_owc_pol_tag_glc_bem_grk_zul_jav_tha_amh_knd_swa_tsw_aze_fre_prs_tur_ses_vie_hau_xho_dgb_ven	0.0546152199364913	0.128657982607918	0.897906108729184
588	chh_lat_lda_dut_aeg_sid_wly_por_aze_uzb_igb_sun_dyu_grk_ita_bsq_arw_hau_zul_cnt_rom_urd_xho_ger_tsn_alb_hun_ewe_tsw_est_svk_owc_geo_mcd_hin_rus_krd_gam_sod_ben_fin_cic_jav_slo_mly_jpn_tml_kor_mol_ukr_swa_swe_ind_pan_heb_tag_mnd_fre_akn_bul_anl_glc_afr_spa_nor_qcu_ctl_pol_cze_ses_amr_eng_tig_prs_mao_scr_swt_bos_ven_bat_tha_mlt_knd_yor_bem_tur_guj_lit_azi_bam_vie_amh_dgb_fbf_moo	0.663888520429618	1.57200128637703	0.119346372382108
589	owc_nor_ses_por_sid_chh_mlt_ukr_azi_uzb_moo_sun_xho_hin_rus_bsq_prs_amh_lda_cnt_lit_arw_cic_cze_yor_scr_est_ven_swa_fin_bos_sod_geo_glc_pan_svk_grk_wly_hau_guj_hun_fbf_tag_spa_mly_jpn_knd_kor_urd_pol_ewe_mcd_mao_alb_aeg_ind_mnd_ben_tsn_krd_anl_dut_slo_eng_afr_qcu_fre_bul_ctl_bem_heb_mol_gam_ita_jav_lat_bam_swe_dyu_bat_tha_tig_tml_zul_swt_aze_rom_ger_tur_dgb_vie_amr_akn_tsw_igb	0.34409526904561	0.810699938142818	0.419607799736858
590	chh_rom_igb_lat_amh_tig_hau_svk_uzb_tur_xho_sun_swa_guj_alb_bsq_ctl_owc_ewe_cnt_slo_glc_tsw_bul_lda_por_hun_swt_bam_est_afr_wly_geo_prs_pol_krd_dut_anl_sod_lit_fin_zul_mao_bos_mly_jpn_tml_kor_eng_swe_dyu_pan_bat_rus_heb_jav_mnd_spa_akn_hin_mlt_ita_nor_grk_fre_qcu_urd_mol_cze_dgb_gam_ukr_amr_arw_ind_mcd_tsn_scr_bem_tag_tha_sid_knd_ven_yor_azi_ben_ger_aze_fbf_vie_aeg_ses_cic_moo	-0.470662282463951	-1.11891237211075	0.266059242701863
591	sid_prs_lda_hin_wly_aeg_amh_nor_azi_uzb_swa_tag_swt_rom_eng_bsq_ben_mlt_igb_mnd_guj_pol_dyu_spa_ewe_ita_fin_fbf_bem_est_cze_chh_geo_bul_urd_mol_scr_sod_heb_rus_hun_tsw_mao_dut_jav_jpn_knd_kor_afr_glc_ses_alb_bat_lit_anl_ind_cnt_swe_yor_mcd_amr_lat_arw_por_pan_qcu_slo_ger_fre_ven_gam_grk_owc_svk_sun_ukr_dgb_ctl_akn_mly_tha_hau_tml_moo_cic_aze_bos_krd_tur_bam_vie_tig_tsn_zul_xho	-0.396286001343385	-0.941353046910071	0.348962779550673
592	anl_mol_lda_bul_hau_mlt_tig_mcd_aze_uzb_ses_ind_ewe_hin_lit_bsq_lat_aeg_akn_cnt_alb_swe_bem_grk_bam_guj_fin_cic_yor_est_arw_sod_geo_scr_pol_afr_slo_chh_amr_bos_hun_fbf_bat_pan_tag_jpn_knd_kor_ctl_spa_ven_dut_jav_ger_wly_mly_mnd_krd_tsw_rus_sid_ukr_ben_ita_fre_qcu_svk_rom_cze_moo_gam_nor_owc_prs_mao_por_zul_urd_swt_sun_tha_heb_tml_tsn_dyu_tur_glc_eng_azi_swa_vie_amh_dgb_xho_igb	-0.236791368376694	-0.558875375248333	0.577590048909429
593	amh_ben_moo_alb_sod_tig_anl_prs_aze_tur_fbf_mao_akn_swe_afr_bsq_dut_mlt_ses_cnt_svk_pan_igb_krd_tsw_mol_est_ewe_xho_hun_rom_owc_geo_glc_ukr_lit_guj_heb_amr_urd_fin_yor_sun_arw_bat_jpn_tml_kor_spa_lat_swa_ctl_jav_mcd_sid_tag_mnd_fre_cic_por_chh_ita_eng_slo_rus_qcu_cze_scr_bos_bam_wly_hin_gam_nor_ind_ger_dgb_bul_dyu_mly_tha_hau_knd_tsn_lda_azi_grk_pol_uzb_ven_vie_aeg_zul_swt_bem	-1.03195751459247	-2.52100009917189	0.0134045929763847
594	mlt_lat_zul_grk_amh_tig_amr_fre_aze_uzb_ewe_mao_tsn_guj_alb_bsq_lit_aeg_xho_mnd_nor_pol_dgb_ukr_swt_ctl_est_ven_bam_hun_hin_heb_geo_mcd_glc_ger_rus_anl_sid_prs_fin_cic_bat_slo_ind_jpn_knd_kor_por_arw_ses_ita_tag_spa_gam_mly_cnt_afr_dyu_scr_owc_ben_krd_eng_mol_qcu_urd_bul_rom_fbf_sod_cze_chh_dut_sun_swe_moo_svk_igb_jav_tha_hau_tml_swa_lda_tur_pan_bos_azi_tsw_vie_wly_akn_yor_bem	-0.688269641620572	-1.64898497400627	0.102524828946036
595	amr_ben_tsw_nor_anl_gam_heb_lit_tur_uzb_bam_sun_lda_ukr_cze_bsq_pol_owc_igb_mnd_scr_arw_fbf_slo_ewe_pan_hun_dyu_swa_fin_rus_amh_geo_afr_mol_alb_por_mlt_wly_urd_est_cic_mly_bos_ind_jpn_knd_kor_krd_ctl_tsn_bul_mao_dut_chh_jav_cnt_eng_akn_ger_hau_guj_grk_svk_glc_qcu_spa_fre_ita_ven_aeg_prs_sod_hin_bat_swe_xho_lat_bem_tag_tha_sid_tml_swt_yor_aze_mcd_rom_azi_dgb_vie_tig_zul_moo_ses	-0.329662825661284	-0.780871123424172	0.436861472858039
596	wly_grk_dyu_spa_mlt_amh_heb_bos_uzb_aze_cic_tag_lda_rom_ita_bsq_ger_sod_bem_cnt_lit_arw_ewe_ctl_zul_pan_hun_igb_swt_fin_glc_sid_geo_slo_rus_guj_ukr_hau_aeg_por_est_fbf_ind_bul_mao_jpn_tml_kor_mcd_hin_bam_alb_jav_eng_anl_sun_mnd_cze_tsw_swe_gam_afr_pol_urd_svk_qcu_prs_ben_krd_akn_chh_dut_amr_lat_bat_scr_yor_nor_swa_mly_tha_owc_knd_ses_tsn_azi_mol_fre_tur_dgb_vie_tig_moo_ven_xho	-0.576973246865895	-1.37735528357294	0.171708377082511
597	sod_ita_tsw_lat_heb_wly_chh_urd_uzb_tur_zul_tag_tsn_hin_bos_bsq_afr_amh_fbf_mnd_svk_ben_swt_nor_xho_bul_hun_dgb_bem_fin_pan_mlt_geo_guj_ger_alb_grk_sid_hau_scr_est_cic_mly_cze_sun_jpn_knd_kor_eng_rom_igb_prs_ind_swe_aeg_mao_cnt_mcd_bam_ukr_owc_fre_ctl_dut_mol_qcu_por_lit_slo_ewe_tig_krd_gam_arw_bat_pol_lda_rus_dyu_jav_tha_amr_tml_swa_akn_aze_glc_spa_azi_moo_vie_anl_ses_yor_ven	0.208029351872226	0.489348876341343	0.62574692387762
598	hau_lit_igb_spa_sod_owc_amr_ukr_azi_aze_ven_sun_bam_rom_ger_bsq_krd_mlt_swa_mnd_guj_lat_xho_prs_yor_glc_hun_akn_ewe_est_dut_sid_geo_hin_arw_scr_fre_chh_aeg_eng_fin_cic_jav_bos_ind_jpn_tml_kor_ctl_por_ses_bul_bat_ita_tig_tag_cnt_mol_dgb_pan_amh_cze_grk_alb_ben_qcu_nor_afr_pol_moo_gam_urd_wly_rus_mao_slo_bem_mcd_swt_mly_tha_anl_knd_fbf_dyu_uzb_swe_svk_tur_tsw_vie_heb_lda_tsn_zul	-0.830785036025125	-2.00252893676927	0.0481398844579323
599	wly_eng_akn_ben_tig_amh_heb_bul_tur_uzb_igb_jav_tsw_alb_ukr_bsq_pol_aeg_yor_cnt_lat_por_dgb_scr_bem_guj_fin_ven_fbf_est_arw_gam_geo_dut_nor_svk_rom_amr_sod_fre_hun_lda_ind_grk_bat_jpn_knd_kor_pan_prs_xho_rus_mao_urd_anl_tag_mnd_spa_ses_ita_chh_glc_slo_lit_ger_qcu_ctl_mol_mcd_tsn_mlt_bos_sid_afr_mly_krd_cic_cze_zul_sun_tha_owc_tml_ewe_bam_aze_swe_hin_azi_moo_vie_hau_swa_dyu_swt	-0.216341913348273	-0.510974300144029	0.610579961047159
600	sod_spa_bem_nor_amr_gam_owc_ctl_aze_azi_ewe_sun_swa_urd_ger_bsq_por_heb_fbf_mnd_afr_ben_bam_ita_cic_rom_hun_akn_igb_est_bos_chh_geo_rus_swe_scr_alb_aeg_sid_krd_fin_zul_mao_pan_tag_jpn_tml_kor_dut_guj_swt_arw_jav_cze_hau_ind_cnt_hin_moo_prs_mlt_slo_lat_mol_eng_qcu_bul_grk_mcd_dgb_wly_ukr_anl_lit_bat_svk_yor_glc_lda_mly_tha_amh_knd_tsn_tsw_tur_fre_pol_uzb_dyu_vie_tig_ven_xho_ses	-0.262269007200668	-0.620358442458358	0.536539062003753
601	hau_ger_cic_grk_anl_owc_sid_svk_azi_tur_moo_sun_swt_nor_bos_bsq_alb_sod_tsn_cnt_prs_mol_dyu_afr_dgb_glc_est_fbf_bem_fin_ctl_amh_geo_krd_rus_scr_pan_chh_mlt_dut_hun_bam_bat_arw_jav_jpn_tml_kor_lit_eng_lda_por_mly_mcd_amr_tag_mnd_pol_swa_hin_tig_ben_cze_lat_guj_qcu_bul_slo_ita_yor_heb_swe_aeg_ukr_mao_fre_xho_urd_igb_ind_tha_gam_knd_ewe_zul_uzb_rom_spa_aze_tsw_vie_wly_ses_ven_akn	1.28314325066231	3.09641510834645	0.00258904141988734
602	chh_pol_fbf_guj_heb_aeg_sid_afr_tur_azi_dgb_ind_bam_prs_por_bsq_nor_gam_xho_mnd_dut_swe_tsn_pan_akn_bos_fin_yor_igb_est_lit_tig_geo_ctl_bul_glc_cze_sod_hau_eng_hun_tsw_jav_ukr_mao_jpn_tml_kor_ben_krd_cic_arw_mly_alb_mlt_bat_cnt_rus_dyu_ger_owc_grk_urd_mol_rom_qcu_spa_hin_scr_ven_anl_fre_wly_mcd_sun_lat_lda_slo_ses_tag_tha_amr_knd_swa_zul_aze_ita_svk_uzb_swt_vie_amh_bem_ewe_moo	-0.462856115611784	-1.10150144749414	0.273521119265239
603	aeg_dut_ses_mol_amh_mlt_sod_arw_tur_aze_dyu_bat_xho_afr_ita_bsq_krd_hau_tsw_mnd_nor_ctl_swa_swe_zul_urd_hun_bem_igb_fin_pol_sid_geo_hin_bul_ger_slo_wly_tig_guj_est_bam_sun_lat_tag_jpn_knd_kor_alb_svk_yor_por_jav_pan_anl_ind_cnt_grk_fbf_ben_heb_mcd_eng_fre_glc_qcu_ukr_spa_prs_dgb_chh_bos_gam_cze_mao_rom_cic_scr_moo_mly_tha_amr_tml_lda_ewe_azi_lit_rus_uzb_tsn_vie_owc_swt_akn_ven	-0.747410965268912	-1.79413679342366	0.0760408797560306
604	heb_pan_zul_ctl_gam_wly_owc_rus_aze_uzb_swt_mao_tsn_ita_dut_bsq_guj_tig_akn_mnd_lit_eng_moo_urd_xho_spa_fin_tsw_ses_est_prs_chh_geo_cze_afr_fre_bos_amr_anl_hin_hun_ven_tag_por_jav_jpn_tml_kor_slo_rom_igb_ger_bat_grk_hau_ind_cnt_lat_fbf_swe_sod_svk_glc_mol_bul_qcu_ukr_nor_scr_dgb_aeg_krd_amh_mcd_mly_alb_yor_ben_dyu_sun_tha_sid_knd_cic_bem_azi_pol_arw_tur_ewe_vie_mlt_lda_swa_bam	0.155524805085845	0.366516045997929	0.714812577478013
605	amr_ukr_xho_svk_amh_sid_aeg_spa_tur_uzb_cic_sun_moo_prs_alb_bsq_glc_heb_igb_cnt_fre_lit_tsn_cze_akn_nor_est_dgb_yor_hun_arw_wly_geo_hin_dut_ben_guj_chh_sod_pol_fin_bam_mao_mcd_ind_jpn_tml_kor_ger_rom_dyu_afr_mly_ctl_owc_bat_mnd_slo_ewe_bos_tig_krd_bul_eng_mol_qcu_lat_scr_swe_tsw_mlt_rus_anl_urd_jav_grk_swa_ita_bem_tag_tha_gam_knd_ses_lda_azi_pan_por_aze_swt_vie_hau_zul_ven_fbf	-0.599109385074811	-1.43061029260283	0.155893401579214
606	aeg_nor_dyu_grk_wly_gam_amr_urd_uzb_tur_lda_sun_ewe_lit_svk_bsq_arw_mlt_swa_cnt_swe_glc_swt_ben_zul_ger_hun_tsn_dgb_est_ita_hau_geo_scr_cze_slo_lat_anl_amh_ukr_fin_xho_ind_rom_tag_jpn_tml_kor_afr_mcd_fbf_por_bat_prs_sid_jav_mnd_alb_akn_pan_sod_krd_pol_spa_rus_qcu_mol_ctl_eng_ses_tig_bos_heb_fre_mly_bul_bem_guj_bam_mao_tha_owc_knd_moo_igb_aze_dut_hin_azi_tsw_vie_chh_ven_cic_yor	-0.584323458604997	-1.39591266362759	0.16606436103956
607	chh_ger_zul_arw_sod_gam_amr_svk_uzb_aze_tsn_bat_ewe_ukr_ctl_bsq_grk_hau_tsw_mnd_alb_hin_swt_cze_dyu_lat_fin_xho_igb_hun_ben_sid_geo_urd_fre_spa_glc_aeg_heb_rus_est_dgb_jav_mol_mao_jpn_tml_kor_rom_bos_swa_eng_mly_pol_owc_sun_cnt_pan_cic_afr_tig_dut_mcd_guj_krd_qcu_swe_scr_por_bam_wly_slo_amh_nor_tag_ita_lda_lit_moo_ind_tha_anl_knd_bem_ses_azi_bul_prs_tur_akn_vie_mlt_ven_fbf_yor	-0.582452877805605	-1.38854983453107	0.168286478356047
608	anl_afr_ses_ukr_heb_amr_amh_por_tur_uzb_swt_mao_bem_cze_scr_bsq_grk_aeg_tsn_cnt_mcd_nor_lda_swe_dyu_lit_est_ewe_xho_hun_svk_sid_geo_fre_rom_mol_eng_tig_mlt_pan_fin_bam_jav_ctl_tag_jpn_knd_kor_pol_bos_moo_guj_sun_slo_chh_ind_mnd_lat_yor_ben_sod_ita_krd_bul_glc_qcu_arw_hin_prs_fbf_hau_urd_owc_spa_bat_ger_tsw_dut_zul_mly_tha_gam_tml_cic_igb_azi_rus_alb_aze_akn_vie_wly_ven_dgb_swa	-0.627467740510382	-1.49875275118185	0.137324663167855
609	gam_glc_tsn_ger_anl_amr_amh_scr_aze_tur_dgb_tag_ses_spa_pol_bsq_dut_hau_tsw_mnd_ukr_urd_igb_swe_cic_alb_est_akn_swt_fin_svk_chh_geo_ctl_fre_guj_prs_aeg_owc_nor_hun_dyu_bat_por_mao_jpn_tml_kor_rom_cze_lda_krd_jav_arw_tig_mly_cnt_rus_ven_lit_wly_slo_lat_afr_grk_qcu_mol_mcd_hin_swa_mlt_bos_heb_ben_ind_bul_bem_pan_ewe_sun_tha_sid_knd_zul_moo_azi_ita_eng_uzb_yor_vie_sod_fbf_bam_xho	0.0428253068228229	0.100899289841512	0.919847615759571
610	amh_scr_swt_rom_chh_aeg_heb_lit_aze_azi_igb_mly_swa_swe_cze_bsq_ukr_owc_yor_mnd_slo_dut_moo_grk_ewe_hin_est_bem_ses_fin_eng_mlt_geo_svk_urd_por_bos_hau_amr_afr_hun_fbf_bat_ger_mao_jpn_knd_kor_prs_mol_bam_nor_jav_lat_sid_ind_cnt_pan_cic_ben_sod_mcd_arw_glc_ita_qcu_ctl_krd_spa_dgb_tig_rus_anl_alb_tag_fre_dyu_pol_xho_sun_tha_wly_tml_zul_tsn_uzb_guj_bul_tur_akn_vie_gam_tsw_lda_ven	-0.418207186602012	-0.993532788516198	0.323028403757522
611	sod_arw_ewe_alb_amh_gam_tig_mol_uzb_azi_cic_bat_swa_eng_rom_bsq_pan_wly_zul_mnd_nor_scr_bem_bul_akn_rus_hun_bam_lda_fin_pol_anl_geo_svk_mcd_krd_hin_aeg_chh_swe_est_tsw_mly_glc_sun_jpn_tml_kor_grk_cze_yor_lat_jav_ctl_mlt_mao_cnt_ukr_tsn_guj_hau_afr_ita_ben_dut_qcu_bos_ger_slo_ses_heb_lit_owc_prs_tag_por_ven_fre_dgb_ind_tha_sid_knd_moo_xho_tur_urd_spa_aze_igb_vie_amr_swt_fbf_dyu	-0.248851612759156	-0.588953332883723	0.557320445128724
612	aeg_spa_lda_mcd_tig_amh_mlt_hin_tur_aze_yor_mly_zul_bos_bul_bsq_fre_owc_tsw_mnd_lit_pol_fbf_rom_xho_eng_est_moo_ven_hun_mol_amr_geo_arw_alb_por_ukr_chh_heb_rus_fin_ewe_mao_prs_bat_jpn_knd_kor_glc_afr_cic_scr_jav_ger_gam_sun_cnt_ben_tsn_nor_sid_krd_cze_dut_lat_qcu_ita_guj_swe_akn_wly_ctl_sod_pan_tag_urd_ses_svk_bem_ind_tha_hau_tml_swa_dyu_uzb_slo_grk_azi_bam_vie_anl_igb_swt_dgb	-0.590824880705034	-1.41108172303456	0.161557092800063
613	gam_urd_dyu_eng_hau_owc_anl_por_aze_tur_cic_sun_lda_swe_grk_bsq_ben_chh_igb_mnd_ctl_afr_ewe_lit_dgb_bul_est_bem_tsn_fin_nor_heb_geo_arw_hin_rom_alb_tig_mlt_mcd_hun_zul_ind_scr_mao_jpn_knd_kor_svk_rus_ses_fre_bat_spa_wly_mly_cnt_dut_swt_cze_sod_krd_pol_mol_ger_qcu_glc_lat_guj_yor_sid_bos_amh_ita_tag_ukr_tsw_prs_moo_jav_tha_amr_tml_akn_ven_uzb_slo_pan_azi_bam_vie_aeg_swa_fbf_xho	-0.502609762393742	-1.19533382263839	0.234995818632445
614	gam_slo_lda_cze_chh_hau_anl_bul_uzb_azi_swa_jav_tsw_ctl_nor_bsq_dut_wly_yor_cnt_lat_ukr_ewe_arw_igb_grk_hun_fbf_akn_est_bos_sod_geo_krd_lit_fre_glc_mlt_amr_eng_fin_cic_mao_scr_mly_jpn_tml_kor_rus_svk_bem_rom_tag_alb_owc_bat_mnd_ben_dgb_afr_aeg_guj_hin_pan_swe_qcu_ita_prs_ger_ven_amh_por_tig_spa_ind_mcd_zul_pol_moo_sun_tha_sid_knd_bam_ses_tur_urd_mol_aze_dyu_vie_heb_swt_xho_tsn	-0.0414171696064137	-0.0976690362901015	0.922405292492433
615	tig_glc_tsn_ger_mlt_wly_anl_lit_aze_uzb_igb_tag_dgb_por_grk_bsq_cze_gam_tsw_mnd_rus_svk_ses_krd_dyu_pol_fin_ewe_swa_hun_afr_owc_geo_urd_hin_guj_alb_sid_amr_dut_est_akn_bat_spa_mly_jpn_knd_kor_swe_pan_cic_slo_sun_ben_hau_jav_cnt_scr_yor_ctl_amh_ita_eng_fre_ukr_qcu_rom_mcd_bul_fbf_aeg_arw_sod_bos_mao_mol_swt_prs_lda_ind_tha_chh_tml_bem_zul_tur_lat_nor_azi_xho_vie_heb_bam_ven_moo	0.288069255581522	0.67850010626794	0.499139541390344
616	tig_nor_lda_alb_aeg_gam_anl_svk_azi_aze_ses_mao_zul_dut_lat_bsq_arw_heb_cic_mnd_ita_hin_dyu_rom_swa_fre_est_ewe_bam_hun_urd_chh_geo_ctl_mol_bul_spa_amh_hau_bos_fin_ven_bat_mcd_mly_jpn_tml_kor_eng_cze_yor_ben_ind_guj_sid_jav_cnt_lit_tsn_swe_sod_ger_krd_prs_pol_qcu_slo_scr_pan_bem_mlt_por_amr_glc_tag_afr_igb_ukr_akn_sun_tha_owc_knd_swt_moo_tur_grk_rus_uzb_fbf_vie_wly_tsw_dgb_xho	0.254291239630488	0.598248689194856	0.551128222007668
617	hau_afr_tsw_krd_mlt_owc_gam_rom_aze_tur_bam_mao_ven_nor_ben_bsq_lat_heb_xho_cnt_mcd_lit_ses_spa_dgb_urd_fin_fbf_igb_est_cze_chh_geo_ita_pol_alb_rus_sod_wly_guj_hun_tsn_jav_prs_ind_jpn_knd_kor_svk_eng_swt_bos_sun_arw_aeg_mly_mnd_glc_swa_dut_amr_bul_pan_swe_hin_qcu_ctl_grk_fre_bem_sid_por_anl_slo_bat_ger_akn_scr_lda_tag_tha_amh_tml_dyu_ewe_azi_mol_ukr_uzb_cic_vie_tig_moo_yor_zul	0.293042470003882	0.690211166108765	0.491780306889455
618	aeg_ger_swa_ukr_tig_gam_amr_lit_azi_uzb_lda_mly_tsw_urd_pan_bsq_alb_wly_fbf_mnd_afr_glc_zul_fre_swt_krd_hun_dyu_yor_fin_por_heb_geo_dut_mol_scr_bul_amh_hau_slo_est_dgb_ind_swe_sun_jpn_tml_kor_rom_ita_ven_hin_mao_eng_sod_tag_cnt_arw_moo_ben_owc_lat_ctl_guj_rus_qcu_pol_bos_spa_cic_mlt_nor_chh_prs_jav_grk_xho_svk_akn_bat_tha_sid_knd_ewe_igb_aze_cze_mcd_tur_ses_vie_anl_bam_bem_tsn	-0.525403193167771	-1.25262758512331	0.21348194723218
619	heb_ita_swa_lat_tig_amh_mlt_bul_tur_aze_moo_tag_tsw_hin_prs_bsq_scr_owc_bam_cnt_nor_spa_ses_mol_ewe_afr_fin_akn_igb_est_cze_chh_geo_alb_krd_pol_urd_anl_amr_ctl_hun_ven_sun_ger_mly_jpn_tml_kor_swe_bos_cic_rom_ind_pan_gam_jav_mnd_ben_yor_glc_hau_mcd_svk_fre_rus_qcu_eng_dut_grk_bem_sod_guj_aeg_lit_bat_arw_tsn_slo_dgb_mao_tha_wly_knd_swt_lda_azi_ukr_por_uzb_fbf_vie_sid_zul_xho_dyu	-0.60188379596965	-1.44142621895688	0.152823115746874
620	sid_grk_tsn_prs_hau_owc_gam_krd_uzb_tur_zul_jav_dyu_ukr_urd_bsq_bos_mlt_tsw_cnt_lat_nor_akn_slo_dgb_dut_est_swt_moo_fin_cze_sod_geo_mol_ctl_eng_pol_chh_anl_scr_hun_ewe_bat_alb_mly_jpn_tml_kor_hin_bul_bam_swe_tag_fre_wly_sun_mnd_glc_fbf_rom_tig_por_mcd_ger_afr_qcu_pan_spa_guj_igb_heb_ita_amh_rus_ind_lit_cic_svk_ses_mao_tha_amr_knd_ven_lda_aze_ben_arw_azi_bem_vie_aeg_swa_xho_yor	-0.198003153513368	-0.467461068819593	0.641263530334918
621	chh_scr_igb_prs_tig_anl_aeg_lit_uzb_tur_swa_ind_fbf_por_grk_bsq_bos_owc_bam_cnt_ger_svk_cic_slo_yor_alb_est_lda_tsw_fin_ukr_heb_geo_mol_guj_eng_rus_sid_amr_arw_hun_tsn_bat_ctl_mao_jpn_knd_kor_hin_krd_moo_lat_sun_nor_mlt_mly_mnd_rom_akn_spa_sod_pol_cze_pan_ita_qcu_urd_afr_glc_xho_wly_mcd_hau_bul_tag_dut_dyu_fre_dgb_jav_tha_amh_tml_bem_swt_aze_ben_swe_azi_zul_vie_gam_ven_ses_ewe	-0.277084869725373	-0.655000364088917	0.514084359858823
622	hau_fre_swt_grk_anl_gam_sod_pol_tur_aze_cic_tag_ses_mol_afr_bsq_bul_amr_lda_cnt_glc_urd_moo_ukr_fbf_ben_est_ven_bam_fin_ger_sid_geo_ita_slo_bos_krd_owc_wly_cze_hun_akn_mao_arw_bat_jpn_tml_kor_ctl_hin_tsn_spa_jav_lat_heb_ind_mnd_dut_zul_mcd_amh_guj_lit_svk_pan_qcu_prs_eng_nor_dgb_chh_rus_tig_alb_mly_scr_yor_swe_tsw_sun_tha_mlt_knd_xho_igb_uzb_por_rom_azi_ewe_vie_aeg_dyu_bem_swa	-0.260899632275245	-0.616699461479329	0.538939750502903
623	aeg_dut_fbf_scr_chh_hau_tig_ger_uzb_aze_igb_ind_akn_ita_rom_bsq_por_sid_bam_cnt_guj_spa_ewe_eng_dyu_fre_hun_cic_zul_est_bul_gam_geo_nor_lit_mcd_ben_heb_amh_bos_fin_lda_bat_ctl_jav_jpn_tml_kor_prs_urd_yor_grk_mly_svk_owc_mao_mnd_afr_xho_arw_anl_krd_pan_mol_cze_qcu_ukr_slo_swe_ven_amr_hin_sod_pol_sun_alb_tsn_lat_bem_tag_tha_mlt_knd_ses_moo_tur_rus_glc_azi_dgb_vie_wly_tsw_swt_swa	-0.209864156119496	-0.495501400586723	0.621415066823127
624	anl_spa_moo_ctl_tig_gam_heb_guj_tur_azi_zul_mly_lda_krd_prs_bsq_alb_hau_dgb_cnt_lit_urd_yor_ita_tsw_lat_hun_fbf_dyu_fin_ukr_chh_geo_por_glc_mol_hin_wly_mlt_ger_est_igb_tag_cze_bat_jpn_tml_kor_afr_slo_cic_svk_mao_ben_sid_jav_mnd_swe_ewe_bos_sod_bul_grk_pan_arw_qcu_rus_nor_mcd_swt_amh_rom_amr_dut_ind_scr_ses_pol_ven_sun_tha_owc_knd_bem_tsn_aze_eng_fre_uzb_xho_vie_aeg_swa_akn_bam	-0.471080886689093	-1.12027961613191	0.265479364959943
625	sid_swe_ses_por_gam_mlt_heb_arw_aze_azi_tsw_tag_ewe_lit_alb_bsq_ita_chh_xho_cnt_eng_afr_zul_bos_swa_pol_est_bam_igb_fin_lat_wly_geo_prs_svk_guj_mcd_owc_aeg_ben_hun_tsn_mao_scr_bat_jpn_knd_kor_pan_grk_ven_rom_jav_dut_anl_sun_mnd_nor_yor_ctl_hau_ger_hin_krd_mol_qcu_spa_slo_glc_cic_amr_urd_sod_cze_mly_fre_swt_bul_fbf_ind_tha_tig_tml_lda_akn_tur_ukr_rus_uzb_dgb_vie_amh_moo_bem_dyu	0.0898081969066629	0.211292760452571	0.833121154166203
626	hau_rus_ses_mcd_owc_heb_amh_guj_aze_uzb_bam_sun_fbf_cze_urd_bsq_krd_tig_moo_cnt_ukr_dut_xho_ger_dgb_bul_hun_ven_swt_est_mol_wly_geo_hin_slo_rom_pan_aeg_mlt_fre_fin_bem_jav_afr_mao_jpn_knd_kor_por_prs_cic_lat_ind_ben_sod_tag_mnd_lit_ewe_alb_sid_ctl_nor_bos_grk_qcu_ita_scr_glc_akn_gam_spa_anl_arw_mly_svk_swa_pol_yor_bat_tha_amr_tml_tsn_igb_tur_swe_eng_azi_zul_vie_chh_lda_dyu_tsw	-1.04737454014196	-2.55800003401001	0.0121440364973575
627	owc_eng_lda_rus_aeg_heb_mlt_bul_tur_aze_swt_bat_tsw_hin_cze_bsq_alb_chh_xho_cnt_grk_guj_zul_swe_bem_ukr_est_moo_ewe_hun_fre_sod_geo_bos_scr_ger_slo_sid_amh_nor_fin_bam_mly_dut_sun_jpn_knd_kor_urd_ita_cic_spa_ind_rom_hau_tag_mnd_pol_tsn_glc_anl_lit_lat_krd_ctl_qcu_prs_pan_arw_fbf_tig_mcd_gam_mol_mao_por_akn_afr_ven_jav_tha_amr_tml_yor_swa_uzb_svk_ben_azi_ses_vie_wly_igb_dyu_dgb	-0.259145674631047	-0.61283954282796	0.541478192733401
628	wly_scr_ses_grk_anl_gam_chh_mcd_azi_aze_ewe_jav_lda_swe_slo_bsq_por_mlt_dgb_cnt_arw_fre_zul_afr_tsn_spa_fin_tsw_ven_hun_rom_owc_geo_cze_dut_bos_glc_tig_amr_ctl_est_xho_sun_urd_ind_jpn_tml_kor_ben_ukr_akn_mol_tag_pol_sod_mly_mnd_guj_cic_hin_sid_pan_alb_nor_ger_qcu_rus_krd_ita_swt_heb_prs_amh_lat_mao_lit_bam_bul_bem_bat_tha_aeg_knd_fbf_yor_tur_svk_eng_uzb_igb_vie_hau_swa_dyu_moo	-0.133211425201852	-0.314146421243867	0.754113449991553
629	hau_bos_yor_scr_heb_mlt_amr_prs_azi_aze_lda_ind_ses_hin_arw_bsq_mol_sid_ewe_cnt_guj_ukr_cic_lat_xho_ita_est_bem_igb_fin_urd_owc_geo_spa_bul_mcd_glc_aeg_sod_slo_hun_akn_sun_svk_tag_jpn_tml_kor_rus_swe_swt_eng_mao_rom_gam_mly_mnd_lit_swa_ctl_wly_ger_afr_cze_grk_qcu_krd_ben_por_fbf_amh_nor_anl_pan_jav_fre_dyu_pol_tsn_bat_tha_chh_knd_ven_zul_uzb_dut_alb_tur_bam_vie_tig_dgb_tsw_moo	-0.0181097562474864	-0.0427097150703945	0.966024499503049
630	anl_svk_dyu_bos_sid_gam_heb_pol_azi_tur_yor_mao_cic_spa_dut_bsq_bul_amh_dgb_cnt_eng_rom_akn_cze_tsw_krd_hun_swa_lda_fin_glc_chh_geo_ukr_alb_por_rus_owc_hau_scr_est_swt_tag_ger_jav_jpn_tml_kor_mcd_guj_moo_fre_sun_prs_sod_ind_mnd_swe_ven_slo_aeg_ctl_lat_nor_pan_qcu_ita_arw_afr_tsn_wly_grk_mlt_hin_bat_lit_zul_mol_fbf_mly_tha_tig_knd_ses_bem_uzb_ben_urd_aze_igb_vie_amr_bam_ewe_xho	-0.149098077394078	-0.352795495563144	0.725040098714372
631	aeg_bul_bam_lit_mlt_hau_gam_eng_azi_uzb_ven_sun_tsn_guj_alb_bsq_spa_owc_cic_mnd_prs_grk_zul_nor_dyu_swe_fin_ewe_bem_est_svk_heb_geo_mol_por_afr_ger_amr_sod_glc_hun_moo_mly_ctl_tag_jpn_knd_kor_mcd_krd_lda_slo_mao_ben_wly_bat_cnt_cze_swt_fre_sid_urd_rom_rus_pol_qcu_arw_hin_ita_xho_anl_dut_amh_scr_jav_ukr_ses_lat_yor_ind_tha_tig_tml_tsw_swa_aze_pan_bos_tur_akn_vie_chh_dgb_fbf_igb	-0.174999670020033	-0.41300206560085	0.680555768392856
632	mlt_ben_bam_cze_hau_chh_heb_bul_uzb_azi_tsn_ind_ewe_scr_alb_bsq_guj_gam_moo_mnd_urd_mol_igb_mcd_ses_pan_hun_cic_swt_est_eng_aeg_geo_lit_hin_arw_nor_tig_amr_ukr_fin_xho_mao_afr_bat_jpn_tml_kor_svk_ger_zul_rus_jav_prs_amh_sun_cnt_por_tsw_lat_sid_pol_ita_spa_ctl_qcu_bos_grk_slo_dgb_anl_swe_wly_rom_mly_dut_yor_fre_akn_tag_tha_sod_knd_fbf_lda_aze_glc_krd_tur_ven_vie_owc_bem_swa_dyu	-0.250050582953723	-0.590558228027613	0.5562488687016
633	amr_alb_tsn_arw_wly_gam_hau_ger_uzb_tur_igb_mly_akn_glc_svk_bsq_pan_tig_swa_mnd_krd_guj_tsw_lat_lda_slo_fin_zul_xho_est_lit_heb_geo_afr_dut_spa_eng_anl_mlt_mol_hun_bem_mao_prs_sun_jpn_tml_kor_ukr_rus_ven_ben_jav_mcd_chh_bat_cnt_ita_ses_urd_sid_swe_ctl_bos_scr_qcu_nor_por_grk_dgb_amh_bul_owc_pol_ind_hin_dyu_fre_fbf_tag_tha_sod_knd_cic_swt_azi_cze_rom_aze_yor_vie_aeg_ewe_bam_moo	-1.00307104144893	-2.44788403828305	0.0162461767759799
634	chh_spa_tsw_ger_amr_wly_hau_eng_uzb_tur_akn_sun_fbf_alb_afr_bsq_urd_gam_lda_cnt_rus_mol_bam_glc_dyu_guj_est_cic_dgb_hun_grk_tig_geo_por_fre_swe_mcd_aeg_sod_cze_fin_yor_mly_arw_mao_jpn_knd_kor_ukr_rom_igb_slo_tag_nor_anl_jav_mnd_hin_swt_pol_heb_bul_dut_prs_pan_qcu_lit_ctl_lat_ven_sid_ben_owc_ita_bat_krd_zul_scr_ses_ind_tha_amh_tml_bem_moo_aze_svk_bos_azi_tsn_vie_mlt_swa_xho_ewe	-0.0350781990479305	-0.0827235062345992	0.934249183639397
635	owc_guj_lda_ctl_hau_gam_amr_hin_tur_aze_dgb_bat_dyu_slo_spa_bsq_grk_tig_moo_cnt_bul_ita_swt_bos_igb_mcd_hun_tsn_cic_fin_swe_anl_geo_glc_rom_alb_ger_heb_sod_urd_est_zul_ind_por_mao_jpn_tml_kor_ukr_dut_swa_prs_sun_lat_wly_jav_mnd_svk_bam_fre_chh_rus_arw_nor_cze_qcu_scr_lit_pan_yor_amh_krd_aeg_pol_tag_ben_fbf_mol_xho_mly_tha_sid_knd_tsw_bem_uzb_eng_afr_azi_ven_vie_mlt_ewe_ses_akn	-0.541971473495873	-1.29374083729696	0.198958859185889
636	aeg_nor_ewe_arw_gam_wly_amh_ben_uzb_tur_zul_sun_ven_cze_grk_bsq_svk_tig_lda_mnd_bos_spa_dyu_fre_xho_lit_est_yor_ses_fin_ctl_mlt_geo_bul_dut_swe_alb_chh_heb_rom_hun_dgb_mly_lat_tag_jpn_tml_kor_urd_por_swa_mol_bat_hin_sod_ind_cnt_ukr_akn_eng_owc_krd_ita_guj_prs_qcu_mcd_ger_slo_moo_sid_rus_amr_pol_jav_afr_bem_scr_swt_mao_tha_anl_knd_igb_tsn_aze_glc_pan_azi_fbf_vie_hau_bam_tsw_cic	-0.198665354060086	-0.468893955126116	0.640242749285754
637	owc_spa_bam_urd_hau_chh_aeg_krd_tur_azi_bem_mao_moo_alb_eng_bsq_mol_anl_ewe_cnt_mcd_svk_yor_dut_xho_pol_hun_swt_cic_est_lit_gam_geo_swe_ita_grk_bul_tig_amh_prs_fin_dgb_bat_rom_mly_jpn_knd_kor_afr_ben_igb_lat_sun_arw_sod_jav_mnd_glc_fbf_scr_sid_nor_guj_pan_ctl_qcu_por_ger_ukr_ses_mlt_bos_amr_rus_tag_fre_akn_hin_swa_ind_tha_wly_tml_tsw_dyu_uzb_cze_slo_aze_zul_vie_heb_ven_tsn_lda	0.0280737830789912	0.066068683799873	0.947464964823846
638	mlt_prs_bem_fre_tig_amr_sod_eng_azi_uzb_zul_mao_dyu_scr_cze_bsq_rus_hau_tsn_mnd_ita_nor_tsw_urd_akn_hin_fin_ven_ewe_hun_ger_heb_geo_guj_ben_arw_ctl_owc_gam_glc_est_igb_bat_rom_tag_jpn_tml_kor_alb_grk_yor_afr_mly_lat_chh_sun_cnt_pol_bam_dut_amh_bos_bul_pan_svk_qcu_ukr_por_spa_moo_aeg_slo_anl_mol_ind_krd_dgb_lit_cic_jav_tha_sid_knd_xho_ses_aze_swe_mcd_tur_lda_vie_wly_fbf_swt_swa	0.47823650314954	1.13003108024367	0.261369208760854
639	wly_guj_igb_rom_tig_chh_sid_ukr_azi_tur_bem_mao_dgb_krd_ben_bsq_dut_anl_zul_cnt_eng_bul_moo_ger_ewe_scr_fin_akn_xho_hun_rus_owc_geo_prs_pol_ita_mcd_aeg_amh_urd_est_tsw_ind_mol_jav_jpn_tml_kor_nor_ctl_swa_lat_tag_swe_heb_sun_mnd_afr_ven_pan_mlt_alb_fre_svk_bos_qcu_arw_hin_lit_swt_amr_grk_hau_cze_bat_spa_lda_slo_fbf_mly_tha_gam_knd_bam_cic_aze_por_glc_uzb_tsn_vie_sod_dyu_ses_yor	-0.236367239746365	-0.55899221828762	0.577510630237496
640	gam_ben_ven_svk_anl_aeg_heb_fre_aze_uzb_tsn_sun_cic_alb_rom_bsq_guj_wly_igb_cnt_ita_ctl_dgb_ger_ses_urd_fin_swa_swt_est_ukr_owc_geo_dut_cze_arw_scr_sod_mlt_mcd_hun_xho_mly_glc_tag_jpn_knd_kor_grk_prs_dyu_lat_mao_mol_tig_ind_mnd_slo_lda_afr_amh_bul_hin_por_nor_qcu_pan_spa_eng_fbf_sid_bos_hau_swe_jav_krd_bam_pol_yor_bat_tha_chh_tml_bem_akn_azi_rus_lit_tur_ewe_vie_amr_tsw_zul_moo	0.106521563466431	0.250473846439328	0.80277344095652
641	amr_ita_igb_pan_heb_mlt_owc_rus_azi_aze_tsn_ind_tsw_urd_cze_bsq_slo_wly_zul_mnd_ctl_svk_dyu_lat_lda_rom_hun_swt_dgb_fin_prs_amh_geo_arw_afr_eng_pol_gam_sid_hin_est_bam_mao_mol_tag_jpn_knd_kor_krd_ger_yor_grk_mly_lit_sod_bat_cnt_guj_moo_mcd_aeg_spa_bul_fre_swe_qcu_scr_alb_glc_swa_anl_nor_chh_dut_sun_ben_akn_por_xho_jav_tha_tig_tml_fbf_cic_uzb_bos_ukr_tur_ven_vie_hau_ewe_ses_bem	0.62050171962951	1.47025457366117	0.144868029367173
642	mlt_hin_akn_rom_hau_gam_amr_pan_aze_tur_zul_bat_bem_scr_fre_bsq_glc_tig_moo_cnt_pol_ukr_ewe_por_swa_urd_hun_fbf_bam_fin_svk_heb_geo_lit_grk_slo_mol_sod_wly_mcd_est_dgb_sun_bul_tag_jpn_knd_kor_krd_arw_tsn_ctl_ind_afr_owc_mao_mnd_nor_igb_swe_amh_guj_dut_cze_ben_qcu_ger_prs_alb_ven_aeg_bos_chh_lat_mly_spa_swt_rus_dyu_jav_tha_sid_tml_tsw_ses_azi_eng_ita_uzb_cic_vie_anl_lda_xho_yor	0.017768618823754	0.0418791575302656	0.966684812321574
643	tig_scr_moo_guj_owc_sod_hau_grk_azi_uzb_swa_ind_tsw_por_mol_bsq_bul_chh_igb_mnd_bos_cze_swt_slo_bem_alb_fin_bam_ses_est_hin_heb_geo_arw_svk_spa_ukr_wly_amh_ger_hun_yor_sun_lat_mao_jpn_tml_kor_rom_mcd_fbf_nor_tag_ctl_aeg_bat_cnt_rus_dgb_pan_amr_swe_fre_dut_prs_qcu_pol_krd_ita_lda_mlt_ben_gam_eng_mly_afr_ven_glc_tsn_jav_tha_sid_knd_xho_cic_aze_urd_lit_tur_ewe_vie_anl_zul_dyu_akn	0.00295091357883056	0.00695914351219491	0.994462358008154
644	wly_bul_zul_lat_mlt_aeg_gam_alb_tur_uzb_lda_bat_ses_pol_eng_bsq_hin_amr_fbf_mnd_lit_dut_bem_afr_dyu_ukr_hun_swt_tsn_fin_ita_tig_geo_cze_rom_slo_urd_chh_anl_guj_est_swa_tag_scr_mao_jpn_knd_kor_bos_fre_tsw_por_ind_nor_sod_jav_cnt_pan_cic_prs_heb_glc_arw_ger_grk_qcu_mcd_rus_ctl_ven_sid_ben_owc_mol_mly_krd_igb_swe_akn_sun_tha_hau_tml_moo_yor_azi_svk_spa_aze_xho_vie_amh_ewe_bam_dgb	-0.690309747449507	-1.65203424455726	0.101900160944221
645	gam_pol_akn_nor_anl_wly_heb_ger_azi_uzb_fbf_mly_dyu_spa_pan_bsq_rom_amr_igb_mnd_alb_ctl_bam_arw_lda_glc_est_xho_bem_fin_hin_owc_geo_bos_urd_lat_fre_aeg_mlt_dut_hun_cic_bat_prs_tag_jpn_tml_kor_por_scr_swa_svk_sun_eng_amh_mao_cnt_krd_tsw_slo_sid_afr_ben_ukr_lit_qcu_mcd_grk_guj_ven_sod_mol_hau_ita_jav_bul_moo_swe_ewe_ind_tha_tig_knd_zul_ses_tur_rus_cze_aze_swt_vie_chh_yor_tsn_dgb	-0.356021861822986	-0.843910768926693	0.400884802191562
646	chh_grk_fbf_pan_sod_wly_amr_mcd_azi_tur_tsn_bat_igb_slo_prs_bsq_hin_gam_xho_mnd_ctl_guj_ewe_arw_tsw_cze_est_yor_ses_hun_spa_hau_geo_dut_alb_lat_afr_mlt_heb_glc_fin_swt_jav_ben_mao_jpn_tml_kor_nor_lit_ven_mol_ind_eng_sid_tag_cnt_svk_bem_ukr_owc_krd_fre_ita_urd_qcu_bos_bul_rus_moo_amh_swe_tig_por_sun_ger_akn_pol_dgb_mly_tha_anl_knd_zul_bam_aze_scr_rom_uzb_cic_vie_aeg_lda_swa_dyu	-0.440233111026777	-1.04457319734108	0.298927832664601
647	gam_pan_dyu_prs_amh_amr_wly_pol_azi_uzb_bem_mao_akn_lit_ger_bsq_cze_tig_tsw_mnd_rom_hin_bam_alb_ewe_mol_est_ven_igb_hun_afr_mlt_geo_svk_grk_fre_ita_heb_anl_spa_fin_cic_jav_slo_bat_jpn_knd_kor_bos_eng_moo_glc_mly_rus_hau_tag_cnt_ukr_lda_ctl_aeg_urd_ben_mcd_scr_qcu_swe_dut_bul_swa_sid_por_sod_nor_ind_lat_zul_guj_swt_sun_tha_owc_tml_fbf_xho_aze_arw_krd_tur_yor_vie_chh_tsn_ses_dgb	-0.569886444574682	-1.36050489994596	0.176958544727059
648	chh_guj_cic_arw_hau_tig_wly_pol_uzb_aze_fbf_mly_xho_pan_ger_bsq_eng_gam_swt_mnd_spa_alb_bem_ukr_tsw_urd_hun_tsn_swa_fin_rus_sid_geo_afr_ben_fre_glc_sod_amr_mol_est_zul_jav_krd_bat_jpn_knd_kor_swe_ita_lda_prs_sun_cze_aeg_ind_cnt_dut_dgb_bul_mlt_hin_scr_nor_svk_qcu_rom_lat_mcd_moo_heb_por_amh_grk_mao_lit_ses_bos_yor_tag_tha_owc_tml_bam_ven_tur_ctl_slo_azi_igb_vie_anl_dyu_akn_ewe	0.327813020258873	0.772898922957439	0.441542162669773
649	anl_slo_yor_urd_hau_amr_owc_glc_azi_aze_tsn_tag_cic_ctl_spa_bsq_mol_wly_ven_mnd_krd_ger_dyu_por_tsw_arw_hun_bam_fbf_fin_fre_mlt_geo_ukr_grk_swe_ita_sod_heb_lit_est_igb_sun_bos_bat_jpn_tml_kor_afr_hin_ses_lat_mly_rom_tig_ind_cnt_eng_ewe_ben_chh_pan_nor_dut_rus_qcu_cze_mcd_alb_dgb_aeg_prs_gam_bul_jav_scr_xho_svk_swt_mao_tha_amh_knd_moo_zul_uzb_guj_pol_tur_swa_vie_sid_akn_lda_bem	-0.375628060471155	-0.891068661295937	0.375191869718335
650	tig_guj_ewe_lat_hau_gam_wly_grk_azi_tur_zul_jav_yor_bos_krd_bsq_prs_amr_ven_mnd_urd_ger_dyu_slo_akn_por_hun_lda_dgb_fin_rom_heb_geo_swe_bul_mol_afr_owc_sod_svk_est_tsn_bat_rus_tag_jpn_knd_kor_ctl_eng_xho_dut_mly_hin_sid_sun_cnt_glc_tsw_spa_anl_arw_mcd_ita_ben_qcu_alb_scr_fre_bam_chh_pan_aeg_lit_mao_pol_fbf_ukr_bem_ind_tha_mlt_tml_swt_moo_uzb_nor_cze_aze_cic_vie_amh_ses_igb_swa	0.205174166074972	0.4827991347686	0.630372921030271
651	owc_arw_dgb_dut_aeg_amh_wly_mcd_tur_azi_bam_mly_ewe_ukr_bul_bsq_nor_sid_yor_cnt_grk_lat_tsn_urd_bem_guj_est_lda_swt_fin_bos_amr_geo_fre_eng_rom_swe_tig_mlt_ger_hun_xho_tag_cze_ind_jpn_knd_kor_pan_alb_akn_prs_bat_glc_heb_sun_mnd_mol_fbf_por_sod_svk_ctl_lit_krd_qcu_pol_rus_spa_tsw_chh_hin_gam_scr_jav_ben_cic_slo_swa_mao_tha_hau_tml_ven_ses_aze_ita_afr_uzb_zul_vie_anl_igb_dyu_moo	-0.478314339730353	-1.13805888794237	0.258019268807966
652	aeg_nor_igb_slo_mlt_tig_chh_bul_uzb_aze_dgb_tag_yor_arw_krd_bsq_mcd_sid_bem_cnt_dut_guj_ewe_pol_dyu_hin_fin_tsw_tsn_hun_lat_wly_geo_fre_ukr_scr_lit_hau_anl_glc_est_swt_bat_mol_ind_jpn_knd_kor_urd_rom_cic_prs_mao_por_amr_mly_mnd_ita_xho_ctl_heb_alb_spa_afr_ger_qcu_pan_eng_cze_ses_owc_grk_gam_svk_jav_rus_ven_swe_zul_sun_tha_amh_tml_lda_akn_tur_bos_ben_azi_swa_vie_sod_bam_moo_fbf	-0.531837571648682	-1.26977582627987	0.207332549997888
653	chh_krd_ven_pol_sid_wly_gam_hin_tur_uzb_swa_jav_fbf_glc_por_bsq_ita_sod_ewe_mnd_cze_afr_bam_svk_akn_lat_fin_tsn_igb_est_guj_aeg_geo_alb_ctl_prs_rus_mlt_amh_mcd_hun_moo_tag_scr_mao_jpn_knd_kor_nor_rom_xho_bul_mly_ben_heb_sun_cnt_bos_dgb_swe_owc_spa_urd_slo_eng_qcu_mol_lit_pan_cic_anl_fre_tig_dut_ind_grk_bem_arw_zul_bat_tha_hau_tml_swt_dyu_azi_ger_ukr_aze_yor_vie_amr_lda_tsw_ses	-0.0844910694591719	-0.199352571747474	0.842422175129568
654	chh_ger_tsn_urd_sid_tig_owc_mol_uzb_aze_ven_jav_cic_bos_prs_bsq_krd_amr_moo_mnd_alb_guj_bam_ita_ses_lat_fin_zul_tsw_hun_svk_sod_geo_cze_dut_glc_afr_aeg_wly_rus_est_igb_tag_fre_sun_jpn_knd_kor_ben_pol_dyu_swe_mly_por_anl_bat_cnt_spa_fbf_ukr_gam_lit_pan_nor_arw_qcu_ctl_bul_eng_yor_amh_grk_hau_mcd_mao_rom_lda_scr_akn_ind_tha_heb_tml_xho_swa_tur_slo_hin_azi_dgb_vie_mlt_swt_bem_ewe	-0.0802278170196916	-0.189024753572383	0.850485320834104
655	amr_dut_tsw_pan_sod_sid_mlt_por_azi_aze_dyu_jav_ewe_guj_scr_bsq_urd_tig_swa_cnt_spa_ita_zul_pol_xho_lat_est_akn_tsn_hun_ben_aeg_geo_lit_ukr_cze_ctl_wly_chh_bul_fin_swt_tag_bos_ind_jpn_tml_kor_alb_rom_fbf_arw_mao_ger_gam_sun_mnd_glc_ses_eng_amh_hin_swe_mcd_fre_qcu_rus_svk_nor_yor_anl_krd_hau_slo_bat_mol_bam_prs_ven_mly_tha_heb_knd_lda_moo_uzb_grk_afr_tur_bem_vie_owc_cic_dgb_igb	-0.5571464690014	-1.32571899969768	0.18818002457142
656	anl_fre_tsw_prs_amh_gam_heb_krd_tur_azi_lda_bat_bem_dut_mcd_bsq_nor_chh_zul_cnt_lat_pan_swt_guj_dgb_afr_est_yor_moo_fin_rom_wly_geo_urd_ben_arw_ukr_aeg_hau_ger_hun_dyu_ind_spa_jav_jpn_tml_kor_pol_swe_ses_mol_sun_ctl_sod_mao_mnd_grk_tsn_hin_amr_por_slo_svk_lit_qcu_rus_ita_alb_ven_tig_scr_sid_cze_mly_glc_xho_bul_igb_tag_tha_owc_knd_swa_bam_uzb_bos_eng_aze_cic_vie_mlt_akn_fbf_ewe	-0.687329484860241	-1.64879493509423	0.102563862230089
657	sid_cze_ven_bul_amh_owc_amr_nor_azi_tur_xho_tag_moo_rus_arw_bsq_por_tig_zul_cnt_mol_guj_swt_prs_dyu_krd_hun_swa_akn_est_lit_hau_geo_pol_slo_ctl_alb_aeg_heb_ukr_fin_lda_bat_urd_mao_jpn_knd_kor_rom_bos_cic_scr_ind_mcd_mlt_jav_mnd_fre_yor_eng_sod_spa_hin_swe_glc_qcu_lat_pan_dut_ses_gam_ben_chh_afr_mly_ita_igb_ger_tsn_sun_tha_anl_tml_tsw_ewe_uzb_svk_grk_aze_fbf_vie_wly_bem_dgb_bam	-0.90341802536477	-2.18904289249019	0.0310971724793153
658	heb_glc_tsn_swe_aeg_hau_chh_ukr_uzb_azi_ven_jav_igb_prs_guj_bsq_krd_gam_dgb_mnd_dut_nor_swa_fre_moo_rus_fin_tsw_bam_hun_pan_wly_geo_ctl_lat_rom_afr_owc_tig_hin_est_xho_ind_svk_tag_jpn_tml_kor_scr_cze_lda_bos_bat_por_sid_mly_cnt_ger_yor_ben_amr_urd_pol_spa_eng_qcu_mol_mcd_grk_zul_amh_bul_sod_arw_sun_slo_cic_alb_dyu_mao_tha_anl_knd_swt_fbf_aze_lit_ita_tur_ewe_vie_mlt_ses_bem_akn	-0.566443006810884	-1.35212938826351	0.17961295421079
659	tig_lit_dgb_rus_mlt_wly_heb_eng_tur_aze_moo_sun_dyu_ger_prs_bsq_grk_amh_tsn_mnd_nor_slo_yor_alb_ven_swe_fin_bem_zul_hun_scr_hau_geo_urd_lat_dut_ita_gam_sod_pol_est_ses_ind_hin_mly_jpn_tml_kor_guj_mol_ewe_svk_bat_arw_chh_tag_cnt_spa_xho_afr_anl_ctl_mcd_bos_fre_qcu_pan_glc_cze_akn_amr_ben_sid_por_jav_ukr_tsw_bul_cic_mao_tha_aeg_knd_swa_igb_azi_krd_rom_uzb_lda_vie_owc_swt_bam_fbf	-0.156546815374494	-0.369266831636837	0.712768274636834
660	owc_pan_ven_bul_anl_wly_amr_hin_tur_azi_swa_mly_akn_fre_alb_bsq_glc_sod_ewe_mnd_ukr_por_swt_cze_tsn_grk_est_lda_zul_hun_swe_sid_geo_ctl_spa_eng_ger_heb_mlt_guj_fin_moo_ind_dut_bat_jpn_knd_kor_mol_afr_yor_krd_mao_ben_aeg_tag_cnt_urd_xho_prs_chh_lat_rus_nor_bos_qcu_mcd_svk_slo_bam_tig_ita_gam_rom_jav_arw_dyu_lit_fbf_sun_tha_amh_tml_dgb_ses_aze_scr_pol_uzb_cic_vie_hau_bem_tsw_igb	-0.0379277477394334	-0.0893260346486054	0.929014891564505
661	mlt_scr_tsn_rom_sod_wly_amh_dut_azi_tur_dyu_tag_xho_ben_bos_bsq_arw_gam_swa_mnd_pol_hin_ven_fre_igb_grk_hun_swt_fbf_fin_bul_owc_geo_alb_guj_spa_eng_heb_aeg_krd_est_tsw_ind_prs_mly_jpn_knd_kor_ita_urd_dgb_por_bat_afr_hau_jav_cnt_svk_yor_ukr_tig_glc_lit_rus_pan_qcu_nor_slo_lat_lda_anl_ger_chh_swe_mao_mcd_moo_cze_cic_sun_tha_sid_tml_bam_akn_uzb_mol_ctl_aze_zul_vie_amr_ewe_bem_ses	-0.384961992542013	-0.912795472695721	0.363710363308139
662	tig_nor_zul_lit_aeg_wly_mlt_hin_uzb_azi_igb_jav_swt_mcd_rom_bsq_svk_chh_tsn_mnd_alb_prs_yor_ita_dgb_rus_est_swa_ewe_hun_eng_anl_geo_arw_fre_ukr_swe_amh_sod_cze_fin_akn_bat_lat_sun_jpn_tml_kor_krd_afr_bem_ben_tag_glc_sid_mao_cnt_guj_xho_grk_hau_pol_spa_scr_dut_qcu_ctl_mol_slo_tsw_amr_pan_owc_bul_ind_urd_lda_por_fbf_mly_tha_heb_knd_bam_dyu_aze_bos_ger_tur_ses_vie_gam_moo_cic_ven	-0.323364184891396	-0.765407557023646	0.445967022931223
663	sid_dut_tsn_ger_amh_sod_aeg_ita_azi_aze_lda_mao_tsw_pan_mcd_bsq_nor_heb_moo_mnd_krd_prs_zul_bos_igb_eng_fin_cic_ewe_hun_cze_amr_geo_slo_por_lit_hin_tig_chh_lat_est_xho_mly_afr_jav_jpn_tml_kor_fre_ben_ses_ctl_tag_alb_wly_ind_cnt_bul_fbf_guj_owc_rus_glc_svk_mol_qcu_swe_pol_urd_swa_mlt_spa_anl_scr_sun_rom_swt_ukr_dyu_bat_tha_hau_knd_akn_bem_uzb_arw_grk_tur_yor_vie_gam_bam_dgb_ven	-0.448879982054976	-1.06599782168934	0.289184277831542
664	anl_ctl_ses_ita_wly_amr_hau_lit_aze_uzb_ven_bat_swa_guj_grk_bsq_eng_mlt_xho_mnd_swe_bos_yor_pan_swt_glc_est_moo_dgb_fin_svk_amh_geo_arw_ukr_rus_prs_tig_chh_mol_hun_dyu_tag_fre_jav_jpn_knd_kor_por_ben_tsw_urd_sun_ger_aeg_ind_cnt_dut_fbf_pol_sod_mcd_cze_bul_afr_qcu_spa_rom_scr_lda_gam_nor_heb_hin_mly_krd_ewe_slo_bem_mao_tha_sid_tml_tsn_zul_tur_alb_lat_azi_igb_vie_owc_akn_bam_cic	0.322874250858431	0.759233374347108	0.449633090479754
665	owc_svk_akn_ben_wly_sod_sid_dut_tur_aze_dgb_bat_tsn_prs_ctl_bsq_eng_gam_moo_cnt_grk_nor_zul_lit_ewe_pol_hun_dyu_tsw_fin_pan_tig_geo_arw_bul_glc_por_anl_amr_hin_est_cic_jav_ger_mao_jpn_tml_kor_cze_urd_yor_alb_sun_rom_hau_ind_mnd_spa_ven_lat_chh_rus_scr_ita_swe_qcu_ukr_krd_afr_bam_amh_slo_mlt_guj_mly_fre_igb_bos_xho_tag_tha_aeg_knd_fbf_bem_uzb_mol_mcd_azi_ses_vie_heb_swt_lda_swa	-0.777733620950419	-1.8703110528902	0.0645858458401241
666	sod_krd_ewe_grk_amr_anl_heb_cze_azi_aze_bam_mly_zul_rom_fre_bsq_mol_mlt_xho_mnd_pan_spa_lda_afr_dyu_bul_fin_swa_akn_est_svk_chh_geo_guj_ctl_arw_por_gam_sid_hin_hun_moo_mao_glc_ind_jpn_tml_kor_eng_ukr_dgb_rus_sun_mcd_wly_tag_cnt_scr_bem_lit_aeg_prs_ben_alb_bos_qcu_dut_ger_nor_fbf_amh_pol_hau_ita_jav_slo_ven_urd_cic_bat_tha_tig_knd_tsw_igb_tur_swe_lat_uzb_tsn_vie_owc_yor_swt_ses	0.199059803436561	0.468696685120211	0.640383242451976
667	gam_cze_xho_glc_anl_wly_amr_rom_azi_aze_moo_jav_ven_arw_guj_bsq_hin_chh_ses_mnd_lat_ukr_bam_swe_swa_ben_est_yor_igb_hun_afr_hau_geo_grk_ctl_spa_alb_sod_mlt_slo_fin_tsn_mao_eng_sun_jpn_tml_kor_mcd_ita_swt_prs_tag_pan_amh_mly_cnt_lit_dgb_scr_tig_svk_bos_bul_pol_qcu_dut_ger_urd_fbf_sid_fre_aeg_mol_bat_rus_lda_nor_akn_ind_tha_owc_knd_tsw_ewe_uzb_krd_por_tur_cic_vie_heb_bem_dyu_zul	-0.240170418495912	-0.567834286192362	0.571515854539629
668	tig_prs_moo_cze_aeg_sod_owc_spa_uzb_aze_bem_tag_bam_rus_pol_bsq_pan_amr_cic_mnd_ben_rom_ewe_eng_dgb_svk_hun_zul_tsw_fin_afr_hau_geo_lit_lat_guj_slo_heb_amh_bos_est_igb_ind_ita_jav_jpn_knd_kor_krd_glc_akn_por_sun_ctl_mlt_mly_cnt_alb_swt_ukr_gam_hin_swe_mol_mcd_qcu_ger_scr_nor_dyu_chh_bul_sid_grk_bat_dut_tsn_urd_xho_mao_tha_anl_tml_yor_fbf_azi_arw_fre_tur_swa_vie_wly_lda_ses_ven	-0.103964582330046	-0.244966056351481	0.807022427612513
669	aeg_ita_dyu_fre_sod_chh_anl_bos_tur_aze_moo_mao_ewe_lat_pan_bsq_rom_wly_lda_mnd_hin_ger_cic_grk_fbf_pol_fin_tsn_swt_hun_prs_sid_geo_swe_ukr_rus_ctl_tig_heb_por_est_ses_ind_svk_bat_jpn_knd_kor_mcd_glc_dgb_nor_mly_lit_amr_sun_cnt_alb_zul_spa_mlt_ben_guj_bul_krd_qcu_urd_arw_scr_bem_owc_slo_gam_afr_tag_mol_tsw_cze_yor_jav_tha_hau_tml_xho_igb_uzb_dut_eng_azi_akn_vie_amh_bam_swa_ven	-0.381369149475387	-0.903804823510162	0.368434115469136
670	mlt_fre_swt_ben_heb_anl_amr_pan_aze_azi_swa_bat_fbf_svk_por_bsq_ger_sid_yor_mnd_ctl_lit_bem_bos_lda_ukr_hun_dgb_bam_fin_glc_gam_geo_ita_mcd_hin_alb_chh_owc_nor_est_igb_sun_dut_mly_jpn_knd_kor_krd_mol_zul_urd_jav_rom_wly_tag_cnt_pol_dyu_eng_amh_rus_scr_slo_afr_qcu_grk_prs_arw_ven_hau_cze_tig_bul_mao_swe_tsn_guj_tsw_ind_tha_aeg_tml_moo_xho_uzb_spa_lat_tur_akn_vie_sod_cic_ewe_ses	-0.810939485058049	-1.95362885140702	0.0537502179869133
671	hau_hin_fbf_bos_amr_heb_aeg_mcd_aze_uzb_ven_sun_ewe_urd_ita_bsq_prs_wly_moo_mnd_arw_lat_cic_eng_xho_bul_est_tsn_yor_hun_alb_gam_geo_grk_rom_afr_lit_sod_tig_ger_fin_tsw_bat_glc_tag_jpn_knd_kor_pol_dut_igb_swe_jav_cze_owc_ind_cnt_pan_dyu_fre_amh_scr_krd_ukr_ben_qcu_rus_slo_svk_akn_chh_guj_sid_spa_mly_nor_ses_mol_swa_mao_tha_mlt_tml_bam_bem_azi_por_ctl_tur_swt_vie_anl_dgb_zul_lda	-0.338914413083511	-0.801892640467276	0.424659329187477
672	sid_pan_xho_scr_heb_anl_chh_por_azi_uzb_zul_jav_ven_mol_svk_bsq_spa_wly_akn_mnd_ita_bos_cic_prs_ewe_glc_hun_bem_swt_est_urd_tig_geo_ben_alb_ukr_hin_amr_owc_krd_fin_tsn_mao_lat_bat_jpn_knd_kor_swe_lit_swa_dut_sun_bul_amh_mly_cnt_nor_fbf_rus_sod_grk_ger_ctl_rom_qcu_guj_slo_eng_dgb_mlt_afr_gam_arw_ind_mcd_moo_pol_dyu_tag_tha_hau_tml_yor_bam_tur_cze_fre_aze_lda_vie_aeg_ses_igb_tsw	-0.449776530108383	-1.06783889598412	0.288357248687091
673	anl_alb_dgb_grk_sid_amh_sod_krd_uzb_azi_zul_ind_swt_rom_rus_bsq_ukr_aeg_fbf_mnd_afr_ctl_xho_swe_igb_eng_est_ses_bem_fin_pan_wly_geo_ita_ger_scr_por_heb_tig_slo_hun_cic_tag_lit_sun_jpn_tml_kor_urd_prs_ewe_mol_jav_bos_chh_mao_cnt_guj_tsn_arw_gam_spa_bul_glc_fre_qcu_mcd_hin_cze_moo_mlt_lat_owc_svk_mly_dut_bam_nor_tsw_bat_tha_hau_knd_ven_dyu_aze_pol_ben_tur_yor_vie_amr_swa_lda_akn	-0.933202439722354	-2.26688480015674	0.025714449956622
674	tig_rus_xho_spa_heb_sod_amr_mol_aze_tur_swt_sun_igb_pan_cze_bsq_ctl_amh_dyu_mnd_slo_ben_zul_eng_bem_guj_est_lda_moo_hun_scr_hau_geo_afr_hin_rom_dut_anl_aeg_arw_fin_tsw_jav_alb_ind_jpn_tml_kor_swe_glc_cic_bos_mao_prs_owc_bat_cnt_mcd_yor_ukr_mlt_por_fre_svk_nor_qcu_krd_urd_ger_tsn_wly_pol_chh_grk_mly_lat_ses_lit_akn_tag_tha_gam_knd_fbf_dgb_uzb_ita_bul_azi_swa_vie_sid_bam_ewe_ven	-0.496532565156322	-1.18079633736385	0.240694734630618
675	aeg_pol_zul_nor_tig_mlt_sid_eng_uzb_azi_tsw_jav_igb_hin_bul_bsq_ukr_sod_swa_cnt_mol_rus_akn_rom_dyu_ctl_est_xho_dgb_hun_pan_hau_geo_afr_krd_fre_glc_gam_chh_cze_fin_tsn_bat_svk_mly_jpn_tml_kor_grk_dut_lda_bos_mao_slo_wly_tag_mnd_ger_cic_swe_amh_arw_alb_guj_lit_qcu_spa_prs_ben_bam_owc_scr_amr_por_sun_mcd_fbf_lat_bem_ind_tha_heb_knd_moo_ses_tur_urd_ita_aze_ven_vie_anl_ewe_swt_yor	-0.381522969043142	-0.904124501432136	0.368265491886092
676	amh_krd_dyu_grk_heb_sid_owc_glc_aze_tur_tsw_mao_moo_nor_dut_bsq_ita_hau_ses_mnd_lit_prs_bem_pol_akn_bul_hun_lda_zul_fin_guj_mlt_geo_hin_rom_swe_svk_sod_gam_alb_est_bam_bat_pan_sun_jpn_knd_kor_scr_urd_ven_rus_tag_slo_chh_jav_cnt_ben_dgb_spa_aeg_afr_por_cze_ger_qcu_arw_mol_lat_xho_wly_ukr_tig_fre_mly_ctl_tsn_bos_igb_ind_tha_amr_tml_cic_yor_uzb_eng_mcd_azi_ewe_vie_anl_swa_fbf_swt	-0.107838003269511	-0.254670682915043	0.799539755283503
677	sid_guj_swa_slo_heb_wly_chh_mcd_aze_azi_bam_bat_akn_ita_spa_bsq_lat_anl_ses_cnt_cze_prs_moo_bos_igb_mol_est_bem_fbf_fin_urd_tig_geo_svk_rom_arw_nor_amr_gam_pan_hun_tsn_tag_alb_ind_jpn_tml_kor_dut_ukr_xho_krd_sun_pol_amh_jav_mnd_hin_dyu_ben_owc_grk_ctl_rus_bul_qcu_afr_swe_fre_ewe_sod_eng_hau_ger_mly_por_swt_scr_lda_mao_tha_aeg_knd_ven_yor_tur_lit_glc_uzb_dgb_vie_mlt_tsw_cic_zul	-0.437994576834966	-1.03922619631432	0.301393888091582
678	wly_krd_igb_ger_hau_sod_gam_dut_aze_azi_swa_sun_tsn_slo_svk_bsq_swe_sid_moo_cnt_ita_scr_dgb_guj_ses_prs_est_tsw_ewe_hun_urd_tig_geo_spa_lat_glc_arw_amh_anl_rus_fin_cic_tag_lit_mly_jpn_tml_kor_ctl_cze_dyu_bul_jav_hin_heb_bat_mnd_ben_lda_ukr_chh_mcd_afr_grk_por_qcu_fre_pol_pan_zul_mlt_rom_owc_eng_ind_mol_bam_alb_xho_mao_tha_aeg_knd_ven_bem_tur_bos_nor_uzb_akn_vie_amr_yor_fbf_swt	-0.361397867675727	-0.856187826956779	0.39409456549175
679	mlt_glc_tsn_slo_owc_aeg_wly_svk_azi_aze_zul_jav_xho_eng_alb_bsq_hin_hau_akn_mnd_guj_lit_ven_urd_dgb_pan_est_fbf_bem_hun_arw_amh_geo_prs_lat_fre_ita_tig_amr_ger_fin_ses_tag_bul_sun_jpn_tml_kor_rom_bos_tsw_ctl_mao_afr_sod_ind_cnt_swe_dyu_spa_heb_ukr_rus_dut_scr_qcu_pol_nor_grk_lda_anl_mcd_sid_por_bat_krd_swa_ben_bam_mly_tha_chh_knd_igb_swt_uzb_mol_cze_tur_yor_vie_gam_moo_ewe_cic	-0.261031967227386	-0.616774231703032	0.538890638417385
680	tig_grk_dgb_afr_sid_anl_hau_ctl_aze_azi_akn_bat_tsw_glc_por_bsq_dut_mlt_ewe_cnt_rus_pan_igb_guj_lda_ben_fin_bam_yor_est_urd_owc_geo_prs_scr_fre_mcd_amr_amh_alb_hun_moo_mao_slo_jav_jpn_knd_kor_arw_svk_cic_cze_sun_nor_aeg_tag_mnd_bul_ven_rom_heb_lat_bos_swe_lit_qcu_spa_ger_hin_fbf_chh_pol_gam_eng_ind_krd_swt_mol_zul_mly_tha_wly_tml_bem_xho_uzb_ita_ukr_tur_ses_vie_sod_tsn_swa_dyu	-0.624006752120979	-1.49151835266911	0.139209800652906
681	sod_slo_bam_ita_sid_aeg_tig_guj_azi_tur_swt_mao_bem_swe_pol_bsq_scr_hau_tsw_cnt_pan_spa_dyu_por_zul_ger_est_igb_akn_fin_eng_gam_geo_prs_lat_svk_hin_mlt_amr_nor_hun_ses_sun_bos_bat_jpn_knd_kor_alb_dut_tsn_glc_ind_cze_owc_mly_mnd_fre_dgb_afr_wly_rom_rus_mcd_urd_qcu_grk_krd_ukr_moo_chh_ctl_heb_arw_tag_lit_xho_bul_fbf_jav_tha_amh_tml_yor_lda_uzb_mol_ben_aze_cic_vie_anl_ewe_swa_ven	-0.268648637310559	-0.635867787950255	0.526424310735413
682	owc_swe_lda_krd_sid_sod_aeg_pan_azi_uzb_ses_mly_bem_scr_pol_bsq_mcd_mlt_cic_mnd_rom_spa_yor_mol_bam_por_hun_dyu_dgb_est_lit_wly_geo_ctl_ben_fre_eng_tig_heb_glc_fin_tsw_bat_guj_mao_jpn_tml_kor_bul_rus_ewe_hin_tag_svk_amr_jav_cnt_arw_xho_cze_gam_afr_lat_grk_ger_qcu_dut_urd_bos_tsn_chh_ita_hau_nor_ind_ukr_igb_alb_swt_sun_tha_amh_knd_swa_moo_tur_slo_prs_aze_fbf_vie_anl_ven_zul_akn	-0.611892917489874	-1.46429504828076	0.14648554787553
683	heb_svk_tsw_bul_sod_owc_sid_pol_aze_uzb_zul_mao_tsn_dut_rus_bsq_ctl_anl_dyu_mnd_ukr_eng_ewe_ben_igb_mcd_hun_bem_ses_est_hin_amh_geo_mol_ita_cze_fre_wly_aeg_rom_fin_akn_mly_ger_bat_jpn_tml_kor_bos_glc_yor_spa_tag_por_tig_jav_cnt_krd_fbf_lat_amr_swe_afr_slo_guj_qcu_urd_pan_grk_moo_chh_prs_hau_lit_sun_nor_dgb_arw_lda_ind_tha_gam_knd_bam_swa_tur_alb_scr_azi_cic_vie_mlt_swt_ven_xho	0.146287800112272	0.344093159781414	0.731553030746975
684	amh_lit_zul_scr_sod_owc_heb_mcd_aze_tur_tsn_ind_lda_hin_pol_bsq_slo_hau_cic_mnd_ben_bul_ven_eng_yor_arw_fin_moo_tsw_est_ctl_anl_geo_lat_krd_urd_ita_mlt_chh_ukr_hun_bam_mao_dut_mly_jpn_tml_kor_por_rus_swa_bos_bat_cze_gam_tag_cnt_svk_swt_afr_aeg_rom_prs_guj_spa_qcu_glc_swe_alb_bem_wly_nor_sid_fre_sun_pan_igb_mol_dgb_jav_tha_amr_knd_ewe_fbf_uzb_grk_ger_azi_xho_vie_tig_ses_dyu_akn	-0.313501453877147	-0.741371125217095	0.460336460503293
685	mlt_guj_swa_fre_aeg_wly_tig_bos_aze_tur_ven_tag_fbf_ukr_cze_bsq_lat_owc_tsn_mnd_mol_alb_bam_pan_yor_ger_est_tsw_cic_hun_glc_anl_geo_swe_svk_bul_ben_sod_chh_grk_fin_swt_jav_nor_sun_jpn_knd_kor_spa_rus_ewe_dut_bat_afr_heb_mly_cnt_eng_xho_ctl_amr_por_scr_prs_lit_qcu_arw_slo_hin_lda_amh_mcd_hau_pol_ind_ita_moo_rom_igb_mao_tha_gam_tml_ses_dyu_uzb_urd_krd_azi_akn_vie_sid_bem_dgb_zul	0.323761940993382	0.761658890579547	0.448190815834618
686	anl_afr_swa_rom_wly_aeg_owc_svk_aze_azi_ses_mly_dyu_pol_alb_bsq_eng_chh_igb_cnt_ita_lit_akn_bos_dgb_bul_est_tsn_lda_fin_arw_mlt_geo_swe_hin_guj_ukr_sid_hau_ctl_hun_ewe_mao_ger_ind_jpn_tml_kor_ben_lat_zul_urd_bat_fre_amr_sun_mnd_scr_ven_mcd_heb_krd_rus_glc_mol_qcu_pan_cze_slo_tsw_sod_spa_tig_grk_tag_prs_cic_dut_bem_jav_tha_gam_knd_bam_swt_uzb_por_nor_tur_xho_vie_amh_fbf_yor_moo	0.0992733279698126	0.233498609045769	0.815887444226788
687	wly_pan_ses_ctl_mlt_gam_aeg_ben_uzb_tur_yor_jav_tsn_rus_cze_bsq_ita_tig_zul_mnd_por_ger_igb_hin_akn_swe_hun_bem_tsw_fin_prs_sid_geo_guj_mol_rom_grk_heb_anl_eng_est_swt_tag_glc_ind_jpn_tml_kor_slo_scr_ven_nor_mly_afr_amh_mao_cnt_krd_lda_bos_sod_pol_lit_bul_svk_qcu_alb_spa_lat_ewe_amr_dut_hau_urd_bat_fre_xho_arw_fbf_sun_tha_chh_knd_moo_dyu_azi_mcd_ukr_aze_cic_vie_owc_swa_bam_dgb	-0.339068415633003	-0.80299706123685	0.42402390206176
688	anl_urd_igb_scr_amr_sid_heb_grk_tur_azi_xho_sun_lda_ger_lit_bsq_eng_chh_tsn_cnt_ita_lat_dgb_alb_moo_svk_est_yor_zul_hun_hin_aeg_geo_ukr_spa_mcd_krd_owc_sod_bos_fin_swt_tag_fre_mao_jpn_tml_kor_swe_glc_cic_bul_mly_slo_wly_jav_mnd_arw_ses_pol_mlt_nor_rus_guj_por_qcu_pan_prs_mol_bam_gam_ben_amh_dut_bat_ctl_fbf_cze_ven_ind_tha_hau_knd_ewe_akn_uzb_rom_afr_aze_bem_vie_tig_tsw_swa_dyu	-0.416583437513191	-0.987620100368113	0.32590130558079
689	chh_dut_ses_slo_tig_wly_anl_alb_azi_tur_xho_mly_dyu_mol_lat_bsq_swe_sid_swa_cnt_spa_svk_ewe_cze_bam_nor_est_zul_tsw_fin_rom_sod_geo_ukr_pol_rus_prs_amr_aeg_bos_hun_moo_tag_bul_ind_jpn_tml_kor_mcd_scr_ven_por_mao_eng_gam_sun_mnd_urd_swt_ger_mlt_grk_krd_ben_lit_qcu_arw_fre_pan_lda_heb_guj_hau_hin_jav_ctl_dgb_afr_akn_bat_tha_amh_knd_yor_fbf_aze_glc_ita_uzb_tsn_vie_owc_igb_cic_bem	-0.190802114488219	-0.450442597612278	0.653439688778304
690	amh_alb_lda_dut_gam_sid_anl_ger_uzb_tur_yor_jav_igb_grk_afr_bsq_hin_wly_bem_cnt_spa_ctl_ewe_ukr_dyu_cze_fin_ses_xho_est_eng_sod_geo_prs_por_urd_arw_chh_amr_fre_hun_tsn_bat_lat_sun_jpn_knd_kor_rus_ben_cic_scr_tag_lit_hau_ind_mnd_rom_zul_krd_tig_glc_bul_swe_ita_qcu_slo_pol_bos_bam_owc_mcd_aeg_mol_mao_svk_tsw_nor_ven_mly_tha_heb_tml_moo_fbf_aze_pan_guj_azi_akn_vie_mlt_dgb_swa_swt	-0.439223939537843	-1.04240498970372	0.299926163120233
691	hau_slo_dgb_pol_anl_owc_gam_ger_azi_aze_fbf_ind_zul_ukr_scr_bsq_arw_amr_igb_mnd_por_guj_yor_nor_swt_pan_hun_swa_tsn_est_krd_tig_geo_ben_lat_urd_ita_heb_amh_ctl_fin_ven_mao_bos_mly_jpn_tml_kor_prs_fre_ewe_mcd_tag_dut_mlt_sun_cnt_eng_bam_svk_chh_glc_swe_alb_afr_qcu_rus_lit_cze_dyu_wly_grk_aeg_hin_bat_spa_cic_rom_lda_jav_tha_sod_knd_bem_tsw_uzb_mol_bul_tur_xho_vie_sid_moo_akn_ses	0.090336979147199	0.212578140559441	0.832121273545604
692	gam_rus_xho_por_tig_owc_sod_spa_tur_uzb_ewe_sun_zul_ctl_ukr_bsq_ben_aeg_cic_mnd_mcd_krd_dgb_mol_igb_arw_fin_ven_yor_hun_afr_mlt_geo_rom_bul_scr_lit_heb_amr_ger_est_fbf_tag_prs_mly_jpn_tml_kor_guj_fre_ses_lat_ind_nor_hau_jav_cnt_dut_dyu_bos_anl_alb_eng_swe_urd_qcu_slo_pol_grk_bam_sid_cze_wly_hin_mao_glc_tsn_svk_akn_bat_tha_chh_knd_lda_swa_aze_ita_pan_azi_tsw_vie_amh_moo_bem_swt	-0.295046655254085	-0.697733203458052	0.487084845194905
693	sid_slo_tsn_ita_aeg_amh_tig_dut_tur_azi_xho_sun_cic_prs_alb_bsq_arw_gam_zul_cnt_lat_eng_tsw_ctl_bam_por_fin_ven_dgb_est_scr_chh_geo_cze_mcd_rus_ben_mlt_hau_spa_hun_dyu_ind_grk_mly_jpn_knd_kor_lit_nor_bem_hin_bat_rom_owc_tag_mnd_glc_ewe_pol_heb_fre_bul_swe_ger_qcu_ukr_krd_mol_yor_anl_guj_sod_pan_jav_bos_ses_svk_swt_mao_tha_wly_tml_moo_igb_uzb_afr_urd_aze_lda_vie_amr_swa_akn_fbf	0.410372694020928	0.96805979721734	0.335525338142141
694	owc_dut_igb_mcd_sod_amr_chh_guj_azi_uzb_ses_mly_zul_eng_ger_bsq_prs_mlt_fbf_cnt_swe_pol_bam_nor_tsn_grk_est_swt_moo_hun_cze_amh_geo_urd_hin_slo_mol_wly_heb_bos_fin_akn_tag_svk_sun_jpn_knd_kor_ben_lat_tsw_fre_ind_ita_aeg_bat_mnd_ctl_lda_spa_hau_arw_rus_glc_krd_qcu_scr_lit_por_bem_sid_rom_anl_alb_mao_ukr_swa_afr_cic_jav_tha_tig_tml_xho_yor_aze_pan_bul_tur_ven_vie_gam_ewe_dgb_dyu	0.385264304963065	0.907725452805994	0.366369436698128
695	amr_slo_swa_mcd_gam_anl_amh_spa_azi_tur_ewe_ind_tsn_ger_lat_bsq_dut_mlt_dgb_cnt_eng_svk_tsw_scr_lda_hin_est_yor_igb_hun_rom_hau_geo_nor_mol_glc_pan_aeg_heb_cze_fin_swt_jav_rus_mly_jpn_tml_kor_arw_por_zul_ukr_sun_prs_wly_tag_mnd_afr_bam_fre_owc_alb_urd_ita_pol_qcu_krd_bul_bos_cic_chh_ben_sod_grk_mao_swe_dyu_guj_moo_bat_tha_tig_knd_bem_ses_aze_ctl_lit_uzb_akn_vie_sid_fbf_xho_ven	-1.19614934131289	-2.9603886742395	0.00389820467965847
696	sod_ukr_ses_svk_chh_aeg_wly_mcd_uzb_tur_bam_mao_tsw_arw_lit_bsq_spa_gam_moo_cnt_cze_glc_swt_scr_tsn_prs_est_dgb_yor_hun_urd_heb_geo_rom_nor_pol_slo_tig_amh_mol_fin_swa_tag_ctl_sun_jpn_tml_kor_eng_por_dyu_swe_jav_ita_amr_ind_mnd_krd_igb_grk_anl_alb_fre_hin_ger_qcu_pan_guj_bul_ven_owc_dut_sid_bos_bat_rus_xho_afr_zul_mly_tha_hau_knd_ewe_lda_azi_lat_ben_aze_akn_vie_mlt_bem_cic_fbf	-0.523752699187615	-1.2471064274866	0.215490036470284
697	gam_ctl_tsn_eng_wly_hau_aeg_grk_tur_azi_bam_ind_ewe_alb_hin_bsq_ger_anl_lda_mnd_rom_glc_moo_fre_fbf_ben_fin_dgb_cic_hun_ukr_amr_geo_ita_prs_guj_pol_owc_mlt_dut_est_swa_bat_svk_sun_jpn_tml_kor_pan_lit_zul_urd_jav_arw_chh_mly_cnt_bul_xho_lat_amh_slo_mol_nor_rus_qcu_cze_swe_por_ven_sid_afr_tig_mcd_mao_krd_yor_spa_bem_tag_tha_sod_knd_akn_igb_aze_bos_scr_uzb_tsw_vie_heb_ses_dyu_swt	-1.32072010944728	-3.29986797533836	0.00137226485631736
698	gam_swe_fbf_ita_aeg_amh_amr_grk_azi_tur_tsw_sun_ven_pan_por_bsq_ukr_tig_xho_mnd_hin_dut_dyu_bos_lda_afr_est_moo_zul_hun_rom_hau_geo_arw_glc_ger_pol_chh_sod_mol_fin_akn_mao_guj_mly_jpn_knd_kor_spa_nor_swa_svk_jav_ctl_sid_ind_cnt_ben_dgb_krd_wly_urd_slo_alb_rus_qcu_eng_scr_prs_yor_owc_fre_anl_bul_tag_mcd_igb_lit_ewe_bat_tha_heb_tml_bem_cic_aze_lat_cze_uzb_swt_vie_mlt_ses_bam_tsn	0.18861469608046	0.444357740088315	0.657816286692625
699	chh_ctl_lda_ita_amr_wly_sod_grk_azi_tur_fbf_bat_xho_spa_afr_bsq_fre_anl_moo_cnt_alb_scr_zul_lit_swa_ukr_fin_dgb_akn_est_rus_heb_geo_por_bos_svk_nor_aeg_gam_cze_hun_yor_sun_swe_tag_jpn_tml_kor_bul_eng_bam_hin_jav_ger_hau_ind_mnd_ben_tsn_slo_tig_arw_mol_krd_glc_qcu_dut_urd_rom_igb_sid_pol_amh_pan_mao_mcd_tsw_prs_swt_mly_tha_owc_knd_ven_ses_uzb_lat_guj_aze_bem_vie_mlt_ewe_dyu_cic	-0.788052823496087	-1.90018480963215	0.0605067453493054
700	amr_fre_xho_mcd_chh_heb_sod_pol_aze_uzb_swa_mao_fbf_guj_dut_bsq_rus_amh_lda_cnt_ita_por_dyu_urd_ven_glc_fin_ses_dgb_est_pan_sid_geo_cze_prs_spa_ctl_gam_aeg_eng_hun_ewe_bat_nor_ind_jpn_knd_kor_hin_bos_akn_mol_mly_swe_anl_jav_mnd_arw_moo_lit_tig_rom_scr_bul_afr_qcu_svk_slo_alb_swt_owc_ukr_mlt_krd_sun_ger_tsw_lat_tsn_tag_tha_hau_tml_zul_yor_tur_grk_ben_azi_igb_vie_wly_cic_bem_bam	0.191774252690534	0.450780503240533	0.65319699948927
701	chh_ben_moo_ger_aeg_hau_tig_scr_aze_uzb_ses_tag_ewe_fre_eng_bsq_nor_amr_dgb_mnd_swe_urd_igb_rom_tsn_cze_hun_yor_fbf_fin_mcd_wly_geo_prs_alb_mol_ita_anl_sid_ctl_est_lda_mly_spa_jav_jpn_tml_kor_dut_pan_xho_slo_mao_lit_amh_bat_cnt_arw_bam_svk_heb_ukr_bos_guj_grk_qcu_hin_afr_pol_ven_gam_bul_mlt_glc_ind_lat_swa_krd_bem_sun_tha_owc_knd_tsw_dyu_azi_por_rus_tur_akn_vie_sod_zul_swt_cic	0.477274004772466	1.12669135114331	0.262771812574749
702	chh_cze_moo_ita_sid_amh_owc_dut_aze_azi_lda_mly_ewe_slo_bos_bsq_eng_hau_swa_cnt_grk_scr_zul_prs_swt_lat_est_bem_tsw_hun_hin_anl_geo_arw_lit_glc_bul_mlt_sod_rom_fin_fbf_tag_fre_jav_jpn_tml_kor_urd_afr_xho_rus_sun_mcd_wly_ind_mnd_ukr_cic_ger_tig_guj_ben_spa_svk_qcu_pol_ctl_alb_ven_amr_nor_heb_pan_mao_por_igb_swe_bam_bat_tha_aeg_knd_yor_dgb_uzb_krd_mol_tur_tsn_vie_gam_dyu_akn_ses	-0.587568497126712	-1.40269727516718	0.164036668804526
703	chh_scr_ven_afr_wly_sid_mlt_urd_uzb_tur_yor_sun_bam_ctl_prs_bsq_krd_anl_tsw_cnt_mol_bos_dyu_ger_akn_hin_fin_lda_fbf_est_mcd_sod_geo_nor_dut_lat_spa_gam_hau_ben_hun_tsn_mly_pan_tag_jpn_tml_kor_lit_slo_ewe_alb_bat_svk_owc_ind_mnd_ita_swa_pol_amh_arw_glc_ukr_eng_qcu_fre_cze_bul_swt_tig_swe_aeg_por_mao_guj_ses_rus_dgb_jav_tha_heb_knd_igb_xho_aze_rom_grk_azi_moo_vie_amr_bem_cic_zul	-0.601731174042319	-1.43684030994103	0.154119147640171
704	wly_bul_moo_por_mlt_aeg_amh_cze_tur_azi_swa_ind_ven_scr_afr_bsq_fre_gam_bem_cnt_rom_mol_zul_pol_tsn_swe_fin_lda_xho_hun_guj_sod_geo_krd_arw_hin_dut_amr_heb_pan_est_igb_tag_eng_bat_jpn_tml_kor_ukr_ita_tsw_mcd_sun_urd_owc_mly_mnd_svk_ses_rus_hau_ger_prs_nor_slo_qcu_bos_ben_ctl_akn_tig_lit_anl_alb_jav_lat_swt_spa_cic_mao_tha_sid_knd_yor_dyu_aze_grk_glc_uzb_ewe_vie_chh_fbf_bam_dgb	-0.00114583162489	-0.0026977526813252	0.997853285814601
705	wly_ukr_ewe_glc_hau_sid_tig_rom_tur_aze_xho_mao_zul_mol_pol_bsq_urd_amr_fbf_cnt_por_cze_swt_grk_akn_lit_hun_ses_lda_fin_bos_sod_geo_prs_ita_mcd_fre_heb_aeg_arw_est_ven_jav_swe_sun_jpn_tml_kor_hin_dut_tsw_ctl_bat_slo_mlt_ind_mnd_krd_bam_ben_chh_rus_ger_spa_eng_qcu_guj_svk_bul_moo_amh_afr_anl_nor_tag_pan_bem_scr_dgb_mly_tha_gam_knd_cic_tsn_azi_alb_lat_uzb_yor_vie_owc_igb_swa_dyu	-0.285416123271518	-0.674959651138375	0.501376013542939
706	sod_ctl_swt_mcd_hau_gam_owc_ben_aze_azi_xho_bat_dyu_guj_ukr_bsq_lat_anl_bam_mnd_spa_urd_moo_mol_ven_prs_est_swa_dgb_fin_ita_sid_geo_bul_pan_grk_dut_aeg_heb_fre_hun_tsw_ind_glc_mao_jpn_knd_kor_eng_bos_ewe_svk_sun_cze_tig_tag_cnt_arw_yor_rom_chh_scr_ger_nor_alb_qcu_afr_slo_rus_ses_amh_krd_mlt_lit_jav_swe_tsn_pol_zul_mly_tha_amr_tml_bem_akn_tur_hin_por_uzb_igb_vie_wly_lda_cic_fbf	-0.303594312792227	-0.717920856863903	0.47460568791161
707	mlt_mcd_lda_guj_owc_amr_aeg_glc_uzb_aze_bam_mao_dyu_pol_mol_bsq_ctl_sid_fbf_mnd_pan_hin_dgb_fre_tsn_alb_est_cic_zul_fin_grk_gam_geo_prs_scr_por_spa_anl_hau_ita_hun_bem_jav_dut_mly_jpn_tml_kor_svk_swe_xho_rus_tag_rom_wly_ind_cnt_krd_swt_eng_heb_cze_afr_slo_bul_qcu_ukr_lit_bos_tsw_amh_nor_tig_ger_bat_lat_moo_arw_akn_sun_tha_sod_knd_ses_yor_azi_urd_ben_tur_igb_vie_chh_ewe_swa_ven	-0.44469447200665	-1.05716023226734	0.293176804906045
708	mlt_afr_tsw_ukr_amr_wly_sod_urd_uzb_azi_dgb_sun_dyu_alb_pan_bsq_ctl_heb_akn_cnt_rom_grk_ven_cze_bam_bul_fin_cic_fbf_est_scr_aeg_geo_mcd_bos_dut_lat_hau_chh_slo_hun_igb_ind_spa_mly_jpn_tml_kor_krd_lit_ses_mol_mao_ita_anl_jav_mnd_ben_yor_svk_owc_ger_pol_guj_nor_qcu_por_fre_swe_bem_amh_prs_tig_hin_tag_eng_moo_glc_ewe_bat_tha_gam_knd_tsn_xho_tur_rus_arw_aze_swa_vie_sid_lda_zul_swt	-0.0971646328384732	-0.228888189102317	0.819458401939396
709	anl_ukr_bam_rom_aeg_heb_amr_dut_tur_aze_tsw_sun_bem_prs_mcd_bsq_hin_sid_swt_cnt_swe_scr_ewe_por_ses_mol_est_swa_yor_hun_glc_amh_geo_bos_fre_krd_rus_sod_wly_lit_fin_xho_bat_slo_mly_jpn_tml_kor_guj_urd_akn_grk_tag_eng_hau_ind_mnd_ben_cic_pol_gam_bul_cze_pan_nor_qcu_lat_alb_ger_dyu_tig_arw_mlt_ctl_mao_svk_lda_spa_dgb_jav_tha_chh_knd_moo_zul_azi_ita_afr_uzb_tsn_vie_owc_fbf_ven_igb	0.172038364461257	0.404484910207453	0.686784933500326
710	wly_ger_igb_scr_aeg_heb_tig_ben_azi_aze_tsn_mly_ven_alb_mcd_bsq_prs_gam_fbf_mnd_lat_hin_ses_eng_moo_cze_hun_swt_dgb_est_krd_owc_geo_grk_rom_lit_nor_mlt_anl_afr_fin_bam_ind_ctl_mao_jpn_tml_kor_arw_glc_akn_dut_bat_por_chh_tag_cnt_ita_yor_fre_sid_svk_ukr_pol_spa_qcu_mol_urd_guj_lda_hau_swe_amh_rus_sun_bos_tsw_pan_xho_jav_tha_amr_knd_swa_zul_uzb_bul_slo_tur_cic_vie_sod_ewe_bem_dyu	-0.255421014660029	-0.603435673236181	0.547687852597516
711	hau_lit_tsw_ben_wly_mlt_anl_hin_tur_azi_tsn_jav_dgb_mol_ita_bsq_bos_heb_swt_cnt_rom_ctl_dyu_ukr_fbf_arw_hun_igb_lda_est_cze_gam_geo_dut_afr_slo_mcd_sod_amr_krd_fin_yor_tag_pan_sun_jpn_tml_kor_spa_fre_xho_por_mly_swe_tig_bat_mnd_lat_bam_guj_chh_scr_nor_eng_pol_qcu_alb_rus_bul_zul_aeg_svk_sid_prs_mao_glc_ses_grk_akn_ind_tha_amh_knd_swa_ven_aze_urd_ger_uzb_cic_vie_owc_ewe_moo_bem	-0.199415092646594	-0.470707848743178	0.638951532260902
712	amh_swe_bem_ukr_wly_aeg_tig_svk_uzb_tur_dyu_sun_xho_grk_pan_bsq_lat_amr_ses_mnd_ita_hin_lda_por_swa_cze_hun_ewe_moo_fin_spa_hau_geo_nor_rom_afr_prs_mlt_sod_guj_est_tsw_jav_bul_mao_jpn_tml_kor_urd_krd_swt_slo_bat_mol_anl_mly_cnt_ger_bam_rus_owc_mcd_eng_glc_alb_qcu_scr_ben_lit_zul_gam_pol_sid_ctl_ind_bos_cic_arw_akn_tag_tha_chh_knd_fbf_yor_azi_dut_fre_aze_dgb_vie_heb_ven_igb_tsn	-0.729554618393993	-1.75586081489274	0.0824045075792711
713	heb_krd_yor_urd_sid_tig_wly_lat_azi_tur_bem_ind_tsn_ukr_scr_bsq_slo_amr_xho_mnd_rus_svk_tsw_spa_bam_pol_hun_zul_akn_fin_grk_sod_geo_guj_glc_lit_bul_hau_aeg_pan_est_swt_mly_bos_bat_jpn_knd_kor_eng_rom_dyu_nor_sun_ger_gam_tag_cnt_ben_fbf_mol_mlt_swe_por_prs_cze_qcu_ctl_alb_arw_cic_amh_hin_chh_dut_jav_afr_moo_ita_ven_mao_tha_anl_tml_swa_dgb_uzb_mcd_fre_aze_lda_vie_owc_ses_ewe_igb	-1.34332213933661	-3.34296260302626	0.00119551224838035
714	heb_ben_ses_ukr_anl_wly_owc_pan_uzb_aze_igb_sun_moo_cze_bos_bsq_pol_chh_zul_cnt_svk_bul_yor_lat_cic_alb_hun_fbf_swt_fin_rus_gam_geo_glc_rom_arw_ctl_amr_sod_grk_est_ewe_tag_slo_mly_jpn_knd_kor_prs_guj_dgb_ger_bat_nor_mlt_jav_mnd_krd_akn_mol_sid_mcd_spa_afr_lit_qcu_fre_ita_urd_tsn_amh_scr_hau_hin_ind_por_lda_swe_xho_mao_tha_tig_tml_bem_dyu_tur_dut_eng_azi_bam_vie_aeg_swa_tsw_ven	-0.116012567603463	-0.273523009123814	0.785057739144176
715	mlt_pol_ses_rom_aeg_hau_anl_afr_uzb_azi_ven_mao_lda_hin_pan_bsq_urd_tig_xho_mnd_mol_svk_tsn_spa_cic_krd_hun_zul_fbf_fin_nor_wly_geo_lit_lat_alb_glc_amr_amh_bos_est_akn_tag_eng_jav_jpn_knd_kor_por_guj_bem_prs_mly_dut_owc_sun_cnt_ger_igb_scr_heb_cze_swe_ita_grk_qcu_ctl_arw_mcd_dgb_sod_bul_sid_slo_ind_rus_bam_ben_yor_bat_tha_chh_tml_dyu_moo_aze_fre_ukr_tur_tsw_vie_gam_swt_swa_ewe	0.157990803394426	0.372465624376003	0.710393661281714
716	chh_mcd_moo_afr_gam_wly_aeg_urd_azi_uzb_ses_tag_tsn_lat_prs_bsq_krd_anl_bem_mnd_por_grk_swa_bul_tsw_guj_est_dgb_akn_hun_hin_tig_geo_ben_cze_spa_ita_amr_amh_alb_fin_ven_mly_rus_ind_jpn_knd_kor_arw_mol_swt_lit_bat_swe_sid_mao_cnt_scr_cic_pol_sod_ger_bos_slo_ukr_qcu_dut_eng_nor_xho_heb_glc_mlt_pan_jav_rom_zul_fre_fbf_sun_tha_hau_tml_dyu_ewe_tur_ctl_svk_aze_bam_vie_owc_yor_lda_igb	-0.347214857531162	-0.822163612384006	0.413086723383965
717	gam_guj_dyu_krd_amr_sid_amh_mol_aze_azi_moo_jav_igb_prs_mcd_bsq_hin_tig_dgb_mnd_ger_bul_lda_pol_cic_arw_est_ewe_bam_fin_ita_mlt_geo_lit_svk_por_bos_anl_heb_rus_hun_ses_bat_urd_mao_jpn_tml_kor_swe_scr_tsw_alb_tag_grk_sod_ind_cnt_spa_bem_nor_aeg_dut_afr_ctl_ukr_qcu_lat_eng_fre_xho_owc_ben_hau_glc_sun_pan_akn_rom_zul_mly_tha_chh_knd_yor_tsn_uzb_slo_cze_tur_ven_vie_wly_fbf_swa_swt	-0.0632624414239742	-0.149413722687541	0.881550723912394
718	aeg_nor_cic_mcd_hau_wly_sid_arw_tur_aze_swa_jav_ven_glc_grk_bsq_prs_sod_bam_mnd_swe_ita_fbf_guj_igb_eng_est_ses_tsn_fin_pan_anl_geo_urd_ukr_krd_ctl_chh_gam_pol_hun_akn_sun_lit_mao_jpn_knd_kor_bos_afr_dyu_slo_bat_mol_amh_ind_cnt_bul_lda_rus_tig_cze_hin_spa_rom_qcu_dut_por_fre_tsw_owc_ger_amr_alb_tag_lat_moo_ben_dgb_mly_tha_heb_tml_swt_xho_azi_scr_svk_uzb_ewe_vie_mlt_zul_bem_yor	-0.406413811370564	-0.964063657560133	0.337514164974201
719	heb_glc_swt_rus_tig_amr_amh_nor_aze_uzb_moo_ind_bam_lit_ita_bsq_grk_gam_ses_cnt_rom_svk_yor_ukr_dgb_cze_est_akn_lda_hun_ben_hau_geo_slo_ctl_arw_ger_sod_anl_hin_fin_igb_tag_afr_mao_jpn_knd_kor_por_guj_cic_eng_mly_bul_sid_bat_mnd_alb_dyu_spa_aeg_mol_fre_pol_scr_qcu_dut_krd_lat_fbf_mlt_pan_wly_urd_sun_mcd_zul_swe_tsw_jav_tha_chh_tml_xho_ven_tur_prs_bos_azi_tsn_vie_owc_ewe_swa_bem	-0.345381236981773	-0.819133264749316	0.414804569883983
720	gam_grk_bam_hin_tig_chh_amh_nor_tur_uzb_tsw_mao_xho_urd_rom_bsq_guj_heb_ven_mnd_bul_spa_ses_ger_swt_glc_hun_dgb_zul_fin_bos_wly_geo_pol_afr_scr_pan_hau_amr_mol_est_fbf_tag_slo_sun_jpn_knd_kor_mcd_svk_ewe_prs_mly_alb_sid_ind_cnt_swe_lda_cze_owc_lit_ben_dut_arw_qcu_por_krd_ctl_akn_aeg_eng_mlt_ita_bat_rus_cic_ukr_dyu_jav_tha_sod_tml_tsn_yor_aze_fre_lat_azi_igb_vie_anl_moo_swa_bem	0.176480717727971	0.416341945255346	0.678119093792012
721	sod_ita_dgb_mol_aeg_hau_gam_ben_tur_aze_tsw_sun_swa_rus_arw_bsq_glc_sid_ven_mnd_bul_swe_ses_fre_zul_spa_est_fbf_cic_fin_nor_owc_geo_eng_lit_cze_urd_wly_mlt_svk_hun_dyu_bat_prs_jav_jpn_knd_kor_hin_guj_yor_lat_mly_ukr_heb_ind_cnt_por_bam_mcd_tig_ctl_pol_afr_slo_qcu_krd_pan_grk_akn_anl_bos_amh_scr_mao_ger_moo_rom_igb_tag_tha_chh_tml_lda_xho_azi_alb_dut_uzb_bem_vie_amr_ewe_swt_tsn	0.60993351554375	1.44112867675331	0.152906948252036
722	wly_eng_cic_por_hau_gam_mlt_lit_aze_azi_fbf_ind_igb_pan_scr_bsq_glc_aeg_tsw_mnd_spa_svk_zul_swe_swa_mcd_est_lda_swt_hun_cze_owc_geo_urd_alb_grk_rom_tig_amh_slo_fin_dgb_mly_ben_tag_jpn_tml_kor_mol_ukr_tsn_bos_sun_hin_chh_jav_cnt_guj_ven_arw_anl_rus_pol_nor_dut_qcu_fre_ger_afr_dyu_heb_ctl_sid_lat_mao_ita_ewe_prs_ses_bat_tha_amr_knd_moo_akn_uzb_bul_krd_tur_xho_vie_sod_yor_bem_bam	0.0501239869750039	0.118207233377236	0.906158397490193
723	wly_arw_ewe_rom_mlt_anl_tig_lat_azi_tur_bam_bat_cic_bos_svk_bsq_swe_heb_ven_cnt_bul_ger_moo_fre_swa_spa_est_fbf_tsn_hun_hin_amh_geo_cze_mol_slo_krd_owc_gam_nor_fin_ses_tag_lit_sun_jpn_knd_kor_pol_rus_akn_glc_ind_pan_amr_mao_mnd_alb_igb_ben_sod_por_eng_urd_scr_qcu_ctl_grk_ukr_lda_chh_afr_sid_ita_mly_mcd_xho_guj_dgb_jav_tha_hau_tml_yor_tsw_uzb_dut_prs_aze_bem_vie_aeg_zul_dyu_swt	-0.658607864409057	-1.57603605652782	0.118413259513347
724	sid_por_lda_krd_owc_anl_wly_urd_tur_azi_bem_bat_akn_svk_pol_bsq_fre_amh_dyu_cnt_mol_ita_bam_ger_igb_rom_hun_ven_yor_fin_guj_aeg_geo_slo_glc_bul_rus_gam_mlt_ben_est_ses_ind_alb_mao_jpn_knd_kor_cze_scr_ewe_mcd_jav_spa_amr_mly_mnd_afr_tsn_pan_chh_prs_nor_grk_bos_qcu_dut_eng_arw_tsw_hau_ctl_sod_lat_sun_lit_cic_swe_fbf_tag_tha_tig_tml_dgb_zul_aze_ukr_hin_uzb_xho_vie_heb_moo_swt_swa	-0.588422286723248	-1.40498936444603	0.16335594106894
725	tig_rus_bem_ctl_mlt_hau_chh_hin_tur_aze_igb_tag_ses_arw_pan_bsq_afr_sid_swt_cnt_urd_guj_bam_pol_fbf_bos_fin_tsw_moo_hun_glc_gam_geo_ukr_mol_fre_lit_amh_amr_nor_est_yor_jav_dut_mao_jpn_knd_kor_prs_ben_dyu_grk_mly_eng_heb_ind_mnd_swe_cic_bul_anl_ger_krd_cze_scr_qcu_slo_svk_por_ven_owc_rom_sod_mcd_bat_spa_akn_lat_dgb_sun_tha_aeg_tml_swa_lda_azi_alb_ita_uzb_xho_vie_wly_ewe_zul_tsn	0.769752615181091	1.83138427609393	0.0702447949029932
726	anl_fre_dyu_eng_mlt_amh_wly_arw_tur_uzb_fbf_sun_ven_rus_scr_bsq_bos_hau_ewe_cnt_por_glc_swt_lat_tsw_mcd_fin_xho_akn_est_pan_sid_geo_ctl_ukr_ben_mol_owc_chh_swe_hun_cic_jav_urd_mly_jpn_knd_kor_grk_afr_dgb_nor_bat_krd_tig_tag_mnd_spa_lda_guj_gam_lit_pol_rom_bul_qcu_ita_prs_dut_moo_amr_cze_aeg_svk_ind_hin_yor_ger_bam_mao_tha_heb_tml_ses_zul_aze_slo_alb_azi_bem_vie_sod_tsn_igb_swa	-0.1048252998126	-0.247084150493543	0.805387730723758
727	sod_lat_fbf_eng_sid_chh_amh_cze_uzb_tur_dyu_tag_akn_arw_ben_bsq_svk_wly_tsw_mnd_mcd_slo_ses_por_ven_bos_est_xho_swt_hun_alb_heb_geo_ctl_ita_mol_scr_tig_amr_bul_fin_dgb_jav_urd_mao_jpn_tml_kor_spa_nor_yor_hin_sun_ukr_mlt_ind_cnt_grk_cic_krd_aeg_prs_lit_swe_afr_qcu_fre_glc_ger_bem_owc_rom_gam_rus_bat_pol_bam_guj_ewe_mly_tha_anl_knd_swa_moo_azi_pan_dut_aze_lda_vie_hau_zul_igb_tsn	-0.697962264589917	-1.67359881907361	0.0975698876968552
728	sid_nor_swa_fre_mlt_gam_sod_guj_tur_uzb_ewe_ind_igb_ukr_lit_bsq_scr_aeg_cic_mnd_svk_lat_akn_ctl_moo_grk_est_xho_fbf_hun_mol_heb_geo_swe_urd_krd_pol_owc_hau_pan_fin_bem_mao_bul_mly_jpn_knd_kor_spa_mcd_lda_ger_tag_bos_chh_bat_cnt_cze_ven_arw_tig_eng_ben_alb_ita_qcu_rom_slo_prs_bam_anl_hin_amr_glc_sun_por_ses_dut_tsn_jav_tha_wly_tml_tsw_dyu_aze_rus_afr_azi_swt_vie_amh_dgb_zul_yor	-0.00903434616652896	-0.0212761916167476	0.98307091827227
729	anl_rus_cic_swe_owc_gam_sid_hin_tur_azi_tsn_sun_fbf_ukr_mol_bsq_ger_amr_ses_cnt_prs_dut_tsw_afr_swa_spa_hun_xho_zul_est_lat_tig_geo_pol_bos_rom_alb_chh_sod_arw_fin_ewe_mao_fre_ind_jpn_tml_kor_pan_svk_dgb_ita_tag_nor_wly_jav_mnd_krd_akn_bul_mlt_scr_urd_ctl_slo_qcu_mcd_ben_cze_ven_aeg_grk_hau_guj_bat_lit_swt_glc_moo_mly_tha_amh_knd_igb_lda_uzb_eng_por_aze_dyu_vie_heb_bam_yor_bem	-0.365891972772379	-0.866959164247809	0.38819574794356
730	tig_por_ewe_spa_hau_wly_owc_mol_tur_azi_ven_sun_lda_cze_ita_bsq_svk_aeg_cic_cnt_fre_rus_swt_rom_dgb_prs_fin_zul_tsn_est_alb_anl_geo_scr_glc_bul_arw_heb_gam_urd_hun_igb_bat_swe_jav_jpn_knd_kor_eng_grk_moo_lat_mly_ctl_sid_mao_mnd_ger_akn_ukr_amh_hin_bos_slo_mcd_qcu_dut_pan_ben_swa_chh_nor_amr_pol_ind_krd_yor_afr_bem_tag_tha_mlt_tml_ses_fbf_uzb_lit_guj_aze_tsw_vie_sod_xho_bam_dyu	-0.37147555132338	-0.880068788770708	0.381090573632431
731	sid_cze_dgb_bos_mlt_hau_amh_scr_azi_uzb_zul_jav_swt_dut_arw_bsq_bul_wly_bam_mnd_rus_krd_igb_pan_bem_mcd_est_moo_akn_hun_svk_anl_geo_glc_prs_ita_grk_amr_sod_lat_fin_ses_sun_urd_tag_jpn_tml_kor_guj_afr_tsw_slo_ind_eng_chh_mly_cnt_ctl_tsn_fre_tig_rom_alb_mol_lit_qcu_por_spa_pol_lda_heb_ben_gam_ukr_mao_nor_yor_ger_ven_bat_tha_owc_knd_swa_fbf_tur_swe_hin_aze_xho_vie_aeg_cic_dyu_ewe	-0.678839455949642	-1.63043581602806	0.106391753146016
732	sid_ita_ses_eng_hau_sod_mlt_cze_tur_uzb_ewe_tag_akn_svk_ctl_bsq_spa_wly_swa_cnt_guj_ukr_bam_arw_fbf_afr_fin_tsw_swt_est_bul_anl_geo_ben_mcd_nor_scr_aeg_amh_grk_hun_ven_ind_swe_sun_jpn_knd_kor_lat_hin_yor_lit_mao_alb_chh_jav_mnd_ger_igb_dut_tig_urd_pan_rom_prs_qcu_bos_slo_mol_moo_heb_por_gam_fre_bat_krd_cic_glc_lda_mly_tha_owc_tml_xho_dgb_azi_pol_rus_aze_bem_vie_amr_dyu_zul_tsn	-0.524449223050582	-1.25181144693623	0.213777915885353
733	gam_spa_dyu_pan_hau_sod_wly_guj_azi_uzb_swt_mly_tsw_urd_ger_bsq_slo_sid_swa_mnd_prs_alb_akn_cze_moo_glc_hun_cic_fbf_est_svk_amr_geo_eng_por_pol_hin_aeg_owc_swe_fin_zul_bat_rus_tag_jpn_knd_kor_ben_fre_igb_mcd_mao_ukr_heb_sun_cnt_lat_yor_krd_tig_dut_rom_ctl_scr_qcu_bos_ita_mol_bam_chh_grk_amh_lit_ind_bul_ven_afr_bem_jav_tha_mlt_tml_lda_ses_aze_arw_nor_tur_dgb_vie_anl_xho_ewe_tsn	-0.303287880099962	-0.71880146003175	0.474065426728752
734	heb_eng_swt_rom_sod_gam_amh_cze_azi_tur_ewe_bat_fbf_ger_pan_bsq_afr_tig_ses_mnd_svk_ukr_bem_nor_cic_alb_est_tsw_xho_hun_prs_hau_geo_lit_grk_swe_por_wly_amr_ita_fin_lda_tag_pol_ind_jpn_knd_kor_fre_lat_akn_glc_sun_rus_anl_mao_cnt_dut_ven_arw_owc_krd_mcd_spa_hin_qcu_ben_bul_scr_tsn_chh_guj_mlt_bos_mly_slo_yor_urd_igb_jav_tha_sid_tml_swa_bam_aze_mol_ctl_uzb_dgb_vie_aeg_zul_dyu_moo	-0.231394033519811	-0.547123721103934	0.585604254961139
735	mlt_por_cic_grk_anl_heb_hau_bul_azi_tur_ewe_mly_xho_pol_swe_bsq_nor_tig_tsw_mnd_rom_alb_bam_hin_akn_ger_hun_dgb_zul_est_krd_sid_geo_pan_dut_lit_arw_sod_chh_mcd_fin_tsn_sun_lat_mao_jpn_tml_kor_rus_eng_bem_glc_ind_slo_gam_bat_cnt_urd_lda_ctl_wly_guj_prs_ben_fre_qcu_afr_spa_ita_swa_amh_mol_amr_scr_tag_svk_ven_ukr_yor_jav_tha_aeg_knd_moo_fbf_aze_cze_bos_uzb_ses_vie_owc_swt_dyu_igb	-0.350486221736465	-0.832050686520135	0.407511781729977
736	tig_lit_ven_lat_wly_heb_sod_rus_tur_aze_akn_tag_lda_svk_fre_bsq_pol_anl_zul_mnd_guj_arw_cic_spa_fbf_ukr_hun_dyu_swa_fin_nor_owc_geo_mol_eng_krd_grk_amr_chh_ben_est_swt_ind_swe_mao_jpn_tml_kor_afr_ger_dgb_dut_bat_rom_amh_sun_cnt_alb_tsn_cze_sid_bul_slo_pan_bos_qcu_por_hin_urd_xho_gam_scr_aeg_mcd_jav_glc_bem_ita_bam_mly_tha_hau_knd_ewe_moo_uzb_ctl_prs_azi_igb_vie_mlt_yor_ses_tsw	-0.782467695276465	-1.88034583833099	0.0631906513832072
737	chh_swe_cic_glc_anl_hau_sod_grk_azi_uzb_bam_ind_akn_mcd_pol_bsq_por_owc_ses_cnt_afr_fre_igb_rus_bem_ukr_est_xho_yor_hun_svk_amh_geo_dut_ita_arw_pan_amr_wly_nor_fin_swt_mao_ben_sun_jpn_knd_kor_scr_ger_ewe_urd_jav_rom_heb_tag_mnd_krd_tsw_lat_gam_spa_mol_bos_guj_qcu_hin_cze_eng_swa_mlt_alb_sid_bul_mly_lit_tsn_slo_moo_bat_tha_aeg_tml_ven_dgb_tur_prs_ctl_aze_zul_vie_tig_fbf_lda_dyu	-0.114207480035115	-0.269040335068246	0.788494610855467
738	amr_hin_dgb_rus_anl_aeg_gam_lit_tur_azi_tsw_mly_ses_glc_bos_bsq_lat_hau_swt_cnt_ctl_krd_tsn_mol_dyu_arw_hun_bem_igb_est_slo_mlt_geo_mcd_alb_pol_nor_heb_chh_ger_fin_lda_mao_spa_jav_jpn_tml_kor_fre_bul_moo_cze_sun_swe_owc_tag_mnd_rom_zul_svk_sid_guj_scr_prs_eng_qcu_ita_dut_ukr_cic_sod_afr_amh_grk_ind_ben_bam_pan_ven_bat_tha_tig_knd_fbf_xho_uzb_por_urd_aze_yor_vie_wly_swa_akn_ewe	-0.105864075526738	-0.249699711962944	0.80337029271648
739	hau_guj_swa_grk_mlt_owc_amh_scr_aze_uzb_ewe_mao_fbf_ita_rus_bsq_fre_amr_tsn_mnd_cze_svk_lda_nor_cic_bul_fin_bem_akn_hun_ger_wly_geo_hin_prs_bos_afr_aeg_chh_lit_est_yor_ind_glc_sun_jpn_tml_kor_spa_dut_swt_eng_tag_ukr_sid_mly_cnt_ben_tsw_alb_sod_rom_pan_pol_swe_qcu_urd_ctl_lat_zul_anl_arw_tig_mcd_bat_por_dgb_mol_bam_jav_tha_heb_knd_ses_dyu_tur_slo_krd_azi_igb_vie_gam_ven_xho_moo	-0.453331107675918	-1.07808452433513	0.283784423720635
740	hau_pol_akn_krd_owc_anl_amr_ukr_uzb_azi_ses_jav_cic_cze_ger_bsq_svk_aeg_dgb_mnd_prs_afr_fbf_nor_swa_slo_hun_ewe_moo_est_swe_gam_geo_grk_por_hin_ben_wly_amh_arw_fin_bem_mao_dut_tag_jpn_tml_kor_guj_pan_ven_bul_sun_spa_tig_ind_cnt_fre_lda_rus_chh_ctl_rom_alb_mol_qcu_lat_ita_lit_zul_sid_glc_heb_mcd_mly_bos_tsw_urd_igb_bat_tha_sod_knd_bam_dyu_tur_eng_scr_aze_tsn_vie_mlt_swt_xho_yor	-0.0965199361005846	-0.22735805684925	0.8206443969523
741	wly_swe_dyu_lit_hau_gam_mlt_afr_tur_azi_ven_jav_moo_pol_spa_bsq_fre_amh_ses_mnd_ger_cze_zul_ita_lda_glc_fin_akn_swa_est_slo_sid_geo_bos_bul_scr_grk_amr_tig_ctl_hun_ewe_mly_urd_bat_jpn_knd_kor_guj_eng_tsw_dut_mao_krd_anl_ind_cnt_ben_cic_rom_heb_ukr_rus_alb_mol_qcu_hin_arw_lat_igb_sod_pan_owc_nor_sun_por_bam_mcd_tsn_tag_tha_aeg_tml_swt_yor_uzb_prs_svk_aze_dgb_vie_chh_fbf_xho_bem	0.068806482958363	0.162119998513148	0.871563072965641
742	sid_svk_yor_scr_anl_amr_aeg_ger_azi_tur_zul_ind_fbf_rom_cze_bsq_spa_tig_akn_cnt_swe_por_lda_dut_xho_krd_hun_ven_moo_est_urd_sod_geo_lit_ctl_eng_arw_amh_wly_slo_fin_cic_mao_lat_tag_jpn_knd_kor_fre_alb_ewe_glc_sun_ben_hau_bat_mnd_grk_swa_pan_owc_hin_prs_pol_ukr_qcu_afr_bul_rus_igb_mlt_guj_heb_ita_jav_mol_bam_bos_dyu_mly_tha_gam_tml_tsw_swt_uzb_mcd_nor_aze_dgb_vie_chh_bem_tsn_ses	0.673950699824563	1.59816398370907	0.113398726437147
743	sod_rom_yor_glc_hau_anl_amr_pan_azi_aze_bem_bat_swa_mcd_rus_bsq_prs_sid_igb_mnd_dut_svk_bam_urd_tsw_krd_fin_cic_ses_est_slo_tig_geo_arw_nor_afr_ger_owc_amh_por_hun_fbf_jav_swe_tag_jpn_tml_kor_fre_scr_ven_lit_mly_bul_mlt_mao_cnt_spa_moo_ctl_chh_pol_grk_ben_lat_qcu_eng_mol_cze_tsn_aeg_guj_heb_ita_ind_ukr_dgb_hin_dyu_sun_tha_wly_knd_zul_xho_tur_bos_alb_uzb_lda_vie_gam_swt_ewe_akn	0.351644955158847	0.829310853044392	0.409052085757206
744	owc_rom_lda_krd_hau_heb_amh_fre_aze_tur_bam_sun_yor_alb_ger_bsq_spa_sod_ewe_mnd_nor_lat_tsw_afr_dyu_mcd_est_dgb_cic_hun_por_tig_geo_glc_ben_grk_prs_aeg_wly_dut_fin_tsn_mao_swe_ind_jpn_tml_kor_scr_arw_swa_svk_jav_rus_chh_mly_cnt_bos_swt_eng_mlt_hin_slo_ctl_ita_qcu_pol_cze_pan_fbf_gam_urd_amr_ukr_bat_lit_ses_bul_zul_tag_tha_sid_knd_xho_moo_uzb_guj_mol_azi_igb_vie_anl_bem_ven_akn	-0.73430891222191	-1.76489897559894	0.0808635851324332
745	sid_swe_bam_pan_wly_mlt_tig_svk_tur_aze_cic_mly_swt_afr_slo_bsq_grk_gam_zul_cnt_bul_ben_lda_ger_tsw_ukr_fin_igb_akn_hun_lat_anl_geo_glc_arw_ctl_guj_hau_sod_pol_est_ven_sun_scr_mao_jpn_tml_kor_eng_alb_fbf_prs_tag_fre_aeg_jav_mnd_nor_moo_lit_chh_dut_cze_ita_rus_qcu_bos_spa_krd_bem_amh_urd_owc_mcd_bat_por_swa_mol_xho_ind_tha_heb_knd_dgb_yor_azi_rom_hin_uzb_ewe_vie_amr_ses_dyu_tsn	-0.629892625377612	-1.50959174156393	0.13453775537842
746	amr_mcd_tsw_spa_sod_anl_tig_ita_aze_uzb_ewe_sun_swa_alb_ben_bsq_por_sid_ses_mnd_scr_cze_igb_arw_akn_svk_fin_zul_dgb_est_lat_heb_geo_lit_ukr_guj_krd_wly_chh_rus_hun_bem_mly_prs_jav_jpn_knd_kor_urd_glc_lda_bos_bat_bul_gam_ind_cnt_eng_yor_ger_amh_rom_mol_afr_grk_qcu_pan_slo_nor_bam_owc_dut_mlt_fre_tag_swe_ven_ctl_moo_mao_tha_hau_tml_fbf_xho_azi_hin_pol_tur_swt_vie_aeg_tsn_dyu_cic	-1.10450831993503	-2.71196199135889	0.00796785451597166
747	amh_krd_dgb_ctl_wly_mlt_owc_bul_azi_tur_ven_bat_cic_hin_por_bsq_pan_amr_fbf_mnd_mcd_afr_swt_guj_ses_ukr_est_xho_bem_fin_cze_tig_geo_ger_prs_pol_lat_sod_hau_scr_hun_yor_ind_ita_sun_jpn_knd_kor_bos_arw_tsw_swe_mao_alb_anl_mly_cnt_glc_lda_lit_aeg_slo_ben_urd_eng_qcu_fre_rom_dut_moo_sid_svk_gam_spa_tag_nor_zul_mol_akn_jav_tha_chh_tml_bam_dyu_uzb_rus_grk_aze_swa_vie_heb_igb_tsn_ewe	0.109641823238618	0.258077396642327	0.796917426645733
748	sid_arw_dgb_pol_chh_wly_tig_krd_uzb_aze_dyu_tag_igb_por_dut_bsq_guj_amr_yor_cnt_ben_fre_tsw_lit_zul_rus_hun_xho_swa_fin_lat_owc_geo_mcd_mol_prs_spa_heb_mlt_ita_est_bem_jav_eng_mly_jpn_knd_kor_swe_grk_lda_urd_ind_svk_amh_sun_mnd_bul_cic_scr_gam_glc_alb_afr_slo_qcu_ger_rom_bos_fbf_anl_ukr_aeg_cze_mao_nor_tsn_pan_moo_bat_tha_sod_tml_ven_bam_azi_hin_ctl_tur_ewe_vie_hau_akn_ses_swt	0.298075894489879	0.703918530390686	0.483242304929095
749	chh_ukr_xho_ben_amh_sid_owc_krd_azi_tur_tsw_jav_swt_bul_eng_bsq_swe_gam_ewe_mnd_ger_grk_igb_cze_dyu_alb_fin_bem_moo_est_rus_tig_geo_por_pan_glc_slo_sod_aeg_ctl_hun_dgb_ind_guj_mao_jpn_knd_kor_urd_afr_akn_rom_mly_hin_hau_sun_cnt_lit_bam_svk_mlt_mcd_lat_spa_scr_qcu_pol_bos_dut_ven_heb_arw_anl_mol_bat_nor_fbf_prs_zul_tag_tha_amr_tml_tsn_yor_aze_ita_fre_uzb_ses_vie_wly_cic_swa_lda	0.183965434559508	0.432933826278671	0.666065236678988
750	sid_hin_swt_ita_amr_amh_chh_mol_uzb_tur_swa_mao_bam_lat_lit_bsq_grk_sod_tsn_mnd_nor_eng_dgb_rus_yor_glc_fin_zul_lda_est_bul_mlt_geo_spa_pan_alb_afr_tig_anl_bos_hun_moo_sun_arw_jav_jpn_knd_kor_ukr_dut_bem_prs_tag_ger_heb_ind_cnt_krd_ven_svk_wly_scr_ben_pol_guj_qcu_cze_ctl_fre_tsw_gam_slo_owc_swe_mly_urd_akn_rom_cic_bat_tha_hau_tml_ewe_igb_aze_mcd_por_azi_xho_vie_aeg_fbf_dyu_ses	-0.142001011551095	-0.335037485924375	0.738351332693376
751	wly_grk_lda_cze_owc_mlt_gam_spa_aze_azi_swa_ind_yor_slo_eng_bsq_nor_amh_akn_cnt_glc_ita_cic_svk_zul_pan_fin_ven_bem_hun_lat_anl_geo_alb_ger_ctl_rus_amr_hau_dut_est_tsw_mly_prs_tag_jpn_knd_kor_ben_arw_bam_pol_sun_scr_sid_mao_mnd_swe_moo_por_tig_ukr_fre_afr_bul_qcu_rom_mol_mcd_ses_aeg_guj_sod_hin_bat_lit_ewe_krd_xho_jav_tha_chh_tml_tsn_dyu_uzb_bos_urd_tur_swt_vie_heb_dgb_igb_fbf	-0.180692231111344	-0.427474519131627	0.670021901676772
752	wly_cze_swa_fre_heb_hau_sid_alb_tur_azi_bam_bat_yor_arw_slo_bsq_dut_anl_zul_cnt_prs_ben_dgb_pan_xho_spa_hun_ven_ses_est_nor_mlt_geo_rom_ita_swe_guj_gam_tig_scr_fin_tsw_tag_afr_ind_jpn_knd_kor_ukr_grk_cic_mcd_jav_bul_amh_mly_mnd_bos_swt_lit_amr_rus_hin_svk_lat_qcu_mol_glc_eng_tsn_aeg_ctl_owc_pol_sun_ger_bem_por_akn_mao_tha_chh_tml_dyu_igb_aze_krd_urd_uzb_moo_vie_sod_ewe_fbf_lda	0.260992816613828	0.616235400988717	0.539244615043662
753	amh_lit_ewe_pan_wly_tig_sod_urd_aze_tur_bem_ind_bam_ukr_svk_bsq_glc_hau_dyu_cnt_guj_spa_moo_dut_tsn_fre_hun_lda_ven_fin_rus_mlt_geo_ger_hin_cze_mol_gam_chh_mcd_est_swt_bat_ben_jav_jpn_knd_kor_lat_prs_akn_por_tag_grk_aeg_sun_mnd_arw_xho_pol_sid_bos_bul_eng_afr_qcu_nor_rom_ita_zul_heb_scr_anl_krd_mly_swe_yor_slo_ses_mao_tha_owc_tml_fbf_tsw_azi_ctl_alb_uzb_cic_vie_amr_igb_swa_dgb	0.126496957523385	0.297503940255787	0.766745344270403
754	amh_dut_ven_rom_amr_sod_owc_pan_uzb_tur_akn_mao_xho_swe_cze_bsq_ita_gam_cic_mnd_bos_slo_bem_krd_bam_lat_fin_zul_tsw_hun_alb_heb_geo_grk_ctl_urd_guj_mlt_sid_lit_est_swa_tag_ukr_sun_jpn_knd_kor_nor_rus_ewe_bul_mly_prs_hau_ind_cnt_hin_dyu_arw_chh_svk_afr_glc_mcd_qcu_ger_spa_pol_moo_aeg_por_anl_mol_bat_ben_lda_eng_igb_jav_tha_wly_tml_fbf_ses_azi_scr_fre_aze_tsn_vie_tig_swt_dgb_yor	0.458041698718869	1.08386235009373	0.281227785275809
755	chh_ben_ewe_krd_hau_sod_owc_hin_tur_azi_dgb_mly_igb_mcd_rus_bsq_bos_sid_tsw_mnd_mol_guj_swt_arw_tsn_rom_est_zul_lda_fin_prs_mlt_geo_por_lit_dut_slo_gam_amh_spa_hun_bam_ind_lat_sun_jpn_tml_kor_pol_alb_yor_ita_mao_bul_wly_jav_cnt_urd_dyu_glc_anl_ctl_afr_pan_swe_qcu_svk_nor_grk_swa_heb_ger_amr_scr_tag_ukr_moo_fre_ven_bat_tha_aeg_knd_xho_bem_uzb_eng_cze_aze_akn_vie_tig_cic_fbf_ses	0.333024235782347	0.785307201947423	0.434269557737129
756	sid_pan_moo_urd_gam_chh_hau_rus_tur_azi_ven_mly_akn_ger_eng_bsq_por_owc_xho_mnd_scr_nor_lda_guj_tsn_bos_est_swa_ewe_fin_lat_wly_geo_alb_grk_ben_arw_sod_tig_ukr_hun_ses_jav_spa_mao_jpn_knd_kor_krd_hin_fbf_afr_sun_ctl_heb_ind_cnt_lit_cic_bul_amr_pol_fre_mol_dut_qcu_cze_glc_prs_bem_aeg_swe_anl_slo_tag_ita_igb_rom_zul_bat_tha_amh_tml_dgb_dyu_aze_svk_mcd_uzb_tsw_vie_mlt_yor_bam_swt	0.663784346634785	1.57727433318571	0.118128054692758
757	sod_swe_dyu_ukr_gam_hau_owc_arw_uzb_azi_lda_tag_bem_lit_slo_bsq_afr_mlt_akn_cnt_krd_guj_fbf_eng_yor_pan_est_zul_ses_hun_ctl_amh_geo_bul_svk_grk_nor_amr_heb_urd_fin_cic_mly_ben_mao_jpn_knd_kor_mol_dut_swt_glc_ind_ger_aeg_jav_mnd_alb_ewe_fre_chh_lat_bos_scr_hin_qcu_prs_spa_mcd_swa_wly_rus_tig_pol_bat_rom_tsw_cze_igb_sun_tha_anl_tml_dgb_xho_aze_por_ita_tur_tsn_vie_sid_moo_ven_bam	-0.576730094310708	-1.37414927938884	0.172698057316274
758	aeg_pol_lda_mcd_anl_amh_hau_bul_uzb_azi_igb_tag_tsn_lat_slo_bsq_krd_amr_ewe_cnt_pan_ita_dgb_rom_zul_eng_fin_bem_xho_hun_urd_sid_geo_afr_ger_svk_lit_owc_chh_ben_est_bam_bat_fre_mao_jpn_tml_kor_rus_glc_swa_bos_ind_swe_sod_sun_mnd_alb_ses_nor_mlt_dut_ukr_arw_guj_qcu_prs_ctl_spa_moo_tig_scr_heb_hin_mly_grk_yor_por_dyu_jav_tha_wly_knd_tsw_akn_tur_mol_cze_aze_swt_vie_gam_fbf_cic_ven	0.119204700899387	0.280301493117034	0.779868766474539
759	gam_ukr_dgb_prs_wly_owc_anl_urd_tur_azi_tsw_sun_swt_spa_mcd_bsq_mol_sod_bam_mnd_nor_afr_cic_dut_lda_por_fin_zul_dyu_hun_krd_aeg_geo_bos_cze_grk_rus_heb_sid_ben_est_bem_bat_lit_tag_jpn_tml_kor_pan_hin_tsn_swe_mao_svk_mlt_mly_cnt_slo_xho_lat_tig_ger_ctl_arw_pol_qcu_eng_rom_guj_igb_hau_glc_chh_fre_jav_alb_ven_ita_swa_ind_tha_amh_knd_ses_ewe_uzb_scr_bul_aze_fbf_vie_amr_moo_akn_yor	-0.465262812089072	-1.10670036320641	0.271277926267785
760	hau_krd_fbf_alb_sid_chh_amr_nor_uzb_tur_dyu_jav_ven_ger_lit_bsq_urd_amh_swt_cnt_pol_svk_ewe_mcd_dgb_arw_est_moo_igb_hun_fre_sod_geo_swe_hin_dut_eng_anl_gam_ukr_fin_zul_bat_slo_mly_jpn_knd_kor_ben_ita_ses_scr_tag_bos_owc_sun_mnd_lat_swa_por_tig_pan_ctl_grk_guj_qcu_rus_mol_bul_xho_aeg_prs_mlt_rom_mao_spa_tsn_cze_bem_ind_tha_heb_tml_tsw_yor_aze_glc_afr_azi_lda_vie_wly_bam_akn_cic	-0.527188816415689	-1.25567795826788	0.212378404263681
761	mlt_hin_xho_mol_amh_sid_gam_cze_azi_aze_fbf_tag_ven_ben_eng_bsq_rus_amr_ses_mnd_ctl_ukr_dgb_ita_tsw_slo_fin_bam_tsn_hun_bul_hau_geo_spa_grk_afr_mcd_anl_aeg_ger_est_swt_ind_nor_mao_jpn_knd_kor_pan_dut_dyu_alb_mly_scr_chh_jav_cnt_lat_bem_arw_heb_rom_guj_krd_por_qcu_urd_svk_bos_akn_tig_fre_owc_prs_bat_swe_zul_glc_yor_sun_tha_sod_tml_swa_lda_tur_lit_pol_uzb_cic_vie_wly_ewe_igb_moo	-0.614815585454575	-1.47124201122927	0.144601369627407
762	aeg_mol_fbf_lat_mlt_sid_gam_mcd_uzb_tur_swa_mao_cic_glc_swe_bsq_ben_owc_akn_cnt_krd_ger_yor_alb_ses_pan_fin_dyu_moo_hun_scr_sod_geo_spa_slo_rus_svk_chh_heb_ctl_est_tsw_ind_eng_jav_jpn_knd_kor_por_hin_tsn_cze_mly_arw_amh_bat_mnd_afr_zul_grk_tig_fre_guj_ita_nor_qcu_bul_prs_rom_ewe_amr_lit_wly_ukr_sun_dut_bem_pol_swt_tag_tha_anl_tml_xho_dgb_aze_urd_bos_azi_igb_vie_hau_lda_bam_ven	-0.664736652428026	-1.58961970260385	0.115314471313287
763	tig_urd_tsn_ben_aeg_gam_amr_bos_azi_aze_dgb_sun_akn_spa_ger_bsq_rus_mlt_igb_mnd_glc_mcd_fbf_slo_lda_arw_hun_zul_ses_est_alb_anl_geo_grk_svk_prs_scr_wly_amh_dut_fin_ewe_bat_pan_mao_jpn_knd_kor_swe_nor_swa_mol_mly_rom_hau_tag_cnt_por_bam_lat_owc_ctl_ukr_eng_lit_qcu_fre_pol_krd_cic_sod_cze_heb_hin_ind_afr_bem_bul_xho_jav_tha_sid_tml_yor_ven_uzb_guj_ita_tur_moo_vie_chh_tsw_swt_dyu	0.192462521421977	0.453126332894026	0.65151321564168
764	anl_eng_tsw_krd_amr_gam_tig_guj_aze_tur_ven_sun_swt_arw_rom_bsq_ben_heb_lda_mnd_mol_ger_dyu_mcd_akn_slo_hun_bem_cic_fin_bos_sid_geo_afr_ita_ukr_nor_owc_aeg_glc_est_dgb_mao_lat_mly_jpn_knd_kor_bul_lit_zul_rus_bat_scr_hau_tag_cnt_swe_ses_ctl_sod_urd_cze_dut_por_qcu_fre_svk_prs_yor_wly_alb_chh_pol_ind_hin_igb_pan_swa_jav_tha_amh_tml_tsn_ewe_uzb_grk_spa_azi_fbf_vie_mlt_bam_xho_moo	-0.138873867480474	-0.327266035855819	0.744202185160252
765	amr_hin_cic_cze_tig_sid_hau_ben_tur_aze_bam_sun_dyu_swe_krd_bsq_dut_mlt_tsw_cnt_slo_lit_tsn_eng_moo_scr_est_igb_swa_hun_glc_gam_geo_ukr_rus_afr_svk_owc_aeg_mcd_fin_xho_bat_prs_jav_jpn_knd_kor_pan_bul_ses_spa_ind_bos_amh_mao_mnd_por_fbf_pol_sod_ctl_alb_mol_ger_qcu_fre_urd_lat_yor_wly_nor_chh_grk_mly_rom_bem_ita_lda_tag_tha_heb_tml_swt_zul_uzb_arw_guj_azi_dgb_vie_anl_ewe_akn_ven	-1.18930942067559	-2.93140983854086	0.00424647759141309
766	hau_svk_tsn_urd_mlt_gam_aeg_rus_azi_aze_tsw_bat_bem_spa_grk_bsq_krd_owc_dgb_cnt_lit_fre_swa_mcd_yor_prs_est_igb_swt_fin_alb_amr_geo_pan_rom_ukr_dut_heb_wly_scr_hun_bam_sun_hin_ind_jpn_tml_kor_bos_glc_ven_por_jav_mol_chh_mao_mnd_pol_fbf_arw_amh_lat_slo_guj_swe_qcu_ctl_cze_bul_ewe_sod_ben_sid_ger_tag_nor_cic_ita_moo_mly_tha_anl_knd_zul_lda_uzb_eng_afr_tur_ses_vie_tig_xho_akn_dyu	-0.620234546551936	-1.4803601604863	0.142157021446361
767	wly_eng_tsw_svk_tig_gam_anl_glc_uzb_azi_xho_sun_dgb_dut_lit_bsq_ita_hau_dyu_mnd_rom_grk_bam_krd_swa_ctl_fin_igb_ewe_est_pol_chh_geo_arw_fre_lat_ger_owc_sod_hin_hun_cic_mly_pan_jav_jpn_knd_kor_swe_bul_lda_mcd_ind_ben_aeg_bat_cnt_nor_ven_por_sid_ukr_spa_alb_cze_qcu_scr_prs_afr_yor_amr_slo_heb_urd_tag_rus_akn_bos_swt_mao_tha_mlt_tml_tsn_fbf_aze_mol_guj_tur_moo_vie_amh_ses_zul_bem	0.580583497917412	1.3695779623605	0.17411669256304
768	heb_dut_ses_grk_amh_tig_gam_glc_tur_aze_akn_mao_dyu_lat_guj_bsq_ctl_amr_cic_cnt_arw_slo_ven_ger_xho_rus_fin_moo_tsw_est_fre_sid_geo_mcd_pol_prs_mol_aeg_wly_ukr_hun_ewe_tag_ben_jav_jpn_tml_kor_alb_krd_bam_eng_sun_scr_sod_bat_mnd_nor_igb_pan_owc_rom_swe_cze_hin_qcu_svk_lit_urd_swt_mlt_bos_hau_spa_mly_afr_yor_ita_zul_ind_tha_anl_knd_lda_fbf_uzb_por_bul_azi_bem_vie_chh_tsn_swa_dgb	-0.374053187974501	-0.885418043624213	0.378214831363904
769	heb_ukr_zul_prs_anl_tig_hau_rom_azi_tur_igb_bat_ven_grk_ger_bsq_guj_aeg_fbf_cnt_por_pan_yor_eng_moo_ita_hun_akn_dgb_est_glc_gam_geo_afr_bul_cze_fre_chh_amr_nor_fin_lda_mao_mol_mly_jpn_knd_kor_ben_krd_swt_arw_sun_urd_amh_tag_mnd_swe_xho_dut_sid_lit_hin_spa_mcd_qcu_slo_pol_alb_ses_mlt_ctl_wly_scr_jav_bos_ewe_rus_bem_ind_tha_owc_tml_tsn_bam_aze_svk_lat_uzb_dyu_vie_sod_swa_cic_tsw	-0.162914836761804	-0.384024283708593	0.701837065982534
770	mlt_arw_yor_krd_chh_amr_tig_fre_azi_uzb_tsw_tag_ses_afr_ben_bsq_rus_owc_fbf_cnt_dut_ger_ewe_urd_akn_pan_hun_swt_cic_fin_ctl_gam_geo_glc_scr_prs_spa_wly_heb_rom_est_zul_mly_hin_ind_jpn_knd_kor_alb_bul_bam_bos_sun_guj_anl_jav_mnd_ita_bem_svk_amh_pol_cze_por_eng_qcu_lit_nor_grk_tsn_sod_swe_aeg_slo_mao_ukr_xho_lat_dyu_bat_tha_sid_tml_igb_swa_tur_mol_mcd_aze_moo_vie_hau_dgb_lda_ven	0.134602091693961	0.316645176135363	0.752222522096268
771	owc_arw_bem_mcd_tig_gam_mlt_glc_aze_azi_lda_tag_igb_mol_svk_bsq_nor_sid_swa_cnt_ben_ger_tsn_eng_bam_alb_est_dgb_akn_hun_ukr_amh_geo_ctl_slo_pol_lat_aeg_hau_por_fin_ewe_ind_hin_jav_jpn_knd_kor_bos_afr_yor_guj_mao_grk_sod_sun_mnd_bul_ven_ita_anl_cze_dut_pan_swe_qcu_scr_urd_fre_xho_chh_rus_wly_prs_bat_spa_zul_krd_fbf_mly_tha_heb_tml_cic_swt_uzb_lit_rom_tur_moo_vie_amr_dyu_tsw_ses	-0.944209411132392	-2.29966455793216	0.0237047098567558
772	aeg_hin_ewe_guj_amh_anl_hau_pol_azi_aze_lda_mao_ses_ita_pan_bsq_mol_wly_swt_mnd_krd_cze_igb_eng_xho_svk_hun_dgb_swa_fin_lat_chh_geo_afr_lit_arw_rom_sod_tig_fre_est_yor_bat_ben_jav_jpn_tml_kor_dut_ukr_fbf_mcd_sun_alb_gam_mly_cnt_por_ven_glc_heb_slo_grk_bos_nor_qcu_urd_spa_swe_bem_sid_rus_mlt_bul_tag_ger_zul_scr_bam_ind_tha_amr_knd_akn_tsw_uzb_ctl_prs_tur_cic_vie_owc_dyu_moo_tsn	-0.734793147116404	-1.76358575116681	0.0810859905163969
773	amh_slo_ewe_ger_chh_sod_heb_svk_tur_aze_swt_ind_dgb_ita_bul_bsq_afr_amr_yor_mnd_mol_swe_fbf_mcd_ven_bos_fin_cic_bem_hun_grk_mlt_geo_rus_guj_prs_glc_anl_gam_fre_est_swa_mly_krd_mao_jpn_knd_kor_nor_por_tsn_ukr_sun_rom_owc_bat_cnt_cze_dyu_spa_tig_lat_ctl_pol_arw_qcu_hin_lit_pan_moo_hau_scr_sid_dut_jav_alb_akn_urd_tsw_tag_tha_wly_tml_igb_bam_uzb_eng_ben_azi_lda_vie_aeg_xho_zul_ses	-0.254652626142361	-0.602691307934979	0.54818090367962
774	amr_rus_ses_bos_hau_chh_tig_spa_azi_tur_fbf_bat_lda_mol_guj_bsq_rom_anl_tsn_cnt_urd_slo_igb_arw_ewe_ctl_est_bam_swt_fin_pan_sid_geo_scr_eng_fre_dut_owc_sod_ukr_hun_dyu_mly_hin_mao_jpn_tml_kor_ger_bul_yor_alb_ind_glc_aeg_tag_mnd_cze_ven_grk_gam_ben_svk_afr_lat_qcu_prs_pol_krd_xho_amh_lit_mlt_swe_jav_ita_cic_por_bem_sun_tha_heb_knd_akn_zul_aze_nor_mcd_uzb_moo_vie_wly_swa_tsw_dgb	0.120967190147678	0.284497044648813	0.776662014787205
775	sid_ben_igb_alb_wly_hau_mlt_urd_tur_azi_bam_jav_dyu_lit_bos_bsq_krd_owc_moo_mnd_grk_rus_tsw_ita_xho_ger_fin_cic_swt_est_dut_amh_geo_ukr_cze_guj_bul_sod_chh_slo_hun_tsn_sun_nor_tag_jpn_knd_kor_svk_por_lda_eng_bat_pan_amr_ind_cnt_spa_ven_fre_tig_mol_arw_scr_glc_qcu_hin_rom_afr_bem_heb_pol_aeg_swe_mao_mcd_fbf_ctl_swa_mly_tha_anl_tml_ewe_akn_aze_lat_prs_uzb_ses_vie_gam_yor_dgb_zul	-0.0610115969530275	-0.143849025789404	0.885930935584333
776	mlt_mcd_akn_dut_chh_sid_sod_rom_tur_azi_xho_tag_ses_prs_rus_bsq_eng_amh_swt_cnt_mol_alb_yor_guj_ewe_bos_hun_fbf_zul_fin_por_tig_geo_pol_ben_pan_ukr_hau_heb_hin_est_lda_sun_grk_mao_jpn_knd_kor_lat_ger_dyu_lit_ind_glc_wly_bat_mnd_cze_cic_nor_anl_urd_swe_ctl_svk_qcu_afr_slo_ita_swa_gam_krd_amr_bul_mly_scr_moo_spa_ven_jav_tha_owc_tml_bam_bem_uzb_arw_fre_aze_tsn_vie_aeg_igb_dgb_tsw	-0.449620472320092	-1.06949959250221	0.287612638399447
777	sod_arw_fbf_spa_sid_owc_wly_ctl_aze_uzb_cic_tag_xho_bul_ukr_bsq_fre_anl_dyu_mnd_dut_swe_lda_ben_akn_krd_hun_bam_dgb_fin_glc_chh_geo_nor_svk_pol_bos_amh_tig_mol_est_moo_ind_rom_sun_jpn_knd_kor_mcd_ger_ven_hin_mao_por_gam_jav_cnt_eng_ses_slo_heb_guj_scr_lat_cze_qcu_prs_grk_alb_swa_hau_afr_amr_ita_bat_lit_igb_pan_yor_mly_tha_mlt_tml_ewe_bem_tur_urd_rus_azi_zul_vie_aeg_swt_tsw_tsn	-0.555918995981143	-1.32616319442904	0.188033445428342
778	hau_urd_akn_eng_anl_amh_gam_pol_azi_aze_dyu_jav_igb_alb_krd_bsq_hin_owc_tsn_mnd_scr_ger_ewe_svk_dgb_mcd_hun_fbf_ven_est_arw_amr_geo_rom_swe_ctl_bul_aeg_tig_grk_fin_cic_mao_guj_tag_jpn_knd_kor_ukr_dut_bam_afr_ind_spa_chh_bat_cnt_mol_yor_glc_mlt_lit_por_cze_ita_qcu_fre_slo_bos_zul_wly_rus_sod_ben_mly_nor_moo_prs_bem_sun_tha_heb_tml_tsw_ses_tur_pan_lat_uzb_swt_vie_sid_lda_swa_xho	-0.464178792808849	-1.1030368735479	0.272857287175632
779	gam_svk_cic_mcd_chh_aeg_anl_dut_uzb_azi_tsw_jav_swt_guj_fre_bsq_nor_sod_ewe_cnt_eng_ger_igb_hin_zul_lit_hun_bem_moo_est_afr_mlt_geo_prs_bos_mol_lat_tig_amh_ben_fin_xho_bat_grk_mly_jpn_knd_kor_pan_glc_ses_rom_ind_pol_heb_sun_mnd_swe_akn_rus_wly_scr_spa_krd_slo_qcu_arw_cze_ukr_bam_amr_ctl_owc_por_tag_bul_ven_ita_swa_mao_tha_hau_tml_dgb_tsn_tur_alb_urd_aze_dyu_vie_sid_lda_fbf_yor	-0.301692988695706	-0.713520350200103	0.477310596566272
780	mlt_por_akn_rom_hau_sid_aeg_mcd_tur_uzb_zul_tag_lda_ctl_arw_bsq_slo_chh_ses_cnt_lit_krd_cic_guj_swt_scr_hun_bam_dyu_fin_swe_heb_geo_alb_ukr_bos_lat_amr_wly_bul_est_ven_mao_afr_sun_jpn_tml_kor_prs_dut_dgb_cze_bat_svk_owc_ind_mnd_pan_swa_ben_sod_eng_ita_pol_hin_qcu_urd_nor_glc_xho_amh_spa_anl_ger_jav_mol_igb_rus_moo_mly_tha_gam_knd_ewe_bem_azi_grk_fre_aze_yor_vie_tig_tsw_tsn_fbf	-0.320742499237594	-0.759567205381213	0.449434427359585
781	owc_ita_cic_lat_gam_amh_wly_fre_aze_uzb_dgb_mao_ses_por_eng_bsq_scr_sod_bem_cnt_krd_mol_fbf_cze_bam_hin_est_igb_dyu_fin_afr_sid_geo_slo_nor_urd_grk_chh_hau_swe_hun_swa_mly_prs_bat_jpn_tml_kor_pol_spa_yor_bos_sun_bul_mlt_tag_mnd_ger_tsw_ukr_amr_ben_lit_rom_dut_qcu_pan_alb_arw_moo_tig_ctl_aeg_mcd_jav_guj_ewe_glc_xho_ind_tha_heb_knd_ven_akn_azi_rus_svk_tur_zul_vie_anl_lda_swt_tsn	0.00900134020837999	0.0211807373183848	0.983146858029836
782	hau_alb_fbf_dut_aeg_tig_sod_slo_aze_uzb_tsw_sun_ewe_spa_scr_bsq_svk_gam_ses_mnd_swe_lit_akn_por_swa_rus_est_dgb_lda_hun_ger_heb_geo_krd_ita_guj_hin_chh_mlt_arw_fin_bem_ind_mcd_tag_jpn_tml_kor_pol_fre_moo_grk_bat_bul_owc_jav_cnt_mol_bam_ctl_sid_prs_afr_cze_pan_qcu_ben_eng_bos_igb_anl_ukr_wly_urd_mao_glc_cic_lat_xho_mly_tha_amr_knd_zul_tsn_tur_nor_rom_azi_swt_vie_amh_ven_yor_dyu	-0.128753353106577	-0.303639730832655	0.762080647856974
783	heb_hin_tsw_ger_tig_mlt_aeg_glc_aze_azi_ven_jav_igb_alb_dut_bsq_urd_amh_tsn_cnt_grk_bos_ses_nor_cic_fre_hun_lda_xho_est_ctl_wly_geo_por_lit_mcd_ben_amr_anl_bul_fin_akn_mly_prs_sun_jpn_tml_kor_spa_swe_swt_cze_bat_arw_hau_mao_mnd_ita_fbf_ukr_chh_pol_lat_eng_slo_qcu_svk_krd_afr_moo_sod_pan_owc_guj_tag_rus_dgb_rom_swa_ind_tha_sid_knd_zul_yor_uzb_scr_mol_tur_bem_vie_gam_ewe_bam_dyu	-0.567471787387683	-1.35685401520094	0.178111927557554
784	hau_hin_swa_bos_anl_amh_owc_spa_tur_aze_dyu_bat_fbf_pan_cze_bsq_pol_mlt_cic_mnd_krd_grk_ven_ukr_tsw_alb_est_bem_tsn_fin_urd_amr_geo_por_mol_swe_fre_heb_aeg_bul_hun_dgb_mly_ben_sun_jpn_knd_kor_nor_rus_bam_rom_tag_ger_wly_ind_cnt_arw_ewe_glc_tig_scr_lit_ita_afr_qcu_dut_svk_eng_yor_gam_ctl_sod_lat_jav_guj_swt_mcd_ses_mao_tha_sid_tml_lda_moo_azi_prs_slo_uzb_xho_vie_chh_zul_akn_igb	-0.532741484811262	-1.27144253463545	0.206741899870962
785	anl_cze_cic_slo_wly_owc_heb_por_aze_azi_akn_tag_tsw_ukr_prs_bsq_glc_chh_ewe_cnt_bos_rom_moo_fre_ven_eng_fin_dgb_swa_est_svk_mlt_geo_hin_afr_dut_nor_gam_hau_urd_hun_fbf_sun_krd_mly_jpn_tml_kor_grk_guj_xho_bul_ind_alb_amr_jav_mnd_pan_dyu_spa_amh_rus_arw_swe_lat_qcu_ctl_mcd_pol_bam_sod_ger_tig_mol_mao_scr_yor_ita_igb_bat_tha_sid_knd_bem_swt_tur_lit_ben_uzb_ses_vie_aeg_tsn_lda_zul	-0.673522108235778	-1.61729480159133	0.109201705052833
786	owc_pan_tsn_ita_gam_aeg_amh_glc_azi_aze_cic_mly_swa_afr_hin_bsq_krd_hau_igb_cnt_lit_ben_lda_ctl_dyu_urd_fin_tsw_dgb_hun_prs_mlt_geo_ukr_scr_arw_swe_heb_wly_mol_est_fbf_bat_guj_ind_jpn_tml_kor_rom_eng_bem_fre_mao_pol_tig_tag_mnd_dut_ses_alb_chh_ger_bos_grk_nor_qcu_cze_spa_slo_moo_amr_bul_sod_rus_jav_mcd_zul_por_xho_sun_tha_sid_knd_ewe_bam_tur_svk_lat_uzb_akn_vie_anl_ven_yor_swt	-1.03260240172786	-2.5244543504223	0.0132821232590934
787	heb_pol_igb_alb_wly_aeg_sod_lat_uzb_tur_dyu_tag_dgb_arw_spa_bsq_ukr_tig_cic_cnt_grk_rom_bam_bul_ven_bos_hun_ses_akn_fin_mcd_gam_geo_ger_nor_glc_prs_hau_amr_urd_est_tsn_sun_ben_ind_jpn_knd_kor_fre_pan_tsw_afr_mao_ctl_sid_jav_mnd_cze_swa_hin_chh_ita_slo_svk_swe_qcu_mol_guj_por_lda_owc_krd_amh_eng_bat_lit_swt_scr_fbf_mly_tha_mlt_tml_ewe_bem_aze_rus_dut_azi_yor_vie_anl_xho_moo_zul	-1.2696458024589	-3.15687200974116	0.00214998711196825
788	amr_krd_ewe_pol_wly_heb_sid_prs_azi_tur_bam_mly_ven_svk_pan_bsq_ger_gam_tsn_mnd_dut_lat_swt_por_ses_lit_fin_bem_xho_est_mcd_mlt_geo_nor_spa_slo_rus_tig_aeg_fre_hun_zul_tag_urd_jav_jpn_knd_kor_eng_mol_lda_bos_mao_ben_chh_sun_cnt_ctl_moo_alb_amh_scr_glc_guj_ita_qcu_bul_grk_cze_akn_owc_hin_hau_afr_bat_swe_yor_ukr_dgb_ind_tha_anl_tml_igb_fbf_aze_arw_rom_uzb_dyu_vie_sod_cic_tsw_swa	-0.754016089722697	-1.81141344951605	0.0733049280938072
789	anl_urd_lda_prs_wly_mlt_aeg_eng_azi_aze_xho_mly_ven_glc_spa_bsq_bul_tig_ewe_mnd_dut_krd_yor_lit_swt_slo_hun_tsn_igb_fin_swe_gam_geo_lat_rus_cze_mcd_owc_hau_guj_est_bam_mao_bos_tag_jpn_tml_kor_hin_nor_dyu_ctl_bat_svk_chh_ind_cnt_rom_ses_grk_amh_afr_arw_ger_por_qcu_ita_alb_ben_cic_sod_mol_heb_ukr_sun_fre_zul_scr_fbf_jav_tha_sid_knd_tsw_dgb_uzb_pan_pol_tur_bem_vie_amr_swa_moo_akn	-0.0577307234297051	-0.135985182505985	0.892126916371782
790	owc_guj_swt_pol_hau_amr_heb_slo_tur_azi_zul_sun_igb_por_alb_bsq_afr_wly_bem_cnt_arw_ben_tsn_ukr_ses_spa_fin_xho_ven_hun_grk_sid_geo_fre_swe_dut_lit_aeg_mlt_eng_est_dyu_bat_rom_mly_jpn_knd_kor_bos_mol_dgb_bul_ind_prs_gam_tag_mnd_hin_fbf_ctl_amh_pan_lat_ger_scr_qcu_mcd_rus_nor_bam_anl_ita_sod_svk_mao_urd_tsw_glc_moo_jav_tha_chh_tml_ewe_yor_aze_cze_krd_uzb_lda_vie_tig_swa_akn_cic	-0.318539472277942	-0.754157976291917	0.452659689666069
791	heb_rus_cic_mcd_anl_hau_sod_spa_azi_aze_dyu_jav_akn_rom_scr_bsq_arw_chh_bam_cnt_bul_eng_tsw_nor_lda_cze_hun_ses_yor_est_ben_aeg_geo_svk_pol_bos_mol_gam_owc_fre_fin_swt_sun_grk_tag_jpn_tml_kor_swe_hin_bem_ita_bat_urd_tig_mly_mnd_krd_tsn_alb_sid_dut_ger_guj_lit_qcu_por_glc_lat_zul_mlt_slo_wly_afr_ind_ukr_ewe_prs_igb_mao_tha_amr_knd_ven_dgb_uzb_pan_ctl_tur_swa_vie_amh_xho_fbf_moo	-0.951745901157815	-2.31204155409582	0.0229826700003079
792	tig_glc_ewe_scr_hau_mlt_heb_prs_aze_azi_lda_sun_xho_dut_ukr_bsq_swe_aeg_yor_cnt_rus_afr_ven_svk_akn_ger_hun_dgb_cic_fin_pol_owc_geo_eng_nor_bul_lit_sid_chh_arw_est_dyu_mao_cze_jav_jpn_knd_kor_ctl_pan_fbf_urd_ind_krd_gam_mly_mnd_rom_tsw_bos_anl_slo_ben_por_fre_qcu_lat_mol_guj_bem_amr_hin_wly_ita_bat_alb_swa_grk_swt_tag_tha_amh_tml_bam_tsn_uzb_mcd_spa_tur_moo_vie_sod_zul_igb_ses	-0.393172915893638	-0.932335370509551	0.353577399809032
793	aeg_por_swa_ukr_chh_sod_amh_rus_uzb_aze_zul_sun_yor_grk_hin_bsq_pol_hau_tsn_mnd_bul_nor_dgb_pan_ses_swe_est_tsw_ven_fin_prs_owc_geo_lat_fre_afr_dut_tig_wly_arw_hun_igb_mao_mcd_mly_jpn_tml_kor_lit_krd_fbf_bos_jav_slo_anl_ind_cnt_alb_xho_spa_amr_eng_guj_glc_ctl_qcu_mol_rom_ita_moo_heb_urd_sid_ger_tag_ben_bam_scr_lda_bat_tha_mlt_knd_cic_dyu_tur_cze_svk_azi_swt_vie_gam_ewe_akn_bem	0.702879437845388	1.67052342686211	0.0981781493916625
794	mlt_por_ven_guj_chh_hau_amr_glc_uzb_aze_zul_bat_swt_krd_cze_bsq_ctl_tig_bam_mnd_slo_lit_tsn_swe_yor_prs_hun_tsw_ewe_fin_ger_heb_geo_urd_arw_spa_ben_aeg_anl_scr_est_igb_jav_bos_mao_jpn_tml_kor_eng_pan_akn_lat_mly_alb_amh_sun_cnt_afr_dyu_rom_owc_pol_fre_svk_dut_qcu_bul_mcd_hin_lda_wly_grk_sod_rus_ind_ukr_swa_nor_ses_tag_tha_sid_knd_cic_fbf_azi_ita_mol_tur_xho_vie_gam_dgb_moo_bem	-0.936525969227789	-2.27481168687895	0.0252151863680077
795	sid_afr_dyu_lat_gam_amr_tig_slo_azi_tur_tsn_ind_dgb_krd_alb_bsq_scr_amh_akn_cnt_mol_fre_igb_prs_lda_grk_est_swt_ewe_fin_por_wly_geo_ukr_bul_svk_eng_heb_owc_pol_hun_moo_jav_urd_tag_jpn_tml_kor_spa_pan_tsw_ger_bat_ita_mlt_sun_mnd_nor_bam_swe_anl_ctl_arw_bos_hin_qcu_glc_rus_mcd_ven_chh_lit_hau_rom_mly_cze_yor_guj_cic_mao_tha_aeg_knd_zul_fbf_uzb_ben_dut_aze_bem_vie_sod_swa_ses_xho	-0.30496880917163	-0.721360766688037	0.472497211051041
796	amr_slo_ses_cze_aeg_tig_hau_ukr_aze_tur_swa_mao_zul_pol_lat_bsq_glc_owc_igb_cnt_scr_prs_moo_krd_ven_spa_fin_dgb_fbf_hun_guj_sid_geo_ita_bul_alb_lit_sod_gam_mol_est_akn_bat_mcd_jav_jpn_knd_kor_nor_eng_ewe_grk_ind_ben_amh_sun_mnd_arw_yor_swe_mlt_bos_rom_por_ger_qcu_hin_afr_dut_tsn_anl_fre_wly_ctl_mly_svk_dyu_pan_cic_tag_tha_heb_tml_xho_swt_azi_urd_rus_uzb_tsw_vie_chh_lda_bem_bam	0.192030069730139	0.451886238407498	0.652403103314002
797	owc_prs_swa_swe_mlt_tig_anl_pol_tur_uzb_cic_ind_ven_ukr_guj_bsq_cze_amr_swt_cnt_bos_nor_tsw_glc_bam_fre_hun_xho_akn_est_mcd_gam_geo_hin_pan_ger_slo_aeg_sid_ben_fin_zul_jav_urd_mao_jpn_knd_kor_mol_afr_ses_bul_tag_lat_sod_mly_mnd_rom_ewe_por_amh_dut_spa_ctl_krd_qcu_ita_svk_grk_yor_wly_eng_heb_scr_bat_lit_moo_rus_dgb_sun_tha_chh_tml_fbf_dyu_aze_arw_alb_azi_igb_vie_hau_lda_bem_tsn	-0.687463082044635	-1.64937687317037	0.102444372238203
798	gam_krd_igb_ita_tig_amr_chh_dut_uzb_tur_swt_sun_cic_spa_bos_bsq_mcd_aeg_xho_mnd_ger_swe_fbf_eng_ewe_afr_fin_moo_zul_hun_hin_heb_geo_lit_bul_ctl_svk_wly_owc_por_est_ses_tag_lat_mly_jpn_knd_kor_rus_prs_bem_rom_mao_nor_mlt_bat_cnt_glc_tsn_mol_sid_grk_slo_scr_ukr_qcu_pan_fre_guj_bam_anl_arw_amh_urd_ind_ben_akn_alb_dgb_jav_tha_hau_tml_ven_dyu_aze_cze_pol_azi_lda_vie_sod_tsw_yor_swa	-0.359015373130306	-0.850431099568166	0.397269665611527
799	amh_ctl_igb_prs_anl_amr_wly_ukr_aze_uzb_bam_jav_yor_ben_pan_bsq_cze_chh_tsn_cnt_lat_rom_swa_ita_bem_grk_fin_lda_swt_hun_scr_sid_geo_eng_svk_alb_bul_tig_sod_swe_est_ven_mao_dut_sun_jpn_tml_kor_afr_glc_xho_urd_mly_guj_heb_ind_mnd_pol_cic_ger_hau_arw_krd_lit_por_qcu_hin_spa_fre_ses_gam_mcd_mlt_slo_tag_rus_tsw_bos_akn_bat_tha_aeg_knd_dgb_ewe_tur_nor_mol_azi_fbf_vie_owc_zul_dyu_moo	-0.357993879367035	-0.849165606847741	0.397969739471586
800	gam_lit_bam_mcd_sid_tig_hau_mol_tur_azi_cic_bat_xho_scr_fre_bsq_nor_sod_ewe_mnd_rom_svk_dyu_eng_moo_slo_hun_lda_tsw_fin_hin_aeg_geo_pan_rus_ben_ger_anl_heb_afr_est_bem_jav_ita_mao_jpn_knd_kor_cze_ctl_akn_krd_mly_dut_mlt_ind_cnt_urd_dgb_arw_chh_prs_por_ukr_alb_qcu_pol_bos_spa_swt_wly_lat_amr_bul_tag_glc_yor_swe_igb_sun_tha_amh_tml_tsn_swa_uzb_guj_grk_aze_zul_vie_owc_ven_fbf_ses	-0.346344390333631	-0.82175444978799	0.413318419514839
801	sid_ukr_swa_guj_sod_anl_amh_alb_tur_azi_zul_mao_xho_scr_lat_bsq_afr_wly_tsw_cnt_eng_glc_ewe_por_cic_lit_est_tsn_moo_hun_rus_hau_geo_ger_ctl_mcd_spa_aeg_tig_rom_fin_dgb_mly_slo_jav_jpn_tml_kor_ita_ben_ses_krd_ind_mol_owc_bat_mnd_fre_fbf_grk_heb_bos_pan_dut_arw_qcu_prs_pol_svk_ven_chh_bul_gam_nor_tag_cze_akn_hin_dyu_sun_tha_amr_knd_bam_igb_aze_swe_urd_uzb_yor_vie_mlt_lda_bem_swt	-0.853330612710283	-2.06362270459384	0.041839797947032
802	wly_rom_swt_lit_chh_amh_tig_prs_aze_tur_zul_mao_akn_fre_por_bsq_mol_amr_dyu_mnd_slo_ger_fbf_grk_ven_urd_fin_igb_cic_hun_svk_owc_geo_nor_lat_mcd_pan_sid_aeg_guj_est_dgb_sun_bos_mly_jpn_tml_kor_glc_arw_moo_scr_jav_ukr_mlt_bat_cnt_krd_tsn_spa_sod_swe_alb_dut_pol_qcu_rus_eng_cze_bem_hau_ita_heb_ctl_tag_hin_ses_ben_yor_ind_tha_anl_knd_xho_tsw_uzb_afr_bul_azi_bam_vie_gam_swa_ewe_lda	-0.0989872691795277	-0.233192293405154	0.816124578577031
803	owc_guj_ven_pan_anl_wly_heb_ctl_azi_tur_dgb_mly_akn_ben_bul_bsq_fre_sid_zul_cnt_urd_hin_moo_scr_igb_alb_hun_swa_bem_est_ger_gam_geo_afr_rus_slo_dut_amr_aeg_swe_fin_tsn_sun_prs_bat_jpn_tml_kor_svk_por_bam_ita_tag_cze_tig_jav_mnd_mcd_dyu_lat_hau_arw_eng_ukr_bos_qcu_lit_mol_spa_swt_amh_krd_sod_rom_ind_glc_ewe_pol_fbf_mao_tha_chh_knd_xho_tsw_aze_nor_grk_uzb_ses_vie_mlt_cic_yor_lda	-0.099396299258684	-0.23436400880947	0.815217587370111
804	wly_ctl_swt_hin_aeg_owc_amh_ben_uzb_aze_dgb_sun_swa_afr_rom_bsq_slo_hau_akn_mnd_bul_arw_tsn_grk_bem_rus_est_zul_igb_hun_cze_mlt_geo_alb_svk_fre_pol_heb_gam_ukr_fin_cic_tag_mol_bat_jpn_tml_kor_lat_mcd_ven_urd_mly_guj_chh_mao_cnt_krd_ewe_nor_sod_lit_ger_prs_spa_qcu_glc_por_bos_dyu_amr_scr_anl_swe_jav_dut_moo_ita_tsw_ind_tha_sid_knd_fbf_ses_tur_eng_pan_azi_yor_vie_tig_xho_lda_bam	-0.25906478639018	-0.613326593695198	0.541157553794869
805	mlt_ben_tsn_urd_amh_anl_gam_mcd_aze_tur_akn_tag_moo_ctl_nor_bsq_bul_chh_bem_mnd_dut_pol_zul_mol_tsw_guj_fin_bam_swt_est_hin_amr_geo_rom_rus_fre_scr_tig_wly_krd_hun_cic_ind_pan_bat_jpn_tml_kor_svk_lit_lda_glc_sun_arw_sod_mao_cnt_eng_ewe_slo_sid_ger_ita_por_lat_qcu_bos_prs_ukr_yor_aeg_grk_owc_swe_mly_cze_dgb_afr_fbf_jav_tha_hau_knd_dyu_xho_uzb_alb_spa_azi_igb_vie_heb_ven_swa_ses	-0.189731382879883	-0.448005142669741	0.655191410698208
806	sid_prs_tsw_alb_gam_owc_chh_nor_uzb_azi_fbf_sun_yor_cze_arw_bsq_slo_wly_dyu_cnt_rus_eng_tsn_ger_cic_lat_hun_dgb_swa_fin_bos_sod_geo_mol_rom_pan_scr_aeg_amr_ita_est_swt_jav_urd_bat_jpn_tml_kor_hin_fre_lda_bul_mao_ukr_tig_mly_mnd_swe_zul_afr_anl_guj_lit_grk_spa_qcu_glc_svk_pol_bam_hau_ben_heb_dut_tag_krd_bem_mcd_moo_ind_tha_mlt_knd_akn_igb_tur_por_ctl_aze_ewe_vie_amh_ses_ven_xho	-0.0702571063222694	-0.165652472175408	0.868790026272365
807	heb_mol_tsw_pan_aeg_tig_amh_urd_aze_uzb_bam_jav_fbf_pol_eng_bsq_bul_anl_dyu_mnd_cze_slo_lda_por_swt_ita_fin_swa_moo_hun_prs_gam_geo_alb_ben_afr_arw_wly_sid_nor_est_igb_mao_bos_mly_jpn_tml_kor_swe_lit_ses_fre_sun_guj_sod_bat_cnt_krd_ven_mcd_mlt_ukr_glc_ctl_lat_qcu_ger_svk_grk_tsn_chh_scr_hau_hin_tag_spa_xho_dut_cic_ind_tha_owc_knd_akn_yor_azi_rom_rus_tur_dgb_vie_amr_zul_ewe_bem	-0.0879319139316688	-0.207136887287936	0.836355823937165
808	anl_por_akn_arw_chh_amh_hau_swe_azi_aze_fbf_mao_dgb_ben_lit_bsq_grk_sod_tsn_cnt_ita_scr_igb_krd_ses_pan_hun_bem_ven_est_cze_heb_geo_glc_ger_slo_mol_owc_sid_guj_fin_dyu_bat_ukr_tag_jpn_tml_kor_spa_pol_cic_nor_sun_rus_wly_ind_mnd_lat_yor_rom_gam_bos_hin_mcd_eng_qcu_alb_prs_ctl_tsw_amr_svk_tig_afr_jav_dut_swt_fre_xho_mly_tha_aeg_knd_zul_swa_uzb_urd_bul_tur_lda_vie_mlt_bam_ewe_moo	-1.04969399459768	-2.56511087775965	0.0119143761168069
809	amh_alb_bem_por_wly_sid_amr_glc_aze_azi_zul_tag_swa_rom_bul_bsq_ita_mlt_dgb_cnt_afr_hin_igb_guj_akn_dut_hun_tsw_swt_est_rus_tig_geo_cze_ukr_nor_slo_anl_owc_bos_fin_ses_bat_pol_sun_jpn_knd_kor_ctl_swe_dyu_mol_mao_pan_hau_mly_mnd_ger_moo_fre_heb_prs_krd_ben_mcd_qcu_lat_spa_urd_yor_chh_eng_aeg_svk_ind_grk_cic_arw_fbf_jav_tha_gam_tml_bam_tsn_uzb_lit_scr_tur_ven_vie_sod_lda_ewe_xho	0.0126066204965905	0.0296940482804101	0.976374689143866
810	amr_hin_lda_spa_anl_sod_hau_por_aze_uzb_dyu_bat_fbf_alb_urd_bsq_ukr_sid_zul_cnt_dut_ctl_tsw_eng_swa_pol_fin_bem_swt_est_glc_chh_geo_krd_scr_swe_bul_heb_mlt_grk_hun_bam_sun_ger_mao_jpn_tml_kor_ita_fre_xho_arw_ind_nor_tig_mly_mnd_mol_moo_ben_wly_rom_svk_cze_rus_qcu_pan_afr_slo_tsn_amh_lit_aeg_bos_tag_lat_yor_mcd_dgb_jav_tha_gam_knd_igb_akn_azi_guj_prs_tur_ewe_vie_owc_ses_ven_cic	0.211907602716159	0.498403905781393	0.619376083754692
811	amr_krd_dyu_ctl_sid_aeg_chh_dut_azi_aze_yor_jav_swa_grk_lit_bsq_guj_owc_tsn_mnd_rom_cze_moo_afr_lda_mol_hun_bam_ven_est_mcd_mlt_geo_fre_lat_ger_arw_hau_heb_swe_fin_tsw_mly_svk_sun_jpn_tml_kor_alb_ben_fbf_glc_mao_bos_wly_ind_cnt_prs_ewe_scr_amh_hin_eng_pol_bul_qcu_ukr_nor_rus_swt_sod_pan_gam_urd_bat_ita_akn_slo_xho_tag_tha_anl_knd_bem_dgb_uzb_por_spa_tur_igb_vie_tig_zul_ses_cic	-1.3072499602074	-3.25556869840345	0.00157928170234243
812	heb_scr_bem_ctl_mlt_tig_aeg_ger_aze_uzb_tsw_bat_swt_hin_dut_bsq_krd_owc_dyu_mnd_por_guj_moo_mcd_yor_grk_hun_dgb_ewe_fin_eng_hau_geo_spa_ben_svk_bul_chh_wly_swe_est_tsn_mly_bos_mao_jpn_tml_kor_cze_pol_igb_lat_ind_glc_gam_sun_cnt_alb_zul_slo_amr_afr_nor_fre_urd_qcu_arw_rom_rus_lda_anl_pan_sid_ita_tag_lit_bam_mol_xho_jav_tha_sod_knd_ven_fbf_azi_prs_ukr_tur_swa_vie_amh_cic_akn_ses	-0.096837229429267	-0.22834031623541	0.819883006363867
813	aeg_pan_zul_slo_mlt_amr_heb_svk_azi_aze_swa_bat_ven_ben_dut_bsq_mcd_hau_xho_mnd_eng_pol_swt_glc_tsn_por_fin_moo_igb_hun_mol_wly_geo_cze_grk_prs_afr_amh_anl_hin_est_yor_sun_ger_mao_jpn_knd_kor_krd_alb_fbf_swe_tag_ita_gam_jav_cnt_spa_akn_rus_sid_guj_rom_bul_bos_qcu_lat_ctl_ukr_ewe_chh_nor_tig_fre_ind_lit_dgb_scr_dyu_mly_tha_owc_tml_tsw_bem_tur_arw_urd_uzb_ses_vie_sod_lda_cic_bam	-1.03864313597519	-2.53145323437726	0.0130370562517909
814	anl_spa_dyu_pan_chh_wly_tig_ben_tur_aze_tsw_bat_igb_arw_mcd_bsq_scr_hau_ses_mnd_lit_swe_bam_rus_zul_ita_fin_cic_akn_hun_hin_amr_geo_nor_ctl_prs_eng_mlt_sid_lat_est_fbf_sun_afr_jav_jpn_knd_kor_alb_svk_bem_glc_tag_grk_heb_mly_cnt_bul_lda_mol_sod_krd_guj_slo_urd_qcu_dut_fre_ger_ven_aeg_bos_owc_pol_mao_rom_yor_ukr_ewe_ind_tha_gam_tml_tsn_xho_uzb_por_cze_azi_swt_vie_amh_moo_swa_dgb	0.530164780109842	1.25277542890547	0.213428364546388
815	tig_urd_cic_scr_anl_aeg_mlt_afr_azi_aze_moo_mao_lda_krd_rom_bsq_guj_hau_ven_cnt_alb_ita_fbf_pan_zul_swe_fin_igb_akn_est_pol_chh_geo_svk_prs_grk_bul_owc_wly_mcd_hun_swt_ind_dut_mly_jpn_tml_kor_ger_lit_xho_cze_bat_por_amh_sun_mnd_ukr_swa_lat_heb_ctl_eng_slo_ben_qcu_rus_hin_mol_tsw_sod_arw_gam_glc_jav_nor_tsn_fre_dgb_tag_tha_amr_knd_dyu_ewe_uzb_bos_spa_tur_ses_vie_sid_bam_yor_bem	0.0845618791386167	0.199045498196728	0.842661676379456
816	sod_ben_ewe_fre_anl_tig_owc_krd_uzb_aze_moo_tag_swa_bos_nor_bsq_cze_wly_tsn_cnt_alb_ukr_zul_swe_ven_eng_est_yor_swt_fin_urd_heb_geo_slo_hin_ger_bul_mlt_amh_arw_hun_akn_bat_pan_sun_jpn_tml_kor_dut_guj_dyu_afr_mao_rus_gam_jav_mnd_ctl_fbf_lit_hau_lat_svk_prs_mcd_qcu_por_spa_mol_igb_chh_ita_aeg_grk_ind_glc_xho_pol_cic_mly_tha_sid_knd_bem_tsw_azi_scr_rom_tur_dgb_vie_amr_ses_lda_bam	-0.275386455499464	-0.652040152154984	0.515983563651622
817	mlt_svk_tsw_eng_tig_hau_gam_fre_uzb_aze_moo_mly_cic_ukr_glc_bsq_krd_wly_ven_mnd_afr_dut_swt_ita_bem_lit_fin_fbf_bam_hun_grk_amh_geo_pan_ctl_cze_mol_sod_chh_hin_est_lda_bat_bul_jav_jpn_knd_kor_spa_prs_akn_ger_tag_urd_amr_ind_cnt_rom_yor_pol_anl_bos_por_arw_guj_qcu_rus_mcd_lat_ewe_heb_scr_sid_alb_sun_slo_zul_ben_ses_mao_tha_owc_tml_dyu_dgb_azi_swe_nor_tur_igb_vie_aeg_xho_swa_tsn	0.0172214285825997	0.0406143932751497	0.967690374149373
818	hau_hin_tsn_mcd_chh_sod_gam_pan_azi_uzb_yor_mao_igb_urd_slo_bsq_ctl_heb_cic_cnt_mol_scr_fbf_ger_swt_afr_hun_zul_lda_fin_krd_sid_geo_cze_nor_fre_ita_amr_anl_spa_est_akn_tag_bul_bat_jpn_knd_kor_lit_alb_bam_grk_sun_rus_owc_jav_mnd_eng_moo_swe_aeg_prs_arw_lat_glc_qcu_dut_rom_bos_tsw_tig_svk_mlt_ukr_ind_guj_ewe_ben_ven_mly_tha_amh_tml_xho_swa_aze_pol_por_tur_bem_vie_wly_ses_dgb_dyu	-0.627265059458351	-1.50100078538573	0.13674296299323
819	wly_ukr_cic_nor_amr_aeg_tig_glc_uzb_tur_akn_jav_tsw_scr_grk_bsq_eng_owc_moo_cnt_mcd_svk_ses_ita_fbf_cze_fin_swa_dgb_est_spa_hau_geo_alb_krd_lat_rus_chh_anl_pan_hun_igb_bat_dut_tag_jpn_knd_kor_afr_ctl_bem_mol_mly_bul_amh_sun_mnd_swe_bam_hin_sid_fre_ben_ger_prs_qcu_por_bos_slo_dyu_gam_lit_mlt_arw_ind_urd_swt_guj_zul_mao_tha_sod_tml_yor_lda_azi_pol_rom_aze_xho_vie_heb_tsn_ewe_ven	-1.0859321635	-2.66740937678634	0.00901679985926494
820	wly_por_ses_pan_anl_sid_aeg_alb_tur_azi_cic_bat_moo_eng_rus_bsq_lat_heb_bem_mnd_slo_nor_swt_bul_ven_lit_hun_yor_xho_est_ger_hau_geo_pol_hin_swe_cze_tig_chh_prs_fin_ewe_ind_scr_sun_jpn_tml_kor_arw_dut_zul_urd_tag_svk_mlt_jav_cnt_ukr_bam_guj_amr_ita_ben_rom_ctl_qcu_krd_mcd_bos_tsn_amh_grk_owc_fre_mao_mol_fbf_afr_akn_mly_tha_sod_knd_dyu_lda_uzb_spa_glc_aze_igb_vie_gam_swa_dgb_tsw	-0.175768357260294	-0.414537960645842	0.679434803283368
821	mlt_ctl_swa_rom_hau_wly_sid_spa_azi_uzb_bam_bat_akn_alb_prs_bsq_guj_heb_dgb_cnt_bos_fre_tsw_arw_bem_por_fin_yor_igb_hun_pan_chh_geo_cze_glc_afr_ukr_owc_anl_svk_est_lda_mly_urd_ind_jpn_knd_kor_rus_hin_swt_bul_sun_eng_amh_jav_mnd_dut_xho_scr_tig_mol_krd_swe_mcd_qcu_ita_lat_ben_ven_aeg_pol_amr_grk_tag_slo_ewe_nor_dyu_mao_tha_sod_tml_moo_ses_aze_lit_ger_tur_fbf_vie_gam_tsn_cic_zul	-0.208958951098635	-0.493022557797421	0.623158773591994
822	aeg_bos_bam_slo_wly_tig_heb_fre_azi_tur_tsw_tag_lda_nor_afr_bsq_pan_sod_igb_cnt_swe_mcd_xho_spa_fbf_rom_hun_dyu_cic_est_rus_mlt_geo_arw_bul_svk_ben_sid_gam_pol_fin_swa_sun_por_mao_jpn_knd_kor_grk_eng_ven_mol_bat_alb_chh_ind_mnd_lit_swt_ctl_amh_ita_cze_ukr_urd_qcu_glc_guj_ger_dgb_anl_krd_hau_dut_jav_lat_ewe_prs_ses_mly_tha_owc_tml_yor_bem_uzb_scr_hin_aze_akn_vie_amr_moo_tsn_zul	-0.560040352224711	-1.33586930950241	0.184851878454459
823	sod_hin_bam_mcd_anl_tig_wly_rus_uzb_tur_ven_tag_swa_arw_lat_bsq_pan_chh_swt_cnt_krd_pol_xho_urd_akn_ger_fin_moo_igb_est_bos_gam_geo_por_prs_spa_bul_amr_sid_glc_hun_dgb_mao_ben_bat_jpn_tml_kor_alb_grk_fbf_afr_mly_ukr_mlt_sun_mnd_guj_zul_nor_owc_mol_slo_ctl_fre_qcu_cze_swe_svk_dyu_aeg_eng_amh_lit_ind_ita_ses_scr_yor_jav_tha_hau_knd_tsw_cic_azi_rom_dut_aze_lda_vie_heb_tsn_bem_ewe	0.29662884067809	0.698680964640099	0.486494977049982
824	anl_ctl_moo_prs_gam_sid_amh_nor_tur_aze_cic_bat_ewe_rus_afr_bsq_bos_amr_swa_cnt_rom_dut_ses_swe_dyu_glc_fin_zul_dgb_est_alb_aeg_geo_arw_ukr_eng_urd_tig_chh_ben_hun_tsn_tag_spa_sun_jpn_tml_kor_grk_por_ven_guj_mao_fre_heb_jav_mnd_bul_bam_lat_sod_mol_ger_scr_slo_qcu_svk_mcd_lit_swt_hau_ita_wly_krd_mly_cze_yor_pan_xho_ind_tha_owc_knd_igb_akn_uzb_pol_hin_azi_bem_vie_mlt_tsw_lda_fbf	-0.274012114642685	-0.648450163973455	0.518291770137974
825	amh_ctl_moo_urd_sid_heb_chh_grk_azi_aze_lda_ind_cic_rom_swe_bsq_scr_anl_dyu_cnt_alb_afr_dgb_lit_ven_glc_fin_swa_igb_est_mcd_tig_geo_krd_mol_bul_arw_aeg_hau_pol_hun_tsw_mly_prs_sun_jpn_tml_kor_ger_slo_yor_ita_mao_ben_sod_bat_mnd_spa_fbf_svk_wly_nor_pan_bos_dut_qcu_guj_eng_cze_ses_gam_lat_amr_fre_jav_ukr_bam_hin_ewe_tag_tha_owc_knd_tsn_akn_tur_por_rus_uzb_zul_vie_mlt_bem_swt_xho	-0.445088017441351	-1.05759095395231	0.292981351985607
826	anl_slo_tsn_swe_amr_chh_wly_ukr_tur_azi_akn_ind_lda_fre_hin_bsq_scr_aeg_xho_cnt_bos_ctl_ses_rom_dgb_spa_hun_bem_zul_fin_alb_sid_geo_pol_lat_cze_urd_mlt_heb_guj_est_tsw_jav_dut_bat_jpn_knd_kor_afr_ger_moo_nor_tag_rus_owc_mao_mnd_mcd_ewe_ita_hau_mol_prs_eng_lit_qcu_ben_bul_glc_swa_sod_krd_amh_grk_mly_pan_yor_arw_igb_sun_tha_gam_tml_fbf_dyu_uzb_svk_por_aze_ven_vie_tig_swt_bam_cic	-0.462707836260355	-1.09910189567174	0.274560796114865
827	owc_arw_bem_afr_wly_aeg_tig_eng_azi_aze_dyu_mly_akn_lat_hin_bsq_urd_anl_ewe_mnd_bul_prs_igb_glc_moo_bos_est_tsn_fbf_hun_pan_amr_geo_cze_grk_rus_ctl_gam_mlt_ukr_fin_xho_ind_lit_bat_jpn_tml_kor_spa_scr_swt_alb_jav_mol_heb_sun_cnt_mcd_cic_por_chh_slo_ben_nor_pol_qcu_ita_guj_swe_dgb_sid_rom_hau_krd_tag_dut_yor_fre_swa_mao_tha_amh_knd_tsw_bam_tur_ger_svk_uzb_lda_vie_sod_ven_ses_zul	-0.845635380380012	-2.04310440569574	0.0438716792209538
828	amr_slo_tsw_eng_aeg_sid_chh_rom_uzb_azi_xho_sun_dyu_rus_ctl_bsq_glc_heb_fbf_cnt_dut_svk_cic_urd_ses_spa_fin_lda_akn_hun_mcd_anl_geo_grk_ukr_guj_por_amh_mlt_ben_est_zul_tag_ger_mao_jpn_tml_kor_pol_krd_swa_nor_mly_hin_gam_bat_mnd_lit_igb_arw_wly_scr_alb_prs_lat_qcu_afr_swe_pan_yor_sod_bul_tig_bos_ind_fre_swt_cze_moo_jav_tha_owc_knd_dgb_ven_aze_mol_ita_tur_ewe_vie_hau_tsn_bam_bem	0.139691628906471	0.32881022827073	0.7430384091609
829	chh_fre_igb_slo_hau_mlt_gam_ben_azi_uzb_moo_jav_yor_dut_guj_bsq_scr_wly_swa_mnd_glc_ctl_bem_cze_cic_alb_est_tsw_fbf_fin_ger_amr_geo_krd_pan_hin_svk_sod_amh_rom_hun_zul_mao_mcd_mly_jpn_knd_kor_lit_pol_dgb_prs_sun_ita_sid_ind_cnt_arw_ven_rus_aeg_afr_mol_bul_lat_qcu_eng_nor_por_lda_tig_swe_owc_bos_tag_spa_ses_grk_ewe_bat_tha_heb_tml_tsn_xho_aze_urd_ukr_tur_bam_vie_anl_swt_akn_dyu	0.0487675626509457	0.115117366116194	0.908600283139032
830	amr_slo_bam_ger_heb_chh_owc_glc_tur_aze_ven_sun_igb_mol_por_bsq_ctl_wly_dgb_mnd_bos_hin_yor_pol_tsw_svk_est_moo_fbf_fin_ukr_aeg_geo_cze_spa_eng_ben_anl_amh_lit_hun_swa_ind_rom_bat_jpn_knd_kor_bul_krd_akn_guj_mly_alb_sid_mao_cnt_dut_cic_rus_tig_afr_prs_nor_ita_qcu_scr_pan_grk_ses_mlt_fre_gam_lat_tag_arw_lda_mcd_dyu_jav_tha_sod_tml_zul_ewe_uzb_urd_swe_azi_swt_vie_hau_xho_bem_tsn	0.0703603393089134	0.165815888712651	0.868661781159849
831	gam_pol_dyu_arw_anl_tig_chh_slo_aze_tur_lda_ind_cic_svk_bos_bsq_ger_hau_fbf_mnd_mcd_mol_ewe_krd_akn_cze_hun_tsw_ses_fin_eng_sod_geo_guj_urd_glc_rom_amr_wly_ctl_est_yor_mao_pan_sun_jpn_tml_kor_dut_bul_xho_por_mly_lat_sid_tag_cnt_rus_swa_ben_heb_spa_grk_swe_ukr_qcu_afr_lit_ita_tsn_owc_nor_amh_alb_jav_fre_zul_prs_igb_bat_tha_mlt_knd_dgb_bem_azi_hin_scr_uzb_ven_vie_aeg_bam_swt_moo	-0.27486375985294	-0.650664299140649	0.516867536571482
832	amr_svk_ses_scr_heb_amh_sod_fre_tur_aze_fbf_mly_xho_pan_lit_bsq_rom_wly_ven_mnd_ben_grk_bem_urd_bam_ukr_fin_swa_akn_hun_krd_owc_geo_rus_mol_dut_afr_sid_anl_arw_est_lda_jav_spa_ind_jpn_tml_kor_bul_eng_cic_cze_mao_por_mlt_sun_cnt_alb_tsn_bos_tig_prs_slo_lat_swe_qcu_glc_ita_ctl_dgb_chh_mcd_hau_guj_bat_nor_tsw_pol_yor_tag_tha_aeg_knd_moo_dyu_uzb_hin_ger_azi_zul_vie_gam_igb_ewe_swt	-0.276519874791803	-0.653787718359865	0.514861918400321
833	amr_rus_ewe_hin_sid_aeg_chh_grk_uzb_azi_bam_jav_zul_ita_glc_bsq_lit_amh_xho_mnd_lat_krd_ses_mcd_cic_scr_est_lda_yor_fin_pan_wly_geo_dut_urd_por_mol_anl_owc_arw_hun_swt_ind_guj_bat_jpn_knd_kor_bos_pol_moo_eng_tag_swe_tig_mly_cnt_prs_swa_spa_gam_cze_svk_ukr_alb_qcu_slo_ger_nor_bem_mlt_ben_hau_rom_sun_afr_tsn_fre_akn_mao_tha_sod_tml_tsw_dyu_aze_bul_ctl_tur_igb_vie_heb_dgb_ven_fbf	-0.544867427900032	-1.29876471898599	0.197235742318154
834	amr_mol_yor_slo_hau_sod_owc_fre_tur_aze_ven_mly_swt_ctl_glc_bsq_alb_amh_fbf_mnd_ita_urd_cic_svk_bem_afr_fin_moo_ses_hun_lat_chh_geo_bul_grk_por_ger_heb_mlt_pan_est_dyu_tag_rus_sun_jpn_knd_kor_krd_spa_lda_prs_jav_guj_anl_ind_cnt_mcd_zul_lit_gam_bos_pol_ben_eng_qcu_nor_cze_arw_swa_tig_dut_aeg_swe_mao_scr_bam_rom_dgb_bat_tha_sid_tml_ewe_xho_azi_ukr_hin_uzb_igb_vie_wly_akn_tsn_tsw	0.50474416671911	1.19015878000525	0.237013283680824
835	sod_grk_xho_krd_hau_mlt_amr_bos_tur_azi_fbf_bat_tsn_svk_lit_bsq_nor_anl_bam_mnd_alb_slo_tsw_ctl_zul_afr_hun_swa_yor_est_dut_aeg_geo_swe_bul_mcd_scr_chh_gam_rus_fin_bem_jav_pan_ind_jpn_knd_kor_por_hin_dyu_pol_sun_glc_sid_tag_cnt_mol_ven_spa_owc_guj_rom_ger_ukr_qcu_urd_prs_cze_dgb_heb_ita_wly_arw_mao_lat_moo_ben_ses_mly_tha_tig_tml_lda_akn_aze_eng_fre_uzb_cic_vie_amh_swt_ewe_igb	-0.956190641710154	-2.323238052817	0.0223462917546651
836	hau_hin_swa_ukr_sid_owc_aeg_urd_azi_aze_bem_tag_yor_pan_spa_bsq_swe_chh_dgb_cnt_por_prs_dyu_mcd_lda_rom_fin_cic_moo_est_lat_amr_geo_ger_glc_alb_bos_wly_sod_arw_hun_ses_ind_afr_mao_jpn_knd_kor_lit_krd_zul_guj_bat_ben_mlt_mly_mnd_scr_fbf_fre_anl_grk_pol_eng_bul_qcu_nor_slo_svk_swt_tig_mol_amh_rus_jav_dut_ewe_ita_akn_sun_tha_gam_tml_igb_tsn_tur_cze_ctl_uzb_bam_vie_heb_tsw_xho_ven	-0.573972281035849	-1.37228509472661	0.173275513087251
837	gam_alb_swa_hin_chh_aeg_anl_rom_tur_aze_akn_sun_tsw_eng_spa_bsq_fre_hau_swt_mnd_prs_lit_tsn_mcd_bam_arw_hun_yor_zul_fin_rus_tig_geo_swe_ger_glc_bos_sid_mlt_scr_est_igb_jav_ben_ind_jpn_tml_kor_ita_pol_bem_krd_mao_ctl_sod_bat_cnt_pan_ven_svk_wly_dut_cze_lat_grk_qcu_mol_nor_bul_dgb_heb_por_amr_afr_mly_urd_dyu_slo_lda_tag_tha_amh_knd_ewe_moo_azi_guj_ukr_uzb_ses_vie_owc_fbf_xho_cic	-0.539274878748641	-1.28455319112478	0.20213896300592
838	amh_mol_bem_scr_anl_mlt_chh_urd_azi_aze_zul_jav_moo_hin_pan_bsq_afr_amr_ewe_mnd_svk_spa_ses_por_yor_pol_fin_dgb_cic_est_grk_sid_geo_ita_cze_ben_arw_tig_wly_bos_hun_lda_sun_mcd_mly_jpn_tml_kor_lit_lat_igb_alb_bat_krd_owc_tag_cnt_rus_fbf_eng_sod_ger_ctl_bul_swe_qcu_rom_slo_dut_ven_hau_prs_gam_fre_mao_glc_swt_guj_akn_ind_tha_heb_knd_tsn_xho_tur_nor_ukr_uzb_tsw_vie_aeg_swa_bam_dyu	-0.426998317813777	-1.01374222946622	0.313335943295715
839	mlt_rus_igb_grk_owc_wly_chh_hin_tur_azi_dyu_sun_akn_prs_alb_bsq_lit_hau_ven_mnd_svk_swe_fbf_ger_dgb_pol_est_swa_moo_fin_eng_tig_geo_mcd_bul_ctl_cze_amh_amr_glc_hun_ses_mly_spa_mao_jpn_tml_kor_afr_ukr_ewe_mol_bat_nor_sid_tag_cnt_por_lda_slo_heb_ben_rom_pan_scr_qcu_lat_krd_guj_bem_sod_dut_gam_ita_jav_fre_xho_arw_tsw_ind_tha_anl_knd_zul_swt_aze_urd_bos_uzb_cic_vie_aeg_bam_tsn_yor	-0.749181197370554	-1.79925775944168	0.0752212271103803
840	amr_ben_akn_lat_heb_wly_mlt_krd_aze_azi_ven_jav_ewe_rom_cze_bsq_afr_sid_bem_cnt_bul_pol_ses_glc_bam_nor_hun_dyu_cic_est_scr_anl_geo_swe_ctl_ukr_guj_sod_owc_pan_fin_swa_mly_grk_mao_jpn_tml_kor_mol_ita_tsn_ger_tag_por_tig_sun_mnd_fre_xho_alb_amh_prs_mcd_bos_slo_qcu_arw_svk_urd_yor_chh_eng_hau_spa_ind_lit_tsw_dut_moo_bat_tha_aeg_knd_zul_fbf_tur_hin_rus_uzb_lda_vie_gam_swt_dgb_igb	-0.624502546196658	-1.49429979348164	0.138482631621889
841	amr_mcd_ses_scr_sod_anl_tig_bul_azi_uzb_bem_ind_igb_swe_afr_bsq_eng_gam_tsw_cnt_ukr_dut_lda_nor_ven_bos_hun_swa_swt_est_ita_aeg_geo_urd_lat_svk_lit_hau_owc_pan_fin_bam_tag_ben_mly_jpn_knd_kor_krd_slo_tsn_ctl_bat_prs_wly_sun_mnd_alb_fbf_ger_amh_mol_arw_glc_rus_qcu_cze_pol_grk_xho_mlt_rom_heb_hin_mao_por_yor_spa_moo_jav_tha_sid_tml_ewe_cic_aze_fre_guj_tur_dgb_vie_chh_akn_dyu_zul	-0.485867652097289	-1.15664000391123	0.250381901885484
842	tig_pol_moo_bul_wly_owc_aeg_fre_azi_uzb_dyu_mly_bam_lat_ita_bsq_mol_chh_ewe_cnt_por_mcd_tsn_cze_ven_ukr_hun_cic_ses_fin_spa_sid_geo_krd_dut_scr_rom_heb_anl_rus_est_dgb_tag_afr_bat_jpn_knd_kor_alb_lit_fbf_slo_ind_ctl_sod_mao_mnd_ger_igb_hin_gam_guj_nor_bos_swe_qcu_grk_urd_svk_zul_mlt_ben_amh_arw_sun_pan_lda_glc_tsw_jav_tha_hau_tml_xho_yor_tur_eng_prs_aze_akn_vie_amr_swa_bem_swt	-0.774391633731813	-1.86171924506231	0.0658008571922677
843	amh_scr_tsw_mcd_heb_mlt_anl_cze_azi_aze_fbf_sun_zul_alb_bul_bsq_spa_tig_dgb_cnt_mol_prs_bam_slo_ven_ben_hun_moo_swt_fin_lit_sod_geo_grk_urd_glc_eng_amr_gam_bos_est_igb_jav_afr_bat_jpn_tml_kor_por_rom_ewe_lat_mao_fre_wly_mly_mnd_ger_bem_pol_chh_hin_swe_nor_ita_qcu_rus_ctl_guj_xho_sid_pan_aeg_svk_tag_ukr_ses_arw_tsn_ind_tha_hau_knd_lda_yor_tur_dut_krd_uzb_cic_vie_owc_swa_akn_dyu	0.0155694760721677	0.0366498645062864	0.970842738087721
844	hau_grk_ses_ger_wly_amh_sod_lat_tur_azi_igb_mao_bam_lit_hin_bsq_bos_sid_tsn_mnd_eng_scr_xho_ukr_akn_ben_fin_swa_fbf_est_pan_anl_geo_slo_fre_spa_bul_tig_chh_pol_hun_swt_jav_alb_bat_jpn_tml_kor_guj_urd_dgb_glc_mly_krd_aeg_sun_cnt_nor_tsw_cze_owc_arw_swe_por_ita_qcu_afr_rom_mcd_lda_mlt_rus_amr_ctl_tag_mol_dyu_svk_bem_ind_tha_heb_knd_ven_zul_aze_dut_prs_uzb_yor_vie_gam_moo_ewe_cic	0.20735854998177	0.488413090100565	0.626406947244233
845	aeg_nor_bam_ita_chh_gam_wly_swe_azi_uzb_moo_ind_igb_cze_rus_bsq_glc_sod_ses_mnd_svk_ger_xho_dut_akn_urd_hun_swt_cic_fin_ctl_anl_geo_alb_por_slo_bos_owc_hau_rom_est_dgb_bat_prs_mao_jpn_knd_kor_pol_arw_dyu_afr_sun_hin_sid_tag_cnt_ben_ewe_krd_tig_eng_mcd_pan_spa_qcu_lit_bul_scr_zul_mlt_guj_amr_mol_jav_lat_tsn_ukr_swa_mly_tha_amh_tml_fbf_bem_aze_fre_grk_tur_yor_vie_heb_ven_tsw_lda	-0.427267259454482	-1.01441012481703	0.313018975451469
846	sod_lit_tsw_ctl_anl_hau_mlt_krd_azi_tur_tsn_bat_swa_bul_mol_bsq_lat_gam_swt_cnt_prs_spa_bam_alb_fbf_svk_est_moo_ven_hun_guj_owc_geo_ukr_eng_dut_arw_tig_aeg_pol_fin_xho_tag_glc_ind_jpn_knd_kor_rus_slo_ses_swe_jav_grk_sid_mao_mnd_pan_dgb_afr_amr_hin_por_mcd_bos_qcu_ben_urd_ger_cic_chh_cze_heb_fre_mly_scr_akn_rom_bem_sun_tha_wly_tml_yor_igb_uzb_ita_nor_aze_lda_vie_amh_ewe_zul_dyu	0.159917745590417	0.376180093704329	0.707639819297446
847	owc_ger_dgb_swe_aeg_wly_hau_bos_azi_tur_akn_sun_bam_afr_lat_bsq_rus_sid_zul_cnt_grk_prs_xho_dut_fbf_fre_est_yor_ses_hun_scr_amr_geo_hin_ben_svk_arw_tig_gam_eng_fin_tsw_ind_spa_mao_jpn_tml_kor_slo_lit_dyu_urd_bat_bul_amh_tag_mnd_guj_tsn_ita_chh_rom_cze_glc_krd_qcu_nor_pan_ukr_swa_sod_alb_mlt_mcd_jav_pol_lda_ctl_ewe_mly_tha_anl_knd_igb_cic_uzb_por_mol_aze_swt_vie_heb_moo_bem_ven	-0.685724304581928	-1.64604028941178	0.103131006454762
848	mlt_dut_swa_nor_sid_heb_aeg_slo_azi_tur_swt_bat_lda_grk_prs_bsq_mcd_gam_moo_mnd_pan_ctl_ewe_spa_tsn_pol_hun_xho_dyu_fin_fre_wly_geo_ger_por_svk_ita_tig_hau_arw_est_tsw_ind_cze_mly_jpn_knd_kor_guj_bul_akn_swe_tag_lit_amh_jav_cnt_eng_cic_bos_sod_lat_afr_scr_urd_qcu_hin_alb_ukr_bem_chh_rus_amr_krd_sun_rom_igb_ben_fbf_mao_tha_owc_tml_bam_ven_aze_mol_glc_uzb_dgb_vie_anl_yor_zul_ses	-0.662102638657382	-1.58504446456307	0.116350885279712
849	sid_rom_bem_mol_wly_aeg_hau_svk_aze_tur_fbf_bat_swa_afr_dut_bsq_scr_owc_dgb_cnt_lat_bos_swt_hin_xho_ben_fin_dyu_zul_est_guj_gam_geo_alb_krd_ukr_swe_amh_anl_glc_hun_yor_mao_arw_jav_jpn_tml_kor_grk_cze_moo_mcd_ind_lit_mlt_mly_mnd_eng_tsw_ctl_amr_pol_prs_por_spa_qcu_ger_rus_urd_akn_heb_ita_tig_bul_sun_nor_ewe_pan_ven_tag_tha_sod_knd_bam_lda_uzb_slo_fre_azi_ses_vie_chh_cic_tsn_igb	-0.224403780059246	-0.529591102591065	0.597657449414
850	anl_mcd_ewe_rom_sod_wly_sid_ctl_aze_uzb_akn_bat_swt_fre_alb_bsq_cze_amr_yor_mnd_scr_ger_lda_spa_cic_urd_fin_dgb_ven_hun_grk_tig_geo_slo_prs_afr_ita_aeg_amh_bul_est_igb_jav_rus_mao_jpn_tml_kor_lat_lit_xho_svk_tag_eng_mlt_sun_cnt_bos_bam_mol_gam_ukr_guj_swe_glc_qcu_krd_dut_arw_ses_hau_pan_chh_nor_mly_hin_dyu_pol_fbf_ind_tha_heb_knd_zul_moo_azi_por_ben_tur_bem_vie_owc_tsw_swa_tsn	-0.692316241071008	-1.65866238367212	0.100552950811764
851	heb_slo_moo_urd_chh_owc_amh_svk_tur_azi_swt_bat_lda_hin_eng_bsq_swe_amr_bem_mnd_mcd_ctl_fbf_dut_dgb_pan_fin_igb_swa_est_nor_aeg_geo_cze_pol_bul_mol_wly_tig_fre_hun_tsw_mly_por_mao_jpn_tml_kor_rom_arw_dyu_bos_tag_afr_hau_sun_cnt_alb_tsn_glc_sod_ita_rus_guj_lit_qcu_ukr_spa_ben_bam_gam_lat_anl_krd_jav_prs_ewe_ger_akn_ind_tha_mlt_knd_zul_yor_uzb_grk_scr_aze_xho_vie_sid_ven_cic_ses	-0.34853513209023	-0.824563544826626	0.411729290714026
852	sod_hin_ewe_urd_hau_owc_wly_bul_azi_aze_fbf_ind_lda_slo_rom_bsq_por_amh_xho_cnt_ita_svk_bam_nor_yor_pol_hun_bem_swa_est_bos_chh_geo_alb_pan_lit_cze_amr_aeg_guj_fin_tsw_mly_scr_bat_jpn_knd_kor_prs_afr_ses_eng_jav_ger_anl_mao_mnd_ben_cic_mcd_tig_krd_swe_fre_ctl_qcu_mol_spa_glc_akn_heb_grk_sid_rus_tag_lat_igb_ukr_moo_sun_tha_gam_tml_zul_ven_tur_dut_arw_uzb_tsn_vie_mlt_swt_dyu_dgb	-0.256164180009137	-0.605441915811169	0.546360072569248
853	amr_rus_lda_rom_mlt_chh_sod_cze_uzb_tur_ewe_mly_tsn_bos_nor_bsq_grk_heb_yor_mnd_eng_krd_ven_urd_dgb_lat_est_swa_ses_hun_prs_aeg_geo_ger_glc_guj_por_tig_amh_mol_fin_dyu_mao_ctl_jav_jpn_tml_kor_lit_pol_igb_mcd_bat_dut_wly_ind_cnt_ita_tsw_svk_hau_ben_alb_swe_pan_qcu_ukr_arw_bul_bem_sid_hin_anl_fre_sun_spa_akn_slo_moo_tag_tha_owc_knd_cic_fbf_azi_scr_afr_aze_xho_vie_gam_bam_swt_zul	-0.415866427077596	-0.986163211250584	0.326611774266137
854	chh_spa_ewe_arw_heb_mlt_amh_eng_aze_uzb_ses_tag_lda_scr_prs_bsq_slo_sid_bem_cnt_dut_urd_dgb_rom_ven_mol_fin_yor_swa_est_ita_anl_geo_lit_guj_ctl_pol_aeg_tig_por_hun_swt_mly_nor_sun_jpn_tml_kor_glc_cze_tsw_hin_ind_bos_amr_mao_mnd_ger_bam_pan_wly_grk_svk_mcd_lat_qcu_swe_krd_ukr_akn_owc_afr_gam_bul_bat_rus_cic_fre_tsn_jav_tha_sod_knd_dyu_moo_azi_ben_alb_tur_xho_vie_hau_fbf_igb_zul	0.263094695903023	0.619673853875444	0.53698781032599
855	owc_mol_moo_prs_gam_anl_tig_rus_tur_azi_bem_mly_tsw_mcd_rom_bsq_lat_amr_ven_cnt_grk_slo_lda_hin_tsn_afr_est_swt_xho_hun_svk_heb_geo_pan_dut_bul_ctl_amh_wly_guj_fin_bam_mao_fre_ind_jpn_knd_kor_bos_scr_akn_arw_sun_ger_mlt_tag_mnd_krd_dyu_ukr_aeg_alb_eng_por_spa_qcu_glc_ita_ben_ses_sid_nor_hau_lit_bat_swe_zul_cze_cic_jav_tha_sod_tml_yor_igb_aze_pol_urd_uzb_ewe_vie_chh_swa_dgb_fbf	0.0602749659842933	0.141977690414249	0.88740474704378
856	sod_prs_swa_afr_heb_amr_gam_guj_aze_uzb_dyu_tag_ewe_bos_nor_bsq_mol_wly_yor_cnt_mcd_rus_bam_pan_tsn_ctl_est_akn_tsw_hun_alb_sid_geo_por_swe_fre_slo_aeg_chh_lit_fin_moo_sun_pol_bat_jpn_tml_kor_ukr_bul_bem_ita_ind_arw_anl_jav_mnd_cze_ses_scr_hau_glc_eng_hin_dut_qcu_rom_grk_urd_cic_owc_ger_tig_spa_mao_svk_fbf_lat_igb_mly_tha_amh_knd_zul_lda_azi_ben_krd_tur_xho_vie_mlt_dgb_swt_ven	0.127795967139681	0.300727341797535	0.764293690164664
857	amr_ita_tsw_lat_gam_anl_chh_svk_uzb_tur_moo_mly_fbf_swe_scr_bsq_ben_wly_bam_mnd_pol_bul_xho_ger_tsn_rom_hun_ven_igb_fin_urd_tig_geo_arw_rus_spa_hin_sid_hau_bos_est_yor_tag_por_jav_jpn_knd_kor_glc_ctl_ses_slo_ind_nor_heb_bat_cnt_alb_lda_mcd_sod_prs_lit_grk_mol_qcu_guj_krd_ukr_swt_aeg_eng_mlt_dut_sun_cze_swa_pan_cic_mao_tha_amh_tml_akn_dyu_aze_afr_fre_azi_dgb_vie_owc_zul_ewe_bem	0.0657453733431944	0.154738811374389	0.877362560775194
858	owc_ukr_ewe_hin_anl_mlt_heb_svk_uzb_tur_akn_sun_tsn_por_pan_bsq_bul_tig_xho_mnd_pol_mol_ses_arw_yor_swe_est_tsw_swa_hun_rom_chh_geo_ctl_eng_dut_scr_amh_aeg_afr_fin_igb_tag_fre_mly_jpn_tml_kor_alb_mcd_moo_prs_ind_glc_hau_bat_cnt_rus_bem_cze_sid_lat_ita_slo_urd_qcu_spa_grk_ger_ven_wly_bos_gam_lit_mao_krd_bam_nor_fbf_jav_tha_sod_knd_swt_dyu_aze_ben_guj_azi_zul_vie_amr_dgb_lda_cic	-0.823803862843134	-1.98623416107274	0.0499511614086833
859	gam_lat_swt_arw_heb_sid_anl_eng_uzb_azi_ewe_ind_cic_scr_bul_bsq_ger_sod_bam_cnt_guj_nor_fbf_slo_swa_hin_est_lda_dyu_hun_dut_owc_geo_pan_rus_alb_cze_wly_amr_swe_fin_igb_mao_svk_mly_jpn_tml_kor_lit_fre_tsw_ukr_jav_por_amh_tag_mnd_pol_bem_glc_mlt_grk_afr_rom_bos_qcu_prs_spa_krd_dgb_chh_ben_tig_mcd_bat_ctl_yor_urd_zul_sun_tha_aeg_knd_akn_ses_aze_ita_mol_tur_tsn_vie_hau_moo_xho_ven	-0.298144547667581	-0.705274897369329	0.482401923836639
860	sid_hin_fbf_bos_anl_chh_gam_pol_azi_aze_bem_mly_lda_rom_guj_bsq_mcd_tig_ven_cnt_glc_arw_cic_por_dyu_ger_fin_tsn_swa_hun_cze_heb_geo_nor_ctl_afr_ben_sod_aeg_scr_est_igb_tag_eng_bat_jpn_tml_kor_fre_urd_ewe_slo_ind_alb_wly_jav_mnd_ukr_xho_spa_amr_rus_dut_lat_prs_qcu_svk_lit_swe_yor_mlt_grk_owc_bul_sun_mol_dgb_krd_ses_mao_tha_hau_knd_moo_tsw_uzb_pan_ita_tur_akn_vie_amh_swt_bam_zul	-0.420663331687859	-0.999450721047251	0.320169805644387
861	amh_lat_ses_rom_gam_owc_chh_ukr_tur_uzb_lda_jav_bam_arw_afr_bsq_ben_sod_tsn_cnt_ita_bos_moo_lit_ewe_cze_hun_fbf_igb_fin_scr_anl_geo_mol_urd_krd_pol_hau_mlt_swe_est_xho_tag_spa_sun_jpn_tml_kor_ctl_glc_swt_nor_ind_dut_sid_mly_mnd_por_zul_prs_heb_hin_ger_fre_slo_qcu_grk_guj_mcd_akn_aeg_pan_wly_alb_bat_bul_ven_eng_dgb_mao_tha_amr_knd_bem_swa_azi_rus_svk_aze_dyu_vie_tig_cic_tsw_yor	-0.396902523629691	-0.940715181258886	0.349287911756455
862	heb_slo_cic_afr_owc_gam_wly_lit_tur_uzb_moo_ind_bam_guj_nor_bsq_pol_tig_xho_cnt_mcd_prs_lda_krd_fbf_por_fin_tsw_ses_est_urd_mlt_geo_swe_mol_svk_cze_amr_sod_ger_hun_dgb_sun_ukr_mao_jpn_knd_kor_eng_bul_swa_bos_tag_hin_hau_bat_mnd_spa_swt_arw_aeg_ita_glc_ctl_scr_qcu_fre_alb_rus_igb_chh_dut_amh_lat_mly_rom_tsn_pan_bem_jav_tha_anl_tml_ewe_akn_aze_ben_grk_azi_yor_vie_sid_ven_zul_dyu	0.138358187306221	0.325800113120842	0.745307523014953
863	amr_dut_moo_lat_tig_wly_gam_rus_aze_tur_swa_mao_igb_krd_lit_bsq_glc_hau_xho_mnd_ctl_mcd_akn_swe_ses_grk_fin_dyu_bam_hun_scr_mlt_geo_arw_fre_rom_svk_chh_sod_ukr_est_tsn_mly_pol_bat_jpn_tml_kor_ben_hin_lda_guj_ind_nor_anl_tag_cnt_slo_zul_pan_heb_mol_cze_eng_afr_qcu_bul_por_prs_bem_owc_ita_aeg_bos_jav_ger_cic_urd_ven_sun_tha_sid_knd_fbf_dgb_uzb_spa_alb_azi_swt_vie_amh_tsw_yor_ewe	0.872344752434942	2.08691669696828	0.0396316525552103
864	aeg_dut_dyu_krd_anl_owc_gam_spa_azi_aze_cic_sun_zul_svk_ita_bsq_rom_chh_bam_cnt_bos_lit_tsn_alb_tsw_nor_est_ven_moo_fin_afr_heb_geo_cze_eng_swe_lat_tig_wly_bul_hun_igb_bat_urd_ind_jpn_knd_kor_guj_slo_fbf_por_mly_glc_hau_mao_mnd_hin_yor_pol_sid_prs_rus_scr_mol_qcu_pan_ukr_ger_swt_amh_ben_amr_mcd_tag_ctl_akn_grk_ewe_jav_tha_mlt_tml_ses_xho_tur_arw_fre_uzb_swa_vie_sod_bem_dgb_lda	0.0479537312122755	0.112857880472522	0.910386485044127
865	tig_glc_xho_rom_sid_owc_gam_urd_tur_uzb_ses_mly_akn_slo_alb_bsq_svk_heb_cic_cnt_krd_ita_zul_fre_dyu_lat_est_lda_swa_fin_spa_aeg_geo_prs_arw_eng_rus_chh_anl_afr_hun_bam_sun_ben_mao_jpn_knd_kor_lit_bul_dgb_bos_bat_pol_amh_tag_mnd_scr_bem_hin_mlt_mol_dut_ctl_guj_qcu_ukr_mcd_nor_ewe_amr_por_sod_ger_jav_pan_moo_cze_tsw_ind_tha_hau_tml_yor_igb_azi_swe_grk_aze_swt_vie_wly_fbf_tsn_ven	-0.243889304881568	-0.576120488602096	0.565925389130099
866	aeg_pan_cic_swe_amr_wly_chh_glc_uzb_azi_akn_mly_tsw_dut_scr_bsq_afr_owc_ven_cnt_eng_svk_moo_rus_igb_lit_est_dyu_swa_fin_arw_anl_geo_grk_cze_alb_spa_tig_mlt_fre_hun_tsn_bat_ctl_mao_jpn_tml_kor_ben_slo_yor_bul_ind_lat_gam_jav_mnd_pol_ses_prs_sod_bos_guj_ger_urd_qcu_hin_rom_krd_xho_heb_ita_sid_mcd_sun_nor_bam_ukr_zul_tag_tha_amh_knd_fbf_dgb_tur_por_mol_aze_swt_vie_hau_bem_ewe_lda	-0.212136516401551	-0.501456760490291	0.617234687871799
867	owc_rom_fbf_nor_aeg_anl_chh_slo_tur_aze_moo_bat_dgb_hin_dut_bsq_prs_sod_ewe_cnt_ctl_mcd_swt_glc_akn_guj_hun_lda_cic_est_ita_amh_geo_arw_cze_pol_lit_wly_heb_bul_fin_bem_mly_ben_sun_jpn_knd_kor_grk_bos_bam_krd_tag_ger_amr_jav_mnd_afr_ses_scr_hau_eng_fre_urd_alb_qcu_svk_mol_swe_igb_gam_rus_tig_spa_mao_por_xho_pan_tsn_ind_tha_mlt_tml_dyu_swa_azi_ukr_lat_uzb_zul_vie_sid_tsw_yor_ven	-0.00196808222686439	-0.00463265078674306	0.996313615600571
868	amh_hin_swa_mcd_sod_aeg_heb_alb_aze_azi_igb_tag_bam_ukr_lit_bsq_slo_gam_xho_cnt_bul_krd_dyu_por_ewe_spa_est_akn_zul_fin_scr_owc_geo_ger_grk_mol_arw_amr_sid_glc_hun_ven_mao_svk_bat_jpn_knd_kor_ben_rus_dgb_nor_mly_urd_wly_sun_mnd_dut_lda_ita_hau_pol_cze_eng_pan_qcu_ctl_guj_lat_ses_anl_rom_tig_swe_ind_bos_tsn_fre_moo_jav_tha_chh_tml_cic_yor_uzb_afr_prs_tur_fbf_vie_mlt_bem_tsw_swt	-0.372178099971124	-0.884264927238481	0.378833592091526
869	mlt_rus_akn_slo_amr_anl_chh_ukr_uzb_tur_tsn_sun_yor_ita_rom_bsq_nor_wly_moo_cnt_urd_alb_ewe_pan_xho_ger_fin_lda_bem_est_swe_aeg_geo_afr_grk_scr_cze_owc_hau_glc_hun_cic_tag_hin_mao_jpn_knd_kor_lat_krd_tsw_bos_ind_dut_heb_mly_mnd_mol_ven_lit_amh_prs_arw_pol_bul_qcu_fre_mcd_guj_swt_sid_spa_gam_ben_jav_ctl_zul_por_swa_bat_tha_tig_tml_fbf_dyu_aze_svk_eng_azi_bam_vie_sod_igb_dgb_ses	0.0243339313067416	0.0572743619944192	0.954449520987865
870	anl_spa_ewe_ita_sod_gam_heb_eng_aze_uzb_swt_bat_swa_ctl_bul_bsq_prs_sid_ven_cnt_por_rom_bem_fre_xho_lat_hun_yor_fbf_fin_ukr_aeg_geo_krd_guj_dut_ben_hau_tig_swe_est_zul_ind_hin_sun_jpn_tml_kor_alb_cze_tsn_rus_tag_ger_mlt_jav_mnd_urd_bam_pan_amh_slo_afr_pol_bos_qcu_glc_nor_lit_cic_chh_scr_amr_mcd_mly_arw_dyu_grk_lda_mao_tha_wly_knd_tsw_akn_tur_mol_svk_azi_igb_vie_owc_dgb_ses_moo	0.217056040486782	0.511309051970039	0.610346490128909
871	wly_bos_akn_cze_gam_chh_heb_slo_azi_aze_zul_mly_dyu_arw_mol_bsq_rus_aeg_tsw_mnd_lit_grk_ven_rom_tsn_pol_est_bem_bam_hun_spa_amr_geo_ben_ctl_dut_afr_mlt_amh_eng_fin_igb_sun_glc_mao_jpn_knd_kor_ger_svk_lda_lat_tag_ita_owc_ind_cnt_hin_yor_mcd_tig_nor_bul_urd_alb_qcu_swe_por_guj_fbf_anl_krd_sod_ukr_bat_fre_dgb_scr_ses_jav_tha_sid_tml_moo_ewe_tur_prs_pan_uzb_xho_vie_hau_swa_swt_cic	-0.180862628594607	-0.42704474541873	0.670333779936052
872	amr_fre_akn_lat_heb_sod_owc_lit_azi_tur_zul_tag_ewe_guj_glc_bsq_hin_hau_lda_mnd_bos_scr_xho_arw_dgb_nor_est_dyu_bam_fin_ukr_anl_geo_dut_afr_mcd_pan_gam_sid_ben_hun_cic_sun_ctl_jav_jpn_tml_kor_pol_rus_fbf_prs_ind_por_amh_mly_cnt_slo_tsw_svk_mlt_ita_urd_rom_alb_qcu_spa_grk_ger_swa_wly_mol_aeg_swe_mao_bul_ses_eng_yor_bat_tha_tig_knd_igb_swt_uzb_krd_cze_aze_bem_vie_chh_tsn_moo_ven	0.590237254317571	1.39373149709497	0.166720291533479
873	chh_ctl_tsw_por_sod_amr_owc_hin_aze_azi_dgb_jav_lda_swe_ukr_bsq_fre_sid_tsn_mnd_svk_alb_fbf_pan_xho_rus_hun_zul_akn_fin_dut_tig_geo_arw_ben_eng_ger_mlt_gam_mol_est_moo_sun_guj_bat_jpn_knd_kor_nor_ita_swa_cze_mly_lit_anl_mao_cnt_krd_dyu_urd_heb_scr_grk_rom_bos_qcu_slo_mcd_glc_cic_hau_bul_wly_spa_tag_afr_bam_pol_yor_ind_tha_amh_tml_ewe_swt_tur_lat_prs_uzb_ven_vie_aeg_bem_ses_igb	0.908637669475481	2.17390359174978	0.0322513187078105
874	gam_lit_akn_afr_chh_wly_aeg_rom_uzb_tur_xho_jav_ses_spa_rus_bsq_eng_sid_cic_mnd_ger_prs_swa_ctl_zul_ben_hun_bem_ven_fin_svk_heb_geo_lat_hin_por_ukr_mlt_anl_alb_est_tsw_tag_dut_sun_jpn_tml_kor_krd_arw_swt_swe_ind_urd_owc_mly_cnt_bul_fbf_ita_sod_mcd_bos_fre_mol_qcu_pol_scr_guj_moo_tig_pan_amr_slo_mao_cze_yor_nor_dyu_bat_tha_amh_knd_tsn_ewe_azi_glc_grk_aze_lda_vie_hau_igb_dgb_bam	-0.50003938503645	-1.1903783754272	0.236927423541099
875	wly_bul_ven_ukr_amh_mlt_amr_dut_aze_uzb_xho_tag_bem_rom_ita_bsq_pan_chh_swt_cnt_nor_svk_moo_bos_tsn_pol_est_tsw_ewe_fin_glc_gam_geo_lat_ben_mol_por_heb_sid_urd_hun_cic_jav_ger_ind_jpn_knd_kor_fre_hin_bam_scr_mao_lit_anl_mly_mnd_rus_dgb_mcd_sod_spa_afr_guj_grk_qcu_eng_cze_krd_ses_aeg_arw_owc_alb_sun_swe_dyu_slo_fbf_bat_tha_hau_tml_akn_swa_tur_ctl_prs_azi_yor_vie_tig_lda_zul_igb	0.562915011832525	1.33213860351834	0.186069944041626
876	tig_afr_dgb_scr_sid_amh_wly_glc_tur_azi_dyu_ind_ewe_svk_swe_bsq_ukr_chh_zul_cnt_pol_pan_moo_guj_xho_lat_fin_bem_akn_est_bul_aeg_geo_dut_slo_ben_eng_heb_owc_mcd_hun_yor_mly_urd_mao_jpn_tml_kor_por_grk_lda_rus_sun_lit_gam_tag_mnd_alb_ven_ita_hau_fre_bos_ger_spa_qcu_cze_mol_prs_swa_mlt_hin_amr_nor_bat_krd_swt_arw_igb_jav_tha_anl_knd_tsw_tsn_aze_ctl_rom_uzb_ses_vie_sod_fbf_cic_bam	-0.192406610112232	-0.45464551099954	0.650423745732314
877	aeg_glc_tsw_nor_tig_gam_wly_ita_aze_azi_tsn_sun_dyu_cze_pol_bsq_ben_amh_moo_cnt_mcd_rom_bem_por_xho_bul_hun_zul_swt_fin_lat_owc_geo_swe_krd_pan_guj_heb_anl_urd_est_lda_tag_spa_mao_jpn_tml_kor_hin_scr_ses_rus_bat_bos_chh_jav_mnd_dut_akn_prs_hau_afr_lit_svk_grk_qcu_arw_slo_alb_yor_sod_ukr_sid_ger_mly_mol_fbf_ctl_swa_ind_tha_mlt_knd_dgb_igb_tur_fre_eng_uzb_cic_vie_amr_ven_bam_ewe	-0.838552880404783	-2.02719939248055	0.0455044340177015
878	aeg_ger_moo_arw_heb_mlt_chh_por_tur_uzb_swa_mly_zul_lat_rus_bsq_alb_tig_yor_cnt_ctl_fre_akn_bos_ven_grk_hun_tsw_lda_est_krd_sod_geo_prs_mcd_rom_bul_hau_amr_slo_fin_bem_sun_cze_jav_jpn_tml_kor_afr_dut_cic_urd_bat_svk_owc_tag_mnd_swe_swt_ben_sid_spa_ita_scr_guj_qcu_glc_pan_pol_dyu_gam_ukr_wly_mol_ind_lit_igb_nor_xho_mao_tha_anl_knd_tsn_fbf_azi_hin_eng_aze_dgb_vie_amh_ewe_bam_ses	-0.922110766584296	-2.2385032088475	0.0275739638626347
879	chh_ita_xho_ben_wly_tig_sod_bul_azi_aze_akn_bat_tsw_rus_spa_bsq_krd_gam_bem_cnt_afr_alb_zul_slo_swt_grk_est_dyu_ven_hun_urd_sid_geo_hin_swe_cze_nor_owc_heb_mol_fin_igb_tag_fre_ind_jpn_knd_kor_scr_lit_swa_prs_sun_svk_aeg_jav_mnd_lat_ses_arw_amr_pan_glc_ger_rom_qcu_eng_por_dut_lda_mlt_pol_anl_guj_mly_mcd_dgb_ukr_tsn_mao_tha_amh_tml_moo_yor_uzb_ctl_bos_tur_cic_vie_hau_fbf_bam_ewe	0.385876916199243	0.90902492313788	0.365686731850497
880	sid_nor_fbf_scr_tig_aeg_chh_rus_azi_uzb_ewe_tag_swt_alb_fre_bsq_urd_amh_moo_mnd_bul_eng_akn_mcd_tsn_prs_est_lda_zul_hun_ita_owc_geo_por_lat_grk_guj_sod_wly_svk_fin_dgb_jav_pan_mly_jpn_knd_kor_spa_bos_igb_ukr_mao_afr_mlt_sun_cnt_pol_dyu_arw_gam_rom_swe_glc_ger_qcu_dut_mol_cze_ses_amr_lit_anl_ben_bat_ctl_bam_hin_tsw_ind_tha_hau_tml_xho_ven_aze_krd_slo_tur_cic_vie_heb_bem_yor_swa	-0.108033801859879	-0.254777716889416	0.7994573304135
881	tig_nor_bam_hin_amh_amr_aeg_mcd_tur_azi_yor_sun_cic_rom_svk_bsq_ctl_owc_swa_mnd_alb_ukr_dyu_urd_dgb_spa_fin_fbf_igb_hun_prs_wly_geo_afr_slo_scr_pol_heb_gam_rus_est_moo_bat_fre_ind_jpn_tml_kor_pan_por_ven_guj_tag_arw_sid_jav_cnt_swe_tsw_cze_hau_ben_eng_lit_krd_qcu_ita_dut_bul_zul_sod_lat_mlt_ger_mly_grk_bem_glc_swt_mao_tha_anl_knd_ewe_tsn_uzb_mol_bos_aze_akn_vie_chh_xho_ses_lda	-0.382973370618554	-0.909944088538949	0.365204315985533
882	chh_ben_swt_mol_sid_hau_anl_cze_azi_uzb_zul_ind_yor_afr_ita_bsq_ger_aeg_swa_cnt_ctl_mcd_dyu_grk_tsw_krd_hun_igb_ven_est_prs_amh_geo_rus_lit_por_dut_mlt_gam_scr_fin_moo_tag_slo_mao_jpn_tml_kor_urd_ukr_bam_nor_bat_lat_owc_mly_mnd_eng_dgb_bos_sod_rom_alb_fre_pan_qcu_arw_hin_glc_ses_heb_swe_wly_bul_sun_spa_akn_pol_cic_jav_tha_amr_knd_xho_tsn_aze_svk_guj_tur_lda_vie_tig_ewe_bem_fbf	-0.188503705352369	-0.444899840841366	0.657425888127621
883	chh_ita_ewe_hin_anl_mlt_wly_spa_tur_uzb_moo_mly_bem_ctl_swe_bsq_rom_amh_fbf_mnd_arw_glc_cic_grk_swt_mol_fin_dyu_lda_hun_ben_gam_geo_rus_bos_afr_urd_heb_aeg_cze_est_ses_jav_mcd_bat_jpn_knd_kor_ger_krd_dgb_guj_mao_alb_hau_sun_cnt_fre_yor_eng_tig_dut_svk_nor_lit_qcu_por_lat_ukr_akn_sid_bul_sod_scr_tag_pol_igb_prs_xho_ind_tha_amr_tml_tsw_zul_aze_slo_pan_azi_bam_vie_owc_swa_ven_tsn	0.208748353186255	0.490961570321127	0.624610182966397
884	hau_hin_yor_ben_amr_heb_anl_guj_tur_aze_dyu_sun_moo_rom_nor_bsq_pan_sod_swa_cnt_spa_dut_bam_lit_igb_svk_est_tsn_akn_fin_fre_mlt_geo_krd_arw_pol_grk_owc_wly_bos_hun_xho_mao_lat_jav_jpn_tml_kor_swe_bul_cic_ger_bat_rus_gam_mly_mnd_prs_zul_scr_chh_por_mol_slo_ctl_qcu_glc_ukr_urd_tsw_sid_alb_aeg_ita_ind_cze_ven_mcd_ses_tag_tha_tig_knd_ewe_swt_azi_afr_eng_uzb_fbf_vie_amh_dgb_lda_bem	-0.409137639926984	-0.970679260727558	0.334225834345122
885	amh_lit_dyu_glc_amr_gam_wly_cze_uzb_aze_bam_bat_swt_dut_swe_bsq_ita_hau_ewe_mnd_hin_bos_dgb_ukr_zul_svk_est_ven_swa_fin_rus_sid_geo_prs_arw_eng_bul_aeg_sod_nor_hun_lda_ind_alb_sun_jpn_knd_kor_mcd_urd_moo_fre_tag_ctl_chh_mly_cnt_pol_xho_grk_tig_lat_mol_spa_ben_qcu_scr_slo_afr_cic_owc_pan_mlt_rom_mao_ger_yor_krd_bem_jav_tha_anl_tml_tsw_akn_azi_guj_por_tur_igb_vie_heb_tsn_fbf_ses	-0.0142452264366754	-0.0335720146821071	0.973290388037543
886	chh_glc_tsw_rom_sod_amh_sid_ukr_uzb_azi_cic_mao_swt_dut_afr_bsq_bul_aeg_dyu_cnt_nor_spa_lda_ben_yor_svk_fin_akn_dgb_hun_slo_mlt_geo_eng_por_guj_ger_heb_wly_cze_est_bam_tag_pol_mly_jpn_tml_kor_pan_urd_ven_arw_bat_rus_gam_ind_mnd_hin_swa_grk_anl_krd_mol_alb_bos_qcu_prs_ita_lat_fbf_owc_lit_hau_swe_jav_fre_xho_mcd_zul_sun_tha_tig_knd_tsn_ewe_tur_scr_ctl_aze_ses_vie_amr_bem_igb_moo	-0.23805672538576	-0.563722041708638	0.574300145776519
887	mlt_lat_dyu_grk_amh_chh_wly_scr_azi_aze_ven_bat_moo_rom_nor_bsq_ctl_aeg_fbf_mnd_bos_rus_ses_fre_swa_dut_hun_xho_lda_est_pan_gam_geo_ben_eng_ukr_guj_anl_amr_lit_fin_igb_sun_krd_mao_jpn_tml_kor_glc_mol_dgb_pol_tag_swe_owc_mly_cnt_svk_bam_por_sod_arw_ger_spa_afr_qcu_mcd_cze_bul_cic_heb_slo_tig_prs_ind_urd_tsn_ita_swt_jav_tha_hau_knd_ewe_tsw_uzb_hin_alb_tur_akn_vie_sid_bem_zul_yor	-0.536808937316831	-1.27716931467965	0.204721896890875
888	aeg_eng_yor_lat_anl_wly_tig_urd_azi_tur_swa_sun_moo_guj_afr_bsq_spa_sod_ven_mnd_prs_ger_akn_ctl_igb_bul_est_tsn_bem_fin_bos_amh_geo_rom_dut_glc_pol_amr_hau_grk_hun_zul_jav_cze_bat_jpn_tml_kor_scr_ukr_tsw_mol_tag_rus_gam_ind_cnt_lit_fbf_svk_mlt_alb_por_mcd_ita_qcu_pan_fre_nor_bam_chh_ben_owc_hin_mao_swe_swt_arw_cic_mly_tha_sid_knd_ewe_xho_aze_krd_slo_uzb_ses_vie_heb_dgb_dyu_lda	-0.594514338682486	-1.41955921109459	0.159079343720764
889	chh_pan_dgb_ukr_mlt_amh_hau_svk_aze_azi_tsw_ind_bem_guj_prs_bsq_por_tig_xho_cnt_grk_rus_swa_alb_dyu_bos_hun_bam_lda_est_mol_wly_geo_slo_fre_hin_scr_sod_sid_nor_fin_cic_tag_spa_jav_jpn_knd_kor_ben_glc_yor_arw_mly_afr_aeg_sun_mnd_lit_fbf_ita_heb_mcd_dut_ger_cze_qcu_krd_swe_urd_ven_owc_pol_anl_bul_bat_eng_akn_ctl_igb_mao_tha_amr_tml_tsn_zul_tur_rom_lat_uzb_moo_vie_gam_swt_ewe_ses	-0.19725139852549	-0.466039091588231	0.642277221663947
890	anl_guj_tsn_bos_hau_aeg_sod_ita_aze_uzb_swa_bat_akn_ger_pol_bsq_rus_sid_moo_cnt_afr_fre_bam_slo_tsw_lat_est_fbf_bem_hun_mcd_tig_geo_arw_pan_prs_spa_owc_amh_urd_fin_lda_mao_krd_mly_jpn_tml_kor_eng_cze_ven_bul_ind_swe_chh_sun_mnd_ukr_dgb_mol_mlt_alb_dut_glc_scr_qcu_ben_por_lit_ewe_heb_grk_wly_hin_jav_nor_dyu_rom_swt_tag_tha_amr_knd_ses_cic_tur_svk_ctl_azi_yor_vie_gam_zul_xho_igb	-0.114022462448185	-0.268755701809482	0.788712981636261
891	chh_por_ewe_bul_heb_wly_owc_ukr_azi_uzb_tsn_mly_akn_pol_pan_bsq_lat_sod_zul_mnd_eng_mol_swt_hin_swa_glc_est_dyu_ses_fin_urd_hau_geo_ben_ger_svk_fre_tig_amr_krd_hun_igb_bat_slo_tag_jpn_knd_kor_afr_scr_ven_lit_jav_swe_mlt_mao_cnt_cze_tsw_guj_amh_dut_rom_ita_nor_qcu_bos_rus_spa_cic_sid_ctl_anl_alb_sun_grk_lda_prs_fbf_ind_tha_gam_tml_yor_bem_aze_mcd_arw_tur_bam_vie_aeg_dgb_xho_moo	0.277759764821824	0.653485989669776	0.515055485775778
892	sid_bul_dyu_ita_heb_gam_mlt_ger_uzb_tur_cic_tag_dgb_slo_glc_bsq_spa_chh_xho_mnd_rus_cze_tsw_mcd_tsn_pol_fin_swt_igb_hun_lat_anl_geo_ctl_grk_scr_urd_sod_aeg_alb_est_swa_sun_fre_ind_jpn_knd_kor_lit_ben_fbf_rom_jav_nor_amh_mly_cnt_por_lda_eng_hau_swe_mol_prs_ukr_qcu_krd_afr_svk_yor_amr_guj_wly_arw_bat_hin_zul_pan_bam_mao_tha_owc_tml_ven_bem_azi_dut_bos_aze_ewe_vie_tig_moo_ses_akn	-0.116048368030329	-0.273773745292072	0.78486562442292
893	amh_afr_moo_bos_gam_mlt_hau_lat_tur_aze_ewe_tag_dgb_por_pan_bsq_arw_amr_cic_mnd_ctl_grk_tsn_hin_ses_urd_fin_akn_zul_est_glc_heb_geo_alb_nor_fre_svk_tig_owc_ita_hun_swa_ind_prs_bat_jpn_tml_kor_rus_dut_swt_spa_mao_ger_wly_jav_cnt_scr_xho_ben_sod_slo_bul_guj_swe_qcu_ukr_eng_rom_bam_anl_krd_chh_pol_sun_cze_yor_lit_bem_mly_tha_aeg_knd_dyu_ven_uzb_mcd_mol_azi_lda_vie_sid_igb_tsw_fbf	-0.781466915965678	-1.87943545060968	0.0633161751027086
894	gam_fre_ven_por_aeg_chh_tig_bos_aze_azi_tsw_mao_swt_arw_ukr_bsq_rus_anl_dgb_mnd_mcd_hin_moo_prs_bam_grk_est_cic_fbf_hun_pol_amh_geo_eng_lat_nor_spa_amr_heb_krd_fin_ewe_bat_ctl_sun_jpn_tml_kor_cze_lit_xho_swe_tag_guj_mlt_ind_cnt_ita_zul_ger_sid_mol_afr_urd_dut_qcu_ben_slo_bul_yor_owc_scr_sod_rom_mly_alb_bem_svk_dyu_jav_tha_wly_knd_tsn_akn_tur_glc_pan_uzb_ses_vie_hau_igb_lda_swa	-0.374785866366095	-0.889310432372439	0.376130855405845
895	heb_ger_dyu_afr_hau_sod_mlt_ita_uzb_azi_xho_tag_tsw_eng_ukr_bsq_swe_aeg_zul_cnt_ben_arw_tsn_svk_ven_glc_fin_ewe_fbf_est_grk_amr_geo_scr_nor_ctl_por_amh_gam_bul_hun_swt_sun_bos_bat_jpn_tml_kor_guj_prs_bem_mcd_mao_rom_chh_ind_mnd_cze_yor_rus_sid_mol_lit_dut_spa_qcu_pan_lat_alb_moo_anl_fre_tig_slo_jav_hin_akn_urd_lda_mly_tha_owc_knd_ses_swa_aze_krd_pol_tur_bam_vie_wly_cic_igb_dgb	0.173484889823489	0.408327521116586	0.683971867167207
896	owc_ita_yor_por_aeg_anl_sid_scr_uzb_aze_lda_sun_ewe_lat_grk_bsq_ctl_chh_tsn_cnt_bos_swe_xho_rom_bem_nor_est_akn_swt_hun_pan_wly_geo_rus_glc_mol_urd_sod_hau_bul_fin_ven_mao_ger_mly_jpn_knd_kor_alb_spa_fbf_ukr_ind_guj_tig_jav_mnd_afr_tsw_cze_gam_eng_krd_fre_pol_qcu_dut_slo_arw_dgb_amh_lit_amr_hin_tag_svk_zul_ben_bam_bat_tha_heb_tml_moo_swa_tur_mcd_prs_azi_igb_vie_mlt_dyu_cic_ses	-0.377094404507786	-0.893454313607227	0.373920162955911
897	mlt_guj_bam_cze_gam_hau_sid_bos_aze_uzb_akn_bat_lda_bul_ben_bsq_dut_amh_cic_mnd_pan_ctl_swa_spa_ses_ukr_hun_ewe_fbf_fin_krd_anl_geo_nor_prs_grk_rus_aeg_chh_slo_est_bem_sun_urd_ind_jpn_knd_kor_ger_alb_yor_fre_jav_swe_amr_tag_cnt_ita_swt_lat_sod_glc_afr_arw_hin_qcu_eng_rom_pol_moo_tig_scr_wly_svk_mly_mol_tsw_mcd_dyu_mao_tha_owc_tml_xho_zul_azi_lit_por_tur_dgb_vie_heb_ven_igb_tsn	-0.555518629618526	-1.32591363583908	0.18811578634596
898	owc_pan_dgb_ben_tig_amh_mlt_fre_uzb_azi_bam_bat_zul_svk_mol_bsq_glc_sod_akn_cnt_rom_rus_tsw_cze_bem_lat_est_ven_tsn_fin_bul_amr_geo_swe_ukr_lit_bos_heb_gam_guj_hun_lda_mly_por_sun_jpn_knd_kor_mcd_arw_fbf_nor_ind_scr_hau_jav_mnd_ita_moo_krd_sid_spa_pol_ger_hin_qcu_prs_slo_afr_cic_anl_alb_chh_ctl_mao_eng_dyu_dut_yor_tag_tha_aeg_tml_swa_xho_aze_urd_grk_tur_ses_vie_wly_ewe_igb_swt	-0.369544984679454	-0.875027245625189	0.38381334290701
899	amr_bos_fbf_mol_tig_anl_owc_afr_uzb_aze_tsw_tag_akn_cze_slo_bsq_svk_sod_bem_cnt_dut_ctl_igb_por_dgb_krd_fin_cic_ven_est_lit_mlt_geo_eng_ger_urd_rus_chh_wly_grk_hun_tsn_bat_prs_jav_jpn_tml_kor_pan_ben_moo_hin_mao_fre_gam_mly_mnd_ukr_xho_guj_sid_bul_alb_nor_scr_qcu_swe_ita_rom_ses_amh_arw_aeg_spa_ind_lat_bam_mcd_yor_sun_tha_heb_knd_ewe_dyu_tur_pol_glc_azi_zul_vie_hau_swt_lda_swa	-0.635470625504294	-1.51845375372816	0.132292344255493
900	wly_dut_igb_swe_aeg_sid_sod_arw_aze_tur_ewe_sun_ses_ctl_guj_bsq_scr_amh_xho_mnd_rom_mcd_zul_krd_fbf_glc_fin_bem_yor_est_ukr_heb_geo_ita_eng_por_bul_hau_chh_ger_hun_dgb_tag_ben_bat_jpn_knd_kor_alb_cze_akn_urd_mao_svk_mlt_jav_cnt_lat_cic_bos_owc_pol_mol_slo_afr_qcu_pan_lit_hin_bam_amr_fre_anl_prs_mly_nor_swt_rus_ven_ind_tha_gam_tml_lda_swa_azi_grk_spa_uzb_tsn_vie_tig_moo_tsw_dyu	0.762639706852638	1.81151991535719	0.0732883250998143
901	hau_ukr_bem_rus_tig_sid_aeg_pan_aze_uzb_ses_sun_bam_scr_fre_bsq_rom_gam_tsn_cnt_por_bul_dyu_glc_cic_pol_hun_swa_xho_est_lit_chh_geo_mol_arw_prs_ctl_mlt_heb_swe_fin_lda_bat_urd_mly_jpn_knd_kor_eng_ger_zul_guj_mao_dut_anl_jav_mnd_ita_fbf_afr_sod_ben_mcd_grk_slo_qcu_cze_spa_svk_ven_wly_bos_owc_lat_tag_alb_ewe_nor_swt_ind_tha_amh_tml_igb_moo_azi_krd_hin_tur_yor_vie_amr_dgb_akn_tsw	-0.570536317888539	-1.3625708424732	0.176308384866384
902	anl_urd_igb_scr_amr_heb_amh_slo_tur_aze_ven_mao_akn_alb_prs_bsq_dut_wly_bam_mnd_pol_nor_swt_fre_moo_mcd_hun_swa_ewe_fin_glc_aeg_geo_afr_bul_ita_krd_tig_sid_pan_est_xho_tag_ben_jav_jpn_knd_kor_grk_rus_ses_arw_mly_spa_owc_bat_cnt_hin_tsn_lit_gam_rom_swe_ukr_ctl_qcu_mol_ger_guj_lda_hau_cze_mlt_eng_ind_lat_yor_por_dyu_sun_tha_sod_tml_zul_tsw_uzb_svk_bos_azi_cic_vie_chh_fbf_dgb_bem	-0.351384599389302	-0.831847053469012	0.407626140967963
[truncated: 98 more rows]
