# Supplementary material for: Future Tense and Economic Decisions: Controlling for Cultural Evolution
Source: PLoS One. 2015 Jul 17;10(7):e0132145. doi: 10.1371/journal.pone.0132145 (PMC4506144; doi:10.1371/journal.pone.0132145)
Supplement: S8 Appendix — See README files within the various sub-folders. (ZIP) [file pone.0132145.s008.zip › S3_Code/Residuals_new/PGLS/PermuteResults/permute_B_SavingsWITHINFAM_14000.csv]

	ftr	r	t	p
1	amr_lit_tsn_svk_sid_anl_aeg_por_azi_uzb_zul_ind_xho_ger_mcd_bsq_swe_amh_yor_cnt_pol_hin_akn_eng_ven_arw_fin_bam_dyu_hun_spa_gam_geo_scr_grk_ukr_rus_mlt_hau_nor_est_bem_bat_fre_sun_jpn_knd_kor_bos_afr_swa_rom_jav_lat_heb_mao_mnd_urd_ewe_ben_tig_ctl_slo_dut_bul_qcu_ita_guj_mol_igb_owc_glc_sod_cze_mly_alb_ses_krd_lda_tag_tha_chh_tml_cic_fbf_aze_prs_pan_tur_tsw_vie_wly_dgb_moo_swt	-0.312686965567303	-0.739575174655654	0.461420582525498
2	heb_cze_yor_ger_gam_sid_amr_fre_tur_uzb_tsn_bat_ven_eng_nor_bsq_mcd_hau_bam_mnd_ukr_afr_bem_ctl_tsw_alb_est_ewe_moo_fin_slo_mlt_geo_svk_swe_lat_ben_chh_amh_bos_hun_zul_sun_arw_tag_jpn_tml_kor_glc_rom_dgb_por_jav_mol_sod_mao_cnt_prs_lda_pan_anl_krd_grk_pol_bul_qcu_urd_scr_guj_swt_aeg_ita_tig_lit_mly_hin_swa_spa_ses_ind_tha_wly_knd_xho_cic_aze_dut_rus_azi_dyu_vie_owc_igb_fbf_akn	0.376580543558117	0.887815020780197	0.376930641888389
3	amh_cze_dgb_urd_tig_hau_sid_pan_uzb_tur_lda_jav_zul_bos_swe_bsq_lit_chh_ses_mnd_por_lat_swt_hin_bem_rus_hun_akn_fbf_fin_glc_owc_geo_alb_mcd_guj_pol_aeg_mlt_nor_est_bam_sun_afr_tag_jpn_tml_kor_slo_ger_igb_spa_ind_fre_sod_mly_cnt_dut_tsn_scr_wly_krd_mol_svk_ukr_qcu_grk_ben_rom_xho_heb_ita_anl_bul_bat_arw_moo_prs_tsw_mao_tha_amr_knd_yor_cic_aze_ctl_eng_azi_dyu_vie_gam_swa_ewe_ven	-0.677980906753788	-1.62503606060182	0.107539256281945
4	wly_dut_dgb_urd_gam_owc_amr_mcd_aze_azi_moo_mao_yor_bul_fre_bsq_alb_hau_fbf_cnt_eng_ben_tsw_spa_bem_ita_hun_dyu_ses_fin_arw_sod_geo_hin_cze_ger_pol_sid_heb_nor_est_ven_ind_ctl_mly_jpn_knd_kor_slo_grk_swt_lat_sun_pan_chh_bat_mnd_mol_ewe_swe_anl_lit_afr_krd_rom_qcu_bos_rus_por_tsn_amh_svk_aeg_ukr_tag_guj_xho_prs_lda_jav_tha_tig_tml_akn_zul_tur_glc_scr_uzb_cic_vie_mlt_swa_igb_bam	-0.416323617899604	-0.987773126580342	0.32582673989258
5	tig_mol_ses_ger_sid_hau_amr_glc_uzb_azi_xho_tag_bem_ben_ukr_bsq_nor_gam_zul_mnd_eng_prs_tsn_scr_dgb_fre_est_moo_ven_fin_guj_mlt_geo_krd_cze_arw_pan_anl_chh_grk_hun_lda_mly_mcd_ind_jpn_tml_kor_rom_lit_swt_pol_bat_bul_owc_mao_cnt_rus_ewe_slo_heb_hin_bos_afr_ctl_qcu_lat_urd_dut_akn_wly_spa_amh_alb_jav_svk_fbf_swe_tsw_sun_tha_sod_knd_cic_dyu_aze_por_ita_tur_bam_vie_aeg_swa_yor_igb	-0.446815669642902	-1.06302242540064	0.290524285665536
6	heb_bul_dgb_pan_amr_gam_aeg_mcd_uzb_aze_xho_jav_dyu_ukr_urd_bsq_svk_sod_ewe_mnd_prs_slo_moo_lat_bem_guj_est_zul_ses_hun_spa_amh_geo_ben_hin_mol_ita_chh_wly_grk_fin_swa_bat_fre_mao_jpn_knd_kor_por_alb_fbf_cze_ind_pol_sid_mly_cnt_krd_tsw_rus_anl_bos_afr_scr_ctl_qcu_dut_glc_eng_yor_hau_ger_owc_lit_sun_rom_igb_arw_cic_tag_tha_tig_tml_lda_swt_azi_swe_nor_tur_bam_vie_mlt_akn_ven_tsn	0.223428394218571	0.526156527474417	0.600031981603309
7	hau_arw_bem_alb_heb_wly_amh_fre_uzb_azi_swa_tag_ewe_glc_rus_bsq_urd_gam_moo_cnt_lat_pan_igb_lit_yor_ben_est_akn_fbf_hun_scr_chh_geo_krd_hin_rom_grk_anl_aeg_mol_fin_ses_mly_eng_jav_jpn_knd_kor_cze_mcd_zul_spa_mao_nor_tig_sun_mnd_ukr_tsw_dut_mlt_guj_ita_ctl_pol_qcu_por_ger_afr_bam_owc_swe_amr_bul_bat_prs_ven_slo_tsn_ind_tha_sod_tml_cic_dgb_aze_svk_bos_tur_xho_vie_sid_lda_dyu_swt	0.0665299501475004	0.156570485934133	0.875922755113103
8	hau_krd_dgb_spa_heb_chh_anl_slo_tur_aze_igb_mao_ses_ben_arw_bsq_rom_owc_ven_mnd_fre_grk_fbf_pol_lda_rus_est_swa_tsw_hun_lat_amh_geo_ctl_guj_alb_eng_mlt_wly_ita_fin_bem_mly_cze_jav_jpn_knd_kor_lit_scr_cic_bos_tag_swe_amr_ind_cnt_ger_yor_prs_tig_afr_pan_por_ukr_qcu_svk_urd_hin_bam_sid_mol_gam_mcd_bat_nor_akn_dut_xho_sun_tha_aeg_tml_tsn_ewe_azi_glc_bul_uzb_zul_vie_sod_swt_dyu_moo	-0.585373362947779	-1.39644142838207	0.165905645874811
9	tig_eng_tsn_hin_amr_sod_amh_mcd_uzb_aze_dgb_tag_xho_alb_glc_bsq_krd_mlt_zul_mnd_ita_svk_fbf_spa_bem_slo_est_cic_bam_hun_guj_owc_geo_rom_prs_cze_dut_anl_hau_ctl_fin_igb_bat_arw_mao_jpn_tml_kor_swe_rus_lda_pan_jav_por_wly_ind_cnt_fre_dyu_afr_gam_lat_ukr_pol_nor_qcu_scr_urd_bos_ewe_heb_ger_sid_ben_mly_bul_moo_mol_swt_sun_tha_aeg_knd_yor_swa_tur_grk_lit_azi_ses_vie_chh_akn_tsw_ven	-0.332914554331691	-0.788285615848391	0.43253440501573
10	chh_grk_bam_dut_tig_sod_amh_prs_aze_uzb_dgb_jav_ses_swe_slo_bsq_pol_owc_swt_mnd_arw_spa_ven_cze_cic_scr_hun_yor_ewe_est_eng_heb_geo_bos_ctl_lit_pan_anl_mlt_ukr_fin_lda_tag_lat_sun_jpn_tml_kor_guj_alb_moo_mol_mly_glc_wly_ind_cnt_fre_tsn_hin_sid_mcd_rus_bul_rom_qcu_krd_por_ben_zul_aeg_urd_amr_afr_bat_svk_xho_ger_dyu_mao_tha_hau_knd_igb_fbf_azi_nor_ita_tur_bem_vie_gam_swa_tsw_akn	-0.435829791542993	-1.03558430169965	0.303081402446795
11	sod_glc_swa_scr_amr_sid_owc_ukr_uzb_tur_xho_ind_dgb_nor_spa_bsq_urd_chh_dyu_cnt_lat_cze_swt_bul_tsn_por_est_yor_tsw_hun_prs_aeg_geo_swe_grk_arw_hin_amh_gam_afr_fin_cic_mly_eng_tag_jpn_tml_kor_guj_slo_igb_lit_jav_alb_anl_mao_mnd_pol_ewe_ben_heb_dut_krd_bos_pan_qcu_ger_svk_ita_ses_wly_mcd_tig_rus_bat_ctl_bem_mol_zul_sun_tha_hau_knd_akn_ven_azi_rom_fre_aze_fbf_vie_mlt_bam_moo_lda	0.27455807526817	0.64594915578444	0.519903009886991
12	sod_ctl_dgb_bos_chh_mlt_tig_mol_uzb_aze_bam_mly_dyu_bul_prs_bsq_grk_anl_igb_mnd_mcd_lat_tsw_pan_ven_pol_hun_ses_xho_est_arw_aeg_geo_krd_glc_rus_alb_hau_amh_ben_fin_cic_sun_dut_bat_jpn_tml_kor_por_afr_ewe_lit_tag_swe_gam_mao_cnt_rom_moo_hin_owc_scr_slo_urd_ger_qcu_svk_eng_cze_swa_wly_ukr_heb_ita_jav_spa_yor_fre_fbf_ind_tha_sid_knd_swt_zul_tur_nor_guj_azi_tsn_vie_amr_bem_akn_lda	-0.54656193558993	-1.30278720653341	0.195864110288485
13	amh_afr_dgb_nor_gam_amr_sod_ita_uzb_aze_ses_mly_dyu_pan_por_bsq_mcd_sid_moo_mnd_mol_eng_lda_guj_bem_ukr_hun_swt_xho_fin_rom_aeg_geo_bos_spa_swe_scr_tig_chh_alb_est_zul_ind_lit_bat_jpn_knd_kor_grk_lat_ven_pol_mao_arw_mlt_sun_cnt_ctl_tsw_urd_hau_glc_prs_ger_cze_qcu_hin_rus_slo_swa_owc_svk_anl_dut_jav_bul_ewe_krd_igb_tag_tha_heb_tml_akn_yor_tur_fre_ben_azi_fbf_vie_wly_tsn_cic_bam	-0.213785592097881	-0.50463051059608	0.61501199197361
14	chh_rom_tsw_guj_anl_amr_aeg_afr_azi_uzb_igb_mly_swt_rus_mol_bsq_urd_sid_ven_mnd_ben_pol_fbf_svk_ses_eng_est_lda_dyu_fin_swe_tig_geo_ctl_lat_pan_nor_sod_gam_krd_hun_moo_ind_bul_sun_jpn_tml_kor_prs_ita_dgb_grk_jav_alb_amh_tag_cnt_hin_bem_lit_mlt_dut_slo_scr_bos_qcu_spa_fre_cze_yor_wly_ukr_hau_glc_bat_por_akn_ger_swa_mao_tha_heb_knd_cic_zul_tur_mcd_arw_aze_tsn_vie_owc_ewe_bam_xho	-0.277798760983163	-0.656838573408957	0.512906869346599
15	amr_fre_dyu_rom_amh_hau_tig_spa_tur_uzb_lda_tag_bam_ita_bul_bsq_bos_heb_akn_cnt_mcd_rus_tsn_hin_zul_pan_fin_ven_fbf_est_alb_sid_geo_lat_ukr_urd_svk_gam_chh_cze_hun_igb_jav_ger_mly_jpn_knd_kor_glc_grk_swa_eng_bat_slo_mlt_ind_mnd_guj_ses_ctl_anl_prs_swe_mol_scr_qcu_afr_ben_lit_swt_owc_pol_aeg_dut_mao_krd_cic_por_bem_sun_tha_wly_tml_dgb_tsw_aze_arw_nor_azi_xho_vie_sod_moo_yor_ewe	0.0496650179146312	0.116830246792553	0.907246503811992
16	chh_rom_dyu_spa_gam_sod_aeg_lit_azi_uzb_tsw_tag_ven_rus_glc_bsq_pol_hau_bam_cnt_scr_hin_yor_bos_lda_guj_est_cic_ewe_hun_krd_amr_geo_grk_nor_slo_ita_heb_amh_por_fin_bem_mao_ben_mly_jpn_knd_kor_alb_urd_dgb_ukr_bat_arw_sid_ind_mnd_svk_zul_afr_wly_ctl_prs_swe_ger_qcu_fre_dut_mol_tsn_mlt_lat_tig_eng_jav_mcd_swt_cze_akn_sun_tha_owc_tml_xho_swa_tur_pan_bul_aze_fbf_vie_anl_moo_igb_ses	-0.701690250729013	-1.68636254647291	0.0950780671399631
17	owc_pol_xho_dut_anl_aeg_sod_urd_tur_aze_tsw_mly_fbf_por_glc_bsq_swe_amr_yor_cnt_mol_scr_ven_nor_tsn_arw_hun_zul_igb_est_krd_mlt_geo_alb_ben_eng_prs_heb_chh_ita_fin_moo_tag_fre_jav_jpn_tml_kor_lat_rus_bem_rom_sun_afr_wly_bat_mnd_svk_lda_ctl_tig_grk_slo_ukr_hin_qcu_spa_bos_guj_bam_sid_ger_amh_mcd_mao_cze_akn_pan_dyu_ind_tha_gam_knd_swt_cic_uzb_bul_lit_azi_ewe_vie_hau_dgb_ses_swa	-0.508564473203195	-1.21005244395813	0.22932545809795
18	wly_dut_bem_krd_sid_anl_amh_guj_aze_uzb_ewe_sun_dgb_svk_slo_bsq_cze_mlt_igb_mnd_lat_hin_fbf_pan_dyu_arw_fin_ven_swt_hun_fre_aeg_geo_rus_swe_glc_grk_heb_hau_scr_est_lda_jav_alb_bat_jpn_tml_kor_prs_eng_akn_nor_mao_bos_chh_ind_cnt_spa_cic_mol_owc_ukr_lit_mcd_ben_qcu_rom_afr_ger_zul_gam_ita_amr_ctl_tag_pol_tsw_bul_yor_mly_tha_tig_knd_ses_tsn_azi_por_urd_tur_moo_vie_sod_bam_xho_swa	-0.637639410357105	-1.52309256385831	0.131128804857066
19	owc_hin_moo_nor_aeg_tig_sod_scr_tur_aze_lda_tag_fbf_slo_rus_bsq_rom_amr_igb_cnt_ita_ben_dgb_krd_yor_bul_fin_xho_ses_hun_cze_gam_geo_prs_dut_lit_swe_chh_heb_pol_est_ewe_bat_svk_mly_jpn_tml_kor_arw_eng_tsw_urd_jav_afr_wly_mao_mnd_lat_dyu_mol_sid_glc_spa_mcd_grk_qcu_ger_alb_bos_ven_hau_fre_mlt_pan_sun_ctl_bem_por_swt_ind_tha_amh_knd_zul_akn_azi_guj_ukr_uzb_swa_vie_anl_cic_tsn_bam	-0.101640651773604	-0.239642729430856	0.811134618196347
20	aeg_urd_dyu_spa_tig_sid_hau_cze_aze_tur_bam_mao_moo_glc_lit_bsq_alb_mlt_igb_cnt_pan_fre_swt_guj_akn_ben_est_tsn_lda_hun_dut_chh_geo_eng_rom_mol_ctl_owc_anl_nor_fin_bem_sun_rus_tag_jpn_tml_kor_pol_slo_tsw_hin_ind_bos_heb_jav_mnd_swe_swa_arw_amh_ger_mcd_bul_ukr_qcu_por_lat_afr_cic_sod_grk_wly_prs_bat_scr_yor_krd_fbf_mly_tha_amr_knd_ses_xho_uzb_ita_svk_azi_ewe_vie_gam_ven_dgb_zul	-0.776429099452005	-1.86614395862067	0.0651727658597249
21	mlt_spa_moo_guj_chh_wly_heb_bos_aze_uzb_lda_ind_cic_mol_bul_bsq_glc_amh_dyu_cnt_dut_cze_dgb_ukr_igb_krd_fin_akn_zul_est_ger_sid_geo_prs_urd_svk_fre_owc_tig_arw_hun_ven_jav_lit_mly_jpn_knd_kor_ben_por_swt_mcd_sun_afr_sod_tag_mnd_ctl_ewe_scr_hau_swe_nor_rus_hin_qcu_eng_slo_grk_bam_aeg_lat_gam_pol_mao_pan_xho_ita_tsw_bat_tha_amr_tml_tsn_fbf_azi_rom_alb_tur_swa_vie_anl_bem_ses_yor	-0.165745885067012	-0.391253380844737	0.696504917218849
22	gam_bul_akn_ctl_sod_hau_wly_glc_uzb_tur_moo_mly_igb_rus_krd_bsq_urd_heb_zul_mnd_svk_ukr_yor_ger_ewe_pan_hun_ses_cic_fin_eng_anl_geo_lat_afr_fre_lit_owc_amr_grk_est_xho_jav_rom_tag_jpn_tml_kor_ita_guj_bam_arw_sun_mcd_sid_mao_cnt_mol_tsn_cze_chh_por_scr_swe_spa_qcu_alb_hin_nor_tsw_amh_ben_mlt_dut_bat_bos_ven_prs_lda_ind_tha_tig_knd_swa_dgb_aze_slo_pol_azi_fbf_vie_aeg_bem_dyu_swt	-0.84576850793602	-2.04254725258363	0.0439280135624557
23	amh_glc_bem_slo_hau_mlt_gam_rus_azi_uzb_xho_ind_ven_por_svk_bsq_ukr_heb_swa_mnd_eng_fre_moo_mol_yor_urd_fin_cic_igb_est_dut_chh_geo_lit_cze_pol_spa_aeg_wly_mcd_hun_tsn_bat_krd_mao_jpn_knd_kor_afr_ben_zul_bul_sun_arw_owc_tag_cnt_prs_swt_swe_sod_ger_ctl_rom_bos_qcu_grk_alb_hin_fbf_amr_nor_tig_ita_jav_pan_tsw_guj_dyu_mly_tha_anl_tml_ses_akn_tur_scr_lat_aze_bam_vie_sid_lda_ewe_dgb	-0.448145305480277	-1.06414395248666	0.29001869387971
24	mlt_lat_ses_guj_owc_chh_hau_cze_azi_tur_akn_sun_dgb_spa_svk_bsq_por_tig_bem_cnt_ger_afr_yor_fre_ven_mcd_fin_zul_dyu_est_grk_heb_geo_bul_ita_lit_dut_amr_gam_nor_hun_tsn_mao_ukr_mly_jpn_knd_kor_arw_eng_tsw_swe_ind_pan_sid_tag_mnd_bos_fbf_prs_anl_rus_ctl_hin_slo_qcu_glc_urd_pol_cic_amh_ben_wly_scr_bat_alb_moo_mol_igb_jav_tha_aeg_tml_bam_swa_aze_krd_rom_uzb_xho_vie_sod_lda_ewe_swt	-0.39055343289049	-0.925987815388817	0.356849037049512
25	mlt_ger_bem_ita_chh_sod_wly_swe_aze_tur_bam_tag_swa_scr_prs_bsq_bos_anl_xho_cnt_spa_lat_fbf_hin_moo_krd_hun_lda_igb_fin_eng_tig_geo_ben_glc_por_rom_hau_gam_grk_est_tsw_sun_urd_ind_jpn_knd_kor_lit_cze_swt_ukr_bat_rus_amr_mao_mnd_pol_cic_guj_owc_mol_bul_ctl_dut_qcu_mcd_slo_afr_ven_sid_nor_amh_pan_mly_fre_zul_svk_akn_jav_tha_heb_tml_dyu_ewe_uzb_arw_alb_azi_yor_vie_aeg_tsn_ses_dgb	-0.742821208022578	-1.78696794967735	0.0772007365774409
26	sid_lit_ses_guj_gam_wly_heb_krd_uzb_aze_moo_mao_dyu_mol_pan_bsq_swe_mlt_cic_cnt_glc_pol_tsw_spa_swt_alb_fin_ewe_dgb_est_mcd_amh_geo_bul_urd_prs_afr_sod_anl_slo_hun_akn_jav_ita_ind_jpn_knd_kor_nor_lat_swa_rom_sun_ctl_hau_tag_mnd_scr_lda_svk_amr_grk_bos_por_cze_qcu_arw_ben_hin_bam_chh_eng_aeg_ger_bat_rus_xho_fre_zul_mly_tha_tig_tml_bem_ven_azi_ukr_dut_tur_fbf_vie_owc_yor_igb_tsn	-0.13197223082584	-0.310986498382922	0.756506860952203
27	mlt_ita_tsn_mol_sod_tig_amr_ben_uzb_azi_bem_tag_fbf_bul_alb_bsq_guj_owc_bam_cnt_swe_ger_ven_svk_yor_afr_est_tsw_dyu_hun_hin_wly_geo_spa_rom_por_fre_sid_hau_eng_fin_lda_mly_krd_sun_jpn_knd_kor_pol_pan_ses_prs_ind_ctl_anl_jav_mnd_glc_cic_arw_heb_bos_dut_nor_urd_qcu_grk_slo_mcd_zul_gam_ukr_chh_lat_bat_cze_swa_rus_moo_mao_tha_aeg_tml_igb_akn_aze_lit_scr_tur_xho_vie_amh_swt_dgb_ewe	-0.202085001035419	-0.476740381243096	0.634665295755081
28	gam_krd_cic_cze_tig_amr_amh_nor_aze_uzb_lda_tag_fbf_guj_pol_bsq_ita_owc_ses_mnd_bos_por_ven_arw_dgb_swe_hun_igb_swa_fin_alb_heb_geo_lat_mol_rus_lit_sid_aeg_scr_est_swt_ind_hin_mly_jpn_tml_kor_ger_ben_tsn_mcd_bat_fre_sod_mao_cnt_eng_xho_pan_anl_prs_glc_afr_urd_qcu_svk_dut_spa_dyu_hau_grk_wly_bul_jav_ctl_moo_ukr_bem_sun_tha_mlt_knd_zul_tsw_tur_slo_rom_azi_bam_vie_chh_yor_ewe_akn	0.0740863862687654	0.174656168320922	0.861729477600038
29	chh_fre_ewe_grk_anl_sod_mlt_arw_tur_azi_yor_mly_ven_bos_ctl_bsq_alb_hau_bam_mnd_nor_hin_swa_dut_zul_spa_fin_dgb_igb_est_afr_amr_geo_ita_swe_slo_pan_tig_aeg_eng_hun_tsw_mao_krd_sun_jpn_knd_kor_scr_ger_xho_lit_tag_rus_owc_ind_cnt_mol_tsn_mcd_sid_lat_pol_ukr_svk_qcu_bul_prs_urd_fbf_heb_cze_amh_por_jav_rom_cic_glc_ses_bat_tha_wly_tml_dyu_akn_uzb_guj_ben_aze_swt_vie_gam_lda_moo_bem	-0.0879520710744725	-0.207234998984531	0.836279427326662
30	hau_guj_yor_dut_sid_wly_heb_ita_tur_aze_fbf_sun_cic_scr_alb_bsq_ger_amh_igb_cnt_krd_fre_ses_urd_swt_afr_fin_swa_ewe_est_glc_sod_geo_mcd_bul_pan_slo_aeg_owc_cze_hun_bem_bat_ctl_jav_jpn_tml_kor_rom_hin_xho_bos_mly_svk_amr_mao_mnd_arw_akn_por_anl_ben_pol_nor_spa_qcu_lit_rus_swe_lda_tig_ukr_chh_prs_tag_eng_zul_grk_dgb_ind_tha_mlt_knd_dyu_ven_uzb_lat_mol_azi_tsn_vie_gam_bam_moo_tsw	0.0716020445872103	0.168588300610334	0.86648660114991
31	aeg_cze_igb_guj_amr_tig_owc_glc_uzb_azi_xho_bat_ven_lat_lit_bsq_ctl_heb_yor_mnd_ben_mol_dgb_prs_ewe_ger_est_ses_zul_hun_afr_anl_geo_scr_ita_svk_pol_gam_hau_rom_fin_swt_mly_krd_sun_jpn_tml_kor_ukr_alb_akn_urd_ind_bul_sid_tag_cnt_bos_lda_rus_sod_pan_swe_slo_fre_qcu_mcd_spa_dut_cic_chh_nor_mlt_grk_mao_eng_tsw_hin_bem_jav_tha_wly_knd_dyu_swa_tur_arw_por_aze_tsn_vie_amh_moo_bam_fbf	-0.345499287947982	-0.817803996070565	0.415559459224668
32	sod_eng_ewe_lit_gam_wly_tig_scr_uzb_azi_swt_jav_ven_nor_ukr_bsq_swe_hau_ses_cnt_grk_arw_moo_mol_bem_pan_est_akn_zul_hun_alb_amh_geo_por_ger_guj_hin_aeg_anl_urd_fin_bam_mao_prs_bat_jpn_tml_kor_pol_afr_swa_rus_tag_fre_chh_ind_mnd_krd_fbf_spa_sid_mcd_ctl_lat_bos_qcu_cze_svk_ita_tsw_mlt_bul_heb_slo_mly_rom_yor_ben_igb_sun_tha_owc_knd_cic_dyu_tur_dut_glc_aze_dgb_vie_amr_xho_tsn_lda	-0.583733616171824	-1.39311188592737	0.166906984350676
33	tig_fre_ven_scr_sid_amr_gam_prs_tur_uzb_yor_ind_ses_slo_eng_bsq_nor_amh_moo_mnd_swe_bos_swa_krd_tsn_lit_est_bem_dgb_hun_pan_hau_geo_ukr_grk_mol_ita_chh_wly_rus_fin_zul_tag_hin_sun_jpn_knd_kor_svk_alb_ewe_afr_jav_mcd_sod_mly_cnt_ben_swt_urd_mlt_glc_guj_bul_rom_qcu_por_spa_ctl_xho_owc_cze_aeg_pol_bat_lat_cic_arw_fbf_mao_tha_anl_tml_bam_akn_azi_dut_ger_aze_igb_vie_heb_lda_dyu_tsw	0.163737801328683	0.385498899101395	0.700748174187965
34	wly_pol_lda_scr_tig_sod_hau_lit_azi_uzb_yor_ind_akn_ita_dut_bsq_pan_amr_zul_cnt_prs_ben_dgb_rus_swa_glc_fin_bam_ewe_hun_spa_heb_geo_alb_swe_svk_por_gam_mlt_ctl_est_ses_sun_slo_mao_jpn_tml_kor_grk_hin_tsw_krd_bat_urd_amh_tag_mnd_ukr_igb_cze_anl_eng_guj_nor_arw_qcu_lat_mcd_ger_dyu_owc_mol_chh_afr_mly_fre_moo_rom_cic_jav_tha_sid_knd_ven_xho_aze_bul_bos_tur_tsn_vie_aeg_bem_fbf_swt	-0.471605815957532	-1.12196009060134	0.26476785189268
35	sod_lit_fbf_fre_sid_owc_chh_mcd_tur_uzb_bam_jav_igb_dut_ctl_bsq_pan_mlt_zul_cnt_grk_glc_yor_krd_swa_spa_hun_ses_dgb_fin_afr_hau_geo_eng_rom_bos_pol_anl_heb_alb_est_ven_sun_nor_ind_jpn_knd_kor_cze_scr_akn_mol_mly_svk_amh_tag_mnd_ita_dyu_urd_aeg_bul_rus_guj_lat_qcu_slo_swe_por_tsw_gam_ben_wly_ukr_mao_arw_lda_ger_xho_bat_tha_amr_tml_tsn_swt_azi_prs_hin_aze_ewe_vie_tig_cic_moo_bem	-0.572184522943729	-1.36414296099633	0.175814846903511
36	sod_glc_swt_lat_aeg_amr_tig_bos_azi_uzb_lda_bat_tsw_swe_arw_bsq_fre_mlt_bem_mnd_afr_ger_ses_mol_yor_spa_est_xho_bam_hun_rus_anl_geo_ben_bul_lit_ita_heb_chh_ukr_fin_dgb_ind_krd_sun_jpn_knd_kor_rom_slo_cic_grk_tag_urd_gam_mly_cnt_mcd_fbf_nor_wly_por_alb_prs_scr_qcu_pan_pol_ctl_zul_sid_svk_owc_hin_mao_guj_moo_cze_dyu_jav_tha_amh_tml_swa_ven_aze_eng_dut_tur_ewe_vie_hau_akn_igb_tsn	-0.726763427353325	-1.74692324570247	0.0839519885706291
37	sid_svk_bem_prs_hau_sod_wly_scr_tur_azi_xho_ind_tsn_ger_lit_bsq_lat_amr_zul_cnt_rom_bul_fbf_glc_igb_guj_fin_akn_yor_est_por_aeg_geo_nor_bos_alb_cze_heb_mlt_dut_hun_ven_jav_krd_sun_jpn_tml_kor_ita_eng_ses_ctl_mly_mol_anl_mao_mnd_ukr_swt_urd_chh_afr_arw_pan_fre_qcu_ben_grk_spa_lda_tig_hin_owc_rus_tag_slo_tsw_mcd_swa_bat_tha_amh_knd_bam_dyu_aze_swe_pol_uzb_cic_vie_gam_ewe_moo_dgb	-0.181524042341018	-0.428825219987476	0.669042101321421
38	anl_swe_igb_fre_heb_hau_sod_lit_aze_azi_dgb_sun_ewe_rom_eng_bsq_ita_amr_moo_mnd_ukr_pol_tsw_guj_swa_nor_fin_fbf_akn_est_ctl_wly_geo_urd_ger_bos_por_amh_gam_grk_hun_ven_tag_hin_bat_jpn_knd_kor_pan_bul_xho_krd_mao_spa_chh_jav_cnt_afr_lda_lat_sid_prs_rus_mcd_scr_qcu_svk_cze_alb_bem_tig_mol_owc_glc_ind_ben_zul_slo_swt_mly_tha_mlt_tml_bam_tsn_uzb_dut_arw_tur_yor_vie_aeg_dyu_cic_ses	-0.698675419105415	-1.67519366976961	0.0972556597741644
39	heb_ger_cic_ctl_chh_gam_sod_pol_aze_azi_bem_tag_tsw_ben_dut_bsq_rus_aeg_bam_mnd_prs_glc_fbf_slo_zul_lat_hun_swt_swa_fin_lit_hau_geo_alb_krd_grk_guj_wly_anl_cze_est_tsn_sun_ita_jav_jpn_knd_kor_fre_spa_ven_bul_mao_bos_tig_mly_cnt_afr_yor_por_owc_mol_arw_mcd_eng_qcu_swe_urd_pan_lda_mlt_rom_amh_nor_bat_svk_akn_hin_igb_ind_tha_sid_tml_moo_dyu_uzb_ukr_scr_tur_ewe_vie_amr_ses_dgb_xho	-1.03174284659013	-2.52689862138537	0.0131960704074811
40	tig_cze_igb_hin_hau_owc_mlt_nor_azi_tur_swt_bat_yor_scr_urd_bsq_por_heb_akn_cnt_guj_svk_swa_grk_lda_eng_hun_tsw_xho_est_mcd_aeg_geo_afr_swe_spa_slo_amr_sod_ukr_fin_dyu_tag_lat_sun_jpn_tml_kor_bul_prs_ses_alb_mao_ita_gam_jav_mnd_ctl_fbf_bos_chh_glc_fre_rus_lit_qcu_rom_pan_pol_bam_amh_ger_wly_ben_mly_krd_ven_mol_tsn_ind_tha_anl_knd_cic_ewe_uzb_dut_arw_aze_zul_vie_sid_moo_dgb_bem	-0.890732286752714	-2.15439135910121	0.0337937219459629
41	anl_mol_xho_hin_chh_amr_mlt_bos_uzb_tur_ses_tag_dgb_svk_rus_bsq_cze_heb_igb_cnt_afr_fre_moo_lat_tsn_alb_fin_bam_ven_hun_glc_sod_geo_mcd_ctl_slo_prs_hau_aeg_rom_est_swa_ind_guj_bat_jpn_knd_kor_ita_lit_fbf_krd_sun_eng_gam_mao_mnd_ukr_zul_pan_owc_grk_urd_por_ger_qcu_nor_dut_spa_akn_amh_arw_sid_ben_mly_scr_ewe_bul_lda_jav_tha_wly_tml_yor_tsw_aze_swe_pol_azi_dyu_vie_tig_bem_cic_swt	-0.542299162450048	-1.29087797653143	0.199945765888639
42	sid_lat_dgb_arw_sod_heb_mlt_nor_aze_tur_fbf_sun_tsw_mcd_cze_bsq_grk_tig_swa_mnd_spa_swe_xho_rus_ses_alb_est_yor_lda_fin_por_anl_geo_guj_ben_ita_svk_owc_wly_dut_hun_tsn_tag_glc_jav_jpn_tml_kor_prs_krd_bem_bul_mly_eng_amh_bat_cnt_bos_moo_slo_hau_lit_pol_scr_urd_qcu_afr_rom_pan_bam_aeg_ctl_amr_hin_ind_ukr_cic_ger_ven_mao_tha_chh_knd_dyu_akn_azi_mol_fre_uzb_zul_vie_gam_igb_swt_ewe	0.15887771547083	0.374364373511124	0.708985479379817
43	owc_lat_igb_eng_anl_sod_sid_krd_azi_uzb_cic_mao_lda_fre_ita_bsq_ben_amr_yor_cnt_urd_mol_dgb_guj_ewe_lit_fin_xho_akn_est_grk_hau_geo_slo_pan_ger_scr_amh_tig_ctl_hun_dyu_tag_hin_sun_jpn_knd_kor_arw_svk_swa_bos_ind_nor_wly_bat_mnd_por_tsn_dut_gam_alb_spa_swe_rus_qcu_prs_rom_afr_moo_mlt_mcd_chh_pol_jav_ukr_tsw_glc_bam_mly_tha_heb_tml_fbf_bem_aze_cze_bul_tur_ven_vie_aeg_ses_zul_swt	-0.745539250030588	-1.7909100371604	0.0765611410019704
44	mlt_bos_zul_pan_anl_aeg_sod_krd_uzb_tur_ses_bat_yor_guj_pol_bsq_spa_chh_dgb_mnd_arw_ita_lda_svk_bam_ukr_hun_ewe_dyu_fin_grk_amh_geo_lit_mol_afr_alb_owc_wly_rus_est_fbf_tag_eng_sun_jpn_knd_kor_urd_glc_swa_ben_mly_slo_hau_ind_cnt_swe_tsw_scr_heb_ger_ctl_rom_prs_qcu_cze_lat_hin_cic_gam_por_amr_bul_mao_dut_xho_mcd_moo_jav_tha_tig_tml_ven_bem_azi_fre_nor_aze_swt_vie_sid_igb_akn_tsn	0.342727514126486	0.807260624507765	0.42157617311014
45	gam_ctl_swt_bos_aeg_tig_heb_prs_tur_aze_yor_jav_xho_bul_glc_bsq_krd_sid_cic_mnd_arw_ukr_swa_urd_tsw_rus_fin_ewe_akn_hun_por_sod_geo_ben_eng_mol_fre_amr_chh_grk_est_ven_mly_spa_bat_jpn_knd_kor_ita_slo_tsn_nor_mao_lat_hau_tag_cnt_pol_bam_hin_mlt_rom_mcd_swe_lit_qcu_afr_guj_svk_zul_anl_dut_owc_scr_sun_cze_bem_pan_lda_ind_tha_amh_tml_dyu_fbf_uzb_ger_alb_azi_dgb_vie_wly_igb_moo_ses	0.756863564744365	1.79920151077617	0.0752301901979782
46	sod_pan_akn_slo_tig_aeg_owc_lit_azi_tur_yor_ind_zul_grk_cze_bsq_arw_gam_lda_mnd_eng_alb_bam_rus_dgb_guj_est_igb_tsw_fin_glc_sid_geo_swe_svk_pol_ctl_amh_heb_urd_hun_dyu_jav_ukr_bat_jpn_knd_kor_bul_ita_moo_fre_sun_rom_wly_tag_cnt_dut_ses_por_mlt_nor_ger_bos_krd_qcu_hin_lat_ben_fbf_hau_prs_chh_spa_mao_afr_xho_scr_cic_mly_tha_anl_tml_ewe_bem_aze_mol_mcd_uzb_swt_vie_amr_tsn_ven_swa	-0.655785249964728	-1.56781488834721	0.120320731291933
47	anl_lat_ewe_ctl_amr_chh_heb_spa_tur_azi_tsn_ind_ses_por_afr_bsq_glc_gam_fbf_cnt_ben_swe_cic_nor_xho_svk_est_lda_dgb_hun_dut_amh_geo_urd_grk_lit_ita_mlt_wly_krd_fin_ven_bat_mol_mly_jpn_tml_kor_rus_rom_yor_bos_mao_scr_sid_jav_mnd_pol_dyu_prs_aeg_slo_alb_mcd_ger_qcu_hin_ukr_arw_moo_owc_bul_tig_fre_sun_pan_swt_cze_swa_tag_tha_hau_knd_tsw_igb_aze_guj_eng_uzb_bam_vie_sod_akn_zul_bem	0.0132007645907404	0.0311017804022692	0.975255019762183
48	chh_alb_bem_bul_amh_amr_owc_urd_tur_azi_zul_ind_bam_arw_krd_bsq_dut_anl_ewe_mnd_lat_svk_ven_pol_moo_nor_fin_dyu_cic_est_ctl_sid_geo_rom_guj_slo_glc_hau_aeg_fre_hun_fbf_mao_ita_bat_jpn_knd_kor_mol_eng_dgb_afr_tag_scr_sod_sun_cnt_pan_swt_por_mlt_ben_swe_ger_prs_qcu_lit_rus_hin_tsn_gam_ukr_heb_bos_mly_mcd_xho_cze_swa_jav_tha_wly_tml_igb_lda_uzb_grk_spa_aze_ses_vie_tig_tsw_yor_akn	-0.151607141902854	-0.357805953178366	0.721299326307107
49	hau_scr_ven_svk_tig_gam_anl_dut_azi_uzb_dyu_jav_yor_alb_ger_bsq_ukr_chh_fbf_mnd_por_cze_ses_ita_swa_rus_hun_bam_zul_est_bos_amr_geo_bul_rom_urd_nor_aeg_sod_swe_fin_igb_sun_ben_bat_jpn_tml_kor_lit_fre_moo_slo_mao_eng_heb_ind_cnt_prs_xho_lat_sid_grk_krd_hin_afr_qcu_arw_guj_mol_lda_owc_spa_amh_ctl_mly_pol_swt_glc_tsw_tag_tha_mlt_knd_bem_dgb_tur_pan_mcd_aze_cic_vie_wly_ewe_akn_tsn	-1.0070202561348	-2.45199873400318	0.0160729958892107
50	heb_ctl_akn_mcd_sod_owc_hau_slo_aze_tur_moo_mly_igb_por_pan_bsq_mol_amr_bam_cnt_arw_ben_lda_scr_swa_afr_fin_fbf_yor_hun_spa_chh_geo_swe_rom_eng_cze_gam_tig_krd_est_dyu_mao_ger_ind_jpn_tml_kor_alb_hin_ses_lit_sun_svk_anl_tag_mnd_glc_tsw_ukr_amh_rus_prs_fre_bos_qcu_lat_guj_urd_cic_sid_grk_wly_bul_jav_ita_xho_nor_tsn_bat_tha_aeg_knd_ewe_ven_azi_pol_dut_uzb_dgb_vie_mlt_swt_zul_bem	-0.24588509942524	-0.581004743068998	0.56264266619467
51	amh_glc_tsn_ben_amr_sid_chh_ukr_aze_tur_igb_jav_xho_fre_pan_bsq_slo_owc_akn_cnt_cze_hin_tsw_urd_lda_afr_fin_moo_swa_est_eng_mlt_geo_ger_rom_por_pol_gam_tig_lit_hun_ewe_tag_dut_mao_jpn_knd_kor_alb_arw_yor_mcd_bat_mol_sod_ind_mnd_bul_dyu_swe_anl_spa_krd_scr_ctl_qcu_lat_rus_svk_ven_heb_grk_wly_nor_sun_guj_swt_bos_dgb_mly_tha_hau_tml_bam_cic_azi_prs_ita_uzb_ses_vie_aeg_fbf_zul_bem	0.0744001993208491	0.17560269065648	0.860987872002905
52	chh_ctl_igb_mcd_sod_amr_wly_guj_aze_azi_zul_mly_lda_slo_ita_bsq_svk_mlt_swt_cnt_urd_rus_xho_eng_fbf_hin_hun_dgb_ses_fin_bos_owc_geo_alb_lit_swe_prs_hau_aeg_lat_est_bem_tag_bul_bat_jpn_tml_kor_pan_nor_yor_por_sun_fre_anl_mao_mnd_arw_cic_grk_sid_cze_mol_ukr_ben_qcu_glc_ger_dut_akn_gam_afr_heb_rom_jav_scr_bam_krd_swa_ind_tha_amh_knd_tsw_moo_uzb_spa_pol_tur_ewe_vie_tig_ven_dyu_tsn	-0.0833755234656313	-0.196421416727273	0.844708923151744
53	tig_slo_swt_fre_sod_amh_chh_lat_azi_tur_yor_mao_bam_guj_ukr_bsq_arw_wly_zul_mnd_por_urd_lda_mol_bem_ita_hun_cic_ewe_fin_eng_amr_geo_ctl_mcd_svk_krd_mlt_aeg_swe_est_igb_ind_bos_sun_jpn_tml_kor_rus_alb_dgb_dut_tag_cze_sid_mly_cnt_pol_akn_ben_gam_lit_nor_prs_glc_qcu_afr_grk_pan_swa_heb_scr_anl_ger_bat_rom_ven_spa_fbf_jav_tha_owc_knd_xho_dyu_uzb_bul_hin_aze_moo_vie_hau_ses_tsw_tsn	-0.200607490131601	-0.474821423833502	0.636027413524171
54	mlt_glc_swt_lat_tig_sid_aeg_mol_uzb_azi_ewe_ind_zul_hin_grk_bsq_dut_amr_cic_mnd_ukr_prs_ven_bul_tsn_por_fin_yor_fbf_hun_urd_heb_geo_svk_cze_swe_pan_owc_amh_afr_est_lda_mao_rus_tag_jpn_knd_kor_scr_nor_dyu_ctl_mly_alb_chh_jav_cnt_eng_igb_lit_gam_mcd_krd_guj_ita_qcu_spa_slo_bos_ses_wly_ben_hau_ger_sun_arw_tsw_fre_bem_bat_tha_anl_tml_xho_akn_tur_pol_rom_aze_dgb_vie_sod_bam_moo_swa	-0.744728164719153	-1.78957608266187	0.0767770791378589
55	gam_slo_swa_arw_sod_sid_aeg_dut_aze_azi_xho_bat_akn_spa_ita_bsq_prs_mlt_ven_mnd_mcd_ben_fbf_mol_bam_alb_fin_yor_tsw_hun_krd_wly_geo_scr_nor_ger_ctl_heb_owc_pol_est_cic_sun_swe_mao_jpn_tml_kor_grk_hin_ses_rus_ind_pan_tig_mly_cnt_por_bem_urd_anl_guj_lat_glc_bul_qcu_eng_fre_lit_moo_amr_svk_hau_ukr_tag_cze_igb_bos_dyu_jav_tha_amh_knd_tsn_ewe_tur_rom_afr_uzb_dgb_vie_chh_lda_swt_zul	0.550658171765765	1.30197406849557	0.196140808635583
56	amh_bul_akn_bos_tig_gam_sod_ben_azi_aze_dgb_ind_lda_guj_spa_bsq_ctl_mlt_zul_mnd_svk_mol_bam_urd_ven_dut_hun_dyu_bem_est_prs_chh_geo_pol_grk_scr_eng_amr_wly_swe_fin_moo_mly_ita_sun_jpn_tml_kor_nor_por_cic_glc_jav_alb_heb_mao_cnt_hin_igb_mcd_owc_rus_lit_ukr_krd_qcu_ger_afr_arw_tsn_sid_rom_aeg_fre_tag_lat_ewe_pan_tsw_bat_tha_hau_knd_swa_xho_uzb_cze_slo_tur_ses_vie_anl_fbf_yor_swt	0.433388471968903	1.02340058285506	0.308773194594435
57	hau_spa_fbf_grk_gam_heb_sod_arw_tur_aze_swa_sun_tsn_ctl_rom_bsq_lat_tig_dgb_mnd_slo_afr_akn_krd_zul_urd_hun_lda_cic_est_svk_sid_geo_alb_bul_mcd_nor_anl_mlt_glc_fin_ven_mao_pol_tag_jpn_knd_kor_guj_ben_moo_ita_bat_fre_amr_mly_cnt_rus_igb_pan_amh_ger_cze_lit_mol_qcu_dut_hin_por_dyu_chh_eng_aeg_prs_ind_swe_ses_ukr_tsw_jav_tha_wly_tml_yor_bam_uzb_scr_bos_azi_bem_vie_owc_swt_xho_ewe	0.265287993140532	0.625217633619431	0.533359378119406
58	amh_guj_yor_pan_heb_sid_sod_por_azi_tur_swt_jav_tsn_swe_cze_bsq_glc_amr_igb_cnt_hin_ukr_cic_urd_tsw_bul_hun_swa_bem_est_svk_owc_geo_nor_eng_ger_fre_anl_chh_slo_fin_akn_mao_ben_ind_jpn_tml_kor_rus_scr_bam_mcd_sun_krd_hau_tag_mnd_prs_dgb_ita_tig_bos_arw_grk_ctl_qcu_lit_mol_dut_dyu_mlt_spa_gam_pol_bat_lat_fbf_alb_ven_mly_tha_aeg_knd_xho_lda_uzb_rom_afr_aze_moo_vie_wly_ewe_ses_zul	-0.443088709668471	-1.05347610245811	0.294852222600955
59	amr_urd_moo_hin_wly_aeg_tig_lat_uzb_azi_dyu_mao_ewe_rus_scr_bsq_dut_anl_igb_mnd_prs_swe_fbf_fre_zul_mol_fin_tsw_bem_est_cze_chh_geo_spa_grk_bos_guj_sod_mlt_ukr_hun_dgb_bat_mcd_jav_jpn_tml_kor_lit_alb_cic_afr_ind_ben_amh_mly_cnt_eng_akn_ctl_owc_slo_rom_por_ger_qcu_arw_nor_svk_xho_hau_krd_heb_glc_tag_bul_swt_ita_ven_sun_tha_gam_knd_lda_tsn_tur_pol_pan_aze_yor_vie_sid_ses_bam_swa	-0.73178218831747	-1.75721338937037	0.0821723783924849
60	owc_pol_ven_arw_sid_hau_gam_swe_tur_aze_fbf_tag_cic_lat_ben_bsq_bos_sod_bem_mnd_dut_glc_yor_eng_bam_rom_est_moo_dgb_hun_grk_amr_geo_slo_rus_bul_urd_wly_amh_mcd_fin_swt_mly_krd_bat_jpn_tml_kor_svk_alb_akn_afr_mao_lit_aeg_jav_cnt_guj_ses_prs_anl_spa_scr_por_ukr_qcu_nor_ctl_fre_zul_mlt_cze_heb_ita_ind_pan_ewe_hin_dyu_sun_tha_tig_knd_tsw_tsn_azi_ger_mol_uzb_igb_vie_chh_lda_swa_xho	0.241890619730213	0.569573909569383	0.570339968871079
61	heb_nor_tsn_por_gam_amr_sod_bos_aze_uzb_yor_bat_fbf_pan_fre_bsq_dut_sid_bam_mnd_bul_ger_akn_guj_tsw_slo_fin_cic_xho_est_afr_tig_geo_hin_arw_lat_prs_aeg_hau_urd_hun_igb_sun_spa_ind_jpn_knd_kor_lit_alb_dgb_rom_mly_scr_wly_tag_cnt_grk_ses_rus_chh_cze_svk_eng_swe_qcu_mcd_ctl_krd_lda_mlt_ita_amh_ben_mao_glc_ven_mol_moo_jav_tha_owc_tml_ewe_swt_azi_ukr_pol_tur_dyu_vie_anl_zul_bem_swa	-0.614976441726499	-1.47100083886946	0.144666463463882
62	owc_ger_ven_bul_sid_gam_anl_lit_uzb_azi_dyu_mly_ewe_prs_swe_bsq_ukr_wly_igb_cnt_pan_pol_akn_fre_tsn_guj_est_lda_yor_fin_por_heb_geo_alb_dut_grk_mcd_chh_sod_krd_hun_swa_mao_afr_tag_jpn_knd_kor_arw_eng_zul_ita_jav_hin_amr_sun_mnd_cze_swt_slo_mlt_glc_mol_bos_rus_qcu_nor_spa_scr_ses_tig_urd_amh_rom_ind_ben_bam_lat_dgb_bat_tha_hau_tml_cic_tsw_aze_ctl_svk_tur_fbf_vie_aeg_bem_xho_moo	-0.381253621602973	-0.905452011361768	0.367565779863942
63	heb_prs_tsw_por_sid_wly_mlt_bul_azi_uzb_swa_tag_ewe_mol_rom_bsq_alb_gam_xho_mnd_mcd_svk_tsn_rus_fbf_grk_fin_cic_lda_est_spa_amh_geo_nor_ctl_ita_glc_hau_sod_pan_hun_igb_mly_krd_jav_jpn_knd_kor_scr_dut_ven_hin_sun_lit_anl_ind_cnt_ukr_ses_swe_owc_ben_lat_urd_arw_qcu_bos_slo_guj_swt_aeg_eng_chh_ger_bat_cze_moo_pol_dgb_mao_tha_amr_tml_bam_dyu_aze_fre_afr_tur_bem_vie_tig_zul_yor_akn	-0.153270861489233	-0.361489305710718	0.718553669883376
64	amr_slo_tsn_pol_chh_sid_sod_prs_aze_azi_akn_ind_xho_mol_ben_bsq_swe_heb_moo_cnt_hin_urd_dyu_bos_ewe_fre_fin_lda_dgb_hun_nor_hau_geo_grk_bul_dut_ctl_wly_gam_alb_est_ses_mly_svk_tag_jpn_tml_kor_eng_ger_cic_ita_sun_spa_tig_mao_mnd_pan_swa_lit_owc_scr_guj_rom_por_qcu_afr_mcd_lat_fbf_mlt_arw_amh_glc_jav_ukr_yor_krd_swt_bat_tha_anl_knd_zul_bem_tur_cze_rus_uzb_bam_vie_aeg_ven_igb_tsw	-0.571284426871826	-1.36352698744924	0.176008095682068
65	aeg_rus_bem_prs_sid_hau_anl_scr_tur_aze_tsw_bat_yor_slo_nor_bsq_pol_amr_fbf_mnd_mol_cze_akn_ukr_bam_ita_hun_tsn_cic_fin_arw_mlt_geo_guj_svk_urd_spa_amh_heb_ctl_est_dgb_mao_krd_tag_jpn_knd_kor_dut_eng_dyu_glc_mly_bul_owc_sun_cnt_mcd_igb_fre_gam_alb_lat_ger_swe_qcu_hin_grk_por_lda_sod_rom_wly_pan_ind_bos_swt_lit_ven_jav_tha_chh_tml_moo_ewe_azi_afr_ben_uzb_ses_vie_tig_xho_zul_swa	-0.577684743493129	-1.3784664877216	0.171366361445861
66	tig_bul_igb_pan_amr_amh_gam_pol_azi_tur_tsw_bat_zul_ben_hin_bsq_rom_owc_akn_mnd_lat_krd_moo_mol_lda_fre_est_swt_ven_fin_guj_sod_geo_alb_rus_cze_slo_sid_chh_ita_hun_xho_sun_dut_mao_jpn_tml_kor_ger_grk_tsn_mcd_jav_eng_mlt_ind_cnt_svk_dyu_urd_anl_scr_bos_arw_prs_qcu_ukr_afr_por_cic_hau_nor_aeg_spa_mly_lit_bam_swe_dgb_tag_tha_wly_knd_swa_bem_aze_ctl_glc_uzb_yor_vie_heb_fbf_ses_ewe	0.686945438055827	1.63437376067859	0.105561135721492
67	owc_afr_tsn_pan_amh_chh_wly_guj_uzb_tur_yor_sun_dgb_hin_krd_bsq_swe_amr_igb_mnd_cze_ukr_akn_slo_bam_ger_hun_cic_ses_est_fre_aeg_geo_rom_eng_lit_lat_sod_mlt_pol_fin_swt_jav_bos_ind_jpn_tml_kor_ben_urd_ewe_mcd_bat_svk_hau_mao_cnt_nor_dyu_ctl_gam_por_alb_grk_arw_qcu_bul_mol_prs_zul_anl_dut_heb_spa_tag_glc_tsw_scr_lda_mly_tha_sid_knd_ven_xho_azi_ita_rus_aze_moo_vie_tig_bem_fbf_swa	-0.664838179423263	-1.59299753350707	0.114554046431789
68	hau_spa_ewe_cze_chh_sid_amh_prs_azi_tur_yor_mao_swt_guj_rus_bsq_eng_sod_xho_mnd_ger_lit_lda_nor_moo_hin_hun_zul_ses_fin_ben_heb_geo_svk_bos_por_lat_mlt_anl_swe_est_dgb_sun_ctl_bat_jpn_knd_kor_alb_scr_akn_urd_mly_bul_aeg_ind_cnt_arw_bem_pan_tig_krd_ita_rom_slo_qcu_glc_pol_ukr_ven_wly_mcd_gam_fre_tag_afr_tsn_dut_dyu_jav_tha_amr_tml_tsw_igb_uzb_grk_mol_aze_fbf_vie_owc_bam_cic_swa	-0.356997660908418	-0.846169488231121	0.399630209102321
69	hau_swe_swt_slo_gam_chh_sod_prs_tur_aze_ses_mly_fbf_krd_dut_bsq_ger_wly_zul_cnt_svk_ita_igb_lit_dyu_ukr_hun_bem_lda_fin_arw_sid_geo_bos_lat_cze_ben_heb_amr_alb_est_cic_jav_guj_bat_jpn_tml_kor_fre_rus_xho_pan_ind_nor_mlt_mao_mnd_afr_ven_hin_aeg_urd_mcd_glc_eng_qcu_mol_scr_rom_tsn_owc_grk_amh_spa_sun_bul_bam_ctl_yor_tag_tha_tig_knd_tsw_swa_uzb_pol_por_azi_moo_vie_anl_dgb_akn_ewe	-0.703130488908895	-1.68804100253001	0.0947542758075738
70	heb_dut_swt_pan_owc_wly_anl_ita_aze_tur_lda_mly_dyu_cze_rus_bsq_fre_mlt_akn_cnt_mcd_hin_cic_glc_igb_slo_est_yor_ewe_hun_spa_aeg_geo_pol_alb_ger_prs_sod_amr_swe_fin_tsn_mao_por_jav_jpn_tml_kor_rom_urd_bam_lit_bat_eng_chh_ind_mnd_grk_ses_ctl_sid_mol_afr_arw_svk_qcu_krd_guj_ukr_ven_gam_scr_amh_bos_sun_ben_tsw_bul_moo_tag_tha_hau_knd_bem_swa_uzb_nor_lat_azi_xho_vie_tig_dgb_fbf_zul	-1.56512033500183	-3.99527897574284	0.000129198112807495
71	chh_scr_fbf_prs_amh_hau_tig_slo_uzb_tur_xho_sun_ven_afr_urd_bsq_ctl_owc_dyu_cnt_grk_cze_igb_ben_swa_ger_fin_cic_bam_hun_fre_aeg_geo_lat_hin_nor_glc_heb_sid_rom_est_swt_bat_arw_mao_jpn_tml_kor_bul_por_yor_swe_ind_guj_wly_jav_mnd_lit_akn_alb_amr_ita_pan_rus_spa_qcu_krd_eng_dut_zul_mlt_bos_anl_svk_mly_mcd_moo_pol_bem_tag_tha_gam_knd_lda_ewe_aze_ukr_mol_azi_dgb_vie_sod_tsw_ses_tsn	0.130544559341525	0.307910350845127	0.758839100737501
72	owc_prs_fbf_por_heb_wly_mlt_spa_azi_tur_ewe_bat_dyu_rus_fre_bsq_bos_aeg_ses_mnd_lit_afr_swa_alb_yor_eng_est_zul_moo_fin_krd_sid_geo_svk_lat_mcd_nor_tig_sod_rom_hun_akn_ind_ger_mao_jpn_knd_kor_scr_swe_igb_ben_mly_slo_amh_jav_cnt_pol_xho_ukr_gam_guj_arw_pan_hin_qcu_dut_bul_ctl_cic_chh_glc_hau_cze_sun_ita_tsn_grk_bam_tag_tha_anl_tml_bem_ven_aze_urd_mol_uzb_tsw_vie_amr_lda_dgb_swt	-0.674719216598447	-1.61522226309422	0.109650273523566
73	amh_mol_akn_svk_aeg_tig_sod_hin_aze_azi_yor_jav_bam_mcd_pan_bsq_guj_anl_xho_mnd_glc_prs_ven_ger_zul_ita_fin_lda_ewe_est_arw_mlt_geo_urd_lat_por_rom_sid_chh_ctl_hun_ses_mly_scr_ind_jpn_knd_kor_afr_slo_moo_bos_tag_nor_gam_mao_cnt_spa_dyu_ben_hau_alb_pol_lit_swe_qcu_dut_krd_eng_tsw_wly_cze_owc_grk_bat_bul_cic_rus_tsn_sun_tha_heb_tml_swa_bem_uzb_ukr_fre_tur_fbf_vie_amr_igb_swt_dgb	0.0615910905161797	0.14510486797675	0.884942093822934
74	owc_mol_yor_alb_sod_heb_mlt_arw_aze_azi_tsn_sun_dyu_pol_rom_bsq_lit_anl_swa_cnt_ctl_bul_cic_slo_igb_pan_est_moo_fbf_fin_afr_gam_geo_ita_fre_glc_spa_wly_amh_rus_hun_lda_bat_mcd_tag_jpn_tml_kor_urd_ger_ewe_krd_mly_nor_aeg_mao_mnd_guj_tsw_por_tig_prs_bos_cze_swe_qcu_grk_scr_eng_akn_amr_hin_hau_svk_jav_ben_zul_dut_bem_ind_tha_chh_knd_dgb_bam_tur_ukr_lat_uzb_swt_vie_sid_ven_ses_xho	0.354198892521526	0.834187499932903	0.406312931132285
75	sod_cze_ses_ukr_heb_amh_gam_por_azi_uzb_akn_bat_dgb_urd_ctl_bsq_mcd_hau_dyu_mnd_pol_mol_xho_ger_swt_spa_hun_ven_lda_est_hin_owc_geo_lit_ita_ben_bul_amr_anl_scr_fin_zul_ind_rom_jav_jpn_knd_kor_swe_arw_moo_prs_tag_guj_mlt_mao_cnt_afr_bam_rus_sid_svk_lat_fre_glc_qcu_dut_pan_grk_tsn_wly_krd_tig_nor_mly_alb_cic_eng_igb_sun_tha_aeg_tml_tsw_swa_aze_bos_slo_tur_ewe_vie_chh_yor_fbf_bem	-0.40265298165248	-0.953892286118323	0.342610983580313
76	hau_eng_tsn_lit_gam_owc_wly_slo_azi_uzb_tsw_tag_zul_prs_rom_bsq_glc_heb_fbf_cnt_pan_urd_swt_ita_bam_cze_fin_akn_bem_hun_guj_amr_geo_nor_ger_mol_scr_chh_sid_fre_est_ewe_mly_grk_sun_jpn_tml_kor_lat_bul_ven_krd_ind_por_aeg_jav_mnd_mcd_cic_swe_sod_dut_afr_arw_spa_qcu_bos_rus_alb_igb_mlt_hin_amh_ben_mao_ctl_ses_svk_yor_bat_tha_tig_knd_moo_lda_aze_ukr_pol_tur_dgb_vie_anl_dyu_xho_swa	-0.252845119075896	-0.598004137877809	0.551290691711404
77	aeg_afr_xho_guj_heb_mlt_chh_bos_azi_uzb_tsn_jav_dyu_eng_hin_bsq_rom_amr_fbf_cnt_lat_ita_lda_mcd_ses_urd_est_igb_tsw_hun_prs_sod_geo_dut_glc_ctl_rus_sid_gam_ger_fin_ewe_ind_ben_tag_jpn_knd_kor_bul_pol_dgb_alb_mao_grk_owc_bat_mnd_por_cic_svk_anl_krd_mol_swe_cze_qcu_scr_slo_fre_akn_wly_spa_tig_pan_sun_ukr_ven_nor_swt_mly_tha_amh_tml_yor_zul_tur_arw_lit_aze_swa_vie_hau_moo_bam_bem	-0.237297816437781	-0.560376133710509	0.576570375158618
78	anl_ben_akn_svk_amr_heb_wly_mcd_uzb_aze_moo_mly_lda_scr_mol_bsq_ita_gam_bam_mnd_spa_prs_tsn_hin_ven_ukr_hun_yor_tsw_est_ctl_sid_geo_afr_bos_pol_urd_amh_hau_dut_fin_swt_sun_eng_mao_jpn_knd_kor_swe_fre_zul_pan_bat_cze_chh_tag_cnt_nor_fbf_por_tig_rus_glc_lat_rom_qcu_grk_krd_guj_swa_aeg_ger_sod_alb_jav_lit_xho_arw_igb_ind_tha_mlt_tml_cic_dyu_tur_bul_slo_azi_ses_vie_owc_dgb_bem_ewe	-0.116589486927116	-0.274730136908043	0.784132956996726
79	hau_ita_ewe_slo_amh_anl_owc_fre_azi_aze_bam_mao_tsn_guj_ger_bsq_prs_sid_lda_mnd_alb_svk_igb_cze_moo_ukr_hun_bem_fbf_est_ctl_sod_geo_spa_dut_hin_rom_chh_tig_pol_fin_zul_tag_rus_sun_jpn_tml_kor_swe_krd_akn_urd_jav_eng_amr_ind_cnt_nor_ses_lat_gam_afr_mol_scr_por_qcu_bos_grk_bul_tsw_mlt_mcd_aeg_ben_bat_arw_swt_pan_cic_mly_tha_heb_knd_swa_ven_uzb_glc_lit_tur_yor_vie_wly_dyu_dgb_xho	-0.157671816825722	-0.371595595827836	0.711039242492453
80	amh_pan_ses_ben_hau_aeg_chh_swe_tur_aze_swa_bat_akn_guj_rus_bsq_por_wly_fbf_mnd_alb_ukr_dyu_afr_cic_mol_hun_igb_yor_est_urd_amr_geo_fre_eng_rom_slo_heb_gam_glc_fin_ven_sun_bos_mly_jpn_tml_kor_arw_ctl_lda_grk_ind_dut_owc_tag_cnt_krd_tsw_pol_tig_ger_spa_svk_ita_qcu_cze_scr_prs_bem_anl_lit_mlt_hin_mao_bul_dgb_lat_bam_jav_tha_sid_knd_xho_ewe_azi_nor_mcd_uzb_swt_vie_sod_tsn_zul_moo	0.0668876597317023	0.157733551772915	0.875008732114396
81	amr_mol_xho_ctl_gam_heb_chh_scr_uzb_azi_cic_tag_ven_urd_bul_bsq_glc_hau_lda_cnt_por_prs_zul_ita_bam_alb_fin_fbf_ewe_est_dut_aeg_geo_lit_afr_grk_svk_mlt_sod_pol_hun_swa_ind_cze_bat_jpn_knd_kor_lat_rom_swt_ben_jav_slo_amh_mao_mnd_nor_tsn_fre_tig_ukr_mcd_spa_pan_qcu_guj_bos_rus_tsw_wly_arw_anl_krd_sun_ger_dgb_swe_dyu_mly_tha_sid_tml_yor_igb_aze_hin_eng_tur_ses_vie_owc_akn_bem_moo	-1.09088689927178	-2.68162361602947	0.00866926303312106
82	amr_lit_tsw_ukr_amh_owc_gam_eng_aze_azi_ven_sun_lda_lat_mcd_bsq_pol_aeg_cic_mnd_guj_arw_ewe_ben_yor_spa_est_bam_bem_hun_ctl_sod_geo_grk_bul_swe_afr_wly_tig_nor_fin_dyu_bat_ita_mao_jpn_knd_kor_fre_hin_xho_urd_ind_cze_sid_mly_cnt_glc_swa_krd_hau_rus_dut_mol_por_qcu_rom_slo_alb_tsn_anl_pan_heb_bos_tag_ger_ses_svk_dgb_jav_tha_chh_tml_igb_fbf_tur_prs_scr_uzb_akn_vie_mlt_zul_swt_moo	0.354261150769064	0.835163658448917	0.405765973981554
83	sid_hin_tsw_slo_wly_owc_mlt_alb_aze_azi_igb_tag_bam_arw_dut_bsq_cze_chh_yor_mnd_svk_prs_fbf_glc_xho_ctl_hun_dyu_akn_fin_mol_hau_geo_guj_bos_pol_grk_gam_sod_ita_est_moo_ind_urd_mao_jpn_tml_kor_pan_rom_cic_lit_sun_eng_tig_bat_cnt_ger_ven_mcd_aeg_lat_ukr_fre_rus_qcu_nor_scr_bul_lda_anl_ben_amr_afr_mly_spa_swt_por_swa_jav_tha_amh_knd_ses_tsn_uzb_krd_swe_tur_zul_vie_heb_dgb_ewe_bem	0.336698245351497	0.794063309732252	0.429180113315827
84	sid_swe_tsw_guj_chh_amh_heb_fre_azi_tur_ses_mao_zul_hin_bos_bsq_glc_anl_bam_cnt_ukr_eng_tsn_por_akn_arw_hun_swa_moo_fin_pol_tig_geo_rom_cze_rus_lat_wly_aeg_prs_est_dgb_mly_slo_tag_jpn_knd_kor_afr_alb_dyu_urd_ind_scr_amr_sun_mnd_ita_ven_lit_gam_ger_mcd_nor_krd_qcu_pan_bul_svk_cic_hau_dut_owc_ctl_bat_grk_xho_mol_fbf_jav_tha_mlt_tml_lda_bem_aze_spa_ben_uzb_ewe_vie_sod_swt_igb_yor	-0.401071123346933	-0.95034210081955	0.344401674218089
85	heb_ben_swt_pan_owc_mlt_wly_pol_azi_aze_ewe_tag_igb_ita_slo_bsq_scr_aeg_lda_mnd_fre_guj_akn_prs_ven_lit_hun_xho_moo_fin_por_sid_geo_glc_svk_bos_bul_anl_tig_hin_est_ses_mao_dut_bat_jpn_tml_kor_eng_afr_tsn_rus_ind_swe_chh_mly_cnt_ger_yor_grk_hau_krd_arw_spa_ctl_qcu_rom_alb_ukr_swa_amr_nor_sod_mcd_sun_lat_zul_mol_dyu_jav_tha_amh_knd_tsw_bem_tur_cze_urd_uzb_bam_vie_gam_dgb_cic_fbf	-0.424051146872294	-1.0054278565983	0.317299721851254
86	hau_por_swa_nor_mlt_sid_tig_prs_tur_azi_ven_ind_zul_bul_alb_bsq_arw_gam_xho_cnt_fre_grk_ses_hin_yor_lat_hun_akn_bem_est_pan_wly_geo_krd_bos_cze_ita_amr_sod_spa_fin_lda_tag_mcd_mly_jpn_tml_kor_pol_ukr_bam_swe_bat_ctl_anl_mao_mnd_svk_igb_ben_amh_ger_mol_dut_slo_qcu_urd_glc_scr_fbf_aeg_rus_heb_rom_jav_lit_ewe_afr_tsn_sun_tha_owc_knd_tsw_dgb_uzb_guj_eng_aze_dyu_vie_chh_cic_moo_swt	0.589479584765615	1.39424266725598	0.166566392800912
87	mlt_bos_ewe_eng_sid_owc_chh_bul_azi_aze_cic_mao_zul_lat_prs_bsq_grk_anl_bem_cnt_pan_krd_swa_lit_ses_svk_hun_ven_dgb_fin_mol_hau_geo_nor_glc_por_ita_heb_wly_ctl_est_tsn_tag_alb_sun_jpn_tml_kor_cze_scr_tsw_spa_jav_urd_amr_bat_mnd_afr_moo_ukr_gam_slo_rom_ger_hin_qcu_mcd_fre_ben_igb_aeg_pol_tig_swe_ind_rus_akn_arw_fbf_mly_tha_amh_knd_lda_swt_uzb_dut_guj_tur_dyu_vie_sod_xho_yor_bam	-0.237774656142386	-0.562292477533751	0.57526959198179
88	heb_ukr_tsw_arw_gam_anl_owc_nor_azi_aze_yor_ind_akn_guj_krd_bsq_bul_sid_swt_cnt_afr_mcd_swa_mol_xho_pan_hun_ewe_lda_fin_spa_amh_geo_urd_rom_eng_alb_aeg_sod_svk_est_tsn_bat_hin_mao_jpn_tml_kor_rus_prs_bem_ctl_jav_ita_amr_mly_mnd_por_dgb_fre_hau_lit_scr_ger_slo_qcu_grk_bos_lat_zul_chh_glc_tig_cze_sun_ben_ses_pol_igb_tag_tha_mlt_knd_bam_ven_uzb_dut_swe_tur_cic_vie_wly_dyu_fbf_moo	-0.430548426880375	-1.02125580295969	0.309782544877446
89	amh_glc_ewe_scr_hau_sod_gam_fre_azi_tur_xho_ind_akn_alb_ben_bsq_mcd_chh_ses_mnd_slo_spa_fbf_prs_dyu_swe_hun_lda_swa_fin_pan_wly_geo_nor_rus_dut_lit_mlt_anl_bul_est_dgb_jav_urd_mao_jpn_tml_kor_pol_krd_swt_ukr_sun_hin_sid_mly_cnt_mol_tsn_grk_heb_guj_arw_cze_bos_qcu_ctl_svk_ger_tsw_aeg_ita_tig_por_tag_rom_yor_afr_bam_bat_tha_amr_knd_igb_moo_aze_eng_lat_uzb_zul_vie_owc_ven_bem_cic	0.0650560475481145	0.153255115223054	0.878529137175691
90	anl_scr_dgb_pan_gam_amr_tig_bos_uzb_tur_bem_tag_yor_nor_por_bsq_mcd_hau_xho_mnd_lat_cze_ses_ctl_igb_glc_hun_swa_tsn_fin_prs_sid_geo_guj_slo_hin_grk_heb_mlt_krd_est_zul_mly_eng_sun_jpn_knd_kor_dut_ger_cic_mol_bat_afr_sod_jav_cnt_spa_swt_rus_wly_arw_bul_fre_rom_qcu_pol_ita_ukr_lda_amh_alb_aeg_lit_mao_svk_ewe_swe_fbf_ind_tha_chh_tml_akn_moo_aze_ben_urd_azi_tsw_vie_owc_bam_dyu_ven	-0.679155587746436	-1.62824138392359	0.106856897007806
91	aeg_mcd_zul_ita_gam_sod_sid_alb_aze_tur_moo_tag_yor_cze_fre_bsq_pol_amh_dgb_mnd_afr_bos_lda_scr_ven_glc_fin_cic_xho_hun_nor_heb_geo_guj_por_urd_eng_owc_tig_rus_est_bam_sun_pan_ind_jpn_knd_kor_grk_hin_tsw_lat_mly_dut_anl_bat_cnt_prs_akn_bul_hau_ctl_mol_rom_krd_qcu_slo_spa_svk_ewe_amr_swe_wly_arw_jav_lit_swa_ben_fbf_mao_tha_chh_tml_tsn_swt_azi_ger_ukr_uzb_bem_vie_mlt_ses_igb_dyu	-0.0342211100325983	-0.0806700352660982	0.935877715522408
92	mlt_grk_bem_urd_wly_anl_amh_guj_aze_uzb_yor_tag_zul_slo_glc_bsq_hin_hau_xho_cnt_ita_krd_akn_por_swa_arw_est_ses_dgb_hun_pol_aeg_geo_mol_eng_alb_swe_heb_amr_nor_fin_ven_mly_ukr_mao_jpn_tml_kor_spa_ctl_tsw_mcd_jav_ger_sid_bat_mnd_cze_fbf_lit_sod_rom_rus_bos_afr_qcu_prs_scr_fre_lda_chh_svk_tig_ben_sun_lat_swt_pan_ewe_ind_tha_owc_knd_bam_dyu_azi_bul_dut_tur_cic_vie_gam_tsn_moo_igb	-0.675822093404752	-1.61767377673061	0.109119841507918
93	wly_glc_cic_fre_hau_sod_chh_alb_tur_uzb_moo_jav_swa_krd_nor_bsq_arw_amr_lda_cnt_mol_pol_swt_grk_fbf_svk_hun_xho_tsw_fin_rom_aeg_geo_ukr_slo_spa_ita_anl_sid_eng_est_akn_ind_dut_sun_jpn_tml_kor_scr_lit_zul_mcd_mao_guj_heb_mly_mnd_urd_tsn_ben_tig_cze_ger_lat_rus_qcu_bul_por_hin_bem_owc_ctl_amh_pan_bat_bos_ewe_afr_yor_tag_tha_gam_knd_igb_ses_aze_swe_prs_azi_dyu_vie_mlt_ven_bam_dgb	-0.506232175028791	-1.20794251789867	0.230132179013611
94	amr_dut_lda_ben_gam_mlt_owc_grk_tur_uzb_dyu_sun_swt_urd_pol_bsq_mcd_hau_fbf_mnd_prs_alb_moo_nor_ven_krd_est_zul_yor_fin_swe_anl_geo_slo_arw_afr_pan_aeg_sod_fre_hun_tsn_ind_eng_jav_jpn_knd_kor_lit_rus_swa_ita_mly_cze_tig_bat_cnt_rom_dgb_por_amh_scr_spa_glc_bul_qcu_bos_ukr_mol_bem_heb_svk_sid_ger_mao_guj_akn_lat_xho_tag_tha_chh_tml_igb_tsw_azi_hin_ctl_aze_bam_vie_wly_ses_ewe_cic	-1.00149384087376	-2.43940157942867	0.0166084567942993
95	chh_por_tsw_rom_owc_amh_sod_bos_uzb_tur_ewe_sun_xho_svk_bul_bsq_guj_aeg_swt_mnd_pol_rus_igb_lit_dgb_pan_hun_moo_bem_fin_swe_gam_geo_arw_fre_mol_ctl_mlt_wly_glc_est_bam_jav_urd_mao_jpn_knd_kor_prs_grk_akn_dut_mly_nor_amr_ind_cnt_cze_fbf_afr_heb_ita_scr_spa_eng_qcu_ger_krd_alb_cic_tig_hin_anl_slo_bat_mcd_ses_ukr_lda_tag_tha_hau_tml_swa_dyu_aze_ben_lat_azi_zul_vie_sid_ven_yor_tsn	0.150023759364229	0.353356458454433	0.724620954139761
96	sod_lit_moo_slo_anl_hau_amh_pan_aze_tur_ses_tag_fbf_hin_scr_bsq_dut_mlt_ewe_cnt_bul_mol_dyu_krd_igb_ukr_hun_dgb_swt_fin_glc_chh_geo_pol_ger_por_ben_wly_amr_bos_est_zul_ind_rom_jav_jpn_tml_kor_guj_eng_ven_ctl_sun_afr_owc_mao_mnd_fre_yor_lat_tig_urd_grk_swe_prs_qcu_alb_mcd_spa_lda_gam_arw_heb_ita_bat_cze_tsn_svk_bem_mly_tha_sid_knd_bam_cic_uzb_rus_nor_azi_swa_vie_aeg_xho_akn_tsw	-0.00445953187898229	-0.0105280397674581	0.991622546355968
97	owc_rus_dgb_por_sid_chh_mlt_svk_uzb_azi_ses_bat_ewe_pol_krd_bsq_guj_wly_yor_cnt_fre_glc_xho_pan_lda_bul_est_igb_moo_fin_mcd_anl_geo_hin_spa_ctl_nor_amr_amh_lit_hun_tsn_tag_grk_mly_jpn_knd_kor_ben_arw_swa_eng_sun_cze_gam_ind_mnd_afr_cic_swe_heb_urd_ita_alb_bos_qcu_scr_ukr_rom_zul_hau_mol_aeg_ger_jav_slo_swt_lat_akn_mao_tha_tig_tml_bam_bem_tur_dut_prs_aze_fbf_vie_sod_ven_tsw_dyu	0.184025765245301	0.433978812962507	0.665308947832422
98	mlt_grk_igb_dut_heb_tig_owc_mol_tur_azi_bem_ind_yor_ben_ukr_bsq_svk_anl_akn_mnd_glc_bos_ses_por_lda_hin_est_ven_xho_fin_cze_sod_geo_lat_rus_arw_ctl_amr_sid_swe_hun_cic_sun_pan_bat_jpn_knd_kor_urd_slo_swa_fre_mly_prs_hau_jav_cnt_nor_fbf_ita_gam_spa_alb_guj_rom_qcu_lit_eng_pol_dyu_chh_scr_amh_krd_mao_afr_bam_ger_zul_tag_tha_wly_tml_tsw_ewe_aze_bul_mcd_uzb_moo_vie_aeg_tsn_swt_dgb	-0.992063238787706	-2.41706917804013	0.0175969632599175
99	anl_scr_bam_glc_sod_chh_tig_pan_aze_tur_swa_sun_zul_dut_ita_bsq_mcd_sid_ewe_cnt_eng_hin_dyu_bul_ven_cze_hun_moo_cic_fin_por_gam_geo_ger_krd_rom_svk_amh_heb_fre_est_lda_tag_urd_bat_jpn_tml_kor_ctl_ben_ses_nor_mao_spa_amr_jav_mnd_prs_bem_swe_aeg_rus_grk_alb_guj_qcu_mol_arw_bos_yor_wly_afr_hau_lat_ind_pol_tsn_ukr_swt_mly_tha_mlt_knd_akn_xho_uzb_lit_slo_azi_tsw_vie_owc_fbf_dgb_igb	0.0277102041630589	0.0652287083512136	0.948131914880318
100	hau_pol_ses_ben_mlt_tig_gam_ukr_aze_tur_swt_sun_yor_arw_lat_bsq_mcd_amh_ven_mnd_urd_slo_bam_ger_igb_nor_fin_dyu_moo_hun_lit_owc_geo_ctl_rus_prs_glc_sod_amr_ita_est_swa_bat_pan_jav_jpn_knd_kor_svk_dut_lda_guj_mly_hin_heb_mao_cnt_grk_fbf_afr_aeg_fre_spa_swe_por_qcu_krd_rom_bul_xho_sid_cze_wly_alb_tag_eng_bem_scr_tsn_ind_tha_chh_tml_cic_zul_uzb_mol_bos_azi_dgb_vie_anl_tsw_akn_ewe	-0.0860368931392256	-0.203020687093536	0.839562389144011
101	amh_por_yor_bos_aeg_heb_sid_arw_uzb_tur_xho_sun_akn_krd_slo_bsq_afr_chh_lda_cnt_ctl_scr_fbf_alb_igb_rus_fin_moo_swa_hun_fre_amr_geo_hin_mcd_glc_lat_sod_anl_ita_est_swt_mao_ukr_ind_jpn_knd_kor_prs_rom_dgb_urd_mly_nor_wly_bat_mnd_dut_tsn_svk_mlt_ger_ben_cze_pan_qcu_swe_pol_lit_ewe_gam_guj_hau_grk_tag_mol_dyu_spa_ses_jav_tha_owc_tml_cic_bem_azi_eng_bul_aze_bam_vie_tig_tsw_zul_ven	-0.0473667660398068	-0.111513530040885	0.911449459796041
102	tig_glc_igb_slo_sid_amr_heb_por_azi_tur_fbf_mao_bam_eng_rus_bsq_dut_owc_ven_mnd_cze_urd_swt_prs_cic_spa_fin_dgb_akn_est_ben_wly_geo_svk_ctl_alb_ita_sod_chh_lat_hun_bem_jav_bos_mly_jpn_knd_kor_ger_pan_swa_mol_tag_hin_aeg_sun_cnt_rom_xho_guj_anl_bul_pol_mcd_swe_qcu_nor_ukr_afr_zul_hau_grk_mlt_scr_ind_fre_moo_krd_yor_bat_tha_amh_tml_tsw_ses_aze_lit_arw_uzb_ewe_vie_gam_dyu_tsn_lda	0.708497348964026	1.67921966676424	0.0964660876022518
103	amh_por_moo_ctl_sod_mlt_anl_slo_aze_tur_swa_mao_bem_urd_prs_bsq_svk_gam_lda_cnt_alb_rom_bam_pol_dyu_guj_hun_swt_tsn_fin_krd_hau_geo_mcd_bos_grk_mol_sid_owc_cze_est_yor_jav_eng_sun_jpn_tml_kor_arw_swe_igb_spa_bat_rus_heb_tag_mnd_pan_zul_nor_wly_afr_ita_bul_lat_qcu_dut_ukr_scr_dgb_amr_hin_tig_ben_ind_ger_cic_fre_ven_mly_tha_aeg_knd_akn_tsw_uzb_lit_glc_azi_ses_vie_chh_fbf_ewe_xho	-0.644337266867585	-1.54246652839829	0.126356241462386
104	anl_rom_fbf_lit_wly_sod_owc_nor_uzb_azi_yor_bat_dgb_pan_glc_bsq_guj_heb_igb_cnt_arw_bul_ewe_ger_tsw_cze_hun_moo_akn_fin_grk_sid_geo_svk_prs_hin_spa_gam_chh_lat_est_xho_mly_ctl_sun_jpn_tml_kor_urd_bos_swa_fre_jav_ukr_amr_mao_mnd_ben_dyu_slo_mlt_swe_eng_mcd_afr_qcu_por_scr_dut_ven_aeg_ita_hau_alb_ind_krd_lda_rus_cic_tag_tha_amh_knd_tsn_ses_aze_pol_mol_tur_bem_vie_tig_swt_bam_zul	-0.00817220358968666	-0.0192437804551784	0.984687858743981
105	aeg_dut_fbf_prs_mlt_tig_chh_fre_uzb_tur_bam_jav_cic_ukr_rus_bsq_krd_heb_dgb_mnd_lat_afr_yor_mcd_ven_hin_hun_igb_moo_est_slo_amh_geo_ger_arw_glc_nor_owc_hau_pol_fin_tsn_sun_grk_bat_jpn_knd_kor_cze_svk_akn_rom_mly_eng_sod_ind_cnt_ita_xho_mol_anl_bos_bul_urd_por_qcu_spa_pan_lit_tsw_gam_scr_sid_ben_tag_alb_ewe_ctl_dyu_mao_tha_amr_tml_ses_swa_aze_guj_swe_azi_bem_vie_wly_lda_zul_swt	-0.500672328940648	-1.19019689326402	0.236998380084115
106	owc_nor_zul_urd_sod_anl_gam_dut_tur_uzb_ewe_bat_akn_ben_afr_bsq_ita_hau_ven_cnt_por_prs_dgb_cze_tsw_ukr_est_dyu_fbf_hun_lit_chh_geo_bos_arw_mol_spa_heb_aeg_fre_fin_tsn_jav_ctl_tag_jpn_tml_kor_hin_rom_moo_mcd_mao_svk_amr_sun_mnd_scr_cic_krd_amh_lat_pol_swe_rus_qcu_grk_bul_alb_swa_wly_ger_sid_slo_mly_eng_lda_pan_bam_ind_tha_mlt_knd_igb_ses_azi_guj_glc_aze_bem_vie_tig_swt_yor_xho	-0.207507253623579	-0.489470740042373	0.625660994082833
107	chh_lat_dgb_guj_amh_mlt_owc_ita_azi_tur_bam_jav_ewe_bos_prs_bsq_spa_sid_bem_cnt_ukr_urd_yor_glc_dyu_svk_fin_moo_xho_est_pol_heb_geo_krd_mol_scr_rus_wly_gam_lit_hun_lda_mly_slo_mao_jpn_knd_kor_swe_ben_zul_pan_bat_mcd_aeg_ind_mnd_por_ven_arw_tig_bul_cze_eng_ger_qcu_afr_nor_grk_tsn_hau_ctl_sod_dut_tag_rom_swa_hin_tsw_sun_tha_amr_tml_igb_swt_aze_alb_fre_uzb_cic_vie_anl_ses_fbf_akn	-0.26572419890333	-0.6282739558928	0.531364398859372
108	mlt_glc_moo_spa_amr_gam_heb_hin_azi_uzb_swa_mly_ses_ctl_prs_bsq_rom_sid_cic_mnd_krd_swe_bam_svk_fbf_por_hun_tsn_lda_est_lat_wly_geo_bul_slo_lit_cze_sod_hau_fre_fin_dgb_ind_ukr_bat_jpn_knd_kor_urd_alb_xho_arw_jav_rus_chh_tag_cnt_eng_zul_bos_aeg_ger_mcd_pan_afr_qcu_guj_pol_ita_dyu_tig_mol_anl_ben_sun_nor_ven_dut_igb_mao_tha_amh_tml_akn_tsw_tur_grk_scr_aze_yor_vie_owc_ewe_bem_swt	0.384517467353658	0.90569145361913	0.36743966282318
109	sod_guj_ewe_grk_mlt_wly_gam_ger_uzb_aze_bem_ind_tsn_fre_svk_bsq_scr_anl_cic_mnd_mol_eng_yor_pan_swa_spa_hun_akn_ses_est_por_hau_geo_cze_dut_lit_hin_amh_amr_prs_fin_bam_mao_glc_tag_jpn_knd_kor_arw_rus_tsw_lat_sun_swe_tig_mly_cnt_pol_dgb_slo_aeg_bul_bos_krd_nor_qcu_ben_mcd_ukr_dyu_owc_ctl_heb_urd_jav_alb_ven_rom_xho_bat_tha_chh_tml_moo_swt_azi_ita_afr_tur_igb_vie_sid_zul_lda_fbf	0.0633458089768957	0.149142937552595	0.881763786445026
110	aeg_rus_dyu_ukr_sod_hau_anl_fre_uzb_tur_cic_jav_lda_mol_urd_bsq_scr_owc_ven_cnt_cze_dut_swt_lit_bem_rom_fin_xho_dgb_est_bos_amr_geo_hin_guj_glc_nor_chh_wly_ger_hun_igb_mly_bul_bat_jpn_tml_kor_krd_swe_ewe_ben_mao_prs_sid_ind_mnd_pol_yor_alb_heb_afr_svk_spa_slo_qcu_arw_eng_mcd_tsw_amh_pan_mlt_grk_sun_lat_swa_ita_moo_tag_tha_tig_knd_ses_bam_aze_por_ctl_azi_tsn_vie_gam_akn_fbf_zul	-0.828844014943159	-2.00233989720559	0.0481605716787709
111	gam_dut_akn_prs_sod_wly_mlt_lat_tur_azi_fbf_mao_bam_alb_nor_bsq_bul_heb_cic_cnt_mol_ger_dyu_ctl_ewe_svk_est_moo_swa_fin_arw_amh_geo_spa_urd_grk_cze_amr_tig_por_hun_dgb_bat_pol_sun_jpn_knd_kor_lit_scr_xho_rus_mly_eng_anl_tag_mnd_afr_tsn_mcd_hau_rom_fre_hin_guj_qcu_ita_krd_slo_ses_sid_ben_aeg_swe_ind_bos_tsw_glc_yor_jav_tha_chh_tml_igb_lda_uzb_pan_ukr_aze_bem_vie_owc_zul_swt_ven	0.026543355673142	0.0624789619789469	0.950315500613295
112	hau_mcd_bam_por_amh_mlt_anl_alb_aze_azi_ewe_jav_fbf_krd_swe_bsq_dut_tig_tsn_mnd_arw_rom_lda_spa_dyu_ben_est_xho_swa_fin_rus_chh_geo_fre_prs_bos_pan_heb_owc_lit_hun_swt_ind_afr_sun_jpn_knd_kor_grk_pol_cic_lat_mly_nor_aeg_tag_cnt_eng_tsw_bul_wly_hin_ctl_ita_guj_qcu_svk_slo_scr_ses_sid_ger_sod_glc_mao_mol_akn_urd_zul_bat_tha_amr_tml_moo_ven_uzb_ukr_cze_tur_igb_vie_gam_dgb_yor_bem	-0.258035733333955	-0.609673117215638	0.543565085017091
113	amr_prs_dgb_pan_sid_wly_amh_nor_uzb_azi_fbf_mao_ses_arw_eng_bsq_spa_tig_yor_mnd_scr_mol_bem_grk_ven_slo_est_ewe_xho_hun_rom_gam_geo_urd_guj_afr_mcd_chh_owc_hin_fin_tsw_tag_lat_bat_jpn_tml_kor_ctl_swe_cic_alb_sun_rus_sod_mly_cnt_pol_tsn_glc_hau_bos_cze_svk_dut_qcu_bul_ben_ger_igb_heb_ukr_anl_por_ind_fre_swa_ita_dyu_jav_tha_mlt_knd_bam_akn_tur_lit_krd_aze_zul_vie_aeg_moo_swt_lda	0.278697842477341	0.65587068548279	0.513526685359583
114	tig_ger_swa_afr_sid_amr_aeg_dut_tur_azi_zul_bat_cic_svk_bul_bsq_alb_mlt_dyu_mnd_nor_ita_bam_ctl_igb_grk_est_moo_xho_fin_prs_amh_geo_pol_por_arw_glc_owc_wly_guj_hun_lda_ind_scr_sun_jpn_tml_kor_bos_pan_tsn_spa_jav_cze_hau_tag_cnt_ukr_ewe_lit_chh_mcd_urd_slo_rus_qcu_hin_ben_mol_fbf_heb_swe_sod_rom_mao_eng_tsw_lat_akn_mly_tha_anl_knd_bem_dgb_aze_fre_krd_uzb_ven_vie_gam_swt_yor_ses	-0.3052374973556	-0.72137203312904	0.472490313960971
115	anl_lat_dgb_rom_chh_heb_mlt_pan_azi_uzb_bam_bat_tsn_arw_ukr_bsq_eng_hau_ses_mnd_mcd_fre_lda_spa_swt_alb_hun_fbf_bem_est_afr_owc_geo_ctl_ben_glc_bos_amr_sid_ita_fin_xho_ind_prs_mao_jpn_tml_kor_urd_dut_ewe_por_tag_ger_wly_jav_cnt_nor_tsw_mol_aeg_swe_lit_bul_cze_qcu_hin_scr_svk_dyu_sod_pol_tig_guj_sun_rus_yor_grk_moo_mly_tha_gam_knd_igb_cic_tur_slo_krd_aze_swa_vie_amh_akn_ven_zul	-0.517370612694354	-1.23181182872496	0.221124937433983
116	sod_slo_swt_pol_mlt_amr_heb_spa_uzb_aze_ses_ind_moo_bul_swe_bsq_dut_aeg_akn_cnt_cze_rom_fbf_hin_tsw_eng_est_ewe_zul_fin_por_amh_geo_krd_ben_prs_urd_anl_sid_mol_hun_swa_jav_fre_mly_jpn_knd_kor_afr_scr_xho_glc_tag_svk_wly_sun_mnd_alb_dyu_nor_gam_rus_lit_lat_ger_qcu_grk_arw_bos_tsn_chh_ita_hau_mcd_bat_ctl_lda_guj_cic_mao_tha_tig_tml_igb_ven_tur_pan_ukr_azi_dgb_vie_owc_bam_yor_bem	-0.542851645583946	-1.29395955825245	0.198883609094137
117	heb_rom_ewe_pan_amr_wly_chh_pol_aze_uzb_yor_mao_ven_ger_ukr_bsq_fre_hau_ses_cnt_mcd_por_dgb_krd_akn_prs_fin_swa_tsn_hun_slo_aeg_geo_ben_swe_scr_hin_sod_anl_bos_est_moo_bat_guj_tag_jpn_tml_kor_mol_svk_tsw_dut_mly_lat_tig_sun_mnd_grk_zul_spa_owc_rus_ita_alb_eng_qcu_cze_glc_nor_fbf_mlt_bul_amh_urd_ind_lit_swt_arw_cic_jav_tha_gam_knd_igb_dyu_azi_ctl_afr_tur_bam_vie_sid_xho_bem_lda	-0.409357855480849	-0.971171914098821	0.333981800176033
118	tig_svk_ewe_hin_hau_mlt_sid_lit_azi_tur_yor_mao_swt_pol_rom_bsq_mol_heb_ven_cnt_spa_grk_cic_alb_lda_guj_hun_swa_tsn_est_slo_owc_geo_dut_ukr_mcd_ger_chh_aeg_fre_fin_dyu_ind_nor_tag_jpn_tml_kor_lat_bos_dgb_por_bat_prs_amh_mly_mnd_scr_bem_cze_gam_pan_bul_ita_afr_qcu_ctl_arw_urd_moo_wly_krd_anl_eng_sun_rus_xho_glc_igb_jav_tha_sod_knd_tsw_zul_aze_swe_ben_uzb_bam_vie_amr_akn_ses_fbf	-0.582411838973003	-1.39154168028012	0.167380812343383
119	chh_glc_ven_rus_amh_mlt_heb_ctl_azi_aze_bam_mly_cic_dut_krd_bsq_scr_gam_moo_mnd_pan_fre_igb_eng_ewe_ben_est_yor_dyu_hun_swe_owc_geo_por_pol_arw_alb_anl_hau_bul_fin_bem_tag_urd_sun_jpn_tml_kor_nor_grk_fbf_svk_bat_slo_amr_jav_cnt_lit_tsw_ukr_wly_prs_hin_cze_lat_qcu_guj_afr_spa_tsn_aeg_ger_tig_ita_mao_mol_swa_mcd_zul_ind_tha_sod_knd_akn_lda_tur_rom_bos_uzb_ses_vie_sid_swt_xho_dgb	-0.0447805597495175	-0.1055227275275	0.916188304556938
120	wly_rus_dgb_eng_heb_gam_owc_cze_aze_tur_lda_jav_tsn_prs_afr_bsq_lat_sid_ven_mnd_lit_pol_fbf_alb_ewe_mcd_fin_dyu_bam_est_bul_sod_geo_hin_fre_mol_svk_aeg_anl_ger_hun_tsw_sun_ben_tag_jpn_tml_kor_dut_pan_swt_ctl_mao_bos_amh_bat_cnt_ukr_cic_glc_hau_swe_grk_urd_scr_qcu_arw_guj_por_moo_tig_rom_chh_krd_mly_nor_akn_slo_igb_ind_tha_amr_knd_bem_yor_uzb_ita_spa_azi_ses_vie_mlt_zul_xho_swa	-0.934966504610202	-2.2772987501661	0.025060309225687
121	sod_krd_zul_grk_mlt_amh_amr_arw_uzb_aze_fbf_sun_tsn_fre_pol_bsq_rom_owc_moo_mnd_swe_rus_yor_ita_ven_bul_fin_dyu_ewe_hun_nor_aeg_geo_scr_mcd_alb_svk_heb_anl_ben_est_cic_mly_lit_jav_jpn_knd_kor_ukr_dut_bem_spa_ind_prs_chh_tag_cnt_afr_swt_urd_hau_eng_bos_ctl_guj_qcu_mol_glc_hin_xho_gam_por_tig_ger_bat_pan_lda_cze_tsw_mao_tha_sid_tml_bam_ses_tur_lat_slo_azi_akn_vie_wly_igb_swa_dgb	-0.488732121187492	-1.16162093550798	0.24836213776258
122	anl_swe_cic_arw_sid_mlt_tig_bos_aze_tur_zul_mao_lda_bul_grk_bsq_dut_aeg_xho_cnt_glc_lat_ewe_guj_dgb_ben_fin_igb_fbf_hun_slo_gam_geo_ita_scr_cze_rus_heb_amr_alb_est_tsn_mly_afr_bat_jpn_tml_kor_urd_krd_ses_mol_jav_mcd_sod_tag_mnd_ctl_akn_lit_chh_fre_rom_ukr_spa_qcu_por_ger_pol_swa_owc_nor_hau_hin_sun_prs_bam_eng_tsw_ind_tha_amh_knd_moo_ven_azi_pan_svk_uzb_dyu_vie_wly_swt_bem_yor	-0.700501160560646	-1.68068865266191	0.0961792932208642
123	owc_fre_bam_dut_amr_amh_aeg_bos_azi_uzb_lda_mao_tsw_spa_slo_bsq_eng_sod_swa_cnt_ctl_glc_ewe_guj_yor_ger_fin_tsn_dyu_est_prs_anl_geo_ukr_pol_alb_pan_chh_hau_lit_hun_akn_jav_ita_tag_jpn_knd_kor_svk_hin_fbf_grk_sun_nor_tig_ind_mnd_arw_ses_mcd_heb_bul_lat_krd_ben_qcu_por_urd_rom_moo_gam_cze_mlt_scr_mly_mol_igb_swe_swt_bat_tha_wly_tml_dgb_bem_aze_rus_afr_tur_xho_vie_sid_ven_zul_cic	-0.034839830821348	-0.0820777242700077	0.934761299623223
124	aeg_lit_swt_pan_mlt_heb_tig_ctl_tur_uzb_moo_ind_yor_nor_ben_bsq_rom_gam_ewe_cnt_ger_pol_swa_rus_bem_hin_fin_bam_cic_hun_bos_hau_geo_arw_mcd_prs_mol_sod_anl_cze_est_xho_bat_por_mly_jpn_knd_kor_swe_slo_fbf_afr_jav_alb_sid_mao_mnd_grk_igb_dut_chh_krd_ita_lat_eng_qcu_spa_glc_ukr_zul_amh_bul_wly_scr_tag_fre_lda_svk_tsw_sun_tha_owc_tml_tsn_ses_azi_guj_urd_aze_dgb_vie_amr_akn_ven_dyu	-0.287168860522851	-0.67874972528442	0.498982062904694
125	chh_rus_tsn_scr_mlt_anl_sod_cze_uzb_azi_swt_mly_dyu_slo_svk_bsq_por_sid_dgb_mnd_fre_mol_igb_dut_swa_swe_hun_akn_zul_est_ukr_amr_geo_ita_hin_glc_afr_hau_tig_prs_fin_xho_sun_arw_jav_jpn_tml_kor_bos_nor_ses_mcd_mao_ben_wly_bat_cnt_eng_ewe_bul_gam_pan_lat_spa_guj_qcu_krd_lit_alb_bem_amh_ctl_aeg_ger_ind_rom_bam_urd_ven_tag_tha_heb_knd_fbf_yor_aze_pol_grk_tur_moo_vie_owc_cic_lda_tsw	-0.29900454180312	-0.70685527006516	0.481423771794046
126	tig_alb_swt_bos_amh_sod_hau_urd_azi_aze_ven_jav_dyu_rus_por_bsq_eng_heb_bam_cnt_arw_fre_cic_pol_zul_hin_fin_swa_igb_est_slo_gam_geo_ben_mol_ger_prs_chh_anl_svk_hun_ewe_ind_mcd_sun_jpn_knd_kor_krd_scr_bem_lit_mao_afr_aeg_tag_mnd_dut_akn_pan_owc_guj_rom_cze_bul_qcu_nor_grk_ctl_dgb_amr_ita_sid_swe_bat_glc_moo_lat_lda_mly_tha_wly_tml_xho_ses_uzb_spa_ukr_tur_yor_vie_mlt_tsn_tsw_fbf	0.448548663140923	1.05815982611108	0.29272334537789
127	mlt_slo_swa_pan_wly_owc_hau_afr_azi_uzb_tsw_mly_yor_alb_mcd_bsq_grk_amr_igb_cnt_dut_ita_xho_bul_ewe_lat_fin_swt_cic_est_bos_chh_geo_eng_hin_swe_prs_anl_sod_ger_hun_tsn_ind_por_sun_jpn_knd_kor_fre_rom_moo_svk_tag_spa_heb_mao_mnd_krd_fbf_glc_sid_pol_arw_urd_mol_qcu_ben_lit_ukr_bem_aeg_cze_gam_nor_jav_scr_ven_ctl_akn_bat_tha_amh_tml_dyu_zul_aze_rus_guj_tur_ses_vie_tig_lda_bam_dgb	-0.411649756065968	-0.977664904156075	0.330776434440758
128	hau_ita_xho_rom_gam_sod_wly_pan_azi_uzb_dgb_mly_fbf_krd_dut_bsq_glc_heb_ven_mnd_prs_bul_tsw_alb_ewe_fre_est_moo_bem_fin_grk_owc_geo_lit_ben_guj_urd_tig_amh_cze_hun_ses_jav_arw_bat_jpn_knd_kor_slo_nor_zul_rus_tag_ctl_anl_mao_cnt_swe_cic_ger_amr_spa_afr_eng_ukr_qcu_scr_bos_mol_igb_sid_hin_chh_mcd_sun_svk_dyu_por_tsn_ind_tha_mlt_tml_swt_yor_tur_lat_pol_aze_akn_vie_aeg_lda_swa_bam	-0.68111369680935	-1.63527474600682	0.105371830708481
129	amh_afr_cic_lit_anl_aeg_sid_arw_azi_tur_zul_ind_swa_ger_ctl_bsq_spa_tig_tsw_mnd_pan_nor_lda_ben_xho_pol_fin_fbf_akn_est_cze_wly_geo_bos_grk_slo_eng_heb_owc_swe_hun_swt_mly_glc_sun_jpn_knd_kor_ita_scr_ewe_krd_bat_rus_amr_mao_cnt_mcd_tsn_guj_mlt_hin_ukr_alb_bul_qcu_urd_rom_dut_bem_chh_mol_gam_prs_tag_por_igb_fre_yor_jav_tha_sod_tml_moo_bam_uzb_lat_svk_aze_dgb_vie_hau_dyu_ven_ses	0.175385378115637	0.41259439185755	0.680853427589281
130	anl_ita_ewe_spa_amh_owc_tig_guj_aze_uzb_swt_mly_yor_lat_svk_bsq_lit_sod_akn_mnd_ger_pan_lda_bul_cic_afr_est_fbf_ven_hun_ukr_heb_geo_alb_prs_mol_dut_sid_amr_bos_fin_bam_jav_slo_ind_jpn_knd_kor_pol_eng_igb_rom_bat_arw_hau_mao_cnt_grk_dgb_scr_wly_krd_glc_ctl_ben_qcu_urd_hin_rus_zul_aeg_swe_mlt_por_tag_fre_tsw_nor_bem_sun_tha_gam_tml_ses_xho_azi_cze_mcd_tur_moo_vie_chh_dyu_tsn_swa	-0.202008882612653	-0.47717572377938	0.634356454775821
131	owc_grk_bem_slo_chh_gam_sod_urd_azi_aze_akn_mly_bam_ctl_pol_bsq_lat_wly_tsw_cnt_svk_fre_swa_ukr_lda_arw_hun_fbf_tsn_est_krd_amh_geo_guj_swe_spa_glc_anl_sid_ita_fin_yor_ind_cze_tag_jpn_tml_kor_prs_mcd_swt_eng_sun_pan_hau_jav_mnd_rus_ses_afr_aeg_por_mol_nor_alb_qcu_bul_ger_bos_zul_mlt_ben_amr_scr_mao_dut_dgb_lit_igb_bat_tha_tig_knd_dyu_moo_tur_rom_hin_uzb_ven_vie_heb_ewe_cic_xho	0.110419473442678	0.261388761824281	0.794370723414904
132	sid_urd_swt_pol_heb_owc_gam_spa_uzb_azi_moo_ind_tsw_glc_scr_bsq_bul_wly_ewe_mnd_afr_swe_bem_bos_fbf_pan_fin_lda_zul_hun_ger_anl_geo_rus_lat_ukr_hin_amh_mlt_por_est_dyu_jav_alb_mao_jpn_knd_kor_dut_lit_ses_grk_sun_guj_amr_mly_cnt_arw_tsn_rom_aeg_cze_eng_fre_mcd_qcu_krd_mol_slo_swa_sod_prs_tig_ctl_tag_nor_ven_ben_dgb_bat_tha_hau_tml_xho_bam_tur_svk_ita_aze_igb_vie_chh_yor_akn_cic	0.202778121237743	0.477719735123159	0.633970612822586
133	owc_nor_xho_rus_sid_aeg_sod_bos_uzb_azi_cic_ind_ses_hin_ctl_bsq_scr_gam_bam_cnt_ger_fre_zul_glc_tsw_pol_fin_dgb_ven_hun_krd_wly_geo_swe_spa_urd_prs_anl_heb_afr_est_moo_mly_slo_jav_jpn_tml_kor_dut_grk_yor_ukr_tag_arw_mlt_mao_mnd_mol_akn_lat_chh_lit_bul_alb_mcd_qcu_cze_rom_eng_ewe_amr_guj_amh_ita_bat_svk_swa_ben_dyu_sun_tha_hau_knd_lda_igb_tur_pan_por_aze_tsn_vie_tig_fbf_bem_swt	-0.603645905542809	-1.44168331795033	0.15275070673673
134	anl_hin_dgb_urd_chh_amh_tig_grk_azi_uzb_ewe_ind_fbf_eng_swe_bsq_spa_heb_tsn_cnt_glc_rus_cic_ita_igb_guj_hun_swa_zul_fin_ctl_wly_geo_bul_rom_fre_afr_owc_aeg_ben_est_bam_sun_slo_tag_jpn_tml_kor_lit_pol_akn_mcd_mao_prs_hau_jav_mnd_lat_moo_alb_amr_nor_arw_scr_ger_qcu_pan_mol_bos_xho_sid_krd_sod_ukr_mly_dut_dyu_svk_lda_bat_tha_mlt_knd_ses_bem_tur_por_cze_aze_ven_vie_gam_yor_tsw_swt	-0.421288841521479	-0.999683792017126	0.320057568096398
135	sod_lit_yor_ctl_owc_chh_anl_cze_aze_tur_xho_sun_fbf_pol_scr_bsq_dut_tig_cic_cnt_bos_glc_akn_por_moo_guj_est_igb_lda_fin_rus_mlt_geo_afr_ger_arw_ben_aeg_amr_hin_hun_ewe_bat_ita_mao_jpn_tml_kor_fre_svk_swa_rom_ind_prs_heb_jav_mnd_bul_dgb_nor_sid_urd_lat_grk_mol_qcu_alb_mcd_krd_ses_gam_swe_wly_spa_tag_pan_dyu_eng_bem_mly_tha_hau_knd_tsw_swt_uzb_ukr_slo_azi_tsn_vie_amh_ven_zul_bam	-0.820798206376046	-1.98391683693691	0.0502134057065933
136	hau_por_tsn_lat_sod_chh_tig_nor_uzb_tur_dgb_sun_ewe_ita_spa_bsq_bos_amh_lda_cnt_krd_ben_xho_swe_fbf_ctl_hun_dyu_akn_fin_bul_owc_geo_mol_scr_cze_fre_aeg_wly_ger_est_bem_jav_urd_bat_jpn_knd_kor_slo_eng_swt_pol_mao_hin_anl_tag_mnd_pan_cic_arw_gam_svk_afr_glc_lit_qcu_guj_mcd_rom_ses_sid_dut_mlt_prs_mly_ukr_moo_grk_tsw_ind_tha_amr_tml_igb_zul_aze_rus_alb_azi_yor_vie_heb_bam_ven_swa	0.0698363400933139	0.164444091507678	0.869738441120505
137	wly_bos_zul_eng_tig_sid_anl_svk_tur_aze_lda_ind_cic_fre_krd_bsq_urd_owc_tsn_mnd_alb_spa_swt_hin_yor_ben_hun_ses_ewe_est_afr_aeg_geo_arw_prs_cze_pan_amr_amh_mol_fin_bam_mly_slo_tag_jpn_tml_kor_dut_bul_igb_mcd_mao_glc_hau_sun_cnt_guj_ven_grk_mlt_scr_ukr_swe_rus_qcu_por_ita_ger_fbf_gam_pol_sod_ctl_jav_lit_dgb_nor_xho_bat_tha_chh_knd_dyu_akn_azi_rom_lat_uzb_moo_vie_heb_bem_tsw_swa	-0.473450204741203	-1.12962138913975	0.26154098534351
138	owc_urd_ewe_por_aeg_wly_amh_mcd_tur_uzb_moo_mao_dyu_slo_spa_bsq_pol_chh_akn_mnd_ger_rom_tsw_lit_swt_grk_fin_zul_yor_hun_mol_mlt_geo_fre_pan_eng_ctl_anl_heb_lat_est_xho_bat_ita_ind_jpn_tml_kor_ukr_alb_bam_svk_mly_bul_sod_sun_cnt_prs_ven_krd_amr_bos_glc_rus_ben_qcu_scr_nor_cze_fbf_gam_afr_hau_hin_jav_dut_lda_guj_tsn_tag_tha_sid_knd_ses_swa_azi_swe_arw_aze_cic_vie_tig_dgb_bem_igb	-0.112037451597945	-0.264105758550424	0.792282797717432
139	amh_scr_dyu_arw_wly_heb_anl_lit_azi_tur_ven_bat_swa_eng_cze_bsq_fre_owc_yor_cnt_rus_por_bam_alb_cic_hin_est_lda_tsn_fin_ctl_sod_geo_glc_urd_ben_mcd_mlt_aeg_ita_hun_moo_tag_pan_ind_jpn_knd_kor_lat_bul_igb_nor_jav_krd_chh_mao_mnd_guj_akn_bos_hau_slo_rom_swe_spa_qcu_pol_mol_svk_tsw_gam_ger_tig_prs_sun_afr_dgb_ukr_ses_mly_tha_sid_tml_bem_ewe_uzb_dut_grk_aze_swt_vie_amr_zul_xho_fbf	-0.98639531586037	-2.40693623604526	0.0180625175732014
140	gam_krd_tsn_afr_hau_aeg_chh_urd_uzb_azi_ewe_jav_tsw_rus_ukr_bsq_svk_sid_akn_cnt_pan_mol_ven_rom_xho_ben_hun_dgb_dyu_fin_fre_wly_geo_guj_bul_lat_ctl_amh_tig_bos_est_fbf_bat_cze_sun_jpn_knd_kor_alb_ita_bam_grk_mly_scr_mlt_tag_mnd_spa_igb_arw_amr_pol_hin_eng_swe_qcu_nor_prs_glc_cic_sod_lit_anl_slo_ind_por_zul_dut_ses_mao_tha_owc_tml_bem_moo_aze_mcd_ger_tur_yor_vie_heb_lda_swt_swa	0.608722027743659	1.44104574739377	0.152930319930262
141	gam_guj_akn_eng_anl_mlt_owc_ben_azi_aze_igb_sun_dyu_lat_afr_bsq_swe_amh_ses_cnt_mcd_pol_xho_pan_lda_por_est_bem_moo_fin_dut_sid_geo_arw_bul_nor_fre_aeg_heb_prs_hun_zul_mao_cze_jav_jpn_tml_kor_scr_lit_fbf_hin_tag_mol_hau_bat_mnd_ctl_dgb_krd_chh_spa_slo_bos_grk_qcu_ukr_rom_urd_yor_amr_rus_tig_ger_mly_ita_swt_svk_tsn_ind_tha_wly_knd_bam_ven_tur_alb_glc_uzb_ewe_vie_sod_tsw_swa_cic	0.397279686077439	0.936835801097472	0.351269512666305
142	anl_krd_dyu_dut_wly_mlt_chh_afr_aze_tur_xho_mao_tsw_grk_ita_bsq_alb_tig_bem_cnt_nor_hin_akn_prs_ses_eng_est_igb_yor_fin_pol_aeg_geo_scr_svk_slo_ger_sid_gam_fre_hun_fbf_sun_lit_mly_jpn_tml_kor_guj_rus_bam_ben_tag_glc_owc_jav_mnd_swe_moo_bul_heb_mol_mcd_por_ctl_qcu_pan_spa_bos_dgb_sod_urd_amh_cze_bat_arw_ewe_rom_lda_ind_tha_hau_knd_cic_swt_azi_ukr_lat_uzb_swa_vie_amr_tsn_ven_zul	0.12025863099749	0.283308805024068	0.777569822444028
143	aeg_alb_igb_pol_tig_sod_owc_guj_aze_tur_dgb_ind_xho_lat_bul_bsq_afr_chh_cic_mnd_arw_glc_akn_eng_ses_rus_fin_tsn_moo_hun_ben_wly_geo_urd_bos_ukr_swe_anl_mlt_cze_est_dyu_mao_mol_bat_jpn_tml_kor_rom_fre_tsw_nor_tag_ita_sid_sun_cnt_spa_ewe_por_hau_prs_dut_pan_lit_qcu_hin_ctl_krd_swa_heb_slo_gam_ger_mly_svk_zul_grk_fbf_jav_tha_amh_knd_bam_ven_azi_mcd_scr_uzb_lda_vie_amr_bem_swt_yor	-0.134121403473392	-0.316614709554516	0.752245568550461
144	hau_spa_ses_pol_wly_anl_mlt_scr_uzb_tur_bem_tag_akn_urd_prs_bsq_ukr_chh_swt_cnt_svk_alb_dyu_mol_fbf_guj_fin_xho_swa_hun_rom_owc_geo_grk_mcd_krd_rus_amr_gam_por_est_zul_mao_hin_ind_jpn_knd_kor_nor_glc_tsw_ger_mly_ben_aeg_sun_mnd_lit_ven_bos_tig_slo_ctl_arw_ita_qcu_fre_eng_cze_bam_heb_dut_sod_afr_bat_bul_tsn_pan_dgb_jav_tha_sid_tml_lda_yor_aze_swe_lat_azi_ewe_vie_amh_moo_igb_cic	0.311913411275846	0.734520262878391	0.464479737932084
145	amr_guj_cic_rom_aeg_anl_amh_prs_aze_azi_ewe_tag_dgb_swe_mcd_bsq_hin_hau_yor_cnt_krd_pol_lda_slo_tsn_ben_hun_tsw_bam_fin_alb_sod_geo_grk_pan_lat_por_chh_owc_ctl_est_akn_mao_fre_sun_jpn_knd_kor_glc_ukr_bem_ita_bat_svk_heb_ind_mnd_ger_igb_dut_gam_urd_rus_lit_nor_qcu_mol_bul_spa_swa_mlt_afr_wly_bos_mly_arw_fbf_scr_moo_jav_tha_tig_tml_swt_zul_tur_eng_cze_uzb_xho_vie_sid_ses_dyu_ven	0.0687846541595326	0.161807382510401	0.87180855919403
146	hau_dut_moo_mol_heb_aeg_tig_scr_tur_aze_akn_ind_swa_pol_ger_bsq_urd_chh_igb_mnd_rom_prs_swt_krd_zul_rus_fin_fbf_lda_hun_ben_owc_geo_mcd_ctl_por_fre_sod_mlt_arw_est_tsw_mao_alb_jav_jpn_knd_kor_bos_glc_yor_guj_tag_lit_sid_sun_cnt_pan_tsn_svk_amh_cze_ukr_nor_afr_qcu_spa_hin_eng_bem_amr_lat_wly_grk_mly_swe_ven_ita_dgb_bat_tha_anl_tml_cic_ewe_uzb_bul_slo_azi_ses_vie_gam_xho_bam_dyu	-0.284934407910747	-0.673451168966157	0.502330543465458
147	amh_afr_yor_eng_anl_tig_amr_mol_azi_aze_dyu_jav_akn_swe_guj_bsq_pan_sod_swa_mnd_urd_rom_bam_bos_ses_lat_est_lda_moo_hun_fre_gam_geo_bul_prs_slo_ita_owc_aeg_dut_fin_tsn_tag_alb_ind_jpn_knd_kor_arw_pol_ewe_ger_mly_ctl_mlt_sun_cnt_ukr_cic_mcd_hau_lit_por_scr_krd_qcu_cze_spa_glc_tsw_wly_rus_heb_grk_bat_svk_igb_ben_bem_mao_tha_chh_tml_ven_fbf_tur_hin_nor_uzb_swt_vie_sid_zul_dgb_xho	0.101242559386164	0.238199047718317	0.812250759414613
148	chh_hin_fbf_urd_wly_anl_sod_arw_aze_azi_tsw_bat_bam_slo_ita_bsq_dut_heb_zul_mnd_ctl_lit_igb_bul_dgb_mcd_fin_dyu_ewe_est_ger_owc_geo_ben_por_eng_svk_amh_sid_cze_hun_cic_jav_guj_ind_jpn_tml_kor_pan_rom_lda_swe_sun_ukr_amr_tag_cnt_pol_yor_glc_aeg_nor_alb_afr_prs_qcu_lat_krd_spa_akn_tig_fre_hau_scr_mly_bos_xho_mol_swt_mao_tha_mlt_knd_ses_moo_uzb_grk_rus_tur_tsn_vie_gam_ven_bem_swa	-0.0281861677942344	-0.0663465692593082	0.947244328821242
149	tig_eng_dgb_ben_wly_gam_sid_prs_aze_tur_igb_mao_bem_mol_ukr_bsq_glc_heb_xho_mnd_lit_rus_swt_krd_moo_ger_est_akn_swa_hun_alb_sod_geo_dut_hin_ctl_svk_amr_anl_pan_fin_ses_jav_urd_ind_jpn_knd_kor_spa_cze_tsn_pol_tag_grk_aeg_sun_cnt_lat_ewe_bos_chh_guj_arw_ita_nor_qcu_slo_swe_fre_lda_mlt_afr_hau_rom_mly_por_zul_mcd_dyu_bat_tha_owc_tml_fbf_bam_azi_scr_bul_uzb_ven_vie_amh_yor_cic_tsw	0.102257748063765	0.240618592929955	0.810380378017278
150	sid_nor_tsw_ita_wly_hau_amr_eng_uzb_tur_ewe_mao_bem_lit_scr_bsq_mol_tig_fbf_mnd_slo_ukr_tsn_pan_dyu_prs_hun_akn_dgb_est_ger_anl_geo_alb_swe_rus_krd_owc_sod_hin_fin_swa_jav_glc_ind_jpn_knd_kor_fre_lat_ven_pol_mly_spa_heb_tag_cnt_guj_swt_svk_chh_grk_por_cze_rom_qcu_mcd_ben_dut_zul_amh_ctl_aeg_urd_bat_bul_lda_bos_igb_sun_tha_mlt_tml_ses_yor_aze_afr_arw_azi_moo_vie_gam_cic_xho_bam	-0.194352741874582	-0.458678436605905	0.647535241551146
151	amr_svk_dgb_ukr_anl_sod_hau_por_aze_tur_yor_tag_ses_fre_nor_bsq_pan_mlt_fbf_cnt_krd_prs_ewe_slo_dyu_afr_hun_tsw_bem_est_glc_gam_geo_mcd_mol_urd_cze_wly_heb_bos_fin_xho_jav_ger_mao_jpn_knd_kor_rom_hin_tsn_bul_mly_lat_chh_bat_mnd_rus_cic_spa_aeg_ita_ctl_dut_lit_qcu_ben_grk_pol_moo_owc_eng_amh_scr_ind_alb_akn_arw_bam_sun_tha_tig_tml_swa_igb_uzb_guj_swe_azi_ven_vie_sid_lda_zul_swt	-0.0861696852809545	-0.202973724441367	0.839598989292965
152	mlt_alb_tsn_mcd_amr_amh_tig_grk_uzb_tur_lda_mao_yor_bos_glc_bsq_pol_chh_ses_cnt_pan_ita_dgb_ger_moo_swe_est_dyu_xho_hun_hin_anl_geo_spa_ctl_ukr_mol_aeg_sid_slo_fin_cic_mly_urd_ind_jpn_knd_kor_fre_scr_ewe_svk_bat_ben_hau_sun_mnd_rus_akn_afr_owc_por_prs_dut_cze_qcu_arw_eng_lat_fbf_sod_lit_gam_guj_tag_krd_bam_nor_ven_jav_tha_wly_tml_tsw_igb_aze_bul_rom_azi_swt_vie_heb_bem_zul_swa	-0.761568720001748	-1.84148279355272	0.0687384004530406
153	chh_ita_swa_bul_aeg_sid_amh_spa_aze_uzb_fbf_ind_cic_krd_slo_bsq_afr_owc_ses_cnt_guj_rom_akn_mcd_tsn_pol_hun_swt_tsw_est_arw_wly_geo_hin_svk_urd_swe_heb_hau_dut_fin_lda_sun_por_jav_jpn_knd_kor_ctl_lit_moo_rus_bat_glc_mlt_tag_mnd_prs_zul_bos_gam_ben_ukr_lat_pan_qcu_grk_fre_ger_bam_amr_alb_sod_eng_mly_mol_yor_scr_ven_mao_tha_anl_tml_ewe_xho_tur_nor_cze_azi_dyu_vie_tig_dgb_bem_igb	-0.129163276036814	-0.304582044744173	0.76136503219545
154	tig_cze_zul_pol_aeg_owc_sod_krd_uzb_tur_dgb_tag_cic_svk_scr_bsq_mcd_chh_tsn_cnt_guj_nor_bem_dut_swt_grk_fin_swa_ewe_hun_ger_mlt_geo_ctl_ukr_lit_swe_gam_sid_glc_est_tsw_ind_prs_bat_jpn_knd_kor_pan_hin_bam_lat_mao_rus_heb_jav_mnd_alb_fbf_bul_amr_rom_spa_por_urd_qcu_ben_afr_bos_dyu_amh_ita_hau_fre_sun_arw_ven_mol_lda_mly_tha_anl_tml_xho_yor_aze_slo_eng_azi_moo_vie_wly_igb_ses_akn	0.493493194109694	1.16561585199298	0.246750592599834
155	sid_urd_ven_por_aeg_mlt_anl_cze_azi_aze_ewe_tag_bam_eng_lat_bsq_arw_amr_swa_mnd_spa_mol_akn_lit_fbf_fre_fin_swt_moo_hun_grk_hau_geo_glc_alb_scr_slo_tig_wly_bul_est_bem_mao_hin_bat_jpn_knd_kor_rom_pan_ses_svk_jav_ita_owc_sun_cnt_rus_cic_ctl_chh_ger_krd_swe_ben_qcu_bos_nor_guj_zul_sod_afr_amh_mcd_ind_ukr_yor_prs_dgb_mly_tha_gam_tml_tsn_lda_uzb_pol_dut_tur_igb_vie_heb_xho_dyu_tsw	-1.02061524076238	-2.49347958552744	0.014417116742113
156	amh_urd_moo_swe_anl_heb_chh_prs_aze_tur_ven_jav_akn_alb_krd_bsq_glc_gam_bem_mnd_svk_hin_bam_pan_yor_pol_est_tsw_xho_hun_lit_hau_geo_ita_mol_eng_rus_aeg_wly_grk_fin_lda_sun_guj_mly_jpn_knd_kor_spa_cze_ewe_fre_ind_lat_amr_mao_cnt_mcd_ses_slo_mlt_bul_rom_nor_bos_qcu_ger_dut_por_swa_sid_ukr_sod_arw_bat_afr_cic_scr_dyu_tag_tha_owc_tml_dgb_igb_uzb_ben_ctl_azi_zul_vie_tig_fbf_swt_tsn	0.0997254144023826	0.234733956078592	0.814931274020654
157	chh_lat_dyu_eng_amr_aeg_gam_alb_azi_uzb_moo_mly_swt_mol_slo_bsq_scr_mlt_zul_cnt_svk_rus_bam_dut_fbf_swe_fin_ven_dgb_est_prs_sod_geo_grk_urd_ger_krd_heb_hau_cze_hun_lda_ind_guj_mao_jpn_knd_kor_bul_nor_bem_arw_jav_glc_tig_sun_mnd_spa_swa_fre_amh_ukr_afr_pol_ben_qcu_mcd_pan_ctl_ses_sid_bos_owc_rom_tag_por_yor_ita_xho_bat_tha_wly_tml_tsn_ewe_aze_lit_hin_tur_igb_vie_anl_akn_tsw_cic	-0.325740496335287	-0.771821234997891	0.442177133644767
158	anl_ita_zul_nor_aeg_tig_gam_grk_azi_uzb_ven_bat_tsn_svk_por_bsq_urd_amr_ses_mnd_swe_slo_xho_pol_dgb_lat_fin_bem_yor_est_hin_heb_geo_spa_bul_ben_ctl_sid_amh_lit_hun_swt_mly_cze_tag_jpn_knd_kor_glc_eng_bam_mcd_ind_rom_chh_jav_cnt_ukr_igb_mol_owc_alb_afr_fre_scr_qcu_prs_ger_rus_lda_mlt_dut_wly_arw_mao_pan_akn_bos_swa_sun_tha_sod_tml_tsw_fbf_tur_krd_guj_aze_cic_vie_hau_dyu_moo_ewe	-0.0964270203576899	-0.227423598217748	0.820593587722588
159	sod_fre_dgb_ger_wly_hau_tig_spa_azi_tur_lda_mao_fbf_mol_ctl_bsq_bul_owc_ven_cnt_rom_nor_bam_hin_zul_prs_hun_yor_tsw_est_glc_amr_geo_pan_pol_guj_svk_sid_anl_por_fin_xho_sun_cze_jav_jpn_knd_kor_alb_lit_akn_slo_bat_scr_gam_tag_mnd_grk_ses_ukr_amh_krd_arw_mcd_ben_qcu_swe_rus_urd_tsn_heb_afr_aeg_ita_mly_bos_cic_eng_swt_ind_tha_mlt_tml_moo_swa_aze_lat_dut_uzb_igb_vie_chh_ewe_dyu_bem	-0.119887930523053	-0.282540068213428	0.778157297091155
160	sod_glc_yor_ger_chh_hau_wly_dut_tur_azi_bem_mao_akn_guj_scr_bsq_arw_amr_tsw_mnd_spa_rus_ewe_cze_lda_ctl_fin_cic_ses_hun_krd_heb_geo_mcd_grk_slo_afr_mlt_gam_eng_est_tsn_mly_bul_sun_jpn_tml_kor_fre_ita_dyu_alb_jav_ukr_aeg_ind_cnt_nor_dgb_urd_sid_pan_lat_svk_hin_qcu_swe_lit_rom_fbf_amh_pol_anl_mol_bat_por_ven_bos_swt_tag_tha_owc_knd_bam_zul_uzb_ben_prs_aze_swa_vie_tig_xho_igb_moo	-0.176272303332912	-0.416378493634731	0.678092448059984
161	heb_swe_swt_arw_amh_amr_hau_eng_aze_azi_yor_mly_ses_mol_svk_bsq_dut_anl_zul_mnd_rus_hin_lda_guj_dyu_urd_fin_igb_bam_est_krd_tig_geo_lit_scr_ita_cze_chh_aeg_alb_hun_xho_ind_lat_bat_jpn_knd_kor_bos_rom_dgb_fre_jav_bul_sod_sun_cnt_slo_tsn_ctl_gam_ben_mcd_ukr_por_qcu_spa_nor_afr_cic_owc_glc_wly_pol_tag_ger_bem_pan_akn_mao_tha_sid_tml_ewe_moo_tur_prs_grk_uzb_ven_vie_mlt_tsw_fbf_swa	-0.985069903740672	-2.39709218424824	0.0185252639111105
162	wly_prs_tsw_dut_aeg_amr_owc_mcd_aze_tur_bem_mao_moo_guj_scr_bsq_rom_gam_dgb_cnt_pol_nor_zul_arw_fbf_lat_hun_xho_ven_fin_ben_hau_geo_fre_ukr_ctl_afr_mlt_heb_pan_est_ewe_mly_alb_tag_jpn_knd_kor_krd_bul_tsn_glc_sun_lit_amh_bat_mnd_por_lda_mol_tig_grk_ger_eng_ita_qcu_cze_swe_spa_dyu_anl_rus_sid_urd_ind_hin_swt_bos_igb_jav_tha_sod_tml_cic_swa_azi_slo_svk_uzb_yor_vie_chh_akn_ses_bam	0.0981529981576093	0.23109963317762	0.817745068814645
163	chh_cze_zul_hin_amh_owc_tig_rus_tur_aze_xho_mly_tsn_guj_ita_bsq_bos_heb_tsw_cnt_prs_svk_bam_ger_dyu_rom_est_ewe_akn_hun_pan_aeg_geo_pol_alb_glc_nor_amr_gam_krd_fin_swt_ind_urd_jav_jpn_knd_kor_dut_ukr_fbf_fre_mao_afr_wly_sun_mnd_mcd_ses_arw_sid_ben_por_lit_grk_qcu_mol_spa_swe_dgb_anl_bul_mlt_slo_bat_scr_cic_ctl_bem_tag_tha_sod_tml_moo_swa_azi_lat_eng_uzb_yor_vie_hau_igb_ven_lda	-0.512432606499561	-1.22141485338295	0.225016239451372
164	mlt_mcd_tsw_dut_hau_wly_aeg_hin_aze_tur_dgb_mao_dyu_pol_bul_bsq_ger_tig_swa_cnt_nor_bos_ewe_lit_moo_scr_fin_tsn_ses_hun_por_owc_geo_glc_swe_grk_rus_sod_heb_arw_est_fbf_bat_prs_sun_jpn_knd_kor_alb_afr_bam_svk_tag_pan_amr_ind_mnd_ita_zul_cze_chh_ben_ukr_eng_rom_qcu_fre_slo_mol_swt_amh_krd_gam_guj_jav_urd_cic_spa_yor_mly_tha_sid_tml_ven_xho_azi_lat_ctl_uzb_bem_vie_anl_igb_lda_akn	-1.1195176413079	-2.7511587633378	0.00713817027961073
165	chh_dut_tsw_glc_gam_amr_hau_bul_aze_tur_dyu_mao_bem_arw_ctl_bsq_hin_sid_cic_cnt_ger_fre_ven_afr_akn_bos_fin_igb_ses_est_krd_owc_geo_spa_eng_alb_nor_wly_sod_prs_hun_dgb_sun_scr_jav_jpn_knd_kor_guj_pol_tsn_mol_ind_slo_aeg_tag_mnd_ukr_yor_grk_mlt_ita_rus_pan_por_qcu_ben_urd_svk_ewe_amh_rom_heb_mcd_bat_lit_swa_cze_zul_mly_tha_tig_tml_xho_swt_uzb_lat_swe_azi_lda_vie_anl_fbf_bam_moo	-0.375272018394197	-0.889193112395897	0.376193562791141
166	sod_alb_yor_krd_chh_anl_tig_mcd_aze_uzb_bam_tag_lda_ben_bos_bsq_ger_wly_tsw_cnt_pan_spa_ven_afr_tsn_hin_fin_swt_ses_est_urd_amr_geo_glc_pol_svk_guj_owc_hau_nor_hun_xho_sun_fre_mly_jpn_tml_kor_scr_por_bem_lat_ind_ctl_sid_bat_mnd_rom_dyu_ukr_mlt_slo_rus_cze_grk_qcu_arw_mol_dut_swa_gam_lit_heb_eng_mao_bul_igb_swe_zul_jav_tha_amh_knd_dgb_cic_azi_ita_prs_tur_ewe_vie_aeg_fbf_moo_akn	-0.614158257777953	-1.47015224681359	0.14489568484085
167	sid_ita_cic_rus_heb_anl_sod_urd_azi_uzb_ewe_mly_xho_ben_ctl_bsq_prs_tig_yor_mnd_fre_swe_zul_bos_tsw_lat_est_bem_dyu_fin_dut_amr_geo_bul_ukr_eng_pan_mlt_gam_cze_hun_igb_tag_nor_mao_jpn_knd_kor_pol_grk_swt_lit_sun_mol_owc_jav_cnt_scr_lda_ger_chh_slo_glc_krd_por_qcu_spa_svk_arw_ses_amh_guj_hau_rom_bat_hin_akn_afr_fbf_ind_tha_wly_tml_swa_tsn_tur_alb_mcd_aze_ven_vie_aeg_dgb_moo_bam	-0.458257028419643	-1.09054689238417	0.278289808682944
168	sod_slo_ewe_mcd_gam_aeg_tig_grk_azi_tur_tsn_mao_tsw_arw_ger_bsq_rom_heb_akn_cnt_rus_guj_swa_cze_xho_prs_fin_zul_fbf_est_pan_amr_geo_hin_krd_ctl_bul_mlt_hau_eng_hun_ses_mly_scr_bat_jpn_knd_kor_mol_bos_bem_ukr_ind_dut_sid_sun_mnd_ben_moo_lit_amh_alb_urd_spa_svk_qcu_swe_nor_lat_swt_owc_fre_wly_afr_jav_pol_lda_ita_yor_tag_tha_chh_tml_cic_dyu_aze_por_glc_uzb_dgb_vie_anl_ven_bam_igb	-1.05286699448767	-2.5775152404268	0.0115231000287087
169	chh_alb_xho_krd_amr_owc_sid_ukr_uzb_aze_yor_ind_tsn_dut_urd_bsq_hin_heb_swa_cnt_swe_cze_akn_por_moo_pan_est_ven_cic_hun_nor_anl_geo_arw_grk_glc_slo_gam_amh_ita_fin_dyu_mly_ctl_mao_jpn_tml_kor_spa_ger_ses_rus_jav_mcd_wly_tag_mnd_svk_ewe_mol_aeg_bos_ben_eng_scr_qcu_fre_rom_bul_bam_sod_lat_mlt_pol_bat_guj_tsw_afr_swt_sun_tha_hau_knd_dgb_fbf_azi_prs_lit_tur_igb_vie_tig_lda_bem_zul	0.0939197135765744	0.221180442557477	0.825436835027486
170	gam_rus_ven_mcd_amh_heb_tig_svk_uzb_aze_ses_ind_lda_glc_nor_bsq_afr_owc_akn_cnt_scr_prs_swa_grk_yor_slo_fin_bam_xho_est_lit_wly_geo_bos_pol_hin_ger_sid_aeg_mol_hun_zul_mao_guj_mly_jpn_knd_kor_spa_ben_igb_cze_sun_eng_anl_tag_mnd_swe_cic_ctl_amr_dut_urd_rom_por_qcu_alb_krd_pan_tsn_hau_ita_sod_ukr_bat_lat_fbf_arw_tsw_jav_tha_chh_tml_dyu_dgb_azi_fre_bul_tur_bem_vie_mlt_moo_ewe_swt	0.1733935748135	0.407841006842393	0.684327785144427
171	hau_arw_ven_krd_tig_amr_chh_prs_aze_azi_fbf_tag_zul_guj_spa_bsq_urd_sod_igb_mnd_hin_lit_akn_pan_swa_afr_hun_swt_dgb_est_lat_gam_geo_bos_ger_grk_dut_heb_aeg_mcd_fin_bem_mly_bul_ind_jpn_knd_kor_ben_ctl_lda_alb_jav_svk_anl_mao_cnt_fre_cic_slo_amh_mol_rus_cze_ukr_qcu_swe_pol_por_yor_wly_scr_sid_rom_sun_eng_dyu_ita_ewe_bat_tha_owc_tml_xho_tsn_tur_glc_nor_uzb_ses_vie_mlt_moo_tsw_bam	-0.389329868966624	-0.922874436044677	0.358460786947989
172	wly_arw_yor_guj_chh_amh_anl_afr_tur_azi_igb_tag_bem_fre_por_bsq_spa_amr_ewe_cnt_slo_ger_tsw_bul_bam_cze_fin_lda_dgb_est_prs_mlt_geo_rom_svk_lat_rus_tig_hau_pan_hun_ven_mly_ctl_mao_jpn_knd_kor_alb_krd_swa_bos_ind_lit_sod_sun_mnd_eng_cic_urd_gam_ben_pol_ita_ukr_qcu_mcd_scr_dut_dyu_sid_swe_aeg_grk_jav_glc_akn_nor_swt_bat_tha_owc_tml_ses_zul_aze_mol_hin_uzb_xho_vie_heb_moo_tsn_fbf	-0.275466742749943	-0.650774671274911	0.516796594088259
173	gam_krd_akn_prs_amr_amh_wly_nor_uzb_tur_tsw_bat_bam_lat_bos_bsq_arw_aeg_ven_cnt_ben_lit_bem_ita_xho_scr_fin_igb_zul_hun_urd_anl_geo_rom_hin_spa_slo_chh_heb_pol_est_yor_ind_guj_mly_jpn_tml_kor_rus_bul_ses_fre_sun_afr_sid_jav_mnd_dut_cic_mcd_tig_ger_grk_por_cze_qcu_svk_ukr_glc_dgb_sod_swe_hau_pan_tag_eng_swa_ctl_ewe_mao_tha_mlt_knd_lda_tsn_aze_mol_alb_azi_swt_vie_owc_moo_fbf_dyu	-0.402448050036268	-0.954554872873089	0.342277450045497
174	gam_mcd_akn_nor_wly_aeg_owc_cze_uzb_azi_dgb_sun_swt_mol_prs_bsq_hin_amh_tsn_mnd_pol_ukr_zul_afr_ses_alb_hun_xho_yor_est_pan_amr_geo_glc_guj_svk_ita_mlt_hau_grk_fin_fbf_tag_ctl_bat_jpn_knd_kor_por_rus_ewe_ben_mao_fre_sod_ind_cnt_spa_tsw_ger_anl_rom_slo_lit_arw_qcu_eng_lat_krd_bam_heb_bul_tig_swe_mly_bos_moo_urd_lda_jav_tha_chh_tml_cic_igb_aze_scr_dut_tur_dyu_vie_sid_ven_bem_swa	-0.19993493228484	-0.472583586906574	0.637617460003383
175	amr_prs_tsw_eng_sod_mlt_owc_svk_aze_uzb_zul_ind_ewe_grk_ukr_bsq_guj_anl_cic_mnd_dut_ben_bam_rus_swt_urd_hun_xho_yor_fin_mcd_amh_geo_alb_pol_swe_slo_wly_gam_arw_est_dyu_sun_lit_jav_jpn_knd_kor_hin_rom_akn_lat_bat_spa_hau_mao_cnt_por_igb_bul_chh_mol_glc_ita_fre_qcu_ctl_nor_scr_bem_aeg_cze_tig_ger_tag_afr_fbf_pan_swa_mly_tha_heb_tml_ven_moo_tur_bos_krd_azi_tsn_vie_sid_lda_ses_dgb	0.0632245697160916	0.148759375222684	0.882065600612814
176	wly_grk_ses_nor_hau_amr_heb_mol_tur_aze_fbf_mao_tsw_guj_svk_bsq_pol_gam_ven_cnt_ben_pan_igb_alb_tsn_arw_est_cic_zul_hun_bul_tig_geo_urd_fre_dut_scr_owc_sod_por_fin_dgb_ind_swe_sun_jpn_knd_kor_ger_glc_moo_krd_tag_ctl_sid_bat_mnd_bos_ewe_eng_amh_lat_slo_mcd_rus_qcu_cze_ukr_afr_dyu_anl_prs_aeg_hin_mly_lit_akn_ita_lda_jav_tha_chh_tml_swt_yor_uzb_spa_rom_azi_bam_vie_mlt_bem_swa_xho	-0.036158762040121	-0.0851441960825444	0.932329783602899
177	gam_arw_ven_prs_sid_tig_chh_fre_azi_uzb_dgb_ind_xho_hin_ben_bsq_afr_wly_yor_cnt_ukr_lit_akn_ctl_dyu_bos_est_bam_tsw_hun_swe_hau_geo_grk_rom_bul_mol_amh_aeg_rus_fin_igb_bat_ita_tag_jpn_tml_kor_guj_lat_lda_glc_mly_ger_mlt_mao_mnd_eng_ses_cze_anl_urd_spa_dut_alb_qcu_nor_svk_mcd_bem_amr_scr_sod_pan_sun_slo_cic_por_swa_jav_tha_heb_knd_fbf_zul_tur_krd_pol_aze_tsn_vie_owc_ewe_moo_swt	-0.246722611093763	-0.582953945113247	0.561335213808992
178	aeg_svk_ewe_bul_gam_heb_owc_scr_uzb_aze_swt_bat_ven_slo_lit_bsq_hin_amh_bem_cnt_ben_arw_ses_guj_yor_alb_hun_fbf_moo_est_rom_wly_geo_ger_swe_ita_eng_tig_sod_ukr_fin_tsw_tag_bos_ind_jpn_tml_kor_spa_dut_dgb_afr_mao_pan_sid_mly_mnd_mol_lda_rus_hau_grk_glc_ctl_lat_qcu_por_urd_nor_xho_anl_fre_amr_cze_jav_krd_igb_mcd_dyu_sun_tha_mlt_knd_akn_cic_azi_prs_pol_tur_zul_vie_chh_bam_swa_tsn	-0.110934255403767	-0.261493645516152	0.794290095734369
179	amh_spa_dyu_slo_owc_mlt_aeg_afr_aze_tur_igb_tag_akn_ctl_arw_bsq_bul_wly_xho_mnd_hin_lit_zul_mcd_ven_mol_hun_dgb_moo_fin_por_hau_geo_ukr_fre_cze_svk_sod_amr_nor_est_swa_bat_urd_mly_jpn_knd_kor_rom_bos_ses_eng_sun_rus_gam_jav_cnt_krd_swt_glc_tig_prs_ben_ger_pol_qcu_alb_ita_pan_yor_heb_scr_chh_guj_mao_lat_tsn_grk_bam_ind_tha_anl_tml_ewe_fbf_uzb_dut_swe_azi_lda_vie_sid_bem_cic_tsw	-0.477294664229847	-1.13559365161129	0.259044757825329
180	heb_ben_ven_cze_sod_mlt_owc_pol_uzb_azi_igb_ind_dgb_eng_fre_bsq_svk_hau_ewe_mnd_swe_lit_xho_afr_bam_scr_est_ses_moo_fin_mol_tig_geo_urd_prs_ita_rus_anl_amr_ctl_hun_lda_sun_bos_jav_jpn_knd_kor_ukr_spa_yor_rom_mly_lat_gam_tag_cnt_mcd_cic_glc_sid_slo_bul_arw_alb_qcu_nor_ger_dut_dyu_amh_por_wly_krd_bat_hin_swa_grk_bem_mao_tha_aeg_tml_zul_swt_tur_pan_guj_aze_tsw_vie_chh_tsn_akn_fbf	-1.01658435538362	-2.47648644981927	0.0150760427014318
181	anl_hin_xho_prs_mlt_sod_amh_afr_aze_uzb_swa_ind_swt_rus_urd_bsq_glc_chh_bam_mnd_eng_krd_tsn_mol_fbf_lit_hun_bem_tsw_est_slo_gam_geo_ukr_ger_guj_ita_tig_sid_lat_fin_ven_tag_cze_sun_jpn_tml_kor_ctl_pan_igb_grk_bat_rom_owc_jav_cnt_swe_ewe_nor_heb_svk_mcd_dut_por_qcu_spa_scr_ben_akn_hau_bul_wly_bos_mao_pol_lda_alb_dyu_mly_tha_amr_knd_cic_zul_tur_arw_fre_azi_ses_vie_aeg_dgb_yor_moo	-0.580984792651104	-1.38560855175308	0.169180477547588
182	wly_alb_tsw_cze_sod_gam_sid_fre_tur_azi_ses_jav_igb_mcd_grk_bsq_glc_chh_bem_mnd_ukr_nor_fbf_ctl_akn_pan_est_ven_yor_fin_spa_aeg_geo_eng_bul_lat_urd_amr_tig_dut_hun_bam_mao_ben_ind_jpn_knd_kor_swe_slo_swt_guj_tag_mol_hau_sun_cnt_prs_lda_ita_heb_pol_afr_arw_rom_qcu_krd_lit_hin_dyu_amh_svk_mlt_rus_mly_scr_tsn_por_swa_bat_tha_owc_tml_xho_ewe_aze_ger_bos_uzb_zul_vie_anl_cic_moo_dgb	-0.259100354459998	-0.614748407348241	0.540222086562507
183	tig_glc_lda_krd_hau_owc_mlt_grk_azi_uzb_akn_ind_swt_fre_pan_bsq_eng_anl_swa_mnd_arw_urd_ewe_mol_igb_scr_hun_ven_bam_fin_ger_aeg_geo_spa_ukr_rom_hin_chh_gam_slo_est_zul_mly_afr_tag_jpn_tml_kor_dut_prs_tsw_cze_mao_rus_heb_sun_cnt_alb_xho_ita_amr_pol_por_guj_nor_qcu_swe_ctl_svk_cic_sod_lat_sid_mcd_bat_lit_ses_bul_dyu_jav_tha_wly_knd_dgb_fbf_aze_ben_bos_tur_tsn_vie_amh_moo_bem_yor	-0.118348990301612	-0.279189360736437	0.78071943465367
184	aeg_lat_tsw_ben_amr_mlt_gam_ger_aze_azi_lda_bat_ven_mol_scr_bsq_slo_anl_dgb_mnd_eng_pol_cic_pan_bem_arw_est_tsn_bam_hun_bos_sid_geo_dut_krd_swe_cze_wly_sod_hin_fin_xho_ind_ctl_mly_jpn_tml_kor_urd_nor_akn_grk_sun_ukr_owc_mao_cnt_rus_zul_fre_chh_rom_ita_mcd_svk_qcu_prs_afr_spa_dyu_hau_bul_heb_glc_tag_por_fbf_lit_ses_jav_tha_amh_knd_swt_yor_uzb_guj_alb_tur_swa_vie_tig_igb_moo_ewe	-0.135489323149047	-0.319301390683774	0.750214092877495
185	hau_afr_bem_slo_chh_tig_amr_scr_tur_aze_ewe_bat_yor_bul_swe_bsq_alb_gam_dyu_cnt_cze_ukr_dgb_ger_tsn_arw_hun_swa_ven_fin_lat_sid_geo_pol_spa_hin_grk_owc_mlt_guj_est_moo_ind_glc_mao_jpn_knd_kor_krd_fre_swt_ita_mly_mol_anl_tag_mnd_por_lda_prs_aeg_nor_bos_rom_ctl_qcu_lit_mcd_dut_bam_heb_urd_wly_ben_jav_svk_fbf_rus_zul_sun_tha_amh_tml_akn_xho_azi_pan_eng_uzb_igb_vie_sod_tsw_ses_cic	0.390247877137196	0.920614013828277	0.359633884269361
186	wly_cze_akn_mol_tig_hau_chh_pol_uzb_azi_igb_mao_bam_alb_bos_bsq_prs_amr_zul_cnt_svk_nor_tsn_bul_xho_pan_est_cic_bem_hun_ukr_heb_geo_rom_hin_rus_scr_owc_gam_ger_fin_ses_mly_eng_jav_jpn_tml_kor_urd_slo_fbf_lit_tag_ctl_sod_ind_mnd_ita_ven_ben_anl_mcd_dut_fre_arw_qcu_por_guj_glc_lda_amh_lat_mlt_swe_sun_spa_moo_afr_swa_bat_tha_aeg_knd_dyu_tsw_tur_krd_grk_aze_yor_vie_sid_swt_dgb_ewe	-0.0547883620447359	-0.129017419111765	0.897622478894494
187	owc_hin_swt_pol_aeg_chh_wly_swe_uzb_aze_fbf_sun_ewe_mol_spa_bsq_lit_sid_dgb_cnt_urd_bul_swa_ctl_yor_rom_est_cic_ses_fin_ukr_sod_geo_ita_afr_rus_grk_amh_hau_svk_hun_tsn_jav_dut_mly_jpn_knd_kor_por_mcd_zul_nor_bat_slo_mlt_mao_mnd_guj_ven_glc_gam_fre_krd_alb_lat_qcu_prs_pan_ben_tsw_anl_bos_tig_ger_ind_scr_bem_eng_lda_tag_tha_heb_tml_akn_moo_azi_cze_arw_tur_xho_vie_amr_igb_bam_dyu	-0.531638911545581	-1.26775240358336	0.208051283916802
188	heb_fre_tsw_guj_aeg_amh_sod_arw_azi_uzb_ses_bat_fbf_slo_svk_bsq_mol_hau_xho_cnt_grk_bul_ewe_nor_moo_pol_est_bem_bam_hun_hin_mlt_geo_alb_rom_rus_prs_gam_anl_swe_fin_lda_mao_mcd_ind_jpn_tml_kor_ben_krd_akn_cze_tag_ger_tig_sun_mnd_dut_dyu_lat_amr_afr_eng_spa_glc_qcu_lit_scr_ctl_swt_chh_bos_sid_urd_jav_ita_zul_pan_cic_mly_tha_wly_knd_dgb_yor_aze_por_ukr_tur_igb_vie_owc_ven_swa_tsn	-0.347968004904505	-0.82433414684524	0.411858924810436
189	heb_por_ewe_alb_hau_anl_gam_pol_tur_aze_zul_mao_cic_cze_eng_bsq_ctl_mlt_swt_mnd_guj_swe_bem_krd_bam_fre_hun_xho_ses_est_nor_sid_geo_spa_svk_hin_scr_chh_wly_afr_fin_yor_bat_ger_mly_jpn_tml_kor_lat_ita_ven_mol_sun_rus_sod_ind_cnt_pan_dyu_ben_amh_grk_prs_dut_ukr_qcu_rom_urd_bos_lda_owc_lit_amr_slo_jav_glc_igb_bul_tsw_tag_tha_aeg_knd_dgb_swa_azi_arw_mcd_uzb_fbf_vie_tig_akn_moo_tsn	-0.422516853924469	-1.0027355589335	0.318590373270497
190	tig_scr_bam_ita_amh_anl_sid_rus_uzb_aze_tsw_mly_cic_alb_grk_bsq_lit_wly_lda_mnd_urd_mcd_xho_eng_ewe_ben_est_dyu_ses_hun_pol_sod_geo_guj_prs_nor_spa_chh_heb_slo_fin_fbf_jav_krd_ind_jpn_tml_kor_mol_swe_bem_ctl_mao_glc_hau_tag_cnt_svk_akn_lat_owc_por_pan_bos_ukr_qcu_ger_rom_hin_swt_amr_dut_aeg_cze_sun_fre_zul_arw_dgb_bat_tha_gam_knd_igb_yor_azi_bul_afr_tur_moo_vie_mlt_tsn_ven_swa	0.438181992023379	1.03249726187855	0.304516807670182
191	heb_alb_fbf_prs_tig_aeg_wly_grk_uzb_azi_lda_tag_ses_pan_mol_bsq_eng_amr_tsn_cnt_bul_urd_bem_nor_cic_spa_hun_ven_akn_est_ita_owc_geo_rom_fre_glc_ctl_sod_amh_ben_fin_moo_mly_ukr_ind_jpn_knd_kor_slo_swe_dyu_guj_sun_mcd_anl_mao_mnd_arw_dgb_scr_sid_lit_ger_lat_pol_qcu_rus_dut_svk_swt_chh_afr_gam_krd_bat_hin_xho_por_swa_jav_tha_mlt_tml_ewe_igb_aze_bos_cze_tur_tsw_vie_hau_bam_yor_zul	-0.950385804894834	-2.31707509445771	0.022694624335319
192	mlt_cze_igb_arw_chh_aeg_hau_ben_uzb_tur_swa_sun_cic_grk_lit_bsq_pan_amr_ven_cnt_scr_mcd_lda_ctl_ewe_hin_est_xho_dgb_hun_rom_heb_geo_lat_bos_mol_alb_anl_owc_guj_fin_bem_ind_glc_mly_jpn_tml_kor_prs_pol_ses_spa_mao_nor_gam_bat_mnd_ita_akn_fre_sod_slo_rus_ger_afr_qcu_svk_eng_ukr_moo_tig_por_wly_urd_jav_dut_fbf_swe_tsn_tag_tha_amh_knd_zul_swt_azi_krd_bul_aze_yor_vie_sid_dyu_bam_tsw	-1.39420477812781	-3.50453048640574	0.000705557444440216
193	aeg_eng_dgb_ita_anl_sid_tig_por_uzb_aze_tsw_tag_swa_mcd_rus_bsq_grk_gam_akn_cnt_dut_prs_ses_arw_tsn_cze_fin_dyu_yor_hun_mol_mlt_geo_ben_scr_fre_glc_owc_sod_bos_est_moo_bat_hin_sun_jpn_tml_kor_rom_urd_fbf_lit_mly_bul_amr_ind_mnd_lat_ewe_pol_amh_pan_spa_afr_ger_qcu_slo_guj_nor_cic_hau_alb_wly_ctl_mao_swe_zul_svk_xho_jav_tha_heb_knd_swt_ven_azi_ukr_krd_tur_igb_vie_chh_lda_bem_bam	0.220305921013358	0.518172720109519	0.605568366658072
194	chh_guj_tsw_bul_anl_gam_aeg_eng_azi_aze_xho_bat_bam_ben_grk_bsq_ita_amr_cic_mnd_alb_cze_tsn_slo_swa_ukr_fin_yor_ven_est_rom_owc_geo_dut_swe_bos_afr_heb_mlt_mol_hun_dyu_mao_pol_ind_jpn_knd_kor_lit_fre_swt_prs_tag_urd_hau_mly_cnt_mcd_ses_krd_sid_lat_arw_scr_ger_qcu_spa_por_rus_igb_wly_hin_amh_svk_jav_glc_zul_ctl_fbf_sun_tha_tig_tml_ewe_moo_uzb_nor_pan_tur_akn_vie_sod_dgb_bem_lda	-0.169924840194233	-0.400672291795347	0.689580406707729
195	anl_por_cic_mol_tig_amr_aeg_alb_aze_tur_bam_jav_xho_afr_svk_bsq_arw_sod_ewe_cnt_glc_ben_moo_fre_akn_ctl_hun_fbf_dyu_fin_eng_amh_geo_slo_bos_rus_hin_heb_mlt_bul_est_swa_bat_swe_tag_jpn_knd_kor_lat_mcd_yor_pol_sun_cze_wly_ind_mnd_grk_dgb_nor_owc_ita_krd_ger_scr_qcu_spa_ukr_pan_bem_chh_dut_gam_guj_mao_lit_ven_rom_swt_mly_tha_sid_tml_tsw_zul_azi_urd_prs_uzb_igb_vie_hau_lda_tsn_ses	-1.50452431718745	-3.86148341527848	0.000208088887729159
196	sod_pan_ven_scr_amr_wly_owc_ben_azi_tur_lda_bat_fbf_arw_nor_bsq_eng_sid_tsw_cnt_lat_afr_ewe_guj_yor_rom_hun_dyu_ses_fin_ita_hau_geo_lit_pol_dut_ukr_aeg_amh_mol_est_bam_jav_grk_mly_jpn_knd_kor_rus_hin_igb_prs_sun_slo_tig_tag_mnd_cze_moo_glc_mlt_ger_por_svk_mcd_qcu_alb_spa_ctl_akn_gam_krd_chh_fre_mao_bos_tsn_bul_swt_ind_tha_heb_tml_cic_dgb_aze_swe_urd_uzb_bem_vie_anl_zul_xho_swa	-0.639401984428247	-1.53117996001765	0.129119567173911
197	aeg_spa_zul_hin_heb_wly_mlt_lat_uzb_tur_fbf_mao_xho_mcd_alb_bsq_cze_chh_ses_mnd_pol_ita_igb_urd_ven_eng_fin_swa_cic_est_afr_amh_geo_arw_bos_lit_scr_sod_amr_dut_hun_swt_bat_prs_ind_jpn_knd_kor_slo_glc_dgb_ctl_jav_ger_anl_sun_cnt_ben_yor_krd_tig_mol_svk_rom_bul_qcu_guj_fre_nor_tsn_sid_pan_owc_ukr_mly_swe_bem_grk_dyu_tag_tha_gam_tml_lda_ewe_azi_rus_por_aze_bam_vie_hau_tsw_akn_moo	0.281638994563268	0.662890391235469	0.50904040546339
198	gam_pan_zul_mol_wly_sid_chh_dut_uzb_tur_tsw_jav_xho_scr_prs_bsq_slo_sod_yor_mnd_cze_ita_bam_mcd_akn_ukr_hun_ven_igb_fin_bos_tig_geo_rom_fre_por_lit_amr_aeg_hin_est_cic_bat_ger_tag_jpn_tml_kor_ben_arw_ses_lat_sun_afr_anl_ind_cnt_svk_ewe_ctl_hau_spa_nor_eng_rus_qcu_krd_guj_grk_dyu_owc_glc_amh_urd_mly_pol_tsn_bul_fbf_mao_tha_mlt_knd_lda_swa_azi_swe_alb_aze_dgb_vie_heb_swt_moo_bem	-0.485668756340202	-1.15440472465459	0.251292084875861
199	sid_bos_swa_ita_mlt_amr_aeg_dut_aze_azi_tsn_ind_lda_eng_rom_bsq_rus_gam_dgb_cnt_spa_alb_zul_lit_ven_pan_est_bam_bem_hun_ctl_wly_geo_por_bul_pol_urd_anl_hau_fre_fin_cic_mao_cze_sun_jpn_knd_kor_prs_slo_yor_glc_mly_ukr_sod_jav_mnd_grk_igb_hin_amh_afr_svk_ben_krd_qcu_ger_nor_mcd_tsw_owc_guj_chh_arw_tag_swe_moo_mol_ewe_bat_tha_tig_tml_xho_fbf_uzb_scr_lat_tur_akn_vie_heb_dyu_swt_ses	-0.341772258561805	-0.809149113480871	0.42049468061831
200	wly_nor_moo_guj_amr_heb_owc_ctl_aze_uzb_swt_bat_lda_alb_krd_bsq_ukr_anl_fbf_mnd_ita_scr_ewe_fre_tsw_bul_est_akn_swa_hun_urd_gam_geo_spa_bos_grk_glc_sid_tig_arw_fin_bam_mao_lit_mly_jpn_knd_kor_pan_svk_ses_rus_ind_afr_mlt_tag_cnt_ger_xho_slo_aeg_hin_mcd_swe_por_qcu_mol_prs_ben_yor_sod_dut_amh_cze_jav_rom_ven_pol_igb_sun_tha_hau_tml_dyu_bem_azi_eng_lat_tur_zul_vie_chh_dgb_cic_tsn	0.194987009370338	0.458792121822266	0.647453894578218
201	heb_ukr_moo_arw_amr_chh_hau_guj_aze_uzb_lda_tag_tsw_mol_rom_bsq_pan_anl_igb_cnt_por_hin_bam_urd_tsn_pol_est_dyu_ven_fin_slo_sod_geo_bul_lit_krd_alb_owc_sid_swe_hun_xho_ind_glc_mao_jpn_tml_kor_dut_cze_zul_ita_sun_lat_wly_jav_mnd_rus_ses_scr_amh_spa_svk_bos_afr_qcu_fre_nor_grk_bem_mlt_mcd_gam_ger_mly_prs_dgb_eng_ewe_bat_tha_aeg_knd_yor_swa_tur_ctl_ben_azi_swt_vie_tig_akn_fbf_cic	-0.363644090534039	-0.860570604013579	0.391687757412182
202	hau_eng_ewe_scr_chh_tig_gam_swe_aze_azi_fbf_ind_tsn_glc_arw_bsq_pan_amh_tsw_mnd_ita_rom_lda_alb_bem_bos_est_swt_ses_fin_afr_amr_geo_mol_lat_mcd_krd_sod_wly_lit_hun_akn_bat_guj_tag_jpn_knd_kor_nor_bul_xho_dut_mao_grk_heb_jav_cnt_pol_ven_slo_aeg_rus_svk_prs_urd_qcu_spa_ben_cze_swa_owc_ger_anl_ctl_sun_por_igb_ukr_yor_mly_tha_mlt_tml_moo_cic_uzb_hin_fre_tur_dyu_vie_sid_bam_dgb_zul	-0.0834583518746707	-0.196779060476811	0.844429834821823
203	gam_urd_ses_scr_amh_amr_sid_por_aze_tur_swa_ind_yor_slo_lit_bsq_spa_wly_tsn_cnt_bos_rom_tsw_ben_lda_dut_est_dgb_zul_fin_cze_sod_geo_bul_svk_nor_hin_anl_hau_fre_hun_ven_jav_swe_sun_jpn_knd_kor_lat_pan_bem_ukr_mao_afr_mlt_bat_mnd_rus_ewe_alb_owc_grk_ita_guj_ger_qcu_krd_ctl_eng_bam_aeg_mol_tig_prs_mly_glc_fbf_mcd_swt_tag_tha_chh_tml_akn_cic_uzb_pol_arw_azi_igb_vie_heb_xho_moo_dyu	-0.708067564243807	-1.69764696117389	0.0929184227452407
204	wly_grk_cic_arw_sod_sid_tig_krd_aze_uzb_akn_mly_ven_bul_rom_bsq_fre_owc_swt_cnt_scr_por_xho_slo_dgb_eng_est_lda_ewe_hun_nor_hau_geo_ukr_ben_ger_bos_amr_aeg_guj_fin_swa_bat_rus_mao_jpn_tml_kor_lat_lit_fbf_prs_sun_mcd_chh_ind_mnd_ita_ses_pol_gam_urd_alb_swe_afr_qcu_svk_pan_mol_dyu_heb_hin_anl_cze_jav_dut_bam_ctl_yor_tag_tha_mlt_knd_tsn_moo_azi_spa_glc_tur_tsw_vie_amh_bem_igb_zul	-0.5453940428573	-1.30000809322321	0.196811002050868
205	anl_pan_cic_prs_hau_wly_mlt_ukr_tur_uzb_moo_mao_xho_grk_slo_bsq_guj_gam_ven_cnt_nor_dut_akn_glc_tsn_bul_est_igb_swa_hun_mcd_sid_geo_por_bos_afr_rus_chh_amr_urd_fin_bem_sun_fre_mly_jpn_tml_kor_rom_mol_ewe_cze_tag_lit_sod_bat_mnd_alb_lda_ctl_amh_eng_arw_ger_scr_qcu_ben_ita_swe_ses_tig_pol_owc_svk_ind_spa_zul_hin_tsw_jav_tha_heb_knd_dyu_yor_aze_lat_krd_azi_fbf_vie_aeg_bam_swt_dgb	-0.933861622851129	-2.2716784186148	0.0254115026711711
206	owc_alb_akn_krd_hau_anl_gam_cze_tur_azi_bam_bat_tsn_rom_grk_bsq_bul_chh_igb_cnt_ctl_prs_lda_fre_swa_slo_hun_ven_fbf_est_ger_sod_geo_mcd_rus_afr_pan_tig_amr_ben_fin_yor_sun_dut_tag_jpn_tml_kor_ita_pol_zul_scr_mao_lat_wly_mly_mnd_swe_cic_eng_aeg_lit_ukr_glc_svk_qcu_guj_urd_bos_bem_amh_arw_sid_spa_ind_hin_swt_por_xho_jav_tha_heb_knd_dyu_dgb_uzb_mol_nor_aze_ewe_vie_mlt_tsw_ses_moo	-0.317186057270076	-0.752471252293732	0.453668112621909
207	gam_afr_ven_lit_amr_wly_amh_fre_tur_azi_swt_sun_igb_spa_slo_bsq_scr_aeg_bem_cnt_rus_guj_tsw_urd_ewe_rom_est_akn_moo_hun_hin_owc_geo_ukr_mcd_grk_ben_hau_mlt_bos_fin_zul_mly_lat_jav_jpn_tml_kor_nor_ita_swa_dut_ind_cze_heb_bat_mnd_glc_ses_krd_sod_ger_svk_pan_arw_qcu_pol_eng_prs_cic_chh_mol_tig_alb_mao_swe_tsn_ctl_xho_tag_tha_anl_knd_lda_dyu_uzb_bul_por_aze_yor_vie_sid_dgb_fbf_bam	-0.16746736565248	-0.394763758682691	0.693921145487832
208	sid_pan_dyu_bos_amr_aeg_amh_eng_uzb_azi_ses_bat_ewe_lat_hin_bsq_scr_wly_swa_cnt_prs_glc_igb_krd_tsw_spa_hun_akn_bam_fin_cze_sod_geo_alb_ben_rus_svk_owc_heb_urd_est_bem_sun_grk_mly_jpn_knd_kor_ger_afr_lda_fre_ind_swe_anl_mao_mnd_arw_fbf_slo_gam_ctl_ukr_por_mol_qcu_ita_mcd_guj_tsn_chh_bul_mlt_rom_jav_lit_xho_nor_yor_tag_tha_hau_tml_dgb_moo_tur_dut_pol_aze_ven_vie_tig_zul_swt_cic	-0.223506044167376	-0.527703870274733	0.59896167178678
209	sid_bos_ven_ctl_chh_amr_gam_swe_uzb_aze_swt_mly_bam_urd_slo_bsq_dut_hau_dyu_mnd_mcd_spa_cic_lat_zul_por_est_tsw_tsn_hun_hin_mlt_geo_scr_svk_rus_ger_sod_wly_pan_fin_bem_tag_arw_mao_jpn_knd_kor_nor_guj_lda_lit_ind_krd_tig_sun_cnt_alb_ses_fre_amh_prs_ita_mol_pol_qcu_cze_bul_rom_dgb_anl_glc_aeg_grk_bat_eng_ewe_ukr_swa_jav_tha_owc_tml_moo_xho_tur_ben_afr_azi_fbf_vie_heb_akn_yor_igb	0.441591106032326	1.04176049577168	0.300223349283762
210	owc_ger_bem_lat_wly_anl_mlt_spa_azi_uzb_ses_tag_ewe_bul_mcd_bsq_pol_amr_cic_mnd_krd_glc_zul_urd_tsw_ctl_est_dgb_bam_fin_alb_gam_geo_arw_grk_cze_prs_sod_chh_dut_hun_yor_bat_ita_sun_jpn_knd_kor_svk_rom_ven_por_mly_mol_sid_jav_cnt_pan_moo_scr_aeg_swe_fre_rus_guj_qcu_eng_bos_afr_akn_tig_nor_hau_ben_mao_lit_dyu_slo_igb_ind_tha_heb_tml_lda_swa_aze_hin_ukr_tur_xho_vie_amh_fbf_swt_tsn	0.423513431355906	0.997800441712349	0.320965261442514
211	wly_bos_yor_ger_tig_sod_aeg_ita_azi_aze_bem_sun_swt_urd_dut_bsq_scr_sid_lda_cnt_eng_glc_zul_arw_fbf_cze_hun_bam_tsn_est_fre_heb_geo_afr_lit_pol_mol_owc_amh_bul_fin_swa_mly_krd_tag_jpn_knd_kor_svk_ctl_xho_pan_mao_ukr_gam_ind_mnd_spa_dgb_alb_mlt_guj_mcd_lat_rom_qcu_swe_hin_por_cic_chh_nor_anl_rus_bat_prs_tsw_slo_ven_jav_tha_hau_tml_ses_ewe_uzb_grk_ben_tur_igb_vie_amr_dyu_akn_moo	-0.76946027089246	-1.85310602503902	0.0670380543224394
212	anl_alb_lda_scr_mlt_tig_amr_mcd_tur_aze_cic_ind_ven_svk_nor_bsq_eng_aeg_igb_mnd_bul_rom_moo_lat_fbf_pan_fin_tsw_yor_est_pol_heb_geo_glc_afr_urd_grk_amh_chh_prs_hun_tsn_tag_ben_jav_jpn_knd_kor_swe_spa_ewe_cze_bat_ita_gam_mao_cnt_lit_bem_por_sod_krd_bos_ukr_dut_qcu_rus_slo_ctl_zul_hau_mol_wly_fre_mly_ger_xho_guj_swa_sun_tha_sid_tml_bam_dgb_uzb_arw_hin_azi_swt_vie_owc_dyu_ses_akn	-0.554109924683942	-1.32119700591858	0.189677108629498
213	chh_guj_tsw_lit_anl_mlt_amh_urd_tur_uzb_cic_mao_ven_mcd_eng_bsq_ukr_tig_yor_mnd_spa_svk_xho_ctl_tsn_pol_fin_igb_ses_hun_arw_sid_geo_slo_hin_afr_nor_heb_owc_ita_est_bem_ind_por_tag_jpn_knd_kor_fre_glc_zul_ben_bat_cze_gam_jav_cnt_pan_fbf_alb_hau_krd_scr_bul_lat_qcu_rus_bos_rom_swa_wly_swe_amr_dut_mly_ger_akn_grk_bam_sun_tha_aeg_tml_lda_dyu_azi_mol_prs_aze_dgb_vie_sod_ewe_swt_moo	-0.367829168672633	-0.87252613616623	0.38516858820518
214	anl_slo_fbf_dut_gam_owc_wly_fre_aze_tur_swa_bat_ewe_pol_eng_bsq_prs_sid_tsn_mnd_por_ben_cic_mol_ses_scr_hun_dgb_yor_est_ita_aeg_geo_spa_grk_ukr_lit_amr_sod_rom_fin_igb_sun_krd_mly_jpn_tml_kor_glc_svk_bam_lat_jav_mcd_heb_tag_cnt_ger_bem_arw_mlt_nor_afr_pan_urd_qcu_hin_ctl_rus_xho_amh_cze_chh_bos_mao_swe_moo_alb_ven_ind_tha_hau_knd_zul_dyu_uzb_guj_bul_azi_tsw_vie_tig_akn_lda_swt	-0.6003940776133	-1.43497454842841	0.154648856651868
215	tig_rus_cic_hin_gam_sid_mlt_rom_azi_tur_dyu_sun_lda_swe_fre_bsq_ben_amh_ses_mnd_guj_svk_swt_prs_yor_pan_hun_xho_ewe_est_ctl_owc_geo_bul_spa_ukr_ita_heb_anl_mol_fin_bem_bat_por_jav_jpn_knd_kor_arw_afr_igb_urd_ind_lit_hau_mly_cnt_grk_tsn_slo_amr_glc_lat_ger_eng_qcu_mcd_krd_pol_swa_aeg_nor_chh_scr_tag_cze_tsw_alb_dgb_mao_tha_sod_tml_zul_moo_uzb_bos_dut_aze_bam_vie_wly_ven_akn_fbf	-0.685281484220476	-1.64001978715278	0.104379368126463
216	aeg_urd_ses_swe_mlt_amh_gam_alb_uzb_aze_swt_tag_akn_ger_cze_bsq_dut_chh_dyu_mnd_lit_por_zul_pol_fbf_rom_fin_ewe_dgb_est_scr_owc_geo_ita_nor_krd_bul_heb_sid_ctl_hun_tsn_mao_svk_ind_jpn_knd_kor_rus_ben_igb_eng_bat_glc_amr_sun_cnt_hin_swa_arw_anl_bos_mol_lat_prs_qcu_pan_slo_afr_bam_tig_fre_wly_guj_mly_spa_xho_grk_tsw_jav_tha_hau_tml_cic_lda_tur_ukr_mcd_azi_bem_vie_sod_yor_moo_ven	0.202013461998684	0.475582777419614	0.635486838121621
217	amh_ukr_dyu_lat_wly_gam_anl_bos_tur_azi_bem_bat_cic_bul_rus_bsq_mol_amr_xho_mnd_scr_arw_moo_ger_ven_eng_fin_dgb_ewe_hun_ctl_aeg_geo_urd_grk_lit_afr_hau_sid_rom_est_bam_mly_dut_tag_jpn_tml_kor_fre_nor_tsw_swe_ind_cze_chh_sun_cnt_spa_swa_glc_mlt_por_prs_pol_svk_qcu_guj_ben_mcd_tsn_owc_ita_tig_pan_jav_alb_ses_krd_akn_mao_tha_heb_knd_lda_swt_uzb_hin_slo_aze_zul_vie_sod_igb_yor_fbf	-0.818103532639565	-1.97336709065344	0.0514221565251963
218	sod_bos_dgb_nor_gam_owc_tig_ctl_aze_azi_moo_mly_yor_glc_ita_bsq_afr_sid_fbf_cnt_hin_pan_igb_mol_ewe_rom_hun_swa_dyu_est_prs_amr_geo_guj_grk_fre_spa_anl_aeg_rus_fin_swt_jav_svk_sun_jpn_knd_kor_lit_slo_tsn_bul_mao_ben_mlt_bat_mnd_krd_xho_lat_amh_ukr_cze_pol_alb_qcu_scr_urd_ger_bem_chh_por_hau_arw_ind_dut_lda_swe_ses_tag_tha_wly_tml_cic_tsw_tur_mcd_eng_uzb_ven_vie_heb_akn_zul_bam	-0.769042798052704	-1.85319406758637	0.0670253101880737
219	aeg_rus_tsn_ben_amr_owc_wly_mcd_azi_uzb_igb_mao_dyu_spa_dut_bsq_krd_sod_dgb_cnt_por_fre_bem_slo_xho_mol_est_tsw_akn_hun_arw_hau_geo_glc_cze_eng_nor_mlt_heb_svk_fin_fbf_sun_scr_jav_jpn_knd_kor_prs_hin_yor_grk_tag_ctl_sid_mly_mnd_alb_zul_bul_chh_rom_swe_pol_pan_qcu_urd_afr_lat_cic_gam_ita_tig_lit_ind_bos_swa_ger_ses_bat_tha_anl_tml_swt_moo_aze_ukr_guj_tur_lda_vie_amh_ewe_bam_ven	-1.00805210023067	-2.45648010742063	0.0158862598002168
220	sid_prs_swa_urd_hau_wly_mlt_bul_azi_tur_ses_mly_tsw_dut_alb_bsq_ita_chh_swt_mnd_krd_pan_yor_lit_dgb_nor_est_fbf_dyu_fin_fre_anl_geo_mol_guj_rus_bos_owc_aeg_grk_hun_cic_mao_ger_ind_jpn_tml_kor_rom_slo_bam_ctl_jav_svk_gam_bat_cnt_mcd_bem_glc_tig_por_ukr_arw_cze_qcu_ben_eng_scr_ven_amr_pol_sod_swe_tag_afr_ewe_lat_lda_sun_tha_amh_knd_moo_akn_aze_hin_spa_uzb_zul_vie_heb_igb_tsn_xho	-0.0553877306750555	-0.13059389579219	0.896378645248398
221	anl_rom_tsw_krd_heb_tig_sod_hin_azi_tur_ses_ind_akn_fre_rus_bsq_cze_sid_swa_cnt_grk_prs_dyu_mcd_cic_ita_hun_yor_ven_fin_lat_owc_geo_bos_afr_pol_urd_hau_aeg_spa_est_lda_bat_por_mly_jpn_tml_kor_eng_glc_bam_ctl_mao_alb_amr_tag_mnd_ukr_fbf_scr_mlt_arw_swe_mol_slo_qcu_bul_dut_lit_dgb_wly_svk_chh_nor_jav_ben_ewe_pan_bem_sun_tha_gam_knd_igb_zul_uzb_ger_guj_aze_moo_vie_amh_swt_tsn_xho	0.202522974798997	0.476346204630784	0.634944988537077
222	chh_ben_cic_eng_hau_aeg_anl_dut_tur_aze_xho_ind_akn_krd_ctl_bsq_ger_tig_swa_mnd_rom_arw_dgb_fre_tsn_lit_est_dyu_zul_hun_slo_gam_geo_guj_lat_nor_ukr_amh_sid_swe_fin_ewe_mao_scr_bat_jpn_tml_kor_rus_bul_bam_spa_tag_glc_amr_jav_cnt_mcd_bem_urd_sod_afr_alb_pan_hin_qcu_prs_ita_bos_lda_heb_cze_owc_svk_sun_por_tsw_mol_fbf_mly_tha_mlt_knd_yor_ven_azi_grk_pol_uzb_ses_vie_wly_moo_igb_swt	0.0813779591135105	0.191691612038675	0.848401689836786
223	owc_fre_dyu_urd_tig_anl_hau_guj_uzb_azi_ven_ind_ewe_arw_nor_bsq_dut_gam_cic_mnd_ctl_svk_yor_ukr_bam_scr_hun_tsw_swt_fin_afr_chh_geo_mol_swe_mcd_cze_wly_aeg_lat_est_ses_tag_pan_mly_jpn_knd_kor_rom_eng_moo_ger_sun_lit_sid_mao_cnt_ita_bem_spa_amr_pol_bos_prs_rus_qcu_glc_slo_grk_igb_heb_ben_sod_krd_jav_bul_akn_hin_xho_bat_tha_mlt_tml_lda_swa_tur_alb_por_aze_zul_vie_amh_tsn_dgb_fbf	0.0308172528652151	0.0725309385902315	0.942335147321927
224	wly_alb_dgb_hin_chh_anl_sid_nor_tur_aze_tsn_mly_cic_afr_lat_bsq_urd_amh_yor_mnd_pol_bul_ses_spa_tsw_ger_hun_zul_akn_est_ita_aeg_geo_rom_mol_dut_swe_sod_gam_lit_fin_swa_sun_scr_tag_jpn_knd_kor_guj_slo_swt_arw_mao_eng_owc_ind_cnt_cze_bem_svk_heb_grk_ukr_glc_ctl_qcu_mcd_bos_por_lda_amr_ben_mlt_krd_bat_rus_xho_pan_ven_jav_tha_hau_tml_bam_moo_uzb_prs_fre_azi_dyu_vie_tig_ewe_igb_fbf	0.384394303290434	0.906804209565084	0.366853920795076
225	aeg_pol_swa_alb_chh_tig_amh_por_aze_uzb_xho_mao_bam_ctl_bul_bsq_ita_mlt_lda_mnd_scr_dut_fbf_rus_zul_ben_fin_swt_igb_est_swe_sod_geo_lit_nor_ukr_slo_anl_amr_mol_hun_yor_ind_grk_sun_jpn_knd_kor_prs_mcd_dyu_glc_jav_eng_wly_bat_cnt_guj_bem_urd_gam_lat_pan_hin_rom_qcu_bos_svk_krd_moo_hau_spa_heb_fre_mly_afr_tsn_cze_tsw_tag_tha_sid_tml_ses_dgb_tur_arw_ger_azi_ewe_vie_owc_ven_akn_cic	-0.0972114786854034	-0.22920964578408	0.819209296307555
226	owc_grk_bem_scr_mlt_amr_chh_bul_uzb_azi_tsw_sun_tsn_cze_rus_bsq_prs_wly_lda_cnt_dut_lat_dyu_mol_swa_ctl_est_moo_ewe_hun_fre_amh_geo_nor_ger_lit_hin_hau_aeg_krd_fin_dgb_bat_bos_ind_jpn_tml_kor_swe_ita_bam_glc_jav_ukr_anl_mly_mnd_svk_zul_eng_heb_por_spa_pan_ben_qcu_mcd_rom_guj_ses_tig_afr_sid_urd_mao_alb_swt_slo_ven_tag_tha_sod_knd_yor_xho_tur_pol_arw_aze_akn_vie_gam_igb_fbf_cic	-0.16154815455948	-0.381131442114664	0.703975016827165
227	hau_pan_dyu_ben_sod_chh_mlt_lat_uzb_aze_moo_sun_yor_krd_arw_bsq_spa_aeg_lda_cnt_ctl_swe_ewe_mcd_bem_grk_hun_zul_bam_est_rus_owc_geo_prs_cze_ita_por_amr_wly_afr_fin_igb_bat_guj_mly_jpn_knd_kor_urd_hin_akn_slo_mao_bul_sid_jav_mnd_pol_swa_lit_tig_fre_glc_nor_scr_qcu_bos_ukr_dut_dgb_amh_alb_gam_mol_ind_svk_tsn_ger_swt_tag_tha_heb_tml_xho_tsw_tur_rom_eng_azi_ses_vie_anl_fbf_ven_cic	-1.1879899495549	-2.92674942863927	0.00430509290261189
228	aeg_swe_swa_ger_chh_sod_sid_nor_aze_azi_ven_bat_swt_ukr_eng_bsq_pol_heb_xho_mnd_prs_guj_lda_bul_bam_lit_hun_moo_bem_est_hin_hau_geo_alb_ctl_mol_por_amr_anl_slo_fin_tsn_mao_scr_ind_jpn_tml_kor_spa_afr_zul_arw_mly_fre_tig_jav_cnt_pan_ses_bos_wly_lat_urd_rom_ita_qcu_krd_ben_glc_dgb_mlt_dut_gam_cze_sun_rus_fbf_grk_ewe_tag_tha_owc_knd_cic_tsw_uzb_svk_mcd_tur_yor_vie_amh_akn_dyu_igb	-1.13934359204687	-2.80351143325667	0.00615287962640672
229	amr_nor_bam_arw_heb_anl_gam_hin_azi_aze_lda_mly_akn_swe_guj_bsq_rom_sod_zul_cnt_bos_pan_dyu_ukr_bem_cze_hun_ven_fbf_fin_dut_tig_geo_svk_ita_eng_pol_sid_mlt_alb_est_ewe_mao_mcd_sun_jpn_knd_kor_lat_glc_yor_ger_tag_urd_chh_ind_mnd_fre_moo_prs_hau_mol_slo_afr_lit_qcu_krd_ben_scr_tsn_owc_bul_amh_rus_bat_grk_cic_por_tsw_jav_tha_aeg_tml_igb_xho_tur_spa_ctl_uzb_swa_vie_wly_swt_ses_dgb	-0.398878473989721	-0.946146093734545	0.346525924399873
230	tig_swe_moo_rom_sod_owc_amr_ita_aze_azi_igb_bat_akn_slo_arw_bsq_por_amh_yor_cnt_svk_mol_ewe_scr_cic_fre_hun_ses_zul_est_bul_aeg_geo_rus_pan_afr_spa_chh_hau_ben_fin_dgb_ind_mcd_mly_jpn_tml_kor_prs_lat_fbf_guj_mao_alb_mlt_tag_mnd_pol_xho_ctl_anl_dut_hin_ukr_glc_qcu_krd_grk_lit_tsn_wly_bos_heb_cze_sun_urd_tsw_ger_bam_jav_tha_gam_knd_swt_dyu_uzb_nor_eng_tur_ven_vie_sid_swa_bem_lda	-0.132661247382131	-0.313266994472957	0.754779311728608
231	aeg_alb_ven_swe_amr_heb_sid_scr_azi_uzb_akn_ind_igb_lit_grk_bsq_ger_anl_moo_mnd_guj_nor_zul_svk_dyu_hin_fin_cic_yor_est_pan_tig_geo_ben_lat_glc_ukr_sod_chh_prs_hun_ewe_bat_rom_tag_jpn_tml_kor_bul_arw_dgb_spa_sun_pol_amh_jav_cnt_mol_xho_ctl_owc_dut_urd_rus_por_qcu_afr_mcd_bos_tsw_mlt_cze_hau_eng_mao_krd_ses_ita_bem_mly_tha_wly_knd_lda_bam_tur_slo_fre_aze_tsn_vie_gam_swt_fbf_swa	-0.78155289140961	-1.88573630514241	0.0624516920790718
232	gam_krd_moo_alb_sod_aeg_tig_dut_aze_tur_xho_sun_yor_urd_spa_bsq_afr_heb_swt_mnd_bos_ben_ven_scr_fbf_mcd_fin_tsn_bam_hun_ger_owc_geo_nor_pan_hin_svk_amh_hau_por_est_lda_bat_swe_mly_jpn_tml_kor_rom_eng_zul_ctl_jav_slo_chh_ind_cnt_ita_igb_cze_wly_fre_lit_grk_lat_qcu_bul_ukr_prs_ses_amr_glc_mlt_arw_tag_mol_dgb_guj_ewe_mao_tha_sid_knd_akn_swa_uzb_rus_pol_azi_tsw_vie_anl_cic_dyu_bem	-0.533283987377222	-1.27025014821278	0.207164332702259
233	sid_eng_fbf_spa_sod_amr_chh_svk_azi_tur_dgb_mly_zul_prs_guj_bsq_scr_amh_moo_mnd_mol_rus_yor_ukr_swt_ctl_est_igb_bam_fin_fre_tig_geo_slo_ben_cze_lat_anl_gam_hin_hun_akn_sun_pan_jav_jpn_knd_kor_afr_pol_tsw_swe_mao_urd_heb_tag_cnt_krd_cic_por_mlt_grk_bos_ger_dut_qcu_arw_glc_bul_bem_hau_ita_aeg_alb_ind_rom_tsn_lit_xho_bat_tha_owc_tml_ewe_dyu_uzb_nor_mcd_aze_lda_vie_wly_swa_ven_ses	0.858950671313901	2.04065809330242	0.0441194906716273
234	anl_rom_igb_lat_heb_sid_gam_spa_tur_azi_dgb_sun_swa_mcd_ukr_bsq_ita_owc_bam_cnt_svk_bul_fbf_swe_zul_bos_fin_swt_ses_est_hin_hau_geo_grk_arw_pan_lit_aeg_mlt_ctl_hun_bem_jav_fre_mao_jpn_knd_kor_glc_prs_cic_pol_tag_alb_tig_bat_mnd_por_xho_guj_amh_urd_nor_ger_cze_qcu_ben_dut_rus_lda_amr_mol_sod_krd_ind_eng_akn_scr_tsn_mly_tha_chh_tml_yor_ewe_uzb_afr_slo_aze_dyu_vie_wly_tsw_ven_moo	-0.156276405994384	-0.368665469254773	0.713215010993456
235	sid_ben_bem_glc_sod_wly_mlt_grk_tur_uzb_tsn_tag_fbf_rus_spa_bsq_pan_chh_dgb_cnt_ger_bul_yor_mcd_bam_por_hun_cic_swa_fin_hin_amh_geo_ukr_scr_eng_lat_amr_heb_slo_est_ses_mly_krd_bat_jpn_tml_kor_ctl_swe_tsw_prs_jav_ita_owc_sun_mnd_arw_dyu_afr_tig_fre_nor_mol_pol_qcu_guj_rom_dut_ven_hau_cze_gam_alb_mao_svk_ewe_lit_igb_ind_tha_anl_knd_akn_lda_azi_bos_urd_aze_xho_vie_aeg_zul_moo_swt	-0.517235332931016	-1.23307670071212	0.22065489532759
236	tig_bos_moo_prs_wly_hau_gam_glc_uzb_tur_swa_jav_tsw_lat_arw_bsq_guj_amh_zul_mnd_ita_grk_xho_svk_yor_pol_est_igb_akn_hun_rom_owc_geo_mcd_dut_ben_eng_sod_anl_alb_fin_dyu_mao_ukr_sun_jpn_knd_kor_por_pan_tsn_scr_mly_ger_amr_bat_cnt_krd_ven_afr_mlt_nor_fre_slo_rus_qcu_mol_ctl_spa_bem_heb_hin_sid_bul_ind_lit_cic_swe_bam_tag_tha_chh_tml_ewe_dgb_aze_cze_urd_azi_fbf_vie_aeg_ses_swt_lda	-0.201111075622709	-0.475355953572346	0.635647866704677
237	anl_grk_xho_ukr_wly_amh_sid_pan_tur_aze_ven_mao_lda_rus_hin_bsq_fre_aeg_akn_mnd_lit_nor_ewe_ger_tsn_dut_fin_bem_bam_est_glc_hau_geo_ita_swe_ctl_rom_chh_amr_eng_hun_cic_tag_arw_mly_jpn_knd_kor_urd_bos_zul_krd_jav_cze_owc_ind_cnt_afr_yor_por_tig_alb_mcd_mol_scr_qcu_lat_spa_guj_moo_sod_ben_gam_slo_sun_pol_swa_prs_ses_bat_tha_heb_tml_dyu_igb_azi_svk_bul_uzb_tsw_vie_mlt_fbf_dgb_swt	-0.983084731336156	-2.39083949290272	0.0188246351814977
238	aeg_bul_swa_prs_mlt_anl_sid_cze_tur_azi_xho_ind_akn_krd_slo_bsq_eng_gam_dgb_mnd_por_dut_ses_urd_zul_ukr_fin_yor_ewe_hun_arw_chh_geo_svk_afr_ger_spa_tig_owc_mcd_est_moo_tag_pan_mao_jpn_knd_kor_ita_rom_swt_swe_sun_glc_sod_jav_cnt_pol_cic_mol_amh_lat_lit_alb_scr_qcu_nor_fre_bos_fbf_amr_rus_heb_hin_mly_grk_tsn_guj_igb_bat_tha_wly_tml_bam_lda_aze_ctl_ben_uzb_tsw_vie_hau_bem_ven_dyu	0.676287638990439	1.60357568045948	0.112198585794803
239	tig_pan_lda_mcd_amr_gam_anl_lat_aze_azi_tsn_sun_fbf_rus_cze_bsq_dut_sod_igb_mnd_pol_swe_cic_bul_swt_ita_fin_bam_zul_est_alb_mlt_geo_spa_afr_fre_mol_amh_sid_urd_hun_dyu_mao_por_tag_jpn_knd_kor_glc_arw_yor_rom_bat_slo_chh_ind_cnt_bos_swa_guj_owc_nor_krd_ukr_prs_qcu_eng_hin_ben_bem_heb_grk_aeg_lit_jav_svk_tsw_ger_ses_mly_tha_wly_tml_ven_moo_uzb_scr_ctl_tur_xho_vie_hau_akn_ewe_dgb	-0.14299035399264	-0.337235234884963	0.736699496760011
240	amr_slo_moo_afr_owc_heb_chh_spa_uzb_azi_tsn_mly_fbf_svk_pan_bsq_pol_hau_swt_mnd_glc_ctl_ewe_bos_bam_fre_est_zul_xho_fin_mol_sod_geo_swe_prs_mcd_lit_sid_anl_urd_hun_dyu_ind_ita_tag_jpn_knd_kor_guj_eng_ses_scr_mao_hin_amh_sun_cnt_bul_cic_cze_aeg_ger_rus_krd_por_qcu_rom_arw_alb_ven_gam_nor_tig_dut_bat_grk_dgb_ukr_akn_jav_tha_mlt_tml_yor_bem_tur_lat_ben_aze_tsw_vie_wly_lda_igb_swa	-0.337441270529287	-0.798862547632102	0.426405590868534
241	sod_eng_swa_lit_amh_chh_anl_alb_tur_uzb_ses_bat_moo_ctl_prs_bsq_guj_wly_yor_cnt_urd_glc_xho_ben_dyu_mol_hun_ven_zul_fin_arw_heb_geo_slo_dut_swe_fre_sid_aeg_spa_est_bem_jav_grk_tag_jpn_tml_kor_lat_pol_dgb_rom_ind_ita_tig_mly_mnd_pan_fbf_ger_mlt_ukr_por_rus_hin_qcu_bos_cze_svk_swt_owc_afr_amr_nor_sun_scr_ewe_bul_igb_mao_tha_hau_knd_bam_cic_aze_krd_mcd_azi_tsn_vie_gam_akn_lda_tsw	-0.864422371658736	-2.09077206877393	0.0392760490503225
242	mlt_por_fbf_nor_owc_amh_heb_lat_aze_uzb_bam_jav_lda_ita_ben_bsq_rus_anl_swt_cnt_ctl_ger_dyu_mol_swa_scr_hun_yor_ven_est_guj_sod_geo_swe_hin_spa_arw_wly_sid_prs_fin_igb_sun_cze_mao_jpn_knd_kor_krd_ukr_zul_rom_ind_bos_tig_tag_mnd_mcd_dgb_alb_gam_pol_glc_bul_pan_qcu_svk_fre_grk_bem_chh_afr_amr_urd_bat_dut_moo_eng_cic_mly_tha_aeg_tml_ewe_tsw_azi_lit_slo_tur_xho_vie_hau_ses_tsn_akn	-1.19765611024937	-2.95687497138464	0.00393898189146812
243	heb_arw_yor_svk_anl_tig_wly_slo_azi_aze_bam_ind_moo_fre_krd_bsq_ger_gam_fbf_cnt_ita_glc_dyu_dut_bem_mol_est_ven_igb_hun_guj_hau_geo_lat_nor_spa_bos_owc_mlt_ctl_fin_dgb_jav_rom_bat_jpn_knd_kor_afr_rus_tsw_grk_tag_swe_sod_mao_mnd_pan_ses_ukr_amr_ben_prs_mcd_bul_qcu_pol_por_urd_swa_amh_alb_chh_hin_sun_scr_ewe_eng_swt_mly_tha_sid_tml_lda_zul_uzb_lit_cze_tur_xho_vie_aeg_cic_tsn_akn	-0.0942142657693685	-0.222237701178276	0.824616165958417
244	amh_swe_dgb_cze_amr_sid_wly_rom_aze_uzb_cic_mao_tsw_lit_bul_bsq_glc_heb_xho_mnd_pol_ita_lda_urd_tsn_mcd_hun_swt_yor_fin_svk_aeg_geo_afr_bos_lat_krd_mlt_anl_guj_est_igb_sun_grk_ind_jpn_knd_kor_dut_alb_bem_arw_jav_fre_tig_mly_cnt_ctl_akn_spa_chh_nor_prs_mol_scr_qcu_eng_pan_ger_ewe_owc_ben_sod_slo_bat_hin_fbf_rus_moo_tag_tha_hau_tml_swa_zul_tur_por_ukr_azi_dyu_vie_gam_bam_ven_ses	-0.354323088256148	-0.839233798446785	0.403490230702285
245	hau_arw_dgb_ger_amr_tig_sid_pan_aze_azi_dyu_ind_zul_rom_krd_bsq_prs_owc_ses_mnd_fre_slo_moo_svk_ven_bos_est_ewe_bem_fin_hin_wly_geo_eng_lat_mcd_alb_sod_gam_ctl_hun_fbf_mly_lit_mao_jpn_knd_kor_glc_pol_cic_ukr_jav_por_mlt_bat_cnt_guj_yor_nor_heb_grk_afr_bul_ben_qcu_spa_swe_scr_bam_chh_rus_aeg_mol_sun_cze_akn_urd_xho_tag_tha_anl_tml_swa_swt_tur_dut_ita_uzb_tsw_vie_amh_lda_igb_tsn	0.434326315555124	1.02482963373244	0.308101899930298
246	wly_arw_ewe_glc_tig_anl_hau_afr_tur_uzb_bam_mao_tsn_cze_dut_bsq_ger_owc_bem_mnd_grk_rom_swt_rus_ven_mcd_hun_ses_akn_est_ukr_amr_geo_scr_nor_bos_eng_amh_mlt_svk_fin_moo_sun_ben_bat_jpn_knd_kor_ctl_alb_xho_fre_ind_urd_chh_tag_cnt_hin_lda_pol_sid_guj_spa_prs_swe_qcu_pan_krd_lit_fbf_sod_mol_gam_slo_jav_ita_yor_lat_dyu_mly_tha_aeg_tml_cic_swa_azi_por_bul_aze_tsw_vie_heb_dgb_zul_igb	-0.715933274068765	-1.71646502217681	0.0894060918840352
247	wly_fre_swa_glc_mlt_aeg_sid_ctl_aze_tur_bam_ind_ven_prs_swe_bsq_ben_tig_moo_mnd_alb_grk_swt_mcd_yor_ger_fin_bem_tsw_est_hin_owc_geo_ita_por_bul_bos_anl_heb_lat_hun_lda_sun_dut_mao_jpn_knd_kor_lit_pol_xho_pan_mly_krd_gam_tag_cnt_rom_dgb_cze_amh_ukr_arw_afr_scr_qcu_eng_spa_nor_igb_amr_rus_sod_slo_bat_svk_zul_urd_fbf_jav_tha_hau_tml_ewe_akn_uzb_mol_guj_azi_dyu_vie_chh_tsn_cic_ses	-0.362133493506301	-0.858827190411083	0.392644067783131
248	wly_alb_akn_svk_gam_tig_heb_pol_aze_uzb_ses_ind_yor_spa_lit_bsq_krd_sid_tsn_mnd_lat_dut_tsw_grk_zul_cze_fin_ven_bem_est_glc_hau_geo_mol_pan_ben_rus_sod_aeg_ctl_hun_ewe_mly_guj_bat_jpn_knd_kor_bos_fre_moo_ger_mao_afr_mlt_sun_cnt_nor_swt_scr_amr_rom_por_ita_urd_qcu_bul_swe_arw_cic_chh_ukr_amh_hin_jav_eng_bam_mcd_igb_tag_tha_owc_tml_dyu_lda_azi_slo_prs_tur_dgb_vie_anl_xho_swa_fbf	-0.189113893626291	-0.446547758811595	0.656239709134022
249	amh_afr_swt_grk_tig_aeg_chh_rom_azi_aze_ven_sun_lda_lat_dut_bsq_spa_sod_tsn_mnd_guj_slo_zul_ita_dgb_glc_est_bam_tsw_fin_ukr_sid_geo_nor_eng_fre_por_heb_amr_ger_hun_dyu_tag_rus_jav_jpn_knd_kor_cze_pol_moo_ctl_ind_alb_wly_mly_cnt_mol_fbf_hin_owc_krd_lit_swe_urd_qcu_bos_bul_scr_cic_mlt_arw_anl_mcd_bat_svk_igb_ben_xho_mao_tha_hau_tml_swa_akn_uzb_pan_prs_tur_ewe_vie_gam_bem_yor_ses	-0.500069187755206	-1.19073171747753	0.236789316383402
250	heb_prs_bem_swe_owc_amh_hau_cze_uzb_aze_bam_mly_tsn_pol_spa_bsq_fre_wly_igb_mnd_slo_alb_yor_eng_tsw_nor_hun_cic_ven_fin_glc_sid_geo_bos_ukr_pan_dut_sod_amr_bul_est_swa_bat_scr_ind_jpn_knd_kor_ger_rom_zul_guj_tag_lat_tig_mao_cnt_mol_xho_rus_anl_svk_mcd_lit_arw_qcu_ben_hin_afr_akn_aeg_urd_chh_ctl_sun_por_swt_ita_moo_jav_tha_gam_tml_dyu_ewe_azi_krd_grk_tur_fbf_vie_mlt_ses_lda_dgb	-0.143904183195423	-0.339824645588453	0.734754872348315
251	sid_eng_yor_fre_hau_heb_anl_swe_azi_aze_igb_mao_xho_ben_arw_bsq_cze_amh_ewe_mnd_grk_slo_fbf_ukr_ses_spa_fin_akn_lda_est_glc_sod_geo_hin_nor_scr_mcd_gam_wly_krd_hun_moo_jav_svk_tag_jpn_tml_kor_pol_rom_bam_lat_ind_dut_amr_bat_cnt_pan_tsw_bul_mlt_afr_bos_prs_guj_qcu_por_rus_lit_swa_aeg_ita_chh_urd_sun_ger_cic_ctl_dgb_mly_tha_tig_knd_zul_swt_tur_alb_mol_uzb_dyu_vie_owc_ven_tsn_bem	0.274359430936462	0.645603104724966	0.520126155046016
252	aeg_grk_zul_bos_wly_heb_mlt_rus_azi_tur_bem_tag_fbf_ukr_nor_bsq_guj_owc_dyu_mnd_pan_slo_tsw_ctl_yor_fre_fin_ven_xho_hun_pol_sod_geo_lit_afr_ger_rom_gam_amr_mcd_est_igb_jav_prs_mao_jpn_knd_kor_eng_ita_dgb_spa_mly_bul_amh_bat_cnt_mol_lda_svk_sid_cze_dut_arw_alb_qcu_glc_urd_krd_cic_anl_hin_hau_lat_ind_swe_ses_por_moo_sun_tha_chh_tml_ewe_swt_aze_ben_scr_uzb_tsn_vie_tig_bam_swa_akn	-0.479279704445212	-1.13943345664122	0.257448719537489
253	heb_nor_swa_fre_hau_aeg_mlt_scr_tur_aze_ven_sun_fbf_ctl_afr_bsq_ita_tig_zul_cnt_ben_ger_lda_lat_ses_pol_est_tsn_dyu_hun_por_chh_geo_rom_cze_mol_arw_gam_owc_mcd_fin_bem_jav_bos_mly_jpn_tml_kor_krd_glc_moo_alb_bat_swe_sid_mao_mnd_ukr_igb_eng_amr_guj_bul_grk_hin_qcu_pan_spa_rus_yor_wly_lit_amh_svk_ind_urd_bam_slo_swt_tag_tha_sod_knd_xho_ewe_azi_dut_prs_uzb_akn_vie_anl_tsw_dgb_cic	-0.382905888148831	-0.908017790575063	0.366215780343734
254	sod_lat_bem_dut_wly_mlt_chh_alb_aze_azi_lda_bat_bam_grk_rus_bsq_swe_amh_tsw_mnd_hin_mol_igb_rom_moo_svk_hun_fbf_swa_est_afr_tig_geo_arw_pol_ger_nor_gam_owc_eng_fin_ses_sun_scr_mao_jpn_tml_kor_prs_ben_dgb_bul_jav_spa_anl_ind_cnt_urd_zul_ita_heb_bos_fre_cze_mcd_qcu_krd_ctl_glc_dyu_amr_pan_aeg_por_mly_ukr_ewe_guj_swt_tag_tha_sid_knd_xho_ven_tur_slo_lit_uzb_akn_vie_hau_cic_yor_tsn	0.0682186657330769	0.160540252916369	0.872803719258145
255	chh_swe_igb_slo_sid_mlt_anl_arw_azi_aze_swa_sun_swt_cze_ita_bsq_mcd_sod_yor_mnd_urd_ukr_tsn_ger_ven_por_hun_dgb_ses_fin_lat_tig_geo_guj_eng_scr_mol_owc_gam_krd_est_lda_mly_afr_tag_jpn_tml_kor_pol_svk_fbf_nor_mao_rus_amh_jav_cnt_pan_xho_rom_hau_lit_hin_ben_ctl_qcu_bos_glc_spa_moo_heb_bul_aeg_fre_bat_prs_ewe_alb_tsw_ind_tha_wly_knd_bam_dyu_tur_grk_dut_uzb_zul_vie_amr_akn_cic_bem	-0.181317459053061	-0.428429062279338	0.669329415448097
256	heb_pan_igb_rus_aeg_sid_gam_lit_tur_azi_tsn_mao_swt_nor_pol_bsq_ben_hau_tsw_mnd_slo_rom_swa_bul_bam_ger_hun_zul_akn_est_arw_mlt_geo_eng_afr_hin_por_anl_wly_ukr_fin_xho_tag_glc_mly_jpn_knd_kor_cze_grk_cic_krd_bat_bos_tig_sun_cnt_lat_ven_prs_owc_ctl_ita_swe_spa_qcu_scr_mcd_urd_ses_amh_mol_chh_alb_ind_svk_ewe_dut_yor_jav_tha_sod_tml_dyu_fbf_aze_guj_fre_uzb_moo_vie_amr_bem_lda_dgb	-0.474379779897838	-1.12755637571204	0.262408017818117
257	owc_prs_dyu_lit_heb_amh_anl_eng_uzb_aze_zul_mao_swt_ger_lat_bsq_cze_gam_cic_cnt_ita_urd_lda_arw_fbf_grk_est_bem_swa_fin_dut_aeg_geo_krd_glc_slo_scr_chh_mlt_guj_hun_ewe_sun_rom_bat_jpn_tml_kor_spa_por_igb_fre_jav_nor_sod_mly_mnd_svk_yor_mol_sid_pan_rus_ukr_mcd_qcu_pol_swe_alb_bam_amr_bul_hau_ctl_ind_afr_tsn_hin_moo_tag_tha_tig_knd_tsw_xho_tur_ben_bos_azi_ven_vie_wly_akn_dgb_ses	0.167745683462849	0.394686254557467	0.693978152597155
258	aeg_bul_ses_cze_wly_amh_sid_lit_tur_azi_swt_ind_igb_afr_lat_bsq_nor_sod_akn_cnt_krd_prs_ewe_glc_ven_ukr_fin_yor_swa_hun_arw_hau_geo_svk_rom_rus_urd_heb_gam_fre_est_moo_tag_grk_mly_jpn_knd_kor_dut_ctl_dgb_ger_jav_ben_amr_mao_mnd_spa_fbf_slo_tig_por_swe_guj_ita_qcu_pan_pol_alb_bem_chh_hin_anl_mcd_sun_bos_xho_eng_bam_bat_tha_mlt_tml_cic_dyu_uzb_scr_mol_aze_tsn_vie_owc_tsw_zul_lda	-0.0192061090979838	-0.0452363432392812	0.964015918038794
259	hau_cze_dgb_fre_sid_amh_aeg_pan_tur_uzb_zul_tag_yor_dut_afr_bsq_ben_heb_tsw_cnt_svk_ger_dyu_bos_swt_mcd_fin_bem_ewe_est_prs_tig_geo_eng_glc_hin_swe_owc_anl_arw_hun_fbf_mly_nor_bat_jpn_knd_kor_pol_bul_bam_mol_ind_krd_sod_jav_mnd_alb_ses_lat_wly_slo_ukr_ctl_guj_qcu_spa_scr_urd_swa_chh_por_gam_rus_sun_lit_akn_rom_tsn_mao_tha_mlt_tml_ven_xho_azi_ita_grk_aze_moo_vie_amr_lda_cic_igb	-0.704423969415503	-1.68696758284518	0.0949612457736183
260	sod_glc_igb_dut_amh_mlt_amr_mcd_tur_uzb_lda_jav_bem_spa_por_bsq_bos_aeg_dyu_mnd_alb_mol_yor_afr_dgb_rom_est_xho_bam_hun_urd_wly_geo_grk_ukr_lit_rus_chh_heb_prs_fin_tsn_mly_cze_mao_jpn_knd_kor_guj_krd_ses_hin_bat_scr_hau_tag_cnt_pan_cic_fre_anl_ben_ita_nor_svk_qcu_bul_arw_slo_fbf_owc_ger_tig_ctl_sun_lat_akn_swe_ewe_ind_tha_gam_tml_zul_swt_aze_pol_eng_azi_moo_vie_sid_ven_tsw_swa	-0.443952772341894	-1.05328406710285	0.294939732206273
261	tig_eng_akn_lit_sod_chh_mlt_slo_tur_aze_cic_mao_bam_prs_cze_bsq_swe_sid_yor_cnt_afr_spa_zul_grk_bem_ben_fin_ven_dyu_est_dut_heb_geo_svk_ukr_fre_rus_amh_owc_ger_hun_dgb_tag_bul_mly_jpn_tml_kor_mol_krd_ewe_hin_jav_arw_gam_ind_mnd_guj_tsw_nor_hau_ita_mcd_urd_bos_qcu_alb_pol_rom_tsn_amr_pan_aeg_por_bat_scr_ses_glc_swt_sun_tha_anl_knd_fbf_moo_azi_lat_ctl_uzb_lda_vie_wly_xho_igb_swa	-0.0985890101090721	-0.232635025903018	0.816556031257292
262	anl_dut_dgb_krd_amh_sod_gam_ita_azi_uzb_ewe_mly_yor_arw_ctl_bsq_pan_amr_igb_mnd_bul_por_tsw_cze_swt_lit_fin_ses_zul_hun_ger_sid_geo_mol_scr_grk_lat_hau_chh_swe_est_swa_ind_nor_mao_jpn_tml_kor_mcd_guj_xho_eng_tag_prs_wly_sun_cnt_bos_tsn_afr_mlt_glc_spa_alb_hin_qcu_rus_ben_ukr_moo_tig_svk_aeg_pol_bat_urd_akn_slo_lda_jav_tha_owc_knd_cic_bem_tur_rom_fre_aze_fbf_vie_heb_ven_dyu_bam	-0.313246076093892	-0.741020586695368	0.460547948595538
263	aeg_slo_dgb_ukr_sod_amh_tig_eng_aze_tur_xho_jav_igb_scr_guj_bsq_pan_wly_lda_mnd_grk_hin_swa_rom_dyu_nor_hun_bem_ses_est_bul_chh_geo_dut_alb_arw_ita_anl_sid_rus_fin_tsn_sun_spa_mao_jpn_tml_kor_glc_por_akn_pol_tag_urd_mlt_bat_cnt_ctl_zul_afr_gam_cze_lat_swe_mcd_qcu_bos_prs_svk_tsw_amr_lit_hau_ben_mly_fre_cic_mol_ewe_ind_tha_owc_knd_bam_swt_azi_krd_ger_uzb_yor_vie_heb_ven_fbf_moo	0.0823958394751489	0.19411108876926	0.846512270000851
264	anl_urd_tsn_pol_amh_tig_sid_scr_aze_tur_bem_mao_akn_fre_swe_bsq_lit_owc_lda_mnd_nor_guj_dgb_ukr_moo_slo_hun_igb_swt_fin_rus_chh_geo_lat_svk_alb_mol_sod_gam_spa_est_cic_jav_mcd_bat_jpn_tml_kor_por_grk_zul_rom_ind_ita_heb_sun_cnt_glc_xho_dut_aeg_pan_ger_krd_ben_qcu_bul_eng_arw_tsw_wly_prs_amr_ctl_mly_cze_ses_bos_dyu_tag_tha_hau_knd_swa_fbf_uzb_afr_hin_azi_bam_vie_mlt_ven_ewe_yor	0.198699835804223	0.467854774482532	0.640982987599271
265	aeg_glc_zul_prs_chh_hau_amh_ger_tur_azi_bem_ind_akn_mcd_grk_bsq_alb_wly_cic_cnt_dut_pol_igb_guj_xho_scr_est_fbf_ewe_fin_swe_sid_geo_mol_por_afr_rus_mlt_tig_ctl_hun_ses_mly_hin_bat_jpn_tml_kor_ben_urd_bam_ukr_tag_pan_gam_jav_mnd_nor_ven_krd_sod_bos_bul_cze_slo_qcu_lat_svk_rom_swt_owc_lit_heb_eng_sun_arw_yor_ita_moo_mao_tha_anl_knd_swa_lda_aze_fre_spa_uzb_tsw_vie_amr_dyu_dgb_tsn	-0.60241753884725	-1.4385578260904	0.153632766649172
266	heb_cze_ven_guj_sod_amr_sid_ben_aze_uzb_bem_ind_swa_eng_rus_bsq_bul_amh_bam_cnt_lit_grk_tsw_alb_fbf_pan_fin_swt_cic_est_mol_aeg_geo_mcd_lat_swe_afr_anl_tig_fre_hun_akn_tag_spa_sun_jpn_knd_kor_dut_ukr_ses_ctl_mao_nor_chh_jav_mnd_rom_yor_pol_wly_por_svk_krd_bos_qcu_glc_arw_prs_xho_mlt_ger_gam_scr_bat_hin_tsn_ita_lda_mly_tha_hau_tml_zul_moo_tur_slo_urd_azi_ewe_vie_owc_igb_dgb_dyu	-1.26964781368339	-3.1517718127112	0.00218415935154612
267	amr_lit_ewe_fre_sid_mlt_amh_lat_azi_tur_lda_sun_ses_swe_nor_bsq_prs_sod_cic_cnt_scr_arw_igb_hin_tsw_ctl_fin_ven_moo_est_dut_wly_geo_bos_svk_ben_pol_heb_tig_spa_hun_swt_mao_rom_mly_jpn_tml_kor_ita_urd_xho_mol_tag_glc_chh_bat_mnd_por_fbf_afr_gam_alb_slo_mcd_ukr_qcu_krd_grk_ger_bem_owc_rus_aeg_cze_ind_eng_tsn_pan_zul_jav_tha_anl_knd_dyu_swa_aze_bul_guj_uzb_dgb_vie_hau_yor_bam_akn	-0.512772073797546	-1.22084699638214	0.225230195491096
268	wly_dut_moo_svk_gam_sid_owc_spa_uzb_aze_yor_ind_dyu_bos_nor_bsq_hin_heb_bem_cnt_bul_scr_ses_cze_cic_rom_est_akn_lda_hun_rus_aeg_geo_ger_arw_eng_ctl_chh_mlt_swe_fin_xho_tag_pol_mao_jpn_knd_kor_ita_alb_ven_grk_bat_guj_amr_mly_mnd_lat_tsn_urd_amh_lit_ben_mol_slo_qcu_glc_prs_ukr_swt_tig_krd_sod_fre_jav_pan_swa_por_tsw_sun_tha_hau_tml_fbf_ewe_azi_mcd_afr_tur_zul_vie_anl_dgb_igb_bam	-0.656646568399839	-1.57231570962658	0.119273446647333
269	amr_ctl_akn_lit_sid_wly_gam_glc_tur_aze_bem_tag_zul_mcd_krd_bsq_eng_heb_tsn_cnt_mol_lat_swt_por_ven_fre_est_igb_dyu_hun_grk_anl_geo_urd_bos_arw_pan_chh_tig_swe_fin_swa_mly_spa_ind_jpn_knd_kor_dut_bul_ses_svk_sun_afr_owc_jav_mnd_alb_ewe_nor_aeg_slo_ukr_ita_prs_qcu_pol_rus_scr_tsw_sod_cze_mlt_ger_bat_hin_dgb_ben_xho_mao_tha_hau_tml_bam_yor_azi_guj_rom_uzb_cic_vie_amh_lda_fbf_moo	-0.26016760499249	-0.615874479750006	0.539481782934324
270	amr_swe_ewe_alb_sid_tig_wly_ita_tur_aze_igb_mao_bam_hin_prs_bsq_krd_chh_akn_cnt_bos_pan_swa_eng_dyu_scr_est_fbf_zul_hun_urd_owc_geo_bul_glc_ger_nor_sod_mlt_rus_fin_moo_mly_afr_jav_jpn_knd_kor_lat_cze_cic_ctl_ind_rom_aeg_bat_mnd_svk_tsw_pol_hau_lit_ukr_mcd_slo_qcu_guj_ben_mol_ses_heb_fre_anl_dut_sun_spa_yor_grk_xho_tag_tha_gam_tml_swt_bem_azi_por_arw_uzb_tsn_vie_amh_dgb_ven_lda	0.555632784579952	1.31161833448802	0.192877715475339
271	hau_lit_bem_guj_sod_amh_aeg_ukr_uzb_tur_ses_ind_dyu_por_grk_bsq_nor_amr_moo_mnd_slo_alb_swa_spa_cic_fre_hun_lda_dgb_est_swe_anl_geo_urd_ben_scr_prs_chh_owc_dut_fin_ewe_jav_svk_mly_jpn_knd_kor_lat_krd_zul_hin_bat_bul_gam_tag_cnt_pol_fbf_afr_tig_pan_glc_mol_bos_qcu_arw_ger_ita_swt_heb_rom_sid_ctl_sun_eng_yor_mcd_tsw_mao_tha_mlt_tml_ven_bam_aze_cze_rus_azi_akn_vie_wly_igb_tsn_xho	-0.480384137949057	-1.1426239269984	0.25612786467303
272	sod_swe_fbf_scr_hau_amh_amr_bos_tur_azi_yor_ind_swa_rom_slo_bsq_lit_gam_swt_cnt_spa_afr_zul_lat_igb_krd_fin_dgb_cic_est_ukr_wly_geo_dut_fre_guj_eng_owc_aeg_ger_hun_dyu_sun_nor_mly_jpn_tml_kor_prs_ita_lda_ben_jav_pol_heb_tag_mnd_arw_akn_pan_sid_alb_mcd_cze_bul_qcu_mol_glc_rus_ses_mlt_grk_tig_hin_bat_urd_xho_ctl_moo_mao_tha_chh_knd_tsw_tsn_aze_svk_por_uzb_ven_vie_anl_bem_bam_ewe	0.0736333827409782	0.173412607252457	0.862704002924372
273	sid_mol_tsn_dut_chh_wly_amh_glc_uzb_aze_tsw_bat_dgb_cze_lit_bsq_alb_tig_cic_mnd_bul_urd_akn_ger_yor_svk_hun_lda_bem_est_slo_mlt_geo_prs_ita_nor_spa_hau_anl_mcd_fin_moo_mao_pol_sun_jpn_knd_kor_bos_por_ewe_afr_ind_rom_amr_mly_cnt_ctl_igb_eng_owc_arw_hin_rus_krd_qcu_ben_pan_guj_ses_aeg_lat_gam_grk_jav_swe_swt_scr_xho_tag_tha_heb_tml_swa_dyu_azi_ukr_fre_tur_bam_vie_sod_fbf_zul_ven	-0.386755580937671	-0.917432182990309	0.361289314965419
274	mlt_pol_cic_ctl_gam_sod_aeg_fre_azi_uzb_swa_mao_zul_ukr_rom_bsq_pan_chh_bem_cnt_slo_mol_yor_bul_dyu_swe_hun_bam_ewe_est_eng_tig_geo_lat_alb_prs_glc_hau_wly_svk_fin_ses_sun_krd_bat_jpn_tml_kor_nor_mcd_igb_bos_tag_dut_amh_jav_mnd_ben_tsw_lit_amr_scr_grk_guj_arw_qcu_por_ger_hin_akn_anl_urd_heb_cze_mly_ita_lda_afr_fbf_ind_tha_sid_knd_moo_xho_aze_spa_rus_tur_tsn_vie_owc_ven_dgb_swt	0.167761169830986	0.395151177552839	0.693636211178901
275	hau_spa_cic_krd_amr_chh_tig_lit_aze_uzb_igb_sun_ewe_pan_swe_bsq_bos_heb_ses_cnt_arw_svk_ven_bul_moo_dut_fin_dgb_bem_hun_rom_gam_geo_ben_nor_eng_prs_anl_owc_slo_est_dyu_mao_hin_ind_jpn_knd_kor_rus_mcd_akn_cze_mly_por_wly_tag_mnd_scr_lda_lat_sod_fre_pol_glc_ita_qcu_afr_alb_mol_fbf_amh_ukr_aeg_urd_bat_grk_tsn_ctl_tsw_jav_tha_mlt_tml_yor_zul_azi_guj_ger_tur_swa_vie_sid_xho_swt_bam	0.0545922363800504	0.128452905244699	0.898067940355925
276	sod_krd_fbf_svk_chh_amh_tig_pan_azi_tur_dgb_tag_ewe_ctl_pol_bsq_mcd_mlt_tsn_cnt_prs_fre_lda_glc_swt_guj_hun_igb_moo_est_bul_amr_geo_nor_lat_mol_slo_aeg_anl_por_fin_swa_ind_lit_mly_jpn_tml_kor_rom_cze_bem_urd_jav_rus_heb_bat_mnd_arw_tsw_eng_hau_dut_ukr_scr_hin_qcu_bos_spa_grk_akn_owc_alb_sid_swe_sun_ger_xho_ben_zul_mao_tha_wly_knd_cic_yor_uzb_ita_afr_aze_dyu_vie_gam_ven_ses_bam	-0.720552018354674	-1.73149149519165	0.0866801220903671
277	owc_ita_ven_svk_chh_mlt_gam_spa_tur_uzb_yor_jav_dyu_rom_cze_bsq_glc_hau_swt_cnt_eng_nor_ses_fre_lda_bos_hun_bam_ewe_est_ger_tig_geo_ctl_scr_prs_slo_sid_heb_lat_fin_tsn_tag_mcd_ind_jpn_tml_kor_por_grk_tsw_bul_mly_alb_wly_mao_mnd_ukr_fbf_hin_aeg_swe_urd_mol_pol_qcu_guj_ben_rus_dgb_sod_pan_amh_dut_sun_lit_xho_krd_zul_bat_tha_anl_knd_bem_akn_aze_afr_arw_azi_igb_vie_amr_swa_moo_cic	-0.758679995722829	-1.82575956187388	0.0710957019589754
278	amh_mol_yor_cze_sid_aeg_wly_ita_azi_tur_tsn_sun_dyu_nor_hin_bsq_fre_hau_cic_cnt_mcd_glc_igb_spa_tsw_slo_est_swt_zul_hun_lit_amr_geo_eng_pan_bul_urd_chh_mlt_prs_fin_lda_bat_scr_tag_jpn_knd_kor_por_ger_dgb_bos_jav_swe_heb_mly_mnd_guj_xho_rus_tig_alb_dut_pol_rom_qcu_lat_ben_grk_akn_anl_afr_owc_svk_mao_krd_bam_arw_ven_ind_tha_gam_tml_ewe_swa_aze_ctl_ukr_uzb_bem_vie_sod_fbf_moo_ses	0.128218650543746	0.301800425265094	0.763478055566418
279	sod_swe_ses_mcd_wly_sid_hau_slo_azi_uzb_igb_jav_akn_ben_afr_bsq_arw_heb_fbf_mnd_cze_ger_swt_lit_yor_bul_hun_lda_cic_est_dut_tig_geo_mol_ukr_spa_guj_aeg_owc_pan_fin_ven_sun_fre_mly_jpn_knd_kor_nor_prs_bam_bos_bat_por_amh_mao_cnt_rus_ewe_krd_chh_rom_glc_ctl_grk_qcu_hin_alb_scr_tsw_amr_eng_anl_svk_ind_urd_dgb_lat_moo_tag_tha_mlt_tml_xho_dyu_tur_pol_ita_aze_swa_vie_gam_tsn_zul_bem	0.0419898541910234	0.0988809221007312	0.921445638537862
280	aeg_svk_bem_afr_mlt_sod_heb_rom_aze_azi_dyu_mao_xho_fre_ukr_bsq_ctl_owc_ses_cnt_dut_alb_zul_scr_swt_ben_fin_cic_moo_hun_urd_amh_geo_grk_por_ita_cze_gam_wly_hin_est_lda_mly_mol_jav_jpn_knd_kor_rus_prs_tsw_spa_ind_bul_sid_sun_mnd_mcd_tsn_bos_hau_eng_ger_pan_arw_qcu_nor_pol_lat_ven_anl_guj_tig_lit_bat_swe_bam_slo_swa_tag_tha_chh_tml_igb_ewe_tur_krd_glc_uzb_yor_vie_amr_fbf_akn_dgb	-0.351182922372372	-0.832463501720976	0.407280006557316
281	hau_ben_yor_prs_sod_chh_mlt_bul_aze_tur_swt_ind_tsw_eng_slo_bsq_pan_tig_moo_cnt_alb_ita_lda_ger_igb_fre_fin_fbf_ven_est_nor_owc_geo_spa_svk_rus_mcd_amh_amr_afr_hun_dyu_bat_glc_sun_jpn_knd_kor_krd_por_zul_rom_mao_urd_anl_jav_mnd_scr_ses_lit_sid_ctl_grk_cze_swe_qcu_pol_bos_mol_akn_wly_guj_gam_ukr_mly_hin_bam_arw_cic_tag_tha_aeg_tml_xho_tsn_azi_dut_lat_uzb_ewe_vie_heb_bem_swa_dgb	-0.457159589343642	-1.08598757453248	0.280291400142512
282	heb_prs_akn_rus_anl_gam_sod_nor_tur_uzb_igb_mly_dgb_spa_rom_bsq_fre_aeg_bam_mnd_cze_afr_zul_dut_lda_alb_hun_swa_swt_fin_ukr_amr_geo_glc_mol_svk_mcd_owc_sid_lat_est_fbf_ind_por_tag_jpn_tml_kor_pan_bul_ven_ben_jav_slo_chh_sun_cnt_arw_ses_ctl_mlt_lit_eng_grk_guj_qcu_bos_ger_swe_tsn_amh_scr_hau_krd_mao_urd_bem_hin_moo_bat_tha_wly_knd_dyu_yor_azi_ita_pol_aze_tsw_vie_tig_xho_ewe_cic	-0.464875283350504	-1.10628430489521	0.271456971477369
283	amr_cze_tsn_mcd_tig_gam_wly_slo_uzb_azi_bem_bat_yor_bos_glc_bsq_guj_mlt_zul_cnt_ukr_pol_moo_ita_ses_rom_est_dyu_lda_hun_afr_anl_geo_ctl_mol_alb_pan_sid_hau_scr_fin_xho_sun_fre_mao_jpn_tml_kor_nor_rus_dgb_prs_jav_ben_sod_tag_mnd_svk_fbf_bul_owc_por_spa_lat_urd_qcu_hin_ger_krd_akn_chh_dut_amh_lit_mly_grk_bam_swe_swa_ind_tha_heb_knd_swt_igb_tur_eng_arw_aze_ewe_vie_aeg_tsw_cic_ven	-1.0779921833956	-2.64519774535041	0.00958523786932018
284	mlt_lit_ewe_alb_owc_amr_tig_urd_uzb_aze_swa_ind_fbf_glc_grk_bsq_cze_hau_cic_cnt_ukr_eng_moo_ctl_tsw_mol_hun_dyu_igb_est_scr_chh_geo_ita_lat_nor_fre_sod_sid_arw_fin_bem_bat_svk_tag_jpn_knd_kor_dut_spa_akn_por_mao_pan_aeg_sun_mnd_afr_dgb_slo_anl_ben_swe_hin_rus_qcu_rom_pol_mcd_bam_heb_guj_amh_prs_mly_ger_xho_krd_swt_jav_tha_gam_tml_yor_zul_tur_bos_bul_azi_lda_vie_wly_tsn_ses_ven	0.336421671873812	0.792224245509716	0.430246128009789
285	anl_cze_tsw_por_amh_tig_heb_spa_aze_azi_ses_mao_ewe_grk_arw_bsq_lat_wly_swa_cnt_nor_ben_lda_bul_bem_guj_hun_fbf_tsn_est_mcd_sod_geo_rus_svk_dut_slo_amr_mlt_fre_fin_akn_jav_ctl_bat_jpn_knd_kor_pol_swe_zul_urd_ind_scr_hau_tag_mnd_hin_ven_bos_chh_ita_mol_afr_lit_qcu_krd_ukr_rom_dyu_sid_glc_aeg_prs_mly_ger_moo_pan_yor_sun_tha_owc_tml_dgb_cic_tur_alb_eng_uzb_igb_vie_gam_swt_bam_xho	-0.0435812565077877	-0.102590150489762	0.918509146378872
286	tig_glc_fbf_ita_amr_gam_wly_guj_aze_azi_tsn_sun_ses_eng_rom_bsq_ger_aeg_zul_mnd_spa_pol_ewe_cze_cic_krd_hun_dgb_ven_fin_bul_sod_geo_lat_ukr_arw_afr_owc_anl_swe_est_xho_jav_ben_mly_jpn_knd_kor_ctl_nor_lda_fre_ind_prs_heb_mao_cnt_svk_swa_dut_amh_pan_scr_mol_bos_qcu_slo_por_alb_igb_mlt_urd_hau_hin_bat_rus_swt_grk_dyu_tag_tha_chh_tml_yor_akn_uzb_lit_mcd_tur_bam_vie_sid_tsw_moo_bem	0.245939735049788	0.578901251793351	0.564055283844773
287	wly_ger_dgb_guj_hau_mlt_anl_prs_azi_tur_igb_ind_tsn_mcd_krd_bsq_fre_sid_zul_cnt_glc_lit_xho_rom_moo_dut_hun_akn_dyu_fin_arw_gam_geo_ita_rus_afr_bul_chh_amh_mol_est_bam_mly_por_mao_jpn_tml_kor_scr_urd_swt_lat_sun_spa_sod_tag_mnd_bos_lda_pol_tig_slo_cze_hin_ctl_qcu_ben_ukr_alb_tsw_owc_svk_heb_pan_bat_grk_ses_nor_cic_jav_tha_amr_knd_ven_yor_uzb_swe_eng_aze_bem_vie_aeg_swa_ewe_fbf	-0.526726890157314	-1.25470661952407	0.212729353183569
288	aeg_eng_ven_rus_tig_heb_hau_slo_azi_aze_swa_mao_bam_por_guj_bsq_alb_amh_ses_mnd_afr_swe_tsn_bos_yor_svk_fin_bem_swt_est_rom_owc_geo_pan_arw_nor_mol_gam_sid_ben_hun_dyu_bat_lat_sun_jpn_tml_kor_cze_ukr_dgb_krd_jav_spa_sod_mly_cnt_fre_ewe_prs_mlt_ita_bul_ger_dut_qcu_ctl_grk_glc_tsw_wly_hin_anl_mcd_ind_lit_igb_urd_zul_tag_tha_amr_knd_lda_moo_uzb_pol_scr_tur_akn_vie_chh_cic_xho_fbf	0.177824289140331	0.418277008011783	0.676708892323001
289	owc_ben_dyu_krd_aeg_heb_mlt_slo_azi_tur_ven_bat_bam_bos_afr_bsq_arw_sid_cic_mnd_mcd_bul_fbf_lat_ewe_hin_hun_zul_lda_est_por_chh_geo_eng_spa_urd_swe_tig_wly_guj_fin_bem_jav_glc_mao_jpn_tml_kor_nor_mol_swt_prs_tag_rus_gam_sun_cnt_alb_yor_dut_amr_fre_pan_lit_cze_qcu_scr_grk_rom_ses_amh_ita_sod_ukr_ind_ger_akn_pol_dgb_mly_tha_hau_knd_xho_moo_uzb_ctl_svk_aze_tsn_vie_anl_swa_igb_tsw	0.0248228777805917	0.0584369783840973	0.953525941269403
290	heb_ben_ewe_ukr_sid_owc_chh_svk_tur_azi_yor_jav_akn_swe_afr_bsq_lit_hau_lda_cnt_rom_pol_igb_alb_bem_krd_hun_dgb_tsw_est_spa_aeg_geo_glc_hin_arw_eng_sod_anl_slo_fin_dyu_mly_rus_sun_jpn_tml_kor_dut_mcd_swa_bul_tag_ger_tig_bat_mnd_cze_cic_bos_gam_guj_urd_nor_ctl_qcu_mol_por_lat_bam_mlt_fre_amr_grk_mao_ita_swt_pan_xho_ind_tha_wly_knd_zul_moo_aze_prs_scr_uzb_ses_vie_amh_ven_tsn_fbf	-0.74381370247533	-1.78704167006871	0.0771887351244268
291	sid_grk_bam_swe_tig_hau_owc_svk_uzb_azi_bem_tag_tsn_rus_bul_bsq_rom_amr_cic_mnd_ita_ctl_igb_spa_ewe_mcd_fin_lda_akn_est_dut_amh_geo_afr_eng_bos_guj_chh_anl_lat_hun_fbf_sun_mol_mly_jpn_knd_kor_por_slo_dyu_arw_mao_glc_sod_ind_cnt_krd_tsw_pan_mlt_pol_fre_ukr_ger_qcu_prs_ben_nor_yor_gam_urd_aeg_hin_jav_alb_xho_lit_ses_bat_tha_wly_tml_swa_swt_tur_cze_scr_aze_moo_vie_heb_dgb_ven_zul	0.103933600820362	0.244668153102451	0.807252411466212
292	wly_lat_akn_ben_amh_anl_sid_nor_azi_uzb_dyu_tag_cic_ctl_ita_bsq_cze_chh_zul_cnt_swe_dut_igb_eng_ses_prs_hun_tsw_fbf_fin_svk_hau_geo_pan_rom_pol_grk_amr_mlt_ger_est_swa_bat_guj_mao_jpn_knd_kor_urd_krd_dgb_bos_ind_fre_sod_jav_mnd_slo_ewe_scr_heb_mcd_mol_hin_bul_qcu_alb_afr_ukr_xho_owc_spa_tig_glc_mly_lit_ven_por_lda_sun_tha_aeg_tml_bam_moo_tur_rus_arw_aze_bem_vie_gam_yor_tsn_swt	-0.267513786618238	-0.632717760488717	0.528470631196837
293	aeg_cze_igb_guj_anl_wly_mlt_spa_aze_tur_swt_bat_ven_svk_mol_bsq_arw_amh_xho_cnt_rom_afr_yor_ukr_bam_bul_hun_fbf_bem_fin_fre_amr_geo_dut_hin_slo_pan_chh_hau_scr_est_tsw_sun_rus_jav_jpn_knd_kor_bos_krd_cic_ben_ind_lit_tig_tag_mnd_por_tsn_ita_sid_ctl_urd_eng_lat_qcu_grk_pol_nor_dyu_sod_glc_heb_prs_mly_ger_akn_alb_zul_mao_tha_owc_tml_ses_lda_uzb_mcd_swe_azi_dgb_vie_gam_ewe_swa_moo	-0.105730205564915	-0.24902249133841	0.803892520223179
294	aeg_eng_bem_svk_chh_amh_mlt_fre_azi_aze_ewe_jav_lda_ben_afr_bsq_por_sid_dyu_mnd_spa_lat_igb_lit_ven_hin_fin_fbf_cic_est_slo_wly_geo_scr_ita_dut_guj_heb_hau_cze_hun_tsn_sun_ger_mao_jpn_tml_kor_grk_rom_tsw_mol_mly_ukr_sod_ind_cnt_alb_ses_prs_gam_bos_bul_ctl_urd_qcu_nor_glc_pol_zul_anl_mcd_owc_arw_tag_rus_xho_pan_akn_bat_tha_tig_knd_moo_swa_uzb_krd_swe_tur_bam_vie_amr_yor_dgb_swt	-0.0880656346873815	-0.207970390739845	0.835706850022975
295	owc_lit_ewe_eng_tig_wly_sid_afr_aze_uzb_yor_jav_tsw_fre_urd_bsq_bul_heb_xho_mnd_bos_dut_swt_prs_cic_ctl_est_moo_ses_hun_spa_sod_geo_grk_swe_por_ukr_aeg_amh_ben_fin_bem_sun_hin_bat_jpn_tml_kor_lat_nor_ven_mcd_ind_pol_mlt_mly_cnt_rus_dgb_krd_chh_svk_cze_glc_mol_qcu_ger_alb_pan_zul_gam_arw_anl_scr_tag_slo_lda_guj_bam_mao_tha_amr_knd_akn_dyu_tur_ita_rom_azi_igb_vie_hau_fbf_tsn_swa	-0.419973447791397	-0.997691809148508	0.321017669719726
296	sod_cze_igb_alb_hau_aeg_amh_arw_azi_uzb_ewe_tag_xho_lat_por_bsq_eng_wly_tsw_cnt_rus_pol_akn_fre_bam_bos_fin_moo_zul_est_slo_chh_geo_ben_guj_rom_prs_heb_mlt_grk_hun_swt_mao_mol_sun_jpn_tml_kor_lit_glc_fbf_svk_ind_hin_tig_bat_mnd_ctl_ven_bul_amr_ukr_nor_pan_mcd_qcu_dut_ger_krd_cic_sid_afr_gam_spa_mly_ita_swa_scr_dgb_jav_tha_owc_knd_dyu_lda_aze_swe_urd_tur_bem_vie_anl_tsn_ses_yor	-0.488536127522277	-1.16339673958044	0.247644858802834
297	sod_krd_lda_nor_mlt_wly_amr_glc_azi_tur_bem_bat_tsw_pan_lat_bsq_lit_chh_dyu_mnd_ben_alb_yor_mcd_cic_dut_hun_swt_bam_fin_ctl_anl_geo_svk_ukr_guj_swe_owc_tig_urd_est_swa_ind_ger_mly_jpn_knd_kor_hin_pol_ewe_scr_mao_rus_amh_tag_cnt_bul_akn_mol_sid_arw_slo_prs_eng_qcu_bos_ita_por_fbf_aeg_rom_gam_spa_jav_afr_ses_cze_ven_sun_tha_hau_tml_zul_igb_aze_fre_grk_uzb_tsn_vie_heb_xho_dgb_moo	-0.305305291809851	-0.723390156524547	0.471255768486927
298	wly_arw_zul_lat_heb_aeg_sid_glc_tur_azi_fbf_jav_igb_dut_mcd_bsq_prs_mlt_swt_cnt_ger_urd_tsn_afr_dgb_ben_hun_bem_yor_fin_slo_gam_geo_grk_lit_rus_rom_tig_sod_bos_est_dyu_tag_eng_ind_jpn_tml_kor_nor_svk_swa_cze_sun_bul_amh_mao_mnd_pol_ses_mol_hau_ukr_fre_spa_swe_qcu_scr_hin_ita_bam_amr_pan_owc_alb_mly_krd_moo_ctl_xho_bat_tha_chh_knd_cic_ven_aze_por_guj_uzb_tsw_vie_anl_ewe_akn_lda	-0.245803530026588	-0.580691768707439	0.562852736883996
299	wly_hin_yor_fre_sod_gam_aeg_scr_azi_aze_tsn_bat_lda_slo_rom_bsq_prs_amr_igb_cnt_glc_mol_dyu_spa_cic_swe_hun_bam_xho_est_grk_tig_geo_lat_mcd_krd_ctl_anl_heb_alb_fin_ses_mao_pan_mly_jpn_knd_kor_ger_ben_swa_ukr_jav_arw_owc_ind_mnd_eng_swt_pol_mlt_svk_guj_bul_bos_qcu_urd_por_rus_akn_sid_dut_hau_cze_sun_nor_tsw_afr_ewe_tag_tha_chh_tml_zul_moo_uzb_ita_lit_tur_fbf_vie_amh_bem_ven_dgb	-0.388189492038289	-0.920591147996828	0.359645763517379
300	sid_dut_ses_krd_owc_hau_tig_por_aze_uzb_bem_tag_dgb_hin_mol_bsq_lat_chh_moo_mnd_slo_eng_zul_lit_lda_svk_est_swa_igb_fin_prs_wly_geo_rom_pol_bul_urd_sod_aeg_alb_hun_ewe_jav_rus_ind_jpn_knd_kor_guj_swe_cic_arw_mao_ctl_mlt_sun_cnt_ger_fbf_grk_amr_ben_bos_spa_nor_qcu_scr_fre_pan_dyu_heb_ukr_anl_afr_mly_cze_tsn_glc_swt_bat_tha_gam_tml_akn_bam_azi_ita_mcd_tur_xho_vie_amh_ven_tsw_yor	0.30538824279915	0.719339735441245	0.47373535716384
301	tig_afr_tsn_por_hau_aeg_amh_ctl_tur_azi_moo_mly_ewe_eng_krd_bsq_bul_amr_yor_mnd_spa_urd_bam_rom_cic_swe_est_dyu_tsw_fin_scr_sod_geo_grk_arw_dut_hin_heb_anl_nor_hun_bem_tag_fre_jav_jpn_tml_kor_lit_alb_swa_bos_bat_pan_mlt_mao_cnt_pol_dgb_svk_wly_prs_ita_glc_ger_qcu_ukr_guj_slo_akn_sid_mol_gam_lat_ind_rus_xho_mcd_ses_sun_tha_owc_knd_zul_ven_uzb_cze_ben_aze_lda_vie_chh_swt_fbf_igb	-0.497473098225997	-1.1840484756812	0.239411333311145
302	hau_mol_ven_scr_sid_anl_amh_ger_azi_uzb_tsw_tag_xho_swe_svk_bsq_pol_tig_ses_mnd_slo_cze_igb_ita_moo_pan_fin_bem_bam_hun_dut_heb_geo_rus_lat_urd_ukr_aeg_mlt_bos_est_dgb_mly_ben_sun_jpn_tml_kor_fre_krd_dyu_arw_mao_prs_sod_bat_cnt_hin_swa_glc_chh_eng_mcd_spa_guj_qcu_ctl_por_alb_swt_owc_nor_gam_lit_ind_rom_zul_afr_yor_jav_tha_wly_knd_lda_fbf_aze_grk_bul_tur_akn_vie_amr_tsn_ewe_cic	-1.10008845348443	-2.69856430281335	0.00827097926410042
303	sod_afr_yor_mol_gam_anl_mlt_eng_aze_tur_lda_mao_ven_ita_mcd_bsq_hin_heb_bem_cnt_urd_spa_xho_lat_tsw_rus_est_cic_akn_hun_cze_amh_geo_scr_pol_ctl_alb_amr_sid_ger_fin_zul_mly_pan_tag_jpn_tml_kor_grk_dut_dgb_por_sun_glc_chh_ind_mnd_krd_tsn_bos_aeg_prs_guj_ukr_rom_qcu_svk_lit_arw_ewe_wly_swe_hau_bul_bat_nor_bam_slo_igb_jav_tha_tig_knd_dyu_fbf_uzb_ben_fre_azi_moo_vie_owc_swa_ses_swt	-0.320877960556277	-0.760699290561887	0.448761099320741
304	amh_spa_zul_bos_sid_hau_owc_svk_tur_aze_swa_jav_bam_hin_ger_bsq_nor_mlt_moo_mnd_cze_rom_cic_ctl_lda_scr_hun_fbf_akn_fin_dut_sod_geo_urd_fre_por_alb_tig_wly_rus_est_dgb_tag_ben_bat_jpn_tml_kor_eng_mcd_ven_krd_mly_ita_heb_ind_cnt_afr_tsn_lat_amr_bul_glc_prs_slo_qcu_ukr_lit_swe_dyu_aeg_mol_gam_grk_sun_pol_swt_guj_xho_mao_tha_anl_knd_igb_yor_uzb_arw_pan_azi_bem_vie_chh_tsw_ses_ewe	0.00581008948649205	0.0136888527747535	0.989107540111888
305	sid_glc_xho_bos_wly_amr_owc_mol_uzb_azi_cic_mao_swt_dut_spa_bsq_pan_sod_igb_mnd_por_slo_swa_fre_akn_krd_fin_fbf_ewe_est_ben_hau_geo_nor_eng_urd_cze_mlt_gam_svk_hun_dgb_tag_lit_jav_jpn_knd_kor_mcd_rom_bam_alb_mly_grk_heb_sun_cnt_afr_ven_guj_aeg_pol_ukr_swe_ger_qcu_scr_hin_ctl_zul_tig_ita_amh_arw_bat_lat_dyu_prs_ses_ind_tha_chh_tml_bem_moo_aze_rus_bul_tur_tsw_vie_anl_tsn_yor_lda	-0.357727063853712	-0.8491383401534	0.397984831787253
306	tig_slo_xho_pan_owc_sid_sod_arw_tur_azi_dgb_mao_bem_glc_eng_bsq_dut_gam_moo_mnd_lat_urd_yor_ita_bam_fre_hun_dyu_ewe_est_ger_mlt_geo_prs_alb_rom_grk_aeg_wly_scr_fin_ven_jav_ukr_bat_jpn_knd_kor_bos_bul_zul_por_sun_nor_heb_ind_cnt_hin_ses_ben_hau_lit_afr_pol_mcd_qcu_cze_ctl_swe_fbf_amh_krd_anl_guj_tag_spa_lda_rus_swt_mly_tha_chh_tml_cic_tsn_aze_mol_svk_uzb_akn_vie_amr_tsw_igb_swa	-0.375115033800066	-0.890036045242572	0.375743161896616
307	sid_mol_yor_bos_gam_hau_wly_fre_aze_uzb_ven_mao_akn_mcd_rom_bsq_hin_tig_cic_cnt_svk_cze_zul_eng_lda_spa_est_igb_tsw_fin_rus_chh_geo_arw_grk_glc_pan_heb_amr_ukr_hun_dgb_bat_dut_mly_jpn_tml_kor_guj_slo_ses_lit_tag_krd_mlt_ind_mnd_prs_bem_pol_amh_lat_urd_nor_ben_qcu_ita_alb_ger_fbf_sod_ctl_aeg_afr_sun_scr_moo_bul_tsn_jav_tha_anl_knd_bam_dyu_tur_por_swe_azi_xho_vie_owc_swt_ewe_swa	-0.0663042663579236	-0.156270568763871	0.87615847949551
308	gam_afr_bam_slo_anl_amr_sod_ger_tur_azi_ewe_mly_yor_lat_bul_bsq_fre_owc_xho_cnt_nor_pol_dgb_scr_swt_ita_est_akn_ses_hun_spa_amh_geo_dut_bos_lit_ben_heb_chh_ukr_fin_tsw_jav_rom_tag_jpn_tml_kor_rus_glc_fbf_arw_sun_guj_mlt_mao_mnd_por_tsn_cze_aeg_urd_grk_krd_pan_qcu_alb_prs_ctl_cic_hau_eng_tig_mcd_ind_mol_dyu_hin_moo_bat_tha_wly_knd_bem_swa_aze_swe_svk_uzb_igb_vie_sid_lda_ven_zul	0.931061985694948	2.22843472166227	0.0282614063386941
309	wly_ben_swa_prs_heb_amr_sod_rom_azi_uzb_bam_jav_ses_nor_bos_bsq_rus_aeg_dgb_mnd_svk_por_igb_slo_ewe_guj_fin_ven_yor_hun_ctl_chh_geo_arw_lat_hin_swe_hau_owc_alb_est_lda_mly_krd_mao_jpn_tml_kor_spa_eng_bem_urd_sun_pol_gam_bat_cnt_cze_cic_mol_mlt_bul_pan_ukr_scr_qcu_dut_afr_mcd_moo_sid_ger_tig_ita_tag_fre_zul_glc_tsw_ind_tha_anl_knd_fbf_dyu_aze_lit_grk_tur_xho_vie_amh_swt_akn_tsn	-0.758249986651234	-1.82375360654322	0.0714012328395546
310	anl_arw_tsw_mol_hau_heb_amh_krd_uzb_aze_ewe_bat_swt_slo_scr_bsq_rom_sid_lda_mnd_lit_bul_xho_grk_cic_alb_fin_igb_moo_hun_urd_amr_geo_prs_eng_hin_guj_tig_gam_ukr_est_dgb_mao_nor_ind_jpn_knd_kor_por_glc_zul_ben_tag_mcd_chh_sun_cnt_swe_tsn_cze_aeg_svk_rus_ger_lat_qcu_ctl_dut_pan_ses_owc_fre_mlt_afr_mly_bos_ven_spa_swa_jav_tha_wly_tml_fbf_dyu_tur_pol_ita_azi_bem_vie_sod_akn_yor_bam	-0.14175907320319	-0.334669706589931	0.738627877119219
311	aeg_pan_moo_krd_amh_owc_heb_eng_uzb_azi_bam_mao_zul_ita_nor_bsq_dut_hau_cic_mnd_arw_mcd_dyu_svk_xho_slo_est_swa_bem_hun_fre_sod_geo_rus_por_guj_scr_amr_mlt_glc_fin_lda_tag_bul_jav_jpn_tml_kor_ukr_ctl_akn_afr_ind_cze_wly_mly_cnt_swe_swt_alb_chh_pol_urd_mol_ben_qcu_hin_spa_ger_yor_gam_lat_tig_bos_sun_grk_ven_prs_igb_bat_tha_sid_knd_tsn_dgb_aze_lit_rom_tur_ewe_vie_anl_ses_fbf_tsw	-0.998638555252943	-2.43509861700091	0.0167949752885953
312	sod_eng_xho_ukr_mlt_amr_owc_lit_tur_aze_akn_tag_dyu_hin_spa_bsq_glc_aeg_swa_cnt_fre_krd_swt_swe_tsw_nor_est_ses_ewe_hun_arw_heb_geo_ctl_afr_bul_mol_hau_chh_ben_fin_ven_ind_svk_jav_jpn_knd_kor_rus_urd_bem_ger_mao_lat_anl_mly_mnd_prs_tsn_rom_wly_mcd_pan_alb_scr_qcu_slo_por_guj_moo_tig_pol_gam_grk_bat_dut_dgb_cze_yor_sun_tha_amh_tml_igb_zul_azi_ita_bos_uzb_lda_vie_sid_cic_fbf_bam	-0.481992295589435	-1.14619446632457	0.254655341972283
313	sid_cze_tsw_scr_tig_amr_owc_hin_tur_aze_ses_mly_lda_nor_bul_bsq_arw_chh_yor_mnd_pol_eng_swt_grk_fbf_mcd_fin_zul_moo_hun_ukr_gam_geo_lit_alb_rom_por_wly_amh_mol_est_tsn_jav_glc_sun_jpn_tml_kor_ger_lat_bem_pan_mao_afr_heb_bat_cnt_swe_bam_slo_hau_fre_bos_ita_svk_qcu_spa_prs_ben_dgb_sod_rus_aeg_guj_ind_ctl_ven_urd_swa_tag_tha_mlt_knd_dyu_igb_azi_krd_dut_uzb_akn_vie_anl_xho_ewe_cic	0.219717725265834	0.517153427819701	0.606276867192397
314	mlt_eng_ven_krd_tig_chh_amh_lat_azi_uzb_moo_tag_ses_bos_fre_bsq_glc_sid_dgb_mnd_dut_pan_lda_bul_zul_alb_fin_cic_swa_hun_urd_sod_geo_nor_por_mol_slo_gam_wly_swe_est_fbf_mao_lit_ind_jpn_knd_kor_ger_ben_akn_grk_sun_cze_aeg_mly_cnt_hin_dyu_afr_heb_mcd_ukr_prs_scr_qcu_rus_rom_ctl_tsw_amr_svk_anl_pol_bat_ita_swt_arw_xho_jav_tha_hau_tml_yor_tsn_aze_guj_spa_tur_ewe_vie_owc_igb_bem_bam	0.794765668115601	1.88522712664844	0.0625211814588991
315	aeg_nor_tsn_hin_tig_wly_anl_svk_azi_aze_cic_ind_akn_guj_ben_bsq_prs_amh_dyu_mnd_por_scr_xho_bul_zul_pan_fin_ewe_bam_hun_krd_gam_geo_rom_ger_lat_fre_sod_amr_spa_est_fbf_mly_dut_tag_jpn_knd_kor_urd_slo_swt_ita_jav_grk_chh_bat_cnt_eng_dgb_cze_heb_ctl_bos_mol_rus_qcu_arw_glc_alb_ven_owc_mcd_sid_swe_sun_pol_igb_lit_lda_mao_tha_mlt_tml_ses_yor_uzb_afr_ukr_tur_tsw_vie_hau_bem_swa_moo	-0.445523662899023	-1.05697447730732	0.293261124245324
316	anl_cze_igb_ukr_mlt_sid_amh_ger_azi_aze_lda_ind_cic_spa_guj_bsq_pan_heb_yor_mnd_mol_rus_tsn_hin_ewe_krd_est_fbf_xho_hun_urd_gam_geo_glc_ben_lit_arw_amr_hau_rom_fin_moo_bat_bul_jav_jpn_tml_kor_mcd_dut_zul_slo_sun_ctl_chh_mao_cnt_nor_swt_svk_tig_bos_fre_ita_afr_qcu_eng_por_scr_ses_wly_pol_aeg_alb_mly_lat_bam_swe_swa_tag_tha_sod_knd_dyu_akn_uzb_grk_prs_tur_tsw_vie_owc_dgb_ven_bem	-0.814018725667855	-1.96037585098453	0.0529445664844989
317	tig_grk_bem_alb_sod_chh_sid_cze_aze_azi_lda_jav_swt_krd_por_bsq_ukr_mlt_akn_cnt_pol_slo_tsn_afr_igb_mcd_fin_ewe_tsw_est_rom_aeg_geo_fre_guj_spa_pan_hau_owc_ger_hun_fbf_mly_bos_bat_jpn_tml_kor_urd_nor_ven_scr_tag_ben_heb_sun_mnd_arw_ses_lat_gam_ctl_lit_eng_glc_qcu_dut_prs_svk_zul_anl_bul_wly_mol_ind_swe_xho_hin_bam_mao_tha_amh_knd_yor_dyu_uzb_ita_rus_tur_swa_vie_amr_moo_cic_dgb	-0.365854254953504	-0.868007808430879	0.387624402133161
318	amr_ita_zul_ctl_sod_chh_wly_por_azi_aze_tsw_bat_ewe_rus_cze_bsq_scr_owc_swa_cnt_glc_pan_xho_rom_swt_spa_hun_tsn_ses_fin_bul_mlt_geo_prs_arw_guj_alb_gam_hau_grk_est_moo_mly_dut_tag_jpn_knd_kor_lit_fre_igb_mol_sun_urd_heb_mao_mnd_bos_fbf_slo_amh_afr_nor_svk_hin_qcu_ger_mcd_ukr_dgb_sid_krd_aeg_ben_ind_pol_yor_lat_bem_jav_tha_anl_tml_bam_akn_tur_swe_eng_uzb_lda_vie_tig_ven_dyu_cic	0.238005632627122	0.559875455828662	0.576910459307215
319	gam_ukr_tsn_krd_amh_chh_sid_mol_uzb_azi_dgb_bat_ewe_lit_glc_bsq_eng_mlt_lda_mnd_grk_por_bam_scr_cic_cze_est_swt_igb_fin_nor_sod_geo_guj_ita_dut_urd_wly_amr_hin_hun_xho_mly_slo_jav_jpn_tml_kor_mcd_prs_yor_ctl_ind_ger_aeg_mao_cnt_swe_akn_pan_heb_rom_bul_afr_ben_qcu_fre_pol_alb_tsw_hau_arw_owc_bos_sun_rus_dyu_spa_zul_tag_tha_tig_knd_swa_bem_aze_lat_svk_tur_ven_vie_anl_ses_fbf_moo	-0.0306780220251372	-0.0722921872564562	0.942524629174951
320	mlt_spa_ewe_fre_anl_gam_sid_urd_azi_uzb_bem_bat_lda_alb_lat_bsq_cze_wly_fbf_cnt_mol_dut_cic_arw_ses_rus_hun_swa_xho_est_guj_aeg_geo_scr_ctl_por_grk_heb_owc_lit_fin_swt_jav_slo_mao_jpn_tml_kor_prs_nor_dyu_svk_ind_pol_sod_mly_mnd_hin_yor_pan_tig_ben_eng_afr_ita_qcu_krd_ukr_ger_ven_hau_glc_chh_rom_sun_bul_dgb_bos_zul_tag_tha_amr_knd_bam_tsn_tur_swe_mcd_aze_igb_vie_amh_moo_akn_tsw	-0.187080280647574	-0.441651252611602	0.659766804399475
321	gam_cze_tsw_scr_anl_sod_sid_bul_aze_azi_moo_ind_dgb_hin_alb_bsq_ukr_heb_akn_cnt_ger_ben_swa_ita_ewe_krd_fin_dyu_zul_est_lat_hau_geo_grk_nor_urd_eng_owc_amh_por_hun_ven_mly_pol_sun_jpn_knd_kor_fre_rom_fbf_prs_tag_mol_tig_bat_mnd_pan_lda_rus_wly_bos_afr_spa_arw_qcu_svk_ctl_lit_ses_amr_slo_chh_guj_jav_dut_xho_glc_bem_mao_tha_mlt_tml_tsn_swt_uzb_swe_mcd_tur_yor_vie_aeg_igb_cic_bam	-0.59095416986521	-1.4094264877644	0.162044312180144
322	amr_prs_bam_urd_owc_amh_sod_rus_aze_tur_dyu_bat_lda_ctl_scr_bsq_krd_mlt_yor_cnt_arw_swe_ewe_nor_moo_guj_hun_tsw_dgb_fin_bos_aeg_geo_slo_lit_pol_afr_tig_sid_mcd_est_igb_mao_fre_jav_jpn_tml_kor_por_lat_swt_ger_mly_hin_heb_tag_mnd_alb_bem_grk_hau_svk_eng_glc_ben_qcu_ukr_ita_mol_cic_chh_bul_gam_spa_ind_rom_ses_pan_swa_sun_tha_anl_knd_ven_akn_uzb_dut_cze_azi_xho_vie_wly_tsn_zul_fbf	-0.525199735415811	-1.25042713217812	0.214280618762714
323	wly_dut_tsw_svk_amh_owc_sod_ben_uzb_aze_tsn_sun_ven_fre_ita_bsq_slo_gam_lda_mnd_spa_ger_dyu_bul_dgb_grk_hun_akn_cic_est_nor_mlt_geo_afr_alb_guj_swe_heb_tig_ukr_fin_fbf_ind_scr_bat_jpn_tml_kor_arw_rom_yor_eng_mao_glc_chh_tag_cnt_lit_bam_prs_amr_pan_rus_hin_pol_qcu_bos_cze_por_moo_anl_lat_hau_mcd_mly_mol_xho_urd_swa_jav_tha_sid_knd_bem_ewe_tur_krd_ctl_azi_igb_vie_aeg_swt_zul_ses	0.299921862228352	0.710286705338777	0.479303709169484
324	chh_pol_fbf_ita_hau_heb_anl_ben_azi_uzb_dgb_mao_cic_scr_swe_bsq_grk_mlt_tsw_mnd_por_cze_bam_hin_moo_guj_fin_swa_akn_est_ger_tig_geo_rus_nor_lit_ctl_amr_amh_bos_hun_yor_tag_krd_jav_jpn_tml_kor_pan_ukr_igb_slo_sun_bul_gam_bat_cnt_arw_swt_urd_wly_afr_fre_rom_glc_qcu_svk_prs_alb_lda_aeg_mcd_sid_mol_ind_lat_ewe_spa_ven_mly_tha_owc_knd_tsn_zul_aze_eng_dut_tur_xho_vie_sod_bem_dyu_ses	-0.547523159605976	-1.30418853872645	0.195387940889154
325	chh_grk_bam_arw_hau_gam_anl_ukr_azi_aze_zul_bat_swa_prs_krd_bsq_mol_aeg_tsn_mnd_ctl_swe_tsw_rom_xho_lat_hun_lda_ewe_fin_eng_sod_geo_mcd_pol_guj_bul_tig_wly_glc_est_dyu_tag_svk_sun_jpn_tml_kor_hin_bos_fbf_fre_mly_nor_heb_jav_cnt_urd_dgb_slo_sid_cze_lit_ger_scr_qcu_ita_rus_spa_bem_mlt_alb_owc_por_ind_pan_moo_afr_yor_mao_tha_amr_knd_igb_cic_uzb_ben_dut_tur_ses_vie_amh_swt_ven_akn	-0.0158601745629269	-0.0373231833762436	0.970307319858678
326	chh_hin_cic_svk_amr_gam_wly_arw_uzb_tur_bem_jav_swt_rus_pan_bsq_scr_sid_bam_mnd_eng_lit_akn_swe_moo_ger_hun_ewe_dgb_fin_bos_sod_geo_lat_ctl_ben_ita_hau_amh_guj_est_fbf_tag_mcd_mly_jpn_tml_kor_prs_fre_tsw_grk_bat_rom_aeg_sun_cnt_nor_lda_krd_anl_pol_bul_afr_ukr_qcu_cze_alb_urd_swa_tig_mol_owc_glc_ind_slo_dyu_dut_xho_mao_tha_heb_knd_yor_ven_azi_spa_por_aze_igb_vie_mlt_tsn_zul_ses	0.669897988200387	1.58732490963167	0.115833377505775
327	sid_bul_zul_mcd_sod_anl_tig_krd_azi_uzb_moo_tag_dgb_guj_swe_bsq_ben_wly_bam_mnd_rom_nor_akn_scr_ven_cze_hun_fbf_swa_fin_spa_amh_geo_slo_bos_rus_ctl_owc_heb_hin_est_swt_mly_svk_mao_jpn_tml_kor_lat_dut_tsw_glc_bat_alb_mlt_sun_cnt_ita_cic_ger_chh_urd_pol_mol_eng_qcu_pan_prs_ukr_lda_gam_arw_aeg_afr_jav_fre_xho_lit_yor_ind_tha_hau_knd_igb_ewe_tur_grk_por_aze_bem_vie_amr_ses_dyu_tsn	-0.442645601429296	-1.0504111393129	0.296251023031884
328	heb_mol_lda_lit_tig_sod_hau_nor_aze_uzb_akn_ind_ses_bul_grk_bsq_rus_wly_cic_mnd_swe_pan_bam_svk_ewe_bos_hun_yor_zul_fin_fre_anl_geo_ita_pol_krd_hin_owc_amr_scr_est_xho_tag_slo_bat_jpn_knd_kor_ctl_urd_fbf_eng_mao_lat_aeg_sun_cnt_afr_igb_spa_chh_ger_cze_guj_ben_qcu_arw_prs_dut_bem_mlt_glc_gam_por_mly_rom_tsn_mcd_dgb_jav_tha_amh_tml_ven_swa_tur_alb_ukr_azi_dyu_vie_sid_moo_tsw_swt	-0.411863777337838	-0.97734774686767	0.330932532707343
329	chh_ben_lda_mol_mlt_gam_heb_krd_uzb_tur_bem_sun_akn_dut_lit_bsq_mcd_sod_yor_mnd_glc_por_dgb_nor_ven_rom_hun_swt_dyu_fin_prs_amh_geo_bul_arw_hin_ukr_tig_owc_lat_est_ses_mly_pol_mao_jpn_knd_kor_guj_rus_bam_alb_bat_svk_wly_ind_cnt_afr_cic_slo_sid_swe_pan_ctl_scr_qcu_cze_spa_fre_zul_amr_ger_hau_grk_jav_urd_tsn_bos_tsw_tag_tha_anl_tml_igb_fbf_azi_eng_ita_aze_ewe_vie_aeg_xho_swa_moo	-0.51123012016132	-1.21719751813226	0.226608762918146
330	hau_guj_tsw_swe_anl_sod_aeg_slo_uzb_tur_yor_bat_xho_glc_rus_bsq_pan_wly_cic_mnd_fre_alb_fbf_bos_swa_krd_est_bem_swt_fin_ita_chh_geo_afr_urd_spa_hin_owc_sid_lat_hun_dgb_tag_scr_mao_jpn_knd_kor_ukr_bul_akn_dut_mly_lit_tig_jav_cnt_ben_moo_grk_heb_ctl_mcd_prs_mol_qcu_ger_por_cze_lda_mlt_nor_amr_eng_ind_rom_zul_arw_ven_sun_tha_gam_tml_ses_igb_aze_pol_svk_azi_bam_vie_amh_ewe_dyu_tsn	0.458852307025556	1.08262307212564	0.2817748125448
331	amr_mol_tsn_swe_aeg_anl_wly_ita_aze_uzb_zul_ind_tsw_rom_afr_bsq_mcd_amh_dyu_cnt_nor_por_xho_arw_ewe_glc_est_moo_bem_fin_scr_owc_geo_eng_urd_pan_cze_heb_sid_ukr_hun_akn_mly_bul_bat_jpn_knd_kor_ctl_fre_yor_ben_jav_krd_tig_tag_mnd_lit_bam_spa_hau_hin_alb_guj_prs_qcu_lat_svk_slo_ven_sod_grk_gam_rus_sun_dut_fbf_ger_cic_mao_tha_mlt_tml_lda_ses_azi_bos_pol_tur_dgb_vie_chh_swt_swa_igb	-0.287092262238888	-0.679041538553318	0.498797999125434
332	chh_ukr_swa_eng_amr_wly_amh_slo_tur_uzb_xho_ind_igb_prs_guj_bsq_alb_anl_bem_mnd_krd_glc_akn_lit_swt_pan_hun_bam_tsn_est_ben_mlt_geo_mol_mcd_ger_rom_sod_owc_dut_fin_lda_mly_grk_tag_jpn_tml_kor_nor_hin_cic_spa_bat_bos_tig_mao_cnt_rus_fbf_por_sid_urd_scr_swe_fre_qcu_cze_ita_ctl_zul_gam_lat_hau_afr_sun_svk_yor_bul_dyu_jav_tha_aeg_knd_ewe_moo_aze_arw_pol_azi_ses_vie_heb_tsw_ven_dgb	-0.0361241751084164	-0.0850757656375367	0.932384037655851
333	amr_svk_bam_bul_chh_amh_hau_mol_tur_azi_dyu_jav_cic_por_pan_bsq_slo_wly_lda_cnt_spa_afr_swt_ita_dgb_arw_fin_ewe_ven_est_eng_sod_geo_glc_swe_bos_dut_mlt_sid_ctl_hun_moo_ind_nor_bat_jpn_tml_kor_rom_grk_fbf_prs_mly_rus_heb_sun_mnd_fre_xho_ukr_aeg_lat_lit_krd_pol_qcu_alb_urd_ger_akn_anl_ben_gam_guj_mao_hin_tsw_mcd_yor_tag_tha_owc_knd_swa_tsn_aze_cze_scr_uzb_igb_vie_tig_ses_bem_zul	-0.244947527929362	-0.579154986542988	0.563884794071074
334	chh_krd_swt_slo_heb_wly_amr_lat_tur_azi_moo_ind_fbf_scr_swe_bsq_bul_gam_akn_mnd_prs_bos_dyu_afr_ses_urd_fin_xho_yor_hun_cze_sid_geo_glc_ger_ben_mcd_tig_owc_fre_est_igb_jav_lit_bat_jpn_tml_kor_eng_nor_dgb_pan_mly_ita_sod_tag_cnt_grk_bem_hin_aeg_alb_arw_guj_svk_qcu_spa_pol_por_swa_amh_rom_anl_rus_mao_dut_bam_ukr_tsn_sun_tha_mlt_knd_tsw_lda_aze_mol_ctl_uzb_ewe_vie_hau_zul_cic_ven	0.318929904798937	0.751174165953113	0.454444462453079
335	heb_krd_ses_rom_aeg_hau_chh_fre_aze_tur_xho_mao_moo_swe_alb_bsq_bos_sid_cic_cnt_dut_ita_lda_afr_tsn_rus_hun_bam_fbf_est_cze_gam_geo_scr_grk_eng_hin_amr_anl_slo_fin_swt_ind_bul_sun_jpn_knd_kor_lit_por_ewe_mcd_jav_pan_amh_tag_mnd_pol_swa_nor_sod_arw_prs_glc_ben_qcu_urd_ger_ctl_igb_owc_guj_tig_spa_bat_mol_yor_svk_akn_mly_tha_wly_tml_tsw_ven_azi_lat_ukr_uzb_dyu_vie_mlt_bem_zul_dgb	-0.346932845396152	-0.82134265058888	0.413551687616585
336	sod_glc_cic_grk_hau_wly_amh_mcd_aze_azi_igb_jav_akn_afr_hin_bsq_guj_chh_bem_cnt_ukr_cze_swt_urd_dyu_dut_est_swa_zul_hun_nor_amr_geo_fre_pol_lit_prs_sid_anl_pan_fin_tsn_tag_scr_sun_jpn_tml_kor_ben_arw_ses_bul_mao_swe_tig_bat_mnd_eng_lda_ger_gam_krd_mol_bos_svk_qcu_rom_slo_rus_tsw_aeg_alb_heb_ctl_ind_lat_bam_ita_dgb_mly_tha_mlt_knd_ven_yor_tur_por_spa_uzb_ewe_vie_owc_moo_fbf_xho	-0.538918016010959	-1.28340364728337	0.202539487885047
337	owc_ukr_bam_ger_amr_hau_anl_pol_aze_uzb_xho_sun_dgb_guj_ita_bsq_hin_tig_dyu_mnd_bos_prs_swa_lit_akn_rom_hun_swt_yor_fin_urd_aeg_geo_afr_spa_dut_rus_sid_wly_ctl_est_ses_jav_krd_bat_jpn_knd_kor_svk_mol_fbf_por_mly_lat_heb_mao_cnt_slo_cic_swe_sod_fre_arw_bul_nor_qcu_grk_glc_pan_tsn_chh_ben_amh_alb_tag_mcd_moo_scr_ewe_ind_tha_mlt_tml_tsw_bem_azi_cze_eng_tur_lda_vie_gam_igb_zul_ven	-0.0594811568013785	-0.140021057451874	0.888946159637697
338	tig_glc_yor_lit_amr_hau_owc_swe_tur_uzb_akn_mly_zul_grk_ukr_bsq_por_amh_ven_cnt_slo_spa_swt_rus_cic_arw_hun_dyu_lda_est_mcd_sod_geo_lat_hin_svk_ben_mlt_sid_scr_fin_ses_tag_eng_jav_jpn_tml_kor_mol_rom_fbf_nor_sun_bul_anl_bat_mnd_pan_moo_bos_gam_alb_dut_afr_ctl_qcu_guj_urd_pol_tsw_aeg_ita_chh_krd_mao_ger_swa_prs_igb_ind_tha_heb_knd_dgb_xho_aze_cze_fre_azi_tsn_vie_wly_bam_bem_ewe	0.129021386488862	0.303689236622897	0.762043046827518
339	gam_lat_akn_bul_wly_aeg_hau_spa_aze_azi_bem_jav_yor_bos_nor_bsq_pan_tig_igb_mnd_ger_eng_tsw_mol_swt_swe_fin_dyu_bam_est_svk_heb_geo_glc_fre_por_mcd_amr_chh_guj_hun_ewe_bat_alb_ind_jpn_tml_kor_prs_rus_dgb_hin_mly_cze_sod_mao_cnt_ita_cic_urd_amh_ben_afr_ukr_lit_qcu_rom_pol_krd_lda_anl_ctl_sid_dut_sun_grk_swa_slo_ven_tag_tha_owc_knd_moo_xho_uzb_scr_arw_tur_tsn_vie_mlt_zul_ses_fbf	-0.389973029585982	-0.925534061306411	0.357083649516936
340	sod_spa_bem_rus_mlt_hau_wly_cze_azi_uzb_tsn_mly_dyu_pan_guj_bsq_bul_amh_akn_mnd_lat_bos_swa_ger_ses_krd_hun_yor_swt_fin_lit_chh_geo_scr_rom_ctl_ukr_amr_aeg_glc_est_lda_ind_nor_tag_jpn_knd_kor_ben_hin_igb_grk_mao_por_sid_jav_cnt_svk_fbf_fre_heb_ita_mol_slo_swe_qcu_urd_arw_mcd_zul_anl_alb_gam_prs_bat_pol_xho_eng_moo_sun_tha_owc_tml_cic_tsw_aze_afr_dut_tur_ven_vie_tig_ewe_bam_dgb	-0.18109494735886	-0.42762601967802	0.669911974510284
341	amr_fre_xho_mcd_amh_mlt_anl_guj_tur_uzb_igb_mao_ewe_bos_ctl_bsq_slo_sod_tsw_cnt_hin_svk_swa_ben_ses_prs_hun_yor_ven_est_afr_aeg_geo_ukr_lat_grk_por_sid_owc_rus_fin_zul_sun_pan_ind_jpn_tml_kor_cze_glc_dgb_bul_bat_nor_heb_mly_mnd_lit_cic_dut_tig_mol_swe_pol_eng_qcu_krd_ita_ger_lda_chh_rom_hau_urd_jav_spa_tsn_arw_swt_tag_tha_wly_knd_bem_akn_aze_scr_alb_azi_fbf_vie_gam_moo_dyu_bam	-0.170152487236725	-0.40200742820143	0.688600970810907
342	owc_slo_swt_ger_sid_mlt_heb_ben_aze_uzb_fbf_bat_ses_bos_guj_bsq_lit_gam_dyu_mnd_pan_scr_moo_urd_cic_nor_fin_bam_tsn_est_svk_aeg_geo_rus_prs_por_krd_amh_chh_pol_hun_dgb_mao_lat_mly_jpn_knd_kor_dut_swe_tsw_glc_tag_rom_anl_sun_cnt_mcd_swa_cze_sod_ctl_mol_ukr_afr_qcu_arw_hin_fre_xho_tig_eng_wly_ita_jav_spa_lda_alb_bem_ind_tha_amr_tml_igb_zul_azi_bul_grk_tur_ewe_vie_hau_ven_yor_akn	-0.175593586925997	-0.414859320301289	0.679200351577086
343	hau_lat_fbf_ukr_amh_gam_amr_glc_aze_uzb_igb_mly_tsn_svk_ita_bsq_pan_heb_ven_mnd_alb_grk_xho_ctl_akn_afr_fin_swt_dgb_est_ger_aeg_geo_arw_bos_urd_mol_anl_mlt_slo_hun_lda_ind_nor_sun_jpn_tml_kor_dut_por_ses_swe_mao_scr_sid_tag_cnt_spa_zul_mcd_owc_prs_guj_lit_bul_qcu_hin_cze_ben_swa_tig_krd_sod_pol_jav_eng_bem_rom_ewe_bat_tha_chh_knd_cic_yor_tur_fre_rus_azi_bam_vie_wly_dyu_moo_tsw	-0.779669051071056	-1.87730689606794	0.0636104761952938
344	amr_por_xho_krd_heb_sid_sod_rom_tur_uzb_fbf_bat_zul_svk_urd_bsq_ctl_gam_ewe_cnt_swe_alb_tsw_lat_igb_ukr_hun_swt_swa_fin_mol_chh_geo_ben_lit_arw_grk_aeg_anl_mcd_est_akn_ind_ger_sun_jpn_tml_kor_spa_eng_lda_slo_jav_scr_wly_mao_mnd_hin_yor_cze_mlt_dut_fre_nor_prs_qcu_pan_guj_glc_moo_hau_rus_amh_ita_mly_afr_ses_bul_bam_tag_tha_tig_knd_cic_dgb_azi_pol_bos_aze_ven_vie_owc_tsn_dyu_bem	-0.289009178449684	-0.683134291698418	0.496220327745532
345	amr_pan_bem_ukr_tig_wly_owc_afr_tur_uzb_tsn_mao_fbf_mcd_alb_bsq_grk_hau_ewe_mnd_hin_pol_xho_nor_lda_eng_hun_ses_dyu_est_por_gam_geo_ctl_krd_ben_urd_chh_sod_bos_fin_moo_tag_fre_mly_jpn_tml_kor_arw_bul_igb_slo_bat_swe_amh_jav_cnt_spa_bam_guj_sid_svk_rom_cze_dut_qcu_ger_mol_scr_ven_aeg_ita_anl_prs_sun_rus_zul_lit_swt_ind_tha_heb_knd_swa_dgb_aze_glc_lat_azi_akn_vie_mlt_cic_tsw_yor	-0.314577441457531	-0.744698338959772	0.458331825663328
346	amr_svk_dgb_guj_chh_amh_sod_bul_aze_azi_cic_mao_akn_ben_bos_bsq_por_tig_ses_cnt_ita_arw_fbf_swe_ven_fre_hun_bam_swa_fin_rom_wly_geo_ger_ctl_nor_glc_aeg_sid_hin_est_lda_tag_lat_mly_jpn_tml_kor_mol_eng_zul_krd_bat_ukr_heb_sun_mnd_alb_igb_pol_owc_grk_afr_slo_spa_qcu_mcd_rus_lit_xho_anl_prs_gam_dut_jav_pan_moo_cze_tsw_ind_tha_mlt_knd_tsn_ewe_uzb_scr_urd_tur_yor_vie_hau_dyu_bem_swt	-0.382672669259321	-0.908939885508893	0.365731383519015
347	tig_rom_yor_nor_amr_owc_sod_afr_azi_uzb_dgb_sun_bem_bul_guj_bsq_por_hau_fbf_cnt_dut_svk_akn_ger_zul_fre_est_xho_swa_hun_lit_sid_geo_mcd_grk_rus_bos_heb_amh_pol_fin_ses_mao_scr_jav_jpn_knd_kor_ctl_eng_dyu_ukr_bat_ben_anl_ind_mnd_lat_ewe_krd_aeg_alb_ita_hin_prs_qcu_glc_pan_cze_bam_chh_slo_gam_urd_mly_spa_moo_mol_tsn_tag_tha_mlt_tml_igb_cic_tur_arw_swe_aze_swt_vie_wly_lda_ven_tsw	0.1867047334775	0.439391034179149	0.661397507430411
348	aeg_hin_swt_scr_heb_amr_gam_fre_aze_tur_fbf_mao_lda_grk_cze_bsq_swe_mlt_yor_mnd_prs_rom_bam_dut_dyu_afr_est_akn_tsw_fin_ukr_anl_geo_mcd_arw_rus_svk_sid_wly_slo_hun_bem_tag_pan_bat_jpn_knd_kor_bul_lat_cic_pol_sun_urd_amh_ind_cnt_spa_xho_krd_tig_ctl_ita_mol_ben_qcu_por_lit_alb_dgb_hau_nor_owc_guj_jav_ger_zul_bos_tsn_mly_tha_chh_tml_ses_moo_azi_glc_eng_uzb_ewe_vie_sod_swa_igb_ven	-0.344687677806257	-0.81620666294221	0.416467671836658
349	wly_urd_bam_svk_tig_sod_aeg_cze_uzb_tur_lda_bat_ven_hin_pol_bsq_bos_amr_ewe_cnt_krd_swe_dyu_afr_moo_guj_fin_dgb_cic_est_lit_gam_geo_slo_mcd_ger_pan_amh_chh_fre_hun_tsw_mao_lat_jav_jpn_knd_kor_bul_spa_tsn_alb_tag_ukr_owc_ind_mnd_rus_akn_ben_sid_scr_ita_dut_grk_qcu_ctl_glc_eng_swt_hau_por_heb_rom_mly_nor_fbf_prs_bem_sun_tha_anl_tml_ses_swa_aze_mol_arw_azi_xho_vie_mlt_igb_zul_yor	-0.571300098557978	-1.36336394068318	0.17605927511452
350	hau_arw_tsw_urd_anl_amh_gam_pan_tur_azi_ven_ind_igb_guj_slo_bsq_mol_wly_yor_mnd_fre_swe_dgb_nor_lda_lit_est_xho_ewe_hun_dut_mlt_geo_pol_alb_prs_cze_heb_chh_rus_fin_moo_mao_por_mly_jpn_tml_kor_ita_glc_dyu_lat_jav_afr_sid_bat_cnt_scr_bam_ctl_tig_hin_bul_spa_ger_qcu_ukr_eng_krd_tsn_owc_grk_sod_rom_tag_mcd_bem_ben_ses_sun_tha_amr_knd_akn_swt_uzb_svk_bos_aze_fbf_vie_aeg_cic_swa_zul	-0.67538739566726	-1.61908925773762	0.108814515256064
351	chh_fre_swt_mcd_gam_tig_wly_pan_uzb_azi_fbf_mao_cic_lat_ger_bsq_ben_sod_swa_mnd_urd_pol_ewe_ukr_bam_grk_est_akn_dyu_hun_spa_anl_geo_por_rus_arw_alb_sid_mlt_eng_fin_moo_jav_krd_sun_jpn_knd_kor_bul_guj_ven_lit_mly_scr_aeg_bat_cnt_glc_xho_hin_hau_mol_ctl_rom_ita_qcu_cze_nor_bos_tsw_owc_prs_heb_slo_tag_swe_ses_afr_dgb_ind_tha_amr_tml_bem_zul_tur_dut_svk_aze_lda_vie_amh_yor_igb_tsn	-0.0813709943700594	-0.191703819334625	0.848392154672965
352	mlt_rom_lda_swe_amr_wly_tig_mol_azi_tur_tsw_sun_bam_prs_rus_bsq_svk_gam_swt_mnd_scr_slo_dyu_ger_ses_por_fin_bem_zul_hun_afr_hau_geo_guj_hin_grk_ukr_sid_sod_ctl_est_igb_bat_lat_ind_jpn_tml_kor_arw_bul_yor_nor_mly_spa_amh_jav_cnt_lit_moo_fre_heb_pol_urd_krd_glc_qcu_eng_pan_ita_akn_anl_dut_owc_ben_mao_bos_ven_alb_cic_tag_tha_aeg_knd_fbf_dgb_uzb_cze_mcd_aze_swa_vie_chh_ewe_tsn_xho	-0.169239553070921	-0.399955680938097	0.69010631978712
353	sid_svk_cic_cze_wly_chh_aeg_afr_azi_tur_xho_bat_ses_hin_scr_bsq_grk_owc_fbf_mnd_pol_ita_tsn_ben_dgb_dut_hun_ven_zul_est_fre_amh_geo_ukr_bos_glc_por_heb_hau_guj_fin_bam_jav_swe_sun_jpn_tml_kor_nor_alb_igb_ger_ind_krd_tig_mly_cnt_arw_dyu_lat_mlt_slo_urd_eng_rus_qcu_bul_mcd_rom_lda_anl_lit_gam_prs_mao_mol_moo_spa_yor_tag_tha_sod_knd_ewe_swt_aze_pan_ctl_uzb_bem_vie_amr_tsw_swa_akn	-0.27839543976882	-0.659152297466007	0.511426813538619
354	mlt_rus_tsn_glc_chh_gam_aeg_pol_uzb_aze_swa_jav_dgb_ben_nor_bsq_afr_hau_zul_mnd_lit_cze_xho_ctl_ses_hin_est_dyu_lda_hun_ger_anl_geo_swe_fre_guj_scr_amr_owc_alb_fin_yor_sun_pan_bat_jpn_tml_kor_dut_slo_cic_mcd_ind_grk_heb_mao_cnt_lat_swt_ita_wly_ukr_spa_bul_arw_qcu_rom_krd_svk_tsw_amh_prs_sod_mol_tag_por_bam_eng_igb_mly_tha_sid_knd_ewe_bem_azi_urd_bos_tur_ven_vie_tig_moo_fbf_akn	-0.998371303864808	-2.4379050114035	0.0166731171392911
355	chh_ctl_xho_ita_heb_mlt_owc_fre_uzb_azi_cic_ind_bem_mcd_prs_bsq_ger_sid_lda_mnd_hin_dut_tsn_nor_bam_lit_fin_ewe_igb_est_rom_amh_geo_grk_guj_afr_rus_gam_hau_arw_hun_ven_tag_spa_jav_jpn_tml_kor_lat_pol_fbf_pan_mly_krd_aeg_sun_cnt_bul_swt_eng_wly_ben_urd_mol_slo_qcu_scr_alb_ukr_swa_sod_cze_tig_por_bat_glc_tsw_bos_ses_mao_tha_amr_knd_dyu_yor_aze_svk_swe_tur_moo_vie_anl_dgb_zul_akn	-0.137504474283987	-0.324130384949118	0.746567183943567
356	amh_fre_swt_bos_aeg_wly_sod_swe_uzb_tur_igb_jav_ewe_urd_ben_bsq_prs_mlt_tsw_cnt_glc_arw_fbf_krd_yor_ctl_est_ses_xho_hun_ita_anl_geo_ger_pan_slo_ukr_chh_gam_grk_fin_zul_mly_spa_tag_jpn_tml_kor_lat_hin_cic_dut_bat_lit_tig_ind_mnd_guj_dgb_por_owc_afr_bul_pol_svk_qcu_eng_mol_mcd_bam_heb_cze_hau_nor_sun_alb_ven_rus_moo_mao_tha_amr_knd_swa_lda_aze_rom_scr_azi_bem_vie_sid_akn_tsn_dyu	0.0583922647786156	0.13759743134945	0.890856055096262
357	aeg_ukr_akn_eng_mlt_heb_sid_krd_uzb_tur_igb_jav_moo_nor_alb_bsq_rom_hau_ewe_mnd_hin_afr_ven_mol_cic_swe_est_zul_dyu_hun_scr_owc_geo_rus_bos_arw_ctl_anl_sod_lit_fin_ses_ind_guj_tag_jpn_tml_kor_bul_grk_tsn_glc_bat_prs_chh_sun_cnt_dut_tsw_lat_tig_por_spa_svk_pol_qcu_urd_ger_slo_swt_wly_fre_amh_pan_mly_ita_dgb_cze_swa_mao_tha_amr_knd_fbf_bam_azi_mcd_ben_aze_xho_vie_gam_lda_bem_yor	-0.637765036291071	-1.52250740640457	0.13127513226897
358	owc_rom_dyu_alb_chh_hau_tig_arw_tur_aze_xho_ind_bem_dut_pan_bsq_svk_heb_ven_cnt_eng_cze_moo_lit_ewe_mol_hun_tsw_cic_est_por_sid_geo_krd_glc_hin_lat_gam_wly_fre_fin_lda_jav_nor_bat_jpn_tml_kor_ukr_bos_swa_scr_tag_swe_amr_mly_mnd_mcd_zul_ctl_sod_afr_ita_rus_ger_qcu_guj_prs_slo_dgb_anl_pol_aeg_bul_sun_urd_bam_grk_ses_mao_tha_amh_knd_swt_fbf_azi_spa_ben_uzb_igb_vie_mlt_akn_yor_tsn	0.294882400614708	0.694258724447423	0.489250646983373
359	wly_mol_swa_hin_gam_anl_chh_svk_azi_uzb_tsn_jav_swt_krd_dut_bsq_glc_aeg_igb_mnd_mcd_urd_lda_grk_dgb_ben_fin_akn_moo_hun_pol_tig_geo_eng_arw_afr_slo_owc_sod_alb_est_cic_mao_scr_sun_jpn_tml_kor_lat_guj_tsw_fre_ind_nor_amh_tag_cnt_pan_bam_ctl_amr_prs_bul_lit_cze_qcu_swe_ukr_rus_dyu_heb_ger_hau_rom_bat_ita_ewe_por_zul_mly_tha_mlt_knd_bem_yor_aze_spa_bos_tur_ven_vie_sid_ses_fbf_xho	-0.615376471489693	-1.47141829837756	0.144553803121272
360	wly_bul_igb_prs_chh_amr_aeg_scr_tur_aze_bem_ind_ven_rom_pol_bsq_dut_sod_zul_mnd_pan_ita_tsw_svk_swa_fre_fin_xho_akn_est_mol_anl_geo_alb_arw_por_glc_owc_mlt_guj_hun_swt_mly_nor_bat_jpn_tml_kor_lit_spa_ses_ukr_mao_mcd_hau_tag_cnt_bos_moo_grk_amh_hin_ger_swe_krd_qcu_afr_ben_slo_lda_sid_eng_tig_rus_sun_cze_tsn_ctl_yor_jav_tha_gam_knd_dgb_cic_uzb_lat_urd_azi_dyu_vie_heb_ewe_fbf_bam	-0.936740927127542	-2.27593568126665	0.025145087791812
361	owc_svk_ses_ita_wly_mlt_tig_alb_tur_aze_dgb_ind_dyu_bos_prs_bsq_ben_sid_swt_mnd_urd_rus_bem_rom_moo_bul_fin_fbf_xho_hun_por_hau_geo_ukr_glc_afr_ctl_amh_sod_eng_est_yor_sun_arw_mao_jpn_tml_kor_ger_spa_bam_pol_tag_cze_heb_bat_cnt_lit_igb_swe_aeg_pan_guj_lat_dut_qcu_hin_mol_slo_swa_gam_mcd_amr_krd_mly_grk_akn_nor_ven_jav_tha_chh_knd_cic_ewe_uzb_scr_fre_azi_tsn_vie_anl_zul_lda_tsw	-0.182680666745908	-0.431511562571778	0.667095126990017
362	amr_krd_ses_eng_aeg_owc_mlt_lit_aze_azi_igb_mao_swa_ukr_rom_bsq_cze_sod_dyu_cnt_bul_urd_bam_nor_swt_ita_fin_lda_tsn_hun_alb_heb_geo_spa_grk_arw_lat_amh_chh_glc_est_ven_jav_slo_sun_jpn_tml_kor_mol_hin_yor_svk_bat_bos_gam_mly_mnd_fre_ewe_prs_wly_dut_scr_swe_pol_qcu_ger_guj_pan_zul_sid_por_anl_afr_tag_ctl_dgb_mcd_fbf_ind_tha_hau_knd_tsw_akn_tur_ben_rus_uzb_cic_vie_tig_xho_bem_moo	-0.123439915079711	-0.291104657450806	0.771619525168096
363	amh_ita_ven_prs_amr_owc_heb_lit_uzb_tur_xho_ind_moo_ben_mcd_bsq_arw_sid_dgb_mnd_scr_pol_tsw_spa_swa_bos_hun_ses_yor_est_por_sod_geo_grk_rus_eng_rom_anl_hau_krd_fin_ewe_mao_cze_tag_jpn_knd_kor_lat_alb_bem_hin_jav_ctl_wly_mly_cnt_swe_akn_ukr_tig_guj_pan_dut_urd_qcu_slo_glc_svk_dyu_mlt_mol_aeg_ger_bat_afr_tsn_nor_igb_sun_tha_gam_tml_bam_cic_azi_fre_bul_aze_lda_vie_chh_zul_fbf_swt	0.294245258223284	0.692458012225182	0.490375183495216
364	anl_prs_swa_eng_sod_sid_aeg_svk_tur_azi_ses_mly_cic_glc_lat_bsq_pol_mlt_dyu_mnd_lit_fre_bem_dut_ewe_swe_fin_ven_swt_est_spa_amr_geo_ita_rom_arw_por_owc_gam_ukr_hun_igb_ind_urd_jav_jpn_knd_kor_ctl_alb_tsn_pan_tag_scr_heb_mao_cnt_mcd_moo_slo_chh_mol_afr_nor_bul_qcu_ger_hin_rus_yor_tig_krd_amh_grk_bat_guj_dgb_cze_tsw_sun_tha_wly_tml_fbf_zul_uzb_ben_bos_aze_bam_vie_hau_akn_lda_xho	-0.535900446455871	-1.27646681727789	0.204968900572101
365	mlt_ukr_igb_mcd_owc_amh_amr_eng_uzb_azi_xho_tag_ses_bul_swe_bsq_dut_chh_lda_mnd_urd_cze_ewe_alb_swa_por_est_zul_moo_fin_svk_heb_geo_nor_pol_ita_lit_sod_aeg_grk_hun_swt_mly_hin_ind_jpn_knd_kor_guj_bos_tsw_glc_sun_spa_anl_jav_cnt_arw_fbf_ger_gam_ben_pan_krd_prs_qcu_rom_lat_slo_dyu_wly_scr_sid_ctl_bat_fre_cic_afr_dgb_mao_tha_hau_tml_yor_tsn_aze_mol_rus_tur_ven_vie_tig_bam_bem_akn	-0.964323631287565	-2.35093283139142	0.0208386218093229
366	sod_alb_tsw_eng_mlt_amh_tig_dut_azi_aze_bem_ind_fbf_ben_nor_bsq_rus_sid_dgb_cnt_pan_scr_swt_bul_ses_grk_est_swa_lda_fin_ita_chh_geo_afr_por_ctl_lat_owc_anl_arw_hun_igb_jav_guj_bat_jpn_tml_kor_krd_ukr_zul_urd_mly_hin_aeg_mao_mnd_bos_xho_fre_gam_mol_spa_slo_pol_qcu_ger_rom_mcd_bam_amr_swe_hau_prs_tag_lit_tsn_glc_ven_sun_tha_heb_knd_akn_ewe_tur_cze_svk_uzb_yor_vie_wly_cic_dyu_moo	0.0918315684222775	0.216058183257964	0.829415582767751
367	amh_glc_dyu_guj_chh_mlt_anl_ita_azi_tur_akn_ind_lda_swe_slo_bsq_arw_hau_bem_mnd_fre_hin_fbf_ctl_ses_afr_est_moo_bam_hun_lit_tig_geo_krd_rom_lat_rus_sid_aeg_nor_fin_xho_bat_ger_mao_jpn_tml_kor_scr_grk_swa_dut_sun_pan_owc_mly_cnt_svk_ven_prs_amr_por_pol_mcd_urd_qcu_mol_ben_spa_tsw_gam_alb_heb_cze_jav_bos_dgb_eng_ewe_tag_tha_wly_knd_swt_tsn_aze_ukr_bul_uzb_cic_vie_sod_zul_igb_yor	-0.601723655844044	-1.43639924222681	0.154244244690656
368	chh_lat_lda_swe_amh_hau_anl_krd_tur_aze_swa_mao_akn_mol_ctl_bsq_alb_wly_ewe_mnd_glc_spa_yor_lit_dgb_ita_fin_bam_tsw_hun_rom_sod_geo_bul_guj_grk_ben_mlt_gam_rus_est_moo_tag_cze_sun_jpn_knd_kor_pol_fre_fbf_urd_ind_dut_owc_jav_cnt_arw_ven_svk_sid_ukr_afr_por_bos_qcu_prs_hin_ger_ses_tig_slo_amr_mcd_bat_pan_xho_eng_igb_mly_tha_aeg_tml_dyu_swt_azi_nor_scr_uzb_cic_vie_heb_bem_zul_tsn	-0.54269486567732	-1.2925114192624	0.199382229199629
369	heb_swe_igb_ukr_hau_anl_gam_dut_uzb_aze_tsw_mly_xho_guj_bul_bsq_slo_owc_cic_mnd_alb_pol_swa_arw_ven_prs_hun_zul_lda_est_mol_mlt_geo_ben_mcd_eng_grk_amr_aeg_ita_fin_ses_sun_hin_mao_jpn_knd_kor_urd_glc_bem_lat_bat_bos_amh_jav_cnt_ger_fbf_rom_tig_por_fre_svk_cze_qcu_afr_nor_scr_dgb_sid_spa_wly_pan_tag_krd_akn_lit_yor_ind_tha_chh_tml_swt_dyu_azi_rus_ctl_tur_bam_vie_sod_tsn_moo_ewe	-0.399754506725527	-0.947581217421029	0.345798433608939
370	aeg_pan_swt_lit_amr_heb_wly_cze_tur_azi_cic_bat_fbf_mcd_bos_bsq_nor_tig_bem_mnd_krd_ctl_tsw_pol_igb_grk_hun_ven_ses_fin_ben_sod_geo_prs_guj_alb_bul_mlt_chh_hin_est_dgb_mao_rom_jav_jpn_knd_kor_mol_ger_yor_fre_tag_dut_amh_ind_cnt_slo_xho_urd_owc_svk_rus_spa_lat_qcu_ita_swe_afr_ewe_hau_eng_anl_glc_sun_ukr_moo_por_akn_mly_tha_gam_tml_swa_lda_aze_arw_scr_uzb_zul_vie_sid_dyu_bam_tsn	-0.275857339252686	-0.651918188469303	0.516061891997114
371	heb_lat_tsn_ita_gam_sid_hau_bul_uzb_azi_bem_jav_ewe_mol_dut_bsq_nor_tig_akn_mnd_lit_scr_lda_guj_ses_glc_hun_ven_cic_est_ukr_owc_geo_bos_cze_mcd_arw_anl_sod_slo_fin_igb_tag_alb_mao_jpn_knd_kor_ctl_spa_zul_rus_sun_prs_aeg_bat_cnt_pol_bam_pan_mlt_grk_swe_urd_fre_qcu_eng_svk_rom_yor_wly_por_amr_hin_mly_ben_fbf_ger_swt_ind_tha_amh_tml_tsw_moo_aze_afr_krd_tur_dyu_vie_chh_xho_dgb_swa	-0.0771136606884725	-0.181663631781345	0.856242070061825
372	chh_bos_tsw_lat_amr_sid_owc_spa_aze_azi_xho_mao_fbf_dut_rom_bsq_glc_tig_dgb_cnt_bul_scr_bam_arw_igb_swe_fin_swt_ewe_hun_svk_hau_geo_slo_fre_ger_grk_wly_heb_ben_est_moo_mly_krd_bat_jpn_knd_kor_rus_ctl_ses_ukr_tag_afr_gam_jav_mnd_cze_lda_mol_aeg_urd_prs_guj_pol_qcu_por_ita_lit_ven_sod_hin_amh_eng_sun_mcd_swa_pan_bem_ind_tha_mlt_tml_akn_zul_uzb_nor_alb_tur_yor_vie_anl_dyu_cic_tsn	0.261211871248663	0.615654341589541	0.539626465770991
373	sod_urd_ses_krd_gam_tig_heb_mol_tur_uzb_xho_sun_tsw_dut_guj_bsq_fre_anl_bam_mnd_nor_prs_ewe_alb_moo_rom_est_cic_swa_hun_scr_hau_geo_grk_cze_ita_lat_aeg_amh_rus_fin_bem_mly_swe_bat_jpn_tml_kor_pan_slo_yor_ben_tag_bul_wly_jav_cnt_ger_fbf_spa_mlt_afr_lit_mcd_bos_qcu_arw_por_eng_zul_chh_svk_amr_hin_mao_glc_dyu_ukr_igb_ind_tha_sid_knd_akn_ven_azi_pol_ctl_aze_tsn_vie_owc_swt_lda_dgb	-0.682471518352883	-1.6342757718275	0.105581740569749
374	chh_glc_bem_arw_mlt_aeg_sid_lit_uzb_tur_igb_jav_bam_nor_fre_bsq_prs_gam_tsn_cnt_afr_svk_swt_grk_dgb_hin_hun_tsw_lda_est_urd_heb_geo_spa_mol_swe_guj_wly_amh_pol_fin_xho_sun_cze_ind_jpn_knd_kor_krd_mcd_fbf_ita_mao_ctl_amr_bat_mnd_lat_zul_rom_tig_bos_rus_dut_pan_qcu_por_bul_ben_ewe_anl_scr_sod_slo_tag_ukr_dyu_eng_akn_mly_tha_hau_tml_ses_cic_azi_ger_alb_aze_swa_vie_owc_moo_ven_yor	0.0801810542227207	0.188699856931988	0.850739237170166
375	owc_swe_dyu_dut_anl_chh_gam_guj_uzb_azi_bam_ind_ewe_glc_ben_bsq_afr_sid_ses_mnd_grk_svk_moo_fre_bem_ger_fin_zul_lda_est_hin_sod_geo_alb_ita_rus_cze_amh_amr_mcd_hun_dgb_mly_rom_sun_jpn_tml_kor_urd_bul_fbf_krd_jav_pan_heb_bat_cnt_eng_cic_pol_mlt_slo_arw_prs_nor_qcu_scr_ctl_mol_tsn_hau_lat_aeg_ukr_tag_spa_ven_por_swa_mao_tha_tig_knd_xho_swt_tur_lit_bos_aze_akn_vie_wly_tsw_yor_igb	0.347703790187299	0.817883668458454	0.415514190198455
376	amh_bos_bem_eng_heb_mlt_wly_spa_tur_aze_swa_bat_cic_bul_ger_bsq_arw_anl_dyu_cnt_krd_dut_bam_rus_ewe_pan_fin_igb_tsw_hun_ukr_gam_geo_afr_mcd_swe_cze_owc_hau_lit_est_zul_ind_urd_jav_jpn_tml_kor_ctl_alb_ven_nor_tag_por_tig_mly_mnd_fre_fbf_ita_sid_slo_rom_mol_ben_qcu_prs_glc_scr_moo_aeg_svk_amr_guj_sun_grk_tsn_hin_akn_mao_tha_sod_knd_xho_yor_azi_lat_pol_uzb_lda_vie_chh_ses_swt_dgb	0.0568585762647604	0.133843162233708	0.893815807028905
377	sid_cze_igb_nor_amh_aeg_gam_rom_tur_azi_swa_bat_ven_glc_slo_bsq_ita_owc_swt_cnt_guj_swe_fbf_svk_tsw_arw_fin_bem_yor_hun_urd_anl_geo_rus_ger_mcd_prs_amr_tig_ctl_est_ewe_mao_afr_ind_jpn_tml_kor_ben_bul_dyu_eng_sun_pan_heb_tag_mnd_grk_dgb_ukr_mlt_pol_krd_por_spa_qcu_bos_fre_dut_moo_sod_lat_wly_hin_jav_alb_tsn_scr_cic_mly_tha_hau_knd_zul_bam_uzb_lit_mol_aze_akn_vie_chh_xho_ses_lda	0.0643117545517461	0.151523760556303	0.879890777226134
378	tig_mcd_dyu_rus_chh_gam_wly_guj_azi_uzb_tsw_tag_yor_cze_ger_bsq_lit_mlt_dgb_cnt_lat_ben_zul_eng_bam_arw_est_ewe_swt_fin_svk_owc_geo_krd_glc_fre_scr_aeg_amh_spa_hun_tsn_jav_ita_sun_jpn_knd_kor_ukr_afr_ven_nor_mly_mol_heb_mao_mnd_dut_xho_grk_anl_ctl_swe_pan_rom_qcu_por_prs_alb_swa_sid_bul_hau_urd_bat_slo_igb_pol_lda_ind_tha_sod_tml_cic_ses_tur_hin_bos_aze_akn_vie_amr_moo_fbf_bem	0.265575219637812	0.626880381969323	0.532273561153092
379	aeg_swe_igb_pol_tig_amr_sod_arw_aze_azi_swa_jav_tsn_guj_eng_bsq_pan_mlt_ven_cnt_mcd_slo_akn_nor_lda_rus_fin_dgb_cic_hun_spa_owc_geo_ben_scr_cze_ger_hau_chh_dut_est_bam_mly_hin_ind_jpn_tml_kor_svk_ukr_swt_mol_bat_lit_anl_mao_mnd_lat_fbf_prs_heb_fre_rom_bos_por_qcu_grk_bul_krd_bem_gam_glc_wly_ctl_tag_afr_ewe_alb_ses_sun_tha_sid_knd_tsw_xho_uzb_ita_urd_tur_yor_vie_amh_dyu_zul_moo	-0.612816042026158	-1.46429552421003	0.14648541814175
380	heb_por_lda_nor_hau_amh_anl_afr_aze_uzb_tsn_bat_dyu_bos_urd_bsq_ita_wly_swa_cnt_alb_fre_swt_guj_cic_arw_est_bem_tsw_hun_ctl_sod_geo_glc_cze_mcd_mol_aeg_gam_grk_fin_zul_ind_ger_mly_jpn_knd_kor_ben_hin_ses_pol_tag_svk_mlt_sun_mnd_lit_dgb_rus_amr_slo_scr_rom_krd_qcu_dut_bul_spa_igb_owc_lat_tig_swe_jav_prs_bam_pan_yor_mao_tha_chh_tml_ewe_moo_tur_ukr_eng_azi_fbf_vie_sid_ven_xho_akn	-0.147574945714894	-0.348357414755187	0.728359120656003
381	heb_swe_tsn_arw_owc_gam_wly_guj_uzb_azi_lda_tag_swt_mol_fre_bsq_ben_tig_ses_mnd_krd_scr_ven_pan_tsw_pol_hun_yor_zul_fin_nor_mlt_geo_dut_ger_hin_ita_chh_amr_glc_est_cic_mao_prs_jav_jpn_knd_kor_ctl_alb_bem_afr_bat_spa_sid_mly_cnt_mcd_moo_por_hau_rus_slo_cze_eng_qcu_lit_bul_urd_dyu_sod_svk_amh_grk_ind_lat_akn_rom_bam_sun_tha_anl_tml_dgb_xho_aze_ukr_bos_tur_fbf_vie_aeg_swa_ewe_igb	-0.426812166795844	-1.01294723049602	0.313713511379868
382	aeg_mcd_tsw_alb_chh_sid_sod_afr_uzb_aze_swt_sun_yor_pan_dut_bsq_por_tig_dyu_cnt_ger_ben_igb_bul_zul_krd_fin_moo_akn_est_scr_owc_geo_hin_prs_urd_swe_anl_amr_rom_hun_swa_mly_ita_mao_jpn_tml_kor_fre_rus_fbf_pol_jav_lat_mlt_ind_mnd_nor_ven_cze_amh_glc_svk_eng_ctl_qcu_ukr_guj_slo_dgb_heb_spa_gam_arw_tag_bos_cic_lit_bam_bat_tha_hau_knd_tsn_lda_azi_mol_grk_tur_ewe_vie_wly_ses_bem_xho	-0.152913428791413	-0.36050960620341	0.719283602002191
383	heb_pan_dgb_scr_hau_gam_mlt_urd_uzb_tur_tsw_mly_ses_alb_afr_bsq_eng_sod_igb_cnt_rom_ctl_moo_nor_zul_ben_fin_cic_xho_est_dut_anl_geo_fre_cze_por_pol_wly_owc_glc_hun_lda_jav_mol_tag_jpn_tml_kor_lat_hin_bam_lit_mao_slo_amh_bat_mnd_bul_dyu_swe_chh_spa_mcd_krd_ukr_qcu_prs_guj_svk_yor_sid_ita_amr_arw_sun_grk_akn_rus_ven_ind_tha_aeg_knd_bem_swa_aze_ger_bos_azi_tsn_vie_tig_fbf_swt_ewe	-0.151218926290307	-0.357004986294852	0.721896870532507
384	amr_spa_ewe_hin_owc_anl_heb_alb_aze_azi_tsw_sun_ses_rus_cze_bsq_swe_gam_fbf_cnt_scr_fre_bem_grk_zul_slo_est_lda_moo_fin_lat_sod_geo_rom_arw_ben_urd_sid_mlt_pan_hun_cic_ind_eng_tag_jpn_tml_kor_ukr_guj_akn_ctl_bat_bos_chh_jav_mnd_ita_ven_mcd_hau_krd_lit_por_afr_qcu_dut_bul_nor_dyu_amh_pol_wly_glc_mly_prs_igb_mol_swa_mao_tha_aeg_knd_dgb_bam_tur_svk_ger_uzb_xho_vie_tig_tsn_swt_yor	-0.233610072070272	-0.551926866331018	0.58232234521169
385	anl_rus_bem_glc_gam_mlt_amr_lat_aze_azi_lda_ind_swt_arw_prs_bsq_fre_aeg_ewe_mnd_hin_spa_ven_mol_dyu_krd_hun_ses_tsn_fin_bos_chh_geo_ita_mcd_ctl_lit_sod_hau_slo_est_akn_sun_ben_bat_jpn_knd_kor_guj_grk_swa_cze_jav_ukr_heb_tag_cnt_pol_igb_nor_tig_alb_urd_dut_svk_qcu_ger_rom_swe_bam_wly_eng_amh_scr_mly_bul_tsw_afr_dgb_mao_tha_sid_tml_fbf_zul_tur_pan_por_uzb_xho_vie_owc_yor_moo_cic	-1.27990934447818	-3.17166177886628	0.00205368866621765
386	mlt_glc_akn_svk_amh_sid_wly_mol_azi_uzb_ewe_jav_bem_rus_mcd_bsq_hin_aeg_moo_mnd_bos_rom_dyu_ctl_dgb_scr_fin_tsn_xho_hun_spa_anl_geo_swe_guj_por_prs_sod_hau_urd_est_bam_sun_alb_mly_jpn_knd_kor_grk_cze_ven_lit_mao_krd_heb_tag_cnt_ger_cic_pan_chh_slo_ukr_afr_pol_qcu_ben_eng_ita_swa_tig_arw_gam_dut_bat_lat_fbf_nor_yor_ind_tha_owc_tml_swt_ses_aze_bul_fre_tur_igb_vie_amr_lda_tsw_zul	-0.793648995300501	-1.91549996377358	0.0585010863083449
387	amr_ukr_swt_lit_amh_owc_aeg_eng_aze_uzb_bam_mao_swa_bos_pol_bsq_mol_tig_tsw_mnd_scr_por_ses_ctl_dyu_grk_hun_bem_tsn_est_rus_gam_geo_mcd_nor_alb_ita_sid_heb_lat_fin_fbf_mly_hin_sun_jpn_tml_kor_slo_svk_cic_urd_tag_guj_mlt_bat_cnt_prs_zul_spa_chh_glc_dut_bul_arw_qcu_ger_cze_krd_ewe_hau_fre_anl_afr_ind_pan_akn_swe_igb_jav_tha_sod_knd_lda_xho_azi_rom_ben_tur_yor_vie_wly_moo_ven_dgb	-0.470899833542457	-1.11866985316463	0.266162192675875
388	sid_krd_ses_arw_gam_tig_owc_bul_uzb_azi_yor_mao_bam_por_ukr_bsq_ger_sod_bem_cnt_grk_fre_moo_spa_lda_rom_hun_xho_tsn_fin_cze_chh_geo_hin_alb_ben_pan_wly_mlt_prs_est_ven_bat_slo_ind_jpn_knd_kor_dut_guj_fbf_swe_mly_scr_amh_sun_mnd_lat_igb_svk_anl_lit_pol_ctl_ita_qcu_eng_mol_urd_zul_hau_rus_aeg_bos_tag_nor_dyu_afr_swa_jav_tha_amr_tml_akn_ewe_aze_mcd_glc_tur_dgb_vie_heb_cic_swt_tsw	-0.0591563378099549	-0.139367929535742	0.889460781483733
389	wly_guj_cic_rom_chh_sod_amr_arw_uzb_tur_swt_mly_ewe_rus_pan_bsq_fre_hau_tsn_mnd_ctl_dut_yor_lit_lda_grk_hun_ven_akn_est_por_sid_geo_pol_alb_nor_eng_mlt_owc_spa_fin_tsw_sun_scr_tag_jpn_tml_kor_urd_hin_igb_mol_mao_lat_tig_ind_cnt_svk_bem_cze_anl_bos_ger_afr_swe_qcu_ita_glc_krd_dyu_amh_slo_gam_ukr_jav_bul_moo_prs_bam_bat_tha_aeg_knd_swa_ses_azi_mcd_ben_aze_fbf_vie_heb_xho_dgb_zul	-0.581373541390745	-1.38698688978672	0.168761083731132
390	aeg_grk_dyu_rus_chh_sod_amr_slo_azi_tur_tsw_tag_ewe_ben_dut_bsq_bos_wly_dgb_cnt_guj_spa_xho_hin_tsn_mol_fin_cic_swa_hun_ger_heb_geo_scr_prs_lit_arw_amh_mlt_ctl_est_bam_jav_urd_ind_jpn_tml_kor_swe_afr_zul_cze_mao_svk_gam_mly_mnd_pan_igb_fre_hau_mcd_pol_krd_nor_qcu_bul_ukr_por_moo_tig_rom_owc_ita_bat_alb_ses_glc_bem_sun_tha_anl_knd_swt_yor_aze_lat_eng_uzb_akn_vie_sid_ven_lda_fbf	-1.04362199805474	-2.54877257385906	0.0124479980184584
391	gam_arw_dgb_pol_anl_tig_amh_guj_tur_azi_akn_ind_tsn_eng_ben_bsq_krd_wly_swt_mnd_bul_nor_yor_rus_swa_rom_est_dyu_ven_fin_swe_amr_geo_cze_spa_hin_ita_chh_owc_alb_hun_bem_bat_urd_mao_jpn_knd_kor_slo_lit_bam_mcd_sun_ctl_sod_jav_cnt_scr_fbf_mol_heb_glc_afr_pan_prs_qcu_lat_ukr_dut_lda_aeg_svk_mlt_ger_tag_bos_tsw_fre_ewe_mly_tha_hau_tml_zul_igb_uzb_por_grk_aze_cic_vie_sid_xho_moo_ses	0.526967627509457	1.2485158940669	0.214976092515898
392	gam_rom_xho_prs_heb_amh_hau_ita_uzb_aze_swt_ind_igb_ukr_scr_bsq_glc_owc_fbf_mnd_eng_urd_bam_slo_cic_krd_fin_yor_bem_hun_por_aeg_geo_svk_ger_grk_arw_anl_sod_pol_est_ewe_tag_fre_sun_jpn_tml_kor_alb_bos_dgb_lit_mao_pan_wly_mly_cnt_rus_tsw_swe_chh_guj_lat_bul_ben_qcu_nor_spa_ctl_moo_tig_hin_mlt_afr_jav_dut_lda_cze_akn_bat_tha_sid_knd_ses_zul_azi_mcd_mol_tur_dyu_vie_amr_tsn_swa_ven	-0.354796263245762	-0.841061209401468	0.402470999342623
393	anl_glc_bem_guj_owc_sid_tig_nor_uzb_azi_moo_mly_dgb_hin_rom_bsq_scr_mlt_tsn_mnd_swe_ita_igb_slo_fbf_alb_est_tsw_lda_hun_urd_aeg_geo_cze_spa_afr_ukr_hau_sod_fre_fin_cic_jav_lat_sun_jpn_tml_kor_bos_krd_dyu_ctl_bat_pol_chh_ind_cnt_pan_bam_ger_wly_dut_svk_ben_bul_qcu_lit_por_grk_ses_amr_mol_gam_mcd_tag_rus_swa_prs_xho_mao_tha_heb_knd_akn_swt_aze_eng_arw_tur_ven_vie_amh_yor_zul_ewe	-0.963991632100834	-2.35481970345692	0.0206343984446207
394	tig_ben_ewe_ukr_sod_wly_gam_guj_tur_uzb_ven_tag_moo_hin_mol_bsq_rus_mlt_lda_cnt_nor_spa_swt_grk_zul_lit_fin_yor_dgb_hun_bul_amr_geo_rom_slo_eng_krd_sid_owc_prs_est_fbf_bat_arw_mao_jpn_tml_kor_ctl_scr_bam_lat_ind_ger_chh_sun_mnd_alb_akn_fre_anl_afr_pol_dut_pan_qcu_por_ita_svk_xho_aeg_mcd_heb_glc_mly_cze_ses_bos_tsn_jav_tha_amh_knd_dyu_igb_azi_urd_swe_aze_swa_vie_hau_tsw_bem_cic	0.704487090821679	1.67268752013725	0.097749807635018
395	amr_ukr_igb_bul_wly_amh_aeg_rom_azi_tur_lda_tag_cic_pol_ita_bsq_swe_gam_tsw_mnd_pan_rus_swt_hin_dyu_lit_fin_ewe_akn_hun_alb_tig_geo_glc_scr_eng_grk_anl_owc_mcd_est_dgb_sun_bos_mly_jpn_knd_kor_nor_guj_fbf_ger_jav_fre_hau_bat_cnt_afr_bem_lat_chh_dut_mol_krd_arw_qcu_svk_spa_cze_ven_mlt_por_heb_slo_mao_ben_swa_ctl_tsn_ind_tha_sid_tml_bam_ses_aze_urd_prs_uzb_moo_vie_sod_zul_yor_xho	-0.718847760113874	-1.72776589426904	0.0873495486085202
396	hau_ukr_swt_mol_heb_amh_aeg_glc_azi_aze_xho_bat_ewe_afr_slo_bsq_swe_mlt_akn_mnd_rus_arw_fbf_rom_ses_spa_hun_swa_zul_fin_dut_tig_geo_por_ctl_fre_bos_sod_wly_bul_est_ven_jav_pan_ind_jpn_tml_kor_mcd_nor_dgb_svk_tag_cze_sid_mao_cnt_scr_lda_ger_gam_prs_hin_ita_ben_qcu_lat_alb_krd_igb_anl_guj_owc_grk_sun_pol_tsw_urd_yor_mly_tha_amr_knd_tsn_dyu_tur_eng_lit_uzb_bem_vie_chh_moo_bam_cic	-0.415155904320353	-0.984222768824532	0.327559640039263
397	amh_arw_swt_hin_mlt_heb_chh_scr_azi_tur_yor_tag_moo_grk_bul_bsq_pol_anl_ven_cnt_ger_svk_swa_ctl_lda_fre_fin_ewe_bem_hun_alb_hau_geo_mol_bos_swe_spa_sod_gam_pan_est_tsw_mao_lat_sun_jpn_knd_kor_rus_dut_ses_guj_bat_krd_sid_mly_mnd_slo_akn_nor_aeg_ben_afr_por_rom_qcu_eng_lit_urd_igb_amr_ukr_wly_cze_ind_mcd_dgb_ita_cic_jav_tha_tig_tml_tsn_bam_uzb_prs_glc_aze_xho_vie_owc_dyu_fbf_zul	-0.443694154073433	-1.05608552845578	0.293664871766193
398	anl_lit_bem_por_amr_owc_chh_afr_tur_uzb_igb_bat_fbf_scr_hin_bsq_spa_mlt_akn_cnt_lat_urd_ses_grk_xho_dut_hun_swt_moo_est_fre_aeg_geo_ctl_bos_cze_rom_wly_gam_alb_fin_yor_sun_krd_tag_jpn_knd_kor_ben_nor_swa_prs_mao_rus_sod_mly_mnd_bul_tsw_guj_sid_arw_pan_pol_eng_qcu_ukr_slo_glc_dyu_heb_mol_hau_svk_jav_mcd_zul_ger_ewe_ind_tha_tig_tml_lda_dgb_azi_ita_swe_aze_bam_vie_amh_ven_cic_tsn	-0.259630576840646	-0.613777452741032	0.540860826851033
399	mlt_dut_dgb_spa_gam_anl_sid_arw_uzb_azi_yor_mly_akn_bul_scr_bsq_urd_owc_xho_cnt_prs_por_zul_nor_dyu_svk_est_fbf_tsn_hun_bos_heb_geo_krd_hin_guj_afr_amr_hau_mcd_fin_bam_mao_fre_ind_jpn_knd_kor_eng_swe_ewe_cze_tag_grk_chh_bat_mnd_alb_ses_glc_aeg_ita_ben_pan_rus_qcu_ger_rom_ctl_ven_sod_slo_amh_ukr_sun_lat_tsw_lit_swa_jav_tha_tig_tml_bem_igb_tur_pol_mol_aze_cic_vie_wly_swt_moo_lda	-0.80547094208503	-1.94051444757167	0.0553459708525435
400	aeg_dut_bem_grk_mlt_tig_heb_krd_uzb_azi_dyu_bat_zul_guj_mol_bsq_nor_owc_swa_mnd_bul_urd_tsw_por_lda_lit_fin_xho_ses_hun_slo_amr_geo_ben_afr_hin_pol_chh_hau_scr_est_igb_tag_ukr_sun_jpn_tml_kor_glc_ita_moo_arw_mly_swe_sod_ind_cnt_fre_akn_rus_sid_spa_ger_ctl_pan_qcu_rom_eng_prs_dgb_wly_cze_amh_alb_mao_lat_tsn_svk_cic_jav_tha_anl_knd_ewe_ven_aze_bos_mcd_tur_yor_vie_gam_bam_swt_fbf	-0.761208196562809	-1.8257015144247	0.0711045279497381
401	mlt_slo_ven_spa_sid_hau_gam_urd_uzb_tur_lda_bat_ses_mcd_por_bsq_pan_wly_swt_mnd_rom_guj_ewe_ita_akn_dut_est_swa_moo_hun_mol_amh_geo_cze_krd_bos_prs_aeg_anl_bul_fin_bem_tag_svk_jav_jpn_knd_kor_ukr_arw_dgb_nor_mao_pol_chh_ind_cnt_ben_bam_grk_tig_hin_lat_rus_swe_qcu_scr_lit_afr_tsn_owc_fre_amr_alb_mly_glc_dyu_ger_cic_sun_tha_heb_tml_tsw_yor_azi_ctl_eng_aze_xho_vie_sod_igb_zul_fbf	-0.930597684294781	-2.2583461978014	0.0262619416217522
402	wly_urd_zul_ctl_tig_hau_amr_bul_azi_uzb_tsn_tag_tsw_alb_rom_bsq_prs_sod_ewe_mnd_swe_grk_cic_spa_dgb_ben_est_bem_ses_fin_ukr_amh_geo_rus_nor_ger_hin_heb_gam_pan_hun_fbf_ind_fre_bat_jpn_tml_kor_slo_ita_swt_krd_mao_svk_anl_jav_cnt_lat_igb_afr_owc_mol_mcd_eng_bos_qcu_glc_por_lit_dyu_chh_pol_aeg_scr_mly_cze_lda_dut_swa_sun_tha_mlt_knd_yor_akn_aze_arw_guj_tur_ven_vie_sid_bam_moo_xho	0.270125479419484	0.635834412059064	0.526445970799588
403	gam_cze_dyu_ita_heb_anl_sod_scr_azi_aze_akn_sun_fbf_lit_nor_bsq_spa_chh_yor_cnt_fre_slo_ses_alb_cic_pan_est_bam_xho_hun_rus_amh_geo_urd_prs_afr_krd_wly_mlt_hin_fin_dgb_tag_ben_mly_jpn_knd_kor_ukr_lat_ven_ctl_bat_guj_hau_ind_mnd_rom_bem_swe_tig_mol_grk_por_eng_qcu_ger_bos_svk_tsw_amr_glc_aeg_bul_mao_dut_ewe_pol_lda_jav_tha_owc_tml_zul_moo_tur_arw_mcd_uzb_swt_vie_sid_igb_swa_tsn	0.136087306757001	0.320157352583618	0.749567244644695
404	tig_arw_xho_glc_sod_chh_anl_hin_aze_azi_bam_jav_lda_urd_spa_bsq_lit_owc_swa_cnt_krd_ben_ven_lat_ses_ukr_fin_tsw_akn_hun_eng_heb_geo_mcd_fre_scr_ita_sid_mlt_cze_est_fbf_sun_bul_mao_jpn_tml_kor_dut_swe_dgb_rus_tag_grk_hau_bat_mnd_pan_ewe_svk_gam_ctl_mol_slo_por_qcu_afr_alb_ger_bem_aeg_nor_wly_guj_ind_rom_tsn_bos_swt_mly_tha_amh_knd_dyu_zul_uzb_prs_pol_tur_moo_vie_amr_yor_cic_igb	-0.361461334449154	-0.856348343545545	0.394006257430618
405	tig_bos_moo_rom_hau_wly_gam_bul_tur_azi_xho_bat_dyu_cze_spa_bsq_fre_aeg_igb_mnd_afr_guj_zul_lit_bam_hin_est_akn_swa_hun_eng_sid_geo_swe_pan_ukr_ben_anl_heb_mcd_fin_ewe_mly_slo_jav_jpn_tml_kor_nor_pol_dgb_rus_mao_por_amr_sun_cnt_arw_lda_mol_chh_ctl_svk_scr_glc_qcu_ita_lat_dut_ses_owc_urd_mlt_prs_tag_alb_fbf_grk_tsn_ind_tha_amh_knd_bem_swt_aze_krd_ger_uzb_tsw_vie_sod_cic_yor_ven	-0.0964824371871445	-0.227509164430326	0.820527255908279
406	heb_lat_swa_prs_owc_mlt_aeg_ger_uzb_tur_akn_sun_swt_lit_afr_bsq_arw_gam_ses_cnt_glc_ita_ven_mol_bem_eng_fin_dgb_tsn_hun_spa_tig_geo_slo_pol_grk_cze_sod_hau_scr_est_fbf_jav_alb_ind_jpn_knd_kor_dut_swe_bam_urd_mly_krd_wly_tag_mnd_ben_lda_por_anl_fre_bos_svk_pan_qcu_hin_mcd_rom_dyu_amr_bul_sid_nor_bat_guj_cic_rus_igb_mao_tha_chh_tml_xho_zul_aze_ukr_ctl_azi_moo_vie_amh_yor_tsw_ewe	-0.306507355242597	-0.725283981681637	0.470098906217946
407	anl_rus_swt_cze_sod_gam_mlt_grk_uzb_azi_moo_bat_ven_mol_ukr_bsq_scr_hau_zul_mnd_pol_afr_yor_slo_fbf_rom_hun_tsn_cic_fin_prs_sid_geo_dut_bos_svk_ger_chh_owc_spa_est_ses_mly_arw_tag_jpn_tml_kor_guj_swe_bam_nor_jav_ctl_tig_ind_cnt_por_bem_bul_wly_lat_krd_glc_fre_qcu_mcd_hin_eng_xho_amr_pan_aeg_lit_mao_alb_dyu_urd_tsw_sun_tha_amh_knd_ewe_igb_aze_ben_ita_tur_lda_vie_heb_swa_dgb_akn	0.163895845432124	0.385719682526585	0.70058519604735
408	mlt_bos_lda_nor_sod_gam_sid_slo_azi_uzb_swt_mao_ven_krd_cze_bsq_ukr_chh_ses_cnt_glc_afr_akn_grk_dyu_ger_hun_fbf_yor_fin_rus_amh_geo_lit_svk_hin_ita_hau_wly_eng_est_dgb_tag_por_jav_jpn_knd_kor_rom_guj_tsn_dut_sun_arw_aeg_bat_mnd_spa_igb_urd_heb_lat_swe_mol_alb_qcu_fre_pan_bul_bem_amr_ctl_tig_ben_ind_mcd_tsw_prs_swa_mly_tha_owc_tml_cic_moo_aze_pol_scr_tur_zul_vie_anl_bam_xho_ewe	0.589883413137299	1.39505020251124	0.166323488194658
409	amr_hin_cic_alb_sod_anl_gam_lit_azi_aze_igb_mly_swa_glc_pol_bsq_afr_heb_akn_mnd_spa_nor_swt_pan_yor_urd_est_tsw_bem_hun_scr_chh_geo_guj_prs_svk_grk_aeg_sid_ita_fin_moo_mao_arw_bat_jpn_knd_kor_eng_rus_ven_ger_jav_ukr_tig_ind_cnt_slo_dgb_krd_amh_ben_lat_bos_fre_qcu_dut_por_mol_dyu_owc_bul_hau_rom_tag_ctl_ses_mcd_ewe_sun_tha_mlt_tml_zul_bam_tur_swe_cze_uzb_tsn_vie_wly_xho_lda_fbf	-0.522153323793266	-1.24212022445152	0.217315410183018
410	tig_mcd_ewe_urd_aeg_gam_wly_bul_aze_azi_swt_tag_xho_pol_ukr_bsq_ita_hau_tsw_mnd_eng_rom_bam_glc_ven_cze_fin_fbf_yor_est_alb_sid_geo_por_rus_lit_bos_mlt_sod_scr_hun_moo_mao_ben_sun_jpn_knd_kor_hin_afr_dyu_prs_mly_slo_anl_jav_cnt_ger_akn_mol_amr_krd_guj_nor_spa_qcu_swe_lat_grk_swa_owc_arw_chh_pan_ind_fre_tsn_svk_bem_bat_tha_heb_tml_zul_dgb_uzb_ctl_dut_tur_igb_vie_amh_lda_cic_ses	0.452227710316243	1.0661698042282	0.289106952850365
411	anl_swe_ven_hin_chh_tig_aeg_scr_azi_tur_bem_jav_fbf_svk_spa_bsq_rom_sid_akn_mnd_bos_cze_ewe_ben_swa_ita_hun_xho_zul_fin_ger_heb_geo_slo_glc_krd_ctl_sod_mlt_grk_est_lda_tag_por_ind_jpn_tml_kor_nor_rus_swt_urd_bat_mcd_hau_mly_cnt_lit_tsn_pol_amr_bul_pan_mol_ukr_qcu_arw_eng_alb_tsw_gam_lat_wly_afr_mao_guj_bam_dut_yor_sun_tha_owc_knd_moo_cic_aze_prs_fre_uzb_ses_vie_amh_igb_dyu_dgb	-0.61629226407211	-1.47237647072986	0.144295478280468
412	aeg_ctl_dyu_ben_gam_amh_amr_mol_azi_uzb_tsw_jav_yor_guj_prs_bsq_pan_mlt_bem_mnd_lat_scr_dgb_ger_ewe_rom_hun_swt_swa_est_glc_owc_geo_eng_mcd_krd_bul_sid_chh_afr_fin_zul_bat_alb_ind_jpn_tml_kor_fre_pol_ses_svk_mly_swe_anl_tag_cnt_dut_bam_bos_tig_ita_arw_hin_rus_qcu_cze_urd_por_cic_sod_ukr_hau_spa_mao_lit_xho_grk_moo_sun_tha_heb_knd_tsn_lda_tur_nor_slo_aze_ven_vie_wly_akn_fbf_igb	-0.373389187030506	-0.88498945577965	0.378444737143901
413	hau_spa_moo_pan_wly_aeg_amr_dut_azi_uzb_dgb_jav_ven_fre_grk_bsq_glc_owc_xho_cnt_prs_slo_bem_swe_swa_ger_est_yor_ses_hun_ukr_tig_geo_afr_rom_cze_lat_heb_anl_ben_fin_swt_ind_rus_bat_jpn_tml_kor_scr_lit_dyu_por_tag_guj_chh_mly_mnd_ctl_bam_nor_gam_hin_mcd_arw_alb_qcu_urd_pol_bos_zul_sod_svk_sid_krd_sun_bul_ewe_mol_cic_mao_tha_mlt_knd_lda_akn_aze_ita_eng_tur_tsn_vie_amh_tsw_igb_fbf	-1.15392690284751	-2.84547389418707	0.00545477864671719
414	owc_cze_zul_pol_aeg_sod_amh_ctl_azi_aze_akn_sun_swt_afr_rom_bsq_mcd_tig_fbf_mnd_lit_fre_ewe_guj_tsw_hin_fin_swa_yor_est_bos_anl_geo_ger_eng_rus_por_sid_amr_slo_hun_dyu_tag_pan_bat_jpn_tml_kor_glc_alb_dgb_arw_mao_mol_heb_ind_cnt_lat_cic_krd_wly_urd_prs_grk_ben_qcu_dut_ukr_spa_bam_mlt_swe_chh_bul_jav_nor_ses_svk_moo_mly_tha_gam_knd_bem_ven_tur_scr_ita_uzb_xho_vie_hau_tsn_lda_igb	-0.264894853556416	-0.627107717854355	0.532125193472198
415	wly_arw_swt_alb_chh_mlt_aeg_nor_tur_uzb_lda_jav_yor_rom_mol_bsq_lat_amr_fbf_cnt_bul_slo_xho_krd_tsn_ctl_hun_bam_tsw_fin_urd_heb_geo_scr_afr_rus_por_sid_anl_swe_est_cic_ind_ita_sun_jpn_knd_kor_fre_dut_moo_spa_mao_grk_gam_bat_mnd_pol_swa_prs_hau_lit_glc_bos_cze_qcu_ukr_pan_ben_ven_sod_guj_tig_hin_tag_svk_ses_mcd_bem_mly_tha_owc_tml_akn_dyu_aze_ger_eng_azi_zul_vie_amh_igb_ewe_dgb	-1.0347362341649	-2.52420337905046	0.0132909874159892
416	wly_arw_xho_slo_amr_hau_gam_krd_aze_tur_bam_sun_igb_eng_spa_bsq_alb_mlt_ses_mnd_por_grk_ven_lit_cic_ita_est_dyu_dgb_hun_svk_chh_geo_pol_afr_dut_nor_aeg_amh_glc_fin_swa_jav_scr_ind_jpn_tml_kor_ctl_urd_moo_swe_mao_bul_owc_mly_cnt_guj_bem_pan_heb_rom_hin_ben_ukr_qcu_rus_cze_bos_lda_tig_prs_anl_mcd_tag_ger_tsw_mol_ewe_bat_tha_sid_knd_tsn_akn_azi_lat_fre_uzb_fbf_vie_sod_zul_yor_swt	0.34663076419398	0.817466055068332	0.415751506709442
417	sod_afr_tsn_eng_sid_aeg_amh_glc_aze_azi_swa_ind_yor_pol_spa_bsq_bos_tig_dgb_mnd_arw_mcd_moo_nor_fbf_guj_hun_xho_ewe_est_urd_hau_geo_bul_mol_rom_grk_amr_owc_alb_fin_zul_sun_krd_bat_jpn_knd_kor_swe_ctl_ven_ukr_tag_fre_mlt_mly_cnt_ben_lda_prs_gam_scr_ger_dut_slo_qcu_hin_lat_por_dyu_wly_cze_anl_pan_mao_lit_tsw_svk_cic_jav_tha_chh_tml_ses_igb_tur_ita_rus_uzb_swt_vie_heb_bem_akn_bam	-0.445473351669261	-1.05990026062994	0.291934950576637
418	amr_eng_moo_svk_tig_anl_sod_dut_uzb_aze_dyu_tag_akn_bul_ctl_bsq_bos_chh_cic_mnd_spa_ukr_igb_krd_fbf_fre_est_ven_lda_fin_lat_heb_geo_hin_ben_afr_grk_amh_aeg_urd_hun_yor_bat_prs_jav_jpn_knd_kor_pol_pan_bem_alb_ind_nor_mlt_mly_cnt_arw_bam_rus_owc_ita_scr_lit_por_qcu_slo_mol_rom_ses_gam_swe_sid_cze_sun_guj_xho_mcd_tsn_mao_tha_wly_tml_swa_zul_tur_glc_ger_azi_tsw_vie_hau_swt_ewe_dgb	-0.763720921618124	-1.83760210701516	0.0693140599128025
419	tig_swe_tsw_fre_amr_chh_hau_grk_uzb_tur_yor_sun_akn_spa_alb_bsq_mcd_aeg_dgb_cnt_cze_pol_ewe_dut_swa_rom_est_igb_lda_fin_ukr_heb_geo_afr_glc_nor_eng_sod_sid_rus_hun_bem_jav_urd_bat_jpn_knd_kor_guj_lat_bam_bos_tag_pan_gam_mly_mnd_ita_tsn_arw_anl_ctl_lit_por_ger_qcu_krd_bul_scr_dyu_owc_mol_amh_ben_mao_slo_moo_svk_cic_ind_tha_wly_tml_fbf_zul_aze_hin_prs_azi_swt_vie_mlt_ven_xho_ses	0.273856013662022	0.645352747452273	0.5202876249678
420	amh_ben_bam_ger_chh_tig_sod_pol_tur_aze_ewe_mly_ses_pan_lat_bsq_urd_wly_cic_mnd_por_krd_yor_rom_swa_alb_est_moo_swt_hun_ctl_hau_geo_nor_svk_grk_fre_anl_aeg_slo_fin_zul_jav_scr_bat_jpn_tml_kor_afr_arw_tsn_ukr_mao_ita_mlt_sun_cnt_dut_fbf_prs_gam_mol_hin_spa_guj_qcu_eng_swe_cze_dgb_sid_rus_heb_glc_tag_mcd_igb_lit_dyu_ind_tha_owc_knd_akn_tsw_azi_bos_bul_uzb_ven_vie_amr_xho_bem_lda	-0.674613798859082	-1.6194150147865	0.108744345146004
421	heb_alb_tsw_arw_hau_sod_sid_bul_uzb_azi_swa_tag_akn_slo_afr_bsq_ben_amh_xho_mnd_lat_pan_tsn_cze_bam_rus_fin_lda_moo_hun_mol_aeg_geo_scr_urd_spa_ita_mlt_amr_glc_est_swt_sun_por_mao_jpn_knd_kor_pol_prs_dgb_ger_bat_lit_gam_mly_cnt_ukr_ven_ctl_wly_fre_eng_dut_swe_qcu_grk_krd_hin_fbf_owc_guj_chh_nor_jav_mcd_zul_rom_dyu_ind_tha_tig_tml_ses_cic_tur_bos_svk_aze_bem_vie_anl_yor_ewe_igb	-0.973195172543566	-2.3744731222018	0.0196286884961428
422	tig_hin_zul_afr_sid_gam_hau_ger_aze_tur_tsn_sun_dyu_pan_eng_bsq_rus_heb_xho_mnd_prs_lat_moo_ctl_swa_nor_hun_swt_bem_est_por_sod_geo_glc_bos_grk_dut_aeg_owc_guj_fin_ven_ind_lit_mly_jpn_tml_kor_bul_spa_igb_fre_mao_scr_mlt_tag_cnt_alb_tsw_arw_anl_mcd_svk_pol_cze_qcu_swe_slo_mol_bam_amh_ukr_chh_ita_bat_krd_ewe_urd_dgb_jav_tha_amr_knd_lda_yor_azi_rom_ben_uzb_fbf_vie_wly_akn_cic_ses	-0.405133581004932	-0.96309640329813	0.337996709745843
423	heb_guj_dyu_scr_aeg_hau_sid_ita_azi_aze_akn_mao_swa_ukr_pan_bsq_bul_sod_swt_mnd_mol_dut_ses_ctl_cic_por_est_ewe_bam_hun_hin_tig_geo_pol_nor_urd_rus_wly_amr_prs_fin_bem_jav_swe_ind_jpn_tml_kor_lat_eng_xho_lit_tag_krd_anl_bat_cnt_grk_moo_rom_mlt_fre_slo_alb_afr_qcu_mcd_arw_cze_dgb_owc_ben_amh_bos_mly_svk_lda_spa_fbf_sun_tha_chh_knd_zul_igb_tur_glc_ger_uzb_tsw_vie_gam_yor_tsn_ven	0.0328207924364671	0.0772820743580275	0.938565174821659
424	heb_spa_ewe_ger_wly_sid_sod_ctl_tur_uzb_moo_ind_swt_arw_rom_bsq_ben_amh_cic_cnt_alb_guj_swa_grk_tsn_bul_fin_lda_bem_hun_prs_tig_geo_pan_glc_urd_afr_amr_chh_krd_est_yor_tag_rus_sun_jpn_tml_kor_por_nor_fbf_svk_mao_eng_owc_mly_mnd_ukr_igb_bos_gam_mol_dut_slo_ita_qcu_lat_scr_pol_tsw_mlt_swe_hau_lit_bat_mcd_dgb_hin_ses_jav_tha_anl_knd_akn_xho_azi_fre_cze_aze_zul_vie_aeg_dyu_ven_bam	-0.312073141065703	-0.738547207706071	0.462041764411815
425	hau_eng_moo_mcd_aeg_anl_mlt_slo_aze_tur_ewe_tag_dgb_ctl_ukr_bsq_glc_gam_tsw_cnt_lat_rus_xho_ben_zul_afr_est_ses_fbf_fin_por_owc_geo_bos_bul_hin_krd_sid_wly_prs_hun_bem_bat_mol_ind_jpn_knd_kor_scr_spa_ven_alb_mao_nor_sod_sun_mnd_pol_lda_dut_tig_grk_svk_guj_pan_qcu_cze_ita_swe_igb_heb_fre_amr_ger_jav_arw_swt_rom_yor_mly_tha_chh_tml_swa_cic_azi_lit_urd_uzb_dyu_vie_amh_akn_tsn_bam	0.392019340897514	0.923537734844709	0.358117017632339
426	amh_dut_moo_pan_sod_aeg_anl_swe_tur_aze_tsn_mao_swa_grk_bos_bsq_ctl_hau_zul_mnd_urd_glc_igb_hin_tsw_alb_fin_ven_ewe_hun_nor_sid_geo_lat_por_arw_rom_tig_mlt_slo_est_ses_ind_ger_jav_jpn_knd_kor_fre_svk_bam_guj_bat_eng_heb_sun_cnt_bul_lda_krd_gam_ben_pol_afr_rus_qcu_prs_scr_mcd_dyu_amr_mol_chh_ukr_mly_lit_akn_ita_yor_tag_tha_owc_tml_dgb_bem_azi_cze_spa_uzb_fbf_vie_wly_swt_cic_xho	-0.324024604360245	-0.766263312097856	0.445460266616581
427	mlt_spa_zul_por_owc_amr_wly_afr_tur_azi_ewe_ind_xho_hin_cze_bsq_eng_chh_bam_cnt_scr_ger_moo_rom_dgb_mcd_est_cic_dyu_hun_prs_gam_geo_dut_lat_fre_bul_tig_anl_krd_fin_akn_mao_alb_sun_jpn_knd_kor_ctl_ita_igb_grk_jav_ukr_sid_bat_mnd_rus_yor_urd_heb_pan_bos_ben_svk_qcu_guj_nor_arw_bem_sod_lit_aeg_pol_mly_mol_ses_slo_ven_tag_tha_amh_tml_fbf_swt_uzb_glc_swe_aze_tsw_vie_hau_swa_tsn_lda	-0.0567771779194553	-0.133713946414549	0.89391770386087
428	wly_cze_ewe_eng_amr_sod_gam_ukr_tur_aze_xho_bat_zul_pol_mol_bsq_bul_sid_yor_mnd_guj_spa_bem_ben_tsw_lit_hun_fbf_moo_fin_glc_tig_geo_por_rus_krd_urd_aeg_owc_mcd_est_bam_ind_slo_sun_jpn_tml_kor_grk_lat_ven_ctl_tag_svk_anl_mly_cnt_nor_akn_prs_mlt_dut_ita_bos_scr_qcu_arw_pan_ger_lda_amh_hin_chh_alb_jav_rom_dgb_afr_igb_mao_tha_hau_knd_swa_ses_azi_swe_fre_uzb_cic_vie_heb_swt_dyu_tsn	-0.107232272488809	-0.253090380876536	0.800756980076837
429	amr_ukr_bam_glc_gam_wly_sod_arw_uzb_aze_moo_bat_swt_pol_scr_bsq_alb_tig_bem_mnd_rom_spa_cic_bul_yor_krd_fin_igb_swa_hun_prs_sid_geo_fre_lit_grk_nor_owc_hau_slo_est_ewe_tag_eng_ind_jpn_knd_kor_ger_pan_lda_bos_jav_dut_aeg_mao_cnt_por_xho_swe_mlt_ita_lat_guj_urd_qcu_ben_svk_ctl_zul_amh_afr_anl_rus_sun_cze_tsn_hin_ven_mly_tha_chh_tml_ses_dyu_tur_mcd_mol_azi_tsw_vie_heb_akn_fbf_dgb	-0.349335658308257	-0.826885968539771	0.410418261633812
430	sid_pan_ses_lit_wly_anl_tig_eng_uzb_azi_zul_mly_lda_por_fre_bsq_bul_gam_igb_cnt_glc_swe_ewe_ita_tsw_grk_est_bam_akn_hun_alb_chh_geo_bos_mcd_mol_spa_amh_amr_pol_fin_yor_bat_prs_tag_jpn_knd_kor_arw_ben_bem_urd_mao_rom_sod_sun_mnd_ger_ven_slo_owc_krd_cze_hin_svk_qcu_afr_lat_dut_swa_hau_ukr_aeg_nor_jav_rus_dgb_ctl_swt_ind_tha_mlt_tml_dyu_tsn_tur_guj_scr_aze_cic_vie_heb_moo_fbf_xho	-0.296493775879678	-0.702267035718206	0.484266631480512
431	amr_rom_akn_dut_tig_hau_sid_mol_uzb_aze_yor_ind_tsw_hin_urd_bsq_ben_sod_igb_cnt_eng_arw_bem_swe_zul_mcd_hun_swt_swa_fin_bul_gam_geo_pol_por_fre_svk_mlt_heb_ctl_est_bam_bat_bos_mao_jpn_knd_kor_guj_ukr_dyu_ita_mly_cze_wly_tag_mnd_alb_ewe_afr_aeg_scr_lit_prs_slo_qcu_lat_grk_glc_cic_chh_ger_owc_rus_sun_nor_ses_spa_xho_jav_tha_anl_tml_lda_ven_azi_krd_pan_tur_tsn_vie_amh_fbf_dgb_moo	-0.454589450569305	-1.07920082912236	0.283289225990918
432	tig_ukr_igb_urd_gam_chh_anl_dut_uzb_tur_moo_sun_tsn_krd_alb_bsq_ita_heb_dgb_mnd_rus_ctl_lda_guj_xho_cze_est_akn_tsw_hun_arw_amr_geo_por_glc_nor_ben_hau_sod_prs_fin_fbf_mao_grk_mly_jpn_tml_kor_scr_mcd_ewe_fre_bat_swe_amh_tag_cnt_bos_dyu_afr_aeg_svk_eng_mol_lat_qcu_rom_bul_spa_cic_sid_slo_mlt_pol_ind_hin_swt_ger_ses_jav_tha_wly_knd_ven_bam_aze_pan_lit_azi_yor_vie_owc_swa_bem_zul	-0.683648814880259	-1.63844148789716	0.104708641089986
433	owc_spa_swa_swe_gam_chh_sod_ukr_tur_aze_ewe_sun_akn_guj_arw_bsq_hin_heb_bam_mnd_rom_glc_cic_ita_fbf_ben_hun_lda_tsn_est_pol_amh_geo_ctl_cze_fre_eng_hau_wly_bos_fin_ven_mly_por_bat_jpn_knd_kor_rus_afr_bem_mcd_ind_grk_tig_tag_cnt_prs_zul_dut_sid_krd_alb_nor_ger_qcu_pan_slo_urd_igb_amr_lit_aeg_bul_mao_svk_ses_lat_yor_jav_tha_mlt_tml_moo_tsw_azi_scr_mol_uzb_swt_vie_anl_dyu_dgb_xho	-0.340014763220353	-0.804989113381818	0.422879207162513
434	aeg_lat_cic_hin_sid_gam_tig_pol_uzb_tur_xho_mao_swt_ben_ger_bsq_ctl_heb_fbf_mnd_arw_bul_igb_eng_dgb_cze_hun_dyu_bam_fin_rom_mlt_geo_scr_pan_bos_ita_owc_sod_svk_est_bem_bat_glc_mly_jpn_knd_kor_urd_fre_ses_afr_tag_spa_chh_sun_cnt_guj_ewe_dut_amh_mol_nor_alb_swe_qcu_rus_krd_lit_swa_wly_mcd_hau_ukr_jav_grk_moo_prs_tsn_ind_tha_amr_tml_lda_akn_azi_slo_por_aze_zul_vie_anl_ven_tsw_yor	-0.344630605792249	-0.816552977397656	0.416270663179485
435	sid_grk_lda_slo_sod_owc_hau_swe_aze_tur_akn_jav_yor_guj_rus_bsq_ita_tig_dgb_mnd_bos_scr_tsw_afr_dyu_hin_fin_zul_bem_est_ger_aeg_geo_ben_krd_pol_rom_heb_mlt_pan_hun_ven_mly_nor_bat_jpn_knd_kor_glc_ctl_tsn_svk_mao_ukr_amr_ind_cnt_bul_ewe_spa_anl_prs_mcd_alb_lit_qcu_urd_arw_mol_bam_wly_cze_amh_eng_tag_por_moo_lat_swa_sun_tha_gam_tml_swt_fbf_uzb_dut_fre_azi_igb_vie_chh_cic_xho_ses	-0.00583265433118439	-0.0137527626379151	0.989056689147526
436	amr_ger_bam_urd_hau_aeg_gam_scr_uzb_tur_ven_sun_ewe_afr_lat_bsq_lit_wly_tsw_cnt_svk_glc_dgb_spa_cic_por_est_moo_fbf_hun_fre_mlt_geo_alb_bul_pan_ben_sod_heb_ukr_fin_igb_jav_hin_ind_jpn_knd_kor_mcd_mol_zul_ita_mao_rus_amh_bat_mnd_prs_lda_swe_chh_rom_eng_dut_arw_qcu_nor_cze_grk_dyu_owc_bos_sid_slo_mly_krd_yor_ctl_bem_tag_tha_anl_tml_swa_xho_azi_pol_guj_aze_akn_vie_tig_swt_ses_tsn	-1.17199281232778	-2.90115650794581	0.0046404826177169
437	tig_mol_akn_pol_amr_heb_hau_alb_azi_aze_swt_ind_zul_rom_scr_bsq_krd_owc_ewe_cnt_spa_bul_swa_arw_moo_afr_hun_fbf_dyu_fin_lit_wly_geo_pan_eng_glc_urd_aeg_amh_slo_est_xho_bat_ctl_sun_jpn_tml_kor_swe_ben_yor_nor_jav_dut_sod_mao_mnd_prs_ven_guj_mlt_bos_cze_ger_fre_qcu_ukr_rus_hin_cic_gam_lat_anl_mcd_tag_ita_tsw_svk_bam_mly_tha_chh_knd_dgb_ses_uzb_grk_por_tur_bem_vie_sid_igb_lda_tsn	-0.031462692613559	-0.0741592666637896	0.941042935181509
438	hau_ger_dgb_ctl_anl_amr_sod_alb_tur_azi_fbf_mly_zul_urd_svk_bsq_bul_aeg_cic_mnd_lat_krd_akn_scr_swt_swe_hun_ven_tsn_est_pol_wly_geo_mcd_cze_mol_dut_gam_chh_grk_fin_igb_sun_ukr_ind_jpn_tml_kor_eng_ben_lda_rus_jav_spa_tig_bat_cnt_arw_bem_glc_owc_lit_guj_prs_nor_qcu_slo_bos_rom_tsw_amh_pan_mlt_por_tag_fre_bam_afr_moo_mao_tha_heb_knd_xho_swa_uzb_ita_hin_aze_dyu_vie_sid_yor_ses_ewe	-0.17075208602939	-0.402589406994237	0.688174205826643
439	aeg_slo_akn_lat_hau_amr_anl_ukr_tur_azi_tsw_jav_bam_rus_hin_bsq_glc_heb_cic_mnd_prs_alb_dgb_swe_igb_eng_hun_ses_zul_est_ita_chh_geo_spa_por_grk_arw_owc_sid_guj_fin_moo_sun_ctl_bat_jpn_tml_kor_pol_urd_xho_bos_ind_rom_sod_mly_cnt_bul_ven_scr_amh_lit_dut_ger_fre_qcu_svk_pan_cze_fbf_tig_krd_wly_nor_tag_afr_bem_ben_yor_mao_tha_mlt_knd_tsn_swt_uzb_mcd_mol_aze_lda_vie_gam_ewe_dyu_swa	-0.785799964448725	-1.8874593545036	0.0622170228050562
440	chh_mcd_moo_arw_wly_owc_sod_pan_tur_aze_igb_mly_swt_eng_hin_bsq_prs_heb_ewe_mnd_rom_krd_tsw_scr_dyu_ita_est_akn_ven_fin_afr_aeg_geo_guj_svk_bul_ben_sid_tig_por_hun_bem_jav_urd_ind_jpn_knd_kor_bos_ctl_lda_fre_sun_lit_anl_mao_cnt_pol_ses_glc_hau_cze_dut_spa_grk_qcu_alb_lat_swe_xho_gam_ukr_amr_slo_bat_mol_zul_nor_fbf_tag_tha_mlt_tml_yor_swa_azi_ger_rus_uzb_bam_vie_amh_tsn_cic_dgb	-0.61483440402699	-1.4709589560958	0.144677770195433
441	amh_glc_swa_pan_tig_chh_owc_alb_uzb_aze_moo_sun_lda_nor_lit_bsq_afr_sid_ven_cnt_ukr_rus_zul_svk_bam_ben_fin_akn_ewe_hun_ita_mlt_geo_swe_prs_por_mol_amr_gam_mcd_est_tsn_tag_fre_mao_jpn_tml_kor_slo_eng_dyu_bul_ind_grk_anl_jav_mnd_guj_ses_urd_sod_dut_ger_bos_spa_qcu_scr_pol_ctl_xho_aeg_lat_hau_krd_bat_rom_dgb_arw_swt_mly_tha_heb_knd_bem_cic_tur_cze_hin_azi_tsw_vie_wly_fbf_igb_yor	0.224491146019418	0.528538458247219	0.598384745734501
442	wly_lat_xho_swe_amh_sid_owc_svk_aze_tur_bam_sun_cic_dut_glc_bsq_bul_aeg_swt_mnd_alb_guj_lda_fre_yor_por_hun_zul_bem_fin_lit_anl_geo_grk_eng_ctl_afr_amr_chh_prs_est_igb_ind_rus_mly_jpn_tml_kor_mcd_hin_swa_ukr_tag_ita_sod_mao_cnt_ben_moo_pol_tig_scr_mol_nor_rom_qcu_pan_arw_slo_ewe_mlt_ger_heb_cze_jav_krd_dyu_bos_ven_bat_tha_hau_knd_tsw_akn_uzb_spa_urd_azi_ses_vie_gam_fbf_tsn_dgb	-0.264272826725465	-0.625070441725335	0.533455552965093
443	sod_urd_yor_spa_owc_mlt_aeg_lat_uzb_tur_akn_jav_swa_prs_hin_bsq_lit_chh_bam_mnd_krd_nor_cic_alb_tsw_ben_fin_zul_ven_hun_slo_gam_geo_cze_rus_mcd_mol_amr_wly_dut_est_ses_bat_grk_tag_jpn_tml_kor_svk_eng_igb_arw_ind_pan_heb_sun_cnt_fre_lda_scr_hau_ita_afr_glc_ctl_qcu_ger_swe_por_dyu_anl_guj_amh_bul_mao_rom_fbf_pol_bem_mly_tha_sid_knd_swt_xho_aze_bos_ukr_azi_ewe_vie_tig_moo_tsn_dgb	-0.209497630926619	-0.494568146492023	0.622071298343059
444	tig_alb_yor_prs_sid_amr_aeg_svk_azi_uzb_zul_mao_fbf_pol_bul_bsq_ben_owc_cic_cnt_hin_swe_ses_rom_akn_pan_hun_swa_dgb_est_krd_sod_geo_slo_bos_ctl_lat_wly_gam_dut_fin_ven_ind_nor_jav_jpn_tml_kor_ita_grk_xho_mol_sun_lit_chh_bat_mnd_scr_igb_arw_amh_glc_rus_por_mcd_qcu_ukr_fre_eng_lda_mlt_afr_hau_guj_mly_ger_dyu_urd_bem_tag_tha_anl_knd_moo_tsw_tur_spa_cze_aze_swt_vie_heb_tsn_ewe_bam	-0.666293333214954	-1.59303438751731	0.114545771941522
445	chh_arw_zul_afr_owc_amh_heb_swe_aze_tur_dgb_bat_bam_urd_eng_bsq_ben_sod_akn_mnd_por_ger_tsw_glc_tsn_pan_est_lda_xho_hun_scr_tig_geo_lit_mcd_cze_hin_amr_anl_nor_fin_moo_ind_prs_sun_jpn_knd_kor_fre_svk_dyu_grk_jav_krd_gam_tag_cnt_mol_swa_rom_sid_slo_spa_pol_lat_qcu_bos_alb_rus_yor_aeg_guj_hau_ctl_mao_dut_ven_bul_bem_mly_tha_mlt_tml_igb_swt_uzb_ukr_ita_azi_ewe_vie_wly_ses_cic_fbf	-0.745452502544265	-1.78680284657546	0.0772276204599327
446	wly_bul_swt_glc_anl_owc_hau_rom_aze_azi_yor_jav_bam_ben_svk_bsq_pan_chh_dyu_cnt_slo_arw_xho_lit_bem_spa_est_cic_ses_fin_urd_sod_geo_hin_bos_ukr_mol_amh_heb_swe_hun_ven_mly_afr_bat_jpn_knd_kor_eng_krd_fbf_guj_ind_nor_sid_mao_mnd_rus_zul_pol_tig_prs_fre_ita_alb_qcu_lat_mcd_ctl_swa_mlt_scr_amr_por_sun_dut_igb_cze_ewe_tag_tha_gam_tml_akn_lda_tur_grk_ger_uzb_tsw_vie_aeg_moo_dgb_tsn	-0.111066137979667	-0.261830409251789	0.794031229037291
447	sod_por_yor_rom_chh_gam_tig_krd_aze_tur_dgb_tag_ewe_ita_scr_bsq_svk_wly_fbf_cnt_bul_mcd_ven_ger_swt_rus_fin_swa_xho_hun_glc_aeg_geo_lat_alb_spa_prs_mlt_heb_guj_est_bam_mly_ctl_ind_jpn_tml_kor_urd_pan_moo_swe_sun_hin_sid_mao_mnd_bos_bem_slo_amr_fre_nor_ukr_dut_qcu_arw_mol_afr_zul_amh_cze_hau_ben_bat_lit_tsw_eng_cic_jav_tha_anl_knd_igb_tsn_azi_pol_grk_uzb_dyu_vie_owc_ses_lda_akn	-0.733325633606575	-1.7610632668163	0.0815146095249568
448	amr_arw_dyu_mcd_owc_anl_chh_svk_azi_uzb_ven_ind_swa_lat_pol_bsq_rus_amh_ses_cnt_pan_ukr_zul_lit_cic_bos_est_lda_akn_fin_krd_aeg_geo_rom_scr_dut_ita_heb_sod_bul_hun_fbf_jav_alb_sun_jpn_tml_kor_nor_slo_tsn_afr_bat_grk_wly_tag_mnd_eng_xho_por_gam_glc_spa_ben_fre_qcu_mol_guj_urd_moo_tig_swe_mlt_ctl_mly_cze_dgb_hin_swt_mao_tha_sid_knd_tsw_bam_tur_prs_ger_aze_yor_vie_hau_igb_bem_ewe	-0.812306675337498	-1.95996211455435	0.0529936734856264
449	tig_ctl_cic_swe_wly_gam_hau_bul_uzb_tur_lda_bat_akn_slo_nor_bsq_cze_sid_bam_mnd_por_glc_ven_afr_dyu_pol_est_xho_fbf_fin_rus_owc_geo_prs_alb_krd_bos_chh_mlt_scr_hun_ewe_mly_eng_jav_jpn_tml_kor_guj_arw_swt_fre_ind_ben_anl_tag_cnt_hin_moo_mcd_amh_dut_lat_mol_spa_qcu_pan_svk_grk_tsn_amr_rom_heb_ukr_mao_urd_dgb_ita_bem_sun_tha_aeg_knd_igb_tsw_aze_ger_lit_azi_ses_vie_sod_zul_swa_yor	-0.17261787651422	-0.407088642930923	0.684878330329894
450	sid_mcd_ven_pan_chh_owc_amh_dut_uzb_aze_ses_tag_moo_nor_ita_bsq_ben_amr_akn_mnd_por_bul_swa_alb_tsn_grk_fin_cic_tsw_hun_rom_wly_geo_krd_lit_afr_arw_tig_heb_prs_est_ewe_ind_lat_jav_jpn_knd_kor_eng_swe_zul_ger_mly_rus_aeg_bat_cnt_fre_dyu_hin_anl_glc_guj_bos_mol_qcu_scr_pol_svk_xho_gam_slo_mlt_spa_mao_urd_bem_ctl_lda_sun_tha_hau_tml_yor_dgb_azi_cze_ukr_tur_igb_vie_sod_swt_fbf_bam	-0.0909823588696276	-0.214304997365134	0.830778408611636
451	hau_alb_swa_krd_chh_amh_heb_mcd_azi_uzb_yor_bat_bam_ctl_arw_bsq_por_wly_ven_cnt_pan_ita_dgb_rus_lda_ukr_hun_cic_moo_fin_ger_amr_geo_nor_bos_glc_lat_mlt_aeg_pol_est_tsn_ind_afr_sun_jpn_tml_kor_eng_dut_xho_urd_mao_rom_owc_jav_mnd_swe_zul_grk_tig_mol_scr_ben_svk_qcu_prs_fre_guj_swt_sod_lit_anl_spa_tag_bul_igb_slo_ewe_mly_tha_sid_knd_dyu_bem_aze_hin_cze_tur_tsw_vie_gam_akn_ses_fbf	-0.725751415663904	-1.74271757159755	0.0846884018097068
452	sod_glc_bem_hin_chh_heb_anl_lit_tur_aze_moo_tag_dyu_urd_mcd_bsq_por_hau_swa_cnt_guj_ben_fbf_eng_ses_afr_fin_lda_igb_hun_bos_mlt_geo_svk_ctl_prs_swe_tig_amh_arw_est_yor_mly_rom_ind_jpn_knd_kor_krd_pol_bam_slo_bat_spa_amr_jav_mnd_bul_swt_dut_owc_lat_pan_ger_alb_qcu_grk_ukr_mol_cic_aeg_nor_sid_rus_mao_scr_dgb_ita_tsn_sun_tha_gam_tml_akn_ewe_azi_fre_cze_uzb_ven_vie_wly_zul_tsw_xho	0.180454830693917	0.42449566935589	0.672184779289956
453	sid_hin_dgb_arw_aeg_owc_amr_pan_tur_uzb_akn_mao_swt_por_bos_bsq_krd_heb_zul_mnd_eng_prs_dyu_cze_bam_mcd_est_cic_xho_fin_lit_amh_geo_nor_grk_ctl_mol_chh_sod_rus_hun_tsn_tag_ukr_mly_jpn_knd_kor_ben_fre_lda_svk_bat_glc_mlt_sun_cnt_spa_swa_afr_tig_urd_slo_rom_dut_qcu_alb_lat_guj_tsw_anl_swe_wly_pol_ind_bul_yor_ita_moo_jav_tha_hau_tml_ses_fbf_azi_ger_scr_aze_ewe_vie_gam_ven_igb_bem	-0.0266570921405067	-0.0627799143153626	0.950076494255111
454	amr_swe_akn_spa_gam_aeg_mlt_dut_uzb_tur_tsw_mly_swa_svk_cze_bsq_rus_tig_lda_mnd_glc_pan_bam_alb_igb_scr_hun_swt_tsn_est_arw_wly_geo_bos_afr_hin_ukr_heb_owc_mcd_fin_bem_mao_pol_sun_jpn_knd_kor_guj_lat_zul_urd_tag_ctl_chh_jav_cnt_ger_ewe_ita_amh_grk_fre_mol_slo_qcu_por_prs_rom_dgb_anl_nor_sod_bul_ind_krd_cic_ben_xho_bat_tha_hau_tml_ven_yor_azi_lit_eng_aze_moo_vie_sid_dyu_ses_fbf	-0.602071862020285	-1.43886114251648	0.153546994237564
455	anl_por_moo_grk_mlt_chh_amh_bul_azi_uzb_dyu_jav_bam_ita_rus_bsq_lit_tig_fbf_cnt_swe_slo_ewe_afr_tsn_krd_fin_yor_xho_est_scr_amr_geo_arw_pan_ger_ben_gam_owc_pol_hun_bem_mao_hin_sun_jpn_knd_kor_rom_mol_akn_ctl_ind_eng_sid_tag_mnd_spa_swt_glc_aeg_guj_bos_fre_svk_qcu_nor_alb_prs_ses_wly_urd_sod_dut_mly_lat_igb_cze_lda_bat_tha_hau_tml_ven_zul_aze_ukr_mcd_tur_cic_vie_heb_swa_dgb_tsw	-0.166188510317711	-0.392096496010898	0.695884024364247
456	tig_rus_moo_dut_amr_gam_wly_krd_aze_azi_tsw_jav_swa_mcd_bul_bsq_rom_owc_xho_cnt_slo_grk_ven_urd_swt_glc_fin_ses_bem_est_mol_sod_geo_swe_cze_fre_ben_hau_amh_svk_hun_tsn_bat_guj_mly_jpn_tml_kor_bos_afr_zul_lat_ind_alb_mlt_tag_mnd_ctl_akn_scr_sid_ger_por_ita_ukr_qcu_hin_lit_arw_fbf_heb_pan_chh_eng_mao_nor_ewe_pol_lda_sun_tha_anl_knd_dyu_cic_uzb_prs_spa_tur_bam_vie_aeg_igb_yor_dgb	0.315925564668701	0.74466992771394	0.45834892225535
457	sid_lit_akn_ctl_aeg_chh_heb_svk_aze_tur_tsn_ind_swa_eng_rus_bsq_slo_sod_tsw_cnt_pol_ger_dgb_nor_lda_prs_est_igb_zul_fin_urd_anl_geo_bos_glc_ben_cze_owc_amh_fre_hun_fbf_mly_grk_jav_jpn_tml_kor_rom_pan_bem_mcd_tag_alb_mlt_bat_mnd_hin_xho_scr_tig_bul_mol_spa_afr_qcu_swe_guj_arw_ven_amr_por_hau_ukr_mao_lat_cic_dut_swt_sun_tha_gam_knd_moo_bam_azi_ita_krd_uzb_ewe_vie_wly_dyu_yor_ses	0.245495160526779	0.577885289657648	0.564738183022862
458	owc_mcd_dyu_lat_mlt_amr_chh_cze_azi_aze_moo_ind_yor_grk_ukr_bsq_pan_hau_tsn_mnd_lit_afr_fbf_prs_xho_ger_est_ven_igb_fin_nor_anl_geo_slo_ben_rom_hin_sid_wly_dut_hun_bam_mly_guj_tag_jpn_knd_kor_eng_mol_swa_swe_jav_glc_sod_sun_cnt_fre_bem_por_aeg_ctl_urd_arw_alb_qcu_bul_krd_bos_ses_amh_rus_heb_scr_bat_ita_cic_pol_lda_mao_tha_tig_tml_zul_dgb_tur_spa_svk_uzb_tsw_vie_gam_ewe_akn_swt	0.00691576988195752	0.016285830777624	0.987041249163125
459	gam_pol_dgb_mol_tig_mlt_amh_bul_aze_azi_ses_tag_xho_pan_bos_bsq_urd_heb_swa_mnd_slo_glc_dyu_scr_ven_ctl_hun_swt_igb_est_ben_anl_geo_grk_eng_guj_svk_wly_owc_rom_fin_cic_mly_mcd_jav_jpn_knd_kor_hin_nor_yor_alb_ind_swe_sid_mao_cnt_lat_tsw_fre_aeg_krd_arw_prs_rus_qcu_ita_dut_ger_zul_chh_cze_amr_afr_bat_ukr_tsn_por_moo_sun_tha_sod_tml_ewe_akn_tur_lit_spa_uzb_bem_vie_hau_bam_lda_fbf	-0.111578723879868	-0.263294322285922	0.792906202950965
460	heb_swe_yor_arw_wly_amh_sid_bul_aze_azi_ven_mao_fbf_afr_guj_bsq_dut_aeg_moo_mnd_eng_ben_swa_mcd_zul_rom_hun_dgb_dyu_est_grk_owc_geo_scr_svk_ger_fre_hau_mlt_lit_fin_igb_ind_slo_jav_jpn_knd_kor_prs_krd_cic_pan_sun_mol_sod_bat_cnt_ukr_bem_hin_chh_ita_por_urd_lat_qcu_glc_spa_rus_xho_amr_pol_tig_ctl_mly_cze_tsw_alb_akn_tag_tha_gam_tml_tsn_bam_tur_nor_bos_uzb_ses_vie_anl_lda_ewe_swt	-0.738349481059845	-1.77467616311054	0.0792235152188878
461	sid_spa_ewe_pol_chh_gam_owc_mcd_tur_uzb_yor_bat_igb_dut_hin_bsq_alb_amh_bem_mnd_rom_urd_swa_bul_zul_mol_est_xho_cic_hun_glc_wly_geo_nor_slo_ita_swe_sod_amr_scr_fin_fbf_mao_arw_jav_jpn_knd_kor_lit_svk_moo_afr_sun_ctl_tig_mly_cnt_cze_bam_grk_anl_rus_por_prs_ben_qcu_krd_ger_ukr_tsn_aeg_lat_hau_guj_ind_eng_lda_pan_swt_tag_tha_heb_tml_dgb_ses_azi_bos_fre_aze_akn_vie_mlt_ven_tsw_dyu	0.363819203476956	0.858430885898754	0.392861652194344
462	chh_spa_tsn_arw_heb_hau_aeg_por_azi_uzb_dgb_sun_yor_krd_mcd_bsq_rus_anl_xho_cnt_bos_glc_ven_afr_igb_ctl_fin_moo_lda_hun_cze_mlt_geo_bul_ger_alb_ben_amr_sid_guj_est_dyu_tag_lat_mao_jpn_tml_kor_pol_eng_ses_urd_bat_fre_owc_mly_mnd_prs_bem_pan_gam_nor_swe_dut_rom_qcu_svk_lit_scr_akn_tig_hin_sod_ukr_jav_slo_zul_mol_fbf_ind_tha_wly_knd_swt_cic_aze_grk_ita_tur_bam_vie_amh_tsw_ewe_swa	-0.258736541928026	-0.611579789490981	0.542307969715238
463	sod_ukr_lda_fre_sid_mlt_owc_ita_aze_azi_tsn_tag_dgb_alb_mol_bsq_krd_wly_bem_cnt_pan_scr_ven_nor_cic_slo_hun_bam_swa_fin_grk_aeg_geo_por_bul_pol_swe_heb_amr_arw_est_ewe_mly_svk_bat_jpn_knd_kor_lit_guj_fbf_rus_jav_urd_chh_ind_mnd_dut_yor_lat_hau_ger_hin_mcd_ctl_qcu_ben_spa_glc_dyu_tig_eng_gam_rom_sun_afr_tsw_bos_moo_mao_tha_amh_tml_akn_swt_uzb_cze_prs_tur_zul_vie_anl_xho_ses_igb	-0.889646812700654	-2.16067841846817	0.0332898855962354
464	wly_dut_lda_scr_anl_aeg_amh_nor_uzb_aze_ven_mly_swa_urd_spa_bsq_prs_sod_akn_mnd_guj_por_ewe_fre_zul_krd_est_fbf_xho_hun_arw_owc_geo_ita_slo_svk_glc_sid_heb_rom_fin_moo_bat_ctl_jav_jpn_knd_kor_grk_ukr_ses_cze_sun_eng_hau_ind_cnt_lit_bam_rus_tig_pan_bos_hin_pol_qcu_ben_bul_swe_igb_gam_afr_amr_alb_mao_mol_yor_ger_swt_tag_tha_chh_tml_cic_dyu_tur_lat_mcd_azi_bem_vie_mlt_dgb_tsn_tsw	-0.198696122682885	-0.468989093186389	0.640174997863691
465	hau_ukr_fbf_bul_sid_wly_mlt_glc_azi_uzb_dyu_mly_bem_rom_pan_bsq_ctl_anl_yor_mnd_por_mol_dgb_ben_lda_rus_hun_xho_ven_fin_swe_amh_geo_grk_eng_slo_spa_heb_owc_prs_est_moo_mao_hin_bat_jpn_tml_kor_lat_svk_tsw_lit_ind_scr_amr_tag_cnt_krd_ewe_afr_chh_dut_arw_bos_alb_qcu_cze_ita_urd_cic_aeg_nor_tig_ger_jav_fre_igb_pol_akn_sun_tha_gam_knd_ses_swt_aze_guj_mcd_tur_swa_vie_sod_zul_tsn_bam	-0.400488991629436	-0.949203303056683	0.344977359863618
466	sid_pan_cic_ctl_heb_mlt_gam_alb_aze_uzb_dgb_sun_ven_cze_ukr_bsq_slo_wly_moo_cnt_rom_ita_ses_swe_bem_glc_fin_tsn_fbf_hun_grk_amr_geo_ger_ben_bul_krd_anl_amh_mol_est_swt_bat_lat_jav_jpn_tml_kor_por_afr_dyu_fre_mao_svk_tig_mly_mnd_bos_swa_rus_chh_dut_pol_eng_scr_qcu_arw_mcd_nor_tsw_owc_hin_sod_spa_tag_prs_zul_guj_igb_ind_tha_aeg_knd_akn_yor_azi_lit_urd_tur_lda_vie_hau_bam_xho_ewe	-0.590099140567809	-1.41019832440033	0.161816981609288
467	aeg_scr_zul_fre_sod_sid_heb_ukr_uzb_aze_yor_sun_ses_glc_ctl_bsq_pan_wly_swt_cnt_grk_nor_bem_slo_dyu_eng_fin_fbf_ewe_est_hin_gam_geo_mcd_cze_spa_pol_tig_amh_mol_hun_tsw_jav_bos_mly_jpn_tml_kor_rom_urd_akn_arw_mao_guj_anl_tag_mnd_dut_bam_svk_owc_rus_lit_ger_prs_qcu_afr_krd_ita_moo_hau_swe_mlt_por_bat_lat_cic_alb_swa_ind_tha_chh_knd_xho_lda_azi_bul_ben_tur_ven_vie_amr_igb_tsn_dgb	-0.173118294886929	-0.408411129315852	0.68391070931569
468	amh_fre_swt_dut_sid_owc_tig_pol_tur_azi_bem_jav_zul_alb_por_bsq_ger_mlt_yor_mnd_krd_guj_fbf_glc_cic_hin_hun_dgb_tsn_fin_lat_amr_geo_lit_eng_nor_swe_hau_anl_cze_est_dyu_mao_ukr_tag_jpn_knd_kor_rom_spa_bam_urd_bat_bos_heb_sun_cnt_scr_tsw_slo_gam_grk_ctl_ben_rus_qcu_pan_mcd_afr_ewe_aeg_prs_chh_arw_ind_bul_swa_ita_lda_mly_tha_wly_tml_moo_ses_uzb_svk_mol_aze_igb_vie_sod_xho_ven_akn	-0.783866991069909	-1.89183127276578	0.0616249178317192
469	sod_fre_swt_ukr_tig_heb_hau_rus_azi_aze_yor_tag_bam_por_hin_bsq_eng_mlt_lda_mnd_ita_afr_ven_spa_zul_mol_fin_tsn_cic_hun_dut_gam_geo_krd_glc_lat_bos_sid_chh_nor_est_moo_mao_scr_sun_jpn_knd_kor_ben_ger_ewe_mcd_jav_lit_owc_bat_cnt_arw_swa_urd_aeg_pan_pol_cze_ctl_qcu_alb_prs_guj_dyu_anl_bul_amr_rom_mly_swe_fbf_svk_xho_ind_tha_amh_tml_akn_bem_uzb_grk_slo_tur_dgb_vie_wly_igb_ses_tsw	0.914555275795423	2.18940643250953	0.0310699065727364
470	gam_urd_akn_cze_amh_hau_sid_slo_aze_azi_bam_bat_ven_ger_afr_bsq_ita_sod_swa_mnd_pan_lit_ses_scr_bem_lat_est_swt_moo_fin_swe_anl_geo_mol_ben_bos_prs_mlt_amr_rus_hun_lda_sun_alb_jav_jpn_tml_kor_glc_hin_tsn_nor_tag_arw_tig_ind_cnt_grk_cic_krd_aeg_fre_eng_ctl_mcd_qcu_spa_pol_dut_igb_owc_guj_chh_rom_mly_svk_fbf_ukr_dyu_mao_tha_heb_knd_tsw_dgb_uzb_bul_por_tur_ewe_vie_wly_yor_xho_zul	-0.201747100139734	-0.476917456033346	0.634539667443552
471	hau_bos_tsw_afr_amh_tig_mlt_svk_uzb_aze_bem_sun_cic_ben_eng_bsq_nor_gam_igb_mnd_lit_swe_yor_glc_bam_lat_hun_tsn_fbf_est_urd_chh_geo_grk_prs_scr_pan_wly_sod_rus_fin_moo_mly_cze_bat_jpn_knd_kor_krd_slo_dyu_bul_ind_spa_amr_mao_cnt_por_ven_dut_heb_ukr_ctl_arw_fre_qcu_hin_rom_pol_zul_owc_mol_anl_guj_tag_ita_swt_ger_ses_jav_tha_sid_tml_ewe_lda_tur_alb_mcd_azi_akn_vie_aeg_swa_xho_dgb	0.0136263711649015	0.032103809155031	0.974458065152019
472	amr_guj_yor_rus_owc_gam_aeg_lat_uzb_tur_igb_ind_tsw_glc_pan_bsq_hin_amh_swa_mnd_arw_lit_dyu_rom_tsn_grk_hun_moo_dgb_est_slo_tig_geo_fre_swe_pol_ukr_sid_sod_krd_fin_cic_mao_bul_sun_jpn_knd_kor_nor_bos_ewe_ger_bat_cze_mlt_mly_cnt_por_bem_afr_anl_prs_scr_eng_ben_qcu_urd_dut_mol_xho_heb_svk_hau_spa_jav_ita_zul_mcd_lda_tag_tha_wly_tml_bam_fbf_aze_alb_ctl_azi_ven_vie_chh_akn_swt_ses	0.202847626359261	0.477404118983917	0.634194452370151
473	heb_cze_ses_slo_wly_mlt_sid_grk_aze_uzb_akn_bat_ven_pol_ctl_bsq_ita_aeg_tsw_mnd_swe_scr_dgb_bos_bam_urd_hun_igb_tsn_est_bul_amr_geo_rom_alb_krd_mcd_chh_hau_afr_fin_cic_mao_ukr_ind_jpn_tml_kor_spa_pan_swa_rus_mly_nor_amh_jav_cnt_por_yor_dut_tig_glc_ger_mol_prs_qcu_ben_arw_eng_zul_anl_svk_gam_fre_tag_lat_moo_lit_lda_sun_tha_sod_knd_xho_fbf_tur_hin_guj_azi_bem_vie_owc_dyu_swt_ewe	-0.478374462673291	-1.13509801501955	0.259251278707807
474	mlt_alb_lda_krd_aeg_anl_sid_ukr_tur_aze_swa_mly_igb_bos_ben_bsq_fre_amh_yor_cnt_grk_swe_zul_pan_cic_rom_hun_ven_swt_fin_bul_heb_geo_mol_ita_prs_glc_sod_chh_arw_est_xho_sun_cze_mao_jpn_knd_kor_nor_lat_fbf_spa_jav_slo_amr_tag_mnd_lit_akn_dut_hau_hin_urd_scr_guj_qcu_por_svk_ctl_bam_tig_rus_gam_pol_ind_mcd_ses_ger_tsn_bat_tha_owc_tml_dyu_tsw_azi_afr_eng_uzb_moo_vie_wly_dgb_bem_ewe	0.159229451051584	0.374563493442443	0.708837863173837
475	owc_pol_igb_glc_sid_aeg_mlt_pan_aze_azi_swt_jav_fbf_por_ukr_bsq_bos_wly_ses_cnt_ben_nor_akn_ita_moo_ctl_est_tsw_dyu_fin_grk_hau_geo_krd_lat_alb_ger_gam_sod_arw_hun_ven_mao_mcd_bat_jpn_tml_kor_eng_svk_yor_dut_tag_slo_heb_ind_mnd_bul_ewe_urd_chh_swe_rom_fre_spa_qcu_guj_cze_scr_bam_tig_hin_amh_rus_mly_prs_bem_mol_dgb_sun_tha_anl_knd_lda_xho_tur_afr_lit_uzb_zul_vie_amr_cic_swa_tsn	-0.244513712003351	-0.577476510758022	0.565013065880104
476	sod_glc_moo_krd_amh_hau_owc_mol_aze_azi_dgb_mao_ewe_prs_ita_bsq_alb_chh_fbf_cnt_rus_por_zul_ctl_swa_pol_est_akn_swt_hun_arw_sid_geo_hin_nor_ben_afr_heb_amr_scr_fin_ven_mly_pan_jav_jpn_knd_kor_ger_rom_ses_fre_ind_dut_gam_tag_mnd_bos_tsw_swe_wly_lat_bul_eng_guj_qcu_ukr_spa_grk_bam_tig_urd_mlt_cze_sun_mcd_yor_slo_cic_bat_tha_anl_tml_bem_igb_tur_lit_svk_uzb_xho_vie_aeg_tsn_lda_dyu	-1.30421001079975	-3.25732781788209	0.00157053225324282
477	amh_rus_swt_arw_mlt_sod_owc_pan_azi_tur_fbf_tag_ses_por_cze_bsq_rom_gam_ewe_mnd_pol_mol_swa_alb_xho_lit_est_tsw_tsn_hun_guj_heb_geo_fre_afr_ben_swe_hau_chh_scr_fin_dgb_jav_ukr_sun_jpn_tml_kor_grk_svk_cic_urd_mao_ctl_amr_bat_cnt_glc_zul_slo_tig_krd_ger_mcd_prs_qcu_nor_dut_bul_akn_sid_bos_aeg_lat_mly_spa_lda_ita_moo_ind_tha_anl_knd_bam_yor_aze_eng_hin_uzb_ven_vie_wly_bem_dyu_igb	-0.384354176365361	-0.9109086395016	0.364698514386373
478	chh_pol_akn_ger_sid_tig_aeg_fre_aze_azi_moo_ind_swt_por_bul_bsq_rus_amh_cic_cnt_ben_alb_dgb_hin_ewe_spa_fin_ses_swa_hun_prs_amr_geo_pan_mcd_ukr_scr_anl_hau_arw_est_tsn_mly_lit_mao_jpn_tml_kor_swe_glc_igb_guj_tag_grk_mlt_bat_mnd_nor_ven_eng_gam_urd_lat_afr_cze_qcu_slo_bos_mol_zul_heb_svk_sod_krd_jav_ita_dyu_rom_bem_sun_tha_wly_knd_xho_lda_tur_ctl_dut_uzb_yor_vie_owc_bam_tsw_fbf	-0.228685918783392	-0.540479189045383	0.590158686439062
479	sod_bul_tsn_ukr_chh_sid_hau_mcd_azi_aze_bem_bat_zul_pan_hin_bsq_spa_tig_cic_cnt_rom_glc_akn_ctl_dyu_guj_hun_igb_dgb_est_bos_mlt_geo_prs_scr_arw_swe_wly_anl_nor_fin_lda_tag_mol_sun_jpn_tml_kor_krd_rus_swa_pol_mly_svk_aeg_ind_mnd_dut_moo_ger_owc_alb_eng_por_afr_qcu_urd_slo_grk_ven_amh_lit_amr_fre_jav_cze_tsw_ben_bam_mao_tha_gam_knd_ses_xho_uzb_lat_ita_tur_ewe_vie_heb_yor_swt_fbf	-0.705654199842646	-1.69554209107286	0.0933181953835111
480	mlt_afr_dyu_urd_wly_amh_chh_dut_tur_aze_ewe_tag_swa_fre_spa_bsq_ita_sod_tsw_cnt_scr_guj_moo_rus_dgb_ben_fin_akn_igb_est_alb_tig_geo_rom_por_swe_bos_gam_amr_nor_hun_zul_jav_eng_mao_jpn_tml_kor_slo_lat_ven_cze_mly_mcd_heb_bat_mnd_glc_fbf_prs_sid_mol_lit_pan_pol_qcu_hin_grk_ukr_yor_aeg_bul_owc_ger_sun_svk_bam_krd_swt_ind_tha_anl_knd_tsn_xho_azi_arw_ctl_uzb_lda_vie_hau_bem_cic_ses	0.0247359729101743	0.058279267906479	0.953651222410954
481	sid_mol_ven_lit_aeg_tig_amr_ctl_uzb_aze_zul_mao_yor_nor_swe_bsq_arw_owc_bem_cnt_cze_pol_moo_ben_cic_guj_hun_dyu_xho_fin_ger_hau_geo_fre_slo_por_ita_wly_sod_scr_est_swt_sun_afr_tag_jpn_knd_kor_rom_lat_fbf_alb_jav_glc_gam_bat_mnd_bul_tsn_hin_heb_ukr_grk_pan_prs_qcu_dut_krd_eng_ses_chh_rus_anl_urd_ind_spa_dgb_mcd_akn_mly_tha_amh_tml_tsw_bam_tur_svk_bos_azi_swa_vie_mlt_lda_igb_ewe	-0.0909094755149692	-0.21431213192831	0.830772861561515
482	anl_grk_dgb_urd_sod_amr_heb_fre_uzb_azi_cic_sun_dyu_ctl_ita_bsq_pol_sid_zul_mnd_lit_slo_lda_spa_ewe_guj_hun_moo_tsw_fin_rus_mlt_geo_eng_lat_rom_mol_owc_wly_krd_est_tsn_tag_scr_mao_jpn_knd_kor_ben_ger_ses_dut_ind_mcd_tig_mly_cnt_glc_ven_cze_hau_nor_bos_afr_svk_qcu_hin_pan_bul_swt_amh_swe_chh_por_jav_ukr_yor_alb_bem_bat_tha_gam_tml_xho_igb_aze_prs_arw_tur_swa_vie_aeg_fbf_akn_bam	-0.983832842403377	-2.3961146083096	0.0185717880699318
483	hau_ger_ven_arw_amr_heb_gam_ita_uzb_tur_cic_ind_igb_glc_cze_bsq_por_chh_lda_cnt_mcd_alb_bem_hin_bam_spa_fin_swa_ses_est_swe_aeg_geo_nor_scr_fre_ukr_wly_owc_eng_hun_yor_jav_urd_sun_jpn_knd_kor_pan_lit_xho_bul_mao_krd_anl_tag_mnd_afr_tsn_grk_sid_rus_prs_lat_slo_qcu_ben_svk_mol_ewe_sod_pol_tig_rom_mly_bos_zul_dut_moo_bat_tha_mlt_tml_dyu_tsw_azi_guj_ctl_aze_akn_vie_amh_swt_fbf_dgb	-0.0469451363535742	-0.110535654892576	0.912222764690156
484	owc_ben_cic_svk_wly_aeg_sid_glc_tur_azi_swt_jav_swa_slo_hin_bsq_nor_tig_bem_mnd_cze_swe_ven_arw_xho_afr_hun_ewe_ses_est_mcd_anl_geo_ger_bul_pol_lat_mlt_heb_krd_fin_dgb_mao_rom_tag_jpn_knd_kor_ctl_dut_tsw_lit_sun_urd_sod_ind_cnt_alb_fbf_scr_chh_guj_rus_pan_prs_qcu_bos_spa_fre_akn_amh_eng_amr_por_mly_ukr_lda_mol_igb_bat_tha_gam_tml_dyu_yor_aze_grk_ita_uzb_tsn_vie_hau_zul_moo_bam	-0.324922029229462	-0.769181396869758	0.443734760874801
485	sid_bos_akn_scr_sod_owc_mlt_alb_tur_uzb_fbf_ind_xho_pol_bul_bsq_ben_tig_ewe_mnd_eng_krd_swa_spa_ven_guj_fin_swt_bam_est_grk_heb_geo_ukr_arw_mol_slo_amr_amh_dut_hun_bem_mao_svk_bat_jpn_knd_kor_rus_pan_tsn_por_mly_urd_anl_sun_cnt_glc_cic_fre_aeg_swe_afr_mcd_rom_qcu_hin_lat_lit_ses_wly_nor_hau_ita_tag_ctl_dgb_ger_dyu_jav_tha_gam_tml_yor_igb_azi_cze_prs_aze_zul_vie_chh_moo_lda_tsw	0.248000312298122	0.583843883516191	0.560738773164382
486	sid_guj_yor_slo_chh_wly_amr_dut_azi_aze_tsn_mao_moo_hin_swe_bsq_rom_gam_swa_mnd_afr_lit_dgb_cze_ewe_scr_fin_tsw_bem_hun_ukr_tig_geo_krd_svk_mcd_eng_amh_owc_pol_est_ses_bat_grk_sun_jpn_knd_kor_por_ben_lda_nor_tag_arw_mlt_jav_cnt_pan_ven_glc_anl_bul_ger_fre_urd_qcu_spa_mol_bos_akn_aeg_alb_sod_prs_ind_lat_bam_ita_xho_mly_tha_heb_tml_fbf_igb_uzb_rus_ctl_tur_cic_vie_hau_swt_dyu_zul	-0.221453889107515	-0.523336784900408	0.601984678695898
487	anl_lat_bam_afr_amr_tig_amh_glc_uzb_azi_yor_mly_ses_scr_prs_bsq_ita_sod_cic_cnt_cze_pol_ven_urd_igb_ctl_hun_tsn_swt_est_rom_hau_geo_rus_slo_guj_eng_aeg_heb_svk_fin_dyu_bat_spa_jav_jpn_knd_kor_fre_krd_tsw_lit_mao_por_sid_ind_mnd_bos_lda_ben_wly_pan_hin_ukr_nor_qcu_mcd_bul_mol_dgb_gam_alb_mlt_ger_tag_swe_swa_arw_akn_sun_tha_owc_tml_moo_zul_tur_dut_grk_aze_ewe_vie_chh_xho_fbf_bem	-0.216480974024018	-0.511118378330477	0.610479469530621
488	owc_por_cic_dut_amr_tig_gam_arw_azi_uzb_ewe_mly_xho_scr_fre_bsq_swe_wly_lda_mnd_ukr_prs_fbf_ita_bem_ger_hun_bam_tsw_fin_mcd_hau_geo_lit_ctl_slo_svk_sod_mlt_bul_est_yor_mao_krd_tag_jpn_tml_kor_glc_cze_ses_rom_sun_bos_anl_bat_cnt_spa_swt_nor_heb_urd_alb_hin_eng_qcu_mol_afr_grk_zul_amh_pan_sid_lat_jav_ben_tsn_pol_dyu_ind_tha_aeg_knd_dgb_moo_tur_guj_rus_aze_ven_vie_chh_igb_swa_akn	-0.103429748678198	-0.243894741812382	0.807849570588285
489	heb_lat_yor_grk_sid_owc_wly_fre_aze_uzb_zul_mao_ven_scr_alb_bsq_ukr_tig_bam_mnd_swe_ctl_dgb_spa_lda_mcd_fin_moo_xho_hun_rom_aeg_geo_afr_arw_svk_hin_amh_mlt_prs_est_igb_tag_dut_sun_jpn_knd_kor_ita_eng_cic_pan_jav_slo_sod_mly_cnt_bul_bem_ben_amr_krd_guj_ger_por_qcu_mol_pol_glc_akn_gam_urd_anl_rus_bat_bos_tsn_lit_ses_ind_tha_chh_tml_swt_dyu_azi_cze_nor_tur_fbf_vie_hau_tsw_swa_ewe	-0.248251064860071	-0.586544990816695	0.558930391054749
490	sid_rom_akn_por_chh_owc_mlt_fre_aze_uzb_cic_jav_zul_spa_krd_bsq_pan_amh_swt_mnd_ben_rus_fbf_arw_ewe_bos_fin_igb_tsn_est_lat_heb_geo_prs_nor_mcd_hin_hau_aeg_eng_hun_xho_mao_guj_sun_jpn_tml_kor_mol_afr_dyu_slo_bat_ger_wly_mly_cnt_ukr_ven_urd_gam_bul_alb_ctl_grk_qcu_lit_pol_dut_bem_amr_glc_sod_ita_tag_cze_moo_swe_yor_ind_tha_anl_knd_tsw_dgb_tur_svk_scr_azi_swa_vie_tig_lda_bam_ses	-0.642570458665843	-1.53563861984177	0.12802229205393
491	tig_por_bam_krd_gam_hau_amh_ukr_uzb_aze_lda_tag_dyu_alb_bul_bsq_scr_wly_swa_cnt_ger_slo_ewe_ctl_xho_svk_fin_bem_akn_hun_bos_owc_geo_eng_guj_pol_lat_anl_heb_rom_est_cic_mly_ben_ind_jpn_tml_kor_arw_lit_tsw_nor_bat_dut_aeg_mao_mnd_fre_swt_rus_chh_glc_spa_hin_pan_qcu_swe_afr_prs_yor_sid_cze_sod_grk_jav_ita_zul_mcd_igb_sun_tha_mlt_knd_ses_tsn_tur_urd_mol_azi_ven_vie_amr_moo_fbf_dgb	-0.528301415301301	-1.25935383703063	0.211054140660089
492	owc_eng_fbf_rus_hau_amh_wly_dut_uzb_azi_igb_sun_bem_svk_krd_bsq_por_chh_cic_mnd_pol_bul_lda_afr_bam_prs_hun_dgb_ses_fin_bos_aeg_geo_lat_alb_ita_ger_heb_gam_arw_est_tsn_mao_fre_bat_jpn_knd_kor_glc_ukr_yor_guj_mly_swe_sod_jav_cnt_hin_ewe_slo_sid_urd_pan_rom_grk_qcu_scr_mcd_lit_tsw_amr_ctl_mlt_spa_tag_ben_ven_cze_xho_ind_tha_tig_tml_dyu_swt_tur_nor_mol_aze_swa_vie_anl_zul_moo_akn	-0.0725429660076456	-0.171253010591084	0.864396889725053
493	anl_ita_igb_eng_heb_wly_aeg_bos_uzb_azi_yor_ind_fbf_scr_prs_bsq_lit_gam_moo_cnt_pol_rom_ven_rus_dyu_krd_hun_cic_bam_fin_cze_chh_geo_mcd_spa_hin_glc_sod_amr_slo_est_xho_tag_ger_mly_jpn_knd_kor_dut_svk_swt_pan_sun_alb_mlt_jav_mnd_mol_tsn_guj_owc_ukr_ctl_ben_swe_qcu_arw_lat_grk_swa_amh_fre_sid_bul_bat_urd_tsw_por_akn_mao_tha_tig_tml_bem_dgb_tur_nor_afr_aze_ses_vie_hau_zul_lda_ewe	-0.744137169628057	-1.78799764889819	0.0770332445751881
494	chh_spa_swt_lat_hau_gam_amh_lit_tur_azi_tsw_bat_ven_pan_eng_bsq_mol_heb_bam_mnd_dut_rus_lda_slo_yor_rom_est_igb_zul_fin_urd_sod_geo_por_nor_pol_bos_mlt_owc_prs_hun_tsn_mly_ctl_jav_jpn_tml_kor_bul_guj_moo_glc_sun_arw_aeg_ind_cnt_svk_cic_alb_sid_ben_ger_hin_grk_qcu_ita_afr_fre_akn_amr_scr_tig_krd_tag_ukr_dgb_cze_ewe_mao_tha_anl_knd_bem_dyu_uzb_mcd_swe_aze_fbf_vie_wly_swa_ses_xho	-0.0635675904105734	-0.149735422819018	0.881297611130761
495	amr_spa_bam_cze_sod_wly_heb_slo_tur_uzb_xho_sun_lda_prs_lat_bsq_hin_hau_tsn_cnt_scr_lit_dyu_grk_tsw_bos_hun_yor_swa_fin_urd_chh_geo_mcd_pol_ita_ben_amh_mlt_nor_est_fbf_mao_glc_mly_jpn_knd_kor_eng_svk_ven_guj_ind_arw_anl_tag_mnd_swe_zul_ukr_gam_ger_krd_rom_afr_qcu_rus_pan_mol_swt_aeg_dut_owc_por_jav_bul_bem_fre_ewe_bat_tha_tig_tml_moo_cic_aze_ctl_alb_azi_akn_vie_sid_ses_igb_dgb	0.658726152446255	1.56264116852328	0.121533614729915
496	chh_grk_ses_scr_sod_mlt_gam_svk_uzb_azi_tsn_sun_ewe_guj_bos_bsq_krd_tig_cic_cnt_mcd_pan_tsw_rus_fbf_hin_fin_akn_igb_hun_alb_amr_geo_rom_urd_slo_afr_anl_aeg_prs_est_bam_bat_por_ind_jpn_tml_kor_bul_fre_ven_arw_jav_ger_hau_mly_mnd_lat_dgb_spa_heb_mol_dut_eng_ita_qcu_glc_pol_ukr_dyu_amh_nor_owc_cze_tag_ctl_swt_ben_zul_mao_tha_sid_knd_bem_xho_aze_swe_lit_tur_lda_vie_wly_yor_swa_moo	-0.319857875763204	-0.756963182776347	0.450985424577699
497	gam_por_moo_ukr_anl_sod_hau_swe_aze_uzb_swt_bat_akn_grk_alb_bsq_mol_chh_zul_mnd_eng_hin_bam_prs_ven_lit_est_igb_ewe_fin_bos_amr_geo_afr_spa_slo_svk_amh_owc_ben_hun_xho_tag_mcd_mao_jpn_knd_kor_dut_rus_bem_nor_mly_ctl_mlt_ind_cnt_guj_yor_cze_aeg_arw_rom_urd_ita_qcu_krd_scr_lat_lda_tig_pan_heb_bul_sun_pol_swa_glc_ses_jav_tha_wly_tml_cic_tsn_azi_fre_ger_tur_fbf_vie_sid_dgb_tsw_dyu	0.935429709971223	2.23172146366044	0.0280353666476134
498	tig_spa_lda_arw_hau_chh_heb_lat_aze_tur_bam_bat_ses_bos_fre_bsq_mcd_sid_akn_cnt_eng_pan_zul_swe_ewe_glc_fin_swa_swt_hun_cze_amr_geo_grk_ger_lit_mol_gam_wly_prs_est_igb_tag_nor_mao_jpn_knd_kor_scr_rom_yor_bul_sun_krd_mlt_jav_mnd_svk_ven_ctl_aeg_guj_urd_afr_ukr_qcu_hin_ben_dut_moo_amh_ita_sod_rus_mly_slo_bem_pol_dyu_ind_tha_anl_tml_fbf_xho_uzb_alb_por_azi_dgb_vie_owc_tsn_cic_tsw	-0.301733784840816	-0.713614900499261	0.477252388294881
499	wly_por_cic_cze_aeg_amh_heb_pan_tur_aze_bem_ind_ven_lat_krd_bsq_glc_gam_bam_cnt_mol_ita_xho_bos_dyu_lit_fin_tsn_swt_hun_fre_mlt_geo_spa_mcd_svk_ctl_owc_sod_pol_est_igb_tag_alb_sun_jpn_tml_kor_bul_urd_dgb_scr_bat_arw_hau_mao_mnd_dut_zul_ukr_amr_swe_nor_slo_rus_qcu_rom_eng_grk_ses_sid_afr_chh_ben_jav_hin_ewe_guj_lda_mly_tha_tig_knd_tsw_akn_azi_ger_prs_uzb_yor_vie_anl_moo_swa_fbf	-0.36113720764751	-0.855236731476537	0.394618059545331
500	mlt_urd_tsw_lat_sid_hau_tig_rom_uzb_azi_swa_mao_swt_fre_arw_bsq_grk_sod_cic_mnd_guj_svk_ses_ben_tsn_krd_est_akn_dgb_fin_pol_wly_geo_ctl_mcd_dut_pan_amr_chh_spa_hun_moo_tag_cze_ind_jpn_tml_kor_ukr_slo_zul_eng_sun_bul_aeg_jav_cnt_ita_igb_afr_gam_lit_prs_scr_rus_qcu_ger_hin_por_ewe_heb_glc_owc_swe_mly_alb_yor_bos_fbf_bat_tha_anl_knd_ven_xho_aze_nor_mol_tur_dyu_vie_amh_bem_bam_lda	-0.413216052433263	-0.979791494313357	0.329731021427079
501	tig_dut_yor_ger_sid_amr_heb_ctl_tur_azi_igb_mly_akn_arw_lat_bsq_bul_sod_fbf_cnt_krd_slo_tsn_glc_dyu_urd_est_dgb_swt_fin_ita_hau_geo_eng_cze_guj_bos_chh_anl_rus_hun_xho_ind_pan_tag_jpn_tml_kor_svk_pol_cic_grk_bat_lit_wly_mao_mnd_ben_lda_fre_aeg_spa_afr_scr_rom_qcu_por_alb_nor_tsw_mlt_mol_gam_hin_sun_ukr_swa_mcd_ses_jav_tha_amh_knd_ven_bam_uzb_swe_prs_aze_ewe_vie_owc_zul_bem_moo	-0.619718101950049	-1.47989275094579	0.142281533210026
502	anl_pan_moo_spa_chh_sod_owc_glc_aze_azi_swt_sun_akn_grk_scr_bsq_mcd_tig_igb_mnd_ukr_cze_yor_rom_ven_bos_hun_tsw_fbf_est_rus_hau_geo_prs_pol_fre_arw_wly_amh_eng_fin_bam_mao_ben_bat_jpn_knd_kor_ctl_guj_ewe_ita_tag_bul_amr_mly_cnt_dut_xho_lat_aeg_krd_hin_svk_slo_qcu_swe_afr_ger_lda_heb_lit_sid_mol_ind_alb_dgb_urd_cic_jav_tha_mlt_tml_bem_dyu_tur_por_nor_uzb_swa_vie_gam_tsn_ses_zul	0.798804516235904	1.90842671427515	0.0594203110498036
503	gam_urd_ewe_svk_anl_amh_heb_dut_azi_uzb_ven_ind_bam_ben_swe_bsq_guj_hau_bem_cnt_prs_krd_dgb_cze_moo_mcd_hun_swa_zul_est_arw_aeg_geo_glc_ukr_alb_slo_owc_mlt_rom_fin_xho_bat_spa_tag_jpn_knd_kor_fre_bos_cic_bul_jav_pan_tig_mly_mnd_hin_akn_por_amr_nor_eng_lit_lat_qcu_pol_ctl_mol_igb_sod_afr_sid_grk_sun_rus_lda_scr_swt_mao_tha_wly_tml_dyu_tsw_tur_ita_ger_aze_yor_vie_chh_tsn_fbf_ses	-0.317356152909694	-0.750856838237553	0.454634509550809
504	gam_glc_swt_grk_amr_anl_chh_pol_azi_uzb_akn_mly_cic_ita_guj_bsq_svk_amh_ewe_cnt_ger_bos_yor_prs_ven_krd_hun_dyu_moo_fin_arw_aeg_geo_mol_mcd_afr_por_hau_sod_ctl_est_fbf_ind_urd_jav_jpn_knd_kor_bul_swe_dgb_pan_sun_ukr_wly_tag_mnd_lat_bam_ben_tig_scr_hin_nor_alb_qcu_fre_rom_lit_swa_sid_cze_owc_dut_mao_spa_igb_slo_lda_bat_tha_mlt_tml_bem_tsw_aze_eng_rus_tur_ses_vie_heb_tsn_xho_zul	-0.422032751113467	-1.00268509498966	0.318614598317912
505	sod_ger_tsn_fre_anl_hau_sid_bul_azi_aze_bem_tag_fbf_spa_prs_bsq_rus_heb_swa_mnd_pan_lat_moo_scr_ses_pol_est_zul_dyu_fin_urd_owc_geo_krd_afr_ctl_eng_mlt_chh_lit_hun_igb_bat_nor_jav_jpn_tml_kor_ukr_rom_dgb_alb_sun_svk_amr_mly_cnt_swe_xho_grk_wly_hin_ita_guj_por_qcu_slo_ben_glc_ven_aeg_bos_gam_cze_mao_dut_swt_mol_yor_ind_tha_tig_knd_tsw_cic_tur_mcd_arw_uzb_lda_vie_amh_bam_akn_ewe	0.516085760266124	1.21853852783731	0.226101495819754
506	aeg_svk_swa_ben_owc_sod_tig_rom_tur_uzb_igb_jav_bem_por_eng_bsq_swe_amh_tsn_cnt_ita_guj_moo_hin_ses_pol_hun_bam_dyu_fin_bos_mlt_geo_lat_cze_ukr_rus_heb_wly_prs_est_akn_sun_afr_tag_jpn_tml_kor_spa_dut_xho_mcd_bat_scr_sid_mao_mnd_bul_cic_glc_amr_alb_krd_slo_fre_qcu_nor_ctl_lit_fbf_gam_mol_chh_urd_mly_arw_yor_pan_zul_ind_tha_anl_knd_swt_tsw_aze_grk_ger_azi_lda_vie_hau_ewe_ven_dgb	-0.342138533285205	-0.810069040200778	0.419968460823566
507	amr_ita_moo_scr_mlt_aeg_heb_ben_tur_aze_zul_ind_tsw_mcd_dut_bsq_ctl_owc_igb_mnd_hin_afr_lda_lit_swa_ger_hun_swt_akn_est_alb_hau_geo_pol_cze_guj_grk_amh_anl_fre_fin_ses_mao_mol_bat_jpn_knd_kor_por_arw_bem_glc_tag_rus_tig_jav_cnt_swe_bam_krd_sid_slo_urd_spa_pan_qcu_prs_bul_lat_dgb_chh_eng_wly_bos_mly_nor_tsn_ukr_cic_sun_tha_gam_tml_dyu_xho_uzb_svk_rom_azi_ven_vie_sod_fbf_yor_ewe	-0.218168704869043	-0.515313780021921	0.607556541779454
508	amr_cze_cic_pol_tig_wly_hau_eng_azi_aze_tsw_ind_dgb_alb_guj_bsq_ger_chh_lda_cnt_nor_lat_xho_lit_tsn_rom_est_ven_fbf_hun_afr_owc_geo_ukr_fre_dut_mcd_mlt_heb_urd_fin_akn_mao_prs_sun_jpn_tml_kor_svk_scr_zul_grk_mly_glc_amh_bat_mnd_rus_moo_pan_aeg_ita_arw_slo_krd_qcu_mol_swe_por_bem_gam_ctl_sid_bul_jav_ben_yor_hin_bam_tag_tha_sod_knd_ses_swa_tur_bos_spa_uzb_ewe_vie_anl_igb_dyu_swt	-0.350708761572222	-0.830537918647084	0.408361808205112
509	anl_grk_dyu_cze_amr_amh_heb_prs_tur_aze_swt_ind_swa_glc_pol_bsq_svk_sod_fbf_mnd_mol_eng_akn_alb_bam_fre_fin_dgb_tsw_hun_spa_aeg_geo_swe_dut_ctl_ger_gam_mlt_ita_est_ses_mao_mcd_mly_jpn_knd_kor_arw_ukr_ewe_rom_bat_pan_hau_sun_cnt_bos_lda_afr_wly_slo_bul_rus_por_qcu_guj_lat_urd_xho_sid_scr_owc_ben_tag_krd_cic_hin_zul_jav_tha_tig_tml_moo_yor_uzb_lit_nor_azi_igb_vie_chh_tsn_ven_bem	-0.489277227774183	-1.16850542098051	0.245589592432285
510	hau_arw_swa_scr_sid_chh_amh_svk_uzb_tur_bem_mao_zul_ben_mcd_bsq_bos_tig_lda_mnd_krd_ger_swt_alb_tsn_glc_fin_ven_cic_hun_dut_sod_geo_slo_eng_rus_ukr_wly_gam_grk_est_bam_bat_por_jav_jpn_tml_kor_nor_swe_tsw_lit_ind_bul_heb_mly_cnt_spa_ses_lat_aeg_hin_ctl_ita_afr_qcu_rom_fre_cze_akn_anl_guj_owc_pan_sun_mol_igb_prs_yor_tag_tha_amr_knd_dyu_xho_aze_urd_pol_azi_ewe_vie_mlt_fbf_dgb_moo	-0.0850143396305003	-0.200506445729056	0.841522346578289
511	aeg_ger_tsn_cze_amh_mlt_anl_por_azi_tur_tsw_mao_yor_rom_slo_bsq_krd_sod_akn_mnd_afr_ukr_lda_glc_ewe_pan_hun_ses_moo_est_bos_tig_geo_lat_scr_eng_alb_chh_wly_rus_fin_bam_tag_mol_ind_jpn_knd_kor_hin_bul_swa_swe_bat_nor_gam_jav_cnt_mcd_ven_ctl_hau_spa_guj_ita_ben_qcu_urd_arw_grk_cic_heb_lit_amr_svk_sun_pol_bem_fre_swt_mly_tha_sid_tml_dyu_igb_uzb_dut_prs_aze_zul_vie_owc_dgb_xho_fbf	-0.537228763172047	-1.27981241272361	0.20379453326517
512	heb_eng_akn_afr_amr_sod_hau_ctl_aze_uzb_tsw_sun_tsn_ger_guj_bsq_spa_anl_ewe_mnd_arw_grk_lda_urd_dyu_prs_hun_dgb_bam_fin_ita_mlt_geo_ben_nor_lit_alb_tig_aeg_pol_est_swa_bat_pan_ind_jpn_tml_kor_cze_swe_cic_ukr_jav_por_sid_tag_cnt_mol_igb_slo_owc_bos_rom_dut_scr_qcu_mcd_glc_svk_moo_wly_bul_gam_rus_mao_krd_swt_lat_fbf_mly_tha_amh_knd_ses_yor_azi_fre_hin_tur_bem_vie_chh_xho_ven_zul	-0.626205632575504	-1.4959904674523	0.138042083635566
513	sid_krd_lda_grk_sod_heb_chh_guj_aze_tur_igb_mao_akn_slo_rom_bsq_pan_hau_fbf_cnt_nor_svk_swt_afr_xho_mol_hun_zul_ses_fin_ukr_tig_geo_scr_ctl_rus_hin_aeg_wly_por_est_ewe_ind_glc_tag_jpn_knd_kor_lat_ita_swa_spa_sun_alb_gam_jav_mnd_urd_yor_bos_mlt_eng_bul_cze_dut_qcu_arw_pol_mcd_ven_anl_ben_amr_fre_mly_prs_tsw_lit_moo_bat_tha_owc_tml_dyu_dgb_azi_ger_swe_uzb_tsn_vie_amh_bam_bem_cic	0.178023456109551	0.41938647372276	0.675900874032451
514	chh_pan_fbf_urd_gam_heb_sod_svk_azi_tur_tsn_jav_xho_rus_prs_bsq_glc_owc_igb_cnt_slo_lat_moo_mcd_dyu_por_hun_yor_swa_est_scr_mlt_geo_afr_alb_ben_spa_tig_hau_lit_fin_bem_mao_hin_bat_jpn_tml_kor_grk_krd_ven_guj_ind_bul_wly_sun_mnd_arw_ses_ukr_sid_dut_fre_pol_rom_qcu_nor_ctl_eng_ewe_aeg_mol_amr_cze_mly_ita_tsw_ger_swt_tag_tha_anl_knd_lda_cic_aze_bos_swe_uzb_zul_vie_amh_dgb_akn_bam	-0.625748369518175	-1.49478440563193	0.138356241245233
515	gam_guj_swa_slo_heb_sid_wly_alb_uzb_aze_dgb_bat_ses_swe_krd_bsq_lit_mlt_zul_mnd_ctl_afr_xho_ben_ewe_ita_hun_bam_tsw_fin_rus_owc_geo_cze_fre_eng_prs_sod_amr_pan_est_ven_jav_glc_mly_jpn_tml_kor_scr_por_fbf_nor_sun_hin_hau_tag_cnt_ukr_tsn_rom_aeg_pol_grk_bos_mol_qcu_svk_lat_bul_lda_chh_ger_tig_dut_ind_arw_swt_urd_bem_mao_tha_amh_knd_akn_yor_tur_mcd_spa_azi_dyu_vie_anl_cic_moo_igb	-0.0382665579532239	-0.0902229200582415	0.928304102496277
516	hau_grk_dyu_swe_heb_anl_amh_urd_aze_uzb_moo_jav_fbf_bos_ita_bsq_spa_tig_yor_cnt_afr_mol_swt_krd_lda_rus_est_akn_ewe_fin_prs_amr_geo_guj_alb_fre_nor_sid_chh_hin_hun_dgb_bat_scr_ind_jpn_tml_kor_ctl_slo_igb_cze_tag_svk_aeg_mao_mnd_mcd_bem_por_sod_ben_rom_bul_lat_qcu_pol_eng_dut_ven_mlt_arw_wly_glc_mly_lit_zul_ukr_tsn_sun_tha_gam_knd_tsw_swa_azi_ger_pan_tur_xho_vie_owc_cic_bam_ses	0.0910346163657168	0.21435693042485	0.830738031383068
517	owc_bos_moo_slo_sid_heb_gam_lat_tur_azi_zul_mao_akn_swe_rom_bsq_svk_wly_dgb_mnd_ctl_dut_dyu_lit_xho_krd_fin_ven_lda_est_mcd_anl_geo_glc_eng_ben_pol_aeg_sod_mol_hun_ses_jav_fre_ind_jpn_tml_kor_hin_grk_swt_rus_sun_scr_chh_mly_cnt_afr_bam_spa_mlt_ita_alb_ger_guj_qcu_por_urd_nor_bem_amr_prs_amh_ukr_tag_cze_fbf_arw_yor_bat_tha_hau_knd_tsn_igb_uzb_pan_bul_aze_tsw_vie_tig_ewe_swa_cic	-0.118312127896943	-0.279338826821111	0.780605092758354
518	heb_rom_cic_svk_wly_amr_hau_afr_uzb_azi_yor_bat_tsw_scr_fre_bsq_rus_sod_ven_cnt_alb_pol_moo_cze_bam_eng_hun_xho_bem_fin_lat_owc_geo_glc_spa_bos_prs_gam_aeg_lit_est_dgb_mao_ger_ind_jpn_knd_kor_mcd_dut_tsn_hin_tag_swe_anl_sun_mnd_ctl_dyu_por_chh_krd_ben_guj_nor_qcu_pan_arw_mol_fbf_sid_grk_amh_bul_jav_ukr_ses_urd_igb_mly_tha_mlt_tml_ewe_akn_aze_ita_slo_tur_swt_vie_tig_zul_lda_swa	-1.0150879700772	-2.47781061328427	0.0150237449502747
519	hau_mol_bam_ger_tig_sod_sid_ben_tur_uzb_lda_tag_ven_swe_rom_bsq_slo_amr_tsw_mnd_bul_arw_akn_lit_swa_ukr_hun_moo_dgb_est_nor_wly_geo_ctl_pol_grk_glc_aeg_anl_bos_fin_igb_bat_spa_mao_jpn_tml_kor_urd_svk_cic_eng_jav_scr_chh_mly_cnt_alb_swt_fre_mlt_krd_hin_mcd_cze_qcu_dut_rus_guj_tsn_owc_prs_gam_afr_ind_ita_yor_lat_zul_sun_tha_amh_knd_xho_bem_aze_por_pan_azi_ses_vie_heb_dyu_fbf_ewe	-1.01349738420461	-2.47062160647462	0.0153096384402975
520	gam_lat_swt_bos_sod_amr_chh_mol_tur_aze_ewe_sun_ses_eng_rom_bsq_cze_hau_tsw_mnd_arw_afr_tsn_prs_cic_mcd_est_yor_ven_hun_lit_amh_geo_bul_por_scr_hin_aeg_sid_alb_fin_bam_ind_urd_mly_jpn_tml_kor_ger_pan_xho_nor_jav_rus_owc_bat_cnt_guj_akn_grk_anl_ctl_ukr_fre_spa_qcu_ita_krd_swe_bem_heb_dut_tig_ben_tag_slo_lda_svk_moo_mao_tha_mlt_knd_dgb_igb_azi_pol_glc_uzb_zul_vie_wly_dyu_fbf_swa	-0.169915167447465	-0.402007423947028	0.688600973931027
521	owc_mcd_xho_cze_amr_hau_mlt_fre_tur_azi_tsw_mly_cic_afr_ctl_bsq_hin_chh_igb_cnt_mol_pan_swt_swe_lda_lat_hun_moo_akn_est_rom_sid_geo_ben_ukr_alb_urd_wly_heb_bul_fin_swa_sun_ita_mao_jpn_knd_kor_lit_prs_yor_arw_tag_bos_sod_ind_mnd_guj_bem_grk_anl_eng_krd_ger_pol_qcu_glc_svk_nor_bam_aeg_rus_gam_por_jav_slo_fbf_scr_ven_bat_tha_amh_tml_dyu_zul_uzb_dut_spa_aze_ewe_vie_tig_dgb_ses_tsn	0.353487209249762	0.833531726742819	0.406680622314913
522	sod_lit_igb_mcd_sid_gam_owc_prs_uzb_tur_cic_jav_swa_ger_alb_bsq_krd_aeg_zul_cnt_bos_spa_ses_pol_dgb_afr_hun_tsn_tsw_fin_rom_heb_geo_ctl_pan_guj_svk_chh_mlt_glc_est_bem_mly_scr_tag_jpn_knd_kor_ita_por_yor_arw_sun_urd_amr_mao_mnd_slo_xho_bul_amh_grk_fre_ben_hin_qcu_mol_rus_eng_bam_tig_dut_wly_ukr_bat_lat_fbf_cze_swt_ind_tha_hau_tml_akn_dyu_aze_nor_swe_azi_lda_vie_anl_ven_ewe_moo	-0.757229959919528	-1.82047151134365	0.0719034928359327
523	heb_nor_akn_fre_gam_wly_tig_grk_aze_tur_dgb_ind_zul_urd_por_bsq_afr_amh_igb_cnt_ukr_ben_ewe_dut_moo_krd_est_swa_dyu_hun_ctl_anl_geo_hin_glc_ger_lat_owc_mlt_mol_fin_bam_tag_alb_jav_jpn_knd_kor_spa_arw_tsn_slo_bat_lit_amr_mly_mnd_prs_tsw_bul_sod_mcd_rus_guj_rom_qcu_ita_bos_scr_bem_hau_swe_aeg_eng_mao_pan_ses_svk_lda_sun_tha_sid_tml_xho_swt_uzb_cze_pol_azi_ven_vie_chh_fbf_cic_yor	0.154884919914348	0.364839489461373	0.716059566585206
524	amr_scr_yor_swe_gam_wly_chh_nor_azi_uzb_moo_bat_tsn_grk_ger_bsq_ukr_owc_cic_cnt_cze_eng_dyu_pol_swt_alb_hun_fbf_swa_fin_spa_mlt_geo_ita_bos_rus_ctl_sod_heb_bul_est_bem_mao_lat_tag_jpn_knd_kor_urd_svk_igb_mcd_sun_hin_anl_jav_mnd_pan_akn_prs_amh_guj_arw_por_fre_qcu_dut_ben_rom_xho_sid_krd_hau_afr_mly_mol_ewe_glc_tsw_ind_tha_tig_tml_lda_ven_tur_lit_slo_aze_dgb_vie_aeg_ses_zul_bam	-0.386173441113715	-0.917533285867252	0.361236638968012
525	tig_mol_tsw_svk_wly_anl_hau_bul_tur_uzb_cic_mly_bam_hin_glc_bsq_fre_mlt_ses_mnd_mcd_krd_yor_pan_dgb_swe_est_zul_lda_fin_ben_sid_geo_guj_ukr_por_prs_heb_amr_lit_hun_tsn_tag_ger_sun_jpn_tml_kor_eng_scr_xho_pol_bat_spa_amh_jav_cnt_afr_ven_cze_chh_ita_bos_nor_rom_qcu_alb_rus_ctl_akn_sod_arw_gam_urd_ind_lat_swt_dut_fbf_mao_tha_aeg_knd_bem_igb_aze_slo_grk_azi_moo_vie_owc_swa_dyu_ewe	-0.826562954373493	-1.98944143680055	0.049590129839067
526	amr_prs_tsn_ctl_sod_aeg_gam_fre_azi_tur_zul_ind_ses_dut_por_bsq_ita_chh_dgb_cnt_scr_bul_tsw_slo_akn_lit_fin_moo_swa_hun_ben_heb_geo_guj_nor_ukr_spa_sid_owc_mcd_est_yor_mly_lat_sun_jpn_knd_kor_hin_svk_xho_alb_tag_ger_wly_jav_mnd_mol_lda_urd_amh_krd_rus_afr_arw_qcu_cze_grk_bos_igb_anl_swe_tig_glc_bat_pan_swt_rom_dyu_mao_tha_mlt_tml_ewe_ven_uzb_eng_pol_aze_cic_vie_hau_bam_fbf_bem	-0.411540786615136	-0.976511650998599	0.331344273882389
527	amh_scr_akn_nor_mlt_gam_hau_por_azi_aze_xho_mly_ses_ukr_alb_bsq_urd_sid_zul_mnd_slo_mcd_cic_bos_dyu_krd_est_bam_tsw_fin_prs_chh_geo_mol_afr_dut_hin_tig_wly_arw_hun_swa_tag_pan_jav_jpn_tml_kor_swe_glc_swt_fre_mao_grk_aeg_ind_cnt_rom_ven_lat_anl_lit_cze_eng_guj_qcu_spa_pol_ben_lda_amr_bul_owc_ita_sun_svk_moo_ctl_bem_bat_tha_sod_knd_dgb_igb_tur_ger_rus_uzb_tsn_vie_heb_ewe_fbf_yor	0.673971831175539	1.59858991273945	0.113303897978454
528	amr_ctl_bem_rus_tig_heb_hau_arw_aze_tur_dyu_ind_swa_ben_fre_bsq_pol_gam_igb_cnt_bos_bul_swt_spa_akn_rom_hun_ven_lda_fin_prs_aeg_geo_swe_urd_svk_slo_amh_mlt_pan_est_fbf_bat_grk_tag_jpn_knd_kor_eng_ita_tsw_lat_mao_afr_sod_jav_mnd_dut_cic_alb_owc_por_mcd_cze_ukr_qcu_glc_mol_ger_ewe_chh_guj_wly_nor_mly_hin_zul_scr_dgb_sun_tha_sid_tml_ses_tsn_azi_krd_lit_uzb_moo_vie_anl_bam_xho_yor	-1.0246332725902	-2.50971539605254	0.0138117889484747
529	wly_ctl_dgb_dut_sod_sid_owc_bos_tur_uzb_tsw_tag_tsn_ukr_pol_bsq_ita_chh_swt_cnt_pan_rom_cic_ben_xho_lit_fin_moo_ewe_est_nor_heb_geo_guj_hin_mol_mcd_gam_anl_urd_hun_lda_mao_spa_sun_jpn_knd_kor_lat_bul_bem_por_mly_prs_aeg_jav_mnd_alb_fbf_swe_amh_scr_krd_afr_ger_qcu_arw_rus_glc_akn_hau_grk_amr_svk_ind_slo_swa_eng_zul_bat_tha_tig_tml_ses_dyu_aze_fre_cze_azi_yor_vie_mlt_ven_igb_bam	0.449128876279392	1.05721327694356	0.293152729488389
530	mlt_glc_cic_dut_tig_owc_aeg_prs_aze_uzb_bem_tag_bam_bul_alb_bsq_pol_hau_tsw_mnd_krd_fre_dgb_arw_zul_mcd_hun_xho_lda_est_ger_chh_geo_por_rom_grk_bos_sod_heb_cze_fin_fbf_sun_eng_jav_jpn_tml_kor_mol_scr_swt_guj_mao_afr_sid_ind_cnt_hin_swa_lit_wly_urd_rus_pan_slo_qcu_ita_swe_ukr_ven_anl_ben_amr_ctl_mly_spa_ewe_svk_ses_bat_tha_amh_knd_tsn_akn_tur_nor_lat_azi_dyu_vie_gam_igb_moo_yor	-0.0283076083215673	-0.0666551683160951	0.94699931159952
531	amr_spa_igb_por_sod_chh_owc_swe_azi_aze_bem_jav_fbf_mol_scr_bsq_bos_aeg_ven_mnd_fre_pol_xho_slo_ses_ben_fin_swa_akn_hun_glc_amh_geo_dut_lat_ger_arw_hau_mlt_ctl_est_lda_sun_hin_ind_jpn_knd_kor_eng_alb_swt_afr_mao_mcd_anl_tag_cnt_lit_ewe_urd_heb_rom_grk_pan_krd_qcu_rus_cze_guj_bam_tig_svk_wly_ukr_bat_bul_cic_ita_zul_mly_tha_sid_tml_dyu_tsn_uzb_nor_prs_tur_dgb_vie_gam_tsw_yor_moo	-0.105385389734537	-0.248445410379905	0.804337596893286
532	owc_grk_fbf_mcd_tig_chh_wly_afr_azi_uzb_bem_tag_moo_scr_ben_bsq_svk_aeg_tsn_cnt_cze_krd_xho_alb_zul_pol_fin_cic_igb_hun_arw_sid_geo_ctl_ita_ukr_nor_heb_hau_bul_est_ses_bat_mol_mly_jpn_tml_kor_swe_fre_lda_urd_sun_slo_mlt_ind_mnd_prs_ven_rus_sod_hin_eng_spa_por_qcu_rom_pan_dut_swa_gam_ger_amr_glc_jav_lat_ewe_lit_dyu_mao_tha_amh_knd_swt_bam_tur_bos_guj_aze_yor_vie_anl_akn_tsw_dgb	-0.470271866082031	-1.11769079666912	0.266578088182113
533	amr_slo_ven_spa_wly_amh_aeg_grk_uzb_tur_yor_mao_swa_lat_ben_bsq_ger_sod_igb_mnd_ita_glc_ses_por_fbf_swe_est_dyu_zul_fin_rus_sid_geo_dut_cze_mcd_guj_mlt_heb_hin_hun_moo_tag_pan_sun_jpn_tml_kor_nor_krd_tsn_afr_jav_mol_owc_mly_cnt_svk_dgb_bos_hau_arw_alb_eng_urd_qcu_fre_prs_ctl_ewe_gam_lit_chh_ukr_ind_bul_tsw_rom_lda_bat_tha_tig_knd_cic_bam_azi_pol_scr_aze_swt_vie_anl_akn_bem_xho	-0.712278286324273	-1.70982213394152	0.0906333516759086
534	owc_rom_dgb_rus_heb_anl_amr_ben_aze_tur_tsn_jav_ewe_urd_ctl_bsq_swe_sid_lda_mnd_arw_pan_xho_nor_ven_bul_fin_bam_zul_hun_spa_tig_geo_lit_alb_hin_svk_chh_hau_slo_est_tsw_ind_ukr_sun_jpn_knd_kor_scr_eng_swt_mol_tag_dut_gam_bat_cnt_por_swa_ger_sod_lat_guj_glc_pol_qcu_ita_prs_fre_akn_aeg_bos_wly_krd_mao_afr_bem_mcd_moo_mly_tha_amh_tml_dyu_cic_uzb_cze_grk_azi_fbf_vie_mlt_igb_yor_ses	-0.407667087628622	-0.966790708093577	0.336156114737563
535	amh_afr_moo_ita_amr_owc_aeg_rus_uzb_aze_dyu_jav_ewe_slo_bos_bsq_scr_gam_cic_cnt_glc_lat_bem_nor_xho_fre_est_lda_dgb_fin_bul_hau_geo_por_spa_ctl_urd_anl_chh_mol_hun_swt_bat_cze_tag_jpn_tml_kor_ukr_svk_yor_rom_mao_pan_tig_sun_mnd_ger_tsn_eng_wly_arw_swe_dut_guj_qcu_grk_prs_ben_igb_sod_mcd_sid_lit_ind_pol_fbf_alb_zul_mly_tha_mlt_knd_ven_tsw_tur_hin_krd_azi_bam_vie_heb_akn_ses_swa	-0.856606684081033	-2.07711344414765	0.040548394430569
536	sod_hin_xho_scr_wly_amh_mlt_ita_azi_aze_swa_mly_igb_svk_afr_bsq_eng_sid_ewe_cnt_bos_grk_akn_prs_dyu_lit_est_tsw_bem_fin_alb_amr_geo_rus_glc_rom_ukr_gam_chh_lat_hun_tsn_tag_mcd_jav_jpn_tml_kor_spa_por_dgb_ben_sun_ctl_anl_bat_mnd_krd_ses_fre_heb_mol_urd_bul_pol_qcu_dut_swe_cze_fbf_hau_pan_tig_nor_ind_ger_bam_slo_ven_mao_tha_aeg_knd_swt_cic_tur_guj_arw_uzb_moo_vie_owc_zul_lda_yor	-0.305575731795774	-0.723126210466402	0.471417129217061
537	sid_eng_ven_pan_gam_mlt_sod_grk_azi_aze_akn_mao_dyu_ukr_rom_bsq_afr_tig_ses_cnt_fre_lat_tsw_hin_bem_svk_est_tsn_yor_fin_arw_hau_geo_guj_ctl_nor_swe_anl_owc_lit_hun_swa_tag_por_jav_jpn_tml_kor_slo_mol_ewe_dut_mly_alb_amr_bat_mnd_prs_moo_bul_heb_spa_ben_scr_ger_qcu_urd_mcd_pol_dgb_chh_bos_wly_krd_sun_rus_fbf_cze_bam_ind_tha_amh_knd_lda_swt_tur_glc_ita_uzb_cic_vie_aeg_igb_zul_xho	-0.322772609866966	-0.764727215350382	0.446370141881946
538	mlt_cze_cic_por_owc_heb_wly_eng_uzb_aze_zul_ind_bem_ukr_nor_bsq_ita_hau_ewe_cnt_lit_mcd_moo_bul_swt_urd_hun_tsn_lda_est_swe_anl_geo_dut_guj_krd_lat_amr_sod_mol_fin_akn_sun_pol_mly_jpn_tml_kor_glc_alb_yor_afr_bat_ctl_sid_mao_mnd_spa_dgb_svk_tig_hin_ger_rus_ben_qcu_prs_grk_bos_dyu_aeg_scr_amh_arw_tag_rom_ses_fre_fbf_jav_tha_gam_knd_bam_ven_tur_pan_slo_azi_igb_vie_chh_swa_xho_tsw	0.160296964062832	0.377822976235961	0.706423051030015
539	amh_krd_bem_ctl_wly_owc_aeg_por_azi_aze_moo_bat_swt_fre_swe_bsq_lit_mlt_swa_mnd_pan_mcd_igb_prs_tsw_ukr_fin_zul_bam_est_glc_heb_geo_ger_ita_svk_bul_sod_chh_arw_hun_lda_tag_lat_mly_jpn_knd_kor_alb_mol_yor_ben_jav_nor_amr_mao_cnt_cze_ewe_scr_anl_pol_hin_afr_rus_qcu_dut_rom_grk_dyu_hau_slo_sid_eng_sun_spa_akn_bos_fbf_ind_tha_tig_tml_cic_ses_uzb_guj_urd_tur_xho_vie_gam_tsn_ven_dgb	0.0698125407582859	0.164402205927989	0.869771319039748
540	gam_ben_akn_rom_chh_amh_sid_nor_tur_aze_swa_mao_fbf_pan_svk_bsq_dut_mlt_igb_mnd_bul_swe_yor_mol_cic_alb_fin_dgb_moo_hun_bos_tig_geo_lit_hin_prs_urd_owc_wly_slo_est_lda_ind_ukr_mly_jpn_tml_kor_lat_scr_zul_guj_tag_ger_sod_jav_cnt_eng_bam_cze_amr_fre_afr_arw_glc_qcu_mcd_pol_krd_ven_hau_por_heb_rus_bat_ctl_swt_spa_bem_sun_tha_anl_knd_ewe_xho_azi_ita_grk_uzb_tsn_vie_aeg_ses_tsw_dyu	0.281636832606713	0.66382671033977	0.50844358686424
541	anl_prs_tsw_hin_aeg_mlt_sid_urd_uzb_tur_ses_bat_igb_bul_ukr_bsq_arw_chh_akn_mnd_glc_rus_bam_ita_tsn_guj_hun_fbf_dyu_fin_mol_sod_geo_spa_lit_slo_pan_hau_amr_alb_est_bem_ind_ctl_tag_jpn_knd_kor_dut_eng_cic_bos_mly_mcd_owc_jav_cnt_afr_dgb_krd_gam_swe_fre_por_lat_qcu_nor_scr_ger_swa_heb_ben_amh_pol_mao_rom_ewe_grk_swt_sun_tha_wly_tml_lda_xho_azi_cze_svk_aze_zul_vie_tig_yor_ven_moo	0.149171494124803	0.351025446633624	0.72636320594682
542	sod_cze_lda_mol_amh_tig_wly_swe_tur_aze_dyu_tag_cic_nor_ctl_bsq_afr_chh_bam_mnd_urd_hin_fbf_arw_swa_fre_est_xho_bem_hun_rom_owc_geo_pol_mcd_scr_dut_anl_gam_prs_fin_ven_bat_alb_mly_jpn_tml_kor_eng_ben_ewe_rus_jav_lat_hau_mao_cnt_bul_akn_bos_sid_ger_slo_krd_pan_qcu_lit_ukr_guj_igb_mlt_svk_amr_spa_sun_grk_dgb_glc_ses_ind_tha_aeg_knd_zul_moo_uzb_ita_por_azi_swt_vie_heb_tsn_tsw_yor	-0.256261513348748	-0.605941288679927	0.546029827583618
543	heb_lat_dyu_ita_owc_chh_gam_alb_azi_uzb_lda_mly_bam_slo_urd_bsq_bos_amh_tsw_cnt_nor_pol_ven_ukr_fbf_ger_est_ewe_tsn_fin_bul_aeg_geo_afr_spa_hin_rus_mlt_anl_scr_hun_swa_mao_prs_ind_jpn_knd_kor_rom_guj_bem_eng_tag_swe_wly_bat_mnd_cze_yor_glc_tig_pan_lit_ben_fre_qcu_arw_mcd_grk_moo_hau_krd_sid_mol_sun_dut_swt_ctl_xho_jav_tha_amr_tml_igb_zul_tur_svk_por_aze_dgb_vie_sod_akn_ses_cic	-0.830350014089772	-2.00865012275709	0.0474741111948132
544	aeg_urd_ses_pol_anl_sid_amh_prs_tur_uzb_ven_tag_cic_grk_mcd_bsq_rom_mlt_tsw_mnd_bos_bul_bem_ita_igb_lat_fin_bam_fbf_hun_glc_sod_geo_ctl_svk_cze_spa_tig_gam_scr_est_dgb_sun_alb_mao_jpn_knd_kor_slo_mol_akn_fre_bat_ben_amr_mly_cnt_pan_lda_lit_wly_ukr_dut_rus_por_qcu_hin_guj_nor_moo_chh_swe_heb_arw_ind_afr_yor_krd_swt_jav_tha_hau_tml_tsn_ewe_azi_eng_ger_aze_zul_vie_owc_dyu_xho_swa	0.285767301220025	0.672064015181852	0.503209161122826
545	chh_swe_fbf_arw_owc_anl_heb_lat_aze_tur_dgb_ind_tsn_eng_guj_bsq_urd_wly_akn_cnt_prs_krd_swt_fre_ses_ben_fin_cic_ven_est_lit_gam_geo_mol_bos_svk_mcd_sod_hau_nor_hun_bem_mly_ctl_sun_jpn_knd_kor_hin_afr_moo_alb_bat_pol_aeg_tag_mnd_bul_yor_glc_amr_grk_ukr_slo_dut_qcu_spa_cze_pan_swa_amh_ger_tig_rom_mao_rus_zul_scr_bam_jav_tha_mlt_tml_igb_tsw_azi_por_ita_uzb_xho_vie_sid_lda_dyu_ewe	-0.107322693228575	-0.252984346664	0.800838670377217
546	owc_lat_cic_fre_gam_sid_anl_bos_tur_uzb_akn_sun_bam_svk_lit_bsq_mcd_hau_swa_mnd_bul_prs_fbf_afr_swt_mol_est_lda_ewe_fin_urd_sod_geo_ita_rus_alb_swe_chh_tig_grk_hun_xho_ind_eng_jav_jpn_tml_kor_ukr_krd_moo_ger_mly_scr_heb_tag_cnt_arw_yor_rom_amh_pan_cze_dut_glc_qcu_hin_ctl_slo_bem_wly_spa_mlt_nor_bat_por_ven_guj_ses_mao_tha_amr_knd_igb_tsw_azi_pol_ben_aze_tsn_vie_aeg_dgb_dyu_zul	-0.732112490311341	-1.75921094169555	0.081830543687454
547	amr_alb_swa_eng_hau_heb_sid_urd_aze_azi_moo_tag_ven_por_ctl_bsq_mol_tig_bam_cnt_krd_bul_tsn_ben_fbf_bos_fin_akn_igb_hun_arw_amh_geo_ita_lit_guj_cze_anl_owc_dut_est_dgb_ind_fre_bat_jpn_knd_kor_pan_svk_dyu_prs_sun_ger_gam_jav_mnd_pol_swt_hin_wly_mcd_slo_scr_spa_qcu_swe_lat_ukr_zul_aeg_grk_mlt_rom_mly_rus_xho_glc_tsw_mao_tha_sod_tml_ses_lda_uzb_nor_afr_tur_bem_vie_chh_cic_ewe_yor	-0.735093077635437	-1.77003850376829	0.0799979981108056
548	heb_bos_igb_mcd_aeg_amh_sod_ukr_aze_tur_lda_sun_tsw_ita_ger_bsq_lat_anl_akn_mnd_urd_alb_fbf_ben_dyu_slo_fin_yor_ven_est_pan_sid_geo_hin_eng_dut_scr_chh_mlt_afr_hun_dgb_mao_cze_tag_jpn_knd_kor_lit_swe_ses_spa_jav_por_owc_ind_cnt_prs_moo_krd_gam_svk_mol_pol_bul_qcu_grk_ctl_arw_swt_wly_glc_tig_fre_bat_rom_tsn_rus_bem_mly_tha_hau_tml_ewe_zul_uzb_nor_guj_azi_xho_vie_amr_cic_swa_bam	-0.77882373890958	-1.87421752646458	0.0640396650197234
549	amr_rus_fbf_ben_gam_heb_amh_slo_uzb_tur_bam_mly_yor_nor_ger_bsq_bul_aeg_ses_mnd_dut_mcd_xho_mol_tsn_scr_est_akn_ewe_hun_glc_hau_geo_ita_pan_grk_urd_owc_anl_eng_fin_dgb_sun_ctl_jav_jpn_knd_kor_cze_arw_moo_afr_ind_lat_tig_bat_cnt_lit_igb_bos_wly_ukr_fre_spa_krd_qcu_rom_hin_por_tsw_sid_alb_mlt_pol_tag_guj_cic_prs_ven_mao_tha_sod_tml_swt_lda_aze_swe_svk_azi_dyu_vie_chh_bem_swa_zul	-1.03311889193822	-2.52111791723429	0.0134003991141549
550	mlt_mcd_swa_dut_owc_aeg_wly_ita_aze_uzb_zul_ind_ewe_mol_arw_bsq_scr_heb_dyu_mnd_ctl_guj_akn_prs_bam_rus_hun_xho_igb_fin_nor_chh_geo_bul_svk_bos_ger_amr_tig_krd_est_swt_mly_hin_bat_jpn_tml_kor_slo_lit_fbf_urd_sun_alb_hau_jav_cnt_lat_tsn_spa_gam_swe_cze_rom_pol_qcu_glc_ukr_ben_yor_anl_afr_sid_pan_tag_fre_lda_grk_ven_mao_tha_sod_knd_cic_ses_azi_eng_por_tur_tsw_vie_amh_dgb_bem_moo	-0.471366490854479	-1.11819525623373	0.266363741013651
551	wly_fre_ven_alb_hau_mlt_gam_ukr_tur_uzb_akn_sun_ses_mcd_bos_bsq_glc_sod_igb_mnd_scr_cze_dgb_slo_bem_por_fin_xho_cic_est_bul_amh_geo_rom_eng_dut_prs_tig_sid_svk_hun_fbf_mao_afr_tag_jpn_knd_kor_ctl_urd_moo_grk_mly_guj_heb_ind_cnt_ger_bam_pan_anl_swe_rus_pol_lat_qcu_mol_krd_ben_swt_amr_arw_owc_ita_jav_hin_swa_nor_yor_bat_tha_aeg_tml_tsw_tsn_azi_lit_spa_aze_zul_vie_chh_lda_dyu_ewe	0.180454890693738	0.424626156973035	0.672089977153454
552	mlt_eng_bem_dut_owc_tig_gam_rus_aze_uzb_tsn_ind_moo_pol_lat_bsq_prs_hau_lda_mnd_nor_scr_dgb_arw_zul_hin_hun_bam_swt_fin_mol_anl_geo_cze_fre_lit_guj_chh_heb_ita_est_igb_tag_krd_mly_jpn_knd_kor_mcd_svk_cic_alb_sun_rom_amr_mao_cnt_glc_akn_grk_sod_slo_ctl_swe_ukr_qcu_por_bul_ger_ses_aeg_pan_sid_afr_jav_ben_swa_bos_yor_bat_tha_amh_tml_dyu_tsw_tur_spa_urd_azi_fbf_vie_wly_xho_ewe_ven	0.291993977546582	0.687653636073336	0.493382393107031
553	chh_scr_swa_ctl_amh_hau_heb_hin_azi_aze_zul_mly_akn_ita_ukr_bsq_rus_sid_tsn_cnt_bul_slo_moo_glc_ewe_lat_fin_yor_tsw_est_lit_anl_geo_pan_arw_mol_spa_wly_tig_guj_hun_xho_jav_fre_bat_jpn_knd_kor_mcd_dut_fbf_urd_tag_bos_gam_ind_mnd_grk_bem_svk_aeg_pol_eng_ben_por_qcu_rom_prs_afr_ven_sod_ger_mlt_nor_mao_swe_igb_krd_swt_sun_tha_amr_tml_cic_bam_uzb_alb_cze_tur_ses_vie_owc_dgb_dyu_lda	-0.0496898951892851	-0.117125806971555	0.907012934703484
554	mlt_scr_ewe_ukr_wly_sod_tig_rom_aze_azi_ses_mao_ven_urd_dut_bsq_grk_sid_yor_mnd_ger_krd_moo_bul_bam_svk_hun_lda_tsn_est_slo_aeg_geo_nor_eng_alb_pol_amr_owc_cze_fin_dgb_jav_guj_ind_jpn_tml_kor_swe_bos_xho_arw_tag_prs_amh_sun_cnt_afr_swt_spa_hau_lat_pan_glc_mcd_qcu_rus_fre_ctl_fbf_gam_ben_chh_ita_bat_por_akn_mol_igb_mly_tha_heb_knd_bem_zul_uzb_lit_hin_tur_tsw_vie_anl_cic_dyu_swa	-1.19498481576333	-2.95423856001237	0.00396983603977724
555	gam_por_ewe_eng_anl_amr_sid_guj_aze_tur_xho_mly_akn_ger_dut_bsq_spa_sod_ven_cnt_krd_swe_swa_scr_fbf_hin_hun_bem_lda_est_lat_tig_geo_mcd_nor_fre_slo_heb_hau_grk_fin_cic_tag_urd_ind_jpn_knd_kor_svk_ben_swt_glc_bat_alb_mlt_jav_mnd_pol_yor_mol_owc_pan_cze_bos_rus_qcu_bul_rom_arw_ses_aeg_ita_chh_ctl_sun_afr_dgb_ukr_tsw_mao_tha_amh_tml_tsn_zul_azi_prs_lit_uzb_bam_vie_wly_igb_moo_dyu	0.388731715299804	0.916119517983657	0.361973675865413
556	aeg_slo_lda_mol_sod_anl_owc_guj_uzb_azi_ewe_ind_bem_bos_fre_bsq_glc_wly_bam_mnd_krd_lat_ses_pan_swt_rom_hun_xho_moo_fin_scr_tig_geo_ita_mcd_urd_pol_heb_hau_por_est_tsn_tag_rus_mao_jpn_knd_kor_prs_arw_swa_cze_mly_ukr_gam_sun_cnt_swe_zul_ctl_mlt_dut_ben_afr_eng_qcu_bul_hin_grk_cic_chh_lit_amr_ger_bat_spa_dyu_alb_fbf_jav_tha_sid_tml_igb_akn_aze_nor_svk_tur_ven_vie_amh_dgb_yor_tsw	-0.680402662342399	-1.63062400513949	0.106351939604916
557	chh_hin_lda_ctl_hau_wly_tig_afr_uzb_tur_igb_tag_xho_lat_bos_bsq_rom_aeg_moo_mnd_mcd_mol_ewe_spa_bam_guj_est_ses_bem_fin_ita_owc_geo_ukr_ben_cze_svk_mlt_heb_swe_hun_yor_mly_nor_jav_jpn_knd_kor_rus_bul_fbf_scr_mao_pol_anl_ind_cnt_dut_dyu_pan_amr_eng_arw_alb_fre_qcu_prs_lit_glc_swt_gam_slo_sod_urd_bat_grk_cic_por_tsw_sun_tha_amh_tml_akn_zul_azi_ger_krd_aze_ven_vie_sid_swa_dgb_tsn	0.264524660810315	0.622582135672809	0.535082753410545
558	mlt_slo_lda_prs_heb_aeg_wly_svk_tur_uzb_bem_sun_zul_eng_dut_bsq_mol_amr_ewe_mnd_urd_bul_akn_grk_igb_bos_est_swt_tsn_fin_lat_amh_geo_ukr_ita_por_swe_tig_sod_cze_hun_cic_jav_hin_mly_jpn_knd_kor_alb_pan_ses_nor_ind_ger_chh_mao_cnt_mcd_fbf_afr_gam_pol_guj_fre_scr_qcu_ben_arw_krd_moo_anl_glc_hau_rus_tag_ctl_swa_spa_dgb_bat_tha_owc_tml_tsw_bam_azi_rom_lit_aze_xho_vie_sid_ven_yor_dyu	0.108276608928373	0.25468879448424	0.799525807741879
559	sod_lat_swa_bos_anl_gam_sid_nor_tur_azi_tsw_ind_ven_glc_bul_bsq_eng_hau_ewe_mnd_slo_pan_xho_afr_fbf_spa_est_dyu_moo_hun_ctl_mlt_geo_dut_cze_hin_ukr_tig_amh_svk_fin_bem_sun_rus_mao_jpn_knd_kor_lit_por_igb_arw_jav_pol_wly_mly_cnt_fre_ses_urd_owc_ben_alb_grk_rom_qcu_swe_scr_guj_tsn_heb_ger_chh_mcd_bat_mol_cic_krd_yor_tag_tha_aeg_tml_swt_akn_uzb_prs_ita_aze_bam_vie_amr_zul_dgb_lda	0.0693674380226986	0.163392794709982	0.870563721418084
560	mlt_rom_cic_nor_gam_owc_aeg_afr_aze_uzb_akn_ind_tsn_fre_rus_bsq_ben_amh_swt_mnd_urd_hin_zul_ctl_bem_scr_fin_dgb_lda_hun_glc_wly_geo_dut_ukr_lit_arw_heb_hau_pol_est_ven_tag_bul_bat_jpn_knd_kor_spa_prs_yor_ger_mly_por_tig_mao_cnt_mol_ses_slo_amr_krd_pan_swe_lat_qcu_grk_guj_mcd_bam_sod_ita_anl_cze_sun_eng_fbf_svk_ewe_jav_tha_sid_tml_swa_moo_azi_bos_alb_tur_xho_vie_chh_igb_dyu_tsw	-0.408934962629074	-0.970320602811203	0.334403567789646
561	gam_swe_swt_afr_mlt_sod_chh_krd_tur_uzb_moo_tag_dgb_glc_spa_bsq_bul_heb_ses_cnt_fre_ctl_tsw_urd_yor_eng_hun_bem_igb_est_ben_anl_geo_scr_prs_nor_ger_owc_tig_rom_fin_bam_mly_por_mao_jpn_knd_kor_arw_slo_ven_dut_bat_rus_amr_sun_mnd_lat_xho_cze_wly_ita_mol_hin_pan_qcu_alb_bos_pol_akn_sid_lit_hau_ukr_jav_grk_zul_mcd_cic_ind_tha_amh_tml_tsn_fbf_aze_svk_guj_azi_ewe_vie_aeg_swa_dyu_lda	-0.134027771275531	-0.316252906769276	0.752519271530178
562	anl_urd_swa_grk_mlt_chh_amh_bul_azi_tur_zul_mao_bam_bos_spa_bsq_fre_heb_fbf_cnt_mcd_hin_dyu_rom_yor_ben_est_tsw_xho_fin_rus_wly_geo_ger_svk_guj_dut_gam_sod_lat_hun_tsn_jav_ukr_sun_jpn_tml_kor_prs_pan_lda_krd_mly_afr_owc_ind_mnd_alb_ewe_scr_hau_swe_por_eng_pol_qcu_glc_cze_arw_ses_aeg_slo_tig_lit_tag_ita_moo_ctl_ven_bat_tha_amr_knd_igb_swt_uzb_mol_nor_aze_bem_vie_sid_akn_cic_dgb	-0.157378766211544	-0.370902939361574	0.711553360188379
563	chh_bos_dgb_bul_tig_amr_owc_mol_tur_aze_ven_jav_moo_dut_scr_bsq_afr_aeg_bem_mnd_lit_mcd_yor_rom_ewe_alb_fin_ses_lda_hun_ukr_gam_geo_slo_rus_grk_prs_sod_wly_lat_est_zul_bat_fre_mao_jpn_tml_kor_swe_ger_tsw_ctl_tag_por_amh_mly_cnt_krd_cic_ita_sid_arw_spa_svk_glc_qcu_eng_nor_pol_igb_mlt_urd_anl_ben_ind_hin_fbf_cze_bam_sun_tha_hau_knd_dyu_akn_uzb_pan_guj_azi_swt_vie_heb_xho_tsn_swa	-0.272484032104716	-0.644827095651934	0.520626733714671
564	sid_bos_ven_guj_hau_amh_tig_glc_aze_azi_ses_sun_bem_por_bul_bsq_ita_mlt_xho_cnt_krd_hin_dyu_rom_cic_dut_fin_lda_zul_hun_scr_heb_geo_arw_pol_svk_nor_amr_chh_eng_est_swt_jav_ctl_mly_jpn_tml_kor_alb_ben_tsn_mol_mao_slo_wly_tag_mnd_afr_fbf_fre_owc_grk_mcd_pan_spa_qcu_urd_ukr_lit_tsw_sod_swe_gam_prs_bat_lat_dgb_rus_akn_ind_tha_aeg_knd_moo_yor_uzb_ger_cze_tur_igb_vie_anl_ewe_swa_bam	-0.44274898383154	-1.05170533042383	0.295659825295348
565	wly_ctl_lda_nor_sid_owc_sod_ger_tur_azi_swt_sun_akn_guj_prs_bsq_swe_anl_xho_cnt_ben_glc_dgb_grk_ven_dut_fin_zul_bem_est_slo_aeg_geo_urd_cze_ukr_arw_amr_chh_krd_hun_tsn_bat_mol_mao_jpn_knd_kor_afr_fre_bam_lit_tag_pol_tig_ind_mnd_eng_tsw_svk_gam_rus_lat_pan_alb_qcu_scr_spa_mcd_cic_hau_ita_mlt_rom_jav_bos_swa_por_moo_mly_tha_amh_tml_ewe_igb_uzb_bul_hin_aze_fbf_vie_heb_ses_dyu_yor	-0.408453215756467	-0.969632198485799	0.334744880973746
566	chh_eng_tsn_lit_mlt_anl_amh_spa_aze_tur_ewe_mly_cic_mcd_cze_bsq_ukr_heb_zul_mnd_ger_guj_swa_arw_ses_bul_hun_yor_dyu_est_svk_hau_geo_por_fre_slo_rom_gam_owc_urd_fin_bem_jav_glc_ind_jpn_knd_kor_rus_prs_igb_scr_mao_afr_tig_bat_cnt_pol_lda_nor_sid_bos_dut_ben_ita_qcu_ctl_mol_alb_swt_aeg_swe_sod_krd_tag_hin_bam_grk_fbf_sun_tha_amr_tml_tsw_dgb_azi_pan_lat_uzb_xho_vie_wly_ven_akn_moo	-0.206434564484792	-0.487612161687326	0.626972095079363
567	heb_afr_fbf_scr_chh_owc_sod_lit_azi_tur_ses_ind_ven_glc_urd_bsq_ger_sid_tsw_cnt_pol_lat_lda_hin_akn_cze_est_bem_bam_fin_nor_gam_geo_krd_slo_mol_guj_hau_aeg_mcd_hun_dyu_bat_rom_jav_jpn_tml_kor_ctl_alb_xho_dut_mly_fre_mlt_tag_mnd_prs_moo_ben_amh_spa_ita_bos_eng_qcu_ukr_por_arw_swt_wly_rus_amr_pan_sun_grk_swa_bul_ewe_mao_tha_anl_knd_tsn_yor_aze_swe_svk_uzb_igb_vie_tig_cic_zul_dgb	-0.237075747436805	-0.560118463323548	0.576745385099462
568	chh_prs_xho_bos_amh_gam_sid_alb_azi_tur_ven_tag_tsw_por_rus_bsq_ukr_heb_dgb_cnt_guj_swe_igb_hin_tsn_urd_fin_bem_dyu_est_spa_owc_geo_fre_ita_nor_arw_sod_anl_svk_hun_moo_ind_grk_bat_jpn_knd_kor_lat_bul_fbf_glc_mly_ctl_amr_sun_mnd_scr_ewe_lit_aeg_ger_eng_slo_dut_qcu_pan_krd_afr_akn_hau_mol_tig_rom_jav_cze_yor_pol_swa_mao_tha_mlt_tml_zul_lda_aze_mcd_ben_uzb_ses_vie_wly_bam_swt_cic	0.290508427717015	0.684438253339767	0.495400594307285
569	heb_arw_bem_eng_amr_hau_gam_ger_uzb_tur_igb_mly_dyu_dut_slo_bsq_rom_tig_tsn_mnd_prs_nor_yor_svk_xho_alb_est_tsw_fbf_hun_krd_aeg_geo_rus_swe_afr_lit_chh_sod_por_fin_zul_bat_spa_ind_jpn_knd_kor_bul_urd_ven_guj_jav_mol_mlt_mao_cnt_ben_ewe_mcd_sid_scr_pan_ukr_cze_qcu_hin_fre_pol_lda_wly_lat_amh_bos_tag_grk_moo_glc_bam_sun_tha_anl_tml_swt_ses_aze_ctl_ita_azi_swa_vie_owc_akn_cic_dgb	-0.322009239509083	-0.761949297864356	0.448018311331285
570	wly_fre_zul_arw_sod_heb_tig_ita_azi_aze_dgb_sun_yor_lat_bul_bsq_scr_owc_bam_mnd_bos_rom_cic_alb_dyu_grk_fin_xho_akn_hun_guj_mlt_geo_ukr_afr_hin_glc_sid_chh_ctl_est_swt_mly_slo_bat_jpn_knd_kor_cze_eng_tsw_swe_ind_prs_amh_tag_cnt_ben_ewe_spa_anl_urd_dut_svk_nor_qcu_mol_mcd_krd_igb_amr_rus_gam_pol_mao_ger_tsn_lit_swa_jav_tha_aeg_tml_ven_bem_uzb_pan_por_tur_fbf_vie_hau_ses_lda_moo	-0.491225324097192	-1.16880756334514	0.245468419813698
571	hau_swe_zul_spa_anl_gam_wly_ben_tur_azi_ven_sun_akn_ctl_mcd_bsq_hin_owc_swt_cnt_pol_por_ses_guj_swa_mol_fin_igb_moo_est_pan_sod_geo_rom_lit_glc_urd_amr_aeg_fre_hun_ewe_mao_bos_jav_jpn_knd_kor_dut_arw_bem_afr_mly_alb_sid_ind_mnd_rus_bam_ger_mlt_ukr_grk_krd_eng_qcu_slo_nor_lat_cic_heb_prs_amh_scr_tag_ita_tsn_bul_dgb_bat_tha_chh_tml_lda_yor_aze_svk_cze_uzb_fbf_vie_tig_xho_dyu_tsw	0.0830920975528819	0.19576601839456	0.845220416515004
572	owc_ctl_moo_por_gam_amr_wly_rom_uzb_aze_ven_jav_dgb_slo_eng_bsq_lit_amh_swa_cnt_swe_fre_cic_lat_xho_ben_fin_fbf_swt_hun_hin_heb_geo_bos_prs_bul_mcd_anl_sid_cze_est_ewe_mao_mol_bat_jpn_knd_kor_spa_alb_yor_grk_sun_nor_mlt_mly_mnd_ukr_bam_urd_chh_pol_glc_afr_pan_qcu_scr_rus_guj_igb_aeg_ger_hau_dut_ind_arw_akn_svk_tsn_tag_tha_tig_tml_dyu_bem_tur_ita_krd_azi_tsw_vie_sod_ses_lda_zul	0.11696519726781	0.275740346551934	0.783359272063986
573	aeg_bul_dgb_hin_wly_sid_chh_lit_tur_uzb_swa_jav_zul_urd_pan_bsq_ger_heb_bem_cnt_eng_slo_lda_mol_bam_scr_est_yor_xho_fin_svk_hau_geo_prs_por_cze_spa_amh_gam_rom_hun_dyu_tag_afr_ind_jpn_tml_kor_ita_krd_ses_ctl_mly_rus_tig_bat_mnd_lat_tsw_swe_mlt_guj_ukr_grk_fre_qcu_ben_glc_mcd_akn_amr_nor_sod_alb_sun_arw_ewe_bos_fbf_mao_tha_owc_knd_swt_ven_azi_pol_dut_aze_cic_vie_anl_tsn_igb_moo	-0.424436939447006	-1.00727683961631	0.316415364788601
574	sid_ben_bem_scr_sod_tig_chh_ita_aze_azi_fbf_jav_akn_ukr_spa_bsq_alb_amr_ewe_mnd_urd_lit_dgb_rom_dyu_rus_hun_xho_swa_est_slo_gam_geo_lat_pan_dut_fre_aeg_amh_bul_fin_ses_sun_ger_bat_jpn_tml_kor_por_afr_ven_svk_mly_glc_heb_ind_cnt_mcd_zul_bos_mlt_pol_arw_ctl_prs_qcu_nor_eng_grk_bam_hau_hin_wly_cze_tag_mol_lda_guj_moo_mao_tha_anl_knd_igb_tsw_tur_swe_krd_uzb_swt_vie_owc_cic_tsn_yor	-0.266582844346893	-0.629815295049402	0.530359767827997
575	tig_fre_bam_mol_sod_amh_gam_urd_azi_uzb_fbf_bat_xho_lat_krd_bsq_hin_hau_bem_mnd_swe_ita_akn_afr_tsw_pan_hun_cic_moo_fin_slo_owc_geo_grk_bos_ukr_mcd_mlt_amr_rom_est_dyu_mao_dut_ind_jpn_knd_kor_arw_ger_lda_bul_tag_ctl_heb_mly_cnt_svk_zul_guj_anl_glc_lit_rus_eng_qcu_ben_prs_cze_tsn_chh_alb_aeg_pol_sun_nor_ven_spa_ewe_jav_tha_wly_tml_swt_yor_tur_scr_por_aze_ses_vie_sid_swa_igb_dgb	0.508741445197128	1.20078344720156	0.232884696798454
576	wly_guj_swa_prs_hau_sid_sod_urd_aze_azi_igb_mly_moo_swe_rom_bsq_mol_amh_lda_cnt_hin_lat_bem_ukr_xho_ben_est_fbf_tsw_fin_eng_chh_geo_ita_lit_glc_scr_mlt_heb_ger_hun_dyu_bat_ctl_jav_jpn_knd_kor_dut_fre_zul_bul_tag_grk_anl_sun_mnd_slo_tsn_cze_tig_mcd_pol_arw_rus_qcu_nor_por_spa_cic_aeg_pan_owc_alb_mao_afr_swt_bos_ven_ind_tha_amr_tml_bam_dgb_tur_svk_krd_uzb_ses_vie_gam_ewe_yor_akn	0.599520703298551	1.41800267411253	0.159532075797748
577	aeg_eng_tsw_svk_amr_heb_hau_por_aze_azi_moo_ind_igb_urd_dut_bsq_lit_tig_ses_cnt_bul_ben_fbf_rom_bem_krd_est_cic_dyu_hun_rus_anl_geo_cze_lat_pan_nor_chh_mlt_ctl_fin_swt_tag_afr_bat_jpn_tml_kor_grk_hin_tsn_ger_mao_prs_amh_sun_mnd_glc_zul_spa_wly_bos_mcd_alb_swe_qcu_ukr_scr_slo_ven_sod_ita_sid_mol_mly_arw_swa_fre_akn_jav_tha_owc_knd_bam_lda_uzb_guj_pol_tur_yor_vie_gam_xho_dgb_ewe	-0.715878130298425	-1.71680861936763	0.0893429847248087
578	sod_glc_dgb_dut_aeg_owc_amh_hin_tur_azi_dyu_tag_lda_por_afr_bsq_lit_sid_bam_cnt_ita_ger_xho_prs_ses_svk_est_yor_ewe_hun_cze_wly_geo_pan_slo_scr_ctl_chh_gam_mcd_fin_moo_ind_guj_jav_jpn_tml_kor_rus_lat_tsn_mol_mly_grk_amr_bat_mnd_nor_akn_pol_hau_spa_rom_ben_alb_qcu_arw_bul_eng_igb_mlt_krd_tig_swe_sun_fre_tsw_urd_bem_mao_tha_heb_knd_zul_swa_uzb_ukr_bos_aze_ven_vie_anl_fbf_swt_cic	0.697827589278711	1.65515220585305	0.10126460822972
579	owc_bul_swt_pan_sod_wly_chh_lat_aze_tur_bem_bat_bam_dut_svk_bsq_guj_sid_yor_mnd_afr_eng_akn_prs_zul_fre_est_tsw_fbf_fin_rom_tig_geo_ita_ger_alb_pol_heb_amr_ukr_hun_xho_jav_rus_tag_jpn_tml_kor_cze_lit_ses_mcd_ind_mol_gam_sun_cnt_grk_igb_glc_mlt_scr_por_nor_bos_qcu_ben_krd_swe_swa_aeg_slo_amh_ctl_mly_arw_dgb_spa_lda_mao_tha_anl_knd_ven_cic_azi_hin_urd_uzb_dyu_vie_hau_moo_ewe_tsn	-0.601111534975881	-1.43648056621799	0.154221173423699
580	mlt_urd_akn_rus_gam_sid_sod_mol_aze_azi_bem_ind_tsn_ger_svk_bsq_grk_heb_swa_cnt_scr_pan_moo_mcd_zul_glc_fin_ses_igb_hun_swe_chh_geo_eng_bul_nor_cze_amh_owc_ukr_est_dgb_mao_alb_sun_jpn_tml_kor_ctl_arw_xho_hin_bat_por_tig_mly_mnd_guj_fbf_bos_hau_spa_prs_krd_pol_qcu_afr_ita_slo_swt_anl_fre_wly_dut_tag_ben_ven_lit_ewe_jav_tha_amr_knd_bam_cic_uzb_lat_rom_tur_lda_vie_aeg_yor_tsw_dyu	-0.179177298835256	-0.422799021768597	0.673417913008433
581	heb_svk_ewe_rus_amr_anl_sod_por_aze_tur_tsn_mao_dyu_swe_lit_bsq_nor_tig_yor_cnt_guj_rom_akn_cze_moo_mol_fin_ven_swa_hun_ben_mlt_geo_glc_eng_ukr_scr_amh_hau_hin_est_cic_sun_slo_ind_jpn_tml_kor_lat_urd_zul_bul_jav_spa_owc_bat_mnd_dut_bem_bos_chh_mcd_alb_afr_prs_qcu_pol_arw_fre_fbf_gam_pan_wly_ita_mly_ctl_swt_krd_igb_tag_tha_aeg_knd_bam_lda_azi_ger_grk_uzb_xho_vie_sid_tsw_dgb_ses	-0.977891153660008	-2.37692344423643	0.0195064001508687
582	aeg_glc_igb_arw_heb_chh_owc_dut_tur_aze_tsn_tag_swa_nor_bul_bsq_grk_wly_ewe_cnt_guj_scr_ven_pan_akn_fre_fin_bam_zul_est_por_anl_geo_rom_prs_eng_ctl_sod_amr_afr_hun_dyu_ind_lat_mao_jpn_tml_kor_cze_ita_xho_ukr_bat_hin_hau_mly_mnd_mol_ses_urd_mlt_ger_slo_swe_ben_qcu_krd_bos_spa_bem_tig_alb_amh_svk_sun_mcd_fbf_lit_cic_jav_tha_gam_knd_tsw_lda_azi_rus_pol_uzb_moo_vie_sid_swt_yor_dgb	0.265657247348797	0.625376957163101	0.533255286521331
583	anl_por_ewe_pan_chh_tig_mlt_grk_aze_uzb_cic_sun_swt_mcd_slo_bsq_bos_wly_xho_cnt_krd_ger_dyu_ctl_tsw_hin_est_ses_fbf_fin_dut_heb_geo_scr_ben_urd_arw_amh_amr_nor_hun_yor_ind_rus_mly_jpn_knd_kor_ukr_ita_lda_fre_tag_lit_sod_mao_mnd_bul_igb_cze_sid_swe_pol_spa_eng_qcu_lat_svk_guj_zul_aeg_prs_gam_alb_bat_glc_tsn_afr_moo_jav_tha_hau_tml_bem_akn_azi_rom_mol_tur_dgb_vie_owc_bam_swa_ven	-0.384655931003812	-0.912581588950488	0.363822290506191
584	aeg_alb_xho_urd_anl_amr_chh_afr_azi_aze_akn_ind_swt_hin_dut_bsq_pan_amh_bam_mnd_prs_bul_igb_mcd_dyu_grk_fin_zul_lda_hun_swe_wly_geo_spa_por_lat_guj_gam_mlt_eng_est_tsw_bat_bos_mao_jpn_tml_kor_ukr_krd_swa_rom_jav_ita_heb_tag_cnt_glc_fbf_arw_owc_pol_mol_svk_slo_qcu_nor_cze_ben_ewe_sod_scr_tig_rus_mly_fre_dgb_ger_yor_sun_tha_hau_knd_tsn_cic_uzb_lit_ctl_tur_moo_vie_sid_bem_ses_ven	-0.0881824073593237	-0.207710435338718	0.835909241658711
585	amh_ita_ses_krd_tig_sod_mlt_ukr_uzb_aze_ven_tag_tsn_lit_glc_bsq_cze_chh_bam_mnd_dut_fre_swa_urd_swt_alb_fin_cic_bem_est_eng_heb_geo_ger_prs_rom_grk_gam_sid_hin_hun_igb_sun_arw_bat_jpn_knd_kor_rus_mol_dyu_pan_mao_afr_aeg_ind_cnt_mcd_akn_ctl_owc_swe_pol_por_lat_qcu_nor_guj_bul_lda_hau_bos_anl_spa_jav_svk_tsw_ben_zul_mly_tha_amr_tml_yor_fbf_azi_scr_slo_tur_dgb_vie_wly_xho_ewe_moo	0.0644563374042768	0.151592184354011	0.879836957813004
586	amr_eng_bem_krd_aeg_wly_mlt_ben_aze_tur_cic_sun_xho_guj_ctl_bsq_arw_tig_ses_cnt_prs_afr_dgb_scr_swa_alb_est_ven_fbf_hun_cze_sod_geo_hin_mol_ita_urd_gam_sid_ger_fin_akn_jav_mcd_mly_jpn_tml_kor_glc_dut_lda_por_mao_svk_heb_ind_mnd_grk_tsn_pan_anl_slo_pol_swe_ukr_qcu_rom_bos_lit_igb_amh_rus_owc_fre_bat_spa_yor_lat_zul_tag_tha_chh_knd_tsw_bam_azi_bul_nor_uzb_ewe_vie_hau_moo_swt_dyu	0.503629495105662	1.18831157303475	0.237736412226238
587	owc_cze_xho_rus_mlt_amh_wly_fre_azi_uzb_ven_mly_akn_por_ctl_bsq_pan_anl_igb_mnd_spa_alb_ses_nor_zul_svk_fin_moo_tsn_est_mcd_aeg_geo_mol_dut_ita_hin_sid_sod_afr_hun_tsw_sun_rom_ind_jpn_knd_kor_scr_krd_dgb_bos_tag_ben_gam_bat_cnt_swe_dyu_slo_chh_ger_glc_pol_grk_qcu_prs_urd_lat_bam_hau_guj_heb_lit_jav_arw_bem_bul_cic_mao_tha_tig_tml_yor_ewe_aze_ukr_eng_tur_swt_vie_amr_lda_fbf_swa	-0.195363913493286	-0.461222717873106	0.64571571691584
588	gam_fre_ewe_por_sid_amr_tig_ukr_tur_uzb_yor_tag_akn_afr_bul_bsq_slo_anl_tsw_cnt_guj_lat_swa_ben_ven_arw_fin_cic_fbf_est_nor_heb_geo_grk_pol_cze_hin_amh_owc_swe_hun_tsn_jav_bos_mly_jpn_tml_kor_eng_rom_igb_lit_sun_dut_chh_ind_mnd_pan_bam_scr_sod_mol_prs_ita_spa_qcu_mcd_ctl_glc_bem_mlt_alb_wly_urd_mao_krd_zul_svk_ses_bat_tha_aeg_knd_swt_dyu_azi_rus_ger_aze_moo_vie_hau_xho_dgb_lda	-0.383869785830183	-0.909705436837085	0.365329531396418
589	anl_mcd_lda_ita_hau_amr_aeg_svk_aze_uzb_swt_bat_tsw_ger_alb_bsq_rom_sod_moo_mnd_lat_prs_bem_spa_akn_hin_hun_ses_cic_fin_mol_mlt_geo_fre_ctl_afr_dut_sid_wly_lit_est_fbf_jav_arw_tag_jpn_tml_kor_cze_por_dyu_glc_ind_bos_chh_mao_cnt_swe_ven_bul_owc_nor_eng_urd_rus_qcu_krd_ukr_pol_tsn_tig_slo_amh_grk_mly_pan_yor_scr_igb_sun_tha_heb_knd_ewe_dgb_azi_ben_guj_tur_zul_vie_gam_xho_bam_swa	-0.73373160440292	-1.76193515036702	0.081366248814223
590	tig_lit_zul_svk_owc_heb_sod_slo_uzb_aze_akn_mao_cic_krd_prs_bsq_scr_hau_ewe_cnt_por_ger_yor_guj_bam_bul_est_fbf_ses_fin_pan_mlt_geo_afr_nor_lat_dut_amr_gam_ben_hun_igb_jav_cze_mly_jpn_tml_kor_mcd_mol_swa_ukr_sun_swe_amh_bat_mnd_rom_xho_ctl_sid_pol_ita_alb_bos_qcu_urd_hin_spa_swt_wly_eng_anl_rus_ind_fre_tsn_arw_bem_tag_tha_chh_knd_dyu_moo_tur_glc_grk_azi_lda_vie_aeg_ven_tsw_dgb	-0.742802715748543	-1.78584482387383	0.0773837691643862
591	sod_ctl_akn_pan_hau_wly_anl_cze_azi_aze_fbf_jav_tsn_mcd_rom_bsq_pol_owc_moo_mnd_nor_afr_dgb_ukr_lda_scr_hun_bam_swa_est_por_sid_geo_hin_bos_prs_grk_amr_heb_bul_fin_dyu_mao_lat_tag_jpn_knd_kor_ger_svk_yor_ben_bat_lit_amh_ind_cnt_fre_swt_slo_chh_krd_urd_swe_dut_qcu_alb_spa_mol_ewe_aeg_arw_gam_eng_sun_ita_igb_guj_cic_mly_tha_mlt_tml_xho_zul_tur_rus_glc_uzb_tsw_vie_tig_ses_bem_ven	-0.944998728645395	-2.2976058410599	0.0238267303594721
592	chh_krd_swa_glc_gam_amr_amh_slo_tur_aze_fbf_mao_igb_lat_lit_bsq_spa_wly_dgb_cnt_pan_ita_cic_rom_swt_ctl_hun_tsw_dyu_est_pol_hau_geo_alb_bul_ukr_bos_mlt_anl_prs_fin_lda_ind_dut_jav_jpn_knd_kor_scr_swe_bem_hin_sun_arw_owc_mly_mnd_guj_ven_mcd_sid_ben_afr_rus_nor_qcu_eng_svk_cze_bam_heb_urd_tig_ger_bat_por_moo_mol_yor_tag_tha_aeg_tml_xho_ewe_azi_grk_fre_uzb_tsn_vie_sod_zul_ses_akn	-0.720784336802476	-1.73085259057132	0.0867946223304531
593	wly_ger_dyu_rom_aeg_gam_owc_pol_azi_aze_zul_mao_swt_mol_afr_bsq_arw_anl_akn_mnd_scr_krd_ven_fre_tsn_alb_hun_fbf_moo_fin_hin_mlt_geo_grk_slo_por_ukr_sid_tig_glc_est_swa_ind_guj_jav_jpn_tml_kor_nor_ita_tsw_rus_mly_cze_chh_bat_cnt_bos_bam_dut_hau_mcd_ctl_swe_prs_qcu_svk_urd_spa_bem_amr_ben_sod_bul_sun_lit_lda_pan_yor_tag_tha_heb_knd_xho_ses_uzb_lat_eng_tur_ewe_vie_amh_cic_igb_dgb	0.623161570146209	1.47450115688489	0.143723942199777
594	tig_spa_ses_eng_amr_chh_mlt_mcd_tur_aze_bem_mly_dgb_mol_cze_bsq_swe_sod_lda_cnt_ger_glc_bam_dut_moo_hin_fin_swt_igb_hun_scr_amh_geo_rus_nor_fre_alb_anl_heb_pol_est_xho_jav_lit_ind_jpn_knd_kor_krd_ita_yor_ben_tag_grk_owc_mao_mnd_rom_ewe_bul_sid_lat_pan_ctl_bos_qcu_por_svk_afr_akn_aeg_prs_wly_urd_sun_guj_fbf_slo_tsn_bat_tha_gam_tml_swa_ven_uzb_arw_ukr_azi_cic_vie_hau_zul_dyu_tsw	-0.0687352713937461	-0.162064706006855	0.871606491289839
595	wly_guj_lda_rus_anl_mlt_amh_krd_tur_azi_dgb_sun_akn_pol_mol_bsq_swe_heb_fbf_mnd_pan_mcd_zul_eng_yor_rom_hun_tsn_ewe_fin_lit_sod_geo_prs_arw_bos_dut_tig_hau_hin_est_swa_bat_slo_jav_jpn_knd_kor_ukr_ger_cic_lat_mly_svk_gam_tag_cnt_ctl_ven_ita_aeg_por_fre_alb_grk_qcu_spa_urd_cze_igb_sid_glc_owc_afr_mao_nor_swt_ben_dyu_ind_tha_chh_tml_bem_bam_uzb_bul_scr_aze_tsw_vie_amr_moo_xho_ses	-0.189704452652491	-0.447887243575123	0.65527619006561
596	owc_eng_moo_krd_anl_wly_heb_bos_tur_azi_lda_ind_tsw_rom_ukr_bsq_mol_amr_dgb_cnt_pan_alb_xho_mcd_dyu_glc_est_cic_bem_hun_fre_mlt_geo_lat_ben_ctl_pol_sod_tig_slo_fin_fbf_bat_dut_tag_jpn_knd_kor_ger_lit_igb_swe_mao_urd_aeg_mly_mnd_prs_ven_hin_hau_grk_nor_ita_bul_qcu_scr_spa_arw_ewe_gam_svk_chh_cze_sun_afr_yor_por_bam_jav_tha_amh_tml_swa_zul_aze_guj_rus_uzb_tsn_vie_sid_swt_akn_ses	-0.288879845732236	-0.683385257143283	0.496062501596188
597	chh_grk_cic_mcd_amh_sod_aeg_krd_tur_aze_swa_tag_akn_swe_cze_bsq_glc_owc_yor_mnd_scr_por_lda_rom_moo_rus_fin_fbf_dyu_hun_slo_tig_geo_spa_ger_fre_pan_gam_heb_arw_est_bem_jav_hin_ind_jpn_knd_kor_dut_ita_ven_ukr_mly_bos_amr_bat_cnt_alb_ses_afr_anl_eng_prs_nor_lit_qcu_ben_pol_guj_xho_wly_ctl_mlt_urd_mao_mol_ewe_lat_tsn_sun_tha_hau_tml_dgb_swt_uzb_bul_svk_azi_zul_vie_sid_tsw_bam_igb	0.040901907145086	0.0964319310578747	0.923385035310539
598	heb_ctl_xho_ben_amr_owc_hau_dut_uzb_tur_zul_ind_swa_grk_bul_bsq_mol_gam_tsw_cnt_fre_por_ewe_eng_moo_swe_hun_swt_lda_fin_krd_anl_geo_alb_scr_pol_rus_amh_wly_hin_est_akn_sun_prs_bat_jpn_knd_kor_nor_arw_cic_svk_jav_spa_sid_tag_mnd_cze_tsn_ukr_mlt_pan_slo_mcd_urd_qcu_ita_lit_bos_bam_sod_guj_aeg_afr_mao_ger_ven_glc_dgb_mly_tha_chh_tml_yor_ses_azi_rom_lat_aze_bem_vie_tig_fbf_igb_dyu	-0.132876945600029	-0.313585874053994	0.754537849259874
599	wly_bos_bam_guj_tig_heb_aeg_pol_azi_uzb_fbf_tag_yor_bul_glc_bsq_fre_gam_ses_mnd_ukr_rus_igb_por_akn_scr_fin_tsn_bem_hun_ben_mlt_geo_arw_svk_krd_mcd_amh_chh_dut_est_ewe_mly_lit_sun_jpn_knd_kor_afr_prs_lda_spa_mao_ger_sid_jav_cnt_ctl_swa_urd_amr_swe_alb_grk_nor_qcu_rom_ita_hin_swt_anl_pan_hau_eng_ind_slo_moo_lat_dgb_bat_tha_sod_tml_cic_ven_tur_mol_cze_aze_zul_vie_owc_tsw_xho_dyu	0.41012607189639	0.968004374405403	0.335552868813011
600	aeg_ukr_bem_bul_wly_amr_sod_lat_uzb_aze_ewe_tag_xho_mol_pol_bsq_cze_heb_dyu_cnt_mcd_eng_moo_spa_cic_rus_est_akn_swt_fin_ctl_gam_geo_svk_ger_afr_ben_tig_anl_rom_hun_dgb_sun_prs_bat_jpn_tml_kor_grk_bos_swa_por_mao_glc_mlt_ind_mnd_urd_ses_swe_amh_hin_alb_slo_arw_qcu_ita_guj_pan_bam_chh_krd_sid_fre_jav_scr_fbf_dut_lda_mly_tha_hau_knd_ven_yor_tur_nor_lit_azi_tsw_vie_owc_tsn_zul_igb	-0.857080740543988	-2.06039520502454	0.0421539439425605
601	chh_lit_akn_swe_sid_gam_amh_svk_tur_aze_dyu_sun_yor_ita_ger_bsq_ctl_anl_cic_mnd_grk_mol_zul_pol_dgb_pan_est_tsw_moo_fin_glc_heb_geo_fre_scr_cze_nor_owc_wly_ben_hun_swt_jav_guj_ind_jpn_tml_kor_slo_eng_fbf_rom_bat_krd_aeg_tag_cnt_ukr_xho_arw_hau_hin_dut_lat_alb_qcu_rus_bos_spa_bem_amr_urd_sod_afr_mao_mcd_ven_bul_ewe_mly_tha_tig_knd_igb_ses_uzb_prs_por_azi_bam_vie_mlt_swa_tsn_lda	-0.00785080698674478	-0.0185274901611983	0.9852577387244
602	tig_arw_swt_urd_wly_mlt_anl_scr_tur_azi_dgb_ind_zul_guj_pan_bsq_lat_sid_dyu_cnt_prs_mcd_fbf_ita_bam_ctl_est_ewe_swa_fin_ukr_owc_geo_ger_dut_hin_spa_chh_amr_rom_hun_ses_mao_nor_bat_jpn_tml_kor_svk_bos_moo_por_jav_ben_hau_sun_mnd_pol_yor_krd_sod_bul_grk_rus_afr_qcu_swe_mol_lit_igb_gam_eng_amh_alb_tag_cze_cic_slo_xho_mly_tha_heb_knd_tsw_ven_uzb_glc_fre_aze_tsn_vie_aeg_akn_lda_bem	-1.42077521208482	-3.58026632736912	0.00054798843458319
603	wly_dut_tsw_krd_amr_mlt_owc_lit_azi_tur_cic_jav_fbf_hin_eng_bsq_ita_hau_yor_mnd_fre_alb_ses_pan_swt_nor_hun_ven_tsn_fin_por_amh_geo_mcd_urd_ben_swe_heb_chh_guj_est_dyu_sun_afr_mly_jpn_tml_kor_ger_mol_xho_prs_tag_slo_gam_mao_cnt_svk_akn_bul_sid_rom_ukr_spa_cze_qcu_arw_lat_scr_swa_aeg_grk_sod_pol_ind_bos_igb_ctl_zul_bat_tha_tig_knd_dgb_bem_aze_glc_rus_uzb_lda_vie_anl_bam_moo_ewe	-0.0278951218112592	-0.0657723425684004	0.947700258884565
604	owc_rom_dgb_afr_sod_tig_wly_scr_azi_tur_ven_jav_tsn_pan_dut_bsq_mol_mlt_fbf_cnt_mcd_por_yor_lat_lda_ukr_hun_ses_akn_est_grk_amr_geo_ger_svk_nor_ita_aeg_anl_guj_fin_xho_tag_fre_sun_jpn_knd_kor_swe_urd_swa_arw_ind_lit_sid_mao_mnd_rus_tsw_krd_heb_ben_hin_glc_ctl_qcu_spa_pol_prs_zul_amh_slo_hau_alb_bat_bul_cic_bos_moo_mly_tha_gam_tml_bam_bem_aze_eng_cze_uzb_dyu_vie_chh_ewe_swt_igb	-0.503152453701977	-1.19660728427341	0.234501265593511
605	sod_cze_swa_bos_gam_amr_wly_nor_aze_azi_cic_tag_tsw_ctl_dut_bsq_grk_amh_ven_mnd_swe_spa_fbf_arw_akn_mcd_est_dyu_ewe_hun_krd_mlt_geo_lit_lat_fre_svk_aeg_hau_pol_fin_igb_mao_ukr_bat_jpn_tml_kor_guj_urd_ses_mol_sun_pan_anl_ind_cnt_afr_tsn_scr_chh_ben_eng_ger_ita_qcu_rom_prs_rus_moo_sid_slo_tig_hin_mly_por_zul_bul_dgb_jav_tha_heb_knd_swt_bem_tur_glc_alb_uzb_yor_vie_owc_bam_xho_lda	-0.374635203330409	-0.888379552820515	0.376628589768599
606	anl_nor_swa_grk_tig_amr_sod_por_aze_uzb_tsn_mao_bam_guj_pan_bsq_slo_hau_dyu_cnt_prs_rus_swt_dut_ses_urd_est_akn_bem_fin_bul_chh_geo_spa_fre_lit_scr_mlt_amh_glc_hun_ven_tag_ben_jav_jpn_knd_kor_rom_arw_tsw_lat_mly_bos_heb_bat_mnd_svk_cic_mcd_aeg_cze_swe_afr_ger_qcu_hin_ctl_krd_fbf_gam_eng_sid_ukr_ind_pol_igb_ita_lda_sun_tha_wly_tml_ewe_zul_tur_alb_mol_azi_dgb_vie_owc_xho_yor_moo	0.0638454219920261	0.150226033875877	0.880911623426507
607	mlt_krd_fbf_por_chh_hau_owc_rom_uzb_tur_tsn_ind_ewe_pan_spa_bsq_ukr_amr_cic_cnt_mol_svk_xho_ctl_yor_lit_fin_tsw_igb_est_dut_anl_geo_ger_urd_ben_swe_tig_sid_grk_hun_akn_jav_bul_sun_jpn_knd_kor_prs_cze_bem_afr_bat_eng_heb_mao_mnd_alb_swa_nor_aeg_pol_fre_rus_slo_qcu_bos_glc_arw_dyu_amh_hin_sod_lat_mly_guj_bam_mcd_lda_tag_tha_gam_tml_dgb_moo_azi_scr_ita_aze_ses_vie_wly_ven_zul_swt	-0.447663801585198	-1.06363367817989	0.290248654222338
608	sid_prs_bam_bos_owc_wly_tig_dut_uzb_aze_cic_mao_ses_ukr_lit_bsq_alb_chh_dyu_mnd_cze_swe_yor_bul_swa_guj_est_swt_dgb_hun_lat_aeg_geo_mcd_spa_grk_mol_amr_hau_nor_fin_tsw_sun_slo_tag_jpn_tml_kor_por_rus_ewe_ita_jav_eng_amh_ind_cnt_ben_igb_svk_anl_urd_afr_scr_ger_qcu_pan_glc_fre_lda_sod_rom_gam_ctl_mly_arw_moo_pol_fbf_bat_tha_heb_knd_ven_akn_azi_krd_hin_tur_xho_vie_mlt_tsn_zul_bem	-0.200176186121106	-0.473067077562278	0.637273782324218
609	chh_alb_moo_ukr_tig_mlt_aeg_mcd_uzb_azi_dyu_tag_bam_lat_guj_bsq_dut_gam_tsw_mnd_hin_afr_ses_glc_zul_pol_hun_xho_igb_fin_fre_sid_geo_arw_ita_pan_urd_hau_owc_ben_est_akn_jav_nor_mao_jpn_knd_kor_prs_eng_swa_scr_bat_slo_amh_sun_cnt_spa_cic_ger_anl_bul_svk_grk_por_qcu_lit_bos_ctl_tsn_wly_rus_sod_swe_mly_mol_dgb_krd_swt_ind_tha_amr_tml_ewe_bem_tur_rom_cze_aze_fbf_vie_heb_lda_yor_ven	-0.437686886249741	-1.03975855155574	0.301147748702071
610	mlt_ben_xho_urd_anl_amr_sid_dut_azi_uzb_swa_bat_moo_mcd_glc_bsq_ger_chh_ses_mnd_lat_rus_fbf_ukr_dgb_ita_est_cic_zul_hun_ctl_tig_geo_hin_swe_fre_lit_owc_sod_bul_fin_igb_sun_arw_mao_jpn_knd_kor_alb_eng_ven_spa_tag_svk_amh_ind_cnt_pol_bam_por_aeg_afr_rom_bos_pan_qcu_cze_scr_mol_dyu_gam_slo_heb_krd_jav_guj_tsw_grk_swt_mly_tha_hau_tml_lda_akn_tur_nor_prs_aze_bem_vie_wly_yor_ewe_tsn	-0.0573130390938106	-0.13500038118588	0.892903328498651
611	amr_swe_moo_fre_hau_chh_anl_ctl_uzb_aze_bem_tag_cic_krd_mcd_bsq_ger_gam_ven_mnd_afr_alb_akn_grk_ses_bul_hun_tsn_zul_fin_lit_amh_geo_hin_scr_svk_slo_wly_sid_urd_est_igb_mao_por_jav_jpn_knd_kor_pan_rom_xho_dut_bat_bos_tig_sun_cnt_cze_tsw_eng_owc_rus_lat_prs_glc_qcu_pol_nor_spa_fbf_aeg_ben_sod_ukr_ind_arw_lda_mol_bam_mly_tha_heb_tml_yor_dyu_azi_ita_guj_tur_swa_vie_mlt_dgb_swt_ewe	-0.126846329117955	-0.299109024409745	0.765524251323332
612	gam_ben_ses_ger_owc_amr_chh_lat_tur_azi_igb_mly_xho_rus_hin_bsq_rom_hau_tsw_mnd_pol_ukr_bem_arw_moo_slo_est_swt_ven_fin_cze_sid_geo_lit_swe_scr_pan_wly_mlt_mol_hun_zul_ind_guj_jav_jpn_tml_kor_prs_mcd_fbf_alb_bat_grk_sod_sun_cnt_urd_akn_por_heb_dut_svk_ita_eng_qcu_nor_glc_bos_cic_aeg_fre_anl_afr_tag_bul_lda_spa_swa_mao_tha_tig_knd_tsn_dyu_aze_krd_ctl_uzb_yor_vie_amh_ewe_bam_dgb	0.387368499618116	0.91303109321363	0.363587086408851
613	mlt_prs_tsn_ctl_wly_sid_anl_glc_tur_azi_moo_jav_ven_grk_scr_bsq_spa_chh_bem_mnd_alb_pol_xho_rus_swa_lit_hun_dyu_ses_fin_ita_sod_geo_swe_ger_ukr_cze_gam_amh_krd_est_ewe_ind_ben_mao_jpn_knd_kor_bos_por_yor_mcd_mly_svk_tig_bat_cnt_lat_zul_dut_heb_bul_arw_hin_afr_qcu_guj_fre_eng_dgb_amr_rom_owc_slo_tag_urd_swt_pan_lda_sun_tha_aeg_tml_tsw_bam_aze_nor_mol_uzb_akn_vie_hau_igb_cic_fbf	0.0219829656797452	0.0518514340628067	0.958758283031519
614	wly_bos_xho_arw_mlt_sod_heb_swe_uzb_azi_yor_mly_swa_dut_pan_bsq_ctl_hau_tsn_mnd_grk_spa_cic_cze_swt_ita_fin_lda_dyu_est_por_sid_geo_krd_ukr_pol_slo_chh_tig_hin_hun_bam_mao_mcd_tag_jpn_tml_kor_mol_scr_igb_eng_bat_prs_aeg_sun_cnt_nor_ven_ger_amh_lit_afr_fre_rom_qcu_guj_rus_urd_dgb_amr_bul_owc_svk_ind_ben_ewe_alb_fbf_jav_tha_gam_knd_tsw_moo_aze_lat_glc_tur_zul_vie_anl_ses_bem_akn	0.0217469622636321	0.0512000784135671	0.959275899525122
615	mlt_alb_ses_bos_sod_chh_tig_ukr_tur_uzb_xho_ind_tsw_dut_svk_bsq_spa_aeg_cic_mnd_guj_cze_igb_lat_moo_nor_est_zul_yor_hun_ita_amh_geo_pan_lit_hin_pol_amr_hau_mcd_fin_akn_bat_glc_sun_jpn_knd_kor_prs_arw_swt_rus_mao_swe_owc_jav_cnt_rom_ewe_ctl_gam_grk_fre_ben_urd_qcu_ger_por_mol_dgb_sid_afr_wly_eng_mly_krd_ven_scr_lda_tag_tha_heb_tml_bem_fbf_azi_slo_bul_aze_tsn_vie_anl_dyu_bam_swa	-0.898364306590672	-2.17722669090221	0.0319948349193489
616	anl_slo_ven_mol_mlt_gam_sod_swe_uzb_tur_dgb_mly_xho_ita_eng_bsq_hin_aeg_moo_mnd_ben_krd_ses_por_igb_urd_hun_dyu_swt_est_cze_tig_geo_lit_svk_ger_pan_sid_owc_bul_fin_bam_sun_rus_bat_jpn_tml_kor_spa_mcd_bem_nor_tag_lat_amr_jav_cnt_rom_swa_afr_wly_dut_ctl_arw_guj_qcu_fre_pol_prs_tsn_amh_alb_hau_ukr_mao_bos_ewe_scr_zul_ind_tha_chh_knd_akn_tsw_azi_glc_grk_aze_yor_vie_heb_fbf_lda_cic	-0.413782524636744	-0.981766155006447	0.328762244765232
617	owc_prs_igb_ita_tig_hau_amh_spa_azi_uzb_lda_sun_swa_hin_cze_bsq_bos_mlt_ven_cnt_slo_grk_tsw_alb_akn_mcd_hun_bam_ses_fin_dut_chh_geo_ger_rom_lat_eng_sod_heb_urd_est_ewe_tag_swe_bat_jpn_knd_kor_pol_bul_moo_pan_mly_nor_anl_jav_mnd_svk_yor_afr_sid_glc_ben_mol_ctl_qcu_lit_arw_guj_cic_aeg_por_gam_ukr_mao_scr_dgb_fre_zul_ind_tha_amr_tml_fbf_tsn_tur_krd_rus_aze_swt_vie_wly_bem_dyu_xho	-0.813409317668162	-1.96306432300889	0.05262640810359
618	sod_rus_swt_ita_wly_tig_owc_eng_azi_aze_tsw_sun_ewe_slo_hin_bsq_lat_hau_fbf_cnt_ger_ctl_bem_ben_yor_arw_fin_dgb_moo_hun_fre_amh_geo_glc_pol_svk_por_sid_gam_nor_est_akn_ind_bos_mly_jpn_tml_kor_mcd_krd_bam_mol_mao_bul_amr_tag_mnd_guj_cic_rom_chh_grk_cze_urd_spa_qcu_swe_ukr_afr_xho_mlt_dut_aeg_lit_bat_prs_zul_alb_lda_jav_tha_heb_knd_dyu_ses_uzb_scr_pan_tur_ven_vie_anl_tsn_igb_swa	-0.200120007115662	-0.472530264845717	0.63765536755463
619	aeg_rom_bem_guj_wly_hau_tig_mcd_aze_tur_lda_tag_swt_arw_rus_bsq_ben_chh_ewe_cnt_fre_grk_bam_prs_moo_pan_hun_dyu_xho_fin_svk_owc_geo_urd_ger_krd_lat_anl_heb_alb_est_fbf_mly_eng_jav_jpn_tml_kor_ukr_nor_cic_dut_ind_swe_mlt_mao_mnd_ita_akn_bos_sid_lit_cze_pol_bul_qcu_mol_slo_scr_swa_amr_spa_gam_ctl_bat_hin_ven_por_yor_sun_tha_sod_knd_ses_dgb_azi_afr_glc_uzb_igb_vie_amh_tsw_zul_tsn	-0.56538042665243	-1.3477927062481	0.180999122146613
620	aeg_spa_bem_ctl_heb_amr_hau_arw_tur_azi_ewe_ind_cic_afr_slo_bsq_ukr_sid_ven_cnt_por_lit_moo_lat_dyu_svk_fin_zul_dgb_hun_bos_chh_geo_swe_nor_urd_mol_amh_mlt_pan_est_bam_mao_mcd_bat_jpn_tml_kor_krd_scr_akn_grk_jav_hin_owc_tag_mnd_glc_swa_pol_wly_dut_rus_fre_guj_qcu_cze_prs_rom_igb_gam_ita_sod_ben_sun_alb_ses_ger_fbf_mly_tha_anl_knd_tsn_swt_aze_bul_eng_uzb_xho_vie_tig_yor_lda_tsw	-1.18935705571243	-2.93346262150922	0.00422089321925266
621	gam_ita_xho_scr_wly_aeg_sod_ben_uzb_tur_akn_ind_moo_lat_ukr_bsq_bos_owc_tsn_mnd_cze_swe_lda_ger_zul_rom_hun_swt_ven_fin_alb_amr_geo_mcd_lit_guj_pan_sid_hau_eng_est_dyu_mao_ctl_mly_jpn_knd_kor_hin_bul_cic_prs_jav_fre_amh_sun_cnt_por_fbf_pol_anl_rus_slo_urd_svk_qcu_grk_nor_glc_swa_tig_spa_chh_mol_bat_krd_yor_dut_dgb_tag_tha_mlt_tml_bem_bam_azi_afr_arw_aze_igb_vie_heb_ewe_tsw_ses	-0.419769881682163	-0.996929651107088	0.321385522059541
622	amr_nor_lda_pan_amh_sid_chh_dut_azi_tur_bem_mao_tsw_glc_svk_bsq_lat_tig_igb_cnt_afr_ctl_dgb_spa_swa_fre_fin_swt_zul_est_urd_mlt_geo_pol_swe_ukr_rus_heb_hau_alb_hun_dyu_bat_por_jav_jpn_tml_kor_guj_bul_ewe_slo_sun_mcd_sod_mly_mnd_grk_yor_scr_aeg_lit_bos_hin_rom_qcu_eng_ben_ger_fbf_owc_mol_anl_krd_tag_cze_akn_prs_cic_ind_tha_wly_knd_xho_ses_uzb_arw_ita_aze_moo_vie_gam_tsn_bam_ven	0.0831728895433649	0.195729275343168	0.845249093906754
623	owc_urd_igb_guj_mlt_amr_amh_por_azi_aze_moo_bat_dgb_pan_ita_bsq_ctl_wly_dyu_mnd_glc_hin_ven_krd_swt_eng_est_ses_ewe_hun_bos_sod_geo_prs_cze_scr_bul_chh_aeg_arw_fin_zul_mly_ger_mao_jpn_knd_kor_ukr_nor_xho_lat_sun_rom_sid_tag_cnt_afr_fbf_alb_gam_fre_ben_svk_mcd_qcu_grk_rus_mol_tsw_tig_swe_heb_spa_jav_slo_bam_pol_cic_ind_tha_anl_tml_yor_tsn_uzb_lit_dut_tur_lda_vie_hau_akn_bem_swa	-0.562196395573155	-1.33933999810168	0.183724100296634
624	chh_rom_moo_ita_gam_heb_mlt_hin_tur_aze_ven_mly_bem_swe_lit_bsq_mcd_amh_cic_cnt_ctl_bul_tsw_guj_akn_lat_hun_tsn_ewe_fin_ger_sod_geo_pol_nor_dut_alb_hau_tig_ukr_est_xho_ind_spa_jav_jpn_knd_kor_slo_bos_yor_arw_bat_eng_amr_tag_mnd_por_dgb_mol_anl_urd_afr_scr_ben_qcu_cze_krd_grk_dyu_sid_fre_wly_glc_sun_pan_zul_rus_swt_mao_tha_owc_tml_ses_lda_uzb_prs_svk_azi_bam_vie_aeg_fbf_igb_swa	-0.124767452620294	-0.294770516120713	0.768826193492346
625	sid_mcd_zul_scr_amr_wly_gam_por_uzb_tur_moo_mao_xho_rom_prs_bsq_dut_aeg_swa_mnd_swe_glc_ven_nor_swt_spa_hun_akn_ses_fin_bul_amh_geo_cze_rus_fre_eng_sod_anl_lit_est_dgb_ind_arw_jav_jpn_tml_kor_grk_ukr_tsn_lat_tag_krd_hau_sun_cnt_bos_tsw_pan_tig_ger_ben_ita_guj_qcu_afr_alb_hin_cic_mlt_svk_owc_urd_bat_slo_fbf_mol_yor_mly_tha_heb_knd_dyu_ewe_azi_pol_ctl_aze_bam_vie_chh_igb_lda_bem	-0.387600329831648	-0.917795030020652	0.361100289381683
626	sid_lit_yor_arw_mlt_aeg_anl_eng_tur_aze_bem_jav_dgb_ger_bos_bsq_hin_sod_ses_mnd_nor_pan_tsn_rom_tsw_swe_hun_xho_swa_est_svk_tig_geo_pol_mol_mcd_guj_amh_owc_slo_fin_fbf_mao_ukr_mly_jpn_knd_kor_urd_afr_akn_glc_ind_ben_gam_bat_cnt_cze_ven_ita_heb_krd_prs_fre_spa_qcu_ctl_alb_por_igb_chh_grk_amr_scr_tag_bul_ewe_rus_lda_sun_tha_hau_tml_moo_dyu_azi_lat_dut_uzb_swt_vie_wly_bam_zul_cic	-0.0376210539391882	-0.0885462298332865	0.929632940093683
627	sod_mcd_dgb_lat_chh_aeg_amh_pol_uzb_aze_ewe_bat_fbf_ger_urd_bsq_swe_sid_akn_mnd_arw_spa_moo_dut_cic_prs_est_lda_swt_hun_lit_owc_geo_glc_guj_afr_alb_hau_anl_svk_fin_ses_jav_ukr_mly_jpn_tml_kor_bul_scr_yor_ita_ind_ctl_tig_sun_cnt_fre_bem_krd_mlt_por_rom_cze_bos_qcu_rus_hin_grk_igb_amr_nor_heb_pan_mao_ben_xho_eng_swa_tag_tha_wly_knd_ven_tsn_azi_mol_slo_tur_bam_vie_gam_zul_dyu_tsw	-0.445564575754272	-1.05876298810238	0.292449956306298
628	sid_prs_swt_lit_tig_anl_sod_mol_tur_uzb_cic_sun_igb_hin_spa_bsq_urd_amr_bem_cnt_arw_swe_akn_scr_yor_grk_est_xho_ven_fin_dut_gam_geo_krd_guj_fre_eng_owc_wly_bul_hun_dgb_mly_ctl_jav_jpn_tml_kor_afr_alb_tsw_nor_ind_ben_aeg_tag_mnd_lat_bam_mcd_heb_pan_bos_rom_cze_qcu_rus_por_glc_ses_mlt_ita_hau_pol_mao_ukr_lda_ger_ewe_bat_tha_amh_knd_moo_tsn_azi_svk_slo_aze_dyu_vie_chh_zul_fbf_swa	0.307282506144116	0.723214374261018	0.471363227736953
629	mlt_lit_tsn_svk_gam_aeg_hau_krd_tur_aze_bem_ind_igb_glc_grk_bsq_spa_sid_ven_cnt_ctl_pan_dyu_prs_yor_rom_fin_ewe_tsw_est_urd_anl_geo_dut_ita_pol_ben_owc_chh_ukr_hun_moo_tag_cze_sun_jpn_tml_kor_por_scr_swa_bul_mly_mcd_amr_mao_mnd_alb_lda_bos_amh_lat_eng_rus_ger_qcu_mol_arw_fre_bam_wly_hin_sod_guj_bat_swe_fbf_nor_akn_jav_tha_tig_knd_cic_swt_uzb_afr_slo_azi_xho_vie_heb_ses_zul_dgb	-0.440906846687074	-1.04740891211718	0.297625560056592
630	aeg_rus_dyu_ctl_amr_tig_sod_fre_aze_tur_cic_mly_igb_pan_spa_bsq_afr_sid_moo_mnd_nor_cze_akn_mcd_bem_urd_est_swa_ses_fin_ger_owc_geo_svk_ita_pol_lit_anl_chh_dut_hun_zul_mao_ukr_bat_jpn_knd_kor_lat_swe_lda_slo_sun_mol_heb_ind_cnt_eng_tsn_grk_hau_por_krd_arw_guj_qcu_rom_bul_scr_xho_wly_alb_mlt_hin_tag_ben_bam_prs_ven_jav_tha_gam_tml_dgb_fbf_uzb_glc_bos_azi_tsw_vie_amh_ewe_swt_yor	0.272446352365875	0.641676317308949	0.522661788315435
631	gam_prs_tsw_fre_sid_hau_wly_bos_uzb_azi_ses_jav_tsn_ben_urd_bsq_arw_chh_swt_cnt_guj_ita_yor_por_ven_dut_fin_lda_fbf_hun_pol_aeg_geo_rom_lit_svk_mcd_owc_sod_afr_est_zul_sun_ukr_tag_jpn_tml_kor_grk_hin_bam_ctl_bat_swe_heb_mao_mnd_rus_xho_bul_anl_ger_cze_pan_lat_qcu_mol_slo_krd_akn_amh_eng_tig_nor_ind_glc_dgb_alb_bem_mly_tha_amr_knd_ewe_moo_tur_scr_spa_aze_igb_vie_mlt_cic_dyu_swa	-0.406340098878341	-0.964586153240096	0.337253689043721
632	chh_nor_yor_lit_hau_heb_owc_krd_uzb_aze_lda_bat_tsn_fre_mol_bsq_ukr_wly_cic_mnd_lat_swe_bam_guj_moo_spa_fin_swt_akn_est_bul_mlt_geo_svk_grk_prs_glc_aeg_amh_slo_hun_bem_ind_hin_jav_jpn_knd_kor_ger_ben_zul_dut_mly_ctl_anl_mao_cnt_urd_fbf_scr_sid_arw_por_eng_afr_qcu_pol_bos_cze_dgb_tig_ita_amr_rus_sun_rom_ses_pan_swa_tag_tha_gam_tml_ven_xho_tur_alb_mcd_azi_igb_vie_sod_ewe_tsw_dyu	0.0660188322900175	0.155570162159161	0.876709017977543
633	gam_ben_swt_urd_sod_anl_amh_lit_uzb_azi_igb_ind_bem_prs_slo_bsq_arw_owc_dgb_mnd_swe_spa_yor_scr_swa_ukr_fin_ven_dyu_hun_svk_sid_geo_ctl_alb_ger_por_amr_chh_fre_est_ses_jav_pol_sun_jpn_knd_kor_krd_mcd_ewe_lat_bat_pan_wly_mly_cnt_hin_cic_bos_aeg_mol_nor_cze_dut_qcu_eng_ita_guj_xho_heb_rus_hau_grk_tag_afr_lda_glc_tsn_mao_tha_tig_tml_fbf_tsw_tur_bul_rom_aze_moo_vie_mlt_zul_akn_bam	-0.267589519133585	-0.632725967574144	0.528465294367196
634	sod_pol_bem_por_wly_owc_gam_guj_aze_uzb_xho_mao_akn_eng_grk_bsq_hin_tig_cic_mnd_arw_bul_bam_dut_zul_ctl_fin_igb_swa_est_mcd_amr_geo_ita_mol_slo_lit_chh_heb_ger_hun_ven_jav_rus_sun_jpn_tml_kor_lat_cze_fbf_glc_ind_bos_sid_mly_cnt_scr_tsn_rom_aeg_ukr_ben_pan_swe_qcu_afr_spa_krd_dyu_mlt_urd_anl_svk_bat_nor_yor_prs_tsw_tag_tha_hau_knd_ewe_ses_tur_fre_alb_azi_swt_vie_amh_moo_dgb_lda	0.40499514771318	0.955240816440524	0.34193238151379
635	tig_dut_cic_mol_owc_hau_wly_arw_azi_tur_swt_jav_ses_rus_ita_bsq_hin_sod_bem_cnt_svk_alb_moo_slo_fbf_ukr_est_akn_igb_hun_eng_heb_geo_ben_prs_mcd_spa_gam_aeg_lit_fin_tsw_mly_cze_ind_jpn_tml_kor_ctl_guj_zul_urd_tag_krd_amh_sun_mnd_scr_dyu_lat_chh_pol_glc_nor_rom_qcu_bos_ger_por_tsn_anl_swe_sid_pan_bat_grk_yor_fre_xho_mao_tha_amr_knd_ven_swa_aze_afr_bul_uzb_ewe_vie_mlt_lda_bam_dgb	-0.780889981148855	-1.87641836863307	0.0637336662664973
636	owc_arw_cic_lat_gam_amr_sod_grk_aze_uzb_xho_sun_ewe_ita_mol_bsq_lit_sid_ses_cnt_hin_bos_bam_ben_dgb_nor_fin_akn_moo_hun_swe_anl_geo_por_spa_fre_krd_tig_wly_svk_est_swa_jav_bul_bat_jpn_knd_kor_dut_ger_igb_rus_mly_afr_chh_mao_mnd_slo_tsw_pol_amh_urd_prs_glc_cze_qcu_pan_alb_ukr_bem_mlt_mcd_heb_eng_ind_rom_swt_guj_fbf_tag_tha_aeg_tml_dyu_tsn_tur_ctl_scr_azi_lda_vie_hau_yor_zul_ven	-0.60449727797765	-1.44482460111291	0.151868140743612
637	mlt_pan_bam_ctl_aeg_tig_wly_mol_tur_uzb_moo_tag_akn_lat_hin_bsq_bul_sod_fbf_cnt_alb_svk_swa_guj_dgb_rom_est_tsw_ses_hun_dut_owc_geo_cze_scr_swe_ukr_chh_sid_por_fin_yor_mao_slo_sun_jpn_knd_kor_nor_pol_ewe_ben_jav_fre_amh_ind_mnd_lit_ven_rus_gam_mcd_prs_glc_spa_qcu_afr_eng_grk_swt_heb_krd_anl_bos_bat_urd_cic_ger_lda_mly_tha_amr_tml_xho_igb_azi_arw_ita_aze_tsn_vie_hau_dyu_bem_zul	-0.296274541403035	-0.70037600127655	0.485440998337261
638	aeg_glc_ewe_guj_tig_sid_wly_rus_aze_azi_bem_ind_zul_ita_grk_bsq_prs_mlt_dgb_mnd_por_urd_xho_swe_bam_lit_fin_moo_lda_est_svk_heb_geo_arw_bos_bul_krd_chh_anl_rom_hun_yor_bat_lat_mao_jpn_knd_kor_alb_eng_ven_spa_tag_mol_sod_jav_cnt_ctl_fbf_fre_amh_ger_ben_afr_cze_qcu_ukr_slo_mcd_tsw_amr_pan_hau_hin_sun_dut_akn_nor_dyu_mly_tha_owc_tml_cic_swt_tur_scr_pol_uzb_tsn_vie_gam_ses_swa_igb	-0.727668330155296	-1.75071334477819	0.0832928628500504
639	chh_swe_dgb_alb_amh_owc_gam_nor_azi_uzb_ewe_bat_xho_ben_por_bsq_ita_sod_ven_mnd_mcd_mol_fbf_ctl_tsn_rus_hun_yor_swa_est_lit_mlt_geo_bos_svk_urd_hin_amr_sid_scr_fin_bem_ind_lat_mly_jpn_knd_kor_guj_afr_igb_cze_tag_bul_aeg_sun_cnt_pol_cic_slo_tig_spa_ger_prs_pan_qcu_eng_ukr_rom_lda_anl_glc_heb_fre_mao_grk_tsw_krd_swt_jav_tha_hau_tml_akn_bam_aze_arw_dut_tur_dyu_vie_wly_ses_zul_moo	0.226609177460612	0.53364688628222	0.594859038510191
640	heb_alb_igb_krd_anl_sod_hau_bos_azi_tur_ses_sun_ven_scr_bul_bsq_swe_aeg_ewe_mnd_rom_svk_xho_ukr_tsn_rus_hun_zul_moo_est_guj_tig_geo_urd_eng_arw_slo_gam_sid_mol_fin_akn_mao_fre_tag_jpn_tml_kor_por_prs_swa_hin_jav_pan_wly_bat_cnt_pol_lda_lit_amr_ger_spa_ctl_dut_qcu_ben_nor_ita_bam_amh_afr_chh_cze_ind_mcd_tsw_grk_yor_mly_tha_mlt_knd_fbf_dyu_uzb_lat_glc_aze_bem_vie_owc_cic_dgb_swt	0.0136508684969118	0.0321265137458652	0.974440007555852
641	tig_eng_moo_guj_sid_sod_mlt_glc_azi_uzb_cic_sun_ses_por_bos_bsq_afr_heb_zul_cnt_rom_hin_yor_lit_ven_arw_est_ewe_dgb_fin_krd_gam_geo_pan_mcd_grk_fre_wly_owc_svk_hun_dyu_mly_pol_bat_jpn_knd_kor_ger_ben_tsn_ctl_jav_ita_anl_mao_mnd_alb_swt_cze_amr_ukr_scr_bul_spa_qcu_slo_lat_swe_bam_aeg_prs_hau_rus_tag_dut_lda_mol_igb_ind_tha_chh_tml_akn_tsw_aze_urd_nor_tur_xho_vie_amh_fbf_bem_swa	0.974082004022244	2.33795351574458	0.0215336077450482
642	owc_ita_moo_eng_heb_mlt_tig_krd_tur_uzb_fbf_ind_dgb_mcd_ben_bsq_swe_chh_igb_mnd_rom_lat_zul_mol_bem_cze_est_ewe_cic_hun_bul_sid_geo_bos_dut_fre_ukr_wly_aeg_afr_fin_yor_jav_pol_sun_jpn_knd_kor_pan_nor_ses_scr_mly_alb_hau_mao_cnt_spa_dyu_ger_gam_grk_prs_svk_hin_qcu_rus_slo_lit_swa_sod_arw_anl_glc_tag_por_swt_urd_lda_bat_tha_amr_tml_akn_tsn_aze_ctl_guj_azi_xho_vie_amh_bam_tsw_ven	0.17229673163021	0.405364659815811	0.686140502843898
643	gam_pol_bam_ita_mlt_hau_amr_alb_uzb_tur_yor_jav_moo_grk_dut_bsq_prs_aeg_dyu_cnt_bul_fre_tsn_hin_ses_spa_hun_fbf_lda_est_ger_owc_geo_urd_ukr_slo_swe_chh_sod_por_fin_swa_sun_pan_mly_jpn_knd_kor_mol_afr_akn_cze_mao_ben_wly_bat_mnd_nor_zul_lat_heb_ctl_guj_svk_eng_qcu_mcd_scr_lit_igb_tig_rus_anl_rom_tag_krd_dgb_glc_ewe_ind_tha_sid_tml_ven_cic_aze_arw_bos_azi_xho_vie_amh_swt_bem_tsw	0.198167379531696	0.466350697911226	0.642055027424674
644	heb_swe_fbf_ukr_tig_amr_sod_bos_aze_azi_bem_jav_moo_dut_bul_bsq_svk_gam_swa_cnt_fre_cze_ven_pol_dgb_eng_hun_dyu_tsn_est_nor_anl_geo_alb_slo_ben_arw_chh_owc_lit_fin_cic_tag_guj_sun_jpn_tml_kor_spa_mcd_bam_mol_bat_ger_sid_mao_mnd_por_zul_hin_aeg_ctl_urd_prs_scr_qcu_krd_rus_afr_xho_hau_grk_amh_ita_ind_glc_tsw_lat_igb_mly_tha_wly_knd_ses_lda_tur_rom_pan_uzb_yor_vie_mlt_swt_akn_ewe	-0.731831793145257	-1.76004017876423	0.0816889837301606
645	heb_ger_igb_swe_mlt_sod_chh_rus_azi_aze_swt_tag_ses_svk_hin_bsq_ctl_amh_bam_mnd_spa_afr_moo_lat_ven_ben_est_cic_bem_hun_pan_gam_geo_scr_alb_eng_ita_anl_tig_prs_fin_lda_ind_ukr_mao_jpn_tml_kor_slo_por_ewe_arw_jav_rom_sid_bat_cnt_dut_yor_nor_owc_bos_urd_pol_glc_qcu_fre_bul_cze_dgb_aeg_lit_hau_mcd_sun_mol_tsw_grk_akn_mly_tha_wly_knd_fbf_tsn_uzb_guj_krd_tur_zul_vie_amr_dyu_swa_xho	0.094642440416094	0.222921936230212	0.824085150339433
646	anl_ger_yor_svk_sod_tig_wly_rom_aze_uzb_swt_mly_bam_prs_afr_bsq_dut_amr_swa_cnt_hin_swe_igb_lit_bem_bul_est_dyu_akn_hun_lat_hau_geo_spa_arw_ben_pol_heb_owc_scr_fin_tsn_sun_nor_mao_jpn_tml_kor_rus_cze_xho_guj_ind_ita_aeg_jav_mnd_mcd_lda_pan_mlt_glc_eng_urd_fre_qcu_bos_ukr_grk_ses_gam_mol_sid_krd_tag_por_zul_slo_tsw_bat_tha_chh_knd_moo_dgb_tur_alb_ctl_azi_ven_vie_amh_ewe_fbf_cic	-0.0683454906175677	-0.16109524503561	0.872367822236529
647	anl_rus_yor_ger_sid_aeg_hau_mcd_uzb_azi_dgb_mao_swa_ben_pan_bsq_mol_amr_bem_mnd_urd_glc_dyu_lat_bam_guj_fin_akn_tsw_est_lit_amh_geo_pol_bos_spa_krd_sod_owc_rom_hun_cic_jav_swe_tag_jpn_tml_kor_grk_nor_swt_ukr_bat_ita_wly_mly_cnt_afr_zul_hin_mlt_eng_cze_slo_ctl_qcu_fre_bul_prs_xho_gam_arw_chh_scr_sun_alb_ewe_dut_moo_ind_tha_tig_knd_ses_ven_tur_svk_por_aze_tsn_vie_heb_lda_fbf_igb	-0.612698448865031	-1.46163356154723	0.14721244171454
648	aeg_dut_tsw_ger_sod_anl_mlt_alb_aze_tur_swt_jav_fbf_pol_afr_bsq_bul_owc_igb_mnd_glc_ben_ses_guj_swa_ita_hun_zul_moo_est_grk_hau_geo_urd_swe_bos_arw_heb_wly_ctl_fin_akn_mly_pan_ind_jpn_tml_kor_nor_krd_yor_rom_mao_mcd_chh_bat_cnt_slo_dgb_mol_tig_prs_ukr_lat_eng_qcu_por_cze_lit_xho_amh_fre_sid_svk_sun_rus_bam_spa_ven_tag_tha_amr_knd_cic_tsn_uzb_scr_hin_azi_bem_vie_gam_dyu_ewe_lda	-0.856929101553167	-2.0681182785374	0.0414055820413193
649	sod_ukr_zul_guj_owc_heb_tig_fre_aze_tur_fbf_sun_bam_ctl_dut_bsq_rom_mlt_dyu_cnt_slo_ger_ewe_ita_tsw_prs_hun_swa_dgb_fin_pol_chh_geo_lit_mol_glc_krd_anl_amh_spa_est_akn_ind_urd_bat_jpn_tml_kor_nor_eng_lda_rus_mly_pan_aeg_tag_mnd_cze_ses_swe_amr_svk_afr_grk_arw_qcu_bul_scr_mcd_igb_hau_ben_gam_lat_mao_bos_yor_por_ven_jav_tha_wly_knd_moo_bem_uzb_alb_hin_azi_cic_vie_sid_swt_xho_tsn	0.0281463910428228	0.0662829710103496	0.947294824312471
650	sod_alb_tsn_hin_hau_amh_chh_bul_tur_aze_swt_ind_ven_mol_lit_bsq_ctl_heb_fbf_mnd_spa_guj_ewe_mcd_moo_pan_hun_yor_bam_fin_swe_amr_geo_eng_slo_dut_fre_anl_mlt_por_est_ses_jav_lat_mly_jpn_knd_kor_rus_arw_dgb_prs_tag_svk_tig_mao_cnt_ita_igb_urd_gam_nor_afr_ukr_glc_qcu_bos_rom_scr_cic_sid_pol_owc_cze_bat_ger_swa_krd_lda_sun_tha_wly_tml_dyu_xho_azi_ben_grk_uzb_zul_vie_aeg_bem_tsw_akn	-0.321292137333947	-0.760844466885484	0.448674795199851
651	amh_bos_ven_pol_heb_tig_wly_arw_aze_uzb_akn_sun_fbf_rus_ita_bsq_prs_owc_dyu_mnd_fre_guj_moo_slo_bam_spa_fin_tsw_tsn_est_bul_mlt_geo_eng_dut_alb_nor_aeg_hau_rom_hun_cic_bat_por_ind_jpn_tml_kor_swe_scr_zul_mol_tag_svk_sid_jav_cnt_lat_yor_pan_chh_ger_glc_urd_grk_qcu_ctl_lit_afr_swt_gam_mcd_anl_ukr_mao_hin_xho_cze_swa_mly_tha_sod_knd_ses_ewe_tur_ben_krd_azi_lda_vie_amr_bem_dgb_igb	-0.52776997406274	-1.25809965417354	0.211505285994058
652	amr_eng_fbf_lat_chh_hau_mlt_alb_aze_uzb_tsn_ind_dyu_guj_spa_bsq_bul_sod_akn_mnd_lit_prs_dgb_nor_ses_mol_est_bam_moo_hun_mcd_tig_geo_ben_slo_dut_glc_heb_owc_cze_fin_zul_mao_arw_bat_jpn_knd_kor_ukr_hin_lda_urd_jav_bos_amh_mly_cnt_fre_swt_ita_gam_ctl_ger_rus_grk_qcu_krd_por_afr_swa_sid_svk_wly_pol_tag_pan_bem_scr_igb_sun_tha_aeg_tml_yor_xho_azi_swe_rom_tur_ewe_vie_anl_cic_tsw_ven	-1.05586871625413	-2.5798174177601	0.0114517694838508
653	owc_ben_yor_afr_sod_hau_amr_ctl_aze_uzb_tsw_sun_akn_lit_rom_bsq_rus_tig_ses_cnt_eng_swe_ven_dut_zul_urd_fin_bem_swt_hun_bul_anl_geo_mol_slo_lat_arw_wly_heb_spa_est_lda_tag_bos_jav_jpn_knd_kor_cze_hin_bam_por_ind_krd_amh_bat_mnd_alb_dgb_glc_sid_ita_svk_scr_grk_qcu_ger_pan_mcd_dyu_mlt_prs_chh_guj_mao_fre_cic_nor_moo_mly_tha_aeg_tml_xho_igb_azi_pol_ukr_tur_ewe_vie_gam_fbf_tsn_swa	-0.642098590925023	-1.53461330031476	0.128273968368759
654	heb_ben_dgb_bos_amr_wly_aeg_rom_uzb_azi_tsw_jav_akn_fre_urd_bsq_mcd_chh_bam_cnt_ger_lit_cic_rus_bem_scr_fin_tsn_swt_est_swe_tig_geo_spa_ita_pan_bul_sid_amh_hin_hun_ses_sun_arw_mao_jpn_knd_kor_eng_alb_igb_grk_ind_nor_hau_tag_mnd_svk_xho_afr_mlt_krd_prs_dut_cze_qcu_ctl_glc_slo_ewe_sod_mol_anl_pol_bat_guj_zul_por_dyu_mly_tha_owc_tml_swa_moo_aze_lat_ukr_tur_yor_vie_gam_fbf_ven_lda	0.332221433194082	0.781957647328561	0.436225802021181
655	amr_slo_fbf_grk_owc_heb_anl_eng_uzb_aze_akn_jav_ven_scr_dut_bsq_mol_amh_moo_cnt_nor_afr_ewe_hin_cic_arw_hun_tsw_zul_est_ben_sid_geo_ctl_svk_pol_lit_mlt_wly_pan_fin_ses_mly_krd_ind_jpn_tml_kor_bos_ger_swa_ita_sun_mcd_gam_tag_mnd_swe_dgb_bul_hau_lat_rus_rom_por_qcu_fre_cze_alb_dyu_sod_urd_tig_glc_bat_guj_tsn_prs_swt_mao_tha_aeg_knd_xho_bem_tur_spa_ukr_azi_lda_vie_chh_bam_igb_yor	-1.05720115388	-2.58239262208276	0.0113724515716871
656	sod_mcd_ven_dut_amh_anl_heb_fre_uzb_azi_swa_tag_lda_ben_lit_bsq_alb_wly_dgb_mnd_slo_glc_igb_pol_dyu_hin_est_tsn_cic_hun_bos_gam_geo_rus_spa_guj_urd_hau_aeg_mol_fin_swt_ind_grk_jav_jpn_knd_kor_krd_lat_xho_rom_bat_prs_tig_sun_cnt_nor_moo_pan_chh_eng_ger_swe_cze_qcu_afr_por_ita_yor_sid_scr_mlt_ctl_mly_ukr_bam_svk_bem_mao_tha_owc_tml_ewe_tsw_tur_bul_arw_aze_ses_vie_amr_akn_zul_fbf	-0.428394913933392	-1.01635725349685	0.312096137566987
657	owc_rom_cic_spa_anl_amh_amr_krd_uzb_aze_tsw_bat_moo_cze_lit_bsq_bul_heb_yor_cnt_pan_dut_tsn_guj_bam_prs_est_lda_swa_hun_afr_wly_geo_grk_ita_nor_mol_gam_chh_scr_fin_ewe_sun_mcd_tag_jpn_tml_kor_pol_rus_bem_eng_mao_ctl_sid_ind_mnd_bos_swt_ben_mlt_arw_fre_svk_lat_qcu_glc_alb_por_zul_hau_ukr_sod_slo_jav_swe_dgb_urd_akn_mly_tha_tig_knd_igb_fbf_azi_ger_hin_tur_xho_vie_aeg_dyu_ses_ven	-0.0101301711393958	-0.0238594652607423	0.981015826912751
658	heb_ita_igb_scr_anl_wly_gam_nor_azi_uzb_dgb_tag_tsn_rus_afr_bsq_prs_owc_dyu_cnt_ctl_eng_lda_spa_bam_hin_hun_bem_tsw_est_glc_mlt_geo_rom_dut_svk_swe_sod_chh_fre_fin_xho_bat_bos_mao_jpn_tml_kor_cze_lat_swa_ukr_jav_urd_hau_ind_mnd_por_yor_mcd_amh_grk_krd_ben_arw_qcu_slo_guj_lit_swt_amr_mol_sid_alb_mly_pan_akn_ger_cic_sun_tha_aeg_knd_zul_ses_aze_pol_bul_tur_ewe_vie_tig_moo_fbf_ven	-0.295661354278913	-0.70044212336744	0.485399908898979
659	wly_pol_dgb_cze_hau_owc_chh_bul_tur_aze_swt_tag_dyu_arw_scr_bsq_rom_sod_akn_cnt_eng_ger_zul_nor_cic_dut_fin_bam_tsn_hun_afr_amh_geo_mcd_fre_lat_alb_tig_anl_guj_est_xho_ind_swe_mao_jpn_knd_kor_urd_spa_fbf_lit_bat_ita_gam_mly_mnd_ukr_ses_hin_mlt_bos_svk_slo_rus_qcu_por_krd_glc_bem_sid_ctl_aeg_prs_jav_mol_moo_ben_tsw_sun_tha_amr_tml_ven_lda_uzb_grk_pan_azi_ewe_vie_heb_swa_igb_yor	-0.304297221922689	-0.719236762052453	0.473798490336882
660	wly_svk_ven_urd_heb_sod_owc_cze_uzb_aze_ses_jav_zul_scr_ger_bsq_mol_gam_dyu_mnd_por_bul_bem_ita_moo_ctl_est_lda_dgb_fin_spa_tig_geo_ukr_nor_prs_grk_amr_chh_hin_hun_akn_bat_fre_ind_jpn_knd_kor_rus_lat_yor_swe_mao_arw_sid_sun_cnt_dut_swa_afr_mlt_pol_krd_alb_pan_qcu_bos_ben_guj_tsw_aeg_slo_anl_eng_tag_mcd_tsn_glc_cic_mly_tha_amh_tml_fbf_swt_azi_rom_lit_tur_xho_vie_hau_bam_igb_ewe	0.357685569479315	0.843342032615047	0.401201082093002
661	amh_ben_yor_pol_amr_chh_sid_rom_aze_tur_bem_bat_dgb_rus_mcd_bsq_bul_aeg_moo_mnd_glc_prs_ses_ita_dyu_slo_est_tsn_cic_hun_hin_hau_geo_scr_arw_lit_urd_wly_heb_swe_fin_tsw_jav_pan_ind_jpn_knd_kor_lat_cze_bam_grk_mly_ger_owc_sun_cnt_mol_xho_dut_tig_eng_spa_fre_nor_qcu_ukr_svk_alb_ewe_mlt_bos_anl_ctl_tag_afr_swa_krd_ven_mao_tha_gam_tml_zul_swt_azi_guj_por_uzb_lda_vie_sod_fbf_igb_akn	-0.0225957961115162	-0.0531921178778257	0.95769293006683
662	owc_ben_ewe_bos_mlt_heb_wly_mol_tur_azi_bem_bat_akn_cze_mcd_bsq_ukr_amh_bam_cnt_lat_svk_tsw_pol_dyu_dut_fin_xho_tsn_hun_krd_gam_geo_ger_hin_grk_rom_tig_anl_spa_est_fbf_mao_lit_tag_jpn_knd_kor_ctl_fre_lda_nor_sun_ita_aeg_jav_mnd_slo_dgb_glc_chh_bul_swe_eng_scr_qcu_rus_urd_guj_yor_hau_afr_sid_prs_ind_por_swa_alb_ses_mly_tha_sod_tml_cic_zul_uzb_pan_arw_aze_igb_vie_amr_moo_swt_ven	-0.848671579168844	-2.05215897225481	0.0429648157445816
663	amh_lat_zul_mcd_mlt_chh_sod_fre_tur_aze_akn_sun_swt_scr_rom_bsq_alb_heb_swa_mnd_krd_spa_dgb_ger_moo_pan_hun_xho_fbf_fin_eng_wly_geo_bos_afr_rus_prs_anl_sid_guj_est_ewe_ind_pol_tag_jpn_knd_kor_nor_ita_lda_mol_mao_grk_owc_mly_cnt_bul_tsn_cze_gam_por_urd_arw_hin_qcu_ben_svk_swe_cic_aeg_lit_amr_dut_bat_slo_yor_ukr_dyu_jav_tha_tig_tml_ses_tsw_uzb_glc_ctl_azi_bam_vie_hau_igb_ven_bem	-0.0296626309350136	-0.0699708070472872	0.944367132684517
664	anl_slo_fbf_fre_tig_hau_sid_ctl_aze_uzb_yor_mly_dyu_eng_rom_bsq_dut_gam_dgb_mnd_afr_rus_ses_spa_moo_glc_fin_akn_tsw_hun_krd_aeg_geo_guj_ita_prs_pol_amr_mlt_nor_est_cic_jav_swe_bat_jpn_tml_kor_ukr_grk_ven_por_mao_urd_amh_ind_cnt_bos_xho_lit_chh_svk_alb_mol_mcd_qcu_ger_hin_scr_lda_wly_ben_owc_cze_sun_lat_zul_arw_tsn_tag_tha_sod_knd_swt_bem_azi_pan_bul_tur_bam_vie_heb_igb_swa_ewe	-0.986149787090238	-2.40944429520325	0.017946276099415
665	sid_scr_lda_ita_chh_heb_aeg_grk_azi_aze_yor_mly_bem_cze_urd_bsq_lit_tig_tsw_cnt_krd_swe_zul_dut_moo_glc_hun_dgb_dyu_est_prs_anl_geo_rom_slo_bos_bul_amr_owc_por_fin_ewe_tag_pan_bat_jpn_knd_kor_mcd_arw_cic_ben_sun_ctl_gam_mao_mnd_alb_xho_spa_mlt_pol_mol_ger_ukr_qcu_svk_lat_nor_swt_amh_guj_sod_rus_jav_hin_tsn_fre_fbf_ind_tha_wly_tml_bam_swa_uzb_afr_eng_tur_akn_vie_hau_igb_ven_ses	-0.532859138558553	-1.27040646805894	0.207108916246812
666	owc_guj_tsw_spa_wly_heb_mlt_ita_azi_aze_fbf_mao_dyu_slo_ben_bsq_svk_chh_ses_mnd_ger_urd_akn_krd_moo_pol_hun_swa_igb_est_bos_hau_geo_hin_pan_cze_glc_tig_sid_swe_fin_ewe_mly_afr_tag_jpn_tml_kor_nor_scr_ven_bul_bat_lat_gam_sun_cnt_rom_yor_alb_sod_prs_fre_dut_mol_qcu_grk_ctl_eng_dgb_anl_arw_aeg_por_ind_mcd_swt_ukr_xho_jav_tha_amh_knd_tsn_lda_tur_rus_lit_uzb_bam_vie_amr_cic_zul_bem	0.0464421251220436	0.109421052736484	0.913104296454076
667	amr_swe_swt_ger_amh_wly_tig_ben_tur_azi_dgb_ind_ses_afr_bos_bsq_spa_hau_ewe_cnt_slo_alb_bem_prs_swa_ukr_hun_yor_tsn_est_arw_mlt_geo_pan_mcd_dut_rom_heb_anl_hin_fin_lda_tag_krd_mao_jpn_knd_kor_bul_cze_fbf_ctl_mly_grk_aeg_jav_mnd_glc_xho_urd_gam_pol_mol_fre_svk_qcu_rus_guj_nor_bam_chh_lat_sid_por_sun_lit_ven_eng_cic_bat_tha_owc_tml_moo_igb_aze_ita_scr_uzb_zul_vie_sod_tsw_dyu_akn	-0.365621638924549	-0.866257728408652	0.388578210761967
668	sod_pan_bam_alb_gam_aeg_chh_glc_uzb_azi_igb_mao_ses_eng_dut_bsq_scr_owc_swt_cnt_slo_pol_tsw_mol_cic_ita_hun_dyu_lda_fin_spa_mlt_geo_arw_rus_ben_prs_tig_amr_grk_est_akn_bat_por_ind_jpn_tml_kor_bul_ger_ven_afr_mly_krd_sid_sun_mnd_lat_fbf_ukr_wly_hin_nor_fre_lit_qcu_swe_guj_mcd_moo_hau_bos_anl_ctl_jav_urd_bem_rom_zul_tag_tha_heb_knd_dgb_tsn_aze_cze_svk_tur_xho_vie_amh_yor_swa_ewe	-0.236317279639302	-0.558665406528039	0.577732778601243
669	hau_scr_cic_slo_owc_aeg_amr_rom_aze_uzb_xho_sun_swt_hin_krd_bsq_por_amh_dyu_cnt_glc_bul_dgb_pan_ewe_svk_est_tsw_zul_fin_ita_wly_geo_alb_arw_pol_bos_sod_sid_prs_hun_moo_tag_afr_ind_jpn_knd_kor_urd_dut_ses_ger_jav_swe_mlt_mly_mnd_cze_lda_nor_heb_lat_guj_rus_ben_qcu_ukr_mol_eng_ven_tig_spa_chh_lit_bat_mcd_yor_fre_fbf_mao_tha_anl_tml_tsn_swa_azi_ctl_grk_tur_igb_vie_gam_bam_akn_bem	-0.642531017612682	-1.53554019992352	0.128046433398997
670	gam_eng_xho_por_aeg_wly_owc_ctl_tur_aze_swt_tag_swa_svk_cze_bsq_hin_sid_fbf_mnd_guj_urd_zul_krd_bem_spa_hun_akn_ses_est_fre_tig_geo_ukr_slo_pan_ita_amr_sod_mol_fin_igb_bat_lat_ind_jpn_knd_kor_bul_rom_tsn_glc_jav_nor_mlt_mao_cnt_prs_tsw_rus_chh_swe_ben_ger_lit_qcu_dut_scr_bos_ven_heb_pol_hau_arw_sun_grk_lda_mcd_dgb_mly_tha_anl_tml_cic_bam_azi_afr_alb_uzb_yor_vie_amh_ewe_moo_dyu	0.323604973585306	0.762349377114184	0.447780723498151
671	chh_glc_yor_grk_aeg_wly_anl_nor_tur_uzb_moo_bat_swa_pan_dut_bsq_rom_mlt_ses_cnt_scr_rus_igb_ita_ven_swe_fin_dgb_ewe_hun_bos_heb_geo_ukr_hin_ben_prs_owc_amr_mcd_est_bam_sun_urd_tag_jpn_knd_kor_fre_lit_zul_lat_mao_krd_tig_jav_mnd_por_fbf_ctl_gam_cze_arw_slo_eng_qcu_bul_svk_alb_swt_sod_guj_hau_mol_ind_pol_lda_afr_akn_mly_tha_amh_tml_bem_tsw_aze_spa_ger_azi_dyu_vie_sid_cic_tsn_xho	-0.427044659026929	-1.01469910054946	0.312881900700091
672	mlt_ctl_cic_lit_wly_chh_sod_por_uzb_azi_tsn_mly_tsw_cze_pol_bsq_mol_hau_fbf_cnt_hin_slo_igb_rus_bem_ben_fin_moo_akn_hun_dut_sid_geo_scr_urd_fre_ukr_amh_anl_afr_est_dyu_jav_krd_tag_jpn_tml_kor_swe_ita_lda_glc_bat_eng_tig_ind_mnd_bos_bam_mcd_gam_pan_bul_spa_alb_qcu_nor_rom_ger_swt_owc_lat_amr_arw_mao_grk_ven_prs_swa_sun_tha_heb_knd_yor_ses_tur_svk_guj_aze_xho_vie_aeg_ewe_dgb_zul	-0.52208398240539	-1.24470491748004	0.216367787191212
673	tig_krd_fbf_rus_chh_sid_gam_ukr_tur_aze_akn_sun_bam_slo_guj_bsq_dut_heb_tsn_cnt_pan_afr_ses_ger_swt_por_est_tsw_moo_hun_lit_wly_geo_alb_glc_cze_rom_anl_amh_fre_fin_yor_mly_swe_tag_jpn_tml_kor_nor_mcd_xho_prs_mao_pol_owc_ind_mnd_ctl_swa_eng_mlt_hin_lat_svk_urd_qcu_grk_mol_bos_dgb_sod_scr_aeg_spa_jav_ita_zul_bul_igb_bat_tha_hau_knd_ewe_dyu_uzb_arw_ben_azi_bem_vie_amr_ven_cic_lda	-0.477210649931414	-1.13558346373387	0.259049001723876
674	tig_slo_moo_ita_sid_hau_mlt_lit_tur_azi_lda_sun_swt_bul_cze_bsq_afr_owc_igb_cnt_ger_spa_cic_grk_dyu_rus_fin_bam_akn_est_pol_gam_geo_hin_ctl_lat_mcd_chh_wly_alb_hun_tsn_bat_ukr_tag_jpn_knd_kor_ben_scr_ewe_eng_mly_urd_aeg_jav_mnd_swe_ven_prs_anl_krd_guj_bos_pan_qcu_svk_nor_mol_zul_sod_rom_amh_por_ind_arw_fbf_dut_ses_mao_tha_heb_tml_bem_yor_uzb_fre_glc_aze_tsw_vie_amr_xho_dgb_swa	-0.0441780114544006	-0.104176659986266	0.917253493671178
675	gam_ita_swt_dut_wly_sod_tig_pol_aze_tur_bem_sun_ven_scr_afr_bsq_cze_heb_ses_cnt_nor_eng_fbf_krd_lda_grk_hun_ewe_dyu_est_lat_amh_geo_lit_glc_rom_hin_mlt_hau_fre_fin_bam_ind_bul_mly_jpn_knd_kor_urd_ctl_zul_spa_bat_pan_aeg_jav_mnd_mol_cic_prs_amr_mcd_slo_por_arw_qcu_ukr_guj_swe_dgb_owc_svk_sid_bos_mao_ger_swa_rus_tsn_tag_tha_anl_tml_moo_xho_uzb_ben_alb_azi_tsw_vie_chh_igb_yor_akn	-0.349220150263803	-0.82712444060371	0.410283784848902
676	hau_guj_ven_grk_amh_chh_sid_ita_uzb_tur_bam_ind_ses_lat_bos_bsq_mol_sod_dgb_mnd_scr_lit_tsn_slo_akn_rus_fin_igb_zul_hun_hin_mlt_geo_mcd_svk_pan_ukr_tig_aeg_urd_est_yor_jav_eng_bat_jpn_knd_kor_ger_bul_moo_fre_mao_afr_heb_sun_cnt_alb_lda_arw_amr_prs_por_dut_swe_qcu_ctl_ben_pol_xho_owc_glc_wly_nor_tag_rom_ewe_krd_swt_mly_tha_anl_tml_swa_cic_azi_cze_spa_aze_tsw_vie_gam_bem_dyu_fbf	-0.678761208543147	-1.62393340692755	0.107774801699601
677	amh_glc_ven_bos_chh_amr_aeg_fre_aze_tur_ewe_mly_bem_ukr_pan_bsq_ger_mlt_bam_mnd_afr_spa_moo_ita_xho_urd_hun_igb_swa_est_rus_sod_geo_pol_krd_eng_bul_wly_anl_alb_fin_dgb_ind_nor_mao_jpn_knd_kor_swe_prs_swt_lat_jav_por_gam_sun_cnt_ben_ses_rom_sid_grk_hin_scr_mcd_qcu_dut_cze_lit_akn_heb_slo_owc_ctl_tag_arw_tsw_guj_fbf_bat_tha_hau_tml_cic_dyu_azi_svk_mol_uzb_yor_vie_tig_zul_lda_tsn	-0.947144226391219	-2.29926531273833	0.0237283300393884
678	hau_guj_zul_urd_sod_sid_heb_rus_uzb_azi_lda_mao_dgb_cze_dut_bsq_scr_anl_bem_cnt_pan_por_tsn_mcd_fbf_mol_fin_bam_ewe_hun_spa_chh_geo_lit_alb_glc_rom_mlt_tig_arw_est_ses_jav_fre_tag_jpn_tml_kor_slo_krd_yor_ctl_ind_bul_aeg_bat_mnd_bos_tsw_pol_amr_ita_nor_ben_ukr_qcu_svk_grk_lat_xho_wly_eng_gam_ger_mly_hin_moo_swe_igb_sun_tha_owc_knd_ven_cic_tur_afr_prs_aze_swa_vie_amh_swt_akn_dyu	-0.354544837986718	-0.839380382587104	0.403408416065175
679	hau_krd_moo_swe_amh_gam_mlt_pan_azi_tur_dgb_mly_tsw_lit_mol_bsq_rom_anl_lda_cnt_mcd_urd_ven_scr_xho_nor_est_swt_tsn_hun_grk_heb_geo_prs_spa_rus_ger_aeg_tig_dut_fin_bam_bat_ctl_ind_jpn_tml_kor_guj_pol_zul_lat_tag_por_chh_sun_mnd_arw_bem_bos_amr_ben_slo_alb_ita_qcu_eng_ukr_cze_fbf_sid_bul_wly_hin_mao_afr_igb_svk_ewe_jav_tha_sod_knd_ses_dyu_uzb_glc_fre_aze_yor_vie_owc_akn_swa_cic	-0.548066308851978	-1.30601520466617	0.194768539671592
680	sid_bos_xho_svk_anl_wly_aeg_arw_aze_tur_ewe_jav_ses_pol_alb_bsq_mol_gam_igb_cnt_fre_ctl_dyu_scr_lda_afr_est_cic_yor_fin_por_amh_geo_eng_rus_urd_prs_chh_mlt_bul_hun_swt_mao_rom_mly_jpn_tml_kor_dut_pan_tsw_glc_tag_ita_tig_bat_mnd_ukr_zul_swe_hau_ben_nor_grk_lat_qcu_guj_lit_ger_dgb_owc_slo_sod_krd_sun_mcd_ven_hin_bem_ind_tha_heb_knd_fbf_bam_azi_cze_spa_uzb_akn_vie_amr_tsn_swa_moo	-0.401835543231454	-0.954263644146884	0.342424023032584
681	tig_swe_dgb_nor_owc_hau_chh_lit_azi_uzb_yor_bat_xho_mol_grk_bsq_dut_heb_swa_cnt_rus_bul_moo_pan_bem_rom_fin_bam_ewe_est_mcd_aeg_geo_bos_ctl_slo_fre_sod_wly_svk_hun_swt_jav_eng_ind_jpn_tml_kor_afr_ben_dyu_lat_mly_glc_amr_tag_mnd_pol_igb_urd_mlt_arw_ukr_scr_cze_qcu_spa_hin_guj_lda_amh_krd_anl_por_sun_prs_cic_ita_fbf_mao_tha_gam_knd_zul_ses_tur_alb_ger_aze_akn_vie_sid_tsw_tsn_ven	0.132193822248036	0.311035941057701	0.756469393380207
682	tig_lit_ses_lat_gam_amh_amr_nor_aze_azi_ven_jav_tsw_por_rus_bsq_alb_sid_fbf_cnt_dut_afr_cic_ben_moo_mcd_fin_igb_yor_est_bul_anl_geo_ita_pol_krd_guj_hau_chh_scr_hun_ewe_sun_prs_mly_jpn_knd_kor_bos_eng_zul_ger_tag_ctl_sod_ind_mnd_svk_akn_grk_owc_fre_ukr_slo_urd_qcu_hin_pan_rom_bem_heb_swe_wly_mol_bat_glc_xho_arw_tsn_mao_tha_mlt_tml_lda_dyu_tur_cze_spa_uzb_swt_vie_aeg_dgb_swa_bam	-0.470229758647014	-1.11969334232335	0.265727907940724
683	hau_urd_xho_prs_owc_amh_gam_afr_uzb_aze_cic_jav_swa_svk_ita_bsq_eng_heb_lda_cnt_dut_lit_tsw_rus_dyu_glc_fin_swt_fbf_est_cze_amr_geo_fre_slo_bul_por_wly_anl_mcd_hun_zul_tag_bos_mly_jpn_tml_kor_hin_ukr_akn_krd_ind_lat_sid_sun_mnd_arw_moo_alb_tig_scr_grk_guj_spa_qcu_pol_pan_ben_ewe_sod_rom_chh_swe_mao_nor_ses_mol_tsn_bat_tha_mlt_knd_ven_bem_tur_ger_ctl_azi_bam_vie_aeg_dgb_igb_yor	-0.903597652017518	-2.1867530607126	0.0312693925419495
684	chh_pan_ven_slo_aeg_gam_amr_bos_tur_aze_yor_tag_tsw_krd_ita_bsq_eng_wly_ses_cnt_lat_hin_zul_dut_dgb_grk_fin_bam_bem_hun_cze_sid_geo_rom_swe_svk_arw_hau_tig_ben_est_tsn_mly_pol_jav_jpn_tml_kor_afr_por_dyu_ukr_ind_mcd_sod_bat_mnd_scr_swt_ger_amh_rus_prs_ctl_alb_qcu_urd_lit_nor_lda_anl_fre_heb_bul_sun_mol_cic_spa_ewe_mao_tha_mlt_knd_moo_swa_azi_guj_glc_uzb_fbf_vie_owc_akn_xho_igb	0.384100171954259	0.905870348681167	0.367345454581786
685	gam_cze_swa_por_chh_tig_wly_bul_uzb_aze_ewe_tag_dyu_lat_guj_bsq_svk_heb_tsw_cnt_urd_pan_yor_pol_zul_scr_fin_lda_cic_hun_prs_sod_geo_mol_hin_ben_swe_amh_amr_lit_est_swt_ind_ger_bat_jpn_knd_kor_krd_glc_xho_rom_mly_ctl_sid_jav_mnd_slo_fbf_rus_mlt_nor_ita_eng_spa_qcu_bos_fre_alb_dgb_owc_dut_aeg_ukr_sun_afr_moo_arw_igb_mao_tha_anl_tml_bam_akn_tur_grk_mcd_azi_tsn_vie_hau_ven_ses_bem	0.100741716216223	0.237165854744822	0.81304978120211
686	tig_grk_yor_eng_amh_wly_sid_bul_aze_uzb_fbf_sun_cic_ukr_glc_bsq_ita_anl_xho_cnt_fre_urd_ewe_pol_moo_prs_est_swt_akn_fin_ctl_gam_geo_por_rus_ger_spa_mlt_aeg_mcd_hun_bem_jav_hin_ind_jpn_knd_kor_slo_mol_lda_alb_tag_swe_owc_mly_mnd_pan_tsw_rom_hau_cze_arw_krd_afr_qcu_ben_dut_lit_dgb_chh_svk_heb_nor_bat_bos_tsn_guj_dyu_mao_tha_sod_tml_ven_ses_azi_lat_scr_tur_bam_vie_amr_swa_zul_igb	-0.496140699345548	-1.17965363619426	0.241146849426541
687	owc_guj_fbf_prs_sod_anl_hau_lit_azi_tur_tsn_bat_moo_cze_eng_bsq_afr_tig_tsw_cnt_nor_arw_bam_urd_cic_bul_est_ses_zul_fin_pol_mlt_geo_slo_ita_swe_krd_aeg_gam_mol_hun_xho_tag_hin_ind_jpn_knd_kor_alb_rus_ven_grk_jav_ukr_chh_sun_mnd_dut_swt_ger_wly_ben_spa_ctl_svk_qcu_scr_rom_pan_igb_amh_bos_heb_mcd_mao_lat_akn_fre_dyu_mly_tha_amr_tml_swa_yor_aze_por_glc_uzb_dgb_vie_sid_bem_lda_ewe	-1.0552682237556	-2.58000430972425	0.0114459963463995
688	wly_lat_tsn_nor_mlt_amh_anl_glc_tur_aze_moo_sun_igb_swe_cze_bsq_scr_amr_tsw_cnt_svk_ctl_lda_pan_ewe_bos_est_bem_akn_fin_arw_sid_geo_ben_prs_lit_rom_chh_aeg_mol_hun_fbf_mao_bul_tag_jpn_knd_kor_urd_afr_dgb_krd_bat_rus_heb_ind_mnd_mcd_swt_slo_hau_ger_ita_grk_por_qcu_alb_fre_ukr_xho_gam_guj_sod_eng_mly_pol_ses_hin_zul_jav_tha_tig_tml_ven_dyu_azi_dut_spa_uzb_bam_vie_owc_yor_cic_swa	-0.332059067676453	-0.786087788868524	0.433814411717541
689	chh_por_tsw_krd_owc_tig_anl_grk_tur_aze_ven_jav_dyu_lat_rom_bsq_hin_aeg_bem_mnd_eng_ctl_cic_bos_akn_arw_est_moo_zul_fin_scr_sid_geo_ger_ita_fre_spa_wly_amh_guj_hun_tsn_bat_alb_mly_jpn_tml_kor_afr_bul_xho_glc_tag_pol_sod_ind_cnt_cze_igb_dut_hau_nor_lit_slo_mcd_qcu_rus_swe_urd_bam_mlt_ben_gam_svk_mao_prs_swt_mol_fbf_sun_tha_heb_knd_ewe_lda_uzb_ukr_pan_azi_swa_vie_amr_dgb_ses_yor	-0.217821266225015	-0.514152737714698	0.608364802477846
690	gam_ita_bam_urd_heb_tig_amr_lit_azi_tur_swa_sun_igb_mcd_svk_bsq_afr_sod_ewe_mnd_por_glc_ses_arw_swt_bul_fin_ven_xho_est_alb_aeg_geo_guj_mol_bos_hin_wly_mlt_ukr_hun_lda_ind_ben_tag_jpn_tml_kor_scr_pan_yor_rus_mly_cze_amh_bat_cnt_pol_dgb_nor_owc_prs_krd_fre_ger_qcu_swe_grk_ctl_zul_sid_slo_chh_lat_mao_dut_tsn_spa_akn_jav_tha_anl_knd_cic_bem_uzb_eng_rom_aze_tsw_vie_hau_fbf_dyu_moo	-0.617561908892717	-1.47556172797675	0.143439311680454
691	owc_mol_ven_prs_tig_anl_amh_fre_tur_uzb_ses_bat_swt_urd_lat_bsq_ctl_sid_dgb_cnt_pan_guj_xho_svk_akn_glc_fin_bam_zul_hun_hin_mlt_geo_cze_scr_por_lit_amr_gam_alb_est_yor_ind_mcd_jav_jpn_knd_kor_bul_arw_dyu_ita_mly_ben_hau_tag_mnd_eng_lda_pol_chh_krd_grk_ukr_swe_qcu_afr_rom_nor_tsw_wly_slo_heb_spa_mao_dut_swa_rus_igb_sun_tha_aeg_tml_moo_cic_azi_ger_bos_aze_tsn_vie_sod_ewe_fbf_bem	-0.133588167736272	-0.314982475778928	0.753480599920131
692	amh_krd_cic_cze_wly_owc_hau_lit_azi_uzb_dgb_bat_fbf_prs_pol_bsq_svk_tig_bam_mnd_alb_swe_xho_ukr_dyu_por_hun_ses_ven_est_hin_aeg_geo_dut_guj_rom_lat_sod_anl_arw_fin_akn_sun_pan_mly_jpn_knd_kor_glc_ger_lda_afr_jav_scr_sid_mao_cnt_nor_tsw_slo_amr_bul_ben_ctl_mol_qcu_mcd_grk_spa_tsn_chh_urd_mlt_bos_tag_fre_zul_ita_swa_ind_tha_gam_tml_moo_ewe_tur_eng_rus_aze_bem_vie_heb_yor_igb_swt	-0.447571872664549	-1.0635485999053	0.290287007743862
693	aeg_rus_dgb_guj_sod_hau_heb_pol_azi_tur_bam_jav_dyu_afr_spa_bsq_scr_mlt_moo_mnd_prs_ben_swa_bos_igb_eng_hun_bem_ven_fin_dut_gam_geo_mol_fre_glc_pan_amh_wly_alb_est_tsw_bat_ger_mly_jpn_knd_kor_grk_lat_ses_slo_sun_krd_chh_ind_cnt_mcd_yor_hin_anl_swe_ctl_bul_ita_qcu_arw_nor_ukr_akn_amr_svk_tig_por_mao_rom_xho_urd_cic_tag_tha_owc_tml_fbf_zul_aze_cze_lit_uzb_ewe_vie_sid_tsn_swt_lda	-0.108702129034932	-0.256182870569914	0.798375458610136
694	sod_spa_akn_bos_gam_mlt_wly_mcd_tur_uzb_zul_bat_bam_svk_lat_bsq_ukr_aeg_xho_cnt_ctl_pan_dgb_ben_bem_afr_hun_ses_ewe_fin_krd_amr_geo_eng_ita_prs_ger_sid_tig_rom_est_tsw_jav_urd_tag_jpn_tml_kor_arw_fre_yor_alb_ind_grk_hau_mly_mnd_scr_swa_mol_owc_glc_dut_swe_por_qcu_rus_nor_guj_fbf_heb_lit_amh_cze_sun_bul_cic_slo_moo_mao_tha_anl_knd_ven_tsn_aze_hin_pol_azi_lda_vie_chh_igb_swt_dyu	-0.528203744962575	-1.25830016083056	0.211433113692989
695	amh_dut_tsw_fre_anl_gam_amr_lat_azi_aze_moo_ind_igb_urd_hin_bsq_nor_owc_ven_cnt_svk_ukr_dyu_eng_ses_alb_fin_ewe_tsn_est_rom_sod_geo_pan_grk_pol_bul_aeg_wly_glc_hun_swa_sun_bos_bat_jpn_tml_kor_guj_ben_akn_ger_jav_arw_sid_tag_mnd_por_bam_scr_chh_slo_krd_lit_swe_qcu_rus_afr_mcd_xho_hau_cze_mlt_ctl_mao_mol_bem_prs_yor_mly_tha_heb_knd_fbf_zul_tur_ita_spa_uzb_dgb_vie_tig_cic_swt_lda	0.027510379939303	0.0647775989904832	0.948490116116219
696	sod_bos_fbf_hin_sid_gam_mlt_svk_azi_aze_dgb_sun_ewe_eng_ctl_bsq_scr_wly_ses_cnt_swe_ben_akn_arw_bem_ukr_hun_tsw_zul_fin_spa_tig_geo_nor_pan_fre_alb_heb_owc_guj_est_dyu_mao_dut_jav_jpn_tml_kor_mol_grk_swa_afr_tag_ita_anl_bat_mnd_ger_cic_mcd_aeg_rom_rus_krd_prs_qcu_cze_slo_pol_lda_amr_lat_amh_glc_ind_lit_swt_por_igb_mly_tha_hau_knd_ven_moo_uzb_bul_urd_tur_bam_vie_chh_yor_xho_tsn	-0.0385788521302369	-0.0909251460423277	0.927747623168689
697	amh_ukr_bem_pan_hau_owc_wly_scr_uzb_aze_ven_mly_fbf_prs_spa_bsq_mol_sod_tsw_cnt_swe_svk_cic_krd_zul_rus_est_dgb_ses_fin_rom_mlt_geo_fre_grk_arw_hin_amr_tig_alb_hun_lda_jav_slo_ind_jpn_tml_kor_guj_ben_yor_eng_tag_mcd_chh_mao_mnd_ita_bam_glc_sid_urd_cze_por_ctl_qcu_pol_bul_lit_moo_anl_afr_heb_lat_sun_ger_swt_nor_dyu_bat_tha_gam_knd_swa_igb_tur_bos_dut_azi_ewe_vie_aeg_tsn_akn_xho	0.0305578052348134	0.0720332508578087	0.942730134375074
698	gam_bos_bem_eng_mlt_wly_hau_krd_aze_azi_igb_mly_yor_bul_swe_bsq_grk_amh_moo_mnd_guj_alb_swa_mcd_xho_mol_fin_fbf_akn_hun_pol_amr_geo_scr_prs_hin_dut_sod_tig_pan_est_bam_bat_lat_mao_jpn_tml_kor_rus_nor_dyu_ita_jav_arw_chh_ind_cnt_ctl_zul_ukr_anl_glc_cze_spa_por_qcu_fre_urd_slo_lda_owc_ger_sid_rom_tag_lit_ses_svk_swt_sun_tha_aeg_knd_cic_ven_tur_ben_afr_uzb_ewe_vie_heb_dgb_tsw_tsn	0.252533165861313	0.595329567954104	0.55306912485289
699	chh_arw_dgb_cze_amr_tig_owc_ctl_uzb_azi_bam_bat_tsn_alb_fre_bsq_slo_hau_igb_mnd_por_lat_akn_ben_bem_scr_fin_zul_tsw_est_rom_sod_geo_lit_nor_eng_ukr_gam_sid_afr_hun_yor_mao_bos_mly_jpn_knd_kor_swe_ger_cic_svk_jav_bul_wly_tag_cnt_spa_swt_pol_amh_mcd_mol_krd_ita_qcu_guj_urd_hin_fbf_aeg_dut_mlt_pan_ind_grk_xho_glc_ven_sun_tha_heb_tml_ewe_dyu_tur_rus_prs_aze_lda_vie_anl_moo_ses_swa	-0.0268922310482128	-0.0634062295520543	0.949579110136834
700	tig_afr_xho_bul_amh_wly_gam_ita_uzb_aze_tsw_ind_moo_grk_nor_bsq_krd_owc_tsn_mnd_eng_por_dgb_lit_lda_svk_hun_swt_dyu_fin_hin_anl_geo_spa_ukr_fre_rus_aeg_chh_bos_est_zul_sun_rom_jav_jpn_knd_kor_scr_cze_swa_pol_mly_lat_sid_tag_cnt_urd_bem_mol_hau_ctl_slo_ger_glc_qcu_swe_arw_guj_cic_mlt_dut_amr_prs_mao_ben_bam_mcd_ses_bat_tha_sod_tml_ewe_fbf_azi_alb_pan_tur_ven_vie_heb_yor_igb_akn	-0.0664899289717004	-0.156920529778651	0.87564764706869
701	heb_pan_lda_fre_mlt_amr_tig_swe_uzb_azi_bam_tag_zul_ger_eng_bsq_glc_anl_moo_cnt_lit_prs_ven_mol_tsw_ben_est_bem_igb_hun_urd_sid_geo_guj_pol_lat_por_aeg_owc_dut_fin_dyu_sun_afr_jav_jpn_tml_kor_ukr_bos_ses_scr_mao_mcd_sod_ind_mnd_arw_tsn_bul_gam_ctl_krd_rom_nor_qcu_grk_hin_svk_cic_wly_rus_chh_alb_bat_slo_swt_cze_swa_mly_tha_amh_knd_akn_fbf_aze_spa_ita_tur_yor_vie_hau_xho_ewe_dgb	-0.907120003959879	-2.19664101432148	0.0305316245583327
702	mlt_bul_dyu_rus_gam_amr_hau_dut_azi_aze_dgb_mao_ven_urd_ctl_bsq_afr_owc_lda_cnt_ukr_ita_moo_mcd_swt_por_est_bam_xho_hun_eng_sid_geo_nor_scr_spa_prs_sod_chh_mol_fin_ewe_mly_grk_bat_jpn_tml_kor_ger_hin_swa_slo_tag_swe_wly_sun_mnd_lat_zul_rom_heb_fre_bos_alb_lit_qcu_arw_pol_svk_tsn_aeg_krd_tig_glc_ind_cze_fbf_guj_bem_jav_tha_anl_knd_yor_tsw_tur_pan_ben_uzb_cic_vie_amh_akn_ses_igb	-0.176155005936566	-0.415587602203226	0.678669141708044
703	heb_bul_zul_cze_sid_tig_anl_lit_azi_tur_ven_mly_lda_spa_hin_bsq_ctl_wly_igb_mnd_svk_pol_dyu_nor_bem_glc_hun_fbf_ses_fin_mol_chh_geo_rus_prs_krd_bos_hau_mlt_mcd_est_yor_ind_afr_jav_jpn_knd_kor_urd_grk_cic_ben_sun_pan_amh_tag_cnt_alb_bam_eng_gam_swe_fre_guj_ita_qcu_slo_scr_arw_dgb_owc_ukr_sod_rom_mao_ger_moo_dut_tsn_bat_tha_amr_tml_akn_swa_aze_por_lat_uzb_xho_vie_aeg_swt_ewe_tsw	-0.695823755529328	-1.66754175687944	0.0987708094549632
704	tig_nor_ses_mol_owc_aeg_mlt_ben_azi_aze_akn_mly_xho_lat_guj_bsq_ukr_amh_swa_mnd_scr_lit_fbf_alb_ven_rus_fin_ewe_tsn_hun_afr_wly_geo_bos_eng_prs_ita_amr_sid_glc_est_zul_sun_krd_tag_jpn_knd_kor_ger_hin_igb_pan_ind_slo_anl_jav_cnt_bul_yor_grk_gam_ctl_cze_swe_fre_qcu_arw_svk_mcd_bam_hau_pol_chh_rom_bat_por_swt_spa_tsw_mao_tha_heb_tml_dgb_lda_tur_dut_urd_uzb_moo_vie_sod_bem_dyu_cic	-0.710002843213655	-1.70558899938408	0.0914225736124278
705	wly_ita_ewe_alb_aeg_amh_anl_lat_azi_uzb_ven_mly_lda_por_slo_bsq_nor_tig_fbf_mnd_ukr_glc_cic_rus_dyu_arw_hun_tsn_ses_est_prs_mlt_geo_swe_lit_krd_fre_hau_heb_svk_fin_moo_ind_mol_jav_jpn_tml_kor_pan_ben_swa_ctl_sun_cze_chh_bat_cnt_hin_akn_rom_gam_afr_guj_scr_bul_qcu_mcd_spa_dut_xho_owc_bos_sod_eng_mao_ger_swt_urd_tsw_tag_tha_sid_knd_dgb_bem_aze_grk_pol_tur_igb_vie_amr_yor_zul_bam	-0.252393899592175	-0.596620882626985	0.552210119067236
706	wly_urd_ven_cze_aeg_amh_sid_pol_tur_uzb_swa_mao_lda_bos_nor_bsq_hin_heb_dyu_mnd_rom_ben_bem_swe_tsw_ctl_hun_fbf_zul_est_krd_tig_geo_ukr_ita_prs_fre_amr_anl_guj_fin_akn_tag_grk_sun_jpn_knd_kor_svk_glc_cic_mcd_ind_arw_gam_jav_cnt_scr_ewe_slo_chh_bul_ger_lit_dut_qcu_rus_pan_mol_moo_hau_eng_mlt_alb_bat_afr_bam_por_yor_mly_tha_sod_tml_dgb_igb_azi_lat_spa_aze_tsn_vie_owc_swt_xho_ses	-0.277717166795975	-0.656124305193169	0.513364234084319
707	wly_spa_cic_guj_aeg_gam_heb_svk_azi_aze_swt_mao_igb_por_cze_bsq_fre_tig_ses_cnt_rom_mol_yor_eng_ewe_ukr_est_bem_swa_hun_bos_amh_geo_ger_arw_mcd_scr_chh_anl_ctl_fin_tsw_jav_krd_bat_jpn_knd_kor_grk_rus_dyu_nor_tag_alb_hau_sun_mnd_slo_ven_hin_amr_afr_ben_prs_dut_qcu_bul_swe_lat_tsn_sid_urd_sod_pol_ind_lit_bam_pan_fbf_mly_tha_owc_tml_xho_akn_tur_glc_ita_uzb_zul_vie_mlt_dgb_lda_moo	-0.344597303870345	-0.815613062664181	0.416805484522328
708	aeg_ita_bem_pol_heb_anl_sod_krd_uzb_azi_fbf_tag_ses_rom_lit_bsq_fre_wly_cic_cnt_eng_nor_ven_prs_dyu_arw_hun_dgb_akn_est_alb_owc_geo_afr_slo_hin_pan_amr_gam_ger_fin_tsn_mly_glc_ind_jpn_knd_kor_dut_ukr_tsw_bul_jav_urd_sid_mao_mnd_svk_zul_bos_amh_ben_rus_mol_ctl_qcu_mcd_swe_lat_xho_mlt_por_hau_guj_sun_spa_yor_grk_swa_bat_tha_chh_tml_ewe_lda_tur_scr_cze_aze_moo_vie_tig_bam_swt_igb	-0.206827249532098	-0.488151937984415	0.626591195863155
709	gam_ben_yor_bos_sod_aeg_amr_rom_tur_uzb_lda_tag_cic_alb_mcd_bsq_ukr_heb_tsw_mnd_hin_swe_swa_glc_dyu_dut_est_dgb_tsn_fin_svk_amh_geo_pan_eng_ita_lat_sid_chh_guj_hun_fbf_mly_pol_sun_jpn_knd_kor_rus_por_bam_scr_ind_ctl_owc_jav_cnt_afr_akn_slo_anl_fre_ger_urd_mol_qcu_nor_spa_cze_swt_mlt_bul_tig_lit_bat_krd_xho_arw_ven_mao_tha_wly_tml_igb_zul_aze_grk_prs_azi_ses_vie_hau_bem_ewe_moo	-0.530828918738809	-1.2638477977236	0.20944341367203
710	mlt_lat_zul_por_gam_amr_aeg_ita_aze_tur_ewe_bat_ses_grk_ctl_bsq_rus_heb_akn_mnd_bos_fre_moo_krd_cic_rom_hun_bam_dgb_est_pol_owc_geo_dut_spa_mcd_ben_wly_tig_glc_fin_fbf_ind_bul_jav_jpn_tml_kor_hin_ger_tsw_afr_mly_svk_sod_sun_cnt_swe_bem_ukr_anl_arw_lit_nor_guj_qcu_cze_eng_scr_yor_chh_mol_amh_alb_tag_urd_lda_slo_igb_mao_tha_hau_knd_swt_dyu_azi_pan_prs_uzb_swa_vie_sid_ven_xho_tsn	-0.360711834034076	-0.854384581234797	0.395087455844664
711	aeg_svk_fbf_ctl_amh_owc_tig_ukr_tur_azi_xho_sun_lda_eng_bul_bsq_ben_gam_ven_mnd_nor_bos_bem_glc_moo_pan_fin_zul_swt_est_cze_hau_geo_prs_slo_mol_ger_wly_chh_krd_hun_ewe_jav_grk_mao_jpn_tml_kor_mcd_dut_akn_rom_bat_por_sid_ind_cnt_urd_yor_spa_amr_guj_pol_hin_swe_qcu_rus_lat_alb_ses_sod_ita_mlt_fre_tag_arw_igb_scr_dgb_mly_tha_heb_knd_dyu_bam_uzb_afr_lit_aze_cic_vie_anl_tsw_swa_tsn	-0.592216883955484	-1.41270834865219	0.161079390509728
712	amr_ctl_akn_lat_sid_wly_mlt_swe_aze_tur_ewe_tag_moo_lit_rom_bsq_por_tig_swt_mnd_pol_pan_zul_bos_yor_mol_hun_swa_ses_est_nor_amh_geo_scr_spa_svk_krd_chh_hau_fre_fin_xho_jav_ukr_bat_jpn_knd_kor_ita_arw_bem_eng_ind_ben_aeg_sun_cnt_cze_cic_prs_heb_rus_guj_mcd_hin_qcu_alb_afr_grk_fbf_anl_urd_gam_glc_mly_ger_dyu_slo_ven_mao_tha_sod_tml_dgb_tsw_azi_bul_dut_uzb_tsn_vie_owc_igb_lda_bam	-0.294924532404513	-0.697624186385102	0.487152720468261
713	heb_dut_ewe_afr_sid_owc_amr_mol_uzb_tur_igb_bat_bam_eng_cze_bsq_swe_amh_zul_cnt_lit_lat_tsw_scr_lda_ctl_fin_ven_swa_est_alb_chh_geo_ger_ben_bul_glc_mlt_anl_ita_hun_tsn_tag_pan_mly_jpn_tml_kor_fre_arw_xho_mcd_jav_krd_aeg_ind_mnd_bos_dgb_nor_wly_grk_por_rus_svk_qcu_hin_rom_pol_bem_tig_prs_hau_urd_sun_ukr_dyu_spa_fbf_mao_tha_gam_knd_swt_moo_aze_guj_slo_azi_ses_vie_sod_yor_cic_akn	-0.731797661548788	-1.75933119367976	0.0818100028139285
714	chh_arw_ses_lit_owc_anl_amh_por_azi_tur_bam_jav_yor_fre_cze_bsq_slo_gam_dyu_cnt_eng_rom_bem_ben_ewe_scr_est_swt_cic_fin_prs_hau_geo_dut_ger_bul_krd_amr_aeg_ctl_hun_zul_mly_urd_bat_jpn_knd_kor_afr_guj_igb_mcd_mao_alb_wly_sun_mnd_bos_moo_ukr_sod_rus_spa_glc_nor_qcu_svk_lat_pol_ven_sid_mol_mlt_hin_tag_swe_dgb_pan_xho_ind_tha_tig_tml_lda_fbf_uzb_ita_grk_aze_tsw_vie_heb_akn_tsn_swa	-0.19108624508952	-0.451218305633913	0.65288261817149
715	amr_por_moo_dut_aeg_sod_gam_lit_azi_aze_tsw_bat_dgb_nor_afr_bsq_guj_wly_dyu_mnd_ger_prs_akn_ctl_swa_ukr_hun_fbf_swt_est_svk_amh_geo_cze_arw_urd_spa_sid_owc_alb_fin_tsn_sun_ita_mao_jpn_tml_kor_pan_grk_lda_krd_mly_scr_chh_ind_cnt_ben_bem_hin_hau_bos_eng_mcd_bul_qcu_lat_mol_pol_yor_heb_fre_mlt_rus_jav_rom_xho_glc_cic_tag_tha_tig_knd_ses_zul_uzb_swe_slo_tur_ewe_vie_anl_igb_ven_bam	-0.0152980821195747	-0.0360252484819814	0.971339440116805
716	chh_pol_bam_cze_gam_owc_heb_lit_azi_uzb_zul_mly_akn_slo_mcd_bsq_rus_hau_igb_cnt_ita_rom_tsw_hin_yor_krd_fin_dyu_tsn_hun_ukr_aeg_geo_svk_urd_guj_prs_sod_anl_afr_est_ven_bat_nor_jav_jpn_tml_kor_alb_spa_lda_swe_sun_scr_amh_ind_mnd_lat_fbf_pan_tig_fre_ben_por_ctl_qcu_mol_glc_bos_cic_sid_arw_wly_ger_mao_grk_moo_bul_bem_tag_tha_amr_knd_xho_swa_aze_eng_dut_tur_ses_vie_mlt_dgb_swt_ewe	-0.695825472828528	-1.66525572774115	0.0992271613947771
717	heb_pan_xho_lat_tig_sod_hau_eng_aze_tur_moo_sun_dgb_scr_spa_bsq_krd_owc_fbf_cnt_rom_fre_igb_mol_lda_slo_hun_ses_yor_fin_nor_sid_geo_grk_rus_hin_svk_wly_gam_ben_est_tsn_mao_arw_jav_jpn_knd_kor_urd_mcd_akn_ukr_bat_guj_mlt_mly_mnd_afr_tsw_swe_anl_alb_prs_bos_ctl_qcu_ger_cze_ita_swt_amr_glc_aeg_bul_ind_por_bam_dut_ven_tag_tha_amh_tml_dyu_cic_uzb_lit_pol_azi_bem_vie_chh_zul_swa_ewe	0.333198760308398	0.784992245045869	0.434453282723537
718	mlt_urd_swa_alb_sod_owc_amh_eng_aze_azi_bem_bat_bam_slo_ben_bsq_spa_amr_dgb_cnt_pan_rom_akn_krd_igb_arw_est_moo_cic_hun_por_aeg_geo_fre_swe_ger_nor_wly_heb_bul_fin_dyu_sun_bos_mao_jpn_tml_kor_svk_cze_swt_scr_mly_grk_anl_ind_mnd_mol_lda_ita_gam_mcd_ctl_rus_ukr_qcu_lit_lat_prs_xho_sid_hin_hau_afr_jav_dut_fbf_pol_tsw_tag_tha_tig_knd_ven_ses_tur_glc_guj_uzb_zul_vie_chh_ewe_tsn_yor	-0.526423986463826	-1.25397267660697	0.212994812084397
719	sid_ger_bam_ben_chh_mlt_tig_mol_tur_azi_fbf_sun_tsw_bul_por_bsq_fre_wly_ewe_cnt_lat_hin_yor_glc_cic_urd_fin_swa_ses_est_slo_sod_geo_spa_alb_scr_eng_owc_aeg_ctl_hun_igb_mly_cze_mao_jpn_knd_kor_nor_afr_xho_arw_ind_lit_anl_bat_mnd_rus_lda_krd_amh_grk_prs_ita_bos_qcu_dut_ukr_mcd_dyu_gam_swe_heb_pan_jav_rom_dgb_guj_ven_tag_tha_amr_tml_swt_moo_uzb_svk_pol_aze_tsn_vie_hau_akn_bem_zul	-0.678086856209399	-1.62501652734068	0.107543425308549
720	tig_dut_lda_fre_sod_gam_mlt_por_azi_uzb_tsw_mly_ewe_scr_glc_bsq_hin_amr_swt_mnd_mcd_lat_zul_rus_cic_prs_fin_dyu_fbf_hun_pan_aeg_geo_cze_mol_ukr_spa_sid_hau_bos_est_igb_bat_ctl_mao_jpn_tml_kor_nor_alb_xho_svk_sun_ben_heb_jav_cnt_eng_dgb_urd_amh_guj_rom_ger_pol_qcu_swe_grk_lit_bam_wly_afr_chh_krd_tag_slo_swa_ita_ses_ind_tha_owc_knd_tsn_bem_tur_arw_bul_aze_ven_vie_anl_yor_moo_akn	-0.293119211810442	-0.693559931049451	0.489686872608928
721	mlt_ben_yor_hin_hau_anl_gam_ita_azi_tur_fbf_mly_igb_ger_mcd_bsq_mol_aeg_ven_cnt_bul_scr_moo_glc_swa_prs_fin_xho_bam_est_nor_chh_geo_dut_fre_swe_slo_tig_amr_pol_hun_akn_bat_alb_mao_jpn_tml_kor_krd_ukr_zul_por_sun_lit_sod_ind_mnd_ctl_cic_grk_sid_cze_rom_arw_svk_qcu_pan_bos_lat_lda_amh_spa_heb_eng_jav_urd_tsn_guj_ewe_tag_tha_wly_knd_dgb_bem_uzb_rus_afr_aze_swt_vie_owc_tsw_ses_dyu	-0.212462446153119	-0.50197049138543	0.616874660396726
722	chh_rus_tsw_pol_owc_aeg_mlt_glc_tur_aze_fbf_ind_ven_grk_guj_bsq_svk_tig_dyu_cnt_mcd_cze_igb_ben_dgb_mol_est_ses_moo_fin_eng_hau_geo_dut_ukr_hin_ctl_wly_heb_ita_hun_swa_bat_pan_mao_jpn_knd_kor_ger_scr_swt_por_jav_prs_gam_sun_mnd_afr_bem_urd_sod_lit_lat_slo_spa_qcu_rom_swe_nor_ewe_sid_bul_anl_bos_mly_arw_xho_alb_zul_tag_tha_amh_tml_akn_cic_azi_fre_krd_uzb_bam_vie_amr_lda_yor_tsn	-0.554171384102371	-1.32029225130128	0.189977711020167
723	anl_mcd_ewe_ben_owc_amh_hau_mol_uzb_azi_zul_mly_fbf_urd_eng_bsq_slo_sid_swt_cnt_lat_spa_cic_pan_dgb_afr_fin_lda_igb_est_lit_sod_geo_krd_fre_cze_scr_gam_amr_nor_hun_swa_bat_pol_sun_jpn_tml_kor_bul_swe_ses_alb_tag_hin_aeg_mao_mnd_ctl_bam_prs_mlt_rom_grk_ita_guj_qcu_por_ukr_glc_bem_chh_bos_wly_rus_ind_ger_tsn_arw_moo_jav_tha_tig_knd_tsw_akn_tur_svk_dut_aze_yor_vie_heb_ven_dyu_xho	0.265653121564019	0.62547479897445	0.533191368245213
724	anl_eng_igb_ctl_hau_heb_amr_svk_aze_azi_lda_ind_ven_nor_fre_bsq_afr_sid_bem_mnd_spa_bos_zul_ben_dgb_lit_fin_xho_bam_hun_prs_tig_geo_guj_swe_krd_lat_aeg_owc_rom_est_cic_tag_slo_bat_jpn_tml_kor_mol_grk_yor_glc_mly_cze_sod_jav_cnt_hin_tsn_bul_gam_urd_scr_ita_ger_qcu_arw_por_dut_fbf_amh_rus_chh_alb_mao_pan_swt_pol_swa_sun_tha_mlt_knd_ses_dyu_tur_ukr_mcd_uzb_akn_vie_wly_tsw_moo_ewe	-0.985072426890738	-2.39882508216937	0.018443047592873
725	owc_bul_xho_pan_tig_aeg_heb_svk_aze_uzb_ses_bat_swt_ita_dut_bsq_mcd_sod_yor_mnd_grk_por_ewe_ben_akn_ger_est_bam_cic_hun_mol_wly_geo_guj_nor_rom_glc_amr_mlt_arw_fin_lda_ind_eng_jav_jpn_knd_kor_afr_ukr_bem_ctl_mly_hin_hau_sun_cnt_rus_fbf_prs_chh_alb_cze_pol_krd_qcu_fre_scr_slo_igb_anl_bos_sid_urd_tag_lit_moo_lat_swa_mao_tha_gam_tml_tsn_dgb_tur_swe_spa_azi_tsw_vie_amh_dyu_ven_zul	-0.257746301113882	-0.609327392246796	0.543793187617424
726	heb_urd_dyu_grk_gam_aeg_amr_pol_azi_tur_swa_jav_ven_eng_scr_bsq_ita_sod_lda_mnd_svk_bul_cic_prs_bem_swe_fin_xho_yor_est_cze_amh_geo_pan_ger_lat_ukr_mlt_anl_ctl_hun_moo_tag_lit_ind_jpn_knd_kor_nor_krd_igb_ben_sun_guj_tig_mly_cnt_spa_zul_rom_hau_fre_dut_rus_mcd_qcu_bos_slo_alb_tsn_wly_hin_sid_mol_mao_por_ses_glc_bam_bat_tha_chh_tml_akn_fbf_uzb_arw_afr_aze_tsw_vie_owc_dgb_swt_ewe	-0.619854171064379	-1.47846092915813	0.142663481368904
727	owc_glc_swa_prs_heb_gam_sid_ben_uzb_tur_bam_bat_bem_ger_grk_bsq_dut_hau_dyu_mnd_ita_lat_igb_lit_dgb_urd_est_xho_tsw_hun_pol_sod_geo_mcd_guj_spa_mol_wly_amr_ukr_fin_lda_mao_nor_mly_jpn_tml_kor_krd_hin_yor_fre_sun_swe_aeg_jav_cnt_svk_swt_afr_anl_slo_rus_por_arw_qcu_ctl_pan_scr_cic_mlt_rom_tig_bos_tag_eng_ven_bul_akn_ind_tha_chh_knd_fbf_moo_azi_alb_cze_aze_ses_vie_amh_ewe_tsn_zul	0.593103864345101	1.40403585937488	0.163638859258257
728	mlt_spa_ven_bul_amh_amr_wly_ukr_azi_uzb_ewe_sun_zul_grk_dut_bsq_ben_hau_xho_mnd_slo_urd_bam_cze_cic_lit_hun_fbf_swt_fin_ctl_sid_geo_guj_glc_por_pol_owc_heb_svk_est_lda_mly_eng_mao_jpn_tml_kor_ita_prs_igb_rus_bat_pan_sod_jav_cnt_alb_tsw_krd_tig_ger_fre_mol_lat_qcu_hin_swe_rom_moo_aeg_mcd_gam_bos_tag_arw_bem_scr_dgb_ind_tha_anl_knd_swa_tsn_tur_nor_afr_aze_yor_vie_chh_akn_ses_dyu	-0.310326057807858	-0.733971765772355	0.464812368381825
729	gam_bul_akn_grk_hau_owc_anl_prs_azi_uzb_fbf_ind_tsw_mcd_swe_bsq_rus_amh_xho_cnt_lat_ctl_dyu_scr_yor_krd_est_cic_zul_hun_pan_wly_geo_svk_spa_ger_glc_amr_chh_bos_fin_igb_mao_slo_sun_jpn_knd_kor_ita_nor_bem_fre_mly_lit_aeg_bat_mnd_eng_dgb_rom_sod_por_hin_urd_dut_qcu_ben_guj_cze_tsn_sid_arw_heb_afr_tag_pol_ewe_ukr_moo_jav_tha_mlt_tml_swt_bam_aze_alb_mol_tur_swa_vie_tig_ses_ven_lda	0.524817122950559	1.24006414809647	0.21807139050986
730	wly_lat_tsw_swe_tig_anl_hau_alb_aze_azi_swt_tag_swa_urd_scr_bsq_prs_gam_cic_mnd_slo_ben_ewe_guj_ses_cze_fin_igb_akn_est_pan_heb_geo_svk_mcd_rom_ita_sod_mlt_mol_hun_bam_mly_nor_ind_jpn_knd_kor_rus_lit_ven_ger_jav_krd_aeg_mao_cnt_arw_dyu_eng_owc_fre_bul_ctl_afr_qcu_hin_dut_bos_yor_amr_pol_sid_por_sun_grk_xho_ukr_moo_bat_tha_amh_tml_fbf_bem_uzb_glc_spa_tur_lda_vie_chh_zul_tsn_dgb	0.431249631386057	1.01699829047429	0.311792718398525
731	heb_dut_ewe_ukr_sod_gam_aeg_ger_uzb_azi_lda_sun_ses_mcd_mol_bsq_pol_tig_yor_cnt_nor_alb_dyu_slo_cic_eng_hun_akn_tsw_est_svk_anl_geo_prs_por_urd_lit_hau_wly_bos_fin_igb_ind_krd_bat_jpn_knd_kor_spa_lat_tsn_pan_mly_ita_amh_mao_mnd_ben_fbf_hin_owc_cze_rom_afr_rus_qcu_scr_grk_arw_bem_amr_ctl_chh_swe_tag_glc_xho_bul_moo_jav_tha_sid_tml_swa_zul_aze_fre_guj_tur_dgb_vie_mlt_ven_swt_bam	-0.803111517564701	-1.93410728147245	0.0561400684801585
732	hau_ita_swt_por_wly_aeg_sid_ben_azi_tur_tsn_ind_lda_spa_svk_bsq_slo_tig_swa_cnt_ukr_swe_bam_hin_dyu_rus_est_akn_ven_fin_lit_amr_geo_afr_bos_eng_glc_anl_owc_prs_hun_moo_tag_ctl_mao_jpn_tml_kor_nor_bul_fbf_dut_sun_pan_sod_jav_mnd_alb_ses_urd_mlt_guj_grk_scr_fre_qcu_rom_mol_krd_tsw_heb_cze_chh_pol_bat_ger_yor_mcd_ewe_mly_tha_gam_knd_cic_bem_uzb_arw_lat_aze_igb_vie_amh_xho_dgb_zul	-0.460873056586936	-1.09589134594556	0.275956146921911
733	anl_hin_dyu_lit_heb_gam_mlt_glc_uzb_azi_bam_bat_ven_bul_nor_bsq_eng_sod_tsn_cnt_scr_dut_ses_rom_dgb_slo_hun_fbf_zul_est_alb_amr_geo_fre_afr_ukr_mcd_owc_aeg_ger_fin_tsw_mly_mol_tag_jpn_tml_kor_cze_urd_swa_pol_ind_rus_wly_jav_mnd_svk_moo_grk_chh_bos_pan_spa_krd_qcu_por_ctl_swe_igb_hau_ita_tig_ben_mao_prs_bem_lat_swt_sun_tha_sid_knd_yor_ewe_tur_guj_arw_aze_akn_vie_amh_lda_xho_cic	-0.285579596804063	-0.674794304466619	0.501480593139432
734	sid_por_ewe_pol_gam_mlt_amh_dut_azi_tur_ven_tag_dyu_arw_slo_bsq_svk_amr_xho_mnd_ctl_grk_fbf_lat_dgb_bul_hun_bem_yor_fin_ger_wly_geo_lit_prs_ben_scr_aeg_anl_bos_est_swa_sun_cze_jav_jpn_tml_kor_nor_afr_bam_guj_bat_eng_sod_mly_cnt_alb_swt_mcd_hau_glc_rus_hin_mol_qcu_urd_rom_fre_zul_heb_krd_tig_swe_mao_ita_cic_spa_lda_ind_tha_chh_knd_tsn_moo_aze_ukr_pan_uzb_tsw_vie_owc_akn_ses_igb	0.0446930990630337	0.105272288847883	0.916386473698662
735	owc_guj_igb_rom_tig_mlt_amr_spa_uzb_tur_yor_bat_dgb_pan_eng_bsq_cze_anl_moo_cnt_scr_glc_tsn_grk_fbf_ukr_est_akn_ven_fin_rus_aeg_geo_por_pol_ben_mcd_chh_amh_alb_hun_dyu_tag_bos_sun_jpn_tml_kor_dut_hin_cic_lit_ind_ger_gam_mly_mnd_arw_lda_svk_hau_swe_fre_krd_afr_qcu_urd_mol_slo_swt_sid_ctl_sod_lat_mao_nor_xho_bul_ewe_jav_tha_heb_knd_bem_zul_azi_ita_prs_aze_ses_vie_wly_swa_tsw_bam	-0.420118558269872	-0.997625677371721	0.321049576862056
736	gam_glc_igb_alb_amr_owc_anl_ger_uzb_aze_bam_sun_tsn_prs_rom_bsq_cze_wly_dyu_cnt_slo_swe_ewe_lat_lda_afr_est_bem_fbf_fin_arw_tig_geo_guj_por_pol_pan_mlt_heb_dut_hun_zul_bat_rus_tag_jpn_tml_kor_bos_ita_swa_nor_mly_urd_hau_mao_mnd_mcd_cic_svk_amh_mol_ben_grk_eng_qcu_spa_fre_scr_akn_chh_krd_sid_bul_jav_lit_tsw_hin_xho_ind_tha_aeg_knd_yor_ses_tur_ctl_ukr_azi_ven_vie_sod_swt_dgb_moo	-0.543187998356281	-1.29656989278678	0.197987164822492
737	gam_svk_bam_dut_mlt_owc_chh_rom_aze_tur_zul_mly_ses_lat_fre_bsq_ger_sod_dgb_mnd_ukr_slo_yor_scr_ven_guj_est_ewe_swa_fin_alb_sid_geo_bos_rus_spa_arw_amh_heb_ctl_hun_dyu_ind_urd_bat_jpn_tml_kor_bul_lit_tsn_afr_tag_krd_aeg_sun_cnt_cze_akn_mol_anl_prs_por_glc_swe_qcu_hin_mcd_nor_lda_hau_pan_wly_grk_jav_ben_xho_ita_bem_mao_tha_tig_knd_tsw_cic_azi_pol_eng_uzb_igb_vie_amr_swt_moo_fbf	0.527108966555803	1.24436152269692	0.216493511228275
738	heb_afr_akn_ben_tig_owc_gam_dut_tur_uzb_moo_mao_tsn_lit_nor_bsq_rus_amr_xho_cnt_lat_scr_bam_arw_lda_ger_hun_cic_igb_est_glc_anl_geo_por_slo_guj_mol_chh_hau_eng_fin_fbf_sun_rom_jav_jpn_tml_kor_alb_svk_zul_ukr_tag_swe_sod_ind_mnd_ita_ses_bos_wly_ctl_mcd_urd_hin_qcu_grk_spa_prs_swa_amh_fre_mlt_bul_mly_krd_yor_pan_ven_bat_tha_aeg_knd_tsw_dgb_azi_pol_cze_aze_swt_vie_sid_dyu_bem_ewe	-0.68008387139695	-1.62909830202752	0.106675065438159
739	wly_urd_dgb_arw_hau_sod_chh_pol_aze_tur_bam_tag_tsn_ger_dut_bsq_prs_amh_bem_mnd_ita_guj_ses_scr_zul_lit_fin_igb_swa_hun_rus_heb_geo_fre_swe_bul_mcd_anl_sid_svk_est_fbf_bat_ben_jav_jpn_tml_kor_spa_eng_tsw_rom_mao_ctl_owc_sun_cnt_pan_lda_nor_aeg_krd_afr_hin_grk_qcu_ukr_bos_cze_yor_tig_mol_mlt_alb_ind_lat_swt_slo_akn_mly_tha_gam_knd_xho_moo_azi_glc_por_uzb_ven_vie_amr_dyu_ewe_cic	-0.53125540591502	-1.26729495689381	0.208214026326991
740	chh_nor_zul_hin_sod_gam_amr_scr_uzb_tur_xho_ind_cic_ukr_lat_bsq_ctl_tig_tsn_cnt_lit_bos_akn_slo_ven_spa_hun_ewe_swt_est_mol_anl_geo_krd_bul_urd_dut_mlt_heb_fre_fin_fbf_jav_arw_mly_jpn_knd_kor_cze_ger_dgb_eng_bat_rom_owc_mao_mnd_glc_moo_prs_wly_guj_alb_pan_grk_qcu_mcd_ben_por_lda_amh_swe_sid_pol_sun_afr_tsw_svk_igb_tag_tha_aeg_tml_dyu_swa_aze_ita_rus_azi_bam_vie_hau_bem_yor_ses	-0.678552716382512	-1.62805410091914	0.106896670266503
741	mlt_krd_ven_ben_tig_sod_heb_nor_tur_azi_ses_tag_lda_spa_fre_bsq_swe_owc_igb_mnd_guj_bul_tsw_rom_dyu_ukr_fin_ewe_moo_hun_slo_amr_geo_afr_dut_eng_rus_gam_sid_bos_est_bem_mly_ctl_jav_jpn_knd_kor_arw_lat_swa_pol_ind_ita_wly_sun_cnt_por_cic_urd_aeg_hin_scr_glc_grk_qcu_prs_mol_cze_fbf_hau_alb_anl_lit_mao_svk_akn_pan_yor_bat_tha_chh_tml_dgb_zul_aze_mcd_ger_uzb_swt_vie_amh_xho_bam_tsn	0.4845272980915	1.14603861088313	0.254719493008663
742	anl_hin_bem_spa_aeg_heb_sod_ger_azi_aze_fbf_sun_dgb_ctl_lit_bsq_ben_gam_xho_mnd_prs_cze_ven_eng_lda_rus_hun_ses_dyu_fin_bos_chh_geo_alb_krd_pol_pan_amr_sid_grk_est_swa_mly_urd_mao_jpn_knd_kor_scr_glc_akn_bul_tag_swe_hau_bat_cnt_guj_ewe_mcd_tig_slo_rom_ukr_dut_qcu_nor_mol_ita_cic_owc_afr_amh_svk_jav_por_yor_fre_bam_ind_tha_wly_tml_swt_tsn_uzb_arw_lat_tur_igb_vie_mlt_moo_tsw_zul	-0.472244052361737	-1.12328310577756	0.264208627500508
743	anl_pol_tsn_pan_amh_hau_sid_afr_tur_uzb_yor_jav_bem_scr_fre_bsq_rus_tig_igb_cnt_mol_hin_moo_guj_fbf_eng_est_ses_dyu_fin_por_wly_geo_grk_rom_lat_bos_amr_owc_prs_hun_bam_mly_ger_bat_jpn_knd_kor_arw_cze_lda_dut_ind_ukr_mlt_mao_mnd_ben_dgb_nor_chh_mcd_krd_swe_alb_qcu_slo_lit_bul_swa_heb_spa_sod_glc_sun_ita_tsw_urd_akn_tag_tha_gam_tml_xho_cic_azi_svk_ctl_aze_swt_vie_aeg_zul_ewe_ven	-0.476690321899362	-1.13427033029285	0.25959641506402
744	gam_mol_igb_lit_hau_chh_mlt_alb_aze_tur_moo_sun_bam_arw_slo_bsq_urd_amh_tsw_cnt_nor_mcd_ses_svk_dgb_ben_fin_yor_dyu_hun_pol_anl_geo_cze_swe_ukr_bul_sod_sid_krd_est_ewe_ind_prs_mly_jpn_tml_kor_afr_scr_swt_rus_tag_por_owc_jav_mnd_rom_ven_lat_tig_dut_ger_glc_ita_qcu_bos_ctl_spa_swa_aeg_hin_wly_pan_bat_eng_xho_grk_zul_mao_tha_heb_knd_lda_tsn_uzb_fre_guj_azi_akn_vie_amr_cic_fbf_bem	-0.102060482147743	-0.241122101605977	0.809991288509934
745	sod_eng_swa_guj_heb_anl_tig_dut_tur_aze_moo_mao_dyu_glc_ita_bsq_rom_wly_akn_mnd_lat_spa_bem_grk_lda_lit_hun_bam_yor_est_ctl_gam_geo_mcd_scr_ben_hin_owc_amh_cze_fin_tsw_tag_prs_sun_jpn_knd_kor_arw_ukr_zul_fre_ind_ger_sid_jav_cnt_krd_ven_slo_hau_svk_por_afr_bul_qcu_pan_alb_bos_fbf_amr_swe_aeg_urd_mly_mol_swt_pol_igb_bat_tha_chh_tml_dgb_tsn_uzb_nor_rus_azi_cic_vie_mlt_ses_ewe_xho	0.0662327246698508	0.156082011183048	0.876306684861394
746	mlt_nor_dgb_svk_chh_anl_hau_arw_tur_aze_ses_mly_tsn_rom_por_bsq_dut_owc_ven_mnd_lat_urd_xho_pol_akn_alb_fin_fbf_dyu_est_bos_aeg_geo_mol_swe_slo_guj_sod_amh_rus_hun_bam_sun_lit_mao_jpn_tml_kor_bul_ita_swa_ben_ind_hin_wly_bat_cnt_scr_cic_glc_sid_cze_prs_mcd_pan_qcu_eng_afr_fre_yor_gam_ctl_amr_ger_tag_ukr_lda_grk_ewe_jav_tha_heb_knd_zul_swt_azi_spa_krd_uzb_bem_vie_tig_igb_moo_tsw	-0.634122839430519	-1.51909548128861	0.132130898862437
747	wly_grk_ven_slo_anl_aeg_tig_rus_uzb_azi_swa_sun_tsw_nor_urd_bsq_arw_sid_moo_mnd_bul_ger_yor_dut_zul_krd_hun_akn_lda_fin_ita_hau_geo_scr_guj_ctl_ben_owc_mlt_afr_est_xho_jav_svk_ind_jpn_tml_kor_lat_mcd_cic_lit_tag_pan_amh_mly_cnt_rom_ses_hin_sod_prs_pol_por_swe_qcu_alb_bos_mol_bam_amr_spa_heb_ukr_mao_eng_igb_fre_bem_bat_tha_chh_knd_ewe_tsn_tur_glc_cze_aze_dgb_vie_gam_swt_fbf_dyu	0.49766218015948	1.17482943634475	0.243062262644081
748	chh_scr_zul_hin_hau_aeg_tig_rus_tur_uzb_ewe_bat_swa_lit_ger_bsq_fre_anl_ses_mnd_ita_pan_bem_ctl_cic_arw_est_xho_dyu_hun_por_owc_geo_lat_grk_svk_cze_gam_amr_slo_fin_dgb_jav_swe_ind_jpn_tml_kor_dut_bul_moo_urd_sun_rom_mlt_mao_cnt_afr_swt_glc_sid_ben_eng_krd_ukr_qcu_bos_spa_pol_tsn_amh_mol_sod_guj_tag_alb_bam_prs_lda_mly_tha_heb_knd_yor_igb_azi_nor_mcd_aze_akn_vie_wly_fbf_tsw_ven	-0.923760684196452	-2.23503902452561	0.0278088148582568
749	mlt_arw_xho_pol_owc_anl_sod_mol_uzb_tur_lda_jav_ven_ita_bos_bsq_hin_amh_moo_cnt_slo_spa_dgb_ger_dyu_mcd_hun_ses_bam_est_prs_heb_geo_grk_lit_svk_glc_aeg_sid_scr_fin_swa_ind_urd_tag_jpn_tml_kor_eng_pan_akn_lat_bat_alb_amr_sun_mnd_fre_ewe_cze_chh_nor_dut_guj_bul_qcu_ctl_krd_rom_tsn_tig_por_hau_rus_mao_ben_bem_swe_igb_mly_tha_wly_knd_fbf_cic_aze_afr_ukr_azi_zul_vie_gam_tsw_yor_swt	-1.08520013565463	-2.66069357212124	0.00918535775692416
750	sid_pol_cic_por_hau_anl_gam_spa_uzb_tur_moo_jav_bam_eng_swe_bsq_lat_aeg_lda_cnt_alb_bul_tsn_grk_tsw_ukr_est_zul_akn_fin_cze_owc_geo_fre_nor_bos_urd_amh_wly_ger_hun_ewe_bat_ben_mly_jpn_knd_kor_mcd_ita_swt_svk_sun_guj_mlt_tag_mnd_ctl_swa_pan_heb_scr_lit_rom_slo_qcu_hin_rus_dut_dyu_amr_krd_sod_arw_ind_mol_dgb_prs_bem_mao_tha_tig_tml_xho_yor_azi_afr_glc_aze_fbf_vie_chh_igb_ses_ven	0.528250119133177	1.25132303777878	0.21395517897661
751	tig_scr_tsn_glc_anl_gam_heb_krd_aze_tur_ven_bat_fbf_arw_bos_bsq_hin_sid_ewe_cnt_prs_rus_yor_mol_tsw_cze_fin_akn_igb_est_pol_mlt_geo_spa_fre_guj_rom_wly_owc_afr_hun_ses_mao_ukr_ind_jpn_knd_kor_slo_ita_bam_ctl_tag_urd_sod_mly_mnd_bul_dgb_nor_amr_ben_alb_pan_swe_qcu_ger_lit_svk_bem_chh_eng_aeg_por_sun_dut_zul_mcd_dyu_jav_tha_amh_tml_moo_swt_uzb_lat_grk_azi_xho_vie_hau_swa_lda_cic	0.483195080233925	1.13980455950362	0.257294836576469
752	hau_glc_bem_ukr_sid_heb_aeg_hin_azi_aze_moo_mly_ven_ctl_pol_bsq_mcd_chh_cic_cnt_bos_mol_ewe_ger_dyu_ita_hun_akn_swa_fin_spa_tig_geo_slo_grk_lit_urd_anl_owc_por_est_swt_ind_guj_jav_jpn_tml_kor_ben_pan_xho_eng_sun_krd_sod_mao_mnd_prs_tsn_fre_mlt_rom_dut_nor_cze_qcu_lat_alb_rus_zul_gam_bul_amr_arw_bat_svk_lda_afr_igb_tag_tha_amh_knd_tsw_ses_uzb_swe_scr_tur_yor_vie_wly_dgb_bam_fbf	-1.06795128922681	-2.62581904457018	0.0101074861122142
753	chh_rus_bem_ita_wly_amr_hau_eng_azi_tur_xho_mly_bam_guj_hin_bsq_lit_amh_swa_mnd_por_mcd_cic_spa_tsn_slo_est_zul_swt_hun_nor_anl_geo_krd_ben_afr_bos_owc_heb_arw_fin_dgb_tag_dut_mao_jpn_knd_kor_svk_ger_tsw_fre_jav_ctl_mlt_sun_cnt_grk_lda_scr_tig_cze_urd_pan_mol_qcu_swe_alb_ukr_ewe_sod_rom_gam_bul_ind_glc_igb_pol_dyu_bat_tha_sid_tml_moo_akn_uzb_prs_lat_aze_ven_vie_aeg_fbf_ses_yor	-0.189111910272546	-0.446791654741958	0.656064226413943
754	tig_cze_dyu_ger_aeg_chh_amr_mol_tur_aze_moo_bat_ewe_lit_ben_bsq_fre_hau_fbf_cnt_spa_rom_bam_ita_cic_grk_fin_dgb_tsw_est_arw_wly_geo_pan_glc_krd_eng_owc_mlt_dut_hun_ven_sun_bul_mao_jpn_tml_kor_slo_urd_tsn_nor_mly_por_heb_tag_mnd_ukr_zul_mcd_sod_alb_svk_pol_ctl_qcu_guj_bos_rus_akn_gam_prs_anl_lat_jav_afr_swt_swe_ses_ind_tha_sid_knd_swa_yor_uzb_scr_hin_azi_bem_vie_amh_xho_lda_igb	0.133484197483776	0.313998776441785	0.754225226924885
755	chh_rus_yor_alb_hau_tig_amr_pol_aze_tur_tsn_mao_igb_bos_fre_bsq_por_anl_swt_mnd_bul_hin_dgb_ctl_moo_mcd_fin_swa_bam_hun_mol_gam_geo_dut_pan_cze_slo_mlt_sod_scr_est_bem_ind_glc_mly_jpn_knd_kor_arw_swe_tsw_krd_bat_ger_wly_tag_cnt_nor_fbf_ben_heb_rom_lat_svk_grk_qcu_ukr_guj_prs_akn_amh_afr_sid_spa_jav_lit_cic_ita_ses_sun_tha_aeg_tml_ewe_zul_azi_urd_eng_uzb_ven_vie_owc_xho_dyu_lda	-0.688193939672804	-1.64872559782108	0.102578106838431
756	owc_glc_swa_lit_hau_heb_gam_krd_uzb_tur_igb_sun_dgb_lat_ben_bsq_spa_wly_swt_mnd_scr_dut_bem_rom_ewe_urd_est_tsn_zul_fin_afr_mlt_geo_mcd_mol_ita_bos_amh_anl_pol_hun_akn_tag_ger_mao_jpn_tml_kor_alb_por_tsw_nor_ind_grk_chh_bat_cnt_swe_ses_slo_tig_hin_rus_arw_prs_qcu_eng_ukr_guj_ven_aeg_bul_sod_ctl_mly_cze_bam_svk_xho_jav_tha_sid_knd_dyu_moo_aze_fre_pan_azi_cic_vie_amr_yor_fbf_lda	-0.156418607962124	-0.369265626690631	0.712769169659748
757	aeg_ctl_dyu_cze_gam_amr_amh_dut_aze_azi_lda_tag_swa_nor_krd_bsq_hin_sid_dgb_mnd_spa_lat_cic_mol_ven_guj_fin_tsw_ses_est_glc_owc_geo_arw_rus_pol_mcd_anl_heb_prs_hun_swt_mao_ben_mly_jpn_tml_kor_scr_ger_yor_lit_sun_alb_hau_ind_cnt_svk_bem_fre_chh_pan_eng_afr_urd_qcu_rom_bul_slo_zul_wly_bos_sod_swe_bat_ita_igb_ukr_moo_jav_tha_mlt_knd_akn_tsn_uzb_por_grk_tur_fbf_vie_tig_bam_xho_ewe	-0.295563877782737	-0.699051574003156	0.486264423747521
758	mlt_swe_tsw_scr_anl_owc_wly_spa_uzb_azi_tsn_ind_dyu_ita_lat_bsq_ger_sid_akn_mnd_svk_por_cic_ctl_igb_prs_fin_swa_swt_hun_afr_heb_geo_eng_glc_grk_dut_aeg_gam_ben_est_ewe_bat_bul_jav_jpn_tml_kor_cze_bos_bam_rus_tag_pan_hau_sun_cnt_slo_ven_hin_sod_nor_alb_mcd_krd_qcu_mol_fre_rom_fbf_amr_arw_amh_pol_mao_urd_bem_lit_lda_mly_tha_chh_knd_moo_yor_tur_guj_ukr_aze_ses_vie_tig_dgb_xho_zul	-0.084452710853694	-0.199154540119582	0.842576627709092
759	gam_krd_bem_prs_heb_tig_sod_guj_azi_aze_bam_jav_fbf_mol_urd_bsq_grk_hau_tsn_mnd_ger_pan_xho_ben_moo_lit_fin_lda_dyu_hun_bul_wly_geo_glc_rom_afr_pol_aeg_amh_arw_est_ses_sun_swe_bat_jpn_knd_kor_alb_scr_yor_rus_mao_svk_anl_tag_cnt_dut_cic_nor_owc_hin_mcd_spa_eng_qcu_slo_ita_ctl_tsw_sid_fre_chh_cze_mly_ukr_swt_bos_ven_ind_tha_mlt_tml_akn_zul_uzb_por_lat_tur_ewe_vie_amr_igb_dgb_swa	-0.706295881628331	-1.69654106322149	0.093128288627973
760	hau_spa_swt_rus_sod_wly_chh_pan_uzb_azi_xho_tag_dyu_glc_pol_bsq_hin_aeg_cic_cnt_rom_ukr_swa_bul_yor_urd_fin_dgb_tsn_hun_arw_heb_geo_eng_mcd_por_alb_anl_gam_guj_est_ven_sun_dut_jav_jpn_tml_kor_ita_ctl_bem_mol_mly_lat_sid_mao_mnd_scr_zul_fre_owc_ben_lit_prs_nor_qcu_svk_swe_slo_tsw_tig_afr_amr_bos_ind_krd_moo_grk_bam_bat_tha_amh_knd_akn_lda_aze_cze_ger_tur_ewe_vie_mlt_fbf_igb_ses	-0.164586390748291	-0.389238137796461	0.697989833641197
761	sid_svk_tsn_pol_amh_owc_mlt_afr_tur_aze_dyu_sun_akn_prs_krd_bsq_bos_gam_bem_mnd_rom_ger_cic_rus_zul_scr_est_swt_xho_fin_cze_amr_geo_ben_ita_alb_grk_tig_heb_bul_hun_yor_ind_lat_tag_jpn_knd_kor_ukr_fre_ewe_swe_mly_urd_anl_mao_cnt_arw_lda_por_wly_mol_nor_pan_spa_qcu_lit_hin_mcd_dgb_aeg_ctl_sod_dut_bat_eng_igb_slo_swa_jav_tha_hau_tml_fbf_ven_uzb_guj_glc_azi_bam_vie_chh_ses_tsw_moo	0.22570424045291	0.531736681670012	0.596176284590297
762	aeg_eng_cic_mol_sod_chh_mlt_grk_azi_tur_zul_bat_swa_mcd_ger_bsq_pol_anl_lda_mnd_lat_fre_igb_ukr_akn_alb_hun_xho_ewe_fin_spa_heb_geo_rus_swe_ita_lit_hau_tig_guj_est_ses_sun_arw_mao_jpn_tml_kor_por_hin_dgb_pan_mly_cze_amh_tag_cnt_rom_tsn_prs_wly_svk_bos_glc_ctl_qcu_scr_krd_afr_ven_owc_bul_sid_ben_jav_nor_bem_urd_dyu_ind_tha_gam_knd_yor_moo_aze_slo_dut_uzb_tsw_vie_amr_bam_fbf_swt	-0.326539210389388	-0.772710541694578	0.441653118140092
763	anl_mcd_tsn_eng_chh_gam_hau_por_tur_uzb_ewe_tag_cic_scr_krd_bsq_slo_owc_igb_mnd_bul_hin_ven_ger_fbf_afr_est_zul_akn_hun_alb_tig_geo_prs_ben_spa_nor_sid_wly_arw_fin_xho_ind_swe_mao_jpn_tml_kor_lit_pan_ses_grk_mly_mol_mlt_jav_cnt_guj_moo_rom_aeg_bos_dut_fre_ctl_qcu_glc_cze_pol_dgb_amh_urd_sod_ukr_bat_ita_yor_rus_bam_sun_tha_amr_knd_dyu_tsw_azi_svk_lat_aze_swa_vie_heb_bem_lda_swt	-0.511812299422957	-1.21872122726747	0.22603244943648
764	mlt_prs_dyu_mol_heb_owc_amh_urd_aze_uzb_ewe_tag_akn_swe_ben_bsq_rus_amr_igb_cnt_nor_arw_lda_bos_yor_guj_fin_zul_dgb_est_pol_gam_geo_spa_ger_lat_ita_hau_aeg_alb_hun_swt_sun_scr_mao_jpn_knd_kor_por_eng_ven_cze_mly_krd_wly_ind_mnd_grk_bem_slo_anl_lit_hin_pan_svk_qcu_mcd_rom_fre_bam_tig_glc_sid_ukr_jav_afr_cic_bul_xho_bat_tha_chh_tml_tsn_ses_azi_dut_ctl_tur_tsw_vie_sod_moo_fbf_swa	-0.239183425906569	-0.565395350193969	0.573166405904545
765	heb_hin_cic_alb_gam_amh_mlt_bul_tur_uzb_ewe_sun_ven_nor_por_bsq_mcd_sod_yor_cnt_dut_krd_bem_ben_moo_arw_fin_swa_xho_hun_ctl_tig_geo_mol_lat_prs_pan_aeg_hau_spa_est_dyu_bat_swe_ind_jpn_tml_kor_afr_urd_tsn_slo_jav_svk_owc_mao_mnd_bos_dgb_lit_anl_rus_pol_scr_grk_qcu_ger_ita_guj_lda_wly_eng_chh_ukr_mly_cze_fbf_rom_bam_tag_tha_amr_knd_tsw_akn_azi_glc_fre_aze_igb_vie_sid_ses_zul_swt	-0.71853906502911	-1.72296176982751	0.0882190187667264
766	amr_bul_swt_nor_mlt_amh_anl_pan_azi_tur_fbf_mly_tsn_spa_ctl_bsq_dut_hau_bam_cnt_bos_ita_lda_por_dgb_cze_fin_tsw_zul_hun_prs_tig_geo_ger_rom_slo_eng_sid_heb_hin_est_ven_sun_krd_jav_jpn_tml_kor_ben_grk_dyu_scr_tag_svk_gam_ind_mnd_swe_akn_guj_owc_urd_ukr_arw_lat_qcu_glc_rus_pol_ewe_chh_afr_wly_fre_bat_lit_igb_mol_bem_mao_tha_sod_knd_xho_moo_aze_mcd_alb_uzb_swa_vie_aeg_cic_ses_yor	-1.05732053438312	-2.5848467133459	0.0112973255414978
767	sid_swe_ewe_arw_amr_wly_sod_ita_tur_azi_bem_mao_ven_urd_por_bsq_dut_hau_yor_cnt_pan_lat_swt_rus_dyu_prs_hun_xho_tsn_fin_eng_mlt_geo_alb_spa_mcd_guj_chh_anl_nor_est_dgb_mly_glc_bat_jpn_knd_kor_fre_grk_zul_bos_ind_rom_heb_tag_mnd_lit_cic_mol_amh_svk_scr_ben_bul_qcu_krd_ger_ukr_moo_gam_slo_aeg_afr_jav_hin_fbf_cze_swa_sun_tha_tig_tml_bam_igb_aze_ctl_pol_uzb_lda_vie_owc_ses_akn_tsw	-0.0784580438119375	-0.184748460200846	0.853828621756206
768	owc_bul_fbf_alb_sod_mlt_wly_scr_azi_uzb_lda_bat_ses_krd_bos_bsq_rus_gam_tsw_mnd_lat_pol_tsn_urd_moo_pan_fin_zul_swt_hun_nor_anl_geo_afr_ben_ita_cze_chh_amh_prs_est_cic_tag_swe_sun_jpn_knd_kor_lit_grk_dyu_fre_mao_glc_hau_jav_cnt_por_bam_guj_heb_ger_spa_mol_mcd_qcu_rom_hin_eng_ven_sid_slo_aeg_ukr_ind_dut_xho_svk_yor_mly_tha_tig_tml_ewe_swa_tur_ctl_arw_aze_dgb_vie_amr_bem_igb_akn	-0.135783939186942	-0.320419051164851	0.749369515391029
769	aeg_urd_ses_krd_wly_mlt_sod_prs_tur_aze_ven_sun_zul_lit_guj_bsq_bul_amr_bem_cnt_swe_ita_akn_ben_ewe_svk_hun_moo_tsn_est_eng_amh_geo_glc_hin_arw_nor_gam_owc_spa_fin_xho_ind_rus_tag_jpn_knd_kor_mol_pol_yor_grk_mao_afr_anl_jav_mnd_por_bam_lat_hau_rom_dut_fre_ctl_qcu_cze_alb_scr_dyu_chh_slo_heb_mcd_mly_ukr_tsw_ger_swa_bat_tha_sid_tml_swt_dgb_uzb_bos_pan_azi_fbf_vie_tig_lda_igb_cic	-0.201351801788171	-0.474869396123753	0.635993346473222
770	amr_rom_swa_ita_sod_wly_chh_arw_azi_tur_tsn_bat_swt_krd_pol_bsq_prs_amh_moo_cnt_mcd_nor_ven_glc_tsw_grk_hun_dyu_lda_est_mol_mlt_geo_guj_eng_hin_lit_heb_sid_ger_fin_cic_jav_scr_sun_jpn_tml_kor_bos_afr_ewe_dut_ind_cze_tig_mly_mnd_swe_ses_ukr_anl_lat_rus_bul_urd_qcu_pan_por_fre_bam_aeg_svk_hau_ben_tag_spa_akn_slo_bem_mao_tha_gam_knd_dgb_yor_aze_alb_ctl_uzb_fbf_vie_owc_igb_zul_xho	0.324386439259184	0.764983338815554	0.446218357777756
771	amh_bos_fbf_alb_owc_chh_gam_bul_uzb_azi_swa_ind_ses_mcd_pan_bsq_krd_mlt_yor_mnd_prs_ctl_ewe_ben_dgb_rus_fin_tsn_igb_hun_cze_amr_geo_slo_guj_rom_svk_aeg_sid_swe_est_moo_mao_ukr_tag_jpn_tml_kor_dut_hin_cic_pol_bat_lat_tig_sun_cnt_grk_akn_por_heb_glc_eng_ita_lit_qcu_arw_nor_afr_bam_sod_scr_hau_fre_jav_spa_dyu_mol_lda_mly_tha_anl_knd_ven_tsw_aze_ger_urd_tur_swt_vie_wly_bem_zul_xho	-0.546885838023234	-1.30361035418579	0.195584302023028
772	gam_nor_ses_ben_wly_amh_heb_por_azi_uzb_bam_sun_zul_spa_svk_bsq_krd_owc_tsn_cnt_grk_glc_igb_ger_swa_arw_hun_cic_ewe_est_lit_mlt_geo_cze_urd_dut_afr_sid_tig_swe_fin_xho_mly_rus_tag_jpn_knd_kor_ctl_ita_dyu_bos_jav_prs_anl_mao_mnd_fre_tsw_mcd_amr_lat_alb_bul_hin_qcu_pol_guj_rom_akn_sod_pan_aeg_scr_ind_ukr_swt_eng_dgb_bat_tha_hau_tml_bem_yor_aze_mol_slo_tur_lda_vie_chh_fbf_moo_ven	0.171892098681747	0.40450981244546	0.68676668902824
773	amr_mcd_lda_dut_wly_hau_aeg_rom_uzb_aze_dgb_tag_bem_spa_guj_bsq_urd_owc_swa_mnd_krd_ita_ses_grk_fbf_ctl_hun_tsn_ewe_fin_swe_anl_geo_pol_ben_por_svk_sid_chh_rus_est_moo_jav_bul_ind_jpn_knd_kor_nor_ukr_igb_lat_bat_cze_heb_sun_cnt_prs_yor_fre_mlt_lit_slo_pan_eng_qcu_ger_scr_alb_dyu_tig_hin_amh_arw_mly_bos_akn_glc_cic_mao_tha_gam_tml_ven_xho_azi_mol_afr_tur_zul_vie_sod_bam_swt_tsw	-0.468177973242614	-1.11333802592296	0.268432610390449
774	hau_spa_swa_hin_chh_heb_tig_ukr_azi_uzb_bem_bat_tsw_slo_fre_bsq_krd_anl_cic_cnt_glc_swe_ven_lat_ses_alb_fin_lda_xho_est_grk_amh_geo_rus_urd_pol_afr_sod_mlt_nor_hun_fbf_ind_ben_tag_jpn_tml_kor_rom_bul_dyu_por_mly_bos_gam_jav_mnd_ger_zul_scr_aeg_arw_eng_cze_ita_qcu_mcd_prs_guj_moo_owc_dut_sid_lit_mao_svk_tsn_pan_swt_sun_tha_wly_knd_igb_akn_aze_ctl_mol_tur_dgb_vie_amr_ewe_yor_bam	-0.0320891056917001	-0.0755788095767125	0.93991653977009
775	heb_rom_xho_arw_chh_mlt_amr_swe_tur_uzb_swa_jav_zul_afr_lit_bsq_guj_anl_akn_mnd_bos_ger_dgb_eng_ses_scr_hun_bam_moo_fin_pol_owc_geo_ben_por_dut_svk_sod_amh_glc_est_yor_sun_hin_bat_jpn_knd_kor_slo_pan_cic_nor_ind_urd_wly_tag_cnt_bul_ewe_fre_hau_lat_mcd_ita_alb_qcu_cze_spa_ctl_tsn_tig_mol_gam_grk_mly_rus_fbf_krd_tsw_mao_tha_sid_tml_bem_igb_azi_prs_ukr_aze_swt_vie_aeg_dyu_lda_ven	-0.986090767271846	-2.39842658623592	0.0184619252119705
776	chh_ger_yor_pan_hau_aeg_wly_eng_aze_azi_swt_mao_xho_ukr_bul_bsq_mol_anl_lda_cnt_krd_lit_zul_nor_tsw_scr_est_ven_swa_hun_guj_sid_geo_alb_ben_dut_por_amh_heb_cze_fin_bem_ind_ctl_jav_jpn_knd_kor_rom_prs_ewe_svk_sun_arw_owc_mly_mnd_ita_dyu_pol_tig_swe_fre_grk_afr_qcu_spa_bos_slo_bam_amr_mcd_sod_lat_bat_hin_moo_rus_tsn_tag_tha_mlt_tml_dgb_ses_tur_glc_urd_uzb_akn_vie_gam_fbf_cic_igb	-0.498055247034954	-1.18349579343028	0.23962909342852
777	aeg_guj_zul_lit_chh_anl_amr_grk_azi_tur_bem_tag_swa_pol_hin_bsq_por_gam_fbf_mnd_pan_urd_dyu_krd_lda_prs_fin_ven_igb_est_mol_hau_geo_svk_swe_bul_ctl_owc_amh_afr_hun_swt_bat_eng_sun_jpn_knd_kor_arw_dut_akn_ben_ind_fre_heb_mao_cnt_nor_dgb_glc_wly_bos_lat_scr_mcd_qcu_alb_slo_rus_bam_sid_cze_mlt_spa_jav_ger_yor_ita_ewe_mly_tha_sod_tml_tsw_moo_uzb_ukr_rom_aze_xho_vie_tig_tsn_cic_ses	-0.990628712208784	-2.41366320087959	0.0177522433021114
778	tig_ger_swa_lit_sod_aeg_chh_ctl_uzb_tur_zul_mao_igb_pol_guj_bsq_urd_amh_ewe_cnt_por_bul_yor_ukr_akn_slo_fin_cic_ven_est_nor_gam_geo_dut_fre_prs_mol_mlt_owc_bos_hun_tsn_bat_ben_sun_jpn_knd_kor_krd_swe_swt_cze_ind_hin_amr_mly_mnd_alb_lda_svk_hau_scr_pan_lat_mcd_qcu_afr_spa_arw_xho_sid_grk_wly_rus_tag_eng_tsw_rom_fbf_jav_tha_anl_tml_bam_dgb_azi_ita_glc_aze_ses_vie_heb_dyu_bem_moo	0.150271741136178	0.353599050588552	0.724439718246437
779	anl_bul_ses_krd_hau_tig_mlt_pan_tur_aze_yor_bat_tsw_mol_dut_bsq_spa_wly_dgb_cnt_lit_fre_igb_por_dyu_guj_fin_tsn_ewe_est_ger_chh_geo_pol_hin_mcd_rus_sid_aeg_arw_hun_swa_tag_scr_mly_jpn_knd_kor_eng_alb_cic_swe_sun_cze_amh_ind_mnd_lat_moo_nor_owc_ctl_grk_glc_rom_qcu_urd_bos_ben_swt_gam_afr_sod_ukr_jav_prs_zul_ita_bam_mao_tha_amr_tml_fbf_bem_uzb_slo_svk_azi_xho_vie_heb_lda_ven_akn	-0.959349294193109	-2.33309159137756	0.0217991752923742
780	owc_guj_ses_pol_amr_sid_gam_ger_tur_uzb_fbf_mly_lda_slo_lit_bsq_ctl_heb_yor_cnt_bos_dut_ven_swe_zul_grk_fin_dyu_cic_est_lat_tig_geo_mol_arw_pan_por_amh_anl_spa_hun_moo_mao_fre_tag_jpn_knd_kor_krd_rus_swa_cze_ind_glc_wly_sun_mnd_urd_dgb_rom_chh_ben_ukr_mcd_ita_qcu_nor_bul_svk_akn_hau_eng_aeg_afr_bat_prs_swt_alb_tsw_jav_tha_mlt_tml_bem_igb_aze_scr_hin_azi_tsn_vie_sod_bam_ewe_xho	-0.0340534836578519	-0.0801791725804433	0.936267041204933
781	amr_svk_dgb_ben_chh_sid_heb_slo_uzb_tur_igb_bat_ses_arw_krd_bsq_pol_amh_bam_cnt_grk_alb_ven_ctl_zul_ger_est_swt_tsn_fin_dut_anl_geo_pan_fre_spa_prs_sod_hau_scr_hun_ewe_ind_hin_jav_jpn_tml_kor_nor_lit_akn_swe_sun_ukr_owc_tag_mnd_mol_moo_glc_tig_eng_cze_por_ita_qcu_guj_mcd_bul_cic_mlt_urd_wly_rom_mao_rus_tsw_bos_bem_mly_tha_gam_knd_xho_swa_aze_afr_lat_azi_dyu_vie_aeg_yor_fbf_lda	-0.822790705020138	-1.9899948444348	0.049528060239923
782	wly_scr_tsw_lit_owc_sod_aeg_prs_tur_azi_moo_sun_bam_ger_hin_bsq_pol_amh_swa_mnd_guj_bos_dyu_mol_akn_glc_fin_igb_ewe_hun_afr_mlt_geo_por_fre_nor_ukr_gam_chh_ctl_est_swt_mao_slo_ind_jpn_tml_kor_rom_swe_ven_ben_jav_rus_anl_mly_cnt_svk_bem_mcd_tig_ita_cze_alb_arw_qcu_pan_dut_spa_dgb_heb_lat_hau_eng_tag_krd_tsn_bul_zul_bat_tha_amr_knd_ses_xho_aze_urd_grk_uzb_fbf_vie_sid_lda_yor_cic	0.0705266929485053	0.16605409113126	0.868474852293634
783	amr_bos_lda_krd_aeg_sod_mlt_lit_azi_tur_fbf_ind_xho_pan_rus_bsq_alb_owc_cic_mnd_mcd_lat_zul_slo_swt_dut_est_igb_bem_fin_guj_wly_geo_afr_urd_ukr_cze_sid_hau_ger_hun_swa_mly_por_bat_jpn_knd_kor_hin_prs_ewe_eng_sun_spa_chh_tag_cnt_fre_ven_glc_heb_grk_nor_scr_bul_qcu_arw_rom_ita_moo_gam_mol_anl_ben_mao_svk_dgb_swe_dyu_jav_tha_tig_tml_yor_ses_aze_ctl_pol_uzb_tsw_vie_amh_bam_akn_tsn	-0.1049183811317	-0.247066947348367	0.805401004249489
784	gam_ctl_ses_eng_heb_anl_sod_bul_aze_azi_ewe_bat_swa_cze_pol_bsq_mcd_sid_yor_mnd_pan_urd_cic_krd_bam_ita_hun_akn_zul_est_grk_chh_geo_guj_afr_prs_lit_amr_aeg_spa_fin_ven_mao_hin_tag_jpn_tml_kor_swe_ukr_moo_glc_mly_rom_owc_ind_cnt_dut_dgb_scr_hau_fre_svk_nor_slo_qcu_ger_por_mol_swt_wly_bos_amh_arw_jav_alb_igb_lat_fbf_sun_tha_mlt_knd_xho_lda_tur_ben_rus_uzb_dyu_vie_tig_tsw_tsn_bem	-0.347394829497794	-0.822642963311527	0.412815381242053
785	hau_spa_igb_nor_sod_anl_mlt_pan_tur_aze_fbf_jav_lda_por_bos_bsq_ukr_sid_akn_cnt_arw_dut_ewe_swe_xho_guj_est_tsw_cic_fin_cze_tig_geo_slo_ben_ita_ctl_aeg_gam_glc_hun_dyu_ind_hin_bat_jpn_tml_kor_urd_lat_yor_afr_mly_bul_amh_mao_mnd_ger_zul_alb_wly_fre_svk_rom_pol_qcu_eng_grk_rus_bam_heb_lit_chh_mol_sun_mcd_dgb_scr_ven_tag_tha_amr_knd_ses_swt_uzb_krd_prs_azi_moo_vie_owc_bem_tsn_swa	-0.783498802828231	-1.89127405436101	0.0617001194089864
786	tig_slo_zul_dut_aeg_gam_mlt_mcd_tur_uzb_tsw_tag_swa_fre_ger_bsq_arw_sod_swt_cnt_hin_rom_ewe_bos_lda_svk_est_cic_igb_fin_rus_heb_geo_lat_nor_swe_bul_wly_amh_urd_hun_bam_bat_ctl_sun_jpn_tml_kor_spa_por_fbf_krd_ind_grk_owc_mao_mnd_lit_moo_ukr_amr_glc_prs_pol_ben_qcu_mol_afr_eng_yor_hau_cze_chh_scr_mly_alb_bem_guj_xho_jav_tha_sid_knd_akn_dyu_azi_ita_pan_aze_ses_vie_anl_tsn_dgb_ven	0.270501668220348	0.637535846893593	0.525342374530592
787	gam_ukr_swt_ger_amr_amh_chh_urd_tur_azi_ven_jav_dgb_mol_ctl_bsq_pol_mlt_tsw_cnt_rus_ita_tsn_glc_fbf_mcd_est_swa_akn_fin_arw_sid_geo_swe_krd_afr_bos_aeg_hau_slo_hun_zul_mly_eng_bat_jpn_knd_kor_pan_por_bem_rom_ind_fre_sod_tag_mnd_spa_bam_dut_tig_guj_lit_alb_nor_qcu_ben_scr_grk_igb_heb_hin_owc_svk_mao_bul_xho_lat_moo_sun_tha_wly_tml_lda_yor_uzb_cze_prs_aze_cic_vie_anl_ewe_ses_dyu	0.232137889553382	0.547080965720966	0.585633508156253
788	aeg_lat_cic_afr_anl_heb_hau_rom_aze_azi_moo_ind_tsw_pan_prs_bsq_svk_chh_akn_cnt_scr_fre_bem_ctl_yor_krd_est_dyu_tsn_hun_mcd_owc_geo_ger_por_alb_swe_sid_wly_ita_fin_xho_mly_glc_tag_jpn_tml_kor_nor_hin_dgb_bos_bat_arw_gam_mao_mnd_dut_ses_slo_sod_ukr_pol_bul_eng_qcu_lit_rus_guj_ewe_amr_mol_tig_grk_jav_spa_ven_urd_lda_sun_tha_amh_knd_bam_fbf_uzb_ben_cze_tur_swa_vie_mlt_igb_zul_swt	-0.419336280735479	-0.994702100483026	0.322462242836416
789	mlt_mol_xho_fre_tig_chh_owc_rus_tur_azi_ewe_jav_dgb_bos_svk_bsq_alb_sod_ven_mnd_urd_arw_swt_ukr_moo_grk_hun_dyu_bam_fin_guj_heb_geo_ita_scr_slo_afr_sid_amh_mcd_est_zul_mly_krd_mao_jpn_tml_kor_ctl_rom_tsw_cze_bat_dut_aeg_sun_cnt_swe_akn_pol_gam_nor_lat_ger_spa_qcu_bul_prs_glc_tsn_amr_pan_anl_ben_ind_hin_lda_por_swa_tag_tha_hau_knd_cic_igb_uzb_eng_lit_aze_bem_vie_wly_yor_ses_fbf	-0.00670151897420445	-0.0157738777710421	0.987448579092142
790	chh_grk_lda_rus_sod_owc_amh_ita_azi_tur_swa_mao_ses_slo_ctl_bsq_pol_tig_zul_cnt_lit_fre_bem_mol_dgb_rom_hun_xho_moo_fin_alb_aeg_geo_prs_scr_bos_ben_hau_gam_hin_est_cic_jav_krd_tag_jpn_tml_kor_urd_swe_igb_dut_ind_eng_mlt_mly_mnd_bul_akn_spa_heb_guj_glc_ger_cze_qcu_nor_afr_svk_tsw_amr_arw_wly_ukr_bat_pan_ewe_mcd_fbf_sun_tha_anl_knd_tsn_ven_aze_lat_por_uzb_yor_vie_sid_swt_dyu_bam	-0.041526708791788	-0.0979467709616497	0.922185353019297
791	tig_arw_dgb_prs_heb_wly_sid_krd_tur_uzb_akn_mly_cic_ctl_lat_bsq_ben_mlt_ven_mnd_guj_swe_xho_urd_moo_bos_est_ses_swa_fin_fre_owc_geo_pol_afr_rus_lit_sod_gam_eng_hun_yor_tag_nor_mao_jpn_tml_kor_grk_alb_igb_ger_bat_mol_hau_sun_cnt_scr_bem_por_chh_hin_slo_pan_cze_qcu_glc_dut_spa_swt_amh_bul_aeg_ukr_ind_rom_fbf_mcd_dyu_jav_tha_anl_knd_tsw_tsn_aze_ita_svk_azi_ewe_vie_amr_bam_zul_lda	0.276539211418669	0.650725027330005	0.516828502456578
792	hau_bul_lda_cze_sod_anl_heb_arw_uzb_azi_swt_mao_moo_rus_slo_bsq_ukr_sid_igb_cnt_svk_swe_fbf_grk_ven_lit_hun_tsn_akn_est_por_tig_geo_pan_dut_ctl_ger_amh_amr_nor_fin_dgb_ind_prs_mly_jpn_knd_kor_glc_eng_ewe_ben_jav_pol_aeg_tag_mnd_scr_ses_krd_chh_bos_fre_spa_guj_qcu_alb_rom_mcd_bem_gam_afr_owc_ita_sun_mol_tsw_lat_yor_bat_tha_mlt_tml_swa_xho_tur_hin_urd_aze_dyu_vie_wly_zul_cic_bam	0.309028515170537	0.727731507102806	0.468606174921827
793	amh_hin_dgb_ctl_sid_heb_chh_ita_azi_uzb_akn_mao_ven_scr_pan_bsq_nor_anl_moo_mnd_cze_swe_tsn_mol_bem_mcd_hun_swt_xho_est_por_wly_geo_spa_ukr_rom_rus_tig_mlt_urd_fin_zul_bat_glc_mly_jpn_tml_kor_arw_grk_yor_afr_tag_alb_gam_jav_cnt_pol_fbf_slo_aeg_bul_lat_ger_guj_qcu_dut_eng_prs_bam_sod_krd_owc_ben_sun_bos_lda_lit_swa_ind_tha_hau_knd_dyu_ewe_aze_svk_fre_tur_igb_vie_amr_cic_ses_tsw	-0.480254631344488	-1.14172769432458	0.256498420972746
794	chh_mol_tsw_ben_sod_heb_amr_svk_tur_azi_dgb_jav_dyu_grk_arw_bsq_ita_owc_moo_mnd_glc_por_ses_prs_cic_krd_fin_lda_swt_hun_pol_mlt_geo_lat_nor_rom_ukr_sid_wly_alb_est_bem_bat_urd_mao_jpn_tml_kor_ger_dut_swa_swe_mly_pan_amh_sun_cnt_cze_zul_rus_gam_bos_bul_ctl_hin_qcu_scr_guj_spa_yor_hau_mcd_aeg_afr_ind_eng_ewe_lit_akn_tag_tha_anl_knd_bam_ven_aze_fre_slo_uzb_tsn_vie_tig_fbf_xho_igb	-0.141429112815907	-0.333367473418576	0.739607341735201
795	anl_por_igb_rus_owc_amh_amr_ita_azi_tur_cic_mao_lda_slo_pan_bsq_grk_tig_moo_cnt_prs_krd_ewe_mcd_dgb_fre_hun_tsw_bem_fin_guj_wly_geo_alb_pol_cze_eng_hau_gam_glc_est_ses_jav_lat_bat_jpn_knd_kor_lit_ukr_fbf_ger_tag_svk_sod_mly_mnd_nor_zul_swe_aeg_afr_urd_ctl_hin_qcu_scr_dut_ben_akn_mlt_bul_chh_bos_sun_rom_bam_arw_xho_ind_tha_heb_tml_yor_swa_aze_spa_mol_uzb_ven_vie_sid_swt_tsn_dyu	-0.31004502600977	-0.734838343751455	0.46428690272398
796	sod_arw_fbf_scr_gam_anl_amh_pan_tur_uzb_lda_mao_bem_eng_ctl_bsq_ger_heb_ven_mnd_guj_fre_ewe_slo_akn_svk_hun_cic_swa_fin_bul_aeg_geo_afr_krd_lit_pol_owc_tig_bos_est_zul_bat_hin_mly_jpn_knd_kor_glc_lat_moo_rus_sun_rom_mlt_tag_cnt_mcd_xho_spa_chh_urd_por_ita_ukr_qcu_alb_nor_grk_igb_hau_dut_amr_cze_ind_ben_dgb_prs_ses_jav_tha_wly_tml_dyu_yor_aze_mol_swe_azi_tsn_vie_sid_swt_tsw_bam	-0.641017657673888	-1.53235297801912	0.128830170588312
797	owc_por_igb_pol_aeg_sid_chh_ctl_aze_uzb_moo_mly_fbf_ita_eng_bsq_ukr_wly_tsw_cnt_alb_scr_yor_fre_swa_rom_est_swt_ses_hun_rus_tig_geo_lat_mcd_svk_bos_hau_amr_urd_fin_tsn_ind_ger_bat_jpn_tml_kor_arw_swe_bam_krd_jav_pan_anl_mao_mnd_hin_ven_glc_gam_lit_guj_bul_afr_qcu_nor_grk_ben_xho_heb_mol_mlt_cze_tag_spa_zul_dut_dyu_sun_tha_amh_knd_ewe_dgb_tur_prs_slo_azi_bem_vie_sod_lda_akn_cic	0.397914400723514	0.93743493723712	0.350963000051436
798	heb_ben_ses_spa_aeg_sod_sid_guj_uzb_aze_xho_mly_akn_pan_dut_bsq_lit_tig_moo_mnd_ctl_grk_dgb_ukr_zul_por_est_bem_ven_hun_lat_anl_geo_pol_bul_mol_arw_chh_amh_nor_fin_ewe_jav_swe_tag_jpn_tml_kor_scr_alb_fbf_prs_ind_bos_mlt_bat_cnt_krd_tsn_urd_hau_fre_ita_cze_rus_qcu_svk_glc_hin_yor_amr_afr_owc_ger_sun_rom_igb_slo_swt_mao_tha_wly_knd_cic_bam_tur_mcd_eng_azi_dyu_vie_gam_tsw_lda_swa	0.477547805737853	1.12611805534219	0.263013112764934
799	tig_pan_swa_slo_hau_aeg_owc_nor_tur_aze_xho_tag_dyu_urd_ukr_bsq_bul_amr_bam_cnt_prs_cze_tsw_pol_dgb_dut_est_cic_akn_hun_alb_heb_geo_lit_hin_fre_spa_anl_mlt_krd_fin_tsn_bat_afr_ind_jpn_knd_kor_ctl_svk_ven_ita_sun_ger_sid_jav_mnd_bos_zul_por_chh_swe_mcd_rom_grk_qcu_lat_ben_eng_swt_sod_glc_gam_rus_mao_guj_bem_scr_lda_mly_tha_wly_tml_moo_ewe_uzb_mol_arw_azi_igb_vie_amh_yor_ses_fbf	-0.801870438016393	-1.92891138236199	0.0567911025114716
800	aeg_dut_fbf_mcd_amh_amr_mlt_fre_uzb_aze_bem_mao_lda_nor_eng_bsq_pol_sod_swt_mnd_swe_guj_bam_pan_ses_slo_fin_dyu_dgb_est_rom_anl_geo_mol_spa_alb_bul_tig_heb_cze_hun_cic_ind_prs_bat_jpn_knd_kor_glc_urd_moo_bos_tag_svk_gam_sun_cnt_krd_akn_lit_owc_afr_rus_scr_ita_qcu_ctl_arw_ger_xho_sid_grk_chh_por_mly_ben_zul_ukr_ven_jav_tha_wly_tml_tsw_swa_azi_hin_lat_tur_igb_vie_hau_yor_ewe_tsn	-0.524741153055646	-1.24898912192443	0.214803737490593
801	sod_ger_moo_mcd_gam_tig_owc_ben_uzb_tur_cic_sun_fbf_rom_por_bsq_ukr_wly_tsw_mnd_svk_glc_dgb_lat_ses_eng_fin_ewe_bem_hun_grk_hau_geo_ita_urd_spa_pan_anl_chh_alb_est_bam_tag_ctl_ind_jpn_knd_kor_prs_lit_zul_dut_mly_pol_amh_mao_cnt_bos_lda_fre_sid_bul_cze_krd_nor_qcu_arw_rus_mol_yor_mlt_scr_heb_hin_bat_afr_xho_guj_igb_jav_tha_aeg_tml_tsn_swt_azi_swe_slo_aze_akn_vie_amr_swa_dyu_ven	-0.567810146415844	-1.35757005171223	0.177885271131163
802	heb_guj_ewe_bos_mlt_hau_amh_lat_azi_uzb_bem_bat_xho_mol_glc_bsq_ukr_anl_igb_cnt_grk_rus_tsn_arw_tsw_swe_est_zul_fbf_fin_nor_gam_geo_alb_ger_eng_rom_sod_owc_pan_hun_cic_sun_svk_tag_jpn_tml_kor_krd_afr_akn_dut_mly_scr_aeg_ind_mnd_slo_ses_pol_tig_hin_ita_spa_ctl_qcu_prs_lit_ben_ven_wly_bul_sid_mcd_mao_por_yor_fre_dyu_jav_tha_amr_knd_swa_swt_tur_cze_urd_aze_lda_vie_chh_dgb_bam_moo	-0.247191430092847	-0.584009397292143	0.560627879502498
803	amh_arw_lda_urd_owc_hau_chh_glc_aze_uzb_ewe_sun_bem_cze_ukr_bsq_nor_heb_igb_cnt_rom_dut_akn_por_yor_svk_fin_swt_ven_est_fre_wly_geo_bul_prs_ita_lat_gam_anl_swe_hun_bam_jav_pol_tag_jpn_knd_kor_rus_scr_cic_guj_ind_ben_sid_bat_mnd_alb_moo_slo_amr_spa_ctl_eng_mcd_qcu_pan_bos_mol_tsn_sod_lit_tig_hin_mao_ger_zul_krd_tsw_mly_tha_mlt_tml_swa_fbf_azi_afr_grk_tur_dyu_vie_aeg_dgb_xho_ses	-0.637603969078982	-1.52377947916297	0.130957195389078
804	aeg_svk_cic_dut_sod_tig_amr_ukr_aze_uzb_yor_ind_ven_rus_fre_bsq_afr_hau_swt_cnt_swe_arw_tsn_rom_dyu_bos_fin_moo_akn_est_spa_wly_geo_mol_prs_urd_ita_gam_amh_pan_hun_bam_tag_bul_sun_jpn_knd_kor_krd_glc_tsw_lit_mao_guj_heb_bat_mnd_pol_dgb_lat_anl_por_ctl_alb_mcd_qcu_nor_hin_ben_fbf_chh_slo_sid_ger_mly_scr_xho_grk_bem_jav_tha_mlt_tml_ses_ewe_tur_eng_cze_azi_swa_vie_owc_igb_zul_lda	0.281091840308574	0.662482735188774	0.509300365756057
805	wly_hin_xho_lat_gam_chh_mlt_eng_azi_tur_dyu_ind_ewe_spa_bos_bsq_por_anl_tsw_cnt_ita_grk_zul_nor_tsn_bul_hun_dgb_akn_est_mol_tig_geo_scr_fre_ben_arw_hau_owc_rom_fin_bem_bat_cze_mly_jpn_knd_kor_afr_ger_ses_urd_sun_guj_sid_mao_mnd_swe_swa_rus_heb_pan_ctl_lit_pol_qcu_alb_krd_glc_cic_sod_slo_aeg_dut_jav_prs_moo_ukr_lda_tag_tha_amh_tml_bam_yor_aze_svk_mcd_uzb_igb_vie_amr_ven_fbf_swt	-0.253286511636997	-0.598764269890399	0.550785770099454
806	owc_ger_swt_glc_wly_hau_sid_krd_azi_aze_moo_mao_xho_guj_prs_bsq_rus_chh_ewe_cnt_alb_mcd_bam_lit_akn_grk_hun_ven_bem_est_bul_amr_geo_fre_pan_lat_cze_gam_anl_nor_fin_tsn_tag_scr_bat_jpn_knd_kor_slo_ukr_tsw_svk_jav_ctl_mlt_mly_mnd_eng_lda_arw_sod_ita_ben_afr_bos_qcu_mol_spa_por_dyu_aeg_urd_tig_hin_sun_rom_swa_dut_igb_ind_tha_amh_tml_dgb_zul_tur_swe_pol_uzb_yor_vie_heb_cic_ses_fbf	0.190673706748915	0.448951151518462	0.654511314336222
807	sid_arw_lda_cze_tig_amh_chh_afr_tur_aze_yor_ind_bam_grk_pan_bsq_swe_heb_dyu_mnd_eng_urd_dgb_scr_ewe_mol_fin_igb_moo_est_spa_sod_geo_glc_rom_ger_ukr_amr_anl_ita_hun_bem_mly_dut_jav_jpn_knd_kor_nor_krd_zul_fre_tag_svk_gam_bat_cnt_alb_xho_bos_wly_slo_lat_mcd_pol_qcu_ben_bul_rus_akn_owc_guj_mlt_hin_mao_por_cic_ctl_swa_sun_tha_aeg_tml_tsw_tsn_azi_lit_prs_uzb_swt_vie_hau_ven_fbf_ses	-1.08541495382608	-2.66104906865429	0.00917636411743636
808	wly_cze_fbf_alb_anl_aeg_gam_bos_uzb_tur_dgb_bat_dyu_pan_rus_bsq_hin_amh_bam_cnt_slo_lat_tsn_mol_zul_afr_hun_yor_swt_fin_por_heb_geo_pol_dut_rom_prs_mlt_sid_ita_est_akn_sun_svk_mao_jpn_knd_kor_scr_grk_igb_bul_tag_ukr_owc_jav_mnd_urd_ewe_spa_hau_krd_mcd_lit_guj_qcu_swe_fre_ben_xho_chh_ger_amr_arw_ind_eng_lda_nor_tsw_mly_tha_sod_tml_moo_swa_aze_ctl_glc_azi_ven_vie_tig_bem_cic_ses	-0.282004904611536	-0.667036055677842	0.506400752544091
809	amr_lat_moo_arw_hau_amh_chh_slo_tur_azi_cic_mao_swt_ita_mcd_bsq_fre_tig_dyu_cnt_por_glc_lda_alb_ven_krd_hun_ewe_swa_fin_guj_gam_geo_scr_nor_pan_afr_sod_sid_ukr_est_bem_sun_mol_bat_jpn_knd_kor_rom_dut_fbf_rus_jav_ben_anl_tag_mnd_spa_dgb_cze_mlt_urd_swe_eng_pol_qcu_grk_bul_ctl_igb_aeg_bos_wly_lit_ind_ger_xho_hin_akn_mly_tha_owc_tml_tsw_yor_uzb_prs_svk_aze_ses_vie_heb_bam_tsn_zul	0.0903288929588058	0.212862180902722	0.831900359397693
810	gam_cze_bem_pol_aeg_anl_hau_fre_aze_tur_igb_jav_tsn_afr_prs_bsq_spa_amr_ses_cnt_krd_alb_fbf_ita_bam_urd_hun_lda_moo_fin_eng_sid_geo_hin_glc_lit_pan_amh_mlt_ukr_est_ven_sun_mcd_mly_jpn_knd_kor_mol_bul_dyu_guj_mao_bos_tig_ind_mnd_slo_ewe_lat_wly_rus_ctl_nor_rom_qcu_arw_grk_por_tsw_chh_ben_sod_svk_bat_dut_akn_ger_xho_tag_tha_owc_tml_zul_swa_azi_scr_swe_uzb_dgb_vie_heb_yor_swt_cic	-0.657427974891209	-1.57377676023359	0.118935043393963
811	amr_swe_akn_mcd_sid_aeg_hau_urd_aze_tur_dgb_tag_bam_glc_pol_bsq_por_anl_bem_cnt_ita_bos_swa_rus_igb_afr_hun_moo_ewe_est_prs_heb_geo_grk_bul_scr_lat_sod_owc_lit_fin_cic_mly_nor_jav_jpn_knd_kor_pan_ben_ses_slo_bat_eng_tig_ind_mnd_alb_yor_ukr_wly_ger_krd_arw_cze_qcu_ctl_fre_svk_swt_mlt_rom_amh_dut_mao_mol_tsw_guj_fbf_sun_tha_gam_tml_tsn_zul_uzb_spa_hin_azi_lda_vie_chh_dyu_ven_xho	-0.319936171243793	-0.756733073432014	0.451122629254645
812	tig_ukr_tsw_swe_amh_hau_sid_lat_tur_azi_swa_tag_bem_pan_afr_bsq_scr_owc_xho_mnd_ger_nor_bam_spa_akn_mol_est_lda_dgb_fin_hin_amr_geo_guj_bul_fre_urd_wly_gam_ctl_hun_moo_bat_pol_mao_jpn_knd_kor_dut_krd_yor_eng_ind_rus_chh_jav_cnt_cze_fbf_lit_heb_ita_svk_prs_por_qcu_mcd_alb_arw_igb_mlt_grk_anl_rom_mly_bos_ewe_glc_dyu_sun_tha_sod_tml_ven_tsn_aze_slo_ben_uzb_zul_vie_aeg_ses_swt_cic	-0.0621453392627628	-0.146565989575453	0.883791845678336
813	wly_spa_lda_fre_sod_owc_gam_krd_tur_azi_ses_ind_igb_ctl_prs_bsq_mcd_tig_fbf_mnd_ukr_bos_dyu_rus_swt_ita_hun_bem_tsw_fin_rom_amr_geo_ger_slo_urd_hin_mlt_chh_grk_est_yor_tag_swe_sun_jpn_tml_kor_mol_lit_ewe_pol_mao_glc_anl_jav_cnt_alb_tsn_nor_hau_pan_por_arw_bul_qcu_eng_dut_ben_dgb_aeg_afr_heb_cze_mly_svk_cic_guj_bam_bat_tha_sid_knd_xho_ven_uzb_scr_lat_aze_moo_vie_amh_swa_zul_akn	0.93720635618372	2.23457750653064	0.0278402349462425
814	gam_nor_lda_prs_owc_amh_hau_por_azi_uzb_moo_jav_dyu_slo_grk_bsq_dut_heb_fbf_mnd_swe_alb_swa_lat_tsw_ger_est_ses_bam_fin_svk_tig_geo_eng_spa_pol_mcd_wly_sod_arw_hun_cic_ind_mol_mly_jpn_tml_kor_scr_urd_xho_rom_tag_ctl_sid_sun_cnt_hin_dgb_lit_aeg_afr_rus_cze_guj_qcu_glc_bos_ukr_ven_anl_krd_chh_pan_bat_ben_ewe_bul_swt_mao_tha_amr_knd_bem_igb_tur_ita_fre_aze_tsn_vie_mlt_zul_akn_yor	0.213877798349299	0.503961824991038	0.615479999945495
815	owc_mol_yor_guj_amh_aeg_hau_ben_uzb_azi_swa_mly_tsn_krd_glc_bsq_por_chh_ven_mnd_urd_alb_xho_ger_dyu_ctl_fin_ses_cic_est_cze_gam_geo_pan_lat_bos_ukr_sid_wly_hin_hun_lda_bat_slo_tag_jpn_tml_kor_grk_svk_igb_pol_sun_spa_tig_mao_cnt_prs_swt_nor_anl_swe_mcd_fre_arw_qcu_ita_scr_lit_akn_heb_rus_mlt_rom_jav_afr_bem_bul_zul_ind_tha_amr_knd_tsw_fbf_tur_dut_eng_aze_moo_vie_sod_ewe_bam_dgb	-0.059585495169354	-0.140396321267427	0.888650497927757
816	owc_alb_cic_ukr_tig_wly_hau_afr_uzb_aze_dgb_mly_bem_grk_mol_bsq_arw_amr_xho_cnt_cze_scr_lda_ger_bam_spa_est_ses_tsw_fin_prs_gam_geo_pan_ben_guj_slo_anl_mlt_ctl_hun_moo_jav_urd_sun_jpn_knd_kor_rus_lit_swt_glc_ind_dut_aeg_tag_mnd_svk_fbf_pol_amh_nor_swe_bul_ita_qcu_bos_por_hin_zul_sod_eng_chh_mcd_bat_fre_tsn_krd_ewe_mao_tha_heb_tml_akn_igb_azi_rom_lat_tur_dyu_vie_sid_ven_yor_swa	-0.334728661264332	-0.792773437331164	0.429927625161533
817	chh_fre_swa_prs_amh_amr_sid_cze_uzb_azi_yor_bat_tsw_guj_urd_bsq_mol_anl_cic_cnt_scr_glc_bem_spa_xho_eng_fin_ven_dgb_hun_grk_wly_geo_bos_swe_nor_ita_mlt_aeg_rom_est_dyu_mly_pol_jav_jpn_tml_kor_afr_dut_igb_alb_ind_mcd_gam_mao_mnd_ben_ses_slo_sod_ctl_ger_pan_por_qcu_hin_rus_arw_bam_heb_krd_owc_ukr_tag_lit_moo_svk_ewe_sun_tha_hau_knd_swt_tsn_tur_lat_bul_aze_lda_vie_tig_zul_fbf_akn	-0.55437063367564	-1.32109197730723	0.189711985832156
818	amh_ctl_ses_bul_aeg_sod_gam_lit_aze_azi_dyu_bat_bam_swe_rus_bsq_por_tig_ven_cnt_urd_ita_yor_slo_tsn_afr_fin_akn_zul_est_svk_heb_geo_mol_fre_ben_dut_owc_anl_mcd_hun_swt_mao_krd_sun_jpn_tml_kor_pol_hin_xho_cze_mly_ukr_wly_tag_mnd_guj_fbf_rom_sid_lat_pan_bos_spa_qcu_nor_eng_ger_ewe_hau_grk_chh_alb_ind_arw_moo_glc_bem_jav_tha_mlt_knd_tsw_cic_tur_prs_scr_uzb_lda_vie_amr_igb_swa_dgb	-0.43224311424093	-1.02722885588309	0.306977076665284
819	gam_eng_xho_ita_aeg_amh_sid_krd_tur_uzb_swa_ind_dgb_ben_lit_bsq_urd_tig_lda_mnd_swe_bos_cic_ger_ven_cze_fin_moo_ses_est_pan_mlt_geo_glc_nor_pol_afr_anl_owc_scr_hun_ewe_mly_hin_jav_jpn_tml_kor_arw_prs_tsw_lat_tag_fre_wly_bat_cnt_rom_dyu_mcd_sod_alb_dut_rus_guj_qcu_grk_spa_bul_zul_heb_por_chh_svk_mao_mol_bem_slo_akn_sun_tha_hau_knd_igb_tsn_aze_ukr_ctl_azi_fbf_vie_amr_swt_bam_yor	-0.265187837433466	-0.628538789316217	0.531191713069564
820	amr_svk_dyu_swe_tig_heb_amh_alb_aze_tur_fbf_sun_tsw_lat_arw_bsq_ita_gam_akn_mnd_eng_mcd_zul_dut_ewe_ctl_est_moo_igb_hun_hin_sod_geo_rom_prs_glc_cze_mlt_anl_scr_fin_swa_tag_fre_mao_jpn_knd_kor_bul_guj_bam_por_ind_pol_aeg_jav_cnt_ben_ses_rus_sid_pan_ger_krd_ukr_qcu_nor_bos_urd_cic_chh_slo_owc_afr_bat_lit_bem_grk_lda_mly_tha_wly_tml_swt_ven_uzb_spa_mol_azi_yor_vie_hau_tsn_xho_dgb	-0.214236561041488	-0.506139975202225	0.613956114562175
821	amr_bul_fbf_mol_wly_owc_chh_fre_aze_azi_tsn_ind_lda_cze_ctl_bsq_urd_sod_igb_mnd_svk_dut_moo_rus_ven_lit_est_zul_bam_hun_hin_mlt_geo_nor_rom_glc_swe_tig_sid_mcd_fin_swt_bat_por_mao_jpn_knd_kor_afr_ita_ewe_prs_tag_guj_hau_mly_cnt_ukr_ses_spa_aeg_eng_lat_pol_ger_qcu_grk_pan_krd_xho_heb_ben_amh_arw_sun_alb_dyu_slo_swa_jav_tha_gam_tml_cic_akn_uzb_bos_scr_tur_tsw_vie_anl_bem_yor_dgb	0.0883650021671368	0.208306800987524	0.835444949889558
822	chh_lit_xho_ita_gam_sod_sid_nor_tur_azi_lda_bat_swa_eng_rom_bsq_bos_owc_ven_cnt_rus_arw_cic_ger_swt_mcd_est_bem_ses_hun_guj_heb_geo_grk_ctl_dut_scr_mlt_tig_afr_fin_fbf_tag_glc_ind_jpn_tml_kor_bul_urd_dyu_lat_mao_swe_wly_jav_mnd_pol_zul_slo_amr_spa_por_ben_mol_qcu_alb_svk_prs_akn_anl_fre_aeg_pan_sun_ukr_dgb_cze_yor_mly_tha_amh_knd_tsw_bam_uzb_krd_hin_aze_moo_vie_hau_igb_ewe_tsn	-0.393738322516548	-0.934563176573554	0.352433733125381
823	sod_cze_yor_ben_gam_anl_heb_mol_uzb_tur_ven_ind_tsn_bul_dut_bsq_guj_mlt_moo_mnd_swe_scr_zul_mcd_igb_rom_fin_bem_swt_est_ita_tig_geo_ger_pol_nor_ctl_aeg_wly_glc_hun_tsw_mao_svk_sun_jpn_tml_kor_por_lit_xho_fre_bat_spa_sid_mly_cnt_alb_swa_slo_hau_lat_hin_afr_rus_qcu_grk_pan_urd_dyu_chh_ukr_amr_eng_jav_arw_fbf_krd_lda_tag_tha_amh_knd_akn_cic_aze_bos_prs_azi_ewe_vie_owc_dgb_bam_ses	-0.750255516375486	-1.80329652464994	0.0745799715857732
824	owc_bul_cic_guj_amh_gam_anl_fre_aze_azi_swt_bat_xho_ben_krd_bsq_ger_tig_dyu_cnt_eng_slo_igb_grk_moo_mol_hun_ses_ven_est_lit_sod_geo_bos_ukr_svk_scr_hau_chh_pan_fin_swa_mao_swe_sun_jpn_knd_kor_urd_afr_bem_dut_jav_por_amr_ind_mnd_arw_bam_hin_wly_ctl_mcd_rom_glc_qcu_cze_prs_spa_fbf_mlt_lat_sid_ita_tag_alb_tsw_pol_yor_mly_tha_aeg_tml_akn_ewe_tur_rus_nor_uzb_dgb_vie_heb_lda_tsn_zul	-0.616166072684061	-1.47087239793671	0.144701139736382
825	hau_alb_bem_ukr_mlt_aeg_sod_afr_azi_tur_ses_mao_ven_nor_bul_bsq_lat_gam_swa_cnt_urd_pol_tsw_krd_dgb_mol_fin_cic_igb_est_eng_heb_geo_swe_mcd_glc_dut_tig_owc_scr_hun_ewe_tag_hin_ind_jpn_knd_kor_rom_ita_dyu_arw_bat_rus_wly_sun_mnd_pan_swt_lit_sid_grk_bos_slo_fre_qcu_ger_ctl_svk_tsn_anl_spa_amr_por_jav_guj_lda_prs_xho_mly_tha_chh_tml_yor_akn_uzb_ben_cze_aze_zul_vie_amh_fbf_moo_bam	-0.0687755076794542	-0.161994334269277	0.87166175111724
826	amh_bul_zul_glc_amr_heb_sod_hin_uzb_azi_bem_ind_igb_grk_ger_bsq_bos_hau_tsn_mnd_slo_fre_lda_por_swt_spa_est_ven_ewe_fin_ctl_aeg_geo_arw_lit_lat_rom_anl_chh_ukr_hun_akn_sun_afr_jav_jpn_tml_kor_rus_cze_dyu_alb_mao_prs_owc_mly_cnt_mcd_cic_dut_wly_ben_pan_pol_eng_qcu_krd_svk_guj_fbf_mlt_ita_sid_swe_tag_scr_tsw_mol_swa_bat_tha_gam_knd_yor_moo_tur_urd_nor_aze_dgb_vie_tig_ses_xho_bam	0.140630227975245	0.331219754172296	0.741223669470911
827	amh_glc_bem_slo_mlt_tig_owc_ctl_aze_tur_zul_jav_bam_afr_ukr_bsq_prs_chh_tsn_mnd_alb_bos_swa_krd_tsw_urd_est_moo_fbf_hun_cze_sod_geo_scr_bul_ger_mcd_aeg_gam_mol_fin_dyu_mao_rus_mly_jpn_knd_kor_hin_ben_xho_nor_sun_pan_anl_tag_cnt_ita_dgb_guj_hau_pol_por_arw_grk_qcu_lit_eng_dut_cic_wly_lat_amr_svk_bat_spa_swt_swe_akn_ind_tha_sid_tml_igb_yor_uzb_fre_rom_azi_ven_vie_heb_lda_ses_ewe	0.713438258612879	1.68934458114431	0.0945034221103581
828	wly_mol_lda_lat_tig_mlt_sod_ger_uzb_aze_akn_ind_igb_hin_fre_bsq_ben_amr_ven_mnd_cze_urd_ewe_prs_dgb_lit_hun_cic_fbf_est_ctl_amh_geo_arw_pan_svk_slo_chh_aeg_alb_fin_swt_tag_mcd_mao_jpn_knd_kor_rom_bul_tsw_afr_mly_spa_gam_jav_cnt_glc_zul_krd_owc_grk_bos_swe_ukr_qcu_guj_dut_rus_bam_hau_ita_sid_por_sun_scr_ses_eng_tsn_bat_tha_heb_tml_yor_bem_azi_nor_pol_tur_dyu_vie_anl_swa_xho_moo	-0.615661319278932	-1.46925263115896	0.145138997352979
829	hau_bos_bam_svk_gam_amh_mlt_mol_uzb_aze_tsn_mao_akn_swe_lat_bsq_prs_anl_yor_mnd_arw_spa_tsw_bul_xho_glc_est_fbf_swa_hun_hin_chh_geo_por_eng_ben_scr_owc_amr_dut_fin_ven_ind_grk_tag_jpn_tml_kor_rom_ukr_dyu_urd_jav_pan_sid_mly_cnt_nor_cic_ita_tig_slo_pol_afr_lit_qcu_alb_guj_ger_bem_wly_krd_aeg_fre_sun_cze_lda_mcd_moo_bat_tha_heb_knd_ses_swt_azi_rus_ctl_tur_zul_vie_sod_ewe_igb_dgb	-0.386586405925192	-0.916051608411037	0.362009103119028
830	anl_pan_dgb_lat_chh_amh_sod_svk_uzb_azi_swt_ind_tsw_ita_por_bsq_grk_owc_swa_cnt_krd_ukr_fbf_afr_akn_fre_hun_zul_lda_est_prs_aeg_geo_arw_ctl_bul_glc_tig_amr_rom_fin_xho_mly_guj_bat_jpn_tml_kor_urd_pol_ven_spa_mao_alb_gam_jav_mnd_bos_cic_mol_wly_nor_ben_cze_ger_qcu_slo_hin_dut_dyu_heb_lit_sid_rus_sun_mcd_ses_swe_tsn_tag_tha_hau_knd_bam_ewe_aze_scr_eng_tur_moo_vie_mlt_yor_bem_igb	-0.915198772646075	-2.21680243805429	0.029074262277582
831	sid_nor_tsn_slo_chh_mlt_sod_cze_uzb_azi_akn_mly_bam_bul_ctl_bsq_ben_anl_fbf_mnd_grk_dut_dyu_pol_xho_alb_est_cic_swa_hun_scr_hau_geo_arw_rus_afr_rom_gam_amh_swe_fin_bem_tag_eng_jav_jpn_knd_kor_ger_glc_dgb_urd_ind_lat_heb_bat_cnt_svk_tsw_lit_aeg_krd_por_prs_fre_qcu_guj_pan_mol_swt_amr_hin_wly_ukr_sun_bos_yor_mcd_lda_mao_tha_tig_tml_ewe_moo_aze_ita_spa_tur_igb_vie_owc_ven_zul_ses	0.446235451922223	1.05178959950722	0.295621358300993
832	sid_slo_akn_scr_aeg_amh_tig_swe_tur_aze_zul_mly_fbf_spa_afr_bsq_ctl_heb_ewe_cnt_ukr_ben_ses_guj_swa_dut_est_dyu_lda_hun_bos_anl_geo_alb_mol_urd_lit_mlt_amr_nor_fin_dgb_bat_grk_jav_jpn_knd_kor_mcd_glc_swt_pan_sun_prs_gam_tag_mnd_eng_ven_lat_chh_rom_pol_krd_ger_qcu_fre_svk_bul_cic_hau_cze_sod_por_mao_arw_bem_hin_bam_ind_tha_wly_tml_xho_tsn_azi_ita_rus_uzb_tsw_vie_owc_moo_igb_yor	-0.284213622667833	-0.672056891336243	0.503213675466388
833	sod_swe_swa_krd_amr_mlt_hau_glc_aze_tur_ven_bat_bam_fre_nor_bsq_por_aeg_moo_cnt_grk_rom_bem_ger_ses_spa_fin_dyu_tsw_hun_lat_tig_geo_alb_arw_mol_guj_chh_gam_urd_est_fbf_tag_dut_jav_jpn_tml_kor_afr_ben_swt_pol_ind_svk_amh_sun_mnd_lit_zul_cze_wly_ita_bul_scr_hin_qcu_prs_pan_ukr_ewe_anl_bos_heb_rus_mly_mcd_xho_ctl_tsn_mao_tha_owc_knd_lda_dgb_uzb_eng_slo_azi_cic_vie_sid_igb_akn_yor	-0.172888520587757	-0.408560512451623	0.683801443560105
834	amh_swe_fbf_ctl_amr_wly_sod_scr_tur_azi_swt_bat_dgb_slo_guj_bsq_lit_owc_xho_cnt_urd_pan_dyu_afr_lda_hin_fin_ven_cic_hun_bos_mlt_geo_ukr_mcd_bul_rus_heb_sid_alb_est_moo_sun_ben_tag_jpn_tml_kor_prs_svk_ses_spa_jav_fre_aeg_mly_mnd_pol_yor_nor_hau_lat_eng_krd_ger_qcu_rom_ita_grk_akn_chh_arw_anl_por_mao_dut_ewe_mol_tsn_ind_tha_gam_knd_bam_zul_uzb_glc_cze_aze_tsw_vie_tig_swa_igb_bem	0.56906377644139	1.34297781768021	0.182547580982136
835	chh_lit_ven_guj_sod_owc_amh_eng_aze_tur_fbf_sun_dgb_arw_rom_bsq_bos_tig_igb_cnt_prs_ger_tsw_fre_tsn_mol_fin_xho_swa_est_ukr_hau_geo_nor_scr_bul_hin_heb_anl_ctl_hun_ses_bat_slo_mly_jpn_knd_kor_mcd_krd_lda_rus_ind_spa_mlt_mao_mnd_afr_swt_glc_amr_lat_ita_svk_dut_qcu_por_ben_cze_akn_gam_alb_wly_pol_tag_swe_dyu_urd_yor_jav_tha_sid_tml_ewe_zul_azi_pan_grk_uzb_cic_vie_aeg_moo_bem_bam	-0.549063317333098	-1.30924601322545	0.19367659590551
836	anl_arw_zul_por_mlt_aeg_amr_nor_uzb_aze_dyu_sun_moo_bul_glc_bsq_hin_sid_ses_mnd_ger_fre_cic_rus_swt_mol_est_igb_fbf_hun_slo_owc_geo_afr_lat_eng_bos_heb_sod_dut_fin_lda_bat_pan_mly_jpn_tml_kor_grk_krd_yor_mcd_jav_scr_tig_tag_cnt_swe_akn_guj_gam_spa_ita_pol_ctl_qcu_alb_lit_ukr_ewe_wly_svk_chh_prs_ind_cze_ven_ben_bam_mao_tha_amh_knd_xho_tsw_tur_urd_rom_azi_bem_vie_hau_tsn_swa_dgb	-0.928666675223332	-2.25124283164651	0.0267251799696742
837	wly_ger_moo_glc_heb_anl_hau_rom_tur_uzb_yor_jav_igb_ukr_ben_bsq_alb_amr_cic_cnt_lit_prs_xho_cze_swt_krd_fin_lda_swa_est_nor_chh_geo_pol_bul_scr_slo_tig_sid_por_hun_fbf_mao_pan_sun_jpn_tml_kor_ctl_arw_ven_svk_mly_fre_owc_tag_mnd_bos_ewe_guj_mlt_swe_grk_mol_ita_qcu_urd_afr_lat_bem_amh_rus_aeg_hin_bat_dut_dyu_spa_zul_ind_tha_gam_knd_ses_tsw_aze_eng_mcd_azi_tsn_vie_sod_bam_dgb_akn	0.291892216910856	0.686909970676018	0.493848771924106
838	sid_urd_ewe_hin_sod_aeg_amh_mcd_uzb_azi_bam_tag_lda_glc_fre_bsq_pan_chh_swa_cnt_ctl_ben_moo_rom_tsn_nor_fin_xho_dyu_hun_spa_anl_geo_bos_ita_krd_alb_hau_tig_pol_est_swt_bat_eng_jav_jpn_knd_kor_swe_arw_yor_lit_mao_rus_gam_mly_mnd_por_ses_prs_heb_lat_cze_dut_ukr_qcu_svk_scr_afr_fbf_owc_grk_wly_mol_ind_guj_igb_bul_ven_sun_tha_amr_tml_zul_bem_aze_ger_slo_tur_tsw_vie_mlt_cic_dgb_akn	-0.589775028038508	-1.40764018314405	0.162571375367596
839	heb_ukr_zul_por_tig_anl_sod_nor_aze_tur_cic_bat_fbf_mol_pan_bsq_lit_hau_tsw_mnd_scr_urd_ewe_ita_akn_grk_fin_bem_swt_hun_slo_aeg_geo_swe_glc_guj_mcd_wly_gam_ger_est_bam_sun_pol_mly_jpn_knd_kor_lat_ben_igb_hin_ind_rus_amh_tag_cnt_afr_ses_spa_owc_dut_arw_krd_bul_qcu_alb_eng_fre_ven_amr_svk_chh_rom_mao_prs_xho_ctl_moo_jav_tha_mlt_tml_tsn_swa_azi_cze_bos_uzb_yor_vie_sid_dyu_lda_dgb	-1.28956126294494	-3.21069106787597	0.00181852432280706
840	tig_cze_ven_dut_sod_gam_mlt_prs_uzb_aze_dyu_sun_xho_rus_eng_bsq_fre_chh_akn_cnt_guj_alb_dgb_lat_cic_ctl_est_igb_ses_hun_hin_heb_geo_urd_pol_bos_svk_wly_amr_pan_fin_tsw_tag_rom_bat_jpn_tml_kor_por_scr_yor_ger_mao_arw_hau_ind_mnd_ben_bam_afr_amh_slo_spa_swe_mol_qcu_grk_lit_glc_lda_anl_nor_aeg_mcd_mly_krd_swt_ukr_fbf_jav_tha_owc_knd_zul_moo_azi_ita_bul_tur_ewe_vie_sid_tsn_bem_swa	0.428637125654322	1.01156723137514	0.314369635087757
841	wly_scr_ewe_ben_amr_hau_anl_guj_aze_uzb_cic_tag_tsw_mol_pol_bsq_grk_aeg_xho_mnd_bos_nor_bem_por_dgb_spa_est_yor_swt_hun_svk_mlt_geo_rom_ger_hin_fre_amh_heb_alb_fin_lda_mly_arw_mao_jpn_tml_kor_glc_dut_igb_urd_jav_ukr_sod_bat_cnt_mcd_fbf_eng_sid_afr_rus_ita_bul_qcu_cze_lat_swe_moo_tig_pan_owc_lit_ind_ctl_zul_slo_ses_sun_tha_gam_knd_dyu_ven_tur_krd_prs_azi_bam_vie_chh_tsn_swa_akn	-0.721766388682619	-1.73386493237916	0.0862558553341328
842	aeg_por_swa_krd_amh_tig_wly_arw_uzb_azi_yor_ind_ewe_rus_slo_bsq_svk_owc_bam_mnd_dut_pan_lda_alb_cic_scr_hun_dyu_zul_est_ben_sid_geo_pol_rom_ctl_bos_amr_hau_nor_fin_tsw_sun_mcd_jav_jpn_tml_kor_ita_eng_igb_lat_mao_cze_gam_tag_cnt_mol_ven_spa_heb_urd_grk_ukr_afr_qcu_glc_lit_swe_xho_mlt_hin_anl_ger_mly_fre_ses_prs_moo_bat_tha_sod_knd_akn_swt_aze_guj_bul_tur_tsn_vie_chh_bem_dgb_fbf	-0.378557340509244	-0.897071593103549	0.371997096295075
843	amh_afr_tsn_dut_aeg_sid_amr_mol_azi_uzb_tsw_ind_ewe_ukr_krd_bsq_lit_tig_lda_mnd_bos_alb_swa_ita_ven_slo_hun_ses_yor_est_pol_owc_geo_cze_rom_spa_swe_gam_hau_pan_fin_xho_mly_guj_tag_jpn_tml_kor_urd_prs_bam_lat_jav_grk_chh_bat_cnt_eng_dyu_mcd_wly_hin_bul_glc_svk_qcu_ctl_ger_ben_bem_mlt_por_sod_rus_sun_scr_moo_fre_akn_mao_tha_anl_knd_fbf_swt_tur_arw_nor_aze_igb_vie_heb_dgb_cic_zul	-0.20546798866552	-0.484705454147461	0.629024981676097
844	amh_ger_ses_prs_tig_wly_amr_ukr_azi_aze_ewe_jav_lda_glc_mol_bsq_mcd_anl_bem_cnt_bos_lat_swt_hin_xho_spa_est_fbf_dyu_hun_arw_sod_geo_afr_alb_pol_rom_mlt_aeg_lit_fin_ven_mao_ita_tag_jpn_knd_kor_por_fre_tsn_slo_ind_svk_owc_sun_mnd_bul_moo_ctl_hau_pan_rus_swe_urd_qcu_guj_dut_krd_cic_sid_nor_gam_eng_mly_scr_igb_grk_yor_bat_tha_chh_tml_tsw_akn_tur_ben_cze_uzb_zul_vie_heb_bam_dgb_swa	-0.894785871754057	-2.17026672041258	0.0325340701521335
845	chh_alb_akn_scr_hau_owc_sod_krd_tur_uzb_lda_mly_bam_bul_lat_bsq_hin_anl_fbf_cnt_mcd_svk_yor_nor_ses_cze_fin_tsw_cic_est_dut_amr_geo_glc_swe_prs_ukr_wly_sid_fre_hun_bem_ind_ben_jav_jpn_knd_kor_grk_afr_zul_ctl_tag_urd_aeg_bat_mnd_mol_tsn_pan_amh_pol_ger_rus_slo_qcu_eng_ita_arw_ven_mlt_rom_tig_spa_mao_guj_igb_bos_dyu_sun_tha_gam_tml_swt_ewe_aze_lit_por_azi_swa_vie_heb_dgb_xho_moo	0.0282794347750703	0.0665880451003193	0.947052604731688
846	anl_afr_tsw_hin_amr_tig_aeg_prs_uzb_tur_ewe_bat_xho_alb_scr_bsq_pan_wly_swt_cnt_bos_dut_tsn_spa_dyu_urd_fin_cic_ses_est_swe_gam_geo_lit_krd_bul_pol_chh_amh_grk_hun_fbf_sun_rom_mao_jpn_knd_kor_rus_lat_zul_ita_mly_slo_mlt_ind_mnd_mol_ven_fre_heb_ctl_arw_ukr_eng_qcu_cze_ger_guj_yor_owc_ben_sod_glc_tag_nor_moo_por_igb_jav_tha_sid_tml_bem_bam_azi_mcd_svk_aze_dgb_vie_hau_lda_swa_akn	-0.178152369004307	-0.420192961456765	0.675313751040833
847	sid_rom_ses_arw_owc_amr_sod_urd_azi_uzb_ewe_mao_tsn_scr_pan_bsq_ita_gam_tsw_mnd_cze_rus_bam_bos_lda_lit_fin_yor_moo_hun_svk_heb_geo_krd_eng_lat_nor_amh_anl_pol_est_ven_sun_fre_jav_jpn_knd_kor_por_alb_dgb_swe_bat_ctl_wly_tag_cnt_ger_swa_guj_tig_glc_grk_ben_mol_qcu_prs_mcd_hin_akn_mlt_dut_chh_afr_ind_slo_zul_ukr_bem_mly_tha_hau_tml_swt_dyu_aze_spa_bul_tur_fbf_vie_aeg_xho_igb_cic	-0.978373463226865	-2.37754544888194	0.0194754655626949
848	amh_prs_dyu_ukr_gam_amr_hau_mcd_uzb_tur_zul_mly_ses_arw_rus_bsq_hin_owc_swt_cnt_mol_eng_fbf_glc_tsw_lit_est_dgb_xho_fin_fre_tig_geo_ben_cze_grk_urd_sod_heb_guj_hun_lda_sun_ctl_ind_jpn_tml_kor_dut_bos_cic_bul_tag_svk_anl_bat_mnd_slo_tsn_swe_aeg_ger_nor_alb_rom_qcu_pol_pan_lat_yor_mlt_ita_wly_spa_mao_por_igb_afr_ven_jav_tha_sid_knd_bam_bem_azi_scr_krd_aze_swa_vie_chh_ewe_akn_moo	0.116011809259378	0.273110560841044	0.785373787062098
849	anl_pan_zul_mol_owc_sid_chh_rus_tur_azi_dyu_sun_fbf_scr_arw_bsq_lat_amh_yor_mnd_bul_alb_tsn_krd_akn_ben_fin_ewe_moo_est_urd_tig_geo_mcd_ukr_svk_fre_aeg_hau_ctl_hun_cic_tag_bos_jav_jpn_knd_kor_swe_grk_bem_eng_mly_guj_mlt_ind_cnt_hin_swt_glc_wly_dut_slo_prs_cze_qcu_por_ita_rom_xho_gam_afr_heb_lit_mao_nor_igb_pol_lda_bat_tha_amr_tml_swa_bam_uzb_ger_spa_aze_dgb_vie_sod_tsw_ses_ven	-0.417170078673967	-0.989889916174156	0.324796439956088
850	amh_rom_xho_bos_tig_sid_hau_hin_azi_tur_dyu_bat_dgb_fre_cze_bsq_prs_gam_moo_cnt_scr_mol_yor_guj_ses_ctl_fin_lda_igb_hun_svk_owc_geo_spa_alb_swe_urd_anl_mlt_mcd_est_swt_sun_krd_mao_jpn_tml_kor_ukr_pol_ven_dut_jav_glc_chh_ind_mnd_slo_ewe_eng_wly_ita_rus_ben_afr_qcu_nor_ger_grk_cic_amr_arw_heb_lat_mly_pan_bam_lit_fbf_tag_tha_aeg_knd_bem_tsw_uzb_por_bul_aze_akn_vie_sod_tsn_zul_swa	-0.375131987308733	-0.88931239324321	0.376129807378503
851	wly_dut_ven_slo_tig_gam_amh_lat_azi_aze_moo_mao_dyu_alb_pol_bsq_rom_heb_fbf_mnd_mcd_hin_tsw_bul_swa_eng_hun_zul_dgb_fin_prs_sod_geo_urd_mol_ctl_ben_anl_mlt_por_est_swt_tag_scr_bat_jpn_knd_kor_grk_ita_bam_bos_sun_swe_hau_mly_cnt_afr_akn_glc_sid_rus_cze_lit_guj_qcu_fre_krd_nor_tsn_amr_spa_aeg_ger_ind_pan_igb_arw_bem_jav_tha_chh_tml_ewe_yor_uzb_ukr_svk_tur_ses_vie_owc_lda_xho_cic	0.298463616067874	0.703253002851747	0.483654949281549
852	anl_scr_cic_rus_owc_wly_sid_svk_azi_tur_dyu_ind_dgb_mol_pan_bsq_ben_aeg_ven_mnd_ctl_lit_akn_fre_fbf_krd_est_igb_yor_fin_arw_tig_geo_pol_ita_spa_bul_heb_chh_dut_hun_bem_mao_urd_jav_jpn_tml_kor_mcd_ger_lda_hin_tag_afr_sod_sun_cnt_rom_bam_grk_amh_slo_prs_nor_glc_qcu_eng_alb_ukr_zul_hau_guj_gam_cze_mly_lat_xho_bos_swa_bat_tha_amr_knd_swt_tsw_uzb_swe_por_aze_ewe_vie_mlt_moo_ses_tsn	-0.591147441120428	-1.40998937006973	0.161878501177164
853	aeg_ukr_dyu_pol_tig_anl_chh_scr_tur_aze_dgb_mly_bem_mcd_svk_bsq_alb_wly_swt_mnd_swe_rom_lda_ita_tsn_prs_est_ven_igb_hun_krd_hau_geo_hin_slo_lat_rus_gam_amh_grk_fin_yor_mao_glc_sun_jpn_knd_kor_ben_ctl_moo_arw_jav_dut_mlt_tag_cnt_bul_cic_mol_owc_urd_nor_ger_fre_qcu_lit_bos_pan_bam_amr_guj_sod_afr_ind_eng_akn_cze_ewe_bat_tha_sid_tml_zul_xho_azi_spa_por_uzb_ses_vie_heb_swa_fbf_tsw	-0.330112907302846	-0.781227254117009	0.436653058883901
854	hau_lat_bam_pan_wly_mlt_heb_urd_aze_tur_lda_bat_ses_cze_ukr_bsq_guj_gam_swt_mnd_krd_ben_xho_spa_dyu_fre_hun_yor_cic_fin_mol_tig_geo_por_prs_rom_scr_amr_amh_pol_est_ven_mly_mcd_jav_jpn_tml_kor_svk_nor_tsn_ita_sun_slo_owc_ind_cnt_dut_tsw_rus_chh_alb_ctl_afr_hin_qcu_bos_grk_ger_akn_anl_glc_aeg_bul_tag_lit_moo_eng_dgb_mao_tha_sid_knd_igb_fbf_uzb_arw_swe_azi_bem_vie_sod_zul_ewe_swa	-0.51668353284931	-1.22983679170667	0.221860343509195
855	heb_ita_swt_nor_anl_mlt_amh_urd_aze_tur_zul_tag_bem_afr_dut_bsq_grk_gam_ewe_cnt_mcd_alb_igb_por_tsw_mol_fin_cic_xho_est_swe_tig_geo_cze_guj_fre_lit_chh_aeg_bul_hun_tsn_ind_slo_mao_jpn_tml_kor_arw_krd_bam_ger_bat_spa_sod_mly_mnd_scr_fbf_rom_wly_hin_ben_eng_rus_qcu_prs_bos_glc_dyu_sid_svk_amr_pol_sun_lat_swa_pan_ven_jav_tha_hau_knd_lda_akn_uzb_ctl_ukr_azi_yor_vie_owc_dgb_moo_ses	0.427693651320729	1.0071904361068	0.316456654402667
856	hau_dut_yor_mol_amr_aeg_sid_afr_tur_uzb_ewe_mao_swt_pan_cze_bsq_scr_heb_moo_cnt_lit_nor_tsw_fre_lda_ctl_hun_fbf_akn_fin_swe_anl_geo_grk_rom_slo_alb_wly_tig_krd_est_dyu_ind_prs_jav_jpn_tml_kor_guj_svk_cic_glc_tag_bos_gam_sun_mnd_urd_igb_mcd_mlt_spa_rus_hin_ukr_qcu_ger_pol_ben_swa_amh_ita_sod_por_bat_bul_bem_arw_tsn_mly_tha_chh_knd_dgb_ses_azi_eng_lat_aze_zul_vie_owc_ven_xho_bam	-0.629493390244676	-1.50454613167591	0.135829499312535
857	amh_ger_yor_scr_sid_owc_chh_spa_uzb_tur_ven_mly_moo_por_glc_bsq_dut_wly_cic_cnt_ben_afr_bam_lat_lda_hin_hun_dyu_xho_fin_nor_anl_geo_urd_mol_swe_pan_gam_heb_prs_est_ewe_ind_pol_jav_jpn_tml_kor_ukr_slo_swt_bos_sun_lit_amr_tag_mnd_svk_igb_ita_tig_ctl_bul_arw_krd_qcu_fre_grk_rom_tsw_mlt_alb_sod_eng_bat_guj_ses_mcd_akn_mao_tha_hau_knd_bem_fbf_azi_cze_rus_aze_zul_vie_aeg_swa_tsn_dgb	-0.13719216817381	-0.323858718812592	0.746772197009238
858	sod_slo_swa_fre_hau_amr_anl_nor_tur_aze_ewe_ind_xho_spa_cze_bsq_arw_sid_ven_cnt_pan_urd_tsw_swe_lda_hin_hun_cic_yor_est_scr_amh_geo_ger_lat_ukr_rus_wly_chh_pol_fin_akn_mao_ctl_mly_jpn_knd_kor_prs_alb_bam_mcd_tag_por_aeg_bat_mnd_dut_dgb_mol_heb_ben_bul_afr_ita_qcu_krd_bos_eng_tsn_gam_glc_tig_grk_sun_svk_moo_rom_zul_jav_tha_mlt_tml_swt_dyu_azi_guj_lit_uzb_ses_vie_owc_bem_fbf_igb	-0.373222574156394	-0.886158115523849	0.37781804318723
859	owc_guj_ven_por_sid_amr_tig_prs_aze_tur_bam_mly_tsw_krd_alb_bsq_ger_amh_ewe_mnd_dut_fre_zul_scr_xho_glc_fin_dyu_swt_est_spa_gam_geo_lat_grk_pol_urd_sod_heb_ita_hun_yor_ind_lit_sun_jpn_tml_kor_ctl_rus_dgb_swe_jav_svk_mlt_tag_cnt_mcd_tsn_pan_chh_slo_afr_hin_mol_qcu_bul_ben_eng_lda_aeg_ukr_wly_nor_bat_arw_ses_cze_igb_mao_tha_hau_knd_fbf_akn_uzb_rom_bos_azi_cic_vie_anl_moo_swa_bem	0.124928394177035	0.294083400034182	0.769349535136999
860	tig_grk_akn_hin_owc_aeg_mlt_urd_aze_azi_tsn_ind_ven_pol_prs_bsq_por_sod_dyu_mnd_fre_bul_fbf_spa_bem_cze_est_ewe_yor_fin_slo_chh_geo_lit_nor_afr_ctl_amr_anl_glc_hun_zul_bat_ben_tag_jpn_knd_kor_ukr_ita_ses_mcd_mao_swe_gam_mly_cnt_rom_xho_ger_amh_dut_bos_eng_krd_qcu_scr_alb_svk_moo_sid_arw_heb_lat_sun_mol_bam_pan_swa_jav_tha_wly_tml_swt_dgb_uzb_guj_rus_tur_tsw_vie_hau_lda_cic_igb	-0.671385649402042	-1.60628548082463	0.111601474920897
861	sid_afr_igb_dut_gam_owc_wly_prs_uzb_tur_akn_ind_lda_fre_eng_bsq_spa_amr_fbf_mnd_cze_grk_ven_pol_swt_alb_est_swa_bem_hun_ukr_hau_geo_arw_rom_svk_ita_anl_aeg_nor_fin_cic_sun_bul_bat_jpn_knd_kor_urd_ben_dyu_por_jav_krd_mlt_mly_cnt_hin_moo_lat_sod_pan_glc_scr_swe_qcu_slo_ctl_guj_tsn_heb_mcd_chh_rus_mao_lit_zul_mol_dgb_tag_tha_tig_tml_ses_ewe_aze_bos_ger_azi_xho_vie_amh_yor_tsw_bam	-0.132542159297735	-0.312590262942197	0.755291828043717
862	hau_urd_ewe_spa_amr_aeg_amh_glc_aze_azi_cic_sun_akn_fre_arw_bsq_ctl_mlt_tsw_cnt_mcd_bul_dyu_nor_bem_ukr_fin_moo_bam_hun_prs_sod_geo_svk_mol_bos_por_heb_anl_ita_est_fbf_jav_rom_tag_jpn_knd_kor_guj_pol_ses_scr_mly_alb_tig_mao_mnd_krd_ven_hin_owc_grk_ger_swe_cze_qcu_dut_ben_pan_xho_chh_slo_gam_lit_bat_eng_dgb_afr_igb_ind_tha_wly_tml_swt_tsn_tur_lat_rus_uzb_yor_vie_sid_zul_swa_lda	-0.925159755076629	-2.24317690222607	0.0272598710319681
863	heb_scr_akn_swe_sid_anl_amh_rus_uzb_tur_xho_mly_moo_spa_bul_bsq_pan_owc_fbf_cnt_ita_pol_tsn_afr_swt_nor_est_ven_yor_fin_rom_mlt_geo_svk_hin_guj_dut_chh_hau_mcd_hun_ses_tag_arw_ind_jpn_knd_kor_cze_bos_dyu_ukr_jav_glc_amr_mao_mnd_ger_bam_eng_tig_slo_alb_prs_lat_qcu_urd_mol_ben_bem_gam_krd_wly_grk_sun_lit_swa_por_lda_bat_tha_aeg_tml_tsw_zul_azi_ctl_fre_aze_igb_vie_sod_dgb_ewe_cic	-0.458380151811671	-1.08837564091277	0.279241776144446
864	aeg_cze_zul_nor_hau_amr_mlt_afr_uzb_tur_yor_sun_swt_guj_bos_bsq_krd_heb_bam_cnt_alb_ger_dgb_eng_fbf_bul_hun_lda_tsw_fin_ben_amh_geo_svk_prs_scr_mol_chh_owc_grk_est_cic_ind_arw_bat_jpn_knd_kor_lit_fre_ven_hin_mly_pan_anl_mao_mnd_pol_swa_lat_sid_urd_dut_glc_rus_qcu_ita_spa_swe_dyu_sod_por_tig_rom_jav_ctl_tsn_ukr_akn_tag_tha_gam_tml_moo_bem_aze_mcd_slo_azi_xho_vie_wly_ses_igb_ewe	-0.00109442365584059	-0.00257728774084659	0.997949144566254
865	sid_mcd_ven_por_heb_aeg_amr_rus_aze_tur_ewe_bat_tsw_dut_arw_bsq_hin_mlt_dyu_mnd_ger_slo_cic_pol_swa_prs_fin_fbf_akn_est_lit_owc_geo_cze_fre_lat_spa_hau_tig_glc_hun_swt_jav_nor_mly_jpn_knd_kor_guj_rom_bem_ita_ind_mol_gam_mao_cnt_pan_bam_ben_anl_bul_grk_bos_swe_qcu_krd_urd_afr_moo_wly_scr_sod_alb_tag_svk_dgb_eng_xho_sun_tha_amh_tml_ses_yor_azi_ukr_ctl_uzb_lda_vie_chh_igb_tsn_zul	-0.0965528828181	-0.227602094158295	0.820455217298226
866	sid_arw_tsw_alb_owc_heb_amr_rus_aze_azi_ven_mao_igb_rom_hin_bsq_glc_gam_dgb_cnt_por_ctl_tsn_pan_zul_scr_fin_dyu_bam_hun_bos_hau_geo_ukr_swe_ita_nor_chh_wly_slo_est_ewe_jav_lit_sun_jpn_knd_kor_guj_bul_cic_urd_bat_dut_amh_ind_mnd_mcd_fbf_lat_mlt_svk_grk_ben_prs_qcu_afr_fre_krd_yor_sod_eng_aeg_spa_tag_ger_moo_mol_ses_mly_tha_anl_tml_akn_bem_tur_cze_pol_uzb_swa_vie_tig_xho_swt_lda	0.55216565349636	1.30719632209711	0.1943688163993
867	sid_lit_yor_fre_hau_sod_mlt_prs_aze_tur_tsn_mao_swt_dut_ben_bsq_urd_amh_ven_mnd_eng_nor_ewe_ukr_lda_svk_fin_dyu_dgb_hun_scr_chh_geo_por_glc_ctl_lat_owc_tig_alb_est_bem_sun_mcd_ind_jpn_knd_kor_afr_grk_xho_bos_bat_ger_anl_jav_cnt_spa_ses_pan_heb_cze_guj_swe_pol_qcu_hin_bul_ita_akn_gam_krd_wly_slo_tag_arw_zul_rom_igb_mly_tha_amr_tml_bam_swa_azi_rus_mol_uzb_fbf_vie_aeg_moo_tsw_cic	-0.041978733469911	-0.0989604878465119	0.921382636996275
868	aeg_lat_lda_por_owc_sid_wly_ita_uzb_azi_moo_mly_cic_ctl_ukr_bsq_bul_amr_zul_cnt_scr_krd_igb_swe_swt_bos_est_fbf_tsw_hun_pol_amh_geo_hin_grk_cze_fre_chh_gam_svk_fin_swa_mao_rom_jav_jpn_knd_kor_afr_mcd_ses_rus_bat_urd_hau_tag_mnd_lit_ven_glc_anl_slo_nor_alb_prs_qcu_dut_mol_ger_tsn_tig_eng_heb_arw_ind_guj_bem_spa_xho_sun_tha_mlt_tml_dgb_yor_tur_pan_ben_aze_dyu_vie_sod_bam_akn_ewe	-0.32202406529683	-0.762229609109904	0.447851840326571
869	wly_ger_xho_svk_amr_chh_anl_bul_aze_azi_swa_jav_bem_slo_pan_bsq_arw_aeg_swt_cnt_por_lit_ven_grk_igb_afr_hun_ses_zul_fin_alb_amh_geo_ctl_lat_swe_scr_owc_hau_mol_est_akn_tag_ita_ind_jpn_knd_kor_urd_dut_dgb_pol_sun_prs_mlt_bat_mnd_spa_tsw_eng_gam_krd_hin_bos_cze_qcu_rus_rom_nor_bam_sid_guj_sod_ben_mly_fre_dyu_ukr_cic_mao_tha_tig_tml_fbf_yor_uzb_mcd_glc_tur_moo_vie_heb_ewe_lda_tsn	-0.563511237725127	-1.34217211642549	0.182807664900003
870	tig_rom_lda_slo_mlt_chh_aeg_pol_azi_aze_akn_ind_tsn_bos_krd_bsq_lit_amh_moo_mnd_spa_mcd_fbf_nor_igb_glc_est_zul_cic_hun_arw_sod_geo_fre_afr_mol_rus_owc_sid_svk_fin_tsw_tag_scr_jav_jpn_knd_kor_urd_guj_swt_swe_sun_bul_gam_mao_cnt_pan_dyu_ctl_heb_grk_ita_ukr_por_qcu_eng_ger_dut_ses_wly_alb_anl_ben_mly_lat_ewe_prs_swa_bat_tha_hau_tml_bem_xho_tur_cze_hin_uzb_bam_vie_amr_ven_yor_dgb	-0.407971692627759	-0.969284992257215	0.334917113507288
871	anl_slo_moo_bul_mlt_hau_sid_rus_tur_uzb_bem_bat_bam_bos_arw_bsq_alb_amh_ven_mnd_svk_ukr_cic_ctl_ewe_cze_est_dyu_fbf_hun_ita_heb_geo_ger_pan_ben_urd_wly_amr_prs_fin_lda_mao_mcd_ind_jpn_tml_kor_grk_lit_xho_hin_jav_guj_gam_tag_cnt_swe_dgb_fre_chh_rom_eng_glc_mol_qcu_spa_lat_afr_ses_sod_dut_aeg_por_sun_nor_zul_scr_tsn_mly_tha_tig_knd_yor_swt_aze_pol_krd_azi_tsw_vie_owc_akn_igb_swa	-0.937235884118394	-2.28141230206319	0.024805982014913
872	anl_urd_swa_grk_amh_gam_amr_ita_aze_uzb_bam_sun_ven_por_krd_bsq_spa_tig_ewe_mnd_ukr_pan_yor_bos_tsw_ger_est_cic_lda_hun_eng_hau_geo_arw_rom_pol_guj_owc_mlt_dut_fin_ses_bat_mol_mao_jpn_knd_kor_lat_prs_xho_mcd_ind_svk_chh_mly_cnt_rus_tsn_ben_heb_nor_cze_scr_bul_qcu_lit_alb_ctl_akn_aeg_slo_sid_glc_tag_fre_moo_hin_swt_jav_tha_wly_tml_fbf_dyu_tur_swe_afr_azi_dgb_vie_sod_zul_igb_bem	-0.147904740844431	-0.349086819297277	0.727813277431536
873	sid_grk_swt_svk_chh_owc_tig_dut_aze_tur_zul_sun_xho_bul_afr_bsq_ctl_heb_bem_cnt_alb_cze_moo_rom_dyu_fre_est_dgb_swa_fin_slo_amr_geo_ita_spa_lit_pan_hau_wly_nor_hun_ewe_tag_ben_bat_jpn_tml_kor_swe_guj_fbf_prs_jav_hin_sod_mao_mnd_mcd_lda_eng_anl_rus_bos_mol_ukr_qcu_urd_glc_ger_ses_aeg_pol_mlt_lat_ind_arw_cic_por_igb_mly_tha_gam_knd_bam_tsw_azi_krd_scr_uzb_akn_vie_amh_ven_yor_tsn	-0.0474006457325057	-0.111836160993573	0.911194341493631
874	wly_grk_lda_svk_amr_heb_hau_bos_aze_uzb_tsw_bat_yor_nor_bul_bsq_mcd_mlt_zul_mnd_ben_ukr_swa_scr_swt_cze_est_dgb_bem_hun_hin_aeg_geo_dut_spa_ita_krd_chh_gam_alb_fin_ven_mao_ctl_sun_jpn_tml_kor_eng_slo_ses_swe_mly_urd_tig_ind_cnt_glc_fbf_pol_owc_rus_pan_lat_rom_qcu_prs_fre_afr_tsn_sod_ger_amh_guj_jav_arw_bam_por_ewe_tag_tha_sid_knd_xho_cic_tur_lit_mol_azi_igb_vie_anl_moo_dyu_akn	-0.347592450672724	-0.824174788417258	0.411948993639682
875	aeg_cze_swa_por_tig_owc_amh_afr_uzb_aze_bem_mly_xho_arw_mcd_bsq_lat_anl_dyu_cnt_swe_mol_ses_ger_tsw_hin_hun_zul_tsn_fin_slo_sid_geo_lit_bos_prs_alb_gam_wly_urd_est_moo_ind_nor_mao_jpn_tml_kor_grk_glc_ven_pan_jav_bul_amr_sun_mnd_fre_ewe_ukr_hau_scr_ctl_rus_rom_qcu_ben_guj_pol_akn_sod_dut_chh_ita_tag_spa_dgb_svk_bam_bat_tha_mlt_knd_cic_yor_azi_krd_eng_tur_fbf_vie_heb_igb_lda_swt	-0.326153570936216	-0.77191999828536	0.442118920477895
876	sod_nor_yor_ita_anl_gam_owc_rus_uzb_tur_swt_ind_fbf_pol_ben_bsq_mol_sid_dyu_mnd_arw_fre_xho_cze_cic_spa_est_ewe_ven_fin_dut_tig_geo_slo_alb_glc_lat_mlt_amh_ctl_hun_igb_jav_eng_mao_jpn_tml_kor_lit_urd_bam_bos_bat_svk_chh_sun_cnt_swe_swa_ger_hau_por_pan_grk_ukr_qcu_guj_hin_bul_tsw_amr_rom_aeg_krd_tag_afr_bem_mcd_moo_mly_tha_wly_knd_zul_lda_aze_prs_scr_azi_akn_vie_heb_dgb_ses_tsn	0.269300120442039	0.634038951165426	0.527611858516667
877	wly_ctl_tsn_fre_mlt_amh_owc_slo_azi_uzb_cic_tag_zul_hin_guj_bsq_dut_sod_tsw_mnd_alb_krd_lda_pan_bam_ben_est_akn_bem_hun_cze_chh_geo_bul_lat_rus_prs_tig_hau_pol_fin_ewe_mao_grk_jav_jpn_tml_kor_eng_afr_yor_rom_mly_mol_amr_ind_cnt_ukr_ses_bos_aeg_lit_arw_scr_por_qcu_spa_mcd_urd_swt_heb_swe_gam_ger_sun_ita_igb_svk_ven_bat_tha_sid_knd_dgb_dyu_tur_nor_glc_aze_moo_vie_anl_fbf_xho_swa	0.668246155112391	1.58383252849793	0.116626663561741
878	owc_ger_moo_krd_heb_amh_wly_arw_tur_uzb_dyu_tag_ses_ctl_eng_bsq_ben_sod_xho_mnd_slo_prs_swa_swe_bem_scr_hun_bam_dgb_est_ita_tig_geo_guj_svk_alb_lit_chh_amr_grk_fin_cic_mao_bul_sun_jpn_knd_kor_urd_bos_akn_spa_bat_pol_aeg_jav_cnt_pan_tsw_por_hau_glc_dut_mol_ukr_qcu_rus_lat_mcd_igb_sid_afr_anl_rom_mly_hin_swt_nor_tsn_ind_tha_gam_tml_lda_ewe_aze_cze_fre_azi_fbf_vie_mlt_ven_zul_yor	0.22454392029582	0.527976836899443	0.598772949811093
879	mlt_ita_bam_scr_tig_amh_wly_por_aze_azi_tsw_sun_swt_lit_afr_bsq_lat_anl_cic_mnd_fre_ger_ven_dut_lda_mcd_hun_swa_igb_fin_hin_gam_geo_bos_swe_svk_ctl_sod_hau_guj_est_yor_jav_rom_bat_jpn_tml_kor_ben_spa_akn_mol_ind_pol_aeg_mao_cnt_rus_tsn_bul_heb_urd_prs_grk_krd_qcu_cze_ukr_arw_zul_owc_glc_amr_alb_tag_eng_ses_pan_bem_mly_tha_chh_knd_ewe_dyu_tur_nor_slo_uzb_fbf_vie_sid_moo_xho_dgb	0.473626254504609	1.11722603425951	0.266775674559189
880	wly_eng_xho_prs_mlt_chh_hau_bos_aze_azi_swt_bat_dgb_krd_por_bsq_cze_aeg_fbf_cnt_ukr_dut_bem_lit_moo_afr_est_ewe_ven_hun_ger_sid_geo_nor_mol_grk_scr_sod_owc_arw_fin_cic_sun_ctl_tag_jpn_knd_kor_urd_bul_yor_glc_jav_pol_amh_ind_mnd_rus_bam_svk_heb_pan_mcd_ita_hin_qcu_spa_guj_lat_akn_gam_ben_anl_alb_mly_rom_igb_fre_tsn_mao_tha_tig_tml_tsw_zul_uzb_slo_swe_tur_dyu_vie_amr_swa_ses_lda	-0.0877465268751587	-0.206874770008344	0.836559934425594
881	aeg_lat_ven_bul_sod_heb_amr_ger_aze_tur_zul_ind_yor_ctl_pol_bsq_spa_owc_xho_cnt_mol_pan_ewe_scr_dyu_rom_est_dgb_tsn_fin_krd_tig_geo_nor_afr_cze_urd_mlt_anl_alb_hun_cic_bat_ukr_jav_jpn_tml_kor_dut_guj_bem_fre_mao_mcd_chh_mly_mnd_ita_swa_swe_sid_por_bos_svk_prs_qcu_lit_hin_eng_bam_wly_slo_hau_ben_tag_grk_igb_rus_akn_sun_tha_gam_knd_ses_tsw_azi_glc_arw_uzb_moo_vie_amh_swt_fbf_lda	-0.649327272788391	-1.5517565957498	0.124117015998922
882	owc_svk_igb_urd_amr_heb_hau_swe_uzb_azi_swa_sun_fbf_por_hin_bsq_fre_mlt_ven_cnt_arw_bul_tsw_pan_lda_ger_hun_bem_akn_fin_prs_tig_geo_guj_ita_cze_grk_chh_aeg_ben_est_swt_tag_dut_mly_jpn_tml_kor_afr_slo_bam_spa_bat_mol_wly_jav_mnd_rus_cic_pol_anl_alb_bos_mcd_lat_qcu_lit_glc_nor_dgb_gam_scr_sid_ukr_ind_ctl_ewe_eng_zul_mao_tha_sod_knd_ses_xho_aze_krd_rom_tur_moo_vie_amh_tsn_dyu_yor	-0.494246811083382	-1.17501670635305	0.242987706295
883	mlt_svk_xho_glc_amh_sid_gam_mol_tur_azi_lda_ind_igb_mcd_krd_bsq_ben_aeg_swa_mnd_fre_hin_akn_por_dyu_lit_est_fbf_ses_hun_arw_tig_geo_urd_prs_rus_grk_hau_heb_lat_fin_ven_mao_ctl_tag_jpn_tml_kor_ukr_cze_yor_rom_sun_eng_amr_bat_cnt_alb_swt_ita_chh_ger_guj_pan_scr_qcu_pol_bos_nor_dgb_sod_dut_owc_bul_jav_spa_bem_slo_tsn_mly_tha_wly_knd_zul_cic_aze_swe_afr_uzb_moo_vie_anl_tsw_ewe_bam	-1.28849743569957	-3.20221169700476	0.00186736922552233
884	hau_guj_yor_lit_aeg_amr_amh_swe_azi_tur_moo_sun_igb_krd_scr_bsq_ben_anl_zul_mnd_ita_pol_dyu_svk_ven_pan_fin_cic_swt_est_eng_mlt_geo_lat_alb_mcd_hin_tig_gam_spa_hun_ses_jav_ukr_tag_jpn_knd_kor_cze_glc_tsw_bos_bat_arw_chh_ind_cnt_bul_lda_grk_owc_por_fre_slo_ctl_qcu_afr_dut_prs_tsn_sid_ger_wly_rom_mly_nor_akn_urd_bem_mao_tha_heb_tml_swa_xho_uzb_rus_mol_aze_fbf_vie_sod_dgb_ewe_bam	-0.131035012898476	-0.308877671928213	0.758105466366708
885	owc_dut_bem_por_sod_gam_anl_grk_azi_uzb_swa_mao_dgb_bul_urd_bsq_mol_hau_cic_mnd_prs_fre_zul_mcd_bam_nor_est_igb_akn_fin_lit_aeg_geo_pol_swe_ger_guj_amr_mlt_arw_hun_dyu_jav_rus_ind_jpn_tml_kor_spa_scr_moo_rom_sun_eng_amh_mly_cnt_krd_swt_ctl_sid_svk_afr_glc_ita_qcu_bos_slo_ben_ewe_chh_lat_tig_alb_bat_cze_ses_hin_ven_tag_tha_wly_knd_yor_lda_aze_ukr_pan_tur_fbf_vie_heb_xho_tsn_tsw	-1.07834117354046	-2.64673867815436	0.00954477833700744
886	aeg_lit_akn_slo_amh_chh_amr_mcd_uzb_tur_ven_mly_igb_prs_urd_bsq_por_mlt_lda_mnd_ctl_bul_dyu_bos_bem_guj_est_xho_swt_hun_ita_hau_geo_nor_lat_ben_hin_gam_sid_scr_fin_zul_sun_dut_mao_jpn_knd_kor_rus_cze_moo_arw_jav_krd_heb_bat_cnt_spa_dgb_rom_tig_pol_ger_grk_eng_qcu_alb_glc_afr_tsw_owc_fre_sod_mol_tag_ukr_ewe_swe_fbf_ind_tha_wly_tml_tsn_ses_azi_svk_pan_aze_swa_vie_anl_cic_yor_bam	-0.587234188284105	-1.40185942950392	0.164286041979835
887	hau_alb_ewe_ukr_sod_wly_chh_mol_tur_aze_swa_tag_ven_cze_eng_bsq_fre_mlt_bam_mnd_krd_mcd_dgb_por_xho_guj_fin_swt_fbf_hun_rom_heb_geo_ita_svk_pol_grk_amh_sid_prs_est_bem_jav_ben_bat_jpn_knd_kor_swe_bul_moo_ger_sun_slo_aeg_ind_cnt_lat_lda_glc_amr_lit_ctl_nor_spa_qcu_rus_afr_hin_ses_anl_pan_owc_dut_mao_urd_yor_bos_cic_mly_tha_gam_tml_zul_dyu_uzb_arw_scr_azi_tsw_vie_tig_igb_tsn_akn	0.111362217932334	0.262360279600217	0.793623970025703
888	tig_swe_bam_svk_owc_wly_mlt_rus_tur_uzb_dgb_tag_ses_rom_pan_bsq_lit_heb_dyu_cnt_grk_guj_lda_hin_tsn_lat_fin_cic_ewe_hun_cze_gam_geo_nor_scr_afr_glc_chh_aeg_ben_est_ven_sun_pol_ind_jpn_knd_kor_spa_prs_bem_eng_mao_mcd_sid_jav_mnd_slo_akn_arw_anl_krd_ger_urd_fre_qcu_ita_dut_por_fbf_amr_ctl_hau_ukr_bat_bul_xho_bos_tsw_mly_tha_amh_tml_swa_zul_aze_alb_mol_azi_moo_vie_sod_yor_igb_swt	-0.299347742558983	-0.708217218090623	0.480581691731866
889	amh_slo_moo_krd_aeg_gam_tig_ukr_azi_uzb_swa_sun_dyu_ben_hin_bsq_lit_anl_ewe_mnd_eng_arw_yor_scr_fbf_guj_hun_lda_tsw_est_bul_wly_geo_nor_rom_mol_ctl_mlt_sod_cze_fin_ses_mly_fre_jav_jpn_tml_kor_dut_ita_xho_prs_tag_bos_sid_mao_cnt_spa_cic_svk_owc_urd_lat_pol_alb_qcu_glc_rus_por_bam_hau_grk_chh_ger_bat_mcd_ven_afr_swt_ind_tha_heb_knd_zul_dgb_tur_swe_pan_aze_bem_vie_amr_igb_tsn_akn	-0.302174607554328	-0.714980614237764	0.476412050517739
890	amr_scr_xho_svk_gam_mlt_aeg_rus_azi_tur_swt_tag_cic_urd_ben_bsq_afr_heb_fbf_mnd_lat_spa_lda_rom_dyu_pol_fin_zul_ewe_hun_lit_chh_geo_fre_mol_pan_mcd_amh_sid_glc_est_bam_sun_eng_jav_jpn_tml_kor_ctl_slo_swa_guj_ind_ita_wly_mly_cnt_swe_tsn_por_anl_arw_cze_prs_bos_qcu_alb_grk_ukr_ven_sod_nor_tig_hin_mao_ger_ses_krd_dgb_bat_tha_owc_knd_moo_akn_uzb_bul_dut_aze_bem_vie_hau_tsw_igb_yor	-0.385002750590081	-0.911902670248233	0.364177719488314
891	tig_rus_yor_glc_amh_sid_aeg_arw_tur_aze_swt_jav_moo_dut_por_bsq_ben_sod_ven_mnd_scr_hin_zul_bul_igb_fre_fin_lda_ewe_est_afr_anl_geo_ctl_urd_mol_eng_amr_wly_lat_hun_bem_mly_pan_sun_jpn_knd_kor_krd_cze_dgb_spa_tag_nor_owc_ind_cnt_svk_tsw_mcd_hau_alb_ita_pol_lit_qcu_guj_ger_prs_akn_mlt_bos_gam_swe_mao_ukr_tsn_slo_xho_bat_tha_chh_tml_fbf_cic_uzb_rom_grk_azi_bam_vie_heb_ses_dyu_swa	-0.595456693539452	-1.42508051133591	0.157481391419681
892	mlt_krd_tsw_grk_tig_sid_wly_lat_tur_azi_ven_jav_ewe_urd_eng_bsq_pan_amr_xho_cnt_spa_prs_zul_slo_moo_bul_est_igb_yor_hun_rus_amh_geo_scr_pol_mcd_dut_anl_chh_ukr_fin_ses_tag_guj_bat_jpn_knd_kor_swe_ctl_tsn_por_mly_mol_aeg_mao_mnd_arw_dgb_rom_sod_ben_hin_cze_ita_qcu_glc_nor_alb_lda_heb_lit_gam_afr_sun_svk_swt_bos_fbf_ind_tha_hau_tml_cic_dyu_uzb_fre_ger_aze_bem_vie_owc_swa_akn_bam	-0.206676380899752	-0.487869535323061	0.626790463864205
893	hau_slo_dgb_fre_wly_sod_sid_guj_tur_aze_ven_mly_bem_spa_pan_bsq_ukr_tig_lda_cnt_glc_krd_swa_grk_tsn_mol_fin_cic_bam_est_lit_mlt_geo_dut_nor_pol_svk_gam_owc_alb_hun_ses_sun_arw_bat_jpn_knd_kor_bul_hin_swt_mcd_tag_ctl_heb_ind_mnd_ita_zul_scr_amr_lat_por_swe_urd_qcu_afr_bos_ben_fbf_aeg_cze_amh_rus_jav_eng_igb_ger_tsw_mao_tha_chh_tml_yor_akn_azi_rom_prs_uzb_moo_vie_anl_dyu_ewe_xho	0.435640443568447	1.02804098608074	0.306596953928659
894	chh_ukr_yor_ita_sid_aeg_amr_bos_tur_azi_dgb_mao_cic_rom_fre_bsq_afr_owc_tsn_cnt_lat_por_ewe_dut_moo_scr_fin_zul_bem_hun_spa_mlt_geo_ben_alb_urd_mol_gam_anl_svk_est_ses_sun_arw_bat_jpn_tml_kor_hin_slo_ven_cze_mly_glc_hau_ind_mnd_rus_swt_mcd_tig_bul_swe_prs_pan_qcu_eng_lit_pol_lda_sod_nor_heb_krd_jav_ctl_tsw_guj_xho_tag_tha_amh_knd_bam_swa_aze_grk_ger_uzb_fbf_vie_wly_igb_akn_dyu	-0.534467222734202	-1.27253571350124	0.206355172449158
895	mlt_bos_xho_por_anl_tig_chh_svk_uzb_tur_ewe_jav_bem_urd_ben_bsq_dut_owc_yor_cnt_guj_mol_igb_fre_ses_scr_hun_bam_swt_fin_grk_heb_geo_arw_spa_krd_ger_hau_amh_lit_est_swa_mly_slo_mao_jpn_knd_kor_pan_ukr_tsw_bul_ind_rom_gam_bat_mnd_pol_lda_nor_aeg_lat_ita_prs_rus_qcu_alb_ctl_afr_tsn_sod_swe_wly_hin_tag_eng_zul_mcd_ven_sun_tha_sid_tml_dgb_dyu_aze_cze_glc_azi_moo_vie_amr_akn_fbf_cic	-0.00848271232487624	-0.0200055507773439	0.98408180360853
896	heb_slo_ses_ita_sid_aeg_amh_lat_tur_azi_igb_mly_swt_pan_nor_bsq_rom_gam_moo_cnt_ukr_fre_dyu_urd_lda_rus_est_dgb_ewe_fin_mol_chh_geo_cze_guj_ger_hin_hau_anl_dut_hun_tsw_tag_afr_jav_jpn_tml_kor_ben_mcd_bem_ctl_bat_eng_owc_mao_mnd_pol_akn_krd_wly_prs_alb_scr_grk_qcu_svk_arw_bos_yor_sod_swe_mlt_glc_sun_bul_ven_spa_bam_ind_tha_tig_knd_xho_swa_aze_por_lit_uzb_fbf_vie_amr_zul_tsn_cic	-0.313022325502982	-0.740908412042481	0.460615637848983
897	amr_mol_tsw_bul_tig_chh_owc_afr_aze_azi_zul_bat_ven_cze_ger_bsq_fre_heb_moo_mnd_dut_por_ewe_guj_xho_rus_hun_bam_cic_est_prs_sid_geo_glc_svk_pol_krd_sod_aeg_ctl_fin_tsn_sun_scr_mao_jpn_tml_kor_swe_bos_dyu_grk_mly_spa_wly_tag_cnt_arw_akn_alb_mlt_lit_mcd_hin_rom_qcu_nor_ben_ukr_yor_hau_urd_amh_ita_jav_eng_swt_pan_lda_ind_tha_anl_knd_bem_ses_uzb_lat_slo_tur_igb_vie_gam_fbf_dgb_swa	-0.558831990464907	-1.33058870356896	0.186577751157399
898	chh_lat_bam_pan_gam_tig_anl_ukr_azi_uzb_swa_bat_xho_mol_krd_bsq_spa_owc_igb_cnt_swe_pol_fbf_por_ewe_guj_hun_ven_akn_fin_ger_amh_geo_prs_urd_cze_alb_wly_hau_mcd_est_yor_mly_rus_jav_jpn_tml_kor_dut_hin_ses_slo_mao_bos_mlt_sun_mnd_glc_dgb_bul_sod_ita_lit_arw_afr_qcu_svk_ctl_eng_tsn_sid_nor_heb_rom_ind_grk_tsw_fre_moo_tag_tha_aeg_knd_cic_swt_tur_scr_ben_aze_bem_vie_amr_dyu_lda_zul	-0.856419877229207	-2.06785159062116	0.0414312321138577
899	amh_scr_xho_urd_anl_heb_sod_lit_uzb_azi_ses_jav_lda_prs_mol_bsq_krd_hau_zul_mnd_cze_spa_swt_swe_tsn_ita_est_ewe_dyu_hun_ukr_wly_geo_ger_grk_hin_rom_owc_tig_por_fin_moo_mao_nor_ind_jpn_tml_kor_dut_alb_ven_ben_mly_eng_amr_tag_cnt_afr_bam_pol_sid_bos_pan_svk_glc_qcu_slo_mcd_rus_bem_chh_ctl_gam_arw_sun_lat_dgb_fre_akn_bat_tha_aeg_knd_fbf_igb_tur_bul_guj_aze_yor_vie_mlt_tsw_swa_cic	-0.372538331460038	-0.883550332145305	0.379217360426907
900	hau_ben_dgb_mol_chh_sid_tig_eng_tur_aze_yor_ind_dyu_afr_krd_bsq_ukr_owc_bem_mnd_por_grk_moo_urd_tsn_alb_fin_ven_swa_est_slo_wly_geo_fre_hin_spa_ctl_heb_anl_svk_hun_fbf_jav_swe_tag_jpn_knd_kor_pol_bul_ses_dut_bat_cze_mlt_mao_cnt_bos_cic_rom_amh_glc_ita_lit_ger_qcu_rus_arw_nor_tsw_gam_pan_amr_scr_mly_prs_ewe_mcd_igb_sun_tha_sod_tml_lda_akn_uzb_guj_lat_azi_xho_vie_aeg_zul_bam_swt	-0.322981740062498	-0.765540094275715	0.445888515923077
901	sid_mol_xho_spa_anl_mlt_tig_lit_tur_azi_cic_tag_bem_ben_mcd_bsq_rus_wly_dyu_mnd_arw_hin_ses_rom_dgb_ita_est_akn_tsw_fin_afr_owc_geo_slo_bos_por_ctl_sod_gam_dut_hun_moo_bat_pol_mly_jpn_knd_kor_lat_eng_zul_glc_ind_cze_chh_sun_cnt_nor_yor_urd_amr_svk_guj_prs_pan_qcu_swe_ger_scr_swt_hau_bul_amh_grk_mao_fre_bam_krd_ven_jav_tha_aeg_tml_swa_tsn_uzb_ukr_alb_aze_fbf_vie_heb_lda_igb_ewe	0.119710912734585	0.281824377078828	0.778704349668937
[truncated: 99 more rows]
