# Supplementary material for: Future Tense and Economic Decisions: Controlling for Cultural Evolution
Source: PLoS One. 2015 Jul 17;10(7):e0132145. doi: 10.1371/journal.pone.0132145 (PMC4506144; doi:10.1371/journal.pone.0132145)
Supplement: S8 Appendix — See README files within the various sub-folders. (ZIP) [file pone.0132145.s008.zip › S3_Code/Residuals_new/PGLS/PermuteResults/permute_B_SavingsWITHINFAM_15000.csv]

	ftr	r	t	p
1	sod_rus_yor_dut_chh_tig_sid_mcd_aze_uzb_fbf_mao_swa_ita_krd_bsq_prs_wly_xho_cnt_glc_lat_moo_spa_zul_pan_fin_dyu_bam_hun_eng_amr_geo_ukr_bul_scr_hin_owc_heb_mol_est_dgb_ind_nor_sun_jpn_knd_kor_ger_ctl_tsw_pol_bat_afr_gam_mly_mnd_swe_swt_bos_amh_alb_urd_rom_guj_qcu_grk_fre_svk_akn_hau_slo_aeg_ben_tag_cze_ven_arw_cic_jav_tha_anl_tml_tsn_ewe_tur_por_lit_azi_bem_vie_mlt_ses_lda_igb	-0.275204533409644	-0.650811127073667	0.516773162987716
2	sod_prs_ven_dut_heb_mlt_amr_spa_tur_uzb_swt_ind_dgb_alb_ctl_bsq_grk_tig_xho_cnt_scr_swe_bem_glc_dyu_svk_hun_akn_tsn_est_cze_aeg_geo_rom_pan_mol_urd_owc_gam_por_fin_ewe_tag_bos_jav_jpn_tml_kor_ben_eng_lda_rus_bat_arw_chh_mao_mnd_nor_ses_afr_amh_lit_mcd_ger_ita_qcu_fre_bul_pol_bam_hau_lat_wly_hin_mly_slo_yor_krd_zul_sun_tha_anl_knd_tsw_cic_azi_ukr_guj_aze_fbf_vie_sid_moo_swa_igb	-0.521854354299233	-1.2412387958606	0.217639259901344
3	chh_bos_swt_cze_hau_amh_anl_dut_azi_aze_ses_mao_ewe_swe_slo_bsq_pan_mlt_zul_mnd_ita_grk_cic_pol_igb_prs_hun_swa_ven_est_por_wly_geo_hin_mcd_alb_scr_aeg_owc_mol_fin_tsw_jav_spa_tag_jpn_tml_kor_arw_lit_dgb_krd_mly_ger_tig_ind_cnt_fre_yor_ukr_sid_ctl_ben_nor_bul_qcu_svk_eng_glc_fbf_gam_guj_amr_rus_sun_lat_xho_urd_moo_bat_tha_sod_knd_bam_akn_uzb_rom_afr_tur_bem_vie_heb_dyu_tsn_lda	-0.0108905594072054	-0.0256525589321178	0.979589427887975
4	amr_ukr_bam_rus_amh_wly_heb_mol_aze_uzb_akn_bat_dyu_slo_urd_bsq_cze_tig_igb_cnt_hin_bos_moo_guj_xho_scr_est_swa_dgb_hun_ita_hau_geo_nor_lat_prs_alb_sod_anl_ger_fin_ven_mly_lit_mao_jpn_knd_kor_arw_swe_zul_pan_tag_ctl_chh_jav_mnd_dut_yor_mcd_aeg_bul_krd_glc_eng_qcu_spa_grk_por_cic_sid_pol_mlt_afr_sun_ben_bem_fre_swt_ind_tha_gam_tml_ewe_tsn_azi_svk_rom_tur_ses_vie_owc_fbf_lda_tsw	-0.645473214765357	-1.54377219906484	0.12603961265541
5	tig_hin_ven_ita_sod_sid_owc_arw_tur_aze_igb_bat_bam_lit_bul_bsq_nor_mlt_xho_cnt_por_slo_yor_fre_akn_rus_fin_dyu_swa_est_krd_chh_geo_ben_mol_mcd_eng_aeg_amh_afr_hun_cic_jav_ctl_tag_jpn_tml_kor_swe_dut_moo_guj_sun_ger_anl_mly_mnd_pol_bem_pan_gam_urd_grk_ukr_scr_qcu_cze_spa_svk_zul_wly_glc_amr_prs_ind_alb_swt_bos_ewe_mao_tha_hau_knd_dgb_fbf_uzb_lat_rom_azi_tsn_vie_heb_tsw_lda_ses	-0.356299006793608	-0.844778125026843	0.400402749986938
6	sid_cze_igb_grk_owc_sod_gam_alb_uzb_azi_tsw_ind_swt_afr_bul_bsq_mcd_anl_ewe_mnd_fre_pol_dgb_prs_fbf_ita_est_dyu_bam_fin_mol_heb_geo_ben_scr_glc_por_wly_aeg_spa_hun_bem_mao_krd_sun_jpn_tml_kor_nor_swe_ses_arw_jav_ukr_chh_bat_cnt_lat_moo_svk_amh_dut_bos_pan_eng_qcu_hin_slo_rom_zul_hau_ctl_mlt_urd_mly_guj_ven_rus_akn_tag_tha_amr_knd_tsn_yor_tur_lit_ger_aze_swa_vie_tig_cic_lda_xho	-0.601713566022459	-1.43764083539631	0.153892300198062
7	heb_guj_igb_bul_anl_sod_owc_cze_aze_tur_lda_sun_dyu_grk_mol_bsq_scr_tig_fbf_cnt_hin_pol_ewe_mcd_akn_urd_fin_tsn_yor_est_afr_amr_geo_rus_arw_ita_lit_aeg_wly_eng_hun_dgb_bat_glc_ind_jpn_knd_kor_rom_ctl_zul_prs_mao_alb_amh_jav_mnd_por_bam_bos_sid_dut_slo_lat_spa_qcu_fre_ukr_pan_xho_gam_svk_chh_krd_mly_ben_tsw_nor_swt_tag_tha_hau_tml_cic_ven_azi_swe_ger_uzb_ses_vie_mlt_swa_bem_moo	-1.05365803679205	-2.57979325873264	0.0114525159536408
8	amh_cze_fbf_guj_heb_chh_anl_bos_aze_tur_bem_tag_akn_urd_pol_bsq_arw_tig_tsn_cnt_mcd_ukr_lda_grk_bam_lit_est_ewe_dgb_hun_por_wly_geo_nor_pan_krd_mol_sid_owc_afr_fin_moo_bat_svk_sun_jpn_knd_kor_ita_glc_xho_hin_mao_eng_amr_jav_mnd_rom_cic_ctl_mlt_spa_ben_lat_prs_qcu_bul_fre_swe_ven_aeg_alb_gam_scr_mly_ger_tsw_slo_dyu_ind_tha_hau_tml_swt_swa_azi_rus_dut_uzb_igb_vie_sod_yor_ses_zul	-0.0456506254875551	-0.107671424451712	0.914488285088472
9	mlt_lat_cic_scr_wly_owc_gam_ctl_uzb_aze_bam_tag_tsn_mol_spa_bsq_bos_amr_fbf_mnd_urd_bul_ven_ger_lda_guj_hun_xho_akn_fin_prs_heb_geo_krd_svk_ben_alb_aeg_sod_arw_est_tsw_bat_pol_ind_jpn_tml_kor_afr_swe_zul_rus_jav_mcd_hau_mao_cnt_grk_swt_glc_sid_cze_slo_eng_lit_qcu_rom_ita_dut_dgb_chh_nor_anl_ukr_sun_pan_moo_hin_swa_mly_tha_tig_knd_igb_dyu_azi_fre_por_tur_yor_vie_amh_ses_bem_ewe	-1.15739206660335	-2.85545887629067	0.00529973762776536
10	owc_krd_tsn_rom_amr_hau_anl_slo_azi_uzb_yor_ind_ses_svk_pan_bsq_bos_tig_ewe_cnt_grk_dut_cic_arw_fbf_lit_fin_zul_bem_hun_rus_gam_geo_swe_hin_lat_fre_aeg_sid_nor_est_tsw_jav_eng_mly_jpn_tml_kor_ita_ben_bam_por_tag_pol_mlt_bat_mnd_mcd_swa_ukr_sod_cze_ger_alb_spa_qcu_urd_afr_mol_dyu_wly_scr_heb_bul_sun_guj_moo_ctl_akn_mao_tha_amh_knd_igb_xho_aze_prs_glc_tur_swt_vie_chh_ven_dgb_lda	-0.122656478871597	-0.289219249346707	0.773057354118048
11	amr_hin_tsw_pan_owc_gam_aeg_nor_tur_azi_fbf_mao_bem_eng_spa_bsq_glc_wly_ses_cnt_por_mol_swt_ctl_akn_pol_hun_swa_cic_fin_afr_amh_geo_krd_arw_lit_scr_sid_sod_guj_est_xho_ind_slo_mly_jpn_tml_kor_bul_swe_ven_bos_bat_dut_tig_sun_mnd_ben_dyu_rus_heb_rom_lat_grk_mcd_qcu_cze_prs_ger_zul_mlt_alb_hau_urd_jav_ita_lda_fre_moo_tag_tha_chh_knd_dgb_ewe_aze_ukr_svk_uzb_yor_vie_anl_tsn_igb_bam	-0.383584678622282	-0.909575953923384	0.365397479692107
12	sid_nor_igb_urd_amh_mlt_heb_arw_aze_azi_swt_mly_lda_grk_mcd_bsq_por_hau_bam_mnd_dut_svk_swa_glc_zul_bul_hun_yor_xho_fin_slo_gam_geo_ukr_ger_guj_ctl_tig_aeg_krd_est_dyu_bat_mol_sun_jpn_tml_kor_ita_prs_fbf_eng_ind_lat_amr_tag_cnt_spa_ven_afr_chh_hin_rom_bos_pan_qcu_pol_fre_alb_ses_wly_scr_sod_ben_jav_rus_moo_swe_tsw_mao_tha_anl_knd_dgb_ewe_tur_lit_cze_uzb_akn_vie_owc_cic_tsn_bem	-0.455706001704248	-1.08133960008014	0.282342120197337
13	amr_mcd_ewe_ben_sid_amh_sod_por_tur_azi_tsn_jav_lda_pan_grk_bsq_eng_anl_ses_mnd_ger_urd_dgb_lat_moo_glc_fin_tsw_fbf_hun_bul_gam_geo_ukr_scr_prs_dut_tig_chh_cze_est_bam_mly_spa_sun_jpn_tml_kor_mol_guj_dyu_slo_ind_lit_heb_tag_cnt_alb_cic_pol_mlt_afr_ita_fre_arw_qcu_ctl_nor_swe_xho_owc_rus_wly_hin_bat_krd_akn_rom_igb_mao_tha_hau_knd_zul_swt_uzb_svk_bos_aze_ven_vie_aeg_swa_bem_yor	-0.206169278103392	-0.487112614616821	0.627324696157281
14	hau_grk_fbf_pol_wly_aeg_amr_glc_uzb_tur_ewe_ind_dyu_ita_krd_bsq_ukr_chh_dgb_cnt_spa_svk_igb_hin_akn_eng_fin_swt_tsw_est_ben_owc_geo_dut_rom_mcd_afr_amh_anl_scr_hun_moo_tag_ctl_jav_jpn_knd_kor_pan_slo_ses_por_mly_mol_gam_bat_mnd_rus_bem_lit_tig_alb_prs_urd_nor_qcu_bul_ger_fre_bam_sid_lat_mlt_cze_mao_bos_yor_arw_lda_sun_tha_sod_tml_tsn_cic_azi_guj_swe_aze_swa_vie_heb_zul_ven_xho	-0.440552885518529	-1.04537695906641	0.298558321545913
15	tig_arw_dyu_slo_aeg_amh_wly_eng_uzb_tur_bem_tag_ses_ben_por_bsq_spa_gam_akn_cnt_krd_bos_ven_hin_zul_lit_est_xho_swa_hun_ita_sod_geo_grk_nor_cze_pol_sid_hau_lat_fin_bam_ind_svk_mao_jpn_tml_kor_bul_prs_fbf_afr_mly_glc_heb_jav_mnd_mol_cic_ukr_chh_scr_pan_mcd_rom_qcu_ger_fre_rus_ewe_amr_ctl_anl_guj_sun_urd_moo_alb_tsw_bat_tha_owc_knd_lda_yor_aze_dut_swe_azi_tsn_vie_mlt_swt_igb_dgb	0.677756123760282	1.60419325657338	0.112062276683266
16	sod_fre_yor_pan_heb_amr_aeg_svk_aze_azi_swa_ind_cic_grk_rom_bsq_alb_mlt_akn_mnd_bos_afr_ses_ben_tsn_ita_fin_lda_dgb_hun_cze_sid_geo_por_nor_ctl_krd_tig_amh_glc_est_swt_mly_eng_bat_jpn_tml_kor_mol_lat_moo_lit_tag_pol_chh_mao_cnt_ger_dyu_mcd_gam_arw_hin_slo_urd_qcu_swe_guj_bul_ewe_anl_dut_wly_prs_jav_spa_ven_scr_bem_sun_tha_owc_knd_zul_tsw_tur_rus_ukr_uzb_fbf_vie_hau_bam_igb_xho	-0.260668763208001	-0.616297539684316	0.539203787936833
17	amh_arw_swt_pol_wly_anl_aeg_rom_tur_aze_akn_jav_bem_svk_pan_bsq_ita_hau_cic_cnt_por_bos_bam_urd_yor_ger_fin_ses_dgb_hun_afr_tig_geo_mol_spa_bul_slo_mlt_heb_mcd_est_ven_mao_grk_sun_jpn_knd_kor_lat_lit_ewe_ben_mly_ctl_chh_tag_mnd_ukr_lda_guj_owc_cze_glc_dut_prs_qcu_scr_fre_krd_dyu_sid_swe_sod_hin_bat_eng_igb_nor_tsn_ind_tha_amr_tml_tsw_zul_uzb_rus_alb_azi_fbf_vie_gam_xho_moo_swa	-0.900607309613865	-2.1784581762303	0.0319002384780833
18	sod_ukr_xho_ctl_mlt_anl_amr_krd_uzb_aze_lda_tag_zul_grk_glc_bsq_eng_hau_dgb_cnt_fre_mcd_bem_rom_bam_lit_hun_swa_yor_est_bul_owc_geo_rus_bos_lat_ita_heb_amh_cze_fin_ewe_bat_dut_mao_jpn_tml_kor_swe_svk_tsn_ben_mly_ger_wly_sun_mnd_nor_dyu_urd_gam_slo_spa_pol_mol_qcu_arw_por_afr_fbf_chh_prs_tig_hin_ind_alb_ven_guj_swt_jav_tha_aeg_knd_igb_akn_tur_pan_scr_azi_tsw_vie_sid_cic_ses_moo	-0.768424064140507	-1.84530085465181	0.06817593246874
19	aeg_bul_akn_guj_hau_chh_mlt_lit_uzb_azi_dyu_tag_tsn_spa_fre_bsq_arw_owc_xho_mnd_pol_urd_fbf_rom_ven_ita_hun_cic_zul_fin_scr_tig_geo_bos_por_lat_dut_wly_amh_svk_est_yor_ind_cze_mly_jpn_tml_kor_eng_mcd_igb_mol_sun_glc_heb_mao_cnt_rus_dgb_prs_sid_ukr_hin_ger_alb_qcu_ctl_grk_slo_ses_sod_nor_gam_afr_jav_pan_swa_krd_tsw_bat_tha_amr_knd_lda_bem_aze_ben_swe_tur_moo_vie_anl_swt_ewe_bam	-0.305931397180989	-0.723812143377454	0.470997855455135
20	sod_glc_xho_hin_amr_wly_mlt_grk_tur_azi_ewe_mly_lda_guj_spa_bsq_mol_sid_ven_mnd_ctl_svk_ses_ben_zul_arw_est_bem_swa_fin_bos_tig_geo_eng_por_scr_alb_chh_heb_mcd_hun_bam_jav_krd_sun_jpn_tml_kor_ger_prs_swt_ita_ind_slo_gam_bat_cnt_fre_yor_rus_amh_rom_afr_cze_dut_qcu_bul_urd_nor_moo_owc_ukr_hau_lit_tag_pol_dgb_lat_igb_mao_tha_aeg_knd_dyu_fbf_uzb_swe_pan_aze_cic_vie_anl_tsw_akn_tsn	-0.406947604572077	-0.964819257312721	0.337137523752867
21	gam_pol_ses_lit_heb_sid_wly_cze_aze_azi_tsn_sun_dgb_hin_rom_bsq_arw_owc_bem_cnt_por_grk_swa_slo_ewe_swe_fin_akn_igb_est_ita_mlt_geo_guj_pan_dut_ukr_anl_chh_krd_hun_dyu_tag_afr_jav_jpn_knd_kor_glc_nor_moo_alb_mao_ben_sod_ind_mnd_bos_bam_mol_hau_ger_spa_mcd_eng_qcu_lat_scr_ctl_tsw_amr_fre_aeg_rus_bat_prs_fbf_svk_xho_mly_tha_amh_tml_lda_yor_uzb_urd_bul_tur_swt_vie_tig_ven_zul_cic	0.435490655050216	1.02693543541887	0.307114491960975
22	mlt_pan_zul_hin_sid_aeg_tig_krd_aze_tur_cic_tag_yor_alb_ger_bsq_ukr_heb_dyu_cnt_nor_por_ewe_ctl_moo_prs_est_fbf_tsn_hun_lit_amh_geo_spa_bos_rom_scr_wly_amr_dut_fin_igb_sun_slo_bat_jpn_tml_kor_rus_svk_xho_lat_jav_ben_sod_ind_mnd_guj_bam_arw_gam_mol_mcd_grk_urd_qcu_pol_swe_cze_swa_owc_glc_anl_eng_mly_ita_ses_fre_tsw_mao_tha_hau_knd_ven_bem_azi_afr_bul_uzb_swt_vie_chh_akn_dgb_lda	-0.894657873618473	-2.1630334245246	0.0331028470905044
23	anl_grk_tsn_arw_hau_mlt_heb_bos_uzb_aze_xho_mao_ses_rom_rus_bsq_lat_aeg_zul_cnt_guj_eng_dyu_glc_bam_cze_hun_cic_ven_fin_hin_tig_geo_ukr_urd_ita_mcd_sod_owc_ctl_est_swa_ind_fre_mly_jpn_knd_kor_swe_mol_lda_ben_bat_nor_amr_tag_mnd_svk_moo_alb_sid_dut_ger_krd_pol_qcu_prs_por_scr_bem_gam_slo_chh_pan_jav_spa_fbf_bul_yor_sun_tha_wly_tml_dgb_akn_azi_lit_afr_tur_tsw_vie_amh_ewe_igb_swt	-0.605187316825734	-1.44477660639825	0.151881595456679
24	mlt_swe_ewe_bos_wly_chh_aeg_ukr_azi_aze_fbf_sun_dyu_eng_pan_bsq_mcd_anl_igb_mnd_hin_scr_tsw_krd_xho_glc_est_ses_cic_fin_ita_owc_geo_por_arw_slo_lat_hau_sid_ger_hun_ven_ind_fre_bat_jpn_knd_kor_mol_alb_tsn_grk_tag_ben_tig_jav_cnt_dut_lda_urd_gam_guj_svk_spa_pol_qcu_bul_cze_lit_zul_sod_rom_heb_afr_mly_ctl_akn_prs_dgb_mao_tha_amh_tml_swa_yor_uzb_nor_rus_tur_moo_vie_amr_bem_swt_bam	-0.182022745390359	-0.429362474404293	0.668652535204966
25	tig_bul_ven_bos_heb_aeg_sid_hin_uzb_azi_bam_jav_swt_guj_ger_bsq_eng_gam_ewe_cnt_svk_urd_lda_spa_cic_por_fin_dyu_yor_hun_dut_owc_geo_pol_cze_lat_afr_hau_mlt_slo_est_tsn_ind_glc_mly_jpn_tml_kor_ita_mcd_fbf_nor_mao_prs_sod_tag_mnd_ctl_dgb_scr_amr_krd_pan_rus_grk_qcu_arw_alb_fre_igb_chh_rom_anl_ben_bat_swe_xho_mol_swa_sun_tha_wly_knd_zul_ses_aze_ukr_lit_tur_moo_vie_amh_bem_tsw_akn	0.283063237308646	0.666090194745695	0.507002362177654
26	tig_guj_yor_pan_sod_mlt_chh_arw_aze_uzb_moo_sun_tsw_spa_ger_bsq_fre_hau_ses_cnt_afr_pol_bam_alb_igb_cze_est_xho_dgb_hun_mcd_aeg_geo_scr_ben_bul_svk_wly_owc_urd_fin_fbf_jav_glc_bat_jpn_knd_kor_eng_lit_dyu_lat_mao_ctl_amh_mly_mnd_prs_zul_por_anl_swe_krd_rus_nor_qcu_dut_grk_slo_bem_sid_rom_gam_mol_tag_ita_swt_bos_cic_ind_tha_amr_tml_swa_akn_azi_hin_ukr_tur_tsn_vie_heb_lda_ven_ewe	-0.640191531490166	-1.53179562870733	0.128967610940217
27	sod_ger_dyu_pan_aeg_owc_hau_ben_azi_aze_tsn_bat_dgb_cze_guj_bsq_ctl_chh_moo_mnd_dut_grk_swa_bos_tsw_mol_est_lda_akn_hun_ukr_gam_geo_slo_svk_spa_rom_tig_amh_urd_fin_igb_ind_lat_jav_jpn_knd_kor_rus_alb_fbf_por_sun_eng_wly_tag_cnt_ita_bam_scr_amr_pol_hin_lit_bul_qcu_glc_afr_swe_swt_sid_nor_heb_prs_mao_fre_zul_arw_cic_mly_tha_anl_tml_ven_yor_uzb_mcd_krd_tur_bem_vie_mlt_ses_xho_ewe	0.263427840526622	0.620307230371263	0.536572624929184
28	sid_ukr_dyu_ita_wly_tig_amh_spa_uzb_tur_ven_mao_lda_mcd_pol_bsq_bul_amr_bam_mnd_hin_scr_tsn_slo_xho_arw_hun_fbf_igb_est_pan_mlt_geo_guj_rus_ben_mol_sod_gam_swe_fin_swt_jav_ger_ind_jpn_knd_kor_krd_nor_dgb_alb_mly_eng_aeg_bat_cnt_svk_zul_fre_heb_cze_por_urd_grk_qcu_afr_bos_ctl_swa_hau_dut_anl_rom_sun_lat_akn_glc_cic_tag_tha_owc_tml_yor_bem_azi_prs_lit_aze_tsw_vie_chh_ses_moo_ewe	0.127293792315473	0.299593052605343	0.765156135295641
29	sid_ben_swa_rus_chh_owc_sod_pan_aze_uzb_moo_mao_tsw_ger_cze_bsq_bul_hau_igb_mnd_mcd_spa_bem_bos_cic_pol_fin_ewe_xho_hun_grk_tig_geo_lit_krd_swe_ita_amh_mlt_eng_est_bam_bat_rom_ind_jpn_knd_kor_mol_lat_dyu_arw_tag_urd_amr_jav_cnt_fre_yor_scr_anl_hin_por_ctl_ukr_qcu_glc_prs_afr_swt_aeg_alb_heb_guj_sun_svk_dgb_dut_ses_mly_tha_wly_tml_akn_tsn_tur_slo_nor_azi_ven_vie_gam_fbf_zul_lda	0.622366221100563	1.47437651591751	0.143757421573714
30	anl_pol_tsn_mol_owc_hau_aeg_grk_aze_tur_bem_tag_fbf_guj_eng_bsq_mcd_mlt_moo_cnt_lat_cze_ven_glc_dyu_swe_hun_yor_dgb_est_fre_sid_geo_pan_bos_afr_svk_wly_sod_ctl_fin_swt_ind_ger_mly_jpn_knd_kor_bul_spa_igb_rus_jav_por_gam_mao_mnd_ukr_bam_krd_chh_arw_dut_hin_rom_qcu_urd_slo_scr_tsw_tig_prs_amr_ben_sun_nor_lda_alb_xho_bat_tha_heb_tml_akn_swa_azi_ita_lit_uzb_zul_vie_amh_ewe_ses_cic	-0.80009075420905	-1.92629217143731	0.0571216963969362
31	owc_krd_ven_mol_sod_gam_wly_ger_aze_uzb_xho_tag_igb_pol_dut_bsq_pan_anl_tsw_mnd_ita_slo_swa_rus_moo_scr_fin_zul_dyu_est_swe_chh_geo_glc_eng_lat_fre_heb_amr_guj_hun_ses_ind_ctl_sun_jpn_tml_kor_ukr_bos_fbf_prs_mao_lit_tig_jav_cnt_hin_yor_alb_amh_urd_por_bul_mcd_qcu_cze_afr_grk_cic_sid_nor_aeg_rom_bat_ben_ewe_arw_tsn_mly_tha_mlt_knd_bam_akn_tur_svk_spa_azi_swt_vie_hau_lda_dgb_bem	-0.589451164659734	-1.40635392641544	0.162951708660892
32	sod_ukr_igb_grk_heb_tig_owc_rus_azi_aze_swa_jav_yor_bul_krd_bsq_glc_gam_bem_cnt_nor_scr_bam_afr_ewe_pol_hun_moo_swt_est_arw_hau_geo_por_ita_pan_guj_anl_mlt_ctl_fin_dgb_mly_urd_mao_jpn_knd_kor_rom_eng_dyu_prs_ind_lit_amr_tag_mnd_swe_ven_dut_chh_lat_ben_ger_slo_qcu_fre_bos_alb_tsn_sid_mcd_amh_cze_bat_mol_lda_svk_tsw_sun_tha_wly_tml_cic_zul_uzb_hin_spa_tur_akn_vie_aeg_ses_fbf_xho	-0.296164972481506	-0.7004052545926	0.485422819572606
33	sod_nor_xho_pan_hau_amr_amh_prs_azi_tur_dgb_sun_swt_eng_ctl_bsq_bul_mlt_yor_cnt_glc_fre_ewe_ita_tsn_lit_fin_tsw_swa_est_scr_aeg_geo_krd_rus_bos_afr_wly_anl_swe_hun_ven_jav_grk_ind_jpn_knd_kor_lat_hin_dyu_ukr_bat_arw_owc_mly_mnd_spa_ses_slo_chh_mcd_rom_alb_dut_qcu_por_guj_ger_bam_sid_urd_tig_pol_tag_cze_lda_mol_moo_mao_tha_gam_tml_fbf_zul_uzb_ben_svk_aze_cic_vie_heb_bem_igb_akn	-0.772130007393175	-1.85649540637196	0.066548903054167
34	amr_ben_swt_swe_hau_chh_wly_ukr_tur_aze_fbf_mao_igb_bul_mcd_bsq_grk_amh_swa_cnt_mol_rus_dgb_bos_dyu_alb_fin_bem_tsn_est_prs_owc_geo_guj_urd_afr_scr_aeg_heb_eng_hun_xho_bat_slo_sun_jpn_tml_kor_pan_lit_bam_ger_mly_nor_tig_tag_mnd_ctl_ses_pol_sod_ita_dut_rom_fre_qcu_krd_glc_por_lda_sid_spa_anl_cze_jav_svk_tsw_arw_ven_ind_tha_gam_knd_cic_yor_uzb_lat_hin_azi_zul_vie_mlt_ewe_akn_moo	-0.20390954426618	-0.481678470599429	0.631165915747309
35	mlt_ben_zul_krd_owc_wly_amr_nor_azi_uzb_ewe_sun_igb_pan_guj_bsq_rus_tig_cic_mnd_bos_lit_dgb_glc_akn_arw_fin_ven_swt_est_afr_amh_geo_ger_ukr_grk_fre_aeg_hau_prs_hun_moo_mao_slo_tag_jpn_tml_kor_pol_urd_ses_bul_bat_mcd_heb_jav_cnt_swe_bem_cze_sid_eng_spa_svk_ctl_qcu_lat_dut_hin_dyu_anl_por_chh_mol_mly_rom_lda_alb_xho_ind_tha_gam_knd_fbf_bam_tur_ita_scr_aze_tsw_vie_sod_tsn_swa_yor	-0.689938110099469	-1.65603712931586	0.101084814642662
36	chh_spa_igb_swe_owc_amh_gam_afr_uzb_azi_zul_mao_bem_lat_dut_bsq_mol_heb_dgb_cnt_ita_eng_fbf_ukr_yor_fre_fin_xho_akn_est_prs_tig_geo_urd_rom_hin_lit_sod_mlt_scr_hun_bam_bat_pan_ind_jpn_knd_kor_bos_por_tsw_pol_jav_cze_sid_mly_mnd_bul_swt_ben_aeg_ger_alb_guj_slo_qcu_glc_arw_krd_lda_anl_mcd_wly_rus_sun_nor_swa_ctl_ven_tag_tha_amr_tml_ses_ewe_aze_svk_grk_tur_moo_vie_hau_dyu_cic_tsn	0.0288731842731909	0.0680325873812512	0.945905749852157
37	amh_ben_dgb_cze_tig_heb_mlt_ctl_uzb_azi_swa_tag_xho_pol_guj_bsq_grk_sod_tsn_mnd_nor_alb_ses_mol_ewe_ita_hun_dyu_lda_fin_prs_aeg_geo_slo_krd_dut_svk_wly_anl_eng_est_ven_jav_afr_mao_jpn_knd_kor_por_ger_zul_hin_mly_bos_gam_sun_cnt_urd_yor_swe_amr_bul_lit_glc_rus_qcu_spa_fre_rom_igb_owc_ukr_chh_arw_ind_scr_bem_lat_akn_bat_tha_hau_tml_tsw_swt_aze_pan_mcd_tur_bam_vie_sid_cic_fbf_moo	-0.701097612932236	-1.68277785354146	0.0957726071323577
38	chh_glc_cic_mol_amr_owc_anl_ger_uzb_azi_ven_jav_igb_ita_lit_bsq_mcd_aeg_swt_mnd_krd_por_bem_alb_dyu_hin_fin_moo_lda_est_rom_gam_geo_rus_nor_grk_afr_mlt_wly_ukr_hun_akn_bat_dut_mao_jpn_knd_kor_bos_lat_bam_ctl_ind_pan_sod_mly_cnt_eng_ses_urd_amh_guj_fre_scr_spa_qcu_swe_cze_slo_xho_sid_pol_hau_svk_tag_prs_tsn_bul_tsw_sun_tha_tig_tml_dgb_fbf_aze_ben_arw_tur_swa_vie_heb_ewe_yor_zul	-0.0599268947937283	-0.141177252576373	0.888035270661135
39	tig_por_igb_ben_chh_amr_anl_swe_aze_uzb_bam_sun_lda_lit_prs_bsq_ukr_mlt_cic_mnd_fre_rom_swa_rus_moo_hin_hun_xho_dyu_est_ita_sod_geo_alb_guj_pan_mol_hau_gam_arw_fin_ven_mly_lat_tag_jpn_knd_kor_glc_ctl_bem_nor_mao_ger_owc_bat_cnt_grk_dgb_eng_wly_bul_svk_spa_krd_qcu_cze_urd_pol_akn_aeg_mcd_heb_slo_jav_dut_swt_afr_fbf_ind_tha_amh_tml_zul_tsn_azi_scr_bos_tur_ses_vie_sid_tsw_ewe_yor	-0.480975204950108	-1.14443417173626	0.25538055387458
40	mlt_mol_zul_spa_tig_amr_heb_pan_tur_azi_bam_tag_lda_ben_ger_bsq_nor_aeg_akn_cnt_ukr_eng_bem_lat_ewe_swe_fin_tsw_swa_hun_dut_sod_geo_bos_krd_arw_alb_chh_sid_grk_est_dgb_mao_rus_sun_jpn_knd_kor_ita_hin_fbf_prs_jav_slo_gam_mly_mnd_mcd_swt_guj_hau_por_afr_ctl_urd_qcu_svk_bul_lit_cic_anl_pol_wly_scr_ind_cze_yor_rom_ven_bat_tha_amh_tml_tsn_dyu_uzb_fre_glc_aze_ses_vie_owc_igb_xho_moo	-0.329519415436425	-0.779542446022189	0.437639551964436
41	hau_spa_tsw_svk_sid_amh_chh_grk_aze_azi_dyu_bat_bem_prs_eng_bsq_mol_amr_tsn_mnd_dut_nor_bam_ger_ses_lat_fin_dgb_ven_hun_scr_aeg_geo_rom_pan_hin_krd_sod_heb_bos_est_swt_mly_mcd_jav_jpn_knd_kor_ukr_lit_moo_ita_sun_swe_mlt_ind_cnt_afr_lda_fre_wly_bul_arw_glc_slo_qcu_cze_guj_urd_akn_tig_ben_owc_por_tag_pol_ewe_alb_cic_mao_tha_anl_tml_fbf_igb_uzb_ctl_rus_tur_swa_vie_gam_yor_zul_xho	-1.00477367720804	-2.44856160110469	0.0162175451467795
42	anl_alb_cic_scr_chh_heb_tig_fre_aze_tur_zul_ind_igb_spa_bul_bsq_slo_sod_bem_cnt_ben_urd_swt_ukr_fbf_swe_fin_moo_dyu_est_pan_sid_geo_rom_cze_rus_glc_amr_owc_hin_hun_ses_tag_por_jav_jpn_knd_kor_prs_guj_ven_eng_sun_afr_mlt_mly_mnd_lit_swa_arw_wly_lat_nor_krd_mol_qcu_grk_dut_mcd_dgb_amh_ita_gam_bos_mao_ger_tsn_svk_bam_bat_tha_hau_tml_lda_yor_uzb_ctl_pol_azi_tsw_vie_aeg_xho_akn_ewe	-0.343863307930498	-0.814553780376071	0.41740872060179
43	tig_bul_tsw_nor_sod_aeg_heb_swe_tur_uzb_igb_jav_tsn_pan_scr_bsq_eng_hau_dgb_mnd_prs_fre_swa_por_ewe_mol_fin_cic_bam_est_krd_amr_geo_ctl_ger_pol_dut_anl_gam_hin_hun_zul_mao_mcd_tag_jpn_knd_kor_grk_lat_lda_ukr_mly_bos_amh_bat_cnt_lit_fbf_afr_owc_rom_spa_alb_ita_qcu_guj_slo_cze_bem_mlt_ben_sid_rus_sun_urd_xho_svk_dyu_ind_tha_wly_tml_ven_yor_aze_glc_arw_azi_moo_vie_chh_ses_swt_akn	-0.637824545509367	-1.52546910596226	0.130535835373543
44	sod_dut_bam_por_gam_amh_anl_rom_aze_uzb_cic_jav_dgb_ctl_lit_bsq_ben_owc_lda_mnd_slo_rus_tsn_eng_dyu_alb_hun_swa_ven_est_afr_tig_geo_fre_swe_pan_spa_hau_wly_scr_fin_akn_mly_arw_tag_jpn_knd_kor_mcd_svk_zul_guj_ind_urd_chh_bat_cnt_mol_tsw_nor_amr_ita_ukr_cze_krd_qcu_prs_bos_hin_bem_sid_grk_heb_ger_sun_bul_igb_lat_fbf_mao_tha_mlt_tml_ses_xho_azi_glc_pol_tur_swt_vie_aeg_yor_moo_ewe	-0.851625600671371	-2.0569010744164	0.0424963263497283
45	mlt_cze_xho_ita_chh_sid_aeg_urd_tur_uzb_lda_jav_ses_dut_arw_bsq_scr_anl_bam_mnd_mol_glc_dgb_bul_dyu_ctl_hun_tsw_bem_est_slo_tig_geo_pan_mcd_prs_alb_hau_amr_eng_fin_swa_tag_spa_sun_jpn_tml_kor_ben_pol_swt_grk_mao_lit_heb_ind_cnt_por_igb_guj_sod_ger_nor_svk_swe_qcu_bos_fre_ukr_tsn_gam_krd_owc_rom_bat_rus_yor_afr_fbf_mly_tha_amh_knd_cic_zul_azi_hin_lat_aze_moo_vie_wly_ven_akn_ewe	-1.0085035173926	-2.45623321294753	0.0158964970619938
46	amh_ger_zul_bul_heb_anl_chh_nor_tur_azi_ewe_mly_ven_lit_eng_bsq_alb_aeg_lda_mnd_grk_urd_bam_bos_fbf_ita_hun_akn_moo_est_slo_gam_geo_glc_hin_ctl_svk_sid_sod_mol_fin_tsn_tag_ukr_ind_jpn_knd_kor_fre_arw_cic_scr_mao_pan_amr_sun_cnt_krd_ses_ben_tig_cze_swe_lat_rom_qcu_rus_por_afr_swa_hau_dut_mlt_spa_bat_mcd_dyu_prs_tsw_jav_tha_wly_tml_bem_xho_uzb_pol_guj_aze_swt_vie_owc_dgb_yor_igb	-0.17387685760753	-0.410588906947704	0.682318448498911
47	aeg_glc_swt_arw_tig_amr_gam_afr_azi_aze_ven_mao_igb_eng_ger_bsq_prs_anl_moo_cnt_por_bul_tsw_mol_lda_cze_est_ewe_dgb_hun_bos_sid_geo_ukr_pan_hin_dut_hau_wly_rom_fin_fbf_sun_pol_tag_jpn_tml_kor_ita_krd_akn_svk_bat_lat_sod_jav_mnd_rus_tsn_ctl_owc_guj_ben_mcd_swe_qcu_slo_urd_lit_bam_mlt_fre_amh_nor_ind_spa_cic_alb_zul_mly_tha_heb_knd_xho_swa_tur_grk_scr_uzb_yor_vie_chh_dyu_ses_bem	-0.867434746500937	-2.09622394393788	0.0387778916471068
48	sid_ger_bem_swe_mlt_tig_chh_nor_aze_azi_swt_mao_igb_ukr_arw_bsq_glc_aeg_ewe_cnt_grk_ita_fbf_guj_lda_mol_est_tsw_swa_hun_rom_wly_geo_ctl_por_svk_lat_hau_heb_ben_fin_akn_ind_eng_bat_jpn_knd_kor_prs_fre_ven_urd_tag_scr_gam_sun_mnd_slo_tsn_krd_sod_pol_cze_bos_rus_qcu_dut_afr_pan_moo_amh_lit_owc_alb_jav_mcd_zul_spa_yor_mly_tha_anl_tml_bam_dgb_uzb_bul_hin_tur_dyu_vie_amr_xho_cic_ses	-1.18152564763403	-2.91764486016314	0.00442175975257189
49	wly_svk_moo_arw_amh_sod_gam_alb_tur_azi_zul_jav_ses_swe_hin_bsq_bos_mlt_igb_cnt_ger_mcd_xho_bul_bam_prs_est_cic_bem_fin_lit_aeg_geo_ukr_dut_eng_cze_sid_anl_glc_hun_akn_mly_ita_tag_jpn_knd_kor_mol_spa_tsn_fre_bat_pan_chh_mao_mnd_afr_swt_krd_amr_lat_pol_guj_por_qcu_rom_slo_ben_lda_hau_grk_tig_nor_sun_scr_dyu_urd_tsw_ind_tha_owc_tml_ven_swa_uzb_rus_ctl_aze_ewe_vie_heb_dgb_yor_fbf	0.136780844687308	0.32262747999674	0.747701580465701
50	anl_glc_akn_fre_amh_hau_sid_eng_aze_azi_igb_ind_xho_ger_guj_bsq_nor_owc_fbf_mnd_ctl_cze_cic_rus_tsw_rom_hun_swt_moo_est_bos_sod_geo_lit_hin_por_pol_gam_tig_svk_fin_tsn_jav_slo_sun_jpn_knd_kor_alb_prs_ewe_lat_mly_ukr_mlt_tag_cnt_mcd_lda_krd_amr_swe_urd_ben_ita_qcu_pan_dut_scr_zul_heb_afr_wly_arw_mao_grk_dgb_mol_dyu_bat_tha_aeg_tml_ven_swa_uzb_bul_spa_tur_ses_vie_chh_yor_bem_bam	0.366528425742901	0.864487090755994	0.38954470008396
51	mlt_spa_swt_krd_gam_owc_wly_pan_uzb_azi_dyu_bat_fbf_ben_glc_bsq_rom_sod_akn_cnt_ctl_alb_zul_ita_ven_mcd_est_xho_igb_hun_lat_amr_geo_dut_afr_pol_bul_sid_tig_cze_fin_cic_mly_nor_mao_jpn_tml_kor_rus_svk_tsw_slo_jav_ukr_heb_ind_mnd_urd_lda_grk_amh_lit_eng_ger_guj_qcu_prs_fre_hin_dgb_aeg_bos_hau_scr_sun_mol_ses_por_tsn_tag_tha_chh_knd_yor_ewe_aze_swe_arw_tur_bam_vie_anl_bem_moo_swa	-0.210568135130744	-0.497443334082149	0.620050548179874
52	hau_rom_yor_grk_gam_wly_amr_pan_uzb_azi_fbf_mly_zul_rus_guj_bsq_nor_mlt_akn_mnd_por_alb_swt_lat_tsw_hin_est_igb_ewe_fin_slo_sod_geo_lit_arw_bul_bos_anl_tig_swe_hun_bam_mao_cze_bat_jpn_knd_kor_pol_fre_ven_urd_jav_ita_chh_tag_cnt_mol_tsn_spa_heb_ukr_scr_dut_krd_qcu_ben_afr_svk_dgb_amh_glc_owc_eng_ind_ctl_ses_prs_cic_sun_tha_aeg_tml_bem_dyu_aze_mcd_ger_tur_lda_vie_sid_xho_moo_swa	-0.443067393093426	-1.05210167457442	0.295478932512736
53	amh_svk_dyu_lat_mlt_tig_wly_pol_tur_uzb_swa_sun_xho_scr_por_bsq_ctl_anl_cic_cnt_lit_hin_swt_eng_dgb_fre_fin_fbf_moo_hun_swe_hau_geo_krd_nor_cze_spa_sod_chh_glc_est_ven_mao_ger_tag_jpn_knd_kor_bul_ita_ewe_bos_ind_dut_amr_bat_mnd_mol_tsw_pan_sid_guj_urd_rom_prs_qcu_slo_ben_afr_ses_heb_rus_aeg_grk_jav_mcd_yor_alb_akn_mly_tha_owc_tml_bam_igb_azi_ukr_arw_aze_tsn_vie_gam_zul_bem_lda	0.133067277543643	0.313083154592026	0.754918530305333
54	owc_scr_dyu_guj_tig_wly_mlt_cze_uzb_aze_akn_bat_igb_rom_rus_bsq_slo_amh_ses_cnt_pan_spa_yor_glc_xho_prs_fin_fbf_bem_hun_afr_amr_geo_arw_pol_bul_ita_hau_anl_dut_est_zul_mly_hin_tag_jpn_knd_kor_fre_alb_swt_grk_jav_nor_heb_mao_mnd_bos_tsn_mol_sid_mcd_ben_urd_svk_qcu_krd_ctl_ger_moo_chh_por_sod_ukr_ind_lit_lda_lat_ewe_sun_tha_gam_tml_cic_swa_azi_eng_swe_tur_ven_vie_aeg_dgb_tsw_bam	-0.107245244100997	-0.253263885230882	0.800623314573732
55	tig_por_tsn_pan_amr_sod_mlt_lit_aze_tur_moo_bat_yor_urd_rus_bsq_spa_anl_ewe_cnt_dut_fre_zul_arw_dgb_prs_hun_bam_xho_fin_mol_heb_geo_cze_ben_alb_svk_sid_hau_pol_est_lda_ind_lat_mly_jpn_tml_kor_afr_ger_dyu_swe_sun_hin_gam_tag_mnd_krd_akn_guj_amh_bul_ctl_slo_scr_qcu_mcd_bos_glc_swt_wly_eng_chh_ita_jav_nor_bem_ukr_fbf_mao_tha_aeg_knd_ses_igb_uzb_grk_rom_azi_tsw_vie_owc_ven_swa_cic	-0.665503717959764	-1.59167656908291	0.114850946097781
56	sid_nor_yor_urd_aeg_amh_heb_scr_aze_tur_swt_sun_bem_lit_slo_bsq_krd_owc_tsn_cnt_mol_hin_zul_arw_ven_alb_fin_ewe_bam_est_ger_amr_geo_spa_rus_bul_afr_anl_gam_por_hun_moo_tag_rom_mao_jpn_tml_kor_glc_ben_akn_mcd_bat_ukr_chh_jav_mnd_prs_xho_lat_wly_bos_cze_pol_fre_qcu_swe_ctl_dut_swa_mlt_grk_sod_eng_mly_pan_dyu_svk_lda_ind_tha_hau_knd_fbf_tsw_uzb_guj_ita_azi_cic_vie_tig_igb_dgb_ses	0.46054104392726	1.08652305923131	0.28005580261357
57	hau_cze_cic_por_tig_sod_chh_nor_aze_uzb_ses_jav_igb_hin_glc_bsq_alb_heb_fbf_mnd_urd_guj_swt_pol_dyu_dut_fin_ven_dgb_est_ita_gam_geo_afr_mcd_pan_spa_aeg_amr_lit_hun_zul_mly_fre_sun_jpn_knd_kor_lat_ukr_akn_bul_ind_eng_mlt_mao_cnt_mol_lda_rus_amh_svk_ctl_slo_grk_qcu_krd_bos_arw_bem_sid_ben_wly_prs_bat_swe_ewe_ger_swa_tag_tha_anl_tml_tsw_moo_azi_scr_rom_tur_xho_vie_owc_tsn_bam_yor	-0.939560571262621	-2.27368080072475	0.0252858881594015
58	anl_nor_swa_swe_heb_tig_aeg_mcd_uzb_aze_xho_tag_fbf_svk_spa_bsq_hin_amr_tsn_cnt_bos_krd_swt_grk_cic_urd_est_ses_moo_hun_ger_amh_geo_glc_slo_lit_rus_gam_mlt_cze_fin_bam_mao_lat_bat_jpn_knd_kor_por_mol_lda_afr_jav_prs_hau_sun_mnd_ita_dgb_eng_sid_rom_ctl_fre_ben_qcu_ukr_guj_bul_ven_chh_pan_owc_scr_ind_alb_dyu_arw_ewe_mly_tha_wly_tml_zul_yor_azi_dut_pol_tur_igb_vie_sod_bem_tsw_akn	-0.519124628246426	-1.23432857762075	0.220190399681361
59	anl_por_ewe_afr_chh_mlt_aeg_fre_tur_aze_tsw_mao_bem_pan_dut_bsq_rus_sod_bam_cnt_glc_bos_fbf_alb_swa_guj_hun_moo_ven_est_arw_tig_geo_krd_eng_cze_scr_amh_owc_hin_fin_igb_ind_ben_bat_jpn_tml_kor_grk_lat_tsn_prs_jav_lit_amr_tag_mnd_urd_akn_ukr_hau_ger_ita_rom_pol_qcu_nor_ctl_mol_xho_heb_svk_sid_slo_mly_spa_swt_bul_yor_sun_tha_gam_knd_ses_cic_uzb_mcd_swe_azi_dyu_vie_wly_dgb_zul_lda	0.25789607088544	0.606564783156215	0.545617639773938
60	sid_ita_ses_bul_chh_amr_mlt_lit_tur_uzb_igb_bat_xho_rus_slo_bsq_krd_sod_swa_cnt_guj_por_yor_mcd_dgb_ukr_hun_akn_bam_fin_grk_heb_geo_nor_urd_rom_svk_owc_tig_glc_est_fbf_sun_prs_mao_jpn_knd_kor_fre_ger_bem_hin_jav_ctl_aeg_tag_mnd_swe_ven_alb_amh_lat_scr_arw_mol_qcu_cze_dut_eng_zul_wly_pol_hau_bos_ind_pan_cic_ben_moo_mly_tha_anl_tml_lda_dyu_aze_spa_afr_azi_swt_vie_gam_tsn_ewe_tsw	-0.926528918399091	-2.25131007687172	0.0267207612386912
61	sod_ctl_swt_bos_anl_owc_tig_alb_aze_uzb_fbf_sun_moo_prs_por_bsq_lit_sid_ses_cnt_hin_cze_bem_ben_akn_fre_hun_zul_tsw_est_ger_aeg_geo_nor_grk_mcd_slo_hau_mlt_pol_fin_igb_mao_urd_bat_jpn_knd_kor_afr_ita_tsn_ukr_tag_mol_wly_ind_mnd_dut_ven_eng_heb_guj_swe_lat_spa_qcu_pan_bul_glc_bam_amh_rom_gam_scr_jav_rus_lda_arw_dgb_mly_tha_chh_tml_swa_dyu_tur_svk_krd_azi_yor_vie_amr_cic_ewe_xho	-0.745411360558803	-1.7960072813601	0.0757406385811762
62	amh_urd_bam_spa_owc_wly_tig_cze_uzb_azi_zul_tag_swa_slo_por_bsq_lit_hau_igb_mnd_ger_ukr_tsw_bul_ewe_grk_hun_cic_akn_fin_dut_sid_geo_swe_afr_alb_scr_chh_heb_bos_est_ven_sun_fre_jav_jpn_tml_kor_ctl_rus_bem_pan_ind_lat_anl_mly_cnt_hin_swt_ben_aeg_glc_svk_mcd_krd_qcu_pol_nor_ita_fbf_sod_rom_gam_mol_mao_prs_ses_guj_tsn_bat_tha_mlt_knd_dgb_dyu_aze_arw_eng_tur_moo_vie_amr_lda_xho_yor	0.0846829871508258	0.199325929064465	0.84244295443721
63	owc_mcd_swa_pan_wly_sid_amh_ger_aze_azi_dgb_mao_yor_scr_svk_bsq_grk_mlt_swt_mnd_arw_glc_ewe_bul_ses_rom_fin_tsw_fbf_est_eng_tig_geo_ita_cze_urd_pol_gam_aeg_fre_hun_bam_tag_alb_jav_jpn_knd_kor_slo_mol_igb_spa_mly_swe_chh_bat_cnt_ben_tsn_afr_sod_lit_lat_hin_prs_qcu_nor_rus_por_zul_anl_ctl_amr_krd_ind_bos_cic_ukr_bem_sun_tha_heb_tml_xho_moo_uzb_dut_guj_tur_dyu_vie_hau_akn_lda_ven	-0.0834148119131564	-0.196476692644068	0.844665787135814
64	owc_scr_bam_pol_anl_wly_sod_glc_tur_uzb_ses_jav_igb_mcd_urd_bsq_ben_heb_dgb_cnt_ctl_cze_tsw_lat_moo_alb_hun_tsn_swt_fin_ita_amh_geo_krd_guj_rom_bul_aeg_chh_svk_est_xho_mao_spa_ind_jpn_tml_kor_eng_ukr_bem_por_bat_mol_mlt_tag_mnd_ger_ewe_bos_hau_afr_hin_grk_rus_qcu_pan_fre_lit_akn_gam_prs_amr_arw_mly_swe_ven_nor_zul_sun_tha_tig_knd_lda_dyu_azi_dut_slo_aze_fbf_vie_sid_cic_yor_swa	0.29848510593577	0.702278635910113	0.48425943238342
65	aeg_pol_swt_pan_tig_owc_amr_cze_aze_azi_akn_sun_bem_nor_afr_bsq_alb_heb_cic_cnt_spa_slo_zul_bul_tsw_eng_fin_dgb_moo_hun_hin_mlt_geo_bos_arw_ctl_fre_sid_gam_ukr_est_lda_mao_rom_bat_jpn_knd_kor_ben_lit_xho_glc_tag_grk_hau_jav_mnd_lat_bam_prs_anl_scr_mcd_krd_rus_qcu_swe_dut_guj_ewe_sod_ger_amh_ita_mly_mol_ses_por_tsn_ind_tha_chh_tml_fbf_dyu_tur_urd_svk_uzb_yor_vie_wly_ven_swa_igb	-0.136674932420916	-0.322235756466113	0.747997345745897
66	tig_pan_cic_arw_gam_amr_chh_prs_azi_aze_ven_jav_ewe_lat_scr_bsq_pol_sid_xho_mnd_grk_ita_lda_swe_akn_fre_est_igb_tsn_fin_mcd_owc_geo_eng_glc_nor_ben_mlt_hau_urd_hun_swa_bat_ctl_sun_jpn_tml_kor_lit_rom_fbf_por_mao_spa_amh_mly_cnt_mol_ses_slo_heb_guj_bos_ger_cze_qcu_hin_dut_bul_moo_anl_ukr_aeg_svk_ind_alb_dgb_krd_bam_tag_tha_wly_knd_swt_yor_tur_afr_rus_uzb_zul_vie_sod_dyu_tsw_bem	0.187262685087931	0.441288867794893	0.66002814761044
67	sid_afr_moo_mol_sod_tig_gam_pol_uzb_aze_bem_sun_dgb_lit_ukr_bsq_urd_anl_ven_cnt_hin_bul_ewe_rus_tsn_krd_fin_ses_swa_est_cze_aeg_geo_guj_prs_lat_ctl_owc_hau_eng_hun_zul_jav_arw_mao_jpn_tml_kor_scr_slo_yor_fre_mly_glc_heb_ind_mnd_swe_dyu_grk_wly_ger_pan_ita_bos_qcu_ben_mcd_por_igb_amr_nor_mlt_svk_bat_spa_akn_dut_cic_tag_tha_amh_knd_swt_fbf_azi_alb_rom_tur_bam_vie_chh_tsw_lda_xho	-0.0288582014726541	-0.0679870708529645	0.945941884730875
68	chh_scr_igb_ita_mlt_aeg_sid_ctl_tur_aze_dyu_tag_swa_spa_arw_bsq_bos_gam_ewe_mnd_lit_pol_lda_slo_cic_ger_hun_zul_bem_fin_lat_wly_geo_rus_dut_alb_guj_anl_amr_ukr_est_ven_mao_mcd_sun_jpn_tml_kor_prs_por_moo_hin_mly_eng_tig_bat_cnt_rom_yor_urd_hau_grk_glc_afr_krd_qcu_fre_nor_bul_ses_sod_swe_amh_cze_ind_svk_fbf_pan_akn_jav_tha_heb_knd_swt_tsw_azi_ben_mol_uzb_xho_vie_owc_bam_tsn_dgb	-0.150123279610229	-0.354364300641198	0.72386811759319
69	chh_arw_yor_mol_gam_anl_amh_ita_azi_aze_bem_mao_moo_por_ctl_bsq_nor_owc_zul_cnt_pol_grk_akn_pan_ven_ukr_hun_xho_igb_est_urd_amr_geo_lat_guj_fre_spa_sid_wly_swe_fin_dyu_mly_lit_bat_jpn_tml_kor_hin_dut_ses_ger_ind_scr_heb_tag_mnd_krd_tsn_bul_mlt_cze_ben_rus_svk_qcu_eng_bos_glc_ewe_tig_slo_hau_mcd_jav_alb_lda_rom_swa_sun_tha_aeg_knd_swt_cic_uzb_afr_prs_tur_tsw_vie_sod_bam_dgb_fbf	0.115197746017244	0.27184082158363	0.786346979290493
70	mlt_fre_ewe_nor_sod_tig_anl_eng_azi_tur_ven_mly_zul_ctl_pan_bsq_lit_amr_bam_mnd_cze_grk_swt_ben_yor_ukr_est_akn_ses_hun_scr_gam_geo_por_alb_arw_spa_wly_heb_ita_fin_xho_jav_guj_tag_jpn_knd_kor_urd_mcd_cic_rom_ind_pol_owc_sun_cnt_slo_dgb_afr_aeg_prs_lat_hin_krd_qcu_rus_swe_ger_igb_sid_mol_hau_glc_bat_dut_fbf_bos_tsn_mao_tha_chh_tml_tsw_swa_uzb_svk_bul_aze_dyu_vie_amh_moo_bem_lda	-0.395369566889318	-0.937540573393265	0.350908975422131
71	mlt_alb_moo_ita_amh_amr_wly_nor_tur_azi_fbf_sun_swt_lit_spa_bsq_dut_sod_ewe_cnt_scr_prs_akn_mol_ses_pol_fin_bam_xho_hun_grk_gam_geo_eng_rus_rom_afr_tig_anl_svk_est_lda_mao_ger_ind_jpn_knd_kor_urd_cze_ven_fre_tag_ctl_chh_jav_mnd_pan_dyu_lat_hau_bos_hin_ukr_guj_qcu_krd_arw_slo_tsw_aeg_ben_sid_glc_mly_bul_bem_swe_dgb_bat_tha_heb_tml_tsn_zul_uzb_mcd_por_aze_yor_vie_owc_igb_swa_cic	-0.0317409457147565	-0.074755714916687	0.940569643757446
72	amh_arw_akn_spa_mlt_owc_sid_afr_uzb_azi_zul_tag_fbf_cze_fre_bsq_grk_hau_ven_mnd_glc_scr_xho_hin_moo_ukr_est_tsn_ewe_fin_pan_wly_geo_nor_urd_guj_prs_sod_tig_bul_hun_bem_sun_ben_mly_jpn_tml_kor_svk_ger_swa_rom_bat_mcd_gam_ind_cnt_ita_igb_lit_aeg_eng_alb_lat_swe_qcu_rus_dut_bos_tsw_heb_pol_amr_slo_jav_por_ses_mol_bam_mao_tha_anl_knd_cic_dyu_aze_krd_ctl_tur_yor_vie_chh_swt_lda_dgb	0.0974790499394926	0.229589354876607	0.818915073165605
73	hau_dut_bam_scr_wly_chh_gam_mcd_aze_tur_fbf_jav_cic_ctl_nor_bsq_guj_heb_xho_mnd_rus_por_bem_hin_moo_pol_est_igb_dgb_fin_ben_aeg_geo_bos_prs_ger_eng_mlt_anl_krd_hun_zul_mao_cze_ind_jpn_tml_kor_mol_ita_tsn_bul_mly_svk_amh_bat_cnt_swe_swt_alb_sid_afr_rom_slo_grk_qcu_urd_spa_pan_yor_tig_ukr_sod_fre_sun_lat_ses_lit_lda_tag_tha_amr_knd_akn_swa_azi_glc_arw_uzb_ewe_vie_owc_tsw_ven_dyu	-1.04706038437079	-2.55775867323676	0.0121519012621188
74	hau_ctl_tsw_ben_tig_amr_wly_slo_uzb_tur_dgb_ind_moo_swe_lat_bsq_pol_anl_tsn_cnt_fre_lit_ewe_ger_bem_bos_hun_igb_ses_est_arw_sod_geo_pan_afr_guj_glc_amh_heb_rus_fin_fbf_tag_svk_sun_jpn_tml_kor_nor_bul_xho_prs_mly_hin_owc_mao_mnd_por_cic_cze_gam_scr_dut_ukr_eng_qcu_mcd_alb_mol_akn_sid_spa_mlt_ita_bat_grk_zul_rom_swa_jav_tha_aeg_knd_bam_swt_aze_krd_urd_azi_lda_vie_chh_dyu_ven_yor	-0.642624958475004	-1.53626527379393	0.127868664930944
75	hau_ctl_ses_scr_chh_sod_tig_bos_aze_uzb_lda_mao_cic_svk_grk_bsq_nor_wly_moo_cnt_ukr_lit_tsw_dut_zul_rom_fin_swa_dgb_est_urd_sid_geo_slo_glc_fre_hin_anl_amh_alb_hun_ewe_mly_lat_ind_jpn_tml_kor_krd_spa_dyu_bul_tag_ben_heb_jav_mnd_mol_igb_ita_mlt_pol_mcd_cze_prs_qcu_eng_rus_arw_akn_gam_guj_owc_ger_bat_por_xho_pan_fbf_sun_tha_amr_knd_tsn_yor_azi_swe_afr_tur_swt_vie_aeg_ven_bem_bam	-0.395729524871705	-0.938748082434075	0.350291809643728
76	anl_prs_fbf_ger_heb_chh_sod_lat_tur_uzb_tsn_bat_ven_swe_scr_bsq_grk_gam_swt_mnd_urd_afr_tsw_glc_igb_bul_fin_lda_moo_hun_arw_amh_geo_lit_ben_ctl_pol_sid_owc_mol_est_yor_sun_pan_mao_jpn_knd_kor_eng_rus_dyu_spa_ind_por_hau_jav_cnt_slo_dgb_nor_tig_fre_bos_alb_mcd_qcu_dut_guj_svk_ewe_mlt_ukr_wly_ita_tag_hin_swa_cze_ses_mly_tha_aeg_tml_bam_bem_aze_rom_krd_azi_zul_vie_amr_xho_cic_akn	-0.582892082512564	-1.39148236762098	0.167398730741965
77	sid_lat_yor_glc_tig_wly_amh_scr_azi_aze_xho_bat_swt_lit_ita_bsq_rom_owc_akn_mnd_bos_cze_swa_bul_tsn_ben_est_cic_dgb_fin_urd_sod_geo_prs_ukr_ctl_arw_gam_aeg_slo_hun_fbf_tag_nor_jav_jpn_knd_kor_swe_pan_moo_fre_sun_por_amr_mly_cnt_grk_igb_afr_chh_hin_guj_krd_rus_qcu_dut_mol_eng_zul_heb_pol_hau_ger_ind_alb_ses_spa_lda_mao_tha_anl_tml_ven_ewe_tur_mcd_svk_uzb_bem_vie_mlt_tsw_dyu_bam	-0.101825235507556	-0.23992838979197	0.810913814207954
78	owc_arw_lda_nor_amh_mlt_gam_prs_aze_tur_dyu_mly_ses_dut_pol_bsq_pan_tig_ven_mnd_guj_ctl_ewe_glc_moo_hin_est_bem_dgb_fin_rus_sid_geo_grk_ita_fre_mol_wly_chh_ukr_hun_tsn_tag_mcd_bat_jpn_tml_kor_lit_svk_akn_alb_ind_slo_amr_sun_cnt_ger_swt_spa_heb_ben_swe_bos_por_qcu_urd_eng_krd_bam_hau_scr_anl_cze_mao_afr_xho_rom_fbf_jav_tha_aeg_knd_tsw_yor_azi_lat_bul_uzb_zul_vie_sod_cic_igb_swa	0.178281192345149	0.41963775998852	0.675717916150863
79	heb_rus_swt_guj_aeg_sid_chh_slo_tur_aze_dyu_tag_tsn_fre_krd_bsq_spa_anl_igb_mnd_arw_grk_swa_pol_akn_pan_fin_xho_yor_hun_lat_hau_geo_ger_ita_cze_rom_owc_amh_scr_est_ses_sun_dut_ind_jpn_tml_kor_prs_ctl_bam_svk_mao_bul_gam_bat_cnt_glc_dgb_afr_sod_eng_swe_lit_por_qcu_nor_mol_ukr_fbf_amr_ben_mlt_mcd_mly_alb_cic_hin_ewe_jav_tha_wly_knd_lda_zul_uzb_urd_bos_azi_bem_vie_tig_ven_moo_tsw	-0.36403755984021	-0.862069525559925	0.390866707024743
80	sid_mcd_ses_ger_amr_heb_wly_dut_uzb_azi_igb_mao_dyu_prs_fre_bsq_ukr_tig_ewe_cnt_slo_afr_moo_alb_swa_glc_hun_akn_dgb_fin_pan_mlt_geo_svk_spa_nor_bos_sod_chh_rom_est_tsw_bat_ben_jav_jpn_tml_kor_pol_hin_cic_por_sun_krd_amh_tag_mnd_swe_yor_ita_aeg_ctl_cze_rus_lat_qcu_grk_arw_bul_fbf_hau_eng_anl_guj_ind_urd_lda_mol_swt_mly_tha_owc_knd_ven_xho_tur_scr_lit_aze_zul_vie_gam_tsn_bem_bam	0.0949961956102658	0.223692794180446	0.823487007142177
81	sod_guj_zul_mcd_heb_aeg_mlt_bos_aze_azi_yor_bat_ses_nor_spa_bsq_rom_wly_dgb_cnt_svk_alb_swa_ita_lda_slo_fin_bem_igb_est_lat_anl_geo_ger_por_mol_urd_amh_amr_dut_hun_ewe_mao_arw_tag_jpn_knd_kor_glc_bul_bam_rus_sun_ukr_sid_ind_mnd_lit_fbf_ben_owc_scr_eng_pol_afr_qcu_prs_cze_grk_tsw_tig_pan_gam_ctl_jav_swe_dyu_fre_tsn_mly_tha_hau_tml_xho_cic_tur_hin_krd_uzb_swt_vie_chh_ven_moo_akn	-1.37881453250554	-3.46975709459883	0.00079144006905822
82	tig_ben_lda_hin_owc_chh_hau_fre_aze_uzb_swa_ind_tsw_ctl_cze_bsq_spa_amh_cic_mnd_prs_guj_xho_pol_swt_swe_hun_fbf_bam_est_ita_sid_geo_dut_urd_rus_mcd_gam_amr_pan_fin_dgb_mly_mol_jav_jpn_tml_kor_svk_afr_ven_lit_sun_ukr_anl_mao_cnt_krd_ses_eng_mlt_nor_alb_scr_rom_qcu_glc_por_lat_igb_heb_arw_sod_bul_tag_ger_zul_slo_dyu_bat_tha_aeg_knd_tsn_moo_azi_grk_bos_tur_akn_vie_wly_ewe_yor_bem	0.405257306146941	0.954272197057981	0.342419717842601
83	anl_nor_yor_eng_mlt_gam_wly_alb_tur_azi_cic_tag_bam_ben_pol_bsq_hin_sid_igb_cnt_urd_krd_lda_arw_tsw_grk_est_dyu_ewe_hun_bul_tig_geo_slo_spa_scr_lat_heb_chh_rus_fin_swt_bat_guj_mao_jpn_knd_kor_prs_rom_dgb_afr_mly_lit_owc_jav_mnd_ita_fbf_por_amr_mcd_glc_svk_swe_qcu_dut_ger_pan_ses_sod_bos_amh_fre_ind_ctl_akn_mol_xho_sun_tha_aeg_tml_tsn_zul_uzb_cze_ukr_aze_swa_vie_hau_moo_bem_ven	-0.31725653361415	-0.751630753954632	0.454171092423948
84	anl_prs_cic_lit_amr_sid_heb_bul_aze_uzb_ven_ind_igb_ukr_cze_bsq_nor_owc_xho_mnd_glc_slo_tsn_ben_ewe_hin_hun_ses_fbf_fin_eng_chh_geo_ctl_swe_guj_ita_aeg_sod_urd_est_dgb_mao_rus_bat_jpn_tml_kor_ger_krd_bam_fre_mly_bos_amh_sun_cnt_mol_moo_afr_mlt_spa_rom_arw_pan_qcu_por_alb_pol_bem_gam_mcd_tig_grk_jav_scr_tsw_svk_swa_tag_tha_hau_knd_lda_akn_tur_dut_lat_azi_dyu_vie_wly_swt_zul_yor	-0.625341595794219	-1.49551161397534	0.138166749493952
85	sid_grk_ven_prs_gam_chh_sod_fre_aze_azi_tsn_ind_yor_krd_nor_bsq_guj_wly_fbf_cnt_ita_svk_xho_cze_dyu_slo_hun_bam_cic_est_swe_aeg_geo_scr_ctl_spa_bos_heb_hau_glc_fin_bem_mly_hin_bat_jpn_tml_kor_ukr_ben_zul_ger_mao_rom_tig_tag_mnd_dut_ses_lat_owc_mol_lit_arw_alb_qcu_eng_mcd_bul_swt_anl_rus_amh_urd_sun_por_moo_afr_ewe_jav_tha_amr_knd_tsw_swa_uzb_pol_pan_tur_igb_vie_mlt_lda_dgb_akn	-0.469795545655454	-1.11732904849199	0.266731870861371
86	anl_afr_bem_nor_mlt_chh_heb_urd_aze_azi_ewe_tag_yor_por_hin_bsq_lat_wly_moo_mnd_swe_ben_xho_krd_fbf_slo_est_akn_ses_hun_bul_gam_geo_glc_spa_grk_pol_amr_tig_mol_fin_tsw_bat_ita_mao_jpn_tml_kor_scr_dut_cic_fre_jav_arw_aeg_mly_cnt_cze_lda_svk_hau_prs_rom_rus_lit_qcu_eng_ger_mcd_tsn_amh_bos_owc_ctl_sun_guj_bam_ukr_swa_ind_tha_sod_knd_ven_swt_tur_alb_pan_uzb_dgb_vie_sid_igb_zul_dyu	0.163737037044549	0.385035430326931	0.701090343583252
87	tig_lit_ven_ctl_mlt_sid_amh_lat_aze_uzb_tsw_tag_swa_dut_fre_bsq_grk_aeg_ewe_mnd_svk_ger_ses_slo_xho_guj_fin_zul_yor_hun_spa_hau_geo_prs_alb_hin_rom_sod_heb_mcd_est_fbf_mao_por_bat_jpn_tml_kor_swe_ukr_cic_pan_sun_nor_gam_jav_cnt_bul_moo_bos_chh_rus_urd_ita_cze_qcu_krd_mol_ben_bem_wly_glc_amr_afr_mly_scr_akn_pol_bam_ind_tha_anl_knd_igb_dgb_tur_eng_arw_azi_lda_vie_owc_tsn_swt_dyu	-0.225306407034303	-0.531331888249928	0.596455596890491
88	chh_mol_ses_ben_gam_mlt_wly_por_uzb_tur_xho_jav_igb_prs_mcd_bsq_ger_amh_tsw_cnt_fre_hin_swt_dut_bem_arw_hun_dgb_fbf_est_bos_sid_geo_bul_rus_scr_afr_amr_owc_grk_fin_dyu_bat_urd_tag_jpn_knd_kor_lat_swe_swa_svk_ind_pol_heb_mao_mnd_rom_bam_slo_anl_ctl_guj_ukr_pan_qcu_cze_alb_eng_ewe_sod_ita_tig_lit_sun_spa_akn_glc_zul_mly_tha_aeg_tml_cic_moo_aze_nor_krd_azi_lda_vie_hau_yor_ven_tsn	-0.228042524256257	-0.539623637455502	0.590746318929624
89	heb_rus_lda_spa_tig_owc_hau_eng_uzb_tur_akn_jav_cic_svk_krd_bsq_afr_amr_bam_cnt_ben_rom_dyu_dut_ewe_mcd_est_ven_bem_fin_prs_amh_geo_guj_cze_bul_swe_wly_sod_scr_hun_swt_sun_fre_ind_jpn_tml_kor_nor_glc_yor_alb_bat_pan_anl_mao_mnd_arw_igb_ctl_chh_bos_ukr_mol_ger_qcu_hin_grk_slo_zul_mlt_urd_gam_pol_tag_ita_tsw_lit_xho_mly_tha_aeg_knd_moo_dgb_azi_lat_por_aze_fbf_vie_sid_swa_ses_tsn	-0.5553366774472	-1.32381191957743	0.188810312586297
90	sid_mcd_igb_arw_aeg_wly_tig_swe_tur_aze_akn_mly_swa_slo_ben_bsq_pan_heb_moo_mnd_ukr_pol_bam_scr_tsn_grk_hun_lda_ses_fin_dut_mlt_geo_lat_fre_alb_bul_owc_gam_lit_est_tsw_ind_urd_jav_jpn_tml_kor_svk_hin_cic_krd_bat_mol_hau_tag_cnt_glc_yor_cze_chh_ctl_prs_afr_rus_qcu_guj_nor_ita_dyu_anl_rom_amr_ger_mao_bos_zul_por_ven_sun_tha_sod_knd_bem_ewe_uzb_spa_eng_azi_dgb_vie_amh_xho_swt_fbf	0.678459537785692	1.60724208936032	0.111391293475113
91	sid_cze_ven_lat_wly_chh_aeg_ukr_uzb_azi_cic_jav_swt_hin_pol_bsq_spa_hau_lda_cnt_nor_rom_dyu_arw_fbf_bul_hun_zul_ses_fin_swe_owc_geo_grk_krd_rus_bos_heb_gam_ctl_est_bam_ind_lit_tag_jpn_tml_kor_mcd_slo_bem_alb_mly_urd_tig_sun_mnd_prs_ewe_eng_anl_fre_afr_por_guj_qcu_svk_scr_ita_akn_amh_pan_sod_ben_mao_ger_xho_dut_tsn_bat_tha_mlt_knd_dgb_swa_aze_mol_glc_tur_moo_vie_amr_tsw_yor_igb	-0.108749052797832	-0.256598156044325	0.798055792526512
92	owc_guj_tsw_lat_sod_wly_mlt_eng_azi_uzb_xho_mao_fbf_scr_arw_bsq_lit_sid_ewe_mnd_ger_ita_swt_rus_akn_bos_est_swa_dgb_fin_nor_amr_geo_dut_rom_hin_urd_hau_chh_alb_hun_bem_mly_swe_bat_jpn_tml_kor_grk_glc_yor_spa_sun_krd_aeg_ind_cnt_ctl_igb_pol_anl_por_cze_prs_svk_qcu_ukr_mcd_mol_ven_amh_ben_heb_afr_jav_slo_moo_bul_ses_tag_tha_tig_knd_lda_cic_tur_pan_fre_aze_zul_vie_gam_bam_dyu_tsn	0.707022695337307	1.67701548724227	0.0968977198318306
93	tig_hin_swt_svk_sid_owc_anl_urd_azi_tur_moo_mao_xho_afr_bos_bsq_ita_gam_igb_cnt_rom_slo_tsn_ukr_ven_cze_est_ewe_fbf_hun_nor_heb_geo_guj_pan_ctl_arw_amr_amh_bul_fin_cic_mly_glc_tag_jpn_knd_kor_krd_eng_ses_pol_jav_por_sod_sun_mnd_ben_bam_rus_mlt_lat_ger_mcd_fre_qcu_dut_grk_lit_dyu_wly_prs_aeg_spa_ind_alb_yor_swe_tsw_bat_tha_hau_tml_dgb_akn_uzb_mol_scr_aze_bem_vie_chh_zul_lda_swa	-0.097252990552845	-0.229406185988197	0.819057001024671
94	wly_spa_bam_pan_sid_anl_heb_cze_uzb_tur_tsn_ind_dgb_dut_mol_bsq_rus_gam_ven_cnt_grk_lat_fbf_krd_yor_scr_fin_swa_moo_hun_afr_mlt_geo_lit_fre_slo_pol_aeg_tig_mcd_est_ses_bat_bos_mao_jpn_knd_kor_rom_ita_igb_eng_jav_swe_amh_tag_mnd_ukr_tsw_guj_chh_por_ctl_bul_hin_qcu_urd_svk_arw_dyu_hau_glc_sod_alb_mly_ben_cic_prs_akn_sun_tha_owc_tml_xho_ewe_aze_ger_nor_azi_lda_vie_amr_swt_bem_zul	-0.609735069952254	-1.4568601913424	0.148523140440881
95	sod_fre_fbf_cze_gam_hau_aeg_bul_aze_tur_bem_mly_tsn_dut_guj_bsq_svk_owc_igb_mnd_afr_ben_akn_slo_dyu_urd_est_xho_dgb_hun_eng_chh_geo_arw_ctl_pan_glc_tig_anl_scr_fin_ven_ind_ger_jav_jpn_tml_kor_ukr_bos_tsw_rus_bat_grk_wly_mao_cnt_mol_swt_krd_amh_rom_mcd_swe_alb_qcu_hin_lit_por_zul_sid_ita_mlt_pol_sun_lat_swa_prs_ses_tag_tha_amr_knd_lda_bam_uzb_nor_spa_azi_cic_vie_heb_moo_yor_ewe	-1.11164286016107	-2.72301312958213	0.00772546757884563
96	wly_cze_ses_ben_owc_anl_chh_arw_aze_azi_cic_bat_dyu_grk_ita_bsq_bul_hau_igb_mnd_mol_ukr_akn_nor_tsw_pol_fin_fbf_lda_est_slo_amh_geo_alb_swe_rom_pan_sod_tig_por_hun_bam_mao_dut_tag_jpn_tml_kor_hin_krd_xho_rus_jav_glc_heb_mly_cnt_lat_ewe_afr_amr_mcd_eng_bos_svk_qcu_guj_scr_ger_zul_gam_ctl_aeg_spa_sun_fre_bem_prs_yor_ind_tha_sid_knd_dgb_ven_uzb_lit_urd_tur_moo_vie_mlt_tsn_swa_swt	-0.049442030470448	-0.116475049541489	0.907527212438865
97	tig_grk_lda_rom_aeg_sid_wly_ukr_uzb_tur_zul_tag_dgb_swe_pan_bsq_hin_amh_bem_mnd_arw_fre_moo_ctl_fbf_scr_est_swt_igb_hun_krd_mlt_geo_prs_alb_mcd_glc_heb_sod_guj_fin_xho_sun_cze_bat_jpn_tml_kor_lat_ben_bam_spa_mly_bul_owc_ind_cnt_mol_cic_rus_anl_por_pol_svk_slo_qcu_dut_urd_ger_yor_hau_eng_gam_nor_jav_afr_ewe_ita_akn_mao_tha_amr_knd_tsn_dyu_aze_lit_bos_azi_tsw_vie_chh_ven_swa_ses	-0.0837945990373546	-0.197674029674986	0.843731530065414
98	aeg_ita_tsn_swe_anl_chh_sod_bul_uzb_tur_swa_bat_ses_krd_dut_bsq_rom_amr_lda_cnt_ukr_lit_ven_pan_ewe_mcd_est_igb_bam_hun_por_heb_geo_scr_grk_ben_urd_gam_sid_cze_fin_fbf_jav_arw_tag_jpn_tml_kor_slo_eng_yor_pol_ind_alb_hau_mly_mnd_bos_dyu_glc_owc_prs_guj_ger_mol_qcu_svk_hin_nor_tsw_amh_spa_mlt_ctl_mao_lat_swt_fre_zul_sun_tha_wly_knd_moo_xho_azi_rus_afr_aze_bem_vie_tig_cic_dgb_akn	-0.20280190782577	-0.478526913435856	0.63339830507474
99	anl_prs_xho_lat_sod_gam_owc_pol_tur_azi_zul_bat_fbf_fre_rus_bsq_cze_heb_moo_mnd_dut_swe_tsn_ctl_dgb_ita_fin_yor_dyu_est_afr_amh_geo_lit_alb_krd_slo_mlt_tig_mol_hun_swt_sun_urd_jav_jpn_knd_kor_bul_eng_ewe_pan_mao_spa_chh_tag_cnt_rom_igb_grk_hau_scr_svk_arw_ukr_qcu_guj_hin_bos_cic_wly_por_amr_nor_ind_mcd_ses_ger_ven_mly_tha_aeg_tml_bem_akn_aze_glc_ben_uzb_swa_vie_sid_tsw_lda_bam	-0.808226838513779	-1.94728047775739	0.0545177433980541
100	sid_rus_ven_bos_sod_heb_gam_swe_aze_tur_zul_bat_dgb_lit_ita_bsq_ukr_hau_dyu_mnd_afr_spa_yor_alb_moo_grk_hun_bam_fbf_fin_slo_aeg_geo_ctl_dut_ger_mcd_owc_chh_hin_est_bem_ind_fre_mly_jpn_tml_kor_guj_rom_swt_cze_tag_urd_amr_sun_cnt_nor_swa_pol_anl_mol_prs_eng_glc_qcu_svk_pan_scr_lda_mlt_krd_wly_por_mao_bul_xho_arw_tsn_jav_tha_tig_knd_ewe_igb_azi_lat_ben_uzb_akn_vie_amh_cic_tsw_ses	0.133197070433023	0.314118639678016	0.754134482084591
101	chh_swe_xho_ukr_amh_anl_gam_urd_uzb_azi_lda_mly_ses_lat_dut_bsq_glc_hau_swt_mnd_spa_nor_yor_prs_swa_ctl_est_tsw_igb_fin_guj_tig_geo_lit_bul_rom_bos_owc_sod_pol_hun_bam_bat_ger_ind_jpn_knd_kor_mcd_grk_fbf_alb_sun_ben_aeg_tag_cnt_scr_tsn_fre_sid_rus_mol_afr_cze_qcu_pan_arw_eng_dyu_amr_krd_heb_por_jav_slo_zul_svk_ewe_mao_tha_wly_tml_ven_bem_tur_hin_ita_aze_cic_vie_mlt_moo_dgb_akn	0.0133787606025775	0.0314839484253019	0.974951062836387
102	chh_cze_moo_svk_mlt_heb_sid_ger_tur_uzb_xho_mly_igb_lit_eng_bsq_glc_amr_swa_mnd_ukr_prs_fbf_pan_ven_swe_est_lda_dgb_hun_lat_aeg_geo_mcd_rom_bul_slo_hau_owc_por_fin_tsw_ind_mol_jav_jpn_tml_kor_ctl_fre_ses_pol_tag_urd_tig_sun_cnt_scr_dyu_alb_sod_krd_grk_guj_ben_qcu_spa_dut_rus_akn_anl_ita_amh_nor_mao_arw_ewe_afr_bem_bat_tha_wly_knd_swt_tsn_azi_hin_bos_aze_yor_vie_gam_cic_bam_zul	0.0179192482134455	0.0422216848950282	0.966412492155106
103	amr_arw_dyu_fre_tig_heb_wly_bul_azi_aze_tsn_jav_ses_krd_por_bsq_cze_amh_cic_cnt_slo_nor_ven_eng_zul_guj_hun_igb_bam_est_svk_owc_geo_pan_lat_dut_urd_chh_gam_mol_fin_swa_sun_rus_mao_jpn_tml_kor_ita_swe_lda_ukr_bat_mcd_aeg_tag_mnd_hin_ewe_prs_anl_ctl_scr_ben_glc_qcu_rom_bos_grk_moo_sid_ger_mlt_alb_mly_spa_xho_lit_bem_ind_tha_hau_knd_tsw_dgb_uzb_afr_pol_tur_swt_vie_sod_yor_fbf_akn	0.552222235016293	1.30437605710999	0.195324288065293
104	sod_pol_fbf_alb_wly_sid_owc_grk_azi_tur_dyu_mly_zul_ita_arw_bsq_slo_heb_moo_cnt_hin_ben_ewe_mcd_igb_eng_hun_bem_ses_est_nor_chh_geo_spa_por_dut_lat_tig_anl_afr_fin_akn_tag_glc_ind_jpn_tml_kor_swe_lit_swa_rom_jav_ukr_gam_bat_mnd_bos_xho_rus_aeg_cze_mol_ger_ctl_qcu_fre_svk_krd_cic_amr_pan_amh_bul_sun_prs_swt_scr_yor_mao_tha_mlt_knd_tsn_dgb_uzb_guj_urd_aze_bam_vie_hau_tsw_lda_ven	-0.501284187823384	-1.19278370679241	0.235988419513977
105	chh_prs_bem_nor_gam_sod_amh_urd_aze_azi_moo_jav_fbf_eng_lit_bsq_lat_anl_swa_mnd_spa_glc_xho_mol_yor_swe_fin_igb_dyu_hun_grk_aeg_geo_pol_guj_pan_svk_tig_hau_slo_est_dgb_bat_krd_mly_jpn_knd_kor_dut_cze_akn_afr_sun_bul_owc_mao_cnt_fre_ewe_ger_sid_por_hin_ctl_ukr_qcu_rom_bos_rus_tsn_amr_scr_mlt_arw_ind_ben_lda_mcd_ven_tag_tha_wly_tml_tsw_zul_uzb_ita_alb_tur_bam_vie_heb_cic_ses_swt	-0.643790963164259	-1.54063028671713	0.126802599867601
106	heb_arw_ses_guj_hau_aeg_amh_hin_tur_uzb_swt_mly_tsw_dut_urd_bsq_slo_amr_bam_mnd_spa_mcd_zul_swe_ewe_prs_hun_xho_tsn_est_svk_tig_geo_glc_ben_pan_eng_sod_owc_rom_fin_dyu_jav_pol_bat_jpn_knd_kor_scr_bul_akn_lit_mao_lat_mlt_ind_cnt_cze_cic_ger_anl_rus_alb_ukr_nor_qcu_krd_ctl_bos_moo_chh_afr_gam_ita_tag_por_igb_fre_fbf_sun_tha_wly_tml_bem_lda_azi_mol_grk_aze_ven_vie_sid_swa_yor_dgb	-0.700347906784563	-1.67983273612491	0.0963463118718213
107	owc_ita_dyu_dut_amr_wly_sid_prs_tur_azi_xho_jav_cic_hin_rom_bsq_lit_gam_lda_mnd_arw_pol_yor_mcd_moo_fre_hun_ewe_fbf_est_swe_chh_geo_ctl_bos_eng_ben_tig_amh_rus_fin_bem_bat_afr_ind_jpn_knd_kor_pan_urd_swa_ger_tag_guj_aeg_mao_cnt_spa_tsn_ukr_sod_krd_cze_alb_glc_qcu_bul_lat_scr_zul_anl_mol_heb_nor_mly_grk_bam_por_ses_sun_tha_mlt_tml_dgb_tsw_uzb_slo_svk_aze_ven_vie_hau_akn_igb_swt	0.893258862184068	2.12407726867119	0.0363171020905434
108	gam_ger_bam_lat_amr_sod_owc_swe_tur_aze_akn_mao_ses_guj_glc_bsq_scr_hau_moo_cnt_urd_afr_swt_nor_bem_ukr_est_xho_dgb_fin_dut_heb_geo_arw_mol_por_grk_sid_tig_ita_hun_lda_mly_rus_sun_jpn_tml_kor_pan_rom_ven_slo_jav_mcd_wly_tag_mnd_cze_tsn_fre_aeg_pol_hin_alb_bul_qcu_bos_spa_eng_yor_chh_svk_mlt_ctl_bat_prs_tsw_lit_cic_ind_tha_anl_knd_fbf_swa_uzb_ben_krd_azi_igb_vie_amh_zul_ewe_dyu	-0.139472479936271	-0.329037491033778	0.742867183545546
109	heb_bos_zul_prs_aeg_hau_amr_arw_aze_tur_ven_bat_ewe_ben_ctl_bsq_lit_sod_xho_cnt_lat_ita_tsw_spa_ses_dut_hun_yor_cic_est_mol_tig_geo_grk_cze_ger_guj_chh_gam_scr_fin_lda_mao_mcd_ind_jpn_tml_kor_glc_bul_swt_afr_jav_slo_amh_tag_mnd_rom_dgb_fre_owc_por_nor_rus_urd_qcu_pol_alb_ukr_fbf_anl_krd_mlt_hin_sun_pan_bem_svk_dyu_mly_tha_sid_knd_igb_bam_uzb_eng_swe_azi_tsn_vie_wly_swa_akn_moo	0.124858800027144	0.293793032666918	0.769570725421545
110	chh_rus_ewe_ger_wly_sid_mlt_pan_aze_uzb_tsn_bat_ses_lat_swe_bsq_ukr_aeg_tsw_mnd_mol_ben_dyu_afr_fbf_guj_fin_swa_yor_est_cze_anl_geo_ita_arw_nor_bos_amh_heb_alb_hun_moo_sun_scr_tag_jpn_knd_kor_svk_dut_akn_krd_mly_por_hau_jav_cnt_slo_bem_spa_tig_ctl_bul_grk_urd_qcu_prs_pol_rom_dgb_owc_lit_amr_fre_ind_mcd_swt_hin_xho_mao_tha_sod_tml_cic_ven_azi_glc_eng_tur_bam_vie_gam_igb_zul_lda	-0.48343486963496	-1.1496496956887	0.253236081026395
111	aeg_mol_dyu_alb_heb_amr_hau_eng_azi_aze_fbf_mao_swt_urd_glc_bsq_por_anl_swa_cnt_pan_hin_xho_swe_ven_ukr_fin_bem_bam_hun_scr_tig_geo_rom_spa_lat_bos_chh_sid_afr_est_tsw_mly_fre_bat_jpn_knd_kor_pol_krd_igb_grk_sun_prs_gam_tag_mnd_mcd_ewe_bul_owc_ctl_svk_arw_guj_qcu_ger_lit_slo_akn_wly_dut_sod_nor_ind_ita_zul_rus_cic_jav_tha_amh_tml_lda_ses_uzb_ben_cze_tur_dgb_vie_mlt_moo_tsn_yor	-0.305440156556872	-0.721646731448609	0.472322166573399
112	owc_bul_akn_guj_tig_chh_wly_rom_tur_aze_fbf_bat_lda_scr_ukr_bsq_nor_sod_moo_cnt_glc_swe_xho_lat_swa_afr_fin_tsw_bem_hun_svk_aeg_geo_hin_pan_mcd_rus_anl_gam_ctl_est_ewe_ind_mol_sun_jpn_tml_kor_pol_bos_yor_slo_mao_lit_heb_jav_mnd_ger_zul_grk_hau_ita_fre_cze_arw_qcu_prs_krd_urd_bam_amr_ben_mlt_spa_tag_dut_dgb_alb_cic_mly_tha_amh_knd_swt_dyu_azi_eng_por_uzb_tsn_vie_sid_ses_igb_ven	-0.108156928316037	-0.255271163810432	0.799077365503788
113	tig_hin_bam_ben_heb_owc_aeg_bul_uzb_azi_akn_sun_swa_ita_fre_bsq_bos_amh_yor_mnd_grk_ukr_tsn_slo_tsw_krd_fin_ses_moo_est_rus_chh_geo_svk_cze_scr_mcd_sod_mlt_rom_hun_lda_tag_alb_ind_jpn_tml_kor_lat_urd_xho_nor_mly_glc_gam_bat_cnt_guj_cic_prs_hau_dut_eng_lit_spa_qcu_por_pol_mol_dyu_wly_ctl_amr_arw_jav_ger_fbf_swe_dgb_mao_tha_sid_knd_bem_zul_tur_pan_afr_aze_ven_vie_anl_ewe_swt_igb	-0.234499606876078	-0.553837186216421	0.581019485331639
114	sid_ben_moo_cze_amr_tig_sod_lat_azi_uzb_akn_sun_tsn_afr_ita_bsq_prs_wly_igb_mnd_ger_pol_bem_glc_dgb_spa_hun_ses_cic_fin_por_gam_geo_lit_swe_mcd_fre_chh_amh_ukr_est_swt_mao_scr_ind_jpn_tml_kor_krd_bos_bam_eng_jav_urd_heb_mly_cnt_grk_xho_dut_anl_pan_guj_svk_mol_qcu_nor_slo_ctl_fbf_mlt_hin_hau_bul_tag_rom_swa_rus_tsw_bat_tha_owc_knd_zul_yor_aze_arw_alb_tur_ewe_vie_aeg_dyu_lda_ven	0.46396132240304	1.09461204620641	0.276513516049074
115	aeg_bul_ses_ctl_sid_amh_sod_arw_azi_tur_dyu_mao_swt_mcd_ita_bsq_por_mlt_cic_mnd_mol_alb_ewe_rom_zul_ger_hun_lda_tsw_fin_ben_heb_geo_ukr_fre_hin_bos_chh_wly_pan_est_swa_mly_swe_sun_jpn_tml_kor_lat_slo_bam_prs_ind_urd_owc_jav_cnt_krd_moo_grk_anl_eng_spa_afr_nor_qcu_dut_rus_svk_akn_amr_lit_hau_glc_bat_pol_ven_scr_dgb_tag_tha_gam_knd_igb_bem_uzb_cze_guj_aze_yor_vie_tig_xho_fbf_tsn	0.09956276813815	0.234390484489342	0.815197096209367
116	amr_lit_cic_arw_gam_sid_amh_urd_uzb_tur_moo_tag_akn_nor_slo_bsq_por_sod_xho_cnt_pan_alb_ses_bul_lda_ben_hun_yor_dgb_est_lat_tig_geo_afr_grk_ita_bos_hau_owc_ukr_fin_dyu_mly_cze_mao_jpn_tml_kor_spa_pol_bam_glc_sun_fre_aeg_jav_mnd_guj_ewe_eng_mlt_swe_dut_svk_rus_qcu_mol_hin_ctl_swa_heb_rom_wly_ger_ind_scr_ven_krd_bem_bat_tha_chh_knd_zul_tsw_aze_prs_mcd_azi_tsn_vie_anl_swt_fbf_igb	-0.0806661308167753	-0.190358543233717	0.849443090139631
117	sid_rom_ses_fre_heb_wly_anl_hin_azi_uzb_xho_ind_zul_krd_lit_bsq_svk_mlt_igb_mnd_ita_swe_moo_slo_akn_grk_hun_ven_tsn_fin_eng_owc_geo_por_rus_lat_ger_tig_amh_pan_est_yor_jav_urd_bat_jpn_tml_kor_glc_nor_dgb_dut_tag_afr_gam_mly_cnt_alb_ewe_spa_amr_ctl_bul_bos_ben_qcu_cze_mcd_guj_swt_hau_arw_chh_mol_mao_scr_cic_prs_tsw_sun_tha_aeg_knd_dyu_bam_aze_ukr_pol_tur_fbf_vie_sod_lda_bem_swa	-0.487758983327156	-1.15930507085429	0.249299774011762
118	mlt_nor_akn_alb_wly_chh_sid_pan_tur_azi_xho_jav_dyu_ger_hin_bsq_dut_heb_bam_cnt_slo_rus_swa_krd_dgb_por_est_swt_ewe_fin_pol_amr_geo_bos_cze_mcd_svk_tig_aeg_swe_hun_zul_mao_eng_ind_jpn_tml_kor_guj_mol_tsw_lat_bat_lit_anl_mly_mnd_ukr_lda_bul_gam_scr_afr_arw_urd_qcu_ben_fre_spa_ven_amh_prs_hau_rom_sun_ita_yor_ctl_cic_tag_tha_owc_knd_moo_fbf_aze_glc_grk_uzb_ses_vie_sod_igb_tsn_bem	-0.361072441522992	-0.855405287977796	0.394525252929299
119	sod_prs_swa_urd_heb_amr_sid_fre_aze_tur_swt_bat_akn_bos_ukr_bsq_ita_owc_ewe_cnt_ben_krd_ses_lat_yor_cze_est_moo_tsw_fin_por_hau_geo_svk_glc_lit_eng_chh_mlt_arw_hun_dgb_ind_grk_jav_jpn_tml_kor_guj_bul_lda_spa_sun_ctl_anl_mly_mnd_nor_xho_mol_aeg_afr_swe_mcd_scr_qcu_rom_rus_pan_bam_wly_hin_tig_alb_mao_slo_dyu_ger_cic_tag_tha_gam_knd_fbf_zul_azi_dut_pol_uzb_tsn_vie_amh_igb_bem_ven	0.339207684168375	0.798934700634171	0.426363959235715
120	sid_rom_swa_guj_anl_amr_aeg_mcd_aze_tur_moo_tag_xho_dut_scr_bsq_ben_amh_ses_cnt_ukr_pol_bem_por_fbf_mol_fin_dyu_swt_est_lat_wly_geo_cze_slo_prs_eng_tig_heb_svk_hun_ven_sun_ita_ind_jpn_tml_kor_fre_lit_ewe_pan_mly_ctl_chh_bat_mnd_afr_yor_ger_owc_bul_hin_glc_bos_qcu_arw_nor_krd_tsw_gam_spa_hau_alb_jav_urd_akn_swe_igb_mao_tha_mlt_knd_tsn_dgb_azi_grk_rus_uzb_bam_vie_sod_lda_cic_zul	-0.83584694992376	-2.01833796657465	0.0464364911321224
121	sod_bos_igb_swe_heb_gam_owc_mol_uzb_azi_fbf_jav_lda_ctl_cze_bsq_slo_chh_ven_mnd_eng_spa_tsn_nor_swt_lat_est_dgb_yor_fin_ben_anl_geo_grk_arw_alb_ukr_mlt_wly_rom_hun_dyu_sun_mcd_tag_jpn_knd_kor_scr_urd_xho_hin_mly_afr_amh_ind_cnt_bul_bem_krd_tig_ita_por_dut_pol_qcu_ger_prs_guj_zul_sid_pan_aeg_lit_bat_fre_tsw_rus_bam_mao_tha_amr_tml_ewe_moo_aze_glc_svk_tur_cic_vie_hau_ses_swa_akn	0.165009151385506	0.388623207450103	0.698443174741684
122	amh_scr_swt_prs_sid_mlt_owc_ger_azi_uzb_tsw_bat_dgb_mcd_eng_bsq_glc_anl_dyu_mnd_dut_pan_lda_afr_cic_rus_est_igb_ewe_fin_ukr_sod_geo_svk_bos_cze_arw_chh_tig_guj_hun_swa_mly_urd_mao_jpn_knd_kor_grk_ita_akn_lit_tag_krd_heb_sun_cnt_rom_tsn_mol_hau_slo_por_fre_nor_qcu_pol_alb_spa_ven_wly_swe_aeg_hin_ind_bul_zul_ben_bam_jav_tha_amr_tml_fbf_xho_tur_ctl_lat_aze_moo_vie_gam_ses_bem_yor	0.183658833140652	0.432211677904832	0.66658807931325
123	owc_arw_yor_swe_anl_amr_chh_cze_azi_uzb_dyu_jav_ven_eng_alb_bsq_ben_aeg_ewe_cnt_rus_mol_fbf_ger_bam_dut_hun_swt_zul_est_grk_gam_geo_ukr_afr_slo_nor_mlt_sod_fre_fin_bem_bat_por_sun_jpn_tml_kor_mcd_scr_dgb_lit_mly_rom_heb_mao_mnd_lat_swa_pol_wly_ita_pan_spa_bul_qcu_hin_ctl_glc_akn_sid_prs_amh_guj_tag_svk_xho_urd_tsw_ind_tha_hau_knd_ses_tsn_tur_krd_bos_aze_igb_vie_tig_cic_lda_moo	-0.414293498562755	-0.981289094270404	0.328996120768837
124	anl_dut_ewe_lat_owc_amr_chh_prs_uzb_aze_akn_mly_tsn_bul_spa_bsq_por_sod_xho_cnt_scr_krd_moo_urd_cic_mcd_est_fbf_lda_fin_cze_hau_geo_ctl_rom_svk_afr_aeg_amh_mol_hun_ven_mao_bos_tag_jpn_tml_kor_alb_eng_igb_rus_jav_grk_tig_sun_mnd_guj_zul_ukr_heb_swe_pol_nor_ger_qcu_pan_ita_arw_yor_gam_hin_sid_lit_ind_glc_swa_ben_dyu_bat_tha_mlt_knd_ses_dgb_tur_slo_fre_azi_bam_vie_wly_bem_tsw_swt	-0.48455819861486	-1.15194823546617	0.252295045079931
125	wly_lit_zul_ben_heb_chh_owc_alb_tur_uzb_tsw_bat_igb_arw_slo_bsq_rom_aeg_cic_mnd_ukr_por_tsn_svk_moo_bos_est_fbf_ven_hun_bul_amh_geo_cze_spa_swe_glc_anl_amr_dut_fin_akn_jav_nor_mao_jpn_knd_kor_lat_mol_bam_ita_sun_scr_sod_mly_cnt_afr_ewe_mcd_gam_pan_rus_krd_urd_qcu_ctl_prs_hin_ses_hau_pol_tig_grk_ind_eng_lda_fre_swa_tag_tha_sid_tml_bem_dyu_aze_ger_guj_azi_swt_vie_mlt_yor_dgb_xho	-0.46115456305754	-1.09596797353502	0.275922786321369
126	aeg_ben_xho_lit_wly_hau_heb_krd_uzb_tur_ewe_jav_bem_ctl_bul_bsq_por_chh_fbf_mnd_ita_mcd_dyu_grk_ses_hin_est_cic_bam_fin_afr_tig_geo_pan_scr_alb_fre_sod_gam_ger_hun_zul_sun_spa_mao_jpn_knd_kor_cze_arw_yor_ukr_ind_lat_mlt_mly_cnt_mol_swa_pol_owc_eng_rus_glc_rom_qcu_dut_guj_svk_dgb_amh_slo_amr_prs_tag_nor_tsn_urd_swt_bat_tha_sid_tml_igb_akn_aze_bos_swe_azi_lda_vie_anl_tsw_moo_ven	0.148451186312489	0.349293734610707	0.727658459777318
127	amh_prs_ewe_ctl_tig_amr_hau_urd_uzb_tur_yor_sun_swa_rus_cze_bsq_lit_mlt_dgb_mnd_swe_eng_igb_nor_lda_svk_fin_tsn_zul_est_grk_sid_geo_por_fre_krd_glc_owc_chh_scr_hun_xho_ind_guj_tag_jpn_tml_kor_rom_ger_akn_afr_jav_ben_wly_mly_cnt_mol_dyu_bul_gam_hin_dut_ukr_lat_qcu_mcd_slo_arw_ven_sod_ita_heb_spa_bat_pan_fbf_bos_ses_mao_tha_aeg_knd_bam_swt_azi_pol_alb_aze_moo_vie_anl_tsw_cic_bem	-0.978387709826293	-2.38048422968482	0.0193298973611769
128	hau_afr_bem_krd_tig_amr_wly_fre_azi_uzb_dyu_sun_ewe_pan_ita_bsq_dut_chh_moo_cnt_ben_pol_fbf_ukr_ven_svk_fin_lda_xho_est_scr_sid_geo_swe_prs_alb_spa_anl_mlt_mcd_hun_yor_ind_slo_mly_jpn_knd_kor_bos_por_akn_ger_bat_nor_amh_tag_mnd_lat_zul_arw_heb_lit_eng_cze_glc_qcu_grk_urd_rus_tsn_aeg_bul_sod_rom_jav_hin_ses_ctl_igb_mao_tha_owc_tml_swt_cic_aze_mol_guj_tur_dgb_vie_gam_swa_tsw_bam	0.187668106754166	0.442064229704041	0.659469026688591
129	owc_eng_swa_arw_aeg_mlt_amr_dut_tur_aze_tsw_tag_swt_afr_svk_bsq_ukr_sod_dgb_mnd_slo_glc_xho_pol_ven_rom_est_lda_ewe_hun_bul_wly_geo_ita_alb_lat_hin_gam_heb_por_fin_ses_mly_scr_sun_jpn_knd_kor_fre_rus_yor_ben_ind_prs_anl_jav_cnt_cze_akn_ctl_hau_guj_swe_spa_bos_qcu_ger_pan_mol_bam_chh_krd_tig_lit_mao_grk_cic_nor_zul_bat_tha_amh_tml_bem_dyu_uzb_urd_mcd_azi_fbf_vie_sid_moo_tsn_igb	0.198702830948683	0.467186210797428	0.641459416706538
130	chh_ger_fbf_afr_gam_mlt_hau_mcd_uzb_tur_lda_mao_moo_lat_slo_bsq_grk_aeg_tsw_cnt_cze_ita_ven_ctl_dgb_lit_hun_ewe_dyu_fin_pol_wly_geo_pan_glc_nor_ukr_anl_tig_hin_est_zul_bat_arw_sun_jpn_knd_kor_rom_prs_tsn_fre_ind_rus_sid_mly_mnd_bos_swa_svk_amh_spa_bul_mol_krd_qcu_dut_alb_scr_akn_sod_por_amr_swe_tag_eng_cic_urd_ses_jav_tha_owc_tml_bem_xho_azi_ben_guj_aze_igb_vie_heb_yor_swt_bam	-0.46274636422937	-1.09954471656418	0.274368724764959
131	chh_ukr_dgb_alb_amh_anl_hau_pan_azi_uzb_swa_sun_swt_slo_mcd_bsq_ger_wly_zul_cnt_hin_scr_lda_rom_xho_pol_est_bam_akn_hun_afr_aeg_geo_arw_bul_grk_rus_amr_sid_svk_fin_moo_mao_spa_bat_jpn_tml_kor_dut_bos_tsw_prs_jav_glc_heb_tag_mnd_guj_yor_ben_gam_eng_swe_ita_mol_qcu_urd_lit_krd_cic_sod_ctl_mlt_nor_mly_cze_tsn_por_ses_ind_tha_owc_knd_fbf_bem_tur_fre_lat_aze_ewe_vie_tig_igb_ven_dyu	-0.0874878658455334	-0.206334625546128	0.836980579678333
132	mlt_mcd_zul_afr_anl_amr_wly_ukr_aze_uzb_yor_tag_moo_rus_prs_bsq_nor_gam_lda_cnt_guj_ita_bem_krd_bam_pan_fin_xho_ven_hun_alb_tig_geo_ger_por_hin_bul_heb_sod_lit_est_ses_sun_scr_ind_jpn_knd_kor_dut_grk_ewe_spa_jav_svk_amh_bat_mnd_arw_dyu_eng_sid_swe_pol_fre_glc_qcu_urd_lat_cze_cic_hau_slo_chh_rom_mly_ben_akn_bos_dgb_mao_tha_aeg_tml_tsw_swt_azi_ctl_mol_tur_fbf_vie_owc_igb_tsn_swa	-0.659537659243236	-1.57575364134823	0.118478383291415
133	heb_pan_akn_glc_hau_gam_sod_spa_tur_uzb_ewe_tag_xho_por_slo_bsq_krd_mlt_igb_mnd_lat_bul_tsn_mcd_bem_cze_fin_ses_dgb_est_guj_tig_geo_afr_ben_lit_grk_aeg_owc_rom_hun_yor_mly_nor_ind_jpn_knd_kor_fre_ctl_cic_eng_mao_pol_sid_bat_cnt_rus_ven_prs_amr_svk_mol_dut_ita_qcu_swe_urd_ger_fbf_amh_arw_chh_bos_jav_ukr_swa_scr_tsw_sun_tha_anl_tml_dyu_lda_azi_alb_hin_aze_swt_vie_wly_bam_zul_moo	-0.443181780781957	-1.05208037623029	0.295488651232247
134	mlt_grk_lda_afr_wly_aeg_anl_ukr_uzb_aze_swt_jav_cic_prs_ben_bsq_lit_sid_bem_cnt_dut_nor_zul_bul_igb_rom_fin_ses_dgb_hun_eng_hau_geo_svk_swe_ita_spa_chh_heb_rus_est_dyu_bat_pol_sun_jpn_knd_kor_bos_fre_ven_alb_ind_pan_sod_tag_mnd_glc_fbf_cze_tig_mol_mcd_krd_ctl_qcu_guj_por_slo_moo_amr_hin_amh_arw_mly_urd_akn_scr_yor_mao_tha_gam_tml_ewe_xho_tur_ger_lat_azi_swa_vie_owc_tsw_tsn_bam	-0.201641524903113	-0.475603542945399	0.635472096969996
135	gam_spa_tsn_swe_mlt_owc_anl_prs_uzb_aze_yor_mly_swt_ukr_ctl_bsq_lit_tig_cic_cnt_krd_arw_tsw_pan_ven_lat_fin_dyu_lda_hun_eng_amh_geo_glc_nor_grk_hin_wly_sod_dut_est_ewe_jav_mol_bat_jpn_tml_kor_por_alb_akn_ita_ind_afr_heb_sun_mnd_scr_xho_guj_hau_mcd_pol_ger_rus_qcu_svk_ben_urd_bam_aeg_cze_chh_slo_tag_fre_swa_rom_zul_mao_tha_amr_knd_igb_bem_azi_bul_bos_tur_moo_vie_sid_ses_dgb_fbf	0.220811005386532	0.519637019457013	0.604551205910588
136	sod_grk_zul_svk_tig_amr_owc_lat_tur_aze_moo_mao_swa_eng_swe_bsq_ctl_hau_akn_cnt_rom_dut_ses_hin_dgb_lit_fin_igb_cic_hun_bul_mlt_geo_slo_por_urd_mol_chh_amh_arw_est_ewe_jav_fre_tag_jpn_knd_kor_alb_scr_tsw_cze_bat_spa_heb_sun_mnd_bos_bam_ukr_gam_krd_ger_nor_mcd_qcu_pan_ben_pol_dyu_sid_afr_wly_prs_mly_rus_bem_ita_yor_ind_tha_anl_tml_ven_fbf_azi_guj_glc_uzb_lda_vie_aeg_xho_swt_tsn	-0.746661004757264	-1.79270833514257	0.0762708324588099
137	amh_swe_ewe_afr_wly_aeg_tig_dut_tur_aze_igb_ind_tsn_rom_lit_bsq_ukr_chh_ven_cnt_pol_urd_cic_ben_akn_prs_fin_xho_tsw_est_ita_owc_geo_lat_bul_ctl_eng_anl_amr_bos_hun_lda_mao_pan_jav_jpn_knd_kor_krd_mol_swa_guj_mly_fre_mlt_sun_mnd_scr_moo_ger_gam_slo_rus_por_glc_qcu_hin_cze_nor_ses_hau_spa_sod_arw_bat_mcd_dyu_alb_bem_tag_tha_heb_tml_bam_swt_uzb_svk_grk_azi_fbf_vie_sid_yor_dgb_zul	-0.924131907922189	-2.24680893295585	0.0270179532359645
138	chh_fre_dyu_ita_hau_gam_wly_urd_tur_uzb_akn_bat_ven_por_dut_bsq_grk_sod_igb_cnt_ger_lit_tsw_glc_yor_spa_fin_zul_cic_est_lat_aeg_geo_ben_pol_ukr_ctl_anl_mlt_arw_hun_ses_tag_slo_jav_jpn_tml_kor_rom_alb_fbf_mcd_mao_afr_sid_sun_mnd_prs_swt_mol_owc_krd_bul_guj_swe_qcu_svk_rus_scr_bem_amr_bos_heb_pan_ind_cze_dgb_nor_xho_mly_tha_amh_knd_lda_ewe_azi_eng_hin_aze_bam_vie_tig_moo_tsn_swa	-0.560908219208106	-1.34073043558383	0.183273742244627
139	mlt_ger_swa_bos_aeg_heb_wly_urd_azi_uzb_tsn_tag_ewe_rom_arw_bsq_nor_anl_bem_mnd_hin_ita_cic_bul_akn_mol_hun_moo_ses_fin_alb_amh_geo_pol_guj_swe_por_tig_owc_grk_est_ven_bat_glc_ind_jpn_knd_kor_fre_dut_lda_slo_mao_eng_sid_jav_cnt_mcd_dyu_spa_gam_ukr_scr_svk_prs_qcu_ctl_afr_lit_fbf_chh_krd_sod_pan_sun_rus_swt_cze_xho_mly_tha_hau_tml_igb_tsw_aze_lat_ben_tur_bam_vie_amr_dgb_yor_zul	-0.60139002064457	-1.4352209884544	0.154578809328234
140	owc_mol_zul_nor_hau_mlt_anl_rom_uzb_azi_yor_bat_fbf_slo_grk_bsq_cze_sid_ven_mnd_alb_guj_lda_lit_akn_arw_hun_cic_xho_est_afr_amr_geo_bul_ukr_scr_rus_gam_heb_por_fin_igb_ind_mcd_tag_jpn_tml_kor_ger_lat_bam_ctl_jav_swe_tig_mly_cnt_dut_tsn_ben_amh_krd_urd_pol_pan_qcu_ita_hin_svk_ses_sod_prs_aeg_spa_sun_bos_tsw_eng_dgb_mao_tha_chh_knd_dyu_swa_aze_glc_fre_tur_swt_vie_wly_moo_bem_ewe	-0.388125609612627	-0.919397729490693	0.360266115501371
141	tig_hin_igb_mol_gam_wly_anl_fre_uzb_azi_moo_mao_lda_cze_ger_bsq_grk_heb_cic_cnt_rus_alb_zul_slo_yor_bos_hun_akn_dyu_fin_ben_owc_geo_afr_ita_arw_svk_sid_chh_por_est_ewe_bat_nor_tag_jpn_knd_kor_urd_krd_xho_eng_jav_dut_amh_ind_mnd_pol_bem_bul_aeg_lat_mcd_ukr_prs_qcu_lit_rom_guj_ven_sod_glc_mlt_swe_sun_spa_tsw_pan_bam_mly_tha_amr_tml_dgb_tsn_tur_scr_ctl_aze_swt_vie_hau_swa_fbf_ses	-0.409216046397537	-0.970649220267465	0.334240718562866
142	sod_nor_yor_mcd_heb_anl_gam_fre_azi_aze_xho_bat_tsn_slo_cze_bsq_rom_sid_akn_cnt_guj_pol_zul_krd_fbf_bul_est_cic_moo_hun_ita_chh_geo_ctl_pan_dut_arw_aeg_mlt_eng_fin_bam_jav_lit_mly_jpn_tml_kor_glc_por_ses_grk_mao_prs_amr_tag_mnd_bos_dyu_ger_amh_ben_mol_alb_lat_qcu_urd_svk_spa_igb_tig_hin_owc_rus_sun_ukr_swt_scr_tsw_ind_tha_wly_knd_ewe_ven_uzb_swe_afr_tur_dgb_vie_hau_swa_lda_bem	-0.490923380370223	-1.16890731248821	0.245428425298119
143	aeg_alb_xho_prs_mlt_tig_gam_spa_aze_tur_swa_tag_tsn_pan_ben_bsq_ctl_amh_moo_cnt_scr_swe_bam_por_cic_arw_est_zul_swt_hun_afr_chh_geo_bos_lit_dut_bul_anl_amr_ita_fin_lda_bat_urd_mly_jpn_knd_kor_pol_rom_ewe_cze_ind_nor_heb_mao_mnd_krd_fbf_ukr_hau_glc_ger_lat_mcd_qcu_guj_hin_svk_yor_owc_slo_wly_grk_sun_rus_ses_eng_akn_jav_tha_sid_tml_dyu_ven_uzb_fre_mol_azi_igb_vie_sod_dgb_bem_tsw	-0.260772913609302	-0.617138346828833	0.538651505568134
144	anl_afr_moo_arw_amh_sod_hau_ger_aze_uzb_ses_bat_zul_urd_alb_bsq_nor_mlt_dyu_cnt_spa_eng_ewe_slo_fbf_ctl_est_bam_tsw_fin_pol_sid_geo_lat_ukr_mol_hin_heb_amr_ben_hun_tsn_mly_lit_mao_jpn_tml_kor_swe_rus_cic_bos_ind_krd_chh_tag_mnd_mcd_dgb_rom_owc_bul_prs_glc_ita_qcu_dut_por_guj_bem_aeg_svk_tig_scr_sun_fre_xho_pan_swa_jav_tha_gam_knd_lda_ven_azi_cze_grk_tur_swt_vie_wly_yor_igb_akn	0.0044260986101214	0.0104226108529424	0.991706435985459
145	aeg_bul_swa_ukr_amr_anl_gam_mol_uzb_aze_swt_ind_cic_ger_ben_bsq_cze_mlt_zul_cnt_arw_prs_dgb_alb_ven_svk_fin_moo_xho_est_lat_amh_geo_urd_guj_scr_mcd_sid_owc_dut_hun_fbf_mao_pol_jav_jpn_tml_kor_ita_ctl_bem_rus_tag_rom_wly_sun_mnd_grk_akn_glc_tig_pan_hin_spa_nor_qcu_eng_por_swe_igb_hau_bos_chh_lit_bat_fre_tsw_afr_tsn_mly_tha_sod_knd_lda_ewe_tur_slo_krd_azi_dyu_vie_heb_bam_ses_yor	-0.485279875464226	-1.15341604904916	0.251695410903003
146	hau_ctl_yor_rus_aeg_amh_mlt_urd_uzb_tur_zul_tag_ven_glc_alb_bsq_scr_heb_xho_mnd_krd_nor_akn_lit_tsw_bos_fin_lda_moo_hun_ukr_chh_geo_ita_pol_lat_rom_owc_anl_svk_est_tsn_bat_fre_ind_jpn_knd_kor_spa_mcd_igb_hin_mao_cze_amr_sun_cnt_prs_fbf_afr_wly_pan_mol_swe_ger_qcu_guj_dut_grk_dyu_sid_bul_sod_eng_jav_arw_ewe_ben_swt_mly_tha_tig_tml_bem_ses_aze_slo_por_azi_bam_vie_gam_cic_dgb_swa	-0.0961055203972767	-0.226425641609435	0.82136731019085
147	tig_ita_swt_ben_heb_hau_gam_bul_aze_uzb_bem_mao_swa_slo_spa_bsq_svk_mlt_akn_cnt_ger_pol_tsw_rom_cic_ctl_est_igb_bam_hun_nor_sid_geo_swe_guj_mol_grk_amr_amh_urd_fin_moo_ind_krd_mly_jpn_knd_kor_hin_por_ses_bos_tag_mcd_owc_bat_mnd_scr_dgb_alb_anl_prs_lat_rus_ukr_qcu_arw_lit_fre_yor_sod_afr_aeg_eng_sun_cze_ewe_dut_lda_jav_tha_wly_tml_fbf_zul_azi_glc_pan_tur_ven_vie_chh_tsn_xho_dyu	0.451423865080424	1.06403438633574	0.290068060477676
148	amr_lat_bam_urd_sod_chh_hau_arw_tur_azi_ses_bat_dyu_ctl_krd_bsq_cze_amh_tsn_cnt_fre_glc_fbf_mcd_igb_slo_est_swa_ewe_fin_ukr_tig_geo_pol_swe_spa_nor_sid_owc_mol_hun_cic_sun_pan_mly_jpn_knd_kor_hin_bul_swt_ita_tag_dut_mlt_jav_mnd_rom_zul_lit_anl_prs_eng_rus_scr_qcu_afr_ben_bos_xho_gam_alb_wly_svk_ind_grk_akn_ger_bem_mao_tha_heb_tml_lda_moo_uzb_por_guj_aze_ven_vie_aeg_dgb_tsw_yor	-0.074404663271028	-0.175404617728525	0.861143052978864
149	wly_pan_zul_glc_tig_sid_anl_pol_azi_uzb_moo_mao_igb_hin_krd_bsq_fre_owc_ven_cnt_por_guj_tsn_ctl_ewe_rus_hun_bam_xho_fin_urd_heb_geo_lit_spa_prs_dut_mlt_amr_swe_est_cic_mly_mol_sun_jpn_knd_kor_cze_rom_bem_svk_tag_alb_sod_jav_mnd_grk_swt_nor_hau_afr_ger_lat_slo_qcu_bos_bul_eng_yor_aeg_ukr_amh_arw_ind_scr_dyu_mcd_akn_bat_tha_gam_tml_lda_fbf_tur_ben_ita_aze_tsw_vie_chh_dgb_ses_swa	-0.344989589050848	-0.817350595545729	0.415817133062069
150	sod_pol_swa_swe_sid_chh_amh_ita_aze_azi_moo_sun_tsn_hin_mcd_bsq_slo_aeg_ses_mnd_spa_ukr_yor_por_dgb_afr_hun_swt_cic_est_svk_heb_geo_rom_pan_scr_lit_tig_amr_arw_fin_zul_tag_krd_mly_jpn_tml_kor_grk_mol_fbf_fre_mao_ctl_mlt_ind_cnt_glc_xho_guj_wly_prs_dut_ben_ger_qcu_eng_cze_bos_bam_owc_alb_gam_bul_bat_rus_ewe_nor_akn_jav_tha_anl_knd_igb_tsw_tur_urd_lat_uzb_bem_vie_hau_lda_ven_dyu	-0.989104816237207	-2.40782314933061	0.0180213352824355
151	tig_ben_moo_rus_sod_wly_amr_pan_aze_tur_yor_bat_akn_krd_svk_bsq_ukr_owc_fbf_cnt_ctl_nor_bam_fre_zul_prs_fin_bem_xho_hun_bul_sid_geo_afr_mol_dut_arw_heb_hau_spa_est_tsn_ind_eng_mly_jpn_knd_kor_rom_guj_cic_lit_sun_bos_amh_mao_mnd_mcd_igb_lat_aeg_swe_slo_pol_hin_qcu_ita_alb_urd_tsw_anl_por_gam_cze_jav_ger_swt_grk_swa_tag_tha_mlt_tml_lda_ses_azi_scr_glc_uzb_dgb_vie_chh_dyu_ewe_ven	-0.0149539334333324	-0.0352311990303991	0.971970893889121
152	chh_nor_bem_krd_sid_amh_wly_alb_aze_azi_swa_mly_bam_pan_guj_bsq_grk_amr_xho_mnd_ukr_glc_lda_mol_zul_rom_est_ewe_yor_hun_swe_gam_geo_prs_arw_lat_afr_heb_aeg_dut_fin_tsn_sun_bul_tag_jpn_knd_kor_ger_ben_tsw_ctl_jav_rus_mlt_mao_cnt_mcd_ses_svk_hau_urd_eng_slo_fre_qcu_hin_bos_scr_moo_owc_cze_anl_spa_bat_pol_igb_ita_ven_ind_tha_tig_tml_swt_akn_tur_lit_por_uzb_dyu_vie_sod_dgb_fbf_cic	0.0418066530584429	0.0984085248467142	0.921819701203951
153	sid_ctl_tsw_svk_chh_heb_anl_lit_aze_tur_fbf_tag_bem_fre_ger_bsq_krd_gam_swa_mnd_pol_scr_bam_rom_moo_glc_est_ewe_cic_hun_grk_sod_geo_lat_dut_arw_pan_mlt_amh_slo_fin_ven_ind_bos_mao_jpn_knd_kor_ita_ben_yor_mol_bat_guj_wly_sun_cnt_rus_tsn_afr_aeg_spa_por_ukr_bul_qcu_swe_alb_prs_xho_amr_nor_hau_mcd_jav_cze_akn_urd_ses_mly_tha_tig_tml_zul_dgb_uzb_eng_hin_azi_lda_vie_owc_swt_dyu_igb	-0.0914880966760752	-0.215955483130401	0.829495401599895
154	sod_bos_zul_swe_heb_amr_amh_pol_aze_tur_yor_ind_lda_rom_grk_bsq_bul_anl_ven_mnd_afr_dut_tsw_ctl_ses_krd_est_swt_igb_fin_ben_hau_geo_ita_alb_lat_pan_mlt_wly_glc_hun_moo_bat_guj_mao_jpn_knd_kor_rus_fre_tsn_ukr_sun_scr_owc_jav_cnt_lit_dyu_ger_chh_urd_eng_spa_mcd_qcu_svk_hin_cze_bam_tig_slo_gam_mol_mly_arw_ewe_nor_swa_tag_tha_aeg_tml_bem_fbf_uzb_por_prs_azi_xho_vie_sid_dgb_cic_akn	-1.2905986589427	-3.21180667303598	0.0018121874910056
155	heb_svk_cic_bos_mlt_sod_tig_dut_azi_tur_akn_bat_lda_mol_ben_bsq_ctl_gam_xho_mnd_cze_scr_fbf_alb_dyu_mcd_est_tsw_swt_fin_guj_anl_geo_eng_prs_afr_bul_aeg_sid_rus_hun_bam_tag_pan_jav_jpn_knd_kor_pol_glc_ewe_arw_sun_slo_amh_mao_cnt_spa_zul_ger_wly_fre_hin_urd_krd_qcu_lit_rom_lat_yor_hau_ukr_amr_swe_ind_por_ses_nor_dgb_mly_tha_chh_tml_swa_tsn_uzb_grk_ita_aze_ven_vie_owc_bem_moo_igb	-1.09761560138486	-2.69795755295933	0.00828495205174127
156	owc_afr_moo_lit_tig_sid_hau_pan_azi_tur_lda_mao_tsn_bul_eng_bsq_prs_sod_cic_mnd_glc_lat_ewe_ctl_yor_spa_hun_xho_ses_est_por_heb_geo_hin_cze_fre_ukr_chh_amr_grk_fin_swt_bat_scr_jav_jpn_knd_kor_alb_bos_dyu_krd_mly_urd_gam_tag_cnt_pol_fbf_dut_anl_arw_mol_mcd_svk_qcu_nor_ben_ita_dgb_aeg_rus_mlt_slo_sun_guj_ven_swe_bem_ind_tha_amh_tml_swa_bam_aze_rom_ger_uzb_akn_vie_wly_zul_igb_tsw	-0.134547235381208	-0.317601195279984	0.751499455267555
157	hau_mol_bem_mcd_amr_heb_amh_slo_aze_uzb_swa_mly_tsw_prs_bul_bsq_ita_mlt_ewe_cnt_bos_ukr_bam_krd_swt_nor_est_lda_yor_fin_fre_chh_geo_ben_guj_pan_scr_anl_gam_ger_hun_tsn_jav_urd_mao_jpn_knd_kor_svk_hin_dgb_spa_sun_arw_aeg_ind_mnd_afr_igb_rom_sid_lat_por_lit_grk_qcu_ctl_glc_dut_ses_owc_pol_tig_alb_bat_rus_cic_eng_akn_tag_tha_wly_tml_fbf_ven_azi_cze_swe_tur_dyu_vie_sod_moo_xho_zul	0.149648998558959	0.35206054065285	0.725589374694726
158	amr_ger_swa_rom_gam_hau_anl_pan_tur_uzb_ewe_mly_ven_fre_rus_bsq_dut_chh_ses_mnd_glc_scr_bem_ben_lda_mol_fin_swt_bam_hun_krd_sod_geo_ita_hin_svk_slo_heb_mlt_afr_est_yor_sun_eng_mao_jpn_tml_kor_lit_mcd_fbf_swe_bat_pol_amh_tag_cnt_grk_zul_ukr_wly_ctl_spa_cze_prs_qcu_alb_guj_por_xho_owc_arw_tig_nor_jav_lat_dgb_bos_tsn_ind_tha_aeg_knd_moo_cic_aze_bul_urd_azi_dyu_vie_sid_igb_akn_tsw	-1.27006251835654	-3.16038699539188	0.00212672670994245
159	hau_pan_swa_lit_sod_mlt_gam_bos_aze_uzb_lda_mly_ven_nor_spa_bsq_ger_tig_akn_mnd_swe_rom_ewe_cze_dyu_fre_est_igb_tsn_hun_pol_heb_geo_grk_ita_lat_alb_owc_amr_mol_fin_bam_ind_svk_jav_jpn_tml_kor_krd_ukr_yor_bul_sun_ctl_aeg_bat_cnt_guj_fbf_slo_sid_ben_eng_dut_glc_qcu_urd_mcd_prs_ses_amh_afr_anl_arw_tag_rus_moo_hin_cic_mao_tha_chh_knd_tsw_dgb_tur_scr_por_azi_swt_vie_wly_xho_bem_zul	-0.403611139946794	-0.957953817423025	0.340569805150043
160	owc_eng_ewe_krd_chh_heb_gam_ger_aze_azi_swt_mly_tsn_rus_fre_bsq_bos_sid_akn_mnd_svk_pan_zul_ukr_cic_grk_hun_ses_tsw_fin_slo_wly_geo_mol_spa_cze_bul_sod_mlt_ita_est_dyu_sun_scr_mao_jpn_tml_kor_swe_glc_lda_por_tag_dut_aeg_bat_cnt_prs_fbf_pol_anl_nor_lat_lit_ctl_qcu_afr_rom_alb_xho_tig_mcd_amr_hin_jav_arw_yor_urd_ven_ind_tha_hau_knd_moo_bam_uzb_ben_guj_tur_bem_vie_amh_swa_dgb_igb	0.778123752437406	1.85186965125402	0.0672172332817287
161	amr_swe_swa_bul_heb_anl_aeg_fre_uzb_azi_zul_mao_dyu_guj_alb_bsq_pan_owc_cic_mnd_urd_pol_tsw_bos_ven_glc_fin_xho_ewe_est_lit_gam_geo_ben_ctl_ger_ita_chh_sod_slo_hun_bem_tag_spa_bat_jpn_tml_kor_mcd_lat_lda_grk_jav_ukr_tig_ind_cnt_afr_ses_krd_amh_prs_eng_arw_mol_qcu_nor_scr_hin_akn_mlt_rom_wly_svk_mly_por_fbf_rus_swt_sun_tha_sid_knd_igb_bam_tur_cze_dut_aze_tsn_vie_hau_yor_dgb_moo	0.109327742339875	0.256921262230128	0.797807105264404
162	amh_mol_ses_krd_anl_sod_hau_ita_aze_azi_lda_mly_ewe_urd_lat_bsq_guj_wly_fbf_mnd_scr_grk_dgb_pol_tsn_lit_hun_swt_dyu_fin_afr_aeg_geo_alb_rom_svk_mcd_chh_heb_ukr_est_bem_bat_cze_ind_jpn_tml_kor_ctl_pan_ven_prs_mao_hin_sid_sun_cnt_rus_akn_glc_amr_fre_bos_por_ger_qcu_nor_ben_eng_tsw_owc_arw_gam_swe_tag_slo_moo_bul_bam_jav_tha_tig_knd_xho_cic_tur_dut_spa_uzb_zul_vie_mlt_yor_swa_igb	-0.62763201938263	-1.50158590586058	0.136591874836542
163	aeg_mol_tsw_pan_heb_hau_gam_prs_azi_uzb_akn_tag_zul_hin_alb_bsq_svk_amr_cic_cnt_lit_lat_igb_ger_dgb_nor_fin_bem_ven_hun_guj_anl_geo_por_krd_grk_swe_mlt_chh_eng_est_bam_jav_spa_mao_jpn_tml_kor_ben_bos_lda_scr_ind_slo_wly_sun_mnd_cze_ses_ukr_owc_arw_mcd_rus_ctl_qcu_pol_urd_dut_tsn_sod_rom_amh_fre_bat_ita_yor_bul_dyu_mly_tha_tig_knd_swt_xho_tur_glc_afr_aze_moo_vie_sid_ewe_fbf_swa	-0.834557814149807	-2.0131732566903	0.0469872192421329
164	chh_ukr_xho_pan_anl_hau_aeg_slo_aze_tur_bem_ind_swt_fre_mcd_bsq_por_amh_ewe_cnt_spa_prs_tsn_glc_yor_alb_fin_lda_akn_est_ctl_heb_geo_eng_swe_bul_ita_gam_mlt_svk_hun_ses_sun_scr_mao_jpn_knd_kor_arw_nor_tsw_pol_jav_cze_wly_mly_mnd_mol_igb_lit_tig_krd_lat_ben_afr_qcu_hin_guj_bos_fbf_sod_dut_amr_grk_bat_ger_bam_urd_moo_tag_tha_sid_tml_dyu_cic_azi_rus_rom_uzb_swa_vie_owc_zul_ven_dgb	-0.0790277598970095	-0.186121807934058	0.852754614173876
165	anl_rom_cic_pol_owc_wly_sod_alb_tur_aze_igb_mao_moo_ctl_prs_bsq_slo_sid_swt_cnt_rus_lat_bam_grk_ewe_pan_hun_zul_bem_est_fre_heb_geo_guj_krd_bos_eng_hau_aeg_ukr_fin_ses_ind_nor_tag_jpn_tml_kor_cze_svk_dyu_ben_jav_ita_amr_sun_mnd_urd_akn_por_chh_glc_hin_mcd_mol_qcu_ger_dut_spa_tsw_mlt_bul_tig_swe_bat_arw_dgb_lit_lda_mly_tha_amh_knd_swa_xho_uzb_scr_afr_azi_fbf_vie_gam_yor_ven_tsn	-0.594611127651151	-1.41926671474186	0.15916434331897
166	mlt_eng_igb_lit_hau_owc_sid_por_azi_aze_dgb_mao_xho_mol_nor_bsq_pan_amh_swt_cnt_urd_pol_bam_arw_bem_rus_hun_dyu_tsn_est_slo_aeg_geo_hin_swe_krd_svk_gam_wly_rom_fin_moo_sun_dut_bat_jpn_tml_kor_ben_ctl_zul_fre_mly_afr_chh_ind_mnd_grk_tsw_bul_anl_glc_prs_cze_alb_qcu_mcd_lat_ukr_ven_sod_scr_tig_ger_jav_ita_fbf_spa_cic_tag_tha_heb_knd_swa_lda_uzb_bos_guj_tur_akn_vie_amr_yor_ewe_ses	-0.506797428807415	-1.20747582098517	0.2303108951475
167	amr_ben_bem_ger_sod_chh_wly_slo_uzb_azi_dgb_bat_swa_nor_bul_bsq_guj_heb_ses_mnd_swe_lat_akn_krd_bam_arw_est_xho_igb_fin_cze_mlt_geo_spa_scr_dut_svk_aeg_amh_ctl_hun_ewe_sun_alb_tag_jpn_tml_kor_lit_mcd_zul_grk_mao_bos_tig_mly_cnt_pan_tsn_hin_sid_fre_eng_urd_ita_qcu_por_afr_prs_dyu_gam_mol_hau_rus_ind_ukr_swt_rom_fbf_jav_tha_owc_knd_moo_lda_aze_pol_glc_tur_ven_vie_anl_tsw_cic_yor	-0.724516008352686	-1.74236126152345	0.0847510349327927
168	wly_mcd_xho_afr_owc_heb_amh_glc_aze_azi_tsw_ind_zul_ben_krd_bsq_fre_sid_swt_cnt_alb_pan_ses_lat_bem_prs_est_dgb_tsn_hun_swe_amr_geo_pol_cze_svk_eng_hau_chh_arw_fin_ven_mly_ita_jav_jpn_tml_kor_slo_ukr_ewe_ger_mao_bul_aeg_bat_mnd_bos_igb_hin_tig_rom_spa_guj_nor_qcu_ctl_scr_dut_bam_mlt_por_anl_lit_sun_rus_moo_mol_cic_tag_tha_sod_knd_dyu_yor_tur_grk_urd_uzb_fbf_vie_gam_akn_swa_lda	0.307526568761595	0.725374409776816	0.470043707207676
169	heb_fre_bam_eng_sid_aeg_sod_svk_tur_uzb_ses_mly_akn_spa_pol_bsq_ben_amr_tsn_mnd_grk_ukr_dgb_bos_moo_dut_fin_lda_ewe_hun_urd_mlt_geo_bul_por_ita_alb_gam_chh_lit_est_zul_jav_prs_sun_jpn_tml_kor_mol_lat_ven_scr_bat_hin_tig_tag_cnt_pan_cic_swe_anl_rus_mcd_ctl_glc_qcu_guj_ger_rom_swa_amh_krd_owc_cze_ind_slo_xho_arw_swt_mao_tha_wly_knd_bem_tsw_azi_afr_nor_aze_yor_vie_hau_igb_fbf_dyu	-0.465311571368093	-1.10535929796135	0.271855330678931
170	gam_lat_dgb_por_mlt_owc_wly_urd_aze_azi_swt_mly_bam_guj_glc_bsq_fre_amr_fbf_mnd_bul_dut_dyu_cze_zul_lit_hun_tsw_yor_est_eng_sid_geo_nor_bos_ita_pan_amh_sod_swe_fin_lda_mao_krd_sun_jpn_knd_kor_prs_ben_xho_scr_ind_slo_chh_bat_cnt_svk_cic_ukr_hau_ger_spa_rom_mol_qcu_rus_ctl_hin_ses_heb_mcd_anl_afr_tag_pol_igb_alb_akn_jav_tha_tig_tml_moo_bem_uzb_arw_grk_tur_ewe_vie_aeg_ven_tsn_swa	0.320530936930242	0.75512331284773	0.452083133982433
171	chh_mcd_bem_bul_aeg_amr_owc_prs_aze_tur_ewe_jav_cic_dut_fre_bsq_arw_hau_yor_cnt_hin_pan_igb_grk_akn_svk_est_moo_lda_hun_rom_anl_geo_nor_ita_bos_ben_sid_wly_ger_fin_ses_mly_spa_mao_jpn_tml_kor_por_mol_xho_lit_tag_scr_sod_sun_mnd_afr_tsw_ctl_gam_lat_rus_alb_eng_qcu_krd_urd_glc_swt_amh_swe_mlt_pol_bat_slo_dgb_guj_bam_ind_tha_heb_knd_fbf_zul_azi_cze_ukr_uzb_tsn_vie_tig_swa_dyu_ven	-0.729625739590533	-1.75353566958463	0.0828048120645447
172	aeg_pan_tsn_hin_heb_sid_tig_dut_azi_aze_bam_tag_xho_grk_ukr_bsq_lit_amr_igb_cnt_slo_ctl_zul_arw_dyu_bul_est_swt_moo_fin_cze_mlt_geo_ben_rus_mol_spa_hau_chh_rom_hun_bem_sun_fre_bat_jpn_tml_kor_ita_por_tsw_afr_mly_glc_wly_jav_mnd_mcd_cic_svk_anl_guj_lat_scr_pol_qcu_alb_prs_swe_yor_gam_ger_sod_krd_ind_eng_akn_urd_swa_mao_tha_owc_knd_dgb_ses_uzb_bos_nor_tur_lda_vie_amh_ewe_ven_fbf	-0.0318696977147412	-0.0750970478181133	0.940298800113294
173	owc_pan_ven_por_chh_anl_amh_arw_tur_azi_igb_ind_fbf_cze_rom_bsq_spa_sid_dyu_cnt_dut_ctl_swt_svk_tsw_eng_fin_moo_cic_est_ben_aeg_geo_guj_ita_alb_bos_heb_gam_mcd_hun_bam_jav_swe_tag_jpn_tml_kor_urd_rus_zul_ukr_mly_grk_tig_bat_mnd_mol_akn_hin_hau_scr_afr_lit_krd_qcu_bul_ger_slo_yor_mlt_nor_amr_fre_mao_glc_xho_pol_swa_sun_tha_wly_knd_tsn_ses_uzb_lat_prs_aze_bem_vie_sod_dgb_lda_ewe	-0.184700045835816	-0.436692051414032	0.663346910716073
174	chh_grk_akn_eng_sod_owc_gam_arw_azi_aze_igb_ind_swt_rus_bul_bsq_dut_anl_tsn_mnd_scr_nor_zul_por_xho_prs_est_ses_bem_hun_alb_sid_geo_mcd_swe_mol_slo_tig_wly_guj_fin_tsw_bat_krd_tag_jpn_tml_kor_svk_lat_dgb_hin_mly_fre_mlt_sun_cnt_bos_ewe_pan_heb_lit_ger_ukr_ctl_qcu_ita_pol_urd_swa_amh_ben_hau_glc_jav_rom_fbf_cze_ven_mao_tha_aeg_knd_moo_yor_uzb_spa_afr_tur_cic_vie_amr_dyu_lda_bam	-0.0993475720627236	-0.23413418332573	0.815395468874654
175	amh_krd_cic_grk_mlt_wly_tig_arw_uzb_azi_fbf_jav_dyu_pol_ita_bsq_ukr_aeg_ses_mnd_lit_slo_xho_por_yor_scr_hun_tsw_zul_est_ger_sod_geo_bos_svk_rus_eng_hau_sid_fre_fin_swt_ind_alb_bat_jpn_knd_kor_bul_afr_ewe_ctl_mao_hin_gam_mly_cnt_dut_swa_glc_heb_mcd_lat_ben_rom_qcu_prs_pan_cze_moo_chh_mol_anl_guj_tag_spa_lda_urd_ven_sun_tha_owc_tml_tsn_igb_tur_nor_swe_aze_bam_vie_amr_bem_akn_dgb	-0.356433696463993	-0.843541338071904	0.401090229027901
176	mlt_ger_tsn_mcd_tig_anl_owc_por_uzb_azi_akn_bat_swa_pol_urd_bsq_ctl_sod_ewe_cnt_slo_ukr_ven_cze_yor_pan_fin_ses_bem_est_bos_gam_geo_alb_svk_scr_nor_chh_wly_guj_hun_lda_mao_rom_jav_jpn_knd_kor_afr_ita_zul_lit_tag_mol_amh_sun_mnd_eng_cic_lat_amr_swe_ben_krd_glc_qcu_hin_prs_grk_fbf_aeg_fre_hau_spa_ind_arw_dyu_rus_swt_mly_tha_sid_tml_moo_xho_tur_bul_dut_aze_dgb_vie_heb_tsw_bam_igb	-0.198869662125689	-0.469655817888342	0.639700283468286
177	heb_krd_ven_rom_sod_mlt_amr_nor_aze_uzb_ewe_sun_ses_slo_por_bsq_eng_tig_igb_cnt_rus_alb_tsw_arw_swa_prs_est_moo_xho_fin_cze_aeg_geo_ita_ukr_guj_ben_anl_chh_ctl_hun_yor_jav_fre_mao_jpn_knd_kor_mcd_mol_fbf_swe_tag_afr_amh_bat_mnd_scr_cic_lat_gam_dut_ger_spa_lit_qcu_pol_urd_hin_bem_owc_bul_wly_pan_mly_grk_tsn_svk_zul_ind_tha_sid_tml_lda_dgb_azi_bos_glc_tur_dyu_vie_hau_bam_akn_swt	-0.753549555835646	-1.81206134010451	0.0732039400711899
178	hau_grk_ewe_rus_mlt_amr_anl_ctl_uzb_tur_yor_mly_moo_svk_swe_bsq_mol_chh_zul_mnd_rom_krd_dyu_fre_ses_por_hun_swt_tsw_est_eng_heb_geo_slo_arw_guj_lat_aeg_amh_ita_fin_ven_ind_cze_jav_jpn_tml_kor_pan_hin_lda_lit_mao_scr_gam_sun_cnt_nor_swa_bul_wly_prs_ukr_glc_dut_qcu_afr_mcd_alb_bem_owc_urd_sid_ben_tag_ger_dgb_bos_bam_bat_tha_sod_knd_xho_fbf_azi_spa_pol_aze_akn_vie_tig_tsn_igb_cic	-0.744671920553268	-1.79048796771096	0.0766294103537537
179	sod_spa_ven_slo_chh_anl_mlt_fre_azi_uzb_akn_bat_bam_bos_afr_bsq_svk_gam_tsn_cnt_ben_urd_tsw_ger_dyu_krd_est_zul_swa_hun_alb_amr_geo_lit_guj_swe_bul_heb_amh_eng_fin_swt_mly_arw_mao_jpn_tml_kor_cze_hin_fbf_rus_sun_por_hau_tag_mnd_grk_bem_ctl_aeg_prs_pol_lat_rom_qcu_dut_scr_mcd_igb_sid_nor_tig_glc_jav_ita_xho_pan_cic_ind_tha_owc_knd_dgb_ewe_aze_mol_ukr_tur_moo_vie_wly_yor_lda_ses	-0.727496856926795	-1.74667072168193	0.0839960563688031
180	amr_ita_ven_svk_wly_mlt_tig_swe_aze_azi_zul_sun_bam_spa_bul_bsq_alb_owc_igb_cnt_rom_lit_yor_pol_ewe_lat_fin_tsn_bem_hun_urd_aeg_geo_krd_pan_dut_afr_hau_chh_bos_est_ses_mao_eng_mly_jpn_tml_kor_grk_mol_moo_ben_jav_ukr_sid_bat_mnd_fre_akn_cze_heb_nor_slo_ctl_arw_qcu_mcd_prs_scr_cic_amh_por_gam_ger_tag_rus_dyu_glc_tsw_ind_tha_anl_knd_xho_fbf_tur_hin_guj_uzb_swt_vie_sod_dgb_swa_lda	-0.59762248341162	-1.42623216470817	0.1571496477654
181	gam_rus_ven_ita_hau_owc_tig_rom_tur_aze_ses_sun_bam_dut_lit_bsq_afr_mlt_dgb_cnt_alb_mcd_tsw_nor_yor_swe_hun_dyu_igb_fin_ctl_chh_geo_slo_prs_ger_guj_wly_amr_hin_est_swt_mly_por_mao_jpn_knd_kor_eng_bul_bem_pol_ind_mol_amh_jav_mnd_spa_akn_pan_sod_arw_svk_krd_fre_qcu_cze_bos_glc_lda_aeg_ukr_anl_urd_bat_lat_moo_ben_ewe_tag_tha_heb_tml_tsn_zul_uzb_scr_grk_azi_xho_vie_sid_fbf_swa_cic	0.117025502790334	0.275421367402203	0.783603543784707
182	mlt_pol_swa_cze_sid_chh_sod_ger_uzb_azi_tsn_jav_dgb_prs_por_bsq_bul_tig_lda_cnt_ben_lat_zul_hin_cic_dut_hun_xho_bam_est_slo_wly_geo_glc_krd_spa_mcd_amh_owc_grk_fin_dyu_mao_svk_ind_jpn_knd_kor_alb_arw_moo_ukr_bat_afr_amr_sun_mnd_guj_akn_pan_gam_nor_ctl_lit_bos_qcu_eng_urd_scr_igb_anl_ita_hau_rom_tag_mol_bem_swe_ven_mly_tha_aeg_tml_ewe_fbf_aze_fre_rus_tur_ses_vie_heb_swt_yor_tsw	-0.550618645214073	-1.31125087587013	0.193001296063984
183	amh_pan_dgb_lat_owc_amr_tig_rus_uzb_aze_bam_sun_swa_mol_nor_bsq_krd_gam_yor_cnt_cze_grk_ewe_bos_moo_ben_hun_ses_dyu_fin_guj_aeg_geo_por_arw_prs_afr_sod_hau_svk_est_bem_ind_fre_bat_jpn_tml_kor_ita_ukr_ven_eng_jav_mcd_mlt_tag_mnd_rom_tsw_pol_chh_scr_slo_bul_ctl_qcu_hin_ger_alb_igb_sid_swe_wly_spa_mly_dut_tsn_urd_lda_mao_tha_anl_knd_fbf_cic_azi_lit_glc_tur_akn_vie_heb_swt_xho_zul	-0.764705804293112	-1.8379554270571	0.0692614826128127
184	sid_cze_bam_spa_gam_tig_amr_krd_aze_tur_ven_bat_igb_alb_arw_bsq_ctl_sod_swt_mnd_ben_bul_zul_slo_lda_ger_hun_moo_tsn_est_grk_mlt_geo_bos_pol_afr_pan_hau_anl_hin_fin_ewe_sun_scr_jav_jpn_tml_kor_urd_ukr_dyu_por_mao_rom_chh_ind_cnt_ita_swa_nor_aeg_swe_lit_guj_mol_qcu_glc_prs_rus_bem_wly_eng_owc_lat_tag_svk_ses_mcd_yor_mly_tha_heb_knd_akn_dgb_uzb_dut_fre_azi_fbf_vie_amh_xho_tsw_cic	-0.95292646857041	-2.31816966181115	0.0226324110360247
185	sod_pol_lda_eng_hau_gam_chh_spa_uzb_aze_cic_bat_yor_nor_ben_bsq_prs_aeg_tsw_mnd_ita_lit_ewe_glc_igb_grk_fin_dyu_bem_hun_mcd_mlt_geo_ctl_por_krd_mol_wly_anl_dut_est_ven_jav_afr_ind_jpn_knd_kor_ukr_guj_fbf_cze_mly_lat_amr_sun_cnt_alb_moo_hin_tig_slo_rom_svk_fre_qcu_bos_urd_swe_tsn_amh_pan_sid_ger_mao_bul_zul_rus_akn_tag_tha_heb_tml_swt_bam_tur_arw_scr_azi_xho_vie_owc_swa_dgb_ses	-0.881576863711761	-2.13745151928997	0.0351843644285437
186	heb_guj_cic_pol_amr_hau_wly_mcd_tur_azi_xho_ind_tsn_lit_grk_bsq_dut_sid_ven_cnt_ctl_krd_zul_svk_yor_swe_fin_moo_bam_hun_bos_chh_geo_pan_nor_eng_lat_gam_aeg_glc_est_bem_jav_ukr_mly_jpn_tml_kor_ita_por_dgb_scr_sun_hin_owc_tag_mnd_fre_fbf_spa_tig_cze_mol_slo_alb_qcu_urd_rom_bul_dyu_mlt_afr_anl_arw_mao_ben_swt_ger_tsw_bat_tha_sod_knd_akn_swa_uzb_rus_prs_aze_ses_vie_amh_igb_ewe_lda	0.230723305281927	0.542845029529853	0.58853514346888
187	gam_fre_bem_ger_amh_heb_sid_cze_azi_tur_fbf_jav_akn_guj_grk_bsq_ben_sod_ven_mnd_por_alb_zul_arw_swt_ita_hun_lda_igb_est_afr_owc_geo_urd_krd_slo_eng_wly_tig_ctl_fin_dgb_ind_pan_tag_jpn_knd_kor_bos_lit_dyu_prs_bat_hin_aeg_mly_cnt_mol_ewe_swe_chh_lat_dut_ukr_svk_qcu_glc_bul_rus_swa_anl_spa_mlt_nor_mao_pol_tsn_mcd_tsw_sun_tha_hau_tml_xho_yor_uzb_scr_rom_aze_bam_vie_amr_cic_ses_moo	0.556567233333988	1.31379566333649	0.192146666636086
188	gam_nor_dyu_svk_heb_chh_wly_prs_uzb_azi_ewe_sun_akn_alb_eng_bsq_bul_anl_dgb_mnd_ita_cze_ven_krd_cic_lat_hun_moo_tsn_fin_pol_amr_geo_lit_scr_rus_mcd_hau_sod_pan_est_bam_mao_glc_ind_jpn_knd_kor_grk_arw_igb_por_tag_ben_sid_jav_cnt_swe_xho_hin_mlt_mol_ctl_ger_spa_qcu_bos_urd_rom_swt_tig_afr_amh_dut_mly_guj_yor_slo_swa_bat_tha_aeg_tml_tsw_ses_aze_ukr_fre_tur_fbf_vie_owc_zul_bem_lda	-0.560642773107271	-1.33547403754835	0.184980649028042
189	owc_ben_yor_pol_wly_sid_amh_swe_aze_uzb_cic_jav_zul_nor_krd_bsq_fre_aeg_ven_mnd_ctl_arw_tsn_ger_dyu_dut_hun_ewe_fbf_est_guj_hau_geo_ita_mcd_slo_rom_anl_heb_spa_fin_igb_mly_lat_bat_jpn_tml_kor_bos_prs_swa_alb_mao_por_chh_tag_cnt_eng_bem_urd_mlt_afr_glc_ukr_pan_qcu_cze_svk_scr_bam_sod_rus_tig_grk_sun_lit_dgb_hin_ses_ind_tha_amr_knd_moo_akn_tur_mol_bul_azi_lda_vie_gam_tsw_xho_swt	-0.843278413485546	-2.03638214685128	0.0445555278998223
190	owc_alb_lda_por_chh_anl_amh_urd_aze_azi_dgb_bat_tsn_fre_guj_bsq_hin_gam_fbf_mnd_bul_mol_cic_pan_dyu_eng_est_ven_akn_hun_scr_wly_geo_pol_ben_lit_bos_sid_amr_lat_fin_xho_mly_ukr_jav_jpn_tml_kor_spa_ita_bem_dut_ind_nor_heb_sun_cnt_krd_tsw_arw_aeg_cze_rom_prs_svk_qcu_grk_ctl_afr_swa_hau_ger_tig_mcd_mao_glc_zul_slo_ses_tag_tha_sod_knd_ewe_moo_tur_swe_rus_uzb_yor_vie_mlt_igb_swt_bam	0.0747899904911078	0.176300686727072	0.860441067882939
191	hau_rus_fbf_prs_wly_heb_aeg_bul_aze_azi_akn_jav_cic_eng_alb_bsq_pan_mlt_tsn_cnt_hin_lit_yor_glc_bem_svk_est_zul_ven_hun_nor_sid_geo_por_ctl_swe_dut_owc_tig_grk_fin_dgb_sun_ben_ind_jpn_tml_kor_slo_afr_ewe_bos_mao_lat_amh_bat_mnd_pol_xho_cze_amr_ita_fre_ukr_arw_qcu_mol_spa_krd_lda_chh_scr_gam_ger_mly_guj_tsw_mcd_swt_tag_tha_anl_knd_moo_dyu_tur_urd_rom_uzb_ses_vie_sod_bam_igb_swa	-1.24320522852828	-3.07343162275361	0.00277679966384704
192	anl_por_lda_rus_sod_owc_sid_alb_azi_aze_cic_tag_swa_afr_lit_bsq_nor_aeg_igb_mnd_urd_cze_ses_grk_ewe_ben_hun_ven_bam_est_ukr_amh_geo_ita_scr_dut_pan_tig_gam_mol_fin_tsn_jav_hin_mao_jpn_tml_kor_pol_eng_swt_rom_ind_mcd_chh_sun_cnt_glc_moo_fre_heb_spa_prs_krd_bos_qcu_arw_ctl_ger_akn_mlt_slo_hau_bul_bat_swe_dyu_svk_zul_mly_tha_wly_knd_fbf_dgb_uzb_guj_lat_tur_tsw_vie_amr_xho_bem_yor	-0.638344620729333	-1.52975025963539	0.129472983753767
193	sod_ben_igb_lit_hau_aeg_wly_mcd_azi_uzb_swt_mao_swa_eng_glc_bsq_spa_amh_yor_cnt_nor_urd_fbf_ctl_ewe_bos_hun_ven_zul_est_lat_gam_geo_afr_arw_slo_grk_anl_owc_hin_fin_lda_sun_dut_tag_jpn_tml_kor_por_rus_moo_mol_ind_bul_heb_bat_mnd_swe_akn_prs_chh_ita_pol_svk_ger_qcu_pan_ukr_fre_cic_sid_guj_mlt_krd_mly_scr_bem_rom_bam_jav_tha_tig_knd_xho_tsn_aze_cze_alb_tur_dgb_vie_amr_tsw_ses_dyu	-0.233110634530352	-0.551464720397616	0.582637742124068
194	gam_spa_ses_por_tig_hau_heb_fre_uzb_aze_bem_bat_ewe_ukr_rom_bsq_slo_amr_xho_cnt_pol_pan_cic_rus_swt_ger_hun_dyu_akn_est_mol_aeg_geo_glc_ita_grk_bos_amh_owc_scr_fin_zul_mly_bul_sun_jpn_tml_kor_dut_afr_ven_mcd_tag_guj_chh_mao_mnd_ctl_tsw_svk_sid_alb_swe_prs_cze_qcu_eng_urd_hin_tsn_sod_arw_wly_nor_ind_ben_dgb_lat_yor_jav_tha_anl_knd_moo_igb_tur_lit_krd_azi_swa_vie_mlt_fbf_bam_lda	-0.759470516919461	-1.82629166442393	0.0710148394218216
195	owc_eng_ven_prs_sod_gam_heb_urd_uzb_tur_zul_ind_tsn_arw_afr_bsq_mol_mlt_fbf_mnd_bos_grk_tsw_pol_bem_krd_hun_dyu_moo_est_bul_hau_geo_alb_slo_swe_hin_wly_aeg_rom_fin_swt_tag_pan_mao_jpn_knd_kor_fre_rus_bam_svk_mly_cze_sid_bat_cnt_dut_dgb_lit_amr_scr_ger_mcd_por_qcu_ukr_ita_ctl_lda_tig_spa_amh_ben_jav_lat_igb_nor_akn_sun_tha_anl_tml_cic_swa_aze_glc_guj_azi_ewe_vie_chh_yor_xho_ses	-0.580495825190317	-1.3840083247729	0.169668382646209
196	anl_alb_ses_hin_owc_hau_wly_pan_uzb_aze_xho_jav_zul_glc_cze_bsq_ctl_chh_moo_cnt_swe_urd_cic_lit_lda_rom_est_bem_fbf_fin_bul_mlt_geo_ben_mcd_guj_slo_tig_aeg_ger_hun_igb_mly_scr_ind_jpn_knd_kor_nor_grk_ewe_por_bat_krd_amr_tag_mnd_fre_dgb_ukr_gam_pol_bos_afr_eng_qcu_dut_mol_rus_tsw_heb_prs_sid_ita_sun_spa_ven_arw_tsn_mao_tha_sod_tml_swt_dyu_tur_svk_lat_azi_yor_vie_amh_akn_bam_swa	-0.27354780385152	-0.646729998775379	0.519399680925929
197	amr_bos_xho_eng_amh_mlt_chh_grk_azi_uzb_fbf_tag_cic_alb_hin_bsq_swe_gam_dyu_cnt_bul_dut_swa_rom_bem_mol_hun_zul_tsw_fin_urd_aeg_geo_cze_glc_ger_ben_hau_heb_pol_est_igb_mly_prs_sun_jpn_tml_kor_krd_ctl_ewe_lit_ind_arw_wly_jav_mnd_ukr_tsn_scr_sod_por_pan_rus_slo_qcu_afr_fre_lat_akn_anl_nor_tig_svk_mao_mcd_moo_spa_yor_bat_tha_sid_knd_dgb_swt_tur_guj_ita_aze_lda_vie_owc_ven_ses_bam	-0.206046613898886	-0.486967399141888	0.627427211505697
198	chh_arw_dgb_ger_owc_hau_wly_rom_aze_uzb_zul_ind_bem_urd_pol_bsq_svk_heb_igb_cnt_pan_lat_akn_rus_cic_bos_est_tsn_lda_fin_cze_sid_geo_ben_mol_swe_slo_mlt_anl_dut_hun_swa_jav_ukr_mly_jpn_tml_kor_alb_eng_yor_grk_tag_por_sod_sun_mnd_ctl_dyu_bul_amh_nor_afr_krd_glc_qcu_lit_hin_fre_xho_tig_scr_amr_ita_mao_guj_tsw_prs_fbf_bat_tha_aeg_knd_ewe_swt_azi_spa_mcd_tur_ses_vie_gam_bam_moo_ven	-0.232385360218896	-0.549040579999739	0.584293450705335
199	chh_hin_tsn_mcd_heb_amr_anl_svk_azi_tur_swa_tag_dyu_fre_nor_bsq_slo_hau_yor_mnd_ita_guj_fbf_rus_ses_grk_hun_swt_dgb_fin_dut_sod_geo_afr_ger_mol_glc_gam_sid_bos_est_ven_ind_spa_jav_jpn_knd_kor_rom_cze_lda_scr_mao_pan_owc_sun_cnt_bul_akn_lat_aeg_krd_arw_por_alb_qcu_eng_ukr_ctl_igb_tig_swe_wly_urd_mly_lit_cic_pol_xho_bat_tha_mlt_tml_zul_tsw_aze_prs_ben_uzb_ewe_vie_amh_bam_bem_moo	0.259161599814318	0.610019225491434	0.543336777996497
200	wly_afr_dyu_dut_sod_heb_chh_fre_aze_uzb_ses_tag_fbf_alb_rus_bsq_slo_sid_ven_cnt_ben_rom_yor_arw_ewe_scr_hun_bam_akn_est_cze_mlt_geo_svk_nor_glc_por_amr_hau_lit_fin_zul_mao_bos_jav_jpn_tml_kor_mol_ger_swt_ukr_bat_bul_amh_ind_mnd_urd_cic_lat_tig_prs_ctl_pan_ita_qcu_mcd_pol_hin_moo_aeg_grk_owc_eng_mly_swe_lda_guj_swa_sun_tha_gam_knd_xho_bem_tur_krd_spa_azi_tsn_vie_anl_igb_tsw_dgb	0.110776798890251	0.261129298172526	0.794570191587907
201	owc_svk_dgb_ben_hau_amh_wly_pan_azi_aze_yor_sun_lda_grk_pol_bsq_hin_tig_dyu_mnd_cze_ita_igb_nor_tsw_mol_hun_swt_fbf_fin_fre_heb_geo_lit_ctl_ger_por_aeg_chh_krd_est_cic_mly_dut_mao_jpn_tml_kor_slo_eng_ewe_bul_tag_urd_gam_bat_cnt_mcd_bam_bos_sid_spa_rus_arw_afr_qcu_ukr_swe_alb_moo_sod_guj_anl_scr_jav_glc_swa_prs_bem_ind_tha_mlt_knd_xho_zul_tur_lat_rom_uzb_ses_vie_amr_ven_tsn_akn	-0.20901304467099	-0.493891648939204	0.622547178634392
202	sod_bul_lda_ukr_amr_chh_heb_lit_uzb_aze_zul_sun_swt_spa_lat_bsq_ben_owc_ses_cnt_scr_cze_tsn_pol_ven_svk_fin_igb_tsw_hun_mol_mlt_geo_ita_hin_prs_rom_hau_tig_eng_est_cic_tag_pan_mly_jpn_tml_kor_mcd_urd_moo_slo_mao_grk_sid_jav_mnd_bos_bam_krd_aeg_fre_afr_nor_arw_qcu_ger_swe_dut_yor_gam_alb_wly_glc_ind_por_bem_ctl_dyu_bat_tha_amh_knd_fbf_swa_azi_rus_guj_tur_xho_vie_anl_dgb_ewe_akn	-0.176835572943083	-0.4175435406957	0.677243280686933
203	amr_afr_dgb_pol_tig_hau_sid_ben_tur_azi_cic_bat_ses_bos_alb_bsq_nor_heb_tsw_cnt_mcd_ctl_bem_bul_ewe_urd_hun_swt_yor_est_mol_aeg_geo_ita_svk_grk_swe_wly_anl_pan_fin_xho_mly_lat_sun_jpn_tml_kor_lit_hin_tsn_rus_mao_glc_mlt_tag_mnd_prs_swa_guj_gam_ukr_ger_slo_scr_qcu_fre_arw_dut_lda_sod_cze_amh_krd_ind_spa_moo_eng_akn_jav_tha_owc_knd_ven_dyu_aze_rom_por_uzb_fbf_vie_chh_zul_bam_igb	-1.05103038445315	-2.56716174518942	0.0118488697989797
204	tig_guj_akn_lit_wly_sid_amr_lat_uzb_tur_yor_mao_igb_nor_arw_bsq_alb_anl_moo_cnt_dut_pan_tsw_rom_bam_rus_est_zul_fbf_hun_por_amh_geo_mcd_pol_fre_mol_mlt_owc_ger_fin_ven_tag_eng_ind_jpn_knd_kor_grk_scr_xho_ukr_jav_afr_hau_bat_mnd_slo_swa_ctl_heb_ita_glc_spa_svk_qcu_swe_bul_urd_lda_aeg_krd_chh_ben_mly_cze_dyu_bos_swt_sun_tha_sod_tml_ses_cic_azi_hin_prs_aze_ewe_vie_gam_tsn_bem_dgb	-0.349826319943663	-0.828058036669884	0.409757576723984
205	aeg_arw_ses_ukr_sid_tig_owc_slo_aze_uzb_swt_jav_yor_mcd_nor_bsq_prs_wly_swa_cnt_lit_afr_xho_rus_lda_swe_hun_tsn_tsw_fin_grk_hau_geo_glc_alb_rom_ctl_amh_amr_bul_est_dgb_tag_fre_sun_jpn_tml_kor_guj_ger_ewe_lat_mao_pan_anl_bat_mnd_cze_igb_spa_gam_urd_mol_eng_scr_qcu_ben_ita_dut_bam_mlt_pol_chh_svk_ind_hin_bem_por_zul_mly_tha_sod_knd_moo_akn_azi_bos_krd_tur_cic_vie_heb_ven_dyu_fbf	-0.955342192975945	-2.32191069910475	0.0224209125847396
206	chh_krd_akn_eng_gam_sid_tig_nor_uzb_azi_fbf_mly_zul_afr_ctl_bsq_spa_heb_bem_mnd_scr_guj_lda_dut_dgb_slo_est_igb_ven_hun_lit_owc_geo_svk_arw_swe_fre_mlt_wly_lat_fin_ewe_tag_bos_sun_jpn_tml_kor_por_alb_ses_pan_ind_rus_amr_bat_cnt_glc_yor_ben_sod_ger_urd_ita_grk_qcu_mol_rom_pol_tsn_anl_ukr_aeg_mcd_mao_prs_dyu_bul_swt_jav_tha_hau_knd_bam_xho_aze_hin_cze_tur_tsw_vie_amh_swa_moo_cic	0.425794121866169	1.00425609380478	0.317861020462898
207	hau_pol_cic_por_heb_aeg_tig_lit_uzb_azi_lda_mao_dyu_dut_guj_bsq_prs_amr_yor_cnt_cze_afr_zul_bul_bem_rus_fin_dgb_swt_hun_rom_wly_geo_krd_ctl_nor_spa_amh_sod_ita_est_ewe_tag_ukr_bat_jpn_tml_kor_swe_eng_swa_arw_ind_mcd_anl_mly_mnd_svk_fbf_slo_mlt_ger_bos_fre_glc_qcu_grk_alb_hin_ses_chh_scr_sid_pan_sun_mol_moo_urd_tsn_jav_tha_owc_knd_akn_bam_aze_ben_lat_tur_tsw_vie_gam_igb_ven_xho	0.142124257033999	0.334442864998994	0.7387984633219
208	amh_ben_bam_slo_aeg_owc_gam_swe_azi_aze_bem_jav_tsn_eng_guj_bsq_krd_heb_igb_cnt_ger_cze_xho_ukr_swt_bos_fin_tsw_moo_est_rom_sid_geo_mcd_glc_alb_scr_wly_sod_grk_hun_dgb_mly_pol_bat_jpn_knd_kor_nor_fre_fbf_pan_tag_urd_anl_sun_mnd_rus_ewe_lat_hau_ctl_arw_spa_ita_qcu_svk_afr_prs_swa_amr_bul_chh_por_ind_hin_yor_mol_dyu_mao_tha_mlt_tml_ven_zul_uzb_dut_lit_tur_akn_vie_tig_lda_ses_cic	1.00418006472414	2.41449313450152	0.0177142942340165
209	hau_bul_bam_spa_owc_sod_gam_urd_uzb_aze_moo_ind_swa_pan_afr_bsq_alb_heb_igb_cnt_nor_ger_ven_por_swt_guj_est_xho_dyu_hun_rom_amh_geo_grk_dut_mol_eng_aeg_tig_swe_fin_ewe_bat_lit_sun_jpn_knd_kor_prs_cze_zul_slo_tag_mcd_chh_mao_mnd_rus_ses_ukr_amr_krd_fre_ben_svk_qcu_ctl_hin_arw_bem_wly_lat_mlt_scr_mly_ita_cic_bos_dgb_jav_tha_sid_tml_fbf_lda_azi_pol_glc_tur_akn_vie_anl_yor_tsn_tsw	-0.283669213054494	-0.670990083420775	0.503889951364738
210	heb_por_swt_spa_gam_chh_amr_swe_aze_azi_tsw_ind_dgb_hin_bos_bsq_rom_tig_igb_mnd_nor_slo_ewe_lit_fbf_fre_fin_xho_ses_hun_alb_owc_geo_pan_cze_glc_lat_anl_amh_grk_est_bam_mao_ger_jav_jpn_knd_kor_arw_svk_yor_guj_tag_ben_sod_bat_cnt_urd_dyu_ita_hau_mcd_ukr_krd_afr_qcu_scr_bul_dut_lda_wly_ctl_sid_eng_mly_pol_moo_rus_ven_sun_tha_mlt_tml_tsn_swa_tur_mol_prs_uzb_bem_vie_aeg_zul_cic_akn	-0.429237125667506	-1.01943932880982	0.310639122108086
211	hau_grk_tsw_rus_aeg_sid_tig_bos_azi_uzb_akn_ind_ven_alb_swe_bsq_ukr_amr_cic_cnt_ita_arw_fbf_mol_xho_cze_hun_dyu_zul_fin_spa_anl_geo_hin_lit_lat_svk_amh_owc_eng_est_yor_sun_afr_mly_jpn_tml_kor_ger_slo_lda_ben_tag_scr_wly_jav_mnd_krd_bam_glc_chh_pan_rom_urd_mcd_qcu_nor_bul_por_swt_heb_guj_sod_ctl_mao_pol_dgb_dut_ewe_bat_tha_gam_knd_moo_bem_tur_prs_fre_aze_tsn_vie_mlt_igb_swa_ses	0.0975902890047982	0.229748113497571	0.818792064405778
212	wly_ctl_yor_bul_amh_sid_amr_rus_tur_uzb_tsn_tag_akn_pol_mcd_bsq_eng_chh_fbf_cnt_alb_ukr_ewe_fre_lda_grk_fin_igb_ven_est_lit_aeg_geo_lat_swe_afr_prs_anl_mlt_cze_hun_dgb_bat_guj_jav_jpn_knd_kor_krd_ger_ses_ben_ind_nor_gam_sun_mnd_hin_cic_glc_tig_por_rom_ita_urd_qcu_bos_mol_spa_dyu_hau_dut_owc_pan_mly_scr_bam_arw_swa_mao_tha_sod_tml_xho_swt_azi_svk_slo_aze_tsw_vie_heb_zul_bem_moo	-0.962655787575105	-2.34540641463126	0.0211320716947033
213	wly_cze_dgb_mcd_chh_owc_hau_prs_aze_uzb_bam_bat_ewe_ukr_glc_bsq_spa_amr_igb_mnd_ctl_mol_swa_krd_tsn_afr_est_zul_ses_fin_pan_gam_geo_lat_eng_por_swe_mlt_heb_fre_hun_swt_mly_dut_ind_jpn_knd_kor_hin_lit_bem_alb_tag_ita_aeg_mao_cnt_bul_xho_scr_sid_pol_nor_urd_guj_qcu_grk_slo_arw_ven_tig_rom_anl_ger_jav_svk_dyu_ben_cic_sun_tha_sod_tml_lda_fbf_azi_bos_rus_tur_akn_vie_amh_yor_tsw_moo	0.333374936351835	0.785129052790512	0.43437347254646
214	aeg_rus_fbf_pol_sod_sid_heb_svk_aze_uzb_zul_jav_ewe_fre_nor_bsq_alb_gam_swt_mnd_ita_spa_bem_rom_igb_lat_est_cic_dgb_fin_por_mlt_geo_mcd_ger_prs_bos_owc_tig_urd_hun_bam_ind_hin_mly_jpn_tml_kor_krd_swe_tsw_bul_tag_lit_amr_mao_cnt_slo_dyu_ukr_wly_cze_pan_guj_glc_qcu_scr_afr_dut_swa_hau_ctl_anl_arw_sun_mol_tsn_grk_ven_bat_tha_chh_knd_lda_akn_tur_ben_eng_azi_ses_vie_amh_moo_xho_yor	0.811282791324504	1.93290685305008	0.0562899157308422
215	hau_cze_dgb_lit_mlt_sod_anl_mol_aze_azi_yor_tag_swa_scr_ita_bsq_pol_amr_tsw_cnt_mcd_nor_dyu_afr_akn_eng_fin_igb_lda_est_por_heb_geo_rom_pan_arw_spa_aeg_sid_hin_hun_ewe_mly_bul_mao_jpn_knd_kor_guj_lat_ses_ben_ind_dut_amh_sun_mnd_ukr_bam_prs_tig_grk_ger_rus_slo_qcu_swe_glc_bos_fbf_chh_alb_gam_fre_bat_svk_xho_urd_zul_jav_tha_wly_tml_swt_bem_uzb_krd_ctl_tur_moo_vie_owc_tsn_cic_ven	-0.717103953090948	-1.72296436782364	0.0882185466614545
216	owc_pan_ses_dut_anl_sid_tig_lat_uzb_azi_moo_jav_dgb_grk_rom_bsq_glc_heb_bam_cnt_slo_krd_fbf_eng_ewe_svk_est_yor_bem_hun_arw_hau_geo_ita_spa_bos_nor_wly_amh_hin_fin_cic_bat_ger_mly_jpn_knd_kor_prs_swe_igb_fre_sun_ben_mlt_tag_mnd_ctl_akn_bul_gam_alb_por_mol_scr_qcu_afr_mcd_rus_lda_aeg_ukr_sod_cze_mao_guj_xho_lit_tsw_ind_tha_amr_tml_zul_tsn_tur_pol_urd_aze_swa_vie_chh_ven_swt_dyu	0.11156634882368	0.262517426681043	0.793503197571783
217	owc_scr_moo_ita_heb_hau_tig_pol_tur_azi_xho_sun_cic_ukr_swe_bsq_pan_gam_swt_mnd_ger_krd_fbf_bul_bem_eng_est_zul_dgb_hun_rom_aeg_geo_afr_spa_ctl_urd_chh_amr_dut_fin_ewe_mao_arw_bat_jpn_knd_kor_fre_lit_lda_svk_tag_hin_sod_jav_cnt_por_tsw_bos_sid_mcd_lat_glc_mol_qcu_guj_grk_nor_igb_anl_alb_wly_ben_ind_cze_ses_rus_swa_mly_tha_mlt_tml_yor_tsn_uzb_slo_prs_aze_bam_vie_amh_akn_ven_dyu	-0.00836028826612747	-0.0197044373472001	0.984321364668477
218	sod_eng_bem_arw_wly_heb_gam_por_uzb_azi_dyu_ind_cic_ita_glc_bsq_scr_aeg_xho_cnt_ger_ukr_zul_spa_bam_ben_hun_moo_lda_est_pan_sid_geo_mol_bul_cze_krd_amr_mlt_guj_fin_ses_tag_nor_bat_jpn_tml_kor_grk_swe_swt_dut_sun_bos_anl_mao_mnd_alb_igb_lit_owc_afr_hin_rus_fre_qcu_svk_ctl_slo_fbf_tig_urd_amh_mcd_jav_lat_tsn_rom_tsw_mly_tha_chh_knd_yor_ven_tur_pol_prs_aze_dgb_vie_hau_swa_ewe_akn	-0.865991491953764	-2.09277416775414	0.0390924721831451
219	gam_rom_zul_krd_sod_anl_owc_eng_aze_tur_swt_tag_cic_urd_bos_bsq_ukr_aeg_tsn_cnt_ger_lat_fbf_nor_akn_bul_hun_ven_dgb_fin_cze_mlt_geo_alb_svk_rus_prs_amh_tig_mcd_est_ses_mly_ben_mao_jpn_tml_kor_pan_scr_bam_mol_ind_arw_amr_sun_mnd_hin_moo_grk_heb_afr_guj_slo_lit_qcu_por_spa_glc_lda_chh_pol_hau_ctl_jav_fre_dyu_dut_bem_bat_tha_wly_knd_xho_yor_uzb_swe_ita_azi_tsw_vie_sid_ewe_swa_igb	-0.0524028708701943	-0.123389935380691	0.902064604458294
220	wly_fre_bem_rom_sod_tig_heb_grk_uzb_tur_akn_mao_ven_afr_pan_bsq_lit_mlt_ses_mnd_hin_cze_moo_bul_dgb_eng_est_zul_ewe_fin_ben_chh_geo_dut_glc_ukr_swe_sid_aeg_ita_hun_yor_tag_ctl_mly_jpn_knd_kor_pol_scr_cic_bos_jav_krd_amr_ind_cnt_nor_swa_rus_owc_prs_lat_por_guj_qcu_mcd_urd_mol_lda_hau_spa_amh_ger_bat_alb_fbf_svk_swt_sun_tha_gam_tml_xho_bam_azi_slo_arw_aze_tsn_vie_anl_tsw_dyu_igb	0.0106646322291155	0.0251628745586303	0.979978963510903
221	hau_slo_igb_dut_wly_anl_amh_alb_uzb_azi_yor_sun_ewe_bul_afr_bsq_spa_gam_dyu_mnd_guj_rom_cic_cze_tsw_ukr_est_swa_bam_hun_pol_heb_geo_prs_mol_lat_svk_sod_sid_nor_fin_zul_bat_rus_mao_jpn_knd_kor_grk_ita_tsn_krd_ind_glc_amr_mly_cnt_scr_ses_ben_aeg_ger_mcd_por_arw_qcu_fre_pan_urd_akn_mlt_lit_tig_swe_jav_hin_lda_bos_bem_tag_tha_chh_tml_dgb_swt_tur_eng_ctl_aze_moo_vie_owc_ven_fbf_xho	-0.058321695450349	-0.137414237410165	0.891000444130554
222	chh_cze_tsn_swe_aeg_amh_mlt_slo_uzb_tur_zul_sun_ewe_ctl_pol_bsq_rus_anl_cic_cnt_ukr_krd_ses_lat_bam_arw_est_bem_moo_hun_pan_heb_geo_bul_por_hin_fre_wly_owc_mcd_fin_ven_mao_eng_tag_jpn_knd_kor_scr_ben_swa_afr_jav_guj_sid_mly_mnd_bos_lda_glc_amr_mol_alb_urd_dut_qcu_spa_nor_svk_yor_hau_prs_tig_ger_bat_rom_dyu_grk_fbf_ind_tha_gam_tml_akn_tsw_aze_ita_lit_azi_xho_vie_sod_igb_dgb_swt	0.12330235796557	0.290287321045842	0.77224273561404
223	tig_grk_akn_nor_gam_anl_mlt_glc_uzb_aze_ewe_mly_moo_pan_svk_bsq_urd_hau_cic_mnd_pol_dut_tsw_ben_ses_rom_hun_bam_tsn_est_eng_amr_geo_krd_ger_ita_ukr_sid_owc_lat_fin_dyu_ind_slo_jav_jpn_tml_kor_ctl_scr_lda_arw_mao_cze_amh_tag_cnt_spa_ven_fre_aeg_rus_lit_bos_mcd_qcu_mol_swe_por_yor_wly_guj_chh_hin_sun_afr_igb_bul_xho_bat_tha_heb_knd_fbf_zul_azi_prs_alb_tur_dgb_vie_sod_swt_bem_swa	-0.552112323081394	-1.31548108060284	0.191582202527942
224	aeg_cze_ven_scr_heb_anl_chh_prs_azi_uzb_swt_mao_dgb_lit_fre_bsq_ita_hau_moo_cnt_glc_pan_xho_rus_bem_swe_est_tsw_igb_fin_spa_sod_geo_slo_arw_guj_ben_owc_gam_svk_hun_fbf_sun_ukr_ind_jpn_tml_kor_grk_dut_yor_eng_mly_alb_wly_tag_mnd_rom_ewe_ger_mlt_bul_ctl_bos_urd_qcu_pol_mcd_lat_bam_tig_afr_sid_krd_jav_nor_lda_por_tsn_bat_tha_amh_knd_cic_swa_tur_mol_hin_aze_akn_vie_amr_dyu_zul_ses	-0.339839299157725	-0.80460157434351	0.423101754911512
225	chh_hin_yor_rus_anl_owc_tig_prs_azi_uzb_akn_bat_fbf_lat_dut_bsq_krd_amr_ewe_mnd_mol_pol_bam_ita_bem_guj_est_lda_igb_fin_urd_sid_geo_spa_por_swe_scr_mlt_sod_ctl_hun_tsn_tag_ben_ind_jpn_knd_kor_bul_slo_cic_nor_sun_ukr_amh_mly_cnt_glc_zul_afr_wly_ger_pan_eng_bos_qcu_grk_fre_alb_tsw_aeg_lit_gam_arw_mao_svk_dyu_rom_swa_jav_tha_heb_tml_swt_dgb_aze_mcd_cze_tur_xho_vie_hau_moo_ven_ses	-0.15129532777778	-0.357199751995936	0.721751553858504
226	hau_pol_fbf_ger_sod_amr_wly_rom_azi_aze_cic_mao_moo_krd_mcd_bsq_hin_tig_lda_cnt_nor_ctl_swa_prs_tsn_glc_hun_dyu_swt_fin_rus_chh_geo_grk_ben_spa_bul_aeg_mlt_guj_est_bam_ind_ukr_tag_jpn_knd_kor_ita_urd_igb_mol_sun_bos_owc_mly_mnd_swe_zul_slo_heb_lit_alb_arw_afr_qcu_svk_eng_por_xho_sid_lat_amh_dut_bat_cze_ewe_fre_ses_jav_tha_gam_tml_akn_tsw_tur_pan_scr_uzb_yor_vie_anl_ven_dgb_bem	-0.599876887486302	-1.43476195670841	0.154709302724355
227	sod_pan_dyu_swe_gam_anl_wly_lit_uzb_tur_ven_mao_akn_spa_bul_bsq_fre_heb_yor_mnd_nor_ukr_bam_rom_tsw_slo_fin_xho_igb_hun_mcd_sid_geo_pol_ben_alb_hin_amr_owc_bos_est_lda_tag_scr_jav_jpn_tml_kor_rus_guj_cic_glc_sun_prs_tig_mly_cnt_arw_ses_lat_hau_ctl_por_dut_afr_qcu_svk_grk_ger_zul_mlt_krd_aeg_eng_ind_cze_dgb_ita_moo_bat_tha_chh_knd_tsn_ewe_azi_mol_urd_aze_fbf_vie_amh_bem_swt_swa	0.356304106551126	0.839236225388318	0.403488876044201
228	gam_alb_igb_urd_sid_tig_amh_nor_tur_aze_swa_tag_ewe_ita_cze_bsq_krd_sod_tsw_mnd_grk_dut_lda_rom_bam_pan_hun_zul_ven_fin_arw_wly_geo_fre_rus_glc_bul_hau_amr_spa_est_yor_jav_mol_bat_jpn_knd_kor_afr_ctl_dyu_pol_sun_lit_owc_mly_cnt_eng_akn_prs_chh_ben_slo_bos_guj_qcu_scr_hin_mcd_tsn_mlt_por_anl_ger_ind_swe_bem_svk_ses_mao_tha_heb_tml_fbf_cic_azi_ukr_lat_uzb_swt_vie_aeg_moo_dgb_xho	-0.487338398266813	-1.15965210714212	0.249159107677565
229	sod_alb_akn_slo_sid_hau_chh_glc_aze_tur_xho_tag_igb_nor_lat_bsq_urd_amh_tsn_mnd_arw_svk_moo_mcd_swa_scr_hun_dgb_ewe_fin_ger_tig_geo_ukr_afr_mol_cze_amr_wly_pol_est_bem_jav_rus_bat_jpn_knd_kor_pan_fre_bam_bul_mly_ctl_mlt_ind_cnt_spa_cic_guj_heb_eng_por_prs_bos_qcu_swe_krd_dut_tsw_anl_ita_aeg_rom_sun_hin_fbf_ben_ven_mao_tha_gam_tml_yor_swt_uzb_lit_grk_azi_ses_vie_owc_dyu_lda_zul	0.592214318287493	1.39962112130986	0.164953666596919
230	heb_bul_xho_rus_owc_aeg_hau_cze_uzb_tur_dyu_jav_swt_dut_swe_bsq_nor_wly_moo_mnd_slo_ger_igb_ctl_zul_afr_est_tsw_ewe_fin_scr_tig_geo_spa_hin_prs_svk_mlt_amh_por_hun_dgb_ind_ita_mao_jpn_tml_kor_mcd_glc_fbf_lit_tag_mol_amr_sun_cnt_bos_akn_pan_anl_fre_eng_ukr_urd_qcu_rom_lat_pol_ven_chh_krd_sod_arw_mly_grk_swa_alb_bam_bat_tha_gam_knd_yor_ses_aze_ben_guj_azi_tsn_vie_sid_bem_lda_cic	-0.345831301258757	-0.819008521977523	0.414875376038842
231	owc_alb_fbf_bos_amr_mlt_sid_swe_uzb_tur_dyu_sun_ewe_glc_lit_bsq_mcd_sod_zul_mnd_pan_dut_tsn_grk_lda_slo_hun_akn_dgb_fin_scr_gam_geo_bul_afr_ger_nor_hau_anl_mol_est_xho_mly_spa_jav_jpn_tml_kor_pol_urd_cic_fre_tag_rom_tig_bat_cnt_ctl_ven_rus_amh_svk_lat_krd_por_qcu_ben_cze_ukr_moo_aeg_arw_heb_prs_ind_guj_bem_eng_bam_mao_tha_chh_knd_swt_igb_aze_ita_hin_azi_swa_vie_wly_tsw_ses_yor	0.220410516695913	0.518893525282816	0.605067569285024
232	tig_por_yor_glc_amr_gam_sod_ukr_aze_azi_tsn_sun_dyu_ita_krd_bsq_hin_anl_dgb_cnt_mol_ctl_ven_cze_fbf_arw_fin_moo_tsw_est_svk_sid_geo_pol_urd_slo_lit_heb_amh_prs_hun_zul_tag_ger_jav_jpn_tml_kor_afr_mcd_bam_rus_ind_guj_mlt_mao_mnd_dut_ses_scr_aeg_ben_lat_bul_eng_qcu_swe_bos_nor_bem_hau_fre_owc_alb_bat_rom_lda_pan_swa_mly_tha_chh_knd_akn_swt_uzb_grk_spa_tur_xho_vie_wly_cic_ewe_igb	0.292453840088459	0.689281073014836	0.492362606686186
233	amr_ita_xho_krd_tig_mlt_owc_rus_uzb_tur_lda_mly_zul_hin_ctl_bsq_mol_aeg_tsw_mnd_pol_alb_bam_urd_ven_swe_fin_yor_dyu_hun_scr_heb_geo_pan_lat_por_eng_chh_hau_nor_est_moo_ind_grk_mao_jpn_knd_kor_guj_slo_igb_prs_jav_bul_sod_bat_cnt_spa_swa_bos_amh_rom_glc_dut_lit_qcu_ger_mcd_fre_swt_sid_arw_wly_ukr_sun_afr_dgb_svk_cic_tag_tha_anl_tml_ewe_ses_aze_cze_ben_azi_tsn_vie_gam_fbf_akn_bem	-0.680014644638408	-1.62884354850844	0.106729096168814
234	heb_swe_bem_svk_owc_gam_mlt_rom_uzb_tur_igb_tag_swt_spa_glc_bsq_bos_aeg_lda_cnt_krd_prs_ewe_ita_yor_rus_fin_ven_dyu_hun_alb_sod_geo_fre_nor_ctl_mcd_sid_hau_afr_est_zul_jav_urd_mao_jpn_knd_kor_ukr_pan_tsw_mol_ind_bul_anl_sun_mnd_ger_cic_dut_chh_por_hin_cze_arw_qcu_pol_grk_lat_dgb_wly_eng_tig_guj_mly_ben_fbf_slo_swa_bat_tha_amh_tml_bam_xho_azi_scr_lit_aze_moo_vie_amr_akn_ses_tsn	-0.393073355459463	-0.931652102856987	0.353928639330752
235	hau_lat_swa_spa_heb_mlt_amh_nor_azi_uzb_dgb_tag_ewe_bos_urd_bsq_dut_tig_tsw_mnd_cze_prs_lda_krd_ven_pol_hun_dyu_bem_est_por_owc_geo_afr_lit_ben_ukr_sid_chh_bul_fin_ses_ind_mol_mly_jpn_tml_kor_alb_pan_bam_ger_jav_eng_sod_bat_cnt_rus_swt_ctl_aeg_guj_scr_arw_hin_qcu_glc_fre_grk_fbf_gam_slo_wly_mcd_sun_ita_moo_rom_yor_mao_tha_amr_knd_igb_akn_tur_svk_swe_aze_zul_vie_anl_xho_cic_tsn	-0.257565062691444	-0.608912724681803	0.544066841012731
236	sod_bos_dgb_slo_hau_sid_gam_pan_tur_uzb_tsn_mly_igb_lat_svk_bsq_prs_wly_ewe_cnt_eng_nor_cic_grk_moo_spa_est_ven_ses_fin_lit_mlt_geo_cze_urd_rom_mol_tig_chh_fre_hun_tsw_mao_glc_tag_jpn_knd_kor_alb_ger_zul_rus_sun_ita_owc_jav_mnd_por_akn_swe_heb_guj_ben_ctl_scr_qcu_ukr_pol_hin_yor_amr_mcd_amh_dut_ind_arw_bam_krd_xho_bat_tha_aeg_tml_dyu_lda_azi_afr_bul_aze_bem_vie_anl_fbf_swa_swt	0.156253904790282	0.368120443418184	0.713619982772938
237	amh_mcd_ven_hin_aeg_amr_anl_guj_aze_tur_dyu_mao_xho_arw_scr_bsq_prs_chh_fbf_mnd_dut_bul_ewe_rus_cic_ita_est_yor_ses_hun_ctl_gam_geo_afr_nor_glc_lit_mlt_tig_bos_fin_swa_bat_ukr_ind_jpn_tml_kor_urd_krd_moo_lat_jav_cze_sid_sun_cnt_ger_dgb_eng_wly_spa_por_fre_pan_qcu_alb_ben_rom_swt_hau_mol_sod_slo_mly_pol_bam_grk_tsn_tag_tha_heb_knd_igb_tsw_uzb_svk_swe_azi_akn_vie_owc_bem_zul_lda	-0.254449640293707	-0.601268615925168	0.549123882926869
238	hau_hin_swa_por_wly_amr_heb_cze_uzb_azi_xho_bat_lda_urd_fre_bsq_pan_aeg_fbf_mnd_nor_bos_bam_scr_moo_mol_hun_zul_ses_fin_lit_sid_geo_arw_swe_spa_grk_chh_owc_afr_est_dgb_sun_ger_tag_jpn_knd_kor_rus_krd_tsn_pol_ind_dut_anl_mao_cnt_guj_bem_svk_tig_ben_rom_lat_slo_qcu_mcd_ctl_ita_yor_sod_bul_amh_ukr_mly_eng_cic_glc_akn_jav_tha_mlt_tml_ewe_swt_aze_alb_prs_tur_ven_vie_gam_dyu_igb_tsw	-0.225654806462525	-0.532170644769923	0.595876912143936
239	hau_urd_xho_alb_sid_amr_wly_ben_aze_azi_zul_mly_tsw_pan_ukr_bsq_pol_heb_tsn_mnd_guj_ita_dgb_cze_moo_bul_fin_akn_ses_hun_slo_owc_geo_ctl_por_bos_nor_aeg_mlt_eng_est_fbf_mao_scr_ind_jpn_knd_kor_krd_fre_ven_grk_tag_arw_amh_bat_cnt_lat_bam_afr_chh_hin_rom_svk_ger_qcu_mol_dut_spa_swa_sod_lit_anl_rus_sun_prs_swt_glc_cic_jav_tha_gam_tml_yor_bem_uzb_swe_mcd_tur_ewe_vie_tig_dyu_lda_igb	-0.80525286614782	-1.94156324846497	0.0552168938082704
240	gam_por_yor_slo_mlt_amh_hau_mol_uzb_azi_swa_sun_fbf_pol_grk_bsq_lat_owc_dgb_mnd_rom_glc_dyu_ben_bam_urd_fin_ses_akn_hun_afr_chh_geo_cze_dut_scr_ita_anl_heb_arw_est_ven_mly_hin_tag_jpn_tml_kor_bul_alb_ewe_mcd_jav_pan_aeg_bat_cnt_guj_bem_ctl_wly_prs_nor_bos_ger_qcu_swe_eng_spa_lda_sod_rus_tig_svk_mao_krd_moo_ukr_xho_ind_tha_sid_knd_cic_zul_tur_fre_lit_aze_tsn_vie_amr_swt_igb_tsw	-0.109778134021518	-0.258813829690477	0.796350859969115
241	amh_rom_dyu_mol_hau_aeg_wly_por_tur_aze_zul_bat_tsw_slo_hin_bsq_grk_sod_tsn_mnd_swe_guj_igb_pol_akn_lat_hun_lda_ven_est_krd_sid_geo_ita_arw_ukr_pan_tig_chh_bul_fin_swa_jav_urd_sun_jpn_knd_kor_bos_glc_bem_ger_ind_ctl_owc_mao_cnt_mcd_xho_lit_gam_cze_prs_scr_eng_qcu_afr_dut_rus_ses_amr_fre_mlt_nor_tag_alb_bam_ben_fbf_mly_tha_heb_tml_ewe_swt_uzb_svk_spa_azi_moo_vie_anl_dgb_yor_cic	-0.64127652658542	-1.53235284709633	0.128830202859819
242	tig_spa_tsw_bul_owc_sod_gam_urd_uzb_azi_yor_ind_swa_ctl_mcd_bsq_pol_aeg_fbf_mnd_por_fre_igb_swe_zul_rom_fin_bam_dgb_hun_ben_mlt_geo_dut_cze_mol_scr_hau_amr_ukr_est_swt_mao_arw_bat_jpn_tml_kor_pan_lit_ven_afr_sun_nor_wly_tag_cnt_rus_ses_hin_chh_glc_prs_grk_alb_qcu_ita_bos_ger_cic_amh_lat_heb_guj_mly_svk_dyu_krd_tsn_jav_tha_sid_knd_xho_moo_tur_eng_slo_aze_bem_vie_anl_akn_lda_ewe	-0.526495301378107	-1.25206714633062	0.213685155366159
243	sid_hin_cic_ukr_tig_amh_heb_cze_azi_tur_ewe_tag_moo_alb_urd_bsq_eng_owc_bem_cnt_mcd_swe_dyu_rus_xho_glc_fin_dgb_yor_est_scr_gam_geo_ger_bos_nor_fre_sod_chh_dut_hun_fbf_jav_ben_bat_jpn_knd_kor_ita_lat_swt_spa_mly_krd_anl_ind_mnd_rom_ses_svk_hau_lit_guj_mol_slo_qcu_ctl_afr_grk_lda_amr_pan_wly_prs_sun_arw_igb_pol_akn_mao_tha_aeg_tml_swa_zul_uzb_bul_por_aze_tsn_vie_mlt_ven_tsw_bam	0.233721572698174	0.550332831588558	0.583410554919473
244	tig_slo_ewe_hin_anl_amh_gam_mol_tur_aze_moo_mao_ven_fre_grk_bsq_rus_sid_lda_mnd_urd_ukr_bam_afr_swt_bos_est_yor_cic_hun_svk_aeg_geo_lat_mcd_spa_scr_mlt_wly_ger_fin_tsw_jav_ita_sun_jpn_tml_kor_prs_swe_igb_dut_tag_nor_owc_mly_cnt_krd_fbf_arw_heb_ben_ctl_alb_pan_qcu_bul_guj_por_dgb_hau_glc_amr_pol_bat_lit_swa_eng_dyu_ind_tha_sod_knd_tsn_ses_uzb_cze_rom_azi_zul_vie_chh_akn_xho_bem	0.764946834811809	1.81749078218265	0.0723621796134166
245	hau_prs_bem_lit_anl_wly_heb_lat_azi_tur_dgb_jav_igb_rom_bul_bsq_ukr_chh_tsw_cnt_glc_slo_cic_hin_moo_ctl_hun_lda_zul_fin_nor_amh_geo_pan_ben_swe_urd_owc_tig_grk_est_fbf_bat_alb_ind_jpn_knd_kor_cze_pol_akn_afr_sun_spa_amr_mao_mnd_fre_dyu_arw_aeg_svk_rus_mol_scr_qcu_por_guj_dut_ses_sid_krd_gam_ger_tag_eng_tsn_ita_swt_mly_tha_sod_tml_ewe_bam_aze_mcd_bos_uzb_swa_vie_mlt_xho_ven_yor	0.207207688096004	0.488826468901405	0.626115347752537
246	amr_afr_igb_por_mlt_heb_sod_prs_tur_aze_bam_jav_swt_svk_glc_bsq_ctl_owc_cic_cnt_pan_hin_yor_slo_swa_bul_hun_ven_dgb_fin_rus_sid_geo_arw_eng_guj_swe_anl_gam_ita_est_moo_mao_mcd_tag_jpn_tml_kor_nor_urd_xho_rom_bat_mol_aeg_mly_mnd_ukr_tsw_dut_amh_grk_krd_bos_alb_qcu_lat_fre_ben_bem_hau_ger_tig_pol_sun_cze_tsn_scr_fbf_ind_tha_wly_knd_akn_zul_uzb_spa_lit_azi_lda_vie_chh_dyu_ewe_ses	0.076334531335472	0.179929336922582	0.857599515791078
247	heb_alb_ses_dut_amh_sod_gam_urd_azi_uzb_lda_bat_akn_mcd_bul_bsq_arw_amr_cic_mnd_ukr_ita_ven_pan_dgb_fre_fin_bem_yor_est_prs_sid_geo_scr_slo_rom_mol_wly_tig_afr_hun_fbf_ind_krd_jav_jpn_tml_kor_grk_glc_tsn_swe_mao_cze_mlt_tag_cnt_rus_xho_bos_hau_lit_ctl_pol_ger_qcu_ben_svk_hin_swa_aeg_nor_chh_eng_mly_guj_dyu_por_swt_sun_tha_anl_knd_moo_tsw_tur_spa_lat_aze_zul_vie_owc_ewe_bam_igb	-0.209478489869104	-0.49434281105672	0.622229792101557
248	wly_guj_cic_lat_anl_amh_hau_urd_aze_azi_bem_mao_swt_ctl_rus_bsq_pan_chh_yor_cnt_ben_bul_moo_mcd_bam_scr_hun_fbf_zul_fin_rom_heb_geo_eng_ukr_afr_nor_mlt_amr_hin_est_dgb_sun_alb_mly_jpn_knd_kor_dut_spa_ven_mol_jav_prs_gam_bat_mnd_bos_swa_swe_sid_lit_pol_ger_svk_qcu_fre_arw_cze_dyu_tig_krd_aeg_glc_tag_por_tsn_slo_lda_ind_tha_owc_tml_igb_akn_uzb_grk_ita_tur_tsw_vie_sod_ses_xho_ewe	-0.228992112156696	-0.541867713413764	0.589205566286973
249	heb_svk_fbf_slo_sod_sid_wly_arw_uzb_azi_ses_tag_moo_ger_ben_bsq_swe_chh_zul_mnd_glc_ctl_dgb_mcd_bem_pol_fin_dyu_akn_hun_grk_mlt_geo_fre_dut_afr_pan_gam_aeg_ukr_est_cic_mly_hin_bat_jpn_tml_kor_guj_urd_swt_lit_jav_por_amh_mao_cnt_nor_tsw_spa_amr_scr_rus_bos_ita_qcu_mol_prs_eng_igb_owc_alb_tig_bul_sun_rom_swa_cze_yor_ind_tha_anl_knd_lda_tsn_tur_lat_krd_aze_bam_vie_hau_xho_ewe_ven	-0.501222216729745	-1.19199802495118	0.23629484286594
250	amr_ita_fbf_ctl_tig_sod_mlt_rus_tur_aze_lda_mly_akn_fre_svk_bsq_guj_chh_bam_mnd_glc_dut_bem_cze_cic_pol_hun_swt_tsw_est_lit_heb_geo_ukr_eng_krd_ben_owc_wly_hin_fin_igb_jav_lat_mao_jpn_knd_kor_arw_grk_ven_alb_sun_urd_aeg_ind_cnt_scr_ewe_mol_gam_bos_nor_pan_swe_qcu_afr_rom_prs_moo_anl_por_sid_bul_tag_slo_dgb_mcd_tsn_bat_tha_amh_tml_yor_xho_uzb_ger_spa_azi_zul_vie_hau_ses_swa_dyu	-0.000697562087358961	-0.00164301105276498	0.998692586656117
251	tig_cze_xho_urd_gam_mlt_heb_bos_uzb_aze_dyu_sun_tsn_svk_grk_bsq_pol_amh_moo_mnd_arw_nor_tsw_swe_lda_fre_est_igb_ven_hun_ben_wly_geo_ctl_guj_mol_rus_amr_aeg_mcd_fin_dgb_tag_afr_ind_jpn_tml_kor_lit_rom_akn_ukr_jav_bul_anl_mao_cnt_scr_bem_por_chh_ger_alb_pan_slo_qcu_eng_ita_glc_bam_sod_prs_owc_krd_mly_hin_cic_lat_ses_bat_tha_sid_knd_swa_fbf_tur_spa_dut_azi_zul_vie_hau_ewe_yor_swt	-0.922587433165367	-2.23793170826087	0.0276125880452228
252	aeg_afr_cic_lit_wly_sod_gam_pan_aze_azi_bam_bat_swt_grk_ben_bsq_ctl_hau_akn_cnt_ger_hin_ewe_ita_lda_slo_est_ses_tsn_fin_ukr_heb_geo_por_prs_mol_spa_owc_amr_guj_hun_dgb_mly_krd_jav_jpn_tml_kor_alb_cze_fbf_dut_sun_rus_anl_mao_mnd_scr_xho_swe_chh_bos_svk_fre_lat_qcu_mcd_nor_glc_ven_tig_rom_amh_urd_ind_pol_yor_eng_dyu_tag_tha_sid_knd_swa_bem_tur_bul_arw_uzb_tsw_vie_mlt_zul_igb_moo	-1.07407367115133	-2.63505120888037	0.00985555336773395
253	gam_guj_igb_glc_amh_sid_chh_ger_tur_aze_zul_ind_swa_por_urd_bsq_ukr_amr_bam_mnd_fre_pan_bem_eng_ses_bos_fin_cic_lda_hun_ita_tig_geo_dut_hin_lat_arw_hau_anl_prs_est_xho_mao_krd_mly_jpn_tml_kor_rus_rom_dyu_bul_jav_spa_mlt_tag_cnt_swe_akn_cze_owc_lit_grk_pol_ctl_qcu_alb_nor_mol_fbf_aeg_afr_sod_slo_bat_scr_tsw_ben_yor_sun_tha_heb_knd_dgb_ven_azi_svk_mcd_uzb_ewe_vie_wly_tsn_swt_moo	0.45555959422371	1.07612820990887	0.284653689248571
254	amr_scr_akn_mcd_owc_mlt_gam_slo_azi_tur_lda_mly_swt_alb_ukr_bsq_arw_anl_xho_mnd_dut_ben_ses_pan_yor_nor_hun_ewe_swa_est_bul_chh_geo_ita_glc_swe_krd_hau_sid_guj_fin_dyu_ind_prs_tag_jpn_knd_kor_mol_ctl_igb_spa_jav_bos_amh_mao_cnt_urd_zul_por_heb_eng_afr_lat_lit_qcu_pol_hin_grk_tsn_tig_rus_sod_cze_sun_rom_dgb_ger_ven_bat_tha_wly_tml_bam_fbf_aze_svk_fre_uzb_bem_vie_aeg_moo_tsw_cic	-0.642225099039861	-1.53969293864522	0.127030933220889
255	gam_ben_zul_ctl_anl_sod_tig_guj_tur_azi_swt_mao_swa_arw_ger_bsq_lit_aeg_yor_mnd_bos_grk_ewe_pan_moo_scr_hun_tsn_akn_est_krd_heb_geo_spa_afr_alb_rus_amr_mlt_hin_fin_tsw_jav_eng_mly_jpn_tml_kor_ukr_bul_igb_mol_ind_pol_wly_sun_cnt_fre_bam_glc_chh_slo_nor_ita_mcd_qcu_svk_dut_prs_ven_hau_por_amh_cze_bat_lat_ses_swe_dyu_tag_tha_sid_knd_lda_bem_uzb_rom_urd_aze_xho_vie_owc_cic_fbf_dgb	-0.591610202578789	-1.41384599007171	0.160745936408977
256	chh_prs_zul_swe_sod_amh_tig_glc_aze_tur_yor_sun_tsn_alb_fre_bsq_grk_mlt_dgb_cnt_ita_ger_ewe_lat_dyu_urd_hun_swa_akn_est_ukr_aeg_geo_rom_ctl_dut_rus_owc_sid_hin_fin_fbf_ind_krd_jav_jpn_tml_kor_cze_arw_swt_pan_mao_eng_hau_bat_mnd_scr_cic_mcd_gam_svk_nor_slo_por_qcu_mol_spa_pol_igb_heb_bos_anl_lit_tag_guj_ven_ben_tsw_mly_tha_amr_knd_moo_lda_azi_afr_bul_uzb_ses_vie_wly_bam_xho_bem	-0.108883944661805	-0.256773620379516	0.797920739152634
257	aeg_mcd_akn_ita_tig_mlt_owc_slo_aze_uzb_swt_jav_fbf_ctl_pan_bsq_guj_heb_zul_mnd_afr_svk_dyu_hin_igb_krd_est_moo_tsw_fin_spa_sid_geo_lat_bul_alb_lit_chh_hau_nor_hun_tsn_mao_rom_mly_jpn_tml_kor_prs_scr_yor_urd_sun_mol_amr_bat_cnt_ger_bam_swe_amh_ukr_cze_por_ben_qcu_dut_glc_fre_bem_gam_pol_sod_grk_tag_rus_lda_bos_dgb_ind_tha_anl_knd_cic_ven_azi_arw_eng_tur_swa_vie_wly_ses_ewe_xho	-0.427932012185065	-1.01484970576222	0.312810477504976
258	aeg_por_akn_spa_mlt_owc_heb_rus_uzb_tur_lda_jav_tsn_dut_scr_bsq_guj_amr_dyu_cnt_lit_alb_ewe_rom_bem_fre_hun_yor_ven_fin_hin_tig_geo_lat_prs_ger_ben_gam_amh_pol_est_bam_sun_cze_ind_jpn_tml_kor_pan_bos_xho_slo_bat_krd_wly_mly_mnd_ctl_igb_eng_sod_grk_bul_ukr_glc_qcu_afr_urd_arw_fbf_anl_mol_hau_mcd_mao_ita_ses_swe_swt_tag_tha_sid_knd_moo_swa_aze_nor_svk_azi_zul_vie_chh_tsw_cic_dgb	-0.40202741063075	-0.953614391200385	0.34275093340995
259	wly_guj_lda_mol_gam_owc_aeg_fre_tur_azi_cic_bat_yor_ger_cze_bsq_ita_sod_zul_mnd_grk_prs_swa_glc_dyu_urd_hun_fbf_swt_est_swe_mlt_geo_spa_por_arw_nor_hau_heb_bul_fin_bem_tag_krd_sun_jpn_tml_kor_alb_mcd_ewe_eng_jav_pan_amr_mly_cnt_ctl_tsn_dut_amh_rom_scr_rus_bos_qcu_ben_lit_hin_akn_anl_slo_chh_pol_ind_afr_tsw_lat_bam_mao_tha_tig_knd_moo_xho_aze_svk_ukr_uzb_ses_vie_sid_igb_ven_dgb	-0.395441198067215	-0.937247863793622	0.351058686625659
260	owc_ita_swa_rom_sid_tig_wly_grk_aze_tur_ven_mao_igb_hin_alb_bsq_ukr_amr_swt_cnt_scr_cze_dgb_ger_moo_urd_fin_ewe_ses_est_slo_mlt_geo_rus_lit_fre_swe_sod_aeg_bul_hun_dyu_mly_glc_tag_jpn_tml_kor_svk_bos_bem_krd_ind_pan_gam_bat_mnd_eng_xho_nor_chh_arw_lat_afr_guj_qcu_spa_mcd_mol_yor_anl_ben_heb_ctl_jav_pol_tsn_por_bam_sun_tha_amh_knd_fbf_tsw_azi_dut_prs_uzb_akn_vie_hau_zul_lda_cic	-0.581707203749655	-1.38954620561846	0.167984451157005
261	mlt_swe_swa_ctl_amr_sid_amh_pan_tur_uzb_yor_mao_xho_alb_dut_bsq_mol_heb_ses_mnd_urd_fre_fbf_prs_dyu_rus_est_igb_tsw_hun_nor_sod_geo_ita_hin_eng_cze_owc_anl_scr_fin_bem_mly_afr_jav_jpn_knd_kor_grk_svk_akn_rom_ind_slo_wly_tag_cnt_spa_dgb_glc_hau_por_ben_lit_bos_qcu_bul_guj_ukr_zul_chh_mcd_gam_ger_sun_pol_ewe_lat_moo_bat_tha_tig_tml_cic_bam_azi_arw_krd_aze_swt_vie_aeg_lda_ven_tsn	-0.69646389268354	-1.66986954690952	0.0983078719925851
262	hau_svk_ewe_mcd_mlt_owc_gam_grk_uzb_aze_cic_mao_dyu_slo_eng_bsq_prs_heb_ses_mnd_rus_swe_bam_bul_fbf_ger_hun_tsn_bem_fin_hin_amh_geo_pol_fre_urd_ctl_chh_amr_lat_est_lda_sun_dut_mly_jpn_knd_kor_glc_arw_dgb_ukr_tag_afr_tig_jav_cnt_spa_igb_ita_sod_cze_scr_alb_por_qcu_nor_mol_krd_zul_sid_bos_anl_lit_bat_rom_yor_pan_akn_ind_tha_aeg_tml_xho_swt_tur_ben_guj_azi_tsw_vie_wly_ven_moo_swa	-0.0336960149726271	-0.0793134582615863	0.936953716573558
263	aeg_slo_dgb_urd_amr_tig_mlt_scr_azi_aze_ewe_tag_ven_lat_ben_bsq_rus_owc_zul_mnd_bos_grk_dyu_svk_swt_mol_est_xho_akn_hun_guj_wly_geo_spa_ger_swe_afr_amh_anl_cze_fin_bam_sun_nor_jav_jpn_tml_kor_pol_ctl_tsn_pan_bat_rom_hau_ind_cnt_mcd_tsw_prs_heb_krd_hin_dut_eng_qcu_alb_por_fre_fbf_sid_glc_sod_ukr_mly_lit_swa_ita_bem_mao_tha_chh_knd_igb_yor_uzb_arw_bul_tur_cic_vie_gam_lda_ses_moo	-0.0851201696257406	-0.200535441311366	0.841499737581775
264	hau_arw_akn_pol_wly_sod_mlt_glc_tur_azi_dyu_sun_lda_dut_prs_bsq_grk_aeg_tsw_mnd_fre_alb_swa_slo_bem_ukr_fin_ses_ewe_hun_por_tig_geo_nor_cze_rus_lit_sid_heb_guj_est_fbf_mly_hin_bat_jpn_tml_kor_urd_ben_xho_scr_tag_svk_gam_mao_cnt_ita_igb_ger_chh_rom_eng_bul_spa_qcu_mcd_afr_mol_dgb_anl_ctl_owc_bos_ind_swe_swt_pan_bam_jav_tha_amr_knd_cic_yor_uzb_lat_krd_aze_moo_vie_amh_zul_tsn_ven	-0.962747450082982	-2.33546195663933	0.0216693417597343
265	amr_ukr_fbf_bos_sod_chh_tig_dut_tur_aze_lda_mly_moo_spa_afr_bsq_swe_hau_ven_cnt_cze_nor_tsn_urd_dgb_slo_hun_xho_ses_fin_lit_mlt_geo_pan_mol_mcd_lat_heb_wly_grk_est_cic_mao_krd_tag_jpn_knd_kor_ita_ben_akn_bul_jav_fre_gam_bat_mnd_guj_zul_rom_aeg_glc_por_alb_eng_qcu_scr_pol_hin_swa_amh_prs_sid_ger_ind_svk_bam_rus_tsw_sun_tha_anl_tml_bem_swt_uzb_ctl_arw_azi_dyu_vie_owc_ewe_yor_igb	-0.220779496055811	-0.521516934257446	0.603246485399787
266	mlt_krd_bem_pan_aeg_heb_sod_dut_azi_aze_lda_mao_tsn_bul_pol_bsq_glc_amr_ses_mnd_hin_swe_igb_cze_akn_mcd_fin_fbf_xho_est_por_chh_geo_eng_ukr_spa_guj_owc_wly_prs_hun_ewe_jav_urd_ind_jpn_tml_kor_grk_alb_swt_ger_bat_afr_gam_sun_cnt_ctl_moo_arw_anl_lat_ita_scr_lit_qcu_ben_mol_svk_swa_sid_rom_tig_fre_tag_slo_yor_nor_bam_mly_tha_amh_knd_dgb_tsw_tur_rus_bos_uzb_ven_vie_hau_zul_cic_dyu	-0.579504007194814	-1.38157732248693	0.1704116393804
267	mlt_mol_bam_hin_amr_heb_anl_rom_tur_aze_yor_ind_ses_rus_pan_bsq_pol_sod_swa_cnt_mcd_grk_ewe_ctl_xho_por_est_akn_dyu_fin_urd_sid_geo_prs_eng_fre_spa_amh_owc_ger_hun_tsw_mao_bul_bat_jpn_knd_kor_slo_glc_moo_cze_mly_afr_hau_jav_mnd_ukr_cic_ben_chh_nor_alb_arw_dut_qcu_ita_lat_scr_ven_aeg_guj_tig_krd_tag_lit_fbf_swe_igb_sun_tha_wly_tml_dgb_swt_uzb_svk_bos_azi_tsn_vie_gam_zul_bem_lda	-0.101555608209135	-0.239570536077242	0.811190423177478
268	anl_krd_swa_cze_tig_wly_owc_swe_azi_uzb_ven_mly_zul_pan_guj_bsq_rom_aeg_igb_cnt_mcd_arw_tsn_rus_moo_ctl_est_cic_ses_fin_ukr_amh_geo_pol_prs_glc_por_sid_mlt_bul_hun_fbf_jav_eng_bat_jpn_knd_kor_fre_mol_bam_hin_sun_slo_hau_ind_mnd_grk_ewe_ger_sod_lat_lit_bos_alb_qcu_spa_dut_urd_bem_amr_nor_gam_afr_mao_scr_swt_svk_akn_tag_tha_chh_tml_yor_dgb_aze_ben_ita_tur_xho_vie_heb_dyu_tsw_lda	-0.271975605315861	-0.642879725843692	0.52188402957368
269	gam_scr_swt_ukr_anl_amh_chh_bul_azi_tur_bam_bat_ewe_grk_por_bsq_rom_tig_yor_mnd_svk_rus_cic_eng_igb_afr_est_ses_fbf_fin_spa_hau_geo_lat_pol_ctl_urd_sod_owc_bos_hun_akn_mly_fre_jav_jpn_knd_kor_ita_ben_zul_krd_sun_mol_wly_ind_cnt_guj_dyu_hin_aeg_alb_pan_prs_nor_qcu_mcd_swe_slo_ven_amr_ger_heb_glc_mao_arw_dgb_lit_moo_tag_tha_sid_tml_lda_swa_aze_cze_dut_uzb_xho_vie_mlt_tsw_bem_tsn	0.580881057101553	1.37533128725314	0.172332673100264
270	tig_guj_bam_fre_chh_amh_owc_ger_uzb_aze_fbf_jav_dgb_lit_spa_bsq_prs_wly_igb_mnd_eng_slo_bem_ctl_ewe_swe_fin_akn_cic_hun_krd_mlt_geo_dut_mol_glc_pol_anl_gam_scr_est_ven_ind_ita_sun_jpn_knd_kor_svk_grk_moo_rus_mao_alb_sid_bat_cnt_ukr_swt_bul_hau_bos_hin_ben_pan_qcu_arw_mcd_urd_tsn_heb_rom_amr_cze_tag_por_ses_nor_yor_mly_tha_aeg_tml_swa_dyu_tur_afr_lat_azi_lda_vie_sod_tsw_xho_zul	-0.345774357066155	-0.820690224811918	0.413921423345555
271	sid_alb_tsw_spa_heb_owc_aeg_lit_aze_uzb_moo_ind_yor_krd_bos_bsq_prs_amr_akn_mnd_guj_ctl_lda_arw_ewe_bul_hun_swt_igb_fin_ger_hau_geo_pol_urd_pan_dut_wly_amh_glc_est_fbf_sun_ben_tag_jpn_knd_kor_mol_swe_dyu_rus_mly_ukr_tig_jav_cnt_por_dgb_mcd_anl_afr_eng_slo_scr_qcu_ita_nor_rom_cic_mlt_grk_chh_fre_bat_cze_ses_lat_bam_mao_tha_gam_tml_bem_tsn_tur_hin_svk_azi_ven_vie_sod_xho_zul_swa	0.192045396430494	0.452364845618657	0.652059596701642
272	amh_bos_akn_mcd_sod_gam_amr_por_azi_tur_tsw_sun_zul_svk_fre_bsq_ctl_sid_dgb_mnd_ita_hin_ewe_urd_bam_bul_est_igb_ses_fin_pol_mlt_geo_lit_eng_guj_prs_aeg_wly_afr_hun_swa_mao_alb_jav_jpn_tml_kor_spa_ben_lda_cze_bat_glc_owc_mly_cnt_scr_dyu_slo_heb_swe_ger_arw_lat_qcu_dut_krd_grk_bem_tig_rom_anl_mol_ind_rus_tsn_pan_swt_tag_tha_hau_knd_xho_moo_uzb_ukr_nor_aze_yor_vie_chh_ven_cic_fbf	0.11336545255482	0.266925339105583	0.79011763921285
273	mlt_prs_ewe_rom_sid_anl_wly_lat_tur_aze_ses_ind_swa_ctl_glc_bsq_fre_owc_moo_mnd_arw_pol_bam_spa_cic_swe_fin_swt_dgb_hun_dut_aeg_geo_urd_rus_krd_afr_sod_heb_ben_est_tsw_sun_guj_tag_jpn_knd_kor_scr_nor_tsn_ger_mly_bos_tig_bat_cnt_mol_zul_grk_hau_lit_svk_hin_slo_qcu_por_bul_alb_xho_amr_ita_amh_eng_jav_mcd_fbf_ukr_yor_mao_tha_chh_tml_ven_bem_uzb_pan_cze_azi_dyu_vie_gam_igb_akn_lda	-0.201308472110272	-0.475489001969943	0.635553409808702
274	chh_swe_yor_fre_sod_aeg_owc_mcd_aze_uzb_fbf_jav_ses_afr_svk_bsq_hin_mlt_dyu_mnd_arw_bos_ewe_slo_tsn_alb_fin_ven_cic_hun_pol_gam_geo_urd_prs_scr_ita_anl_hau_rus_est_lda_bat_ben_mly_jpn_knd_kor_krd_dut_moo_cze_sun_por_tig_ind_cnt_glc_tsw_lit_wly_spa_ger_mol_ctl_qcu_bul_eng_pan_xho_amh_ukr_heb_grk_tag_guj_bam_rom_swt_mao_tha_sid_tml_swa_zul_azi_lat_nor_tur_igb_vie_amr_dgb_bem_akn	-0.451328761095417	-1.07241210971938	0.286309932085708
275	amr_afr_zul_slo_sid_anl_wly_grk_uzb_tur_bam_ind_dgb_nor_urd_bsq_rus_amh_ses_cnt_arw_glc_xho_ger_yor_krd_fin_dyu_bem_hun_fre_gam_geo_spa_svk_ita_pol_chh_mlt_prs_est_ewe_mly_alb_mao_jpn_tml_kor_ben_hin_ven_dut_jav_swe_heb_sun_mnd_lit_tsw_rom_owc_lat_cze_ukr_eng_qcu_mcd_por_scr_cic_hau_bul_sod_guj_bat_ctl_fbf_pan_tsn_tag_tha_aeg_knd_moo_swa_aze_mol_bos_azi_lda_vie_tig_swt_akn_igb	-0.637892023830391	-1.52359465297754	0.131003352406188
276	hau_hin_swa_guj_amr_anl_mlt_spa_tur_azi_bem_mly_bam_glc_svk_bsq_cze_sod_tsw_mnd_mcd_krd_ses_bul_yor_ukr_fin_ewe_tsn_est_grk_owc_geo_pol_arw_bos_scr_amh_aeg_ita_hun_zul_sun_urd_mao_jpn_tml_kor_dut_fre_swt_ctl_tag_por_chh_jav_cnt_lit_dgb_nor_wly_mol_prs_slo_ben_qcu_rom_ger_eng_igb_gam_swe_sid_alb_bat_pan_cic_afr_fbf_ind_tha_heb_knd_lda_moo_aze_lat_rus_uzb_ven_vie_tig_xho_dyu_akn	-0.852818186691909	-2.05998018109746	0.0421944867390096
277	amr_dut_ses_urd_tig_chh_mlt_bos_tur_uzb_akn_jav_cic_cze_ben_bsq_nor_amh_xho_cnt_guj_krd_swt_ita_moo_ctl_fin_tsw_ewe_est_glc_gam_geo_bul_rom_rus_fre_wly_hau_afr_hun_ven_mly_swe_sun_jpn_tml_kor_mcd_ukr_bem_slo_tag_svk_aeg_mao_mnd_prs_fbf_alb_sid_ger_hin_scr_lat_qcu_mol_eng_pan_lda_sod_por_anl_grk_ind_pol_bam_arw_dgb_bat_tha_heb_knd_tsn_dyu_azi_spa_lit_aze_zul_vie_owc_yor_igb_swa	-0.023070718567158	-0.054269211739924	0.95683709017855
278	aeg_fre_tsw_urd_mlt_sod_owc_mol_uzb_azi_tsn_sun_fbf_pol_krd_bsq_svk_amr_lda_mnd_pan_por_akn_rus_dyu_glc_est_igb_swt_hun_arw_hau_geo_rom_guj_nor_grk_heb_amh_dut_fin_swa_tag_scr_bat_jpn_tml_kor_hin_bos_yor_ben_mao_slo_anl_mly_cnt_prs_ewe_eng_sid_alb_mcd_lit_afr_qcu_ctl_ukr_cze_zul_wly_spa_chh_ita_jav_ger_moo_bul_cic_ind_tha_gam_knd_bem_ses_tur_lat_swe_aze_dgb_vie_tig_xho_bam_ven	-0.296542208175752	-0.701123018242545	0.48497690007897
279	owc_ukr_akn_urd_hau_gam_wly_glc_tur_uzb_bam_mly_bem_bos_scr_bsq_lat_tig_fbf_mnd_eng_rom_igb_hin_tsn_guj_est_xho_ven_hun_spa_mlt_geo_cze_ctl_arw_alb_aeg_anl_ger_fin_ses_ind_krd_jav_jpn_knd_kor_pol_bul_dgb_por_mao_fre_chh_bat_cnt_mol_zul_lit_amr_ben_grk_mcd_prs_qcu_ita_afr_pan_swa_heb_rus_sod_svk_sun_dut_cic_nor_swt_tag_tha_sid_tml_tsw_yor_aze_swe_slo_azi_moo_vie_amh_ewe_dyu_lda	-0.473450649885792	-1.12695739067264	0.262659889322027
280	gam_bos_bam_ita_hau_wly_amr_lit_azi_tur_cic_jav_moo_afr_hin_bsq_dut_mlt_yor_cnt_rom_prs_swt_ctl_igb_pol_est_zul_tsw_hun_cze_sod_geo_arw_guj_nor_scr_tig_owc_bul_fin_akn_ind_eng_sun_jpn_knd_kor_pan_lat_bem_mcd_tag_ukr_aeg_bat_mnd_swe_ven_ben_heb_ger_spa_glc_krd_qcu_fre_slo_mol_dyu_sid_svk_anl_urd_mao_por_fbf_alb_lda_mly_tha_chh_tml_dgb_ewe_uzb_grk_rus_aze_xho_vie_amh_swa_tsn_ses	-0.0776462613572484	-0.182941313724068	0.855242294895843
281	sid_mcd_akn_krd_tig_owc_gam_mol_aze_uzb_xho_jav_zul_spa_por_bsq_lit_hau_cic_cnt_svk_pol_ewe_arw_tsn_afr_fin_ses_igb_est_rom_mlt_geo_ukr_cze_rus_lat_sod_aeg_nor_hun_ven_sun_ben_mly_jpn_knd_kor_hin_ger_fbf_scr_ind_urd_heb_tag_mnd_grk_bem_bul_chh_dut_pan_alb_swe_qcu_guj_prs_eng_yor_amh_bos_wly_glc_bat_ctl_dyu_ita_moo_mao_tha_amr_tml_dgb_tsw_azi_fre_slo_tur_bam_vie_anl_lda_swt_swa	-0.181496757847596	-0.428235504802937	0.669469811266248
282	heb_eng_dgb_lat_hau_owc_mlt_glc_azi_uzb_bam_tag_igb_afr_krd_bsq_nor_sod_swt_mnd_alb_ukr_ven_slo_tsw_dut_est_ewe_akn_hun_hin_amh_geo_scr_arw_rom_swe_sid_tig_fre_fin_cic_mly_mol_jav_jpn_tml_kor_spa_ben_lda_cze_bat_prs_chh_sun_cnt_rus_zul_pol_anl_bos_por_ger_ita_qcu_bul_guj_lit_swa_amr_grk_gam_urd_mao_ctl_bem_svk_dyu_ind_tha_wly_knd_yor_ses_tur_mcd_pan_aze_fbf_vie_aeg_tsn_xho_moo	-0.0075347535888756	-0.0177485307718619	0.985877486853502
283	gam_svk_ewe_prs_owc_sod_mlt_mol_aze_azi_swa_tag_ven_bul_alb_bsq_ctl_wly_akn_cnt_lit_ita_bam_dut_lda_fre_fin_ses_fbf_hun_cze_sid_geo_rom_eng_mcd_spa_heb_anl_nor_est_tsn_sun_scr_mly_jpn_knd_kor_lat_pol_dyu_swe_mao_por_aeg_ind_mnd_arw_zul_bos_hau_krd_ukr_glc_ger_qcu_pan_urd_guj_bem_amh_grk_amr_slo_bat_hin_xho_ben_tsw_jav_tha_chh_tml_igb_swt_tur_afr_rus_uzb_cic_vie_tig_dgb_moo_yor	-0.0176861072371502	-0.0416523950370486	0.966865097901565
284	tig_bos_tsn_mol_amh_hau_owc_grk_aze_azi_ses_mao_ven_ben_prs_bsq_bul_chh_bem_cnt_pol_swe_akn_rus_swt_spa_hun_xho_dyu_est_rom_sid_geo_ukr_fre_ita_slo_heb_amr_krd_fin_zul_bat_urd_jav_jpn_tml_kor_alb_afr_ewe_ctl_tag_por_mlt_mly_mnd_svk_fbf_eng_anl_pan_dut_lat_mcd_qcu_nor_glc_scr_tsw_sod_hin_aeg_lit_sun_ger_igb_guj_cic_ind_tha_gam_knd_dgb_swa_uzb_cze_arw_tur_lda_vie_wly_moo_yor_bam	0.730325908768985	1.73367427739376	0.0862898730269525
285	hau_bos_dgb_slo_anl_chh_sod_ukr_uzb_tur_xho_mly_ven_spa_dut_bsq_por_gam_akn_cnt_lat_pan_ses_mol_tsn_rom_est_ewe_zul_hun_alb_tig_geo_fre_swe_prs_pol_wly_owc_guj_fin_swt_tag_urd_bat_jpn_tml_kor_nor_rus_yor_ctl_mao_ben_sid_jav_mnd_svk_bam_ger_amh_eng_bul_scr_grk_qcu_cze_krd_ita_igb_aeg_mcd_amr_arw_ind_afr_dyu_glc_swa_sun_tha_heb_knd_lda_tsw_azi_hin_lit_aze_cic_vie_mlt_moo_bem_fbf	0.0370381857875983	0.0871850196232024	0.930711895206509
286	amr_ctl_moo_lit_sid_anl_tig_slo_azi_tur_yor_ind_dyu_ger_bul_bsq_rom_aeg_swa_cnt_prs_krd_bam_nor_igb_rus_hun_swt_akn_fin_bos_sod_geo_glc_scr_fre_cze_heb_mlt_guj_est_dgb_sun_spa_bat_jpn_knd_kor_hin_por_fbf_pan_mly_svk_hau_jav_mnd_arw_cic_eng_wly_mol_mcd_ben_alb_qcu_pol_afr_ukr_tsn_gam_ita_chh_urd_mao_lat_lda_grk_zul_tag_tha_owc_tml_ses_xho_uzb_dut_swe_aze_ven_vie_amh_tsw_ewe_bem	-1.27354236157819	-3.1732256375234	0.00204374466203137
287	aeg_mcd_tsw_afr_heb_sid_amh_ctl_uzb_aze_moo_tag_zul_lit_cze_bsq_urd_wly_bem_mnd_grk_krd_yor_prs_swt_guj_hun_ses_tsn_est_svk_gam_geo_glc_nor_lat_dut_owc_chh_swe_fin_xho_ind_por_mao_jpn_tml_kor_ita_scr_fbf_rom_jav_ben_anl_sun_cnt_ger_igb_slo_hau_pol_eng_fre_arw_qcu_ukr_bul_pan_dgb_mlt_hin_tig_mol_bat_bos_swa_rus_lda_mly_tha_amr_knd_akn_ven_tur_alb_spa_azi_dyu_vie_sod_cic_bam_ewe	-0.230614364932143	-0.544767839289303	0.587217173795154
288	sod_prs_ewe_dut_amr_amh_wly_pan_tur_azi_bem_mao_ven_alb_eng_bsq_afr_gam_cic_cnt_hin_mcd_lda_glc_swa_rus_hun_dyu_tsn_est_ben_sid_geo_cze_lat_ita_bos_chh_tig_ukr_fin_ses_bat_fre_mly_jpn_tml_kor_svk_grk_moo_mol_tag_ger_hau_jav_mnd_scr_yor_ctl_owc_swe_urd_guj_slo_qcu_rom_arw_pol_igb_anl_por_aeg_krd_ind_lit_fbf_bul_tsw_sun_tha_mlt_knd_bam_akn_aze_spa_nor_uzb_swt_vie_heb_xho_dgb_zul	0.239978964572638	0.565080284573343	0.573379794217786
289	owc_fre_igb_bos_aeg_amr_gam_krd_azi_uzb_fbf_bat_tsn_ita_svk_bsq_arw_mlt_swa_cnt_ctl_lat_bam_slo_tsw_prs_est_dyu_moo_fin_mcd_chh_geo_ukr_cze_nor_afr_wly_sid_dut_hun_ses_sun_rom_ind_jpn_knd_kor_lit_hin_ven_bul_jav_mol_heb_mly_mnd_pan_akn_glc_amh_swe_scr_eng_urd_qcu_spa_rus_ger_lda_sod_alb_anl_ben_tag_grk_yor_pol_bem_mao_tha_hau_tml_xho_ewe_aze_guj_por_tur_dgb_vie_tig_zul_cic_swt	0.421244137430037	0.991196148383851	0.324161736921013
290	anl_arw_dyu_hin_sid_wly_chh_grk_aze_uzb_bam_bat_akn_mcd_alb_bsq_rom_amr_yor_cnt_slo_ukr_tsw_nor_bem_svk_hun_lda_zul_fin_pan_heb_geo_ctl_urd_swe_lit_tig_hau_ger_est_ven_sun_bul_jav_jpn_tml_kor_eng_guj_fbf_por_ind_ben_mlt_mly_mnd_prs_swt_bos_aeg_pol_mol_glc_lat_qcu_afr_ita_spa_tsn_gam_cze_amh_krd_mao_scr_moo_fre_ewe_tag_tha_owc_knd_cic_dgb_azi_rus_dut_tur_swa_vie_sod_ses_xho_igb	-0.900251598629626	-2.18060062350217	0.0317362471492996
291	sod_dut_akn_afr_heb_amr_owc_ctl_tur_azi_cic_sun_yor_arw_ben_bsq_guj_tig_tsn_mnd_prs_bos_dgb_rus_lda_cze_fin_swt_ven_hun_lit_amh_geo_pol_fre_rom_ita_wly_mlt_nor_est_xho_mly_spa_ind_jpn_tml_kor_ukr_svk_bem_scr_bat_swe_anl_mao_cnt_por_ewe_pan_hau_krd_mcd_slo_lat_qcu_mol_grk_eng_ses_sid_alb_chh_glc_tag_bul_fbf_ger_dyu_jav_tha_aeg_knd_igb_tsw_aze_urd_hin_uzb_zul_vie_gam_swa_bam_moo	-0.226414930426656	-0.53411375913488	0.594537296100256
292	hau_fre_swa_pol_anl_tig_amr_swe_tur_aze_swt_mly_xho_dut_scr_bsq_ita_chh_zul_mnd_prs_mol_ven_lit_bam_rom_est_ses_ewe_fin_eng_sod_geo_spa_arw_krd_ukr_amh_heb_bos_hun_lda_ind_lat_jav_jpn_tml_kor_mcd_afr_moo_ben_mao_ger_aeg_bat_cnt_slo_dgb_svk_wly_ctl_pan_bul_grk_qcu_urd_alb_guj_tsw_gam_rus_owc_glc_tag_cze_yor_por_igb_sun_tha_sid_knd_cic_fbf_azi_hin_nor_uzb_bem_vie_mlt_dyu_akn_tsn	-0.0135225092355653	-0.0318301853525873	0.974675686859252
293	sid_rom_bam_bul_amr_amh_anl_swe_tur_aze_xho_mly_swt_svk_krd_bsq_nor_mlt_moo_mnd_hin_afr_fbf_arw_yor_lat_fin_ven_tsn_est_pan_wly_geo_spa_ita_bos_ukr_hau_owc_glc_hun_cic_jav_scr_bat_jpn_tml_kor_fre_pol_ses_ger_ind_prs_chh_tag_cnt_lit_zul_cze_aeg_mcd_grk_slo_urd_qcu_ctl_rus_guj_dyu_sod_dut_gam_ben_sun_mol_swa_eng_dgb_mao_tha_tig_knd_igb_bem_azi_por_alb_uzb_akn_vie_heb_tsw_lda_ewe	-0.187989234597407	-0.443879093855789	0.658161066793615
294	heb_por_bem_cze_owc_tig_wly_glc_azi_uzb_swa_jav_dgb_swe_bos_bsq_lat_amh_fbf_mnd_pol_svk_moo_dut_ven_nor_est_yor_ewe_fin_ita_sod_geo_arw_lit_grk_krd_gam_hau_fre_hun_akn_mly_hin_mao_jpn_tml_kor_scr_pan_ses_ctl_bat_mol_chh_tag_cnt_bul_xho_eng_anl_spa_guj_ben_prs_qcu_afr_ger_slo_cic_amr_alb_aeg_rom_ind_mcd_bam_ukr_igb_sun_tha_sid_knd_zul_tsn_tur_rus_urd_aze_swt_vie_mlt_dyu_lda_tsw	0.779545988749689	1.85361028318358	0.0669650905289517
295	anl_pan_igb_slo_sod_wly_tig_hin_azi_uzb_bam_mao_dyu_ctl_bos_bsq_ukr_owc_cic_cnt_mcd_urd_swt_glc_ven_rom_hun_bem_fbf_fin_lit_sid_geo_swe_arw_nor_pol_gam_heb_por_est_yor_jav_afr_tag_jpn_tml_kor_rus_scr_zul_ger_mly_ita_chh_bat_mnd_eng_swa_guj_amr_svk_bul_ben_fre_qcu_mol_grk_krd_ses_amh_dut_hau_alb_sun_prs_tsw_lat_tsn_ind_tha_mlt_knd_akn_moo_aze_spa_cze_tur_ewe_vie_aeg_dgb_lda_xho	-0.63070521490664	-1.50895910958551	0.134699186561811
296	chh_slo_swa_scr_amh_sod_heb_eng_uzb_tur_ven_bat_akn_guj_dut_bsq_spa_aeg_yor_mnd_ukr_prs_dyu_grk_cic_ita_fin_moo_tsn_est_nor_hau_geo_ger_lit_lat_urd_gam_mlt_fre_hun_bem_ind_bul_sun_jpn_tml_kor_swe_ben_swt_por_mao_cze_tig_jav_cnt_rom_bam_pan_anl_rus_ctl_bos_alb_qcu_krd_glc_arw_ewe_wly_hin_sid_pol_mly_afr_tsw_mcd_zul_tag_tha_owc_knd_lda_igb_aze_mol_svk_azi_fbf_vie_amr_dgb_ses_xho	-0.293355089192441	-0.694024050428944	0.489397119809689
297	gam_pol_swt_arw_chh_hau_owc_krd_tur_uzb_dyu_ind_tsw_slo_bul_bsq_spa_sod_zul_cnt_ita_ben_tsn_grk_moo_mol_hun_bem_cic_fin_bos_mlt_geo_scr_rom_hin_ger_sid_heb_dut_est_xho_mao_rus_bat_jpn_tml_kor_ukr_fre_igb_swe_jav_alb_tig_sun_mnd_lat_bam_urd_amh_afr_nor_prs_ctl_qcu_eng_guj_lit_swa_wly_por_aeg_mcd_tag_svk_dgb_pan_lda_mly_tha_anl_knd_yor_ewe_aze_glc_cze_azi_ses_vie_amr_akn_ven_fbf	-0.299424876588876	-0.708067596783392	0.480674161331203
298	anl_afr_lda_rom_sod_tig_heb_dut_azi_tur_cic_jav_tsw_fre_bos_bsq_urd_aeg_ewe_mnd_slo_mcd_tsn_swe_dgb_lit_hun_moo_swt_est_ben_amr_geo_ger_ctl_lat_bul_gam_owc_prs_fin_swa_mao_guj_ind_jpn_tml_kor_alb_nor_xho_hin_bat_ukr_hau_mly_cnt_arw_akn_por_mlt_spa_krd_scr_svk_qcu_ita_glc_pan_igb_chh_cze_sid_pol_tag_grk_ses_eng_bem_sun_tha_wly_knd_dyu_yor_aze_rus_mol_uzb_bam_vie_amh_fbf_ven_zul	-0.758689222170124	-1.82630330938336	0.0710130706182889
299	sid_lit_xho_bul_tig_anl_owc_dut_aze_uzb_moo_ind_tsn_pol_hin_bsq_ger_amr_ven_mnd_prs_eng_lda_rus_tsw_ita_hun_yor_akn_fin_por_hau_geo_slo_lat_guj_urd_chh_aeg_fre_est_cic_mly_afr_jav_jpn_tml_kor_swe_svk_swa_mol_mao_spa_amh_bat_cnt_cze_zul_scr_sod_grk_arw_bos_krd_qcu_ben_ukr_mcd_ewe_mlt_alb_wly_glc_tag_nor_igb_ctl_dyu_sun_tha_gam_knd_dgb_fbf_azi_rom_pan_tur_swt_vie_heb_ses_bam_bem	-0.703980684370569	-1.68886828563037	0.0945950150899759
300	sod_bul_bem_ukr_chh_tig_gam_por_aze_uzb_ven_jav_xho_dut_slo_bsq_krd_owc_cic_mnd_urd_scr_swa_mcd_dyu_alb_hun_yor_tsw_est_afr_sid_geo_glc_bos_mol_hin_aeg_amh_guj_fin_igb_ind_ben_tag_jpn_tml_kor_lit_nor_dgb_swe_sun_rus_heb_mao_cnt_rom_ses_cze_hau_svk_fre_ctl_ger_qcu_lat_eng_arw_ewe_anl_pan_wly_pol_bat_grk_bam_prs_lda_mly_tha_amr_knd_fbf_swt_tur_spa_ita_azi_akn_vie_mlt_tsn_zul_moo	-0.208956047032557	-0.494195473849777	0.622333434018113
301	wly_krd_tsn_mol_anl_amh_sod_mcd_tur_azi_dyu_mao_yor_ger_por_bsq_guj_hau_xho_cnt_ben_prs_akn_lat_cic_nor_hun_bem_zul_fin_swe_aeg_geo_glc_alb_urd_pol_sid_mlt_dut_est_ewe_jav_rus_bat_jpn_tml_kor_svk_arw_bam_scr_sun_pan_gam_ind_mnd_hin_ven_fre_owc_eng_cze_lit_ukr_qcu_rom_ita_afr_ses_tig_bul_heb_spa_mly_ctl_dgb_grk_igb_tag_tha_chh_knd_swt_lda_aze_slo_bos_uzb_moo_vie_amr_swa_fbf_tsw	-0.55961926967946	-1.33474498053685	0.185218336045197
302	sod_mcd_moo_svk_gam_aeg_anl_lit_uzb_tur_bem_mao_cic_prs_afr_bsq_dut_mlt_fbf_mnd_alb_rus_xho_pan_ses_ben_fin_dgb_swa_est_mol_chh_geo_ita_pol_scr_fre_wly_amr_bos_hun_akn_mly_hin_bat_jpn_tml_kor_krd_ukr_yor_lat_jav_nor_amh_tag_cnt_eng_ven_rom_sid_ger_grk_ctl_bul_qcu_urd_cze_spa_tsn_owc_guj_heb_arw_ind_por_lda_swe_zul_sun_tha_tig_knd_tsw_bam_aze_glc_slo_azi_igb_vie_hau_swt_dyu_ewe	-0.635322899138639	-1.51686169516764	0.132693543767898
303	anl_por_ses_eng_amh_aeg_mlt_arw_azi_aze_tsn_jav_yor_lat_prs_bsq_ben_chh_xho_cnt_ctl_slo_cic_bul_ewe_rus_hun_bem_swt_est_hin_sid_geo_ukr_ita_pol_fre_gam_amr_mcd_fin_igb_bat_bos_tag_jpn_knd_kor_alb_ger_swa_rom_mao_scr_heb_ind_mnd_svk_dyu_grk_hau_swe_nor_cze_mol_qcu_urd_guj_pan_fbf_owc_spa_sod_afr_sun_lit_lda_glc_bam_mly_tha_wly_tml_tsw_akn_tur_dut_krd_uzb_moo_vie_tig_zul_ven_dgb	-0.319932917052717	-0.756462518975907	0.451283980379239
304	amh_guj_zul_ita_amr_anl_gam_fre_tur_azi_moo_sun_swa_lit_dut_bsq_prs_hau_ven_cnt_slo_hin_dyu_alb_ewe_mol_est_yor_bem_hun_ben_sid_geo_scr_urd_ukr_swe_owc_sod_cze_fin_akn_mao_por_ind_jpn_knd_kor_arw_ger_dgb_eng_mly_rom_mlt_tag_mnd_glc_igb_krd_tig_pol_lat_ctl_rus_qcu_bul_grk_spa_lda_aeg_nor_wly_mcd_bat_svk_swt_bos_tsn_jav_tha_chh_tml_cic_xho_aze_afr_pan_uzb_tsw_vie_heb_ses_bam_fbf	-0.253044746005038	-0.598653390694879	0.550859407770506
305	heb_ita_zul_ctl_gam_owc_tig_slo_aze_azi_swt_bat_dyu_cze_rom_bsq_svk_anl_ewe_mnd_guj_nor_fbf_mcd_ven_afr_est_dgb_tsw_fin_lat_wly_geo_bul_swe_krd_urd_sod_amr_ger_hun_igb_tag_ukr_ind_jpn_tml_kor_mol_rus_akn_prs_mao_fre_mlt_mly_cnt_pan_ses_spa_amh_dut_scr_glc_bos_qcu_alb_hin_ben_bam_aeg_grk_hau_por_jav_lit_yor_pol_xho_sun_tha_chh_knd_moo_swa_tur_arw_eng_uzb_lda_vie_sid_cic_bem_tsn	0.184298046012045	0.433566596843588	0.665607239981632
306	sod_urd_fbf_ita_owc_aeg_hau_alb_azi_uzb_ewe_mly_ses_arw_ukr_bsq_eng_mlt_tsw_cnt_scr_dut_lda_prs_cic_fre_est_tsn_dyu_fin_por_heb_geo_rom_bos_swe_nor_chh_wly_afr_hun_swt_bat_ctl_jav_jpn_tml_kor_pan_ben_bem_guj_ind_svk_amh_tag_mnd_grk_yor_lit_anl_glc_bul_mcd_ger_qcu_krd_rus_pol_dgb_tig_spa_gam_cze_mao_hin_ven_mol_bam_sun_tha_sid_knd_zul_igb_aze_slo_lat_tur_xho_vie_amr_moo_swa_akn	-0.457549726680554	-1.08778502014433	0.279501117849941
307	sod_lit_ven_urd_owc_heb_aeg_rus_tur_azi_swa_bat_fbf_prs_dut_bsq_afr_amh_dyu_mnd_mol_ger_akn_krd_xho_pan_hun_zul_lda_fin_eng_mlt_geo_glc_ukr_ctl_ben_sid_anl_swe_est_yor_mao_spa_mly_jpn_knd_kor_fre_por_ses_bul_jav_nor_amr_sun_cnt_alb_bam_mcd_chh_guj_ita_cze_slo_qcu_pol_svk_bos_swt_gam_lat_wly_hin_ind_rom_cic_arw_bem_tag_tha_hau_tml_tsw_ewe_uzb_scr_grk_aze_igb_vie_tig_moo_dgb_tsn	-0.725524298624095	-1.73817993471962	0.0854888886235777
308	sod_grk_tsn_mcd_aeg_chh_sid_spa_uzb_aze_bem_mao_swt_dut_slo_bsq_svk_anl_ewe_cnt_afr_cze_fbf_ita_ses_krd_hun_moo_cic_fin_lit_owc_geo_eng_mol_guj_glc_mlt_amr_hin_est_zul_tag_por_sun_jpn_tml_kor_swe_rus_akn_pol_mly_fre_heb_bat_mnd_ger_yor_arw_hau_pan_alb_bos_bul_qcu_ctl_rom_prs_dyu_wly_nor_amh_urd_jav_lat_dgb_scr_xho_ind_tha_gam_knd_tsw_swa_azi_ben_ukr_tur_ven_vie_tig_bam_lda_igb	-0.0711179051278507	-0.167504393319839	0.867336892185231
309	tig_glc_swt_cze_owc_hau_chh_spa_uzb_aze_ven_bat_tsw_swe_urd_bsq_krd_amh_dyu_cnt_bos_prs_xho_svk_zul_guj_hun_akn_dgb_est_eng_sod_geo_ctl_rus_ger_fre_aeg_wly_alb_fin_ewe_mly_ben_mao_jpn_knd_kor_afr_bul_cic_rom_ind_pol_gam_jav_mnd_por_fbf_scr_mlt_lit_nor_ukr_pan_qcu_ita_dut_mcd_swa_anl_lat_sid_grk_sun_arw_moo_hin_bam_tag_tha_amr_tml_tsn_yor_azi_slo_mol_tur_ses_vie_heb_lda_bem_igb	-0.451325755132724	-1.07479051371502	0.285249131761349
310	heb_rom_ven_slo_owc_chh_amr_arw_aze_tur_lda_sun_xho_alb_pol_bsq_svk_aeg_tsn_mnd_lat_nor_igb_bos_moo_ukr_hun_swt_cic_est_fre_sid_geo_afr_krd_ger_guj_tig_gam_pan_fin_ewe_jav_ben_mly_jpn_knd_kor_urd_prs_bem_lit_bat_mcd_anl_ind_cnt_mol_swa_glc_sod_hin_ita_scr_grk_qcu_eng_rus_ctl_dgb_amh_por_wly_swe_tag_cze_yor_bul_zul_mao_tha_mlt_tml_tsw_bam_azi_dut_spa_uzb_dyu_vie_hau_ses_akn_fbf	-0.948182066807665	-2.30118117236032	0.023615172592435
311	amr_lit_tsn_hin_anl_gam_sid_bul_azi_uzb_zul_tag_tsw_rom_urd_bsq_ger_mlt_ewe_cnt_svk_spa_ses_mol_dyu_prs_fin_moo_bem_est_ita_amh_geo_krd_ctl_bos_scr_chh_hau_cze_hun_lda_jav_nor_mao_jpn_knd_kor_afr_fre_ven_por_sun_eng_owc_bat_mnd_alb_swt_guj_sod_rus_pol_mcd_lat_qcu_ukr_ben_glc_igb_aeg_dut_heb_pan_ind_grk_cic_arw_fbf_mly_tha_wly_tml_xho_dgb_aze_slo_swe_tur_swa_vie_tig_bam_yor_akn	0.505877957838635	1.19488874783774	0.235168841745494
312	gam_grk_dgb_dut_tig_chh_amh_cze_tur_azi_moo_mly_tsw_ben_afr_bsq_lat_sid_tsn_mnd_nor_eng_ven_svk_zul_lit_hun_ses_swa_est_bul_hau_geo_spa_rom_guj_arw_anl_heb_urd_fin_xho_bat_mcd_jav_jpn_tml_kor_prs_ctl_ewe_fre_tag_krd_amr_ind_cnt_ukr_fbf_slo_mlt_pol_mol_alb_bos_qcu_ita_rus_swe_lda_wly_hin_aeg_por_mao_glc_bam_scr_dyu_sun_tha_owc_knd_cic_igb_uzb_ger_pan_aze_swt_vie_sod_yor_bem_akn	0.00938140191416273	0.0221014580508764	0.98241437470658
313	mlt_rus_ven_por_anl_sod_amr_ger_tur_aze_yor_sun_swa_ben_cze_bsq_krd_tig_igb_mnd_slo_grk_swt_scr_bem_rom_hun_ses_lda_fin_glc_owc_geo_svk_guj_lat_fre_aeg_gam_ukr_est_dgb_jav_ctl_bat_jpn_knd_kor_eng_mol_xho_alb_mao_prs_chh_mly_cnt_spa_tsn_bul_wly_lit_hin_arw_afr_qcu_urd_pol_mcd_dyu_hau_ita_heb_swe_ind_pan_ewe_bos_moo_tag_tha_amh_tml_cic_bam_uzb_dut_nor_azi_fbf_vie_sid_akn_zul_tsw	-0.0349901518909494	-0.0824641610179597	0.934454845457686
314	sid_alb_akn_urd_amr_tig_sod_mcd_uzb_azi_bem_sun_tsw_rom_slo_bsq_ben_chh_dyu_mnd_krd_guj_swt_cze_dgb_glc_fin_tsn_bam_est_por_mlt_geo_afr_pol_bul_bos_owc_amh_ukr_hun_moo_mao_scr_jav_jpn_knd_kor_prs_grk_ven_ger_bat_rus_wly_ind_cnt_spa_zul_ctl_hau_hin_ita_swe_nor_qcu_mol_lat_arw_igb_heb_fre_aeg_lit_tag_eng_ewe_svk_fbf_mly_tha_anl_tml_yor_ses_aze_dut_pan_tur_xho_vie_gam_cic_swa_lda	0.106568946781318	0.25070804183937	0.802592901107852
315	tig_ita_cic_mol_chh_aeg_mlt_pan_tur_uzb_bem_sun_dyu_svk_por_bsq_scr_wly_lda_cnt_krd_eng_ven_bos_akn_alb_est_ewe_bam_hun_pol_owc_geo_swe_mcd_lit_guj_sod_anl_prs_fin_swa_mao_dut_bat_jpn_tml_kor_ben_slo_tsw_rus_mly_bul_amh_tag_mnd_lat_moo_hin_hau_nor_urd_fre_arw_qcu_ukr_ger_grk_xho_gam_rom_heb_cze_jav_ctl_fbf_glc_ses_ind_tha_amr_knd_tsn_swt_azi_afr_spa_aze_zul_vie_sid_yor_igb_dgb	-0.890672688453033	-2.16461116480933	0.0329780521915405
316	sod_ukr_swa_mol_mlt_owc_chh_afr_aze_tur_dyu_bat_ven_scr_bul_bsq_swe_sid_xho_cnt_ita_slo_moo_rus_bam_guj_fin_tsw_tsn_hun_dut_amr_geo_lat_arw_ger_krd_hau_aeg_grk_est_swt_sun_rom_ind_jpn_tml_kor_por_glc_zul_ben_tag_cze_gam_mly_mnd_hin_yor_eng_heb_ctl_svk_fre_bos_qcu_spa_mcd_pan_ses_wly_nor_amh_lit_mao_urd_ewe_prs_lda_jav_tha_tig_knd_fbf_cic_azi_pol_alb_uzb_akn_vie_anl_dgb_bem_igb	-0.514122460001336	-1.22461655239957	0.223812670268601
317	tig_urd_xho_rus_amh_aeg_heb_cze_azi_uzb_akn_ind_igb_guj_eng_bsq_bul_owc_ses_cnt_lit_arw_bem_slo_moo_scr_est_swt_ven_fin_prs_gam_geo_krd_lat_por_ben_hau_mlt_pan_hun_ewe_tag_dut_jav_jpn_knd_kor_afr_spa_dgb_ctl_bat_glc_sid_mly_mnd_mcd_zul_pol_anl_ger_ukr_grk_svk_qcu_swe_mol_ita_lda_wly_hin_sod_fre_mao_rom_cic_bos_tsn_sun_tha_chh_tml_swa_fbf_aze_alb_nor_tur_dyu_vie_amr_yor_tsw_bam	-0.357590687044627	-0.846432945285927	0.399484029789271
318	amh_grk_swt_slo_tig_hau_amr_afr_uzb_tur_akn_ind_dgb_cze_swe_bsq_bos_sid_tsw_cnt_urd_bul_igb_rus_ewe_por_hun_ses_bam_fin_dut_gam_geo_krd_ger_lat_hin_chh_anl_prs_est_swa_bat_glc_mao_jpn_tml_kor_ita_ben_moo_arw_sun_guj_heb_mly_mnd_rom_xho_mcd_owc_mol_svk_pan_pol_qcu_nor_ctl_ukr_cic_mlt_alb_aeg_lit_jav_spa_yor_eng_dyu_tag_tha_wly_knd_zul_lda_aze_scr_fre_azi_ven_vie_sod_bem_fbf_tsn	-0.00957525201145603	-0.0225308169167593	0.982072801534077
319	mlt_cze_dyu_ukr_hau_heb_tig_guj_uzb_azi_yor_jav_zul_nor_alb_bsq_eng_wly_ses_cnt_por_mol_tsn_mcd_swa_rom_est_akn_moo_hun_dut_amh_geo_pol_bul_ctl_bos_chh_anl_hin_fin_bam_mly_krd_ind_jpn_tml_kor_arw_pan_ven_scr_mao_rus_amr_tag_mnd_svk_fbf_grk_aeg_ger_ben_spa_afr_qcu_fre_prs_slo_swt_gam_urd_sid_ita_bat_lit_xho_lat_tsw_sun_tha_owc_knd_igb_cic_aze_glc_swe_tur_bem_vie_sod_ewe_dgb_lda	0.145925682511692	0.343480780865559	0.732012090095805
320	sid_cze_swa_urd_owc_gam_wly_bos_tur_azi_bem_sun_ses_por_scr_bsq_pan_heb_cic_cnt_pol_arw_tsn_spa_bam_alb_est_ewe_dyu_hun_eng_chh_geo_nor_glc_ben_bul_tig_amh_swe_fin_akn_jav_ctl_tag_jpn_tml_kor_dut_slo_fbf_lat_mao_ukr_sod_bat_mnd_prs_zul_mol_aeg_grk_afr_fre_svk_qcu_ita_rus_guj_moo_anl_hin_amr_rom_ind_ger_dgb_mcd_tsw_mly_tha_mlt_knd_swt_yor_aze_krd_lit_uzb_xho_vie_hau_lda_igb_ven	0.0198275393716498	0.0467734400678926	0.96279409223901
321	sod_rom_ven_grk_aeg_amh_gam_svk_tur_aze_dyu_bat_xho_ita_afr_bsq_swe_chh_ses_mnd_spa_por_zul_fre_swt_arw_est_moo_tsn_fin_slo_amr_geo_pol_lat_rus_eng_sid_owc_guj_hun_swa_mly_ctl_jav_jpn_tml_kor_dut_mol_igb_lit_mao_pan_heb_sun_cnt_glc_akn_hin_tig_ben_cze_alb_bos_qcu_nor_bul_mcd_bam_anl_urd_wly_scr_tag_ukr_bem_prs_tsw_ind_tha_hau_knd_fbf_yor_uzb_krd_ger_azi_dgb_vie_mlt_cic_ewe_lda	0.290774150309147	0.686220405640737	0.494281436629329
322	owc_ctl_bem_ukr_tig_anl_heb_alb_aze_azi_ses_mly_lda_ita_bul_bsq_lat_aeg_swa_mnd_ben_rus_tsw_slo_ewe_svk_hun_akn_cic_est_lit_sid_geo_krd_hin_rom_mcd_wly_mlt_urd_fin_moo_sun_eng_ind_jpn_knd_kor_pol_glc_dyu_grk_mao_prs_amr_jav_cnt_pan_dgb_spa_sod_por_fre_guj_cze_qcu_mol_dut_ger_ven_hau_swe_amh_scr_tag_bos_xho_afr_swt_bat_tha_gam_tml_fbf_tsn_uzb_nor_arw_tur_zul_vie_chh_yor_bam_igb	-0.370960366427336	-0.879157465641982	0.381581854616358
323	mlt_ukr_ven_bos_tig_sid_amr_arw_azi_tur_bam_bat_swa_lat_spa_bsq_rus_owc_ses_cnt_fre_bul_igb_alb_moo_mcd_hun_tsn_akn_fin_krd_sod_geo_ita_mol_svk_urd_hau_aeg_ctl_est_dyu_tag_ben_jav_jpn_tml_kor_glc_pol_dgb_ger_mly_swe_gam_mao_mnd_lit_yor_guj_chh_rom_scr_pan_dut_qcu_por_cze_afr_zul_heb_prs_anl_slo_sun_nor_ewe_hin_tsw_ind_tha_wly_knd_cic_fbf_aze_grk_eng_uzb_lda_vie_amh_swt_bem_xho	-0.872447802307319	-2.11156486901407	0.037405305198078
324	hau_slo_tsn_pan_amr_anl_tig_svk_azi_tur_bem_ind_tsw_ben_pol_bsq_krd_amh_ewe_mnd_spa_lit_swa_hin_dgb_nor_hun_fbf_akn_fin_arw_wly_geo_urd_swe_grk_bos_sod_owc_prs_est_cic_mao_afr_mly_jpn_tml_kor_guj_cze_bam_ger_tag_rus_mlt_jav_cnt_rom_swt_ukr_gam_ctl_ita_glc_mcd_qcu_por_dut_scr_lda_sid_alb_heb_fre_sun_mol_igb_eng_yor_bat_tha_chh_knd_moo_dyu_uzb_bul_lat_aze_xho_vie_aeg_ses_zul_ven	0.191351931678226	0.45013035410231	0.653663980240258
325	hau_arw_cic_rom_chh_wly_anl_fre_uzb_tur_igb_mao_akn_krd_pan_bsq_cze_amr_ven_cnt_lit_ukr_moo_swe_swt_guj_fin_ses_xho_hun_pol_heb_geo_nor_spa_por_mol_gam_mlt_ger_est_tsn_mly_ben_tag_jpn_knd_kor_slo_ctl_zul_ita_jav_grk_sid_bat_mnd_afr_yor_urd_sod_mcd_glc_dut_hin_qcu_svk_scr_eng_tsw_owc_bul_tig_prs_sun_alb_swa_lat_dgb_ind_tha_aeg_tml_bam_ewe_azi_rus_bos_aze_dyu_vie_amh_fbf_bem_lda	-0.63315262221477	-1.51240349684425	0.133822107031345
326	anl_scr_yor_ukr_owc_mlt_heb_lat_tur_azi_fbf_jav_xho_eng_slo_bsq_ctl_sod_tsw_cnt_por_afr_dyu_guj_moo_pan_fin_igb_bam_hun_lit_aeg_geo_hin_svk_arw_mcd_chh_tig_grk_est_dgb_bat_ben_ind_jpn_tml_kor_ita_ger_swt_pol_tag_bul_wly_sun_mnd_alb_cic_urd_sid_bos_fre_rus_dut_qcu_nor_glc_prs_ewe_amh_krd_hau_swe_mly_mol_swa_spa_ses_mao_tha_gam_knd_bem_tsn_uzb_rom_cze_aze_ven_vie_amr_lda_zul_akn	-0.740855476224537	-1.77897581251909	0.0785110249615098
327	tig_mcd_lda_bos_gam_amr_owc_rus_tur_aze_ses_ind_ven_alb_hin_bsq_spa_wly_tsn_cnt_dut_ben_bam_ukr_tsw_ctl_hun_dyu_xho_est_cze_mlt_geo_afr_lit_svk_krd_aeg_hau_glc_fin_igb_bat_fre_mao_jpn_tml_kor_slo_guj_fbf_ita_jav_ger_anl_mly_mnd_nor_yor_por_chh_prs_rom_grk_pol_qcu_pan_mol_scr_swt_amh_lat_heb_urd_tag_arw_zul_swe_cic_sun_tha_sod_knd_dgb_ewe_azi_eng_bul_uzb_swa_vie_sid_akn_bem_moo	-0.102742171293044	-0.242405058339698	0.809000091491455
328	heb_bos_ses_prs_mlt_anl_tig_lat_tur_uzb_bem_mly_zul_hin_urd_bsq_fre_wly_fbf_cnt_alb_guj_swa_pol_tsw_ukr_est_bam_igb_fin_rus_chh_geo_pan_krd_arw_mol_sid_sod_grk_hun_xho_bat_cze_ind_jpn_tml_kor_rom_ita_ven_afr_tag_mcd_hau_mao_mnd_lit_tsn_ctl_owc_nor_dut_glc_swe_qcu_ger_scr_spa_moo_gam_por_amr_svk_sun_bul_yor_ben_cic_jav_tha_amh_knd_lda_swt_aze_slo_eng_azi_dyu_vie_aeg_dgb_akn_ewe	-0.242879738164475	-0.57361961706995	0.567609842565721
329	aeg_slo_tsw_fre_tig_hau_heb_pol_uzb_aze_fbf_sun_cic_lat_spa_bsq_svk_sod_xho_cnt_rus_mol_ewe_ctl_swa_bos_est_igb_akn_fin_urd_owc_geo_krd_nor_cze_eng_mlt_sid_scr_hun_moo_mly_ben_bat_jpn_tml_kor_swe_grk_ven_hin_jav_ita_amh_mao_mnd_glc_bem_alb_amr_mcd_ukr_arw_guj_qcu_ger_bul_pan_tsn_chh_afr_anl_dut_tag_por_dgb_prs_swt_ind_tha_wly_knd_bam_yor_azi_lit_rom_tur_dyu_vie_gam_zul_lda_ses	-0.503469967663818	-1.19939076997591	0.233422899068822
330	tig_guj_igb_krd_sid_wly_hau_bos_uzb_azi_dyu_mly_swt_lit_dut_bsq_ben_anl_tsn_cnt_ctl_cze_fbf_spa_lda_swe_fin_swa_ven_est_nor_heb_geo_pan_por_afr_rom_aeg_chh_mcd_hun_cic_mao_prs_jav_jpn_knd_kor_fre_slo_bem_mol_bat_bul_gam_sun_mnd_svk_dgb_glc_amr_urd_lat_eng_rus_qcu_arw_hin_pol_bam_owc_alb_sod_scr_ind_ukr_ewe_ita_zul_tag_tha_mlt_tml_ses_xho_aze_ger_grk_tur_tsw_vie_amh_moo_akn_yor	-1.14206006176785	-2.81270445092463	0.0059932941697709
331	amr_urd_ewe_ita_mlt_gam_heb_bos_uzb_azi_igb_mao_lda_rus_mcd_bsq_grk_amh_cic_cnt_pol_guj_tsw_cze_bam_scr_hun_ses_ven_fin_krd_wly_geo_nor_spa_por_hin_tig_sod_arw_est_bem_tag_alb_ind_jpn_knd_kor_afr_mol_zul_swe_bat_ger_chh_mly_mnd_bul_swa_prs_aeg_fre_rom_glc_pan_qcu_slo_dut_lit_swt_anl_ukr_sid_svk_jav_ctl_dyu_ben_akn_sun_tha_owc_tml_moo_yor_aze_eng_lat_tur_fbf_vie_hau_dgb_tsn_xho	-0.016195984354961	-0.0381577683652839	0.969643682896672
332	sid_scr_ven_prs_aeg_tig_sod_ctl_azi_tur_swa_mly_igb_por_fre_bsq_hin_anl_zul_mnd_guj_pan_akn_bos_swt_eng_hun_ses_tsw_est_lat_amh_geo_urd_mol_ger_svk_owc_chh_cze_fin_bem_bat_swe_tag_jpn_knd_kor_nor_ben_dyu_mcd_sun_afr_wly_jav_cnt_ita_moo_alb_hau_dut_rus_lit_spa_qcu_bul_krd_slo_cic_mlt_rom_gam_arw_mao_pol_dgb_glc_ewe_ind_tha_amr_tml_fbf_xho_aze_grk_ukr_uzb_yor_vie_heb_lda_tsn_bam	-0.204727585611117	-0.483686053323701	0.629745633900374
333	owc_lat_xho_por_amh_amr_aeg_ukr_aze_uzb_lda_tag_bam_hin_ben_bsq_guj_hau_akn_cnt_pan_pol_fbf_glc_swt_slo_est_swa_dyu_hun_eng_gam_geo_ger_svk_prs_alb_chh_anl_ctl_fin_igb_mao_mcd_sun_jpn_knd_kor_scr_grk_zul_krd_mly_rom_sod_bat_mnd_arw_cic_nor_mlt_afr_dut_lit_fre_qcu_ita_swe_cze_ewe_tig_rus_sid_bul_jav_urd_tsn_mol_moo_ind_tha_wly_tml_dgb_ven_azi_spa_bos_tur_yor_vie_heb_bem_tsw_ses	-0.883897309556106	-2.14252844690052	0.0347624657677851
334	aeg_grk_ewe_lit_sod_amr_hau_eng_uzb_tur_lda_mly_swa_rus_por_bsq_arw_owc_bem_cnt_slo_pol_zul_pan_yor_ben_est_dyu_fbf_hun_scr_wly_geo_glc_bos_ukr_bul_heb_gam_ger_fin_tsw_sun_ctl_jav_jpn_tml_kor_mcd_guj_ses_mol_bat_hin_amh_ind_mnd_fre_tsn_lat_chh_alb_swe_nor_rom_qcu_spa_svk_urd_igb_mlt_afr_tig_prs_mao_cze_cic_krd_swt_tag_tha_sid_knd_dgb_moo_azi_dut_ita_aze_xho_vie_anl_ven_akn_bam	-0.813775200348526	-1.96310484953611	0.0526216245768849
335	tig_nor_igb_arw_gam_chh_mlt_pan_aze_uzb_dyu_mly_lda_ita_ctl_bsq_mcd_amr_tsn_cnt_grk_pol_cic_hin_dgb_prs_hun_ses_tsw_est_guj_hau_geo_dut_ukr_bul_afr_aeg_sid_urd_fin_bam_sun_ben_ind_jpn_tml_kor_spa_slo_yor_alb_bat_scr_heb_tag_mnd_fre_swt_krd_anl_bos_mol_lit_glc_qcu_rus_swe_rom_zul_owc_cze_sod_por_mao_lat_akn_eng_bem_jav_tha_wly_knd_ven_ewe_azi_svk_ger_tur_fbf_vie_amh_moo_swa_xho	-0.0457698383265189	-0.107853449563823	0.91434428747263
336	amr_ger_ewe_grk_sid_chh_tig_afr_uzb_aze_swt_ind_zul_ukr_cze_bsq_alb_gam_akn_mnd_bul_ita_bam_mcd_dgb_scr_est_cic_yor_hun_slo_anl_geo_dut_urd_lat_eng_mlt_aeg_mol_fin_dyu_mly_arw_tag_jpn_knd_kor_rus_krd_bem_pan_jav_svk_heb_bat_cnt_por_xho_guj_wly_hin_prs_spa_bos_qcu_rom_glc_pol_swa_hau_ctl_owc_nor_sun_ben_igb_fre_tsn_mao_tha_amh_tml_lda_moo_azi_lit_swe_tur_ses_vie_sod_fbf_tsw_ven	-0.192324618533712	-0.454382658824462	0.650612194451445
337	mlt_cze_lda_nor_sod_heb_sid_glc_aze_uzb_igb_tag_cic_svk_mcd_bsq_ukr_wly_tsn_cnt_alb_afr_dgb_ben_moo_por_est_zul_swa_fin_dut_chh_geo_ita_urd_lit_guj_amh_owc_pol_hun_akn_jav_grk_sun_jpn_knd_kor_spa_ger_ven_mol_bat_rom_gam_mly_mnd_rus_xho_slo_tig_eng_prs_bul_bos_qcu_ctl_krd_lat_ewe_amr_swe_anl_pan_mao_arw_fbf_fre_tsw_ind_tha_hau_tml_yor_bam_tur_hin_scr_azi_dyu_vie_aeg_swt_bem_ses	-0.45636243748544	-1.08597790836073	0.280295654230805
338	hau_bul_bem_rus_aeg_sid_chh_alb_aze_tur_xho_tag_ven_mcd_arw_bsq_por_heb_igb_mnd_guj_urd_swa_ita_swt_pan_est_yor_dyu_fin_afr_gam_geo_eng_mol_spa_cze_sod_anl_scr_hun_ewe_bat_krd_sun_jpn_knd_kor_nor_ctl_bam_grk_mly_ger_tig_ind_cnt_dut_tsw_svk_owc_swe_ukr_lit_glc_qcu_fre_prs_bos_zul_wly_lat_amh_ben_mao_slo_cic_hin_lda_jav_tha_amr_tml_tsn_ses_azi_rom_pol_uzb_moo_vie_mlt_akn_dgb_fbf	-0.259431126218875	-0.612937332730971	0.541413807226487
339	tig_rom_yor_arw_sod_owc_mlt_nor_uzb_azi_ven_mly_lda_alb_ita_bsq_ger_anl_ses_cnt_svk_bos_tsw_hin_xho_rus_est_zul_bem_fin_scr_wly_geo_ctl_bul_lit_pan_aeg_heb_mcd_hun_dyu_ind_ben_tag_jpn_knd_kor_urd_eng_swa_guj_jav_glc_chh_mao_mnd_por_bam_krd_amh_slo_cze_prs_spa_qcu_lat_mol_ukr_akn_amr_afr_gam_grk_bat_dut_dgb_swe_tsn_sun_tha_sid_tml_ewe_igb_aze_pol_fre_tur_cic_vie_hau_fbf_swt_moo	-0.393564235097996	-0.933228367077265	0.353118685041031
340	hau_krd_bam_prs_amr_sod_tig_afr_azi_aze_xho_sun_akn_hin_lit_bsq_bos_chh_yor_mnd_swe_ita_cic_rus_ewe_por_est_tsn_dyu_fin_urd_sid_geo_guj_mol_svk_ukr_wly_aeg_pol_hun_bem_mao_grk_ind_jpn_knd_kor_ger_dut_tsw_spa_jav_eng_anl_mly_cnt_ctl_igb_bul_amh_scr_cze_ben_pan_qcu_mcd_alb_rom_swa_heb_nor_owc_fre_tag_slo_dgb_lat_lda_bat_tha_gam_tml_ven_moo_uzb_glc_arw_tur_zul_vie_mlt_ses_fbf_swt	0.594519819110806	1.40663033335153	0.162869920415175
341	heb_krd_swa_por_hau_wly_aeg_prs_tur_azi_akn_mly_lda_ctl_pol_bsq_rus_amr_zul_mnd_eng_rom_dyu_ben_tsn_guj_est_dgb_xho_hun_arw_amh_geo_hin_ger_lit_ita_mlt_sid_bos_fin_ses_tag_mol_sun_jpn_knd_kor_swe_pan_fbf_scr_ind_spa_chh_jav_cnt_svk_tsw_ukr_gam_cze_lat_glc_grk_qcu_urd_mcd_nor_swt_owc_dut_anl_fre_bat_slo_ewe_afr_bem_mao_tha_tig_tml_moo_igb_uzb_alb_bul_aze_bam_vie_sod_ven_yor_cic	-0.581766326824587	-1.38638517096932	0.168944074129703
342	aeg_mcd_bam_ita_gam_anl_mlt_mol_aze_azi_lda_mao_ses_ukr_dut_bsq_rom_amh_xho_cnt_urd_ctl_cic_pan_swa_slo_est_fbf_dgb_fin_hin_sod_geo_arw_bul_scr_ger_owc_wly_guj_hun_ven_mly_pol_bat_jpn_tml_kor_bos_glc_yor_lit_sun_fre_tig_tag_mnd_grk_swt_rus_heb_spa_afr_lat_por_qcu_swe_ben_svk_tsw_amr_prs_hau_nor_jav_eng_tsn_krd_zul_ind_tha_sid_knd_ewe_bem_uzb_cze_alb_tur_igb_vie_chh_akn_moo_dyu	0.201436678758008	0.474547384223554	0.636222035062207
343	owc_bul_ewe_swe_amh_sid_sod_por_azi_uzb_cic_jav_dgb_krd_ita_bsq_bos_wly_tsn_mnd_fre_svk_ses_ctl_fbf_mcd_est_xho_zul_hun_pol_amr_geo_ukr_prs_dut_scr_heb_anl_mol_fin_swa_mly_urd_mao_jpn_tml_kor_grk_afr_lda_alb_tag_slo_gam_sun_cnt_glc_yor_cze_mlt_eng_lit_ben_hin_qcu_pan_lat_guj_swt_tig_ger_hau_rus_ind_rom_tsw_spa_moo_bat_tha_aeg_knd_ven_akn_aze_nor_arw_tur_bam_vie_chh_igb_bem_dyu	-0.743736298899234	-1.78521478823889	0.0774866014581934
344	sod_ukr_bem_guj_chh_wly_sid_afr_aze_tur_tsw_ind_zul_rom_glc_bsq_arw_aeg_xho_cnt_grk_mcd_cic_krd_ven_spa_est_swa_bam_hun_pan_hau_geo_svk_scr_bul_ben_tig_owc_fre_fin_moo_sun_ctl_jav_jpn_knd_kor_alb_urd_yor_ita_mao_dut_gam_tag_mnd_pol_swt_lat_amh_rus_hin_mol_bos_qcu_ger_lit_slo_fbf_amr_nor_anl_cze_bat_prs_ses_por_tsn_mly_tha_mlt_tml_ewe_dyu_azi_swe_eng_uzb_igb_vie_heb_lda_akn_dgb	-0.217435393581845	-0.5134941742229	0.608823478339493
345	sod_spa_igb_guj_chh_gam_amh_krd_uzb_aze_ven_sun_akn_rom_grk_bsq_cze_heb_swa_cnt_pan_afr_bam_bos_fbf_dut_fin_tsn_tsw_hun_arw_owc_geo_lit_rus_alb_fre_hau_mlt_hin_est_swt_jav_ukr_mao_jpn_knd_kor_mol_mcd_dyu_lat_tag_svk_amr_bat_mnd_ger_zul_prs_sid_ben_eng_ctl_por_qcu_urd_swe_slo_bem_tig_pol_aeg_nor_ind_bul_moo_scr_xho_mly_tha_wly_tml_ewe_ses_azi_glc_ita_tur_cic_vie_anl_dgb_yor_lda	-0.258131621353641	-0.609901537376174	0.543414404394842
346	tig_spa_zul_alb_anl_sid_aeg_nor_azi_uzb_swt_sun_tsn_fre_ger_bsq_mcd_amr_ven_mnd_slo_cze_lda_lat_bem_bul_est_akn_xho_fin_ctl_hau_geo_svk_eng_grk_guj_amh_owc_rus_hun_igb_bat_scr_jav_jpn_knd_kor_mol_ben_fbf_swe_ind_dut_mlt_tag_cnt_krd_ses_bos_heb_hin_prs_por_rom_qcu_ita_ukr_lit_ewe_sod_afr_gam_urd_mly_pol_yor_arw_bam_mao_tha_chh_tml_cic_tsw_aze_pan_glc_tur_dyu_vie_wly_moo_swa_dgb	0.31584034858131	0.74451973565361	0.458439307026362
347	gam_cze_ses_prs_amr_mlt_hau_dut_uzb_azi_bam_mly_swa_scr_spa_bsq_urd_aeg_moo_cnt_afr_arw_tsw_krd_lda_rom_est_bem_ven_hun_glc_wly_geo_lat_alb_hin_rus_sod_tig_guj_fin_swt_sun_bos_ind_jpn_tml_kor_ctl_eng_fbf_pan_jav_grk_heb_tag_mnd_svk_zul_mcd_owc_swe_fre_ita_slo_qcu_nor_pol_ben_xho_sid_por_anl_bul_mao_lit_igb_ger_yor_bat_tha_chh_knd_tsn_dgb_tur_ukr_mol_aze_akn_vie_amh_ewe_dyu_cic	-0.132312788110834	-0.311856192301877	0.755847893379277
348	owc_afr_xho_ben_sid_gam_wly_ukr_tur_azi_dyu_mly_fbf_lat_alb_bsq_ita_amr_swt_cnt_scr_grk_lda_rom_moo_mol_hun_dgb_bem_est_spa_aeg_geo_nor_eng_guj_urd_sod_hau_hin_fin_tsn_jav_dut_mao_jpn_tml_kor_svk_por_swa_cze_sun_bul_tig_tag_mnd_arw_akn_fre_mlt_lit_prs_bos_ctl_qcu_ger_pol_krd_ven_anl_swe_amh_pan_ind_glc_igb_slo_tsw_bat_tha_chh_knd_bam_yor_aze_rus_mcd_uzb_cic_vie_heb_ewe_ses_zul	-0.51109337164835	-1.22039683921177	0.225399909706995
349	amh_ben_zul_nor_sid_gam_hau_ger_aze_tur_moo_mly_bam_rom_cze_bsq_por_owc_akn_cnt_rus_urd_igb_prs_lda_fre_hun_ewe_dgb_fin_glc_heb_geo_guj_mol_scr_bul_anl_sod_pol_est_tsw_jav_arw_mao_jpn_tml_kor_hin_spa_cic_pan_ind_mcd_tig_sun_mnd_grk_yor_lit_aeg_svk_slo_alb_dut_qcu_krd_ctl_lat_dyu_amr_eng_mlt_swe_tag_ukr_tsn_ita_ses_bat_tha_wly_knd_swa_bem_uzb_bos_afr_azi_xho_vie_chh_fbf_swt_ven	-0.062814224241706	-0.148288729309974	0.882435962120938
350	gam_nor_akn_spa_aeg_tig_wly_swe_azi_uzb_bam_bat_swa_mol_rus_bsq_dut_amh_ses_cnt_prs_guj_yor_fre_bem_por_est_xho_moo_hun_ukr_sod_geo_grk_lat_mcd_ben_hau_heb_ger_fin_igb_sun_krd_ind_jpn_knd_kor_slo_bos_dyu_cze_mao_rom_chh_mly_mnd_urd_ewe_svk_sid_lit_scr_eng_bul_qcu_pol_alb_ctl_lda_anl_hin_amr_pan_jav_glc_dgb_ita_zul_tag_tha_owc_tml_tsn_swt_tur_arw_afr_aze_tsw_vie_mlt_fbf_ven_cic	0.00202140878841506	0.00476706530761423	0.996206657430115
351	chh_dut_ses_slo_wly_amr_aeg_guj_azi_tur_swt_tag_zul_glc_ita_bsq_arw_heb_bam_mnd_pol_rus_yor_spa_ewe_grk_fin_xho_ven_est_nor_sod_geo_ukr_eng_alb_por_tig_owc_fre_hun_swa_jav_bul_sun_jpn_knd_kor_urd_ger_dgb_svk_mao_lat_amh_bat_cnt_ctl_dyu_mcd_anl_pan_swe_ben_mol_qcu_rom_scr_afr_tsn_gam_cze_mlt_lit_ind_krd_fbf_hin_akn_mly_tha_hau_tml_moo_lda_aze_bos_prs_uzb_igb_vie_sid_bem_cic_tsw	-0.527375785198622	-1.25445005498161	0.212822122079723
352	sid_ita_cic_urd_sod_anl_amh_alb_tur_aze_zul_mly_fbf_rus_lat_bsq_pol_wly_yor_mnd_guj_cze_bam_scr_ven_glc_hun_moo_bem_fin_prs_mlt_geo_pan_lit_ukr_mcd_aeg_tig_ger_est_tsw_tag_dut_ind_jpn_tml_kor_nor_swe_ewe_por_jav_arw_heb_sun_cnt_afr_lda_slo_hau_grk_svk_hin_ctl_qcu_eng_fre_rom_tsn_owc_bos_chh_spa_mao_mol_akn_ben_swt_bat_tha_amr_knd_swa_igb_uzb_krd_bul_azi_dyu_vie_gam_ses_xho_dgb	0.249640231488151	0.58740321399509	0.558356416668389
353	heb_rom_cic_pol_aeg_amh_gam_prs_aze_azi_dgb_ind_tsw_fre_urd_bsq_arw_chh_akn_cnt_grk_alb_fbf_dut_yor_bos_fin_ven_ewe_est_guj_mlt_geo_ben_cze_ctl_hin_owc_tig_eng_hun_bem_bat_lit_jav_jpn_knd_kor_mcd_pan_zul_ukr_sun_scr_sod_tag_mnd_ita_swa_afr_wly_slo_nor_svk_spa_qcu_bul_krd_swe_bam_hau_ger_amr_por_mly_rus_lda_lat_swt_mao_tha_sid_tml_tsn_igb_tur_glc_mol_uzb_xho_vie_anl_dyu_moo_ses	0.273560759673036	0.644007548618236	0.521155671057202
354	sod_urd_xho_rus_gam_aeg_heb_bul_azi_aze_dgb_mao_yor_nor_dut_bsq_por_tig_tsn_cnt_fre_scr_swt_hin_fbf_ben_est_swa_bem_fin_krd_amr_geo_ita_ger_ukr_lit_wly_sid_lat_hun_tsw_mly_slo_sun_jpn_tml_kor_glc_svk_dyu_afr_jav_alb_hau_bat_mnd_pol_ven_arw_owc_mol_cze_swe_eng_qcu_spa_bos_prs_ewe_amh_guj_mlt_pan_tag_mcd_bam_ctl_cic_ind_tha_anl_knd_akn_lda_tur_rom_grk_uzb_moo_vie_chh_ses_zul_igb	-0.671446050685423	-1.6057304723531	0.111723564412434
355	heb_grk_moo_glc_anl_amh_tig_rom_uzb_aze_swa_tag_ven_ita_ger_bsq_bul_sod_dyu_mnd_por_hin_tsw_scr_ewe_mol_fin_ses_cic_est_slo_chh_geo_urd_pan_alb_ukr_owc_hau_spa_hun_fbf_sun_ctl_ind_jpn_knd_kor_nor_fre_xho_ben_mao_arw_aeg_jav_cnt_lit_swt_eng_amr_mcd_pol_rus_krd_qcu_guj_dut_prs_lda_gam_swe_mlt_bos_mly_cze_dgb_svk_zul_bat_tha_wly_tml_bem_igb_tur_lat_afr_azi_tsn_vie_sid_akn_yor_bam	0.699467397225976	1.6579246180568	0.100702189083099
356	wly_pan_bam_rus_amh_tig_anl_ita_aze_uzb_tsn_jav_ses_urd_alb_bsq_ukr_gam_zul_cnt_pol_rom_ven_afr_tsw_dut_hun_lda_fbf_fin_prs_sid_geo_arw_bul_ctl_nor_chh_owc_fre_est_bem_bat_cze_mao_jpn_knd_kor_spa_hin_dgb_slo_sun_krd_amr_ind_mnd_ger_dyu_mcd_hau_swe_glc_mol_eng_qcu_svk_bos_grk_swa_heb_guj_aeg_lit_tag_lat_ewe_por_moo_mly_tha_sod_tml_igb_swt_azi_scr_ben_tur_xho_vie_mlt_cic_akn_yor	0.209820328122657	0.494016127206975	0.622459602708485
357	amr_ita_xho_glc_heb_gam_hau_bos_uzb_tur_tsw_sun_moo_svk_por_bsq_krd_anl_zul_mnd_bul_ger_lda_scr_bem_nor_est_fbf_swt_hun_spa_amh_geo_hin_arw_lat_guj_mlt_wly_swe_fin_cic_bat_ben_mao_jpn_tml_kor_mol_urd_yor_alb_tag_pan_aeg_ind_cnt_afr_dgb_dut_chh_fre_rus_prs_mcd_qcu_slo_rom_ctl_bam_sid_pol_sod_ukr_jav_grk_dyu_lit_igb_mly_tha_tig_knd_ewe_tsn_aze_eng_cze_azi_swa_vie_owc_ven_akn_ses	-0.083366512642504	-0.196405767303859	0.844721135676979
358	sod_hin_xho_ger_amh_chh_anl_mol_tur_azi_bem_jav_igb_afr_bul_bsq_pan_hau_fbf_mnd_ita_urd_tsn_mcd_yor_slo_est_akn_cic_fin_rus_wly_geo_svk_prs_ben_lit_sid_owc_scr_hun_moo_bat_eng_sun_jpn_knd_kor_ctl_krd_dgb_rom_ind_pol_mlt_mao_cnt_alb_zul_glc_amr_arw_swe_spa_guj_qcu_ukr_dut_bos_tsw_aeg_nor_gam_grk_mly_fre_lda_cze_ven_tag_tha_heb_tml_ewe_ses_aze_lat_por_uzb_swa_vie_tig_swt_dyu_bam	-0.341458020771381	-0.808943667352238	0.420612254381642
359	sod_rom_moo_svk_sid_amh_amr_slo_aze_azi_yor_mao_dgb_prs_ben_bsq_ita_heb_lda_cnt_nor_urd_tsw_bul_ses_mol_hun_akn_swt_fin_pol_wly_geo_glc_grk_mcd_fre_gam_anl_lit_est_bam_jav_krd_sun_jpn_knd_kor_guj_lat_igb_eng_bat_ukr_tig_ind_mnd_spa_xho_bos_aeg_hin_pan_dut_cze_qcu_scr_ctl_arw_dyu_mlt_alb_chh_por_tag_afr_swa_swe_ewe_mly_tha_hau_tml_zul_tsn_uzb_rus_ger_tur_fbf_vie_owc_bem_ven_cic	-0.471703222231221	-1.11977226316042	0.265694441021636
360	owc_dut_zul_bos_tig_sod_heb_mcd_aze_uzb_yor_ind_bam_ukr_afr_bsq_slo_aeg_tsw_mnd_krd_swe_dyu_alb_lda_lat_fin_swa_igb_est_bul_gam_geo_pan_scr_ben_spa_sid_amr_urd_hun_akn_mly_fre_jav_jpn_tml_kor_grk_svk_moo_rus_tag_ctl_chh_sun_cnt_pol_ewe_eng_wly_rom_por_ger_ita_qcu_prs_lit_hin_ven_anl_nor_amh_arw_bat_guj_bem_glc_xho_mao_tha_mlt_knd_fbf_cic_azi_cze_mol_tur_swt_vie_hau_tsn_ses_dgb	-0.828443883451974	-1.99546377870727	0.0489182234056839
361	aeg_lit_xho_svk_amr_gam_wly_lat_azi_tur_yor_mly_moo_mcd_eng_bsq_urd_heb_dgb_cnt_ukr_pol_lda_pan_akn_swe_fin_fbf_swa_hun_ben_sid_geo_cze_guj_spa_alb_anl_owc_glc_est_cic_bat_arw_sun_jpn_knd_kor_bul_por_ewe_krd_jav_scr_sod_tag_mnd_ger_bem_bos_mlt_grk_slo_afr_rus_qcu_mol_ita_dut_swt_hau_nor_tig_rom_ind_hin_igb_fre_dyu_mao_tha_amh_tml_tsn_ses_uzb_prs_ctl_aze_bam_vie_chh_zul_ven_tsw	-0.00072444532158217	-0.00170548896194079	0.998642870390707
362	tig_hin_lda_ger_chh_gam_mlt_scr_aze_azi_xho_sun_ses_urd_ctl_bsq_grk_sod_tsn_cnt_bos_svk_swa_lit_moo_lat_fin_zul_fbf_est_guj_hau_geo_prs_afr_arw_glc_heb_owc_dut_hun_dyu_mly_fre_bat_jpn_tml_kor_por_bul_igb_mol_mao_nor_aeg_ind_mnd_spa_akn_slo_sid_alb_cze_rom_ben_qcu_rus_pol_krd_yor_amh_eng_anl_ukr_tag_swe_dgb_mcd_bam_jav_tha_amr_knd_bem_swt_uzb_ita_pan_tur_cic_vie_wly_ven_tsw_ewe	0.157130021369365	0.36954978123087	0.712558113422548
363	amh_svk_akn_rom_mlt_wly_tig_lat_azi_tur_xho_bat_bem_ger_eng_bsq_ita_hau_dyu_mnd_por_glc_tsn_swe_bam_mcd_fin_lda_cic_est_alb_sod_geo_nor_prs_mol_guj_aeg_anl_dut_hun_tsw_jav_ben_ind_jpn_tml_kor_ctl_hin_fbf_cze_mao_arw_sid_sun_cnt_slo_zul_afr_gam_rus_krd_scr_bul_qcu_ukr_urd_fre_moo_chh_bos_amr_pol_mly_pan_dgb_spa_igb_tag_tha_heb_knd_yor_swa_aze_grk_lit_uzb_ven_vie_owc_ses_ewe_swt	-0.92555026353656	-2.24573060372192	0.0270895799358759
364	mlt_krd_zul_mol_sod_owc_amr_cze_aze_uzb_ses_jav_bam_ukr_lit_bsq_dut_gam_dyu_mnd_bos_lat_dgb_ger_cic_hin_fin_tsn_ewe_est_mcd_tig_geo_afr_spa_bul_rus_wly_sid_scr_hun_swt_mao_ben_tag_jpn_tml_kor_eng_pol_lda_alb_sun_ctl_amh_mly_cnt_fre_moo_glc_aeg_arw_urd_grk_rom_qcu_swe_nor_por_tsw_heb_prs_anl_guj_ind_svk_igb_slo_bem_bat_tha_hau_knd_akn_yor_tur_ita_pan_azi_ven_vie_chh_xho_swa_fbf	0.21705674079154	0.511107516354825	0.610487045271138
365	sod_alb_tsw_ita_heb_chh_amh_cze_tur_aze_swt_mly_bam_arw_grk_bsq_afr_aeg_ewe_cnt_eng_ukr_xho_slo_fbf_bul_fin_cic_dgb_hun_rom_mlt_geo_por_hin_krd_prs_amr_owc_lit_est_yor_bat_ben_ind_jpn_tml_kor_pol_lat_zul_urd_tag_ctl_hau_jav_mnd_pan_bem_mol_sid_guj_bos_mcd_scr_qcu_svk_rus_nor_akn_gam_fre_anl_ger_mao_swe_ses_dut_lda_sun_tha_wly_knd_ven_swa_azi_glc_spa_uzb_moo_vie_tig_dyu_igb_tsn	0.203013263191553	0.477476695059289	0.634142977352264
366	owc_grk_tsw_urd_gam_aeg_chh_ben_uzb_azi_igb_jav_yor_cze_lit_bsq_bos_amr_zul_mnd_spa_guj_bem_ger_xho_krd_hun_ses_swt_fin_slo_anl_geo_svk_eng_mcd_prs_tig_hau_por_est_cic_bat_mol_mao_jpn_tml_kor_ukr_bul_lda_scr_sun_alb_amh_tag_cnt_dut_akn_ctl_sod_nor_glc_hin_pan_qcu_lat_afr_fre_bam_wly_rus_mlt_arw_ind_rom_tsn_ita_dgb_mly_tha_heb_knd_ven_dyu_aze_pol_swe_tur_ewe_vie_sid_swa_fbf_moo	-1.16000908895952	-2.8528439913377	0.005339944350357
367	gam_svk_bam_scr_amh_wly_mlt_lat_uzb_aze_akn_tag_tsw_slo_prs_bsq_por_sid_yor_cnt_grk_fre_lda_pol_ses_dut_est_swt_bem_hun_alb_heb_geo_spa_ukr_swe_arw_aeg_hau_mcd_fin_tsn_jav_afr_sun_jpn_tml_kor_nor_guj_swa_ctl_bat_ger_owc_ind_mnd_rus_xho_bul_anl_mol_cze_urd_krd_qcu_ita_lit_rom_ven_chh_pan_amr_hin_mly_glc_dyu_bos_dgb_mao_tha_sod_knd_fbf_igb_tur_ben_eng_azi_zul_vie_tig_moo_cic_ewe	-0.358549061441421	-0.849770775896437	0.397634864173872
368	amr_ita_cic_por_chh_mlt_heb_afr_azi_tur_yor_tag_xho_svk_rom_bsq_glc_aeg_ses_mnd_guj_hin_swa_ben_zul_ger_hun_bam_fbf_fin_urd_wly_geo_alb_nor_grk_fre_tig_hau_swe_est_tsn_jav_bul_ind_jpn_tml_kor_ukr_lat_akn_mcd_sun_krd_sid_mly_cnt_pan_ewe_arw_gam_scr_pol_lit_dut_qcu_eng_prs_cze_ven_owc_bos_anl_slo_bat_rus_bem_spa_moo_mao_tha_sod_knd_dyu_swt_uzb_mol_ctl_aze_tsw_vie_amh_igb_lda_dgb	-0.876875906631284	-2.12540441263911	0.0362033047576465
369	amr_lat_fbf_mol_gam_amh_sod_bul_azi_aze_swt_tag_lda_afr_nor_bsq_spa_mlt_tsn_cnt_scr_pol_cic_ita_yor_rus_fin_bem_ven_est_ben_chh_geo_eng_arw_lit_cze_heb_aeg_ukr_hun_ses_mly_prs_mao_jpn_knd_kor_ger_fre_xho_ctl_jav_rom_wly_bat_mnd_urd_zul_swe_sid_svk_bos_pan_por_qcu_krd_dut_mcd_swa_owc_hin_hau_alb_ind_guj_dyu_slo_ewe_sun_tha_tig_tml_tsw_dgb_tur_grk_glc_uzb_bam_vie_anl_moo_igb_akn	-0.928477818445467	-2.25117952940528	0.0267293401903419
370	aeg_scr_cic_glc_gam_wly_sid_dut_aze_tur_xho_ind_zul_ukr_urd_bsq_eng_amr_tsn_mnd_bul_lit_swa_svk_fbf_hin_hun_lda_moo_fin_mcd_heb_geo_prs_alb_rom_slo_amh_sod_por_est_bem_jav_ctl_mao_jpn_knd_kor_swe_nor_tsw_ger_mly_grk_tig_sun_cnt_ben_ewe_bos_chh_rus_arw_fre_pol_qcu_afr_mol_pan_ven_hau_spa_owc_cze_tag_guj_bam_krd_dyu_bat_tha_anl_tml_yor_ses_azi_lat_ita_uzb_dgb_vie_mlt_akn_igb_swt	-0.479961525940543	-1.14264025492742	0.25612111723537
371	wly_spa_ses_grk_sod_heb_gam_fre_uzb_azi_cic_bat_xho_ben_bos_bsq_arw_anl_tsn_cnt_lit_svk_dyu_lat_tsw_cze_hun_igb_ewe_fin_mcd_amh_geo_alb_rom_dut_guj_tig_aeg_hin_est_fbf_mly_bul_tag_jpn_tml_kor_urd_pan_akn_rus_sun_ukr_hau_jav_mnd_prs_bam_por_owc_ctl_krd_ger_glc_qcu_swe_afr_ita_dgb_amr_nor_mlt_scr_mao_slo_swa_eng_yor_ind_tha_sid_knd_moo_ven_aze_pol_mol_tur_swt_vie_chh_bem_lda_zul	-0.348243685419035	-0.824093303594378	0.411995053165047
372	sod_grk_ven_afr_sid_mlt_tig_fre_tur_azi_xho_jav_fbf_ctl_dut_bsq_cze_amr_zul_cnt_ger_rom_swa_urd_tsn_svk_est_dgb_akn_fin_lit_heb_geo_swe_prs_glc_pol_aeg_anl_mol_hun_swt_sun_guj_bat_jpn_knd_kor_por_bos_ewe_hin_mly_bul_wly_tag_mnd_ukr_ses_eng_amh_alb_rus_pan_arw_qcu_lat_ita_ben_lda_gam_krd_chh_spa_ind_scr_igb_nor_bam_mao_tha_hau_tml_cic_bem_uzb_slo_mcd_aze_tsw_vie_owc_yor_moo_dyu	-1.03666296837038	-2.53007386454097	0.0130850311143025
373	amh_guj_swt_pol_wly_aeg_owc_afr_tur_aze_ewe_bat_moo_prs_lat_bsq_bul_sod_bem_mnd_krd_fre_bam_ita_xho_mol_est_ven_cic_fin_ukr_anl_geo_cze_alb_slo_lit_tig_hau_spa_hun_yor_mao_ctl_sun_jpn_tml_kor_mcd_arw_lda_grk_jav_ben_chh_ind_cnt_bos_dyu_pan_amr_nor_por_dut_urd_qcu_ger_glc_scr_akn_heb_eng_gam_swe_tag_rom_dgb_svk_tsw_mly_tha_sid_knd_zul_igb_azi_rus_hin_uzb_ses_vie_mlt_tsn_fbf_swa	-0.400092666339563	-0.948838375167502	0.345161970272468
374	mlt_pol_yor_mcd_owc_hau_heb_mol_azi_uzb_zul_ind_bam_fre_swe_bsq_ger_anl_tsn_mnd_ita_spa_lda_lat_moo_por_est_fbf_cic_hun_lit_amh_geo_bul_cze_bos_arw_tig_wly_slo_fin_dgb_bat_ctl_jav_jpn_tml_kor_krd_rom_tsw_dut_mao_afr_gam_tag_cnt_grk_bem_hin_aeg_alb_prs_nor_guj_qcu_ben_rus_svk_igb_amr_ukr_sid_urd_sun_glc_swt_pan_swa_mly_tha_chh_knd_ses_xho_aze_eng_scr_tur_ven_vie_sod_dyu_akn_ewe	-0.204134735501662	-0.481809402598917	0.631073244487672
375	mlt_arw_ven_prs_hau_sid_tig_fre_aze_uzb_moo_tag_dgb_ctl_slo_bsq_pan_heb_akn_mnd_rom_scr_bem_guj_dyu_mcd_est_swa_yor_fin_glc_owc_geo_dut_krd_lat_swe_amr_amh_urd_hun_cic_mly_eng_bat_jpn_tml_kor_svk_ger_tsw_por_mao_bul_sod_ind_cnt_ita_ses_bos_aeg_lit_grk_nor_ukr_qcu_spa_hin_cze_zul_wly_afr_gam_pol_sun_ben_lda_mol_bam_jav_tha_chh_knd_tsn_igb_azi_alb_rus_tur_xho_vie_anl_fbf_swt_ewe	-0.0720703095470634	-0.169955543136505	0.865414266596016
376	amr_ben_akn_slo_owc_hau_gam_eng_azi_uzb_moo_sun_zul_prs_nor_bsq_krd_heb_ven_cnt_bul_ger_ses_urd_igb_grk_est_yor_cic_fin_glc_sid_geo_rus_lat_bos_dut_aeg_mlt_ita_hun_tsn_tag_scr_ind_jpn_knd_kor_guj_mcd_dgb_spa_mao_svk_anl_jav_mnd_rom_xho_ctl_wly_cze_swe_lit_hin_qcu_por_mol_arw_tsw_amh_ukr_chh_pan_bat_fre_dyu_pol_bem_mly_tha_tig_tml_lda_ewe_tur_alb_afr_aze_fbf_vie_sod_bam_swt_swa	-0.451334759433881	-1.07196545646744	0.286509447114808
377	wly_cze_xho_nor_sid_heb_anl_spa_uzb_aze_igb_mao_yor_prs_alb_bsq_hin_owc_ses_cnt_ctl_arw_ven_bos_moo_guj_hun_cic_ewe_est_ukr_hau_geo_swe_ger_urd_mol_mlt_gam_bul_fin_lda_mly_pol_ind_jpn_knd_kor_lit_pan_bam_scr_jav_afr_amr_tag_mnd_ben_tsn_grk_chh_rus_eng_por_lat_qcu_krd_ita_fre_bem_amh_glc_aeg_slo_bat_svk_fbf_mcd_dyu_sun_tha_tig_tml_akn_swt_tur_dut_rom_azi_dgb_vie_sod_zul_tsw_swa	-0.11578211103739	-0.272905491801888	0.785530939284
378	hau_ukr_tsn_eng_sod_tig_amh_alb_azi_uzb_zul_mao_bem_prs_mol_bsq_nor_wly_akn_mnd_cze_grk_igb_ger_fbf_guj_fin_moo_swt_hun_swe_amr_geo_ita_por_rus_hin_chh_anl_glc_est_lda_mly_krd_jav_jpn_tml_kor_fre_rom_bam_dut_ind_afr_gam_bat_cnt_pan_cic_ben_aeg_arw_slo_scr_lit_qcu_bos_pol_bul_ses_owc_ctl_heb_urd_tag_mcd_tsw_lat_swa_sun_tha_sid_knd_dgb_dyu_tur_svk_spa_aze_xho_vie_mlt_yor_ven_ewe	-0.0295055040470956	-0.069495441958754	0.944744472519402
379	hau_krd_dyu_ita_sod_chh_amh_lat_aze_tur_ven_mao_ewe_ben_cze_bsq_scr_amr_bem_cnt_arw_rus_zul_lit_xho_afr_fin_swt_igb_hun_pan_heb_geo_glc_ctl_por_guj_mlt_wly_mol_est_yor_mly_nor_sun_jpn_tml_kor_alb_rom_lda_ger_jav_bul_tig_tag_mnd_svk_swa_urd_owc_pol_dut_prs_slo_qcu_bos_spa_eng_fbf_aeg_mcd_sid_swe_ind_grk_bam_ukr_tsw_bat_tha_anl_knd_tsn_akn_azi_fre_hin_uzb_cic_vie_gam_moo_ses_dgb	0.311421875298386	0.734621945361254	0.464418088424913
380	mlt_scr_bem_pan_anl_owc_amh_guj_aze_azi_zul_mly_tsn_rom_prs_bsq_krd_tig_lda_mnd_fre_por_ven_rus_moo_bul_est_ses_fbf_fin_ben_hau_geo_eng_grk_ita_slo_amr_heb_bos_hun_xho_bat_ukr_jav_jpn_knd_kor_spa_arw_tsw_glc_tag_ctl_chh_mao_cnt_lat_akn_svk_gam_ger_mcd_dut_pol_qcu_nor_swe_urd_dgb_aeg_lit_sod_cze_sun_alb_igb_mol_swa_ind_tha_sid_tml_ewe_cic_tur_afr_hin_uzb_yor_vie_wly_dyu_swt_bam	0.437332139033551	1.03289690945158	0.304330722376287
381	heb_nor_zul_mol_owc_wly_sod_swe_uzb_tur_yor_mao_tsn_urd_bos_bsq_mcd_anl_xho_mnd_grk_por_dgb_svk_akn_glc_hun_dyu_swt_fin_slo_tig_geo_fre_prs_spa_scr_gam_aeg_pan_est_swa_ind_guj_jav_jpn_knd_kor_lit_ctl_tsw_ger_sun_bul_amr_bat_cnt_hin_ewe_rom_chh_cze_pol_ita_arw_qcu_ukr_eng_rus_ven_sid_dut_amh_lat_mly_krd_moo_ben_ses_tag_tha_mlt_tml_bem_bam_aze_alb_afr_azi_fbf_vie_hau_lda_igb_cic	-0.824192582676357	-1.99245552438732	0.0492528742927719
382	chh_prs_moo_urd_owc_mlt_hau_bos_uzb_tur_tsw_bat_akn_pan_afr_bsq_ita_sod_ewe_mnd_ben_scr_bem_ger_zul_lit_fin_lda_tsn_est_pol_gam_geo_fre_eng_mcd_bul_wly_amh_rom_hun_bam_sun_grk_ind_jpn_knd_kor_hin_ukr_cic_alb_mao_dut_amr_jav_cnt_arw_swa_por_aeg_rus_spa_cze_ctl_qcu_slo_svk_mol_dgb_anl_guj_sid_lat_mly_swe_igb_glc_swt_tag_tha_heb_tml_yor_ses_azi_nor_krd_aze_xho_vie_tig_dyu_fbf_ven	0.00869769307686462	0.0204853596345949	0.983700078329314
383	amr_grk_tsw_mol_amh_mlt_sid_ctl_azi_uzb_cic_jav_akn_por_glc_bsq_hin_aeg_fbf_mnd_lat_afr_yor_ger_xho_bul_fin_lda_swt_est_cze_chh_geo_pol_spa_eng_ben_hau_wly_urd_hun_igb_sun_alb_mly_jpn_knd_kor_pan_ukr_bem_guj_ind_bos_sod_bat_cnt_swe_dyu_scr_owc_arw_nor_rus_rom_qcu_lit_mcd_prs_bam_anl_svk_heb_fre_mao_krd_ses_ita_swa_tag_tha_tig_tml_ewe_tsn_aze_dut_slo_tur_moo_vie_gam_zul_ven_dgb	-0.206935641089042	-0.488295605444179	0.626489832347926
384	anl_krd_swt_cze_hau_gam_sid_ita_azi_aze_lda_jav_cic_ger_glc_bsq_urd_chh_ewe_cnt_nor_fre_fbf_ben_bem_pan_est_tsn_dyu_hun_rom_tig_geo_swe_hin_alb_pol_aeg_mlt_mol_fin_tsw_ind_ctl_mao_jpn_tml_kor_grk_prs_moo_lat_bat_guj_heb_mly_mnd_spa_akn_rus_amr_arw_dut_scr_afr_qcu_bul_ukr_por_ven_amh_bos_owc_svk_tag_mcd_dgb_slo_swa_sun_tha_wly_knd_yor_bam_tur_eng_lit_uzb_zul_vie_sod_igb_ses_xho	-0.386838162184673	-0.917447716825564	0.361281221304145
385	mlt_nor_swa_bul_wly_sid_tig_cze_uzb_azi_dyu_mly_yor_mcd_slo_bsq_hin_amr_igb_cnt_dut_lit_xho_lat_moo_pan_hun_tsn_swt_est_svk_aeg_geo_rus_swe_ben_ita_owc_anl_ctl_fin_ven_sun_urd_tag_jpn_knd_kor_ukr_scr_ewe_eng_mao_grk_heb_ind_mnd_prs_akn_mol_chh_glc_guj_afr_pol_qcu_spa_por_krd_lda_gam_rom_amh_bos_bat_arw_cic_fre_tsw_jav_tha_hau_tml_zul_ses_aze_ger_alb_tur_bam_vie_sod_fbf_dgb_bem	-0.687609471426652	-1.6460752645111	0.103123789705573
386	tig_spa_dyu_cze_hau_amr_wly_mcd_aze_uzb_swt_mly_bam_dut_glc_bsq_ger_aeg_fbf_cnt_mol_rom_yor_ben_xho_swe_est_lda_igb_fin_prs_mlt_geo_urd_lat_rus_bos_heb_sod_pol_hun_ses_tag_ita_sun_jpn_tml_kor_eng_krd_swa_hin_jav_ukr_gam_ind_mnd_svk_dgb_ctl_sid_slo_arw_scr_grk_qcu_afr_pan_nor_akn_chh_lit_owc_alb_mao_por_tsw_guj_moo_bat_tha_anl_knd_cic_zul_tur_bul_fre_azi_tsn_vie_amh_bem_ewe_ven	-0.695092139126345	-1.66594981415447	0.0990884229670395
387	amh_slo_tsw_lit_owc_wly_heb_eng_azi_uzb_yor_ind_igb_glc_mol_bsq_arw_aeg_akn_cnt_rom_bul_bam_swe_cic_por_hun_swa_swt_fin_bos_amr_geo_guj_afr_urd_hin_sod_mlt_mcd_est_ven_mly_alb_jav_jpn_knd_kor_svk_scr_zul_spa_sun_ctl_gam_mao_mnd_ben_bem_grk_anl_pan_cze_ger_nor_qcu_ita_ukr_dut_lda_hau_rus_chh_prs_tag_lat_dyu_krd_dgb_bat_tha_tig_tml_ewe_fbf_aze_pol_fre_tur_moo_vie_sid_xho_tsn_ses	-0.384291378255369	-0.912363590914234	0.363936393271343
388	aeg_spa_tsw_pol_anl_owc_amr_arw_uzb_tur_ven_sun_bam_mol_swe_bsq_ukr_sid_ewe_cnt_rom_por_tsn_scr_swt_hin_hun_ses_igb_fin_lit_mlt_geo_slo_rus_prs_ita_hau_tig_ger_est_dyu_mao_krd_tag_jpn_tml_kor_alb_ctl_swa_svk_jav_bos_wly_mly_mnd_cze_akn_fre_heb_lat_pan_glc_afr_qcu_bul_grk_ben_fbf_amh_urd_chh_mcd_bat_guj_moo_nor_zul_ind_tha_gam_knd_lda_bem_aze_eng_dut_azi_xho_vie_sod_dgb_cic_yor	-0.24761717179157	-0.585332793922248	0.55974159666782
389	heb_urd_fbf_por_amh_tig_owc_rom_tur_aze_xho_bat_cic_glc_pan_bsq_swe_aeg_moo_cnt_afr_prs_tsw_grk_ewe_mol_fin_lda_bam_hun_lat_hau_geo_bos_guj_hin_eng_gam_wly_rus_est_dyu_ind_ger_mao_jpn_tml_kor_krd_spa_tsn_pol_sun_svk_mlt_tag_mnd_ita_bem_lit_anl_alb_slo_arw_ctl_qcu_ben_nor_fre_igb_chh_scr_sod_ukr_jav_cze_zul_mcd_swt_mly_tha_amr_knd_swa_ses_uzb_bul_dut_azi_yor_vie_sid_dgb_ven_akn	-0.20944285100805	-0.494114917586983	0.622390103203262
390	mlt_dut_yor_hin_sod_wly_tig_ukr_uzb_azi_ses_sun_bam_nor_ben_bsq_slo_amh_igb_cnt_swe_por_dgb_rom_swt_ita_hun_lda_bem_est_eng_aeg_geo_urd_fre_mol_lat_hau_chh_afr_fin_xho_jav_arw_ind_jpn_tml_kor_scr_bul_moo_glc_bat_cze_owc_mly_mnd_svk_cic_ger_heb_pol_mcd_spa_krd_qcu_guj_lit_rus_ewe_gam_pan_anl_ctl_tag_alb_tsn_bos_ven_mao_tha_sid_knd_zul_tsw_tur_grk_prs_aze_swa_vie_amr_akn_fbf_dyu	-0.0655133599192795	-0.154420384047671	0.877612905897848
391	sod_afr_dgb_glc_hau_anl_owc_slo_tur_aze_tsw_tag_ewe_pol_bos_bsq_dut_tig_ven_mnd_ctl_swe_fbf_bul_lda_scr_est_igb_bem_fin_ben_amr_geo_hin_mcd_fre_ukr_mlt_wly_rus_hun_tsn_sun_arw_mao_jpn_knd_kor_mol_cze_zul_alb_ind_krd_aeg_jav_cnt_urd_swa_spa_sid_por_grk_ger_guj_qcu_lit_pan_eng_akn_heb_lat_gam_ita_bat_prs_swt_nor_xho_mly_tha_amh_tml_moo_dyu_uzb_svk_rom_azi_yor_vie_chh_ses_cic_bam	-0.393781782866474	-0.936062957807637	0.35166514677925
392	mlt_slo_xho_spa_amh_sid_amr_glc_tur_aze_cic_jav_igb_lat_grk_bsq_pol_tig_dgb_cnt_fre_arw_tsw_cze_akn_ukr_hun_ven_ewe_est_pan_owc_geo_afr_hin_nor_scr_hau_sod_ger_fin_swa_bat_lit_sun_jpn_knd_kor_prs_guj_bem_mcd_tag_mol_chh_ind_mnd_por_bam_bos_gam_eng_rus_ben_swe_qcu_krd_ita_bul_dyu_aeg_svk_heb_rom_mly_alb_tsn_ctl_yor_mao_tha_wly_tml_fbf_ses_uzb_dut_urd_azi_zul_vie_anl_swt_moo_lda	-0.732860162853256	-1.76143605999702	0.0814511473324484
393	anl_lat_dgb_eng_wly_sid_amh_ger_tur_azi_yor_mao_cic_dut_ita_bsq_rus_mlt_swt_mnd_svk_bos_xho_ben_tsw_pan_est_lda_bem_fin_mol_chh_geo_urd_bul_cze_grk_gam_hau_nor_hun_swa_sun_afr_tag_jpn_tml_kor_mcd_krd_ewe_hin_jav_fre_heb_bat_cnt_rom_tsn_glc_amr_pol_lit_alb_ctl_qcu_por_prs_ukr_igb_owc_slo_sod_swe_mly_scr_moo_arw_dyu_ind_tha_tig_knd_fbf_ven_uzb_guj_spa_aze_zul_vie_aeg_bam_akn_ses	-0.0448771354410863	-0.10567542458004	0.916067479796043
394	tig_pan_tsw_lit_aeg_gam_hau_rus_aze_uzb_dyu_bat_cic_afr_svk_bsq_slo_amh_xho_cnt_mol_spa_ewe_glc_dgb_mcd_est_swt_ven_fin_eng_mlt_geo_ben_bos_bul_por_wly_anl_cze_hun_yor_jav_hin_ind_jpn_tml_kor_lat_arw_tsn_urd_mly_ita_chh_tag_mnd_ger_zul_ukr_amr_pol_scr_swe_krd_qcu_prs_grk_alb_bam_sod_ctl_heb_fre_mao_rom_moo_nor_lda_sun_tha_sid_knd_bem_akn_azi_guj_dut_tur_igb_vie_owc_ses_fbf_swa	-0.0367328579088795	-0.0865387635856729	0.931224191611714
395	gam_ukr_bem_afr_sod_sid_amr_mcd_tur_uzb_fbf_ind_ven_lit_glc_bsq_krd_owc_tsn_cnt_swe_arw_moo_lat_tsw_urd_fin_cic_lda_est_rus_amh_geo_eng_pan_slo_guj_tig_chh_ctl_hun_bam_sun_prs_mao_jpn_knd_kor_rom_ita_akn_por_jav_ben_wly_mly_mnd_spa_yor_svk_aeg_grk_cze_alb_ger_qcu_bos_dut_pol_ewe_mlt_hin_hau_mol_bat_scr_zul_nor_ses_tag_tha_heb_tml_dyu_igb_aze_bul_fre_azi_swa_vie_anl_dgb_xho_swt	0.232783904560574	0.549083430328488	0.584264164256695
396	hau_ctl_moo_nor_heb_anl_amr_glc_aze_uzb_dgb_ind_tsn_prs_pan_bsq_afr_amh_akn_mnd_pol_spa_tsw_lit_ven_por_fin_xho_swa_est_lat_tig_geo_hin_grk_ukr_slo_owc_sid_bul_hun_dyu_mly_ben_mao_jpn_tml_kor_rom_alb_igb_arw_bat_fre_wly_tag_cnt_eng_zul_cze_sod_guj_scr_ita_svk_qcu_ger_mol_rus_bam_mlt_mcd_aeg_bos_jav_dut_yor_krd_cic_sun_tha_gam_knd_fbf_lda_tur_urd_swe_azi_bem_vie_chh_ewe_ses_swt	0.777427399701085	1.84584680201953	0.0680958198790303
397	aeg_pol_igb_ger_wly_sid_hau_lat_azi_uzb_tsw_mly_ven_ukr_rus_bsq_slo_heb_yor_cnt_afr_por_moo_prs_tsn_ctl_hun_akn_dyu_est_rom_mlt_geo_eng_hin_spa_pan_amr_sod_lit_fin_dgb_mao_ita_sun_jpn_knd_kor_guj_urd_lda_nor_tag_scr_tig_bat_mnd_arw_swa_bul_gam_grk_cze_swe_bos_qcu_krd_mcd_fre_swt_owc_glc_amh_alb_jav_ben_zul_dut_ewe_ind_tha_anl_tml_ses_bem_tur_mol_svk_aze_cic_vie_chh_fbf_xho_bam	-0.448329976245562	-1.06460773522248	0.28980979358074
398	tig_ita_dgb_por_mlt_aeg_amh_dut_aze_azi_ewe_mly_lda_glc_alb_bsq_scr_heb_ses_mnd_cze_bul_yor_mol_tsw_spa_fin_bam_ven_hun_lit_owc_geo_guj_slo_lat_mcd_chh_hau_eng_est_xho_tag_rus_bat_jpn_tml_kor_hin_nor_zul_ger_mao_pol_amr_sun_cnt_pan_tsn_ukr_sod_grk_krd_rom_prs_qcu_svk_afr_ctl_cic_anl_urd_gam_swe_jav_ben_igb_fre_dyu_ind_tha_wly_knd_akn_fbf_uzb_arw_bos_tur_bem_vie_sid_swt_swa_moo	0.249929119328165	0.588026173057874	0.557939967931327
399	amr_urd_ewe_bos_tig_wly_heb_spa_aze_azi_ses_sun_zul_ctl_grk_bsq_bul_chh_yor_mnd_hin_slo_swt_ben_bam_lit_hun_moo_xho_fin_lat_sod_geo_prs_dut_mol_afr_mlt_owc_krd_est_swa_mly_glc_ind_jpn_tml_kor_rus_ita_fbf_rom_mao_ger_hau_jav_cnt_scr_lda_arw_amh_guj_eng_mcd_alb_qcu_pan_ukr_swe_tsn_gam_nor_sid_por_tag_svk_igb_fre_dyu_bat_tha_aeg_knd_dgb_bem_uzb_pol_cze_tur_cic_vie_anl_akn_ven_tsw	-0.633640450739716	-1.51402557463115	0.13341061870804
400	heb_spa_ewe_ita_aeg_sid_anl_rus_tur_uzb_tsn_jav_bam_ukr_krd_bsq_swe_wly_swt_cnt_mcd_lat_dyu_slo_ven_nor_hun_cic_igb_fin_hin_hau_geo_rom_glc_bos_dut_mlt_sod_eng_est_dgb_mao_grk_mly_jpn_knd_kor_alb_arw_ses_por_ind_ger_amh_bat_mnd_afr_fbf_bul_owc_prs_scr_ben_lit_qcu_fre_pan_pol_xho_gam_ctl_amr_guj_sun_cze_tsw_mol_lda_tag_tha_tig_tml_akn_swa_aze_svk_urd_azi_bem_vie_chh_moo_yor_zul	-0.13924668354163	-0.328499311697603	0.743272682634276
401	sid_mol_xho_slo_amh_tig_aeg_glc_tur_uzb_ewe_ind_swt_svk_ben_bsq_spa_amr_dgb_cnt_pan_por_bem_bos_igb_eng_est_akn_yor_hun_krd_chh_geo_prs_lat_ita_nor_anl_gam_hin_fin_ven_mao_ger_tag_jpn_tml_kor_bul_afr_ses_ukr_bat_rus_wly_sun_mnd_alb_cic_guj_owc_rom_scr_ctl_grk_qcu_dut_cze_swe_swa_hau_urd_mlt_mcd_jav_pol_fbf_fre_moo_mly_tha_sod_knd_bam_tsn_aze_lit_arw_azi_lda_vie_heb_tsw_dyu_zul	-1.05215115936523	-2.5744041423924	0.01162013066566
402	amh_cze_swt_pol_heb_amr_tig_bul_aze_uzb_dyu_tag_akn_slo_por_bsq_ben_gam_bem_cnt_swe_mcd_fbf_arw_ewe_alb_fin_ven_cic_hun_lat_owc_geo_dut_hin_lit_glc_anl_wly_eng_est_zul_bat_ukr_ind_jpn_tml_kor_bos_urd_moo_afr_mao_grk_mlt_jav_mnd_ger_swa_ita_aeg_svk_pan_rus_mol_qcu_ctl_nor_scr_yor_chh_rom_hau_krd_sun_spa_igb_fre_bam_mly_tha_sid_knd_ses_xho_azi_guj_prs_tur_tsn_vie_sod_lda_dgb_tsw	-0.100436030027542	-0.236762923465837	0.813361442543537
403	wly_cze_bam_glc_mlt_amr_heb_bul_tur_uzb_dgb_bat_lda_svk_rom_bsq_afr_sid_swa_mnd_urd_bos_fbf_ben_ven_ger_est_cic_xho_fin_swe_chh_geo_rus_nor_pan_mol_tig_hau_prs_hun_akn_sun_lit_mao_jpn_tml_kor_lat_arw_yor_grk_mly_hin_amh_jav_cnt_por_igb_scr_anl_slo_guj_fre_ita_qcu_krd_ukr_spa_ewe_owc_alb_gam_eng_ind_pol_tsn_dut_moo_tag_tha_aeg_knd_dyu_bem_azi_mcd_ctl_aze_tsw_vie_sod_ses_zul_swt	0.00236654015724976	0.00556962766231504	0.995568032988679
404	owc_bul_igb_cze_amh_wly_gam_prs_aze_azi_ewe_tag_fbf_urd_rus_bsq_mcd_heb_tsw_cnt_dut_swe_yor_ctl_tsn_pan_est_bam_swa_fin_ita_anl_geo_mol_scr_por_arw_mlt_hau_rom_hun_dyu_sun_guj_jav_jpn_knd_kor_lit_afr_akn_glc_bat_pol_sod_mly_mnd_ben_swt_bos_chh_lat_ger_alb_slo_qcu_fre_krd_hin_zul_sid_ukr_tig_spa_ind_svk_xho_grk_dgb_mao_tha_amr_tml_moo_cic_tur_eng_nor_uzb_lda_vie_aeg_ven_ses_bem	-0.841798879706328	-2.03249129384181	0.0449555006903915
405	mlt_rom_swt_dut_amh_tig_anl_nor_aze_uzb_lda_ind_tsw_guj_krd_bsq_hin_wly_fbf_mnd_ctl_ukr_akn_bos_ses_lit_est_zul_bam_fin_ben_amr_geo_urd_ita_arw_mol_aeg_hau_scr_hun_swa_jav_lat_bat_jpn_tml_kor_rus_glc_cic_swe_mly_spa_gam_mao_cnt_afr_xho_ger_owc_grk_slo_pan_mcd_qcu_alb_fre_cze_tsn_chh_prs_sod_svk_sun_por_dgb_bul_igb_tag_tha_sid_knd_ewe_yor_azi_pol_eng_tur_ven_vie_heb_moo_bem_dyu	-1.10222773113971	-2.70336373581845	0.00816120636402401
406	wly_alb_fbf_grk_heb_aeg_anl_guj_uzb_azi_igb_mao_ven_pol_mcd_bsq_prs_mlt_tsw_cnt_cze_lit_tsn_eng_swa_pan_est_xho_lda_hun_afr_amh_geo_dut_ita_swe_ben_owc_sod_hin_fin_yor_ind_krd_sun_jpn_tml_kor_spa_rom_bem_bul_jav_scr_sid_bat_mnd_arw_swt_nor_amr_lat_bos_rus_glc_qcu_svk_ger_por_cic_tig_slo_chh_mol_tag_ukr_zul_ctl_akn_mly_tha_gam_knd_ses_moo_aze_urd_fre_tur_dyu_vie_hau_ewe_bam_dgb	-0.728858760823738	-1.74991182671705	0.0834318963539412
407	aeg_glc_ewe_pan_wly_owc_anl_ctl_azi_tur_moo_tag_dgb_bos_cze_bsq_ita_mlt_bem_cnt_lit_fre_cic_eng_bam_guj_hun_fbf_igb_est_krd_chh_geo_lat_hin_mol_nor_sod_sid_scr_fin_tsn_jav_grk_mao_jpn_tml_kor_dut_slo_xho_ben_mly_mcd_heb_ind_mnd_svk_tsw_spa_hau_swe_pol_ger_arw_qcu_afr_alb_rus_ven_amr_bul_tig_por_sun_prs_zul_rom_akn_bat_tha_amh_knd_ses_yor_aze_urd_ukr_uzb_swt_vie_gam_swa_lda_dyu	-0.260501398511331	-0.615894641885645	0.539468532629576
408	sod_por_lda_svk_heb_owc_anl_scr_tur_aze_xho_mao_bam_rom_ita_bsq_afr_hau_zul_cnt_ger_alb_cic_mcd_tsn_spa_hun_dgb_swt_fin_urd_mlt_geo_guj_ben_ukr_fre_chh_aeg_lat_est_ven_mly_eng_bat_jpn_knd_kor_grk_krd_bem_prs_ind_slo_gam_jav_mnd_bul_dyu_ctl_wly_pan_dut_swe_rus_qcu_lit_mol_glc_ewe_tig_hin_amh_pol_sun_cze_fbf_nor_akn_tag_tha_amr_tml_yor_swa_azi_arw_bos_uzb_moo_vie_sid_igb_ses_tsw	-0.836507136106233	-2.02021279593993	0.0462379431961493
409	sod_glc_dgb_rus_tig_amr_owc_ita_aze_azi_akn_bat_dyu_lat_nor_bsq_swe_chh_zul_mnd_lit_svk_bem_slo_igb_hin_hun_yor_swt_est_pol_gam_geo_scr_por_guj_afr_anl_wly_ger_fin_tsw_ind_urd_mly_jpn_tml_kor_bos_eng_moo_rom_jav_mcd_hau_mao_cnt_pan_swa_mol_amh_spa_prs_alb_fre_qcu_cze_dut_ukr_ven_sid_bul_aeg_arw_tag_grk_xho_ctl_lda_sun_tha_heb_knd_ses_bam_uzb_ben_krd_tur_cic_vie_mlt_ewe_fbf_tsn	-0.450667619235091	-1.07172156374399	0.28661843154368
410	amr_slo_swt_por_heb_sod_owc_spa_azi_tur_cic_jav_akn_lit_cze_bsq_arw_hau_bam_mnd_pan_alb_ewe_prs_ses_ben_est_tsw_dgb_fin_urd_chh_geo_nor_lat_bul_bos_sid_wly_eng_hun_moo_tag_krd_sun_jpn_tml_kor_rus_glc_dyu_ctl_bat_rom_anl_mly_cnt_ita_bem_mcd_tig_fre_swe_ukr_svk_qcu_guj_mol_grk_lda_aeg_pol_amh_hin_ind_dut_tsn_scr_yor_mao_tha_mlt_knd_swa_xho_aze_ger_afr_uzb_igb_vie_gam_fbf_zul_ven	0.485715582184563	1.14473883758527	0.255254932356858
411	wly_ita_yor_rus_amr_hau_chh_ben_uzb_tur_bem_mao_ven_guj_grk_bsq_prs_tig_igb_cnt_bos_svk_cic_urd_moo_ukr_fin_lda_swa_hun_alb_owc_geo_nor_slo_eng_mol_mlt_aeg_fre_est_swt_ind_krd_tag_jpn_knd_kor_lit_afr_ewe_por_mly_ctl_heb_jav_mnd_rom_dgb_swe_anl_bul_hin_lat_arw_qcu_glc_pol_spa_bam_amh_pan_sod_mcd_bat_scr_tsw_ger_xho_sun_tha_gam_tml_ses_tsn_azi_dut_cze_aze_fbf_vie_sid_dyu_akn_zul	-0.143371996236939	-0.338455030801066	0.735783226501611
412	gam_spa_ewe_prs_anl_amr_hau_rus_azi_tur_fbf_mly_ses_ctl_por_bsq_dut_wly_swa_mnd_nor_mcd_igb_alb_bam_krd_est_akn_bem_hun_svk_amh_geo_grk_arw_ukr_cze_sid_tig_lat_fin_lda_sun_pan_tag_jpn_knd_kor_mol_slo_ven_lit_ind_bos_chh_mao_cnt_guj_tsw_swe_mlt_bul_pol_urd_ger_qcu_fre_afr_ita_dgb_aeg_ben_heb_scr_bat_eng_moo_hin_cic_jav_tha_owc_tml_dyu_tsn_aze_glc_rom_uzb_zul_vie_sod_yor_xho_swt	0.247337781788607	0.582258024495205	0.561801840068829
413	chh_hin_bam_ger_aeg_heb_mlt_cze_aze_uzb_lda_tag_ven_krd_ben_bsq_swe_tig_akn_mnd_pan_arw_bem_prs_yor_rom_est_zul_fbf_hun_ctl_gam_geo_grk_bul_guj_rus_wly_sod_nor_fin_moo_bat_pol_jav_jpn_tml_kor_svk_fre_swt_eng_mao_urd_hau_ind_cnt_afr_igb_lit_owc_por_ukr_bos_mol_qcu_spa_mcd_slo_xho_sid_scr_amr_dut_mly_alb_ses_ita_tsw_sun_tha_amh_knd_tsn_ewe_tur_lat_glc_azi_cic_vie_anl_dyu_swa_dgb	-0.136320229684563	-0.321495915508394	0.748556054934271
414	amh_dut_bem_lat_anl_sod_sid_prs_aze_uzb_tsw_bat_moo_urd_mol_bsq_swe_tig_akn_cnt_arw_nor_bam_ger_zul_scr_fin_xho_ses_hun_afr_wly_geo_pol_ita_cze_grk_owc_heb_spa_est_ewe_mao_bul_sun_jpn_tml_kor_bos_eng_ven_svk_jav_ctl_aeg_tag_mnd_lit_igb_pan_chh_guj_alb_slo_por_qcu_glc_krd_rom_swt_mlt_hin_gam_ben_mly_fre_dgb_mcd_yor_ind_tha_hau_knd_lda_cic_azi_rus_ukr_tur_dyu_vie_amr_tsn_swa_fbf	0.411575506655034	0.970059005782183	0.334533241613559
415	gam_eng_akn_urd_sid_aeg_tig_mol_azi_aze_lda_mao_bem_nor_lit_bsq_afr_hau_igb_cnt_fre_bul_ewe_bos_tsn_rus_est_swa_dyu_fin_ukr_owc_geo_ger_glc_pol_por_wly_anl_pan_hun_tsw_bat_ctl_mly_jpn_tml_kor_swe_scr_cic_lat_sun_grk_mlt_tag_mnd_ben_fbf_ita_amh_arw_guj_svk_prs_qcu_hin_cze_spa_swt_chh_rom_sod_slo_ind_mcd_xho_dut_ses_jav_tha_heb_knd_ven_dgb_uzb_krd_alb_tur_bam_vie_amr_yor_moo_zul	-0.886746548413489	-2.14643333118879	0.03444095893386
416	sod_krd_lda_urd_aeg_wly_amr_ctl_uzb_aze_ewe_tag_dgb_mol_afr_bsq_spa_hau_ses_mnd_pol_bul_swa_hin_bem_svk_est_igb_xho_fin_fre_tig_geo_slo_guj_swe_ukr_anl_heb_pan_hun_dyu_jav_bos_sun_jpn_knd_kor_dut_arw_fbf_eng_mly_alb_chh_mao_cnt_nor_akn_rus_owc_lit_cze_rom_ben_qcu_por_ita_ger_tsw_sid_lat_amh_scr_bat_mcd_swt_prs_ven_ind_tha_gam_tml_moo_bam_azi_grk_glc_tur_tsn_vie_mlt_yor_cic_zul	-0.640901893641576	-1.53481337655399	0.128224826716593
417	mlt_arw_swa_ctl_wly_gam_sod_ben_tur_aze_xho_mly_yor_pol_svk_bsq_ita_sid_fbf_mnd_hin_dut_ewe_urd_tsn_rom_fin_ven_bem_hun_guj_amh_geo_grk_eng_mcd_scr_amr_heb_slo_est_cic_mao_pan_sun_jpn_tml_kor_cze_ukr_tsw_nor_bat_glc_hau_tag_cnt_lit_dgb_alb_anl_rus_mol_fre_spa_qcu_afr_por_bul_moo_tig_bos_aeg_lat_ind_swe_swt_ger_igb_jav_tha_owc_knd_dyu_bam_uzb_krd_prs_azi_ses_vie_chh_lda_akn_zul	0.150965050546173	0.355192865941093	0.72324940025272
418	owc_ben_bam_rom_amr_sod_amh_ukr_azi_aze_yor_tag_fbf_prs_urd_bsq_pol_wly_dgb_cnt_alb_por_bem_arw_ses_lat_fin_dyu_xho_hun_grk_gam_geo_fre_rus_hin_eng_aeg_tig_mcd_est_ven_mly_slo_bat_jpn_tml_kor_ctl_afr_swt_ita_jav_ger_heb_mao_mnd_nor_tsn_mol_anl_scr_dut_cze_guj_qcu_bos_bul_swe_lda_chh_spa_mlt_svk_sun_pan_igb_krd_ewe_ind_tha_sid_knd_moo_akn_tur_glc_lit_uzb_zul_vie_hau_swa_cic_tsw	0.583423400194556	1.38023727419458	0.170822405468949
419	aeg_grk_tsn_krd_amh_chh_owc_slo_uzb_tur_ven_mao_moo_urd_bos_bsq_glc_sod_ses_mnd_svk_spa_yor_ger_dgb_mol_fin_ewe_zul_est_guj_gam_geo_rom_arw_pol_dut_hau_sid_cze_hun_bam_bat_eng_ind_jpn_knd_kor_lat_mcd_dyu_swe_tag_ukr_amr_sun_cnt_rus_fbf_ben_heb_alb_hin_ita_prs_qcu_bul_lit_nor_igb_wly_afr_anl_fre_jav_ctl_swt_por_xho_mly_tha_tig_tml_bem_swa_aze_scr_pan_azi_tsw_vie_mlt_cic_lda_akn	-0.381335370194407	-0.904625260457502	0.368001449858766
420	heb_mol_tsn_mcd_gam_amh_chh_lat_aze_azi_swa_sun_dyu_nor_grk_bsq_afr_sod_igb_mnd_ben_cze_ewe_hin_fbf_por_est_moo_bem_hun_ctl_hau_geo_swe_rus_guj_ita_tig_owc_lit_fin_swt_mly_alb_bat_jpn_knd_kor_fre_eng_cic_glc_mao_ger_aeg_jav_cnt_rom_lda_krd_anl_prs_pol_urd_pan_qcu_spa_scr_arw_yor_mlt_slo_wly_dut_tag_bos_akn_svk_ses_ind_tha_amr_tml_bam_dgb_uzb_ukr_bul_tur_tsw_vie_sid_zul_ven_xho	0.290460077126387	0.683783251336654	0.495812268407133
421	chh_alb_moo_grk_aeg_heb_tig_por_azi_uzb_ses_ind_tsw_rus_mol_bsq_nor_owc_ven_mnd_bos_glc_bam_eng_zul_guj_fin_swt_xho_est_urd_sid_geo_cze_bul_mcd_hin_wly_amr_ger_hun_dgb_sun_dut_jav_jpn_tml_kor_krd_scr_fbf_ben_bat_slo_amh_tag_cnt_arw_yor_afr_mlt_swe_lit_spa_fre_qcu_prs_rom_pol_lda_anl_pan_hau_ita_mao_ctl_tsn_lat_swa_mly_tha_sod_knd_akn_ewe_aze_svk_ukr_tur_bem_vie_gam_cic_dyu_igb	0.5457953141599	1.2887748146656	0.200673094964265
422	hau_slo_xho_lat_tig_sid_wly_afr_aze_tur_dgb_tag_akn_pan_ukr_bsq_guj_amh_tsn_cnt_svk_prs_cic_grk_bem_eng_est_swa_dyu_fin_scr_anl_geo_pol_por_alb_swe_chh_owc_mcd_hun_moo_ind_fre_mao_jpn_knd_kor_bos_hin_tsw_krd_mly_glc_mlt_bat_mnd_spa_ewe_mol_heb_bul_ger_urd_ben_qcu_ctl_rom_rus_fbf_sod_lit_gam_ita_jav_arw_bam_cze_ses_sun_tha_amr_tml_igb_lda_uzb_dut_nor_azi_ven_vie_aeg_swt_yor_zul	-0.0588817942465018	-0.139032362014187	0.889725205045771
423	gam_bos_ses_pol_owc_sid_hau_svk_tur_azi_cic_bat_moo_rus_ita_bsq_scr_sod_xho_cnt_arw_grk_igb_mcd_zul_urd_hun_swa_akn_est_fre_wly_geo_spa_eng_prs_lit_anl_mlt_ben_fin_ewe_mly_ger_tag_jpn_knd_kor_krd_cze_swt_bul_sun_por_heb_jav_mnd_guj_bam_glc_amr_mol_ukr_ctl_alb_qcu_swe_lat_dut_bem_tig_hin_aeg_rom_mao_pan_yor_afr_ven_ind_tha_chh_tml_tsn_fbf_uzb_slo_nor_aze_lda_vie_amh_dyu_tsw_dgb	0.212229162130331	0.499686366386684	0.618476112721405
424	wly_pol_igb_svk_aeg_mlt_chh_slo_tur_aze_ewe_sun_moo_scr_rom_bsq_prs_gam_yor_mnd_cze_nor_lda_eng_dgb_ctl_est_bem_ses_fin_dut_sid_geo_rus_ita_arw_mcd_anl_tig_por_hun_fbf_tag_alb_mly_jpn_tml_kor_bos_bul_zul_spa_bat_lat_hau_ind_cnt_ben_swt_mol_amh_krd_urd_hin_glc_qcu_swe_ukr_pan_tsw_amr_lit_owc_ger_jav_afr_dyu_guj_tsn_mao_tha_heb_knd_bam_swa_uzb_fre_grk_azi_xho_vie_sod_cic_akn_ven	-0.034371127577609	-0.0810709307773582	0.935559758482021
425	chh_mcd_dgb_ger_mlt_amh_heb_bul_uzb_azi_igb_jav_akn_swe_ctl_bsq_svk_gam_dyu_cnt_lit_lat_ses_spa_lda_bos_est_ewe_swt_fin_glc_sid_geo_fre_alb_rus_pan_sod_wly_krd_hun_swa_tag_ita_mly_jpn_tml_kor_nor_rom_moo_dut_mao_guj_hau_bat_mnd_mol_cic_por_tig_afr_slo_grk_ukr_qcu_hin_arw_cze_tsn_amr_urd_aeg_prs_ind_ben_ven_eng_tsw_sun_tha_owc_knd_xho_bem_aze_pol_scr_tur_bam_vie_anl_fbf_yor_zul	0.0444682383277136	0.104704044814467	0.916836137991338
426	sod_slo_swa_cze_owc_mlt_sid_fre_tur_uzb_dgb_tag_cic_swe_arw_bsq_spa_aeg_igb_cnt_scr_bul_akn_prs_ven_rus_fin_yor_tsn_hun_mcd_heb_geo_pol_guj_ger_eng_gam_tig_bos_est_tsw_mly_grk_jav_jpn_knd_kor_mol_alb_moo_krd_ind_lat_amh_mao_mnd_ben_zul_por_anl_pan_ita_ukr_svk_qcu_urd_hin_afr_xho_chh_rom_hau_glc_sun_lit_swt_nor_bam_bat_tha_wly_tml_dyu_ses_aze_dut_ctl_azi_ewe_vie_amr_fbf_lda_bem	-0.536738246043525	-1.27903950056836	0.20406539705003
427	hau_urd_akn_fre_chh_sid_amh_ukr_azi_tur_swt_sun_ven_swe_pol_bsq_spa_sod_xho_mnd_arw_rom_lda_afr_tsw_mcd_hun_zul_ses_fin_grk_amr_geo_lat_eng_ben_nor_heb_tig_lit_est_ewe_mao_slo_mly_jpn_knd_kor_svk_bul_bam_dut_bat_rus_aeg_ind_cnt_bos_dyu_por_gam_alb_ger_hin_krd_qcu_scr_prs_mol_dgb_owc_cze_anl_pan_jav_glc_igb_guj_bem_tag_tha_wly_tml_moo_tsn_uzb_ita_ctl_aze_yor_vie_mlt_fbf_cic_swa	-0.133038500834087	-0.313807437055142	0.754370091348172
428	heb_nor_bem_ben_chh_sid_owc_ita_aze_tur_xho_jav_fbf_rus_ukr_bsq_swe_wly_swt_mnd_prs_por_dgb_glc_tsn_mcd_est_akn_cic_fin_mol_sod_geo_pol_eng_hin_scr_amh_hau_rom_hun_moo_bat_pan_sun_jpn_tml_kor_krd_cze_dyu_spa_ind_alb_gam_mao_cnt_afr_igb_lat_amr_bos_fre_grk_dut_qcu_ctl_slo_bul_lda_mlt_lit_tig_svk_tag_ger_ses_arw_tsw_mly_tha_anl_knd_bam_ewe_uzb_guj_urd_azi_zul_vie_aeg_ven_yor_swa	-0.399495639068981	-0.949237845829902	0.344959888616233
429	hau_lit_ses_guj_aeg_sid_gam_scr_uzb_azi_swt_sun_bam_bul_ben_bsq_afr_anl_xho_cnt_fre_ctl_moo_rom_dyu_rus_hun_ewe_tsw_fin_ita_wly_geo_swe_nor_hin_krd_mlt_sod_glc_est_lda_mao_mcd_mly_jpn_tml_kor_bos_pol_igb_ukr_jav_alb_amh_tag_mnd_ger_zul_por_tig_cze_arw_mol_slo_qcu_spa_pan_grk_fbf_chh_urd_owc_dut_ind_eng_yor_svk_swa_bat_tha_heb_knd_akn_dgb_aze_lat_prs_tur_tsn_vie_amr_ven_bem_cic	-0.542708574286981	-1.29192014183152	0.199586083205327
430	heb_grk_zul_bos_chh_tig_amh_slo_tur_aze_ewe_sun_yor_mol_svk_bsq_arw_hau_moo_mnd_lit_prs_lda_lat_bem_cze_est_swa_dgb_hun_alb_wly_geo_hin_bul_urd_pol_anl_mlt_swe_fin_fbf_bat_afr_mly_jpn_knd_kor_krd_mcd_bam_spa_ind_por_sid_mao_cnt_ger_dyu_rom_gam_guj_glc_scr_fre_qcu_dut_ita_pan_akn_owc_ben_amr_eng_tag_nor_swt_ukr_xho_jav_tha_sod_tml_ven_ses_uzb_ctl_rus_azi_tsw_vie_aeg_tsn_igb_cic	-0.626114371067794	-1.4959652499083	0.138048646632967
431	chh_ger_zul_por_gam_owc_amr_mol_azi_aze_dyu_tag_swt_afr_grk_bsq_prs_heb_lda_cnt_krd_guj_bam_rus_bem_pan_fin_dgb_ses_est_pol_sod_geo_dut_ukr_scr_spa_tig_hau_mcd_hun_ven_ind_svk_sun_jpn_knd_kor_slo_swe_cic_glc_mao_ita_wly_mly_mnd_ben_fbf_bos_anl_eng_rom_lit_alb_qcu_bul_lat_urd_akn_aeg_cze_amh_ctl_bat_nor_swa_hin_moo_jav_tha_mlt_tml_ewe_igb_tur_arw_fre_uzb_tsn_vie_sid_yor_tsw_xho	0.123182783869655	0.290287291562655	0.772242758097357
432	owc_mol_moo_bos_amr_aeg_tig_pan_uzb_azi_ven_ind_bam_spa_rom_bsq_pol_anl_ses_cnt_slo_eng_xho_cze_igb_krd_fin_swa_tsn_hun_ger_chh_geo_urd_guj_svk_dut_sid_amh_rus_est_yor_jav_swe_mao_jpn_tml_kor_grk_arw_dgb_bul_mly_prs_wly_tag_mnd_ukr_fbf_mcd_heb_nor_alb_fre_glc_qcu_lit_por_afr_lda_mlt_ctl_hau_scr_sun_ben_tsw_ita_bem_bat_tha_gam_knd_cic_akn_tur_lat_hin_aze_dyu_vie_sod_ewe_zul_swt	0.498478048701081	1.17833592661612	0.241668961062306
433	aeg_fre_yor_spa_anl_owc_tig_arw_tur_azi_moo_jav_bem_rus_rom_bsq_bos_hau_tsn_cnt_mol_nor_ewe_dut_zul_bul_hun_igb_dgb_est_urd_sod_geo_ita_prs_lat_cze_chh_heb_grk_fin_xho_mly_lit_mao_jpn_knd_kor_ctl_ukr_swt_svk_sun_afr_amh_bat_mnd_scr_akn_glc_amr_slo_swe_hin_mcd_qcu_krd_ger_pol_ven_sid_por_mlt_pan_tag_guj_dyu_alb_bam_ind_tha_wly_tml_fbf_ses_uzb_ben_eng_aze_lda_vie_gam_tsw_swa_cic	-0.20266166045186	-0.478555673661714	0.633377917531458
434	sod_grk_tsn_afr_tig_chh_gam_bul_aze_azi_ven_mao_lda_rom_ger_bsq_spa_hau_dgb_cnt_mol_por_xho_ita_swa_pol_fin_yor_moo_hun_dut_anl_geo_mcd_ctl_fre_slo_amr_mlt_swe_est_dyu_tag_krd_jav_jpn_knd_kor_nor_pan_bam_glc_bat_bos_amh_sun_mnd_scr_bem_ben_sid_ukr_lit_lat_eng_qcu_svk_cze_alb_zul_wly_rus_owc_arw_mly_urd_ewe_guj_tsw_ind_tha_heb_tml_akn_cic_uzb_prs_hin_tur_igb_vie_aeg_fbf_ses_swt	-0.748195899312715	-1.80066685727145	0.0749969797513251
435	sid_spa_swt_arw_mlt_amh_aeg_svk_azi_aze_igb_tag_xho_lit_eng_bsq_cze_anl_zul_mnd_ukr_bos_fbf_glc_cic_ita_est_dgb_moo_hun_pol_tig_geo_guj_ctl_por_afr_owc_sod_rom_fin_lda_mly_mcd_ind_jpn_tml_kor_ger_hin_tsw_scr_jav_bul_chh_bat_cnt_nor_dyu_pan_gam_mol_slo_rus_krd_qcu_alb_swe_lat_tsn_wly_fre_heb_urd_mao_dut_ses_prs_bam_sun_tha_amr_knd_akn_ewe_tur_ben_grk_uzb_bem_vie_hau_yor_ven_swa	-0.439360816921208	-1.04353999035305	0.299403281482371
436	mlt_hin_tsn_dut_heb_amh_anl_ger_azi_uzb_ven_jav_xho_glc_ben_bsq_fre_sod_bam_cnt_spa_krd_fbf_alb_moo_urd_fin_yor_cic_est_lat_gam_geo_ukr_bos_slo_scr_chh_hau_prs_hun_ses_bat_svk_tag_jpn_tml_kor_mcd_grk_swt_rus_ind_arw_sid_mly_mnd_por_akn_pan_wly_pol_ctl_guj_cze_qcu_nor_eng_afr_tsw_aeg_rom_amr_mol_mao_swe_ewe_ita_swa_sun_tha_tig_knd_zul_igb_tur_bul_lit_aze_lda_vie_owc_dgb_bem_dyu	0.253311023452209	0.595961962045897	0.552648361738649
437	heb_ben_lda_bul_wly_mlt_sid_guj_azi_tur_moo_ind_swa_rus_lit_bsq_ctl_amr_dyu_cnt_cze_por_fbf_alb_akn_ukr_hun_swt_bem_fin_urd_gam_geo_arw_hin_ger_lat_amh_owc_afr_est_tsn_sun_fre_tag_jpn_knd_kor_slo_krd_yor_pan_jav_scr_anl_mly_mnd_ita_ven_pol_tig_svk_nor_eng_grk_qcu_bos_rom_glc_bam_hau_prs_sod_mcd_mao_spa_dgb_mol_tsw_bat_tha_chh_tml_xho_ses_uzb_dut_swe_aze_cic_vie_aeg_zul_ewe_igb	-0.358009438905224	-0.847574026412174	0.398851277684905
438	aeg_rus_dgb_pan_mlt_heb_wly_spa_tur_aze_dyu_bat_swt_arw_ukr_bsq_guj_sid_zul_mnd_alb_ctl_akn_afr_tsn_mcd_est_ses_bam_hun_bos_hau_geo_svk_ben_dut_slo_sod_gam_prs_fin_moo_mly_scr_mao_jpn_knd_kor_mol_ger_swa_krd_ind_por_amh_tag_cnt_pol_yor_glc_tig_eng_rom_ita_grk_qcu_swe_bul_hin_ewe_amr_lat_owc_fre_jav_nor_fbf_lit_xho_sun_tha_anl_tml_tsw_lda_azi_cze_urd_uzb_ven_vie_chh_bem_cic_igb	-0.606519897926139	-1.44794629461472	0.150994992675476
439	sid_mol_igb_lat_wly_amh_sod_ctl_uzb_azi_yor_mly_ewe_svk_bos_bsq_grk_chh_ses_cnt_scr_ita_dyu_eng_akn_pan_hun_xho_swt_fin_glc_tig_geo_ukr_mcd_bul_ben_aeg_owc_por_est_ven_sun_urd_mao_jpn_knd_kor_krd_pol_cic_hin_jav_nor_mlt_tag_mnd_slo_swa_fre_amr_lit_prs_rom_rus_qcu_spa_ger_arw_bam_anl_dut_heb_alb_bat_afr_fbf_cze_bem_ind_tha_gam_tml_zul_moo_tur_guj_swe_aze_tsw_vie_hau_tsn_dgb_lda	0.366200514603392	0.865204501584453	0.389152927817047
440	anl_ukr_ven_ita_chh_wly_hau_bul_azi_uzb_akn_mly_igb_dut_arw_bsq_slo_amr_lda_mnd_rom_ger_ewe_urd_xho_ben_est_swa_tsw_fin_ctl_gam_geo_bos_cze_afr_svk_sod_mlt_guj_hun_cic_ind_pan_mao_jpn_tml_kor_hin_nor_bam_scr_tag_mcd_amh_sun_cnt_grk_dgb_spa_tig_glc_lit_alb_lat_qcu_swe_krd_por_zul_aeg_fre_sid_pol_bat_rus_tsn_mol_fbf_jav_tha_heb_knd_yor_dyu_tur_eng_prs_aze_bem_vie_owc_swt_ses_moo	-0.090599631179297	-0.213409666267258	0.831474587326729
441	amr_spa_igb_urd_wly_mlt_hau_slo_tur_uzb_lda_mao_tsw_nor_ben_bsq_ukr_tig_dyu_mnd_hin_swe_zul_pol_moo_por_fin_ven_akn_est_arw_amh_geo_glc_grk_lit_mol_sid_sod_krd_hun_cic_ind_alb_bat_jpn_knd_kor_ger_scr_ewe_pan_tag_cze_aeg_mly_cnt_rom_bam_ita_owc_mcd_fre_prs_ctl_qcu_eng_lat_bul_fbf_chh_rus_anl_guj_jav_dut_bem_afr_yor_sun_tha_gam_tml_xho_swt_aze_svk_bos_azi_tsn_vie_heb_dgb_ses_swa	-0.258666150610058	-0.61199272791112	0.542035903594849
442	sod_alb_zul_svk_amr_anl_heb_swe_aze_azi_yor_mao_tsn_scr_spa_bsq_guj_amh_igb_cnt_ctl_afr_ven_nor_akn_urd_est_bem_moo_fin_eng_owc_geo_bos_ger_ita_pan_aeg_hau_fre_hun_tsw_sun_por_jav_jpn_tml_kor_pol_lit_ewe_cze_ind_mol_mlt_mly_mnd_mcd_dyu_grk_wly_dut_krd_bul_rus_qcu_ben_ukr_glc_swa_gam_lat_chh_prs_bat_arw_cic_slo_bam_tag_tha_tig_knd_dgb_swt_tur_hin_rom_uzb_fbf_vie_sid_ses_lda_xho	-1.04997457346541	-2.57252426483448	0.0116791177505552
443	wly_arw_xho_alb_amh_tig_aeg_ctl_azi_tur_swa_jav_tsn_por_afr_bsq_krd_gam_dgb_mnd_scr_spa_swt_mol_igb_lat_fin_dyu_bem_est_pan_chh_geo_lit_pol_dut_mcd_sid_heb_grk_hun_bam_mao_ger_mly_jpn_tml_kor_ukr_swe_akn_svk_sun_nor_sod_bat_cnt_eng_ven_slo_mlt_ita_ben_prs_rom_qcu_bul_guj_bos_cic_anl_urd_amr_cze_tag_fre_zul_glc_yor_ind_tha_owc_knd_moo_lda_uzb_hin_rus_aze_tsw_vie_hau_ses_fbf_ewe	0.0863059706244398	0.203137777924484	0.839471136424134
444	gam_fre_lda_grk_wly_tig_sid_arw_tur_uzb_dgb_sun_yor_rus_prs_bsq_cze_amh_swt_cnt_ben_svk_ewe_por_cic_bos_fin_tsw_akn_hun_eng_sod_geo_lat_lit_scr_guj_hau_heb_dut_est_xho_jav_nor_mly_jpn_knd_kor_glc_pol_fbf_bul_bat_urd_chh_tag_mnd_ita_ses_rom_mlt_swe_spa_krd_pan_qcu_mcd_ctl_slo_igb_aeg_ukr_owc_afr_ind_mol_ven_ger_moo_mao_tha_anl_tml_swa_dyu_aze_alb_hin_azi_zul_vie_amr_bam_bem_tsn	-0.605529787876656	-1.44756128911307	0.151102469377947
445	sod_swe_zul_por_heb_tig_wly_hin_uzb_tur_lda_sun_akn_spa_guj_bsq_mol_amh_ewe_mnd_slo_urd_ven_arw_bam_ctl_est_tsn_moo_hun_glc_anl_geo_rom_lat_scr_fre_amr_gam_bos_fin_yor_bat_ger_tag_jpn_knd_kor_lit_ben_swt_pol_mly_grk_chh_mao_cnt_eng_swa_cze_mlt_alb_svk_pan_krd_qcu_dut_bul_rus_dgb_aeg_prs_sid_afr_jav_ukr_fbf_ita_xho_ind_tha_hau_tml_ses_dyu_aze_mcd_nor_azi_bem_vie_owc_igb_cic_tsw	-0.1806314633812	-0.427657045145141	0.6698894636513
446	amh_ger_tsn_prs_hau_sid_anl_pol_uzb_tur_dyu_jav_yor_krd_ukr_bsq_mol_amr_swt_mnd_urd_guj_lda_svk_ewe_hin_est_ven_bam_hun_cze_wly_geo_lat_ita_pan_arw_sod_aeg_ben_fin_tsw_bat_rom_mao_jpn_knd_kor_ctl_rus_dgb_swe_sun_afr_mlt_mly_cnt_eng_akn_mcd_owc_alb_fre_scr_grk_qcu_bul_bos_glc_xho_chh_nor_heb_spa_ind_dut_moo_slo_igb_tag_tha_gam_tml_cic_ses_aze_por_lit_azi_zul_vie_tig_bem_fbf_swa	-0.501915174473865	-1.19417583908179	0.235446176404703
447	chh_fre_swa_ger_aeg_amh_owc_glc_azi_uzb_moo_bat_dyu_rus_nor_bsq_svk_hau_cic_mnd_arw_swe_akn_pan_xho_mol_est_yor_lda_fin_pol_wly_geo_guj_alb_rom_hin_mlt_sod_cze_hun_swt_ind_eng_tag_jpn_tml_kor_bos_ben_ven_scr_sun_spa_gam_mao_cnt_krd_tsn_lit_anl_bul_slo_por_mcd_qcu_ctl_ita_dut_igb_heb_afr_sid_urd_jav_lat_fbf_prs_bam_mly_tha_amr_knd_zul_ses_tur_grk_ukr_aze_dgb_vie_tig_bem_tsw_ewe	0.423172996592161	0.999481639349345	0.320154915136904
448	sod_urd_igb_glc_heb_gam_aeg_bul_tur_uzb_ses_mao_cic_slo_bos_bsq_lit_anl_xho_cnt_nor_spa_zul_ger_dgb_dut_fin_akn_bem_est_pol_mlt_geo_fre_ben_guj_pan_amh_chh_eng_hun_tsw_ind_alb_tag_jpn_tml_kor_grk_mcd_ewe_lat_jav_por_tig_sun_mnd_cze_dyu_ita_owc_mol_svk_ukr_rus_qcu_afr_prs_krd_swa_sid_ctl_hau_hin_mly_rom_bam_scr_yor_bat_tha_amr_knd_ven_tsn_azi_arw_swe_aze_lda_vie_wly_moo_swt_fbf	-0.41737175862953	-0.989145120254632	0.325158706729461
449	hau_swe_dgb_rus_aeg_owc_anl_nor_tur_azi_bem_sun_tsn_hin_urd_bsq_grk_sid_xho_cnt_glc_mcd_ven_fre_moo_cze_hun_bam_lda_est_spa_amh_geo_afr_ctl_ger_ita_wly_tig_eng_fin_dyu_ind_ben_mao_jpn_tml_kor_slo_alb_swa_mol_jav_pol_gam_tag_mnd_arw_ses_por_sod_svk_bul_guj_prs_qcu_bos_rom_dut_akn_amr_lat_mlt_scr_bat_krd_igb_ukr_zul_mly_tha_chh_knd_swt_tsw_aze_lit_pan_uzb_fbf_vie_heb_ewe_yor_cic	-0.282201241320071	-0.668774943168925	0.505295738852682
450	amr_svk_igb_grk_gam_owc_chh_eng_uzb_aze_cic_tag_lda_arw_ctl_bsq_rus_anl_tsw_cnt_dut_mol_fbf_spa_akn_ukr_hun_ven_moo_fin_alb_sid_geo_nor_ben_guj_glc_amh_aeg_mcd_est_xho_mly_prs_jav_jpn_tml_kor_krd_hin_ses_bul_sun_pan_wly_bat_mnd_urd_bam_scr_sod_cze_ita_por_lit_qcu_pol_bos_lat_zul_mlt_rom_tig_swe_mao_ger_dgb_slo_tsn_ind_tha_hau_knd_swt_yor_tur_fre_afr_azi_swa_vie_heb_ewe_bem_dyu	-1.09294340720487	-2.67517199690967	0.00882546844499898
451	aeg_arw_bem_swe_amr_heb_gam_ita_aze_tur_tsw_tag_dgb_bos_cze_bsq_spa_owc_ewe_mnd_por_guj_yor_ctl_xho_alb_fin_akn_moo_est_rus_sod_geo_afr_grk_eng_glc_wly_mlt_mcd_hun_lda_jav_hin_mly_jpn_tml_kor_mol_nor_dyu_slo_bat_krd_amh_sun_cnt_lit_tsn_dut_hau_ukr_ger_lat_rom_qcu_prs_scr_pol_ses_sid_fre_chh_ben_mao_urd_swa_bul_swt_ind_tha_anl_knd_zul_cic_azi_svk_pan_uzb_igb_vie_tig_ven_bam_fbf	-0.12060948918839	-0.284359352489633	0.776767194887138
452	mlt_scr_zul_grk_aeg_hau_amr_dut_aze_azi_tsn_sun_moo_cze_ita_bsq_rom_gam_dyu_cnt_hin_mcd_ven_slo_lda_ctl_est_cic_igb_fin_bul_sid_geo_nor_glc_svk_mol_amh_chh_ben_hun_akn_jav_swe_mly_jpn_tml_kor_lat_guj_dgb_bos_ind_afr_owc_tag_mnd_prs_fbf_ger_heb_pan_pol_alb_krd_qcu_urd_spa_arw_swa_tig_lit_wly_por_bat_ukr_bam_fre_yor_mao_tha_anl_knd_ewe_swt_tur_eng_rus_uzb_bem_vie_sod_tsw_ses_xho	-0.528387996392338	-1.26061544964512	0.210601036644237
453	heb_bul_igb_afr_hau_chh_amr_ben_tur_aze_dyu_mao_ewe_ita_nor_bsq_urd_tig_tsw_cnt_spa_eng_cic_krd_fbf_ukr_hun_swt_bem_fin_grk_amh_geo_glc_por_pol_bos_owc_sod_dut_est_yor_sun_scr_jav_jpn_tml_kor_swe_ger_akn_arw_mly_slo_mlt_ind_mnd_lit_lda_hin_aeg_guj_mol_mcd_svk_qcu_alb_fre_pan_zul_sid_rom_anl_cze_tag_ctl_dgb_rus_bam_bat_tha_gam_knd_moo_xho_azi_prs_lat_uzb_ven_vie_wly_tsn_ses_swa	0.401363891106622	0.94581750932145	0.346692629158257
454	aeg_cze_yor_mol_chh_hau_amr_mcd_aze_uzb_dyu_mly_fbf_pol_bul_bsq_afr_amh_bam_mnd_urd_scr_ewe_por_akn_rom_hun_tsw_cic_fin_prs_sod_geo_slo_nor_bos_svk_anl_mlt_ctl_est_swa_bat_ger_mao_jpn_knd_kor_hin_ita_lda_spa_tag_fre_owc_ind_cnt_eng_moo_pan_tig_swe_rus_krd_grk_qcu_alb_guj_dut_bem_gam_arw_sid_lit_jav_glc_xho_ukr_tsn_sun_tha_heb_tml_ses_igb_azi_lat_ben_tur_zul_vie_wly_ven_swt_dgb	-0.881372769736596	-2.13170932552037	0.0356668930062097
455	owc_pan_ven_ukr_sod_chh_wly_eng_uzb_aze_fbf_jav_moo_ctl_cze_bsq_por_tig_tsn_cnt_swe_ita_dgb_arw_ses_scr_fin_yor_tsw_hun_svk_aeg_geo_guj_lit_bos_mcd_hau_amr_ger_est_bam_bat_fre_mly_jpn_knd_kor_mol_dut_igb_pol_mao_spa_anl_ind_mnd_glc_xho_afr_mlt_nor_krd_hin_bul_qcu_ben_prs_alb_cic_gam_grk_sid_rus_sun_lat_swa_slo_zul_tag_tha_amh_tml_swt_lda_tur_urd_rom_azi_bem_vie_heb_akn_dyu_ewe	-0.516565580056022	-1.23004561131239	0.221782505354876
456	tig_guj_cic_nor_gam_sod_sid_hin_tur_azi_moo_ind_bam_ctl_pol_bsq_bos_chh_dgb_cnt_alb_prs_igb_arw_akn_ger_est_fbf_swa_fin_ben_wly_geo_cze_fre_pan_bul_mlt_aeg_eng_hun_yor_jav_swe_sun_jpn_tml_kor_afr_mcd_ven_glc_tag_mol_anl_bat_mnd_rom_swt_ita_amr_por_lat_lit_ukr_qcu_krd_rus_grk_tsw_heb_spa_hau_slo_mao_urd_zul_dut_lda_mly_tha_owc_knd_ewe_xho_uzb_scr_svk_aze_bem_vie_amh_dyu_tsn_ses	0.218475988383457	0.514668902049305	0.608005414083023
457	gam_nor_xho_urd_hau_tig_anl_ben_uzb_aze_bem_jav_igb_scr_ita_bsq_arw_chh_tsw_mnd_rom_swe_ven_guj_swa_mcd_hun_ewe_tsn_est_ctl_mlt_geo_spa_afr_alb_bul_owc_aeg_glc_fin_moo_mly_fre_sun_jpn_tml_kor_lit_mol_yor_hin_mao_krd_amh_ind_cnt_pan_swt_slo_sod_cze_eng_por_bos_qcu_prs_ger_pol_cic_amr_lat_heb_rus_tag_dut_zul_ukr_fbf_bat_tha_wly_knd_dgb_ses_azi_svk_grk_tur_lda_vie_sid_bam_akn_dyu	-0.174015168081007	-0.41058153423007	0.682323836570661
458	heb_ita_tsn_scr_amh_anl_aeg_slo_aze_tur_ewe_mly_dyu_spa_arw_bsq_mol_owc_igb_cnt_rom_pol_bem_afr_swt_lat_est_akn_ses_fin_prs_wly_geo_hin_glc_nor_ukr_hau_sid_pan_hun_yor_bat_fre_ind_jpn_knd_kor_cze_dut_lda_bos_jav_mcd_tig_tag_mnd_alb_ven_rus_amr_por_bul_eng_grk_qcu_urd_ger_svk_zul_mlt_guj_gam_swe_mao_ctl_xho_lit_tsw_sun_tha_sod_tml_dgb_swa_azi_ben_krd_uzb_bam_vie_chh_fbf_moo_cic	-0.337456967050378	-0.798823323769253	0.426428223695139
459	tig_dut_dgb_scr_sod_hau_amr_alb_azi_uzb_yor_jav_xho_por_pan_bsq_glc_mlt_swt_mnd_eng_bul_igb_svk_fbf_swe_hun_cic_akn_fin_nor_aeg_geo_rom_cze_guj_slo_owc_anl_ger_est_dyu_mly_spa_tag_jpn_knd_kor_afr_mol_ses_bos_bat_ben_wly_mao_cnt_lit_zul_prs_sid_lat_ctl_ita_ukr_qcu_hin_rus_arw_lda_heb_mcd_gam_fre_sun_urd_moo_pol_swa_ind_tha_chh_tml_tsw_bam_aze_grk_krd_tur_ewe_vie_amh_tsn_bem_ven	-0.55852599471523	-1.33136828454586	0.186322200395434
460	wly_bos_swt_mol_heb_sid_amr_bul_uzb_aze_dyu_mao_tsn_por_krd_bsq_ita_aeg_xho_cnt_dut_ctl_cic_guj_ven_hin_fin_yor_akn_hun_rom_owc_geo_slo_cze_ben_urd_hau_tig_nor_est_bam_jav_svk_bat_jpn_tml_kor_grk_eng_fbf_mcd_tag_spa_sod_sun_mnd_scr_swa_pol_amh_arw_prs_glc_rus_qcu_ukr_ger_lit_ewe_gam_swe_anl_alb_mly_pan_bem_lat_ses_ind_tha_chh_knd_igb_tsw_azi_afr_fre_tur_lda_vie_mlt_moo_zul_dgb	0.0732047838510104	0.172194976628164	0.863658413458303
461	owc_ita_swa_rus_amr_heb_amh_ukr_azi_uzb_bam_ind_cic_eng_scr_bsq_lit_sod_tsn_mnd_por_slo_yor_ger_swt_arw_fin_igb_zul_hun_dut_hau_geo_rom_glc_ctl_urd_wly_aeg_pol_est_lda_bat_nor_tag_jpn_tml_kor_mol_pan_fbf_ben_jav_cze_mlt_mly_cnt_prs_ses_bos_tig_spa_svk_lat_grk_qcu_swe_hin_fre_dgb_sid_afr_anl_guj_sun_alb_ven_bul_dyu_mao_tha_chh_knd_akn_ewe_aze_mcd_krd_tur_bem_vie_gam_xho_tsw_moo	-0.00280628831006898	-0.00660322898748698	0.994745567785342
462	heb_ger_igb_glc_wly_hau_amr_ukr_tur_azi_dgb_mao_bam_rom_nor_bsq_eng_sod_yor_mnd_rus_arw_moo_cze_fbf_lat_fin_cic_ewe_est_afr_sid_geo_krd_fre_alb_pan_amh_owc_mol_hun_bem_bat_lit_sun_jpn_tml_kor_slo_swe_ven_spa_ind_grk_gam_mly_cnt_ita_swt_bul_aeg_bos_mcd_scr_svk_qcu_urd_pol_ctl_akn_anl_ben_chh_prs_jav_guj_dyu_por_zul_tag_tha_mlt_knd_ses_lda_aze_hin_dut_uzb_xho_vie_tig_swa_tsn_tsw	-0.101518028090012	-0.239442085335258	0.811289717155239
463	heb_ita_fbf_bos_aeg_hau_sod_spa_aze_azi_lda_bat_akn_scr_eng_bsq_arw_mlt_cic_cnt_hin_mol_zul_svk_dgb_grk_fin_ses_ewe_hun_bul_amh_geo_afr_lit_urd_dut_wly_sid_mcd_est_dyu_tag_pol_mly_jpn_knd_kor_por_ukr_yor_rus_mao_fre_chh_sun_mnd_lat_bem_swe_amr_guj_ger_ctl_nor_qcu_rom_krd_prs_tsn_owc_alb_gam_ben_jav_cze_xho_glc_igb_ind_tha_anl_tml_swt_tsw_tur_pan_slo_uzb_moo_vie_tig_ven_bam_swa	-0.7179398653884	-1.72226843044613	0.0883450857168736
464	wly_mol_zul_urd_sid_chh_anl_ukr_azi_tur_ven_mly_igb_ben_guj_bsq_bos_owc_dgb_cnt_prs_swe_bem_svk_ewe_lit_fin_yor_swt_hun_arw_tig_geo_fre_grk_afr_por_mlt_sod_spa_est_akn_tag_ctl_bat_jpn_tml_kor_nor_ger_cic_ita_mao_scr_gam_jav_mnd_pol_dyu_bul_heb_lat_dut_krd_hin_qcu_mcd_glc_slo_lda_aeg_pan_amh_rom_sun_eng_moo_rus_fbf_ind_tha_hau_knd_bam_ses_aze_alb_cze_uzb_tsw_vie_amr_tsn_xho_swa	0.151266957177769	0.356576756670729	0.72221641287668
465	amh_prs_cic_spa_aeg_heb_wly_urd_tur_azi_ewe_jav_igb_rom_alb_bsq_glc_hau_ses_mnd_mcd_afr_tsn_pan_ven_por_hun_swa_zul_fin_swe_chh_geo_lit_guj_hin_ctl_sod_tig_ben_est_xho_bat_ger_ind_jpn_knd_kor_ukr_bos_dgb_rus_tag_bul_sid_mly_cnt_krd_akn_grk_anl_scr_eng_fre_lat_qcu_pol_slo_arw_tsw_mlt_svk_gam_cze_mao_nor_moo_dut_bam_sun_tha_amr_tml_swt_dyu_aze_mol_ita_uzb_bem_vie_owc_yor_lda_fbf	0.431795213562584	1.01989554927522	0.310423837381745
466	wly_scr_tsn_cze_gam_aeg_owc_bos_aze_azi_dyu_tag_swa_spa_afr_bsq_urd_amr_yor_cnt_krd_pan_fbf_dut_ewe_arw_est_dgb_zul_fin_slo_sod_geo_glc_svk_ctl_mcd_hau_amh_prs_hun_bem_jav_lit_bat_jpn_knd_kor_por_hin_cic_mol_ind_ger_tig_mao_mnd_swe_akn_pol_heb_ukr_bul_alb_guj_qcu_nor_eng_lat_swt_anl_fre_sid_grk_mly_ita_igb_rus_ven_sun_tha_chh_tml_moo_tsw_tur_rom_ben_uzb_lda_vie_mlt_ses_bam_xho	-0.295427424006851	-0.699250909349328	0.486140443559101
467	sid_urd_swt_arw_hau_wly_gam_nor_azi_uzb_tsn_ind_ewe_mol_alb_bsq_lit_amr_igb_cnt_ita_krd_tsw_prs_bem_ben_est_ven_moo_hun_rus_mlt_geo_hin_bul_slo_por_anl_sod_pan_fin_ses_bat_guj_sun_jpn_knd_kor_rom_dut_xho_swe_tag_glc_owc_mao_mnd_ger_dyu_mcd_amh_scr_cze_lat_svk_qcu_bos_afr_pol_yor_tig_eng_heb_spa_jav_ctl_zul_grk_cic_mly_tha_aeg_tml_fbf_akn_aze_ukr_fre_tur_lda_vie_chh_bam_dgb_swa	-0.701926566475604	-1.68040943988483	0.0962337513089029
468	aeg_bos_moo_spa_hau_chh_sid_nor_azi_tur_ses_mao_cic_lat_lit_bsq_ita_owc_tsw_cnt_hin_rus_swa_guj_dyu_ben_est_zul_igb_hun_prs_heb_geo_svk_alb_fre_slo_sod_anl_por_fin_ven_sun_urd_bat_jpn_tml_kor_scr_dut_fbf_pol_ind_bul_wly_jav_mnd_mol_dgb_ukr_mlt_krd_afr_grk_glc_qcu_ctl_rom_ger_lda_amr_eng_amh_cze_mly_arw_swt_mcd_akn_tag_tha_tig_knd_tsn_bam_uzb_pan_swe_aze_ewe_vie_gam_bem_xho_yor	-0.138734572666636	-0.327199696532712	0.744252194916318
469	chh_pol_igb_urd_sid_aeg_heb_ukr_aze_azi_bem_tag_tsn_lat_ctl_bsq_prs_owc_dyu_cnt_swe_rom_bam_alb_ses_ger_hun_moo_akn_fin_spa_gam_geo_eng_mol_dut_ita_tig_sod_hin_est_ven_ind_arw_bat_jpn_knd_kor_ben_cze_swt_mcd_mly_bos_amh_sun_mnd_pan_tsw_fre_wly_glc_grk_rus_lit_qcu_por_nor_guj_xho_hau_slo_amr_bul_mao_svk_fbf_afr_dgb_jav_tha_anl_tml_yor_ewe_tur_scr_krd_uzb_lda_vie_mlt_zul_swa_cic	-0.617410521118709	-1.47580202822253	0.143374882254066
470	sod_urd_swa_alb_heb_anl_amh_scr_tur_azi_lda_tag_xho_lat_ger_bsq_eng_tig_zul_mnd_mcd_ukr_tsn_grk_dyu_svk_hun_bem_yor_est_cze_sid_geo_dut_afr_pol_por_chh_aeg_ctl_fin_bam_ind_ben_jav_jpn_knd_kor_ita_prs_igb_lit_sun_rom_owc_mly_cnt_glc_ven_pan_gam_rus_slo_nor_swe_qcu_bos_guj_krd_akn_amr_spa_hau_bul_bat_fre_ses_mol_fbf_mao_tha_mlt_tml_moo_tsw_aze_arw_hin_uzb_swt_vie_wly_ewe_cic_dgb	-0.201156018248237	-0.474793691788237	0.636047107520757
471	chh_bos_lda_ger_tig_aeg_amr_glc_aze_uzb_dyu_mao_tsn_ukr_dut_bsq_arw_amh_xho_cnt_hin_guj_akn_spa_cic_por_hun_tsw_swa_fin_slo_gam_geo_bul_pan_ben_mcd_sid_anl_eng_est_fbf_mly_rus_bat_jpn_tml_kor_scr_fre_ses_lit_tag_afr_owc_ind_mnd_pol_zul_rom_mlt_grk_lat_prs_krd_qcu_ctl_ita_urd_swt_sod_alb_heb_svk_jav_nor_igb_cze_ven_sun_tha_wly_knd_bem_yor_azi_swe_mol_tur_ewe_vie_hau_moo_dgb_bam	-0.291845101714653	-0.690432640524258	0.491641704641547
472	aeg_svk_yor_nor_chh_heb_mlt_pol_azi_aze_zul_jav_bem_mol_hin_bsq_grk_amh_tsw_cnt_urd_por_xho_ben_fbf_krd_est_lda_dyu_fin_alb_sod_geo_rom_slo_ctl_guj_sid_amr_arw_hun_swa_tag_spa_sun_jpn_tml_kor_ger_rus_bam_ukr_bat_prs_owc_mao_mnd_bos_akn_swe_gam_ita_cze_dut_afr_qcu_fre_mcd_pan_dgb_anl_lit_wly_lat_mly_scr_ven_bul_igb_ind_tha_tig_knd_ses_ewe_tur_glc_eng_uzb_swt_vie_hau_cic_tsn_moo	-0.418345311127547	-0.992158260954691	0.323694768193
473	amh_nor_fbf_arw_wly_chh_tig_dut_uzb_azi_tsn_mao_zul_lit_ukr_bsq_bos_sod_ven_cnt_swe_cze_lda_afr_cic_ben_fin_xho_igb_hun_por_owc_geo_fre_guj_ger_grk_amr_mlt_prs_est_moo_mly_pol_ind_jpn_tml_kor_pan_rus_tsw_lat_bat_krd_heb_jav_mnd_alb_ses_ita_gam_rom_svk_spa_ctl_qcu_scr_bul_slo_yor_sid_eng_aeg_hin_tag_mol_swa_mcd_swt_sun_tha_anl_knd_bam_akn_aze_glc_urd_tur_dgb_vie_hau_ewe_dyu_bem	-0.444398299647609	-1.05673903727999	0.29336802077984
474	heb_urd_moo_rom_wly_aeg_gam_hin_tur_aze_tsw_tag_bam_pan_ita_bsq_lit_tig_zul_cnt_ukr_ctl_swt_bos_yor_arw_fin_ses_swa_est_rus_chh_geo_grk_prs_lat_afr_sod_mlt_bul_hun_cic_bat_mcd_ind_jpn_knd_kor_ben_por_akn_mol_mly_eng_sid_mao_mnd_cze_bem_alb_amr_svk_spa_guj_swe_qcu_ger_slo_dut_igb_hau_glc_owc_krd_jav_pol_dgb_fre_lda_sun_tha_anl_tml_xho_ewe_azi_scr_nor_uzb_dyu_vie_amh_tsn_ven_fbf	-0.347866380826586	-0.823229651308792	0.412483425806173
475	chh_urd_dyu_pol_mlt_wly_owc_mol_tur_azi_zul_mao_igb_alb_rom_bsq_ctl_anl_akn_mnd_ukr_rus_bam_bul_cic_bos_fin_swt_dgb_est_por_hau_geo_grk_ita_scr_ben_sid_tig_arw_hun_ses_sun_spa_jav_jpn_tml_kor_pan_glc_ewe_dut_mly_eng_amh_bat_cnt_guj_xho_lat_gam_lit_cze_nor_prs_qcu_fre_mcd_ger_tsn_heb_hin_sod_slo_ind_afr_swa_swe_bem_tag_tha_amr_knd_yor_ven_uzb_krd_svk_aze_tsw_vie_aeg_lda_moo_fbf	-0.321798066820013	-0.761389570636662	0.448350828527827
476	amr_pan_dgb_alb_mlt_owc_tig_bul_tur_azi_xho_sun_swt_lat_por_bsq_arw_aeg_ses_cnt_ukr_cze_igb_krd_tsn_guj_hun_akn_fbf_fin_afr_heb_geo_lit_ger_mol_ben_wly_hau_dut_est_swa_mly_bos_bat_jpn_tml_kor_slo_ctl_yor_ita_ind_scr_anl_mao_mnd_mcd_lda_prs_chh_grk_rus_eng_nor_qcu_spa_svk_hin_zul_sod_glc_sid_urd_jav_fre_ven_pol_tsw_tag_tha_gam_knd_bam_bem_aze_swe_rom_uzb_moo_vie_amh_ewe_cic_dyu	-0.125472144308289	-0.295773431528655	0.76806251562114
477	amr_cze_igb_guj_heb_owc_tig_ger_aze_tur_lda_tag_moo_glc_urd_bsq_mcd_wly_dgb_cnt_fre_ukr_ses_afr_akn_ben_est_xho_tsn_fin_alb_chh_geo_ctl_arw_eng_lat_mlt_sod_spa_hun_swt_mly_dut_mao_jpn_tml_kor_lit_por_yor_mol_jav_grk_aeg_ind_mnd_bos_fbf_ita_sid_slo_pan_prs_pol_qcu_svk_rom_bul_zul_amh_nor_hau_scr_bat_swe_cic_rus_dyu_sun_tha_anl_knd_tsw_ven_uzb_hin_krd_azi_ewe_vie_gam_bam_bem_swa	-0.342492842127892	-0.811139441025721	0.419356661528164
478	heb_pan_igb_arw_amr_sid_hau_nor_azi_uzb_swt_sun_tsn_ita_svk_bsq_grk_tig_bam_mnd_mol_rom_akn_ben_swa_afr_hun_bem_yor_est_cze_mlt_geo_krd_spa_hin_alb_aeg_sod_rus_fin_ven_bat_lat_mly_jpn_tml_kor_ctl_mcd_ewe_fre_tag_swe_chh_jav_cnt_ukr_moo_lit_owc_ger_scr_prs_urd_qcu_pol_slo_bul_dgb_wly_glc_anl_dut_mao_por_tsw_eng_fbf_ind_tha_gam_knd_lda_cic_tur_guj_bos_aze_ses_vie_amh_dyu_zul_xho	0.138546220498192	0.326490480789065	0.744786904126555
479	anl_swe_akn_glc_aeg_tig_owc_ita_azi_uzb_yor_sun_zul_por_afr_bsq_pan_wly_bam_cnt_bos_arw_swa_lat_ses_ger_hun_moo_lda_est_slo_sid_geo_grk_lit_ctl_krd_amh_mlt_nor_fin_bem_mly_alb_ind_jpn_tml_kor_eng_ben_ewe_rom_tag_hin_amr_bat_mnd_fre_xho_prs_sod_ukr_mol_svk_dut_qcu_cze_spa_scr_swt_chh_urd_hau_rus_mao_bul_cic_mcd_tsn_jav_tha_gam_knd_igb_fbf_tur_guj_pol_aze_dyu_vie_heb_dgb_ven_tsw	0.670382709025322	1.58317746115615	0.116775942415617
480	tig_nor_yor_fre_aeg_wly_gam_glc_tur_aze_swa_sun_igb_lit_svk_bsq_swe_mlt_ewe_mnd_pol_hin_ven_rom_tsn_eng_fin_cic_tsw_hun_bul_heb_geo_spa_pan_afr_krd_chh_amh_guj_est_bam_bat_alb_jav_jpn_knd_kor_ctl_mol_moo_urd_mao_grk_amr_tag_cnt_ita_dyu_slo_owc_arw_ukr_cze_dut_qcu_rus_mcd_ger_xho_sod_ben_hau_prs_mly_bos_swt_lat_ses_ind_tha_anl_tml_dgb_zul_azi_scr_por_uzb_fbf_vie_sid_akn_lda_bem	0.12286277610387	0.288941164645927	0.773269491112006
481	heb_afr_tsn_lit_hau_amr_tig_swe_uzb_tur_tsw_tag_bem_pan_nor_bsq_bul_aeg_lda_mnd_prs_ukr_akn_ita_ses_svk_hun_dgb_swa_fin_grk_chh_geo_cze_spa_bos_eng_mlt_sid_arw_est_swt_sun_mol_mly_jpn_tml_kor_guj_urd_cic_ger_mao_hin_sod_ind_cnt_ctl_ven_scr_wly_pol_krd_por_dut_qcu_mcd_ben_lat_fbf_anl_glc_gam_alb_bat_fre_yor_rus_xho_jav_tha_owc_knd_bam_moo_azi_rom_slo_aze_igb_vie_amh_dyu_ewe_zul	-0.0747384185180623	-0.176070508236654	0.860621380232839
482	anl_lit_swa_bul_heb_owc_hau_lat_uzb_aze_ses_mly_swt_ger_scr_bsq_ben_aeg_tsn_cnt_hin_afr_lda_rom_igb_krd_est_moo_bem_hun_spa_wly_geo_arw_pol_ukr_urd_mlt_tig_pan_fin_tsw_jav_ctl_tag_jpn_tml_kor_nor_alb_akn_por_mao_dut_gam_bat_mnd_fre_xho_grk_sod_prs_guj_cze_rus_qcu_swe_svk_ita_ewe_sid_bos_amh_glc_ind_eng_dgb_mol_yor_sun_tha_amr_knd_dyu_zul_azi_slo_mcd_tur_bam_vie_chh_ven_cic_fbf	-0.302387914720184	-0.714741893984797	0.476558878118207
483	anl_ita_cic_lat_tig_heb_chh_ger_azi_tur_ses_sun_akn_grk_lit_bsq_spa_gam_swa_cnt_bos_swe_swt_pol_tsn_urd_hun_ewe_ven_est_eng_owc_geo_afr_ctl_mol_rus_amr_hau_fre_fin_dgb_bat_cze_tag_jpn_knd_kor_nor_pan_bam_ukr_mao_prs_sid_jav_mnd_scr_moo_krd_amh_bul_slo_glc_mcd_qcu_rom_arw_hin_igb_mlt_alb_wly_ben_ind_svk_lda_dut_yor_mly_tha_aeg_tml_tsw_zul_uzb_por_guj_aze_xho_vie_sod_dyu_bem_fbf	-0.602044981096212	-1.43471137161422	0.154723688238461
484	heb_pol_bem_cze_wly_hau_sid_rus_azi_aze_yor_bat_cic_nor_prs_bsq_lat_gam_akn_mnd_svk_bul_dyu_krd_dgb_slo_hun_moo_bam_est_grk_tig_geo_dut_spa_guj_swe_sod_amr_bos_fin_xho_tag_lit_sun_jpn_tml_kor_eng_alb_lda_por_ind_ctl_chh_mly_cnt_ukr_tsn_glc_aeg_rom_pan_fre_afr_qcu_hin_ben_ger_tsw_anl_scr_amh_mcd_jav_arw_fbf_mol_swt_mao_tha_mlt_knd_igb_ven_tur_urd_ita_uzb_ses_vie_owc_ewe_swa_zul	0.00399858676381884	0.00942080117341636	0.992503578963916
485	gam_ben_moo_svk_chh_anl_hau_hin_tur_aze_swt_tag_akn_bos_slo_bsq_ger_owc_dgb_mnd_glc_spa_ses_prs_tsn_swe_est_lda_tsw_hun_grk_amh_geo_ukr_por_rom_scr_aeg_heb_ita_fin_zul_bat_mcd_sun_jpn_tml_kor_fre_guj_fbf_rus_mly_urd_mlt_mao_cnt_arw_ven_lit_sod_pan_dut_alb_eng_qcu_pol_lat_mol_igb_sid_afr_wly_nor_ind_krd_cic_bul_yor_jav_tha_tig_knd_bem_dyu_azi_cze_ctl_uzb_swa_vie_amr_ewe_bam_xho	-0.332838709123708	-0.788466213316403	0.432429324566874
486	aeg_ctl_dyu_nor_wly_mlt_hau_lit_azi_uzb_tsw_sun_swa_bos_pan_bsq_spa_amh_ses_mnd_svk_mol_igb_swe_xho_glc_est_yor_lda_fin_lat_amr_geo_ita_cze_ben_fre_chh_gam_hin_hun_akn_mao_bul_ind_jpn_tml_kor_scr_rus_zul_mcd_tag_arw_tig_jav_cnt_grk_bam_alb_sid_dut_slo_afr_ger_qcu_urd_prs_eng_cic_heb_rom_sod_por_mly_krd_ewe_pol_swt_bat_tha_anl_knd_moo_dgb_tur_guj_ukr_aze_ven_vie_owc_fbf_tsn_bem	-0.34435888992555	-0.817462406961462	0.415753580171752
487	owc_ukr_ewe_krd_wly_sid_hau_pol_tur_azi_igb_bat_akn_guj_fre_bsq_hin_chh_swt_mnd_swe_afr_bam_ben_lda_scr_est_tsn_bem_fin_lit_mlt_geo_mcd_rom_bul_lat_gam_aeg_ita_hun_xho_mly_rus_tag_jpn_tml_kor_alb_prs_cic_svk_mao_ctl_amr_sun_cnt_eng_ven_mol_anl_urd_slo_grk_ger_qcu_dut_arw_cze_yor_heb_glc_tig_spa_jav_nor_zul_por_moo_ind_tha_sod_knd_dyu_ses_aze_bos_pan_uzb_swa_vie_amh_dgb_tsw_fbf	0.180187066876497	0.424580185999399	0.672123375476864
488	chh_glc_swt_lat_wly_sid_mlt_bos_aze_uzb_fbf_mly_dgb_svk_rus_bsq_alb_amr_xho_mnd_nor_fre_ven_lit_bam_dut_fin_yor_cic_est_slo_aeg_geo_afr_bul_eng_guj_gam_amh_cze_hun_ses_tag_ger_mao_jpn_knd_kor_prs_krd_akn_spa_ind_grk_hau_jav_cnt_mcd_tsw_arw_heb_rom_scr_swe_pol_qcu_ben_mol_ctl_lda_owc_pan_sod_ita_bat_urd_ewe_hin_bem_sun_tha_anl_tml_swa_igb_tur_ukr_por_azi_tsn_vie_tig_dyu_moo_zul	-0.29609717126354	-0.700457092108034	0.485390607324081
489	sid_hin_dyu_bos_gam_amh_sod_krd_uzb_aze_bem_sun_yor_rus_alb_bsq_guj_aeg_moo_mnd_rom_pol_fbf_nor_akn_ukr_est_tsw_bam_fin_pan_owc_geo_svk_grk_mcd_mol_amr_hau_slo_hun_zul_tag_fre_bat_jpn_knd_kor_lat_spa_ses_ben_ind_glc_tig_jav_cnt_por_igb_bul_heb_dut_eng_lit_afr_qcu_swe_ger_urd_lda_chh_arw_anl_ctl_mao_ita_swt_cze_tsn_mly_tha_mlt_tml_ven_ewe_tur_scr_prs_azi_xho_vie_wly_dgb_swa_cic	-0.546248246787719	-1.30037728929468	0.196685014742525
490	owc_krd_bem_fre_anl_hau_amh_afr_azi_uzb_igb_jav_lda_lat_dut_bsq_ctl_wly_moo_mnd_ukr_ger_tsw_slo_xho_spa_fin_tsn_dgb_hun_rus_heb_geo_eng_mcd_hin_lit_chh_gam_cze_est_yor_sun_bos_tag_jpn_knd_kor_scr_prs_swt_alb_mao_nor_tig_bat_cnt_swe_dyu_por_mlt_bul_grk_arw_guj_qcu_urd_glc_pol_ven_amr_ita_aeg_rom_ind_pan_bam_svk_zul_mly_tha_sod_tml_fbf_cic_aze_mol_ben_tur_swa_vie_sid_ses_ewe_akn	0.28148362861151	0.662942730060051	0.509007034365637
491	tig_ita_lda_glc_sod_hau_sid_lat_uzb_aze_ses_jav_tsn_bul_grk_bsq_ben_chh_swt_mnd_bos_arw_dgb_guj_ven_ctl_est_yor_moo_hun_slo_amh_geo_ger_scr_alb_krd_amr_heb_mol_fin_xho_sun_lit_mao_jpn_knd_kor_mcd_prs_igb_spa_mly_fre_aeg_ind_cnt_hin_fbf_urd_owc_rom_svk_pan_afr_qcu_swe_cze_nor_bem_wly_rus_anl_ukr_tag_eng_zul_pol_tsw_bat_tha_gam_tml_dyu_cic_azi_dut_por_tur_swa_vie_mlt_bam_akn_ewe	0.40688243092016	0.957342608894713	0.340876469360362
492	wly_rom_ven_dut_hau_heb_sid_guj_uzb_azi_bam_bat_moo_fre_mcd_bsq_eng_aeg_fbf_cnt_nor_ctl_tsw_bul_cic_grk_fin_bem_dgb_hun_pan_amh_geo_prs_glc_por_scr_owc_sod_ukr_est_akn_sun_slo_mao_jpn_knd_kor_afr_mol_swt_ben_ind_alb_tig_tag_mnd_bos_zul_krd_amr_spa_ger_lat_hin_qcu_rus_ita_pol_yor_anl_svk_gam_lit_mly_cze_ses_urd_swa_jav_tha_mlt_tml_ewe_lda_aze_arw_swe_tur_xho_vie_chh_igb_dyu_tsn	-0.0530009411578178	-0.124873875079809	0.900892929418137
493	aeg_fre_tsw_svk_wly_sod_owc_prs_tur_uzb_igb_jav_ven_rom_rus_bsq_glc_heb_bam_mnd_mcd_swe_xho_krd_lda_afr_est_ewe_yor_hun_hin_amh_geo_lit_dut_alb_guj_hau_anl_por_fin_moo_tag_lat_sun_jpn_knd_kor_arw_ger_swa_ukr_mao_scr_tig_ind_cnt_ita_bem_spa_amr_pan_bos_ctl_eng_qcu_cze_urd_mol_ses_sid_ben_mlt_pol_mly_bul_cic_slo_swt_bat_tha_chh_tml_zul_tsn_azi_nor_grk_aze_dyu_vie_gam_akn_fbf_dgb	-0.526693569986448	-1.25336202051593	0.213215864681665
494	aeg_lit_swt_urd_chh_heb_anl_lat_tur_aze_bam_ind_cic_nor_mol_bsq_prs_amr_lda_cnt_grk_bul_zul_swe_bem_por_hun_fbf_akn_fin_rus_tig_geo_bos_ben_cze_dut_owc_mlt_afr_est_dyu_tag_scr_jav_jpn_knd_kor_pan_slo_xho_eng_sun_ukr_amh_mly_mnd_guj_igb_svk_sid_krd_glc_hin_fre_qcu_ita_ger_spa_ewe_hau_pol_gam_ctl_mao_mcd_swa_alb_yor_bat_tha_wly_tml_ven_tsw_azi_arw_rom_uzb_moo_vie_sod_ses_dgb_tsn	-1.24675130355845	-3.08576402957763	0.00267453651828874
495	heb_swe_zul_eng_chh_mlt_wly_ben_uzb_tur_xho_sun_bem_fre_rom_bsq_hin_amh_ewe_cnt_cze_lit_igb_bos_akn_rus_est_yor_cic_hun_ctl_owc_geo_mol_ger_afr_nor_amr_hau_arw_fin_lda_bat_guj_mao_jpn_knd_kor_alb_krd_dyu_scr_jav_slo_anl_ind_mnd_pol_fbf_lat_gam_ukr_glc_spa_dut_qcu_urd_grk_por_swt_sid_ita_sod_bul_tag_pan_bam_svk_tsn_mly_tha_tig_tml_ses_dgb_azi_prs_mcd_aze_moo_vie_aeg_ven_tsw_swa	-0.366310387449161	-0.867772781168935	0.387752409639712
496	amr_mol_ewe_hin_chh_owc_aeg_glc_tur_aze_swa_bat_cic_fre_rus_bsq_grk_hau_dgb_cnt_prs_bos_tsn_ger_yor_scr_est_akn_dyu_hun_pol_gam_geo_spa_krd_ukr_cze_anl_wly_lit_fin_swt_mly_por_ind_jpn_tml_kor_swe_afr_bem_urd_tag_lat_amh_mao_mnd_dut_tsw_slo_sid_arw_eng_nor_alb_qcu_ben_rom_pan_bam_mlt_bul_heb_guj_jav_ctl_ses_svk_lda_sun_tha_tig_knd_fbf_igb_azi_ita_mcd_uzb_zul_vie_sod_ven_moo_xho	-0.754148447461317	-1.81301661517476	0.0730552504078884
497	hau_rom_lda_prs_tig_aeg_gam_krd_uzb_azi_tsw_mly_xho_bul_lit_bsq_ukr_amh_fbf_cnt_mcd_guj_akn_pan_bem_ctl_hun_ewe_ses_fin_slo_anl_geo_scr_rus_svk_eng_owc_wly_urd_est_tsn_bat_spa_jav_jpn_tml_kor_glc_fre_bam_arw_ind_hin_amr_mao_mnd_ger_cic_pol_sid_cze_grk_mol_nor_qcu_swe_alb_ita_moo_heb_por_chh_dut_sun_bos_dyu_ben_ven_tag_tha_mlt_knd_zul_swt_tur_afr_lat_aze_igb_vie_sod_yor_dgb_swa	-0.257682623774873	-0.608997630068694	0.544010803361135
498	amr_ita_bam_por_aeg_amh_wly_swe_uzb_tur_tsw_mly_bem_arw_prs_bsq_alb_mlt_akn_mnd_pan_lit_xho_eng_swt_rus_est_zul_dyu_hun_afr_sid_geo_ben_scr_krd_hin_anl_tig_spa_fin_yor_bat_ctl_mao_jpn_knd_kor_ukr_dut_dgb_guj_sun_ger_hau_tag_cnt_bul_ewe_slo_gam_fre_rom_mol_mcd_qcu_svk_nor_cze_ven_owc_glc_chh_grk_jav_lat_tsn_pol_ses_ind_tha_sod_tml_moo_swa_azi_urd_bos_aze_igb_vie_heb_fbf_cic_lda	-0.337781230315849	-0.800034067117672	0.425729932704744
499	sod_arw_ven_scr_owc_gam_wly_guj_tur_azi_fbf_sun_lda_alb_pol_bsq_ger_chh_dyu_cnt_ben_mcd_igb_svk_ses_bos_est_ewe_tsw_hun_afr_sid_geo_grk_rom_fre_ctl_tig_anl_ita_fin_xho_bat_swe_jav_jpn_knd_kor_nor_eng_cic_bul_mao_hin_hau_mly_mnd_prs_bam_ukr_amr_cze_urd_lat_krd_qcu_spa_lit_por_bem_amh_pan_aeg_glc_ind_mol_tsn_rus_swa_tag_tha_mlt_tml_zul_swt_uzb_slo_dut_aze_akn_vie_heb_dgb_yor_moo	0.278212651498389	0.655415432256087	0.513818357346359
500	tig_urd_lda_glc_amh_hau_anl_ctl_aze_tur_ewe_sun_dgb_ukr_rus_bsq_alb_chh_ven_cnt_nor_mcd_igb_mol_tsn_hin_fin_akn_ses_hun_spa_amr_geo_prs_swe_pan_ger_gam_sod_ben_est_fbf_tag_guj_jav_jpn_knd_kor_afr_grk_xho_slo_mao_arw_aeg_bat_mnd_svk_moo_eng_heb_bul_fre_ita_bos_qcu_dut_krd_lat_cic_owc_por_mlt_rom_mly_scr_yor_lit_dyu_ind_tha_wly_tml_swa_tsw_azi_cze_pol_uzb_bem_vie_sid_zul_swt_bam	0.299015945558736	0.703924157756894	0.483238816644271
501	heb_por_dyu_ger_aeg_sod_hau_hin_aze_tur_bem_bat_ven_lit_mcd_bsq_guj_tig_ses_mnd_rom_krd_igb_spa_swa_grk_fin_lda_fbf_hun_ben_gam_geo_mol_prs_ita_arw_owc_chh_fre_est_zul_jav_ukr_mly_jpn_knd_kor_swe_cze_yor_urd_tag_afr_amh_sun_cnt_eng_cic_bos_anl_ctl_pan_dut_slo_qcu_bul_nor_pol_dgb_wly_alb_mlt_svk_mao_rus_ewe_scr_tsw_ind_tha_amr_tml_akn_xho_uzb_lat_glc_azi_tsn_vie_sid_bam_swt_moo	0.363063388275058	0.855785768497221	0.394315811027092
502	amr_ita_zul_alb_wly_sod_amh_spa_uzb_azi_lda_mao_ven_glc_pan_bsq_fre_hau_ses_cnt_dut_krd_swa_urd_yor_pol_hun_fbf_cic_est_ger_gam_geo_ben_bul_nor_lit_mlt_aeg_ctl_fin_igb_tag_grk_jav_jpn_tml_kor_ukr_prs_xho_bos_mly_lat_sid_ind_mnd_afr_ewe_rus_owc_hin_slo_rom_guj_qcu_swe_eng_svk_bam_anl_arw_heb_por_bat_cze_bem_mol_dgb_sun_tha_chh_knd_akn_tsw_tur_mcd_scr_aze_dyu_vie_tig_moo_tsn_swt	-0.0566007789144629	-0.133426803861068	0.894144144705852
503	hau_ger_tsw_alb_owc_sod_anl_afr_azi_aze_dgb_mao_akn_urd_guj_bsq_ben_chh_bam_mnd_bul_glc_lda_pan_cic_fre_fin_swa_yor_hun_rom_tig_geo_mol_dut_slo_spa_amr_amh_hin_est_ses_sun_lat_ind_jpn_tml_kor_nor_ukr_dyu_por_mly_eng_sid_jav_cnt_lit_zul_krd_heb_prs_ctl_pol_bos_qcu_mcd_cze_rus_ven_gam_scr_aeg_grk_tag_arw_xho_swe_fbf_bat_tha_mlt_knd_moo_igb_tur_svk_ita_uzb_ewe_vie_wly_bem_swt_tsn	0.149375228691756	0.351638999069705	0.725904482821971
504	tig_rus_bam_ita_owc_anl_sid_ger_uzb_aze_lda_mao_dyu_ben_guj_bsq_lit_wly_fbf_mnd_urd_glc_akn_prs_tsn_lat_est_ewe_ven_fin_hin_amr_geo_grk_ukr_alb_cze_gam_heb_pol_hun_moo_mly_scr_ind_jpn_tml_kor_fre_nor_xho_por_jav_rom_aeg_sun_cnt_mol_dgb_bul_chh_afr_slo_eng_mcd_qcu_swe_svk_bos_cic_amh_ctl_mlt_krd_tag_arw_zul_spa_tsw_bat_tha_sod_knd_bem_swt_azi_pan_dut_tur_swa_vie_hau_igb_ses_yor	-0.04503649144822	-0.106080170385609	0.915747225688164
505	sid_rus_yor_mol_mlt_chh_heb_ukr_uzb_tur_cic_ind_ewe_slo_ger_bsq_eng_tig_tsn_mnd_fre_arw_igb_por_ses_afr_fin_dyu_xho_est_svk_anl_geo_mcd_bos_krd_scr_sod_aeg_dut_hun_swa_tag_urd_mly_jpn_knd_kor_nor_alb_swt_lat_sun_ita_gam_mao_cnt_swe_fbf_lit_wly_grk_spa_hin_ben_qcu_glc_pol_rom_lda_amr_ctl_owc_pan_bat_bul_bem_cze_tsw_jav_tha_amh_tml_bam_zul_azi_guj_prs_aze_akn_vie_hau_ven_dgb_moo	-0.372688640121957	-0.882907926321577	0.37956256739017
506	chh_rus_dgb_svk_gam_wly_sod_bos_aze_tur_xho_mao_lda_urd_swe_bsq_rom_amh_zul_mnd_nor_pan_moo_por_ven_lat_est_tsn_tsw_fin_krd_aeg_geo_alb_ben_cze_dut_amr_sid_scr_hun_ewe_sun_pol_bat_jpn_knd_kor_bul_prs_bem_ita_tag_mol_heb_jav_cnt_mcd_bam_fre_mlt_lit_ger_ctl_spa_qcu_ukr_eng_hin_ses_tig_glc_anl_grk_ind_afr_yor_slo_swa_mly_tha_hau_tml_fbf_igb_uzb_arw_guj_azi_swt_vie_owc_cic_dyu_akn	-0.44805352274564	-1.06529488761047	0.289500470847986
507	heb_lit_cic_mcd_aeg_hau_wly_por_tur_azi_tsw_tag_bam_bul_rom_bsq_rus_amr_ses_mnd_swe_ita_moo_guj_ven_cze_est_swt_tsn_hun_nor_owc_geo_pan_lat_alb_mol_tig_gam_eng_fin_dyu_sun_spa_mly_jpn_tml_kor_fre_pol_swa_grk_ind_ben_chh_jav_cnt_arw_zul_afr_mlt_ctl_dut_glc_svk_qcu_krd_urd_bos_dgb_sod_scr_sid_ger_bat_slo_akn_prs_yor_mao_tha_amh_knd_lda_ewe_uzb_hin_ukr_aze_bem_vie_anl_igb_xho_fbf	0.177716797777474	0.418324592367542	0.676674229104187
508	chh_bul_dgb_pol_aeg_hau_tig_grk_tur_uzb_xho_mly_ewe_ukr_rom_bsq_hin_sod_tsn_mnd_eng_nor_akn_por_ses_fre_est_ven_tsw_hun_urd_amh_geo_ben_scr_krd_rus_anl_wly_svk_fin_fbf_bat_dut_jav_jpn_tml_kor_pan_swe_swt_mcd_mao_guj_gam_tag_cnt_cze_bem_alb_sid_ita_lat_slo_prs_qcu_bos_ger_afr_bam_heb_lit_owc_glc_sun_ctl_lda_mol_igb_ind_tha_amr_knd_zul_cic_aze_spa_arw_azi_dyu_vie_mlt_moo_swa_yor	-0.190225942589051	-0.449420854855414	0.654173747520453
509	heb_por_dgb_ger_sod_wly_amr_rom_aze_uzb_igb_tag_yor_bos_slo_bsq_swe_hau_zul_cnt_scr_prs_swt_lat_tsn_krd_hun_lda_bam_est_grk_sid_geo_pol_bul_hin_alb_mlt_gam_rus_fin_bem_bat_dut_mao_jpn_tml_kor_urd_fre_ewe_nor_mly_ben_owc_jav_mnd_lit_fbf_arw_amh_ukr_ita_eng_ctl_qcu_guj_spa_pan_swa_anl_cze_tig_glc_ind_mol_cic_mcd_tsw_sun_tha_chh_knd_ven_akn_azi_afr_svk_tur_xho_vie_aeg_dyu_moo_ses	-0.0659815079523064	-0.155631527090761	0.876660781059451
510	sid_arw_akn_mol_wly_owc_aeg_por_uzb_tur_dyu_ind_swt_nor_alb_bsq_krd_amh_ses_cnt_lat_ben_xho_mcd_yor_glc_hun_moo_lda_fin_pol_anl_geo_svk_eng_fre_rom_hau_gam_rus_est_ven_bat_ger_jav_jpn_knd_kor_pan_grk_fbf_ctl_tag_scr_amr_mly_mnd_guj_bem_ukr_heb_bul_bos_urd_cze_qcu_hin_swe_lit_tsn_chh_ita_sod_dut_mao_prs_bam_afr_cic_sun_tha_mlt_tml_igb_zul_azi_spa_slo_aze_swa_vie_tig_tsw_dgb_ewe	-0.142364852799249	-0.335956841221411	0.737660192128047
511	heb_rom_yor_slo_anl_aeg_hau_alb_azi_aze_tsw_tag_bam_por_ita_bsq_bos_mlt_xho_cnt_mcd_spa_cic_lit_ses_cze_fin_dgb_dyu_est_rus_chh_geo_bul_swe_nor_prs_amr_wly_lat_hun_swa_sun_grk_jav_jpn_tml_kor_afr_svk_tsn_urd_mao_ukr_sid_ind_mnd_eng_ven_hin_tig_guj_dut_pol_mol_qcu_fre_arw_ctl_bem_gam_glc_sod_ben_bat_pan_akn_ger_moo_mly_tha_amh_knd_zul_swt_tur_scr_krd_uzb_lda_vie_owc_igb_ewe_fbf	-0.525849042098784	-1.25188579571774	0.213750941203597
512	amh_ita_tsn_ben_owc_hau_sod_arw_uzb_azi_cic_mao_dgb_spa_rom_bsq_lit_aeg_igb_mnd_afr_bos_ven_ger_bam_ctl_hun_swa_swt_fin_bul_heb_geo_guj_rus_swe_mol_mlt_gam_slo_est_yor_mly_fre_ind_jpn_knd_kor_hin_cze_ewe_pan_bat_svk_tig_jav_cnt_prs_dyu_por_amr_lat_scr_grk_nor_qcu_mcd_dut_alb_moo_anl_glc_chh_pol_tag_eng_tsw_krd_zul_sun_tha_sid_tml_bem_lda_aze_ukr_urd_tur_ses_vie_wly_xho_fbf_akn	-0.493694437094702	-1.17639292551311	0.242440304015655
513	tig_hin_dgb_urd_heb_amr_hau_ben_tur_uzb_fbf_tag_bem_afr_scr_bsq_rus_gam_tsn_cnt_fre_spa_dyu_pol_yor_arw_fin_ven_tsw_est_rom_sod_geo_lat_eng_ita_mol_aeg_anl_cze_hun_moo_ind_slo_sun_jpn_tml_kor_grk_guj_xho_lit_jav_glc_amh_bat_mnd_alb_zul_ukr_wly_krd_bos_ger_svk_qcu_nor_bul_mcd_ewe_chh_dut_sid_prs_mly_ctl_swt_pan_lda_mao_tha_owc_knd_ses_cic_azi_por_swe_aze_bam_vie_mlt_igb_akn_swa	-0.276789076892809	-0.65492488679848	0.514132738405811
514	aeg_dut_dgb_krd_sod_amr_chh_scr_aze_uzb_bam_mly_cic_pol_ben_bsq_guj_gam_fbf_mnd_ger_cze_tsn_ukr_tsw_urd_fin_igb_akn_est_alb_heb_geo_ctl_pan_bos_nor_anl_hau_mcd_hun_zul_bat_ita_mao_jpn_knd_kor_fre_glc_ven_spa_sun_rom_tig_tag_cnt_svk_ewe_bul_sid_grk_hin_swe_eng_qcu_afr_lat_lit_swa_mlt_prs_amh_slo_ind_por_dyu_mol_lda_jav_tha_wly_tml_moo_bem_tur_arw_rus_azi_xho_vie_owc_yor_ses_swt	-0.24406046580791	-0.576953089819217	0.565365135054109
515	owc_por_bem_dut_aeg_chh_amh_lit_uzb_aze_igb_bat_swt_ukr_alb_bsq_mcd_anl_ses_cnt_scr_ctl_ewe_svk_ven_ger_fin_dgb_tsn_est_krd_sod_geo_glc_fre_urd_bul_tig_gam_prs_hun_bam_tag_afr_sun_jpn_knd_kor_ita_nor_yor_grk_ind_ben_hau_mly_mnd_lat_moo_guj_mlt_eng_swe_cze_pol_qcu_rom_spa_rus_xho_heb_slo_amr_pan_jav_arw_tsw_bos_fbf_mao_tha_sid_tml_dyu_swa_tur_hin_mol_azi_lda_vie_wly_akn_zul_cic	0.931387285203225	2.21971605567945	0.0288687641893611
516	owc_slo_tsn_ita_chh_wly_mlt_rom_tur_aze_dgb_jav_lda_ger_dut_bsq_lat_sid_bem_mnd_afr_nor_ses_ukr_ewe_guj_hun_moo_xho_est_rus_amh_geo_scr_mol_cze_ben_anl_amr_bul_fin_cic_sun_lit_tag_jpn_tml_kor_svk_ctl_ven_bos_mly_urd_gam_mao_cnt_prs_akn_mcd_tig_alb_fre_eng_por_qcu_spa_arw_grk_igb_hau_glc_heb_pol_bat_swe_fbf_krd_bam_ind_tha_sod_knd_zul_tsw_azi_hin_pan_uzb_yor_vie_aeg_swt_swa_dyu	-0.315749770284218	-0.747846255847928	0.456439805198623
517	owc_nor_tsn_ger_sod_gam_anl_glc_azi_uzb_ven_bat_tsw_afr_bos_bsq_fre_sid_igb_mnd_rus_pol_moo_lat_yor_alb_hun_akn_cic_fin_ctl_tig_geo_prs_slo_mcd_dut_amh_heb_hin_est_ewe_sun_ita_mly_jpn_tml_kor_ukr_mol_zul_swe_mao_svk_aeg_ind_cnt_ben_swt_lit_mlt_bul_spa_cze_pan_qcu_rom_guj_scr_swa_chh_krd_amr_arw_tag_urd_dyu_por_lda_jav_tha_wly_knd_ses_fbf_aze_eng_grk_tur_bam_vie_hau_bem_xho_dgb	0.70218318305433	1.65995996082111	0.100290906162497
518	anl_ctl_bem_hin_amr_tig_hau_pol_aze_azi_cic_sun_xho_mol_prs_bsq_arw_sid_dyu_cnt_urd_scr_fbf_bos_dgb_por_fin_ses_akn_est_krd_mlt_geo_pan_eng_guj_swe_heb_gam_fre_hun_tsw_mly_ger_bat_jpn_tml_kor_lit_rom_lda_mcd_tag_svk_wly_ind_mnd_rus_bam_ukr_amh_spa_dut_afr_glc_qcu_slo_ben_alb_zul_sod_bul_chh_cze_mao_nor_swt_lat_moo_jav_tha_aeg_knd_ven_tsn_tur_grk_ita_uzb_igb_vie_owc_ewe_yor_swa	-0.152148197594308	-0.358856934072524	0.720515526694226
519	sid_bos_zul_por_sod_amr_mlt_glc_azi_uzb_ses_jav_moo_mol_fre_bsq_arw_owc_bem_cnt_grk_eng_swt_ger_dgb_lit_est_ven_tsn_fin_ita_gam_geo_slo_guj_swe_hin_anl_chh_ctl_hun_ewe_bat_afr_sun_jpn_tml_kor_spa_prs_tsw_pan_mly_dut_heb_tag_mnd_alb_cic_urd_amh_nor_ukr_cze_rus_qcu_rom_mcd_scr_swa_tig_pol_wly_ben_mao_krd_akn_lat_xho_ind_tha_aeg_knd_lda_fbf_tur_svk_bul_aze_yor_vie_hau_dyu_bam_igb	-0.346237980674682	-0.82039720557822	0.414087544726489
520	mlt_spa_lda_hin_amr_chh_hau_nor_tur_uzb_igb_mao_dyu_por_lat_bsq_pol_tig_tsn_mnd_afr_rus_xho_swe_fbf_pan_fin_bem_tsw_hun_ctl_aeg_geo_rom_bos_guj_alb_gam_sod_grk_est_bam_sun_glc_tag_jpn_tml_kor_ger_ukr_moo_arw_mly_krd_anl_ind_cnt_scr_ewe_mcd_owc_ben_ita_svk_lit_qcu_mol_slo_dut_yor_sid_cze_heb_bul_jav_eng_zul_fre_swa_bat_tha_amh_knd_ses_dgb_azi_prs_urd_aze_akn_vie_wly_ven_swt_cic	0.26321605539445	0.619296858793406	0.537235012725186
521	chh_spa_tsn_urd_wly_gam_owc_ita_azi_aze_ewe_ind_akn_nor_glc_bsq_dut_anl_swt_mnd_ger_alb_zul_prs_fbf_ctl_hun_bam_ven_est_scr_aeg_geo_swe_rom_mol_cze_amr_sid_fre_fin_yor_tag_svk_sun_jpn_tml_kor_krd_ukr_ses_eng_mly_mcd_mlt_bat_cnt_arw_tsw_bul_hau_pol_guj_rus_lit_qcu_slo_pan_bos_lda_heb_hin_tig_grk_jav_lat_moo_por_xho_mao_tha_amh_knd_dyu_swa_uzb_afr_ben_tur_igb_vie_sod_cic_bem_dgb	-0.559992617077607	-1.33683007542419	0.184539163905493
522	anl_bos_yor_grk_heb_tig_aeg_spa_uzb_azi_ewe_sun_bam_krd_pol_bsq_arw_mlt_zul_mnd_glc_lit_swa_ukr_igb_guj_fin_bem_dyu_est_afr_sod_geo_scr_urd_lat_fre_amr_owc_pan_hun_dgb_mao_prs_tag_jpn_knd_kor_por_mcd_akn_alb_mly_eng_hau_bat_cnt_bul_fbf_cze_gam_ger_dut_mol_hin_qcu_ben_rom_ita_xho_wly_swe_sid_ctl_jav_svk_swt_nor_moo_ind_tha_amh_tml_tsn_cic_tur_slo_rus_aze_ven_vie_chh_tsw_ses_lda	-0.213690822756194	-0.504598197934219	0.615034603701592
523	mlt_guj_lda_rus_tig_amh_chh_cze_azi_tur_tsn_jav_swt_dut_hin_bsq_bos_hau_akn_mnd_ben_glc_igb_scr_ewe_krd_est_bem_xho_fin_ita_sod_geo_mcd_afr_pan_nor_aeg_wly_grk_hun_tsw_ind_slo_bat_jpn_tml_kor_svk_alb_moo_ctl_tag_fre_anl_sun_cnt_lat_dgb_prs_amr_swe_eng_spa_ger_qcu_pol_ukr_lit_yor_gam_arw_sid_mol_mao_bul_fbf_por_zul_mly_tha_heb_knd_dyu_swa_aze_urd_rom_uzb_ses_vie_owc_cic_ven_bam	-0.389886547280705	-0.924525440603337	0.357605507976196
524	amh_swe_dyu_mol_owc_wly_amr_slo_uzb_azi_ven_mly_ses_arw_lit_bsq_krd_heb_swt_cnt_glc_ger_tsn_rom_bem_fre_fin_moo_igb_hun_dut_tig_geo_por_prs_ctl_grk_gam_hau_bos_est_cic_mao_ben_tag_jpn_knd_kor_pan_scr_dgb_eng_jav_guj_anl_ind_mnd_alb_akn_bul_sod_svk_rus_ita_lat_qcu_cze_nor_urd_xho_mlt_afr_aeg_ukr_bat_pol_swa_spa_bam_sun_tha_sid_tml_lda_ewe_aze_mcd_hin_tur_yor_vie_chh_tsw_zul_fbf	0.658928838173228	1.55643309668563	0.123001784751584
525	heb_scr_igb_glc_chh_amh_anl_rom_azi_aze_swa_ind_cic_alb_por_bsq_cze_hau_xho_mnd_rus_arw_tsn_lit_akn_mol_est_ses_lda_fin_ger_amr_geo_eng_hin_lat_bos_aeg_tig_svk_hun_fbf_bat_urd_jav_jpn_tml_kor_spa_guj_dgb_ukr_mao_ita_owc_tag_cnt_fre_ewe_ctl_mlt_prs_krd_slo_nor_qcu_dut_grk_bul_bam_wly_pan_sid_afr_mly_mcd_zul_ben_ven_sun_tha_sod_knd_bem_swt_tur_pol_swe_uzb_yor_vie_gam_moo_dyu_tsw	-0.97001146215032	-2.36113139036063	0.0203065471125007
526	tig_ben_ven_guj_wly_owc_anl_cze_tur_uzb_bem_bat_swt_ger_pol_bsq_bos_sid_igb_cnt_pan_scr_xho_ita_lda_prs_est_moo_bam_fin_mcd_heb_geo_krd_mol_rom_nor_amh_mlt_fre_hun_dgb_mly_urd_tag_jpn_knd_kor_bul_alb_fbf_arw_ind_slo_gam_sun_mnd_grk_zul_lit_hau_ctl_dut_eng_ukr_qcu_rus_por_afr_dyu_sod_spa_aeg_lat_jav_swe_tsn_svk_swa_mao_tha_amr_tml_ses_akn_azi_glc_hin_aze_tsw_vie_chh_yor_cic_ewe	-0.48890657991923	-1.16345322598423	0.2476220671427
527	sid_dut_xho_ben_anl_amh_sod_scr_uzb_tur_swt_mly_bem_rus_arw_bsq_bul_owc_tsn_mnd_mcd_bos_akn_fre_igb_urd_hun_moo_ven_fin_afr_amr_geo_glc_swe_ukr_alb_hau_gam_guj_est_ewe_mao_krd_sun_jpn_tml_kor_ger_slo_lda_prs_bat_pan_mlt_jav_cnt_grk_tsw_rom_chh_eng_ctl_pol_svk_qcu_cze_lit_mol_swa_aeg_ita_wly_spa_ind_nor_bam_hin_dgb_tag_tha_tig_knd_dyu_fbf_aze_por_lat_azi_yor_vie_heb_cic_ses_zul	-0.0174044101620194	-0.0410069255907023	0.967378282252625
528	tig_svk_tsn_ctl_mlt_heb_aeg_spa_aze_tur_swt_mly_yor_slo_krd_bsq_bul_sod_tsw_mnd_bos_rus_ven_mcd_dyu_scr_hun_moo_ewe_fin_pan_amh_geo_ben_pol_cze_mol_owc_anl_alb_est_swa_mao_urd_sun_jpn_knd_kor_afr_guj_cic_lit_tag_lat_wly_jav_cnt_hin_akn_glc_hau_arw_swe_fre_dut_qcu_nor_por_ger_bem_amr_prs_sid_grk_bat_rom_ses_eng_dgb_ind_tha_gam_tml_lda_igb_uzb_ukr_ita_azi_bam_vie_chh_zul_fbf_xho	-0.420898581623963	-0.999223509937239	0.320279246491414
529	mlt_arw_xho_hin_anl_chh_sid_lat_aze_azi_fbf_mly_tsn_slo_guj_bsq_swe_aeg_cic_mnd_glc_afr_swt_lit_igb_prs_est_dgb_lda_hun_cze_heb_geo_alb_fre_por_svk_amr_amh_eng_fin_yor_jav_ger_tag_jpn_knd_kor_rus_ctl_dyu_spa_sun_urd_gam_mao_cnt_mcd_swa_nor_owc_ukr_ben_mol_rom_qcu_scr_bul_grk_ven_tig_dut_sod_pol_bat_ita_tsw_pan_bem_ind_tha_wly_tml_zul_akn_uzb_bos_krd_tur_ses_vie_hau_bam_ewe_moo	-0.569602793071863	-1.3592443444449	0.177356136982503
530	owc_ita_bam_dut_amr_wly_amh_nor_uzb_azi_dyu_tag_yor_lit_lat_bsq_grk_sid_swa_mnd_krd_urd_lda_prs_tsn_scr_fin_bem_cic_hun_guj_anl_geo_fre_arw_por_spa_tig_chh_eng_est_zul_bat_ger_mly_jpn_tml_kor_ctl_rom_xho_hin_sun_glc_aeg_jav_cnt_pol_akn_svk_mlt_rus_mcd_pan_swe_qcu_afr_bos_ben_tsw_hau_slo_sod_ukr_mao_bul_ses_cze_igb_ind_tha_gam_knd_fbf_swt_aze_mol_alb_tur_moo_vie_heb_ven_dgb_ewe	0.493679492466514	1.16454853885195	0.247180415074822
531	anl_pan_bem_cze_amr_amh_tig_fre_tur_azi_ven_ind_swt_hin_afr_bsq_ger_hau_dyu_cnt_dut_lat_tsw_glc_dgb_rom_hun_lda_akn_fin_krd_sid_geo_ukr_grk_arw_ita_gam_aeg_urd_est_moo_mly_mol_mao_jpn_knd_kor_prs_pol_cic_rus_jav_por_heb_sun_mnd_swe_yor_mcd_chh_eng_bos_guj_slo_qcu_nor_lit_scr_fbf_sod_svk_owc_ben_bat_spa_xho_bul_bam_tag_tha_wly_tml_swa_ewe_aze_alb_ctl_uzb_ses_vie_mlt_zul_igb_tsn	-0.174144748135826	-0.410662487632275	0.682264675741059
532	amh_cze_swa_bos_gam_amr_sod_prs_aze_uzb_fbf_mly_tsn_afr_pan_bsq_lit_wly_dyu_cnt_guj_ctl_ewe_ben_swt_alb_hun_dgb_cic_est_svk_chh_geo_ukr_ger_nor_grk_hau_tig_scr_fin_bem_jav_mcd_tag_jpn_tml_kor_fre_glc_bam_ita_sun_urd_heb_bat_mnd_krd_moo_slo_owc_eng_rus_rom_swe_qcu_pol_spa_mol_tsw_anl_dut_sid_por_mao_bul_ven_arw_lda_ind_tha_aeg_knd_ses_igb_tur_hin_lat_azi_akn_vie_mlt_xho_zul_yor	0.0905973793220206	0.213388749414517	0.831490853161793
533	aeg_urd_bam_ben_owc_anl_heb_bos_aze_azi_ven_ind_xho_rom_dut_bsq_ctl_amh_fbf_mnd_por_ukr_ewe_swe_cic_krd_hun_igb_dyu_fin_glc_wly_geo_eng_scr_lat_alb_gam_amr_nor_est_lda_mao_ger_mly_jpn_tml_kor_grk_prs_tsn_lit_jav_arw_mlt_tag_cnt_fre_ses_hin_sod_pol_spa_rus_mcd_qcu_svk_pan_slo_yor_tig_ita_hau_afr_sun_cze_dgb_mol_swa_bat_tha_chh_knd_zul_akn_uzb_guj_bul_tur_tsw_vie_sid_swt_moo_bem	-0.377267804654146	-0.893352264084712	0.373974506396895
534	gam_eng_bem_swe_sod_amr_owc_fre_aze_azi_swt_mao_ven_dut_bul_bsq_scr_heb_dgb_mnd_hin_prs_igb_urd_fbf_spa_est_lda_moo_hun_cze_amh_geo_pol_ukr_mcd_pan_anl_hau_arw_fin_bam_bat_mol_ind_jpn_knd_kor_nor_krd_tsn_bos_jav_slo_chh_mly_cnt_alb_ewe_por_sid_ben_afr_rus_ger_qcu_lat_ctl_lit_ses_mlt_glc_tig_ita_sun_guj_swa_svk_dyu_tag_tha_aeg_tml_akn_xho_uzb_rom_grk_tur_tsw_vie_wly_yor_cic_zul	-0.624108878489937	-1.49161953493796	0.139183295695915
535	heb_guj_ses_pol_mlt_hau_gam_ger_uzb_aze_akn_sun_dyu_mcd_spa_bsq_swe_wly_ven_cnt_lat_por_xho_ita_ewe_bos_est_bem_lda_hun_urd_aeg_geo_svk_mol_ukr_prs_amh_sid_nor_fin_bam_jav_rom_mao_jpn_tml_kor_ben_cze_igb_glc_mly_fre_amr_ind_mnd_dut_tsw_scr_tig_arw_alb_afr_slo_qcu_ctl_rus_krd_yor_sod_hin_owc_pan_tag_bul_swa_lit_moo_bat_tha_anl_knd_fbf_swt_tur_eng_grk_azi_tsn_vie_chh_cic_dgb_zul	-0.409980588371388	-0.973464536045581	0.3328476942454
536	anl_hin_moo_arw_amh_gam_amr_mcd_uzb_tur_ses_sun_xho_ita_spa_bsq_glc_sid_yor_cnt_guj_rus_swt_slo_ewe_lit_hun_fbf_dgb_fin_bos_chh_geo_pol_dut_bul_swe_sod_tig_afr_est_akn_mly_por_jav_jpn_tml_kor_alb_urd_bam_prs_tag_fre_hau_ind_mnd_krd_lda_ben_aeg_ukr_pan_ctl_svk_qcu_rom_eng_mol_ven_owc_cze_heb_lat_bat_ger_tsw_nor_swa_mao_tha_mlt_knd_bem_igb_azi_scr_grk_aze_tsn_vie_wly_zul_cic_dyu	-0.304304569727451	-0.719983101027954	0.473341014984646
537	heb_bos_ewe_alb_gam_amh_sod_dut_tur_azi_dyu_bat_fbf_rom_krd_bsq_ukr_owc_moo_mnd_spa_bul_ven_guj_lda_glc_fin_xho_swt_hun_pol_mlt_geo_afr_svk_prs_cze_aeg_wly_mcd_est_zul_ind_ita_jav_jpn_knd_kor_arw_nor_ses_scr_mly_ben_chh_sun_cnt_slo_swa_urd_tig_swe_lat_ger_hin_qcu_ctl_por_pan_cic_amr_fre_hau_rus_mao_eng_yor_lit_bem_tag_tha_anl_tml_dgb_tsw_uzb_grk_mol_aze_tsn_vie_sid_bam_akn_igb	-0.900141762718596	-2.18119869574227	0.0316905997019409
538	heb_ger_tsn_eng_amh_chh_tig_grk_uzb_tur_ven_mao_bam_dut_fre_bsq_alb_anl_igb_cnt_krd_rom_swa_guj_cic_bos_fin_dyu_moo_est_lat_owc_geo_ukr_afr_svk_ctl_sid_aeg_urd_hun_akn_ind_rus_sun_jpn_knd_kor_pan_por_bem_swe_jav_scr_wly_bat_mnd_mol_xho_mcd_hau_ita_prs_pol_ben_qcu_cze_slo_nor_swt_amr_glc_gam_hin_mly_bul_fbf_spa_zul_tag_tha_sod_tml_lda_tsw_azi_lit_arw_aze_ses_vie_mlt_dgb_yor_ewe	-0.484193140891106	-1.15182854229791	0.252343986961713
539	sid_pan_swt_ukr_tig_heb_gam_bul_uzb_aze_lda_mly_ses_alb_urd_bsq_spa_wly_bem_cnt_pol_lit_zul_rus_dyu_krd_est_ven_fbf_hun_hin_aeg_geo_swe_bos_afr_cze_sod_mlt_lat_fin_ewe_bat_guj_sun_jpn_knd_kor_dut_scr_akn_ben_jav_glc_chh_ind_mnd_prs_tsn_nor_amh_mol_arw_mcd_rom_qcu_svk_slo_eng_igb_anl_fre_amr_ita_mao_ctl_cic_ger_bam_tag_tha_hau_tml_moo_swa_tur_grk_por_azi_dgb_vie_owc_tsw_yor_xho	-0.978540415730814	-2.37961425749257	0.0193728891605507
540	hau_rus_tsw_afr_mlt_amr_heb_krd_aze_azi_moo_jav_lda_svk_fre_bsq_glc_sod_swt_cnt_ben_ctl_akn_mcd_fbf_eng_fin_ses_tsn_est_bul_anl_geo_ger_pan_lat_lit_chh_sid_hin_hun_cic_mao_por_tag_jpn_knd_kor_alb_urd_yor_ukr_mly_nor_aeg_bat_mnd_guj_dgb_pol_amh_prs_rom_spa_dut_qcu_ita_scr_bos_igb_tig_cze_owc_slo_sun_mol_ven_arw_bem_ind_tha_wly_tml_xho_zul_tur_swe_grk_uzb_swa_vie_gam_bam_dyu_ewe	-0.28186143159035	-0.666124008443143	0.506980848586181
541	gam_scr_xho_slo_hau_chh_amh_spa_tur_azi_tsw_sun_bem_bul_lat_bsq_pan_aeg_zul_mnd_afr_pol_ewe_ukr_igb_arw_hun_bam_yor_est_ben_owc_geo_bos_grk_nor_cze_tig_sod_hin_fin_ven_bat_mol_mly_jpn_tml_kor_ctl_ita_dyu_mcd_tag_alb_sid_ind_cnt_urd_cic_ger_mlt_lit_dut_prs_swe_qcu_eng_glc_svk_lda_wly_fre_heb_rom_mao_rus_ses_guj_tsn_jav_tha_amr_knd_fbf_dgb_uzb_krd_por_aze_akn_vie_anl_swt_swa_moo	-0.137441070207822	-0.324308714101473	0.746432617614626
542	heb_ita_cic_nor_mlt_gam_wly_prs_tur_uzb_tsw_sun_swa_grk_eng_bsq_glc_sod_dyu_mnd_spa_cze_swt_ukr_igb_svk_est_xho_dgb_hun_pan_sid_geo_swe_ben_mcd_hin_owc_chh_arw_fin_zul_tag_por_ind_jpn_tml_kor_lat_dut_akn_ger_mly_pol_tig_mao_cnt_rus_moo_ctl_hau_mol_slo_guj_krd_qcu_scr_afr_lit_ewe_aeg_bos_amr_urd_jav_fre_yor_rom_bem_bat_tha_anl_knd_lda_ses_azi_alb_bul_aze_ven_vie_amh_bam_tsn_fbf	0.4573767978506	1.08006251621849	0.282907384823409
543	amr_afr_swt_krd_chh_tig_owc_ukr_uzb_aze_bem_sun_fbf_bul_swe_bsq_glc_sod_bam_mnd_rus_urd_dyu_ita_swa_hin_est_yor_ses_hun_bos_amh_geo_grk_mcd_ben_rom_mlt_anl_prs_fin_ewe_bat_scr_tag_jpn_tml_kor_cze_nor_zul_pol_jav_arw_heb_mly_cnt_por_tsw_dut_aeg_svk_lit_lat_slo_qcu_ctl_alb_pan_dgb_gam_mol_sid_fre_ind_guj_xho_spa_tsn_mao_tha_wly_knd_ven_igb_azi_eng_ger_tur_lda_vie_hau_akn_cic_moo	-0.430085091941716	-1.02045409214069	0.310160404296387
544	amh_grk_akn_nor_sid_mlt_amr_ita_tur_aze_swt_ind_tsn_prs_cze_bsq_mol_chh_dyu_cnt_bul_ger_yor_arw_bam_lat_fin_fbf_igb_est_rom_tig_geo_krd_glc_lit_urd_heb_hau_svk_hun_ewe_mao_eng_bat_jpn_knd_kor_scr_alb_moo_pol_mly_afr_sod_tag_mnd_fre_zul_dut_aeg_hin_mcd_slo_bos_qcu_rus_spa_guj_dgb_wly_swe_owc_ben_sun_pan_ven_por_bem_jav_tha_anl_tml_xho_cic_uzb_ctl_ukr_azi_ses_vie_gam_lda_swa_tsw	0.0544578870842134	0.128308808099048	0.898181653560105
545	amr_pan_dgb_bul_gam_owc_heb_mcd_aze_azi_fbf_jav_xho_svk_eng_bsq_slo_wly_akn_mnd_afr_alb_yor_pol_dyu_arw_fin_lda_zul_hun_ger_chh_geo_guj_hin_lat_mol_tig_amh_cze_est_tsw_mao_bos_ind_jpn_knd_kor_nor_glc_swa_prs_tag_krd_hau_bat_cnt_swe_cic_lit_aeg_fre_spa_ukr_ctl_qcu_ita_scr_grk_tsn_anl_rom_sod_urd_sun_rus_swt_dut_ses_mly_tha_mlt_tml_bam_igb_uzb_ben_por_tur_ewe_vie_sid_bem_ven_moo	0.149943076968959	0.353355424716138	0.724621726459218
546	anl_ukr_swt_rom_wly_gam_chh_swe_aze_azi_ven_mly_zul_krd_hin_bsq_alb_amr_xho_mnd_prs_eng_moo_pan_fbf_spa_fin_bam_yor_hun_pol_tig_geo_nor_guj_por_arw_hau_mlt_afr_est_bem_sun_fre_ind_jpn_tml_kor_lat_svk_dgb_dut_bat_ita_amh_jav_cnt_grk_tsn_rus_aeg_scr_ben_glc_mcd_qcu_mol_slo_bos_tsw_owc_ctl_sod_bul_mao_ger_dyu_urd_swa_tag_tha_heb_knd_cic_ses_tur_lit_cze_uzb_akn_vie_sid_ewe_lda_igb	-0.249320913622525	-0.589995982338158	0.556624159686208
547	mlt_prs_akn_eng_chh_owc_amr_mol_aze_uzb_tsw_mly_ses_bos_nor_bsq_lit_tig_ewe_mnd_ger_rom_cic_hin_fbf_rus_fin_zul_xho_est_mcd_gam_geo_ctl_lat_bul_cze_wly_sid_krd_hun_yor_ind_svk_sun_jpn_knd_kor_guj_dut_moo_swe_mao_scr_anl_bat_cnt_fre_bem_afr_sod_ben_ita_glc_slo_qcu_spa_por_grk_bam_amh_pol_aeg_ukr_jav_urd_igb_pan_ven_tag_tha_heb_tml_dyu_tsn_tur_arw_alb_azi_dgb_vie_hau_swt_lda_swa	-0.1522543900138	-0.358931240514314	0.720460121783643
548	tig_prs_fbf_dut_hau_heb_gam_lit_uzb_azi_bem_sun_tsw_swe_ger_bsq_ita_wly_igb_mnd_scr_guj_yor_eng_ewe_por_hun_swa_tsn_est_krd_aeg_geo_urd_lat_fre_grk_mlt_chh_afr_fin_ven_bat_bos_tag_jpn_tml_kor_glc_mcd_xho_nor_mly_rus_amh_mao_cnt_rom_akn_svk_amr_pol_ukr_pan_arw_qcu_ben_spa_hin_moo_sid_ctl_anl_alb_ind_mol_zul_cze_cic_jav_tha_owc_knd_dgb_swt_tur_slo_bul_aze_dyu_vie_sod_lda_bam_ses	-0.0353021513107351	-0.0832473223301697	0.93383380894521
549	sod_guj_ses_cze_wly_owc_gam_fre_uzb_aze_cic_bat_akn_alb_pol_bsq_swe_tig_zul_cnt_arw_grk_ven_ger_dgb_ita_hun_swt_fbf_est_slo_mlt_geo_pan_rus_afr_krd_amr_amh_ben_fin_ewe_ind_bos_sun_jpn_tml_kor_eng_urd_xho_mcd_mao_por_heb_jav_mnd_spa_bam_glc_hau_nor_dut_mol_svk_qcu_bul_scr_rom_tsw_aeg_ctl_anl_hin_mly_lat_yor_ukr_moo_tag_tha_chh_knd_dyu_swa_azi_lit_prs_tur_igb_vie_sid_bem_tsn_lda	0.249113803950556	0.586688393997205	0.558834463629533
550	hau_cze_dgb_lit_sod_amh_anl_por_uzb_azi_bem_tag_lda_guj_rus_bsq_bos_amr_zul_mnd_dut_ctl_dyu_grk_bam_pol_est_tsn_moo_fin_arw_aeg_geo_svk_ukr_alb_bul_owc_wly_mcd_hun_fbf_jav_spa_mly_jpn_knd_kor_krd_mol_ewe_rom_bat_hin_mlt_mao_cnt_nor_ses_scr_sid_urd_fre_ita_ben_qcu_pan_prs_slo_swt_gam_ger_heb_glc_ind_afr_xho_eng_ven_sun_tha_chh_tml_tsw_yor_tur_lat_swe_aze_cic_vie_tig_igb_akn_swa	-0.383028375675516	-0.908122756333522	0.366160619009182
551	anl_hin_yor_nor_mlt_sid_tig_eng_azi_tur_zul_ind_lda_pan_ger_bsq_bos_hau_swt_mnd_prs_krd_igb_lat_swa_swe_hun_ewe_dgb_fin_slo_amh_geo_alb_fre_cze_glc_heb_wly_rus_est_akn_sun_dut_tag_jpn_tml_kor_pol_bul_bam_urd_mao_afr_sod_mly_cnt_grk_moo_mol_amr_guj_spa_svk_scr_qcu_arw_ctl_lit_tsn_gam_ita_aeg_rom_jav_por_tsw_mcd_fbf_bat_tha_chh_knd_xho_dyu_uzb_ben_ukr_aze_ses_vie_owc_bem_ven_cic	0.492290637969908	1.1613735805093	0.248462165930487
552	sid_por_xho_arw_wly_hau_amh_mcd_aze_uzb_cic_jav_ven_slo_mol_bsq_bul_chh_moo_mnd_dut_urd_bam_guj_yor_fre_hun_swt_dyu_fin_alb_mlt_geo_ctl_nor_eng_afr_anl_heb_rom_est_fbf_sun_krd_mao_jpn_knd_kor_prs_rus_ewe_lat_mly_ita_aeg_tag_cnt_lit_ses_cze_amr_bos_hin_spa_svk_qcu_grk_ukr_glc_igb_tig_pol_sod_scr_ind_pan_akn_swe_lda_bat_tha_gam_tml_dgb_zul_azi_ger_ben_tur_swa_vie_owc_tsn_bem_tsw	-0.319287660239468	-0.756471919756248	0.45127837345989
553	sid_ita_swa_pol_aeg_hau_gam_urd_aze_azi_akn_ind_moo_ukr_lit_bsq_rom_owc_tsw_mnd_lat_svk_zul_slo_swt_eng_fin_dyu_dgb_hun_cze_wly_geo_grk_por_spa_bos_chh_amr_krd_est_cic_sun_mol_bat_jpn_tml_kor_guj_dut_igb_afr_mao_swe_anl_jav_cnt_pan_yor_ctl_mlt_scr_glc_ger_bul_qcu_mcd_arw_alb_bam_tig_rus_heb_fre_mly_ben_tsn_prs_ven_tag_tha_sod_knd_ewe_xho_tur_hin_nor_uzb_lda_vie_amh_bem_fbf_ses	0.226628347261919	0.532728775850205	0.595491983973166
554	heb_nor_xho_por_mlt_anl_aeg_bul_azi_uzb_cic_bat_ses_pol_ben_bsq_ukr_hau_igb_cnt_svk_swe_swa_lit_zul_alb_hun_fbf_bem_fin_rus_amh_geo_ger_krd_ctl_rom_chh_owc_mcd_est_dyu_tag_prs_sun_jpn_knd_kor_arw_pan_lda_spa_ind_slo_tig_jav_mnd_dut_tsw_mol_sid_grk_eng_glc_lat_qcu_ita_cze_afr_moo_wly_scr_amr_bos_mao_hin_ewe_guj_tsn_mly_tha_gam_tml_yor_dgb_aze_urd_fre_tur_akn_vie_sod_swt_bam_ven	-0.691538752336046	-1.65926035081614	0.1004321230231
555	hau_lit_ses_hin_wly_chh_gam_krd_tur_uzb_dgb_sun_tsn_swe_scr_bsq_guj_mlt_dyu_mnd_arw_spa_ewe_grk_moo_afr_est_bam_yor_fin_ctl_amh_geo_nor_alb_mol_cze_heb_aeg_rom_hun_igb_jav_mcd_mly_jpn_tml_kor_glc_bos_lda_ita_ind_bul_sid_tag_cnt_dut_bem_eng_owc_lat_svk_slo_ben_qcu_rus_fre_por_fbf_tig_prs_anl_pol_bat_urd_swa_ger_akn_mao_tha_amr_knd_zul_xho_azi_ukr_pan_aze_tsw_vie_sod_swt_cic_ven	-0.868865809625546	-2.10168970234671	0.0382839510419448
556	hau_dut_dgb_por_gam_amh_aeg_ctl_aze_azi_xho_ind_lda_lat_svk_bsq_krd_chh_tsn_mnd_urd_ukr_bem_cze_igb_ger_fin_ven_tsw_hun_rus_wly_geo_afr_mcd_eng_nor_anl_tig_guj_est_yor_mly_prs_tag_jpn_tml_kor_bos_lit_ewe_spa_mao_bul_amr_sun_cnt_fre_moo_grk_sod_scr_hin_arw_swe_qcu_alb_rom_ita_bam_heb_glc_sid_slo_jav_pan_swa_ben_zul_bat_tha_mlt_knd_akn_dyu_uzb_pol_mol_tur_fbf_vie_owc_ses_cic_swt	-0.0914796798626199	-0.215649045404726	0.829733576500863
557	owc_scr_tsn_mol_sod_anl_tig_rus_uzb_tur_igb_jav_dyu_pan_prs_bsq_cze_sid_ses_cnt_nor_ukr_swa_rom_akn_mcd_fin_yor_zul_hun_guj_amh_geo_pol_lit_dut_hin_aeg_heb_eng_est_bem_ind_por_tag_jpn_tml_kor_krd_svk_tsw_lat_bat_urd_gam_mly_mnd_bos_cic_swe_mlt_bul_grk_alb_ben_qcu_fre_spa_arw_fbf_wly_ctl_chh_ger_sun_slo_xho_ita_lda_mao_tha_hau_knd_ewe_moo_aze_glc_afr_azi_ven_vie_amr_dgb_bam_swt	-1.08997456160377	-2.67146756511527	0.00891630997721145
558	sod_mcd_cic_cze_tig_amr_mlt_alb_tur_aze_akn_ind_lda_slo_swe_bsq_grk_amh_ewe_cnt_bos_prs_zul_bul_moo_rus_hun_bam_fbf_fin_pan_chh_geo_lat_afr_spa_svk_gam_hau_hin_est_tsn_jav_guj_sun_jpn_knd_kor_rom_urd_dyu_ita_bat_mol_owc_mao_mnd_nor_ses_arw_aeg_por_ctl_eng_ukr_qcu_ger_krd_dut_ven_anl_ben_sid_fre_mly_pol_swa_scr_tsw_tag_tha_wly_tml_bem_xho_azi_glc_lit_uzb_dgb_vie_heb_igb_yor_swt	0.014258515014138	0.0335906934546448	0.973275533010423
559	amh_bos_fbf_scr_anl_owc_amr_ctl_azi_uzb_swt_ind_akn_ukr_ben_bsq_bul_chh_yor_cnt_eng_rom_ven_grk_igb_prs_fin_lda_ses_est_ita_tig_geo_rus_guj_svk_fre_heb_gam_ger_hun_dyu_sun_hin_mao_jpn_knd_kor_lit_spa_xho_glc_tag_urd_sid_bat_mnd_swe_bem_pan_wly_slo_mol_arw_nor_qcu_lat_mcd_pol_dgb_hau_afr_mlt_cze_jav_krd_cic_alb_ewe_mly_tha_sod_tml_zul_tsn_aze_por_dut_tur_tsw_vie_aeg_swa_moo_bam	-0.0274897514637422	-0.0647928945215535	0.948477970599049
560	wly_pol_tsn_dut_tig_sod_anl_urd_tur_azi_lda_bat_ses_por_rom_bsq_prs_amh_dgb_mnd_ger_cze_bem_slo_tsw_lat_est_moo_xho_hun_bos_hau_geo_spa_glc_mol_nor_owc_aeg_ctl_fin_ewe_mly_bul_jav_jpn_knd_kor_grk_pan_igb_alb_mao_afr_chh_tag_cnt_fre_swa_rus_sid_krd_guj_ita_lit_qcu_mcd_hin_ukr_bam_heb_scr_amr_svk_sun_eng_cic_arw_dyu_ind_tha_gam_tml_fbf_swt_uzb_ben_swe_aze_ven_vie_mlt_akn_yor_zul	-0.356004349385442	-0.842544942415599	0.401644607989506
561	hau_rus_moo_pan_sod_heb_anl_rom_tur_aze_dgb_bat_swa_dut_grk_bsq_afr_owc_igb_mnd_ben_por_tsw_alb_akn_mol_hun_cic_fbf_est_cze_gam_geo_svk_pol_urd_slo_mlt_aeg_guj_fin_ven_sun_scr_tag_jpn_knd_kor_ctl_fre_ewe_ger_ind_bul_sid_mly_cnt_krd_bem_lit_wly_swe_nor_ita_glc_qcu_arw_eng_ukr_ses_amr_spa_amh_lat_mao_bos_xho_hin_dyu_jav_tha_chh_tml_lda_bam_uzb_mcd_prs_azi_yor_vie_tig_swt_zul_tsn	-0.657593472428156	-1.57253373966487	0.119222898702248
562	aeg_guj_bam_nor_hau_mlt_chh_ben_azi_tur_ven_ind_swa_mcd_cze_bsq_rom_sod_yor_cnt_slo_ukr_tsn_urd_lda_glc_fin_xho_ses_est_bos_amr_geo_lat_ita_arw_dut_heb_tig_bul_hun_zul_mao_lit_bat_jpn_knd_kor_grk_spa_akn_alb_tag_prs_anl_jav_mnd_mol_fbf_pol_gam_scr_rus_ctl_por_qcu_swe_ger_pan_moo_sid_afr_amh_fre_sun_hin_tsw_krd_swt_mly_tha_owc_tml_ewe_dyu_uzb_eng_svk_aze_dgb_vie_wly_igb_cic_bem	-0.215377736569549	-0.5089280766156	0.612007963366612
563	amh_guj_ewe_afr_sid_heb_amr_rom_uzb_aze_igb_tag_zul_mcd_pan_bsq_arw_aeg_yor_mnd_bul_krd_bam_mol_ses_cze_hun_tsw_ven_est_ita_owc_geo_glc_scr_ben_grk_sod_hau_slo_fin_bem_ind_swe_sun_jpn_tml_kor_svk_lit_akn_lat_mly_alb_tig_jav_cnt_bos_swt_urd_anl_rus_ger_pol_ctl_qcu_fre_ukr_hin_fbf_wly_nor_chh_por_mao_dut_cic_eng_swa_bat_tha_gam_knd_xho_tsn_tur_spa_prs_azi_lda_vie_mlt_dgb_moo_dyu	-0.396664792734126	-0.940078718012166	0.349612523879529
564	amh_ben_tsw_ita_heb_gam_sod_bul_aze_azi_moo_sun_ewe_ctl_fre_bsq_grk_amr_swa_mnd_pol_afr_bem_dut_ses_guj_fin_ven_akn_est_rom_tig_geo_alb_por_cze_nor_aeg_wly_ukr_hun_igb_mly_mol_tag_jpn_tml_kor_scr_slo_zul_urd_ind_arw_owc_bat_cnt_lit_dgb_glc_anl_spa_bos_eng_ger_qcu_mcd_swe_lat_xho_hau_pan_chh_prs_jav_svk_fbf_rus_dyu_mao_tha_sid_knd_lda_yor_tur_krd_hin_uzb_swt_vie_mlt_bam_tsn_cic	0.0213945983271562	0.0504731068625326	0.959853626730265
565	anl_eng_ses_svk_mlt_amh_hau_por_tur_azi_yor_sun_cic_prs_rom_bsq_lat_owc_zul_cnt_slo_bul_bem_mol_tsw_dut_hun_xho_dyu_est_ctl_chh_geo_krd_scr_pan_bos_heb_amr_ben_fin_bam_jav_swe_mly_jpn_tml_kor_afr_glc_ewe_lit_bat_pol_gam_ind_mnd_grk_ven_arw_tig_ger_alb_ita_rus_qcu_mcd_fre_spa_fbf_sid_guj_wly_nor_mao_hin_swt_ukr_moo_tag_tha_aeg_knd_tsn_swa_uzb_urd_cze_aze_dgb_vie_sod_igb_akn_lda	-0.579573623384206	-1.37959054252667	0.171020918077728
566	aeg_slo_yor_svk_sod_gam_hau_alb_tur_aze_tsn_mao_xho_pol_nor_bsq_rom_amh_bam_cnt_mol_hin_swa_ita_ven_bul_hun_cic_fbf_fin_swe_heb_geo_dut_krd_pan_scr_tig_chh_ukr_est_moo_bat_bos_tag_jpn_tml_kor_eng_glc_swt_mcd_mly_urd_sid_ind_mnd_por_ewe_prs_owc_arw_spa_ben_lat_qcu_guj_lit_cze_ses_wly_grk_mlt_afr_jav_ctl_tsw_ger_bem_sun_tha_anl_knd_lda_zul_azi_rus_fre_uzb_dyu_vie_amr_akn_igb_dgb	-0.448588319045431	-1.06671104355439	0.288863698891868
567	amh_bos_zul_lat_wly_heb_anl_eng_azi_aze_bem_mly_ven_fre_ctl_bsq_slo_gam_dyu_mnd_pan_spa_tsw_ukr_akn_ita_est_cic_dgb_fin_alb_hau_geo_scr_prs_glc_ben_amr_sid_afr_hun_ses_jav_grk_ind_jpn_tml_kor_por_rus_fbf_nor_mao_swe_aeg_tag_cnt_cze_moo_pol_sod_mcd_mol_bul_lit_qcu_guj_urd_rom_xho_mlt_svk_owc_arw_sun_krd_yor_dut_igb_bat_tha_chh_knd_lda_swa_uzb_hin_ger_tur_tsn_vie_tig_ewe_swt_bam	0.417646573132688	0.984433343801242	0.327456690863873
568	amr_krd_yor_dut_amh_heb_mlt_rom_aze_uzb_dyu_bat_ven_eng_svk_bsq_slo_aeg_swt_cnt_ukr_guj_cic_alb_moo_lit_hun_fbf_ewe_fin_arw_sod_geo_ctl_swe_ger_grk_tig_anl_ben_est_xho_mao_por_ind_jpn_tml_kor_spa_mol_tsn_glc_jav_cze_hau_sun_mnd_bul_zul_scr_sid_bos_pol_lat_rus_qcu_pan_mcd_ita_ses_gam_hin_wly_urd_tag_nor_tsw_prs_bam_mly_tha_chh_knd_dgb_igb_azi_fre_afr_tur_akn_vie_owc_swa_lda_bem	-1.73116339730108	-4.48193547395105	2.10530756561158e-05
569	amh_alb_swa_lit_hau_heb_tig_pan_tur_uzb_zul_bat_ses_mol_svk_bsq_mcd_gam_cic_cnt_hin_ger_bem_glc_lda_slo_hun_bam_ewe_fin_bos_sod_geo_ctl_rus_fre_arw_chh_owc_pol_est_xho_tag_krd_mly_jpn_knd_kor_ita_nor_igb_spa_jav_lat_mlt_sun_mnd_bul_moo_prs_sid_scr_por_ben_swe_qcu_urd_afr_ukr_fbf_aeg_dut_wly_guj_mao_eng_tsn_grk_dyu_ind_tha_amr_tml_akn_swt_aze_rom_cze_azi_tsw_vie_anl_dgb_ven_yor	-0.129775793596207	-0.306542989851212	0.759876509126886
570	chh_ukr_tsn_rom_sod_sid_mlt_slo_azi_uzb_ses_ind_tsw_ger_rus_bsq_pol_amr_bem_mnd_scr_ctl_dyu_grk_yor_fre_hun_dgb_swt_fin_lat_anl_geo_glc_bul_alb_cze_aeg_wly_ita_est_xho_bat_hin_jav_jpn_knd_kor_bos_eng_igb_lit_tag_afr_tig_mly_cnt_guj_moo_ben_hau_krd_prs_pan_nor_qcu_arw_svk_mcd_bam_amh_spa_gam_urd_mao_dut_swa_por_ewe_sun_tha_heb_tml_cic_zul_aze_mol_swe_tur_ven_vie_owc_akn_fbf_lda	-0.803354716043026	-1.93776355262417	0.055685741071799
571	amh_krd_tsw_guj_sod_mlt_anl_glc_azi_tur_dgb_bat_igb_pol_ukr_bsq_grk_heb_ewe_cnt_swe_lat_bem_bul_swa_por_fin_moo_zul_hun_spa_gam_geo_bos_lit_mcd_nor_aeg_chh_dut_est_ven_mly_urd_jav_jpn_knd_kor_ben_ctl_fbf_fre_ind_hin_sid_tag_mnd_svk_bam_ita_amr_rus_scr_ger_eng_qcu_slo_pan_afr_yor_wly_mol_hau_alb_sun_arw_lda_prs_swt_mao_tha_tig_tml_akn_xho_uzb_rom_cze_aze_cic_vie_owc_dyu_ses_tsn	-0.415289656003371	-0.985869671680707	0.326755045880482
572	wly_dut_bam_ita_amh_owc_sod_ctl_azi_tur_swt_ind_fbf_cze_krd_bsq_mol_gam_moo_cnt_rus_ben_bem_por_xho_nor_hun_lda_tsn_est_swe_hau_geo_ger_slo_pan_afr_aeg_heb_arw_fin_swa_sun_guj_mly_jpn_tml_kor_lat_spa_ewe_mcd_tag_urd_amr_mao_mnd_fre_dgb_svk_mlt_alb_prs_ukr_rom_qcu_grk_scr_pol_dyu_tig_glc_anl_lit_jav_bos_ses_eng_tsw_bat_tha_sid_knd_zul_igb_aze_bul_hin_uzb_akn_vie_chh_ven_cic_yor	0.033917419104279	0.079872336743086	0.936510414635723
573	gam_bul_swa_ger_sod_chh_sid_prs_tur_azi_swt_jav_ewe_svk_alb_bsq_cze_amr_bem_cnt_slo_glc_lda_rus_fbf_krd_est_dgb_ven_fin_pan_aeg_geo_ukr_fre_hin_lat_hau_heb_scr_hun_moo_mao_ita_bat_jpn_knd_kor_lit_eng_tsw_spa_tag_bos_wly_sun_mnd_rom_bam_arw_anl_guj_por_ctl_grk_qcu_mol_ben_mcd_dyu_mlt_pol_owc_dut_ind_urd_cic_swe_igb_mly_tha_amh_tml_tsn_ses_uzb_nor_afr_aze_akn_vie_tig_yor_xho_zul	0.148287828547063	0.349824951585938	0.727261045684725
574	gam_pan_cic_lit_mlt_hau_sod_swe_azi_uzb_igb_tag_bem_guj_pol_bsq_grk_amr_yor_mnd_prs_mol_dyu_hin_fbf_alb_est_ven_moo_hun_ukr_owc_geo_ctl_bos_rom_urd_tig_amh_spa_fin_swa_jav_slo_mao_jpn_knd_kor_bul_rus_swt_lat_bat_ita_sid_ind_cnt_por_zul_nor_heb_fre_scr_krd_afr_qcu_dut_mcd_glc_bam_wly_svk_chh_arw_mly_ben_lda_ger_tsn_sun_tha_anl_tml_akn_xho_tur_eng_cze_aze_dgb_vie_aeg_tsw_ewe_ses	-0.98540703378381	-2.40289177651659	0.0182513787702757
575	sid_por_cic_alb_heb_mlt_anl_hin_tur_uzb_yor_mao_bam_pan_grk_bsq_rom_sod_ven_cnt_pol_spa_ses_scr_fbf_ukr_est_swt_xho_fin_svk_amh_geo_lit_arw_mcd_slo_tig_owc_ger_hun_akn_bat_mol_tag_jpn_knd_kor_nor_lat_ewe_cze_mly_rus_amr_jav_mnd_afr_tsn_urd_wly_swe_bul_prs_guj_qcu_ben_eng_ctl_dgb_aeg_krd_chh_bos_sun_glc_igb_fre_tsw_ind_tha_hau_tml_zul_moo_aze_ita_dut_azi_swa_vie_gam_bem_lda_dyu	0.195844482151811	0.460976236040337	0.645891892653886
576	heb_pol_akn_glc_amr_amh_aeg_ita_uzb_tur_moo_mly_dyu_alb_scr_bsq_cze_chh_ses_mnd_eng_mol_swt_bul_cic_nor_est_bam_tsw_fin_rom_tig_geo_grk_bos_ctl_ger_sid_owc_svk_hun_ewe_jav_rus_sun_jpn_knd_kor_afr_urd_fbf_mcd_bat_prs_sod_tag_cnt_slo_igb_lit_mlt_pan_guj_hin_swe_qcu_por_spa_ben_xho_wly_krd_anl_arw_ind_dut_tsn_ukr_lda_mao_tha_gam_tml_ven_swa_aze_fre_lat_azi_zul_vie_hau_yor_bem_dgb	0.245477335345219	0.577482093837398	0.56500931110508
577	sod_grk_ven_slo_gam_aeg_amr_afr_tur_uzb_igb_jav_tsw_ben_krd_bsq_svk_hau_dgb_mnd_ger_spa_bam_lit_ses_mol_est_zul_swa_fin_ctl_owc_geo_mcd_scr_rom_por_amh_wly_ita_hun_ewe_ind_pan_sun_jpn_tml_kor_guj_fre_yor_bos_mly_prs_chh_mao_cnt_glc_swt_alb_sid_dut_arw_nor_lat_qcu_urd_hin_bul_lda_heb_swe_tig_rus_bat_pol_cic_cze_dyu_tag_tha_mlt_knd_fbf_bem_azi_eng_ukr_aze_moo_vie_anl_akn_xho_tsn	-0.622300764286763	-1.48606764116288	0.140643473440434
578	anl_swe_yor_urd_aeg_heb_hau_svk_uzb_tur_akn_tag_ven_hin_slo_bsq_pan_mlt_igb_mnd_prs_scr_ewe_mcd_ses_fre_fin_tsn_bam_hun_grk_tig_geo_afr_mol_nor_dut_sod_owc_ctl_est_dyu_ind_ita_sun_jpn_tml_kor_bos_rom_bem_por_bat_alb_sid_jav_cnt_ukr_zul_eng_wly_lat_krd_rus_ger_qcu_spa_lit_bul_dgb_gam_ben_amr_arw_mly_glc_tsw_cze_moo_mao_tha_amh_knd_cic_swt_azi_guj_pol_aze_swa_vie_chh_xho_lda_fbf	-0.392460593355468	-0.930628072465203	0.354455470197475
579	aeg_ben_swt_mcd_mlt_hau_tig_grk_azi_tur_dgb_mly_tsn_mol_dut_bsq_svk_amr_akn_cnt_ita_ctl_bem_guj_fbf_eng_hun_xho_bam_est_glc_sid_geo_krd_swe_bos_slo_owc_wly_rus_fin_igb_sun_spa_jav_jpn_knd_kor_bul_alb_swa_ukr_bat_cze_heb_mao_mnd_ger_moo_fre_chh_por_hin_afr_rom_qcu_lit_urd_pol_dyu_amh_arw_anl_pan_ind_prs_tsw_nor_ven_tag_tha_gam_tml_cic_ses_uzb_scr_lat_aze_yor_vie_sod_lda_ewe_zul	-0.424165834136719	-1.00737906950285	0.316366516869641
580	hau_ita_swt_lit_amr_heb_mlt_hin_uzb_aze_ses_tag_ven_prs_arw_bsq_ctl_wly_swa_mnd_eng_bos_bem_ukr_ewe_ben_hun_dgb_akn_est_pan_aeg_geo_cze_fre_guj_por_tig_sid_glc_fin_yor_mao_nor_mly_jpn_knd_kor_svk_rom_xho_ger_bat_mol_sod_jav_cnt_spa_cic_afr_owc_swe_slo_rus_scr_qcu_grk_bul_krd_moo_gam_pol_chh_lat_sun_mcd_fbf_urd_bam_ind_tha_amh_tml_tsw_lda_azi_alb_dut_tur_zul_vie_anl_dyu_tsn_igb	-0.161336093939923	-0.380928093597579	0.704125391000651
581	chh_svk_yor_ctl_mlt_heb_sid_dut_uzb_azi_akn_mao_lda_cze_rom_bsq_krd_wly_cic_cnt_arw_bos_tsw_scr_dyu_ger_est_moo_bem_hun_bul_anl_geo_slo_ita_lat_afr_sod_owc_swe_fin_xho_tag_lit_jav_jpn_knd_kor_pan_rus_fbf_mol_bat_pol_gam_ind_mnd_grk_zul_ben_tig_nor_glc_ukr_urd_qcu_prs_por_fre_ses_hau_spa_amr_mcd_sun_guj_swt_alb_bam_mly_tha_amh_tml_ven_swa_aze_hin_eng_tur_tsn_vie_aeg_igb_dgb_ewe	-1.033816512824	-2.53223401943575	0.0130099704547588
582	heb_lit_tsw_guj_amh_aeg_gam_grk_tur_aze_zul_ind_lda_prs_spa_bsq_cze_sod_ven_mnd_nor_hin_dgb_arw_swa_slo_hun_swt_igb_fin_rus_anl_geo_bul_ger_mol_eng_tig_mlt_rom_est_ses_sun_bos_bat_jpn_knd_kor_glc_alb_moo_krd_mao_dut_amr_jav_cnt_ctl_xho_swe_hau_svk_pan_lat_ita_qcu_fre_scr_urd_fbf_wly_ukr_sid_pol_tag_afr_bem_mcd_dyu_mly_tha_owc_tml_ewe_bam_uzb_ben_por_azi_akn_vie_chh_yor_tsn_cic	-0.377128400036254	-0.894395677466655	0.373419101773213
583	heb_eng_zul_lat_hau_wly_amr_scr_tur_aze_xho_jav_fbf_por_mcd_bsq_guj_amh_bem_mnd_rom_ger_tsn_urd_ses_dut_fin_yor_ewe_est_pol_owc_geo_krd_arw_fre_mol_mlt_chh_pan_hun_lda_sun_bos_mly_jpn_knd_kor_grk_alb_moo_ukr_mao_lit_sod_ind_cnt_bul_bam_hin_anl_spa_afr_slo_ctl_qcu_svk_glc_ita_akn_aeg_prs_gam_cze_bat_nor_cic_swe_ven_tag_tha_sid_tml_dgb_dyu_azi_ben_rus_uzb_swa_vie_tig_swt_tsw_igb	0.643714706416291	1.53113478891372	0.12913072164013
584	amh_nor_dyu_glc_heb_tig_chh_dut_tur_aze_swt_mly_tsw_grk_scr_bsq_cze_aeg_xho_mnd_afr_hin_cic_spa_lda_krd_est_swa_yor_hun_pan_mlt_geo_ben_slo_eng_mcd_amr_hau_rom_fin_zul_ind_bos_jav_jpn_knd_kor_rus_mol_akn_bul_sun_arw_gam_tag_cnt_lit_fbf_svk_sod_swe_ukr_pol_urd_qcu_prs_ctl_fre_ven_owc_lat_sid_guj_mao_por_tsn_ita_ses_bat_tha_anl_tml_dgb_igb_uzb_alb_ger_azi_bem_vie_wly_ewe_bam_moo	-0.853136404722956	-2.06135610615437	0.0420602041004635
585	wly_glc_dgb_alb_sid_owc_amr_bos_tur_uzb_ven_bat_bam_guj_mol_bsq_nor_amh_tsw_cnt_ukr_pol_lda_grk_igb_pan_fin_dyu_zul_est_afr_sod_geo_bul_urd_fre_hin_tig_chh_slo_hun_fbf_mly_dut_sun_jpn_knd_kor_mcd_spa_akn_ben_tag_eng_mlt_jav_mnd_lit_swa_ger_hau_lat_swe_por_cze_qcu_rus_ita_ctl_tsn_anl_scr_gam_svk_ind_krd_bem_prs_yor_mao_tha_heb_tml_moo_swt_azi_arw_rom_aze_ewe_vie_aeg_cic_xho_ses	0.0469513518856397	0.110706966993845	0.91208728474118
586	wly_slo_lda_ukr_chh_amh_amr_por_tur_uzb_yor_mao_bem_afr_bul_bsq_hin_hau_tsn_cnt_spa_grk_zul_cze_dyu_pan_est_bam_igb_hun_rom_anl_geo_glc_ita_swe_ben_sod_mlt_rus_fin_dgb_bat_eng_sun_jpn_knd_kor_arw_guj_akn_lit_jav_dut_owc_ind_mnd_pol_ven_mol_tig_nor_alb_bos_fre_qcu_mcd_scr_ger_ewe_gam_ctl_sid_lat_mly_urd_swa_prs_fbf_tag_tha_aeg_tml_moo_xho_azi_svk_krd_aze_swt_vie_heb_cic_tsw_ses	-1.23488933329239	-3.05652552839714	0.00292289319017932
587	anl_ger_ven_alb_tig_hau_gam_swe_aze_tur_bem_bat_yor_bul_lit_bsq_lat_sod_akn_mnd_hin_ukr_zul_rom_xho_pol_est_swt_dgb_hun_cze_chh_geo_prs_glc_grk_nor_heb_aeg_slo_fin_moo_tag_fre_ind_jpn_knd_kor_svk_krd_cic_urd_mao_ita_sid_jav_cnt_ben_tsw_rus_amr_guj_ctl_por_scr_qcu_mol_eng_pan_ses_amh_spa_wly_dut_sun_afr_dyu_arw_ewe_mly_tha_mlt_tml_swa_lda_uzb_mcd_bos_azi_tsn_vie_owc_bam_fbf_igb	-0.61501180571685	-1.46770046677339	0.145559547516136
588	sod_urd_swa_svk_owc_heb_hau_cze_uzb_azi_lda_ind_akn_slo_fre_bsq_lit_gam_tsw_cnt_lat_prs_zul_spa_igb_afr_est_bam_dyu_fin_eng_sid_geo_bul_guj_alb_scr_anl_tig_pan_hun_ewe_tag_ukr_mao_jpn_knd_kor_hin_swe_ven_bos_jav_ben_wly_sun_mnd_arw_tsn_glc_amh_mol_ctl_dut_mcd_qcu_nor_por_grk_bem_chh_krd_aeg_ger_mly_rus_moo_pol_swt_bat_tha_amr_tml_yor_xho_aze_rom_ita_tur_fbf_vie_mlt_cic_ses_dgb	-0.475573586791015	-1.13034305077793	0.261238457934745
589	heb_rus_xho_dut_amh_chh_owc_rom_azi_tur_tsw_sun_bem_bul_cze_bsq_hin_sid_igb_cnt_svk_mol_ses_pol_lda_glc_fin_moo_dgb_est_lit_wly_geo_mcd_ctl_bos_alb_amr_mlt_slo_hun_ewe_tag_swe_mao_jpn_tml_kor_eng_grk_dyu_spa_jav_krd_sod_mly_mnd_lat_swa_prs_hau_nor_arw_ben_ger_qcu_guj_ukr_urd_swt_tig_scr_gam_fre_ind_afr_yor_ita_akn_bat_tha_aeg_knd_zul_fbf_aze_pan_por_uzb_ven_vie_anl_tsn_cic_bam	-0.750161633970092	-1.80674613821491	0.0740358583327076
590	hau_afr_dyu_ctl_chh_gam_aeg_arw_tur_aze_ewe_ind_lda_ben_cze_bsq_fre_wly_bam_cnt_scr_swe_zul_bul_fbf_bos_hun_tsw_yor_est_lit_sid_geo_krd_ukr_rus_svk_amr_anl_eng_fin_cic_mao_spa_tag_jpn_tml_kor_prs_guj_swa_slo_mly_por_sod_bat_mnd_mcd_moo_pan_amh_glc_urd_grk_dut_qcu_alb_pol_ger_ses_owc_lat_heb_hin_sun_rom_ven_ita_bem_jav_tha_tig_knd_akn_tsn_azi_mol_nor_uzb_dgb_vie_mlt_swt_igb_xho	-0.347792646303094	-0.823723357831293	0.412204205078703
591	wly_ukr_tsw_lat_anl_hau_gam_pan_azi_tur_yor_ind_bam_nor_fre_bsq_urd_amr_moo_cnt_guj_lit_swt_rus_ven_hin_fin_igb_tsn_hun_krd_mlt_geo_prs_bos_afr_ita_owc_heb_arw_est_ewe_bat_pol_mly_jpn_knd_kor_dut_ben_zul_cze_tag_spa_sod_jav_mnd_eng_akn_alb_aeg_slo_mol_por_svk_qcu_bul_ctl_swe_dgb_tig_rom_chh_scr_sun_grk_lda_mcd_bem_mao_tha_amh_tml_ses_dyu_uzb_glc_ger_aze_xho_vie_sid_swa_cic_fbf	-0.0752487597042049	-0.177225000077708	0.859717073418426
592	tig_ben_dgb_arw_amr_mlt_sod_bos_azi_tur_bam_mly_ven_dut_grk_bsq_rus_anl_tsw_mnd_por_afr_xho_lat_ses_scr_est_dyu_yor_fin_ukr_wly_geo_pol_glc_urd_prs_hau_sid_slo_hun_fbf_bat_lit_mao_jpn_knd_kor_guj_bul_cic_ger_sun_alb_heb_jav_cnt_spa_ewe_krd_chh_cze_hin_fre_swe_qcu_ctl_rom_ita_akn_aeg_pan_gam_eng_ind_mol_swt_mcd_lda_tag_tha_amh_tml_tsn_swa_uzb_svk_nor_aze_bem_vie_owc_igb_zul_moo	0.375657012548028	0.885782688484818	0.378019295116158
593	mlt_lit_xho_rom_tig_hau_owc_ita_aze_tur_cic_ind_tsn_alb_mcd_bsq_arw_sod_swt_cnt_scr_mol_bem_cze_moo_grk_est_ven_lda_fin_pol_amh_geo_rus_bos_ukr_spa_sid_heb_urd_hun_fbf_sun_ben_mly_jpn_tml_kor_lat_pan_bam_slo_jav_ctl_chh_tag_mnd_krd_swa_nor_anl_prs_fre_hin_glc_qcu_svk_afr_swe_dyu_amr_dut_aeg_ger_bat_bul_igb_guj_tsw_mao_tha_gam_knd_ewe_ses_uzb_eng_por_azi_yor_vie_wly_zul_akn_dgb	-0.0148565475010547	-0.0349875302427254	0.972164670778663
594	heb_ctl_fbf_afr_sid_anl_owc_scr_azi_uzb_ses_sun_tsn_prs_grk_bsq_lit_sod_lda_mnd_eng_pol_ewe_mcd_bem_slo_hun_tsw_swt_fin_guj_chh_geo_ita_glc_urd_rus_mlt_hau_fre_est_igb_ind_nor_bat_jpn_knd_kor_rom_pan_ven_swe_jav_dut_gam_mao_cnt_hin_akn_svk_tig_cze_lat_krd_bos_qcu_arw_mol_ben_zul_amr_spa_aeg_ger_mly_por_xho_bul_cic_tag_tha_amh_tml_swa_moo_aze_alb_ukr_tur_yor_vie_wly_bam_dyu_dgb	-0.405227027413676	-0.961074048788776	0.339007078225808
595	tig_urd_xho_arw_sod_anl_hau_rus_aze_azi_swt_mao_ses_krd_slo_bsq_ben_aeg_moo_mnd_lit_grk_dyu_bos_akn_swe_fin_swa_ven_hun_prs_wly_geo_scr_mcd_ctl_fre_amr_amh_eng_est_cic_jav_ita_tag_jpn_tml_kor_rom_por_fbf_svk_sun_alb_chh_bat_cnt_ger_lda_bul_sid_glc_hin_ukr_mol_qcu_guj_pol_pan_dgb_mlt_nor_heb_lat_mly_dut_igb_afr_zul_ind_tha_gam_knd_yor_tsn_tur_spa_cze_uzb_ewe_vie_owc_bem_bam_tsw	-0.330118539294241	-0.780927931020895	0.436828224146469
596	owc_hin_tsn_mol_aeg_sid_hau_bos_aze_uzb_cic_tag_fbf_arw_pol_bsq_svk_heb_dgb_cnt_lat_fre_bam_afr_ewe_prs_hun_zul_swt_est_guj_wly_geo_ben_cze_krd_glc_amh_tig_ukr_fin_ses_mly_nor_bat_jpn_tml_kor_ger_lit_lda_spa_ind_eng_mlt_jav_mnd_pan_bem_scr_sod_dut_ctl_slo_mcd_qcu_bul_swe_rus_swa_anl_ita_chh_rom_sun_urd_dyu_grk_ven_mao_tha_amr_knd_tsw_igb_tur_alb_por_azi_xho_vie_gam_akn_moo_yor	-0.0788308954427499	-0.185592464825977	0.853168546883773
597	owc_ita_dyu_urd_mlt_hau_anl_eng_aze_azi_akn_ind_moo_mcd_lat_bsq_krd_heb_lda_cnt_scr_alb_dgb_lit_tsw_swe_fin_fbf_swt_hun_hin_sid_geo_mol_dut_bos_ukr_sod_amh_slo_est_ses_tag_grk_jav_jpn_tml_kor_afr_rus_xho_ger_bat_ben_amr_sun_mnd_ctl_bem_cze_chh_glc_svk_guj_prs_qcu_arw_spa_por_igb_wly_nor_tig_bul_mly_pan_ewe_fre_ven_mao_tha_aeg_knd_zul_swa_tur_pol_rom_uzb_yor_vie_gam_tsn_bam_cic	-0.420289413855777	-0.996382454542268	0.321649796603519
598	chh_cze_bem_nor_sod_amr_mlt_ukr_azi_uzb_cic_bat_moo_afr_rus_bsq_arw_tig_ven_mnd_eng_svk_xho_swe_igb_ger_hun_ewe_swa_fin_bul_gam_geo_pan_scr_mcd_ben_amh_owc_krd_est_zul_mly_slo_mao_jpn_tml_kor_spa_lat_dgb_mol_ind_hin_hau_jav_cnt_pol_dyu_ctl_sid_dut_alb_rom_guj_qcu_glc_lit_urd_swt_aeg_ita_heb_fre_tag_por_lda_grk_yor_sun_tha_anl_knd_tsn_akn_tur_bos_prs_aze_fbf_vie_wly_bam_ses_tsw	0.288114760810578	0.677645158729673	0.499679109987794
599	wly_arw_xho_ukr_aeg_chh_anl_glc_aze_azi_swt_sun_lda_rus_rom_bsq_fre_gam_ses_cnt_pan_svk_yor_eng_bam_grk_fin_moo_bem_est_lat_amh_geo_afr_slo_ger_mol_tig_amr_bos_hun_zul_jav_scr_ind_jpn_knd_kor_swe_spa_ven_cze_bat_alb_hau_tag_mnd_mcd_swa_nor_owc_lit_ctl_prs_guj_qcu_bul_por_ben_ewe_mlt_krd_sod_ita_mao_dut_cic_hin_igb_mly_tha_sid_tml_tsn_fbf_tur_pol_urd_uzb_tsw_vie_heb_dyu_dgb_akn	-0.32727849286574	-0.774478147841355	0.440612646594154
600	aeg_mcd_tsn_ben_owc_amr_tig_alb_azi_tur_cic_mly_igb_por_prs_bsq_eng_sod_swa_cnt_bos_pol_swt_arw_yor_ita_fin_ses_lda_est_ukr_mlt_geo_fre_nor_spa_lit_heb_sid_ctl_hun_akn_ind_afr_sun_jpn_knd_kor_bul_svk_bam_pan_jav_lat_anl_tag_mnd_scr_fbf_guj_amh_rom_mol_urd_glc_qcu_cze_grk_swe_dyu_gam_ger_chh_rus_bat_slo_moo_dut_zul_mao_tha_hau_tml_ven_bem_aze_hin_krd_uzb_xho_vie_wly_tsw_dgb_ewe	-0.539723835168617	-1.28649078938019	0.201465191884953
601	chh_guj_moo_afr_gam_hau_owc_pol_tur_azi_dyu_tag_ses_mcd_urd_bsq_spa_wly_tsw_cnt_ben_por_ven_scr_swa_mol_est_igb_tsn_fin_lat_sod_geo_cze_swe_krd_alb_heb_aeg_lit_hun_zul_mao_dut_jav_jpn_knd_kor_bos_hin_bem_rus_mly_ukr_sid_ind_mnd_rom_swt_bul_anl_arw_nor_pan_svk_qcu_prs_ita_slo_yor_amh_eng_amr_ger_bat_grk_xho_ctl_lda_sun_tha_tig_tml_bam_dgb_aze_fre_glc_uzb_ewe_vie_mlt_akn_fbf_cic	-0.335292121865906	-0.794300266983914	0.429042874449571
602	wly_bos_akn_scr_amh_sod_sid_lit_aze_tur_swa_bat_ewe_slo_mcd_bsq_svk_chh_zul_mnd_alb_ita_moo_fre_tsw_pan_hun_ven_fbf_fin_pol_anl_geo_grk_ukr_mol_dut_amr_tig_krd_est_cic_jav_rus_sun_jpn_tml_kor_cze_afr_igb_glc_mly_ctl_owc_ind_cnt_arw_xho_bul_hau_prs_nor_eng_rom_qcu_swe_ben_guj_dgb_gam_urd_heb_hin_tag_ger_bam_spa_lda_mao_tha_mlt_knd_dyu_swt_uzb_lat_por_azi_ses_vie_aeg_tsn_yor_bem	-0.393256100312334	-0.933328151460826	0.353067451533063
603	amh_guj_akn_rus_heb_gam_tig_bul_tur_uzb_moo_sun_bem_krd_slo_bsq_nor_amr_swa_mnd_swe_rom_lda_arw_tsw_hin_est_dyu_ewe_hun_pol_anl_geo_bos_alb_eng_svk_aeg_hau_prs_fin_ses_mly_glc_tag_jpn_tml_kor_mol_ger_cic_lit_jav_grk_sid_bat_cnt_dut_swt_ben_owc_mcd_ita_afr_lat_qcu_pan_ukr_ctl_igb_wly_por_chh_scr_ind_urd_tsn_spa_zul_mao_tha_sod_knd_xho_bam_azi_fre_cze_aze_ven_vie_mlt_dgb_fbf_yor	-0.675539073251147	-1.62093174694585	0.108418110362781
604	hau_rom_bem_urd_sod_owc_chh_ctl_tur_aze_xho_ind_fbf_prs_afr_bsq_mol_amr_cic_cnt_spa_lit_zul_nor_tsw_krd_est_ses_akn_hun_por_anl_geo_dut_rus_bul_scr_aeg_heb_arw_fin_tsn_tag_svk_bat_jpn_tml_kor_alb_bos_bam_cze_jav_guj_wly_mly_mnd_pol_moo_hin_gam_mcd_fre_ukr_pan_qcu_glc_lat_eng_swa_sid_swe_tig_ita_sun_slo_ewe_grk_swt_mao_tha_amh_knd_dgb_igb_azi_ger_ben_uzb_yor_vie_mlt_dyu_ven_lda	-0.560694812264337	-1.33575886646486	0.18488785148597
605	anl_mcd_moo_lit_sid_amh_gam_prs_tur_aze_tsn_ind_swt_ger_nor_bsq_krd_owc_zul_mnd_guj_rus_yor_ukr_ses_afr_hun_bem_lda_fin_pol_wly_geo_ben_ctl_bul_slo_amr_mlt_svk_est_igb_bat_rom_mao_jpn_knd_kor_bos_hin_xho_lat_tag_scr_hau_mly_cnt_spa_dgb_ita_chh_mol_eng_swe_cze_qcu_alb_fre_urd_dyu_aeg_glc_heb_pan_jav_por_fbf_dut_akn_sun_tha_sod_tml_tsw_ewe_azi_grk_arw_uzb_bam_vie_tig_ven_swa_cic	0.349793562668331	0.824324468727219	0.411864394510491
606	wly_cze_moo_fre_chh_gam_heb_lit_uzb_azi_dgb_mao_cic_ukr_urd_bsq_scr_mlt_bam_cnt_prs_rom_zul_ger_ses_bos_fin_fbf_tsn_hun_bul_tig_geo_mol_pan_dut_nor_amh_sod_guj_est_igb_sun_arw_ind_jpn_knd_kor_eng_lat_bem_krd_tag_swe_anl_jav_mnd_alb_tsw_glc_owc_spa_hin_ita_pol_qcu_por_mcd_ctl_dyu_amr_slo_hau_afr_mly_rus_swt_svk_xho_bat_tha_sid_tml_swa_lda_aze_ben_grk_tur_ven_vie_aeg_yor_ewe_akn	-0.205860297766976	-0.485806083162046	0.628247309201511
607	chh_alb_cic_nor_sid_wly_heb_pol_azi_uzb_bam_tag_akn_grk_krd_bsq_afr_anl_fbf_mnd_spa_slo_swa_glc_ses_mcd_est_lda_tsn_hun_bos_hau_geo_ger_urd_hin_svk_tig_aeg_lit_fin_igb_bat_bul_ind_jpn_tml_kor_ben_cze_moo_guj_sun_lat_amr_mly_cnt_swe_tsw_arw_mlt_scr_pan_por_eng_qcu_ukr_rus_fre_dyu_owc_rom_amh_ctl_mao_mol_xho_prs_ewe_jav_tha_sod_knd_dgb_swt_tur_ita_dut_aze_bem_vie_gam_zul_ven_yor	-0.48152138751225	-1.14556100043836	0.254916151468473
608	hau_bos_dgb_lit_amr_chh_anl_rom_tur_uzb_akn_ind_fbf_alb_prs_bsq_ctl_mlt_tsw_cnt_ger_dut_ewe_svk_tsn_mcd_est_cic_zul_hun_ukr_aeg_geo_ita_slo_grk_arw_sod_sid_guj_fin_bam_tag_ben_mao_jpn_knd_kor_nor_pol_ven_cze_bat_rus_amh_jav_mnd_eng_yor_bul_gam_lat_mol_pan_por_qcu_urd_krd_spa_moo_wly_glc_heb_hin_sun_fre_swt_afr_swa_mly_tha_tig_tml_lda_dyu_aze_swe_scr_azi_bem_vie_owc_igb_ses_xho	-0.580199161388309	-1.38459074170041	0.169490681278681
609	gam_lit_swt_arw_amh_mlt_tig_eng_uzb_aze_zul_ind_ven_cze_ben_bsq_dut_hau_tsn_mnd_mol_ctl_lda_ita_bam_spa_hun_fbf_igb_est_afr_amr_geo_rus_urd_bos_slo_chh_anl_ukr_fin_dyu_mao_glc_sun_jpn_knd_kor_svk_por_swa_fre_tag_rom_sid_bat_cnt_lat_xho_grk_sod_prs_swe_pan_mcd_qcu_hin_pol_alb_ewe_aeg_nor_owc_scr_mly_guj_tsw_bul_akn_jav_tha_wly_tml_moo_yor_azi_ger_krd_tur_cic_vie_heb_bem_ses_dgb	-0.0793723875239319	-0.187407339363855	0.851749533383554
610	anl_pol_tsw_ctl_hau_sod_gam_urd_tur_uzb_lda_jav_swa_swe_glc_bsq_dut_owc_ewe_cnt_por_grk_ses_ita_ven_prs_est_zul_dyu_fin_ben_amh_geo_bos_pan_mol_lat_heb_sid_scr_hun_akn_sun_svk_bat_jpn_knd_kor_slo_rus_bem_hin_mao_afr_wly_ind_mnd_fre_tsn_krd_aeg_nor_ukr_rom_alb_qcu_bul_ger_eng_bam_chh_arw_amr_spa_tag_lit_swt_guj_cic_mly_tha_tig_tml_moo_dgb_azi_cze_mcd_aze_fbf_vie_mlt_yor_igb_xho	-0.284133625956326	-0.672056367991046	0.503214007108349
611	chh_rus_akn_por_gam_amr_mlt_mcd_aze_azi_xho_mly_dyu_spa_glc_bsq_fre_owc_bam_cnt_mol_pol_igb_rom_lda_lat_est_dgb_ven_fin_ukr_tig_geo_swe_slo_afr_prs_sod_sid_guj_hun_zul_bat_dut_mao_jpn_tml_kor_svk_lit_swt_nor_sun_ctl_hau_tag_mnd_alb_cic_hin_heb_eng_grk_krd_ger_qcu_bos_ita_arw_tsn_anl_urd_amh_ben_jav_pan_tsw_bul_ses_ind_tha_wly_knd_swa_fbf_tur_scr_cze_uzb_yor_vie_aeg_moo_ewe_bem	-0.174372508519087	-0.411901370560273	0.681359546560727
612	aeg_pan_akn_ger_amh_heb_owc_pol_tur_uzb_bem_mao_ven_afr_prs_bsq_fre_sid_zul_cnt_bul_urd_swa_dut_tsn_arw_fin_lda_ses_hun_swe_chh_geo_guj_scr_spa_lit_anl_mlt_mol_est_ewe_mly_nor_tag_jpn_knd_kor_ctl_por_moo_alb_bat_glc_wly_ind_mnd_bos_dgb_cze_tig_rus_slo_lat_grk_qcu_ben_svk_krd_cic_hau_rom_gam_eng_jav_hin_bam_ita_igb_sun_tha_sod_tml_fbf_yor_aze_ukr_mcd_azi_xho_vie_amr_swt_dyu_tsw	-0.858772321034562	-2.07470113006765	0.0407767606757637
613	wly_svk_yor_alb_heb_aeg_sod_ukr_uzb_aze_swa_ind_ses_ctl_ben_bsq_prs_mlt_xho_cnt_cze_eng_fbf_swe_igb_urd_fin_dyu_akn_hun_hin_anl_geo_guj_spa_fre_grk_amh_chh_rom_est_ewe_sun_krd_bat_jpn_tml_kor_rus_por_cic_pan_mly_nor_amr_tag_mnd_scr_dgb_ita_owc_pol_mol_glc_dut_qcu_mcd_afr_lit_lda_sid_slo_tig_arw_jav_lat_moo_ger_ven_mao_tha_hau_knd_swt_tsn_azi_bul_bos_tur_tsw_vie_gam_bem_zul_bam	-0.593495279653413	-1.41689395852196	0.15985515868715
614	wly_fre_swt_ctl_amh_heb_chh_bul_uzb_aze_zul_sun_tsw_grk_mcd_bsq_hin_sod_akn_mnd_glc_afr_ven_ben_ses_urd_est_igb_tsn_hun_ita_amr_geo_rus_pan_rom_swe_hau_aeg_pol_fin_bem_ind_krd_mao_jpn_knd_kor_lat_slo_fbf_eng_mly_scr_mlt_jav_cnt_dut_cic_cze_gam_ukr_spa_ger_svk_qcu_mol_arw_nor_ewe_sid_bos_owc_por_bat_prs_bam_guj_yor_tag_tha_anl_tml_dgb_dyu_tur_lit_alb_azi_xho_vie_tig_lda_moo_swa	-0.771821957253414	-1.85499403461777	0.0667652093894213
615	amr_cze_swt_grk_wly_amh_gam_bos_aze_tur_ven_ind_dyu_swe_mol_bsq_ben_anl_ses_mnd_slo_urd_tsw_svk_swa_afr_fin_igb_fbf_est_rom_mlt_geo_pan_lat_fre_guj_aeg_chh_spa_hun_bem_tag_prs_bat_jpn_knd_kor_scr_alb_yor_ctl_jav_arw_heb_sun_cnt_bul_zul_hin_hau_nor_pol_rus_ukr_qcu_lit_eng_ger_ewe_tig_ita_owc_glc_mao_krd_lda_mcd_moo_mly_tha_sid_tml_xho_dgb_uzb_por_dut_azi_bam_vie_sod_cic_akn_tsn	-0.265135309305452	-0.626659377112288	0.532417817376882
616	aeg_rus_ven_fre_owc_mlt_chh_urd_azi_aze_zul_bat_dgb_afr_bul_bsq_arw_gam_moo_cnt_spa_pan_lda_hin_cic_dut_fin_tsw_dyu_est_pol_amh_geo_ctl_guj_por_lit_sod_hau_eng_hun_xho_sun_nor_ind_jpn_knd_kor_mol_alb_fbf_ben_jav_svk_wly_mly_mnd_ukr_ses_lat_sid_prs_scr_grk_slo_qcu_rom_glc_ita_bem_anl_bos_amr_ger_mao_krd_tsn_mcd_igb_tag_tha_tig_tml_akn_yor_tur_swe_cze_uzb_ewe_vie_heb_swt_swa_bam	-0.317173640651315	-0.750145239706871	0.45506085025594
617	heb_spa_tsw_swe_sid_gam_owc_alb_tur_uzb_ses_bat_xho_bos_rom_bsq_pan_tig_igb_cnt_guj_slo_swt_scr_dgb_fre_hun_bem_tsn_fin_por_amh_geo_rus_svk_afr_hin_hau_chh_mol_est_yor_jav_mcd_mao_jpn_tml_kor_ctl_arw_zul_nor_tag_ger_mlt_ind_mnd_bul_fbf_ita_amr_cze_krd_lat_ukr_qcu_eng_glc_pol_moo_wly_urd_aeg_dut_sun_ben_ewe_prs_lda_mly_tha_anl_knd_bam_ven_azi_grk_lit_aze_dyu_vie_sod_swa_cic_akn	-0.157159622879556	-0.370871744008504	0.711576517782501
618	amr_prs_tsn_cze_owc_mlt_sid_rom_tur_azi_moo_mly_fbf_lat_ctl_bsq_hin_anl_dgb_cnt_spa_pan_bem_bos_ses_mol_fin_lda_cic_est_bul_aeg_geo_dut_swe_eng_grk_tig_sod_afr_hun_swt_tag_pol_sun_jpn_knd_kor_urd_glc_bam_fre_mao_slo_gam_bat_mnd_krd_ewe_mcd_amh_ita_ger_ben_rus_qcu_guj_arw_lit_yor_heb_svk_chh_ukr_ind_por_igb_nor_dyu_jav_tha_hau_tml_tsw_ven_uzb_alb_scr_aze_xho_vie_wly_zul_akn_swa	-0.611452587163908	-1.460503695237	0.147521872045127
619	gam_krd_tsn_hin_sod_amh_tig_alb_azi_uzb_ven_mao_bem_pol_swe_bsq_fre_heb_cic_cnt_scr_urd_fbf_guj_akn_glc_est_swa_yor_hun_por_sid_geo_bos_cze_mol_mcd_hau_wly_svk_fin_bam_tag_rom_bat_jpn_tml_kor_spa_lit_dyu_rus_sun_prs_aeg_ind_mnd_eng_igb_slo_mlt_afr_ben_lat_dut_qcu_bul_nor_pan_tsw_chh_ger_amr_arw_mly_ukr_ewe_grk_lda_jav_tha_anl_knd_ses_zul_tur_ctl_ita_aze_dgb_vie_owc_moo_swt_xho	0.185365644736655	0.43578120478527	0.664005314873156
620	gam_spa_bam_swe_amh_anl_mlt_slo_tur_uzb_yor_jav_cic_ukr_ita_bsq_cze_sid_lda_cnt_krd_prs_ven_pan_fbf_rus_est_moo_swt_hun_glc_heb_geo_fre_grk_pol_dut_wly_aeg_ben_fin_xho_bat_mcd_ind_jpn_tml_kor_nor_bos_bem_por_tag_guj_sod_sun_mnd_svk_igb_urd_tig_mol_bul_ctl_ger_qcu_arw_rom_lit_tsn_owc_lat_hau_eng_mao_alb_tsw_afr_ewe_mly_tha_chh_knd_akn_ses_aze_hin_scr_azi_dyu_vie_amr_dgb_zul_swa	-0.481049486382673	-1.14283637027455	0.256040083321533
621	aeg_dut_akn_urd_hau_amh_mlt_ita_tur_azi_dyu_bat_zul_fre_pol_bsq_lit_sid_bem_cnt_bos_nor_igb_ctl_ven_pan_fin_yor_cic_est_mcd_sod_geo_glc_grk_cze_rom_amr_anl_slo_hun_lda_tag_mol_mao_jpn_tml_kor_ben_bul_xho_scr_mly_ger_tig_jav_mnd_hin_swa_alb_chh_lat_swe_eng_ukr_qcu_prs_arw_por_tsw_wly_guj_gam_spa_sun_rus_fbf_afr_swt_ind_tha_heb_knd_ewe_tsn_uzb_svk_krd_aze_moo_vie_owc_bam_dgb_ses	-1.2540371759258	-3.11094882157908	0.00247647283702097
622	wly_dut_xho_swe_owc_chh_heb_eng_tur_aze_swa_mly_dgb_grk_scr_bsq_nor_mlt_yor_cnt_lit_prs_igb_fre_ses_pan_est_cic_bem_hun_pol_aeg_geo_rus_lat_ger_guj_tig_hau_cze_fin_ewe_ind_bul_mao_jpn_knd_kor_afr_urd_tsn_por_sun_spa_amr_bat_mnd_slo_moo_mcd_amh_ctl_ita_bos_glc_qcu_arw_svk_rom_zul_anl_ben_sid_mol_jav_krd_akn_ukr_lda_tag_tha_gam_tml_fbf_tsw_azi_alb_hin_uzb_bam_vie_sod_dyu_ven_swt	0.0818515879114225	0.193075349886972	0.847320990996804
623	gam_pan_yor_glc_mlt_hau_amr_ger_aze_uzb_ven_tag_swt_hin_cze_bsq_nor_wly_bem_mnd_swe_bul_akn_rom_lda_prs_fin_ewe_dyu_est_por_chh_geo_ita_bos_mcd_fre_sod_anl_mol_hun_ses_bat_spa_jav_jpn_knd_kor_svk_afr_xho_ben_ind_arw_owc_sun_cnt_grk_moo_pol_tig_ctl_ukr_dut_rus_qcu_alb_urd_lit_tsw_aeg_scr_sid_eng_mly_guj_swa_slo_dgb_mao_tha_amh_tml_fbf_zul_azi_krd_lat_tur_tsn_vie_heb_cic_bam_igb	-0.523364733927248	-1.24760508806133	0.215308103551214
624	amh_dut_akn_slo_chh_aeg_amr_bos_azi_tur_yor_ind_swa_cze_nor_bsq_scr_heb_swt_cnt_lat_lit_moo_hin_ses_fre_hun_xho_fbf_fin_por_mlt_geo_mol_pan_ben_bul_hau_tig_ger_est_tsw_bat_rus_mly_jpn_tml_kor_eng_prs_cic_alb_mao_spa_anl_tag_mnd_mcd_tsn_guj_owc_krd_arw_pol_swe_qcu_grk_afr_urd_igb_wly_ita_gam_rom_sun_ctl_zul_svk_bam_jav_tha_sid_knd_ven_dgb_aze_ukr_glc_uzb_lda_vie_sod_ewe_dyu_bem	-0.558572536053353	-1.33189937650979	0.186148256232832
625	aeg_guj_bam_arw_sod_wly_gam_dut_azi_tur_lda_jav_tsn_prs_ger_bsq_nor_amr_ven_cnt_svk_pol_fbf_scr_igb_swe_fin_tsw_xho_hun_rus_chh_geo_ctl_por_eng_bos_tig_owc_slo_est_dyu_mao_fre_mly_jpn_tml_kor_afr_rom_moo_grk_tag_ben_hau_sun_mnd_spa_ewe_pan_sid_urd_bul_ukr_ita_qcu_mcd_cze_krd_zul_heb_glc_amh_hin_bat_lat_swt_lit_swa_ind_tha_anl_knd_dgb_cic_uzb_mol_alb_aze_ses_vie_mlt_bem_yor_akn	-0.336568610933722	-0.796675768588817	0.427668485241622
626	tig_slo_yor_ctl_anl_aeg_sid_pol_aze_tur_dgb_tag_bam_rus_bos_bsq_fre_heb_moo_mnd_glc_afr_fbf_svk_xho_alb_hun_igb_zul_fin_ukr_hau_geo_spa_ita_scr_prs_chh_mlt_mol_est_cic_mao_mcd_bat_jpn_tml_kor_krd_ben_swt_hin_ind_eng_amr_mly_cnt_pan_bem_guj_wly_urd_arw_grk_dut_qcu_por_ger_lit_akn_sod_cze_owc_bul_sun_swe_lda_lat_tsn_jav_tha_gam_knd_tsw_ewe_uzb_nor_rom_azi_ses_vie_amh_swa_dyu_ven	0.12989235933126	0.305532379271325	0.760643535505514
627	gam_bos_ven_ctl_tig_owc_aeg_slo_azi_tur_tsw_tag_swt_pan_svk_bsq_hin_amh_dyu_mnd_fre_mcd_ses_lit_fbf_arw_fin_xho_dgb_est_rom_wly_geo_ukr_urd_mol_bul_anl_amr_prs_hun_moo_mao_swe_bat_jpn_knd_kor_rus_ger_bem_ita_sun_ben_heb_ind_cnt_pol_zul_nor_sid_scr_guj_por_eng_qcu_krd_afr_alb_akn_sod_spa_chh_grk_mly_cze_yor_dut_cic_jav_tha_hau_tml_igb_ewe_uzb_glc_lat_aze_bam_vie_mlt_tsn_swa_lda	-0.00738688219179926	-0.0174174123816617	0.986140930707086
628	gam_ctl_xho_ger_heb_tig_chh_cze_tur_uzb_zul_jav_swt_glc_mol_bsq_mcd_sid_cic_cnt_pol_rus_ewe_swe_ses_nor_est_bem_ven_fin_scr_mlt_geo_fre_hin_alb_lat_hau_owc_slo_hun_fbf_bat_dut_ind_jpn_knd_kor_svk_rom_igb_arw_mly_pan_aeg_sun_mnd_bos_tsn_por_anl_ukr_ita_grk_afr_qcu_bul_guj_spa_dgb_wly_eng_amh_urd_mao_prs_moo_krd_swa_tag_tha_amr_tml_dyu_akn_aze_ben_lit_azi_tsw_vie_sod_yor_lda_bam	0.246809596945617	0.581103435592025	0.562576431025502
629	gam_ukr_lda_scr_mlt_hau_chh_lat_tur_aze_fbf_jav_swt_mcd_dut_bsq_cze_aeg_tsn_cnt_rus_ger_xho_ben_akn_swe_est_yor_cic_fin_mol_owc_geo_ita_arw_eng_guj_amr_amh_nor_hun_igb_sun_ctl_tag_jpn_tml_kor_fre_urd_bem_pol_bat_alb_heb_mao_mnd_afr_dgb_rom_wly_prs_slo_spa_grk_qcu_bos_lit_svk_dyu_anl_krd_sid_hin_ind_bul_ses_pan_bam_mly_tha_sod_knd_ewe_ven_azi_por_glc_uzb_moo_vie_tig_zul_swa_tsw	-0.206979646582954	-0.488676003972333	0.62622147959922
630	aeg_bul_dyu_cze_amr_hau_tig_svk_uzb_aze_bam_mao_xho_ben_nor_bsq_afr_owc_fbf_mnd_eng_prs_ewe_krd_ven_por_fin_yor_cic_est_glc_mlt_geo_grk_scr_spa_mcd_wly_sod_ctl_hun_igb_ind_lit_sun_jpn_tml_kor_lat_ger_ses_guj_tag_pol_amh_bat_cnt_swe_moo_arw_heb_urd_fre_rom_dut_qcu_pan_mol_hin_zul_anl_rus_sid_slo_jav_bos_tsw_ita_swt_mly_tha_chh_knd_swa_bem_tur_alb_ukr_azi_tsn_vie_gam_akn_dgb_lda	0.129390889134298	0.304880557697291	0.76113837756041
631	hau_spa_ven_urd_chh_wly_amr_svk_aze_uzb_xho_sun_bam_glc_bos_bsq_pan_mlt_yor_mnd_krd_rus_dgb_ita_moo_swe_fin_igb_zul_est_afr_aeg_geo_lit_arw_ger_scr_sod_heb_eng_hun_bem_tag_nor_bat_jpn_tml_kor_ctl_mol_ses_alb_ind_prs_owc_jav_cnt_grk_swt_slo_gam_fre_hin_lat_pol_qcu_mcd_cze_bul_lda_sid_rom_tig_por_mly_guj_tsn_ben_dyu_mao_tha_anl_knd_akn_fbf_tur_dut_ukr_azi_swa_vie_amh_cic_tsw_ewe	-1.03717589903953	-2.53496568913785	0.0129156051431524
632	anl_afr_xho_krd_mlt_heb_wly_prs_tur_uzb_swa_sun_tsn_ita_ukr_bsq_ben_sid_zul_mnd_nor_slo_bam_lit_fbf_dut_hun_dgb_ses_fin_pan_chh_geo_bul_alb_mol_rom_hau_amh_hin_est_ven_ind_spa_jav_jpn_tml_kor_scr_arw_dyu_bos_bat_glc_gam_mly_cnt_ctl_igb_svk_amr_eng_guj_grk_urd_qcu_por_rus_pol_ewe_sod_ger_aeg_lat_tag_swe_lda_mcd_moo_mao_tha_tig_knd_yor_akn_aze_fre_cze_azi_cic_vie_owc_swt_tsw_bem	0.258654727950778	0.609141882871179	0.543915603036087
633	hau_slo_swa_ger_chh_aeg_sid_glc_uzb_aze_cic_mao_fbf_cze_mol_bsq_ukr_amh_moo_mnd_ctl_svk_ses_nor_swt_lat_hun_tsn_yor_est_fre_wly_geo_scr_lit_eng_guj_anl_amr_pol_fin_dyu_bat_bos_sun_jpn_knd_kor_ben_alb_ven_dut_tag_hin_gam_mly_cnt_urd_ewe_arw_tig_afr_por_spa_bul_qcu_grk_prs_swe_akn_heb_pan_sod_rom_ind_ita_lda_mcd_xho_jav_tha_owc_tml_bem_dgb_azi_krd_rus_tur_zul_vie_mlt_igb_bam_tsw	-0.633337822142793	-1.51538502847638	0.133066519721527
634	sod_mol_bem_guj_sid_aeg_amh_rom_aze_azi_xho_mly_ven_glc_ben_bsq_pol_wly_cic_mnd_slo_por_dyu_dut_akn_scr_est_tsw_ses_fin_rus_owc_geo_mcd_spa_ger_urd_mlt_tig_grk_hun_bam_ind_krd_mao_jpn_tml_kor_swe_lit_igb_afr_bat_hin_chh_jav_cnt_bos_moo_fre_amr_svk_ukr_lat_nor_qcu_alb_ctl_pan_swt_gam_prs_hau_ita_sun_cze_ewe_eng_tsn_tag_tha_anl_knd_lda_swa_tur_bul_arw_uzb_dgb_vie_heb_yor_fbf_zul	-0.513752310381547	-1.22276964841202	0.224506378430601
635	amr_ger_ses_arw_wly_heb_aeg_rus_uzb_tur_ewe_ind_ven_eng_lat_bsq_ukr_tig_tsn_cnt_glc_lit_swa_ita_moo_ben_hun_xho_cic_fin_prs_anl_geo_scr_alb_hin_dut_mlt_amh_guj_est_dyu_sun_bul_mly_jpn_knd_kor_grk_fre_akn_krd_jav_spa_sid_bat_mnd_por_tsw_bos_hau_pan_afr_pol_cze_qcu_ctl_mol_rom_zul_gam_mcd_owc_svk_mao_urd_bam_swe_bem_tag_tha_sod_tml_yor_lda_aze_nor_slo_azi_fbf_vie_chh_igb_swt_dgb	-1.15727431433036	-2.85926503075341	0.00524171021443706
636	hau_rus_tsn_mol_gam_mlt_aeg_arw_aze_tur_akn_mao_bam_pol_lit_bsq_ukr_chh_cic_cnt_bul_dut_igb_ger_zul_ita_est_tsw_yor_hun_lat_owc_geo_pan_ctl_glc_slo_tig_sid_guj_fin_dgb_mly_cze_ind_jpn_knd_kor_spa_krd_swa_bos_jav_scr_wly_tag_mnd_svk_bem_urd_amh_ben_swe_afr_hin_qcu_alb_grk_mcd_moo_anl_nor_sod_prs_bat_rom_fbf_por_lda_sun_tha_heb_tml_swt_ses_azi_fre_eng_uzb_dyu_vie_amr_ewe_ven_xho	-0.237322058636369	-0.560407117517608	0.576549332645336
637	chh_eng_swt_spa_gam_wly_heb_swe_azi_tur_ewe_mao_zul_lit_alb_bsq_slo_owc_ven_mnd_afr_krd_tsn_mcd_bam_guj_est_igb_dyu_hun_nor_tig_geo_bul_ukr_mol_cze_aeg_hau_rom_fin_lda_jav_fre_bat_jpn_knd_kor_pol_scr_dgb_bos_mly_svk_amh_sun_cnt_glc_tsw_ctl_sid_hin_ita_por_ben_qcu_grk_urd_rus_akn_sod_prs_mlt_arw_ind_ger_ses_pan_swa_tag_tha_amr_tml_xho_fbf_aze_lat_dut_uzb_yor_vie_anl_moo_bem_cic	-1.01935480516907	-2.48891939844255	0.014591360447911
638	sod_ukr_bem_rom_anl_heb_gam_spa_uzb_tur_ses_tag_xho_ger_prs_bsq_lit_wly_ewe_mnd_pan_urd_dyu_lat_swa_grk_est_tsn_yor_hun_cze_tig_geo_slo_swe_rus_alb_mlt_hau_svk_fin_cic_bat_arw_mly_jpn_knd_kor_guj_hin_igb_mcd_mao_bos_amh_sun_cnt_ben_tsw_fre_owc_scr_glc_afr_ita_qcu_por_eng_nor_bam_chh_pol_aeg_dut_jav_ctl_swt_mol_zul_ind_tha_sid_tml_fbf_moo_aze_krd_bul_azi_ven_vie_amr_dgb_lda_akn	-0.0510456505662353	-0.120301862884377	0.904503547603246
639	sod_prs_swt_glc_anl_mlt_amh_svk_tur_aze_akn_bat_ven_alb_ben_bsq_ctl_heb_dgb_cnt_grk_bos_fbf_dut_tsw_bul_est_lda_zul_fin_eng_tig_geo_mcd_rus_mol_hin_hau_wly_ukr_hun_xho_ind_por_jav_jpn_knd_kor_cze_pan_bem_ita_tag_urd_owc_sun_mnd_lat_igb_spa_gam_pol_ger_slo_nor_qcu_scr_swe_fre_cic_sid_krd_amr_rom_mao_afr_tsn_arw_dyu_mly_tha_chh_tml_ewe_bam_azi_guj_lit_uzb_ses_vie_aeg_swa_yor_moo	-0.144115983721381	-0.339911399300736	0.734689750910478
640	mlt_dut_xho_pan_amr_gam_sid_prs_uzb_aze_bam_bat_ses_fre_ctl_bsq_rom_chh_swa_cnt_cze_ita_cic_rus_dyu_arw_fin_ven_zul_est_mcd_heb_geo_eng_afr_ben_bul_aeg_amh_scr_hun_fbf_mao_krd_tag_jpn_knd_kor_glc_lit_lda_slo_jav_pol_anl_mly_mnd_urd_moo_alb_owc_nor_lat_swe_mol_qcu_hin_bos_spa_ewe_wly_ger_hau_ukr_ind_grk_tsn_por_tsw_sun_tha_sod_tml_yor_igb_tur_svk_guj_azi_dgb_vie_tig_swt_bem_akn	-0.364515456296962	-0.863792087535099	0.389924468143442
641	sod_mcd_ewe_hin_heb_owc_aeg_lat_azi_aze_swa_bat_akn_spa_ger_bsq_dut_sid_zul_cnt_arw_guj_xho_nor_cic_bos_hun_swt_tsw_fin_rom_hau_geo_por_ita_svk_slo_mlt_chh_pan_est_bam_jav_afr_mao_jpn_knd_kor_lit_eng_bem_fre_ind_bul_gam_sun_mnd_prs_tsn_mol_tig_krd_cze_ben_pol_qcu_scr_ctl_ukr_yor_wly_urd_amr_rus_mly_glc_igb_swe_lda_tag_tha_anl_tml_ven_dgb_tur_grk_alb_uzb_dyu_vie_amh_fbf_moo_ses	-0.845406054608051	-2.04092240517228	0.0440926581499033
642	anl_por_akn_bos_tig_mlt_chh_ben_aze_tur_dgb_tag_ses_svk_dut_bsq_pan_sod_fbf_cnt_cze_rom_swa_spa_cic_ctl_hun_swt_tsw_fin_arw_amh_geo_ukr_urd_glc_scr_sid_heb_rus_est_yor_mly_nor_bat_jpn_tml_kor_pol_ger_zul_lit_jav_slo_gam_mao_mnd_bul_igb_fre_aeg_alb_mcd_grk_afr_qcu_eng_ita_hin_ven_hau_swe_amr_krd_sun_mol_lda_lat_bem_ind_tha_wly_knd_dyu_ewe_azi_prs_guj_uzb_bam_vie_owc_moo_xho_tsn	0.255725103962792	0.601924511686554	0.54868904544493
643	amh_cze_ven_fre_tig_hau_anl_pol_uzb_tur_igb_jav_ses_guj_ukr_bsq_prs_aeg_akn_mnd_ctl_spa_tsn_bos_cic_pan_fin_dgb_swt_est_rom_sid_geo_ben_dut_krd_scr_mlt_gam_nor_hun_tsw_sun_lat_bat_jpn_tml_kor_bul_slo_zul_hin_mly_glc_owc_tag_cnt_ger_ewe_afr_heb_lit_rus_arw_grk_qcu_eng_ita_mol_lda_sod_svk_amr_swe_ind_mcd_yor_urd_swa_mao_tha_chh_knd_bam_fbf_aze_alb_por_azi_bem_vie_wly_dyu_xho_moo	-0.0804939660081894	-0.189632192363145	0.850010631733487
644	tig_pan_dgb_nor_owc_sod_anl_rus_tur_azi_cic_tag_igb_ita_pol_bsq_ben_mlt_bam_cnt_ctl_guj_moo_slo_fbf_prs_hun_ven_xho_est_hin_amh_geo_arw_grk_alb_rom_heb_aeg_eng_fin_bem_sun_bul_bat_jpn_knd_kor_lit_urd_ewe_bos_ind_lat_hau_jav_mnd_ger_tsw_swe_sid_dut_mcd_svk_mol_qcu_glc_krd_spa_swa_wly_afr_amr_fre_mly_cze_lda_scr_yor_mao_tha_chh_tml_ses_swt_aze_ukr_por_uzb_akn_vie_gam_tsn_dyu_zul	-0.794991457814777	-1.91225963226951	0.0589206926135295
645	aeg_arw_tsn_svk_owc_tig_wly_pol_uzb_tur_lda_tag_yor_rus_nor_bsq_guj_chh_fbf_mnd_krd_spa_swt_urd_zul_rom_fin_bam_bem_est_ukr_sod_geo_scr_bos_grk_ger_mlt_sid_dut_hun_cic_jav_eng_bat_jpn_tml_kor_glc_ctl_igb_pan_mao_mcd_amh_ind_cnt_alb_ses_cze_heb_ita_hin_por_bul_qcu_mol_slo_fre_akn_gam_ben_hau_lit_sun_swe_xho_afr_moo_mly_tha_anl_knd_tsw_dyu_aze_prs_lat_azi_ven_vie_amr_swa_dgb_ewe	-0.539880853696572	-1.28576746088207	0.201716523715384
646	gam_urd_dgb_arw_heb_chh_amr_dut_tur_aze_bem_mly_yor_rom_lit_bsq_por_tig_tsn_cnt_prs_mcd_bam_afr_ewe_guj_est_fbf_akn_hun_scr_amh_geo_krd_svk_rus_ukr_wly_owc_ger_fin_moo_bat_fre_tag_jpn_tml_kor_pol_slo_tsw_bos_jav_mol_sid_ind_mnd_eng_dyu_spa_mlt_bul_ita_lat_cze_qcu_glc_ben_nor_xho_anl_ctl_aeg_alb_mao_pan_igb_swe_zul_sun_tha_sod_knd_cic_ses_uzb_grk_hin_azi_lda_vie_hau_swa_swt_ven	0.457130999361807	1.07860899761902	0.283551690924546
647	mlt_urd_moo_krd_tig_sod_gam_bos_uzb_azi_zul_ind_ses_bul_arw_bsq_svk_wly_bem_cnt_lat_scr_tsn_lit_swa_ben_est_swt_fbf_fin_hin_owc_geo_rom_glc_ukr_dut_aeg_heb_ita_hun_dgb_jav_alb_bat_jpn_knd_kor_prs_swe_dyu_slo_mly_pan_sid_mao_mnd_mol_yor_pol_amh_spa_eng_mcd_por_qcu_nor_cze_grk_akn_chh_fre_anl_guj_tag_afr_tsw_ctl_cic_sun_tha_hau_tml_ewe_bam_aze_ger_rus_tur_igb_vie_amr_xho_ven_lda	-0.200419023770814	-0.473238072052227	0.637152253980197
648	mlt_lat_yor_svk_heb_hau_chh_rom_aze_tur_lda_tag_fbf_afr_bul_bsq_scr_anl_dyu_mnd_glc_dut_dgb_grk_ewe_eng_est_xho_tsw_fin_hin_wly_geo_por_fre_spa_cze_tig_sid_ita_hun_cic_sun_guj_bat_jpn_knd_kor_pol_prs_zul_nor_jav_urd_aeg_mao_cnt_ger_bam_alb_owc_ctl_swe_lit_pan_qcu_arw_bos_slo_bem_amr_krd_gam_mol_ind_ukr_ven_rus_igb_mly_tha_sod_tml_akn_moo_uzb_mcd_ben_azi_ses_vie_amh_swa_tsn_swt	-0.378185583687683	-0.896708054149342	0.372190083636528
649	sod_mcd_bem_svk_mlt_heb_anl_prs_azi_aze_ses_sun_akn_mol_swe_bsq_cze_hau_dyu_mnd_arw_bos_swa_alb_bam_ben_hun_tsw_yor_est_ctl_gam_geo_nor_dut_bul_ukr_aeg_wly_ita_fin_ewe_jav_rom_mly_jpn_tml_kor_lat_pan_fbf_afr_tag_eng_sid_bat_cnt_urd_lda_krd_tig_spa_fre_pol_hin_qcu_grk_slo_guj_tsn_amh_rus_amr_glc_mao_scr_swt_por_zul_ind_tha_chh_knd_moo_ven_tur_ger_lit_uzb_cic_vie_owc_xho_igb_dgb	-0.599332878325637	-1.4325981805975	0.15532556564603
650	amh_lat_ses_glc_hau_sod_wly_bos_tur_aze_igb_sun_tsn_grk_fre_bsq_scr_mlt_bam_mnd_alb_krd_lda_por_swt_ben_hun_ewe_swa_fin_ukr_chh_geo_spa_slo_lit_nor_anl_tig_prs_est_moo_tag_mcd_mao_jpn_knd_kor_ger_arw_fbf_cze_ind_ita_gam_mly_cnt_rom_akn_ctl_amr_swe_pol_hin_mol_qcu_dut_svk_afr_zul_heb_eng_sid_guj_jav_rus_xho_pan_dyu_bat_tha_aeg_tml_bem_tsw_azi_bul_urd_uzb_dgb_vie_owc_cic_ven_yor	0.0167452593281538	0.0394435390157837	0.968621318591809
651	amr_nor_akn_fre_owc_mlt_heb_por_tur_azi_tsw_bat_moo_ctl_scr_bsq_mol_sod_tsn_mnd_glc_prs_xho_hin_yor_pan_hun_lda_ewe_fin_ukr_hau_geo_spa_rus_afr_mcd_wly_anl_ben_est_cic_jav_lat_mly_jpn_tml_kor_alb_urd_ses_ita_ind_arw_chh_mao_cnt_lit_ven_cze_amh_svk_rom_slo_bul_qcu_swe_ger_guj_dgb_tig_pol_sid_dut_sun_krd_igb_bos_dyu_tag_tha_gam_knd_zul_swt_aze_grk_eng_uzb_bam_vie_aeg_fbf_swa_bem	-0.986067240515626	-2.40127480091258	0.0183273757797722
652	gam_prs_dgb_glc_sod_anl_owc_pol_azi_tur_zul_sun_bam_spa_cze_bsq_ita_aeg_ewe_mnd_lat_por_lda_arw_akn_ben_est_dyu_cic_hun_scr_sid_geo_lit_grk_slo_rom_chh_amr_guj_fin_swa_mao_eng_mly_jpn_tml_kor_ctl_pan_xho_mol_tag_swe_mlt_bat_cnt_mcd_tsw_urd_tig_nor_ger_krd_ukr_qcu_svk_afr_alb_fbf_amh_hin_heb_bos_jav_dut_ven_fre_swt_ind_tha_wly_knd_yor_ses_uzb_bul_rus_aze_bem_vie_hau_tsn_igb_moo	0.107121192616154	0.252106839402498	0.801514799614512
653	anl_guj_dyu_bul_amr_owc_sid_alb_azi_uzb_ewe_mao_moo_rus_rom_bsq_afr_gam_yor_cnt_bos_pol_akn_nor_swa_mcd_fin_swt_tsw_est_cze_wly_geo_fre_ukr_hin_por_mlt_sod_pan_hun_cic_ind_arw_tag_jpn_knd_kor_spa_lit_ven_mol_bat_scr_chh_jav_mnd_ita_tsn_slo_hau_urd_eng_dut_prs_qcu_ctl_swe_glc_igb_heb_krd_amh_grk_mly_ben_zul_lat_lda_sun_tha_aeg_tml_fbf_bam_tur_ger_svk_aze_bem_vie_tig_dgb_ses_xho	-0.173418391318021	-0.409438499806503	0.68315937892526
654	sid_prs_bem_slo_mlt_anl_heb_rom_uzb_azi_swt_ind_swa_cze_urd_bsq_bos_tig_dyu_cnt_pol_mcd_igb_eng_ses_pan_fin_dgb_ewe_hun_ita_sod_geo_ukr_afr_mol_lat_wly_amh_spa_est_bam_bat_alb_tag_jpn_tml_kor_bul_swe_yor_hin_mao_por_gam_jav_mnd_nor_cic_arw_chh_ger_ben_krd_glc_qcu_rus_lit_scr_lda_aeg_svk_owc_guj_mly_grk_ven_fre_xho_sun_tha_hau_knd_tsn_tsw_aze_dut_ctl_tur_moo_vie_amr_zul_akn_fbf	-0.0241038097616253	-0.0568063697862197	0.954821310512123
655	aeg_prs_bem_urd_gam_amh_owc_guj_azi_uzb_zul_jav_lda_glc_ita_bsq_hin_tig_swa_cnt_pol_spa_tsn_svk_akn_ger_fin_dyu_ses_est_eng_sod_geo_ctl_cze_rus_ukr_chh_sid_bos_hun_moo_ind_pan_sun_jpn_tml_kor_fre_slo_ven_mcd_mao_ben_wly_tag_mnd_arw_bam_rom_heb_nor_lit_alb_scr_qcu_swe_bul_lat_xho_mlt_afr_amr_krd_bat_por_dgb_dut_cic_mly_tha_hau_knd_swt_tsw_aze_grk_mol_tur_ewe_vie_anl_yor_fbf_igb	-0.209273712103311	-0.494147907369857	0.622366895494781
656	heb_rus_bem_dut_amh_aeg_tig_ben_uzb_tur_swa_ind_tsn_hin_eng_bsq_mol_gam_bam_mnd_prs_afr_cic_spa_tsw_bos_fin_ven_yor_est_ger_sid_geo_lit_bul_ctl_guj_hau_wly_ita_hun_swt_tag_por_sun_jpn_knd_kor_krd_glc_dgb_lat_mly_fre_anl_jav_cnt_arw_fbf_grk_mlt_pol_ukr_cze_slo_qcu_pan_urd_mcd_ses_chh_nor_sod_swe_bat_svk_xho_rom_lda_mao_tha_owc_tml_igb_moo_aze_alb_scr_azi_ewe_vie_amr_zul_akn_dyu	-0.0743023248088891	-0.175051470340585	0.861419741131383
657	chh_rom_tsn_pol_sod_owc_amh_dut_azi_tur_xho_mly_bam_arw_urd_bsq_hin_mlt_moo_cnt_spa_cze_swt_pan_igb_glc_fin_ven_akn_hun_eng_amr_geo_ita_lat_afr_fre_aeg_heb_bos_est_cic_mao_bul_bat_jpn_tml_kor_ben_lit_bem_por_tag_alb_tig_ind_mnd_ukr_zul_slo_sid_swe_grk_krd_ger_qcu_mcd_nor_guj_ses_hau_prs_wly_ctl_jav_mol_fbf_svk_tsw_sun_tha_gam_knd_dgb_ewe_uzb_scr_rus_aze_lda_vie_anl_dyu_yor_swa	-0.382977105678829	-0.909143388124276	0.365624533865739
658	sod_nor_akn_pol_anl_wly_heb_ctl_azi_tur_cic_bat_swt_por_krd_bsq_eng_amh_zul_mnd_bul_cze_bem_scr_dgb_dut_est_tsw_yor_hun_urd_aeg_geo_svk_swe_alb_fre_tig_sid_bos_fin_ewe_jav_ger_tag_jpn_knd_kor_glc_grk_fbf_mol_ind_prs_owc_mao_cnt_lit_bam_lat_amr_ita_ukr_arw_ben_qcu_guj_pan_rus_moo_mlt_mcd_gam_afr_mly_hin_igb_spa_tsn_sun_tha_chh_tml_lda_xho_aze_rom_slo_uzb_ses_vie_hau_swa_dyu_ven	-0.0377913657959415	-0.0893377522026404	0.929005604934197
659	aeg_swe_tsn_lit_sod_gam_mlt_svk_aze_uzb_yor_sun_moo_urd_ben_bsq_eng_tig_igb_mnd_rus_afr_ven_rom_dgb_cze_fin_dyu_bem_hun_pol_anl_geo_grk_fre_glc_guj_amr_hau_alb_est_ewe_ind_bul_jav_jpn_tml_kor_bos_ukr_akn_hin_bat_spa_heb_tag_cnt_por_zul_mcd_amh_ctl_ger_mol_pan_qcu_lat_dut_arw_lda_owc_ita_chh_prs_mao_nor_xho_slo_swt_mly_tha_wly_knd_ses_bam_tur_scr_krd_azi_cic_vie_sid_swa_tsw_fbf	-0.644937390837008	-1.54317788968576	0.126183656395053
660	mlt_grk_yor_rus_anl_hau_wly_bos_azi_aze_akn_mly_cic_cze_ben_bsq_mol_amh_dgb_cnt_lat_guj_moo_ger_tsn_prs_est_ses_swt_fin_urd_owc_geo_ctl_krd_fre_lit_tig_sid_dut_hun_bem_tag_pan_ind_jpn_knd_kor_hin_ita_zul_por_jav_swe_gam_bat_mnd_nor_dyu_afr_chh_pol_spa_mcd_svk_qcu_arw_scr_bul_igb_heb_eng_aeg_slo_mao_glc_fbf_ukr_xho_sun_tha_sod_tml_ewe_swa_uzb_alb_rom_tur_lda_vie_amr_tsw_ven_bam	0.201781492476649	0.475065463671216	0.635854119164676
661	heb_rom_akn_slo_chh_amh_anl_scr_uzb_azi_ven_jav_dyu_prs_guj_bsq_bul_mlt_cic_mnd_urd_arw_bem_mol_igb_lat_fin_swt_xho_hun_pol_wly_geo_ctl_grk_afr_pan_sid_owc_glc_est_zul_ind_svk_sun_jpn_knd_kor_alb_rus_yor_por_mly_dut_amr_tag_cnt_ukr_dgb_ben_aeg_eng_ger_fre_mcd_qcu_krd_lit_spa_tsw_gam_nor_tig_hin_bat_bos_ewe_swe_ses_mao_tha_hau_tml_fbf_moo_aze_cze_ita_tur_tsn_vie_sod_lda_swa_bam	-0.39376959962971	-0.933274212516081	0.35309514546728
662	chh_ukr_swt_lat_anl_sod_amr_krd_aze_tur_bam_tag_akn_guj_afr_bsq_arw_hau_xho_mnd_urd_grk_swa_rus_dyu_mcd_hun_ses_moo_fin_hin_sid_geo_eng_cze_pan_ctl_gam_amh_fre_est_lda_sun_rom_mao_jpn_knd_kor_ben_por_ewe_prs_mly_mol_wly_jav_cnt_dut_cic_swe_owc_lit_slo_scr_pol_qcu_bul_svk_ita_tsw_tig_nor_heb_ger_ind_glc_dgb_bos_zul_bat_tha_mlt_tml_fbf_ven_azi_spa_alb_uzb_igb_vie_aeg_yor_tsn_bem	-0.236655435744693	-0.559082695491213	0.577449136117059
663	owc_spa_igb_por_sid_wly_tig_fre_tur_azi_dyu_bat_ses_grk_mol_bsq_scr_hau_bam_cnt_nor_lit_tsn_cze_tsw_urd_fin_swa_dgb_hun_dut_aeg_geo_ctl_prs_ben_alb_gam_mlt_mcd_est_yor_tag_svk_ind_jpn_knd_kor_arw_pol_lda_hin_jav_bos_anl_mly_mnd_pan_ven_ger_sod_rus_bul_lat_swe_qcu_afr_rom_ukr_cic_amh_eng_chh_krd_mao_glc_zul_slo_xho_sun_tha_amr_tml_swt_ewe_uzb_guj_ita_aze_akn_vie_heb_bem_fbf_moo	-0.751663507870385	-1.80861886685145	0.0737418532808202
664	tig_scr_akn_ukr_mlt_heb_sod_ita_azi_aze_dgb_sun_fbf_spa_glc_bsq_mol_gam_ses_cnt_mcd_rom_zul_rus_swa_arw_est_dyu_cic_fin_dut_chh_geo_por_guj_prs_ctl_amr_aeg_pan_hun_ewe_bat_krd_mao_jpn_knd_kor_alb_bos_igb_fre_ind_grk_owc_mly_mnd_ben_bem_nor_wly_svk_hin_lat_pol_qcu_slo_ger_bul_tsn_sid_urd_amh_cze_jav_eng_yor_afr_xho_tag_tha_hau_tml_moo_swt_uzb_swe_lit_tur_ven_vie_anl_tsw_lda_bam	-1.07525130966046	-2.63567655437462	0.00983869592436168
665	tig_grk_ses_pan_wly_aeg_sid_svk_tur_uzb_fbf_ind_xho_scr_slo_bsq_dut_owc_lda_cnt_afr_pol_tsn_bos_dyu_por_hun_swa_moo_fin_eng_chh_geo_krd_nor_fre_mcd_amr_anl_rus_est_yor_sun_rom_bat_jpn_knd_kor_alb_ger_swt_lit_jav_guj_amh_mly_mnd_lat_ewe_bul_gam_swe_ben_hin_ctl_qcu_mol_cze_ukr_ven_mlt_spa_heb_glc_mao_arw_bem_urd_bam_tag_tha_hau_tml_akn_tsw_azi_prs_ita_aze_zul_vie_sod_igb_dgb_cic	-0.505792531333542	-1.20260707467357	0.232181306458347
666	hau_spa_zul_lit_wly_heb_gam_rus_tur_azi_bem_bat_tsw_bul_por_bsq_ger_amr_ven_mnd_eng_rom_ewe_cze_dyu_ctl_hun_moo_swt_est_lat_mlt_geo_ukr_ita_ben_bos_aeg_anl_mcd_fin_yor_sun_grk_tag_jpn_knd_kor_swe_alb_xho_arw_ind_prs_chh_jav_cnt_fre_swa_guj_tig_mol_pan_glc_urd_qcu_krd_afr_slo_bam_sod_pol_amh_hin_mly_dut_tsn_svk_lda_mao_tha_sid_tml_fbf_cic_aze_nor_scr_uzb_ses_vie_owc_igb_dgb_akn	-0.937014082888184	-2.27438895417441	0.0252415947882281
667	owc_lat_bam_ctl_mlt_wly_chh_ita_tur_uzb_ses_tag_tsn_hin_afr_bsq_pol_aeg_dyu_mnd_prs_bos_moo_ben_swt_bul_est_fbf_swa_fin_grk_sod_geo_lit_krd_arw_guj_amr_amh_nor_hun_ewe_bat_alb_jav_jpn_knd_kor_spa_fre_zul_urd_ind_ger_hau_mly_cnt_scr_akn_rom_heb_por_cze_rus_pan_qcu_dut_svk_ukr_xho_anl_swe_tig_slo_sun_mol_igb_mcd_cic_mao_tha_gam_tml_bem_dgb_azi_glc_eng_aze_lda_vie_sid_ven_tsw_yor	0.608058144562802	1.44119311489319	0.152888789793112
668	amr_por_tsn_guj_sod_sid_mlt_cze_azi_uzb_zul_jav_swa_bul_prs_bsq_swe_tig_dgb_mnd_krd_lat_cic_dut_tsw_pol_hun_akn_bam_est_slo_heb_geo_ita_lit_svk_spa_anl_chh_ukr_fin_fbf_tag_urd_mao_jpn_tml_kor_bos_rom_moo_arw_mly_ger_wly_ind_cnt_alb_swt_afr_aeg_ben_ctl_pan_fre_qcu_grk_glc_eng_lda_owc_hin_hau_mol_sun_mcd_ewe_scr_igb_bat_tha_gam_knd_bem_dyu_tur_nor_rus_aze_yor_vie_amh_xho_ses_ven	0.364524899010075	0.860341189862082	0.391813515263327
669	aeg_spa_igb_bul_chh_anl_amh_grk_tur_uzb_yor_mly_tsn_pan_ita_bsq_dut_mlt_lda_mnd_mcd_ctl_dyu_lit_moo_rus_hun_zul_akn_fin_mol_owc_geo_swe_rom_glc_lat_hau_heb_slo_est_cic_ind_krd_sun_jpn_knd_kor_cze_eng_xho_alb_jav_guj_wly_tag_cnt_ger_dgb_scr_amr_fre_ben_urd_por_qcu_hin_svk_ukr_bem_tig_pol_sod_arw_mao_bos_bam_afr_tsw_bat_tha_sid_tml_fbf_ses_aze_prs_nor_azi_ven_vie_gam_swt_swa_ewe	-0.541572848830134	-1.28970785299894	0.200350183803649
670	anl_pan_swa_ukr_sod_mlt_wly_dut_aze_tur_lda_sun_fbf_bos_mol_bsq_afr_aeg_xho_mnd_lit_lat_tsn_pol_dgb_ger_fin_swt_yor_est_krd_amh_geo_urd_rus_bul_glc_sid_heb_ita_hun_dyu_bat_spa_ind_jpn_tml_kor_prs_ben_cic_scr_mly_por_tig_tag_cnt_ctl_moo_mcd_hau_swe_hin_slo_grk_qcu_fre_nor_cze_tsw_gam_arw_owc_eng_mao_alb_akn_svk_zul_jav_tha_chh_knd_bem_bam_azi_rom_guj_uzb_igb_vie_amr_ven_ses_ewe	-0.431175342807689	-1.02268823310348	0.309108186645402
671	sid_bos_ewe_mcd_gam_heb_mlt_ben_tur_azi_xho_mly_yor_slo_ita_bsq_prs_amh_swa_cnt_guj_lat_lda_afr_cic_alb_hun_dyu_tsn_fin_spa_wly_geo_grk_nor_bul_pan_amr_chh_swe_est_akn_tag_glc_bat_jpn_knd_kor_lit_scr_moo_mol_ind_rus_tig_mao_mnd_krd_igb_ctl_hau_eng_fre_pol_hin_qcu_dut_ukr_arw_swt_owc_urd_aeg_cze_sun_por_bam_rom_ven_jav_tha_sod_tml_zul_tsw_aze_ger_svk_uzb_fbf_vie_anl_bem_ses_dgb	-0.173069340230901	-0.408557313535963	0.683803783324932
672	anl_bos_tsw_afr_gam_amr_sod_ctl_uzb_aze_swa_jav_bem_pan_dut_bsq_scr_aeg_igb_cnt_glc_swe_bam_lit_xho_slo_hun_swt_ewe_est_krd_sid_geo_mcd_cze_rus_alb_mlt_tig_grk_fin_dyu_bat_ger_sun_jpn_tml_kor_prs_ben_yor_hin_ind_arw_heb_tag_mnd_urd_lda_nor_amh_por_bul_mol_rom_qcu_pol_eng_spa_zul_owc_guj_wly_lat_mly_ukr_tsn_svk_ven_mao_tha_chh_knd_cic_dgb_azi_fre_ita_tur_ses_vie_hau_fbf_akn_moo	-0.69421569584444	-1.66547265927384	0.0991837828213289
673	amr_ukr_tsn_grk_hau_anl_sid_cze_aze_azi_swt_sun_swa_ger_rus_bsq_ita_amh_bem_mnd_krd_ben_lda_ctl_cic_bul_est_tsw_ewe_fin_bos_sod_geo_urd_pan_mol_glc_owc_wly_eng_hun_ven_bat_pol_mao_jpn_knd_kor_hin_lat_akn_prs_jav_nor_heb_mly_cnt_dut_zul_por_chh_guj_slo_rom_mcd_qcu_scr_lit_svk_moo_gam_arw_tig_afr_ind_spa_ses_fre_yor_tag_tha_aeg_tml_bam_fbf_tur_swe_alb_uzb_dgb_vie_mlt_igb_xho_dyu	-0.576634378897753	-1.37525626379443	0.172355846996262
674	hau_afr_dgb_fre_amr_sid_wly_rus_azi_uzb_lda_mly_swt_grk_urd_bsq_mol_anl_bem_cnt_ger_prs_ses_rom_swa_lat_est_akn_zul_hun_alb_mlt_geo_dut_bos_ita_krd_aeg_heb_swe_fin_dyu_bat_hin_jav_jpn_tml_kor_svk_pan_ven_eng_mao_glc_tig_sun_mnd_pol_fbf_mcd_gam_arw_ukr_ctl_bul_qcu_slo_ben_spa_tsn_amh_nor_owc_scr_tag_lit_yor_por_xho_ind_tha_chh_knd_bam_igb_aze_guj_cze_tur_tsw_vie_sod_moo_cic_ewe	-0.748635551810316	-1.79947090940412	0.0751872702233751
675	amr_afr_fbf_prs_wly_tig_sid_dut_aze_uzb_dyu_mao_ewe_lat_por_bsq_ukr_sod_tsw_mnd_fre_alb_swa_pol_lda_glc_hun_cic_xho_est_swe_heb_geo_nor_bul_cze_guj_aeg_chh_ben_fin_igb_tag_grk_ind_jpn_knd_kor_svk_urd_ses_ger_mly_arw_gam_sun_cnt_rus_dgb_mol_hau_krd_pan_bos_slo_qcu_ctl_hin_eng_yor_mlt_lit_amh_spa_bat_rom_tsn_mcd_bem_jav_tha_owc_tml_akn_bam_azi_scr_ita_tur_swt_vie_anl_moo_ven_zul	-0.738995025065222	-1.78006160629819	0.0783319396897334
676	sid_mcd_fbf_ctl_wly_amh_anl_afr_azi_uzb_dyu_mly_ewe_rom_alb_bsq_ger_amr_dgb_mnd_cze_ita_bem_por_ven_hin_hun_tsw_zul_fin_guj_gam_geo_scr_grk_fre_slo_heb_owc_lit_est_swt_ind_prs_bat_jpn_knd_kor_nor_glc_igb_dut_tag_eng_hau_mao_cnt_ben_tsn_urd_chh_pol_krd_ukr_rus_qcu_arw_mol_bul_cic_aeg_swe_mlt_pan_sun_bos_ses_lat_swa_jav_tha_sod_tml_bam_moo_aze_spa_svk_tur_xho_vie_tig_lda_yor_akn	0.177483550451603	0.418035796739288	0.676884615381505
677	sid_ukr_dgb_scr_amh_chh_heb_mcd_azi_aze_cic_jav_ewe_slo_lit_bsq_swe_aeg_ses_mnd_cze_rus_ven_urd_bem_prs_est_igb_swt_hun_bos_owc_geo_por_svk_guj_arw_hau_mlt_hin_fin_tsw_mly_pol_mao_jpn_tml_kor_alb_dut_yor_afr_sun_lat_anl_tag_cnt_glc_zul_ctl_gam_ger_pan_eng_ita_qcu_krd_ben_mol_moo_amr_spa_tig_nor_ind_grk_fbf_fre_tsn_bat_tha_wly_knd_dyu_akn_tur_rom_bul_uzb_lda_vie_sod_bam_xho_swa	-0.413788393156263	-0.981482300294097	0.328901389539816
678	wly_swe_xho_ger_mlt_owc_tig_por_uzb_aze_swa_ind_bam_svk_grk_bsq_rom_sid_swt_cnt_nor_arw_ven_prs_igb_mol_hun_yor_ses_fin_bos_aeg_geo_mcd_dut_spa_ita_heb_gam_hin_est_zul_bat_ukr_tag_jpn_knd_kor_afr_rus_ewe_pan_jav_pol_sod_mao_mnd_cze_dgb_slo_chh_ctl_ben_lat_urd_qcu_krd_scr_glc_tsn_hau_alb_amh_fre_sun_lit_bem_eng_moo_mly_tha_amr_tml_cic_lda_tur_bul_guj_azi_dyu_vie_anl_fbf_akn_tsw	-0.779083870222973	-1.87766675686928	0.0635606401225494
679	hau_slo_zul_swe_tig_sod_amr_rom_aze_azi_dyu_mly_ven_ukr_scr_bsq_fre_anl_moo_mnd_urd_lat_tsn_pan_bam_ben_est_dgb_yor_fin_arw_aeg_geo_cze_lit_nor_ctl_gam_amh_glc_hun_fbf_jav_mcd_tag_jpn_tml_kor_por_grk_akn_alb_sun_pol_chh_mao_cnt_eng_ewe_bul_wly_hin_prs_spa_mol_qcu_ita_ger_dut_swa_sid_bos_owc_svk_ind_rus_lda_afr_swt_bat_tha_heb_knd_ses_tsw_uzb_krd_guj_tur_bem_vie_mlt_igb_xho_cic	-0.559045710321983	-1.33291057174194	0.185817405044211
680	owc_afr_igb_lat_hau_tig_sod_svk_aze_tur_ses_tag_moo_rom_scr_bsq_glc_wly_lda_mnd_ctl_guj_xho_prs_dgb_pol_hun_bam_bem_est_cze_amr_geo_ger_bos_bul_slo_sid_mlt_fre_fin_ven_mly_nor_ind_jpn_tml_kor_ben_alb_fbf_hin_jav_spa_amh_mao_cnt_ita_swa_lit_anl_ukr_mol_grk_por_qcu_eng_arw_swe_ewe_chh_mcd_gam_rus_sun_pan_zul_urd_yor_bat_tha_aeg_knd_tsn_cic_uzb_krd_dut_azi_dyu_vie_heb_swt_akn_tsw	-0.407375421019956	-0.966126281715121	0.33648666429073
681	aeg_grk_yor_ita_amr_gam_anl_pan_uzb_aze_cic_mly_igb_mcd_dut_bsq_prs_mlt_ses_cnt_fre_cze_swt_swe_swa_slo_est_dyu_moo_fin_guj_sod_geo_por_ben_arw_spa_hau_owc_pol_hun_bem_tag_afr_jav_jpn_knd_kor_scr_ger_zul_glc_ind_svk_heb_bat_mnd_ukr_xho_rom_chh_mol_nor_lit_alb_qcu_urd_bul_bos_ven_amh_eng_wly_lat_sun_rus_tsw_hin_lda_mao_tha_tig_tml_tsn_akn_tur_krd_ctl_azi_bam_vie_sid_fbf_dgb_ewe	-0.578521675993207	-1.38237200397306	0.170168400514449
682	amh_ukr_akn_afr_gam_aeg_heb_cze_uzb_tur_fbf_sun_ses_nor_ita_bsq_urd_sid_swa_mnd_scr_por_igb_guj_lda_alb_hun_cic_bam_est_dut_owc_geo_krd_rom_pol_prs_amr_mlt_ben_fin_tsw_mly_svk_jav_jpn_knd_kor_glc_mol_xho_spa_ind_lat_chh_mao_cnt_ctl_bem_arw_tig_eng_grk_swe_rus_qcu_lit_pan_bos_yor_sod_hin_hau_bul_bat_fre_moo_slo_dgb_tag_tha_anl_tml_ven_ewe_aze_ger_mcd_azi_swt_vie_wly_zul_tsn_dyu	-1.03535824918488	-2.52740046852756	0.0131784645105137
683	mlt_bul_bam_svk_heb_wly_amh_ita_azi_tur_ewe_tag_xho_ctl_bos_bsq_nor_hau_cic_cnt_glc_dut_bem_fre_dgb_mol_fin_swt_igb_est_ger_sod_geo_krd_urd_slo_spa_sid_aeg_ben_hun_akn_mao_mcd_bat_jpn_knd_kor_ukr_afr_swa_scr_jav_rus_chh_ind_mnd_hin_yor_pol_tig_alb_grk_guj_swe_qcu_eng_rom_lat_ven_amr_arw_owc_por_sun_pan_dyu_prs_ses_mly_tha_gam_tml_tsn_fbf_aze_cze_lit_uzb_zul_vie_anl_lda_tsw_moo	-0.35928423164202	-0.852410482726931	0.396176180309788
684	sid_por_lda_ben_tig_heb_anl_cze_azi_aze_igb_mly_fbf_pan_lat_bsq_hin_chh_zul_cnt_rom_mol_swt_urd_bem_glc_hun_moo_ven_est_krd_owc_geo_nor_scr_fre_rus_wly_hau_swe_fin_akn_jav_dut_mao_jpn_knd_kor_ukr_pol_swa_afr_tag_lit_amr_sun_mnd_prs_ewe_ger_mlt_guj_alb_ita_mcd_qcu_eng_slo_svk_dyu_amh_ctl_aeg_bul_ind_spa_ses_grk_bam_bat_tha_gam_tml_cic_yor_uzb_bos_arw_tur_tsn_vie_sod_tsw_dgb_xho	0.03749600396903	0.0883002476666687	0.929827906712843
685	owc_rus_lda_slo_anl_heb_sid_bul_aze_tur_tsw_mao_yor_spa_pol_bsq_swe_amr_dyu_mnd_nor_dut_bam_ukr_moo_alb_hun_ven_igb_est_ctl_aeg_geo_lat_urd_arw_mcd_mlt_chh_mol_fin_fbf_bat_krd_jav_jpn_knd_kor_lit_hin_cic_prs_ind_svk_wly_sun_cnt_rom_zul_eng_sod_ger_ita_por_guj_qcu_grk_cze_fre_swa_hau_scr_gam_pan_mly_afr_ses_glc_tsn_tag_tha_amh_tml_bem_dgb_uzb_bos_ben_azi_ewe_vie_tig_swt_akn_xho	-0.401522628537133	-0.952553703211096	0.343285444619708
686	sod_urd_bam_por_sid_amr_wly_bul_azi_aze_ewe_mly_yor_ger_ukr_bsq_pan_owc_cic_cnt_ctl_hin_ses_krd_lda_swe_fin_dgb_ven_hun_lit_amh_geo_svk_alb_eng_mol_anl_hau_fre_est_igb_ind_scr_tag_jpn_knd_kor_bos_nor_moo_spa_sun_glc_heb_jav_mnd_grk_swt_slo_gam_guj_afr_lat_rus_qcu_ben_ita_arw_bem_chh_pol_tig_rom_bat_cze_swa_prs_fbf_mao_tha_mlt_tml_zul_tsn_tur_mcd_dut_uzb_tsw_vie_aeg_akn_xho_dyu	-0.866083229885679	-2.09452632194295	0.0389324213826641
687	owc_pol_tsw_arw_aeg_sid_chh_rus_aze_azi_ewe_ind_yor_alb_urd_bsq_ukr_mlt_moo_cnt_slo_pan_akn_hin_lda_grk_hun_bem_swt_est_por_amh_geo_prs_ita_ctl_afr_sod_heb_dut_fin_ven_bat_svk_tag_jpn_tml_kor_spa_ger_swa_mol_jav_lit_amr_mao_mnd_nor_fbf_mcd_hau_guj_swe_bos_eng_qcu_glc_bul_cze_zul_anl_krd_wly_lat_mly_scr_dyu_rom_tsn_sun_tha_tig_knd_cic_bam_tur_fre_ben_uzb_dgb_vie_gam_xho_igb_ses	0.232051316593165	0.547213359869885	0.585542926434936
688	amh_ger_moo_eng_mlt_amr_gam_mol_azi_aze_akn_bat_bam_dut_pan_bsq_arw_hau_dgb_mnd_por_hin_ven_guj_xho_ukr_hun_fbf_tsw_fin_cze_heb_geo_fre_spa_swe_ctl_anl_owc_prs_est_tsn_sun_ben_jav_jpn_knd_kor_svk_grk_dyu_alb_ind_urd_sod_tag_cnt_nor_bem_pol_aeg_rus_bul_lat_glc_qcu_ita_lit_mcd_ewe_tig_afr_sid_slo_mao_rom_swa_krd_lda_mly_tha_wly_tml_yor_igb_uzb_bos_scr_tur_zul_vie_chh_swt_cic_ses	-0.324963739057158	-0.76989705579282	0.443312174483619
689	owc_guj_ven_fre_tig_gam_anl_bul_aze_azi_yor_tag_akn_cze_mol_bsq_afr_mlt_igb_mnd_ukr_nor_dgb_arw_bem_ben_fin_zul_ewe_hun_eng_hau_geo_prs_pan_svk_krd_sod_aeg_spa_est_ses_mao_rom_bat_jpn_knd_kor_ctl_lit_tsn_swe_sun_bos_amr_mly_cnt_por_cic_lat_sid_hin_ger_grk_mcd_qcu_rus_urd_glc_tsw_heb_scr_chh_slo_jav_dut_xho_ita_moo_ind_tha_wly_tml_dyu_fbf_uzb_pol_alb_tur_swt_vie_amh_swa_lda_bam	-0.442966394866155	-1.05188282721726	0.295578805857168
690	mlt_spa_ewe_nor_sod_chh_heb_lit_uzb_tur_swa_bat_bem_rom_afr_bsq_eng_wly_zul_cnt_hin_krd_igb_prs_cic_urd_est_ses_akn_fin_rus_owc_geo_glc_dut_mol_bul_amr_gam_pan_hun_ven_tag_ben_ind_jpn_knd_kor_bos_fre_fbf_cze_sun_ger_hau_mly_mnd_alb_xho_arw_anl_svk_ctl_slo_ita_qcu_lat_grk_ukr_dyu_tig_pol_sid_mcd_mao_guj_tsn_por_moo_jav_tha_aeg_tml_bam_yor_aze_scr_swe_azi_swt_vie_amh_dgb_tsw_lda	-0.215136662494637	-0.507774865055855	0.612813418596596
691	aeg_ger_swt_urd_tig_sod_mlt_nor_uzb_tur_fbf_bat_dgb_bul_eng_bsq_prs_gam_yor_mnd_glc_lat_bem_arw_zul_ctl_hun_ewe_ven_fin_spa_amh_geo_pan_ukr_afr_krd_amr_hau_hin_est_igb_tag_fre_jav_jpn_knd_kor_svk_alb_tsn_por_sun_pol_heb_mao_cnt_bos_akn_mcd_wly_ita_slo_ben_dut_qcu_grk_cze_swe_xho_sid_lit_owc_rus_mly_guj_bam_mol_dyu_ind_tha_chh_tml_moo_swa_azi_scr_rom_aze_cic_vie_anl_ses_tsw_lda	0.153849100554734	0.361813303289096	0.71831233054482
692	hau_fre_lda_swe_amr_tig_chh_rom_uzb_azi_yor_mly_ven_arw_dut_bsq_bos_sid_zul_cnt_ctl_pol_ewe_pan_dyu_grk_hun_fbf_bem_est_afr_anl_geo_glc_spa_mcd_ukr_owc_wly_cze_fin_igb_bat_ger_jav_jpn_tml_kor_lit_bul_swt_hin_sun_mol_amh_ind_mnd_svk_moo_urd_sod_lat_nor_eng_ita_qcu_alb_krd_rus_akn_mlt_ben_aeg_slo_mao_guj_cic_por_dgb_tag_tha_gam_knd_tsn_xho_tur_prs_scr_aze_tsw_vie_heb_bam_ses_swa	0.172293813661783	0.406302931231667	0.685453459519938
693	anl_glc_igb_nor_heb_amr_sid_scr_tur_azi_swa_sun_moo_cze_guj_bsq_krd_amh_yor_mnd_fre_ctl_lda_afr_ses_bul_est_bam_akn_fin_svk_hau_geo_slo_ben_pan_bos_mlt_tig_lit_hun_cic_mao_prs_tag_jpn_knd_kor_arw_grk_dgb_alb_ind_ita_wly_jav_cnt_ukr_xho_urd_gam_rus_mcd_lat_swe_qcu_por_dut_hin_tsw_aeg_rom_chh_ger_bat_spa_swt_eng_fbf_mly_tha_owc_tml_tsn_bem_uzb_pol_mol_aze_ewe_vie_sod_ven_dyu_zul	-0.346039691233016	-0.819953697778616	0.414339058821186
694	sod_lit_yor_mcd_wly_tig_amh_ger_uzb_tur_swa_tag_dyu_pol_fre_bsq_ctl_heb_bam_cnt_ukr_prs_cic_pan_tsn_afr_hun_ses_tsw_est_grk_chh_geo_swe_alb_por_rom_sid_aeg_dut_fin_dgb_sun_hin_jav_jpn_tml_kor_cze_slo_ven_scr_ind_bul_owc_mao_mnd_krd_xho_arw_anl_rus_ben_mol_guj_qcu_glc_eng_spa_bem_gam_ita_hau_nor_mly_lat_zul_bos_igb_bat_tha_mlt_knd_fbf_swt_azi_svk_urd_aze_moo_vie_amr_ewe_lda_akn	-0.359249324101357	-0.850524926247574	0.39721779051892
695	gam_slo_bam_grk_chh_heb_tig_ger_tur_uzb_akn_mao_moo_nor_svk_bsq_mcd_sid_fbf_mnd_bos_swe_cic_bul_yor_alb_est_zul_swa_hun_dut_hau_geo_arw_eng_scr_por_wly_anl_rom_fin_bem_mly_lit_jav_jpn_tml_kor_pan_ukr_ses_fre_bat_krd_owc_ind_cnt_prs_ewe_afr_amh_glc_ita_ctl_guj_qcu_rus_hin_pol_tsn_sod_mol_aeg_urd_sun_cze_swt_ben_ven_tag_tha_mlt_knd_dyu_lda_aze_lat_spa_azi_igb_vie_amr_tsw_xho_dgb	-0.376748329618822	-0.894025047352263	0.373616327199118
696	sid_arw_yor_ben_mlt_hau_amr_alb_tur_uzb_bam_mao_xho_mol_por_bsq_guj_wly_ewe_mnd_hin_urd_dgb_bos_dyu_spa_est_igb_moo_hun_dut_aeg_geo_slo_krd_mcd_ger_anl_owc_swe_fin_tsn_tag_ita_sun_jpn_knd_kor_fre_pol_zul_glc_mly_pan_gam_bat_cnt_eng_ses_ukr_amh_afr_lit_rom_grk_qcu_svk_ctl_cze_bem_heb_prs_sod_scr_jav_nor_lda_bul_swa_ind_tha_chh_tml_fbf_akn_aze_rus_lat_azi_cic_vie_tig_tsw_ven_swt	-0.344648515953738	-0.817078616358328	0.415971748618241
697	anl_glc_lda_cze_amh_mlt_chh_pan_uzb_tur_swa_jav_swt_grk_prs_bsq_dut_sid_fbf_cnt_fre_bos_dgb_mcd_tsn_por_est_ven_tsw_fin_ctl_owc_geo_ukr_ben_hin_arw_hau_tig_afr_hun_cic_bat_ger_ind_jpn_tml_kor_slo_guj_akn_krd_mao_spa_aeg_mly_mnd_pol_yor_alb_heb_ita_rus_urd_rom_qcu_nor_mol_svk_xho_gam_eng_wly_lat_tag_scr_igb_swe_ewe_sun_tha_sod_knd_bem_zul_aze_lit_bul_azi_ses_vie_amr_dyu_bam_moo	-0.237202695784983	-0.560787824047447	0.57629080756671
698	anl_rom_akn_fre_heb_sod_aeg_lit_azi_tur_lda_sun_bem_grk_prs_bsq_krd_amh_swt_mnd_ita_urd_cic_cze_yor_swe_est_igb_tsn_fin_eng_hau_geo_bul_guj_spa_svk_gam_owc_hin_hun_ven_jav_ben_ind_jpn_knd_kor_ctl_pol_zul_scr_mao_pan_wly_bat_cnt_afr_swa_nor_mlt_dut_glc_mcd_ger_qcu_alb_slo_arw_xho_amr_mol_sid_ukr_mly_por_ewe_bos_moo_tag_tha_tig_tml_bam_ses_uzb_lat_rus_aze_dgb_vie_chh_dyu_fbf_tsw	-0.438807178568358	-1.04201827608126	0.300104458849655
699	anl_pol_swa_rus_wly_chh_sid_bos_aze_azi_igb_jav_cic_mol_ben_bsq_afr_gam_yor_mnd_lit_alb_xho_bul_ses_prs_fin_ven_lda_hun_ukr_amr_geo_ctl_svk_fre_pan_owc_heb_cze_est_bem_bat_slo_ind_jpn_knd_kor_eng_hin_dyu_lat_mao_swe_sod_tag_cnt_grk_akn_arw_aeg_por_urd_krd_ger_qcu_glc_dut_scr_zul_amh_rom_tig_mcd_sun_guj_tsn_nor_moo_mly_tha_hau_tml_bam_fbf_uzb_spa_ita_tur_tsw_vie_mlt_dgb_swt_ewe	-0.399430123038938	-0.947395083758251	0.345892732356534
700	hau_por_lda_nor_wly_anl_sid_guj_azi_tur_moo_tag_dgb_hin_bul_bsq_krd_aeg_tsw_cnt_dut_mol_akn_alb_dyu_ger_fin_xho_ses_est_spa_tig_geo_ben_swe_grk_arw_chh_heb_urd_hun_igb_mly_slo_mao_jpn_tml_kor_svk_cze_tsn_pol_jav_prs_mlt_sun_mnd_ita_ven_rus_sod_pan_lat_fre_mcd_qcu_scr_lit_glc_swa_amr_ukr_owc_rom_ind_afr_zul_eng_cic_bat_tha_amh_knd_swt_ewe_uzb_ctl_bos_aze_bem_vie_gam_fbf_yor_bam	-0.476139272130408	-1.13272109025545	0.26024330153098
701	sod_dut_moo_alb_gam_sid_hau_arw_tur_uzb_akn_ind_yor_scr_spa_bsq_pol_chh_fbf_mnd_ben_krd_ses_prs_bem_lat_fin_bam_tsw_hun_cze_anl_geo_bul_ukr_svk_mcd_aeg_heb_fre_est_igb_sun_eng_tag_jpn_knd_kor_mol_grk_swt_glc_jav_urd_amr_mly_cnt_pan_dgb_ita_mlt_lit_por_afr_nor_qcu_slo_rus_rom_swa_tig_ger_owc_hin_mao_swe_xho_guj_cic_bat_tha_wly_tml_ewe_ven_aze_ctl_bos_azi_lda_vie_amh_dyu_zul_tsn	-0.573027643496705	-1.36684117360419	0.174970233833297
702	aeg_cze_ewe_alb_gam_wly_anl_grk_tur_uzb_dgb_sun_xho_lit_ben_bsq_arw_owc_lda_cnt_rus_dut_dyu_guj_tsn_afr_est_yor_igb_hun_bos_heb_geo_pol_ger_fre_swe_sod_chh_nor_fin_ven_mao_hin_bat_jpn_knd_kor_svk_ukr_zul_pan_tag_spa_hau_ind_mnd_ctl_akn_prs_tig_bul_ita_glc_mol_qcu_mcd_krd_slo_bem_amr_lat_sid_por_jav_scr_bam_eng_fbf_mly_tha_mlt_tml_ses_cic_azi_rom_urd_aze_moo_vie_amh_tsw_swt_swa	-0.702879924831705	-1.68591850375548	0.0951638780135957
703	anl_fre_yor_afr_tig_sod_aeg_urd_tur_uzb_akn_bat_tsn_glc_hin_bsq_nor_wly_bem_cnt_ctl_bos_bam_rus_lda_svk_hun_dgb_ses_fin_grk_chh_geo_krd_swe_pol_bul_mlt_sid_lit_est_dyu_ind_ben_mly_jpn_knd_kor_spa_arw_fbf_slo_mao_mol_hau_tag_mnd_ita_swt_dut_amh_cze_scr_lat_por_qcu_prs_alb_mcd_cic_gam_eng_owc_guj_jav_ukr_tsw_rom_ewe_sun_tha_heb_tml_igb_xho_aze_ger_pan_azi_zul_vie_amr_swa_ven_moo	-0.475653447810096	-1.12962176399003	0.261540828138864
704	sid_afr_swt_slo_owc_amh_heb_mol_tur_aze_swa_mly_igb_mcd_hin_bsq_fre_anl_bem_cnt_guj_lit_tsn_arw_cic_glc_hun_akn_bam_fin_ita_amr_geo_ger_ben_krd_pol_wly_sod_spa_est_ewe_jav_cze_ind_jpn_knd_kor_bul_urd_xho_svk_sun_grk_gam_bat_mnd_rom_dgb_por_aeg_dut_alb_rus_eng_qcu_ukr_nor_scr_ses_tig_prs_mlt_ctl_mao_swe_tsw_bos_ven_tag_tha_chh_tml_yor_moo_azi_pan_lat_uzb_zul_vie_hau_dyu_lda_fbf	-0.799579033390571	-1.93101228757911	0.0565270992068675
705	chh_ger_bam_cze_anl_sid_gam_rus_aze_tur_akn_bat_ven_mcd_prs_bsq_glc_tig_swa_mnd_ita_nor_dgb_slo_swt_lit_est_xho_tsw_fin_grk_aeg_geo_eng_arw_hin_bul_wly_sod_alb_hun_dyu_mao_dut_sun_jpn_knd_kor_bos_urd_igb_rom_ind_pan_owc_mly_cnt_lat_yor_fre_amr_guj_ben_krd_swe_qcu_svk_ctl_ukr_moo_mlt_mol_heb_afr_jav_spa_ses_por_fbf_tag_tha_amh_tml_cic_bem_azi_pol_scr_uzb_lda_vie_hau_ewe_tsn_zul	0.155500221430944	0.366440088188778	0.714869056674759
706	heb_mcd_lda_bos_owc_amh_chh_urd_tur_azi_dgb_mao_bem_por_hin_bsq_glc_amr_dyu_cnt_arw_nor_ewe_bul_bam_afr_est_ven_moo_fin_alb_wly_geo_ctl_pan_scr_pol_anl_sid_eng_hun_cic_sun_ben_tag_jpn_tml_kor_spa_svk_tsw_lit_bat_rus_mlt_mly_mnd_cze_zul_ukr_tig_fre_swe_grk_mol_qcu_ger_dut_slo_swa_hau_lat_gam_guj_jav_prs_xho_ita_igb_ind_tha_sod_knd_yor_ses_uzb_krd_rom_aze_fbf_vie_aeg_akn_tsn_swt	-0.631218742674318	-1.50976551172321	0.134493440383332
707	amr_por_cic_ukr_tig_aeg_wly_afr_tur_azi_dgb_sun_moo_scr_fre_bsq_svk_hau_fbf_cnt_eng_dut_swt_ben_tsn_cze_hun_swa_bem_fin_krd_owc_geo_ita_mol_glc_grk_amh_heb_lat_est_ses_mao_mcd_tag_jpn_knd_kor_spa_hin_dyu_bul_ind_guj_gam_mly_mnd_arw_xho_prs_sid_ctl_slo_ger_rus_qcu_urd_swe_rom_igb_chh_pol_sod_pan_jav_lit_yor_nor_lda_bat_tha_mlt_tml_ewe_zul_aze_alb_bos_uzb_tsw_vie_anl_bam_ven_akn	-1.01845710807386	-2.48567889532958	0.0147163235072128
708	sod_scr_ses_pan_owc_anl_mlt_grk_aze_azi_igb_ind_tsn_mcd_slo_bsq_spa_tig_ven_cnt_arw_swe_bam_cze_fbf_ita_hun_yor_tsw_fin_ger_amh_geo_fre_svk_por_mol_chh_hau_nor_est_moo_jav_alb_mao_jpn_tml_kor_bul_pol_bem_ctl_mly_ukr_wly_bat_mnd_rus_swt_lit_heb_urd_guj_eng_ben_qcu_rom_glc_hin_ewe_amr_dut_aeg_lat_sun_prs_lda_bos_zul_tag_tha_gam_knd_dgb_swa_uzb_afr_krd_tur_xho_vie_sid_cic_akn_dyu	-0.00271598918752911	-0.00639325477023986	0.994912649655511
709	sid_pol_bem_mol_wly_amr_aeg_scr_aze_azi_swa_mly_ses_por_rus_bsq_ger_tig_akn_cnt_urd_svk_zul_ctl_ewe_lit_fin_swt_cic_est_alb_sod_geo_ukr_krd_swe_lat_anl_hau_eng_hun_fbf_jav_spa_tag_jpn_tml_kor_arw_slo_lda_glc_ind_rom_heb_mao_mnd_ita_tsw_prs_amh_dut_bos_afr_bul_qcu_ben_grk_cze_dyu_owc_guj_gam_fre_bat_hin_igb_nor_bam_sun_tha_mlt_knd_moo_ven_tur_pan_mcd_uzb_dgb_vie_chh_tsn_yor_xho	-0.777074505430048	-1.87105023139633	0.0644821994921724
710	tig_por_dyu_krd_sod_gam_mlt_bos_tur_uzb_ven_sun_xho_grk_mol_bsq_bul_amr_swt_mnd_dut_ita_cic_spa_swa_slo_fin_moo_bem_est_afr_aeg_geo_ukr_fre_cze_alb_heb_hau_urd_hun_tsn_mly_prs_mao_jpn_tml_kor_lat_swe_lda_guj_jav_lit_anl_ind_cnt_arw_fbf_pol_wly_mcd_pan_rus_hin_qcu_glc_rom_ben_tsw_sid_svk_amh_ger_bat_scr_zul_eng_dgb_tag_tha_chh_knd_bam_ses_aze_nor_ctl_azi_ewe_vie_owc_yor_akn_igb	-0.255537066742366	-0.604202556575425	0.547180119210335
711	hau_arw_bam_spa_mlt_anl_amh_lit_uzb_tur_moo_tag_dyu_rus_lat_bsq_dut_sid_yor_cnt_pan_afr_bem_alb_igb_ctl_fin_xho_cic_hun_ben_amr_geo_cze_ger_guj_ita_chh_wly_urd_est_tsn_mly_eng_mao_jpn_tml_kor_por_hin_ven_fre_sun_ukr_sod_ind_mnd_rom_lda_nor_owc_swe_scr_pol_grk_qcu_mcd_slo_prs_ewe_heb_bul_gam_svk_bat_krd_swt_mol_swa_jav_tha_tig_knd_zul_ses_azi_glc_bos_aze_fbf_vie_aeg_tsw_dgb_akn	-0.552137965223533	-1.3187710164848	0.190483941035337
712	owc_bul_bam_ctl_amr_chh_anl_bos_aze_uzb_dyu_ind_zul_grk_eng_bsq_alb_amh_moo_cnt_ukr_ger_lda_prs_cic_slo_est_igb_ewe_fin_svk_aeg_geo_cze_arw_glc_pan_sod_hau_hin_hun_yor_mao_guj_jav_jpn_knd_kor_rus_ita_swt_afr_mly_mcd_gam_tag_mnd_nor_tsw_por_heb_ben_scr_lit_dut_qcu_spa_mol_urd_bem_wly_fre_mlt_pol_sun_rom_xho_lat_tsn_bat_tha_sid_tml_fbf_swa_tur_swe_krd_azi_ses_vie_tig_akn_ven_dgb	0.0224839509461936	0.0530029100825879	0.957843276407929
713	heb_pan_tsw_pol_hau_amh_amr_prs_aze_uzb_swt_mly_bam_lat_ben_bsq_ctl_sod_akn_cnt_krd_swe_tsn_slo_igb_lit_est_zul_xho_fin_ukr_tig_geo_dut_ita_svk_glc_wly_mlt_scr_hun_cic_sun_fre_jav_jpn_knd_kor_urd_afr_ses_por_tag_bul_aeg_bat_mnd_rus_dyu_hin_gam_spa_guj_ger_alb_qcu_arw_cze_mcd_yor_chh_grk_sid_mol_ind_eng_lda_rom_ven_mao_tha_owc_tml_swa_bem_tur_nor_bos_azi_fbf_vie_anl_ewe_dgb_moo	-0.265153739708847	-0.626348347131005	0.532620869652452
714	amh_ger_ven_ukr_amr_hau_chh_svk_aze_tur_xho_bat_dyu_nor_prs_bsq_pol_aeg_ewe_mnd_bos_mcd_ses_ctl_zul_dut_est_dgb_fbf_hun_cze_sod_geo_ita_mol_swe_arw_anl_tig_grk_fin_igb_tag_por_ind_jpn_knd_kor_rom_rus_bem_bul_sun_fre_wly_mao_cnt_spa_tsw_ben_gam_urd_slo_glc_lit_qcu_hin_eng_alb_bam_owc_scr_mlt_lat_mly_krd_yor_guj_swa_jav_tha_heb_tml_akn_swt_azi_afr_pan_uzb_cic_vie_sid_moo_lda_tsn	-0.79754732799054	-1.91718072813507	0.058284431156207
715	gam_eng_dyu_pol_sid_tig_heb_mol_tur_aze_moo_ind_dgb_svk_bos_bsq_ben_sod_fbf_mnd_ita_grk_yor_scr_igb_arw_est_lda_zul_fin_hin_hau_geo_ger_fre_pan_rom_wly_owc_ukr_hun_xho_mly_bul_tag_jpn_knd_kor_lat_alb_bam_guj_bat_slo_chh_mao_cnt_por_bem_prs_anl_glc_swe_mcd_dut_qcu_lit_ctl_afr_ven_amr_cze_amh_rus_jav_nor_swa_urd_tsw_sun_tha_mlt_tml_ewe_swt_uzb_krd_spa_azi_cic_vie_aeg_akn_tsn_ses	-0.142463929969822	-0.336457354203654	0.737284013757682
716	anl_ukr_dgb_ctl_sod_gam_aeg_grk_tur_aze_dyu_ind_bam_ita_alb_bsq_urd_owc_lda_mnd_afr_ger_zul_krd_ven_glc_hun_tsn_cic_est_mcd_amh_geo_eng_arw_ben_nor_heb_amr_pan_fin_xho_tag_por_mao_jpn_tml_kor_hin_swe_moo_lat_sun_lit_hau_jav_cnt_rom_akn_slo_mlt_cze_svk_scr_dut_qcu_bos_mol_fre_yor_sid_pol_tig_rus_bat_guj_ewe_spa_fbf_mly_tha_wly_knd_tsw_ses_uzb_bul_prs_azi_igb_vie_chh_swt_swa_bem	-0.64821487693091	-1.55006029422222	0.1245235184091
717	mlt_krd_yor_pol_gam_hau_heb_por_azi_aze_dyu_ind_zul_svk_ger_bsq_afr_tig_ewe_mnd_prs_spa_tsn_ctl_dgb_mcd_fin_fbf_swa_est_eng_owc_geo_cze_rus_slo_bos_anl_amh_bul_hun_igb_tag_nor_jav_jpn_tml_kor_ukr_dut_bem_swe_sun_glc_sid_mao_cnt_ben_swt_urd_aeg_pan_guj_alb_arw_qcu_hin_rom_lat_cic_wly_lit_chh_ita_bat_mol_tsw_grk_akn_mly_tha_sod_knd_bam_lda_uzb_fre_scr_tur_xho_vie_amr_moo_ven_ses	-0.642719751001568	-1.53747435119194	0.12757266573496
718	amh_lit_moo_bos_owc_mlt_aeg_eng_azi_uzb_lda_jav_zul_scr_ben_bsq_ita_tig_akn_mnd_grk_slo_tsn_rus_bam_alb_fin_dyu_yor_est_ger_sid_geo_ctl_svk_arw_spa_heb_gam_rom_hun_ven_sun_por_ind_jpn_tml_kor_bul_pan_swt_swe_mao_prs_hau_bat_cnt_lat_ses_mol_wly_cze_dut_krd_ukr_qcu_urd_guj_fre_tsw_anl_mcd_amr_hin_tag_nor_dgb_glc_ewe_mly_tha_sod_knd_igb_fbf_tur_pol_afr_aze_bem_vie_chh_swa_xho_cic	-0.435460448225928	-1.03445096533632	0.303607846880639
719	heb_eng_fbf_rus_aeg_anl_amr_scr_azi_tur_swt_tag_tsw_afr_por_bsq_ctl_amh_akn_cnt_swe_arw_tsn_pol_moo_fre_hun_dyu_bem_est_guj_hau_geo_slo_hin_lat_bos_wly_sid_ita_fin_igb_sun_dut_ind_jpn_tml_kor_grk_svk_yor_alb_jav_urd_sod_mao_mnd_lit_lda_krd_chh_spa_mol_ben_prs_qcu_rom_cze_ukr_ven_mlt_ger_owc_bul_mly_pan_swa_glc_bam_bat_tha_tig_knd_cic_xho_aze_nor_mcd_uzb_zul_vie_gam_dgb_ses_ewe	-0.0904859525308762	-0.213131970885198	0.831690541051435
720	sid_slo_swt_ctl_aeg_sod_heb_swe_azi_tur_bam_mao_swa_krd_scr_bsq_bos_amh_fbf_mnd_glc_alb_ses_por_bem_cze_fin_zul_dyu_hun_lit_chh_geo_ita_pan_guj_ger_hau_tig_bul_est_xho_jav_ben_bat_jpn_tml_kor_dut_arw_igb_hin_mly_pol_amr_sun_cnt_nor_lda_fre_wly_svk_rom_urd_ukr_qcu_spa_afr_rus_tsn_owc_grk_anl_mol_ind_lat_moo_eng_cic_tag_tha_mlt_knd_akn_tsw_uzb_mcd_prs_aze_dgb_vie_gam_ven_ewe_yor	-0.306619198908497	-0.72607712101447	0.469614883079006
721	sid_mcd_cic_glc_wly_tig_sod_urd_azi_aze_swa_jav_yor_swe_eng_bsq_ger_chh_igb_cnt_svk_krd_bam_guj_dyu_afr_hun_ewe_xho_fin_mol_amh_geo_dut_pan_bul_prs_aeg_amr_ben_est_tsw_bat_slo_tag_jpn_tml_kor_arw_lat_dgb_pol_mao_hin_hau_sun_mnd_ukr_lda_por_gam_rom_ita_fre_alb_qcu_scr_rus_grk_tsn_owc_ctl_anl_nor_mly_cze_bem_bos_ven_ind_tha_heb_knd_swt_zul_uzb_lit_spa_tur_ses_vie_mlt_fbf_moo_akn	-0.458102170249668	-1.08854565243982	0.279167154877517
722	tig_bul_dyu_ben_chh_wly_sid_lit_azi_tur_ven_jav_ses_guj_grk_bsq_rus_owc_akn_mnd_ukr_urd_moo_swe_ewe_pan_hun_cic_dgb_fin_mcd_amr_geo_hin_krd_fre_svk_hau_gam_afr_est_yor_sun_eng_ind_jpn_knd_kor_mol_arw_tsn_cze_tag_nor_aeg_mly_cnt_bos_lda_dut_mlt_alb_scr_ger_spa_qcu_slo_ctl_por_bam_anl_ita_amh_lat_mao_rom_xho_pol_igb_bat_tha_heb_tml_swa_fbf_uzb_glc_prs_aze_zul_vie_sod_swt_tsw_bem	0.465161917094703	1.09972359815384	0.274291162223829
723	aeg_ben_zul_prs_wly_gam_amr_slo_aze_uzb_bam_mao_moo_nor_grk_bsq_eng_sid_dgb_cnt_glc_scr_yor_guj_xho_lit_est_swt_tsn_fin_cze_owc_geo_swe_rus_ukr_spa_sod_anl_mcd_hun_ven_jav_por_sun_jpn_knd_kor_ita_alb_cic_lat_ind_urd_hau_mly_mnd_hin_tsw_dut_chh_afr_rom_bul_svk_qcu_mol_bos_pan_dyu_heb_fre_amh_ctl_bat_arw_lda_ger_bem_tag_tha_tig_tml_ses_swa_azi_krd_pol_tur_akn_vie_mlt_igb_fbf_ewe	-0.638722785564254	-1.52754890137696	0.130018643294345
724	anl_afr_lda_bul_amr_sid_aeg_eng_tur_aze_cic_sun_moo_dut_svk_bsq_swe_heb_tsn_cnt_glc_lat_igb_ukr_dgb_grk_fin_swa_bam_est_mcd_chh_geo_guj_urd_scr_arw_mlt_sod_alb_hun_dyu_ind_cze_tag_jpn_tml_kor_pan_pol_swt_hin_mly_krd_gam_bat_mnd_slo_ewe_ben_tig_spa_lit_rom_bos_qcu_fre_rus_ita_yor_wly_nor_owc_ctl_mao_por_zul_ger_fbf_jav_tha_hau_knd_bem_ven_azi_mol_prs_uzb_ses_vie_amh_akn_xho_tsw	-0.668479523342358	-1.60119187717044	0.112725976685695
725	gam_krd_moo_fre_amr_amh_tig_nor_tur_uzb_bem_mly_ven_bos_cze_bsq_rus_anl_dyu_mnd_mol_lat_xho_hin_igb_afr_fin_fbf_zul_est_swe_sod_geo_dut_ita_spa_grk_hau_aeg_alb_hun_swa_mao_scr_jav_jpn_knd_kor_eng_lit_ses_svk_sun_rom_sid_tag_cnt_mcd_lda_glc_chh_ben_slo_pol_urd_qcu_ctl_guj_bul_yor_wly_ger_heb_ukr_ind_arw_akn_prs_bam_bat_tha_owc_tml_ewe_swt_azi_por_pan_aze_dgb_vie_mlt_tsw_cic_tsn	-0.383730052195089	-0.909273328103388	0.365556318852637
726	wly_mcd_tsn_grk_chh_heb_gam_cze_tur_aze_dyu_tag_moo_afr_arw_bsq_dut_anl_bam_mnd_svk_por_akn_ger_fbf_fre_est_swt_zul_hun_glc_amr_geo_rus_prs_spa_scr_tig_aeg_nor_fin_swa_sun_rom_mao_jpn_knd_kor_swe_ita_igb_alb_mly_eng_owc_ind_cnt_slo_bem_bos_sid_urd_pol_bul_mol_qcu_krd_lit_lat_cic_amh_ukr_hau_ben_bat_guj_dgb_hin_lda_jav_tha_sod_tml_tsw_ewe_uzb_ctl_pan_azi_ses_vie_mlt_xho_ven_yor	-0.870323306343686	-2.10649039211761	0.0378546055952826
727	sod_lat_igb_swe_tig_hau_anl_pan_tur_azi_tsn_mao_yor_ben_bos_bsq_ukr_owc_bam_cnt_pol_svk_zul_slo_swa_mcd_fin_tsw_dgb_est_ctl_mlt_geo_alb_krd_spa_eng_amh_amr_fre_hun_ses_ind_rom_sun_jpn_knd_kor_guj_hin_lda_dut_tag_prs_sid_mly_mnd_nor_moo_rus_aeg_ger_scr_afr_por_qcu_bul_ita_grk_fbf_gam_urd_wly_cze_bat_mol_cic_lit_akn_jav_tha_heb_tml_ven_ewe_aze_arw_glc_uzb_swt_vie_chh_dyu_xho_bem	-0.413960506321939	-0.981919918405935	0.328686886578923
728	amh_scr_dyu_dut_gam_owc_aeg_svk_tur_aze_bam_mly_akn_lat_bul_bsq_urd_anl_fbf_mnd_mol_ben_bem_nor_lda_bos_hun_tsw_ven_fin_lit_sid_geo_prs_guj_ita_ger_hau_sod_rom_est_moo_sun_cze_bat_jpn_tml_kor_ctl_eng_yor_pol_mao_alb_mlt_tag_cnt_por_swt_krd_chh_ukr_arw_fre_glc_qcu_rus_grk_slo_igb_heb_swe_wly_mcd_jav_afr_zul_pan_ses_ind_tha_tig_knd_cic_ewe_uzb_hin_spa_azi_xho_vie_amr_tsn_swa_dgb	-0.598292996965959	-1.42788723867488	0.156673832456182
729	mlt_bos_swt_ukr_heb_owc_sid_afr_aze_tur_ewe_jav_igb_ben_krd_bsq_grk_chh_xho_cnt_lit_mcd_zul_scr_bem_hin_fin_akn_tsn_hun_svk_amh_geo_guj_spa_pan_mol_tig_hau_nor_est_bam_ind_dut_tag_jpn_tml_kor_cze_por_yor_ita_mly_prs_sod_sun_mnd_bul_ses_pol_aeg_arw_ger_lat_urd_qcu_slo_alb_rus_tsw_wly_fre_gam_glc_mao_eng_ven_rom_swa_bat_tha_anl_knd_cic_lda_uzb_ctl_swe_azi_moo_vie_amr_dgb_fbf_dyu	-0.197873056778449	-0.467273975816976	0.641396865397493
730	wly_grk_fbf_pol_owc_chh_anl_mol_tur_uzb_bem_sun_akn_rus_pan_bsq_prs_hau_ven_mnd_slo_fre_xho_rom_zul_eng_hun_lda_cic_est_urd_mlt_geo_bos_hin_bul_krd_aeg_sod_arw_fin_bam_tag_mcd_jav_jpn_knd_kor_ukr_por_ewe_cze_ind_ctl_gam_bat_cnt_ita_yor_svk_tig_nor_afr_lit_glc_qcu_swe_ben_spa_swa_sid_ger_amr_alb_mly_scr_igb_guj_dgb_mao_tha_amh_tml_dyu_ses_aze_lat_dut_azi_tsw_vie_heb_swt_tsn_moo	-0.712407560994143	-1.7101072364138	0.0905803982045547
731	amr_scr_dyu_prs_chh_sod_heb_rus_aze_tur_tsn_bat_fbf_dut_bos_bsq_ita_tig_tsw_mnd_rom_alb_bem_ctl_igb_por_fin_ewe_xho_est_pol_wly_geo_afr_ger_eng_svk_anl_aeg_cze_hun_swt_sun_slo_ind_jpn_knd_kor_ben_nor_cic_lat_mly_ukr_amh_mao_cnt_mcd_yor_krd_mlt_lit_urd_guj_spa_qcu_swe_mol_arw_ven_hau_fre_gam_bul_tag_glc_lda_hin_zul_jav_tha_owc_tml_bam_ses_uzb_grk_pan_azi_dgb_vie_sid_moo_akn_swa	-0.684108229460858	-1.63985409220181	0.104413896956535
732	wly_ita_dgb_pol_amh_aeg_gam_lit_aze_uzb_cic_sun_yor_slo_hin_bsq_cze_sod_lda_cnt_urd_swe_bam_afr_dyu_rus_est_fbf_ses_hun_fre_sid_geo_alb_mol_ctl_grk_mlt_tig_bul_fin_swt_bat_prs_mly_jpn_knd_kor_svk_pan_moo_mcd_tag_scr_amr_jav_mnd_dut_swa_por_heb_spa_krd_nor_bos_qcu_arw_lat_ben_akn_owc_glc_hau_eng_ind_ukr_tsn_ger_xho_mao_tha_anl_tml_igb_ven_tur_guj_rom_azi_tsw_vie_chh_bem_zul_ewe	-0.700048406436502	-1.68018317450789	0.0962779008447361
733	heb_rom_yor_ctl_mlt_sid_amh_ger_uzb_aze_tsw_jav_swt_hin_ita_bsq_cze_owc_dyu_cnt_swe_fre_bam_por_akn_prs_est_moo_ses_hun_pan_tig_geo_bos_rus_svk_ukr_chh_gam_dut_fin_dgb_mao_grk_ind_jpn_knd_kor_alb_slo_bem_spa_sun_lat_wly_bat_mnd_bul_tsn_nor_anl_krd_urd_glc_mcd_qcu_afr_mol_ben_lda_hau_lit_amr_guj_mly_arw_swa_scr_zul_tag_tha_sod_tml_fbf_xho_azi_pol_eng_tur_igb_vie_aeg_cic_ewe_ven	-0.235045854527817	-0.555714879803598	0.579740229520662
734	wly_afr_swt_fre_sod_chh_owc_pol_aze_azi_dyu_mao_xho_swe_ita_bsq_lat_sid_ewe_mnd_por_alb_igb_arw_tsn_ger_fin_ven_moo_est_mol_hau_geo_slo_ben_pan_spa_amh_tig_rom_hun_fbf_tag_lit_bat_jpn_knd_kor_guj_prs_bem_glc_jav_cze_amr_ind_cnt_grk_zul_rus_anl_krd_ctl_ukr_hin_qcu_eng_bul_mcd_ses_mlt_bos_heb_scr_sun_svk_swa_urd_akn_mly_tha_gam_tml_dgb_bam_uzb_nor_dut_tur_yor_vie_aeg_lda_tsw_cic	0.702094504179783	1.665489750977	0.0991803657436154
735	heb_swe_swa_mol_hau_mlt_gam_nor_uzb_tur_akn_mao_bem_bos_ita_bsq_bul_wly_xho_mnd_guj_svk_ewe_ben_moo_afr_est_dyu_igb_fin_pan_sid_geo_hin_krd_arw_pol_anl_tig_urd_hun_cic_sun_lat_bat_jpn_knd_kor_grk_fre_ven_dut_tag_eng_owc_mly_cnt_glc_fbf_spa_sod_slo_cze_scr_alb_qcu_por_rus_ukr_zul_amh_ger_chh_rom_ind_prs_tsw_ctl_ses_jav_tha_aeg_tml_lda_swt_azi_lit_mcd_aze_yor_vie_amr_dgb_tsn_bam	-0.924065557475072	-2.2467451494933	0.0270221853472679
736	sod_mol_xho_swe_amh_anl_sid_pol_aze_azi_dyu_ind_bam_arw_prs_bsq_hin_aeg_lda_cnt_guj_mcd_cic_bul_swa_por_fin_fbf_zul_est_dut_mlt_geo_lit_alb_fre_ben_chh_owc_svk_hun_yor_mao_krd_mly_jpn_tml_kor_rus_afr_bem_rom_tag_glc_hau_bat_mnd_cze_dgb_ger_tig_spa_bos_scr_urd_qcu_nor_ctl_pan_swt_amr_lat_gam_ukr_sun_slo_ses_grk_ven_jav_tha_wly_knd_igb_akn_tur_eng_ita_uzb_tsw_vie_heb_moo_ewe_tsn	-0.571055867892041	-1.36205261242691	0.176471303534745
737	tig_por_akn_guj_sod_anl_amr_slo_tur_uzb_swa_sun_ven_spa_cze_bsq_glc_sid_swt_cnt_ukr_dut_dgb_hin_tsw_nor_fin_tsn_ewe_est_mcd_owc_geo_alb_rus_lat_grk_hau_aeg_urd_hun_moo_tag_arw_ind_jpn_knd_kor_rom_svk_bam_pol_jav_mol_gam_bat_mnd_bul_zul_ctl_heb_prs_krd_eng_pan_qcu_ben_fre_ger_lda_amh_bos_chh_swe_mao_ita_yor_lit_igb_mly_tha_wly_tml_fbf_bem_aze_scr_afr_azi_xho_vie_mlt_dyu_cic_ses	-0.994066041750633	-2.42830982992082	0.0170930466864628
738	wly_mcd_bam_mol_tig_heb_sid_spa_aze_tur_ewe_sun_swt_pol_bul_bsq_pan_amh_dgb_mnd_rom_dut_akn_lat_xho_prs_fin_tsn_ven_hun_urd_amr_geo_bos_afr_grk_krd_sod_owc_fre_est_ses_mly_guj_bat_jpn_tml_kor_scr_eng_swa_cze_mao_swe_mlt_tag_cnt_arw_igb_hin_anl_por_nor_svk_glc_qcu_ger_rus_slo_moo_aeg_ctl_chh_ita_ind_alb_dyu_ben_zul_jav_tha_gam_knd_lda_cic_uzb_ukr_lit_azi_yor_vie_hau_fbf_tsw_bem	0.416184617036308	0.982552006265216	0.328377225038373
739	chh_hin_dyu_ukr_heb_sid_owc_afr_uzb_aze_zul_jav_dgb_svk_dut_bsq_eng_mlt_cic_mnd_grk_nor_swa_krd_igb_prs_hun_moo_akn_fin_spa_wly_geo_fre_mcd_alb_ger_anl_amr_arw_est_ses_tag_mol_ind_jpn_tml_kor_ben_guj_fbf_bos_bat_por_aeg_sun_cnt_ctl_xho_lat_amh_pol_rus_scr_urd_qcu_swe_cze_bul_bam_tig_rom_gam_slo_mly_lit_lda_glc_tsn_mao_tha_hau_knd_swt_yor_azi_ita_pan_tur_ven_vie_sod_tsw_ewe_bem	-0.169783403965192	-0.400472121037859	0.6897272945719
740	anl_lat_cic_lit_sod_heb_sid_ben_tur_aze_ewe_sun_igb_ita_svk_bsq_fre_aeg_yor_cnt_nor_alb_tsw_arw_bam_glc_fin_lda_xho_est_bul_mlt_geo_scr_mcd_eng_spa_owc_tig_pol_hun_moo_ind_ukr_mao_jpn_tml_kor_cze_mol_ses_urd_mly_grk_wly_tag_mnd_hin_fbf_pan_amh_rom_rus_krd_por_qcu_afr_ger_prs_zul_amr_swe_gam_ctl_jav_bos_dgb_slo_ven_bat_tha_hau_knd_swt_bem_uzb_dut_guj_azi_tsn_vie_chh_akn_dyu_swa	-0.586854335219788	-1.39918310742783	0.165084556359393
741	gam_mcd_tsn_lat_wly_anl_sod_dut_tur_uzb_ven_tag_cic_rus_slo_bsq_prs_heb_yor_mnd_alb_pan_bam_ben_igb_svk_fin_lda_swt_hun_afr_amh_geo_spa_hin_eng_mol_amr_owc_pol_est_ses_mao_urd_sun_jpn_tml_kor_krd_swe_zul_fre_ind_ctl_tig_mly_cnt_scr_swa_ita_chh_nor_arw_cze_rom_qcu_lit_por_bos_dyu_mlt_guj_hau_ger_jav_grk_moo_glc_xho_bat_tha_sid_knd_ewe_akn_aze_bul_ukr_azi_dgb_vie_aeg_fbf_tsw_bem	-0.560872255870104	-1.33789782665771	0.184192094282239
742	gam_pol_yor_nor_amh_amr_sod_pan_aze_tur_ven_mly_ses_glc_rus_bsq_eng_owc_xho_cnt_swe_guj_tsn_por_cic_mcd_est_ewe_lda_hun_spa_wly_geo_lat_bos_slo_scr_chh_mlt_cze_fin_swt_sun_krd_tag_jpn_knd_kor_ben_ctl_bem_fre_bat_afr_anl_jav_mnd_ita_fbf_dut_tig_hin_lit_prs_ukr_qcu_rom_svk_grk_igb_aeg_arw_sid_ger_mao_alb_dyu_mol_zul_ind_tha_heb_tml_tsw_bam_uzb_bul_urd_azi_swa_vie_hau_dgb_akn_moo	0.300126247270642	0.707079207918398	0.481285257024385
743	sod_mol_tsn_mcd_amr_tig_hau_fre_azi_tur_swa_mao_bam_lit_arw_bsq_svk_aeg_swt_cnt_por_ctl_moo_dut_tsw_krd_fin_yor_fbf_est_swe_sid_geo_bul_rus_glc_nor_amh_mlt_urd_hun_ven_sun_afr_mly_jpn_knd_kor_scr_lat_akn_ger_bat_slo_wly_ind_mnd_cze_ewe_grk_heb_pol_prs_spa_pan_qcu_rom_ita_ben_cic_chh_ukr_gam_eng_tag_alb_xho_guj_bem_jav_tha_owc_tml_dyu_lda_uzb_bos_hin_aze_dgb_vie_anl_ses_igb_zul	0.0609251653285567	0.143492988926971	0.886211309548056
744	tig_pan_xho_arw_sid_aeg_anl_nor_aze_uzb_zul_mao_dyu_cze_grk_bsq_rus_hau_moo_cnt_hin_mcd_swa_urd_lda_lit_fin_fbf_igb_hun_ben_amr_geo_krd_svk_rom_ukr_wly_gam_dut_est_swt_ind_afr_sun_jpn_knd_kor_mol_ctl_yor_ita_mly_por_amh_bat_mnd_bos_ses_scr_owc_pol_fre_bul_guj_qcu_swe_slo_alb_cic_sod_eng_mlt_spa_tag_glc_bam_prs_bem_jav_tha_heb_tml_akn_ven_tur_lat_ger_azi_tsw_vie_chh_tsn_dgb_ewe	-0.431478163346458	-1.02265973772206	0.309121592057445
745	amr_svk_fbf_fre_amh_wly_gam_rom_tur_aze_ven_mao_tsw_ctl_lat_bsq_slo_hau_akn_mnd_ben_eng_cic_spa_lda_prs_hun_ewe_bam_fin_pan_aeg_geo_bos_alb_ita_swe_sod_tig_guj_est_swt_mly_pol_sun_jpn_tml_kor_ger_grk_ses_lit_ind_afr_heb_bat_cnt_arw_moo_mol_sid_urd_scr_mcd_glc_qcu_krd_hin_rus_swa_mlt_cze_owc_ukr_tag_por_yor_bul_xho_jav_tha_chh_knd_dyu_dgb_uzb_dut_nor_azi_tsn_vie_anl_igb_zul_bem	-0.125718714863714	-0.297152102204743	0.767013089385497
746	sod_ukr_dyu_guj_gam_anl_aeg_pan_uzb_azi_lda_tag_swt_krd_glc_bsq_dut_sid_igb_mnd_swe_lat_cic_rus_ewe_nor_est_moo_tsn_fin_fre_chh_geo_rom_prs_eng_svk_owc_mlt_ben_hun_xho_sun_lit_mao_jpn_knd_kor_mol_bos_ses_ita_ind_grk_amh_mly_cnt_pol_tsw_ctl_heb_cze_spa_bul_alb_qcu_ger_afr_hin_swa_amr_scr_tig_por_jav_slo_akn_arw_bam_bat_tha_hau_tml_zul_ven_tur_mcd_urd_aze_yor_vie_wly_dgb_bem_fbf	-0.528532970383882	-1.25742171659334	0.21174944342884
747	owc_nor_yor_hin_anl_mlt_sod_urd_tur_aze_moo_tag_ses_mcd_pol_bsq_swe_heb_tsn_mnd_cze_rom_lda_bos_cic_svk_est_zul_dyu_hun_lat_sid_geo_rus_spa_arw_krd_aeg_gam_prs_fin_xho_bat_dut_mao_jpn_knd_kor_scr_ukr_ewe_pan_ind_afr_wly_sun_cnt_guj_swt_ger_chh_grk_ita_lit_glc_qcu_alb_eng_bul_fbf_hau_slo_amr_ctl_jav_fre_tsw_por_igb_mly_tha_tig_tml_bam_bem_uzb_ben_mol_azi_akn_vie_amh_ven_dgb_swa	-0.603257463737698	-1.44170692443682	0.152744059567907
748	mlt_eng_akn_bul_sid_hau_heb_scr_tur_uzb_ewe_sun_tsw_lit_ben_bsq_ita_anl_igb_cnt_svk_spa_cic_urd_tsn_alb_est_yor_fbf_hun_mol_amh_geo_lat_nor_por_slo_tig_aeg_ger_fin_swt_ind_fre_mly_jpn_knd_kor_pol_dut_bem_grk_jav_cze_owc_tag_mnd_bos_dgb_guj_sod_hin_ukr_ctl_afr_qcu_krd_rus_swe_swa_amr_rom_chh_prs_mao_pan_ven_arw_moo_bat_tha_wly_tml_lda_xho_azi_glc_mcd_aze_dyu_vie_gam_zul_bam_ses	-0.344185634573297	-0.814513621752107	0.41743160026639
749	tig_ita_yor_lat_wly_sod_mlt_ger_azi_uzb_tsn_jav_lda_swe_slo_bsq_eng_hau_bam_cnt_glc_afr_moo_cze_dyu_ctl_hun_akn_bem_fin_pan_gam_geo_grk_scr_hin_dut_owc_amr_bul_est_swa_bat_guj_mly_jpn_knd_kor_pol_nor_dgb_prs_sun_ben_amh_ind_mnd_bos_swt_krd_anl_mcd_urd_svk_spa_qcu_mol_alb_rus_ewe_aeg_lit_heb_por_tag_fre_cic_arw_zul_mao_tha_sid_tml_xho_tsw_aze_ukr_rom_tur_igb_vie_chh_ses_fbf_ven	0.525315084754	1.24002373242677	0.218086269811133
750	anl_lat_ven_ukr_amh_mlt_sid_por_tur_azi_bam_ind_swt_arw_krd_bsq_bos_chh_igb_cnt_mol_hin_tsw_slo_bem_nor_hun_cic_xho_fin_svk_amr_geo_grk_prs_rom_cze_gam_tig_dut_est_swa_mly_guj_bat_jpn_knd_kor_lit_ita_ewe_spa_tag_mcd_sod_sun_mnd_fre_zul_pan_hau_ben_ctl_alb_afr_qcu_eng_scr_urd_moo_owc_rus_aeg_ger_jav_pol_dgb_swe_tsn_mao_tha_wly_tml_fbf_yor_aze_glc_bul_uzb_ses_vie_heb_lda_dyu_akn	-0.432703576063428	-1.02719023218949	0.306995162630148
751	tig_fre_ses_swe_sod_mlt_sid_ukr_tur_uzb_cic_mao_ven_eng_arw_bsq_rus_anl_dyu_mnd_hin_bos_fbf_spa_swt_rom_fin_akn_lda_est_pol_heb_geo_alb_lit_krd_bul_amr_wly_urd_hun_tsw_bat_pan_sun_jpn_tml_kor_mcd_cze_xho_guj_ind_grk_aeg_tag_cnt_prs_swa_afr_gam_nor_dut_mol_ita_qcu_slo_lat_por_bem_amh_svk_owc_ger_jav_glc_bam_ctl_igb_mly_tha_hau_knd_moo_yor_azi_scr_ben_aze_zul_vie_chh_ewe_dgb_tsn	-0.919754260630016	-2.23496927485279	0.0278135614135282
752	sid_svk_cic_fre_amr_amh_chh_ger_uzb_azi_zul_mly_ewe_slo_spa_bsq_lat_sod_ses_cnt_ctl_bos_tsn_ben_swa_alb_hun_xho_dgb_fin_dut_tig_geo_afr_mol_nor_cze_gam_anl_bul_est_akn_ind_prs_mao_jpn_knd_kor_por_scr_ven_lit_jav_mcd_owc_tag_mnd_rus_bam_pol_mlt_eng_urd_glc_guj_qcu_arw_ita_hin_igb_aeg_ukr_heb_pan_bat_swe_moo_grk_fbf_sun_tha_hau_tml_tsw_dyu_aze_krd_rom_tur_yor_vie_wly_swt_lda_bem	0.487474089753041	1.14964204175479	0.253239218737134
753	aeg_mcd_dyu_dut_hau_wly_sod_cze_uzb_tur_tsw_tag_fbf_rus_grk_bsq_ctl_heb_bam_mnd_fre_guj_lda_hin_xho_urd_hun_zul_swa_fin_svk_tig_geo_swe_eng_bul_afr_amr_mlt_arw_est_tsn_bat_ita_mao_jpn_knd_kor_ben_krd_dgb_spa_jav_slo_anl_sun_cnt_alb_swt_lit_owc_rom_bos_pan_ukr_qcu_prs_pol_scr_ewe_chh_nor_gam_lat_ind_mol_bem_por_akn_mly_tha_sid_tml_ven_yor_aze_glc_ger_azi_ses_vie_amh_cic_moo_igb	-0.602976744798612	-1.43861230501243	0.153617358266474
754	heb_cze_akn_pan_owc_aeg_chh_rom_uzb_aze_swa_jav_swt_prs_ger_bsq_lat_amr_xho_cnt_ukr_svk_dgb_mcd_tsw_urd_fin_dyu_fbf_est_eng_mlt_geo_rus_por_guj_ben_sid_anl_glc_hun_bem_mao_alb_ind_jpn_tml_kor_swe_spa_zul_arw_mly_grk_gam_bat_mnd_pol_bam_slo_amh_bos_scr_fre_bul_qcu_hin_ctl_ita_ses_sod_afr_hau_mol_sun_dut_ewe_lit_tsn_tag_tha_tig_knd_moo_cic_tur_krd_nor_azi_ven_vie_wly_lda_yor_igb	-0.615062376681975	-1.46818210928673	0.145428947865299
755	wly_dut_swt_rus_heb_tig_sod_pol_aze_uzb_dyu_bat_lda_por_bul_bsq_eng_owc_fbf_mnd_prs_svk_bam_slo_ses_glc_hun_xho_moo_est_krd_amr_geo_rom_guj_ctl_ger_mlt_amh_hin_fin_igb_mly_fre_sun_jpn_tml_kor_grk_urd_cic_mcd_tag_spa_aeg_ind_cnt_mol_ewe_bos_chh_lat_swe_ita_lit_qcu_arw_scr_ben_tsn_gam_ukr_sid_nor_jav_cze_yor_afr_ven_mao_tha_hau_knd_swa_tsw_azi_alb_pan_tur_zul_vie_anl_akn_bem_dgb	-0.542767690971016	-1.29388228260123	0.198910193065133
756	heb_por_zul_nor_sod_sid_hau_mcd_azi_uzb_ewe_sun_bem_ben_arw_bsq_pan_anl_tsn_mnd_rus_ger_xho_svk_swt_scr_fin_swa_fbf_est_dut_gam_geo_eng_prs_rom_lit_aeg_wly_urd_hun_lda_bat_hin_mao_jpn_knd_kor_spa_fre_ven_lat_jav_glc_chh_mly_cnt_bul_ses_guj_amh_krd_afr_ctl_bos_qcu_ita_alb_mol_dgb_amr_slo_mlt_ukr_ind_pol_yor_cze_igb_tag_tha_owc_tml_bam_dyu_tur_grk_swe_aze_akn_vie_tig_moo_cic_tsw	-0.471218081338396	-1.11945305431995	0.265829821868591
757	hau_svk_dyu_slo_anl_gam_heb_ita_tur_azi_zul_ind_tsn_lat_prs_bsq_pan_tig_fbf_cnt_cze_hin_xho_pol_lda_rom_fin_ses_bem_hun_grk_chh_geo_dut_ukr_nor_bos_wly_amr_urd_est_moo_jav_ctl_tag_jpn_tml_kor_fre_glc_yor_bul_mao_krd_sid_sun_mnd_ben_igb_alb_amh_mol_rus_guj_spa_qcu_lit_afr_swe_ewe_aeg_eng_owc_mcd_mly_por_cic_arw_bam_bat_tha_mlt_knd_swt_akn_uzb_ger_scr_aze_dgb_vie_sod_ven_swa_tsw	0.100433219795339	0.236336836296675	0.813691047294047
758	amh_rom_zul_glc_owc_tig_sid_cze_uzb_tur_igb_mly_cic_ben_dut_bsq_afr_heb_yor_mnd_slo_por_tsn_svk_ven_pan_est_dyu_bem_hun_urd_sod_geo_swe_lat_ctl_lit_mlt_chh_ger_fin_akn_sun_guj_ind_jpn_tml_kor_pol_grk_xho_rus_jav_ukr_wly_mao_cnt_hin_ses_eng_aeg_bos_bul_fre_alb_qcu_nor_arw_prs_fbf_anl_scr_hau_mol_tag_mcd_lda_krd_swt_bat_tha_gam_knd_ewe_swa_azi_spa_ita_aze_bam_vie_amr_dgb_moo_tsw	0.419459354075504	0.993348325583078	0.323117777672604
759	tig_scr_cic_guj_hau_chh_gam_dut_aze_uzb_zul_mly_bam_fre_spa_bsq_rus_owc_moo_mnd_eng_ukr_dgb_svk_dyu_bos_fin_tsn_tsw_est_nor_heb_geo_urd_alb_prs_grk_sod_wly_ctl_hun_swa_sun_arw_jav_jpn_tml_kor_hin_mol_ven_pan_tag_lat_anl_mao_cnt_glc_ses_swe_mlt_ita_por_pol_cze_qcu_afr_mcd_krd_fbf_sid_lit_aeg_slo_ind_rom_ewe_ben_igb_bat_tha_amr_knd_akn_lda_tur_ger_bul_azi_xho_vie_amh_yor_bem_swt	0.581306264240252	1.37390929658817	0.172772313037515
760	heb_arw_moo_hin_amr_mlt_sid_afr_tur_azi_ven_ind_lda_prs_ctl_bsq_pan_owc_tsw_mnd_krd_glc_dyu_mol_fbf_grk_hun_dgb_bam_est_guj_wly_geo_ukr_por_bul_lat_gam_chh_nor_fin_yor_sun_fre_tag_jpn_tml_kor_svk_urd_tsn_bos_mao_slo_anl_bat_cnt_spa_xho_lit_sod_rom_cze_pol_ger_qcu_rus_ben_dut_bem_tig_eng_aeg_ita_jav_alb_zul_mcd_swt_mly_tha_amh_knd_cic_swa_uzb_scr_swe_aze_akn_vie_hau_ses_ewe_igb	0.50233422852762	1.18583427946748	0.238708685431493
761	hau_afr_ses_urd_anl_sod_gam_rom_azi_tur_igb_bat_cic_glc_eng_bsq_ita_sid_lda_cnt_hin_cze_bam_krd_zul_mcd_est_yor_tsn_fin_ctl_tig_geo_pol_nor_bos_ben_owc_aeg_swe_hun_fbf_jav_alb_mly_jpn_knd_kor_lat_por_dgb_arw_tag_ger_chh_ind_mnd_spa_akn_grk_amh_dut_guj_mol_prs_qcu_lit_fre_rus_moo_heb_bul_mlt_scr_sun_svk_ewe_ukr_xho_mao_tha_amr_tml_swt_ven_aze_pan_slo_uzb_tsw_vie_wly_bem_dyu_swa	0.373445203107202	0.880412594918224	0.380905335325539
762	hau_ctl_lda_lit_amh_mlt_wly_rom_tur_azi_dyu_sun_xho_arw_dut_bsq_afr_anl_bem_cnt_eng_spa_tsw_mol_swt_ger_hun_swa_ewe_est_ita_aeg_geo_alb_prs_hin_lat_gam_sod_krd_fin_cic_mao_guj_ind_jpn_tml_kor_ben_bul_tsn_fre_bat_ukr_owc_mly_mnd_rus_ses_cze_sid_bos_glc_pol_grk_qcu_urd_slo_svk_yor_tig_mcd_chh_scr_tag_swe_bam_por_moo_jav_tha_heb_knd_zul_fbf_uzb_nor_pan_aze_dgb_vie_amr_ven_akn_igb	-1.09210612589577	-2.6841774294199	0.00860812736569402
763	wly_bos_ses_krd_anl_tig_gam_lat_uzb_aze_bam_ind_ewe_ben_ita_bsq_eng_mlt_xho_mnd_afr_ctl_swa_ger_igb_mcd_hun_dgb_yor_est_cze_sod_geo_spa_swe_guj_dut_amh_chh_lit_fin_fbf_sun_rom_tag_jpn_knd_kor_slo_hin_dyu_nor_bat_pol_aeg_mly_cnt_pan_tsw_scr_owc_rus_ukr_arw_prs_qcu_por_bul_mol_cic_sid_urd_amr_grk_jav_fre_tsn_alb_akn_mao_tha_heb_tml_swt_lda_tur_glc_svk_azi_moo_vie_hau_ven_zul_bem	-0.0876290470428926	-0.206493882570251	0.83685655105568
764	hau_ukr_bem_ger_amr_heb_anl_grk_tur_azi_moo_mao_tsn_scr_lat_bsq_urd_mlt_ven_cnt_arw_swe_swt_dut_cic_afr_hun_dyu_tsw_fin_slo_sid_geo_ben_alb_bul_pol_owc_chh_spa_est_ewe_jav_bos_sun_jpn_knd_kor_rus_cze_yor_ctl_bat_krd_wly_ind_mnd_ita_dgb_nor_aeg_lit_mol_pan_rom_qcu_svk_glc_guj_ses_gam_eng_tig_por_tag_mcd_igb_hin_bam_mly_tha_sod_tml_zul_akn_uzb_prs_fre_aze_fbf_vie_amh_lda_swa_xho	-0.612548881817611	-1.46199843748415	0.147112622917622
765	amr_ctl_bam_ger_chh_heb_sod_lat_aze_tur_ses_sun_xho_prs_ben_bsq_krd_anl_tsn_cnt_ukr_mol_ewe_dut_swa_nor_hun_dyu_lda_est_slo_wly_geo_cze_arw_grk_scr_amh_mlt_fre_fin_zul_tag_rom_mly_jpn_knd_kor_lit_eng_akn_afr_ind_spa_hau_jav_mnd_glc_bem_urd_tig_svk_swe_rus_mcd_qcu_bos_hin_alb_tsw_aeg_ita_owc_pan_mao_pol_moo_guj_fbf_bat_tha_gam_tml_igb_ven_uzb_bul_por_azi_cic_vie_sid_swt_yor_dgb	0.240958581375344	0.567008833915573	0.572074222599297
766	wly_cze_moo_svk_amh_aeg_chh_lat_tur_aze_swa_jav_xho_dut_grk_bsq_swe_sid_yor_cnt_bul_alb_akn_eng_ven_prs_fin_tsn_lda_est_slo_sod_geo_bos_scr_ctl_nor_anl_tig_arw_hun_bem_ind_pol_mao_jpn_knd_kor_por_krd_tsw_lit_sun_pan_mlt_mly_mnd_hin_ses_fre_heb_ukr_rom_afr_rus_qcu_ita_mol_ben_dyu_owc_spa_amr_guj_tag_urd_bam_mcd_cic_bat_tha_hau_tml_swt_dgb_uzb_glc_ger_azi_ewe_vie_gam_igb_zul_fbf	0.23091861653042	0.543474258315812	0.588103692409204
767	wly_scr_lda_eng_chh_heb_hau_bos_aze_tur_xho_ind_tsn_ita_guj_bsq_por_owc_bam_mnd_krd_mcd_dgb_glc_dyu_fre_fin_fbf_swa_est_cze_tig_geo_ben_alb_rus_rom_sod_aeg_spa_hun_tsw_jav_mol_sun_jpn_knd_kor_afr_pan_swt_slo_mao_prs_amh_tag_cnt_ukr_akn_grk_gam_arw_ger_urd_swe_qcu_pol_lat_lit_zul_amr_svk_mlt_ctl_mly_bul_yor_nor_ses_bat_tha_sid_tml_ewe_moo_azi_hin_dut_uzb_igb_vie_anl_ven_bem_cic	-0.730479589114254	-1.75659345378796	0.0822787049278543
768	sod_ukr_fbf_glc_gam_amh_anl_dut_uzb_azi_tsn_bat_yor_bul_mol_bsq_ben_hau_lda_mnd_mcd_por_swa_svk_zul_scr_fin_dgb_moo_hun_ctl_aeg_geo_afr_rom_krd_spa_wly_sid_urd_est_akn_jav_ger_sun_jpn_tml_kor_guj_pan_xho_lit_ind_rus_heb_mly_cnt_lat_ven_pol_owc_ita_nor_swe_hin_qcu_bos_grk_slo_ewe_chh_prs_amr_eng_mao_alb_dyu_cze_bam_tag_tha_mlt_knd_tsw_ses_aze_fre_arw_tur_bem_vie_tig_igb_cic_swt	-0.381932849960221	-0.903986111446445	0.368338483787626
769	anl_urd_akn_swe_heb_wly_hau_afr_azi_aze_ses_ind_yor_mcd_hin_bsq_eng_aeg_bam_cnt_pan_ctl_tsn_lat_igb_por_fin_swt_fbf_hun_bos_amr_geo_nor_rom_pol_cze_chh_gam_scr_est_ven_sun_ger_jav_jpn_tml_kor_ukr_mol_zul_glc_mao_rus_mlt_tag_mnd_bul_cic_ben_sid_dut_guj_grk_fre_qcu_svk_krd_slo_lda_owc_lit_amh_alb_mly_prs_moo_spa_dyu_bat_tha_tig_knd_dgb_xho_tur_ita_arw_uzb_ewe_vie_sod_swa_bem_tsw	-0.338890463487172	-0.802052319318658	0.424567423203209
770	gam_fre_tsw_krd_mlt_aeg_amh_ctl_aze_azi_bam_sun_ven_guj_afr_bsq_bul_sid_swt_cnt_hin_rus_tsn_grk_cic_scr_hun_dyu_dgb_est_ger_anl_geo_ita_pol_prs_rom_chh_owc_lit_fin_zul_ind_slo_mly_jpn_tml_kor_swe_ukr_yor_eng_bat_svk_heb_jav_mnd_spa_fbf_ben_tig_mol_cze_bos_glc_qcu_mcd_por_dut_lda_amr_urd_wly_pan_mao_arw_akn_alb_ses_tag_tha_sod_knd_xho_ewe_uzb_nor_lat_tur_bem_vie_hau_moo_swa_igb	-0.685087255713792	-1.64506160598436	0.103333113156576
771	gam_ukr_bem_por_hau_chh_amh_svk_uzb_tur_bam_bat_moo_fre_dut_bsq_ben_wly_ven_mnd_swe_eng_dgb_hin_swt_bos_est_fbf_ses_hun_prs_aeg_geo_lat_grk_arw_scr_mlt_sid_ger_fin_tsw_mly_guj_sun_jpn_tml_kor_urd_mcd_zul_bul_tag_ctl_owc_ind_cnt_krd_lda_spa_amr_rom_cze_rus_lit_qcu_glc_nor_ita_xho_heb_pol_tig_pan_jav_mol_ewe_slo_dyu_mao_tha_anl_knd_akn_swa_aze_alb_afr_azi_cic_vie_sod_igb_tsn_yor	-0.22052974149835	-0.521427522414838	0.603308510897217
772	sod_prs_zul_fre_sid_chh_owc_hin_azi_tur_dyu_sun_fbf_svk_eng_bsq_ctl_anl_dgb_cnt_ger_afr_ses_guj_moo_cze_est_tsn_tsw_hun_pol_aeg_geo_bul_grk_rus_mcd_wly_mlt_ita_fin_yor_jav_pan_ind_jpn_knd_kor_arw_nor_bem_glc_tag_ukr_hau_mao_mnd_bos_swa_mol_heb_swe_dut_urd_lit_qcu_spa_por_krd_lda_amr_ben_tig_rom_mly_lat_igb_slo_ven_bat_tha_amh_tml_xho_swt_aze_scr_alb_uzb_bam_vie_gam_cic_akn_ewe	-0.375010270608209	-0.888824726795345	0.376390507064138
773	tig_por_tsw_ger_chh_wly_amh_rus_aze_uzb_moo_ind_ses_scr_arw_bsq_glc_aeg_tsn_cnt_prs_pol_bem_mol_lda_eng_est_ven_cic_hun_lat_anl_geo_mcd_alb_cze_urd_amr_heb_afr_fin_swt_mly_rom_jav_jpn_tml_kor_nor_dut_yor_ukr_mao_bos_gam_tag_mnd_lit_xho_grk_sod_fre_swe_ben_guj_qcu_pan_bul_spa_dyu_owc_svk_sid_krd_bat_ctl_zul_slo_fbf_sun_tha_hau_knd_igb_akn_tur_hin_ita_azi_bam_vie_mlt_swa_ewe_dgb	-1.22517575085747	-3.02636044814262	0.00320140343575356
774	owc_slo_dgb_mcd_mlt_heb_tig_lat_tur_azi_xho_jav_dyu_rom_rus_bsq_pol_amh_tsw_cnt_spa_hin_bam_bos_tsn_ben_est_fbf_akn_fin_prs_hau_geo_urd_nor_glc_ita_aeg_anl_fre_hun_bem_sun_grk_mly_jpn_tml_kor_mol_dut_yor_eng_bat_por_chh_ind_mnd_pan_swt_guj_wly_arw_cze_krd_svk_qcu_swe_lit_scr_zul_gam_ger_amr_ukr_tag_bul_moo_alb_igb_mao_tha_sid_knd_ses_swa_uzb_ctl_afr_aze_lda_vie_sod_ewe_ven_cic	-0.362301836113418	-0.859001736254544	0.392548259838905
775	wly_dut_swt_spa_hau_tig_chh_arw_uzb_tur_dyu_bat_akn_guj_svk_bsq_pan_amr_zul_mnd_prs_hin_swa_alb_yor_por_hun_igb_fbf_fin_bul_sod_geo_grk_scr_lit_mol_anl_sid_urd_est_bem_sun_cze_mao_jpn_knd_kor_ita_nor_xho_bos_tag_ben_gam_jav_cnt_afr_dgb_rus_heb_lat_fre_mcd_ctl_qcu_ger_slo_swe_ven_aeg_ukr_mlt_pol_ind_eng_tsw_glc_moo_mly_tha_owc_tml_tsn_cic_aze_rom_krd_azi_ses_vie_amh_lda_bam_ewe	-0.439056773013899	-1.04321181946378	0.299554402454554
776	amr_slo_tsn_krd_mlt_heb_amh_guj_azi_tur_bam_mao_ses_lit_ita_bsq_urd_owc_igb_cnt_nor_mcd_dyu_lat_swt_eng_fin_yor_cic_est_pol_chh_geo_grk_ben_pan_rus_gam_tig_ukr_hun_dgb_jav_arw_ind_jpn_knd_kor_hin_alb_moo_spa_bat_bos_wly_sun_mnd_scr_zul_afr_hau_rom_swe_cze_por_qcu_prs_fre_bul_akn_aeg_glc_sid_ger_tag_mol_lda_dut_ewe_mly_tha_sod_tml_tsw_bem_aze_ctl_svk_uzb_swa_vie_anl_ven_fbf_xho	0.140642751897938	0.331157852238884	0.741270272795545
777	owc_swe_zul_lit_sid_heb_anl_ctl_uzb_azi_ewe_ind_lda_cze_bos_bsq_ukr_amr_akn_mnd_svk_rus_dgb_ger_tsn_scr_fin_igb_xho_hun_ita_aeg_geo_arw_pol_eng_lat_tig_mlt_guj_est_yor_sun_slo_mly_jpn_tml_kor_por_spa_swa_mol_bat_glc_sod_tag_cnt_fre_tsw_pan_hau_grk_alb_urd_prs_qcu_dut_ben_afr_cic_amh_bul_wly_krd_jav_hin_moo_nor_ven_mao_tha_chh_knd_swt_bem_aze_rom_mcd_tur_bam_vie_gam_fbf_dyu_ses	-0.881790619672894	-2.13204358021813	0.0356386484581764
778	heb_scr_zul_por_sid_sod_tig_krd_aze_uzb_akn_tag_swt_ukr_ctl_bsq_grk_gam_cic_mnd_pol_spa_xho_prs_fbf_cze_fin_dyu_ven_hun_rus_hau_geo_mol_alb_slo_fre_amr_wly_glc_est_igb_ind_bos_mly_jpn_knd_kor_mcd_lit_yor_hin_sun_urd_anl_jav_cnt_lat_ewe_ita_mlt_dut_eng_guj_arw_qcu_ben_svk_bul_bem_aeg_nor_owc_rom_bat_afr_swa_pan_lda_mao_tha_chh_tml_bam_ses_azi_swe_ger_tur_tsn_vie_amh_dgb_tsw_moo	0.272681699057956	0.642725818448177	0.521983465646749
779	aeg_ita_swt_afr_anl_wly_amr_lat_uzb_azi_fbf_tag_akn_rus_scr_bsq_spa_sod_moo_mnd_rom_dut_ses_ger_dyu_grk_fin_bam_tsw_est_prs_chh_geo_por_bos_urd_alb_heb_sid_hin_hun_lda_sun_slo_ind_jpn_knd_kor_cze_svk_xho_swe_bat_nor_gam_mao_cnt_mol_igb_arw_hau_mcd_glc_ukr_bul_qcu_guj_krd_pan_tsn_amh_ben_mlt_ctl_jav_fre_yor_eng_cic_mly_tha_tig_tml_zul_bem_aze_pol_lit_tur_dgb_vie_owc_ewe_swa_ven	-0.60887086173749	-1.45374663279795	0.149382947109154
780	chh_prs_ven_guj_amh_wly_sod_swe_uzb_tur_ewe_sun_akn_rom_bul_bsq_ctl_anl_fbf_mnd_bos_urd_bam_ger_ses_arw_hun_cic_swa_est_ita_aeg_geo_nor_spa_por_rus_mlt_gam_ben_fin_zul_bat_pan_ind_jpn_tml_kor_krd_lit_xho_svk_jav_slo_heb_tag_cnt_ukr_swt_eng_amr_afr_alb_fre_scr_qcu_cze_pol_grk_dgb_hau_glc_sid_mol_mao_mcd_tsw_dut_dyu_mly_tha_tig_knd_tsn_igb_azi_lat_hin_aze_bem_vie_owc_lda_yor_moo	-0.515356305747595	-1.22694808328744	0.222939159407137
781	chh_por_cic_mcd_mlt_amh_owc_mol_aze_azi_swt_jav_dyu_alb_cze_bsq_rus_aeg_dgb_cnt_fre_prs_tsw_svk_yor_hin_est_swa_fbf_fin_rom_hau_geo_lit_grk_afr_glc_sod_gam_pan_hun_xho_ind_ita_sun_jpn_tml_kor_ctl_guj_zul_bul_tag_bos_wly_mao_mnd_ben_tsn_dut_amr_pol_lat_nor_ukr_qcu_scr_eng_slo_ses_heb_urd_sid_krd_bat_ger_akn_arw_ewe_mly_tha_anl_knd_bem_lda_tur_spa_swe_uzb_ven_vie_tig_bam_moo_igb	0.142215129676516	0.334990526613829	0.738386640906954
782	anl_grk_dyu_spa_sod_sid_mlt_ger_aze_uzb_zul_sun_bem_slo_mol_bsq_bos_aeg_cic_cnt_por_scr_xho_lat_ses_eng_est_ewe_tsw_fin_fre_owc_geo_glc_nor_bul_rus_amr_hau_prs_hun_swa_ind_rom_bat_jpn_knd_kor_hin_ita_akn_alb_tag_pol_chh_jav_mnd_arw_lda_ukr_heb_afr_mcd_guj_pan_qcu_swe_urd_dut_igb_amh_krd_gam_svk_mly_cze_swt_ctl_ven_mao_tha_wly_tml_fbf_dgb_tur_ben_lit_azi_tsn_vie_tig_yor_moo_bam	-0.505335619557904	-1.20266767953872	0.232157956926354
783	sid_nor_bam_cze_wly_hau_heb_grk_uzb_azi_tsw_bat_fbf_svk_krd_bsq_ukr_amh_swt_cnt_ger_ben_lda_fre_cic_ctl_hun_moo_yor_fin_urd_chh_geo_alb_swe_spa_ita_tig_gam_bos_est_ewe_mao_mcd_sun_jpn_tml_kor_prs_mol_swa_bul_tag_rom_amr_jav_mnd_dut_dgb_eng_anl_lat_hin_por_rus_qcu_guj_scr_pan_ses_owc_glc_sod_lit_mly_arw_akn_afr_tsn_ind_tha_aeg_knd_igb_xho_aze_slo_pol_tur_zul_vie_mlt_dyu_bem_ven	-0.265507776820043	-0.628414228158242	0.531272930113444
784	anl_ger_ven_lit_amr_gam_sod_ukr_azi_uzb_swa_jav_moo_pol_guj_bsq_slo_aeg_swt_mnd_arw_pan_ewe_ctl_akn_alb_hun_ses_lda_fin_ita_chh_geo_bos_prs_spa_glc_mlt_heb_rus_est_cic_sun_svk_tag_jpn_knd_kor_scr_afr_xho_dut_bat_bul_hau_ind_cnt_por_tsw_eng_owc_mcd_ben_lat_cze_qcu_krd_urd_grk_igb_sid_fre_amh_hin_mao_swe_dgb_nor_fbf_mly_tha_wly_tml_bem_zul_aze_mol_rom_tur_bam_vie_tig_yor_dyu_tsn	-1.06267208667902	-2.60858055420052	0.010593550358934
785	tig_dut_lda_eng_owc_aeg_wly_lit_tur_azi_bam_jav_bem_bul_mcd_bsq_pol_amh_tsw_mnd_ben_fre_yor_scr_fbf_rus_est_xho_ven_hun_cze_sid_geo_swe_glc_ita_por_amr_chh_rom_fin_ewe_tag_arw_mao_jpn_knd_kor_urd_ger_tsn_hin_mly_slo_anl_ind_cnt_lat_moo_prs_gam_guj_mol_afr_krd_qcu_svk_alb_spa_ses_mlt_ukr_hau_bos_bat_ctl_zul_pan_dyu_sun_tha_heb_tml_igb_cic_uzb_nor_grk_aze_dgb_vie_sod_akn_swa_swt	-0.189426467262107	-0.447234928757279	0.655745340873775
786	owc_eng_zul_prs_heb_anl_wly_dut_aze_tur_bam_mao_yor_ukr_afr_bsq_por_gam_swa_mnd_swe_ita_akn_svk_tsw_lat_fin_ewe_moo_est_krd_amr_geo_scr_rom_lit_pol_aeg_chh_fre_hun_lda_tag_bos_jav_jpn_knd_kor_alb_mcd_fbf_hin_bat_urd_mlt_sun_cnt_mol_dgb_ben_sod_arw_cze_glc_rus_qcu_slo_grk_nor_dyu_tig_bul_sid_pan_ind_guj_cic_spa_ven_mly_tha_hau_tml_igb_swt_azi_ger_ctl_uzb_bem_vie_amh_ses_tsn_xho	-0.362339091791856	-0.858546837903703	0.392797982987917
787	owc_alb_ses_arw_chh_mlt_hau_ben_azi_uzb_bam_sun_dyu_nor_cze_bsq_afr_sid_dgb_mnd_pan_spa_tsn_dut_ewe_ukr_est_lda_swa_fin_ctl_anl_geo_hin_urd_slo_mcd_gam_wly_svk_hun_xho_ind_mol_bat_jpn_knd_kor_ita_scr_cic_rus_tag_bul_sod_mly_cnt_swe_tsw_bos_amr_glc_guj_ger_prs_qcu_grk_lat_krd_swt_heb_por_tig_rom_mao_pol_zul_fre_yor_jav_tha_amh_tml_akn_moo_aze_eng_lit_tur_igb_vie_aeg_bem_fbf_ven	-0.2056938130519	-0.486265836379077	0.627922584998613
788	sid_mol_swt_cze_tig_amh_wly_lat_aze_azi_fbf_jav_ewe_ita_nor_bsq_slo_owc_zul_cnt_rom_alb_tsn_ukr_moo_ctl_fin_yor_dyu_hun_rus_hau_geo_lit_svk_scr_glc_amr_mlt_swe_est_ses_ind_spa_mly_jpn_knd_kor_eng_grk_igb_urd_bat_arw_chh_mao_mnd_ger_lda_fre_heb_pan_pol_ben_bos_qcu_guj_krd_hin_swa_gam_mcd_aeg_dut_sun_prs_cic_afr_ven_tag_tha_anl_tml_akn_bem_tur_por_bul_uzb_xho_vie_sod_bam_dgb_tsw	-0.348611557717643	-0.825981880977247	0.410928327313647
789	owc_lat_bam_ger_tig_anl_amr_fre_uzb_tur_swa_jav_moo_por_krd_bsq_ukr_mlt_dgb_cnt_bos_ctl_lda_scr_dyu_svk_hun_ewe_yor_est_pol_heb_geo_glc_guj_hin_slo_amh_sid_eng_fin_swt_tag_spa_sun_jpn_tml_kor_nor_pan_igb_cze_mao_alb_sod_bat_mnd_rom_akn_arw_aeg_ita_swe_ben_prs_qcu_grk_dut_lit_bem_hau_mcd_wly_urd_mly_rus_xho_mol_ven_ind_tha_gam_knd_zul_fbf_azi_bul_afr_aze_cic_vie_chh_tsw_ses_tsn	-0.077829289042614	-0.183553946761218	0.85476299843878
790	owc_lit_tsw_arw_gam_hau_amh_bul_azi_aze_ewe_sun_igb_ctl_hin_bsq_afr_sod_yor_mnd_por_lat_lda_dut_bam_ita_hun_swa_dgb_fin_rus_mlt_geo_ger_urd_scr_mol_sid_wly_ukr_est_zul_ind_pan_jav_jpn_knd_kor_guj_krd_swt_rom_tag_alb_tig_mly_cnt_cze_fbf_eng_amr_prs_grk_pol_fre_qcu_slo_spa_bos_akn_chh_mcd_anl_svk_bat_ben_bem_glc_dyu_mao_tha_heb_tml_ses_ven_tur_nor_swe_uzb_xho_vie_aeg_moo_tsn_cic	-0.678394064040406	-1.62651769085766	0.107223407598525
791	amh_dut_dgb_glc_owc_amr_sid_pol_uzb_azi_xho_sun_dyu_scr_fre_bsq_lat_anl_akn_mnd_ita_alb_igb_bos_lda_eng_hun_swa_bem_est_pan_hau_geo_swe_ben_spa_mcd_heb_gam_mol_fin_tsn_bat_lit_jav_jpn_knd_kor_svk_prs_ses_ger_mly_cze_aeg_ind_cnt_afr_tsw_rom_tig_urd_ukr_hin_arw_qcu_bul_por_nor_ven_wly_slo_chh_grk_mao_guj_swt_ctl_ewe_tag_tha_mlt_tml_fbf_bam_aze_rus_krd_tur_moo_vie_sod_yor_cic_zul	-0.982645088781673	-2.39372679215094	0.0186858645295806
792	amr_mcd_bam_cze_sid_chh_wly_grk_tur_aze_igb_jav_yor_slo_mol_bsq_glc_anl_swt_mnd_spa_eng_zul_bul_ses_lat_hun_ven_ewe_fin_swe_mlt_geo_alb_pan_rom_bos_gam_amh_hin_est_lda_mao_rus_sun_jpn_knd_kor_arw_ben_cic_afr_ind_guj_owc_bat_cnt_ctl_fbf_ukr_hau_svk_dut_ger_por_qcu_urd_krd_ita_bem_sod_scr_aeg_fre_tag_lit_akn_pol_moo_mly_tha_tig_tml_swa_dgb_azi_nor_prs_uzb_xho_vie_heb_tsn_dyu_tsw	-0.280007396215265	-0.66161782594845	0.509852148093031
793	anl_guj_ses_prs_heb_aeg_gam_mol_azi_tur_xho_bat_moo_lit_dut_bsq_eng_amr_igb_cnt_alb_hin_tsn_ita_zul_pol_est_yor_tsw_hun_ukr_mlt_geo_bos_slo_pan_urd_wly_sid_glc_fin_ewe_tag_fre_mly_jpn_tml_kor_cze_lat_dgb_rus_jav_svk_owc_mao_mnd_krd_lda_spa_hau_afr_ctl_mcd_rom_qcu_scr_bul_swe_bem_chh_nor_sod_ben_ind_ger_ven_por_cic_sun_tha_tig_knd_swt_akn_uzb_arw_grk_aze_bam_vie_amh_dyu_fbf_swa	-0.363617094859572	-0.860842121527432	0.391538951946745
794	sod_rom_zul_scr_amr_heb_anl_eng_uzb_tur_fbf_ind_akn_hin_bos_bsq_urd_owc_tsn_cnt_alb_glc_lda_krd_cic_lit_hun_xho_ven_est_afr_tig_geo_fre_ben_grk_prs_hau_aeg_arw_fin_dgb_mao_guj_tag_jpn_tml_kor_ita_rus_moo_mcd_mly_ukr_amh_sun_mnd_dut_ewe_swe_wly_por_nor_svk_ger_qcu_mol_lat_bul_swt_mlt_spa_gam_slo_bat_ctl_tsw_pan_ses_jav_tha_sid_knd_yor_bem_aze_pol_cze_azi_igb_vie_chh_bam_swa_dyu	-0.450518025867101	-1.069042014307	0.287817672086406
795	chh_grk_yor_slo_owc_tig_sid_mcd_aze_tur_xho_mao_zul_rom_alb_bsq_guj_wly_lda_cnt_por_ger_ses_cze_ewe_pol_est_fbf_swt_fin_fre_mlt_geo_dut_ukr_ctl_hin_gam_hau_scr_hun_bem_jav_glc_mly_jpn_tml_kor_eng_bos_igb_ita_bat_afr_amr_sun_mnd_nor_swa_rus_anl_lat_mol_svk_spa_qcu_ben_lit_urd_tsw_aeg_krd_sod_swe_ind_pan_cic_arw_bam_tag_tha_amh_knd_dgb_ven_uzb_bul_prs_azi_moo_vie_heb_dyu_akn_tsn	0.79079477795373	1.89212400740712	0.0615854415922639
796	aeg_swe_tsn_lit_tig_mlt_amh_dut_tur_aze_fbf_bat_moo_glc_guj_bsq_fre_chh_tsw_cnt_spa_ita_dyu_hin_bem_ger_fin_ses_dgb_est_bos_anl_geo_cze_mcd_pan_pol_sod_sid_grk_hun_akn_tag_slo_mly_jpn_knd_kor_rom_ukr_bam_prs_jav_mol_hau_ind_mnd_eng_swt_nor_gam_scr_rus_krd_alb_qcu_ctl_ben_bul_ewe_owc_svk_heb_lat_mao_arw_lda_urd_ven_sun_tha_wly_tml_cic_igb_uzb_afr_por_azi_xho_vie_amr_swa_yor_zul	-0.3817156306441	-0.905547358920691	0.367515555905282
797	tig_dut_tsn_pan_aeg_heb_anl_ita_tur_aze_bam_mly_fbf_fre_alb_bsq_eng_sod_dyu_mnd_afr_pol_xho_ger_cic_swe_est_tsw_ses_hun_urd_amr_geo_slo_grk_guj_bos_chh_gam_prs_fin_swt_sun_krd_mao_jpn_knd_kor_bul_ben_bem_lit_bat_rom_amh_tag_cnt_mcd_ewe_ctl_hau_hin_mol_rus_spa_qcu_por_cze_svk_lda_wly_arw_sid_nor_jav_glc_igb_ukr_akn_ind_tha_mlt_tml_ven_moo_azi_lat_scr_uzb_swa_vie_owc_dgb_zul_yor	-0.601841455932019	-1.43635787633693	0.154255981038475
798	wly_ger_ses_rus_owc_mlt_sod_fre_tur_azi_igb_ind_swt_cze_urd_bsq_krd_aeg_dyu_cnt_ukr_slo_fbf_guj_moo_pol_hun_bem_zul_est_ita_heb_geo_mol_pan_grk_mcd_amh_amr_prs_fin_akn_sun_swe_jav_jpn_knd_kor_spa_ben_tsw_eng_tag_hin_gam_bat_mnd_glc_bam_rom_sid_arw_bos_svk_ctl_qcu_lat_alb_afr_tsn_anl_nor_hau_scr_mao_dut_yor_lit_ven_mly_tha_tig_tml_dgb_xho_uzb_bul_por_aze_cic_vie_chh_lda_ewe_swa	-0.686145552543991	-1.64321777412613	0.103714749768911
799	tig_cze_swa_fre_anl_chh_mlt_ukr_tur_uzb_ses_bat_xho_lat_dut_bsq_lit_amh_tsn_mnd_prs_rom_ewe_hin_bem_eng_fin_igb_lda_est_ben_heb_geo_scr_slo_grk_spa_wly_sod_afr_hun_akn_ind_nor_mly_jpn_tml_kor_rus_ita_yor_mol_jav_alb_sid_tag_cnt_mcd_fbf_por_aeg_arw_ctl_urd_pol_qcu_glc_swe_krd_tsw_hau_ger_gam_bos_mao_svk_ven_pan_zul_sun_tha_amr_knd_moo_dgb_azi_guj_bul_aze_swt_vie_owc_dyu_cic_bam	0.221672107094498	0.522538438254292	0.602538069300049
800	sod_por_tsw_eng_chh_amr_heb_urd_azi_tur_moo_bat_ewe_bul_swe_bsq_nor_owc_xho_mnd_ben_grk_bem_bos_akn_svk_est_dyu_fbf_hun_mol_anl_geo_ger_rom_ukr_lit_wly_mlt_fre_fin_lda_tag_mcd_mao_jpn_knd_kor_dut_pol_tsn_prs_ind_guj_aeg_mly_cnt_alb_dgb_slo_hau_pan_ctl_glc_afr_qcu_spa_lat_hin_swt_amh_krd_gam_rus_sun_scr_igb_arw_swa_jav_tha_tig_tml_ven_bam_aze_cze_ita_uzb_zul_vie_sid_yor_ses_cic	-0.595804019456386	-1.42378189847172	0.157856114587637
801	heb_guj_xho_glc_owc_anl_mlt_alb_aze_azi_ewe_mao_igb_krd_bul_bsq_pol_amr_dyu_cnt_rom_slo_tsn_scr_swt_por_est_bam_yor_fin_swe_amh_geo_grk_prs_cze_afr_gam_tig_lit_hun_cic_jav_mcd_sun_jpn_tml_kor_nor_fre_fbf_mol_bat_ctl_wly_mly_mnd_bos_bem_rus_aeg_arw_ukr_ger_hin_qcu_lat_ben_eng_dgb_hau_dut_sid_urd_tag_ita_swa_svk_tsw_ind_tha_chh_knd_ven_zul_uzb_spa_pan_tur_akn_vie_sod_moo_ses_lda	0.231162677807748	0.543999546496801	0.587743625412215
802	tig_lat_akn_ukr_amh_owc_sod_lit_aze_azi_fbf_mao_ewe_bul_rus_bsq_guj_sid_tsn_mnd_urd_scr_ven_mol_dyu_dut_hun_zul_xho_est_pol_mlt_geo_hin_pan_por_svk_anl_chh_spa_fin_ses_sun_mcd_tag_jpn_knd_kor_eng_slo_yor_grk_ind_arw_wly_bat_cnt_cze_lda_bos_aeg_rom_fre_krd_nor_qcu_swe_ben_glc_igb_heb_ita_hau_ger_mly_afr_swt_ctl_dgb_jav_tha_gam_tml_swa_moo_uzb_prs_alb_tur_tsw_vie_amr_bam_cic_bem	-0.328025187274935	-0.777628078180707	0.438762037487359
803	chh_guj_igb_prs_amh_heb_anl_nor_aze_tur_ewe_ind_fbf_mcd_svk_bsq_hin_sod_ven_mnd_slo_cze_dgb_swe_swt_scr_est_bem_dyu_fin_ukr_gam_geo_eng_krd_bul_alb_hau_mlt_ita_hun_tsw_mao_afr_sun_jpn_tml_kor_pol_grk_moo_mol_bat_ctl_owc_jav_cnt_arw_ses_dut_wly_rom_rus_ben_lat_qcu_bos_glc_urd_zul_amr_por_sid_ger_mly_spa_tsn_fre_lda_tag_tha_tig_knd_bam_xho_azi_pan_lit_uzb_cic_vie_aeg_akn_yor_swa	-0.678091165907715	-1.62369960495129	0.107824799044695
804	mlt_ben_tsw_bos_sod_aeg_gam_slo_azi_aze_igb_ind_ses_ukr_pan_bsq_krd_chh_moo_cnt_mcd_eng_dgb_guj_xho_por_fin_fbf_swa_est_svk_tig_geo_afr_rus_glc_swe_amr_hau_urd_hun_akn_tag_rom_jav_jpn_tml_kor_nor_grk_ven_mol_sun_dut_owc_mly_mnd_hin_zul_alb_wly_ita_lat_prs_scr_qcu_arw_cze_lit_lda_amh_pol_anl_fre_mao_bul_bem_ctl_yor_bat_tha_heb_knd_cic_tsn_tur_spa_ger_uzb_ewe_vie_sid_dyu_swt_bam	-0.288320949714144	-0.684130111127401	0.49559424109144
805	gam_cze_bam_spa_sod_amr_owc_prs_uzb_azi_akn_jav_tsw_urd_fre_bsq_scr_mlt_xho_mnd_ita_arw_ewe_lat_tsn_ukr_est_fbf_zul_fin_por_heb_geo_ctl_pol_rom_pan_chh_hau_grk_hun_swa_bat_slo_mao_jpn_tml_kor_swe_bos_moo_krd_tag_alb_anl_mly_cnt_mcd_swt_nor_amh_dut_eng_svk_lit_qcu_hin_bul_guj_ven_aeg_rus_tig_afr_ind_mol_yor_glc_cic_sun_tha_sid_knd_bem_dyu_tur_ben_ger_aze_ses_vie_wly_lda_dgb_igb	-0.212429127741441	-0.501733701047243	0.617040593686326
806	heb_fre_xho_ita_mlt_owc_gam_urd_azi_uzb_swt_bat_lda_afr_grk_bsq_svk_sid_ewe_cnt_ukr_alb_zul_guj_akn_bul_est_ses_tsw_fin_rus_chh_geo_ctl_hin_mcd_pol_aeg_hau_bos_hun_ven_jav_pan_mao_jpn_tml_kor_por_lat_dgb_krd_tag_rom_anl_sun_mnd_slo_moo_mol_tig_prs_ben_cze_swe_qcu_eng_arw_scr_bam_amh_nor_amr_lit_mly_ger_bem_dut_tsn_ind_tha_wly_knd_igb_yor_aze_glc_spa_tur_cic_vie_sod_dyu_swa_fbf	0.252319012906916	0.594165435197129	0.553844097107908
807	amr_afr_ses_bul_hau_chh_sod_ctl_tur_aze_swa_tag_ewe_rus_guj_bsq_dut_tig_dyu_mnd_rom_lat_yor_eng_bem_hin_fin_lda_tsn_hun_ukr_mlt_geo_arw_fre_alb_grk_wly_gam_bos_est_ven_ind_scr_sun_jpn_knd_kor_nor_mol_moo_urd_bat_pol_sid_mao_cnt_krd_igb_por_aeg_glc_mcd_cze_swe_qcu_lit_ben_spa_swt_anl_ger_heb_slo_jav_pan_akn_svk_zul_mly_tha_amh_tml_xho_cic_uzb_ita_prs_azi_dgb_vie_owc_bam_tsw_fbf	0.465800841826138	1.09925610202403	0.274493899292506
808	wly_slo_xho_urd_amh_amr_chh_fre_tur_aze_dgb_bat_igb_swe_nor_bsq_pol_sid_bam_cnt_glc_ger_akn_mol_bem_grk_est_dyu_cic_hun_krd_mlt_geo_arw_hin_svk_guj_gam_aeg_spa_fin_swa_jav_ita_sun_jpn_knd_kor_dut_bul_swt_prs_ind_rus_tig_mly_mnd_lit_moo_ukr_sod_eng_mcd_bos_pan_qcu_ctl_scr_rom_ven_hau_ben_owc_cze_tag_afr_zul_por_fbf_mao_tha_heb_tml_tsw_ses_uzb_alb_lat_azi_lda_vie_anl_tsn_yor_ewe	-0.596935697504611	-1.42440450930105	0.157676370630943
809	aeg_nor_bem_lat_owc_heb_sod_arw_uzb_tur_dyu_ind_moo_ctl_rom_bsq_guj_sid_tsw_mnd_rus_dut_dgb_svk_ewe_ben_hun_swa_tsn_fin_spa_wly_geo_alb_mol_glc_ukr_amr_amh_eng_est_lda_mly_por_mao_jpn_tml_kor_scr_krd_cic_ita_jav_prs_hau_tag_cnt_pol_ven_pan_mlt_grk_urd_bul_swe_qcu_ger_fre_mcd_akn_tig_lit_gam_slo_sun_hin_fbf_cze_zul_bat_tha_anl_knd_bam_igb_azi_afr_bos_aze_swt_vie_chh_xho_yor_ses	-0.600789916772881	-1.43508409359557	0.154617716859984
810	chh_lat_ewe_alb_sid_aeg_anl_spa_azi_tur_bam_bat_dyu_mcd_hin_bsq_fre_amr_swt_cnt_krd_nor_ses_lit_fbf_svk_hun_yor_lda_est_pol_heb_geo_cze_dut_prs_arw_gam_tig_swe_fin_bem_sun_rus_jav_jpn_knd_kor_mol_afr_akn_grk_mly_ctl_mlt_tag_mnd_ben_igb_urd_wly_bul_scr_rom_eng_qcu_ger_slo_ukr_tsn_sod_pan_owc_glc_mao_por_cic_guj_swa_ind_tha_hau_tml_ven_xho_uzb_ita_bos_aze_dgb_vie_amh_zul_moo_tsw	-0.570202423346943	-1.35829999489699	0.177654437304464
811	sod_swe_swa_cze_anl_chh_sid_glc_azi_aze_yor_jav_swt_rus_slo_bsq_arw_heb_tsn_cnt_ger_ctl_cic_grk_zul_ita_hun_bem_fbf_est_por_mlt_geo_ukr_bul_fre_guj_tig_hau_nor_fin_dyu_ind_scr_tag_jpn_tml_kor_hin_alb_dgb_dut_mao_lit_aeg_bat_mnd_pol_lda_urd_amr_mcd_ben_bos_spa_qcu_rom_eng_afr_tsw_gam_krd_owc_mol_sun_pan_ewe_prs_ses_mly_tha_wly_knd_moo_akn_tur_lat_svk_uzb_bam_vie_amh_xho_ven_igb	0.630622466221527	1.4908502790654	0.139384903388954
812	hau_bul_bem_krd_heb_anl_amr_afr_aze_azi_ses_jav_bam_prs_ctl_bsq_pol_chh_igb_mnd_alb_scr_ewe_lat_lda_cze_hun_akn_dgb_fin_hin_amh_geo_lit_ita_slo_swe_owc_sod_rom_est_cic_sun_fre_tag_jpn_tml_kor_arw_mcd_xho_glc_mly_rus_gam_ind_cnt_grk_swa_dut_wly_mol_por_bos_eng_qcu_urd_guj_spa_fbf_aeg_svk_sid_pan_bat_nor_tsw_ger_ven_mao_tha_mlt_knd_yor_swt_uzb_ukr_ben_tur_moo_vie_tig_dyu_zul_tsn	-0.0687112536903982	-0.161897894642888	0.871737481943951
813	tig_swe_tsn_mol_anl_amh_gam_rom_uzb_aze_swt_sun_tsw_por_lat_bsq_guj_amr_zul_mnd_ger_ctl_dyu_lit_ses_glc_hun_ven_swa_est_pol_owc_geo_krd_urd_rus_svk_wly_heb_cze_fin_moo_jav_slo_ind_jpn_knd_kor_fre_nor_cic_eng_tag_pan_hau_mao_cnt_ita_lda_ben_aeg_afr_scr_spa_arw_qcu_hin_dut_bos_fbf_chh_grk_mlt_prs_bat_bul_akn_mcd_yor_mly_tha_sod_tml_dgb_igb_tur_ukr_alb_azi_bem_vie_sid_bam_ewe_xho	0.390434127857225	0.920151150945294	0.359874399397491
814	amh_grk_bam_ctl_aeg_owc_amr_prs_tur_azi_tsn_bat_cic_nor_swe_bsq_ukr_heb_fbf_mnd_ita_alb_lda_dut_dgb_krd_fin_bem_swa_est_rom_sod_geo_pan_ger_slo_hin_sid_mlt_svk_hun_ewe_ind_pol_tag_jpn_knd_kor_lit_scr_ses_bos_sun_eng_hau_mao_cnt_afr_yor_mcd_chh_por_bul_arw_lat_qcu_guj_fre_cze_swt_tig_rus_wly_glc_mly_spa_zul_urd_igb_jav_tha_anl_tml_moo_akn_aze_mol_ben_uzb_dyu_vie_gam_tsw_ven_xho	0.545147598613108	1.29316791088061	0.199156072527468
815	gam_rom_swt_grk_owc_chh_aeg_por_uzb_azi_bem_jav_ven_arw_fre_bsq_alb_amh_yor_cnt_afr_spa_akn_pan_swa_ger_hun_xho_zul_est_krd_anl_geo_lit_svk_pol_ben_sod_wly_hin_fin_dgb_bat_eng_mly_jpn_tml_kor_scr_guj_ewe_ukr_mao_ctl_mlt_sun_mnd_mcd_dyu_ita_heb_rus_swe_prs_nor_qcu_mol_slo_lat_tsn_tig_bul_sid_dut_tag_cze_lda_bos_tsw_ind_tha_hau_knd_fbf_moo_tur_urd_glc_aze_ses_vie_amr_igb_bam_cic	-0.388271064900895	-0.921710960736782	0.359064293071685
816	chh_guj_cic_spa_amr_sid_wly_grk_tur_uzb_zul_mly_tsw_dut_scr_bsq_alb_amh_akn_cnt_bos_afr_tsn_hin_ven_swe_hun_dyu_moo_fin_svk_mlt_geo_rom_ita_rus_ctl_sod_anl_bul_est_swt_bat_por_sun_jpn_tml_kor_ger_lit_xho_slo_ind_ukr_aeg_jav_mnd_krd_fbf_cze_gam_fre_pan_prs_eng_qcu_arw_mcd_urd_bam_tig_glc_hau_nor_mao_lat_yor_ben_bem_tag_tha_owc_knd_ewe_ses_aze_pol_mol_azi_lda_vie_heb_swa_igb_dgb	0.14112744410758	0.331965753165563	0.740662114564962
817	chh_bos_ses_pan_mlt_heb_hau_pol_azi_aze_dyu_jav_fbf_nor_spa_bsq_krd_owc_yor_mnd_mol_ben_tsw_alb_ven_guj_hun_swt_igb_fin_arw_amr_geo_glc_grk_bul_cze_amh_aeg_ger_est_bem_bat_eng_ind_jpn_tml_kor_hin_afr_cic_slo_tag_por_gam_mly_cnt_fre_akn_rom_sid_ita_lat_mcd_prs_qcu_ctl_svk_ukr_zul_anl_scr_wly_lit_sun_rus_bam_swe_swa_mao_tha_sod_knd_ewe_dgb_uzb_urd_dut_tur_xho_vie_tig_moo_tsn_lda	-0.792709626078215	-1.91226685389273	0.0589197546347033
818	aeg_bos_yor_hin_owc_mlt_sod_krd_aze_uzb_bam_mao_lda_mol_cze_bsq_eng_chh_tsw_mnd_ben_lit_moo_alb_igb_ukr_hun_ses_swt_est_grk_amh_geo_ita_ger_swe_mcd_heb_gam_pan_fin_akn_ind_prs_tag_jpn_knd_kor_bul_pol_ewe_rom_jav_slo_hau_sun_cnt_afr_dgb_nor_wly_arw_urd_fre_svk_qcu_spa_lat_ctl_xho_tig_dut_amr_scr_mly_rus_dyu_por_tsn_bat_tha_anl_tml_bem_zul_azi_glc_guj_tur_ven_vie_sid_fbf_swa_cic	-0.90528865485341	-2.19654489756512	0.0305387223419358
819	amh_rus_swa_scr_tig_mlt_heb_alb_aze_tur_tsn_mao_tsw_pan_rom_bsq_lat_sod_ses_cnt_afr_grk_dgb_swe_igb_glc_hun_bam_cic_est_lit_hau_geo_prs_krd_mol_dut_sid_anl_spa_fin_fbf_tag_eng_mly_jpn_tml_kor_mcd_por_dyu_ukr_bat_fre_wly_sun_mnd_slo_lda_bos_amr_ctl_hin_arw_svk_qcu_ger_urd_bul_zul_gam_pol_chh_nor_jav_ita_yor_cze_swt_ind_tha_aeg_knd_akn_xho_uzb_guj_ben_azi_ven_vie_owc_ewe_bem_moo	-0.780330588542037	-1.8792829196706	0.0633372264438309
820	chh_dut_zul_hin_mlt_gam_heb_svk_aze_tur_yor_mao_xho_scr_rom_bsq_ben_aeg_cic_mnd_bul_grk_bem_rus_igb_glc_fin_bam_fbf_hun_bos_sod_geo_slo_urd_spa_ger_owc_hau_pan_est_lda_bat_pol_tag_jpn_knd_kor_alb_por_dgb_lat_jav_ctl_amr_mly_cnt_ukr_swa_krd_amh_cze_eng_prs_arw_qcu_fre_mol_swe_swt_wly_mcd_anl_guj_sun_ita_ses_afr_moo_ind_tha_tig_tml_ewe_ven_azi_nor_lit_uzb_tsn_vie_sid_dyu_akn_tsw	0.0952296025293961	0.224068262065638	0.823195702509894
821	sod_bul_fbf_glc_anl_chh_wly_guj_uzb_aze_cic_mly_bam_slo_spa_bsq_grk_gam_akn_cnt_ita_scr_bem_rus_tsn_lit_est_dyu_ewe_hun_urd_aeg_geo_nor_bos_alb_hin_mlt_owc_mol_fin_yor_tag_ben_jav_jpn_knd_kor_eng_ctl_igb_por_bat_ukr_sid_sun_mnd_pan_ven_ger_tig_rom_prs_mcd_lat_qcu_swe_dut_pol_xho_hau_arw_amh_svk_mao_afr_tsw_cze_ses_ind_tha_amr_tml_moo_dgb_azi_krd_fre_tur_zul_vie_heb_lda_swa_swt	-0.386360236204725	-0.918495394428602	0.360735612013618
822	amh_scr_ewe_pol_tig_wly_aeg_ukr_tur_aze_bam_jav_dyu_pan_krd_bsq_svk_heb_ses_cnt_alb_prs_xho_urd_moo_guj_est_swt_fbf_hun_nor_sid_geo_afr_spa_dut_por_sod_mlt_grk_fin_dgb_sun_hin_mly_jpn_knd_kor_lat_glc_bem_ger_tag_bul_hau_mao_mnd_ita_zul_ctl_anl_mol_ben_bos_lit_qcu_swe_cze_rom_lda_gam_mcd_amr_arw_ind_eng_ven_fre_yor_bat_tha_owc_tml_tsn_tsw_uzb_slo_rus_azi_swa_vie_chh_igb_akn_cic	-0.347142667888905	-0.82261240387953	0.412832676558871
823	aeg_alb_swt_dut_sod_hau_amr_grk_aze_tur_cic_sun_ses_guj_bul_bsq_lit_heb_moo_mnd_ben_arw_bam_cze_swa_mcd_est_dgb_ewe_fin_por_amh_geo_pan_rus_slo_lat_owc_tig_fre_hun_tsw_ind_rom_jav_jpn_knd_kor_scr_prs_fbf_ita_tag_pol_anl_bat_cnt_glc_akn_ctl_mlt_eng_urd_nor_afr_qcu_krd_hin_swe_igb_gam_bos_chh_ukr_mly_mol_lda_spa_dyu_mao_tha_sid_tml_bem_tsn_azi_svk_ger_uzb_xho_vie_wly_ven_zul_yor	-0.164972123368424	-0.389184063015526	0.698029694451913
824	mlt_cze_zul_arw_heb_sod_anl_por_azi_uzb_yor_bat_bem_mol_mcd_bsq_rom_amh_fbf_cnt_bos_swe_cic_rus_igb_fre_hun_dgb_ven_fin_nor_amr_geo_spa_ctl_guj_alb_tig_sid_glc_est_swt_tag_pan_mly_jpn_tml_kor_lit_ita_lda_hin_jav_urd_aeg_ind_mnd_lat_moo_scr_wly_prs_svk_grk_ben_qcu_pol_krd_ger_ses_chh_eng_owc_bul_mao_ukr_xho_dut_ewe_sun_tha_hau_knd_dyu_akn_tur_slo_afr_aze_swa_vie_gam_tsw_tsn_bam	0.249921913632309	0.587948142311171	0.557992123148784
825	mlt_lat_zul_bul_tig_wly_owc_lit_azi_tur_dyu_tag_fbf_rus_ita_bsq_mcd_gam_xho_mnd_nor_ukr_lda_ger_tsn_dut_fin_dgb_bem_hun_arw_aeg_geo_hin_svk_pan_spa_amh_sod_alb_est_yor_sun_krd_mao_jpn_knd_kor_pol_prs_swa_por_bat_grk_amr_ind_cnt_afr_cic_glc_sid_guj_ben_fre_ctl_qcu_swe_cze_slo_moo_chh_mol_hau_rom_jav_eng_swt_bos_ven_mly_tha_anl_tml_ses_bam_uzb_urd_scr_aze_ewe_vie_heb_akn_tsw_igb	-1.00295373118971	-2.44737354814775	0.0162677782558156
826	aeg_cze_ewe_dut_gam_wly_mlt_rus_uzb_tur_fbf_bat_dgb_grk_ita_bsq_glc_amh_ses_cnt_arw_pan_igb_slo_tsn_urd_est_dyu_moo_fin_hin_hau_geo_alb_krd_rom_eng_sid_heb_afr_hun_ven_ind_por_tag_jpn_tml_kor_mcd_ctl_zul_ger_mao_ukr_sod_mly_mnd_pol_lda_swe_amr_fre_spa_prs_scr_qcu_ben_mol_lit_xho_tig_svk_chh_guj_jav_bul_akn_bos_swt_sun_tha_owc_knd_cic_tsw_aze_lat_nor_azi_bam_vie_anl_bem_swa_yor	-0.875024407226928	-2.11967810088043	0.036696531389061
827	wly_ita_bem_rom_hau_amh_owc_grk_uzb_azi_fbf_sun_zul_svk_alb_bsq_guj_chh_xho_cnt_ctl_pol_cic_urd_ven_hin_est_bam_lda_hun_mol_sid_geo_scr_afr_cze_lat_heb_amr_rus_fin_akn_bat_slo_mao_jpn_tml_kor_ger_prs_tsw_eng_ind_bos_mlt_mly_mnd_nor_igb_spa_tig_mcd_por_krd_fre_qcu_lit_ukr_pan_moo_gam_swe_anl_bul_tag_dut_dyu_arw_ses_jav_tha_aeg_knd_dgb_ewe_aze_glc_ben_tur_swt_vie_sod_swa_tsn_yor	0.269812478077626	0.634700637208621	0.527182035142859
828	owc_dut_tsw_prs_amh_gam_mlt_krd_azi_tur_bem_tag_tsn_arw_svk_bsq_urd_anl_zul_mnd_rus_scr_lda_ita_bam_lit_fin_moo_ses_hun_ben_hau_geo_lat_ger_pan_pol_sod_aeg_spa_est_xho_ind_guj_sun_jpn_knd_kor_fre_bos_fbf_alb_mly_bul_amr_jav_cnt_por_swa_ukr_heb_ctl_grk_eng_mcd_qcu_slo_hin_swe_dyu_chh_mol_sid_nor_mao_glc_ven_rom_yor_bat_tha_tig_tml_igb_akn_aze_afr_cze_uzb_ewe_vie_wly_swt_cic_dgb	-0.382205042283416	-0.905659774282001	0.367456347128308
829	mlt_mcd_cic_pan_anl_wly_owc_cze_uzb_azi_akn_tag_swa_mol_urd_bsq_bos_amr_ses_mnd_rom_lat_igb_alb_dgb_scr_est_xho_ewe_fin_afr_gam_geo_nor_krd_svk_pol_tig_hau_ukr_hun_zul_mao_arw_bat_jpn_tml_kor_grk_spa_ven_lit_jav_por_sod_mly_cnt_bul_swt_ben_amh_ger_slo_guj_dut_qcu_swe_fre_hin_bam_heb_ctl_chh_eng_ind_ita_fbf_glc_bem_sun_tha_aeg_knd_tsw_yor_aze_rus_prs_tur_moo_vie_sid_dyu_lda_tsn	-0.831722234291683	-2.00688653414711	0.0476651170578881
830	hau_nor_moo_pol_gam_sod_aeg_alb_tur_uzb_bam_bat_igb_urd_bos_bsq_eng_wly_yor_mnd_lat_por_cic_dut_swt_krd_fin_swa_bem_est_arw_owc_geo_ita_ukr_glc_prs_amr_tig_rus_hun_akn_jav_guj_ind_jpn_knd_kor_fre_ctl_lda_afr_sun_mol_chh_mao_cnt_scr_xho_grk_amh_spa_swe_pan_ben_qcu_bul_lit_slo_zul_heb_cze_sid_hin_mly_mcd_dgb_ger_tsw_tag_tha_anl_tml_tsn_ewe_azi_rom_svk_aze_ses_vie_mlt_dyu_fbf_ven	-0.849637398037641	-2.05453636052386	0.0427293933343784
831	mlt_ctl_lda_dut_chh_amr_aeg_bos_aze_uzb_ewe_mao_yor_glc_lit_bsq_bul_sod_xho_cnt_cze_krd_dyu_arw_moo_mol_hun_igb_bam_fin_fre_tig_geo_afr_hin_rus_grk_owc_hau_ger_est_swt_ind_prs_tag_jpn_tml_kor_eng_ita_ven_rom_bat_pol_gam_jav_mnd_svk_tsw_guj_anl_nor_swe_spa_ben_qcu_alb_slo_lat_dgb_sid_urd_amh_pan_mly_ukr_ses_scr_fbf_sun_tha_wly_knd_tsn_swa_azi_por_mcd_tur_bem_vie_heb_cic_akn_zul	-0.754647717089545	-1.81581202858738	0.0726215830096016
832	tig_cze_dyu_pol_hau_owc_heb_fre_aze_tur_fbf_ind_bam_urd_dut_bsq_lit_sod_yor_cnt_rus_mol_moo_pan_ven_arw_fin_tsn_zul_est_slo_gam_geo_lat_glc_mcd_scr_chh_aeg_alb_hun_swa_sun_ger_bat_jpn_tml_kor_svk_por_bem_krd_mao_ita_amh_mly_mnd_hin_lda_ctl_amr_ukr_bul_ben_afr_qcu_spa_nor_eng_igb_anl_rom_mlt_prs_tag_guj_swt_grk_ewe_jav_tha_sid_knd_dgb_ses_azi_swe_bos_uzb_xho_vie_wly_akn_cic_tsw	0.531952129516953	1.25889493934585	0.211219129814581
833	amr_nor_zul_dut_gam_hau_anl_ctl_aze_azi_bam_mly_ses_mol_pan_bsq_spa_heb_moo_mnd_lit_ben_tsw_cze_igb_lat_est_bem_swt_hun_glc_mlt_geo_rus_svk_swe_bul_amh_wly_slo_fin_lda_jav_guj_bat_jpn_knd_kor_scr_eng_akn_por_sun_bos_chh_ind_cnt_urd_yor_ukr_aeg_alb_pol_grk_fre_qcu_mcd_rom_afr_ewe_sid_ita_owc_krd_mao_prs_xho_hin_dgb_tag_tha_sod_tml_tsn_ven_uzb_arw_ger_tur_cic_vie_tig_dyu_swa_fbf	-0.567052822240161	-1.35069449651579	0.180070709597957
834	hau_alb_swa_bul_gam_wly_sid_rom_tur_aze_cic_ind_akn_afr_svk_bsq_ctl_owc_ewe_cnt_rus_swe_dgb_krd_ses_mcd_hun_tsw_yor_est_glc_anl_geo_guj_hin_nor_ita_mlt_aeg_scr_fin_zul_bat_por_jav_jpn_knd_kor_prs_dut_swt_pol_tag_urd_tig_mly_mnd_eng_fbf_grk_heb_slo_lat_fre_bos_qcu_ger_spa_lit_bam_chh_cze_amh_ukr_sun_arw_xho_mol_ven_mao_tha_amr_tml_bem_dyu_azi_pan_ben_uzb_igb_vie_sod_tsn_moo_lda	-0.651123657500111	-1.55925240360184	0.122333300803875
835	amh_urd_bam_scr_wly_owc_sod_hin_tur_aze_akn_mly_tsw_krd_pan_bsq_arw_tig_swa_cnt_ger_prs_lda_ben_tsn_ukr_hun_dyu_ses_fin_dut_gam_geo_glc_lit_alb_rom_heb_sid_ita_est_dgb_mao_lat_sun_jpn_tml_kor_ctl_afr_fbf_mcd_bat_slo_mlt_jav_mnd_swe_moo_eng_anl_rus_cze_fre_grk_qcu_pol_nor_bos_yor_chh_spa_aeg_guj_tag_mol_zul_por_cic_ind_tha_hau_knd_ewe_ven_azi_svk_bul_uzb_swt_vie_amr_xho_igb_bem	-0.15295793469346	-0.361009670180108	0.718910993205992
836	amr_cze_igb_bul_hau_mlt_sod_guj_aze_uzb_moo_tag_fbf_eng_rus_bsq_ukr_wly_akn_cnt_lit_hin_tsw_ctl_bem_bos_hun_ses_dgb_est_fre_anl_geo_krd_pan_rom_lat_chh_amh_afr_fin_bam_sun_ita_mly_jpn_knd_kor_svk_swe_yor_spa_bat_prs_owc_ind_mnd_urd_swa_slo_sid_ger_dut_ben_mcd_qcu_glc_mol_arw_swt_tig_pol_aeg_scr_mao_nor_lda_grk_zul_jav_tha_gam_tml_dyu_ven_tur_por_alb_azi_cic_vie_heb_tsn_xho_ewe	-0.319630856878903	-0.756864214293564	0.451044432445411
837	sid_prs_swa_mol_tig_amh_aeg_arw_aze_tur_akn_jav_igb_ger_rus_bsq_mcd_anl_tsn_cnt_nor_urd_dyu_hin_swt_dut_hun_xho_bam_fin_ctl_owc_geo_ita_krd_afr_scr_chh_amr_rom_est_fbf_mly_bos_ind_jpn_knd_kor_lat_cze_yor_grk_tag_por_mlt_mao_mnd_svk_lda_pan_sod_glc_slo_lit_bul_qcu_fre_eng_ben_ses_gam_pol_heb_guj_bat_alb_ven_ukr_zul_sun_tha_hau_tml_cic_dgb_azi_spa_swe_uzb_ewe_vie_wly_moo_bem_tsw	-0.208661823768722	-0.492297148515602	0.623669459397819
838	heb_mol_ses_scr_sid_amr_wly_grk_azi_aze_xho_mly_cic_pol_por_bsq_swe_anl_tsn_mnd_ben_svk_zul_lat_moo_guj_est_tsw_fbf_hun_slo_aeg_geo_krd_glc_ctl_arw_owc_gam_eng_fin_swa_sun_lit_tag_jpn_knd_kor_prs_ita_akn_fre_bat_cze_mlt_mao_cnt_pan_ewe_bul_chh_rus_bos_urd_rom_qcu_hin_nor_mcd_bam_amh_dut_hau_alb_jav_ger_yor_spa_lda_ind_tha_sod_tml_ven_bem_uzb_afr_ukr_tur_swt_vie_tig_dgb_dyu_igb	-0.351917178453162	-0.833118337210595	0.40691251294277
839	hau_ita_lda_guj_aeg_chh_sid_svk_tur_uzb_tsn_ind_akn_ger_cze_bsq_bos_amh_tsw_cnt_alb_rus_xho_pol_fbf_rom_est_dyu_moo_hun_krd_owc_geo_slo_lit_bul_prs_heb_tig_glc_fin_bam_tag_pan_mao_jpn_tml_kor_urd_swe_swa_mol_mly_spa_mlt_jav_mnd_arw_ewe_scr_sod_por_ctl_mcd_lat_qcu_hin_eng_dut_ven_wly_grk_anl_afr_sun_ben_cic_ukr_igb_bat_tha_amr_knd_yor_bem_aze_nor_fre_azi_zul_vie_gam_dgb_swt_ses	0.687943938541841	1.6270265920746	0.107115094291659
840	sid_guj_dyu_scr_chh_amr_aeg_pol_aze_azi_ewe_bat_xho_ita_nor_bsq_rom_owc_cic_mnd_alb_mol_yor_dut_fbf_slo_hun_ses_zul_est_lat_amh_geo_urd_mcd_arw_svk_gam_wly_por_fin_moo_ind_pan_mly_jpn_knd_kor_eng_ger_swt_bul_jav_grk_anl_tag_cnt_lit_tsw_afr_sod_ben_prs_hin_ukr_qcu_swe_bos_fre_tsn_mlt_spa_tig_ctl_sun_krd_ven_glc_akn_mao_tha_heb_tml_igb_bam_uzb_cze_rus_tur_bem_vie_hau_swa_dgb_lda	-0.297326030050806	-0.702867349564686	0.483894153218734
841	sod_bul_igb_fre_owc_heb_hau_ita_uzb_aze_bem_bat_yor_dut_nor_bsq_bos_mlt_ven_cnt_hin_rus_lda_guj_cic_krd_hun_swt_moo_est_rom_chh_geo_prs_pol_mol_svk_gam_wly_mcd_fin_zul_ind_glc_mly_jpn_tml_kor_scr_ctl_xho_eng_jav_spa_amr_tag_mnd_ben_swa_pan_amh_cze_swe_slo_arw_qcu_urd_lat_ger_tsn_anl_por_tig_grk_sun_ukr_dgb_alb_fbf_mao_tha_aeg_knd_bam_ewe_azi_lit_afr_tur_dyu_vie_sid_ses_akn_tsw	-0.585477578850002	-1.39627513493795	0.165955548368498
842	anl_ger_dgb_spa_heb_aeg_amh_bul_aze_azi_cic_mao_swa_rom_slo_bsq_lit_owc_zul_mnd_scr_rus_moo_guj_ven_afr_fin_igb_bem_est_ita_tig_geo_krd_lat_urd_eng_sid_sod_por_hun_tsn_jav_pol_tag_jpn_tml_kor_mol_fre_swt_swe_ind_grk_wly_bat_cnt_ctl_lda_glc_mlt_mcd_hin_svk_alb_qcu_prs_nor_ukr_yor_gam_cze_hau_ben_sun_dut_ses_pan_xho_mly_tha_amr_knd_bam_akn_tur_bos_arw_uzb_ewe_vie_chh_dyu_fbf_tsw	-0.295165741261239	-0.698494700291366	0.486610873372228
843	amh_fre_lda_pol_anl_sid_tig_bos_uzb_tur_yor_sun_dyu_hin_swe_bsq_afr_gam_cic_cnt_glc_nor_zul_por_ewe_ita_fin_swt_dgb_hun_svk_aeg_geo_spa_mol_arw_rom_owc_heb_pan_est_bam_tag_dut_mao_jpn_tml_kor_cze_rus_tsw_ben_ind_eng_hau_mly_mnd_ger_ven_prs_sod_mcd_alb_grk_ukr_qcu_krd_urd_ctl_akn_mlt_slo_wly_lat_jav_bul_tsn_guj_swa_bat_tha_chh_knd_ses_moo_aze_lit_scr_azi_fbf_vie_amr_bem_igb_xho	-0.107004863270077	-0.252657767239245	0.801090285821622
844	gam_rom_ses_prs_chh_aeg_sod_pol_uzb_azi_igb_bat_lda_dut_afr_bsq_svk_heb_tsn_cnt_ita_guj_swa_bul_bem_krd_est_dyu_ewe_fin_swe_sid_geo_urd_pan_eng_ctl_anl_amh_fre_hun_fbf_mly_scr_jav_jpn_tml_kor_lat_spa_bam_alb_mao_rus_hau_tag_mnd_glc_yor_cze_mlt_bos_ben_mcd_ukr_qcu_nor_slo_lit_tsw_tig_ger_owc_arw_sun_por_ven_mol_moo_ind_tha_amr_knd_dgb_akn_aze_hin_grk_tur_swt_vie_wly_xho_cic_zul	-0.209165953564733	-0.493914116696938	0.622531371179036
845	amh_mcd_swa_rus_owc_chh_sid_prs_tur_azi_ven_sun_akn_grk_bul_bsq_svk_wly_bem_cnt_pol_mol_cic_ger_dgb_rom_fin_tsw_ses_hun_swe_heb_geo_ben_scr_fre_guj_sod_aeg_ctl_est_yor_bat_urd_jav_jpn_knd_kor_lat_ita_bam_pan_ind_cze_hau_tag_mnd_slo_moo_bos_anl_ukr_arw_dut_hin_qcu_glc_afr_spa_lda_mlt_krd_tig_eng_mly_lit_dyu_alb_fbf_mao_tha_gam_tml_tsn_igb_uzb_nor_por_aze_ewe_vie_amr_xho_swt_zul	-0.350229013761336	-0.830815152337042	0.408205949931709
846	mlt_cze_ewe_prs_sid_gam_amr_guj_aze_azi_tsn_jav_xho_eng_rom_bsq_ger_sod_moo_mnd_slo_ukr_zul_bul_bem_bos_hun_akn_tsw_est_svk_hau_geo_fre_alb_arw_hin_anl_tig_lit_fin_swt_sun_ben_bat_jpn_tml_kor_mol_swe_bam_lat_tag_ctl_aeg_mly_cnt_rus_fbf_krd_chh_nor_ita_pan_spa_qcu_dut_glc_mcd_dgb_amh_scr_wly_urd_ind_afr_lda_por_cic_mao_tha_heb_knd_ven_dyu_uzb_grk_pol_tur_yor_vie_owc_swa_igb_ses	-0.58068648486042	-1.38485176544957	0.169411086299218
847	gam_ita_ewe_ger_sid_amh_chh_lit_uzb_tur_moo_bat_ven_afr_ukr_bsq_ctl_wly_tsw_mnd_mol_eng_zul_por_lda_bul_hun_yor_ses_est_swe_aeg_geo_urd_cze_arw_dut_hau_amr_rus_fin_swt_ind_mcd_mao_jpn_knd_kor_alb_fre_swa_krd_tag_pol_heb_sun_cnt_nor_xho_grk_anl_scr_rom_bos_ben_qcu_lat_spa_svk_igb_mlt_slo_sod_guj_jav_glc_dgb_hin_fbf_mly_tha_owc_tml_dyu_akn_azi_pan_prs_aze_cic_vie_tig_bem_tsn_bam	-0.234709918583075	-0.555047519836626	0.580194742088915
848	amr_grk_bam_ukr_sod_amh_owc_hin_aze_azi_akn_tag_ven_glc_rus_bsq_guj_hau_dgb_mnd_pan_mol_lda_krd_fbf_svk_est_ewe_tsn_hun_spa_mlt_geo_dut_mcd_lit_pol_sid_aeg_swe_fin_yor_mly_slo_sun_jpn_knd_kor_scr_ben_zul_bos_jav_ger_chh_bat_cnt_lat_tsw_ctl_heb_cze_afr_alb_prs_qcu_urd_nor_bul_swa_tig_fre_wly_por_mao_eng_swt_arw_igb_ind_tha_gam_tml_xho_cic_uzb_ita_rom_tur_moo_vie_anl_bem_ses_dyu	-0.277217844620934	-0.655463723327093	0.513787414033315
849	amh_swe_swa_spa_sod_aeg_heb_mcd_tur_aze_bem_mly_ses_bul_prs_bsq_lit_chh_tsn_mnd_guj_mol_lda_eng_akn_hin_est_ewe_yor_hun_urd_owc_geo_cze_ukr_grk_ben_amr_mlt_alb_fin_ven_ind_fre_tag_jpn_knd_kor_arw_pol_igb_scr_bat_afr_hau_mao_cnt_por_fbf_svk_tig_ger_krd_rom_bos_qcu_slo_pan_glc_moo_wly_nor_sid_dut_sun_lat_bam_ita_swt_jav_tha_anl_tml_xho_zul_uzb_ctl_rus_azi_tsw_vie_gam_dyu_cic_dgb	-0.831965361023755	-2.00943193305186	0.04738964648868
850	sod_lat_bam_ita_aeg_chh_owc_guj_uzb_aze_ven_jav_moo_bos_cze_bsq_krd_sid_dgb_mnd_grk_bul_swt_dut_yor_ger_est_igb_ses_hun_rom_amr_geo_eng_pol_ben_glc_tig_gam_afr_fin_dyu_mly_ukr_bat_jpn_knd_kor_svk_pan_ewe_hin_mao_por_anl_ind_cnt_mcd_xho_lit_mlt_ctl_prs_nor_slo_qcu_swe_alb_fre_fbf_wly_mol_hau_urd_sun_scr_zul_spa_lda_tag_tha_amh_tml_cic_bem_azi_arw_rus_tur_akn_vie_heb_swa_tsn_tsw	0.553744489885193	1.3079280259935	0.194121494338003
851	wly_krd_lda_hin_amr_owc_mlt_bos_tur_uzb_bam_tag_igb_cze_lat_bsq_rom_sid_zul_cnt_eng_ger_dgb_swe_akn_scr_fin_tsw_ewe_est_lit_heb_geo_arw_slo_urd_fre_gam_anl_alb_hun_bem_bat_grk_jav_jpn_knd_kor_mcd_afr_cic_prs_sun_guj_tig_mao_mnd_mol_fbf_spa_chh_por_svk_bul_dut_qcu_ctl_nor_glc_swa_hau_pan_aeg_ukr_mly_ben_yor_pol_tsn_ind_tha_amh_tml_xho_ses_aze_ita_rus_azi_moo_vie_sod_dyu_ven_swt	0.103407190299686	0.24323644538858	0.808357937952322
852	owc_glc_moo_dut_anl_mlt_aeg_afr_tur_aze_ven_tag_ses_mcd_krd_bsq_svk_gam_igb_mnd_swe_spa_lda_urd_tsw_guj_est_bem_fbf_fin_lit_chh_geo_scr_lat_por_ita_amh_amr_prs_hun_xho_bat_nor_sun_jpn_tml_kor_ctl_cze_cic_rom_mly_bul_wly_ind_cnt_grk_yor_arw_hau_eng_pan_hin_ger_qcu_alb_slo_ben_dgb_tig_ukr_sod_mol_mao_bos_tsn_pol_swa_jav_tha_sid_knd_ewe_swt_azi_fre_rus_uzb_bam_vie_heb_dyu_akn_zul	0.458796787923789	1.08162979172123	0.282213783748959
853	wly_bul_yor_prs_amh_chh_sid_alb_uzb_tur_dyu_sun_dgb_urd_fre_bsq_afr_sod_swa_cnt_ita_pol_lda_lat_ewe_pan_est_moo_ses_hun_glc_mlt_geo_arw_mol_nor_lit_tig_amr_ben_fin_swt_bat_bos_ind_jpn_knd_kor_ctl_spa_xho_dut_tag_ukr_hau_jav_mnd_rus_tsn_scr_anl_ger_guj_por_grk_qcu_eng_krd_rom_cic_gam_swe_aeg_svk_mao_cze_bem_mcd_ven_mly_tha_owc_tml_zul_bam_azi_hin_slo_aze_fbf_vie_heb_tsw_igb_akn	-0.0982105602008894	-0.231633342899035	0.817331705305657
854	tig_pol_swa_prs_sod_wly_amh_ben_azi_tur_igb_mly_fbf_hin_pan_bsq_scr_aeg_yor_cnt_mcd_dut_ewe_nor_bem_glc_fin_zul_ses_hun_ita_gam_geo_spa_fre_eng_guj_heb_owc_cze_est_tsn_sun_ukr_tag_jpn_tml_kor_urd_lat_cic_svk_mao_por_amr_ind_mnd_rom_lda_grk_chh_ctl_krd_afr_bul_qcu_slo_arw_alb_bam_anl_mol_hau_bos_bat_lit_swt_swe_dyu_jav_tha_sid_knd_xho_akn_uzb_rus_ger_aze_tsw_vie_mlt_ven_dgb_moo	-0.137064542613958	-0.323633881706708	0.746941884283587
855	owc_bul_dyu_guj_sod_aeg_amr_bos_azi_aze_swa_sun_bem_ger_mcd_bsq_lit_gam_tsw_mnd_ben_swe_tsn_glc_lda_ita_hun_fbf_bam_est_fre_sid_geo_mol_svk_rus_ukr_mlt_amh_afr_fin_ses_mao_pan_bat_jpn_tml_kor_nor_cze_ewe_spa_mly_prs_anl_ind_cnt_urd_swt_por_hau_slo_scr_lat_pol_qcu_eng_grk_krd_xho_heb_ctl_chh_alb_tag_arw_ven_hin_akn_jav_tha_tig_knd_dgb_yor_tur_rom_dut_uzb_cic_vie_wly_zul_igb_moo	-0.251318530294838	-0.594297323116332	0.553756271158378
856	chh_alb_dyu_lit_anl_mlt_gam_swe_tur_uzb_lda_sun_moo_mol_ita_bsq_scr_tig_dgb_cnt_prs_hin_fbf_krd_cic_mcd_hun_zul_xho_fin_svk_amr_geo_rom_pan_ben_arw_sid_hau_spa_est_bam_jav_ctl_mly_jpn_knd_kor_ger_pol_bem_lat_ind_ukr_sod_bat_mnd_cze_akn_afr_owc_urd_bul_glc_eng_qcu_rus_nor_bos_swa_wly_guj_aeg_dut_mao_fre_igb_grk_tsn_tag_tha_heb_tml_tsw_yor_azi_por_slo_aze_ses_vie_amh_ven_swt_ewe	0.0144627608623182	0.03403826956337	0.972919583369112
857	amh_bul_dyu_prs_gam_anl_wly_mol_uzb_aze_lda_mao_cic_rus_scr_bsq_afr_sid_swt_mnd_grk_ben_bam_ukr_swa_dut_est_dgb_tsw_hun_cze_owc_geo_nor_pan_urd_fre_aeg_tig_pol_fin_ses_tag_ctl_sun_jpn_tml_kor_guj_hin_ewe_ita_mly_ger_amr_ind_cnt_lat_moo_svk_sod_slo_swe_spa_bos_qcu_glc_por_rom_igb_chh_lit_heb_arw_bat_alb_tsn_eng_bem_jav_tha_hau_knd_akn_xho_azi_krd_mcd_tur_yor_vie_mlt_ven_zul_fbf	-0.322951831300953	-0.764377255175411	0.446577583855829
858	hau_arw_swa_por_amr_anl_amh_mol_uzb_aze_yor_bat_ewe_spa_cze_bsq_mcd_sid_zul_cnt_rom_ben_igb_svk_ses_afr_est_tsw_lda_hun_slo_tig_geo_ukr_nor_grk_guj_heb_owc_eng_fin_fbf_mly_scr_ind_jpn_knd_kor_fre_alb_xho_lit_mao_ctl_aeg_jav_mnd_pol_ven_ger_chh_ita_bul_rus_lat_qcu_krd_bos_urd_moo_gam_pan_sod_glc_sun_swe_swt_dut_akn_tag_tha_wly_tml_bam_dgb_tur_hin_prs_azi_bem_vie_mlt_tsn_cic_dyu	-0.106707778358682	-0.251492793966594	0.801988018435008
859	hau_hin_fbf_afr_sod_owc_mlt_krd_azi_tur_dgb_tag_zul_guj_arw_bsq_pan_wly_igb_cnt_pol_ukr_swa_fre_bam_urd_fin_cic_tsw_est_glc_sid_geo_por_mcd_ger_lat_heb_aeg_cze_hun_moo_bat_eng_jav_jpn_tml_kor_bul_dut_yor_svk_sun_rom_anl_mao_mnd_grk_xho_spa_amr_slo_swe_bos_ita_qcu_alb_nor_lit_dyu_tig_ctl_chh_rus_mly_scr_ewe_prs_tsn_ind_tha_gam_knd_swt_ven_uzb_mol_ben_aze_akn_vie_amh_lda_bem_ses	-0.365635229683128	-0.866265332023208	0.388574063588015
860	chh_bos_swt_slo_amh_gam_sid_dut_aze_azi_dgb_jav_igb_swe_cze_bsq_pol_wly_ses_mnd_ctl_alb_fbf_fre_xho_mcd_fin_ewe_cic_est_prs_tig_geo_afr_ita_rus_arw_owc_heb_rom_hun_lda_bat_krd_mao_jpn_tml_kor_urd_ben_akn_ger_mly_bul_sod_sun_cnt_por_swa_guj_hau_lit_glc_hin_spa_qcu_eng_lat_grk_bam_mlt_nor_amr_svk_ind_pan_yor_mol_bem_tag_tha_anl_knd_ven_tsw_tur_ukr_scr_uzb_moo_vie_aeg_dyu_tsn_zul	-0.148471193652534	-0.350478144958159	0.72677248078988
861	owc_mol_zul_alb_amr_tig_sid_dut_azi_uzb_xho_tag_tsw_nor_lit_bsq_spa_amh_ven_cnt_ger_slo_fbf_swe_dgb_fre_fin_swa_ewe_hun_lat_anl_geo_mcd_glc_afr_ctl_chh_hau_urd_est_moo_mao_rus_ind_jpn_tml_kor_bul_scr_dyu_grk_jav_ita_sod_sun_mnd_pol_bam_guj_wly_svk_prs_ukr_arw_qcu_pan_krd_rom_lda_heb_ben_aeg_por_mly_cze_yor_eng_akn_bat_tha_mlt_knd_ses_swt_aze_bos_hin_tur_bem_vie_gam_igb_cic_tsn	0.237250705878546	0.558031616989543	0.578163709745285
862	sod_krd_tsn_slo_aeg_anl_amr_por_aze_uzb_dyu_mly_zul_bos_spa_bsq_rus_chh_ses_cnt_lat_mol_yor_ben_swt_prs_hun_ven_ewe_fin_mcd_gam_geo_scr_arw_fre_hin_heb_wly_ctl_est_igb_mao_dut_tag_jpn_tml_kor_cze_swe_xho_rom_ind_alb_mlt_jav_mnd_urd_tsw_glc_owc_svk_lit_nor_guj_qcu_grk_pan_ger_dgb_hau_pol_amh_afr_bat_eng_lda_ukr_swa_sun_tha_sid_knd_fbf_cic_tur_bul_ita_azi_akn_vie_tig_bam_moo_bem	-0.0909891708446334	-0.214565903572419	0.830575562270572
863	sod_lat_dgb_rom_owc_heb_hau_guj_aze_azi_swa_jav_dyu_arw_mol_bsq_svk_wly_igb_mnd_dut_ben_zul_lit_lda_slo_hun_xho_swt_fin_por_gam_geo_fre_swe_ita_grk_amr_tig_bos_est_cic_ind_nor_sun_jpn_knd_kor_cze_scr_ses_ctl_bat_pol_aeg_mly_cnt_bul_ewe_pan_chh_mcd_afr_urd_spa_qcu_hin_krd_prs_yor_mlt_alb_sid_rus_tag_eng_tsn_ukr_moo_mao_tha_anl_tml_fbf_ven_tur_glc_ger_uzb_akn_vie_amh_tsw_bem_bam	-0.268071443603593	-0.633243187721502	0.528129017380148
864	owc_pan_ses_guj_anl_sod_chh_slo_uzb_tur_cic_tag_yor_swe_lat_bsq_nor_tig_dyu_mnd_eng_por_akn_ctl_bam_urd_hun_igb_swt_fin_grk_mlt_geo_ger_mol_dut_afr_amr_aeg_prs_est_ewe_mly_arw_ind_jpn_knd_kor_fre_alb_ven_mcd_jav_hin_amh_mao_cnt_cze_tsw_spa_heb_svk_ben_bos_krd_qcu_lit_rom_ita_fbf_sid_glc_hau_ukr_sun_bul_tsn_rus_dgb_bat_tha_gam_tml_bem_swa_azi_pol_scr_aze_lda_vie_wly_zul_moo_xho	-0.449624345368036	-1.06785372334333	0.288350594672078
865	chh_por_tsn_lat_wly_amh_heb_dut_azi_uzb_ses_mao_igb_bos_arw_bsq_ukr_sod_swa_cnt_ctl_svk_ven_glc_swt_mcd_fin_dgb_ewe_est_rus_owc_geo_guj_nor_rom_prs_gam_sid_lit_hun_dyu_ind_spa_tag_jpn_knd_kor_fre_cze_bem_grk_sun_pol_aeg_mly_mnd_urd_lda_mol_mlt_bul_eng_ben_ger_qcu_slo_ita_alb_tsw_hau_scr_anl_afr_jav_swe_bam_hin_fbf_bat_tha_amr_tml_akn_cic_aze_pan_krd_tur_moo_vie_tig_yor_zul_xho	0.71482064588822	1.69059046912129	0.0942641758668961
866	amh_nor_igb_ger_sid_amr_aeg_scr_uzb_tur_zul_ind_lda_lat_prs_bsq_guj_mlt_dgb_cnt_afr_pan_ses_fre_swa_dut_hun_moo_ewe_fin_arw_chh_geo_mol_rus_lit_rom_sod_tig_mcd_est_bam_mao_por_sun_jpn_tml_kor_svk_ita_fbf_swe_bat_pol_anl_tag_mnd_hin_swt_slo_gam_glc_ukr_ctl_cze_qcu_eng_bos_ben_xho_hau_bul_wly_grk_mly_alb_bem_krd_ven_jav_tha_heb_knd_cic_akn_aze_urd_spa_azi_dyu_vie_owc_tsn_yor_tsw	-0.240505894725369	-0.567718620603671	0.571594079375373
867	amh_rus_ses_lit_amr_heb_aeg_por_aze_uzb_dyu_ind_bem_pan_lat_bsq_grk_hau_fbf_mnd_mcd_svk_ven_bul_swa_guj_hun_xho_akn_fin_swe_sod_geo_prs_slo_arw_rom_sid_gam_eng_est_zul_tag_pol_mly_jpn_tml_kor_glc_ben_igb_ctl_sun_urd_tig_bat_cnt_fre_cic_bos_chh_ger_nor_hin_mol_qcu_scr_spa_ukr_tsw_anl_ita_mlt_dut_mao_krd_tsn_alb_yor_jav_tha_wly_knd_dgb_moo_tur_afr_cze_azi_bam_vie_owc_ewe_lda_swt	-0.419470519006655	-0.99517291772	0.322234467022412
868	sod_ctl_igb_eng_gam_hau_anl_svk_aze_uzb_bem_mao_dyu_por_arw_bsq_ukr_chh_bam_mnd_mcd_urd_fbf_rom_xho_krd_fin_dgb_tsn_hun_alb_aeg_geo_pol_afr_prs_rus_sid_amh_bos_est_ses_mly_guj_tag_jpn_knd_kor_ben_glc_swa_fre_jav_grk_heb_ind_cnt_cze_akn_slo_wly_scr_bul_spa_pan_qcu_lat_ger_swe_zul_mlt_ita_tig_mol_sun_lit_moo_dut_tsw_bat_tha_amr_tml_yor_swt_azi_nor_hin_tur_ven_vie_owc_cic_lda_ewe	-0.38576363337369	-0.914329661443012	0.362908150831614
869	heb_glc_swa_ben_anl_sid_sod_urd_aze_tur_cic_sun_bam_scr_spa_bsq_lat_mlt_igb_cnt_mol_por_ven_alb_bem_pan_fin_moo_dyu_hun_ger_wly_geo_bul_ctl_arw_guj_owc_chh_slo_est_ses_mao_pol_mly_jpn_knd_kor_afr_nor_xho_mcd_jav_grk_aeg_ind_mnd_svk_dgb_prs_hau_rus_cze_lit_fre_qcu_bos_ukr_eng_yor_gam_krd_amr_ita_bat_swe_swt_rom_ewe_tag_tha_tig_tml_lda_tsn_azi_hin_dut_uzb_zul_vie_amh_fbf_akn_tsw	-0.0900593873463084	-0.212246267135218	0.832379407240724
870	gam_cze_moo_scr_chh_wly_sid_arw_uzb_aze_ses_ind_xho_grk_pol_bsq_svk_tig_cic_mnd_hin_dut_ewe_ukr_zul_rom_est_igb_fbf_fin_glc_sod_geo_rus_bul_fre_urd_aeg_anl_bos_hun_swa_tag_lat_sun_jpn_tml_kor_ita_ger_tsw_mol_bat_lit_mlt_jav_cnt_alb_tsn_guj_heb_nor_por_afr_eng_qcu_ctl_ben_spa_ven_owc_swe_hau_mcd_mly_slo_bam_prs_akn_mao_tha_amh_knd_lda_bem_tur_pan_krd_azi_yor_vie_amr_dgb_swt_dyu	0.293120636143562	0.69103745083555	0.491263313202835
871	amh_mcd_igb_ita_mlt_sid_owc_ctl_azi_tur_akn_tag_dgb_guj_scr_bsq_ukr_hau_swa_cnt_mol_prs_swt_bos_ses_nor_fin_xho_tsn_est_cze_sod_geo_glc_arw_urd_krd_aeg_gam_afr_hun_cic_ind_grk_bat_jpn_tml_kor_bul_ben_tsw_rom_mly_pan_chh_sun_mnd_swe_zul_eng_anl_spa_hin_pol_slo_qcu_fre_alb_lit_ven_amr_svk_wly_lat_jav_por_bem_rus_lda_mao_tha_heb_knd_dyu_moo_uzb_dut_ger_aze_bam_vie_tig_yor_ewe_fbf	-0.137418970384734	-0.324539883917917	0.746258189666954
872	sid_fre_tsw_rom_sod_amh_wly_alb_uzb_aze_swt_tag_swa_grk_bos_bsq_pol_owc_dgb_mnd_cze_mcd_yor_glc_bem_bul_fin_akn_fbf_hun_ben_heb_geo_guj_nor_ita_urd_tig_anl_spa_est_ven_mly_rus_bat_jpn_tml_kor_por_eng_lda_ukr_sun_slo_mlt_mao_cnt_svk_ses_swe_gam_scr_lit_ctl_pan_qcu_lat_krd_dut_bam_aeg_arw_chh_mol_ind_afr_xho_ger_moo_jav_tha_hau_knd_dyu_ewe_azi_hin_prs_tur_cic_vie_amr_tsn_zul_igb	-0.507797265677215	-1.21053218681976	0.229142316217098
873	chh_ctl_ven_rom_sod_mlt_anl_lit_uzb_azi_bem_jav_cic_pan_scr_bsq_hin_hau_dyu_mnd_eng_ita_swt_nor_bam_alb_est_moo_yor_hun_cze_amr_geo_prs_por_pol_krd_tig_gam_urd_fin_akn_mly_slo_bat_jpn_knd_kor_guj_afr_xho_rus_tag_mcd_heb_sun_cnt_ukr_ewe_arw_owc_bos_grk_spa_lat_qcu_dut_glc_bul_dgb_wly_fre_sid_mol_ind_ben_ses_svk_zul_mao_tha_amh_tml_tsn_tsw_tur_ger_swe_aze_igb_vie_aeg_fbf_lda_swa	-0.849886502644534	-2.05914402472992	0.0422762708768785
874	sid_dut_bem_urd_sod_hau_anl_alb_azi_tur_igb_sun_bam_spa_arw_bsq_cze_chh_dgb_cnt_hin_nor_lda_ctl_cic_svk_fin_yor_ewe_hun_krd_tig_geo_pan_scr_pol_prs_wly_heb_slo_est_tsw_mao_ita_tag_jpn_knd_kor_rom_guj_dyu_afr_mly_bos_aeg_bat_mnd_lat_tsn_ben_mlt_ukr_glc_swe_bul_qcu_fre_por_grk_ses_amh_lit_gam_ger_ind_mol_akn_mcd_moo_jav_tha_owc_tml_swt_xho_uzb_eng_rus_aze_ven_vie_amr_swa_fbf_zul	-0.247718348790887	-0.585260549400494	0.55978996122367
875	owc_ben_akn_swe_anl_chh_heb_hin_tur_azi_dgb_tag_zul_pan_prs_bsq_afr_sid_tsn_cnt_ita_lat_dyu_ukr_xho_por_fin_bem_yor_hun_grk_amr_geo_scr_pol_alb_bos_mlt_wly_nor_est_ewe_ind_urd_sun_jpn_tml_kor_dut_bul_bam_spa_mly_mol_sod_jav_mnd_fre_swt_ctl_amh_slo_arw_cze_eng_qcu_svk_lit_ger_ses_gam_mcd_aeg_rom_bat_glc_moo_guj_lda_mao_tha_tig_knd_fbf_cic_aze_krd_rus_uzb_swa_vie_hau_igb_tsw_ven	0.183540067962385	0.431751476991867	0.666921355274656
876	anl_cze_akn_ukr_aeg_sod_hau_mcd_aze_azi_dyu_sun_swt_arw_glc_bsq_por_wly_igb_cnt_ctl_bos_dgb_prs_fbf_lit_est_bem_tsw_hun_scr_tig_geo_svk_hin_bul_grk_heb_chh_urd_fin_ewe_mly_fre_jav_jpn_tml_kor_krd_rom_cic_eng_bat_mol_amr_mao_mnd_ger_lda_dut_owc_slo_spa_pan_ita_qcu_ben_pol_lat_zul_gam_guj_amh_alb_tag_afr_yor_rus_ven_ind_tha_mlt_knd_tsn_swa_uzb_nor_swe_tur_ses_vie_sid_moo_bam_xho	-0.0707530243862858	-0.166812530473277	0.867879718368712
877	amh_slo_yor_bul_wly_amr_hau_ita_uzb_tur_bam_bat_bem_arw_ger_bsq_scr_chh_ewe_cnt_eng_hin_ven_rus_xho_ukr_est_zul_tsw_hun_glc_sod_geo_mol_bos_por_rom_anl_tig_svk_fin_dyu_mly_pan_mao_jpn_knd_kor_nor_mcd_fbf_prs_ind_swe_mlt_sun_mnd_lat_akn_alb_owc_urd_ctl_afr_lit_qcu_guj_fre_ben_tsn_aeg_spa_gam_grk_jav_cze_moo_pol_swt_tag_tha_sid_tml_swa_cic_aze_dut_krd_azi_lda_vie_heb_dgb_ses_igb	-0.345202235191407	-0.818296421972576	0.415279715317586
878	wly_lat_moo_arw_mlt_amr_aeg_guj_tur_azi_cic_ind_ewe_grk_prs_bsq_hin_gam_xho_mnd_bul_scr_ses_ukr_swa_ben_fin_tsw_lda_hun_ger_sod_geo_ctl_nor_slo_spa_chh_heb_glc_est_zul_tag_pol_mly_jpn_knd_kor_rus_bos_ven_swe_sun_lit_anl_bat_cnt_alb_bem_mcd_sid_por_cze_urd_eng_qcu_svk_krd_fre_fbf_amh_rom_tig_mol_mao_dut_igb_ita_akn_jav_tha_hau_tml_yor_tsn_uzb_pan_afr_aze_dyu_vie_owc_bam_swt_dgb	-0.258077117867899	-0.610086778915701	0.54329222268393
879	tig_hin_bem_mol_anl_mlt_amr_fre_uzb_tur_dgb_tag_dyu_bos_bul_bsq_ita_aeg_akn_cnt_pan_ben_cic_glc_moo_krd_hun_bam_zul_est_dut_owc_geo_ger_mcd_slo_por_amh_sod_pol_fin_swa_sun_alb_mao_jpn_knd_kor_urd_rus_xho_ctl_bat_prs_sid_mly_mnd_scr_ven_arw_chh_cze_ukr_afr_rom_qcu_swe_lat_svk_lda_wly_grk_gam_nor_jav_guj_tsw_eng_swt_ind_tha_hau_tml_ewe_ses_aze_lit_spa_azi_tsn_vie_heb_yor_igb_fbf	-0.926669355977987	-2.2480938207286	0.0269328230881191
880	aeg_ger_lda_pol_chh_mlt_heb_cze_azi_uzb_fbf_mao_igb_dut_mcd_bsq_fre_owc_xho_cnt_lit_bos_tsw_rom_ven_swe_hun_swt_bam_est_glc_gam_geo_por_spa_alb_afr_hau_sid_rus_fin_dyu_tag_grk_sun_jpn_tml_kor_eng_prs_bem_krd_mly_hin_amh_bat_mnd_ita_dgb_bul_wly_scr_pan_mol_nor_qcu_ctl_slo_arw_tsn_sod_ben_anl_guj_jav_ukr_ewe_urd_zul_ind_tha_tig_knd_cic_yor_aze_lat_svk_tur_akn_vie_amr_swa_moo_ses	-0.162811875749127	-0.384222182412905	0.701690896569765
881	gam_prs_dyu_dut_tig_heb_amh_urd_tur_uzb_ewe_bat_bam_swe_alb_bsq_ben_amr_bem_cnt_glc_ger_tsn_pol_akn_guj_fin_fbf_moo_est_scr_owc_geo_svk_arw_krd_hin_sid_chh_slo_hun_dgb_sun_fre_jav_jpn_knd_kor_cze_spa_swt_rom_mao_eng_wly_tag_mnd_pan_swa_ita_sod_ukr_lit_por_bul_qcu_mcd_mol_lat_cic_anl_grk_hau_nor_ind_ctl_ven_bos_ses_mly_tha_mlt_tml_yor_tsw_aze_rus_afr_azi_zul_vie_aeg_xho_lda_igb	-0.72392247303866	-1.7382206092984	0.0854816856901348
882	hau_grk_yor_ben_owc_amh_tig_krd_aze_uzb_lda_ind_bem_scr_dut_bsq_mcd_aeg_ses_cnt_guj_swe_bam_hin_moo_eng_hun_swa_tsn_est_lat_amr_geo_por_rus_lit_bul_sod_sid_rom_fin_zul_sun_slo_mly_jpn_knd_kor_afr_alb_fbf_spa_mao_bos_chh_bat_mnd_prs_ven_nor_wly_ita_ukr_mol_svk_qcu_ctl_urd_pan_akn_heb_arw_gam_fre_jav_cze_swt_pol_igb_tag_tha_mlt_tml_tsw_ewe_tur_ger_glc_azi_dyu_vie_anl_dgb_cic_xho	-1.40958235923959	-3.54366733177133	0.0006194440001966
883	mlt_svk_yor_lit_heb_owc_amh_hin_tur_azi_ewe_ind_ven_nor_krd_bsq_grk_aeg_bam_cnt_bul_dut_xho_eng_moo_mol_fin_ses_tsn_est_ukr_tig_geo_rus_rom_guj_slo_hau_amr_ben_hun_igb_jav_por_mly_jpn_tml_kor_pol_afr_swt_fre_sun_mcd_wly_mao_mnd_alb_zul_urd_anl_spa_cze_prs_ita_qcu_ctl_lat_bos_bem_chh_pan_sid_arw_bat_scr_tsw_swe_swa_tag_tha_sod_knd_dgb_lda_uzb_ger_glc_aze_akn_vie_gam_fbf_dyu_cic	-0.424653069137319	-1.00772209107269	0.316202649595702
884	owc_fre_akn_scr_wly_sid_anl_bos_tur_aze_bam_bat_bem_spa_grk_bsq_svk_tig_igb_cnt_eng_ctl_dyu_prs_fbf_afr_fin_xho_cic_est_nor_chh_geo_guj_rus_arw_pol_amr_sod_ben_hun_yor_ind_cze_sun_jpn_tml_kor_alb_ita_ven_por_mao_rom_aeg_tag_mnd_ger_zul_mcd_hau_slo_swe_hin_lit_qcu_ukr_dut_mol_ses_gam_lat_heb_urd_mly_glc_moo_krd_swt_jav_tha_amh_knd_tsn_swa_uzb_pan_bul_azi_lda_vie_mlt_dgb_ewe_tsw	-0.0571755992836504	-0.134716765648729	0.893126948861396
885	owc_bos_swt_svk_hau_sod_amh_cze_azi_aze_akn_bat_bem_prs_hin_bsq_urd_sid_moo_cnt_ita_lit_dyu_rom_bam_mcd_fin_igb_zul_hun_dut_anl_geo_glc_grk_mol_afr_amr_chh_guj_est_cic_jav_nor_mao_jpn_knd_kor_fre_ukr_fbf_swe_tag_eng_mlt_mly_mnd_rus_ses_pan_heb_ben_ger_arw_por_qcu_lat_slo_spa_ven_aeg_ctl_gam_scr_ind_alb_tsn_pol_lda_sun_tha_tig_tml_tsw_yor_tur_krd_bul_uzb_xho_vie_wly_ewe_dgb_swa	0.085356004411957	0.201393456746018	0.840830769379606
886	wly_afr_ven_pan_gam_sid_amh_grk_tur_azi_xho_mao_tsw_dut_bul_bsq_krd_heb_dyu_cnt_ger_lat_swa_nor_lda_bos_fin_ses_bem_est_slo_amr_geo_fre_scr_urd_eng_mlt_chh_rus_hun_cic_tag_rom_ind_jpn_tml_kor_lit_cze_fbf_svk_bat_spa_tig_sun_mnd_pol_akn_hin_hau_ctl_swe_ita_ukr_qcu_arw_prs_mol_bam_sod_alb_anl_glc_mly_ben_dgb_mcd_ewe_jav_tha_owc_knd_igb_yor_aze_guj_por_uzb_tsn_vie_aeg_zul_moo_swt	-0.470246216338571	-1.11897755122746	0.266031578733376
887	anl_fre_yor_ger_mlt_hau_sod_prs_uzb_tur_moo_sun_tsn_urd_guj_bsq_spa_gam_bam_mnd_alb_swe_ven_ita_tsw_grk_fin_ewe_lda_hun_ctl_amh_geo_rus_scr_lit_pan_wly_sid_pol_est_zul_bat_cze_jav_jpn_knd_kor_slo_afr_igb_rom_mly_krd_owc_ind_cnt_ukr_xho_eng_chh_ben_glc_svk_lat_qcu_bul_mcd_dut_dyu_aeg_por_amr_nor_mao_mol_ses_bos_cic_tag_tha_tig_tml_bem_dgb_aze_arw_hin_azi_swt_vie_heb_fbf_akn_swa	-0.202170297081269	-0.477317615842597	0.634255807592353
888	amr_bos_swt_slo_tig_sid_hau_lat_aze_tur_dgb_sun_fbf_grk_alb_bsq_bul_heb_yor_mnd_ben_mcd_ses_urd_igb_prs_hun_dyu_tsn_fin_dut_owc_geo_arw_rom_ita_ukr_chh_sod_fre_est_ewe_bat_cze_jav_jpn_tml_kor_pol_krd_swa_afr_tag_nor_anl_mao_cnt_spa_cic_guj_gam_eng_mol_ger_hin_qcu_pan_por_lit_moo_aeg_swe_wly_ctl_ind_rus_tsw_glc_bem_mly_tha_amh_knd_bam_ven_uzb_scr_svk_azi_akn_vie_mlt_zul_xho_lda	-0.157634602595161	-0.371729281391132	0.710940031017315
889	sid_eng_swa_lit_amr_heb_tig_swe_tur_aze_dyu_tag_lda_mol_lat_bsq_ben_amh_zul_mnd_mcd_hin_tsw_bos_swt_cze_fin_moo_ses_hun_rus_aeg_geo_slo_ctl_glc_ger_mlt_gam_dut_est_ven_ind_svk_mly_jpn_tml_kor_scr_alb_yor_guj_mao_rom_anl_jav_cnt_pan_bem_grk_wly_fre_arw_bul_ukr_qcu_spa_por_ita_bam_owc_pol_hau_afr_bat_krd_tsn_nor_igb_sun_tha_sod_knd_dgb_fbf_azi_prs_urd_uzb_cic_vie_chh_xho_akn_ewe	-0.213254821729487	-0.504001142500524	0.615452477518251
890	anl_ita_bam_pol_hau_heb_mlt_scr_uzb_tur_fbf_mao_igb_urd_krd_bsq_fre_wly_swa_mnd_dut_svk_zul_rus_yor_rom_est_tsw_moo_fin_guj_amh_geo_slo_ger_por_swe_gam_amr_afr_hun_ven_jav_alb_bat_jpn_knd_kor_eng_nor_lda_lat_mly_ben_aeg_tag_cnt_prs_bem_cze_tig_mol_arw_spa_grk_qcu_bul_bos_ctl_akn_chh_lit_sod_glc_ind_ukr_ewe_mcd_dgb_sun_tha_sid_tml_dyu_xho_aze_pan_hin_azi_tsn_vie_owc_swt_cic_ses	0.00356888454753859	0.00839704822758168	0.993318190115253
891	mlt_pan_fbf_rus_hau_wly_sid_alb_aze_tur_ewe_ind_bem_eng_ukr_bsq_svk_anl_bam_mnd_swe_cze_igb_por_tsw_scr_hun_lda_swa_fin_ger_gam_geo_bos_hin_rom_fre_amh_heb_lat_est_dyu_sun_slo_mly_jpn_tml_kor_grk_lit_yor_nor_bat_mcd_amr_mao_cnt_arw_ven_ita_aeg_ben_guj_ctl_spa_qcu_pol_urd_bul_moo_chh_krd_tig_glc_tag_mol_tsn_afr_cic_jav_tha_owc_knd_xho_akn_azi_dut_prs_uzb_ses_vie_sod_swt_zul_dgb	-0.008927317744391	-0.0210631965301705	0.983240369159852
892	tig_eng_moo_ukr_hau_heb_aeg_afr_aze_azi_xho_tag_swt_hin_scr_bsq_cze_amh_lda_mnd_ben_pan_ses_glc_akn_rus_hun_igb_swa_fin_nor_wly_geo_ger_lat_grk_guj_owc_sid_krd_est_fbf_bat_fre_sun_jpn_tml_kor_svk_lit_yor_spa_jav_urd_anl_ind_cnt_arw_ewe_ita_chh_bos_swe_rom_mcd_qcu_alb_ctl_por_ven_amr_bul_gam_dut_mao_slo_cic_pol_dgb_mly_tha_sod_knd_tsn_zul_uzb_prs_mol_tur_bem_vie_mlt_bam_dyu_tsw	-0.811655848496449	-1.95760213090767	0.0532745235365662
893	wly_spa_ven_slo_heb_sod_amr_nor_tur_aze_igb_sun_tsw_svk_cze_bsq_ger_hau_ses_mnd_mcd_rus_dgb_urd_zul_fre_hun_bem_swt_fin_hin_owc_geo_por_ukr_rom_glc_anl_sid_eng_est_xho_mao_guj_tag_jpn_tml_kor_mol_krd_lda_swe_mly_pol_gam_bat_cnt_bul_akn_ctl_chh_dut_pan_afr_arw_qcu_ben_lat_scr_ewe_tig_lit_aeg_bos_ind_grk_yor_prs_bam_jav_tha_amh_knd_cic_fbf_uzb_alb_ita_azi_dyu_vie_mlt_moo_swa_tsn	-0.0768155176445334	-0.181105996685953	0.85667848834251
894	amr_pol_fbf_ctl_mlt_tig_sod_lit_aze_uzb_akn_jav_dyu_ita_swe_bsq_arw_hau_igb_cnt_alb_mol_zul_rus_swa_cze_fin_swt_ewe_est_dut_wly_geo_nor_mcd_rom_afr_chh_owc_ben_hun_yor_mao_spa_bat_jpn_knd_kor_bul_ger_tsw_lat_sun_bos_heb_ind_mnd_guj_moo_fre_amh_svk_hin_ukr_prs_qcu_scr_urd_grk_bam_anl_pan_gam_eng_tag_krd_bem_slo_ses_mly_tha_sid_tml_cic_tsn_azi_glc_por_tur_xho_vie_aeg_ven_lda_dgb	-0.627913309035703	-1.50191408519545	0.136507190616515
895	sid_lit_moo_svk_mlt_tig_amh_por_uzb_tur_yor_mly_swt_glc_hin_bsq_guj_hau_akn_cnt_nor_spa_bem_dut_fbf_pol_fin_bam_tsn_est_grk_owc_geo_cze_ita_mol_urd_aeg_sod_krd_hun_swa_bat_alb_sun_jpn_knd_kor_ben_scr_tsw_prs_mao_bos_anl_ind_mnd_afr_lda_rus_heb_ger_ukr_pan_mcd_qcu_fre_eng_rom_dgb_wly_bul_chh_ctl_jav_lat_dyu_swe_xho_tag_tha_gam_tml_igb_zul_azi_slo_arw_aze_ven_vie_amr_ses_ewe_cic	0.068789867447782	0.162176391551858	0.871518790855774
896	hau_cze_swa_scr_chh_owc_mlt_grk_aze_tur_fbf_mly_bem_lat_bul_bsq_pol_amh_zul_mnd_slo_glc_cic_guj_ses_por_hun_ewe_bam_est_pan_aeg_geo_rus_nor_hin_spa_amr_tig_prs_fin_yor_ind_swe_mao_jpn_knd_kor_eng_mol_swt_fre_tag_alb_sid_bat_cnt_dut_dyu_afr_sod_ger_urd_ukr_rom_qcu_ctl_bos_ben_akn_anl_krd_heb_svk_sun_arw_igb_ita_lda_jav_tha_gam_tml_ven_moo_azi_lit_mcd_uzb_tsn_vie_wly_tsw_dgb_xho	-0.124702289563359	-0.294485621544897	0.769043170336896
897	chh_dut_swt_cze_mlt_sid_amh_mol_tur_aze_zul_sun_swa_ben_ita_bsq_ger_aeg_ewe_mnd_afr_rom_xho_urd_ses_spa_est_moo_bam_fin_eng_heb_geo_ctl_scr_slo_pan_sod_anl_bos_hun_igb_bat_swe_mao_jpn_knd_kor_pol_mcd_lda_ukr_mly_rus_gam_ind_cnt_glc_dyu_svk_owc_lit_grk_por_hin_qcu_krd_bul_arw_dgb_tig_prs_amr_nor_tag_alb_yor_fre_cic_jav_tha_wly_tml_tsn_fbf_uzb_guj_lat_azi_ven_vie_hau_tsw_akn_bem	-0.22634085533881	-0.534456304885931	0.594301284318405
898	mlt_mcd_fbf_scr_tig_gam_chh_slo_tur_uzb_zul_jav_dgb_mol_swe_bsq_svk_hau_tsn_cnt_hin_ben_ven_bos_swt_ctl_hun_moo_lda_fin_glc_sid_geo_eng_rus_lat_afr_wly_anl_pan_est_tsw_tag_rom_mao_jpn_knd_kor_lit_cze_dyu_prs_sun_ukr_owc_ind_mnd_arw_igb_urd_heb_bul_spa_ita_guj_qcu_grk_por_pol_bam_amr_ger_amh_dut_bat_fre_xho_alb_bem_mly_tha_aeg_tml_cic_ses_aze_nor_krd_azi_yor_vie_sod_akn_swa_ewe	-0.31459434261046	-0.744622398790981	0.458377523806134
899	amr_svk_swt_grk_gam_sid_sod_alb_tur_uzb_tsn_ind_swa_ben_bul_bsq_spa_owc_ven_cnt_urd_ukr_ses_dut_yor_prs_est_fbf_ewe_hun_pol_mlt_geo_rom_mol_scr_lat_wly_amh_nor_fin_tsw_sun_mcd_tag_jpn_knd_kor_arw_afr_zul_slo_jav_ctl_tig_mly_mnd_ita_cic_fre_hau_rus_hin_bos_guj_qcu_krd_lit_pan_lda_chh_cze_anl_ger_mao_por_moo_glc_igb_bat_tha_heb_tml_bem_akn_aze_swe_eng_azi_xho_vie_aeg_dgb_bam_dyu	-0.492472864646265	-1.1715092933933	0.24438679893978
900	gam_glc_cic_prs_wly_chh_aeg_svk_aze_tur_tsw_sun_dgb_ben_bul_bsq_hin_heb_yor_cnt_pan_rus_tsn_lit_bem_mcd_fin_swa_ses_est_nor_owc_geo_cze_spa_pol_mol_anl_amh_fre_hun_zul_mly_slo_jav_jpn_tml_kor_grk_lat_swt_ctl_tag_scr_amr_bat_mnd_arw_ven_bos_mlt_por_guj_ukr_urd_qcu_krd_afr_eng_fbf_sid_dut_sod_swe_mao_alb_lda_rom_ewe_ind_tha_hau_knd_dyu_akn_uzb_ger_ita_azi_bam_vie_tig_moo_xho_igb	0.0554597655178162	0.130510826117754	0.896444180450128
901	amr_alb_yor_por_aeg_gam_sid_ger_azi_tur_lda_ind_tsn_pol_arw_bsq_lat_heb_akn_cnt_lit_scr_fbf_cze_ven_dut_fin_ses_moo_est_spa_owc_geo_rus_rom_pan_fre_wly_hau_prs_hun_xho_mly_ctl_bat_jpn_tml_kor_krd_afr_zul_guj_sun_swe_chh_mao_mnd_bul_tsw_ita_amh_eng_slo_svk_bos_qcu_glc_urd_nor_ewe_sod_ukr_anl_hin_jav_mcd_dyu_mol_bem_tag_tha_mlt_knd_swa_igb_uzb_grk_ben_aze_cic_vie_tig_dgb_swt_bam	0.141231241845178	0.332185607615905	0.740496644669634
[truncated: 99 more rows]
