# Supplementary material for: Future Tense and Economic Decisions: Controlling for Cultural Evolution
Source: PLoS One. 2015 Jul 17;10(7):e0132145. doi: 10.1371/journal.pone.0132145 (PMC4506144; doi:10.1371/journal.pone.0132145)
Supplement: S8 Appendix — See README files within the various sub-folders. (ZIP) [file pone.0132145.s008.zip › S3_Code/Residuals_new/PGLS/PermuteResults/permute_B_SavingsWITHINFAM_16000.csv]

	ftr	r	t	p
1	mlt_rom_tsw_ita_chh_gam_tig_bul_aze_tur_bam_sun_dgb_lat_svk_bsq_scr_sid_ven_cnt_arw_afr_swt_fre_lda_alb_fin_ses_yor_est_hin_amh_geo_por_dut_ger_pan_sod_wly_pol_hun_dyu_bat_bos_tag_jpn_tml_kor_nor_ukr_swa_eng_mao_cze_amr_ind_mnd_ctl_ewe_krd_owc_spa_lit_urd_mol_qcu_prs_ben_mcd_akn_hau_swe_anl_rus_jav_glc_bem_grk_igb_mly_tha_heb_knd_moo_fbf_azi_guj_slo_uzb_xho_vie_aeg_tsn_zul_cic	-0.276316053270439	-0.653869824478049	0.51480925168258
2	aeg_ger_yor_svk_sod_amr_tig_slo_tur_uzb_moo_jav_cic_bos_ctl_bsq_mol_chh_bem_cnt_lit_pan_tsn_dut_ven_grk_est_swt_dgb_hun_fre_amh_geo_spa_por_glc_mcd_sid_anl_urd_fin_ses_ind_cze_tag_jpn_tml_kor_swe_bul_bam_scr_mly_eng_heb_bat_mnd_alb_zul_pol_wly_ita_lat_rus_arw_qcu_nor_ukr_prs_swa_hau_guj_gam_afr_sun_ben_fbf_krd_ewe_mao_tha_owc_knd_tsw_lda_azi_hin_rom_aze_dyu_vie_mlt_akn_xho_igb	0.00730567006615558	0.0171961449442604	0.986316975989175
3	gam_krd_tsn_urd_amr_aeg_wly_svk_aze_uzb_lda_tag_igb_spa_glc_bsq_pan_sod_ewe_mnd_ctl_afr_akn_eng_yor_cze_hun_swt_cic_fin_ben_anl_geo_bos_scr_ger_ita_tig_amh_mol_est_dgb_sun_arw_mao_jpn_tml_kor_prs_grk_zul_por_mly_guj_hau_jav_cnt_dut_bam_slo_heb_bul_nor_fre_hin_qcu_mcd_rom_pol_ven_chh_swe_sid_rus_ind_ukr_moo_lat_swa_bat_tha_owc_knd_fbf_tsw_azi_lit_alb_tur_ses_vie_mlt_bem_xho_dyu	-0.197081621137181	-0.465450406544352	0.642697078658157
4	anl_alb_lda_nor_mlt_tig_sod_ger_azi_aze_yor_sun_swa_fre_rom_bsq_krd_gam_xho_cnt_mol_dut_zul_pol_tsn_lit_est_dgb_dyu_hun_slo_amr_geo_pan_eng_ukr_glc_sid_chh_guj_fin_cic_tag_svk_mly_jpn_tml_kor_urd_ben_tsw_bul_mao_hin_wly_bat_mnd_por_swt_scr_hau_ita_rus_arw_lat_qcu_ctl_prs_cze_bem_aeg_swe_amh_afr_ind_spa_fbf_mcd_bam_jav_tha_heb_knd_ses_ewe_tur_bos_grk_uzb_moo_vie_owc_akn_igb_ven	0.248128592115786	0.584525395076518	0.560282232048266
5	wly_pan_tsw_prs_amr_mlt_sod_pol_uzb_aze_ewe_mao_ven_mcd_eng_bsq_glc_gam_dyu_mnd_rom_cze_fbf_ita_swt_svk_fin_moo_tsn_hun_grk_heb_geo_rus_guj_arw_bul_anl_sid_spa_est_cic_ind_lat_bat_jpn_tml_kor_bos_ctl_bam_ben_mly_dut_tig_tag_cnt_scr_yor_por_hau_afr_ger_ukr_lit_qcu_swe_fre_alb_akn_amh_slo_chh_nor_jav_krd_swa_urd_dgb_sun_tha_owc_knd_igb_bem_azi_mol_hin_tur_zul_vie_aeg_xho_lda_ses	-0.510653611662804	-1.2166336011169	0.226822323435173
6	gam_por_fbf_rus_sod_wly_amh_lit_tur_azi_tsw_sun_lda_dut_fre_bsq_ukr_aeg_dgb_mnd_arw_swe_cic_krd_ses_hin_est_ven_zul_fin_urd_sid_geo_svk_slo_glc_scr_chh_tig_rom_hun_yor_jav_afr_ind_jpn_knd_kor_mcd_pan_bem_ctl_bat_prs_amr_mao_cnt_ita_ewe_pol_hau_alb_ben_eng_bul_qcu_bos_grk_mol_bam_owc_guj_mlt_lat_tag_nor_akn_spa_swt_mly_tha_heb_tml_moo_tsn_aze_cze_ger_uzb_dyu_vie_anl_xho_igb_swa	0.178717460356244	0.420248175914543	0.675273562257567
7	wly_por_ven_ben_sid_amh_anl_hin_tur_uzb_moo_mly_zul_ctl_pol_bsq_glc_mlt_ses_cnt_mcd_krd_swa_lit_fbf_dut_est_cic_yor_fin_spa_aeg_geo_fre_nor_eng_lat_tig_chh_mol_hun_ewe_jav_prs_bat_jpn_tml_kor_rom_bul_igb_alb_tag_ukr_owc_sun_mnd_ger_swt_scr_hau_afr_swe_pan_svk_qcu_bos_grk_urd_xho_heb_cze_sod_arw_mao_rus_akn_guj_dyu_ind_tha_amr_knd_dgb_tsw_azi_ita_slo_aze_tsn_vie_gam_bem_lda_bam	-0.494650171602081	-1.17668207939801	0.242325402852544
8	sid_slo_zul_lat_anl_wly_aeg_rom_tur_aze_ewe_ind_akn_svk_arw_bsq_pol_tig_yor_cnt_urd_fre_ses_swe_xho_guj_est_dyu_dgb_fin_spa_hau_geo_mcd_ger_scr_hin_gam_heb_ita_hun_lda_bat_ben_sun_jpn_knd_kor_afr_cze_tsw_bul_jav_grk_amh_mao_mnd_ukr_ven_rus_owc_por_bos_pan_alb_qcu_mol_eng_nor_bem_mlt_glc_sod_lit_tag_prs_swt_ctl_swa_mly_tha_amr_tml_igb_moo_uzb_krd_dut_azi_cic_vie_chh_tsn_bam_fbf	-0.478789306570945	-1.13803167687647	0.25803057243135
9	sid_lat_cic_pol_tig_mlt_anl_ben_uzb_tur_dyu_sun_ses_cze_dut_bsq_por_heb_fbf_mnd_fre_rom_dgb_nor_akn_bos_est_tsn_igb_fin_spa_hau_geo_alb_ger_scr_slo_sod_aeg_guj_hun_xho_tag_rus_ind_jpn_knd_kor_krd_swe_tsw_ita_bat_hin_owc_jav_cnt_ctl_lda_ukr_gam_prs_glc_urd_bul_qcu_grk_eng_mcd_ven_amh_pan_amr_svk_mao_lit_ewe_arw_bam_mly_tha_chh_tml_bem_yor_aze_afr_mol_azi_moo_vie_wly_zul_swa_swt	-1.03302252228648	-2.52162408826309	0.0133823948080534
10	mlt_dut_swa_pan_hau_anl_owc_slo_tur_uzb_tsn_mly_swt_rom_mol_bsq_fre_wly_cic_cnt_hin_alb_lda_grk_xho_nor_est_yor_ses_fin_por_aeg_geo_bos_lit_mcd_prs_chh_tig_arw_hun_dyu_sun_ger_bat_jpn_tml_kor_rus_bul_dgb_ita_ind_pol_sod_jav_mnd_ctl_fbf_eng_amr_spa_lat_urd_svk_qcu_krd_guj_glc_moo_sid_swe_heb_afr_tag_cze_bem_ben_igb_mao_tha_gam_knd_ewe_bam_aze_ukr_scr_azi_tsw_vie_amh_ven_zul_akn	0.216983396447861	0.510368012352665	0.611002915775428
11	hau_por_zul_spa_sod_owc_amh_nor_aze_azi_tsw_jav_swa_guj_rus_bsq_alb_sid_ewe_mnd_mcd_scr_swt_rom_bem_afr_fin_igb_cic_est_krd_amr_geo_ger_urd_ben_mol_chh_anl_svk_hun_lda_tag_lat_mao_jpn_tml_kor_glc_slo_ven_pol_mly_dut_tig_ind_cnt_swe_bam_ita_heb_ctl_hin_eng_bos_qcu_lit_arw_cze_moo_aeg_grk_mlt_bul_bat_fre_dgb_pan_akn_sun_tha_wly_knd_yor_xho_tur_prs_ukr_uzb_fbf_vie_gam_ses_dyu_tsn	0.225677406241606	0.531648935524084	0.596236825339073
12	amr_dut_yor_ben_amh_hau_aeg_rus_uzb_aze_moo_mao_ewe_alb_scr_bsq_guj_chh_swa_cnt_hin_swe_dyu_grk_ses_pan_est_fbf_lda_fin_afr_tig_geo_cze_prs_ger_rom_owc_mlt_slo_hun_akn_sun_krd_jav_jpn_tml_kor_fre_lit_ven_nor_mly_bos_anl_tag_mnd_bul_tsw_svk_heb_ita_ctl_ukr_mcd_qcu_mol_eng_glc_igb_sod_arw_wly_lat_bat_spa_zul_pol_dgb_ind_tha_sid_knd_cic_swt_tur_por_urd_azi_xho_vie_gam_bam_tsn_bem	0.381899794306959	0.903060009834885	0.368827178872169
13	aeg_glc_fbf_ukr_heb_chh_sid_mcd_aze_azi_zul_mly_moo_scr_pol_bsq_afr_amh_tsn_mnd_lit_grk_xho_ita_dyu_spa_fin_tsw_swa_est_rus_mlt_geo_rom_alb_fre_ctl_hau_amr_arw_hun_dgb_mao_slo_tag_jpn_knd_kor_bos_nor_igb_ben_bat_svk_tig_sun_cnt_swe_ven_por_gam_cze_krd_guj_hin_qcu_urd_prs_dut_bem_owc_mol_anl_pan_jav_lat_akn_bul_cic_ind_tha_wly_tml_swt_ewe_uzb_ger_eng_tur_bam_vie_sod_lda_yor_ses	-0.165944777767363	-0.391732094183704	0.696152354356139
14	wly_mcd_ses_krd_tig_hau_sid_svk_azi_uzb_dgb_ind_cic_por_glc_bsq_cze_owc_bam_cnt_alb_spa_akn_ukr_lda_ben_hun_ven_dyu_est_fre_amh_geo_eng_scr_bul_dut_mlt_sod_ger_fin_ewe_mly_pol_sun_jpn_knd_kor_lat_ita_tsw_hin_tag_rus_amr_jav_mnd_ctl_fbf_bos_chh_guj_arw_prs_slo_qcu_afr_mol_rom_tsn_aeg_nor_gam_urd_mao_grk_igb_swe_zul_bat_tha_heb_tml_yor_moo_tur_pan_lit_aze_xho_vie_anl_swt_bem_swa	-0.475380390250041	-1.1311984397602	0.260880189289518
15	wly_prs_yor_por_anl_heb_aeg_mol_uzb_aze_bam_tag_ses_afr_ger_bsq_hin_owc_tsn_cnt_krd_arw_fbf_dut_igb_ctl_est_lda_tsw_hun_glc_sid_geo_nor_fre_ben_guj_chh_sod_alb_fin_swt_jav_eng_bat_jpn_knd_kor_lat_bos_zul_urd_mao_grk_gam_sun_mnd_slo_moo_swe_mlt_lit_scr_rus_bul_qcu_mcd_rom_ukr_ewe_amr_svk_amh_pan_ind_cze_dyu_pol_swa_mly_tha_tig_tml_akn_xho_tur_spa_ita_azi_cic_vie_hau_ven_dgb_bem	-0.417444439268033	-0.990783159672413	0.324362320859906
16	anl_krd_moo_ukr_wly_chh_heb_bul_azi_uzb_fbf_sun_swt_ben_pan_bsq_bos_hau_bam_mnd_ita_scr_ses_afr_igb_lit_est_zul_akn_hun_eng_tig_geo_rus_hin_urd_fre_owc_sod_spa_fin_swa_tag_prs_ind_jpn_tml_kor_ger_rom_bem_cze_mao_por_aeg_mly_cnt_slo_tsn_lat_amh_pol_guj_arw_swe_qcu_grk_dut_alb_xho_sid_svk_mlt_mol_bat_ctl_lda_mcd_ewe_jav_tha_amr_knd_cic_tsw_tur_nor_glc_aze_yor_vie_gam_ven_dyu_dgb	-0.111350548755941	-0.262137025921481	0.793795556117827
17	tig_rom_fbf_grk_mlt_chh_wly_por_azi_aze_igb_ind_lda_spa_afr_bsq_ctl_gam_xho_cnt_slo_bos_swt_guj_dyu_mol_est_ewe_dgb_hun_ben_amr_geo_lat_prs_ita_bul_aeg_heb_lit_fin_bam_bat_pan_jav_jpn_tml_kor_rus_scr_tsn_svk_sun_cze_owc_mao_mnd_dut_ses_krd_amh_eng_urd_nor_fre_qcu_arw_ukr_ger_moo_hau_hin_anl_glc_tag_pol_akn_swe_cic_mly_tha_sod_knd_zul_swa_uzb_mcd_alb_tur_yor_vie_sid_bem_ven_tsw	-0.201205534520473	-0.474932486161341	0.635948544893684
18	sod_rus_xho_swe_tig_amr_heb_svk_azi_aze_tsw_ind_ven_lat_dut_bsq_por_amh_zul_cnt_spa_alb_tsn_ita_dyu_eng_fin_moo_ses_hun_bul_gam_geo_krd_fre_bos_ger_chh_owc_hin_est_fbf_mao_rom_mly_jpn_tml_kor_lit_prs_swa_arw_bat_glc_mlt_tag_mnd_pan_swt_urd_hau_ukr_mcd_nor_cze_qcu_afr_scr_ctl_yor_anl_ben_aeg_mol_jav_guj_lda_slo_bam_sun_tha_sid_knd_dgb_akn_uzb_pol_grk_tur_bem_vie_wly_igb_cic_ewe	0.399111470559454	0.941162205865279	0.349060034361184
19	heb_slo_bam_mol_hau_sod_aeg_ben_azi_uzb_fbf_sun_tsn_lit_ctl_bsq_glc_tig_swt_mnd_eng_fre_bem_alb_ses_spa_hun_xho_cic_est_rus_amh_geo_svk_ita_rom_afr_gam_anl_arw_fin_zul_bat_bos_mao_jpn_tml_kor_pan_swe_yor_ukr_jav_scr_owc_tag_cnt_por_igb_hin_amr_bul_pol_dut_cze_qcu_guj_nor_ger_dgb_sid_grk_wly_mcd_ind_krd_swa_prs_dyu_mly_tha_mlt_knd_moo_lda_aze_urd_lat_tur_ewe_vie_chh_akn_ven_tsw	-0.612631263320178	-1.46439848283186	0.146457354703028
20	sod_por_ewe_bos_hau_aeg_amh_mol_uzb_azi_dgb_jav_igb_cze_lit_bsq_svk_heb_swa_cnt_prs_arw_zul_ita_lda_rom_est_xho_cic_fin_fre_anl_geo_nor_urd_dut_swe_owc_mlt_rus_hun_dyu_tag_slo_bat_jpn_tml_kor_glc_ctl_tsn_bul_mao_lat_amr_mly_mnd_grk_swt_hin_tig_mcd_ben_guj_afr_qcu_alb_pan_krd_ses_gam_pol_chh_spa_ind_eng_yor_ukr_tsw_sun_tha_wly_knd_bam_moo_tur_scr_ger_aze_fbf_vie_sid_ven_bem_akn	-0.832835927738958	-2.01353779233941	0.0469481654143769
21	mlt_ger_ses_lat_chh_wly_tig_mcd_tur_uzb_dyu_bat_igb_pol_guj_bsq_bos_hau_tsw_cnt_ben_mol_fbf_por_bam_lit_est_swt_moo_hun_scr_gam_geo_svk_spa_ukr_dut_sid_heb_bul_fin_bem_sun_fre_jav_jpn_tml_kor_alb_arw_cic_slo_mao_afr_anl_tag_mnd_prs_yor_ctl_amr_pan_rus_urd_cze_qcu_swe_grk_eng_tsn_sod_rom_aeg_hin_ind_krd_ven_ita_akn_mly_tha_amh_knd_xho_zul_aze_nor_glc_azi_swa_vie_owc_ewe_lda_dgb	-0.556059985460994	-1.32613866488886	0.188041537659973
22	gam_rus_ses_ger_heb_owc_amh_bos_aze_uzb_bam_jav_moo_ben_bul_bsq_ita_tig_swa_mnd_por_scr_yor_svk_dgb_grk_est_swt_zul_hun_rom_chh_geo_cze_dut_swe_nor_amr_anl_alb_fin_ewe_ind_slo_bat_jpn_knd_kor_lat_prs_dyu_hin_mao_mol_sod_sun_cnt_ctl_ven_pol_mlt_krd_eng_glc_guj_qcu_mcd_urd_ukr_fbf_sid_afr_wly_arw_tag_lit_akn_pan_igb_mly_tha_hau_tml_xho_tsw_azi_spa_fre_tur_tsn_vie_aeg_cic_lda_bem	-0.560557094989541	-1.33537917678408	0.185011562530665
23	mlt_nor_tsn_guj_aeg_anl_amh_alb_aze_uzb_bam_bat_akn_mol_afr_bsq_prs_heb_tsw_cnt_ger_lit_lda_por_moo_fre_hun_dyu_igb_est_slo_hau_geo_eng_swe_krd_ita_sod_sid_ctl_fin_dgb_jav_ukr_mao_jpn_tml_kor_dut_bos_cic_ben_tag_glc_chh_mly_mnd_pol_xho_spa_amr_grk_scr_rus_hin_qcu_pan_lat_cze_ven_tig_svk_wly_bul_sun_mcd_ses_arw_bem_ind_tha_owc_knd_ewe_yor_tur_urd_rom_azi_fbf_vie_gam_swa_zul_swt	-0.194012387400599	-0.458135334830568	0.64792391473481
24	heb_ger_xho_glc_sod_hau_tig_dut_tur_azi_fbf_sun_tsn_por_krd_bsq_ctl_mlt_tsw_mnd_cze_scr_ven_lat_lda_eng_est_igb_yor_fin_guj_wly_geo_alb_prs_mol_bos_chh_amr_lit_hun_moo_bat_spa_jav_jpn_knd_kor_fre_mcd_bam_ita_mao_bul_gam_tag_cnt_arw_swt_ukr_owc_nor_urd_pol_grk_qcu_svk_slo_afr_bem_sid_pan_amh_hin_mly_ben_dgb_swe_zul_ind_tha_anl_tml_dyu_ses_uzb_rom_rus_aze_cic_vie_aeg_akn_ewe_swa	-1.03234438873064	-2.5196739043112	0.0134518816990942
25	sid_rus_akn_lit_heb_chh_anl_grk_uzb_tur_dgb_jav_cic_bos_glc_bsq_por_tig_ewe_cnt_urd_dut_tsn_mcd_bem_slo_hun_yor_ses_fin_scr_sod_geo_arw_ukr_ben_mol_gam_wly_alb_est_fbf_bat_pol_tag_jpn_knd_kor_ita_afr_swt_krd_ind_ger_hau_mly_mnd_eng_moo_nor_aeg_spa_prs_ctl_bul_qcu_rom_guj_hin_dyu_mlt_pan_amh_cze_sun_svk_zul_swe_swa_mao_tha_amr_tml_ven_xho_aze_lat_fre_azi_igb_vie_owc_tsw_lda_bam	-0.213447084295437	-0.503963136674739	0.615479081752349
26	gam_guj_cic_ger_sid_owc_heb_nor_tur_azi_ses_mly_ven_alb_rom_bsq_mcd_hau_zul_mnd_pan_lat_dyu_glc_dgb_prs_est_swt_moo_fin_hin_aeg_geo_ukr_rus_cze_lit_amr_mlt_ita_hun_lda_tag_slo_ind_jpn_tml_kor_krd_spa_yor_svk_bat_eng_tig_sun_cnt_fre_fbf_swe_chh_scr_arw_bul_afr_qcu_mol_ctl_pol_bam_sod_urd_wly_por_jav_bos_tsn_dut_swa_mao_tha_amh_knd_igb_xho_uzb_ben_grk_aze_akn_vie_anl_tsw_bem_ewe	-0.703792122352007	-1.69133416227365	0.0941216007616698
27	mlt_urd_bam_prs_chh_amr_heb_bos_uzb_azi_bem_bat_zul_por_grk_bsq_bul_sid_moo_cnt_cze_ger_ven_nor_igb_afr_est_cic_swt_fin_mcd_aeg_geo_mol_scr_svk_glc_gam_owc_ukr_hun_swa_jav_hin_tag_jpn_tml_kor_dut_swe_dgb_ita_mly_arw_anl_sun_mnd_lit_xho_ctl_amh_krd_rom_fre_slo_qcu_rus_spa_guj_ewe_hau_pan_sod_ben_mao_alb_dyu_pol_yor_ind_tha_tig_knd_ses_tsn_tur_lat_eng_aze_fbf_vie_wly_tsw_akn_lda	-0.435400197231712	-1.03352833956928	0.304036870101811
28	sid_nor_ven_rus_aeg_mlt_wly_mcd_aze_tur_tsn_sun_zul_swe_guj_bsq_grk_gam_igb_cnt_prs_urd_bam_fre_yor_por_hun_dyu_swa_fin_ita_amr_geo_dut_ger_krd_mol_amh_chh_pol_est_cic_jav_pan_tag_jpn_tml_kor_cze_eng_lda_scr_mao_spa_tig_ind_mnd_ctl_xho_bos_anl_bul_hin_arw_slo_qcu_lit_lat_ben_swt_hau_ukr_sod_afr_bat_svk_moo_alb_ses_mly_tha_owc_knd_bem_ewe_azi_rom_glc_uzb_akn_vie_heb_fbf_tsw_dgb	0.210623652864805	0.496211445735106	0.620915992843709
29	tig_svk_lda_ita_sid_hau_amh_lit_tur_azi_fbf_jav_yor_pan_slo_bsq_fre_heb_ewe_mnd_nor_krd_tsn_ukr_xho_lat_est_akn_bem_fin_grk_sod_geo_swe_ben_glc_cze_mlt_gam_scr_hun_tsw_tag_hin_bat_jpn_knd_kor_pol_afr_dgb_arw_mao_rom_amr_ind_cnt_dut_ses_guj_wly_bul_prs_mcd_eng_qcu_mol_alb_ctl_dyu_aeg_spa_owc_ger_sun_por_moo_rus_bam_mly_tha_anl_tml_igb_cic_aze_urd_bos_uzb_zul_vie_chh_swt_ven_swa	0.0336492145471718	0.079242054910978	0.937010355084449
30	aeg_mol_igb_slo_mlt_wly_amh_arw_uzb_aze_ven_ind_ewe_eng_ger_bsq_bul_anl_akn_mnd_rus_fre_bem_ctl_dyu_urd_hun_swt_fbf_fin_alb_owc_geo_grk_ukr_swe_pan_gam_chh_prs_est_xho_bat_por_mly_jpn_knd_kor_guj_ita_zul_glc_jav_lit_hau_tag_cnt_cze_swa_afr_heb_svk_scr_spa_hin_qcu_ben_krd_rom_ses_amr_lat_tig_bos_sun_nor_dgb_mcd_bam_mao_tha_sid_tml_lda_tsn_azi_pol_dut_tur_moo_vie_sod_cic_tsw_yor	0.060789518360181	0.143075805622078	0.886539853880325
31	sid_lat_tsn_ger_amh_gam_heb_grk_uzb_aze_zul_ind_moo_fre_scr_bsq_cze_mlt_ven_cnt_ctl_ita_akn_svk_xho_slo_hun_fbf_yor_fin_guj_hau_geo_swe_rom_mol_mcd_chh_aeg_alb_est_bem_mao_lit_bat_jpn_tml_kor_bul_dut_dyu_bos_sun_pan_wly_tag_mnd_krd_swt_glc_owc_arw_pol_eng_ukr_qcu_prs_ben_urd_cic_amr_nor_sod_afr_mly_hin_ses_rus_tsw_jav_tha_tig_knd_igb_lda_tur_por_spa_azi_dgb_vie_anl_ewe_bam_swa	-0.406916711893648	-0.964944431244105	0.337075155252718
32	owc_rus_dgb_alb_chh_sod_aeg_ctl_azi_uzb_ven_jav_swt_bul_eng_bsq_ben_hau_swa_mnd_mcd_grk_tsw_afr_zul_rom_fin_ses_igb_hun_lit_wly_geo_glc_mol_urd_ita_mlt_heb_guj_est_fbf_ind_lat_mly_jpn_tml_kor_krd_pol_xho_slo_bat_bos_anl_sun_cnt_ger_ewe_arw_amh_prs_nor_spa_hin_qcu_svk_pan_por_bam_sid_ukr_gam_cze_mao_dut_bem_fre_cic_tag_tha_tig_knd_moo_lda_aze_swe_scr_tur_akn_vie_amr_tsn_dyu_yor	-0.749173788913031	-1.80052020629297	0.0750202922619933
33	sod_ger_lda_swe_chh_heb_gam_spa_aze_tur_moo_ind_ewe_nor_alb_bsq_rus_anl_cic_mnd_krd_rom_fbf_eng_bam_cze_est_yor_xho_hun_pol_wly_geo_por_guj_grk_lat_owc_hau_slo_fin_ven_sun_arw_mao_jpn_tml_kor_svk_dut_swa_hin_tag_bul_amr_mly_cnt_scr_igb_afr_amh_urd_mol_lit_ctl_qcu_pan_ita_prs_swt_tig_ukr_sid_fre_jav_mcd_dgb_glc_dyu_bat_tha_aeg_knd_tsw_zul_azi_bos_ben_uzb_akn_vie_mlt_ses_tsn_bem	-0.986076519710279	-2.40209188196346	0.0182889382853239
34	wly_mol_swt_por_aeg_heb_sid_ben_aze_azi_bam_mly_ses_nor_rom_bsq_pan_amh_tsn_mnd_arw_hin_fbf_scr_yor_dut_est_igb_tsw_fin_afr_anl_geo_swe_glc_bul_mcd_mlt_chh_alb_hun_moo_jav_ukr_bat_jpn_tml_kor_bos_grk_dyu_guj_ind_spa_sod_mao_cnt_ger_dgb_urd_tig_svk_pol_slo_ita_qcu_lit_cze_rus_cic_gam_fre_owc_eng_sun_krd_bem_prs_ewe_tag_tha_hau_knd_ven_akn_uzb_lat_ctl_tur_xho_vie_amr_zul_swa_lda	-0.469548246104536	-1.11691507533453	0.266907930969743
35	gam_mcd_bem_rus_wly_tig_sod_krd_uzb_azi_zul_mao_moo_lat_glc_bsq_pol_aeg_fbf_mnd_dut_rom_swa_lit_akn_afr_est_dyu_lda_hun_eng_anl_geo_scr_ctl_nor_bos_heb_sid_ger_fin_dgb_jav_spa_sun_jpn_knd_kor_hin_guj_swt_fre_tag_pan_chh_ind_cnt_bul_xho_por_hau_ita_svk_mol_slo_qcu_grk_arw_alb_ewe_amr_cze_mlt_swe_mly_urd_ses_ukr_cic_bat_tha_amh_tml_ven_tsw_aze_prs_ben_tur_igb_vie_owc_bam_tsn_yor	-0.0214190707865539	-0.05051259665264	0.959822243482693
36	chh_rus_moo_urd_sod_anl_wly_por_aze_azi_zul_sun_dgb_dut_pan_bsq_arw_aeg_dyu_cnt_lat_ukr_ven_scr_cic_slo_hun_bam_tsn_est_lit_amr_geo_krd_swe_svk_fre_mlt_owc_mcd_fin_yor_jav_afr_ind_jpn_tml_kor_prs_grk_ewe_spa_bat_bul_tig_mao_mnd_eng_bem_cze_heb_pol_glc_guj_alb_qcu_rom_ger_hin_akn_sid_mol_gam_ben_tag_bos_ses_ita_igb_mly_tha_hau_knd_tsw_swt_tur_ctl_nor_uzb_fbf_vie_amh_lda_xho_swa	-0.607258303867279	-1.44858014019706	0.150818179669836
37	amh_bos_zul_mol_heb_tig_sid_svk_uzb_aze_tsn_jav_bam_lit_glc_bsq_grk_gam_dyu_cnt_nor_rom_ewe_arw_igb_krd_hun_xho_yor_fin_prs_hau_geo_por_urd_lat_ukr_mlt_anl_pan_est_swa_ind_cze_sun_jpn_knd_kor_guj_afr_ven_rus_mly_eng_chh_tag_mnd_fre_lda_ita_wly_pol_bul_slo_spa_qcu_swe_ben_ctl_akn_aeg_mcd_owc_dut_bat_alb_bem_hin_tsw_mao_tha_amr_tml_cic_moo_tur_scr_ger_azi_ses_vie_sod_fbf_swt_dgb	-0.224406876409952	-0.530055046831059	0.597337029260098
38	heb_prs_tsw_arw_sid_amh_owc_dut_uzb_tur_xho_ind_akn_ben_por_bsq_rom_tig_lda_mnd_spa_krd_bam_ctl_igb_slo_hun_dyu_ven_est_nor_sod_geo_grk_lat_ita_fre_wly_hau_ukr_fin_swt_jav_mcd_mly_jpn_knd_kor_scr_hin_moo_afr_tag_bul_amr_sun_cnt_ger_swa_cze_chh_glc_pol_bos_alb_qcu_svk_pan_rus_yor_aeg_swe_gam_urd_bat_lit_zul_mol_bem_mao_tha_mlt_tml_cic_tsn_azi_eng_guj_aze_dgb_vie_anl_ewe_fbf_ses	-0.224470993947296	-0.530558825364493	0.596989187716866
39	chh_eng_dyu_krd_amr_hau_amh_mcd_tur_azi_swa_tag_tsn_rom_dut_bsq_scr_aeg_xho_cnt_glc_spa_swt_cze_lda_bos_fin_zul_ewe_est_swe_sod_geo_ben_bul_rus_arw_tig_anl_por_hun_fbf_jav_ukr_mao_jpn_tml_kor_guj_grk_cic_ctl_sun_fre_mlt_bat_mnd_lat_bem_alb_heb_nor_slo_afr_svk_qcu_lit_ger_mol_ven_sid_pol_owc_pan_ind_prs_akn_ita_ses_mly_tha_gam_knd_bam_yor_aze_urd_hin_uzb_moo_vie_wly_dgb_tsw_igb	-0.567681185330344	-1.35531100226908	0.178601100091779
40	owc_mol_igb_ger_sod_heb_amh_grk_uzb_tur_fbf_mly_dyu_mcd_afr_bsq_ita_tig_cic_mnd_rom_bul_ven_cze_swa_svk_hun_tsw_dgb_fin_lat_sid_geo_arw_eng_krd_scr_mlt_anl_pol_est_moo_tag_slo_mao_jpn_knd_kor_urd_prs_xho_glc_bat_nor_chh_jav_cnt_dut_bam_ctl_aeg_alb_swe_pan_ben_qcu_rus_ukr_hin_ewe_wly_lit_amr_por_sun_spa_tsn_bos_swt_ind_tha_hau_tml_yor_bem_aze_guj_fre_azi_lda_vie_gam_akn_ses_zul	0.0195497438534495	0.0460278534059196	0.963386742120277
41	gam_scr_ewe_nor_tig_wly_amh_ita_azi_tur_xho_bat_swa_ctl_bul_bsq_pan_heb_dyu_mnd_spa_mol_dgb_urd_lda_glc_est_zul_ven_hun_afr_sod_geo_hin_bos_krd_mcd_chh_aeg_por_fin_tsw_mly_alb_mao_jpn_tml_kor_rom_prs_bam_eng_ind_fre_hau_jav_cnt_svk_ses_lit_amr_ukr_rus_arw_ger_qcu_pol_lat_dut_swt_mlt_slo_sid_grk_tag_ben_akn_cze_bem_sun_tha_owc_knd_moo_cic_uzb_guj_swe_aze_fbf_vie_anl_yor_igb_tsn	-0.0349409872491238	-0.0823416856243879	0.934551970492312
42	sid_krd_fbf_bul_anl_tig_mlt_guj_uzb_aze_tsw_mly_ses_nor_alb_bsq_swe_hau_bam_mnd_glc_pol_xho_slo_dyu_ger_hun_zul_igb_fin_ita_heb_geo_scr_cze_lit_afr_aeg_amh_dut_est_swa_sun_spa_mao_jpn_knd_kor_pan_urd_swt_svk_jav_rus_wly_bat_cnt_lat_moo_ukr_gam_bos_arw_ben_por_qcu_grk_rom_fre_cic_sod_prs_chh_eng_tag_mol_akn_ctl_ewe_ind_tha_amr_tml_yor_dgb_tur_mcd_hin_azi_tsn_vie_owc_ven_bem_lda	-0.602539594398819	-1.43909231617264	0.15348164734878
43	amr_ita_bam_por_wly_sid_hau_cze_tur_uzb_ses_jav_yor_dut_krd_bsq_lat_gam_cic_cnt_mcd_swe_akn_scr_bem_ben_fin_swt_dgb_est_rom_sod_geo_urd_nor_ctl_guj_anl_chh_svk_hun_fbf_ind_mol_mao_jpn_tml_kor_prs_ukr_zul_bul_tag_arw_tig_bat_mnd_glc_igb_pan_owc_spa_fre_eng_rus_qcu_ger_hin_slo_dyu_mlt_alb_heb_afr_mly_bos_moo_lit_ewe_sun_tha_aeg_knd_tsn_swa_azi_pol_grk_aze_lda_vie_amh_xho_ven_tsw	0.353623213165482	0.833677991454832	0.406598594401666
44	aeg_afr_ven_glc_sid_sod_chh_lit_azi_aze_lda_jav_akn_por_lat_bsq_rus_tig_dgb_mnd_fre_ger_tsw_eng_swt_spa_hun_bem_ses_est_ita_wly_geo_mol_hin_alb_pol_owc_heb_bos_fin_xho_ind_mcd_mly_jpn_tml_kor_krd_dut_ewe_bul_sun_guj_amr_tag_cnt_pan_dyu_ctl_gam_scr_ben_arw_nor_qcu_prs_grk_urd_moo_anl_slo_amh_swe_bat_rom_yor_ukr_fbf_mao_tha_mlt_knd_cic_zul_tur_svk_cze_uzb_swa_vie_hau_igb_bam_tsn	-0.544696886287127	-1.29707691862896	0.197813390296636
45	chh_rom_fbf_mcd_sod_amh_gam_prs_tur_uzb_bam_sun_zul_svk_ctl_bsq_dut_owc_ven_cnt_bul_cze_swt_bos_ewe_por_fin_lda_bem_hun_spa_wly_geo_pan_urd_arw_ukr_aeg_heb_grk_est_tsw_mao_lat_tag_jpn_tml_kor_swe_hin_cic_alb_jav_fre_anl_ind_mnd_lit_xho_pol_mlt_ben_glc_nor_slo_qcu_afr_ger_mol_dyu_tig_eng_amr_rus_mly_guj_moo_krd_yor_bat_tha_sid_knd_ses_tsn_aze_ita_scr_azi_akn_vie_hau_swa_igb_dgb	0.376949918704675	0.889099734270604	0.376243477972043
46	gam_urd_ven_slo_wly_amh_tig_swe_tur_aze_swt_jav_swa_cze_prs_bsq_svk_amr_tsw_cnt_guj_arw_dyu_krd_moo_por_est_bam_lda_hun_mcd_sod_geo_dut_bul_eng_bos_heb_owc_nor_fin_dgb_bat_fre_tag_jpn_knd_kor_pan_rus_bem_rom_mao_glc_mlt_ind_mnd_lat_ses_spa_hau_ctl_lit_ben_mol_qcu_afr_ger_pol_igb_aeg_grk_chh_hin_sun_alb_xho_ita_ewe_mly_tha_anl_tml_fbf_cic_azi_scr_ukr_uzb_yor_vie_sid_akn_tsn_zul	-0.169470081973246	-0.400206907205354	0.689921930176238
47	owc_urd_bem_spa_anl_sid_hau_arw_uzb_aze_swa_mly_akn_cze_scr_bsq_svk_wly_ses_cnt_bos_pol_tsn_dut_swt_afr_est_cic_igb_hun_bul_amh_geo_nor_grk_krd_fre_chh_aeg_ctl_fin_tsw_mao_lit_tag_jpn_knd_kor_pan_rus_zul_rom_bat_lat_gam_ind_mnd_prs_dgb_por_sod_guj_glc_ben_hin_qcu_eng_mcd_mol_dyu_tig_ita_heb_ger_sun_ukr_bam_alb_lda_jav_tha_amr_tml_fbf_ewe_azi_slo_swe_tur_yor_vie_mlt_moo_ven_xho	-0.111655242029617	-0.263013907518267	0.793121669572973
48	sid_bul_swa_hin_gam_mlt_sod_nor_aze_uzb_bam_mly_xho_afr_grk_bsq_slo_tig_akn_cnt_spa_svk_fbf_ctl_ewe_mcd_hun_zul_dyu_est_mol_chh_geo_arw_alb_lat_por_amr_heb_glc_fin_igb_mao_scr_tag_jpn_knd_kor_urd_ita_ses_guj_bat_dut_anl_jav_mnd_pan_tsw_swe_hau_lit_ukr_rom_bos_qcu_prs_rus_cze_cic_owc_fre_wly_krd_sun_eng_tsn_pol_yor_ind_tha_amh_tml_dgb_ven_tur_ger_ben_azi_lda_vie_aeg_swt_moo_bem	-0.712424268430199	-1.71127946759225	0.0903629397067258
49	wly_arw_bem_alb_heb_sid_amh_scr_aze_uzb_ven_tag_ses_krd_grk_bsq_rom_chh_akn_cnt_fre_urd_xho_afr_tsw_spa_hun_lda_moo_est_bos_owc_geo_ger_dut_swe_rus_amr_hau_slo_fin_yor_jav_guj_sun_jpn_tml_kor_pol_hin_zul_ctl_mao_prs_gam_mly_mnd_nor_fbf_glc_aeg_ita_svk_ukr_bul_qcu_mol_eng_pan_bam_anl_ben_sod_mcd_ind_lat_dgb_por_swt_bat_tha_mlt_knd_igb_cic_tur_lit_cze_azi_swa_vie_tig_tsn_ewe_dyu	0.226056228772763	0.533005541851774	0.595301148581372
50	gam_ita_zul_alb_anl_amh_sod_glc_azi_tur_lda_tag_fbf_mol_pol_bsq_por_owc_ven_cnt_ben_afr_xho_rom_bem_spa_est_ewe_tsw_hun_grk_tig_geo_cze_hin_svk_nor_wly_amr_urd_fin_dgb_sun_dut_mao_jpn_knd_kor_prs_krd_dyu_scr_jav_arw_sid_ind_mnd_lat_tsn_swe_heb_mcd_slo_pan_fre_qcu_lit_ger_ctl_bam_chh_rus_hau_guj_mly_ukr_yor_bos_akn_bat_tha_aeg_tml_cic_igb_uzb_eng_bul_aze_ses_vie_mlt_swt_swa_moo	-0.275788825259206	-0.652240096431568	0.515855167641172
51	amh_ctl_akn_cze_amr_mlt_anl_urd_aze_tur_dgb_mao_bam_krd_prs_bsq_pan_tig_moo_cnt_rus_nor_zul_lit_dyu_por_hun_ven_igb_fin_scr_chh_geo_arw_eng_guj_afr_hau_sod_alb_est_tsw_sun_ukr_bat_jpn_tml_kor_swe_rom_tsn_glc_ind_pol_gam_jav_mnd_fre_ses_ger_owc_grk_bos_ita_slo_qcu_dut_lat_mol_swa_sid_bul_wly_ben_tag_mcd_ewe_hin_cic_mly_tha_aeg_knd_xho_lda_azi_svk_spa_uzb_swt_vie_heb_yor_fbf_bem	-1.09338119712473	-2.68292019331261	0.00863817519714288
52	tig_grk_lda_ctl_wly_chh_anl_ukr_tur_uzb_moo_mao_igb_mol_cze_bsq_bul_owc_dyu_cnt_fre_spa_fbf_mcd_yor_rom_fin_bem_zul_hun_pol_gam_geo_urd_por_alb_prs_aeg_hau_svk_est_cic_mly_lit_tag_jpn_tml_kor_hin_afr_ven_lat_ind_slo_amh_sun_mnd_ger_swt_dut_sid_nor_swe_ben_glc_qcu_eng_bos_arw_dgb_heb_guj_amr_ita_jav_pan_akn_rus_swa_bat_tha_mlt_knd_tsw_ses_azi_scr_krd_aze_tsn_vie_sod_bam_ewe_xho	0.0174974896397889	0.0412328435714575	0.967198663235529
53	tig_guj_yor_fre_amh_anl_wly_ger_azi_uzb_tsn_bat_fbf_slo_ukr_bsq_mol_hau_ses_cnt_prs_bul_bem_krd_swt_dut_est_dyu_ven_hun_spa_gam_geo_alb_por_lit_nor_owc_mlt_scr_fin_ewe_sun_eng_ind_jpn_tml_kor_swe_bos_swa_rus_mao_ita_amr_tag_mnd_arw_bam_rom_aeg_lat_glc_cze_pol_qcu_afr_grk_ben_zul_chh_urd_sid_ctl_jav_pan_akn_mcd_igb_mly_tha_sod_knd_dgb_cic_tur_hin_svk_aze_moo_vie_heb_xho_tsw_lda	-0.270251332284494	-0.638689960850086	0.524594470513603
54	mlt_alb_bem_dut_chh_owc_sid_afr_aze_uzb_tsw_bat_bam_slo_pol_bsq_pan_sod_xho_mnd_prs_bos_swt_ita_cic_swe_fin_swa_moo_est_svk_wly_geo_rom_rus_spa_ben_gam_anl_arw_hun_yor_jav_cze_sun_jpn_knd_kor_guj_mol_ven_lat_ind_ger_tig_tag_cnt_urd_dgb_scr_hau_ctl_nor_ukr_grk_qcu_eng_fre_glc_igb_amr_bul_amh_lit_mly_por_tsn_mcd_lda_mao_tha_heb_tml_fbf_ses_azi_krd_hin_tur_zul_vie_aeg_akn_dyu_ewe	-0.550630579910791	-1.31373152587226	0.192168171469742
55	sod_ukr_swt_ger_aeg_gam_amr_svk_tur_uzb_swa_ind_ewe_alb_hin_bsq_prs_amh_cic_cnt_urd_dut_igb_pan_dgb_spa_hun_tsn_bem_fin_por_hau_geo_glc_ben_slo_afr_owc_chh_arw_est_bam_tag_lit_mly_jpn_tml_kor_nor_guj_zul_swe_jav_ita_sid_mao_mnd_grk_akn_lat_mlt_eng_mol_bul_cze_qcu_krd_mcd_scr_ses_wly_rom_tig_rus_bat_ctl_lda_pol_fbf_sun_tha_heb_knd_yor_xho_aze_bos_fre_azi_dyu_vie_anl_ven_moo_tsw	-0.0861438442520252	-0.203137321662717	0.839471491999618
56	owc_slo_dgb_eng_amh_amr_mlt_afr_tur_uzb_tsn_sun_dyu_bos_ben_bsq_ukr_wly_ses_cnt_guj_pan_swt_rom_ven_dut_hun_akn_xho_fin_grk_gam_geo_arw_fre_por_spa_sid_tig_ctl_est_yor_tag_mcd_ind_jpn_tml_kor_ita_pol_lda_lat_mly_urd_aeg_jav_mnd_cze_igb_mol_hau_alb_lit_nor_ger_qcu_svk_prs_glc_moo_heb_hin_anl_scr_bat_swe_ewe_rus_swa_mao_tha_chh_knd_zul_bam_azi_bul_krd_aze_fbf_vie_sod_bem_cic_tsw	0.837426436773874	1.99813612363914	0.0486225691293547
57	hau_bos_akn_lit_sod_wly_mlt_urd_aze_tur_ses_mly_swa_ben_nor_bsq_ita_anl_yor_cnt_cze_fre_zul_hin_igb_mol_hun_ewe_xho_fin_grk_sid_geo_krd_arw_dut_ger_heb_owc_pol_est_cic_bat_swe_mao_jpn_tml_kor_mcd_scr_fbf_eng_jav_slo_tig_sun_mnd_alb_lda_ukr_aeg_rus_prs_glc_lat_qcu_rom_bul_afr_bam_amh_spa_gam_pan_ind_ctl_moo_svk_dgb_tag_tha_amr_knd_tsw_dyu_azi_por_guj_uzb_bem_vie_chh_ven_swt_tsn	-0.0793415132595458	-0.187036120108713	0.85203974265596
58	hau_dut_zul_svk_amr_tig_sod_fre_uzb_azi_dgb_sun_bem_slo_por_bsq_pol_sid_bam_cnt_lat_bos_swt_ita_ewe_ukr_hun_cic_moo_est_rom_aeg_geo_bul_scr_rus_guj_chh_owc_urd_fin_akn_tag_swe_jav_jpn_tml_kor_alb_ben_tsw_prs_bat_pan_mlt_ind_mnd_ctl_tsn_cze_heb_spa_afr_glc_eng_qcu_grk_nor_krd_fbf_anl_arw_amh_ger_mao_lit_xho_hin_dyu_mly_tha_wly_knd_swa_ven_aze_mol_mcd_tur_lda_vie_gam_yor_ses_igb	-0.0330907440545365	-0.0780021904461482	0.937993890811927
59	owc_eng_igb_urd_amh_mlt_amr_afr_azi_uzb_dyu_ind_cic_por_rus_bsq_bos_sod_fbf_mnd_svk_fre_yor_pan_ewe_glc_est_tsw_ven_hun_krd_chh_geo_cze_scr_mol_ben_hau_heb_arw_fin_bam_tag_spa_mly_jpn_knd_kor_ita_rom_zul_grk_mao_dut_tig_sun_cnt_bul_swa_prs_sid_swe_lit_guj_ctl_qcu_mcd_pol_alb_swt_anl_ger_gam_lat_jav_hin_tsn_ukr_dgb_bat_tha_wly_tml_ses_akn_aze_nor_slo_tur_xho_vie_aeg_bem_lda_moo	-0.544157026466204	-1.29683841843131	0.197895118072714
60	amr_rus_swt_lat_mlt_tig_owc_ukr_uzb_aze_tsn_bat_dgb_pan_mcd_bsq_afr_sod_ewe_cnt_urd_bos_cic_por_ses_fre_fin_akn_lda_est_pol_sid_geo_ben_ctl_alb_glc_anl_gam_scr_hun_moo_tag_cze_mly_jpn_knd_kor_mol_nor_ven_arw_ind_swe_amh_mao_mnd_rom_tsw_hin_heb_ita_svk_grk_prs_qcu_spa_slo_eng_yor_chh_bul_wly_krd_jav_guj_bam_dut_fbf_sun_tha_hau_tml_xho_dyu_azi_ger_lit_tur_zul_vie_aeg_swa_bem_igb	-0.269618518213913	-0.63777756078714	0.525185690049378
61	owc_grk_dgb_mcd_mlt_aeg_gam_ukr_tur_azi_cic_ind_ewe_pol_ben_bsq_prs_amh_igb_cnt_nor_ita_tsw_bos_zul_dut_hun_dyu_xho_est_arw_hau_geo_guj_spa_alb_afr_sod_wly_slo_fin_yor_jav_fre_mao_jpn_tml_kor_ger_glc_ven_lit_bat_por_tig_mly_mnd_urd_moo_swe_chh_rus_scr_mol_lat_qcu_ctl_cze_krd_swt_anl_eng_amr_pan_sun_svk_swa_hin_fbf_tag_tha_sid_knd_akn_bem_uzb_bul_rom_aze_lda_vie_heb_ses_bam_tsn	-0.479414065823996	-1.1397870436868	0.257302098294716
62	gam_guj_tsw_arw_amr_hau_aeg_slo_aze_azi_dyu_ind_ewe_mol_por_bsq_rus_owc_igb_cnt_eng_prs_lda_lit_tsn_ita_hun_akn_swa_fin_cze_amh_geo_svk_dut_lat_bos_mlt_anl_bul_est_bam_jav_urd_sun_jpn_tml_kor_ukr_nor_ses_ben_mao_glc_chh_mly_mnd_ger_bem_fre_sod_rom_grk_pol_swe_qcu_krd_spa_afr_fbf_sid_ctl_wly_pan_tag_mcd_xho_hin_cic_bat_tha_tig_knd_dgb_moo_uzb_alb_scr_tur_yor_vie_heb_swt_ven_zul	-0.383693617540174	-0.911093178680774	0.364601794461555
63	heb_swe_moo_scr_chh_sod_aeg_glc_uzb_tur_dgb_jav_bam_mol_slo_bsq_guj_wly_zul_mnd_arw_bul_cic_pan_tsw_ita_hun_ewe_bem_est_pol_hau_geo_ctl_lit_hin_ger_mlt_amh_krd_fin_xho_tag_urd_mao_jpn_knd_kor_lat_por_akn_grk_ind_nor_anl_sun_cnt_prs_swa_svk_tig_ukr_dut_eng_alb_qcu_afr_cze_bos_yor_owc_spa_sid_fre_mly_rom_swt_ben_tsn_bat_tha_amr_tml_ses_fbf_aze_rus_mcd_azi_lda_vie_gam_igb_dyu_ven	-0.42494204109002	-1.0090232335907	0.31558158630281
64	wly_grk_xho_ben_mlt_owc_amr_por_uzb_tur_bam_mly_cic_bul_mcd_bsq_scr_heb_ses_cnt_cze_fre_akn_ita_moo_bos_fin_bem_swt_est_ger_tig_geo_afr_guj_swe_rus_gam_hau_hin_hun_tsn_mao_nor_sun_jpn_tml_kor_spa_prs_dgb_arw_jav_lat_aeg_bat_mnd_svk_ven_pol_chh_dut_pan_krd_urd_qcu_slo_alb_lit_dyu_sod_eng_anl_rom_tag_ctl_zul_glc_tsw_ind_tha_amh_knd_yor_fbf_azi_ukr_mol_aze_ewe_vie_sid_igb_swa_lda	0.00484243742216457	0.011399108103315	0.990929442273171
65	sod_fre_swa_eng_amh_gam_aeg_ben_aze_tur_fbf_bat_ewe_ita_urd_bsq_bos_chh_dgb_cnt_rus_ctl_xho_bul_ven_ukr_fin_igb_bam_est_dut_amr_geo_por_lit_pol_glc_hau_heb_nor_hun_moo_tag_rom_ind_jpn_tml_kor_swe_hin_cic_krd_mly_cze_wly_mao_mnd_scr_bem_spa_tig_mol_svk_pan_guj_qcu_mcd_afr_arw_tsn_mlt_slo_sid_ger_sun_prs_akn_grk_swt_jav_tha_owc_knd_dyu_lda_uzb_lat_alb_azi_tsw_vie_anl_ses_yor_zul	-0.41922791724683	-0.997385154677794	0.321165641577086
66	chh_ger_igb_lit_amh_amr_sid_scr_uzb_azi_ven_mly_bam_pol_pan_bsq_afr_anl_moo_cnt_ctl_svk_lda_ita_akn_guj_fin_tsw_tsn_hun_ukr_heb_geo_bos_ben_swe_spa_hau_owc_grk_est_dgb_ind_alb_tag_jpn_tml_kor_slo_fre_fbf_cze_mao_eng_sod_jav_mnd_mcd_bem_prs_mlt_por_bul_nor_urd_qcu_glc_mol_rus_swt_gam_arw_wly_lat_sun_dut_cic_hin_yor_bat_tha_tig_knd_dyu_ses_aze_rom_krd_tur_xho_vie_aeg_swa_zul_ewe	-0.576055759405696	-1.38064272639761	0.170698042438768
67	chh_slo_ewe_hin_sod_mlt_owc_krd_uzb_azi_swt_ind_xho_mcd_pol_bsq_lat_sid_bam_cnt_bul_afr_ses_nor_lda_prs_fin_tsn_bem_hun_cze_hau_geo_glc_ger_eng_fre_amh_aeg_urd_est_tsw_sun_mol_tag_jpn_tml_kor_spa_swe_fbf_scr_bat_ita_heb_mly_mnd_ukr_zul_dut_gam_alb_arw_grk_pan_qcu_ctl_lit_rom_igb_amr_bos_anl_guj_jav_svk_yor_rus_cic_mao_tha_wly_knd_akn_moo_tur_ben_por_aze_dgb_vie_tig_ven_dyu_swa	-0.115584017477649	-0.272330014120755	0.785971997187791
68	wly_rus_igb_bos_gam_tig_chh_cze_tur_aze_lda_jav_swt_ctl_slo_bsq_pan_sid_fbf_mnd_scr_pol_cic_ben_zul_alb_fin_dyu_dgb_hun_ita_owc_geo_urd_mol_arw_mcd_sod_amh_fre_est_yor_mly_por_tag_jpn_tml_kor_glc_lit_tsw_lat_mao_nor_amr_sun_cnt_bul_moo_prs_mlt_swe_svk_guj_ukr_qcu_eng_rom_krd_swa_heb_dut_hau_ger_bat_afr_bam_spa_akn_ind_tha_anl_knd_xho_bem_azi_hin_grk_uzb_ven_vie_aeg_tsn_ses_ewe	0.172880832668464	0.4072747633943	0.684742120114811
69	chh_prs_moo_fre_wly_tig_amr_alb_uzb_azi_yor_ind_igb_svk_ben_bsq_rom_mlt_bam_cnt_krd_swe_dgb_arw_tsw_guj_hun_swt_akn_fin_cze_hau_geo_ctl_ukr_ita_ger_heb_gam_mcd_est_ewe_mly_scr_sun_jpn_tml_kor_por_lat_tsn_dut_tag_bos_sid_jav_mnd_eng_ses_pan_sod_urd_slo_hin_rus_qcu_lit_pol_afr_xho_owc_grk_anl_spa_bat_nor_swa_mol_bem_mao_tha_aeg_knd_ven_cic_tur_bul_glc_aze_lda_vie_amh_zul_dyu_fbf	-0.265516565932408	-0.627464614648614	0.531892312566599
70	mlt_slo_bem_afr_amh_gam_sod_swe_aze_azi_tsw_bat_dyu_rom_lit_bsq_scr_chh_xho_mnd_ita_ben_cic_ctl_igb_rus_hun_swt_ses_fin_krd_wly_geo_urd_dut_hin_cze_aeg_heb_glc_est_yor_sun_grk_ind_jpn_tml_kor_pan_arw_dgb_bul_mao_alb_hau_mly_cnt_spa_fbf_por_amr_mol_fre_nor_svk_qcu_prs_eng_ger_lda_owc_pol_sid_lat_tag_guj_bam_bos_zul_jav_tha_anl_knd_moo_ewe_uzb_mcd_ukr_tur_akn_vie_tig_swa_tsn_ven	-0.321468470179125	-0.761046669376009	0.44855460623699
71	aeg_bul_lda_nor_heb_amr_tig_hin_azi_tur_bam_bat_xho_mcd_mol_bsq_cze_amh_tsw_cnt_eng_afr_swt_ben_akn_glc_est_fbf_bem_fin_rus_chh_geo_slo_ctl_bos_fre_gam_anl_ger_hun_dgb_ind_dut_mao_jpn_knd_kor_arw_lat_ven_rom_jav_scr_mlt_mly_mnd_prs_tsn_urd_sod_krd_alb_lit_pol_qcu_ukr_swe_guj_ewe_hau_ita_owc_por_sun_grk_dyu_spa_yor_tag_tha_sid_tml_cic_moo_aze_pan_svk_uzb_zul_vie_wly_swa_ses_igb	-0.228398706162985	-0.539525693413598	0.590813608885833
72	wly_spa_tsw_alb_amh_mlt_amr_lit_uzb_tur_akn_mao_bam_eng_ctl_bsq_pol_sid_tsn_mnd_bul_rom_igb_ger_xho_urd_fin_yor_dyu_est_guj_heb_geo_mol_ita_bos_por_sod_gam_lat_hun_bem_tag_grk_sun_jpn_tml_kor_afr_swe_dgb_slo_mly_fre_anl_bat_cnt_nor_lda_cze_owc_rus_glc_scr_arw_qcu_pan_krd_dut_zul_hau_mcd_tig_prs_ind_ben_ewe_ukr_fbf_jav_tha_aeg_knd_cic_swt_aze_svk_hin_azi_ses_vie_chh_moo_swa_ven	-0.0258130292845615	-0.0607869539236559	0.951659321191397
73	owc_alb_igb_grk_aeg_heb_anl_ctl_aze_uzb_dgb_ind_yor_ukr_urd_bsq_pol_chh_cic_mnd_rom_bul_bem_mol_bam_ita_hun_tsn_dyu_est_arw_wly_geo_ben_afr_slo_fre_amh_tig_mcd_fin_ven_mly_guj_bat_jpn_tml_kor_cze_ger_zul_swe_tag_hin_sid_sun_cnt_lat_swt_rus_sod_scr_prs_dut_lit_qcu_spa_eng_glc_ses_gam_krd_mlt_pan_mao_bos_swa_por_fbf_jav_tha_amr_knd_moo_lda_tur_svk_nor_azi_akn_vie_hau_tsw_ewe_xho	-0.335807851542722	-0.796147825047631	0.427973711114834
74	anl_rus_zul_alb_wly_sid_tig_fre_azi_uzb_cic_mly_bam_bul_mcd_bsq_bos_heb_moo_cnt_grk_cze_igb_krd_swt_urd_fin_swa_lda_hun_mol_gam_geo_nor_ger_ukr_hin_amr_sod_dut_est_bem_jav_swe_sun_jpn_tml_kor_pol_spa_ewe_prs_ind_ctl_amh_mao_mnd_svk_yor_slo_hau_guj_ben_eng_por_qcu_scr_lat_ita_fbf_owc_glc_aeg_rom_tag_arw_dgb_lit_ven_bat_tha_mlt_knd_tsn_akn_tur_pan_afr_aze_xho_vie_chh_dyu_ses_tsw	-0.139329944655244	-0.328287902033754	0.743431992143408
75	hau_mcd_bam_grk_wly_amh_sod_ita_tur_uzb_dgb_jav_fbf_lat_ctl_bsq_afr_gam_swt_cnt_cze_alb_swa_pan_dyu_scr_hun_ven_zul_est_ben_tig_geo_mol_ger_rus_swe_sid_chh_eng_fin_tsn_sun_bos_bat_jpn_knd_kor_fre_ukr_ses_hin_mly_dut_owc_mao_mnd_nor_yor_por_amr_krd_urd_prs_pol_qcu_lit_slo_bul_cic_anl_spa_heb_glc_tag_guj_akn_svk_lda_ind_tha_aeg_tml_moo_tsw_aze_arw_rom_azi_ewe_vie_mlt_bem_xho_igb	0.32899885630028	0.776404098957697	0.439480595297276
76	amh_grk_dyu_arw_heb_tig_amr_nor_azi_aze_bam_mly_lda_rom_glc_bsq_dut_anl_tsw_mnd_por_bul_swa_rus_xho_lat_hun_yor_moo_fin_lit_sod_geo_prs_fre_guj_spa_gam_chh_scr_est_swt_bat_hin_ind_jpn_tml_kor_bos_ben_ewe_cze_sun_svk_aeg_mao_cnt_eng_ses_pan_owc_krd_slo_alb_ukr_qcu_ger_urd_mcd_igb_wly_pol_mlt_mol_jav_swe_tsn_ita_zul_tag_tha_hau_knd_akn_ven_uzb_ctl_afr_tur_cic_vie_sid_dgb_fbf_bem	0.132799599510773	0.312406332202771	0.755431145204881
77	gam_svk_xho_alb_mlt_aeg_sid_spa_azi_uzb_ven_mly_moo_prs_fre_bsq_mcd_anl_swt_cnt_pan_rus_tsw_bos_fbf_swe_est_bem_tsn_hun_afr_amr_geo_urd_ukr_slo_pol_hau_sod_ita_fin_dgb_ind_ctl_jav_jpn_knd_kor_eng_bul_dyu_hin_bat_scr_amh_mao_mnd_krd_zul_arw_heb_dut_glc_rom_nor_qcu_cze_ben_guj_akn_chh_mol_wly_lat_sun_ger_swa_por_ewe_tag_tha_tig_tml_ses_yor_tur_grk_lit_aze_bam_vie_owc_igb_lda_cic	-0.546242351878368	-1.30127006886671	0.196380603843929
78	gam_ger_swa_bos_tig_anl_mlt_guj_azi_tur_bam_mly_moo_lat_urd_bsq_ctl_sod_yor_mnd_eng_pol_ven_glc_xho_scr_est_lda_bem_hun_por_amh_geo_hin_mcd_fre_pan_sid_hau_spa_fin_swt_sun_ita_tag_jpn_tml_kor_rom_cze_zul_ben_jav_svk_heb_ind_cnt_grk_tsn_slo_amr_rus_lit_prs_dut_qcu_bul_mol_afr_igb_chh_nor_wly_arw_mao_ukr_dyu_krd_ses_bat_tha_aeg_knd_tsw_dgb_aze_alb_swe_uzb_ewe_vie_owc_cic_akn_fbf	-0.526198508464255	-1.25410446789553	0.21294712676396
79	heb_prs_bem_afr_amr_gam_hau_lat_tur_aze_moo_ind_swt_hin_eng_bsq_alb_sid_dgb_cnt_bul_spa_yor_ger_dyu_ctl_est_zul_bam_fin_scr_owc_geo_rom_mcd_ben_urd_wly_anl_ukr_hun_tsn_bat_por_mly_jpn_tml_kor_lit_grk_igb_pol_sun_rus_sod_mao_mnd_ita_fbf_guj_chh_cze_svk_mol_dut_qcu_pan_slo_arw_akn_tig_bos_mlt_krd_tag_glc_tsw_nor_ewe_jav_tha_amh_knd_lda_ses_azi_swe_fre_uzb_cic_vie_aeg_ven_xho_swa	-0.52516018810214	-1.25376742326744	0.213069093377035
80	owc_ctl_swa_slo_hau_heb_tig_mol_tur_aze_ses_bat_fbf_scr_bos_bsq_spa_gam_akn_mnd_ben_lit_igb_nor_tsw_ger_est_dgb_bem_hun_swe_amh_geo_por_pan_pol_cze_sid_mlt_guj_fin_xho_jav_rus_mly_jpn_tml_kor_prs_eng_ven_grk_sun_hin_chh_ind_cnt_rom_dyu_urd_anl_dut_ita_bul_lat_qcu_glc_krd_ukr_bam_amr_fre_wly_mcd_mao_alb_lda_arw_zul_tag_tha_sod_knd_moo_cic_uzb_svk_afr_azi_yor_vie_aeg_swt_ewe_tsn	0.0150395030865692	0.0354431902969076	0.971802309822788
81	mlt_fre_lda_hin_amh_anl_aeg_scr_tur_azi_tsn_jav_cic_ita_pol_bsq_prs_chh_fbf_mnd_cze_svk_ewe_glc_yor_eng_fin_bam_igb_est_afr_hau_geo_ctl_spa_mol_guj_heb_wly_swe_hun_swt_tag_por_bat_jpn_tml_kor_slo_arw_bem_bul_mly_lit_sod_mao_cnt_alb_dgb_pan_owc_ger_dut_ben_bos_qcu_nor_rus_ukr_zul_tig_lat_gam_rom_sun_urd_xho_grk_dyu_ind_tha_sid_knd_akn_tsw_uzb_krd_mcd_aze_moo_vie_amr_ven_swa_ses	-0.672527993630232	-1.62236802658677	0.108109906084141
82	chh_por_xho_prs_amr_wly_tig_arw_aze_azi_moo_sun_igb_ita_krd_bsq_guj_sid_bam_cnt_lat_pan_lda_afr_swa_mol_fin_swt_ses_est_nor_anl_geo_mcd_bos_urd_glc_mlt_amh_svk_hun_ven_ind_scr_mly_jpn_knd_kor_pol_ben_cic_swe_jav_fre_hau_tag_mnd_bul_tsw_grk_sod_spa_rom_alb_lit_qcu_slo_cze_ctl_ewe_owc_ger_gam_ukr_bat_dut_tsn_rus_zul_mao_tha_aeg_tml_akn_fbf_uzb_eng_hin_tur_dgb_vie_heb_dyu_bem_yor	-0.380436251815092	-0.901706948870197	0.369541912896165
83	amh_hin_ewe_spa_anl_sod_tig_urd_aze_tur_ses_mao_yor_ita_scr_bsq_dut_mlt_dyu_mnd_mcd_pan_bem_bos_akn_rom_fin_xho_igb_est_prs_gam_geo_pol_cze_mol_afr_aeg_sid_lat_hun_cic_tag_eng_ind_jpn_tml_kor_por_rus_swt_glc_sun_alb_wly_bat_cnt_ctl_tsn_guj_hau_lit_ben_grk_bul_qcu_fre_svk_slo_lda_owc_ger_heb_ukr_mly_nor_fbf_arw_dgb_jav_tha_amr_knd_moo_bam_uzb_krd_swe_azi_ven_vie_chh_zul_swa_tsw	0.248959815653606	0.585699008739358	0.559496463507297
84	tig_mol_tsn_ben_heb_hau_amh_ita_aze_uzb_ewe_jav_cic_bul_spa_bsq_prs_aeg_tsw_mnd_eng_krd_lda_urd_ses_rus_est_fbf_swt_hun_swe_chh_geo_alb_cze_dut_lit_wly_gam_fre_fin_bam_tag_lat_bat_jpn_tml_kor_ctl_hin_yor_ukr_mao_mcd_mlt_mly_cnt_por_igb_slo_anl_ger_afr_glc_bos_qcu_svk_rom_grk_dgb_sid_scr_amr_nor_ind_pol_swa_pan_zul_sun_tha_owc_knd_xho_moo_azi_arw_guj_tur_dyu_vie_sod_bem_akn_ven	0.283032001183965	0.666579002128868	0.506691411294285
85	chh_svk_swa_pan_mlt_amh_gam_lat_uzb_tur_ven_sun_igb_hin_alb_bsq_mol_sid_moo_cnt_fre_grk_fbf_ita_xho_spa_est_tsw_dyu_hun_afr_hau_geo_rom_rus_bul_prs_anl_amr_cze_fin_ewe_bat_slo_tag_jpn_tml_kor_scr_ctl_dgb_arw_mly_swe_sod_ind_mnd_ben_lda_urd_wly_glc_dut_pol_por_qcu_ukr_bos_eng_bem_owc_mcd_heb_guj_mao_nor_ses_krd_bam_jav_tha_aeg_knd_zul_swt_aze_ger_lit_azi_cic_vie_tig_akn_yor_tsn	0.1270983957075	0.299154512816073	0.765489653915072
86	sod_rom_tsn_svk_mlt_hau_amr_scr_aze_tur_bem_tag_dgb_spa_ger_bsq_cze_anl_swt_mnd_ben_bos_bam_arw_cic_ukr_est_xho_lda_hun_rus_heb_geo_hin_guj_lit_ctl_amh_tig_swe_fin_yor_jav_alb_sun_jpn_tml_kor_por_ita_ses_mcd_mao_lat_gam_mly_cnt_mol_ven_fre_wly_prs_grk_afr_dut_qcu_krd_pol_pan_igb_sid_nor_owc_urd_bat_eng_swa_glc_dyu_ind_tha_chh_knd_zul_ewe_uzb_bul_slo_azi_moo_vie_aeg_tsw_akn_fbf	-1.16043965983574	-2.85896419588558	0.00524627533142319
87	sid_lit_yor_dut_wly_heb_chh_krd_uzb_aze_xho_mly_swa_pan_ben_bsq_nor_owc_tsw_mnd_ger_grk_lda_ukr_akn_svk_hun_fbf_dgb_est_spa_gam_geo_arw_glc_eng_bul_anl_sod_swe_fin_ven_bat_mcd_tag_jpn_knd_kor_fre_prs_cic_guj_jav_rom_hau_ind_cnt_lat_swt_rus_aeg_cze_hin_scr_urd_qcu_slo_alb_ita_bam_amr_ctl_tig_bos_mao_mol_igb_por_ewe_sun_tha_amh_tml_moo_bem_azi_afr_pol_tur_tsn_vie_mlt_dyu_ses_zul	0.542969073913928	1.28953654490134	0.200409442168242
88	anl_por_igb_bos_hau_amr_sod_hin_azi_aze_moo_tag_ses_glc_rus_bsq_krd_chh_ven_cnt_svk_bul_tsw_alb_akn_pan_hun_bam_swt_est_ger_owc_geo_ctl_ukr_mol_nor_tig_aeg_dut_fin_swa_mly_cze_bat_jpn_tml_kor_fre_eng_lda_ben_ind_pol_amh_sun_mnd_swe_yor_urd_wly_afr_lit_prs_spa_qcu_guj_mcd_grk_zul_gam_lat_heb_scr_mao_rom_bem_ita_dgb_jav_tha_mlt_knd_xho_cic_uzb_slo_arw_tur_tsn_vie_sid_fbf_dyu_ewe	-1.04215868739558	-2.54727573975879	0.0124979455324475
89	hau_urd_igb_spa_amh_amr_tig_por_azi_aze_yor_jav_ses_eng_grk_bsq_ben_chh_tsw_cnt_mcd_nor_dgb_arw_ewe_dut_fin_zul_tsn_est_pan_sod_geo_pol_rom_scr_svk_gam_anl_guj_hun_cic_bat_krd_mly_jpn_tml_kor_afr_hin_moo_swe_ind_ger_heb_mao_mnd_prs_bem_glc_owc_rus_ita_ukr_mol_qcu_cze_slo_lat_lda_mlt_ctl_sid_bos_tag_lit_akn_alb_swt_sun_tha_wly_knd_bam_dyu_uzb_fre_bul_tur_swa_vie_aeg_ven_xho_fbf	-0.474704719201165	-1.12952008152859	0.261583474145414
90	aeg_grk_fbf_arw_amr_wly_heb_nor_aze_azi_bam_sun_yor_slo_spa_bsq_lit_amh_lda_cnt_eng_ctl_tsn_dut_ses_ger_fin_moo_swa_hun_svk_tig_geo_fre_scr_hin_glc_chh_owc_prs_est_ewe_mly_urd_ind_jpn_tml_kor_pan_rus_akn_alb_mao_cze_mlt_tag_mnd_ukr_dgb_guj_gam_bos_rom_pol_swe_qcu_mcd_por_krd_xho_anl_bul_hau_lat_jav_mol_bem_afr_dyu_bat_tha_sid_knd_cic_ven_tur_ben_ita_uzb_tsw_vie_sod_zul_igb_swt	0.342381115587956	0.806079001582963	0.422253702702105
91	heb_por_tsw_rus_gam_tig_aeg_ben_aze_tur_cic_sun_tsn_prs_ukr_bsq_scr_owc_dyu_cnt_glc_mcd_yor_urd_igb_nor_fin_zul_swa_est_krd_amh_geo_lit_lat_afr_pol_sid_hau_ita_hun_ses_ind_pan_mao_jpn_tml_kor_mol_arw_lda_spa_mly_rom_mlt_tag_mnd_eng_akn_swe_wly_svk_slo_ger_grk_qcu_alb_bos_hin_fbf_amr_dut_sod_ctl_bat_guj_dgb_cze_bem_jav_tha_chh_knd_ewe_xho_azi_fre_bul_uzb_ven_vie_anl_moo_swt_bam	-0.0399786846810433	-0.0941628148636641	0.925182399639114
92	chh_svk_bam_bos_gam_amh_heb_ita_aze_azi_ewe_bat_zul_dut_grk_bsq_mcd_tig_dyu_mnd_hin_rom_tsn_lat_cic_slo_hun_akn_yor_fin_bul_sid_geo_swe_glc_krd_por_sod_anl_mol_est_ven_jav_scr_mly_jpn_knd_kor_arw_ctl_igb_ben_mao_fre_wly_sun_cnt_prs_fbf_lit_hau_urd_cze_ukr_pol_qcu_pan_spa_nor_swa_mlt_afr_amr_alb_tag_ger_ses_rus_bem_ind_tha_aeg_tml_xho_moo_tur_eng_guj_uzb_tsw_vie_owc_lda_swt_dgb	-0.140879135693628	-0.33230106845634	0.740409749821318
93	aeg_cze_tsw_bos_wly_owc_sod_krd_tur_aze_cic_tag_ven_pol_eng_bsq_por_mlt_swa_mnd_ukr_prs_zul_nor_tsn_grk_hun_yor_igb_est_ita_chh_geo_scr_slo_mol_glc_heb_tig_guj_fin_swt_ind_bul_jav_jpn_tml_kor_ger_afr_bem_spa_mao_dut_amh_bat_cnt_hin_dgb_pan_anl_mcd_rom_svk_ben_qcu_rus_alb_arw_fbf_hau_lat_sid_urd_mly_swe_dyu_fre_bam_sun_tha_amr_knd_lda_ewe_uzb_lit_ctl_azi_akn_vie_gam_xho_moo_ses	-0.431442474845084	-1.02377923753483	0.308595226462541
94	amr_swe_swt_pol_amh_aeg_sid_krd_aze_azi_ewe_ind_bam_cze_lat_bsq_arw_mlt_bem_cnt_bos_urd_igb_hin_xho_alb_est_lda_fbf_hun_ger_wly_geo_pan_slo_ctl_glc_sod_gam_scr_fin_ses_tag_svk_mao_jpn_tml_kor_prs_grk_dgb_por_sun_ben_heb_mly_mnd_mcd_dyu_eng_anl_ukr_fre_dut_ita_qcu_nor_spa_rom_akn_chh_rus_hau_lit_bat_afr_yor_guj_zul_jav_tha_tig_knd_moo_tsn_tur_bul_mol_uzb_ven_vie_owc_tsw_swa_cic	0.113302517671445	0.266544372117777	0.790410088343263
95	wly_ben_ven_ger_amh_chh_amr_ukr_azi_aze_tsn_ind_akn_alb_lit_bsq_hin_sod_zul_mnd_rom_ctl_yor_bos_swa_bul_hun_swt_xho_est_cze_aeg_geo_mol_urd_scr_glc_gam_hau_por_fin_dgb_mly_mcd_tag_jpn_knd_kor_afr_dut_bam_spa_jav_pan_sid_bat_cnt_arw_ewe_prs_owc_eng_pol_slo_lat_qcu_nor_krd_guj_tsw_anl_fre_tig_grk_mao_rus_bem_ita_fbf_sun_tha_heb_tml_moo_igb_tur_swe_svk_uzb_ses_vie_mlt_lda_dyu_cic	-0.627735581765811	-1.50017714591998	0.136955862862373
96	amh_por_yor_hin_anl_sid_gam_arw_tur_aze_moo_jav_tsn_rus_slo_bsq_pol_aeg_tsw_mnd_eng_bul_zul_ukr_ses_mol_fin_lda_bem_est_ger_owc_geo_guj_mcd_prs_swe_sod_chh_krd_hun_xho_tag_spa_bat_jpn_tml_kor_dut_lat_akn_ben_mao_pan_wly_ind_cnt_lit_igb_afr_mlt_ita_glc_fre_urd_qcu_grk_bos_rom_swt_tig_nor_heb_alb_mly_cze_swa_scr_cic_sun_tha_amr_knd_bam_ven_uzb_svk_ctl_azi_dyu_vie_hau_ewe_dgb_fbf	0.309121520307421	0.727975849492299	0.46845729844202
97	hau_pol_tsn_mcd_aeg_wly_owc_ctl_uzb_azi_bam_tag_akn_bos_bul_bsq_cze_gam_swt_cnt_urd_por_igb_glc_dgb_ger_est_swa_cic_fin_hin_tig_geo_lat_ben_rom_spa_chh_anl_scr_hun_bem_mao_grk_mly_jpn_tml_kor_swe_svk_moo_fre_ind_slo_sod_sun_mnd_krd_lda_pan_amh_afr_lit_mol_rus_qcu_prs_arw_alb_ewe_mlt_dut_sid_nor_jav_ukr_zul_eng_xho_bat_tha_amr_knd_yor_tsw_tur_guj_ita_aze_dyu_vie_heb_fbf_ses_ven	0.118200180292068	0.278062710586123	0.781581479479665
98	owc_ctl_ven_nor_sid_heb_wly_lat_aze_azi_yor_mao_bam_bos_afr_bsq_lit_chh_igb_mnd_eng_swe_dyu_rom_tsn_alb_fin_ewe_fbf_hun_rus_amr_geo_arw_pan_ger_mcd_hau_tig_ben_est_bem_jav_fre_tag_jpn_tml_kor_ita_ukr_dgb_dut_bat_guj_gam_mly_cnt_svk_akn_grk_sod_por_krd_bul_glc_qcu_urd_slo_prs_zul_mlt_scr_aeg_mol_ind_spa_swa_hin_moo_sun_tha_amh_knd_tsw_swt_tur_cze_pol_uzb_xho_vie_anl_ses_cic_lda	-0.00789647437050501	-0.0186343290408766	0.98517273730562
99	sid_pan_yor_hin_sod_amh_aeg_afr_aze_azi_tsw_ind_fbf_eng_rom_bsq_cze_chh_ewe_mnd_lit_ctl_bem_rus_lda_glc_hun_cic_xho_fin_por_heb_geo_dut_arw_swe_prs_owc_wly_krd_est_bam_sun_lat_mly_jpn_knd_kor_slo_ita_ven_mcd_mao_ukr_amr_tag_cnt_fre_tsn_ben_hau_bos_spa_alb_urd_qcu_ger_pol_svk_igb_gam_scr_anl_mol_jav_guj_dyu_grk_moo_bat_tha_mlt_tml_swt_akn_uzb_bul_nor_tur_swa_vie_tig_zul_ses_dgb	0.422086147963202	0.994796821985313	0.322416409118633
100	mlt_mol_xho_rus_tig_gam_amr_glc_aze_tur_ses_bat_akn_ctl_spa_bsq_afr_heb_fbf_mnd_slo_mcd_moo_bos_yor_prs_est_dyu_cic_fin_fre_sod_geo_lit_eng_alb_guj_anl_owc_cze_hun_zul_tag_lat_mao_jpn_tml_kor_grk_arw_tsn_ukr_mly_bul_hau_jav_cnt_rom_bem_nor_wly_scr_pol_ita_urd_qcu_pan_svk_hin_ven_aeg_swe_chh_ben_ind_por_swt_ger_lda_sun_tha_sid_knd_bam_dgb_uzb_krd_dut_azi_tsw_vie_amh_ewe_igb_swa	-0.313658882474154	-0.742815444020934	0.459465651774516
101	anl_ita_dgb_rom_tig_hau_sod_ger_tur_uzb_zul_mao_lda_prs_krd_bsq_pol_gam_igb_mnd_bul_ctl_bam_mol_dyu_urd_hun_cic_yor_fin_rus_amh_geo_scr_por_grk_ukr_mlt_owc_hin_est_swa_tag_dut_bat_jpn_tml_kor_mcd_slo_fbf_glc_sun_svk_aeg_mly_cnt_fre_ses_nor_amr_arw_lat_ben_eng_qcu_pan_afr_swe_moo_sid_lit_wly_spa_jav_alb_swt_guj_tsw_ind_tha_chh_knd_ewe_ven_aze_bos_cze_azi_akn_vie_heb_tsn_xho_bem	0.0140123610377221	0.0329953828055628	0.973748981780036
102	hau_ger_igb_krd_chh_gam_wly_alb_uzb_azi_tsw_mao_dyu_grk_bul_bsq_arw_mlt_ewe_cnt_mcd_dut_moo_prs_xho_guj_fin_zul_ses_hun_scr_heb_geo_ctl_ukr_spa_bos_aeg_amr_nor_est_tsn_bat_hin_mly_jpn_tml_kor_pol_glc_akn_eng_jav_fre_amh_tag_mnd_slo_bem_lit_owc_svk_swe_rom_ita_qcu_por_pan_cze_bam_anl_urd_sod_mol_sun_afr_lda_ben_fbf_ind_tha_sid_knd_cic_yor_aze_rus_lat_tur_dgb_vie_tig_swt_ven_swa	-0.0495299640220944	-0.116965974657158	0.907139242624313
103	sid_mcd_bem_hin_chh_aeg_sod_lit_uzb_tur_ven_ind_fbf_grk_rom_bsq_eng_amh_moo_mnd_urd_ukr_tsn_ita_akn_spa_est_dyu_tsw_fin_ger_heb_geo_afr_lat_cze_pol_amr_anl_por_hun_dgb_bat_swe_tag_jpn_knd_kor_scr_slo_lda_bos_sun_nor_wly_mao_cnt_alb_ewe_bul_hau_ctl_dut_mol_guj_qcu_svk_fre_pan_yor_mlt_krd_gam_glc_jav_prs_swa_arw_igb_mly_tha_tig_tml_swt_cic_aze_ben_rus_azi_bam_vie_owc_ses_zul_xho	-0.595504619197244	-1.42244734881632	0.158241922272977
104	anl_rom_lda_guj_tig_wly_amr_grk_aze_tur_yor_sun_xho_bul_lat_bsq_ger_sid_swa_cnt_pan_hin_bam_krd_ses_dut_est_tsn_cic_hun_arw_chh_geo_cze_alb_eng_mcd_owc_sod_urd_fin_dyu_bat_ita_mao_jpn_tml_kor_afr_bos_akn_ukr_ind_slo_gam_jav_mnd_rus_fbf_nor_hau_mol_scr_swe_fre_qcu_glc_svk_pol_ewe_mlt_spa_heb_prs_tag_por_bem_ben_dgb_mly_tha_aeg_knd_ven_igb_azi_lit_ctl_uzb_moo_vie_amh_tsw_zul_swt	-0.372240995828408	-0.881195535790428	0.38048370661641
105	wly_bos_tsn_prs_aeg_amr_gam_swe_uzb_tur_xho_mly_tsw_svk_nor_bsq_pol_sid_yor_mnd_hin_mol_ven_eng_igb_pan_hun_swt_fbf_fin_fre_amh_geo_dut_scr_afr_grk_mlt_chh_rus_est_ses_mao_lit_bat_jpn_knd_kor_ita_arw_swa_urd_sun_ukr_hau_ind_cnt_por_ewe_slo_tig_lat_krd_ctl_bul_qcu_rom_guj_mcd_bem_owc_alb_heb_ger_tag_glc_bam_spa_dgb_jav_tha_anl_tml_zul_lda_azi_cze_ben_aze_cic_vie_sod_akn_dyu_moo	0.225565095788321	0.530907002060817	0.596748838566501
106	mlt_ukr_ses_bul_heb_wly_owc_lat_azi_tur_lda_bat_swt_rom_dut_bsq_slo_anl_ven_cnt_lit_svk_yor_eng_ewe_alb_hun_dyu_igb_est_rus_tig_geo_por_fre_mcd_grk_chh_amr_urd_fin_fbf_mao_pan_tag_jpn_tml_kor_ben_guj_xho_hin_sun_ita_hau_mly_mnd_krd_bam_prs_amh_pol_mol_arw_cze_qcu_ger_swe_afr_tsn_gam_spa_sid_bos_ind_scr_tsw_glc_swa_jav_tha_sod_knd_akn_dgb_uzb_ctl_nor_aze_moo_vie_aeg_bem_zul_cic	-0.895097290020642	-2.17039549694506	0.0325240215908395
107	wly_lit_swt_alb_sid_hau_amh_dut_aze_tur_moo_ind_tsn_cze_fre_bsq_lat_tig_swa_mnd_nor_ita_yor_afr_tsw_slo_hun_cic_lda_fin_ctl_owc_geo_pol_guj_pan_arw_gam_amr_hin_est_dyu_bat_ger_jav_jpn_tml_kor_rom_grk_fbf_urd_tag_scr_heb_mly_cnt_eng_igb_svk_chh_krd_mcd_rus_bul_qcu_swe_prs_por_bem_anl_mol_aeg_ukr_mao_glc_xho_ben_akn_sun_tha_sod_knd_ewe_ses_azi_bos_spa_uzb_zul_vie_mlt_ven_dgb_bam	0.360501713160447	0.848740589303337	0.398205029649901
108	tig_hin_akn_ctl_mlt_amr_hau_ger_azi_tur_tsw_jav_ewe_rom_pol_bsq_dut_amh_lda_cnt_grk_por_yor_prs_moo_eng_est_xho_bem_fin_swe_wly_geo_cze_mcd_ukr_spa_owc_heb_guj_hun_tsn_bat_bos_mao_jpn_tml_kor_pan_slo_swt_alb_mly_nor_gam_tag_mnd_afr_fbf_rus_sid_urd_mol_arw_fre_qcu_scr_svk_ben_dyu_aeg_ita_sod_krd_sun_bul_cic_lat_dgb_ind_tha_chh_knd_swa_ses_aze_lit_glc_uzb_ven_vie_anl_igb_bam_zul	0.128937518205103	0.303559257852496	0.762141770549369
109	amh_ben_ven_eng_anl_sod_mlt_svk_uzb_azi_igb_mao_tsw_urd_ger_bsq_dut_owc_dgb_cnt_afr_spa_moo_arw_xho_ukr_est_bem_ses_fin_scr_tig_geo_cze_rom_mol_nor_amr_chh_bul_hun_cic_tag_ita_jav_jpn_tml_kor_glc_por_dyu_swe_bat_rus_hau_ind_mnd_alb_fbf_lat_wly_pan_prs_slo_fre_qcu_lit_hin_mcd_yor_gam_guj_aeg_grk_mly_ctl_lda_pol_bam_sun_tha_sid_knd_zul_ewe_aze_krd_bos_tur_akn_vie_heb_swt_swa_tsn	0.687443857563959	1.62942923009191	0.106604911728352
110	gam_bul_tsn_urd_wly_chh_heb_dut_uzb_aze_dgb_mly_lda_pan_mol_bsq_ukr_amr_igb_cnt_scr_hin_xho_bos_bem_grk_est_ewe_zul_hun_spa_owc_geo_pol_krd_fre_eng_hau_amh_rom_fin_swt_sun_arw_bat_jpn_knd_kor_nor_ita_tsw_alb_jav_lat_sid_tag_mnd_slo_ven_afr_mlt_swe_por_mcd_rus_qcu_svk_prs_cze_cic_aeg_glc_sod_ger_mao_ben_akn_lit_bam_ind_tha_tig_tml_swa_ses_tur_guj_ctl_azi_dyu_vie_anl_fbf_yor_moo	-0.252097599881521	-0.595744274381262	0.552793182111739
111	amr_slo_bam_guj_amh_anl_wly_lat_aze_tur_tsw_bat_swa_krd_grk_bsq_prs_mlt_ewe_cnt_ger_ben_ses_cze_fbf_svk_est_ven_lda_fin_scr_aeg_geo_ita_ctl_hin_pan_hau_heb_por_hun_tsn_mao_bos_ind_jpn_tml_kor_glc_arw_dgb_urd_mly_spa_owc_sun_mnd_rom_zul_pol_gam_afr_mcd_nor_swe_qcu_alb_fre_bul_bem_tig_mol_sid_lit_tag_dut_xho_eng_swt_jav_tha_sod_knd_akn_yor_uzb_rus_ukr_azi_dyu_vie_chh_igb_moo_cic	-0.861628074360549	-2.08354950214784	0.0399444968281795
112	owc_por_moo_mcd_sod_tig_sid_rom_tur_azi_xho_sun_fbf_fre_eng_bsq_dut_mlt_ewe_mnd_afr_slo_swa_ben_tsn_ita_est_ses_cic_fin_bul_hau_geo_swe_bos_alb_ukr_gam_aeg_lit_hun_lda_ind_scr_mly_jpn_tml_kor_mol_cze_dyu_hin_tag_urd_chh_bat_cnt_svk_bem_glc_wly_ger_pan_nor_spa_qcu_rus_ctl_lat_akn_anl_guj_amh_arw_mao_grk_yor_krd_igb_jav_tha_heb_knd_ven_swt_uzb_pol_prs_aze_tsw_vie_amr_bam_zul_dgb	-0.216260815614088	-0.51123755780564	0.610396349980077
113	heb_swe_dyu_pol_hau_wly_gam_mol_uzb_aze_akn_sun_zul_glc_eng_bsq_urd_anl_swa_mnd_fre_lit_igb_por_bam_ben_est_ses_dgb_fin_slo_tig_geo_svk_alb_arw_bos_amr_sod_mcd_hun_bem_ind_prs_jav_jpn_tml_kor_ita_afr_xho_ger_tag_pan_aeg_bat_cnt_lat_yor_ukr_chh_ctl_dut_krd_cze_qcu_nor_spa_guj_tsn_amh_rus_owc_rom_mly_bul_lda_hin_ewe_mao_tha_mlt_knd_moo_cic_azi_grk_scr_tur_swt_vie_sid_fbf_tsw_ven	-0.204504519678488	-0.483603756513251	0.629803828205752
114	tig_urd_dyu_mol_sod_wly_amh_dut_azi_uzb_lda_sun_zul_grk_svk_bsq_nor_aeg_ses_cnt_eng_krd_akn_spa_ven_afr_est_bam_fbf_hun_ben_mlt_geo_rus_bos_hin_mcd_sid_owc_glc_fin_ewe_ind_pan_mao_jpn_knd_kor_bul_ita_dgb_swe_tag_fre_anl_mly_mnd_ger_moo_ukr_heb_scr_rom_prs_lit_qcu_guj_ctl_por_tsw_gam_arw_chh_alb_jav_cze_xho_lat_swa_bat_tha_amr_tml_swt_cic_tur_slo_pol_aze_bem_vie_hau_igb_tsn_yor	0.154527531195896	0.364060197939853	0.716639450331222
115	amh_cze_bem_mcd_sid_sod_hau_fre_azi_uzb_lda_tag_zul_krd_swe_bsq_pol_heb_ven_cnt_prs_mol_bam_ita_yor_por_est_swa_xho_fin_lit_gam_geo_pan_ger_dut_alb_chh_mlt_rus_hun_moo_sun_ukr_bat_jpn_tml_kor_arw_bul_igb_bos_jav_hin_owc_mly_mnd_eng_dgb_spa_wly_lat_rom_svk_ben_qcu_urd_grk_slo_tsw_aeg_afr_anl_ctl_ind_nor_ewe_glc_tsn_mao_tha_tig_knd_cic_akn_tur_guj_scr_aze_ses_vie_amr_dyu_fbf_swt	-0.370154745699097	-0.877383445510795	0.382539334953081
116	anl_ukr_yor_rom_heb_gam_amr_dut_uzb_aze_ewe_bat_lda_lit_afr_bsq_ger_hau_cic_mnd_pol_cze_ven_bos_fbf_hin_fin_akn_tsn_hun_eng_aeg_geo_por_spa_mcd_rus_mlt_wly_svk_est_swa_sun_glc_jav_jpn_knd_kor_arw_bul_tsw_lat_tag_prs_sid_mao_cnt_ctl_dgb_swe_sod_grk_urd_mol_alb_qcu_nor_krd_guj_bem_tig_pan_amh_ita_ind_scr_bam_ben_ses_mly_tha_owc_tml_zul_moo_azi_slo_fre_tur_swt_vie_chh_xho_dyu_igb	-1.11095895935002	-2.72716028395221	0.00763625345717965
117	mlt_hin_moo_slo_hau_heb_chh_rom_uzb_azi_swt_ind_ses_scr_guj_bsq_rus_anl_bem_cnt_ita_cze_dyu_lit_akn_swe_est_fbf_bam_hun_ger_sod_geo_svk_ukr_ben_arw_tig_amr_grk_fin_ewe_sun_spa_mly_jpn_tml_kor_eng_dut_zul_pan_jav_lat_wly_tag_mnd_nor_xho_mcd_gam_ctl_krd_pol_urd_qcu_alb_afr_fre_swa_aeg_prs_owc_por_mao_glc_ven_mol_cic_bat_tha_sid_knd_tsw_igb_tur_bos_bul_aze_tsn_vie_amh_yor_lda_dgb	-0.279803156910307	-0.661587675513677	0.509871388765642
118	anl_svk_fbf_ctl_sod_owc_wly_fre_azi_aze_igb_bat_lda_bos_krd_bsq_eng_hau_moo_mnd_ita_prs_bam_guj_ewe_ger_hun_swt_bem_est_grk_amr_geo_lat_hin_ukr_mol_amh_aeg_rom_fin_xho_jav_bul_sun_jpn_knd_kor_urd_scr_ven_rus_ind_pan_mlt_tag_cnt_lit_tsn_alb_chh_slo_por_spa_mcd_qcu_afr_arw_ben_ses_tig_nor_gam_dut_mly_swe_yor_pol_akn_mao_tha_heb_tml_zul_dyu_uzb_glc_cze_tur_swa_vie_sid_dgb_tsw_cic	-0.818730396087237	-1.97362580550335	0.0513922205097612
119	sid_swe_bem_por_anl_gam_wly_svk_uzb_aze_yor_jav_swa_cze_fre_bsq_mcd_chh_dgb_mnd_pan_mol_dyu_hin_bam_eng_hun_fbf_tsn_fin_glc_aeg_geo_ctl_grk_ita_bul_amh_mlt_scr_est_xho_mao_afr_sun_jpn_tml_kor_bos_rus_swt_ger_mly_ben_heb_tag_cnt_krd_lda_prs_sod_alb_guj_urd_lit_qcu_pol_ukr_slo_cic_tig_arw_hau_nor_ind_spa_ses_rom_moo_bat_tha_owc_knd_tsw_ewe_tur_lat_dut_azi_zul_vie_amr_ven_akn_igb	-0.108116592059073	-0.255225285937252	0.799112690431567
120	sod_mcd_swt_prs_tig_owc_sid_ger_aze_uzb_tsn_bat_ewe_por_spa_bsq_scr_amh_tsw_cnt_mol_svk_fbf_afr_dgb_hin_est_igb_yor_fin_glc_wly_geo_ctl_slo_pol_lit_anl_chh_krd_hun_moo_mao_swe_mly_jpn_tml_kor_grk_bul_ven_ita_sun_nor_hau_jav_mnd_cze_lda_dut_aeg_bos_guj_ukr_lat_qcu_ben_eng_pan_bam_heb_rus_amr_fre_tag_alb_swa_rom_dyu_ind_tha_gam_knd_bem_xho_tur_urd_arw_azi_zul_vie_mlt_cic_ses_akn	0.745846724734484	1.77408922419946	0.0793211894549509
121	tig_arw_swa_spa_owc_hau_anl_glc_azi_aze_igb_sun_moo_grk_bul_bsq_scr_amh_akn_cnt_lat_pol_ven_afr_dgb_krd_fin_cic_dyu_hun_cze_amr_geo_ita_ger_nor_bos_mlt_heb_eng_est_ses_jav_guj_mao_jpn_tml_kor_prs_slo_swt_mol_ind_mcd_sid_tag_mnd_urd_yor_ctl_gam_svk_rus_fre_pan_qcu_alb_lit_ukr_bam_wly_por_chh_rom_mly_swe_tsw_ben_ewe_bat_tha_aeg_knd_xho_fbf_uzb_dut_hin_tur_lda_vie_sod_zul_tsn_bem	-1.28027559078155	-3.18249829860883	0.00198569943670178
122	hau_guj_swa_slo_heb_aeg_wly_dut_uzb_azi_akn_mao_swt_scr_bul_bsq_ben_amh_tsn_mnd_prs_rom_bem_glc_ven_urd_fin_dyu_zul_hun_pan_gam_geo_ger_grk_ita_pol_mlt_sod_lat_est_ses_ind_bos_bat_jpn_knd_kor_ctl_spa_ewe_krd_jav_rus_anl_sun_cnt_swe_lda_arw_amr_afr_nor_eng_cze_qcu_mol_lit_ukr_xho_tig_alb_sid_mcd_mly_svk_bam_fre_dgb_tag_tha_chh_tml_igb_cic_tur_por_hin_aze_fbf_vie_owc_moo_tsw_yor	-0.109128485326245	-0.257142388368448	0.797636921672069
123	amh_grk_ewe_lit_tig_aeg_owc_dut_tur_azi_bem_ind_ses_lat_fre_bsq_pol_anl_dgb_cnt_rom_guj_tsw_bul_dyu_cze_hun_swt_lda_est_pan_heb_geo_por_urd_ctl_spa_sid_wly_krd_fin_akn_mly_ita_jav_jpn_knd_kor_mol_eng_swa_bos_bat_nor_hau_mao_mnd_prs_moo_rus_mlt_ger_glc_ukr_slo_qcu_alb_afr_svk_xho_gam_mcd_amr_swe_sun_hin_zul_scr_fbf_tag_tha_sod_tml_bam_ven_uzb_ben_arw_aze_yor_vie_chh_cic_igb_tsn	-0.524103220739255	-1.24686483715206	0.215578219518015
124	sod_ger_moo_slo_hau_aeg_tig_krd_tur_aze_ven_tag_bam_grk_spa_bsq_por_amh_fbf_cnt_arw_glc_lda_mcd_bem_dut_hun_swt_xho_est_guj_gam_geo_cze_mol_pan_bos_anl_wly_prs_fin_cic_jav_scr_bat_jpn_knd_kor_eng_swe_ewe_pol_mao_lat_owc_ind_mnd_afr_zul_rom_mlt_ben_lit_nor_ukr_qcu_ctl_svk_hin_yor_chh_fre_sid_ita_mly_alb_ses_urd_igb_sun_tha_heb_tml_dgb_akn_azi_bul_rus_uzb_tsn_vie_amr_swa_dyu_tsw	-0.381985459838005	-0.905224482707428	0.367685647257697
125	mlt_urd_dgb_grk_sod_chh_amh_lat_aze_tur_bem_tag_ewe_ben_por_bsq_scr_wly_xho_cnt_rus_cze_ses_lit_dyu_bos_est_ven_cic_fin_krd_aeg_geo_pan_prs_nor_ctl_anl_sid_spa_hun_moo_bat_guj_jav_jpn_tml_kor_arw_slo_bam_pol_mao_svk_tig_ind_mnd_mcd_zul_glc_gam_rom_ita_bul_ukr_qcu_eng_mol_fre_fbf_owc_dut_amr_hin_sun_alb_akn_afr_igb_mly_tha_hau_knd_swa_tsn_azi_ger_swe_uzb_swt_vie_heb_tsw_yor_lda	-0.817149363014203	-1.97119767108428	0.0516737651951499
126	chh_ukr_moo_ger_sid_anl_owc_glc_tur_aze_ewe_sun_cic_eng_lit_bsq_rom_amr_yor_mnd_spa_scr_zul_mol_fbf_prs_est_ven_tsn_fin_mcd_tig_geo_hin_urd_krd_dut_gam_aeg_guj_hun_lda_mly_rus_tag_jpn_tml_kor_pan_arw_igb_afr_bat_pol_hau_mao_cnt_fre_dgb_ctl_mlt_ben_slo_svk_lat_qcu_bos_alb_por_dyu_amh_bul_wly_grk_jav_nor_swa_cze_swt_ind_tha_heb_knd_ses_xho_uzb_swe_ita_azi_akn_vie_sod_bem_tsw_bam	-0.523539348547656	-1.24512032533604	0.216215769046745
127	chh_mcd_swa_ukr_owc_sod_anl_svk_aze_azi_yor_tag_dyu_nor_eng_bsq_spa_wly_ses_mnd_urd_scr_ewe_prs_cic_ita_hun_zul_dgb_fin_cze_aeg_geo_mol_pol_arw_swe_gam_hau_por_est_lda_bat_dut_ind_jpn_knd_kor_bos_krd_ven_hin_mao_rus_amr_mly_cnt_grk_moo_pan_sid_glc_bul_ger_afr_qcu_alb_rom_ctl_igb_mlt_guj_heb_lit_jav_slo_bem_lat_tsn_sun_tha_tig_tml_swt_fbf_tur_ben_fre_uzb_xho_vie_amh_bam_tsw_akn	0.394151229003578	0.928864308773395	0.355364049460028
128	aeg_krd_ses_mol_heb_sid_anl_slo_tur_uzb_moo_tag_zul_guj_grk_bsq_ben_amh_cic_mnd_rom_pan_swa_nor_swt_arw_est_tsn_ven_fin_eng_owc_geo_lat_dut_bul_hin_wly_hau_fre_hun_igb_bat_swe_mly_jpn_tml_kor_glc_afr_akn_mcd_mao_ctl_gam_ind_cnt_lit_bam_scr_mlt_pol_bos_ger_ita_qcu_spa_alb_por_dyu_sod_ukr_tig_urd_sun_cze_ewe_rus_yor_jav_tha_amr_knd_xho_tsw_aze_svk_prs_azi_dgb_vie_chh_lda_fbf_bem	-0.132237922707718	-0.31174655570387	0.755930955161496
129	amr_ger_ven_swe_heb_amh_aeg_fre_azi_uzb_bem_bat_tsw_por_eng_bsq_pol_anl_xho_mnd_slo_dut_fbf_ben_tsn_guj_hun_yor_igb_fin_alb_gam_geo_lat_rom_scr_nor_owc_hau_urd_est_swt_mly_grk_sun_jpn_knd_kor_krd_prs_ewe_bul_mao_hin_sid_jav_cnt_bos_swa_lit_wly_svk_rus_ctl_afr_qcu_arw_mol_ukr_moo_sod_glc_chh_mcd_tag_spa_zul_ita_cic_ind_tha_mlt_tml_lda_bam_aze_cze_pan_tur_akn_vie_tig_dgb_dyu_ses	-0.601550674325934	-1.43631729413573	0.154267495707884
130	owc_ita_ven_rus_amr_aeg_mlt_ben_aze_azi_ses_tag_cic_mol_mcd_bsq_bos_heb_moo_mnd_fre_scr_yor_rom_fbf_dut_est_dgb_swa_hun_prs_gam_geo_ctl_por_pol_spa_amh_chh_glc_fin_tsw_mly_slo_bat_jpn_knd_kor_pan_grk_xho_afr_ind_lit_tig_mao_cnt_hin_tsn_svk_hau_urd_nor_bul_guj_qcu_arw_eng_krd_bam_anl_alb_wly_cze_sun_ukr_igb_ger_bem_jav_tha_sid_tml_swt_ewe_uzb_lat_swe_tur_lda_vie_sod_dyu_zul_akn	-0.0512806554024627	-0.120760383504059	0.904141352012265
131	tig_afr_lda_dut_amr_sod_hau_ctl_aze_azi_cic_tag_zul_eng_fre_bsq_rus_heb_dyu_mnd_mol_guj_swa_grk_xho_ita_fin_fbf_bam_hun_cze_gam_geo_swe_bos_ukr_pol_anl_amh_scr_est_tsw_bat_rom_sun_jpn_tml_kor_pan_ger_dgb_hin_ind_mcd_aeg_mly_cnt_lat_ven_lit_chh_por_alb_prs_bul_qcu_spa_ben_nor_yor_owc_urd_sid_krd_mao_arw_akn_svk_tsn_jav_tha_wly_knd_igb_swt_uzb_glc_slo_tur_ewe_vie_mlt_moo_bem_ses	-0.0438201421156083	-0.103184496184559	0.918038723453581
132	amh_fre_lda_prs_sid_tig_owc_guj_tur_uzb_dyu_ind_swt_rus_scr_bsq_bos_heb_fbf_cnt_nor_swe_akn_rom_swa_arw_hun_dgb_xho_fin_hin_gam_geo_svk_dut_ctl_grk_anl_amr_glc_est_bem_jav_pan_bat_jpn_tml_kor_ita_krd_igb_eng_mao_pol_wly_tag_mnd_afr_tsw_cze_chh_mcd_ger_spa_lit_qcu_urd_slo_ukr_ewe_hau_alb_mlt_por_sun_mol_moo_lat_yor_mly_tha_sod_knd_tsn_bam_azi_ben_bul_aze_zul_vie_aeg_ses_ven_cic	-0.503473803760824	-1.19785115327743	0.234018928628219
133	mlt_ben_bam_nor_heb_hau_sid_mol_uzb_aze_tsw_bat_dyu_scr_mcd_bsq_pan_owc_fbf_mnd_eng_cze_moo_pol_ven_alb_fin_akn_yor_hun_slo_tig_geo_rom_rus_guj_svk_aeg_chh_urd_est_bem_tag_dut_sun_jpn_knd_kor_lat_prs_swa_fre_ind_hin_gam_jav_cnt_krd_zul_por_anl_spa_ita_glc_bos_qcu_grk_lit_ukr_ewe_wly_arw_amh_bul_mao_ctl_igb_ger_tsn_mly_tha_sod_tml_dgb_cic_azi_swe_afr_tur_lda_vie_amr_xho_swt_ses	-0.251449116675497	-0.595225312709074	0.553138506352787
134	sid_glc_swt_guj_aeg_amr_gam_slo_aze_uzb_lda_mly_fbf_pan_pol_bsq_eng_wly_swa_mnd_svk_ita_akn_spa_moo_hin_fin_yor_dyu_est_ben_chh_geo_scr_lat_cze_mcd_heb_owc_rus_hun_ses_tag_bul_sun_jpn_knd_kor_fre_lit_tsn_dut_jav_prs_amh_ind_cnt_rom_ven_ukr_tig_alb_urd_ger_afr_qcu_bos_arw_por_zul_sod_nor_anl_krd_bat_grk_ewe_swe_xho_mao_tha_mlt_tml_dgb_cic_tur_ctl_mol_azi_bam_vie_hau_tsw_bem_igb	-0.103884040058328	-0.244943122758445	0.807040131940254
135	amr_hin_bem_cze_owc_gam_wly_lit_tur_aze_akn_sun_igb_slo_pol_bsq_krd_heb_dgb_cnt_ger_spa_ewe_afr_tsw_svk_est_fbf_yor_fin_ben_sod_geo_ukr_bul_rus_rom_mlt_amh_nor_hun_tsn_mao_bos_bat_jpn_knd_kor_grk_pan_ses_fre_jav_swe_aeg_tag_mnd_mol_xho_ita_tig_lat_mcd_prs_urd_qcu_por_guj_glc_ven_sid_scr_chh_ctl_ind_alb_swa_eng_lda_mly_tha_hau_tml_dyu_bam_uzb_arw_dut_azi_swt_vie_anl_zul_cic_moo	-0.612780452371999	-1.46423156557567	0.146502853456166
136	anl_scr_igb_eng_sid_amr_sod_glc_uzb_azi_ven_bat_tsw_lit_ben_bsq_urd_tig_bem_mnd_bos_slo_lda_bul_ewe_ukr_fin_zul_fbf_est_prs_owc_geo_mol_alb_pol_mcd_wly_hau_pan_hun_cic_sun_afr_jav_jpn_tml_kor_cze_grk_ses_guj_ind_arw_amh_tag_cnt_por_dgb_krd_mlt_lat_hin_nor_ita_qcu_swe_spa_ger_dyu_heb_rom_aeg_ctl_mly_rus_xho_fre_moo_mao_tha_chh_knd_yor_akn_aze_dut_svk_tur_swa_vie_gam_swt_tsn_bam	0.319651340032547	0.754391484071654	0.452520186420205
137	gam_ctl_zul_spa_tig_sod_owc_pan_aze_tur_bem_tag_tsn_slo_fre_bsq_rus_anl_igb_mnd_svk_urd_lda_grk_ven_glc_hun_akn_ses_est_swe_amh_geo_bul_dut_ukr_pol_chh_hau_afr_fin_dgb_mly_lat_sun_jpn_knd_kor_arw_scr_dyu_ger_mao_ben_sid_bat_cnt_mol_xho_ita_heb_krd_rom_cze_alb_qcu_lit_eng_prs_bam_wly_guj_amr_nor_ind_por_swt_hin_cic_jav_tha_aeg_tml_yor_moo_uzb_bos_mcd_azi_swa_vie_mlt_ewe_tsw_fbf	-0.114393925598414	-0.269695060643166	0.787992369191657
138	gam_swe_zul_krd_sid_chh_amr_hin_tur_azi_moo_ind_akn_pan_scr_bsq_rom_wly_bem_mnd_lit_por_dyu_urd_swt_eng_hun_fbf_bam_est_bul_amh_geo_svk_guj_afr_pol_sod_anl_dut_fin_tsw_jav_bos_mly_jpn_tml_kor_ukr_mol_igb_mcd_sun_grk_heb_bat_cnt_alb_ewe_lat_tig_ita_glc_ben_spa_qcu_slo_cze_arw_lda_mlt_nor_hau_ctl_tag_rus_tsn_ger_dgb_mao_tha_owc_knd_swa_yor_uzb_fre_prs_aze_cic_vie_aeg_ses_xho_ven	0.0490369031245389	0.115476239388054	0.908316624318777
139	sid_bul_moo_swe_owc_chh_heb_mol_aze_azi_bam_sun_xho_rus_krd_bsq_ita_mlt_cic_mnd_lat_cze_tsw_spa_tsn_eng_hun_swt_swa_est_hin_gam_geo_dut_urd_glc_por_amr_amh_prs_fin_zul_jav_ger_ind_jpn_tml_kor_slo_grk_dyu_rom_bat_scr_tig_mly_cnt_arw_fbf_lit_wly_ctl_ben_pol_fre_qcu_guj_svk_afr_ses_aeg_alb_hau_pan_mao_nor_yor_mcd_ewe_tag_tha_sod_knd_bem_dgb_tur_bos_ukr_uzb_lda_vie_anl_ven_akn_igb	-0.364636541565156	-0.863951299080227	0.389837450569204
140	sid_ukr_ewe_prs_wly_heb_amh_ger_tur_aze_igb_tag_fbf_bos_mcd_bsq_arw_owc_moo_cnt_afr_krd_bem_ctl_yor_bul_est_cic_ven_fin_pol_anl_geo_nor_swe_grk_scr_sod_aeg_cze_hun_swt_mly_ben_jav_jpn_tml_kor_urd_rom_xho_guj_bat_slo_gam_ind_mnd_eng_tsw_alb_hau_por_rus_pan_hin_qcu_glc_dut_fre_zul_amr_spa_chh_svk_mao_lit_akn_ita_bam_sun_tha_mlt_knd_lda_ses_azi_mol_lat_uzb_dgb_vie_tig_tsn_swa_dyu	-1.02950120332837	-2.51652120964471	0.013564900618973
141	amr_mol_yor_pan_anl_hau_chh_swe_uzb_aze_ewe_bat_dgb_por_rom_bsq_glc_gam_moo_cnt_nor_krd_bam_lat_swt_guj_est_swa_fbf_hun_lit_amh_geo_afr_alb_ita_grk_mlt_sod_ben_fin_dyu_mly_ctl_tag_jpn_knd_kor_fre_svk_lda_dut_jav_mcd_tig_mao_mnd_ukr_cic_cze_owc_urd_spa_ger_scr_qcu_bos_bul_arw_tsw_heb_pol_sid_slo_sun_rus_ses_hin_akn_ind_tha_aeg_tml_xho_tsn_azi_eng_prs_tur_zul_vie_wly_igb_bem_ven	-0.0644089498136918	-0.151802094889042	0.879671854131627
142	sod_eng_xho_alb_wly_amr_gam_pan_azi_tur_bem_mly_ven_por_ctl_bsq_urd_chh_ses_mnd_svk_mcd_akn_slo_dgb_grk_hun_zul_ewe_fin_nor_aeg_geo_fre_prs_afr_ukr_anl_mlt_ger_est_lda_sun_rus_jav_jpn_knd_kor_arw_guj_fbf_scr_ind_glc_sid_tag_cnt_ben_yor_rom_amh_ita_bul_pol_mol_qcu_swe_lat_dut_dyu_tig_krd_owc_cze_bat_spa_bam_bos_swa_mao_tha_heb_tml_igb_swt_aze_lit_hin_uzb_tsn_vie_hau_moo_tsw_cic	-1.07911802592239	-2.64770846252818	0.00951939457870654
143	gam_bos_swt_eng_sod_amr_anl_svk_tur_aze_bem_bat_igb_pol_mcd_bsq_prs_mlt_lda_mnd_grk_ctl_tsw_lit_ewe_scr_est_dgb_xho_fin_dut_amh_geo_ita_fre_rom_hin_wly_aeg_urd_hun_cic_jav_alb_mao_jpn_knd_kor_krd_mol_akn_spa_tag_ukr_heb_ind_cnt_afr_zul_bul_sid_rus_glc_ben_lat_qcu_swe_nor_arw_dyu_tig_cze_chh_guj_mly_slo_bam_por_swa_sun_tha_hau_tml_ven_ses_azi_pan_ger_uzb_tsn_vie_owc_yor_moo_fbf	-0.698158337935398	-1.67133987564176	0.0980163700088357
144	sod_mol_fbf_ben_tig_sid_hau_bul_tur_aze_akn_mao_tsw_prs_dut_bsq_grk_aeg_dyu_mnd_ukr_ita_swt_scr_bem_cze_fin_cic_zul_est_krd_heb_geo_rus_glc_pol_rom_wly_amr_por_hun_lda_ind_arw_bat_jpn_tml_kor_lit_lat_yor_svk_mly_spa_amh_sun_cnt_mcd_ses_nor_anl_swe_eng_ctl_afr_qcu_pan_guj_hin_igb_gam_slo_owc_fre_tag_ger_dgb_urd_moo_jav_tha_mlt_knd_tsn_ven_azi_bos_alb_uzb_bam_vie_chh_swa_ewe_xho	-0.566469411311999	-1.34879523253532	0.180677961671043
145	aeg_fre_ven_mol_mlt_amr_wly_ben_aze_uzb_lda_tag_tsw_lat_cze_bsq_afr_chh_swt_mnd_hin_ger_cic_ukr_igb_slo_est_dyu_bam_hun_dut_sid_geo_bos_glc_rom_guj_anl_gam_rus_fin_moo_ind_pan_mao_jpn_knd_kor_spa_ita_dgb_ctl_jav_eng_hau_mly_cnt_arw_fbf_swe_owc_krd_alb_pol_urd_qcu_bul_nor_lit_yor_sod_grk_tig_scr_sun_mcd_akn_por_zul_bat_tha_heb_tml_ses_bem_azi_svk_prs_tur_tsn_vie_amh_xho_ewe_swa	-0.563529752661352	-1.34653103741911	0.181403911078535
146	mlt_prs_dyu_spa_sid_owc_chh_lit_tur_aze_tsw_tag_fbf_ukr_ben_bsq_dut_anl_cic_cnt_slo_pan_swa_bul_swt_hin_fin_dgb_ven_est_rom_hau_geo_nor_urd_lat_cze_aeg_wly_eng_hun_igb_bat_alb_mao_jpn_knd_kor_ger_arw_bam_swe_ind_ita_amr_sun_mnd_glc_ewe_rus_sod_ctl_mcd_krd_svk_qcu_scr_grk_afr_tsn_tig_bos_amh_mol_mly_pol_yor_guj_akn_jav_tha_gam_tml_moo_lda_azi_por_fre_uzb_zul_vie_heb_bem_ses_xho	-0.054229762690408	-0.12780866364078	0.89857635535644
147	aeg_scr_ewe_swe_sod_sid_tig_pan_tur_aze_tsw_jav_dgb_lat_guj_bsq_urd_amh_ses_mnd_eng_por_igb_cze_lda_mcd_hun_dyu_swt_est_glc_heb_geo_pol_prs_ita_nor_amr_owc_ger_fin_bem_sun_svk_tag_jpn_knd_kor_afr_slo_yor_mol_mly_rus_anl_bat_cnt_fre_xho_hin_hau_ukr_alb_grk_spa_qcu_krd_dut_bos_akn_mlt_arw_gam_bul_mao_ben_ven_lit_swa_ind_tha_chh_tml_moo_tsn_uzb_rom_ctl_azi_cic_vie_wly_zul_fbf_bam	-0.0604371785631216	-0.142505362083781	0.886989127295167
148	aeg_ita_fbf_mol_hau_owc_amh_por_uzb_tur_bam_jav_igb_prs_svk_bsq_grk_heb_bem_mnd_krd_lat_dgb_rom_ses_ctl_est_xho_lda_fin_swe_sid_geo_hin_pol_dut_slo_amr_sod_afr_hun_ven_mao_ger_mly_jpn_tml_kor_ben_mcd_cic_scr_bat_pan_chh_ind_cnt_urd_moo_nor_anl_bul_lit_ukr_fre_qcu_guj_arw_alb_tsw_mlt_rus_wly_bos_tag_spa_ewe_glc_dyu_sun_tha_tig_knd_zul_akn_azi_cze_eng_aze_yor_vie_gam_tsn_swt_swa	-0.179968650774401	-0.425412905296881	0.67151849945113
149	wly_swe_moo_slo_chh_sid_gam_urd_aze_tur_xho_ind_swa_lit_mcd_bsq_ger_hau_lda_cnt_fre_por_igb_lat_ewe_ukr_fin_bam_fbf_est_prs_amr_geo_scr_mol_eng_ctl_sod_aeg_spa_hun_bem_jav_cze_sun_jpn_knd_kor_arw_alb_yor_dut_mly_afr_anl_bat_mnd_bul_zul_ben_heb_pan_krd_grk_guj_qcu_glc_ita_nor_dgb_mlt_svk_tig_pol_tag_hin_tsn_rom_akn_mao_tha_owc_tml_cic_ses_uzb_rus_bos_azi_dyu_vie_amh_ven_swt_tsw	0.249231736595275	0.586880049102121	0.558706271486122
150	hau_slo_swa_fre_chh_aeg_amr_pol_tur_uzb_ewe_ind_fbf_ctl_glc_bsq_nor_wly_akn_mnd_dut_scr_tsw_ukr_cic_mcd_fin_dyu_xho_hun_por_owc_geo_prs_hin_ita_grk_sod_heb_alb_est_yor_sun_cze_tag_jpn_tml_kor_afr_lat_tsn_svk_mly_rus_gam_mao_cnt_krd_bem_ben_anl_pan_ger_mol_swe_qcu_bul_eng_arw_bam_tig_spa_amh_rom_jav_bos_moo_lit_lda_bat_tha_mlt_knd_zul_ses_aze_guj_urd_azi_dgb_vie_sid_ven_igb_swt	-0.533313774399354	-1.26955758754752	0.207409981734549
151	wly_urd_dyu_ger_anl_sod_heb_grk_tur_azi_xho_bat_tsw_rus_glc_bsq_lit_chh_tsn_mnd_pol_guj_lda_swe_igb_afr_hun_yor_swa_fin_bul_amh_geo_mcd_krd_nor_scr_hau_tig_ben_est_ewe_ind_ukr_tag_jpn_knd_kor_arw_eng_moo_spa_sun_por_gam_mao_cnt_dut_bem_cze_sid_fre_ctl_rom_lat_qcu_alb_mol_bos_fbf_amr_hin_aeg_slo_mly_ita_ven_svk_cic_jav_tha_owc_tml_bam_akn_aze_pan_prs_uzb_swt_vie_mlt_dgb_zul_ses	0.568022480079657	1.34329245209334	0.182446091332419
152	aeg_slo_lda_hin_amh_chh_sid_ctl_azi_tur_swt_mao_igb_bos_mol_bsq_spa_anl_ewe_cnt_dut_nor_fbf_prs_tsn_arw_est_ven_ses_hun_pol_heb_geo_alb_ger_glc_ben_tig_owc_rom_fin_dgb_tag_urd_mly_jpn_tml_kor_afr_swe_tsw_mcd_bat_scr_amr_jav_mnd_por_moo_ukr_mlt_ita_bul_fre_cze_qcu_lit_eng_svk_swa_gam_grk_sod_guj_ind_krd_akn_pan_xho_sun_tha_hau_knd_bam_dyu_aze_rus_lat_uzb_yor_vie_wly_bem_zul_cic	-0.0265879926247482	-0.0626028403490446	0.950217119971504
153	sid_urd_yor_arw_gam_chh_mlt_rus_azi_tur_swt_mly_fbf_prs_krd_bsq_fre_heb_moo_cnt_grk_spa_dgb_rom_cic_por_fin_ven_tsn_est_svk_amh_geo_pan_hin_ctl_guj_wly_hau_lat_hun_bem_mao_ukr_sun_jpn_knd_kor_scr_swe_xho_alb_jav_ger_aeg_bat_mnd_ita_ses_bos_tig_mol_afr_mcd_pol_qcu_ben_nor_dut_ewe_amr_bul_anl_eng_tag_cze_bam_lit_dyu_ind_tha_owc_tml_tsw_igb_aze_glc_slo_uzb_akn_vie_sod_zul_swa_lda	0.598419744082061	1.41575123531884	0.160188677403848
154	sid_pol_moo_afr_sod_mlt_wly_cze_azi_uzb_cic_tag_swa_ita_bul_bsq_pan_owc_zul_mnd_swe_mol_akn_hin_igb_dut_hun_bam_tsw_fin_ctl_hau_geo_nor_lit_eng_glc_chh_aeg_mcd_est_bem_sun_fre_jav_jpn_tml_kor_por_krd_yor_arw_mao_svk_anl_mly_cnt_urd_fbf_ben_gam_slo_ger_rus_scr_qcu_ukr_alb_bos_dyu_heb_rom_amr_grk_bat_prs_dgb_lat_tsn_ind_tha_tig_knd_swt_ewe_aze_guj_spa_tur_ven_vie_amh_lda_ses_xho	0.159486072201123	0.375164189546166	0.7083926085443
155	amh_grk_fbf_cze_chh_gam_sod_por_uzb_tur_dgb_jav_akn_bul_svk_bsq_eng_anl_zul_cnt_lat_afr_dyu_alb_cic_dut_est_xho_tsw_hun_pol_aeg_geo_prs_rus_rom_pan_sid_wly_scr_fin_yor_bat_spa_ind_jpn_tml_kor_mcd_urd_ewe_swe_mao_glc_hau_sun_mnd_slo_lda_ita_mlt_guj_nor_arw_ukr_qcu_ger_ben_mol_swt_amr_ctl_tig_krd_mly_lit_bam_fre_ven_tag_tha_owc_knd_ses_bem_azi_bos_hin_aze_moo_vie_heb_igb_tsn_swa	-0.89336547553434	-2.16455537826072	0.0329824577643813
156	sid_fre_zul_alb_amh_owc_amr_ger_azi_tur_ven_tag_lda_nor_bos_bsq_mol_aeg_dgb_cnt_mcd_ita_akn_lit_fbf_afr_est_yor_tsw_fin_grk_anl_geo_ukr_lat_eng_pan_sod_wly_hin_hun_igb_mly_spa_bat_jpn_tml_kor_cze_swe_ses_pol_jav_urd_gam_ind_mnd_dut_xho_ben_hau_guj_glc_krd_arw_qcu_svk_ctl_slo_tsn_chh_rom_heb_por_mao_scr_ewe_prs_moo_sun_tha_tig_knd_bem_bam_aze_bul_rus_uzb_dyu_vie_mlt_swa_cic_swt	-0.253412810317328	-0.599056350380433	0.5505918156401
157	hau_rus_zul_svk_anl_owc_mlt_alb_azi_uzb_moo_bat_dyu_spa_hin_bsq_mol_sod_bam_mnd_pol_eng_akn_ger_igb_ben_est_ses_swa_fin_swe_wly_geo_por_pan_glc_prs_amr_amh_mcd_hun_cic_mao_rom_sun_jpn_knd_kor_slo_lit_ven_afr_jav_dut_heb_ind_cnt_lat_dgb_guj_tig_bos_cze_scr_krd_qcu_urd_ctl_grk_lda_gam_ita_sid_ukr_tag_fre_tsw_arw_swt_mly_tha_aeg_tml_tsn_fbf_tur_bul_nor_aze_bem_vie_chh_ewe_xho_yor	-0.466660560597922	-1.10946217381393	0.27009150161058
158	hau_bul_swa_svk_aeg_sid_owc_ctl_aze_azi_zul_bat_xho_fre_spa_bsq_pol_amr_akn_cnt_pan_mcd_bem_guj_ven_bos_hun_swt_tsn_fin_scr_sod_geo_ger_glc_krd_ukr_heb_mlt_swe_est_igb_mly_hin_jav_jpn_knd_kor_eng_dut_bam_arw_tag_por_gam_sun_mnd_cze_tsw_ita_chh_prs_afr_mol_grk_qcu_slo_nor_rom_dgb_anl_lat_tig_lit_mao_alb_ewe_rus_moo_ind_tha_wly_tml_ses_lda_tur_urd_ben_uzb_yor_vie_amh_fbf_cic_dyu	-0.154906688496308	-0.365327331822299	0.71569663965304
159	amr_dut_swa_eng_tig_mlt_gam_mol_tur_aze_bam_mao_tsw_swe_ger_bsq_ctl_chh_tsn_cnt_afr_rus_yor_pol_ses_grk_fin_lda_bem_est_ita_amh_geo_ben_lat_alb_krd_anl_heb_por_hun_fbf_mly_fre_sun_jpn_knd_kor_svk_hin_moo_prs_bat_mcd_sod_tag_mnd_ukr_swt_guj_sid_nor_cze_scr_pan_qcu_spa_arw_bos_ewe_hau_bul_owc_urd_jav_lit_igb_slo_xho_ind_tha_wly_tml_cic_akn_azi_rom_glc_uzb_ven_vie_aeg_zul_dyu_dgb	-0.734301467639508	-1.76562991373081	0.0807400129255267
160	amr_rom_dyu_lat_mlt_tig_sod_ukr_uzb_azi_moo_ind_fbf_pol_lit_bsq_rus_amh_igb_mnd_ctl_svk_swa_pan_tsn_alb_hun_dgb_zul_fin_mol_sid_geo_nor_guj_prs_grk_aeg_owc_por_est_yor_tag_afr_mly_jpn_tml_kor_ger_krd_ven_glc_sun_arw_chh_mao_cnt_fre_swt_bul_hau_scr_ben_urd_dut_qcu_cze_slo_bos_cic_wly_ita_anl_spa_bat_hin_akn_swe_xho_jav_tha_heb_knd_ewe_ses_tur_mcd_eng_aze_bam_vie_gam_lda_tsw_bem	0.0231585120557302	0.0545009571663818	0.956652955903432
161	amr_por_dgb_cze_chh_owc_sod_arw_azi_tur_tsw_bat_bam_krd_bul_bsq_spa_anl_xho_mnd_hin_ukr_tsn_rom_akn_dut_est_swa_bem_fin_pol_sid_geo_ita_bos_prs_ctl_gam_aeg_afr_hun_cic_ind_lat_mao_jpn_knd_kor_scr_slo_dyu_mcd_jav_ger_hau_mly_cnt_pan_lda_grk_tig_eng_ben_alb_urd_qcu_swe_fre_nor_igb_heb_guj_mlt_mol_tag_svk_zul_glc_moo_sun_tha_wly_tml_ewe_ven_aze_rus_lit_uzb_yor_vie_amh_swt_fbf_ses	-0.308528002088844	-0.729526588189969	0.467513062419933
162	mlt_bul_swt_mol_anl_heb_sod_lit_tur_aze_ses_ind_tsn_ben_swe_bsq_alb_amh_ven_mnd_por_ctl_igb_ger_dgb_cze_est_bem_yor_fin_prs_amr_geo_urd_glc_hin_lat_wly_sid_pol_hun_ewe_sun_mcd_jav_jpn_tml_kor_svk_arw_lda_eng_mly_krd_chh_tag_cnt_grk_bam_afr_hau_bos_ukr_rus_nor_qcu_spa_dut_fre_dyu_tig_ita_gam_guj_bat_rom_swa_scr_zul_mao_tha_owc_knd_moo_cic_uzb_slo_pan_azi_akn_vie_aeg_xho_tsw_fbf	-0.236979089962546	-0.560014251526279	0.576816173065972
163	sid_fre_igb_ben_amh_mlt_aeg_cze_uzb_tur_bam_bat_cic_prs_bul_bsq_scr_owc_dgb_mnd_pol_ukr_tsw_dut_lda_eng_fin_bem_ven_est_arw_gam_geo_rom_urd_lit_mol_sod_hau_svk_hun_dyu_mao_spa_mly_jpn_tml_kor_rus_slo_yor_ctl_tag_grk_wly_jav_cnt_mcd_akn_hin_amr_ita_bos_alb_afr_qcu_swe_krd_glc_fbf_tig_nor_anl_ger_ind_lat_moo_por_ewe_sun_tha_chh_knd_swa_ses_azi_pan_guj_aze_zul_vie_heb_xho_tsn_swt	-0.238251171964811	-0.563027861785878	0.57477079953876
164	sod_bos_ven_pan_heb_chh_amr_glc_uzb_azi_yor_jav_zul_grk_ita_bsq_krd_hau_bam_mnd_mcd_mol_moo_ger_dgb_ctl_est_dyu_xho_fin_rom_sid_geo_dut_lat_alb_svk_wly_anl_fre_hun_tsn_tag_eng_bat_jpn_tml_kor_afr_pol_igb_swe_mly_rus_owc_mao_cnt_scr_tsw_prs_amh_lit_arw_ben_bul_qcu_guj_ukr_nor_ses_tig_slo_gam_por_sun_hin_bem_urd_lda_ind_tha_mlt_knd_swt_ewe_tur_cze_spa_aze_cic_vie_aeg_fbf_akn_swa	-0.504608389817035	-1.20015147117396	0.233128813954612
165	hau_bul_xho_bos_amr_sid_wly_hin_aze_tur_moo_ind_bem_alb_ita_bsq_ctl_tig_swa_mnd_pol_ger_lda_cze_ven_por_hun_fbf_igb_fin_glc_chh_geo_lat_slo_swe_dut_sod_gam_spa_est_ses_mao_mol_jav_jpn_tml_kor_nor_krd_bam_arw_tag_rus_aeg_mly_cnt_prs_dyu_fre_heb_mcd_afr_rom_grk_qcu_ukr_lit_pan_dgb_anl_guj_mlt_scr_sun_svk_ewe_urd_cic_bat_tha_amh_knd_tsw_zul_uzb_ben_eng_azi_akn_vie_owc_swt_tsn_yor	1.3624962435223	3.33568855949564	0.00122376459730751
166	wly_krd_lda_svk_tig_chh_mlt_scr_uzb_tur_dyu_mao_akn_lat_slo_bsq_ctl_aeg_xho_mnd_dut_alb_moo_hin_ven_spa_hun_bam_dgb_est_ukr_anl_geo_urd_lit_pan_eng_hau_sod_ben_fin_yor_tag_pol_ind_jpn_tml_kor_afr_cze_ses_mcd_bat_fre_gam_mly_cnt_bos_cic_prs_owc_bul_rom_por_ita_qcu_glc_mol_rus_bem_amh_guj_heb_grk_jav_arw_tsw_ger_tsn_sun_tha_amr_knd_swt_igb_azi_swe_nor_aze_zul_vie_sid_ewe_fbf_swa	-0.705767052046852	-1.69205560329242	0.0939834596023344
167	wly_ctl_cic_urd_sid_heb_gam_nor_azi_uzb_bam_tag_ses_ger_eng_bsq_svk_sod_yor_cnt_por_bos_ewe_grk_moo_mol_fin_akn_lda_hun_ita_amh_geo_cze_dut_rom_arw_owc_hau_alb_est_bem_mao_swe_sun_jpn_tml_kor_ben_lit_ven_ukr_bat_afr_mlt_jav_mnd_glc_tsn_lat_chh_hin_fre_slo_spa_qcu_krd_pol_bul_fbf_anl_rus_aeg_prs_ind_scr_swa_pan_igb_mly_tha_tig_knd_xho_dyu_tur_guj_mcd_aze_zul_vie_amr_swt_dgb_tsw	0.211324217117223	0.497942385611709	0.619700099077164
168	anl_cze_tsn_guj_mlt_chh_wly_ger_aze_tur_tsw_ind_yor_lit_svk_bsq_eng_sod_dyu_cnt_mcd_slo_bam_arw_ses_pan_est_swt_xho_hun_rom_amh_geo_ctl_lat_glc_alb_owc_aeg_prs_fin_moo_mao_ita_mly_jpn_tml_kor_hin_scr_swa_ukr_jav_por_tig_bat_mnd_swe_ven_krd_heb_dut_grk_pol_bul_qcu_mol_spa_urd_cic_gam_ben_amr_nor_tag_rus_fbf_afr_ewe_sun_tha_hau_knd_dgb_bem_azi_bos_fre_uzb_akn_vie_sid_zul_igb_lda	0.0974452715564732	0.22926408767253	0.81916710962474
169	wly_spa_ewe_dut_sod_aeg_gam_guj_uzb_tur_zul_mao_tsn_cze_ben_bsq_svk_mlt_akn_cnt_lat_ukr_swt_rom_tsw_nor_fin_cic_moo_hun_pan_tig_geo_rus_ita_bos_glc_sid_owc_ger_est_xho_jav_por_bat_jpn_knd_kor_lit_grk_bem_alb_mly_afr_chh_sun_mnd_pol_yor_hin_hau_mcd_bul_slo_mol_qcu_fre_swe_ctl_ven_amh_urd_heb_krd_ind_arw_dgb_prs_swa_tag_tha_amr_tml_fbf_lda_azi_scr_eng_aze_igb_vie_anl_bam_dyu_ses	-0.270245276110719	-0.638912338738179	0.524450425993177
170	chh_ctl_bam_glc_amh_sod_amr_scr_uzb_aze_igb_mao_fbf_rus_ben_bsq_afr_wly_zul_mnd_lit_urd_akn_cze_dgb_arw_hun_tsn_ven_est_mol_sid_geo_ita_spa_bos_prs_heb_tig_grk_fin_swt_jav_dut_sun_jpn_knd_kor_por_guj_ewe_ukr_bat_mcd_anl_tag_cnt_lat_moo_fre_mlt_alb_eng_pan_nor_qcu_hin_svk_swe_bem_owc_pol_gam_rom_ind_ger_xho_bul_tsw_mly_tha_aeg_tml_yor_ses_tur_krd_slo_azi_dyu_vie_hau_cic_lda_swa	-0.833879671883258	-2.01468161395402	0.0468258043757377
171	hau_slo_zul_lit_anl_owc_sid_ger_uzb_tur_ven_mao_lda_eng_nor_bsq_mcd_wly_yor_cnt_krd_scr_igb_fre_dgb_ctl_est_swa_xho_fin_guj_aeg_geo_ita_svk_cze_rom_gam_heb_urd_hun_ses_bat_afr_mly_jpn_knd_kor_alb_por_ewe_spa_jav_pan_amr_ind_mnd_pol_bam_ben_mlt_ukr_bul_arw_mol_qcu_lat_glc_swe_cic_tig_rus_amh_prs_sun_grk_swt_dut_bem_tag_tha_chh_tml_tsn_dyu_aze_hin_bos_azi_moo_vie_sod_tsw_akn_fbf	-0.026802599117247	-0.0631481522540791	0.94978405811546
172	hau_eng_ses_por_gam_aeg_amr_alb_azi_tur_tsn_mly_igb_ger_rus_bsq_urd_wly_ewe_mnd_guj_bul_akn_ita_dgb_mcd_fin_cic_swt_hun_spa_chh_geo_cze_fre_slo_lit_owc_heb_grk_est_lda_bat_ctl_tag_jpn_knd_kor_dut_krd_fbf_ukr_jav_swe_mlt_ind_cnt_nor_bem_svk_sid_pan_arw_prs_hin_qcu_afr_ben_lat_swa_amh_glc_sod_rom_sun_mol_ven_scr_tsw_mao_tha_tig_tml_zul_moo_aze_pol_bos_uzb_xho_vie_anl_bam_yor_dyu	-0.737851057602759	-1.77498447298106	0.0791722482941275
173	aeg_ger_dgb_bos_chh_wly_mlt_mol_uzb_aze_xho_mly_bam_mcd_svk_bsq_lat_sid_igb_cnt_slo_eng_tsw_ctl_ewe_grk_est_fbf_yor_fin_rus_tig_geo_ukr_ita_ben_pol_gam_hau_afr_hun_zul_mao_krd_jav_jpn_tml_kor_pan_fre_swt_bul_sun_dut_amh_ind_mnd_hin_akn_cze_anl_alb_scr_rom_prs_qcu_arw_nor_lit_ven_sod_guj_amr_por_bat_urd_bem_glc_moo_tag_tha_owc_knd_swa_lda_azi_spa_swe_tur_ses_vie_heb_tsn_dyu_cic	-0.385519405299592	-0.914577312873895	0.362778761879115
174	heb_arw_swt_bul_mlt_anl_aeg_nor_tur_uzb_xho_mao_igb_alb_rus_bsq_pol_wly_akn_cnt_scr_ger_dgb_prs_tsw_pan_fin_yor_dyu_hun_swe_chh_geo_spa_guj_ctl_krd_tig_amr_ben_est_ewe_tag_por_sun_jpn_knd_kor_svk_glc_cic_ukr_bat_cze_sid_jav_mnd_mcd_ven_dut_hau_lat_lit_hin_eng_qcu_slo_fre_afr_ses_sod_ita_gam_mol_ind_rom_lda_urd_fbf_mly_tha_amh_tml_swa_zul_aze_grk_bos_azi_tsn_vie_owc_bam_moo_bem	-0.285913421056506	-0.674969595374164	0.50136972431872
175	heb_mol_akn_hin_hau_chh_anl_fre_tur_aze_tsw_bat_yor_ben_svk_bsq_rus_tig_igb_mnd_arw_eng_swa_por_moo_bos_hun_lda_bem_fin_guj_owc_geo_scr_pol_nor_cze_amr_amh_ctl_est_cic_ind_slo_mao_jpn_tml_kor_alb_swe_dyu_afr_mly_dut_mlt_tag_cnt_prs_ewe_lat_gam_mcd_pan_rom_ger_qcu_lit_grk_krd_fbf_aeg_spa_wly_glc_sun_urd_ven_ita_ses_jav_tha_sod_knd_swt_dgb_azi_ukr_bul_uzb_zul_vie_sid_xho_tsn_bam	0.0256135793439728	0.0605368481026183	0.951857971285581
176	tig_rus_ses_ita_amh_aeg_amr_spa_azi_tur_swt_jav_dyu_alb_glc_bsq_slo_heb_swa_mnd_ben_hin_xho_nor_lda_pan_fin_zul_yor_hun_afr_wly_geo_swe_pol_bos_fre_gam_sod_ukr_est_dgb_mly_guj_bat_jpn_tml_kor_prs_urd_igb_lat_mao_krd_anl_ind_cnt_bul_bem_mol_chh_por_dut_scr_cze_qcu_rom_mcd_lit_moo_hau_arw_mlt_ctl_sun_grk_tsw_ger_ven_tag_tha_sid_knd_tsn_fbf_aze_svk_eng_uzb_ewe_vie_owc_akn_cic_bam	-0.765790009551495	-1.83915494822229	0.0690832310055483
177	mlt_lit_tsw_slo_amr_gam_sod_lat_azi_uzb_bam_bat_lda_cze_ukr_bsq_dut_tig_ewe_mnd_pol_nor_bem_grk_dgb_afr_est_ses_zul_fin_guj_heb_geo_ctl_swe_rus_bos_chh_wly_pan_hun_yor_sun_mcd_tag_jpn_tml_kor_alb_krd_cic_ita_ind_scr_sid_mly_cnt_mol_ven_hin_aeg_svk_spa_rom_glc_qcu_ger_bul_por_fbf_amh_fre_hau_prs_mao_ben_igb_arw_akn_jav_tha_owc_knd_xho_moo_aze_eng_urd_tur_tsn_vie_anl_swa_dyu_swt	-0.170356611851798	-0.401989806759237	0.688613894184687
178	amr_afr_cic_ukr_heb_chh_owc_mcd_uzb_tur_bem_ind_dgb_spa_lat_bsq_swe_sid_lda_cnt_eng_alb_swt_mol_tsw_nor_fin_fbf_akn_hun_svk_sod_geo_rus_grk_bul_pol_anl_mlt_hin_est_dyu_mao_pan_mly_jpn_tml_kor_ger_ita_swa_dut_tag_scr_wly_bat_mnd_por_moo_urd_gam_slo_ben_lit_rom_qcu_bos_ctl_arw_tsn_hau_guj_tig_cze_jav_prs_ewe_fre_yor_sun_tha_aeg_knd_ses_bam_azi_krd_glc_aze_zul_vie_amh_xho_igb_ven	-0.0615840553455745	-0.145158431577968	0.884899922238186
179	sod_ger_swa_ben_heb_mlt_sid_rus_azi_uzb_fbf_ind_igb_grk_rom_bsq_hin_owc_xho_mnd_mol_pol_akn_fre_moo_lit_hun_bam_yor_est_ctl_aeg_geo_bul_eng_pan_mcd_tig_chh_swe_fin_swt_jav_prs_bat_jpn_knd_kor_por_lat_ewe_ukr_mao_nor_amh_sun_cnt_cze_tsw_alb_anl_krd_ita_guj_svk_qcu_glc_urd_afr_dgb_wly_scr_amr_arw_tag_bos_zul_dut_lda_mly_tha_gam_tml_dyu_tsn_tur_slo_spa_aze_ven_vie_hau_bem_cic_ses	-0.270901498425119	-0.640722521758568	0.523278652583797
180	aeg_lat_yor_rom_amh_anl_chh_ukr_tur_uzb_lda_mao_fbf_eng_svk_bsq_swe_sod_ses_cnt_glc_pol_dyu_mcd_bam_ben_est_tsw_xho_fin_krd_amr_geo_cze_arw_alb_nor_heb_hau_hin_hun_moo_sun_rus_jav_jpn_tml_kor_afr_prs_zul_ger_tag_lit_owc_ind_mnd_dut_bem_bul_gam_grk_urd_mol_slo_qcu_spa_pan_ita_swt_wly_fre_tig_guj_bat_ctl_swa_bos_akn_mly_tha_mlt_knd_igb_ven_azi_scr_por_aze_ewe_vie_sid_cic_tsn_dgb	-1.23886203504584	-3.06514314719266	0.00284755609211503
181	hau_ger_yor_bos_amr_tig_aeg_ben_tur_aze_swt_ind_igb_lat_scr_bsq_ctl_owc_ses_cnt_urd_fre_xho_ita_dgb_lit_fin_cic_ven_hun_mol_wly_geo_pan_afr_hin_cze_chh_anl_prs_est_swa_sun_alb_jav_jpn_knd_kor_dut_eng_zul_svk_tag_grk_heb_mly_mnd_por_bam_slo_gam_glc_rus_arw_nor_qcu_bul_swe_ukr_dyu_mlt_krd_sid_rom_mao_mcd_moo_guj_tsn_bat_tha_amh_tml_fbf_akn_uzb_spa_pol_azi_ewe_vie_sod_lda_tsw_bem	0.00136180323720746	0.00320541918957871	0.99744931571446
182	wly_eng_bem_krd_anl_aeg_hau_scr_tur_aze_fbf_bat_swt_rus_nor_bsq_pan_sod_swa_mnd_por_hin_igb_mol_bam_pol_est_zul_xho_hun_ctl_owc_geo_ukr_urd_prs_grk_chh_tig_fre_fin_ven_sun_ger_mly_jpn_knd_kor_bul_swe_moo_ita_tag_bos_amh_jav_cnt_svk_tsn_alb_mlt_spa_lit_afr_mcd_qcu_arw_slo_cze_lda_amr_rom_heb_guj_ind_ben_dgb_glc_ses_mao_tha_sid_tml_ewe_tsw_azi_dut_lat_uzb_dyu_vie_gam_yor_cic_akn	-0.118917449284443	-0.280331775548696	0.779845607234046
183	sod_ctl_tsn_ukr_amr_aeg_amh_lat_azi_aze_tsw_tag_akn_ben_slo_bsq_swe_mlt_zul_cnt_arw_prs_ewe_spa_lda_fre_hun_fbf_swa_fin_hin_gam_geo_pol_rom_scr_afr_owc_hau_svk_est_moo_ind_ita_mao_jpn_knd_kor_mol_lit_bam_dut_jav_nor_chh_bat_mnd_pan_ven_cze_heb_bos_grk_glc_rus_qcu_bul_eng_alb_dyu_anl_por_sid_krd_mly_mcd_cic_guj_yor_sun_tha_wly_tml_ses_dgb_uzb_ger_urd_tur_bem_vie_tig_xho_igb_swt	0.132296237582781	0.311528035056927	0.756096517136825
184	gam_afr_moo_rom_amr_amh_heb_ctl_uzb_aze_tsn_ind_zul_nor_alb_bsq_krd_sid_xho_cnt_guj_mol_igb_slo_dgb_lat_est_cic_yor_hun_grk_owc_geo_mcd_ukr_ger_scr_tig_sod_ben_fin_bem_bat_bos_jav_jpn_tml_kor_hin_spa_ewe_svk_mly_prs_wly_mao_mnd_lit_akn_swe_hau_cze_pol_glc_eng_qcu_urd_rus_bul_fbf_anl_ita_mlt_pan_tag_por_swt_fre_ven_sun_tha_aeg_knd_swa_bam_tur_dut_arw_azi_lda_vie_chh_tsw_dyu_ses	-0.135559962629839	-0.319913659003942	0.74975138506125
185	wly_glc_ses_ctl_mlt_tig_chh_eng_uzb_tur_lda_ind_moo_urd_ita_bsq_ben_sod_swa_cnt_guj_krd_zul_slo_yor_ukr_hun_akn_dgb_est_pol_sid_geo_bos_spa_prs_mcd_aeg_heb_pan_fin_xho_tag_bul_mly_jpn_tml_kor_ger_fre_igb_arw_bat_alb_gam_sun_mnd_swe_ven_cze_owc_rus_lat_rom_hin_qcu_svk_lit_grk_swt_hau_mol_amh_scr_jav_afr_cic_dut_dyu_mao_tha_amr_knd_fbf_tsw_azi_nor_por_aze_bem_vie_anl_ewe_bam_tsn	-0.921782812839722	-2.2337836250189	0.02789435507122
186	anl_afr_bam_pan_sid_heb_amr_scr_aze_tur_bem_mao_tsw_rus_eng_bsq_ctl_mlt_akn_cnt_lat_pol_dgb_ukr_ven_slo_hun_moo_ewe_fin_svk_aeg_geo_arw_swe_fre_lit_sod_tig_hin_est_ses_sun_rom_bat_jpn_knd_kor_krd_guj_yor_urd_tag_alb_owc_ind_mnd_prs_dyu_mcd_chh_mol_ita_spa_bos_qcu_glc_dut_cze_tsn_wly_por_amh_ger_jav_bul_cic_ben_zul_mly_tha_gam_tml_swa_igb_uzb_grk_nor_azi_lda_vie_hau_xho_fbf_swt	-0.867487899952369	-2.09855314679722	0.0385667327812
187	aeg_scr_tsw_krd_owc_amh_amr_spa_tur_azi_zul_bat_moo_prs_eng_bsq_ben_sid_dyu_mnd_hin_ita_yor_svk_cic_afr_hun_swa_dgb_est_pan_tig_geo_pol_glc_por_rus_anl_mlt_swe_fin_ewe_tag_bos_ind_jpn_knd_kor_dut_guj_lda_lat_jav_ger_sod_sun_cnt_slo_swt_grk_hau_lit_nor_ctl_bul_qcu_arw_rom_cze_ses_heb_mcd_chh_fre_mao_urd_ven_ukr_bem_mly_tha_wly_tml_akn_bam_uzb_mol_alb_aze_xho_vie_gam_igb_fbf_tsn	-0.251823170502477	-0.594756735220692	0.553450396552855
188	hau_hin_tsw_scr_aeg_mlt_heb_ita_azi_uzb_dyu_mao_tsn_afr_glc_bsq_por_amh_lda_mnd_bos_mcd_swt_ben_bam_pan_est_fbf_akn_fin_alb_owc_geo_ctl_eng_rus_guj_wly_sod_fre_hun_ses_mly_dut_bat_jpn_knd_kor_svk_rom_moo_grk_sun_nor_tig_jav_cnt_arw_ewe_ukr_amr_spa_prs_bul_mol_qcu_urd_slo_cze_ven_gam_swe_sid_ger_ind_lit_xho_lat_zul_tag_tha_anl_tml_yor_dgb_aze_krd_pol_tur_bem_vie_chh_cic_swa_igb	-0.443478966037511	-1.05153949253731	0.295735536610606
189	gam_svk_ven_guj_mlt_heb_hau_rom_azi_uzb_cic_jav_yor_cze_urd_bsq_mol_tig_tsw_mnd_arw_lat_dgb_por_swt_spa_hun_moo_tsn_fin_rus_chh_geo_slo_fre_afr_pan_aeg_owc_eng_est_swa_ind_bul_sun_jpn_tml_kor_prs_scr_ses_grk_bat_bos_amh_tag_cnt_ita_zul_glc_sid_swe_nor_ukr_hin_qcu_alb_pol_mcd_bam_anl_ctl_wly_ger_mly_lit_akn_krd_bem_mao_tha_sod_knd_igb_lda_tur_dut_ben_aze_dyu_vie_amr_xho_ewe_fbf	-0.679908800879532	-1.62995832350105	0.106492825989771
190	amr_cze_xho_swe_anl_mlt_aeg_ukr_aze_uzb_zul_ind_bam_nor_eng_bsq_ben_wly_ewe_mnd_grk_mcd_fbf_hin_ses_por_hun_yor_swt_fin_rus_tig_geo_ctl_glc_lit_lat_owc_gam_pan_est_akn_jav_spa_tag_jpn_knd_kor_rom_afr_moo_krd_sun_dut_hau_mao_cnt_svk_swa_ger_amh_arw_fre_mol_prs_qcu_scr_bos_alb_igb_sid_urd_chh_slo_bat_bul_cic_pol_tsw_mly_tha_heb_tml_ven_tsn_tur_ita_guj_azi_dyu_vie_sod_bem_lda_dgb	-0.832033143579362	-2.00772937409929	0.0475737513445308
191	tig_pol_ses_ger_heb_anl_amh_alb_azi_uzb_igb_bat_ven_nor_rus_bsq_hin_aeg_swt_cnt_ita_guj_xho_glc_ewe_swe_est_bem_fbf_hun_spa_amr_geo_lat_ukr_por_pan_gam_hau_prs_fin_dgb_ind_cze_mao_jpn_tml_kor_afr_krd_swa_ben_sun_rom_mlt_tag_mnd_mol_zul_urd_sod_eng_mcd_grk_scr_qcu_lit_dut_ctl_cic_wly_slo_owc_arw_mly_fre_bam_svk_dyu_jav_tha_chh_knd_moo_yor_tur_bul_bos_aze_lda_vie_sid_tsw_tsn_akn	-0.123928318832263	-0.292032485069289	0.770912247799002
192	mlt_swe_ses_alb_gam_sid_heb_por_tur_uzb_cic_tag_akn_slo_rus_bsq_nor_sod_moo_mnd_hin_afr_dgb_rom_lda_guj_hun_bam_tsn_est_urd_hau_geo_grk_ctl_krd_ita_tig_aeg_spa_fin_swt_jav_arw_ind_jpn_knd_kor_ger_dut_xho_cze_mao_bos_amh_mly_cnt_ben_ewe_pan_chh_eng_scr_svk_glc_qcu_lit_mcd_bul_ven_wly_lat_amr_prs_bat_ukr_yor_fre_bem_sun_tha_anl_tml_igb_swa_aze_mol_pol_azi_dyu_vie_owc_zul_fbf_tsw	-0.777459285256588	-1.87160670230399	0.0644042641640989
193	heb_lit_ses_svk_sod_owc_anl_por_azi_uzb_zul_mly_moo_glc_scr_bsq_alb_tig_tsn_cnt_ben_spa_lda_arw_bam_rus_est_ven_xho_fin_guj_aeg_geo_mcd_swe_ctl_nor_hau_amh_urd_hun_fbf_jav_pol_tag_jpn_tml_kor_bos_eng_dyu_rom_mao_krd_chh_ind_mnd_prs_akn_fre_amr_slo_mol_lat_afr_qcu_ger_ita_dut_tsw_mlt_pan_sid_bul_sun_grk_bem_ukr_igb_bat_tha_gam_knd_yor_swa_aze_cze_hin_tur_swt_vie_wly_cic_dgb_ewe	-0.0374982655099521	-0.0884415160263666	0.92971593622432
194	tig_prs_cic_urd_chh_anl_gam_mcd_tur_azi_moo_tag_akn_glc_spa_bsq_ger_wly_xho_mnd_scr_lit_ewe_pan_bam_fre_est_dyu_ses_fin_grk_sid_geo_nor_ukr_slo_mol_amr_aeg_guj_hun_yor_mao_eng_bat_jpn_tml_kor_alb_bul_swt_hin_ind_rus_sod_mly_cnt_ita_zul_por_heb_arw_bos_svk_ctl_qcu_rom_dut_lat_bem_hau_cze_mlt_ben_sun_krd_tsw_swe_tsn_jav_tha_owc_knd_igb_lda_aze_pol_afr_uzb_fbf_vie_amh_ven_swa_dgb	-0.25894317326741	-0.612761405223788	0.541529641831192
195	aeg_lat_dgb_alb_amr_amh_gam_slo_aze_azi_ewe_jav_lda_pan_afr_bsq_scr_heb_fbf_cnt_prs_por_ses_rus_bem_grk_hun_xho_igb_fin_hin_tig_geo_swe_arw_glc_rom_sid_sod_svk_est_moo_tag_ita_mao_jpn_tml_kor_cze_pol_cic_eng_ind_bos_wly_bat_mnd_urd_tsn_krd_hau_ctl_ger_bul_mcd_qcu_ben_spa_lit_tsw_mlt_mol_owc_guj_mly_fre_yor_nor_ven_sun_tha_chh_knd_bam_swt_uzb_ukr_dut_tur_akn_vie_anl_swa_zul_dyu	-0.252893972626995	-0.59737256905101	0.551710390385624
196	tig_por_bam_swe_amh_mlt_heb_bul_azi_tur_xho_ind_ven_slo_dut_bsq_cze_wly_zul_mnd_spa_ukr_igb_krd_bem_eng_hun_akn_tsw_fin_fre_aeg_geo_rus_ger_nor_rom_chh_amr_ita_est_dyu_jav_lat_tag_jpn_knd_kor_ben_afr_tsn_grk_bat_bos_hau_mao_cnt_alb_cic_guj_sod_prs_lit_urd_pan_qcu_mol_scr_svk_yor_sid_pol_anl_mcd_mly_hin_lda_glc_swt_sun_tha_gam_tml_ewe_swa_uzb_ctl_arw_aze_ses_vie_owc_moo_fbf_dgb	-0.132978537534431	-0.313618913059168	0.754512832808795
197	sod_alb_moo_pol_wly_aeg_mlt_urd_tur_uzb_swt_bat_igb_guj_cze_bsq_grk_gam_tsn_mnd_ger_lat_ewe_swe_akn_slo_fin_zul_ses_est_rom_hau_geo_fre_krd_hin_bul_chh_anl_eng_hun_yor_jav_glc_mao_jpn_knd_kor_dut_arw_dgb_por_ind_prs_amh_tag_cnt_ben_xho_ctl_sid_ukr_scr_pan_rus_qcu_lit_afr_spa_swa_heb_mol_tig_svk_mly_ita_bam_nor_bem_sun_tha_amr_tml_cic_fbf_azi_bos_mcd_aze_lda_vie_owc_dyu_ven_tsw	-0.678643346370544	-1.6293592991365	0.106619733351164
198	owc_slo_fbf_nor_aeg_amr_mlt_krd_azi_uzb_akn_tag_dgb_prs_rus_bsq_scr_amh_tsn_mnd_eng_lit_xho_ben_bam_ukr_fin_swa_ewe_est_mcd_sod_geo_spa_glc_urd_pan_anl_tig_ita_hun_igb_bat_lat_jav_jpn_tml_kor_svk_ger_swt_hin_ind_fre_chh_mly_cnt_alb_dyu_rom_wly_bul_grk_arw_ctl_qcu_dut_swe_bos_lda_sid_por_gam_mol_sun_guj_ses_cze_zul_mao_tha_hau_knd_moo_ven_aze_afr_pol_tur_cic_vie_heb_yor_bem_tsw	-0.844226431833946	-2.03960189897156	0.0442268536998105
199	sid_ctl_moo_glc_mlt_tig_amh_spa_aze_uzb_fbf_mao_zul_lit_grk_bsq_rom_amr_akn_cnt_krd_ben_yor_mol_bem_urd_fin_dyu_ses_hun_por_heb_geo_arw_dut_pol_alb_sod_gam_rus_est_ven_sun_bos_jav_jpn_knd_kor_eng_svk_tsw_slo_tag_afr_owc_bat_mnd_swe_bam_ita_chh_mcd_scr_ger_prs_qcu_ukr_pan_fre_swt_aeg_lat_wly_guj_mly_nor_lda_cze_cic_ind_tha_hau_tml_xho_dgb_tur_hin_bul_azi_igb_vie_anl_ewe_tsn_swa	-0.177559875860187	-0.419442926483811	0.675859769902253
200	gam_bul_xho_por_sod_sid_anl_afr_uzb_azi_akn_mao_fbf_arw_krd_bsq_ctl_wly_igb_cnt_svk_lit_cic_urd_swt_dut_fin_bam_tsn_hun_fre_hau_geo_ukr_bos_hin_prs_mlt_heb_swe_est_moo_ind_spa_mly_jpn_tml_kor_mol_eng_ses_alb_sun_mcd_tig_bat_mnd_scr_yor_ger_chh_pol_cze_ben_ita_qcu_pan_grk_glc_lda_amr_rom_aeg_guj_jav_rus_ewe_nor_bem_tag_tha_owc_knd_tsw_ven_aze_lat_slo_tur_swa_vie_amh_zul_dyu_dgb	-0.290870323644963	-0.687816350403097	0.493280381175315
201	sod_bul_ses_lat_tig_sid_anl_ctl_uzb_aze_akn_mao_bem_pan_arw_bsq_spa_heb_dgb_cnt_afr_cze_tsw_hin_swt_ben_est_swa_moo_fin_krd_aeg_geo_lit_rus_urd_ukr_mlt_wly_glc_hun_zul_ind_ger_mly_jpn_tml_kor_nor_prs_xho_alb_tag_mol_amr_sun_mnd_grk_fbf_eng_amh_mcd_bos_swe_dut_qcu_ita_svk_scr_ewe_gam_slo_chh_fre_jav_pol_dyu_guj_yor_bat_tha_owc_knd_igb_tsn_azi_por_rom_tur_cic_vie_hau_ven_lda_bam	-0.798115478190703	-1.92375702099223	0.0574432279986972
202	gam_ben_swa_lat_amr_sod_anl_urd_uzb_tur_yor_mao_bam_alb_arw_bsq_ctl_heb_zul_mnd_bul_mol_igb_pan_swt_afr_fin_ewe_ses_est_rus_mlt_geo_ita_fre_dut_spa_owc_amh_glc_hun_lda_bat_ger_mly_jpn_tml_kor_eng_slo_bem_cze_sun_bos_wly_jav_cnt_por_fbf_prs_hau_rom_scr_swe_ukr_qcu_mcd_pol_svk_dyu_aeg_guj_chh_krd_ind_grk_akn_lit_cic_tag_tha_tig_knd_ven_xho_azi_nor_hin_aze_dgb_vie_sid_tsw_tsn_moo	0.106851137116284	0.251471040437052	0.802004784314147
203	tig_rom_swa_ita_chh_wly_aeg_hin_uzb_tur_lda_mly_igb_nor_slo_bsq_cze_sid_ven_mnd_arw_alb_ses_lat_fbf_guj_est_bem_dyu_fin_fre_gam_geo_bos_spa_eng_afr_anl_owc_prs_hun_bam_tag_swe_jav_jpn_tml_kor_por_bul_cic_urd_sun_dut_amr_mao_cnt_ger_xho_svk_amh_pol_ukr_lit_ben_qcu_ctl_krd_mcd_swt_sod_glc_mlt_rus_bat_pan_ewe_scr_tsn_ind_tha_heb_knd_moo_akn_azi_mol_grk_aze_zul_vie_hau_dgb_yor_tsw	-0.246238796080946	-0.582082859055622	0.561919321395331
204	sid_ctl_dgb_ben_gam_amr_owc_slo_uzb_azi_bam_tag_moo_arw_por_bsq_mcd_heb_tsn_cnt_scr_ita_swa_cze_fbf_mol_hun_swt_zul_est_eng_wly_geo_afr_grk_krd_spa_tig_anl_swe_fin_ewe_sun_pan_mly_jpn_tml_kor_fre_urd_cic_pol_mao_lit_sod_bat_mnd_rom_tsw_dut_amh_svk_guj_prs_rus_qcu_glc_ger_lat_xho_hau_nor_aeg_ukr_ind_bos_lda_alb_igb_jav_tha_mlt_knd_yor_dyu_tur_bul_hin_aze_ses_vie_chh_akn_bem_ven	-0.399553152533169	-0.947206190719175	0.345988446075564
205	amr_lat_xho_spa_tig_chh_sid_scr_tur_uzb_dyu_ind_ses_arw_nor_bsq_swe_owc_igb_cnt_mol_krd_swt_cze_yor_mcd_hun_tsw_dgb_est_guj_anl_geo_bos_ctl_ita_eng_wly_mlt_prs_fin_swa_mao_slo_tag_jpn_knd_kor_alb_svk_tsn_ger_mly_rom_hau_sun_mnd_dut_zul_bul_aeg_urd_ben_pan_hin_qcu_afr_fre_grk_akn_gam_por_sod_glc_jav_pol_bem_lit_fbf_bat_tha_heb_tml_ewe_ven_azi_ukr_rus_aze_cic_vie_amh_moo_lda_bam	-0.391445534170023	-0.927642521042475	0.355994311772275
206	aeg_pan_tsn_fre_owc_gam_sod_eng_aze_uzb_dgb_mly_lda_dut_rom_bsq_nor_tig_zul_mnd_rus_hin_ses_bul_ven_alb_hun_swt_yor_est_svk_anl_geo_ukr_grk_cze_urd_sid_amh_spa_fin_cic_ind_ita_tag_jpn_tml_kor_scr_arw_bam_mcd_bat_krd_amr_mao_cnt_lit_moo_ben_hau_swe_ctl_ger_pol_qcu_por_bos_lat_dyu_chh_slo_wly_glc_jav_prs_xho_afr_igb_sun_tha_mlt_knd_tsw_fbf_tur_guj_mol_azi_swa_vie_heb_ewe_akn_bem	-0.291002847914034	-0.688531099218084	0.492832413384779
207	heb_mcd_cic_arw_wly_amr_amh_guj_azi_aze_zul_tag_tsw_svk_rom_bsq_pan_aeg_dyu_cnt_ben_eng_fbf_bul_dgb_nor_hun_bam_ewe_fin_ctl_hau_geo_ita_hin_dut_scr_owc_anl_cze_est_ses_mly_slo_sun_jpn_knd_kor_por_glc_bem_lat_bat_fre_sid_ind_mnd_afr_moo_spa_mlt_urd_grk_bos_lit_qcu_prs_ukr_pol_akn_tig_alb_chh_ger_mao_rus_yor_swe_swa_jav_tha_gam_tml_xho_tsn_uzb_mol_krd_tur_ven_vie_sod_swt_lda_igb	-0.923038168650276	-2.24198960548636	0.0273393639188435
208	amh_por_lda_arw_chh_mlt_owc_rus_tur_azi_swa_sun_dyu_mcd_lat_bsq_pol_anl_ewe_mnd_mol_eng_ses_swe_xho_hin_est_akn_fbf_fin_urd_tig_geo_krd_glc_rom_svk_sid_sod_fre_hun_tsn_bat_dut_tag_jpn_knd_kor_guj_bos_yor_bul_mao_alb_gam_mly_cnt_pan_ven_nor_aeg_ben_prs_ukr_ita_qcu_ger_slo_afr_igb_amr_grk_hau_scr_jav_ctl_bam_spa_cic_ind_tha_heb_tml_zul_dgb_aze_lit_cze_uzb_moo_vie_wly_tsw_bem_swt	-0.0500010906541828	-0.117822558785319	0.906462352644587
209	amh_ita_tsn_dut_sid_tig_owc_ctl_aze_tur_cic_jav_tsw_bul_ben_bsq_svk_wly_swt_mnd_bos_rom_lda_guj_akn_por_est_dyu_moo_hun_prs_anl_geo_scr_nor_lat_cze_hau_sod_afr_fin_ses_sun_urd_mly_jpn_tml_kor_hin_mol_bam_ger_tag_krd_gam_mao_cnt_glc_fbf_spa_aeg_eng_swe_arw_ukr_qcu_rus_pan_grk_ewe_heb_slo_mlt_fre_bat_mcd_bem_alb_swa_ind_tha_amr_knd_zul_ven_uzb_pol_lit_azi_xho_vie_chh_igb_dgb_yor	-0.374958925020367	-0.891302336438705	0.375067185933834
210	sod_guj_akn_bos_anl_aeg_chh_fre_uzb_aze_cic_sun_igb_pol_slo_bsq_nor_owc_ven_cnt_lat_cze_bam_alb_ses_ctl_fin_yor_dgb_hun_por_mlt_geo_lit_svk_hin_ben_hau_amh_mcd_est_ewe_bat_glc_mao_jpn_tml_kor_grk_pan_swt_ger_ind_bul_wly_jav_mnd_eng_moo_scr_heb_prs_rom_urd_spa_qcu_ita_mol_rus_tsn_gam_swe_sid_arw_tag_ukr_xho_krd_zul_mly_tha_amr_knd_swa_tsw_azi_dut_afr_tur_bem_vie_tig_fbf_dyu_lda	-0.534208304270723	-1.27373421916957	0.205931797933465
211	amh_svk_ses_alb_chh_tig_anl_arw_azi_aze_dgb_mao_bam_swe_bos_bsq_ben_heb_swt_mnd_dut_scr_tsn_bul_zul_mol_hun_xho_ven_fin_ctl_hau_geo_pol_krd_grk_mcd_sid_gam_lit_est_moo_jav_cze_bat_jpn_knd_kor_nor_slo_igb_hin_sun_glc_wly_tag_cnt_ukr_yor_prs_amr_eng_rus_pan_urd_qcu_spa_afr_ger_cic_sod_lat_owc_fre_mly_rom_ewe_ita_swa_ind_tha_aeg_tml_akn_tsw_uzb_por_guj_tur_bem_vie_mlt_dyu_lda_fbf	-0.649648129591025	-1.55189531108735	0.124083820788527
212	heb_slo_swa_lit_sid_anl_chh_rom_uzb_tur_tsw_tag_ven_ben_spa_bsq_bos_amr_xho_cnt_por_fre_tsn_urd_ses_dut_est_lda_ewe_hun_ctl_hau_geo_eng_cze_svk_nor_sod_wly_prs_fin_zul_ind_ger_jav_jpn_tml_kor_krd_mcd_dyu_glc_mao_arw_aeg_bat_mnd_alb_dgb_ita_gam_grk_ukr_pan_guj_qcu_mol_afr_hin_cic_amh_pol_tig_swe_sun_rus_bam_bul_fbf_mly_tha_mlt_knd_yor_igb_aze_lat_scr_azi_akn_vie_owc_swt_bem_moo	-0.498314611958532	-1.1853941394978	0.238881726793775
213	hau_bul_zul_rom_anl_sod_tig_ctl_uzb_azi_tsn_sun_lda_krd_rus_bsq_fre_wly_dyu_mnd_guj_pol_yor_urd_swa_arw_fin_ven_akn_est_alb_gam_geo_bos_ben_mol_grk_amr_amh_cze_hun_bem_jav_afr_bat_jpn_knd_kor_spa_slo_ewe_hin_mao_ukr_chh_ind_cnt_dut_moo_glc_mlt_scr_prs_por_swe_qcu_lat_ita_eng_cic_aeg_pan_owc_nor_mly_svk_fbf_mcd_swt_tag_tha_sid_tml_tsw_igb_aze_lit_ger_tur_ses_vie_heb_dgb_xho_bam	0.218165869881912	0.514130435142392	0.608380333199011
214	wly_pol_tsw_rom_sid_anl_mlt_alb_aze_uzb_cic_mao_tsn_afr_bos_bsq_glc_tig_dgb_mnd_krd_slo_akn_ita_xho_bul_hun_swt_ses_fin_guj_amr_geo_lat_prs_pan_hin_aeg_gam_urd_est_lda_bat_ukr_sun_jpn_knd_kor_fre_spa_yor_eng_mly_lit_chh_tag_cnt_ger_bam_por_sod_rus_cze_mcd_ben_qcu_ctl_arw_dut_zul_heb_nor_owc_swe_jav_svk_fbf_mol_igb_ind_tha_amh_tml_moo_swa_azi_scr_grk_tur_dyu_vie_hau_ewe_ven_bem	-0.289398047503122	-0.684961529807974	0.495071844115401
215	aeg_swe_yor_krd_owc_gam_amh_guj_uzb_aze_xho_mly_swt_mol_rom_bsq_afr_mlt_moo_cnt_ukr_mcd_zul_arw_akn_rus_hun_ewe_bem_est_fre_tig_geo_ger_slo_urd_eng_wly_chh_pan_fin_dgb_mao_cze_bat_jpn_tml_kor_nor_bul_swa_alb_sun_lit_sid_tag_mnd_grk_cic_lat_heb_prs_dut_scr_por_qcu_hin_spa_svk_ses_hau_ctl_anl_bos_jav_glc_dyu_ita_lda_ind_tha_amr_knd_igb_fbf_tur_ben_pol_azi_ven_vie_sod_bam_tsn_tsw	0.0195052177861991	0.0458937427946212	0.963493345786229
216	heb_afr_lda_cze_amr_sod_sid_alb_aze_uzb_dgb_jav_swt_por_spa_bsq_hin_tig_tsn_cnt_urd_dut_ven_ukr_yor_rus_fin_akn_cic_hun_scr_owc_geo_ger_mcd_lat_bos_anl_hau_lit_est_moo_mly_eng_sun_jpn_tml_kor_bul_swe_zul_grk_bat_pan_mlt_tag_mnd_mol_dyu_svk_amh_nor_glc_guj_ctl_qcu_fre_pol_ben_swa_aeg_arw_gam_ita_mao_rom_igb_prs_ewe_ind_tha_wly_knd_tsw_fbf_tur_krd_slo_azi_bem_vie_chh_bam_xho_ses	0.117632596064387	0.277054668957817	0.782353003456847
217	hau_pan_ven_eng_sod_mlt_aeg_hin_azi_uzb_ewe_sun_tsn_dut_arw_bsq_urd_tig_igb_cnt_mol_ben_bam_rom_dyu_por_fin_lda_bem_est_fre_wly_geo_scr_lit_rus_bul_amr_sid_guj_hun_yor_bat_ukr_ind_jpn_knd_kor_svk_cze_zul_ctl_mly_glc_owc_jav_mnd_alb_swt_krd_gam_slo_grk_ita_prs_qcu_ger_afr_lat_fbf_heb_spa_anl_swe_tag_mcd_moo_nor_akn_mao_tha_chh_tml_dgb_tsw_aze_bos_pol_tur_ses_vie_amh_xho_swa_cic	-0.316122042414625	-0.74810000659682	0.456287485699268
218	amr_swe_igb_ctl_aeg_sid_mlt_eng_uzb_azi_zul_tag_tsn_cze_fre_bsq_bos_tig_bam_cnt_ita_grk_lda_dut_bem_por_fin_yor_dgb_est_pol_sod_geo_slo_mcd_arw_lat_chh_wly_glc_hun_ewe_mly_bul_jav_jpn_knd_kor_scr_afr_akn_mol_sun_hin_owc_ind_mnd_urd_xho_svk_anl_pan_ger_rus_nor_qcu_guj_ukr_lit_tsw_hau_rom_heb_ben_bat_spa_ses_prs_ven_mao_tha_amh_tml_swt_swa_tur_krd_alb_aze_fbf_vie_gam_cic_moo_dyu	0.639037782696018	1.51072896266614	0.134247948427736
219	gam_nor_akn_ukr_heb_hau_sid_svk_uzb_aze_swa_mao_cic_prs_krd_bsq_urd_tig_tsn_cnt_rom_lat_ewe_slo_bem_grk_hun_igb_lda_est_mol_sod_geo_scr_hin_bos_glc_amr_anl_mcd_fin_dyu_tag_alb_ind_jpn_knd_kor_ita_por_zul_ger_sun_guj_wly_jav_mnd_rus_tsw_bul_chh_arw_afr_swe_pol_qcu_eng_ctl_fre_fbf_mlt_ben_amh_lit_mly_dut_moo_spa_ven_bat_tha_aeg_tml_bam_yor_azi_pan_cze_tur_swt_vie_owc_dgb_ses_xho	-0.378657542678025	-0.898140810687723	0.371429859717568
220	amr_svk_ven_ben_chh_hau_sod_hin_uzb_aze_xho_tag_moo_por_bos_bsq_rom_amh_swt_cnt_slo_ukr_bem_glc_cic_ctl_est_ewe_fbf_hun_ger_sid_geo_bul_scr_ita_grk_heb_anl_pan_fin_yor_jav_cze_ind_jpn_knd_kor_eng_mcd_tsn_dut_bat_afr_mlt_sun_mnd_prs_akn_arw_tig_krd_swe_lit_alb_qcu_lat_urd_rus_igb_wly_spa_gam_nor_mao_guj_zul_pol_dyu_mly_tha_owc_tml_swa_tsw_azi_fre_mol_tur_ses_vie_aeg_bam_dgb_lda	-0.971769460167787	-2.36687255064898	0.0200123501847866
221	sid_rus_yor_pan_heb_gam_owc_guj_tur_uzb_igb_bat_tsn_eng_scr_bsq_hin_mlt_ewe_mnd_cze_ita_tsw_grk_swa_dut_est_ven_ses_fin_fre_tig_geo_mcd_mol_krd_prs_aeg_amh_swe_hun_cic_mly_afr_jav_jpn_tml_kor_urd_ger_bam_slo_tag_alb_hau_ind_cnt_bos_bem_lat_chh_svk_arw_ben_por_qcu_bul_spa_lit_moo_sod_pol_wly_glc_sun_ctl_swt_nor_dyu_mao_tha_amr_knd_xho_akn_aze_rom_ukr_azi_fbf_vie_anl_dgb_zul_lda	-0.147959901956347	-0.349173598890897	0.727748346048017
222	amh_fre_xho_mcd_sod_anl_sid_ger_uzb_azi_ses_sun_tsw_guj_urd_bsq_ben_gam_igb_cnt_svk_lit_cic_rus_akn_bul_hun_dgb_moo_est_glc_chh_geo_bos_por_lat_cze_owc_mlt_afr_fin_swa_mly_ukr_ind_jpn_knd_kor_prs_dut_ewe_grk_jav_pol_tig_bat_mnd_krd_bam_ctl_hau_pan_alb_spa_hin_qcu_eng_ita_slo_yor_wly_arw_heb_mol_tag_rom_zul_swe_fbf_mao_tha_amr_tml_lda_dyu_aze_nor_scr_tur_swt_vie_aeg_tsn_bem_ven	-0.587991215082988	-1.40390350445359	0.163678160444652
223	tig_ben_igb_dut_amr_chh_anl_lit_aze_tur_dyu_sun_moo_lat_rom_bsq_pol_mlt_akn_mnd_ctl_afr_dgb_scr_cic_spa_fin_xho_bam_est_bul_heb_geo_fre_bos_cze_hin_sod_wly_urd_hun_zul_jav_svk_mly_jpn_tml_kor_grk_pan_tsn_swe_tag_rus_aeg_mao_cnt_krd_ewe_ita_hau_prs_slo_guj_ger_qcu_arw_eng_glc_swt_sid_mcd_amh_por_bat_alb_fbf_mol_lda_ind_tha_gam_knd_bem_tsw_uzb_ukr_nor_azi_ven_vie_owc_swa_yor_ses	-0.129106530494078	-0.304367197548119	0.761528174052338
224	hau_svk_ven_ita_gam_aeg_chh_eng_aze_tur_moo_tag_dgb_lat_alb_bsq_hin_wly_tsn_cnt_mol_pol_cic_urd_bem_swe_fin_xho_fbf_hun_mcd_amr_geo_ben_grk_krd_glc_anl_sid_scr_est_lda_mly_slo_jav_jpn_tml_kor_ukr_lit_akn_ger_mao_dut_tig_sun_mnd_nor_swa_rom_heb_fre_afr_prs_cze_qcu_ctl_spa_arw_dyu_owc_por_sod_guj_bat_bul_igb_bos_tsw_ind_tha_mlt_knd_ewe_bam_azi_rus_pan_uzb_zul_vie_amh_yor_ses_swt	-0.410996238990594	-0.975944439187205	0.331623792810311
225	chh_ger_cic_krd_tig_gam_sid_arw_uzb_tur_dgb_bat_zul_rom_glc_bsq_ctl_owc_xho_cnt_ita_dut_fbf_hin_moo_afr_est_ven_yor_hun_guj_sod_geo_svk_urd_rus_spa_aeg_amr_por_fin_akn_tag_scr_sun_jpn_knd_kor_swe_alb_ses_ukr_mao_bul_heb_mly_mnd_cze_swt_mcd_anl_grk_prs_slo_ben_qcu_mol_bos_lat_swa_mlt_fre_amh_pol_jav_pan_tsw_nor_tsn_ind_tha_hau_tml_bam_bem_aze_eng_lit_azi_dyu_vie_wly_ewe_igb_lda	-0.0718001321018129	-0.169372766472865	0.865871310323545
226	aeg_slo_cic_ben_owc_anl_gam_ita_tur_azi_akn_ind_bem_fre_arw_bsq_urd_sod_moo_cnt_lit_ukr_ewe_mcd_tsn_rom_hun_dgb_yor_est_guj_mlt_geo_scr_dut_mol_pan_tig_heb_swe_fin_tsw_bat_por_sun_jpn_knd_kor_alb_krd_swa_bul_tag_cze_amh_mao_mnd_glc_ven_ctl_sid_svk_nor_grk_rus_qcu_hin_bos_lat_xho_amr_prs_chh_eng_mly_spa_dyu_ger_igb_jav_tha_hau_tml_swt_bam_aze_pol_afr_uzb_ses_vie_wly_fbf_zul_lda	-0.843657919942235	-2.03908287042698	0.0442796954415615
227	tig_nor_ses_arw_anl_aeg_sod_ben_tur_azi_igb_tag_fbf_fre_mcd_bsq_ukr_sid_tsw_cnt_guj_mol_lda_alb_xho_grk_fin_dgb_swa_hun_rom_amr_geo_ctl_cze_spa_scr_hau_chh_ita_est_dyu_mly_eng_mao_jpn_tml_kor_por_lat_ewe_glc_ind_dut_gam_bat_mnd_rus_yor_prs_heb_bul_hin_pol_urd_qcu_krd_pan_svk_bem_amh_lit_mlt_swe_sun_bos_swt_afr_tsn_jav_tha_owc_knd_zul_ven_aze_slo_ger_uzb_moo_vie_wly_cic_akn_bam	-0.298180967288723	-0.706474983969609	0.481659044882664
228	amh_svk_cic_afr_sod_chh_sid_fre_uzb_azi_ven_mly_fbf_pol_alb_bsq_arw_wly_ewe_mnd_guj_glc_moo_prs_xho_ger_fin_zul_yor_est_rom_amr_geo_pan_krd_hin_spa_mlt_hau_ukr_hun_swt_tag_bul_bat_jpn_knd_kor_bos_dut_igb_scr_ind_swe_anl_mao_cnt_slo_swa_mol_gam_ctl_ita_ben_cze_qcu_eng_lat_mcd_ses_heb_por_tig_grk_jav_lit_tsn_urd_dyu_sun_tha_owc_tml_bem_akn_aze_rus_nor_tur_lda_vie_aeg_dgb_tsw_bam	0.861612076184463	2.05366267459143	0.0428157815219642
229	owc_nor_dgb_mcd_gam_sid_anl_bul_aze_azi_moo_mao_yor_mol_lit_bsq_lat_mlt_ewe_mnd_rom_swe_igb_ben_dyu_ita_est_swt_swa_fin_fre_heb_geo_pan_ukr_arw_por_chh_aeg_pol_hun_tsw_ind_svk_sun_jpn_knd_kor_slo_hin_zul_grk_bat_guj_amr_mly_cnt_spa_tsn_cze_amh_scr_ger_rus_alb_qcu_prs_dut_bos_bem_wly_eng_tig_afr_jav_ctl_akn_glc_ven_tag_tha_hau_tml_bam_ses_uzb_krd_urd_tur_lda_vie_sod_fbf_cic_xho	-0.960990494980289	-2.3368890498229	0.0215915049331169
230	gam_eng_dgb_ukr_hau_aeg_amh_alb_aze_tur_akn_tag_ewe_svk_swe_bsq_glc_wly_fbf_mnd_por_mol_ven_arw_tsw_afr_fin_tsn_bam_hun_lat_owc_geo_ctl_pan_fre_lit_heb_mlt_ben_est_swa_bat_urd_jav_jpn_knd_kor_ita_guj_yor_nor_mly_rus_chh_sun_cnt_ger_zul_dut_sid_scr_grk_bos_slo_qcu_cze_spa_prs_moo_sod_krd_tig_rom_ind_hin_xho_pol_dyu_mao_tha_amr_tml_igb_swt_azi_mcd_bul_uzb_bem_vie_anl_cic_ses_lda	-0.405088651626796	-0.961440458146608	0.33882387414617
231	gam_bul_moo_arw_sid_mlt_owc_ctl_azi_aze_yor_mao_zul_ger_glc_bsq_rom_wly_fbf_cnt_alb_nor_igb_ita_swa_cze_hun_bam_bem_est_scr_sod_geo_dut_prs_eng_pol_heb_aeg_krd_fin_dyu_jav_grk_bat_jpn_knd_kor_pan_bos_swt_rus_ind_swe_tig_sun_mnd_guj_ven_ben_anl_lit_ukr_mol_spa_qcu_fre_svk_afr_tsn_amh_lat_chh_urd_tag_hin_xho_slo_lda_mly_tha_amr_tml_ses_tsw_uzb_por_mcd_tur_dgb_vie_hau_cic_akn_ewe	-0.957976073941643	-2.3271648505699	0.0221268192403586
232	amr_fre_tsn_eng_aeg_mlt_tig_pan_aze_tur_xho_tag_tsw_prs_bos_bsq_guj_anl_ewe_cnt_afr_nor_akn_urd_fbf_scr_fin_bem_moo_est_mcd_gam_geo_lit_rom_por_mol_hau_amh_alb_hun_igb_jav_pol_mao_jpn_knd_kor_swe_krd_yor_rus_sun_glc_sid_ind_mnd_cze_lda_ben_owc_slo_ukr_ita_bul_qcu_lat_hin_spa_ven_sod_ctl_chh_ger_mly_arw_cic_grk_dyu_bat_tha_heb_tml_swt_ses_azi_dut_svk_uzb_bam_vie_wly_swa_zul_dgb	0.207689494254879	0.488563506281398	0.626300836039331
233	amr_afr_dyu_arw_hau_anl_mlt_mcd_azi_uzb_ven_ind_ewe_por_pan_bsq_guj_aeg_cic_mnd_urd_grk_tsn_ben_xho_rom_hun_swa_tsw_est_prs_owc_geo_mol_fre_spa_krd_sid_heb_svk_fin_lda_bat_cze_tag_jpn_tml_kor_ger_ukr_swt_dut_jav_lat_chh_mly_cnt_alb_yor_ctl_gam_eng_glc_nor_swe_qcu_lit_rus_scr_dgb_wly_bul_sod_bos_mao_pol_bam_ita_bem_sun_tha_amh_knd_zul_moo_tur_hin_slo_aze_igb_vie_tig_ses_fbf_akn	-0.766394437861522	-1.84155077388641	0.0687283519657494
234	anl_rus_ses_scr_chh_heb_aeg_ger_tur_aze_bem_tag_moo_alb_ben_bsq_cze_tig_dgb_mnd_grk_rom_ven_ukr_swt_hin_hun_tsw_igb_est_por_sod_geo_afr_ita_lit_glc_gam_mlt_guj_fin_cic_mly_arw_mao_jpn_knd_kor_mol_slo_dyu_mcd_sun_swe_owc_jav_cnt_dut_lda_prs_wly_pan_krd_bos_svk_qcu_ctl_spa_urd_fbf_hau_pol_sid_eng_bat_fre_ewe_bul_tsn_ind_tha_amr_tml_yor_swa_azi_lat_nor_uzb_zul_vie_amh_akn_xho_bam	-0.42041838501101	-0.996378188964578	0.321651857276925
235	amr_slo_xho_cze_sod_hau_heb_grk_tur_aze_tsn_tag_dyu_ger_swe_bsq_bul_gam_cic_mnd_alb_ita_moo_ctl_swt_pan_hun_fbf_zul_est_urd_amh_geo_bos_svk_nor_mol_chh_wly_pol_fin_tsw_sun_ben_jav_jpn_tml_kor_krd_glc_yor_ukr_mly_guj_sid_ind_cnt_spa_akn_prs_aeg_fre_scr_dut_eng_qcu_rom_por_mcd_dgb_anl_arw_owc_lat_bat_rus_ven_hin_ewe_mao_tha_tig_knd_igb_lda_uzb_afr_lit_azi_bam_vie_mlt_swa_bem_ses	-0.195813523055521	-0.462503237029367	0.644800776250918
236	amr_lit_moo_fre_chh_sid_wly_bul_aze_azi_akn_mao_fbf_ukr_slo_bsq_urd_sod_zul_mnd_pol_spa_swa_glc_tsn_dut_est_xho_yor_fin_mcd_mlt_geo_bos_afr_mol_swe_tig_anl_prs_hun_bem_jav_ben_sun_jpn_tml_kor_arw_lat_ses_pan_mly_por_owc_tag_cnt_rus_lda_eng_aeg_guj_cze_hin_svk_qcu_ctl_ger_alb_dgb_hau_nor_gam_rom_ind_krd_ven_scr_swt_bat_tha_heb_knd_tsw_dyu_uzb_ita_grk_tur_cic_vie_amh_igb_ewe_bam	-0.598140937643699	-1.42734396527239	0.15682989495909
237	tig_mcd_tsn_cze_anl_heb_sod_spa_azi_aze_cic_mly_xho_ben_bos_bsq_pol_gam_swa_cnt_prs_por_fbf_ctl_ven_lat_fin_dgb_dyu_hun_swe_hau_geo_urd_arw_rom_eng_amh_amr_guj_est_ses_jav_ita_ind_jpn_knd_kor_mol_glc_swt_rus_tag_ger_sid_sun_mnd_ukr_tsw_krd_chh_fre_grk_hin_svk_qcu_alb_afr_bul_bem_owc_pan_wly_dut_mao_slo_bam_lit_moo_bat_tha_mlt_tml_zul_ewe_tur_scr_nor_uzb_akn_vie_aeg_igb_yor_lda	-0.279192609178983	-0.660019091889019	0.510872921732684
238	gam_mcd_cic_fre_anl_sid_aeg_rus_azi_aze_swa_sun_lda_rom_bos_bsq_ita_chh_bem_mnd_nor_hin_xho_eng_akn_swe_hun_tsn_ven_est_ger_mlt_geo_ukr_svk_arw_afr_wly_hau_pan_fin_yor_ind_pol_mao_jpn_tml_kor_ctl_lat_swt_mol_bat_glc_sod_mly_cnt_guj_tsw_bul_heb_slo_prs_ben_scr_qcu_alb_krd_lit_fbf_owc_dut_amh_urd_tag_cze_dgb_spa_ses_jav_tha_amr_knd_bam_igb_uzb_grk_por_tur_dyu_vie_tig_ewe_zul_moo	0.147593299645257	0.347118045173209	0.729286912510418
239	sod_pol_dyu_lat_gam_sid_mlt_ita_uzb_aze_bem_tag_akn_hin_spa_bsq_por_tig_yor_mnd_bos_pan_xho_grk_ven_ukr_hun_swt_tsw_fin_ctl_amr_geo_dut_cze_svk_scr_aeg_wly_nor_est_fbf_jav_alb_ind_jpn_tml_kor_prs_krd_igb_ben_bat_rus_heb_mly_cnt_lit_lda_guj_owc_swe_arw_mol_mcd_qcu_eng_bul_ger_moo_amh_fre_hau_slo_mao_afr_swa_urd_zul_sun_tha_anl_knd_bam_ewe_azi_glc_rom_tur_tsn_vie_chh_ses_dgb_cic	-0.117722096250291	-0.277546023032711	0.781976908966749
240	amh_slo_ewe_cze_chh_mlt_amr_prs_uzb_tur_akn_mly_cic_mcd_pol_bsq_nor_tig_ven_cnt_bul_svk_yor_guj_moo_glc_hun_ses_bam_fin_mol_sid_geo_lat_urd_arw_ukr_anl_owc_grk_est_lda_ind_rus_sun_jpn_tml_kor_pan_ger_zul_rom_mao_krd_wly_jav_mnd_swe_dyu_eng_gam_ctl_por_fre_dut_qcu_hin_bos_spa_swa_sod_ben_heb_afr_bat_lit_dgb_scr_tsw_tag_tha_hau_knd_swt_bem_azi_alb_ita_aze_fbf_vie_aeg_igb_tsn_xho	-0.724736360043663	-1.74505098540041	0.0842791681157535
241	hau_mol_akn_bul_aeg_owc_mlt_eng_uzb_tur_fbf_mao_moo_alb_rom_bsq_afr_tig_dgb_cnt_arw_slo_ses_svk_bem_pan_fin_xho_tsn_est_lit_chh_geo_dut_fre_glc_ita_sid_gam_por_hun_cic_jav_mcd_mly_jpn_tml_kor_spa_rus_ven_pol_tag_swe_anl_sun_mnd_scr_dyu_prs_amh_ben_cze_guj_bos_qcu_nor_ger_hin_tsw_heb_ctl_amr_urd_bat_ukr_ewe_krd_swt_ind_tha_wly_knd_yor_swa_azi_grk_lat_aze_zul_vie_sod_lda_bam_igb	0.899181548014352	2.15197691978447	0.0339889654739476
242	hau_pol_tsn_grk_anl_heb_amh_mol_tur_uzb_dyu_mly_igb_swe_fre_bsq_rom_chh_ses_mnd_lit_prs_bam_urd_ven_alb_hun_yor_bem_fin_glc_mlt_geo_spa_ita_bos_bul_amr_gam_eng_est_ewe_mao_rus_jav_jpn_knd_kor_krd_afr_dgb_nor_ind_por_tig_tag_cnt_guj_fbf_arw_owc_mcd_scr_dut_ctl_qcu_lat_ben_cze_akn_wly_pan_sod_hin_bat_slo_swt_ukr_xho_sun_tha_sid_tml_cic_moo_aze_ger_svk_azi_tsw_vie_aeg_zul_lda_swa	-0.0300117147038608	-0.0707558703883298	0.943743985430502
243	hau_krd_dyu_pan_owc_amr_gam_ctl_aze_tur_bem_jav_ven_guj_bul_bsq_cze_mlt_fbf_cnt_afr_mol_tsw_ben_dgb_alb_fin_lda_xho_est_slo_heb_geo_lat_ukr_hin_rom_sid_anl_ger_hun_tsn_mao_eng_sun_jpn_knd_kor_prs_swe_akn_scr_tag_svk_wly_ind_mnd_spa_swt_arw_tig_fre_pol_grk_lit_qcu_nor_urd_bos_moo_aeg_glc_chh_rus_mly_ita_yor_mcd_cic_bat_tha_amh_tml_ses_igb_azi_por_dut_uzb_ewe_vie_sod_swa_bam_zul	-0.350178032165216	-0.829184909162571	0.409122974552609
244	tig_por_tsn_dut_wly_amh_mlt_ger_azi_uzb_dgb_ind_bam_grk_rom_bsq_lit_sod_ewe_cnt_arw_mcd_swt_afr_bem_ita_fin_akn_cic_hun_eng_owc_geo_swe_nor_ctl_lat_sid_amr_krd_est_ses_tag_svk_bat_jpn_tml_kor_glc_pan_moo_prs_mly_mol_aeg_mao_mnd_fre_ven_ben_chh_cze_guj_slo_bos_qcu_ukr_hin_urd_yor_gam_rus_anl_bul_sun_spa_swa_scr_fbf_jav_tha_hau_knd_dyu_zul_tur_alb_pol_aze_lda_vie_heb_igb_tsw_xho	-0.16561494832618	-0.390592454653643	0.69699178572942
245	aeg_ctl_yor_nor_tig_chh_hau_slo_aze_tur_bam_tag_bem_pol_svk_bsq_ukr_sid_akn_mnd_rus_spa_lda_krd_tsn_ger_est_swa_swt_hun_eng_gam_geo_mcd_rom_prs_glc_mlt_wly_grk_fin_fbf_mao_mol_bat_jpn_knd_kor_por_hin_cic_alb_mly_fre_anl_sun_cnt_guj_ses_arw_owc_cze_lit_urd_afr_qcu_bos_ita_bul_dyu_sod_ben_amh_scr_jav_swe_moo_dut_tsw_ind_tha_heb_tml_ven_xho_uzb_lat_pan_azi_ewe_vie_amr_dgb_zul_igb	0.160858918595697	0.378395367407497	0.705999299737977
246	amr_glc_igb_krd_sod_wly_chh_alb_tur_azi_swa_sun_cic_ger_por_bsq_cze_mlt_bem_cnt_bos_bul_dgb_fre_zul_prs_est_fbf_yor_hun_lat_anl_geo_guj_spa_mcd_scr_tig_owc_lit_fin_xho_ind_rus_mly_jpn_knd_kor_ukr_pol_tsw_svk_bat_swe_gam_mao_mnd_pan_ewe_hin_sid_grk_eng_ctl_rom_qcu_nor_arw_ita_ven_aeg_ben_hau_urd_tag_dut_bam_slo_moo_jav_tha_amh_tml_lda_akn_aze_mol_afr_uzb_ses_vie_heb_dyu_tsn_swt	-0.290930253617983	-0.689444813158142	0.492260067282755
247	amr_ger_bam_rom_amh_tig_mlt_rus_uzb_tur_bem_tag_xho_svk_krd_bsq_pan_aeg_ewe_cnt_ukr_ben_igb_ita_lda_alb_fin_dyu_dgb_hun_fre_sod_geo_grk_cze_lat_slo_sid_gam_prs_est_tsw_mly_pol_ind_jpn_knd_kor_por_guj_cic_nor_mao_lit_chh_jav_mnd_eng_tsn_mol_heb_spa_mcd_hin_dut_qcu_bos_swe_arw_zul_hau_urd_wly_ctl_sun_glc_akn_afr_yor_bat_tha_anl_tml_moo_swt_azi_scr_bul_aze_fbf_vie_owc_ses_swa_ven	-0.603370338272416	-1.44230057003436	0.152576972995614
248	amh_krd_fbf_afr_heb_tig_sod_prs_azi_uzb_dgb_ind_bam_glc_arw_bsq_alb_gam_yor_cnt_ita_spa_akn_ctl_swt_mcd_fin_moo_dyu_est_pan_mlt_geo_nor_hin_cze_swe_aeg_wly_eng_hun_ses_jav_bul_mao_jpn_knd_kor_scr_lit_zul_urd_sun_svk_amr_tag_mnd_ger_swa_bos_owc_ukr_rus_rom_pol_qcu_slo_mol_por_bem_hau_dut_chh_ben_mly_guj_tsw_lat_tsn_bat_tha_sid_tml_lda_cic_tur_fre_grk_aze_ewe_vie_anl_igb_ven_xho	0.0367959791311642	0.0867017759847115	0.931094966611864
249	wly_ita_igb_krd_tig_mlt_owc_guj_uzb_tur_yor_tag_bem_svk_grk_bsq_rom_heb_ses_cnt_swe_por_swt_mol_tsn_lat_est_fbf_xho_fin_ger_amr_geo_ctl_dut_lit_alb_anl_aeg_arw_hun_tsw_sun_urd_bat_jpn_tml_kor_rus_glc_swa_cze_mly_bul_chh_mao_mnd_pol_dgb_eng_amh_bos_afr_fre_scr_qcu_ukr_prs_ben_bam_sid_nor_hau_pan_ind_spa_akn_mcd_ven_jav_tha_gam_knd_dyu_lda_azi_slo_hin_aze_cic_vie_sod_moo_ewe_zul	-0.813165456455791	-1.96149401741814	0.0528120429132171
250	amr_ita_yor_fre_sid_chh_owc_svk_aze_azi_bam_jav_xho_urd_nor_bsq_ctl_hau_swa_mnd_mol_krd_swt_alb_fbf_arw_est_cic_dyu_hun_ger_gam_geo_bul_dut_bos_cze_sod_heb_ben_fin_tsw_sun_por_ind_jpn_knd_kor_eng_scr_ven_mcd_bat_glc_amh_tag_cnt_slo_ewe_prs_anl_hin_rus_lat_rom_qcu_grk_lit_pan_moo_wly_ukr_tig_afr_mao_guj_zul_spa_bem_mly_tha_mlt_tml_lda_ses_tur_pol_swe_uzb_igb_vie_aeg_dgb_akn_tsn	-1.07177451926524	-2.62554067592628	0.0101151721013391
251	amh_dut_tsw_spa_tig_owc_aeg_swe_aze_azi_lda_ind_ven_cze_prs_bsq_svk_amr_moo_mnd_grk_rus_yor_afr_bam_por_hun_tsn_dyu_est_eng_hau_geo_krd_rom_mol_ita_chh_anl_arw_fin_zul_bat_urd_mao_jpn_knd_kor_bul_ukr_dgb_mcd_mly_guj_sod_jav_cnt_pol_cic_ger_wly_ctl_lit_lat_scr_qcu_alb_ben_fre_igb_mlt_bos_sid_glc_tag_hin_swt_pan_ses_sun_tha_heb_tml_xho_akn_tur_nor_slo_uzb_ewe_vie_gam_swa_fbf_bem	-0.795584516026416	-1.91291772552308	0.0588352680426127
252	sid_eng_zul_spa_aeg_mlt_wly_pan_aze_tur_swt_mao_cic_glc_ben_bsq_mcd_hau_swa_mnd_guj_lit_xho_mol_fbf_ukr_est_igb_tsn_fin_hin_chh_geo_lat_ita_afr_fre_sod_gam_bul_hun_akn_bat_rom_jav_jpn_tml_kor_alb_arw_dyu_svk_mly_prs_amr_ind_cnt_slo_moo_scr_heb_urd_nor_ger_cze_qcu_dut_krd_bos_tsw_owc_pol_tig_grk_sun_rus_ewe_swe_ven_tag_tha_amh_knd_bem_bam_azi_ctl_por_uzb_dgb_vie_anl_yor_ses_lda	0.461914721080048	1.0903163634874	0.278390775559527
253	mlt_pan_igb_lit_owc_amr_aeg_ukr_tur_azi_xho_bat_bem_pol_cze_bsq_fre_hau_zul_mnd_lat_slo_cic_ita_moo_ctl_est_tsn_bam_fin_rus_amh_geo_eng_alb_scr_grk_tig_sod_swe_hun_swt_jav_hin_ind_jpn_tml_kor_nor_guj_ses_prs_mao_krd_chh_tag_cnt_glc_dyu_urd_heb_ben_rom_ger_por_qcu_bos_afr_svk_swa_gam_mcd_wly_bul_sun_spa_tsw_dut_dgb_mly_tha_anl_knd_ven_fbf_uzb_mol_arw_aze_akn_vie_sid_lda_yor_ewe	-0.638528872185299	-1.52388080847243	0.130931895655556
254	sid_bos_lda_alb_hau_wly_tig_ukr_aze_azi_zul_sun_fbf_hin_guj_bsq_mcd_amh_cic_cnt_fre_ben_tsw_pan_igb_ctl_hun_ven_yor_est_spa_owc_geo_nor_pol_prs_mol_anl_aeg_bul_fin_ewe_ind_scr_mly_jpn_knd_kor_por_grk_bam_arw_jav_urd_mlt_tag_mnd_swe_dgb_krd_amr_afr_slo_eng_glc_qcu_rus_cze_lat_moo_chh_dut_heb_ita_mao_rom_tsn_lit_swt_bat_tha_gam_tml_xho_ses_uzb_svk_ger_tur_dyu_vie_sod_swa_akn_bem	0.406790770391777	0.958850046395106	0.340120461305483
255	chh_arw_swt_svk_gam_amh_heb_fre_azi_aze_yor_jav_bem_por_lit_bsq_grk_sod_swa_mnd_ctl_mcd_fbf_dut_moo_scr_hun_lda_ewe_fin_hin_owc_geo_krd_ita_ben_afr_mlt_sid_glc_est_tsn_tag_eng_bat_jpn_tml_kor_spa_nor_bam_slo_sun_swe_tig_mly_cnt_pol_ses_pan_amr_alb_bul_guj_lat_qcu_ukr_rus_urd_cic_hau_bos_aeg_prs_mao_cze_zul_ger_ven_ind_tha_anl_knd_igb_dyu_uzb_mol_rom_tur_akn_vie_wly_xho_tsw_dgb	0.350261518829948	0.826740010703755	0.410500581846643
256	anl_ger_tsw_fre_hau_owc_chh_scr_azi_uzb_yor_bat_lda_ben_grk_bsq_pan_sid_ewe_cnt_rom_guj_bem_dut_fbf_urd_est_zul_dgb_fin_svk_sod_geo_cze_pol_nor_ukr_mlt_tig_ita_hun_bam_mao_hin_ind_jpn_knd_kor_por_swe_cic_prs_sun_bul_gam_mly_mnd_slo_ses_rus_heb_eng_ctl_spa_lit_qcu_lat_mcd_krd_akn_amh_bos_amr_mol_tag_alb_moo_afr_tsn_jav_tha_aeg_tml_dyu_xho_aze_arw_glc_tur_swa_vie_wly_swt_igb_ven	0.187573224041422	0.441370224225539	0.659969471639235
257	hau_svk_bem_afr_sod_tig_mlt_bul_uzb_tur_ewe_sun_lda_ger_pol_bsq_slo_chh_moo_mnd_lat_urd_ses_glc_igb_fre_est_fbf_cic_hun_arw_sid_geo_dut_ita_ctl_hin_amr_heb_nor_fin_tsn_bat_spa_ind_jpn_knd_kor_eng_rom_akn_mol_mao_mcd_amh_mly_cnt_swe_swa_cze_owc_rus_scr_prs_por_qcu_bos_guj_ben_yor_aeg_pan_wly_grk_jav_alb_dgb_lit_swt_tag_tha_anl_tml_xho_tsw_azi_ukr_krd_aze_ven_vie_gam_zul_bam_dyu	-0.556775432239552	-1.32596413199113	0.188099123149228
258	gam_spa_bam_pan_anl_chh_sid_ukr_azi_tur_bem_bat_swa_mcd_rus_bsq_por_wly_swt_mnd_nor_grk_ses_bos_yor_rom_fin_fbf_dyu_est_lat_tig_geo_alb_ctl_afr_guj_heb_aeg_bul_hun_moo_jav_dut_mly_jpn_knd_kor_mol_krd_cic_pol_sun_ger_mlt_ind_cnt_eng_tsn_slo_amr_swe_fre_arw_lit_qcu_svk_scr_ita_dgb_owc_glc_amh_hin_tag_urd_ewe_ben_lda_mao_tha_sod_tml_ven_xho_uzb_cze_prs_aze_tsw_vie_hau_zul_akn_igb	-0.536510097060754	-1.27908785708184	0.204048442912743
259	owc_eng_xho_alb_gam_aeg_heb_hin_tur_azi_tsn_jav_bam_ben_pol_bsq_afr_tig_fbf_mnd_mol_bul_tsw_slo_ven_nor_fin_dyu_swa_est_dut_chh_geo_ukr_ger_lit_cze_sid_amr_krd_hun_swt_mly_scr_sun_jpn_knd_kor_glc_ctl_ses_bos_bat_mcd_wly_ind_cnt_rus_bem_svk_hau_swe_guj_ita_rom_qcu_pan_arw_grk_ewe_anl_fre_sod_lat_tag_urd_lda_prs_akn_mao_tha_amh_tml_igb_yor_aze_por_spa_uzb_dgb_vie_mlt_cic_zul_moo	0.0933634014024637	0.219835670150677	0.826480959116063
260	amr_guj_ewe_urd_chh_sid_sod_pol_uzb_azi_akn_mao_tsn_ger_arw_bsq_grk_owc_dyu_mnd_rus_bul_fbf_svk_dgb_fre_fin_lda_bam_hun_rom_tig_geo_afr_glc_ita_swe_gam_wly_alb_est_zul_bat_mol_mly_jpn_tml_kor_prs_slo_xho_por_jav_lat_hau_ind_cnt_pan_yor_scr_amh_ukr_lit_dut_hin_qcu_krd_bos_mcd_swt_heb_cze_mlt_eng_sun_nor_cic_spa_tsw_tag_tha_aeg_knd_ses_bem_aze_ctl_ben_tur_ven_vie_anl_moo_igb_swa	-0.401425477422125	-0.953644021809307	0.342736009459134
261	anl_bos_cic_svk_owc_chh_tig_urd_uzb_aze_swa_tag_yor_lit_dut_bsq_hin_sod_swt_cnt_rom_pan_dgb_pol_dyu_prs_est_bam_fbf_hun_guj_gam_geo_slo_spa_krd_ger_heb_hau_rus_fin_ven_mao_mcd_ind_jpn_knd_kor_por_glc_ewe_bul_mly_ben_wly_bat_mnd_afr_bem_fre_aeg_ctl_grk_eng_lat_qcu_alb_arw_swe_moo_mlt_mol_amr_ita_jav_scr_lda_nor_xho_sun_tha_sid_tml_ses_akn_azi_cze_ukr_tur_igb_vie_amh_tsn_tsw_zul	-0.0950738999428218	-0.224386006687393	0.82294920148329
262	hau_prs_zul_arw_aeg_chh_anl_dut_azi_uzb_tsn_sun_cic_bos_krd_bsq_ita_amr_igb_cnt_mol_rom_ewe_eng_tsw_pan_hun_akn_fbf_est_ukr_tig_geo_ger_bul_fre_por_amh_mlt_scr_fin_swt_ind_urd_mao_jpn_tml_kor_hin_rus_yor_grk_tag_alb_sid_bat_mnd_cze_lda_glc_heb_swe_ctl_afr_guj_qcu_ben_nor_lit_xho_gam_svk_owc_pol_jav_spa_dyu_lat_dgb_mly_tha_sod_knd_bem_ven_aze_slo_mcd_tur_swa_vie_wly_ses_moo_bam	-0.582860000189838	-1.38997226072272	0.167855428568658
263	amh_grk_tsn_ctl_hau_owc_wly_rus_azi_aze_cic_ind_bam_mol_pol_bsq_scr_amr_ses_cnt_bos_fre_swt_svk_xho_arw_fin_tsw_swa_est_lit_mlt_geo_por_urd_hin_alb_chh_gam_ukr_hun_lda_sun_guj_jav_jpn_knd_kor_pan_krd_ewe_eng_mao_dut_tig_tag_mnd_ben_yor_slo_aeg_bul_afr_spa_swe_qcu_ger_nor_glc_zul_sid_mcd_sod_cze_mly_rom_akn_prs_fbf_bat_tha_anl_tml_dgb_dyu_tur_lat_ita_uzb_moo_vie_heb_ven_igb_bem	-0.0830541515348007	-0.195721024780744	0.845255533373659
264	amh_grk_dyu_eng_chh_sid_aeg_guj_aze_azi_bem_mao_xho_alb_rom_bsq_hin_amr_zul_mnd_glc_por_ewe_ben_ses_fre_fin_swt_lda_est_afr_gam_geo_swe_slo_svk_rus_mlt_wly_urd_hun_tsw_jav_krd_mly_jpn_knd_kor_arw_ger_cic_prs_sun_lat_tig_tag_cnt_pol_igb_lit_sod_cze_bos_mcd_ctl_qcu_ita_bul_spa_yor_owc_scr_heb_ukr_bat_dut_dgb_nor_ven_ind_tha_anl_tml_tsn_fbf_tur_mol_pan_uzb_akn_vie_hau_bam_swa_moo	-0.520668786778118	-1.24018563696886	0.2180266680267
265	gam_guj_dgb_hin_amh_owc_sid_dut_uzb_aze_cic_bat_yor_ben_nor_bsq_mol_wly_ewe_mnd_krd_rom_ses_lit_swt_arw_fin_tsn_dyu_hun_slo_heb_geo_swe_mcd_rus_spa_aeg_chh_ctl_est_swa_ind_eng_mly_jpn_tml_kor_ukr_glc_zul_afr_jav_bul_tig_sun_cnt_por_ven_pol_mlt_alb_ger_ita_urd_qcu_fre_grk_lat_lda_sod_cze_hau_pan_mao_scr_moo_bos_bam_tag_tha_anl_knd_igb_akn_azi_prs_svk_tur_xho_vie_amr_fbf_bem_tsw	-0.606267071690317	-1.44877733241395	0.150763205063033
266	sod_pan_dyu_spa_chh_heb_mlt_pol_aze_uzb_ses_sun_swt_rus_afr_bsq_bos_hau_ven_cnt_mol_glc_tsw_lit_yor_prs_fin_lda_tsn_est_nor_wly_geo_bul_rom_eng_scr_owc_anl_ger_hun_akn_ind_slo_bat_jpn_tml_kor_ita_lat_moo_krd_mly_por_amr_jav_mnd_grk_bam_swe_amh_svk_dut_cze_urd_qcu_hin_alb_fre_cic_aeg_ukr_tig_ctl_mao_mcd_zul_arw_ewe_tag_tha_gam_knd_bem_xho_tur_guj_ben_azi_igb_vie_sid_swa_dgb_fbf	-0.0736512434309457	-0.173531363271786	0.862610929744454
267	mlt_lat_ses_mol_heb_anl_amr_urd_uzb_tur_bem_sun_yor_glc_prs_bsq_spa_tig_ewe_cnt_ita_ger_fbf_scr_swt_krd_hun_dgb_zul_fin_fre_chh_geo_swe_alb_cze_hin_owc_aeg_rus_est_tsw_bat_rom_mao_jpn_knd_kor_afr_ctl_lda_arw_ind_ben_gam_jav_mnd_bos_akn_grk_sid_lit_guj_eng_por_qcu_pan_slo_ukr_xho_wly_pol_sod_bul_mly_dut_moo_mcd_ven_tag_tha_hau_tml_cic_swa_aze_svk_nor_azi_tsn_vie_amh_dyu_igb_bam	-0.678672933392113	-1.62079962329493	0.108446497586561
268	tig_lat_bem_pan_amh_hau_sid_slo_uzb_azi_yor_mao_swt_fre_rom_bsq_eng_gam_tsn_mnd_bul_ger_igb_prs_ven_por_fin_xho_akn_hun_dut_aeg_geo_hin_afr_ita_guj_heb_anl_cze_est_lda_mly_glc_jav_jpn_tml_kor_swe_scr_fbf_ctl_ind_urd_owc_bat_cnt_nor_zul_krd_mlt_ukr_svk_mcd_pol_qcu_alb_ben_spa_ewe_wly_mol_chh_arw_tag_grk_ses_rus_dgb_sun_tha_amr_knd_tsw_moo_tur_bos_lit_aze_bam_vie_sod_dyu_swa_cic	-0.434274776236231	-1.03117755622316	0.305131838780282
269	amh_ger_zul_por_hau_amr_aeg_nor_uzb_aze_cic_ind_dgb_cze_bos_bsq_guj_sod_swa_cnt_glc_spa_xho_scr_bem_mol_fin_swt_igb_hun_hin_sid_geo_bul_svk_ukr_krd_chh_heb_mcd_est_yor_sun_fre_bat_jpn_tml_kor_pan_swe_dyu_slo_jav_prs_owc_mly_mnd_ben_moo_arw_wly_afr_rom_alb_grk_qcu_pol_urd_ita_fbf_mlt_ctl_anl_dut_mao_rus_lda_lit_akn_tag_tha_tig_knd_ven_tsw_azi_eng_lat_tur_ewe_vie_gam_tsn_ses_bam	-0.00879304412726521	-0.020694701000487	0.983533532167198
270	tig_bul_zul_glc_gam_anl_chh_nor_aze_azi_xho_jav_yor_arw_hin_bsq_krd_owc_moo_cnt_mcd_ger_bam_rom_lda_ctl_fin_bem_akn_est_afr_wly_geo_fre_rus_guj_spa_hau_sod_svk_hun_igb_mao_ukr_sun_jpn_tml_kor_lit_swe_ven_prs_bat_ita_mlt_mly_mnd_scr_swt_mol_aeg_eng_ben_grk_urd_qcu_pol_por_dut_dyu_amr_lat_amh_alb_ind_bos_tsw_slo_ses_tag_tha_heb_knd_ewe_swa_uzb_pan_cze_tur_tsn_vie_sid_cic_fbf_dgb	-0.250987422819002	-0.593546799764016	0.554256147288813
271	mlt_slo_ewe_svk_gam_owc_anl_arw_azi_uzb_moo_mly_ses_urd_ukr_bsq_pan_sod_lda_cnt_prs_bul_akn_krd_tsw_dut_est_cic_swa_hun_spa_aeg_geo_mol_mcd_lat_glc_hau_chh_ben_fin_fbf_tag_guj_bat_jpn_knd_kor_eng_por_bem_fre_jav_rom_amh_sun_mnd_swe_zul_alb_wly_rus_grk_ger_scr_qcu_lit_pol_nor_dyu_sid_afr_amr_hin_ind_bos_ven_cze_dgb_mao_tha_tig_tml_tsn_yor_tur_ctl_ita_aze_bam_vie_heb_swt_xho_igb	-0.617901777990034	-1.4767852800851	0.143111487242061
272	heb_rus_lda_grk_hau_owc_sod_bul_aze_uzb_akn_tag_swa_lit_dut_bsq_urd_mlt_swt_cnt_ctl_eng_fbf_prs_zul_guj_fin_bam_ven_hun_fre_aeg_geo_slo_ukr_afr_cze_anl_amh_rom_est_bem_mly_glc_mao_jpn_tml_kor_ger_scr_dyu_alb_jav_svk_tig_sun_mnd_pol_cic_ita_wly_bos_mol_ben_lat_qcu_hin_krd_spa_moo_amr_swe_chh_nor_ind_por_tsw_mcd_yor_bat_tha_gam_knd_xho_ses_azi_arw_pan_tur_igb_vie_sid_tsn_ewe_dgb	-0.638788549044341	-1.53095041655497	0.129176258087183
273	amr_lat_ewe_krd_hau_mlt_chh_svk_uzb_aze_bem_tag_zul_pan_cze_bsq_por_wly_tsw_cnt_prs_ben_lda_mcd_dyu_mol_est_swt_ven_hun_ctl_owc_geo_bul_ukr_ger_grk_sod_sid_fre_fin_tsn_mao_afr_sun_jpn_knd_kor_alb_pol_ses_ita_mly_eng_anl_bat_mnd_rus_cic_dut_tig_spa_glc_swe_rom_qcu_urd_arw_scr_yor_heb_lit_aeg_hin_ind_slo_xho_guj_bam_jav_tha_amh_tml_dgb_fbf_tur_nor_bos_azi_swa_vie_gam_igb_akn_moo	0.469695090684511	1.10904694778005	0.270269643994263
274	gam_ukr_tsn_lit_sod_mlt_aeg_pol_uzb_aze_akn_mly_xho_rus_glc_bsq_alb_amr_yor_mnd_mol_pan_lda_cze_swa_guj_hun_moo_ven_fin_bul_chh_geo_ger_dut_hin_scr_tig_sid_lat_est_bam_bat_grk_mao_jpn_knd_kor_bos_swe_ewe_por_ind_spa_amh_sun_cnt_slo_zul_ita_hau_urd_fre_arw_eng_qcu_svk_rom_mcd_dyu_heb_ctl_wly_afr_tag_nor_dgb_krd_cic_jav_tha_owc_tml_fbf_ses_azi_ben_prs_tur_swt_vie_anl_tsw_igb_bem	-0.454425237916826	-1.08043820361411	0.282741016698112
275	gam_krd_akn_ctl_amr_chh_heb_lat_aze_azi_fbf_bat_zul_spa_slo_bsq_urd_tig_bem_cnt_afr_alb_tsw_eng_ewe_ger_est_dyu_ses_fin_ita_owc_geo_swe_lit_bos_por_wly_anl_mol_hun_moo_mly_ben_ind_jpn_tml_kor_pan_pol_yor_prs_mao_nor_aeg_sun_mnd_arw_igb_grk_amh_fre_guj_dut_scr_qcu_rus_glc_cze_swa_sod_ukr_mlt_hin_tag_mcd_bam_bul_cic_jav_tha_hau_knd_xho_tsn_uzb_rom_svk_tur_lda_vie_sid_ven_dgb_swt	0.179591305581404	0.422188572806672	0.673861809531566
276	sod_bos_dgb_lit_amr_hau_amh_por_aze_azi_cic_bat_bem_pol_grk_bsq_svk_sid_dyu_cnt_urd_prs_tsn_swe_swt_lat_est_fbf_akn_fin_afr_gam_geo_pan_arw_hin_ukr_tig_owc_bul_hun_tsw_tag_cze_mly_jpn_knd_kor_rus_mcd_bam_guj_sun_eng_mlt_jav_mnd_scr_ses_ctl_wly_fre_nor_dut_krd_qcu_ita_spa_mol_igb_aeg_rom_heb_ben_mao_ger_ven_glc_zul_ind_tha_chh_tml_swa_moo_tur_alb_slo_uzb_yor_vie_anl_xho_lda_ewe	0.131788860142496	0.310256658125256	0.757060000239768
277	anl_fre_tsn_slo_hau_sod_amh_ukr_uzb_aze_cic_ind_zul_rom_lit_bsq_ben_tig_lda_cnt_cze_svk_ses_mol_moo_eng_est_yor_xho_hun_mcd_amr_geo_urd_prs_nor_por_heb_sid_pan_fin_ven_sun_ita_mly_jpn_tml_kor_guj_lat_tsw_ger_bat_spa_wly_tag_mnd_arw_swt_swe_owc_hin_glc_alb_pol_qcu_afr_bos_grk_akn_gam_rus_mlt_ctl_mao_bul_fbf_dut_bem_jav_tha_chh_knd_igb_swa_azi_krd_scr_tur_dyu_vie_aeg_ewe_dgb_bam	-0.448930584595202	-1.0664550698676	0.288978725927142
278	mlt_grk_ewe_glc_sid_gam_sod_por_azi_tur_zul_sun_tsn_alb_ctl_bsq_ben_chh_bam_mnd_ukr_lat_swt_spa_fbf_mcd_fin_tsw_yor_est_prs_tig_geo_ita_hin_dut_fre_amh_hau_nor_hun_dgb_tag_mol_mao_jpn_tml_kor_swe_krd_ses_lit_ind_afr_wly_bat_cnt_eng_bem_slo_heb_urd_cze_scr_bul_qcu_guj_rom_arw_cic_amr_pol_aeg_svk_jav_ger_dyu_pan_igb_mly_tha_anl_knd_swa_ven_uzb_rus_bos_aze_lda_vie_owc_moo_akn_xho	-0.0636566114869114	-0.149928550573697	0.881145664659365
279	aeg_spa_ewe_hin_sod_wly_hau_bul_azi_uzb_swt_tag_fbf_lat_svk_bsq_mol_amh_tsw_cnt_swe_krd_dgb_afr_yor_lit_est_ven_swa_hun_bos_mlt_geo_ctl_eng_slo_pan_owc_heb_dut_fin_moo_bat_cze_mao_jpn_knd_kor_fre_pol_bam_ben_mly_ita_gam_ind_mnd_alb_zul_nor_sid_glc_ger_scr_urd_qcu_prs_ukr_grk_bem_anl_rus_amr_por_jav_rom_lda_mcd_ses_sun_tha_tig_tml_dyu_tsn_tur_guj_arw_aze_cic_vie_chh_xho_akn_igb	-0.449366758466441	-1.06843917853366	0.288087946354104
280	amh_por_igb_dut_aeg_hau_owc_nor_tur_aze_dyu_sun_tsn_prs_guj_bsq_spa_anl_ven_cnt_urd_arw_akn_ger_zul_ben_est_bem_moo_hun_rus_mlt_geo_ctl_slo_cze_glc_sid_tig_afr_fin_bam_mly_lit_mao_jpn_tml_kor_pol_krd_yor_svk_jav_mol_amr_tag_mnd_alb_cic_hin_wly_fre_lat_rom_ita_qcu_pan_ukr_swe_dgb_heb_eng_chh_bul_bat_grk_fbf_mcd_lda_ind_tha_sod_knd_swt_ses_uzb_bos_scr_azi_ewe_vie_gam_swa_xho_tsw	-0.0187336982045099	-0.0441352729810117	0.964891202811995
281	sod_pol_ses_mol_sid_heb_owc_prs_tur_aze_lda_tag_moo_alb_grk_bsq_por_aeg_ewe_cnt_ben_mcd_dgb_svk_akn_bul_fin_bem_cic_hun_slo_amh_geo_glc_arw_krd_bos_gam_amr_lit_est_tsn_mly_ita_ind_jpn_tml_kor_hin_ukr_fbf_urd_bat_rom_hau_sun_mnd_lat_yor_dut_wly_afr_swe_spa_fre_qcu_ctl_eng_ger_xho_anl_guj_mlt_rus_mao_cze_ven_nor_zul_jav_tha_tig_knd_bam_tsw_azi_pan_scr_uzb_swa_vie_chh_dyu_igb_swt	-0.378535071263318	-0.89622412986493	0.372447076250239
282	wly_ger_akn_rus_tig_aeg_heb_lit_azi_uzb_dgb_tag_moo_bul_lat_bsq_svk_chh_fbf_cnt_fre_cze_igb_spa_lda_guj_est_bam_zul_fin_pan_anl_geo_afr_prs_pol_hin_amh_gam_rom_hun_ewe_sun_glc_mao_jpn_knd_kor_dut_mcd_swt_ukr_jav_mol_sid_bat_mnd_krd_ses_ita_mlt_ctl_swe_alb_slo_qcu_arw_bos_urd_cic_sod_ben_hau_por_mly_grk_bem_scr_dyu_ind_tha_amr_tml_ven_xho_tur_eng_nor_aze_yor_vie_owc_swa_tsn_tsw	-0.601788711229956	-1.43806907025341	0.153771055856266
283	mlt_lat_zul_guj_amh_aeg_gam_swe_azi_aze_tsw_sun_xho_rus_afr_bsq_fre_tig_dyu_mnd_cze_pol_fbf_glc_dgb_dut_est_swt_bam_fin_por_hau_geo_arw_eng_ctl_bos_owc_wly_spa_hun_bem_tag_ben_ind_jpn_knd_kor_urd_lit_ven_svk_mao_grk_amr_jav_cnt_slo_cic_ger_sid_mcd_alb_nor_mol_qcu_pan_bul_hin_ewe_chh_ita_heb_krd_bat_scr_lda_rom_akn_mly_tha_anl_tml_swa_moo_uzb_prs_ukr_tur_tsn_vie_sod_igb_ses_yor	-0.520608229264977	-1.23859541765758	0.218612589760069
284	gam_pan_ses_arw_amr_chh_hau_krd_uzb_aze_yor_sun_cic_eng_ben_bsq_scr_amh_moo_mnd_prs_svk_ewe_grk_bam_fre_fin_fbf_tsn_hun_lat_mlt_geo_lit_rom_urd_pol_anl_owc_ctl_est_tsw_ind_mcd_mly_jpn_knd_kor_nor_mol_dgb_glc_mao_cze_tig_bat_cnt_slo_igb_ger_sod_alb_hin_swe_bul_qcu_ita_afr_rus_lda_sid_dut_wly_guj_tag_spa_swt_por_swa_jav_tha_heb_tml_ven_bem_tur_bos_ukr_azi_dyu_vie_aeg_akn_xho_zul	-0.574025702076361	-1.36995931625663	0.173998008359089
285	hau_pol_fbf_prs_mlt_anl_amh_swe_uzb_aze_swt_mao_dgb_fre_mcd_bsq_krd_sid_xho_mnd_rom_urd_bem_slo_ses_ita_hun_tsn_yor_fin_arw_heb_geo_bul_afr_nor_bos_chh_gam_svk_est_swa_ind_guj_mly_jpn_tml_kor_rus_glc_akn_hin_sun_spa_amr_tag_cnt_alb_dyu_mol_tig_ukr_pan_por_ctl_qcu_dut_lat_ger_moo_owc_grk_aeg_eng_jav_ben_ewe_scr_bam_bat_tha_sod_knd_igb_cic_azi_cze_lit_tur_lda_vie_wly_tsw_zul_ven	0.659279965281357	1.55786228710741	0.122662548940192
286	gam_prs_fbf_ita_chh_wly_owc_swe_uzb_azi_swt_tag_tsw_grk_guj_bsq_scr_mlt_zul_mnd_glc_mcd_dgb_pol_ven_ben_fin_akn_ewe_est_ukr_sod_geo_spa_fre_bul_krd_amh_anl_dut_hun_swa_sun_slo_mao_jpn_knd_kor_bos_nor_tsn_ctl_mly_hin_hau_bat_cnt_arw_xho_lit_amr_svk_eng_rus_rom_qcu_ger_pan_por_igb_sid_urd_aeg_afr_ind_mol_bam_alb_bem_jav_tha_heb_tml_lda_ses_tur_cze_lat_aze_moo_vie_tig_yor_dyu_cic	0.1465026162985	0.344936058036413	0.73092132624554
287	anl_krd_bam_pan_sod_sid_owc_ger_tur_uzb_zul_jav_moo_lat_spa_bsq_fre_gam_dyu_cnt_prs_hin_dgb_bos_xho_grk_hun_ses_bem_est_ita_wly_geo_dut_cze_por_pol_amh_mlt_ukr_fin_cic_sun_ben_bat_jpn_knd_kor_scr_slo_lda_ctl_tag_nor_chh_ind_mnd_eng_yor_rom_tig_mcd_rus_lit_arw_qcu_bul_urd_alb_tsw_aeg_afr_heb_guj_mly_mol_swt_glc_fbf_mao_tha_hau_tml_igb_ven_azi_svk_swe_aze_swa_vie_amr_tsn_akn_ewe	0.0133600985195871	0.0314548812871069	0.974974181224147
288	hau_krd_lda_mol_amh_chh_tig_rus_uzb_tur_bem_ind_igb_alb_por_bsq_rom_wly_yor_mnd_grk_arw_swa_bul_tsn_scr_hun_cic_bam_est_lat_sid_geo_svk_mcd_dut_slo_aeg_heb_pan_fin_xho_sun_pol_jav_jpn_tml_kor_spa_lit_tsw_eng_bat_ctl_anl_mao_cnt_cze_swt_ita_amr_ben_bos_fre_swe_qcu_afr_glc_guj_zul_owc_ukr_gam_ger_tag_urd_dgb_nor_ses_mly_tha_mlt_knd_moo_ven_azi_prs_hin_aze_dyu_vie_sod_akn_fbf_ewe	-0.715262479487172	-1.71565771319737	0.0895545107373065
289	chh_alb_yor_pol_mlt_amr_amh_dut_uzb_aze_dyu_bat_ses_pan_svk_bsq_swe_tig_bem_cnt_hin_mcd_swa_ctl_swt_rom_est_fbf_zul_hun_spa_heb_geo_glc_bul_prs_rus_sod_wly_lit_fin_tsn_mly_ben_mao_jpn_knd_kor_eng_arw_moo_ger_sun_cze_aeg_tag_mnd_fre_dgb_por_anl_ukr_krd_mol_slo_qcu_afr_scr_guj_lda_hau_ita_owc_urd_ind_lat_tsw_nor_ewe_jav_tha_gam_tml_ven_bam_azi_bos_grk_tur_cic_vie_sid_xho_igb_akn	-0.00697917487022805	-0.0164619721174184	0.986901104980014
290	wly_ben_lda_scr_chh_owc_amr_swe_tur_uzb_dyu_tag_tsn_pan_dut_bsq_ita_sid_igb_mnd_arw_bos_tsw_ukr_swa_spa_hun_ses_bam_est_grk_anl_geo_ger_urd_por_lat_heb_aeg_cze_fin_fbf_mao_prs_ind_jpn_tml_kor_fre_krd_zul_guj_sun_hin_mlt_mly_cnt_eng_cic_mol_sod_mcd_alb_bul_svk_qcu_afr_ctl_lit_ewe_hau_pol_amh_glc_bat_slo_akn_nor_bem_jav_tha_tig_knd_moo_swt_azi_rus_rom_aze_yor_vie_gam_dgb_xho_ven	-0.485926188166433	-1.15694855887625	0.250256445414273
291	amr_grk_tsw_prs_hau_owc_tig_lit_aze_uzb_moo_sun_swa_afr_ukr_bsq_urd_sod_ewe_cnt_mcd_guj_igb_cze_ven_lat_hun_bem_lda_fin_krd_aeg_geo_ctl_pan_bos_dut_chh_mlt_ben_est_ses_jav_glc_ind_jpn_tml_kor_spa_nor_yor_rus_mly_fre_sid_mao_mnd_rom_swt_arw_heb_por_ger_pol_swe_qcu_scr_svk_slo_dgb_gam_mol_anl_hin_bat_alb_xho_ita_zul_tag_tha_wly_knd_akn_cic_tur_bul_eng_azi_dyu_vie_amh_fbf_tsn_bam	-0.302637046748211	-0.715641637838385	0.476005611908939
292	sid_nor_moo_pol_amr_heb_aeg_scr_uzb_tur_igb_jav_swt_rom_krd_bsq_spa_wly_yor_cnt_urd_lit_cic_fre_ven_lat_fin_ewe_dgb_est_ger_anl_geo_prs_dut_bul_grk_tig_sod_rus_hun_tsw_tag_alb_ind_jpn_knd_kor_mcd_ben_lda_afr_bat_eng_hau_mly_mnd_ita_bam_glc_chh_mol_slo_por_bos_qcu_swe_pan_ukr_dyu_mlt_ctl_amh_svk_sun_cze_xho_guj_fbf_mao_tha_gam_tml_tsn_zul_aze_hin_arw_azi_swa_vie_owc_akn_bem_ses	-0.461723208426527	-1.0977710266166	0.275138615519885
293	tig_pan_igb_ita_wly_chh_mlt_svk_tur_azi_ses_ind_bam_guj_ben_bsq_nor_hau_xho_cnt_pol_arw_swa_prs_akn_krd_est_dgb_dyu_fin_dut_owc_geo_cze_rom_hin_bos_amh_gam_spa_hun_zul_bat_urd_sun_jpn_knd_kor_alb_ctl_tsw_ukr_mao_grk_anl_mly_mnd_lat_moo_bul_sid_rus_mol_lit_ger_qcu_glc_afr_scr_swt_heb_swe_aeg_por_jav_mcd_fbf_eng_yor_tag_tha_sod_tml_bem_cic_uzb_fre_slo_aze_lda_vie_amr_tsn_ven_ewe	0.448889964488775	1.06004116200694	0.291871187535502
294	tig_svk_moo_grk_sod_mlt_gam_eng_aze_tur_ses_mly_ven_bos_prs_bsq_pan_anl_swt_mnd_rus_arw_lda_cze_yor_rom_est_fbf_akn_fin_spa_aeg_geo_krd_dut_ger_guj_wly_hau_ben_hun_zul_mao_bul_jav_jpn_tml_kor_pol_glc_bam_ctl_sun_fre_owc_tag_cnt_swe_tsw_mcd_chh_lit_hin_ukr_por_qcu_mol_slo_afr_tsn_heb_urd_sid_alb_ind_lat_igb_nor_cic_bat_tha_amr_knd_xho_swa_uzb_ita_scr_azi_ewe_vie_amh_dgb_dyu_bem	-0.36855562867251	-0.873429013633428	0.38467901468425
295	sid_ita_swa_ben_tig_heb_amh_ukr_uzb_tur_cic_bat_yor_bul_prs_bsq_rom_chh_zul_cnt_swe_glc_fbf_rus_ses_guj_est_moo_ven_hun_mcd_amr_geo_nor_ger_lit_cze_gam_wly_por_fin_xho_ind_grk_jav_jpn_tml_kor_svk_slo_bam_eng_mly_ctl_mlt_mao_mnd_arw_tsw_alb_aeg_afr_pan_mol_dut_qcu_spa_hin_krd_swt_owc_bos_sod_scr_sun_fre_lda_pol_ewe_tag_tha_anl_knd_tsn_dgb_azi_lat_urd_aze_dyu_vie_hau_akn_bem_igb	-0.473429596577081	-1.12609015031539	0.263024861955781
296	chh_swe_ven_fre_sid_sod_wly_ukr_aze_uzb_cic_mly_ses_afr_pol_bsq_pan_gam_igb_cnt_mcd_guj_dyu_ita_akn_ben_fin_dgb_bem_est_por_owc_geo_spa_ctl_grk_urd_mlt_amh_lat_hun_ewe_ind_svk_jav_jpn_tml_kor_alb_prs_yor_arw_tag_dut_aeg_mao_mnd_hin_tsn_krd_anl_ger_lit_bos_cze_qcu_bul_glc_rus_tsw_heb_mol_amr_nor_sun_rom_zul_eng_swa_bat_tha_tig_knd_bam_fbf_tur_slo_scr_azi_lda_vie_hau_moo_swt_xho	0.773756424206905	1.83591685542805	0.0695652995292732
297	gam_lat_swa_krd_amh_sid_sod_bos_azi_tur_yor_bat_ven_bul_mol_bsq_urd_mlt_ses_cnt_spa_rus_igb_pan_cic_hin_fin_swt_bem_hun_guj_chh_geo_ita_prs_scr_afr_aeg_anl_rom_est_fbf_ind_glc_sun_jpn_tml_kor_arw_swe_tsn_por_tag_nor_wly_mao_mnd_fre_akn_pol_hau_ctl_svk_dut_alb_qcu_lit_ger_ukr_dgb_owc_eng_tig_slo_jav_cze_ewe_mcd_bam_mly_tha_amr_knd_zul_dyu_uzb_ben_grk_aze_moo_vie_heb_lda_tsw_xho	-0.773483342467424	-1.85995008149628	0.066053406214561
298	aeg_arw_akn_alb_tig_wly_mlt_bos_aze_azi_bam_ind_cic_mcd_slo_bsq_lit_amh_dyu_mnd_urd_nor_dgb_afr_ses_glc_hun_ewe_zul_fin_grk_hau_geo_guj_swe_lat_bul_chh_sid_spa_est_xho_bat_svk_mao_jpn_tml_kor_rom_ita_bem_ben_tag_por_anl_jav_cnt_pol_fbf_hin_sod_ukr_ger_krd_cze_qcu_dut_rus_eng_lda_owc_mol_heb_ctl_sun_pan_moo_fre_igb_mly_tha_gam_knd_ven_yor_uzb_prs_scr_tur_tsn_vie_amr_swa_swt_tsw	-0.233992293496573	-0.553038583229736	0.581563973005273
299	anl_fre_swa_hin_tig_chh_aeg_swe_uzb_azi_tsn_sun_fbf_ita_bul_bsq_lit_amh_akn_mnd_prs_slo_swt_grk_igb_cze_fin_ses_bam_est_nor_hau_geo_scr_svk_bos_dut_wly_sod_glc_hun_ewe_tag_eng_bat_jpn_tml_kor_pan_ctl_xho_ben_mly_ukr_mlt_jav_cnt_krd_lda_rom_owc_arw_ger_lat_rus_qcu_spa_pol_mcd_dgb_heb_alb_sid_por_ind_mol_yor_urd_zul_mao_tha_amr_knd_bem_dyu_aze_guj_afr_tur_tsw_vie_gam_ven_cic_moo	-0.107756122074925	-0.253989527864574	0.800064353238401
300	aeg_urd_fbf_eng_gam_amr_hau_mcd_aze_uzb_dyu_bat_tsn_bos_fre_bsq_krd_wly_dgb_cnt_lit_ger_bam_scr_ven_ita_hun_zul_akn_fin_cze_sid_geo_slo_prs_svk_mol_tig_heb_grk_est_ewe_tag_hin_ind_jpn_tml_kor_nor_rus_cic_spa_mly_bul_sod_mao_mnd_lat_igb_afr_anl_ukr_rom_swe_guj_qcu_por_arw_ctl_xho_chh_pan_mlt_ben_jav_dut_swa_pol_bem_sun_tha_owc_knd_tsw_lda_tur_glc_alb_azi_ses_vie_amh_yor_moo_swt	-0.370488666690669	-0.877586498367666	0.382429666772118
301	chh_prs_swa_lit_anl_amr_gam_spa_azi_aze_ven_jav_tsw_dut_arw_bsq_afr_tig_ses_mnd_grk_mol_cic_eng_igb_cze_hun_xho_dyu_fin_urd_aeg_geo_swe_glc_alb_bul_amh_mlt_por_est_zul_bat_hin_ind_jpn_tml_kor_scr_pan_moo_rus_tag_svk_sod_mao_cnt_ita_bam_ukr_owc_ben_krd_pol_rom_qcu_ger_fre_mcd_akn_wly_ctl_hau_guj_sun_bos_bem_lat_lda_mly_tha_sid_knd_swt_fbf_uzb_nor_slo_tur_yor_vie_heb_ewe_tsn_dgb	0.0126738704528064	0.0298488022501475	0.976251599960838
302	wly_swe_cic_urd_hau_amr_mlt_slo_uzb_tur_xho_jav_lda_pol_ukr_bsq_rus_anl_dgb_mnd_rom_grk_ewe_cze_bem_nor_fin_swt_akn_est_ger_gam_geo_alb_bos_glc_guj_sod_amh_dut_hun_swa_mly_arw_tag_jpn_tml_kor_ita_prs_bam_svk_mao_por_owc_ind_cnt_krd_yor_scr_tig_bul_mol_pan_spa_qcu_mcd_fre_lat_tsn_chh_eng_heb_ben_sun_afr_tsw_ctl_igb_bat_tha_aeg_knd_dyu_ses_azi_lit_hin_aze_zul_vie_sid_fbf_ven_moo	-0.272113588288197	-0.643727100219218	0.521336737571726
303	hau_rus_ven_lat_sod_owc_wly_grk_uzb_tur_zul_sun_bem_fre_afr_bsq_pol_amh_igb_mnd_glc_krd_tsw_nor_swt_swe_fin_akn_ewe_hun_ita_chh_geo_slo_ctl_dut_por_mlt_sid_urd_est_dyu_mly_svk_ind_jpn_tml_kor_mcd_alb_bam_scr_bat_ger_amr_mao_cnt_bul_xho_spa_aeg_guj_ukr_arw_mol_qcu_pan_lit_hin_fbf_heb_eng_tig_cze_tag_ben_yor_bos_lda_jav_tha_gam_knd_swa_dgb_azi_prs_rom_aze_ses_vie_anl_moo_cic_tsn	0.254594142532779	0.599592087469309	0.55023615115897
304	sid_spa_dyu_hin_heb_sod_tig_scr_tur_aze_akn_bat_dgb_svk_por_bsq_nor_aeg_tsn_cnt_bul_ben_swt_bos_bem_ctl_fin_bam_fbf_est_arw_hau_geo_pol_pan_ger_urd_anl_owc_ukr_hun_moo_ind_lit_jav_jpn_tml_kor_eng_guj_lda_dut_mao_krd_amh_tag_mnd_cze_ven_grk_chh_fre_mcd_rus_afr_qcu_rom_alb_prs_zul_amr_slo_wly_swe_sun_glc_swa_ita_yor_mly_tha_mlt_knd_tsw_ses_uzb_mol_lat_azi_ewe_vie_gam_xho_cic_igb	-0.726822116551542	-1.74826668871598	0.0837178648587622
305	mlt_cze_bem_ger_owc_sod_chh_mcd_azi_uzb_dgb_tag_ses_hin_ben_bsq_glc_gam_lda_cnt_pan_rom_moo_ctl_yor_grk_fin_tsw_swt_est_slo_tig_geo_lat_swe_spa_rus_heb_amh_nor_hun_ven_sun_mol_bat_jpn_knd_kor_dut_fre_igb_arw_jav_guj_amr_mly_mnd_bos_ewe_ita_aeg_ukr_pol_afr_eng_qcu_alb_krd_scr_cic_hau_bul_sid_por_ind_urd_fbf_svk_akn_mao_tha_wly_tml_bam_swa_aze_lit_prs_tur_dyu_vie_anl_tsn_zul_xho	0.0266856588952821	0.0629103653370995	0.949972895799447
306	owc_cze_moo_ukr_anl_wly_sod_pan_aze_tur_bem_mao_yor_rom_lit_bsq_svk_heb_ewe_mnd_bos_ger_tsn_afr_zul_por_hun_tsw_ven_est_pol_mlt_geo_eng_swe_lat_prs_sid_amh_alb_fin_lda_mly_urd_bat_jpn_tml_kor_ben_dut_swa_guj_sun_hin_chh_jav_cnt_mcd_bam_spa_hau_krd_fre_bul_slo_qcu_scr_ctl_glc_ses_gam_grk_tig_rus_ind_mol_akn_ita_xho_tag_tha_amr_knd_cic_igb_uzb_arw_nor_azi_swt_vie_aeg_fbf_dyu_dgb	-0.814995804522736	-1.96515926978506	0.0523796156544223
307	tig_dut_ven_fre_gam_chh_owc_pan_azi_uzb_dgb_mao_fbf_ctl_mcd_bsq_krd_sid_tsn_cnt_rus_spa_lda_cze_xho_ger_fin_igb_swa_hun_guj_amh_geo_rom_ben_hin_slo_sod_anl_glc_est_zul_ind_urd_sun_jpn_knd_kor_lat_alb_dyu_mol_mly_nor_amr_bat_mnd_eng_bem_ita_hau_bul_ukr_svk_prs_qcu_por_scr_lit_akn_wly_arw_heb_swe_tag_pol_yor_bos_ewe_jav_tha_aeg_tml_tsw_cic_aze_grk_afr_tur_bam_vie_mlt_ses_swt_moo	-0.0717684997274662	-0.169088391976827	0.86609434813203
308	anl_ukr_cic_spa_tig_sid_sod_bos_tur_aze_zul_tag_ewe_rom_hin_bsq_mol_heb_dyu_cnt_scr_lit_moo_afr_swt_lat_hun_lda_dgb_est_por_chh_geo_rus_fre_glc_mcd_wly_hau_guj_fin_ses_bat_prs_sun_jpn_knd_kor_arw_pol_ven_alb_ind_cze_amr_mly_mnd_svk_bem_ita_mlt_bul_krd_ger_nor_qcu_urd_swe_pan_fbf_aeg_dut_amh_slo_mao_ctl_akn_grk_swa_jav_tha_gam_tml_bam_xho_uzb_ben_eng_azi_tsn_vie_owc_igb_yor_tsw	0.309465570181403	0.729097884565239	0.467773990367303
309	gam_rus_lda_afr_hau_owc_wly_ger_uzb_aze_swa_ind_fbf_nor_fre_bsq_grk_tig_zul_cnt_por_lit_ewe_cze_bam_hin_est_igb_moo_fin_spa_anl_geo_lat_svk_slo_ita_sod_sid_prs_hun_xho_sun_bos_mao_jpn_knd_kor_scr_guj_dyu_alb_tag_eng_amr_bat_mnd_bul_ses_urd_amh_mol_rom_krd_glc_qcu_arw_mcd_ukr_bem_mlt_pol_aeg_dut_jav_swe_tsn_ben_yor_mly_tha_chh_tml_dgb_ven_tur_pan_ctl_azi_swt_vie_heb_cic_akn_tsw	0.308054104965586	0.727183850837462	0.468939955532719
310	sod_fre_zul_scr_owc_heb_aeg_ita_tur_azi_bam_mly_cic_pan_pol_bsq_rus_amh_ses_cnt_mol_ben_akn_lit_tsn_grk_hun_swt_moo_est_dut_wly_geo_eng_bul_ctl_arw_gam_chh_nor_fin_yor_jav_ger_mao_jpn_tml_kor_slo_afr_xho_guj_sun_hin_anl_bat_mnd_krd_tsw_bos_hau_ukr_mcd_por_glc_qcu_rom_urd_spa_fbf_tig_lat_mlt_cze_tag_swe_dgb_svk_dyu_ind_tha_amr_knd_swa_ven_aze_prs_alb_uzb_lda_vie_sid_bem_ewe_igb	-0.118678234922267	-0.279706499398483	0.780323842920404
311	heb_ukr_dgb_rom_aeg_sid_wly_ben_tur_azi_tsn_bat_igb_scr_svk_bsq_mol_tig_akn_mnd_glc_ita_dyu_alb_ewe_afr_est_fbf_cic_hun_ctl_anl_geo_guj_cze_pan_hin_owc_gam_nor_fin_tsw_mly_por_mao_jpn_knd_kor_ger_arw_zul_eng_ind_urd_sod_sun_cnt_rus_ven_swe_amh_pol_bul_bos_grk_qcu_fre_krd_spa_ses_hau_prs_mlt_dut_tag_slo_moo_lat_bem_jav_tha_amr_tml_swt_yor_uzb_mcd_lit_aze_swa_vie_chh_bam_lda_xho	-0.408949135406015	-0.969707956415474	0.334707308769591
312	mlt_prs_dyu_lat_chh_amh_sod_por_uzb_aze_igb_sun_xho_slo_cze_bsq_ger_owc_zul_mnd_mol_grk_fbf_pol_swt_fre_fin_ewe_moo_hun_bul_tig_geo_afr_ctl_guj_ita_gam_amr_bos_est_cic_tag_eng_mly_jpn_knd_kor_dut_svk_tsn_lit_ind_nor_sid_jav_cnt_ukr_ses_glc_wly_pan_scr_spa_krd_qcu_arw_alb_rus_akn_aeg_hin_anl_mcd_bat_urd_lda_swe_tsw_mao_tha_hau_tml_bam_ven_azi_ben_rom_tur_bem_vie_heb_dgb_swa_yor	-0.214321884773077	-0.506190406742946	0.613920851490092
313	sid_bos_lda_svk_heb_wly_hau_mol_uzb_tur_ven_mao_dgb_pan_ben_bsq_arw_tig_moo_mnd_eng_grk_xho_ger_swa_afr_fin_ses_ewe_hun_spa_owc_geo_ctl_glc_urd_slo_mlt_anl_lat_est_bam_bat_rom_tag_jpn_knd_kor_por_rus_yor_swe_mly_prs_chh_sun_cnt_mcd_bem_fre_amh_ita_krd_dut_pol_qcu_nor_alb_lit_cic_aeg_bul_amr_guj_jav_hin_fbf_cze_dyu_ind_tha_gam_tml_igb_akn_aze_scr_ukr_azi_tsw_vie_sod_zul_swt_tsn	0.125780932053276	0.296009177046651	0.767883038505754
314	amh_dut_xho_ger_mlt_sid_wly_ben_azi_uzb_dyu_bat_fbf_swe_cze_bsq_prs_hau_bem_mnd_guj_lit_dgb_hin_akn_ctl_est_cic_lda_hun_glc_amr_geo_bos_ukr_arw_alb_gam_aeg_grk_fin_ewe_tag_lat_mly_jpn_tml_kor_afr_slo_yor_krd_jav_bul_anl_mao_cnt_por_ven_eng_owc_spa_rus_pol_nor_qcu_fre_ita_rom_moo_sod_urd_chh_svk_sun_pan_igb_scr_tsn_ind_tha_tig_knd_swa_swt_aze_mcd_mol_tur_zul_vie_heb_ses_tsw_bam	-0.285788755352098	-0.676401459089132	0.500464586597691
315	sod_swe_yor_svk_heb_mlt_aeg_afr_azi_aze_igb_sun_zul_hin_ger_bsq_mcd_tig_cic_mnd_lit_mol_tsn_scr_fbf_por_est_ven_lda_hun_lat_owc_geo_krd_ita_ctl_guj_hau_wly_pol_fin_ewe_mly_urd_ind_jpn_knd_kor_bul_eng_tsw_slo_bat_cze_chh_tag_cnt_glc_swa_ukr_anl_prs_grk_rom_bos_qcu_fre_rus_ben_moo_sid_nor_amh_dut_jav_arw_akn_spa_bem_mao_tha_amr_tml_ses_bam_tur_pan_alb_uzb_dyu_vie_gam_xho_swt_dgb	0.0281315520082839	0.066212177862042	0.94735103263502
316	hau_alb_bam_lit_tig_aeg_amr_por_uzb_aze_ewe_mly_igb_spa_svk_bsq_scr_wly_dyu_mnd_bos_ben_fbf_mol_akn_ger_hun_swt_bem_fin_grk_sod_geo_slo_eng_bul_dut_sid_heb_mcd_est_yor_sun_cze_tag_jpn_knd_kor_hin_krd_lda_fre_jav_rom_amh_mao_cnt_ita_ses_prs_mlt_pan_rus_urd_lat_qcu_guj_glc_ukr_moo_gam_ctl_anl_arw_bat_pol_xho_afr_tsw_ind_tha_owc_tml_ven_zul_tur_swe_nor_azi_tsn_vie_chh_dgb_swa_cic	-0.469609894851755	-1.11715849175412	0.266804397703363
317	anl_bos_dgb_ita_tig_chh_hau_svk_aze_uzb_cic_bat_igb_spa_urd_bsq_dut_amr_lda_mnd_nor_cze_tsw_scr_ewe_rom_hun_tsn_moo_fin_lit_heb_geo_slo_swe_ben_eng_sod_owc_prs_est_bem_ind_mcd_sun_jpn_knd_kor_ger_glc_yor_ctl_mly_hin_mlt_tag_cnt_arw_fbf_bul_amh_alb_pan_rus_fre_qcu_lat_ukr_guj_bam_aeg_afr_sid_por_mao_pol_ses_krd_zul_jav_tha_gam_tml_ven_swt_tur_grk_mol_azi_dyu_vie_wly_swa_akn_xho	-0.317578733622789	-0.752777515369764	0.453484914879379
318	aeg_ctl_fbf_krd_tig_sid_gam_pan_azi_tur_zul_sun_ewe_prs_bul_bsq_urd_owc_ses_mnd_mcd_eng_swt_pol_moo_arw_fin_dgb_swa_hun_bos_anl_geo_slo_swe_dut_svk_hau_wly_lat_est_tsn_bat_spa_ind_jpn_tml_kor_ger_ita_xho_scr_mao_alb_chh_tag_cnt_rus_igb_cze_mlt_afr_rom_grk_glc_qcu_por_hin_fre_bam_amh_guj_sod_ukr_jav_ben_yor_nor_tsw_mly_tha_heb_knd_dyu_akn_aze_mol_lit_uzb_bem_vie_amr_ven_cic_lda	-0.972578609570928	-2.3673368865438	0.019988722063353
319	aeg_scr_fbf_pol_owc_sod_wly_hin_tur_uzb_igb_bat_ven_rus_guj_bsq_urd_hau_akn_cnt_lat_lit_tsn_ger_cic_grk_hun_dyu_zul_est_mol_heb_geo_fre_eng_afr_bul_anl_tig_pan_fin_swt_mly_rom_sun_jpn_tml_kor_por_spa_lda_swe_jav_prs_chh_ind_mnd_ukr_tsw_bos_amh_slo_mcd_alb_nor_qcu_cze_arw_svk_moo_gam_ctl_sid_ita_mao_krd_bem_ben_yor_tag_tha_mlt_knd_ewe_xho_aze_glc_dut_azi_ses_vie_amr_swa_bam_dgb	-1.63774610132486	-4.20698253492063	5.95733053722136e-05
320	wly_glc_dyu_ger_owc_mlt_aeg_guj_aze_azi_moo_tag_akn_afr_pan_bsq_prs_hau_tsw_mnd_lit_rus_bam_hin_ewe_lat_est_bem_fbf_fin_mcd_amh_geo_swe_por_ctl_cze_heb_sod_pol_hun_igb_bat_urd_jav_jpn_knd_kor_krd_dut_swa_bos_ind_nor_chh_sun_cnt_eng_ses_slo_anl_ben_scr_mol_ita_qcu_grk_arw_fre_xho_sid_ukr_gam_spa_mao_rom_yor_alb_tsn_mly_tha_tig_tml_zul_lda_tur_bul_svk_uzb_dgb_vie_amr_ven_cic_swt	-1.34279897104556	-3.37376127242818	0.00108253907969971
321	gam_ben_akn_grk_aeg_chh_anl_pol_azi_uzb_swt_mao_xho_bul_rom_bsq_glc_sod_tsn_mnd_mcd_ukr_ven_bos_lda_mol_fin_dgb_igb_est_ita_sid_geo_spa_nor_por_hin_wly_heb_krd_hun_bam_jav_fre_sun_jpn_tml_kor_scr_pan_tsw_rus_tag_lit_owc_mly_cnt_slo_bem_alb_amh_urd_prs_guj_ctl_qcu_svk_swe_cze_ewe_hau_eng_mlt_afr_ind_dut_dyu_lat_zul_bat_tha_amr_knd_ses_swa_tur_ger_arw_aze_yor_vie_tig_moo_fbf_cic	-0.12167064622573	-0.28676033988911	0.774933729542771
322	wly_lit_akn_arw_amh_hau_gam_rus_azi_tur_yor_sun_cic_por_nor_bsq_bul_owc_tsn_cnt_guj_slo_ses_ukr_zul_scr_est_dgb_ven_hun_eng_sid_geo_hin_prs_urd_cze_tig_sod_rom_fin_bem_ind_ger_mao_jpn_tml_kor_lat_glc_dyu_swe_jav_krd_aeg_mly_mnd_svk_bam_afr_heb_pol_grk_mol_dut_qcu_bos_alb_ben_swa_amr_ctl_mlt_spa_tag_fre_ewe_ita_lda_bat_tha_anl_knd_moo_xho_aze_mcd_pan_uzb_swt_vie_chh_tsw_igb_fbf	0.533148346078575	1.2604408631532	0.210663696138182
323	anl_scr_ewe_rus_amh_owc_chh_alb_tur_aze_dyu_bat_swa_arw_mcd_bsq_swe_tig_lda_cnt_pol_guj_fbf_ukr_bam_pan_hun_yor_igb_est_dut_aeg_geo_rom_grk_lat_nor_mlt_gam_krd_fin_dgb_mao_lit_jav_jpn_tml_kor_slo_cze_swt_bos_ind_ctl_amr_tag_mnd_prs_ses_mol_wly_spa_hin_ger_glc_qcu_eng_fre_afr_moo_hau_ita_sod_bul_mly_svk_tsn_urd_akn_sun_tha_sid_knd_tsw_xho_uzb_ben_por_azi_cic_vie_heb_ven_bem_zul	-0.219534214398952	-0.519072899001731	0.604942974240695
324	aeg_urd_swt_alb_amr_gam_tig_ben_aze_tur_fbf_jav_bem_bul_dut_bsq_rus_heb_swa_mnd_ita_pan_yor_mcd_dgb_prs_fin_tsn_lda_est_guj_wly_geo_hin_fre_spa_glc_sid_chh_grk_hun_ewe_ind_swe_bat_jpn_knd_kor_rom_nor_zul_slo_tag_cze_anl_mly_cnt_svk_ven_krd_hau_mol_lit_ukr_arw_qcu_ctl_scr_por_igb_mlt_bos_sod_pol_mao_afr_tsw_eng_akn_sun_tha_amh_tml_cic_bam_uzb_lat_ger_azi_ses_vie_owc_moo_dyu_xho	0.328076142589749	0.773334260720839	0.441285813322391
325	sid_por_swt_bos_anl_sod_gam_ita_aze_azi_ven_bat_igb_hin_ukr_bsq_fre_chh_dgb_cnt_afr_rus_swa_guj_moo_alb_hun_ses_tsn_est_nor_mlt_geo_pol_prs_dut_grk_tig_wly_scr_fin_fbf_jav_rom_ind_jpn_tml_kor_svk_swe_yor_bul_sun_spa_hau_mly_mnd_lit_akn_urd_amr_mcd_arw_glc_ger_qcu_ben_eng_lat_cic_heb_mol_amh_krd_mao_pan_ewe_ctl_dyu_tag_tha_aeg_knd_bam_bem_tur_cze_slo_uzb_tsw_vie_owc_xho_zul_lda	0.362424191953299	0.854678246317961	0.394925655384789
326	mlt_slo_dyu_swe_gam_amr_chh_por_aze_tur_akn_bat_cic_prs_pan_bsq_bul_amh_igb_mnd_alb_fre_swt_ctl_ses_afr_hun_ewe_fbf_fin_guj_anl_geo_mcd_nor_pol_rom_wly_aeg_glc_est_tsw_ind_ita_mly_jpn_knd_kor_ukr_lat_lda_mol_tag_urd_tig_sun_cnt_krd_zul_spa_heb_ger_arw_grk_svk_qcu_rus_hin_dut_swa_sid_lit_sod_eng_jav_scr_moo_ben_bam_mao_tha_hau_tml_yor_ven_uzb_bos_cze_azi_dgb_vie_owc_xho_tsn_bem	-0.758369348273968	-1.8271409623322	0.0708859321174319
327	sod_mcd_yor_fre_chh_gam_amr_afr_azi_uzb_bem_bat_zul_swe_mol_bsq_eng_owc_bam_mnd_ben_guj_ewe_lat_akn_rom_fin_lda_igb_hun_grk_heb_geo_rus_ita_slo_dut_mlt_wly_lit_est_moo_sun_urd_mly_jpn_tml_kor_nor_cze_ven_bul_ind_glc_aeg_jav_cnt_krd_tsw_hin_tig_por_svk_alb_ukr_qcu_pol_spa_bos_swt_anl_arw_sid_prs_tag_pan_ses_ger_xho_mao_tha_hau_knd_fbf_dyu_aze_ctl_scr_tur_cic_vie_amh_swa_dgb_tsn	-0.284246137780159	-0.672736354415657	0.502783201146118
328	amh_grk_igb_urd_owc_gam_tig_eng_azi_tur_ses_tag_ewe_nor_bos_bsq_fre_chh_akn_mnd_mcd_lit_tsn_scr_bam_glc_hun_moo_dgb_est_alb_mlt_geo_lat_swe_guj_dut_wly_aeg_afr_fin_yor_mly_hin_sun_jpn_tml_kor_prs_rom_tsw_ukr_mao_cze_heb_bat_cnt_rus_swt_ben_hau_svk_krd_slo_pan_qcu_arw_mol_ita_cic_anl_ger_sod_spa_jav_bul_xho_ctl_ven_ind_tha_sid_knd_swa_lda_uzb_por_pol_aze_fbf_vie_amr_bem_dyu_zul	0.0446083451255785	0.105065023507068	0.916550484285871
329	sod_lit_akn_urd_amr_wly_aeg_fre_tur_uzb_moo_jav_lda_guj_ben_bsq_slo_amh_tsn_cnt_rus_lat_ses_dut_bem_arw_est_tsw_swa_fin_afr_gam_geo_grk_scr_svk_bul_chh_anl_cze_hun_yor_mao_pan_mly_jpn_knd_kor_nor_hin_igb_spa_tag_ukr_tig_ind_mnd_mol_dgb_krd_mlt_ita_prs_mcd_ger_qcu_pol_rom_por_swt_sid_eng_owc_glc_bat_ctl_bam_bos_ven_sun_tha_hau_tml_xho_zul_azi_swe_alb_aze_ewe_vie_heb_fbf_dyu_cic	-0.233302391263212	-0.550952757783939	0.582987231569367
330	chh_guj_bam_cze_hau_sod_aeg_krd_azi_tur_ewe_bat_swa_dut_rus_bsq_mcd_heb_xho_mnd_glc_afr_zul_ctl_lda_spa_fin_tsw_tsn_hun_fre_amh_geo_eng_ita_por_ben_owc_tig_prs_est_bem_sun_nor_mly_jpn_tml_kor_svk_slo_yor_pan_tag_bos_anl_ind_cnt_hin_fbf_pol_sid_swe_alb_bul_ukr_qcu_scr_lit_grk_moo_mlt_ger_wly_rom_mao_urd_dyu_mol_igb_jav_tha_amr_knd_cic_akn_aze_lat_arw_uzb_dgb_vie_gam_swt_ses_ven	-0.281152024876581	-0.664965064608415	0.507718491668856
331	sid_slo_ven_krd_owc_mlt_amh_guj_uzb_aze_xho_tag_tsw_arw_prs_bsq_ger_aeg_dyu_mnd_svk_por_yor_bul_igb_urd_fin_cic_lda_hun_pol_anl_geo_afr_rus_grk_bos_chh_tig_nor_est_swt_mly_ctl_jav_jpn_knd_kor_ben_mol_tsn_rom_ind_lat_hau_bat_cnt_eng_ewe_spa_sod_fre_swe_glc_pan_qcu_cze_ita_dut_swa_amr_alb_wly_lit_sun_ukr_dgb_hin_akn_mao_tha_heb_tml_ses_moo_tur_mcd_scr_azi_bam_vie_gam_fbf_zul_bem	-0.179822662871707	-0.424045811696121	0.6725116514229
332	chh_hin_swt_mol_amh_sid_wly_glc_uzb_aze_bem_jav_dgb_lit_nor_bsq_bul_owc_akn_mnd_ger_guj_swa_ita_ewe_ukr_est_ses_moo_fin_rus_gam_geo_spa_rom_afr_svk_heb_sod_alb_hun_fbf_bat_lat_tag_jpn_tml_kor_krd_urd_tsw_arw_sun_swe_hau_ind_cnt_ben_bam_bos_mlt_por_cze_pan_dut_qcu_prs_grk_fre_cic_tig_slo_amr_ctl_mao_eng_zul_mcd_yor_mly_tha_aeg_knd_xho_tsn_azi_scr_pol_tur_igb_vie_anl_ven_lda_dyu	-0.862954029563355	-2.08607884211113	0.0397092990650228
333	aeg_lat_fbf_ukr_wly_amr_gam_fre_uzb_azi_akn_mly_igb_arw_krd_bsq_afr_anl_xho_mnd_svk_dut_yor_bul_ven_ben_fin_ewe_dyu_est_nor_heb_geo_hin_cze_prs_rus_sod_chh_lit_hun_ses_mao_spa_ind_jpn_knd_kor_glc_swe_swa_bos_sun_eng_sid_jav_cnt_urd_dgb_pol_amh_alb_slo_pan_ger_qcu_guj_grk_mol_tsw_owc_mcd_tig_ctl_tag_rom_bem_scr_moo_bat_tha_hau_tml_swt_zul_tur_por_ita_aze_lda_vie_mlt_cic_tsn_bam	-0.607513785118742	-1.45024315535026	0.150355039205312
334	chh_ctl_tsw_bos_heb_mlt_gam_scr_azi_tur_swa_bat_tsn_guj_cze_bsq_afr_amh_ses_cnt_alb_ger_yor_arw_fbf_slo_fin_dgb_bem_est_nor_sid_geo_mcd_fre_pan_eng_anl_aeg_krd_hun_cic_mly_urd_ind_jpn_tml_kor_prs_ben_xho_ita_mao_ukr_tig_jav_mnd_grk_zul_svk_sod_rus_spa_por_rom_qcu_hin_glc_swe_swt_owc_pol_amr_lit_sun_mol_ewe_bul_akn_tag_tha_hau_knd_lda_ven_uzb_dut_lat_aze_igb_vie_wly_moo_bam_dyu	-0.0804153329782581	-0.189494344997216	0.850118349092634
335	sid_guj_bem_pan_tig_heb_mlt_afr_tur_uzb_fbf_tag_igb_spa_mol_bsq_ita_aeg_tsw_mnd_slo_swe_ses_urd_swt_krd_hun_swa_lda_est_ger_chh_geo_hin_bos_fre_lit_amr_wly_arw_fin_xho_sun_prs_bat_jpn_tml_kor_alb_svk_moo_por_jav_scr_hau_mly_cnt_rus_cic_ben_amh_eng_mcd_rom_bul_qcu_glc_ukr_ctl_yor_owc_grk_sod_cze_mao_lat_bam_pol_ven_ind_tha_anl_knd_zul_dyu_aze_dut_nor_azi_dgb_vie_gam_ewe_akn_tsn	-0.495806897497358	-1.17820658419637	0.241720253514809
336	mlt_eng_swa_lit_wly_heb_owc_por_aze_uzb_swt_ind_bem_krd_mcd_bsq_pol_aeg_moo_cnt_slo_nor_ses_scr_dgb_rom_hun_yor_tsw_est_glc_tig_geo_ctl_ben_guj_ukr_chh_sod_hin_fin_cic_mao_svk_sun_jpn_knd_kor_urd_ita_ven_pan_jav_afr_gam_tag_mnd_dut_bam_mol_sid_ger_spa_alb_arw_qcu_prs_fre_bul_lda_amh_bos_hau_grk_bat_swe_tsn_cze_igb_mly_tha_anl_tml_ewe_fbf_tur_rus_lat_azi_dyu_vie_amr_xho_zul_akn	-0.923470757411815	-2.23527460618687	0.0277927884683989
337	anl_alb_bem_bos_wly_tig_heb_pan_azi_uzb_igb_mly_yor_urd_nor_bsq_ukr_hau_ven_cnt_arw_mol_xho_svk_swa_slo_hun_moo_swt_fin_glc_owc_geo_hin_krd_ger_swe_amr_gam_cze_est_fbf_sun_ben_tag_jpn_tml_kor_pol_guj_dyu_mcd_ind_scr_sod_jav_mnd_dut_lda_bul_mlt_eng_prs_spa_rom_qcu_afr_ctl_lit_dgb_amh_por_chh_ita_bat_lat_cic_rus_akn_mao_tha_aeg_knd_tsn_bam_tur_grk_fre_aze_ewe_vie_sid_zul_tsw_ses	-0.355598157072348	-0.842303131864625	0.401779218030145
338	wly_krd_akn_rom_chh_tig_sod_ger_azi_uzb_swt_bat_cic_pol_swe_bsq_dut_owc_yor_cnt_nor_prs_tsw_bul_dyu_por_fin_xho_bem_est_mcd_hau_geo_ukr_urd_ben_bos_sid_anl_fre_hun_igb_mly_lat_mao_jpn_knd_kor_lit_scr_lda_glc_sun_alb_mlt_tag_mnd_mol_ewe_spa_amh_cze_guj_pan_hin_qcu_grk_ctl_afr_fbf_heb_ita_aeg_slo_jav_svk_zul_rus_ses_ind_tha_gam_tml_ven_tsn_aze_eng_arw_tur_swa_vie_amr_dgb_bam_moo	0.36003297564198	0.848808476179719	0.398167441686625
339	sod_ctl_yor_eng_wly_owc_heb_bos_aze_azi_ewe_tag_ven_lit_pan_bsq_afr_amh_ses_cnt_ukr_ita_xho_grk_tsn_krd_hun_swt_igb_fin_arw_mlt_geo_fre_lat_urd_spa_aeg_sid_mol_est_zul_ind_nor_bat_jpn_knd_kor_bul_por_tsw_rus_mly_scr_gam_mao_mnd_alb_fbf_glc_anl_pol_ger_hin_cze_qcu_dut_slo_svk_bam_chh_mcd_tig_swe_sun_prs_cic_ben_swa_jav_tha_amr_tml_dgb_dyu_tur_guj_rom_uzb_bem_vie_hau_lda_akn_moo	-0.895873448120997	-2.17233897060402	0.0323726981092664
340	tig_grk_bam_cze_amr_gam_owc_guj_uzb_azi_dyu_bat_swt_swe_afr_bsq_eng_hau_bem_mnd_arw_ger_ven_lat_zul_mol_fin_ses_swa_hun_dut_sid_geo_por_ben_bos_svk_mlt_aeg_lit_est_ewe_jav_spa_mly_jpn_tml_kor_mcd_bul_akn_ita_ind_scr_amh_mao_cnt_ukr_dgb_urd_chh_rom_nor_fre_ctl_qcu_slo_alb_pan_yor_wly_glc_heb_pol_tag_rus_fbf_prs_tsn_sun_tha_anl_knd_moo_tsw_aze_krd_hin_tur_cic_vie_sod_xho_igb_lda	-0.0754902754813489	-0.17779986755026	0.859266852677291
341	aeg_ctl_zul_por_sod_owc_wly_spa_tur_aze_ewe_mly_ses_grk_slo_bsq_scr_hau_ven_mnd_krd_swe_dyu_bul_tsw_lit_fin_yor_swa_est_arw_anl_geo_glc_svk_ger_mcd_amr_amh_nor_hun_xho_tag_ukr_sun_jpn_knd_kor_eng_alb_swt_guj_jav_mol_mlt_ind_cnt_ben_cic_fre_sid_lat_hin_pol_cze_qcu_afr_urd_ita_bem_gam_pan_heb_rom_mao_dut_igb_bos_moo_bat_tha_tig_tml_fbf_akn_azi_prs_rus_uzb_bam_vie_chh_tsn_dgb_lda	-0.380116996039211	-0.902642790715593	0.369047475328175
342	amr_guj_xho_eng_owc_mlt_chh_fre_uzb_azi_yor_mao_tsw_spa_ukr_bsq_lit_tig_swa_mnd_pan_prs_tsn_nor_bam_ger_fin_swt_akn_hun_swe_anl_geo_hin_por_svk_ctl_sid_aeg_arw_est_zul_bat_mol_jav_jpn_knd_kor_ben_mcd_lda_rus_tag_cze_gam_mly_cnt_lat_dyu_bul_sod_rom_ita_pol_dut_qcu_alb_krd_grk_igb_heb_bos_wly_urd_ind_scr_fbf_afr_moo_sun_tha_amh_tml_ewe_bem_tur_glc_slo_aze_ses_vie_hau_ven_dgb_cic	-0.758558370685371	-1.82703820270476	0.0709015187031907
343	anl_glc_yor_cze_amr_sid_amh_prs_azi_aze_lda_tag_ses_lat_scr_bsq_mcd_wly_dyu_cnt_afr_nor_cic_slo_bam_ben_est_zul_swt_hun_por_heb_geo_eng_mol_ger_krd_hau_mlt_svk_fin_tsw_ind_swe_mly_jpn_knd_kor_urd_spa_ewe_dut_bat_lit_owc_sun_mnd_ukr_igb_pan_tig_arw_rus_alb_fre_qcu_rom_guj_hin_akn_sod_bul_gam_pol_mao_ctl_moo_grk_fbf_jav_tha_aeg_tml_swa_ven_tur_ita_bos_uzb_dgb_vie_chh_tsn_xho_bem	-0.579737866528278	-1.38336361009385	0.169865257194198
344	wly_ctl_lda_prs_hau_owc_gam_ben_aze_uzb_xho_mao_dgb_svk_krd_bsq_swe_heb_tsn_cnt_scr_cze_bam_hin_yor_arw_est_tsw_swt_hun_ita_tig_geo_slo_fre_pol_mol_sid_anl_eng_fin_ses_mly_pan_jav_jpn_knd_kor_rus_dut_dyu_grk_tag_rom_mlt_sun_mnd_glc_ven_ger_amr_lit_ukr_bul_alb_qcu_mcd_urd_nor_zul_amh_afr_chh_lat_bat_spa_igb_guj_akn_ind_tha_sod_tml_fbf_bem_tur_por_bos_azi_swa_vie_aeg_cic_moo_ewe	-0.595803386241166	-1.42343417080058	0.157956570070387
345	owc_ctl_dyu_fre_amr_mlt_sid_nor_azi_tur_bem_bat_igb_por_urd_bsq_ben_chh_ses_mnd_bos_hin_tsw_glc_akn_lat_hun_dgb_ven_est_pan_sod_geo_bul_ita_alb_svk_wly_gam_swe_fin_fbf_sun_prs_jav_jpn_knd_kor_cze_rus_bam_scr_mly_guj_anl_mao_cnt_ger_cic_eng_tig_mcd_spa_dut_pol_qcu_mol_rom_arw_lda_aeg_lit_amh_grk_ind_ukr_swt_slo_ewe_tag_tha_heb_tml_tsn_swa_uzb_krd_afr_aze_xho_vie_hau_zul_moo_yor	-0.312828010268275	-0.740969997315563	0.460578474911024
346	anl_lat_ven_hin_owc_hau_amr_pan_aze_uzb_swt_tag_lda_lit_arw_bsq_afr_amh_ses_mnd_krd_swe_cic_por_swa_guj_fin_ewe_bem_est_grk_sod_geo_ben_dut_rom_mcd_chh_heb_mol_hun_tsn_jav_slo_bat_jpn_tml_kor_glc_cze_xho_bul_sun_scr_aeg_ind_cnt_ger_fbf_eng_mlt_alb_ctl_urd_ita_qcu_nor_rus_svk_moo_tig_ukr_sid_fre_mly_prs_dgb_bos_dyu_mao_tha_wly_knd_tsw_yor_azi_spa_pol_tur_zul_vie_gam_akn_igb_bam	-0.183273873557607	-0.432091641112651	0.666675003113365
347	wly_urd_tsw_ben_hau_heb_amr_slo_azi_aze_swt_bat_zul_grk_bul_bsq_por_amh_ewe_cnt_guj_ita_dgb_afr_fbf_fre_fin_akn_moo_est_arw_owc_geo_ctl_mcd_hin_rom_gam_aeg_alb_hun_swa_sun_pan_mly_jpn_tml_kor_nor_svk_yor_mol_tag_krd_anl_ind_mnd_pol_ses_ger_tig_eng_dut_spa_ukr_qcu_lat_glc_lit_tsn_chh_rus_mlt_swe_mao_bos_dyu_prs_ven_jav_tha_sod_knd_cic_bem_tur_scr_cze_uzb_igb_vie_sid_xho_bam_lda	-0.322525248795706	-0.763616481295648	0.447028731566471
348	chh_scr_moo_pol_owc_amh_gam_lit_azi_aze_zul_sun_tsn_por_rus_bsq_spa_sod_lda_mnd_pan_nor_fbf_guj_ven_bos_fin_swt_cic_hun_ger_mlt_geo_dut_fre_ben_afr_anl_aeg_urd_est_swa_mly_eng_ind_jpn_knd_kor_prs_ctl_ewe_ita_jav_grk_amr_mao_cnt_glc_igb_lat_hau_svk_rom_krd_alb_qcu_mol_mcd_cze_dyu_sid_arw_wly_ukr_bat_bul_ses_swe_xho_tag_tha_tig_tml_akn_yor_uzb_hin_slo_tur_bam_vie_heb_dgb_bem_tsw	-0.21388834011306	-0.505312685115078	0.614534707222124
349	amr_glc_cic_mol_heb_sod_wly_ctl_tur_uzb_yor_sun_swt_ita_krd_bsq_cze_aeg_xho_cnt_guj_ben_swa_spa_igb_svk_fin_dyu_moo_hun_swe_chh_geo_pol_bos_nor_alb_tig_amh_urd_est_fbf_ind_ukr_mly_jpn_knd_kor_scr_slo_zul_prs_mao_bul_hau_tag_mnd_fre_ven_pan_anl_mcd_hin_dut_afr_qcu_lit_ger_rus_ewe_mlt_eng_owc_arw_bat_lat_bem_grk_dgb_jav_tha_gam_tml_bam_lda_azi_rom_por_aze_akn_vie_sid_tsw_tsn_ses	0.611240209807843	1.44687445723116	0.151294349889566
350	chh_pan_bam_krd_gam_owc_amr_ita_tur_azi_ewe_mly_bem_por_spa_bsq_ctl_anl_dyu_mnd_prs_dut_akn_alb_lda_urd_est_yor_dgb_fin_bos_mlt_geo_mcd_hin_ben_svk_wly_sod_pol_hun_cic_tag_fre_jav_jpn_knd_kor_bul_lit_zul_nor_bat_afr_amh_ind_cnt_rus_ven_ger_hau_ukr_cze_slo_arw_qcu_grk_guj_mol_igb_tig_scr_heb_rom_sun_lat_ses_swe_swa_mao_tha_sid_tml_swt_xho_uzb_eng_glc_aze_fbf_vie_aeg_moo_tsw_tsn	-1.05563226691757	-2.58187136244157	0.0113884665780369
351	sid_eng_dgb_cze_tig_heb_hau_nor_uzb_tur_cic_ind_bem_prs_spa_bsq_bos_chh_igb_mnd_arw_rom_ven_rus_swa_pan_fin_yor_bam_est_hin_owc_geo_ctl_mol_lat_glc_sod_aeg_mcd_hun_tsw_jav_ger_mao_jpn_knd_kor_ben_slo_ses_guj_tag_krd_amr_bat_cnt_svk_lda_ukr_anl_scr_grk_swe_dut_qcu_ita_urd_afr_fbf_amh_alb_gam_por_mly_lit_dyu_fre_tsn_sun_tha_mlt_tml_swt_moo_azi_pol_bul_aze_xho_vie_wly_zul_akn_ewe	-0.270303123430523	-0.63888685264767	0.52446693347681
352	owc_scr_zul_lit_chh_aeg_amr_bul_aze_azi_swt_ind_xho_grk_cze_bsq_pan_sid_bam_cnt_ctl_por_igb_prs_yor_ukr_hun_tsw_cic_est_lat_wly_geo_slo_afr_arw_ger_amh_sod_ita_fin_tsn_mao_hin_jav_jpn_knd_kor_eng_pol_ewe_mcd_bat_spa_heb_sun_mnd_bos_akn_svk_tig_swe_fre_guj_nor_qcu_ben_alb_urd_ses_hau_glc_anl_dut_tag_rus_moo_krd_bem_mly_tha_mlt_tml_fbf_lda_tur_mol_rom_uzb_swa_vie_gam_dgb_ven_dyu	-0.0156119169553327	-0.0367310023050498	0.970778217192467
353	wly_ben_ses_hin_gam_aeg_heb_dut_aze_azi_tsw_tag_zul_glc_nor_bsq_scr_anl_fbf_cnt_pan_guj_xho_svk_lda_mol_hun_bem_ewe_fin_ukr_amh_geo_afr_urd_cze_krd_owc_sid_lat_est_swa_jav_grk_ind_jpn_knd_kor_arw_ger_dyu_spa_mly_eng_amr_bat_mnd_prs_moo_lit_tig_ctl_alb_mcd_bos_qcu_por_fre_rom_tsn_hau_pol_chh_bul_mao_swe_yor_slo_bam_sun_tha_sod_tml_dgb_igb_uzb_ita_rus_tur_akn_vie_mlt_ven_cic_swt	-0.631347641618987	-1.51025172230302	0.134369507532007
354	wly_eng_igb_svk_hau_chh_mlt_ctl_aze_uzb_akn_ind_bam_rus_por_bsq_krd_amh_cic_cnt_prs_ukr_dyu_grk_zul_slo_hun_bem_ewe_est_rom_owc_geo_bul_ben_pol_lit_gam_sid_pan_fin_swt_jav_guj_sun_jpn_tml_kor_nor_mcd_tsw_scr_mly_afr_anl_mao_mnd_cze_swa_spa_sod_ita_ger_dut_hin_qcu_swe_urd_mol_tsn_heb_lat_aeg_alb_bat_glc_dgb_bos_fbf_tag_tha_amr_knd_moo_lda_tur_arw_fre_azi_xho_vie_tig_yor_ven_ses	0.748370614202018	1.77291012588418	0.079517707429033
355	owc_alb_moo_pan_gam_tig_anl_scr_tur_azi_swt_ind_igb_swe_ukr_bsq_spa_amh_xho_mnd_glc_fre_zul_cze_swa_nor_est_akn_bam_hun_urd_mlt_geo_lat_ita_bul_rom_sod_hau_pol_fin_bem_tag_bos_bat_jpn_tml_kor_hin_svk_dyu_ben_mao_guj_chh_mly_cnt_mol_cic_lit_amr_ctl_prs_arw_grk_qcu_krd_ger_por_tsw_heb_rus_sid_eng_sun_slo_fbf_afr_dgb_jav_tha_wly_knd_tsn_lda_aze_dut_mcd_uzb_ewe_vie_aeg_ven_ses_yor	0.0709852316829429	0.167252125697717	0.867534810582635
356	hau_grk_bem_ben_sod_heb_chh_lat_aze_tur_ses_mao_cic_mol_alb_bsq_guj_amh_akn_cnt_ita_ger_swa_cze_bam_pol_fin_dyu_swt_est_krd_gam_geo_swe_fre_hin_ctl_mlt_owc_arw_hun_zul_mly_por_sun_jpn_tml_kor_rus_prs_tsn_eng_bat_svk_amr_ind_mnd_rom_fbf_bos_anl_glc_mcd_afr_spa_qcu_ukr_scr_pan_ewe_wly_dut_sid_urd_tag_slo_moo_nor_ven_jav_tha_aeg_knd_xho_lda_uzb_lit_bul_azi_dgb_vie_tig_igb_yor_tsw	-0.209656517928387	-0.494721656195888	0.621963334709542
357	gam_grk_yor_ctl_amh_mlt_heb_ita_azi_aze_swa_mao_ewe_swe_ukr_bsq_spa_sid_fbf_cnt_hin_mol_akn_scr_tsn_pol_est_moo_zul_hun_fre_wly_geo_prs_svk_rom_dut_aeg_tig_lat_fin_swt_ind_por_tag_jpn_knd_kor_mcd_slo_cic_alb_mly_cze_sod_bat_mnd_guj_dyu_urd_amr_lit_afr_arw_nor_qcu_rus_bos_krd_ses_chh_ben_hau_eng_sun_pan_ven_bul_bam_jav_tha_anl_tml_igb_bem_tur_ger_glc_uzb_tsw_vie_owc_xho_dgb_lda	-0.139252377126827	-0.32860282761342	0.743194681428686
358	amr_grk_akn_afr_sid_heb_sod_rus_aze_uzb_bam_sun_yor_svk_lat_bsq_nor_hau_bem_cnt_fre_spa_ven_lit_swt_urd_hun_tsw_dyu_fin_glc_tig_geo_bos_pan_cze_ctl_aeg_mlt_krd_est_lda_mly_eng_ind_jpn_tml_kor_bul_ukr_ewe_guj_jav_scr_owc_tag_mnd_hin_moo_arw_anl_mcd_swe_dut_prs_qcu_mol_alb_por_zul_gam_ger_chh_ben_mao_slo_xho_rom_igb_bat_tha_wly_knd_dgb_swa_azi_ita_pol_tur_ses_vie_amh_cic_fbf_tsn	-0.450187505255582	-1.06887952188571	0.287890506519466
359	gam_cze_cic_grk_heb_sod_hau_slo_tur_azi_fbf_tag_swa_urd_pan_bsq_swe_aeg_akn_cnt_ukr_mol_ses_fre_lda_lit_est_bem_xho_fin_ctl_amh_geo_mcd_nor_lat_glc_owc_tig_prs_hun_swt_mly_por_jav_jpn_knd_kor_bos_rus_dyu_scr_bat_bul_chh_sun_mnd_eng_igb_svk_sid_pol_rom_spa_guj_qcu_ben_krd_alb_zul_amr_hin_mlt_ger_ind_dut_tsn_afr_yor_mao_tha_anl_tml_dgb_tsw_uzb_ita_arw_aze_moo_vie_wly_bam_ewe_ven	-0.457859282981066	-1.0858023029581	0.280372946039513
360	tig_spa_cic_bul_mlt_amr_wly_mcd_azi_tur_swa_mao_tsn_mol_prs_bsq_krd_amh_yor_cnt_ukr_eng_ewe_ctl_bam_lat_est_dyu_tsw_hun_cze_aeg_geo_arw_bos_ita_dut_owc_sid_ger_fin_akn_ind_ben_bat_jpn_tml_kor_afr_glc_bem_slo_jav_fre_hau_sun_mnd_lit_moo_rom_heb_svk_por_pan_grk_qcu_nor_urd_swe_xho_anl_hin_gam_pol_mly_guj_swt_rus_fbf_tag_tha_chh_knd_lda_zul_uzb_alb_scr_aze_ven_vie_sod_ses_igb_dgb	-0.00672685181100746	-0.0158730074830824	0.98736970733507
361	chh_svk_igb_eng_aeg_gam_amr_cze_uzb_tur_yor_mao_ses_krd_prs_bsq_hin_hau_bam_mnd_grk_nor_ewe_rus_moo_bul_est_bem_akn_hun_lit_sid_geo_urd_ukr_alb_glc_heb_tig_por_fin_cic_jav_ger_mly_jpn_knd_kor_spa_pol_dyu_mol_ind_ita_amh_sun_cnt_arw_tsn_slo_mlt_scr_guj_dut_lat_qcu_swe_mcd_pan_fbf_owc_bos_anl_rom_tag_ben_tsw_afr_swa_bat_tha_sod_tml_xho_dgb_aze_ctl_fre_azi_ven_vie_wly_lda_zul_swt	0.446830710363079	1.05461256797671	0.294334702551788
362	amr_glc_yor_arw_amh_sod_wly_lat_tur_uzb_cic_sun_zul_bos_pan_bsq_rom_chh_igb_mnd_svk_ita_akn_mol_ewe_spa_est_lda_tsw_fin_ben_anl_geo_mcd_urd_grk_fre_tig_gam_guj_hun_ses_jav_rus_mao_jpn_knd_kor_afr_ctl_tsn_ukr_tag_prs_sid_ind_cnt_pol_bam_alb_owc_eng_dut_cze_bul_qcu_por_scr_swe_fbf_aeg_krd_hau_lit_mly_hin_swt_nor_ven_bat_tha_heb_tml_moo_dgb_azi_slo_ger_aze_xho_vie_mlt_dyu_bem_swa	-0.549137916067499	-1.31255585578066	0.192562683901145
363	mlt_dut_igb_guj_anl_wly_tig_cze_uzb_tur_dyu_ind_bem_rom_lit_bsq_ger_aeg_ewe_cnt_pan_swe_xho_ctl_ven_arw_hun_akn_cic_fin_prs_sod_geo_scr_grk_nor_spa_heb_amh_krd_est_swa_mly_ben_jav_jpn_tml_kor_bos_alb_fbf_eng_mao_ita_chh_bat_mnd_glc_yor_bul_hau_svk_ukr_rus_slo_qcu_pol_mol_mcd_ses_gam_urd_sid_hin_tag_por_dgb_afr_moo_sun_tha_owc_knd_zul_tsw_azi_fre_lat_aze_bam_vie_amr_swt_lda_tsn	-0.668217120194592	-1.59832643134281	0.113362551749164
364	sid_hin_akn_ita_heb_owc_wly_ctl_aze_tur_bem_sun_ewe_fre_grk_bsq_mcd_chh_swt_cnt_arw_afr_zul_rus_cic_mol_hun_tsw_bam_fin_por_amr_geo_glc_scr_guj_spa_gam_anl_alb_est_dgb_mao_eng_ind_jpn_knd_kor_prs_bos_swa_pol_mly_ben_hau_bat_mnd_dut_moo_urd_tig_krd_bul_pan_swe_qcu_svk_ger_cze_igb_amh_lit_aeg_rom_jav_slo_xho_nor_fbf_tag_tha_mlt_tml_tsn_ses_uzb_lat_ukr_azi_dyu_vie_sod_yor_lda_ven	-0.391352282687333	-0.92865031029658	0.355474389407453
365	sid_ita_dyu_bos_chh_gam_tig_pol_azi_uzb_dgb_jav_yor_ctl_ger_bsq_rus_owc_lda_mnd_mcd_glc_igb_alb_zul_slo_fin_swt_ven_est_eng_sod_geo_afr_cze_arw_mol_amr_heb_por_hun_akn_bat_krd_mly_jpn_tml_kor_urd_hin_tsw_spa_mao_ukr_amh_tag_cnt_pan_swa_scr_aeg_svk_grk_prs_ben_qcu_swe_lat_lit_fbf_hau_fre_wly_rom_sun_bul_bam_guj_moo_ind_tha_mlt_knd_bem_ewe_tur_dut_nor_aze_tsn_vie_anl_ses_cic_xho	-0.338065569753639	-0.80297238109151	0.424038095577513
366	amh_bos_ewe_ctl_sod_aeg_anl_mcd_aze_uzb_zul_sun_swa_grk_urd_bsq_mol_chh_bem_cnt_guj_scr_dgb_por_moo_ben_hun_ses_dyu_fin_spa_owc_geo_svk_ukr_pol_pan_sid_hau_glc_est_tsw_mly_fre_mao_jpn_knd_kor_ger_eng_ven_lit_jav_rom_gam_tag_mnd_rus_fbf_lat_mlt_ita_arw_hin_cze_qcu_afr_swe_alb_lda_wly_nor_tig_prs_bat_krd_bam_slo_xho_ind_tha_heb_tml_tsn_yor_azi_dut_bul_tur_akn_vie_amr_igb_cic_swt	-0.629717069252428	-1.50474644287949	0.135778032092129
367	wly_urd_zul_rom_amr_sod_anl_ukr_tur_azi_swt_mly_tsn_glc_spa_bsq_bos_amh_bem_cnt_pan_svk_ven_grk_dgb_ctl_fin_moo_akn_hun_nor_tig_geo_mol_mcd_pol_afr_owc_heb_cze_est_xho_sun_scr_bat_jpn_knd_kor_lat_guj_yor_dut_ind_slo_gam_tag_mnd_rus_ses_lit_aeg_swe_krd_prs_ita_qcu_bul_arw_hin_lda_hau_fre_mlt_ger_mao_eng_cic_alb_ewe_jav_tha_chh_tml_bam_fbf_aze_por_ben_uzb_tsw_vie_sid_dyu_igb_swa	0.248950008594249	0.585787782523338	0.559437048983717
368	amr_pan_bem_fre_mlt_chh_sid_lat_uzb_tur_ven_mao_bam_eng_ctl_bsq_nor_anl_fbf_cnt_arw_cze_cic_bul_zul_guj_hun_swa_xho_fin_krd_sod_geo_spa_alb_grk_slo_owc_amh_mcd_est_igb_ind_afr_sun_jpn_knd_kor_glc_ben_dgb_scr_tag_ger_hau_bat_mnd_lit_moo_bos_aeg_dut_urd_hin_rom_qcu_mol_por_ukr_ses_heb_rus_tig_prs_jav_ita_akn_pol_tsw_mly_tha_wly_tml_dyu_swt_azi_swe_svk_aze_lda_vie_gam_yor_ewe_tsn	0.261700301597941	0.616336259615287	0.539178348501923
369	anl_alb_tsw_spa_mlt_wly_aeg_hin_azi_uzb_akn_mly_ses_bos_slo_bsq_svk_gam_fbf_cnt_nor_mcd_dyu_pol_igb_guj_hun_ewe_swa_fin_scr_hau_geo_grk_lat_afr_rus_tig_sod_dut_est_cic_ind_ger_jav_jpn_tml_kor_ukr_prs_dgb_mol_tag_fre_amh_sun_mnd_cze_bam_swe_chh_por_ben_pan_eng_qcu_bul_krd_lit_moo_heb_arw_amr_ctl_mao_glc_zul_rom_ven_bat_tha_sid_knd_xho_bem_aze_urd_ita_tur_lda_vie_owc_tsn_yor_swt	-0.0717939807897708	-0.169147823728325	0.866047734308752
370	sid_swe_swt_krd_sod_gam_heb_bos_uzb_tur_bem_sun_yor_pan_scr_bsq_eng_amr_swa_cnt_lat_ger_moo_arw_fbf_ukr_fin_lda_dyu_hun_spa_chh_geo_ita_por_prs_fre_aeg_amh_mcd_est_bam_mly_rom_mao_jpn_knd_kor_urd_dut_cic_rus_jav_guj_anl_ind_mnd_cze_dgb_afr_wly_hin_ctl_ben_svk_qcu_mol_pol_grk_ses_mlt_nor_hau_bul_bat_glc_ven_lit_tsn_tag_tha_tig_tml_akn_igb_aze_alb_slo_azi_xho_vie_owc_tsw_zul_ewe	-0.0713477274456048	-0.168366286986199	0.866660751073681
371	wly_slo_cic_alb_anl_chh_tig_ctl_tur_aze_zul_ind_xho_guj_grk_bsq_por_hau_swa_cnt_swe_cze_ewe_mcd_moo_ita_hun_bam_tsw_est_glc_owc_geo_ger_ben_rom_krd_aeg_gam_bos_fin_ses_jav_scr_mao_jpn_tml_kor_pol_fre_yor_urd_sun_mol_sod_bat_mnd_dut_dyu_rus_amr_prs_eng_hin_lit_qcu_lat_ukr_svk_lda_amh_pan_mlt_bul_mly_spa_igb_afr_akn_tag_tha_heb_knd_dgb_tsn_uzb_nor_arw_azi_fbf_vie_sid_bem_ven_swt	0.136767041839641	0.32196734446926	0.748200028172671
372	amr_glc_tsw_pol_mlt_anl_aeg_guj_tur_azi_dgb_tag_zul_rus_arw_bsq_grk_sod_swa_cnt_lit_bos_tsn_ctl_moo_slo_fin_ewe_akn_hun_ukr_sid_geo_svk_afr_ben_prs_hau_gam_ita_est_lda_bat_alb_mly_jpn_tml_kor_hin_krd_igb_scr_ind_cze_tig_mao_mnd_por_xho_dut_owc_eng_mol_rom_bul_qcu_pan_swe_lat_swt_heb_nor_amh_urd_jav_fre_ses_mcd_fbf_sun_tha_wly_knd_ven_bem_uzb_spa_ger_aze_cic_vie_chh_yor_bam_dyu	-0.386671184678066	-0.917195464752007	0.361412667587261
373	sod_eng_ven_nor_tig_sid_wly_lit_aze_uzb_xho_sun_swt_cze_arw_bsq_svk_aeg_ewe_mnd_afr_swe_swa_urd_moo_pol_fin_dyu_tsn_est_guj_chh_geo_grk_rom_rus_glc_amr_owc_ben_hun_ses_ind_fre_jav_jpn_knd_kor_bul_pan_tsw_alb_mao_bos_amh_mly_cnt_ukr_bam_dut_heb_ita_slo_por_ctl_qcu_spa_prs_scr_dgb_anl_mcd_hau_krd_tag_mol_lda_ger_akn_bat_tha_mlt_tml_yor_igb_tur_lat_hin_azi_bem_vie_gam_cic_zul_fbf	0.564017076832437	1.33775331513108	0.184239038603922
374	sod_slo_cic_bos_wly_owc_sid_por_uzb_azi_fbf_tag_swa_cze_pan_bsq_alb_chh_tsw_cnt_mcd_ben_bem_fre_akn_spa_hun_moo_lda_fin_arw_tig_geo_lit_svk_bul_prs_amh_aeg_ita_est_dgb_sun_lat_jav_jpn_tml_kor_eng_urd_bam_rus_mly_scr_amr_ind_mnd_glc_swt_swe_hau_dut_hin_grk_krd_qcu_guj_pol_ukr_ses_mlt_nor_gam_ctl_bat_mol_zul_afr_igb_mao_tha_anl_knd_ewe_ven_aze_rom_ger_tur_xho_vie_heb_yor_dyu_tsn	-0.654772793818857	-1.56964337626263	0.119894386104982
375	gam_guj_xho_ukr_amh_anl_owc_alb_uzb_aze_ven_ind_bam_rom_por_bsq_mol_wly_ses_cnt_grk_hin_tsw_glc_fbf_mcd_fin_akn_lda_hun_fre_aeg_geo_ger_bul_cze_afr_chh_heb_slo_est_moo_tag_spa_mao_jpn_knd_kor_nor_swe_cic_arw_mly_eng_sod_bat_mnd_pan_yor_ctl_amr_bos_scr_dut_svk_qcu_urd_pol_krd_swa_mlt_ita_hau_ben_sun_lit_bem_lat_swt_jav_tha_sid_tml_tsn_dyu_tur_prs_rus_azi_zul_vie_tig_dgb_igb_ewe	-0.265176478433576	-0.627785487798637	0.531682982473565
376	aeg_mcd_lda_swe_anl_mlt_sod_svk_azi_aze_yor_mao_bem_por_krd_bsq_mol_heb_cic_cnt_pan_rom_swa_urd_swt_cze_fin_dgb_xho_est_pol_tig_geo_rus_ukr_eng_spa_amr_sid_afr_hun_ewe_sun_ctl_mly_jpn_knd_kor_prs_ita_tsw_hin_tag_lat_amh_bat_mnd_arw_fbf_bul_owc_ger_dut_slo_glc_qcu_nor_guj_grk_bam_gam_bos_wly_scr_ind_lit_ses_ben_akn_jav_tha_chh_tml_zul_moo_uzb_fre_alb_tur_tsn_vie_hau_ven_igb_dyu	-0.0560295685776111	-0.132221143328127	0.895095025031308
377	tig_bul_fbf_swe_hau_amr_sid_glc_azi_aze_ewe_bat_zul_hin_guj_bsq_ctl_mlt_moo_mnd_pol_alb_yor_spa_tsn_krd_fin_dgb_lda_est_grk_anl_geo_mol_ita_pan_dut_aeg_sod_afr_hun_igb_mly_ger_sun_jpn_knd_kor_eng_urd_dyu_prs_mao_ben_amh_tag_cnt_arw_swt_scr_wly_lit_lat_slo_por_qcu_nor_ukr_bos_ven_heb_svk_owc_rus_jav_cze_akn_fre_bam_ind_tha_gam_tml_bem_ses_tur_rom_mcd_uzb_swa_vie_chh_tsw_xho_cic	-0.236080800357916	-0.557884122667801	0.578264017269934
378	sid_bul_xho_krd_aeg_heb_chh_ben_aze_tur_dgb_mao_ewe_rus_bos_bsq_slo_owc_ven_mnd_swe_pol_akn_spa_tsw_hin_est_ses_dyu_hun_por_amr_geo_ita_prs_rom_guj_amh_hau_arw_fin_fbf_tag_dut_ind_jpn_tml_kor_lit_cze_bem_mol_bat_afr_wly_mly_cnt_eng_yor_lat_sod_urd_nor_ger_fre_qcu_glc_svk_ukr_tsn_gam_mcd_mlt_grk_jav_alb_swa_pan_swt_sun_tha_anl_knd_moo_zul_azi_scr_ctl_uzb_cic_vie_tig_igb_bam_lda	-0.0852118870492638	-0.200649970698121	0.841410435810731
379	tig_hin_fbf_rom_wly_hau_anl_slo_aze_uzb_bem_mly_ses_por_fre_bsq_krd_mlt_moo_mnd_alb_grk_dgb_nor_ewe_bul_fin_cic_yor_est_cze_heb_geo_svk_lit_ita_mol_owc_aeg_bos_hun_dyu_ind_dut_jav_jpn_tml_kor_arw_scr_swa_rus_mao_pan_sid_sun_cnt_ger_xho_swe_gam_afr_prs_ukr_eng_qcu_lat_guj_spa_lda_amr_ben_sod_ctl_tag_pol_swt_urd_tsn_bat_tha_amh_knd_zul_igb_tur_mcd_glc_azi_bam_vie_chh_akn_ven_tsw	-0.514181063609845	-1.22355314835446	0.22421190070453
380	aeg_arw_swt_urd_amh_gam_wly_krd_azi_aze_ven_tag_igb_nor_swe_bsq_scr_amr_akn_mnd_mol_lat_bem_por_lda_grk_hun_fbf_tsn_est_prs_owc_geo_cze_ctl_dut_hin_mlt_sod_rom_fin_cic_mao_ukr_bat_jpn_knd_kor_fre_afr_moo_spa_mly_ita_sid_ind_cnt_alb_ewe_pol_anl_pan_eng_bos_mcd_qcu_ger_ben_slo_dyu_tig_guj_chh_glc_sun_bul_zul_svk_ses_jav_tha_hau_tml_bam_tsw_tur_rus_lit_uzb_swa_vie_heb_yor_xho_dgb	-0.41879365057885	-0.993338364861584	0.323122604195999
381	mlt_mol_swt_guj_hau_heb_aeg_eng_azi_uzb_swa_ind_cic_mcd_spa_bsq_ben_amh_igb_cnt_svk_lit_zul_ukr_moo_rus_fin_bam_ven_hun_cze_wly_geo_arw_alb_rom_nor_anl_chh_fre_est_dyu_bat_urd_mly_jpn_knd_kor_glc_krd_dgb_ita_tag_bos_sod_jav_mnd_pol_fbf_prs_gam_grk_scr_lat_swe_qcu_pan_dut_slo_akn_sid_hin_tig_por_mao_ctl_xho_afr_tsn_sun_tha_amr_tml_lda_ewe_aze_bul_ger_tur_yor_vie_owc_tsw_bem_ses	-0.56494541581922	-1.34609805004949	0.181542986311319
382	tig_ger_xho_prs_wly_sid_owc_lat_tur_aze_fbf_ind_swa_urd_arw_bsq_ctl_amr_ven_mnd_krd_lit_dgb_rus_akn_rom_fin_igb_cic_est_bul_chh_geo_ben_bos_ukr_spa_heb_aeg_scr_hun_yor_sun_cze_mao_jpn_tml_kor_slo_mol_dyu_nor_bat_grk_gam_tag_cnt_afr_bam_pol_mlt_svk_ita_pan_alb_qcu_por_mcd_glc_moo_amh_dut_sod_swe_jav_fre_zul_guj_ewe_mly_tha_hau_knd_bem_tsw_uzb_hin_eng_azi_tsn_vie_anl_lda_swt_ses	-0.803673024033458	-1.93686135801202	0.0557975573203861
383	heb_ben_ses_swe_gam_tig_amr_pol_tur_uzb_igb_mao_zul_svk_glc_bsq_krd_owc_akn_mnd_mcd_arw_cic_nor_bem_guj_fin_yor_xho_hun_afr_anl_geo_urd_bul_bos_rom_hau_chh_pan_est_swt_mly_spa_ind_jpn_knd_kor_ukr_alb_dgb_hin_jav_ger_aeg_bat_cnt_eng_moo_ita_mlt_prs_grk_por_lit_qcu_ctl_slo_scr_ewe_sod_mol_amh_cze_sun_dut_tsn_rus_lda_tag_tha_wly_tml_ven_fbf_azi_fre_lat_aze_bam_vie_sid_dyu_tsw_swa	-0.227993674651879	-0.539197808136647	0.591038900175205
384	anl_glc_zul_rom_gam_tig_owc_krd_tur_aze_akn_bat_dyu_ita_urd_bsq_pol_amr_cic_mnd_eng_pan_igb_bul_swa_nor_hun_ven_ewe_fin_fre_mlt_geo_ctl_ben_ukr_hin_wly_aeg_spa_est_ses_jav_por_mly_jpn_tml_kor_mcd_arw_tsw_rus_tag_cze_sod_mao_cnt_bos_swt_mol_amh_ger_lit_slo_prs_qcu_lat_dut_afr_moo_hau_svk_chh_swe_ind_grk_tsn_guj_dgb_sun_tha_heb_knd_bam_yor_uzb_scr_alb_azi_xho_vie_sid_lda_bem_fbf	-0.892818485059972	-2.1666856108714	0.0328145921551145
385	sod_ger_bam_bos_gam_hau_mlt_afr_tur_uzb_bem_bat_swt_mcd_cze_bsq_dut_chh_yor_cnt_ben_bul_moo_spa_tsw_grk_hun_zul_tsn_fin_slo_wly_geo_scr_fre_lit_swe_amr_owc_por_est_ewe_mao_prs_ind_jpn_tml_kor_glc_urd_dyu_rus_jav_svk_anl_mly_mnd_ctl_cic_pan_amh_rom_arw_eng_mol_qcu_nor_pol_lat_dgb_sid_ukr_tig_guj_tag_alb_akn_ita_igb_sun_tha_aeg_knd_swa_ven_azi_hin_krd_aze_fbf_vie_heb_xho_lda_ses	-0.565191640290346	-1.34941412384849	0.180479913906927
386	aeg_nor_bem_glc_hau_gam_anl_alb_uzb_tur_cic_ind_tsn_rus_bos_bsq_ger_amh_xho_cnt_rom_fre_tsw_ctl_igb_urd_hun_bam_swt_fin_scr_chh_geo_lit_pol_ukr_bul_amr_wly_arw_est_akn_jav_swe_tag_jpn_knd_kor_spa_svk_lda_lat_bat_dut_mlt_mao_mnd_grk_zul_krd_sid_ita_afr_slo_ben_qcu_mol_por_hin_fbf_tig_cze_owc_prs_sun_mcd_dyu_pan_moo_mly_tha_sod_tml_ewe_ses_azi_guj_eng_aze_dgb_vie_heb_ven_yor_swa	-0.584953370341715	-1.39486827038307	0.166378189293862
387	wly_ctl_bam_slo_sid_sod_aeg_urd_uzb_aze_swt_ind_zul_grk_hin_bsq_nor_heb_tsw_cnt_mol_bul_akn_dut_fbf_lit_est_ven_xho_hun_svk_amr_geo_cze_fre_por_ger_hau_chh_ukr_fin_yor_tag_arw_sun_jpn_tml_kor_alb_eng_swa_krd_mly_pol_owc_jav_mnd_ita_dyu_rom_amh_pan_prs_afr_spa_qcu_swe_guj_glc_tsn_mlt_rus_gam_ben_bat_lat_lda_bos_moo_mao_tha_tig_knd_bem_ses_azi_scr_mcd_tur_igb_vie_anl_cic_ewe_dgb	-0.689269318270453	-1.65170417885386	0.10196762866316
388	wly_lit_tsw_pan_mlt_aeg_anl_swe_azi_aze_tsn_mao_bam_krd_bos_bsq_fre_amh_cic_cnt_ger_rus_bem_guj_fbf_urd_est_swt_yor_hun_ita_amr_geo_scr_rom_mcd_arw_chh_tig_dut_fin_dyu_bat_slo_ind_jpn_tml_kor_pol_lat_igb_mol_sun_glc_sid_jav_mnd_svk_akn_prs_hau_bul_nor_ukr_grk_qcu_eng_cze_alb_ewe_sod_spa_owc_afr_tag_ben_ses_por_swa_mly_tha_heb_knd_zul_lda_uzb_hin_ctl_tur_dgb_vie_gam_xho_moo_ven	-0.841632746222015	-2.02929387440205	0.045286489085177
389	gam_urd_zul_arw_amh_owc_amr_slo_aze_tur_lda_mly_yor_rom_glc_bsq_prs_anl_swa_mnd_bul_hin_igb_ger_tsn_eng_fin_moo_cic_hun_pan_wly_geo_alb_svk_guj_bos_heb_hau_ctl_est_bam_mao_fre_tag_jpn_tml_kor_cze_ita_akn_swe_ind_por_aeg_sun_cnt_ben_ven_mcd_tig_mol_scr_rus_pol_qcu_nor_lat_ukr_fbf_sod_spa_mlt_lit_jav_krd_swt_dut_dgb_bat_tha_sid_knd_bem_dyu_uzb_afr_grk_azi_ewe_vie_chh_tsw_xho_ses	-0.230366553273486	-0.544139195598812	0.587647918190014
390	hau_spa_dgb_prs_owc_heb_chh_ben_tur_aze_swa_ind_igb_guj_por_bsq_rom_gam_ewe_mnd_mcd_alb_fbf_swe_dyu_urd_est_moo_akn_fin_hin_anl_geo_krd_ger_svk_grk_tig_mlt_glc_hun_bem_mly_scr_sun_jpn_knd_kor_lit_ita_ses_lat_mao_bul_sid_tag_cnt_cze_cic_mol_amr_dut_slo_pol_ukr_qcu_bos_rus_pan_lda_wly_nor_amh_afr_bat_arw_yor_fre_swt_jav_tha_sod_tml_ven_tsn_azi_ctl_eng_uzb_bam_vie_aeg_tsw_zul_xho	-0.43756573855119	-1.03978393927565	0.301136013853802
391	gam_nor_akn_bos_heb_anl_hau_swe_azi_aze_swt_jav_ven_slo_ger_bsq_guj_owc_cic_cnt_arw_rom_zul_urd_igb_ita_hun_bem_swa_fin_rus_aeg_geo_lit_ukr_afr_pan_tig_wly_por_est_moo_bat_svk_tag_jpn_knd_kor_ben_hin_tsn_glc_sun_cze_amh_mly_mnd_ctl_yor_fre_sod_eng_bul_pol_mcd_qcu_scr_lat_grk_dyu_chh_prs_amr_mol_ind_krd_dgb_alb_bam_mao_tha_mlt_tml_ewe_xho_uzb_dut_spa_tur_tsw_vie_sid_fbf_ses_lda	-0.0413664413110482	-0.0974942417085399	0.922543716286985
392	anl_afr_moo_alb_wly_heb_chh_mcd_azi_tur_swa_mly_bem_rus_guj_bsq_arw_gam_tsw_cnt_pan_ita_swt_ger_ven_slo_hun_bam_tsn_est_eng_sid_geo_pol_prs_krd_ben_aeg_amr_rom_fin_ewe_sun_grk_mao_jpn_knd_kor_bos_bul_akn_ctl_tag_hin_amh_ind_mnd_lat_dyu_glc_hau_dut_lit_cze_nor_qcu_svk_por_ukr_lda_owc_scr_tig_fre_jav_mol_xho_urd_dgb_bat_tha_sod_tml_yor_zul_uzb_spa_swe_aze_fbf_vie_mlt_igb_cic_ses	-0.694325649610395	-1.66793112470068	0.0986932512883952
393	amh_glc_ven_dut_hau_aeg_sod_krd_azi_aze_bam_jav_tsw_slo_pan_bsq_lat_tig_lda_mnd_eng_svk_bem_cze_xho_nor_est_igb_dgb_hun_swe_wly_geo_por_spa_ukr_mcd_mlt_anl_pol_fin_ewe_tag_mol_mao_jpn_tml_kor_hin_fre_tsn_ctl_bat_guj_amr_ind_cnt_ger_fbf_rus_gam_rom_ben_grk_bul_qcu_arw_bos_ita_yor_sid_alb_chh_scr_sun_afr_swt_lit_zul_mly_tha_owc_knd_ses_swa_tur_urd_prs_uzb_akn_vie_heb_moo_cic_dyu	-0.693832411546229	-1.66396183549021	0.0994862133477854
394	owc_pan_lda_lit_sid_heb_aeg_dut_tur_azi_cic_ind_akn_arw_pol_bsq_swe_hau_ven_cnt_eng_mol_ewe_ben_yor_hin_hun_dgb_igb_fin_grk_mlt_geo_slo_krd_urd_bos_gam_amr_ukr_est_dyu_sun_prs_tag_jpn_knd_kor_alb_ita_fbf_ctl_mao_mcd_anl_jav_mnd_guj_ses_rus_wly_bul_por_glc_scr_qcu_rom_ger_afr_zul_sod_svk_tig_lat_mly_cze_xho_nor_bam_bat_tha_chh_tml_bem_tsn_uzb_spa_fre_aze_moo_vie_amh_swt_swa_tsw	-0.535766417242886	-1.27620729038705	0.205060207969971
395	gam_ukr_tsw_alb_sid_amh_aeg_scr_aze_tur_igb_tag_swt_mcd_lit_bsq_guj_sod_moo_cnt_pan_ben_ewe_hin_ses_pol_hun_dgb_yor_est_bos_owc_geo_eng_prs_fre_dut_chh_hau_spa_fin_fbf_sun_lat_jav_jpn_knd_kor_glc_rus_cic_ctl_mao_rom_wly_ind_mnd_urd_lda_mol_mlt_bul_swe_krd_cze_qcu_ger_afr_svk_bem_amr_nor_tig_arw_mly_slo_zul_grk_xho_bat_tha_heb_tml_ven_tsn_uzb_por_ita_azi_swa_vie_anl_bam_akn_dyu	-0.271606206747139	-0.642388064607746	0.522201715427598
396	mlt_afr_bem_ger_anl_sod_amr_ctl_aze_uzb_tsw_mly_dyu_cze_lit_bsq_dut_heb_swt_mnd_rus_guj_fbf_glc_igb_bos_hun_akn_tsn_fin_mcd_chh_geo_ben_bul_slo_pol_tig_gam_pan_est_ven_jav_swe_tag_jpn_knd_kor_rom_prs_moo_svk_sun_ukr_wly_mao_cnt_ita_bam_hin_hau_mol_arw_scr_grk_qcu_fre_krd_urd_dgb_aeg_eng_owc_por_bat_spa_ewe_lat_yor_ind_tha_sid_tml_lda_cic_tur_alb_nor_azi_ses_vie_amh_swa_zul_xho	0.452619972645571	1.06729792810601	0.288600088626386
397	owc_pol_ven_ben_amr_heb_sod_urd_azi_tur_lda_tag_xho_prs_arw_bsq_nor_anl_tsn_mnd_glc_dut_swt_guj_ses_slo_hun_bem_igb_est_grk_sid_geo_ukr_rus_fre_bul_mlt_chh_ger_fin_bam_jav_mcd_sun_jpn_tml_kor_swe_svk_akn_afr_mao_ita_gam_mly_cnt_krd_tsw_eng_aeg_cze_ctl_hin_lit_qcu_scr_bos_alb_ewe_hau_mol_amh_rom_bat_por_swa_pan_fbf_ind_tha_tig_knd_moo_yor_aze_lat_spa_uzb_cic_vie_wly_zul_dyu_dgb	0.008486597695067	0.0199841601893921	0.984098821572511
398	amh_nor_moo_hin_heb_sid_mlt_fre_tur_uzb_ewe_ind_bam_urd_cze_bsq_dut_gam_bem_cnt_prs_lat_tsn_krd_fbf_por_hun_swt_swa_fin_bos_sod_geo_pol_grk_ita_arw_amr_wly_swe_est_xho_bat_rom_tag_jpn_knd_kor_ger_pan_akn_ben_mly_afr_anl_jav_mnd_mol_yor_rus_chh_guj_svk_spa_lit_qcu_scr_bul_glc_igb_hau_eng_tig_slo_sun_mcd_dyu_ukr_ses_mao_tha_aeg_tml_tsw_ven_aze_ctl_alb_azi_zul_vie_owc_cic_lda_dgb	0.038045721568292	0.0895480625948911	0.928838927207261
399	gam_eng_bem_fre_hau_anl_owc_mcd_tur_uzb_bam_mly_cic_hin_nor_bsq_krd_amh_dgb_cnt_rom_dut_dyu_slo_swa_lit_fin_tsn_tsw_hun_swe_mlt_geo_cze_scr_alb_rus_tig_sod_bos_est_moo_jav_ukr_mao_jpn_tml_kor_pan_prs_ses_mol_tag_ita_amr_bat_mnd_afr_fbf_ger_sid_arw_lat_ctl_grk_qcu_guj_urd_ben_ven_wly_glc_heb_bul_sun_spa_ewe_pol_igb_ind_tha_chh_knd_lda_akn_aze_svk_por_azi_swt_vie_aeg_zul_xho_yor	-0.160672029344376	-0.379426030687349	0.705236515114214
400	amr_hin_moo_ita_gam_hau_anl_ben_aze_uzb_zul_sun_xho_urd_slo_bsq_scr_chh_bem_cnt_spa_rus_ses_lit_akn_alb_fin_swt_swa_est_dut_owc_geo_prs_nor_mol_pol_amh_heb_ukr_hun_bam_bat_glc_mly_jpn_knd_kor_guj_lat_dyu_eng_ind_arw_sid_jav_mnd_svk_tsn_ger_tig_cze_pan_fre_ctl_qcu_bul_krd_swe_ven_sod_rom_mlt_por_tag_bos_cic_afr_igb_mao_tha_wly_tml_yor_lda_azi_grk_mcd_tur_fbf_vie_aeg_ewe_dgb_tsw	-0.766160841423196	-1.84658630040062	0.06798743096826
401	sid_nor_akn_pol_gam_hau_anl_fre_azi_aze_lda_mao_fbf_mol_hin_bsq_rus_wly_xho_cnt_rom_mcd_bam_krd_zul_dut_fin_swa_swt_hun_afr_mlt_geo_lit_slo_alb_spa_heb_amh_bos_est_tsw_sun_swe_mly_jpn_tml_kor_ben_lat_yor_scr_jav_bul_owc_tag_mnd_guj_ewe_ukr_sod_por_eng_cze_ita_qcu_grk_glc_ctl_tsn_aeg_pan_tig_ger_ind_urd_bem_arw_ses_bat_tha_amr_knd_dgb_igb_tur_prs_svk_uzb_ven_vie_chh_cic_moo_dyu	-0.0626941847290478	-0.147880915527657	0.882756900784365
402	amr_spa_fbf_slo_amh_anl_wly_urd_tur_uzb_akn_ind_swa_ben_bul_bsq_por_mlt_zul_mnd_mol_arw_ewe_guj_dyu_lat_fin_xho_swt_est_svk_owc_geo_ita_fre_scr_cze_sod_aeg_rom_hun_ven_sun_glc_bat_jpn_tml_kor_ctl_prs_bam_krd_mly_ukr_sid_tag_cnt_bos_cic_nor_tig_grk_ger_pol_dut_qcu_alb_rus_afr_dgb_hau_eng_gam_pan_mao_swe_tsn_mcd_ses_jav_tha_heb_knd_moo_igb_aze_hin_lit_azi_lda_vie_chh_bem_yor_tsw	-1.19631735784516	-2.94950715091162	0.0040257679384192
403	hau_krd_bam_scr_wly_heb_anl_grk_aze_uzb_ewe_sun_dyu_ukr_svk_bsq_bul_mlt_ses_mnd_slo_dut_dgb_lat_swa_por_hun_bem_yor_fin_urd_gam_geo_hin_eng_afr_mcd_owc_chh_mol_est_tsn_ind_ctl_jav_jpn_tml_kor_glc_arw_lda_ben_bat_nor_sod_mly_cnt_prs_fbf_ita_amh_rus_lit_fre_spa_qcu_pan_swe_alb_swt_aeg_guj_sid_bos_mao_ger_moo_pol_xho_tag_tha_tig_knd_ven_cic_tur_cze_rom_azi_zul_vie_amr_igb_tsw_akn	-0.465250682659381	-1.10491222709616	0.272048009874256
404	amr_mcd_xho_prs_aeg_owc_chh_rom_azi_aze_igb_mao_tsw_spa_ben_bsq_krd_mlt_tsn_mnd_rus_ukr_fbf_ger_moo_eng_est_swa_dgb_fin_slo_wly_geo_urd_ctl_pan_por_sod_anl_svk_hun_ses_jav_guj_sun_jpn_knd_kor_alb_arw_swt_nor_mly_pol_heb_bat_cnt_afr_ven_dut_hau_fre_ita_lat_bul_qcu_grk_mol_cze_bem_gam_bos_amh_scr_ind_lit_ewe_swe_yor_tag_tha_tig_tml_cic_zul_uzb_glc_hin_tur_bam_vie_sid_akn_lda_dyu	-0.246053782278431	-0.581051351831204	0.562611385341775
405	mlt_hin_tsn_dut_gam_wly_sid_ukr_uzb_tur_swa_mao_dyu_bos_prs_bsq_ben_tig_cic_mnd_spa_ita_tsw_rus_zul_swe_fin_dgb_bam_hun_afr_heb_geo_pan_pol_glc_svk_chh_amh_cze_est_lda_jav_fre_ind_jpn_knd_kor_grk_urd_igb_eng_mly_por_sod_tag_cnt_mol_fbf_krd_aeg_scr_nor_lit_slo_qcu_ctl_ger_bul_ewe_anl_mcd_owc_alb_sun_rom_xho_guj_swt_bat_tha_hau_tml_ven_akn_aze_arw_lat_azi_ses_vie_amr_bem_yor_moo	0.641840649017466	1.52440158375362	0.130801930115493
406	wly_bul_ses_swe_sod_amr_anl_eng_aze_tur_dgb_bat_moo_guj_grk_bsq_pan_chh_ewe_mnd_alb_pol_cic_slo_ven_ctl_fin_yor_lda_est_por_amh_geo_svk_nor_mol_afr_heb_tig_lat_hun_swa_ind_rus_sun_jpn_knd_kor_ben_bos_tsw_rom_mao_krd_aeg_jav_cnt_arw_bam_lit_owc_fre_dut_ukr_cze_qcu_mcd_glc_scr_fbf_sid_ita_hau_hin_tag_prs_dyu_spa_zul_mly_tha_gam_tml_tsn_xho_azi_ger_urd_uzb_bem_vie_mlt_akn_swt_igb	-0.0827936795724322	-0.19508981056283	0.845748219761129
407	owc_eng_swa_pol_chh_amh_anl_bul_aze_uzb_fbf_sun_bam_lat_krd_bsq_mol_mlt_xho_mnd_pan_ben_moo_rus_ven_ukr_hun_ewe_dyu_est_arw_aeg_geo_ctl_scr_bos_por_wly_heb_fre_fin_dgb_mao_guj_mly_jpn_tml_kor_nor_hin_swt_spa_bat_rom_sid_tag_cnt_prs_igb_ita_gam_svk_afr_swe_cze_qcu_mcd_glc_ger_ses_sod_grk_hau_alb_ind_dut_lda_lit_akn_jav_tha_amr_knd_cic_tsw_azi_slo_urd_tur_yor_vie_tig_bem_tsn_zul	-0.752517623333474	-1.80757957929528	0.0739048940031808
408	mlt_mol_bem_bul_chh_tig_gam_cze_azi_aze_yor_sun_zul_afr_dut_bsq_scr_heb_tsn_cnt_lat_nor_akn_alb_igb_pan_fin_bam_cic_hun_swe_aeg_geo_urd_pol_por_bos_wly_anl_rom_est_xho_jav_glc_mly_jpn_knd_kor_ita_mcd_lda_ben_tag_lit_owc_bat_mnd_ctl_dgb_spa_amh_fre_ukr_grk_hin_qcu_krd_svk_prs_ewe_sid_rus_sod_guj_ind_eng_fbf_ger_swa_mao_tha_amr_tml_dyu_ven_tur_slo_arw_uzb_swt_vie_hau_moo_ses_tsw	-1.0121747805808	-2.46832995901061	0.0154017906305183
409	amh_slo_ses_hin_chh_wly_mlt_ukr_azi_tur_zul_sun_xho_bul_rom_bsq_urd_gam_moo_cnt_glc_svk_dyu_mcd_tsw_guj_fin_ven_igb_hun_dut_heb_geo_ita_spa_grk_eng_sod_tig_ben_est_swa_mly_arw_jav_jpn_tml_kor_ger_pan_cic_nor_mao_por_hau_bat_mnd_mol_swt_lit_amr_alb_swe_prs_fre_qcu_afr_rus_pol_bem_aeg_lat_owc_ctl_tag_cze_fbf_bos_dgb_ind_tha_anl_knd_akn_lda_uzb_scr_krd_aze_tsn_vie_sid_bam_ewe_yor	0.174657200362161	0.411564030711324	0.68160596130335
410	gam_ita_fbf_por_amr_anl_mlt_urd_aze_tur_ses_sun_yor_hin_ben_bsq_prs_amh_moo_cnt_ukr_dut_dgb_scr_bem_spa_est_igb_tsn_fin_swe_chh_geo_afr_fre_svk_glc_sid_tig_slo_hun_bam_bat_rom_tag_jpn_tml_kor_arw_bul_swt_grk_jav_cze_hau_mao_mnd_pan_cic_eng_sod_lit_krd_rus_ger_qcu_mcd_nor_ctl_dyu_wly_pol_aeg_bos_ind_alb_xho_lat_tsw_mly_tha_heb_knd_lda_ewe_azi_guj_mol_uzb_zul_vie_owc_ven_swa_akn	0.247421361822286	0.582092812115569	0.561912645675981
411	gam_lat_yor_afr_sod_amh_hau_pan_aze_tur_ses_mao_ewe_nor_krd_bsq_bul_wly_lda_mnd_eng_pol_xho_prs_bem_ukr_est_swa_dyu_fin_ger_chh_geo_fre_por_ctl_swe_aeg_owc_mcd_hun_fbf_mly_cze_sun_jpn_tml_kor_glc_rus_zul_guj_ind_lit_heb_bat_cnt_arw_akn_bos_sid_slo_svk_scr_rom_qcu_dut_hin_urd_cic_amr_alb_tig_ben_jav_spa_tsw_mol_moo_tag_tha_mlt_knd_dgb_ven_azi_grk_ita_uzb_swt_vie_anl_tsn_bam_igb	-0.354269949015938	-0.83993809126798	0.403097228212397
412	tig_ben_dyu_cze_gam_aeg_amh_pan_aze_uzb_zul_sun_lda_pol_prs_bsq_ukr_chh_yor_mnd_arw_fre_igb_ctl_dgb_mcd_fin_xho_ewe_est_bul_amr_geo_rus_lit_guj_ita_heb_wly_hin_hun_swt_tag_eng_mao_jpn_knd_kor_urd_swe_cic_afr_ind_slo_hau_jav_cnt_rom_tsw_ger_sod_spa_scr_svk_bos_qcu_mol_glc_por_bam_owc_grk_anl_lat_bat_krd_fbf_nor_bem_mly_tha_sid_tml_ses_moo_azi_dut_alb_tur_swa_vie_mlt_akn_ven_tsn	-0.519382983366282	-1.23858876087791	0.218615044886937
413	gam_arw_cic_scr_mlt_owc_sod_pan_azi_aze_ven_tag_tsw_grk_lat_bsq_bul_anl_bem_cnt_mol_ita_akn_afr_xho_svk_est_ses_swt_hun_swe_chh_geo_nor_por_rus_bos_heb_hau_ger_fin_dgb_bat_rom_jav_jpn_tml_kor_pol_spa_ewe_ben_sun_alb_wly_mly_mnd_hin_fbf_urd_aeg_slo_ctl_guj_lit_qcu_prs_krd_mcd_swa_sid_glc_tig_dut_ind_fre_zul_cze_yor_mao_tha_amr_knd_tsn_lda_tur_eng_ukr_uzb_igb_vie_amh_dyu_moo_bam	-0.128386245745065	-0.302614834669915	0.762859213188827
414	tig_swe_tsw_arw_sid_amr_heb_fre_azi_aze_dgb_jav_fbf_slo_dut_bsq_ita_gam_tsn_mnd_lit_prs_swt_alb_xho_rom_fin_igb_bam_hun_cze_chh_geo_rus_bul_ukr_mcd_anl_aeg_pol_est_dyu_bat_pan_mly_jpn_tml_kor_bos_ben_zul_urd_ind_nor_mlt_sun_cnt_grk_moo_por_hau_eng_glc_mol_ctl_qcu_spa_afr_svk_ven_sod_guj_amh_krd_mao_scr_bem_hin_cic_tag_tha_wly_knd_akn_yor_uzb_ger_lat_tur_lda_vie_owc_ses_ewe_swa	-0.74847601813834	-1.80191369796578	0.0747990172820898
415	sod_ukr_swa_glc_gam_heb_anl_afr_aze_tur_ewe_tag_ses_hin_ben_bsq_svk_aeg_yor_mnd_ger_por_akn_cze_tsw_ita_fin_dyu_tsn_hun_swe_wly_geo_fre_bos_mol_pan_amr_owc_spa_est_dgb_mao_bul_mly_jpn_tml_kor_lit_mcd_lda_krd_ind_lat_amh_bat_cnt_urd_zul_dut_hau_arw_grk_pol_eng_qcu_slo_scr_ctl_xho_tig_alb_mlt_guj_sun_rus_fbf_prs_moo_jav_tha_sid_knd_ven_bem_uzb_rom_nor_azi_bam_vie_chh_cic_igb_swt	-0.353519433264839	-0.836654949505834	0.404931243311992
416	tig_guj_dyu_spa_amr_sod_sid_lat_aze_uzb_ewe_jav_moo_eng_por_bsq_slo_aeg_zul_mnd_dut_lit_tsn_rus_yor_pan_fin_tsw_igb_est_mol_amh_geo_ctl_bos_pol_rom_chh_mlt_urd_hun_bem_mly_bul_ind_jpn_knd_kor_ukr_alb_swa_arw_tag_ita_wly_bat_cnt_krd_bam_glc_gam_grk_ben_svk_afr_qcu_hin_mcd_prs_cic_owc_cze_anl_swe_sun_ger_xho_nor_fbf_mao_tha_heb_tml_dgb_ses_azi_scr_fre_tur_lda_vie_hau_akn_ven_swt	-0.569752171359974	-1.35831375220721	0.177650088933953
417	sod_mcd_moo_arw_heb_chh_wly_rus_aze_uzb_tsn_sun_cic_ben_mol_bsq_prs_tig_dyu_mnd_guj_krd_igb_ita_fbf_fre_est_ewe_xho_fin_scr_gam_geo_pol_slo_rom_eng_hau_anl_lat_hun_yor_tag_urd_mly_jpn_knd_kor_lit_ctl_bem_spa_jav_ger_amr_mao_cnt_por_swa_afr_amh_swe_ukr_nor_glc_qcu_hin_alb_bos_tsw_mlt_bul_owc_grk_ind_svk_zul_cze_ses_bat_tha_aeg_tml_ven_dgb_tur_pan_dut_azi_bam_vie_sid_swt_akn_lda	-0.0734530604448746	-0.172980058638914	0.863043022525529
418	gam_slo_lda_mcd_sod_heb_mlt_afr_aze_tur_bam_bat_cic_grk_pol_bsq_scr_anl_swt_cnt_bul_guj_swa_fre_zul_eng_est_xho_dyu_hun_alb_chh_geo_prs_svk_spa_mol_amr_wly_lit_fin_igb_mly_ukr_tag_jpn_knd_kor_dut_rom_ven_nor_ind_pan_sid_sun_mnd_glc_tsn_lat_hau_swe_bos_ita_ger_qcu_krd_ben_por_akn_amh_ctl_owc_hin_mao_urd_ses_cze_moo_jav_tha_tig_tml_fbf_ewe_uzb_rus_arw_azi_bem_vie_aeg_tsw_yor_dgb	-0.503862675651546	-1.19932988181414	0.233446449822756
419	sid_por_ses_pan_aeg_mlt_amh_hin_tur_azi_bem_mao_moo_arw_cze_bsq_svk_amr_bam_cnt_ben_ita_swt_dut_ewe_swe_hun_dgb_swa_fin_guj_chh_geo_urd_spa_pol_scr_heb_hau_bul_est_dyu_tag_ger_ind_jpn_tml_kor_rom_ukr_xho_prs_jav_lat_wly_bat_mnd_krd_igb_glc_sod_afr_rus_mol_ctl_qcu_slo_lit_eng_tsw_tig_nor_gam_mcd_sun_bos_cic_alb_akn_mly_tha_anl_knd_tsn_lda_aze_grk_fre_uzb_fbf_vie_owc_ven_yor_zul	-0.785758380442754	-1.89162828999838	0.061652303228082
420	gam_rom_xho_ctl_amr_tig_sid_mcd_uzb_aze_dyu_mly_ven_nor_mol_bsq_swe_chh_ewe_cnt_pol_fre_cic_svk_igb_cze_est_bam_ses_fin_ben_heb_geo_ita_ukr_urd_bul_anl_aeg_glc_hun_lda_bat_krd_sun_jpn_tml_kor_guj_scr_dgb_afr_ind_bos_wly_jav_mnd_pan_swt_lit_amh_por_spa_dut_ger_qcu_arw_lat_prs_zul_sod_eng_mlt_alb_mao_slo_tsw_rus_swa_tag_tha_owc_knd_akn_fbf_azi_grk_hin_tur_bem_vie_hau_yor_tsn_moo	-0.314426349759653	-0.745276357122747	0.457984079615439
421	tig_slo_bem_alb_heb_mlt_amh_arw_azi_aze_ses_bat_ewe_lit_mcd_bsq_swe_anl_swt_cnt_ger_krd_igb_nor_dgb_ctl_est_swa_tsw_fin_afr_hau_geo_svk_lat_hin_por_aeg_sid_scr_hun_fbf_tag_dut_mly_jpn_knd_kor_glc_cze_dyu_guj_sun_pol_owc_mao_mnd_bul_ven_grk_gam_urd_eng_fre_prs_qcu_rus_spa_ita_akn_wly_pan_sod_bos_ind_mol_bam_rom_moo_jav_tha_amr_tml_xho_yor_tur_ukr_ben_uzb_lda_vie_chh_cic_zul_tsn	-0.195735815884715	-0.462212618291179	0.645008377668614
422	sod_scr_ewe_slo_heb_aeg_owc_hin_aze_uzb_cic_tag_swt_por_ben_bsq_fre_sid_tsn_cnt_cze_rus_yor_glc_ven_eng_est_swa_bam_hun_svk_wly_geo_pol_nor_krd_dut_tig_hau_grk_fin_akn_mly_ger_ind_jpn_knd_kor_prs_ukr_xho_urd_jav_ctl_amr_bat_mnd_swe_lda_afr_mlt_lit_lat_mcd_spa_qcu_mol_bos_ita_bem_chh_bul_anl_arw_mao_rom_fbf_guj_tsw_sun_tha_amh_tml_moo_dgb_azi_alb_pan_tur_ses_vie_gam_dyu_igb_zul	0.289629289793088	0.681037164007617	0.49754022442785
423	sid_bul_akn_krd_gam_aeg_anl_bos_azi_tur_lda_mao_tsn_hin_rom_bsq_lit_mlt_cic_mnd_grk_por_swt_spa_fbf_urd_fin_igb_yor_est_ben_heb_geo_fre_guj_eng_swe_owc_hau_alb_hun_bam_sun_ger_jav_jpn_tml_kor_ctl_afr_xho_lat_ind_ukr_chh_bat_cnt_svk_bem_arw_tig_dut_mol_rus_pan_qcu_slo_pol_mcd_ewe_amh_ita_wly_glc_tag_prs_dgb_nor_ven_mly_tha_sod_knd_zul_ses_uzb_scr_cze_aze_moo_vie_amr_tsw_dyu_swa	-1.57240800429993	-4.00168876917398	0.000126249964961732
424	tig_glc_dgb_guj_mlt_heb_wly_cze_azi_aze_bem_jav_fbf_rom_ukr_bsq_ctl_sod_tsw_mnd_rus_afr_tsn_eng_ven_pan_est_bam_xho_fin_hin_chh_geo_grk_swe_mol_dut_owc_gam_arw_hun_moo_sun_bos_mly_jpn_tml_kor_lit_ita_dyu_alb_ind_nor_hau_tag_cnt_bul_swa_krd_amh_mcd_slo_urd_por_qcu_lat_ger_fre_akn_sid_svk_aeg_pol_bat_ben_ewe_spa_ses_mao_tha_amr_knd_igb_lda_tur_prs_scr_uzb_swt_vie_anl_cic_zul_yor	0.267878234646997	0.630873062657665	0.529670891969118
425	sod_ger_dgb_dut_heb_amr_sid_lit_uzb_azi_ses_sun_moo_guj_mcd_bsq_grk_aeg_bam_cnt_lat_eng_akn_rus_fbf_afr_est_yor_lda_hun_ita_anl_geo_pol_cze_prs_swe_mlt_wly_arw_fin_tsn_mao_fre_bat_jpn_tml_kor_svk_bul_tsw_nor_mly_mol_amh_ind_mnd_por_ewe_spa_chh_scr_ben_alb_slo_qcu_ctl_ukr_glc_ven_tig_bos_hau_krd_tag_hin_zul_rom_cic_jav_tha_gam_knd_bem_igb_tur_urd_pan_aze_swa_vie_owc_xho_swt_dyu	-0.079479122179988	-0.187294656357186	0.851837623786132
426	tig_spa_bem_swe_sid_hau_heb_pol_aze_azi_moo_jav_dgb_slo_nor_bsq_svk_aeg_fbf_mnd_prs_arw_akn_por_igb_lat_hun_swt_bam_est_afr_mlt_geo_rom_pan_grk_lit_anl_owc_ukr_fin_zul_ind_ita_mao_jpn_tml_kor_mcd_guj_dyu_alb_bat_bul_wly_mly_cnt_urd_lda_ben_gam_hin_krd_fre_dut_qcu_glc_cze_mol_swa_amh_bos_amr_eng_sun_ger_tsw_ctl_yor_tag_tha_sod_knd_tsn_ven_uzb_scr_rus_tur_ses_vie_chh_cic_ewe_xho	-1.26401207266324	-3.14034858066864	0.00226254068367387
427	owc_lit_igb_svk_chh_wly_hau_ben_azi_aze_xho_sun_bem_krd_slo_bsq_spa_amh_bam_mnd_alb_hin_akn_ukr_cic_rus_hun_yor_swt_est_urd_gam_geo_afr_guj_fre_scr_heb_anl_lat_fin_tsn_bat_rom_jav_jpn_knd_kor_ger_nor_swa_prs_tag_bos_sid_ind_cnt_dut_ses_por_aeg_ctl_arw_ita_swe_qcu_mol_glc_grk_zul_amr_pan_sod_pol_mao_mcd_lda_cze_dyu_mly_tha_tig_tml_tsw_fbf_uzb_bul_eng_tur_moo_vie_mlt_ewe_ven_dgb	-0.0708317991428985	-0.167006856361493	0.86772724651424
428	hau_prs_xho_guj_heb_sod_tig_alb_uzb_azi_zul_tag_bem_swe_mol_bsq_mcd_aeg_igb_cnt_krd_rom_lda_rus_ewe_afr_hun_swa_tsw_est_slo_amr_geo_scr_nor_dut_fre_owc_gam_lat_fin_ven_ind_ctl_mly_jpn_knd_kor_lit_bul_yor_arw_mao_grk_wly_sun_mnd_eng_swt_spa_sid_glc_pol_bos_pan_qcu_urd_ger_svk_dyu_chh_ukr_amh_por_bat_cze_moo_ben_bam_jav_tha_mlt_tml_fbf_cic_tur_hin_ita_aze_tsn_vie_anl_dgb_akn_ses	-0.635460687388054	-1.51897089291478	0.132162230583141
429	tig_cze_tsw_bos_sod_heb_gam_bul_aze_uzb_igb_tag_ven_eng_svk_bsq_alb_mlt_cic_mnd_swe_urd_zul_rus_lda_prs_hun_bem_akn_fin_mcd_aeg_geo_pol_nor_glc_ctl_amr_sid_ben_est_fbf_sun_mol_mly_jpn_knd_kor_guj_grk_tsn_arw_bat_rom_anl_jav_cnt_lat_swa_pan_owc_hin_dut_ita_ukr_qcu_lit_krd_por_swt_chh_fre_hau_slo_ind_spa_xho_ger_bam_mao_tha_wly_tml_dyu_ewe_tur_scr_afr_azi_yor_vie_amh_moo_dgb_ses	-0.317450455437127	-0.751708579796415	0.454124505652509
430	sid_grk_dgb_ger_sod_hau_amh_ita_aze_uzb_swa_mly_tsn_scr_svk_bsq_ukr_owc_swt_mnd_spa_nor_bem_arw_yor_slo_fin_ewe_dyu_est_afr_aeg_geo_rus_mcd_krd_pol_heb_chh_swe_hun_ven_ind_bul_tag_jpn_tml_kor_lat_prs_xho_pan_bat_hin_tig_mao_cnt_eng_cic_cze_wly_alb_fre_por_lit_qcu_urd_dut_ctl_tsw_anl_ben_mlt_bos_jav_guj_fbf_mol_igb_sun_tha_gam_knd_bam_lda_tur_rom_glc_azi_moo_vie_amr_zul_akn_ses	0.320953315579465	0.757741910761397	0.450521279416691
431	gam_lit_ven_dut_heb_anl_sid_bul_uzb_aze_lda_mly_swa_cze_ita_bsq_mcd_amh_igb_mnd_krd_ben_tsw_ctl_akn_ger_est_dyu_zul_hun_pol_mlt_geo_spa_arw_afr_swe_wly_hau_eng_fin_tsn_sun_ukr_mao_jpn_knd_kor_prs_svk_moo_grk_tag_por_chh_jav_cnt_glc_ewe_rom_owc_mol_rus_scr_fre_qcu_guj_nor_slo_fbf_tig_hin_aeg_lat_bat_bos_bam_alb_swt_ind_tha_sod_tml_ses_bem_azi_urd_pan_tur_dgb_vie_amr_yor_cic_xho	-0.752844357435982	-1.81341314284494	0.0729936042113476
432	anl_spa_dyu_rom_sod_owc_heb_scr_azi_uzb_tsn_mly_moo_afr_slo_bsq_rus_wly_bem_cnt_hin_dut_ewe_grk_akn_arw_fin_swa_tsw_hun_ita_mlt_geo_cze_ger_fre_bos_sid_tig_pol_est_ven_ind_ctl_jav_jpn_tml_kor_eng_por_dgb_alb_tag_swe_hau_sun_mnd_lat_yor_glc_chh_ben_mcd_krd_bul_qcu_nor_pan_prs_xho_amr_lit_amh_svk_mao_guj_igb_ukr_cic_bat_tha_gam_knd_bam_swt_aze_urd_mol_tur_lda_vie_aeg_fbf_zul_ses	-0.114310237968642	-0.269709670834748	0.78798116269712
433	chh_glc_lda_arw_sid_owc_sod_mol_azi_uzb_swt_ind_swa_dut_ita_bsq_lit_hau_bem_cnt_rom_spa_fbf_cze_dgb_por_fin_ses_tsw_est_bos_mlt_geo_afr_hin_scr_ben_anl_amh_grk_hun_tsn_mly_krd_mao_jpn_knd_kor_fre_rus_xho_guj_sun_slo_gam_tag_mnd_ctl_bam_mcd_heb_pol_swe_eng_bul_qcu_alb_pan_ger_zul_aeg_lat_wly_svk_jav_nor_moo_urd_akn_bat_tha_amr_tml_ven_dyu_aze_prs_ukr_tur_cic_vie_tig_ewe_igb_yor	0.24304888496449	0.573443293244502	0.567728696868295
434	owc_grk_akn_svk_amr_anl_tig_slo_uzb_aze_dyu_tag_yor_lat_alb_bsq_lit_chh_dgb_cnt_pan_bul_xho_mcd_swt_prs_fin_ewe_swa_hun_cze_gam_geo_spa_nor_pol_rus_sid_amh_ita_est_ven_mly_guj_bat_jpn_tml_kor_urd_scr_bam_swe_jav_glc_mlt_sun_mnd_bos_zul_eng_aeg_ger_dut_ctl_mol_qcu_ukr_rom_krd_fbf_heb_afr_wly_arw_mao_fre_tsw_hin_cic_ind_tha_hau_knd_lda_ses_azi_ben_por_tur_tsn_vie_sod_bem_moo_igb	0.272713823391637	0.641860475779174	0.522542728139804
435	aeg_hin_ewe_lit_chh_sod_hau_pan_tur_uzb_igb_bat_cic_grk_ukr_bsq_urd_anl_tsw_cnt_rom_mol_bam_nor_xho_ben_hun_swa_yor_est_spa_amr_geo_fre_por_mcd_afr_mlt_sid_lat_fin_swt_jav_scr_mly_jpn_knd_kor_prs_rus_ses_svk_tag_dut_wly_sun_mnd_arw_tsn_bos_tig_krd_cze_ger_ctl_qcu_ita_slo_eng_dyu_heb_alb_amh_bul_ind_guj_lda_swe_dgb_mao_tha_owc_tml_zul_akn_azi_glc_pol_aze_moo_vie_gam_bem_fbf_ven	-0.862212647972574	-2.08508124176898	0.0398019207228514
436	wly_arw_dyu_prs_sid_owc_anl_glc_tur_azi_dgb_sun_tsw_ben_ita_bsq_fre_aeg_fbf_mnd_dut_lat_cic_slo_bem_swe_hun_ses_ven_fin_ger_mlt_geo_svk_mcd_spa_rus_chh_heb_alb_est_tsn_jav_rom_mly_jpn_tml_kor_por_ctl_lda_urd_bat_cze_amr_tag_cnt_pan_swa_eng_amh_lit_afr_hin_bul_qcu_scr_mol_grk_bam_hau_guj_tig_pol_mao_bos_ewe_krd_moo_ind_tha_gam_knd_swt_yor_uzb_nor_ukr_aze_akn_vie_sod_xho_zul_igb	-0.348957280589014	-0.825819184935702	0.411020157322924
437	sod_mcd_swt_spa_gam_chh_sid_rus_azi_aze_ses_sun_dyu_glc_slo_bsq_grk_hau_igb_mnd_lit_urd_xho_cze_bem_scr_fin_cic_fbf_hun_eng_tig_geo_lat_bos_pan_ita_aeg_amh_dut_est_lda_jav_pol_ind_jpn_tml_kor_swe_ben_dgb_alb_tag_nor_owc_bat_cnt_ger_tsw_prs_mlt_afr_svk_bul_krd_qcu_hin_ukr_ctl_ewe_heb_fre_anl_arw_mly_rom_swa_mol_zul_mao_tha_amr_knd_tsn_akn_tur_guj_por_uzb_moo_vie_wly_bam_ven_yor	0.272672813564143	0.642691592452901	0.522005579630463
438	tig_nor_yor_lat_amr_heb_sod_hin_aze_tur_dyu_sun_moo_pol_swe_bsq_eng_aeg_bam_cnt_spa_ben_tsw_ukr_lda_mcd_hun_dgb_igb_est_pan_chh_geo_ger_scr_slo_cze_amh_hau_rus_fin_swt_mao_lit_jav_jpn_tml_kor_urd_afr_ses_dut_ind_bos_mlt_tag_mnd_ita_zul_ctl_gam_mol_bul_svk_krd_qcu_fre_guj_rom_ven_owc_arw_wly_prs_bat_alb_ewe_por_xho_mly_tha_sid_knd_tsn_bem_uzb_glc_grk_azi_fbf_vie_anl_akn_swa_cic	-1.20462176972661	-2.98169738000229	0.00365914527216352
439	aeg_hin_lda_bos_chh_amr_mlt_swe_aze_uzb_bam_tag_dyu_rom_bul_bsq_slo_sod_cic_mnd_ita_rus_bem_ger_xho_cze_est_tsw_ven_fin_ukr_tig_geo_lat_mcd_arw_mol_sid_heb_ben_hun_dgb_mao_svk_mly_jpn_tml_kor_ctl_pol_ses_urd_sun_krd_anl_jav_cnt_afr_zul_glc_wly_por_guj_prs_alb_qcu_fre_spa_lit_yor_owc_dut_gam_eng_bat_pan_tsn_nor_moo_ind_tha_hau_knd_igb_swt_tur_scr_grk_azi_akn_vie_amh_swa_fbf_ewe	-0.734927951836865	-1.76711062684571	0.0804901615088644
440	wly_bul_ven_bos_anl_gam_aeg_mcd_aze_azi_tsw_sun_dgb_pol_rus_bsq_prs_amr_moo_mnd_dut_arw_igb_lat_bem_mol_hun_dyu_ewe_fin_swe_heb_geo_spa_cze_pan_slo_mlt_tig_ukr_est_tsn_mly_hin_mao_jpn_tml_kor_guj_ben_zul_ita_jav_urd_owc_tag_cnt_lit_fbf_glc_amh_ctl_afr_eng_nor_qcu_por_alb_krd_ses_chh_rom_hau_svk_ind_ger_yor_scr_cic_bat_tha_sod_knd_akn_bam_tur_grk_fre_uzb_swt_vie_sid_lda_swa_xho	-0.253236182917701	-0.598265732605328	0.551116899967977
441	sod_bul_ven_rus_owc_wly_amh_mcd_aze_uzb_tsn_mao_fbf_svk_arw_bsq_por_mlt_bam_cnt_hin_ctl_akn_bos_swt_prs_fin_ses_igb_hun_mol_heb_geo_ben_scr_grk_alb_tig_sid_glc_est_lda_tag_eng_jav_jpn_knd_kor_afr_lit_dgb_spa_sun_krd_anl_bat_mnd_slo_yor_ita_hau_lat_swe_rom_ukr_qcu_urd_guj_cze_moo_gam_ger_chh_nor_ind_pol_tsw_dut_bem_mly_tha_amr_tml_swa_cic_tur_pan_fre_azi_dyu_vie_aeg_zul_ewe_xho	-0.614327963181408	-1.46742549160397	0.145634149246249
442	sid_cze_dgb_ctl_gam_amr_wly_grk_azi_uzb_bam_mly_moo_krd_lat_bsq_por_sod_lda_mnd_scr_fre_ses_ben_yor_bul_est_igb_swt_fin_spa_owc_geo_urd_guj_ita_rus_mlt_chh_rom_hun_tsw_tag_alb_mao_jpn_knd_kor_pol_glc_ewe_nor_bat_slo_tig_jav_cnt_eng_xho_ukr_amh_swe_svk_lit_mcd_qcu_afr_bos_arw_swa_hau_mol_aeg_hin_ind_dut_cic_ger_akn_sun_tha_anl_tml_fbf_ven_aze_prs_pan_tur_dyu_vie_heb_zul_bem_tsn	-0.341512503845853	-0.808489558223012	0.420872203869115
443	sid_dut_tsn_ben_heb_amh_chh_ukr_uzb_azi_bam_sun_xho_bos_scr_bsq_svk_mlt_ses_cnt_ger_fre_moo_pol_swt_cze_est_zul_igb_fin_guj_amr_geo_slo_lit_krd_prs_owc_anl_mol_hun_fbf_jav_afr_bat_jpn_tml_kor_rom_mcd_ewe_swe_mao_ctl_tig_ind_mnd_nor_cic_ita_wly_rus_spa_lat_eng_qcu_pan_bul_alb_lda_hau_arw_gam_por_tag_glc_yor_hin_swa_mly_tha_aeg_knd_ven_akn_tur_urd_grk_aze_dyu_vie_sod_dgb_tsw_bem	-0.766832437481116	-1.84166387635555	0.0687116364852487
444	heb_ger_ses_bos_wly_sid_tig_ukr_uzb_azi_bam_mao_swa_eng_lit_bsq_bul_amr_ewe_mnd_grk_pan_moo_lat_dyu_fre_est_xho_igb_fin_slo_sod_geo_svk_ctl_arw_urd_mlt_gam_prs_hun_lda_bat_scr_ind_jpn_tml_kor_mol_nor_ven_alb_tag_ita_owc_sun_cnt_spa_dgb_hin_anl_pol_rom_rus_ben_qcu_por_glc_krd_bem_aeg_dut_chh_afr_jav_guj_akn_swe_tsn_mly_tha_amh_knd_fbf_zul_aze_cze_mcd_tur_cic_vie_hau_tsw_yor_swt	-0.290066746584709	-0.687202488853882	0.493665294850353
445	aeg_rom_igb_fre_tig_amr_wly_afr_uzb_tur_ses_ind_ven_eng_alb_bsq_hin_mlt_dgb_cnt_krd_arw_fbf_ger_xho_grk_est_swa_ewe_hun_slo_sod_geo_nor_ita_lat_lit_amh_heb_spa_fin_moo_sun_rus_mao_jpn_tml_kor_glc_ctl_yor_bos_bat_por_sid_jav_mnd_guj_akn_ukr_anl_ben_urd_cze_pan_qcu_svk_scr_prs_tsw_owc_mcd_hau_swe_mly_bul_tsn_pol_lda_tag_tha_gam_knd_cic_bam_aze_dut_mol_azi_swt_vie_chh_zul_bem_dyu	-0.422328468761582	-1.00181426933292	0.31903282833991
446	hau_pan_fbf_cze_chh_sid_amr_krd_azi_tur_xho_sun_ewe_alb_ben_bsq_fre_mlt_zul_cnt_ita_guj_swt_ctl_moo_por_fin_dyu_dgb_est_spa_sod_geo_slo_hin_svk_dut_gam_owc_glc_hun_ses_mly_scr_bat_jpn_knd_kor_rom_pol_akn_lit_mao_mcd_heb_ind_mnd_urd_tsw_grk_tig_mol_bul_rus_eng_qcu_swe_arw_prs_tsn_aeg_afr_wly_ger_jav_ukr_swa_lat_igb_tag_tha_anl_tml_bem_yor_uzb_bos_nor_aze_lda_vie_amh_bam_cic_ven	-0.347779164951494	-0.82260665051792	0.412835932761511
447	chh_alb_moo_pan_gam_heb_amh_swe_tur_uzb_akn_jav_yor_cze_lit_bsq_krd_aeg_ewe_mnd_ger_mol_ven_glc_ses_hin_hun_bam_igb_est_urd_wly_geo_lat_scr_ctl_prs_amr_sod_spa_fin_cic_mly_slo_tag_jpn_tml_kor_ben_guj_bem_eng_ind_rom_sid_sun_cnt_mcd_zul_pol_anl_grk_fre_arw_por_qcu_bos_svk_rus_fbf_hau_dut_tig_ita_bat_afr_dyu_ukr_dgb_mao_tha_owc_knd_swt_xho_aze_bul_nor_azi_tsw_vie_mlt_tsn_swa_lda	-0.291078656991732	-0.689119578825668	0.492463751000274
448	tig_grk_tsw_ger_anl_amr_hau_hin_azi_tur_cic_tag_ewe_mcd_alb_bsq_bos_mlt_yor_mnd_ben_ukr_bem_cze_ven_nor_est_swa_igb_hun_rus_owc_geo_fre_prs_ctl_slo_wly_amh_lat_fin_swt_jav_dut_mly_jpn_tml_kor_bul_guj_moo_krd_ind_glc_heb_sun_cnt_swe_tsn_urd_sod_eng_mol_afr_spa_qcu_lit_ita_arw_bam_gam_rom_chh_por_mao_pan_fbf_pol_xho_bat_tha_aeg_knd_akn_zul_aze_svk_scr_uzb_dyu_vie_sid_dgb_ses_lda	0.223094089241372	0.524709454397222	0.601033729014079
449	gam_ctl_igb_cze_tig_wly_sid_nor_uzb_azi_yor_mao_cic_afr_spa_bsq_slo_sod_ses_cnt_swe_lat_fbf_por_tsn_urd_est_dgb_akn_fin_guj_anl_geo_fre_ukr_grk_bos_hau_owc_svk_hun_moo_bat_pol_ind_jpn_knd_kor_ben_alb_tsw_scr_tag_rus_heb_mly_mnd_arw_lda_krd_amr_eng_mcd_dut_lit_qcu_mol_glc_prs_bam_chh_ger_amh_ita_sun_pan_ven_bul_swt_jav_tha_aeg_tml_swa_xho_aze_rom_hin_tur_zul_vie_mlt_dyu_ewe_bem	-0.239738085831392	-0.566967363379709	0.572102281832943
450	wly_rus_dyu_urd_hau_gam_aeg_guj_uzb_aze_zul_tag_cic_dut_mol_bsq_por_tig_moo_cnt_afr_scr_ewe_bul_bam_fre_hun_tsn_tsw_est_swe_owc_geo_krd_arw_mcd_pan_sod_chh_cze_fin_bem_mao_lat_bat_jpn_knd_kor_glc_ben_akn_pol_mly_nor_mlt_sun_mnd_ukr_swt_alb_amr_rom_ctl_ger_prs_qcu_svk_hin_bos_fbf_heb_ita_anl_slo_ind_eng_yor_spa_igb_jav_tha_amh_tml_swa_dgb_azi_grk_lit_tur_xho_vie_sid_ses_lda_ven	0.32578729391169	0.767351023621065	0.444816633199462
451	chh_bul_akn_prs_amr_hau_amh_ger_uzb_aze_ven_jav_yor_grk_alb_bsq_ita_aeg_dgb_mnd_guj_pol_swa_mcd_zul_lat_hun_ses_igb_fin_cze_mlt_geo_swe_por_lit_glc_anl_heb_slo_est_dyu_sun_urd_mao_jpn_knd_kor_arw_afr_bem_pan_bat_ukr_sid_tag_cnt_nor_fbf_eng_owc_dut_ben_rom_hin_qcu_mol_krd_bos_bam_sod_ctl_gam_spa_mly_svk_xho_scr_moo_ind_tha_tig_tml_lda_swt_tur_rus_fre_azi_tsn_vie_wly_tsw_cic_ewe	-0.454777048839696	-1.07923935332381	0.283272147110059
452	amh_lat_swt_krd_aeg_wly_sod_fre_uzb_azi_cic_jav_bem_pol_spa_bsq_nor_gam_moo_mnd_svk_bos_ven_rus_dyu_glc_hun_zul_ewe_fin_ger_hau_geo_por_prs_alb_ita_heb_tig_ukr_est_tsn_sun_urd_mly_jpn_knd_kor_guj_mol_dgb_hin_mao_swe_sid_bat_cnt_pan_xho_bul_mlt_ctl_ben_cze_slo_qcu_eng_rom_grk_igb_amr_scr_owc_arw_tag_dut_swa_lit_tsw_ind_tha_anl_tml_bam_fbf_aze_mcd_afr_tur_lda_vie_chh_yor_ses_akn	0.203911176798922	0.480344999311238	0.632110057591626
453	chh_por_moo_ctl_hau_sod_gam_rus_uzb_azi_tsw_bat_swa_svk_mol_bsq_afr_tig_ven_cnt_hin_fre_ewe_ita_cic_cze_fin_xho_swt_hun_prs_anl_geo_guj_slo_pol_grk_sid_wly_ben_est_yor_ind_ukr_mao_jpn_knd_kor_spa_rom_bem_nor_tag_pan_aeg_mly_mnd_krd_akn_dut_mlt_urd_lit_bul_glc_qcu_ger_arw_bos_lda_amh_alb_heb_lat_sun_mcd_dgb_swe_bam_jav_tha_owc_tml_fbf_dyu_aze_scr_eng_tur_ses_vie_amr_tsn_zul_igb	0.451574384209697	1.06415834339633	0.290012210276346
454	mlt_spa_dyu_arw_sod_heb_wly_scr_azi_tur_dgb_bat_tsn_guj_lit_bsq_ukr_gam_yor_mnd_urd_slo_igb_afr_fbf_por_est_lda_cic_fin_bos_anl_geo_ctl_ita_svk_hin_chh_owc_swe_hun_ven_tag_rom_mao_jpn_knd_kor_nor_pan_akn_bul_ind_fre_amr_mly_cnt_alb_zul_dut_amh_pol_krd_lat_eng_qcu_cze_ger_grk_bam_tig_ben_aeg_mol_jav_rus_ewe_mcd_ses_sun_tha_hau_tml_xho_swt_aze_glc_prs_uzb_swa_vie_sid_tsw_bem_moo	0.000848569516832946	0.00199636866659435	0.998411405410706
455	sod_slo_ven_por_hau_heb_wly_ukr_azi_aze_ses_tag_tsw_krd_rus_bsq_spa_amr_bem_mnd_svk_ctl_bam_rom_tsn_ben_fin_akn_swa_hun_dut_aeg_geo_swe_lit_urd_nor_amh_chh_afr_est_yor_bat_alb_mly_jpn_tml_kor_hin_fre_fbf_mcd_jav_guj_tig_ind_cnt_bul_dyu_arw_gam_lat_glc_eng_bos_qcu_ger_pan_ita_lda_sid_mol_mlt_cze_mao_prs_dgb_pol_igb_sun_tha_owc_knd_xho_moo_tur_scr_grk_uzb_swt_vie_anl_ewe_zul_cic	-0.176544185746448	-0.416680330002346	0.677872408775288
456	amr_bos_akn_prs_chh_wly_amh_glc_aze_tur_bem_ind_ses_rom_swe_bsq_mcd_heb_xho_cnt_scr_arw_yor_slo_zul_urd_est_tsw_cic_fin_rus_aeg_geo_eng_lat_lit_ger_gam_sod_alb_hun_swt_tag_pan_bat_jpn_knd_kor_mol_afr_swa_pol_sun_ita_anl_mly_mnd_fre_ven_bul_tig_ukr_dut_guj_krd_qcu_hin_por_grk_igb_hau_ben_owc_spa_mao_cze_dgb_nor_bam_jav_tha_sid_tml_dyu_lda_azi_svk_ctl_uzb_ewe_vie_mlt_tsn_fbf_moo	-0.358608624216247	-0.849684014085457	0.39768286393667
457	anl_urd_ewe_cze_sod_aeg_gam_por_tur_aze_tsn_tag_akn_pol_pan_bsq_ctl_amr_cic_mnd_eng_grk_fbf_dut_bem_spa_est_tsw_ses_hun_bos_mlt_geo_nor_fre_slo_svk_owc_tig_scr_fin_moo_sun_afr_mly_jpn_tml_kor_lit_prs_bam_krd_mao_alb_chh_jav_cnt_mcd_xho_ger_amh_swe_ben_guj_arw_qcu_ukr_rom_mol_dyu_hau_ita_wly_lat_ind_rus_swa_hin_zul_bat_tha_heb_knd_lda_dgb_azi_glc_bul_uzb_swt_vie_sid_ven_igb_yor	-0.820820003237404	-1.97828398000797	0.0508557520711218
458	owc_guj_swt_krd_chh_aeg_gam_ita_tur_uzb_yor_bat_moo_afr_scr_bsq_dut_amr_dgb_cnt_por_glc_swa_mol_ewe_spa_hun_cic_tsn_fin_nor_heb_geo_ben_prs_pan_grk_mlt_sid_rus_est_ses_mly_swe_jav_jpn_knd_kor_ctl_slo_zul_lit_mao_arw_wly_tag_mnd_mcd_lda_cze_anl_hin_fre_rom_svk_qcu_lat_ukr_pol_bem_sod_alb_hau_bos_sun_bul_igb_urd_bam_ind_tha_tig_tml_xho_tsw_aze_eng_ger_azi_fbf_vie_amh_dyu_akn_ven	-0.196170373769675	-0.463061234876358	0.644402253367977
459	tig_glc_moo_mol_mlt_gam_hau_eng_uzb_tur_igb_tag_xho_dut_nor_bsq_bul_amh_zul_mnd_fre_pan_dgb_lit_swt_urd_hun_yor_swa_fin_cze_chh_geo_ctl_prs_krd_pol_aeg_owc_rom_est_tsw_mly_rus_sun_jpn_tml_kor_ben_arw_ses_ukr_mao_bos_amr_bat_cnt_spa_fbf_grk_heb_ger_guj_hin_swe_qcu_lat_ita_svk_tsn_sod_por_sid_mcd_jav_afr_ven_slo_bem_ind_tha_wly_knd_cic_akn_azi_alb_scr_aze_bam_vie_anl_lda_dyu_ewe	-0.0369311299891175	-0.0871009968265508	0.930778499634044
460	gam_spa_moo_pan_anl_amh_chh_bos_uzb_aze_ewe_mao_swa_krd_afr_bsq_hin_aeg_cic_cnt_lit_prs_zul_rus_akn_grk_hun_dyu_tsn_fin_por_sid_geo_bul_alb_swe_nor_hau_wly_ger_est_bem_mly_svk_ind_jpn_knd_kor_ctl_ben_igb_ukr_sun_eng_owc_jav_mnd_cze_lda_mcd_sod_glc_slo_ita_arw_qcu_rom_scr_lat_yor_heb_dut_mlt_urd_tag_guj_xho_fre_bam_bat_tha_tig_tml_ses_swt_azi_mol_pol_tur_tsw_vie_amr_fbf_ven_dgb	0.337702711597951	0.796026317520711	0.428043977850492
461	sid_ukr_bam_slo_owc_sod_chh_svk_azi_uzb_ven_ind_fbf_fre_ita_bsq_krd_hau_lda_cnt_pol_dut_xho_urd_ses_swe_est_zul_moo_fin_mcd_mlt_geo_arw_scr_alb_afr_amr_aeg_ger_hun_swt_jav_lat_mly_jpn_tml_kor_grk_bul_ewe_rom_mao_por_heb_sun_mnd_spa_tsn_lit_amh_nor_ctl_mol_glc_qcu_eng_bos_ben_dyu_wly_hin_gam_guj_bat_cze_akn_rus_yor_tag_tha_tig_knd_cic_bem_tur_pan_prs_aze_tsw_vie_anl_dgb_swa_igb	-0.0693593544651381	-0.163575099648397	0.870420599614212
462	wly_bos_moo_arw_hau_tig_sid_dut_tur_uzb_bem_tag_ses_lit_guj_bsq_grk_heb_xho_cnt_scr_hin_dgb_pan_tsw_ben_est_ven_fbf_fin_bul_aeg_geo_mcd_svk_spa_alb_sod_chh_pol_hun_cic_mao_fre_ind_jpn_tml_kor_swe_ukr_swa_nor_sun_prs_amr_jav_mnd_slo_ewe_urd_amh_mol_krd_por_rom_qcu_ger_rus_cze_yor_owc_ita_gam_lat_mly_eng_bam_afr_dyu_bat_tha_mlt_knd_swt_lda_azi_glc_ctl_aze_tsn_vie_anl_igb_akn_zul	-0.053909462329252	-0.127064790367216	0.899163449118288
463	mlt_scr_ses_arw_gam_wly_owc_svk_aze_azi_bam_mly_yor_glc_lit_bsq_pol_amh_igb_mnd_mcd_urd_tsn_fre_lda_ctl_fin_bem_zul_hun_cze_chh_geo_krd_ger_dut_ita_aeg_anl_grk_est_akn_tag_bul_sun_jpn_knd_kor_nor_por_cic_guj_mao_rom_tig_bat_cnt_alb_tsw_afr_sod_pan_eng_prs_rus_qcu_hin_mol_ukr_moo_sid_slo_amr_bos_ind_ben_fbf_swe_dyu_jav_tha_hau_tml_ewe_xho_tur_lat_spa_uzb_swa_vie_heb_swt_ven_dgb	-0.717659340761396	-1.72395911176904	0.088037934848526
464	tig_pan_swt_slo_wly_mlt_owc_ita_azi_aze_ewe_ind_ven_bul_swe_bsq_bos_chh_moo_mnd_mol_alb_igb_rom_cic_ben_hun_tsn_bam_fin_por_sid_geo_svk_cze_fre_eng_anl_amh_nor_est_dgb_bat_dut_sun_jpn_tml_kor_pol_scr_bem_lat_tag_spa_gam_mly_cnt_grk_lda_ukr_hau_guj_glc_urd_mcd_qcu_ctl_krd_lit_xho_sod_ger_heb_arw_mao_afr_fbf_prs_swa_jav_tha_aeg_knd_yor_akn_tur_rus_hin_uzb_tsw_vie_amr_dyu_zul_ses	-0.188914488227854	-0.44647221095806	0.656294069600981
465	chh_ukr_ewe_hin_amh_wly_anl_guj_azi_tur_fbf_ind_swt_grk_ctl_bsq_cze_aeg_ses_mnd_lat_bos_bam_rom_igb_bul_fin_bem_xho_hun_rus_amr_geo_spa_slo_ben_scr_sid_sod_dut_est_moo_mly_krd_bat_jpn_tml_kor_swe_alb_tsw_mcd_mao_glc_mlt_jav_cnt_pol_akn_por_tig_prs_ita_fre_ger_qcu_svk_nor_mol_yor_gam_pan_owc_urd_tag_afr_tsn_lit_lda_sun_tha_hau_knd_ven_zul_uzb_eng_arw_aze_dgb_vie_heb_dyu_swa_cic	-0.735292975643249	-1.76447242904849	0.0809357690518477
466	mlt_ger_tsn_ukr_amr_aeg_wly_ctl_tur_uzb_lda_jav_moo_glc_bos_bsq_arw_chh_ewe_mnd_ben_mcd_cic_swe_swt_afr_est_yor_dyu_fin_svk_owc_geo_ita_guj_bul_lit_hau_heb_cze_hun_dgb_mao_urd_tag_jpn_tml_kor_rom_spa_igb_scr_mly_nor_sid_sun_cnt_lat_bem_fre_sod_hin_alb_rus_krd_qcu_pol_prs_dut_fbf_amh_grk_gam_eng_bat_mol_ses_por_ven_ind_tha_tig_knd_swa_bam_aze_pan_slo_azi_akn_vie_anl_xho_tsw_zul	-0.712720551809339	-1.71607327041732	0.0894780879067319
467	owc_svk_swa_glc_chh_wly_aeg_bul_tur_aze_bam_tag_yor_urd_spa_bsq_pan_hau_bem_cnt_hin_afr_moo_arw_cic_pol_est_swt_fbf_hun_rus_gam_geo_rom_eng_slo_dut_sod_amr_guj_fin_tsn_jav_ger_bat_jpn_knd_kor_por_prs_ewe_swe_ind_lit_tig_mao_mnd_nor_akn_ctl_sid_ben_alb_mcd_fre_qcu_scr_grk_krd_igb_anl_cze_heb_ita_mly_ukr_dgb_lat_lda_sun_tha_amh_tml_dyu_xho_azi_bos_mol_uzb_zul_vie_mlt_ven_ses_tsw	-0.173011764711944	-0.408247694302322	0.684030260971383
468	sid_ita_xho_slo_amh_amr_wly_prs_uzb_azi_igb_jav_dgb_dut_mcd_bsq_rus_aeg_swa_mnd_arw_eng_swt_ben_ewe_mol_hun_moo_bem_est_afr_heb_geo_guj_ger_urd_por_tig_anl_spa_fin_tsw_sun_ctl_mao_jpn_tml_kor_bos_swe_ses_glc_mly_cze_hau_ind_cnt_fre_dyu_hin_owc_grk_rom_krd_lat_qcu_svk_alb_bul_lda_mlt_pan_gam_ukr_tag_lit_zul_scr_fbf_bat_tha_sod_knd_akn_bam_aze_nor_pol_tur_tsn_vie_chh_yor_cic_ven	-0.828212378586645	-1.99931059046674	0.0484931153328527
469	gam_ctl_ewe_ita_wly_aeg_chh_hin_azi_uzb_tsw_sun_tsn_ger_swe_bsq_por_sid_lda_cnt_rom_eng_dyu_lat_igb_bos_hun_moo_bam_fin_grk_hau_geo_slo_afr_urd_svk_mlt_tig_spa_est_swa_tag_cze_jav_jpn_tml_kor_mol_fre_ven_mcd_bat_pan_heb_mly_mnd_guj_dgb_bul_amh_rus_dut_prs_nor_qcu_lit_alb_scr_bem_anl_glc_owc_ben_ind_arw_ses_krd_yor_mao_tha_sod_knd_cic_fbf_aze_ukr_pol_tur_akn_vie_amr_swt_zul_xho	0.273627818035098	0.644100822675032	0.521095457614782
470	heb_guj_dgb_spa_gam_owc_anl_alb_tur_aze_tsn_sun_xho_arw_pol_bsq_urd_amh_ewe_mnd_ben_lat_bam_cze_ses_bos_fin_bem_swa_hun_nor_sod_geo_lit_krd_ctl_dut_chh_mlt_ger_est_fbf_bat_fre_mly_jpn_tml_kor_mcd_ukr_akn_por_ind_afr_aeg_mao_cnt_mol_moo_scr_tig_svk_rus_rom_slo_qcu_grk_hin_swe_cic_amr_pan_sid_bul_jav_ita_lda_glc_ven_tag_tha_wly_knd_dyu_zul_azi_prs_eng_uzb_yor_vie_hau_igb_tsw_swt	-0.0657343255069826	-0.154902763282459	0.877233667901627
471	amr_prs_swa_alb_wly_gam_heb_ukr_aze_tur_xho_mly_bem_rom_ita_bsq_bos_tig_igb_cnt_guj_hin_tsn_ben_zul_ger_est_tsw_lda_fin_spa_sod_geo_mcd_nor_slo_krd_chh_amh_ctl_hun_bam_bat_pol_sun_jpn_tml_kor_swe_dut_yor_pan_ind_eng_hau_tag_mnd_scr_akn_fre_anl_rus_urd_cze_por_qcu_lat_afr_mol_cic_owc_arw_mlt_svk_mao_glc_dyu_grk_ewe_jav_tha_sid_knd_swt_ven_uzb_bul_lit_azi_ses_vie_aeg_moo_fbf_dgb	0.2620124620767	0.616416574721361	0.539125582512549
472	tig_mol_zul_dut_sod_owc_amr_hin_tur_aze_tsn_mao_akn_mcd_pan_bsq_svk_aeg_swa_cnt_guj_krd_ven_ctl_ewe_ukr_est_xho_swt_fin_alb_gam_geo_afr_lat_slo_fre_anl_mlt_ita_hun_fbf_mly_arw_jav_jpn_tml_kor_urd_ger_lda_bul_bat_cze_chh_ind_mnd_glc_cic_lit_sid_grk_bos_spa_rom_qcu_ben_prs_scr_yor_hau_pol_amh_eng_tag_rus_tsw_swe_bem_sun_tha_wly_knd_moo_dgb_uzb_nor_por_azi_bam_vie_heb_ses_dyu_igb	-0.955215570157998	-2.31781481972432	0.0226525631229818
473	amr_krd_igb_lit_hau_wly_aeg_nor_uzb_tur_lda_jav_dyu_ita_fre_bsq_rus_anl_yor_mnd_pan_guj_dgb_afr_ses_mcd_est_akn_ven_hun_ben_heb_geo_pol_ctl_ger_lat_sid_mlt_slo_fin_ewe_sun_bos_ind_jpn_tml_kor_scr_swe_cic_dut_tag_arw_chh_bat_cnt_svk_xho_bul_gam_alb_por_glc_rom_qcu_prs_cze_urd_swt_sod_eng_owc_grk_mao_ukr_tsw_mol_bem_mly_tha_amh_knd_swa_zul_aze_hin_spa_azi_moo_vie_tig_bam_fbf_tsn	-0.929049400609674	-2.24952538280517	0.02683825227386
474	chh_swe_tsn_por_amh_owc_aeg_ger_uzb_aze_zul_bat_moo_ben_dut_bsq_bul_gam_ses_cnt_mcd_lit_bam_ukr_yor_urd_hun_dyu_ven_est_fre_tig_geo_hin_rus_lat_ita_mlt_hau_cze_fin_fbf_ind_nor_jav_jpn_knd_kor_bos_alb_dgb_krd_mly_eng_sid_mao_mnd_afr_cic_mol_wly_ctl_glc_grk_svk_qcu_spa_rom_pan_lda_anl_guj_amr_prs_tag_pol_tsw_arw_akn_sun_tha_heb_tml_ewe_xho_tur_slo_scr_azi_swt_vie_sod_swa_igb_bem	0.15545257626594	0.366074678955957	0.715140782574696
475	heb_guj_xho_scr_hau_wly_gam_krd_uzb_tur_swt_bat_tsn_rus_lit_bsq_ben_owc_ses_cnt_bos_eng_ven_urd_zul_ita_est_bam_lda_hun_slo_sod_geo_alb_ger_mcd_mol_amh_anl_afr_fin_tsw_mao_fre_mly_jpn_tml_kor_prs_lat_cic_swe_sun_nor_mlt_ind_mnd_spa_akn_rom_sid_ukr_grk_dut_ctl_qcu_cze_por_pol_moo_tig_hin_amr_bul_jav_pan_dgb_glc_fbf_tag_tha_aeg_knd_dyu_igb_aze_arw_svk_azi_ewe_vie_chh_swa_bem_yor	-0.4075230839361	-0.966833860943736	0.336134653707259
476	aeg_krd_lda_afr_gam_amr_sid_cze_uzb_tur_cic_ind_fbf_ger_glc_bsq_ctl_tig_dyu_cnt_ukr_mcd_tsw_rom_ewe_bos_fin_zul_bam_hun_lat_chh_geo_scr_por_urd_dut_owc_hau_eng_est_moo_jav_fre_mly_jpn_knd_kor_swe_hin_swt_ben_mao_alb_mlt_tag_mnd_rus_ses_guj_amh_pan_spa_arw_slo_qcu_grk_prs_lit_akn_sod_bul_anl_ita_bat_pol_swa_mol_igb_sun_tha_heb_tml_xho_ven_azi_svk_nor_aze_yor_vie_wly_tsn_bem_dgb	-0.419618369615008	-0.994859053658394	0.322386298888292
477	owc_dut_moo_urd_hau_wly_aeg_mol_azi_uzb_tsn_mao_xho_arw_svk_bsq_pol_heb_zul_cnt_mcd_lat_ewe_guj_fbf_ger_est_tsw_dgb_hun_eng_chh_geo_bos_cze_afr_por_tig_amr_hin_fin_cic_ind_pan_jav_jpn_tml_kor_nor_scr_yor_ctl_mly_grk_anl_tag_mnd_ben_bam_lit_sod_prs_glc_rus_bul_qcu_fre_alb_slo_swa_gam_rom_amh_ukr_sun_krd_lda_spa_swt_bat_tha_sid_knd_bem_dyu_aze_ita_swe_tur_ses_vie_mlt_ven_igb_akn	-0.254165854133455	-0.600784368391933	0.549445034058923
478	sid_guj_swt_scr_gam_wly_anl_pan_tur_aze_swa_bat_dgb_urd_prs_bsq_fre_heb_zul_mnd_spa_ctl_ses_afr_moo_cze_est_xho_tsn_fin_bos_aeg_geo_ita_nor_slo_bul_chh_amr_ukr_hun_dyu_mly_rus_tag_jpn_tml_kor_grk_dut_cic_krd_sun_svk_mlt_jav_cnt_lit_ewe_glc_tig_hin_mcd_pol_swe_qcu_alb_ger_eng_bem_hau_lat_amh_ben_ind_mol_lda_por_akn_mao_tha_owc_knd_yor_igb_uzb_arw_rom_azi_ven_vie_sod_fbf_tsw_bam	-0.89151324981706	-2.15955489141606	0.0333794412973185
479	heb_alb_ses_ctl_tig_amh_wly_lat_aze_tur_akn_mao_yor_guj_hin_bsq_cze_gam_swt_cnt_por_ben_dyu_ukr_tsw_bul_fin_cic_swa_hun_pan_anl_geo_swe_grk_krd_eng_aeg_sod_bos_est_fbf_bat_mol_ind_jpn_knd_kor_arw_spa_bem_slo_jav_mcd_owc_tag_mnd_prs_bam_ita_sid_ger_svk_dut_urd_qcu_nor_lit_rus_moo_mlt_pol_amr_fre_sun_afr_dgb_rom_lda_mly_tha_chh_tml_zul_tsn_uzb_glc_scr_azi_igb_vie_hau_ewe_xho_ven	-0.41242871447889	-0.980093063197255	0.329582949054212
480	tig_pan_yor_bul_anl_chh_amh_mcd_tur_uzb_igb_tag_cic_slo_svk_bsq_ukr_owc_swt_cnt_ben_hin_ven_eng_xho_cze_est_tsw_bem_hun_rom_gam_geo_por_glc_ctl_arw_heb_amr_urd_fin_ewe_bat_lit_mly_jpn_tml_kor_scr_ita_swa_alb_sun_lat_sid_jav_mnd_prs_fbf_pol_mlt_ger_krd_swe_guj_qcu_rus_spa_mol_bam_sod_grk_aeg_dut_mao_afr_ses_fre_tsn_ind_tha_hau_knd_lda_akn_aze_bos_nor_azi_zul_vie_wly_dgb_moo_dyu	0.318983818747434	0.751630259149292	0.454171388624598
481	mlt_ukr_tsw_grk_wly_sod_amr_lit_tur_uzb_bam_tag_ewe_slo_swe_bsq_ita_chh_fbf_mnd_ctl_mol_ses_alb_swt_hin_est_ven_bem_hun_scr_aeg_geo_pan_bos_bul_ben_hau_heb_rom_fin_lda_mly_ger_ind_jpn_knd_kor_glc_por_yor_prs_sun_eng_tig_jav_cnt_lat_cic_fre_sid_afr_dut_krd_mcd_qcu_cze_spa_svk_akn_anl_rus_gam_guj_mao_arw_xho_nor_dyu_bat_tha_amh_tml_moo_zul_azi_urd_pol_aze_igb_vie_owc_tsn_swa_dgb	-0.708320363086324	-1.70003135136975	0.0924672502253014
482	mlt_scr_ewe_pan_owc_tig_gam_alb_uzb_azi_yor_ind_bam_ukr_bul_bsq_mol_aeg_cic_mnd_nor_dut_tsw_svk_zul_urd_fin_ven_ses_hun_guj_chh_geo_ben_ita_prs_eng_amr_sid_ger_est_xho_bat_por_jav_jpn_knd_kor_slo_rus_tsn_hin_mly_glc_heb_mao_cnt_afr_fbf_spa_hau_swe_lat_bos_fre_qcu_grk_lit_arw_swt_wly_rom_sod_krd_sun_mcd_swa_cze_bem_tag_tha_anl_tml_dyu_dgb_aze_ctl_pol_tur_akn_vie_amh_lda_igb_moo	-0.322293608278189	-0.762068570210687	0.447947473605422
483	aeg_ctl_dyu_dut_hau_sid_tig_ger_aze_azi_bam_jav_tsw_spa_slo_bsq_scr_amh_bem_cnt_hin_mol_swt_svk_igb_rus_fin_swa_xho_hun_prs_gam_geo_glc_grk_fre_por_sod_mlt_guj_est_fbf_mly_rom_sun_jpn_knd_kor_ukr_nor_cic_pol_tag_urd_anl_mao_mnd_mcd_tsn_ben_wly_ita_alb_swe_krd_qcu_lat_lit_bos_dgb_amr_cze_heb_bul_ind_eng_akn_afr_ven_bat_tha_owc_tml_yor_ewe_tur_arw_pan_uzb_lda_vie_chh_ses_moo_zul	0.103883901926816	0.244295668570519	0.807539996527692
484	heb_ukr_bem_lat_mlt_amr_tig_glc_tur_aze_moo_ind_ven_ctl_slo_bsq_por_owc_swa_cnt_afr_svk_zul_guj_cic_ita_est_dgb_akn_fin_pan_wly_geo_mcd_eng_urd_lit_amh_sod_bos_hun_lda_jav_dut_sun_jpn_tml_kor_cze_arw_swt_ger_bat_krd_chh_mao_mnd_rom_ewe_scr_sid_alb_rus_grk_bul_qcu_nor_hin_pol_ses_hau_swe_anl_prs_mly_spa_tsw_ben_bam_tag_tha_aeg_knd_igb_tsn_azi_mol_fre_uzb_dyu_vie_gam_xho_fbf_yor	-0.448548110993391	-1.06514380820452	0.289568460096256
485	amh_prs_zul_ger_gam_owc_aeg_urd_tur_azi_swt_mao_ven_ita_scr_bsq_mol_anl_bam_mnd_dut_eng_swa_guj_cic_swe_est_dgb_ewe_fin_slo_tig_geo_spa_grk_afr_nor_wly_sid_hin_hun_dyu_jav_cze_ind_jpn_knd_kor_por_svk_tsw_alb_tag_ben_chh_bat_cnt_pan_fbf_bos_sod_lit_fre_rom_ukr_qcu_pol_rus_glc_bem_hau_bul_heb_ctl_mly_krd_igb_arw_tsn_sun_tha_amr_tml_lda_yor_aze_mcd_lat_uzb_akn_vie_mlt_xho_ses_moo	-0.213390722634908	-0.50383769751245	0.61556689332618
486	heb_slo_ses_ben_gam_anl_chh_urd_azi_tur_swa_ind_dyu_scr_glc_bsq_dut_hau_fbf_mnd_lat_mol_bem_guj_bam_mcd_hun_zul_xho_fin_lit_sid_geo_arw_ctl_prs_rus_mlt_tig_ukr_est_moo_tag_grk_bat_jpn_knd_kor_svk_bos_tsw_por_mao_hin_owc_jav_cnt_krd_tsn_pol_amr_alb_bul_afr_spa_qcu_fre_ita_nor_lda_aeg_cze_wly_eng_sun_ger_dgb_pan_ewe_mly_tha_amh_tml_igb_akn_aze_swe_rom_uzb_cic_vie_sod_ven_swt_yor	-0.178165112710055	-0.420521011766967	0.675074987848326
487	owc_rom_bem_ger_sod_amr_hau_prs_azi_tur_xho_mly_swa_scr_por_bsq_urd_wly_tsn_mnd_alb_guj_zul_cze_igb_svk_fin_tsw_ewe_hun_ben_tig_geo_eng_rus_ukr_ctl_heb_anl_nor_est_moo_bat_lit_sun_jpn_knd_kor_afr_fre_ses_pan_tag_spa_chh_ind_cnt_hin_akn_glc_sid_pol_mcd_mol_grk_qcu_lat_arw_bos_bam_mlt_dut_gam_bul_mao_ita_fbf_swe_dgb_jav_tha_aeg_tml_yor_dyu_aze_krd_slo_uzb_swt_vie_amh_ven_cic_lda	-0.824063472438711	-1.98832820932355	0.0497151890658385
488	aeg_urd_ewe_ukr_gam_amr_tig_prs_azi_aze_fbf_mao_igb_rus_swe_bsq_bos_mlt_dgb_mnd_krd_spa_swt_lat_swa_pan_est_yor_lda_hun_svk_wly_geo_afr_ben_dut_bul_chh_sod_grk_fin_cic_bat_rom_mly_jpn_knd_kor_lit_slo_dyu_ger_tag_pol_anl_jav_cnt_guj_tsn_ita_sid_hin_mol_eng_cze_qcu_alb_mcd_por_bem_heb_nor_hau_scr_sun_ctl_akn_fre_xho_ind_tha_owc_tml_moo_tsw_tur_glc_arw_uzb_bam_vie_amh_ses_zul_ven	-0.0025214624621796	-0.00593962877733492	0.995273612256956
489	mlt_ukr_akn_cze_hau_wly_chh_dut_tur_aze_swt_ind_bem_arw_prs_bsq_svk_sod_bam_cnt_ctl_lat_swa_ben_ven_hin_fin_dyu_tsn_hun_rus_sid_geo_alb_spa_pan_glc_amr_owc_krd_est_tsw_sun_swe_jav_jpn_knd_kor_guj_fre_ses_ita_mly_rom_aeg_bat_mnd_grk_zul_mcd_tig_por_urd_pol_scr_qcu_lit_nor_bos_xho_gam_bul_anl_mol_mao_ger_ewe_slo_yor_tag_tha_heb_tml_lda_cic_uzb_afr_eng_azi_igb_vie_amh_fbf_dgb_moo	-0.171761478184366	-0.405089261960636	0.686342211268675
490	amr_bul_dyu_urd_anl_sod_mlt_pan_tur_azi_ven_ind_tsw_lat_prs_bsq_guj_tig_swa_mnd_scr_lit_akn_krd_swt_dut_hun_xho_bam_fin_ukr_hau_geo_glc_ctl_alb_spa_amh_sid_afr_est_moo_bat_svk_jav_jpn_tml_kor_grk_pol_zul_arw_tag_ita_gam_mly_cnt_bos_cic_fre_owc_ger_swe_slo_rom_qcu_por_nor_cze_bem_heb_mol_chh_eng_sun_mcd_dgb_rus_ses_mao_tha_aeg_knd_ewe_tsn_uzb_ben_hin_aze_yor_vie_wly_fbf_lda_igb	-0.358565152581216	-0.848553409882179	0.398308679389436
491	heb_mol_xho_afr_sod_hau_aeg_ger_tur_azi_dgb_sun_bem_rus_guj_bsq_dut_amr_bam_cnt_glc_prs_lda_grk_akn_spa_hun_swt_ven_fin_arw_sid_geo_cze_svk_nor_hin_gam_mlt_pol_est_yor_jav_lit_mly_jpn_knd_kor_fre_pan_zul_scr_mao_ita_anl_bat_mnd_lat_fbf_ukr_tig_krd_eng_bos_swe_qcu_rom_por_urd_dyu_chh_ben_wly_ctl_tag_mcd_swa_alb_igb_ind_tha_amh_tml_tsw_ewe_uzb_bul_slo_aze_tsn_vie_owc_moo_cic_ses	-0.446061951057137	-1.05817027547763	0.2927186076165
492	anl_spa_ven_scr_heb_mlt_amr_swe_uzb_azi_bam_jav_akn_nor_svk_bsq_mcd_wly_fbf_cnt_grk_krd_moo_mol_igb_pol_hun_tsw_swt_est_afr_tig_geo_bos_arw_lat_ita_gam_hau_ctl_fin_lda_bat_rus_mao_jpn_tml_kor_ger_por_tsn_hin_tag_ben_amh_sun_mnd_eng_zul_pan_aeg_cze_guj_prs_slo_qcu_urd_rom_glc_cic_chh_lit_sod_fre_mly_dut_bem_ukr_dyu_ind_tha_owc_knd_yor_swa_aze_alb_bul_tur_ewe_vie_sid_dgb_ses_xho	0.374313005075484	0.883179111574498	0.37941681774559
493	mlt_arw_swa_ben_heb_tig_hau_alb_azi_aze_dgb_tag_tsw_ita_swe_bsq_bos_chh_ven_mnd_ctl_nor_tsn_prs_yor_ukr_fin_bem_zul_est_mcd_amh_geo_svk_pan_scr_eng_owc_anl_rus_hun_dyu_mao_ger_ind_jpn_knd_kor_por_mol_swt_lit_mly_glc_aeg_bat_cnt_afr_bam_pol_sod_dut_bul_spa_cze_qcu_fre_guj_slo_xho_amr_hin_wly_krd_sun_urd_moo_grk_igb_jav_tha_sid_tml_fbf_ses_tur_lat_rom_uzb_ewe_vie_gam_akn_cic_lda	0.408252140509628	0.963023899474829	0.338032898658767
494	owc_mol_cic_guj_aeg_tig_anl_nor_aze_azi_yor_tag_zul_ctl_spa_bsq_lit_mlt_lda_mnd_eng_mcd_xho_dut_ven_arw_est_ses_akn_fin_ukr_amh_geo_afr_slo_ger_hin_wly_sod_scr_hun_bem_jav_lat_ind_jpn_knd_kor_grk_rom_swa_pol_mly_alb_chh_sun_cnt_prs_dyu_krd_sid_swe_por_urd_svk_qcu_bos_rus_fre_swt_gam_bul_amr_cze_mao_ben_tsw_glc_tsn_bat_tha_hau_tml_fbf_moo_tur_ita_pan_uzb_igb_vie_heb_bam_dgb_ewe	0.0406567236045517	0.0957076560600544	0.923958689963346
495	gam_pan_tsn_svk_amh_chh_wly_slo_tur_aze_swt_sun_lda_hin_scr_bsq_krd_tig_cic_cnt_swe_rus_yor_fre_zul_spa_fin_moo_tsw_hun_nor_sod_geo_glc_cze_grk_eng_hau_amr_ita_est_bam_mao_guj_jav_jpn_knd_kor_dut_lit_bem_mol_ind_bos_heb_mly_mnd_mcd_dyu_pol_owc_lat_bul_ben_arw_qcu_afr_prs_ukr_xho_mlt_rom_aeg_por_bat_urd_ewe_ctl_akn_tag_tha_sid_tml_ven_swa_azi_ger_alb_uzb_ses_vie_anl_fbf_igb_dgb	-0.123625488254589	-0.291624893844423	0.771222928321352
496	anl_alb_cic_afr_sid_amr_amh_ger_uzb_aze_fbf_mly_lda_grk_eng_bsq_cze_hau_ses_cnt_ukr_urd_swa_scr_xho_pan_fin_ewe_bam_hun_krd_wly_geo_mol_lat_lit_pol_heb_gam_rom_est_igb_mao_ita_sun_jpn_tml_kor_ben_slo_zul_prs_tag_bul_tig_bat_mnd_mcd_bem_spa_mlt_fre_rus_por_svk_qcu_guj_hin_glc_swt_owc_nor_sod_bos_ind_dut_moo_swe_dyu_jav_tha_aeg_knd_yor_tsn_tur_ctl_arw_azi_ven_vie_chh_dgb_akn_tsw	-0.514328648595139	-1.22455795573741	0.223834655572527
497	sod_swe_fbf_por_amh_gam_tig_mcd_aze_tur_tsn_mly_swt_grk_arw_bsq_glc_heb_bam_cnt_bul_lit_cic_eng_lda_mol_hun_xho_tsw_est_fre_anl_geo_scr_pan_urd_rom_aeg_amr_krd_fin_ses_sun_ita_jav_jpn_knd_kor_pol_ukr_swa_ctl_ind_ben_chh_tag_mnd_slo_ven_bos_sid_prs_spa_guj_lat_qcu_afr_svk_hin_akn_wly_nor_mlt_alb_bat_cze_dyu_ger_zul_mao_tha_owc_tml_moo_bem_azi_rus_dut_uzb_ewe_vie_hau_dgb_yor_igb	-1.19376631655641	-2.95121188413954	0.00400553235652389
498	heb_fre_dyu_grk_wly_tig_chh_dut_aze_azi_xho_tag_tsn_ita_mol_bsq_ukr_sod_bam_mnd_nor_swe_swa_rom_akn_urd_est_ven_dgb_fin_krd_amh_geo_bul_prs_lit_svk_owc_hau_scr_hun_tsw_ind_glc_jav_jpn_knd_kor_afr_guj_lda_bos_sun_slo_amr_bat_cnt_ger_igb_eng_anl_arw_mcd_lat_alb_qcu_ctl_rus_hin_bem_aeg_por_sid_spa_mao_pan_cic_ben_yor_mly_tha_gam_tml_ewe_moo_uzb_pol_cze_tur_swt_vie_mlt_zul_ses_fbf	0.33498403188965	0.789725823983786	0.431696839257394
499	sid_ukr_dyu_fre_gam_chh_anl_por_uzb_azi_tsn_jav_bem_afr_urd_bsq_glc_owc_moo_mnd_pan_ita_tsw_hin_igb_pol_hun_fbf_cic_est_bos_sod_geo_rom_ctl_rus_arw_amr_tig_lit_fin_ven_mao_mcd_ind_jpn_tml_kor_spa_cze_dgb_svk_sun_alb_heb_tag_cnt_krd_swt_scr_hau_bul_eng_nor_lat_qcu_mol_guj_grk_ewe_mlt_prs_wly_ger_bat_swe_zul_slo_yor_mly_tha_aeg_knd_swa_lda_aze_dut_ben_tur_xho_vie_amh_ses_akn_bam	-0.702592227348702	-1.68288640610713	0.0957515144625712
500	tig_glc_cic_hin_chh_anl_sod_ben_aze_azi_yor_tag_tsn_afr_ukr_bsq_ger_amh_igb_cnt_arw_spa_moo_urd_dgb_rus_hun_dyu_bem_est_ita_mlt_geo_swe_ctl_svk_rom_sid_gam_guj_fin_fbf_sun_lit_ind_jpn_tml_kor_mol_pan_akn_bos_jav_por_wly_mao_mnd_slo_swt_scr_heb_nor_fre_prs_pol_qcu_alb_eng_grk_zul_hau_cze_amr_krd_bat_mcd_tsw_dut_ven_mly_tha_aeg_knd_ewe_xho_uzb_bul_lat_tur_ses_vie_owc_swa_lda_bam	-0.361579038563735	-0.856671298799302	0.393828620762703
501	amh_lit_dyu_slo_owc_anl_tig_por_tur_azi_igb_sun_akn_lat_swe_bsq_afr_hau_ses_mnd_rus_bul_yor_dut_swt_krd_est_swa_bam_hun_ita_chh_geo_hin_bos_ctl_urd_sid_heb_mcd_fin_moo_bat_guj_jav_jpn_tml_kor_pol_prs_xho_arw_tag_mol_gam_mao_cnt_alb_cic_spa_aeg_svk_pan_glc_ben_qcu_ger_rom_grk_lda_sod_cze_mlt_nor_mly_fre_zul_ukr_dgb_ind_tha_amr_knd_tsn_fbf_aze_eng_scr_uzb_ewe_vie_wly_ven_tsw_bem	0.31717870262314	0.749699890232238	0.455327789273701
502	chh_glc_moo_mcd_anl_owc_heb_cze_tur_uzb_igb_tag_dgb_lit_ukr_bsq_krd_tig_ven_mnd_urd_rus_cic_ita_lda_alb_fin_tsw_zul_hun_fre_wly_geo_eng_dut_ger_svk_amh_gam_scr_est_tsn_sun_rom_mao_jpn_tml_kor_slo_grk_bam_spa_jav_prs_sid_ind_cnt_pol_fbf_arw_hau_hin_afr_bul_swe_qcu_ben_pan_bos_ses_aeg_lat_sod_por_bat_nor_dyu_guj_akn_mly_tha_mlt_knd_swt_yor_aze_ctl_mol_azi_xho_vie_amr_swa_ewe_bem	-0.20735656774206	-0.490419885953429	0.624991899415288
503	anl_ita_ewe_por_heb_tig_sod_krd_aze_uzb_bem_tag_fbf_pol_slo_bsq_ctl_aeg_tsn_cnt_fre_spa_dgb_svk_igb_guj_hun_moo_swt_est_ukr_gam_geo_cze_lat_prs_dut_mlt_wly_lit_fin_ven_mao_eng_jav_jpn_knd_kor_arw_nor_yor_mcd_sun_mol_amh_bat_mnd_pan_swa_ger_amr_bos_rom_glc_ben_qcu_afr_bul_swe_tsw_hau_rus_sid_scr_mly_hin_lda_alb_bam_ind_tha_owc_tml_dyu_zul_tur_grk_urd_azi_cic_vie_chh_xho_ses_akn	-0.279137134343286	-0.660342869946794	0.510666105500422
504	aeg_lit_dgb_nor_hau_anl_amr_lat_aze_tur_swt_sun_akn_prs_krd_bsq_glc_chh_tsn_cnt_guj_cze_ven_ukr_swa_fre_hun_igb_lda_fin_svk_owc_geo_eng_por_bul_mcd_tig_sod_dut_est_moo_tag_swe_bat_jpn_tml_kor_afr_urd_fbf_hin_ind_alb_sid_mly_mnd_ctl_xho_spa_wly_ben_pol_scr_rus_qcu_bos_slo_ger_dyu_mlt_arw_amh_mol_mao_pan_bam_grk_tsw_jav_tha_gam_knd_bem_yor_uzb_ita_rom_azi_ses_vie_heb_cic_zul_ewe	-0.0974505275840443	-0.22954354042659	0.81895057178836
505	heb_dut_cic_hin_sod_mlt_anl_ger_tur_uzb_bem_ind_yor_ukr_rom_bsq_arw_amr_ewe_mnd_lat_guj_swt_afr_lda_slo_fin_moo_akn_est_krd_tig_geo_cze_lit_urd_ctl_chh_gam_swe_hun_ven_bat_prs_mly_jpn_tml_kor_scr_nor_igb_mcd_jav_rus_amh_tag_cnt_eng_fbf_ita_hau_pan_pol_svk_glc_qcu_mol_ben_alb_tsw_aeg_bul_sid_bos_sun_fre_dyu_spa_tsn_mao_tha_owc_knd_zul_ses_aze_por_grk_azi_bam_vie_wly_swa_dgb_xho	-0.593484721755914	-1.41607710060013	0.160093514920757
506	tig_pan_akn_krd_sid_aeg_anl_ben_azi_tur_lda_jav_yor_spa_hin_bsq_rus_amh_dyu_cnt_fre_pol_tsn_por_cic_ctl_fin_dgb_xho_est_rom_amr_geo_ita_ukr_glc_mcd_chh_wly_mol_hun_ven_bat_bul_mao_jpn_knd_kor_eng_urd_zul_nor_mly_dut_mlt_tag_mnd_ger_bem_arw_sod_afr_bos_slo_scr_qcu_swe_guj_alb_fbf_hau_svk_owc_grk_sun_prs_ses_lat_igb_ind_tha_heb_tml_moo_swt_uzb_cze_lit_aze_swa_vie_gam_bam_ewe_tsw	-0.614145461722816	-1.46653082857681	0.145877080322374
507	wly_bul_akn_mcd_aeg_sod_gam_ben_aze_tur_ven_mly_moo_rus_scr_bsq_fre_hau_yor_cnt_hin_rom_swt_krd_tsn_alb_fin_xho_fbf_hun_ger_chh_geo_dut_glc_ita_spa_sid_amh_bos_est_tsw_sun_swe_ind_jpn_knd_kor_por_urd_ses_slo_jav_lit_owc_mao_mnd_guj_lda_prs_mlt_cze_arw_afr_pol_qcu_grk_pan_svk_swa_amr_eng_anl_mol_bat_nor_igb_ukr_dgb_tag_tha_tig_tml_cic_ewe_uzb_ctl_lat_azi_bem_vie_heb_dyu_bam_zul	0.941233114620314	2.25214299885041	0.0266660824805696
508	hau_bos_dyu_lit_amh_anl_heb_por_uzb_azi_fbf_tag_swa_mcd_ctl_bsq_lat_aeg_zul_mnd_grk_prs_igb_swe_moo_slo_hun_lda_ses_est_ita_chh_geo_ben_fre_glc_krd_tig_mlt_alb_fin_tsw_sun_afr_ind_jpn_knd_kor_scr_rom_cic_eng_jav_cze_owc_mly_cnt_rus_bem_arw_sid_svk_nor_guj_urd_qcu_ukr_pol_bul_xho_sod_ger_amr_hin_mao_spa_ewe_pan_akn_bat_tha_gam_tml_bam_yor_tur_dut_mol_aze_tsn_vie_wly_swt_ven_dgb	-0.272481318176695	-0.643659689686006	0.521380264886238
509	sid_nor_moo_spa_tig_gam_wly_afr_uzb_tur_akn_bat_dgb_pol_glc_bsq_svk_owc_yor_cnt_alb_scr_swa_rom_tsw_guj_fin_igb_bam_hun_bul_chh_geo_por_ben_grk_swe_hau_amh_dut_est_tsn_mao_slo_sun_jpn_knd_kor_ita_prs_lda_urd_jav_cze_heb_mly_mnd_mol_cic_lat_sod_pan_ukr_krd_lit_qcu_eng_ger_arw_ven_anl_fre_aeg_ctl_tag_bos_bem_rus_xho_ind_tha_amr_tml_ewe_fbf_aze_hin_mcd_azi_swt_vie_mlt_dyu_zul_ses	0.958448828548409	2.289612946399	0.0243057335151072
510	heb_dut_ven_eng_gam_sid_chh_por_uzb_aze_dgb_jav_xho_rom_rus_bsq_arw_mlt_yor_cnt_pol_mol_bem_ger_ewe_hin_fin_tsn_lda_hun_lat_amr_geo_afr_pan_guj_ukr_sod_hau_swe_est_zul_tag_bul_bat_jpn_tml_kor_ita_ctl_moo_mcd_mao_ben_amh_mly_mnd_scr_swa_nor_wly_cze_svk_krd_prs_qcu_slo_alb_spa_swt_anl_fre_tig_lit_sun_urd_ses_grk_akn_ind_tha_owc_knd_dyu_bam_tur_bos_glc_azi_igb_vie_aeg_cic_tsw_fbf	-0.739385808742526	-1.77923919472704	0.0784675529722703
511	sod_eng_fbf_rus_gam_chh_mlt_cze_tur_uzb_tsn_ind_bam_mcd_ukr_bsq_bul_anl_ven_cnt_pol_grk_dyu_alb_yor_spa_hun_tsw_bem_fin_mol_tig_geo_ita_slo_por_prs_owc_amr_lit_est_zul_jav_hin_bat_jpn_knd_kor_ger_fre_swt_guj_mao_pan_aeg_sun_mnd_nor_akn_ctl_heb_arw_dut_ben_swe_qcu_afr_glc_rom_cic_amh_svk_wly_scr_mly_urd_moo_krd_igb_tag_tha_sid_tml_lda_dgb_azi_lat_bos_aze_ses_vie_hau_ewe_xho_swa	-0.550768189087351	-1.31626486327584	0.191320128042505
512	sid_pol_tsn_nor_sod_hau_anl_swe_uzb_tur_cic_tag_lda_ctl_dut_bsq_rom_amr_tsw_cnt_bul_ukr_igb_urd_yor_por_fin_dgb_ses_hun_glc_wly_geo_cze_bos_lat_hin_owc_amh_scr_est_swa_jav_lit_mly_jpn_tml_kor_mol_ben_swt_fre_mao_krd_chh_sun_mnd_ita_dyu_prs_mlt_spa_afr_rus_eng_qcu_svk_ger_guj_moo_tig_pan_gam_grk_ind_arw_bam_slo_xho_bat_tha_aeg_knd_fbf_akn_aze_mcd_alb_azi_zul_vie_heb_ven_ewe_bem	-0.719506833587176	-1.72772098563577	0.0873576437040998
513	aeg_bul_bem_swe_wly_anl_sid_pan_uzb_tur_dgb_bat_swt_prs_pol_bsq_eng_tig_fbf_cnt_ukr_bos_xho_mcd_lda_slo_fin_yor_tsn_hun_glc_amr_geo_grk_urd_por_rus_chh_sod_ita_est_swa_mao_ctl_jav_jpn_tml_kor_rom_scr_dyu_ben_ind_ger_mlt_tag_mnd_guj_ses_krd_gam_lit_alb_hin_lat_qcu_fre_arw_mol_ewe_hau_spa_amh_svk_mly_dut_ven_cze_bam_sun_tha_owc_knd_cic_zul_azi_afr_nor_aze_tsw_vie_heb_igb_akn_moo	-0.650864138346944	-1.55586383503468	0.123137113144623
514	wly_ita_akn_afr_owc_hau_aeg_alb_azi_uzb_bem_bat_ven_grk_bos_bsq_ukr_gam_dgb_cnt_fre_dut_igb_ben_bam_cze_est_ewe_lda_fin_ger_amr_geo_mcd_slo_lat_svk_anl_amh_krd_hun_xho_sun_guj_ind_jpn_tml_kor_pol_hin_ses_glc_mao_rus_sid_jav_mnd_scr_fbf_rom_tig_spa_arw_urd_mol_qcu_swe_prs_nor_tsw_mlt_pan_chh_eng_mly_bul_swa_por_cic_tag_tha_heb_knd_moo_zul_tur_lit_ctl_aze_yor_vie_sod_dyu_tsn_swt	-0.983731515864252	-2.40238295441858	0.0182752628577149
515	tig_pan_bam_krd_owc_anl_mlt_bul_tur_uzb_ses_sun_zul_ctl_por_bsq_pol_sod_ven_cnt_grk_swe_tsn_ita_akn_lit_fin_lda_dgb_hun_spa_amh_geo_dut_afr_glc_alb_wly_sid_guj_est_xho_mly_bos_jav_jpn_knd_kor_prs_hin_cic_fre_tag_mol_hau_ind_mnd_lat_tsw_rom_heb_nor_arw_mcd_urd_qcu_eng_slo_rus_igb_amr_ukr_chh_scr_bat_ben_dyu_svk_moo_mao_tha_gam_tml_yor_fbf_azi_ger_cze_aze_bem_vie_aeg_swa_swt_ewe	0.0311776754822523	0.0734722431803728	0.941588125741508
516	wly_ita_dgb_por_owc_tig_amr_svk_azi_tur_bam_bat_ewe_nor_swe_bsq_slo_sid_igb_mnd_ctl_fre_swt_dut_bem_afr_est_cic_ven_fin_krd_mlt_geo_bul_prs_ukr_eng_amh_anl_mol_hun_zul_jav_lit_sun_jpn_tml_kor_arw_ben_fbf_alb_ind_mcd_hau_mao_cnt_guj_xho_urd_sod_spa_lat_hin_scr_qcu_pan_bos_rus_yor_gam_glc_heb_ger_mly_grk_tsw_pol_ses_tag_tha_chh_knd_tsn_swa_aze_rom_cze_uzb_dyu_vie_aeg_lda_moo_akn	-0.258514477280136	-0.610752304010594	0.542853369995108
517	sod_bos_tsw_guj_amr_amh_chh_fre_azi_aze_yor_tag_akn_swe_svk_bsq_bul_wly_dgb_cnt_mcd_ita_zul_pol_bem_scr_hun_ses_bam_est_spa_anl_geo_pan_por_ger_hin_mlt_tig_dut_fin_swa_sun_alb_ind_jpn_tml_kor_ukr_mol_igb_arw_mly_slo_owc_mao_mnd_ctl_ewe_lat_aeg_lit_krd_urd_prs_qcu_glc_eng_ben_cic_gam_afr_hau_cze_bat_rom_dyu_rus_tsn_jav_tha_sid_knd_xho_fbf_uzb_nor_grk_tur_swt_vie_heb_ven_lda_moo	0.176537808170244	0.416473546087581	0.678023151630967
518	sid_ita_ewe_bul_wly_owc_chh_lit_azi_uzb_swa_jav_zul_spa_rus_bsq_guj_anl_igb_cnt_por_eng_moo_urd_dyu_cze_hun_swt_akn_fin_alb_sod_geo_krd_svk_prs_bos_heb_hau_arw_est_cic_mly_scr_tag_jpn_knd_kor_rom_dut_lda_pol_ind_fre_amr_sun_mnd_pan_bam_grk_mlt_lat_ukr_slo_ger_qcu_ctl_afr_glc_ven_amh_mcd_tig_mol_bat_ben_dgb_hin_tsw_mao_tha_gam_tml_ses_xho_tur_nor_swe_aze_tsn_vie_aeg_fbf_yor_bem	-0.304646516255107	-0.721027868631396	0.472701030015418
519	sid_mol_akn_ben_chh_gam_aeg_nor_uzb_aze_dyu_sun_bem_svk_prs_bsq_urd_wly_ven_cnt_pan_bos_moo_eng_bam_cze_hun_ewe_xho_fin_lat_anl_geo_rom_lit_arw_alb_amr_tig_ukr_est_swt_bat_glc_tag_jpn_tml_kor_grk_ita_igb_por_mly_pol_amh_ind_mnd_swe_zul_rus_owc_afr_guj_mcd_bul_qcu_ger_fre_spa_tsn_hau_scr_sod_krd_mao_hin_cic_slo_fbf_jav_tha_heb_knd_ses_dgb_azi_ctl_dut_tur_tsw_vie_mlt_lda_swa_yor	-0.794983306671795	-1.91535910496352	0.0585192742263226
520	chh_scr_dyu_ger_wly_amr_sid_rus_uzb_azi_fbf_sun_zul_ita_glc_bsq_svk_tig_dgb_mnd_cze_urd_xho_grk_ses_slo_fin_cic_ven_hun_mol_anl_geo_dut_krd_prs_rom_hau_owc_alb_est_akn_tag_bul_ind_jpn_knd_kor_mcd_ukr_yor_bos_mao_hin_aeg_bat_cnt_lat_bem_guj_amh_pol_ben_nor_lit_qcu_pan_arw_fre_bam_heb_swe_gam_por_jav_spa_swa_ctl_tsn_mly_tha_sod_tml_igb_swt_aze_afr_eng_tur_tsw_vie_mlt_moo_ewe_lda	-0.367691505808322	-0.872123965851871	0.385386784336722
521	anl_mcd_dyu_pol_sod_heb_amr_fre_azi_uzb_zul_ind_ven_lat_mol_bsq_ita_amh_swa_cnt_ctl_cze_xho_prs_dgb_glc_fin_bem_cic_hun_bul_aeg_geo_grk_arw_nor_ukr_owc_mlt_por_est_tsn_sun_hin_mao_jpn_tml_kor_pan_afr_swt_guj_mly_eng_sid_jav_mnd_ger_akn_bos_gam_alb_rus_scr_krd_qcu_urd_dut_lit_igb_tig_swe_chh_slo_bat_svk_fbf_ben_ewe_tag_tha_wly_knd_bam_tsw_aze_rom_spa_tur_ses_vie_hau_yor_lda_moo	-1.13142888896999	-2.78895553922497	0.0064135291083782
522	chh_spa_fbf_glc_sod_aeg_sid_mol_uzb_azi_swt_mao_xho_mcd_ger_bsq_nor_gam_tsn_mnd_krd_urd_dyu_lat_ewe_ctl_hun_igb_yor_est_swe_mlt_geo_afr_bul_guj_ukr_tig_amh_rus_fin_akn_jav_ita_bat_jpn_knd_kor_svk_hin_ses_scr_ind_dut_heb_mly_cnt_lit_cic_eng_anl_pol_grk_prs_slo_qcu_fre_rom_pan_bem_wly_cze_owc_bos_sun_ben_bam_alb_ven_tag_tha_amr_tml_zul_lda_tur_arw_por_aze_dgb_vie_hau_swa_moo_tsw	-0.340282461790057	-0.806846205063749	0.421813722856138
523	tig_urd_fbf_lat_sod_wly_chh_svk_aze_uzb_bam_jav_swt_spa_pan_bsq_bos_mlt_xho_cnt_krd_hin_lda_rom_akn_lit_fin_zul_tsw_hun_ctl_owc_geo_guj_por_ukr_ben_amh_heb_mcd_est_swa_mao_mol_ind_jpn_knd_kor_cze_bul_tsn_afr_bat_scr_gam_mly_mnd_fre_moo_ita_aeg_nor_alb_arw_slo_qcu_glc_eng_grk_ses_hau_swe_sid_dut_tag_ger_dgb_prs_dyu_sun_tha_anl_tml_ven_cic_azi_rus_pol_tur_ewe_vie_amr_bem_igb_yor	-0.575530212394504	-1.37049092458012	0.173832664747381
524	hau_fre_moo_cze_wly_sid_owc_alb_aze_tur_ewe_mly_ven_por_rus_bsq_glc_tig_tsw_mnd_pol_lat_bam_grk_swa_lit_fin_akn_lda_hun_rom_gam_geo_scr_krd_bul_guj_amr_amh_dut_est_cic_sun_ctl_tag_jpn_knd_kor_mol_hin_zul_eng_bat_svk_aeg_jav_cnt_prs_tsn_ita_heb_slo_spa_afr_bos_qcu_ger_urd_swe_bem_sod_mcd_anl_ben_ind_arw_yor_ukr_ses_mao_tha_chh_tml_igb_xho_uzb_nor_pan_azi_fbf_vie_mlt_dgb_dyu_swt	0.338187895810187	0.796898106111889	0.427539981332654
525	owc_grk_yor_scr_mlt_amh_hau_rom_azi_aze_zul_mly_fbf_hin_prs_bsq_lat_amr_tsn_cnt_pan_ger_bam_spa_tsw_mol_hun_igb_lda_est_eng_tig_geo_por_cze_bos_alb_chh_sid_nor_fin_dyu_sun_ben_jav_jpn_tml_kor_svk_afr_akn_urd_mao_krd_sod_tag_mnd_guj_swa_fre_gam_glc_lit_rus_ita_qcu_ukr_bul_mcd_ewe_aeg_ctl_wly_slo_bat_pol_dgb_swe_moo_ind_tha_anl_knd_ven_ses_uzb_dut_arw_tur_cic_vie_heb_swt_xho_bem	-0.0887971992742796	-0.209332651681348	0.834646425218481
526	aeg_lit_igb_ukr_sid_sod_heb_fre_tur_azi_moo_ind_ven_bul_mol_bsq_swe_mlt_cic_mnd_ctl_mcd_dgb_ger_bam_rom_hun_ses_lda_fin_cze_anl_geo_pan_nor_bos_lat_tig_chh_guj_est_tsw_tag_ita_jav_jpn_tml_kor_urd_dut_ewe_afr_mly_prs_gam_mao_cnt_scr_swa_eng_wly_grk_hin_glc_por_qcu_krd_ben_rus_zul_owc_pol_amh_arw_sun_alb_fbf_svk_swt_bat_tha_amr_knd_dyu_xho_uzb_slo_spa_aze_tsn_vie_hau_bem_akn_yor	-1.11551464204295	-2.73390535484172	0.00749315507005883
527	sod_dut_cic_prs_amh_wly_hau_arw_azi_uzb_swa_jav_yor_spa_guj_bsq_svk_owc_tsw_mnd_bos_ger_lda_grk_akn_slo_hun_bam_tsn_fin_afr_aeg_geo_bul_rom_cze_swe_anl_heb_lat_est_bem_ind_krd_bat_jpn_knd_kor_por_lit_ven_glc_tag_urd_chh_mly_cnt_ben_zul_rus_amr_alb_nor_pan_scr_qcu_pol_mcd_ita_moo_tig_ukr_sid_ctl_sun_fre_dyu_eng_igb_mao_tha_gam_tml_ewe_ses_tur_hin_mol_aze_xho_vie_mlt_dgb_fbf_swt	-0.574406980640595	-1.37152834194494	0.173510345295637
528	sod_nor_moo_mol_tig_wly_owc_eng_tur_azi_lda_jav_tsw_alb_grk_bsq_krd_heb_swt_mnd_pol_lit_xho_rom_akn_pan_est_tsn_igb_fin_swe_aeg_geo_ita_fre_ukr_prs_amh_chh_guj_hun_dgb_tag_lat_mao_jpn_knd_kor_arw_ben_cic_scr_sun_spa_mlt_mly_cnt_ctl_ses_bul_anl_glc_dut_bos_urd_qcu_ger_cze_afr_yor_amr_hin_hau_rus_bat_mcd_swa_slo_dyu_ind_tha_sid_tml_ewe_bam_uzb_por_svk_aze_bem_vie_gam_ven_fbf_zul	-0.100479745053075	-0.237001631107139	0.813176802110052
529	sod_svk_fbf_mol_amh_wly_owc_urd_aze_uzb_swt_ind_bem_ukr_swe_bsq_afr_hau_ven_mnd_bul_ctl_tsw_mcd_xho_rus_est_cic_akn_hun_dut_tig_geo_nor_pan_alb_prs_mlt_heb_rom_fin_igb_mly_hin_mao_jpn_tml_kor_lat_pol_ewe_ben_sun_bos_sid_bat_cnt_slo_zul_arw_chh_glc_ita_cze_por_qcu_spa_krd_fre_lda_gam_guj_amr_lit_tag_grk_moo_eng_dgb_jav_tha_aeg_knd_swa_bam_tur_ger_scr_azi_yor_vie_anl_dyu_tsn_ses	-0.550841313842659	-1.31184133223502	0.192802747564315
530	amr_rus_swt_svk_amh_aeg_mlt_bul_tur_aze_dyu_mao_cic_slo_ger_bsq_nor_chh_tsn_mnd_ukr_eng_igb_ita_ewe_cze_fin_ses_moo_hun_bos_hau_geo_rom_arw_swe_prs_heb_sod_hin_est_zul_ind_pan_mly_jpn_tml_kor_afr_urd_yor_krd_jav_alb_tig_sun_cnt_guj_tsw_dut_wly_glc_por_lat_spa_qcu_mol_grk_fre_xho_gam_ctl_sid_scr_bat_mcd_bam_lit_fbf_tag_tha_anl_knd_dgb_ven_uzb_ben_pol_azi_akn_vie_owc_bem_swa_lda	-1.30377490342649	-3.2250707670639	0.00173840853344654
531	aeg_swe_tsw_dut_owc_sid_wly_pol_azi_tur_ses_mao_fbf_mol_urd_bsq_rom_sod_dgb_mnd_nor_grk_ewe_rus_xho_spa_hun_dyu_zul_est_afr_heb_geo_bos_ben_alb_ger_hau_amh_arw_fin_swt_ind_krd_sun_jpn_tml_kor_fre_mcd_akn_eng_tag_glc_mlt_mly_cnt_ukr_moo_por_chh_lit_ctl_ita_scr_qcu_pan_slo_guj_lda_anl_lat_amr_svk_jav_bul_cic_prs_tsn_bat_tha_gam_knd_bam_yor_aze_cze_hin_uzb_bem_vie_tig_ven_swa_igb	0.26089378661916	0.613859210557231	0.540807027872434
532	chh_glc_xho_eng_amh_amr_tig_pol_uzb_tur_yor_tag_bem_lat_hin_bsq_urd_sid_swt_mnd_pan_swe_dyu_mol_cic_svk_est_bam_zul_hun_rus_sod_geo_bos_ukr_arw_rom_heb_gam_scr_fin_swa_jav_afr_sun_jpn_tml_kor_ben_prs_ses_dut_ind_bul_mlt_mly_cnt_cze_dgb_slo_wly_nor_por_spa_alb_qcu_grk_ctl_fre_igb_hau_guj_owc_lit_bat_krd_moo_ita_fbf_mao_tha_aeg_knd_ven_tsw_aze_mcd_ger_azi_tsn_vie_anl_lda_ewe_akn	-0.966008979454165	-2.3538961844623	0.020682760548763
533	wly_spa_ses_ctl_hau_amh_amr_bul_aze_tur_moo_mly_cic_eng_pol_bsq_dut_heb_akn_mnd_ita_prs_yor_bos_ewe_arw_hun_dyu_bem_fin_mcd_tig_geo_hin_ukr_swe_svk_owc_mlt_krd_est_dgb_mao_lit_sun_jpn_knd_kor_urd_ger_lda_cze_ind_scr_aeg_tag_cnt_nor_tsn_guj_gam_mol_ben_grk_por_qcu_rom_pan_slo_igb_sod_glc_sid_fre_bat_afr_fbf_lat_xho_jav_tha_anl_tml_zul_bam_uzb_alb_rus_azi_swa_vie_chh_swt_ven_tsw	-0.211202176523301	-0.498481036703527	0.619321940465723
534	gam_bul_dgb_ita_anl_mlt_wly_mcd_tur_uzb_bem_tag_ven_svk_ctl_bsq_ben_amr_xho_mnd_ukr_slo_lda_dut_cic_hin_est_zul_dyu_hun_bos_sid_geo_eng_cze_por_arw_sod_chh_grk_fin_ses_jav_guj_ind_jpn_tml_kor_spa_pol_akn_fre_sun_nor_heb_mly_cnt_mol_swa_rom_hau_afr_alb_lat_krd_qcu_scr_urd_pan_tsw_owc_rus_tig_swe_bat_ger_ewe_glc_igb_mao_tha_amh_knd_swt_bam_azi_prs_lit_aze_moo_vie_aeg_fbf_tsn_yor	-0.1423371799386	-0.33589709558714	0.737705100357098
535	mlt_cze_moo_krd_gam_sid_tig_ita_aze_tur_cic_sun_ses_fre_rom_bsq_bos_wly_tsn_mnd_pol_guj_lda_hin_dyu_prs_hun_ewe_igb_fin_ger_hau_geo_dut_alb_urd_mol_amr_owc_glc_est_swt_bat_svk_jav_jpn_knd_kor_rus_lit_tsw_ben_mly_swe_sod_mao_cnt_pan_swa_lat_chh_slo_por_ukr_afr_qcu_ctl_arw_grk_dgb_aeg_spa_heb_mcd_ind_bul_yor_nor_akn_tag_tha_anl_tml_ven_xho_uzb_eng_scr_azi_bam_vie_amh_zul_bem_fbf	-0.428728141992165	-1.01759792675649	0.311509074171422
536	aeg_afr_tsw_nor_mlt_amh_chh_ben_azi_uzb_igb_jav_fbf_swe_ger_bsq_bos_tig_akn_mnd_lat_ukr_ses_urd_zul_eng_est_xho_swt_fin_mcd_gam_geo_arw_dut_mol_prs_anl_sid_slo_hun_bem_ind_ctl_mly_jpn_knd_kor_hin_guj_swa_krd_tag_spa_sod_sun_cnt_rom_cic_bul_heb_por_scr_pol_cze_qcu_lit_fre_svk_tsn_owc_pan_wly_alb_mao_rus_lda_ita_ven_bat_tha_amr_tml_moo_yor_aze_grk_glc_tur_bam_vie_hau_ewe_dyu_dgb	0.104279604653637	0.245614432923655	0.806521933984392
537	owc_nor_bem_pol_amh_heb_mlt_por_azi_uzb_tsw_tag_yor_ita_lat_bsq_krd_sid_igb_mnd_bos_afr_cic_fre_lda_bul_hun_dyu_zul_est_ukr_anl_geo_urd_scr_lit_dut_hau_amr_swe_fin_fbf_bat_grk_sun_jpn_knd_kor_spa_pan_tsn_ger_mao_ben_aeg_ind_cnt_prs_bam_cze_gam_mol_alb_arw_slo_qcu_guj_rus_ctl_dgb_sod_glc_chh_rom_jav_hin_ses_svk_xho_mly_tha_tig_tml_swa_ewe_tur_eng_mcd_aze_moo_vie_wly_swt_akn_ven	-0.593068144370046	-1.41768302625145	0.159625170563221
538	sod_eng_zul_ctl_wly_gam_amr_pol_aze_azi_ven_mao_swt_arw_hin_bsq_alb_hau_dgb_cnt_rus_slo_ewe_prs_cic_ben_est_lda_bam_fin_afr_chh_geo_fre_ukr_ger_spa_tig_anl_guj_hun_fbf_jav_mol_sun_jpn_knd_kor_bul_cze_yor_urd_tag_krd_sid_bat_mnd_pan_akn_bos_mlt_ita_grk_lat_glc_qcu_nor_dut_svk_tsw_heb_por_aeg_lit_mly_rom_moo_scr_ses_ind_tha_owc_tml_igb_tsn_tur_mcd_swe_uzb_swa_vie_amh_xho_dyu_bem	0.134720777176098	0.317269733549541	0.751750124949641
539	mlt_scr_igb_krd_owc_wly_sid_nor_azi_uzb_fbf_sun_bem_lit_glc_bsq_rus_amh_akn_cnt_mol_prs_moo_hin_ven_ctl_est_xho_ewe_hun_eng_hau_geo_spa_grk_bul_ukr_tig_aeg_urd_fin_swa_tag_guj_mly_jpn_knd_kor_fre_alb_tsw_afr_jav_lat_sod_bat_mnd_mcd_lda_ger_amr_cze_svk_ben_pan_qcu_bos_pol_slo_cic_chh_swe_gam_arw_mao_por_dyu_dut_dgb_ind_tha_anl_tml_tsn_swt_tur_ita_rom_aze_zul_vie_heb_yor_bam_ses	-0.633862531283004	-1.51725948125461	0.132593211872869
540	heb_ctl_dyu_cze_sod_chh_mlt_prs_aze_uzb_moo_ind_zul_rom_lit_bsq_dut_wly_tsn_mnd_pol_arw_ven_rus_dgb_pan_fin_ses_swa_est_slo_gam_geo_mcd_nor_hin_ger_hau_anl_por_hun_yor_sun_afr_tag_jpn_tml_kor_bos_swe_tsw_grk_jav_bul_tig_mly_cnt_ukr_lda_eng_aeg_alb_urd_ita_krd_qcu_fre_guj_svk_xho_amr_ben_sid_lat_bat_scr_bam_glc_fbf_mao_tha_amh_knd_swt_akn_tur_spa_mol_azi_cic_vie_owc_ewe_igb_bem	-0.156307329565948	-0.369101635128412	0.712890984827088
541	sod_urd_lda_spa_heb_wly_aeg_eng_uzb_aze_dyu_ind_akn_mol_guj_bsq_lit_chh_swt_mnd_swe_dut_igb_arw_ven_scr_fin_fbf_bam_hun_bos_mlt_geo_ukr_afr_cze_nor_amr_amh_slo_est_ses_mao_prs_tag_jpn_tml_kor_grk_ita_xho_mcd_jav_por_tig_bat_cnt_lat_swa_rus_sid_pol_bul_rom_pan_qcu_krd_ger_ctl_ewe_anl_svk_gam_ben_sun_glc_cic_hin_zul_mly_tha_hau_knd_tsn_bem_azi_fre_alb_tur_tsw_vie_owc_yor_moo_dgb	-0.219679715823507	-0.518956445159046	0.60502386308565
542	heb_slo_cic_afr_gam_chh_owc_ukr_aze_azi_ses_ind_yor_ger_ben_bsq_fre_mlt_zul_mnd_lat_ita_ewe_hin_tsn_dut_est_tsw_swa_fin_por_amh_geo_cze_pan_mcd_prs_sid_anl_svk_hun_ven_mao_rus_jav_jpn_tml_kor_ctl_arw_bam_glc_bat_bul_amr_tag_cnt_guj_akn_urd_tig_swe_scr_bos_alb_qcu_eng_rom_lit_bem_sod_spa_wly_grk_sun_mol_fbf_krd_lda_mly_tha_hau_knd_dgb_igb_uzb_pol_nor_tur_xho_vie_aeg_swt_dyu_moo	-0.440426845969379	-1.04541979127655	0.298538639115762
543	amh_scr_tsw_ukr_sod_sid_owc_bos_tur_uzb_cic_ind_bem_ita_spa_bsq_cze_chh_igb_cnt_slo_dut_xho_alb_ewe_pan_hun_dyu_moo_est_glc_amr_geo_ben_pol_svk_rus_hau_tig_eng_fin_swt_mao_urd_mly_jpn_knd_kor_ctl_bul_akn_afr_bat_ger_heb_tag_mnd_swe_fbf_krd_mlt_mcd_prs_arw_lat_qcu_hin_lit_rom_lda_wly_por_anl_fre_jav_grk_yor_nor_swa_sun_tha_gam_tml_ven_dgb_aze_mol_guj_azi_ses_vie_aeg_tsn_bam_zul	-0.391073281597164	-0.927923564895504	0.355849271192043
544	mlt_eng_tsw_nor_anl_gam_aeg_pol_aze_uzb_yor_mao_ven_por_ben_bsq_ger_hau_swa_cnt_mcd_rus_xho_grk_akn_glc_est_swt_bem_hun_ita_wly_geo_urd_afr_hin_slo_amr_amh_swe_fin_ewe_tag_arw_ind_jpn_tml_kor_ukr_alb_lda_lit_bat_spa_chh_sun_mnd_guj_fbf_prs_tig_cze_dut_fre_pan_qcu_svk_lat_bul_moo_heb_rom_owc_ctl_jav_scr_cic_mol_dyu_mly_tha_sod_knd_tsn_ses_tur_krd_bos_azi_zul_vie_sid_igb_bam_dgb	-0.335361187940872	-0.793848202620716	0.429304719656778
545	sod_lit_bam_por_owc_hau_amr_mol_uzb_tur_tsw_sun_ses_bul_svk_bsq_bos_anl_zul_cnt_arw_pol_ewe_spa_dyu_ukr_fin_swa_lda_hun_guj_sid_geo_ctl_lat_swe_ger_heb_aeg_ben_est_akn_jav_dut_tag_jpn_tml_kor_mcd_hin_igb_ita_ind_grk_amh_mao_mnd_fre_fbf_rom_gam_alb_eng_urd_prs_qcu_scr_slo_cze_yor_chh_krd_tig_rus_bat_nor_bem_afr_dgb_mly_tha_mlt_knd_ven_cic_aze_pan_glc_azi_xho_vie_wly_swt_moo_tsn	-1.42070142883406	-3.57249768238753	0.000562470540063434
546	chh_cze_zul_rus_amr_sod_aeg_mol_tur_azi_dyu_bat_xho_bul_nor_bsq_alb_tig_bem_mnd_afr_slo_dgb_rom_swt_arw_hun_lda_yor_fin_pan_wly_geo_ben_eng_fre_scr_anl_hau_grk_est_tsw_sun_lit_tag_jpn_knd_kor_ita_ger_akn_swe_ind_lat_mlt_jav_cnt_spa_fbf_dut_amh_bos_prs_urd_ctl_qcu_mcd_guj_krd_ses_sid_pol_heb_por_mly_hin_bam_svk_ewe_mao_tha_owc_tml_swa_igb_uzb_glc_ukr_aze_tsn_vie_gam_cic_moo_ven	-0.0400045047316547	-0.094237333063397	0.925123367643628
547	tig_slo_dgb_urd_amr_chh_aeg_ben_uzb_tur_bam_tag_zul_pan_afr_bsq_ukr_hau_akn_mnd_ctl_spa_fbf_hin_swa_grk_hun_lda_ses_fin_por_owc_geo_scr_svk_guj_ger_mlt_gam_lit_est_igb_bat_lat_mly_jpn_tml_kor_alb_rom_ven_bos_ind_pol_amh_jav_cnt_eng_xho_mcd_wly_mol_bul_nor_swe_qcu_arw_dut_cze_yor_sid_ita_sod_glc_sun_prs_tsn_rus_ewe_mao_tha_anl_knd_bem_moo_azi_krd_fre_aze_dyu_vie_heb_swt_tsw_cic	-0.448700568946325	-1.06600646059068	0.289180393361838
548	owc_mol_tsn_urd_aeg_gam_chh_dut_uzb_tur_ven_bat_bam_hin_nor_bsq_ger_tig_xho_mnd_ctl_glc_fbf_ukr_bem_pol_hun_cic_igb_fin_cze_sid_geo_por_afr_eng_ita_wly_heb_bul_est_dgb_ind_lit_sun_jpn_knd_kor_rom_rus_ses_lat_jav_ben_sod_mly_cnt_arw_lda_bos_amh_scr_svk_spa_pan_qcu_fre_grk_alb_tsw_anl_krd_hau_slo_mao_guj_dyu_prs_zul_tag_tha_amr_tml_swa_swt_azi_swe_mcd_aze_yor_vie_mlt_akn_moo_ewe	0.13363831321089	0.314568862076984	0.753793663111314
549	chh_eng_dyu_guj_tig_anl_mlt_afr_azi_tur_cic_tag_moo_ctl_bos_bsq_nor_sod_zul_mnd_rus_urd_swa_rom_igb_lat_fin_tsw_swt_est_spa_wly_geo_por_arw_dut_mcd_amh_gam_alb_hun_bem_jav_lit_sun_jpn_tml_kor_fre_scr_xho_krd_mly_ben_amr_bat_cnt_swe_ewe_bul_sid_ukr_ger_ita_svk_qcu_prs_pol_glc_lda_aeg_grk_hau_hin_ind_pan_bam_slo_fbf_mao_tha_owc_knd_dgb_yor_uzb_cze_mol_aze_tsn_vie_heb_ven_ses_akn	-0.00140680632821724	-0.0033119260271673	0.997364564138129
550	chh_prs_ven_scr_wly_sid_tig_ben_aze_uzb_swa_mao_dgb_swe_arw_bsq_lat_gam_ses_mnd_spa_cze_dyu_bos_igb_rom_est_swt_akn_fin_pol_amr_geo_svk_pan_ita_dut_sod_anl_afr_hun_ewe_sun_fre_jav_jpn_knd_kor_ctl_ukr_tsw_lit_tag_alb_owc_mly_cnt_rus_bam_ger_hau_por_krd_hin_grk_qcu_urd_bul_eng_bem_mlt_mcd_aeg_guj_bat_mol_zul_nor_yor_ind_tha_amh_tml_xho_moo_azi_slo_glc_tur_cic_vie_heb_tsn_fbf_lda	-0.134827176672	-0.318417466240824	0.75088225969114
551	mlt_bos_dyu_pol_chh_amh_sod_scr_uzb_aze_ewe_mly_dgb_spa_cze_bsq_hin_hau_swa_mnd_urd_krd_tsn_bul_cic_eng_fin_fbf_tsw_hun_grk_anl_geo_fre_ben_prs_por_heb_amr_ger_est_swt_sun_lat_jav_jpn_knd_kor_svk_glc_moo_rus_mao_dut_gam_bat_cnt_swe_ses_guj_sid_arw_slo_ukr_mol_qcu_alb_afr_ita_bam_owc_nor_aeg_rom_ind_mcd_yor_ctl_akn_tag_tha_wly_tml_zul_bem_azi_pan_lit_tur_xho_vie_tig_ven_lda_igb	-1.20711521929932	-2.98867301681786	0.00358387822507075
552	amr_mol_moo_pan_mlt_sid_anl_scr_tur_uzb_cic_mao_zul_ukr_eng_bsq_bul_aeg_ses_cnt_cze_mcd_akn_ben_tsw_ita_hun_bam_igb_est_bos_tig_geo_ger_urd_nor_dut_chh_heb_fre_fin_xho_ind_lit_jav_jpn_tml_kor_grk_lat_swa_arw_mly_hin_hau_sun_mnd_glc_yor_krd_gam_afr_swe_ctl_alb_qcu_rom_por_prs_dgb_wly_rus_amh_svk_tag_guj_swt_spa_ewe_bat_tha_sod_knd_fbf_dyu_aze_slo_pol_azi_tsn_vie_owc_lda_bem_ven	-0.742895898036013	-1.78472612023677	0.0775664380748148
553	amh_afr_akn_ger_chh_tig_gam_lat_azi_aze_yor_jav_zul_dut_krd_bsq_hin_anl_ven_cnt_guj_arw_tsw_mcd_igb_swe_hun_xho_tsn_est_ita_owc_geo_bos_pan_ben_spa_heb_sid_por_fin_dyu_ind_alb_mao_jpn_tml_kor_ukr_bul_bam_pol_tag_slo_mlt_bat_mnd_prs_ewe_mol_sod_rus_nor_eng_cze_qcu_grk_lit_scr_cic_wly_urd_hau_rom_sun_ctl_lda_fre_dgb_mly_tha_amr_knd_fbf_moo_uzb_svk_glc_tur_bem_vie_aeg_ses_swa_swt	-0.664909516024183	-1.5929489026077	0.114564965809614
554	tig_mcd_tsw_guj_anl_mlt_chh_rus_azi_tur_swt_ind_cic_scr_cze_bsq_ctl_gam_ewe_cnt_slo_grk_dyu_mol_ven_urd_fin_bam_bem_hun_alb_amh_geo_afr_ben_pan_ukr_wly_sod_spa_est_akn_sun_prs_mao_jpn_tml_kor_lit_svk_dgb_bos_mly_arw_owc_tag_mnd_ita_tsn_ger_amr_lat_nor_krd_hin_qcu_glc_fre_pol_zul_sid_por_hau_dut_bat_eng_moo_bul_xho_jav_tha_aeg_knd_lda_swa_aze_swe_rom_uzb_igb_vie_heb_yor_ses_fbf	0.324815612795269	0.765094789231054	0.446152319264351
555	amr_por_swa_swe_sid_gam_sod_ger_tur_uzb_fbf_bat_ses_spa_arw_bsq_pan_aeg_igb_mnd_fre_afr_zul_rom_bem_svk_hun_tsw_moo_fin_glc_mlt_geo_bos_lat_eng_nor_chh_wly_rus_est_cic_mly_urd_sun_jpn_knd_kor_guj_prs_yor_ctl_jav_hin_hau_mao_cnt_alb_swt_scr_tig_pol_krd_cze_grk_qcu_ukr_slo_bul_bam_heb_lit_amh_ben_ind_ita_ewe_mol_lda_tag_tha_owc_tml_akn_ven_azi_dut_mcd_aze_xho_vie_anl_dyu_tsn_dgb	-0.533313627689671	-1.27022692106935	0.207172567816555
556	hau_ben_yor_cze_aeg_chh_owc_lat_aze_azi_zul_mly_ven_spa_rom_bsq_glc_amh_swt_cnt_guj_arw_ewe_alb_lda_mcd_fin_moo_akn_est_afr_sid_geo_ita_eng_rus_prs_heb_anl_nor_hun_dgb_jav_pol_tag_jpn_tml_kor_por_dut_xho_hin_ind_krd_sod_sun_mnd_swe_dyu_bul_amr_mol_bos_scr_fre_qcu_pan_grk_ukr_igb_tig_slo_gam_svk_mao_urd_cic_lit_swa_bat_tha_mlt_knd_bam_bem_tur_ger_ctl_uzb_ses_vie_wly_tsw_tsn_fbf	-0.158011942868312	-0.37321100390099	0.709840740403052
557	sod_ukr_fbf_arw_amh_tig_owc_spa_uzb_azi_swa_sun_swt_urd_mol_bsq_ben_amr_ven_cnt_pol_krd_cic_cze_tsn_slo_hun_ewe_akn_fin_lit_gam_geo_pan_mcd_glc_por_wly_chh_fre_est_igb_mly_dut_jav_jpn_knd_kor_hin_rom_bam_guj_mao_nor_hau_bat_mnd_afr_yor_rus_sid_ctl_ger_lat_grk_qcu_svk_bos_prs_bem_aeg_bul_heb_alb_tag_eng_lda_swe_moo_ind_tha_mlt_tml_dyu_ses_aze_scr_ita_tur_xho_vie_anl_zul_dgb_tsw	0.352007473002191	0.82985424249298	0.408746318646633
558	sid_grk_tsn_por_heb_gam_chh_dut_azi_uzb_dyu_tag_dgb_swe_prs_bsq_lat_tig_xho_mnd_bul_alb_swt_ger_bam_krd_fin_zul_swa_est_bos_sod_geo_mcd_afr_urd_eng_amh_anl_hin_hun_tsw_bat_ctl_mao_jpn_knd_kor_guj_ita_ses_ukr_ind_pan_amr_sun_cnt_mol_yor_rom_hau_spa_arw_fre_svk_qcu_glc_cze_scr_igb_mlt_ben_wly_lit_mly_pol_ven_nor_cic_jav_tha_owc_tml_akn_moo_aze_rus_slo_tur_lda_vie_aeg_fbf_bem_ewe	-0.349380717133534	-0.828068735802659	0.409751548674605
559	anl_eng_igb_bos_gam_heb_aeg_scr_aze_azi_cic_bat_akn_arw_ukr_bsq_grk_sod_tsw_cnt_krd_rus_bem_mol_tsn_nor_fin_ven_ewe_hun_mcd_sid_geo_por_svk_prs_hin_mlt_amr_urd_est_bam_sun_lit_tag_jpn_knd_kor_bul_swe_ses_ctl_mao_ger_wly_ind_mnd_rom_dyu_ben_tig_afr_dut_glc_guj_qcu_cze_slo_alb_zul_hau_spa_owc_ita_mly_fre_lda_pol_yor_jav_tha_amh_tml_fbf_swa_tur_pan_lat_uzb_xho_vie_chh_dgb_swt_moo	-0.673517052211341	-1.61435611749154	0.109838175129246
560	amh_afr_akn_rus_aeg_hau_gam_hin_aze_tur_ewe_tag_igb_ukr_slo_bsq_cze_sid_ses_cnt_mcd_arw_dyu_guj_zul_prs_hun_bam_tsn_fin_rom_chh_geo_pol_por_ctl_eng_anl_mlt_ita_est_bem_mao_lit_sun_jpn_tml_kor_ger_fre_ven_scr_ind_bul_owc_bat_mnd_pan_fbf_krd_sod_svk_alb_nor_urd_qcu_lat_dut_mol_cic_wly_spa_amr_grk_mly_glc_moo_ben_xho_jav_tha_heb_knd_yor_swt_azi_bos_swe_uzb_swa_vie_tig_tsw_lda_dgb	-0.0760671424892561	-0.179301647211145	0.858090918995008
561	owc_hin_tsw_pan_hau_mlt_amh_rus_aze_azi_bam_jav_cic_lit_eng_bsq_bos_amr_lda_mnd_mcd_urd_ewe_scr_dyu_fre_est_moo_swt_fin_krd_anl_geo_grk_nor_dut_rom_chh_tig_lat_hun_dgb_mao_cze_sun_jpn_tml_kor_mol_afr_igb_bul_ind_por_sid_tag_cnt_spa_ven_guj_heb_arw_ukr_swe_pol_qcu_ger_ben_prs_ses_gam_glc_sod_slo_mly_ita_swa_svk_akn_bat_tha_wly_knd_fbf_tsn_tur_ctl_alb_uzb_yor_vie_aeg_zul_xho_bem	-0.242256959313584	-0.572273076887213	0.568517809259771
562	anl_glc_swt_afr_tig_amh_owc_fre_uzb_aze_ewe_bat_bam_bul_pan_bsq_mcd_mlt_ses_cnt_alb_rus_bem_slo_dyu_guj_fin_ven_swa_hun_arw_amr_geo_urd_por_bos_dut_wly_heb_krd_est_cic_ind_ctl_mly_jpn_knd_kor_lat_ben_xho_pol_jav_ukr_chh_mao_mnd_hin_moo_spa_gam_nor_rom_scr_grk_qcu_svk_ger_swe_igb_aeg_mol_hau_lit_sun_eng_tsn_ita_dgb_tag_tha_sod_tml_lda_tsw_tur_cze_prs_azi_yor_vie_sid_akn_fbf_zul	-0.794835392652699	-1.91769478325447	0.0582183034518419
563	heb_cze_ewe_ita_sod_mlt_aeg_guj_tur_uzb_dyu_jav_zul_hin_ctl_bsq_urd_chh_yor_cnt_slo_swe_xho_mcd_bam_ger_est_moo_bem_hun_lit_gam_geo_bul_pan_glc_arw_hau_tig_scr_fin_ven_mao_prs_sun_jpn_tml_kor_dut_fre_swa_eng_bat_alb_sid_mly_mnd_pol_cic_nor_owc_rom_ukr_lat_spa_qcu_rus_por_svk_fbf_amr_grk_amh_ben_tag_krd_ses_bos_tsw_ind_tha_anl_knd_akn_tsn_aze_mol_afr_azi_swt_vie_wly_dgb_lda_igb	-0.908516775206698	-2.20419516812415	0.0299782692722005
564	wly_ger_cic_mol_amr_aeg_sod_slo_aze_azi_tsn_jav_ven_urd_ben_bsq_bos_hau_ses_mnd_ukr_prs_tsw_pol_lda_mcd_fin_zul_xho_est_afr_sid_geo_por_cze_arw_lit_gam_owc_fre_hun_igb_mao_svk_ind_jpn_knd_kor_glc_rom_bem_swe_tag_alb_chh_sun_cnt_grk_akn_guj_anl_lat_pan_dut_bul_qcu_hin_krd_ctl_swa_tig_eng_heb_rus_mly_ita_fbf_scr_ewe_bat_tha_amh_tml_bam_dgb_uzb_spa_nor_tur_yor_vie_mlt_swt_moo_dyu	-0.0289937020514722	-0.068316555822868	0.945680314187088
565	aeg_scr_zul_spa_tig_hau_chh_pan_azi_tur_bam_mao_bem_mol_ita_bsq_ger_anl_dgb_cnt_urd_ben_swt_por_yor_bul_fin_lda_akn_est_guj_sid_geo_svk_arw_swe_nor_mlt_owc_dut_hun_moo_mly_fre_jav_jpn_knd_kor_lat_lit_ses_eng_tag_bos_sod_bat_mnd_cze_ewe_mcd_wly_glc_pol_alb_slo_qcu_krd_rus_rom_ven_gam_afr_heb_hin_ind_grk_tsw_prs_dyu_sun_tha_amr_tml_cic_swa_aze_ctl_ukr_uzb_xho_vie_amh_igb_fbf_tsn	-0.588456413767394	-1.40387962330276	0.163685252432144
566	owc_pan_lda_ctl_mlt_hau_tig_rus_azi_uzb_igb_tag_bam_ukr_svk_bsq_scr_heb_yor_cnt_lit_bul_bem_cze_swa_pol_hun_ses_akn_fin_afr_gam_geo_spa_glc_por_swe_amr_sid_ger_est_fbf_ind_mol_jav_jpn_knd_kor_hin_mcd_tsn_ben_bat_rom_anl_mao_mnd_slo_ven_ita_amh_grk_krd_dut_arw_qcu_nor_urd_alb_zul_wly_guj_aeg_eng_mly_fre_dgb_lat_ewe_sun_tha_sod_tml_moo_swt_tur_bos_prs_aze_dyu_vie_chh_tsw_cic_xho	0.237343289371231	0.558207100235401	0.578044378425283
567	sid_bos_lda_ita_heb_mlt_anl_pol_tur_aze_tsn_sun_ven_ukr_alb_bsq_krd_owc_moo_mnd_lit_guj_bam_por_bem_slo_est_ses_swt_fin_nor_chh_geo_grk_mcd_dut_swe_gam_tig_afr_hun_swa_mao_spa_jav_jpn_tml_kor_fre_ctl_cic_ben_tag_arw_hau_ind_cnt_hin_dyu_rom_amh_prs_pan_svk_cze_qcu_scr_glc_urd_zul_amr_bul_sod_mol_mly_eng_fbf_lat_xho_bat_tha_wly_knd_ewe_akn_azi_rus_ger_uzb_dgb_vie_aeg_tsw_yor_igb	0.239167138337773	0.562868431806959	0.574878919188746
568	hau_rom_ses_grk_mlt_tig_sid_hin_azi_uzb_fbf_mly_ven_pan_slo_bsq_prs_wly_xho_mnd_bos_glc_dyu_krd_moo_afr_est_bam_tsw_hun_cze_aeg_geo_por_dut_mcd_guj_gam_owc_scr_fin_zul_jav_ita_mao_jpn_knd_kor_swe_ukr_akn_lat_ind_mol_sod_tag_cnt_fre_swt_rus_anl_nor_alb_pol_bul_qcu_ger_ctl_lit_tsn_heb_ben_chh_svk_bat_urd_dgb_spa_lda_sun_tha_amr_tml_bem_swa_tur_eng_arw_aze_cic_vie_amh_yor_igb_ewe	0.14140608654216	0.333132325076721	0.739784252551997
569	chh_mol_cic_eng_amh_sid_anl_grk_aze_tur_swa_mly_yor_dut_lit_bsq_afr_amr_fbf_cnt_lat_guj_tsn_spa_moo_prs_hun_tsw_ses_est_hin_wly_geo_bos_alb_bul_rus_heb_sod_krd_fin_ven_bat_ger_sun_jpn_knd_kor_cze_pan_dyu_ctl_jav_fre_tig_ind_mnd_glc_igb_rom_aeg_urd_swe_arw_slo_qcu_ukr_ben_pol_bam_gam_ita_hau_svk_mao_mcd_lda_scr_zul_tag_tha_mlt_tml_bem_ewe_uzb_por_nor_azi_dgb_vie_owc_akn_xho_swt	-0.480130221789118	-1.14063639146423	0.256950141548688
570	tig_ger_swa_lat_sid_amh_aeg_glc_tur_azi_akn_sun_cic_arw_swe_bsq_rus_owc_ven_mnd_dut_prs_zul_ben_yor_hin_est_dgb_bem_hun_bul_heb_geo_guj_svk_lit_afr_amr_gam_alb_fin_moo_jav_mol_mly_jpn_tml_kor_krd_nor_tsn_grk_bat_cze_chh_tag_cnt_rom_igb_ukr_anl_urd_slo_mcd_eng_qcu_pan_ctl_ita_fbf_hau_bos_sod_fre_ind_por_lda_scr_dyu_mao_tha_wly_knd_tsw_ses_uzb_spa_pol_aze_ewe_vie_mlt_xho_swt_bam	-0.238276149970702	-0.564423594338702	0.573824681775431
571	sod_grk_ewe_dut_chh_amh_mlt_krd_tur_aze_zul_ind_yor_spa_alb_bsq_fre_tig_igb_mnd_ukr_nor_moo_svk_dgb_eng_hun_tsn_swt_est_ger_gam_geo_swe_scr_lat_pol_heb_anl_glc_fin_ven_tag_afr_mao_jpn_knd_kor_pan_slo_tsw_bos_bat_arw_amr_jav_cnt_lit_bam_mcd_aeg_guj_ben_mol_por_qcu_prs_ita_ctl_fbf_sid_rus_owc_rom_sun_urd_bem_cze_dyu_mly_tha_wly_tml_xho_cic_azi_hin_bul_uzb_ses_vie_hau_lda_swa_akn	-0.309189432908975	-0.731454453431274	0.466340692373862
572	tig_rom_cic_ukr_amr_sid_chh_dut_tur_aze_ven_tag_dyu_pol_por_bsq_ben_amh_moo_cnt_spa_lit_yor_eng_dgb_pan_est_ewe_tsn_hun_guj_gam_geo_fre_urd_ita_prs_sod_owc_arw_fin_swt_mao_rus_sun_jpn_tml_kor_alb_lat_swa_bos_mly_scr_aeg_jav_mnd_afr_zul_cze_hau_hin_glc_swe_nor_qcu_ger_bul_krd_fbf_wly_grk_heb_ctl_bat_slo_xho_svk_igb_ind_tha_anl_knd_lda_ses_azi_mol_mcd_uzb_bem_vie_mlt_akn_tsw_bam	0.634340776088484	1.50167670930062	0.136568439567348
573	heb_prs_zul_lit_hau_anl_aeg_por_tur_aze_cic_mly_lda_lat_ukr_bsq_pan_chh_swt_cnt_arw_eng_igb_nor_tsn_grk_fin_akn_bem_hun_mcd_sid_geo_hin_afr_glc_alb_gam_amh_ita_est_ses_mao_rus_ind_jpn_knd_kor_spa_fre_tsw_dut_tag_bos_owc_sun_mnd_ben_xho_swe_amr_mol_scr_guj_ctl_qcu_ger_rom_cze_fbf_wly_bul_sod_krd_bat_pol_swa_svk_bam_jav_tha_tig_tml_dyu_dgb_uzb_urd_slo_azi_ewe_vie_mlt_moo_ven_yor	-0.35214287350821	-0.835094537169813	0.405804689025246
574	hau_arw_xho_eng_aeg_mlt_sid_dut_tur_aze_ses_ind_bam_alb_lat_bsq_ukr_owc_yor_cnt_scr_glc_tsn_grk_cic_guj_fin_bem_zul_est_bul_tig_geo_svk_prs_pol_spa_amh_amr_lit_hun_ewe_bat_urd_jav_jpn_knd_kor_pan_bos_ven_ger_mly_afr_anl_mao_mnd_slo_swa_ita_sod_nor_fre_krd_swe_qcu_por_rus_hin_fbf_gam_ben_wly_mol_tag_cze_tsw_ctl_moo_sun_tha_chh_tml_lda_dyu_uzb_rom_mcd_azi_dgb_vie_heb_akn_igb_swt	0.0365101884147606	0.085911097566332	0.931721779165413
575	gam_por_dgb_urd_anl_mlt_amr_ctl_uzb_tur_lda_mao_ses_lat_pol_bsq_prs_heb_ven_cnt_scr_lit_tsw_nor_swt_fre_hun_bam_tsn_est_eng_owc_geo_svk_hin_ger_grk_amh_sod_mol_fin_dyu_sun_ita_jav_jpn_knd_kor_arw_guj_bem_spa_tag_ben_chh_mly_mnd_bos_moo_dut_sid_slo_rom_pan_afr_qcu_ukr_cze_glc_igb_aeg_alb_tig_rus_ind_krd_yor_swe_ewe_bat_tha_wly_tml_swa_zul_azi_bul_mcd_aze_fbf_vie_hau_akn_xho_cic	0.0645018399348357	0.151824073342048	0.879654567438559
576	heb_hin_xho_glc_amr_wly_anl_rom_tur_aze_ses_ind_ewe_alb_lit_bsq_mol_aeg_swt_cnt_nor_krd_akn_prs_cic_eng_est_bam_lda_fin_ger_tig_geo_ctl_pol_arw_ben_gam_owc_fre_hun_igb_mly_pan_bat_jpn_knd_kor_urd_cze_tsn_bos_tag_ukr_chh_jav_mnd_mcd_bem_swe_sod_dut_grk_svk_ita_qcu_bul_lat_por_yor_mlt_rus_hau_spa_mao_afr_zul_guj_ven_sun_tha_amh_tml_dyu_tsw_uzb_scr_slo_azi_moo_vie_sid_dgb_fbf_swa	-0.307418342538634	-0.72813674454206	0.468359280500381
577	amr_swe_dgb_cze_sod_heb_hau_ben_azi_aze_moo_mly_swa_arw_nor_bsq_lat_amh_dyu_mnd_rom_ger_igb_krd_bem_mcd_est_bam_cic_hun_por_mlt_geo_spa_hin_rus_lit_owc_anl_guj_fin_akn_mao_bul_bat_jpn_knd_kor_grk_afr_ewe_ctl_jav_urd_gam_sun_cnt_mol_xho_svk_aeg_pol_eng_ita_dut_qcu_bos_ukr_alb_tsw_sid_prs_chh_slo_ind_glc_ven_fre_tsn_tag_tha_wly_tml_fbf_swt_uzb_scr_pan_tur_ses_vie_tig_lda_yor_zul	-0.714982211411027	-1.71655030035639	0.0893904257701957
578	amh_rus_bem_nor_gam_hau_aeg_hin_uzb_aze_ses_sun_lda_swe_bul_bsq_arw_tig_dyu_mnd_scr_eng_bam_mcd_ven_ger_fin_ewe_fbf_est_slo_chh_geo_por_grk_guj_ukr_mlt_amr_dut_hun_akn_ind_lat_bat_jpn_knd_kor_prs_lit_yor_cze_jav_spa_heb_tag_cnt_afr_moo_ben_owc_ctl_urd_alb_krd_qcu_bos_glc_pan_xho_wly_fre_anl_rom_mao_ita_zul_mol_swt_mly_tha_sid_tml_igb_tsn_tur_pol_svk_azi_dgb_vie_sod_tsw_swa_cic	-0.14458816411702	-0.340943971906055	0.733914802068032
579	anl_ukr_igb_pol_owc_sid_heb_cze_uzb_tur_moo_jav_tsn_mol_pan_bsq_rus_mlt_yor_mnd_scr_hin_ewe_slo_dyu_glc_est_akn_zul_hun_bul_hau_geo_lit_swe_mcd_fre_sod_aeg_lat_fin_tsw_mly_prs_tag_jpn_knd_kor_nor_krd_swt_urd_mao_spa_amh_ind_cnt_guj_fbf_ger_chh_grk_arw_ctl_alb_qcu_ben_afr_eng_dgb_wly_bos_gam_por_sun_svk_bam_dut_bem_bat_tha_amr_tml_cic_ses_aze_rom_ita_azi_ven_vie_tig_swa_xho_lda	-1.08089844606331	-2.64389588130529	0.00961954131298156
580	mlt_swe_ven_mcd_aeg_chh_sod_pol_azi_tur_bem_jav_cic_por_grk_bsq_svk_gam_ewe_mnd_bos_cze_xho_arw_igb_fre_fin_tsw_swt_hun_dut_wly_geo_krd_guj_lat_slo_anl_amr_rom_est_zul_bat_ger_ind_jpn_knd_kor_eng_ita_bam_prs_mao_mol_heb_sun_cnt_pan_swa_urd_sid_alb_scr_nor_ben_qcu_glc_ctl_rus_yor_tig_bul_amh_spa_mly_hin_ses_afr_fbf_tag_tha_owc_tml_dgb_dyu_uzb_lit_ukr_aze_tsn_vie_hau_moo_akn_lda	-0.0319274257587881	-0.0752013560040289	0.940216034192429
581	hau_spa_swt_glc_sod_chh_heb_hin_uzb_tur_fbf_ind_akn_por_eng_bsq_ukr_amr_lda_mnd_scr_prs_tsn_alb_igb_lit_hun_bem_bam_fin_rom_mlt_geo_slo_afr_lat_pan_wly_owc_ctl_est_dyu_tag_grk_jav_jpn_tml_kor_ger_svk_ven_ita_mly_cze_aeg_bat_cnt_arw_moo_guj_anl_bul_swe_dut_urd_qcu_ben_fre_nor_yor_tig_krd_amh_mol_sun_bos_cic_rus_swa_mao_tha_gam_knd_dgb_ewe_azi_pol_mcd_aze_xho_vie_sid_ses_zul_tsw	-0.049319478503639	-0.116208175284404	0.907738128062584
582	heb_alb_yor_pan_amr_wly_owc_afr_azi_aze_ven_tag_ewe_cze_krd_bsq_pol_hau_fbf_mnd_ger_glc_dyu_nor_xho_rus_fin_ses_bem_est_ben_chh_geo_scr_rom_arw_slo_aeg_anl_swe_hun_bam_jav_fre_sun_jpn_knd_kor_hin_spa_tsn_mcd_mly_ctl_sod_bat_cnt_ita_tsw_guj_mlt_svk_lit_grk_eng_qcu_ukr_lat_prs_cic_sid_bos_amh_dut_mao_mol_zul_urd_igb_ind_tha_gam_tml_swt_akn_tur_bul_por_uzb_moo_vie_tig_dgb_swa_lda	0.0749941992380755	0.176496537669417	0.860287652141694
583	heb_guj_swa_rus_tig_hau_owc_nor_azi_uzb_igb_ind_moo_afr_glc_bsq_cze_anl_bem_mnd_slo_ctl_ses_pan_tsn_mcd_fin_bam_swt_est_bul_gam_geo_dut_krd_grk_ita_mlt_sod_pol_hun_fbf_sun_mol_jav_jpn_tml_kor_hin_swe_ewe_eng_tag_rom_aeg_mao_cnt_svk_zul_spa_amr_lat_por_fre_ger_qcu_arw_ben_lit_dyu_chh_prs_sid_ukr_bat_scr_dgb_urd_lda_mly_tha_wly_knd_cic_akn_aze_alb_bos_tur_tsw_vie_amh_ven_yor_xho	0.217809150259467	0.513179971611907	0.609042369069623
584	amh_afr_dyu_alb_gam_chh_tig_por_uzb_azi_akn_ind_zul_grk_dut_bsq_guj_heb_yor_mnd_mol_svk_ven_swe_cic_urd_fin_tsn_bam_hun_bul_sod_geo_glc_lit_pan_rom_hau_mlt_ben_est_xho_mao_spa_tag_jpn_knd_kor_krd_cze_ewe_rus_bat_ukr_owc_jav_cnt_bos_fbf_arw_anl_slo_lat_prs_nor_qcu_eng_ita_ger_dgb_wly_ctl_aeg_fre_mly_scr_swa_mcd_lda_sun_tha_sid_tml_ses_igb_tur_pol_hin_aze_moo_vie_amr_bem_tsw_swt	-0.245093840259635	-0.579087219013038	0.563930326046362
585	chh_swe_swt_rus_sid_amh_owc_krd_tur_uzb_yor_tag_akn_lit_mcd_bsq_por_anl_bam_cnt_rom_nor_swa_ukr_fbf_alb_hun_cic_dyu_est_lat_heb_geo_bos_grk_svk_pan_mlt_sod_scr_fin_tsn_mly_spa_ind_jpn_tml_kor_eng_mol_xho_bul_mao_dut_gam_sun_mnd_ctl_dgb_glc_hau_fre_arw_hin_cze_qcu_pol_ita_slo_ewe_tig_ger_aeg_guj_jav_ben_igb_afr_moo_bat_tha_wly_knd_tsw_ven_aze_urd_prs_azi_ses_vie_amr_bem_zul_lda	-0.23591292825472	-0.557777570609809	0.578336486067966
586	sid_rus_yor_cze_amh_owc_mlt_spa_tur_uzb_bam_bat_tsw_bos_hin_bsq_krd_aeg_xho_cnt_guj_lit_ven_ukr_fbf_svk_fin_ewe_swa_hun_fre_amr_geo_slo_ger_arw_urd_anl_wly_nor_est_dgb_jav_afr_ind_jpn_knd_kor_alb_grk_akn_ctl_mao_prs_hau_tag_mnd_eng_zul_bul_tig_glc_mol_pan_dut_qcu_ita_lat_por_moo_chh_rom_heb_ben_mly_mcd_igb_swe_ses_sun_tha_gam_tml_lda_dyu_aze_scr_pol_azi_bem_vie_sod_tsn_cic_swt	-0.553055934162615	-1.31827750389997	0.190648386690203
587	anl_ukr_zul_bul_sod_wly_gam_pol_azi_uzb_tsn_mao_yor_krd_ita_bsq_mol_mlt_ewe_mnd_svk_cze_ses_dut_igb_afr_est_cic_tsw_hun_lit_amh_geo_prs_arw_ben_guj_sid_chh_eng_fin_akn_ind_grk_mly_jpn_knd_kor_alb_bos_lda_fre_bat_ctl_owc_sun_cnt_mcd_dyu_scr_heb_swe_rus_rom_urd_qcu_pan_por_nor_swa_tig_slo_amr_hin_tag_lat_bem_ger_moo_jav_tha_aeg_tml_xho_dgb_aze_spa_glc_tur_ven_vie_hau_fbf_swt_bam	0.0145611448446106	0.0342791298754599	0.972728033537065
588	gam_mcd_bem_grk_chh_owc_anl_bul_azi_uzb_lda_jav_swa_glc_ita_bsq_prs_heb_zul_cnt_alb_pol_fbf_krd_ses_ben_fin_ven_moo_est_hin_sid_geo_rus_lit_ger_scr_wly_aeg_urd_hun_swt_bat_lat_tag_jpn_knd_kor_arw_slo_dgb_cze_mly_bos_amh_sun_mnd_rom_xho_por_tig_swe_spa_guj_ctl_qcu_svk_ukr_dut_tsw_mlt_mol_hau_eng_mao_nor_dyu_afr_yor_ind_tha_amr_tml_ewe_bam_tur_fre_pan_aze_tsn_vie_sod_igb_cic_akn	-0.470094062979231	-1.11636214485314	0.267143215406296
589	aeg_bos_swt_krd_amh_chh_sid_lit_azi_uzb_swa_tag_igb_cze_mol_bsq_prs_hau_zul_mnd_dut_ctl_lda_alb_yor_eng_est_moo_ses_hun_grk_heb_geo_ben_por_pan_ita_sod_gam_rom_fin_dgb_jav_ukr_bat_jpn_tml_kor_fre_swe_dyu_svk_sun_rus_amr_mly_cnt_urd_bam_bul_wly_scr_ger_lat_slo_qcu_pol_mcd_afr_bem_tig_nor_owc_guj_ind_glc_xho_arw_ven_mao_tha_anl_knd_tsn_ewe_tur_hin_spa_aze_tsw_vie_mlt_akn_fbf_cic	-0.772518173169136	-1.86092236252841	0.0659145123147097
590	amh_nor_swt_grk_owc_hau_aeg_lat_aze_azi_tsn_jav_ven_krd_fre_bsq_swe_heb_igb_cnt_ger_por_bem_scr_ewe_cze_fin_bam_swa_hun_slo_sid_geo_urd_eng_glc_pan_sod_amr_mcd_est_ses_sun_ctl_bat_jpn_knd_kor_prs_lit_lda_bul_ind_svk_tig_mao_mnd_afr_dyu_spa_gam_pol_ita_guj_ukr_qcu_bos_alb_dut_xho_wly_rom_mlt_mol_tag_rus_moo_hin_dgb_mly_tha_anl_tml_yor_cic_uzb_arw_ben_tur_akn_vie_chh_tsw_zul_fbf	-0.78456821176708	-1.88635583170748	0.062367230661451
591	anl_urd_moo_spa_tig_heb_mlt_prs_azi_uzb_tsn_mly_igb_hin_bos_bsq_cze_aeg_dyu_mnd_ctl_mcd_bem_rus_xho_pol_fin_swt_zul_est_por_sod_geo_alb_lat_krd_slo_wly_sid_swe_hun_swa_mao_ben_sun_jpn_knd_kor_glc_arw_ven_fre_tag_ita_owc_ind_cnt_guj_yor_ukr_gam_ger_lit_eng_bul_qcu_afr_nor_dut_ewe_chh_pan_amh_grk_jav_rom_tsw_mol_lda_bat_tha_amr_tml_fbf_dgb_aze_svk_scr_tur_cic_vie_hau_akn_bam_ses	-0.71617735618262	-1.71467069822173	0.0897362412956253
592	heb_urd_cic_hin_aeg_owc_hau_prs_azi_tur_ven_mly_ewe_por_scr_bsq_krd_amr_swa_mnd_bos_mol_tsn_afr_tsw_rus_hun_swt_lda_fin_dut_gam_geo_mcd_guj_ita_pan_anl_sod_ger_est_igb_tag_rom_mao_jpn_tml_kor_nor_ctl_ses_eng_ind_cze_tig_sun_cnt_svk_yor_fre_chh_arw_spa_pol_ben_qcu_swe_bul_ukr_bem_sid_grk_wly_lat_bat_lit_zul_alb_fbf_jav_tha_amh_knd_akn_dyu_uzb_glc_slo_aze_bam_vie_mlt_dgb_xho_moo	-0.290865429494269	-0.688275375743245	0.492992662246717
593	wly_glc_bem_mol_tig_sod_sid_afr_aze_uzb_fbf_sun_cic_cze_krd_bsq_alb_anl_tsw_mnd_slo_swe_dyu_ctl_tsn_svk_est_ven_ewe_fin_bul_chh_geo_guj_lit_ita_arw_mlt_heb_urd_hun_xho_ind_ben_mao_jpn_knd_kor_fre_pan_yor_scr_jav_ger_aeg_bat_cnt_lat_igb_prs_hau_ukr_grk_hin_por_qcu_dut_spa_rus_swt_owc_nor_amh_eng_mly_mcd_zul_bos_moo_tag_tha_gam_tml_lda_swa_tur_rom_pol_azi_bam_vie_amr_dgb_akn_ses	-0.601700100078497	-1.43884348770898	0.153551985684193
594	anl_svk_ses_por_hau_amh_aeg_guj_uzb_tur_dgb_jav_tsn_eng_rom_bsq_prs_gam_igb_mnd_bos_bul_tsw_ita_swa_swe_hun_fbf_zul_fin_lit_sid_geo_pol_ukr_glc_nor_tig_sod_mcd_est_lda_bat_afr_mly_jpn_knd_kor_arw_alb_bem_rus_ind_ben_amr_sun_cnt_dut_ewe_hin_chh_lat_krd_ctl_pan_qcu_fre_cze_scr_swt_mlt_ger_heb_urd_mao_grk_bam_mol_xho_tag_tha_owc_tml_dyu_yor_azi_slo_spa_aze_ven_vie_wly_akn_cic_moo	-0.23570863327815	-0.556838898229385	0.578975088736874
595	mlt_ben_moo_hin_gam_sid_tig_lit_azi_uzb_zul_sun_yor_ukr_fre_bsq_guj_owc_tsn_mnd_rom_prs_ses_mcd_dyu_por_hun_igb_xho_fin_eng_hau_geo_scr_grk_glc_dut_amr_sod_spa_est_swa_mly_nor_ind_jpn_knd_kor_arw_alb_akn_slo_bat_svk_chh_tag_cnt_bos_tsw_ita_heb_krd_pol_mol_afr_qcu_rus_ger_pan_lda_amh_urd_anl_cze_jav_bul_bem_lat_cic_mao_tha_wly_tml_ewe_dgb_tur_ctl_swe_aze_bam_vie_aeg_ven_fbf_swt	-0.297409345762561	-0.704268204146327	0.483025575983509
596	heb_ctl_igb_pol_owc_chh_amh_lit_aze_azi_moo_sun_ewe_scr_grk_bsq_guj_mlt_bam_mnd_rom_bos_akn_eng_zul_dut_hun_swt_ses_est_nor_sid_geo_alb_urd_pan_slo_aeg_hau_svk_fin_dyu_mly_rus_tag_jpn_knd_kor_lat_ger_bem_mol_ind_afr_gam_mao_cnt_mcd_lda_spa_sod_arw_ukr_prs_krd_qcu_fre_bul_ben_xho_wly_hin_amr_swe_bat_cze_swa_glc_tsn_jav_tha_anl_tml_tsw_yor_tur_por_ita_uzb_dgb_vie_tig_ven_fbf_cic	-0.935668392284502	-2.27157539058083	0.0254179806978339
597	hau_nor_ven_alb_chh_mlt_anl_pol_azi_tur_lda_ind_dyu_scr_ctl_bsq_ger_amh_akn_mnd_por_fre_igb_krd_zul_slo_hun_dgb_tsn_fin_afr_gam_geo_prs_spa_swe_svk_tig_sod_glc_est_yor_tag_ben_jav_jpn_knd_kor_mcd_bos_xho_arw_bat_rom_aeg_mao_cnt_bul_cic_eng_wly_pan_rus_mol_ukr_qcu_guj_ita_dut_swa_sid_lit_amr_cze_sun_lat_ewe_hin_ses_mly_tha_heb_tml_moo_fbf_uzb_grk_urd_aze_bam_vie_owc_bem_tsw_swt	-0.243156262011944	-0.574382176959807	0.567095964546035
598	heb_mcd_tsw_svk_chh_wly_aeg_dut_aze_tur_swt_ind_zul_krd_hin_bsq_por_amh_lda_mnd_guj_arw_tsn_rom_igb_afr_hun_xho_dyu_fin_nor_mlt_geo_eng_ita_prs_swe_sid_anl_bos_est_cic_mao_mol_tag_jpn_knd_kor_urd_lat_ses_fre_mly_slo_amr_sun_cnt_scr_moo_pan_owc_cze_ben_glc_bul_qcu_lit_ctl_grk_fbf_tig_rus_sod_alb_bat_spa_ven_pol_bem_jav_tha_gam_tml_ewe_yor_azi_ger_ukr_uzb_akn_vie_hau_dgb_bam_swa	-0.145908496391563	-0.344244489080911	0.731439604372749
599	chh_lat_lda_rus_owc_tig_anl_ben_azi_aze_yor_ind_tsw_guj_bul_bsq_dut_aeg_moo_cnt_afr_prs_tsn_fre_ven_mol_hun_xho_fbf_fin_swe_gam_geo_pol_hin_mcd_eng_sod_amr_krd_est_bem_bat_rom_mao_jpn_tml_kor_bos_cze_dyu_alb_tag_pan_amh_sun_mnd_urd_ewe_grk_heb_por_spa_ctl_arw_qcu_lit_scr_ita_ses_mlt_ger_sid_glc_mly_ukr_swa_slo_swt_jav_tha_hau_knd_akn_igb_tur_svk_nor_uzb_dgb_vie_wly_cic_bam_zul	-0.424357597111982	-1.00658294616867	0.31674705683394
600	sid_spa_ven_arw_gam_sod_anl_por_aze_azi_ses_jav_xho_cze_nor_bsq_ben_owc_swt_cnt_prs_eng_moo_afr_tsn_pol_fin_swa_zul_est_pan_chh_geo_ita_krd_dut_scr_mlt_wly_urd_hun_yor_ind_ger_mao_jpn_tml_kor_ctl_lat_bem_mcd_sun_lit_amr_bat_mnd_rom_dgb_grk_hau_hin_guj_bul_ukr_qcu_glc_slo_fre_dyu_amh_swe_heb_svk_mly_alb_fbf_mol_akn_tag_tha_tig_knd_tsw_ewe_uzb_bos_rus_tur_igb_vie_aeg_cic_bam_lda	-0.260504811264642	-0.616139733627294	0.539307474630952
601	gam_mcd_swt_lat_hau_tig_chh_afr_tur_azi_moo_mao_bam_ukr_pan_bsq_alb_sid_ven_mnd_ctl_scr_dyu_grk_lda_swe_est_zul_xho_hun_lit_mlt_geo_ger_spa_rus_slo_heb_amr_eng_fin_ses_bat_ita_mly_jpn_tml_kor_urd_cze_tsn_pol_tag_bos_sod_sun_cnt_bul_fbf_svk_aeg_mol_hin_arw_fre_qcu_nor_prs_rom_bem_anl_ben_owc_krd_ind_dut_swa_glc_igb_jav_tha_amh_knd_akn_tsw_aze_guj_por_uzb_yor_vie_wly_ewe_cic_dgb	-0.213874963724632	-0.505876827294304	0.614140129282135
602	hau_nor_bam_cze_chh_tig_mlt_alb_uzb_tur_ses_sun_dgb_glc_por_bsq_spa_owc_tsn_mnd_lit_slo_igb_prs_dyu_scr_fin_akn_swt_hun_ukr_sid_geo_bul_mol_afr_rus_sod_anl_pan_est_bem_ind_ger_mao_jpn_tml_kor_ita_ben_lda_hin_mly_dut_aeg_jav_cnt_eng_ven_fre_amh_lat_urd_grk_svk_qcu_swe_bos_guj_yor_wly_krd_amr_mcd_tag_pol_xho_ctl_cic_bat_tha_gam_knd_fbf_zul_azi_arw_rom_aze_swa_vie_heb_moo_tsw_ewe	-0.0850688461997179	-0.200528878303557	0.841504855005592
603	sod_ben_moo_scr_heb_amr_hau_spa_tur_azi_tsw_bat_ewe_rom_svk_bsq_guj_chh_xho_mnd_pan_mol_zul_hin_cic_krd_fin_bam_ven_hun_prs_amh_geo_afr_urd_ita_mcd_gam_sid_grk_est_yor_ind_eng_jav_jpn_tml_kor_ctl_dut_swt_ukr_mao_bos_anl_sun_cnt_swe_dyu_lat_tig_rus_fre_glc_ger_qcu_lit_por_nor_lda_wly_cze_mlt_alb_mly_bul_bem_slo_swa_tag_tha_owc_knd_tsn_dgb_aze_pol_arw_uzb_igb_vie_aeg_ses_fbf_akn	-0.0930105748970662	-0.219068979658941	0.827076381718477
604	amr_alb_zul_lit_sid_gam_heb_ger_aze_azi_xho_mly_ewe_por_nor_bsq_ita_aeg_yor_mnd_mcd_bul_ven_spa_dyu_prs_est_igb_bem_hun_afr_tig_geo_pol_hin_scr_lat_hau_wly_eng_fin_moo_tag_dut_ind_jpn_knd_kor_grk_rus_swa_ctl_mao_ukr_mlt_jav_cnt_bos_tsw_guj_chh_pan_cze_arw_swe_qcu_svk_slo_urd_swt_sod_glc_amh_rom_bat_krd_ses_ben_fbf_sun_tha_owc_tml_bam_akn_tur_fre_mol_uzb_lda_vie_anl_cic_tsn_dgb	-0.683836885178345	-1.64041110122803	0.104297859571651
605	gam_dut_cic_rom_sod_amr_mlt_bos_aze_tur_lda_bat_ven_fre_pan_bsq_eng_aeg_bem_mnd_ben_por_tsw_slo_swt_lat_hun_swa_ewe_fin_bul_tig_geo_afr_hin_urd_mol_chh_wly_ita_est_igb_jav_spa_ind_jpn_knd_kor_prs_glc_bam_ukr_tag_ger_sid_sun_cnt_mcd_tsn_pol_owc_grk_cze_rus_svk_qcu_scr_ctl_alb_akn_hau_nor_anl_krd_mao_arw_ses_lit_zul_mly_tha_amh_tml_xho_moo_azi_swe_guj_uzb_yor_vie_heb_dyu_fbf_dgb	-0.57423204800561	-1.36781528904348	0.174666066695407
606	wly_mcd_akn_svk_mlt_chh_heb_glc_aze_azi_tsw_sun_fbf_mol_afr_bsq_lat_sid_xho_cnt_urd_rus_swt_por_cic_grk_fin_bam_yor_hun_arw_tig_geo_guj_ger_spa_swe_amr_aeg_nor_est_ewe_bat_bul_tag_jpn_knd_kor_fre_bos_dyu_hin_ind_pol_gam_jav_mnd_pan_lda_dut_hau_slo_rom_lit_ita_qcu_eng_alb_krd_tsn_sod_ukr_owc_ben_mao_scr_dgb_ctl_zul_mly_tha_amh_tml_swa_bem_tur_prs_cze_uzb_igb_vie_anl_ven_ses_moo	-0.621186402185827	-1.4874256132682	0.140285218284153
607	gam_nor_tsn_mcd_amh_aeg_sod_ctl_tur_aze_swt_bat_dyu_guj_ger_bsq_ben_amr_fbf_mnd_ita_afr_bam_lit_ven_eng_fin_igb_lda_hun_pan_anl_geo_svk_hin_scr_pol_wly_heb_ukr_est_moo_jav_bul_tag_jpn_tml_kor_cze_por_yor_grk_mao_prs_hau_ind_cnt_glc_tsw_alb_chh_dut_swe_spa_fre_qcu_slo_arw_bos_akn_mlt_rus_sid_mol_sun_krd_ses_lat_swa_mly_tha_tig_knd_dgb_cic_azi_urd_rom_uzb_zul_vie_owc_bem_ewe_xho	-0.574814280347096	-1.37203910479408	0.173351821110491
608	tig_bos_ewe_urd_wly_gam_anl_eng_azi_aze_tsn_mly_cic_grk_prs_bsq_ger_owc_bem_cnt_afr_hin_zul_pan_bam_mol_hun_dyu_lda_est_rom_amr_geo_swe_ita_dut_guj_mlt_amh_krd_fin_fbf_ind_ben_sun_jpn_knd_kor_rus_arw_xho_alb_tag_mcd_heb_bat_mnd_lat_moo_spa_aeg_glc_ctl_cze_lit_qcu_slo_por_scr_akn_sid_fre_chh_nor_jav_bul_igb_svk_swt_mao_tha_sod_tml_ven_ses_tur_pol_ukr_uzb_dgb_vie_hau_swa_yor_tsw	-0.22188904187834	-0.524682468314142	0.601052417624774
609	chh_ukr_tsn_por_wly_hau_amh_nor_aze_tur_swt_mly_ewe_ben_dut_bsq_spa_owc_xho_cnt_mol_alb_dyu_glc_ven_pol_est_lda_yor_hun_ctl_sid_geo_mcd_urd_lit_svk_heb_amr_lat_fin_tsw_ind_slo_bat_jpn_knd_kor_bul_rom_cic_grk_tag_pan_sod_sun_mnd_afr_ses_hin_tig_swe_rus_ger_ita_qcu_cze_scr_guj_moo_aeg_arw_anl_krd_mao_eng_swa_bos_bam_jav_tha_mlt_tml_akn_bem_azi_fre_prs_uzb_fbf_vie_gam_igb_zul_dgb	0.228808709093852	0.538626413392204	0.591431603704538
610	amh_pol_xho_ger_aeg_tig_hau_guj_tur_uzb_yor_jav_cic_ita_mcd_bsq_dut_amr_ewe_mnd_arw_afr_igb_glc_dyu_bul_est_tsw_dgb_hun_slo_sod_geo_grk_mol_bos_nor_anl_wly_prs_fin_fbf_mao_scr_sun_jpn_tml_kor_cze_krd_bem_lit_ind_por_owc_bat_cnt_svk_ses_spa_gam_ukr_hin_fre_swe_qcu_ben_rus_eng_moo_chh_rom_heb_pan_tag_lat_ven_urd_zul_mly_tha_sid_knd_tsn_lda_aze_alb_ctl_azi_akn_vie_mlt_bam_swa_swt	-0.558982882447758	-1.33206753506321	0.18609320608159
611	amr_por_tsw_bos_wly_heb_amh_spa_uzb_azi_tsn_jav_ewe_glc_ben_bsq_scr_tig_ses_mnd_grk_arw_yor_rus_ven_mol_hun_lda_dyu_fin_swe_aeg_geo_fre_guj_hin_rom_hau_sod_ita_est_swt_sun_ger_ind_jpn_tml_kor_lit_ctl_akn_pan_mao_pol_sid_tag_cnt_alb_fbf_svk_anl_slo_mcd_bul_prs_qcu_lat_urd_ukr_xho_owc_afr_chh_eng_bat_cze_zul_krd_bam_mly_tha_mlt_knd_bem_cic_tur_nor_dut_aze_dgb_vie_gam_moo_igb_swa	-0.347987241819215	-0.82435272620597	0.411848424593084
612	hau_bos_cic_swe_anl_chh_amh_scr_azi_aze_yor_jav_tsn_svk_ctl_bsq_alb_mlt_bam_mnd_urd_ben_moo_bul_dyu_rom_est_zul_igb_fin_glc_wly_geo_afr_grk_fre_krd_sod_owc_mol_hun_ses_mao_ger_mly_jpn_knd_kor_prs_arw_bem_ita_bat_nor_gam_ind_cnt_cze_akn_pol_tig_pan_spa_lit_guj_qcu_por_hin_rus_lda_sid_dut_heb_ukr_tag_slo_swt_eng_xho_sun_tha_amr_tml_tsw_ven_uzb_lat_mcd_tur_dgb_vie_aeg_ewe_swa_fbf	-0.167032819900762	-0.394116353313815	0.694397389758755
613	mlt_urd_xho_alb_chh_amh_tig_eng_aze_azi_yor_sun_ses_fre_prs_bsq_grk_gam_swt_mnd_rom_ben_dgb_por_bem_swe_est_ewe_bam_hun_lit_owc_geo_svk_spa_ita_afr_wly_aeg_lat_fin_fbf_bat_rus_tag_jpn_tml_kor_bul_pan_tsn_bos_mao_cze_heb_mly_cnt_glc_dyu_slo_sid_ukr_mol_mcd_hin_qcu_guj_ger_nor_lda_anl_ctl_sod_krd_ind_arw_ven_pol_tsw_jav_tha_hau_knd_moo_swa_tur_scr_dut_uzb_igb_vie_amr_akn_cic_zul	-0.35618592951667	-0.844691214589568	0.400451036407358
614	hau_guj_dyu_hin_chh_owc_heb_dut_tur_azi_ses_bat_igb_pol_afr_bsq_ger_gam_ven_mnd_cze_prs_swt_rom_fbf_alb_fin_bem_dgb_hun_spa_wly_geo_scr_ukr_urd_nor_amh_anl_grk_est_ewe_jav_swe_ind_jpn_knd_kor_arw_fre_akn_eng_mly_lat_aeg_sun_cnt_bul_cic_mol_sid_ctl_bos_mcd_krd_qcu_rus_ita_glc_lda_tig_lit_sod_ben_mao_pan_swa_svk_xho_tag_tha_mlt_tml_tsn_zul_aze_slo_por_uzb_bam_vie_amr_moo_tsw_yor	-0.0614308783711872	-0.144681639747186	0.885275320643739
615	aeg_ger_bem_rus_owc_sod_gam_swe_tur_uzb_yor_jav_tsn_eng_slo_bsq_arw_hau_ven_mnd_lat_pan_swa_lit_bam_mcd_fin_swt_xho_hun_svk_chh_geo_spa_ukr_pol_fre_amr_amh_dut_est_ses_bat_afr_mly_jpn_tml_kor_ben_nor_fbf_cze_mao_guj_sid_sun_cnt_urd_ewe_ita_heb_bul_rom_glc_por_qcu_grk_prs_bos_moo_tig_mol_mlt_krd_tag_ctl_akn_scr_tsw_ind_tha_anl_knd_dgb_dyu_azi_hin_alb_aze_lda_vie_wly_igb_cic_zul	-0.55538251469865	-1.32455073351448	0.188565947885079
616	hau_rus_ewe_spa_gam_mlt_aeg_glc_uzb_aze_fbf_mao_ven_slo_bos_bsq_pol_amr_swa_cnt_por_swe_tsn_arw_dyu_pan_fin_igb_swt_hun_svk_anl_geo_alb_ukr_urd_dut_wly_owc_cze_est_yor_mly_scr_ind_jpn_knd_kor_hin_lit_bem_ita_sun_fre_tig_bat_mnd_guj_zul_mcd_heb_mol_ben_grk_ger_qcu_lat_afr_ctl_lda_sod_bul_chh_krd_jav_prs_bam_nor_akn_tag_tha_amh_tml_ses_tsw_azi_rom_eng_tur_moo_vie_sid_dgb_cic_xho	-1.16306014032898	-2.85692678242869	0.005277288911008
617	sod_mol_dyu_swe_sid_mlt_tig_guj_azi_aze_tsn_ind_fbf_ita_glc_bsq_rom_owc_dgb_cnt_eng_cze_igb_rus_ven_urd_fin_swt_lda_est_lit_anl_geo_lat_arw_scr_prs_gam_chh_pan_hun_akn_bat_pol_mao_jpn_knd_kor_ukr_alb_yor_por_jav_nor_aeg_mly_mnd_afr_cic_spa_heb_svk_bul_dut_grk_qcu_krd_fre_hin_bem_amh_ctl_hau_bos_sun_ger_ewe_ben_xho_tag_tha_wly_tml_bam_tsw_tur_mcd_slo_uzb_ses_vie_amr_swa_zul_moo	0.459455605435118	1.08596805492229	0.28029999078116
618	gam_grk_bam_slo_hau_wly_anl_ctl_azi_aze_ven_tag_fbf_por_urd_bsq_spa_aeg_ses_mnd_lat_ita_bem_ben_akn_ukr_hun_swt_tsn_fin_arw_sid_geo_nor_ger_dut_pan_mlt_tig_mcd_est_swa_mly_swe_ind_jpn_tml_kor_lit_guj_moo_rus_sun_rom_amh_mao_cnt_hin_cic_glc_sod_svk_alb_bos_krd_qcu_eng_mol_scr_yor_owc_afr_heb_cze_jav_bul_zul_pol_dyu_bat_tha_amr_knd_igb_lda_tur_prs_fre_uzb_xho_vie_chh_tsw_dgb_ewe	-0.530563660838507	-1.26282102996935	0.209810628442325
619	hau_afr_bem_cze_amr_anl_heb_guj_uzb_tur_zul_mao_akn_fre_lat_bsq_mcd_mlt_bam_mnd_scr_bul_dgb_rom_tsw_swe_hun_fbf_xho_fin_ita_sid_geo_slo_mol_lit_ben_chh_tig_pol_est_tsn_bat_ukr_sun_jpn_knd_kor_svk_grk_ses_krd_mly_eng_wly_tag_cnt_prs_ven_dut_gam_glc_alb_por_arw_qcu_pan_hin_ger_dyu_aeg_rus_owc_nor_ind_urd_lda_bos_ewe_jav_tha_amh_tml_swa_igb_azi_ctl_spa_aze_yor_vie_sod_swt_cic_moo	0.0332807829699691	0.0782759987986006	0.937776681087717
620	heb_por_ses_fre_mlt_wly_hau_dut_azi_aze_xho_jav_moo_cze_bos_bsq_guj_anl_yor_mnd_prs_rus_tsn_swe_swa_pan_fin_igb_bam_hun_grk_amh_geo_svk_nor_bul_ita_sid_tig_afr_est_tsw_mly_rom_sun_jpn_tml_kor_arw_ukr_fbf_lat_tag_spa_gam_ind_cnt_ctl_lda_eng_amr_pol_scr_mol_krd_qcu_alb_ger_lit_dyu_sod_slo_chh_hin_bat_ben_zul_glc_bem_mao_tha_aeg_knd_cic_swt_tur_mcd_urd_uzb_dgb_vie_owc_ewe_ven_akn	-0.479848029130695	-1.13905740450888	0.257604720962535
621	gam_grk_lda_fre_owc_tig_amr_cze_azi_aze_zul_sun_bam_dut_ctl_bsq_spa_hau_akn_mnd_swe_ben_fbf_ger_tsw_mcd_est_dyu_ses_fin_lit_amh_geo_bos_svk_lat_rus_sod_anl_pol_hun_tsn_jav_mol_ind_jpn_knd_kor_bul_urd_xho_guj_bat_ita_sid_mly_cnt_eng_igb_afr_heb_scr_glc_nor_alb_qcu_prs_por_krd_ewe_chh_arw_mlt_ukr_tag_rom_cic_slo_ven_mao_tha_aeg_tml_yor_bem_uzb_pan_hin_tur_swa_vie_wly_moo_dgb_swt	-0.560686961192214	-1.33542734226506	0.184995865737848
622	sod_nor_fbf_grk_tig_anl_mlt_bos_azi_uzb_dyu_sun_yor_por_pan_bsq_ukr_amh_swt_mnd_cze_lit_akn_arw_igb_rus_fin_lda_bem_hun_guj_amr_geo_slo_spa_mol_ctl_heb_sid_krd_est_bam_mao_pol_ind_jpn_knd_kor_bul_scr_moo_ben_tag_fre_wly_jav_cnt_afr_zul_alb_aeg_urd_swe_prs_ita_qcu_hin_ger_eng_xho_chh_mcd_owc_svk_mly_glc_ven_dut_cic_bat_tha_hau_tml_ewe_ses_aze_lat_rom_tur_dgb_vie_gam_swa_tsw_tsn	-0.355608693630521	-0.842602306574767	0.401612678796743
623	owc_mol_tsw_krd_amh_hau_tig_arw_aze_tur_swa_sun_ven_nor_cze_bsq_ben_gam_bem_cnt_svk_ita_cic_pol_akn_lit_fin_dgb_ewe_est_lat_heb_geo_mcd_swe_grk_fre_sid_amr_bul_hun_bam_bat_por_tag_jpn_knd_kor_prs_guj_igb_alb_jav_ukr_anl_mly_mnd_ger_ses_urd_aeg_spa_slo_dut_scr_qcu_pan_afr_eng_moo_mlt_ctl_sod_bos_mao_hin_tsn_rom_lda_ind_tha_chh_tml_xho_swt_uzb_rus_glc_azi_yor_vie_wly_dyu_zul_fbf	0.726052719244882	1.72765926603393	0.0873687700981002
624	sod_ukr_ven_rom_aeg_tig_amr_ger_azi_tur_moo_bat_yor_grk_pan_bsq_pol_sid_swa_mnd_guj_rus_swt_ctl_dyu_mcd_fin_bam_bem_est_spa_heb_geo_eng_scr_mol_cze_amh_hau_ita_hun_ses_tag_glc_mly_jpn_knd_kor_bul_por_tsn_afr_sun_krd_mlt_ind_cnt_hin_zul_svk_anl_nor_alb_lat_ben_qcu_bos_prs_swe_fbf_owc_fre_chh_dut_mao_slo_cic_urd_igb_jav_tha_gam_tml_dgb_xho_aze_arw_lit_uzb_tsw_vie_wly_lda_akn_ewe	0.016280867804998	0.0383274419482517	0.969508766148028
625	owc_por_dgb_arw_sid_heb_amr_rus_aze_azi_tsw_tag_fbf_mol_cze_bsq_ita_aeg_swt_cnt_hin_pol_ven_ben_bem_prs_hun_dyu_akn_fin_scr_chh_geo_rom_ger_krd_pan_mlt_gam_glc_est_zul_bat_urd_ind_jpn_tml_kor_fre_ctl_lda_eng_mao_mcd_amh_sun_mnd_slo_ewe_guj_wly_alb_spa_afr_bos_qcu_ukr_grk_lit_xho_hau_bul_tig_dut_mly_lat_igb_swe_tsn_jav_tha_sod_knd_swa_bam_tur_svk_nor_uzb_ses_vie_anl_moo_yor_cic	-0.805007371634387	-1.9418576211911	0.0551807109015369
626	sid_arw_ses_urd_hau_anl_aeg_glc_tur_uzb_bem_mly_tsw_pan_svk_bsq_swe_chh_dgb_mnd_pol_krd_akn_fre_lda_afr_est_cic_tsn_hun_ctl_gam_geo_nor_cze_por_bul_heb_sod_ita_fin_fbf_jav_bos_mao_jpn_tml_kor_lit_ger_moo_alb_ind_lat_mlt_bat_cnt_guj_swa_scr_wly_dut_ben_hin_rus_qcu_grk_ukr_spa_zul_owc_mcd_amh_slo_tag_rom_ven_mol_bam_sun_tha_amr_knd_xho_swt_aze_eng_prs_azi_igb_vie_tig_yor_dyu_ewe	-0.923204859838002	-2.24073136117267	0.0274238286999949
627	amh_ger_akn_lat_sod_anl_chh_svk_azi_uzb_dyu_tag_tsn_dut_nor_bsq_ita_amr_cic_mnd_scr_mol_yor_bos_fbf_por_est_moo_ses_hun_swe_tig_geo_grk_urd_mcd_alb_heb_hau_fre_fin_dgb_jav_rus_ind_jpn_knd_kor_eng_krd_bem_pol_bat_glc_sid_sun_cnt_rom_lda_bul_aeg_ben_slo_ukr_arw_qcu_pan_spa_afr_ven_gam_guj_mlt_cze_mao_ctl_ewe_lit_tsw_mly_tha_wly_tml_swa_xho_aze_hin_prs_tur_zul_vie_owc_bam_swt_igb	-0.290674981254461	-0.688949430884418	0.492570327432481
628	anl_alb_yor_afr_aeg_sid_mlt_fre_aze_tur_tsw_jav_xho_bul_lit_bsq_arw_wly_bam_mnd_swe_hin_ses_scr_cic_glc_est_swt_moo_fin_rom_chh_geo_ger_por_spa_svk_amr_owc_lat_hun_igb_mao_pol_bat_jpn_tml_kor_dut_rus_ewe_grk_ind_eng_hau_sun_cnt_ita_bem_mcd_heb_ctl_urd_ukr_nor_qcu_krd_ben_slo_tsn_amh_guj_gam_cze_mly_mol_ven_pan_akn_tag_tha_tig_knd_dyu_lda_azi_prs_bos_uzb_zul_vie_sod_fbf_dgb_swa	-0.0161918196230036	-0.0381280560737723	0.96966730885616
629	gam_cze_dgb_fre_amh_owc_aeg_ben_aze_uzb_dyu_jav_ewe_krd_dut_bsq_afr_amr_swt_mnd_hin_por_bem_urd_zul_slo_est_bam_igb_hun_arw_tig_geo_rus_alb_prs_ctl_hau_mlt_lat_fin_xho_mao_glc_sun_jpn_tml_kor_swe_spa_yor_scr_tag_ukr_wly_ind_cnt_lit_moo_mol_sid_pan_ita_bos_guj_qcu_rom_nor_ger_tsn_heb_grk_chh_bul_bat_pol_lda_eng_ses_mly_tha_sod_knd_swa_fbf_tur_svk_mcd_azi_tsw_vie_anl_akn_ven_cic	-0.446008475057592	-1.05897176987933	0.292355364535108
630	heb_krd_swa_lat_amr_hau_aeg_spa_tur_azi_bam_mly_zul_arw_ctl_bsq_rom_tig_xho_cnt_pol_prs_moo_ger_tsn_afr_fin_ses_dgb_est_grk_anl_geo_alb_ita_rus_ukr_amh_owc_lit_hun_dyu_sun_mcd_jav_jpn_tml_kor_bos_pan_lda_swe_tag_nor_chh_bat_mnd_eng_swt_glc_sid_svk_hin_bul_dut_qcu_guj_slo_por_fbf_gam_urd_wly_cze_ind_scr_ven_mol_yor_mao_tha_sod_knd_cic_akn_aze_fre_ben_uzb_bem_vie_mlt_igb_tsw_ewe	-1.12201750317507	-2.76327567378234	0.00689811145956294
631	chh_glc_swt_ukr_amr_heb_anl_arw_tur_azi_ven_jav_ses_urd_ben_bsq_afr_amh_igb_cnt_por_swe_zul_scr_cic_slo_fin_dgb_xho_hun_pol_tig_geo_cze_rus_rom_pan_aeg_sid_ger_est_akn_sun_bos_mly_jpn_tml_kor_eng_nor_swa_hin_bat_lat_wly_tag_mnd_mcd_lda_krd_sod_prs_guj_lit_mol_qcu_svk_bul_ctl_moo_hau_dut_mlt_grk_ind_fre_tsn_spa_yor_mao_tha_gam_knd_tsw_fbf_aze_alb_ita_uzb_bam_vie_owc_ewe_dyu_bem	-0.0856378085449387	-0.201885502394687	0.84044718920168
632	sod_pan_swa_cze_sid_aeg_amr_mcd_azi_uzb_zul_sun_cic_ukr_por_bsq_eng_owc_tsw_cnt_prs_swe_ven_grk_bam_slo_fin_lda_dyu_hun_glc_anl_geo_mol_ctl_krd_lit_heb_mlt_rom_est_dgb_tag_bos_ind_jpn_tml_kor_guj_ger_yor_alb_mao_spa_hau_mly_mnd_svk_ses_arw_tig_hin_pol_urd_lat_qcu_afr_nor_ita_moo_wly_dut_gam_ben_jav_bul_igb_scr_xho_bat_tha_chh_knd_tsn_ewe_aze_rus_fre_tur_bem_vie_amh_fbf_swt_akn	-0.357286395421114	-0.846162521829302	0.399634074858405
633	wly_scr_ses_alb_owc_amh_chh_spa_aze_azi_dgb_jav_ewe_svk_glc_bsq_lat_mlt_bem_mnd_por_mcd_tsw_hin_yor_ctl_est_lda_ven_fin_rus_gam_geo_bos_bul_guj_ita_amr_sid_grk_hun_igb_mao_ben_ind_jpn_knd_kor_lit_urd_swa_afr_mly_cze_tig_tag_cnt_eng_fbf_rom_hau_slo_swe_ukr_pan_qcu_ger_mol_pol_tsn_anl_dut_aeg_nor_sun_fre_zul_arw_moo_bat_tha_sod_tml_bam_dyu_tur_prs_krd_uzb_akn_vie_heb_swt_cic_xho	0.279394505782507	0.658368914296154	0.511927678559129
634	wly_svk_moo_bos_gam_owc_sod_alb_uzb_aze_fbf_sun_akn_fre_swe_bsq_pol_mlt_yor_mnd_grk_ctl_dyu_guj_swa_ger_est_ven_lda_fin_lit_aeg_geo_rus_ukr_hin_ita_heb_amr_eng_hun_ewe_tag_slo_jav_jpn_knd_kor_nor_krd_zul_spa_mao_glc_tig_bat_cnt_cze_ses_mcd_chh_por_mol_arw_ben_qcu_afr_prs_scr_xho_hau_lat_anl_bul_ind_urd_dgb_rom_tsw_mly_tha_sid_tml_bem_cic_azi_pan_dut_tur_igb_vie_amh_bam_tsn_swt	-0.42193060478183	-1.00270014018072	0.318607375796034
635	heb_glc_bam_cze_gam_amr_wly_hin_uzb_aze_swa_bat_akn_rus_por_bsq_dut_owc_igb_mnd_guj_ita_swt_mcd_yor_mol_est_ven_tsw_hun_eng_sod_geo_grk_fre_ger_spa_tig_aeg_afr_fin_tsn_tag_bul_sun_jpn_knd_kor_nor_slo_xho_rom_mly_krd_sid_mao_cnt_swe_moo_pan_anl_svk_ukr_prs_lat_qcu_arw_bos_pol_cic_mlt_ctl_hau_scr_ind_ben_dyu_lit_bem_jav_tha_amh_tml_ewe_zul_azi_urd_alb_tur_ses_vie_chh_lda_fbf_dgb	0.0615641754949262	0.144921764808934	0.885086256734475
636	gam_afr_xho_rus_anl_sid_heb_ctl_aze_azi_yor_ind_bam_por_ita_bsq_swe_wly_cic_mnd_glc_bos_ewe_lit_swt_alb_hun_zul_lda_fin_mol_mlt_geo_prs_slo_scr_eng_tig_hau_arw_est_dgb_sun_cze_mao_jpn_tml_kor_mcd_svk_ven_spa_mly_rom_aeg_jav_cnt_pan_tsw_pol_owc_lat_krd_ukr_nor_qcu_grk_guj_fre_moo_amr_bul_amh_hin_tag_dut_ses_ben_bem_bat_tha_sod_knd_dyu_fbf_uzb_urd_ger_tur_akn_vie_chh_tsn_swa_igb	0.540475652311781	1.2745862338545	0.205631212236788
637	wly_ita_dgb_bos_mlt_owc_sod_rom_azi_uzb_swa_tag_igb_arw_prs_bsq_nor_chh_lda_cnt_urd_guj_moo_eng_bem_swe_hun_ewe_fbf_est_fre_tig_geo_cze_krd_ben_dut_aeg_gam_svk_fin_swt_ind_mcd_sun_jpn_tml_kor_por_afr_yor_hin_mao_pan_hau_bat_mnd_slo_bam_ukr_amr_alb_glc_ger_scr_qcu_ctl_grk_spa_akn_sid_lat_heb_bul_mly_lit_tsn_pol_tsw_jav_tha_anl_knd_ven_dyu_aze_rus_mol_tur_ses_vie_amh_xho_zul_cic	0.41413376583824	0.975708912417481	0.331739904635382
638	heb_bul_dgb_guj_anl_amr_wly_svk_uzb_aze_swt_bat_dyu_ben_eng_bsq_slo_chh_yor_cnt_grk_swe_ses_lit_cic_afr_fin_igb_lda_hun_dut_amh_geo_nor_ger_ctl_ukr_owc_mlt_krd_est_akn_mly_mol_tag_jpn_knd_kor_fre_arw_tsw_glc_jav_scr_hau_mao_mnd_hin_ven_cze_sod_rom_urd_prs_bos_qcu_ita_spa_alb_ewe_sid_rus_aeg_pol_ind_mcd_zul_lat_moo_sun_tha_gam_tml_tsn_swa_azi_pan_por_tur_bam_vie_tig_fbf_bem_xho	0.381812867117285	0.898717292075798	0.37112425373503
639	aeg_alb_bam_lat_wly_heb_owc_ger_aze_tur_tsw_jav_cic_urd_arw_bsq_afr_amh_yor_mnd_svk_pan_ses_prs_swa_ben_est_ven_bem_hun_spa_amr_geo_por_mol_ctl_slo_sod_sid_glc_fin_igb_sun_mcd_mly_jpn_tml_kor_bul_lit_swt_dut_mao_bos_mlt_bat_cnt_krd_akn_swe_chh_fre_ita_ukr_grk_qcu_scr_rom_cze_tsn_tig_rus_gam_pol_ind_hin_lda_guj_zul_tag_tha_hau_knd_xho_moo_uzb_eng_nor_azi_fbf_vie_anl_dyu_ewe_dgb	-1.08390210789678	-2.66790219579051	0.00900454197029113
640	mlt_ben_ses_por_chh_gam_aeg_dut_aze_tur_ewe_mly_akn_krd_urd_bsq_swe_heb_fbf_cnt_rom_pol_lda_alb_igb_nor_est_bem_bam_hun_grk_wly_geo_arw_cze_hin_ita_amr_sod_mcd_fin_tsw_sun_afr_jav_jpn_knd_kor_lit_mol_tsn_rus_ind_ukr_amh_mao_mnd_bul_dyu_glc_anl_bos_ctl_pan_prs_qcu_guj_lat_slo_xho_sid_eng_owc_svk_bat_fre_yor_spa_swa_tag_tha_tig_tml_dgb_cic_uzb_ger_scr_azi_moo_vie_hau_swt_zul_ven	-0.889712401269666	-2.15985154880679	0.0333557745776532
641	anl_hin_dgb_ger_hau_amh_wly_grk_azi_tur_bam_jav_ewe_slo_pan_bsq_pol_aeg_cic_mnd_lat_ita_fbf_dut_dyu_swe_est_ven_moo_hun_afr_mlt_geo_urd_svk_cze_glc_gam_chh_prs_fin_tsw_tag_ukr_mly_jpn_knd_kor_nor_rus_tsn_guj_ind_scr_sid_sun_cnt_rom_akn_mol_owc_krd_alb_eng_ben_qcu_ctl_bul_spa_zul_heb_arw_sod_lit_bat_por_igb_mcd_yor_mao_tha_amr_tml_swa_xho_uzb_bos_fre_aze_bem_vie_tig_ses_swt_lda	-0.104632263236808	-0.246561873777541	0.805790732035058
642	heb_eng_zul_scr_amh_hau_mlt_urd_aze_tur_lda_sun_swt_rus_ger_bsq_prs_aeg_fbf_mnd_pol_slo_akn_grk_swa_mol_est_dgb_bem_fin_afr_gam_geo_mcd_bul_spa_bos_chh_wly_guj_hun_cic_mao_por_bat_jpn_tml_kor_lit_fre_tsn_cze_tag_rom_owc_jav_cnt_ita_tsw_hin_sod_krd_lat_swe_pan_qcu_ben_alb_dut_ses_amr_nor_tig_arw_ind_svk_dyu_glc_ewe_mly_tha_sid_knd_xho_yor_azi_ctl_ukr_uzb_igb_vie_anl_bam_ven_moo	-0.794135839910562	-1.9119283049414	0.0589637405345858
643	gam_mol_ven_prs_tig_heb_chh_ger_azi_tur_bem_bat_akn_bos_urd_bsq_slo_wly_bam_mnd_ben_hin_dgb_lat_ses_rus_fin_cic_swa_hun_scr_amr_geo_bul_eng_ukr_glc_amh_anl_mcd_est_lda_mao_cze_tag_jpn_tml_kor_alb_grk_tsw_rom_sun_pan_sid_ind_cnt_swe_xho_pol_owc_guj_fre_arw_nor_qcu_lit_dut_afr_ewe_mlt_krd_sod_svk_jav_spa_dyu_por_igb_mly_tha_aeg_knd_tsn_fbf_uzb_ita_ctl_aze_swt_vie_hau_moo_yor_zul	-0.614363419543202	-1.46687382959278	0.145783906789087
644	owc_bul_akn_hin_aeg_amh_amr_prs_tur_uzb_dyu_tag_tsw_ger_spa_bsq_nor_anl_lda_cnt_urd_lat_bam_dut_yor_ukr_est_ven_cic_fin_bos_sod_geo_fre_scr_rus_mcd_gam_wly_krd_hun_swa_mao_ita_jav_jpn_tml_kor_mol_rom_bem_lit_mly_cze_hau_bat_mnd_ctl_swt_eng_mlt_swe_por_grk_slo_qcu_alb_afr_pol_moo_tig_glc_sid_guj_sun_svk_ses_arw_igb_ind_tha_heb_knd_ewe_zul_azi_ben_pan_aze_dgb_vie_chh_fbf_xho_tsn	0.263244903192043	0.619914050155997	0.536830339653273
645	chh_nor_ven_ukr_tig_sod_aeg_bul_azi_tur_moo_mly_swa_bos_swe_bsq_arw_amr_lda_mnd_lit_ctl_swt_mol_bam_rus_hun_yor_tsn_fin_glc_amh_geo_guj_mcd_dut_alb_heb_wly_urd_est_dyu_tag_prs_ind_jpn_knd_kor_lat_pol_dgb_svk_bat_ger_gam_sun_cnt_hin_cic_spa_owc_por_krd_ben_afr_qcu_fre_ita_rom_xho_mlt_grk_anl_cze_jav_slo_ewe_scr_tsw_mao_tha_sid_tml_igb_akn_aze_pan_eng_uzb_ses_vie_hau_bem_zul_fbf	-0.454620558889657	-1.07911895873786	0.283325523828916
646	hau_ukr_fbf_bos_owc_sod_aeg_afr_uzb_azi_igb_jav_ses_alb_scr_bsq_bul_heb_swa_cnt_lat_hin_dgb_slo_akn_lit_est_lda_xho_fin_mcd_tig_geo_grk_mol_pol_eng_mlt_chh_prs_hun_bem_mly_swe_tag_jpn_knd_kor_glc_ben_tsw_nor_bat_guj_gam_ind_mnd_dut_ven_pan_wly_arw_krd_urd_ita_qcu_ctl_cze_rus_tsn_sid_svk_anl_ger_mao_fre_dyu_spa_ewe_sun_tha_amr_tml_cic_yor_tur_por_rom_aze_zul_vie_amh_bam_swt_moo	-0.343574008669681	-0.812870435120695	0.418368420721442
647	gam_urd_zul_svk_mlt_owc_wly_cze_aze_uzb_igb_mly_ses_scr_ben_bsq_ukr_anl_yor_mnd_alb_lat_swt_nor_swa_hin_est_tsn_fbf_fin_slo_amh_geo_fre_pan_mol_ctl_sid_tig_mcd_hun_tsw_bat_grk_jav_jpn_tml_kor_bos_bul_bem_prs_sun_por_aeg_mao_cnt_eng_ewe_ger_hau_ita_glc_dut_swe_qcu_lit_rom_arw_dgb_amr_rus_chh_spa_ind_pol_lda_afr_akn_tag_tha_heb_knd_cic_ven_tur_krd_guj_azi_xho_vie_sod_bam_moo_dyu	-0.269609925739261	-0.637418572474341	0.525418403250372
648	owc_glc_fbf_por_gam_mlt_amr_ctl_aze_uzb_tsw_bat_swa_mol_ben_bsq_lit_hau_ven_cnt_ita_guj_dgb_krd_tsn_fre_fin_swt_cic_est_ukr_chh_geo_svk_bul_pan_bos_anl_aeg_rus_hun_bem_sun_spa_ind_jpn_knd_kor_urd_mcd_lda_hin_jav_nor_sod_mao_mnd_ger_akn_cze_heb_grk_dut_arw_lat_qcu_alb_eng_afr_dyu_sid_pol_wly_prs_mly_slo_zul_scr_moo_tag_tha_tig_tml_ses_bam_azi_swe_rom_tur_xho_vie_amh_ewe_yor_igb	-0.282300175214964	-0.66771384632998	0.505969882280711
649	anl_lit_ses_nor_tig_chh_wly_spa_azi_tur_zul_tag_bem_fre_dut_bsq_pan_owc_swt_mnd_ita_por_bam_scr_lda_alb_hun_dyu_ven_fin_afr_amh_geo_hin_rom_guj_bos_hau_heb_pol_est_ewe_ind_slo_sun_jpn_tml_kor_prs_grk_swa_bul_mao_swe_sod_jav_cnt_cze_cic_ctl_sid_ger_mcd_glc_mol_qcu_ben_rus_ukr_tsw_aeg_svk_mlt_urd_bat_krd_tsn_lat_fbf_mly_tha_gam_knd_xho_yor_uzb_eng_arw_aze_igb_vie_amr_dgb_akn_moo	-0.471303831888788	-1.12260645859578	0.26449453555884
650	mlt_ita_ewe_hin_anl_wly_tig_afr_aze_tur_yor_mly_xho_arw_rom_bsq_grk_chh_akn_mnd_bos_pol_swt_swe_cic_pan_hun_ven_dyu_est_bul_gam_geo_nor_mol_ctl_svk_amr_owc_spa_fin_moo_jav_mcd_sun_jpn_tml_kor_lit_rus_lda_guj_tag_urd_sid_ind_cnt_ger_fbf_ben_sod_cze_alb_glc_krd_qcu_slo_lat_ukr_bam_aeg_scr_hau_prs_mao_fre_bem_dut_igb_bat_tha_heb_knd_zul_swa_uzb_por_eng_azi_ses_vie_amh_tsw_dgb_tsn	0.105954678098799	0.249525845224269	0.803504358681391
651	sid_ctl_swa_ben_heb_aeg_gam_alb_azi_aze_bem_ind_tsw_eng_ger_bsq_krd_hau_ewe_mnd_lat_nor_moo_pan_dgb_svk_fin_bam_xho_hun_spa_wly_geo_fre_mol_bos_lit_amr_chh_rom_est_tsn_mly_por_tag_jpn_tml_kor_prs_arw_lda_hin_sun_bul_mlt_jav_cnt_rus_ses_ukr_sod_urd_cze_scr_ita_qcu_mcd_dut_guj_igb_tig_afr_anl_grk_bat_pol_swt_swe_cic_mao_tha_amh_knd_dyu_zul_uzb_slo_glc_tur_fbf_vie_owc_akn_ven_yor	0.328711680603044	0.773822246482595	0.440998565129724
652	amh_rus_moo_dut_mlt_owc_hau_scr_uzb_tur_ses_ind_tsn_mcd_bul_bsq_krd_aeg_swa_mnd_guj_nor_ven_hin_xho_fre_hun_bem_dgb_est_ctl_heb_geo_ita_arw_afr_rom_anl_wly_ben_fin_swt_jav_cze_bat_jpn_knd_kor_pan_lit_akn_glc_tag_bos_sid_mao_cnt_spa_zul_por_sod_slo_eng_ger_lat_qcu_swe_pol_svk_fbf_amr_ukr_chh_prs_mly_alb_tsw_grk_cic_sun_tha_gam_tml_lda_bam_aze_mol_urd_azi_igb_vie_tig_ewe_dyu_yor	-0.413252323059235	-0.981116629704608	0.32908069739142
653	amr_alb_moo_urd_hau_owc_aeg_pol_tur_azi_igb_tag_zul_arw_ukr_bsq_svk_chh_akn_mnd_ben_afr_dgb_fre_tsn_rom_hun_dyu_ven_fin_glc_tig_geo_lat_prs_grk_cze_amh_sid_eng_est_swa_bat_nor_mly_jpn_knd_kor_bos_krd_ses_pan_mao_scr_heb_jav_cnt_mol_yor_swe_anl_ctl_guj_hin_ita_qcu_ger_lit_bul_cic_mlt_mcd_sod_dut_sun_spa_lda_por_tsw_ind_tha_wly_tml_fbf_xho_aze_slo_rus_uzb_swt_vie_gam_ewe_bem_bam	0.374355983210373	0.881052241055061	0.380560851795337
654	sid_svk_ven_urd_gam_owc_mlt_prs_aze_tur_lda_mao_yor_fre_ukr_bsq_pan_heb_dgb_cnt_spa_eng_swt_krd_bem_swe_est_fbf_xho_fin_glc_hau_geo_dut_lit_cze_bul_amr_amh_scr_hun_ses_sun_mcd_bat_jpn_knd_kor_ctl_bos_igb_guj_ind_nor_sod_mly_mnd_lat_moo_afr_anl_ben_alb_arw_grk_qcu_ita_slo_ger_ewe_chh_hin_aeg_rus_tag_por_swa_mol_dyu_jav_tha_tig_tml_tsn_tsw_azi_rom_pol_uzb_bam_vie_wly_zul_cic_akn	0.0194233574536122	0.0457396353607111	0.963615845617145
655	amr_ita_ses_bul_sid_aeg_tig_pan_uzb_azi_zul_sun_swa_guj_urd_bsq_swe_sod_dyu_cnt_mcd_eng_igb_scr_tsn_dut_est_ewe_dgb_hun_ger_chh_geo_fre_nor_afr_glc_heb_owc_ctl_fin_fbf_tag_por_mly_jpn_knd_kor_grk_alb_cic_prs_jav_spa_gam_bat_mnd_cze_bem_bos_anl_rus_hin_svk_lit_qcu_pol_lat_mol_yor_hau_krd_amh_slo_ind_rom_akn_arw_lda_mao_tha_mlt_tml_tsw_xho_tur_ben_ukr_aze_ven_vie_wly_moo_swt_bam	-0.265294304973812	-0.62688589661709	0.532269961841152
656	owc_mcd_igb_bul_sid_wly_tig_swe_aze_tur_dyu_bat_ewe_slo_lat_bsq_pol_anl_ses_cnt_ctl_pan_tsn_glc_akn_fre_fin_cic_swa_est_scr_gam_geo_alb_nor_hin_rom_hau_heb_ben_hun_bem_ind_afr_jav_jpn_knd_kor_arw_bos_moo_mol_mao_lit_amr_mly_mnd_por_lda_guj_aeg_dut_prs_krd_ger_qcu_cze_ita_rus_yor_sod_spa_chh_eng_tag_ukr_tsw_svk_xho_sun_tha_amh_tml_fbf_bam_azi_urd_grk_uzb_ven_vie_mlt_swt_zul_dgb	-0.361064939642079	-0.857703460151013	0.393261226418977
657	sid_por_swt_grk_sod_tig_mlt_scr_tur_uzb_bam_mly_moo_lat_eng_bsq_pol_heb_ses_mnd_bos_hin_xho_afr_ven_bul_fin_akn_yor_est_urd_amh_geo_mol_alb_dut_rom_wly_hau_ukr_hun_tsw_sun_glc_mao_jpn_tml_kor_mcd_swe_bem_ctl_bat_krd_owc_jav_cnt_cze_dgb_guj_anl_fre_lit_nor_svk_qcu_ita_ben_prs_igb_amr_rus_chh_pan_tag_arw_zul_slo_swa_ind_tha_gam_knd_cic_dyu_azi_spa_ger_aze_lda_vie_aeg_ewe_tsn_fbf	-0.0428028651680791	-0.100922676201694	0.919829101754023
658	sod_alb_tsn_fre_sid_tig_heb_nor_azi_uzb_bam_mly_cic_ger_pan_bsq_rus_wly_dgb_mnd_bul_eng_ewe_glc_ven_rom_est_bem_yor_hun_slo_mlt_geo_ukr_grk_cze_spa_anl_hau_ben_fin_lda_tag_mcd_ind_jpn_tml_kor_guj_svk_moo_ctl_mao_krd_owc_bat_cnt_lat_swt_por_aeg_bos_ita_urd_hin_qcu_mol_dut_afr_fbf_gam_swe_amr_pol_jav_arw_dyu_lit_akn_sun_tha_amh_knd_zul_ses_aze_scr_prs_tur_swa_vie_chh_igb_tsw_xho	-0.0455172375303261	-0.107376868706018	0.914721310213798
659	amr_pol_akn_ger_chh_aeg_amh_cze_azi_aze_tsn_sun_ven_scr_nor_bsq_slo_anl_zul_cnt_ukr_glc_ewe_mol_fbf_rom_est_dgb_igb_hun_fre_sid_geo_guj_prs_grk_hin_mlt_heb_krd_fin_xho_tag_alb_jav_jpn_tml_kor_por_mcd_swa_swe_mly_dut_wly_mao_mnd_urd_ses_eng_hau_svk_ita_pan_ben_qcu_rus_lat_ctl_yor_gam_lit_owc_spa_ind_afr_swt_bos_cic_bat_tha_sod_knd_moo_bam_tur_bul_arw_uzb_dyu_vie_tig_bem_tsw_lda	-0.730101832138572	-1.75129124966235	0.0831927362679596
660	amr_krd_dyu_ita_hau_anl_owc_svk_tur_aze_yor_ind_bem_pol_dut_bsq_bul_heb_akn_mnd_urd_swe_fbf_alb_zul_bos_fin_cic_swa_est_pan_tig_geo_spa_lat_afr_ben_sid_chh_prs_hun_ven_sun_rus_bat_jpn_knd_kor_arw_ger_lda_mcd_mly_slo_gam_jav_cnt_guj_xho_eng_aeg_nor_por_hin_cze_qcu_ukr_mol_scr_tsn_amh_rom_wly_grk_mao_lit_ewe_glc_dgb_tag_tha_mlt_tml_igb_swt_uzb_fre_ctl_azi_ses_vie_sod_bam_moo_tsw	-0.790915592494856	-1.90579142239216	0.0597658880878292
661	owc_eng_dgb_guj_heb_gam_amr_swe_uzb_tur_yor_bat_ven_ben_pan_bsq_bos_anl_moo_mnd_rom_pol_xho_spa_ewe_arw_est_cic_dyu_hun_scr_wly_geo_svk_alb_mcd_por_aeg_hau_mol_fin_bem_sun_ukr_mao_jpn_tml_kor_grk_cze_igb_hin_ind_dut_tig_mly_cnt_ctl_zul_ita_sid_slo_urd_fre_nor_qcu_bul_lat_prs_fbf_sod_lit_chh_ger_tag_krd_tsw_rus_akn_jav_tha_amh_knd_ses_lda_aze_afr_glc_azi_bam_vie_mlt_swt_tsn_swa	-0.568708878006785	-1.35855634983439	0.177573422613729
662	amr_dut_bem_mol_sod_sid_hau_scr_aze_tur_zul_mly_ven_hin_arw_bsq_spa_heb_cic_mnd_ita_urd_lda_guj_ses_svk_est_dyu_moo_fin_ukr_tig_geo_cze_fre_rus_por_wly_gam_nor_hun_tsn_sun_pan_ind_jpn_knd_kor_slo_lit_igb_ger_tag_grk_chh_bat_cnt_krd_yor_eng_aeg_mcd_rom_ctl_alb_qcu_ben_swe_pol_tsw_owc_lat_mlt_glc_mao_bos_xho_bul_fbf_jav_tha_anl_tml_swa_swt_uzb_prs_afr_azi_ewe_vie_amh_dgb_bam_akn	0.113194019323722	0.266719349833982	0.790275763054193
663	anl_urd_xho_ben_gam_chh_amh_pan_aze_azi_bem_sun_tsn_pol_bul_bsq_nor_amr_dgb_mnd_grk_fre_igb_ctl_dyu_prs_fin_tsw_yor_est_glc_tig_geo_slo_krd_rus_bos_aeg_wly_ita_hun_ewe_ind_lat_bat_jpn_knd_kor_spa_svk_moo_por_tag_scr_hau_mao_cnt_rom_ven_guj_sid_hin_eng_arw_ger_qcu_swe_lit_mol_cic_heb_afr_owc_ukr_mly_alb_bam_mcd_lda_jav_tha_mlt_tml_swa_akn_uzb_dut_cze_tur_swt_vie_sod_zul_fbf_ses	-0.905231720558065	-2.19195947819679	0.0308790119965583
664	tig_rus_lda_eng_amh_owc_amr_pan_aze_azi_bem_tag_ewe_ita_nor_bsq_ctl_mlt_zul_cnt_mcd_ger_bam_svk_swa_mol_fin_igb_ven_hun_lat_sod_geo_scr_ukr_arw_glc_wly_hau_lit_est_tsw_sun_dut_ind_jpn_knd_kor_ben_guj_ses_afr_jav_bul_chh_bat_mnd_pol_dyu_grk_gam_rom_por_spa_urd_qcu_fre_prs_alb_cic_aeg_hin_anl_slo_mao_cze_fbf_bos_dgb_mly_tha_heb_tml_tsn_swt_uzb_swe_krd_tur_moo_vie_sid_xho_akn_yor	-0.418757821162249	-0.993363082936848	0.323110627001974
665	mlt_svk_lda_cze_owc_gam_heb_ctl_uzb_aze_akn_jav_igb_alb_prs_bsq_guj_hau_zul_mnd_hin_slo_bem_lat_bam_lit_est_cic_swa_hun_bos_amh_geo_rom_urd_ita_ger_sid_anl_grk_fin_yor_bat_pol_mao_jpn_tml_kor_scr_fre_tsw_spa_tag_mcd_amr_ind_cnt_mol_ven_eng_aeg_ben_glc_swe_krd_qcu_rus_nor_afr_moo_wly_pan_tig_bul_mly_ukr_ses_dut_xho_sun_tha_sod_knd_swt_tsn_azi_por_arw_tur_dyu_vie_chh_ewe_dgb_fbf	-0.0147928191901121	-0.0348522267318007	0.972272271221095
666	gam_ctl_fbf_lit_aeg_wly_owc_rom_azi_aze_cic_jav_ven_ger_dut_bsq_urd_chh_igb_cnt_ben_ita_bem_pan_swa_fre_est_yor_lda_hun_afr_mlt_geo_eng_lat_prs_mol_hau_sid_swe_fin_tsw_tag_mcd_sun_jpn_tml_kor_scr_slo_xho_guj_ind_spa_amr_mly_mnd_grk_tsn_pol_sod_rus_arw_alb_glc_qcu_bul_nor_bos_zul_tig_cze_anl_por_mao_svk_ewe_krd_bam_bat_tha_amh_knd_swt_dyu_uzb_ukr_hin_tur_moo_vie_heb_dgb_ses_akn	0.971392303283794	2.3176874745168	0.0226597991371413
667	amh_prs_dyu_lit_aeg_owc_sid_rom_aze_tur_ses_jav_bem_guj_fre_bsq_lat_sod_cic_mnd_alb_ctl_ewe_glc_tsw_slo_fin_lda_xho_hun_mol_wly_geo_krd_por_ukr_hin_amr_heb_pol_est_dgb_mly_ita_bat_jpn_knd_kor_ben_arw_igb_dut_tag_bul_mlt_sun_cnt_urd_bam_swe_chh_mcd_bos_rus_cze_qcu_scr_svk_eng_swt_hau_nor_tig_spa_mao_ger_akn_grk_tsn_ind_tha_anl_tml_fbf_zul_uzb_pan_afr_azi_yor_vie_gam_ven_moo_swa	0.113658122149207	0.26719891891673	0.78990764432457
668	sod_por_zul_alb_anl_mlt_heb_bul_tur_uzb_moo_ind_igb_pan_afr_bsq_fre_amr_xho_mnd_prs_rus_ses_svk_lda_dut_fin_ven_tsw_hun_ctl_hau_geo_lit_glc_lat_pol_wly_tig_mcd_est_cic_jav_slo_bat_jpn_knd_kor_scr_guj_fbf_swe_mao_grk_sid_tag_cnt_spa_dgb_ukr_aeg_krd_nor_cze_hin_qcu_rom_eng_ben_akn_amh_arw_owc_urd_mly_ger_swt_bos_yor_sun_tha_gam_tml_bem_tsn_azi_ita_mol_aze_dyu_vie_chh_swa_bam_ewe	-0.12962309715813	-0.305610227235197	0.760584442473059
669	chh_afr_tsn_urd_anl_sid_sod_grk_aze_uzb_bam_jav_akn_svk_glc_bsq_ita_amr_dgb_mnd_krd_guj_dyu_por_moo_rus_hun_cic_lda_fin_mcd_hau_geo_alb_ctl_cze_rom_aeg_heb_mol_est_fbf_tag_scr_mly_jpn_knd_kor_prs_nor_tsw_hin_sun_ben_tig_mao_cnt_pol_yor_ukr_wly_swe_pan_dut_slo_qcu_spa_eng_lit_xho_gam_bul_mlt_arw_ind_lat_igb_bos_swa_bat_tha_owc_tml_ewe_bem_tur_fre_ger_azi_zul_vie_amh_ses_swt_ven	-0.438897651896308	-1.04366741383036	0.299344617572979
670	owc_bul_yor_pan_anl_hau_chh_cze_aze_tur_moo_mao_ewe_ger_krd_bsq_arw_sid_swa_mnd_dut_hin_igb_por_swt_mcd_fin_dgb_bam_est_rom_amh_geo_scr_ctl_ukr_rus_aeg_amr_svk_hun_akn_sun_bos_tag_jpn_tml_kor_mol_slo_xho_pol_bat_spa_sod_jav_cnt_ben_cic_afr_tig_alb_nor_eng_ita_qcu_lit_lat_glc_lda_heb_prs_mlt_guj_ind_grk_ven_swe_zul_mly_tha_wly_knd_tsw_bem_uzb_urd_fre_azi_fbf_vie_gam_ses_dyu_tsn	-0.174636857236975	-0.412289673858753	0.681075947599245
671	gam_prs_lda_mol_chh_mlt_anl_pan_azi_tur_ses_sun_swa_fre_spa_bsq_ita_wly_bem_mnd_arw_rom_swt_krd_ewe_ctl_fin_tsw_akn_est_ben_aeg_geo_bos_rus_dut_pol_sid_tig_cze_hun_fbf_mao_scr_tag_jpn_tml_kor_hin_guj_bam_ger_mly_por_sod_jav_cnt_bul_cic_eng_owc_slo_lat_lit_swe_qcu_alb_afr_svk_dyu_amr_ukr_hau_grk_bat_glc_ven_nor_tsn_ind_tha_amh_knd_moo_dgb_aze_urd_mcd_uzb_xho_vie_heb_zul_igb_yor	-0.191197606518825	-0.451902971173223	0.652391092586365
672	wly_fre_yor_slo_hau_aeg_sod_rus_aze_tur_bam_jav_bem_rom_pol_bsq_ger_owc_swa_cnt_alb_por_dyu_nor_xho_spa_hun_akn_ewe_est_mcd_gam_geo_ben_svk_lat_eng_amh_tig_urd_fin_tsn_tag_bul_sun_jpn_tml_kor_lit_afr_moo_guj_mao_glc_chh_bat_mnd_arw_fbf_bos_mlt_scr_prs_swe_krd_qcu_dut_grk_pan_zul_heb_ita_anl_hin_ind_ukr_ses_mol_igb_mly_tha_amr_knd_cic_dgb_uzb_cze_ctl_azi_tsw_vie_sid_lda_ven_swt	-0.0406376162083166	-0.0956964017432175	0.923967604148526
673	tig_krd_dgb_ukr_amh_hau_aeg_dut_aze_azi_cic_mly_xho_ben_lit_bsq_arw_mlt_dyu_mnd_ita_urd_swa_afr_swt_prs_hun_fbf_igb_est_rom_gam_geo_bos_nor_mcd_eng_owc_sod_lat_fin_ven_ind_grk_bat_jpn_knd_kor_svk_alb_akn_fre_jav_por_wly_tag_cnt_pol_ses_glc_heb_slo_ctl_spa_cze_qcu_ger_guj_hin_zul_chh_scr_amr_pan_sun_bul_tsn_mol_bam_mao_tha_anl_tml_moo_bem_uzb_rus_swe_tur_tsw_vie_sid_ewe_lda_yor	-0.757432658105128	-1.81806999978348	0.0722728571586745
674	owc_mol_xho_dut_aeg_amr_sid_pol_tur_azi_zul_jav_bam_spa_arw_bsq_rus_gam_fbf_mnd_svk_grk_igb_krd_ewe_eng_hun_lda_swt_est_swe_chh_geo_nor_alb_glc_mcd_tig_hau_bos_fin_moo_ind_ger_tag_jpn_knd_kor_hin_afr_dgb_slo_sun_por_wly_bat_cnt_lit_akn_urd_amh_ita_prs_cze_bul_qcu_pan_scr_rom_cic_mlt_fre_heb_guj_mao_ctl_bem_lat_yor_mly_tha_sod_tml_tsw_tsn_uzb_ben_ukr_aze_ses_vie_anl_ven_swa_dyu	0.118750535588336	0.279374838188876	0.780577544700596
675	chh_nor_dyu_grk_amr_mlt_owc_ita_uzb_tur_tsw_jav_tsn_alb_mcd_bsq_scr_anl_igb_cnt_glc_rus_ses_lat_bem_krd_hun_moo_cic_fin_afr_amh_geo_ukr_dut_fre_cze_aeg_sod_slo_est_xho_tag_mol_ind_jpn_knd_kor_hin_por_yor_urd_mao_swe_heb_mly_mnd_svk_zul_ger_tig_ctl_spa_eng_arw_qcu_lit_rom_bos_ven_hau_pol_gam_bul_bat_ben_dgb_pan_lda_sun_tha_wly_tml_bam_swt_aze_guj_prs_azi_fbf_vie_sid_ewe_swa_akn	0.198885203221362	0.468297512370884	0.640667568226796
676	anl_lat_xho_afr_mlt_hau_tig_prs_tur_aze_yor_mly_igb_rom_urd_bsq_ger_amr_ewe_cnt_bul_ukr_lda_glc_dgb_cze_hun_tsw_dyu_est_svk_aeg_geo_alb_rus_ctl_fre_heb_amh_swe_fin_ses_mao_spa_jav_jpn_knd_kor_hin_arw_akn_slo_ind_pan_owc_tag_mnd_mcd_bam_bos_sod_ben_por_grk_pol_qcu_dut_nor_ita_cic_gam_scr_sid_guj_sun_mol_zul_lit_tsn_bat_tha_wly_tml_ven_bem_azi_eng_krd_uzb_moo_vie_chh_swa_swt_fbf	-0.934141762957118	-2.26905707207355	0.0255767755239215
677	chh_mol_igb_hin_gam_amr_heb_scr_azi_uzb_zul_mao_ses_spa_grk_bsq_afr_sod_bem_mnd_guj_lat_yor_eng_xho_bul_fin_swa_swt_hun_rom_tig_geo_prs_ger_pol_ctl_anl_aeg_krd_est_moo_jav_dut_tag_jpn_knd_kor_fre_ben_tsn_mcd_sun_arw_amh_bat_cnt_pan_akn_urd_mlt_bos_slo_rus_swe_qcu_lit_por_glc_dyu_sid_ukr_hau_ita_ind_nor_bam_cze_tsw_mly_tha_owc_tml_ven_dgb_tur_alb_svk_aze_ewe_vie_wly_lda_fbf_cic	-0.457964808973657	-1.08699179375037	0.279849685463275
678	tig_ger_cic_bos_chh_heb_sid_rom_uzb_tur_tsw_mly_tsn_scr_ukr_bsq_swe_mlt_dgb_cnt_krd_grk_xho_ita_ven_eng_est_akn_ewe_fin_mol_amh_geo_mcd_spa_afr_pol_amr_wly_fre_hun_swt_mao_alb_sun_jpn_tml_kor_cze_bul_bem_lit_tag_ctl_owc_jav_mnd_rus_lda_guj_hau_por_svk_prs_dut_qcu_arw_ben_nor_swa_aeg_lat_gam_pan_ind_urd_ses_glc_dyu_bat_tha_sod_knd_yor_moo_aze_hin_slo_azi_bam_vie_anl_zul_fbf_igb	-0.277335543364551	-0.657401192909443	0.512546761226275
679	heb_slo_swa_por_amr_wly_amh_ctl_uzb_aze_moo_jav_zul_scr_nor_bsq_afr_sid_ewe_cnt_lit_swe_fbf_ben_yor_ukr_est_xho_ses_hun_urd_chh_geo_arw_pol_prs_eng_tig_owc_fre_fin_tsn_ind_rom_mao_jpn_knd_kor_mcd_pan_cic_hin_bat_alb_gam_sun_mnd_krd_bam_guj_hau_spa_svk_bul_glc_qcu_dut_grk_lat_dgb_sod_bos_anl_ger_mly_mol_bem_cze_dyu_tag_tha_mlt_tml_igb_akn_azi_ita_rus_tur_lda_vie_aeg_swt_ven_tsw	-0.117162172583505	-0.276234469544382	0.782980919414515
680	amh_cze_bem_bul_hau_chh_gam_ben_azi_uzb_ven_tag_dgb_urd_afr_bsq_hin_tig_fbf_mnd_rus_pan_yor_fre_moo_guj_fin_igb_swa_est_mcd_aeg_geo_glc_spa_por_scr_mlt_sid_pol_hun_swt_mao_grk_mly_jpn_tml_kor_bos_krd_xho_rom_bat_mol_wly_sun_cnt_arw_akn_ctl_anl_alb_prs_nor_svk_qcu_dut_ger_lit_ses_sod_ita_owc_lat_ind_swe_zul_slo_tsw_jav_tha_heb_knd_ewe_dyu_tur_ukr_eng_aze_tsn_vie_amr_cic_lda_bam	-0.595492193966714	-1.42807642830972	0.15661951332118
681	sid_alb_tsn_ctl_amh_heb_anl_guj_aze_azi_dgb_mao_moo_swe_rom_bsq_eng_gam_xho_mnd_mol_rus_cic_urd_zul_ukr_fin_ewe_igb_hun_bul_sod_geo_lat_ben_ger_spa_wly_tig_afr_est_dyu_sun_fre_tag_jpn_knd_kor_lit_slo_bem_pol_ind_bos_aeg_bat_cnt_grk_swt_por_mlt_dut_krd_ita_nor_qcu_pan_cze_svk_akn_chh_prs_owc_scr_jav_glc_tsw_mcd_bam_mly_tha_hau_tml_ven_fbf_uzb_hin_arw_tur_lda_vie_amr_yor_swa_ses	-0.119857348246936	-0.282614149442539	0.778100678023571
682	aeg_scr_bam_ukr_anl_sid_amr_ctl_azi_aze_ven_jav_tsn_bul_por_bsq_bos_mlt_fbf_cnt_ita_hin_bem_spa_ewe_glc_fin_swa_cic_hun_pol_sod_geo_fre_svk_dut_rom_chh_owc_lit_est_igb_tag_cze_sun_jpn_knd_kor_nor_slo_lda_urd_bat_swe_wly_mao_mnd_ger_xho_mol_heb_ben_lat_rus_prs_qcu_guj_krd_alb_dyu_tig_pan_amh_eng_mly_arw_swt_afr_zul_ind_tha_hau_tml_tsw_moo_tur_mcd_grk_uzb_akn_vie_gam_yor_dgb_ses	-0.130419746025117	-0.307233641960634	0.759352460612461
683	sid_glc_dgb_spa_heb_wly_amr_hin_uzb_azi_lda_sun_xho_prs_nor_bsq_mol_sod_bem_cnt_guj_scr_bam_swe_moo_alb_fin_ven_tsw_est_ger_amh_geo_ukr_eng_grk_ben_owc_gam_cze_hun_ses_ind_pan_mly_jpn_knd_kor_lat_lit_cic_fre_mao_dut_hau_bat_mnd_ctl_swa_ita_tig_por_krd_mcd_rom_qcu_bos_afr_pol_dyu_aeg_slo_anl_urd_jav_bul_akn_arw_yor_tag_tha_chh_tml_fbf_swt_aze_svk_rus_tur_tsn_vie_mlt_zul_ewe_igb	0.189395268016528	0.445650916388295	0.656885151486785
684	heb_grk_tsn_arw_aeg_hau_tig_pol_tur_aze_bam_mao_akn_afr_urd_bsq_spa_amh_cic_mnd_krd_rom_yor_scr_tsw_swe_fin_moo_zul_est_mcd_sid_geo_svk_glc_ita_ger_anl_gam_prs_hun_xho_mly_rus_bat_jpn_tml_kor_bos_ben_swt_eng_sun_pan_owc_ind_cnt_lat_ses_lit_wly_slo_hin_fre_nor_qcu_cze_por_ctl_bem_sod_dut_chh_guj_tag_mol_dyu_ukr_ewe_jav_tha_amr_knd_ven_dgb_azi_alb_bul_uzb_lda_vie_mlt_fbf_swa_igb	0.0539911024680664	0.127133223696988	0.899109436521669
685	mlt_por_dgb_dut_chh_aeg_heb_rus_tur_uzb_tsw_sun_cic_cze_prs_bsq_rom_sod_igb_cnt_nor_fre_swa_urd_ewe_glc_fin_xho_moo_hun_alb_owc_geo_mcd_scr_lit_bos_hau_gam_spa_est_bem_jav_ger_mao_jpn_tml_kor_svk_ben_bam_ctl_ind_ita_tig_mly_mnd_bul_dyu_afr_wly_guj_grk_pol_slo_qcu_pan_arw_ukr_swt_sid_eng_anl_hin_bat_mol_lda_krd_tsn_tag_tha_amr_knd_akn_ses_azi_swe_lat_aze_fbf_vie_amh_zul_yor_ven	-0.363762038335753	-0.861300917452533	0.391287587596428
686	amr_mol_zul_hin_aeg_sid_anl_lit_uzb_tur_ses_mao_akn_alb_afr_bsq_nor_sod_swt_cnt_lat_ukr_lda_dut_bam_pol_est_ewe_xho_fin_rom_amh_geo_rus_por_ita_prs_hau_owc_arw_hun_yor_bat_fre_tag_jpn_tml_kor_slo_ger_cic_cze_mly_eng_mlt_sun_mnd_mcd_bem_scr_heb_bos_urd_ctl_krd_qcu_ben_guj_pan_fbf_chh_bul_tig_svk_ind_grk_dyu_glc_igb_jav_tha_wly_knd_moo_tsn_azi_spa_swe_aze_dgb_vie_gam_tsw_ven_swa	0.49843844675215	1.17693610946132	0.242224490975271
687	chh_swe_tsw_urd_amr_wly_sod_bul_aze_tur_igb_ind_yor_lat_spa_bsq_pan_gam_dgb_cnt_hin_dut_moo_prs_zul_rus_fin_ven_xho_est_bos_amh_geo_krd_mcd_ita_guj_hau_tig_slo_hun_swa_mao_mol_jav_jpn_tml_kor_alb_ben_akn_nor_sun_glc_aeg_mly_mnd_eng_ses_ctl_mlt_ger_rom_grk_ukr_qcu_arw_cze_por_bam_owc_svk_anl_pol_bat_afr_bem_lit_cic_tag_tha_sid_knd_tsn_lda_uzb_scr_fre_azi_swt_vie_heb_dyu_ewe_fbf	0.485203546150153	1.14457291664928	0.255323340385842
688	sod_mol_bam_glc_heb_sid_chh_lit_aze_uzb_tsn_jav_akn_bos_ita_bsq_mcd_wly_swa_cnt_urd_nor_ses_pol_tsw_rus_hun_xho_moo_est_bul_amr_geo_svk_grk_ukr_slo_anl_amh_prs_fin_yor_sun_fre_tag_jpn_tml_kor_spa_cze_ven_rom_ind_ger_owc_mao_mnd_alb_igb_krd_mlt_pan_arw_ctl_guj_qcu_ben_afr_scr_zul_hau_hin_aeg_eng_bat_swe_ewe_dut_dyu_mly_tha_gam_knd_fbf_lda_tur_lat_por_azi_dgb_vie_tig_swt_cic_bem	0.485284576200248	1.14835105845671	0.25376884782717
689	chh_swe_lda_guj_tig_gam_hau_krd_azi_tur_bem_mly_igb_ukr_rom_bsq_prs_sod_moo_cnt_mol_rus_fbf_ben_ses_slo_est_cic_dgb_hun_urd_sid_geo_lit_ctl_pan_ger_amr_heb_ita_fin_swa_jav_fre_tag_jpn_knd_kor_lat_alb_bam_cze_bat_afr_aeg_sun_mnd_spa_zul_svk_owc_bos_glc_scr_grk_qcu_por_hin_dut_tsw_wly_nor_anl_mcd_ind_pol_dyu_bul_akn_mao_tha_amh_tml_ewe_yor_aze_arw_eng_uzb_swt_vie_mlt_tsn_xho_ven	0.258750604149527	0.608373869499867	0.544422554029903
690	tig_prs_swa_ger_aeg_gam_sod_grk_tur_azi_lda_jav_bem_nor_ita_bsq_rus_wly_akn_cnt_lit_mcd_moo_swe_swt_rom_hun_tsw_ewe_est_glc_amr_geo_pol_fre_dut_ctl_chh_sid_krd_fin_xho_bat_bos_tag_jpn_knd_kor_arw_svk_bam_ukr_mly_ben_hau_ind_mnd_afr_tsn_mol_mlt_pan_bul_hin_alb_qcu_spa_urd_por_yor_owc_cze_heb_guj_mao_eng_ven_scr_igb_sun_tha_amh_tml_fbf_cic_uzb_slo_lat_aze_zul_vie_anl_dgb_dyu_ses	0.191492597573701	0.450696096594972	0.653257618215485
691	amh_scr_bam_rom_sid_aeg_tig_hin_aze_tur_bem_ind_dgb_afr_mcd_bsq_glc_hau_swt_cnt_lit_ben_yor_fre_cic_krd_fin_ses_tsn_hun_urd_amr_geo_svk_ukr_rus_cze_mlt_anl_eng_est_swa_tag_guj_sun_jpn_tml_kor_por_spa_lda_grk_jav_bos_owc_mly_mnd_swe_igb_bul_wly_ctl_pol_prs_nor_qcu_dut_pan_ger_dyu_gam_ita_chh_mol_mao_slo_tsw_arw_moo_bat_tha_heb_knd_xho_zul_azi_lat_alb_uzb_fbf_vie_sod_akn_ven_ewe	-0.855647098747455	-2.06068247569752	0.042125900706401
692	sid_lit_xho_pol_amr_sod_wly_dut_aze_azi_ewe_tag_fbf_bos_krd_bsq_arw_tig_lda_mnd_pan_ger_tsn_rus_zul_ben_est_ven_tsw_hun_mol_gam_geo_scr_spa_svk_afr_chh_mlt_lat_fin_swt_bat_por_ind_jpn_tml_kor_nor_prs_bem_ita_sun_ctl_amh_mly_cnt_fre_swa_eng_owc_bul_urd_glc_swe_qcu_grk_ukr_hin_dyu_heb_cze_anl_mcd_jav_guj_akn_rom_cic_mao_tha_aeg_knd_ses_bam_tur_slo_alb_uzb_yor_vie_hau_moo_dgb_igb	0.138680390905034	0.32617970329516	0.745021252473215
693	owc_alb_moo_urd_amh_tig_sid_nor_tur_azi_lda_mao_bam_mol_svk_bsq_spa_chh_cic_mnd_por_ctl_dyu_rus_fbf_ger_est_akn_igb_hun_pol_anl_geo_cze_glc_guj_grk_gam_mlt_afr_fin_swt_ind_dut_tag_jpn_knd_kor_pan_rom_yor_prs_sun_swe_aeg_jav_cnt_lit_ven_slo_hau_lat_bos_arw_eng_qcu_mcd_scr_ita_dgb_amr_bul_wly_ukr_mly_hin_tsn_fre_tsw_bat_tha_heb_tml_ses_xho_aze_krd_ben_uzb_zul_vie_sod_bem_swa_ewe	-0.0665594770875889	-0.15696969801332	0.875609005769174
694	anl_fre_swt_hin_amh_heb_wly_afr_uzb_azi_ses_jav_dgb_eng_prs_bsq_lat_sid_xho_cnt_slo_guj_swa_alb_akn_por_fin_tsw_ven_hun_urd_mlt_geo_grk_ukr_glc_pan_tig_aeg_ben_est_igb_mly_rom_bat_jpn_tml_kor_krd_spa_lda_cze_sun_lit_amr_ind_mnd_scr_bam_ger_chh_swe_bul_ctl_mol_qcu_arw_ita_nor_cic_hau_mcd_owc_dut_tag_rus_fbf_pol_tsn_mao_tha_gam_knd_dyu_bem_tur_svk_bos_aze_yor_vie_sod_zul_ewe_moo	-0.801205364514629	-1.93346938150694	0.0562196542695892
695	sod_ger_swa_slo_chh_gam_mlt_ctl_azi_uzb_ven_mao_bem_hin_afr_bsq_lat_hau_akn_mnd_prs_cze_dyu_guj_tsn_swe_est_tsw_moo_fin_grk_aeg_geo_ukr_eng_fre_ita_heb_wly_mcd_hun_xho_mly_ben_sun_jpn_knd_kor_bul_svk_zul_rom_ind_pol_anl_tag_cnt_dut_yor_urd_owc_alb_scr_pan_nor_qcu_spa_krd_mol_lda_amr_arw_sid_glc_jav_por_cic_bos_swt_bat_tha_tig_tml_dgb_bam_tur_rus_lit_aze_ewe_vie_amh_igb_fbf_ses	0.342004940776681	0.806071310464878	0.4222581148278
696	amr_ctl_tsw_guj_tig_sid_hau_pan_tur_aze_zul_ind_bem_ukr_rom_bsq_afr_amh_bam_cnt_dut_svk_ewe_prs_ven_ita_fin_akn_dgb_est_lit_owc_geo_hin_por_pol_scr_aeg_wly_rus_hun_fbf_sun_mol_jav_jpn_knd_kor_ger_eng_igb_bos_bat_mcd_anl_tag_mnd_lat_swt_krd_sod_grk_glc_ben_bul_qcu_fre_alb_spa_lda_mlt_arw_gam_nor_mly_slo_moo_urd_yor_mao_tha_heb_tml_xho_swa_azi_swe_cze_uzb_cic_vie_chh_tsn_ses_dyu	0.366506374798684	0.863606423560119	0.390025958533706
697	chh_ger_ewe_alb_tig_aeg_mlt_ukr_uzb_azi_tsw_tag_ven_afr_lit_bsq_spa_gam_swa_cnt_prs_bul_fbf_arw_tsn_ben_hun_xho_bam_fin_krd_anl_geo_mol_swe_slo_svk_hau_heb_dut_est_zul_ind_nor_bat_jpn_tml_kor_fre_ita_bem_rus_mly_urd_wly_mao_mnd_glc_yor_guj_sid_por_bos_cze_lat_qcu_grk_eng_pan_cic_amh_scr_amr_ctl_sun_pol_lda_rom_akn_jav_tha_sod_knd_dgb_ses_tur_mcd_hin_aze_moo_vie_owc_dyu_igb_swt	-0.212520612100422	-0.502227748193888	0.616694407547523
698	amr_mol_dgb_por_gam_wly_anl_nor_aze_azi_bem_bat_moo_svk_bul_bsq_slo_chh_yor_cnt_prs_pol_fbf_lat_ven_scr_est_ewe_tsn_fin_spa_sid_geo_swe_eng_ben_bos_aeg_mlt_rom_hun_akn_ind_ukr_tag_jpn_knd_kor_mcd_glc_cic_ita_sun_dut_tig_mao_mnd_guj_zul_cze_sod_alb_afr_arw_rus_qcu_ctl_ger_hin_ses_owc_urd_hau_krd_jav_grk_igb_lit_lda_mly_tha_amh_tml_swa_tsw_uzb_fre_pan_tur_dyu_vie_heb_xho_bam_swt	-0.695465834507084	-1.66730899602636	0.0988171966919568
699	chh_ger_dgb_glc_owc_aeg_hau_rus_aze_azi_fbf_ind_swa_eng_mol_bsq_urd_heb_ses_cnt_por_dut_yor_guj_zul_swe_est_cic_swt_hun_bul_sod_geo_ukr_ben_nor_prs_anl_gam_cze_fin_bem_bat_slo_tag_jpn_knd_kor_pol_lit_lda_fre_mao_scr_mlt_mly_mnd_alb_tsw_rom_amr_spa_svk_ita_pan_qcu_lat_bos_mcd_ven_tig_arw_sid_grk_jav_hin_moo_ctl_bam_sun_tha_wly_tml_dyu_ewe_uzb_afr_krd_tur_xho_vie_amh_igb_akn_tsn	-0.350501359453828	-0.83162404709864	0.407751402457479
700	sid_pan_xho_urd_mlt_aeg_anl_spa_uzb_azi_zul_sun_bam_ukr_arw_bsq_scr_amr_ses_cnt_fre_rom_tsw_swe_ewe_mcd_fin_swa_lda_hun_prs_wly_geo_eng_krd_lat_afr_owc_heb_cze_est_dgb_jav_ger_mly_jpn_tml_kor_lit_bul_yor_nor_ind_svk_gam_tag_mnd_por_igb_dut_hau_ita_bos_slo_mol_qcu_alb_rus_hin_tsn_tig_ben_sod_guj_mao_glc_dyu_ctl_fbf_bat_tha_amh_knd_ven_akn_aze_grk_pol_tur_bem_vie_chh_cic_swt_moo	-0.388721422786499	-0.920413868822299	0.359737872025003
701	aeg_swe_akn_ita_amr_tig_mlt_slo_aze_azi_bem_bat_ses_urd_ger_bsq_bos_heb_zul_mnd_ukr_grk_ewe_eng_yor_lit_hun_igb_fbf_fin_fre_wly_geo_krd_ctl_ben_rom_amh_sod_rus_est_xho_sun_mcd_mao_jpn_knd_kor_svk_cze_tsn_alb_ind_pol_hau_mly_cnt_hin_swt_bul_gam_glc_arw_dut_mol_qcu_pan_spa_lat_bam_sid_guj_owc_nor_tag_por_swa_afr_dyu_jav_tha_anl_tml_dgb_ven_tur_prs_scr_uzb_cic_vie_chh_lda_moo_tsw	-0.488882321027396	-1.16146886240947	0.248423631384677
702	aeg_rus_swa_prs_amh_wly_amr_mol_azi_tur_swt_ind_xho_hin_rom_bsq_pan_chh_dgb_cnt_fre_arw_yor_ben_bem_guj_fin_akn_tsw_hun_slo_sod_geo_cze_afr_pol_spa_heb_anl_bos_est_tsn_jav_ctl_mao_jpn_tml_kor_scr_eng_igb_swe_mly_nor_mlt_bat_mnd_dut_lda_bul_hau_ukr_glc_ger_urd_qcu_ita_krd_alb_moo_gam_svk_owc_por_sun_mcd_bam_lat_dyu_tag_tha_sid_knd_ses_cic_uzb_lit_grk_aze_ewe_vie_tig_zul_ven_fbf	-0.393740034990472	-0.933844521260022	0.352802401851469
703	hau_eng_akn_hin_gam_owc_aeg_afr_uzb_azi_zul_mly_swt_dut_ita_bsq_guj_sod_tsw_mnd_ben_prs_swa_ukr_dyu_urd_hun_xho_lda_est_glc_amr_geo_bul_svk_swe_ger_chh_tig_fre_fin_cic_bat_lat_mao_jpn_tml_kor_rus_grk_fbf_pol_ind_pan_wly_tag_cnt_spa_ses_mcd_mlt_arw_krd_mol_alb_qcu_ctl_rom_slo_bem_sid_nor_amh_por_jav_scr_ewe_cze_tsn_sun_tha_heb_knd_moo_yor_aze_bos_lit_tur_ven_vie_anl_dgb_igb_bam	-0.499028293133396	-1.18659837084825	0.238408495830595
704	tig_lat_akn_nor_amr_anl_owc_rus_uzb_tur_swt_jav_tsw_dut_pan_bsq_cze_gam_bem_cnt_por_mcd_ses_spa_swa_mol_est_yor_moo_hun_arw_mlt_geo_ben_lit_grk_scr_amh_chh_bul_fin_ewe_sun_bos_tag_jpn_knd_kor_ita_svk_cic_hin_bat_swe_wly_mao_mnd_fre_dyu_pol_sid_ukr_guj_alb_slo_qcu_glc_ctl_eng_xho_aeg_afr_sod_krd_mly_rom_bam_urd_tsn_ind_tha_hau_tml_fbf_zul_azi_ger_prs_aze_ven_vie_heb_dgb_igb_lda	0.185233833192431	0.436173331906635	0.663721834008034
705	mlt_afr_ses_ger_amr_anl_chh_bos_azi_uzb_cic_tag_yor_hin_alb_bsq_arw_wly_igb_mnd_mcd_bul_lda_lit_moo_cze_fin_swt_swa_est_svk_heb_geo_dut_glc_mol_nor_tig_sod_ukr_hun_tsn_sun_ita_mao_jpn_knd_kor_eng_prs_akn_lat_mly_guj_hau_ind_cnt_spa_dgb_pol_amh_fre_ctl_krd_urd_qcu_swe_ben_por_tsw_sid_grk_aeg_rom_bat_slo_bam_pan_zul_jav_tha_owc_tml_ven_ewe_aze_rus_scr_tur_fbf_vie_gam_bem_dyu_xho	0.368087318871101	0.867512721807865	0.387894081378635
706	mlt_swe_swa_svk_sod_sid_hau_ita_azi_uzb_igb_bat_ewe_mol_urd_bsq_pan_anl_ven_mnd_krd_guj_lda_spa_cic_ger_fin_zul_bam_est_por_gam_geo_scr_ben_alb_eng_amh_heb_rus_hun_tsw_ind_arw_sun_jpn_knd_kor_ukr_mcd_xho_bos_mly_afr_owc_mao_cnt_prs_tsn_glc_chh_slo_dut_cze_ctl_qcu_hin_lat_pol_swt_amr_nor_aeg_lit_tag_grk_akn_bul_bem_jav_tha_wly_tml_dgb_ses_tur_rom_fre_aze_dyu_vie_tig_yor_fbf_moo	-0.0548691102795053	-0.129329364504076	0.897376334868453
707	anl_guj_dyu_slo_wly_heb_tig_ctl_azi_uzb_lda_tag_akn_urd_rus_bsq_bos_owc_fbf_mnd_por_ger_xho_grk_ven_alb_est_ewe_yor_hun_ita_hau_geo_bul_lit_eng_glc_amh_gam_ben_fin_moo_sun_fre_bat_jpn_tml_kor_dut_hin_cic_rom_jav_svk_mlt_ind_cnt_mcd_swt_afr_sod_mol_spa_swe_cze_qcu_arw_ukr_krd_tsw_aeg_lat_sid_pol_mly_scr_zul_nor_dgb_mao_tha_chh_knd_ses_swa_tur_pan_prs_aze_bam_vie_amr_tsn_bem_igb	-0.318946531318295	-0.756234412918451	0.451420042241674
708	owc_glc_bem_bos_tig_amh_anl_prs_aze_azi_tsn_tag_tsw_ger_swe_bsq_cze_sod_ses_cnt_mol_nor_dgb_lat_igb_arw_hun_fbf_yor_fin_ita_chh_geo_bul_rom_svk_rus_hau_amr_alb_est_swa_sun_scr_mly_jpn_knd_kor_ben_por_moo_afr_jav_pol_mlt_ind_mnd_mcd_akn_ctl_sid_slo_dut_eng_spa_qcu_urd_hin_pan_cic_gam_fre_heb_guj_mao_lit_dyu_ukr_zul_bat_tha_wly_tml_lda_ven_tur_grk_krd_uzb_bam_vie_aeg_xho_ewe_swt	-0.204014403419404	-0.481946260900799	0.630976385000552
709	chh_lit_dgb_guj_gam_owc_wly_scr_aze_azi_moo_jav_fbf_fre_rus_bsq_mcd_anl_ses_mnd_hin_bos_ven_ctl_zul_lat_hun_ewe_tsn_est_ben_aeg_geo_svk_pan_dut_por_mlt_sod_mol_fin_dyu_mly_swe_mao_jpn_tml_kor_krd_slo_bem_rom_tag_prs_tig_ind_cnt_ukr_tsw_pol_heb_afr_ita_ger_alb_qcu_bul_arw_spa_bam_hau_cze_amr_glc_bat_urd_swa_nor_swt_sun_tha_amh_knd_lda_igb_uzb_grk_eng_tur_cic_vie_sid_xho_akn_yor	-0.424780091871566	-1.00856515191969	0.315800145607786
710	sid_krd_fbf_swe_owc_gam_chh_spa_aze_tur_lda_jav_tsw_pol_bul_bsq_rom_hau_dyu_mnd_lat_fre_ewe_bos_yor_ben_fin_ses_tsn_est_mcd_aeg_geo_alb_eng_ctl_guj_amh_heb_pan_hun_swt_ind_svk_mly_jpn_knd_kor_rus_urd_ven_hin_bat_ukr_amr_tag_cnt_lit_cic_prs_sod_cze_dut_grk_slo_qcu_mol_scr_por_akn_anl_ita_tig_ger_mao_nor_zul_arw_swa_sun_tha_mlt_tml_dgb_bam_azi_afr_glc_uzb_igb_vie_wly_moo_xho_bem	-0.165048727314232	-0.389666915773604	0.697673793218722
711	owc_dut_tsw_ita_wly_anl_gam_ctl_uzb_aze_dgb_bat_ven_pan_mol_bsq_rom_amr_moo_cnt_prs_grk_ses_alb_bam_por_hun_swa_lda_est_lit_tig_geo_svk_swe_guj_pol_chh_heb_bul_fin_bem_tag_fre_sun_jpn_tml_kor_cze_rus_zul_ger_mly_spa_sid_ind_mnd_ukr_akn_mcd_aeg_glc_arw_afr_lat_qcu_ben_hin_krd_cic_amh_eng_sod_urd_jav_bos_swt_nor_ewe_mao_tha_hau_knd_fbf_dyu_azi_scr_slo_tur_tsn_vie_mlt_igb_xho_yor	-0.720826571589434	-1.73065834234204	0.0868294587949221
712	tig_svk_akn_arw_aeg_heb_hau_spa_tur_aze_dgb_mao_zul_ben_hin_bsq_scr_amh_swa_mnd_pol_glc_ven_ctl_dyu_ukr_est_bem_ewe_hun_por_mlt_geo_lit_lat_ger_grk_wly_amr_urd_fin_xho_bat_rus_sun_jpn_tml_kor_bul_pan_ses_ita_mly_swe_gam_tag_cnt_rom_bam_slo_sod_krd_mcd_cze_eng_qcu_prs_afr_nor_yor_sid_dut_owc_bos_ind_fre_cic_mol_igb_jav_tha_chh_knd_lda_tsn_uzb_guj_alb_azi_moo_vie_anl_swt_tsw_fbf	-0.584125193781047	-1.39463842810151	0.166447315075954
713	chh_ger_ses_rom_gam_amr_owc_eng_uzb_aze_swa_bat_cic_guj_ukr_bsq_krd_heb_lda_cnt_grk_swe_bem_hin_dyu_fre_est_bam_tsw_hun_lat_amh_geo_ctl_ben_ita_urd_sid_sod_cze_fin_ven_tag_mol_mao_jpn_tml_kor_pol_dut_xho_bos_ind_bul_anl_jav_mnd_prs_fbf_pan_mlt_glc_por_nor_svk_qcu_afr_arw_mcd_akn_wly_rus_tig_slo_mly_alb_igb_spa_zul_sun_tha_hau_knd_tsn_ewe_azi_scr_lit_tur_moo_vie_aeg_swt_yor_dgb	-0.503714635313436	-1.19876182238748	0.233666250358335
714	hau_eng_dyu_glc_chh_heb_sid_prs_tur_uzb_ewe_tag_ses_fre_hin_bsq_alb_mlt_swt_cnt_urd_grk_swa_ukr_bam_swe_fin_igb_bem_est_cze_gam_geo_lit_por_ita_ctl_amh_aeg_arw_hun_xho_sun_ger_ind_jpn_tml_kor_mol_bos_tsn_bul_mly_dut_tig_jav_mnd_mcd_ven_afr_wly_guj_rus_rom_ben_qcu_spa_krd_svk_yor_owc_nor_amr_pan_mao_scr_dgb_pol_lda_bat_tha_anl_knd_moo_cic_aze_slo_lat_azi_tsw_vie_sod_zul_fbf_akn	-0.452641937972706	-1.07475782706311	0.28526369212352
715	chh_dut_lda_urd_anl_aeg_mlt_ita_azi_tur_bem_mly_dyu_fre_ger_bsq_afr_tig_ewe_mnd_mcd_krd_tsw_prs_akn_svk_est_ses_ven_hun_pol_owc_geo_guj_ctl_mol_swe_wly_amh_lat_fin_bam_sun_alb_jav_jpn_knd_kor_por_ukr_tsn_slo_tag_hin_amr_ind_cnt_eng_cic_glc_hau_grk_ben_rus_cze_qcu_spa_scr_bos_zul_gam_arw_sid_lit_mao_bul_igb_nor_swa_bat_tha_sod_tml_xho_moo_uzb_pan_rom_aze_yor_vie_heb_fbf_dgb_swt	-0.642689627572606	-1.5371480131137	0.127652504483509
716	sid_guj_cic_rom_sod_aeg_heb_lat_azi_uzb_ses_mly_dgb_grk_slo_bsq_bos_chh_swt_mnd_eng_ctl_zul_prs_yor_svk_fin_akn_bem_hun_lit_gam_geo_por_bul_ukr_spa_hau_amr_mcd_est_xho_mao_afr_jav_jpn_knd_kor_alb_nor_tsw_pan_tag_krd_amh_bat_cnt_scr_dyu_swe_tig_arw_pol_fre_ben_qcu_hin_rus_ger_moo_wly_urd_mlt_ita_sun_mol_ven_dut_tsn_ind_tha_owc_tml_ewe_swa_tur_glc_cze_aze_bam_vie_anl_fbf_lda_igb	-0.597840796115371	-1.42717790389066	0.156877622189646
717	amh_pan_swt_ctl_sid_hau_owc_slo_aze_tur_bem_jav_ewe_bos_ger_bsq_por_mlt_ven_cnt_spa_hin_lda_rus_swa_guj_fin_yor_tsw_est_prs_anl_geo_eng_lit_ben_bul_wly_gam_nor_hun_dyu_tag_afr_sun_jpn_knd_kor_krd_alb_bam_rom_mly_mcd_tig_bat_mnd_swe_igb_dut_chh_mol_ukr_grk_glc_qcu_lat_cze_arw_ses_amr_urd_heb_scr_mao_svk_tsn_fre_fbf_ind_tha_aeg_tml_akn_dgb_azi_pol_ita_uzb_cic_vie_sod_xho_moo_zul	-0.118134385949763	-0.278729500231914	0.781071259197315
718	heb_mcd_ses_bos_hau_wly_amr_cze_aze_tur_akn_mly_dgb_dut_scr_bsq_slo_anl_bam_cnt_urd_pol_fbf_lat_zul_grk_fin_swa_swt_est_eng_amh_geo_krd_prs_svk_spa_gam_sod_hin_hun_ewe_mao_bul_tag_jpn_knd_kor_nor_fre_bem_rom_jav_arw_aeg_ind_mnd_rus_ven_ukr_sid_ben_guj_alb_mol_qcu_por_pan_ctl_dyu_mlt_ger_chh_swe_sun_glc_xho_afr_igb_bat_tha_owc_tml_yor_tsw_uzb_lit_ita_azi_moo_vie_tig_cic_lda_tsn	0.235424018971984	0.554140263599924	0.580812910593458
719	wly_ukr_ses_svk_sod_tig_anl_ita_aze_tur_dgb_bat_ven_ben_rom_bsq_prs_mlt_swa_mnd_por_krd_akn_arw_zul_slo_hun_xho_dyu_fin_hin_amr_geo_swe_scr_guj_mol_gam_sid_ctl_est_fbf_sun_lit_ind_jpn_tml_kor_alb_eng_ewe_glc_jav_rus_owc_tag_cnt_fre_cic_lat_chh_bos_grk_spa_cze_qcu_afr_urd_ger_lda_aeg_bul_hau_mcd_mly_pol_moo_pan_tsw_mao_tha_heb_knd_yor_swt_uzb_nor_dut_azi_bam_vie_amh_igb_bem_tsn	0.0497845221040515	0.117189356586408	0.906962715111394
720	sod_eng_dgb_swe_tig_gam_amr_scr_tur_azi_tsw_jav_moo_rus_alb_bsq_hin_mlt_fbf_cnt_ita_por_akn_afr_bam_ukr_fin_dyu_ses_hun_ctl_owc_geo_cze_spa_ger_dut_heb_hau_lit_est_ewe_tag_mol_ind_jpn_tml_kor_grk_fre_zul_rom_mly_urd_aeg_bat_mnd_pan_lda_lat_anl_pol_krd_prs_svk_qcu_glc_bul_ben_ven_wly_arw_amh_bos_sun_guj_cic_mcd_swa_mao_tha_chh_knd_xho_bem_aze_nor_slo_uzb_igb_vie_sid_tsn_yor_swt	0.12809786727757	0.30180167618313	0.763477104917895
721	aeg_spa_swt_scr_anl_chh_tig_nor_tur_aze_ewe_tag_lda_swe_cze_bsq_ben_heb_bem_mnd_lat_urd_cic_por_akn_bos_hun_xho_dgb_est_bul_gam_geo_afr_ger_dut_krd_mlt_sod_mcd_fin_tsw_mao_pan_sun_jpn_tml_kor_mol_pol_dyu_ukr_jav_lit_amh_bat_cnt_grk_moo_hin_wly_fre_ctl_ita_slo_qcu_rus_arw_glc_tsn_sid_rom_hau_prs_mly_eng_ven_guj_igb_ind_tha_amr_knd_zul_yor_azi_alb_svk_uzb_swa_vie_owc_ses_fbf_bam	-0.669176476401437	-1.60158926017272	0.112637922301289
722	mlt_swe_tsn_guj_owc_tig_amh_dut_uzb_aze_yor_tag_cic_ukr_rom_bsq_bos_sod_xho_mnd_afr_grk_swa_lit_moo_ctl_hun_fbf_tsw_est_urd_wly_geo_arw_alb_prs_mcd_hau_amr_bul_fin_dgb_mly_pan_jav_jpn_tml_kor_krd_pol_zul_cze_mao_fre_chh_ind_cnt_svk_dyu_ger_sid_glc_lat_mol_slo_qcu_eng_rus_por_bem_heb_hin_anl_scr_bat_nor_ses_spa_lda_sun_tha_gam_knd_akn_swt_tur_ben_ita_azi_bam_vie_aeg_ewe_igb_ven	-0.287532737705886	-0.680500985693916	0.497877990660311
723	hau_rus_moo_svk_gam_chh_anl_hin_uzb_tur_ven_tag_yor_krd_lat_bsq_pan_tig_xho_mnd_mcd_eng_lda_guj_cic_lit_est_ewe_dyu_fin_ukr_sod_geo_glc_ben_ita_alb_sid_wly_slo_hun_bem_mly_grk_bat_jpn_knd_kor_bul_fre_bam_por_mao_nor_heb_ind_cnt_rom_zul_pol_mlt_ctl_scr_urd_cze_qcu_spa_arw_mol_swt_amh_swe_aeg_bos_sun_prs_swa_ger_tsn_jav_tha_amr_tml_fbf_akn_aze_afr_dut_azi_dgb_vie_owc_ses_tsw_igb	-0.0605757875174056	-0.142724937601701	0.886816188287221
724	owc_rom_tsw_lit_anl_mlt_aeg_nor_uzb_aze_bam_mao_akn_afr_ukr_bsq_krd_wly_swt_cnt_mcd_guj_dgb_grk_igb_scr_fin_fbf_ewe_est_rus_heb_geo_mol_arw_lat_alb_hau_chh_eng_hun_swa_jav_spa_bat_jpn_knd_kor_glc_ctl_lda_prs_tag_hin_sod_mly_mnd_ben_yor_bul_tig_fre_urd_swe_pol_qcu_slo_dut_cze_tsn_amh_por_gam_svk_ind_ger_bem_bos_ses_sun_tha_sid_tml_cic_zul_tur_ita_pan_azi_ven_vie_amr_dyu_xho_moo	-0.121576731829479	-0.286676480543159	0.774997745611243
725	chh_ger_bem_rus_amr_sid_sod_pan_azi_aze_tsw_mao_fbf_afr_bos_bsq_alb_wly_ewe_cnt_ukr_ben_dyu_krd_akn_svk_hun_zul_tsn_fin_slo_owc_geo_mol_cze_nor_glc_amh_mlt_pol_est_yor_mly_ita_tag_jpn_tml_kor_urd_ctl_moo_prs_sun_hin_tig_bat_mnd_swe_igb_guj_aeg_lit_arw_rom_eng_qcu_grk_scr_spa_dgb_heb_lat_anl_fre_ind_dut_swt_bul_bam_jav_tha_hau_knd_swa_xho_uzb_por_mcd_tur_ses_vie_gam_lda_cic_ven	0.878008065919464	2.09382447606925	0.0389964635713592
726	aeg_rus_swt_pan_amh_tig_mlt_mcd_azi_aze_tsn_mly_ven_lat_prs_bsq_nor_anl_akn_cnt_mol_lit_yor_por_zul_arw_est_dyu_xho_hun_ukr_wly_geo_dut_guj_eng_ctl_sod_owc_krd_fin_tsw_bat_slo_mao_jpn_knd_kor_bul_glc_lda_svk_sun_ita_heb_tag_mnd_urd_moo_spa_hau_bos_fre_grk_pol_qcu_rom_afr_cze_ses_sid_hin_chh_alb_ind_ben_cic_scr_dgb_jav_tha_amr_tml_swa_bam_tur_ger_swe_uzb_igb_vie_gam_bem_ewe_fbf	-0.33969750758517	-0.803248782028347	0.423879153926473
727	gam_bos_dyu_spa_amh_amr_sod_alb_aze_azi_xho_ind_zul_ctl_hin_bsq_glc_sid_ven_cnt_ger_rus_tsn_scr_tsw_afr_est_bem_dgb_hun_prs_tig_geo_arw_mol_krd_slo_aeg_heb_rom_fin_ewe_mly_lit_jav_jpn_knd_kor_nor_grk_lda_ukr_mao_guj_owc_tag_mnd_swe_moo_eng_chh_cze_mcd_lat_pan_qcu_ben_dut_ita_ses_wly_fre_anl_svk_sun_por_yor_urd_cic_bat_tha_hau_tml_fbf_igb_uzb_bul_pol_tur_swa_vie_mlt_bam_swt_akn	0.130360667800897	0.306690078952439	0.75976489241804
728	gam_lat_fbf_grk_amh_chh_owc_ger_tur_azi_lda_bat_cic_bos_alb_bsq_guj_tig_tsw_mnd_dut_rus_tsn_por_ewe_lit_hun_bem_igb_est_urd_hau_geo_prs_cze_scr_hin_sid_mlt_mol_fin_zul_mly_ctl_tag_jpn_tml_kor_ben_nor_dyu_svk_jav_afr_wly_sun_cnt_swe_dgb_arw_heb_spa_mcd_krd_slo_qcu_rom_eng_ita_bam_aeg_bul_amr_pan_mao_pol_ses_ukr_akn_ind_tha_sod_knd_yor_ven_aze_glc_fre_uzb_swa_vie_anl_xho_swt_moo	0.187180014882183	0.442159514500743	0.659400329235408
729	wly_mcd_bem_krd_heb_hau_amh_eng_aze_azi_tsn_sun_akn_slo_grk_bsq_ukr_mlt_ewe_mnd_pol_fre_zul_ctl_swt_arw_est_fbf_bam_hun_ben_tig_geo_pan_ita_svk_urd_sid_gam_bos_fin_tsw_ind_nor_bat_jpn_knd_kor_por_lat_xho_swe_tag_bul_sod_mao_cnt_glc_swa_mol_chh_scr_dut_afr_guj_qcu_rus_ger_hin_lda_anl_rom_owc_prs_mly_spa_ven_alb_cic_jav_tha_aeg_tml_yor_dyu_uzb_cze_lit_tur_igb_vie_amr_ses_moo_dgb	-0.158219636972577	-0.37314595990541	0.70988898371734
730	wly_svk_igb_afr_tig_sid_amh_pan_azi_tur_swt_ind_akn_cze_mol_bsq_hin_chh_ewe_cnt_slo_swe_moo_prs_ses_bul_hun_dgb_ven_est_arw_owc_geo_por_lit_ukr_rus_heb_aeg_lat_fin_lda_mao_nor_mly_jpn_knd_kor_ger_spa_xho_krd_sun_bos_mlt_tag_mnd_fre_fbf_guj_gam_dut_pol_glc_scr_qcu_alb_grk_ctl_tsn_amr_ita_hau_ben_bat_eng_yor_rom_cic_jav_tha_anl_tml_bam_tsw_aze_urd_mcd_uzb_zul_vie_sod_dyu_bem_swa	-0.298949766094952	-0.707085939483772	0.481281093615754
731	amh_fre_tsw_por_hau_anl_heb_lat_aze_azi_swa_ind_ewe_nor_grk_bsq_eng_sod_cic_cnt_afr_bul_bem_hin_igb_prs_hun_moo_zul_fin_swe_wly_geo_spa_dut_scr_svk_tig_sid_mcd_est_dgb_bat_krd_mly_jpn_knd_kor_bos_guj_xho_ita_sun_ukr_chh_tag_mnd_arw_akn_cze_gam_rus_pan_mol_ctl_qcu_ben_rom_alb_ses_mlt_urd_owc_slo_jav_ger_ven_glc_swt_mao_tha_aeg_tml_yor_bam_tur_pol_lit_uzb_tsn_vie_amr_lda_dyu_fbf	-0.94706239788174	-2.30178030970436	0.023579883219056
732	chh_ctl_swt_dut_mlt_aeg_anl_guj_uzb_tur_ven_mly_lda_glc_ger_bsq_slo_wly_tsn_mnd_svk_arw_akn_alb_fbf_rom_fin_dgb_bem_est_urd_hau_geo_mcd_pan_mol_lit_amr_owc_pol_hun_swa_jav_ita_tag_jpn_knd_kor_eng_ukr_yor_hin_mao_lat_amh_sun_cnt_fre_bam_grk_sod_ben_bos_scr_nor_qcu_afr_spa_bul_ses_gam_krd_heb_por_ind_swe_cic_rus_xho_bat_tha_tig_tml_moo_dyu_aze_prs_cze_azi_zul_vie_sid_ewe_igb_tsw	-0.0703636423961527	-0.165787995802702	0.868683670552674
733	tig_ita_dgb_dut_sid_heb_sod_glc_aze_azi_ewe_mly_tsw_arw_mcd_bsq_ukr_chh_swt_cnt_nor_pol_bem_mol_moo_grk_fin_zul_bam_est_por_aeg_geo_pan_scr_ctl_prs_anl_hau_urd_hun_yor_tag_fre_sun_jpn_knd_kor_hin_spa_ven_guj_bat_bos_amr_jav_mnd_krd_cic_ger_mlt_eng_svk_lat_cze_qcu_bul_rus_afr_xho_wly_slo_gam_rom_mao_alb_igb_ben_akn_ind_tha_owc_tml_tsn_dyu_uzb_lit_swe_tur_fbf_vie_amh_swa_ses_lda	-0.378202226915486	-0.897818314931529	0.371600891281103
734	amh_slo_lda_eng_mlt_owc_hau_ben_aze_azi_ven_mao_dgb_mol_urd_bsq_prs_gam_bem_mnd_ita_glc_dyu_fre_yor_cze_est_swt_tsn_hun_rus_aeg_geo_svk_nor_grk_ctl_chh_sod_pol_fin_zul_sun_lat_mly_jpn_tml_kor_bos_por_fbf_ger_bat_dut_wly_jav_cnt_spa_ewe_afr_tig_scr_alb_rom_pan_qcu_lit_bul_krd_igb_heb_ukr_sid_arw_tag_guj_xho_hin_swa_ind_tha_anl_knd_ses_bam_uzb_mcd_swe_tur_akn_vie_amr_tsw_moo_cic	-0.34410244207573	-0.815773191028761	0.416714340709604
735	sid_bul_ven_alb_amh_heb_owc_cze_uzb_tur_xho_tag_ewe_ger_dut_bsq_pan_amr_cic_cnt_bos_rom_akn_prs_igb_eng_est_ses_tsw_hun_pol_chh_geo_swe_lit_afr_mcd_gam_aeg_fre_fin_moo_ind_grk_bat_jpn_tml_kor_krd_lat_swa_nor_mly_ukr_sod_jav_mnd_arw_lda_urd_tig_rus_spa_ita_mol_qcu_guj_hin_scr_yor_wly_ben_hau_glc_mao_slo_fbf_por_bem_sun_tha_anl_knd_dyu_swt_azi_ctl_svk_aze_zul_vie_mlt_tsn_bam_dgb	-0.556779709090172	-1.3257802042544	0.18815982268561
736	sid_prs_lda_dut_owc_chh_sod_guj_aze_tur_bem_mly_tsw_fre_rom_bsq_por_amr_igb_mnd_swe_lit_tsn_ctl_fbf_svk_est_swa_moo_hun_slo_tig_geo_bul_alb_cze_glc_wly_heb_rus_fin_cic_mao_arw_jav_jpn_tml_kor_ben_krd_bam_lat_sun_hin_amh_tag_cnt_mol_akn_grk_mlt_urd_ger_ukr_pol_qcu_mcd_eng_nor_ses_hau_scr_aeg_bos_bat_ita_dgb_pan_ven_ind_tha_anl_knd_swt_ewe_azi_afr_spa_uzb_zul_vie_gam_dyu_yor_xho	0.0268797997363965	0.0632876223589332	0.949673299731397
737	tig_grk_tsw_lat_sid_aeg_amh_urd_azi_aze_swt_mao_bem_glc_por_bsq_arw_heb_bam_cnt_fre_slo_ewe_ctl_xho_guj_hun_zul_fbf_fin_eng_anl_geo_scr_svk_rom_mol_sod_amr_hin_est_dgb_tag_krd_ind_jpn_knd_kor_ben_nor_moo_rus_mly_lit_mlt_bat_mnd_bul_swa_ger_wly_bos_mcd_afr_cze_qcu_pan_alb_swe_ven_gam_ukr_owc_prs_jav_dut_igb_ita_dyu_sun_tha_hau_tml_yor_lda_uzb_spa_pol_tur_cic_vie_chh_ses_tsn_akn	-0.892413851859268	-2.16237766041191	0.0331548369320034
738	sod_ctl_lda_cze_chh_gam_anl_bul_uzb_aze_tsw_sun_bam_glc_fre_bsq_nor_owc_moo_cnt_rom_guj_swa_scr_akn_prs_est_dyu_ven_hun_swe_heb_geo_svk_hin_bos_mol_tig_aeg_eng_fin_fbf_jav_krd_mly_jpn_tml_kor_ukr_alb_zul_afr_ind_lat_wly_mao_mnd_pol_tsn_ben_amh_rus_pan_mcd_ita_qcu_por_spa_ger_igb_amr_slo_mlt_arw_bat_lit_xho_urd_yor_tag_tha_sid_knd_dgb_bem_azi_grk_dut_tur_ses_vie_hau_ewe_swt_cic	-0.310306666025859	-0.734361546382693	0.464575976082999
739	mlt_grk_tsn_mcd_gam_wly_anl_alb_uzb_tur_xho_sun_bem_swe_glc_bsq_svk_tig_dyu_mnd_bos_pan_ven_eng_igb_pol_fin_moo_lda_est_afr_amh_geo_rom_ctl_fre_slo_chh_sid_ben_hun_tsw_bat_ita_jav_jpn_tml_kor_por_cze_bam_spa_tag_guj_amr_ind_cnt_urd_ses_ukr_heb_bul_nor_mol_lit_qcu_hin_ger_rus_fbf_hau_scr_sod_dut_mao_lat_zul_arw_yor_mly_tha_owc_knd_akn_dgb_aze_prs_krd_azi_swt_vie_aeg_ewe_swa_cic	0.166897512717657	0.392972614991852	0.695239046015999
740	amh_pol_akn_krd_mlt_amr_owc_por_azi_tur_bem_mly_ses_rus_ben_bsq_alb_wly_swa_mnd_bul_mol_moo_scr_dyu_lit_hun_ven_yor_est_fre_hau_geo_glc_spa_afr_prs_sid_tig_dut_fin_igb_ind_lat_jav_jpn_tml_kor_rom_pan_bam_ita_mao_guj_chh_bat_cnt_svk_dgb_eng_gam_slo_ukr_hin_mcd_qcu_bos_ger_ctl_zul_aeg_cze_sod_nor_tag_arw_tsw_urd_ewe_sun_tha_heb_knd_xho_swt_uzb_swe_grk_aze_cic_vie_anl_lda_tsn_fbf	-0.419278986510692	-0.995154386280963	0.322243430296181
741	aeg_hin_ses_glc_anl_tig_wly_pol_uzb_aze_zul_sun_ewe_mcd_pan_bsq_slo_sid_fbf_mnd_swe_scr_dgb_bos_dyu_ctl_est_akn_xho_fin_lat_chh_geo_por_svk_guj_prs_mlt_sod_mol_hun_tsn_mao_ukr_bat_jpn_tml_kor_alb_arw_ven_afr_ind_spa_amh_jav_cnt_rus_cic_eng_hau_fre_nor_ger_rom_qcu_urd_grk_bul_igb_owc_cze_gam_ita_tag_lit_swt_ben_bam_mly_tha_amr_knd_lda_swa_tur_krd_dut_azi_bem_vie_heb_tsw_yor_moo	-0.682708610961312	-1.63762640160951	0.104879016486566
742	wly_arw_ewe_rus_heb_aeg_hau_rom_uzb_azi_tsn_tag_cic_guj_svk_bsq_lit_anl_ses_cnt_bos_cze_dgb_bul_dyu_pol_fin_ven_swt_est_alb_amr_geo_hin_grk_mol_pan_tig_sod_krd_hun_tsw_sun_fre_jav_jpn_tml_kor_swe_eng_yor_urd_bat_scr_mlt_mly_mnd_ben_bam_ita_amh_ger_nor_lat_glc_qcu_por_dut_spa_igb_owc_ctl_sid_slo_ind_mcd_moo_afr_lda_mao_tha_chh_knd_xho_fbf_aze_prs_ukr_tur_bem_vie_gam_akn_swa_zul	-0.593583045405657	-1.41495536095908	0.160421279367445
743	aeg_dut_cic_bos_sod_tig_hau_krd_aze_azi_tsn_mly_tsw_lat_prs_bsq_urd_owc_fbf_cnt_grk_ita_swt_ukr_ven_pol_fin_moo_ses_est_nor_gam_geo_rom_pan_ger_glc_amr_mlt_cze_hun_igb_mao_rus_bat_jpn_tml_kor_ben_lit_ewe_alb_jav_hin_wly_tag_mnd_slo_xho_fre_sid_por_spa_guj_afr_qcu_ctl_svk_mcd_lda_chh_swe_heb_arw_ind_eng_dgb_mol_bam_sun_tha_anl_knd_swa_zul_uzb_scr_bul_tur_bem_vie_amh_dyu_akn_yor	-0.195868373808752	-0.461860025287788	0.645260287717526
744	sid_bul_zul_pan_gam_mlt_tig_guj_tur_uzb_moo_ind_akn_ger_urd_bsq_swe_hau_dyu_cnt_afr_lit_ewe_spa_fbf_ben_est_ven_lda_fin_ctl_amh_geo_cze_nor_slo_hin_heb_anl_mol_hun_igb_sun_ukr_tag_jpn_knd_kor_glc_pol_xho_por_mly_grk_owc_mao_mnd_lat_dgb_rus_sod_ita_dut_krd_arw_qcu_rom_svk_scr_tsn_aeg_mcd_amr_eng_jav_fre_swa_prs_yor_bat_tha_chh_tml_swt_bem_azi_alb_bos_aze_ses_vie_wly_cic_bam_tsw	-0.0513760132125529	-0.12112430185981	0.9038538992669
745	owc_grk_dyu_pol_amh_hau_mlt_scr_aze_azi_tsn_tag_xho_slo_dut_bsq_glc_chh_tsw_cnt_por_rom_moo_lat_bam_pan_fin_cic_dgb_est_ita_anl_geo_ukr_eng_krd_swe_sid_wly_bos_hun_yor_mao_ctl_sun_jpn_tml_kor_nor_guj_ses_svk_bat_fre_aeg_jav_mnd_alb_ewe_ben_sod_arw_lit_rus_afr_qcu_ger_mol_cze_lda_heb_urd_amr_spa_ind_prs_swa_hin_ven_mly_tha_gam_knd_igb_swt_uzb_mcd_bul_tur_bem_vie_tig_zul_fbf_akn	0.269482788707816	0.635847165922131	0.526437693827637
746	chh_glc_tsn_ger_sid_anl_mlt_hin_uzb_tur_dgb_mly_lda_arw_spa_bsq_pan_amr_ewe_mnd_urd_nor_moo_eng_yor_alb_est_igb_swt_fin_bul_heb_geo_por_guj_grk_ben_aeg_wly_fre_hun_ses_mao_afr_bat_jpn_knd_kor_mcd_swe_cic_lat_ind_dut_hau_sun_cnt_svk_fbf_rom_amh_scr_prs_lit_ita_qcu_bos_krd_mol_xho_owc_pol_gam_cze_jav_slo_bem_ctl_ven_tag_tha_sod_tml_akn_tsw_aze_ukr_rus_azi_swa_vie_tig_dyu_zul_bam	-0.978489756648805	-2.39089689175831	0.0188218675530673
747	amr_pol_yor_fre_chh_amh_tig_scr_tur_aze_tsw_jav_moo_eng_lat_bsq_krd_mlt_dgb_cnt_por_mol_swt_ger_bem_nor_est_ven_igb_fin_lit_heb_geo_cze_grk_svk_rus_wly_sid_bul_hun_xho_sun_guj_tag_jpn_tml_kor_rom_afr_swa_pan_ind_slo_hau_mly_mnd_hin_tsn_bos_sod_arw_prs_ctl_mcd_qcu_ukr_glc_dut_ewe_gam_alb_owc_spa_mao_urd_bam_swe_fbf_bat_tha_aeg_knd_cic_ses_uzb_ben_ita_azi_akn_vie_anl_lda_zul_dyu	-0.648083007814165	-1.55103948416382	0.124288736359875
748	wly_rom_swa_urd_gam_sod_anl_fre_tur_azi_cic_tag_igb_ben_scr_bsq_spa_chh_ewe_cnt_guj_por_dgb_nor_bam_dut_fin_xho_zul_est_swe_sid_geo_svk_mol_cze_krd_tig_owc_mcd_hun_tsn_mao_pan_sun_jpn_knd_kor_arw_glc_swt_lit_jav_prs_amh_ind_mnd_ita_bem_ger_amr_ukr_eng_slo_bul_qcu_pol_grk_alb_moo_hau_bos_heb_lat_mly_rus_ses_hin_akn_bat_tha_aeg_tml_yor_tsw_uzb_afr_ctl_aze_lda_vie_mlt_dyu_ven_fbf	-0.444880482810383	-1.05573366662067	0.29382478687357
749	gam_pan_bam_por_chh_hau_tig_swe_azi_aze_yor_mly_tsw_ger_scr_bsq_spa_aeg_dgb_mnd_lat_ukr_bem_hin_swa_rus_fin_lda_tsn_est_ben_owc_geo_urd_eng_afr_prs_amh_amr_svk_hun_moo_mao_alb_ind_jpn_tml_kor_lit_bul_igb_dut_sun_ita_anl_jav_cnt_nor_dyu_bos_wly_grk_arw_fre_cze_qcu_glc_mcd_rom_fbf_sod_pol_sid_guj_tag_ctl_cic_mol_ses_bat_tha_heb_knd_ven_zul_uzb_krd_slo_tur_ewe_vie_mlt_swt_xho_akn	-0.0698238984038533	-0.16451463171065	0.86968307138586
750	anl_glc_fbf_krd_amh_tig_wly_spa_tur_azi_xho_mly_akn_guj_mcd_bsq_alb_aeg_dyu_mnd_swe_ita_ven_ger_yor_ukr_fin_bam_tsn_hun_eng_chh_geo_svk_scr_prs_grk_sid_heb_urd_est_swt_ind_por_tag_jpn_knd_kor_cze_lat_igb_pan_bat_lit_sod_jav_cnt_rom_moo_ben_mlt_nor_dut_pol_rus_qcu_mol_hin_fre_dgb_amr_bul_hau_ctl_sun_slo_ses_afr_lda_mao_tha_gam_tml_cic_bem_uzb_bos_arw_aze_swa_vie_owc_zul_ewe_tsw	-0.368809383184681	-0.873577666073865	0.384598446930681
751	hau_arw_swa_rus_amr_tig_owc_spa_tur_azi_cic_ind_dyu_bos_ukr_bsq_ita_sid_akn_mnd_lit_cze_fbf_mcd_swt_por_hun_tsw_zul_est_mol_anl_geo_dut_bul_prs_slo_sod_gam_fre_fin_dgb_jav_afr_mao_jpn_tml_kor_ben_guj_bam_pan_sun_swe_wly_tag_cnt_urd_ven_pol_amh_eng_alb_ger_scr_qcu_svk_grk_rom_xho_heb_hin_mlt_glc_mly_krd_moo_nor_ewe_bat_tha_aeg_knd_ses_tsn_aze_ctl_lat_uzb_bem_vie_chh_lda_yor_igb	0.00822186536745976	0.0193535083820182	0.984600559987781
752	sod_prs_dgb_bos_mlt_sid_wly_spa_tur_aze_yor_tag_xho_rus_ukr_bsq_por_chh_swt_mnd_slo_guj_ven_ita_dyu_scr_hun_ewe_akn_fin_pan_gam_geo_lit_bul_swe_ben_amr_owc_mol_est_lda_ind_lat_jav_jpn_tml_kor_alb_eng_moo_urd_mao_cze_tig_mly_cnt_svk_swa_hin_aeg_ctl_krd_ger_nor_qcu_fre_rom_pol_ses_anl_arw_heb_afr_sun_grk_bam_dut_zul_bat_tha_hau_knd_fbf_igb_azi_glc_mcd_uzb_bem_vie_amh_tsn_tsw_cic	0.780590818555152	1.85783943511474	0.0663557633413429
753	sid_urd_fbf_spa_mlt_aeg_anl_bul_uzb_aze_lda_sun_moo_glc_pol_bsq_slo_gam_zul_cnt_bos_ben_ven_pan_dyu_guj_est_cic_ewe_fin_swe_hau_geo_cze_lit_fre_ita_wly_owc_ukr_hun_tsn_mao_arw_tag_jpn_tml_kor_alb_svk_ses_por_ind_prs_sod_bat_mnd_lat_bam_dut_amh_rom_eng_ctl_rus_qcu_scr_nor_grk_akn_tig_krd_chh_afr_mly_mcd_swa_hin_xho_jav_tha_heb_knd_igb_dgb_azi_mol_ger_tur_swt_vie_amr_yor_tsw_bem	-0.325623424477715	-0.770620680606485	0.442885122052451
754	amr_bos_zul_rom_sid_aeg_tig_grk_tur_azi_dgb_jav_lda_ita_mcd_bsq_hin_gam_xho_cnt_krd_fre_akn_glc_yor_pan_fin_igb_ven_est_ger_chh_geo_swe_svk_lat_spa_amh_wly_cze_hun_bam_sun_por_tag_jpn_tml_kor_urd_slo_ses_eng_ind_lit_mlt_mly_mnd_pol_tsn_afr_anl_scr_dut_ukr_arw_qcu_ctl_mol_ben_bem_hau_rus_owc_guj_bat_nor_cic_bul_tsw_mao_tha_heb_knd_fbf_moo_uzb_alb_prs_aze_dyu_vie_sod_swt_swa_ewe	-0.375323490511708	-0.888834703953531	0.376385172279332
755	amh_nor_bem_rus_aeg_sod_mlt_grk_tur_aze_cic_sun_bam_guj_ger_bsq_swe_heb_ewe_cnt_glc_pol_dgb_ita_tsw_por_fin_akn_tsn_hun_scr_owc_geo_dut_slo_bos_ukr_hau_chh_lit_est_ses_bat_fre_tag_jpn_knd_kor_bul_arw_swt_lat_mly_mol_anl_jav_mnd_urd_swa_alb_wly_rom_afr_pan_ben_qcu_eng_mcd_prs_dyu_gam_krd_tig_spa_ind_svk_yor_ctl_igb_mao_tha_sid_tml_zul_moo_uzb_hin_cze_azi_fbf_vie_amr_xho_ven_lda	-0.20995104041072	-0.496026396152952	0.621046042760223
756	sid_afr_swa_rom_amh_sod_amr_pol_uzb_aze_swt_tag_igb_alb_eng_bsq_scr_aeg_bam_mnd_ben_spa_yor_ctl_ewe_arw_fin_fbf_tsn_est_por_anl_geo_mol_svk_ger_urd_hau_gam_krd_hun_bem_mao_ukr_jav_jpn_knd_kor_mcd_glc_xho_prs_bat_swe_owc_sun_cnt_dut_cic_slo_chh_bul_rus_grk_lit_qcu_guj_cze_ita_zul_tig_lat_mlt_nor_ind_fre_lda_pan_moo_mly_tha_wly_tml_dyu_ven_azi_hin_bos_tur_dgb_vie_heb_akn_ses_tsw	-0.731342525919614	-1.75652137393036	0.0822910748582442
757	wly_dut_xho_guj_anl_gam_tig_cze_azi_tur_swt_jav_swa_ita_svk_bsq_bul_heb_bem_mnd_prs_lit_bam_spa_fbf_hin_hun_ven_yor_fin_ben_mlt_geo_alb_ukr_rom_afr_sod_amh_mol_est_tsn_mly_por_bat_jpn_tml_kor_rus_pol_moo_nor_sun_ger_amr_mao_cnt_pan_ewe_scr_owc_swe_fre_lat_mcd_qcu_grk_glc_krd_lda_chh_eng_sid_bos_tag_ctl_akn_slo_tsw_ind_tha_aeg_knd_dgb_ses_uzb_arw_urd_aze_zul_vie_hau_igb_dyu_cic	-0.49926112993354	-1.18733473080499	0.23811945741835
758	tig_scr_xho_mcd_aeg_amh_sod_mol_azi_tur_dyu_tag_dgb_svk_slo_bsq_bos_mlt_lda_cnt_nor_rom_igb_swe_swt_ukr_fin_swa_tsn_est_ger_chh_geo_eng_cze_fre_prs_owc_gam_guj_hun_moo_bat_krd_mly_jpn_knd_kor_pol_lit_yor_dut_ind_lat_hau_jav_mnd_alb_akn_rus_sid_bul_ben_pan_grk_qcu_urd_por_afr_fbf_amr_ctl_heb_glc_sun_spa_ewe_ita_bam_mao_tha_wly_tml_tsw_ses_uzb_arw_hin_aze_zul_vie_anl_cic_ven_bem	0.358777404435954	0.84506350253621	0.400244222595368
759	heb_afr_bem_fre_aeg_gam_owc_eng_tur_aze_swa_sun_zul_cze_swe_bsq_lat_amh_ewe_cnt_prs_lit_akn_mol_xho_guj_hun_swt_dyu_fin_ger_amr_geo_ben_pan_hin_ukr_hau_tig_grk_est_fbf_tag_ctl_bat_jpn_tml_kor_scr_nor_ven_por_mao_slo_wly_ind_mnd_glc_tsn_bos_mlt_arw_rus_ita_svk_qcu_spa_mcd_urd_moo_sod_bul_sid_alb_mly_krd_bam_rom_tsw_jav_tha_anl_knd_dgb_lda_uzb_pol_dut_azi_yor_vie_chh_cic_igb_ses	0.150358846175818	0.354859229103666	0.723498515925546
760	heb_mol_ven_afr_amh_sid_sod_nor_uzb_azi_tsw_jav_yor_alb_ctl_bsq_dut_aeg_lda_mnd_lit_pan_zul_prs_cic_guj_est_akn_dgb_fin_swe_amr_geo_fre_ita_grk_hin_gam_wly_cze_hun_swa_mao_glc_bat_jpn_knd_kor_ger_arw_moo_ben_ind_bos_owc_sun_cnt_slo_bam_rom_chh_urd_por_spa_svk_qcu_lat_ukr_rus_ewe_tig_pol_hau_scr_mly_krd_igb_mcd_swt_tag_tha_anl_tml_fbf_tsn_tur_eng_bul_aze_xho_vie_mlt_dyu_ses_bem	-0.680201968381499	-1.62806049373709	0.106895312428401
761	mlt_alb_bem_ger_gam_tig_heb_mcd_aze_uzb_akn_ind_bam_nor_lat_bsq_arw_hau_dyu_mnd_krd_cze_ses_mol_xho_urd_hun_yor_swt_fin_eng_amh_geo_afr_lit_grk_dut_aeg_amr_prs_est_lda_mao_guj_bat_jpn_tml_kor_rom_spa_cic_pan_sun_svk_wly_tag_cnt_glc_tsw_pol_anl_scr_por_hin_bul_qcu_swe_rus_ita_zul_sod_bos_sid_fre_mly_ben_dgb_ctl_moo_jav_tha_chh_knd_tsn_ewe_azi_slo_ukr_tur_fbf_vie_owc_swa_ven_igb	-0.346482988751176	-0.820418224437345	0.414075627171237
762	tig_urd_tsn_por_wly_heb_chh_ben_azi_aze_yor_mao_bem_arw_slo_bsq_rus_sid_akn_cnt_bul_fre_ven_pan_xho_swe_fin_swt_dyu_hun_lit_owc_geo_guj_cze_scr_ita_aeg_sod_spa_est_igb_tag_lat_sun_jpn_tml_kor_nor_hin_zul_svk_ind_grk_hau_jav_mnd_ger_dgb_afr_amh_pol_mcd_dut_krd_qcu_prs_mol_rom_ses_gam_eng_amr_glc_mly_alb_moo_ctl_fbf_bat_tha_anl_knd_tsw_bam_uzb_bos_ukr_tur_lda_vie_mlt_ewe_cic_swa	-0.488987905187168	-1.16234641493701	0.248068925436934
763	amh_ger_swa_ben_hau_sid_sod_lat_tur_uzb_cic_jav_bam_spa_mcd_bsq_fre_heb_tsn_cnt_ctl_slo_zul_eng_moo_urd_hun_swt_dgb_est_nor_chh_geo_prs_arw_pan_alb_anl_amr_ukr_fin_akn_bat_bul_ind_jpn_knd_kor_mol_glc_ven_grk_tag_ita_mlt_mao_mnd_scr_igb_afr_tig_rus_hin_guj_svk_qcu_lit_krd_swe_lda_owc_pol_aeg_dut_sun_bos_yor_cze_ses_mly_tha_gam_tml_tsw_ewe_aze_por_rom_azi_fbf_vie_wly_dyu_xho_bem	-0.262938466104883	-0.621317623169822	0.53591064098291
764	aeg_ben_zul_bos_amr_amh_tig_fre_tur_uzb_ses_ind_ewe_rom_spa_bsq_eng_owc_bam_mnd_arw_mcd_swa_ger_cic_ukr_hun_xho_swt_est_alb_sid_geo_lat_por_guj_ctl_mlt_chh_bul_fin_tsn_sun_cze_jav_jpn_tml_kor_mol_swe_akn_grk_tag_nor_gam_bat_cnt_afr_yor_prs_hau_slo_krd_glc_svk_qcu_scr_ita_pan_bem_wly_dut_anl_hin_mly_lit_moo_urd_tsw_mao_tha_sod_knd_lda_igb_aze_rus_pol_azi_fbf_vie_heb_dgb_ven_dyu	0.0337464712313236	0.0794561127197561	0.936840561285001
765	chh_ita_zul_afr_amr_sid_hau_guj_tur_aze_lda_tag_moo_arw_svk_bsq_pol_tig_swt_cnt_glc_bul_tsn_mol_bem_prs_hun_dyu_ven_fin_urd_mlt_geo_ctl_lat_alb_pan_heb_amh_swe_est_ses_mao_krd_ind_jpn_knd_kor_ger_bos_igb_mcd_sun_por_wly_jav_mnd_eng_tsw_lit_anl_nor_rom_spa_cze_qcu_rus_ben_fre_fbf_sod_grk_gam_slo_bat_ukr_cic_dut_akn_mly_tha_owc_tml_bam_xho_azi_hin_scr_uzb_ewe_vie_aeg_dgb_yor_swa	-0.491288098060294	-1.1704282997432	0.244819159286428
766	heb_afr_bem_guj_aeg_chh_mlt_alb_azi_tur_yor_bat_dgb_rom_urd_bsq_bul_wly_igb_cnt_pan_pol_lda_svk_tsn_nor_fin_ewe_zul_hun_ctl_tig_geo_ita_dut_spa_swe_gam_owc_eng_est_fbf_jav_ben_mly_jpn_tml_kor_ukr_cze_swt_mcd_ind_slo_amr_sun_mnd_ger_cic_mol_anl_lit_bos_hin_glc_qcu_scr_rus_por_ven_hau_grk_amh_fre_tag_prs_xho_krd_bam_mao_tha_sod_knd_ses_akn_aze_lat_arw_uzb_dyu_vie_sid_moo_tsw_swa	0.692094398460998	1.63912551532479	0.104565832989291
767	chh_svk_tsn_eng_aeg_owc_sod_hin_aze_azi_dyu_tag_yor_glc_swe_bsq_ukr_amh_ewe_mnd_slo_nor_lda_ita_moo_mol_hun_bem_igb_fin_arw_mlt_geo_prs_spa_bul_cze_heb_wly_pan_est_ses_mly_scr_bat_jpn_tml_kor_guj_pol_swa_alb_sun_ctl_amr_jav_cnt_urd_zul_grk_gam_ger_bos_lat_mcd_qcu_afr_por_lit_dgb_anl_rom_tig_rus_ind_dut_swt_ben_bam_mao_tha_hau_knd_ven_fbf_uzb_krd_fre_tur_akn_vie_sid_cic_xho_tsw	-0.050962383111168	-0.120075721566521	0.904682189077465
768	heb_grk_dgb_spa_gam_mlt_tig_ben_uzb_aze_ses_bat_tsn_prs_ctl_bsq_hin_owc_moo_cnt_nor_scr_zul_rom_yor_pan_est_ewe_bam_fin_fre_wly_geo_rus_ukr_lat_glc_anl_sod_guj_hun_cic_sun_arw_tag_jpn_tml_kor_lit_pol_akn_cze_ind_bul_sid_mao_mnd_krd_lda_slo_chh_mcd_bos_urd_afr_qcu_mol_swe_por_xho_aeg_eng_hau_ger_jav_alb_swt_svk_bem_mly_tha_amr_knd_ven_tsw_tur_ita_dut_azi_fbf_vie_amh_dyu_swa_igb	-0.401856696412745	-0.953044656114456	0.34303797208292
769	owc_glc_bem_swe_amr_aeg_sid_eng_tur_aze_ses_jav_tsw_afr_urd_bsq_lit_hau_bam_mnd_mcd_ctl_cic_scr_yor_bul_fin_akn_swt_est_fre_amh_geo_ukr_pol_krd_pan_chh_mlt_spa_hun_lda_ind_cze_sun_jpn_tml_kor_nor_arw_dyu_ger_bat_alb_wly_mao_cnt_ita_igb_rus_anl_por_lat_ben_mol_qcu_grk_svk_guj_tsn_tig_hin_sod_prs_tag_slo_moo_dut_swa_mly_tha_gam_knd_zul_ewe_azi_rom_bos_uzb_dgb_vie_heb_fbf_xho_ven	0.460557175643207	1.08673537057295	0.279962429728369
770	amr_bul_dgb_ukr_aeg_mlt_gam_cze_azi_aze_ewe_ind_bem_spa_mol_bsq_pol_heb_igb_cnt_por_guj_fbf_ben_swt_grk_fin_tsw_lda_est_arw_amh_geo_rom_fre_hin_lat_owc_anl_slo_hun_tsn_tag_svk_jav_jpn_knd_kor_rus_urd_cic_krd_bat_lit_chh_sun_mnd_ger_xho_glc_sid_scr_nor_swe_pan_qcu_dut_afr_ctl_bam_tig_mcd_hau_prs_mao_eng_zul_bos_akn_mly_tha_sod_tml_moo_ven_tur_alb_ita_uzb_swa_vie_wly_ses_dyu_yor	-0.748826221543683	-1.79671940734481	0.0756265904206183
771	heb_lat_swt_mcd_gam_sid_sod_arw_uzb_azi_tsn_sun_igb_ukr_rus_bsq_svk_anl_dgb_cnt_lit_ita_yor_nor_tsw_glc_fin_xho_bem_hun_pan_amr_geo_fre_por_mol_grk_owc_aeg_scr_est_bam_tag_eng_mly_jpn_tml_kor_pol_spa_cic_cze_mao_afr_hau_jav_mnd_ctl_akn_swe_chh_bul_prs_alb_dut_qcu_ben_bos_slo_zul_amh_guj_mlt_krd_ind_hin_moo_urd_ewe_bat_tha_tig_knd_fbf_dyu_tur_ger_rom_aze_ses_vie_wly_swa_ven_lda	-0.399407157894252	-0.94725264616884	0.345964905111923
772	hau_slo_igb_ger_owc_amh_anl_afr_tur_uzb_ses_bat_ven_grk_urd_bsq_lat_sod_tsw_cnt_alb_swe_bem_fre_swa_bos_est_zul_yor_fin_prs_wly_geo_spa_pol_guj_ita_heb_mlt_bul_hun_cic_mly_por_mao_jpn_knd_kor_ukr_glc_dyu_arw_tag_hin_amr_sun_mnd_cze_swt_scr_chh_nor_ctl_svk_rus_qcu_lit_eng_pan_dgb_aeg_rom_tig_krd_ind_ben_ewe_mol_tsn_jav_tha_gam_tml_fbf_xho_azi_mcd_dut_aze_akn_vie_sid_moo_bam_lda	0.0268469928719729	0.063231178582421	0.949718123709267
773	aeg_guj_tsn_eng_heb_tig_sod_ukr_azi_aze_dyu_jav_ven_prs_afr_bsq_lat_amr_zul_cnt_lit_spa_swt_urd_xho_hin_hun_bam_swa_fin_pol_anl_geo_ctl_mol_krd_ben_wly_owc_mcd_est_tsw_bat_slo_tag_jpn_tml_kor_cze_swe_ses_grk_ind_rom_hau_sun_mnd_arw_yor_alb_mlt_rus_pan_nor_ita_qcu_dut_fre_bos_ewe_amh_ger_chh_svk_mao_bul_igb_por_lda_mly_tha_gam_knd_cic_moo_tur_scr_glc_uzb_fbf_vie_sid_akn_dgb_bem	-0.726468089743364	-1.74601713373351	0.0841102019289101
774	anl_pol_akn_lit_sod_tig_chh_scr_aze_uzb_moo_tag_yor_rom_rus_bsq_ita_wly_dgb_cnt_dut_svk_zul_nor_cic_alb_fin_ven_ewe_est_bos_aeg_geo_urd_ben_fre_afr_hau_gam_eng_hun_fbf_sun_hin_ind_jpn_knd_kor_mol_glc_igb_cze_bat_slo_owc_mao_mnd_pan_ses_bul_heb_spa_arw_guj_lat_qcu_por_prs_ctl_swa_amh_grk_amr_swe_mly_ukr_swt_mcd_lda_jav_tha_sid_tml_xho_tsn_tur_krd_ger_azi_dyu_vie_mlt_bam_bem_tsw	-0.163687817200945	-0.386436315622984	0.700056287619475
775	sod_ctl_yor_rus_mlt_tig_hau_fre_aze_uzb_cic_mao_zul_pan_rom_bsq_krd_amr_swt_cnt_eng_ger_xho_hin_fbf_cze_hun_lda_tsn_est_arw_owc_geo_svk_lat_bul_scr_gam_amh_mcd_fin_dgb_tag_guj_jav_jpn_knd_kor_glc_bos_dyu_ben_mly_swe_heb_bat_mnd_ukr_bam_pol_sid_slo_spa_mol_prs_qcu_afr_alb_ita_igb_chh_grk_anl_dut_ind_lit_bem_urd_moo_sun_tha_wly_tml_swa_tsw_azi_por_nor_tur_ven_vie_aeg_ses_ewe_akn	0.066582940150003	0.15678794203487	0.875751849234379
776	owc_mol_dgb_ben_amr_heb_tig_svk_uzb_tur_yor_ind_bam_mcd_hin_bsq_glc_anl_bem_cnt_ita_por_zul_ukr_swt_rus_fin_tsw_xho_est_pol_gam_geo_nor_guj_afr_grk_wly_sid_spa_hun_fbf_tag_fre_mly_jpn_knd_kor_cze_ger_ses_lit_sun_slo_aeg_jav_mnd_arw_tsn_scr_mlt_lat_ctl_krd_urd_qcu_rom_eng_prs_igb_hau_bul_chh_dut_bat_swe_swa_bos_lda_mao_tha_sod_tml_akn_moo_aze_pan_alb_azi_dyu_vie_amh_cic_ewe_ven	0.175988746196652	0.414226353820375	0.679662169790698
777	sid_ukr_fbf_por_chh_amh_sod_pan_uzb_tur_ewe_jav_moo_lat_bos_bsq_eng_tig_swa_cnt_fre_urd_ses_spa_xho_ger_hun_cic_yor_fin_lit_amr_geo_slo_pol_arw_bul_wly_owc_svk_est_igb_mly_ctl_sun_jpn_tml_kor_prs_nor_ven_swe_bat_alb_hau_mao_mnd_krd_dyu_scr_gam_ben_grk_rus_rom_qcu_glc_mcd_mol_tsn_mlt_cze_heb_dut_tag_ita_zul_guj_akn_ind_tha_anl_knd_lda_swt_azi_afr_hin_aze_dgb_vie_aeg_tsw_bem_bam	-0.477759887570982	-1.13647933205175	0.258676002700756
778	owc_pol_cic_lat_sid_aeg_wly_dut_tur_aze_ven_mao_xho_krd_glc_bsq_pan_anl_tsw_mnd_urd_afr_dyu_spa_fbf_ben_fin_tsn_yor_hun_por_amh_geo_svk_lit_cze_grk_amr_heb_bos_est_akn_bat_ita_sun_jpn_tml_kor_swe_alb_bam_nor_jav_ctl_hau_ind_cnt_ger_ses_rus_mlt_prs_rom_bul_mcd_qcu_guj_hin_scr_ewe_sod_fre_chh_slo_tag_arw_swa_eng_lda_mly_tha_gam_knd_bem_igb_azi_ukr_mol_uzb_dgb_vie_tig_moo_zul_swt	-0.33725535407534	-0.798207957310815	0.426783393648349
779	amr_ger_yor_bos_amh_tig_wly_por_uzb_aze_ewe_mly_ven_eng_fre_bsq_mcd_chh_igb_mnd_nor_lit_swt_krd_dyu_spa_fin_ses_tsn_hun_urd_mlt_geo_bul_slo_dut_guj_sid_gam_rom_est_moo_tag_afr_sun_jpn_knd_kor_grk_scr_cic_ukr_jav_ben_hau_bat_cnt_rus_tsw_ctl_sod_cze_arw_prs_svk_qcu_ita_pol_hin_bam_aeg_alb_heb_swe_ind_lat_dgb_mol_fbf_mao_tha_anl_tml_xho_swa_azi_glc_pan_tur_lda_vie_owc_bem_akn_zul	-0.103915166177399	-0.24492266482531	0.807055925187163
780	sod_mol_tsw_pol_chh_mlt_sid_swe_tur_azi_lda_sun_ses_afr_ukr_bsq_scr_amr_swt_cnt_krd_ctl_ewe_cze_swa_urd_hun_yor_moo_est_ben_hau_geo_spa_prs_nor_eng_anl_owc_svk_fin_bam_ind_pan_jav_jpn_knd_kor_grk_arw_xho_bul_tag_slo_amh_mao_mnd_ger_fbf_ita_gam_hin_lat_glc_dut_qcu_guj_mcd_alb_zul_tig_lit_wly_rus_mly_fre_dyu_por_akn_bat_tha_heb_tml_ven_bem_uzb_rom_bos_aze_igb_vie_aeg_dgb_tsn_cic	-1.30501376030741	-3.24757450220037	0.00161962047912882
781	aeg_eng_tsn_pan_owc_sod_gam_bul_tur_uzb_akn_jav_swa_mol_arw_bsq_cze_amh_swt_cnt_pol_swe_bam_ger_cic_afr_hun_xho_yor_fin_grk_chh_geo_rom_ita_dut_fre_anl_amr_hin_est_fbf_bat_ctl_mly_jpn_knd_kor_lat_spa_igb_por_ind_slo_sid_sun_mnd_glc_dyu_mcd_hau_ukr_urd_scr_krd_qcu_prs_guj_alb_zul_mlt_rus_tig_ben_mao_nor_dgb_lit_lda_tag_tha_wly_tml_moo_bem_azi_bos_svk_aze_ven_vie_heb_ewe_tsw_ses	-0.731476748597159	-1.75845459788456	0.0819598362295084
782	tig_arw_cic_krd_amr_hau_sod_swe_aze_tur_ewe_jav_igb_svk_pan_bsq_scr_gam_yor_mnd_lat_mol_dyu_rus_ven_bos_hun_bam_xho_fin_eng_chh_geo_mcd_glc_hin_lit_mlt_amh_spa_est_bem_mao_ita_mly_jpn_knd_kor_ctl_por_moo_grk_bat_fre_anl_ind_cnt_cze_akn_ben_owc_guj_pol_slo_dut_qcu_prs_afr_nor_swa_wly_bul_aeg_ger_sun_rom_lda_ukr_tsw_tag_tha_sid_tml_swt_zul_uzb_urd_alb_azi_dgb_vie_heb_ses_fbf_tsn	0.433651617541516	1.02260940496634	0.309145271632159
783	chh_eng_xho_arw_sod_hau_aeg_cze_uzb_azi_zul_sun_cic_urd_slo_bsq_nor_sid_ven_cnt_bul_lit_akn_prs_ses_pol_hun_bem_swa_fin_fre_tig_geo_ita_ukr_afr_ben_mlt_amr_dut_est_lda_mao_mcd_ind_jpn_knd_kor_pan_grk_ewe_hin_tag_bos_gam_bat_mnd_lat_moo_rus_wly_mol_spa_por_alb_qcu_svk_ctl_rom_bam_owc_swe_heb_guj_mly_krd_igb_scr_yor_jav_tha_anl_tml_tsw_dyu_tur_glc_ger_aze_tsn_vie_amh_fbf_swt_dgb	-0.198743732242352	-0.468975783796227	0.640184475801979
784	hau_nor_dgb_ctl_owc_heb_amh_arw_aze_uzb_tsn_ind_ses_swe_bos_bsq_krd_chh_tsw_mnd_guj_lit_xho_por_fbf_slo_fin_yor_ven_hun_dut_sod_geo_rus_ben_grk_spa_mlt_gam_cze_est_dyu_mao_glc_jav_jpn_knd_kor_bul_prs_lda_afr_mly_ukr_sid_sun_cnt_fre_swa_svk_amr_hin_urd_pan_scr_qcu_lat_eng_mol_zul_anl_mcd_wly_alb_tag_rom_igb_ger_swt_bat_tha_aeg_tml_bem_akn_tur_pol_ita_azi_bam_vie_tig_moo_ewe_cic	-0.249962447158276	-0.59161455267753	0.555544126386981
785	hau_ukr_dyu_bos_gam_amh_mlt_svk_aze_tur_ewe_tag_xho_hin_ita_bsq_guj_heb_dgb_cnt_pol_bul_zul_slo_fbf_cze_est_tsn_tsw_fin_alb_wly_geo_fre_mol_krd_swe_sid_anl_glc_hun_akn_jav_urd_mao_jpn_knd_kor_dut_nor_cic_afr_ind_rus_amr_sun_mnd_eng_yor_por_tig_ctl_lit_lat_arw_qcu_ben_prs_scr_ven_owc_ger_sod_rom_bat_mcd_swt_spa_ses_mly_tha_aeg_tml_lda_bem_azi_pan_grk_uzb_moo_vie_chh_bam_igb_swa	-1.03047671904335	-2.51275762821084	0.0137009345559689
786	aeg_ben_xho_glc_gam_chh_anl_lit_uzb_azi_moo_ind_swt_prs_pan_bsq_grk_tig_dgb_cnt_mol_alb_ses_nor_dyu_swe_hun_ven_bam_est_ger_mlt_geo_rus_slo_bos_spa_wly_amh_ukr_fin_lda_jav_eng_tag_jpn_tml_kor_cze_hin_bem_mcd_mly_urd_heb_sun_mnd_fre_igb_scr_hau_ctl_guj_afr_dut_qcu_ita_por_pol_tsw_owc_svk_sod_lat_mao_krd_cic_bul_swa_bat_tha_sid_knd_zul_akn_aze_rom_arw_tur_yor_vie_amr_ewe_tsn_fbf	-0.378649888401647	-0.898214198522741	0.371390946335723
787	hau_bos_tsw_eng_amr_mlt_sid_ctl_aze_uzb_swa_mly_ewe_pan_ukr_bsq_nor_anl_dyu_mnd_lat_cze_yor_ita_moo_svk_hun_ven_cic_fin_slo_heb_geo_guj_lit_swe_grk_wly_aeg_alb_est_xho_tag_fre_ind_jpn_tml_kor_glc_spa_swt_rom_sun_mol_sod_bat_cnt_bul_ses_ger_chh_por_mcd_prs_urd_qcu_pol_ben_hin_fbf_owc_rus_gam_arw_jav_scr_zul_dut_dgb_mao_tha_tig_knd_bem_tsn_tur_krd_afr_azi_bam_vie_amh_igb_lda_akn	-1.06710701912428	-2.61159207226742	0.0105071420859656
788	amr_bos_ewe_nor_hau_wly_amh_cze_aze_azi_cic_bat_lda_slo_eng_bsq_lit_mlt_dyu_mnd_spa_rom_tsn_swe_swt_svk_hun_tsw_akn_est_pol_aeg_geo_lat_ita_afr_rus_sid_sod_pan_fin_zul_mao_ctl_tag_jpn_tml_kor_urd_hin_fbf_ger_mly_guj_gam_jav_cnt_grk_yor_alb_anl_ukr_mcd_arw_fre_qcu_scr_dut_prs_igb_chh_mol_heb_por_sun_glc_xho_bul_dgb_ind_tha_tig_knd_ven_bam_tur_krd_ben_uzb_ses_vie_owc_moo_swa_bem	-0.144336286672747	-0.340610826707892	0.734164798486546
789	hau_slo_dyu_rom_sod_gam_mlt_alb_aze_uzb_igb_jav_lda_bul_rus_bsq_por_amh_yor_cnt_ger_swe_tsn_prs_moo_lat_fin_bem_swa_hun_pol_anl_geo_fre_spa_scr_arw_sid_amr_cze_est_ses_bat_ben_tag_jpn_tml_kor_bos_ita_tsw_guj_mao_hin_chh_mly_mnd_pan_zul_mol_tig_svk_afr_ukr_ctl_qcu_dut_mcd_grk_bam_heb_lit_owc_eng_sun_urd_swt_krd_ewe_ind_tha_wly_knd_akn_dgb_azi_nor_glc_tur_fbf_vie_aeg_cic_ven_xho	-0.20524191673583	-0.485033572633303	0.628793098884533
790	mlt_svk_akn_prs_amr_wly_amh_urd_aze_uzb_tsn_bat_zul_bos_ctl_bsq_ita_sid_swa_cnt_rus_bul_tsw_eng_bam_fre_hun_lda_bem_est_arw_anl_geo_glc_swe_lit_ben_owc_heb_ger_fin_xho_ind_spa_tag_jpn_tml_kor_pol_nor_swt_scr_sun_por_hau_mao_mnd_rom_dgb_ukr_aeg_mol_hin_lat_mcd_qcu_guj_alb_slo_cic_sod_afr_gam_krd_mly_dut_ven_grk_igb_jav_tha_tig_knd_moo_ewe_tur_pan_cze_azi_fbf_vie_chh_yor_ses_dyu	0.134164300027945	0.315969406374219	0.752733761029382
791	sid_svk_moo_krd_mlt_amh_owc_pol_azi_tur_akn_sun_ses_ctl_cze_bsq_prs_heb_swt_cnt_dut_arw_zul_alb_swa_lat_est_tsw_fbf_hun_por_anl_geo_ger_bul_slo_ita_wly_gam_ben_fin_xho_jav_rom_mao_jpn_tml_kor_scr_lit_dyu_fre_tag_mol_aeg_bat_mnd_grk_lda_ukr_sod_eng_bos_glc_guj_qcu_pan_mcd_rus_tsn_amr_urd_chh_swe_mly_nor_ewe_hin_cic_ind_tha_hau_knd_yor_bem_uzb_afr_spa_aze_ven_vie_tig_igb_dgb_bam	-0.242007816183414	-0.572088793408075	0.568642125745158
792	owc_pan_dgb_arw_chh_hau_heb_lat_uzb_azi_tsn_jav_igb_grk_nor_bsq_mcd_tig_tsw_cnt_eng_glc_zul_por_xho_hin_est_ewe_swt_fin_rus_mlt_geo_urd_svk_ben_cze_amh_anl_bul_hun_swa_mly_rom_bat_jpn_knd_kor_lit_slo_cic_prs_sun_swe_gam_mao_mnd_scr_ses_bos_sod_mol_ita_guj_ctl_qcu_pol_ger_fre_lda_wly_krd_aeg_afr_ind_dut_ven_alb_moo_tag_tha_sid_tml_yor_akn_tur_ukr_spa_aze_bam_vie_amr_dyu_fbf_bem	-0.575580964364495	-1.37194069554544	0.173382355584401
793	heb_ukr_igb_krd_sid_sod_gam_ben_azi_uzb_lda_tag_xho_hin_dut_bsq_lit_owc_fbf_mnd_nor_cze_bem_swe_bam_ita_hun_ven_swa_est_por_amr_geo_pol_spa_fre_scr_hau_tig_pan_fin_akn_ind_afr_jav_jpn_tml_kor_rus_ger_tsn_slo_mao_bul_anl_bat_cnt_prs_moo_arw_amh_lat_urd_ctl_mol_qcu_grk_eng_mcd_swt_chh_guj_aeg_rom_mly_bos_ses_glc_dgb_sun_tha_wly_knd_yor_cic_tur_alb_svk_aze_dyu_vie_mlt_tsw_ewe_zul	-0.489510079076023	-1.16694532148797	0.246215940511172
794	gam_guj_swa_lat_sod_aeg_heb_svk_aze_tur_bam_mly_swt_ger_ukr_bsq_pol_owc_yor_mnd_arw_spa_tsn_rus_bem_nor_fin_cic_dgb_est_pan_hau_geo_lit_fre_rom_scr_wly_sid_glc_hun_igb_sun_grk_tag_jpn_tml_kor_mol_bul_xho_dut_mao_cze_tig_jav_cnt_por_moo_hin_mlt_slo_afr_bos_ben_qcu_prs_urd_krd_ewe_chh_eng_amr_alb_ind_swe_ven_mcd_tsw_bat_tha_amh_knd_akn_lda_azi_ita_ctl_uzb_ses_vie_anl_zul_fbf_dyu	-0.189739688041249	-0.448606549630913	0.654759018796044
795	sid_scr_swt_mol_aeg_mlt_chh_grk_tur_azi_ewe_tag_zul_bos_svk_bsq_ben_amh_tsn_cnt_glc_dut_dyu_hin_swa_por_est_fbf_ses_hun_krd_sod_geo_swe_ita_fre_slo_amr_wly_ctl_fin_cic_bat_prs_ind_jpn_knd_kor_nor_rus_yor_afr_mao_lit_heb_sun_mnd_urd_ven_arw_gam_cze_eng_guj_bul_qcu_mcd_ukr_pol_moo_owc_rom_hau_lat_mly_pan_akn_alb_bam_jav_tha_anl_tml_dgb_lda_aze_spa_ger_uzb_bem_vie_tig_tsw_xho_igb	-0.13270237223157	-0.313299139906047	0.75475496941191
796	amr_por_fbf_nor_aeg_sod_heb_hin_azi_aze_zul_mly_tsn_slo_grk_bsq_urd_gam_moo_cnt_pol_scr_dgb_alb_ven_mcd_hun_swa_tsw_fin_krd_wly_geo_bul_arw_afr_cze_mlt_chh_ctl_est_swt_mao_guj_tag_jpn_tml_kor_glc_ukr_bem_eng_jav_mol_tig_ind_mnd_svk_ses_ita_owc_dut_lat_prs_rom_qcu_ben_swe_spa_bam_amh_rus_hau_pan_sun_lit_dyu_fre_cic_bat_tha_anl_knd_lda_xho_uzb_bos_ger_tur_yor_vie_sid_akn_ewe_igb	-0.229222651593363	-0.542025827334738	0.589097078457786
797	sod_ger_xho_pol_amr_sid_anl_arw_azi_aze_ven_mly_bam_hin_ctl_bsq_spa_owc_cic_cnt_nor_mol_dyu_mcd_akn_bul_fin_igb_moo_hun_guj_mlt_geo_slo_svk_glc_eng_gam_chh_scr_est_ewe_ind_lit_sun_jpn_tml_kor_por_urd_yor_fre_tag_prs_hau_jav_mnd_krd_ses_ben_heb_dut_cze_alb_pan_qcu_lat_swe_bos_bem_wly_afr_aeg_grk_bat_ukr_zul_ita_dgb_mao_tha_tig_knd_swa_swt_tur_rom_rus_uzb_fbf_vie_amh_lda_tsn_tsw	0.149032953648682	0.35051234868964	0.726746900751032
798	sod_por_xho_rom_anl_hau_amr_ben_aze_uzb_fbf_mao_moo_grk_prs_bsq_lat_wly_akn_mnd_pol_krd_bem_bos_tsw_slo_fin_bam_igb_est_swe_owc_geo_ger_ctl_cze_mol_mlt_gam_hin_hun_tsn_tag_mcd_mly_jpn_tml_kor_rus_bul_zul_dut_sun_alb_heb_ind_cnt_afr_ewe_glc_tig_urd_fre_scr_spa_qcu_eng_guj_svk_yor_amh_arw_sid_pan_jav_lit_ven_ukr_ses_bat_tha_chh_knd_dgb_lda_tur_nor_ita_azi_swa_vie_aeg_dyu_cic_swt	-0.151604455283463	-0.357838400379132	0.721275123406633
799	hau_cze_dyu_dut_sod_chh_heb_bul_azi_uzb_bam_bat_ewe_krd_lat_bsq_mcd_mlt_lda_mnd_arw_fre_swt_ukr_ven_prs_fin_yor_igb_est_afr_amr_geo_alb_svk_rus_slo_aeg_anl_nor_hun_fbf_mao_mol_tag_jpn_tml_kor_ben_bos_dgb_por_mly_scr_tig_sun_cnt_lit_cic_grk_amh_eng_rom_glc_hin_qcu_pol_ger_ita_zul_gam_pan_sid_spa_ind_swe_tsn_ctl_akn_jav_tha_wly_knd_bem_moo_tur_urd_guj_aze_xho_vie_owc_ses_swa_tsw	-0.844492094413545	-2.04048521264935	0.0441370488168941
800	sod_dut_zul_pol_owc_aeg_gam_hin_azi_uzb_akn_tag_xho_spa_svk_bsq_swe_amh_ven_mnd_mcd_glc_bam_slo_fbf_krd_fin_dgb_swa_est_arw_mlt_geo_guj_ben_cze_por_anl_chh_afr_hun_tsn_mao_alb_sun_jpn_knd_kor_urd_bul_tsw_prs_mly_rus_amr_ind_cnt_ita_ses_mol_heb_lit_ger_eng_nor_qcu_bos_fre_rom_swt_sid_ctl_hau_grk_jav_scr_dyu_pan_ewe_bat_tha_wly_tml_moo_lda_aze_lat_ukr_tur_yor_vie_tig_igb_cic_bem	-0.0962195825321208	-0.226942386178791	0.820966652553865
801	heb_fre_moo_lat_chh_wly_tig_ita_azi_uzb_swt_jav_tsn_prs_urd_bsq_mol_amr_cic_cnt_alb_ctl_ewe_ger_igb_pol_fin_bem_zul_est_dut_amh_geo_spa_pan_slo_rus_hau_aeg_por_hun_ses_ind_guj_tag_jpn_knd_kor_glc_nor_akn_eng_sun_ukr_sod_mao_mnd_grk_swa_hin_mlt_lit_bos_bul_ben_qcu_cze_arw_swe_yor_gam_scr_anl_mcd_mly_svk_fbf_rom_dgb_bat_tha_owc_tml_dyu_xho_aze_afr_krd_tur_tsw_vie_sid_ven_bam_lda	-0.357015416805789	-0.845736658259167	0.399870436053527
802	anl_mol_fbf_nor_aeg_gam_sid_afr_uzb_aze_cic_sun_ven_bos_swe_bsq_rom_wly_yor_cnt_krd_pan_bem_spa_ewe_urd_fin_xho_akn_hun_bul_amh_geo_arw_por_cze_grk_hau_amr_prs_est_dyu_tag_hin_bat_jpn_tml_kor_ctl_pol_swt_ger_mly_lit_sod_jav_mnd_scr_igb_alb_heb_slo_mcd_lat_rus_qcu_ita_fre_dut_zul_tig_ben_owc_guj_mao_svk_moo_glc_tsw_ind_tha_mlt_knd_dgb_lda_tur_eng_ukr_azi_swa_vie_chh_ses_tsn_bam	-0.343893169676373	-0.814791255751748	0.417273438567049
803	aeg_slo_ses_bul_hau_gam_tig_pan_uzb_aze_dgb_tag_igb_urd_alb_bsq_prs_heb_swt_cnt_mcd_svk_cic_spa_yor_nor_est_akn_moo_hun_fre_mlt_geo_ger_glc_hin_arw_amh_anl_ita_fin_bem_mao_lat_ind_jpn_tml_kor_scr_ukr_lda_ben_sun_grk_owc_jav_mnd_rus_bam_ctl_wly_afr_cze_eng_krd_qcu_guj_dut_mol_tsw_sid_lit_amr_swe_bat_rom_swa_por_ven_mly_tha_sod_knd_tsn_zul_tur_pol_bos_azi_ewe_vie_chh_fbf_dyu_xho	-1.17541052559913	-2.91259907871882	0.00448766404765976
804	amr_arw_igb_urd_anl_mlt_sod_guj_azi_tur_tsw_ind_bem_por_slo_bsq_eng_chh_swt_cnt_nor_prs_moo_grk_bam_glc_fin_yor_zul_est_lat_tig_geo_afr_ger_spa_fre_wly_amh_ctl_hun_tsn_sun_ita_jav_jpn_knd_kor_mcd_lit_xho_scr_bat_hin_owc_tag_mnd_pol_cic_rom_sid_svk_swe_rus_bul_qcu_mol_dut_alb_ewe_aeg_ukr_heb_krd_mly_ben_fbf_pan_swa_mao_tha_gam_tml_akn_dgb_uzb_cze_bos_aze_ses_vie_hau_lda_ven_dyu	0.7106957161101	1.6858406664963	0.0951789264886919
805	gam_swe_tsw_fre_anl_tig_aeg_dut_azi_aze_xho_jav_ses_por_rom_bsq_cze_wly_dgb_mnd_ben_grk_dyu_ukr_zul_mol_fin_ven_swa_est_hin_hau_geo_afr_rus_spa_slo_owc_sid_arw_hun_fbf_tag_glc_sun_jpn_knd_kor_pol_mcd_igb_ger_ind_bul_sod_bat_cnt_lit_moo_prs_amr_guj_scr_eng_krd_qcu_bos_ita_lat_ewe_chh_nor_amh_urd_mao_alb_bem_svk_yor_mly_tha_heb_tml_swt_bam_uzb_pan_ctl_tur_lda_vie_mlt_akn_tsn_cic	0.157780550899305	0.371278167487715	0.711274834106028
806	anl_nor_igb_spa_tig_heb_sid_pol_tur_uzb_zul_bat_dyu_pan_glc_bsq_slo_wly_ses_cnt_swe_bul_ven_krd_cic_hin_hun_fbf_bem_fin_rus_owc_geo_eng_mol_ctl_urd_mlt_sod_mcd_est_tsw_sun_ukr_tag_jpn_tml_kor_guj_cze_dgb_ita_mao_bos_amh_mly_mnd_fre_lda_grk_gam_ben_prs_lat_dut_qcu_arw_afr_svk_yor_chh_alb_amr_ger_ind_scr_ewe_lit_xho_jav_tha_aeg_knd_swa_swt_azi_rom_por_aze_tsn_vie_hau_bam_akn_moo	-0.500603710062744	-1.19099361157153	0.236686989865454
807	tig_ctl_tsn_guj_chh_owc_wly_lat_tur_aze_zul_ind_swa_alb_ger_bsq_eng_amh_akn_cnt_rom_ita_yor_lit_fbf_grk_hun_bem_ses_fin_swe_heb_geo_prs_glc_krd_ukr_sod_hau_slo_est_tsw_bat_cze_mao_jpn_knd_kor_mol_bos_moo_fre_tag_arw_aeg_mly_mnd_hin_bam_dut_anl_svk_bul_scr_spa_qcu_por_urd_nor_swt_gam_ben_amr_rus_jav_pol_dyu_pan_cic_sun_tha_mlt_tml_igb_ven_uzb_afr_mcd_azi_lda_vie_sid_ewe_xho_dgb	0.833890938023277	1.98767860444919	0.0497882893439857
808	wly_bul_akn_hin_heb_anl_mlt_glc_tur_azi_moo_ind_swt_pan_arw_bsq_scr_owc_bem_cnt_krd_guj_tsn_mol_igb_por_fin_ewe_ven_est_slo_sid_geo_prs_afr_ita_nor_amh_chh_cze_hun_yor_tag_spa_mao_jpn_knd_kor_lit_ger_xho_dut_bat_alb_aeg_jav_mnd_rus_fbf_mcd_hau_eng_svk_urd_ben_qcu_grk_pol_lat_lda_gam_ukr_sod_swe_mly_ctl_ses_fre_dyu_sun_tha_amr_tml_swa_cic_uzb_rom_bos_aze_tsw_vie_tig_zul_dgb_bam	0.150234198185682	0.353268611155188	0.724686587026843
809	wly_bul_fbf_ita_amr_amh_sod_eng_tur_uzb_bam_jav_dgb_slo_ukr_bsq_krd_chh_zul_mnd_ger_guj_moo_bos_tsw_ben_hun_akn_swt_est_urd_aeg_geo_prs_afr_lit_rus_heb_mlt_cze_fin_ses_tag_hin_mao_jpn_tml_kor_pol_mcd_yor_fre_ind_por_tig_mly_cnt_lat_lda_glc_owc_ctl_nor_dut_svk_qcu_scr_alb_grk_ven_gam_arw_sid_rom_sun_pan_bem_mol_igb_bat_tha_anl_knd_dyu_ewe_aze_swe_spa_azi_cic_vie_hau_xho_swa_tsn	-0.714896087759037	-1.71788761270555	0.0891450471724044
810	owc_scr_bem_arw_amh_gam_chh_slo_azi_uzb_tsn_sun_dgb_pan_rus_bsq_lit_anl_ses_mnd_ukr_hin_fbf_rom_dyu_dut_fin_tsw_xho_hun_krd_heb_geo_fre_bos_guj_alb_wly_aeg_ita_est_akn_ind_svk_jav_jpn_knd_kor_pol_nor_ewe_prs_mao_afr_amr_tag_cnt_cze_cic_ger_tig_eng_ben_glc_mol_qcu_lat_grk_ctl_yor_hau_urd_mlt_spa_bat_mcd_swa_por_igb_mly_tha_sid_tml_bam_moo_aze_bul_swe_tur_swt_vie_sod_lda_zul_ven	-0.653263285165258	-1.56311914445641	0.121421156266136
811	hau_pol_tsw_lat_owc_anl_gam_prs_aze_azi_bam_bat_swa_glc_slo_bsq_swe_sid_ewe_mnd_rus_ukr_akn_mol_dgb_hin_est_tsn_lda_fin_arw_amh_geo_alb_ita_urd_dut_amr_heb_nor_hun_dyu_ind_eng_sun_jpn_tml_kor_afr_mcd_ven_lit_mao_spa_sod_jav_cnt_ben_cic_pan_chh_cze_ger_fre_svk_qcu_ctl_krd_rom_fbf_aeg_guj_tig_bul_tag_scr_ses_grk_bem_mly_tha_wly_knd_zul_moo_tur_bos_por_uzb_yor_vie_mlt_swt_igb_xho	-0.4652981982924	-1.10589275610736	0.27162554444656
812	tig_fre_ewe_eng_owc_sid_gam_afr_azi_aze_swt_mao_cic_prs_ger_bsq_svk_amr_tsw_mnd_por_hin_fbf_ctl_akn_swe_fin_moo_tsn_est_mcd_heb_geo_bos_ben_rus_lit_anl_hau_mol_hun_ses_jav_urd_mly_jpn_tml_kor_guj_arw_yor_cze_bat_spa_chh_tag_cnt_glc_igb_krd_amh_pan_grk_scr_alb_qcu_ita_slo_bul_bem_aeg_pol_mlt_rom_ind_lat_zul_dut_xho_sun_tha_wly_knd_lda_dyu_tur_ukr_nor_uzb_ven_vie_sod_dgb_swa_bam	-0.0109535703783561	-0.0258291023610901	0.979448991789232
813	chh_alb_igb_ger_owc_wly_sod_svk_uzb_azi_zul_ind_bam_spa_afr_bsq_fre_tig_moo_mnd_rus_ukr_lda_bul_swa_eng_fin_akn_yor_hun_mcd_mlt_geo_pol_glc_mol_ben_anl_sid_por_est_cic_bat_bos_jav_jpn_tml_kor_scr_grk_ven_lit_tag_rom_aeg_mao_cnt_cze_xho_guj_amr_pan_hin_prs_dut_qcu_swe_krd_ctl_swt_gam_ita_hau_slo_mly_arw_ses_urd_fbf_sun_tha_heb_knd_tsn_dgb_tur_lat_nor_aze_ewe_vie_amh_bem_tsw_dyu	0.499659350724349	1.17862689890735	0.24155360059412
814	sid_bos_dgb_rus_sod_wly_owc_slo_aze_uzb_akn_jav_fbf_bul_ben_bsq_ger_aeg_cic_cnt_svk_nor_dyu_urd_xho_ita_fin_swa_tsw_est_fre_amh_geo_mol_glc_mcd_hin_anl_hau_spa_hun_igb_tag_guj_mly_jpn_tml_kor_scr_pan_zul_pol_ind_prs_tig_mao_mnd_grk_ses_rom_chh_lit_lat_por_ukr_qcu_krd_alb_swe_bam_amr_arw_heb_eng_bat_dut_bem_ctl_yor_sun_tha_mlt_knd_ewe_ven_azi_cze_afr_tur_lda_vie_gam_tsn_swt_moo	0.134373284826418	0.316197409175518	0.752561258131057
815	owc_cze_moo_afr_hau_wly_amh_mcd_azi_tur_cic_tag_bem_urd_ctl_bsq_ita_aeg_bam_mnd_pan_alb_swt_svk_ven_slo_est_tsw_ses_hun_eng_tig_geo_pol_bul_hin_fre_mlt_sid_grk_fin_akn_bat_guj_mly_jpn_knd_kor_glc_rom_zul_por_sun_bos_gam_jav_cnt_ger_yor_lat_anl_swe_prs_rus_ben_qcu_dut_ukr_krd_fbf_heb_scr_chh_lit_mao_mol_ewe_spa_swa_ind_tha_amr_tml_dgb_igb_uzb_arw_nor_aze_tsn_vie_sod_dyu_xho_lda	0.256388925269224	0.604769687131503	0.546804789217906
816	wly_eng_tsn_krd_sod_amh_tig_lit_tur_aze_igb_sun_ewe_lat_nor_bsq_mol_gam_bam_cnt_afr_prs_moo_urd_dgb_svk_hun_swt_ses_fin_pol_amr_geo_mcd_fre_hin_ben_aeg_mlt_bos_est_lda_ind_arw_mly_jpn_knd_kor_pan_swe_xho_ita_bat_spa_anl_jav_mnd_bul_cic_glc_hau_alb_rom_ctl_ukr_qcu_rus_scr_cze_fbf_heb_por_sid_slo_tag_grk_ven_guj_dyu_mao_tha_owc_tml_zul_tsw_uzb_ger_dut_azi_bem_vie_chh_swa_yor_akn	-0.0158994328766628	-0.0374886456205396	0.97017574756727
817	owc_rom_dgb_lat_mlt_sod_hau_ctl_tur_azi_ses_mly_ven_slo_swe_bsq_scr_amh_ewe_cnt_svk_afr_zul_prs_dyu_bos_est_tsw_bem_fin_lit_anl_geo_mol_alb_pol_rus_amr_tig_por_hun_fbf_bat_hin_tag_jpn_knd_kor_guj_fre_tsn_ger_jav_pan_chh_sun_mnd_glc_akn_cze_heb_spa_ben_ukr_arw_qcu_krd_dut_mcd_cic_wly_bul_sid_nor_mao_grk_moo_eng_swa_ind_tha_gam_tml_yor_igb_uzb_ita_urd_aze_lda_vie_aeg_xho_bam_swt	-0.270562743384814	-0.64101497539791	0.523089468759681
818	wly_spa_swt_rus_mlt_aeg_heb_pan_uzb_tur_fbf_mao_akn_afr_por_bsq_slo_anl_tsw_mnd_ita_nor_tsn_bos_yor_dut_est_zul_dgb_hun_ben_chh_geo_cze_bul_hin_lat_amh_hau_krd_fin_igb_bat_alb_mly_jpn_knd_kor_svk_eng_bam_urd_tag_lit_sid_ind_cnt_glc_lda_prs_sod_mol_ctl_ukr_guj_qcu_arw_ger_mcd_cic_tig_fre_amr_scr_jav_swe_ses_grk_bem_sun_tha_gam_tml_ven_xho_azi_pol_rom_aze_moo_vie_owc_dyu_swa_ewe	-0.257650532833085	-0.608724142456916	0.544191315928218
819	sod_urd_akn_ukr_mlt_owc_sid_svk_aze_azi_swa_sun_ewe_ben_fre_bsq_afr_hau_moo_cnt_dut_bos_xho_krd_cic_ger_hun_tsw_swt_fin_guj_amh_geo_pan_grk_slo_rus_anl_amr_prs_est_bam_tag_arw_ind_jpn_tml_kor_bul_scr_yor_nor_mao_rom_heb_bat_mnd_glc_ses_cze_wly_mol_swe_alb_spa_qcu_hin_lit_ctl_dgb_chh_por_aeg_pol_mly_ita_tsn_eng_zul_jav_tha_gam_knd_dyu_igb_tur_mcd_lat_uzb_fbf_vie_tig_bem_lda_ven	0.173733044985274	0.408867250879014	0.683577101938192
820	chh_ben_lda_ita_sid_aeg_heb_guj_uzb_azi_yor_bat_akn_alb_lit_bsq_nor_mlt_cic_mnd_slo_scr_swa_lat_ses_afr_hun_dyu_ewe_est_spa_anl_geo_ger_pan_mcd_glc_amr_owc_fre_fin_zul_mly_cze_ind_jpn_knd_kor_dut_bul_igb_bos_tag_por_wly_sun_cnt_ctl_tsn_rom_gam_grk_urd_svk_hin_qcu_rus_krd_ukr_ven_tig_eng_hau_arw_jav_pol_fbf_swe_bem_mao_tha_sod_tml_swt_bam_tur_prs_mol_aze_tsw_vie_amh_moo_xho_dgb	-0.774084291969949	-1.86416989392659	0.0654523622699434
821	amh_mcd_dgb_dut_mlt_sid_gam_arw_uzb_aze_xho_ind_zul_guj_ita_bsq_krd_hau_tsn_mnd_ben_scr_akn_ctl_lda_bos_hun_dyu_ven_fin_nor_chh_geo_urd_svk_por_pol_heb_owc_rom_est_yor_tag_prs_mao_jpn_tml_kor_hin_cze_ewe_alb_jav_swe_aeg_sun_cnt_spa_bem_bul_anl_eng_lat_glc_slo_qcu_pan_ger_grk_swa_tig_mol_amr_ukr_mly_lit_tsw_rus_cic_bat_tha_wly_knd_bam_fbf_azi_afr_fre_tur_swt_vie_sod_igb_ses_moo	0.850798301227224	2.02687603267417	0.0455381616944079
822	wly_bul_dgb_fre_gam_amr_mlt_mcd_aze_uzb_dyu_mly_xho_svk_krd_bsq_nor_anl_bem_mnd_guj_swe_tsn_ben_ewe_pan_est_ses_lda_hun_glc_aeg_geo_scr_dut_bos_ctl_amh_heb_urd_fin_fbf_bat_rus_mao_jpn_tml_kor_spa_mol_tsw_pol_tag_lat_sid_ind_cnt_por_swa_ukr_tig_ger_grk_hin_lit_qcu_cze_arw_afr_zul_owc_ita_hau_slo_jav_prs_moo_rom_yor_sun_tha_sod_knd_igb_swt_azi_eng_alb_tur_akn_vie_chh_cic_bam_ven	-0.946057357920361	-2.29375147528018	0.0240566685360657
823	hau_pan_ven_mol_sod_wly_mlt_lit_uzb_aze_bam_tag_ewe_ita_slo_bsq_rus_anl_yor_cnt_arw_alb_akn_dut_cic_rom_est_fbf_swa_fin_pol_sid_geo_glc_fre_ben_ctl_aeg_owc_scr_hun_xho_ind_urd_bat_jpn_knd_kor_cze_hin_dgb_krd_mly_grk_gam_sun_mnd_ukr_swt_ger_amr_bos_prs_svk_lat_qcu_por_guj_eng_igb_chh_afr_amh_swe_mao_bul_zul_spa_tsw_jav_tha_heb_tml_lda_ses_tur_nor_mcd_azi_tsn_vie_tig_dyu_moo_bem	-0.978844952584338	-2.37784325255343	0.0194606701096251
824	chh_scr_cic_ukr_anl_wly_hau_cze_uzb_azi_tsn_bat_swa_pol_mcd_bsq_bos_sod_igb_cnt_grk_guj_dgb_ita_xho_rus_fin_swt_ven_est_spa_amr_geo_swe_ger_svk_slo_mlt_aeg_glc_hun_ses_mly_urd_sun_jpn_knd_kor_arw_lat_lda_eng_jav_ben_owc_tag_mnd_pan_akn_krd_gam_dut_rom_hin_fre_qcu_bul_nor_afr_moo_amh_alb_sid_mol_ind_por_dyu_prs_ewe_mao_tha_heb_tml_bem_fbf_tur_lit_ctl_aze_zul_vie_tig_yor_tsw_bam	-0.446013296798375	-1.05790590791525	0.292838488422515
825	owc_fre_ses_ben_mlt_hau_sod_prs_aze_uzb_tsw_sun_dyu_ctl_cze_bsq_hin_wly_tsn_cnt_rus_bos_bam_dut_xho_mcd_est_moo_cic_fin_bul_gam_geo_glc_ger_slo_svk_tig_sid_grk_hun_fbf_bat_pol_jav_jpn_knd_kor_krd_rom_ven_lat_tag_scr_amh_ind_mnd_pan_yor_eng_anl_urd_mol_lit_ukr_qcu_nor_arw_swe_igb_amr_ita_chh_guj_mly_afr_bem_alb_lda_mao_tha_heb_tml_ewe_swa_azi_spa_por_tur_akn_vie_aeg_swt_zul_dgb	0.143318496534734	0.337525786176336	0.736481209685627
826	gam_ctl_cic_cze_wly_aeg_hau_swe_uzb_aze_ven_ind_bam_spa_lit_bsq_ukr_owc_lda_mnd_ita_rus_dyu_pol_ses_scr_hun_tsn_swa_est_rom_amh_geo_fre_mol_dut_hin_heb_mlt_nor_fin_bem_mao_bul_tag_jpn_knd_kor_slo_por_fbf_mcd_bat_krd_sid_jav_cnt_bos_tsw_ben_amr_alb_glc_grk_arw_qcu_lat_urd_afr_akn_anl_eng_sod_pan_mly_ger_xho_guj_ewe_sun_tha_chh_tml_zul_swt_tur_prs_svk_azi_dgb_vie_tig_yor_igb_moo	0.105608624279283	0.2488332554963	0.80403846223216
827	amr_guj_dyu_ctl_gam_aeg_sod_swe_azi_aze_bem_mao_zul_lit_mcd_bsq_prs_amh_cic_mnd_cze_scr_swt_eng_xho_lat_fin_fbf_ses_est_svk_heb_geo_urd_slo_alb_ukr_wly_chh_ger_hun_igb_tag_nor_mly_jpn_tml_kor_hin_dut_akn_rom_ind_por_mlt_jav_cnt_krd_swa_pol_anl_mol_bos_ita_rus_qcu_spa_glc_ben_lda_hau_grk_tig_bul_sun_afr_moo_pan_ewe_bat_tha_sid_knd_tsn_dgb_uzb_fre_arw_tur_yor_vie_owc_ven_bam_tsw	0.268261096637284	0.632382664660493	0.528688558111217
828	hau_lat_swt_svk_wly_owc_chh_glc_tur_aze_lda_ind_bam_lit_pol_bsq_grk_gam_tsw_mnd_arw_por_tsn_ita_igb_rom_fin_cic_swa_hun_urd_amh_geo_pan_ukr_hin_alb_aeg_amr_scr_est_bem_mly_rus_jav_jpn_tml_kor_swe_ger_ewe_ben_bat_mol_sid_sun_cnt_cze_dgb_spa_tig_bos_dut_fre_eng_qcu_prs_ctl_guj_dyu_mlt_krd_heb_slo_tag_bul_akn_nor_moo_mao_tha_anl_knd_xho_zul_azi_mcd_afr_uzb_fbf_vie_sod_ses_yor_ven	-0.710136704713676	-1.70367502396985	0.0917812518339324
829	amh_afr_yor_mol_aeg_tig_chh_ger_tur_azi_fbf_mly_moo_ben_grk_bsq_arw_owc_cic_cnt_lit_fre_tsw_prs_akn_rom_hun_ses_lda_fin_svk_sid_geo_cze_slo_por_scr_gam_heb_alb_est_bem_jav_eng_ind_jpn_knd_kor_dut_urd_swt_ita_mao_rus_wly_sun_mnd_ukr_zul_guj_amr_swe_lat_pan_bos_qcu_glc_hin_pol_igb_hau_spa_mlt_ctl_tag_bul_dyu_nor_bam_bat_tha_anl_tml_dgb_tsn_uzb_mcd_krd_aze_ven_vie_sod_swa_ewe_xho	-0.00428090009525368	-0.0100793196547255	0.991979592918808
830	tig_pol_dyu_ukr_mlt_owc_heb_lat_azi_tur_igb_sun_swa_ben_afr_bsq_bos_aeg_moo_mnd_dut_prs_ewe_ita_dgb_mcd_est_yor_lda_fin_eng_anl_geo_slo_ctl_alb_rus_sid_amh_mol_hun_bam_jav_urd_mly_jpn_tml_kor_hin_arw_bem_rom_ind_bul_chh_tag_cnt_pan_swt_scr_amr_krd_por_spa_glc_qcu_fre_svk_swe_cic_sod_nor_wly_cze_bat_lit_ses_guj_zul_mao_tha_gam_knd_ven_akn_aze_ger_grk_uzb_tsn_vie_hau_fbf_xho_tsw	-0.488613254924838	-1.163243793533	0.24770657838842
831	hau_cze_dyu_afr_wly_heb_chh_glc_uzb_tur_tsw_mao_bem_grk_hin_bsq_scr_amh_zul_mnd_ger_bos_swt_ukr_tsn_guj_est_ven_igb_fin_ctl_anl_geo_pol_bul_nor_lat_sod_amr_lit_hun_dgb_jav_mol_bat_jpn_knd_kor_rom_fre_akn_slo_ind_ben_aeg_tag_cnt_ita_cic_urd_owc_rus_mcd_svk_swe_qcu_pan_prs_eng_lda_mlt_alb_gam_arw_mly_dut_ses_spa_yor_sun_tha_tig_tml_ewe_fbf_azi_por_krd_aze_bam_vie_sid_swa_xho_moo	0.431828839708005	1.01875678459382	0.310961393099248
832	gam_dut_swa_guj_heb_hau_amh_ita_aze_azi_dyu_mao_fbf_bul_slo_bsq_hin_sid_cic_cnt_rom_ctl_igb_nor_bem_lat_fin_akn_moo_hun_lit_aeg_geo_svk_fre_alb_spa_chh_tig_rus_est_tsw_ind_grk_tag_jpn_knd_kor_cze_urd_ses_ger_sun_prs_mlt_jav_mnd_pol_bam_mol_wly_ukr_arw_scr_eng_qcu_bos_por_pan_xho_anl_ben_sod_glc_mly_mcd_dgb_swe_zul_bat_tha_owc_tml_yor_lda_uzb_afr_krd_tur_tsn_vie_amr_ewe_ven_swt	0.105076350208915	0.247680715114999	0.804927471344388
833	sid_pan_tsw_scr_amr_amh_gam_krd_aze_uzb_lda_sun_fbf_spa_prs_bsq_ukr_anl_ses_cnt_slo_ger_bam_alb_swa_nor_fin_cic_igb_est_rom_mlt_geo_svk_swe_cze_por_wly_tig_bul_hun_zul_mao_dut_mly_jpn_tml_kor_urd_ita_swt_arw_tag_mol_owc_ind_mnd_grk_yor_afr_heb_eng_pol_mcd_glc_qcu_ctl_bos_guj_tsn_chh_rus_aeg_lat_jav_fre_dgb_lit_dyu_bat_tha_sod_knd_xho_ewe_azi_ben_hin_tur_akn_vie_hau_ven_moo_bem	-0.0482761027371776	-0.113728189291744	0.909698420674833
834	wly_guj_ven_lat_amr_hau_tig_prs_azi_aze_akn_mly_bam_scr_alb_bsq_mol_heb_tsn_mnd_rom_krd_swa_ctl_zul_ita_fin_fbf_ses_est_spa_aeg_geo_afr_svk_grk_fre_gam_amh_urd_hun_xho_jav_bos_bat_jpn_tml_kor_dut_ukr_dyu_lit_ind_swe_anl_tag_cnt_nor_cic_rus_sid_bul_glc_eng_cze_qcu_arw_hin_pol_yor_chh_slo_mlt_mcd_mao_ger_swt_por_lda_sun_tha_owc_knd_ewe_dgb_tur_pan_ben_uzb_bem_vie_sod_moo_tsw_igb	0.169063359471486	0.397580751938363	0.691850341066161
835	hau_mcd_bam_lit_gam_amh_sod_scr_aze_uzb_ven_bat_bem_svk_por_bsq_ukr_chh_tsn_mnd_cze_swe_tsw_hin_ses_guj_hun_dyu_lda_est_ita_sid_geo_ben_rus_arw_urd_tig_owc_pan_fin_dgb_tag_alb_mly_jpn_tml_kor_eng_lat_akn_mol_mao_prs_heb_sun_cnt_glc_igb_bul_amr_dut_spa_ger_grk_qcu_bos_nor_afr_yor_wly_krd_mlt_rom_jav_slo_ewe_fre_xho_ind_tha_aeg_knd_swa_fbf_tur_pol_ctl_azi_zul_vie_anl_swt_moo_cic	-0.0644858077499447	-0.152021229371556	0.879499501089895
836	amh_lat_yor_arw_hau_aeg_gam_fre_tur_uzb_igb_jav_cic_grk_lit_bsq_krd_anl_tsw_cnt_urd_alb_dgb_pan_ven_ger_fin_tsn_fbf_est_dut_chh_geo_mcd_mol_swe_prs_mlt_sid_nor_hun_ses_ind_rom_bat_jpn_knd_kor_pol_cze_ewe_slo_tag_guj_heb_mly_mnd_ctl_lda_ukr_owc_hin_por_spa_rus_qcu_ita_bos_afr_swa_amr_bul_wly_ben_mao_svk_bam_scr_zul_sun_tha_tig_tml_moo_akn_aze_glc_eng_azi_bem_vie_sod_xho_dyu_swt	0.434164799848055	1.02415606239693	0.308418186790367
837	gam_ger_moo_ita_hau_heb_tig_nor_tur_azi_bam_mly_fbf_pan_krd_bsq_ben_sod_ses_mnd_pol_mol_bem_lat_ven_bos_hun_akn_zul_fin_prs_mlt_geo_afr_cze_swe_guj_chh_sid_lit_est_dgb_sun_bul_jav_jpn_tml_kor_eng_hin_tsw_rus_mao_ctl_anl_bat_cnt_arw_cic_svk_amh_alb_mcd_rom_glc_qcu_por_dut_grk_dyu_wly_scr_amr_urd_tag_slo_igb_ukr_swt_ind_tha_owc_knd_xho_tsn_aze_fre_spa_uzb_swa_vie_aeg_yor_ewe_lda	0.385347762178674	0.907490947925131	0.366492724901979
838	chh_ger_akn_por_mlt_sid_wly_mcd_azi_uzb_zul_mly_ewe_alb_swe_bsq_krd_gam_ven_mnd_afr_urd_yor_lat_moo_hin_est_fbf_ses_fin_spa_heb_geo_ben_rus_slo_pan_anl_sod_bos_hun_bam_bat_bul_tag_jpn_knd_kor_fre_pol_tsn_scr_sun_cze_aeg_jav_cnt_prs_xho_svk_amh_nor_ctl_glc_dut_qcu_ukr_arw_ita_swa_owc_rom_hau_guj_mao_eng_cic_lit_swt_ind_tha_amr_tml_lda_igb_aze_grk_mol_tur_tsw_vie_tig_dgb_bem_dyu	0.287094427023998	0.675493709968451	0.501038308549772
839	amh_urd_dyu_nor_gam_wly_owc_swe_tur_uzb_akn_bat_zul_svk_ger_bsq_hin_mlt_fbf_cnt_lat_pol_tsw_krd_moo_lit_fin_tsn_bem_hun_bos_aeg_geo_afr_alb_ita_grk_heb_anl_guj_est_cic_mly_bul_tag_jpn_tml_kor_rom_arw_ewe_cze_ind_ctl_hau_mao_mnd_dut_igb_scr_amr_ukr_glc_eng_ben_qcu_por_pan_rus_yor_sod_fre_tig_mcd_jav_slo_swt_prs_lda_sun_tha_chh_knd_swa_ses_azi_spa_mol_aze_xho_vie_sid_dgb_ven_bam	-0.295355507541361	-0.69911586855368	0.486224432702308
840	gam_scr_lda_urd_heb_wly_sid_pol_aze_tur_fbf_ind_akn_rom_arw_bsq_bos_mlt_bem_cnt_guj_mol_xho_prs_zul_pan_fin_dgb_tsw_hun_fre_amr_geo_dut_ben_krd_slo_chh_sod_eng_est_swa_mly_swe_sun_jpn_tml_kor_cze_lit_bam_lat_jav_ukr_tig_bat_mnd_por_swt_afr_owc_grk_hin_mcd_bul_qcu_ger_spa_ita_ven_amh_rus_aeg_alb_tag_glc_igb_ctl_ewe_mao_tha_hau_knd_tsn_cic_azi_svk_nor_uzb_yor_vie_anl_moo_dyu_ses	-0.144203491852508	-0.339883829303946	0.734710446043357
841	amh_urd_igb_rom_chh_mlt_sod_eng_uzb_azi_bem_tag_dgb_grk_fre_bsq_ukr_wly_ewe_cnt_ctl_svk_lda_pol_xho_slo_fin_akn_tsw_hun_krd_gam_geo_lat_lit_rus_spa_tig_amr_pan_est_moo_ind_swe_bat_jpn_knd_kor_mol_glc_ses_alb_sun_ger_aeg_mao_mnd_ben_dyu_por_owc_hin_guj_scr_bos_qcu_arw_bul_dut_zul_hau_ita_sid_afr_jav_cze_cic_mcd_swt_mly_tha_anl_tml_yor_ven_tur_prs_nor_aze_swa_vie_heb_tsn_fbf_bam	-0.358370900966207	-0.84863385967918	0.398264128662557
842	sid_slo_fbf_krd_heb_amh_aeg_ben_azi_tur_cic_mao_ses_grk_afr_bsq_mol_wly_moo_cnt_bul_dut_bem_cze_igb_mcd_hun_lda_yor_fin_bos_chh_geo_scr_lit_prs_por_tig_amr_arw_est_tsn_tag_pol_bat_jpn_tml_kor_ita_alb_xho_nor_ind_lat_hau_jav_mnd_glc_ewe_pan_mlt_hin_svk_eng_ctl_qcu_ger_guj_fre_zul_gam_rus_anl_ukr_mly_spa_tsw_urd_dgb_sun_tha_owc_knd_swa_ven_aze_swe_rom_uzb_akn_vie_sod_swt_bam_dyu	0.520074400427705	1.22737524860891	0.222779390492514
843	tig_ger_dgb_arw_amh_chh_owc_hin_aze_uzb_akn_mly_cic_bos_guj_bsq_krd_gam_ewe_cnt_pan_pol_moo_svk_dyu_glc_hun_ven_xho_fin_lit_aeg_geo_ctl_ita_slo_bul_wly_sid_mol_est_zul_jav_eng_tag_jpn_knd_kor_dut_grk_fbf_rom_sun_fre_sod_ind_mnd_rus_tsw_ukr_amr_swe_cze_mcd_alb_qcu_nor_afr_prs_swa_hau_scr_anl_spa_mao_urd_yor_por_igb_bat_tha_heb_tml_bam_tsn_tur_ben_lat_azi_bem_vie_mlt_swt_ses_lda	0.127387104319671	0.299975392240655	0.764865394161295
844	owc_prs_igb_krd_anl_amh_sod_rus_azi_aze_moo_mly_swa_ben_svk_bsq_arw_aeg_bem_cnt_urd_hin_tsn_alb_bam_lit_fin_xho_zul_est_mol_gam_geo_nor_spa_cze_guj_sid_amr_scr_hun_yor_jav_swe_tag_jpn_tml_kor_slo_mcd_tsw_ukr_sun_eng_tig_mao_mnd_fre_ses_por_hau_pan_ctl_dut_bos_qcu_ger_glc_ita_dgb_heb_bul_mlt_afr_ind_pol_cic_grk_akn_bat_tha_chh_knd_ewe_fbf_tur_rom_lat_uzb_dyu_vie_wly_lda_swt_ven	-0.0232015761293064	-0.0546139802595754	0.956563153795241
845	mlt_glc_dgb_slo_gam_owc_aeg_ger_uzb_tur_zul_jav_fbf_nor_afr_bsq_lit_chh_tsn_cnt_arw_pol_ses_por_moo_ben_hun_tsw_lda_fin_dut_sod_geo_guj_krd_rus_svk_hau_tig_spa_est_bam_bat_prs_ind_jpn_tml_kor_pan_ukr_swa_mol_mly_bul_anl_tag_mnd_cze_ven_eng_wly_mcd_swe_alb_fre_qcu_rom_lat_hin_cic_sid_scr_heb_ctl_mao_bos_dyu_grk_yor_sun_tha_amh_knd_ewe_swt_aze_urd_ita_azi_akn_vie_amr_xho_igb_bem	-0.169296627919881	-0.399611567495061	0.690358915053927
846	owc_krd_tsn_glc_amh_hau_mlt_pol_tur_uzb_cic_mao_lda_alb_ger_bsq_fre_amr_xho_mnd_guj_rus_bem_rom_igb_lat_hun_yor_zul_est_scr_anl_geo_bul_mol_hin_ukr_aeg_gam_dut_fin_swt_tag_arw_bat_jpn_tml_kor_lit_nor_tsw_urd_jav_prs_chh_mly_cnt_por_dyu_svk_wly_grk_afr_slo_ben_qcu_bos_ctl_eng_ses_tig_pan_heb_swe_ind_spa_dgb_ita_bam_sun_tha_sod_knd_fbf_ven_aze_mcd_cze_azi_moo_vie_sid_ewe_akn_swa	-0.733774765843385	-1.76019207423893	0.0816630753794342
847	gam_hin_swt_mol_hau_chh_aeg_scr_aze_uzb_fbf_tag_moo_ben_glc_bsq_nor_wly_cic_mnd_rom_bul_igb_ukr_ven_bos_fin_tsn_swa_hun_cze_mlt_geo_rus_ctl_pol_alb_heb_amr_lit_est_zul_jav_spa_mao_jpn_tml_kor_guj_slo_ewe_por_sun_ger_amh_bat_cnt_lat_bam_urd_sid_grk_fre_swe_eng_qcu_arw_pan_prs_tsw_tig_ita_anl_mcd_ind_afr_ses_krd_dgb_mly_tha_sod_knd_yor_akn_tur_svk_dut_azi_lda_vie_owc_dyu_xho_bem	0.260246058370391	0.613019575737429	0.54135966090471
848	sod_urd_moo_ukr_sid_heb_wly_rus_azi_uzb_swt_jav_bam_spa_krd_bsq_glc_owc_lda_mnd_eng_lit_ven_dut_yor_alb_fin_cic_fbf_hun_hin_hau_geo_bos_por_nor_ger_amr_aeg_mol_est_xho_mao_ita_ind_jpn_tml_kor_ctl_afr_ewe_svk_bat_cze_chh_mly_cnt_fre_bem_lat_mlt_arw_guj_grk_prs_qcu_bul_scr_pol_zul_tig_pan_gam_mcd_tag_rom_swa_ben_tsn_sun_tha_amh_knd_dyu_igb_tur_swe_slo_aze_ses_vie_anl_dgb_akn_tsw	-0.542747313014251	-1.29288437888546	0.199253723893041
849	heb_ita_tsw_afr_mlt_hau_aeg_svk_uzb_tur_tsn_tag_cic_nor_lit_bsq_pan_wly_bem_mnd_bos_bul_yor_rom_fbf_krd_fin_zul_ses_hun_arw_sod_geo_rus_mol_cze_guj_amr_anl_mcd_est_ewe_mao_ben_ind_jpn_tml_kor_grk_ukr_swt_ger_sun_pol_sid_mly_cnt_scr_moo_prs_chh_swe_por_slo_urd_qcu_glc_spa_alb_dyu_owc_fre_gam_hin_bat_eng_ven_dut_akn_jav_tha_amh_knd_lda_dgb_aze_lat_ctl_azi_igb_vie_tig_xho_bam_swa	-0.581935960163029	-1.38703943686489	0.16874511066976
850	wly_spa_akn_ctl_amh_mlt_chh_pan_uzb_azi_ewe_bat_bem_svk_swe_bsq_prs_gam_cic_mnd_cze_glc_igb_hin_ven_rus_fin_lda_zul_hun_mol_owc_geo_scr_ger_grk_arw_sod_aeg_lat_est_ses_mao_afr_tag_jpn_knd_kor_fre_krd_xho_urd_jav_nor_amr_mly_cnt_por_tsn_ben_heb_dut_eng_pol_bul_qcu_ukr_rom_guj_swt_tig_lit_hau_alb_ind_bos_yor_mcd_dyu_sun_tha_sid_tml_bam_swa_tur_ita_slo_aze_tsw_vie_anl_moo_dgb_fbf	-0.110961589278307	-0.261717887600109	0.794117720669472
851	aeg_spa_ven_glc_sod_heb_mlt_urd_tur_azi_swt_sun_tsw_fre_cze_bsq_hin_amr_swa_mnd_swe_rom_moo_ben_ewe_guj_fin_bam_zul_est_bul_chh_geo_slo_lit_eng_mcd_amh_anl_ger_hun_lda_bat_por_jav_jpn_knd_kor_nor_lat_tsn_alb_tag_afr_hau_ind_cnt_ctl_bem_prs_sid_pan_scr_grk_svk_qcu_arw_ukr_pol_xho_tig_mol_gam_rus_mao_dut_yor_ita_cic_mly_tha_owc_tml_ses_akn_uzb_krd_bos_aze_dyu_vie_wly_igb_dgb_fbf	-1.09818651220558	-2.69896741051671	0.00826170798248451
852	chh_pan_xho_spa_tig_aeg_anl_ctl_tur_uzb_moo_mao_dgb_rom_glc_bsq_rus_heb_bem_mnd_pol_dut_tsw_eng_bam_cze_est_cic_tsn_fin_scr_sid_geo_arw_krd_ben_lit_owc_amh_bul_hun_swa_tag_prs_jav_jpn_knd_kor_guj_ita_ven_ger_sun_por_gam_ind_cnt_mol_zul_svk_amr_swe_grk_afr_urd_qcu_fre_slo_hin_akn_mlt_bos_hau_alb_bat_lat_dyu_ukr_swt_mly_tha_wly_tml_fbf_lda_aze_mcd_nor_azi_ewe_vie_sod_ses_igb_yor	-0.326845075848921	-0.772782756675071	0.441610582018333
853	amh_svk_tsn_bul_anl_amr_tig_lit_uzb_aze_ses_tag_cic_spa_lat_bsq_slo_heb_akn_mnd_pol_prs_ewe_cze_dyu_arw_est_fbf_zul_hun_eng_sid_geo_ita_fre_krd_urd_owc_chh_scr_fin_tsw_sun_dut_jav_jpn_knd_kor_alb_ben_bam_grk_ind_ger_gam_mao_cnt_ctl_lda_ukr_aeg_rus_afr_pan_guj_qcu_nor_glc_rom_swa_hau_bos_mlt_swe_bat_por_swt_mcd_bem_mly_tha_wly_tml_ven_yor_azi_hin_mol_tur_xho_vie_sod_igb_moo_dgb	0.0348841265552583	0.0821250847289331	0.934723741046101
854	heb_por_bem_pol_hau_anl_amr_bul_uzb_aze_ses_mly_akn_guj_swe_bsq_glc_amh_igb_mnd_mol_eng_dgb_arw_tsw_ben_hun_zul_xho_fin_mcd_wly_geo_prs_ukr_urd_nor_aeg_tig_afr_est_dyu_bat_rus_tag_jpn_knd_kor_lit_alb_bam_pan_ind_scr_chh_mao_cnt_krd_ewe_fre_sid_ita_ctl_rom_spa_qcu_bos_cze_dut_fbf_owc_svk_mlt_ger_jav_lat_moo_grk_ven_sun_tha_sod_tml_lda_swa_azi_hin_slo_tur_yor_vie_gam_cic_tsn_swt	-0.129982661291135	-0.306420666083517	0.759969336845301
855	aeg_alb_cic_afr_hau_amr_wly_mol_aze_tur_ses_bat_ewe_fre_dut_bsq_pan_sid_xho_mnd_spa_guj_tsw_glc_lda_lit_est_yor_fbf_hun_swe_tig_geo_cze_hin_ger_slo_amh_chh_bul_fin_dyu_jav_grk_ind_jpn_tml_kor_pol_arw_moo_ctl_mly_scr_owc_sun_cnt_ukr_igb_krd_mlt_svk_lat_eng_ben_qcu_ita_rom_por_zul_gam_prs_anl_bos_tag_mcd_dgb_nor_swa_mao_tha_sod_knd_bem_swt_azi_urd_rus_uzb_akn_vie_heb_tsn_ven_bam	-0.338806009927353	-0.802985234710702	0.424030703444545
856	tig_rom_xho_ctl_aeg_sod_amr_glc_azi_tur_lda_mao_bam_mol_ita_bsq_fre_sid_cic_cnt_krd_alb_bem_ben_tsw_lit_hun_igb_akn_est_spa_chh_geo_arw_bul_urd_pan_wly_owc_ger_fin_yor_sun_ukr_bat_jpn_knd_kor_scr_nor_ses_bos_tag_afr_hau_ind_mnd_svk_dgb_lat_mlt_pol_hin_rus_swe_qcu_por_eng_prs_swt_heb_cze_gam_mcd_mly_guj_ven_slo_dyu_jav_tha_anl_tml_fbf_moo_aze_dut_grk_uzb_zul_vie_amh_tsn_ewe_swa	0.0980475609652225	0.230836900662159	0.817948576697081
857	heb_rus_ses_fre_anl_gam_mlt_bos_aze_tur_swa_tag_ven_guj_grk_bsq_lit_chh_ewe_mnd_slo_glc_tsn_cze_cic_pan_est_bem_akn_fin_ben_sid_geo_ukr_rom_nor_swe_tig_aeg_arw_hun_tsw_sun_svk_mly_jpn_knd_kor_dut_spa_moo_pol_bat_prs_owc_jav_cnt_ctl_igb_mcd_sod_afr_krd_scr_alb_qcu_eng_mol_hin_dyu_hau_ger_wly_lat_mao_por_bam_urd_dgb_ind_tha_amh_tml_lda_swt_azi_ita_bul_uzb_xho_vie_amr_fbf_yor_zul	0.183965806522881	0.433425189666968	0.665709578916202
858	hau_urd_zul_afr_chh_sod_tig_grk_azi_aze_dgb_tag_igb_eng_svk_bsq_mol_amr_xho_mnd_fre_lat_dyu_alb_fbf_ctl_fin_cic_tsn_hun_por_aeg_geo_mcd_spa_hin_ukr_gam_anl_lit_est_swa_mao_rus_bat_jpn_knd_kor_bos_dut_ses_glc_sun_ita_amh_ind_cnt_pol_akn_guj_mlt_pan_ben_swe_slo_qcu_ger_cze_scr_yor_owc_bul_sid_prs_jav_arw_swt_nor_moo_mly_tha_wly_tml_bem_tsw_tur_krd_rom_uzb_lda_vie_heb_bam_ewe_ven	-1.40351648148134	-3.53697276236059	0.000633432930754875
859	amh_rom_lda_pol_hau_aeg_mlt_guj_aze_uzb_ven_bat_tsn_mcd_ctl_bsq_fre_gam_zul_cnt_lit_ger_ewe_glc_bem_eng_hun_akn_moo_fin_krd_sid_geo_alb_pan_afr_nor_anl_heb_hin_est_igb_sun_prs_tag_jpn_knd_kor_ukr_mol_bam_spa_ind_grk_owc_mao_mnd_cze_yor_swe_tig_svk_ben_arw_rus_qcu_slo_scr_ita_swa_sod_bul_amr_lat_jav_bos_tsw_por_dgb_mly_tha_wly_tml_cic_swt_azi_dut_urd_tur_ses_vie_chh_xho_dyu_fbf	-0.985575895312501	-2.40983111178303	0.0179284076340638
860	sid_arw_yor_dut_tig_owc_chh_spa_tur_uzb_tsn_mly_xho_bul_bos_bsq_guj_aeg_akn_cnt_lat_swe_bam_lit_swa_pol_fin_tsw_ses_est_hin_hau_geo_eng_svk_prs_nor_sod_gam_alb_hun_zul_sun_rom_ind_jpn_knd_kor_mol_scr_ewe_ger_jav_fre_heb_mao_mnd_glc_igb_urd_anl_cze_pan_slo_ita_qcu_ukr_ctl_mcd_bem_amh_ben_wly_afr_bat_por_cic_krd_ven_tag_tha_mlt_tml_dgb_fbf_azi_rus_grk_aze_swt_vie_amr_moo_lda_dyu	-0.117386112501997	-0.276782455530386	0.782561384571948
861	anl_fre_dgb_guj_sod_aeg_mlt_por_tur_azi_xho_sun_tsw_svk_rom_bsq_scr_tig_moo_mnd_glc_spa_tsn_prs_yor_krd_est_ven_lda_fin_nor_amr_geo_bul_ger_dut_ukr_chh_gam_arw_hun_swa_ind_swe_tag_jpn_knd_kor_mol_rus_bem_cze_jav_urd_sid_mly_cnt_afr_ewe_bos_hau_lat_pan_ben_hin_qcu_eng_ita_slo_bam_wly_pol_amh_ctl_mao_mcd_cic_alb_swt_bat_tha_heb_tml_zul_dyu_aze_grk_lit_uzb_igb_vie_owc_fbf_akn_ses	-0.624365117670971	-1.49428482655827	0.138486536542937
862	sid_swe_swt_fre_heb_amh_amr_spa_aze_azi_akn_bat_dgb_hin_guj_bsq_ben_wly_igb_cnt_arw_rom_bam_scr_ses_cze_est_dyu_xho_fin_mol_anl_geo_prs_eng_slo_rus_gam_hau_por_hun_bem_mao_glc_tag_jpn_tml_kor_grk_svk_moo_dut_jav_bos_chh_mly_mnd_ctl_lda_ukr_mlt_lat_ger_lit_pan_qcu_urd_alb_afr_zul_aeg_ita_tig_krd_ind_nor_swa_bul_yor_sun_tha_owc_knd_tsn_tsw_tur_pol_mcd_uzb_cic_vie_sod_ewe_fbf_ven	0.467459807955563	1.10653924044895	0.271347253566346
863	amh_grk_lda_slo_heb_amr_gam_afr_tur_aze_ewe_jav_bem_ukr_eng_bsq_lit_chh_fbf_mnd_rom_urd_swa_mol_zul_guj_fin_igb_ses_hun_alb_hau_geo_bos_arw_svk_krd_mlt_sod_swe_est_bam_bat_por_tag_jpn_knd_kor_bul_spa_xho_ctl_mly_ger_aeg_mao_cnt_pan_tsn_ita_anl_nor_dut_ben_scr_qcu_glc_hin_mcd_ven_owc_pol_tig_fre_sun_rus_yor_cze_akn_ind_tha_wly_tml_tsw_dgb_uzb_prs_lat_azi_cic_vie_sid_swt_dyu_moo	0.318075988294062	0.74929573867619	0.455570112093052
864	wly_arw_moo_rom_hau_gam_mlt_lat_tur_uzb_dgb_sun_dyu_mol_ctl_bsq_svk_heb_bam_mnd_eng_por_akn_afr_ses_urd_est_cic_ewe_hun_bul_sod_geo_mcd_cze_ukr_alb_anl_sid_bos_fin_bem_bat_ita_jav_jpn_tml_kor_grk_lit_ven_fre_mao_spa_amr_mly_cnt_glc_yor_scr_tig_ben_swe_nor_guj_qcu_prs_hin_dut_lda_owc_krd_chh_pol_tag_ger_swa_pan_xho_ind_tha_aeg_knd_tsw_fbf_aze_rus_slo_azi_swt_vie_amh_zul_igb_tsn	-0.143628704637654	-0.338673900820749	0.735618858962062
865	chh_por_swt_urd_tig_aeg_hau_grk_uzb_tur_swa_mao_bem_dut_ita_bsq_cze_wly_zul_mnd_mcd_krd_cic_bos_tsw_ctl_hun_lda_dyu_fin_rom_sod_geo_afr_glc_hin_alb_owc_mlt_slo_est_akn_jav_mol_mly_jpn_knd_kor_lit_pan_bam_lat_tag_arw_gam_ind_cnt_nor_ven_ger_sid_spa_swe_prs_scr_qcu_rus_ukr_ben_xho_amr_guj_heb_fre_bat_pol_dgb_eng_ses_sun_tha_amh_tml_fbf_igb_azi_bul_svk_aze_ewe_vie_anl_tsn_moo_yor	-0.440279248195521	-1.04697041798863	0.297826681730615
866	tig_guj_bem_ben_wly_heb_gam_mol_tur_aze_ven_sun_igb_scr_ita_bsq_glc_hau_akn_cnt_dut_spa_ewe_alb_yor_ukr_est_zul_xho_fin_nor_mlt_geo_rus_urd_swe_eng_anl_amh_ger_hun_bam_ind_pan_bat_jpn_tml_kor_pol_krd_moo_ctl_mly_lat_aeg_jav_mnd_mcd_dgb_hin_sod_lit_cze_bos_fre_qcu_grk_slo_svk_ses_sid_por_chh_prs_mao_bul_fbf_arw_dyu_tag_tha_owc_knd_swt_swa_uzb_rom_afr_azi_tsn_vie_amr_tsw_cic_lda	-0.461830699846221	-1.09823984942659	0.274934971974177
867	wly_cze_swt_ukr_heb_hau_aeg_pol_uzb_tur_fbf_mao_bem_ben_lit_bsq_por_mlt_dyu_cnt_bul_mcd_cic_spa_lda_krd_est_ewe_yor_hun_fre_tig_geo_alb_ita_hin_rus_chh_gam_rom_fin_tsw_mly_afr_jav_jpn_tml_kor_eng_urd_dgb_grk_ind_nor_sid_tag_mnd_glc_ven_ger_amh_scr_swe_pan_guj_qcu_mol_bos_ctl_swa_owc_dut_amr_svk_sun_prs_ses_arw_zul_bat_tha_anl_knd_moo_tsn_azi_slo_lat_aze_akn_vie_sod_xho_bam_igb	-0.849854333941989	-2.04999327227694	0.0431802444569773
868	mlt_mol_bam_slo_wly_tig_hau_pan_tur_uzb_igb_tag_cic_arw_krd_bsq_prs_sid_swa_mnd_spa_lat_xho_fre_tsw_afr_fin_ven_lda_hun_cze_chh_geo_ita_glc_ukr_svk_owc_sod_lit_est_moo_mly_rus_sun_jpn_tml_kor_pol_urd_ewe_scr_bat_bos_anl_ind_cnt_ben_zul_nor_aeg_eng_guj_mcd_rom_qcu_ctl_swe_dut_akn_gam_alb_heb_bul_mao_por_dgb_ger_fbf_jav_tha_amh_knd_yor_dyu_aze_hin_grk_azi_ses_vie_amr_swt_bem_tsn	-0.120129649911455	-0.283182657175843	0.777666216758032
869	wly_krd_cic_ukr_mlt_tig_hau_pan_uzb_tur_ven_mao_akn_dut_ctl_bsq_prs_sod_dyu_mnd_scr_cze_xho_bul_yor_arw_est_fbf_lda_fin_ben_owc_geo_alb_rom_nor_slo_gam_sid_urd_hun_ewe_ind_glc_bat_jpn_tml_kor_pol_guj_igb_por_mly_rus_aeg_tag_cnt_hin_moo_swe_amr_spa_grk_ger_mcd_qcu_fre_lat_bos_tsw_heb_lit_anl_ita_jav_eng_swt_svk_dgb_sun_tha_amh_knd_ses_bem_aze_mol_afr_azi_zul_vie_chh_swa_bam_tsn	0.901746069306979	2.15123082784978	0.0340494960204956
870	hau_slo_fbf_ger_mlt_sid_heb_alb_tur_uzb_ses_tag_igb_por_afr_bsq_ita_anl_tsn_cnt_dut_cze_dgb_arw_akn_scr_hun_swt_cic_est_ben_amh_geo_pan_bos_hin_eng_wly_aeg_urd_fin_lda_mly_bul_bat_jpn_knd_kor_ukr_glc_ewe_nor_mao_ctl_gam_ind_mnd_mol_swa_lit_sod_spa_rom_pol_mcd_qcu_grk_svk_guj_tsw_tig_fre_chh_prs_jav_lat_bem_swe_yor_sun_tha_owc_tml_bam_xho_aze_krd_rus_azi_ven_vie_amr_moo_zul_dyu	-0.292549699939463	-0.69183765335339	0.490762921614037
871	hau_rom_ses_rus_sod_amh_gam_dut_azi_tur_lda_jav_swa_lat_ita_bsq_ben_tig_ewe_mnd_eng_scr_moo_svk_bem_mol_fin_dyu_xho_hun_fre_heb_geo_pan_bos_ctl_alb_mlt_anl_glc_est_igb_sun_nor_tag_jpn_tml_kor_bul_afr_yor_ger_ind_mcd_chh_mao_cnt_urd_dgb_guj_wly_hin_lit_por_prs_qcu_grk_arw_spa_cic_aeg_krd_sid_swe_bat_cze_fbf_ukr_zul_mly_tha_amr_knd_tsn_bam_aze_slo_pol_uzb_tsw_vie_owc_ven_swt_akn	-0.436918415189875	-1.03705354458133	0.302399845007048
872	amh_afr_ven_bos_gam_sid_hau_slo_uzb_aze_tsn_mly_bem_spa_lit_bsq_pan_tig_xho_cnt_grk_nor_ewe_rus_cic_pol_fin_swt_lda_hun_bul_owc_geo_ben_ctl_arw_ita_mlt_aeg_mol_est_yor_sun_por_jav_jpn_knd_kor_krd_prs_igb_guj_bat_mcd_heb_ind_mnd_fre_bam_alb_chh_urd_rom_ger_scr_qcu_cze_swe_ukr_dyu_amr_svk_sod_hin_mao_lat_dgb_eng_akn_tag_tha_wly_tml_zul_swa_azi_dut_glc_tur_tsw_vie_anl_moo_fbf_ses	-0.649334201555799	-1.55705151900647	0.122854903377125
873	gam_swe_zul_bos_owc_aeg_sod_por_aze_tur_cic_ind_dyu_ger_eng_bsq_ben_heb_swa_cnt_slo_glc_ewe_pol_igb_cze_est_fbf_bam_hun_ctl_amr_geo_prs_dut_pan_rom_wly_mlt_mcd_fin_akn_mly_alb_mao_jpn_knd_kor_ukr_mol_moo_afr_tag_hin_hau_jav_mnd_svk_dgb_urd_amh_grk_krd_ita_fre_qcu_spa_arw_lat_bem_anl_nor_tig_rus_sun_bul_lda_guj_ven_bat_tha_chh_tml_ses_swt_uzb_scr_lit_azi_tsn_vie_sid_yor_xho_tsw	-0.0572048210475793	-0.134708819885557	0.89313321392624
874	heb_lit_dyu_eng_gam_mlt_amr_swe_tur_azi_yor_jav_bem_cze_por_bsq_rom_anl_swt_mnd_mcd_rus_swa_spa_igb_pan_hun_tsw_lda_fin_alb_sod_geo_slo_nor_guj_bos_owc_hau_hin_est_dgb_mao_arw_sun_jpn_tml_kor_ukr_bul_ewe_ita_ind_ger_tig_tag_cnt_glc_bam_afr_aeg_ctl_ben_scr_svk_qcu_fre_prs_lat_cic_sid_krd_wly_dut_bat_urd_xho_mol_tsn_mly_tha_amh_knd_fbf_zul_uzb_grk_pol_aze_moo_vie_chh_ses_ven_akn	-0.692518607886168	-1.65787412278149	0.100712410030563
875	amh_swe_moo_rus_heb_amr_hau_bul_tur_azi_yor_mly_zul_afr_mcd_bsq_svk_chh_cic_cnt_lat_slo_ses_hin_tsw_por_fin_dgb_ven_hun_arw_aeg_geo_rom_grk_spa_scr_tig_mlt_mol_est_swa_ind_ctl_tag_jpn_tml_kor_nor_dut_dyu_fre_bat_lit_sid_jav_mnd_pan_tsn_ita_gam_urd_guj_ukr_eng_qcu_alb_ben_bos_swt_anl_prs_wly_cze_sun_glc_bem_krd_lda_mao_tha_sod_knd_akn_bam_uzb_ger_pol_aze_xho_vie_owc_ewe_fbf_igb	-0.286654044212173	-0.678338128413372	0.499241743579715
876	amr_arw_akn_guj_wly_aeg_mlt_prs_azi_aze_dyu_ind_zul_por_urd_bsq_ger_sid_tsn_cnt_afr_dut_tsw_svk_ewe_rus_fin_fbf_moo_hun_cze_heb_geo_slo_scr_fre_nor_chh_owc_bul_est_ven_mao_krd_jav_jpn_knd_kor_ita_hin_swa_alb_bat_glc_hau_sun_mnd_ctl_bam_rom_anl_eng_pan_spa_mcd_qcu_lat_ben_pol_lda_tig_lit_sod_swe_mly_mol_swt_grk_cic_tag_tha_gam_tml_xho_igb_uzb_bos_ukr_tur_bem_vie_amh_ses_yor_dgb	-0.51767978867138	-1.23171795658768	0.221159850534324
877	tig_arw_bam_urd_mlt_gam_anl_ben_azi_aze_moo_mly_zul_eng_rus_bsq_nor_wly_tsn_cnt_ita_dut_ewe_bos_lda_spa_est_tsw_bem_fin_alb_amh_geo_por_mol_grk_fre_heb_amr_scr_hun_yor_bat_rom_ind_jpn_tml_kor_afr_ctl_swa_ukr_mao_prs_sod_sun_mnd_swe_akn_mcd_sid_lit_pan_lat_bul_qcu_guj_slo_pol_ses_hau_ger_chh_cze_jav_krd_fbf_svk_xho_tag_tha_aeg_knd_cic_dyu_uzb_hin_glc_tur_dgb_vie_owc_swt_ven_igb	-0.679353350813359	-1.62843926770852	0.106814885411491
878	heb_pol_zul_ctl_chh_sid_gam_swe_tur_azi_swt_sun_bam_urd_spa_bsq_afr_owc_xho_mnd_rom_eng_dyu_rus_tsn_lit_fin_moo_dgb_hun_krd_aeg_geo_cze_mol_slo_ben_mlt_hau_scr_est_bem_mly_pan_tag_jpn_tml_kor_prs_por_akn_guj_ind_glc_wly_jav_cnt_bul_cic_hin_amh_lat_fre_grk_arw_qcu_ita_ukr_dut_igb_tig_nor_amr_svk_bat_ger_ven_alb_ewe_mao_tha_anl_knd_yor_swa_aze_bos_mcd_uzb_fbf_vie_sod_ses_tsw_lda	-0.530224055682335	-1.26423806913691	0.209303960544048
879	amh_pol_ses_cze_chh_sod_mlt_rus_aze_tur_lda_mao_yor_svk_eng_bsq_por_anl_moo_mnd_prs_spa_fbf_fre_akn_scr_fin_ewe_igb_est_afr_gam_geo_ger_bos_rom_mol_sid_heb_grk_hun_swt_bat_slo_tag_jpn_tml_kor_hin_guj_xho_ben_jav_dut_hau_mly_cnt_urd_tsn_bul_tig_ita_ukr_arw_glc_qcu_nor_lat_alb_ven_wly_mcd_amr_ctl_ind_krd_tsw_lit_bem_sun_tha_owc_knd_dyu_bam_azi_pan_swe_uzb_dgb_vie_aeg_swa_zul_cic	-0.586996860307799	-1.40108609049898	0.164516473085436
880	heb_pan_dyu_bul_owc_hau_wly_afr_aze_uzb_ses_ind_xho_prs_scr_bsq_bos_anl_ven_mnd_lat_fre_bam_ben_zul_rus_hun_akn_ewe_fin_ita_mlt_geo_eng_ctl_spa_dut_sod_amr_por_est_swa_mao_urd_bat_jpn_knd_kor_krd_ger_fbf_slo_sun_guj_gam_jav_cnt_pol_swt_alb_amh_arw_cze_svk_mol_qcu_mcd_lit_rom_moo_chh_nor_tig_grk_mly_ukr_cic_swe_bem_tag_tha_aeg_tml_lda_dgb_tur_glc_hin_azi_igb_vie_sid_tsw_tsn_yor	-1.23271302227732	-3.0476313177066	0.00300258337754788
881	amr_mcd_cic_prs_aeg_wly_anl_fre_uzb_azi_bam_ind_moo_ukr_alb_bsq_afr_chh_zul_mnd_guj_ger_lda_slo_tsw_glc_hun_ewe_ses_fin_hin_amh_geo_bul_nor_ctl_cze_sod_owc_rus_est_xho_jav_mol_mly_jpn_tml_kor_bos_swe_bem_urd_sun_grk_mlt_mao_cnt_svk_igb_arw_heb_rom_krd_lit_pan_qcu_por_pol_spa_tsn_gam_dut_hau_ita_bat_ben_swa_eng_akn_tag_tha_tig_knd_ven_fbf_aze_lat_scr_tur_dgb_vie_sid_yor_swt_dyu	0.241128380638693	0.567401477416132	0.571808590397322
882	tig_scr_moo_ger_amr_wly_sod_ben_uzb_azi_yor_bat_zul_hin_alb_bsq_mol_amh_tsw_cnt_mcd_arw_tsn_cze_igb_grk_hun_dyu_lda_est_lat_hau_geo_guj_pan_ukr_por_chh_aeg_fre_fin_swa_mly_dut_jav_jpn_tml_kor_afr_spa_bam_krd_sun_glc_mlt_ind_mnd_pol_cic_ctl_heb_eng_svk_prs_nor_qcu_rom_ita_swe_fbf_gam_urd_owc_bul_mao_slo_akn_bos_swt_tag_tha_anl_knd_ven_xho_tur_rus_lit_aze_dgb_vie_sid_ses_ewe_bem	-0.607834054112823	-1.45270342758589	0.149671889073976
883	sod_bul_dyu_eng_sid_tig_hau_lat_aze_azi_igb_jav_swt_prs_por_bsq_ctl_mlt_bam_mnd_swe_cze_yor_guj_ewe_afr_hun_lda_akn_fin_mol_aeg_geo_ita_hin_dut_svk_chh_wly_nor_est_zul_mly_krd_bat_jpn_knd_kor_fre_ger_xho_spa_tag_slo_anl_sun_cnt_pan_ses_alb_amh_lit_ukr_bos_rus_qcu_scr_mcd_glc_cic_heb_pol_amr_grk_ind_arw_bem_rom_swa_mao_tha_gam_tml_ven_tsw_tur_ben_urd_uzb_fbf_vie_owc_tsn_dgb_moo	-0.391696654412003	-0.929372362507668	0.355102179383261
884	amh_mol_yor_ukr_sod_gam_amr_rus_aze_tur_ewe_sun_bam_svk_arw_bsq_pan_wly_swt_cnt_nor_bul_akn_eng_xho_guj_fin_ses_zul_hun_grk_mlt_geo_swe_ben_mcd_krd_sid_anl_slo_est_ven_bat_por_mao_jpn_tml_kor_bos_pol_fbf_ger_mly_ita_tig_jav_mnd_cze_lda_hin_heb_lat_scr_alb_ctl_qcu_spa_rom_afr_igb_aeg_dut_hau_glc_tag_fre_dyu_lit_bem_ind_tha_chh_knd_cic_tsw_uzb_urd_prs_azi_moo_vie_owc_dgb_tsn_swa	0.25385698118802	0.598897927527547	0.55069701123365
885	mlt_ukr_igb_swe_amr_gam_anl_ger_tur_aze_swa_jav_akn_guj_por_bsq_prs_aeg_bem_cnt_nor_ita_swt_ben_fbf_pol_fin_dgb_zul_hun_krd_chh_geo_mol_dut_rom_grk_owc_amh_hin_est_yor_mly_scr_mao_jpn_tml_kor_glc_mcd_tsw_spa_tag_ctl_wly_ind_mnd_afr_tsn_svk_heb_alb_lit_cze_rus_qcu_lat_urd_bos_cic_sod_bul_tig_pan_sun_fre_ewe_eng_xho_bat_tha_sid_knd_moo_bam_uzb_slo_arw_azi_dyu_vie_hau_ses_ven_lda	0.037625957038991	0.0886238896888387	0.929571387418688
886	chh_ger_swt_grk_sid_heb_tig_svk_aze_tur_fbf_mao_ven_mol_prs_bsq_bul_gam_swa_cnt_ben_rus_bam_swe_bem_glc_est_moo_yor_hun_guj_mlt_geo_ukr_bos_ctl_spa_amh_hau_hin_fin_tsn_ind_nor_bat_jpn_tml_kor_pol_ita_dyu_dut_tag_lit_anl_sun_mnd_mcd_igb_scr_amr_fre_arw_cze_eng_qcu_afr_pan_slo_xho_owc_alb_sod_rom_mly_por_tsw_urd_ewe_jav_tha_aeg_knd_cic_ses_azi_krd_lat_uzb_dgb_vie_wly_akn_lda_zul	-0.0798475104372061	-0.188143729364726	0.851173903805916
887	amr_svk_tsn_fre_hau_mlt_heb_spa_uzb_tur_swt_ind_bam_ctl_swe_bsq_arw_tig_dgb_cnt_scr_rom_ewe_mcd_ses_ben_hun_swa_akn_est_afr_owc_geo_nor_alb_pan_lit_sid_sod_dut_fin_fbf_jav_slo_mao_jpn_tml_kor_glc_ukr_lda_cze_tag_lat_gam_bat_mnd_mol_igb_ger_wly_eng_grk_ita_urd_qcu_bos_rus_por_dyu_aeg_guj_anl_prs_mly_pol_moo_hin_bem_sun_tha_amh_knd_cic_xho_aze_krd_bul_azi_yor_vie_chh_tsw_zul_ven	0.104190342239281	0.245127975890109	0.806897431455025
888	anl_slo_tsn_mcd_gam_amh_tig_rus_uzb_azi_dyu_bat_ses_urd_afr_bsq_nor_sod_moo_mnd_pan_fre_bam_ita_swa_prs_hun_igb_cic_est_glc_amr_geo_guj_cze_eng_pol_owc_hau_spa_fin_ewe_tag_dut_ind_jpn_tml_kor_lat_ger_swt_alb_mao_scr_chh_sun_cnt_swe_yor_krd_heb_por_ukr_svk_ctl_qcu_ben_grk_arw_xho_aeg_lit_wly_bul_jav_mol_bem_rom_dgb_mly_tha_sid_knd_lda_ven_tur_bos_hin_aze_fbf_vie_mlt_tsw_akn_zul	-0.672842960071015	-1.61495760897987	0.109707660168348
889	gam_guj_dyu_ctl_hau_mlt_amr_mcd_tur_aze_ven_mly_akn_urd_por_bsq_eng_heb_cic_mnd_spa_ukr_bam_ger_moo_pol_fin_ses_igb_hun_ita_anl_geo_cze_grk_arw_ben_aeg_wly_scr_est_fbf_tag_fre_sun_jpn_knd_kor_dut_krd_zul_lat_ind_afr_chh_mao_cnt_pan_swt_swe_amh_slo_lit_prs_rus_qcu_nor_rom_alb_tsw_sid_mol_owc_glc_bat_bul_lda_bos_tsn_jav_tha_tig_tml_ewe_swa_uzb_svk_hin_azi_yor_vie_sod_bem_dgb_xho	-0.896847940893321	-2.17488636623815	0.0321752803066033
890	owc_ger_ewe_pan_sod_amh_hau_alb_azi_aze_moo_tag_bam_dut_rom_bsq_arw_gam_ses_mnd_grk_rus_zul_por_swt_urd_hun_cic_ven_fin_lit_tig_geo_bos_lat_ita_prs_sid_chh_hin_est_dyu_bat_ben_sun_jpn_tml_kor_spa_glc_fbf_krd_jav_ukr_anl_mly_cnt_fre_akn_pol_heb_svk_scr_bul_ctl_qcu_swe_slo_eng_swa_aeg_nor_amr_mcd_ind_guj_lda_mol_igb_mao_tha_mlt_knd_bem_tsw_uzb_afr_cze_tur_tsn_vie_wly_yor_dgb_xho	0.70468632307613	1.66903729949774	0.0984731819039774
891	tig_mcd_dgb_scr_hau_sid_aeg_por_azi_aze_yor_sun_akn_urd_guj_bsq_prs_gam_ses_mnd_ger_pol_ven_hin_dyu_nor_hun_ewe_zul_est_svk_amr_geo_pan_glc_arw_afr_heb_sod_cze_fin_tsw_ind_slo_mly_jpn_knd_kor_dut_eng_tsn_rom_tag_krd_wly_jav_cnt_spa_fbf_alb_anl_ctl_ita_ukr_ben_qcu_mol_lat_bos_xho_mlt_lit_chh_rus_mao_swe_swt_bul_lda_bat_tha_amh_tml_moo_swa_uzb_grk_fre_tur_bem_vie_owc_bam_cic_igb	-0.308112795168425	-0.729771757758218	0.467363878255243
892	sod_guj_zul_prs_chh_anl_amr_svk_uzb_aze_bam_mao_bem_rom_alb_bsq_lat_wly_tsw_mnd_arw_dut_akn_slo_cic_mol_fin_igb_swa_hun_ger_amh_geo_lit_scr_bos_ctl_tig_aeg_krd_est_tsn_tag_cze_sun_jpn_tml_kor_afr_hin_dgb_swe_ind_pan_gam_jav_cnt_mcd_moo_bul_heb_rus_grk_glc_nor_qcu_eng_spa_ben_fbf_sid_por_hau_ita_mly_ukr_ses_urd_yor_bat_tha_owc_knd_ven_xho_tur_pol_fre_azi_swt_vie_mlt_dyu_ewe_lda	-0.582962569699388	-1.39002781703462	0.167838609983673
893	tig_pol_xho_rus_mlt_heb_gam_dut_azi_uzb_akn_bat_ven_swe_grk_bsq_krd_chh_lda_cnt_alb_glc_tsn_spa_cic_pan_est_ewe_swa_fin_afr_hau_geo_fre_ukr_guj_eng_anl_wly_bul_hun_tsw_ind_hin_tag_jpn_tml_kor_por_nor_zul_ben_sun_slo_aeg_mly_mnd_svk_ses_rom_amh_ita_mcd_lat_urd_qcu_mol_cze_ctl_fbf_sid_prs_owc_ger_mao_scr_igb_arw_yor_jav_tha_sod_knd_bam_dgb_aze_lit_bos_tur_dyu_vie_amr_swt_moo_bem	-0.331206654895511	-0.78389450715864	0.435093986781931
894	sid_svk_moo_mol_sod_wly_amr_ukr_uzb_aze_bem_jav_bam_arw_urd_bsq_eng_gam_cic_mnd_glc_swe_swt_fre_ven_nor_fin_ewe_igb_hun_afr_aeg_geo_hin_grk_lit_cze_owc_chh_alb_est_fbf_mly_mcd_bat_jpn_knd_kor_krd_slo_dgb_dut_ind_spa_tig_tag_cnt_ben_xho_bos_mlt_rus_pol_rom_ctl_qcu_prs_scr_guj_swa_anl_pan_amh_ger_sun_lat_zul_ita_lda_mao_tha_heb_tml_tsn_yor_azi_bul_por_tur_akn_vie_hau_tsw_dyu_ses	-0.509122993038806	-1.21322819264359	0.228115083147254
895	chh_mcd_swa_lit_gam_mlt_heb_swe_tur_azi_igb_jav_moo_ctl_ben_bsq_fre_anl_bam_cnt_mol_guj_yor_pol_swt_ukr_est_dgb_ses_hun_cze_sid_geo_prs_ita_nor_eng_aeg_sod_urd_fin_dyu_sun_hin_mao_jpn_knd_kor_spa_krd_zul_alb_tag_lat_amh_bat_mnd_slo_cic_afr_wly_dut_scr_svk_grk_qcu_bul_bos_glc_tsn_tig_pan_owc_arw_ind_ger_lda_rom_xho_mly_tha_hau_tml_tsw_ven_uzb_rus_por_aze_bem_vie_amr_ewe_akn_fbf	-1.13638857587157	-2.78801506915025	0.00643071225312092
896	hau_mol_cic_swe_sid_aeg_anl_ukr_azi_uzb_tsn_tag_lda_krd_pol_bsq_ben_heb_swt_cnt_rus_mcd_igb_ita_swa_cze_est_ses_xho_fin_rom_wly_geo_pan_hin_scr_nor_tig_gam_urd_hun_tsw_mly_grk_bat_jpn_knd_kor_prs_spa_dgb_bul_ind_svk_amr_sun_mnd_lit_fbf_slo_owc_por_arw_ger_alb_qcu_glc_fre_guj_ven_sod_ctl_chh_eng_jav_dut_yor_afr_ewe_mao_tha_amh_tml_akn_zul_tur_bos_lat_aze_moo_vie_mlt_dyu_bam_bem	-0.68309271470695	-1.6338120450204	0.105679295857071
897	tig_alb_xho_pan_hau_anl_sid_dut_uzb_tur_ven_mao_lda_ita_ukr_bsq_bos_sod_dgb_cnt_swe_afr_moo_bul_bam_rus_fin_swa_swt_est_mcd_aeg_geo_rom_urd_glc_svk_gam_wly_prs_hun_fbf_tag_lit_jav_jpn_tml_kor_pol_lat_yor_hin_sun_slo_heb_mly_mnd_mol_tsn_por_mlt_arw_cze_spa_nor_qcu_ger_eng_krd_dyu_chh_grk_amh_guj_bat_scr_ewe_fre_ses_ind_tha_owc_knd_bem_cic_aze_ctl_ben_azi_akn_vie_amr_tsw_igb_zul	-0.0779309097781137	-0.18354561456819	0.854769516805932
898	mlt_ben_ewe_swe_heb_amh_chh_rom_tur_aze_cic_ind_ven_bul_cze_bsq_krd_amr_lda_cnt_ctl_slo_zul_nor_ses_hin_hun_tsw_dyu_fin_ita_anl_geo_guj_ukr_grk_svk_hau_tig_rus_est_swa_tag_bos_mly_jpn_tml_kor_por_mcd_akn_pan_mao_arw_wly_jav_mnd_ger_fbf_spa_owc_dut_prs_urd_lat_qcu_eng_pol_glc_tsn_gam_lit_sid_fre_bat_scr_bem_alb_bam_sun_tha_aeg_knd_moo_swt_azi_afr_mol_uzb_igb_vie_sod_yor_dgb_xho	-0.98322408848137	-2.39985433023553	0.0183943692808524
899	heb_krd_yor_lit_hau_owc_amh_spa_azi_aze_ewe_jav_fbf_bos_arw_bsq_slo_wly_bam_cnt_ger_rus_tsn_pol_xho_glc_est_igb_cic_hun_bul_aeg_geo_ben_grk_por_alb_mlt_anl_ukr_fin_zul_bat_urd_mao_jpn_tml_kor_guj_mol_dgb_dut_sun_ctl_tig_mly_mnd_swe_moo_afr_sod_eng_rom_ita_svk_qcu_prs_mcd_scr_swt_sid_lat_chh_fre_ind_nor_lda_hin_akn_tag_tha_amr_knd_tsw_bem_tur_cze_pan_uzb_dyu_vie_gam_ven_ses_swa	-0.767367978682073	-1.84548058247187	0.0681495504279787
900	tig_prs_swt_dut_sid_mlt_amr_fre_aze_azi_bam_mly_yor_ben_nor_bsq_mcd_anl_moo_mnd_slo_hin_akn_lat_zul_swe_est_cic_ewe_fin_ita_aeg_geo_pol_bul_arw_mol_owc_chh_svk_hun_tsn_bat_ger_mao_jpn_tml_kor_grk_bos_bem_guj_jav_spa_hau_ind_cnt_krd_ven_pan_wly_urd_scr_ctl_por_qcu_rus_eng_afr_lda_heb_cze_amh_lit_tag_glc_fbf_alb_swa_sun_tha_gam_knd_dyu_ses_tur_rom_ukr_uzb_xho_vie_sod_tsw_dgb_igb	-0.185099454824525	-0.436949769084422	0.663160667790255
901	aeg_eng_bam_alb_hau_sod_gam_grk_azi_tur_xho_ind_swt_lat_rus_bsq_mol_wly_tsw_cnt_bos_slo_swa_spa_zul_pol_fin_tsn_ven_hun_ctl_heb_geo_ger_arw_ukr_nor_chh_sid_urd_est_cic_mly_fre_mao_jpn_tml_kor_ita_dut_yor_bul_bat_lit_owc_tag_mnd_cze_moo_ben_tig_prs_glc_pan_scr_qcu_por_mcd_swe_akn_anl_krd_amr_afr_sun_hin_dyu_rom_bem_jav_tha_amh_knd_ewe_dgb_aze_guj_svk_uzb_fbf_vie_mlt_igb_lda_ses	-0.101309201961342	-0.238801327807166	0.811785076522858
[truncated: 99 more rows]
