# Supplementary material for: Future Tense and Economic Decisions: Controlling for Cultural Evolution
Source: PLoS One. 2015 Jul 17;10(7):e0132145. doi: 10.1371/journal.pone.0132145 (PMC4506144; doi:10.1371/journal.pone.0132145)
Supplement: S8 Appendix — See README files within the various sub-folders. (ZIP) [file pone.0132145.s008.zip › S3_Code/Residuals_new/PGLS/PermuteResults/permute_B_SavingsWITHINFAM_17000.csv]

	ftr	r	t	p
1	wly_mcd_tsn_scr_owc_sid_heb_nor_uzb_tur_fbf_mao_xho_ita_slo_bsq_urd_tig_tsw_cnt_glc_pan_swa_ger_akn_prs_fin_zul_lda_hun_afr_aeg_geo_swe_mol_pol_eng_amr_mlt_arw_est_dyu_tag_guj_ind_jpn_tml_kor_cze_svk_yor_ben_jav_grk_anl_mly_mnd_dut_bam_por_amh_bul_rus_bos_krd_qcu_spa_hin_lit_cic_gam_lat_sod_rom_bat_alb_bem_ctl_ses_sun_tha_chh_knd_ewe_moo_aze_fre_ukr_azi_dgb_vie_hau_swt_ven_igb	-0.789375182446796	-1.90907940583865	0.0593349816186099
2	owc_mol_igb_prs_gam_chh_amh_urd_azi_tur_ses_ind_moo_spa_glc_bsq_bul_sod_tsw_cnt_grk_ukr_bam_scr_dyu_rom_est_akn_xho_hun_por_hau_geo_pan_krd_nor_ger_anl_wly_eng_fin_dgb_mly_dut_tag_jpn_knd_kor_ctl_slo_swt_ben_bat_lit_mlt_mao_mnd_swe_tsn_bos_amr_mcd_fre_rus_afr_qcu_pol_lat_svk_lda_aeg_alb_tig_hin_jav_cze_yor_guj_zul_sun_tha_sid_tml_swa_bem_uzb_ita_arw_aze_fbf_vie_heb_ven_ewe_cic	0.0744980129458877	0.17583768970151	0.860803768196438
3	wly_spa_zul_cze_heb_chh_anl_grk_azi_aze_moo_tag_bem_pol_fre_bsq_prs_sod_ven_cnt_eng_bul_yor_alb_ses_dut_hun_bam_ewe_fin_nor_amr_geo_svk_bos_arw_ctl_owc_tig_pan_est_tsn_sun_ita_bat_jpn_tml_kor_afr_guj_dgb_urd_ind_scr_hau_mly_mnd_mcd_xho_swe_mlt_lat_ben_krd_slo_qcu_rus_ukr_glc_akn_gam_lit_aeg_hin_jav_mol_dyu_por_cic_mao_tha_sid_knd_lda_swa_tur_ger_rom_uzb_swt_vie_amh_tsw_igb_fbf	-0.126227908684252	-0.297380004018449	0.766839655237294
4	amh_guj_tsn_hin_mlt_sod_amr_ukr_tur_azi_ven_mly_xho_dut_eng_bsq_fre_anl_cic_cnt_ctl_bos_ewe_cze_lda_grk_hun_swa_moo_fin_afr_hau_geo_lat_svk_prs_lit_sid_tig_bul_est_dgb_tag_mol_bat_jpn_knd_kor_pol_rom_igb_scr_ind_slo_chh_mao_mnd_ger_zul_krd_owc_swe_nor_por_ben_qcu_alb_ita_spa_ses_aeg_mcd_gam_urd_jav_pan_fbf_glc_yor_sun_tha_heb_tml_swt_akn_aze_arw_rus_uzb_bam_vie_wly_dyu_bem_tsw	-0.348096427564501	-0.823886470192159	0.412111980264691
5	aeg_grk_tsw_pol_chh_hau_amh_lit_aze_tur_tsn_tag_swt_por_alb_bsq_ita_owc_zul_mnd_afr_ger_ses_bul_ven_svk_hun_ewe_bem_est_dut_anl_geo_guj_ben_rus_slo_mlt_heb_hin_fin_xho_ind_bos_bat_jpn_knd_kor_krd_swe_igb_rom_mly_urd_wly_sun_cnt_prs_bam_cze_amr_ctl_spa_glc_eng_qcu_ukr_mol_arw_akn_sid_scr_tig_nor_mao_pan_lda_mcd_cic_jav_tha_sod_tml_dgb_fbf_uzb_lat_fre_azi_moo_vie_gam_swa_yor_dyu	-0.449362005505221	-1.06699868252291	0.288734479828092
6	chh_ukr_lda_ctl_sid_mlt_amh_dut_uzb_tur_zul_sun_ven_hin_arw_bsq_afr_hau_ses_mnd_bos_ger_dyu_guj_fbf_spa_fin_cic_akn_est_glc_aeg_geo_slo_ben_urd_cze_tig_owc_mol_hun_xho_tag_lat_mly_jpn_knd_kor_por_grk_ewe_scr_bat_fre_anl_jav_cnt_pan_igb_alb_gam_nor_eng_mcd_lit_qcu_ita_rus_krd_moo_sod_pol_heb_rom_mao_svk_dgb_swe_tsn_ind_tha_wly_tml_yor_bem_azi_bul_prs_aze_tsw_vie_amr_swa_bam_swt	-0.43582947513753	-1.03635026673298	0.302725954573759
7	hau_grk_swa_mol_heb_owc_gam_alb_uzb_tur_akn_tag_ven_dut_ukr_bsq_urd_aeg_lda_cnt_guj_glc_dgb_slo_ewe_scr_est_xho_moo_hun_ben_amh_geo_krd_spa_arw_hin_sid_sod_eng_fin_cic_sun_pan_bat_jpn_knd_kor_bos_por_yor_mcd_mly_pol_tig_jav_mnd_rom_fbf_rus_chh_swe_lat_lit_cze_qcu_svk_bul_afr_zul_mlt_fre_amr_ger_ind_ctl_ses_nor_bem_mao_tha_wly_tml_tsn_dyu_aze_ita_prs_azi_bam_vie_anl_igb_tsw_swt	-0.289664558158424	-0.684995051934102	0.495050787765151
8	amh_bos_zul_ita_aeg_tig_sod_swe_azi_uzb_moo_mly_akn_lat_cze_bsq_hin_owc_ven_mnd_por_ben_lda_svk_cic_rom_hun_bam_dyu_fin_rus_chh_geo_slo_mol_glc_spa_gam_sid_ctl_est_dgb_tag_nor_ind_jpn_knd_kor_grk_prs_igb_afr_jav_guj_heb_bat_cnt_fre_yor_lit_hau_alb_bul_ger_urd_qcu_scr_pol_ukr_tsn_amr_pan_mlt_arw_mao_mcd_xho_eng_ewe_sun_tha_anl_tml_swt_tsw_tur_krd_dut_aze_fbf_vie_wly_ses_bem_swa	0.470203202459516	1.10829079348436	0.270594263415752
9	amr_spa_dgb_swe_amh_tig_sod_dut_tur_azi_ewe_mao_dyu_bul_ukr_bsq_lat_owc_tsn_mnd_mcd_slo_ses_rom_cic_alb_hun_tsw_moo_est_pan_gam_geo_eng_afr_ita_urd_heb_mlt_nor_fin_xho_jav_cze_ind_jpn_tml_kor_ger_scr_bam_mol_bat_hin_aeg_mly_cnt_rus_swa_fre_wly_glc_svk_prs_ctl_qcu_lit_krd_arw_akn_sid_bos_chh_guj_tag_pol_fbf_por_zul_sun_tha_hau_knd_igb_yor_aze_ben_grk_uzb_swt_vie_anl_ven_lda_bem	-0.890641423137397	-2.16186435781596	0.0331955817692632
10	aeg_bos_igb_ita_amh_heb_sod_mol_azi_uzb_akn_mly_yor_swe_mcd_bsq_spa_anl_ewe_cnt_guj_dut_ven_eng_dgb_lat_hun_lda_fbf_est_nor_hau_geo_rom_svk_pol_glc_tig_gam_alb_fin_xho_mao_afr_tag_jpn_knd_kor_cze_krd_moo_ben_sun_rus_sid_jav_mnd_pan_ses_arw_chh_scr_ger_hin_ukr_qcu_slo_prs_ctl_tsn_owc_fre_mlt_por_bat_urd_cic_grk_bam_ind_tha_amr_tml_zul_swa_aze_lit_bul_tur_bem_vie_wly_swt_tsw_dyu	-0.585775518929405	-1.39507143985657	0.166317103708486
11	sod_urd_ven_pol_aeg_heb_sid_dut_azi_tur_akn_jav_lda_pan_mol_bsq_slo_mlt_dgb_mnd_bul_lat_swt_rus_cic_prs_est_dyu_yor_hun_alb_amh_geo_ukr_bos_rom_glc_amr_chh_afr_fin_tsn_bat_ger_mly_jpn_knd_kor_krd_lit_fbf_svk_tag_ita_anl_sun_cnt_por_ewe_mcd_wly_cze_swe_grk_guj_qcu_ben_nor_ctl_ses_tig_eng_hau_spa_ind_arw_bam_hin_igb_mao_tha_gam_tml_zul_moo_aze_fre_scr_uzb_bem_vie_owc_tsw_swa_xho	0.177500842123987	0.417876127574598	0.677000944629815
12	hau_svk_dgb_arw_mlt_amr_aeg_lat_uzb_azi_moo_mly_igb_ger_pol_bsq_slo_heb_swa_mnd_cze_spa_yor_ben_tsw_ukr_fin_cic_ewe_est_krd_tig_geo_glc_rom_bos_lit_amh_anl_ctl_hun_zul_ind_pan_bat_jpn_knd_kor_grk_afr_ses_por_jav_mcd_gam_mao_cnt_nor_bem_ita_owc_bul_mol_eng_swe_qcu_prs_dut_fre_xho_sod_urd_sid_rus_tag_scr_tsn_hin_ven_sun_tha_chh_tml_akn_lda_aze_alb_guj_tur_bam_vie_wly_fbf_dyu_swt	-0.996310450993018	-2.42791755345169	0.0171104134068689
13	mlt_por_swt_grk_sod_anl_gam_pol_azi_aze_lda_sun_swa_bos_prs_bsq_scr_sid_xho_cnt_nor_afr_yor_bul_ven_slo_fin_bem_dgb_hun_alb_amr_geo_ctl_eng_svk_fre_amh_heb_ger_est_dyu_tag_pan_mly_jpn_tml_kor_spa_swe_igb_mol_mao_rom_tig_jav_mnd_cze_tsw_lat_aeg_arw_hin_krd_ukr_qcu_ita_rus_guj_akn_wly_ben_owc_glc_ind_urd_moo_lit_bam_bat_tha_chh_knd_tsn_cic_tur_mcd_dut_uzb_zul_vie_hau_ses_ewe_fbf	-0.259890213343515	-0.614626816187888	0.54030205402389
14	owc_por_xho_krd_chh_anl_amh_guj_tur_aze_ven_sun_ewe_rom_mcd_bsq_mol_sod_bam_cnt_ukr_ita_swa_afr_bem_ctl_fin_cic_fbf_est_arw_gam_geo_eng_lit_lat_rus_amr_sid_hin_hun_dgb_bat_urd_jav_jpn_tml_kor_bos_prs_tsn_bul_mly_ger_mlt_mao_mnd_alb_zul_glc_heb_dut_slo_grk_swe_qcu_pol_cze_svk_yor_tig_scr_hau_spa_ind_nor_tsw_fre_dyu_tag_tha_wly_knd_swt_ses_azi_ben_pan_uzb_lda_vie_aeg_moo_akn_igb	-0.529308359082267	-1.26358044174745	0.209538985690609
15	gam_mol_fbf_slo_tig_amr_sid_mcd_uzb_aze_dgb_ind_yor_ben_por_bsq_bos_hau_bem_mnd_guj_lat_akn_ukr_swt_eng_est_ven_cic_fin_grk_chh_geo_bul_krd_ctl_ita_owc_wly_nor_hun_igb_jav_urd_tag_jpn_knd_kor_hin_prs_bam_rom_bat_afr_mlt_mly_cnt_swe_xho_scr_amh_arw_dut_glc_lit_qcu_pol_cze_rus_moo_sod_ger_anl_spa_sun_alb_dyu_svk_tsn_mao_tha_heb_tml_zul_ewe_azi_pan_fre_tur_lda_vie_aeg_ses_swa_tsw	0.192926224416027	0.453987018752372	0.650895886658721
16	anl_bos_ewe_ukr_owc_aeg_sid_dut_azi_uzb_yor_mly_xho_ger_scr_bsq_mol_gam_tsn_mnd_mcd_hin_dgb_swe_cic_por_est_fbf_bem_hun_rus_heb_geo_cze_pan_eng_rom_hau_mlt_guj_fin_lda_jav_grk_mao_jpn_tml_kor_ben_pol_ses_krd_tag_slo_amr_ind_cnt_ita_swa_svk_chh_fre_bul_afr_arw_qcu_alb_spa_urd_igb_wly_ctl_amh_nor_sun_lat_dyu_lit_tsw_bat_tha_tig_knd_akn_moo_tur_prs_glc_aze_zul_vie_sod_swt_bam_ven	-0.62110807400134	-1.48860854433841	0.139973723473361
17	aeg_lat_moo_por_amr_gam_owc_rus_aze_tur_ven_mao_swt_ita_hin_bsq_krd_sod_dgb_cnt_ben_slo_ewe_guj_swa_ukr_hun_akn_bam_fin_nor_chh_geo_eng_arw_urd_spa_mlt_wly_rom_est_lda_jav_afr_sun_jpn_knd_kor_swe_fre_cic_pol_bat_ctl_hau_mly_mnd_bul_ses_pan_tig_mcd_grk_ger_cze_qcu_lit_mol_dut_igb_amh_alb_heb_scr_tag_glc_xho_prs_yor_ind_tha_sid_tml_dyu_bem_uzb_bos_svk_azi_tsw_vie_anl_zul_fbf_tsn	0.17690651024879	0.416423070259845	0.678059949859276
18	hau_ukr_igb_lit_aeg_sid_gam_nor_uzb_tur_fbf_mao_ven_mol_swe_bsq_bul_sod_swt_cnt_prs_fre_lda_slo_tsw_krd_hun_bem_dyu_fin_ben_amr_geo_afr_ctl_lat_svk_wly_mlt_cze_est_zul_jav_scr_mly_jpn_tml_kor_spa_urd_tsn_por_sun_rom_tig_ind_mnd_ita_akn_rus_chh_pol_glc_hin_pan_qcu_grk_dut_arw_yor_owc_ger_heb_bos_bat_guj_dgb_eng_ses_tag_tha_anl_knd_moo_ewe_aze_alb_mcd_azi_swa_vie_amh_bam_cic_xho	-0.240168487752545	-0.567684814041768	0.571616943788274
19	hau_krd_ven_alb_chh_aeg_sod_prs_azi_aze_moo_bat_akn_por_slo_bsq_glc_amr_ewe_mnd_scr_lit_xho_dut_fbf_cze_est_ses_igb_fin_guj_owc_geo_urd_pan_eng_mcd_amh_wly_bul_hun_swt_tag_lat_mly_jpn_knd_kor_swe_afr_dgb_ukr_mao_svk_gam_sun_cnt_rus_bem_bos_mlt_nor_ben_grk_fre_qcu_spa_rom_arw_cic_heb_mol_anl_pol_ind_ger_lda_hin_zul_jav_tha_sid_tml_tsn_tsw_uzb_ita_ctl_tur_swa_vie_tig_dyu_yor_bam	0.115926102002994	0.273194339612386	0.785309586753142
20	sid_eng_swt_ukr_chh_aeg_amh_glc_azi_aze_ven_tag_xho_afr_cze_bsq_guj_anl_tsw_cnt_svk_mol_swa_pol_dgb_swe_hun_dyu_ses_fin_hin_amr_geo_grk_urd_rom_nor_owc_sod_ger_est_ewe_mao_mcd_jav_jpn_tml_kor_krd_fre_moo_prs_sun_bul_heb_ind_mnd_bos_akn_spa_tig_alb_lat_ctl_scr_qcu_por_rus_arw_lda_mlt_slo_wly_ben_bat_ita_tsn_dut_bam_mly_tha_hau_knd_zul_cic_uzb_lit_pan_tur_igb_vie_gam_fbf_yor_bem	-0.301374291603312	-0.712600580706333	0.477877042842731
21	amr_hin_dgb_nor_chh_gam_heb_ben_uzb_azi_igb_sun_ses_lit_svk_bsq_glc_hau_bem_cnt_spa_mol_swt_ukr_dyu_urd_est_moo_ven_fin_bos_mlt_geo_pan_guj_rom_grk_anl_tig_cze_hun_zul_ind_rus_mao_jpn_tml_kor_swe_dut_cic_bul_mly_slo_owc_jav_mnd_mcd_yor_lat_sid_afr_krd_prs_eng_qcu_arw_ger_pol_akn_aeg_ctl_amh_scr_bat_ita_xho_por_lda_tag_tha_wly_knd_bam_swa_tur_alb_fre_aze_fbf_vie_sod_tsn_ewe_tsw	-0.368741474329328	-0.874389276912452	0.384158749026638
22	gam_bos_bem_alb_sid_owc_wly_nor_tur_uzb_tsn_sun_cic_glc_bul_bsq_rus_heb_swt_cnt_rom_hin_akn_scr_ewe_cze_fin_zul_ses_est_urd_anl_geo_pol_svk_swe_lat_amr_mlt_ita_hun_fbf_tag_guj_mao_jpn_tml_kor_krd_ben_dyu_eng_ind_afr_sod_bat_mnd_pan_bam_spa_tig_prs_ctl_arw_por_qcu_ukr_lit_mcd_tsw_aeg_slo_chh_grk_mly_ger_dgb_dut_swa_jav_tha_amh_knd_yor_xho_azi_mol_fre_aze_igb_vie_hau_ven_moo_lda	-0.148539021402224	-0.351228150265071	0.726211643323523
23	mlt_por_xho_grk_amr_sod_heb_afr_uzb_aze_swt_sun_bem_ita_eng_bsq_hin_anl_cic_mnd_krd_ben_bam_mol_swa_svk_est_igb_ewe_fin_alb_sid_geo_mcd_spa_guj_swe_wly_chh_rom_hun_fbf_tag_glc_bat_jpn_tml_kor_urd_rus_zul_fre_mly_cze_gam_mao_cnt_scr_tsn_bul_owc_prs_ger_lat_arw_qcu_dut_ukr_ctl_ses_aeg_pan_amh_slo_ind_pol_akn_lit_moo_jav_tha_hau_knd_dyu_yor_tur_bos_nor_azi_lda_vie_tig_ven_dgb_tsw	0.116884995597874	0.274951377792552	0.78396349761419
24	sid_krd_ven_scr_amh_sod_tig_ctl_azi_aze_zul_tag_xho_eng_bul_bsq_svk_chh_dyu_mnd_nor_spa_tsn_pol_ewe_rus_fin_akn_fbf_est_dut_wly_geo_fre_slo_ben_por_mlt_anl_glc_hun_dgb_mao_grk_sun_jpn_tml_kor_guj_prs_bam_cze_ind_rom_hau_bat_cnt_lit_moo_bos_aeg_ger_hin_ita_urd_qcu_ukr_alb_afr_swt_gam_lat_amr_mcd_mly_pan_ses_arw_yor_jav_tha_owc_knd_swa_igb_uzb_mol_swe_tur_bem_vie_heb_cic_lda_tsw	-0.0787199480769699	-0.185587177844431	0.853172681374938
25	heb_fre_zul_lit_sod_gam_owc_nor_tur_aze_swa_sun_ewe_por_mol_bsq_bul_wly_tsw_cnt_alb_rom_swt_rus_cic_pan_est_akn_ses_hun_mcd_sid_geo_guj_krd_spa_dut_amh_aeg_ger_fin_fbf_tag_ctl_mly_jpn_knd_kor_bos_glc_bam_urd_jav_pol_chh_mao_mnd_ben_igb_hin_hau_swe_afr_slo_svk_qcu_grk_cze_arw_yor_mlt_lat_tig_prs_bat_ukr_dyu_ita_dgb_ind_tha_amr_tml_lda_bem_azi_scr_eng_uzb_ven_vie_anl_xho_tsn_moo	-0.582684436523993	-1.39110112515673	0.167513939332894
26	mlt_nor_lda_slo_amh_anl_owc_ben_uzb_azi_fbf_mly_dgb_grk_ger_bsq_arw_heb_yor_cnt_svk_dut_ses_prs_igb_pol_est_tsw_xho_fin_afr_sid_geo_swe_spa_guj_ukr_aeg_wly_bul_hun_bam_ind_hin_jav_jpn_tml_kor_bos_krd_ven_mcd_sun_cze_tig_mao_mnd_ita_swa_lat_amr_fre_rus_pan_scr_qcu_lit_por_rom_moo_gam_ctl_chh_mol_tag_glc_zul_alb_bem_bat_tha_sod_knd_tsn_swt_aze_urd_eng_tur_ewe_vie_hau_dyu_cic_akn	-0.800786055200274	-1.93039513644475	0.056604543573639
27	aeg_cze_xho_rus_gam_heb_mlt_ctl_aze_azi_cic_mao_swt_slo_arw_bsq_lat_amr_ewe_cnt_pan_urd_swa_por_zul_mcd_fin_bam_moo_est_glc_amh_geo_krd_scr_rom_pol_owc_sod_dut_hun_dyu_jav_svk_sun_jpn_tml_kor_nor_afr_igb_mol_mly_ukr_anl_tag_mnd_prs_lda_grk_chh_bos_ita_spa_bul_qcu_lit_swe_fre_dgb_tig_alb_hau_ger_ind_hin_ven_eng_ses_bat_tha_sid_knd_fbf_akn_tur_guj_ben_uzb_tsw_vie_wly_yor_tsn_bem	-0.0992128337269099	-0.233737124623616	0.815702809179589
28	amr_fre_yor_grk_mlt_wly_tig_spa_azi_uzb_ven_sun_moo_dut_por_bsq_ita_sod_ewe_cnt_pol_arw_fbf_ben_dgb_hin_est_cic_tsn_hun_urd_owc_geo_svk_glc_swe_mcd_anl_chh_guj_fin_swa_tag_pan_jav_jpn_tml_kor_nor_krd_dyu_eng_bat_alb_amh_mao_mnd_lat_tsw_lit_aeg_rus_rom_prs_bos_qcu_slo_ger_ukr_xho_gam_bul_sid_afr_ind_cze_bam_scr_swt_mly_tha_heb_knd_akn_ses_tur_ctl_mol_aze_zul_vie_hau_bem_lda_igb	-0.594380235204906	-1.41864198931683	0.159346005803532
29	chh_hin_moo_grk_heb_gam_sid_lat_tur_azi_tsw_ind_ewe_bul_slo_bsq_mol_tig_zul_cnt_alb_lit_xho_bos_tsn_pol_est_akn_ses_hun_dut_sod_geo_swe_ukr_spa_guj_amh_wly_afr_fin_cic_mly_urd_tag_jpn_knd_kor_mcd_rus_fbf_scr_sun_svk_amr_bat_mnd_nor_dgb_ger_aeg_eng_por_ita_rom_qcu_pan_fre_prs_swa_anl_cze_mlt_ctl_mao_arw_dyu_ben_yor_jav_tha_owc_tml_lda_bem_uzb_glc_krd_aze_ven_vie_hau_swt_bam_igb	0.67511806175994	1.5977436791559	0.11349236493601
30	gam_rus_moo_rom_chh_aeg_heb_fre_tur_uzb_igb_tag_cic_arw_slo_bsq_ctl_tig_tsw_cnt_krd_alb_bem_svk_ven_urd_hun_xho_ses_fin_prs_wly_geo_grk_glc_por_scr_sid_amr_mol_est_fbf_mly_pan_jav_jpn_knd_kor_swe_spa_dyu_ger_sun_ben_sod_bat_mnd_dut_tsn_eng_anl_hin_nor_bul_bos_qcu_ukr_lat_afr_ewe_amh_lit_hau_cze_mao_ita_yor_guj_zul_ind_tha_mlt_tml_swt_akn_aze_pol_mcd_azi_bam_vie_owc_dgb_swa_lda	0.00390953516942747	0.00921467385691061	0.992667596060133
31	aeg_ukr_dgb_alb_tig_amr_mlt_nor_tur_uzb_swt_ind_ses_ctl_urd_bsq_pan_hau_akn_cnt_ger_scr_bam_bul_fbf_swe_fin_zul_ven_est_fre_wly_geo_dut_guj_svk_slo_amh_sid_spa_hun_igb_mly_prs_tag_jpn_knd_kor_bos_arw_ewe_hin_bat_por_heb_sun_mnd_mcd_lda_rus_chh_cze_rom_ben_lat_qcu_krd_glc_mol_xho_anl_afr_gam_grk_mao_pol_moo_lit_dyu_jav_tha_sod_tml_swa_bem_aze_ita_eng_azi_tsw_vie_owc_cic_yor_tsn	0.288428973519085	0.679419761377417	0.498559486341895
32	hau_glc_ven_eng_sid_wly_amr_afr_azi_tur_ses_sun_xho_ukr_ben_bsq_rom_mlt_tsn_cnt_arw_guj_ewe_krd_bem_hin_fin_lda_swt_hun_slo_aeg_geo_pan_rus_bos_nor_owc_chh_ctl_est_zul_bat_ger_mly_jpn_knd_kor_scr_alb_moo_mol_ind_lit_tig_tag_mnd_fre_akn_dut_sod_svk_swe_spa_bul_qcu_urd_prs_lat_dgb_gam_cze_anl_ita_mao_por_dyu_mcd_cic_jav_tha_amh_tml_yor_swa_uzb_grk_pol_aze_fbf_vie_heb_bam_igb_tsw	0.149462650037748	0.351765476754089	0.725809934061018
33	wly_cze_igb_bul_mlt_amr_gam_guj_tur_aze_tsw_bat_bam_ben_arw_bsq_alb_owc_zul_cnt_ger_afr_dgb_pan_tsn_lat_hun_swt_bem_est_krd_tig_geo_ita_por_nor_urd_aeg_amh_ukr_fin_dyu_tag_rom_mao_jpn_tml_kor_prs_bos_xho_grk_mly_pol_heb_ind_mnd_ctl_ewe_lit_hau_rus_mol_svk_hin_qcu_eng_spa_swe_yor_anl_mcd_sod_dut_sun_glc_ses_slo_cic_jav_tha_sid_knd_lda_swa_azi_fre_scr_uzb_akn_vie_chh_moo_fbf_ven	0.485601528003306	1.14794756586871	0.253934542271564
34	amr_lit_fbf_ger_sid_tig_anl_svk_tur_uzb_dgb_jav_lda_swe_afr_bsq_mol_hau_tsn_mnd_spa_rom_zul_ukr_bem_eng_fin_dyu_xho_hun_pan_amh_geo_prs_slo_dut_krd_gam_owc_alb_est_yor_bat_grk_ind_jpn_tml_kor_ctl_scr_moo_fre_tag_mcd_heb_sun_cnt_glc_ven_nor_sod_rus_ben_guj_por_qcu_pol_bos_bul_ewe_aeg_hin_mlt_urd_mao_ita_swa_lat_igb_mly_tha_chh_knd_bam_swt_azi_cze_arw_aze_tsw_vie_wly_cic_akn_ses	-0.0926992477251457	-0.218308932949259	0.827666744395698
35	owc_dut_fbf_nor_heb_gam_amr_spa_aze_azi_ewe_tag_ses_glc_pol_bsq_slo_wly_igb_mnd_ukr_pan_dyu_cze_moo_guj_hun_bam_xho_fin_krd_sod_geo_svk_grk_lat_ctl_chh_amh_alb_est_bem_ind_hin_bat_jpn_knd_kor_arw_mcd_ven_bos_mao_swe_aeg_jav_cnt_rus_dgb_ger_mlt_rom_mol_ita_ben_qcu_lit_bul_prs_akn_sid_eng_tig_por_sun_urd_swa_scr_lda_mly_tha_anl_tml_tsw_cic_tur_afr_fre_uzb_yor_vie_hau_swt_zul_tsn	-0.157710044002638	-0.372259880492206	0.710546308937257
36	aeg_swe_swa_rus_heb_sid_amh_hin_uzb_tur_fbf_tag_tsn_guj_cze_bsq_pan_tig_swt_cnt_por_bos_lda_rom_akn_pol_fin_moo_dyu_hun_ita_hau_geo_ukr_lat_bul_eng_amr_anl_arw_est_cic_jav_spa_ind_jpn_tml_kor_mol_afr_yor_dut_mao_ger_mlt_bat_mnd_prs_igb_scr_wly_mcd_alb_fre_svk_qcu_ctl_krd_grk_bem_sod_glc_owc_lit_sun_ben_dgb_slo_ses_mly_tha_chh_knd_zul_ewe_azi_nor_urd_aze_ven_vie_gam_tsw_xho_bam	-0.324110349574535	-0.767669563433495	0.444628245175655
37	heb_bos_ven_hin_sid_mlt_chh_guj_aze_azi_cic_sun_xho_rus_ctl_bsq_fre_tig_tsw_cnt_rom_glc_bam_arw_swa_alb_hun_fbf_akn_fin_mol_anl_geo_afr_bul_ukr_prs_amh_gam_grk_est_swt_mly_por_bat_jpn_knd_kor_nor_pol_bem_svk_tag_ger_sod_ind_mnd_dut_moo_eng_owc_urd_ben_ita_krd_qcu_pan_slo_mcd_igb_hau_swe_amr_lat_jav_spa_yor_scr_ses_mao_tha_wly_tml_tsn_dyu_uzb_lit_cze_tur_dgb_vie_aeg_lda_zul_ewe	-0.13610957497482	-0.322026244591133	0.748155550181966
38	anl_nor_igb_por_mlt_heb_sod_fre_tur_azi_fbf_mao_dgb_pan_spa_bsq_glc_hau_cic_cnt_pol_scr_bem_rom_zul_grk_fin_ven_akn_est_bul_amh_geo_lit_ben_hin_ita_chh_tig_dut_hun_dyu_ind_krd_jav_jpn_tml_kor_rus_ukr_bam_ctl_tag_lat_gam_mly_mnd_swe_xho_eng_wly_mol_svk_arw_alb_qcu_cze_afr_urd_moo_aeg_prs_sid_bos_sun_slo_ses_mcd_yor_bat_tha_owc_knd_swa_swt_aze_guj_ger_uzb_tsn_vie_amr_tsw_lda_ewe	-0.23080816898223	-0.544966880321754	0.587080822563723
39	hau_ukr_ven_hin_tig_gam_chh_svk_tur_uzb_igb_bat_dyu_spa_bos_bsq_prs_anl_swa_cnt_ctl_ger_akn_mol_yor_cze_fin_xho_dgb_hun_lat_mlt_geo_mcd_bul_pan_por_sid_wly_rus_est_zul_mao_ita_jav_jpn_knd_kor_pol_fre_ewe_guj_mly_krd_amh_sun_mnd_eng_tsw_glc_owc_nor_scr_grk_lit_qcu_afr_dut_arw_swt_amr_rom_sod_urd_tag_swe_bam_ben_tsn_ind_tha_heb_tml_fbf_moo_azi_alb_slo_aze_ses_vie_aeg_cic_lda_bem	-0.752335340221372	-1.80525125799176	0.0742712420872191
40	owc_rus_yor_krd_aeg_tig_mlt_ukr_tur_aze_xho_ind_ven_lit_ctl_bsq_slo_sid_ewe_cnt_eng_grk_igb_ben_tsn_mol_est_tsw_swt_fin_dut_anl_geo_bos_guj_glc_cze_amr_gam_por_hun_swa_mly_pan_mao_jpn_tml_kor_prs_ger_akn_afr_tag_fre_sod_jav_mnd_svk_bam_scr_amh_rom_swe_ita_spa_qcu_nor_bul_alb_bem_heb_mcd_hau_hin_sun_pol_lda_urd_ses_bat_tha_chh_knd_fbf_zul_uzb_lat_arw_azi_cic_vie_wly_moo_dgb_dyu	0.498093633296225	1.1775069311319	0.241997845181435
41	chh_cze_ses_grk_gam_mlt_sid_ukr_uzb_aze_zul_bat_swa_por_alb_bsq_pan_sod_bem_cnt_arw_prs_dyu_ben_moo_mcd_fin_bam_lda_hun_ita_amh_geo_hin_eng_pol_bul_amr_owc_krd_est_swt_ind_spa_sun_jpn_tml_kor_slo_dut_tsn_rom_jav_ger_wly_mao_mnd_ctl_ven_bos_hau_lat_scr_mol_swe_qcu_nor_guj_rus_cic_anl_svk_aeg_glc_mly_fre_fbf_urd_igb_tag_tha_heb_knd_ewe_dgb_azi_afr_lit_tur_tsw_vie_tig_akn_yor_xho	-0.0463574950607678	-0.109212661691808	0.913269123697285
42	sod_bul_fbf_prs_owc_aeg_hau_ctl_azi_tur_tsw_ind_ven_lit_guj_bsq_eng_anl_cic_cnt_urd_rom_dgb_arw_ewe_fre_fin_yor_lda_hun_scr_chh_geo_rus_slo_glc_svk_wly_amr_ita_est_ses_sun_bos_bat_jpn_knd_kor_mcd_por_moo_pan_tag_lat_gam_mao_mnd_grk_xho_pol_heb_mol_swe_cze_ukr_qcu_spa_nor_ger_bam_amh_alb_sid_hin_mly_afr_swa_dut_tsn_jav_tha_mlt_tml_akn_dyu_aze_krd_ben_uzb_zul_vie_tig_igb_swt_bem	-0.12188477508696	-0.287267212112089	0.774546829431217
43	sod_alb_igb_arw_amr_aeg_hau_rus_azi_uzb_ewe_ind_dyu_eng_rom_bsq_krd_owc_dgb_mnd_urd_ita_ses_ukr_swt_bul_hun_tsn_bam_est_swe_sid_geo_lat_slo_bos_dut_heb_gam_spa_fin_ven_tag_svk_bat_jpn_tml_kor_por_ctl_swa_grk_sun_ben_amh_mao_cnt_mcd_zul_prs_tig_hin_glc_afr_fre_qcu_scr_cze_mol_yor_mlt_guj_wly_nor_mly_lit_tsw_pol_akn_jav_tha_anl_knd_lda_cic_tur_ger_pan_aze_bem_vie_chh_moo_fbf_xho	-0.117682918859214	-0.277213233900068	0.782231628296193
44	mlt_ita_tsn_eng_gam_amh_anl_afr_azi_uzb_yor_bat_bam_rom_urd_bsq_prs_owc_ses_mnd_glc_ben_zul_dut_fbf_grk_hun_dgb_bem_est_swe_chh_geo_spa_mol_svk_por_sid_aeg_ger_fin_ewe_tag_scr_ind_jpn_tml_kor_guj_nor_tsw_bos_jav_bul_heb_mly_cnt_rus_ven_slo_tig_alb_lit_arw_ctl_qcu_hin_krd_lat_moo_wly_mcd_amr_pol_sun_ukr_dyu_pan_akn_mao_tha_sod_knd_swa_igb_tur_fre_cze_aze_swt_vie_hau_cic_xho_lda	-0.114886745429879	-0.271027581566523	0.78697046581938
45	hau_dut_fbf_rus_heb_sod_wly_grk_tur_aze_akn_mly_dyu_guj_svk_bsq_arw_sid_dgb_mnd_por_mcd_zul_lat_tsn_ukr_fin_yor_cic_hun_scr_owc_geo_glc_slo_urd_bul_aeg_mlt_ita_est_ewe_sun_alb_mao_jpn_knd_kor_pol_ben_ven_afr_jav_rom_gam_tag_cnt_prs_tsw_swe_amr_pan_fre_lit_mol_qcu_krd_ctl_nor_bem_tig_ger_chh_spa_bat_hin_bam_eng_lda_ind_tha_anl_tml_swt_ses_azi_cze_bos_uzb_igb_vie_amh_swa_xho_moo	-0.458471062052792	-1.08803458724979	0.279391512587159
46	sid_eng_tsn_slo_amr_aeg_owc_rom_uzb_tur_xho_tag_swa_lit_arw_bsq_spa_amh_yor_mnd_krd_lat_bam_afr_swt_pan_est_tsw_dgb_fin_guj_heb_geo_ben_bul_swe_alb_gam_chh_grk_hun_ewe_sun_fre_mao_jpn_knd_kor_hin_svk_moo_ger_jav_ita_tig_ind_cnt_urd_ven_bos_hau_pol_cze_scr_mol_qcu_mcd_por_rus_akn_wly_dut_anl_prs_bat_ctl_cic_glc_fbf_mly_tha_sod_tml_bem_igb_azi_nor_ukr_aze_ses_vie_mlt_zul_lda_dyu	-0.348861682397123	-0.826337045564099	0.410727905912685
47	amh_lat_ewe_spa_heb_tig_aeg_eng_tur_azi_tsn_mly_bem_prs_ita_bsq_svk_mlt_bam_mnd_nor_pol_dyu_krd_ven_dut_hun_yor_swt_est_bul_sid_geo_scr_ukr_hin_ctl_chh_gam_swe_fin_cic_tag_guj_bat_jpn_tml_kor_mol_fre_ses_pan_mao_slo_sod_ind_cnt_rus_xho_ger_wly_cze_glc_mcd_grk_qcu_bos_por_alb_zul_amr_lit_owc_ben_sun_rom_akn_arw_lda_jav_tha_hau_knd_moo_fbf_uzb_afr_urd_aze_swa_vie_anl_igb_dgb_tsw	-0.0432656037263753	-0.101906919456663	0.919049957603094
48	heb_alb_akn_fre_aeg_tig_sod_mcd_aze_azi_moo_mly_yor_urd_mol_bsq_nor_hau_ewe_mnd_glc_slo_swt_por_xho_swe_hun_lda_tsw_fin_afr_gam_geo_ben_bos_lit_spa_amh_anl_grk_est_swa_ind_prs_tag_jpn_tml_kor_rus_ita_bem_dut_sun_cze_sid_jav_cnt_ctl_bam_eng_chh_pan_hin_ukr_guj_qcu_arw_scr_svk_igb_amr_krd_wly_rom_mao_ger_ses_pol_zul_bat_tha_mlt_knd_tsn_ven_uzb_bul_lat_tur_cic_vie_owc_fbf_dgb_dyu	-0.166157950822768	-0.392138482192253	0.695853110012592
49	sod_nor_lda_svk_aeg_tig_owc_ctl_aze_azi_akn_mly_igb_prs_ita_bsq_fre_hau_moo_mnd_krd_ukr_cic_alb_ven_lit_fin_zul_dyu_est_urd_sid_geo_ben_spa_afr_swe_amh_heb_arw_hun_dgb_sun_hin_bat_jpn_knd_kor_ger_eng_bam_bos_ind_rus_wly_jav_cnt_mcd_swa_mol_gam_lat_bul_pol_guj_qcu_rom_grk_pan_xho_chh_cze_amr_dut_tag_por_swt_slo_ses_mao_tha_anl_tml_tsn_yor_uzb_glc_scr_tur_bem_vie_mlt_tsw_fbf_ewe	-0.457315049374371	-1.08817936160212	0.279327943977677
50	sid_arw_ewe_rus_aeg_wly_gam_eng_uzb_tur_lda_ind_akn_svk_scr_bsq_lat_amr_bem_cnt_lit_slo_tsn_mcd_tsw_swe_hun_zul_fbf_fin_urd_sod_geo_guj_ita_rom_ger_mlt_owc_prs_est_dgb_mly_bos_sun_jpn_knd_kor_glc_ctl_ses_grk_bat_cze_amh_mao_mnd_ukr_xho_spa_anl_bul_nor_dut_mol_qcu_alb_pol_krd_cic_heb_fre_hau_por_tag_pan_igb_hin_ven_jav_tha_chh_tml_dyu_moo_aze_afr_ben_azi_swt_vie_tig_yor_swa_bam	0.386651772629558	0.911891815001574	0.364183404241579
51	mlt_lat_dyu_hin_aeg_anl_gam_bul_uzb_aze_swt_tag_ses_alb_afr_bsq_mol_hau_dgb_mnd_spa_arw_igb_prs_yor_ukr_hun_bem_swa_fin_fre_wly_geo_cze_rom_ctl_nor_tig_sid_rus_est_moo_ind_swe_jav_jpn_tml_kor_krd_svk_akn_ita_bat_scr_amh_sun_cnt_por_tsw_glc_owc_urd_slo_dut_guj_qcu_mcd_ger_grk_cic_sod_eng_chh_pan_mao_bos_tsn_pol_fbf_mly_tha_heb_knd_ewe_zul_azi_lit_ben_tur_xho_vie_amr_lda_bam_ven	-0.689825507636856	-1.65138289420626	0.102033336171496
52	hau_mcd_swt_afr_anl_tig_wly_scr_azi_uzb_ewe_mly_lda_pan_glc_bsq_lat_sid_igb_mnd_pol_por_dgb_spa_bam_eng_fin_tsn_cic_est_dut_amh_geo_mol_rus_arw_rom_chh_aeg_ita_hun_ven_bat_swe_sun_jpn_tml_kor_ukr_svk_fbf_urd_tag_bos_heb_ind_cnt_hin_moo_ben_owc_slo_lit_bul_krd_qcu_grk_nor_ger_bem_gam_prs_mlt_ctl_jav_guj_tsw_fre_ses_mao_tha_sod_knd_zul_xho_aze_alb_cze_tur_yor_vie_amr_swa_akn_dyu	-0.343836910385723	-0.814659008144487	0.417348772507443
53	anl_scr_swa_hin_sod_amr_wly_ita_uzb_azi_dgb_mly_lda_swe_spa_bsq_prs_aeg_bam_cnt_cze_krd_ewe_lat_dyu_afr_hun_swt_tsn_est_grk_gam_geo_dut_mcd_bos_alb_sid_tig_ukr_fin_akn_bat_eng_jav_jpn_knd_kor_fre_rom_fbf_mol_ind_por_amh_tag_mnd_guj_tsw_rus_heb_svk_urd_glc_pol_qcu_ben_bul_ger_zul_hau_pan_mlt_lit_sun_arw_xho_ctl_ses_mao_tha_owc_tml_bem_igb_aze_slo_nor_tur_moo_vie_chh_yor_ven_cic	0.0105473230931842	0.0248177513255029	0.980253506115907
54	heb_dut_akn_rus_chh_owc_wly_ben_azi_aze_yor_mao_bam_fre_urd_bsq_bul_sod_tsw_mnd_hin_lat_zul_rom_cic_lit_est_ven_bem_fin_afr_gam_geo_pan_ita_spa_arw_tig_sid_svk_hun_dgb_mly_alb_ind_jpn_knd_kor_krd_scr_moo_grk_tag_glc_mlt_jav_cnt_ger_xho_prs_anl_por_ukr_swe_mol_qcu_cze_ctl_nor_swt_amr_slo_aeg_bos_sun_mcd_dyu_guj_igb_bat_tha_hau_tml_lda_tsn_tur_pol_eng_uzb_swa_vie_amh_ewe_fbf_ses	0.599463208141648	1.42192511916208	0.158393092081128
55	sod_lat_bam_krd_hau_owc_amh_ger_uzb_aze_fbf_jav_moo_arw_hin_bsq_fre_chh_igb_mnd_mcd_svk_ewe_grk_bem_rus_est_tsn_akn_fin_afr_aeg_geo_spa_scr_urd_ita_gam_sid_lit_hun_cic_ind_pan_bat_jpn_tml_kor_bos_ctl_xho_mol_mao_por_amr_mly_cnt_alb_ven_prs_mlt_ben_guj_swe_cze_qcu_rom_bul_pol_dgb_heb_slo_tig_ukr_tag_eng_lda_nor_dyu_sun_tha_anl_knd_tsw_yor_tur_glc_dut_azi_ses_vie_wly_swt_swa_zul	0.00877701150390205	0.0206723575893148	0.983551307928395
56	amh_glc_ses_guj_aeg_sod_tig_hin_aze_uzb_lda_tag_yor_pol_ben_bsq_eng_gam_ewe_cnt_swe_svk_bam_rus_zul_prs_est_cic_fbf_fin_slo_wly_geo_grk_urd_por_mol_sid_heb_scr_hun_swt_jav_afr_bat_jpn_tml_kor_krd_lit_dgb_ctl_mao_nor_owc_sun_mnd_cze_tsw_dut_chh_bul_bos_pan_ita_qcu_ukr_arw_ger_igb_hau_mcd_amr_spa_mly_fre_tsn_rom_bem_ind_tha_anl_knd_ven_moo_tur_lat_alb_azi_xho_vie_mlt_dyu_swa_akn	0.476172198163129	1.12295575921239	0.264346916285108
57	tig_prs_bem_svk_aeg_sid_owc_ben_uzb_aze_igb_bat_lda_swe_ita_bsq_fre_mlt_tsw_cnt_grk_hin_ewe_glc_moo_mol_hun_tsn_cic_est_spa_wly_geo_bos_urd_guj_pan_chh_heb_afr_fin_fbf_mly_pol_ind_jpn_knd_kor_krd_ger_dgb_alb_tag_lit_sod_jav_mnd_bul_bam_arw_anl_slo_scr_rom_lat_qcu_cze_ukr_mcd_swt_amh_por_hau_dut_sun_nor_ven_eng_akn_mao_tha_gam_tml_ses_zul_azi_rus_ctl_tur_dyu_vie_amr_swa_yor_xho	0.0205329898391868	0.0483659098483452	0.961528344603756
58	amr_lit_dyu_scr_heb_sid_aeg_rus_uzb_tur_swa_jav_moo_rom_fre_bsq_prs_gam_ewe_mnd_ukr_ctl_tsw_ita_tsn_dut_est_lda_ven_hun_spa_mlt_geo_lat_ger_nor_guj_chh_hau_urd_fin_zul_bat_afr_sun_jpn_tml_kor_cze_por_igb_bul_mly_pan_anl_tag_cnt_slo_yor_bos_owc_alb_glc_mcd_svk_qcu_hin_eng_arw_fbf_tig_swe_sod_ben_mao_grk_akn_krd_xho_ind_tha_amh_knd_ses_bam_aze_pol_mol_azi_dgb_vie_wly_bem_swt_cic	0.213288276085051	0.501679535051071	0.617078553864106
59	wly_svk_bem_pan_anl_aeg_tig_ger_aze_azi_ewe_tag_swa_slo_scr_bsq_arw_heb_xho_mnd_cze_rus_yor_eng_zul_nor_hun_ses_dyu_est_ita_mlt_geo_dut_lat_hin_ukr_sod_owc_afr_fin_swt_mly_krd_bat_jpn_knd_kor_glc_lit_igb_swe_jav_grk_amr_ind_cnt_guj_tsw_prs_chh_ctl_alb_bul_ben_qcu_fre_bos_por_bam_gam_rom_hau_urd_sun_spa_fbf_mol_moo_mao_tha_sid_tml_lda_cic_uzb_mcd_pol_tur_ven_vie_amh_tsn_akn_dgb	-0.0574668861909615	-0.135326867255569	0.89264591702033
60	tig_guj_ses_urd_aeg_hau_owc_alb_azi_tur_ewe_sun_fbf_lit_bos_bsq_glc_sod_moo_cnt_por_mcd_dyu_ben_dgb_ger_hun_bam_tsw_est_mol_amh_geo_swe_dut_eng_nor_chh_heb_rus_fin_bem_mly_ctl_bat_jpn_knd_kor_arw_scr_igb_krd_mao_bul_mlt_tag_mnd_slo_cic_lat_amr_svk_fre_rom_pan_qcu_grk_ita_ukr_ven_anl_hin_gam_cze_jav_spa_zul_prs_yor_ind_tha_wly_tml_tsn_akn_uzb_afr_pol_aze_lda_vie_sid_swt_xho_swa	0.453609498282499	1.06917419409679	0.287758434086054
61	amh_slo_swt_scr_tig_chh_aeg_guj_aze_azi_cic_mao_yor_dut_ukr_bsq_lit_anl_tsw_cnt_cze_rus_lda_urd_dyu_eng_fin_igb_ewe_est_spa_heb_geo_pan_ctl_grk_fre_hau_sod_pol_hun_ven_tag_arw_mly_jpn_tml_kor_swe_ger_zul_nor_bat_svk_amr_jav_mnd_mcd_moo_bos_owc_afr_glc_alb_prs_qcu_bul_ben_hin_akn_sid_krd_wly_lat_ind_mol_bem_ita_tsn_sun_tha_gam_knd_ses_swa_tur_por_rom_uzb_bam_vie_mlt_fbf_xho_dgb	-0.331656927898296	-0.785523546014859	0.434143383375537
62	heb_ger_swt_glc_wly_gam_hau_svk_tur_aze_fbf_jav_igb_guj_grk_bsq_pan_owc_tsw_mnd_cze_hin_akn_rus_ewe_bul_est_ses_yor_hun_nor_amh_geo_krd_mcd_swe_rom_chh_sid_prs_fin_bem_mao_ita_tag_jpn_tml_kor_spa_arw_xho_bos_mly_fre_anl_sun_cnt_ukr_dgb_slo_tig_alb_por_ctl_mol_qcu_eng_urd_lit_dyu_mlt_lat_aeg_ben_ind_afr_lda_scr_swa_bat_tha_sod_knd_bam_zul_uzb_dut_pol_azi_tsn_vie_amr_moo_cic_ven	0.234954070076652	0.553198860299562	0.581454676623567
63	mlt_pol_moo_bul_wly_amh_sid_por_tur_uzb_swt_bat_yor_svk_lit_bsq_guj_aeg_xho_mnd_eng_rom_akn_mol_dgb_ukr_hun_zul_tsw_fin_ctl_heb_geo_ita_alb_pan_ben_sod_gam_rus_est_ses_mao_scr_sun_jpn_tml_kor_hin_spa_lda_slo_ind_prs_tig_tag_cnt_afr_swa_glc_amr_swe_arw_ger_fre_qcu_bos_nor_urd_bem_anl_lat_hau_cze_jav_krd_bam_grk_cic_mly_tha_chh_knd_igb_dyu_aze_dut_mcd_azi_ewe_vie_owc_ven_tsn_fbf	-0.294142140567747	-0.696289110907926	0.487984374589631
64	sod_ukr_zul_scr_gam_aeg_sid_mcd_aze_tur_swa_ind_xho_ctl_grk_bsq_rom_heb_igb_mnd_dut_alb_yor_ben_bam_spa_est_ses_dyu_fin_swe_mlt_geo_rus_hin_arw_lit_owc_chh_slo_hun_tsw_mao_nor_tag_jpn_knd_kor_lat_afr_cic_mol_jav_glc_amh_bat_cnt_fre_bem_por_amr_bul_prs_ita_pan_qcu_guj_cze_krd_lda_tig_svk_wly_eng_sun_bos_akn_pol_ewe_mly_tha_anl_tml_moo_swt_uzb_ger_urd_azi_ven_vie_hau_tsn_fbf_dgb	-0.948956023338787	-2.29997240276585	0.0236865112671274
65	aeg_bul_ven_scr_sid_tig_heb_prs_aze_tur_tsn_ind_dgb_krd_spa_bsq_nor_anl_swt_mnd_swe_ger_swa_dut_moo_svk_hun_igb_yor_fin_por_amr_geo_afr_eng_rom_slo_sod_owc_urd_est_bem_mao_bos_bat_jpn_knd_kor_pol_lat_dyu_grk_jav_guj_wly_sun_cnt_cze_lda_glc_chh_ukr_alb_ctl_ita_qcu_lit_fre_arw_fbf_mlt_mol_hau_mcd_mly_pan_cic_hin_tsw_tag_tha_gam_tml_akn_xho_uzb_rus_ben_azi_zul_vie_amh_ewe_ses_bam	-0.717295279409262	-1.71896996124793	0.08894685490381
66	anl_grk_lda_scr_chh_aeg_amr_glc_azi_uzb_dgb_mly_bem_por_rom_bsq_svk_amh_igb_mnd_prs_fre_tsw_swe_ses_dut_fin_ewe_bam_hun_alb_sod_geo_ctl_bul_mcd_pan_sid_hau_pol_est_swa_sun_ger_ind_jpn_knd_kor_cze_ben_zul_lat_bat_arw_owc_mao_cnt_spa_ven_afr_tig_mol_nor_krd_rus_qcu_ukr_eng_urd_swt_wly_guj_heb_ita_jav_hin_xho_bos_yor_tag_tha_gam_tml_akn_tsn_aze_lit_slo_tur_dyu_vie_mlt_cic_moo_fbf	-0.990344828079593	-2.41175837568305	0.0178396161187472
67	amh_afr_moo_grk_sid_sod_mlt_cze_tur_azi_zul_jav_dyu_mcd_ukr_bsq_svk_owc_tsw_mnd_fre_ita_igb_dut_xho_alb_fin_swa_dgb_hun_lit_hau_geo_prs_bul_krd_scr_wly_aeg_slo_est_ven_mao_bos_tag_jpn_knd_kor_eng_urd_ses_lat_ind_arw_chh_sun_cnt_swe_swt_mol_amr_ger_spa_guj_por_qcu_hin_rom_pan_akn_anl_nor_tig_glc_bat_ctl_ewe_rus_cic_mly_tha_heb_tml_lda_yor_uzb_pol_ben_aze_bem_vie_gam_fbf_tsn_bam	0.186191476910862	0.438507503783898	0.662035401860866
68	amh_arw_lda_ita_gam_chh_sod_bul_azi_uzb_yor_tag_swt_nor_fre_bsq_cze_sid_akn_mnd_krd_svk_xho_guj_ewe_mol_est_fbf_ven_hun_swe_amr_geo_mcd_scr_glc_ger_anl_heb_rus_fin_ses_ind_hin_sun_jpn_knd_kor_grk_bos_swa_ben_mao_spa_owc_jav_cnt_por_dyu_slo_aeg_ctl_eng_lit_afr_qcu_alb_prs_pol_tsw_hau_lat_wly_pan_bat_ukr_moo_dut_cic_mly_tha_mlt_tml_zul_dgb_tur_urd_rom_aze_bem_vie_tig_igb_bam_tsn	-0.754368820399127	-1.81364203104215	0.0729580397884248
69	tig_scr_tsw_hin_owc_anl_heb_dut_tur_azi_xho_jav_dyu_nor_rom_bsq_arw_sod_zul_cnt_pol_pan_swa_lit_ven_grk_hun_swt_ses_est_rus_mlt_geo_spa_ctl_ger_bos_hau_amh_ita_fin_bam_tag_alb_mly_jpn_tml_kor_urd_fre_igb_krd_mao_bul_chh_bat_mnd_afr_moo_guj_aeg_ben_prs_lat_por_qcu_cze_mol_mcd_tsn_wly_eng_gam_slo_ind_svk_fbf_ukr_akn_sun_tha_sid_knd_dgb_cic_aze_swe_glc_uzb_lda_vie_amr_bem_ewe_yor	-0.286169006471567	-0.67738917119853	0.499840728264916
70	owc_lat_dyu_ukr_mlt_amh_wly_cze_tur_aze_yor_sun_tsw_ger_svk_bsq_fre_anl_cic_mnd_mol_urd_swt_scr_ewe_pol_est_fbf_ses_fin_slo_chh_geo_alb_swe_ita_dut_gam_sod_arw_hun_lda_ind_afr_tag_jpn_knd_kor_lit_mcd_bem_guj_jav_eng_amr_mly_cnt_grk_zul_hin_heb_bos_por_ctl_ben_qcu_nor_glc_pan_bam_hau_prs_tig_rus_mao_krd_akn_bul_xho_bat_tha_aeg_tml_ven_tsn_azi_spa_rom_uzb_swa_vie_sid_dgb_igb_moo	-0.0160170037243011	-0.0376966914183018	0.970010314850747
71	wly_mcd_dgb_dut_anl_sod_owc_pan_tur_aze_yor_sun_igb_nor_ctl_bsq_ben_mlt_dyu_mnd_glc_svk_bem_hin_moo_mol_fin_akn_xho_est_arw_amh_geo_por_ger_cze_bos_heb_tig_prs_hun_ses_tag_spa_mao_jpn_knd_kor_urd_lit_zul_pol_jav_fre_hau_bat_cnt_afr_cic_bul_aeg_slo_ukr_lat_rom_qcu_rus_ita_guj_tsw_amr_alb_gam_krd_mly_eng_fbf_scr_ewe_ind_tha_chh_tml_bam_lda_azi_swe_grk_uzb_swt_vie_sid_ven_tsn_swa	0.428313943916286	1.01169539489484	0.314308660853614
72	chh_pan_igb_ben_anl_gam_heb_rus_azi_uzb_yor_mao_cic_slo_cze_bsq_arw_hau_ewe_cnt_prs_ukr_lda_bos_swa_lat_est_zul_ses_fin_svk_amh_geo_urd_por_nor_eng_owc_amr_mcd_hun_swt_jav_mol_bat_jpn_knd_kor_ita_spa_dyu_swe_ind_alb_sid_mly_mnd_guj_fbf_grk_tig_afr_pol_rom_hin_qcu_fre_ger_bul_tsw_aeg_scr_mlt_lit_sun_dut_moo_ctl_tsn_tag_tha_wly_tml_bem_bam_tur_krd_glc_aze_dgb_vie_sod_akn_ven_xho	0.245675928794048	0.578716325617235	0.564179555565598
73	aeg_nor_ewe_ben_heb_mlt_owc_scr_tur_uzb_zul_mly_swa_bos_rom_bsq_ita_hau_bam_cnt_por_spa_dyu_afr_xho_guj_est_tsw_yor_fin_pol_wly_geo_swe_krd_dut_slo_chh_amh_lit_hun_tsn_mao_fre_sun_jpn_knd_kor_hin_alb_dgb_rus_jav_mcd_tig_ind_mnd_arw_fbf_eng_sid_ctl_lat_glc_ger_qcu_urd_cze_prs_lda_sod_ukr_anl_pan_bat_grk_igb_svk_ses_tag_tha_amr_tml_swt_moo_azi_mol_bul_aze_bem_vie_gam_cic_ven_akn	0.32972883538982	0.775838652988339	0.439812781675075
74	tig_dut_moo_svk_amr_aeg_hau_glc_uzb_aze_cic_bat_igb_pan_ger_bsq_cze_wly_lda_mnd_spa_urd_fbf_mol_yor_mcd_fin_ewe_bem_hun_swe_anl_geo_bul_por_arw_lat_gam_amh_afr_est_zul_sun_hin_ind_jpn_knd_kor_ctl_pol_ses_guj_mao_alb_chh_mly_cnt_ita_xho_bos_sod_slo_rus_fre_scr_qcu_ben_krd_lit_dyu_sid_nor_owc_ukr_jav_eng_swa_rom_ven_tag_tha_heb_tml_tsw_akn_tur_prs_grk_azi_dgb_vie_mlt_tsn_swt_bam	-0.577307469802658	-1.37556099576597	0.172261733472218
75	sod_hin_swt_slo_sid_mlt_chh_alb_tur_aze_swa_tag_fbf_cze_mcd_bsq_ita_tig_cic_cnt_pol_dut_tsw_rus_akn_pan_fin_dgb_yor_est_swe_heb_geo_afr_krd_ctl_glc_owc_amr_grk_hun_bem_mly_bos_sun_jpn_tml_kor_nor_guj_tsn_arw_mao_ukr_gam_jav_mnd_lit_zul_eng_amh_scr_lat_ben_svk_qcu_fre_urd_por_ses_wly_ger_aeg_rom_ind_mol_igb_bul_dyu_bat_tha_anl_knd_lda_moo_azi_spa_prs_uzb_ven_vie_hau_ewe_xho_bam	-0.223231513484162	-0.527109051987712	0.599373008455072
76	sod_dut_yor_prs_wly_hau_anl_svk_tur_aze_dgb_tag_ewe_rus_arw_bsq_ukr_amr_fbf_cnt_scr_bos_tsw_eng_ven_rom_fin_ses_dyu_est_bul_tig_geo_ger_krd_pol_afr_owc_amh_pan_hun_xho_bat_slo_sun_jpn_knd_kor_hin_mcd_tsn_urd_ind_swe_heb_mly_mnd_lat_bam_mol_gam_por_cze_ben_spa_qcu_nor_glc_ctl_zul_aeg_ita_mlt_grk_jav_lit_swa_guj_akn_mao_tha_chh_tml_swt_igb_azi_fre_alb_uzb_lda_vie_sid_bem_moo_cic	-0.199438476058475	-0.470368349064897	0.639193120092282
77	amr_ben_bam_prs_mlt_anl_sod_urd_aze_azi_moo_mao_ses_ita_scr_bsq_svk_owc_akn_mnd_fre_swe_zul_afr_xho_nor_est_dgb_ewe_hun_cze_gam_geo_glc_ger_hin_alb_sid_chh_ctl_fin_lda_mly_spa_bat_jpn_knd_kor_eng_ukr_swa_lit_sun_por_hau_tag_cnt_pan_fbf_arw_heb_guj_dut_krd_mol_qcu_bul_bos_lat_ven_aeg_mcd_wly_rom_ind_pol_yor_grk_swt_jav_tha_amh_tml_igb_bem_tur_slo_rus_uzb_tsn_vie_tig_cic_tsw_dyu	0.536410455722678	1.26527303105457	0.208934475330985
78	owc_rus_bam_fre_chh_anl_aeg_ita_aze_uzb_akn_sun_dgb_spa_svk_bsq_lit_sod_igb_cnt_nor_guj_ses_urd_tsw_bos_fin_zul_cic_est_mol_tig_geo_arw_dut_prs_eng_gam_amh_por_hun_moo_jav_alb_mao_jpn_knd_kor_ger_pan_dyu_ctl_ind_ben_sid_tag_mnd_afr_swt_swe_wly_cze_mcd_grk_ukr_qcu_pol_lat_slo_ewe_mlt_glc_amr_rom_mly_krd_swa_bul_yor_bat_tha_heb_tml_xho_tsn_tur_hin_scr_azi_fbf_vie_hau_ven_bem_lda	-0.1676060341216	-0.395014546576567	0.693736693912691
79	gam_ger_zul_hin_aeg_sod_chh_ctl_uzb_azi_igb_mly_fbf_rus_slo_bsq_eng_wly_bem_cnt_pan_cze_xho_ita_ses_afr_hun_bam_ewe_est_dut_heb_geo_grk_ukr_bos_spa_sid_anl_ben_fin_dgb_jav_scr_ind_jpn_knd_kor_krd_arw_lda_rom_sun_lit_hau_mao_mnd_bul_ven_glc_mlt_alb_urd_nor_por_qcu_pol_prs_guj_dyu_owc_lat_amh_mcd_tag_svk_akn_swe_yor_bat_tha_amr_tml_tsn_moo_aze_mol_fre_tur_tsw_vie_tig_cic_swt_swa	0.00950795679653122	0.022398191381663	0.982178310413917
80	gam_glc_lda_urd_owc_aeg_sod_slo_aze_azi_xho_ind_dgb_bul_afr_bsq_spa_amh_bem_mnd_ukr_nor_swa_krd_fbf_guj_fin_zul_igb_est_bos_chh_geo_fre_ger_lat_arw_anl_mlt_ben_hun_tsn_mao_pan_jav_jpn_knd_kor_scr_cze_ewe_rus_mly_lit_heb_bat_cnt_prs_yor_dut_amr_eng_mcd_grk_swe_qcu_svk_hin_por_dyu_sid_pol_wly_rom_tag_alb_cic_mol_swt_sun_tha_tig_tml_bam_tsw_uzb_ita_ctl_tur_ses_vie_hau_akn_ven_moo	0.390255176148436	0.919952159196479	0.359977832030599
81	chh_rus_ven_afr_owc_tig_amh_ben_tur_azi_dyu_tag_fbf_swe_lit_bsq_ukr_mlt_dgb_mnd_pol_prs_akn_eng_zul_nor_est_lda_ses_fin_fre_amr_geo_arw_glc_scr_cze_anl_sod_krd_hun_tsw_jav_urd_ind_jpn_knd_kor_hin_grk_moo_ctl_sun_bul_heb_bat_cnt_slo_igb_alb_aeg_ita_dut_svk_ger_qcu_rom_mol_bos_bam_hau_guj_sid_mcd_mao_lat_ewe_pan_cic_mly_tha_wly_tml_tsn_xho_aze_spa_por_uzb_swt_vie_gam_bem_yor_swa	0.0145693852307145	0.0343705152224251	0.972655357606751
82	wly_ben_ven_por_sod_hau_tig_bos_aze_azi_igb_sun_bem_rom_ger_bsq_mol_sid_xho_cnt_dut_urd_lda_lit_ewe_mcd_fin_tsw_fbf_hun_spa_owc_geo_pan_prs_arw_pol_anl_mlt_alb_est_tsn_tag_rus_mly_jpn_tml_kor_cze_ita_cic_grk_jav_ctl_aeg_ind_mnd_guj_bam_scr_chh_slo_afr_fre_nor_qcu_eng_svk_lat_dyu_amh_krd_heb_swe_bat_hin_zul_ukr_yor_mao_tha_amr_knd_akn_ses_uzb_bul_glc_tur_dgb_vie_gam_moo_swa_swt	0.278986687253246	0.657140714279215	0.512713465546779
83	heb_mol_tsn_krd_aeg_tig_owc_urd_aze_uzb_ewe_bat_cic_dut_hin_bsq_alb_chh_swa_mnd_nor_fre_swt_eng_ses_afr_fin_bam_xho_est_svk_hau_geo_lit_por_cze_ben_amr_gam_bos_hun_moo_mao_pan_mly_jpn_knd_kor_glc_arw_ven_rus_jav_ctl_anl_tag_cnt_ukr_igb_rom_sod_lat_spa_guj_scr_qcu_grk_ger_slo_dgb_wly_pol_mlt_mcd_ind_ita_tsw_swe_zul_sun_tha_sid_tml_dyu_bem_azi_bul_prs_tur_yor_vie_amh_fbf_lda_akn	0.251714556093695	0.5929067952317	0.554682590999506
84	amh_ben_akn_hin_mlt_gam_chh_slo_tur_azi_moo_jav_swt_mcd_guj_bsq_fre_tig_dgb_mnd_spa_swe_yor_pol_cic_pan_hun_ses_ewe_est_bos_anl_geo_urd_afr_ita_glc_aeg_owc_cze_fin_bem_mly_krd_bat_jpn_knd_kor_svk_dut_fbf_lit_mao_ctl_sid_tag_cnt_nor_igb_por_amr_arw_mol_rus_rom_qcu_ger_grk_alb_tsn_heb_prs_hau_scr_sun_ukr_xho_bul_bam_ind_tha_sod_tml_zul_ven_aze_eng_lat_uzb_swa_vie_wly_dyu_lda_tsw	-0.0309324341875974	-0.0729906867052548	0.941970283633724
85	mlt_por_tsn_slo_sod_hau_heb_alb_uzb_tur_ses_bat_swa_urd_pan_bsq_lat_chh_lda_cnt_ctl_svk_akn_arw_fbf_rus_fin_swt_ven_est_ben_amh_geo_rom_swe_glc_prs_tig_sid_fre_hun_dgb_tag_dut_jav_jpn_tml_kor_bul_krd_bam_eng_mao_spa_aeg_mly_mnd_hin_dyu_pol_wly_ukr_nor_mcd_ita_qcu_cze_afr_grk_cic_gam_scr_anl_bos_ind_mol_tsw_ger_yor_sun_tha_owc_knd_zul_bem_aze_guj_lit_azi_ewe_vie_amr_igb_xho_moo	0.383924346529456	0.903408781287695	0.368643087371457
86	owc_dut_xho_fre_gam_tig_chh_cze_aze_uzb_igb_tag_bem_ger_guj_bsq_ita_aeg_tsn_mnd_bos_bul_zul_alb_cic_slo_hun_yor_ewe_est_rom_anl_geo_ukr_prs_lit_hin_heb_sid_grk_fin_dyu_jav_pol_sun_jpn_knd_kor_mol_krd_ses_lat_bat_por_sod_mao_cnt_scr_swt_eng_hau_mcd_arw_afr_spa_qcu_ctl_swe_rus_bam_amr_pan_wly_ben_mly_urd_fbf_nor_dgb_ind_tha_amh_tml_moo_ven_tur_glc_svk_azi_akn_vie_mlt_swa_tsw_lda	-0.518021212704554	-1.23391537864287	0.220343633904206
87	sid_alb_yor_bos_amr_hau_sod_pol_uzb_azi_dgb_mao_bam_slo_ctl_bsq_rus_anl_fbf_cnt_spa_grk_ven_arw_swa_pan_hun_lda_igb_est_nor_heb_geo_ger_mcd_cze_lit_amh_aeg_prs_fin_ses_tag_mol_jav_jpn_knd_kor_svk_hin_bem_ita_sun_bul_wly_ind_mnd_scr_moo_krd_chh_afr_dut_urd_eng_qcu_glc_fre_guj_akn_owc_ben_mlt_swe_mly_por_cic_ukr_dyu_bat_tha_gam_tml_tsw_swt_aze_rom_lat_tur_xho_vie_tig_zul_tsn_ewe	-0.239369138654681	-0.564841503967367	0.573541541548646
88	wly_por_tsn_prs_heb_chh_tig_scr_aze_uzb_ewe_jav_dgb_mcd_alb_bsq_dut_owc_yor_mnd_bul_arw_xho_ger_cic_mol_est_moo_swa_fin_rom_hau_geo_spa_lat_pol_ita_amh_anl_eng_hun_ses_tag_nor_mly_jpn_knd_kor_urd_krd_dyu_grk_bat_ctl_sid_mao_cnt_cze_zul_bos_amr_glc_rus_fre_ukr_qcu_pan_slo_guj_lda_sod_ben_aeg_hin_ind_svk_fbf_afr_swt_sun_tha_mlt_tml_akn_bem_azi_swe_lit_tur_bam_vie_gam_igb_tsw_ven	0.105120061784314	0.247231146785922	0.805274314306979
89	sod_mcd_bam_bul_heb_hau_owc_scr_uzb_aze_bem_mao_swa_fre_guj_bsq_pan_wly_moo_mnd_ukr_afr_ven_por_akn_spa_fin_tsn_lda_hun_nor_anl_geo_grk_slo_hin_eng_mlt_sid_bos_est_yor_sun_pol_ind_jpn_knd_kor_ita_glc_swt_mol_bat_rus_amr_tag_cnt_ctl_igb_svk_amh_krd_swe_dut_cze_qcu_ben_urd_alb_dyu_tig_ger_chh_lit_jav_rom_cic_lat_ses_mly_tha_aeg_tml_fbf_zul_tur_arw_prs_azi_ewe_vie_gam_dgb_xho_tsw	-0.384378400041139	-0.91080716666393	0.364751704858935
90	owc_bul_ven_pol_amr_hau_chh_por_aze_azi_xho_tag_ses_rus_ben_bsq_eng_anl_dgb_cnt_dut_lit_yor_krd_cic_prs_est_igb_lda_hun_arw_sod_geo_glc_mcd_guj_grk_heb_sid_pan_fin_tsn_mly_urd_mao_jpn_knd_kor_rom_afr_bam_scr_bat_cze_gam_jav_mnd_mol_ewe_lat_wly_nor_alb_ukr_spa_qcu_ctl_swe_hin_fbf_mlt_slo_tig_bos_ind_ita_bem_fre_akn_sun_tha_aeg_tml_swt_zul_tur_ger_svk_uzb_dyu_vie_amh_tsw_moo_swa	-0.479109548057227	-1.13972518005526	0.257327746914176
91	hau_ger_dgb_fre_owc_sod_aeg_rus_uzb_aze_tsw_ind_igb_ita_svk_bsq_prs_tig_swt_cnt_scr_eng_tsn_mol_ses_mcd_hun_bem_lda_est_slo_wly_geo_afr_por_hin_guj_heb_gam_ben_fin_xho_mly_spa_tag_jpn_knd_kor_rom_alb_swa_pol_bat_bul_amh_mao_mnd_swe_bam_cze_mlt_ctl_ukr_glc_arw_qcu_dut_urd_pan_zul_anl_lit_amr_grk_jav_bos_dyu_lat_akn_sun_tha_chh_tml_yor_ven_tur_krd_nor_azi_moo_vie_sid_fbf_cic_ewe	0.491838139343655	1.16356541874576	0.247576802987851
92	sid_nor_cic_urd_heb_tig_hau_fre_aze_uzb_fbf_bat_zul_hin_mcd_bsq_slo_owc_ewe_mnd_glc_scr_dyu_dut_igb_rus_fin_akn_tsw_hun_ger_sod_geo_bos_prs_bul_rom_wly_amh_krd_est_ven_mao_ita_ind_jpn_tml_kor_mol_eng_yor_grk_mly_spa_chh_tag_cnt_por_bam_pol_mlt_lit_pan_ctl_arw_qcu_afr_alb_guj_tsn_amr_cze_gam_ben_jav_ukr_lda_lat_ses_sun_tha_aeg_knd_bem_swt_azi_swe_svk_tur_xho_vie_anl_moo_dgb_swa	0.120793833659276	0.285004645635352	0.776274305190518
93	sod_afr_xho_ita_tig_anl_wly_ctl_aze_tur_tsw_ind_yor_hin_alb_bsq_bos_gam_bam_cnt_rus_svk_ewe_rom_cic_urd_fin_fbf_swa_est_mol_aeg_geo_scr_eng_guj_lit_hau_mlt_dut_hun_tsn_tag_pol_sun_jpn_knd_kor_prs_ger_igb_mcd_mly_pan_owc_jav_mnd_glc_dgb_nor_heb_lat_krd_swe_slo_qcu_ben_fre_bul_ses_chh_ukr_sid_grk_bat_por_swt_cze_zul_mao_tha_amh_tml_ven_dyu_uzb_arw_spa_azi_bem_vie_amr_moo_lda_akn	-0.747982075302892	-1.79967033126715	0.0751555118745259
94	owc_krd_dgb_afr_amh_mlt_tig_svk_tur_aze_tsw_mly_ewe_eng_cze_bsq_bos_anl_yor_cnt_guj_spa_cic_lit_zul_fre_est_akn_swa_fin_urd_sid_geo_grk_scr_pan_nor_aeg_wly_swe_hun_lda_bat_slo_mao_jpn_tml_kor_pol_ukr_ses_bul_ind_mol_hau_tag_mnd_alb_swt_arw_amr_ger_lat_ita_prs_qcu_hin_rom_mcd_ven_heb_ben_chh_rus_jav_dut_bem_ctl_igb_sun_tha_sod_knd_fbf_dyu_uzb_por_glc_azi_moo_vie_gam_xho_bam_tsn	0.168125798797227	0.396204038628784	0.6928620876377
95	hau_bos_cic_krd_tig_gam_owc_ita_aze_azi_swa_bat_igb_por_rus_bsq_pol_wly_dgb_cnt_rom_swe_akn_ukr_fbf_slo_fin_yor_dyu_hun_fre_mlt_geo_svk_hin_urd_guj_sod_amh_ger_est_swt_mly_eng_ind_jpn_knd_kor_glc_nor_tsw_pan_tag_afr_aeg_sun_mnd_arw_moo_alb_amr_grk_scr_lat_prs_qcu_dut_cze_mol_tsn_sid_spa_chh_ben_mao_bul_ven_mcd_lda_jav_tha_anl_tml_zul_bam_tur_lit_ctl_uzb_bem_vie_heb_xho_ses_ewe	0.0480952072899528	0.113344310642449	0.910001905895782
96	gam_ctl_cic_scr_owc_aeg_hau_ukr_azi_aze_tsn_tag_igb_afr_ger_bsq_glc_wly_moo_mnd_spa_bos_ewe_dut_swt_mcd_est_yor_ses_hun_grk_sod_geo_prs_pan_hin_por_amr_anl_krd_fin_swa_mly_alb_mao_jpn_knd_kor_nor_slo_tsw_arw_ind_swe_heb_sun_cnt_lit_bam_rus_tig_pol_lat_urd_svk_qcu_mol_rom_fre_fbf_mlt_guj_amh_ben_jav_ita_xho_cze_akn_bat_tha_chh_tml_zul_dyu_uzb_bul_eng_tur_lda_vie_sid_bem_dgb_ven	0.120383739367545	0.283364992305612	0.777526888749348
97	tig_rus_bam_dut_aeg_anl_hau_alb_tur_aze_swa_tag_ses_ger_eng_bsq_lit_gam_igb_mnd_svk_spa_lda_hin_dyu_lat_fin_swt_fbf_hun_rom_sid_geo_pol_glc_ctl_cze_heb_owc_bos_est_zul_jav_urd_sun_jpn_knd_kor_swe_krd_akn_afr_mao_ita_amh_bat_cnt_prs_xho_scr_amr_bul_ukr_grk_ben_qcu_slo_fre_mol_ewe_chh_por_wly_arw_mly_guj_bem_pan_tsw_ind_tha_mlt_tml_cic_moo_azi_nor_mcd_uzb_yor_vie_sod_tsn_ven_dgb	0.0593491401604759	0.139740780661564	0.889166993504027
98	amh_grk_bam_por_hau_aeg_wly_ctl_uzb_tur_yor_sun_tsw_pol_dut_bsq_slo_gam_fbf_mnd_swe_fre_dgb_lit_tsn_arw_fin_ses_cic_hun_ita_tig_geo_urd_alb_lat_eng_anl_sid_mcd_est_bem_mao_scr_bat_jpn_tml_kor_prs_svk_igb_glc_ind_spa_sod_tag_cnt_ger_xho_nor_chh_bul_guj_hin_ben_qcu_pan_rus_ukr_ven_amr_krd_owc_mol_mly_rom_swa_cze_ewe_jav_tha_heb_knd_moo_akn_aze_bos_afr_azi_lda_vie_mlt_swt_zul_dyu	-0.0753576083264886	-0.177662511793769	0.859374421789128
99	mlt_cze_moo_fre_tig_owc_amr_spa_aze_azi_swa_mao_dgb_rom_glc_bsq_nor_anl_igb_mnd_bul_urd_lda_ukr_dyu_scr_est_ven_yor_fin_pan_gam_geo_mol_ger_krd_ben_chh_sod_prs_hun_fbf_bat_mcd_ind_jpn_tml_kor_guj_lit_xho_hin_mly_eng_aeg_sun_cnt_svk_akn_pol_wly_swe_dut_ctl_slo_qcu_rus_grk_por_tsn_amh_arw_hau_ita_jav_alb_swt_bos_bam_tag_tha_heb_knd_tsw_ses_tur_lat_afr_uzb_bem_vie_sid_ewe_cic_zul	-0.246142133910491	-0.581140423615591	0.562551608367596
100	hau_arw_zul_bul_tig_sid_gam_ukr_aze_uzb_swt_mao_dgb_rom_mcd_bsq_por_anl_ewe_mnd_lit_pol_swa_ctl_bem_pan_fin_dyu_tsw_est_ita_sod_geo_rus_afr_cze_hin_chh_owc_swe_hun_fbf_mly_alb_sun_jpn_knd_kor_bos_prs_ses_urd_ind_nor_mlt_bat_cnt_svk_igb_guj_heb_glc_ben_krd_spa_qcu_ger_scr_grk_yor_amh_lat_wly_dut_tag_eng_moo_mol_akn_jav_tha_amr_tml_lda_tsn_azi_slo_fre_tur_bam_vie_aeg_ven_cic_xho	-0.407491421076596	-0.965399418571166	0.336848519175583
101	amr_krd_tsw_prs_heb_gam_hau_cze_tur_azi_zul_tag_dgb_ctl_slo_bsq_eng_tig_igb_mnd_glc_arw_swa_ben_moo_lit_est_cic_ewe_fin_spa_aeg_geo_fre_ita_pan_nor_anl_sid_pol_hun_xho_mly_mol_bat_jpn_knd_kor_dut_lat_lda_afr_ind_bos_mlt_mao_cnt_svk_yor_bul_amh_scr_swe_mcd_alb_qcu_hin_grk_por_fbf_chh_ukr_wly_urd_sun_ger_ses_rus_swt_jav_tha_sod_tml_akn_ven_uzb_rom_guj_aze_tsn_vie_owc_dyu_bam_bem	-0.328615034798679	-0.777558417645377	0.438802914469515
102	wly_rom_dgb_krd_aeg_sod_heb_cze_azi_tur_dyu_sun_ses_lit_dut_bsq_pan_chh_cic_cnt_swe_alb_swt_lat_bam_ger_est_bem_ewe_fin_prs_sid_geo_mcd_afr_por_svk_gam_amr_ctl_hun_lda_tag_eng_mly_jpn_knd_kor_pol_slo_tsn_ben_bat_hin_owc_mao_mnd_ita_igb_urd_hau_fre_rus_grk_bul_qcu_guj_spa_scr_tsw_anl_nor_mlt_mol_ind_arw_moo_ukr_zul_jav_tha_amh_tml_yor_akn_aze_glc_bos_uzb_swa_vie_tig_ven_fbf_xho	0.839922370801816	2.00121090707076	0.0482842788570674
103	wly_eng_swa_arw_tig_amh_aeg_svk_azi_tur_igb_mao_zul_cze_urd_bsq_glc_sid_fbf_cnt_alb_dut_moo_rus_dgb_scr_hun_dyu_swt_est_grk_hau_geo_guj_spa_prs_krd_sod_heb_ukr_fin_ven_mly_afr_ind_jpn_knd_kor_ger_bul_bem_hin_bat_nor_gam_sun_mnd_pan_lda_swe_anl_por_bos_pol_ita_qcu_ctl_mcd_lat_bam_owc_ben_mlt_rom_jav_mol_xho_fre_tsn_tag_tha_chh_tml_ses_yor_uzb_slo_lit_aze_akn_vie_amr_tsw_cic_ewe	-0.690216372044663	-1.65440709187239	0.101416196784852
104	wly_nor_cic_krd_chh_amh_anl_fre_uzb_tur_ewe_jav_bam_eng_dut_bsq_bul_heb_akn_cnt_scr_por_dyu_rom_lda_mcd_est_ven_dgb_fin_urd_amr_geo_mol_grk_prs_ben_hau_tig_afr_hun_moo_sun_swe_mly_jpn_tml_kor_arw_svk_bem_pan_ind_ger_sod_bat_mnd_ukr_tsw_glc_sid_cze_bos_pol_guj_qcu_slo_ita_hin_yor_owc_lat_aeg_rus_mao_spa_ses_lit_swa_tag_tha_gam_knd_swt_tsn_azi_alb_ctl_aze_fbf_vie_mlt_xho_igb_zul	-0.679018101738692	-1.62811534221356	0.106883663152111
105	sid_hin_ewe_cze_wly_owc_amr_pol_azi_aze_ses_tag_zul_spa_afr_bsq_rus_mlt_bem_cnt_pan_glc_moo_grk_dgb_prs_est_igb_lda_fin_arw_sod_geo_lat_krd_swe_ukr_anl_hau_fre_hun_tsn_sun_dut_mao_jpn_knd_kor_nor_bos_fbf_ita_bat_ger_chh_mly_mnd_svk_ven_ben_tig_urd_alb_mol_rom_qcu_mcd_eng_por_dyu_amh_lit_heb_scr_ind_guj_tsw_slo_akn_jav_tha_gam_tml_cic_swt_uzb_bul_ctl_tur_swa_vie_aeg_yor_xho_bam	-0.231103644785767	-0.547267606488085	0.585505813773241
106	mlt_eng_tsw_rom_sod_anl_owc_spa_aze_tur_ven_mao_ses_cze_rus_bsq_ita_amh_dyu_mnd_bul_prs_swa_lat_xho_fre_est_cic_ewe_fin_pol_hau_geo_mol_alb_swe_slo_chh_heb_dut_hun_igb_ind_bos_bat_jpn_knd_kor_urd_glc_tsn_por_jav_ctl_gam_tag_cnt_ben_zul_arw_aeg_guj_mcd_scr_ger_qcu_afr_svk_hin_fbf_sid_pan_wly_ukr_sun_grk_moo_krd_yor_mly_tha_amr_tml_dgb_bem_azi_lit_nor_uzb_bam_vie_tig_swt_akn_lda	-0.0356034787004031	-0.0838419907083118	0.933362272136135
107	amr_rom_fbf_slo_gam_sod_hau_guj_azi_tur_ses_mly_lda_pol_mcd_bsq_urd_anl_ewe_mnd_dut_swe_dyu_spa_dgb_alb_est_zul_moo_fin_ben_aeg_geo_ctl_hin_scr_ita_chh_sid_bul_hun_yor_ind_arw_jav_jpn_knd_kor_eng_pan_igb_fre_tag_bos_heb_bat_cnt_svk_ven_lit_amh_ukr_rus_prs_por_qcu_cze_mol_nor_swt_tig_grk_wly_afr_sun_lat_bem_ger_cic_mao_tha_mlt_tml_bam_akn_aze_glc_krd_uzb_xho_vie_owc_tsn_tsw_swa	-0.723926027675099	-1.74110896831742	0.0849714684763798
108	tig_ita_swt_por_heb_hau_sid_guj_azi_tur_bem_tag_fbf_grk_spa_bsq_dut_amr_zul_mnd_scr_ger_bam_pan_tsn_eng_est_moo_ven_hun_bul_owc_geo_lit_arw_nor_swe_chh_amh_pol_fin_lda_jav_prs_mao_jpn_tml_kor_fre_urd_cic_bos_sun_lat_aeg_mly_cnt_svk_ewe_alb_sod_cze_glc_mcd_ukr_qcu_hin_rom_mol_ses_anl_ben_mlt_afr_ind_slo_dyu_ctl_akn_bat_tha_gam_knd_swa_yor_aze_rus_krd_uzb_igb_vie_wly_tsw_xho_dgb	0.729854829341571	1.72668743808901	0.087544117934873
109	anl_urd_yor_rom_wly_gam_heb_arw_tur_uzb_ewe_tag_moo_pol_glc_bsq_ukr_hau_xho_cnt_por_bos_tsn_fre_igb_alb_est_bem_ven_hun_mol_sod_geo_krd_eng_afr_ctl_chh_amh_prs_fin_ses_mao_dut_ind_jpn_tml_kor_nor_bul_cic_scr_jav_grk_mlt_bat_mnd_pan_dgb_mcd_tig_swe_cze_lat_spa_qcu_ger_hin_lit_zul_sid_ben_owc_svk_mly_ita_fbf_slo_swt_sun_tha_amr_knd_dyu_tsw_aze_rus_guj_azi_lda_vie_aeg_bam_akn_swa	-0.842648083788762	-2.03469536953427	0.0447285494672222
110	hau_lit_bam_fre_sod_amh_amr_swe_azi_tur_igb_bat_cic_ukr_eng_bsq_bos_mlt_swa_mnd_guj_mol_ewe_pol_dyu_spa_est_lda_tsw_fin_ita_anl_geo_pan_krd_urd_rus_owc_wly_ger_hun_yor_tag_slo_jav_jpn_knd_kor_hin_afr_ses_grk_mly_ben_chh_ind_cnt_ctl_fbf_nor_tig_por_lat_dut_mcd_qcu_glc_bul_alb_ven_heb_cze_sid_prs_mao_scr_dgb_rom_bem_sun_tha_aeg_tml_tsn_xho_uzb_arw_svk_aze_swt_vie_gam_akn_zul_moo	-0.275122997734913	-0.650181223327089	0.517178097338788
111	gam_ger_zul_mcd_aeg_anl_amh_slo_uzb_azi_ven_jav_tsn_bul_rus_bsq_mol_owc_dgb_mnd_urd_guj_akn_lat_tsw_svk_est_bem_dyu_fin_pol_sid_geo_dut_krd_spa_prs_sod_hau_por_hun_ses_bat_grk_ind_jpn_knd_kor_ctl_rom_xho_cze_mly_ukr_amr_sun_cnt_fre_igb_ita_heb_eng_nor_pan_hin_qcu_ben_arw_scr_lda_chh_lit_wly_glc_mao_swe_yor_alb_ewe_tag_tha_mlt_tml_bam_cic_tur_bos_afr_aze_swt_vie_tig_swa_moo_fbf	0.269501567818277	0.634131472845689	0.52755174661632
112	heb_fre_ewe_slo_gam_hau_chh_bul_uzb_aze_cic_mly_tsn_alb_lat_bsq_hin_mlt_bam_mnd_arw_grk_swt_spa_moo_por_est_akn_dgb_fin_dut_sod_geo_ita_svk_swe_mcd_wly_aeg_rom_hun_bem_sun_pol_mao_jpn_tml_kor_ukr_urd_xho_rus_jav_krd_owc_tag_cnt_bos_igb_cze_amh_nor_ben_glc_eng_qcu_prs_ctl_ger_lda_amr_guj_anl_scr_bat_mol_fbf_lit_zul_ind_tha_tig_knd_ses_dyu_tur_afr_pan_azi_tsw_vie_sid_yor_swa_ven	-0.321276106000885	-0.760362497438115	0.448961352270115
113	hau_afr_dyu_glc_owc_sid_amh_urd_uzb_azi_tsw_mly_lda_mol_lat_bsq_rus_chh_cic_mnd_ctl_ben_dgb_spa_fbf_swe_fin_moo_zul_est_mcd_heb_geo_eng_por_hin_krd_gam_sod_ita_hun_swa_mao_bul_bat_jpn_knd_kor_dut_cze_yor_grk_sun_prs_aeg_ind_cnt_pan_bam_bos_anl_nor_scr_ukr_fre_qcu_pol_svk_lit_ses_mlt_slo_tig_alb_jav_ger_xho_rom_akn_tag_tha_amr_tml_igb_ven_tur_guj_arw_aze_swt_vie_wly_tsn_ewe_bem	0.138234451301188	0.325166195278304	0.745785676192027
114	amh_pan_cic_ukr_aeg_anl_amr_spa_tur_azi_ses_mly_akn_krd_grk_bsq_bos_mlt_xho_cnt_rom_prs_zul_urd_bem_dut_hun_tsw_yor_fin_por_tig_geo_ita_fre_bul_alb_heb_owc_scr_est_bam_bat_arw_mao_jpn_tml_kor_cze_slo_swa_ben_ind_swe_wly_tag_mnd_lit_moo_afr_sid_mol_hin_guj_eng_qcu_ctl_pol_nor_swt_hau_lat_gam_ger_jav_svk_ven_rus_tsn_sun_tha_sod_knd_lda_fbf_aze_glc_mcd_uzb_igb_vie_chh_dyu_dgb_ewe	-0.248135970382738	-0.586061868242059	0.559253628511008
115	amh_grk_dyu_bul_hau_sid_tig_prs_tur_uzb_fbf_tag_zul_swe_por_bsq_rom_sod_swa_cnt_ita_rus_akn_ben_xho_pol_hun_ses_ven_est_cze_anl_geo_slo_fre_spa_krd_mlt_heb_dut_fin_ewe_mao_arw_jav_jpn_knd_kor_afr_glc_tsw_lat_mly_ger_amr_ind_mnd_alb_cic_svk_gam_lit_ukr_bos_pan_qcu_eng_mcd_mol_moo_aeg_nor_wly_scr_bat_hin_bem_urd_dgb_sun_tha_chh_tml_lda_swt_aze_ctl_guj_azi_tsn_vie_owc_bam_igb_yor	0.117529619879692	0.276834239743593	0.782521742204662
116	chh_bos_lda_eng_mlt_wly_gam_fre_uzb_aze_swa_sun_ses_glc_por_bsq_pan_heb_bam_mnd_lat_svk_tsn_hin_tsw_rom_fin_igb_yor_est_dut_amh_geo_swe_ctl_mcd_krd_hau_amr_bul_hun_ewe_bat_alb_jav_jpn_knd_kor_urd_arw_swt_cze_tag_scr_tig_mly_cnt_grk_dgb_ukr_sod_ita_rus_spa_ger_qcu_mol_slo_ben_zul_anl_prs_sid_afr_mao_pol_dyu_nor_bem_ind_tha_owc_tml_fbf_akn_tur_guj_lit_azi_moo_vie_aeg_cic_ven_xho	0.113727339395511	0.26781670610627	0.789433499166602
117	wly_swe_xho_guj_amh_heb_chh_mol_aze_azi_bem_mly_moo_rom_pan_bsq_ben_sid_ses_cnt_ctl_prs_swa_ger_lda_dut_hun_zul_tsn_fin_krd_tig_geo_nor_svk_ita_scr_owc_aeg_mcd_est_tsw_bat_bul_sun_jpn_tml_kor_arw_pol_dgb_por_mao_cze_anl_ind_mnd_afr_igb_lit_sod_eng_slo_fre_spa_qcu_lat_rus_bos_fbf_mlt_ukr_gam_alb_tag_grk_ewe_glc_ven_jav_tha_hau_knd_akn_dyu_tur_urd_hin_uzb_yor_vie_amr_cic_swt_bam	-0.76824040753206	-1.85067826969644	0.0673902705971844
118	hau_grk_moo_svk_heb_aeg_tig_bul_uzb_tur_dyu_sun_bam_por_urd_bsq_slo_amh_dgb_cnt_guj_pol_tsn_lat_fbf_swe_est_ewe_akn_hun_fre_sod_geo_arw_ita_dut_eng_mlt_chh_spa_fin_swa_jav_prs_tag_jpn_tml_kor_alb_mcd_ven_nor_mly_ger_owc_mao_mnd_pan_tsw_bos_gam_hin_ctl_mol_cze_qcu_glc_ben_rus_igb_amr_lit_anl_ukr_ind_rom_ses_scr_cic_bat_tha_sid_knd_xho_bem_azi_krd_afr_aze_lda_vie_wly_swt_zul_yor	0.295965920040591	0.696766834246592	0.487686698586482
119	chh_pan_zul_svk_amh_hau_anl_glc_tur_azi_ven_bat_swt_slo_cze_bsq_ukr_tig_tsn_cnt_urd_bul_yor_ita_ses_krd_fin_cic_igb_est_prs_owc_geo_lat_fre_eng_bos_gam_sid_nor_hun_fbf_tag_lit_sun_jpn_knd_kor_scr_arw_bem_hin_ind_dut_amr_mly_mnd_rus_swa_grk_heb_ctl_spa_rom_guj_qcu_mol_swe_por_dgb_aeg_pol_mlt_afr_mao_mcd_dyu_alb_tsw_jav_tha_wly_tml_lda_xho_aze_ger_ben_uzb_bam_vie_sod_moo_ewe_akn	0.525335488142179	1.24300341557753	0.216991266277014
120	owc_mol_igb_rus_wly_amr_amh_bos_azi_tur_dyu_mao_ven_svk_ita_bsq_alb_anl_ewe_mnd_scr_grk_lda_hin_akn_pan_hun_swa_tsw_fin_dut_mlt_geo_ger_cze_guj_rom_tig_gam_glc_est_ses_bat_lat_tag_jpn_knd_kor_eng_ctl_zul_bul_mly_afr_hau_jav_cnt_arw_dgb_spa_aeg_lit_swe_por_fre_qcu_ukr_krd_ben_yor_sid_mcd_heb_slo_ind_prs_swt_urd_tsn_sun_tha_chh_tml_bem_fbf_uzb_pol_nor_aze_bam_vie_sod_cic_moo_xho	-0.275050048634876	-0.650668117894031	0.516865081954659
121	mlt_alb_ven_scr_wly_anl_gam_slo_tur_uzb_moo_bat_ses_ger_bul_bsq_rom_amh_dyu_cnt_mcd_por_akn_cze_bem_svk_hun_yor_fbf_est_rus_heb_geo_bos_eng_nor_urd_owc_sid_lat_fin_lda_mly_prs_mao_jpn_knd_kor_grk_glc_bam_mol_jav_afr_aeg_tag_mnd_ukr_ewe_pan_amr_hin_ben_swe_guj_qcu_dut_krd_arw_tsn_tig_ctl_hau_spa_sun_ita_swt_lit_cic_ind_tha_sod_tml_xho_dgb_azi_fre_pol_aze_igb_vie_chh_tsw_swa_zul	0.239105571104174	0.562623898665938	0.575044771719384
122	hau_ctl_bem_grk_heb_amr_tig_scr_aze_tur_ven_sun_dyu_krd_ger_bsq_glc_sid_tsn_mnd_pan_svk_xho_dut_akn_ben_est_swt_lda_fin_cze_amh_geo_por_fre_urd_swe_owc_gam_arw_hun_yor_mly_hin_tag_jpn_knd_kor_alb_pol_dgb_ukr_jav_spa_wly_ind_cnt_lat_cic_nor_anl_rom_prs_guj_rus_qcu_mcd_afr_bos_moo_mlt_ita_aeg_bul_mao_mol_fbf_lit_ewe_bat_tha_sod_tml_igb_swa_uzb_eng_slo_azi_bam_vie_chh_ses_tsw_zul	0.980476000448305	2.34363408690575	0.0212269530581343
123	gam_ctl_cic_spa_amh_owc_aeg_fre_aze_tur_akn_jav_bam_alb_krd_bsq_swe_tig_tsn_mnd_rus_glc_ses_slo_lda_arw_fin_dgb_tsw_hun_por_anl_geo_prs_pol_ita_rom_sod_hau_lit_est_bem_sun_scr_ind_jpn_tml_kor_hin_mcd_dyu_dut_mly_pan_wly_tag_cnt_svk_xho_lat_heb_ukr_cze_ben_nor_qcu_bul_ger_afr_yor_amr_grk_mlt_guj_bat_bos_swa_eng_moo_mao_tha_chh_knd_ewe_ven_uzb_urd_mol_azi_igb_vie_sid_zul_fbf_swt	-0.451116264717698	-1.07214448882901	0.286429463899094
124	chh_fre_swt_ben_sod_aeg_owc_pol_aze_azi_yor_jav_bam_ita_scr_bsq_mol_wly_ewe_mnd_por_nor_akn_swe_tsw_grk_est_swa_lda_fin_ctl_anl_geo_krd_ger_rom_spa_gam_amr_rus_hun_cic_ind_alb_mly_jpn_tml_kor_bos_afr_tsn_urd_mao_guj_hau_sun_cnt_dut_fbf_svk_heb_arw_slo_cze_glc_qcu_bul_lat_lit_zul_mlt_eng_tig_mcd_bat_prs_bem_hin_igb_tag_tha_sid_knd_dyu_ven_tur_pan_ukr_uzb_ses_vie_amh_xho_dgb_moo	-0.0463400230767198	-0.10920119706418	0.913278191773655
125	aeg_mcd_fbf_ita_mlt_sod_hau_prs_uzb_aze_moo_bat_dgb_pan_fre_bsq_mol_tig_swt_cnt_dut_swe_tsw_spa_bem_por_hun_yor_igb_fin_urd_anl_geo_krd_slo_pol_lit_amh_amr_glc_est_zul_ind_bul_tag_jpn_knd_kor_svk_hin_cic_cze_jav_lat_owc_mly_mnd_ctl_xho_afr_heb_rom_bos_nor_arw_qcu_eng_ger_scr_lda_wly_rus_chh_guj_mao_ben_ven_ukr_akn_sun_tha_sid_tml_ewe_tsn_tur_alb_grk_azi_swa_vie_gam_ses_bam_dyu	-0.416125085604571	-0.986833526717374	0.326284760331487
126	heb_ger_cic_pol_amh_sod_owc_nor_uzb_tur_ewe_jav_ses_slo_krd_bsq_svk_wly_bam_cnt_ctl_hin_xho_swe_swa_cze_est_yor_tsw_fin_pan_amr_geo_por_arw_mcd_ita_sid_anl_grk_hun_fbf_ind_prs_mao_jpn_knd_kor_glc_dut_bem_afr_tag_bul_aeg_sun_mnd_ben_dgb_bos_tig_eng_urd_lit_lat_qcu_mol_rus_alb_zul_gam_ukr_mlt_spa_mly_scr_tsn_fre_lda_bat_tha_hau_tml_dyu_swt_azi_guj_rom_aze_akn_vie_chh_ven_igb_moo	-0.407800456122094	-0.968198740602831	0.335456326044438
127	wly_urd_cic_bos_amr_anl_sid_ctl_uzb_azi_ven_tag_fbf_glc_mol_bsq_lit_chh_moo_cnt_alb_krd_dgb_arw_swt_eng_hun_swa_akn_est_ukr_heb_geo_rom_spa_fre_mcd_sod_amh_afr_fin_zul_ind_grk_bat_jpn_knd_kor_swe_pan_yor_nor_jav_por_mlt_mao_mnd_hin_tsw_scr_owc_guj_lat_pol_ger_qcu_prs_rus_ben_bem_gam_bul_tig_dut_sun_svk_lda_ita_dyu_mly_tha_aeg_tml_tsn_bam_aze_cze_slo_tur_ewe_vie_hau_xho_ses_igb	-0.316897891186964	-0.750378746222423	0.454920924059563
128	sod_ger_akn_fre_wly_amh_hau_urd_aze_tur_fbf_mly_lda_pol_prs_bsq_mcd_sid_xho_cnt_scr_ctl_tsn_rom_ewe_afr_est_bam_dyu_hun_cze_amr_geo_spa_grk_alb_swe_owc_aeg_eng_fin_zul_sun_hin_jav_jpn_tml_kor_nor_bul_yor_glc_mao_guj_heb_tag_mnd_dut_swa_svk_chh_rus_ben_slo_krd_qcu_lat_ita_mol_igb_tig_bos_mlt_lit_ind_por_ses_pan_moo_bat_tha_gam_knd_tsw_bem_uzb_arw_ukr_azi_ven_vie_anl_dgb_swt_cic	-0.0737142976097148	-0.173805434917535	0.862396137761765
129	tig_cze_tsw_prs_anl_aeg_sid_pan_azi_uzb_bem_jav_swt_afr_glc_bsq_ita_owc_igb_cnt_bul_mol_cic_pol_akn_fre_hun_xho_zul_est_ukr_mlt_geo_hin_alb_ben_grk_sod_heb_lat_fin_bam_mao_rom_tag_jpn_knd_kor_spa_bos_fbf_mcd_ind_rus_chh_bat_mnd_guj_dgb_lit_amr_nor_dut_slo_ger_qcu_urd_eng_arw_ven_amh_swe_wly_krd_mly_ctl_ewe_scr_yor_sun_tha_gam_tml_tsn_moo_tur_svk_por_aze_lda_vie_hau_swa_dyu_ses	-0.452962619572274	-1.075494880383	0.284935493689408
130	anl_pol_swa_arw_heb_aeg_chh_scr_aze_azi_dyu_mao_cic_ita_glc_bsq_cze_amr_zul_cnt_slo_krd_bem_urd_fbf_lit_fin_igb_tsw_hun_svk_owc_geo_rus_por_swe_mcd_hau_amh_bul_est_moo_ind_hin_bat_jpn_tml_kor_ukr_eng_dgb_ctl_sun_alb_sod_jav_mnd_lat_yor_pan_sid_rom_afr_grk_mol_qcu_prs_bos_dut_lda_wly_ger_tig_nor_tag_spa_bam_guj_ses_mly_tha_gam_knd_xho_ewe_tur_fre_ben_uzb_swt_vie_mlt_akn_tsn_ven	-0.398723755500046	-0.944801916288084	0.347208210366637
131	anl_rus_dgb_lat_tig_amr_mlt_krd_aze_azi_ven_bat_bem_alb_hin_bsq_ger_sid_dyu_mnd_ctl_ita_swa_ukr_swt_afr_fin_ses_tsw_hun_urd_amh_geo_guj_pan_mcd_fre_chh_aeg_bos_est_tsn_jav_svk_tag_jpn_knd_kor_nor_swe_igb_scr_ind_slo_owc_sun_cnt_glc_cic_por_gam_dut_grk_eng_bul_qcu_cze_spa_prs_fbf_hau_arw_sod_mol_mao_ben_bam_lit_akn_mly_tha_wly_tml_lda_moo_tur_pol_rom_uzb_yor_vie_heb_ewe_xho_zul	-0.45788574037062	-1.08643790563868	0.280093258545694
132	gam_por_swa_mcd_anl_aeg_sid_scr_aze_uzb_dgb_mao_zul_pan_mol_bsq_bul_mlt_ven_cnt_afr_ita_akn_nor_xho_prs_fin_ewe_cic_hun_ctl_heb_geo_ukr_slo_dut_lit_owc_amh_ger_est_tsw_bat_krd_sun_jpn_knd_kor_rom_bos_bem_eng_ind_urd_chh_jav_mnd_spa_ses_fre_sod_arw_lat_alb_grk_qcu_pol_rus_glc_igb_wly_cze_tig_svk_mly_guj_tsn_hin_moo_tag_tha_amr_tml_lda_fbf_azi_swe_ben_tur_swt_vie_hau_yor_dyu_bam	-0.628356221305957	-1.50253117774092	0.136348066014572
133	hau_pan_dyu_ben_aeg_gam_chh_afr_tur_azi_xho_ind_swt_alb_nor_bsq_dut_mlt_akn_cnt_urd_prs_tsn_ita_dgb_cze_est_cic_yor_fin_grk_heb_geo_guj_slo_lat_rom_wly_anl_pol_hun_ewe_sun_bul_bat_jpn_knd_kor_arw_ctl_fbf_fre_jav_scr_sod_tag_mnd_mcd_ses_krd_owc_hin_spa_rus_ukr_qcu_swe_mol_lit_lda_amr_eng_tig_por_mao_ger_bem_bos_zul_mly_tha_amh_tml_ven_tsw_uzb_svk_glc_aze_moo_vie_sid_bam_igb_swa	-0.167933042752603	-0.395948072891155	0.693050258308402
134	amh_spa_igb_slo_heb_gam_owc_svk_aze_tur_yor_tag_swa_urd_krd_bsq_rus_hau_akn_mnd_mcd_bos_moo_dut_cic_lit_est_bem_lda_fin_alb_mlt_geo_mol_por_fre_rom_wly_aeg_cze_hun_dgb_ind_arw_sun_jpn_knd_kor_ger_ukr_tsw_ben_jav_lat_tig_bat_cnt_pol_zul_grk_anl_afr_guj_nor_eng_qcu_glc_bul_ctl_tsn_sid_swe_amr_scr_mly_pan_ven_ita_dyu_mao_tha_sod_tml_bam_ewe_azi_hin_prs_uzb_fbf_vie_chh_ses_xho_swt	0.373141092409405	0.879557600285207	0.381366099263439
135	anl_hin_ses_alb_sid_amh_amr_glc_tur_azi_dgb_ind_xho_rom_slo_bsq_guj_wly_akn_mnd_ukr_spa_lda_urd_ven_ctl_hun_fbf_tsn_est_svk_hau_geo_nor_bos_ben_fre_chh_heb_prs_fin_dyu_tag_scr_jav_jpn_tml_kor_pan_lat_igb_mol_mly_swe_owc_bat_cnt_dut_bam_afr_mlt_krd_por_pol_ger_qcu_cze_bul_mcd_yor_aeg_grk_tig_rus_sun_arw_ewe_eng_bem_mao_tha_sod_knd_zul_tsw_aze_ita_lit_uzb_moo_vie_gam_swa_cic_swt	-0.247830726405393	-0.586217667725317	0.5591493794085
136	anl_rus_ewe_ukr_sod_hau_aeg_krd_uzb_azi_fbf_mao_akn_alb_lat_bsq_fre_owc_ven_mnd_grk_scr_yor_nor_bem_urd_fin_swa_igb_hun_mcd_amr_geo_eng_ger_ita_swe_tig_wly_prs_est_bam_ind_dut_sun_jpn_tml_kor_ctl_svk_dgb_afr_bat_bos_gam_mly_cnt_arw_zul_pan_heb_bul_hin_guj_lit_qcu_pol_cze_spa_dyu_sid_slo_chh_rom_tag_ben_moo_por_tsw_jav_tha_mlt_knd_xho_swt_aze_mol_glc_tur_ses_vie_amh_cic_lda_tsn	-0.920304791084542	-2.22618359556063	0.0284171427195529
137	heb_nor_ewe_fre_sod_mlt_chh_arw_uzb_azi_igb_tag_moo_slo_grk_bsq_krd_gam_yor_cnt_hin_dut_swt_bos_akn_pol_hun_dyu_tsw_fin_glc_tig_geo_scr_mcd_alb_ita_owc_anl_guj_est_lda_mao_svk_ind_jpn_knd_kor_cze_urd_bam_bul_sun_rom_aeg_mly_mnd_pan_tsn_por_hau_ukr_lat_eng_ger_qcu_prs_lit_ben_xho_amh_spa_wly_swe_bat_rus_zul_afr_cic_jav_tha_amr_tml_dgb_swa_tur_mol_ctl_aze_ven_vie_sid_fbf_bem_ses	-0.249107496677674	-0.589316108609767	0.557078133177303
138	gam_prs_cic_hin_sod_amr_sid_ita_azi_uzb_swa_ind_tsn_ctl_nor_bsq_rom_tig_zul_cnt_pol_arw_dgb_por_swt_dut_hun_ses_igb_fin_ger_heb_geo_krd_ben_pan_mol_aeg_mlt_urd_est_xho_tag_grk_sun_jpn_tml_kor_scr_rus_tsw_svk_mao_spa_wly_mly_mnd_mcd_moo_fre_chh_lit_slo_afr_alb_qcu_eng_cze_guj_fbf_anl_bul_owc_swe_bat_bos_lda_ukr_yor_jav_tha_hau_knd_bem_akn_tur_lat_glc_aze_bam_vie_amh_dyu_ewe_ven	-0.258064975186356	-0.609933375707496	0.5433934034626
139	chh_scr_tsw_mol_sid_sod_wly_ita_tur_azi_moo_mao_bem_rus_arw_bsq_glc_amr_swa_mnd_eng_pol_ewe_ctl_fbf_spa_fin_swt_ven_est_grk_anl_geo_ger_lat_mcd_afr_hau_tig_ukr_hun_igb_mly_bos_jav_jpn_tml_kor_guj_nor_cic_fre_tag_cze_heb_ind_cnt_rom_zul_krd_gam_ben_alb_pan_dut_qcu_bul_svk_prs_akn_mlt_por_owc_lit_sun_swe_yor_slo_tsn_bat_tha_aeg_knd_bam_dgb_aze_urd_hin_uzb_dyu_vie_amh_ses_xho_lda	-0.619089912713333	-1.48085919402399	0.142024179336665
140	aeg_nor_moo_afr_heb_wly_gam_fre_uzb_aze_tsw_bat_cic_swe_ben_bsq_urd_mlt_swt_cnt_ita_krd_igb_ger_ses_hin_fin_ven_tsn_hun_rom_amr_geo_alb_grk_svk_guj_amh_owc_dut_est_ewe_tag_lat_sun_jpn_knd_kor_ukr_ctl_akn_slo_jav_mol_tig_ind_mnd_por_swa_glc_hau_spa_scr_eng_mcd_qcu_bul_cze_bos_zul_sod_prs_anl_rus_mao_lit_xho_pol_bam_mly_tha_chh_tml_dyu_bem_tur_arw_pan_azi_lda_vie_sid_yor_fbf_dgb	-0.249604471495803	-0.591071741593722	0.555906215332517
141	mlt_urd_zul_scr_hau_wly_anl_glc_azi_tur_akn_bat_ven_lat_ukr_bsq_bul_sod_swa_mnd_prs_fre_fbf_spa_dyu_cze_fin_moo_yor_hun_ben_chh_geo_afr_alb_ctl_lit_amr_amh_eng_est_tsw_ind_ita_mao_jpn_knd_kor_swe_slo_igb_mol_jav_mcd_owc_mly_cnt_svk_cic_bos_aeg_arw_krd_por_dut_qcu_pan_hin_guj_dgb_heb_rom_sid_grk_sun_nor_bem_pol_tsn_tag_tha_tig_tml_ewe_lda_aze_rus_ger_uzb_xho_vie_gam_swt_ses_bam	-0.208747438607384	-0.49308656930979	0.623113718528882
142	amh_eng_akn_alb_amr_mlt_sod_nor_azi_aze_zul_bat_tsn_bul_por_bsq_urd_aeg_fbf_mnd_ctl_ben_dyu_mcd_ses_slo_fin_cic_swa_est_ita_anl_geo_pol_ukr_pan_dut_chh_wly_mol_hun_dgb_sun_grk_mly_jpn_tml_kor_bos_cze_bem_lit_tag_arw_gam_ind_cnt_guj_lda_glc_hau_fre_rom_swe_hin_qcu_krd_svk_afr_yor_tig_prs_owc_spa_mao_lat_swt_rus_xho_jav_tha_heb_knd_igb_tsw_tur_scr_ger_uzb_ven_vie_sid_bam_ewe_moo	-0.23184268192635	-0.5478838839621	0.585084267338412
143	anl_ben_dgb_pan_amh_owc_heb_svk_tur_uzb_xho_bat_ven_ita_guj_bsq_grk_gam_yor_cnt_pol_spa_ses_slo_tsn_ctl_hun_ewe_bem_est_hin_amr_geo_alb_nor_dut_glc_sod_tig_cze_fin_zul_tag_scr_jav_jpn_tml_kor_arw_bul_igb_por_mao_krd_wly_ind_mnd_bos_dyu_rus_hau_afr_ger_mcd_lat_qcu_fre_prs_urd_cic_mlt_ukr_aeg_swe_sun_eng_swa_rom_akn_mly_tha_chh_knd_swt_tsw_azi_lit_mol_aze_lda_vie_sid_fbf_moo_bam	-0.37376629901821	-0.886404678706307	0.377685906695076
144	mlt_afr_tsn_lit_tig_owc_amr_ctl_aze_tur_ses_sun_akn_prs_bos_bsq_scr_wly_lda_cnt_lat_eng_cic_urd_dyu_fre_hun_yor_swt_est_slo_heb_geo_rus_glc_alb_swe_gam_amh_krd_fin_swa_jav_pan_tag_jpn_tml_kor_ukr_arw_xho_ben_mao_bul_sid_ind_mnd_dut_moo_grk_aeg_mol_por_ita_mcd_qcu_spa_rom_cze_tsw_chh_ger_sod_svk_bat_hin_bem_nor_ewe_mly_tha_hau_knd_fbf_bam_uzb_guj_pol_azi_igb_vie_anl_zul_dgb_ven	-0.410226813706838	-0.974117045774119	0.332525375530261
145	wly_ita_dgb_rus_gam_sid_aeg_ukr_aze_tur_bem_tag_igb_mol_alb_bsq_glc_mlt_cic_mnd_arw_por_dyu_ger_moo_dut_fin_tsn_tsw_hun_rom_owc_geo_pan_ben_prs_swe_hau_tig_krd_est_zul_bat_slo_ind_jpn_knd_kor_urd_mcd_yor_nor_mao_guj_heb_sun_cnt_svk_bam_ctl_amr_lat_bos_fre_scr_qcu_spa_bul_grk_ven_anl_lit_amh_cze_jav_afr_ses_pol_swt_mly_tha_sod_tml_akn_xho_uzb_eng_hin_azi_ewe_vie_chh_swa_lda_fbf	-0.603281589640108	-1.44101224337928	0.15293976302739
146	amh_ger_akn_ben_aeg_hau_chh_eng_uzb_tur_zul_sun_dyu_fre_nor_bsq_slo_amr_moo_mnd_rom_ctl_ven_spa_tsw_grk_fin_xho_ses_est_bul_sid_geo_alb_swe_cze_arw_wly_anl_mol_hun_swt_bat_pan_ind_jpn_tml_kor_hin_rus_dgb_pol_tag_guj_heb_mao_cnt_prs_yor_dut_owc_mcd_svk_glc_lat_qcu_lit_bos_afr_bam_sod_ukr_mlt_ita_jav_por_igb_scr_lda_mly_tha_tig_knd_swa_fbf_azi_krd_urd_aze_tsn_vie_gam_ewe_bem_cic	0.276608129445173	0.651008745401852	0.516646158226
147	gam_pol_swt_mol_sod_anl_chh_ctl_uzb_aze_ses_bat_bam_pan_por_bsq_svk_wly_tsw_mnd_glc_lit_moo_nor_zul_alb_est_xho_lda_hun_afr_amh_geo_ben_bul_mcd_swe_aeg_heb_arw_fin_akn_mly_grk_tag_jpn_tml_kor_hin_ger_tsn_urd_sun_rus_mlt_ind_cnt_prs_cic_guj_tig_bos_lat_krd_spa_qcu_fre_rom_cze_swa_hau_dut_owc_eng_jav_slo_ven_scr_igb_mao_tha_amr_knd_fbf_ewe_azi_ita_ukr_tur_dgb_vie_sid_yor_bem_dyu	-0.511397168378503	-1.21882501726321	0.225993231583933
148	hau_nor_lda_ita_mlt_sod_owc_lit_aze_azi_dyu_mly_fbf_pol_dut_bsq_spa_amh_moo_mnd_hin_rom_akn_bos_yor_slo_hun_ses_bam_fin_krd_amr_geo_grk_ger_guj_ben_wly_tig_scr_est_ven_mao_prs_bat_jpn_tml_kor_ctl_afr_cic_glc_tag_urd_aeg_sun_cnt_mol_tsn_eng_chh_mcd_cze_fre_swe_qcu_arw_alb_lat_igb_gam_por_anl_svk_ind_bul_bem_ukr_xho_jav_tha_sid_knd_zul_swa_uzb_pan_rus_tur_ewe_vie_heb_tsw_swt_dgb	0.385705819471333	0.90723557431587	0.366627014498738
149	sid_slo_lda_swe_amh_gam_aeg_spa_azi_tur_ven_mly_bam_glc_ger_bsq_urd_wly_yor_cnt_ita_rus_swa_nor_dyu_guj_est_tsw_zul_fin_fre_mlt_geo_pan_alb_ben_mol_anl_hau_por_hun_bem_sun_arw_tag_jpn_knd_kor_pol_bos_ewe_prs_ind_krd_heb_bat_mnd_mcd_moo_ukr_chh_hin_scr_cze_rom_qcu_eng_lit_bul_fbf_owc_grk_amr_ctl_mao_afr_ses_lat_cic_jav_tha_tig_tml_akn_swt_aze_dut_svk_uzb_tsn_vie_sod_igb_xho_dgb	0.338739996583499	0.798421599059798	0.426660066570204
150	tig_ben_swt_grk_mlt_anl_gam_slo_aze_tur_dgb_bat_igb_swe_hin_bsq_mol_amh_fbf_cnt_rom_lit_lda_urd_bem_cze_hun_yor_xho_fin_bos_sod_geo_nor_ita_rus_ukr_heb_chh_eng_est_tsn_tag_mcd_jav_jpn_knd_kor_glc_krd_bam_pol_ind_scr_hau_mly_mnd_por_tsw_alb_owc_svk_lat_afr_ger_qcu_fre_prs_ctl_ses_sid_dut_wly_pan_mao_arw_zul_bul_dyu_sun_tha_aeg_tml_swa_cic_uzb_guj_spa_azi_ven_vie_amr_ewe_moo_akn	-0.753746535112761	-1.811805474201	0.0732438085825237
151	chh_pol_dgb_mcd_anl_gam_heb_lit_azi_uzb_tsw_ind_lda_bul_ctl_bsq_spa_owc_yor_cnt_hin_dut_fbf_ben_moo_afr_est_ses_bem_hun_svk_hau_geo_glc_rus_arw_swe_sod_amr_cze_fin_akn_bat_lat_tag_jpn_tml_kor_urd_prs_bam_bos_jav_grk_aeg_mao_mnd_guj_ewe_ita_mlt_rom_ukr_slo_nor_qcu_alb_ger_mol_swa_wly_fre_amh_por_mly_krd_zul_pan_ven_sun_tha_sid_knd_swt_igb_tur_scr_eng_aze_cic_vie_tig_xho_dyu_tsn	-0.0117510198774524	-0.02765685052387	0.977995100446484
152	sid_fre_igb_glc_heb_aeg_wly_krd_azi_aze_bem_jav_dgb_slo_ita_bsq_alb_tig_tsn_cnt_ben_lat_swt_grk_yor_prs_hun_swa_moo_est_ctl_mlt_geo_guj_urd_svk_dut_amr_hau_mcd_fin_lda_sun_rom_ind_jpn_knd_kor_bul_rus_akn_cze_mly_arw_chh_mao_mnd_bos_ewe_lit_sod_pan_eng_nor_por_qcu_pol_mol_swe_zul_gam_spa_amh_ukr_tag_hin_xho_afr_tsw_bat_tha_owc_tml_bam_ven_uzb_scr_ger_tur_fbf_vie_anl_ses_dyu_cic	-0.716866628145488	-1.72201257967337	0.088391643235702
153	amh_lat_bam_rus_wly_chh_owc_cze_azi_tur_yor_mao_cic_alb_nor_bsq_scr_hau_swt_mnd_glc_por_ewe_prs_lda_hin_fin_xho_tsn_hun_ger_mlt_geo_krd_afr_dut_swe_anl_sid_eng_est_swa_bat_urd_tag_jpn_tml_kor_rom_arw_akn_fre_sun_grk_aeg_jav_cnt_ita_ses_svk_amr_mcd_pol_slo_guj_qcu_ukr_mol_ctl_ven_heb_pan_sod_spa_ind_bos_dyu_ben_zul_mly_tha_gam_knd_igb_moo_aze_bul_lit_uzb_bem_vie_tig_fbf_dgb_tsw	-0.0638596498708745	-0.150641143452695	0.880585058874966
154	chh_scr_moo_ger_mlt_hau_aeg_ita_azi_aze_fbf_bat_ses_guj_spa_bsq_grk_sod_bem_mnd_eng_glc_tsn_urd_ewe_lit_fin_xho_dgb_est_ben_wly_geo_mcd_slo_krd_pol_amr_amh_prs_hun_bam_tag_rom_mao_jpn_tml_kor_afr_ukr_dyu_fre_sun_mol_gam_jav_cnt_por_swt_alb_sid_lat_svk_dut_hin_qcu_bos_cze_swe_swa_owc_ctl_heb_rus_ind_arw_yor_pan_cic_mly_tha_anl_knd_zul_tsw_tur_bul_nor_uzb_akn_vie_tig_lda_igb_ven	-0.55232397249295	-1.31446426043207	0.191922597864479
155	hau_swe_bem_prs_sid_anl_owc_por_azi_uzb_moo_ind_dgb_pol_ben_bsq_rom_tig_fbf_cnt_dut_hin_dyu_eng_ewe_pan_hun_ven_bam_fin_ctl_amh_geo_cze_mol_alb_afr_gam_mlt_ger_est_swa_sun_ita_mao_jpn_tml_kor_nor_guj_igb_arw_mly_scr_wly_jav_mnd_lat_zul_mcd_sod_rus_bos_glc_slo_qcu_urd_spa_grk_cic_chh_fre_amr_krd_tag_ukr_swt_lit_lda_bat_tha_heb_knd_yor_tsn_aze_svk_bul_tur_xho_vie_aeg_akn_ses_tsw	-0.441937694307296	-1.04894416655206	0.296922120327041
156	amh_guj_tsw_ctl_heb_wly_gam_rom_tur_uzb_bem_sun_swt_lat_swe_bsq_mol_tig_ses_cnt_ben_mcd_dgb_fre_bam_spa_fin_swa_xho_est_afr_owc_geo_prs_krd_ita_slo_chh_amr_pol_hun_fbf_mao_bul_jav_jpn_tml_kor_svk_dut_dyu_cze_bat_ukr_anl_mly_mnd_pan_lda_rus_sod_nor_glc_eng_ger_qcu_lit_arw_grk_zul_sid_scr_hau_bos_ind_por_akn_alb_ewe_tag_tha_mlt_knd_igb_ven_azi_urd_hin_aze_tsn_vie_aeg_moo_cic_yor	-0.34429701154567	-0.815774441026851	0.416713629267464
157	wly_pol_swa_svk_amh_gam_aeg_ger_azi_aze_dgb_tag_akn_alb_ctl_bsq_ita_tig_cic_mnd_guj_por_moo_nor_lda_swe_est_ewe_dyu_fin_cze_owc_geo_fre_arw_mol_bul_sid_mlt_ben_hun_igb_sun_hin_jav_jpn_knd_kor_rom_glc_ses_mcd_ind_pan_amr_mao_cnt_lat_tsn_spa_sod_ukr_bos_slo_lit_qcu_rus_urd_scr_ven_hau_prs_anl_afr_bat_grk_yor_krd_bem_mly_tha_heb_tml_swt_fbf_uzb_dut_eng_tur_zul_vie_chh_tsw_xho_bam	-0.229350611913743	-0.541719551884492	0.589307233910842
158	aeg_pan_yor_spa_owc_tig_chh_alb_uzb_aze_lda_tag_tsn_hin_pol_bsq_guj_wly_ven_cnt_ger_bos_fbf_fre_ses_cze_est_igb_xho_hun_grk_gam_geo_lat_nor_ctl_bul_sod_amh_eng_fin_akn_mly_svk_sun_jpn_knd_kor_mcd_scr_cic_mol_jav_dut_anl_ind_mnd_urd_bem_lit_amr_rus_krd_ben_ukr_qcu_glc_rom_prs_ewe_sid_arw_hau_afr_mao_swe_dgb_por_swt_bat_tha_mlt_tml_bam_moo_tur_slo_ita_azi_swa_vie_heb_zul_tsw_dyu	0.108396146895369	0.255089210478528	0.799217467923224
159	aeg_lat_swt_afr_amh_heb_tig_mol_azi_tur_ses_tag_moo_lit_spa_bsq_ger_owc_cic_cnt_grk_svk_igb_mcd_yor_cze_hun_swa_zul_fin_urd_sid_geo_por_ctl_pol_glc_hau_anl_slo_est_tsn_bat_ita_mao_jpn_tml_kor_hin_swe_tsw_rus_ind_arw_gam_mly_mnd_bul_bem_guj_chh_eng_ukr_pan_alb_qcu_bos_nor_rom_ewe_mlt_ben_wly_scr_jav_fre_xho_krd_ven_sun_tha_amr_knd_bam_dyu_aze_prs_dut_uzb_dgb_vie_sod_akn_lda_fbf	-0.922390828861924	-2.2324183721211	0.0279876420229648
160	amr_ben_yor_fre_mlt_hau_anl_bos_tur_aze_cic_sun_swa_lat_hin_bsq_afr_amh_tsw_mnd_ctl_ita_ses_rom_akn_alb_est_ewe_ven_fin_dut_sid_geo_grk_por_mcd_prs_tig_owc_slo_hun_dyu_ind_rus_mao_jpn_knd_kor_lit_svk_lda_cze_mly_scr_wly_jav_cnt_eng_fbf_glc_aeg_ukr_urd_spa_krd_qcu_nor_arw_bul_igb_chh_swe_heb_pol_bat_pan_bam_guj_bem_tag_tha_sod_tml_xho_moo_uzb_ger_mol_azi_dgb_vie_gam_swt_zul_tsn	-0.169052099131079	-0.399022370355575	0.690791494520993
161	mlt_dut_cic_lat_sod_wly_chh_por_uzb_aze_yor_mao_bam_alb_arw_bsq_ger_sid_ewe_mnd_mol_pan_fbf_hin_akn_rom_est_lda_dgb_fin_swe_heb_geo_lit_pol_cze_spa_owc_anl_slo_hun_bem_tag_mcd_bat_jpn_tml_kor_prs_ukr_swa_bul_jav_grk_amh_sun_cnt_svk_zul_bos_gam_ita_glc_rus_eng_qcu_urd_afr_ctl_moo_amr_fre_aeg_guj_ind_krd_xho_ben_igb_mly_tha_hau_knd_tsn_dyu_azi_scr_nor_tur_swt_vie_tig_ven_tsw_ses	-0.329548854015168	-0.780396398682843	0.437139380674171
162	chh_rom_fbf_dut_tig_heb_anl_glc_azi_uzb_igb_mly_ewe_afr_por_bsq_bul_hau_yor_cnt_hin_rus_tsn_mcd_cic_swe_est_swa_lda_hun_cze_aeg_geo_scr_ctl_ben_eng_amr_gam_svk_fin_ses_jav_pol_tag_jpn_knd_kor_ukr_bos_dyu_lit_mao_nor_sid_bat_mnd_grk_bem_krd_sod_spa_fre_guj_arw_qcu_ger_ita_slo_tsw_owc_urd_mlt_lat_sun_pan_bam_prs_moo_ind_tha_amh_tml_akn_dgb_aze_alb_mol_tur_zul_vie_wly_xho_ven_swt	-0.308618229943339	-0.730732190132679	0.466779719489509
163	aeg_prs_ses_hin_heb_amh_owc_lat_tur_uzb_bem_sun_cic_rom_arw_bsq_nor_mlt_dyu_mnd_bos_guj_igb_fre_moo_ita_hun_lda_tsw_fin_scr_chh_geo_eng_mol_ger_pan_sid_amr_krd_est_akn_mao_por_mly_jpn_knd_kor_dut_glc_ven_alb_ind_slo_wly_tag_cnt_grk_swa_afr_anl_ctl_bul_spa_cze_qcu_svk_ukr_urd_yor_hau_rus_tig_mcd_jav_lit_fbf_pol_swt_bat_tha_gam_tml_zul_tsn_aze_ben_swe_azi_bam_vie_sod_dgb_ewe_xho	-0.153188402184969	-0.361471316821023	0.718567070285016
164	chh_slo_ewe_lat_owc_heb_tig_urd_aze_tur_dgb_ind_bam_mol_afr_bsq_bul_wly_igb_cnt_grk_swe_fbf_fre_ses_ukr_hun_xho_moo_est_ger_mlt_geo_bos_dut_guj_ctl_hau_amh_arw_fin_tsn_sun_svk_bat_jpn_tml_kor_cze_por_swa_pol_mao_hin_gam_mly_mnd_ben_zul_glc_amr_eng_alb_lit_spa_qcu_scr_ita_rom_lda_sod_mcd_aeg_rus_jav_krd_tsw_nor_yor_tag_tha_sid_knd_dyu_bem_uzb_prs_pan_azi_ven_vie_anl_cic_swt_akn	-0.483132346514882	-1.15043068067451	0.252916062850175
165	sod_bul_moo_rus_tig_aeg_mlt_afr_uzb_azi_swt_bat_zul_swe_ukr_bsq_lat_anl_dgb_mnd_lit_bos_cic_hin_yor_arw_est_ses_tsw_fin_guj_chh_geo_prs_urd_glc_grk_heb_sid_svk_hun_ven_tag_fre_sun_jpn_knd_kor_slo_spa_xho_cze_mao_krd_owc_ind_cnt_ctl_dyu_pan_amh_scr_rom_alb_por_qcu_mol_eng_pol_akn_gam_mcd_amr_ger_mly_dut_bem_ita_ewe_jav_tha_hau_tml_lda_swa_tur_nor_ben_aze_igb_vie_wly_bam_tsn_fbf	-0.474859548501147	-1.12761743249965	0.262382353136289
166	owc_nor_yor_prs_heb_sod_sid_grk_tur_aze_akn_mao_bem_swe_spa_bsq_afr_gam_lda_cnt_ger_rom_bam_lit_tsw_krd_hun_ses_zul_fin_arw_aeg_geo_hin_eng_alb_ben_amr_mlt_urd_est_fbf_ind_ctl_sun_jpn_knd_kor_glc_fre_igb_bos_tag_svk_anl_mly_mnd_dut_xho_lat_hau_pan_slo_cze_bul_qcu_mol_pol_rus_swt_amh_guj_tig_scr_bat_por_moo_ukr_dgb_jav_tha_wly_tml_ewe_tsn_azi_ita_mcd_uzb_ven_vie_chh_cic_swa_dyu	0.427997665864477	1.00918134402161	0.31550617231051
167	gam_ctl_dyu_hin_tig_wly_sid_bul_aze_tur_tsn_mao_lda_ger_ita_bsq_swe_sod_tsw_mnd_urd_prs_dgb_slo_fbf_eng_hun_igb_moo_fin_afr_aeg_geo_glc_por_mcd_cze_chh_heb_arw_est_xho_jav_alb_ind_jpn_knd_kor_mol_rus_ses_ukr_tag_lit_anl_mly_cnt_krd_bem_fre_owc_grk_lat_pol_svk_qcu_nor_spa_guj_yor_amh_pan_mlt_dut_sun_scr_swa_rom_bam_bat_tha_hau_tml_cic_swt_azi_bos_ben_uzb_ven_vie_amr_akn_zul_ewe	-0.28591218879713	-0.676995426038653	0.500089375141496
168	wly_mol_fbf_guj_chh_gam_sid_pan_aze_azi_dgb_mly_bem_ukr_pol_bsq_krd_tig_tsn_mnd_swe_dut_akn_eng_swa_ger_fin_ven_ewe_est_rom_amh_geo_lit_glc_prs_slo_mlt_sod_afr_hun_lda_tag_cze_sun_jpn_tml_kor_alb_svk_bam_spa_bat_ben_amr_mao_cnt_urd_tsw_grk_heb_ita_por_bul_arw_qcu_rus_fre_lat_igb_aeg_bos_anl_mcd_jav_hin_moo_nor_swt_ind_tha_owc_knd_xho_ses_tur_ctl_scr_uzb_cic_vie_hau_dyu_yor_zul	0.690369043002749	1.63544395383657	0.105336309192186
169	sid_eng_bem_swe_wly_mlt_chh_glc_azi_uzb_lda_bat_dyu_por_fre_bsq_pan_tig_cic_mnd_mol_mcd_moo_alb_dgb_bul_hun_xho_ewe_fin_krd_heb_geo_slo_bos_rus_prs_anl_sod_pol_est_swa_mly_svk_tag_jpn_knd_kor_scr_ita_fbf_dut_sun_nor_owc_jav_cnt_lat_yor_afr_hau_ukr_grk_ctl_cze_qcu_urd_arw_lit_igb_amr_hin_amh_spa_ind_ben_tsn_ger_tsw_mao_tha_aeg_tml_akn_bam_tur_rom_guj_aze_ses_vie_gam_zul_swt_ven	-1.05472681394215	-2.58727777382764	0.0112233463169138
170	amr_prs_ses_fre_gam_owc_sid_mcd_azi_uzb_tsw_mly_dyu_ben_ctl_bsq_guj_sod_swa_cnt_afr_scr_moo_mol_cic_lat_est_dgb_xho_fin_grk_aeg_geo_pol_rom_eng_por_amh_anl_svk_hun_yor_ind_ukr_mao_jpn_tml_kor_rus_cze_zul_ita_tag_hin_mlt_bat_mnd_bos_swt_pan_tig_dut_glc_spa_alb_qcu_lit_urd_swe_ven_hau_krd_chh_bul_jav_arw_igb_slo_tsn_sun_tha_wly_knd_bam_ewe_aze_nor_ger_tur_lda_vie_heb_akn_bem_fbf	-0.37888409827094	-0.898514419622692	0.371231782980318
171	aeg_eng_swt_lat_tig_sid_owc_rom_tur_azi_igb_tag_swa_fre_guj_bsq_lit_sod_dyu_mnd_slo_svk_tsw_prs_tsn_ctl_fin_cic_xho_est_afr_chh_geo_mcd_glc_pol_krd_gam_amr_arw_hun_akn_ind_nor_mly_jpn_knd_kor_ben_rus_moo_ita_bat_por_mlt_jav_cnt_ger_ven_scr_hau_swe_bul_dut_pan_qcu_cze_urd_hin_dgb_heb_mol_anl_alb_mao_ukr_yor_grk_lda_sun_tha_wly_tml_zul_bam_aze_spa_bos_uzb_fbf_vie_amh_bem_ses_ewe	0.704701478457483	1.67268570513159	0.0977501662445786
172	wly_bul_xho_eng_anl_gam_aeg_cze_aze_uzb_tsw_ind_fbf_swe_fre_bsq_scr_amr_swa_cnt_ben_slo_dyu_mcd_swt_ger_est_ven_igb_hun_krd_tig_geo_lat_afr_ita_svk_heb_sid_ukr_fin_yor_tag_guj_mly_jpn_knd_kor_urd_prs_lda_dut_bat_rus_hau_jav_mnd_arw_akn_mol_amh_spa_ctl_nor_por_qcu_bos_grk_glc_ses_owc_lit_chh_pol_sun_pan_dgb_alb_tsn_mao_tha_mlt_tml_bem_moo_azi_hin_rom_tur_zul_vie_sod_ewe_bam_cic	-0.302851956436925	-0.716068886522295	0.475743015525313
173	tig_mcd_bem_fre_heb_amr_chh_cze_aze_tur_fbf_mly_lda_ger_scr_bsq_arw_anl_akn_cnt_pan_slo_tsn_urd_ewe_hin_fin_bam_tsw_hun_grk_owc_geo_spa_mol_glc_krd_mlt_wly_nor_est_yor_bat_alb_tag_jpn_knd_kor_guj_bul_igb_por_ind_bos_gam_mao_mnd_rom_ses_pol_hau_svk_lat_ben_afr_qcu_ukr_eng_lit_ven_sod_swe_sid_rus_jav_ita_swa_ctl_dyu_sun_tha_amh_tml_moo_zul_azi_dut_prs_uzb_swt_vie_aeg_cic_xho_dgb	-0.347191592700362	-0.822744751301609	0.412757776788804
174	gam_slo_cic_alb_sod_tig_chh_ben_aze_tur_xho_mly_zul_urd_guj_bsq_afr_aeg_lda_mnd_mol_fre_ven_svk_swa_bul_hun_igb_bam_fin_scr_amr_geo_krd_ctl_mcd_bos_hau_anl_prs_est_ewe_jav_spa_mao_jpn_tml_kor_rom_ger_dyu_ukr_ind_arw_sid_sun_cnt_ita_tsn_rus_heb_glc_pol_dut_nor_qcu_eng_por_grk_yor_mlt_lat_wly_swe_tag_pan_bem_hin_fbf_bat_tha_amh_knd_ses_moo_azi_cze_lit_uzb_akn_vie_owc_swt_dgb_tsw	0.0771600155547489	0.181727822398082	0.85619183584668
175	sod_lit_moo_ukr_chh_aeg_amr_prs_tur_aze_bam_sun_swa_guj_urd_bsq_scr_amh_cic_cnt_alb_pan_yor_mol_dyu_bos_hun_tsw_bem_fin_ita_tig_geo_rus_ben_slo_swe_sid_wly_lat_est_swt_mly_fre_jav_jpn_tml_kor_dut_mcd_tsn_nor_mao_cze_gam_ind_mnd_krd_dgb_grk_heb_ger_spa_hin_arw_qcu_rom_glc_ctl_akn_anl_afr_hau_svk_bat_bul_xho_pol_ven_tag_tha_owc_knd_zul_ses_azi_eng_por_uzb_igb_vie_mlt_lda_fbf_ewe	-0.245786929095174	-0.580725913721367	0.562829816630964
176	owc_glc_swt_pan_wly_mlt_sod_lat_azi_tur_dgb_sun_ewe_swe_urd_bsq_ctl_tig_dyu_mnd_spa_ger_cic_rus_xho_ukr_est_ven_fbf_fin_dut_sid_geo_cze_prs_eng_krd_anl_chh_nor_hun_igb_bat_alb_mly_jpn_tml_kor_fre_ben_swa_scr_jav_por_heb_tag_cnt_afr_moo_mol_amr_lit_pol_arw_bul_qcu_slo_hin_svk_lda_hau_mcd_aeg_ita_mao_guj_bem_bos_tsw_ind_tha_gam_knd_ses_zul_uzb_rom_grk_aze_tsn_vie_amh_yor_bam_akn	0.662272427375561	1.56962468843072	0.119898737423454
177	aeg_bul_fbf_mcd_tig_heb_sid_swe_azi_aze_tsn_mly_bam_urd_ger_bsq_rus_gam_cic_cnt_scr_spa_igb_alb_xho_arw_hun_dgb_bem_fin_nor_sod_geo_ukr_cze_pol_pan_wly_owc_prs_est_moo_jav_afr_ind_jpn_knd_kor_bos_ctl_swa_lat_mao_por_amh_tag_mnd_dut_akn_rom_anl_hin_slo_glc_eng_qcu_mol_ben_ita_ses_hau_guj_mlt_svk_bat_krd_lda_grk_tsw_sun_tha_chh_tml_zul_swt_uzb_fre_lit_tur_ewe_vie_amr_yor_ven_dyu	0.279390477581687	0.658271429115318	0.511990025019356
178	chh_ctl_akn_glc_sid_mlt_hau_eng_tur_uzb_bem_ind_zul_nor_urd_bsq_guj_anl_swa_cnt_pol_mol_tsn_prs_ses_slo_hun_dyu_yor_fin_krd_owc_geo_afr_mcd_scr_por_amh_heb_bos_est_cic_mao_lit_jav_jpn_knd_kor_alb_ita_bam_arw_sun_bul_amr_mly_mnd_grk_dgb_lat_sod_swe_dut_rom_svk_qcu_ukr_fre_rus_swt_wly_ger_aeg_spa_tag_cze_fbf_hin_ven_bat_tha_gam_tml_lda_tsw_aze_pan_ben_azi_xho_vie_tig_igb_ewe_moo	0.170624118483172	0.401896008865954	0.68868268609235
179	mlt_ctl_tsw_nor_amh_sod_anl_grk_aze_uzb_tsn_bat_swt_ukr_pol_bsq_dut_wly_akn_cnt_urd_hin_swa_ger_yor_ita_est_ven_igb_fin_alb_aeg_geo_bul_lit_glc_guj_hau_sid_slo_hun_lda_sun_fre_mao_jpn_tml_kor_pan_svk_cic_prs_mly_mol_heb_jav_mnd_lat_ewe_rus_gam_eng_cze_swe_krd_qcu_rom_arw_bos_bem_tig_mcd_amr_ben_ind_afr_zul_spa_dgb_tag_tha_owc_knd_ses_xho_tur_por_scr_azi_bam_vie_chh_dyu_fbf_moo	-0.419374040196447	-0.996717783016824	0.321487828962621
180	tig_alb_dgb_por_gam_chh_mlt_pan_azi_tur_fbf_sun_cic_ita_prs_bsq_krd_amr_ses_mnd_arw_lat_tsn_swe_yor_eng_fin_tsw_lda_est_spa_hau_geo_fre_ukr_nor_cze_sid_heb_ger_hun_bam_tag_lit_mao_jpn_tml_kor_ben_mcd_moo_guj_mly_hin_anl_ind_cnt_bos_zul_urd_amh_bul_grk_rus_ctl_qcu_slo_svk_pol_ewe_wly_rom_sod_afr_bat_mol_ven_glc_xho_jav_tha_owc_knd_akn_bem_aze_scr_dut_uzb_swa_vie_aeg_dyu_swt_igb	-0.384518792893997	-0.913409926079098	0.36338893635203
181	mlt_afr_lda_slo_amr_sid_anl_alb_azi_aze_bam_bat_tsw_ukr_glc_bsq_scr_aeg_igb_cnt_guj_swe_akn_urd_zul_prs_hun_cic_bem_fin_eng_chh_geo_rom_pol_mcd_dut_sod_owc_krd_est_swa_mao_grk_tag_jpn_tml_kor_cze_por_yor_fre_sun_bos_tig_ind_mnd_lit_ses_rus_gam_mol_spa_pan_ger_qcu_bul_nor_lat_dyu_amh_ita_hau_hin_mly_ben_swt_arw_moo_jav_tha_heb_knd_fbf_dgb_uzb_ctl_svk_tur_xho_vie_wly_ven_tsn_ewe	0.026239337260554	0.061875448429245	0.950794804711821
182	hau_spa_ewe_ukr_mlt_wly_chh_alb_uzb_azi_ven_sun_yor_pan_nor_bsq_ben_sid_lda_cnt_slo_swe_tsw_por_ses_bul_fin_zul_fbf_hun_prs_heb_geo_mcd_rom_hin_cze_amr_owc_ctl_est_tsn_mly_pol_bat_jpn_knd_kor_dut_lit_dgb_grk_jav_bos_sod_mao_mnd_eng_swt_ita_aeg_fre_mol_afr_krd_qcu_ger_svk_glc_akn_gam_lat_anl_urd_tag_guj_dyu_scr_bem_ind_tha_tig_tml_moo_bam_tur_arw_rus_aze_xho_vie_amh_igb_cic_swa	0.290597144416552	0.684131722542669	0.495593228317846
183	amr_ukr_dgb_lit_mlt_tig_sid_slo_azi_uzb_dyu_jav_xho_rom_lat_bsq_rus_gam_tsn_cnt_fre_mol_cic_prs_lda_mcd_est_igb_ewe_fin_por_wly_geo_alb_grk_hin_arw_aeg_owc_guj_hun_ven_mly_urd_sun_jpn_knd_kor_svk_ita_swt_ger_tag_pol_amh_bat_mnd_eng_fbf_cze_anl_spa_dut_ben_afr_qcu_scr_ctl_swe_tsw_sod_bos_heb_glc_ind_krd_yor_nor_bem_mao_tha_hau_tml_moo_zul_tur_bul_pan_aze_ses_vie_chh_swa_bam_akn	-0.517067365624676	-1.23286753006796	0.220732575444782
184	chh_fre_yor_mol_amh_amr_mlt_svk_azi_aze_tsn_mly_moo_ben_eng_bsq_cze_heb_ses_mnd_rom_pan_lda_alb_fbf_ita_fin_akn_cic_hun_krd_aeg_geo_lit_bos_bul_dut_gam_owc_glc_est_xho_sun_spa_tag_jpn_tml_kor_por_ger_dgb_pol_mao_arw_anl_ind_cnt_nor_swt_lat_tig_ukr_slo_prs_urd_qcu_guj_ctl_afr_dyu_sod_grk_hau_mcd_jav_swe_ven_rus_zul_bat_tha_sid_knd_swa_bam_tur_scr_hin_uzb_tsw_vie_wly_bem_ewe_igb	-0.0687208905228434	-0.161914074925539	0.871724776023433
185	sod_rom_dyu_alb_aeg_anl_hau_fre_tur_aze_cic_bat_yor_nor_svk_bsq_por_heb_ewe_cnt_ita_pan_igb_spa_akn_mcd_est_lda_bam_hun_ben_amh_geo_cze_eng_guj_mol_tig_owc_hin_fin_bem_jav_glc_mao_jpn_tml_kor_lat_ukr_tsn_ger_sun_bul_amr_tag_mnd_rus_tsw_urd_gam_grk_slo_dut_lit_qcu_prs_ctl_krd_swt_mlt_arw_chh_bos_ind_afr_ses_scr_dgb_mly_tha_wly_knd_moo_zul_uzb_pol_swe_azi_fbf_vie_sid_swa_xho_ven	-0.137692559045487	-0.32462507697239	0.746193911034824
186	aeg_mcd_tsw_ukr_sod_sid_anl_mol_aze_azi_tsn_jav_bam_cze_grk_bsq_glc_mlt_zul_mnd_bul_guj_xho_pol_cic_slo_est_dyu_akn_hun_bos_tig_geo_ger_hin_scr_fre_amr_heb_eng_fin_moo_ind_dut_sun_jpn_tml_kor_rus_nor_ewe_ctl_mly_ita_chh_mao_cnt_urd_dgb_krd_amh_prs_lit_swe_rom_qcu_arw_alb_pan_fbf_hau_por_owc_afr_bat_ben_ses_spa_igb_tag_tha_wly_knd_swa_ven_uzb_lat_svk_tur_bem_vie_gam_lda_swt_yor	-0.824273390888099	-1.98805973889365	0.0497453890465782
187	chh_ger_ses_ben_heb_anl_gam_urd_tur_azi_yor_ind_tsn_arw_mol_bsq_svk_amh_igb_cnt_mcd_swe_bem_hin_ven_scr_est_dyu_fbf_fin_glc_sod_geo_ukr_lit_alb_eng_owc_sid_bos_hun_zul_jav_bul_tag_jpn_tml_kor_pol_krd_akn_nor_bat_afr_mlt_mly_mnd_guj_dgb_fre_aeg_por_pan_grk_dut_qcu_ctl_cze_spa_xho_tig_ita_wly_lat_sun_rus_bam_rom_swa_mao_tha_amr_knd_swt_tsw_uzb_prs_slo_aze_lda_vie_hau_cic_ewe_moo	0.19342752345769	0.455127583203914	0.650078188866479
188	amh_lat_ven_mol_hau_tig_amr_spa_aze_uzb_tsw_sun_ses_pan_lit_bsq_prs_aeg_bem_mnd_bos_glc_akn_bul_tsn_afr_hun_moo_fbf_est_scr_gam_geo_slo_ger_krd_ben_sod_heb_ukr_fin_cic_ind_svk_bat_jpn_knd_kor_dut_alb_lda_eng_mao_cze_sid_jav_cnt_arw_xho_rom_owc_fre_grk_ctl_hin_qcu_swe_por_pol_ewe_wly_rus_mlt_ita_mly_nor_zul_mcd_bam_tag_tha_chh_tml_swa_dyu_tur_guj_urd_azi_yor_vie_anl_igb_dgb_swt	-0.608778943507041	-1.4531664413091	0.149543592325789
189	hau_ben_moo_afr_heb_sid_aeg_prs_aze_tur_swt_bat_fbf_pan_lat_bsq_dut_sod_dgb_mnd_mcd_grk_yor_por_xho_rus_hun_bem_bam_est_urd_amr_geo_fre_ctl_guj_slo_mlt_amh_pol_fin_zul_mao_bos_sun_jpn_knd_kor_nor_ger_ewe_glc_jav_cze_tig_tag_cnt_swe_tsn_krd_chh_svk_lit_rom_ukr_qcu_spa_scr_mol_akn_owc_ita_wly_arw_ind_hin_igb_alb_swa_mly_tha_anl_tml_lda_cic_azi_bul_eng_uzb_dyu_vie_gam_ven_tsw_ses	-0.687272484619689	-1.64812634223151	0.102701284203994
190	tig_pan_bam_arw_heb_mlt_owc_grk_tur_aze_ses_jav_ven_ben_cze_bsq_hin_aeg_zul_cnt_rom_bos_cic_scr_lda_lit_hun_bem_tsw_est_urd_wly_geo_ukr_glc_prs_afr_hau_amr_dut_fin_swt_mly_slo_mao_jpn_knd_kor_svk_por_fbf_bul_sun_ger_sid_bat_mnd_ctl_akn_spa_sod_krd_guj_eng_lat_qcu_swe_pol_ita_ewe_gam_rus_amh_mcd_ind_fre_xho_mol_moo_tag_tha_anl_tml_igb_yor_azi_nor_alb_uzb_tsn_vie_chh_swa_dyu_dgb	-0.791025136102444	-1.89720727409145	0.0609033312575405
191	amh_guj_dgb_lat_anl_hau_heb_cze_azi_tur_swa_ind_fbf_glc_prs_bsq_swe_wly_dyu_mnd_rus_ukr_lda_ben_zul_rom_hun_moo_ewe_est_ctl_tig_geo_eng_svk_spa_bul_chh_aeg_arw_fin_ven_bat_alb_mly_jpn_knd_kor_por_fre_swt_pan_mao_slo_owc_tag_cnt_urd_yor_afr_sid_ger_krd_pol_ita_qcu_dut_lit_mol_igb_sod_nor_gam_mcd_sun_grk_tsn_scr_akn_jav_tha_amr_tml_bam_cic_aze_hin_bos_uzb_xho_vie_mlt_bem_tsw_ses	-0.257784407884519	-0.609148298982829	0.543911368888203
192	tig_nor_bam_scr_owc_aeg_mlt_urd_tur_uzb_tsw_mao_akn_afr_pol_bsq_cze_chh_swt_cnt_lat_grk_dgb_ben_moo_ctl_fin_swa_igb_hun_ita_wly_geo_glc_guj_swe_bul_amh_heb_ukr_est_zul_bat_lit_tag_jpn_tml_kor_slo_mol_ses_fre_ind_krd_sid_jav_mnd_svk_fbf_por_amr_hin_arw_alb_mcd_qcu_ger_spa_bos_ewe_sod_rom_gam_pan_mly_dut_dyu_prs_bem_sun_tha_hau_knd_ven_yor_aze_eng_rus_azi_xho_vie_anl_cic_tsn_lda	-0.714469194522944	-1.71921691058032	0.0889016858110414
193	tig_svk_xho_por_amh_gam_owc_dut_uzb_azi_dyu_tag_ven_glc_ita_bsq_ger_aeg_ewe_mnd_mol_prs_yor_guj_moo_eng_fin_fbf_tsn_hun_slo_amr_geo_grk_scr_cze_ctl_mlt_heb_spa_est_cic_jav_ben_ind_jpn_tml_kor_swe_pol_swt_lit_bat_lat_wly_mly_cnt_afr_igb_krd_hau_bos_mcd_urd_hin_qcu_pan_bul_alb_lda_chh_arw_anl_rom_sun_fre_zul_ukr_ses_mao_tha_sid_knd_akn_tsw_aze_rus_nor_tur_bem_vie_sod_bam_swa_dgb	-0.338450961609866	-0.801372054727137	0.424959043545612
194	owc_swe_fbf_ukr_hau_amh_sid_guj_azi_aze_dyu_mao_swt_krd_lat_bsq_pol_heb_zul_mnd_scr_mol_tsw_por_swa_slo_hun_ses_igb_est_mcd_chh_geo_rus_rom_grk_dut_gam_sod_fre_fin_tsn_jav_urd_mly_jpn_knd_kor_ctl_afr_yor_eng_sun_ben_mlt_ind_cnt_bos_bem_svk_wly_glc_cze_lit_arw_qcu_spa_pan_ger_ven_tig_prs_aeg_hin_bat_alb_bam_bul_cic_tag_tha_anl_tml_ewe_lda_tur_ita_nor_uzb_moo_vie_amr_akn_dgb_xho	-0.152080216761194	-0.358585837937304	0.720717676012785
195	anl_cze_swa_rus_wly_amr_aeg_bos_uzb_azi_zul_sun_ses_urd_bul_bsq_ben_owc_bem_mnd_pan_ctl_yor_mcd_dgb_svk_hun_igb_tsn_fin_pol_mlt_geo_lat_swe_afr_prs_sod_chh_glc_est_lda_mly_dut_jav_jpn_knd_kor_scr_slo_moo_mol_bat_rom_tig_ind_cnt_ukr_tsw_ita_amh_hin_spa_eng_nor_qcu_guj_lit_ger_bam_heb_fre_sid_arw_mao_por_ven_grk_cic_tag_tha_hau_tml_fbf_akn_tur_alb_krd_aze_swt_vie_gam_dyu_ewe_xho	-0.663799083166285	-1.58772748635302	0.115742210863699
196	chh_arw_cic_nor_gam_sid_heb_prs_uzb_aze_yor_mao_swa_alb_pol_bsq_bos_aeg_zul_cnt_fre_spa_xho_svk_dyu_pan_hun_dgb_moo_est_grk_sod_geo_ctl_swe_dut_krd_anl_tig_mcd_fin_tsn_ind_ben_tag_jpn_knd_kor_mol_ger_bam_ukr_jav_rom_mlt_bat_mnd_lit_bem_glc_wly_urd_lat_hin_por_qcu_slo_eng_bul_ses_hau_afr_amh_cze_sun_ita_tsw_scr_akn_mly_tha_amr_tml_swt_ewe_azi_guj_rus_tur_lda_vie_owc_ven_igb_fbf	-1.2031404205654	-2.96913451111365	0.00379839345997263
197	aeg_por_ewe_spa_tig_hau_mlt_nor_azi_tur_dgb_jav_dyu_dut_grk_bsq_ben_owc_akn_cnt_bul_guj_tsn_rus_ven_urd_hun_igb_xho_est_ita_sod_geo_afr_scr_pan_bos_wly_chh_slo_fin_tsw_mly_rom_bat_jpn_knd_kor_alb_swe_cic_ukr_sun_eng_anl_ind_mnd_svk_zul_ctl_sid_lat_glc_mol_cze_qcu_krd_lit_mcd_bem_amr_ger_heb_prs_mao_hin_yor_arw_swt_tag_tha_amh_tml_bam_ses_aze_fre_pol_uzb_swa_vie_gam_moo_fbf_lda	0.0484124398849964	0.113886550654243	0.909573227891729
198	amr_ctl_ewe_fre_heb_owc_aeg_dut_tur_azi_xho_sun_dgb_hin_por_bsq_slo_anl_cic_cnt_eng_bul_fbf_ukr_lda_lit_hun_ses_akn_fin_alb_amh_geo_afr_cze_pol_ben_gam_wly_rus_est_tsw_jav_krd_mao_jpn_tml_kor_urd_lat_tsn_swe_mly_prs_hau_bat_mnd_scr_ven_ita_mlt_ger_svk_spa_bos_qcu_rom_nor_mol_swa_chh_mcd_tig_guj_ind_arw_igb_grk_moo_tag_tha_sod_knd_bam_bem_aze_pan_glc_uzb_dyu_vie_sid_yor_zul_swt	-0.223682006454337	-0.527859881316823	0.598853806482857
199	owc_svk_ven_glc_amh_sid_wly_ger_aze_uzb_yor_mao_bem_arw_bos_bsq_swe_mlt_swa_cnt_krd_afr_tsw_grk_fbf_ctl_hun_tsn_cic_fin_rom_hau_geo_slo_dut_cze_mol_amr_aeg_prs_est_xho_mly_alb_sun_jpn_tml_kor_lit_urd_moo_ukr_tag_rus_heb_jav_mnd_nor_ewe_fre_chh_ita_pol_eng_mcd_qcu_pan_spa_ben_ses_sod_bul_anl_guj_ind_por_bam_lat_zul_bat_tha_tig_knd_swt_dyu_tur_hin_scr_azi_igb_vie_gam_dgb_akn_lda	-0.115602066896515	-0.272405391530615	0.785914222417769
200	owc_fre_ewe_grk_heb_hau_gam_swe_tur_uzb_akn_tag_moo_bul_ctl_bsq_lat_sod_yor_mnd_pol_dut_bem_rom_zul_lit_hun_dgb_tsn_est_krd_anl_geo_bos_svk_ita_guj_mlt_amr_slo_fin_tsw_bat_eng_mly_jpn_tml_kor_spa_nor_bam_ben_sun_urd_aeg_ind_cnt_ger_ven_por_tig_hin_rus_pan_glc_qcu_alb_afr_arw_xho_chh_prs_amh_mol_jav_cze_ses_scr_swt_mao_tha_wly_knd_dyu_igb_aze_mcd_ukr_azi_lda_vie_sid_swa_cic_fbf	-0.297296552185239	-0.704093120058899	0.483134086971758
201	aeg_fre_moo_dut_hau_tig_sod_nor_azi_aze_bam_jav_igb_ger_por_bsq_prs_chh_swa_mnd_bos_arw_fbf_ukr_cic_rom_hun_dyu_xho_est_lit_wly_geo_krd_swe_alb_pan_amh_owc_eng_fin_zul_ind_hin_mao_jpn_tml_kor_cze_slo_tsw_spa_sun_grk_mlt_bat_cnt_scr_ses_bul_anl_afr_glc_svk_pol_qcu_lat_guj_ita_yor_sid_ctl_heb_rus_mly_mcd_ven_ben_dgb_tag_tha_amr_knd_bem_swt_uzb_mol_urd_tur_akn_vie_gam_tsn_lda_ewe	-0.0748694222654208	-0.176401952743532	0.860361742597355
202	aeg_lit_tsn_ita_hau_anl_mlt_arw_tur_azi_dyu_mly_swt_fre_urd_bsq_svk_heb_cic_mnd_rom_spa_igb_dut_xho_pan_hun_zul_yor_fin_krd_tig_geo_por_alb_prs_grk_amh_sid_afr_est_ven_ind_ger_jav_jpn_tml_kor_guj_mcd_ewe_ukr_tag_ctl_sod_bat_cnt_mol_lda_eng_wly_bos_slo_scr_pol_qcu_swe_lat_nor_moo_gam_cze_chh_glc_sun_hin_bem_rus_bam_mao_tha_amr_knd_ses_akn_aze_ben_bul_uzb_swa_vie_owc_fbf_dgb_tsw	-0.67812607211659	-1.61958992366826	0.108706683688085
203	amr_glc_ses_rom_mlt_aeg_tig_rus_aze_azi_akn_bat_cic_cze_alb_bsq_bul_sod_ven_cnt_prs_mol_ewe_lit_swt_scr_est_bem_yor_fin_pan_gam_geo_mcd_dut_eng_ben_amh_hau_svk_hun_dyu_jav_ita_tag_jpn_tml_kor_krd_hin_bam_ctl_mly_ukr_owc_mao_mnd_arw_dgb_nor_anl_guj_por_afr_lat_qcu_slo_ger_bos_zul_sid_grk_heb_urd_ind_fre_swa_pol_igb_sun_tha_wly_knd_xho_moo_tur_swe_spa_uzb_lda_vie_chh_fbf_tsn_tsw	0.221540028495162	0.521312221966568	0.603388499768063
204	chh_rom_cic_lat_sod_amr_tig_krd_tur_aze_ses_tag_xho_por_arw_bsq_ita_anl_akn_cnt_afr_alb_fbf_glc_igb_ukr_hun_bam_zul_fin_lit_owc_geo_mcd_swe_svk_scr_gam_mlt_rus_est_moo_mao_cze_mly_jpn_tml_kor_prs_guj_bem_fre_ind_bos_wly_sun_mnd_urd_lda_ben_sid_grk_bul_spa_pan_qcu_slo_mol_nor_dyu_aeg_pol_hau_ger_jav_dut_tsn_ctl_dgb_bat_tha_amh_knd_ven_swt_uzb_eng_hin_azi_swa_vie_heb_tsw_yor_ewe	-0.35711090172796	-0.845717404497919	0.399881124221569
205	amh_spa_xho_ukr_gam_aeg_anl_swe_aze_uzb_tsn_bat_lda_ita_por_bsq_urd_heb_bam_mnd_ger_nor_tsw_dut_swt_bul_fin_yor_moo_est_alb_owc_geo_hin_mol_glc_rus_sid_mlt_pan_hun_swa_jav_fre_ind_jpn_tml_kor_eng_prs_bem_lat_mly_rom_sod_mao_cnt_guj_akn_svk_tig_cze_lit_bos_scr_qcu_ctl_ben_mcd_zul_chh_arw_amr_grk_sun_slo_dgb_krd_ven_tag_tha_wly_knd_cic_dyu_azi_pol_afr_tur_igb_vie_hau_ewe_ses_fbf	-0.163372324004195	-0.385179295243825	0.700984124496835
206	hau_lat_lda_afr_mlt_heb_amh_rom_azi_tur_dgb_bat_ewe_por_lit_bsq_arw_wly_tsn_mnd_ben_glc_bem_hin_yor_svk_est_bam_ses_hun_urd_tig_geo_ger_fre_swe_mol_gam_owc_grk_fin_igb_mly_pan_jav_jpn_tml_kor_slo_krd_cic_dut_ind_bos_sid_mao_cnt_ita_ven_rus_anl_mcd_spa_nor_ukr_qcu_cze_prs_eng_swa_sod_guj_chh_alb_sun_scr_akn_pol_moo_tag_tha_amr_knd_tsw_dyu_uzb_bul_ctl_aze_xho_vie_aeg_zul_swt_fbf	-0.48256100922826	-1.14625212450074	0.254631612414556
207	sid_prs_lda_scr_gam_anl_tig_afr_tur_azi_moo_sun_ses_pan_grk_bsq_ger_owc_yor_cnt_pol_alb_dyu_spa_igb_mcd_hun_xho_bem_est_svk_sod_geo_mol_fre_rom_lit_wly_hau_ita_fin_tsw_bat_slo_mao_jpn_knd_kor_guj_por_akn_eng_jav_glc_mlt_mly_mnd_ukr_swt_urd_aeg_nor_cze_bul_ben_qcu_bos_ctl_arw_dgb_amh_krd_heb_lat_tag_swe_ewe_dut_ven_ind_tha_chh_tml_cic_swa_aze_hin_rus_uzb_fbf_vie_amr_zul_bam_tsn	0.244534240578145	0.576248733141366	0.565839076240192
208	chh_arw_bem_pol_mlt_sod_amh_mol_uzb_aze_ewe_mly_zul_glc_pan_bsq_slo_wly_ven_cnt_ukr_cze_ses_ger_moo_bul_fin_bam_igb_hun_grk_gam_geo_spa_ctl_hin_afr_amr_tig_alb_est_fbf_bat_ben_jav_jpn_tml_kor_svk_dut_lda_guj_tag_nor_heb_ind_mnd_eng_tsn_rus_hau_scr_krd_ita_bos_qcu_por_urd_fre_dyu_anl_lit_sid_mcd_sun_swe_swt_prs_xho_mao_tha_aeg_knd_akn_cic_tur_lat_rom_azi_dgb_vie_owc_swa_tsw_yor	-0.00563644371665757	-0.0132827159826793	0.989430690766823
209	hau_lit_swt_por_chh_anl_wly_prs_tur_uzb_akn_ind_bem_rom_afr_bsq_ukr_tig_xho_mnd_ben_rus_moo_slo_igb_ctl_hun_cic_ven_est_spa_sod_geo_pan_lat_swe_dut_aeg_gam_cze_fin_dyu_tag_eng_jav_jpn_tml_kor_alb_nor_zul_mol_mao_grk_amh_sun_cnt_hin_ses_pol_sid_svk_ger_ita_urd_qcu_glc_fre_arw_lda_heb_bul_amr_bos_mly_mcd_swa_guj_dgb_bat_tha_owc_knd_tsn_yor_azi_scr_krd_aze_fbf_vie_mlt_bam_tsw_ewe	-0.180968525458222	-0.427653429350686	0.669892087114069
210	gam_svk_lda_rus_sid_amh_wly_afr_aze_uzb_ewe_sun_bam_glc_bul_bsq_nor_heb_yor_cnt_mcd_por_dyu_ctl_tsn_mol_hun_cic_fbf_fin_ukr_aeg_geo_lat_grk_ger_fre_mlt_anl_swe_est_swa_bat_dut_jav_jpn_knd_kor_alb_krd_swt_lit_mao_guj_tig_ind_mnd_pol_akn_slo_sod_spa_rom_prs_hin_qcu_arw_ita_scr_xho_owc_ben_chh_eng_mly_pan_ses_bos_zul_tag_tha_hau_tml_dgb_igb_azi_cze_urd_tur_ven_vie_amr_tsw_moo_bem	-1.20971138289581	-2.99764915552761	0.00348913101442329
211	wly_eng_yor_ger_amh_sid_mlt_slo_tur_azi_akn_sun_swa_ben_ukr_bsq_grk_tig_tsn_mnd_spa_rus_ewe_swe_ses_svk_est_igb_lda_fin_lit_amr_geo_lat_por_fre_glc_chh_sod_cze_hun_fbf_bat_ita_mly_jpn_tml_kor_nor_prs_dyu_guj_mao_hin_anl_ind_cnt_ctl_bem_scr_heb_mol_dut_pol_bul_qcu_rom_urd_pan_moo_gam_alb_owc_bos_tag_arw_xho_mcd_tsw_jav_tha_hau_knd_cic_dgb_aze_afr_krd_uzb_bam_vie_aeg_zul_swt_ven	0.176146687405173	0.415411811706079	0.678797348710052
212	heb_prs_fbf_spa_chh_mlt_anl_fre_uzb_azi_lda_mly_yor_ben_bos_bsq_mcd_aeg_bem_mnd_por_arw_tsn_hin_xho_afr_fin_ewe_dgb_est_ita_gam_geo_bul_rom_ger_pol_amh_wly_mol_hun_cic_sun_pan_bat_jpn_knd_kor_urd_krd_bam_glc_tag_ctl_amr_mao_cnt_svk_swt_rus_tig_nor_scr_guj_swe_qcu_ukr_cze_slo_igb_owc_eng_sid_grk_jav_dut_swa_lat_tsw_ind_tha_sod_tml_akn_dyu_tur_lit_alb_aze_ven_vie_hau_zul_moo_ses	-0.342987209658916	-0.812172097885909	0.418766940250001
213	aeg_grk_bem_arw_amr_chh_hau_mcd_aze_tur_cic_bat_dgb_cze_prs_bsq_ben_sid_tsw_cnt_lit_bul_tsn_guj_akn_ukr_fin_igb_ses_hun_ita_wly_geo_lat_slo_scr_hin_owc_tig_rom_est_swa_jav_ger_mao_jpn_tml_kor_dut_krd_swt_eng_ind_rus_anl_tag_mnd_mol_bam_afr_sod_pol_swe_spa_pan_qcu_por_ctl_fre_fbf_gam_alb_heb_glc_sun_urd_moo_bos_xho_mly_tha_amh_knd_yor_zul_azi_svk_nor_uzb_lda_vie_mlt_ven_dyu_ewe	-0.299776554683296	-0.708968381036323	0.480117603681955
214	gam_spa_fbf_urd_sod_wly_sid_bos_aze_tur_ewe_sun_zul_alb_ita_bsq_eng_tig_dyu_mnd_slo_hin_swt_prs_igb_rus_hun_swa_ses_est_por_amh_geo_dut_arw_bul_lat_heb_aeg_afr_fin_xho_mao_pan_ind_jpn_knd_kor_glc_grk_tsn_ctl_tag_krd_mlt_jav_cnt_mcd_dgb_cze_owc_swe_scr_lit_ukr_qcu_mol_guj_ben_bam_amr_nor_hau_fre_mly_rom_akn_svk_ven_bat_tha_chh_tml_tsw_cic_uzb_pol_ger_azi_lda_vie_anl_bem_moo_yor	0.0418155083785398	0.0985215426882659	0.921730207643627
215	anl_lat_ses_svk_heb_wly_amh_eng_uzb_azi_bem_mao_ewe_grk_urd_bsq_ctl_mlt_dgb_mnd_pol_ben_igb_slo_ven_por_hun_zul_swa_est_pan_chh_geo_rom_ukr_spa_scr_gam_amr_prs_fin_dyu_tag_glc_ind_jpn_tml_kor_bos_mol_yor_guj_jav_krd_tig_bat_cnt_cze_xho_nor_owc_ger_ita_mcd_arw_qcu_bul_fre_alb_swt_sod_dut_sid_afr_sun_hin_bam_rus_tsw_mly_tha_hau_knd_fbf_lda_aze_swe_lit_tur_akn_vie_aeg_cic_tsn_moo	-0.723032270777567	-1.73390162917288	0.0862493089573154
216	wly_guj_swt_ben_hau_owc_mlt_pan_uzb_tur_ven_mao_bem_prs_swe_bsq_arw_heb_igb_mnd_dut_hin_dyu_rus_bam_nor_est_lda_fbf_hun_ger_amr_geo_lit_afr_krd_scr_amh_chh_spa_fin_akn_tag_mcd_jav_jpn_knd_kor_urd_grk_tsw_lat_sun_cze_anl_mly_cnt_pol_tsn_bos_sod_mol_bul_ukr_glc_qcu_alb_eng_ctl_yor_sid_svk_gam_fre_ind_ita_cic_rom_ses_bat_tha_tig_tml_dgb_ewe_azi_por_slo_aze_moo_vie_aeg_xho_zul_swa	0.0675751129305761	0.158985898651424	0.874024734949494
217	wly_prs_swa_arw_hau_owc_amh_pol_uzb_aze_akn_bat_bem_ben_mcd_bsq_fre_sid_moo_cnt_pan_grk_tsw_bul_bam_ctl_hun_cic_igb_fin_ukr_gam_geo_alb_dut_lit_swe_heb_amr_guj_est_ses_sun_slo_ind_jpn_knd_kor_krd_nor_fbf_por_tag_urd_tig_mao_mnd_mol_dgb_rus_anl_bos_cze_lat_rom_qcu_svk_ger_glc_ewe_mlt_hin_aeg_scr_jav_spa_dyu_ita_zul_mly_tha_chh_tml_xho_ven_tur_afr_eng_azi_swt_vie_sod_lda_yor_tsn	-0.101023586775173	-0.238542465815313	0.811985220303319
218	heb_urd_tsw_ben_anl_mlt_wly_dut_tur_azi_fbf_tag_dgb_ukr_scr_bsq_swe_chh_bem_cnt_spa_bul_xho_ita_igb_fre_est_ewe_yor_fin_svk_sid_geo_ctl_ger_por_rom_owc_amr_pan_hun_bam_sun_mol_mao_jpn_knd_kor_prs_pol_ses_rus_mly_nor_hau_jav_mnd_arw_ven_cze_sod_lit_glc_guj_grk_qcu_krd_slo_eng_dyu_tig_lat_gam_mcd_bat_hin_akn_bos_cic_ind_tha_amh_tml_swa_moo_aze_alb_afr_uzb_tsn_vie_aeg_zul_swt_lda	-0.281311218550459	-0.665729275174084	0.507232023633722
219	mlt_ukr_xho_prs_amr_aeg_heb_lat_tur_azi_ses_ind_akn_ctl_svk_bsq_krd_anl_swa_cnt_eng_nor_lda_afr_fbf_spa_fin_igb_moo_hun_mcd_gam_geo_dut_ben_pol_rom_sid_hau_slo_est_swt_jav_rus_sun_jpn_knd_kor_pan_scr_cic_hin_mao_arw_sod_bat_mnd_grk_yor_glc_amh_mol_swe_guj_ger_qcu_urd_lit_por_ewe_owc_alb_chh_ita_tag_bul_tsw_fre_zul_mly_tha_wly_tml_ven_dyu_aze_cze_bos_uzb_tsn_vie_tig_bam_bem_dgb	-0.779183523998844	-1.87167348877926	0.0643949158413508
220	anl_grk_bam_guj_heb_hau_mlt_prs_aze_tur_xho_mly_dyu_ukr_ben_bsq_mol_sod_tsw_mnd_svk_slo_lda_ger_bem_alb_fin_moo_swt_est_glc_amr_geo_lit_scr_ctl_por_tig_wly_lat_hun_swa_sun_urd_bat_jpn_knd_kor_rom_cze_cic_nor_jav_swe_amh_ind_cnt_pan_zul_bos_aeg_afr_eng_arw_krd_qcu_rus_fre_dut_tsn_gam_pol_owc_hin_mao_spa_yor_bul_igb_tag_tha_sid_tml_akn_fbf_uzb_ita_mcd_azi_ven_vie_chh_ses_dgb_ewe	-0.318229668196165	-0.753836470246521	0.452851805609781
221	aeg_lat_ven_scr_chh_mlt_heb_prs_tur_uzb_akn_ind_swt_nor_mcd_bsq_cze_amr_cic_cnt_pan_bos_yor_pol_lda_svk_fin_xho_dgb_est_fre_tig_geo_spa_eng_ctl_ben_gam_sod_slo_hun_zul_sun_arw_jav_jpn_knd_kor_alb_swe_dyu_dut_mly_ukr_wly_tag_mnd_bul_ses_rus_hau_urd_lit_por_krd_qcu_guj_glc_ita_tsw_sid_ger_amh_grk_bat_mol_tsn_hin_swa_mao_tha_owc_tml_igb_bam_aze_rom_afr_azi_ewe_vie_anl_moo_bem_fbf	-1.08777784523614	-2.65769140357312	0.00926162846038684
222	wly_grk_xho_eng_mlt_amr_anl_glc_azi_tur_ewe_tag_bam_spa_swe_bsq_pol_heb_swt_cnt_cze_ben_igb_svk_tsn_pan_fin_ven_lda_est_por_sod_geo_ger_ukr_dut_lat_tig_gam_urd_hun_ses_jav_ctl_bat_jpn_tml_kor_arw_bos_dgb_hin_mao_mcd_chh_mly_mnd_rus_bem_fre_owc_alb_nor_slo_afr_qcu_rom_prs_ita_akn_sid_guj_aeg_mol_sun_scr_yor_krd_tsw_ind_tha_hau_knd_swa_zul_uzb_bul_lit_aze_fbf_vie_amh_moo_dyu_cic	-0.401138452211441	-0.950180931001964	0.344483111003788
223	sid_ita_ses_guj_chh_aeg_hau_hin_uzb_azi_moo_ind_ewe_scr_afr_bsq_bul_heb_dyu_cnt_por_arw_bem_mcd_yor_prs_est_cic_lda_fin_rom_anl_geo_pan_alb_lat_lit_owc_amr_ger_hun_zul_bat_ctl_mly_jpn_tml_kor_ben_mol_akn_bos_tag_rus_gam_jav_mnd_swe_swt_pol_wly_spa_fre_nor_grk_qcu_ukr_glc_krd_bam_amh_slo_sod_svk_mao_cze_tsn_eng_tsw_sun_tha_mlt_knd_swa_xho_aze_dut_urd_tur_igb_vie_tig_ven_dgb_fbf	-0.72909189991486	-1.74989622375442	0.0834346047804935
224	wly_eng_xho_alb_mlt_sid_amr_mcd_aze_uzb_dyu_bat_akn_mol_bul_bsq_por_tig_lda_cnt_rus_spa_igb_krd_ses_swe_est_bam_tsw_fin_grk_hau_geo_pol_dut_lat_urd_owc_aeg_nor_hun_ewe_tag_glc_mao_jpn_tml_kor_rom_slo_ven_ben_jav_lit_amh_sun_mnd_ger_yor_afr_chh_ita_hin_pan_scr_qcu_guj_bos_svk_zul_gam_arw_heb_cze_mly_ctl_moo_prs_cic_ind_tha_sod_knd_tsn_swt_azi_fre_ukr_tur_dgb_vie_anl_fbf_swa_bem	-0.255450841238844	-0.603429502348332	0.547691939140754
225	heb_hin_tsw_slo_mlt_owc_sid_bul_uzb_tur_zul_tag_dyu_mcd_glc_bsq_ben_wly_xho_cnt_bos_cze_cic_lat_swa_ger_fin_bam_moo_est_ita_hau_geo_por_grk_swe_fre_aeg_tig_rus_hun_swt_sun_krd_bat_jpn_knd_kor_lit_afr_fbf_ukr_mao_arw_anl_jav_mnd_pol_lda_mol_amh_svk_alb_prs_guj_qcu_pan_rom_urd_igb_gam_ctl_sod_eng_ind_dut_tsn_spa_ewe_mly_tha_amr_tml_ses_bem_aze_scr_nor_azi_yor_vie_chh_akn_dgb_ven	-0.188612346331089	-0.445317831759553	0.65712493316807
226	tig_ukr_bam_krd_gam_hau_mlt_swe_aze_uzb_moo_mao_cic_mcd_spa_bsq_afr_amh_igb_mnd_pol_ben_xho_svk_lda_eng_fin_fbf_ewe_hun_alb_owc_geo_bul_dut_arw_fre_wly_amr_hin_est_dgb_jav_lat_ind_jpn_tml_kor_scr_guj_ses_cze_bat_slo_sod_mly_cnt_ita_tsn_lit_chh_ctl_pan_mol_por_qcu_bos_nor_urd_yor_heb_prs_anl_ger_tag_grk_swa_rus_tsw_sun_tha_aeg_knd_swt_akn_azi_glc_rom_tur_dyu_vie_sid_ven_bem_zul	-0.218919222494257	-0.51663299563171	0.606638759965852
227	chh_arw_cic_rus_wly_owc_gam_hin_azi_aze_swt_tag_ewe_ben_ita_bsq_pol_sid_bam_mnd_prs_ctl_fbf_rom_swa_eng_est_xho_moo_fin_urd_anl_geo_ger_mol_glc_pan_hau_mlt_por_hun_ven_mao_fre_sun_jpn_tml_kor_krd_slo_dyu_swe_mly_scr_heb_jav_cnt_afr_akn_guj_amr_bul_spa_bos_alb_qcu_mcd_dut_ukr_yor_sod_svk_tig_cze_ind_grk_dgb_lit_lda_bat_tha_amh_knd_tsn_tsw_tur_lat_nor_uzb_ses_vie_aeg_igb_zul_bem	0.163440634258625	0.385240949568558	0.700938605376319
228	amh_grk_dgb_krd_amr_sod_sid_spa_azi_aze_tsn_jav_dyu_ita_slo_bsq_scr_tig_swa_mnd_prs_ukr_moo_lat_xho_rom_fin_lda_akn_est_por_gam_geo_pan_eng_hin_cze_heb_wly_lit_hun_swt_tag_ctl_mao_jpn_tml_kor_glc_bos_cic_dut_mly_svk_mlt_ind_cnt_afr_yor_bul_owc_ger_alb_ben_nor_qcu_mcd_mol_guj_ewe_chh_rus_anl_arw_sun_swe_tsw_fre_zul_bat_tha_aeg_knd_igb_bem_uzb_pol_urd_tur_fbf_vie_hau_ses_ven_bam	0.797654711262592	1.8984614078014	0.0607360238842068
229	sid_guj_xho_svk_amr_heb_hau_hin_uzb_azi_igb_ind_swt_krd_afr_bsq_glc_sod_dgb_mnd_dut_bos_ses_por_fbf_grk_fin_lda_bam_est_mcd_owc_geo_lat_alb_rus_mol_anl_mlt_pol_hun_zul_tag_ctl_bat_jpn_tml_kor_nor_ukr_swa_pan_mly_ger_chh_mao_cnt_ben_dyu_prs_aeg_fre_cze_urd_ita_qcu_arw_swe_eng_tsn_tig_rom_amh_bul_jav_spa_cic_lit_bem_sun_tha_wly_knd_yor_moo_tur_scr_slo_aze_ewe_vie_gam_ven_tsw_akn	0.159953550839562	0.376576985958947	0.707345799290192
230	aeg_krd_tsw_ukr_owc_anl_sod_swe_tur_uzb_swa_tag_fbf_bul_eng_bsq_alb_wly_bam_cnt_prs_lit_dyu_dut_bem_mcd_fin_ven_ses_hun_glc_amh_geo_ctl_scr_lat_arw_hau_mlt_svk_est_akn_bat_pol_mly_jpn_knd_kor_por_ger_yor_mol_mao_nor_amr_ind_mnd_slo_tsn_guj_sid_afr_rom_bos_cze_qcu_hin_ben_pan_zul_heb_urd_tig_grk_jav_fre_dgb_rus_igb_sun_tha_chh_tml_cic_moo_azi_spa_ita_aze_swt_vie_gam_lda_ewe_xho	-0.294948569325478	-0.697146862775727	0.487449968705288
231	wly_svk_ven_slo_hau_tig_mlt_mcd_tur_uzb_xho_jav_lda_spa_glc_bsq_por_amh_swt_mnd_ger_dut_moo_prs_ses_rom_fin_tsn_bam_est_guj_gam_geo_hin_scr_bos_ukr_owc_aeg_ita_hun_bem_ind_grk_sun_jpn_tml_kor_bul_lat_swa_mol_bat_lit_anl_mao_cnt_nor_akn_alb_sod_urd_krd_rus_eng_qcu_afr_swe_arw_dyu_sid_ben_heb_pan_mly_fre_ewe_pol_yor_tag_tha_chh_knd_dgb_tsw_azi_cze_ctl_aze_fbf_vie_amr_igb_zul_cic	0.175135300886286	0.411628932454042	0.68155855020983
232	aeg_hin_zul_eng_amh_heb_chh_ger_uzb_tur_ses_jav_ven_rom_pan_bsq_grk_owc_ewe_mnd_bos_svk_fbf_rus_cic_prs_fin_dgb_yor_hun_ita_tig_geo_lat_dut_scr_nor_sid_gam_swe_est_bam_bat_afr_ind_jpn_tml_kor_krd_ukr_igb_bul_sun_ctl_hau_mly_cnt_slo_akn_guj_mlt_alb_ben_spa_mcd_qcu_fre_cze_glc_xho_amr_arw_sod_lit_mao_por_moo_mol_dyu_tag_tha_wly_knd_tsn_lda_aze_urd_pol_azi_swa_vie_anl_swt_tsw_bem	0.133959242566023	0.315291180601444	0.753246968834517
233	sod_arw_ewe_ukr_amh_anl_aeg_fre_azi_tur_bam_jav_zul_bos_afr_bsq_svk_mlt_swa_cnt_alb_mol_moo_rom_igb_pol_est_ses_ven_fin_glc_amr_geo_urd_swe_por_spa_chh_owc_cze_hun_akn_mly_hin_mao_jpn_tml_kor_eng_dut_tsw_ctl_tag_krd_sid_sun_mnd_slo_swt_pan_wly_ger_ita_prs_lat_qcu_scr_rus_ben_fbf_tig_bul_gam_guj_ind_nor_tsn_lit_bem_bat_tha_hau_knd_yor_dyu_uzb_mcd_grk_aze_dgb_vie_heb_lda_cic_xho	-0.621027713909758	-1.48171357890888	0.141796968094645
234	mlt_lit_fbf_lat_gam_wly_anl_ukr_aze_uzb_bam_ind_swa_fre_guj_bsq_slo_hau_igb_mnd_rus_mcd_cic_mol_lda_arw_hun_swt_ewe_fin_afr_sod_geo_urd_rom_cze_hin_aeg_amr_eng_est_moo_mao_ger_sun_jpn_knd_kor_ben_krd_akn_pol_bat_ctl_heb_jav_cnt_glc_tsn_svk_owc_ita_grk_bul_pan_qcu_nor_por_dut_dyu_amh_prs_chh_spa_mly_alb_ses_scr_bem_tag_tha_tig_tml_dgb_zul_azi_swe_bos_tur_tsw_vie_sid_ven_xho_yor	-0.727694155172772	-1.74270721198196	0.0846902223129993
235	heb_ctl_dgb_rus_anl_aeg_tig_alb_uzb_azi_lda_ind_ewe_krd_nor_bsq_mcd_owc_bam_mnd_ukr_lit_igb_grk_zul_swe_fin_swt_dyu_hun_cze_hau_geo_scr_hin_pol_prs_sod_amr_mol_est_ven_bat_ita_sun_jpn_knd_kor_por_urd_akn_svk_tag_afr_gam_jav_cnt_spa_ses_rom_sid_dut_slo_ben_eng_qcu_glc_bos_pan_moo_mlt_bul_chh_guj_mly_arw_tsn_lat_bem_mao_tha_amh_tml_cic_fbf_aze_fre_ger_tur_yor_vie_wly_tsw_swa_xho	-0.304446116251129	-0.719775178951331	0.473468437919417
236	wly_bos_cic_rus_sid_heb_owc_lit_tur_uzb_lda_tag_bam_scr_hin_bsq_rom_sod_dgb_cnt_afr_ukr_bem_ita_xho_ger_hun_tsn_moo_fin_mol_mlt_geo_alb_mcd_svk_cze_gam_anl_pan_est_ses_mly_prs_sun_jpn_knd_kor_guj_nor_tsw_fre_jav_pol_tig_ind_mnd_bul_ewe_por_chh_ben_glc_dut_krd_qcu_slo_spa_ctl_igb_hau_lat_amh_urd_mao_swe_fbf_arw_dyu_bat_tha_amr_tml_zul_ven_azi_grk_eng_aze_akn_vie_aeg_yor_swa_swt	-0.975821533269392	-2.38017928915857	0.019344957088771
237	amr_ukr_igb_bul_chh_owc_heb_lit_azi_tur_yor_mao_tsn_alb_glc_bsq_pol_amh_swt_mnd_fre_slo_akn_mcd_xho_hin_est_ses_tsw_fin_rom_mlt_geo_ctl_ita_svk_mol_aeg_hau_afr_hun_zul_ind_por_sun_jpn_knd_kor_dut_guj_ven_ben_bat_scr_wly_tag_cnt_grk_fbf_pan_sid_arw_ger_spa_swe_qcu_rus_prs_eng_ewe_gam_cze_sod_urd_mly_lat_moo_bos_cic_jav_tha_anl_tml_bem_lda_aze_krd_nor_uzb_bam_vie_tig_dgb_swa_dyu	-0.735894092807056	-1.76490559050083	0.0808624661195635
238	sid_swe_ven_krd_sod_gam_hau_lat_tur_uzb_ewe_sun_igb_rom_urd_bsq_dut_heb_cic_mnd_spa_cze_yor_afr_tsw_pan_est_moo_dgb_fin_ctl_tig_geo_por_alb_pol_arw_anl_owc_prs_hun_xho_tag_mol_mao_jpn_tml_kor_nor_scr_tsn_bul_jav_lit_chh_bat_cnt_ita_swt_ger_amr_hin_eng_guj_bos_qcu_glc_rus_mcd_dyu_aeg_svk_wly_ben_mly_grk_zul_fre_bam_ind_tha_mlt_knd_bem_swa_azi_slo_ukr_aze_akn_vie_amh_ses_fbf_lda	-0.259560495346936	-0.615051544804219	0.540022746849947
239	tig_prs_bam_lit_gam_anl_wly_ger_tur_uzb_ses_sun_swt_hin_krd_bsq_guj_hau_dgb_mnd_pan_mol_dyu_grk_bem_rom_est_swa_akn_fin_nor_chh_geo_spa_urd_cze_svk_sid_sod_ctl_hun_ewe_mly_arw_ind_jpn_tml_kor_bul_alb_yor_scr_bat_lat_heb_jav_cnt_dut_cic_slo_amh_fre_glc_ukr_ita_qcu_bos_por_ben_xho_amr_swe_mlt_afr_mao_eng_lda_rus_tsw_tag_tha_owc_knd_tsn_igb_azi_pol_mcd_aze_zul_vie_aeg_ven_fbf_moo	-0.188217307985138	-0.444731271147473	0.657547274888198
240	anl_ctl_xho_ita_heb_owc_amr_ben_azi_tur_ven_tag_swt_dut_alb_bsq_cze_chh_swa_cnt_eng_scr_dgb_rom_cic_glc_fin_tsw_lda_est_mcd_hau_geo_pan_ukr_lit_por_amh_sid_afr_hun_moo_jav_prs_mao_jpn_tml_kor_lat_ger_igb_swe_ind_bos_gam_mly_mnd_krd_dyu_svk_tig_slo_pol_spa_bul_qcu_arw_mol_guj_akn_sod_urd_aeg_nor_sun_rus_ewe_fre_bem_bat_tha_wly_knd_zul_yor_uzb_grk_hin_aze_fbf_vie_mlt_tsn_bam_ses	0.278745320736715	0.655570105812495	0.513719251149507
241	owc_por_yor_pol_amr_tig_hau_lit_uzb_azi_swt_mao_swa_svk_arw_bsq_mol_sod_zul_cnt_eng_hin_ven_fre_fbf_dut_fin_bam_dgb_hun_glc_mlt_geo_rom_mcd_ita_pan_aeg_chh_ctl_est_akn_ind_ukr_bat_jpn_tml_kor_bos_guj_xho_rus_mly_bul_heb_jav_mnd_grk_cic_lat_gam_slo_urd_afr_scr_qcu_krd_ben_ger_tsn_amh_spa_sid_swe_tag_prs_lda_nor_moo_sun_tha_anl_knd_ses_bem_aze_alb_cze_tur_dyu_vie_wly_igb_ewe_tsw	-0.395113024911936	-0.936833635330117	0.351270620965817
242	owc_swe_bam_krd_mlt_amh_wly_nor_aze_azi_cic_ind_dyu_guj_fre_bsq_lit_tig_zul_cnt_ita_lat_fbf_arw_ewe_scr_hun_swt_moo_fin_glc_sid_geo_rus_afr_bul_pan_anl_hau_eng_est_dgb_mly_ben_bat_jpn_tml_kor_slo_prs_igb_grk_tag_ger_amr_jav_mnd_bos_akn_svk_chh_spa_mcd_ctl_urd_qcu_dut_hin_rom_ses_heb_cze_aeg_mol_mao_alb_bem_por_tsw_sun_tha_sod_knd_ven_xho_tur_pol_ukr_uzb_yor_vie_gam_tsn_swa_lda	0.450160116915783	1.06171092150978	0.291116284224421
243	gam_glc_swa_swe_sod_heb_wly_arw_azi_aze_moo_bat_cic_krd_afr_bsq_fre_chh_dgb_mnd_ctl_ger_zul_pan_igb_hin_fin_yor_ven_hun_dut_owc_geo_spa_ukr_prs_bos_amr_sid_alb_est_akn_ind_pol_jav_jpn_tml_kor_guj_grk_swt_bul_mao_ben_tig_sun_cnt_cze_xho_scr_mlt_rus_rom_eng_slo_qcu_mol_nor_svk_fbf_anl_lat_amh_ita_mly_por_lda_lit_dyu_tag_tha_aeg_knd_tsn_ewe_uzb_mcd_urd_tur_ses_vie_hau_bam_bem_tsw	-0.196108761702799	-0.462975438695417	0.644463522374216
244	sid_slo_zul_mcd_gam_amh_hau_swe_tur_aze_ewe_mao_akn_svk_krd_bsq_afr_amr_xho_mnd_urd_rom_swt_hin_bam_pan_fin_dgb_lda_hun_grk_tig_geo_bos_ctl_glc_ukr_wly_anl_ita_est_fbf_ind_lit_bat_jpn_knd_kor_fre_por_ven_ger_mly_eng_chh_jav_cnt_prs_ses_bul_sod_guj_mol_lat_nor_qcu_arw_ben_spa_swa_owc_scr_mlt_pol_tag_dut_yor_rus_bem_sun_tha_aeg_tml_tsn_tsw_uzb_cze_alb_azi_cic_vie_heb_igb_moo_dyu	-0.829858080067592	-2.00130258091849	0.0482742237425921
245	amr_ctl_bam_arw_sod_tig_chh_mol_aze_azi_moo_jav_swt_pol_krd_bsq_slo_mlt_akn_cnt_afr_prs_yor_bul_cic_grk_hun_xho_ven_fin_scr_aeg_geo_pan_bos_ger_ita_hau_gam_rus_est_swa_sun_guj_mao_jpn_knd_kor_svk_glc_bem_ukr_mly_fre_anl_bat_mnd_urd_ses_eng_heb_swe_rom_por_cze_qcu_alb_ben_lit_dgb_sid_lat_amh_spa_ind_nor_zul_dut_tsn_tag_tha_owc_tml_igb_tsw_uzb_hin_mcd_tur_lda_vie_wly_dyu_fbf_ewe	0.0231618054731246	0.0545665470501217	0.956600841619768
246	wly_bul_akn_glc_aeg_anl_mlt_fre_aze_tur_moo_tag_xho_ger_urd_bsq_por_owc_ven_cnt_scr_rom_dyu_mol_zul_slo_hun_dgb_swa_fin_lit_amr_geo_bos_krd_swe_pol_chh_amh_nor_est_ewe_sun_ukr_jav_jpn_knd_kor_arw_guj_yor_ben_mly_eng_gam_mao_mnd_ctl_bam_lat_tig_cze_svk_grk_afr_qcu_mcd_spa_pan_fbf_heb_ita_hau_dut_ind_hin_ses_rus_igb_bat_tha_sod_tml_swt_tsn_azi_alb_prs_uzb_tsw_vie_sid_cic_bem_lda	0.345380744174451	0.814050108524118	0.417695733078271
247	sid_grk_swa_afr_amh_amr_anl_pol_aze_uzb_fbf_mly_ven_por_nor_bsq_ukr_wly_dyu_cnt_spa_ctl_tsn_bos_ses_swe_hun_moo_akn_est_dut_tig_geo_lit_urd_ita_glc_hau_owc_rom_fin_bam_bat_scr_tag_jpn_tml_kor_guj_rus_cic_cze_ind_fre_mlt_mao_mnd_eng_swt_alb_aeg_krd_svk_mol_lat_qcu_bul_slo_pan_bem_gam_ger_sod_hin_sun_mcd_xho_prs_zul_jav_tha_heb_knd_ewe_dgb_tur_ben_arw_azi_tsw_vie_chh_yor_lda_igb	-0.475444570121721	-1.13108728339651	0.260926726167644
248	aeg_rom_dgb_ukr_anl_mlt_gam_spa_tur_uzb_tsw_ind_tsn_slo_cze_bsq_urd_wly_moo_mnd_prs_lat_akn_glc_fbf_guj_hun_yor_lda_fin_ita_tig_geo_afr_ben_pan_bos_sod_hau_scr_est_igb_bat_ctl_sun_jpn_knd_kor_swe_grk_cic_arw_mao_dut_sid_jav_cnt_mol_zul_fre_amh_bul_eng_rus_lit_qcu_por_alb_krd_bam_heb_svk_owc_pol_mly_mcd_ven_nor_xho_tag_tha_amr_tml_ewe_dyu_aze_hin_ger_azi_ses_vie_chh_swa_bem_swt	-0.609340708063971	-1.45723812166838	0.148419037187965
249	aeg_arw_lda_fre_amh_gam_owc_scr_aze_tur_swt_tag_ven_krd_eng_bsq_ben_amr_dyu_cnt_lat_afr_xho_bul_ses_swe_hun_bam_tsw_est_rus_sod_geo_grk_spa_dut_lit_mlt_chh_cze_fin_tsn_mly_glc_sun_jpn_knd_kor_alb_pan_akn_bos_jav_nor_sid_mao_mnd_hin_cic_ita_heb_pol_rom_svk_slo_qcu_ukr_ger_urd_bem_anl_por_wly_ctl_ind_mcd_moo_mol_dgb_bat_tha_hau_tml_igb_ewe_azi_prs_guj_uzb_yor_vie_tig_zul_swa_fbf	0.111679562869045	0.262913316944779	0.793198965816531
250	wly_ctl_zul_nor_owc_amr_aeg_bul_azi_tur_dgb_jav_swt_rus_spa_bsq_hin_chh_igb_mnd_guj_dut_swa_mcd_ewe_arw_hun_akn_dyu_fin_rom_mlt_geo_ben_svk_prs_glc_gam_heb_pol_est_ven_ind_swe_bat_jpn_knd_kor_por_ukr_lda_slo_tag_fre_tig_mly_cnt_mol_yor_ita_amh_ger_alb_lit_urd_qcu_krd_scr_cze_moo_sod_afr_sid_pan_sun_grk_xho_bos_ses_mao_tha_hau_tml_bam_tsw_aze_lat_eng_uzb_bem_vie_anl_fbf_cic_tsn	-1.19252526314637	-2.94956502914932	0.0040250793665789
251	chh_eng_yor_pol_gam_wly_owc_grk_uzb_aze_bam_sun_dgb_ukr_prs_bsq_slo_sod_bem_mnd_urd_lat_xho_cze_fbf_guj_est_cic_akn_hun_fre_anl_geo_pan_nor_krd_rom_tig_sid_dut_fin_ses_mly_mol_tag_jpn_tml_kor_bos_por_swt_afr_mao_mcd_mlt_jav_cnt_alb_lda_bul_aeg_spa_swe_ger_svk_qcu_rus_ctl_arw_swa_hau_hin_amr_ita_bat_ben_moo_glc_ewe_ind_tha_amh_knd_dyu_tsn_tur_lit_scr_azi_igb_vie_heb_zul_tsw_ven	0.390879991473177	0.923108962950641	0.358339214081992
252	chh_prs_ses_fre_sid_heb_tig_ukr_azi_uzb_moo_jav_zul_alb_swe_bsq_dut_hau_dyu_mnd_krd_glc_bam_lit_tsn_ctl_fin_cic_tsw_est_por_aeg_geo_bul_eng_svk_mcd_amr_gam_arw_hun_swa_ind_bos_bat_jpn_tml_kor_ben_spa_fbf_hin_tag_rus_wly_mly_cnt_ita_bem_slo_sod_afr_cze_mol_scr_qcu_rom_pan_urd_lda_amh_nor_mlt_ger_mao_lat_swt_guj_akn_sun_tha_owc_knd_ewe_igb_tur_pol_grk_aze_ven_vie_anl_dgb_xho_yor	-0.408803490881132	-0.971919137407628	0.333611888583441
253	wly_slo_zul_mol_anl_sid_amh_ben_uzb_tur_fbf_jav_swa_dut_grk_bsq_rom_gam_ewe_mnd_lat_ger_dyu_ctl_lda_fre_hun_bem_xho_est_scr_chh_geo_hin_krd_eng_urd_hau_heb_cze_fin_swt_ind_prs_tag_jpn_knd_kor_bul_bos_cic_ita_bat_arw_amr_mly_cnt_swe_ses_pol_owc_lit_afr_rus_svk_qcu_nor_spa_ukr_moo_sod_alb_aeg_por_sun_pan_dgb_glc_bam_mao_tha_mlt_tml_tsn_ven_aze_guj_mcd_azi_igb_vie_tig_tsw_yor_akn	-0.200454629134093	-0.473693964472044	0.636828292879146
254	chh_bos_zul_grk_sod_tig_amr_ger_aze_tur_bem_mly_fbf_scr_cze_bsq_lit_mlt_cic_cnt_ctl_mol_ewe_pan_tsn_ukr_est_tsw_swt_hun_lat_sid_geo_afr_prs_arw_dut_heb_aeg_guj_fin_ven_jav_fre_tag_jpn_knd_kor_spa_nor_akn_mcd_mao_swe_hau_bat_mnd_hin_xho_rus_gam_ben_pol_glc_krd_qcu_alb_urd_svk_swa_owc_eng_anl_bul_sun_rom_dgb_slo_moo_ind_tha_wly_tml_dyu_lda_azi_ita_por_uzb_ses_vie_amh_yor_igb_bam	-0.109644830334255	-0.258458227461085	0.796624425039798
255	gam_por_moo_cze_mlt_tig_owc_rom_tur_uzb_tsn_ind_tsw_rus_pol_bsq_fre_chh_bem_mnd_ukr_glc_dyu_spa_ven_pan_est_igb_cic_hun_urd_anl_geo_eng_guj_mol_svk_aeg_heb_nor_fin_akn_jav_lat_mly_jpn_tml_kor_bul_ctl_xho_ita_bat_afr_amh_mao_cnt_lit_ses_krd_wly_ger_mcd_prs_dut_qcu_scr_grk_ben_swa_sid_hin_amr_slo_tag_arw_lda_swe_yor_sun_tha_sod_knd_bam_ewe_azi_bos_alb_aze_dgb_vie_hau_swt_zul_fbf	-0.141519486386822	-0.334046495719404	0.739096566693791
256	chh_krd_yor_cze_aeg_mlt_amr_fre_azi_tur_igb_mao_xho_eng_bos_bsq_dut_owc_tsn_mnd_grk_pol_ven_afr_dgb_prs_fin_lda_swt_hun_rom_wly_geo_mol_ctl_ita_alb_sod_tig_svk_est_swa_tag_hin_ind_jpn_tml_kor_ben_pan_ses_guj_bat_ukr_amh_jav_cnt_nor_cic_bul_gam_lit_scr_mcd_glc_qcu_arw_slo_urd_ewe_hau_rus_anl_spa_sun_lat_moo_swe_bam_mly_tha_sid_knd_fbf_dyu_aze_por_ger_uzb_bem_vie_heb_tsw_akn_zul	-0.171661720134147	-0.405476936217342	0.686058275257456
257	wly_pol_akn_lat_chh_anl_sid_bos_aze_uzb_ven_tag_fbf_eng_hin_bsq_prs_gam_yor_mnd_dut_mcd_igb_bul_ses_guj_fin_xho_cic_hun_ctl_mlt_geo_pan_arw_mol_urd_hau_tig_ger_est_tsn_mao_scr_sun_jpn_knd_kor_krd_grk_zul_slo_mly_ben_aeg_jav_cnt_nor_ewe_swe_owc_glc_por_svk_afr_qcu_ita_rus_spa_swa_amr_alb_heb_ukr_ind_cze_bam_rom_moo_bat_tha_amh_tml_dyu_tsw_azi_fre_lit_tur_dgb_vie_sod_bem_lda_swt	0.494856370967848	1.1674617793698	0.2460084673585
258	amr_slo_tsw_fre_sid_owc_aeg_nor_tur_aze_bam_jav_akn_krd_por_bsq_mcd_gam_swa_cnt_cze_grk_lda_urd_ven_afr_est_ewe_dyu_hun_bos_tig_geo_alb_hin_prs_bul_anl_sod_pol_fin_fbf_sun_eng_bat_jpn_tml_kor_rom_lit_igb_pan_mly_dut_hau_mao_mnd_spa_xho_ctl_chh_rus_mol_scr_ita_qcu_ben_swe_ukr_swt_amh_guj_mlt_ger_ind_lat_cic_glc_yor_tag_tha_heb_knd_dgb_zul_uzb_svk_arw_azi_tsn_vie_wly_moo_bem_ses	-1.0904069486663	-2.68376926338944	0.00861787207348751
259	gam_cze_xho_mcd_heb_mlt_aeg_eng_uzb_aze_ses_sun_swa_hin_alb_bsq_rom_sod_akn_mnd_lit_grk_moo_dut_bam_pan_fin_cic_yor_est_bul_tig_geo_spa_por_prs_nor_amh_anl_ben_hun_tsn_mao_arw_bat_jpn_knd_kor_glc_lat_zul_swe_jav_guj_sid_mly_cnt_urd_dyu_krd_chh_fre_scr_rus_ukr_qcu_slo_ger_pol_bem_hau_mol_amr_ctl_ind_bos_lda_svk_tsw_tag_tha_owc_tml_igb_swt_tur_afr_ita_azi_dgb_vie_wly_ewe_ven_fbf	0.172628011949597	0.406403029520268	0.685380178767964
260	amh_prs_ses_guj_wly_sod_mlt_krd_uzb_azi_fbf_ind_moo_bul_mcd_bsq_hin_heb_zul_mnd_urd_mol_dgb_ita_xho_lat_est_bam_tsw_hun_pan_sid_geo_swe_afr_spa_lit_tig_chh_eng_fin_akn_tag_rus_mly_jpn_tml_kor_bos_cze_ewe_nor_bat_svk_gam_jav_cnt_por_swt_scr_aeg_ben_glc_slo_ukr_qcu_ctl_fre_arw_ven_owc_dut_hau_ger_sun_pol_lda_alb_swa_mao_tha_anl_knd_yor_bem_tur_grk_rom_aze_tsn_vie_amr_cic_igb_dyu	-0.696313192364496	-1.66859097445985	0.0985619286523449
261	sid_dut_akn_por_amr_owc_heb_scr_tur_azi_ven_jav_yor_spa_mol_bsq_lit_mlt_ses_cnt_eng_rus_dyu_afr_tsw_nor_est_dgb_igb_fin_arw_sod_geo_mcd_ctl_swe_cze_wly_anl_svk_hun_ewe_tag_krd_mao_jpn_knd_kor_ger_ukr_swt_slo_ind_bos_aeg_bat_mnd_bul_bam_grk_gam_alb_guj_urd_hin_qcu_lat_pan_ita_swa_hau_pol_amh_fre_mly_prs_lda_glc_cic_sun_tha_tig_tml_bem_zul_uzb_rom_ben_aze_moo_vie_chh_xho_tsn_fbf	0.275163527043316	0.647364284550716	0.518991010493926
262	gam_eng_dgb_swe_amh_wly_anl_nor_uzb_azi_ses_sun_fbf_svk_urd_bsq_bul_mlt_yor_cnt_pan_spa_igb_ger_moo_cze_fin_bam_zul_hun_fre_heb_geo_rus_mcd_lit_ctl_aeg_owc_mol_est_swt_tag_slo_mao_jpn_tml_kor_arw_lat_bem_alb_mly_hin_chh_ind_mnd_ukr_lda_grk_sod_rom_guj_krd_glc_qcu_dut_afr_pol_tsw_tig_bos_amr_ita_jav_ben_cic_por_dyu_bat_tha_sid_knd_xho_ven_tur_prs_scr_aze_swa_vie_hau_akn_ewe_tsn	-0.570093223110143	-1.36069793083557	0.176897720411254
263	sod_mcd_ewe_ger_hau_sid_tig_pol_azi_tur_dyu_sun_yor_guj_ukr_bsq_alb_owc_swt_cnt_fre_por_moo_scr_tsw_rom_est_tsn_dgb_fin_grk_anl_geo_eng_bul_ita_svk_heb_amh_lat_hun_akn_jav_afr_mly_jpn_knd_kor_spa_rus_lda_glc_ind_bos_aeg_tag_mnd_arw_xho_nor_mlt_lit_swe_pan_ctl_qcu_cze_hin_krd_igb_gam_urd_amr_ben_bat_prs_ses_mol_bem_mao_tha_wly_tml_swa_zul_uzb_slo_dut_aze_fbf_vie_chh_ven_bam_cic	0.0332125653332936	0.0782135687091288	0.937826205907448
264	aeg_por_yor_mol_gam_tig_owc_rom_azi_uzb_lda_bat_ven_mcd_arw_bsq_lit_anl_tsn_mnd_nor_swe_zul_slo_ewe_rus_hun_swt_cic_fin_glc_amh_geo_pol_afr_krd_urd_wly_hau_cze_est_dyu_mly_fre_sun_jpn_tml_kor_bul_pan_akn_spa_jav_ita_sod_tag_cnt_dut_swa_lat_sid_ger_eng_prs_scr_qcu_alb_bos_guj_moo_heb_ukr_mlt_ben_mao_hin_fbf_grk_ses_ind_tha_amr_knd_tsw_xho_aze_svk_ctl_tur_igb_vie_chh_dgb_bam_bem	-0.606114808384264	-1.44420922903718	0.152040722455488
265	heb_svk_igb_hin_sod_mlt_hau_ger_aze_azi_akn_mao_dgb_fre_ben_bsq_guj_owc_tsn_mnd_krd_lit_yor_slo_bem_dut_est_ewe_cic_hun_pan_chh_geo_spa_mol_swe_afr_amr_amh_mcd_fin_dyu_ind_lat_sun_jpn_tml_kor_urd_bos_xho_glc_mly_nor_sid_bat_cnt_grk_lda_pol_anl_ukr_eng_prs_ctl_qcu_bul_rus_alb_moo_gam_ita_aeg_por_tag_rom_zul_arw_ses_jav_tha_wly_knd_swt_ven_uzb_scr_cze_tur_tsw_vie_tig_fbf_swa_bam	-0.154700678865395	-0.365382802146553	0.715655377022812
266	aeg_ben_swa_ita_amr_owc_anl_glc_uzb_azi_fbf_tag_bam_slo_por_bsq_krd_sid_xho_mnd_dut_bos_yor_scr_akn_grk_fin_bem_swt_hun_cze_chh_geo_ctl_swe_mol_ukr_amh_wly_pan_est_ewe_ind_ger_bat_jpn_knd_kor_afr_prs_tsn_bul_jav_urd_gam_sun_cnt_alb_cic_spa_mlt_lit_rus_pol_mcd_qcu_fre_arw_lat_dgb_sod_hin_heb_eng_mly_nor_moo_rom_ses_mao_tha_hau_tml_ven_lda_tur_svk_guj_aze_igb_vie_tig_dyu_tsw_zul	-0.254276604217178	-0.600906687223018	0.549363903789787
267	tig_mol_xho_cze_heb_gam_hau_grk_tur_uzb_fbf_mly_igb_mcd_bul_bsq_por_anl_bam_mnd_afr_spa_dyu_rom_tsn_rus_est_ewe_moo_hun_fre_aeg_geo_urd_svk_bos_swe_sid_wly_dut_fin_yor_mao_alb_sun_jpn_tml_kor_nor_lit_cic_guj_jav_ger_sod_bat_cnt_ukr_tsw_glc_mlt_pol_eng_pan_ita_qcu_hin_slo_scr_bem_amh_ben_chh_ctl_tag_lat_ses_prs_dgb_ind_tha_amr_knd_lda_akn_azi_arw_krd_aze_swa_vie_owc_zul_swt_ven	-0.225724296049631	-0.532816244330719	0.595431669736715
268	amh_rus_igb_grk_owc_hau_heb_pol_tur_aze_moo_mly_bam_glc_ger_bsq_guj_anl_yor_mnd_svk_afr_swt_lit_xho_ben_est_ses_tsw_fin_prs_chh_geo_rom_pan_eng_por_sod_wly_scr_hun_cic_tag_dut_ind_jpn_knd_kor_bul_lat_dgb_bos_mao_spa_mlt_sun_cnt_mol_akn_ctl_sid_cze_urd_slo_alb_qcu_ukr_ita_swe_ven_aeg_arw_tig_mcd_jav_hin_lda_nor_tsn_bat_tha_gam_tml_bem_dyu_azi_fre_krd_uzb_swa_vie_amr_ewe_fbf_zul	-0.247212048511739	-0.584337954173203	0.560407779502939
269	chh_afr_tsw_mcd_owc_amr_heb_ger_azi_tur_moo_mao_dgb_pol_krd_bsq_prs_aeg_bem_cnt_urd_rom_cic_guj_ewe_lat_est_swt_igb_fin_rus_amh_geo_bul_glc_bos_dut_anl_tig_slo_hun_zul_tag_fre_bat_jpn_knd_kor_spa_cze_xho_por_sun_grk_wly_mly_mnd_ben_fbf_ukr_mlt_ctl_hin_ita_pan_qcu_scr_lit_arw_yor_sod_swe_sid_mol_ind_nor_ses_alb_ven_jav_tha_gam_tml_swa_akn_aze_svk_eng_uzb_dyu_vie_hau_lda_tsn_bam	-0.675556332337666	-1.6167440079734	0.109320771592071
270	tig_alb_swt_glc_sod_heb_wly_mol_tur_aze_tsw_mly_zul_mcd_cze_bsq_ukr_amr_fbf_cnt_lat_rom_lda_lit_tsn_afr_est_igb_xho_fin_slo_sid_geo_rus_pan_spa_eng_hau_mlt_por_hun_yor_jav_grk_bat_jpn_tml_kor_ctl_ita_ses_krd_tag_bul_aeg_mao_mnd_fre_ven_nor_amh_bos_urd_pol_scr_qcu_swe_ben_guj_moo_chh_arw_gam_hin_sun_ger_bam_svk_akn_ind_tha_owc_knd_cic_ewe_azi_prs_dut_uzb_dyu_vie_anl_bem_dgb_swa	-0.118234443677797	-0.278829603422022	0.780994669572152
271	sid_dut_moo_mol_wly_tig_gam_fre_azi_uzb_dyu_bat_zul_bos_ctl_bsq_cze_anl_tsw_mnd_pan_grk_ses_por_lda_mcd_fin_ven_dgb_hun_slo_amh_geo_ita_eng_ukr_ben_amr_hau_lat_est_cic_mly_rus_sun_jpn_tml_kor_guj_alb_swt_krd_tag_bul_chh_jav_cnt_afr_igb_prs_heb_swe_lit_ger_svk_qcu_rom_pol_nor_akn_mlt_spa_sod_glc_mao_scr_bem_hin_xho_ind_tha_aeg_knd_bam_yor_aze_urd_arw_tur_tsn_vie_owc_ewe_fbf_swa	-0.858620127677766	-2.07130518809698	0.0411001206175289
272	wly_swe_igb_arw_sod_chh_heb_ben_azi_uzb_tsn_mao_ewe_pol_urd_bsq_lat_gam_moo_cnt_mol_afr_dyu_rom_bem_scr_fin_swa_bam_est_guj_anl_geo_dut_krd_nor_lit_aeg_mlt_alb_hun_yor_bat_eng_jav_jpn_tml_kor_por_spa_ven_mcd_tag_bul_hau_mly_mnd_fre_fbf_prs_amh_svk_glc_ita_slo_qcu_pan_ukr_hin_ses_tig_cze_sid_bos_ind_ctl_lda_rus_dgb_sun_tha_amr_knd_swt_xho_tur_ger_grk_aze_zul_vie_owc_akn_cic_tsw	-0.31734937514825	-0.751328106085379	0.45435228432857
273	mlt_fre_bem_pol_chh_amh_anl_svk_uzb_azi_xho_sun_cic_grk_mcd_bsq_rom_tig_tsn_mnd_lat_ben_ewe_ita_fbf_eng_fin_dgb_igb_hun_bul_aeg_geo_spa_guj_glc_slo_heb_owc_bos_est_moo_ind_arw_bat_jpn_tml_kor_prs_hin_ven_alb_tag_ger_gam_mao_cnt_nor_zul_mol_hau_ctl_dut_rus_pan_qcu_lit_scr_afr_tsw_wly_cze_sid_ukr_jav_urd_ses_por_bam_mly_tha_amr_knd_swa_yor_tur_swe_krd_aze_akn_vie_sod_swt_lda_dyu	-1.26994810812393	-3.16160606936489	0.00211871440704877
274	aeg_bos_dyu_rom_heb_gam_sod_eng_tur_azi_bem_bat_bam_mol_alb_bsq_fre_wly_tsw_cnt_ita_pan_fbf_urd_yor_nor_est_moo_igb_fin_scr_anl_geo_mcd_dut_swe_afr_sid_owc_bul_hun_ses_jav_slo_mao_jpn_tml_kor_spa_prs_zul_arw_tag_ger_hau_mly_mnd_lat_dgb_lit_amr_grk_pol_guj_krd_qcu_svk_glc_ctl_cic_amh_rus_mlt_ukr_ind_cze_ven_ben_swt_sun_tha_chh_knd_lda_xho_aze_por_hin_uzb_ewe_vie_tig_tsn_akn_swa	0.212454055363587	0.50024566105357	0.618083807744109
275	anl_fre_xho_eng_aeg_sod_wly_glc_aze_azi_fbf_bat_bam_prs_nor_bsq_pol_sid_cic_cnt_ctl_lit_yor_swe_swa_ben_est_igb_tsn_hun_cze_tig_geo_scr_por_krd_ger_hau_owc_svk_fin_ses_jav_lat_ind_jpn_knd_kor_mol_ita_zul_rus_mly_arw_amr_tag_mnd_bul_moo_ukr_amh_spa_guj_afr_mcd_qcu_urd_alb_grk_bem_chh_pan_mlt_bos_mao_hin_ewe_slo_dgb_sun_tha_gam_tml_tsw_dyu_uzb_rom_dut_tur_ven_vie_heb_swt_lda_akn	-0.162682601252278	-0.383659261628703	0.702106703333432
276	hau_dut_lda_lat_mlt_amh_aeg_urd_aze_azi_swt_bat_bam_nor_ita_bsq_ctl_wly_yor_mnd_hin_grk_xho_eng_ven_rom_fin_igb_moo_est_lit_sid_geo_glc_pan_bul_spa_tig_sod_krd_hun_cic_ind_guj_sun_jpn_tml_kor_ger_cze_tsw_afr_tag_bos_anl_jav_cnt_mcd_ses_alb_chh_scr_mol_arw_ben_qcu_por_slo_svk_dyu_amr_pol_owc_fre_mao_rus_bem_swe_swa_mly_tha_gam_knd_akn_zul_uzb_ukr_prs_tur_fbf_vie_heb_tsn_ewe_dgb	-0.468007318182809	-1.11213509313637	0.268946711058061
277	heb_ger_lda_por_wly_owc_gam_krd_tur_azi_xho_mao_zul_scr_ben_bsq_pol_amr_tsn_cnt_bos_eng_moo_ita_bam_bul_hun_ewe_swa_est_mol_chh_geo_ukr_afr_fre_pan_anl_aeg_mcd_fin_dyu_sun_lit_ind_jpn_knd_kor_alb_ctl_ven_glc_mly_slo_sod_jav_mnd_swe_ses_guj_sid_lat_prs_rom_hin_qcu_arw_grk_urd_fbf_amh_svk_tig_rus_tag_nor_cic_spa_dgb_bat_tha_hau_tml_igb_yor_uzb_dut_cze_aze_bem_vie_mlt_swt_akn_tsw	-0.833171450840661	-2.01413766323289	0.0468839598023218
278	aeg_rom_moo_ger_owc_hau_amr_pan_uzb_tur_tsn_ind_cic_por_ben_bsq_bul_anl_akn_mnd_dut_arw_lda_rus_fbf_nor_fin_tsw_dyu_est_ukr_amh_geo_svk_grk_lat_lit_wly_mlt_ita_hun_swa_tag_scr_jav_jpn_knd_kor_alb_ctl_bam_fre_mly_mcd_sod_bat_cnt_krd_igb_glc_sid_slo_eng_cze_mol_qcu_pol_prs_bos_zul_tig_guj_chh_afr_sun_urd_swt_swe_dgb_mao_tha_heb_tml_ewe_xho_aze_spa_hin_azi_bem_vie_gam_yor_ven_ses	-0.708329105441263	-1.69993115357029	0.0924861735301022
279	tig_hin_bem_ger_owc_hau_chh_mcd_azi_tur_tsn_jav_yor_ukr_glc_bsq_ctl_sod_fbf_mnd_alb_rus_bam_bos_ewe_mol_est_xho_tsw_hun_ben_amh_geo_ita_spa_prs_grk_amr_mlt_nor_fin_dyu_mly_svk_bat_jpn_knd_kor_arw_pol_akn_lit_ind_urd_aeg_tag_cnt_rom_zul_scr_sid_pan_por_dut_cze_qcu_swe_guj_bul_ses_wly_slo_gam_afr_mao_lat_dgb_fre_swa_sun_tha_anl_tml_ven_igb_uzb_eng_krd_aze_cic_vie_heb_moo_lda_swt	-0.922444756067713	-2.23795885827624	0.0276107520717242
280	gam_alb_swa_ita_heb_amh_mlt_lit_uzb_azi_tsw_ind_moo_ctl_scr_bsq_eng_wly_zul_mnd_nor_ger_swt_fre_dyu_ben_fin_akn_bem_est_grk_tig_geo_svk_rom_swe_rus_sod_chh_mol_hun_bam_mao_glc_sun_jpn_tml_kor_bul_cze_yor_slo_jav_bos_hau_bat_cnt_krd_igb_urd_amr_ukr_afr_prs_mcd_qcu_pol_dut_spa_xho_anl_por_sid_pan_tag_guj_ewe_lat_lda_mly_tha_owc_knd_tsn_cic_aze_arw_hin_tur_dgb_vie_aeg_fbf_ses_ven	0.658904548436714	1.56118062644957	0.121877764900166
281	sod_cze_swt_spa_wly_hau_owc_afr_aze_tur_tsw_mly_bem_bul_arw_bsq_slo_tig_tsn_mnd_por_pol_xho_ita_lda_ukr_fin_ven_cic_est_rom_aeg_geo_mol_krd_nor_ctl_chh_mlt_svk_hun_zul_bat_mcd_mao_jpn_tml_kor_lat_glc_moo_grk_tag_ben_amr_sun_cnt_eng_dyu_ger_amh_urd_dut_hin_lit_qcu_fre_alb_rus_dgb_anl_bos_heb_swe_jav_guj_bam_pan_fbf_ind_tha_gam_knd_akn_ses_azi_scr_prs_uzb_swa_vie_sid_yor_igb_ewe	0.154899450589841	0.364656169470449	0.71619596307611
282	heb_fre_ven_guj_amr_amh_sid_rom_uzb_azi_bam_sun_dgb_svk_arw_bsq_lit_tig_ewe_mnd_ger_ben_xho_pol_tsw_afr_hun_swa_dyu_est_eng_owc_geo_alb_lat_ctl_swe_aeg_anl_bul_fin_zul_ind_mol_jav_jpn_tml_kor_hin_pan_ses_ukr_tag_prs_chh_mao_cnt_cze_akn_dut_hau_bos_urd_nor_spa_qcu_slo_scr_glc_bem_mlt_rus_gam_mcd_mly_ita_fbf_krd_lda_bat_tha_wly_knd_tsn_swt_tur_grk_por_aze_yor_vie_sod_cic_moo_igb	-0.263884794494686	-0.623750287766675	0.534318536560359
283	amr_urd_bam_guj_mlt_amh_hau_ger_uzb_aze_ven_mao_zul_spa_slo_bsq_svk_aeg_swt_mnd_rus_glc_xho_arw_lda_ben_fin_bem_tsn_hun_pan_anl_geo_alb_lat_hin_afr_sod_gam_prs_est_ses_mly_dut_sun_jpn_tml_kor_ctl_rom_igb_mol_tag_nor_chh_jav_cnt_swe_dyu_ita_tig_fre_bul_por_grk_qcu_lit_bos_krd_tsw_heb_pol_wly_ukr_ind_eng_akn_cze_cic_bat_tha_sid_knd_swa_ewe_azi_mcd_scr_tur_dgb_vie_owc_moo_fbf_yor	-0.577051884499188	-1.3779264305269	0.171532519943709
284	heb_scr_igb_mol_chh_wly_anl_grk_tur_uzb_swa_tag_bam_swe_eng_bsq_ukr_amh_ven_cnt_prs_dut_lda_alb_dgb_ita_hun_swt_xho_est_nor_hau_geo_lat_ger_afr_fre_sid_mlt_urd_fin_ewe_bat_bos_ind_jpn_knd_kor_spa_bul_tsw_hin_jav_glc_sod_mao_mnd_guj_fbf_ctl_aeg_krd_rom_ben_cze_qcu_lit_pan_svk_dyu_amr_por_owc_mcd_sun_pol_ses_arw_moo_mly_tha_tig_tml_bem_tsn_azi_rus_slo_aze_akn_vie_gam_cic_zul_yor	-0.299663884354533	-0.709617254082365	0.47971691295705
285	tig_ita_bam_mol_anl_amh_mlt_krd_tur_uzb_ven_sun_dgb_pan_hin_bsq_urd_owc_yor_cnt_ctl_rom_cic_swe_igb_ben_hun_akn_zul_est_ukr_chh_geo_cze_ger_arw_scr_aeg_sid_glc_fin_fbf_bat_prs_tag_jpn_tml_kor_spa_lat_dyu_eng_ind_nor_sod_mao_mnd_por_bem_lit_hau_slo_dut_alb_afr_qcu_guj_mcd_pol_xho_heb_rus_gam_bos_jav_svk_ses_fre_tsw_mly_tha_wly_knd_swt_ewe_azi_bul_grk_aze_moo_vie_amr_lda_swa_tsn	-0.0254127905037116	-0.059966809317153	0.952310744012674
286	gam_prs_ses_ukr_aeg_tig_sid_krd_uzb_azi_tsn_mao_fbf_ben_glc_bsq_fre_mlt_dgb_cnt_mcd_afr_moo_bos_swt_nor_est_xho_cic_fin_cze_chh_geo_alb_mol_ita_por_hau_amr_slo_hun_lda_ind_rom_sun_jpn_tml_kor_scr_pan_zul_pol_bat_arw_wly_jav_mnd_svk_dyu_dut_sod_lat_spa_guj_hin_qcu_bul_grk_eng_ewe_heb_lit_anl_ctl_mly_rus_tsw_urd_ven_tag_tha_owc_knd_bam_akn_tur_ger_swe_aze_yor_vie_amh_swa_igb_bem	0.685783274164909	1.62303911069334	0.107966143156617
287	mlt_prs_igb_krd_tig_hau_amr_glc_tur_uzb_ven_jav_lda_pol_bos_bsq_rus_gam_bam_mnd_nor_lit_tsn_hin_bem_ben_hun_fbf_swa_fin_ctl_amh_geo_eng_mol_guj_fre_aeg_heb_alb_est_swt_mao_dut_tag_jpn_tml_kor_urd_scr_xho_ger_bat_arw_wly_mly_cnt_grk_yor_pan_owc_slo_svk_ita_por_qcu_lat_swe_afr_cic_sid_mcd_chh_cze_sun_rom_akn_spa_moo_ind_tha_sod_knd_dyu_dgb_azi_ukr_bul_aze_zul_vie_anl_tsw_ewe_ses	-0.781138207736832	-1.88161973044199	0.0630153587714584
288	hau_dut_ses_svk_owc_sod_amr_prs_tur_aze_dyu_mly_lda_rom_hin_bsq_lat_aeg_bam_cnt_lit_por_moo_guj_bem_slo_hun_swt_ven_est_afr_sid_geo_urd_ben_ita_bul_mlt_gam_mol_fin_tsw_mao_grk_jav_jpn_knd_kor_krd_glc_fbf_rus_tag_swe_heb_bat_mnd_ger_xho_arw_tig_pan_fre_mcd_eng_qcu_ctl_ukr_pol_yor_wly_cze_chh_bos_sun_scr_dgb_nor_tsn_ind_tha_amh_tml_swa_ewe_azi_spa_alb_uzb_akn_vie_anl_cic_igb_zul	-0.663025903575461	-1.58611174831134	0.116108454254558
289	amh_ita_cic_guj_wly_sod_aeg_slo_aze_azi_ses_jav_bem_spa_krd_bsq_dut_anl_dyu_mnd_por_ukr_tsw_lat_ewe_ctl_est_igb_xho_fin_bul_owc_geo_nor_glc_mol_urd_gam_hau_pan_hun_fbf_mly_hin_tag_jpn_knd_kor_rom_lit_tsn_mcd_sun_fre_chh_mao_cnt_swe_swa_rus_mlt_arw_afr_cze_eng_qcu_ben_grk_alb_akn_tig_ger_amr_svk_bat_bos_swt_prs_yor_ind_tha_heb_tml_zul_lda_uzb_scr_pol_tur_dgb_vie_sid_moo_ven_bam	-0.0421450623106704	-0.0992357889431855	0.921164652669848
290	amh_alb_swt_rom_heb_sid_amr_mcd_aze_azi_bem_jav_zul_ben_bos_bsq_fre_chh_moo_mnd_ita_glc_dgb_arw_fbf_scr_fin_cic_bam_hun_mol_owc_geo_afr_dut_rus_urd_tig_hau_krd_est_yor_mly_bul_tag_jpn_knd_kor_swe_hin_lda_ctl_ind_prs_sod_sun_cnt_eng_ses_lat_mlt_slo_pan_spa_grk_qcu_cze_lit_svk_ewe_aeg_guj_anl_por_bat_nor_dyu_pol_ven_mao_tha_gam_tml_tsn_akn_uzb_ger_ukr_tur_tsw_vie_wly_swa_xho_igb	0.91133286161539	2.17408835810658	0.0322370111889758
291	gam_ben_tsw_bul_wly_anl_amh_ita_tur_aze_igb_ind_ses_cze_alb_bsq_ukr_sod_akn_mnd_bos_rom_yor_slo_lda_lat_hun_ewe_dyu_est_krd_hau_geo_guj_hin_ger_arw_heb_aeg_swe_fin_bem_mly_glc_tag_jpn_knd_kor_dut_prs_zul_pol_mao_mcd_owc_bat_cnt_afr_swa_grk_mlt_lit_scr_urd_eng_qcu_ctl_pan_spa_moo_amr_rus_tig_por_sun_fre_fbf_nor_cic_jav_tha_chh_tml_ven_tsn_uzb_svk_mol_azi_xho_vie_sid_bam_swt_dgb	-0.64068942498857	-1.53414156973128	0.12838989119382
292	anl_rus_tsn_ben_hau_mlt_heb_spa_tur_aze_bam_jav_cic_ukr_lat_bsq_lit_gam_swa_mnd_dut_prs_moo_urd_ses_bul_hun_fbf_ven_est_mol_owc_geo_arw_afr_rom_scr_amr_sid_bos_fin_lda_sun_cze_mao_jpn_knd_kor_slo_fre_dgb_svk_ind_swe_chh_mly_cnt_pol_igb_glc_tig_eng_nor_guj_hin_qcu_ita_krd_ger_yor_aeg_pan_wly_alb_tag_grk_ewe_ctl_bem_bat_tha_sod_tml_xho_swt_uzb_mcd_por_azi_zul_vie_amh_dyu_tsw_akn	-0.215370238565895	-0.508344973303655	0.612415169667505
293	sid_urd_bem_spa_wly_amh_hau_glc_azi_aze_tsw_mly_akn_pan_svk_bsq_bul_mlt_zul_cnt_ukr_grk_xho_pol_lda_por_est_yor_fbf_hun_dut_tig_geo_rus_ger_ben_ctl_chh_gam_fre_fin_dgb_sun_ita_ind_jpn_tml_kor_lat_eng_ven_guj_jav_mcd_amr_mao_mnd_arw_cic_bos_sod_prs_nor_cze_scr_qcu_swe_slo_alb_ses_anl_krd_aeg_mol_bat_lit_bam_hin_moo_tag_tha_heb_knd_swt_igb_tur_afr_rom_uzb_tsn_vie_owc_swa_ewe_dyu	0.109243478201905	0.257063669858941	0.797697504067182
294	amh_glc_lda_arw_tig_amr_sod_pol_aze_tur_akn_mly_tsn_spa_mcd_bsq_guj_aeg_ven_cnt_pan_slo_bam_eng_xho_lit_fin_dyu_moo_est_alb_sid_geo_ctl_afr_por_ita_owc_wly_rus_hun_igb_mao_prs_bat_jpn_tml_kor_krd_mol_swt_bul_ind_urd_heb_jav_mnd_hin_bem_ben_gam_bos_fre_dut_grk_qcu_lat_nor_scr_swa_mlt_swe_chh_cze_sun_ger_yor_rom_ewe_tag_tha_anl_knd_zul_ses_uzb_svk_ukr_azi_tsw_vie_hau_dgb_cic_fbf	-0.778093092890026	-1.8750473073664	0.063924150205818
295	owc_krd_swa_scr_hau_gam_sid_swe_aze_azi_xho_sun_ven_lat_pol_bsq_spa_chh_bem_mnd_afr_ger_akn_nor_fbf_glc_fin_dgb_cic_hun_mol_wly_geo_prs_hin_dut_guj_aeg_heb_bos_est_zul_ind_alb_bat_jpn_tml_kor_bul_ita_dyu_cze_jav_ukr_sod_mly_cnt_grk_ses_rom_tig_eng_fre_pan_urd_qcu_mcd_slo_svk_yor_amr_arw_amh_lit_mao_ben_tsw_ctl_lda_tag_tha_anl_knd_moo_ewe_uzb_rus_por_tur_bam_vie_mlt_igb_tsn_swt	-0.584637971102236	-1.39632106580765	0.165941763966862
296	sod_pan_cic_lat_sid_amr_anl_dut_uzb_azi_igb_sun_akn_por_lit_bsq_bul_gam_yor_mnd_ita_hin_lda_ukr_bem_fre_hun_tsw_swt_est_afr_chh_geo_rus_mol_arw_guj_aeg_owc_nor_fin_ses_ind_krd_bat_jpn_tml_kor_slo_rom_zul_scr_jav_cze_tig_mly_cnt_swe_dgb_grk_amh_prs_alb_eng_svk_qcu_ger_mcd_ctl_fbf_heb_ben_wly_glc_tag_pol_swa_bos_tsn_mao_tha_hau_knd_ven_ewe_tur_urd_spa_aze_dyu_vie_mlt_bam_moo_xho	-0.552705006862993	-1.31505937019718	0.191723321405962
297	mlt_prs_tsn_slo_hau_aeg_heb_spa_azi_uzb_cic_bat_fbf_scr_urd_bsq_krd_chh_zul_mnd_bul_ger_swa_svk_ewe_glc_fin_yor_lda_est_arw_tig_geo_ukr_grk_hin_cze_amh_sid_mcd_hun_dgb_mao_fre_mly_jpn_tml_kor_pan_lat_dyu_dut_sun_pol_wly_ind_cnt_ita_swt_rus_anl_alb_rom_ben_nor_qcu_lit_guj_eng_ses_sod_swe_owc_ctl_jav_por_bem_mol_igb_tag_tha_amr_knd_moo_bam_tur_afr_bos_aze_ven_vie_gam_akn_tsw_xho	0.0840691358690253	0.197829573857463	0.843610178556149
298	heb_fre_dgb_pan_amh_chh_owc_hin_aze_uzb_lda_bat_tsw_por_grk_bsq_spa_wly_ven_cnt_ctl_pol_fbf_ita_cic_glc_hun_xho_moo_fin_dut_anl_geo_ger_ukr_bul_slo_gam_tig_urd_est_bam_jav_nor_ind_jpn_tml_kor_ben_mol_swa_lat_mly_scr_sid_mao_mnd_lit_tsn_rom_sod_krd_afr_mcd_eng_qcu_rus_bos_swe_ewe_aeg_alb_hau_arw_sun_cze_akn_guj_yor_tag_tha_mlt_knd_bem_dyu_azi_svk_prs_tur_zul_vie_amr_ses_igb_swt	-0.777561276889284	-1.87870557024404	0.0634169617379894
299	owc_scr_swa_grk_amh_amr_anl_ctl_aze_azi_fbf_mly_ewe_nor_urd_bsq_ita_aeg_igb_cnt_ben_fre_swt_lat_ven_mcd_fin_dgb_tsn_est_mol_wly_geo_dut_cze_guj_svk_sod_mlt_afr_hun_moo_sun_alb_mao_jpn_tml_kor_bul_ger_lda_ukr_ind_slo_chh_bat_mnd_swe_yor_hin_sid_rom_lit_rus_spa_qcu_arw_pol_eng_ses_gam_prs_heb_bos_tag_por_akn_glc_bem_jav_tha_hau_knd_cic_bam_tur_pan_krd_uzb_xho_vie_tig_zul_dyu_tsw	-0.512743999320768	-1.21923784612096	0.225837289861028
300	amr_scr_cic_hin_sid_owc_hau_ben_aze_uzb_bam_mly_ewe_arw_swe_bsq_lit_anl_tsn_mnd_slo_ita_swa_fre_swt_alb_hun_ven_zul_est_rom_chh_geo_bos_glc_dut_bul_mlt_amh_ger_fin_moo_bat_por_ind_jpn_knd_kor_lat_pol_tsw_guj_tag_prs_wly_sun_cnt_ctl_yor_pan_sod_krd_svk_grk_ukr_qcu_spa_nor_mol_bem_heb_rus_gam_eng_mao_afr_igb_mcd_akn_jav_tha_aeg_tml_lda_dgb_tur_urd_cze_azi_ses_vie_tig_fbf_xho_dyu	-0.352147398600488	-0.834170296416265	0.406322574545316
301	mlt_por_fbf_urd_amr_amh_owc_pan_azi_tur_akn_tag_tsn_mcd_arw_bsq_scr_wly_tsw_cnt_swe_rom_swa_dut_lda_ger_hun_xho_moo_fin_krd_sid_geo_cze_glc_lit_prs_sod_anl_mol_est_dgb_ind_eng_jav_jpn_knd_kor_ita_nor_zul_bul_mao_ben_tig_mly_mnd_bos_ewe_lat_gam_guj_alb_fre_svk_qcu_grk_ukr_hin_ses_chh_pol_aeg_spa_bat_afr_swt_slo_bem_sun_tha_heb_tml_cic_yor_uzb_rus_ctl_aze_dyu_vie_hau_ven_bam_igb	-0.266711385658354	-0.630562712556953	0.529872960930174
302	sid_ita_yor_lit_mlt_gam_anl_ben_aze_uzb_tsw_tag_lda_mcd_fre_bsq_bos_owc_moo_mnd_mol_hin_fbf_slo_igb_pol_fin_ses_dyu_est_urd_heb_geo_spa_rom_grk_rus_amh_hau_nor_hun_xho_jav_lat_ind_jpn_knd_kor_bul_ukr_swt_glc_bat_arw_amr_sun_cnt_eng_ven_cze_tig_ger_por_scr_prs_qcu_krd_swe_dut_bem_chh_ctl_sod_svk_mao_pan_cic_alb_tsn_mly_tha_wly_tml_akn_zul_azi_guj_afr_tur_dgb_vie_aeg_ewe_bam_swa	-0.622314778617488	-1.49057528974239	0.139457028391848
303	anl_urd_tsn_eng_wly_amr_aeg_guj_uzb_tur_bam_sun_moo_pan_pol_bsq_fre_chh_fbf_cnt_hin_prs_swt_bos_xho_svk_fin_ven_yor_hun_nor_sid_geo_scr_alb_lit_ben_mlt_amh_swe_est_dgb_mao_arw_bat_jpn_knd_kor_rus_por_swa_ukr_jav_mcd_hau_tag_mnd_ctl_ewe_grk_heb_cze_lat_ger_rom_qcu_ita_krd_mol_zul_gam_bul_owc_spa_mly_afr_lda_dut_cic_ind_tha_tig_tml_tsw_igb_aze_glc_slo_azi_dyu_vie_sod_bem_akn_ses	-0.273973771489452	-0.647584418618417	0.518849217533198
304	owc_nor_ses_afr_anl_aeg_wly_ukr_uzb_aze_ven_bat_cic_ctl_bos_bsq_mol_gam_yor_cnt_dut_ita_fbf_prs_lda_guj_est_xho_zul_hun_grk_mlt_geo_krd_por_slo_urd_tig_sid_arw_fin_moo_ind_swe_jav_jpn_tml_kor_lat_pan_tsw_lit_mly_hin_heb_mao_mnd_fre_bem_cze_hau_scr_rus_mcd_alb_qcu_bul_glc_pol_bam_amh_ben_sod_rom_sun_spa_dgb_ger_ewe_tag_tha_chh_knd_akn_swa_tur_eng_svk_azi_igb_vie_amr_tsn_dyu_swt	-0.233935991072038	-0.552670090269988	0.581815293294561
305	amh_ben_bem_ctl_amr_sid_wly_slo_uzb_tur_dyu_sun_cic_grk_mol_bsq_ger_tig_bam_mnd_ita_glc_lda_rom_ven_bul_fin_moo_ewe_est_afr_anl_geo_pan_por_prs_svk_owc_mlt_alb_hun_swt_ind_mcd_mly_jpn_knd_kor_scr_lit_yor_cze_bat_bos_hau_tag_cnt_guj_zul_nor_aeg_arw_dut_hin_krd_qcu_eng_lat_fre_ses_heb_urd_sod_spa_mao_pol_tsw_swe_dgb_jav_tha_chh_tml_akn_swa_azi_rus_ukr_aze_xho_vie_gam_tsn_igb_fbf	0.719108239030816	1.70756666736719	0.0910531629753676
306	gam_cze_bem_fre_chh_hau_anl_swe_uzb_aze_igb_jav_akn_pol_pan_bsq_krd_sid_fbf_mnd_prs_bul_moo_spa_lda_scr_hun_dyu_swt_fin_por_heb_geo_ben_grk_urd_rus_amr_owc_mcd_est_ewe_mly_rom_ind_jpn_knd_kor_arw_guj_zul_alb_sun_ger_wly_tag_cnt_mol_ven_svk_mlt_afr_eng_lat_bos_qcu_ukr_nor_ctl_cic_tig_dut_amh_lit_bat_slo_tsw_hin_swa_mao_tha_aeg_tml_xho_dgb_tur_ita_glc_azi_bam_vie_sod_yor_tsn_ses	-0.996025394267181	-2.42601886153378	0.0171946941259846
307	owc_eng_dgb_urd_anl_sid_amh_bul_tur_azi_zul_sun_fbf_pol_rom_bsq_glc_sod_dyu_mnd_fre_nor_xho_slo_tsw_alb_fin_akn_swa_hun_por_amr_geo_lat_swe_ger_pan_heb_tig_rus_est_tsn_mao_grk_bat_jpn_tml_kor_lit_bos_bam_krd_jav_cze_gam_tag_cnt_dut_moo_ita_aeg_spa_mol_scr_arw_qcu_afr_ctl_prs_igb_mlt_ukr_hau_mcd_ind_hin_ven_svk_ewe_mly_tha_chh_knd_ses_cic_uzb_ben_guj_aze_swt_vie_wly_bem_yor_lda	0.328999530060315	0.775711008873588	0.439887789881849
308	owc_guj_ewe_scr_amh_hau_mlt_ctl_aze_uzb_fbf_ind_moo_hin_rus_bsq_fre_tig_igb_cnt_eng_ukr_tsw_ger_lda_dut_est_dyu_xho_hun_mol_aeg_geo_krd_arw_swe_bos_anl_amr_svk_fin_dgb_mao_afr_sun_jpn_knd_kor_mcd_grk_bem_cze_jav_lat_wly_mly_mnd_slo_akn_por_chh_pan_urd_prs_rom_qcu_lit_spa_nor_swt_heb_pol_gam_ben_bat_ita_zul_glc_ses_tag_tha_sod_tml_ven_yor_azi_alb_bul_tur_swa_vie_sid_bam_tsn_cic	-1.36163985661857	-3.41082880179049	0.00095987541299691
309	hau_rom_ses_urd_aeg_chh_gam_arw_uzb_tur_ven_jav_swa_slo_guj_bsq_krd_amr_fbf_cnt_eng_swe_xho_ctl_swt_por_est_bem_zul_hun_fre_heb_geo_alb_bos_rus_hin_tig_owc_cze_fin_lda_tag_svk_sun_jpn_knd_kor_ukr_spa_igb_dut_ind_ger_mlt_mly_mnd_lat_yor_glc_sod_mcd_bul_afr_grk_qcu_ben_ita_nor_bam_anl_pan_wly_pol_bat_mol_tsn_lit_cic_mao_tha_sid_tml_moo_dyu_aze_prs_scr_azi_tsw_vie_amh_ewe_dgb_akn	-0.0753699441927714	-0.177613375255847	0.859412903337826
310	tig_ben_cic_ita_amr_hau_mlt_hin_aze_uzb_fbf_tag_swa_rus_mol_bsq_scr_gam_akn_cnt_alb_krd_tsw_afr_moo_arw_est_ewe_bam_fin_slo_sod_geo_dut_ger_eng_ctl_anl_amh_lit_hun_yor_bat_mcd_ind_jpn_tml_kor_urd_bul_lda_ukr_jav_pan_owc_mly_mnd_por_swt_svk_sid_lat_prs_cze_fre_qcu_glc_rom_guj_igb_aeg_pol_heb_bos_mao_swe_bem_grk_zul_sun_tha_wly_knd_dyu_dgb_azi_nor_spa_tur_xho_vie_chh_tsn_ses_ven	0.690879942154184	1.64154760385562	0.104061423607757
311	anl_pol_moo_ita_heb_sod_amh_arw_tur_uzb_xho_mao_ven_slo_svk_bsq_fre_amr_swt_cnt_grk_prs_tsw_rus_zul_lat_est_swa_akn_hun_glc_aeg_geo_urd_ctl_mcd_lit_gam_owc_swe_fin_dgb_bat_eng_tag_jpn_knd_kor_hin_pan_fbf_ukr_ind_krd_wly_mly_mnd_bos_igb_por_mlt_cze_mol_alb_scr_qcu_dut_spa_ger_bam_chh_rom_tig_ben_sun_afr_yor_nor_bem_jav_tha_hau_tml_lda_dyu_azi_bul_guj_aze_tsn_vie_sid_ewe_cic_ses	-0.201460235221447	-0.475315898718222	0.635676304583111
312	chh_rom_ven_prs_aeg_tig_wly_grk_uzb_tur_bem_mao_ses_swe_spa_bsq_ukr_owc_moo_mnd_por_mcd_dyu_nor_cic_bos_fin_igb_xho_est_afr_sod_geo_rus_krd_dut_eng_anl_amr_scr_hun_ewe_bat_glc_jav_jpn_knd_kor_ben_bul_yor_ger_ind_slo_gam_sun_cnt_ita_tsw_alb_hau_hin_lat_svk_urd_qcu_arw_fre_pan_dgb_amh_ctl_sid_guj_mly_lit_bam_cze_akn_tag_tha_mlt_tml_zul_tsn_aze_pol_mol_azi_fbf_vie_heb_swa_lda_swt	-0.92713539174969	-2.25026082554471	0.0267897813752663
313	mlt_prs_tsn_glc_sod_wly_owc_grk_aze_uzb_swa_sun_yor_ben_urd_bsq_eng_hau_cic_cnt_fre_mcd_lda_scr_xho_bos_est_dyu_moo_fin_mol_amr_geo_dut_ukr_swe_arw_gam_heb_bul_hun_tsw_mao_por_bat_jpn_tml_kor_ger_pan_bem_lit_jav_afr_amh_ind_mnd_lat_igb_rus_anl_hin_cze_rom_alb_qcu_svk_pol_slo_bam_sid_spa_aeg_krd_mly_ctl_ven_ita_dgb_tag_tha_chh_knd_fbf_zul_tur_nor_guj_azi_ewe_vie_tig_swt_ses_akn	0.445720020739665	1.0515930486804	0.295711084748364
314	owc_swe_bam_afr_aeg_amr_anl_cze_tur_uzb_tsw_jav_bem_glc_nor_bsq_ctl_gam_lda_mnd_urd_ger_yor_spa_ewe_hin_est_swa_cic_fin_guj_sod_geo_fre_pan_prs_grk_heb_sid_mol_hun_akn_mao_eng_mly_jpn_knd_kor_rus_por_moo_lit_ind_lat_chh_sun_cnt_scr_dyu_ukr_mlt_dut_pol_mcd_bos_qcu_rom_svk_ita_dgb_tig_alb_hau_arw_bat_bul_ven_ben_xho_tag_tha_amh_tml_zul_igb_aze_slo_krd_azi_ses_vie_wly_tsn_fbf_swt	-0.0712511219034378	-0.168135439079885	0.866841837680836
315	wly_por_fbf_ita_aeg_hau_chh_pol_aze_azi_moo_jav_swa_hin_bul_bsq_krd_mlt_xho_cnt_rus_pan_bem_alb_dyu_spa_fin_bam_lda_hun_ben_tig_geo_arw_scr_mol_eng_sod_amh_lit_est_ses_sun_ukr_mao_jpn_tml_kor_dut_bos_zul_rom_tag_mcd_amr_mly_mnd_guj_ven_grk_heb_prs_fre_ctl_lat_qcu_cze_ger_urd_yor_owc_afr_sid_swe_bat_svk_akn_glc_tsw_ind_tha_anl_knd_swt_igb_tur_nor_slo_uzb_tsn_vie_gam_ewe_dgb_cic	-0.139603334211691	-0.32936468522311	0.74262068972486
316	amr_glc_ewe_arw_wly_mlt_amh_fre_azi_aze_fbf_ind_bam_afr_swe_bsq_pan_hau_ven_mnd_bos_mol_dgb_ctl_akn_krd_hun_ses_tsw_est_ben_heb_geo_eng_ukr_cze_prs_sod_gam_bul_fin_swt_mao_nor_bat_jpn_knd_kor_rom_svk_xho_lat_mly_por_aeg_tag_cnt_rus_zul_urd_owc_dut_mcd_slo_scr_qcu_spa_lit_ita_tsn_tig_ger_anl_pol_sun_alb_lda_grk_igb_jav_tha_sid_tml_moo_cic_uzb_guj_hin_tur_bem_vie_chh_dyu_swa_yor	-0.0194429954943757	-0.0457598370949512	0.963599787230892
317	sod_guj_igb_eng_aeg_sid_chh_ctl_azi_uzb_fbf_sun_bem_pan_nor_bsq_swe_amr_ses_mnd_scr_arw_yor_ben_tsw_rus_est_bam_lda_fin_bul_mlt_geo_por_mol_krd_afr_wly_heb_bos_hun_moo_bat_glc_mao_jpn_knd_kor_fre_alb_swt_mcd_jav_ita_tig_mly_cnt_svk_ewe_ukr_hau_lit_lat_urd_spa_qcu_slo_grk_pol_dgb_amh_cze_owc_ger_ind_dut_cic_prs_dyu_tag_tha_gam_tml_ven_tsn_tur_rom_hin_aze_akn_vie_anl_zul_swa_xho	-0.170646967405676	-0.402753010040135	0.688054253891085
318	tig_hin_bam_eng_aeg_amr_amh_ita_tur_uzb_moo_bat_tsn_bul_ben_bsq_alb_owc_ewe_mnd_arw_grk_zul_rus_ses_mcd_hun_dgb_ven_fin_pol_hau_geo_rom_krd_guj_svk_sid_wly_prs_est_dyu_ind_ger_sun_jpn_knd_kor_ukr_nor_lda_glc_mao_cze_chh_jav_cnt_swe_swt_por_anl_pan_scr_spa_fre_qcu_urd_lat_afr_swa_mlt_dut_gam_mol_tag_ctl_bem_bos_tsw_mly_tha_heb_tml_akn_xho_aze_lit_slo_azi_fbf_vie_sod_cic_yor_igb	-0.105471493187471	-0.248663582695338	0.804169322782205
319	owc_scr_yor_guj_heb_aeg_chh_pol_tur_azi_tsw_jav_fbf_bul_cze_bsq_spa_anl_lda_cnt_afr_ctl_ses_dut_dyu_nor_hun_moo_ven_fin_rom_mlt_geo_mcd_arw_lit_ben_tig_wly_swe_est_igb_mly_slo_ind_jpn_knd_kor_pan_lat_bem_urd_tag_krd_gam_mao_mnd_glc_zul_grk_hau_bos_por_eng_prs_qcu_mol_hin_fre_bam_amh_svk_amr_alb_sun_ukr_swt_ita_akn_bat_tha_sod_tml_ewe_tsn_uzb_ger_rus_aze_xho_vie_sid_cic_dgb_swa	-0.0420695488399516	-0.0990097606997564	0.921343622145296
320	wly_arw_swa_mol_sid_amh_sod_urd_azi_tur_dyu_ind_swt_lat_glc_bsq_ukr_chh_lda_cnt_krd_bos_yor_alb_ven_eng_hun_tsn_moo_fin_por_aeg_geo_pol_swe_ctl_nor_anl_tig_lit_est_igb_sun_dut_jav_jpn_knd_kor_hin_prs_ewe_rom_mly_scr_hau_tag_mnd_ger_dgb_grk_gam_svk_ita_afr_mcd_qcu_fre_slo_ben_tsw_heb_cze_mlt_guj_mao_rus_bam_pan_zul_bat_tha_amr_tml_cic_bem_uzb_bul_spa_aze_ses_vie_owc_fbf_akn_xho	-0.205260865338096	-0.484946139954214	0.628854884312099
321	anl_ben_ses_ita_tig_amr_sod_pan_tur_aze_dyu_ind_bem_nor_pol_bsq_krd_wly_cic_mnd_bos_mol_moo_grk_zul_guj_fin_dgb_xho_est_cze_amh_geo_bul_arw_glc_eng_heb_chh_afr_hun_swa_sun_spa_mly_jpn_knd_kor_prs_por_tsw_ger_jav_scr_sid_tag_cnt_rus_ewe_rom_owc_mcd_swe_fre_svk_qcu_lat_ukr_urd_fbf_hau_alb_gam_lit_bat_hin_lda_slo_yor_mao_tha_mlt_tml_tsn_bam_azi_dut_ctl_uzb_akn_vie_aeg_swt_igb_ven	-0.676132555169013	-1.62171357039318	0.108250255156258
322	wly_slo_bam_pan_tig_mlt_amr_dut_tur_uzb_ven_mly_ewe_swe_svk_bsq_fre_heb_tsn_cnt_rus_eng_swa_guj_xho_cze_est_swt_tsw_fin_nor_hau_geo_mcd_rom_ben_urd_anl_chh_glc_hun_fbf_tag_bos_ind_jpn_knd_kor_mol_alb_cic_prs_jav_bul_sod_sun_mnd_ger_dyu_afr_gam_scr_lat_grk_spa_qcu_arw_pol_ita_yor_sid_hin_aeg_por_mao_krd_lda_lit_igb_bat_tha_amh_tml_zul_ses_azi_ukr_ctl_aze_moo_vie_owc_dgb_akn_bem	-0.0830152660239716	-0.195535667122211	0.845400205613972
323	hau_eng_yor_glc_mlt_chh_sid_ita_tur_azi_cic_mao_bam_mol_hin_bsq_grk_amr_swa_cnt_swe_krd_igb_fre_tsn_guj_hun_zul_ven_est_mcd_sod_geo_prs_bos_bul_ctl_tig_amh_slo_fin_tsw_tag_nor_mly_jpn_tml_kor_cze_urd_lda_spa_ind_lat_heb_bat_mnd_alb_ses_ukr_gam_rom_arw_pan_scr_qcu_ger_lit_rus_fbf_aeg_svk_anl_afr_sun_ben_bem_por_swt_jav_tha_wly_knd_moo_akn_aze_dut_pol_uzb_dgb_vie_owc_xho_ewe_dyu	0.350123383554937	0.825368517490153	0.411274590759035
324	gam_guj_akn_glc_hau_mlt_heb_scr_tur_azi_ewe_jav_cic_urd_swe_bsq_grk_owc_tsw_mnd_lat_svk_swt_ger_xho_lit_est_moo_dyu_hun_ukr_amh_geo_pan_cze_krd_ctl_sod_tig_alb_fin_tsn_bat_eng_ind_jpn_tml_kor_ita_mol_bem_pol_tag_rus_chh_mly_cnt_dut_ses_nor_wly_ben_slo_hin_rom_qcu_prs_bul_arw_fbf_aeg_bos_sid_mcd_mao_afr_igb_spa_bam_sun_tha_amr_knd_swa_ven_uzb_por_fre_aze_lda_vie_anl_yor_zul_dgb	-0.299260184646038	-0.708576486205021	0.480359695541852
325	amr_mol_dgb_arw_anl_aeg_gam_rom_azi_uzb_ewe_mly_ses_afr_ukr_bsq_bos_owc_zul_cnt_pan_ger_tsn_krd_tsw_ita_hun_bem_bam_fin_ctl_amh_geo_pol_scr_lit_mcd_chh_sod_lat_est_fbf_jav_swe_bat_jpn_tml_kor_dut_prs_dyu_glc_mao_urd_hau_sun_mnd_slo_moo_cze_wly_hin_spa_ben_eng_qcu_svk_fre_nor_ven_heb_por_mlt_bul_tag_grk_igb_guj_swa_ind_tha_tig_knd_xho_akn_aze_rus_alb_tur_lda_vie_sid_cic_swt_yor	0.563498978553226	1.32971244671705	0.186865306807828
326	anl_prs_dyu_afr_amr_sid_chh_bul_aze_tur_lda_ind_dgb_mcd_hin_bsq_pan_hau_bam_cnt_eng_spa_ewe_lat_ses_nor_hun_xho_moo_fin_grk_gam_geo_rom_swe_rus_glc_heb_wly_ctl_est_cic_mly_alb_bat_jpn_knd_kor_dut_ita_fbf_slo_sun_ger_mlt_tag_mnd_ben_igb_lit_aeg_cze_guj_krd_urd_qcu_arw_pol_scr_akn_sod_por_amh_mol_jav_svk_swt_bos_tsn_mao_tha_tig_tml_yor_tsw_uzb_ukr_fre_azi_bem_vie_owc_zul_ven_swa	0.338228363167701	0.796504016448619	0.427767768078061
327	owc_scr_ven_rom_heb_anl_tig_svk_tur_azi_ewe_mao_fbf_afr_alb_bsq_fre_aeg_akn_cnt_bul_lat_ses_bos_swt_ger_hun_xho_moo_fin_grk_chh_geo_ukr_guj_arw_hin_sod_amr_cze_est_tsn_sun_spa_bat_jpn_knd_kor_dut_glc_cic_urd_mly_mcd_sid_ind_mnd_nor_bam_prs_wly_eng_ita_rus_ctl_qcu_lit_pan_pol_tsw_mlt_por_hau_krd_tag_mol_dgb_swe_lda_jav_tha_amh_tml_igb_yor_uzb_ben_slo_aze_dyu_vie_gam_zul_swa_bem	-0.128385384612227	-0.302450784718049	0.762983856869473
328	amr_fre_fbf_krd_wly_heb_sod_rus_azi_aze_xho_sun_ses_alb_nor_bsq_slo_amh_dyu_cnt_ger_prs_bam_bos_lda_hin_est_tsw_ven_fin_arw_mlt_geo_cze_scr_grk_svk_aeg_tig_eng_hun_moo_ind_guj_mly_jpn_tml_kor_bul_mol_tsn_glc_mao_ben_sid_tag_mnd_pol_swa_spa_hau_ukr_dut_lat_ita_qcu_por_afr_lit_cic_chh_pan_anl_swe_bat_rom_dgb_urd_bem_jav_tha_owc_knd_swt_yor_tur_ctl_mcd_uzb_zul_vie_gam_ewe_igb_akn	-0.156479749519769	-0.369046576741292	0.712931884616259
329	anl_alb_swt_svk_sod_wly_tig_afr_aze_uzb_ewe_sun_tsn_ben_hin_bsq_spa_chh_bem_cnt_ita_ctl_yor_scr_akn_prs_est_dgb_bam_hun_nor_owc_geo_bul_fre_mol_eng_gam_amh_rus_fin_lda_mly_dut_ind_jpn_knd_kor_guj_pol_fbf_ukr_tag_slo_sid_mao_mnd_lit_cic_bos_aeg_grk_rom_arw_cze_qcu_pan_por_swe_swa_hau_urd_heb_lat_bat_krd_moo_mcd_dyu_jav_tha_mlt_tml_tsw_xho_tur_ger_glc_azi_zul_vie_amr_ses_igb_ven	0.135184936235946	0.318245096330566	0.751012577871604
330	sid_por_fbf_ukr_owc_heb_anl_spa_uzb_tur_zul_jav_bem_hin_pan_bsq_krd_sod_cic_mnd_ita_rus_igb_rom_tsw_fre_fin_xho_lda_hun_bos_mlt_geo_nor_grk_bul_mol_tig_hau_arw_est_yor_bat_scr_tag_jpn_tml_kor_swe_dut_ven_cze_mly_slo_gam_sun_cnt_glc_moo_ctl_amh_alb_svk_mcd_eng_qcu_afr_lit_ger_bam_aeg_lat_wly_urd_mao_pol_swt_ben_dyu_ind_tha_chh_knd_tsn_akn_aze_prs_guj_azi_ses_vie_amr_dgb_ewe_swa	-0.598241799256418	-1.43112739002377	0.155745540005094
331	anl_eng_ses_ben_mlt_sid_sod_mcd_aze_uzb_swa_bat_xho_nor_bos_bsq_guj_gam_cic_mnd_afr_mol_ewe_lat_dyu_arw_est_swt_bem_fin_ita_aeg_geo_pol_glc_lit_grk_tig_chh_ger_hun_dgb_tag_por_ind_jpn_tml_kor_swe_rom_tsn_hin_jav_krd_amr_mao_cnt_bul_zul_spa_heb_urd_rus_svk_ukr_qcu_slo_fre_ctl_yor_amh_alb_wly_prs_sun_scr_fbf_cze_bam_mly_tha_owc_knd_igb_moo_azi_pan_dut_tur_lda_vie_hau_ven_akn_tsw	-0.23949004937866	-0.565898146431708	0.572825950306951
332	tig_ben_zul_ita_sid_hau_amr_bul_uzb_azi_ven_jav_dgb_alb_glc_bsq_lat_amh_bem_mnd_afr_slo_xho_grk_ewe_eng_est_ses_fbf_hun_swe_anl_geo_pan_por_dut_rom_aeg_wly_urd_fin_swa_tag_krd_ind_jpn_knd_kor_prs_mcd_cic_fre_sun_spa_heb_bat_cnt_pol_swt_bos_mlt_svk_mol_guj_ger_qcu_rus_hin_arw_moo_owc_scr_sod_cze_mao_ctl_tsw_nor_yor_mly_tha_gam_tml_bam_dyu_tur_lit_ukr_aze_igb_vie_chh_tsn_lda_akn	-0.5608311103677	-1.33711288012735	0.184447191158308
333	sid_ger_moo_ctl_amh_hau_amr_afr_aze_uzb_zul_ind_ses_scr_lit_bsq_arw_heb_yor_mnd_pan_mcd_dyu_cze_lda_bul_fin_dgb_bam_hun_dut_owc_geo_hin_alb_urd_swe_gam_chh_bos_est_ewe_bat_fre_jav_jpn_tml_kor_nor_ukr_swa_por_mly_prs_tig_mao_cnt_grk_bem_rus_mlt_guj_krd_spa_rom_qcu_pol_eng_glc_swt_wly_ben_anl_lat_tag_ita_tsw_svk_igb_sun_tha_sod_knd_fbf_ven_tur_slo_mol_azi_akn_vie_aeg_tsn_xho_cic	0.00996698810270964	0.0234705947185121	0.981325180211605
334	mlt_svk_zul_fre_chh_amh_aeg_por_uzb_aze_ewe_ind_tsn_prs_arw_bsq_rom_heb_bem_mnd_alb_bos_cic_lit_igb_rus_est_dgb_yor_hun_ita_hau_geo_cze_slo_ukr_guj_gam_amr_eng_fin_ses_sun_swe_tag_jpn_knd_kor_afr_mcd_fbf_krd_mly_pan_sid_jav_cnt_scr_ven_ger_anl_urd_mol_ben_pol_qcu_spa_dut_hin_swt_sod_glc_owc_grk_mao_nor_dyu_ctl_moo_bat_tha_tig_tml_swa_bam_azi_lat_bul_tur_akn_vie_wly_lda_xho_tsw	-0.567013707737934	-1.3512378848321	0.179897255769054
335	amh_spa_dgb_cze_heb_mlt_amr_ben_uzb_azi_zul_mly_swa_guj_ita_bsq_lit_owc_fbf_cnt_slo_ukr_dyu_urd_ven_svk_hun_tsw_ses_fin_glc_aeg_geo_pan_eng_swe_nor_gam_chh_scr_est_yor_jav_krd_sun_jpn_knd_kor_rus_bos_cic_grk_tag_arw_wly_mao_mnd_prs_lda_lat_anl_alb_ctl_pol_mol_qcu_por_hin_afr_moo_sod_rom_sid_fre_bat_bul_akn_dut_igb_ind_tha_tig_tml_ewe_bem_tur_mcd_ger_aze_bam_vie_hau_tsn_swt_xho	1.06775913940643	2.5822872866539	0.0113756862232228
336	tig_arw_ewe_alb_gam_amr_aeg_rom_uzb_tur_zul_mao_akn_ctl_pol_bsq_bul_mlt_swt_cnt_glc_fre_swa_hin_tsn_mcd_fin_yor_ven_hun_mol_owc_geo_lat_pan_ben_scr_hau_anl_ger_est_xho_sun_lit_mly_jpn_knd_kor_slo_eng_moo_rus_bat_krd_heb_jav_mnd_bos_igb_spa_chh_afr_ukr_cze_nor_qcu_grk_dut_swe_dgb_wly_guj_amh_por_ind_prs_bem_urd_tsw_tag_tha_sod_tml_cic_ses_aze_svk_ita_azi_bam_vie_sid_fbf_dyu_lda	-0.615051714471248	-1.46737924379145	0.145646699362115
337	aeg_ger_ses_eng_sid_mlt_wly_cze_tur_azi_moo_mao_ewe_ctl_lat_bsq_prs_amh_swa_mnd_lit_grk_bam_fre_yor_krd_hun_tsw_dgb_est_bos_anl_geo_slo_ukr_mcd_mol_gam_hau_pol_fin_xho_ind_spa_sun_jpn_knd_kor_afr_ita_akn_swe_tag_por_sod_mly_cnt_hin_lda_scr_owc_svk_dut_bul_rus_qcu_urd_guj_rom_fbf_amr_ben_heb_nor_jav_glc_igb_arw_zul_bat_tha_tig_tml_bem_swt_uzb_pan_alb_aze_dyu_vie_chh_ven_cic_tsn	-0.340496165062857	-0.806292000898226	0.422131523347122
338	mlt_grk_yor_ger_sid_tig_anl_rom_tur_aze_lda_sun_ven_nor_scr_bsq_ctl_aeg_igb_cnt_mol_hin_zul_lit_xho_arw_est_swt_bem_fin_afr_chh_geo_cze_ukr_svk_urd_amr_gam_rus_hun_fbf_mao_spa_mly_jpn_tml_kor_swe_krd_cic_lat_jav_por_heb_tag_mnd_bul_swa_dut_sod_prs_ita_bos_mcd_qcu_slo_fre_eng_akn_owc_pan_hau_guj_ind_glc_tsn_ben_dyu_bat_tha_wly_knd_ses_tsw_uzb_alb_pol_azi_moo_vie_amh_dgb_bam_ewe	-0.124850971571278	-0.294441652338993	0.769076659097302
339	sod_scr_dyu_bul_gam_tig_wly_mol_tur_aze_ewe_sun_akn_bos_cze_bsq_lat_sid_tsn_cnt_ita_eng_lda_svk_dgb_por_est_moo_ven_fin_dut_anl_geo_nor_prs_grk_spa_mlt_aeg_urd_hun_bem_bat_ukr_mao_jpn_tml_kor_fre_arw_ses_pol_tag_lit_owc_ind_mnd_ben_tsw_alb_amh_mcd_slo_afr_hin_qcu_glc_ger_guj_bam_amr_krd_chh_swe_jav_rus_cic_rom_xho_mly_tha_hau_knd_swa_yor_uzb_ctl_pan_azi_zul_vie_heb_fbf_igb_swt	-1.16978654162674	-2.89107737286193	0.0047790433500025
340	wly_dut_bem_eng_tig_heb_chh_bul_tur_aze_dyu_mly_cic_spa_pol_bsq_bos_sid_zul_mnd_glc_scr_bam_swe_akn_ita_hun_dgb_swa_est_lit_amh_geo_mcd_afr_ger_ukr_anl_hau_hin_fin_xho_mao_slo_jav_jpn_knd_kor_alb_rus_igb_urd_bat_ctl_owc_ind_cnt_rom_fbf_grk_gam_svk_nor_ben_fre_qcu_krd_arw_cze_yor_sod_mol_amr_prs_tag_pan_ewe_lat_ven_sun_tha_mlt_tml_lda_swt_azi_guj_por_uzb_ses_vie_aeg_tsn_moo_tsw	-0.661961234913153	-1.58593241496846	0.116149161188936
341	wly_glc_bem_ita_mlt_heb_hau_ukr_aze_azi_ses_tag_swa_rom_urd_bsq_rus_anl_akn_mnd_mcd_fre_fbf_mol_moo_spa_fin_dyu_ven_est_prs_owc_geo_krd_swe_pol_arw_amh_aeg_grk_hun_igb_mly_guj_mao_jpn_knd_kor_afr_por_swt_scr_bat_slo_sid_jav_cnt_dut_cic_pan_gam_lat_hin_cze_ben_qcu_svk_bul_ctl_tsw_tig_eng_amr_nor_ind_alb_yor_lit_zul_sun_tha_chh_tml_xho_dgb_uzb_bos_ger_tur_bam_vie_sod_tsn_lda_ewe	-0.102945516769235	-0.242451234069682	0.808964422470035
342	sid_pan_swt_ctl_sod_chh_gam_prs_tur_azi_dyu_tag_moo_bos_ben_bsq_guj_amr_bem_cnt_eng_glc_lda_fre_bam_por_hun_fbf_swa_est_ger_anl_geo_afr_cze_pol_grk_hau_wly_krd_fin_zul_jav_ukr_mly_jpn_tml_kor_urd_arw_tsw_rom_mao_rus_aeg_bat_mnd_bul_cic_alb_tig_ita_svk_swe_mcd_qcu_lat_scr_dut_xho_owc_slo_mlt_mol_ind_lit_tsn_nor_yor_sun_tha_heb_knd_igb_akn_aze_hin_spa_uzb_ven_vie_amh_ewe_dgb_ses	-0.680677875867096	-1.63382553171886	0.10567645760339
343	hau_pol_igb_ita_aeg_owc_heb_swe_aze_uzb_ven_sun_fbf_fre_ben_bsq_krd_tig_tsw_cnt_rus_lat_ses_mcd_tsn_spa_est_zul_xho_fin_prs_sod_geo_glc_cze_svk_rom_amr_anl_afr_hun_yor_jav_por_mao_jpn_tml_kor_bos_nor_akn_ukr_ind_bul_gam_mly_mnd_hin_bam_lit_sid_ctl_dut_alb_mol_qcu_eng_guj_ger_ewe_amh_scr_mlt_slo_bat_pan_cic_grk_dgb_tag_tha_chh_knd_moo_bem_tur_arw_urd_azi_lda_vie_wly_dyu_swt_swa	-0.183178812987138	-0.432449411134616	0.666415939891341
344	hau_urd_fbf_pan_amh_sid_sod_ger_azi_tur_dgb_mly_ses_arw_grk_bsq_ben_mlt_tsw_cnt_por_ita_akn_swe_lda_nor_hun_bem_yor_fin_mol_amr_geo_prs_ukr_rom_krd_aeg_anl_cze_est_zul_bat_bul_sun_jpn_tml_kor_svk_bos_dyu_lit_tag_fre_chh_mao_mnd_ctl_tsn_alb_gam_pol_mcd_rus_eng_qcu_afr_guj_slo_swa_tig_glc_heb_spa_ind_hin_moo_scr_xho_jav_tha_wly_knd_ven_ewe_uzb_lat_dut_aze_bam_vie_owc_igb_swt_cic	-1.00091003625669	-2.44443763668076	0.0163925104758876
345	hau_cze_swa_ger_anl_aeg_tig_ben_tur_aze_tsw_jav_akn_mol_bul_bsq_glc_owc_fbf_mnd_urd_rus_moo_por_bem_prs_est_ewe_ven_fin_pol_amh_geo_ukr_dut_nor_hin_chh_sod_lit_hun_ses_ind_fre_sun_jpn_tml_kor_alb_rom_bam_grk_tag_ctl_heb_bat_cnt_lat_yor_svk_mlt_ita_afr_bos_mcd_qcu_guj_krd_arw_cic_wly_slo_gam_swe_mly_pan_lda_scr_swt_mao_tha_sid_knd_tsn_dyu_azi_spa_eng_uzb_xho_vie_amr_igb_dgb_zul	0.115640330457844	0.272065266320938	0.786174928789868
346	amr_hin_ven_rom_chh_heb_sid_svk_azi_uzb_lda_sun_tsw_ukr_alb_bsq_lat_gam_zul_cnt_mol_guj_dyu_eng_dgb_spa_est_ewe_bem_hun_ita_amh_geo_swe_slo_mcd_grk_sod_aeg_fre_fin_igb_mao_nor_tag_jpn_tml_kor_scr_ben_swt_prs_bat_bul_wly_ind_mnd_dut_bam_afr_mlt_lit_krd_ctl_rus_qcu_glc_ger_pan_cic_hau_arw_anl_urd_jav_bos_akn_por_moo_mly_tha_owc_knd_xho_tsn_aze_pol_cze_tur_ses_vie_tig_swa_yor_fbf	-0.78452085817794	-1.89134095144162	0.0616910869778694
347	aeg_grk_ses_lat_gam_amr_sid_lit_azi_tur_moo_mly_bem_alb_ctl_bsq_swe_tig_lda_cnt_glc_mol_xho_spa_dgb_rom_hun_swa_zul_fin_ukr_amh_geo_por_rus_krd_guj_owc_mlt_urd_est_ewe_bat_bos_mao_jpn_tml_kor_mcd_cze_swt_scr_sun_bul_hau_tag_mnd_nor_tsn_ben_chh_pol_afr_slo_ger_qcu_fre_dut_pan_tsw_heb_prs_sod_arw_ind_hin_fbf_eng_bam_jav_tha_wly_knd_yor_akn_uzb_ita_svk_aze_ven_vie_anl_cic_igb_dyu	-0.652401823672899	-1.56013910228669	0.122123653692446
348	aeg_glc_yor_swe_mlt_heb_amh_cze_tur_azi_bam_jav_swt_guj_ctl_bsq_ben_gam_ses_cnt_slo_por_moo_pol_fbf_fre_hun_dgb_lda_fin_mcd_amr_geo_prs_rom_spa_nor_sod_hau_mol_est_igb_sun_alb_mly_jpn_tml_kor_afr_lit_swa_urd_bat_arw_tig_ind_mnd_dut_zul_lat_chh_ukr_bul_pan_bos_qcu_scr_ita_ger_dyu_sid_hin_anl_grk_tag_rus_xho_krd_ven_mao_tha_owc_knd_bem_tsw_uzb_eng_svk_aze_akn_vie_wly_cic_tsn_ewe	-0.186774571506863	-0.440863009953238	0.660335319918126
349	chh_krd_ewe_cze_gam_hau_heb_ctl_uzb_tur_tsw_jav_ses_pol_dut_bsq_ger_wly_lda_cnt_svk_lat_yor_hin_swa_rus_est_xho_tsn_fin_mcd_owc_geo_slo_fre_glc_bos_sod_mlt_rom_hun_fbf_mao_ben_bat_jpn_tml_kor_afr_urd_igb_prs_ind_ita_sid_sun_mnd_scr_dgb_swe_anl_pan_mol_guj_grk_qcu_nor_alb_eng_bem_tig_ukr_amr_por_tag_spa_swt_lit_ven_mly_tha_aeg_knd_dyu_akn_aze_arw_bul_azi_zul_vie_amh_moo_bam_cic	-0.582831035914724	-1.38962408794704	0.167960860342401
350	tig_ukr_zul_fre_gam_wly_amh_pol_tur_aze_swa_tag_ses_pan_krd_bsq_guj_sod_xho_cnt_grk_ger_swt_spa_dgb_hin_hun_bam_lda_fin_ben_aeg_geo_alb_rus_slo_bul_amr_sid_bos_est_tsn_mly_swe_sun_jpn_knd_kor_arw_lat_igb_ctl_ind_ita_owc_mao_mnd_mcd_yor_mol_heb_rom_nor_scr_glc_qcu_eng_cze_lit_cic_hau_dut_mlt_afr_bat_por_dyu_urd_ewe_jav_tha_chh_tml_ven_moo_uzb_svk_prs_azi_bem_vie_anl_tsw_akn_fbf	-0.316577626162204	-0.750640440750129	0.454764135778147
351	gam_lit_swa_guj_owc_anl_sid_svk_tur_uzb_akn_mao_xho_grk_nor_bsq_ctl_sod_cic_mnd_scr_por_ven_rom_dgb_cze_fin_tsn_swt_est_mcd_heb_geo_ben_urd_alb_krd_amh_tig_afr_hun_lda_sun_ger_bat_jpn_knd_kor_arw_glc_ewe_pan_jav_eng_mlt_ind_cnt_bul_bem_rus_aeg_spa_mol_pol_bos_qcu_ukr_dut_prs_dyu_amr_fre_hau_hin_mly_swe_yor_slo_moo_tag_tha_wly_tml_tsw_zul_aze_ita_lat_azi_fbf_vie_chh_bam_igb_ses	0.0370043648988657	0.0871934851956608	0.930705184619229
352	sod_arw_swt_por_tig_wly_amh_ita_azi_tur_fbf_ind_bam_grk_bos_bsq_urd_sid_yor_mnd_mcd_hin_moo_pan_lda_dut_fin_swa_igb_est_fre_chh_geo_svk_lat_glc_guj_amr_hau_mol_hun_ses_tag_spa_mao_jpn_tml_kor_nor_pol_bem_afr_bat_eng_gam_mly_cnt_ctl_akn_ger_mlt_swe_prs_rus_lit_qcu_alb_slo_ben_tsn_owc_bul_anl_krd_jav_ukr_zul_scr_tsw_sun_tha_heb_knd_dyu_ewe_aze_rom_cze_uzb_xho_vie_aeg_dgb_cic_ven	-0.425784585468589	-1.01073387882292	0.314766298201019
353	amh_fre_yor_ger_sid_mlt_chh_ctl_tur_azi_dyu_ind_igb_rus_pol_bsq_krd_owc_moo_cnt_por_spa_swt_nor_ewe_rom_hun_akn_tsw_est_cze_anl_geo_swe_ukr_eng_arw_gam_heb_scr_fin_ven_jav_bos_tag_jpn_knd_kor_grk_mol_cic_urd_mao_svk_amr_bat_mnd_dut_ses_ita_hau_prs_ben_lit_alb_qcu_pan_lat_glc_bem_sod_guj_tig_bul_sun_mcd_fbf_hin_zul_mly_tha_aeg_tml_xho_lda_aze_slo_afr_uzb_swa_vie_wly_tsn_bam_dgb	-1.1798272770545	-2.91676638912507	0.00443316923684922
354	wly_spa_tsw_rus_amr_amh_tig_por_aze_azi_ven_sun_cic_ger_slo_bsq_bul_aeg_tsn_cnt_lit_rom_moo_nor_bam_fre_hun_swt_ewe_est_hin_owc_geo_grk_mcd_swe_ctl_anl_heb_scr_fin_fbf_jav_krd_tag_jpn_tml_kor_mol_guj_dgb_pol_ind_eng_sid_bat_mnd_bos_xho_ita_hau_urd_ben_cze_glc_qcu_dut_arw_lat_dyu_sod_ukr_chh_alb_mao_pan_akn_afr_lda_mly_tha_gam_knd_bem_zul_uzb_prs_svk_tur_igb_vie_mlt_ses_swa_yor	-0.760361827003982	-1.83034182360109	0.0704018530351744
355	sid_bul_dyu_scr_mlt_amh_hau_guj_uzb_tur_bam_ind_lda_spa_ger_bsq_krd_gam_ewe_cnt_lit_alb_fbf_cze_ses_svk_fin_dgb_xho_est_swe_anl_geo_eng_bos_pan_mcd_amr_tig_ita_hun_tsw_mly_glc_tag_jpn_tml_kor_por_rus_igb_nor_bat_dut_heb_sun_mnd_hin_akn_arw_sod_prs_rom_fre_ukr_qcu_afr_pol_slo_swt_aeg_ben_chh_urd_jav_ctl_moo_mol_zul_mao_tha_owc_knd_tsn_cic_aze_grk_lat_azi_swa_vie_wly_ven_bem_yor	0.28541327922573	0.673094772801431	0.502556204635191
356	amr_dut_ven_ctl_wly_anl_aeg_cze_tur_uzb_ewe_ind_swa_grk_spa_bsq_pol_gam_igb_mnd_scr_rom_cic_urd_yor_ita_hun_dgb_bam_fin_lat_heb_geo_prs_hin_ger_nor_sod_owc_rus_est_swt_sun_ben_mly_jpn_knd_kor_bos_swe_tsw_slo_mao_fre_hau_jav_cnt_krd_xho_bul_mlt_mcd_alb_lit_pan_qcu_svk_guj_afr_zul_sid_glc_amh_mol_bat_arw_ses_ukr_bem_tag_tha_chh_tml_akn_moo_aze_por_eng_azi_lda_vie_tig_tsn_fbf_dyu	-0.430051766218879	-1.02136768593198	0.309729837182053
357	tig_lit_fbf_rus_owc_amr_heb_urd_aze_uzb_tsw_jav_igb_por_nor_bsq_cze_aeg_ven_mnd_afr_guj_swa_ita_yor_bos_est_lda_ewe_hun_dut_chh_geo_bul_ctl_pan_slo_mlt_sid_svk_fin_zul_ind_swe_mly_jpn_tml_kor_pol_mcd_cic_spa_mao_ukr_gam_tag_cnt_ben_tsn_eng_sod_rom_alb_prs_mol_qcu_krd_glc_ger_dyu_hau_lat_amh_arw_sun_fre_xho_grk_bem_bat_tha_anl_knd_dgb_moo_tur_hin_scr_azi_ses_vie_wly_akn_bam_swt	-0.697703440550191	-1.67023751944327	0.0982348531793268
358	wly_slo_igb_mol_heb_sod_aeg_pol_uzb_azi_yor_mao_akn_rom_nor_bsq_lit_owc_zul_cnt_ger_ukr_fbf_fre_swt_svk_est_swa_xho_hun_eng_amr_geo_pan_ita_bul_ctl_hau_sid_prs_fin_lda_ind_mcd_bat_jpn_knd_kor_grk_cze_ven_hin_sun_alb_chh_mly_mnd_guj_ses_dut_mlt_spa_swe_afr_glc_qcu_krd_bos_scr_dgb_gam_lat_amh_arw_tag_rus_bem_urd_dyu_jav_tha_tig_tml_tsn_moo_aze_ben_por_tur_tsw_vie_anl_ewe_bam_cic	-0.0827956843399099	-0.195174518370131	0.845682098572816
359	wly_rom_yor_glc_chh_hau_sod_lit_tur_azi_moo_sun_cic_ukr_mcd_bsq_fre_amh_bem_mnd_svk_bul_ses_afr_akn_krd_est_lda_dgb_hun_por_aeg_geo_lat_ben_hin_nor_anl_amr_rus_fin_swa_tag_ger_jav_jpn_tml_kor_alb_ctl_xho_bos_bat_swe_heb_mao_cnt_scr_igb_pan_sid_arw_slo_eng_spa_qcu_dut_mol_guj_swt_owc_pol_tig_prs_ind_cze_tsw_urd_zul_mly_tha_mlt_knd_ewe_fbf_aze_ita_grk_uzb_dyu_vie_gam_bam_tsn_ven	-0.509031037378087	-1.2113307729105	0.228837690544025
360	aeg_por_xho_lat_owc_sod_gam_urd_aze_uzb_lda_bat_swt_pan_mcd_bsq_afr_mlt_bam_cnt_swe_slo_dgb_dut_zul_guj_hun_ses_dyu_fin_rus_amh_geo_bul_grk_ctl_pol_hau_tig_krd_est_fbf_mly_ukr_jav_jpn_knd_kor_scr_ger_tsw_bos_ind_fre_amr_mao_mnd_glc_tsn_mol_anl_spa_ben_hin_svk_qcu_prs_lit_ita_swa_wly_alb_heb_nor_tag_arw_akn_eng_yor_sun_tha_chh_tml_cic_ewe_azi_rom_cze_tur_ven_vie_sid_moo_bem_igb	0.372915781828072	0.878788787992408	0.381780715499556
361	hau_ukr_igb_mol_amh_aeg_wly_hin_uzb_tur_lda_ind_fbf_cze_pan_bsq_grk_amr_cic_cnt_dut_glc_swa_afr_zul_lit_est_ven_bem_hun_arw_owc_geo_urd_pol_lat_slo_heb_tig_guj_fin_dgb_mly_ctl_sun_jpn_knd_kor_ben_scr_xho_ger_mao_bul_chh_tag_mnd_fre_swt_ita_sid_nor_por_mcd_swe_qcu_rus_svk_bos_tsn_anl_krd_sod_eng_bat_rom_dyu_prs_ses_jav_tha_mlt_tml_tsw_bam_aze_spa_alb_azi_moo_vie_gam_akn_ewe_yor	-0.616985195864277	-1.47199486924094	0.14439831555033
362	gam_slo_tsn_alb_heb_sid_aeg_urd_uzb_tur_igb_ind_akn_prs_mcd_bsq_eng_hau_swa_mnd_rus_spa_ses_fre_ewe_pan_fin_zul_xho_hun_lit_anl_geo_cze_pol_bos_swe_chh_wly_ger_est_cic_mly_svk_sun_jpn_knd_kor_ctl_rom_bam_glc_tag_krd_amh_jav_cnt_scr_dgb_ita_mlt_afr_bul_guj_por_qcu_mol_hin_dut_tsw_owc_ben_sod_nor_mao_ukr_moo_grk_swt_bat_tha_tig_tml_dyu_bem_azi_arw_lat_aze_ven_vie_amr_fbf_yor_lda	-0.326516454854685	-0.773394730992047	0.441250212159444
363	sod_urd_moo_krd_gam_wly_chh_arw_uzb_tur_bem_sun_xho_svk_pol_bsq_bos_amh_dyu_mnd_ita_cze_cic_swe_dgb_glc_fin_swa_yor_hun_afr_owc_geo_mol_prs_mcd_ger_aeg_mlt_grk_est_tsn_mly_por_ind_jpn_tml_kor_ben_guj_zul_slo_mao_nor_anl_bat_cnt_fre_ven_alb_amr_rus_eng_scr_hin_qcu_bul_ctl_lit_fbf_hau_pan_tig_spa_jav_ukr_tsw_dut_swt_tag_tha_heb_knd_igb_ses_azi_rom_lat_aze_lda_vie_sid_ewe_akn_bam	-0.458797719688637	-1.0903187807185	0.278389716731021
364	mlt_guj_yor_prs_aeg_gam_owc_lit_azi_uzb_tsn_sun_swt_bul_eng_bsq_afr_anl_lda_mnd_dut_lat_ewe_cze_bam_por_fin_zul_igb_hun_rom_hau_geo_fre_glc_urd_krd_amh_sod_slo_est_xho_mly_grk_mao_jpn_knd_kor_pan_ger_dyu_swe_ind_nor_tig_tag_cnt_ben_ses_bos_chh_mcd_ita_hin_rus_qcu_pol_spa_mol_fbf_wly_ukr_heb_scr_jav_ctl_moo_svk_akn_bat_tha_sid_tml_tsw_swa_aze_arw_alb_tur_bem_vie_amr_ven_dgb_cic	-0.121780127075525	-0.286858285218196	0.774858962565197
365	aeg_nor_tsw_dut_tig_amh_wly_glc_aze_tur_igb_ind_ses_guj_rus_bsq_pan_hau_akn_mnd_ukr_cze_swa_bul_yor_mol_hun_fbf_dyu_fin_scr_amr_geo_krd_rom_ctl_hin_mlt_chh_arw_est_ewe_mly_svk_jav_jpn_knd_kor_lat_ben_lda_por_sun_alb_gam_tag_cnt_eng_xho_spa_sid_swe_pol_fre_afr_qcu_prs_ger_slo_bem_sod_urd_owc_ita_mao_grk_dgb_mcd_ven_bat_tha_anl_tml_swt_cic_uzb_bos_lit_azi_moo_vie_heb_bam_zul_tsn	-0.51110184273839	-1.21590585412937	0.227098143388349
366	heb_krd_lda_lit_owc_anl_sod_por_tur_azi_moo_ind_akn_cze_pol_bsq_fre_amr_ewe_cnt_swe_bos_zul_rom_ses_ita_fin_dyu_xho_est_alb_chh_geo_mol_slo_guj_lat_mlt_aeg_afr_hun_bam_bat_ger_tag_jpn_tml_kor_glc_pan_tsw_arw_mly_bul_sid_mao_mnd_scr_ven_grk_hau_nor_svk_hin_prs_qcu_ukr_mcd_spa_yor_wly_rus_gam_ben_jav_ctl_swt_eng_fbf_sun_tha_tig_knd_cic_dgb_uzb_urd_dut_aze_swa_vie_amh_igb_bem_tsn	-0.606756679210503	-1.44770530941303	0.151062258274578
367	sid_eng_swt_grk_heb_aeg_hau_glc_azi_uzb_ven_jav_yor_arw_hin_bsq_lit_owc_cic_mnd_ukr_ctl_dyu_pol_bem_ger_fin_zul_dgb_est_cze_tig_geo_bos_scr_urd_guj_amh_amr_fre_hun_tsw_mao_nor_bat_jpn_tml_kor_afr_lat_akn_slo_tag_bul_anl_mly_cnt_mcd_bam_dut_gam_por_prs_ben_rus_qcu_krd_spa_mol_ewe_chh_pan_wly_svk_ind_alb_tsn_ita_igb_sun_tha_mlt_knd_xho_ses_tur_rom_swe_aze_fbf_vie_sod_lda_moo_swa	-0.08529684692241	-0.200811141561673	0.841284769885755
368	amr_pol_xho_swe_amh_anl_hau_rom_aze_azi_igb_bat_ven_afr_spa_bsq_lit_owc_lda_mnd_krd_lat_swt_pan_bam_urd_fin_cic_ewe_hun_rus_heb_geo_dut_ctl_hin_ben_aeg_tig_ita_est_dyu_tag_eng_sun_jpn_knd_kor_mcd_cze_akn_bul_mly_alb_gam_jav_cnt_grk_fbf_por_wly_slo_guj_ukr_nor_qcu_glc_svk_mol_yor_mlt_ger_chh_fre_ind_bos_dgb_scr_swa_mao_tha_sod_tml_moo_zul_uzb_arw_prs_tur_ses_vie_sid_tsw_bem_tsn	-0.765353471199259	-1.83788023741742	0.0692726687398278
369	tig_pan_dgb_ger_chh_hau_amr_mcd_azi_tur_swt_bat_akn_grk_hin_bsq_arw_amh_moo_mnd_rus_mol_bem_ben_lda_por_hun_bam_tsn_est_glc_gam_geo_ukr_rom_afr_spa_sid_sod_prs_fin_igb_tag_guj_mao_jpn_knd_kor_urd_svk_tsw_cze_mly_eng_aeg_ind_cnt_slo_yor_scr_heb_fre_nor_bos_krd_qcu_swe_pol_alb_ses_anl_bul_mlt_lit_sun_dut_swa_lat_zul_jav_tha_wly_tml_cic_dyu_aze_ctl_ita_uzb_ven_vie_owc_ewe_fbf_xho	0.704859493900304	1.67416388852245	0.0974584598305005
370	amr_pol_tsw_nor_amh_anl_gam_grk_aze_azi_igb_jav_swt_krd_ukr_bsq_guj_chh_moo_mnd_prs_ctl_akn_swe_bam_bos_hun_ewe_tsn_est_rus_hau_geo_ben_bul_dut_spa_aeg_owc_fre_fin_lda_ind_lit_tag_jpn_knd_kor_mol_scr_bem_mcd_bat_por_heb_mly_cnt_alb_dyu_lat_mlt_afr_ita_arw_hin_qcu_ger_urd_glc_ven_tig_rom_wly_slo_sun_pan_fbf_eng_yor_mao_tha_sod_tml_ses_swa_uzb_svk_cze_tur_zul_vie_sid_cic_xho_dgb	-0.433972490718315	-1.03044259029109	0.305474722641087
371	tig_urd_bem_spa_aeg_chh_sid_slo_tur_azi_cic_jav_akn_hin_afr_bsq_ger_amh_dyu_mnd_lat_scr_zul_ukr_dgb_svk_fin_moo_ses_hun_guj_hau_geo_rom_cze_swe_por_mlt_gam_nor_est_swa_bat_grk_ind_jpn_tml_kor_ben_pol_yor_ita_tag_glc_heb_mao_cnt_fre_fbf_arw_anl_lit_ctl_alb_rus_qcu_mcd_eng_pan_xho_owc_krd_wly_dut_sun_mol_tsn_prs_ven_mly_tha_amr_knd_tsw_bam_aze_bul_bos_uzb_igb_vie_sod_swt_lda_ewe	0.0524659068714529	0.123621878303089	0.901881454802372
372	anl_lit_xho_ukr_wly_sid_aeg_mcd_tur_uzb_yor_jav_igb_por_rom_bsq_urd_sod_moo_cnt_grk_dut_bam_arw_fbf_prs_fin_lda_ven_est_lat_mlt_geo_nor_fre_hin_rus_heb_gam_ita_hun_cic_mly_slo_ind_jpn_tml_kor_pan_ctl_bem_bul_tag_mol_amr_mao_mnd_alb_ewe_guj_owc_spa_svk_cze_afr_qcu_scr_pol_bos_zul_hau_eng_chh_krd_sun_glc_ses_swe_swa_bat_tha_tig_knd_tsw_dyu_aze_ger_ben_azi_tsn_vie_amh_akn_swt_dgb	-0.431106549867679	-1.02351145987242	0.308721075131424
373	mlt_rus_tsn_lat_tig_sid_sod_pan_uzb_tur_igb_mly_ven_guj_slo_bsq_bul_owc_swa_mnd_ukr_rom_dyu_ben_moo_ita_est_fbf_bam_hun_svk_hau_geo_por_spa_mol_scr_wly_heb_hin_fin_dgb_tag_nor_mao_jpn_tml_kor_dut_grk_ewe_bos_ind_eng_chh_jav_cnt_ger_akn_afr_aeg_glc_alb_cze_mcd_qcu_arw_krd_lit_xho_gam_pol_anl_prs_sun_ctl_tsw_swe_cic_bat_tha_amr_knd_ses_swt_aze_fre_urd_azi_lda_vie_amh_yor_zul_bem	-0.244785325968441	-0.578179266968034	0.564540538770999
374	heb_mcd_akn_fre_hau_gam_wly_scr_aze_tur_dyu_mly_bam_alb_ita_bsq_rom_amr_cic_mnd_svk_lit_lda_mol_dgb_slo_est_fbf_xho_fin_nor_aeg_geo_pol_por_ukr_krd_owc_sid_ctl_hun_ewe_ind_pan_bat_jpn_tml_kor_ben_hin_zul_bos_jav_bul_mlt_sun_cnt_lat_ven_dut_chh_spa_eng_prs_guj_qcu_ger_arw_glc_yor_tig_grk_sod_rus_mao_swe_igb_afr_ses_tag_tha_anl_knd_tsn_swt_uzb_cze_urd_azi_bem_vie_amh_moo_tsw_swa	-0.27086965369858	-0.640042944576925	0.523718398511801
375	wly_hin_bam_fre_gam_amh_hau_lit_tur_uzb_xho_bat_tsw_lat_urd_bsq_alb_amr_dgb_mnd_spa_guj_bem_scr_ewe_swe_hun_ven_akn_est_bos_sid_geo_bul_glc_pol_dut_tig_chh_arw_fin_yor_ind_afr_mly_jpn_tml_kor_svk_rus_swt_ger_jav_prs_aeg_mao_cnt_rom_igb_krd_anl_ukr_ctl_mol_ita_qcu_nor_mcd_grk_moo_owc_pan_sod_eng_sun_slo_dyu_por_swa_tag_tha_heb_knd_ses_cic_aze_cze_ben_azi_fbf_vie_mlt_tsn_lda_zul	-0.196852011032425	-0.464810587503053	0.643153536588078
376	gam_rom_bam_lat_sid_aeg_anl_alb_aze_azi_igb_sun_akn_krd_urd_bsq_dut_hau_bem_cnt_spa_cze_swt_ctl_zul_ger_fin_lda_moo_est_glc_tig_geo_por_ita_slo_hin_heb_chh_scr_hun_dyu_bat_nor_mly_jpn_tml_kor_eng_bos_fbf_swe_mao_afr_amr_ind_mnd_svk_ewe_pan_wly_ukr_bul_mcd_guj_qcu_grk_fre_arw_yor_mlt_mol_owc_ben_jav_prs_dgb_lit_tsw_tag_tha_amh_knd_swa_ses_tur_pol_rus_uzb_tsn_vie_sod_cic_ven_xho	-0.12808925078453	-0.302532695797608	0.762921620785782
377	amh_ger_cic_lit_sod_mlt_hau_mcd_azi_aze_igb_mly_ven_afr_grk_bsq_cze_owc_tsn_cnt_alb_rus_yor_scr_dyu_prs_fin_bem_bam_hun_mol_anl_geo_swe_pan_krd_hin_gam_sid_bul_est_lda_tag_lat_jav_jpn_tml_kor_dut_eng_zul_slo_sun_ita_chh_mao_mnd_ben_akn_fre_amr_pol_svk_bos_guj_qcu_ukr_por_urd_moo_aeg_ctl_heb_glc_bat_rom_tsw_spa_ewe_ind_tha_tig_knd_xho_fbf_uzb_arw_nor_tur_ses_vie_wly_swt_dgb_swa	0.125310386095252	0.29516858202893	0.768523055727992
378	aeg_lit_lda_ger_gam_mlt_chh_mol_uzb_azi_ewe_ind_ses_swe_pol_bsq_glc_owc_tsw_mnd_ukr_arw_cic_rom_tsn_hin_hun_yor_zul_fin_ben_amr_geo_lat_svk_slo_eng_wly_heb_alb_est_dgb_tag_fre_bat_jpn_knd_kor_bos_urd_swt_grk_mao_cze_tig_mly_cnt_ita_igb_prs_anl_scr_guj_mcd_spa_qcu_por_bul_ctl_moo_hau_rus_amh_afr_jav_nor_swa_krd_bem_sun_tha_sid_tml_dyu_ven_tur_pan_dut_aze_xho_vie_sod_akn_fbf_bam	-0.189818294770331	-0.44809701466301	0.655125350137005
379	sid_pol_swa_eng_mlt_tig_gam_lat_aze_azi_xho_jav_bem_afr_rom_bsq_mcd_anl_dgb_mnd_prs_swe_tsn_scr_lda_ctl_hun_yor_akn_fin_ukr_heb_geo_lit_guj_ben_rus_owc_chh_bul_est_ven_sun_ger_mly_jpn_knd_kor_krd_alb_zul_bos_mao_grk_sod_bat_cnt_dut_swt_slo_amr_pan_fre_por_hin_qcu_spa_mol_glc_ses_hau_ita_wly_svk_tag_urd_bam_nor_cic_ind_tha_aeg_tml_moo_dyu_uzb_arw_cze_tur_igb_vie_amh_ewe_fbf_tsw	-0.279964114579723	-0.662485359105258	0.50929869227129
380	heb_guj_tsn_cze_chh_owc_anl_ben_aze_tur_dyu_mly_cic_grk_lit_bsq_urd_tig_swa_mnd_rom_pan_xho_ita_bam_ger_fin_ven_moo_hun_fre_gam_geo_bos_bul_nor_alb_aeg_hau_krd_est_fbf_ind_ctl_jav_jpn_knd_kor_swe_scr_zul_mol_bat_hin_amh_tag_cnt_lat_ses_afr_mlt_dut_slo_mcd_eng_qcu_spa_pol_arw_tsw_sod_glc_wly_rus_mao_svk_igb_ukr_lda_sun_tha_sid_tml_swt_bem_uzb_prs_por_azi_dgb_vie_amr_yor_akn_ewe	-0.866958998141394	-2.0989065565486	0.038534780582682
381	anl_dut_igb_ctl_sid_hau_gam_bul_aze_tur_bem_sun_fbf_pol_nor_bsq_mcd_tig_moo_mnd_grk_guj_ewe_prs_xho_glc_hun_swt_akn_est_slo_amr_geo_ukr_pan_afr_swe_aeg_sod_hin_fin_dgb_ind_lit_jav_jpn_knd_kor_svk_arw_ses_urd_mao_krd_amh_tag_cnt_fre_cic_scr_heb_alb_ger_lat_rom_qcu_por_ben_eng_yor_mlt_cze_wly_ita_mly_bos_zul_rus_bam_bat_tha_owc_tml_ven_swa_azi_mol_spa_uzb_tsw_vie_chh_lda_tsn_dyu	-0.0383908652493643	-0.0905291421751238	0.928061432231039
382	wly_slo_lda_ger_sod_amr_gam_swe_aze_azi_swa_tag_fbf_lit_pol_bsq_bul_tig_zul_mnd_por_ben_bem_rus_cic_bos_fin_tsw_moo_hun_afr_sid_geo_grk_dut_eng_ukr_heb_anl_urd_est_dgb_sun_arw_ind_jpn_tml_kor_krd_prs_ven_alb_mly_glc_hau_bat_cnt_guj_dyu_mcd_mlt_ita_lat_mol_rom_qcu_cze_scr_svk_bam_owc_pan_aeg_hin_jav_fre_ewe_spa_xho_mao_tha_amh_knd_swt_akn_uzb_ctl_nor_tur_tsn_vie_chh_igb_yor_ses	0.134403037578705	0.316360222250286	0.752438084314017
383	aeg_prs_ewe_krd_amh_tig_gam_mcd_uzb_azi_bem_sun_xho_bul_ukr_bsq_alb_owc_fbf_mnd_ger_svk_yor_mol_ven_nor_fin_igb_cic_hun_pan_amr_geo_urd_lat_afr_lit_mlt_anl_rus_est_swa_ind_hin_mly_jpn_tml_kor_pol_swe_dyu_fre_bat_eng_wly_tag_cnt_ben_lda_cze_hau_slo_glc_scr_ctl_qcu_grk_por_dut_tsw_chh_ita_sid_guj_jav_bos_dgb_arw_zul_mao_tha_heb_knd_moo_bam_aze_rom_spa_tur_swt_vie_sod_ses_akn_tsn	-0.498222510764946	-1.18579205880718	0.238725280617415
384	hau_pol_ewe_eng_owc_wly_sid_bul_uzb_aze_fbf_bat_swt_svk_mol_bsq_lat_mlt_bam_cnt_nor_glc_dgb_krd_dyu_afr_fin_lda_zul_est_alb_anl_geo_fre_grk_rom_guj_amr_tig_mcd_hun_moo_mao_arw_ind_jpn_knd_kor_spa_bos_yor_swe_jav_ctl_heb_mly_mnd_slo_xho_lit_chh_scr_dut_pan_ger_qcu_cze_ben_prs_ven_amh_por_gam_ita_sun_urd_igb_rus_akn_tag_tha_aeg_tml_tsw_tsn_azi_hin_ukr_tur_ses_vie_sod_bem_swa_cic	-0.702215636884484	-1.68259393241104	0.0958083531708311
385	amr_fre_cic_nor_hau_sid_chh_prs_uzb_aze_swt_mly_ses_por_afr_bsq_mol_owc_lda_cnt_swe_eng_swa_bul_bam_pan_fin_dgb_akn_est_arw_amh_geo_ger_guj_spa_rom_tig_gam_mcd_hun_tsw_jav_rus_mao_jpn_knd_kor_svk_glc_tsn_urd_bat_pol_mlt_ind_mnd_scr_igb_ben_wly_dut_lit_ukr_grk_qcu_ita_alb_bos_fbf_heb_krd_sod_hin_sun_lat_dyu_cze_zul_tag_tha_aeg_tml_moo_bem_azi_ctl_slo_tur_ewe_vie_anl_xho_yor_ven	-0.304826078684911	-0.72128329440765	0.472544639558869
386	mlt_dut_bem_bos_sod_aeg_hau_guj_tur_azi_xho_mao_swa_glc_bul_bsq_hin_owc_dgb_mnd_krd_fre_ses_prs_lda_mcd_fin_moo_akn_est_ita_heb_geo_cze_rus_svk_swe_gam_anl_scr_hun_cic_sun_spa_tag_jpn_knd_kor_mol_arw_swt_ben_ind_urd_amh_bat_cnt_rom_tsn_lat_amr_slo_pol_nor_afr_qcu_ctl_alb_lit_ewe_chh_ger_wly_ukr_jav_eng_tsw_grk_zul_mly_tha_tig_tml_ven_fbf_uzb_pan_por_aze_yor_vie_sid_igb_bam_dyu	-0.63589341612741	-1.51880351757623	0.132204331657429
387	owc_guj_igb_bul_wly_tig_gam_eng_tur_uzb_cic_tag_swa_pol_grk_bsq_mcd_amh_fbf_mnd_ctl_ita_dyu_dut_bam_lat_hun_ven_moo_fin_swe_chh_geo_pan_bos_ben_alb_aeg_heb_cze_est_yor_ind_ger_jav_jpn_knd_kor_svk_rus_dgb_hin_bat_arw_anl_mao_cnt_rom_bem_por_sod_slo_nor_glc_urd_qcu_ukr_lit_krd_lda_mlt_fre_hau_mol_mly_afr_zul_prs_swt_sun_tha_sid_tml_ewe_xho_azi_scr_spa_aze_ses_vie_amr_tsn_akn_tsw	0.075273137654913	0.177329951063532	0.859634875166685
388	anl_nor_igb_ctl_amh_sod_heb_glc_azi_aze_bam_sun_ewe_urd_svk_bsq_lat_sid_dyu_mnd_cze_bul_cic_bos_akn_mol_est_zul_yor_fin_ukr_hau_geo_grk_por_rom_rus_mlt_owc_ben_hun_dgb_bat_krd_jav_jpn_tml_kor_arw_slo_bem_lit_mao_alb_tig_ind_cnt_prs_moo_afr_gam_dut_spa_pol_pan_qcu_ita_mcd_ger_xho_wly_guj_aeg_swe_tag_fre_fbf_hin_ven_mly_tha_chh_knd_swa_tsw_tur_eng_scr_uzb_ses_vie_amr_swt_tsn_lda	-0.779940185499589	-1.8810532670311	0.0630932558897681
389	wly_slo_ses_rus_gam_heb_tig_bul_uzb_aze_akn_jav_tsn_pol_por_bsq_hin_amr_moo_cnt_dut_lat_zul_nor_dyu_pan_fin_bam_ewe_est_cze_sod_geo_ita_prs_mol_glc_owc_amh_fre_hun_ven_bat_mcd_mao_jpn_knd_kor_svk_eng_dgb_swe_ind_guj_sid_tag_mnd_bos_swt_scr_anl_ben_ukr_ctl_afr_qcu_grk_krd_arw_bem_aeg_ger_chh_urd_sun_alb_cic_rom_xho_mly_tha_mlt_tml_yor_fbf_tur_spa_lit_azi_lda_vie_hau_swa_igb_tsw	-0.675859381465028	-1.61766207285499	0.109122368958632
390	anl_scr_ses_por_wly_tig_chh_arw_azi_uzb_ewe_mly_dgb_ctl_ukr_bsq_krd_amr_tsn_cnt_cze_nor_dyu_ita_zul_grk_fin_tsw_bem_est_guj_sod_geo_rus_lat_urd_glc_owc_sid_mcd_hun_fbf_bat_mol_sun_jpn_knd_kor_rom_ger_akn_swe_mao_pan_hau_tag_mnd_svk_bam_dut_gam_afr_bos_slo_pol_qcu_bul_alb_hin_ven_aeg_lit_amh_spa_jav_prs_igb_ben_swa_ind_tha_heb_tml_swt_yor_tur_eng_fre_aze_lda_vie_mlt_moo_xho_cic	-0.00920566901108767	-0.0216751462116127	0.982753527081837
391	anl_mcd_dyu_lat_chh_sid_amh_ctl_azi_uzb_bam_sun_ses_urd_svk_bsq_alb_wly_swt_mnd_ukr_cze_bem_por_xho_eng_est_dgb_fbf_hun_lit_hau_geo_mol_glc_pol_dut_amr_sod_spa_fin_cic_jav_scr_mao_jpn_knd_kor_afr_ben_igb_bos_tag_fre_aeg_mly_cnt_grk_moo_ger_gam_krd_prs_rom_ita_qcu_rus_bul_pan_lda_mlt_guj_tig_swe_ind_arw_ewe_hin_yor_bat_tha_owc_tml_akn_tsn_tur_nor_slo_aze_swa_vie_heb_zul_ven_tsw	-0.343114287770357	-0.81364202000686	0.417928364956167
392	chh_fre_swt_slo_amr_aeg_wly_pan_azi_aze_tsw_mly_bam_ita_por_bsq_prs_tig_dyu_mnd_dut_eng_ewe_bos_ven_arw_hun_moo_tsn_est_urd_owc_geo_swe_ctl_rom_alb_sid_heb_hin_fin_xho_mao_scr_sun_jpn_tml_kor_mol_rus_yor_ukr_bat_afr_anl_jav_cnt_lat_zul_guj_mlt_cze_svk_spa_krd_qcu_ger_mcd_nor_dgb_gam_lit_sod_bul_tag_ben_akn_pol_lda_ind_tha_amh_knd_ses_bem_tur_glc_grk_uzb_fbf_vie_hau_igb_cic_swa	0.104700685607269	0.246149118273145	0.806109261229039
393	amh_ger_dyu_bos_aeg_sod_owc_afr_aze_uzb_moo_jav_swa_cze_ben_bsq_ita_anl_ven_mnd_glc_lit_ewe_bul_tsw_lat_hun_bem_zul_est_krd_tig_geo_alb_dut_rus_por_heb_mlt_guj_fin_bam_mao_nor_bat_jpn_knd_kor_hin_arw_igb_mcd_tag_rom_gam_mly_cnt_ctl_akn_pan_wly_scr_spa_urd_pol_qcu_fre_swe_ukr_dgb_sid_eng_hau_mol_sun_svk_xho_slo_swt_ind_tha_amr_tml_lda_yor_tur_prs_grk_azi_fbf_vie_chh_tsn_cic_ses	-0.385008793719193	-0.912674381268022	0.363773728802565
394	sod_eng_swa_scr_owc_amh_heb_urd_azi_aze_bem_mao_zul_ita_ukr_bsq_lat_chh_tsn_cnt_slo_cze_xho_alb_igb_pan_hun_dyu_ewe_fin_grk_wly_geo_pol_prs_arw_mcd_gam_amr_dut_est_ven_mly_ben_tag_jpn_tml_kor_glc_guj_ses_afr_sun_por_mlt_ind_mnd_hin_lda_lit_sid_svk_mol_krd_bos_qcu_fre_bul_rus_fbf_hau_nor_aeg_spa_bat_rom_yor_swe_dgb_jav_tha_anl_knd_cic_akn_tur_ctl_ger_uzb_swt_vie_tig_moo_tsw_bam	-0.125789189074163	-0.296444168578275	0.76755190517854
395	wly_grk_ewe_fre_sod_hau_mlt_bul_aze_uzb_moo_tag_swa_afr_cze_bsq_guj_anl_lda_mnd_swe_lit_xho_slo_tsn_por_fin_swt_tsw_est_bos_gam_geo_scr_glc_ben_pan_owc_heb_nor_hun_bem_ind_krd_sun_jpn_tml_kor_urd_svk_bam_pol_mly_mol_amr_jav_cnt_dut_igb_ukr_amh_rus_arw_hin_ctl_qcu_eng_alb_spa_fbf_sid_lat_tig_ita_mao_ger_ses_mcd_yor_bat_tha_aeg_knd_dgb_cic_tur_prs_rom_azi_ven_vie_chh_zul_dyu_akn	-0.413525919989062	-0.979833363315493	0.329710460845281
396	wly_alb_ses_guj_amh_sid_amr_lat_tur_azi_bam_mao_fbf_ben_lit_bsq_pol_chh_ewe_mnd_nor_pan_swa_bos_xho_spa_hun_swt_ven_est_ctl_mlt_geo_svk_urd_krd_eng_sod_aeg_fre_fin_moo_jav_ukr_ind_jpn_tml_kor_scr_cze_bem_glc_sun_por_hau_tag_cnt_hin_igb_ita_gam_grk_rus_dut_slo_qcu_arw_mol_ger_lda_anl_rom_heb_mcd_mly_bul_yor_swe_zul_bat_tha_tig_knd_cic_dgb_aze_afr_prs_uzb_akn_vie_owc_tsn_dyu_tsw	-0.282229932808926	-0.66761636610668	0.50603183820665
397	amr_lit_ewe_guj_sid_heb_amh_dut_aze_uzb_moo_ind_tsw_spa_afr_bsq_nor_chh_ses_mnd_bul_swe_dgb_rus_akn_ben_fin_fbf_zul_est_arw_sod_geo_rom_slo_fre_cze_mlt_owc_scr_hun_swa_tag_ctl_sun_jpn_knd_kor_pol_bos_lda_ukr_jav_prs_wly_bat_cnt_svk_xho_krd_tig_ita_glc_por_eng_qcu_grk_ger_alb_swt_aeg_urd_anl_hin_mly_pan_tsn_mcd_yor_mao_tha_hau_tml_bam_cic_azi_mol_lat_tur_igb_vie_gam_bem_ven_dyu	0.178409134982311	0.419912326026568	0.675518030855814
398	owc_fre_tsw_alb_sid_tig_anl_ger_azi_aze_lda_jav_ewe_rom_spa_bsq_grk_gam_moo_cnt_prs_swe_dyu_ben_xho_cze_fin_dgb_swa_est_mcd_aeg_geo_guj_afr_mol_urd_amr_wly_arw_hun_tsn_mly_glc_ind_jpn_tml_kor_svk_dut_igb_krd_mao_pan_sod_sun_mnd_rus_ven_por_heb_slo_bos_eng_pol_qcu_hin_lit_lat_cic_hau_scr_mlt_bul_tag_ctl_zul_ita_bem_bat_tha_amh_knd_ses_yor_tur_nor_ukr_uzb_swt_vie_chh_akn_bam_fbf	-0.413267575015161	-0.982121568535245	0.328588076747411
399	gam_ukr_tsw_cze_amr_tig_owc_arw_aze_uzb_xho_sun_fbf_hin_lit_bsq_alb_anl_dyu_mnd_mol_dut_swt_scr_bem_ger_est_akn_zul_fin_ita_aeg_geo_lat_spa_urd_bos_chh_hau_guj_hun_ses_mly_pan_bat_jpn_knd_kor_prs_eng_moo_rom_jav_fre_wly_tag_cnt_pol_lda_ben_sod_por_afr_glc_nor_qcu_svk_slo_mcd_yor_heb_bul_mlt_rus_mao_swe_ven_krd_dgb_ind_tha_amh_tml_cic_tsn_azi_grk_ctl_tur_swa_vie_sid_ewe_bam_igb	0.263131283804596	0.619820712292208	0.536891528372892
400	hau_swe_swa_eng_tig_amh_owc_cze_uzb_aze_bem_jav_zul_prs_grk_bsq_bos_sid_akn_cnt_lit_arw_lda_rus_ewe_scr_est_tsn_igb_fin_slo_mlt_geo_fre_por_ben_lat_aeg_anl_dut_hun_ven_mao_alb_bat_jpn_knd_kor_glc_ukr_fbf_rom_sun_urd_heb_mly_mnd_svk_dyu_bul_sod_guj_pol_krd_mol_qcu_spa_pan_ger_tsw_wly_ita_amr_hin_ind_ctl_swt_nor_dgb_tag_tha_chh_tml_xho_ses_azi_mcd_afr_tur_moo_vie_gam_bam_yor_cic	-0.430143214821328	-1.0211595517371	0.309827893324803
401	tig_swe_dyu_lit_aeg_owc_sid_nor_uzb_tur_bem_mly_akn_mol_glc_bsq_ita_anl_tsn_mnd_slo_ger_bam_spa_ewe_bul_hun_dgb_xho_fin_ben_heb_geo_hin_arw_cze_rom_chh_mlt_scr_est_cic_tag_mcd_sun_jpn_tml_kor_krd_fre_zul_pol_bat_dut_sod_mao_cnt_eng_ven_pan_hau_lat_ukr_guj_por_qcu_rus_prs_urd_moo_gam_afr_amh_bos_jav_alb_lda_svk_swa_ind_tha_amr_knd_fbf_yor_aze_ctl_grk_azi_igb_vie_wly_swt_tsw_ses	-0.0765088363744515	-0.180222748017238	0.857369830510209
402	sid_guj_xho_cze_owc_gam_hau_rom_azi_tur_dgb_ind_ses_nor_por_bsq_ger_amh_igb_cnt_fre_krd_zul_swe_lda_mol_fin_dyu_cic_hun_mcd_chh_geo_scr_ben_eng_ukr_mlt_anl_alb_est_tsn_mly_ctl_mao_jpn_knd_kor_ita_urd_akn_prs_tag_slo_aeg_jav_mnd_hin_tsw_afr_heb_pan_rus_lit_pol_qcu_svk_grk_dut_yor_wly_bul_sod_glc_sun_spa_ven_bos_ewe_bat_tha_tig_tml_bam_moo_aze_lat_arw_uzb_fbf_vie_amr_swt_swa_bem	-0.233068281170372	-0.550832054490297	0.583069643712873
403	owc_urd_tsw_ger_tig_sid_gam_lit_aze_uzb_swa_sun_akn_rus_afr_bsq_swe_hau_lda_mnd_bos_prs_fbf_arw_moo_lat_est_tsn_dgb_fin_ukr_aeg_geo_ben_rom_pan_cze_wly_mlt_svk_hun_cic_ind_fre_tag_jpn_tml_kor_nor_por_zul_hin_bat_scr_chh_mly_cnt_dut_dyu_alb_amh_ita_guj_pol_bul_qcu_ctl_slo_krd_swt_anl_eng_sod_mol_mao_glc_ewe_spa_bem_jav_tha_amr_knd_bam_yor_azi_mcd_grk_tur_igb_vie_heb_ses_ven_xho	-0.412219306056099	-0.978203968526471	0.33051122917487
404	mlt_ukr_swa_afr_heb_owc_aeg_lat_uzb_tur_cic_jav_yor_fre_glc_bsq_rom_gam_bem_mnd_spa_guj_dyu_svk_lda_bul_hun_moo_bam_est_pol_chh_geo_cze_swe_nor_prs_wly_sid_ben_fin_tsn_ind_mcd_tag_jpn_tml_kor_arw_por_akn_eng_sun_alb_amh_mly_cnt_grk_xho_urd_sod_ctl_lit_dut_hin_qcu_ita_ger_krd_tsw_hau_pan_tig_rus_bat_mol_fbf_scr_dgb_mao_tha_anl_knd_igb_zul_azi_slo_bos_aze_ven_vie_amr_ses_ewe_swt	-0.474482931024779	-1.12709604796904	0.262601569239385
405	amr_grk_ven_pan_heb_wly_hau_ita_tur_azi_zul_tag_moo_nor_lit_bsq_scr_gam_bem_mnd_pol_lat_cic_guj_swt_ger_est_ewe_xho_hun_spa_chh_geo_prs_mol_krd_por_sod_anl_glc_fin_swa_ind_afr_sun_jpn_tml_kor_fre_urd_dyu_rus_mao_ben_mlt_mly_cnt_alb_lda_swe_tig_svk_bos_slo_rom_qcu_ctl_hin_dut_yor_aeg_cze_amh_ukr_bat_bul_ses_mcd_bam_jav_tha_sid_knd_tsn_fbf_aze_arw_eng_uzb_dgb_vie_owc_akn_igb_tsw	0.299669935799617	0.705486497346266	0.482270893043158
406	tig_grk_fbf_lit_mlt_aeg_hau_glc_aze_tur_bem_mao_bam_svk_ctl_bsq_alb_anl_swa_cnt_mcd_scr_ewe_rus_tsw_bos_fin_swt_dgb_est_dut_sod_geo_urd_pol_swe_hin_wly_gam_ger_hun_akn_tag_prs_sun_jpn_tml_kor_lat_arw_zul_bul_jav_mol_heb_ind_mnd_slo_tsn_ben_sid_krd_pan_spa_eng_qcu_afr_nor_guj_cic_amr_rom_chh_ukr_bat_fre_yor_cze_ses_mly_tha_amh_knd_ven_lda_uzb_ita_por_azi_igb_vie_owc_moo_xho_dyu	0.123874424382436	0.291494246944148	0.771322519928607
407	tig_mol_bem_ben_anl_hau_amr_ger_tur_aze_tsw_jav_ewe_pan_rus_bsq_guj_aeg_swt_mnd_rom_pol_zul_afr_yor_krd_est_akn_xho_fin_prs_chh_geo_ukr_eng_lit_cze_heb_gam_por_hun_ses_mao_svk_bat_jpn_tml_kor_bos_urd_bam_ita_ind_alb_sod_tag_cnt_lat_cic_swe_wly_glc_spa_arw_fre_qcu_dut_hin_bul_dyu_amh_scr_sid_nor_mly_slo_tsn_mcd_moo_sun_tha_mlt_knd_ven_dgb_uzb_grk_ctl_azi_igb_vie_owc_swa_fbf_lda	-0.163023867375815	-0.384335892735785	0.701606914377035
408	hau_bul_tsn_spa_gam_amr_aeg_urd_azi_uzb_tsw_jav_bam_grk_rus_bsq_lat_anl_fbf_cnt_guj_krd_ses_hin_swa_pol_hun_moo_dyu_fin_por_wly_geo_bos_slo_dut_cze_mlt_amh_rom_est_lda_bat_ben_sun_jpn_tml_kor_ukr_scr_xho_eng_mly_ger_tig_mao_mnd_ctl_swt_alb_owc_prs_svk_mol_ita_qcu_mcd_lit_pan_igb_sid_glc_heb_afr_ind_swe_cic_nor_zul_tag_tha_chh_knd_dgb_akn_aze_fre_arw_tur_yor_vie_sod_bem_ewe_ven	-1.12077063392043	-2.75429457513883	0.00707532363603669
409	sid_cze_bem_rus_chh_mlt_amh_bos_tur_azi_tsw_sun_bam_scr_ben_bsq_nor_anl_dgb_mnd_hin_dut_ewe_afr_akn_ger_est_lda_zul_hun_pan_hau_geo_lit_svk_alb_grk_heb_tig_por_fin_dyu_bat_pol_jav_jpn_knd_kor_bul_prs_swa_lat_mly_mcd_owc_tag_cnt_ita_swt_mol_sod_slo_rom_glc_spa_qcu_fre_swe_ukr_fbf_amr_arw_aeg_krd_ind_eng_cic_guj_tsn_mao_tha_gam_tml_yor_ven_uzb_urd_ctl_aze_xho_vie_wly_igb_moo_ses	-0.134591445942584	-0.317574408726449	0.751519711750775
410	owc_guj_bam_slo_amr_sid_heb_krd_aze_uzb_dyu_mao_ewe_pol_ctl_bsq_ger_wly_xho_cnt_ben_swe_lda_grk_dgb_glc_est_cic_moo_fin_svk_mlt_geo_arw_bul_ukr_mol_hau_tig_lat_hun_ven_bat_dut_mly_jpn_knd_kor_rom_alb_zul_nor_sun_pan_anl_tag_mnd_rus_tsw_spa_aeg_hin_afr_fre_prs_qcu_urd_bos_lit_fbf_sod_por_chh_eng_ind_ita_swt_mcd_swa_jav_tha_gam_tml_tsn_bem_tur_cze_scr_azi_igb_vie_amh_akn_ses_yor	0.712260394911234	1.68836091315273	0.0946926637691993
411	chh_lit_ven_arw_sod_amr_mlt_pan_uzb_aze_swt_ind_cic_dut_ita_bsq_krd_wly_dgb_mnd_rom_ben_dyu_mcd_xho_eng_hun_swa_akn_fin_svk_sid_geo_urd_ger_afr_rus_amh_aeg_slo_est_yor_mly_prs_jav_jpn_tml_kor_glc_swe_bam_bos_mao_scr_tig_sun_cnt_spa_fbf_pol_heb_ukr_ctl_bul_cze_qcu_alb_lat_mol_moo_gam_por_owc_fre_tag_guj_tsw_hin_tsn_bat_tha_anl_knd_zul_ewe_azi_nor_grk_tur_ses_vie_hau_bem_igb_lda	-0.0879368350064645	-0.2070898136379	0.836392479321471
412	mlt_ctl_akn_grk_sid_sod_tig_svk_uzb_aze_ses_jav_yor_spa_rus_bsq_pan_hau_cic_mnd_ger_krd_zul_afr_swa_prs_est_dgb_dyu_hun_dut_aeg_geo_mol_bul_mcd_cze_gam_owc_ben_fin_bam_mly_por_sun_jpn_tml_kor_ita_ukr_ven_bos_ind_lit_amh_tag_cnt_hin_xho_rom_chh_slo_urd_lat_nor_qcu_fre_swe_arw_moo_heb_glc_anl_alb_mao_scr_igb_eng_bem_bat_tha_amr_knd_swt_lda_tur_pol_guj_azi_tsn_vie_wly_fbf_tsw_ewe	0.143252526135734	0.337255277674026	0.736684438202574
413	sod_glc_xho_cze_mlt_amr_owc_swe_aze_uzb_fbf_jav_cic_svk_por_bsq_bul_sid_bem_mnd_ukr_arw_zul_bos_tsw_krd_est_swt_igb_hun_mcd_anl_geo_grk_fre_ben_dut_wly_aeg_urd_fin_dgb_ind_scr_sun_jpn_tml_kor_lat_nor_tsn_ger_bat_spa_heb_mly_cnt_afr_ewe_alb_amh_eng_pol_lit_rus_qcu_prs_ita_rom_yor_chh_slo_tig_mol_mao_pan_ven_guj_moo_tag_tha_hau_knd_dyu_bam_azi_hin_ctl_tur_akn_vie_gam_swa_lda_ses	-0.834794301789172	-2.01746390956822	0.0465293043861435
414	sid_mcd_swa_svk_gam_amr_hau_arw_uzb_azi_igb_mly_zul_grk_swe_bsq_urd_sod_dgb_cnt_por_fre_ewe_nor_tsw_ger_fin_tsn_ses_est_spa_aeg_geo_scr_bul_glc_rus_heb_chh_hin_hun_cic_jav_ita_bat_jpn_knd_kor_alb_dut_swt_rom_ind_afr_tig_sun_mnd_krd_fbf_lit_wly_cze_prs_pan_ben_qcu_mol_pol_lat_bam_anl_ukr_amh_slo_tag_guj_xho_ctl_lda_mao_tha_mlt_tml_dyu_moo_aze_bos_eng_tur_yor_vie_owc_bem_ven_akn	-0.456805446971167	-1.08710578384946	0.27979957631122
415	anl_rus_yor_bul_aeg_amh_amr_afr_azi_tur_ven_tag_dgb_lit_pan_bsq_bos_owc_ses_mnd_nor_lat_moo_krd_lda_mol_est_swa_swt_hun_scr_heb_geo_ita_cze_urd_slo_sid_tig_dut_fin_igb_jav_glc_mly_jpn_knd_kor_ger_guj_cic_eng_ind_ctl_gam_mao_cnt_ben_ewe_alb_hau_mcd_grk_rom_por_qcu_ukr_fre_svk_zul_wly_arw_mlt_prs_sun_swe_dyu_hin_bem_bat_tha_sod_tml_xho_bam_aze_spa_pol_uzb_tsn_vie_chh_tsw_fbf_akn	-0.466995360621878	-1.10938235996401	0.270125737399791
416	sid_swe_ven_afr_owc_gam_chh_svk_aze_azi_fbf_jav_bam_lat_fre_bsq_ukr_heb_cic_mnd_nor_bul_xho_hin_swa_guj_est_bem_zul_fin_rus_hau_geo_glc_ita_rom_prs_aeg_sod_lit_hun_dgb_bat_grk_tag_jpn_knd_kor_arw_pol_swt_scr_mly_alb_tig_mao_cnt_krd_ses_slo_anl_mol_ben_dut_pan_qcu_cze_eng_urd_tsw_mlt_bos_amr_ger_ind_mcd_lda_ctl_dyu_sun_tha_amh_tml_igb_akn_uzb_por_spa_tur_ewe_vie_wly_moo_tsn_yor	-0.213250325860741	-0.504881767809358	0.614836180089102
417	amr_bul_bam_rus_owc_amh_heb_slo_uzb_azi_xho_ind_lda_hin_glc_bsq_dut_hau_ewe_mnd_mol_eng_tsn_ukr_ven_fre_fin_igb_moo_est_spa_chh_geo_afr_scr_arw_ita_aeg_wly_por_hun_akn_sun_pan_jav_jpn_knd_kor_svk_krd_zul_prs_mly_grk_sod_tag_cnt_nor_ses_ger_anl_bos_swe_ben_lat_qcu_mcd_lit_pol_yor_gam_guj_mlt_ctl_bat_cze_cic_urd_bem_mao_tha_tig_tml_dgb_swt_tur_rom_alb_aze_swa_vie_sid_fbf_dyu_tsw	-0.00627143077872016	-0.0147642330137537	0.988251901776186
418	owc_rus_moo_ger_amh_sid_heb_pol_azi_uzb_cic_bat_xho_lit_krd_bsq_dut_amr_bem_cnt_mol_nor_swa_por_tsw_arw_est_igb_fbf_hun_pan_mlt_geo_lat_alb_cze_eng_anl_gam_swe_fin_bam_mao_mcd_jav_jpn_tml_kor_bul_prs_ven_afr_mly_slo_aeg_ind_mnd_hin_tsn_svk_sod_ukr_ben_urd_guj_qcu_ita_grk_spa_dyu_tig_bos_chh_rom_sun_scr_akn_ctl_swt_tag_tha_wly_knd_yor_ewe_aze_fre_glc_tur_dgb_vie_hau_lda_zul_ses	-0.428413999756775	-1.01693106082769	0.31182453062817
419	sod_ukr_bem_ger_chh_heb_gam_arw_tur_azi_igb_tag_moo_urd_guj_bsq_ben_amh_akn_cnt_slo_glc_fbf_por_swa_svk_hun_ewe_yor_est_rus_hau_geo_ctl_lat_grk_cze_wly_sid_scr_fin_tsn_jav_rom_mly_jpn_tml_kor_alb_mol_lda_hin_bat_prs_owc_ind_mnd_lit_dgb_dut_aeg_ita_pan_bos_eng_qcu_mcd_swe_fre_ses_tig_spa_amr_krd_sun_afr_swt_nor_xho_mao_tha_mlt_knd_tsw_cic_uzb_bul_pol_aze_zul_vie_anl_ven_dyu_bam	-0.487472344015258	-1.16028875983161	0.248901195978207
420	sid_por_lda_swe_sod_aeg_amr_ukr_uzb_azi_fbf_mly_swt_ctl_ben_bsq_fre_owc_zul_mnd_grk_cze_tsw_bul_yor_pan_est_dgb_igb_fin_hin_tig_geo_prs_guj_rom_scr_wly_chh_dut_hun_ses_mao_lit_sun_jpn_tml_kor_rus_glc_moo_lat_bat_bos_hau_ind_cnt_slo_bem_alb_mlt_ger_eng_krd_mcd_qcu_nor_svk_spa_akn_anl_mol_heb_afr_jav_pol_dyu_urd_bam_tag_tha_gam_knd_ewe_cic_tur_arw_ita_aze_xho_vie_amh_tsn_ven_swa	0.35388652865609	0.833376255989858	0.40676782414441
421	chh_prs_ewe_ger_gam_mlt_amh_dut_aze_uzb_lda_ind_akn_spa_ukr_bsq_guj_sod_xho_mnd_lit_slo_ven_rom_dgb_ctl_hun_zul_yor_est_alb_heb_geo_bos_fre_ben_afr_wly_hau_hin_fin_ses_tag_mol_mly_jpn_knd_kor_nor_eng_moo_mcd_bat_pol_owc_jav_cnt_scr_swa_urd_tig_svk_grk_arw_lat_qcu_swe_cze_pan_dyu_aeg_rus_amr_bul_sun_glc_tsn_por_igb_mao_tha_sid_tml_bem_cic_tur_ita_krd_azi_bam_vie_anl_fbf_tsw_swt	-0.307977191857109	-0.729404457795046	0.467587388016833
422	chh_arw_xho_pol_mlt_amh_tig_svk_uzb_aze_zul_tag_swt_alb_rom_bsq_scr_heb_tsn_cnt_por_lat_dgb_mol_dyu_rus_fin_moo_lda_est_grk_anl_geo_mcd_afr_urd_ctl_sid_aeg_bul_hun_akn_mly_swe_jav_jpn_knd_kor_eng_ger_ses_glc_mao_prs_wly_ind_mnd_lit_bem_nor_amr_ita_slo_ukr_krd_qcu_ben_dut_pan_fbf_owc_cze_gam_spa_bat_guj_ewe_fre_cic_sun_tha_hau_tml_bam_tsw_tur_bos_hin_azi_yor_vie_sod_swa_ven_igb	-0.347635158621599	-0.823743295088875	0.412192931753554
423	sid_pan_igb_ger_aeg_anl_chh_eng_tur_uzb_swa_mao_dgb_glc_hin_bsq_bos_tig_ses_mnd_lat_fre_akn_ben_tsw_slo_est_moo_lda_hun_scr_owc_geo_por_urd_mcd_spa_heb_wly_svk_fin_tsn_tag_rus_ind_jpn_knd_kor_ukr_alb_ven_afr_sun_rom_amr_jav_cnt_pol_zul_lit_gam_guj_dut_prs_arw_qcu_ita_krd_swe_fbf_mlt_grk_sod_bul_bat_ctl_dyu_nor_bam_mly_tha_hau_tml_swt_bem_azi_cze_mol_aze_yor_vie_amh_cic_xho_ewe	-0.0942096673196093	-0.222075924066623	0.824741728567197
424	tig_ukr_tsw_rus_sid_amh_sod_ben_uzb_tur_yor_tag_akn_ita_afr_bsq_ctl_mlt_igb_mnd_pol_guj_dyu_mol_tsn_lat_hun_lda_zul_est_hin_hau_geo_urd_alb_fre_arw_owc_heb_cze_fin_ses_jav_scr_mao_jpn_knd_kor_prs_svk_bam_krd_sun_por_gam_ind_cnt_glc_ven_bul_amr_nor_rom_slo_bos_qcu_dut_eng_ger_fbf_wly_mcd_anl_swe_bat_lit_swt_grk_bem_mly_tha_aeg_tml_cic_swa_aze_spa_pan_azi_xho_vie_chh_dgb_ewe_moo	-0.340458839512915	-0.805151890282613	0.422785751854309
425	hau_scr_zul_lat_anl_sid_heb_afr_uzb_aze_dyu_mly_bam_svk_pan_bsq_urd_owc_tsn_mnd_por_mol_ses_prs_dgb_pol_est_bem_tsw_fin_ukr_mlt_geo_spa_rom_hin_grk_amr_wly_swe_hun_cic_mao_fre_ind_jpn_knd_kor_alb_nor_xho_bos_sun_glc_tig_bat_cnt_slo_fbf_rus_chh_ita_guj_ctl_eng_qcu_ben_lit_dut_igb_aeg_krd_sod_bul_jav_cze_lda_arw_akn_tag_tha_amh_tml_ewe_yor_tur_mcd_ger_azi_ven_vie_gam_swt_swa_moo	0.0291175359559504	0.0686507612484413	0.945415002261393
426	wly_ukr_tsw_prs_heb_mlt_hau_lat_aze_tur_yor_tag_dgb_grk_fre_bsq_hin_anl_zul_mnd_lit_dut_fbf_mol_bam_glc_hun_moo_tsn_est_eng_sod_geo_pol_alb_scr_svk_owc_chh_bul_fin_ewe_mao_spa_jav_jpn_tml_kor_guj_urd_dyu_pan_ind_rus_amr_bat_cnt_mcd_swt_ger_gam_slo_nor_bos_ctl_qcu_rom_krd_cze_swa_aeg_ben_sid_swe_sun_arw_cic_afr_akn_mly_tha_tig_knd_xho_ven_azi_por_ita_uzb_lda_vie_amh_ses_igb_bem	-0.344964529450189	-0.816406397409916	0.416354041633184
427	anl_rus_swa_pol_sid_wly_amr_pan_azi_uzb_cic_mly_ses_scr_arw_bsq_ita_hau_dgb_cnt_urd_lat_xho_bul_swt_por_hun_dyu_zul_fin_ukr_amh_geo_mcd_slo_mol_hin_aeg_tig_svk_est_igb_mao_ben_tag_jpn_tml_kor_rom_lit_tsn_spa_sun_nor_mlt_bat_mnd_dut_ewe_krd_heb_grk_glc_cze_afr_qcu_bos_ctl_alb_bem_owc_ger_sod_swe_jav_prs_akn_eng_yor_ind_tha_gam_knd_moo_bam_tur_guj_fre_aze_lda_vie_chh_fbf_tsw_ven	0.108115102792055	0.254810560965256	0.799432038257631
428	aeg_guj_ses_nor_tig_amr_gam_bul_tur_azi_yor_bat_tsn_rom_ben_bsq_prs_heb_tsw_cnt_hin_svk_ewe_eng_fbf_ukr_fin_bem_bam_est_slo_amh_geo_grk_ita_lit_glc_hau_owc_mcd_hun_dgb_tag_pol_sun_jpn_tml_kor_dut_mol_swa_rus_mao_scr_sid_ind_mnd_ctl_cic_urd_chh_afr_bos_pan_arw_qcu_spa_lat_ger_akn_sod_por_wly_fre_jav_krd_igb_cze_xho_mly_tha_mlt_knd_ven_dyu_aze_swe_alb_uzb_swt_vie_anl_lda_moo_zul	-0.833544794606807	-2.00909102605956	0.0474264613725901
429	owc_ger_dyu_guj_aeg_wly_tig_ita_azi_uzb_xho_mao_lda_mol_bul_bsq_prs_amr_fbf_cnt_lat_ben_moo_afr_swt_spa_fin_swa_ewe_hun_pol_anl_geo_cze_lit_swe_eng_hau_gam_glc_est_igb_bat_bos_ind_jpn_knd_kor_svk_por_tsn_grk_jav_slo_heb_mly_mnd_pan_bem_ukr_sid_scr_alb_ctl_urd_qcu_mcd_dut_krd_zul_chh_hin_sod_rom_sun_nor_dgb_arw_akn_tag_tha_amh_tml_ven_yor_aze_rus_fre_tur_tsw_vie_mlt_ses_bam_cic	0.281656289777137	0.66251782858524	0.509277984087535
430	amh_scr_ewe_rus_heb_anl_chh_guj_tur_aze_igb_bat_moo_dut_mol_bsq_cze_amr_zul_cnt_bos_ctl_bam_ben_swt_grk_hun_dgb_tsw_est_pan_wly_geo_pol_lit_fre_ger_gam_sid_arw_fin_xho_sun_rom_mly_jpn_knd_kor_glc_bul_akn_swe_mao_lat_hau_tag_mnd_afr_yor_alb_mlt_ita_svk_urd_spa_qcu_mcd_krd_slo_fbf_sod_hin_tig_eng_jav_prs_dyu_nor_bem_ind_tha_owc_tml_swa_tsn_azi_ukr_por_uzb_ven_vie_aeg_ses_lda_cic	-0.447030748632954	-1.06241797456042	0.290797025852856
431	anl_lat_dgb_glc_owc_hau_sod_prs_azi_uzb_igb_sun_yor_arw_por_bsq_ukr_sid_bam_cnt_nor_grk_bem_ger_ses_pol_est_xho_tsn_fin_bul_aeg_geo_ben_rom_bos_scr_wly_gam_eng_hun_ewe_mly_swe_jav_jpn_tml_kor_fre_urd_ven_cze_tag_guj_heb_ind_mnd_hin_akn_afr_chh_rus_pan_lit_alb_qcu_mcd_spa_dut_swt_amr_ctl_mlt_svk_bat_ita_fbf_slo_lda_mao_tha_amh_knd_tsw_swa_tur_mol_krd_aze_moo_vie_tig_cic_dyu_zul	-0.435032802350191	-1.03302029610111	0.304273286159858
432	amh_mol_bam_swe_hau_wly_aeg_dut_aze_azi_moo_sun_fbf_afr_fre_bsq_ben_owc_igb_mnd_lat_alb_zul_ger_dyu_rom_est_tsn_ewe_fin_nor_mlt_geo_pan_urd_guj_svk_sod_heb_spa_hun_yor_bat_bos_tag_jpn_knd_kor_pol_por_swt_glc_mly_ita_anl_mao_cnt_krd_xho_slo_gam_ukr_prs_arw_ctl_qcu_mcd_grk_bul_lda_sid_cze_chh_rus_jav_lit_bem_hin_akn_ind_tha_amr_tml_ven_dgb_uzb_scr_eng_tur_tsw_vie_tig_ses_cic_swa	-0.691735234733594	-1.65914221426012	0.100455984872392
433	gam_pol_dgb_svk_chh_mlt_wly_rom_tur_uzb_fbf_bat_lda_ukr_ctl_bsq_cze_sod_dyu_cnt_lat_spa_moo_ben_swt_guj_fin_bam_ses_est_grk_heb_geo_glc_por_alb_pan_aeg_amh_rus_hun_cic_sun_arw_ind_jpn_tml_kor_bos_lit_yor_eng_mly_bul_anl_tag_mnd_mol_akn_ger_amr_urd_nor_slo_krd_qcu_dut_mcd_prs_xho_sid_afr_tig_scr_mao_hin_ven_swe_igb_jav_tha_owc_knd_swa_zul_azi_fre_ita_aze_bem_vie_hau_tsw_tsn_ewe	-0.381383353450413	-0.907434061725679	0.366522636119495
434	heb_ukr_moo_spa_anl_mlt_tig_glc_uzb_azi_zul_tag_ven_eng_prs_bsq_ben_amr_ses_cnt_ger_swe_ewe_rom_dgb_lat_hun_swt_igb_fin_mol_gam_geo_afr_scr_guj_svk_chh_aeg_bul_est_fbf_sun_ita_bat_jpn_tml_kor_arw_krd_bem_pol_mly_bos_amh_mao_mnd_dut_bam_hin_owc_slo_nor_pan_fre_qcu_urd_cze_mcd_akn_sid_rus_wly_ctl_ind_lit_yor_alb_lda_jav_tha_hau_knd_tsn_xho_tur_grk_por_aze_swa_vie_sod_dyu_tsw_cic	-0.496318090202153	-1.17919265574486	0.241329410296553
435	chh_urd_ewe_spa_sid_heb_wly_scr_azi_tur_ses_tag_bam_lat_rom_bsq_svk_sod_ven_cnt_ctl_glc_bem_por_lda_cze_est_yor_tsn_hun_pol_gam_geo_krd_slo_bul_alb_anl_aeg_dut_fin_moo_ind_pan_mao_jpn_knd_kor_mol_ukr_swt_ita_jav_eng_hau_sun_mnd_hin_tsw_rus_amr_nor_arw_prs_fre_qcu_guj_ger_grk_dgb_tig_lit_owc_swe_mly_mcd_dyu_ben_cic_bat_tha_amh_tml_fbf_igb_uzb_afr_bos_aze_akn_vie_mlt_zul_swa_xho	-0.385407430024398	-0.913412905663173	0.363387378140762
436	owc_ben_yor_slo_sod_hau_chh_ita_uzb_tur_moo_tag_swa_pol_rus_bsq_urd_aeg_zul_cnt_svk_ctl_cic_mol_bem_pan_est_swt_ewe_hun_cze_wly_geo_alb_scr_dut_lat_anl_mlt_swe_fin_fbf_sun_guj_jav_jpn_knd_kor_fre_nor_dgb_lit_ind_rom_sid_mao_mnd_mcd_ses_grk_amh_ger_eng_bos_krd_qcu_prs_glc_ukr_ven_amr_hin_heb_afr_mly_bul_akn_por_tsn_bat_tha_tig_tml_lda_bam_aze_spa_arw_azi_dyu_vie_gam_igb_xho_tsw	-0.336496434649137	-0.796625498224439	0.427697543056698
437	hau_fre_moo_slo_chh_sid_tig_dut_tur_azi_fbf_mly_ewe_cze_spa_bsq_svk_mlt_dgb_cnt_ctl_alb_ses_prs_xho_mol_fin_lda_tsw_est_urd_wly_geo_scr_pol_por_ben_amh_amr_pan_hun_akn_tag_bos_mao_jpn_knd_kor_mcd_bul_bam_rus_jav_guj_aeg_bat_mnd_grk_zul_hin_sod_ita_ukr_lit_swe_qcu_arw_glc_krd_tsn_anl_ger_heb_rom_ind_lat_cic_nor_ven_sun_tha_gam_tml_swt_swa_aze_eng_afr_uzb_yor_vie_owc_igb_bem_dyu	0.367805221956895	0.865656413406486	0.388906267545729
438	aeg_arw_fbf_ger_amr_mlt_wly_pol_aze_azi_ewe_ind_dyu_por_ctl_bsq_glc_hau_lda_cnt_ben_mol_tsw_afr_ven_fre_fin_cic_xho_hun_dut_amh_geo_rom_guj_rus_swe_heb_tig_prs_est_moo_bat_mcd_mao_jpn_knd_kor_bos_krd_zul_lit_sun_spa_sid_tag_mnd_bul_yor_scr_owc_grk_alb_lat_svk_qcu_nor_hin_slo_tsn_sod_eng_chh_cze_jav_urd_igb_ita_bem_mly_tha_gam_tml_bam_dgb_uzb_pan_ukr_tur_akn_vie_anl_swt_swa_ses	-0.77994733628715	-1.87692754049323	0.0636630475539623
439	gam_ctl_tsn_lat_heb_tig_hau_swe_uzb_azi_fbf_tag_ven_pol_rom_bsq_prs_wly_yor_mnd_cze_nor_lda_mcd_moo_guj_fin_swt_dyu_est_hin_amh_geo_scr_slo_fre_dut_owc_anl_ben_hun_tsw_mao_urd_bat_jpn_tml_kor_pan_ita_ses_glc_jav_rus_mlt_ind_cnt_alb_xho_svk_chh_lit_arw_por_spa_qcu_krd_bul_ukr_ewe_amr_mol_sod_grk_mly_ger_dgb_bos_bam_sun_tha_sid_knd_akn_igb_aze_afr_eng_tur_cic_vie_aeg_swa_zul_bem	0.235964765500672	0.555214005430043	0.580081339427035
440	hau_mcd_ven_bul_heb_amr_owc_bos_aze_azi_swa_jav_xho_guj_ukr_bsq_spa_anl_swt_cnt_ctl_pan_ses_eng_yor_hin_hun_cic_dyu_est_prs_tig_geo_pol_glc_swe_lat_sod_sid_fre_fin_bam_tag_rom_mao_jpn_tml_kor_arw_mol_lda_slo_mly_por_gam_ind_mnd_dut_moo_ger_aeg_nor_grk_rus_scr_qcu_cze_afr_urd_zul_wly_alb_chh_krd_bat_ben_tsn_svk_igb_sun_tha_amh_knd_akn_dgb_tur_ita_lit_uzb_fbf_vie_mlt_bem_ewe_tsw	-0.443412836605004	-1.0533636509706	0.294903464067809
441	hau_guj_dyu_ukr_anl_chh_mlt_ger_aze_tur_fbf_ind_bam_bos_afr_bsq_spa_wly_tsn_cnt_ben_fre_cic_eng_ven_svk_fin_xho_yor_hun_rom_owc_geo_scr_por_slo_hin_sod_amr_nor_est_bem_bat_bul_tag_jpn_tml_kor_arw_swe_akn_dut_mao_krd_sid_sun_mnd_ita_dgb_pol_heb_alb_cze_pan_lit_qcu_rus_prs_ctl_moo_amh_urd_aeg_lat_mly_glc_igb_mol_ses_jav_tha_gam_knd_zul_lda_azi_grk_mcd_uzb_ewe_vie_tig_swt_tsw_swa	0.718568886366405	1.70356300961776	0.0918022788199414
442	mlt_lat_ven_cze_tig_sid_chh_scr_uzb_tur_cic_sun_igb_krd_ita_bsq_lit_amr_moo_cnt_rus_nor_lda_ctl_akn_rom_est_bem_zul_hun_ben_hau_geo_alb_svk_urd_arw_sod_aeg_prs_fin_swt_tag_ger_bat_jpn_tml_kor_dut_spa_fbf_swe_ind_guj_anl_mly_mnd_mcd_ewe_ukr_amh_pan_por_eng_pol_qcu_grk_slo_fre_bam_heb_bul_owc_glc_jav_mol_yor_hin_ses_mao_tha_gam_knd_xho_tsn_aze_bos_afr_azi_tsw_vie_wly_swa_dyu_dgb	-0.753977448435209	-1.81218084192917	0.0731853257183219
443	chh_rus_akn_swe_anl_wly_mlt_rom_azi_aze_yor_mao_dgb_alb_ctl_bsq_ger_tig_lda_mnd_arw_bos_zul_cze_tsw_pan_hun_ses_fbf_est_glc_hau_geo_ben_por_svk_guj_heb_sod_nor_fin_ewe_bat_lit_mly_jpn_tml_kor_eng_hin_xho_spa_sun_mcd_amr_ind_cnt_ita_igb_krd_amh_pol_afr_lat_mol_qcu_prs_grk_bul_cic_gam_ukr_sid_urd_jav_slo_ven_fre_dyu_tag_tha_owc_knd_tsn_bem_tur_scr_dut_uzb_moo_vie_aeg_swt_bam_swa	-0.439474627046169	-1.04370140206406	0.299328971202866
444	chh_glc_ses_lat_sid_hau_aeg_bul_aze_tur_moo_bat_bam_hin_ctl_bsq_lit_heb_zul_cnt_pan_cze_dgb_dut_tsn_prs_hun_dyu_lda_est_ger_wly_geo_mcd_alb_spa_grk_amr_gam_arw_fin_bem_jav_bos_tag_jpn_knd_kor_swe_afr_swt_krd_mly_guj_owc_mao_mnd_eng_swa_por_tig_fre_mol_nor_svk_qcu_ben_rom_ita_fbf_amh_ukr_sod_pol_ind_slo_tsw_rus_cic_sun_tha_mlt_tml_yor_xho_uzb_scr_urd_azi_igb_vie_anl_ven_ewe_akn	-0.658805648494223	-1.5776359540264	0.118044868119945
445	gam_por_bem_ctl_amh_tig_amr_nor_uzb_tur_bam_mly_ses_ukr_ben_bsq_svk_aeg_tsn_cnt_dut_guj_cic_hin_fbf_alb_est_tsw_swt_hun_spa_sod_geo_pan_afr_scr_swe_anl_chh_ger_fin_ven_ind_bul_jav_jpn_tml_kor_rom_slo_yor_cze_bat_mol_heb_mao_mnd_eng_swa_lat_mlt_grk_fre_prs_arw_qcu_pol_urd_glc_igb_wly_mcd_owc_rus_sun_lit_xho_ita_zul_tag_tha_hau_knd_moo_akn_azi_bos_krd_aze_dgb_vie_sid_ewe_lda_dyu	-0.688141467959562	-1.65069574849434	0.102173982678543
446	owc_urd_bem_ben_hau_wly_amh_guj_tur_azi_akn_ind_bam_rom_cze_bsq_bos_gam_tsw_cnt_bul_nor_swa_lit_moo_pan_hun_igb_tsn_fin_por_chh_geo_alb_svk_afr_ita_sod_sid_arw_est_xho_tag_swe_jav_jpn_tml_kor_spa_dut_ses_prs_mao_ukr_anl_bat_mnd_ger_fbf_pol_amr_eng_ctl_mcd_scr_qcu_grk_fre_mol_lda_tig_krd_mlt_glc_sun_hin_ewe_rus_dyu_mly_tha_aeg_knd_cic_zul_aze_slo_lat_uzb_dgb_vie_heb_yor_swt_ven	-0.0886481867032633	-0.208906956965238	0.834977766039106
447	amh_por_fbf_rus_sod_hau_wly_scr_azi_aze_tsn_sun_yor_hin_rom_bsq_mol_owc_tsw_cnt_mcd_guj_cic_spa_moo_lit_fin_dyu_igb_est_bos_gam_geo_krd_cze_prs_grk_sid_heb_afr_hun_xho_mao_dut_tag_jpn_knd_kor_urd_ctl_ewe_pan_bat_ben_mlt_mly_mnd_lat_bam_fre_aeg_bul_alb_ger_nor_qcu_pol_glc_svk_lda_amr_slo_chh_swe_jav_ukr_swt_eng_zul_ind_tha_tig_tml_ven_dgb_uzb_arw_ita_tur_ses_vie_anl_swa_akn_bem	0.127020672466411	0.299090342122258	0.765538460767971
448	tig_nor_dgb_arw_aeg_hau_anl_urd_aze_tur_fbf_mly_xho_prs_svk_bsq_ben_sid_tsn_cnt_lit_rom_tsw_pol_ven_mcd_hun_swt_lda_est_spa_amr_geo_lat_ita_grk_bul_sod_mlt_slo_fin_bem_ind_glc_bat_jpn_tml_kor_krd_guj_bam_bos_jav_cze_gam_tag_mnd_alb_moo_swe_owc_ctl_pan_fre_por_qcu_dut_afr_ger_dyu_chh_eng_wly_ukr_sun_hin_yor_mol_igb_mao_tha_heb_knd_ses_zul_azi_scr_rus_uzb_cic_vie_amh_swa_akn_ewe	-0.485345060417951	-1.15329147101713	0.2517462645133
449	wly_cze_ewe_por_aeg_owc_tig_glc_aze_azi_xho_sun_bem_ben_prs_bsq_fre_sid_dyu_cnt_swe_nor_fbf_svk_swa_eng_hun_tsw_swt_fin_grk_amh_geo_urd_krd_guj_ukr_chh_anl_ctl_est_akn_mao_afr_tag_jpn_tml_kor_lat_alb_cic_dut_jav_mcd_sod_ind_mnd_bul_yor_bos_amr_mol_ita_scr_spa_qcu_hin_slo_ger_lda_mlt_pol_heb_pan_mly_lit_dgb_rus_ven_bat_tha_gam_knd_bam_moo_tur_arw_rom_uzb_ses_vie_hau_tsn_zul_igb	1.19163008198392	2.88610575775346	0.0048487816602093
450	gam_alb_ses_rus_amr_anl_heb_dut_aze_tur_tsw_bat_ven_fre_lat_bsq_pol_chh_zul_cnt_ctl_arw_bem_krd_igb_guj_hun_moo_swt_est_mol_wly_geo_slo_eng_ben_rom_amh_mlt_cze_fin_dgb_mly_spa_sun_jpn_tml_kor_bul_prs_fbf_glc_mao_por_hau_tag_mnd_ukr_yor_ger_owc_lit_scr_mcd_swe_qcu_afr_nor_pan_dyu_sid_svk_aeg_hin_jav_bos_lda_urd_cic_ind_tha_tig_knd_xho_tsn_uzb_ita_grk_azi_swa_vie_sod_akn_bam_ewe	0.170573173493271	0.400936987213931	0.689386188073549
451	heb_fre_tsn_afr_mlt_wly_amh_krd_uzb_tur_tsw_mao_bam_nor_cze_bsq_eng_tig_akn_mnd_mcd_arw_bem_alb_dgb_rom_est_zul_ven_hun_hin_amr_geo_pol_svk_ger_bul_gam_owc_scr_fin_igb_bat_guj_mly_jpn_knd_kor_glc_lit_cic_rus_sun_ben_hau_jav_cnt_ita_lda_grk_sid_spa_swe_prs_lat_qcu_dut_ukr_bos_fbf_sod_por_anl_ctl_ind_slo_xho_urd_yor_tag_tha_chh_tml_dyu_ses_aze_pan_mol_azi_moo_vie_aeg_swt_swa_ewe	-0.0103641725670573	-0.0244024048347271	0.980583913875251
452	heb_grk_igb_spa_mlt_anl_amh_eng_azi_tur_fbf_ind_cic_glc_arw_bsq_prs_gam_moo_mnd_lit_pol_dyu_bos_ven_urd_hun_swa_ewe_fin_hin_hau_geo_nor_afr_svk_ger_chh_sid_ben_est_bam_jav_bul_tag_jpn_tml_kor_ctl_mcd_yor_cze_mao_ukr_sod_mly_cnt_alb_dgb_fre_aeg_rus_mol_lat_rom_qcu_scr_pan_ita_lda_owc_krd_amr_guj_sun_por_ses_dut_akn_bat_tha_tig_knd_bem_tsn_uzb_swe_slo_aze_zul_vie_wly_swt_xho_tsw	0.460855018461776	1.08790434567682	0.279448708574753
453	mlt_lat_xho_ben_sid_amr_aeg_rus_aze_tur_yor_tag_swa_urd_alb_bsq_svk_amh_bem_mnd_prs_grk_moo_ctl_swt_ita_est_ses_bam_hun_bul_owc_geo_slo_eng_cze_mol_chh_gam_spa_fin_igb_ind_por_sun_jpn_knd_kor_hin_bos_tsn_afr_mly_nor_wly_jav_cnt_glc_cic_krd_heb_dut_lit_guj_arw_qcu_pol_fre_ger_zul_sod_rom_tig_ukr_mao_mcd_fbf_swe_ewe_bat_tha_anl_tml_akn_ven_azi_scr_pan_uzb_lda_vie_hau_tsw_dgb_dyu	-0.636269783828675	-1.52218201316656	0.131356557378767
454	wly_alb_moo_glc_chh_sod_aeg_fre_aze_uzb_cic_ind_tsw_ger_swe_bsq_hin_heb_xho_mnd_eng_lat_tsn_dut_igb_pan_hun_lda_bam_fin_afr_amh_geo_rus_guj_mcd_ctl_tig_owc_bul_est_swt_mly_ukr_mao_jpn_tml_kor_ben_krd_zul_rom_tag_mol_sid_bat_cnt_bos_ewe_por_mlt_lit_prs_cze_pol_qcu_arw_slo_grk_akn_gam_nor_anl_scr_sun_urd_swa_svk_bem_jav_tha_amr_knd_dyu_fbf_tur_spa_ita_azi_yor_vie_hau_ses_ven_dgb	-0.0331842329348234	-0.0781740124442169	0.937857585404147
455	amr_swe_swa_pan_heb_anl_sid_por_aze_tur_ven_ind_fbf_nor_guj_bsq_ben_gam_yor_cnt_mcd_slo_igb_rus_tsn_glc_hun_swt_lda_est_grk_mlt_geo_lit_scr_mol_rom_aeg_sod_ukr_fin_ewe_mao_pol_mly_jpn_knd_kor_urd_spa_xho_bos_bat_cze_tig_sun_mnd_bul_cic_afr_hau_ger_fre_dut_svk_qcu_krd_ita_ctl_bem_wly_hin_owc_eng_tag_arw_moo_prs_akn_jav_tha_amh_tml_dyu_zul_uzb_lat_alb_azi_dgb_vie_chh_tsw_ses_bam	0.0728172179720132	0.171478094446131	0.864220419012033
456	gam_rus_igb_pan_owc_heb_sid_ctl_tur_uzb_ses_ind_tsn_fre_urd_bsq_por_amh_bem_cnt_mol_afr_lda_krd_tsw_glc_fin_moo_dgb_hun_nor_anl_geo_svk_ben_eng_ukr_sod_amr_swe_est_dyu_bat_lit_sun_jpn_tml_kor_mcd_bul_ewe_dut_mly_guj_tig_mao_mnd_scr_yor_slo_aeg_lat_grk_hin_ita_qcu_rom_spa_ger_cic_mlt_cze_hau_pol_jav_arw_swt_alb_zul_tag_tha_wly_knd_bam_ven_azi_prs_bos_aze_fbf_vie_chh_akn_xho_swa	0.0737469604796024	0.173659568327061	0.862510453205324
457	owc_pol_ses_pan_mlt_amr_tig_nor_uzb_tur_bam_mly_fbf_fre_alb_bsq_cze_amh_moo_mnd_rus_mol_cic_grk_swt_hin_est_xho_akn_hun_dut_anl_geo_ctl_guj_glc_ukr_sid_heb_urd_fin_lda_tag_slo_sun_jpn_tml_kor_bos_arw_swa_scr_mao_ben_gam_ind_cnt_ger_ewe_ita_aeg_bul_svk_eng_spa_qcu_lit_swe_krd_tsw_wly_mcd_hau_rom_jav_prs_ven_lat_tsn_bat_tha_chh_knd_yor_zul_azi_por_afr_aze_dgb_vie_sod_bem_igb_dyu	-0.168068886944901	-0.396690832825845	0.692504278855841
458	chh_slo_yor_scr_heb_hau_gam_hin_uzb_azi_swa_tag_swt_grk_nor_bsq_bos_wly_bam_cnt_lat_spa_akn_guj_zul_dut_hun_dgb_fbf_fin_por_sod_geo_ctl_ger_ita_afr_owc_amh_bul_est_dyu_mao_arw_sun_jpn_tml_kor_pan_rom_bem_urd_jav_mcd_aeg_bat_mnd_cze_moo_mol_anl_lit_ukr_rus_svk_qcu_pol_swe_prs_ses_amr_fre_sid_alb_ind_eng_ewe_krd_tsn_mly_tha_tig_knd_ven_xho_tur_glc_ben_aze_igb_vie_mlt_tsw_lda_cic	0.342287106201987	0.806495167910023	0.422015003561303
459	wly_por_dyu_ukr_tig_owc_hau_fre_uzb_aze_ven_sun_akn_arw_mcd_bsq_ben_chh_tsn_mnd_scr_guj_bem_swe_dgb_lit_hun_tsw_ses_est_bos_sod_geo_afr_mol_dut_grk_gam_sid_spa_fin_moo_ind_hin_mao_jpn_knd_kor_urd_ger_zul_ctl_tag_prs_mlt_bat_cnt_glc_xho_slo_heb_bul_pan_cze_rom_qcu_ita_svk_nor_igb_amh_rus_aeg_lat_mly_alb_fbf_eng_swt_jav_tha_amr_tml_lda_yor_azi_pol_krd_tur_bam_vie_anl_ewe_cic_swa	-0.063882148241038	-0.150568993329085	0.880641817523058
460	hau_lit_cic_scr_sod_gam_mlt_fre_uzb_aze_tsn_jav_bam_cze_urd_bsq_bos_anl_ven_mnd_afr_svk_swa_rom_dyu_dut_fin_akn_swt_hun_ctl_amh_geo_spa_swe_bul_guj_wly_tig_lat_est_bem_tag_alb_bat_jpn_knd_kor_slo_arw_tsw_ita_mao_pan_heb_ind_cnt_por_dgb_nor_chh_prs_eng_mol_ben_qcu_mcd_pol_glc_ewe_aeg_ukr_amr_hin_mly_ger_moo_grk_lda_sun_tha_sid_tml_fbf_ses_azi_krd_rus_tur_zul_vie_owc_xho_igb_yor	0.137365059872238	0.323334994448536	0.747167477400611
461	amh_ger_bam_lat_amr_owc_sod_fre_tur_uzb_moo_mly_swt_prs_lit_bsq_scr_wly_yor_cnt_pan_pol_tsw_guj_dyu_nor_est_ses_igb_hun_afr_chh_geo_rus_spa_mol_eng_sid_heb_hin_fin_fbf_jav_bos_tag_jpn_knd_kor_bul_krd_tsn_por_bat_arw_hau_sun_mnd_ctl_cic_svk_gam_dut_cze_ben_ukr_qcu_ita_glc_swe_xho_anl_slo_aeg_rom_mao_mcd_lda_grk_dgb_ind_tha_mlt_tml_swa_zul_aze_urd_alb_azi_akn_vie_tig_ewe_bem_ven	0.346912871318226	0.816076217148424	0.416541893311142
462	gam_bul_swt_mol_hau_amh_amr_prs_aze_uzb_yor_ind_lda_eng_grk_bsq_mcd_wly_fbf_cnt_ukr_nor_xho_krd_bem_lat_est_cic_ewe_fin_spa_aeg_geo_pol_hin_svk_swe_sid_tig_ben_hun_swa_jav_cze_bat_jpn_knd_kor_rus_slo_dgb_ctl_tag_fre_sod_mly_mnd_glc_bam_alb_chh_urd_ger_scr_arw_qcu_guj_afr_ita_tsw_anl_rom_heb_pan_sun_lit_ven_por_igb_mao_tha_owc_tml_ses_moo_tur_bos_dut_azi_tsn_vie_mlt_zul_dyu_akn	-0.256743704743605	-0.607384979351488	0.545075652831562
463	anl_svk_xho_swe_aeg_sod_sid_scr_tur_uzb_bam_sun_ewe_ben_lit_bsq_ctl_owc_tsw_mnd_pan_guj_fbf_arw_cic_glc_fin_akn_swt_hun_bul_chh_geo_alb_ger_spa_grk_hau_gam_afr_est_ven_mly_nor_mao_jpn_knd_kor_pol_por_zul_urd_bat_prs_tig_jav_cnt_slo_tsn_bos_heb_mcd_mol_eng_ukr_qcu_fre_lat_rom_lda_mlt_rus_amh_hin_tag_krd_yor_ita_bem_ind_tha_wly_tml_igb_dyu_aze_dut_cze_azi_dgb_vie_amr_moo_ses_swa	-0.127619713189577	-0.30129131936592	0.763864986104711
464	aeg_mcd_lda_dut_heb_hau_anl_ctl_tur_aze_ewe_bat_bem_pan_ben_bsq_rom_mlt_moo_cnt_slo_arw_dgb_svk_cic_eng_est_akn_tsw_hun_pol_sod_geo_nor_guj_bos_hin_tig_wly_swe_fin_swt_sun_grk_tag_jpn_tml_kor_prs_glc_swa_spa_ind_alb_gam_mly_mnd_afr_zul_ger_amr_rus_fre_lit_krd_qcu_ukr_cze_ita_fbf_sid_scr_amh_mol_mao_bul_yor_por_tsn_jav_tha_chh_knd_dyu_ven_uzb_urd_lat_azi_igb_vie_owc_xho_bam_ses	-0.944945123017145	-2.29658424474256	0.0238874858227078
465	wly_bos_fbf_rus_chh_amr_sid_rom_uzb_azi_akn_ind_bem_pol_scr_bsq_grk_hau_lda_mnd_arw_mol_zul_krd_swt_swe_fin_ven_ewe_hun_ctl_heb_geo_slo_eng_ukr_lit_mlt_gam_ben_est_xho_sun_ger_jav_jpn_tml_kor_spa_fre_cic_dut_bat_lat_tig_tag_cnt_bul_bam_svk_aeg_prs_urd_cze_pan_qcu_afr_mcd_guj_swa_sod_glc_amh_hin_mao_alb_moo_por_ses_mly_tha_anl_knd_tsn_yor_tur_ita_nor_aze_dyu_vie_owc_dgb_igb_tsw	-0.54507352915507	-1.29786830913431	0.197542381263805
466	amh_lat_tsw_urd_sid_amr_hau_mcd_uzb_aze_ses_mao_ven_fre_cze_bsq_arw_aeg_dgb_cnt_guj_ukr_xho_svk_bam_rom_fin_fbf_zul_hun_rus_gam_geo_krd_bul_grk_mol_anl_mlt_afr_est_tsn_mly_nor_ind_jpn_knd_kor_ger_eng_cic_prs_jav_alb_heb_sun_mnd_ctl_swa_spa_tig_por_bos_lit_pol_qcu_slo_scr_dut_swt_chh_hin_wly_glc_bat_pan_ewe_swe_dyu_tag_tha_sod_tml_yor_lda_tur_ben_ita_azi_moo_vie_owc_bem_akn_igb	-0.800760236992636	-1.92496707527906	0.0572895672755143
467	amr_mcd_yor_swe_wly_tig_amh_prs_uzb_aze_ses_tag_moo_urd_fre_bsq_ita_hau_ewe_mnd_grk_guj_bem_dut_lda_scr_est_akn_igb_hun_hin_anl_geo_arw_ben_spa_slo_owc_heb_glc_fin_tsn_jav_bos_mao_jpn_tml_kor_por_lat_tsw_mol_ind_ctl_gam_bat_cnt_bul_xho_afr_sid_krd_svk_ukr_lit_qcu_rom_alb_pan_fbf_mlt_cze_aeg_nor_sun_rus_ven_ger_swt_mly_tha_sod_knd_bam_swa_tur_pol_eng_azi_zul_vie_chh_dgb_cic_dyu	-0.632695984199212	-1.51201367020016	0.133921146713496
468	anl_grk_akn_rom_gam_tig_chh_nor_azi_uzb_ses_mao_bam_pan_hin_bsq_swe_heb_ewe_mnd_ctl_svk_tsn_fre_zul_glc_hun_dyu_dgb_fin_alb_amr_geo_bul_scr_lat_bos_sid_sod_krd_est_xho_bat_por_mly_jpn_knd_kor_ukr_arw_swa_urd_jav_pol_hau_ind_cnt_lit_lda_spa_aeg_eng_ger_rus_mcd_qcu_guj_ben_slo_igb_amh_cze_mlt_dut_tag_prs_cic_ita_fbf_sun_tha_wly_tml_moo_bem_aze_afr_mol_tur_yor_vie_owc_ven_tsw_swt	0.146042681926128	0.343708189499022	0.731841605728031
469	anl_nor_dyu_arw_wly_mlt_hau_lat_uzb_aze_fbf_mly_lda_dut_pol_bsq_ita_gam_ses_mnd_spa_rom_swt_urd_tsn_krd_est_ven_zul_fin_prs_tig_geo_mcd_bos_afr_hin_amr_amh_ben_hun_akn_sun_eng_bat_jpn_tml_kor_ctl_pan_yor_mol_ind_rus_heb_mao_cnt_alb_igb_glc_sid_por_ger_grk_bul_qcu_swe_cze_fre_tsw_owc_slo_chh_guj_jav_ukr_cic_svk_swa_tag_tha_sod_knd_xho_dgb_azi_lit_scr_tur_moo_vie_aeg_ewe_bam_bem	-0.711766851419746	-1.70698509269689	0.0911616690947694
470	tig_pol_igb_ukr_anl_mlt_amr_slo_uzb_tur_swt_bat_dyu_guj_fre_bsq_rus_aeg_fbf_mnd_nor_glc_bam_lit_dgb_por_fin_ses_cic_est_spa_hau_geo_dut_ben_ger_alb_owc_sid_eng_hun_akn_mao_scr_jav_jpn_knd_kor_mcd_urd_swa_prs_mly_mol_wly_ind_cnt_krd_ven_pan_chh_ita_hin_bos_bul_qcu_svk_cze_ctl_moo_gam_afr_sod_lat_tag_rom_zul_swe_tsn_sun_tha_amh_tml_ewe_lda_azi_grk_arw_aze_tsw_vie_heb_yor_xho_bem	0.120733975229804	0.284013213512979	0.777031621424229
471	amh_arw_dgb_rom_amr_wly_heb_dut_aze_tur_ven_mly_xho_bul_lit_bsq_svk_owc_igb_cnt_swe_pan_swa_mcd_moo_ita_fin_dyu_ses_est_slo_sid_geo_fre_scr_ukr_urd_tig_chh_spa_hun_swt_jav_grk_bat_jpn_tml_kor_cze_ger_tsw_mol_sun_krd_sod_mao_mnd_nor_fbf_guj_aeg_hin_por_eng_bos_qcu_glc_rus_ben_cic_mlt_lat_anl_alb_tag_ctl_yor_pol_akn_ind_tha_hau_knd_tsn_bem_uzb_afr_prs_azi_lda_vie_gam_ewe_bam_zul	0.703275593543433	1.66943509386302	0.0983941395985525
472	amr_ukr_xho_arw_anl_chh_gam_mcd_uzb_azi_ses_mao_bam_swe_pan_bsq_glc_wly_tsw_mnd_rom_rus_bem_fre_yor_mol_hun_swa_ven_fin_alb_amh_geo_bos_grk_ben_slo_sod_sid_krd_est_ewe_sun_ctl_tag_jpn_knd_kor_afr_lat_fbf_bul_bat_nor_aeg_jav_cnt_pol_tsn_hin_hau_eng_por_lit_svk_qcu_guj_prs_ger_igb_owc_scr_mlt_cze_ind_ita_akn_dut_dgb_mly_tha_tig_tml_swt_zul_tur_urd_spa_aze_dyu_vie_heb_cic_lda_moo	0.110853298767515	0.260821569498966	0.794806782212269
473	heb_urd_yor_por_sod_wly_anl_dut_aze_azi_cic_sun_zul_lit_cze_bsq_rus_owc_akn_cnt_pol_slo_ses_arw_igb_hin_est_tsw_ewe_hun_eng_mlt_geo_afr_ita_pan_glc_amr_sid_mcd_fin_bem_bat_lat_mao_jpn_knd_kor_alb_scr_swa_spa_mly_grk_amh_tag_mnd_krd_tsn_ukr_tig_ben_nor_guj_bos_qcu_ctl_rom_bul_fbf_gam_swe_aeg_fre_ind_mol_bam_ger_moo_jav_tha_hau_tml_lda_xho_tur_svk_prs_uzb_dgb_vie_chh_dyu_swt_ven	-0.29077740997169	-0.687324402021974	0.493588837828945
474	mlt_slo_ses_mcd_anl_wly_amr_por_uzb_azi_ven_ind_lda_ben_ita_bsq_prs_heb_zul_cnt_glc_mol_swt_svk_bem_afr_est_igb_bam_fin_grk_tig_geo_ger_swe_hin_cze_sod_owc_lat_hun_ewe_jav_pan_mly_jpn_knd_kor_bul_fre_fbf_ukr_tag_alb_gam_sun_mnd_bos_tsw_eng_aeg_guj_rom_nor_urd_qcu_krd_rus_ctl_cic_chh_scr_hau_dut_bat_lit_tsn_arw_yor_mao_tha_amh_tml_swa_akn_tur_spa_pol_aze_moo_vie_sid_dgb_dyu_xho	-0.0487014126756726	-0.11473083188614	0.908905818842428
475	gam_dut_lda_slo_sod_chh_owc_grk_aze_azi_ewe_jav_swa_afr_spa_bsq_scr_aeg_akn_mnd_arw_swe_zul_svk_ses_pol_fin_xho_igb_est_ukr_sid_geo_mol_nor_alb_glc_tig_heb_ctl_hun_dgb_bat_rom_mao_jpn_tml_kor_ger_ita_ven_por_ind_guj_anl_sun_cnt_prs_tsn_pan_wly_urd_rus_ben_bos_qcu_bul_cze_lit_cic_amr_eng_amh_fre_tag_lat_fbf_hin_swt_mly_tha_mlt_knd_moo_bam_tur_mcd_krd_uzb_dyu_vie_hau_bem_yor_tsw	-0.0161365069915381	-0.0380077813467901	0.969762946516147
476	anl_pan_bam_eng_sid_hau_owc_guj_azi_uzb_ven_mao_swa_spa_ukr_bsq_prs_amh_zul_mnd_svk_slo_xho_rus_yor_ita_fin_tsw_akn_est_hin_wly_geo_cze_glc_mol_nor_amr_aeg_ctl_hun_cic_bat_rom_tag_jpn_tml_kor_pol_fre_swt_lit_jav_por_sod_sun_cnt_krd_ewe_ben_gam_arw_grk_bos_ger_qcu_bul_dut_swe_dyu_heb_mcd_chh_scr_ind_afr_moo_alb_fbf_mly_tha_mlt_knd_dgb_tsn_tur_urd_lat_aze_lda_vie_tig_igb_bem_ses	-0.81420372748113	-1.96316314851399	0.052614743936388
477	amr_lat_lda_pan_hau_tig_sid_hin_uzb_azi_ewe_ind_swa_mol_svk_bsq_rus_aeg_cic_cnt_eng_ctl_tsw_bul_xho_rom_fin_moo_akn_hun_glc_heb_geo_swe_ukr_grk_krd_chh_sod_urd_est_bam_tag_bos_jav_jpn_knd_kor_fre_por_dgb_scr_bat_nor_gam_mly_mnd_spa_ses_alb_mlt_ben_arw_lit_slo_qcu_prs_afr_ger_swt_amh_dut_wly_cze_sun_mcd_ven_guj_zul_mao_tha_anl_tml_igb_bem_aze_ita_pol_tur_dyu_vie_owc_fbf_yor_tsn	-0.952560234020387	-2.31090068629142	0.023048403291306
478	heb_pol_ses_arw_amr_sid_tig_spa_uzb_aze_xho_sun_akn_bul_ben_bsq_slo_mlt_fbf_mnd_ger_bos_tsn_ita_lda_urd_hun_swt_swa_fin_afr_aeg_geo_dut_alb_lit_ukr_hau_owc_krd_est_moo_mly_guj_jav_jpn_tml_kor_rom_swe_bem_svk_mao_ctl_wly_ind_cnt_fre_ewe_hin_amh_grk_pan_scr_nor_qcu_lat_prs_cze_tsw_sod_por_chh_mcd_tag_mol_cic_eng_zul_bat_tha_anl_knd_igb_dgb_azi_glc_rus_tur_ven_vie_gam_yor_bam_dyu	-0.66991705376201	-1.60219782252366	0.112503180404711
479	gam_grk_swt_hin_wly_aeg_sod_rus_azi_uzb_ses_sun_ven_glc_dut_bsq_ita_amh_moo_cnt_bul_ukr_zul_pan_cic_scr_fin_bem_lda_hun_pol_mlt_geo_ben_nor_mol_alb_chh_tig_prs_est_yor_bat_swe_tag_jpn_knd_kor_guj_rom_tsn_mcd_mao_fre_heb_ind_mnd_krd_xho_ger_amr_afr_bos_lat_por_qcu_spa_arw_svk_dgb_anl_urd_hau_lit_mly_slo_bam_ctl_swa_jav_tha_owc_tml_igb_dyu_tur_eng_cze_aze_tsw_vie_sid_akn_fbf_ewe	0.183569446999895	0.432260767036018	0.6665525330741
480	sod_eng_ses_lit_hau_mlt_wly_rus_uzb_tur_yor_jav_fbf_svk_arw_bsq_cze_chh_swa_mnd_ben_pol_xho_spa_bem_ctl_hun_lda_tsw_fin_nor_anl_geo_alb_bos_por_fre_amr_tig_mcd_est_igb_mly_swe_sun_jpn_tml_kor_pan_ukr_dgb_prs_ind_hin_owc_bat_cnt_lat_dyu_slo_heb_ger_ita_bul_grk_qcu_dut_glc_mol_ven_amh_urd_sid_guj_tag_scr_moo_rom_cic_mao_tha_gam_knd_akn_swt_aze_afr_krd_azi_zul_vie_aeg_bam_ewe_tsn	-0.900089897158311	-2.18885115165319	0.0311115616594219
481	heb_slo_ewe_lat_mlt_anl_amh_nor_tur_azi_cic_ind_bem_bul_ita_bsq_afr_hau_yor_mnd_pol_pan_ses_rom_ven_por_est_tsw_igb_fin_bos_owc_geo_glc_ben_dut_spa_chh_amr_eng_hun_bam_sun_krd_mly_jpn_tml_kor_guj_alb_dgb_mcd_mao_prs_aeg_jav_cnt_svk_zul_grk_wly_arw_ctl_swe_lit_qcu_fre_hin_cze_xho_sid_ger_tig_rus_tag_ukr_moo_mol_fbf_bat_tha_gam_knd_swa_akn_uzb_scr_urd_aze_swt_vie_sod_dyu_tsn_lda	0.0653899195573187	0.153745357596255	0.878143647622598
482	amh_nor_dgb_urd_mlt_amr_anl_ben_aze_tur_yor_bat_lda_ctl_prs_bsq_hin_owc_bem_mnd_rus_scr_ewe_grk_moo_pol_hun_bam_fbf_est_afr_wly_geo_guj_cze_dut_ita_heb_gam_rom_fin_tsw_sun_krd_mly_jpn_knd_kor_spa_slo_dyu_mol_ind_bul_tig_mao_cnt_ger_zul_arw_sid_swe_eng_svk_pan_qcu_fre_bos_glc_akn_sod_lit_hau_lat_tag_mcd_igb_ukr_swt_jav_tha_aeg_tml_tsn_cic_azi_alb_por_uzb_ven_vie_chh_ses_xho_swa	-0.105156133687113	-0.247752777152008	0.804871878948808
483	heb_bul_swt_prs_amh_chh_anl_fre_uzb_tur_swa_bat_bem_cze_pol_bsq_mcd_tig_akn_cnt_scr_ctl_zul_glc_ven_arw_est_tsw_xho_hun_por_hau_geo_eng_nor_ger_slo_sid_gam_dut_fin_igb_tag_urd_mao_jpn_tml_kor_krd_ukr_dgb_pan_jav_ita_amr_ind_mnd_rom_tsn_lat_sod_afr_hin_ben_alb_qcu_svk_bos_mol_moo_wly_grk_mlt_spa_mly_lit_fbf_rus_cic_sun_tha_owc_knd_lda_yor_aze_guj_swe_azi_ses_vie_aeg_bam_dyu_ewe	-0.229099082323299	-0.540700800901466	0.590006517765307
484	hau_lit_ses_urd_anl_owc_wly_grk_tur_uzb_dyu_tag_fbf_krd_guj_bsq_alb_heb_zul_mnd_mol_nor_cic_ita_bem_fre_hun_lda_moo_fin_ctl_mlt_geo_spa_por_mcd_arw_gam_tig_rus_est_yor_ind_pan_sun_jpn_tml_kor_afr_eng_dgb_lat_jav_ben_amr_bat_cnt_scr_ven_slo_aeg_rom_dut_glc_prs_qcu_ukr_bos_ger_swt_sod_swe_chh_hin_mao_bul_xho_pol_tsw_mly_tha_sid_knd_bam_tsn_azi_svk_cze_aze_swa_vie_amh_ewe_akn_igb	-0.326150215840724	-0.772594868429131	0.441721257060669
485	heb_mol_dyu_nor_anl_wly_aeg_spa_uzb_tur_swa_jav_lda_afr_lit_bsq_slo_hau_yor_mnd_cze_scr_igb_lat_swt_ctl_hun_ven_dgb_fin_hin_owc_geo_svk_urd_alb_mcd_gam_amr_fre_est_ewe_mly_guj_bat_jpn_knd_kor_dut_ben_bem_pol_sun_krd_amh_mao_cnt_ita_bam_swe_mlt_bul_glc_bos_rus_qcu_pan_grk_eng_cic_sod_prs_chh_rom_ind_ger_tsw_arw_ses_tag_tha_tig_tml_fbf_zul_azi_por_ukr_aze_akn_vie_sid_tsn_moo_xho	-0.105372570857133	-0.24826530745066	0.804476515412393
486	tig_por_bem_rom_amr_gam_wly_ctl_uzb_aze_zul_bat_dyu_cze_ben_bsq_spa_hau_xho_mnd_lat_guj_swa_glc_tsn_pan_hun_akn_lda_fin_alb_sid_geo_scr_prs_lit_mol_heb_aeg_afr_est_moo_mly_eng_mao_jpn_tml_kor_bul_krd_ven_svk_jav_ita_anl_ind_cnt_urd_yor_ger_sod_hin_dut_rus_bos_qcu_ukr_mcd_nor_cic_mlt_grk_owc_swe_tag_slo_bam_fre_ewe_sun_tha_chh_knd_tsw_ses_azi_arw_pol_tur_swt_vie_amh_fbf_igb_dgb	0.00676156515046536	0.0159178399097033	0.987334036817022
487	aeg_hin_akn_alb_amr_sod_chh_pol_azi_tur_yor_mao_dyu_lit_eng_bsq_rus_sid_tsn_mnd_glc_fre_swa_prs_cic_lat_hun_igb_bem_fin_por_mlt_geo_ukr_svk_arw_pan_tig_heb_urd_est_ewe_bat_ben_mly_jpn_knd_kor_ctl_mol_xho_krd_jav_ita_anl_sun_cnt_scr_bam_guj_gam_spa_afr_rom_bul_qcu_cze_bos_ger_swt_hau_swe_owc_nor_ind_slo_ses_grk_tsw_tag_tha_amh_tml_dgb_ven_aze_mcd_dut_uzb_moo_vie_wly_lda_zul_fbf	-0.0131109537089721	-0.0309004812663168	0.975415124284449
488	amh_dut_bam_pol_sid_sod_owc_alb_tur_azi_tsw_tag_swa_por_slo_bsq_eng_mlt_yor_cnt_ita_ukr_moo_ctl_tsn_nor_fin_igb_fbf_hun_pan_tig_geo_spa_cze_ger_bos_anl_heb_rom_est_ven_jav_rus_sun_jpn_tml_kor_lit_mol_zul_svk_ind_hin_amr_bat_mnd_krd_swt_fre_hau_urd_prs_grk_guj_qcu_lat_scr_swe_ewe_wly_glc_gam_bul_mly_afr_akn_arw_xho_mao_tha_aeg_knd_dyu_dgb_uzb_mcd_ben_aze_bem_vie_chh_cic_lda_ses	-0.772359238604128	-1.85898530268923	0.0661914705516478
489	wly_afr_cic_mcd_tig_owc_anl_grk_azi_tur_tsw_ind_bam_scr_ben_bsq_rus_mlt_dyu_cnt_svk_glc_fbf_spa_swt_fre_est_ven_akn_hun_pol_gam_geo_cze_alb_hin_lat_sid_amh_urd_fin_zul_mly_ukr_tag_jpn_knd_kor_dut_bul_ses_slo_mao_arw_amr_jav_mnd_ctl_swa_eng_sod_pan_lit_prs_krd_qcu_mol_ger_swe_lda_chh_rom_heb_por_sun_ita_dgb_guj_moo_bat_tha_aeg_tml_igb_yor_uzb_bos_nor_aze_tsn_vie_hau_ewe_bem_xho	-0.0467566670289025	-0.110160698875065	0.912519302826008
490	tig_nor_tsw_grk_sod_sid_owc_ben_uzb_azi_ewe_bat_moo_ukr_dut_bsq_fre_amh_igb_mnd_urd_spa_swt_lat_bam_ita_est_lda_tsn_hun_bos_aeg_geo_ctl_lit_prs_ger_anl_hau_swe_fin_fbf_jav_glc_tag_jpn_tml_kor_svk_pol_swa_arw_mly_scr_chh_mao_cnt_rom_cic_mcd_amr_bul_slo_krd_por_qcu_afr_rus_alb_xho_heb_hin_gam_mol_sun_eng_ven_pan_bem_ind_tha_wly_knd_akn_dyu_tur_guj_cze_aze_ses_vie_mlt_yor_zul_dgb	-0.116477671124186	-0.275401439808623	0.783618804898492
491	mlt_afr_swt_ben_sid_sod_anl_scr_aze_uzb_xho_mao_swa_alb_svk_bsq_slo_heb_dyu_cnt_fre_lat_ven_grk_moo_mol_hun_akn_yor_est_arw_wly_geo_hin_dut_glc_urd_amh_amr_lit_fin_ewe_ind_mcd_tag_jpn_knd_kor_prs_ukr_ses_pol_jav_swe_chh_mly_mnd_guj_dgb_ita_gam_eng_spa_bos_rus_qcu_ger_cze_pan_tsn_aeg_nor_tig_por_bat_rom_zul_bul_tsw_sun_tha_hau_tml_bam_igb_azi_krd_ctl_tur_lda_vie_owc_fbf_cic_bem	-0.630428485303614	-1.50548675956425	0.13558795064757
492	amh_glc_bam_swe_owc_hau_sid_bos_tur_aze_tsn_sun_yor_pol_scr_bsq_urd_sod_zul_cnt_hin_por_swt_spa_xho_pan_fin_lda_swa_hun_guj_chh_geo_ita_mcd_lat_cze_amr_mlt_ben_est_igb_mao_dut_ind_jpn_tml_kor_ger_slo_dgb_prs_tag_lit_tig_jav_mnd_ukr_akn_afr_aeg_mol_alb_ctl_rom_qcu_rus_grk_fre_ven_anl_arw_gam_eng_bat_svk_ewe_bul_bem_mly_tha_wly_knd_dyu_ses_azi_krd_nor_uzb_tsw_vie_heb_moo_cic_fbf	-0.268470615286206	-0.635742614963002	0.526505547055078
493	sod_dut_ven_hin_mlt_wly_hau_fre_aze_tur_lda_jav_bam_scr_prs_bsq_cze_amr_moo_mnd_urd_guj_cic_krd_yor_ctl_hun_swa_ewe_fin_lat_heb_geo_svk_mol_spa_ita_owc_gam_pol_est_swt_bat_ukr_ind_jpn_tml_kor_afr_eng_igb_arw_mao_glc_sid_tag_cnt_rom_ses_pan_anl_slo_bos_swe_rus_qcu_bul_ger_por_fbf_aeg_mcd_amh_alb_sun_lit_zul_nor_bem_mly_tha_chh_knd_akn_dyu_azi_ben_grk_uzb_tsw_vie_tig_tsn_dgb_xho	-0.0632576150156389	-0.14929453212292	0.881644505844687
494	owc_glc_cic_nor_hau_gam_chh_spa_aze_azi_ewe_jav_dyu_hin_ctl_bsq_slo_tig_yor_cnt_rus_por_swa_grk_dgb_alb_fin_zul_lda_hun_mol_amr_geo_prs_svk_dut_cze_sod_mlt_mcd_est_fbf_bat_ben_mly_jpn_tml_kor_swe_rom_bem_ita_mao_pan_amh_sun_mnd_lat_bam_bos_anl_arw_afr_ukr_bul_qcu_guj_eng_ger_igb_heb_krd_aeg_scr_ind_urd_ven_lit_akn_tag_tha_sid_knd_moo_swt_tur_pol_fre_uzb_tsn_vie_wly_xho_ses_tsw	0.576967133103388	1.36335074584973	0.176063417389202
495	sod_ben_fbf_ita_tig_chh_mlt_ukr_azi_uzb_bam_mly_tsn_arw_swe_bsq_rus_sid_swa_cnt_dut_pan_yor_pol_tsw_hin_hun_bem_xho_est_slo_aeg_geo_ger_guj_glc_bos_anl_wly_nor_fin_ven_tag_alb_bat_jpn_knd_kor_scr_cze_ewe_lat_mao_por_owc_ind_mnd_mcd_ses_lit_heb_urd_grk_fre_spa_qcu_rom_prs_krd_akn_gam_bul_amh_afr_jav_mol_moo_eng_dgb_sun_tha_hau_tml_lda_dyu_aze_ctl_svk_tur_swt_vie_amr_igb_zul_cic	-0.540074321422872	-1.28926181374527	0.200504503458863
496	tig_spa_bem_glc_sod_heb_owc_rom_uzb_aze_dgb_jav_fbf_guj_urd_bsq_bos_chh_tsn_cnt_afr_mcd_moo_ger_swa_slo_est_bam_yor_fin_mol_gam_geo_nor_pol_ita_lat_wly_anl_scr_hun_akn_tag_fre_bat_jpn_knd_kor_svk_por_ses_krd_sun_hin_amh_ind_mnd_prs_ewe_eng_aeg_dut_cze_ben_alb_qcu_lit_rus_ctl_zul_sid_arw_mlt_bul_mao_ukr_igb_pan_cic_mly_tha_hau_tml_swt_xho_tur_grk_swe_azi_ven_vie_amr_dyu_lda_tsw	-0.585596082011999	-1.39951253817977	0.164986106612701
497	tig_ctl_igb_afr_gam_wly_amh_guj_uzb_aze_tsw_mly_dgb_alb_ita_bsq_mcd_heb_fbf_cnt_por_ben_bam_pan_dyu_slo_est_moo_lda_fin_rom_amr_geo_nor_spa_arw_rus_mlt_sid_lat_hun_swa_ind_grk_sun_jpn_tml_kor_pol_eng_ewe_hin_jav_svk_chh_mao_mnd_ger_ses_dut_anl_bul_urd_ukr_scr_qcu_krd_mol_prs_xho_sod_glc_owc_bos_tag_fre_zul_swe_akn_bat_tha_aeg_knd_ven_yor_tur_cze_lit_azi_tsn_vie_hau_bem_cic_swt	-0.251158831079518	-0.594051018497638	0.55392029434994
498	hau_krd_ses_rom_chh_amr_heb_dut_aze_tur_ven_bat_tsn_pol_bos_bsq_bul_amh_dyu_cnt_ukr_ita_dgb_ben_moo_afr_est_tsw_cic_hun_cze_aeg_geo_alb_guj_glc_lit_tig_owc_pan_fin_swa_tag_svk_ind_jpn_tml_kor_swe_urd_yor_grk_jav_rus_wly_sun_mnd_lat_akn_arw_sod_por_slo_prs_ger_qcu_eng_fre_mcd_bam_anl_mol_gam_nor_mly_scr_lda_ctl_zul_mao_tha_mlt_knd_fbf_ewe_uzb_spa_hin_azi_igb_vie_sid_bem_swt_xho	-0.771892327256591	-1.85661881871559	0.0665311488494229
499	sid_ukr_tsw_cze_aeg_owc_wly_glc_tur_azi_bam_bat_moo_mol_prs_bsq_spa_hau_fbf_mnd_por_lat_lda_eng_xho_ger_hun_akn_swt_fin_urd_chh_geo_fre_alb_bul_ita_anl_tig_hin_est_dgb_tag_svk_ind_jpn_knd_kor_dut_lit_zul_grk_mao_krd_amr_mly_cnt_scr_bem_rom_sod_rus_swe_mcd_afr_qcu_pan_nor_slo_dyu_amh_arw_mlt_pol_jav_ctl_swa_bos_igb_sun_tha_heb_tml_yor_ses_uzb_guj_ben_aze_ewe_vie_gam_ven_tsn_cic	0.220777198982991	0.519281138084853	0.604798343647769
500	mlt_swe_cic_rus_hau_aeg_anl_ita_azi_tur_ewe_sun_yor_dut_svk_bsq_alb_wly_ses_cnt_mol_pan_lda_ger_dgb_guj_est_ven_bam_hun_fre_chh_geo_grk_urd_bos_hin_gam_amh_afr_fin_bem_mly_krd_mao_jpn_tml_kor_scr_cze_igb_ben_jav_lit_tig_bat_mnd_nor_fbf_bul_amr_ukr_glc_por_mcd_qcu_arw_spa_rom_moo_heb_ctl_sod_eng_ind_pol_akn_prs_swa_tag_tha_sid_knd_tsw_tsn_aze_lat_slo_uzb_xho_vie_owc_swt_zul_dyu	-0.206035069716394	-0.486453745682687	0.627789885515838
501	sid_pol_igb_lat_wly_amr_tig_glc_uzb_azi_yor_ind_cic_bos_guj_bsq_ukr_heb_dgb_mnd_svk_pan_bam_prs_ewe_grk_hun_zul_moo_est_cze_chh_geo_spa_rus_eng_urd_amh_anl_afr_fin_tsw_sun_scr_mao_jpn_knd_kor_dut_nor_ses_hin_bat_rom_sod_jav_cnt_swe_lda_ita_mlt_lit_ger_arw_slo_qcu_ctl_mol_fre_tsn_gam_por_hau_krd_tag_bul_swt_ben_xho_mly_tha_owc_tml_ven_bem_tur_alb_mcd_aze_dyu_vie_aeg_swa_akn_fbf	-1.14077290081835	-2.80749618757056	0.00608323506899031
502	heb_lit_ewe_bul_aeg_amr_amh_scr_uzb_aze_akn_ind_lda_nor_lat_bsq_hin_anl_dyu_cnt_cze_ger_cic_pan_tsw_eng_fin_xho_bem_hun_afr_mlt_geo_alb_grk_mol_spa_sod_sid_por_est_zul_mao_rus_sun_jpn_knd_kor_ctl_slo_igb_mcd_jav_pol_wly_tag_mnd_urd_yor_dut_owc_bos_ukr_arw_guj_qcu_swe_ita_fre_ses_hau_svk_gam_ben_bat_prs_swt_glc_dgb_mly_tha_tig_tml_fbf_swa_azi_rom_krd_tur_bam_vie_chh_ven_moo_tsn	-0.574768484559481	-1.36987921260623	0.174022932962544
503	tig_grk_ewe_krd_anl_chh_amr_ger_aze_tur_zul_bat_xho_scr_dut_bsq_ita_sid_swa_mnd_lat_guj_cic_arw_tsw_rus_fin_swt_akn_est_swe_hau_geo_bul_ukr_mcd_alb_sod_amh_ctl_hun_dyu_jav_svk_mly_jpn_tml_kor_ben_pol_fbf_por_ind_spa_gam_sun_cnt_pan_ses_cze_wly_prs_fre_urd_hin_qcu_lit_nor_rom_yor_aeg_eng_owc_glc_mao_afr_lda_slo_ven_tag_tha_heb_knd_dgb_moo_azi_bos_mol_uzb_bem_vie_mlt_bam_igb_tsn	0.189837291443664	0.447570634193343	0.65550388118756
504	amr_pol_swt_alb_heb_hau_sod_mcd_tur_uzb_moo_bat_akn_lat_swe_bsq_ctl_sid_tsw_mnd_krd_arw_swa_ita_cic_grk_est_bam_igb_fin_hin_gam_geo_bul_lit_glc_fre_anl_chh_rus_hun_zul_ind_urd_mly_jpn_knd_kor_rom_ukr_lda_afr_sun_mol_tig_jav_cnt_scr_dyu_dut_owc_eng_nor_spa_bos_qcu_svk_ger_guj_yor_amh_por_wly_pan_mao_ben_ewe_slo_dgb_tag_tha_aeg_tml_tsn_ven_aze_cze_prs_azi_xho_vie_mlt_ses_bem_fbf	-0.824472736252526	-1.98862448784672	0.0496818791166005
505	mlt_pan_swa_prs_hau_sod_amr_urd_aze_tur_ewe_bat_ven_svk_dut_bsq_afr_chh_xho_mnd_bos_swe_moo_rom_bam_lit_fin_cic_bem_est_alb_sid_geo_pol_glc_grk_rus_owc_anl_nor_hun_dyu_mao_mcd_ind_jpn_knd_kor_mol_eng_tsw_scr_mly_ger_tig_sun_cnt_arw_ses_lat_amh_guj_fre_bul_spa_qcu_ita_ukr_cze_lda_wly_krd_gam_hin_jav_slo_igb_ben_yor_tag_tha_heb_tml_dgb_swt_uzb_por_ctl_azi_akn_vie_aeg_tsn_fbf_zul	-0.973437478122795	-2.36315158266382	0.0202025911192413
506	amh_grk_ven_fre_sid_amr_gam_afr_tur_aze_akn_jav_igb_bul_rom_bsq_hin_chh_bam_cnt_eng_mcd_xho_ger_swa_ukr_est_tsw_zul_fin_ben_wly_geo_guj_swe_spa_prs_sod_tig_slo_hun_fbf_sun_alb_mly_jpn_tml_kor_bos_glc_lda_cze_ind_urd_aeg_bat_mnd_svk_cic_scr_mlt_arw_dut_nor_ita_qcu_krd_pan_rus_dyu_anl_por_heb_ctl_tag_mol_ewe_lit_swt_mao_tha_owc_knd_tsn_yor_uzb_lat_pol_azi_dgb_vie_hau_moo_bem_ses	0.221724606582224	0.523051623883956	0.602182317262101
507	aeg_slo_bam_ita_sid_tig_wly_eng_aze_tur_dgb_mly_tsn_hin_dut_bsq_arw_sod_zul_mnd_fre_ben_ewe_lat_dyu_afr_hun_lda_swa_fin_cze_hau_geo_spa_glc_mol_mcd_mlt_chh_swe_est_igb_bat_krd_jav_jpn_knd_kor_pan_rom_akn_por_sun_grk_amh_tag_cnt_guj_fbf_lit_anl_scr_prs_bul_urd_qcu_svk_nor_pol_ses_owc_bos_heb_ukr_mao_ctl_cic_alb_ven_ind_tha_amr_tml_yor_moo_azi_rus_ger_uzb_xho_vie_gam_tsw_bem_swt	-0.327921841789781	-0.777507533123356	0.438832775043854
508	amh_por_dgb_arw_chh_heb_mlt_mcd_azi_uzb_cic_tag_dyu_dut_spa_bsq_bos_gam_ven_mnd_cze_mol_swt_rus_zul_bul_fin_bam_igb_est_swe_sid_geo_fre_nor_afr_slo_amr_wly_ger_hun_moo_mao_ctl_sun_jpn_knd_kor_eng_svk_akn_lit_jav_guj_tig_mly_cnt_scr_fbf_lat_sod_prs_urd_alb_rom_qcu_grk_ukr_glc_yor_owc_ita_aeg_hin_ind_pol_lda_krd_tsw_bat_tha_anl_tml_xho_swa_tur_ben_pan_aze_bem_vie_hau_ses_tsn_ewe	0.144956434642287	0.341056719791521	0.733830201103073
509	amh_pan_moo_por_mlt_chh_wly_ben_uzb_aze_akn_bat_igb_ita_scr_bsq_glc_anl_ewe_cnt_afr_spa_lda_hin_tsn_slo_hun_bem_bam_est_urd_gam_geo_nor_grk_lit_cze_heb_tig_prs_fin_ven_mao_eng_sun_jpn_knd_kor_ger_alb_yor_pol_ind_ctl_owc_jav_mnd_guj_dgb_fre_hau_bul_rus_rom_ukr_qcu_mcd_mol_krd_zul_aeg_arw_sod_bos_tag_lat_fbf_dut_dyu_mly_tha_amr_tml_swa_swt_tur_swe_svk_azi_tsw_vie_sid_ses_cic_xho	-0.346431063187361	-0.820591530620396	0.413977371562624
510	aeg_cze_ses_mol_tig_sid_gam_bul_azi_aze_dyu_mly_fbf_arw_lat_bsq_guj_wly_swt_cnt_bos_lit_akn_eng_dgb_prs_fin_ewe_igb_est_rom_hau_geo_fre_scr_ita_urd_amr_owc_svk_hun_bam_tag_pol_sun_jpn_knd_kor_grk_mcd_tsn_ukr_mao_spa_anl_jav_mnd_glc_tsw_krd_chh_ctl_por_slo_ben_qcu_swe_rus_alb_swa_heb_nor_sod_dut_bat_afr_lda_ger_moo_ind_tha_amh_tml_cic_ven_tur_hin_pan_uzb_zul_vie_mlt_xho_bem_yor	-0.301610530633124	-0.714083583813466	0.476963909737491
511	tig_ben_yor_ita_owc_sid_aeg_bos_azi_tur_zul_mao_lda_lit_pol_bsq_rus_heb_ses_mnd_por_lat_moo_prs_bam_alb_hun_swt_ewe_fin_ctl_mlt_geo_rom_nor_mcd_swe_wly_gam_grk_est_tsw_bat_krd_jav_jpn_knd_kor_ger_urd_fbf_eng_sun_slo_sod_tag_cnt_pan_dgb_dut_anl_spa_fre_guj_hin_qcu_glc_ukr_cze_ven_amh_arw_amr_scr_ind_svk_xho_bul_akn_mly_tha_hau_tml_cic_tsn_uzb_mol_afr_aze_dyu_vie_chh_igb_swa_bem	0.0285844663959246	0.0673144868384622	0.946475852071862
512	gam_afr_akn_ben_heb_hau_sid_eng_uzb_tur_dgb_ind_ven_rom_dut_bsq_swe_chh_yor_mnd_bos_por_tsn_ita_moo_lat_est_cic_tsw_fin_cze_mlt_geo_urd_slo_scr_rus_amh_amr_mol_hun_dyu_jav_prs_mly_jpn_knd_kor_pan_pol_igb_krd_mao_spa_tig_sun_cnt_arw_ses_ukr_owc_svk_ctl_hin_ger_qcu_alb_mcd_grk_bam_aeg_guj_sod_nor_tag_glc_swt_lit_bem_bat_tha_anl_tml_fbf_ewe_aze_bul_fre_azi_xho_vie_wly_swa_lda_zul	0.085474157791935	0.201371804295384	0.840847649694039
513	gam_fre_tsw_rom_wly_amr_anl_pol_aze_azi_xho_ind_ses_mol_urd_bsq_ctl_chh_fbf_mnd_lat_ukr_swa_mcd_dgb_hin_fin_ewe_akn_hun_swe_aeg_geo_grk_spa_krd_bul_mlt_tig_rus_est_igb_mao_por_tag_jpn_tml_kor_afr_ita_zul_scr_bat_prs_sod_jav_cnt_glc_cic_ger_owc_dut_cze_alb_ben_qcu_nor_guj_svk_dyu_heb_arw_hau_pan_mly_slo_yor_bos_tsn_sun_tha_sid_knd_bam_swt_tur_eng_lit_uzb_lda_vie_amh_ven_moo_bem	-0.328307631240641	-0.778201951465373	0.438425371781301
514	sod_guj_swa_lat_hau_heb_gam_pan_tur_aze_akn_ind_zul_cze_rus_bsq_bos_chh_bam_mnd_scr_hin_tsw_lit_cic_prs_hun_moo_bem_fin_glc_owc_geo_urd_spa_por_bul_aeg_wly_ctl_est_ses_tag_ukr_jav_jpn_tml_kor_pol_fre_dgb_rom_mly_grk_amr_bat_cnt_mol_yor_krd_amh_nor_ger_arw_afr_qcu_slo_alb_svk_igb_tig_mcd_anl_ben_mao_eng_ven_swe_lda_sun_tha_mlt_knd_tsn_ewe_uzb_ita_dut_azi_swt_vie_sid_xho_dyu_fbf	0.0329575716970551	0.0775763335015778	0.938331728639479
515	aeg_glc_fbf_krd_wly_amh_amr_ctl_tur_uzb_lda_tag_tsw_alb_lit_bsq_scr_sod_dyu_cnt_bos_bul_ven_swe_dgb_grk_hun_swa_moo_fin_dut_sid_geo_cze_ita_pol_por_mlt_hau_eng_est_cic_mly_urd_sun_jpn_knd_kor_ukr_svk_bam_fre_jav_hin_owc_mao_mnd_spa_tsn_arw_heb_prs_nor_ger_guj_qcu_ben_lat_mol_akn_anl_mcd_tig_pan_bat_rom_igb_slo_xho_ind_tha_gam_tml_bem_ses_aze_rus_afr_azi_swt_vie_chh_zul_yor_ewe	-0.3361701677101	-0.796405005742826	0.427825008284294
516	gam_lat_akn_ita_heb_amh_sid_rom_aze_uzb_tsw_ind_swt_mol_prs_bsq_alb_amr_tsn_mnd_ukr_ger_igb_swe_yor_svk_fin_swa_xho_hun_ctl_chh_geo_hin_nor_lit_arw_sod_mlt_pol_est_ses_bat_spa_mly_jpn_tml_kor_slo_eng_moo_grk_tag_afr_tig_jav_cnt_bul_dgb_fre_owc_pan_bos_por_guj_qcu_rus_krd_urd_zul_wly_scr_anl_ben_mao_glc_cic_cze_dyu_sun_tha_aeg_knd_bam_lda_tur_mcd_dut_azi_bem_vie_hau_ewe_fbf_ven	-0.11698607818479	-0.275643972767553	0.783433072062702
517	aeg_slo_zul_alb_anl_chh_sod_swe_tur_azi_cic_ind_dyu_lat_afr_bsq_prs_heb_lda_cnt_ger_por_ven_grk_ewe_fre_est_fbf_bem_fin_lit_sid_geo_spa_arw_bul_guj_gam_tig_ukr_hun_tsn_bat_krd_jav_jpn_tml_kor_nor_ctl_dgb_glc_tag_ita_amr_mly_mnd_svk_xho_mcd_wly_dut_cze_rus_hin_qcu_pan_urd_eng_igb_amh_mol_owc_rom_mao_pol_ses_ben_tsw_sun_tha_hau_knd_swa_swt_aze_scr_bos_uzb_moo_vie_mlt_bam_akn_yor	-0.27783782133887	-0.656895014417983	0.512870737882581
518	anl_mol_xho_spa_sid_sod_owc_prs_azi_uzb_moo_sun_dgb_grk_glc_bsq_lat_aeg_bem_cnt_ger_arw_swt_bos_ses_bul_hun_bam_tsn_fin_cze_wly_geo_pol_swe_lit_fre_amr_heb_krd_est_ewe_mly_rom_ind_jpn_tml_kor_alb_ctl_ven_ukr_tag_pan_gam_mao_mnd_eng_dyu_urd_amh_ita_nor_hin_dut_qcu_mcd_ben_slo_fbf_chh_svk_hau_afr_bat_por_yor_rus_igb_jav_tha_tig_knd_zul_cic_tur_guj_scr_aze_lda_vie_mlt_swa_tsw_akn	-0.444578530059395	-1.05414595700418	0.294547111446722
519	sid_dut_dgb_ukr_mlt_amr_sod_ita_azi_aze_bem_jav_igb_rom_bul_bsq_mol_heb_fbf_mnd_glc_urd_tsw_hin_xho_eng_hun_tsn_dyu_fin_slo_gam_geo_lat_arw_ctl_afr_chh_wly_mcd_est_yor_mao_pol_bat_jpn_tml_kor_lit_rus_bam_cze_tag_ger_aeg_sun_cnt_scr_swa_prs_anl_pan_swe_fre_nor_qcu_grk_ben_alb_lda_tig_spa_owc_bos_ind_svk_ewe_krd_swt_mly_tha_amh_knd_moo_cic_tur_por_guj_uzb_ses_vie_hau_ven_akn_zul	0.139074893698057	0.32726073307546	0.744206182609517
520	amh_scr_ewe_ger_hau_heb_sod_arw_tur_aze_fbf_ind_ven_eng_glc_bsq_por_tig_yor_mnd_fre_hin_dyu_mol_ses_svk_hun_swa_cic_fin_alb_owc_geo_spa_rus_urd_ukr_chh_anl_nor_est_tsn_bat_rom_tag_jpn_tml_kor_krd_pol_akn_slo_mao_cze_gam_jav_cnt_afr_bam_pan_wly_ita_bul_mcd_dut_qcu_ben_swe_lit_xho_mlt_ctl_amr_guj_sun_prs_bem_grk_dgb_mly_tha_aeg_knd_lda_tsw_azi_bos_lat_uzb_moo_vie_sid_swt_igb_zul	-0.13138714682122	-0.309857716602619	0.757362407869443
521	anl_glc_lda_por_amh_owc_tig_nor_tur_azi_swt_sun_yor_krd_hin_bsq_afr_mlt_dgb_mnd_guj_spa_tsn_arw_bam_alb_fin_xho_ven_est_scr_hau_geo_cze_svk_urd_prs_chh_heb_swe_hun_fbf_tag_ita_mao_jpn_knd_kor_slo_ctl_bem_bos_mly_bul_sid_ind_cnt_lit_cic_rus_aeg_ger_mcd_fre_pol_qcu_mol_dut_eng_tsw_wly_grk_gam_rom_bat_ben_moo_pan_swa_jav_tha_sod_tml_akn_dyu_uzb_lat_ukr_aze_zul_vie_amr_ewe_igb_ses	0.0486037389212189	0.114455889461217	0.909123155220985
522	heb_bos_xho_slo_sid_owc_tig_urd_aze_tur_dyu_bat_cic_lat_dut_bsq_swe_chh_swa_cnt_rom_grk_tsw_lit_dgb_bul_hun_bem_tsn_est_cze_amh_geo_ctl_hin_ukr_ben_mlt_anl_arw_fin_moo_tag_eng_sun_jpn_tml_kor_por_mcd_ven_glc_jav_ger_hau_mly_mnd_spa_fbf_prs_wly_ita_guj_afr_fre_qcu_alb_svk_nor_akn_amr_mol_sod_pol_mao_pan_ewe_rus_swt_ind_tha_aeg_knd_igb_zul_uzb_scr_krd_azi_lda_vie_gam_yor_bam_ses	-0.595617265539162	-1.42001689597442	0.158946410292924
523	sid_ben_swa_swe_gam_aeg_amr_bos_tur_azi_zul_jav_ven_prs_ctl_bsq_rom_wly_fbf_mnd_afr_grk_cic_mcd_akn_cze_hun_swt_tsn_fin_alb_tig_geo_pan_urd_svk_fre_hau_chh_nor_est_igb_tag_arw_bat_jpn_tml_kor_slo_mol_lda_dut_ind_spa_sod_mao_cnt_rus_ses_por_owc_ger_ukr_lit_glc_qcu_krd_hin_scr_moo_heb_eng_anl_lat_mly_ita_dgb_guj_dyu_sun_tha_amh_knd_xho_bam_aze_pol_bul_uzb_ewe_vie_mlt_tsw_yor_bem	-0.0107547415749751	-0.025338841481904	0.979838984241292
524	aeg_prs_swt_cze_gam_sod_amr_swe_tur_azi_bem_mao_igb_por_scr_bsq_bos_mlt_ewe_cnt_pan_ctl_lda_hin_dyu_eng_fin_zul_ses_hun_ukr_heb_geo_arw_urd_fre_ita_chh_tig_alb_est_tsw_bat_rus_jav_jpn_knd_kor_lit_bul_tsn_mol_tag_rom_wly_sun_mnd_nor_ven_lat_anl_pol_ger_guj_grk_qcu_dut_mcd_svk_fbf_hau_afr_sid_krd_mly_slo_swa_spa_yor_ind_tha_amh_tml_cic_dgb_aze_ben_glc_uzb_bam_vie_owc_xho_moo_akn	-0.46259398151444	-1.100039189042	0.274154360044083
525	amr_mol_akn_lit_aeg_wly_owc_grk_aze_azi_dyu_bat_cic_glc_nor_bsq_urd_mlt_lda_mnd_svk_ben_yor_hin_igb_ctl_hun_moo_tsn_est_pol_amh_geo_pan_lat_rom_ukr_sod_sid_fre_fin_zul_mly_arw_ind_jpn_knd_kor_scr_eng_ven_dut_jav_alb_heb_mao_cnt_prs_xho_slo_chh_cze_mcd_ger_bos_qcu_rus_guj_bul_swt_hau_afr_anl_krd_tag_por_tsw_swe_fbf_sun_tha_tig_tml_dgb_bem_uzb_spa_ita_tur_bam_vie_gam_ewe_swa_ses	0.405138742119981	0.953483093644711	0.342817068694891
526	amr_ukr_swa_pan_anl_wly_tig_lat_tur_uzb_xho_mao_swt_rom_cze_bsq_spa_mlt_bem_cnt_krd_urd_bam_guj_dgb_mol_est_ses_tsw_fin_slo_hau_geo_rus_hin_por_lit_owc_aeg_nor_hun_fbf_jav_bos_ind_jpn_tml_kor_swe_ctl_cic_eng_tag_alb_sod_mly_mnd_mcd_tsn_afr_chh_ita_dut_fre_grk_qcu_arw_bul_pol_lda_heb_svk_amh_scr_sun_prs_ewe_ben_igb_bat_tha_sid_knd_akn_yor_aze_ger_glc_azi_ven_vie_gam_zul_dyu_moo	-0.0545838108685835	-0.12850252723809	0.898028782016524
527	chh_bos_bem_alb_aeg_mlt_heb_mol_azi_aze_swt_bat_akn_ita_prs_bsq_grk_amh_zul_cnt_por_ger_moo_ctl_yor_guj_est_tsn_ses_fin_cze_hau_geo_dut_nor_pol_lat_tig_wly_urd_hun_ewe_mly_afr_tag_jpn_tml_kor_glc_ukr_lda_ben_jav_bul_owc_mao_mnd_krd_tsw_eng_amr_arw_lit_scr_fre_qcu_swe_rom_pan_dyu_sod_slo_anl_rus_sun_hin_swa_spa_xho_ind_tha_gam_knd_ven_igb_tur_mcd_svk_uzb_bam_vie_sid_cic_dgb_fbf	0.565180491202512	1.33446532478983	0.185309570248892
528	aeg_fre_moo_svk_gam_anl_amr_glc_aze_tur_tsw_mly_dyu_pol_slo_bsq_ben_heb_igb_cnt_mcd_afr_akn_grk_tsn_ita_est_yor_ses_hun_urd_mlt_geo_eng_hin_scr_spa_amh_hau_lit_fin_cic_sun_mol_tag_jpn_tml_kor_guj_swe_zul_bul_bat_arw_chh_jav_mnd_nor_ven_pan_tig_ukr_cze_krd_alb_qcu_lat_ger_por_xho_sid_prs_owc_bos_mao_ctl_fbf_rus_swa_ind_tha_sod_knd_lda_bam_uzb_dut_rom_azi_ewe_vie_wly_bem_swt_dgb	-0.398935570832778	-0.945517479319908	0.346844892365797
529	aeg_cze_yor_svk_anl_heb_gam_nor_tur_aze_igb_jav_moo_slo_hin_bsq_rus_sid_lda_mnd_spa_ita_dyu_afr_swt_glc_fin_zul_fbf_est_arw_owc_geo_lit_ukr_grk_dut_amr_sod_urd_hun_dgb_mly_ger_sun_jpn_tml_kor_lat_scr_ven_eng_mao_krd_hau_bat_cnt_fre_tsw_mol_tig_pol_bul_alb_ctl_qcu_mcd_bos_por_ewe_wly_rom_amh_guj_tag_swe_tsn_prs_bem_ind_tha_mlt_knd_ses_akn_uzb_ben_pan_azi_xho_vie_chh_swa_bam_cic	-0.0303130450460216	-0.0713702754864228	0.943256323241954
530	gam_spa_yor_slo_sod_aeg_amr_ita_tur_azi_lda_sun_bem_ctl_bul_bsq_urd_owc_swt_cnt_lit_lat_ewe_grk_ven_krd_hun_igb_tsw_fin_ger_wly_geo_ben_bos_dut_scr_chh_heb_glc_est_dyu_mao_alb_ind_jpn_knd_kor_cze_arw_zul_guj_tag_fre_hau_mly_mnd_por_dgb_nor_tig_rom_ukr_svk_pan_qcu_mcd_pol_hin_xho_sid_eng_mlt_afr_bat_mol_cic_swe_tsn_jav_tha_amh_tml_moo_akn_aze_prs_rus_uzb_swa_vie_anl_fbf_bam_ses	-0.673870322553193	-1.61623377813766	0.109431162394544
531	sod_dut_dyu_hin_mlt_chh_amr_slo_azi_uzb_igb_ind_swt_ben_rom_bsq_alb_anl_zul_cnt_lit_arw_ewe_afr_bam_urd_fin_yor_tsn_hun_nor_gam_geo_mcd_svk_ukr_bul_sid_aeg_ita_est_ven_jav_prs_sun_jpn_knd_kor_glc_spa_moo_mol_bat_eng_hau_mao_mnd_rus_xho_swe_tig_por_cze_guj_ger_qcu_grk_bos_krd_cic_owc_scr_heb_lat_tag_fre_bem_ctl_akn_mly_tha_amh_tml_dgb_fbf_tur_pan_pol_aze_lda_vie_wly_tsw_ses_swa	-0.578780779441999	-1.37845035718997	0.171371322524976
532	wly_lat_igb_swe_chh_amh_tig_krd_tur_aze_dyu_sun_yor_grk_guj_bsq_nor_heb_fbf_cnt_ben_bos_cic_rom_xho_ctl_fin_bam_swa_est_ita_sod_geo_slo_rus_spa_scr_hau_mlt_por_hun_swt_jav_ukr_bat_jpn_tml_kor_fre_bul_zul_pol_tag_urd_aeg_ind_mnd_arw_ewe_mol_amr_svk_alb_eng_cze_qcu_hin_ger_prs_moo_sid_afr_gam_glc_mao_mcd_ven_lit_bem_mly_tha_anl_knd_lda_ses_azi_dut_pan_uzb_dgb_vie_owc_tsn_akn_tsw	-0.470702379189222	-1.1185540567218	0.266211358417893
533	hau_swe_dgb_hin_heb_anl_tig_arw_azi_uzb_ses_bat_ewe_ctl_guj_bsq_krd_aeg_swt_cnt_afr_slo_ven_glc_bam_grk_est_lda_tsn_hun_spa_chh_geo_scr_fre_cze_ukr_sod_mlt_mol_fin_yor_ind_ben_mly_jpn_tml_kor_dut_ger_igb_lit_mao_nor_amr_jav_mnd_pol_dyu_rus_owc_bos_lat_ita_urd_qcu_mcd_bul_svk_swa_gam_eng_sid_pan_sun_alb_cic_rom_xho_tag_tha_amh_knd_akn_zul_tur_prs_por_aze_moo_vie_wly_bem_fbf_tsw	-0.558636311628002	-1.33145343937042	0.186294302125732
534	wly_ita_tsw_lit_mlt_amr_chh_swe_tur_uzb_moo_sun_igb_pol_alb_bsq_dut_heb_cic_mnd_rus_ger_dgb_bul_swa_pan_fin_ses_lda_hun_slo_hau_geo_spa_grk_hin_cze_tig_aeg_bos_est_bem_mao_prs_ind_jpn_knd_kor_krd_svk_fbf_urd_jav_guj_owc_mly_cnt_rom_tsn_ben_amh_ctl_arw_lat_mcd_qcu_ukr_nor_glc_yor_sid_afr_gam_fre_bat_mol_ven_eng_swt_tag_tha_anl_tml_ewe_zul_azi_por_scr_aze_dyu_vie_sod_xho_akn_bam	-1.10262757208764	-2.70062075478544	0.0082237806399485
535	amh_ukr_ewe_urd_sod_sid_mlt_krd_aze_uzb_bem_tag_ven_glc_pan_bsq_afr_anl_swt_mnd_bul_mcd_swa_fre_moo_grk_hun_bam_cic_fin_hin_tig_geo_cze_nor_spa_slo_aeg_amr_arw_est_yor_sun_lit_ind_jpn_tml_kor_dut_ger_fbf_lat_jav_eng_heb_bat_cnt_bos_dyu_swe_chh_mol_pol_ctl_ita_qcu_por_rom_svk_lda_hau_scr_owc_guj_mao_rus_igb_alb_ses_mly_tha_wly_knd_tsn_xho_tur_prs_ben_azi_zul_vie_gam_dgb_tsw_akn	-0.817374824085971	-1.97226816469595	0.0515494791132521
536	mlt_ben_fbf_rom_tig_owc_heb_nor_azi_aze_ven_jav_akn_bul_guj_bsq_pol_aeg_xho_cnt_dut_grk_dgb_rus_swt_spa_fin_ses_bem_hun_arw_anl_geo_bos_slo_ukr_fre_gam_hau_ita_est_ewe_bat_krd_tag_jpn_tml_kor_eng_prs_bam_hin_ind_scr_sid_sun_mnd_lit_tsn_glc_amh_mcd_ctl_alb_mol_qcu_pan_ger_swe_tsw_sod_svk_chh_urd_mao_lat_moo_cze_yor_mly_tha_amr_knd_cic_igb_tur_afr_por_uzb_lda_vie_wly_swa_zul_dyu	-0.716565357221648	-1.71891658736521	0.0889566199010982
537	chh_ger_moo_svk_mlt_wly_sid_scr_uzb_azi_swt_ind_tsn_cze_bul_bsq_lat_sod_ven_mnd_ukr_hin_ewe_ita_yor_prs_hun_zul_xho_fin_lit_hau_geo_glc_pan_pol_spa_amh_anl_guj_est_cic_mly_dut_mao_jpn_tml_kor_urd_ctl_dyu_rus_sun_alb_heb_jav_cnt_nor_ses_por_aeg_krd_ben_afr_rom_qcu_mcd_mol_grk_bem_tig_eng_owc_swe_bat_arw_tsw_bos_lda_tag_tha_amr_knd_akn_swa_tur_slo_fre_aze_fbf_vie_gam_igb_dgb_bam	-0.338098557851257	-0.80135124677736	0.424971025817206
538	anl_eng_moo_bos_mlt_gam_heb_ukr_uzb_azi_ses_mao_swa_scr_rus_bsq_hin_chh_zul_mnd_por_bul_dyu_nor_fbf_lat_fin_tsn_xho_hun_mcd_sid_geo_fre_alb_prs_pol_aeg_owc_grk_est_bem_jav_swe_mly_jpn_tml_kor_ctl_krd_ewe_cze_bat_guj_tig_tag_cnt_slo_yor_urd_amr_ger_dut_rom_glc_qcu_arw_mol_ita_lda_sod_ben_hau_spa_ind_afr_akn_lit_ven_sun_tha_amh_knd_igb_tsw_tur_svk_pan_aze_swt_vie_wly_cic_bam_dgb	-0.0531115264398958	-0.12513768215257	0.900684658025164
539	aeg_scr_xho_krd_amh_heb_amr_lat_tur_azi_akn_bat_ses_slo_pan_bsq_rus_sid_yor_mnd_ita_grk_cic_guj_bem_rom_fin_fbf_moo_est_eng_hau_geo_prs_ger_fre_cze_anl_tig_ukr_hun_lda_sun_dut_mao_jpn_tml_kor_mol_ben_bam_pol_ind_arw_chh_jav_cnt_ctl_swt_urd_wly_bos_afr_por_swe_qcu_nor_glc_lit_tsn_sod_bul_mlt_hin_mly_alb_igb_svk_dgb_tag_tha_owc_knd_tsw_swa_aze_mcd_spa_uzb_ven_vie_gam_dyu_zul_ewe	-0.621826826090286	-1.48539938334896	0.140820033002777
540	tig_prs_moo_mol_gam_owc_sid_slo_aze_tur_fbf_jav_lda_bul_ukr_bsq_cze_amr_ven_cnt_nor_dut_cic_rom_ses_ita_hun_dgb_dyu_est_guj_chh_geo_krd_afr_pol_glc_aeg_sod_grk_fin_xho_tag_scr_sun_jpn_tml_kor_ger_eng_swt_svk_mly_lit_heb_ind_mnd_rus_zul_por_amh_mcd_pan_ben_alb_qcu_bos_swe_arw_igb_wly_spa_anl_ctl_mao_hin_swa_fre_akn_bat_tha_hau_knd_bem_bam_uzb_lat_urd_azi_tsw_vie_mlt_yor_tsn_ewe	-0.0586677900055005	-0.13842976000574	0.890200080158877
541	aeg_glc_igb_mcd_amr_sid_wly_krd_tur_aze_swa_sun_tsn_ger_bul_bsq_slo_mlt_fbf_cnt_hin_spa_swt_svk_ewe_urd_hun_bam_bem_est_ukr_hau_geo_dut_scr_guj_pan_gam_chh_fre_fin_xho_ind_arw_tag_jpn_knd_kor_bos_eng_ven_rus_mao_ita_sod_jav_mnd_lat_akn_pol_tig_grk_alb_lit_nor_qcu_mol_ben_ctl_dgb_amh_cze_heb_afr_mly_por_yor_swe_tsw_bat_tha_anl_tml_zul_ses_azi_prs_rom_uzb_lda_vie_owc_moo_cic_dyu	-0.076003579805323	-0.179214657932826	0.858159025225666
542	aeg_guj_bam_mol_gam_owc_chh_scr_tur_uzb_dyu_mly_bem_arw_swe_bsq_afr_amh_tsw_cnt_glc_mcd_yor_bul_fbf_pan_est_zul_ewe_fin_pol_sid_geo_slo_hin_por_ger_hau_wly_ita_hun_akn_ind_ctl_bat_jpn_tml_kor_nor_svk_ven_eng_sun_rus_heb_tag_mnd_ben_cic_bos_amr_lat_lit_urd_cze_qcu_alb_prs_ukr_lda_mlt_spa_sod_rom_jav_dut_tsn_grk_xho_mao_tha_tig_knd_dgb_ses_azi_krd_fre_aze_igb_vie_anl_moo_swt_swa	-0.102842848860573	-0.242785784166232	0.808706007106941
543	anl_ben_fbf_ukr_gam_sod_aeg_spa_uzb_azi_yor_tag_tsn_cze_bul_bsq_ita_chh_lda_mnd_arw_krd_swt_slo_dgb_lit_hun_ewe_tsw_fin_pol_tig_geo_bos_urd_grk_hin_wly_sid_prs_est_igb_mao_afr_ind_jpn_tml_kor_rus_mcd_ven_pan_sun_ctl_mlt_jav_cnt_mol_swa_guj_hau_lat_scr_dut_alb_qcu_nor_eng_rom_cic_heb_swe_owc_svk_mly_por_moo_glc_bem_bat_tha_amh_knd_dyu_zul_tur_ger_fre_aze_ses_vie_amr_bam_akn_xho	-0.680066505910604	-1.63074047494791	0.106327305109463
544	hau_cze_dgb_mol_chh_amh_tig_hin_uzb_aze_igb_tag_cic_glc_nor_bsq_svk_amr_ven_mnd_slo_pan_lda_krd_swt_rus_est_ewe_akn_fin_pol_wly_geo_ger_por_ukr_alb_heb_aeg_spa_hun_yor_sun_guj_ind_jpn_tml_kor_dut_afr_tsn_ben_mao_lit_sid_bat_cnt_prs_xho_grk_sod_ita_arw_bul_lat_qcu_swe_rom_mcd_bam_owc_eng_gam_ctl_jav_bos_fbf_scr_tsw_mly_tha_mlt_knd_zul_swa_tur_urd_fre_azi_bem_vie_anl_dyu_moo_ses	-0.980164226615973	-2.38426038692231	0.0191442697004341
545	sid_mcd_swa_ben_wly_sod_gam_hin_aze_azi_cic_mly_ewe_spa_bul_bsq_eng_heb_swt_cnt_grk_rom_ses_lat_bem_lit_est_igb_tsw_fin_dut_chh_geo_mol_swe_nor_bos_mlt_hau_ukr_hun_bam_bat_scr_sun_jpn_knd_kor_pan_ctl_dgb_alb_ind_por_owc_jav_mnd_svk_yor_prs_aeg_glc_arw_urd_afr_qcu_guj_ger_fre_dyu_anl_ita_tig_rus_tag_cze_tsn_krd_moo_mao_tha_amr_tml_ven_akn_tur_pol_slo_uzb_fbf_vie_amh_lda_zul_xho	0.267000419812351	0.630291415841207	0.5300496348364
546	aeg_spa_swt_glc_chh_amh_wly_nor_tur_uzb_dgb_mao_tsw_arw_hin_bsq_ita_amr_ses_cnt_guj_lit_ven_eng_akn_pan_fin_bam_dyu_hun_mcd_heb_geo_pol_swe_cze_prs_tig_sid_rus_est_fbf_ind_svk_jav_jpn_tml_kor_bul_alb_tsn_ger_mly_ukr_hau_bat_mnd_grk_yor_bos_owc_ben_krd_slo_urd_qcu_por_dut_lat_swa_mlt_rom_sod_scr_tag_mol_cic_fre_xho_sun_tha_anl_knd_moo_zul_azi_afr_ctl_aze_igb_vie_gam_lda_ewe_bem	-0.673003305645028	-1.61220751403358	0.110305409569536
547	hau_guj_dgb_pan_aeg_owc_amh_grk_uzb_aze_bem_bat_dyu_eng_svk_bsq_ukr_anl_xho_cnt_scr_glc_yor_rom_igb_mol_fin_ewe_swa_hun_ger_mlt_geo_afr_pol_mcd_slo_wly_tig_lit_est_cic_jav_por_mao_jpn_knd_kor_ctl_nor_bam_dut_mly_cze_sid_ind_mnd_bul_ven_rus_heb_alb_ben_ita_prs_qcu_lat_spa_hin_swt_sod_bos_amr_arw_tag_krd_moo_urd_tsw_sun_tha_chh_tml_tsn_ses_azi_swe_fre_tur_akn_vie_gam_fbf_lda_zul	0.368242861834888	0.868275008174561	0.387478903698245
548	owc_cze_ewe_ger_sod_sid_anl_hin_azi_uzb_ven_tag_bam_mol_rom_bsq_mcd_amr_swa_cnt_glc_ctl_fbf_ben_akn_nor_hun_zul_dyu_fin_swe_tig_geo_afr_urd_slo_bul_chh_hau_lat_est_cic_mao_spa_jav_jpn_tml_kor_arw_guj_bem_ita_bat_pan_aeg_sun_mnd_fre_dgb_rus_amh_prs_ukr_dut_krd_qcu_lit_eng_grk_igb_wly_por_heb_pol_ind_scr_moo_bos_ses_mly_tha_mlt_knd_tsn_yor_tur_alb_svk_aze_swt_vie_gam_lda_xho_tsw	0.0650252635716361	0.152919292455965	0.878793219717353
549	amr_prs_swa_afr_sod_amh_tig_por_aze_uzb_bem_jav_zul_nor_ger_bsq_lat_chh_igb_mnd_ctl_guj_yor_pol_lda_grk_est_ses_bam_hun_rom_heb_geo_krd_eng_lit_cze_gam_hau_mol_fin_moo_tag_mcd_sun_jpn_tml_kor_alb_ukr_akn_spa_mly_urd_aeg_ind_cnt_scr_dgb_hin_sid_rus_ita_swe_svk_qcu_bos_bul_dut_ven_mlt_ben_owc_slo_bat_arw_cic_glc_xho_mao_tha_anl_knd_ewe_tsw_azi_fre_pan_tur_swt_vie_wly_dyu_tsn_fbf	-0.52689114387676	-1.25497169331304	0.212633538674635
550	amr_eng_yor_bul_owc_tig_chh_grk_uzb_azi_dgb_jav_cic_ger_afr_bsq_swe_sid_akn_mnd_por_ukr_dyu_mol_moo_ctl_est_fbf_xho_hun_cze_anl_geo_prs_lit_slo_lat_wly_hau_ben_fin_tsw_mao_arw_tag_jpn_knd_kor_rus_bos_swa_nor_mly_ita_gam_ind_cnt_guj_zul_rom_aeg_glc_alb_svk_pan_qcu_fre_dut_mcd_igb_mlt_scr_heb_hin_sun_spa_ses_pol_bem_bat_tha_amh_tml_swt_bam_aze_krd_urd_tur_ewe_vie_sod_lda_tsn_ven	0.0858252469199818	0.202169255809994	0.840226003265691
551	aeg_mcd_yor_slo_sod_tig_heb_rom_aze_uzb_swa_bat_xho_urd_prs_bsq_swe_owc_bam_mnd_nor_hin_tsn_dut_tsw_ukr_fin_bem_akn_hun_ben_anl_geo_mol_spa_cze_grk_gam_amr_ger_est_zul_mao_glc_tag_jpn_knd_kor_alb_bos_dgb_pan_mly_por_chh_ind_cnt_lat_dyu_krd_amh_pol_ita_svk_ctl_qcu_arw_lit_guj_swt_wly_fre_mlt_bul_sun_rus_igb_eng_moo_jav_tha_sid_tml_lda_cic_azi_scr_afr_tur_ewe_vie_hau_ven_fbf_ses	-0.153399358485215	-0.361863803859053	0.718274716248366
552	wly_scr_ven_ukr_owc_sid_tig_fre_aze_uzb_dgb_mly_zul_mcd_swe_bsq_pan_chh_tsw_cnt_svk_slo_akn_hin_lda_arw_hun_tsn_moo_fin_nor_anl_geo_grk_pol_glc_ger_gam_mlt_ctl_est_fbf_bat_mol_tag_jpn_knd_kor_bul_rus_swt_guj_mao_urd_aeg_jav_mnd_cze_ses_alb_sod_prs_spa_bos_krd_qcu_eng_dut_ita_bam_hau_rom_amh_lit_sun_afr_yor_lat_bem_ind_tha_amr_tml_swa_ewe_tur_por_ben_azi_igb_vie_heb_dyu_xho_cic	-0.220224508827929	-0.520511777211641	0.60394393620243
553	owc_scr_zul_ita_amr_sid_chh_pol_tur_uzb_cic_jav_swa_rom_cze_bsq_ben_anl_moo_mnd_rus_dut_dgb_eng_lda_swe_est_tsw_xho_hun_alb_tig_geo_nor_mcd_ger_hin_gam_sod_grk_fin_yor_sun_svk_bat_jpn_knd_kor_mol_bul_dyu_lat_mly_por_amh_ind_cnt_urd_fbf_lit_aeg_spa_pan_afr_slo_qcu_krd_ukr_guj_bem_hau_glc_mlt_ctl_tag_prs_ses_bos_ewe_mao_tha_heb_tml_tsn_ven_aze_arw_fre_azi_swt_vie_wly_igb_bam_akn	-0.334398668940355	-0.790988229763892	0.430963462178815
554	sod_urd_akn_ctl_gam_mlt_sid_ben_aze_azi_igb_jav_dyu_glc_nor_bsq_scr_heb_yor_mnd_alb_prs_tsn_bos_swt_cze_hun_zul_lda_fin_dut_chh_geo_lit_lat_mol_hin_aeg_tig_afr_est_cic_bat_slo_tag_jpn_tml_kor_bul_arw_bam_spa_mao_guj_amh_mly_cnt_fre_ewe_rom_amr_por_pan_mcd_ita_qcu_krd_svk_eng_ses_wly_ger_owc_rus_ind_ukr_bem_grk_moo_sun_tha_hau_knd_fbf_ven_tur_pol_swe_uzb_dgb_vie_anl_tsw_xho_swa	-0.318567397553584	-0.754292388143765	0.452579385730842
555	hau_mol_swt_eng_sid_heb_amr_ita_uzb_tur_fbf_jav_yor_nor_swe_bsq_bos_anl_swa_cnt_afr_lit_akn_spa_dyu_svk_hun_bam_xho_fin_ger_aeg_geo_cze_arw_ben_urd_mlt_chh_ctl_est_zul_mly_pan_sun_jpn_tml_kor_krd_guj_cic_ukr_bat_scr_owc_mao_mnd_glc_igb_por_tig_dut_slo_fre_rus_qcu_grk_lat_mcd_tsn_amh_bul_sod_prs_tag_hin_tsw_pol_lda_ind_tha_wly_knd_ven_ses_azi_alb_rom_aze_dgb_vie_gam_bem_ewe_moo	-0.972864652242586	-2.36157013558667	0.0202839297320896
556	gam_por_fbf_urd_amr_anl_wly_mol_azi_tur_igb_jav_lda_ita_slo_bsq_alb_hau_xho_mnd_rom_lit_zul_pan_bam_scr_est_tsw_ewe_hun_prs_amh_geo_lat_grk_nor_spa_tig_heb_swe_fin_dgb_bat_ctl_tag_jpn_knd_kor_ger_ukr_swt_rus_mao_bul_sid_sun_cnt_bos_ses_hin_mlt_krd_glc_dut_afr_qcu_svk_arw_cze_ven_sod_pol_chh_guj_ind_eng_dyu_mcd_cic_mly_tha_owc_tml_tsn_swa_uzb_ben_fre_aze_bem_vie_aeg_yor_moo_akn	-0.467306981608559	-1.10989397932524	0.269906333028678
557	heb_pan_moo_ita_gam_anl_chh_alb_tur_azi_cic_sun_xho_mcd_lat_bsq_scr_tig_ses_cnt_bul_ger_dgb_mol_fbf_krd_est_akn_dyu_fin_arw_sod_geo_prs_hin_urd_pol_amr_mlt_dut_hun_swt_jav_nor_tag_jpn_tml_kor_rom_cze_lda_spa_ind_bos_wly_mly_mnd_glc_tsn_slo_owc_guj_afr_por_grk_qcu_ukr_eng_svk_bem_amh_fre_sid_swe_bat_rus_yor_lit_bam_mao_tha_aeg_knd_swa_ewe_uzb_ctl_ben_aze_ven_vie_hau_zul_tsw_igb	-0.988822548927686	-2.40376874804567	0.0182102789364496
558	amr_mcd_xho_alb_aeg_owc_sod_prs_aze_uzb_swt_jav_cic_slo_ger_bsq_ctl_sid_yor_cnt_ben_fre_tsw_scr_moo_bos_hun_lda_dyu_est_swe_chh_geo_ukr_rom_eng_krd_anl_tig_bul_fin_tsn_mly_lit_bat_jpn_knd_kor_afr_svk_zul_arw_tag_guj_hau_ind_mnd_mol_dgb_ita_heb_pol_glc_urd_cze_qcu_lat_nor_grk_ses_mlt_spa_wly_dut_sun_por_ewe_rus_akn_mao_tha_amh_tml_ven_bam_tur_hin_pan_azi_bem_vie_gam_fbf_swa_igb	0.429545932951508	1.01624003936786	0.312151639384339
559	amr_fre_swa_por_owc_gam_heb_grk_uzb_azi_tsw_sun_zul_svk_hin_bsq_ukr_anl_tsn_cnt_ctl_arw_bem_alb_ven_scr_fin_xho_fbf_est_ita_amh_geo_slo_cze_mol_pan_sod_sid_pol_hun_igb_ind_ger_jav_jpn_knd_kor_ben_lit_akn_rom_mly_bos_hau_tag_mnd_prs_bam_eng_wly_swe_glc_afr_urd_qcu_dut_mcd_krd_dyu_aeg_lat_tig_spa_bat_nor_lda_bul_ses_mao_tha_chh_tml_dgb_moo_aze_rus_guj_tur_swt_vie_mlt_yor_cic_ewe	-0.301261494862882	-0.712789977853795	0.477760370794584
560	heb_arw_cic_eng_aeg_wly_gam_ger_azi_aze_dyu_mao_ven_urd_mol_bsq_swe_amr_moo_mnd_rus_spa_fbf_ben_ewe_svk_hun_dgb_swt_est_slo_anl_geo_lat_rom_scr_bos_sod_chh_guj_fin_tsn_sun_cze_bat_jpn_tml_kor_mcd_ukr_yor_ita_jav_pan_amh_mly_cnt_hin_tsw_nor_sid_glc_fre_afr_por_qcu_krd_grk_pol_zul_tig_ctl_owc_bul_ind_alb_ses_prs_bem_tag_tha_mlt_knd_lda_akn_uzb_dut_lit_tur_igb_vie_hau_xho_bam_swa	-0.934123772415938	-2.26675882087874	0.025722454226295
561	anl_por_swa_dut_wly_sod_owc_cze_uzb_aze_bem_sun_ven_ukr_guj_bsq_ita_mlt_fbf_cnt_ben_alb_xho_ger_ses_ctl_est_dgb_tsw_fin_hin_sid_geo_arw_rus_grk_pol_amr_amh_glc_hun_yor_mao_swe_tag_jpn_knd_kor_spa_afr_dyu_krd_jav_pan_heb_bat_mnd_svk_akn_bos_aeg_fre_mcd_prs_mol_qcu_lit_rom_bul_moo_chh_nor_hau_urd_ind_eng_tsn_lat_ewe_mly_tha_tig_tml_bam_cic_azi_slo_scr_tur_zul_vie_gam_igb_lda_swt	-0.225140953372918	-0.531708852502199	0.596195485110117
562	sid_swe_xho_ita_mlt_wly_anl_krd_azi_uzb_swt_ind_ewe_guj_ger_bsq_glc_owc_cic_mnd_scr_afr_swa_por_fbf_ben_est_tsw_dyu_fin_ukr_aeg_geo_alb_rom_nor_fre_amr_chh_grk_hun_tsn_bat_pan_jav_jpn_knd_kor_prs_slo_igb_mcd_sun_hin_sod_tag_cnt_spa_lda_bul_hau_cze_eng_lat_pol_qcu_bos_arw_mol_zul_amh_lit_tig_ctl_mly_dut_ses_rus_akn_mao_tha_heb_tml_bam_bem_aze_urd_svk_tur_yor_vie_gam_ven_moo_dgb	-0.468656729173967	-1.11469817752543	0.267852145398815
563	wly_lit_moo_arw_amr_hau_owc_mcd_tur_uzb_yor_mao_dgb_grk_swe_bsq_alb_chh_tsn_cnt_fre_ita_cic_krd_swt_dut_hun_akn_bam_est_nor_tig_geo_ukr_svk_ger_urd_aeg_anl_por_fin_ses_jav_guj_sun_jpn_tml_kor_bul_glc_lda_lat_tag_eng_sid_ind_mnd_rus_ewe_rom_heb_pan_mol_bos_slo_qcu_afr_ben_cze_fbf_sod_hin_mlt_spa_bat_pol_zul_scr_bem_mly_tha_gam_knd_swa_igb_aze_ctl_prs_azi_tsw_vie_amh_dyu_xho_ven	0.270863861220371	0.639272821738569	0.52421696810794
564	amh_alb_lda_mcd_owc_hau_aeg_bos_tur_aze_tsn_tag_akn_grk_svk_bsq_krd_amr_dyu_cnt_mol_prs_yor_fre_ven_scr_hun_swt_bem_fin_nor_anl_geo_eng_afr_lit_ben_chh_mlt_ger_est_xho_mao_glc_bat_jpn_tml_kor_por_guj_zul_slo_sun_ctl_sod_ind_mnd_lat_ses_pol_heb_ukr_cze_rus_ita_qcu_dut_arw_pan_igb_tig_rom_gam_bul_mly_spa_tsw_urd_fbf_jav_tha_sid_knd_cic_ewe_uzb_hin_swe_azi_bam_vie_wly_dgb_swa_moo	-0.194186391595824	-0.458415514483931	0.647723390742879
565	mlt_swe_dgb_ger_owc_heb_tig_spa_aze_azi_ewe_jav_dyu_lit_ctl_bsq_alb_chh_swa_mnd_nor_rus_yor_mcd_tsw_hin_hun_lda_xho_fin_krd_aeg_geo_prs_afr_bos_slo_amh_sod_guj_est_igb_tag_dut_bat_jpn_tml_kor_ben_pan_moo_ukr_mly_arw_anl_mao_cnt_scr_zul_pol_gam_mol_por_eng_bul_qcu_lat_fre_urd_tsn_amr_rom_wly_grk_sun_cze_fbf_svk_ses_ind_tha_sid_knd_akn_swt_uzb_glc_ita_tur_cic_vie_hau_ven_bem_bam	-0.120876925350036	-0.28508611372007	0.77621208450358
566	chh_prs_xho_eng_anl_amh_sod_bul_aze_azi_dyu_jav_bem_ben_fre_bsq_slo_sid_ses_mnd_pan_dut_yor_afr_akn_ctl_hun_ewe_tsw_fin_alb_amr_geo_krd_guj_lat_scr_owc_gam_svk_est_bam_ind_grk_tag_jpn_tml_kor_bos_swe_fbf_mol_mly_lit_aeg_bat_cnt_rom_lda_glc_hau_hin_spa_por_arw_qcu_ukr_cze_ita_igb_tig_pol_mlt_rus_mao_nor_swa_mcd_dgb_sun_tha_heb_knd_swt_cic_uzb_ger_urd_tur_tsn_vie_wly_moo_zul_ven	0.365326250084138	0.859922684666802	0.392042991189125
567	chh_glc_ewe_bul_hau_aeg_heb_pol_tur_azi_ven_bat_bam_fre_svk_bsq_grk_amr_cic_cnt_alb_spa_moo_eng_bem_bos_est_xho_tsw_hun_dut_mlt_geo_ctl_prs_mol_lit_sod_wly_slo_fin_igb_mao_pan_mly_jpn_tml_kor_scr_ger_dgb_urd_jav_lat_amh_ind_mnd_hin_dyu_guj_gam_mcd_cze_ukr_rus_qcu_ben_afr_rom_ses_tig_ita_owc_por_sun_swe_lda_nor_swa_tag_tha_anl_knd_tsn_fbf_aze_arw_krd_uzb_akn_vie_sid_yor_swt_zul	-1.11479236074708	-2.74148543525739	0.00733526074989553
568	amh_pan_dgb_eng_wly_amr_aeg_svk_azi_uzb_akn_tag_swt_bos_arw_bsq_bul_chh_bem_mnd_ukr_guj_moo_ben_fbf_lat_est_lda_cic_hun_urd_tig_geo_fre_rom_prs_ger_anl_sod_ctl_fin_ven_mao_mcd_bat_jpn_tml_kor_hin_slo_tsn_ita_mly_grk_owc_ind_cnt_lit_zul_mol_heb_dut_krd_rus_swe_qcu_spa_alb_glc_dyu_gam_scr_hau_cze_jav_por_yor_pol_ewe_sun_tha_mlt_knd_igb_xho_tur_nor_afr_aze_tsw_vie_sid_swa_bam_ses	-0.705782322267455	-1.69220981308433	0.0939539530314089
569	tig_nor_cic_lat_anl_mlt_amh_bos_uzb_aze_igb_bat_yor_spa_krd_bsq_hin_chh_swa_mnd_ben_slo_ven_glc_ses_scr_est_lda_bem_hun_ctl_wly_geo_por_afr_ita_mol_heb_aeg_alb_fin_zul_jav_rom_tag_jpn_tml_kor_guj_fre_xho_mcd_mao_cze_sid_mly_cnt_rus_fbf_arw_gam_urd_svk_pol_ger_qcu_dut_prs_eng_dyu_sod_lit_owc_pan_ind_swe_dgb_ukr_akn_sun_tha_hau_knd_bam_ewe_tur_grk_bul_azi_tsn_vie_amr_tsw_swt_moo	-0.201756700228217	-0.47639828706774	0.634908029777061
570	mlt_spa_tsn_krd_sod_wly_tig_mcd_tur_uzb_yor_mly_fbf_pol_fre_bsq_nor_amh_moo_cnt_dut_urd_zul_guj_cic_svk_est_dgb_lda_fin_slo_anl_geo_mol_hin_afr_eng_chh_gam_pan_hun_ewe_mao_ctl_tag_jpn_knd_kor_scr_cze_ven_bos_bat_swe_hau_jav_mnd_ukr_swt_alb_amr_ben_lit_glc_arw_qcu_rom_rus_ita_bam_heb_por_owc_ger_sun_lat_akn_grk_tsw_ind_tha_aeg_tml_igb_ses_azi_bul_prs_aze_dyu_vie_sid_bem_swa_xho	-0.0769905339299748	-0.18149049077142	0.856377569494529
571	anl_ben_zul_pan_heb_sid_amr_glc_uzb_azi_swa_tag_ses_hin_dut_bsq_grk_chh_ven_cnt_alb_mol_dgb_arw_bem_afr_fin_igb_swt_est_rus_hau_geo_bos_bul_fre_krd_gam_amh_svk_hun_lda_ind_rom_mly_jpn_knd_kor_mcd_urd_dyu_ukr_sun_eng_wly_bat_mnd_ctl_xho_lat_mlt_por_cze_ger_pol_qcu_slo_nor_ita_fbf_sod_swe_aeg_lit_jav_scr_ewe_prs_tsw_mao_tha_tig_tml_yor_tsn_tur_guj_spa_aze_cic_vie_owc_akn_moo_bam	0.257186972354097	0.605129048981691	0.546567028715949
572	tig_slo_fbf_svk_mlt_sid_heb_afr_azi_uzb_tsw_sun_ewe_dut_glc_bsq_scr_owc_zul_cnt_cze_bos_tsn_lat_cic_eng_fin_dyu_bem_est_alb_amr_geo_nor_lit_mol_urd_sod_anl_ctl_hun_dgb_jav_spa_mly_jpn_tml_kor_grk_pan_bam_fre_ind_pol_gam_tag_mnd_swe_moo_prs_amh_arw_ben_hin_guj_qcu_ukr_mcd_ita_swt_chh_rom_wly_por_mao_rus_swa_bul_lda_bat_tha_aeg_knd_ven_xho_tur_ger_krd_aze_ses_vie_hau_yor_akn_igb	-0.670833463540126	-1.60648910370507	0.111556709258088
573	aeg_krd_ewe_eng_mlt_wly_amh_glc_aze_azi_tsn_tag_ven_ben_ger_bsq_guj_chh_dgb_cnt_ukr_pan_fbf_prs_bam_ita_fin_igb_moo_hun_spa_hau_geo_rus_fre_bul_mcd_tig_owc_alb_est_zul_bat_arw_mao_jpn_knd_kor_rom_grk_dyu_dut_ind_mol_anl_jav_mnd_nor_lda_por_sod_cze_hin_ctl_afr_qcu_urd_slo_bos_ses_gam_pol_sid_svk_mly_lat_swa_swe_tsw_sun_tha_amr_tml_yor_xho_uzb_lit_scr_tur_akn_vie_heb_swt_cic_bem	-0.418888916039641	-0.994384809076035	0.322615804857036
574	amr_spa_cic_dut_heb_sod_amh_slo_tur_azi_xho_tag_igb_pan_mcd_bsq_svk_sid_fbf_cnt_scr_por_akn_fre_swt_ukr_hun_bem_bam_est_eng_gam_geo_mol_prs_pol_lit_anl_tig_krd_fin_dgb_mao_ben_sun_jpn_tml_kor_lat_cze_tsn_alb_jav_grk_mlt_mly_mnd_ita_tsw_ger_owc_swe_hin_guj_bul_qcu_urd_rom_nor_lda_wly_ctl_hau_arw_ind_afr_zul_rus_yor_bat_tha_chh_knd_ven_swa_uzb_bos_glc_aze_ses_vie_aeg_moo_dyu_ewe	-0.0964269344088132	-0.227312028111953	0.820680079982812
575	amh_mol_cic_rom_mlt_tig_owc_por_aze_azi_dyu_tag_zul_pol_bos_bsq_dut_amr_tsn_cnt_eng_slo_akn_urd_ses_alb_hun_ewe_yor_fin_prs_sod_geo_ukr_ben_ctl_ita_gam_aeg_cze_est_lda_mao_ger_sun_jpn_tml_kor_bul_mcd_ven_glc_bat_rus_wly_jav_mnd_guj_bem_grk_chh_swe_nor_lat_afr_qcu_spa_hin_krd_dgb_sid_svk_hau_arw_ind_lit_fbf_pan_moo_mly_tha_heb_knd_swa_igb_tur_scr_fre_uzb_bam_vie_anl_swt_xho_tsw	-0.0562808834056854	-0.132620237375314	0.8947802505163
576	tig_rom_xho_cze_gam_chh_heb_pan_uzb_azi_tsw_mao_igb_por_prs_bsq_pol_sid_dgb_mnd_mcd_ger_swa_krd_moo_fre_fin_yor_lda_hun_afr_mlt_geo_swe_ukr_scr_arw_owc_hau_bul_est_zul_jav_rus_sun_jpn_tml_kor_slo_mol_ven_grk_ind_hin_amr_tag_cnt_lit_bem_nor_aeg_ben_ita_svk_ctl_qcu_eng_dut_urd_tsn_sod_bos_anl_lat_mly_spa_swt_guj_bam_bat_tha_amh_knd_fbf_cic_tur_alb_glc_aze_ewe_vie_wly_ses_dyu_akn	0.188123591813612	0.44287257316633	0.658886328227468
577	amh_ukr_yor_alb_wly_owc_chh_dut_uzb_tur_ses_sun_moo_spa_prs_bsq_pol_mlt_tsn_cnt_scr_ita_igb_lit_tsw_urd_est_zul_ewe_fin_glc_sod_geo_cze_slo_krd_grk_hau_anl_guj_hun_bem_mao_eng_tag_jpn_tml_kor_arw_afr_cic_lat_bat_ctl_tig_mly_mnd_bos_akn_mol_sid_pan_ben_fre_por_qcu_hin_svk_ger_swt_amr_mcd_aeg_rus_jav_rom_xho_nor_swa_ind_tha_heb_knd_ven_dgb_azi_bul_swe_aze_lda_vie_gam_dyu_fbf_bam	0.190674227388912	0.448976304210097	0.654493235757152
578	owc_svk_akn_mol_tig_gam_amr_grk_tur_uzb_dyu_ind_bam_swe_ukr_bsq_nor_hau_igb_mnd_dut_fre_tsn_ita_tsw_guj_hun_lda_xho_est_hin_heb_geo_mcd_spa_bos_ger_wly_aeg_lit_fin_swt_sun_scr_tag_jpn_knd_kor_rus_pol_fbf_pan_mao_krd_anl_jav_cnt_prs_ses_bul_sid_glc_ctl_afr_rom_qcu_urd_lat_por_bem_mlt_cze_sod_arw_bat_slo_ewe_alb_cic_mly_tha_amh_tml_yor_moo_aze_ben_eng_azi_ven_vie_chh_dgb_swa_zul	-0.595148141315218	-1.42122604238241	0.158595627716436
579	sod_swe_swt_mcd_anl_owc_hau_grk_uzb_tur_moo_tag_ses_lat_urd_bsq_pan_mlt_ewe_cnt_glc_pol_zul_cze_akn_por_est_tsn_fbf_hun_krd_tig_geo_alb_bul_mol_slo_aeg_wly_ger_fin_cic_mly_prs_bat_jpn_tml_kor_eng_rus_yor_bos_sun_guj_gam_jav_mnd_nor_xho_hin_amh_dut_lit_ita_afr_qcu_fre_scr_ctl_tsw_chh_svk_amr_spa_ind_ben_ven_ukr_lda_mao_tha_heb_knd_swa_dyu_azi_rom_arw_aze_bem_vie_sid_bam_dgb_igb	-0.63991846142228	-1.53063128807456	0.129255106674766
580	anl_grk_swt_bos_tig_sid_wly_pan_aze_azi_igb_mly_akn_hin_urd_bsq_ger_owc_cic_mnd_glc_eng_dgb_prs_bem_dut_fin_swa_tsn_est_lat_amr_geo_ita_pol_svk_ben_heb_mlt_cze_hun_fbf_jav_swe_ind_jpn_knd_kor_bul_ukr_bam_mol_bat_spa_hau_tag_cnt_rom_zul_guj_chh_nor_rus_lit_afr_qcu_slo_alb_mcd_xho_sod_por_gam_krd_mao_arw_ses_ctl_ven_sun_tha_aeg_tml_yor_moo_tur_scr_fre_uzb_lda_vie_amh_ewe_tsw_dyu	-0.90789776170008	-2.19757536863301	0.0304627017525789
581	mlt_prs_akn_pol_owc_aeg_gam_arw_uzb_tur_xho_tag_moo_urd_fre_bsq_guj_amr_dyu_cnt_ben_ita_ven_dut_lda_scr_fin_tsn_swt_hun_hin_anl_geo_alb_ctl_por_ukr_tig_hau_bul_est_ewe_mly_ger_sun_jpn_tml_kor_cze_bos_bem_grk_mao_krd_sod_ind_mnd_eng_fbf_rom_chh_slo_nor_spa_svk_qcu_afr_glc_mol_yor_heb_lit_amh_rus_jav_swe_bam_lat_ses_bat_tha_sid_knd_cic_igb_aze_mcd_pan_azi_dgb_vie_wly_swa_tsw_zul	-0.24730819898542	-0.584458056486569	0.560327333675592
582	owc_cze_bem_grk_mlt_wly_tig_pol_tur_azi_igb_sun_cic_mcd_glc_bsq_por_sod_lda_cnt_rus_ctl_ewe_afr_dgb_pan_fin_tsw_xho_est_lit_heb_geo_alb_dut_ukr_svk_amr_hau_lat_hun_moo_mao_fre_bat_jpn_knd_kor_krd_swe_yor_urd_tag_ger_sid_jav_mnd_scr_ven_hin_amh_bul_ita_spa_arw_qcu_prs_nor_guj_akn_chh_rom_anl_eng_mly_slo_swa_bos_ses_ind_tha_aeg_tml_dyu_bam_uzb_ben_mol_aze_tsn_vie_gam_zul_fbf_swt	-0.514658175613695	-1.22865874343705	0.22229983720417
583	tig_swe_swa_spa_sod_hau_owc_por_uzb_tur_ses_bat_tsn_ita_urd_bsq_grk_aeg_dgb_cnt_ukr_pol_dyu_scr_xho_rus_hun_lda_fbf_est_ger_sid_geo_svk_cze_fre_hin_amr_amh_glc_fin_cic_tag_bos_mly_jpn_tml_kor_dut_arw_moo_rom_mao_nor_heb_jav_mnd_pan_yor_lat_anl_guj_afr_ben_lit_qcu_prs_alb_mcd_ewe_wly_ctl_chh_slo_sun_krd_akn_bul_swt_ind_tha_gam_knd_igb_tsw_aze_eng_mol_azi_zul_vie_mlt_bam_bem_ven	0.327673088653937	0.772166203825373	0.441973821139233
584	heb_mol_yor_ger_sod_amh_anl_alb_uzb_azi_igb_ind_bem_svk_por_bsq_ita_aeg_dgb_mnd_urd_scr_cic_ukr_tsw_pol_est_bam_xho_hun_slo_gam_geo_arw_prs_ctl_mcd_mlt_chh_pan_fin_lda_mly_rus_bat_jpn_tml_kor_grk_fre_swt_swe_mao_glc_wly_jav_cnt_nor_ses_spa_tig_hin_cze_bul_rom_qcu_eng_krd_bos_swa_hau_lit_sid_dut_sun_afr_akn_ben_zul_tag_tha_amr_knd_tsn_dyu_aze_lat_guj_tur_fbf_vie_owc_ewe_moo_ven	-0.557403812019334	-1.3269899820995	0.187760843030955
585	chh_ben_fbf_hin_sod_aeg_mlt_glc_tur_aze_moo_mly_cic_afr_alb_bsq_nor_tig_akn_mnd_krd_ita_swa_scr_ses_bul_fin_lda_ewe_est_fre_amr_geo_ukr_prs_bos_svk_hau_amh_rus_hun_dgb_sun_eng_jav_jpn_knd_kor_arw_mol_bam_swe_mao_cze_sid_bat_cnt_rom_igb_guj_wly_dut_pol_por_ger_qcu_lit_grk_urd_zul_gam_slo_owc_spa_ind_pan_dyu_ctl_yor_tag_tha_anl_tml_tsn_ven_azi_mcd_lat_uzb_swt_vie_heb_xho_tsw_bem	-0.798140827694634	-1.92505631822675	0.0572782483809721
586	sid_lit_bam_pol_heb_chh_aeg_ita_uzb_tur_ewe_mly_zul_dut_swe_bsq_rom_anl_ses_cnt_eng_alb_xho_fre_tsw_rus_est_moo_dyu_hun_ukr_mlt_geo_mcd_krd_por_guj_wly_tig_urd_fin_lda_mao_lat_bat_jpn_knd_kor_ctl_ger_swt_prs_ind_svk_sod_jav_mnd_ben_dgb_arw_owc_cze_grk_glc_mol_qcu_hin_nor_afr_bem_hau_spa_gam_slo_sun_pan_tsn_scr_igb_tag_tha_amr_tml_yor_ven_aze_bul_bos_azi_cic_vie_amh_fbf_swa_akn	-0.450396922029198	-1.06919583327313	0.287748737018919
587	sod_bul_fbf_dut_aeg_amh_owc_hin_azi_uzb_igb_mao_ses_cze_nor_bsq_fre_chh_yor_cnt_pol_lat_swt_arw_dyu_afr_hun_swa_dgb_est_krd_gam_geo_guj_lit_ger_por_wly_heb_pan_fin_akn_sun_spa_mly_jpn_tml_kor_rus_alb_bam_slo_tag_scr_sid_jav_mnd_bos_cic_mol_mlt_ctl_grk_ita_glc_qcu_rom_mcd_prs_bem_anl_urd_amr_eng_ind_ukr_moo_swe_lda_bat_tha_tig_knd_ewe_ven_tur_svk_ben_aze_xho_vie_hau_tsw_tsn_zul	0.537813514339828	1.27065968624385	0.207019171864959
588	aeg_rus_tsn_swe_wly_owc_sid_ben_uzb_aze_ewe_jav_cic_hin_ukr_bsq_afr_mlt_bam_cnt_eng_lat_swa_urd_yor_ita_hun_swt_moo_fin_por_hau_geo_slo_bos_pan_guj_tig_chh_prs_est_tsw_sun_scr_tag_jpn_tml_kor_alb_grk_igb_fre_bat_rom_amh_ind_mnd_ctl_bem_svk_anl_lit_mol_bul_ger_qcu_mcd_arw_nor_ven_heb_krd_amr_spa_mly_pol_zul_glc_dyu_mao_tha_sod_knd_lda_dgb_azi_dut_cze_tur_akn_vie_gam_xho_ses_fbf	0.00989084341154044	0.0233186135454168	0.981446084663832
589	mlt_ben_fbf_cze_hau_chh_amh_nor_aze_tur_moo_mly_igb_urd_ger_bsq_prs_sod_lda_mnd_krd_mcd_yor_svk_cic_guj_fin_bam_tsw_hun_bul_anl_geo_slo_swe_mol_lat_sid_gam_afr_est_swa_mao_por_bat_jpn_knd_kor_bos_ctl_bem_grk_sun_ukr_wly_tag_cnt_ita_tsn_pol_owc_dut_hin_fre_glc_qcu_arw_rom_spa_dyu_tig_rus_aeg_scr_jav_lit_zul_pan_xho_ind_tha_amr_tml_swt_ses_uzb_eng_alb_azi_akn_vie_heb_ven_ewe_dgb	-0.202489400554388	-0.478010595874424	0.63376436028295
590	heb_guj_tsn_nor_anl_amr_sod_lat_aze_uzb_bem_sun_dgb_slo_ukr_bsq_urd_hau_xho_mnd_arw_krd_igb_lit_fbf_dut_hun_swt_ewe_est_grk_gam_geo_rom_mcd_pol_mol_owc_tig_bos_fin_ven_jav_ben_tag_jpn_tml_kor_rus_alb_moo_fre_bat_hin_wly_mao_cnt_pan_yor_por_chh_afr_svk_glc_eng_qcu_prs_spa_cze_lda_sid_ita_aeg_ctl_ind_bul_akn_ger_ses_mly_tha_mlt_knd_swa_bam_tur_scr_swe_azi_zul_vie_amh_cic_tsw_dyu	-0.419092684848204	-0.993859051916687	0.322870366375523
591	mlt_guj_tsn_arw_hau_amh_wly_fre_tur_aze_ewe_sun_moo_nor_bul_bsq_pol_anl_xho_cnt_cze_rus_akn_krd_zul_ita_est_lda_fbf_hun_por_tig_geo_afr_ger_scr_prs_chh_gam_mcd_fin_bem_mao_pan_jav_jpn_tml_kor_alb_dut_ven_ben_mly_mol_sid_tag_mnd_svk_dyu_bos_sod_glc_rom_hin_swe_qcu_lit_eng_ukr_swa_owc_slo_amr_grk_bat_lat_igb_urd_cic_ind_tha_heb_knd_yor_dgb_azi_ctl_spa_uzb_swt_vie_aeg_bam_ses_tsw	0.117152693229159	0.27595466841618	0.783195158253665
592	amh_urd_igb_lat_anl_aeg_wly_scr_aze_azi_ven_mly_zul_ukr_bul_bsq_rus_heb_tsw_cnt_por_cze_moo_ger_cic_mol_fin_ewe_xho_hun_ben_sid_geo_lit_pol_slo_eng_hau_sod_rom_est_lda_ind_bos_bat_jpn_knd_kor_mcd_svk_fbf_arw_sun_guj_chh_tag_mnd_ita_bem_krd_tig_afr_fre_dut_swe_qcu_alb_pan_ctl_bam_mlt_prs_amr_hin_mao_grk_dgb_glc_akn_jav_tha_gam_tml_yor_swt_uzb_nor_spa_tur_dyu_vie_owc_tsn_ses_swa	-0.00310547814038975	-0.00730821044777912	0.994184597711352
593	gam_prs_bem_krd_owc_sid_wly_alb_azi_tur_ven_sun_moo_guj_ger_bsq_slo_chh_dyu_cnt_por_spa_xho_ben_zul_scr_est_cic_lda_hun_ctl_mlt_geo_fre_bul_swe_lat_amr_heb_mcd_fin_tsw_ind_grk_tag_jpn_tml_kor_ukr_ita_bam_svk_mly_eng_tig_jav_mnd_pan_swa_lit_aeg_hin_nor_arw_dut_qcu_rom_bos_urd_dgb_hau_pol_amh_glc_mao_rus_yor_afr_akn_bat_tha_sod_knd_tsn_fbf_aze_mol_cze_uzb_ses_vie_anl_ewe_swt_igb	0.169621133625686	0.400116500286346	0.689988282933323
594	gam_ben_bem_pan_owc_amh_chh_hin_aze_azi_igb_tag_ses_grk_fre_bsq_rus_tig_dyu_mnd_lat_ctl_akn_prs_tsw_nor_hun_zul_cic_est_svk_hau_geo_bul_ukr_mcd_spa_heb_wly_rom_fin_fbf_sun_dut_mly_jpn_knd_kor_afr_urd_xho_glc_mao_lit_amr_jav_cnt_ger_swa_swe_aeg_scr_bos_mol_cze_qcu_ita_alb_slo_ven_sid_pol_sod_guj_ind_por_moo_eng_lda_bat_tha_anl_tml_yor_bam_uzb_krd_arw_tur_dgb_vie_mlt_ewe_tsn_swt	0.199326754380291	0.469535211831142	0.639786145041932
595	hau_bos_swt_bul_anl_aeg_mlt_afr_uzb_azi_dgb_mly_cic_dut_lit_bsq_pan_gam_lda_mnd_cze_slo_dyu_ben_moo_rom_fin_tsn_zul_hun_svk_sid_geo_hin_urd_eng_alb_chh_wly_scr_est_yor_jav_krd_sun_jpn_knd_kor_spa_lat_bem_glc_bat_prs_amh_tag_cnt_ita_fbf_ctl_amr_swe_mcd_arw_pol_qcu_ger_nor_guj_igb_owc_por_heb_mol_mao_fre_swa_grk_bam_ind_tha_sod_tml_akn_tsw_aze_rus_ukr_tur_ven_vie_tig_xho_ewe_ses	-0.198068548550441	-0.467242103504183	0.641419580924105
596	owc_dut_igb_pan_amh_anl_hau_slo_aze_azi_zul_tag_ewe_grk_nor_bsq_scr_mlt_ven_mnd_lit_ita_yor_mol_tsn_rom_fin_moo_akn_est_afr_heb_geo_ukr_ctl_svk_mcd_amr_gam_swe_hun_lda_mao_arw_jav_jpn_tml_kor_fre_rus_swa_ben_bat_pol_aeg_ind_cnt_prs_xho_eng_sod_por_cze_glc_guj_qcu_spa_bos_alb_cic_sid_ger_wly_urd_sun_lat_fbf_bul_bam_mly_tha_chh_knd_swt_bem_uzb_krd_hin_tur_tsw_vie_tig_dyu_dgb_ses	-0.123041399188788	-0.290117401498109	0.772372316252067
597	gam_pan_akn_ben_sod_tig_chh_dut_uzb_aze_xho_bat_bem_lat_alb_bsq_eng_sid_zul_mnd_rom_spa_bam_krd_ewe_ita_fin_igb_swa_hun_arw_amr_geo_nor_grk_ger_mol_amh_mlt_bos_est_lda_jav_lit_sun_jpn_knd_kor_svk_ukr_fbf_cze_mly_rus_anl_mao_cnt_slo_dgb_pol_owc_urd_guj_por_mcd_qcu_swe_scr_hin_dyu_hau_bul_wly_glc_tag_afr_cic_ctl_moo_ind_tha_aeg_tml_swt_tsn_azi_fre_prs_tur_yor_vie_heb_tsw_ven_ses	-0.106219682204318	-0.250462265471374	0.802782368933867
598	wly_pol_bam_dut_sod_chh_gam_afr_azi_uzb_igb_tag_ven_scr_rom_bsq_prs_anl_swa_cnt_ita_arw_akn_cze_lda_ben_fin_ewe_cic_est_grk_tig_geo_lit_mcd_eng_svk_owc_mlt_glc_hun_ses_bat_krd_mly_jpn_knd_kor_lat_ger_fbf_bos_jav_alb_amh_mao_mnd_fre_dyu_hin_amr_urd_nor_swe_rus_qcu_guj_mol_ukr_zul_aeg_spa_sid_pan_ind_slo_swt_ctl_xho_sun_tha_heb_tml_moo_tsn_tur_por_bul_aze_tsw_vie_hau_dgb_bem_yor	-0.236043152615864	-0.558583411183955	0.577788520865002
599	owc_slo_dyu_mcd_sod_aeg_hau_spa_aze_azi_zul_bat_xho_ctl_urd_bsq_mol_chh_ses_mnd_pan_ukr_ven_scr_cic_rus_hun_tsw_lda_est_alb_heb_geo_pol_svk_ger_swe_amr_tig_ben_fin_igb_mao_bul_sun_jpn_knd_kor_rom_ita_tsn_nor_tag_guj_sid_mly_cnt_grk_bem_eng_amh_hin_arw_afr_lat_qcu_fre_lit_bos_dgb_wly_glc_anl_por_ind_prs_swt_cze_ewe_jav_tha_gam_tml_moo_fbf_uzb_krd_dut_tur_swa_vie_mlt_akn_yor_bam	-0.255874860102699	-0.605193039804136	0.54652469665317
600	sid_fre_tsw_slo_chh_heb_hau_bul_tur_aze_lda_bat_yor_eng_lit_bsq_alb_tig_bam_mnd_mcd_ukr_ewe_ben_fbf_cze_hun_ven_dgb_est_rus_amh_geo_pan_bos_prs_krd_mlt_aeg_afr_fin_zul_mao_urd_tag_jpn_tml_kor_nor_rom_igb_mol_jav_ita_sod_sun_cnt_glc_tsn_pol_gam_scr_lat_por_grk_qcu_ger_ctl_arw_bem_wly_swe_anl_dut_mly_hin_akn_svk_swa_ind_tha_owc_knd_swt_ses_azi_guj_spa_uzb_xho_vie_amr_cic_moo_dyu	-0.555780409640543	-1.32349269685112	0.188915969748397
601	tig_pol_cic_eng_anl_mlt_aeg_glc_azi_uzb_ses_mao_bem_rom_scr_bsq_mcd_owc_yor_mnd_pan_svk_igb_nor_dgb_lat_hun_akn_tsw_fin_dut_hau_geo_spa_cze_swe_fre_gam_sid_prs_est_tsn_mly_hin_ind_jpn_tml_kor_ctl_grk_xho_bul_tag_bos_chh_sun_cnt_alb_zul_arw_amh_guj_krd_mol_lit_qcu_ukr_por_ben_ewe_heb_slo_wly_urd_bat_ger_swa_rus_ven_jav_tha_amr_knd_lda_moo_aze_afr_ita_tur_dyu_vie_sod_fbf_swt_bam	0.0196787276771235	0.0463477400544387	0.963132468961064
602	mlt_glc_bem_fre_sod_tig_wly_dut_azi_tur_swt_bat_tsn_ukr_arw_bsq_ger_owc_zul_cnt_mol_lat_moo_urd_ven_alb_est_akn_bam_hun_svk_chh_geo_guj_bos_por_prs_amr_sid_slo_fin_xho_sun_swe_ind_jpn_tml_kor_pol_rom_dgb_scr_tag_mcd_heb_mly_mnd_ita_cic_cze_hau_ctl_bul_eng_rus_qcu_hin_ben_grk_lda_aeg_pan_amh_lit_mao_nor_dyu_spa_fbf_jav_tha_gam_knd_igb_ses_aze_afr_krd_uzb_tsw_vie_anl_yor_ewe_swa	0.549850417754017	1.29858164642134	0.19729833798486
603	heb_ctl_bem_krd_mlt_tig_owc_dut_tur_azi_akn_sun_fbf_pol_fre_bsq_mcd_wly_swt_cnt_lit_rom_yor_hin_ses_ben_fin_lda_ewe_est_nor_sid_geo_swe_lat_grk_pan_anl_gam_alb_hun_dyu_mly_urd_jav_jpn_knd_kor_eng_svk_bam_ger_bat_ukr_amr_ind_mnd_spa_xho_scr_amh_mol_prs_glc_bos_qcu_guj_afr_slo_dgb_chh_arw_hau_por_mao_ita_ven_rus_cic_tag_tha_aeg_tml_swa_igb_uzb_bul_cze_aze_moo_vie_sod_zul_tsw_tsn	-0.176705349651126	-0.416910698846414	0.677704488235005
604	owc_ben_ses_arw_sid_heb_aeg_ger_uzb_aze_dyu_mly_moo_spa_dut_bsq_nor_amh_xho_mnd_ita_eng_bam_swe_lda_mcd_est_swa_ven_fin_urd_mlt_geo_ukr_rom_krd_svk_gam_sod_ctl_hun_ewe_sun_bos_bat_jpn_knd_kor_guj_cze_bem_mol_tag_bul_tig_ind_cnt_hin_zul_slo_amr_pan_por_glc_lit_qcu_prs_scr_afr_akn_chh_lat_anl_fre_jav_alb_igb_grk_swt_mao_tha_hau_tml_fbf_cic_tur_rus_pol_azi_yor_vie_wly_tsn_tsw_dgb	-0.36530344504089	-0.865122245464418	0.389197834849899
605	sid_dut_igb_por_amh_amr_gam_rom_aze_uzb_bem_tag_bam_grk_spa_bsq_ben_tig_ses_cnt_cze_slo_akn_hin_tsn_prs_est_swt_cic_hun_eng_wly_geo_guj_lat_svk_ctl_anl_owc_nor_fin_zul_ind_ukr_mao_jpn_tml_kor_krd_bul_tsw_pan_jav_bos_mlt_bat_mnd_scr_moo_arw_sod_urd_swe_mol_rus_qcu_ita_ger_afr_dyu_hau_fre_heb_mcd_sun_glc_fbf_lit_ven_mly_tha_chh_knd_lda_yor_tur_pol_alb_azi_ewe_vie_aeg_dgb_swa_xho	-0.324119243434012	-0.768631273074624	0.444059760006201
606	wly_glc_swt_bos_amh_chh_sod_mcd_tur_aze_ses_tag_dyu_nor_dut_bsq_ben_sid_cic_mnd_lat_arw_ewe_pol_akn_fre_fin_igb_tsw_est_guj_hau_geo_lit_svk_mol_ukr_amr_heb_prs_hun_bam_mly_hin_bat_jpn_tml_kor_rus_eng_fbf_ita_ind_krd_owc_mao_cnt_scr_zul_swe_tig_cze_ger_grk_alb_qcu_pan_rom_spa_swa_gam_bul_aeg_urd_jav_ctl_lda_afr_bem_sun_tha_anl_knd_dgb_yor_uzb_slo_por_azi_moo_vie_mlt_ven_tsn_xho	-0.29755750139386	-0.704192808260935	0.483072302064947
607	amr_bul_fbf_glc_wly_gam_sid_slo_aze_uzb_bem_mly_ses_bos_dut_bsq_ben_sod_akn_cnt_alb_mcd_dgb_por_cic_lit_est_yor_ewe_hun_prs_amh_geo_spa_ger_rus_afr_hau_mlt_ita_fin_swt_mao_urd_sun_jpn_tml_kor_guj_ukr_swa_hin_ind_arw_heb_jav_mnd_krd_zul_eng_tig_swe_pol_nor_scr_qcu_cze_svk_rom_ven_owc_lat_anl_pan_tag_mol_tsn_grk_tsw_bat_tha_chh_knd_dyu_bam_tur_fre_ctl_azi_moo_vie_aeg_igb_xho_lda	-0.16525549706225	-0.390205036225439	0.697277234872943
608	gam_nor_tsn_ctl_sid_owc_amr_slo_azi_tur_swa_bat_yor_svk_lit_bsq_bul_chh_igb_mnd_mol_urd_tsw_pol_ven_ita_est_swt_fbf_fin_lat_mlt_geo_ukr_afr_rus_scr_wly_sod_por_hun_bem_tag_prs_sun_jpn_knd_kor_hin_ben_cic_eng_mao_grk_heb_mly_cnt_spa_akn_pan_anl_dut_glc_krd_cze_qcu_mcd_guj_arw_bam_hau_fre_amh_alb_jav_bos_moo_rom_ses_ind_tha_aeg_tml_dyu_xho_uzb_ger_swe_aze_zul_vie_tig_lda_dgb_ewe	0.62299399021786	1.47456719089488	0.143706207497972
609	hau_pol_zul_prs_chh_heb_owc_alb_tur_aze_igb_jav_akn_cze_dut_bsq_scr_sod_moo_cnt_guj_bul_swa_rus_swt_rom_est_ewe_bem_hun_bos_anl_geo_eng_hin_pan_afr_wly_mlt_grk_fin_tsw_sun_spa_ind_jpn_knd_kor_ita_ben_cic_svk_tag_por_tig_mly_mnd_urd_lda_lit_amr_swe_mcd_ger_lat_qcu_slo_krd_nor_bam_sid_glc_aeg_ukr_mao_fre_dgb_mol_ses_bat_tha_amh_tml_ven_xho_uzb_arw_ctl_azi_dyu_vie_gam_yor_fbf_tsn	0.152967791980298	0.359832861629401	0.719787967402491
610	amh_nor_tsw_svk_hau_aeg_mlt_ctl_aze_uzb_xho_tag_cic_swe_spa_bsq_bos_sid_moo_mnd_ben_scr_swa_grk_zul_ger_hun_ewe_bem_est_rom_heb_geo_afr_slo_lit_eng_chh_owc_krd_fin_ses_bat_ita_mly_jpn_tml_kor_fre_alb_yor_por_sun_mol_amr_mao_cnt_arw_akn_pan_anl_guj_hin_rus_glc_qcu_prs_mcd_pol_tsn_sod_cze_tig_lat_ind_ukr_igb_dut_lda_jav_tha_wly_knd_bam_ven_azi_urd_bul_tur_dyu_vie_gam_fbf_dgb_swt	0.843530675174766	2.00685134963113	0.047668934394067
611	amh_eng_bam_bul_owc_chh_sod_ukr_tur_aze_igb_jav_swa_svk_grk_bsq_krd_gam_cic_cnt_por_cze_lda_rom_ses_bos_hun_ewe_dgb_fin_alb_sid_geo_afr_fre_lat_guj_hau_anl_glc_est_bem_mly_ben_mao_jpn_tml_kor_mol_swe_tsw_prs_sun_hin_aeg_bat_mnd_slo_tsn_spa_heb_lit_pan_ctl_mcd_qcu_nor_urd_dut_xho_amr_scr_tig_arw_ind_pol_yor_ger_akn_tag_tha_mlt_knd_ven_zul_azi_rus_ita_uzb_swt_vie_wly_fbf_dyu_moo	0.0427047038454423	0.100943133562921	0.919812906550945
612	owc_rus_tsn_por_sid_mlt_wly_slo_uzb_tur_tsw_jav_moo_swe_arw_bsq_ukr_amh_lda_cnt_krd_rom_xho_cze_ses_spa_fin_bem_bam_est_pan_chh_geo_urd_mol_fre_pol_amr_heb_ita_hun_swt_mly_glc_bat_jpn_tml_kor_alb_ger_dyu_mcd_ind_hin_anl_mao_mnd_dut_yor_prs_aeg_svk_eng_ctl_guj_qcu_afr_bul_lit_fbf_gam_grk_hau_ben_sun_bos_akn_lat_ewe_tag_tha_tig_knd_ven_zul_azi_scr_nor_aze_swa_vie_sod_cic_dgb_igb	0.528482406834602	1.25058775801602	0.214222244381349
613	amh_guj_igb_spa_chh_aeg_anl_swe_aze_uzb_moo_mao_ewe_por_rom_bsq_alb_mlt_zul_cnt_rus_krd_xho_glc_swt_lit_fin_yor_fbf_est_bul_sid_geo_prs_ukr_grk_eng_owc_tig_dut_hun_cic_jav_fre_ind_jpn_tml_kor_bos_slo_ses_arw_tag_nor_heb_sun_mnd_mcd_lda_svk_wly_pan_ita_hin_ger_qcu_scr_ctl_ben_ven_gam_lat_sod_mol_mly_pol_tsn_urd_bam_bat_tha_amr_knd_tsw_bem_tur_cze_afr_azi_akn_vie_hau_dyu_swa_dgb	-0.388484504878994	-0.920865571921042	0.359503211440534
614	amr_mol_fbf_ger_aeg_owc_chh_eng_uzb_azi_cic_mly_swa_grk_bos_bsq_alb_tig_ewe_cnt_ita_hin_moo_bul_ses_ctl_est_zul_xho_fin_afr_wly_geo_lit_svk_swe_scr_anl_heb_spa_hun_swt_ind_lat_bat_jpn_tml_kor_cze_pol_ven_nor_jav_glc_gam_mao_mnd_dut_dgb_fre_sod_krd_pan_guj_mcd_qcu_por_arw_urd_dyu_sid_ben_mlt_prs_tag_rus_tsn_rom_bem_sun_tha_amh_knd_tsw_akn_tur_ukr_slo_aze_yor_vie_hau_lda_bam_igb	-0.0884217442826359	-0.208390090938961	0.835380110347353
615	mlt_fre_ewe_ukr_sid_amr_chh_krd_uzb_aze_dgb_mly_zul_eng_glc_bsq_ben_owc_bem_mnd_rus_guj_tsw_ctl_igb_mcd_est_akn_xho_fin_prs_anl_geo_svk_lat_rom_pan_hau_tig_mol_hun_dyu_sun_cze_ind_jpn_tml_kor_swe_alb_moo_dut_mao_arw_heb_jav_cnt_lit_ses_bul_sod_spa_slo_hin_pol_qcu_nor_ger_ita_fbf_gam_por_aeg_bos_bat_afr_ven_scr_cic_tag_tha_wly_knd_lda_yor_tur_grk_urd_azi_tsn_vie_amh_swt_swa_bam	-0.170183475865319	-0.40182565431903	0.688734286234055
616	gam_bos_dyu_dut_mlt_sod_anl_slo_aze_azi_yor_jav_tsw_grk_ita_bsq_prs_aeg_igb_cnt_lit_eng_ewe_rom_swa_rus_fin_ven_swt_hun_pan_tig_geo_pol_lat_swe_ger_chh_amh_arw_est_cic_sun_glc_mly_jpn_tml_kor_mcd_alb_lda_scr_bat_mol_amr_tag_mnd_ctl_xho_bul_heb_cze_urd_nor_krd_qcu_svk_afr_guj_fbf_hau_por_wly_ben_mao_ukr_dgb_spa_ses_ind_tha_sid_knd_bem_tsn_uzb_fre_hin_tur_bam_vie_owc_akn_zul_moo	0.314123066564734	0.739587535781066	0.461413115806162
617	hau_rom_bam_pol_amr_mlt_sid_rus_aze_azi_dyu_bat_zul_urd_nor_bsq_ukr_owc_swa_cnt_cze_svk_igb_ben_dgb_bos_hun_moo_akn_fin_scr_amh_geo_hin_ctl_eng_alb_sod_gam_grk_est_ven_sun_arw_jav_jpn_knd_kor_ger_krd_lda_lit_tag_lat_tig_mly_mnd_afr_yor_pan_heb_mol_glc_slo_ita_qcu_dut_guj_por_cic_chh_fre_aeg_bul_ind_mcd_tsn_swe_ewe_mao_tha_wly_tml_ses_swt_uzb_spa_prs_tur_xho_vie_anl_bem_fbf_tsw	-0.0875043846006357	-0.206185265379822	0.837096904416383
618	amr_pan_ven_ben_sod_chh_mlt_mcd_azi_aze_yor_jav_dyu_glc_grk_bsq_swe_owc_tsw_mnd_por_afr_xho_eng_bem_slo_fin_swa_dgb_est_nor_tig_geo_ger_mol_guj_scr_heb_wly_rus_hun_tsn_sun_bos_mly_jpn_tml_kor_lat_cze_ewe_arw_bat_lit_anl_ind_cnt_svk_akn_urd_hau_prs_fre_hin_dut_qcu_ctl_pol_spa_moo_sid_alb_aeg_ita_mao_ukr_swt_bul_cic_tag_tha_amh_knd_bam_ses_tur_krd_rom_uzb_zul_vie_gam_lda_fbf_igb	0.111870082781741	0.26331220621939	0.792892461741894
619	aeg_svk_tsw_bul_heb_owc_hau_ita_azi_aze_igb_sun_tsn_rus_pan_bsq_guj_anl_yor_mnd_slo_glc_cic_por_dgb_hin_fin_dyu_xho_est_ben_gam_geo_dut_swe_lat_spa_amh_mlt_afr_hun_moo_bat_urd_tag_jpn_knd_kor_grk_mcd_ven_ctl_jav_pol_chh_mao_cnt_lit_bem_rom_wly_nor_ger_eng_krd_qcu_bos_ukr_mol_bam_sid_alb_amr_arw_mly_prs_fbf_fre_zul_ind_tha_sod_tml_ses_lda_tur_cze_scr_uzb_ewe_vie_tig_swa_akn_swt	-0.238917611691957	-0.563892483368656	0.574184614742933
620	wly_rus_igb_ita_tig_amh_amr_pol_tur_azi_cic_mao_zul_ukr_scr_bsq_swe_chh_moo_mnd_afr_nor_swt_dut_akn_glc_hun_dyu_bam_est_ctl_gam_geo_slo_lit_spa_hin_sid_aeg_svk_fin_lda_tag_alb_ind_jpn_tml_kor_mcd_fre_dgb_lat_sun_arw_hau_bat_cnt_grk_swa_urd_sod_bul_rom_mol_cze_qcu_pan_ben_ger_ses_owc_guj_heb_por_mly_krd_bem_eng_ewe_jav_tha_mlt_knd_xho_yor_uzb_prs_bos_aze_tsn_vie_anl_fbf_tsw_ven	-0.0784969303071975	-0.184881926393427	0.853724234256207
621	amh_slo_dyu_afr_wly_anl_sod_pan_uzb_azi_ses_bat_dgb_krd_lit_bsq_guj_heb_tsn_cnt_ben_rom_bam_ita_moo_eng_hun_xho_lda_fin_svk_hau_geo_arw_lat_grk_bos_gam_mlt_por_est_ven_mao_nor_sun_jpn_knd_kor_mol_hin_bem_cze_jav_mcd_aeg_mly_mnd_alb_fbf_dut_tig_rus_scr_ukr_swe_qcu_urd_ctl_spa_zul_amr_bul_owc_ger_ind_fre_ewe_glc_swa_tag_tha_sid_tml_akn_cic_aze_pol_prs_tur_igb_vie_chh_yor_tsw_swt	-0.0783858134541185	-0.184533085596319	0.853997077512619
622	tig_dut_zul_pol_sid_amr_mlt_lit_azi_tur_xho_bat_ven_spa_ukr_bsq_pan_heb_igb_mnd_urd_krd_swt_alb_swa_mol_est_dgb_ewe_fin_prs_anl_geo_ben_swe_glc_rom_chh_gam_arw_hun_ses_ind_afr_jav_jpn_tml_kor_grk_svk_tsw_ctl_mly_cze_sod_tag_cnt_lat_dyu_rus_amh_hin_bos_slo_fre_qcu_mcd_guj_nor_fbf_hau_ita_aeg_bul_mao_scr_tsn_por_cic_sun_tha_owc_knd_lda_bem_aze_ger_eng_uzb_akn_vie_wly_moo_bam_yor	-0.269402141095849	-0.636661208342709	0.525909538284907
623	aeg_arw_ses_lat_sod_owc_gam_slo_uzb_tur_dyu_mao_tsw_eng_cze_bsq_spa_amh_lda_cnt_bos_grk_ven_rus_yor_guj_est_fbf_dgb_fin_svk_hau_geo_ukr_dut_rom_ger_heb_amr_bul_hun_bem_jav_prs_mly_jpn_tml_kor_ctl_afr_cic_glc_bat_krd_tig_ind_mnd_alb_swa_hin_chh_pan_scr_pol_ben_qcu_nor_mol_swe_swt_wly_fre_mlt_urd_tag_lit_akn_mcd_ewe_sun_tha_anl_knd_xho_moo_azi_por_ita_aze_bam_vie_sid_zul_igb_tsn	-0.38916393480111	-0.922091019282345	0.358867081620136
624	anl_spa_bem_bul_hau_aeg_amr_fre_azi_uzb_cic_bat_fbf_glc_mcd_bsq_prs_gam_ven_cnt_hin_ger_ses_swe_yor_guj_hun_swa_bam_fin_lat_wly_geo_scr_pan_rus_bos_chh_sid_arw_est_dgb_mly_ukr_ind_jpn_knd_kor_afr_ita_zul_ctl_jav_rom_amh_tag_mnd_slo_ewe_por_tig_pol_svk_ben_cze_qcu_eng_nor_dut_tsn_heb_lit_sod_urd_sun_mol_moo_grk_akn_mao_tha_mlt_tml_swt_dyu_tur_krd_alb_aze_igb_vie_owc_xho_tsw_lda	-0.367248565739587	-0.870310083870449	0.386371853283269
625	wly_pan_swa_mcd_chh_amh_aeg_rus_uzb_tur_moo_mly_ewe_grk_fre_bsq_scr_heb_dyu_mnd_eng_cze_zul_arw_yor_bul_hun_dgb_akn_est_nor_anl_geo_prs_ctl_guj_rom_hau_amr_por_fin_bem_tag_ita_mao_jpn_knd_kor_bos_lat_lda_afr_bat_urd_owc_sun_cnt_ukr_igb_ger_sod_mol_svk_krd_ben_qcu_lit_hin_spa_swt_mlt_glc_tig_dut_jav_swe_ses_slo_xho_ind_tha_gam_tml_tsn_fbf_aze_pol_alb_azi_ven_vie_sid_cic_bam_tsw	-0.956774444448333	-2.32406830742925	0.0222997283381189
626	hau_swe_cic_svk_mlt_sid_sod_bos_aze_uzb_lda_mly_dgb_rus_guj_bsq_cze_anl_bem_cnt_fre_spa_ewe_prs_zul_eng_fin_yor_swt_est_urd_tig_geo_afr_grk_glc_lit_chh_wly_bul_hun_dyu_jav_alb_tag_jpn_tml_kor_arw_ita_bam_ukr_mao_scr_aeg_bat_mnd_mcd_tsw_dut_heb_pol_krd_nor_pan_qcu_ger_hin_slo_xho_amh_ctl_amr_rom_sun_mol_igb_lat_fbf_ind_tha_owc_knd_tsn_swa_tur_ben_por_azi_moo_vie_gam_akn_ven_ses	0.97492363244991	2.33244584789588	0.0218346640297711
627	sid_krd_zul_dut_aeg_heb_amr_swe_tur_aze_swt_mao_dgb_grk_mcd_bsq_nor_owc_yor_cnt_ger_ctl_moo_bos_bem_prs_hun_ses_tsn_est_rom_anl_geo_eng_lit_svk_bul_chh_sod_scr_fin_ewe_sun_cze_jav_jpn_tml_kor_lat_glc_bam_urd_bat_pan_mlt_ind_mnd_arw_lda_ita_tig_hin_guj_pol_ben_qcu_por_alb_rus_fbf_wly_afr_hau_fre_tag_slo_igb_spa_akn_mly_tha_amh_knd_tsw_ven_uzb_ukr_mol_azi_swa_vie_gam_xho_dyu_cic	-0.546176999233683	-1.30092935171558	0.196496736704167
628	wly_guj_dgb_fre_heb_sod_mlt_ben_azi_tur_ses_jav_bem_pol_alb_bsq_mcd_anl_yor_cnt_glc_svk_igb_bos_swa_pan_fin_tsw_ven_hun_hin_amr_geo_grk_arw_rom_lit_sid_gam_ita_est_bam_mao_bul_sun_jpn_tml_kor_nor_lat_cic_afr_mly_cze_amh_bat_mnd_krd_fbf_rus_owc_ctl_ukr_por_ger_qcu_prs_eng_urd_tsn_aeg_slo_tig_swe_ind_dut_ewe_spa_swt_tag_tha_hau_knd_xho_lda_uzb_mol_scr_aze_akn_vie_chh_zul_dyu_moo	-0.132220036076473	-0.311818947041277	0.755876110439338
629	anl_bos_dyu_por_mlt_chh_wly_afr_uzb_tur_fbf_bat_tsn_grk_alb_bsq_mol_amh_yor_cnt_dut_lat_cic_rom_dgb_bul_hun_xho_moo_fin_slo_amr_geo_rus_mcd_pan_ita_sod_sid_eng_est_ven_tag_pol_ind_jpn_knd_kor_ger_lit_bam_guj_jav_urd_heb_mao_mnd_nor_ses_swe_owc_spa_prs_cze_krd_qcu_scr_ben_arw_swa_hau_svk_tig_fre_mly_glc_igb_ukr_swt_sun_tha_aeg_tml_tsw_akn_aze_hin_ctl_azi_zul_vie_gam_bem_ewe_lda	-0.107072216263703	-0.252222676542342	0.80142553712523
630	anl_ben_bam_lat_owc_gam_heb_pol_uzb_tur_zul_bat_ven_pan_glc_bsq_swe_wly_fbf_cnt_eng_cze_moo_rus_akn_arw_est_tsn_ewe_hun_por_sid_geo_guj_mol_hin_ita_amr_sod_nor_fin_dgb_ind_alb_sun_jpn_tml_kor_dut_mcd_cic_urd_mly_bos_chh_jav_mnd_scr_bem_ukr_mlt_ctl_grk_lit_rom_qcu_fre_krd_prs_yor_amh_svk_tig_slo_tag_afr_dyu_bul_swa_mao_tha_aeg_knd_swt_tsw_azi_ger_spa_aze_ses_vie_hau_igb_xho_lda	-0.421702496930164	-0.999787845440233	0.320007468621011
631	amr_grk_bem_lat_sod_anl_owc_glc_uzb_tur_fbf_bat_swt_mol_krd_bsq_mcd_gam_dyu_mnd_rom_bos_swa_ger_xho_prs_hun_ses_tsn_fin_bul_sid_geo_slo_nor_hin_ukr_aeg_mlt_lit_est_dgb_jav_arw_tag_jpn_knd_kor_afr_por_akn_pan_ind_ben_heb_mao_cnt_urd_tsw_alb_wly_ita_spa_eng_fre_qcu_rus_svk_guj_cic_amh_ctl_chh_cze_mly_pol_ven_scr_yor_sun_tha_hau_tml_bam_zul_aze_swe_dut_azi_igb_vie_tig_lda_ewe_moo	-0.874390835906419	-2.117856904294	0.0368546115997692
632	heb_spa_dgb_ctl_sod_wly_sid_lit_aze_uzb_ses_mao_fbf_fre_afr_bsq_bos_owc_xho_mnd_lat_dut_lda_scr_ewe_mcd_fin_bam_tsw_est_hin_chh_geo_por_glc_ukr_prs_amr_tig_rus_hun_yor_jav_mol_bat_jpn_knd_kor_nor_slo_zul_bul_sun_cze_aeg_ind_cnt_urd_tsn_eng_gam_ger_grk_ita_ben_qcu_pan_guj_arw_igb_mlt_pol_hau_krd_mly_rom_bem_svk_akn_tag_tha_amh_tml_moo_ven_tur_swe_alb_azi_dyu_vie_anl_swa_swt_cic	0.0281523731052668	0.0663244665087085	0.947261877853097
633	gam_rom_dyu_nor_heb_anl_wly_mcd_azi_aze_ven_sun_akn_fre_afr_bsq_spa_hau_dgb_cnt_glc_bul_zul_cze_ses_lit_hun_bem_moo_est_grk_sid_geo_scr_por_dut_pol_amr_owc_prs_fin_yor_bat_svk_jav_jpn_tml_kor_urd_pan_tsw_swe_ind_alb_mlt_mly_mnd_ctl_cic_ukr_aeg_ger_ben_krd_ita_qcu_lat_slo_arw_igb_amh_mol_sod_bos_mao_rus_tsn_guj_lda_tag_tha_tig_knd_fbf_ewe_uzb_hin_eng_tur_bam_vie_chh_xho_swt_swa	0.498411398927434	1.17675646728346	0.242295849612644
634	tig_arw_swt_glc_amh_heb_owc_dut_aze_uzb_fbf_tag_ses_nor_swe_bsq_eng_aeg_igb_cnt_pol_afr_tsn_prs_tsw_guj_fin_dgb_lda_est_pan_mlt_geo_bos_cze_rom_ita_sod_amr_krd_hun_akn_ind_fre_bat_jpn_tml_kor_ben_mcd_ewe_urd_sun_alb_wly_mly_mnd_hin_zul_ger_chh_lat_lit_rus_mol_qcu_ctl_slo_ukr_swa_gam_grk_hau_scr_jav_por_bem_bul_moo_mao_tha_anl_knd_xho_ven_tur_svk_spa_azi_cic_vie_sid_dyu_yor_bam	-0.927619066639187	-2.24673335426427	0.027022968038949
635	gam_eng_fbf_lat_sod_sid_hau_fre_azi_tur_moo_mly_swt_alb_swe_bsq_krd_tig_ses_mnd_mcd_scr_xho_pan_zul_grk_fin_dgb_swa_est_ger_anl_geo_pol_slo_rom_spa_aeg_heb_rus_hun_ewe_ind_nor_jav_jpn_tml_kor_lit_glc_dyu_mol_bat_ben_owc_tag_cnt_afr_yor_dut_mlt_arw_ctl_bos_svk_qcu_urd_guj_prs_akn_amr_cze_wly_bul_mao_ukr_cic_por_bem_sun_tha_chh_knd_lda_tsn_uzb_ita_hin_aze_ven_vie_amh_bam_tsw_igb	0.317542022604573	0.749280907857429	0.45557900581785
636	tig_ukr_bam_rom_amr_anl_gam_mcd_azi_aze_yor_ind_dgb_svk_grk_bsq_fre_sid_cic_mnd_afr_arw_tsn_alb_dyu_pan_hun_lda_swt_fin_cze_mlt_geo_pol_rus_slo_spa_aeg_chh_ita_est_tsw_bat_hin_mao_jpn_tml_kor_ctl_swe_moo_nor_mly_krd_owc_sun_cnt_por_ven_eng_amh_glc_ben_guj_dut_qcu_urd_bul_lat_xho_hau_mol_sod_bos_jav_ger_fbf_prs_swa_tag_tha_heb_knd_igb_bem_tur_lit_scr_uzb_ses_vie_wly_akn_zul_ewe	-0.667157066186418	-1.59714608959923	0.113625606817965
637	owc_ger_xho_slo_wly_tig_hau_grk_tur_azi_ven_tag_dyu_pol_bul_bsq_scr_amr_igb_mnd_alb_urd_moo_svk_akn_mol_hun_dgb_cic_est_ctl_aeg_geo_rus_fre_cze_ita_sid_amh_por_fin_yor_ind_nor_mao_jpn_tml_kor_dut_ben_lda_glc_bat_arw_chh_sun_cnt_bos_swt_spa_sod_rom_lit_mcd_swe_qcu_hin_lat_prs_swa_anl_pan_heb_ukr_mly_afr_tsn_krd_ewe_jav_tha_gam_knd_bam_bem_aze_guj_eng_uzb_fbf_vie_mlt_zul_ses_tsw	0.371344176758447	0.877052284849668	0.382718235760966
638	tig_afr_lda_ita_sid_heb_anl_dut_azi_aze_dyu_ind_dgb_arw_pol_bsq_swe_wly_tsn_cnt_cze_nor_ses_urd_swa_guj_est_akn_swt_hun_spa_owc_geo_glc_por_mcd_ben_aeg_mlt_lit_fin_fbf_jav_bos_sun_jpn_tml_kor_rus_ctl_ewe_krd_tag_scr_amh_bat_mnd_svk_bem_ger_chh_eng_pan_ukr_slo_qcu_prs_fre_mol_xho_sod_hin_gam_bul_mly_rom_igb_lat_moo_mao_tha_hau_knd_zul_cic_uzb_grk_alb_tur_bam_vie_amr_ven_tsw_yor	-1.04371050443227	-2.55206905970536	0.0123386312297151
639	gam_dut_dgb_por_owc_heb_tig_rus_aze_azi_swt_mao_igb_pan_alb_bsq_cze_amr_bam_mnd_lit_scr_tsw_mol_dyu_ben_hun_cic_lda_fin_spa_sid_geo_lat_guj_hin_ger_anl_chh_ita_est_ses_ind_prs_bat_jpn_tml_kor_bul_afr_ven_grk_jav_pol_hau_sun_cnt_svk_tsn_eng_wly_swe_mcd_urd_ctl_qcu_nor_ukr_glc_moo_amh_bos_aeg_fre_mly_krd_zul_slo_fbf_tag_tha_sod_knd_bem_ewe_tur_arw_rom_uzb_swa_vie_mlt_xho_yor_akn	-0.34576139022455	-0.818708359736754	0.415045783069173
640	wly_hin_moo_arw_amr_sod_owc_grk_azi_uzb_dyu_mly_lda_guj_bos_bsq_rus_chh_cic_mnd_svk_lit_igb_swe_swt_urd_est_ven_ses_fin_fre_tig_geo_prs_ukr_scr_lat_amh_sid_afr_hun_bem_bat_ita_jav_jpn_knd_kor_slo_dut_swa_bul_ind_rom_mlt_sun_cnt_mol_dgb_eng_hau_mcd_spa_ger_alb_qcu_glc_nor_ben_bam_gam_pan_anl_por_tag_cze_ewe_pol_xho_mao_tha_aeg_tml_tsn_tsw_aze_krd_ctl_tur_zul_vie_heb_yor_akn_fbf	-0.0596306651217885	-0.140414285412702	0.888636344786263
641	chh_hin_tsn_svk_aeg_amh_gam_slo_aze_tur_lda_mly_fbf_lat_ctl_bsq_pan_heb_moo_cnt_scr_nor_bam_ben_ven_cze_hun_dyu_zul_fin_pol_owc_geo_bos_mol_lit_urd_anl_amr_rus_est_swt_mao_dut_ind_jpn_knd_kor_por_glc_igb_spa_tag_grk_hau_bat_mnd_mcd_tsw_krd_tig_eng_ukr_arw_alb_qcu_fre_ger_swe_akn_mlt_prs_sid_rom_sun_ita_cic_afr_yor_jav_tha_wly_tml_swa_ewe_azi_bul_guj_uzb_ses_vie_sod_dgb_bem_xho	-0.120441255664507	-0.284098726222081	0.776966293112052
642	gam_pan_swt_fre_wly_hau_tig_hin_aze_tur_lda_ind_igb_nor_eng_bsq_mcd_aeg_fbf_cnt_arw_guj_yor_swe_dgb_dut_est_swa_cic_hun_slo_heb_geo_bos_ger_urd_lat_mlt_amh_rom_fin_dyu_mly_cze_bat_jpn_knd_kor_ben_rus_akn_grk_jav_ctl_amr_sun_mnd_por_moo_afr_sod_ukr_ita_bul_spa_qcu_krd_scr_pol_ses_chh_prs_sid_svk_tag_lit_xho_alb_tsw_mao_tha_owc_tml_ewe_bem_uzb_mol_glc_azi_tsn_vie_anl_bam_ven_zul	-1.07743071579877	-2.63799773405208	0.00977635192454684
643	heb_ctl_tsw_krd_aeg_wly_chh_lat_azi_uzb_dyu_mly_tsn_ger_fre_bsq_mcd_gam_igb_mnd_por_rom_swt_bos_ven_dut_hun_bem_bam_est_mol_tig_geo_glc_alb_lit_cze_amh_anl_bul_fin_lda_sun_slo_mao_jpn_tml_kor_pol_ben_swa_urd_bat_nor_hau_jav_cnt_hin_cic_swe_sod_ita_afr_pan_eng_qcu_spa_grk_svk_moo_owc_rus_amr_scr_tag_arw_fbf_ukr_ewe_ind_tha_mlt_knd_yor_xho_tur_guj_prs_aze_ses_vie_sid_zul_akn_dgb	0.00560452541813374	0.0131831219155182	0.989509934998715
644	amr_rus_tsn_ben_sid_tig_owc_bos_uzb_tur_zul_mly_igb_cze_glc_bsq_pan_sod_yor_mnd_nor_prs_ven_por_dgb_bul_hun_ewe_bem_est_lit_heb_geo_pol_dut_arw_alb_mlt_wly_lat_fin_swa_ind_spa_bat_jpn_knd_kor_slo_rom_fbf_scr_sun_mol_anl_jav_cnt_svk_tsw_eng_hau_swe_hin_ukr_grk_qcu_fre_ita_ctl_bam_aeg_ger_amh_krd_mao_mcd_moo_urd_swt_tag_tha_chh_tml_dyu_xho_azi_guj_afr_aze_akn_vie_gam_lda_ses_cic	0.256356993174166	0.604639436860473	0.546890978073863
645	chh_lat_yor_grk_mlt_sod_heb_arw_aze_azi_akn_sun_xho_ukr_ctl_bsq_rom_anl_lda_mnd_cze_nor_zul_lit_moo_ger_hun_igb_tsn_fin_dut_tig_geo_guj_prs_krd_alb_wly_hau_spa_est_tsw_ind_mol_tag_jpn_tml_kor_bos_slo_bam_glc_mao_svk_owc_jav_cnt_rus_swa_por_amh_afr_fre_mcd_scr_qcu_ita_ben_swe_ewe_aeg_hin_gam_urd_mly_pan_cic_bul_ven_bat_tha_sid_knd_bem_ses_uzb_eng_pol_tur_dyu_vie_amr_fbf_swt_dgb	-0.321343053040093	-0.760379250113	0.448951390122957
646	anl_guj_tsn_ukr_heb_amr_sod_ita_uzb_tur_dyu_ind_ses_bul_rom_bsq_scr_owc_yor_mnd_arw_ger_lda_krd_igb_lit_est_moo_swa_fin_spa_chh_geo_urd_alb_fre_grk_amh_gam_lat_hun_akn_tag_hin_bat_jpn_tml_kor_eng_slo_swt_swe_sun_mol_aeg_jav_cnt_ctl_fbf_pol_sid_glc_pan_cze_dut_qcu_mcd_por_rus_dgb_wly_svk_hau_nor_mly_prs_ven_bos_zul_mao_tha_mlt_knd_cic_bem_aze_afr_ben_azi_xho_vie_tig_bam_tsw_ewe	0.460474804215495	1.08551846575344	0.280497906620836
647	tig_bos_tsw_mcd_hau_heb_mlt_lit_aze_uzb_bem_mao_akn_ukr_spa_bsq_ita_amh_bam_cnt_alb_rus_ewe_glc_dgb_pan_est_ven_moo_fin_ctl_wly_geo_svk_rom_eng_fre_anl_sod_bul_hun_xho_sun_hin_ind_jpn_tml_kor_krd_nor_cic_lat_bat_mol_chh_jav_mnd_afr_swt_ben_gam_scr_prs_urd_cze_qcu_arw_dut_pol_dyu_amr_por_sid_swe_mly_grk_tsn_slo_swa_tag_tha_aeg_knd_ses_zul_azi_guj_ger_tur_lda_vie_owc_yor_fbf_igb	-1.07396503070402	-2.62463470497405	0.0101402233370447
648	amh_svk_cic_ita_gam_wly_sod_pol_uzb_aze_fbf_tag_ewe_spa_eng_bsq_arw_tig_bem_mnd_nor_prs_swa_bul_ven_cze_est_swt_akn_fin_grk_hau_geo_ben_alb_glc_lat_amr_owc_mcd_hun_lda_bat_urd_ind_jpn_knd_kor_fre_slo_zul_dut_jav_afr_anl_sun_cnt_lit_tsn_por_mlt_ger_krd_rus_hin_qcu_ctl_guj_pan_dyu_chh_bos_sid_swe_mao_scr_yor_rom_tsw_mly_tha_heb_tml_bam_xho_azi_mol_ukr_tur_ses_vie_aeg_moo_igb_dgb	-0.451587238811059	-1.0738615856446	0.285663124392054
649	heb_ita_tsw_afr_tig_amr_wly_ctl_uzb_tur_moo_sun_zul_lat_por_bsq_ger_hau_cic_cnt_arw_krd_yor_bos_tsn_guj_fin_akn_bem_hun_grk_amh_geo_bul_mol_hin_cze_anl_gam_mcd_est_ewe_mly_ben_ind_jpn_knd_kor_spa_swe_swa_slo_mao_ukr_chh_tag_mnd_scr_fbf_fre_sod_nor_prs_eng_lit_qcu_urd_alb_rom_lda_sid_glc_mlt_pan_bat_rus_ven_pol_xho_jav_tha_owc_tml_ses_bam_azi_svk_dut_aze_swt_vie_aeg_dyu_igb_dgb	-0.534399106525108	-1.27529429663825	0.205381658503674
650	sid_por_fbf_ukr_aeg_owc_tig_mcd_azi_uzb_yor_ind_tsn_ger_bos_bsq_ben_hau_lda_mnd_rus_dut_ewe_glc_ven_grk_fin_tsw_dyu_est_fre_mlt_geo_krd_pan_svk_lat_wly_sod_swe_hun_swt_bat_scr_mly_jpn_tml_kor_arw_urd_swa_spa_sun_mol_chh_tag_cnt_alb_moo_ita_amr_slo_ctl_eng_lit_qcu_nor_pol_rom_zul_anl_bul_gam_afr_mao_cze_ses_prs_xho_jav_tha_heb_knd_akn_bem_aze_hin_guj_tur_dgb_vie_amh_bam_igb_cic	0.204014994959478	0.48018764435466	0.63222151037243
651	sod_spa_xho_rus_heb_mlt_chh_bos_azi_tur_yor_tag_ses_alb_arw_bsq_mol_gam_tsn_mnd_pol_swe_fbf_svk_zul_fre_hun_igb_akn_fin_ita_anl_geo_ben_bul_urd_nor_amh_sid_prs_est_bem_mao_pan_mly_jpn_tml_kor_guj_lat_bam_dut_jav_por_wly_ind_cnt_ukr_ven_hin_owc_ger_krd_rom_glc_qcu_eng_ctl_slo_swa_aeg_grk_amr_mcd_sun_lit_moo_cze_dyu_bat_tha_tig_knd_cic_swt_aze_afr_scr_uzb_dgb_vie_hau_lda_tsw_ewe	0.619288063267229	1.46833706197151	0.145386951101643
652	amr_mol_bem_urd_owc_gam_sid_ger_aze_azi_tsn_tag_ven_scr_por_bsq_svk_wly_ewe_mnd_hin_dut_akn_ctl_lda_lat_fin_igb_moo_est_ben_hau_geo_swe_ukr_pol_alb_heb_amh_krd_hun_fbf_mao_glc_sun_jpn_knd_kor_ita_bul_xho_afr_bat_lit_anl_jav_cnt_arw_tsw_mcd_chh_rus_slo_nor_cze_qcu_eng_prs_guj_bam_tig_rom_mlt_pan_ind_bos_swa_spa_dgb_mly_tha_aeg_tml_swt_zul_tur_grk_fre_uzb_ses_vie_sod_cic_dyu_yor	-0.925397311089074	-2.24540795233882	0.0271110440065793
653	wly_pol_tsn_ger_sid_sod_aeg_spa_tur_uzb_dyu_tag_yor_rom_ukr_bsq_nor_amh_bem_mnd_glc_rus_ses_prs_cic_alb_fin_bam_lda_hun_krd_anl_geo_bul_fre_arw_bos_gam_amr_eng_est_tsw_mly_urd_ind_jpn_tml_kor_scr_cze_ewe_lit_bat_lat_heb_jav_cnt_grk_akn_ben_tig_pan_por_afr_hin_qcu_swe_dut_svk_swa_owc_mol_hau_guj_mao_mcd_fbf_ctl_ven_sun_tha_chh_knd_moo_xho_aze_ita_slo_azi_dgb_vie_mlt_swt_zul_igb	-0.485231742564432	-1.15570060675702	0.250764129488786
654	aeg_prs_ses_rom_owc_amh_heb_ger_tur_aze_yor_mao_akn_bos_krd_bsq_nor_amr_dyu_cnt_afr_glc_bem_ukr_tsn_scr_est_swa_bam_fin_spa_wly_geo_guj_pan_slo_arw_tig_chh_alb_hun_fbf_bat_urd_ind_jpn_tml_kor_mcd_lat_ewe_hin_tag_dut_sod_jav_mnd_ben_cic_eng_gam_ctl_bul_rus_grk_qcu_swe_ita_fre_ven_mlt_pol_sid_lit_sun_svk_swt_por_dgb_mly_tha_hau_knd_xho_tsw_uzb_cze_mol_azi_igb_vie_anl_lda_moo_zul	-0.856853513417574	-2.07054929442567	0.0411723960702184
655	aeg_ctl_tsw_glc_anl_chh_heb_guj_aze_tur_akn_bat_ewe_urd_grk_bsq_por_gam_xho_mnd_prs_fre_tsn_pan_bem_pol_hun_moo_ses_fin_afr_mlt_geo_rus_svk_cze_mol_amh_sid_ukr_est_fbf_ind_ita_sun_jpn_tml_kor_ben_spa_ven_bos_mly_slo_wly_tag_cnt_swe_yor_alb_owc_ger_krd_dut_scr_qcu_rom_lit_lat_dyu_sod_bul_tig_arw_jav_eng_dgb_mcd_swt_mao_tha_amr_knd_cic_bam_uzb_nor_hin_azi_lda_vie_hau_igb_swa_zul	-0.446821772989825	-1.06115637816687	0.291366846834467
656	mlt_ukr_dyu_rus_amr_anl_wly_bul_azi_tur_bem_sun_yor_eng_hin_bsq_krd_sod_swt_cnt_ger_lit_tsn_urd_igb_pol_fin_ven_bam_est_spa_hau_geo_swe_arw_guj_scr_gam_aeg_ita_hun_tsw_mao_nor_jav_jpn_tml_kor_lat_afr_fbf_ben_bat_fre_chh_ind_mnd_slo_cic_grk_amh_cze_rom_ctl_mcd_qcu_por_svk_pan_swa_heb_bos_sid_glc_tag_mol_ewe_dut_akn_mly_tha_owc_knd_xho_dgb_aze_prs_alb_uzb_moo_vie_tig_lda_zul_ses	-0.131191198437923	-0.309600511280212	0.757557395938483
657	gam_dut_lda_mcd_owc_aeg_wly_ukr_tur_uzb_swt_sun_fbf_mol_lit_bsq_ctl_sod_tsw_mnd_scr_por_cic_cze_dgb_prs_hun_moo_akn_fin_glc_mlt_geo_arw_guj_nor_eng_sid_heb_fre_est_zul_mly_ger_mao_jpn_tml_kor_hin_swe_igb_svk_ind_bos_anl_bat_cnt_krd_dyu_afr_amh_rus_urd_lat_rom_qcu_ben_pan_ita_tsn_hau_slo_chh_spa_jav_pol_bam_bul_ven_tag_tha_tig_knd_bem_xho_aze_grk_alb_azi_ses_vie_amr_swa_yor_ewe	-0.245841281712582	-0.58088509434037	0.562722970758639
658	gam_bul_swa_guj_sod_amh_aeg_ger_uzb_tur_moo_bat_xho_pan_fre_bsq_ita_mlt_zul_cnt_ben_lat_dgb_arw_lda_scr_hun_swt_cic_est_cze_chh_geo_grk_lit_pol_bos_sid_amr_glc_fin_ewe_sun_urd_tag_jpn_tml_kor_afr_svk_fbf_dut_ind_krd_owc_mly_mnd_hin_bam_rom_hau_ctl_rus_por_ukr_qcu_alb_eng_mcd_ven_heb_mol_anl_swe_jav_slo_dyu_nor_tsn_mao_tha_tig_knd_akn_igb_azi_prs_spa_aze_ses_vie_wly_bem_yor_tsw	-0.192155201003202	-0.453537970230382	0.65121793745892
659	amh_swe_swa_eng_amr_sid_hau_grk_azi_uzb_xho_sun_ven_rom_pol_bsq_arw_owc_fbf_mnd_ger_bos_dgb_guj_lda_urd_hun_swt_zul_fin_ben_aeg_geo_por_fre_ukr_dut_mlt_sod_slo_est_moo_mly_lit_bat_jpn_tml_kor_mol_lat_bam_bul_jav_spa_gam_ind_cnt_alb_igb_ctl_tig_rus_scr_nor_krd_qcu_prs_mcd_glc_bem_wly_afr_heb_cze_mao_hin_tsw_ita_akn_tag_tha_chh_knd_tsn_ewe_tur_pan_svk_aze_cic_vie_anl_ses_dyu_yor	-1.03851024955767	-2.54234852412385	0.012663636982808
660	anl_arw_yor_krd_gam_hau_aeg_dut_uzb_azi_tsw_mly_moo_cze_swe_bsq_slo_tig_akn_cnt_ctl_prs_bam_alb_swt_ukr_est_cic_ewe_fin_guj_chh_geo_ger_lat_afr_urd_sod_heb_por_hun_ses_ind_bul_bat_jpn_knd_kor_pol_mol_ven_lit_jav_nor_owc_sun_mnd_grk_fbf_ita_mlt_pan_ben_glc_scr_qcu_rus_bos_svk_bem_sid_fre_wly_hin_mao_eng_lda_spa_tsn_tag_tha_amr_tml_dyu_swa_aze_rom_mcd_tur_xho_vie_amh_igb_dgb_zul	-1.18865144321519	-2.93057651026689	0.00425690430416775
661	owc_mol_yor_mcd_tig_chh_mlt_rus_aze_tur_fbf_tag_swt_urd_dut_bsq_ita_anl_dyu_cnt_pan_arw_zul_bos_bam_lat_hun_tsw_ven_fin_pol_heb_geo_fre_lit_cze_guj_gam_amh_ctl_est_moo_bat_slo_jav_jpn_knd_kor_rom_svk_ses_bul_mao_scr_amr_sun_mnd_hin_swa_alb_sid_krd_grk_prs_ukr_qcu_ger_swe_afr_lda_sod_ben_aeg_nor_ind_glc_ewe_spa_cic_mly_tha_hau_tml_xho_bem_azi_por_eng_uzb_igb_vie_wly_tsn_akn_dgb	-0.734575484711751	-1.76235012231794	0.0812957149622706
662	aeg_pan_akn_lat_mlt_sid_chh_fre_tur_azi_tsw_mao_igb_grk_bul_bsq_guj_owc_tsn_cnt_ger_spa_dgb_ita_fbf_krd_est_bam_zul_fin_ukr_anl_geo_bos_rus_por_ctl_hau_amh_urd_hun_swa_jav_mol_sun_jpn_knd_kor_alb_rom_ven_glc_tag_pol_heb_mly_mnd_eng_swt_arw_amr_dut_hin_ben_prs_qcu_afr_cze_swe_dyu_wly_scr_sod_slo_ind_mcd_lda_lit_cic_bat_tha_tig_tml_yor_xho_aze_nor_svk_uzb_ses_vie_gam_moo_bem_ewe	0.128980502984939	0.303591739732279	0.762117098982006
663	sod_por_ewe_urd_aeg_anl_owc_guj_azi_tur_xho_mao_zul_ben_rus_bsq_ukr_wly_tsw_cnt_swe_mol_lda_grk_dgb_fre_fin_ses_moo_est_rom_amr_geo_pol_svk_prs_arw_heb_sid_ger_hun_ven_tag_lit_sun_jpn_knd_kor_cze_mcd_cic_afr_ind_ita_mlt_jav_mnd_lat_bem_nor_amh_ctl_spa_eng_slo_qcu_pan_alb_krd_dyu_gam_bul_chh_bos_bat_hin_swt_glc_tsn_mly_tha_tig_tml_yor_akn_aze_scr_dut_uzb_swa_vie_hau_bam_igb_fbf	-0.544965257697432	-1.30092520137996	0.196498151654056
664	gam_bul_bem_afr_hau_owc_amh_swe_tur_azi_igb_bat_ewe_cze_glc_bsq_ben_sod_ven_mnd_guj_por_moo_bos_xho_alb_est_zul_lda_hun_urd_mlt_geo_nor_arw_eng_rom_sid_wly_fre_fin_yor_tag_pol_mao_jpn_knd_kor_ger_mcd_fbf_ukr_sun_spa_heb_jav_cnt_ita_tsn_krd_tig_slo_hin_dut_pan_qcu_svk_grk_prs_swt_aeg_lat_amr_lit_ind_rus_cic_mol_tsw_mly_tha_chh_tml_dgb_bam_aze_scr_ctl_uzb_ses_vie_anl_swa_akn_dyu	0.293614768961259	0.691696641867493	0.490851080284641
665	wly_krd_tsn_cze_aeg_heb_chh_lit_tur_uzb_dyu_ind_bem_por_dut_bsq_spa_anl_zul_cnt_grk_ita_tsw_swe_ewe_mol_fin_swa_moo_hun_slo_amh_geo_pol_lat_bul_ger_owc_hau_pan_est_yor_mly_mcd_tag_jpn_knd_kor_rus_afr_akn_svk_mao_ctl_mlt_sun_mnd_glc_xho_guj_sid_rom_ukr_urd_eng_qcu_arw_bos_prs_dgb_amr_hin_gam_nor_bat_scr_swt_ben_lda_jav_tha_tig_tml_ses_bam_aze_fre_alb_azi_ven_vie_sod_cic_fbf_igb	-0.410229663579454	-0.972181892642623	0.333481875920503
666	amr_afr_ses_guj_hau_sid_mlt_cze_aze_tur_fbf_mao_yor_slo_eng_bsq_mcd_amh_dgb_cnt_ger_ita_ven_arw_swa_rus_est_bam_tsw_hun_scr_chh_geo_swe_bul_por_ctl_aeg_anl_bos_fin_cic_tag_ukr_ind_jpn_knd_kor_urd_spa_zul_glc_jav_hin_sod_sun_mnd_nor_lda_grk_owc_pan_prs_ben_pol_qcu_fre_mol_dut_igb_tig_rom_wly_lat_mly_svk_swt_krd_xho_bat_tha_heb_tml_tsn_moo_azi_alb_lit_uzb_akn_vie_gam_dyu_ewe_bem	-0.483218515088527	-1.14794206472035	0.253936801849671
667	sid_ben_swa_swe_amr_mlt_sod_prs_uzb_tur_swt_jav_dyu_ita_bos_bsq_bul_heb_yor_mnd_lit_glc_tsn_ukr_dgb_ctl_est_cic_fbf_hun_afr_hau_geo_hin_eng_ger_rom_amh_anl_cze_fin_tsw_ind_fre_tag_jpn_knd_kor_dut_pol_moo_por_bat_mcd_aeg_sun_cnt_urd_xho_rus_gam_pan_guj_scr_krd_qcu_mol_grk_alb_igb_tig_arw_wly_nor_mao_spa_zul_lat_akn_mly_tha_chh_tml_lda_bam_aze_slo_svk_azi_ses_vie_owc_ven_bem_ewe	-0.0797279434665762	-0.187869501339082	0.851388256038787
668	amr_bul_ven_arw_wly_hau_sid_svk_uzb_tur_fbf_bat_yor_lat_krd_bsq_glc_anl_ses_mnd_alb_urd_bem_rom_swt_rus_est_lda_tsw_fin_bos_mlt_geo_ben_lit_pol_scr_aeg_amh_mol_hun_dyu_jav_swe_mao_jpn_tml_kor_guj_eng_tsn_ger_ind_spa_owc_mly_cnt_afr_igb_fre_tig_por_pan_dut_grk_qcu_nor_mcd_slo_moo_sod_ukr_gam_hin_sun_cze_xho_ita_cic_tag_tha_chh_knd_bam_ewe_azi_ctl_prs_aze_akn_vie_heb_dgb_swa_zul	-1.05145220253144	-2.56999152133889	0.0117590173622156
669	amh_nor_tsn_por_sid_heb_owc_eng_uzb_azi_akn_mao_yor_mol_krd_bsq_hin_aeg_zul_mnd_ita_lat_swa_scr_moo_rus_hun_igb_bem_fin_lit_chh_geo_urd_ben_rom_mcd_gam_mlt_pan_est_lda_ind_afr_sun_jpn_knd_kor_arw_bul_cic_slo_jav_prs_hau_tag_cnt_ger_ewe_pol_sod_glc_fre_cze_ukr_qcu_grk_swe_guj_dyu_tig_ctl_anl_alb_bat_bos_fbf_dut_swt_mly_tha_amr_tml_bam_xho_aze_svk_spa_tur_tsw_vie_wly_ses_dgb_ven	-0.151192957920865	-0.356645973149274	0.722164760622328
670	sod_pol_fbf_ger_hau_gam_owc_dut_aze_tur_akn_bat_lda_prs_spa_bsq_lat_sid_swt_cnt_ben_ukr_tsw_svk_dgb_grk_hun_dyu_zul_est_bos_mlt_geo_ita_hin_cze_fre_chh_tig_rom_fin_ewe_mao_alb_tag_jpn_tml_kor_arw_guj_cic_nor_sun_afr_amr_jav_mnd_ctl_bem_lit_anl_mcd_rus_por_glc_qcu_mol_scr_swe_swa_aeg_slo_heb_krd_mly_pan_xho_eng_yor_ind_tha_amh_knd_ven_igb_azi_bul_urd_uzb_ses_vie_wly_moo_tsn_bam	0.76830725700608	1.82897197846712	0.0706086818347194
671	sod_por_zul_glc_hau_heb_gam_rus_aze_uzb_yor_bat_fbf_lit_pol_bsq_svk_sid_xho_cnt_pan_rom_tsn_bul_ses_alb_hun_swa_ven_fin_urd_amh_geo_eng_hin_afr_ben_amr_wly_bos_est_swt_tag_prs_ind_jpn_tml_kor_spa_scr_tsw_guj_mly_arw_owc_sun_mnd_ctl_moo_swe_aeg_dut_lat_grk_ger_qcu_ukr_ita_slo_dyu_anl_mcd_chh_cze_jav_nor_igb_krd_akn_mao_tha_tig_knd_ewe_dgb_tur_mol_fre_azi_bam_vie_mlt_lda_cic_bem	0.245866378274654	0.580237440285442	0.563157753878988
672	owc_lit_akn_fre_gam_aeg_amh_slo_azi_aze_xho_bat_cic_bos_mol_bsq_lat_heb_lda_cnt_spa_ben_ewe_alb_dgb_rom_hun_ses_bem_est_nor_anl_geo_eng_guj_bul_afr_hau_tig_cze_fin_bam_ind_por_mly_jpn_tml_kor_arw_hin_fbf_swe_jav_krd_sid_tag_mnd_ger_tsw_urd_wly_prs_mcd_pol_grk_qcu_ita_ctl_svk_moo_sod_scr_chh_glc_mao_pan_swt_rus_swa_sun_tha_amr_knd_zul_dyu_uzb_dut_ukr_tur_igb_vie_mlt_tsn_ven_yor	-0.6708398056131	-1.60815948015062	0.111190027068256
673	chh_bos_fbf_por_owc_sod_gam_fre_aze_uzb_akn_mao_dgb_nor_rus_bsq_prs_mlt_ses_cnt_svk_spa_yor_arw_igb_ctl_est_cic_dyu_hun_cze_heb_geo_scr_dut_ukr_eng_tig_hau_grk_fin_bam_jav_bul_tag_jpn_tml_kor_mol_hin_moo_swe_sun_alb_aeg_mly_mnd_lat_ewe_pan_sid_lit_ben_ger_slo_qcu_glc_urd_rom_xho_anl_ita_amr_krd_bat_afr_lda_mcd_ven_ind_tha_amh_knd_bem_swa_azi_guj_pol_tur_zul_vie_wly_tsn_swt_tsw	0.792122590306992	1.88064401471496	0.0631495844618885
674	owc_mcd_ven_nor_sod_amr_aeg_scr_tur_uzb_dgb_ind_bem_bul_dut_bsq_cze_sid_lda_cnt_arw_pan_yor_ukr_fbf_hin_est_cic_xho_fin_ita_gam_geo_lat_fre_krd_prs_amh_mlt_svk_hun_zul_tag_ger_mao_jpn_knd_kor_por_rom_tsw_bos_jav_guj_chh_sun_mnd_rus_moo_glc_heb_spa_ben_lit_alb_qcu_swe_urd_grk_igb_hau_ctl_tig_mol_mly_afr_bam_eng_ewe_bat_tha_wly_tml_akn_ses_azi_pol_slo_aze_dyu_vie_anl_tsn_swa_swt	-0.143859254787069	-0.339273308438888	0.735168777357162
675	amr_ben_yor_dut_chh_aeg_tig_krd_tur_uzb_cic_ind_tsn_mol_fre_bsq_spa_anl_swa_mnd_svk_ger_fbf_guj_moo_prs_fin_ewe_tsw_est_scr_wly_geo_afr_alb_pan_arw_sid_sod_nor_hun_ven_sun_bul_bat_jpn_knd_kor_mcd_slo_xho_por_tag_bos_mlt_jav_cnt_ukr_ses_ita_amh_rom_lit_rus_ctl_qcu_glc_hin_grk_lda_gam_urd_owc_cze_mao_eng_bam_lat_igb_mly_tha_heb_tml_dgb_zul_azi_pol_swe_aze_akn_vie_hau_swt_bem_dyu	-1.22790835058468	-3.03277703056783	0.00314017893725101
676	sod_guj_yor_bul_tig_aeg_wly_cze_aze_azi_tsn_ind_tsw_prs_glc_bsq_mol_chh_swa_cnt_pol_arw_xho_dut_swt_bos_est_igb_lda_fin_lat_owc_geo_hin_krd_rus_slo_amr_sid_spa_hun_bam_sun_svk_mly_jpn_tml_kor_scr_fre_cic_ben_tag_nor_hau_jav_mnd_alb_dyu_por_gam_urd_rom_pan_eng_qcu_ctl_grk_ger_moo_heb_ukr_anl_afr_bat_ita_akn_mcd_ses_mao_tha_mlt_knd_bem_dgb_tur_swe_lit_uzb_fbf_vie_amh_zul_ewe_ven	0.0710252100996809	0.167185205810353	0.8675873144835
677	sod_spa_yor_afr_amh_tig_wly_ita_aze_azi_ses_mly_swt_ger_swe_bsq_pol_chh_fbf_mnd_ctl_guj_xho_glc_dyu_lat_hun_akn_zul_est_prs_aeg_geo_grk_pan_por_bos_mlt_sid_mol_fin_ven_ind_dut_jav_jpn_tml_kor_ukr_urd_moo_eng_tag_rus_anl_sun_cnt_nor_tsw_scr_amr_rom_mcd_arw_fre_qcu_bul_ben_svk_lda_heb_slo_gam_cze_mao_krd_dgb_hin_ewe_bat_tha_hau_knd_bam_bem_tur_alb_lit_uzb_tsn_vie_owc_swa_cic_igb	-0.127601591713605	-0.301256981282121	0.763891085885188
678	aeg_eng_akn_pan_heb_mlt_sid_arw_azi_aze_tsn_ind_ven_svk_hin_bsq_grk_wly_swt_cnt_urd_ita_tsw_dut_zul_lat_fin_ewe_swa_hun_afr_tig_geo_ukr_bos_slo_ctl_hau_gam_rus_est_ses_sun_lit_mao_jpn_tml_kor_glc_fre_bam_guj_bat_mol_owc_jav_mnd_pol_dyu_ben_amr_scr_cze_por_ger_qcu_alb_rom_nor_igb_sod_spa_amh_mcd_tag_krd_moo_prs_bem_mly_tha_chh_knd_fbf_lda_uzb_swe_bul_tur_dgb_vie_anl_xho_cic_yor	-0.0690008769670134	-0.162637615155152	0.871156634677903
679	tig_pan_ven_rus_wly_mlt_chh_dut_azi_tur_yor_jav_fbf_bul_prs_bsq_scr_owc_dgb_mnd_glc_pol_bam_por_lda_alb_hun_bem_tsn_fin_afr_sod_geo_ukr_guj_swe_hin_hau_sid_eng_est_ses_bat_urd_sun_jpn_tml_kor_grk_arw_moo_lit_mly_slo_amr_ind_cnt_mcd_zul_bos_anl_spa_cze_ger_ctl_qcu_rom_ita_krd_swa_heb_mol_gam_nor_tag_lat_akn_fre_dyu_mao_tha_amh_knd_ewe_cic_uzb_ben_svk_aze_igb_vie_aeg_xho_swt_tsw	-0.108480208521978	-0.256111243840182	0.798430596775688
680	gam_pol_bam_arw_sid_aeg_amh_eng_aze_azi_lda_bat_swt_lit_grk_bsq_mol_anl_yor_mnd_svk_ger_ven_guj_ewe_cze_fin_ses_xho_est_ctl_wly_geo_spa_rus_mcd_scr_heb_tig_bos_hun_swa_mao_urd_tag_jpn_knd_kor_fre_afr_moo_dut_sun_pan_hau_mly_cnt_prs_fbf_alb_amr_ita_nor_glc_hin_qcu_lat_ben_krd_akn_sod_swe_mlt_por_jav_bul_cic_rom_bem_ind_tha_owc_tml_dgb_igb_uzb_ukr_slo_tur_tsw_vie_chh_dyu_tsn_zul	-0.542442023365693	-1.29166846329454	0.199672901039713
681	anl_swe_ses_dut_owc_amr_sod_guj_aze_tur_akn_tag_ven_ben_prs_bsq_cze_heb_fbf_mnd_krd_hin_yor_por_ewe_afr_hun_bem_tsn_fin_lat_aeg_geo_alb_arw_pan_bos_chh_gam_mol_est_bam_bat_mcd_mly_jpn_knd_kor_rom_lit_dgb_glc_jav_fre_wly_ind_cnt_grk_dyu_ctl_sid_rus_urd_spa_pol_qcu_ukr_slo_svk_moo_mlt_nor_tig_bul_mao_ita_cic_ger_lda_sun_tha_hau_tml_zul_xho_uzb_eng_scr_azi_igb_vie_amh_swa_swt_tsw	-1.23328509434512	-3.06856889274109	0.00281811103072848
682	gam_spa_yor_afr_wly_sod_anl_pan_uzb_tur_xho_bat_zul_mol_fre_bsq_swe_hau_dgb_cnt_dut_por_lda_bul_igb_bos_fin_swa_fbf_hun_arw_heb_geo_urd_krd_ita_alb_amh_mlt_svk_est_ses_sun_cze_jav_jpn_knd_kor_mcd_guj_dyu_rus_mao_ger_aeg_tag_mnd_lit_moo_eng_chh_scr_ukr_nor_slo_qcu_prs_hin_rom_ven_sid_ctl_tig_pol_mly_ben_bam_lat_bem_ind_tha_amr_tml_akn_swt_aze_grk_glc_azi_tsn_vie_owc_ewe_cic_tsw	0.0298866167384077	0.0703578828588171	0.944059885320121
683	amh_eng_swa_svk_gam_anl_owc_lat_tur_uzb_dgb_jav_ses_bul_ger_bsq_arw_sid_bam_mnd_por_lit_dyu_mcd_igb_ben_fin_bem_tsn_hun_ita_chh_geo_swe_bos_mol_rus_amr_tig_pol_est_lda_mly_dut_sun_jpn_knd_kor_prs_ctl_ven_glc_ind_nor_heb_tag_cnt_ukr_xho_slo_aeg_scr_rom_cze_pan_qcu_urd_spa_fre_moo_mlt_grk_sod_guj_mao_hin_cic_alb_fbf_bat_tha_wly_tml_akn_ewe_azi_krd_afr_aze_swt_vie_hau_yor_zul_tsw	0.0193731724665191	0.0456611737957164	0.963678214964946
684	wly_swe_ven_dut_sid_mlt_chh_hin_uzb_aze_swa_bat_xho_svk_fre_bsq_mol_gam_cic_mnd_rom_lit_swt_rus_moo_krd_est_fbf_yor_fin_urd_amh_geo_ukr_spa_lat_prs_amr_tig_por_hun_ses_jav_glc_ind_jpn_knd_kor_eng_guj_tsw_bul_mly_afr_owc_sun_cnt_nor_tsn_ger_sod_ben_alb_scr_pan_qcu_ctl_grk_cze_lda_anl_bos_aeg_mcd_mao_slo_igb_ita_ewe_tag_tha_hau_tml_dgb_akn_azi_arw_pol_tur_bam_vie_heb_zul_bem_dyu	-0.16395455456521	-0.387008731892689	0.699633924049993
685	owc_lit_dyu_pan_amr_heb_amh_nor_tur_azi_tsn_bat_bam_bos_glc_bsq_cze_anl_fbf_mnd_rus_mcd_xho_swe_moo_fre_hun_swa_yor_est_afr_chh_geo_guj_ben_ctl_svk_wly_mlt_slo_fin_ewe_tag_urd_mly_jpn_tml_kor_lat_ger_swt_eng_sun_grk_tig_mao_cnt_por_cic_spa_gam_alb_krd_dut_mol_qcu_ukr_pol_rom_tsw_hau_prs_sod_arw_ind_scr_zul_hin_ven_jav_tha_aeg_knd_bem_ses_aze_ita_bul_uzb_lda_vie_sid_dgb_igb_akn	-0.585881049539569	-1.39830333497873	0.165347694914518
686	amr_dut_bem_ita_aeg_sod_amh_arw_uzb_aze_swa_jav_fbf_afr_ukr_bsq_fre_sid_ses_cnt_eng_glc_zul_rus_swt_lit_fin_xho_igb_hun_rom_owc_geo_alb_ger_nor_krd_wly_heb_ctl_est_tsw_tag_bos_bat_jpn_tml_kor_mol_cze_yor_por_mly_swe_hau_sun_mnd_urd_dgb_scr_tig_grk_ben_svk_pan_qcu_hin_lat_spa_ewe_mlt_bul_chh_guj_mao_slo_tsn_mcd_ven_ind_tha_gam_knd_bam_lda_azi_prs_pol_tur_moo_vie_anl_dyu_akn_cic	-0.0626563136969086	-0.147587750897029	0.882987625684079
687	chh_ita_lda_rom_amh_anl_sod_ukr_uzb_tur_ses_jav_swa_fre_spa_bsq_bul_amr_cic_mnd_ctl_urd_bem_prs_moo_rus_fin_dgb_zul_hun_pan_owc_geo_glc_lat_por_svk_sid_aeg_mcd_est_fbf_bat_grk_ind_jpn_knd_kor_guj_slo_ven_lit_mao_ger_tig_mly_cnt_scr_bam_afr_wly_hin_mol_arw_cze_qcu_pol_alb_swe_tsn_mlt_ben_gam_nor_tag_eng_swt_dut_yor_sun_tha_heb_tml_xho_dyu_azi_krd_bos_aze_tsw_vie_hau_igb_ewe_akn	-0.792699999655007	-1.90755319362114	0.0595346723842549
688	hau_por_fbf_krd_wly_sid_anl_pol_aze_azi_lda_bat_bem_slo_ukr_bsq_alb_amh_cic_cnt_ben_arw_zul_rus_ses_cze_hun_swt_akn_fin_ita_tig_geo_swe_ctl_urd_mcd_chh_heb_nor_est_tsn_mly_pan_tag_jpn_tml_kor_ger_afr_swa_grk_ind_lit_mlt_jav_mnd_spa_moo_svk_owc_guj_rom_scr_mol_qcu_glc_hin_bos_dyu_gam_bul_amr_dut_mao_fre_ven_prs_tsw_sun_tha_sod_knd_yor_xho_uzb_eng_lat_tur_bam_vie_aeg_ewe_dgb_igb	-0.487093333102821	-1.15740090290708	0.250072605878811
689	owc_scr_dyu_swe_sod_hau_amh_ben_tur_aze_yor_tag_moo_bul_ctl_bsq_afr_wly_bem_cnt_urd_glc_tsn_por_akn_alb_hun_tsw_fbf_fin_nor_heb_geo_svk_slo_krd_rom_aeg_sid_eng_est_cic_mly_lat_mao_jpn_knd_kor_cze_rus_bam_ger_sun_lit_amr_ind_mnd_spa_zul_mcd_anl_arw_bos_grk_ita_qcu_dut_mol_ukr_dgb_gam_hin_chh_pol_bat_fre_xho_prs_ses_jav_tha_tig_tml_ewe_lda_uzb_pan_guj_azi_igb_vie_mlt_ven_swt_swa	-0.13645231680731	-0.32231748054726	0.747935638027664
690	hau_nor_xho_rus_aeg_mlt_amh_guj_tur_azi_cic_mao_ven_prs_pan_bsq_arw_wly_swa_cnt_pol_grk_bem_hin_bam_alb_est_akn_dyu_hun_glc_sid_geo_scr_bul_ukr_mcd_owc_gam_afr_fin_yor_sun_fre_ind_jpn_knd_kor_cze_ger_tsn_svk_mly_por_tig_jav_mnd_ctl_zul_eng_heb_ita_rom_krd_spa_qcu_lit_mol_slo_fbf_amr_lat_chh_ben_tag_dut_lda_swe_dgb_bat_tha_anl_tml_ses_igb_uzb_urd_bos_aze_swt_vie_sod_ewe_tsw_moo	0.121096030348146	0.285390993191491	0.77597924786614
691	amr_arw_ses_mol_chh_mlt_heb_ita_azi_aze_bam_bat_xho_eng_nor_bsq_hin_gam_bem_cnt_ctl_urd_igb_spa_dyu_bul_hun_cic_dgb_fin_alb_owc_geo_lat_grk_lit_krd_hau_wly_prs_est_akn_sun_glc_tag_jpn_knd_kor_cze_slo_swt_ger_jav_mcd_aeg_mly_mnd_rus_fbf_guj_tig_por_pol_rom_swe_qcu_pan_ukr_fre_lda_sod_svk_amh_dut_ind_bos_ven_afr_tsn_mao_tha_anl_tml_tsw_ewe_uzb_scr_ben_tur_swa_vie_sid_moo_yor_zul	-0.60816930805392	-1.45181883416151	0.149917238821457
692	amr_svk_dgb_spa_chh_gam_heb_lat_tur_uzb_swa_bat_fbf_ger_scr_bsq_rus_sod_yor_mnd_por_guj_bam_hin_cic_ita_hun_tsw_dyu_fin_nor_hau_geo_urd_afr_lit_bos_tig_anl_dut_est_akn_tag_ukr_ind_jpn_knd_kor_swe_slo_ven_eng_sun_krd_aeg_jav_cnt_pan_ewe_mol_owc_arw_glc_alb_rom_qcu_ctl_fre_ben_xho_amh_bul_sid_pol_mao_prs_tsn_mcd_zul_mly_tha_wly_tml_ses_swt_azi_cze_grk_aze_bem_vie_mlt_lda_igb_moo	-0.502785195013574	-1.19593634873177	0.234761732177963
693	heb_ben_ven_slo_aeg_gam_owc_bul_uzb_azi_tsw_mao_moo_lat_eng_bsq_pan_sod_xho_mnd_ctl_grk_zul_svk_dyu_rom_fin_igb_dgb_est_mol_mlt_geo_ukr_rus_afr_guj_amr_chh_urd_hun_swa_sun_arw_ind_jpn_tml_kor_alb_cze_ses_spa_jav_mcd_tig_tag_cnt_glc_tsn_scr_anl_por_hin_krd_ger_qcu_lit_pol_dut_yor_hau_fre_amh_ita_mly_prs_lda_bos_ewe_bat_tha_wly_knd_bam_bem_aze_swe_nor_tur_cic_vie_sid_akn_swt_fbf	0.665625219233693	1.57978703088807	0.117551003145673
694	sid_rom_yor_bul_amh_wly_heb_grk_tur_uzb_lda_mly_swa_krd_arw_bsq_dut_owc_zul_mnd_hin_lat_swt_glc_tsn_ita_est_igb_ewe_hun_pan_hau_geo_alb_nor_scr_lit_amr_tig_slo_fin_cic_jav_mcd_tag_jpn_tml_kor_ben_guj_xho_rus_ind_cze_mlt_sun_cnt_fre_akn_spa_chh_swe_urd_mol_eng_qcu_ctl_ukr_bos_moo_gam_svk_aeg_afr_mao_ger_dyu_pol_tsw_bat_tha_sod_knd_fbf_bam_azi_prs_por_aze_bem_vie_anl_ven_dgb_ses	-0.80352612089379	-1.9457614359978	0.0547027685386372
695	anl_cze_xho_por_wly_mlt_owc_nor_azi_aze_bem_mao_moo_hin_eng_bsq_bos_sod_ven_cnt_bul_spa_ewe_mol_cic_ita_est_fbf_yor_fin_scr_chh_geo_ger_lit_lat_afr_amh_amr_grk_hun_tsn_bat_alb_sun_jpn_tml_kor_slo_prs_swt_krd_mly_arw_heb_jav_mnd_urd_ses_ben_tig_swe_pol_ctl_svk_qcu_guj_ukr_rom_swa_gam_mcd_hau_rus_ind_dut_dyu_fre_zul_tag_tha_aeg_knd_tsw_igb_tur_pan_glc_uzb_akn_vie_sid_dgb_bam_lda	-0.953578859832065	-2.32073444615942	0.0224872227472645
696	aeg_afr_tsn_ita_gam_owc_tig_pol_uzb_azi_yor_ind_zul_rom_rus_bsq_svk_heb_swt_cnt_guj_ger_bem_hin_fbf_por_hun_tsw_akn_fin_cze_wly_geo_lat_bos_lit_glc_hau_amh_swe_est_cic_mao_prs_sun_jpn_knd_kor_fre_arw_ses_ukr_bat_scr_chh_mly_mnd_krd_dyu_ben_amr_slo_mol_alb_urd_qcu_mcd_eng_grk_ven_sid_pan_anl_nor_tag_ctl_dgb_dut_xho_jav_tha_sod_tml_moo_igb_tur_spa_bul_aze_ewe_vie_mlt_lda_bam_swa	-0.236778936445309	-0.559188462122818	0.577377254291552
697	anl_ukr_dyu_grk_heb_wly_chh_mol_azi_tur_zul_mly_tsn_swe_krd_bsq_cze_sod_lda_mnd_urd_ger_akn_hin_swt_prs_fin_ses_ewe_hun_afr_hau_geo_pol_pan_bos_guj_owc_sid_rus_est_swa_sun_dut_jav_jpn_tml_kor_rom_lat_moo_mcd_mao_ctl_aeg_tag_cnt_por_xho_slo_amh_glc_alb_spa_nor_qcu_fre_scr_ita_fbf_amr_lit_gam_arw_ind_svk_tsw_eng_bem_bat_tha_tig_knd_bam_igb_aze_ben_bul_uzb_cic_vie_mlt_yor_dgb_ven	0.201702165423132	0.474717159115075	0.636101458788614
698	heb_lit_swa_urd_amh_tig_owc_guj_azi_aze_moo_sun_dgb_ita_spa_bsq_arw_sod_tsw_mnd_swe_fre_fbf_rom_igb_eng_est_ewe_xho_hun_lat_amr_geo_prs_scr_por_krd_anl_aeg_slo_fin_swt_ind_svk_mao_jpn_tml_kor_dut_ger_tsn_hin_mly_pan_chh_tag_cnt_ben_dyu_grk_gam_mcd_mol_alb_nor_qcu_ctl_rus_pol_ses_mlt_bul_wly_afr_bat_bos_cic_ukr_ven_jav_tha_hau_knd_bem_zul_uzb_glc_cze_tur_lda_vie_sid_akn_yor_bam	-0.684185459720323	-1.63860445802233	0.104674602665113
699	hau_svk_ven_bul_gam_owc_chh_rus_azi_uzb_fbf_sun_akn_guj_por_bsq_eng_wly_lda_mnd_scr_ben_swa_afr_ewe_fre_fin_igb_moo_hun_ctl_anl_geo_ita_lat_mol_alb_sid_tig_spa_est_tsn_mly_arw_ind_jpn_knd_kor_swe_pan_xho_mcd_bat_krd_amr_mao_cnt_dut_ses_slo_amh_ger_hin_urd_lit_qcu_bos_prs_pol_zul_heb_nor_aeg_cze_tag_rom_tsw_ukr_yor_jav_tha_sod_tml_bem_dgb_tur_grk_glc_aze_dyu_vie_mlt_swt_bam_cic	-0.146541863206212	-0.345958455227347	0.730155346290451
700	sod_alb_tsw_spa_sid_amr_owc_cze_uzb_aze_ven_sun_yor_pan_ukr_bsq_ben_heb_fbf_cnt_krd_svk_swt_rus_swa_mol_hun_igb_ses_est_pol_mlt_geo_mcd_por_afr_rom_aeg_chh_scr_fin_ewe_jav_ger_mao_jpn_knd_kor_urd_lat_xho_grk_bat_glc_gam_tag_mnd_dut_akn_prs_amh_hin_fre_swe_eng_qcu_arw_guj_lit_cic_anl_nor_hau_bul_ind_slo_zul_bos_lda_mly_tha_tig_tml_moo_tsn_tur_ita_ctl_azi_bem_vie_wly_bam_dgb_dyu	-0.487806641830188	-1.16028903080169	0.248901086247056
701	hau_guj_moo_ukr_sid_amr_wly_alb_tur_uzb_tsn_jav_bem_rom_swe_bsq_arw_owc_fbf_mnd_lit_spa_yor_krd_ses_urd_hun_akn_xho_fin_grk_tig_geo_por_ben_mol_hin_gam_mlt_bul_est_tsw_bat_slo_ind_jpn_tml_kor_bos_ger_bam_fre_mao_glc_heb_sun_cnt_rus_swt_afr_chh_scr_eng_ctl_ita_qcu_cze_mcd_prs_dyu_anl_nor_amh_dut_tag_svk_igb_pan_dgb_mly_tha_aeg_knd_ewe_swa_aze_pol_lat_azi_zul_vie_sod_ven_cic_lda	-0.202183146939031	-0.476862265477428	0.634578822047033
702	heb_ctl_yor_mcd_amh_owc_tig_dut_azi_aze_tsw_mao_fbf_alb_cze_bsq_rom_anl_swa_cnt_pan_hin_lda_ben_ses_slo_fin_cic_swt_est_scr_mlt_geo_bul_eng_ukr_ita_gam_hau_mol_hun_akn_jav_grk_tag_jpn_knd_kor_fre_spa_zul_rus_sun_arw_chh_mly_mnd_ger_dyu_pol_sid_prs_bos_swe_guj_qcu_por_lit_krd_moo_amr_urd_sod_nor_bat_svk_dgb_afr_ven_ind_tha_aeg_tml_ewe_igb_uzb_lat_glc_tur_tsn_vie_wly_bem_bam_xho	-0.234499153541785	-0.554502003509657	0.580566397771447
703	tig_fre_dyu_ctl_sid_amh_aeg_mcd_uzb_azi_ven_tag_ewe_guj_scr_bsq_lit_anl_swt_cnt_ita_bos_lda_urd_fbf_ukr_hun_swa_akn_est_ger_chh_geo_eng_alb_glc_svk_owc_mlt_rus_fin_bam_ind_grk_bat_jpn_tml_kor_pol_krd_bem_dut_mly_cze_wly_mao_mnd_arw_igb_spa_gam_afr_rom_slo_prs_qcu_nor_por_lat_yor_sod_pan_heb_bul_sun_hin_ses_ben_xho_jav_tha_hau_knd_cic_tsw_aze_swe_mol_tur_moo_vie_amr_tsn_dgb_zul	-0.442596621063542	-1.05123964185657	0.295872463356697
704	amr_ctl_dyu_alb_wly_heb_tig_mcd_uzb_aze_igb_tag_bem_svk_hin_bsq_ita_anl_yor_mnd_pol_urd_dgb_swe_tsn_scr_fin_cic_tsw_hun_glc_aeg_geo_spa_lit_dut_nor_owc_mlt_por_est_bam_mly_bul_sun_jpn_knd_kor_ger_arw_zul_eng_ind_slo_sid_mao_cnt_mol_xho_guj_hau_pan_afr_lat_cze_qcu_bos_ukr_prs_moo_sod_rus_chh_krd_jav_rom_akn_ben_swa_bat_tha_amh_tml_lda_ses_tur_fre_grk_azi_ewe_vie_gam_fbf_ven_swt	-0.630226351980022	-1.50708118665977	0.1351792797731
705	gam_cze_swa_spa_chh_sod_amh_arw_uzb_aze_tsn_bat_yor_lat_fre_bsq_urd_amr_zul_mnd_scr_ger_moo_eng_lda_nor_est_swt_xho_hun_svk_anl_geo_pan_glc_por_mcd_aeg_tig_rom_fin_tsw_sun_mol_mly_jpn_knd_kor_swe_hin_akn_rus_tag_pol_owc_jav_cnt_ita_ewe_dut_wly_grk_ctl_bos_ukr_qcu_bul_ben_afr_bam_mlt_alb_heb_krd_mao_guj_fbf_slo_ses_ind_tha_hau_tml_dyu_dgb_tur_lit_prs_azi_ven_vie_sid_cic_bem_igb	-0.385856506977789	-0.91555699815114	0.362267199362555
706	heb_fre_lda_alb_chh_wly_aeg_svk_tur_uzb_tsw_mao_bem_rus_lat_bsq_krd_sod_yor_mnd_scr_pol_tsn_nor_zul_rom_est_fbf_swa_hun_pan_sid_geo_slo_ukr_lit_mol_amr_mlt_afr_fin_xho_tag_mcd_jav_jpn_tml_kor_glc_guj_igb_spa_mly_por_gam_ind_cnt_bos_ven_ger_tig_grk_dut_cze_ctl_qcu_bul_prs_swe_moo_amh_hin_hau_urd_bat_ben_swt_arw_akn_sun_tha_owc_knd_dgb_dyu_aze_eng_ita_azi_cic_vie_anl_ses_ewe_bam	-0.945920490066193	-2.30298865200085	0.0235088529201182
707	sid_rus_tsn_alb_heb_gam_amr_por_azi_aze_swa_tag_akn_ben_glc_bsq_prs_amh_zul_cnt_rom_bul_lda_nor_dgb_slo_fin_yor_bem_hun_lit_anl_geo_svk_fre_arw_scr_tig_wly_hin_est_swt_sun_cze_ind_jpn_tml_kor_bos_ctl_ewe_urd_mao_mcd_mlt_bat_mnd_krd_cic_mol_chh_spa_pol_afr_ukr_qcu_pan_swe_ita_dyu_sod_ger_hau_lat_jav_grk_ses_guj_fbf_mly_tha_aeg_knd_igb_bam_uzb_dut_eng_tur_tsw_vie_owc_ven_xho_moo	-0.273631979560421	-0.647403041345823	0.518966044956026
708	anl_ben_xho_slo_amr_mlt_owc_alb_aze_tur_bam_tag_dyu_por_lat_bsq_guj_sid_ses_cnt_eng_pol_tsn_rom_lda_svk_est_akn_ven_hun_bul_gam_geo_afr_grk_krd_lit_heb_tig_mol_fin_bem_ind_arw_mao_jpn_tml_kor_ukr_dut_tsw_cze_jav_urd_chh_mly_mnd_prs_swt_scr_sod_ctl_spa_nor_pan_qcu_fre_ita_mcd_fbf_hau_rus_aeg_glc_bat_hin_zul_ger_cic_sun_tha_amh_knd_moo_yor_uzb_swe_bos_azi_ewe_vie_wly_swa_igb_dgb	-0.273578977113468	-0.646823760927799	0.519339259326078
709	gam_grk_xho_lit_mlt_tig_aeg_ctl_tur_uzb_igb_jav_fbf_eng_rom_bsq_spa_anl_tsn_mnd_lat_dut_ewe_ukr_akn_arw_fin_swt_ses_est_guj_hau_geo_urd_bos_krd_glc_heb_chh_por_hun_zul_tag_ita_mao_jpn_knd_kor_svk_ger_dyu_rus_ind_prs_sod_bat_cnt_scr_dgb_ben_amh_nor_alb_pol_afr_qcu_cze_hin_swe_yor_amr_bul_wly_pan_mly_slo_cic_fre_swa_sun_tha_sid_tml_bam_tsw_aze_mcd_mol_azi_moo_vie_owc_lda_bem_ven	-0.186737038601185	-0.440568641830574	0.660547682375082
710	sod_ita_bam_mcd_gam_owc_hau_cze_aze_azi_cic_tag_tsn_ger_hin_bsq_arw_wly_akn_mnd_pol_nor_yor_ben_xho_glc_est_ewe_ven_fin_prs_heb_geo_grk_ukr_guj_lit_mlt_tig_rus_hun_bem_mao_mol_ind_jpn_tml_kor_spa_pan_dgb_por_jav_slo_amr_sun_cnt_svk_igb_eng_anl_swe_dut_rom_bul_qcu_krd_urd_fre_dyu_aeg_bos_amh_ctl_mly_scr_tsw_lat_fbf_bat_tha_chh_knd_zul_swt_uzb_alb_afr_tur_ses_vie_sid_lda_moo_swa	0.543064468530903	1.28357545397957	0.202479589554623
711	wly_eng_igb_lat_sod_gam_hau_spa_tur_azi_cic_bat_ven_arw_ita_bsq_mcd_sid_ewe_mnd_svk_ukr_bam_bos_akn_mol_fin_swa_dgb_est_slo_aeg_geo_dut_cze_pol_pan_heb_mlt_bul_hun_lda_mly_ger_jav_jpn_tml_kor_urd_krd_fbf_alb_ind_swe_amr_mao_cnt_hin_tsw_afr_owc_por_fre_scr_rom_qcu_guj_glc_ben_ses_amh_lit_tig_rus_sun_prs_dyu_ctl_swt_tag_tha_anl_knd_bem_xho_aze_grk_nor_uzb_tsn_vie_chh_yor_zul_moo	-0.607388064371107	-1.45089056738619	0.150175036840097
712	owc_ukr_swa_krd_wly_sod_chh_urd_aze_uzb_moo_bat_zul_eng_hin_bsq_arw_sid_ses_mnd_pol_ita_cic_afr_yor_fre_est_lda_dyu_hun_alb_mlt_geo_nor_bul_mol_rom_hau_aeg_spa_fin_bam_sun_ctl_ind_jpn_tml_kor_lat_bos_igb_glc_mly_mcd_anl_tag_cnt_por_akn_swe_amh_cze_ger_dut_rus_qcu_slo_pan_svk_dgb_amr_prs_heb_scr_jav_grk_tsw_ben_ven_mao_tha_gam_knd_ewe_fbf_azi_guj_lit_tur_xho_vie_tig_swt_bem_tsn	-0.378109058052834	-0.898088719376053	0.371457482327811
713	amr_ben_akn_pol_wly_amh_owc_slo_aze_azi_tsn_bat_lda_nor_rom_bsq_lat_gam_ewe_cnt_ger_ita_bam_mcd_fbf_ctl_hun_zul_tsw_fin_afr_heb_geo_fre_rus_lit_scr_chh_sid_bos_est_ses_ind_spa_jav_jpn_tml_kor_eng_arw_moo_alb_sun_grk_hau_mao_mnd_hin_yor_guj_tig_por_prs_krd_urd_qcu_cze_pan_mol_swt_anl_glc_aeg_bul_tag_swe_dyu_dut_dgb_mly_tha_sod_knd_ven_swa_tur_ukr_svk_uzb_igb_vie_mlt_cic_bem_xho	0.019312384614889	0.0454591759174018	0.96383878475972
714	mlt_cze_ven_spa_amh_wly_amr_lit_azi_tur_bem_tag_ewe_ita_bos_bsq_rus_chh_zul_mnd_ctl_ger_igb_bul_lda_pan_fin_swa_akn_hun_lat_aeg_geo_nor_urd_mol_scr_anl_heb_afr_est_dyu_ind_ukr_mao_jpn_tml_kor_pol_hin_ses_krd_mly_prs_tig_bat_cnt_mcd_bam_slo_sid_arw_alb_svk_por_qcu_glc_dut_guj_cic_hau_swe_gam_eng_sun_grk_tsw_rom_dgb_jav_tha_owc_knd_yor_fbf_uzb_fre_ben_aze_swt_vie_sod_tsn_xho_moo	-1.03548961576371	-2.5309705962705	0.0130538245286244
715	mlt_eng_ses_cze_sid_heb_wly_mcd_azi_tur_igb_tag_yor_ben_alb_bsq_grk_amh_moo_mnd_spa_mol_ewe_krd_swt_swe_est_akn_tsw_hun_ukr_amr_geo_ita_bos_rom_dut_hau_sod_ger_fin_bem_bat_slo_mly_jpn_knd_kor_rus_bul_dyu_scr_sun_glc_owc_mao_cnt_ctl_swa_por_aeg_lit_nor_pan_hin_qcu_prs_afr_guj_cic_chh_fre_gam_urd_ind_pol_dgb_lat_tsn_jav_tha_anl_tml_bam_xho_aze_arw_svk_uzb_ven_vie_tig_zul_fbf_lda	-0.427058475516558	-1.0135982898424	0.313404281856618
716	tig_bos_xho_por_aeg_gam_hau_scr_azi_uzb_swa_sun_igb_alb_ctl_bsq_lat_wly_swt_cnt_hin_eng_dyu_mol_ses_grk_est_yor_ven_fin_pan_anl_geo_glc_ukr_fre_rom_sod_amh_rus_hun_lda_mao_swe_mly_jpn_tml_kor_mcd_afr_akn_guj_ind_dut_owc_jav_mnd_ita_tsw_cze_chh_lit_prs_pol_slo_qcu_krd_ger_urd_zul_heb_nor_mlt_ben_bat_svk_moo_bul_cic_tag_tha_sid_knd_bam_bem_tur_arw_spa_aze_fbf_vie_amr_tsn_ewe_dgb	0.0465731030381606	0.109708916220806	0.912876616601462
717	owc_rom_ven_swe_wly_sid_amh_dut_azi_tur_tsn_mly_ewe_bul_prs_bsq_glc_amr_fbf_cnt_arw_ger_yor_hin_bem_pol_est_ses_dgb_fin_krd_gam_geo_nor_spa_lit_slo_anl_sod_ben_hun_xho_ind_ctl_tag_jpn_tml_kor_alb_guj_bam_svk_mao_scr_chh_jav_mnd_rus_tsw_ita_heb_ukr_afr_por_mol_qcu_cze_bos_fre_dyu_hau_urd_mlt_pan_sun_grk_swt_mcd_cic_bat_tha_aeg_knd_zul_moo_uzb_eng_lat_aze_igb_vie_tig_lda_swa_akn	-0.444341062715249	-1.05509056848192	0.294117217183947
718	amr_spa_swt_afr_heb_anl_hau_prs_uzb_aze_zul_ind_lda_alb_ben_bsq_lat_wly_yor_cnt_eng_nor_swa_mol_ses_lit_fin_igb_dyu_est_ctl_sod_geo_urd_glc_pan_bos_owc_tig_ukr_hun_moo_tag_svk_jav_jpn_knd_kor_fre_scr_ven_hin_mao_cze_sid_mly_mnd_por_cic_ger_amh_krd_rom_guj_bul_qcu_mcd_grk_arw_xho_aeg_ita_gam_dut_bat_slo_tsn_swe_ewe_sun_tha_mlt_tml_fbf_akn_tur_rus_pol_azi_bem_vie_chh_bam_dgb_tsw	0.0219675826067417	0.051682782311202	0.958892304790666
719	heb_rom_akn_swe_hau_owc_tig_por_tur_azi_xho_bat_cic_bos_ctl_bsq_bul_mlt_swt_mnd_pan_slo_fbf_nor_bem_hin_hun_yor_ses_fin_dut_chh_geo_eng_mol_ita_svk_amr_sod_spa_est_bam_mao_ukr_jav_jpn_tml_kor_ger_ben_tsn_alb_tag_rus_sid_ind_cnt_arw_lda_prs_wly_cze_scr_lat_glc_qcu_guj_fre_afr_ewe_aeg_mcd_anl_grk_mly_lit_dgb_krd_moo_sun_tha_gam_knd_zul_igb_uzb_urd_pol_aze_swa_vie_amh_tsw_ven_dyu	0.409638392803932	0.967299596827422	0.335903088206078
720	gam_swe_fbf_lit_sid_tig_anl_scr_uzb_tur_moo_bat_ven_bul_pan_bsq_alb_mlt_dyu_cnt_rom_spa_yor_ukr_swa_guj_hun_ses_ewe_est_lat_aeg_geo_grk_por_mol_ben_sod_wly_prs_fin_bem_mly_ita_tag_jpn_tml_kor_fre_ger_tsn_glc_ind_dut_amh_sun_mnd_cze_xho_urd_owc_mcd_svk_pol_slo_qcu_arw_afr_bos_dgb_hau_ctl_amr_hin_jav_eng_tsw_rus_igb_mao_tha_heb_knd_lda_cic_azi_krd_nor_aze_swt_vie_chh_bam_akn_zul	-0.207385175460387	-0.489711525635675	0.625491224044246
721	heb_ctl_ewe_spa_wly_mlt_sid_krd_aze_azi_akn_ind_zul_hin_glc_bsq_ita_tig_cic_cnt_urd_guj_dyu_dut_xho_pan_fin_ven_yor_est_eng_amr_geo_rus_lat_ukr_slo_amh_hau_nor_hun_moo_mly_ger_bat_jpn_tml_kor_rom_fre_swa_lit_tag_mol_sod_sun_mnd_prs_fbf_afr_owc_bul_cze_swe_ben_qcu_mcd_arw_scr_tsn_gam_svk_anl_bos_jav_alb_bem_grk_lda_mao_tha_aeg_knd_ses_tsw_uzb_por_pol_tur_bam_vie_chh_igb_swt_dgb	-0.0122031570769245	-0.0287195501899045	0.977149804561178
722	mlt_por_xho_lit_owc_sid_gam_mcd_azi_uzb_bem_mao_swa_pan_scr_bsq_nor_anl_lda_cnt_fre_grk_bam_eng_swt_bos_fin_cic_dyu_est_mol_chh_geo_ger_ukr_cze_alb_tig_sod_afr_hun_ven_tag_guj_ind_jpn_knd_kor_pol_rus_yor_ben_mly_dut_hau_jav_mnd_bul_dgb_urd_wly_arw_rom_svk_hin_qcu_prs_swe_spa_zul_aeg_slo_amr_ctl_sun_glc_ses_lat_fbf_bat_tha_heb_tml_igb_moo_aze_ita_krd_tur_ewe_vie_amh_tsw_akn_tsn	0.23468616726869	0.552209751421285	0.582129326944856
723	owc_swe_bam_por_chh_gam_amh_krd_uzb_aze_swt_jav_xho_ctl_svk_bsq_dut_sod_dgb_cnt_guj_arw_ven_alb_igb_rom_hun_dyu_swa_est_ger_aeg_geo_glc_fre_pol_ben_wly_mlt_mol_fin_tsw_bat_scr_tag_jpn_knd_kor_pan_bul_fbf_urd_ind_rus_sid_mly_mnd_grk_moo_hin_hau_bos_spa_lit_mcd_qcu_lat_prs_cze_ewe_tig_nor_heb_slo_sun_afr_yor_ukr_lda_mao_tha_amr_tml_zul_akn_tur_ita_eng_azi_bem_vie_anl_cic_tsn_ses	-0.608157877670112	-1.45436763051195	0.149211151643982
724	heb_ctl_igb_rus_aeg_anl_owc_ben_aze_tur_dyu_sun_bem_mcd_hin_bsq_dut_sod_ven_mnd_lit_por_lda_arw_akn_afr_est_moo_yor_hun_alb_amr_geo_spa_rom_guj_svk_mlt_sid_prs_fin_ewe_jav_bul_ind_jpn_tml_kor_swe_lat_swt_eng_tag_bos_hau_bat_cnt_pan_zul_cze_tig_scr_nor_grk_mol_qcu_ita_krd_ukr_xho_amh_urd_chh_slo_mly_ger_ses_pol_swa_mao_tha_wly_knd_tsn_bam_azi_glc_fre_uzb_cic_vie_gam_dgb_tsw_fbf	-0.285829352211094	-0.675977411591148	0.500732551996308
725	sod_eng_tsn_krd_chh_heb_amh_pan_azi_aze_ven_jav_bam_dut_svk_bsq_afr_amr_yor_mnd_nor_scr_lda_por_xho_ger_hun_bem_ewe_est_hin_owc_geo_prs_rom_spa_swe_aeg_mlt_mol_fin_dyu_mly_ctl_bat_jpn_knd_kor_cze_pol_swt_bos_ind_urd_wly_sun_cnt_alb_ses_guj_tig_ukr_slo_lat_arw_qcu_mcd_rus_glc_moo_anl_ben_hau_ita_tag_bul_igb_lit_zul_mao_tha_sid_tml_cic_dgb_uzb_fre_grk_tur_akn_vie_gam_swa_tsw_fbf	-0.115571052129494	-0.272700177399648	0.785688288435579
726	mlt_eng_ewe_prs_heb_amr_anl_ita_tur_aze_bem_mly_ses_scr_alb_bsq_pol_sod_xho_mnd_arw_rom_dyu_bos_swa_urd_est_moo_zul_fin_slo_chh_geo_spa_bul_mcd_ben_amh_aeg_ctl_hun_fbf_tag_fre_bat_jpn_knd_kor_dut_swe_akn_pan_jav_lat_owc_mao_cnt_afr_swt_por_hau_krd_ger_lit_ukr_qcu_hin_mol_nor_cic_sid_svk_tig_cze_ind_glc_ven_grk_lda_sun_tha_gam_tml_bam_yor_uzb_guj_rus_azi_dgb_vie_wly_tsn_igb_tsw	-0.375240046652214	-0.88900564910525	0.376293775301287
727	owc_por_xho_ukr_amr_amh_hau_fre_tur_azi_moo_mly_ven_ita_rus_bsq_lat_sid_cic_mnd_pol_slo_swt_spa_akn_mol_hun_dgb_lda_est_alb_wly_geo_ger_pan_afr_prs_heb_sod_rom_fin_swa_jav_krd_bat_jpn_tml_kor_glc_grk_tsw_hin_tag_arw_chh_ind_cnt_nor_fbf_cze_anl_svk_lit_dut_urd_qcu_swe_ctl_bos_bem_mlt_ben_aeg_scr_sun_bul_ses_guj_tsn_mao_tha_tig_knd_yor_zul_aze_eng_mcd_uzb_dyu_vie_gam_ewe_bam_igb	-0.0886049742697264	-0.208968733027773	0.834929680598591
728	heb_cze_swa_ukr_chh_gam_wly_spa_uzb_azi_zul_jav_lda_lit_grk_bsq_bul_hau_dyu_cnt_ger_guj_bam_pan_ven_swe_fin_akn_tsw_est_alb_amh_geo_por_ita_rom_eng_mlt_aeg_nor_hun_bem_sun_mol_ind_jpn_tml_kor_prs_lat_dgb_pol_tag_ben_sid_mly_mnd_scr_ses_svk_amr_bos_afr_mcd_dut_qcu_glc_slo_hin_igb_tig_rus_owc_krd_mao_arw_swt_urd_tsn_bat_tha_sod_knd_ewe_yor_tur_fre_ctl_aze_moo_vie_anl_fbf_cic_xho	-0.0237871259278649	-0.056025695195613	0.955441528145913
729	aeg_grk_akn_ukr_amh_wly_tig_hin_aze_uzb_ses_tag_ewe_pol_por_bsq_arw_mlt_moo_mnd_bul_svk_dyu_bos_swt_scr_hun_bam_igb_est_swe_sod_geo_glc_rus_cze_afr_sid_heb_eng_fin_ven_jav_rom_bat_jpn_tml_kor_lit_alb_tsn_spa_mly_ger_gam_ind_cnt_mcd_yor_urd_chh_slo_krd_ben_guj_qcu_ita_ctl_nor_fbf_amr_fre_owc_pan_sun_mol_swa_lat_xho_mao_tha_hau_knd_lda_bem_azi_dut_prs_tur_dgb_vie_anl_cic_tsw_zul	-0.430052485593747	-1.02040120440685	0.310185342018777
730	wly_fre_fbf_arw_tig_amr_owc_alb_tur_aze_tsn_jav_igb_por_glc_bsq_ita_sod_xho_cnt_lat_bul_ewe_urd_tsw_swe_hun_cic_swa_est_ben_anl_geo_ger_dut_mcd_bos_chh_gam_afr_fin_lda_sun_lit_mly_jpn_tml_kor_ctl_prs_zul_pol_bat_guj_mlt_tag_mnd_scr_bam_nor_hau_rus_rom_svk_spa_qcu_mol_cze_pan_swt_aeg_krd_heb_grk_ind_ukr_bem_slo_akn_mao_tha_sid_knd_yor_ses_azi_eng_hin_uzb_moo_vie_amh_ven_dgb_dyu	0.137689003246528	0.324504118445546	0.746285175449021
731	hau_glc_cic_afr_sid_tig_amh_dut_azi_aze_xho_ind_akn_guj_svk_bsq_scr_gam_ewe_cnt_por_grk_zul_alb_tsw_krd_hun_igb_dgb_est_bul_amr_geo_lit_lat_rus_swe_mlt_wly_eng_fin_swt_sun_arw_mly_jpn_knd_kor_ctl_ben_dyu_hin_mao_urd_sod_tag_mnd_cze_swa_slo_chh_mol_nor_prs_ukr_qcu_ita_bos_fre_moo_anl_pan_heb_spa_bat_ger_ses_rom_bam_jav_tha_owc_tml_tsn_yor_tur_mcd_pol_uzb_fbf_vie_aeg_bem_lda_ven	-0.234430618412932	-0.554651968988255	0.580464216260183
732	gam_pol_xho_lit_wly_anl_sid_scr_aze_azi_lda_ind_yor_hin_bos_bsq_alb_owc_akn_mnd_ben_bul_igb_por_bem_afr_est_zul_bam_fin_grk_hau_geo_rus_ctl_guj_krd_heb_sod_ger_hun_moo_jav_ukr_sun_jpn_knd_kor_swe_glc_tsn_arw_mao_prs_amr_mly_cnt_cze_tsw_lat_amh_mol_svk_pan_slo_qcu_fre_dut_nor_fbf_chh_mcd_mlt_spa_tag_ita_ses_eng_ewe_bat_tha_tig_tml_dyu_ven_tur_urd_rom_uzb_swa_vie_aeg_dgb_cic_swt	-0.500030873250811	-1.18993329065445	0.237101471553285
733	heb_por_dgb_krd_amh_gam_anl_hin_azi_aze_bam_mly_xho_eng_ger_bsq_rom_amr_yor_cnt_pan_lat_ven_guj_ses_nor_hun_tsn_dyu_fin_cze_sod_geo_ukr_swe_prs_afr_chh_sid_fre_est_fbf_jav_dut_ind_jpn_tml_kor_scr_bul_zul_mcd_tag_grk_aeg_mao_mnd_mol_tsw_ctl_mlt_slo_bos_ben_urd_qcu_spa_pol_arw_igb_tig_glc_wly_ita_sun_alb_swt_lit_bem_bat_tha_owc_knd_swa_ewe_tur_svk_rus_uzb_cic_vie_hau_akn_moo_lda	-0.182743911787362	-0.431284301042834	0.667259750864248
734	heb_ben_cic_swe_hau_wly_sid_rus_azi_aze_ven_mao_swa_lat_spa_bsq_cze_chh_dyu_cnt_eng_urd_ses_krd_zul_scr_hun_bem_lda_fin_lit_anl_geo_slo_mol_ctl_fre_sod_tig_nor_est_bam_ind_arw_sun_jpn_knd_kor_bul_pol_dgb_bos_bat_grk_owc_jav_mnd_svk_swt_rom_amr_por_afr_mcd_ukr_qcu_ita_glc_hin_ewe_aeg_prs_mlt_guj_tag_dut_xho_ger_tsn_mly_tha_amh_tml_akn_igb_tur_pan_alb_uzb_tsw_vie_gam_fbf_yor_moo	0.176225111937419	0.415079878296581	0.679039459150621
735	amr_mcd_igb_glc_sod_amh_gam_fre_tur_aze_tsw_sun_ses_lat_slo_bsq_prs_wly_bem_mnd_rom_cze_lda_spa_fbf_afr_est_yor_xho_fin_arw_anl_geo_ukr_alb_pan_hin_mlt_owc_pol_hun_moo_bat_bul_tag_jpn_tml_kor_nor_dut_swa_krd_jav_ger_hau_mao_cnt_ita_dyu_por_chh_ben_urd_scr_lit_qcu_guj_grk_bos_ewe_aeg_rus_heb_eng_ind_svk_dgb_swe_tsn_mly_tha_sid_knd_zul_bam_uzb_mol_ctl_azi_ven_vie_tig_cic_akn_swt	-0.0155590166198435	-0.0366644502688998	0.970831139453827
736	sid_krd_ven_ctl_amh_heb_amr_dut_azi_tur_bem_mly_yor_swe_ukr_bsq_fre_tig_dgb_mnd_grk_pan_swt_eng_igb_nor_fin_cic_xho_est_lit_aeg_geo_urd_arw_alb_svk_owc_mlt_prs_hun_akn_ind_rus_bat_jpn_tml_kor_scr_por_ewe_glc_sun_ben_anl_jav_cnt_afr_tsw_guj_hau_cze_mol_spa_slo_qcu_rom_lat_mcd_ses_chh_ita_wly_ger_mao_bul_moo_bos_bam_tag_tha_sod_knd_swa_zul_uzb_pol_hin_aze_tsn_vie_gam_lda_fbf_dyu	-0.413556249707859	-0.981360573862268	0.328961071374045
737	gam_rom_akn_svk_amr_chh_amh_bul_azi_tur_xho_ind_bem_alb_eng_bsq_fre_tig_ses_cnt_ger_dut_cic_lat_fbf_ben_fin_tsn_ven_est_hin_owc_geo_rus_arw_grk_krd_mlt_heb_scr_hun_bam_tag_mcd_sun_jpn_knd_kor_mol_pol_moo_lit_mly_pan_wly_mao_mnd_ukr_ewe_urd_sid_slo_spa_prs_ctl_qcu_glc_cze_guj_dyu_aeg_por_anl_bos_jav_ita_tsw_swe_swt_bat_tha_sod_tml_zul_dgb_aze_afr_nor_uzb_lda_vie_hau_swa_yor_igb	0.818059093057113	1.95074060677306	0.0540982659403851
738	sid_svk_bem_grk_owc_heb_tig_krd_azi_uzb_ewe_sun_dgb_fre_rus_bsq_ben_hau_swa_mnd_prs_pan_tsw_bul_ses_ctl_hun_ven_xho_fin_eng_anl_geo_guj_slo_rom_pol_gam_amr_lat_est_moo_tag_lit_bat_jpn_tml_kor_mcd_afr_lda_ita_ind_dut_mlt_jav_cnt_ukr_swt_glc_chh_cze_ger_scr_por_qcu_spa_urd_hin_bam_aeg_arw_wly_swe_mly_bos_dyu_nor_yor_mao_tha_amh_knd_fbf_zul_aze_alb_mol_tur_tsn_vie_sod_igb_cic_akn	-0.647663564792319	-1.54991298899532	0.124558868433683
739	amh_swe_xho_bos_chh_heb_tig_grk_tur_uzb_yor_jav_swt_ger_pol_bsq_prs_sod_swa_mnd_bul_mcd_dgb_mol_bem_krd_hun_fbf_bam_est_ukr_aeg_geo_ctl_spa_arw_cze_amr_mlt_guj_fin_ven_bat_lat_mao_jpn_tml_kor_svk_scr_zul_slo_ind_alb_gam_tag_cnt_pan_tsw_nor_wly_rus_ben_ita_lit_qcu_hin_urd_eng_cic_hau_rom_owc_dut_mly_afr_akn_fre_tsn_sun_tha_sid_knd_moo_ewe_azi_por_glc_aze_dyu_vie_anl_ses_lda_igb	-1.35506170829237	-3.39695857236817	0.00100415789224855
740	amr_mcd_ewe_pol_heb_anl_owc_krd_uzb_tur_fbf_mly_ses_rus_prs_bsq_mol_aeg_ven_mnd_dut_glc_swt_ctl_tsw_nor_fin_tsn_yor_hun_ukr_gam_geo_bos_slo_afr_ben_mlt_wly_fre_est_cic_mao_lat_tag_jpn_knd_kor_pan_svk_akn_alb_ind_swe_tig_bat_cnt_rom_bem_guj_amh_eng_cze_lit_ger_qcu_ita_arw_spa_bam_sod_por_chh_scr_sun_urd_zul_bul_xho_jav_tha_hau_tml_dgb_swa_azi_grk_hin_aze_lda_vie_sid_moo_dyu_igb	-0.61781494003054	-1.47696723150081	0.143062787213707
741	wly_hin_bem_krd_tig_amr_sod_alb_aze_azi_yor_tag_akn_nor_swe_bsq_svk_heb_xho_mnd_guj_grk_dgb_bul_moo_bos_hun_cic_tsn_est_glc_anl_geo_lat_pan_lit_afr_hau_aeg_mol_fin_ewe_mly_fre_ind_jpn_tml_kor_mcd_eng_ses_cze_jav_ita_gam_bat_cnt_ctl_igb_slo_mlt_rom_rus_dut_prs_qcu_arw_ben_spa_zul_owc_ger_chh_ukr_sun_scr_lda_por_tsw_mao_tha_sid_knd_fbf_dyu_uzb_urd_pol_tur_swt_vie_amh_ven_bam_swa	-1.03515859023213	-2.53115919194814	0.0130472698505223
742	gam_slo_lda_rom_tig_amr_hau_guj_azi_aze_igb_sun_ewe_grk_prs_bsq_mol_heb_bem_mnd_fre_glc_swa_mcd_fbf_cze_fin_moo_ven_est_hin_sid_geo_urd_eng_lit_krd_owc_amh_ger_hun_tsw_mao_alb_mly_jpn_tml_kor_ctl_afr_xho_pan_ind_bos_wly_jav_cnt_bul_zul_ukr_aeg_ben_swe_nor_pol_qcu_dut_rus_por_dyu_sod_lat_anl_spa_bat_scr_tsn_svk_cic_tag_tha_chh_knd_dgb_bam_tur_arw_ita_uzb_ses_vie_mlt_yor_swt_akn	0.50773991656196	1.20059597833843	0.232957092286045
743	wly_cze_tsn_rus_heb_amr_amh_svk_aze_azi_fbf_mao_ses_lit_spa_bsq_pan_owc_cic_cnt_eng_afr_lda_nor_dyu_ukr_est_swt_tsw_hun_mol_gam_geo_ger_mcd_fre_slo_anl_mlt_bul_fin_xho_ind_pol_jav_jpn_tml_kor_ben_alb_yor_glc_tag_krd_chh_mly_mnd_por_bem_scr_tig_lat_rom_hin_bos_qcu_guj_arw_swe_igb_hau_dut_aeg_urd_sun_grk_swa_ctl_ewe_bat_tha_sid_knd_akn_moo_uzb_ita_prs_tur_bam_vie_sod_ven_dgb_zul	-0.50200208468009	-1.19549170552688	0.234934463571544
744	owc_prs_swt_rom_wly_heb_amh_por_uzb_tur_xho_mao_cic_ctl_eng_bsq_pan_hau_fbf_cnt_alb_grk_tsw_hin_bam_spa_fin_tsn_swa_hun_lit_sod_geo_slo_arw_fre_svk_chh_anl_mcd_est_ewe_ind_ben_jav_jpn_tml_kor_guj_swe_igb_afr_bat_cze_mlt_mly_mnd_rus_ses_bos_gam_ukr_lat_mol_urd_qcu_krd_bul_scr_moo_amr_dut_aeg_ita_tag_nor_lda_pol_zul_sun_tha_sid_knd_bem_ven_aze_glc_ger_azi_dgb_vie_tig_akn_dyu_yor	-0.216992453699225	-0.512173171708568	0.609744000528099
745	amr_nor_moo_mol_anl_wly_owc_rom_azi_uzb_zul_mly_akn_bul_guj_bsq_arw_hau_igb_cnt_fre_swe_swa_krd_swt_pol_hun_lda_dgb_fin_ctl_aeg_geo_mcd_urd_cze_pan_heb_amh_alb_est_xho_sun_scr_jav_jpn_tml_kor_rus_ger_ewe_svk_mao_slo_tig_bat_mnd_ben_ses_hin_gam_glc_afr_bos_dut_qcu_eng_spa_ukr_bem_sod_lit_mlt_por_tag_lat_cic_prs_dyu_ind_tha_chh_knd_ven_tsn_tur_ita_grk_aze_yor_vie_sid_fbf_bam_tsw	-0.000301303658928914	-0.000709362197775765	0.999435530306024
746	sod_rom_swt_eng_anl_owc_hau_fre_aze_tur_tsw_bat_cic_nor_spa_bsq_guj_amh_dyu_cnt_mol_bul_ses_cze_bam_ukr_est_tsn_zul_hun_glc_wly_geo_lit_arw_hin_ctl_mlt_gam_afr_fin_akn_tag_dut_ind_jpn_tml_kor_ger_slo_lda_grk_mly_scr_amr_sun_mnd_swe_moo_svk_aeg_krd_ita_lat_prs_qcu_alb_mcd_bos_ven_sid_pol_chh_urd_jav_ben_bem_pan_ewe_mao_tha_tig_knd_dgb_fbf_azi_por_rus_uzb_igb_vie_heb_xho_yor_swa	0.447321089440561	1.05706702766657	0.293219110997927
747	gam_lit_akn_grk_mlt_owc_amr_nor_tur_azi_zul_mly_lda_ita_fre_bsq_prs_heb_bem_cnt_spa_svk_ses_krd_tsw_mol_est_swa_cic_fin_cze_sid_geo_lat_ctl_dut_rus_wly_chh_arw_hun_bam_ind_eng_mao_jpn_knd_kor_mcd_pol_dgb_guj_sun_afr_hau_bat_mnd_pan_ewe_rom_amh_ukr_slo_ben_alb_qcu_glc_bul_por_moo_sod_urd_tig_ger_jav_scr_fbf_bos_xho_tag_tha_anl_tml_swt_yor_uzb_swe_hin_aze_tsn_vie_aeg_dyu_ven_igb	0.106313839609055	0.250180811566123	0.802999354872395
748	anl_mcd_tsn_ben_amr_hau_sid_swe_aze_uzb_zul_tag_moo_ukr_mol_bsq_prs_amh_swa_mnd_hin_slo_ses_pol_igb_ctl_fin_yor_dyu_est_krd_wly_geo_bos_dut_glc_por_aeg_heb_nor_hun_xho_mao_ger_bat_jpn_knd_kor_scr_cze_ewe_ita_jav_alb_gam_ind_cnt_guj_tsw_grk_tig_spa_arw_eng_afr_qcu_svk_urd_lit_akn_owc_fre_mlt_rom_mly_lat_lda_bul_ven_sun_tha_sod_tml_bam_fbf_azi_rus_pan_tur_cic_vie_chh_dgb_swt_bem	0.0534914509246494	0.125844540529876	0.900126639124072
749	amh_guj_zul_ctl_aeg_mlt_anl_spa_aze_tur_moo_mly_tsn_nor_por_bsq_bos_amr_ven_mnd_ger_prs_swt_lit_lda_pol_fin_ses_igb_hun_afr_gam_geo_swe_mcd_hin_svk_wly_tig_cze_est_dyu_jav_ukr_ind_jpn_knd_kor_eng_krd_ewe_glc_mao_alb_hau_sun_cnt_slo_cic_fre_chh_urd_mol_scr_pan_qcu_rom_lat_arw_akn_heb_grk_owc_dut_bat_bul_bem_rus_xho_tag_tha_sod_tml_fbf_tsw_uzb_ita_ben_azi_swa_vie_sid_yor_bam_dgb	-0.415670510030284	-0.985926989381867	0.32672706683757
750	gam_ukr_fbf_lit_hau_amh_tig_krd_azi_aze_tsw_mly_ewe_pan_ita_bsq_pol_anl_swt_cnt_slo_ger_lda_scr_bam_mcd_fin_cic_dyu_hun_bos_owc_geo_spa_ctl_rus_guj_sod_wly_arw_est_igb_jav_eng_tag_jpn_tml_kor_rom_mol_yor_bul_bat_cze_sid_mao_mnd_ben_akn_urd_mlt_fre_dut_lat_grk_qcu_nor_swe_por_swa_chh_svk_amr_hin_sun_prs_zul_afr_moo_ind_tha_heb_knd_tsn_xho_uzb_alb_glc_tur_bem_vie_aeg_ven_dgb_ses	-0.106431211775749	-0.251026361997413	0.802347527149059
751	anl_bos_swa_grk_chh_mlt_sid_pan_uzb_tur_lda_mao_tsn_ita_swe_bsq_urd_owc_ewe_mnd_prs_rus_yor_ctl_dyu_slo_fin_dgb_bem_est_mcd_wly_geo_mol_dut_por_glc_amr_hau_guj_hun_xho_bat_afr_mly_jpn_knd_kor_rom_spa_bam_cze_jav_hin_sod_ind_cnt_fre_moo_ben_amh_bul_svk_ger_ukr_qcu_nor_scr_pol_zul_tig_lit_heb_lat_tag_arw_fbf_krd_ven_sun_tha_gam_tml_tsw_akn_azi_alb_eng_aze_igb_vie_aeg_cic_ses_swt	-0.580269275850528	-1.38636116310649	0.168951378365227
752	anl_ukr_lda_lat_gam_hau_amh_cze_tur_uzb_akn_bat_zul_hin_pan_bsq_nor_heb_swa_cnt_ben_dut_ven_ctl_igb_bul_fin_dyu_dgb_hun_lit_owc_geo_prs_grk_ita_afr_mlt_tig_rom_est_yor_mao_guj_jav_jpn_knd_kor_scr_mcd_fbf_por_ind_slo_sid_mly_mnd_pol_swt_krd_wly_fre_urd_glc_mol_qcu_svk_swe_spa_xho_sod_eng_aeg_rus_sun_arw_bam_ger_tsw_tag_tha_amr_tml_moo_ewe_azi_bos_alb_aze_tsn_vie_chh_bem_ses_cic	-0.763921721008558	-1.83510632366455	0.0696864050487147
753	anl_bos_dgb_prs_mlt_chh_gam_guj_uzb_azi_lda_mao_xho_scr_mol_bsq_grk_sod_ses_mnd_svk_lat_akn_ben_dyu_urd_fin_bem_zul_hun_nor_hau_geo_afr_dut_ger_rom_amh_wly_hin_est_bam_sun_alb_tag_jpn_tml_kor_swe_ukr_tsn_lit_mly_pan_owc_bat_cnt_glc_moo_eng_sid_ctl_slo_ita_bul_qcu_por_mcd_cze_swa_heb_pol_tig_krd_ind_fre_swt_arw_ewe_jav_tha_aeg_knd_yor_cic_tur_rus_spa_aze_fbf_vie_amr_tsw_igb_ven	-0.543211217879492	-1.29624659012458	0.198098030572245
754	tig_hin_xho_lit_mlt_chh_sod_afr_azi_uzb_ven_tag_tsw_ger_ukr_bsq_eng_heb_swt_cnt_ctl_alb_tsn_scr_yor_mcd_est_igb_akn_fin_glc_anl_geo_bos_krd_slo_dut_hau_amr_por_hun_bem_mly_pol_jav_jpn_tml_kor_fre_guj_dyu_grk_ind_pan_gam_sun_mnd_prs_dgb_urd_aeg_rom_cze_ita_arw_qcu_mol_ben_rus_lda_sid_spa_amh_bul_mao_nor_ewe_svk_ses_bat_tha_wly_knd_moo_bam_aze_lat_swe_tur_swa_vie_owc_fbf_cic_zul	0.0223326180592367	0.0526009022247846	0.958162720785491
755	sod_por_dgb_eng_gam_hau_wly_lit_tur_aze_swa_ind_akn_pol_lat_bsq_ctl_anl_ven_mnd_spa_grk_xho_mol_dyu_nor_fin_tsn_yor_hun_glc_heb_geo_urd_slo_dut_rus_chh_amh_pan_est_igb_mly_svk_jav_jpn_tml_kor_rom_scr_ses_mcd_mao_prs_mlt_sun_cnt_bos_bam_afr_amr_ukr_guj_swe_ben_qcu_hin_ita_cze_cic_sid_krd_aeg_ger_tag_bul_swt_fre_zul_bat_tha_tig_knd_tsw_fbf_uzb_arw_alb_azi_lda_vie_owc_bem_moo_ewe	0.035764910908947	0.084223018493379	0.933060152145059
756	sid_ctl_lda_ukr_mlt_tig_amr_pol_azi_tur_ewe_bat_dgb_dut_ger_bsq_nor_wly_akn_mnd_prs_afr_bem_ita_cic_arw_fin_bam_swa_est_krd_anl_geo_grk_svk_fre_swe_chh_heb_bul_hun_swt_mly_urd_jav_jpn_tml_kor_bos_rom_ven_mcd_sun_eng_aeg_mao_cnt_mol_ses_pan_hau_scr_spa_lat_cze_qcu_lit_guj_rus_xho_owc_glc_gam_ben_ind_alb_moo_slo_tsn_tag_tha_sod_knd_tsw_yor_uzb_hin_por_aze_fbf_vie_amh_dyu_igb_zul	-0.294010105136755	-0.696283692555315	0.487987751411082
757	amh_mcd_zul_glc_mlt_wly_anl_rom_tur_azi_swa_mao_akn_bos_ita_bsq_mol_aeg_ewe_mnd_hin_nor_swt_dut_lda_swe_fin_ven_ses_est_cze_chh_geo_svk_krd_prs_alb_gam_sid_grk_hun_igb_sun_ctl_tag_jpn_tml_kor_eng_guj_dgb_rus_jav_spa_hau_bat_cnt_slo_tsn_ger_tig_ben_scr_por_urd_qcu_pol_lit_arw_cic_sod_ukr_heb_pan_mly_afr_bem_bul_xho_ind_tha_owc_knd_dyu_tsw_uzb_lat_fre_aze_moo_vie_amr_yor_bam_fbf	-0.0981827939382337	-0.231214414410195	0.817656165252541
758	amh_alb_swt_bos_mlt_anl_chh_ita_aze_tur_fbf_mao_igb_ben_slo_bsq_swe_heb_xho_mnd_urd_lit_yor_svk_lda_ctl_hun_bam_ven_est_dut_sod_geo_bul_nor_eng_rus_tig_sid_glc_fin_swa_bat_prs_tag_jpn_tml_kor_rom_mcd_ses_ger_jav_pol_hau_ind_cnt_scr_akn_cze_gam_por_guj_spa_lat_qcu_afr_fre_krd_bem_amr_arw_aeg_grk_sun_ukr_tsn_pan_dgb_mly_tha_owc_knd_ewe_cic_azi_hin_mol_uzb_tsw_vie_wly_zul_moo_dyu	0.0407814595408939	0.0960069978296609	0.923721594466382
759	aeg_mcd_tsn_ukr_tig_hau_gam_spa_uzb_azi_dyu_sun_ven_svk_rom_bsq_por_owc_zul_mnd_afr_ctl_tsw_ita_moo_eng_fin_fbf_akn_hun_swe_heb_geo_nor_mol_prs_pan_amh_sid_scr_est_dgb_mly_guj_bat_jpn_tml_kor_pol_ben_xho_bul_ind_glc_sod_jav_cnt_alb_bam_krd_wly_slo_rus_urd_arw_qcu_fre_lit_bos_ewe_anl_hin_amr_ger_tag_cze_swt_grk_bem_mao_tha_mlt_knd_ses_lda_aze_dut_lat_tur_igb_vie_chh_swa_cic_yor	-0.466662646970564	-1.10929075836841	0.270165033216102
760	amh_hin_lda_prs_anl_sod_owc_eng_azi_aze_ewe_sun_fbf_por_svk_bsq_rus_mlt_swt_cnt_urd_mcd_tsn_spa_swa_alb_fin_dgb_xho_est_krd_gam_geo_slo_swe_ita_afr_aeg_heb_bos_hun_igb_jav_guj_mao_jpn_tml_kor_fre_ben_tsw_arw_ind_scr_amr_tag_mnd_dut_cic_mol_tig_ger_cze_nor_ctl_qcu_pol_bul_ukr_ven_chh_glc_wly_rom_bat_lit_bem_pan_bam_mly_tha_hau_knd_akn_moo_uzb_lat_grk_tur_dyu_vie_sid_ses_zul_yor	-0.133457751982688	-0.315058772870409	0.75342285533681
761	tig_bos_ewe_eng_amh_aeg_amr_slo_tur_azi_ses_ind_zul_svk_mol_bsq_por_sod_tsn_mnd_alb_rus_yor_lit_ven_swe_est_moo_swt_hun_scr_heb_geo_ben_ukr_grk_nor_owc_hau_glc_fin_bam_mao_bul_tag_jpn_tml_kor_hin_arw_dgb_dut_jav_spa_chh_mly_cnt_prs_dyu_ger_anl_ita_pol_urd_fre_qcu_afr_ctl_guj_swa_sid_mcd_mlt_cze_sun_rom_igb_krd_tsw_bat_tha_wly_knd_lda_fbf_aze_lat_pan_uzb_akn_vie_gam_bem_xho_cic	-0.00731513486189907	-0.0172238162200606	0.986294960071032
762	amr_por_akn_hin_chh_heb_aeg_krd_azi_tur_yor_mao_tsn_nor_svk_bsq_glc_anl_ewe_mnd_swe_cze_bem_ger_ses_ukr_fin_swt_dyu_est_mol_sid_geo_slo_bos_spa_grk_sod_hau_pol_hun_moo_ind_ctl_mly_jpn_tml_kor_prs_eng_lda_scr_bat_ita_tig_tag_cnt_bul_igb_mcd_owc_lit_guj_alb_lat_qcu_rom_rus_arw_dgb_mlt_ben_amh_afr_jav_urd_zul_fre_cic_sun_tha_gam_knd_xho_ven_aze_dut_pan_uzb_tsw_vie_wly_fbf_bam_swa	-0.902783188308446	-2.18705327166203	0.0312467661748259
763	sod_krd_ewe_ger_owc_sid_tig_mol_uzb_aze_zul_tag_tsn_bos_rus_bsq_mcd_mlt_tsw_mnd_prs_eng_ses_lit_lda_dut_hun_dgb_cic_fin_ctl_heb_geo_por_pol_pan_swe_hau_aeg_cze_est_moo_ind_guj_jav_jpn_tml_kor_glc_scr_bem_hin_mao_slo_anl_bat_cnt_ita_bam_ukr_chh_spa_lat_arw_svk_qcu_nor_afr_rom_akn_amh_ben_amr_bul_mly_urd_swt_alb_dyu_sun_tha_wly_knd_xho_ven_tur_grk_fre_azi_yor_vie_gam_fbf_swa_igb	-0.301440741421389	-0.713046257080608	0.477602523389606
764	tig_hin_akn_por_amr_sid_sod_eng_uzb_tur_fbf_jav_swt_lat_ukr_bsq_pol_heb_cic_mnd_slo_dut_tsn_glc_dgb_swe_hun_ses_xho_est_cze_owc_geo_rom_spa_arw_scr_gam_anl_afr_fin_bem_mao_prs_mly_jpn_tml_kor_guj_ctl_tsw_fre_sun_bos_amh_tag_cnt_nor_lda_bul_chh_alb_ger_svk_krd_qcu_urd_ita_pan_ven_aeg_ben_wly_grk_ind_mol_igb_rus_moo_bat_tha_hau_knd_dyu_bam_aze_mcd_lit_azi_swa_vie_mlt_zul_yor_ewe	-0.208078111235053	-0.491327664011693	0.624352260448118
765	amr_rom_akn_cze_mlt_anl_wly_mcd_tur_azi_xho_ind_swa_mol_ita_bsq_alb_hau_ses_mnd_slo_krd_swt_spa_tsw_lit_hun_ven_cic_fin_ger_heb_geo_nor_ctl_bos_ben_chh_gam_prs_est_dgb_bat_bul_mao_jpn_knd_kor_lat_urd_zul_ukr_mly_guj_owc_sun_cnt_por_fbf_pan_sod_fre_afr_eng_swe_qcu_dut_pol_grk_lda_sid_glc_amh_hin_jav_svk_tsn_arw_igb_tag_tha_tig_tml_yor_bem_uzb_scr_rus_aze_bam_vie_aeg_dyu_ewe_moo	-0.467121432568706	-1.10975755142775	0.269964827025857
766	mlt_mol_tsn_rom_amh_sid_aeg_grk_uzb_aze_yor_jav_swa_bul_ctl_bsq_pan_tig_zul_cnt_mcd_spa_xho_ger_fbf_nor_est_moo_ses_hun_lit_wly_geo_prs_slo_swe_ben_chh_amr_lat_fin_igb_mly_afr_bat_jpn_knd_kor_cze_hin_bam_scr_tag_pol_owc_sun_mnd_eng_akn_rus_hau_por_alb_arw_dut_qcu_fre_glc_guj_ven_sod_svk_heb_bos_ind_ita_tsw_krd_dyu_mao_tha_gam_tml_bem_lda_tur_urd_ukr_azi_dgb_vie_anl_swt_ewe_cic	-0.496322618195896	-1.18092074351336	0.240645549433426
767	mlt_svk_ven_cze_wly_chh_amr_bos_tur_azi_tsn_tag_cic_lat_urd_bsq_alb_heb_bam_mnd_mol_rus_lda_nor_ses_ctl_est_dyu_xho_hun_afr_anl_geo_lit_hin_prs_ben_hau_tig_swe_fin_igb_ind_por_sun_jpn_knd_kor_slo_krd_zul_eng_jav_ita_sod_bat_cnt_ger_tsw_mcd_gam_rom_guj_dut_bul_qcu_fre_grk_pol_ewe_aeg_arw_sid_spa_mao_ukr_akn_glc_yor_mly_tha_owc_tml_bem_swa_uzb_pan_scr_aze_dgb_vie_amh_fbf_swt_moo	-0.643992822120022	-1.5419598271252	0.126479287341208
768	mlt_alb_dgb_scr_heb_amr_amh_hin_azi_aze_dyu_mly_cic_pan_lat_bsq_urd_gam_swa_cnt_krd_por_igb_lit_bam_ita_fin_tsn_ses_est_glc_anl_geo_mcd_dut_bul_ukr_owc_wly_ctl_hun_lda_bat_cze_sun_jpn_knd_kor_svk_guj_ewe_pol_jav_nor_sod_tag_mnd_afr_akn_ger_chh_ben_slo_grk_bos_qcu_eng_prs_arw_tsw_sid_fre_tig_swe_mao_spa_ven_mol_yor_ind_tha_aeg_tml_zul_bem_uzb_rom_rus_tur_swt_vie_hau_fbf_moo_xho	-0.632212175149349	-1.51434433975394	0.133329871544502
769	anl_hin_akn_ctl_mlt_tig_gam_nor_aze_azi_moo_bat_tsw_scr_swe_bsq_spa_amr_bem_mnd_rus_pan_ven_krd_yor_guj_hun_swt_lda_fin_bos_heb_geo_fre_urd_arw_glc_aeg_hau_lit_est_ewe_mly_bul_sun_jpn_knd_kor_svk_grk_fbf_pol_mao_lat_owc_ind_cnt_ben_zul_dut_sod_ukr_ger_alb_slo_qcu_prs_mcd_afr_dgb_wly_por_chh_mol_tag_ita_dyu_cze_ses_jav_tha_sid_tml_swa_bam_uzb_rom_eng_tur_xho_vie_amh_tsn_igb_cic	-0.364497577924988	-0.863573119444077	0.390044165448746
770	owc_bul_swt_cze_chh_amr_sod_krd_azi_uzb_fbf_mly_ven_pol_mol_bsq_arw_gam_moo_mnd_urd_hin_bam_dut_dyu_fre_est_tsw_yor_fin_swe_hau_geo_slo_lit_ita_ben_sid_anl_eng_hun_lda_tag_ctl_bat_jpn_knd_kor_scr_grk_ses_guj_ind_bos_tig_jav_cnt_rom_bem_glc_aeg_lat_rus_por_ger_qcu_ukr_alb_prs_dgb_heb_afr_mlt_pan_mao_nor_tsn_mcd_zul_sun_tha_amh_tml_xho_igb_aze_spa_svk_tur_cic_vie_wly_swa_ewe_akn	-0.104044029969157	-0.24533938460692	0.806734238945405
771	tig_bos_moo_alb_amh_sid_aeg_ger_tur_aze_bem_tag_dyu_afr_pol_bsq_rus_anl_ewe_cnt_glc_mol_igb_nor_swa_arw_fin_zul_dgb_hun_eng_hau_geo_rom_lit_ctl_lat_mlt_chh_fre_est_yor_mao_urd_bat_jpn_tml_kor_slo_pan_bam_swe_ind_grk_heb_sun_mnd_bul_fbf_scr_gam_hin_prs_svk_ukr_qcu_ita_dut_mcd_tsn_owc_ben_sod_krd_jav_guj_ven_por_cic_mly_tha_wly_knd_ses_akn_azi_cze_spa_uzb_lda_vie_amr_xho_swt_tsw	-0.849416959814162	-2.05403110755199	0.0427793333837001
772	anl_mcd_zul_guj_gam_amh_heb_pol_aze_tur_ven_tag_swa_lat_slo_bsq_scr_mlt_dyu_cnt_spa_lit_akn_fre_ses_urd_fin_tsn_lda_hun_afr_amr_geo_alb_eng_svk_ger_sid_tig_prs_est_swt_sun_ukr_bat_jpn_knd_kor_arw_bul_dgb_dut_mly_ita_aeg_mao_mnd_hin_ewe_ctl_chh_por_pan_bos_grk_qcu_nor_rus_rom_moo_hau_glc_owc_ben_ind_krd_yor_swe_xho_jav_tha_wly_tml_bem_cic_azi_mol_cze_uzb_tsw_vie_sod_igb_bam_fbf	-0.645886606735802	-1.54654584014469	0.12536908109465
773	sid_dut_akn_cze_wly_hau_anl_fre_azi_aze_cic_ind_dgb_grk_slo_bsq_svk_sod_yor_mnd_krd_nor_tsw_lat_fbf_ukr_est_ses_ven_fin_guj_chh_geo_alb_ctl_eng_glc_amh_owc_por_hun_bem_bat_bul_tag_jpn_tml_kor_swe_pol_igb_ita_jav_ger_mlt_mao_cnt_spa_xho_urd_gam_mol_rus_prs_arw_qcu_rom_afr_mcd_zul_aeg_lit_heb_scr_mly_pan_ewe_hin_tsn_sun_tha_tig_knd_swa_bam_uzb_ben_bos_tur_lda_vie_amr_moo_dyu_swt	-0.120878863075014	-0.284791461648461	0.776437129890954
774	gam_alb_fbf_scr_tig_hau_aeg_spa_azi_tur_ewe_bat_ven_ctl_lat_bsq_ger_anl_yor_mnd_pan_hin_moo_prs_swa_dut_hun_ses_bem_fin_krd_mlt_geo_arw_ukr_glc_bos_amr_chh_ita_est_cic_sun_swe_tag_jpn_tml_kor_cze_mcd_tsn_urd_ind_bul_sod_mly_cnt_fre_swt_afr_owc_pol_guj_svk_rus_qcu_rom_nor_grk_xho_sid_slo_amh_lit_mao_por_tsw_eng_dgb_jav_tha_heb_knd_igb_akn_uzb_mol_ben_aze_lda_vie_wly_zul_dyu_bam	-0.855868464485938	-2.06724124786463	0.0414899864070216
775	chh_grk_akn_fre_owc_tig_mlt_afr_uzb_tur_bam_mly_lda_lit_rom_bsq_ukr_hau_cic_cnt_swe_mcd_ewe_dut_dyu_eng_hun_tsn_swt_fin_bul_wly_geo_ger_prs_spa_ctl_amh_sid_slo_est_zul_bat_hin_sun_jpn_knd_kor_glc_scr_swa_guj_ind_arw_amr_tag_mnd_svk_moo_bos_aeg_lat_urd_pol_ben_qcu_nor_por_rus_tsw_heb_pan_sod_ita_jav_krd_ven_alb_bem_mao_tha_gam_tml_xho_ses_aze_cze_mol_azi_dgb_vie_anl_fbf_igb_yor	-0.085914456265248	-0.203092541581371	0.839506390328168
776	chh_glc_moo_swe_mlt_tig_sid_ita_tur_uzb_yor_ind_ven_ctl_hin_bsq_pol_wly_bam_cnt_lat_grk_dyu_rus_bem_nor_hun_ewe_cic_est_spa_amr_geo_scr_ukr_urd_pan_hau_amh_alb_fin_dgb_bat_prs_jav_jpn_knd_kor_dut_slo_swa_afr_mly_bos_anl_mao_mnd_por_lda_fre_heb_arw_bul_cze_eng_qcu_krd_guj_mcd_tsw_aeg_svk_gam_rom_tag_mol_xho_lit_zul_sun_tha_owc_tml_akn_ses_aze_ben_ger_azi_igb_vie_sod_fbf_swt_tsn	0.878370384816215	2.08936479454255	0.0394055298596555
777	mlt_ita_moo_guj_amh_aeg_wly_nor_aze_uzb_dgb_jav_swa_eng_svk_bsq_cze_sod_ven_mnd_afr_ukr_tsn_mcd_dyu_slo_fin_akn_zul_est_swe_owc_geo_spa_por_urd_dut_hau_gam_mol_hun_cic_mly_pan_ind_jpn_tml_kor_alb_ben_tsw_glc_bat_fre_tig_sun_cnt_ctl_yor_lat_heb_bul_bos_lit_prs_qcu_rus_ger_grk_bem_sid_krd_anl_scr_tag_hin_ses_arw_swt_mao_tha_amr_knd_fbf_bam_tur_pol_rom_azi_xho_vie_chh_ewe_igb_lda	-0.0583819899525526	-0.137526645939967	0.890911846009055
778	wly_grk_akn_hin_hau_heb_amh_afr_uzb_tur_ses_tag_dyu_guj_ctl_bsq_fre_anl_tsn_mnd_bul_ukr_tsw_eng_lda_scr_hun_fbf_yor_fin_glc_tig_geo_prs_spa_ger_swe_amr_aeg_pol_est_swt_ind_cze_mao_jpn_tml_kor_ita_mcd_bam_ben_jav_krd_sid_bat_cnt_nor_ven_alb_owc_svk_por_lit_pan_qcu_arw_rus_rom_igb_mlt_mol_gam_lat_sun_dut_zul_bos_bem_mly_tha_chh_knd_ewe_swa_azi_urd_slo_aze_moo_vie_sod_dgb_cic_xho	-1.18255837248856	-2.91932002936178	0.00440007775683475
779	amh_por_swa_ben_heb_aeg_sod_bul_uzb_tur_fbf_ind_ses_ita_afr_bsq_mcd_owc_yor_mnd_pan_ukr_igb_swe_lda_arw_hun_akn_bem_fin_dut_amr_geo_nor_bos_glc_fre_hau_gam_rus_est_moo_bat_spa_jav_jpn_tml_kor_prs_hin_swt_urd_mao_cze_mlt_sun_cnt_guj_tsw_alb_anl_svk_ger_pol_grk_qcu_krd_lat_lit_tsn_sid_ctl_tig_scr_mly_mol_dyu_eng_ven_tag_tha_wly_knd_xho_dgb_azi_slo_rom_aze_bam_vie_chh_ewe_zul_cic	-0.57397721483934	-1.37104940986611	0.173659090226465
780	wly_glc_xho_hin_amr_amh_tig_dut_azi_tur_tsn_sun_swa_guj_ukr_bsq_ctl_mlt_fbf_cnt_prs_spa_cic_por_zul_nor_hun_bem_yor_fin_pan_hau_geo_ben_scr_eng_mcd_sod_anl_rus_est_ven_mao_lit_jav_jpn_tml_kor_alb_ger_dyu_pol_ind_mol_sid_tag_mnd_lat_ses_arw_heb_fre_cze_swe_grk_qcu_bul_krd_afr_lda_owc_rom_aeg_urd_bat_svk_swt_bos_dgb_mly_tha_gam_knd_tsw_ewe_aze_ita_slo_uzb_igb_vie_chh_moo_akn_bam	0.0322384690537792	0.0759354150924111	0.939633595385224
781	chh_ukr_ses_afr_wly_heb_tig_rom_aze_tur_zul_bat_swt_lit_prs_bsq_bul_anl_swa_mnd_cze_grk_ven_pan_dyu_rus_fin_bam_lda_hun_krd_amr_geo_glc_eng_nor_ita_gam_mlt_alb_est_fbf_tag_dut_mao_jpn_knd_kor_hin_guj_xho_lat_sun_ben_hau_jav_cnt_slo_ewe_por_owc_mol_spa_ger_scr_qcu_swe_urd_ctl_cic_aeg_arw_sid_mcd_mly_fre_tsn_pol_tsw_ind_tha_amh_tml_yor_dgb_uzb_svk_bos_azi_bem_vie_sod_akn_igb_moo	-0.222343657669531	-0.524980779300466	0.600845843817844
782	hau_glc_zul_lat_heb_amr_owc_ita_uzb_aze_xho_mao_fbf_ger_urd_bsq_por_wly_bem_cnt_spa_krd_akn_arw_moo_slo_est_igb_ewe_fin_pan_sid_geo_ben_svk_grk_lit_sod_gam_guj_hun_dyu_tag_rus_ind_jpn_knd_kor_afr_swe_swa_scr_sun_bos_anl_jav_mnd_prs_cic_nor_aeg_mol_ctl_pol_mcd_qcu_hin_bul_alb_swt_tig_eng_amh_fre_mly_dut_tsw_ukr_bam_bat_tha_chh_tml_ven_dgb_tur_cze_rom_azi_lda_vie_mlt_yor_tsn_ses	0.698589566367639	1.65274449372186	0.101755103542056
783	amr_hin_dyu_scr_sod_hau_owc_rus_tur_azi_zul_jav_ewe_ukr_spa_bsq_guj_heb_swa_cnt_swe_lit_igb_glc_moo_bos_fin_tsn_yor_est_slo_anl_geo_bul_dut_fre_alb_wly_mlt_afr_hun_tsw_tag_pol_sun_jpn_knd_kor_prs_nor_swt_grk_mly_lat_amh_ind_mnd_ctl_ven_rom_tig_por_svk_ben_cze_qcu_pan_mol_ger_dgb_sid_mcd_aeg_krd_mao_ita_fbf_eng_bem_bat_tha_chh_tml_ses_cic_uzb_urd_arw_aze_lda_vie_gam_bam_akn_xho	-0.307267281940231	-0.726614919995616	0.469286843890898
784	aeg_swe_yor_cze_heb_sod_anl_pol_uzb_aze_xho_sun_bem_krd_svk_bsq_alb_chh_ven_mnd_glc_grk_igb_fre_bam_prs_est_lda_tsw_fin_nor_wly_geo_bos_eng_guj_por_gam_mlt_pan_hun_ewe_ind_lat_tag_jpn_tml_kor_urd_rus_cic_bul_mao_spa_tig_jav_cnt_rom_swt_ger_sid_dut_ctl_hin_ita_qcu_slo_mcd_lit_dgb_amr_mol_amh_afr_mly_ben_tsn_arw_moo_bat_tha_owc_knd_fbf_akn_tur_scr_ukr_azi_ses_vie_hau_swa_dyu_zul	-0.346359714380547	-0.820889762662569	0.413808322301979
785	amr_lat_xho_slo_tig_gam_owc_arw_aze_uzb_swt_ind_bam_guj_ctl_bsq_ger_anl_tsn_cnt_nor_mcd_moo_afr_bem_alb_hun_ven_cic_est_swe_heb_geo_ita_fre_scr_bos_mlt_hau_bul_fin_akn_mao_ben_bat_jpn_tml_kor_dut_cze_dyu_eng_jav_hin_aeg_tag_mnd_rus_tsw_glc_chh_rom_lit_pol_svk_qcu_krd_urd_pan_ewe_amh_prs_wly_mol_sun_grk_dgb_ukr_fbf_mly_tha_sid_knd_igb_yor_azi_por_spa_tur_ses_vie_sod_lda_swa_zul	-0.798526659953614	-1.92376828506541	0.0574417960077311
786	anl_ukr_xho_krd_amh_aeg_hau_bos_azi_aze_moo_mly_ewe_afr_fre_bsq_bul_sod_swt_mnd_glc_cze_bem_rom_fbf_mcd_hun_ses_akn_fin_pan_mlt_geo_slo_arw_por_ben_sid_amr_prs_est_igb_jav_nor_mao_jpn_knd_kor_lit_scr_yor_guj_sun_urd_owc_ind_cnt_lat_cic_alb_tig_eng_ger_ita_svk_qcu_ctl_hin_swe_lda_wly_grk_gam_dut_bat_pol_bam_rus_tsn_tag_tha_chh_tml_ven_tsw_tur_spa_mol_uzb_swa_vie_heb_zul_dgb_dyu	-1.38470823067904	-3.4684627747719	0.000794819681501237
787	hau_ita_tsn_bos_aeg_mlt_sod_fre_aze_azi_yor_jav_tsw_hin_krd_bsq_prs_wly_xho_cnt_swe_mcd_dyu_grk_lda_eng_est_igb_swt_hun_alb_tig_geo_dut_lit_mol_ctl_chh_anl_scr_fin_zul_tag_pol_bat_jpn_tml_kor_rom_por_ven_bul_mly_glc_amh_mao_mnd_lat_akn_guj_owc_cze_slo_ben_afr_qcu_ukr_pan_arw_moo_gam_rus_amr_nor_ind_ger_ewe_spa_dgb_sun_tha_sid_knd_ses_bem_tur_urd_svk_uzb_cic_vie_heb_bam_fbf_swa	-0.263547953481297	-0.622769472189392	0.534960158282251
788	tig_dut_bem_cze_amh_heb_wly_afr_uzb_aze_zul_sun_ses_pan_urd_bsq_nor_anl_ven_cnt_grk_bul_igb_alb_lda_swe_fin_swt_fbf_hun_ben_hau_geo_fre_mol_eng_prs_aeg_gam_glc_est_swa_bat_slo_tag_jpn_knd_kor_ctl_por_yor_spa_mao_pol_chh_jav_mnd_rom_dgb_hin_mlt_arw_ita_svk_ukr_qcu_bos_lat_rus_bam_owc_mcd_amr_lit_mly_krd_tsn_guj_moo_ind_tha_sid_tml_cic_xho_azi_scr_ger_tur_akn_vie_sod_tsw_ewe_dyu	-0.88142718129352	-2.13522428773776	0.0353708470754473
789	aeg_por_lda_ctl_tig_sid_amh_mcd_aze_azi_zul_mly_akn_pol_ukr_bsq_eng_gam_fbf_cnt_lat_grk_bem_glc_ven_bos_fin_bam_igb_hun_fre_heb_geo_swe_prs_dut_slo_anl_wly_rom_est_swa_tag_alb_sun_jpn_tml_kor_nor_urd_tsn_krd_mao_mol_mlt_ind_mnd_afr_swt_scr_owc_arw_guj_cze_lit_qcu_svk_pan_spa_ewe_amr_ger_chh_ben_bat_bul_moo_rus_xho_jav_tha_hau_knd_ses_tsw_tur_hin_ita_uzb_dyu_vie_sod_cic_dgb_yor	-0.245133154558269	-0.579745159560399	0.563488341873926
790	heb_dut_moo_pan_owc_sod_aeg_eng_uzb_aze_dgb_jav_akn_alb_ukr_bsq_glc_sid_swa_mnd_lat_por_zul_urd_tsw_rus_est_ven_igb_hun_rom_amh_geo_ita_swe_cze_fre_amr_mlt_hin_fin_dyu_mao_ger_tag_jpn_tml_kor_bos_nor_cic_pol_ind_afr_gam_mly_cnt_prs_fbf_bul_chh_lit_krd_scr_mcd_qcu_slo_arw_svk_tsn_hau_ben_anl_grk_bat_mol_bem_guj_swt_sun_tha_wly_knd_lda_xho_azi_spa_ctl_tur_ewe_vie_tig_ses_yor_bam	-0.354912996880356	-0.839712954266159	0.403222831577962
791	heb_ukr_tsn_cze_aeg_mlt_gam_por_tur_uzb_ven_tag_lda_slo_hin_bsq_ger_wly_ses_mnd_afr_urd_ewe_bos_moo_pol_fin_dyu_cic_est_rom_sod_geo_krd_rus_spa_svk_sid_owc_prs_hun_yor_jav_grk_bat_jpn_tml_kor_mol_ben_zul_mcd_sun_glc_hau_mao_cnt_swe_xho_eng_chh_fre_lit_bul_scr_qcu_guj_nor_arw_swa_tig_lat_amr_ctl_mly_ita_tsw_dut_dgb_ind_tha_anl_knd_igb_akn_azi_pan_alb_aze_bam_vie_amh_bem_swt_fbf	0.565542481578445	1.33682951833403	0.184539345114423
792	anl_nor_ven_pan_sod_heb_wly_urd_tur_aze_moo_bat_tsn_ben_rom_bsq_hin_amh_swa_cnt_prs_mcd_dgb_swe_zul_por_est_akn_cic_hun_spa_sid_geo_alb_dut_slo_mol_tig_owc_ctl_fin_lda_jav_ukr_sun_jpn_tml_kor_eng_lat_igb_svk_mly_rus_chh_mao_mnd_afr_bem_fre_hau_glc_krd_scr_bul_qcu_cze_arw_lit_ses_aeg_pol_gam_bos_tag_ita_fbf_grk_swt_ind_tha_amr_knd_xho_tsw_uzb_guj_ger_azi_yor_vie_mlt_dyu_ewe_bam	-0.531054132098102	-1.26686874124765	0.208365742284016
793	sid_pan_ven_mol_anl_sod_chh_swe_azi_uzb_tsw_tag_ewe_ctl_lit_bsq_dut_hau_fbf_cnt_scr_rus_cic_bul_moo_pol_hun_bem_ses_fin_guj_amh_geo_hin_cze_grk_ita_aeg_gam_glc_est_zul_mao_alb_jav_jpn_tml_kor_ger_slo_igb_svk_sun_eng_amr_ind_mnd_ben_lda_bos_tig_ukr_rom_fre_spa_qcu_lat_por_krd_bam_wly_prs_mlt_afr_bat_urd_akn_nor_swt_mly_tha_owc_knd_dgb_swa_aze_arw_mcd_tur_yor_vie_heb_tsn_xho_dyu	-0.103423330853491	-0.244117722997006	0.807677392743537
794	sid_lat_ewe_bul_heb_amh_hau_arw_uzb_aze_moo_tag_tsn_rom_cze_bsq_swe_gam_tsw_cnt_scr_por_dyu_ukr_dgb_urd_est_ses_xho_hun_lit_chh_geo_krd_glc_svk_ctl_mlt_amr_mcd_fin_bem_mao_ita_jav_jpn_tml_kor_hin_ger_bam_spa_mly_guj_wly_sun_mnd_prs_zul_pan_sod_grk_eng_bos_fre_qcu_afr_pol_slo_igb_tig_dut_aeg_ben_ind_mol_akn_rus_ven_bat_tha_anl_knd_lda_swt_azi_nor_alb_tur_swa_vie_owc_yor_cic_fbf	0.384176880897948	0.90893916022114	0.36573176436892
795	sod_spa_ses_eng_wly_chh_hau_por_azi_tur_ven_ind_lda_grk_pol_bsq_cze_anl_swt_mnd_lat_fre_igb_prs_bam_bos_est_fbf_tsw_fin_mcd_tig_geo_lit_urd_ger_ctl_owc_aeg_scr_hun_swa_jav_ukr_bat_jpn_knd_kor_svk_hin_bem_ben_mly_swe_sid_mao_cnt_glc_tsn_ita_amh_dut_guj_mol_afr_qcu_alb_slo_arw_yor_heb_krd_mlt_pan_sun_rus_akn_nor_cic_tag_tha_amr_tml_ewe_xho_uzb_bul_rom_aze_dyu_vie_gam_dgb_zul_moo	-0.523072430031875	-1.24494122333116	0.216281301685519
796	heb_ben_dgb_lat_owc_amr_wly_dut_uzb_aze_ewe_ind_lda_rom_bos_bsq_nor_gam_swa_mnd_prs_cze_akn_ita_bem_bul_fin_ven_igb_est_lit_aeg_geo_alb_fre_slo_ctl_sod_mlt_spa_hun_bam_mao_hin_mly_jpn_tml_kor_arw_glc_fbf_mcd_bat_grk_hau_jav_cnt_mol_ses_ger_anl_guj_afr_eng_urd_qcu_ukr_pol_pan_swt_tig_swe_chh_rus_tag_krd_yor_svk_moo_sun_tha_sid_knd_zul_tsw_azi_scr_por_tur_cic_vie_amh_xho_tsn_dyu	-0.7359918646037	-1.77056038426577	0.079910533747556
797	amr_por_bam_mol_gam_aeg_chh_pan_tur_uzb_xho_bat_zul_grk_rom_bsq_rus_owc_lda_mnd_afr_scr_igb_pol_bem_nor_hun_ses_swt_est_ben_hau_geo_krd_fre_prs_slo_amh_heb_alb_fin_ewe_tag_urd_mly_jpn_tml_kor_spa_dut_moo_ctl_sun_cze_anl_mao_cnt_guj_fbf_ger_sid_bul_lit_bos_eng_qcu_swe_ukr_ita_dgb_tig_svk_sod_lat_jav_hin_dyu_glc_akn_ind_tha_wly_knd_ven_swa_aze_arw_mcd_azi_tsn_vie_mlt_yor_tsw_cic	-0.396060727903353	-0.939981966433922	0.349661886629457
798	owc_svk_swt_por_amh_mlt_hau_krd_aze_azi_moo_tag_igb_grk_mcd_bsq_bos_tig_tsw_mnd_fre_rus_akn_rom_yor_nor_fin_fbf_lda_est_bul_sod_geo_prs_dut_ben_guj_chh_sid_eng_hun_ven_sun_ger_jav_jpn_knd_kor_pol_slo_bam_swe_mao_glc_amr_bat_cnt_ita_ewe_hin_heb_cze_scr_pan_arw_qcu_urd_lat_spa_dgb_anl_lit_wly_ukr_mly_afr_zul_ctl_bem_ind_tha_aeg_tml_swa_tsn_uzb_mol_alb_tur_xho_vie_gam_cic_ses_dyu	0.110105979494091	0.259226169851566	0.796033678204075
799	wly_prs_cic_spa_amr_chh_heb_guj_aze_tur_tsn_ind_dyu_cze_hin_bsq_fre_mlt_yor_mnd_por_glc_bam_lat_swt_nor_hun_tsw_lda_fin_grk_anl_geo_dut_alb_swe_rom_hau_sid_krd_est_xho_mao_afr_mly_jpn_tml_kor_bul_ben_zul_ger_sun_mol_owc_bat_cnt_pan_moo_mcd_tig_rus_bos_eng_urd_qcu_slo_ctl_arw_swa_sod_scr_aeg_pol_jav_ukr_dgb_lit_ses_tag_tha_amh_knd_akn_fbf_uzb_svk_ita_azi_ven_vie_gam_bem_igb_ewe	0.445465760690603	1.05070724206898	0.2961156898515
800	owc_mol_bam_pol_wly_sid_chh_lit_tur_uzb_igb_mly_yor_por_fre_bsq_guj_sod_fbf_cnt_prs_alb_ven_ctl_swt_urd_hun_zul_cic_est_cze_mlt_geo_svk_slo_ger_eng_anl_hau_afr_fin_xho_ind_nor_tag_jpn_knd_kor_bos_scr_ewe_hin_mao_swe_tig_jav_mnd_spa_bem_bul_gam_mcd_rom_dut_krd_qcu_ukr_arw_ben_swa_heb_grk_amh_ita_bat_lat_dgb_pan_lda_sun_tha_amr_tml_tsw_ses_aze_rus_glc_azi_akn_vie_aeg_tsn_dyu_moo	-0.511120342813473	-1.21651290361397	0.226868051625116
801	mlt_ben_akn_afr_heb_anl_owc_hin_aze_azi_ses_bat_zul_ita_fre_bsq_arw_amr_dgb_cnt_slo_svk_moo_ukr_xho_eng_est_swa_tsn_fin_pan_tig_geo_ger_alb_mcd_nor_gam_amh_por_hun_ven_mao_rus_mly_jpn_knd_kor_mol_lat_igb_rom_sun_pol_wly_jav_mnd_guj_bam_dut_hau_scr_prs_urd_ctl_qcu_cze_grk_bos_bem_chh_bul_aeg_lit_ind_swe_tsw_krd_dyu_tag_tha_sod_tml_yor_swt_tur_glc_spa_uzb_fbf_vie_sid_ewe_cic_lda	0.405162347646428	0.955531258883055	0.341786340664087
802	amr_slo_yor_ita_mlt_tig_heb_prs_aze_uzb_swt_bat_ses_spa_pan_bsq_hin_gam_swa_cnt_dut_pol_dyu_svk_ewe_arw_hun_xho_bam_est_swe_aeg_geo_ctl_fre_guj_ukr_sod_chh_cze_fin_fbf_tag_eng_jav_jpn_knd_kor_lit_rus_tsw_nor_mao_urd_amh_mly_mnd_bos_igb_alb_anl_mol_krd_ben_bul_qcu_por_afr_grk_zul_wly_lat_sid_mcd_ind_scr_ven_ger_lda_sun_tha_owc_tml_akn_tsn_azi_glc_rom_tur_cic_vie_hau_moo_dgb_bem	-0.732567735308097	-1.7660330762483	0.0806719210808486
803	owc_ben_dgb_guj_wly_gam_amr_ita_azi_uzb_xho_jav_ewe_prs_alb_bsq_mol_aeg_cic_mnd_bos_rus_fbf_hin_tsn_fre_fin_yor_bem_est_pol_amh_geo_grk_mcd_dut_swe_mlt_sid_nor_hun_tsw_sun_eng_mao_jpn_knd_kor_lit_scr_akn_krd_ind_glc_chh_bat_cnt_svk_swt_lat_tig_rom_bul_urd_slo_qcu_ctl_arw_pan_swa_anl_por_sod_afr_tag_cze_ven_spa_moo_mly_tha_hau_tml_ses_igb_aze_ukr_ger_tur_lda_vie_heb_bam_dyu_zul	-0.396807841623399	-0.940940843291772	0.349172865207538
804	sod_slo_cic_lat_aeg_tig_anl_scr_azi_aze_zul_sun_swa_ukr_arw_bsq_ger_amh_swt_cnt_por_mcd_ven_krd_ewe_rus_est_tsw_moo_fin_dut_mlt_geo_glc_afr_bos_lit_sid_hau_cze_hun_bem_mly_alb_bat_jpn_tml_kor_spa_nor_dgb_urd_jav_grk_heb_tag_mnd_hin_fbf_ben_owc_eng_pol_ita_guj_qcu_rom_fre_bul_bam_chh_swe_amr_pan_mao_ctl_ses_prs_akn_ind_tha_wly_knd_xho_lda_uzb_mol_svk_tur_igb_vie_gam_tsn_dyu_yor	0.0902315421284149	0.212116387670541	0.832480433487446
805	chh_urd_ses_bul_anl_gam_tig_slo_tur_uzb_fbf_ind_akn_hin_lat_bsq_grk_hau_bam_cnt_prs_alb_yor_dut_dyu_ben_est_zul_xho_hun_cze_sod_geo_arw_guj_spa_ukr_owc_amr_nor_fin_igb_bat_por_sun_jpn_knd_kor_pol_rus_swa_afr_tag_bos_amh_mly_mnd_rom_swt_svk_aeg_ita_swe_mol_mcd_qcu_glc_krd_fre_tsn_wly_lit_mlt_ger_mao_ctl_bem_scr_tsw_jav_tha_heb_tml_lda_ven_aze_eng_pan_azi_cic_vie_sid_moo_ewe_dgb	0.284369823850746	0.670300630152134	0.504327271986476
806	sod_scr_cic_grk_owc_aeg_hau_bos_azi_aze_zul_ind_ses_nor_ctl_bsq_arw_chh_dyu_cnt_mcd_guj_moo_rus_ven_pol_hun_swa_akn_fin_lit_amr_geo_slo_ben_prs_lat_tig_mlt_mol_est_xho_mao_hin_mly_jpn_tml_kor_ukr_krd_ewe_bul_tag_pan_gam_bat_mnd_rom_tsn_por_sid_eng_dut_swe_afr_qcu_glc_urd_cze_bam_anl_alb_amh_fre_jav_ger_dgb_spa_swt_sun_tha_wly_knd_igb_tsw_tur_ita_svk_uzb_bem_vie_heb_yor_lda_fbf	-0.573083084703747	-1.36744258542262	0.174782395834874
807	gam_nor_tsn_afr_anl_chh_amr_rus_aze_azi_fbf_ind_tsw_ita_krd_bsq_eng_owc_swa_mnd_guj_prs_cic_arw_igb_lit_hun_swt_dgb_est_rom_aeg_geo_cze_glc_spa_mcd_tig_mlt_pol_fin_xho_tag_ben_sun_jpn_tml_kor_bul_dut_yor_ctl_bat_alb_sid_mly_cnt_grk_dyu_svk_heb_bos_ger_scr_ukr_qcu_urd_por_pan_akn_amh_hin_sod_fre_mao_mol_bam_lat_ven_jav_tha_hau_knd_zul_lda_uzb_slo_swe_tur_ewe_vie_wly_bem_ses_moo	0.365730341935088	0.86178865396834	0.391020476527482
808	hau_ukr_moo_dut_amh_heb_owc_urd_tur_azi_bem_ind_ven_eng_lit_bsq_pol_chh_swa_mnd_grk_krd_yor_swe_lda_lat_est_igb_ses_fin_bos_sid_geo_rom_pan_glc_rus_mlt_aeg_prs_hun_bam_jav_bul_mly_jpn_tml_kor_spa_slo_xho_ctl_mao_ger_gam_bat_cnt_arw_tsw_ben_sod_svk_por_guj_afr_qcu_alb_mol_scr_tsn_wly_ita_amr_mcd_sun_hin_zul_nor_fbf_tag_tha_tig_knd_swt_akn_uzb_fre_cze_aze_dgb_vie_anl_cic_dyu_ewe	-1.28388201564006	-3.18946673155748	0.00194309417018284
809	sid_arw_cic_mol_wly_heb_hau_grk_uzb_azi_swt_mly_ven_afr_nor_bsq_ukr_mlt_dyu_mnd_lit_hin_fbf_pol_ses_lat_hun_akn_igb_fin_eng_amr_geo_spa_glc_rom_guj_aeg_anl_rus_est_yor_mao_mcd_jav_jpn_tml_kor_krd_slo_bem_swe_sun_fre_owc_bat_cnt_prs_tsn_dut_amh_bul_bos_ctl_urd_qcu_alb_ben_svk_zul_tig_ger_sod_cze_tag_ita_swa_pan_ewe_ind_tha_chh_knd_dgb_xho_tur_por_scr_aze_bam_vie_gam_moo_tsw_lda	-0.0388300273463457	-0.0916094307417977	0.927205395963161
810	sid_bul_fbf_nor_owc_heb_anl_scr_azi_aze_yor_tag_zul_alb_slo_bsq_arw_sod_swa_mnd_ctl_hin_xho_lat_tsn_urd_hun_bem_dgb_fin_ita_amh_geo_ger_fre_guj_krd_mlt_aeg_spa_est_ven_sun_prs_bat_jpn_tml_kor_grk_svk_bam_lit_jav_bos_chh_mly_cnt_swe_akn_glc_tig_afr_eng_rom_pol_qcu_mcd_pan_por_igb_gam_mol_amr_rus_ind_ukr_tsw_dut_swt_mao_tha_hau_knd_ewe_lda_tur_cze_ben_uzb_ses_vie_wly_moo_dyu_cic	-0.888275732906769	-2.14766541834068	0.0343400528253215
811	hau_swe_dgb_cze_amh_wly_sid_glc_uzb_tur_bam_sun_ewe_arw_slo_bsq_bul_amr_xho_cnt_lit_hin_akn_grk_ses_ger_hun_igb_moo_fin_por_owc_geo_ita_eng_ukr_alb_gam_anl_rus_est_tsn_ind_krd_bat_jpn_knd_kor_prs_scr_bem_guj_jav_nor_tig_mao_mnd_afr_lda_pan_aeg_ctl_pol_svk_fre_qcu_spa_mol_lat_ven_chh_urd_mlt_rom_mly_dut_swt_bos_zul_tag_tha_heb_tml_tsw_swa_azi_ben_mcd_aze_yor_vie_sod_fbf_cic_dyu	-0.353831911011759	-0.83806877646708	0.404140836370236
812	anl_arw_ses_urd_chh_owc_sid_dut_uzb_aze_xho_ind_swt_rus_mol_bsq_slo_sod_dgb_cnt_spa_grk_yor_ben_tsw_svk_est_ewe_igb_fin_ukr_amr_geo_lat_mcd_glc_eng_wly_mlt_pol_hun_bem_bat_pan_sun_jpn_tml_kor_fre_alb_akn_swe_tag_ita_tig_mao_mnd_nor_cic_bos_hau_ctl_krd_cze_ger_qcu_rom_bul_lit_swa_heb_hin_amh_scr_mly_prs_zul_afr_lda_jav_tha_gam_knd_moo_dyu_azi_guj_por_tur_fbf_vie_aeg_bam_ven_tsn	0.105207521823441	0.247927859667844	0.804736815386155
813	hau_mol_dyu_swe_owc_tig_amr_ben_uzb_aze_ven_jav_cic_urd_slo_bsq_rom_mlt_dgb_cnt_lit_scr_xho_hin_igb_lat_est_zul_lda_fin_prs_wly_geo_fre_ita_eng_glc_heb_chh_cze_hun_akn_sun_krd_mao_jpn_knd_kor_ctl_alb_tsw_spa_tag_pol_sod_bat_mnd_ger_bem_dut_gam_nor_arw_bul_ukr_qcu_afr_pan_mcd_moo_amh_rus_sid_bos_ind_por_fbf_svk_yor_mly_tha_aeg_tml_ses_tsn_azi_grk_guj_tur_swa_vie_anl_bam_swt_ewe	-0.646852235597504	-1.54666856942213	0.125339476518493
814	sod_rom_xho_bos_chh_amr_gam_rus_azi_uzb_ewe_ind_dyu_ctl_lat_bsq_pol_amh_yor_cnt_afr_ben_cic_ger_zul_cze_fin_swa_tsn_hun_pan_owc_geo_prs_scr_lit_krd_heb_anl_arw_est_ses_bat_spa_mly_jpn_knd_kor_urd_svk_moo_glc_tag_dut_sid_sun_mnd_ukr_igb_grk_wly_alb_ita_bul_swe_qcu_nor_eng_por_bem_hau_fre_aeg_mol_mao_slo_lda_hin_bam_jav_tha_tig_tml_fbf_swt_tur_guj_mcd_aze_akn_vie_mlt_dgb_ven_tsw	-0.287254065446004	-0.679269276895545	0.498654376650702
815	mlt_bul_ven_ger_amh_heb_wly_arw_azi_uzb_bam_jav_dgb_hin_por_bsq_swe_anl_yor_cnt_dut_ben_fbf_nor_igb_scr_hun_akn_swt_est_lit_sid_geo_lat_ctl_alb_rom_amr_gam_pan_fin_moo_tag_fre_ind_jpn_knd_kor_mcd_eng_zul_bos_sun_pol_sod_mly_mnd_ukr_swa_glc_hau_urd_prs_cze_rus_qcu_slo_spa_grk_tsn_owc_ita_tig_afr_mao_mol_cic_svk_lda_bat_tha_aeg_tml_ses_dyu_aze_guj_krd_tur_bem_vie_chh_tsw_ewe_xho	-0.826157615011848	-1.99028409093336	0.0494956450260369
816	owc_scr_akn_pan_sid_aeg_heb_fre_aze_uzb_fbf_mao_moo_ita_nor_bsq_lit_amr_swt_mnd_ben_rom_cic_svk_igb_urd_est_xho_yor_fin_arw_amh_geo_pol_por_ctl_guj_gam_sod_cze_hun_bam_jav_bos_tag_jpn_tml_kor_ukr_alb_swa_afr_bat_hin_hau_sun_cnt_dut_ewe_slo_tig_mcd_grk_bul_ger_qcu_rus_spa_lat_lda_anl_prs_wly_glc_ind_mol_bem_swe_dyu_mly_tha_chh_knd_tsn_dgb_tur_eng_krd_azi_tsw_vie_mlt_zul_ses_ven	-0.419750949760386	-0.995750889892883	0.321954996819144
817	tig_eng_swa_alb_aeg_amh_hau_ita_tur_uzb_xho_jav_cic_mol_krd_bsq_bul_wly_dgb_cnt_dut_pol_lda_swe_moo_ukr_est_tsw_fbf_fin_pan_amr_geo_mcd_ctl_grk_rom_mlt_sid_nor_hun_bam_bat_slo_mao_jpn_knd_kor_hin_fre_igb_urd_ind_lat_anl_mly_mnd_lit_yor_por_gam_ben_bos_afr_rus_qcu_glc_arw_prs_akn_sod_guj_heb_cze_sun_spa_bem_scr_zul_tag_tha_owc_tml_tsn_swt_aze_svk_ger_azi_ven_vie_chh_ses_ewe_dyu	0.107610417067202	0.253172018005564	0.800694087153255
818	sid_cze_zul_ger_heb_chh_gam_rus_tur_aze_bem_mao_ven_afr_pol_bsq_swe_amh_tsn_cnt_svk_slo_igb_pan_ses_ctl_fin_dgb_yor_hun_por_sod_geo_ita_mol_guj_bos_mlt_tig_grk_est_swt_jav_lat_bat_jpn_knd_kor_rom_prs_bam_eng_tag_spa_owc_sun_mnd_mcd_dyu_hin_wly_glc_scr_ben_urd_qcu_fre_nor_arw_cic_amr_bul_aeg_dut_mly_ukr_moo_krd_swa_ind_tha_hau_tml_xho_tsw_uzb_alb_lit_azi_fbf_vie_anl_ewe_lda_akn	0.254811626547992	0.600159172063158	0.549859801040641
819	heb_hin_swa_glc_tig_hau_amh_fre_azi_uzb_ewe_mao_xho_bos_prs_bsq_guj_sod_bam_cnt_slo_lat_akn_ctl_lda_pan_fin_igb_cic_est_alb_mlt_geo_dut_nor_eng_bul_amr_gam_svk_hun_yor_bat_ita_sun_jpn_tml_kor_cze_mol_tsn_swe_mly_rus_sid_jav_mnd_ben_dyu_scr_chh_lit_arw_rom_spa_qcu_urd_mcd_ger_moo_wly_por_owc_krd_ind_pol_ses_grk_ven_tag_tha_aeg_knd_fbf_tsw_tur_afr_ukr_aze_dgb_vie_anl_zul_swt_bem	-1.04211284973076	-2.54602643641378	0.0125397712367305
820	amh_pol_ewe_glc_wly_chh_tig_guj_aze_tur_zul_jav_bam_mol_mcd_bsq_pan_aeg_igb_mnd_ukr_lit_ses_rom_bem_cze_fin_tsw_fbf_hun_eng_gam_geo_por_alb_svk_scr_sod_amr_dut_est_lda_tag_prs_mly_jpn_knd_kor_spa_swe_swa_krd_sun_hin_sid_ind_cnt_arw_dgb_urd_hau_rus_ben_slo_ger_qcu_ita_ctl_fre_dyu_owc_nor_mlt_bul_bat_afr_swt_grk_cic_mao_tha_anl_tml_xho_moo_azi_lat_bos_uzb_akn_vie_heb_yor_ven_tsn	-0.290112338635258	-0.685668460260374	0.494627900853415
821	amr_pan_swt_grk_sid_wly_amh_afr_uzb_tur_akn_tag_ven_mol_slo_bsq_ukr_tig_swa_cnt_por_alb_ewe_scr_lda_cze_fin_bam_xho_hun_bos_owc_geo_spa_krd_mcd_guj_aeg_mlt_bul_est_moo_mly_urd_jav_jpn_tml_kor_eng_nor_tsn_ita_sun_arw_chh_bat_mnd_lit_zul_fre_heb_rom_ger_hin_rus_qcu_dut_pol_ctl_dyu_sod_glc_gam_prs_mao_svk_fbf_ben_cic_ind_tha_hau_knd_ses_yor_azi_lat_swe_aze_dgb_vie_anl_tsw_bem_igb	-1.03724093489676	-2.53123484635993	0.0130446412986623
822	tig_swe_dyu_urd_amr_gam_sod_bos_azi_aze_moo_mly_bam_mcd_alb_bsq_grk_heb_ewe_cnt_lat_ger_lda_cze_akn_dut_fin_fbf_dgb_est_hin_mlt_geo_fre_krd_rom_pol_hau_amh_mol_hun_zul_ind_ita_tag_jpn_knd_kor_ukr_prs_tsw_por_mao_lit_aeg_bat_mnd_svk_igb_spa_anl_scr_rus_ben_ctl_qcu_guj_arw_afr_cic_owc_slo_sid_eng_sun_nor_tsn_pan_ven_jav_tha_chh_tml_bem_ses_tur_bul_glc_uzb_yor_vie_wly_swa_xho_swt	0.51973437425656	1.22781256720792	0.22261591032429
823	sid_lit_dgb_cze_heb_anl_aeg_rus_aze_uzb_lda_bat_ewe_spa_swe_bsq_grk_sod_ven_mnd_scr_mcd_tsn_dut_swt_slo_est_tsw_zul_fin_ctl_amh_geo_svk_alb_pol_krd_hau_chh_ukr_hun_igb_ind_ger_mly_jpn_knd_kor_guj_mol_bam_pan_tag_afr_amr_mao_cnt_lat_fbf_fre_wly_hin_bos_glc_bul_qcu_arw_eng_urd_dyu_owc_rom_mlt_ben_jav_prs_ses_ita_bem_sun_tha_tig_tml_swa_akn_tur_por_nor_azi_moo_vie_gam_cic_xho_yor	0.177140234677467	0.416754468747931	0.677818365759286
824	gam_krd_bem_ger_mlt_tig_owc_ben_azi_uzb_fbf_ind_yor_guj_svk_bsq_dut_aeg_dyu_mnd_fre_bos_moo_pol_ses_slo_est_tsn_cic_hun_ita_wly_geo_prs_grk_mcd_scr_anl_amh_bul_fin_zul_mao_nor_mly_jpn_knd_kor_pan_hin_lda_arw_bat_urd_hau_tag_cnt_rus_dgb_rom_heb_por_cze_glc_spa_qcu_lat_ctl_lit_swa_chh_mol_sod_eng_sun_ukr_tsw_swe_bam_jav_tha_sid_tml_ewe_igb_aze_alb_afr_tur_ven_vie_amr_swt_xho_akn	0.057102332388622	0.134474281623544	0.893318145395591
825	gam_grk_cic_arw_wly_tig_mlt_swe_uzb_aze_zul_mly_dgb_krd_slo_bsq_rus_heb_akn_cnt_guj_por_ses_prs_dyu_ctl_fin_ven_swa_est_glc_sid_geo_lat_urd_ben_eng_owc_hau_afr_hun_igb_tag_fre_jav_jpn_tml_kor_lit_ger_bem_mcd_bat_bul_amh_ind_mnd_hin_swt_svk_amr_nor_cze_pol_rom_qcu_scr_dut_ukr_lda_anl_alb_aeg_spa_mao_bos_moo_ita_fbf_sun_tha_sod_knd_tsn_yor_azi_pan_mol_tur_ewe_vie_chh_tsw_xho_bam	0.611273450917877	1.44684671886448	0.151302103129904
826	sod_pol_ses_slo_amh_owc_tig_rom_tur_azi_ven_mao_igb_ctl_urd_bsq_scr_hau_bam_cnt_ita_swe_akn_bos_fbf_por_est_swa_bem_fin_guj_gam_geo_arw_krd_lit_spa_wly_sid_mcd_hun_yor_jav_ger_ind_jpn_tml_kor_grk_alb_moo_afr_bat_ben_chh_mly_mnd_svk_ewe_fre_heb_glc_nor_prs_ukr_qcu_rus_bul_dut_xho_mlt_pan_amr_mol_sun_hin_zul_lat_dyu_tag_tha_aeg_knd_tsn_dgb_uzb_eng_cze_aze_swt_vie_anl_tsw_lda_cic	-0.142172212214845	-0.3353787103929	0.738094786437802
827	amr_bul_yor_hin_gam_chh_sid_alb_azi_uzb_dyu_mly_swt_nor_svk_bsq_swe_anl_ven_mnd_mol_eng_lda_dut_moo_prs_fin_akn_ewe_hun_krd_wly_geo_lat_urd_glc_mcd_mlt_hau_pol_est_ses_sun_ctl_jav_jpn_knd_kor_pan_rus_dgb_lit_mao_guj_sod_tag_cnt_arw_bem_afr_owc_fre_grk_ben_ita_qcu_scr_cze_ukr_tsw_tig_slo_heb_por_bat_spa_bam_ger_swa_ind_tha_amh_tml_tsn_zul_aze_rom_bos_tur_fbf_vie_aeg_igb_xho_cic	-0.391858204981734	-0.929488495311997	0.355042337534222
828	mlt_alb_ses_swe_hau_amr_aeg_nor_tur_azi_fbf_mly_dgb_ctl_krd_bsq_scr_amh_ewe_mnd_pol_ben_yor_urd_swa_svk_hun_tsw_moo_fin_por_gam_geo_eng_lit_lat_bos_anl_owc_pan_est_swt_ind_arw_bat_jpn_tml_kor_glc_guj_lda_fre_sun_mcd_tig_jav_cnt_rus_dyu_bul_sid_ukr_mol_cze_grk_qcu_rom_dut_hin_bam_chh_afr_sod_ita_tag_ger_zul_prs_xho_mao_tha_wly_knd_cic_akn_uzb_spa_slo_aze_tsn_vie_heb_igb_ven_bem	-0.37558473817286	-0.890096426662521	0.375710911529725
829	tig_ita_tsn_rus_amh_owc_anl_eng_aze_tur_cic_mao_lda_arw_pol_bsq_bos_chh_ven_mnd_glc_alb_zul_lit_yor_grk_est_fbf_tsw_fin_rom_sid_geo_krd_nor_pan_afr_wly_amr_lat_hun_moo_mly_por_ind_jpn_tml_kor_prs_dut_igb_scr_sun_guj_hau_jav_cnt_mol_ses_ger_heb_swe_spa_ctl_slo_qcu_fre_urd_cze_bem_aeg_ukr_gam_hin_bat_ben_dgb_svk_akn_tag_tha_sod_knd_bam_swt_azi_bul_mcd_uzb_xho_vie_mlt_ewe_swa_dyu	-0.146676430946295	-0.34598355050584	0.730136548343704
830	gam_mcd_lda_ctl_aeg_wly_mlt_scr_azi_uzb_ven_mao_cic_alb_mol_bsq_bos_sod_swt_cnt_arw_ger_bem_guj_igb_krd_est_dyu_swa_fin_cze_anl_geo_rus_eng_bul_prs_heb_chh_ita_hun_akn_bat_lat_tag_jpn_knd_kor_slo_por_fbf_urd_mly_svk_amr_sun_mnd_pol_bam_fre_tig_glc_afr_ben_grk_qcu_dut_lit_pan_tsw_sid_hin_owc_ukr_ind_rom_dgb_spa_ewe_jav_tha_amh_tml_yor_tsn_aze_swe_nor_tur_moo_vie_hau_xho_ses_zul	0.379838514427381	0.896771461692868	0.37215641873344
831	mlt_krd_igb_eng_owc_heb_amr_bul_uzb_azi_xho_bat_ven_afr_bos_bsq_ukr_anl_cic_cnt_ita_por_swa_cze_ewe_glc_hun_zul_dgb_est_mcd_amh_geo_arw_dut_rus_rom_chh_gam_prs_fin_tsw_mly_swe_jav_jpn_knd_kor_lat_hin_lda_spa_ind_fre_sid_sun_mnd_ben_swt_pol_wly_mol_lit_slo_ctl_qcu_alb_svk_guj_fbf_sod_nor_tig_pan_mao_grk_dyu_scr_moo_tag_tha_aeg_tml_yor_tsn_aze_urd_ger_tur_bam_vie_hau_akn_bem_ses	-0.814429919802848	-1.95756484306391	0.0532789710987091
832	hau_svk_bam_lat_tig_anl_gam_ukr_aze_azi_igb_sun_bem_spa_pan_bsq_ger_sod_tsw_mnd_rom_bos_swa_ita_swt_cze_est_ses_cic_hun_krd_heb_geo_hin_urd_alb_rus_wly_owc_por_fin_fbf_tag_ben_mao_jpn_knd_kor_ctl_dut_ewe_mol_jav_fre_amh_mly_cnt_scr_moo_slo_chh_guj_arw_eng_mcd_qcu_grk_pol_bul_tsn_aeg_glc_mlt_lit_bat_nor_dyu_afr_ven_ind_tha_amr_tml_xho_zul_uzb_prs_swe_tur_akn_vie_sid_dgb_yor_lda	-0.440747347479412	-1.04611978194357	0.29821710134429
833	sid_scr_ven_ben_aeg_sod_owc_ita_aze_tur_dgb_mly_dyu_fre_prs_bsq_nor_mlt_zul_cnt_mol_rom_swt_bos_bam_mcd_fin_bem_igb_hun_svk_hau_geo_ger_swe_dut_lit_anl_tig_arw_est_yor_mao_afr_sun_jpn_knd_kor_urd_rus_xho_eng_bat_glc_amr_jav_mnd_pol_cic_krd_gam_ukr_lat_cze_bul_qcu_pan_por_hin_tsn_heb_ctl_wly_slo_ind_alb_tsw_guj_akn_tag_tha_chh_tml_lda_fbf_uzb_grk_spa_azi_ewe_vie_amh_swa_ses_moo	-0.211676095672945	-0.500523626578868	0.617888876070453
834	hau_spa_dyu_rus_chh_aeg_mlt_lit_aze_tur_bam_jav_yor_pol_alb_bsq_nor_wly_swa_mnd_bos_guj_igb_glc_fbf_afr_fin_ewe_moo_est_ukr_anl_geo_bul_mcd_ger_eng_heb_tig_fre_hun_akn_mao_lat_ind_jpn_knd_kor_ita_arw_tsw_scr_bat_swe_owc_mly_cnt_urd_ses_dut_sod_ben_krd_pan_hin_qcu_ctl_slo_cze_xho_amr_rom_gam_svk_tag_mol_cic_grk_zul_sun_tha_amh_tml_bem_swt_uzb_por_prs_azi_lda_vie_sid_ven_dgb_tsn	-0.502155775399069	-1.19645229402213	0.234561416498764
835	amr_swe_dyu_grk_amh_owc_chh_lat_aze_azi_bem_tag_igb_prs_mcd_bsq_guj_sid_xho_mnd_scr_pol_fbf_bos_tsw_urd_hun_moo_tsn_est_dut_aeg_geo_ben_cze_nor_ger_wly_sod_svk_fin_ven_mao_mol_sun_jpn_tml_kor_glc_ita_yor_arw_jav_ctl_anl_ind_cnt_bul_akn_alb_hau_slo_fre_spa_afr_qcu_eng_hin_por_ses_heb_rus_mlt_pan_bat_ukr_cic_rom_lda_mly_tha_tig_knd_bam_ewe_uzb_krd_lit_tur_zul_vie_gam_swt_swa_dgb	-0.200781471412131	-0.474600184345205	0.636184534698903
836	sid_nor_igb_bul_tig_chh_gam_lit_azi_aze_cic_tag_swa_ukr_cze_bsq_ita_owc_bam_mnd_slo_hin_xho_prs_dyu_lat_fin_fbf_ses_hun_krd_amh_geo_arw_spa_ben_dut_anl_amr_rom_est_lda_mao_eng_mly_jpn_knd_kor_bos_mol_swt_urd_sun_svk_aeg_ind_cnt_scr_yor_ger_wly_swe_pan_fre_glc_qcu_guj_pol_ctl_tsn_heb_grk_hau_por_bat_afr_ewe_rus_bem_jav_tha_sod_tml_ven_tsw_uzb_mcd_alb_tur_moo_vie_mlt_zul_dgb_akn	-0.0784565892957089	-0.184892237195364	0.85371617000888
837	chh_spa_dyu_urd_amh_wly_amr_glc_uzb_aze_swa_mao_ses_mol_mcd_bsq_krd_gam_bam_mnd_alb_ukr_cic_grk_bem_hin_hun_swt_ewe_est_afr_hau_geo_lat_lit_arw_pan_anl_sid_pol_fin_xho_ind_ger_tag_jpn_knd_kor_bul_por_tsw_bos_jav_prs_heb_sun_cnt_ctl_yor_svk_tig_nor_cze_rus_guj_qcu_ben_ita_rom_igb_owc_slo_mlt_dut_mly_fre_ven_swe_dgb_bat_tha_sod_tml_zul_fbf_azi_scr_eng_tur_moo_vie_aeg_tsn_lda_akn	-0.362924350083537	-0.86096453221531	0.391471876042536
838	hau_hin_akn_guj_aeg_sod_owc_lat_aze_azi_ewe_sun_moo_rus_nor_bsq_svk_amh_bem_mnd_bos_mol_ses_alb_ven_ukr_fin_swt_tsw_hun_pan_sid_geo_dut_ita_cze_arw_wly_anl_afr_est_tsn_mly_grk_mao_jpn_knd_kor_fre_swe_zul_rom_ind_ben_gam_bat_cnt_ger_dgb_mcd_heb_krd_glc_bul_slo_qcu_por_ctl_eng_fbf_chh_scr_tig_pol_jav_lit_xho_prs_cic_tag_tha_mlt_tml_yor_igb_uzb_spa_urd_tur_dyu_vie_amr_swa_lda_bam	-0.550095977091935	-1.30950537657821	0.193589135136719
839	wly_rus_lda_ctl_amh_aeg_amr_grk_aze_uzb_dyu_sun_tsn_arw_pol_bsq_mol_chh_moo_mnd_afr_por_swt_guj_igb_fre_est_zul_bam_fin_prs_sid_geo_pan_cze_scr_eng_anl_gam_krd_hun_ewe_bat_lit_mly_jpn_knd_kor_spa_svk_tsw_mcd_ind_urd_mlt_mao_cnt_ger_fbf_ita_tig_rom_alb_swe_ben_qcu_bul_slo_lat_ven_heb_hin_owc_bos_tag_nor_ses_glc_swa_jav_tha_hau_tml_cic_bem_azi_dut_ukr_tur_yor_vie_sod_akn_dgb_xho	-0.5044725290193	-1.20152349183475	0.232599069621108
840	wly_lit_cic_ctl_sid_anl_mlt_swe_aze_uzb_akn_mly_bem_ger_grk_bsq_alb_amr_tsw_mnd_svk_rus_ewe_por_zul_pan_fin_lda_xho_hun_nor_heb_geo_ita_mcd_dut_bul_sod_gam_eng_est_bam_jav_bos_bat_jpn_tml_kor_lat_afr_dgb_slo_tag_cze_aeg_sun_cnt_scr_swt_spa_hau_glc_mol_hin_fre_qcu_ukr_arw_krd_ven_chh_rom_amh_guj_mao_prs_ses_ben_tsn_ind_tha_tig_knd_moo_igb_azi_urd_pol_tur_dyu_vie_owc_fbf_yor_swa	-0.516621229678552	-1.23057416717903	0.221585573368747
841	gam_fre_lda_rom_mlt_heb_amr_ita_aze_azi_bam_mly_tsn_dut_slo_bsq_pol_amh_igb_cnt_rus_krd_ses_nor_ven_ukr_est_swa_yor_fin_arw_aeg_geo_svk_urd_bul_bos_hau_sod_cze_hun_moo_mao_lat_bat_jpn_knd_kor_mcd_guj_ewe_spa_ind_pan_chh_jav_mnd_grk_xho_eng_sid_prs_ctl_glc_lit_qcu_hin_ger_alb_bem_tig_ben_wly_scr_sun_por_zul_swe_dgb_tag_tha_owc_tml_dyu_tsw_tur_afr_mol_uzb_swt_vie_anl_akn_fbf_cic	-0.921997786009782	-2.24086599720278	0.0274147797906983
842	amr_ben_dgb_urd_tig_heb_aeg_rus_tur_azi_ses_tag_cic_pol_ger_bsq_lit_chh_bam_cnt_fre_ita_bem_dut_tsw_glc_hun_igb_zul_fin_afr_sid_geo_hin_mcd_mol_swe_amh_sod_ctl_est_swt_sun_bos_jav_jpn_knd_kor_rom_por_ven_krd_ind_lat_mlt_mao_mnd_arw_moo_bul_wly_nor_guj_eng_alb_qcu_prs_cze_slo_ewe_gam_ukr_hau_spa_bat_grk_tsn_scr_dyu_mly_tha_owc_tml_fbf_swa_aze_pan_svk_uzb_xho_vie_anl_lda_yor_akn	-0.305666817281321	-0.723007297989395	0.471489835262588
843	anl_svk_dgb_glc_tig_owc_mlt_mcd_aze_azi_lda_mly_yor_ita_afr_bsq_ctl_hau_bem_mnd_dut_guj_igb_slo_ewe_ukr_est_swa_ven_fin_mol_aeg_geo_cze_pan_arw_eng_wly_sod_nor_hun_ses_bat_lit_jav_jpn_tml_kor_por_rom_zul_alb_tag_urd_sid_ind_cnt_swe_akn_bul_amh_grk_pol_krd_scr_qcu_fre_bos_prs_tsn_chh_ger_amr_ben_sun_hin_moo_spa_tsw_mao_tha_heb_knd_dyu_fbf_uzb_rus_lat_tur_bam_vie_gam_cic_xho_swt	-0.820060377534577	-1.9763189870971	0.0510814706069489
844	gam_ger_dyu_arw_tig_hau_aeg_nor_tur_uzb_fbf_ind_ven_ctl_scr_bsq_spa_owc_zul_mnd_cze_ita_yor_ukr_cic_svk_hun_bem_dgb_est_swe_anl_geo_lat_fre_hin_slo_wly_amh_urd_fin_swt_sun_ben_mao_jpn_knd_kor_eng_bul_tsw_rus_tag_dut_heb_mly_cnt_krd_akn_grk_mlt_afr_lit_mcd_glc_qcu_pol_pan_bos_lda_chh_prs_sid_guj_jav_alb_igb_por_ewe_bat_tha_amr_tml_moo_xho_azi_rom_mol_aze_swa_vie_sod_tsn_bam_ses	-0.291359563302038	-0.68928921812568	0.492357505677767
845	amh_dut_akn_urd_tig_anl_amr_spa_aze_tur_bam_jav_dyu_ctl_bos_bsq_ben_mlt_ses_mnd_ukr_rom_zul_krd_yor_ita_fin_lda_tsn_est_pol_gam_geo_prs_lat_por_bul_sid_chh_eng_hun_swt_bat_slo_mao_jpn_knd_kor_hin_svk_dgb_mol_sun_nor_aeg_ind_cnt_afr_cic_guj_hau_lit_glc_cze_arw_qcu_ger_rus_grk_ven_wly_mcd_heb_scr_mly_swe_swa_fre_fbf_tag_tha_sod_tml_tsw_ewe_uzb_alb_pan_azi_xho_vie_owc_igb_bem_moo	-0.191533143921182	-0.451962689560485	0.652348227658958
846	sid_alb_cic_spa_owc_gam_aeg_hin_uzb_tur_dyu_mly_dgb_rom_prs_bsq_lat_hau_lda_cnt_mcd_nor_igb_arw_swt_ctl_hun_ven_xho_fin_fre_anl_geo_urd_ben_rus_svk_tig_chh_scr_est_tsw_bat_slo_mao_jpn_knd_kor_swe_afr_ses_pan_jav_grk_heb_tag_mnd_ita_bam_krd_mlt_ger_cze_por_pol_qcu_ukr_bos_glc_tsn_amr_dut_wly_bul_sun_eng_zul_mol_akn_ind_tha_amh_tml_ewe_moo_azi_guj_lit_aze_swa_vie_sod_yor_bem_fbf	0.342845319156976	0.807483132460491	0.421448662029396
847	sod_eng_tsn_lat_tig_hau_sid_scr_tur_azi_dyu_bat_bam_krd_pan_bsq_arw_amr_akn_cnt_rus_fre_tsw_ita_xho_bul_fin_dgb_fbf_est_mcd_owc_geo_slo_svk_pol_guj_mlt_anl_ger_hun_yor_tag_lit_sun_jpn_tml_kor_prs_mol_swa_nor_mao_dut_aeg_ind_mnd_glc_swt_swe_gam_rom_por_cze_hin_qcu_alb_afr_ben_lda_wly_urd_heb_grk_mly_spa_ewe_bos_cic_jav_tha_chh_knd_bem_ses_uzb_ctl_ukr_aze_ven_vie_amh_igb_moo_zul	-0.444607486047177	-1.05559004310002	0.293890078329922
848	hau_scr_igb_nor_sid_tig_mlt_guj_aze_tur_cic_jav_swa_mcd_lat_bsq_rus_heb_bem_mnd_por_urd_tsw_arw_lda_prs_est_xho_yor_hun_bul_sod_geo_dut_alb_bos_ben_chh_amr_lit_fin_moo_bat_grk_sun_jpn_tml_kor_spa_eng_fbf_cze_ind_rom_anl_mao_cnt_slo_tsn_glc_gam_ger_ctl_pol_ukr_qcu_ita_afr_fre_ven_wly_hin_owc_pan_mly_mol_akn_swe_dyu_tag_tha_amh_knd_swt_dgb_uzb_krd_svk_azi_bam_vie_aeg_ewe_ses_zul	-0.847444171212307	-2.04634855779292	0.0435448893688923
849	wly_slo_cic_rom_owc_gam_sid_pol_azi_aze_zul_sun_fbf_grk_cze_bsq_scr_heb_xho_mnd_mol_ctl_bam_spa_lda_ger_fin_dgb_tsn_est_bos_hau_geo_prs_afr_pan_por_amr_mlt_nor_hun_moo_mly_urd_ind_jpn_tml_kor_lat_eng_yor_svk_mao_fre_chh_tag_cnt_dut_swa_arw_aeg_glc_mcd_guj_rus_qcu_alb_hin_swe_tsw_amh_bul_tig_krd_jav_ukr_akn_ita_bem_bat_tha_sod_knd_ven_ewe_uzb_ben_lit_tur_igb_vie_anl_ses_swt_dyu	-0.299183285500642	-0.708894963625175	0.480162951921952
850	amr_prs_xho_swe_mlt_tig_amh_mol_azi_aze_bam_mly_fbf_urd_ukr_bsq_glc_hau_yor_cnt_krd_arw_zul_alb_swa_cze_est_ses_akn_hun_bos_sod_geo_scr_bul_pol_spa_anl_aeg_dut_fin_igb_mao_eng_ind_jpn_tml_kor_ita_ben_tsn_slo_jav_grk_gam_sun_mnd_ger_lda_ctl_sid_nor_fre_afr_lat_qcu_por_guj_hin_cic_wly_rom_heb_rus_tag_lit_moo_mcd_tsw_bat_tha_chh_knd_dyu_swt_tur_svk_pan_uzb_dgb_vie_owc_ven_bem_ewe	-0.903437064441654	-2.19137640329366	0.0309225188882301
851	wly_afr_akn_fre_anl_amr_heb_ukr_uzb_aze_ewe_sun_bam_mcd_ger_bsq_rus_mlt_tsw_mnd_arw_bul_dgb_pol_ven_eng_est_yor_swt_hun_ita_amh_geo_grk_swe_lit_rom_tig_chh_alb_fin_moo_tag_cze_ind_jpn_knd_kor_ben_lat_igb_krd_mao_bos_sid_jav_cnt_nor_fbf_pan_hau_slo_urd_scr_mol_qcu_spa_svk_guj_lda_sod_dut_aeg_glc_mly_hin_tsn_por_zul_bat_tha_owc_tml_ses_dyu_azi_ctl_prs_tur_xho_vie_gam_cic_swa_bem	0.576191329751799	1.36197790053498	0.176494800501211
852	gam_por_akn_pol_owc_wly_heb_grk_azi_tur_lda_mao_tsw_nor_scr_bsq_urd_amh_bem_cnt_prs_alb_dyu_eng_ses_lat_est_bam_zul_hun_cze_mlt_geo_krd_arw_svk_mol_tig_sid_bos_fin_xho_sun_rom_tag_jpn_tml_kor_guj_dut_tsn_afr_ind_glc_hau_jav_mnd_ita_swt_ukr_amr_rus_mcd_pan_bul_qcu_spa_ben_lit_dgb_anl_slo_chh_hin_bat_ger_ewe_swe_cic_mly_tha_sod_knd_fbf_ven_uzb_ctl_fre_aze_igb_vie_aeg_swa_yor_moo	-0.207547193879095	-0.490844114991834	0.624692943202804
853	amh_ctl_lda_lit_hau_sid_gam_urd_azi_uzb_ven_mly_xho_afr_rus_bsq_ger_heb_igb_mnd_grk_glc_ewe_hin_tsw_pan_hun_fbf_swt_est_spa_anl_geo_fre_dut_nor_bul_mlt_chh_mcd_fin_dgb_jav_por_ind_jpn_tml_kor_pol_rom_moo_alb_mao_lat_wly_sun_cnt_guj_zul_cze_amr_krd_swe_ita_eng_qcu_bos_prs_svk_bam_tig_ukr_aeg_slo_bat_arw_ses_scr_dyu_tag_tha_sod_knd_bem_tsn_tur_ben_mol_aze_yor_vie_owc_cic_swa_akn	0.158519467339883	0.373283073443137	0.709787287601449
854	aeg_dut_xho_svk_amr_gam_owc_krd_azi_tur_moo_ind_tsn_mol_grk_bsq_ukr_amh_fbf_mnd_pol_mcd_ewe_guj_ses_alb_fin_swt_tsw_hun_nor_chh_geo_afr_hin_lat_bul_mlt_heb_glc_est_lda_bat_lit_mly_jpn_tml_kor_arw_spa_cic_bos_jav_rus_sid_tag_cnt_prs_igb_rom_tig_slo_swe_ben_cze_qcu_eng_por_ita_dyu_sod_pan_hau_urd_sun_scr_swa_ctl_zul_mao_tha_wly_knd_yor_dgb_aze_ger_fre_uzb_bem_vie_anl_akn_ven_bam	-0.421323285394844	-0.999805678816214	0.319998882758874
855	amr_bul_cic_swe_anl_sod_aeg_fre_tur_azi_zul_bat_bam_scr_guj_bsq_pan_chh_tsw_mnd_alb_pol_lda_dut_igb_krd_est_tsn_dyu_hun_slo_hau_geo_afr_rom_por_glc_wly_tig_urd_fin_xho_tag_mol_ind_jpn_tml_kor_arw_hin_yor_ctl_sun_lat_sid_mly_cnt_ger_ses_ukr_gam_grk_rus_cze_ben_qcu_mcd_spa_lit_ven_mlt_eng_amh_bos_mao_prs_swa_nor_swt_jav_tha_owc_knd_akn_ewe_aze_ita_svk_uzb_bem_vie_heb_fbf_dgb_moo	-0.0904605427372678	-0.213249123233393	0.831599434302347
856	gam_mcd_ses_nor_anl_heb_sod_guj_tur_azi_ven_ind_bem_ctl_afr_bsq_krd_sid_tsw_mnd_pol_ger_bam_spa_dgb_scr_est_moo_tsn_fin_svk_amh_geo_bos_alb_glc_fre_chh_aeg_eng_hun_dyu_mly_dut_jav_jpn_tml_kor_bul_prs_lda_pan_tag_rom_amr_bat_cnt_ukr_akn_slo_tig_ita_ben_mol_cze_qcu_rus_urd_swe_swa_mlt_hin_owc_por_sun_arw_yor_grk_cic_mao_tha_wly_knd_swt_zul_uzb_lit_lat_aze_fbf_vie_hau_igb_ewe_xho	-0.0495083313872672	-0.116574606720051	0.90744853226938
857	chh_urd_igb_pan_tig_gam_sid_mcd_tur_aze_bem_mly_tsn_slo_swe_bsq_bos_owc_dgb_mnd_afr_alb_ewe_lit_tsw_eng_est_ven_akn_fin_pol_heb_geo_glc_ukr_rom_fre_amr_amh_svk_hun_lda_bat_bul_jav_jpn_tml_kor_rus_por_cic_dut_sun_ben_wly_ind_cnt_nor_yor_cze_anl_krd_ita_spa_scr_qcu_lat_ctl_ger_dyu_aeg_mol_mlt_arw_mao_guj_ses_grk_zul_tag_tha_hau_knd_fbf_moo_uzb_hin_prs_azi_xho_vie_sod_swt_swa_bam	0.302387892494947	0.72214875317485	0.472014957325732
858	amr_rus_zul_fre_mlt_owc_tig_pan_tur_aze_cic_tag_dyu_guj_eng_bsq_ita_heb_swt_cnt_bul_krd_tsn_lit_fbf_nor_fin_bem_moo_hun_scr_hau_geo_rom_urd_alb_arw_sid_aeg_swe_est_ewe_bat_pol_mly_jpn_knd_kor_glc_por_lda_dut_mao_lat_sod_ind_mnd_mcd_igb_mol_wly_grk_ukr_ctl_bos_qcu_hin_cze_slo_ven_amh_ger_gam_afr_sun_spa_yor_prs_xho_jav_tha_anl_tml_ses_bam_azi_svk_ben_uzb_tsw_vie_chh_dgb_akn_swa	-0.684024171069937	-1.63816791785969	0.104765799819111
859	hau_guj_zul_scr_mlt_anl_heb_prs_uzb_aze_fbf_tag_ewe_hin_ctl_bsq_mol_wly_ven_mnd_swe_krd_yor_rus_ses_cze_fin_tsw_dgb_est_por_sid_geo_mcd_nor_ita_eng_tig_chh_afr_hun_swa_mao_urd_bat_jpn_tml_kor_bos_fre_swt_bul_mly_dut_owc_ind_cnt_lit_bem_spa_amr_ben_alb_rom_svk_qcu_pol_arw_ger_lda_gam_pan_sod_glc_jav_grk_akn_lat_dyu_sun_tha_amh_knd_moo_tsn_azi_slo_ukr_tur_igb_vie_aeg_cic_xho_bam	0.151980800711656	0.357701155024486	0.72137749891018
860	tig_rom_fbf_bul_amr_chh_mlt_prs_azi_uzb_ewe_jav_ses_glc_pan_bsq_rus_wly_zul_cnt_grk_pol_yor_svk_swa_ben_fin_akn_cic_est_fre_hau_geo_mcd_ctl_spa_scr_sid_heb_por_hun_tsw_ind_afr_tag_jpn_tml_kor_cze_bos_ven_alb_mao_arw_owc_sun_mnd_lat_lda_swe_gam_urd_nor_hin_eng_qcu_ita_guj_krd_bam_sod_slo_anl_dut_bat_lit_dgb_ger_igb_mly_tha_aeg_knd_tsn_bem_tur_mol_ukr_aze_swt_vie_amh_xho_moo_dyu	-0.575345476623261	-1.37457123198134	0.172567555128915
861	heb_urd_igb_ger_sid_hau_wly_krd_tur_aze_swt_bat_zul_ukr_ita_bsq_alb_tig_cic_mnd_swe_por_dyu_lit_fbf_grk_fin_bem_tsn_est_ben_chh_geo_fre_spa_glc_eng_amh_sod_afr_hun_xho_ind_scr_sun_jpn_tml_kor_pan_prs_ses_mol_jav_rom_aeg_mly_cnt_bul_akn_ctl_amr_nor_arw_mcd_dut_qcu_lat_guj_pol_ewe_gam_bos_owc_rus_mao_hin_swa_slo_lda_tag_tha_anl_knd_bam_ven_azi_cze_svk_uzb_yor_vie_mlt_moo_tsw_dgb	-0.379911338602981	-0.900376656004025	0.370245472366434
862	sid_afr_cic_slo_amr_amh_wly_bul_uzb_aze_tsn_mly_lda_swe_lit_bsq_cze_owc_dyu_mnd_fre_nor_swa_ger_ewe_hin_hun_swt_ses_est_arw_gam_geo_ben_scr_guj_pan_hau_chh_krd_fin_igb_ind_ita_sun_jpn_knd_kor_svk_rus_xho_dut_tag_grk_sod_mao_cnt_mol_moo_alb_tig_glc_spa_ctl_eng_qcu_por_lat_pol_akn_anl_bos_aeg_ukr_bat_prs_bam_rom_fbf_jav_tha_heb_tml_ven_yor_tur_mcd_urd_azi_bem_vie_mlt_zul_tsw_dgb	0.14443864617074	0.339904848610824	0.734694668100362
863	wly_lat_tsn_lit_gam_owc_sod_scr_aze_tur_dgb_tag_xho_afr_mol_bsq_rom_anl_swa_cnt_urd_slo_bam_por_moo_mcd_hun_bem_zul_fin_rus_amh_geo_ctl_swe_pan_grk_mlt_hau_dut_est_igb_mly_bul_jav_jpn_tml_kor_spa_svk_fbf_pol_ind_arw_aeg_bat_mnd_fre_ses_alb_tig_ita_nor_glc_eng_qcu_ben_ger_cze_ewe_heb_bos_sid_prs_mao_krd_akn_ukr_ven_sun_tha_amr_knd_lda_yor_azi_guj_hin_uzb_swt_vie_chh_dyu_tsw_cic	-0.442334896093494	-1.04940012849767	0.29671342045959
864	sod_ben_xho_svk_aeg_mlt_amr_swe_aze_uzb_fbf_mao_ewe_glc_eng_bsq_arw_owc_tsn_mnd_mol_dut_igb_ger_dgb_ukr_fin_bam_tsw_est_ctl_wly_geo_slo_guj_cze_scr_sid_amh_ita_hun_zul_ind_bos_mly_jpn_tml_kor_bul_alb_cic_krd_bat_pan_anl_tag_cnt_spa_ven_rus_chh_fre_lat_prs_rom_qcu_nor_mcd_pol_swa_hau_hin_gam_urd_sun_por_ses_grk_swt_jav_tha_tig_knd_akn_moo_tur_afr_lit_azi_bem_vie_heb_lda_dyu_yor	-0.139354603871635	-0.328660532363178	0.743151200968204
865	aeg_rus_swt_pol_hau_chh_gam_ger_aze_uzb_dgb_jav_cic_ben_scr_bsq_mcd_amh_fbf_cnt_lit_glc_ewe_eng_yor_bos_fin_lda_xho_est_cze_amr_geo_ita_lat_bul_spa_tig_owc_urd_hun_ses_mly_por_bat_jpn_knd_kor_swe_afr_tsn_slo_sun_svk_heb_tag_mnd_pan_igb_grk_sid_alb_ukr_krd_fre_qcu_mol_nor_dut_akn_wly_guj_anl_rom_mao_ctl_swa_prs_ven_ind_tha_sod_tml_bem_tsw_tur_hin_arw_azi_zul_vie_mlt_bam_moo_dyu	-0.0788544631226964	-0.185818528637304	0.852991765758162
866	mlt_grk_ewe_mcd_amr_wly_owc_alb_aze_tur_akn_bat_dgb_slo_prs_bsq_ita_sid_moo_mnd_por_mol_bem_arw_tsw_afr_fin_swt_xho_est_swe_sod_geo_krd_hin_bos_urd_gam_amh_guj_hun_fbf_jav_ctl_tag_jpn_tml_kor_ger_dut_swa_nor_sun_eng_tig_mao_cnt_rom_tsn_scr_anl_glc_bul_lit_ukr_qcu_fre_rus_lat_bam_aeg_cze_chh_spa_mly_svk_ses_ben_dyu_ind_tha_hau_knd_zul_cic_azi_pol_pan_uzb_lda_vie_heb_ven_yor_igb	0.598116431561425	1.41996324538664	0.158961988550389
867	gam_hin_fbf_ukr_chh_owc_amh_ger_aze_tur_zul_jav_ewe_por_rom_bsq_prs_aeg_ven_mnd_nor_grk_tsw_svk_igb_bos_fin_akn_cic_hun_cze_amr_geo_mol_dut_alb_krd_sid_sod_eng_est_swa_bat_swe_sun_jpn_knd_kor_urd_slo_moo_scr_mly_spa_anl_ind_cnt_guj_dgb_ctl_tig_afr_bul_ben_lat_qcu_pol_rus_mcd_lda_wly_ita_mlt_glc_tag_lit_bem_pan_ses_mao_tha_heb_tml_bam_yor_azi_arw_fre_uzb_tsn_vie_hau_swt_xho_dyu	0.0702279684469802	0.165276353802001	0.869085207660452
868	heb_ita_akn_ctl_hau_wly_sod_rus_uzb_tur_bem_ind_cic_bos_guj_bsq_hin_owc_ewe_mnd_mol_glc_lda_krd_fbf_bul_est_bam_yor_fin_lat_tig_geo_spa_fre_cze_afr_aeg_amr_ukr_hun_ses_tag_eng_mao_jpn_tml_kor_mcd_lit_igb_urd_bat_grk_mlt_sun_cnt_dut_tsn_pol_anl_nor_slo_swe_arw_qcu_ben_scr_prs_moo_chh_alb_amh_svk_mly_por_xho_rom_dyu_jav_tha_sid_knd_dgb_tsw_aze_ger_pan_azi_ven_vie_gam_swa_zul_swt	0.149691573145444	0.352828399716777	0.725015510822378
869	sid_grk_bem_urd_gam_hau_tig_pan_tur_aze_ven_sun_yor_ita_ger_bsq_guj_amr_fbf_mnd_cze_pol_bam_mcd_tsn_eng_fin_swt_igb_hun_nor_mlt_geo_arw_lat_alb_por_chh_aeg_rus_est_zul_tag_glc_mao_jpn_tml_kor_dut_prs_cic_scr_ind_fre_owc_jav_cnt_mol_lda_spa_amh_slo_lit_hin_afr_qcu_ukr_krd_svk_swa_heb_bos_wly_swe_bat_bul_dyu_ben_moo_mly_tha_sod_knd_tsw_dgb_azi_rom_ctl_uzb_akn_vie_anl_ses_ewe_xho	-0.78680202518196	-1.89250747039017	0.0615337625215709
870	gam_eng_swa_guj_wly_sid_chh_grk_tur_uzb_ewe_mao_dgb_mol_por_bsq_lit_owc_cic_mnd_hin_cze_tsn_prs_fbf_lat_fin_akn_tsw_est_rus_amh_geo_spa_afr_slo_bos_heb_sod_pol_hun_bem_bat_ben_sun_jpn_tml_kor_ukr_ita_yor_ger_jav_dut_mlt_tag_cnt_rom_moo_svk_anl_bul_krd_glc_mcd_qcu_ctl_fre_arw_swt_tig_scr_aeg_swe_ind_alb_dyu_pan_igb_mly_tha_hau_knd_xho_lda_azi_nor_urd_aze_ven_vie_amr_bam_zul_ses	0.302153031714172	0.712821419015044	0.477741004006209
871	gam_rus_ewe_glc_chh_wly_aeg_nor_aze_azi_xho_bat_dyu_ctl_fre_bsq_rom_tig_zul_cnt_ger_cze_tsw_spa_bam_ita_est_ven_yor_hun_grk_amh_geo_prs_por_scr_ben_heb_mlt_svk_fin_igb_sun_bul_tag_jpn_tml_kor_pol_mol_bem_lit_ind_dut_amr_jav_mnd_hin_akn_bos_owc_krd_lat_guj_alb_qcu_arw_ukr_mcd_lda_anl_urd_sid_afr_mao_pan_swa_eng_swt_mly_tha_hau_knd_dgb_ses_uzb_swe_slo_tur_moo_vie_sod_fbf_cic_tsn	-0.583726605685714	-1.39528158981128	0.166253937381515
872	sod_ben_tsw_rus_chh_tig_sid_svk_tur_uzb_fbf_ind_moo_lat_ukr_bsq_cze_amr_bem_cnt_por_arw_tsn_urd_bam_swe_hun_dgb_ven_est_eng_gam_geo_guj_ctl_bul_alb_anl_aeg_pol_fin_swa_mly_rom_mao_jpn_knd_kor_fre_ger_igb_ita_jav_slo_amh_tag_mnd_mol_cic_krd_owc_scr_dut_afr_hin_qcu_grk_lit_spa_zul_mlt_prs_hau_mcd_sun_nor_akn_bos_swt_bat_tha_wly_tml_ses_ewe_azi_glc_pan_aze_xho_vie_heb_lda_dyu_yor	-0.578533712940826	-1.37959726271553	0.171018854430929
873	amr_bos_ses_ctl_amh_sid_wly_ben_aze_azi_fbf_mly_swa_grk_lat_bsq_hin_hau_xho_mnd_slo_fre_zul_urd_yor_por_hun_cic_igb_est_swe_sod_geo_nor_guj_rom_dut_anl_tig_ukr_fin_tsn_mao_pan_jav_jpn_tml_kor_lit_alb_dyu_ita_sun_prs_gam_ind_cnt_afr_moo_mol_heb_krd_svk_glc_eng_qcu_mcd_pol_arw_dgb_owc_bul_mlt_ger_bat_scr_ven_cze_swt_tag_tha_aeg_knd_ewe_lda_tur_rus_spa_uzb_bam_vie_chh_akn_tsw_bem	-0.387947318672891	-0.920976053274951	0.359445831052851
874	anl_ukr_bam_swe_gam_hau_tig_por_azi_uzb_ven_mao_yor_cze_prs_bsq_ben_aeg_lda_mnd_mcd_bul_ewe_rus_dgb_grk_est_swt_tsw_hun_fre_chh_geo_scr_mol_slo_lit_amr_wly_eng_fin_dyu_ind_nor_tag_jpn_tml_kor_pol_ger_ses_afr_bat_svk_mlt_jav_cnt_krd_fbf_alb_amh_dut_glc_ctl_spa_qcu_rom_pan_lat_moo_heb_ita_sod_guj_mly_arw_tsn_hin_xho_sun_tha_owc_knd_igb_cic_tur_urd_bos_aze_swa_vie_sid_zul_akn_bem	-0.492859399223335	-1.17183665343227	0.244255973691326
875	aeg_glc_igb_scr_hau_owc_gam_mol_uzb_azi_cic_sun_ses_fre_pol_bsq_mcd_heb_xho_mnd_nor_guj_bem_ctl_bam_urd_hun_tsw_tsn_fin_rus_chh_geo_ben_hin_ita_ger_tig_sod_eng_est_akn_mly_prs_mao_jpn_knd_kor_lit_pan_lda_krd_jav_alb_amr_ind_cnt_dut_fbf_cze_amh_bos_arw_slo_svk_qcu_afr_rom_ukr_zul_wly_swe_anl_por_tag_bul_moo_grk_swa_bat_tha_sid_tml_swt_ewe_tur_spa_lat_aze_dyu_vie_mlt_ven_dgb_yor	-0.252775348675802	-0.59690405058865	0.552021839655143
876	gam_afr_ewe_glc_tig_heb_chh_ctl_azi_uzb_ven_mao_cic_por_ita_bsq_ben_amh_igb_cnt_bul_cze_xho_grk_akn_ger_est_swt_bam_hun_urd_owc_geo_svk_prs_arw_scr_anl_aeg_krd_fin_fbf_bat_slo_sun_jpn_tml_kor_guj_ukr_tsw_alb_mly_bos_amr_tag_mnd_fre_moo_pan_sod_mol_rus_lat_lit_qcu_hin_eng_dut_zul_hau_swe_mlt_nor_ind_spa_dgb_pol_tsn_jav_tha_wly_knd_bem_swa_tur_rom_mcd_aze_yor_vie_sid_ses_lda_dyu	0.128884436642735	0.303308155716658	0.762332503120713
877	heb_ben_moo_slo_chh_amr_hau_rus_uzb_tur_swt_tag_akn_spa_rom_bsq_lit_amh_lda_cnt_prs_lat_cic_ukr_zul_urd_hun_xho_tsn_fin_ctl_mlt_geo_mcd_scr_swe_eng_wly_anl_ita_est_ewe_bat_guj_sun_jpn_tml_kor_hin_nor_dyu_grk_mao_krd_sod_mly_mnd_dut_ses_pol_tig_arw_glc_pan_mol_qcu_bul_ger_alb_igb_aeg_fre_owc_cze_ind_por_yor_svk_ven_jav_tha_sid_knd_swa_tsw_azi_bos_afr_aze_bem_vie_gam_fbf_bam_dgb	0.080091557456618	0.188519126804659	0.850880489921297
878	amh_alb_tsn_svk_owc_chh_sid_guj_azi_uzb_igb_mao_dyu_hin_rus_bsq_fre_tig_bam_mnd_por_lat_dgb_eng_cic_bul_hun_ewe_swa_fin_cze_anl_geo_spa_ita_lit_scr_hau_sod_grk_est_fbf_tag_dut_ind_jpn_knd_kor_glc_swe_zul_prs_mly_nor_aeg_bat_cnt_afr_moo_arw_gam_ben_ger_rom_ctl_qcu_mol_ukr_urd_akn_heb_mcd_amr_pan_jav_slo_bem_krd_yor_sun_tha_mlt_tml_lda_swt_tur_pol_bos_aze_tsw_vie_wly_xho_ven_ses	0.440793021472377	1.03905343624277	0.301473794563818
879	hau_rom_tsw_arw_sod_anl_heb_afr_aze_tur_ven_bat_ses_guj_scr_bsq_pol_sid_swa_cnt_rus_bul_lda_urd_swt_slo_est_dgb_bam_fin_por_amh_geo_cze_glc_mcd_spa_wly_tig_svk_hun_xho_mly_bos_mao_jpn_knd_kor_ita_eng_igb_pan_sun_fre_chh_tag_mnd_grk_tsn_ben_owc_hin_lat_krd_ger_qcu_lit_nor_alb_akn_gam_swe_mlt_dut_ind_ctl_ewe_mol_zul_jav_tha_amr_tml_cic_bem_azi_ukr_prs_uzb_fbf_vie_aeg_dyu_yor_moo	-0.185787282845889	-0.43828079990402	0.662199118549667
880	gam_eng_dgb_bos_chh_hau_wly_swe_tur_aze_zul_tag_tsw_lat_ctl_bsq_pan_mlt_igb_mnd_urd_guj_dyu_scr_yor_mcd_hun_cic_moo_fin_slo_sod_geo_svk_lit_rus_arw_tig_owc_por_est_swt_mly_ita_bat_jpn_knd_kor_krd_dut_tsn_mol_sun_pol_aeg_mao_cnt_ukr_xho_nor_heb_ben_afr_fre_grk_qcu_glc_rom_cze_akn_sid_prs_amr_hin_jav_alb_ven_spa_swa_ind_tha_amh_tml_ses_bam_azi_bul_ger_uzb_fbf_vie_anl_ewe_lda_bem	0.0263265380613659	0.0619716161635326	0.950718428094905
881	gam_krd_cic_alb_tig_aeg_sid_hin_tur_azi_tsw_tag_zul_ita_rom_bsq_pan_sod_yor_cnt_dut_swe_fbf_ben_moo_afr_est_dgb_akn_fin_lit_amh_geo_ctl_slo_cze_spa_anl_amr_bos_hun_bam_mao_fre_ind_jpn_knd_kor_lat_grk_lda_prs_mly_eng_heb_jav_mnd_bul_igb_rus_mlt_mol_por_urd_guj_qcu_pol_svk_ukr_xho_wly_mcd_chh_glc_sun_arw_ses_nor_swa_bat_tha_hau_tml_swt_ewe_aze_ger_scr_uzb_tsn_vie_owc_ven_bem_dyu	-0.507215495037372	-1.20824641484596	0.230015859111013
882	aeg_bos_igb_hin_chh_mlt_anl_guj_azi_tur_tsw_tag_bam_ita_ben_bsq_fre_tig_dyu_cnt_lit_ger_xho_rom_cic_ctl_est_fbf_ses_hun_afr_heb_geo_krd_urd_por_scr_owc_amh_bul_fin_zul_sun_slo_ind_jpn_tml_kor_eng_nor_moo_mol_jav_ukr_wly_mao_mnd_spa_bem_pol_amr_grk_rus_mcd_glc_qcu_prs_alb_swe_swt_gam_arw_sod_pan_bat_dut_akn_lat_lda_mly_tha_sid_knd_ven_dgb_aze_svk_cze_uzb_tsn_vie_hau_swa_ewe_yor	-0.622145509759701	-1.48637957089561	0.140561118113854
883	chh_bul_igb_urd_gam_amr_owc_rom_tur_azi_swa_bat_akn_prs_alb_bsq_ukr_heb_fbf_mnd_spa_svk_moo_mcd_ewe_ger_fin_ven_xho_est_ctl_anl_geo_arw_grk_rus_afr_tig_mlt_bos_hun_dyu_jav_dut_ind_jpn_tml_kor_lat_por_swt_mol_sun_pan_amh_mao_cnt_guj_tsw_fre_sid_ben_eng_glc_krd_qcu_nor_ita_pol_zul_wly_cze_hau_scr_mly_slo_bem_lit_tsn_tag_tha_sod_knd_bam_yor_aze_hin_swe_uzb_cic_vie_aeg_lda_dgb_ses	-0.909135789814013	-2.20127102671569	0.0301914200986801
884	tig_arw_cic_ctl_hau_heb_sod_hin_aze_tur_fbf_bat_tsn_ita_pan_bsq_spa_sid_swa_mnd_slo_lit_ewe_bos_yor_afr_est_akn_ses_hun_cze_anl_geo_rus_scr_mol_pol_aeg_amr_glc_fin_swt_ind_alb_tag_jpn_knd_kor_rom_urd_moo_lat_mly_eng_chh_sun_cnt_fre_lda_ger_owc_swe_nor_ukr_svk_qcu_grk_guj_prs_dyu_amh_mcd_gam_bul_jav_dut_bam_por_xho_mao_tha_mlt_tml_dgb_zul_uzb_ben_krd_azi_bem_vie_wly_ven_igb_tsw	-1.10283933450948	-2.70835885509619	0.00804836635890599
885	owc_swe_tsw_nor_wly_gam_amh_glc_azi_tur_swt_mao_zul_mcd_arw_bsq_bos_mlt_dgb_mnd_cze_lat_cic_krd_moo_pol_fin_dyu_ven_hun_hin_anl_geo_rom_ger_guj_ctl_aeg_sid_alb_est_swa_ind_spa_tag_jpn_tml_kor_lit_scr_xho_dut_jav_eng_tig_bat_cnt_ben_lda_por_sod_grk_slo_bul_fre_qcu_pan_rus_ita_yor_heb_ukr_amr_urd_sun_afr_bem_mol_tsn_mly_tha_hau_knd_ewe_bam_uzb_prs_svk_aze_igb_vie_chh_ses_akn_fbf	-0.273423274772965	-0.647502658680113	0.518901878446977
886	aeg_rom_ven_ctl_amr_owc_anl_fre_aze_azi_swa_mly_bem_krd_pol_bsq_mol_hau_xho_mnd_mcd_rus_dyu_por_zul_prs_est_tsw_swt_fin_svk_sid_geo_lat_scr_swe_grk_mlt_gam_nor_hun_lda_mao_hin_tag_jpn_knd_kor_ger_spa_moo_afr_bat_ukr_wly_jav_cnt_pan_tsn_bos_amh_ita_glc_slo_guj_qcu_alb_urd_eng_igb_sod_lit_tig_bul_sun_ben_ewe_dut_ses_ind_tha_heb_tml_bam_yor_uzb_cze_arw_tur_akn_vie_chh_cic_dgb_fbf	-0.0764154623833766	-0.180013932224124	0.857533292444302
887	owc_eng_ven_alb_amh_gam_anl_por_uzb_tur_lda_tag_igb_rus_bul_bsq_hin_sod_ses_mnd_spa_prs_swt_scr_dyu_lat_hun_dgb_tsw_est_fre_hau_geo_pol_nor_slo_dut_amr_sid_grk_fin_moo_mly_bos_sun_jpn_tml_kor_afr_urd_yor_mol_mao_ukr_heb_ind_cnt_glc_zul_arw_aeg_rom_ita_ger_cze_qcu_guj_lit_swe_akn_chh_ben_tig_pan_jav_krd_bam_ctl_bem_bat_tha_mlt_knd_fbf_cic_azi_svk_mcd_aze_tsn_vie_wly_xho_ewe_swa	-0.495722740516429	-1.17957106376052	0.241179543102506
888	anl_lat_igb_pan_gam_aeg_mlt_dut_aze_tur_bam_tag_lda_bul_scr_bsq_prs_sod_tsw_cnt_ctl_por_swa_alb_yor_grk_est_ses_dyu_hun_ukr_amr_geo_svk_urd_bos_krd_tig_sid_eng_fin_akn_ind_mcd_mly_jpn_knd_kor_glc_swe_xho_slo_jav_mol_owc_mao_mnd_hin_bem_spa_hau_rus_pol_nor_rom_qcu_cze_ita_guj_cic_heb_arw_wly_afr_bat_fre_swt_ben_tsn_sun_tha_chh_tml_dgb_fbf_uzb_lit_ger_azi_moo_vie_amh_ewe_zul_ven	-0.711714405052263	-1.70706890255128	0.0911460259284232
889	wly_glc_dyu_guj_hau_heb_chh_rom_aze_azi_ses_mao_tsn_slo_ita_bsq_spa_aeg_dgb_cnt_ukr_cze_bem_ben_ewe_bos_est_lda_swa_hun_urd_mlt_geo_mcd_pol_fre_mol_anl_sid_alb_fin_moo_mly_afr_bat_jpn_knd_kor_eng_ger_xho_krd_sun_arw_sod_ind_mnd_bul_swt_rus_gam_dut_lit_prs_por_qcu_swe_ctl_lat_fbf_tig_nor_amh_hin_tag_grk_tsw_svk_akn_jav_tha_amr_tml_zul_cic_tur_scr_pan_uzb_yor_vie_owc_ven_igb_bam	-0.504428945496727	-1.20068414671211	0.232923041985445
890	wly_mol_ven_por_heb_owc_hau_swe_aze_uzb_lda_mao_tsw_pan_eng_bsq_bos_mlt_zul_mnd_mcd_alb_yor_afr_moo_ger_hun_tsn_swa_est_glc_sid_geo_svk_grk_ita_nor_amr_aeg_rom_fin_ses_bat_lat_tag_jpn_tml_kor_slo_prs_bem_hin_jav_ukr_gam_ind_cnt_guj_cic_fre_anl_scr_cze_spa_lit_qcu_bul_dut_urd_akn_tig_pol_amh_arw_mly_ben_xho_krd_igb_sun_tha_chh_knd_fbf_ewe_azi_rus_ctl_tur_dgb_vie_sod_swt_dyu_bam	-0.493809537563657	-1.17542363643712	0.24282575471254
891	gam_ben_moo_eng_heb_aeg_owc_rom_tur_uzb_igb_bat_akn_pan_prs_bsq_cze_tig_swa_cnt_spa_ukr_tsw_dut_ses_pol_est_zul_bam_hun_svk_wly_geo_swe_lit_nor_scr_hau_amh_guj_fin_lda_mao_krd_mly_jpn_knd_kor_rus_bos_xho_hin_jav_urd_sid_tag_mnd_arw_bem_ctl_sod_bul_afr_alb_ita_qcu_fre_lat_slo_yor_amr_grk_mlt_glc_ind_por_ewe_mol_swt_sun_tha_anl_tml_dgb_fbf_azi_mcd_ger_aze_tsn_vie_chh_ven_cic_dyu	0.0865003124946292	0.203575959570175	0.839129666582461
892	hau_afr_cic_grk_mlt_chh_anl_prs_uzb_aze_xho_mly_igb_lit_ukr_bsq_guj_tig_swt_cnt_hin_pol_zul_cze_lda_ben_est_ses_swa_hun_eng_wly_geo_rus_arw_nor_por_sid_gam_mol_fin_fbf_sun_fre_tag_jpn_knd_kor_alb_urd_ven_spa_jav_mcd_sod_mao_mnd_glc_dgb_lat_aeg_krd_svk_scr_bos_qcu_slo_ger_ita_bam_amr_bul_amh_dut_ind_ctl_yor_swe_dyu_bat_tha_heb_tml_akn_tsn_azi_rom_pan_tur_moo_vie_owc_bem_tsw_ewe	0.466114193976163	1.10051147932573	0.273949720393831
893	heb_hin_bem_ukr_tig_anl_sod_lit_tur_azi_akn_jav_tsw_mcd_glc_bsq_lat_amr_fbf_cnt_dut_pan_moo_guj_swa_rom_fin_tsn_zul_hun_alb_owc_geo_grk_rus_bos_eng_amh_gam_swe_est_igb_sun_krd_mao_jpn_tml_kor_prs_bul_ses_arw_tag_slo_sid_bat_mnd_ben_dyu_por_hau_ger_ctl_nor_mol_qcu_svk_scr_afr_xho_mlt_ita_chh_pol_ind_urd_cic_fre_ewe_mly_tha_aeg_knd_dgb_yor_uzb_cze_spa_aze_ven_vie_wly_swt_lda_bam	-1.11691230278012	-2.73931684825871	0.00738012017010556
894	hau_eng_tsn_afr_mlt_anl_amr_scr_azi_uzb_lda_mly_zul_nor_cze_bsq_arw_owc_fbf_mnd_ukr_rom_tsw_ita_ven_prs_fin_yor_swt_hun_lat_sid_geo_rus_mcd_krd_urd_heb_wly_ben_est_akn_bat_hin_jav_jpn_knd_kor_slo_bul_moo_fre_tag_ger_amh_mao_cnt_lit_cic_glc_aeg_ctl_mol_dut_pol_qcu_bos_por_pan_igb_sod_guj_chh_alb_ind_swe_bam_svk_bem_sun_tha_tig_tml_dyu_ewe_tur_grk_spa_aze_ses_vie_gam_xho_swa_dgb	-0.286366729039913	-0.677486475389988	0.499779291733378
895	anl_svk_dyu_ctl_mlt_amr_gam_lit_azi_uzb_swt_jav_ven_alb_scr_bsq_ger_hau_yor_mnd_guj_mol_akn_pol_igb_eng_hun_bem_xho_est_nor_sod_geo_hin_grk_lat_ukr_heb_amh_mcd_fin_dgb_ind_swe_bat_jpn_tml_kor_slo_bul_swa_glc_tag_pan_tig_mao_cnt_arw_ses_spa_owc_bos_fre_cze_afr_qcu_ita_rus_prs_tsn_chh_por_sid_urd_sun_krd_fbf_rom_cic_mly_tha_aeg_knd_lda_ewe_aze_ben_dut_tur_zul_vie_wly_moo_tsw_bam	-0.732218984710899	-1.75691962366694	0.082222748681171
896	sid_ctl_tsn_nor_sod_hau_chh_pan_uzb_azi_bam_mly_lda_eng_rus_bsq_afr_mlt_swa_cnt_slo_guj_dyu_bul_fbf_spa_est_zul_dgb_fin_hin_amr_geo_prs_glc_mcd_scr_tig_amh_ger_hun_swt_ind_cze_mao_jpn_knd_kor_grk_swe_tsw_alb_sun_rom_heb_tag_mnd_dut_moo_urd_aeg_ukr_lat_por_krd_qcu_bos_pol_ita_igb_owc_lit_anl_fre_bat_mol_ven_svk_ewe_jav_tha_wly_tml_ses_yor_tur_arw_ben_aze_akn_vie_gam_cic_bem_xho	0.673586419432683	1.59507059995839	0.114089342226912
897	sod_pan_dgb_ita_hau_wly_anl_glc_tur_aze_moo_mao_tsn_swe_cze_bsq_spa_chh_tsw_cnt_lat_scr_swt_ctl_zul_bul_est_yor_ven_hun_lit_heb_geo_nor_ben_rom_pol_aeg_amr_bos_fin_dyu_jav_slo_bat_jpn_tml_kor_dut_svk_lda_mol_sun_krd_tig_mly_mnd_guj_swa_alb_owc_afr_ukr_mcd_prs_qcu_arw_rus_hin_bem_sid_urd_gam_eng_ind_ger_ewe_por_akn_tag_tha_amh_knd_xho_fbf_azi_grk_fre_uzb_igb_vie_mlt_ses_cic_bam	-1.5091894824904	-3.8359535548298	0.000227639984906147
898	amr_afr_fbf_alb_heb_chh_tig_nor_aze_azi_yor_jav_moo_cze_mol_bsq_bos_anl_akn_mnd_ger_pol_cic_swe_bam_por_fin_lda_igb_hun_ukr_sid_geo_pan_lit_mcd_slo_amh_wly_glc_est_dyu_sun_fre_ind_jpn_knd_kor_urd_dut_tsn_ita_mly_eng_gam_bat_cnt_guj_tsw_ben_hau_spa_rus_bul_lat_qcu_ctl_grk_scr_swa_aeg_hin_owc_svk_mao_rom_swt_prs_zul_tag_tha_sod_tml_bem_ewe_uzb_krd_arw_tur_dgb_vie_mlt_xho_ven_ses	-0.0860996576609458	-0.203076313833255	0.839519037130343
899	aeg_prs_fbf_por_amr_heb_anl_ita_tur_azi_bem_bat_dyu_glc_swe_bsq_bos_tig_igb_cnt_fre_guj_akn_spa_yor_lit_fin_ven_tsn_est_scr_mlt_geo_krd_cze_dut_afr_sod_amh_pol_hun_swa_mao_ben_mly_jpn_knd_kor_mol_rus_ses_eng_jav_bul_wly_ind_mnd_ctl_ewe_mcd_gam_ukr_lat_pan_svk_qcu_grk_alb_hin_cic_hau_slo_sid_rom_sun_urd_moo_arw_zul_tag_tha_chh_tml_lda_swt_aze_nor_ger_uzb_bam_vie_owc_dgb_xho_tsw	-0.416187571828188	-0.986871469987397	0.32626625614548
900	tig_pol_ses_scr_sid_owc_anl_ukr_tur_azi_bam_sun_zul_nor_pan_bsq_grk_gam_igb_mnd_mcd_prs_ewe_eng_bem_svk_hun_fbf_dyu_est_lat_sod_geo_por_alb_mol_bul_heb_amr_slo_fin_lda_ind_afr_mao_jpn_knd_kor_ben_glc_tsw_arw_bat_bos_wly_mly_cnt_ger_yor_spa_hau_guj_hin_rus_rom_qcu_swe_lit_dut_swt_amh_krd_chh_ita_jav_fre_ven_urd_moo_tag_tha_mlt_tml_dgb_cic_uzb_cze_ctl_aze_xho_vie_aeg_tsn_akn_swa	-1.15998363075095	-2.8617511746984	0.00520412277155302
901	hau_mcd_ven_krd_tig_gam_owc_guj_uzb_tur_igb_jav_bam_cze_lat_bsq_glc_heb_tsn_mnd_swe_urd_tsw_spa_cic_bos_fin_ses_bem_est_pol_sod_geo_ger_por_afr_rom_sid_wly_pan_hun_ewe_ind_hin_mao_jpn_tml_kor_ukr_nor_xho_lit_bat_grk_anl_tag_cnt_mol_zul_eng_chh_bul_dut_alb_scr_qcu_rus_prs_ctl_akn_amr_fre_aeg_arw_sun_ita_yor_svk_swa_mly_tha_mlt_knd_lda_dyu_aze_slo_ben_azi_dgb_vie_amh_moo_fbf_swt	-0.0869072726067869	-0.204748065645116	0.838216409424526
[truncated: 99 more rows]
