# Supplementary material for: Future Tense and Economic Decisions: Controlling for Cultural Evolution
Source: PLoS One. 2015 Jul 17;10(7):e0132145. doi: 10.1371/journal.pone.0132145 (PMC4506144; doi:10.1371/journal.pone.0132145)
Supplement: S8 Appendix — See README files within the various sub-folders. (ZIP) [file pone.0132145.s008.zip › S3_Code/Residuals_new/PGLS/PermuteResults/permute_B_SavingsWITHINFAM_18000.csv]

	ftr	r	t	p
1	tig_dut_swt_ben_mlt_amh_chh_slo_aze_azi_ses_sun_fbf_rom_prs_bsq_hin_anl_ewe_cnt_arw_fre_igb_scr_xho_lit_fin_tsw_bem_est_ger_gam_geo_bos_pan_bul_mcd_wly_owc_rus_hun_dyu_mly_svk_mao_jpn_knd_kor_glc_spa_lda_grk_ind_ita_sid_tag_mnd_guj_bam_afr_heb_mol_pol_ukr_cze_qcu_krd_swe_ctl_ven_hau_urd_sod_por_bat_eng_swa_lat_cic_jav_tha_aeg_tml_yor_akn_uzb_alb_nor_tur_zul_vie_amr_moo_dgb_tsn	0.264188452302531	0.622842677196009	0.534912256012349
2	anl_swe_dgb_pol_owc_hau_aeg_ctl_tur_uzb_lda_ind_zul_eng_mol_bsq_dut_wly_bam_mnd_lat_bos_swt_fre_tsw_guj_hun_bem_igb_fin_cze_gam_geo_nor_alb_scr_por_amh_chh_rus_est_ven_tag_afr_bat_jpn_tml_kor_lit_rom_tsn_pan_jav_arw_sid_mao_cnt_bul_moo_ben_heb_grk_spa_prs_ger_qcu_slo_hin_svk_swa_sod_urd_tig_ita_mly_ukr_cic_glc_yor_sun_tha_amr_knd_xho_akn_azi_krd_mcd_aze_ses_vie_mlt_ewe_fbf_dyu	-0.840831342572152	-2.03432508229647	0.0447666087595089
3	amr_ger_moo_ctl_wly_amh_owc_arw_azi_aze_tsn_mly_zul_urd_cze_bsq_krd_heb_yor_mnd_mol_dut_tsw_fre_ses_mcd_est_igb_fbf_hun_por_chh_geo_pol_spa_nor_hin_anl_hau_lat_fin_bam_tag_scr_sun_jpn_tml_kor_ita_pan_akn_alb_ind_svk_sod_bat_cnt_ben_ven_guj_sid_prs_grk_rus_slo_qcu_afr_ukr_lit_swt_aeg_bos_mlt_bul_jav_glc_xho_eng_dyu_mao_tha_tig_knd_swa_dgb_uzb_swe_rom_tur_cic_vie_gam_ewe_lda_bem	-0.357490141656792	-0.847454785257179	0.398917370567278
4	amh_rus_cic_pol_heb_owc_amr_bos_aze_tur_yor_sun_tsn_dut_glc_bsq_spa_sid_ewe_mnd_nor_eng_fbf_prs_swa_slo_est_igb_zul_fin_lat_wly_geo_cze_mcd_lit_ctl_sod_tig_rom_hun_dgb_jav_pan_bat_jpn_knd_kor_ita_ben_bem_bul_mao_mol_gam_ind_cnt_por_ses_guj_aeg_urd_arw_krd_scr_qcu_grk_ukr_alb_ven_anl_hin_chh_fre_mly_swe_swt_afr_lda_tag_tha_hau_tml_xho_akn_uzb_svk_ger_azi_dyu_vie_mlt_tsw_moo_bam	-0.033511897810946	-0.0789943996733404	0.937206802489744
5	owc_scr_dgb_krd_aeg_tig_wly_pan_aze_uzb_tsn_tag_bem_ger_spa_bsq_por_sid_fbf_cnt_rom_arw_yor_urd_ewe_pol_est_dyu_ven_hun_glc_chh_geo_nor_guj_svk_ctl_amh_sod_afr_fin_swa_mly_swe_jav_jpn_knd_kor_ben_alb_lda_ita_sun_grk_hau_mao_mnd_mol_zul_rus_heb_lat_dut_mcd_hin_qcu_bul_lit_eng_swt_gam_slo_anl_bos_ind_cze_akn_prs_xho_bat_tha_amr_tml_tsw_bam_tur_fre_ukr_azi_moo_vie_mlt_ses_cic_igb	0.442027324306632	1.04150005487442	0.300343499201579
6	tig_urd_swt_slo_anl_chh_heb_mcd_azi_aze_yor_jav_fbf_por_ita_bsq_bos_sid_bem_cnt_hin_lat_swa_svk_bam_dut_hun_dgb_cic_est_pol_owc_geo_ukr_pan_bul_spa_wly_amh_krd_fin_ven_bat_swe_mao_jpn_knd_kor_rus_arw_xho_rom_tag_nor_gam_mly_mnd_grk_ses_ger_aeg_lit_cze_alb_fre_qcu_prs_mol_glc_tsn_mlt_ben_hau_scr_ind_guj_tsw_afr_akn_sun_tha_amr_tml_moo_igb_uzb_eng_ctl_tur_dyu_vie_sod_lda_zul_ewe	0.248476554512595	0.585817163471469	0.559417385586218
7	hau_krd_akn_swe_aeg_anl_amh_ben_tur_aze_bam_ind_igb_lat_por_bsq_arw_amr_swa_cnt_scr_ukr_xho_dut_tsw_alb_hun_bem_cic_fin_urd_owc_geo_pan_nor_pol_ger_mlt_heb_prs_est_swt_jav_cze_sun_jpn_knd_kor_hin_rom_ses_guj_bat_fre_chh_tag_mnd_eng_dyu_glc_tig_spa_ctl_mcd_bul_qcu_afr_rus_lit_dgb_sid_svk_gam_ita_mao_slo_zul_bos_tsn_mly_tha_wly_tml_yor_moo_uzb_mol_grk_azi_ven_vie_sod_lda_ewe_fbf	-0.649855758094544	-1.55420857907843	0.123531282141399
8	sod_dut_cic_cze_amh_chh_tig_bos_aze_tur_yor_mao_dyu_lit_arw_bsq_pan_aeg_bem_mnd_por_prs_igb_fre_moo_lat_hun_tsw_lda_est_urd_sid_geo_hin_bul_alb_slo_hau_mlt_grk_fin_ven_jav_ita_tag_jpn_tml_kor_ben_afr_tsn_swe_sun_ukr_owc_ind_cnt_rom_fbf_krd_anl_eng_mcd_rus_pol_qcu_ger_svk_mol_zul_wly_ctl_heb_scr_mly_nor_swt_spa_bam_bat_tha_gam_knd_ses_xho_uzb_guj_glc_azi_dgb_vie_amr_akn_ewe_swa	-0.375058133564766	-0.888662822758341	0.376477083753052
9	tig_urd_igb_alb_mlt_owc_gam_eng_uzb_azi_tsw_bat_zul_bul_guj_bsq_pan_sid_swa_mnd_scr_ita_dyu_hin_cic_prs_fin_akn_bam_hun_mol_anl_geo_arw_por_pol_ger_sod_amr_bos_est_xho_tag_glc_ind_jpn_tml_kor_afr_ben_ewe_cze_jav_svk_chh_mao_cnt_grk_ses_mcd_heb_swe_slo_lit_rus_qcu_spa_krd_ukr_ven_amh_lat_wly_ctl_mly_dut_dgb_nor_yor_sun_tha_hau_knd_lda_fbf_tur_rom_fre_aze_moo_vie_aeg_tsn_bem_swt	-0.448002877983477	-1.06593694127985	0.289211653633979
10	hau_mcd_dgb_cze_anl_sod_mlt_alb_aze_azi_cic_bat_dyu_arw_por_bsq_ger_heb_tsn_cnt_urd_lit_igb_swe_yor_afr_hun_ven_akn_est_ben_wly_geo_dut_pan_bos_guj_owc_tig_ctl_fin_bam_sun_prs_mly_jpn_tml_kor_hin_lat_bem_svk_ind_pol_amr_jav_mnd_grk_swa_ukr_chh_nor_mol_rus_krd_qcu_rom_fre_bul_moo_gam_scr_aeg_slo_tag_spa_ses_ita_tsw_mao_tha_sid_knd_ewe_xho_uzb_eng_glc_tur_lda_vie_amh_zul_swt_fbf	0.271537950620808	0.638614275189516	0.524643500339321
11	wly_bos_dgb_scr_mlt_amr_sod_dut_azi_tur_cic_mao_tsw_fre_guj_bsq_rus_anl_lda_cnt_prs_cze_ven_spa_fbf_lat_fin_dyu_zul_est_hin_chh_geo_ukr_rom_urd_svk_tig_sid_nor_hun_bam_ind_ben_mly_jpn_knd_kor_pan_slo_moo_eng_sun_ctl_aeg_jav_mnd_swe_swa_ita_heb_arw_bul_ger_krd_qcu_pol_grk_lit_ses_amh_afr_hau_glc_bat_mcd_xho_mol_bem_tag_tha_owc_tml_tsn_akn_uzb_por_alb_aze_igb_vie_gam_swt_yor_ewe	0.141361142505987	0.332576550626395	0.740202437876062
12	mlt_krd_yor_nor_sod_wly_anl_urd_aze_azi_dgb_mao_xho_grk_ukr_bsq_ger_owc_ven_cnt_scr_guj_swt_mol_fbf_svk_fin_tsw_igb_hun_ben_amr_geo_ita_mcd_eng_alb_amh_gam_lat_est_ses_bat_bul_sun_jpn_knd_kor_rus_ctl_swa_hin_tag_por_chh_ind_mnd_fre_akn_rom_hau_swe_afr_glc_arw_qcu_bos_prs_slo_dyu_aeg_cze_sid_lit_jav_pol_lda_spa_ewe_mly_tha_heb_tml_tsn_bam_tur_pan_dut_uzb_moo_vie_tig_cic_bem_zul	-0.628506593178223	-1.50154959241552	0.136601247780055
13	amh_alb_xho_fre_mlt_amr_tig_afr_aze_tur_cic_jav_ses_ukr_ita_bsq_glc_heb_ven_mnd_grk_bul_moo_spa_dyu_arw_hun_swa_tsw_est_ger_anl_geo_krd_pan_urd_pol_wly_aeg_nor_fin_igb_ind_mcd_sun_jpn_tml_kor_hin_prs_ewe_eng_mao_svk_sod_tag_cnt_rom_bam_lat_hau_dut_slo_lit_mol_qcu_swe_ctl_rus_zul_gam_guj_chh_bos_bat_por_swt_scr_dgb_mly_tha_sid_knd_yor_tsn_azi_ben_cze_uzb_akn_vie_owc_bem_lda_fbf	-0.916956872878766	-2.22205276092522	0.0287048751499565
14	hau_cze_cic_ita_tig_sid_anl_fre_azi_aze_swa_ind_xho_hin_guj_bsq_ctl_amr_tsn_cnt_rom_glc_dyu_eng_bem_bos_hun_ses_lda_fin_bul_heb_geo_afr_prs_por_dut_aeg_chh_spa_est_tsw_bat_lat_tag_jpn_tml_kor_arw_rus_moo_ben_mly_krd_owc_jav_mnd_lit_yor_svk_amh_mol_pol_grk_scr_qcu_swe_nor_ger_dgb_mlt_alb_sod_pan_sun_urd_swt_ukr_ven_mao_tha_wly_knd_igb_fbf_tur_mcd_slo_uzb_bam_vie_gam_akn_zul_ewe	-0.393349539612935	-0.934050252351653	0.352696836896338
15	amh_urd_ven_svk_anl_wly_sod_rom_azi_uzb_dyu_sun_tsw_glc_afr_bsq_ger_chh_fbf_cnt_hin_ita_cic_ctl_igb_rus_fin_tsn_dgb_hun_lat_gam_geo_ben_alb_eng_guj_heb_sid_cze_est_yor_mly_arw_mao_jpn_knd_kor_por_grk_xho_pan_jav_lit_aeg_tag_mnd_nor_swa_dut_hau_scr_prs_swe_fre_qcu_spa_pol_slo_ses_tig_krd_amr_mcd_bat_bos_lda_bul_zul_ind_tha_owc_tml_swt_akn_tur_mol_ukr_aze_bem_vie_mlt_moo_ewe_bam	0.383901804082183	0.904655628293442	0.367985441249787
16	amr_ita_tsw_por_owc_gam_sod_alb_azi_aze_ewe_bat_moo_ukr_lat_bsq_pan_heb_igb_mnd_scr_afr_lda_ger_swt_svk_hun_xho_dgb_est_hin_wly_geo_dut_arw_rom_nor_anl_mlt_lit_fin_swa_mly_fre_sun_jpn_knd_kor_eng_glc_dyu_swe_ind_bul_hau_jav_cnt_mcd_zul_krd_amh_urd_prs_rus_spa_qcu_pol_ctl_cze_akn_tig_slo_sid_grk_mao_guj_fbf_ben_yor_tag_tha_chh_tml_cic_tsn_tur_mol_bos_uzb_bam_vie_aeg_bem_ses_ven	-0.686577757207296	-1.64616954358727	0.10310433822793
17	gam_rus_ses_mol_owc_sid_sod_spa_uzb_azi_moo_tag_bem_prs_eng_bsq_ger_anl_dgb_cnt_arw_cze_swa_ukr_zul_lit_est_xho_fbf_hun_ctl_amr_geo_alb_scr_krd_swe_mlt_wly_nor_fin_ven_mly_mcd_sun_jpn_knd_kor_ben_pol_yor_pan_ind_svk_heb_jav_mnd_fre_tsn_bos_amh_lat_grk_por_bul_qcu_hin_afr_glc_swt_chh_slo_aeg_rom_mao_dut_tsw_urd_cic_bat_tha_tig_tml_bam_dyu_aze_ita_guj_tur_igb_vie_hau_ewe_lda_akn	-0.180399213001482	-0.425360036595948	0.671556896138344
18	gam_ukr_dgb_ita_anl_mlt_aeg_eng_uzb_azi_swa_mly_bem_mol_krd_bsq_arw_wly_moo_cnt_bul_pol_cic_ctl_dyu_spa_fin_lda_bam_est_rom_owc_geo_nor_grk_scr_ben_heb_amh_rus_hun_akn_ind_slo_tag_jpn_knd_kor_bos_lit_ewe_guj_mao_por_hau_jav_mnd_afr_fbf_ger_sod_urd_glc_alb_pan_qcu_cze_svk_fre_swt_tig_hin_amr_swe_sun_prs_igb_mcd_ses_bat_tha_chh_tml_ven_tsn_tur_dut_lat_aze_zul_vie_sid_yor_tsw_xho	-0.0716983485768869	-0.169170182702198	0.866030197723573
19	sid_arw_igb_fre_heb_owc_mlt_rom_uzb_tur_tsn_mao_cic_lit_glc_bsq_swe_aeg_tsw_mnd_grk_rus_fbf_ctl_moo_cze_hun_lda_bam_est_scr_wly_geo_prs_hin_ita_bos_amh_gam_mol_fin_zul_bat_alb_tag_jpn_tml_kor_pol_mcd_swa_por_jav_pan_chh_mly_cnt_guj_ses_urd_sod_spa_nor_eng_slo_qcu_ger_krd_bul_swt_amr_ben_anl_dut_ind_afr_dgb_lat_dyu_sun_tha_tig_knd_ewe_yor_aze_ukr_svk_azi_xho_vie_hau_ven_akn_bem	0.187963117152535	0.442510174090608	0.659147539432478
20	owc_mol_yor_krd_chh_wly_hau_lat_azi_tur_igb_mao_swt_spa_grk_bsq_guj_heb_bem_mnd_slo_urd_ses_afr_cic_pol_est_xho_ven_hun_ukr_sod_geo_svk_ben_hin_fre_amr_tig_rom_fin_ewe_tag_lit_sun_jpn_knd_kor_eng_mcd_lda_bul_bat_dut_sid_jav_cnt_pan_swa_prs_anl_rus_nor_glc_ger_qcu_scr_bos_ita_akn_amh_swe_aeg_ctl_mly_arw_dgb_cze_tsn_ind_tha_mlt_tml_bam_fbf_aze_por_alb_uzb_tsw_vie_gam_zul_dyu_moo	-0.164687103013731	-0.388250831417877	0.698717752264333
21	anl_slo_yor_lit_sod_gam_heb_glc_uzb_tur_dgb_ind_lda_swe_ukr_bsq_nor_wly_bem_cnt_bos_afr_xho_mcd_ses_dut_hun_swa_ewe_fin_prs_amh_geo_ben_fre_ita_urd_owc_amr_bul_est_zul_tag_arw_jav_jpn_tml_kor_pol_eng_bam_mol_mao_alb_tig_bat_mnd_ger_moo_guj_sid_pan_krd_svk_spa_qcu_grk_hin_lat_tsn_mlt_por_chh_scr_mly_cze_tsw_rus_fbf_sun_tha_aeg_knd_cic_akn_aze_ctl_rom_azi_swt_vie_hau_ven_igb_dyu	-0.485641469469921	-1.1537517159212	0.251558425613485
22	owc_swe_lda_ger_heb_sid_amr_rom_azi_uzb_ses_bat_akn_nor_fre_bsq_prs_tig_cic_mnd_svk_pol_ewe_por_tsn_spa_hun_fbf_swt_fin_arw_gam_geo_lat_pan_scr_urd_anl_sod_eng_est_bem_tag_lit_ind_jpn_tml_kor_hin_grk_bam_glc_mly_mcd_hau_sun_cnt_cze_yor_krd_amh_ita_alb_afr_slo_qcu_mol_bos_ben_zul_chh_bul_wly_guj_jav_dut_swa_ctl_moo_mao_tha_mlt_knd_igb_xho_aze_rus_ukr_tur_dyu_vie_aeg_dgb_ven_tsw	-0.233098949743169	-0.55091676270078	0.583011807222089
23	chh_bos_cic_afr_amh_sid_aeg_cze_tur_azi_xho_sun_ven_lit_eng_bsq_urd_sod_tsn_mnd_prs_arw_bem_ukr_zul_spa_hun_dyu_swa_est_ita_wly_geo_scr_mol_svk_krd_mlt_tig_swe_fin_ewe_jav_ger_ind_jpn_tml_kor_ctl_dut_lda_mcd_bat_glc_amr_mly_cnt_por_ses_alb_heb_pol_rus_ben_grk_qcu_hin_bul_guj_moo_owc_fre_anl_rom_mao_lat_fbf_slo_swt_tag_tha_gam_knd_tsw_igb_uzb_pan_nor_aze_yor_vie_hau_bam_akn_dgb	0.00653386460481135	0.0153854825741174	0.987757603796396
24	chh_bos_dyu_pan_heb_wly_gam_arw_tur_azi_tsw_tag_moo_rom_glc_bsq_nor_amr_yor_mnd_cze_por_fbf_afr_zul_alb_est_swt_akn_fin_lat_sod_geo_svk_eng_swe_ben_anl_sid_ger_hun_cic_mao_grk_bat_jpn_knd_kor_urd_rus_bam_guj_jav_spa_mlt_ind_cnt_dut_tsn_mcd_aeg_pol_ctl_ukr_prs_qcu_hin_scr_lit_ewe_tig_slo_hau_krd_sun_ita_ven_mol_bem_mly_tha_amh_tml_swa_dgb_uzb_fre_bul_aze_xho_vie_owc_ses_igb_lda	0.737713524115732	1.75614400950913	0.0823558609816096
25	gam_slo_akn_mol_sod_amr_tig_cze_azi_aze_bem_mly_igb_mcd_afr_bsq_rus_heb_tsn_mnd_ita_ukr_xho_svk_ven_urd_est_lda_ses_fin_lit_amh_geo_hin_pol_eng_rom_wly_chh_glc_hun_ewe_ind_grk_bat_jpn_knd_kor_nor_arw_zul_bul_sun_ctl_hau_jav_cnt_fre_swa_spa_anl_scr_lat_krd_ben_qcu_prs_alb_por_moo_owc_pan_mlt_swe_tag_bos_fbf_ger_yor_mao_tha_aeg_tml_tsw_dyu_uzb_guj_dut_tur_cic_vie_sid_swt_dgb_bam	-0.183413088448246	-0.432560573944524	0.666335454526011
26	gam_cze_fbf_pol_hau_sod_sid_ctl_tur_azi_zul_mao_swt_alb_arw_bsq_lat_amh_bam_mnd_nor_ben_ewe_mol_bem_hin_fin_ses_moo_hun_rus_mlt_geo_mcd_rom_guj_scr_wly_heb_ukr_est_dgb_mly_prs_jav_jpn_tml_kor_fre_ger_dyu_spa_ind_urd_aeg_tag_cnt_krd_swa_bul_anl_glc_dut_afr_grk_qcu_por_slo_pan_cic_chh_lit_tig_svk_sun_eng_igb_swe_tsw_bat_tha_owc_knd_ven_akn_aze_bos_ita_uzb_yor_vie_amr_tsn_xho_lda	0.529419710936126	1.25065700657012	0.214197081779671
27	mlt_ukr_zul_krd_sod_gam_amr_por_tur_aze_swa_sun_swt_scr_mol_bsq_urd_sid_moo_cnt_bos_swe_tsw_lat_yor_alb_hun_fbf_tsn_fin_guj_wly_geo_rus_eng_glc_pan_chh_aeg_svk_est_igb_bat_spa_mly_jpn_knd_kor_hin_rom_bem_cze_mao_ctl_hau_ind_mnd_ita_akn_arw_owc_slo_prs_afr_fre_qcu_pol_nor_lit_bam_tig_dut_amh_bul_jav_mcd_cic_ben_xho_tag_tha_heb_tml_ven_ses_azi_ger_grk_uzb_ewe_vie_anl_dyu_lda_dgb	-0.640916119573267	-1.53136012921061	0.129075084103809
28	aeg_pol_dyu_krd_sod_anl_tig_rom_aze_tur_zul_jav_bem_urd_guj_bsq_lat_hau_tsn_cnt_hin_bul_lda_scr_ses_arw_hun_swt_ewe_est_prs_wly_geo_afr_rus_spa_nor_chh_heb_slo_fin_xho_ind_alb_tag_jpn_knd_kor_bos_ita_ven_lit_mly_ben_mlt_sun_mnd_glc_swa_grk_amh_dut_ger_eng_mcd_qcu_svk_ctl_fre_yor_sid_por_amr_pan_mao_swe_igb_ukr_fbf_bat_tha_owc_tml_moo_akn_azi_cze_mol_uzb_cic_vie_gam_bam_tsw_dgb	0.340647844840038	0.802653778777747	0.424221348653619
29	amr_dut_bam_svk_amh_tig_hau_swe_azi_aze_dyu_mao_bem_ukr_pol_bsq_por_wly_ses_cnt_rom_cze_xho_scr_moo_lat_hun_cic_zul_est_nor_sid_geo_afr_bul_ita_ctl_aeg_mlt_mol_fin_lda_ind_alb_tag_jpn_tml_kor_guj_glc_fbf_spa_bat_eng_chh_mly_mnd_mcd_swa_urd_sod_bos_fre_prs_slo_qcu_lit_arw_grk_swt_gam_hin_heb_pan_jav_krd_yor_ger_ewe_sun_tha_owc_knd_igb_ven_uzb_rus_ben_tur_dgb_vie_anl_tsw_tsn_akn	-0.768696466453216	-1.84855529422461	0.0676995366801241
30	mlt_pol_ses_cze_sid_hau_owc_pan_uzb_tur_yor_mao_zul_lit_nor_bsq_ben_heb_cic_mnd_ukr_spa_xho_hin_tsn_mol_fin_ewe_bam_hun_guj_amh_geo_por_alb_krd_urd_anl_aeg_mcd_est_ven_tag_rus_ind_jpn_knd_kor_ger_fre_dyu_lat_bat_rom_amr_mly_cnt_grk_swa_slo_tig_glc_ctl_eng_dut_qcu_ita_arw_prs_bem_chh_bul_gam_svk_jav_afr_akn_scr_fbf_sun_tha_wly_tml_igb_lda_aze_bos_swe_azi_swt_vie_sod_moo_dgb_tsw	-0.923099380950065	-2.23659659393633	0.0277030049744589
31	amh_scr_tsn_lit_wly_anl_owc_ger_aze_uzb_ses_bat_yor_ctl_urd_bsq_ita_mlt_dgb_cnt_swe_nor_ven_mol_swa_ukr_fin_cic_bam_hun_bos_sid_geo_dut_prs_bul_alb_hau_amr_spa_est_ewe_mly_rom_sun_jpn_tml_kor_glc_svk_fbf_afr_mao_pan_gam_tag_mnd_krd_moo_arw_heb_rus_fre_por_lat_qcu_eng_slo_grk_bem_chh_mcd_aeg_guj_ind_cze_swt_ben_dyu_jav_tha_tig_knd_tsw_akn_azi_pol_hin_tur_igb_vie_sod_zul_lda_xho	-0.0243721735977913	-0.057399752647014	0.95434990793623
32	tig_scr_fbf_spa_owc_sod_sid_guj_aze_azi_dgb_ind_ses_rom_krd_bsq_ukr_anl_swt_cnt_swe_grk_cic_alb_igb_ben_hun_lda_yor_est_slo_hau_geo_ctl_nor_lat_arw_mlt_heb_cze_fin_xho_tag_eng_jav_jpn_knd_kor_rus_pan_bam_urd_mao_mol_aeg_mly_mnd_dut_ewe_glc_wly_svk_bul_bos_afr_qcu_prs_lit_mcd_zul_chh_pol_amr_fre_bat_por_akn_ger_moo_sun_tha_amh_tml_bem_tsn_tur_ita_hin_uzb_dyu_vie_gam_swa_tsw_ven	-0.646910403107954	-1.55303782809012	0.123810678972154
33	tig_lat_ses_afr_aeg_amh_amr_grk_uzb_tur_dgb_mly_tsn_urd_scr_bsq_mcd_sod_cic_mnd_ben_dut_igb_rom_lda_arw_hun_fbf_yor_est_bul_chh_geo_ctl_pan_fre_glc_mlt_sid_svk_fin_moo_ind_prs_bat_jpn_tml_kor_mol_slo_tsw_lit_tag_ukr_heb_sun_cnt_pol_zul_guj_anl_nor_eng_krd_swe_qcu_hin_ger_alb_ven_gam_bos_owc_ita_jav_spa_xho_por_bem_mao_tha_wly_knd_dyu_ewe_azi_rus_cze_aze_swa_vie_hau_akn_bam_swt	-0.478718246681922	-1.13840251798984	0.257876553061313
34	heb_ctl_ses_ita_owc_sid_sod_lat_tur_azi_bam_bat_cic_eng_cze_bsq_prs_gam_bem_mnd_swe_krd_tsn_ben_akn_spa_est_swt_dgb_fin_guj_wly_geo_rus_mol_ukr_afr_chh_amr_nor_hun_tsw_sun_arw_ind_jpn_knd_kor_pan_svk_zul_dut_mao_fre_aeg_tag_cnt_slo_lda_bos_hau_por_glc_rom_mcd_qcu_pol_ger_scr_dyu_amh_bul_mlt_grk_mly_hin_yor_alb_ven_jav_tha_tig_tml_swa_moo_aze_lit_urd_uzb_xho_vie_anl_ewe_fbf_igb	-0.267602442178527	-0.632729004671728	0.528463319437787
35	amr_nor_xho_ger_gam_sid_sod_lit_azi_uzb_tsn_mly_bem_rom_krd_bsq_ukr_owc_ven_cnt_svk_alb_swt_bos_zul_eng_est_ses_fbf_fin_ita_mlt_geo_rus_mcd_fre_pol_tig_anl_pan_hun_igb_mao_slo_tag_jpn_knd_kor_afr_mol_swa_spa_jav_cze_aeg_sun_mnd_arw_lda_guj_wly_prs_ben_glc_urd_qcu_dut_hin_swe_cic_chh_lat_amh_ctl_bat_bul_moo_por_dgb_ind_tha_hau_tml_akn_ewe_aze_grk_scr_tur_tsw_vie_heb_bam_yor_dyu	-0.319106749277542	-0.755894272812084	0.45162297453968
36	hau_lit_xho_nor_wly_chh_sid_bul_tur_aze_dgb_bat_tsw_arw_ben_bsq_rus_tig_fbf_mnd_ita_dut_bam_krd_ven_ger_fin_ewe_swt_hun_ctl_mlt_geo_swe_hin_lat_prs_gam_anl_alb_est_swa_tag_eng_mao_jpn_knd_kor_afr_mol_yor_slo_mly_grk_amh_ind_cnt_svk_tsn_scr_aeg_pol_glc_bos_spa_qcu_guj_por_ukr_zul_owc_cze_heb_rom_jav_fre_lda_urd_cic_sun_tha_amr_tml_bem_dyu_uzb_mcd_pan_azi_igb_vie_sod_moo_akn_ses	0.139814943124038	0.32908818365198	0.742828992185089
37	owc_rus_ewe_mcd_amh_sod_aeg_arw_aze_uzb_dgb_ind_xho_svk_grk_bsq_ger_wly_swa_cnt_ben_fre_ses_krd_cic_spa_fin_akn_lda_est_scr_mlt_geo_glc_pan_urd_prs_sid_chh_bos_hun_bem_bat_pol_mly_jpn_knd_kor_lat_rom_ven_hin_mao_swe_amr_sun_mnd_por_swt_guj_tig_mol_afr_eng_nor_qcu_ita_lit_ukr_tsn_hau_slo_anl_ctl_tag_bul_igb_alb_fbf_jav_tha_gam_tml_yor_tsw_tur_cze_dut_azi_moo_vie_heb_bam_zul_dyu	-0.180694125353375	-0.426628414875251	0.670635957820587
38	amr_hin_lda_guj_amh_heb_tig_krd_tur_aze_zul_sun_tsw_mol_lat_bsq_arw_gam_dgb_cnt_ita_por_igb_bos_dyu_bul_est_moo_bam_fin_dut_anl_geo_urd_rus_lit_spa_wly_sid_fre_hun_yor_ind_slo_jav_jpn_tml_kor_prs_glc_tsn_alb_mly_afr_hau_tag_mnd_pan_bem_nor_aeg_ger_ben_svk_mcd_qcu_ukr_rom_swe_xho_chh_cze_owc_grk_mao_scr_akn_eng_cic_bat_tha_sod_knd_swt_ewe_azi_pol_ctl_uzb_fbf_vie_mlt_swa_ses_ven	0.033800876694499	0.0797142454988161	0.93663581045421
39	tig_bos_tsw_dut_aeg_mlt_hau_urd_tur_uzb_cic_mao_dgb_ben_ukr_bsq_por_amh_yor_mnd_bul_lit_xho_swe_swt_pan_est_ewe_akn_hun_lat_amr_geo_rus_fre_krd_slo_wly_anl_scr_fin_fbf_jav_eng_bat_jpn_knd_kor_hin_cze_ses_grk_mly_rom_sid_ind_cnt_alb_dyu_arw_sod_ctl_pol_prs_svk_qcu_nor_guj_mcd_zul_owc_mol_heb_spa_sun_glc_tsn_afr_lda_tag_tha_chh_tml_igb_bem_azi_ger_ita_aze_bam_vie_gam_swa_ven_moo	0.0619444073560847	0.145735581398848	0.884445542868402
40	amh_urd_moo_svk_heb_wly_aeg_rom_tur_azi_ses_sun_zul_cze_krd_bsq_scr_sod_yor_cnt_hin_afr_swt_grk_bem_spa_hun_dgb_bam_est_ita_anl_geo_prs_ben_fre_ger_mlt_tig_guj_fin_tsw_jav_ukr_mao_jpn_tml_kor_bos_eng_cic_pan_ind_mol_owc_tag_mnd_glc_ven_lit_sid_alb_por_nor_ctl_qcu_lat_bul_pol_igb_amr_slo_chh_mcd_bat_rus_ewe_dut_lda_mly_tha_hau_knd_tsn_swa_aze_swe_arw_uzb_xho_vie_gam_akn_fbf_dyu	-0.313277091741509	-0.741054235505228	0.460527645085663
41	sod_cze_akn_krd_mlt_heb_owc_eng_tur_uzb_dgb_ind_yor_bos_urd_bsq_swe_anl_moo_mnd_pan_alb_dyu_ukr_bem_afr_est_fbf_tsn_hun_por_hau_geo_rom_nor_grk_spa_wly_gam_dut_fin_ewe_mly_ger_tag_jpn_knd_kor_rus_lit_lda_scr_bat_pol_aeg_mao_cnt_ita_xho_prs_amh_fre_glc_slo_svk_qcu_bul_mcd_hin_ven_chh_ctl_sid_arw_jav_mol_cic_guj_bam_sun_tha_tig_tml_swt_zul_azi_ben_lat_aze_igb_vie_amr_swa_ses_tsw	-0.177620952642359	-0.418959944696699	0.676211468150525
42	heb_spa_akn_ger_gam_owc_anl_prs_azi_uzb_dgb_jav_swa_svk_pan_bsq_cze_sod_cic_cnt_swe_mol_fbf_mcd_tsn_afr_hun_ven_swt_est_eng_amr_geo_dut_ctl_rom_rus_sid_chh_glc_fin_bem_mly_por_ind_jpn_tml_kor_ita_guj_igb_urd_sun_pol_wly_mao_mnd_slo_dyu_lat_amh_krd_nor_arw_alb_qcu_fre_hin_ukr_zul_hau_grk_mlt_bul_bat_ben_moo_bos_tsw_tag_tha_tig_knd_xho_yor_tur_lit_scr_aze_ses_vie_aeg_ewe_bam_lda	-0.610310303231538	-1.45775442675692	0.148276909289589
43	chh_grk_bam_afr_owc_gam_hau_svk_azi_tur_ses_mao_moo_alb_eng_bsq_hin_aeg_xho_cnt_nor_mol_ewe_ukr_cic_mcd_fin_swt_igb_est_pan_mlt_geo_ctl_dut_ita_cze_heb_sid_swe_hun_tsn_mly_spa_tag_jpn_tml_kor_bul_pol_zul_slo_jav_ben_amr_ind_mnd_arw_fbf_prs_tig_rus_guj_krd_bos_qcu_urd_scr_lat_ven_sod_fre_amh_ger_sun_lit_swa_rom_lda_bat_tha_anl_knd_yor_dgb_uzb_glc_por_aze_bem_vie_wly_tsw_dyu_akn	-0.420367468040249	-0.997545053244898	0.321088479095536
44	amh_krd_moo_nor_tig_mlt_sid_por_aze_uzb_swt_mao_zul_prs_ita_bsq_ukr_owc_swa_cnt_spa_swe_cic_dut_ven_ger_fin_bam_dgb_est_svk_sod_geo_rus_slo_mol_hin_anl_aeg_cze_hun_xho_ind_scr_tag_jpn_knd_kor_glc_afr_igb_bos_bat_bul_wly_jav_mnd_pan_ses_pol_amr_lat_urd_grk_ben_qcu_arw_fre_alb_tsw_gam_rom_hau_mcd_sun_ctl_akn_eng_fbf_mly_tha_chh_tml_lda_yor_tur_lit_guj_azi_dyu_vie_heb_tsn_bem_ewe	-0.172737054945932	-0.407961847813414	0.684239375176317
45	tig_prs_zul_svk_sod_amh_aeg_cze_azi_aze_dyu_sun_tsw_ctl_ita_bsq_bos_owc_ewe_cnt_guj_grk_tsn_krd_ses_urd_est_akn_lda_fin_lit_wly_geo_dut_ger_arw_afr_sid_mlt_eng_hun_igb_ind_hin_mly_jpn_knd_kor_rom_ben_moo_mol_tag_glc_amr_bat_mnd_pan_swa_ukr_anl_swe_rus_nor_alb_qcu_fre_por_slo_bam_heb_bul_gam_spa_jav_pol_yor_scr_swt_mao_tha_hau_tml_xho_fbf_uzb_lat_mcd_tur_bem_vie_chh_cic_ven_dgb	0.741838793688812	1.77077804917315	0.079874077625495
46	tig_slo_dyu_afr_sod_mlt_aeg_por_tur_aze_igb_tag_akn_guj_svk_bsq_pol_chh_bam_mnd_ben_grk_ses_ger_zul_rom_est_tsw_fbf_fin_lat_anl_geo_ukr_rus_ctl_scr_wly_hau_mcd_hun_swa_bat_krd_mly_jpn_tml_kor_alb_ita_lda_pan_ind_urd_amh_sun_cnt_spa_tsn_arw_gam_swe_eng_bos_cze_qcu_fre_prs_nor_ven_heb_hin_amr_dut_mao_glc_yor_lit_cic_jav_tha_sid_knd_bem_xho_azi_bul_mol_uzb_ewe_vie_owc_moo_swt_dgb	0.224171865024209	0.52754545327773	0.599071209714094
47	mlt_ben_ses_por_sod_hau_gam_fre_aze_uzb_dyu_bat_ven_rom_lit_bsq_pan_anl_tsw_mnd_nor_mol_cic_dut_dgb_ctl_est_swa_bam_hun_rus_wly_geo_svk_alb_hin_grk_tig_amr_prs_fin_fbf_sun_bos_ind_jpn_knd_kor_slo_krd_akn_swe_mly_lat_owc_tag_cnt_glc_moo_ukr_heb_afr_ger_ita_cze_qcu_mcd_pol_arw_tsn_aeg_urd_amh_guj_mao_eng_ewe_bul_bem_jav_tha_chh_tml_igb_zul_azi_scr_spa_tur_xho_vie_sid_yor_lda_swt	0.173352134728357	0.409050312229482	0.683443228486986
48	sod_svk_akn_swe_aeg_gam_amh_rus_uzb_tur_ses_jav_yor_pan_mcd_bsq_hin_hau_moo_cnt_nor_ita_tsw_ctl_swt_mol_hun_fbf_swa_est_krd_anl_geo_guj_alb_ger_glc_mlt_wly_bos_fin_dyu_sun_grk_bat_jpn_knd_kor_rom_dut_lda_prs_ind_fre_owc_mly_mnd_scr_zul_eng_sid_spa_arw_afr_ben_qcu_bul_urd_lit_xho_tig_slo_amr_cze_tag_ukr_bam_pol_igb_mao_tha_heb_tml_ewe_tsn_azi_lat_por_aze_bem_vie_chh_dgb_ven_cic	-0.054991765966904	-0.129467147777194	0.897267618618273
49	amr_hin_tsw_dut_sod_aeg_hau_slo_azi_aze_lda_ind_akn_bos_grk_bsq_bul_amh_xho_mnd_eng_glc_dgb_arw_ewe_urd_est_ven_bem_hun_prs_chh_geo_lat_rom_ukr_fre_gam_sid_spa_fin_zul_sun_ita_mly_jpn_tml_kor_scr_afr_igb_swe_bat_mol_mlt_mao_cnt_svk_moo_alb_owc_pan_ctl_mcd_krd_qcu_rus_pol_nor_yor_wly_por_tig_cze_jav_guj_dyu_ben_bam_tag_tha_anl_knd_swt_tsn_tur_lit_ger_uzb_ses_vie_heb_cic_swa_fbf	-1.02025638235348	-2.48428230457986	0.0147704749760576
50	amr_ita_lda_cze_sod_tig_heb_pol_tur_uzb_cic_ind_ses_scr_rus_bsq_lat_anl_fbf_cnt_bos_spa_xho_nor_moo_bul_hun_akn_zul_fin_pan_aeg_geo_guj_eng_dut_glc_amh_sid_ctl_est_dyu_bat_urd_mao_jpn_tml_kor_arw_por_bam_ukr_tag_swe_chh_mly_mnd_slo_tsn_hin_hau_rom_ger_afr_ben_qcu_lit_alb_prs_dgb_gam_mol_wly_mcd_jav_fre_ewe_grk_ven_sun_tha_mlt_knd_igb_yor_azi_krd_svk_aze_bem_vie_owc_swa_swt_tsw	-0.911244144009586	-2.20829320536832	0.0296817614391368
51	aeg_grk_ven_slo_amr_hau_anl_mcd_azi_tur_fbf_sun_tsw_swe_pol_bsq_rus_tig_lda_mnd_alb_ger_cic_ctl_yor_ita_est_xho_zul_fin_guj_amh_geo_pan_lit_krd_dut_heb_sod_hin_hun_ewe_tag_bul_bat_jpn_knd_kor_eng_ben_igb_fre_mao_svk_gam_jav_cnt_urd_dyu_mol_wly_por_cze_rom_prs_qcu_bos_arw_glc_akn_sid_spa_owc_afr_ind_scr_tsn_nor_moo_mly_tha_mlt_tml_swa_bem_aze_lat_ukr_uzb_bam_vie_chh_swt_dgb_ses	-0.938594111338125	-2.27731293676212	0.0250594281882013
52	sod_urd_bam_ita_wly_sid_mlt_mol_aze_uzb_dyu_sun_moo_mcd_hin_bsq_pol_chh_ses_cnt_ctl_lit_lda_ben_swa_glc_fin_zul_tsn_est_grk_tig_geo_swe_prs_svk_dut_amh_gam_cze_hun_akn_tag_guj_mly_jpn_knd_kor_alb_bul_tsw_lat_jav_rom_owc_mao_mnd_eng_igb_scr_anl_fre_ger_slo_bos_qcu_ukr_por_rus_yor_aeg_krd_amr_arw_ind_afr_bem_pan_cic_bat_tha_hau_tml_ven_swt_azi_spa_nor_tur_xho_vie_heb_ewe_fbf_dgb	0.404066996840296	0.953751198059916	0.342682031876068
53	sod_hin_bam_krd_owc_wly_heb_urd_uzb_aze_tsw_mao_yor_dut_lit_bsq_lat_gam_swa_cnt_eng_prs_swt_rus_lda_ctl_hun_ses_fbf_est_ita_amh_geo_pol_mol_nor_grk_amr_sid_afr_fin_ven_ind_glc_tag_jpn_knd_kor_cze_arw_cic_swe_mly_mcd_chh_jav_mnd_alb_moo_ger_anl_ukr_rom_scr_spa_qcu_slo_ben_fre_akn_tig_bul_mlt_svk_sun_pan_dgb_por_zul_bat_tha_aeg_tml_tsn_dyu_azi_guj_bos_tur_ewe_vie_hau_igb_xho_bem	-0.263862924059112	-0.6245905852172	0.533769151948395
54	gam_nor_tsn_bos_amh_wly_mlt_ger_azi_aze_swt_mly_zul_bul_urd_bsq_ben_anl_akn_mnd_arw_hin_dgb_dut_ven_ita_fin_tsw_cic_est_glc_tig_geo_lat_swe_spa_grk_sod_aeg_lit_hun_bem_ind_ctl_bat_jpn_tml_kor_krd_pan_lda_ukr_tag_alb_hau_mao_cnt_por_fbf_rom_amr_mcd_pol_fre_guj_qcu_eng_mol_scr_ses_sid_cze_heb_afr_jav_rus_dyu_svk_xho_sun_tha_chh_knd_bam_ewe_uzb_slo_prs_tur_moo_vie_owc_yor_swa_igb	0.696915554557489	1.65077244551259	0.102158276393726
55	gam_hin_bam_spa_owc_sid_wly_krd_uzb_azi_swt_mao_lda_nor_rom_bsq_ita_hau_tsw_mnd_guj_dut_dgb_mol_yor_ben_hun_swa_fbf_fin_svk_amh_geo_arw_ger_grk_afr_sod_heb_fre_est_zul_jav_ukr_bat_jpn_knd_kor_rus_pan_tsn_cze_tag_mcd_chh_ind_cnt_urd_igb_eng_aeg_bos_ctl_lat_prs_qcu_alb_scr_glc_dyu_amr_bul_tig_pol_mly_swe_ewe_por_moo_sun_tha_anl_tml_xho_ses_tur_lit_slo_aze_cic_vie_mlt_akn_ven_bem	0.181277573046772	0.427032963566054	0.670342330606319
56	sod_arw_ven_scr_hau_mlt_aeg_ita_tur_aze_igb_sun_akn_prs_ben_bsq_lit_tig_tsn_cnt_bul_pan_xho_cze_fbf_mcd_hun_ses_dgb_fin_nor_owc_geo_pol_glc_grk_rus_gam_chh_eng_est_moo_mao_spa_mly_jpn_knd_kor_por_swe_swa_alb_bat_ger_heb_jav_mnd_dut_bam_guj_anl_krd_rom_ctl_afr_qcu_mol_slo_lat_cic_sid_hin_amh_ukr_ind_bos_bem_fre_zul_tag_tha_amr_tml_dyu_swt_azi_svk_urd_uzb_lda_vie_wly_tsw_ewe_yor	-0.261982873310755	-0.618783840760595	0.537571501125587
57	owc_alb_igb_spa_sod_amr_wly_lit_azi_aze_ven_sun_xho_nor_ben_bsq_slo_aeg_tsn_cnt_bul_swe_zul_cze_tsw_guj_est_swa_swt_fin_hin_gam_geo_ctl_mol_pol_afr_mlt_chh_eng_hun_ewe_mly_krd_tag_jpn_tml_kor_dut_por_lda_grk_bat_pan_anl_ind_mnd_arw_moo_glc_hau_rom_lat_rus_ger_qcu_mcd_ukr_prs_bam_sid_bos_tig_fre_jav_urd_dgb_svk_cic_mao_tha_heb_knd_yor_ses_tur_scr_ita_uzb_dyu_vie_amh_bem_fbf_akn	-0.116138314329066	-0.274074140464504	0.784635478377239
58	aeg_urd_bam_swe_amr_anl_gam_ben_tur_azi_yor_sun_dgb_pol_grk_bsq_por_tig_igb_mnd_fre_arw_akn_prs_fbf_bos_hun_moo_tsw_fin_mol_chh_geo_ukr_ger_dut_eng_heb_hau_svk_est_xho_mao_nor_jav_jpn_knd_kor_krd_glc_ses_rus_ind_bul_owc_bat_cnt_guj_ven_pan_wly_afr_hin_scr_slo_qcu_lat_ctl_lit_bem_sod_ita_mlt_rom_tag_spa_lda_mcd_dyu_mly_tha_sid_tml_tsn_ewe_aze_cze_alb_uzb_swt_vie_amh_swa_zul_cic	-0.111091677153933	-0.261733086933603	0.794106037299606
59	heb_lit_lda_rom_sod_anl_hau_lat_tur_azi_xho_mao_ven_arw_guj_bsq_afr_amh_tsw_mnd_slo_dut_fbf_hin_zul_urd_est_yor_dyu_fin_fre_owc_geo_scr_alb_pan_svk_mlt_amr_ukr_hun_bam_ind_eng_bat_jpn_tml_kor_grk_swe_igb_pol_jav_ctl_chh_mly_cnt_bul_ewe_bos_wly_ger_nor_ben_ita_qcu_por_mcd_rus_moo_tig_glc_aeg_mol_sun_krd_bem_cze_swa_tag_tha_gam_knd_ses_dgb_uzb_prs_spa_aze_swt_vie_sid_akn_tsn_cic	-0.175079530304719	-0.412860813656553	0.680658896465786
60	wly_slo_akn_ctl_amh_hau_tig_eng_uzb_azi_cic_mly_bem_arw_por_bsq_ger_sod_tsw_mnd_ita_krd_yor_guj_dgb_mol_hun_ses_fbf_est_hin_anl_geo_pan_ukr_ben_dut_heb_amr_pol_fin_ewe_sun_urd_jav_jpn_knd_kor_rus_mcd_dyu_afr_bat_nor_sid_ind_cnt_scr_bam_alb_gam_grk_prs_swe_rom_qcu_lit_bul_glc_lda_aeg_cze_mlt_fre_tag_svk_xho_lat_swt_mao_tha_owc_tml_igb_moo_tur_spa_bos_aze_ven_vie_chh_tsn_zul_swa	-0.364575184643398	-0.864920622282499	0.389307922873569
61	sid_nor_lda_ukr_anl_hau_amh_guj_azi_aze_swt_mao_fbf_grk_svk_bsq_lit_tig_igb_cnt_arw_rus_xho_dut_swa_ger_est_bem_dyu_fin_ctl_wly_geo_eng_swe_afr_alb_amr_chh_krd_hun_tsn_mly_mcd_bat_jpn_knd_kor_pan_mol_ewe_fre_tag_slo_gam_ind_mnd_urd_zul_glc_heb_lat_por_spa_cze_qcu_hin_pol_bos_cic_mlt_ita_aeg_prs_jav_scr_bam_rom_ses_sun_tha_owc_tml_ven_dgb_uzb_bul_ben_tur_tsw_vie_sod_akn_yor_moo	0.766689993073191	1.81776162619056	0.0723204007206167
62	mlt_mcd_fbf_arw_tig_wly_owc_eng_uzb_tur_zul_sun_akn_prs_guj_bsq_ctl_heb_dgb_cnt_pan_scr_igb_cze_tsw_krd_hun_lda_bem_fin_lit_anl_geo_pol_nor_fre_spa_gam_amh_ben_est_bam_jav_slo_ind_jpn_tml_kor_bos_ita_tsn_hin_bat_ukr_aeg_mly_mnd_rus_cic_ger_sod_glc_por_swe_alb_qcu_mol_afr_lat_ewe_chh_grk_hau_bul_mao_svk_moo_rom_xho_tag_tha_sid_knd_dyu_ven_azi_dut_urd_aze_swa_vie_amr_ses_yor_swt	-0.125381837516116	-0.295684649350892	0.768130110295608
63	gam_bos_moo_lit_amh_sod_owc_slo_tur_azi_dgb_sun_dyu_prs_ita_bsq_glc_aeg_tsw_cnt_lat_spa_swa_urd_fbf_svk_fin_lda_bem_hun_alb_hau_geo_afr_por_pan_dut_tig_heb_cze_est_ses_bat_ctl_ind_jpn_knd_kor_bul_eng_tsn_arw_mly_nor_anl_tag_mnd_grk_ewe_guj_sid_swe_ben_pol_scr_qcu_ukr_rom_krd_cic_wly_mcd_mlt_hin_jav_fre_akn_mol_swt_mao_tha_amr_tml_yor_igb_aze_rus_ger_uzb_zul_vie_chh_bam_ven_xho	-0.146318535081173	-0.344917785699139	0.730935018363107
64	mlt_fre_cic_arw_hau_chh_amr_scr_tur_uzb_tsw_tag_yor_prs_afr_bsq_bos_wly_akn_mnd_ben_glc_moo_por_tsn_ctl_est_bem_swa_fin_hin_gam_geo_spa_grk_eng_mol_sod_amh_bul_hun_lda_ind_rom_mly_jpn_knd_kor_svk_lat_swt_ukr_jav_rus_tig_bat_cnt_alb_igb_slo_owc_dut_urd_nor_krd_qcu_cze_lit_pan_dgb_heb_swe_anl_guj_sun_ita_bam_pol_ses_mao_tha_aeg_tml_fbf_zul_azi_ger_mcd_aze_xho_vie_sid_dyu_ewe_ven	0.0225644193270133	0.0531456235149815	0.957729874794976
65	aeg_ben_ewe_bul_hau_owc_amr_fre_uzb_aze_fbf_tag_ses_por_spa_bsq_krd_sid_zul_cnt_cze_ctl_xho_mcd_igb_pol_hun_dgb_tsw_est_bos_amh_geo_dut_nor_eng_rom_chh_mlt_hin_fin_cic_mly_alb_ind_jpn_tml_kor_glc_ita_swt_afr_sun_prs_tig_jav_mnd_mol_yor_guj_gam_urd_svk_swe_ger_qcu_scr_ukr_pan_lda_wly_grk_heb_lit_bat_arw_bam_lat_dyu_mao_tha_sod_knd_akn_swa_azi_slo_rus_tur_tsn_vie_anl_moo_bem_ven	-0.371974207512012	-0.881255817921467	0.380451255614765
66	tig_pan_bam_swe_mlt_wly_owc_hin_azi_uzb_fbf_sun_cic_ben_lat_bsq_dut_hau_moo_mnd_ukr_glc_ewe_alb_akn_scr_hun_dyu_zul_est_bos_amh_geo_rus_ger_eng_mol_gam_aeg_cze_fin_bem_ind_nor_mly_jpn_knd_kor_ctl_guj_dgb_fre_bat_pol_heb_jav_cnt_svk_tsw_ita_amr_bul_por_grk_slo_qcu_afr_urd_lit_swa_sid_arw_sod_krd_mao_mcd_igb_rom_tsn_tag_tha_anl_tml_xho_ven_tur_spa_prs_aze_swt_vie_chh_ses_yor_lda	-0.494244145088088	-1.17480260162053	0.243072947482079
67	sod_rus_bam_fre_amr_wly_chh_bul_uzb_azi_swa_mly_bem_swe_afr_bsq_lat_gam_yor_cnt_svk_bos_lda_spa_dyu_rom_fin_fbf_ven_hun_ukr_mlt_geo_dut_grk_lit_slo_anl_aeg_guj_est_cic_jav_arw_mao_jpn_tml_kor_nor_prs_dgb_cze_tag_pol_sid_bat_mnd_mol_tsw_eng_heb_ger_ben_urd_krd_qcu_scr_alb_hin_igb_hau_ctl_owc_ita_ind_mcd_xho_pan_ewe_sun_tha_tig_knd_moo_zul_aze_por_glc_tur_ses_vie_amh_tsn_swt_akn	0.28202492526765	0.666806292014495	0.506546857368235
68	amr_pan_cic_dut_aeg_anl_hau_spa_azi_aze_bem_bat_yor_ben_ctl_bsq_pol_sod_dyu_mnd_swe_hin_igb_prs_dgb_cze_hun_lda_bam_est_scr_sid_geo_guj_svk_mol_lat_amh_chh_ger_fin_xho_tag_glc_mao_jpn_knd_kor_krd_urd_akn_eng_jav_bul_wly_ind_cnt_ukr_ses_arw_owc_ita_rom_mcd_rus_qcu_alb_grk_bos_ewe_gam_slo_heb_por_sun_nor_zul_lit_swt_mly_tha_tig_tml_tsw_tsn_tur_afr_fre_uzb_fbf_vie_mlt_moo_swa_ven	-0.477840658686132	-1.13416386941388	0.259640831655916
69	tig_glc_zul_nor_heb_hau_mlt_urd_aze_tur_dyu_ind_lda_ctl_guj_bsq_afr_amh_swa_cnt_por_ben_bem_slo_ven_hin_est_swt_moo_fin_cze_aeg_geo_svk_lit_pan_dut_wly_chh_rom_hun_igb_jav_eng_sun_jpn_knd_kor_arw_fre_ses_mol_bat_ger_gam_mly_mnd_scr_ewe_swe_sid_bul_mcd_krd_bos_qcu_ukr_pol_spa_tsw_owc_prs_anl_ita_tag_rus_tsn_grk_yor_mao_tha_amr_tml_bam_cic_uzb_alb_lat_azi_xho_vie_sod_akn_dgb_fbf	-0.292950205445773	-0.693288668876525	0.489856266814072
70	wly_eng_zul_grk_amh_amr_hau_hin_tur_azi_tsw_mly_dgb_bul_bos_bsq_rom_gam_ses_cnt_pan_rus_bam_swe_igb_afr_est_tsn_cic_fin_lat_aeg_geo_dut_prs_krd_ukr_chh_sod_slo_hun_swa_tag_ctl_jav_jpn_tml_kor_nor_scr_moo_cze_mao_glc_mlt_bat_mnd_ita_xho_arw_tig_svk_mol_fre_urd_qcu_ben_lit_por_bem_heb_guj_owc_ger_ind_mcd_akn_pol_swt_sun_tha_sid_knd_ven_yor_uzb_spa_alb_aze_ewe_vie_anl_fbf_lda_dyu	-0.00820501312351893	-0.0193340070565483	0.984616075089613
71	sid_ita_bam_pan_heb_sod_chh_lat_azi_tur_dgb_bat_bem_bos_cze_bsq_urd_owc_tsn_mnd_scr_rus_igb_arw_cic_afr_hun_moo_xho_est_ctl_anl_geo_fre_prs_mcd_pol_hau_wly_nor_fin_fbf_ind_glc_jav_jpn_tml_kor_hin_guj_ses_alb_mao_ben_amh_sun_cnt_slo_tsw_dut_gam_lit_svk_eng_spa_qcu_bul_por_rom_yor_tig_mol_amr_swe_mly_ger_swa_ukr_dyu_tag_tha_aeg_knd_ven_zul_aze_krd_grk_uzb_lda_vie_mlt_ewe_akn_swt	-0.349680938863964	-0.828208710951907	0.409672689545224
72	sod_bos_bam_pol_owc_heb_sid_lit_tur_azi_tsn_ind_fbf_swe_guj_bsq_svk_amr_ses_cnt_ben_ctl_swa_ukr_xho_scr_fin_dgb_lda_hun_mcd_anl_geo_prs_rom_afr_nor_wly_gam_urd_est_swt_jav_mol_tag_jpn_knd_kor_ita_rus_bem_pan_sun_hin_amh_bat_mnd_krd_tsw_glc_aeg_fre_ger_cze_eng_qcu_spa_por_dut_akn_mlt_bul_tig_arw_mly_lat_ewe_alb_cic_mao_tha_chh_tml_yor_moo_aze_slo_grk_uzb_igb_vie_hau_ven_zul_dyu	-0.20157613777671	-0.476368041777305	0.634929492339756
73	anl_prs_moo_mol_tig_sid_amr_svk_aze_tur_lda_ind_igb_pan_ctl_bsq_glc_hau_tsn_mnd_ukr_eng_bem_grk_dgb_scr_fin_bam_swa_hun_cze_owc_geo_lit_lat_ita_slo_chh_mlt_hin_est_swt_sun_mcd_mly_jpn_knd_kor_guj_spa_tsw_arw_bat_fre_sod_tag_cnt_pol_ven_rus_heb_ben_urd_por_dut_qcu_krd_nor_afr_yor_aeg_bos_gam_rom_mao_ger_xho_alb_dyu_jav_tha_wly_tml_fbf_ewe_azi_bul_swe_uzb_akn_vie_amh_cic_zul_ses	-0.110586872911607	-0.26094189528896	0.794714270011362
74	heb_hin_bem_ukr_sod_owc_amh_mcd_azi_tur_swt_jav_cic_cze_ben_bsq_grk_hau_ven_cnt_nor_fre_moo_dut_igb_rom_hun_xho_swa_est_scr_aeg_geo_ger_pan_arw_krd_gam_wly_bul_fin_dgb_mly_prs_ind_jpn_knd_kor_rus_swe_dyu_eng_mao_lit_sid_bat_mnd_afr_lda_alb_tig_mol_lat_slo_ctl_qcu_urd_pol_glc_yor_anl_svk_amr_guj_tag_bos_akn_por_zul_sun_tha_mlt_tml_ses_ewe_uzb_ita_spa_aze_bam_vie_chh_tsw_tsn_fbf	-0.167570737658606	-0.395303634586344	0.69352409592488
75	sod_pol_bem_lit_mlt_gam_aeg_slo_azi_aze_ven_tag_bam_grk_hin_bsq_ben_anl_ewe_cnt_urd_bos_igb_eng_tsw_swe_est_yor_akn_hun_por_owc_geo_mol_arw_ita_nor_chh_sid_afr_fin_swt_jav_mcd_mao_jpn_tml_kor_pan_ger_dgb_alb_sun_cze_heb_mly_mnd_lat_tsn_rus_amr_guj_prs_krd_spa_qcu_rom_ukr_dut_dyu_hau_svk_wly_bul_ind_fre_cic_ctl_zul_bat_tha_tig_knd_lda_ses_uzb_glc_scr_tur_fbf_vie_amh_swa_xho_moo	0.554302179376373	1.30870712624465	0.193858410018913
76	mlt_arw_ses_nor_tig_wly_sod_ita_uzb_azi_dyu_sun_ewe_lat_scr_bsq_rom_aeg_swa_mnd_alb_pan_bam_mcd_dgb_krd_hun_ven_zul_fin_eng_hau_geo_mol_swe_grk_bos_owc_gam_lit_est_cic_ind_guj_mao_jpn_knd_kor_pol_ctl_lda_urd_tag_hin_heb_jav_cnt_rus_xho_slo_amr_ger_afr_dut_ben_qcu_svk_por_prs_tsw_chh_fre_anl_ukr_bat_spa_yor_bul_moo_mly_tha_sid_tml_fbf_tsn_aze_glc_cze_tur_bem_vie_amh_akn_igb_swt	-0.202944447722646	-0.478710272218605	0.633268330584928
77	heb_ctl_igb_afr_wly_sid_chh_guj_uzb_tur_tsw_bat_bem_lit_slo_bsq_glc_amh_swa_mnd_dut_prs_cic_scr_xho_ben_fin_fbf_bam_hun_arw_tig_geo_svk_grk_lat_swe_aeg_gam_ger_est_moo_sun_mol_tag_jpn_knd_kor_rom_cze_akn_por_jav_urd_sod_mly_cnt_pan_dyu_alb_mlt_ita_eng_bul_spa_qcu_fre_rus_bos_swt_amr_mcd_owc_krd_mao_pol_yor_hin_tsn_ind_tha_anl_tml_ses_ven_aze_nor_ukr_azi_zul_vie_hau_dgb_lda_ewe	-0.272505360245984	-0.645941180092616	0.519908152311708
78	heb_prs_ses_urd_anl_mlt_owc_spa_azi_tur_zul_ind_swa_ger_lit_bsq_bos_sid_akn_mnd_cze_rus_bem_pol_lda_glc_fin_cic_xho_hun_lat_amr_geo_arw_fre_rom_afr_amh_sod_ita_est_igb_tag_bul_mao_jpn_tml_kor_pan_ben_fbf_slo_sun_grk_hau_mly_cnt_eng_dyu_nor_aeg_krd_hin_swe_svk_qcu_scr_mol_ctl_tsw_gam_guj_tig_ukr_bat_por_ven_dut_moo_jav_tha_wly_knd_dgb_swt_aze_mcd_alb_uzb_yor_vie_chh_ewe_bam_tsn	0.161960496611847	0.380981972649069	0.704085546841591
79	sod_rus_tsn_arw_anl_aeg_gam_pan_aze_uzb_lda_ind_ven_grk_swe_bsq_rom_tig_dgb_cnt_urd_lit_moo_eng_swa_ita_hun_cic_tsw_fin_lat_hau_geo_bos_afr_mol_guj_heb_mlt_nor_est_dyu_tag_cze_bat_jpn_knd_kor_spa_ukr_ses_pol_mly_bul_owc_jav_mnd_ben_zul_por_amr_fre_svk_dut_prs_qcu_ctl_alb_ger_swt_wly_scr_sid_mcd_sun_hin_yor_slo_fbf_mao_tha_chh_tml_igb_bem_tur_glc_krd_azi_akn_vie_amh_ewe_bam_xho	-0.741695779604738	-1.78308274597871	0.0778354256198789
80	sod_urd_cic_grk_aeg_mlt_hau_glc_uzb_aze_dyu_mly_yor_hin_mol_bsq_afr_owc_dgb_cnt_dut_swe_ses_alb_bem_krd_hun_fbf_igb_est_lat_anl_geo_ukr_pan_pol_eng_wly_sid_fre_fin_lda_sun_ben_tag_jpn_knd_kor_ita_bos_ven_ctl_ind_slo_amh_jav_mnd_spa_tsw_scr_chh_cze_bul_guj_nor_qcu_rom_ger_mcd_xho_gam_por_tig_prs_mao_arw_moo_svk_tsn_bat_tha_amr_tml_ewe_swa_tur_rus_lit_azi_akn_vie_heb_zul_swt_bam	-0.547743805843566	-1.3054751319805	0.19495151945092
81	gam_mcd_igb_lat_aeg_sid_sod_pol_uzb_aze_cic_tag_tsn_ita_scr_bsq_ger_amr_tsw_mnd_pan_ctl_moo_por_zul_glc_hun_fbf_ses_est_bul_amh_geo_arw_bos_spa_prs_anl_owc_fre_fin_swa_jav_swe_bat_jpn_knd_kor_dut_rus_dgb_cze_mly_rom_hau_sun_cnt_ben_xho_urd_heb_grk_ukr_eng_slo_qcu_afr_nor_svk_swt_wly_lit_mlt_alb_mao_hin_ewe_guj_bem_ind_tha_tig_tml_lda_dyu_tur_mol_krd_azi_akn_vie_chh_bam_yor_ven	0.464984588518532	1.09638712646634	0.275740353296718
82	aeg_fre_ses_urd_heb_hau_amh_slo_azi_tur_yor_mao_dgb_bos_grk_bsq_ctl_chh_moo_mnd_arw_afr_zul_cze_cic_ger_hun_swt_bem_est_por_mlt_geo_pol_bul_hin_glc_wly_anl_scr_fin_igb_ind_ben_sun_jpn_tml_kor_dut_prs_akn_ita_tag_ukr_tig_bat_cnt_mcd_swa_rom_sid_rus_krd_alb_svk_qcu_nor_lit_swe_tsn_gam_lat_amr_pan_jav_guj_ewe_eng_dyu_mly_tha_sod_knd_bam_fbf_aze_mol_spa_uzb_ven_vie_owc_xho_tsw_lda	-0.450664744018816	-1.07058009308725	0.287128880351717
83	aeg_hin_bem_urd_sid_amh_wly_mol_uzb_azi_moo_mao_dyu_lit_alb_bsq_scr_chh_bam_mnd_mcd_rom_swt_pol_akn_guj_hun_dgb_tsn_est_ita_gam_geo_afr_svk_cze_lat_sod_mlt_bul_fin_ses_jav_prs_ind_jpn_knd_kor_eng_ctl_ewe_grk_bat_rus_anl_tag_cnt_swe_xho_spa_heb_ukr_dut_bos_glc_qcu_ben_krd_fre_igb_hau_arw_amr_ger_mly_slo_cic_nor_yor_sun_tha_tig_tml_swa_lda_aze_por_pan_tur_ven_vie_owc_fbf_zul_tsw	0.200893771329758	0.472444108066185	0.637716619895714
84	amr_spa_moo_afr_aeg_mlt_gam_arw_azi_tur_bem_tag_cic_guj_hin_bsq_ben_sid_tsw_cnt_pan_svk_tsn_ita_dgb_grk_fin_swa_lda_est_ctl_tig_geo_por_alb_bos_rom_owc_heb_prs_hun_ses_ind_ger_mao_jpn_tml_kor_glc_ukr_xho_krd_jav_slo_anl_sun_mnd_mol_ven_scr_sod_nor_lit_dut_rus_qcu_eng_cze_mcd_akn_hau_pol_amh_lat_mly_fre_swt_urd_igb_bat_tha_chh_knd_yor_dyu_uzb_bul_swe_aze_ewe_vie_wly_fbf_zul_bam	0.423040100368979	0.996341528856616	0.321669567902638
85	gam_ger_dgb_swe_sod_heb_amh_mol_azi_tur_tsn_mao_ven_por_ukr_bsq_spa_chh_xho_mnd_lit_pol_ses_svk_dyu_eng_est_fbf_moo_fin_pan_owc_geo_lat_dut_rus_grk_anl_wly_krd_hun_bam_bat_ita_tag_jpn_knd_kor_prs_bul_tsw_hin_mly_slo_sid_sun_cnt_scr_swa_afr_amr_ben_mcd_rom_nor_qcu_arw_guj_urd_lda_tig_bos_aeg_glc_jav_cze_bem_alb_ewe_ind_tha_mlt_tml_yor_swt_aze_ctl_fre_uzb_cic_vie_hau_akn_zul_igb	0.16388586493053	0.386004700561442	0.700374821846534
86	amr_urd_zul_mol_gam_tig_hau_lit_tur_uzb_bam_mly_akn_glc_bul_bsq_ger_wly_cic_cnt_bos_ita_ven_ctl_igb_slo_hun_lda_xho_est_dut_owc_geo_grk_rom_por_spa_sod_amh_krd_fin_swa_jav_ukr_tag_jpn_tml_kor_mcd_prs_yor_arw_mao_hin_mlt_bat_mnd_afr_ses_lat_aeg_nor_guj_rus_svk_qcu_eng_ben_swe_dgb_chh_cze_sid_pol_ind_fre_tsw_alb_tsn_sun_tha_heb_knd_swt_bem_azi_scr_pan_aze_fbf_vie_anl_ewe_dyu_moo	-0.704169483783839	-1.68978662704535	0.0944184800680039
87	mlt_mcd_swt_mol_aeg_amr_owc_slo_aze_uzb_akn_sun_zul_ben_urd_bsq_ger_gam_fbf_mnd_krd_fre_moo_lit_swa_swe_fin_ewe_tsn_hun_ctl_chh_geo_rom_guj_nor_rus_sid_hau_alb_est_bem_mly_por_ind_jpn_tml_kor_arw_hin_igb_grk_jav_eng_sod_bat_cnt_ukr_lda_svk_heb_lat_cze_prs_pol_qcu_scr_bul_ita_cic_anl_dut_amh_afr_tag_spa_dyu_pan_yor_mao_tha_tig_knd_ven_ses_azi_glc_bos_tur_bam_vie_wly_tsw_xho_dgb	0.729132173443906	1.73097835449476	0.0867720739525031
88	sid_ger_akn_pol_chh_mlt_heb_ita_tur_aze_ven_mao_cic_guj_cze_bsq_grk_anl_bam_mnd_afr_fre_tsn_bos_yor_lat_hun_ses_fbf_est_lit_sod_geo_rom_swe_mol_glc_gam_tig_nor_fin_lda_ind_prs_sun_jpn_tml_kor_arw_eng_dgb_ukr_bat_urd_wly_mly_cnt_slo_moo_rus_hau_scr_hin_bul_mcd_qcu_pan_alb_krd_zul_owc_ben_amr_por_tag_spa_tsw_ctl_swt_jav_tha_aeg_knd_xho_swa_azi_dut_svk_uzb_ewe_vie_amh_bem_dyu_igb	-0.519874320846816	-1.23637016153815	0.219434421459515
89	sid_ita_swt_fre_chh_tig_amh_hin_azi_uzb_swa_bat_akn_lat_pol_bsq_grk_anl_igb_mnd_afr_dut_ses_mcd_tsw_spa_hun_yor_lda_fin_slo_gam_geo_por_glc_scr_krd_hau_sod_svk_est_fbf_sun_bul_mao_jpn_tml_kor_nor_prs_dyu_guj_ind_ger_aeg_tag_cnt_ukr_tsn_urd_owc_pan_swe_rus_rom_qcu_mol_cze_ben_cic_heb_ctl_wly_alb_jav_arw_bam_bos_dgb_mly_tha_amr_knd_ven_ewe_aze_lit_eng_tur_moo_vie_mlt_bem_xho_zul	-0.0331894653254731	-0.0781403036197502	0.937884326275916
90	heb_slo_tsw_ita_hau_sod_gam_scr_uzb_azi_ses_jav_ewe_alb_ctl_bsq_arw_chh_bam_cnt_hin_bul_moo_swe_cic_dut_est_dgb_dyu_fin_ukr_amr_geo_bos_prs_urd_rus_amh_sid_glc_hun_bem_bat_eng_tag_jpn_tml_kor_lit_pol_swa_pan_mao_ben_owc_mly_mnd_lat_zul_rom_aeg_mol_cze_afr_mcd_qcu_grk_por_guj_yor_wly_ger_tig_fre_sun_svk_xho_nor_ven_ind_tha_mlt_knd_fbf_tsn_aze_spa_krd_tur_lda_vie_anl_akn_igb_swt	-0.246244924866816	-0.582213403541299	0.561831765653776
91	heb_guj_ses_bos_chh_hau_mlt_krd_tur_aze_xho_sun_ewe_pol_lit_bsq_ctl_aeg_dyu_cnt_rus_ita_dgb_pan_tsw_ben_fin_swa_swt_est_bul_sod_geo_arw_fre_slo_afr_amh_gam_glc_hun_cic_jav_por_ind_jpn_knd_kor_dut_mol_lda_hin_mly_grk_wly_bat_mnd_svk_yor_cze_amr_mcd_alb_swe_ger_qcu_prs_urd_nor_igb_anl_ukr_owc_rom_mao_lat_fbf_eng_bam_tag_tha_sid_tml_zul_akn_uzb_spa_scr_azi_ven_vie_tig_bem_moo_tsn	0.159180974110695	0.374669727833868	0.708759111575658
92	sod_alb_xho_cze_tig_sid_hau_dut_uzb_aze_fbf_bat_dyu_urd_arw_bsq_svk_gam_swt_cnt_spa_guj_igb_fre_tsw_por_fin_dgb_zul_est_ben_aeg_geo_glc_lit_pol_pan_amh_anl_hin_hun_bam_mly_ukr_sun_jpn_knd_kor_rus_afr_swa_ger_ind_swe_owc_tag_mnd_slo_ven_krd_amr_prs_nor_eng_bul_qcu_ita_lat_mcd_yor_wly_mol_heb_rom_mao_bos_moo_ctl_lda_jav_tha_mlt_tml_cic_ses_tur_scr_grk_azi_ewe_vie_chh_tsn_akn_bem	-0.355315572515143	-0.842783479555453	0.401511847128065
93	chh_svk_tsn_swe_wly_gam_mlt_rom_azi_aze_swt_sun_moo_guj_bul_bsq_hin_owc_lda_cnt_eng_alb_yor_urd_dyu_pan_est_xho_cic_fin_cze_amh_geo_dut_fre_rus_lat_tig_sid_ger_hun_bem_mly_scr_jav_jpn_tml_kor_ita_bos_bam_nor_bat_mol_heb_ind_mnd_ctl_ewe_prs_sod_pol_spa_ukr_arw_qcu_afr_grk_lit_ven_hau_glc_anl_ben_tag_por_ses_mcd_dgb_mao_tha_aeg_knd_fbf_akn_tur_slo_krd_uzb_igb_vie_amr_tsw_zul_swa	0.553316588835387	1.30974052322027	0.193509866040747
94	hau_por_igb_nor_heb_gam_sod_hin_uzb_azi_akn_bat_dyu_slo_mol_bsq_swe_wly_ewe_mnd_alb_glc_tsw_eng_moo_prs_hun_yor_tsn_fin_lat_amr_geo_scr_rom_lit_fre_amh_sid_spa_est_xho_sun_ita_ind_jpn_tml_kor_rus_ben_swt_cze_tag_bos_anl_mly_cnt_ukr_bem_svk_mlt_afr_grk_bul_pan_qcu_krd_ctl_pol_bam_aeg_ger_owc_urd_mao_guj_lda_mcd_swa_jav_tha_chh_knd_zul_ses_tur_arw_dut_aze_ven_vie_tig_dgb_fbf_cic	0.527815644423306	1.24716635463155	0.215468166511426
95	gam_rus_lda_urd_aeg_anl_hau_scr_azi_uzb_yor_sun_swt_ukr_guj_bsq_dut_sod_dgb_cnt_lit_lat_ewe_pan_zul_rom_hun_fbf_cic_est_grk_chh_geo_glc_cze_afr_por_mlt_amh_ben_fin_ses_mao_fre_jav_jpn_tml_kor_mol_alb_xho_svk_ind_eng_sid_tag_mnd_spa_tsn_mcd_tig_nor_ctl_arw_slo_qcu_krd_bos_swe_akn_wly_ita_heb_prs_mly_hin_dyu_bul_bam_bat_tha_owc_knd_bem_moo_tur_ger_pol_aze_tsw_vie_amr_ven_swa_igb	0.13879980868642	0.326597430906244	0.744706261678184
96	chh_eng_ewe_hin_amr_wly_amh_urd_aze_uzb_tsn_jav_ses_scr_por_bsq_nor_owc_cic_mnd_mcd_mol_bam_swe_dyu_dut_est_tsw_lda_fin_slo_anl_geo_pol_fre_svk_bos_aeg_tig_afr_hun_dgb_tag_ger_sun_jpn_knd_kor_pan_arw_igb_rom_bat_rus_sod_mao_cnt_bul_xho_grk_gam_alb_ita_cze_spa_qcu_glc_lit_prs_fbf_heb_ukr_mlt_lat_mly_krd_zul_ctl_bem_ind_tha_hau_tml_ven_moo_tur_guj_ben_azi_yor_vie_sid_swt_swa_akn	-0.178333512410213	-0.421050763473735	0.674689491512085
97	chh_scr_akn_glc_amr_aeg_mlt_ukr_aze_azi_dyu_ind_bem_mol_hin_bsq_fre_gam_swt_cnt_ben_ger_bam_lit_tsn_lat_hun_ven_ses_est_bul_hau_geo_arw_dut_guj_rus_amh_anl_slo_fin_lda_mao_alb_sun_jpn_tml_kor_swe_afr_moo_krd_bat_por_tig_jav_mnd_mcd_fbf_pan_heb_urd_spa_grk_ctl_qcu_pol_bos_prs_swa_wly_svk_sod_ita_mly_eng_zul_rom_dgb_tag_tha_sid_knd_yor_ewe_uzb_cze_nor_tur_cic_vie_owc_tsw_igb_xho	-0.0702990392735308	-0.165616742715763	0.868818066304542
98	aeg_dut_cic_alb_sod_chh_mlt_afr_tur_aze_swt_mao_tsn_arw_spa_bsq_ukr_amh_swa_mnd_ita_slo_bem_cze_xho_nor_fin_dgb_ewe_est_mol_heb_geo_bul_ctl_urd_hin_sid_wly_swe_hun_lda_sun_rus_jav_jpn_tml_kor_glc_svk_tsw_rom_mly_lit_owc_bat_cnt_pan_bam_por_gam_ben_lat_scr_guj_qcu_prs_bos_ger_ses_hau_eng_anl_mcd_ind_pol_fbf_krd_dyu_tag_tha_tig_knd_yor_akn_uzb_grk_fre_azi_igb_vie_amr_moo_ven_zul	0.173270509873341	0.407879487803982	0.684299631131636
99	mlt_dut_tsw_lit_wly_tig_hau_glc_aze_azi_yor_jav_cic_ukr_alb_bsq_fre_amr_lda_mnd_spa_arw_igb_grk_bam_bul_est_swa_fbf_fin_por_owc_geo_rus_guj_mol_ger_anl_sod_ita_hun_ven_mao_bos_sun_jpn_knd_kor_nor_svk_tsn_lat_ind_eng_gam_bat_cnt_urd_ewe_slo_aeg_prs_ben_mcd_afr_qcu_cze_ctl_rom_dgb_sid_swe_amh_pan_mly_scr_xho_krd_swt_tag_tha_heb_tml_zul_ses_uzb_hin_pol_tur_bem_vie_chh_dyu_moo_akn	-0.725184990989153	-1.73386458107742	0.0862559180051636
100	chh_por_igb_spa_sod_sid_amr_nor_tur_aze_swa_tag_dgb_ctl_pol_bsq_scr_anl_cic_cnt_ita_hin_ewe_alb_tsn_lat_est_swt_tsw_fin_dut_owc_geo_krd_guj_ger_fre_tig_heb_mcd_hun_ven_jav_grk_mao_jpn_tml_kor_lit_mol_zul_arw_sun_prs_gam_ind_mnd_rus_bam_cze_mlt_glc_rom_urd_bos_qcu_svk_swe_eng_akn_aeg_ben_hau_bul_bat_ukr_lda_slo_moo_mly_tha_amh_knd_bem_xho_azi_afr_pan_uzb_yor_vie_wly_fbf_ses_dyu	-0.184290308459986	-0.435039955535623	0.66454132042722
101	anl_krd_akn_svk_sid_owc_amh_prs_azi_uzb_swt_bat_dyu_pol_ger_bsq_swe_sod_yor_cnt_scr_pan_tsn_hin_dgb_guj_est_zul_ven_fin_dut_chh_geo_eng_spa_ukr_ctl_wly_tig_glc_hun_fbf_tag_ben_jav_jpn_knd_kor_nor_alb_ses_cze_sun_afr_hau_mao_mnd_ita_bam_urd_mlt_arw_mol_bul_fre_qcu_bos_por_slo_igb_gam_rom_aeg_rus_ind_lit_xho_mcd_moo_mly_tha_heb_tml_cic_bem_tur_grk_lat_aze_tsw_vie_amr_swa_lda_ewe	-0.331192269106577	-0.783257722364911	0.435465905486826
102	wly_bul_ewe_lat_aeg_sid_sod_pol_tur_azi_cic_mao_swt_scr_urd_bsq_por_gam_xho_cnt_glc_fre_tsn_afr_tsw_mcd_fin_akn_dgb_hun_svk_hau_geo_pan_rom_ukr_cze_owc_anl_ger_est_ven_sun_bos_bat_jpn_tml_kor_ita_guj_fbf_dut_ind_prs_tig_jav_mnd_lit_bam_hin_amh_krd_ctl_arw_mol_qcu_grk_eng_spa_lda_chh_swe_mlt_alb_tag_nor_dyu_slo_yor_mly_tha_amr_knd_ses_bem_aze_rus_ben_uzb_swa_vie_heb_moo_zul_igb	-0.285583235135612	-0.674893809643703	0.501417656016443
103	chh_ger_ewe_afr_amh_tig_anl_glc_tur_azi_akn_jav_xho_urd_fre_bsq_scr_mlt_tsn_cnt_grk_mcd_lda_arw_zul_lit_fin_ses_bem_hun_ita_sod_geo_svk_nor_guj_eng_amr_sid_ben_est_bam_mly_bul_bat_jpn_knd_kor_ukr_pol_dyu_swe_sun_cze_aeg_tag_mnd_pan_swt_slo_owc_krd_dut_bos_ctl_qcu_alb_prs_lat_ven_heb_rom_wly_spa_ind_rus_swa_por_moo_mao_tha_gam_tml_tsw_igb_aze_mol_hin_uzb_cic_vie_hau_fbf_yor_dgb	-0.158259617135456	-0.373747319112222	0.709442998970469
104	sod_pol_swt_lit_mlt_sid_amh_mol_uzb_tur_cic_mao_bem_rom_lat_bsq_spa_amr_swa_mnd_cze_prs_ewe_eng_fbf_guj_fin_xho_lda_est_hin_hau_geo_ben_afr_dut_scr_tig_wly_bul_hun_tsn_ind_krd_jav_jpn_knd_kor_rus_alb_tsw_svk_bat_por_owc_tag_cnt_ukr_moo_bos_chh_ctl_ger_glc_slo_qcu_nor_fre_urd_dyu_anl_grk_heb_swe_mly_pan_dgb_arw_ses_sun_tha_gam_tml_bam_ven_azi_mcd_ita_aze_igb_vie_aeg_yor_akn_zul	-0.0464529244476007	-0.109479377154881	0.913058165338386
105	mlt_hin_ses_urd_gam_owc_aeg_guj_tur_uzb_swa_sun_lda_arw_prs_bsq_ita_amh_swt_mnd_pol_bos_zul_glc_dyu_krd_est_igb_ewe_fin_ben_amr_geo_slo_ukr_cze_ger_sod_tig_svk_hun_ven_ind_nor_jav_jpn_tml_kor_rom_eng_tsw_grk_mly_mcd_chh_mao_cnt_por_cic_scr_heb_pan_mol_afr_fre_qcu_rus_swe_dut_bem_anl_bul_wly_alb_tag_ctl_moo_lit_dgb_bat_tha_sid_knd_yor_bam_azi_spa_lat_aze_xho_vie_hau_akn_fbf_tsn	-0.472296896592131	-1.12327015419261	0.264214097982864
106	sid_cze_dyu_ger_amh_amr_sod_bos_tur_aze_lda_mly_fbf_glc_dut_bsq_alb_gam_zul_cnt_rus_ben_tsw_guj_ewe_lit_hun_moo_cic_est_fre_chh_geo_bul_rom_slo_ukr_heb_tig_krd_fin_yor_ind_scr_tag_jpn_knd_kor_mcd_pan_ven_nor_sun_ita_mlt_mao_mnd_ctl_akn_svk_owc_afr_grk_urd_arw_qcu_swe_lat_prs_dgb_hau_hin_aeg_eng_bat_mol_ses_pol_xho_jav_tha_wly_tml_swt_igb_uzb_por_spa_azi_bam_vie_anl_tsn_bem_swa	-0.278341670126979	-0.658806420830083	0.511647921674306
107	chh_rom_igb_prs_heb_sod_anl_mol_tur_uzb_ven_sun_tsw_ben_lat_bsq_guj_gam_bem_cnt_ctl_krd_cic_swe_ewe_bul_fin_fbf_akn_hun_dut_owc_geo_hin_urd_ukr_mcd_wly_hau_cze_est_swa_bat_ger_ind_jpn_knd_kor_lit_rus_yor_pan_jav_svk_amh_mao_mnd_fre_ses_alb_aeg_ita_bos_eng_scr_qcu_pol_por_arw_zul_tig_spa_sid_slo_mly_glc_bam_nor_xho_tag_tha_mlt_tml_tsn_swt_azi_grk_afr_aze_dyu_vie_amr_lda_dgb_moo	-0.707221533754704	-1.69612253163792	0.0932078139871721
108	amh_lat_lda_rom_chh_tig_gam_spa_aze_uzb_swt_mly_tsw_grk_arw_bsq_por_heb_ewe_cnt_ctl_ben_dyu_bos_xho_swe_est_igb_tsn_fin_krd_aeg_geo_ita_eng_nor_mol_mlt_hau_lit_hun_ven_ind_hin_mao_jpn_tml_kor_ger_glc_yor_alb_bat_prs_amr_sun_mnd_rus_dgb_scr_sid_slo_ukr_svk_cze_qcu_bul_pan_fre_akn_sod_urd_wly_afr_tag_dut_bam_guj_fbf_jav_tha_anl_knd_cic_ses_tur_mcd_pol_azi_zul_vie_owc_swa_bem_moo	-0.468252002105094	-1.11429152069281	0.26802560033609
109	heb_arw_ses_ben_sid_hau_wly_rom_azi_aze_moo_mly_dgb_spa_scr_bsq_eng_gam_igb_mnd_mol_svk_cic_dut_ven_mcd_hun_bem_dyu_est_prs_amh_geo_bos_nor_glc_krd_chh_owc_swe_fin_swa_jav_grk_sun_jpn_tml_kor_urd_bul_tsw_por_bat_guj_tig_tag_cnt_hin_ewe_rus_anl_pan_ita_ukr_ger_qcu_lit_alb_fre_tsn_sod_cze_mlt_slo_ind_afr_yor_ctl_fbf_mao_tha_aeg_knd_swt_zul_tur_lat_pol_uzb_xho_vie_amr_akn_bam_lda	-0.235143849834072	-0.555367215682282	0.579976988673646
110	chh_hin_fbf_afr_amh_mlt_tig_pan_uzb_azi_bem_sun_xho_bos_ita_bsq_por_owc_cic_cnt_svk_grk_ses_ukr_akn_glc_hun_bam_tsw_est_fre_hau_geo_lat_dut_nor_slo_sid_heb_bul_fin_dgb_jav_spa_mly_jpn_knd_kor_ctl_ger_swt_lit_bat_urd_amr_ind_mnd_swe_moo_arw_anl_cze_krd_rus_prs_qcu_alb_rom_ben_ewe_gam_guj_aeg_mol_mao_mcd_ven_eng_swa_tag_tha_sod_tml_dyu_yor_aze_pol_scr_tur_tsn_vie_wly_igb_lda_zul	0.0400367422740634	0.0942352739791072	0.925124998808036
111	hau_bul_zul_urd_owc_wly_chh_afr_uzb_aze_tsw_jav_dyu_prs_alb_bsq_ben_gam_bam_cnt_lat_eng_ven_nor_akn_krd_est_igb_ses_fin_lit_sid_geo_slo_hin_mcd_rus_aeg_anl_swe_hun_dgb_mly_glc_ind_jpn_tml_kor_grk_fre_ewe_arw_mao_ctl_mlt_sun_mnd_ger_xho_mol_sod_cze_pan_ukr_scr_qcu_rom_bos_pol_yor_tig_guj_amr_ita_tag_dut_moo_svk_swa_bat_tha_heb_knd_bem_fbf_tur_spa_por_azi_tsn_vie_amh_lda_swt_cic	-0.133220644938536	-0.31390045798631	0.754299663436078
112	tig_pan_ven_glc_amr_amh_heb_ben_uzb_aze_bam_bat_tsw_slo_alb_bsq_arw_sid_moo_cnt_lit_grk_xho_dut_cic_por_fin_bem_swt_est_ita_owc_geo_guj_eng_cze_spa_sod_anl_mol_hun_tsn_ind_prs_jav_jpn_knd_kor_ger_krd_dyu_afr_mao_bos_hau_tag_mnd_pol_swa_lat_gam_ukr_svk_fre_rom_qcu_ctl_swe_bul_dgb_wly_hin_mlt_rus_sun_mcd_lda_nor_yor_mly_tha_aeg_tml_ewe_zul_tur_scr_urd_azi_igb_vie_chh_fbf_ses_akn	-0.409373550637905	-0.969653185067471	0.334734472385671
113	owc_pol_fbf_ger_sid_anl_hau_pan_azi_aze_ses_jav_yor_lat_mcd_bsq_lit_aeg_swa_cnt_bos_prs_tsn_nor_lda_mol_est_moo_ewe_fin_bul_amr_geo_fre_swe_rus_grk_sod_gam_svk_hun_bem_bat_dut_mao_jpn_tml_kor_urd_ctl_akn_arw_sun_ukr_tig_ind_mnd_por_ven_spa_mlt_krd_afr_cze_hin_qcu_slo_ita_eng_bam_heb_glc_chh_scr_mly_guj_xho_rom_igb_tag_tha_amh_knd_tsw_dyu_uzb_alb_ben_tur_dgb_vie_wly_cic_zul_swt	-0.648208183097377	-1.55043241535193	0.124434252912231
114	sid_ctl_yor_afr_heb_gam_tig_fre_uzb_tur_zul_mly_moo_eng_spa_bsq_rus_hau_bem_cnt_urd_cze_lda_bos_akn_hin_est_dgb_swa_fin_ita_mlt_geo_rom_svk_ben_scr_anl_chh_ger_hun_ven_mao_lit_ind_jpn_tml_kor_slo_lat_ewe_mol_tag_pan_aeg_sun_mnd_mcd_cic_nor_sod_dut_arw_glc_bul_qcu_guj_grk_ukr_bam_owc_pol_amh_krd_jav_swe_swt_alb_xho_bat_tha_wly_knd_tsw_igb_aze_por_prs_azi_dyu_vie_amr_fbf_tsn_ses	-0.0177740877288024	-0.0419309654415575	0.966643623127488
115	wly_svk_swt_urd_sid_tig_gam_prs_tur_aze_zul_sun_ewe_mol_lat_bsq_swe_chh_moo_cnt_alb_fre_ven_por_bem_glc_est_lda_fbf_hun_hin_amh_geo_arw_ben_bul_rom_owc_amr_nor_fin_xho_mly_ctl_ind_jpn_tml_kor_grk_scr_cic_krd_mao_mcd_heb_bat_mnd_spa_bam_slo_anl_guj_eng_afr_pol_qcu_cze_ita_ger_ses_mlt_rus_aeg_lit_jav_pan_tsn_ukr_dyu_tag_tha_sod_knd_akn_yor_azi_bos_dut_uzb_igb_vie_hau_swa_dgb_tsw	0.400255553396404	0.94313596901617	0.348055026843319
116	wly_arw_lda_ukr_hau_mlt_aeg_rom_tur_uzb_swt_mao_akn_fre_scr_bsq_glc_owc_bem_cnt_alb_lat_dgb_lit_xho_ben_hun_igb_yor_fin_guj_gam_geo_ita_nor_afr_hin_amh_tig_rus_est_swa_sun_eng_jav_jpn_tml_kor_urd_ger_bam_grk_bat_svk_chh_mly_mnd_por_fbf_cze_heb_ctl_bos_swe_pol_qcu_mcd_dut_slo_moo_anl_mol_sid_spa_tag_bul_ses_prs_ven_ind_tha_amr_knd_tsw_zul_azi_krd_pan_aze_ewe_vie_sod_dyu_tsn_cic	0.235754854697077	0.555413749276995	0.579945296640691
117	amr_scr_dgb_swe_gam_sid_mlt_rom_azi_tur_dyu_bat_zul_rus_prs_bsq_slo_anl_moo_cnt_dut_bul_fbf_svk_ses_glc_fin_swt_tsn_hun_pan_sod_geo_ger_ctl_bos_hin_chh_owc_urd_est_tsw_jav_grk_mly_jpn_tml_kor_arw_ben_xho_cze_sun_lat_wly_ind_mnd_ita_yor_guj_tig_mcd_pol_fre_nor_qcu_alb_lit_spa_ven_aeg_ukr_amh_por_tag_krd_bem_eng_bam_mao_tha_hau_knd_cic_ewe_uzb_mol_afr_aze_akn_vie_heb_lda_igb_swa	-0.712464657227606	-1.71087571931952	0.0904377900824469
118	tig_por_tsn_bul_hau_chh_anl_nor_azi_tur_fbf_bat_zul_alb_glc_bsq_mcd_gam_swt_cnt_eng_dut_xho_ita_swa_urd_est_cic_bam_fin_lit_sid_geo_ctl_grk_spa_ben_wly_owc_pol_hun_ven_sun_guj_mao_jpn_knd_kor_cze_rus_tsw_lat_mly_svk_aeg_jav_mnd_ger_bem_bos_heb_scr_afr_rom_hin_qcu_fre_swe_prs_yor_mlt_pan_sod_arw_tag_ukr_lda_slo_ses_ind_tha_amr_tml_dgb_ewe_uzb_mol_krd_aze_igb_vie_amh_dyu_akn_moo	0.0151934383954495	0.0357813587942284	0.971533387150354
119	tig_pol_akn_fre_aeg_mlt_chh_bos_aze_azi_igb_mly_fbf_slo_arw_bsq_dut_anl_ses_mnd_prs_ctl_ven_krd_tsn_pan_fin_dyu_bam_est_hin_amh_geo_lat_ger_por_mol_sid_amr_ita_hun_lda_sun_rus_bat_jpn_knd_kor_bul_mcd_zul_ukr_mao_afr_heb_jav_cnt_glc_bem_guj_owc_cze_eng_nor_rom_qcu_spa_swe_alb_ewe_wly_lit_hau_urd_tag_svk_yor_grk_cic_ind_tha_sod_tml_moo_tsw_uzb_ben_scr_tur_xho_vie_gam_swt_dgb_swa	0.509622067738637	1.20366284399965	0.231774787288401
120	sod_spa_yor_afr_heb_owc_amr_bul_aze_tur_akn_jav_fbf_ukr_rom_bsq_guj_tig_igb_mnd_eng_swe_xho_arw_tsn_lat_hun_moo_tsw_fin_dut_anl_geo_grk_svk_mcd_nor_wly_aeg_lit_est_ses_bat_fre_tag_jpn_knd_kor_ben_alb_swt_pol_ind_mol_amh_mly_cnt_krd_dyu_ita_gam_rus_ger_slo_bos_qcu_ctl_prs_hin_swa_sid_urd_hau_por_mao_glc_dgb_cze_bem_sun_tha_mlt_tml_bam_lda_uzb_pan_scr_azi_ewe_vie_chh_zul_cic_ven	-0.519921155170743	-1.23681637040744	0.219269447179514
121	wly_ger_xho_svk_chh_sod_anl_rus_tur_uzb_dyu_bat_fbf_ben_bul_bsq_por_amh_swa_mnd_guj_krd_yor_ita_swt_scr_est_cic_tsw_hun_glc_mlt_geo_swe_ukr_mol_hin_sid_aeg_arw_fin_ewe_tag_afr_ind_jpn_tml_kor_urd_prs_igb_eng_jav_pan_amr_mao_cnt_slo_akn_nor_hau_ctl_lit_cze_lat_qcu_mcd_dut_fre_lda_gam_bos_owc_alb_sun_rom_ven_grk_dgb_mly_tha_tig_knd_zul_moo_aze_pol_spa_azi_tsn_vie_heb_ses_bam_bem	-1.10391291748949	-2.7154613073017	0.0078903647317657
122	sod_lit_swt_bul_amh_owc_gam_por_uzb_tur_swa_sun_moo_pol_prs_bsq_rus_amr_ven_mnd_rom_hin_ewe_svk_xho_spa_est_lda_ses_hun_fre_mlt_geo_slo_cze_ben_scr_wly_chh_grk_fin_zul_tag_guj_jav_jpn_knd_kor_swe_dut_igb_urd_ind_ger_sid_mao_cnt_nor_dyu_alb_aeg_mcd_bos_pan_ita_qcu_arw_ukr_mol_bam_anl_lat_tig_eng_mly_ctl_dgb_afr_cic_bat_tha_heb_tml_yor_tsw_azi_krd_glc_aze_bem_vie_hau_akn_tsn_fbf	-0.054890955294688	-0.129359476146312	0.897352575468634
123	amr_bos_dgb_lat_chh_sod_anl_mol_uzb_aze_zul_tag_lda_cze_scr_bsq_krd_heb_akn_mnd_mcd_guj_tsw_ctl_ven_afr_hun_ewe_moo_est_nor_hau_geo_arw_hin_fre_ita_wly_gam_ukr_fin_swt_sun_urd_jav_jpn_knd_kor_ben_alb_cic_por_mao_dut_amh_ind_cnt_slo_yor_rom_sid_pan_rus_svk_eng_qcu_swe_grk_prs_igb_owc_bul_tig_pol_bat_ger_bam_glc_swa_mly_tha_mlt_tml_fbf_bem_azi_lit_spa_tur_dyu_vie_aeg_ses_xho_tsn	-0.95249510959013	-2.31655380959698	0.0227243063060189
124	mlt_ben_bam_ctl_sid_sod_chh_bul_aze_azi_moo_sun_tsn_arw_dut_bsq_swe_gam_bem_cnt_hin_afr_zul_ita_swt_bos_est_akn_cic_fin_slo_wly_geo_spa_pol_glc_svk_amh_owc_krd_hun_dgb_mao_ukr_tag_jpn_tml_kor_mcd_fre_ewe_eng_jav_por_amr_bat_mnd_cze_ven_guj_heb_nor_pan_rom_alb_qcu_scr_rus_lit_igb_aeg_grk_hau_mol_mly_lat_dyu_urd_fbf_ind_tha_tig_knd_ses_swa_uzb_prs_ger_tur_xho_vie_anl_lda_tsw_yor	0.721268203191096	1.71194758218765	0.0902391900606496
125	aeg_scr_lda_krd_sid_hau_amr_ben_azi_tur_igb_bat_zul_fre_rus_bsq_dut_chh_ses_mnd_ctl_prs_cic_lat_ven_mol_fin_bem_bam_hun_ger_amh_geo_rom_afr_lit_spa_sod_wly_alb_est_fbf_sun_hin_mly_jpn_tml_kor_slo_ukr_dgb_guj_ind_swe_gam_jav_cnt_nor_swt_svk_mlt_pan_pol_ita_bul_qcu_grk_arw_urd_xho_owc_cze_tig_bos_mao_por_moo_glc_tsn_tag_tha_heb_knd_akn_ewe_uzb_eng_mcd_aze_tsw_vie_anl_yor_dyu_swa	-0.796826442768095	-1.92122671716367	0.0577656684597133
126	owc_ukr_ven_bul_wly_anl_aeg_ita_aze_uzb_bem_sun_zul_alb_krd_bsq_pol_chh_tsw_cnt_fre_mcd_swt_swe_yor_rus_fin_cic_bam_est_scr_hau_geo_ger_lat_ctl_glc_gam_sid_dut_hun_igb_ind_ben_jav_jpn_knd_kor_pan_cze_ses_bos_tag_slo_mlt_mly_mnd_por_dgb_prs_sod_mol_svk_arw_lit_qcu_grk_spa_afr_akn_amr_rom_amh_guj_bat_eng_swa_urd_moo_mao_tha_heb_tml_lda_tsn_azi_nor_hin_tur_fbf_vie_tig_xho_ewe_dyu	-0.628435774938946	-1.5009338006102	0.136760267968912
127	sod_scr_lda_ukr_tig_amr_amh_svk_aze_uzb_swa_jav_yor_por_bos_bsq_fre_aeg_tsn_cnt_glc_mcd_swt_bul_fbf_alb_fin_bam_dgb_hun_grk_hau_geo_ben_krd_lat_urd_mlt_chh_prs_est_dyu_mao_slo_mly_jpn_tml_kor_rom_ger_moo_lit_tag_swe_owc_ind_mnd_dut_ewe_pol_heb_ctl_guj_rus_afr_qcu_pan_hin_arw_tsw_gam_nor_anl_ita_bat_mol_ses_eng_bem_sun_tha_wly_knd_ven_akn_azi_spa_cze_tur_zul_vie_sid_cic_igb_xho	-0.103751542316502	-0.244621896559543	0.80728812343181
128	amr_guj_bam_prs_amh_sid_hau_rom_azi_aze_dyu_mly_fbf_krd_slo_bsq_ukr_chh_dgb_cnt_arw_ben_lda_svk_tsw_grk_hun_ewe_xho_fin_hin_sod_geo_bul_rus_ger_bos_owc_aeg_spa_est_ses_bat_swe_sun_jpn_tml_kor_afr_eng_akn_por_jav_lit_heb_ind_mnd_dut_swa_glc_gam_ita_mol_cze_urd_qcu_lat_ctl_fre_igb_wly_mcd_tig_nor_tag_scr_moo_pan_cic_mao_tha_anl_knd_ven_tsn_uzb_alb_pol_tur_yor_vie_mlt_bem_zul_swt	-0.434908701788542	-1.032051426218	0.304724489786776
129	owc_ita_zul_por_sod_tig_chh_alb_uzb_tur_cic_sun_tsw_fre_ukr_bsq_rus_hau_lda_cnt_lat_nor_dyu_pan_bem_glc_hun_akn_moo_fin_swe_heb_geo_ben_bul_rom_urd_aeg_gam_mol_est_tsn_mly_scr_tag_jpn_knd_kor_afr_krd_ven_eng_mao_ger_anl_jav_mnd_dut_dgb_guj_amh_lit_grk_mcd_slo_qcu_pol_prs_svk_yor_sid_cze_mlt_spa_ind_ctl_xho_bos_ses_bat_tha_wly_tml_igb_swa_aze_hin_arw_azi_fbf_vie_amr_ewe_swt_bam	-0.0300179588334159	-0.0707951171947862	0.94371283403151
130	owc_por_bem_scr_gam_hau_anl_pan_uzb_tur_bam_jav_tsn_swe_rom_bsq_bul_amr_akn_cnt_lat_ita_cic_bos_swt_urd_fin_ven_zul_est_eng_sid_geo_mol_guj_ctl_mcd_chh_mlt_lit_hun_tsw_tag_slo_mao_jpn_knd_kor_ukr_glc_dgb_dut_bat_ger_wly_mly_mnd_rus_ses_alb_amh_cze_svk_ben_grk_qcu_pol_afr_hin_xho_tig_spa_sod_krd_sun_prs_ewe_nor_yor_ind_tha_heb_tml_fbf_moo_azi_fre_arw_aze_dyu_vie_aeg_swa_lda_igb	-1.21056540041109	-2.98885200907573	0.00358196586630566
131	anl_swe_moo_por_tig_amr_gam_mcd_tur_azi_dyu_mao_yor_rom_cze_bsq_rus_sid_igb_mnd_grk_ita_lda_svk_ven_prs_est_swa_ewe_fin_mol_hau_geo_hin_slo_spa_afr_aeg_mlt_pan_hun_ses_ind_nor_bat_jpn_knd_kor_ukr_lit_fbf_pol_mly_eng_chh_jav_cnt_guj_zul_urd_wly_krd_bos_glc_bul_qcu_lat_fre_arw_tsn_amh_dut_owc_ger_sun_ctl_swt_ben_tsw_tag_tha_sod_tml_dgb_akn_uzb_alb_scr_aze_cic_vie_heb_bam_bem_xho	-0.89193574815953	-2.16391690090077	0.0330329160409764
132	tig_pan_yor_ita_wly_heb_hau_lit_azi_uzb_ewe_mao_zul_krd_prs_bsq_rom_mlt_bem_mnd_ger_slo_tsn_fre_moo_svk_hun_akn_tsw_fin_por_amr_geo_swe_pol_arw_ben_amh_chh_spa_est_swa_jav_dut_tag_jpn_knd_kor_scr_alb_dyu_guj_ind_eng_gam_mly_cnt_grk_igb_ctl_anl_lat_urd_mol_ukr_qcu_cze_nor_hin_bam_owc_afr_aeg_mcd_bat_bos_fbf_rus_swt_sun_tha_sid_tml_xho_lda_aze_glc_bul_tur_ven_vie_sod_cic_dgb_ses	-0.455194960937645	-1.08134468554284	0.282339870819456
133	anl_afr_tsw_guj_amr_tig_mlt_eng_tur_uzb_yor_sun_igb_urd_prs_bsq_rus_owc_dgb_mnd_bos_krd_fbf_pan_ven_scr_est_tsn_cic_fin_hin_chh_geo_alb_ctl_ita_dut_sod_heb_cze_hun_swt_mly_rom_mao_jpn_knd_kor_slo_pol_zul_ben_bat_lat_sid_tag_cnt_spa_akn_grk_amh_mcd_arw_bul_fre_qcu_nor_ger_svk_xho_hau_glc_aeg_swe_ind_lit_bam_ukr_swa_jav_tha_gam_tml_lda_bem_azi_mol_por_aze_ses_vie_wly_moo_dyu_ewe	0.359023634627256	0.845648722697807	0.399919252356169
134	anl_prs_lda_afr_wly_chh_hau_pan_uzb_azi_xho_tag_swt_hin_ger_bsq_scr_aeg_zul_cnt_rus_eng_fbf_bul_moo_ukr_hun_dgb_tsw_est_guj_mlt_geo_rom_ita_arw_fre_owc_sid_ctl_fin_ewe_sun_krd_mly_jpn_knd_kor_ben_glc_tsn_cze_ind_bos_tig_jav_mnd_mcd_bem_por_heb_pol_spa_slo_lit_qcu_nor_mol_urd_yor_amh_grk_amr_dut_mao_swe_bam_svk_swa_bat_tha_gam_tml_ses_ven_aze_alb_lat_tur_igb_vie_sod_cic_akn_dyu	-0.240652266769251	-0.568164646050159	0.571292460101838
135	gam_rus_fbf_bos_hau_heb_tig_por_aze_uzb_swt_mao_ewe_pol_afr_bsq_eng_sid_dgb_mnd_alb_mol_tsw_urd_zul_glc_hun_cic_ven_est_fre_amr_geo_ben_arw_dut_pan_amh_chh_guj_fin_bem_ind_grk_jav_jpn_knd_kor_mcd_spa_ses_ita_mly_slo_aeg_tag_cnt_scr_lda_lat_anl_ger_rom_prs_svk_qcu_ukr_swe_hin_yor_owc_ctl_wly_cze_bat_bul_swa_krd_igb_sun_tha_mlt_tml_tsn_dyu_azi_nor_lit_tur_bam_vie_sod_akn_moo_xho	0.701295913001096	1.66365533636443	0.0995476582149161
136	wly_spa_lda_rom_sod_owc_amh_eng_tur_azi_bem_tag_igb_alb_rus_bsq_pan_amr_dyu_cnt_mcd_por_xho_ukr_yor_dut_fin_cic_swt_est_mol_chh_geo_ben_cze_lit_prs_gam_heb_fre_hun_dgb_mly_afr_jav_jpn_tml_kor_pol_swe_tsn_glc_sun_hin_hau_ind_mnd_grk_bam_guj_mlt_urd_slo_bul_ita_qcu_bos_ger_krd_ven_sid_nor_aeg_lat_bat_svk_ewe_scr_ses_mao_tha_tig_knd_swa_zul_aze_ctl_arw_uzb_tsw_vie_anl_fbf_akn_moo	-0.0730321585730919	-0.172081066387512	0.863747709631081
137	amr_arw_bem_dut_aeg_owc_mlt_glc_uzb_tur_fbf_sun_tsn_lit_scr_bsq_slo_heb_yor_cnt_mcd_urd_dgb_guj_dyu_rom_est_tsw_ven_hun_afr_chh_geo_ctl_spa_ukr_grk_amh_gam_krd_fin_akn_bat_lat_jav_jpn_knd_kor_rus_prs_zul_nor_tag_ger_sod_mly_mnd_ben_ewe_bos_hau_swe_svk_pol_mol_qcu_eng_hin_alb_ses_tig_fre_sid_ita_mao_bul_cic_pan_swa_ind_tha_wly_tml_moo_lda_azi_cze_por_aze_igb_vie_anl_bam_xho_swt	-0.201196457494796	-0.474783274523772	0.636054505440469
138	aeg_pan_moo_fre_tig_sid_amr_spa_aze_tur_bem_jav_ewe_svk_ita_bsq_ctl_amh_dyu_cnt_alb_por_dgb_ger_zul_bul_hun_tsn_ven_est_mol_sod_geo_lat_lit_dut_pol_hau_chh_bos_fin_cic_mao_nor_sun_jpn_knd_kor_ukr_hin_xho_eng_bat_rom_anl_mly_mnd_swe_swa_rus_owc_mcd_scr_cze_glc_qcu_grk_urd_ben_igb_wly_guj_mlt_prs_ind_krd_tsw_slo_lda_tag_tha_heb_tml_ses_swt_azi_arw_afr_uzb_akn_vie_gam_bam_yor_fbf	-0.470022716716531	-1.11535514171449	0.267572090298734
139	chh_arw_swa_grk_sid_wly_tig_swe_tur_aze_moo_mao_akn_mol_alb_bsq_prs_mlt_zul_cnt_eng_bos_fbf_hin_ewe_fre_fin_bem_bam_hun_rus_hau_geo_pol_bul_urd_pan_heb_sod_lit_est_cic_tag_lat_ind_jpn_knd_kor_ctl_scr_dyu_ben_mly_rom_gam_jav_mnd_dut_swt_ita_aeg_krd_cze_svk_nor_qcu_por_ukr_spa_yor_amh_afr_anl_slo_sun_guj_dgb_ger_xho_bat_tha_amr_tml_tsw_ven_azi_mcd_glc_uzb_igb_vie_owc_tsn_ses_lda	-0.394046274318951	-0.935183384832477	0.352115766793132
140	heb_rus_yor_mcd_mlt_tig_gam_por_aze_azi_cic_bat_igb_slo_lit_bsq_rom_owc_dyu_cnt_eng_guj_xho_dut_ewe_ita_fin_fbf_tsn_est_nor_amh_geo_ukr_pan_spa_lat_hau_sod_prs_hun_lda_jav_krd_tag_jpn_tml_kor_cze_bul_dgb_ben_mao_alb_anl_ind_mnd_glc_akn_hin_chh_afr_arw_ctl_svk_qcu_fre_urd_grk_moo_aeg_pol_sid_mol_sun_ger_ven_swe_ses_mly_tha_amr_knd_zul_tsw_uzb_scr_bos_tur_swa_vie_wly_swt_bem_bam	-0.0542055323649342	-0.127689476724326	0.898670418527014
141	gam_spa_xho_ger_sid_amr_anl_ctl_aze_uzb_cic_tag_dgb_guj_hin_bsq_prs_sod_zul_cnt_mol_dut_tsn_eng_bam_alb_fin_yor_tsw_est_swe_amh_geo_nor_ita_glc_bos_owc_aeg_urd_hun_fbf_ind_pol_jav_jpn_tml_kor_por_pan_ven_krd_mly_lit_heb_mao_mnd_cze_lda_rom_wly_afr_mcd_ukr_bul_qcu_slo_rus_fre_dyu_mlt_scr_chh_grk_bat_arw_swt_ben_ses_sun_tha_hau_knd_igb_bem_tur_lat_svk_azi_ewe_vie_tig_akn_swa_moo	-0.587020108318423	-1.4039973670924	0.163650288328636
142	tig_bul_lda_glc_chh_gam_amr_pol_uzb_azi_ses_jav_swt_grk_alb_bsq_lit_heb_dgb_cnt_rom_mcd_cic_slo_ven_lat_fin_zul_akn_est_dut_sod_geo_scr_fre_swe_urd_hau_mlt_cze_hun_fbf_sun_guj_mao_jpn_tml_kor_arw_prs_igb_eng_tag_ben_aeg_ind_mnd_ger_yor_spa_sid_ita_ukr_pan_bos_qcu_svk_afr_mol_ewe_anl_por_amh_hin_mly_rus_tsn_nor_moo_bat_tha_wly_knd_xho_bam_aze_krd_ctl_tur_swa_vie_owc_tsw_dyu_bem	-0.0609848410805943	-0.143676889054452	0.886066489004428
143	sid_bos_fbf_spa_gam_tig_heb_alb_azi_uzb_akn_tag_swt_pan_ben_bsq_svk_wly_ewe_mnd_bul_fre_bem_cze_bam_dut_est_cic_ven_fin_krd_hau_geo_pol_rus_mcd_slo_anl_chh_nor_hun_yor_ind_mol_mao_jpn_knd_kor_por_swe_swa_hin_mly_eng_amr_bat_cnt_lit_zul_urd_aeg_prs_guj_grk_ger_qcu_glc_ukr_arw_dyu_amh_rom_mlt_ctl_sun_lat_lda_afr_dgb_jav_tha_sod_tml_ses_moo_tur_scr_ita_aze_xho_vie_owc_tsn_igb_tsw	0.152193047170997	0.358837110279422	0.720530308107289
144	anl_nor_tsn_mcd_tig_aeg_gam_rom_aze_azi_xho_tag_bem_ctl_bos_bsq_krd_hau_dgb_mnd_svk_alb_swa_bul_zul_ita_fin_ven_fbf_hun_guj_wly_geo_cze_afr_glc_ben_mlt_heb_dut_est_yor_mly_scr_jav_jpn_knd_kor_rus_por_lda_slo_sun_grk_sid_bat_cnt_pol_igb_lit_owc_mol_arw_hin_eng_qcu_ukr_spa_pan_moo_amr_urd_chh_swe_ind_lat_ewe_prs_tsw_mao_tha_sod_tml_akn_dyu_uzb_fre_ger_tur_cic_vie_amh_bam_swt_ses	-0.169021458095173	-0.398712794759123	0.691018821293422
145	amr_pan_yor_spa_heb_hau_amh_fre_aze_tur_swa_mao_ses_cze_alb_bsq_pol_mlt_moo_cnt_rom_grk_zul_ger_akn_rus_est_dgb_igb_fin_swe_chh_geo_urd_nor_dut_bos_gam_aeg_svk_hun_bem_sun_glc_bat_jpn_tml_kor_prs_mcd_tsw_arw_ind_afr_tig_mly_mnd_ben_dyu_guj_anl_ita_slo_krd_ukr_qcu_por_hin_bul_ewe_owc_ctl_sod_lat_jav_eng_xho_scr_ven_tag_tha_sid_knd_swt_cic_uzb_mol_lit_azi_fbf_vie_wly_lda_tsn_bam	-0.231350910219306	-0.545930363611307	0.586421007891751
146	amh_afr_igb_svk_sod_anl_aeg_por_uzb_tur_yor_mao_tsw_slo_bos_bsq_hin_tig_bam_cnt_ben_alb_lda_glc_fbf_arw_est_ewe_dgb_fin_pan_amr_geo_krd_lat_ita_prs_wly_chh_rus_hun_cic_jav_dut_ind_jpn_tml_kor_eng_mol_swa_fre_sun_ger_heb_bat_mnd_ctl_xho_pol_hau_swe_mcd_bul_lit_qcu_rom_scr_ukr_swt_gam_urd_owc_cze_tag_nor_moo_grk_dyu_mly_tha_sid_knd_zul_akn_aze_spa_guj_azi_ses_vie_mlt_tsn_ven_bem	-0.373369875271684	-0.885159330155009	0.378353601607385
147	heb_glc_ven_rom_sid_aeg_sod_urd_aze_azi_ses_mao_dyu_ben_por_bsq_hin_wly_bam_cnt_prs_ger_ewe_swe_tsw_lat_est_dgb_cic_fin_scr_mlt_geo_bul_ita_lit_eng_amh_hau_arw_hun_tsn_tag_alb_bat_jpn_knd_kor_mcd_grk_fbf_krd_ind_rus_gam_mly_mnd_mol_lda_slo_chh_ctl_fre_dut_pol_qcu_guj_ukr_svk_moo_tig_spa_anl_afr_sun_nor_igb_pan_akn_jav_tha_owc_tml_swa_yor_tur_bos_cze_uzb_xho_vie_amr_bem_swt_zul	-0.109193289029404	-0.257140385801842	0.797638462848009
148	owc_ita_akn_spa_amh_sid_aeg_bos_uzb_tur_tsn_mao_yor_rus_lat_bsq_lit_tig_moo_cnt_rom_swe_tsw_mol_cic_ukr_fin_swa_dgb_est_por_heb_geo_dut_mcd_bul_nor_sod_hau_ger_hun_bem_bat_fre_tag_jpn_knd_kor_cze_eng_ven_pan_sun_krd_chh_mly_mnd_grk_igb_afr_wly_ctl_glc_ben_urd_qcu_alb_pol_arw_xho_amr_guj_anl_prs_ind_slo_ses_svk_lda_jav_tha_mlt_tml_zul_swt_aze_hin_scr_azi_bam_vie_gam_dyu_ewe_fbf	-0.0221330517207459	-0.052118625517439	0.958545957578557
149	owc_urd_tsw_ita_amh_mlt_chh_lat_tur_uzb_tsn_mly_moo_pan_grk_bsq_bul_gam_swt_mnd_pol_arw_cic_spa_igb_svk_hun_fbf_dgb_fin_slo_wly_geo_swe_rus_lit_bos_anl_sod_guj_est_dyu_sun_nor_jav_jpn_knd_kor_mcd_ukr_zul_afr_ind_krd_aeg_tag_cnt_mol_lda_ctl_heb_alb_scr_glc_cze_qcu_eng_ben_hin_swa_hau_por_sid_fre_mao_dut_xho_prs_bem_bat_tha_amr_tml_akn_ewe_azi_ger_rom_aze_bam_vie_tig_ses_ven_yor	0.0320419408120839	0.0754626160356744	0.940008733813241
150	aeg_arw_cic_spa_amr_anl_owc_alb_uzb_tur_igb_ind_lda_urd_slo_bsq_krd_mlt_swt_cnt_ukr_por_swa_ctl_fbf_nor_fin_bem_tsw_est_dut_wly_geo_ita_cze_scr_glc_gam_tig_pol_hun_moo_bat_bos_sun_jpn_tml_kor_fre_prs_dyu_grk_jav_rus_sid_mly_mnd_rom_ewe_mol_chh_mcd_lat_ben_svk_qcu_eng_swe_lit_akn_amh_hin_sod_guj_tag_ger_xho_bul_zul_mao_tha_heb_knd_yor_dgb_azi_pan_afr_aze_ses_vie_hau_tsn_ven_bam	-0.556304077092741	-1.32553636093488	0.188240318106252
151	heb_pol_ewe_fre_sid_gam_sod_pan_azi_uzb_bem_tag_ses_nor_ukr_bsq_arw_chh_xho_mnd_lit_svk_fbf_ger_bam_ben_fin_yor_igb_hun_grk_hau_geo_afr_glc_swe_prs_aeg_mlt_dut_est_swt_ind_urd_mao_jpn_knd_kor_bos_eng_zul_cze_mly_krd_tig_sun_cnt_alb_dyu_scr_anl_rom_rus_hin_por_qcu_bul_spa_mol_dgb_owc_lat_amr_ctl_jav_mcd_moo_guj_tsn_bat_tha_wly_tml_lda_cic_aze_slo_ita_tur_akn_vie_amh_swa_tsw_ven	-0.301603200775406	-0.715495358405521	0.476095536997923
152	sod_afr_igb_scr_mlt_sid_wly_slo_aze_tur_tsn_tag_ewe_rus_krd_bsq_spa_heb_bam_mnd_mol_mcd_lda_eng_bem_fre_fin_moo_yor_hun_dut_chh_geo_ita_svk_ben_lit_anl_owc_bos_est_swa_mao_nor_jav_jpn_knd_kor_arw_prs_fbf_alb_sun_ukr_aeg_ind_cnt_bul_zul_hin_gam_urd_glc_swe_rom_qcu_lat_pol_ger_dyu_tig_grk_amr_ctl_mly_pan_cic_guj_swt_bat_tha_amh_tml_tsw_ses_azi_por_cze_uzb_dgb_vie_hau_ven_akn_xho	-0.247243408551022	-0.584737698130336	0.560140048716185
153	owc_lit_xho_arw_chh_wly_mlt_hin_aze_uzb_cic_mao_ven_spa_scr_bsq_ger_sod_igb_cnt_por_bos_akn_alb_moo_afr_est_lda_dyu_fin_rom_hau_geo_ukr_mol_ben_rus_gam_heb_mcd_hun_bam_bat_prs_ind_jpn_tml_kor_pol_dut_zul_pan_tag_krd_sid_jav_mnd_glc_yor_eng_tig_ita_ctl_nor_cze_qcu_bul_fre_urd_tsn_amr_slo_anl_swe_mly_guj_dgb_grk_fbf_sun_tha_aeg_knd_swa_bem_azi_svk_lat_tur_ses_vie_amh_ewe_tsw_swt	-0.124509526797316	-0.293555685863324	0.769751540908974
154	amh_ctl_swt_mol_mlt_tig_sod_afr_azi_tur_zul_ind_tsw_cze_arw_bsq_rom_owc_igb_cnt_ger_scr_dgb_dut_xho_svk_fin_moo_yor_est_hin_gam_geo_nor_eng_grk_mcd_hau_sid_guj_hun_tsn_mly_bos_tag_jpn_tml_kor_prs_glc_ewe_por_mao_lat_heb_sun_mnd_krd_cic_pan_amr_spa_urd_bul_fre_qcu_lit_ukr_ben_bam_wly_rus_anl_swe_jav_pol_swa_alb_akn_bat_tha_aeg_knd_ven_lda_aze_slo_ita_uzb_dyu_vie_chh_fbf_ses_bem	1.01854033454293	2.44297392807189	0.0164550145062011
155	sod_rus_dgb_krd_aeg_wly_chh_spa_aze_azi_moo_mly_ven_svk_hin_bsq_bul_hau_swa_cnt_mol_arw_bem_ukr_xho_nor_est_igb_ewe_fin_cze_anl_geo_ctl_slo_ben_dut_gam_mlt_grk_hun_tsn_sun_fre_tag_jpn_tml_kor_pan_afr_ses_mcd_jav_bos_heb_bat_mnd_lat_lda_urd_owc_por_glc_alb_guj_qcu_ita_prs_eng_fbf_amh_swe_tig_scr_ind_pol_cic_rom_bam_mao_tha_sid_knd_akn_swt_tur_lit_ger_uzb_dyu_vie_amr_zul_tsw_yor	0.319857438434877	0.752926651528915	0.453395721288206
156	tig_ita_xho_krd_sid_amr_mlt_ukr_azi_aze_tsn_tag_tsw_guj_mol_bsq_scr_owc_fbf_mnd_rus_hin_yor_cze_swa_por_est_akn_bem_hun_prs_amh_geo_ben_afr_grk_svk_heb_chh_pol_fin_dyu_mao_pan_mly_jpn_tml_kor_glc_arw_moo_swe_bat_alb_hau_ind_cnt_ger_swt_slo_sod_spa_rom_urd_bos_qcu_mcd_lit_eng_cic_wly_dut_gam_lat_sun_fre_bam_nor_igb_jav_tha_anl_knd_ven_ewe_uzb_bul_ctl_tur_dgb_vie_aeg_zul_lda_ses	-1.04967994275677	-2.5740575654462	0.0116309853736219
157	aeg_pol_xho_svk_wly_hau_heb_scr_tur_aze_ven_mly_tsn_guj_arw_bsq_spa_anl_fbf_mnd_swe_eng_ses_ben_dgb_bos_hun_bam_zul_est_fre_gam_geo_urd_slo_bul_por_amr_sod_dut_fin_tsw_ind_ita_bat_jpn_knd_kor_cze_ger_akn_afr_tag_krd_amh_mao_cnt_lat_cic_mcd_owc_pan_ukr_glc_prs_qcu_rus_grk_hin_yor_tig_mol_sid_lit_sun_ctl_moo_rom_igb_jav_tha_chh_tml_bem_lda_uzb_alb_nor_azi_ewe_vie_mlt_dyu_swa_swt	-0.654096423844339	-1.56344880765208	0.121343641115534
158	sid_spa_fbf_hin_anl_gam_hau_afr_uzb_tur_moo_mao_bam_mol_slo_bsq_guj_aeg_ses_mnd_urd_mcd_dgb_lat_akn_prs_est_tsn_dyu_hun_pan_mlt_geo_dut_rus_ctl_krd_sod_amr_rom_fin_cic_mly_bos_bat_jpn_tml_kor_nor_pol_igb_ben_jav_svk_wly_ind_cnt_grk_tsw_glc_owc_ukr_bul_fre_ger_qcu_lit_ita_cze_yor_heb_swe_tig_por_tag_arw_swt_alb_swa_sun_tha_amh_knd_ewe_bem_aze_scr_eng_azi_zul_vie_chh_xho_ven_lda	-0.185674275951885	-0.438302396292055	0.662183521774389
159	heb_mcd_tsw_prs_amh_gam_sod_urd_uzb_azi_fbf_ind_dyu_slo_grk_bsq_ger_sid_igb_mnd_ita_krd_dgb_pol_swt_rus_est_yor_xho_fin_bos_tig_geo_fre_guj_afr_por_aeg_hau_dut_hun_swa_mly_svk_bat_jpn_knd_kor_swe_eng_bem_cze_mao_ukr_anl_jav_cnt_ctl_zul_pan_wly_glc_hin_mol_rom_qcu_lat_bul_lit_akn_amr_nor_chh_arw_sun_scr_bam_spa_moo_tag_tha_owc_tml_ven_cic_aze_ben_alb_tur_ses_vie_mlt_ewe_lda_tsn	-0.312966784754771	-0.740356591172334	0.460948703952498
160	aeg_ger_xho_slo_wly_tig_heb_glc_uzb_tur_zul_mly_dgb_rus_spa_bsq_urd_gam_ven_cnt_nor_krd_yor_dut_bam_guj_hun_tsn_bem_fin_bul_amh_geo_lat_cze_alb_ben_chh_mlt_lit_est_cic_jav_afr_tag_jpn_knd_kor_fre_arw_lda_mol_ind_hin_sod_sun_mnd_bos_swt_prs_amr_ita_rom_mcd_por_qcu_eng_pol_scr_moo_hau_grk_anl_swe_mao_ctl_ses_ukr_akn_bat_tha_sid_tml_tsw_swa_aze_pan_svk_azi_ewe_vie_owc_igb_dyu_fbf	0.600013982841849	1.41858429824097	0.159362789696456
161	hau_scr_igb_afr_anl_tig_sod_mol_azi_uzb_swa_mao_dyu_ben_cze_bsq_krd_owc_tsw_mnd_rom_arw_fbf_fre_ven_lit_hun_xho_tsn_fin_slo_sid_geo_prs_pan_guj_nor_gam_chh_alb_est_bam_bat_svk_mly_jpn_tml_kor_bul_rus_cic_dut_sun_eng_amr_jav_cnt_lat_swt_ger_amh_ukr_swe_pol_glc_qcu_grk_spa_hin_ewe_aeg_ctl_wly_bos_tag_urd_akn_por_dgb_ind_tha_mlt_knd_zul_lda_aze_mcd_ita_tur_bem_vie_heb_yor_moo_ses	0.111016009683861	0.261284273896665	0.794451049077903
162	hau_nor_tsn_scr_wly_mlt_amh_mcd_azi_aze_ewe_tag_lda_fre_svk_bsq_ukr_aeg_dyu_cnt_spa_grk_cic_pol_igb_afr_est_bam_bem_fin_ita_sid_geo_guj_ben_glc_hin_gam_owc_pan_hun_ses_ind_eng_sun_jpn_knd_kor_prs_swe_tsw_urd_bat_bos_anl_mao_mnd_ctl_ven_rom_tig_alb_slo_por_rus_qcu_ger_cze_bul_swa_heb_arw_amr_lat_jav_mol_xho_lit_fbf_mly_tha_sod_tml_swt_moo_uzb_dut_krd_tur_akn_vie_chh_zul_dgb_yor	0.022281943177044	0.0524815355926557	0.958257573480992
163	wly_bos_lda_fre_sid_mlt_aeg_mol_uzb_azi_akn_sun_fbf_rom_lat_bsq_urd_heb_dyu_cnt_svk_guj_bam_grk_ven_dut_est_cic_dgb_hun_prs_anl_geo_spa_bul_arw_afr_tig_hau_slo_fin_tsn_tag_ukr_jav_jpn_knd_kor_swe_cze_bem_krd_bat_scr_amr_mly_mnd_por_igb_ctl_amh_ita_rus_ben_nor_qcu_pol_alb_eng_yor_chh_glc_sod_mcd_mao_hin_ses_lit_zul_ind_tha_owc_tml_ewe_moo_tur_ger_pan_aze_tsw_vie_gam_swa_xho_swt	-0.441638375170039	-1.04811240698821	0.297303084690488
164	sid_dut_lda_alb_tig_gam_mlt_ita_aze_uzb_tsn_mly_moo_swe_pol_bsq_mcd_chh_cic_cnt_lit_por_xho_ben_yor_prs_hun_fbf_ven_fin_rom_heb_geo_mol_fre_krd_pan_aeg_amh_ctl_est_bem_bat_rus_tag_jpn_tml_kor_bos_cze_igb_lat_mao_grk_wly_jav_mnd_svk_dgb_bul_sod_spa_ukr_hin_glc_qcu_urd_arw_afr_bam_amr_nor_anl_scr_sun_ger_akn_slo_swa_ind_tha_hau_knd_tsw_swt_tur_eng_guj_azi_ewe_vie_owc_dyu_ses_zul	0.0831985321921791	0.196100590275484	0.844959297853436
165	owc_rus_igb_ctl_anl_mlt_amr_fre_azi_uzb_lda_sun_fbf_ita_pan_bsq_ben_aeg_tsn_mnd_spa_por_dgb_scr_zul_ger_fin_bam_ewe_hun_swe_tig_geo_dut_bos_eng_glc_gam_heb_nor_est_ses_tag_slo_mao_jpn_tml_kor_pol_krd_bem_cze_bat_svk_amh_mly_cnt_prs_swa_guj_chh_mol_urd_lat_hin_qcu_rom_afr_ukr_tsw_sid_mcd_sod_arw_ind_bul_ven_alb_swt_jav_tha_hau_knd_akn_dyu_tur_grk_lit_aze_yor_vie_wly_moo_cic_xho	-0.512692614096823	-1.22093451714167	0.22519720997104
166	wly_svk_akn_cze_amh_hau_anl_prs_aze_azi_moo_mao_ewe_grk_krd_bsq_arw_amr_zul_mnd_afr_rus_dyu_pan_swt_guj_hun_dgb_tsn_fin_por_owc_geo_ben_ger_alb_scr_mlt_gam_rom_est_ven_bat_nor_ind_jpn_knd_kor_urd_bos_igb_dut_tag_ukr_sid_sun_cnt_ctl_cic_lat_tig_pol_swe_hin_eng_qcu_ita_spa_fre_lda_heb_slo_chh_mol_jav_lit_bam_bul_bem_mly_tha_sod_tml_xho_yor_tur_glc_mcd_uzb_swa_vie_aeg_fbf_ses_tsw	-0.359982757832985	-0.853661238371009	0.395486169253951
167	tig_ger_ven_spa_mlt_aeg_sid_glc_azi_uzb_zul_mao_tsw_rus_rom_bsq_cze_amr_tsn_cnt_alb_swe_cic_hin_fbf_scr_est_swt_bam_fin_ita_hau_geo_afr_por_ben_lat_sod_amh_bos_hun_dyu_bat_dut_jav_jpn_knd_kor_krd_nor_xho_ukr_sun_lit_owc_tag_mnd_fre_ewe_arw_chh_mol_guj_prs_bul_qcu_svk_slo_urd_bem_gam_pol_wly_mcd_mly_ctl_dgb_grk_swa_ind_tha_anl_tml_igb_lda_aze_eng_pan_tur_yor_vie_heb_akn_moo_ses	-0.540647779038994	-1.28906812464026	0.200571543026995
168	tig_guj_igb_ben_aeg_sod_gam_afr_aze_azi_bem_jav_tsn_svk_cze_bsq_grk_amh_moo_mnd_lat_scr_lda_bul_fbf_urd_fin_dgb_swa_est_swe_chh_geo_mol_arw_alb_nor_mlt_hau_rom_hun_akn_mao_pol_mly_jpn_knd_kor_dut_por_tsw_ger_ind_krd_wly_bat_cnt_lit_cic_mcd_owc_hin_glc_slo_prs_qcu_bos_spa_ita_ses_amr_ukr_anl_fre_sun_rus_swt_ctl_zul_tag_tha_heb_tml_ven_yor_tur_pan_eng_uzb_bam_vie_sid_xho_dyu_ewe	0.042727999903496	0.100656151457746	0.920040100886725
169	sod_dut_ses_glc_tig_mlt_heb_mol_tur_azi_moo_bat_zul_lit_cze_bsq_arw_hau_tsn_mnd_bos_ger_igb_slo_bem_spa_hun_swa_dgb_fin_urd_gam_geo_lat_ctl_ita_alb_sid_amr_pol_est_lda_jav_pan_tag_jpn_knd_kor_grk_ben_bam_swe_mao_hin_wly_ind_cnt_nor_fbf_scr_chh_por_eng_mcd_rom_qcu_afr_fre_bul_ewe_aeg_rus_anl_guj_mly_prs_cic_ukr_tsw_sun_tha_owc_tml_yor_akn_aze_svk_krd_uzb_swt_vie_amh_xho_dyu_ven	-0.0428550658944331	-0.100958563616622	0.91980069127093
170	hau_ger_fbf_guj_tig_chh_wly_alb_azi_tur_moo_bat_yor_spa_bos_bsq_prs_owc_swt_mnd_swe_arw_zul_bul_igb_glc_hun_lda_akn_fin_lit_amr_geo_svk_lat_dut_grk_aeg_amh_hin_est_tsn_ind_scr_sun_jpn_knd_kor_mcd_cze_bem_eng_mly_afr_heb_jav_cnt_krd_ewe_slo_gam_urd_pan_por_pol_qcu_ita_rom_ukr_tsw_mlt_nor_anl_ben_tag_fre_dyu_ctl_ses_mao_tha_sod_tml_ven_dgb_uzb_mol_rus_aze_bam_vie_sid_cic_swa_xho	-0.187906808409384	-0.444268942698289	0.657880243948684
171	wly_ctl_ses_svk_aeg_amr_sid_lit_uzb_azi_tsw_sun_lda_ger_glc_bsq_lat_hau_ewe_cnt_cze_por_igb_urd_dgb_nor_fin_zul_fbf_est_ita_gam_geo_mcd_dut_slo_hin_amh_owc_prs_hun_yor_tag_pan_mao_jpn_knd_kor_krd_guj_cic_mol_bat_grk_mlt_jav_mnd_spa_moo_bul_sod_alb_bos_afr_eng_qcu_ukr_ben_scr_bem_anl_arw_chh_swe_ind_pol_ven_fre_akn_mly_tha_heb_tml_xho_swa_tur_rom_rus_aze_swt_vie_tig_tsn_bam_dyu	0.306695092055314	0.721824800226404	0.472213185623653
172	aeg_ita_bem_ger_chh_hau_anl_ctl_tur_aze_swt_mly_akn_por_guj_bsq_arw_sid_dyu_cnt_prs_pan_ses_bul_tsn_slo_fin_yor_ven_hun_rus_amr_geo_fre_mcd_nor_glc_gam_sod_eng_est_dgb_jav_ben_tag_jpn_tml_kor_alb_krd_zul_spa_ind_lat_wly_sun_mnd_hin_igb_swe_owc_grk_ukr_dut_mol_qcu_lit_pol_rom_tsw_amh_scr_tig_bos_mao_urd_swa_cze_ewe_bat_tha_heb_knd_moo_lda_uzb_afr_svk_azi_xho_vie_mlt_bam_fbf_cic	-0.670402293370908	-1.60960065288327	0.110874437262237
173	wly_guj_igb_mcd_amh_sid_hau_dut_tur_aze_tsn_jav_lda_grk_prs_bsq_slo_gam_akn_mnd_urd_ukr_ewe_ger_zul_bos_est_swt_bam_hun_svk_owc_geo_afr_rom_pan_lit_aeg_chh_spa_fin_bem_mao_rus_ind_jpn_knd_kor_bul_fre_cic_lat_bat_eng_sod_mly_cnt_scr_tsw_alb_amr_swe_arw_ita_glc_qcu_pol_ctl_hin_fbf_heb_nor_anl_cze_sun_krd_ven_ben_xho_tag_tha_tig_tml_yor_dyu_uzb_mol_por_azi_swa_vie_mlt_moo_dgb_ses	-0.210930378457906	-0.498852600619379	0.619061144617971
174	mlt_arw_ewe_ita_sid_tig_chh_ben_azi_tur_fbf_tag_ven_guj_dut_bsq_glc_heb_bam_cnt_ukr_prs_swt_ger_igb_krd_est_zul_bem_hun_pan_sod_geo_bos_afr_nor_svk_aeg_gam_rom_fin_moo_mly_ctl_sun_jpn_knd_kor_rus_spa_yor_fre_jav_urd_hau_mao_mnd_lit_dyu_scr_amh_cze_lat_mol_grk_qcu_alb_hin_bul_xho_wly_slo_anl_mcd_bat_eng_cic_por_tsn_ind_tha_amr_tml_lda_swa_uzb_swe_pol_aze_tsw_vie_owc_ses_akn_dgb	-0.605528251057794	-1.44720052148364	0.151203233675665
175	heb_rom_akn_bul_wly_sid_hau_guj_tur_aze_tsw_jav_swa_arw_grk_bsq_scr_gam_bam_cnt_eng_ctl_swt_ita_moo_hin_est_fbf_cic_fin_krd_aeg_geo_prs_bos_ben_rus_tig_sod_pol_hun_bem_ind_ger_tag_jpn_tml_kor_swe_lit_xho_afr_mly_fre_owc_mao_mnd_urd_ewe_por_chh_alb_nor_pan_cze_qcu_ukr_dut_mol_dgb_amr_lat_amh_svk_bat_mcd_dyu_glc_igb_sun_tha_anl_knd_yor_zul_azi_slo_spa_uzb_tsn_vie_mlt_ses_lda_ven	-0.98352006446646	-2.4019280311059	0.0182966404775679
176	tig_dut_ses_swe_aeg_gam_sod_prs_uzb_tur_zul_mly_cic_pan_urd_bsq_ger_wly_swa_cnt_fre_lat_yor_lit_fbf_guj_fin_tsw_ewe_hun_nor_hau_geo_svk_eng_pol_ukr_amr_sid_grk_est_akn_jav_hin_tag_jpn_knd_kor_alb_rom_bem_rus_mao_ben_anl_ind_mnd_arw_bam_ita_heb_krd_spa_mol_mcd_qcu_afr_bul_glc_igb_chh_cze_amh_ctl_bat_scr_xho_por_dyu_sun_tha_owc_tml_dgb_swt_azi_slo_bos_aze_moo_vie_mlt_tsn_ven_lda	0.477518927685152	1.1269200605876	0.262675592130237
177	heb_scr_tsn_glc_hau_sid_wly_swe_aze_azi_dyu_ind_ses_hin_lit_bsq_ukr_chh_igb_mnd_pol_ger_moo_ctl_ewe_arw_hun_zul_bem_est_rom_tig_geo_urd_svk_afr_spa_gam_sod_por_fin_dgb_jav_lat_mly_jpn_tml_kor_krd_eng_lda_guj_tag_mol_owc_bat_cnt_ben_swa_nor_anl_fre_mcd_slo_dut_qcu_prs_bos_ita_bam_amh_cze_mlt_grk_mao_alb_cic_bul_yor_sun_tha_aeg_knd_tsw_akn_uzb_pan_rus_tur_swt_vie_amr_xho_ven_fbf	-0.231142191058282	-0.545910700289278	0.586434470276756
178	hau_mcd_ses_urd_aeg_amh_heb_ukr_tur_uzb_zul_bat_moo_rus_scr_bsq_bul_tig_lda_mnd_ita_eng_bam_lit_dyu_ger_fin_dgb_ven_hun_por_chh_geo_slo_nor_afr_prs_anl_wly_dut_est_ewe_mao_ctl_mly_jpn_tml_kor_fre_ben_fbf_alb_sun_svk_gam_jav_cnt_lat_xho_krd_mlt_glc_pol_arw_guj_qcu_grk_bos_hin_akn_owc_mol_amr_swe_tag_cze_igb_pan_tsn_ind_tha_sod_knd_tsw_swt_aze_spa_rom_azi_cic_vie_sid_yor_swa_bem	0.311096452124721	0.732596323706632	0.465647082993021
179	tig_alb_swa_prs_heb_amr_gam_eng_aze_azi_tsn_mly_tsw_svk_guj_bsq_pol_owc_zul_cnt_lat_hin_ses_ita_xho_swe_hun_yor_ven_est_nor_hau_geo_spa_scr_por_rus_anl_sod_dut_fin_dyu_tag_cze_sun_jpn_tml_kor_krd_ger_fbf_mcd_bat_pan_wly_mao_mnd_grk_moo_fre_chh_ukr_lit_bul_ben_qcu_rom_bos_urd_lda_sid_glc_aeg_ctl_ind_slo_dgb_mol_bem_jav_tha_amh_knd_akn_swt_uzb_afr_arw_tur_cic_vie_mlt_igb_bam_ewe	-0.154319561315623	-0.364692032376412	0.716169279094364
180	sid_mcd_moo_scr_aeg_mlt_heb_afr_aze_tur_akn_tag_yor_krd_urd_bsq_pol_amr_tsn_cnt_grk_rus_ven_fre_bem_glc_fin_cic_ses_hun_arw_wly_geo_spa_dut_nor_ger_gam_chh_swe_est_swt_mao_guj_bat_jpn_tml_kor_ben_pan_swa_por_sun_ita_owc_ind_mnd_alb_zul_prs_sod_eng_hin_lit_lat_qcu_cze_bul_rom_dyu_anl_slo_tig_ukr_jav_svk_fbf_mol_lda_mly_tha_amh_knd_xho_dgb_uzb_ctl_bos_azi_tsw_vie_hau_ewe_bam_igb	-0.355406159918811	-0.84180658710495	0.402055718623305
181	mlt_pan_moo_grk_amr_amh_heb_prs_tur_uzb_tsw_sun_ses_svk_lit_bsq_mol_owc_ven_mnd_spa_swe_igb_bul_dgb_ger_est_akn_swa_fin_hin_gam_geo_rom_eng_alb_nor_hau_anl_mcd_hun_bam_ind_ctl_mao_jpn_knd_kor_arw_lat_cic_pol_mly_ukr_sid_bat_cnt_ita_zul_rus_aeg_dut_cze_scr_afr_qcu_slo_bos_por_ewe_wly_guj_tig_fre_tag_krd_yor_urd_tsn_jav_tha_chh_tml_fbf_dyu_azi_glc_ben_aze_swt_vie_sod_bem_xho_lda	0.531069285477441	1.25677598016125	0.211982196134876
182	amr_arw_swt_spa_tig_anl_gam_glc_azi_tur_ven_bat_fbf_bos_ger_bsq_lit_mlt_igb_mnd_rus_ctl_xho_fre_lda_svk_hun_cic_dyu_fin_afr_heb_geo_guj_mcd_prs_ben_amh_wly_ukr_est_bam_jav_eng_mao_jpn_tml_kor_mol_ita_yor_pol_tag_pan_owc_sun_cnt_scr_bem_lat_sid_swe_krd_hin_slo_qcu_urd_alb_cze_ewe_sod_nor_chh_por_ind_rom_tsw_grk_swa_mly_tha_aeg_knd_dgb_moo_aze_dut_bul_uzb_ses_vie_hau_akn_tsn_zul	-0.952734115292388	-2.31275415116966	0.0229416963511858
183	sod_urd_zul_alb_tig_heb_amr_mcd_tur_azi_akn_ind_tsw_por_ita_bsq_krd_amh_igb_cnt_afr_grk_bam_bos_tsn_fre_fin_xho_ewe_hun_svk_chh_geo_lat_guj_pan_hin_aeg_anl_cze_est_swt_mly_dut_tag_jpn_tml_kor_ben_lit_swa_prs_sun_ctl_mlt_mao_mnd_bul_fbf_eng_wly_rus_nor_swe_scr_qcu_rom_arw_glc_bem_hau_mol_gam_slo_bat_ger_dgb_ukr_yor_jav_tha_owc_knd_dyu_ven_uzb_pol_spa_aze_cic_vie_sid_ses_moo_lda	-0.451012268229584	-1.06993410966651	0.287418030719446
184	sod_hin_moo_guj_aeg_mlt_anl_prs_azi_aze_fbf_ind_bam_lit_svk_bsq_scr_owc_dyu_mnd_rus_mcd_swt_urd_bem_lat_hun_swa_cic_fin_mol_wly_geo_afr_spa_pol_bul_amr_amh_eng_est_ewe_mao_rom_sun_jpn_knd_kor_ctl_fre_ven_dut_jav_swe_chh_tag_cnt_ger_yor_krd_sid_slo_alb_grk_por_qcu_nor_glc_arw_zul_hau_ita_gam_ben_bat_cze_tsw_bos_tsn_mly_tha_heb_tml_dgb_igb_uzb_ukr_pan_tur_ses_vie_tig_akn_xho_lda	-0.393810579809096	-0.932817893155356	0.353329489902202
185	sod_lat_ewe_svk_amh_owc_heb_rus_azi_aze_akn_jav_dyu_bos_scr_bsq_dut_tig_xho_mnd_ukr_por_bem_spa_yor_rom_est_zul_bam_fin_cze_wly_geo_guj_swe_pol_hin_aeg_sid_ben_hun_ses_ind_afr_sun_jpn_tml_kor_mol_lit_fbf_prs_mao_bul_chh_mly_cnt_ctl_igb_grk_hau_urd_mcd_ger_slo_qcu_eng_fre_pan_lda_amr_nor_mlt_glc_bat_alb_swt_krd_dgb_tag_tha_anl_knd_swa_ven_tur_arw_ita_uzb_moo_vie_gam_tsn_cic_tsw	-0.494091628319048	-1.17416251634791	0.243327911016621
186	gam_slo_tsw_bul_sid_anl_sod_nor_aze_tur_dyu_sun_lda_prs_mol_bsq_fre_aeg_zul_mnd_dut_bos_swt_ita_ven_eng_hun_xho_igb_est_hin_tig_geo_grk_rom_urd_rus_chh_wly_cze_fin_dgb_jav_mcd_mao_jpn_tml_kor_lat_por_fbf_lit_tag_alb_amh_ind_cnt_arw_ewe_ukr_amr_guj_pol_glc_krd_qcu_pan_ger_svk_moo_heb_ctl_hau_spa_bat_ben_akn_swe_cic_mly_tha_owc_knd_bem_tsn_azi_afr_scr_uzb_ses_vie_mlt_yor_bam_swa	-0.432519957723576	-1.02699691076625	0.307085698268265
187	wly_grk_zul_mcd_heb_amr_gam_pol_aze_uzb_yor_mao_bam_bos_bul_bsq_swe_owc_igb_cnt_lat_arw_ses_dut_tsn_mol_est_dgb_dyu_hun_krd_anl_geo_ben_lit_rom_guj_mlt_hau_ger_fin_xho_ind_scr_jav_jpn_knd_kor_prs_pan_lda_hin_bat_nor_sod_mly_mnd_glc_tsw_cze_chh_ctl_ukr_afr_rus_qcu_urd_ita_slo_ewe_aeg_spa_sid_eng_sun_fre_bem_alb_akn_tag_tha_amh_tml_ven_fbf_tur_por_svk_azi_swt_vie_tig_cic_moo_swa	-0.346519669272244	-0.820567916265262	0.41399075885099
188	mlt_ben_cic_fre_sod_sid_chh_ctl_azi_aze_tsn_jav_igb_dut_glc_bsq_pan_hau_bam_mnd_swe_ukr_akn_krd_ses_arw_est_ven_ewe_fin_nor_heb_geo_spa_ita_hin_por_wly_aeg_cze_hun_fbf_sun_grk_mly_jpn_knd_kor_bos_afr_xho_lit_mao_eng_tig_ind_cnt_pol_zul_mol_amh_rom_prs_alb_bul_qcu_scr_slo_ger_lda_owc_urd_amr_rus_bat_svk_yor_lat_tsw_tag_tha_gam_tml_dgb_swa_tur_guj_mcd_uzb_swt_vie_anl_bem_moo_dyu	-0.20201770977355	-0.477148985693828	0.634375421461626
189	tig_bos_fbf_guj_sid_hau_chh_ukr_azi_aze_swa_sun_igb_arw_lit_bsq_alb_owc_dgb_mnd_afr_urd_tsn_rom_zul_scr_hun_cic_dyu_est_svk_aeg_geo_eng_grk_mol_ctl_anl_amr_swe_fin_bem_mao_dut_ind_jpn_knd_kor_rus_glc_yor_mcd_bat_bul_heb_tag_cnt_por_lda_slo_sod_krd_ben_spa_hin_qcu_cze_pol_ger_ewe_mlt_fre_gam_ita_jav_pan_swt_nor_tsw_mly_tha_wly_tml_moo_ses_tur_prs_lat_uzb_xho_vie_amh_ven_bam_akn	-0.776234009563951	-1.87232412638435	0.0643039034943022
190	tig_nor_swt_eng_amr_owc_chh_afr_azi_tur_moo_mly_yor_hin_rom_bsq_krd_mlt_tsn_mnd_ctl_lat_ses_guj_tsw_cze_est_bam_igb_hun_bos_sid_geo_glc_prs_svk_ger_aeg_amh_arw_fin_cic_sun_bul_jav_jpn_knd_kor_scr_pol_ven_mol_mao_ita_anl_bat_cnt_lit_swa_urd_hau_slo_spa_grk_por_qcu_ukr_ben_dut_akn_wly_fre_gam_alb_tag_swe_xho_pan_zul_ind_tha_sod_tml_lda_bem_uzb_rus_mcd_aze_ewe_vie_heb_dgb_dyu_fbf	-0.0168931499009796	-0.0398009733551189	0.968337118424188
191	wly_por_akn_urd_gam_chh_mlt_mol_uzb_tur_swa_ind_dyu_cze_krd_bsq_pan_aeg_fbf_mnd_scr_eng_lda_swe_ewe_slo_fin_cic_tsn_est_alb_amh_geo_pol_ita_afr_fre_heb_sid_svk_hun_moo_jav_rus_mly_jpn_tml_kor_ukr_rom_tsw_guj_mao_prs_amr_tag_cnt_grk_bem_dut_tig_glc_bul_nor_arw_qcu_spa_ger_lit_ses_sod_mcd_hau_bos_bat_ctl_swt_lat_ven_sun_tha_anl_knd_zul_igb_aze_hin_ben_azi_yor_vie_owc_dgb_xho_bam	0.0326562816232684	0.0768795196852599	0.938884544362937
192	amr_urd_bam_glc_hau_heb_sod_alb_azi_tur_zul_bat_ses_arw_ita_bsq_bul_gam_fbf_mnd_spa_pol_dgb_eng_tsn_mol_est_ewe_lda_hun_nor_owc_geo_hin_slo_krd_afr_chh_mlt_fre_fin_bem_tag_ben_jav_jpn_tml_kor_bos_ctl_swt_grk_ind_cze_wly_sun_cnt_ger_swa_dut_sid_scr_ukr_rus_lit_qcu_prs_rom_swe_dyu_anl_mcd_amh_svk_mly_por_tsw_guj_akn_mao_tha_aeg_knd_moo_cic_uzb_lat_pan_aze_ven_vie_tig_yor_xho_igb	-0.123440828812123	-0.29104152729831	0.771667655917374
193	anl_slo_ven_fre_sid_tig_mlt_pan_azi_aze_zul_mly_dgb_lat_eng_bsq_krd_gam_fbf_mnd_ctl_rus_tsw_ukr_cic_afr_est_swt_xho_fin_pol_chh_geo_nor_urd_bos_guj_heb_hau_glc_hun_moo_jav_alb_mao_jpn_knd_kor_swe_grk_ewe_por_tag_ita_sod_sun_cnt_ben_bem_svk_amr_hin_bul_mol_scr_qcu_ger_cze_lit_bam_amh_rom_aeg_prs_bat_mcd_lda_dut_akn_ind_tha_owc_tml_igb_ses_tur_arw_spa_uzb_tsn_vie_wly_swa_dyu_yor	0.295986722820146	0.697251609684299	0.487384730153506
194	sod_lit_moo_swe_owc_aeg_mlt_hin_tur_uzb_igb_sun_swt_alb_urd_bsq_ita_chh_tsn_mnd_nor_rus_akn_arw_bam_pol_fin_ses_dgb_est_grk_sid_geo_ben_prs_ukr_lat_anl_amh_slo_hun_ewe_mao_afr_jav_jpn_knd_kor_bos_mcd_lda_scr_mly_cze_amr_bat_cnt_fre_fbf_guj_heb_por_dut_krd_glc_qcu_bul_spa_ctl_tsw_wly_pan_hau_svk_ind_rom_xho_mol_zul_tag_tha_tig_tml_yor_swa_aze_eng_ger_azi_ven_vie_gam_cic_dyu_bem	-0.269644986080073	-0.63831698277488	0.524836112018243
195	tig_krd_dyu_dut_gam_anl_heb_pan_tur_aze_igb_jav_akn_ita_ger_bsq_svk_owc_ewe_mnd_alb_cze_tsw_bul_zul_bos_est_cic_swt_hun_spa_sid_geo_guj_prs_swe_ben_mlt_aeg_pol_fin_bam_mly_afr_tag_jpn_knd_kor_grk_ctl_fbf_slo_bat_fre_chh_mao_cnt_lat_swa_mol_hau_por_rus_nor_urd_qcu_mcd_arw_scr_ven_wly_glc_amr_ukr_sun_lit_ses_rom_yor_ind_tha_sod_tml_moo_lda_uzb_eng_hin_azi_bem_vie_amh_dgb_xho_tsn	-0.199853681898713	-0.471300956499941	0.638529570442291
196	hau_fre_igb_arw_aeg_amr_mlt_pan_aze_uzb_ewe_bat_fbf_ita_ger_bsq_rom_amh_zul_mnd_dut_eng_swt_bul_ven_urd_hun_moo_tsw_est_nor_sod_geo_slo_hin_ukr_ctl_gam_wly_bos_fin_xho_mao_glc_jav_jpn_tml_kor_afr_rus_dyu_cze_sun_spa_chh_tag_cnt_krd_swa_pol_tig_grk_lat_lit_mcd_qcu_mol_svk_ben_dgb_heb_alb_anl_scr_ind_por_bam_swe_akn_mly_tha_owc_knd_yor_lda_azi_guj_prs_tur_cic_vie_sid_tsn_ses_bem	0.0835968541884959	0.196558501923436	0.844601945981011
197	sid_bos_igb_swe_gam_amr_tig_mcd_azi_tur_fbf_mly_dyu_por_eng_bsq_guj_sod_ven_cnt_dut_afr_xho_krd_tsn_bul_hun_swa_swt_est_svk_chh_geo_ita_ben_arw_alb_anl_hau_glc_fin_moo_bat_rom_tag_jpn_tml_kor_fre_mol_ses_ger_sun_ctl_wly_mao_mnd_scr_dgb_prs_mlt_lit_hin_urd_nor_qcu_rus_lat_slo_yor_heb_pol_amh_spa_jav_cze_cic_ukr_tsw_ind_tha_aeg_knd_akn_zul_uzb_grk_pan_aze_lda_vie_owc_bam_bem_ewe	-0.44117675659546	-1.04759301517641	0.297541146024082
198	hau_dut_dgb_slo_aeg_heb_tig_guj_tur_aze_ven_ind_yor_nor_bul_bsq_mcd_chh_tsn_cnt_lat_hin_xho_swe_bam_krd_hun_igb_swt_est_glc_owc_geo_prs_rom_ukr_alb_gam_mlt_bos_fin_dyu_tag_pan_mao_jpn_knd_kor_arw_rus_moo_fre_sun_eng_amr_jav_mnd_ctl_swa_ita_sid_mol_ben_por_pol_qcu_scr_ger_urd_lda_wly_svk_sod_grk_bat_lit_bem_afr_akn_mly_tha_amh_tml_tsw_ewe_azi_cze_spa_uzb_fbf_vie_anl_ses_zul_cic	-0.381840707464664	-0.90444473156386	0.368096625975065
199	owc_prs_tsn_ita_gam_tig_sod_dut_azi_uzb_ses_ind_xho_ukr_krd_bsq_bos_hau_igb_mnd_cze_eng_swa_rom_dgb_urd_hun_ven_moo_fin_spa_mlt_geo_glc_nor_mcd_lat_amr_heb_guj_est_akn_mao_slo_bat_jpn_knd_kor_alb_por_cic_hin_jav_svk_anl_tag_cnt_mol_lda_pol_chh_bul_grk_scr_afr_qcu_swe_fre_rus_bam_wly_ben_aeg_ctl_sun_ger_tsw_arw_yor_mly_tha_sid_tml_zul_ewe_aze_lit_pan_tur_swt_vie_amh_fbf_dyu_bem	-0.402945917589975	-0.955543253379689	0.341780310439444
200	amr_swe_bam_mol_hau_chh_gam_nor_tur_azi_ses_bat_cic_eng_guj_bsq_rus_anl_dgb_mnd_bos_cze_yor_grk_fbf_ctl_est_tsw_ewe_fin_hin_mlt_geo_prs_fre_dut_glc_wly_tig_arw_hun_igb_ind_alb_jav_jpn_tml_kor_ger_por_swt_rom_sun_ben_sid_tag_cnt_pol_moo_spa_sod_krd_urd_pan_scr_qcu_ukr_afr_slo_zul_aeg_ita_owc_lit_mly_svk_tsn_bul_ven_mao_tha_amh_knd_bem_akn_uzb_lat_mcd_aze_xho_vie_heb_lda_dyu_swa	-0.0560112943247268	-0.1320298631658	0.895245897981828
201	sid_bul_bam_afr_wly_heb_chh_fre_tur_uzb_yor_bat_zul_ben_svk_bsq_ukr_mlt_tsw_mnd_prs_rus_ewe_bos_dgb_grk_est_cic_lda_fin_nor_anl_geo_ita_cze_arw_mcd_amr_tig_eng_hun_xho_jav_krd_sun_jpn_knd_kor_alb_lit_akn_glc_ind_hin_amh_tag_cnt_spa_tsn_ger_owc_lat_pan_scr_dut_qcu_guj_ctl_slo_fbf_gam_rom_aeg_pol_mao_urd_ven_por_dyu_mly_tha_hau_tml_moo_ses_azi_swe_mol_aze_igb_vie_sod_swt_bem_swa	-1.14634238466501	-2.82739869099803	0.00574606429956429
202	owc_rus_xho_ukr_mlt_hau_amh_afr_tur_aze_fbf_ind_akn_prs_spa_bsq_slo_wly_ven_cnt_fre_ger_dyu_pol_lda_svk_fin_bam_ses_hun_scr_anl_geo_cze_rom_alb_por_chh_sid_lat_est_swa_mao_bul_sun_jpn_tml_kor_ita_dut_moo_ben_jav_mol_amr_bat_mnd_swe_yor_glc_aeg_eng_krd_arw_pan_qcu_guj_grk_mcd_zul_heb_hin_gam_bos_mly_urd_dgb_lit_swt_tag_tha_tig_knd_bem_cic_azi_ctl_nor_uzb_ewe_vie_sod_tsw_tsn_igb	-0.0529599325258781	-0.124892972644989	0.900877851968081
203	anl_ben_dyu_spa_amr_wly_gam_rus_tur_aze_cic_jav_zul_grk_afr_bsq_swe_heb_fbf_cnt_eng_krd_tsw_ukr_akn_cze_est_ses_igb_hun_mol_hau_geo_ita_glc_svk_lat_tig_owc_nor_fin_swt_bat_scr_sun_jpn_tml_kor_pol_guj_ewe_ger_ind_hin_sid_tag_mnd_ctl_bem_rom_mlt_pan_alb_urd_dut_qcu_por_slo_lit_ven_chh_prs_aeg_mcd_mly_bul_xho_bos_bam_mao_tha_amh_knd_swa_tsn_azi_fre_arw_uzb_dgb_vie_sod_lda_moo_yor	-0.296204904527738	-0.700652465429118	0.485269211341683
204	amh_eng_lda_cze_owc_wly_tig_spa_aze_uzb_bam_ind_tsw_hin_lit_bsq_rom_mlt_swa_mnd_krd_guj_igb_scr_bem_grk_hun_dyu_ses_fin_pol_sod_geo_mol_urd_slo_nor_amr_heb_prs_est_ven_mao_ben_tag_jpn_tml_kor_svk_por_xho_ukr_jav_fre_chh_sun_cnt_dut_cic_glc_gam_arw_alb_lat_bos_qcu_rus_bul_mcd_dgb_anl_ita_sid_swe_mly_pan_ewe_ger_zul_bat_tha_hau_knd_tsn_moo_azi_ctl_afr_tur_swt_vie_aeg_akn_yor_fbf	-0.954676398554953	-2.32429252374164	0.0222871682589329
205	owc_lat_tsn_prs_chh_amh_heb_bos_uzb_azi_fbf_mao_dgb_svk_swe_bsq_bul_aeg_ses_mnd_eng_ger_bam_spa_swt_ctl_est_lda_xho_fin_guj_hau_geo_ukr_rom_rus_nor_wly_amr_mol_hun_bem_jav_ita_bat_jpn_knd_kor_ben_alb_tsw_scr_tag_slo_tig_ind_cnt_fre_igb_cze_mlt_lit_dut_por_pol_qcu_afr_hin_urd_dyu_sid_mcd_gam_krd_sun_grk_moo_arw_ewe_mly_tha_sod_tml_ven_akn_aze_pan_glc_tur_zul_vie_anl_swa_yor_cic	-0.641493668490401	-1.53352260193955	0.128542121514054
206	mlt_rom_yor_ben_chh_amr_owc_rus_tur_azi_dyu_bat_xho_lit_svk_bsq_krd_gam_bam_mnd_fre_cze_swa_arw_zul_guj_hun_ewe_akn_est_mcd_sod_geo_ger_afr_por_glc_heb_hau_hin_fin_dgb_mao_eng_jav_jpn_tml_kor_ita_prs_igb_mol_sun_pan_wly_mly_cnt_scr_fbf_urd_tig_pol_bul_alb_ukr_qcu_bos_swe_spa_tsn_anl_nor_amh_grk_tag_ctl_swt_lat_lda_ind_tha_aeg_knd_cic_moo_aze_dut_slo_uzb_ses_vie_sid_ven_bem_tsw	-0.349984095706565	-0.829125683550249	0.409156312859015
207	tig_lit_akn_bos_owc_amr_anl_guj_azi_tur_zul_bat_ewe_swe_ben_bsq_prs_gam_xho_cnt_ger_krd_tsw_bul_yor_ita_hun_fbf_swt_est_grk_sod_geo_ctl_alb_slo_mol_wly_chh_ukr_fin_tsn_ind_rom_jav_jpn_tml_kor_rus_mcd_dgb_pol_mly_dut_hau_mao_mnd_pan_cic_urd_aeg_eng_fre_cze_afr_qcu_hin_nor_por_moo_mlt_svk_heb_scr_sun_arw_ses_lat_dyu_tag_tha_sid_knd_ven_igb_aze_spa_glc_uzb_lda_vie_amh_bam_bem_swa	0.318645086935546	0.750831503491128	0.454649684454199
208	owc_krd_bam_eng_tig_heb_chh_ukr_tur_azi_akn_jav_dgb_bos_guj_bsq_bul_gam_fbf_cnt_arw_rus_moo_scr_bem_mcd_fin_xho_ven_est_afr_amh_geo_alb_ctl_urd_slo_anl_amr_por_hun_cic_sun_swe_ind_jpn_tml_kor_lit_prs_ses_ger_mly_ben_hau_tag_mnd_svk_tsw_nor_sid_pol_hin_pan_rom_qcu_dut_spa_cze_ewe_mlt_grk_sod_glc_mao_ita_igb_mol_dyu_bat_tha_wly_knd_tsn_swa_aze_lat_fre_uzb_lda_vie_aeg_yor_swt_zul	-0.559337500538598	-1.33433915272425	0.185350743369329
209	amr_ukr_zul_bul_tig_anl_hau_lat_uzb_azi_ewe_mao_dgb_nor_ben_bsq_alb_owc_yor_cnt_krd_ger_igb_fre_lda_mol_est_moo_tsn_hun_grk_chh_geo_swe_rom_slo_svk_sod_sid_glc_fin_ven_bat_pan_tag_jpn_knd_kor_pol_rus_ses_dut_ind_arw_mlt_mly_mnd_lit_fbf_urd_gam_mcd_prs_scr_ita_qcu_por_afr_cze_dyu_aeg_ctl_amh_guj_jav_eng_swa_spa_bam_sun_tha_wly_tml_akn_xho_aze_hin_bos_tur_tsw_vie_heb_cic_swt_bem	-0.508929482341043	-1.21046746412998	0.229167017935123
210	aeg_pan_fbf_por_hau_sod_sid_rom_azi_uzb_yor_bat_lda_lat_glc_bsq_bul_amh_dgb_cnt_rus_eng_swa_cze_zul_slo_est_bem_swt_hun_krd_amr_geo_pol_mcd_grk_ger_heb_gam_lit_fin_dyu_mao_spa_jav_jpn_knd_kor_nor_mol_igb_arw_ind_ukr_chh_sun_mnd_urd_ses_prs_mlt_alb_ctl_ita_guj_qcu_svk_bos_dut_xho_anl_scr_wly_afr_tag_ben_tsw_swe_ven_mly_tha_tig_tml_akn_ewe_aze_hin_fre_tur_cic_vie_owc_bam_moo_tsn	-0.376929995794804	-0.893709703442308	0.373784184449894
211	sid_hin_moo_afr_amr_amh_gam_lit_aze_azi_tsn_tag_yor_mol_ukr_bsq_dut_anl_igb_mnd_krd_urd_cic_glc_dyu_scr_fin_ewe_fbf_est_bos_sod_geo_spa_rom_ger_slo_hau_tig_nor_hun_akn_mao_fre_mly_jpn_tml_kor_svk_swe_ses_pan_sun_arw_wly_bat_cnt_guj_ven_mcd_aeg_pol_lat_ctl_rus_qcu_ben_bul_cze_bem_mlt_alb_owc_prs_ind_ita_dgb_grk_xho_jav_tha_heb_knd_tsw_swa_uzb_eng_por_tur_lda_vie_chh_zul_swt_bam	0.117252580673559	0.276333863395126	0.782904819302619
212	heb_krd_bam_ctl_wly_anl_amh_rus_uzb_azi_ewe_tag_bem_lit_bul_bsq_mcd_tig_cic_mnd_urd_por_tsw_slo_ses_alb_fin_lda_swt_hun_glc_aeg_geo_guj_afr_lat_ukr_hau_amr_ben_est_dyu_ind_pan_mly_jpn_tml_kor_fre_ita_moo_prs_jav_hin_gam_mao_cnt_ger_zul_dut_sid_eng_svk_bos_nor_qcu_cze_scr_mol_ven_owc_swe_sod_grk_bat_pol_akn_spa_fbf_sun_tha_mlt_knd_tsn_swa_aze_rom_arw_tur_xho_vie_chh_yor_igb_dgb	-0.786321921901353	-1.89353029957579	0.0613960948759269
213	tig_bos_tsw_svk_owc_anl_mlt_lat_aze_tur_dgb_mly_yor_urd_pol_bsq_hin_wly_bam_mnd_por_guj_moo_eng_xho_mcd_est_ven_akn_fin_ukr_gam_geo_scr_bul_rus_arw_heb_aeg_ger_hun_ewe_jav_ben_ind_jpn_knd_kor_alb_fre_swt_afr_sun_mol_sod_tag_cnt_spa_zul_dut_amr_nor_krd_swe_ita_qcu_pan_slo_lit_fbf_hau_prs_chh_grk_bat_rom_igb_cze_lda_mao_tha_sid_tml_dyu_swa_uzb_glc_ctl_azi_bem_vie_amh_ses_tsn_cic	0.00187994132127178	0.00442797077616223	0.996476486521145
214	sod_prs_akn_ita_gam_anl_tig_urd_azi_tur_bem_jav_ewe_scr_pan_bsq_slo_aeg_igb_cnt_arw_cze_yor_krd_moo_glc_est_dyu_fbf_hun_nor_amh_geo_rus_ukr_svk_mol_amr_owc_rom_fin_lda_mao_fre_tag_jpn_tml_kor_por_pol_tsn_ctl_sun_hin_mlt_mly_mnd_swe_swt_lit_sid_grk_alb_afr_ben_qcu_lat_eng_spa_swa_chh_guj_wly_bos_ind_ger_dgb_dut_xho_bat_tha_hau_knd_cic_ses_aze_mcd_bul_uzb_tsw_vie_heb_bam_ven_zul	-0.381371457753904	-0.903994222087229	0.368334205688877
215	chh_glc_tsn_mol_wly_amh_amr_ben_azi_aze_xho_mao_swa_fre_alb_bsq_guj_sid_igb_cnt_arw_rus_ven_dut_swt_ukr_fin_akn_ewe_est_lat_heb_geo_cze_hin_por_prs_gam_tig_pol_hun_dgb_ind_scr_mly_jpn_tml_kor_pan_grk_tsw_krd_sun_svk_mlt_bat_mnd_spa_dyu_nor_aeg_ger_ctl_urd_mcd_qcu_afr_bos_bul_bam_anl_swe_hau_rom_jav_eng_zul_lit_bem_tag_tha_sod_knd_lda_fbf_uzb_ita_slo_tur_yor_vie_owc_cic_ses_moo	0.900870279390395	2.15621637882263	0.0336467892192939
216	amh_urd_cic_eng_sid_amr_sod_rom_uzb_azi_ses_mly_tsw_alb_afr_bsq_slo_anl_bem_cnt_hin_mcd_swt_grk_swa_arw_est_akn_igb_hun_lit_chh_geo_pan_mol_pol_ger_wly_aeg_por_fin_dgb_mao_lat_sun_jpn_tml_kor_ukr_prs_bam_ita_bat_bos_heb_ind_mnd_krd_tsn_spa_tig_swe_nor_fre_dut_qcu_rus_glc_guj_yor_owc_ben_mlt_bul_jav_scr_ven_cze_fbf_tag_tha_gam_knd_moo_lda_aze_svk_ctl_tur_dyu_vie_hau_ewe_zul_xho	-0.0304124474516225	-0.0716648459373571	0.943022526079633
217	wly_ger_akn_hin_anl_tig_aeg_swe_azi_aze_ewe_mao_yor_slo_prs_bsq_nor_hau_bam_mnd_bos_afr_igb_eng_dgb_por_est_zul_cic_fin_scr_chh_geo_ben_alb_arw_spa_heb_mlt_grk_hun_lda_mly_mol_tag_jpn_knd_kor_ita_ukr_xho_fre_sun_urd_gam_jav_cnt_krd_ven_lat_sid_glc_mcd_svk_bul_qcu_cze_ctl_pol_dyu_amr_lit_owc_rus_ind_dut_bem_guj_swa_bat_tha_sod_tml_tsw_moo_tur_pan_rom_uzb_tsn_vie_amh_swt_fbf_ses	-0.269191895946484	-0.636663996621557	0.525907729706227
218	heb_ger_dgb_dut_aeg_sid_amh_bul_tur_azi_zul_sun_cic_mol_ita_bsq_urd_owc_fbf_mnd_ben_por_ven_scr_ewe_glc_hun_yor_tsn_est_hin_chh_geo_pol_eng_pan_fre_mlt_tig_bos_fin_igb_jav_arw_mly_jpn_knd_kor_ctl_afr_swa_krd_ind_cze_sod_tag_cnt_nor_lda_mcd_anl_grk_alb_lit_lat_qcu_spa_slo_swe_xho_wly_prs_hau_rus_bat_svk_swt_guj_tsw_mao_tha_amr_tml_akn_ses_uzb_rom_ukr_aze_bem_vie_gam_dyu_moo_bam	0.183918844273681	0.432543315482876	0.666347949938259
219	gam_por_cic_ger_sid_heb_sod_scr_tur_uzb_bam_mly_lda_rom_lit_bsq_arw_mlt_ewe_cnt_cze_ita_akn_krd_ses_svk_hun_tsw_bem_est_urd_anl_geo_glc_pan_mcd_ben_hau_aeg_afr_fin_ven_jav_guj_tag_jpn_knd_kor_prs_spa_dgb_swe_sun_ukr_tig_ind_mnd_fre_yor_nor_owc_mol_ctl_bos_bul_qcu_rus_alb_lat_zul_chh_eng_amr_hin_mao_grk_tsn_dut_swt_bat_tha_wly_tml_igb_xho_aze_pol_slo_azi_swa_vie_amh_moo_dyu_fbf	-0.671783925706715	-1.60950977166284	0.110894317291796
220	aeg_ita_bam_eng_amr_chh_gam_prs_tur_aze_fbf_jav_dgb_arw_lit_bsq_urd_amh_ven_mnd_bos_krd_dyu_cze_ewe_hin_est_cic_zul_hun_scr_sod_geo_pol_rus_mol_ben_owc_hau_por_fin_xho_bat_swe_mly_jpn_knd_kor_pan_bul_igb_alb_mao_afr_wly_ind_cnt_slo_yor_lat_anl_svk_nor_spa_ctl_qcu_ger_guj_fre_swa_mlt_mcd_tig_dut_tag_ukr_tsn_rom_ses_sun_tha_heb_tml_swt_tsw_azi_grk_glc_uzb_akn_vie_sid_lda_bem_moo	0.0784043133856249	0.18462413275554	0.853925863935817
221	tig_alb_swa_slo_gam_chh_amr_ita_azi_uzb_dyu_mao_tsw_prs_bos_bsq_rom_hau_ewe_cnt_lit_pan_bem_ukr_akn_glc_est_ven_fbf_fin_swe_owc_geo_hin_ger_spa_nor_amh_aeg_guj_hun_zul_tag_pol_bat_jpn_tml_kor_por_eng_xho_lat_mly_ctl_sid_jav_mnd_grk_lda_afr_wly_bul_scr_mcd_cze_qcu_dut_arw_urd_cic_sod_krd_mlt_fre_ind_rus_ses_svk_dgb_sun_tha_anl_knd_yor_swt_aze_mol_ben_tur_igb_vie_heb_moo_bam_tsn	-0.691907209435525	-1.66086935578274	0.100107584521675
222	hau_por_fbf_grk_sid_gam_amh_spa_uzb_azi_dgb_bat_ewe_alb_swe_bsq_ctl_amr_moo_mnd_guj_ita_akn_dut_igb_afr_fin_xho_zul_est_urd_owc_geo_pol_lit_scr_lat_anl_wly_ukr_hun_swa_sun_mol_ind_jpn_knd_kor_ben_pan_ven_ger_mly_mcd_aeg_tag_cnt_prs_bem_bul_heb_rom_krd_rus_glc_qcu_hin_nor_fre_swt_sod_svk_tig_slo_jav_bos_lda_arw_bam_mao_tha_chh_tml_tsw_cic_tur_eng_cze_aze_ses_vie_mlt_tsn_dyu_yor	0.256415157609381	0.604192540589436	0.547186749006706
223	tig_dut_fbf_cze_mlt_amr_hau_ukr_tur_azi_ses_bat_bam_alb_bul_bsq_lat_chh_lda_mnd_pol_spa_moo_bos_ven_hin_hun_tsn_cic_fin_slo_gam_geo_swe_krd_glc_rom_sid_aeg_ita_est_dgb_ind_rus_tag_jpn_knd_kor_nor_svk_zul_ben_sun_fre_anl_jav_cnt_grk_yor_eng_wly_mcd_urd_por_mol_qcu_arw_ger_afr_bem_owc_lit_sod_scr_mao_prs_swa_ctl_swt_mly_tha_amh_tml_akn_igb_aze_guj_pan_uzb_ewe_vie_heb_dyu_xho_tsw	-0.259782367322435	-0.613862815176735	0.540804655992386
224	sod_urd_swt_mol_gam_mlt_amr_lat_aze_tur_swa_mly_dyu_rus_grk_bsq_ita_amh_lda_cnt_guj_nor_igb_glc_dgb_prs_hun_tsw_yor_fin_rom_chh_geo_pol_bul_pan_arw_owc_sid_mcd_est_zul_jav_slo_bat_jpn_knd_kor_afr_bos_fbf_por_mao_krd_heb_ind_mnd_spa_ven_swe_tig_alb_eng_ben_dut_qcu_ger_fre_ukr_tsn_wly_svk_aeg_scr_sun_lit_bem_hin_ewe_tag_tha_hau_tml_akn_cic_uzb_cze_ctl_azi_ses_vie_anl_moo_xho_bam	-0.49125007195646	-1.16778374414041	0.245879189655801
225	heb_afr_akn_pan_sod_gam_aeg_hin_aze_azi_igb_ind_tsn_krd_ukr_bsq_ita_mlt_moo_cnt_fre_rom_zul_eng_bem_ger_est_ven_lda_fin_spa_anl_geo_slo_rus_por_guj_hau_wly_dut_hun_yor_jav_arw_tag_jpn_knd_kor_cze_mcd_dgb_glc_bat_ctl_owc_mao_mnd_scr_fbf_bul_tig_urd_prs_nor_lat_qcu_mol_bos_alb_xho_sid_svk_chh_grk_sun_pol_tsw_swe_swt_mly_tha_amh_tml_bam_dyu_uzb_ben_lit_tur_ses_vie_amr_ewe_swa_cic	-1.04867999564905	-2.57315359079112	0.0116593406760575
226	tig_prs_akn_guj_owc_amh_hau_urd_azi_aze_bem_mly_tsw_dut_afr_bsq_scr_chh_tsn_mnd_pol_ger_fbf_nor_ses_ukr_est_moo_xho_hun_ben_heb_geo_bul_spa_ctl_por_wly_amr_glc_fin_ewe_ind_eng_mao_jpn_knd_kor_rus_grk_bam_mol_tag_mcd_gam_sun_cnt_hin_swt_swe_aeg_cze_bos_slo_svk_qcu_lit_ita_lat_dgb_sod_krd_anl_fre_bat_rom_yor_arw_lda_jav_tha_sid_tml_zul_cic_uzb_alb_pan_tur_swa_vie_mlt_dyu_ven_igb	0.138464256443541	0.326224139831244	0.744987742692677
227	gam_rus_bam_dut_owc_wly_amh_urd_azi_uzb_yor_tag_akn_prs_alb_bsq_cze_amr_igb_mnd_scr_hin_ses_pan_fbf_krd_fin_dyu_swt_est_rom_aeg_geo_glc_mol_grk_mcd_heb_tig_spa_hun_bem_mly_ukr_ind_jpn_tml_kor_lat_ben_ewe_ger_sun_ita_mlt_jav_cnt_fre_zul_eng_anl_svk_afr_arw_nor_qcu_swe_pol_ctl_cic_chh_bul_hau_slo_bat_bos_tsn_lit_dgb_mao_tha_sod_knd_tsw_lda_aze_guj_por_tur_moo_vie_sid_ven_xho_swa	-0.0270685059621002	-0.0637987312942068	0.949267417627643
228	heb_slo_tsw_nor_mlt_hau_amr_guj_aze_uzb_swt_mao_cic_rom_pol_bsq_bos_chh_tsn_mnd_ger_prs_bem_arw_igb_mcd_hun_dgb_akn_fin_krd_sod_geo_fre_ita_spa_scr_wly_gam_afr_est_dyu_mly_hin_ind_jpn_tml_kor_ctl_lit_xho_ukr_jav_cze_amh_tag_cnt_pan_moo_rus_sid_alb_lat_dut_svk_qcu_mol_swe_bul_zul_owc_por_tig_eng_sun_grk_yor_ben_ven_bat_tha_aeg_knd_lda_ewe_tur_urd_glc_azi_ses_vie_anl_swa_bam_fbf	-0.442122101830655	-1.05086124522547	0.296045319635844
229	tig_mcd_bem_alb_anl_mlt_owc_nor_aze_tur_fbf_jav_swt_ita_ukr_bsq_hin_wly_tsw_mnd_prs_afr_xho_rom_moo_ctl_hun_ses_cic_est_eng_amr_geo_pan_spa_rus_urd_chh_sod_mol_fin_swa_mly_svk_bat_jpn_knd_kor_lat_ger_igb_glc_mao_cze_amh_tag_cnt_guj_bam_bul_sid_fre_pol_arw_slo_qcu_bos_por_krd_ven_aeg_grk_gam_dut_sun_lit_tsn_ben_dyu_ind_tha_heb_tml_lda_zul_uzb_scr_swe_azi_dgb_vie_hau_akn_yor_ewe	0.0229395968146481	0.0540486626387106	0.957012330541604
230	tig_swe_yor_ukr_mlt_hau_aeg_scr_aze_uzb_ses_mly_tsn_nor_rus_bsq_krd_amr_tsw_mnd_arw_mcd_bam_ger_moo_lit_hun_bem_ewe_fin_svk_chh_geo_lat_eng_prs_ita_sod_owc_spa_est_igb_tag_pol_ind_jpn_tml_kor_slo_grk_swa_bos_mao_mol_amh_jav_cnt_ctl_zul_por_wly_alb_rom_guj_afr_qcu_bul_fre_cze_cic_gam_hin_sid_glc_sun_ben_ven_urd_fbf_bat_tha_heb_knd_lda_dyu_azi_dut_pan_tur_dgb_vie_anl_akn_swt_xho	-0.541537378205729	-1.29055243322996	0.200058219241202
231	gam_krd_dgb_eng_heb_anl_chh_glc_azi_uzb_dyu_mly_swa_lat_dut_bsq_bos_sod_ses_cnt_mcd_spa_bem_afr_xho_ger_fin_swt_igb_est_pan_mlt_geo_mol_grk_ita_urd_hau_sid_bul_hun_fbf_sun_swe_bat_jpn_knd_kor_lit_por_ewe_ben_mao_arw_aeg_ind_mnd_hin_akn_slo_tig_scr_prs_ctl_alb_qcu_pol_ukr_svk_bam_amh_nor_amr_rom_tag_rus_ven_cze_yor_jav_tha_owc_tml_tsw_cic_aze_guj_fre_tur_lda_vie_wly_tsn_moo_zul	0.300672364442681	0.707336855547326	0.481125918649119
232	anl_svk_tsn_grk_owc_aeg_gam_urd_tur_uzb_swt_mly_cic_afr_eng_bsq_cze_mlt_bam_mnd_nor_ctl_ewe_ita_dyu_prs_hun_dgb_yor_est_swe_wly_geo_guj_hin_ben_bul_chh_amh_ger_fin_moo_jav_rus_bat_jpn_tml_kor_ukr_krd_xho_arw_mao_slo_amr_sun_cnt_lit_ven_fre_heb_mol_scr_por_dut_qcu_glc_pol_pan_akn_tig_lat_sid_alb_tag_spa_igb_bos_tsw_ind_tha_hau_knd_lda_swa_azi_rom_mcd_aze_fbf_vie_sod_zul_bem_ses	-0.566758857527403	-1.35225720194067	0.179572222100591
233	wly_cze_yor_por_heb_aeg_gam_eng_aze_tur_swa_tag_tsw_mol_swe_bsq_spa_amh_igb_cnt_svk_bos_zul_rom_cic_ctl_est_fbf_xho_fin_pan_chh_geo_ukr_ben_rus_pol_tig_mlt_bul_hun_swt_mly_ger_ind_jpn_knd_kor_lit_mcd_ewe_fre_mao_arw_amr_bat_mnd_guj_lda_dut_sod_hin_ita_glc_afr_qcu_krd_alb_scr_bem_sid_grk_hau_lat_jav_slo_moo_prs_akn_sun_tha_owc_tml_dgb_bam_azi_nor_urd_uzb_dyu_vie_anl_ses_ven_tsn	0.535502395648619	1.26476492996814	0.209115809235767
234	chh_eng_tsn_urd_amr_sid_amh_grk_azi_aze_cic_tag_ewe_slo_arw_bsq_nor_aeg_dgb_mnd_scr_cze_tsw_rom_fbf_afr_fin_swa_lda_hun_fre_wly_geo_lat_por_ita_ger_hau_gam_swe_est_swt_mao_guj_bat_jpn_knd_kor_ben_bos_ven_svk_sun_krd_heb_mly_cnt_ctl_xho_bul_sod_glc_alb_mcd_lit_qcu_spa_pol_hin_ses_anl_ukr_owc_pan_jav_dut_akn_mol_bem_ind_tha_mlt_tml_igb_moo_tur_prs_rus_uzb_bam_vie_tig_dyu_zul_yor	0.628198717778471	1.48914005280443	0.139833940431958
235	gam_rus_dgb_mcd_tig_aeg_amr_lat_aze_azi_tsn_mao_ven_por_bos_bsq_guj_heb_cic_cnt_urd_krd_tsw_glc_yor_slo_est_ses_lda_fin_bul_owc_geo_grk_rom_swe_nor_amh_mlt_lit_hun_bam_bat_dut_jav_jpn_tml_kor_hin_ben_akn_eng_sun_ctl_wly_mly_mnd_pol_zul_ita_anl_mol_ger_spa_alb_qcu_cze_svk_fre_xho_sod_pan_chh_afr_tag_ukr_swa_arw_ewe_ind_tha_hau_knd_fbf_bem_uzb_scr_prs_tur_swt_vie_sid_moo_igb_dyu	-0.380886801385636	-0.902590079909359	0.369075313151124
236	amh_lat_fbf_svk_anl_owc_sod_prs_azi_tur_bam_mly_ven_grk_spa_bsq_rus_wly_bem_mnd_pol_urd_tsn_ger_ses_afr_fin_swa_swt_est_dut_heb_geo_lit_ita_mcd_glc_sid_gam_swe_hun_akn_jav_guj_bat_jpn_knd_kor_bos_rom_ewe_nor_ind_scr_aeg_tag_cnt_hin_lda_bul_tig_ukr_ctl_por_slo_qcu_fre_alb_mol_igb_amr_cze_chh_eng_mao_ben_xho_krd_cic_sun_tha_hau_tml_yor_zul_aze_pan_arw_uzb_dyu_vie_mlt_dgb_tsw_moo	0.567498749907901	1.34112902351058	0.183144794365496
237	wly_eng_swt_ctl_tig_mlt_hau_fre_azi_tur_akn_sun_igb_krd_svk_bsq_scr_sid_dyu_cnt_afr_urd_bam_pol_bem_rom_hun_cic_lda_est_rus_gam_geo_mcd_ita_ben_alb_owc_sod_lit_fin_yor_tag_dut_bat_jpn_knd_kor_slo_prs_tsn_arw_ind_mol_amr_mly_mnd_grk_ewe_ukr_amh_pan_bul_glc_ger_qcu_swe_cze_bos_tsw_heb_hin_chh_guj_mao_spa_xho_nor_zul_jav_tha_anl_tml_moo_swa_uzb_lat_por_aze_ven_vie_aeg_ses_fbf_dgb	-0.386608402118255	-0.917693119602777	0.361153373366082
238	wly_pan_dyu_spa_owc_chh_sid_por_azi_uzb_zul_sun_lda_urd_lit_bsq_lat_anl_ses_cnt_grk_pol_ven_swe_swt_alb_fin_dgb_tsw_est_svk_hau_geo_krd_rus_fre_slo_amh_sod_cze_hun_swa_bat_bul_tag_jpn_knd_kor_ita_dut_yor_ctl_mly_ger_tig_ind_mnd_arw_xho_glc_gam_afr_scr_hin_ben_qcu_guj_rom_mcd_fbf_mlt_ukr_heb_mol_jav_bos_tsn_prs_igb_mao_tha_aeg_tml_cic_ewe_aze_nor_eng_tur_bam_vie_amr_moo_bem_akn	-0.439071208890758	-1.04260215552073	0.299835286732492
239	mlt_ben_tsn_glc_wly_sod_amr_cze_aze_uzb_moo_sun_dyu_por_lat_bsq_spa_heb_dgb_cnt_alb_eng_cic_guj_tsw_rom_est_yor_lda_hun_swe_chh_geo_grk_ctl_afr_svk_gam_tig_rus_fin_ewe_jav_mcd_ind_jpn_tml_kor_pol_mol_zul_ita_bat_ukr_anl_mao_mnd_bul_swt_arw_hau_scr_ger_krd_fre_qcu_slo_hin_bos_ses_sid_lit_amh_prs_mly_pan_xho_urd_igb_tag_tha_owc_knd_bam_swa_tur_dut_nor_azi_ven_vie_aeg_akn_bem_fbf	-0.253724868939526	-0.599768742868654	0.550118898601122
240	chh_arw_xho_bul_amh_sid_anl_slo_aze_uzb_akn_sun_fbf_eng_nor_bsq_glc_owc_cic_mnd_mol_ctl_tsw_rus_zul_ukr_fin_moo_ses_hun_ger_amr_geo_mcd_fre_urd_prs_aeg_hau_dut_est_lda_mly_cze_mao_jpn_knd_kor_rom_grk_ewe_ita_tag_svk_mlt_bat_cnt_por_bem_lat_tig_alb_krd_guj_pan_qcu_pol_swe_ben_swt_gam_scr_wly_bos_jav_spa_ven_hin_dgb_ind_tha_heb_tml_bam_tsn_azi_afr_lit_tur_swa_vie_sod_yor_dyu_igb	-0.616558865918975	-1.47172273936056	0.144471686325476
241	wly_bul_yor_fre_aeg_gam_anl_ger_aze_uzb_tsn_sun_ven_nor_bos_bsq_ben_amh_xho_cnt_ita_krd_cic_ukr_dyu_cze_fin_bam_akn_hun_arw_heb_geo_por_rus_glc_prs_sod_owc_guj_est_dgb_mao_lat_bat_jpn_tml_kor_hin_scr_zul_spa_jav_slo_hau_mly_mnd_mcd_moo_grk_tig_rom_svk_urd_swe_qcu_eng_pol_alb_swa_mlt_afr_amr_pan_ind_lit_fbf_ctl_swt_tag_tha_chh_knd_igb_ses_azi_mol_dut_tur_tsw_vie_sid_bem_ewe_lda	-0.0435754943564482	-0.102724283486032	0.918402977955319
242	aeg_ben_ven_arw_amh_hau_mlt_cze_azi_uzb_ewe_jav_dgb_guj_glc_bsq_mcd_sid_lda_cnt_ctl_por_dyu_eng_moo_svk_est_tsn_cic_hun_pan_heb_geo_pol_mol_grk_scr_owc_wly_afr_fin_bem_mly_krd_bat_jpn_knd_kor_bos_lit_igb_slo_ind_lat_amr_mao_mnd_nor_zul_rom_chh_ger_urd_hin_spa_qcu_prs_swe_ukr_bam_anl_dut_tig_fre_tag_alb_yor_ita_fbf_sun_tha_sod_tml_ses_xho_tur_rus_bul_aze_tsw_vie_gam_swa_swt_akn	-0.35148164587279	-0.831930933580299	0.407579031989505
243	mlt_prs_bem_bul_heb_wly_sod_glc_aze_tur_moo_mao_swt_scr_swe_bsq_ben_anl_lda_cnt_rom_eng_cic_por_ses_guj_est_dyu_fbf_hun_bos_hau_geo_arw_urd_alb_ukr_amr_gam_krd_fin_ven_mly_spa_tag_jpn_tml_kor_lit_mol_igb_fre_sun_cze_tig_jav_mnd_nor_akn_ctl_chh_rus_dut_ita_lat_qcu_ger_slo_pan_ewe_aeg_pol_sid_grk_bat_hin_yor_mcd_swa_ind_tha_amh_knd_dgb_bam_azi_svk_afr_uzb_tsw_vie_owc_xho_tsn_zul	-0.132601949653509	-0.313195081056256	0.754833769479009
244	anl_spa_moo_svk_wly_mlt_sod_dut_tur_azi_swt_sun_lda_bos_ctl_bsq_por_sid_bem_mnd_glc_fre_cic_scr_ven_rus_est_ewe_tsn_fin_ger_owc_geo_arw_bul_lit_guj_amr_heb_hin_hun_akn_jav_pan_ind_jpn_tml_kor_lat_nor_dgb_grk_mao_rom_chh_bat_cnt_alb_swa_ukr_gam_ita_mol_ben_cze_qcu_swe_krd_prs_xho_amh_mcd_tig_urd_tag_pol_fbf_eng_dyu_mly_tha_aeg_knd_zul_igb_uzb_afr_slo_aze_bam_vie_hau_ses_yor_tsw	-0.703540699864246	-1.68361856534326	0.0956093484947343
245	hau_ukr_xho_scr_aeg_sid_wly_ben_uzb_azi_akn_bat_swt_pol_lat_bsq_slo_amh_ven_cnt_nor_guj_dyu_grk_lda_bos_fin_dgb_fbf_hun_glc_sod_geo_mcd_arw_urd_prs_mlt_amr_eng_est_bam_jav_dut_mly_jpn_knd_kor_ctl_hin_bem_por_sun_pan_heb_tag_mnd_krd_swa_afr_gam_rus_ger_rom_cze_qcu_svk_ita_spa_igb_anl_alb_owc_fre_ind_lit_tsw_swe_moo_mao_tha_tig_tml_tsn_ses_tur_mol_bul_aze_cic_vie_chh_yor_zul_ewe	-0.0262416604733527	-0.0617981988754064	0.95085615680274
246	sod_bul_ses_ctl_gam_anl_wly_ita_uzb_azi_tsw_ind_swt_krd_glc_bsq_spa_amr_moo_cnt_bos_afr_bam_cze_bem_mcd_hun_tsn_ven_est_hin_heb_geo_prs_rus_eng_guj_chh_tig_arw_fin_yor_bat_ben_mao_jpn_tml_kor_alb_slo_lda_fre_mly_lit_amh_jav_mnd_nor_cic_rom_owc_por_pan_svk_grk_qcu_scr_lat_pol_swa_mlt_swe_sid_ukr_sun_urd_akn_dut_ewe_tag_tha_aeg_knd_xho_dgb_aze_ger_mol_tur_fbf_vie_hau_zul_dyu_igb	-0.811345988585296	-1.95222092901886	0.0539196416637959
247	tig_svk_ewe_spa_anl_wly_owc_eng_tur_aze_ses_mly_swa_lit_urd_bsq_afr_mlt_tsn_mnd_cze_guj_lda_mol_bem_bul_hun_bam_cic_est_arw_sid_geo_grk_nor_alb_ctl_sod_heb_scr_fin_moo_tag_por_bat_jpn_tml_kor_slo_ukr_dgb_dut_mao_bos_aeg_ind_cnt_pan_akn_swe_amr_glc_fre_mcd_pol_qcu_ita_ger_krd_ven_gam_lat_amh_hin_sun_prs_fbf_ben_swt_jav_tha_chh_knd_xho_igb_azi_rom_rus_uzb_zul_vie_hau_tsw_yor_dyu	0.233174391955325	0.548663210646958	0.584551397208795
248	heb_hin_akn_lit_owc_wly_amh_ita_aze_uzb_ven_sun_cic_mol_arw_bsq_swe_aeg_lda_cnt_cze_slo_ses_pan_bam_urd_hun_bem_ewe_est_krd_sid_geo_nor_guj_prs_ukr_tig_sod_rom_fin_fbf_mly_eng_jav_jpn_tml_kor_ger_lat_swt_ctl_bat_por_gam_ind_mnd_bul_tsn_mcd_chh_glc_grk_scr_ben_qcu_spa_svk_fre_yor_anl_bos_amr_pol_mao_dut_igb_rus_xho_tag_tha_hau_knd_zul_tsw_tur_alb_afr_azi_dgb_vie_mlt_swa_dyu_moo	-0.42829327524194	-1.01523404206708	0.312628258854531
249	sid_urd_ven_scr_amh_aeg_chh_nor_tur_azi_tsw_mao_akn_guj_glc_bsq_dut_anl_dyu_mnd_pol_slo_lda_ben_tsn_prs_fin_ewe_dgb_hun_mol_tig_geo_bul_rus_rom_svk_wly_gam_ita_est_xho_mly_lit_sun_jpn_tml_kor_fre_arw_swa_eng_ind_ukr_heb_tag_cnt_lat_bam_cze_sod_hin_swe_ger_bos_qcu_krd_mcd_pan_swt_amr_por_owc_alb_bat_spa_bem_afr_moo_jav_tha_mlt_knd_igb_zul_uzb_grk_ctl_aze_fbf_vie_hau_ses_yor_cic	0.00385053468117985	0.00906205093104456	0.992789039503162
250	gam_fre_akn_pol_anl_heb_wly_scr_tur_aze_ven_ind_bam_krd_dut_bsq_rus_mlt_tsw_mnd_guj_swe_yor_pan_lda_cze_hun_ewe_ses_est_spa_aeg_geo_svk_nor_prs_rom_owc_hau_ukr_fin_xho_bat_ger_jav_jpn_knd_kor_arw_mcd_moo_alb_mly_afr_chh_tag_cnt_lit_bem_glc_sod_por_urd_hin_bos_qcu_ita_mol_bul_cic_tig_slo_amh_lat_sun_ctl_tsn_eng_swt_mao_tha_sid_tml_dyu_dgb_uzb_grk_ben_azi_fbf_vie_amr_swa_zul_igb	-0.366490575035721	-0.869189981005273	0.386980929360598
251	hau_scr_dyu_swe_amh_amr_sod_svk_aze_azi_lda_bat_swt_guj_krd_bsq_pol_anl_akn_cnt_cze_eng_moo_rus_swa_fre_est_zul_cic_hun_grk_gam_geo_rom_mcd_alb_ger_tig_mlt_bul_fin_igb_jav_spa_mly_jpn_tml_kor_ita_slo_ses_ctl_sun_arw_aeg_ind_mnd_nor_tsw_glc_heb_lit_hin_ukr_afr_qcu_pan_prs_dut_ewe_owc_ben_wly_mol_mao_urd_bem_lat_xho_tag_tha_sid_knd_yor_fbf_tur_bos_por_uzb_bam_vie_chh_ven_tsn_dgb	-0.304203180572705	-0.720110589495819	0.473262894452315
252	anl_arw_swt_ben_amh_amr_aeg_scr_tur_uzb_akn_jav_xho_cze_alb_bsq_hin_gam_lda_mnd_eng_nor_zul_slo_fbf_ctl_hun_ven_bem_fin_lat_owc_geo_rom_glc_guj_ita_tig_wly_pol_est_ses_mao_ger_mly_jpn_tml_kor_urd_dut_cic_rus_tag_mcd_sod_bat_cnt_afr_dyu_prs_sid_grk_por_ukr_bul_qcu_spa_fre_mol_dgb_mlt_lit_heb_svk_ind_swe_bam_bos_tsw_sun_tha_chh_knd_yor_swa_aze_pan_krd_azi_moo_vie_hau_tsn_igb_ewe	-0.42365721167901	-1.00550041174293	0.31726498816214
253	owc_ukr_xho_mcd_mlt_wly_sid_urd_aze_uzb_swt_jav_ses_pol_slo_bsq_scr_heb_bem_cnt_dut_ita_tsn_afr_dyu_bul_fin_zul_swa_hun_cze_sod_geo_pan_swe_bos_rom_aeg_tig_guj_est_moo_bat_ger_mao_jpn_knd_kor_spa_mol_bam_fre_mly_lat_gam_sun_mnd_nor_fbf_rus_amh_ctl_arw_svk_eng_qcu_hin_prs_krd_tsw_hau_ben_anl_lit_tag_grk_cic_por_yor_ind_tha_amr_tml_akn_lda_tur_glc_alb_azi_dgb_vie_chh_ewe_igb_ven	0.0549951700159378	0.129507897597981	0.897235465833082
254	amr_rus_moo_ctl_wly_sid_anl_guj_tur_aze_tsw_mao_cic_rom_alb_bsq_hin_amh_swa_cnt_lit_fre_ven_prs_bem_dut_est_tsn_bam_fin_pol_hau_geo_glc_bos_nor_ben_chh_tig_eng_hun_ewe_bat_ita_tag_jpn_knd_kor_swe_slo_akn_mcd_ind_scr_mlt_jav_mnd_grk_yor_cze_heb_svk_arw_por_ger_qcu_pan_lat_mol_ses_owc_ukr_gam_bul_mly_urd_dgb_krd_fbf_sun_tha_aeg_tml_lda_dyu_azi_spa_afr_uzb_zul_vie_sod_xho_swt_igb	-0.247800079321591	-0.585617190333758	0.559551225689805
255	amr_grk_cic_scr_heb_chh_sid_mol_uzb_azi_dgb_tag_tsn_por_krd_bsq_ita_wly_moo_mnd_prs_bul_igb_cze_akn_ben_hun_bam_bem_fin_rus_aeg_geo_svk_hin_lat_eng_tig_anl_fre_est_zul_mly_pol_jav_jpn_tml_kor_lit_dut_tsw_ukr_ind_guj_gam_sun_cnt_mcd_swa_glc_hau_ger_rom_bos_alb_qcu_ctl_arw_afr_lda_amh_pan_mlt_urd_mao_nor_ewe_slo_fbf_bat_tha_owc_knd_xho_swt_aze_spa_swe_tur_dyu_vie_sod_yor_ses_ven	-0.397637702368897	-0.94320952946345	0.348017607249847
256	hau_nor_fbf_ita_sod_wly_sid_alb_uzb_tur_yor_ind_bam_ukr_por_bsq_fre_amr_swa_mnd_bul_ger_cic_mcd_zul_lit_fin_moo_tsw_est_hin_aeg_geo_arw_rom_bos_swe_owc_tig_slo_hun_igb_mao_eng_jav_jpn_knd_kor_mol_spa_dyu_urd_bat_glc_heb_tag_cnt_pol_ven_krd_gam_ctl_pan_afr_svk_qcu_dut_prs_ben_akn_amh_grk_anl_cze_sun_rus_swt_guj_xho_mly_tha_chh_tml_tsn_ses_aze_scr_lat_azi_bem_vie_mlt_ewe_dgb_lda	-0.0564572653695642	-0.132979224917991	0.894497123291476
257	chh_mcd_dgb_prs_tig_wly_sod_spa_aze_tur_moo_tag_akn_ukr_bos_bsq_ger_amr_swt_cnt_glc_lit_zul_arw_swa_urd_hun_dyu_ven_fin_bul_mlt_geo_ctl_guj_mol_nor_sid_hau_svk_est_tsn_mao_rus_jav_jpn_knd_kor_pol_lat_xho_swe_mly_por_gam_bat_mnd_alb_yor_pan_owc_rom_scr_krd_hin_qcu_afr_dut_eng_igb_aeg_ben_anl_fre_ind_cze_cic_ita_lda_sun_tha_heb_tml_bem_fbf_uzb_grk_slo_azi_tsw_vie_amh_ewe_bam_ses	-0.21639828763065	-0.510802071946519	0.610700096391414
258	heb_nor_xho_glc_aeg_sod_owc_rom_uzb_aze_ses_ind_yor_pan_mcd_bsq_lit_amr_zul_mnd_cze_bos_bem_ger_ewe_slo_hun_bam_fbf_est_ukr_mlt_geo_eng_arw_pol_grk_sid_tig_mol_fin_ven_sun_afr_tag_jpn_tml_kor_guj_rus_cic_swe_bat_scr_chh_jav_cnt_svk_tsn_dut_hau_hin_krd_lat_spa_qcu_ben_prs_ctl_dyu_wly_urd_gam_bul_mao_alb_dgb_ita_akn_mly_tha_anl_knd_lda_igb_azi_por_fre_tur_tsw_vie_amh_moo_swt_swa	-0.606413802963128	-1.44936823781297	0.150598561315809
259	sod_grk_akn_arw_heb_aeg_owc_cze_tur_aze_swt_mly_dyu_ben_bos_bsq_prs_anl_bam_mnd_fre_ger_swa_por_zul_hin_fin_fbf_ewe_est_guj_amh_geo_pan_bul_glc_scr_tig_gam_mcd_hun_yor_ind_alb_sun_jpn_tml_kor_rus_swe_bem_spa_tag_krd_hau_bat_cnt_dut_igb_ukr_sid_slo_lit_svk_rom_qcu_nor_ctl_afr_tsw_chh_urd_wly_eng_mao_ita_xho_mol_tsn_jav_tha_amr_knd_ses_moo_azi_pol_lat_uzb_cic_vie_mlt_lda_ven_dgb	0.32854444611756	0.773623729932697	0.441115406875211
260	amr_lit_yor_lat_sod_gam_hau_ctl_tur_uzb_cic_mly_bam_eng_bos_bsq_spa_tig_ses_mnd_slo_scr_fbf_alb_zul_svk_est_bem_moo_hun_ita_heb_geo_por_nor_ben_rom_owc_wly_krd_fin_xho_sun_mol_tag_jpn_tml_kor_swe_pan_ewe_hin_jav_ger_sid_ind_cnt_cze_ven_pol_amh_glc_rus_fre_bul_qcu_afr_urd_dut_tsn_anl_guj_mlt_ukr_bat_grk_swa_prs_akn_mao_tha_aeg_knd_swt_igb_aze_mcd_arw_azi_tsw_vie_chh_dgb_dyu_lda	-0.615091710968996	-1.46949762241882	0.145072704858199
261	amh_hin_dyu_urd_wly_heb_anl_prs_azi_aze_fbf_mly_akn_ita_arw_bsq_ger_gam_xho_cnt_pan_rom_swa_scr_tsw_grk_fin_dgb_bem_hun_guj_amr_geo_bul_por_ben_alb_sod_owc_fre_est_ewe_jav_afr_mao_jpn_tml_kor_lat_mol_zul_svk_bat_dut_tig_sun_mnd_pol_yor_slo_mlt_ctl_eng_bos_glc_qcu_ukr_mcd_rus_ses_chh_cze_aeg_lit_tag_nor_ven_swe_tsn_ind_tha_hau_knd_cic_bam_uzb_krd_spa_tur_igb_vie_sid_moo_swt_lda	-0.0634942321310855	-0.149696115453922	0.881328537397676
262	chh_por_ewe_mcd_sid_amh_tig_glc_uzb_aze_bam_sun_yor_afr_lat_bsq_swe_gam_swa_mnd_spa_nor_fbf_cze_cic_lit_fin_igb_moo_est_ger_aeg_geo_alb_bos_ben_rom_hau_owc_mol_hun_dyu_bat_rus_mly_jpn_knd_kor_prs_ita_bem_svk_tag_slo_heb_mao_cnt_krd_ven_eng_sod_dut_urd_arw_fre_qcu_ukr_ctl_pan_tsw_amr_grk_anl_pol_ind_guj_xho_hin_zul_jav_tha_mlt_tml_swt_ses_azi_scr_bul_tur_tsn_vie_wly_akn_lda_dgb	-0.200374449438786	-0.473780484292984	0.636766819106953
263	amh_pol_ewe_rus_owc_tig_hau_svk_azi_uzb_ven_ind_yor_hin_guj_bsq_alb_mlt_swt_mnd_ita_lat_tsw_glc_cic_eng_fin_tsn_igb_hun_urd_chh_geo_prs_slo_ukr_dut_amr_anl_swe_est_xho_mly_grk_bat_jpn_knd_kor_cze_pan_moo_nor_jav_arw_aeg_sun_cnt_por_swa_lit_sid_mcd_scr_ben_bul_qcu_ger_fre_spa_bem_heb_ctl_wly_bos_mao_afr_dgb_rom_dyu_tag_tha_sod_tml_bam_ses_aze_krd_mol_tur_lda_vie_gam_akn_fbf_zul	-0.336815296355623	-0.796757247929246	0.427621390160876
264	sid_glc_lda_cze_chh_hau_sod_svk_tur_uzb_dyu_sun_swa_ben_nor_bsq_spa_amr_dgb_mnd_hin_alb_tsw_urd_ven_lat_est_ewe_bam_hun_arw_amh_geo_rus_rom_pol_mcd_gam_wly_bul_fin_xho_tag_slo_bat_jpn_knd_kor_eng_guj_tsn_lit_mly_ukr_anl_ind_cnt_por_fbf_ger_owc_mol_bos_prs_krd_qcu_afr_swe_grk_ses_aeg_pan_heb_dut_jav_fre_yor_scr_akn_mao_tha_mlt_tml_zul_swt_aze_ctl_ita_azi_cic_vie_tig_bem_igb_moo	0.337607152933725	0.794774039575407	0.428768556661686
265	owc_ita_tsw_svk_hau_gam_anl_ben_tur_uzb_ven_mao_ewe_mcd_spa_bsq_scr_chh_ses_cnt_por_rus_swa_krd_swt_pol_hun_igb_moo_fin_swe_amh_geo_hin_ukr_nor_grk_mlt_sid_eng_est_dgb_mly_lat_tag_jpn_tml_kor_ctl_rom_dyu_fre_sun_arw_heb_jav_mnd_lit_lda_glc_aeg_afr_prs_mol_slo_qcu_alb_bul_bos_yor_sod_dut_tig_guj_ind_ger_fbf_cze_tsn_bat_tha_amr_knd_zul_cic_azi_urd_pan_aze_akn_vie_wly_bem_xho_bam	0.609472012411655	1.44122143116225	0.152880810887558
266	heb_alb_moo_swe_amh_chh_amr_dut_aze_tur_bem_ind_tsn_ger_pol_bsq_slo_wly_fbf_cnt_prs_mol_cic_lat_yor_pan_est_xho_dyu_fin_rom_sid_geo_ukr_scr_urd_fre_tig_hau_mcd_hun_ewe_bat_ita_sun_jpn_knd_kor_bos_eng_swa_rus_tag_nor_aeg_mao_mnd_afr_lda_por_mlt_lit_hin_cze_grk_qcu_glc_arw_krd_bam_sod_ctl_owc_spa_jav_bul_igb_guj_zul_mly_tha_gam_tml_ses_tsw_azi_svk_ben_uzb_akn_vie_anl_swt_ven_dgb	-0.0433872234072652	-0.102206725530589	0.918812641536221
267	tig_ben_dgb_ctl_hau_amr_sod_pan_tur_aze_moo_mly_tsn_hin_cze_bsq_mcd_amh_zul_mnd_ukr_bos_igb_prs_yor_por_hun_bam_xho_est_bul_wly_geo_lit_rus_swe_eng_sid_heb_mol_fin_swt_jav_nor_tag_jpn_knd_kor_urd_ita_fbf_arw_ind_pol_mlt_sun_cnt_krd_ewe_svk_aeg_ger_rom_afr_spa_qcu_grk_slo_glc_swa_owc_dut_gam_guj_bat_scr_bem_fre_dyu_mao_tha_chh_tml_cic_ses_uzb_lat_alb_azi_tsw_vie_anl_lda_ven_akn	-0.120568469936482	-0.284502491612756	0.776657854053313
268	wly_ukr_moo_bos_heb_aeg_chh_nor_tur_aze_fbf_tag_yor_krd_ita_bsq_mol_amr_cic_cnt_scr_cze_zul_dut_tsn_eng_hun_ses_tsw_fin_rom_gam_geo_pol_ger_svk_hin_hau_anl_slo_est_ven_bat_pan_jav_jpn_knd_kor_alb_lit_ewe_afr_ind_fre_sid_mly_mnd_glc_lda_grk_mlt_ctl_swe_prs_spa_qcu_mcd_rus_lat_swt_amh_por_sod_urd_sun_ben_akn_bul_swa_mao_tha_owc_tml_bem_dgb_azi_arw_guj_uzb_igb_vie_tig_xho_dyu_bam	-0.144606006957214	-0.340913709767055	0.733937509981039
269	sod_dut_dgb_ger_sid_mlt_wly_ukr_tur_azi_ven_bat_swa_por_mol_bsq_nor_owc_swt_cnt_alb_bul_igb_rom_tsw_krd_fin_akn_bam_est_grk_heb_geo_urd_hin_ctl_pan_tig_amr_svk_hun_dyu_sun_ben_mao_jpn_knd_kor_spa_swe_xho_pol_jav_scr_anl_ind_mnd_fre_bem_ita_amh_guj_rus_lat_afr_qcu_mcd_bos_glc_fbf_chh_arw_hau_lit_tag_cze_moo_prs_zul_mly_tha_gam_tml_yor_ewe_aze_eng_slo_uzb_tsn_vie_aeg_cic_ses_lda	-0.0730437311749671	-0.172174160628431	0.863674731341999
270	heb_lat_igb_krd_amh_wly_amr_ita_azi_aze_tsn_tag_xho_spa_pan_bsq_cze_tig_tsw_mnd_guj_urd_swa_arw_dyu_slo_est_zul_ewe_hun_bos_chh_geo_eng_lit_rus_alb_gam_aeg_ukr_fin_akn_mao_fre_mly_jpn_knd_kor_svk_ger_lda_dut_jav_prs_sod_bat_cnt_scr_bem_rom_owc_glc_mol_ctl_bul_qcu_grk_nor_pol_cic_hau_afr_sid_hin_ind_swe_ses_ben_dgb_sun_tha_mlt_tml_moo_yor_uzb_mcd_por_tur_swt_vie_anl_fbf_bam_ven	-0.726865453503683	-1.74530455360035	0.084234795496634
271	tig_glc_xho_lat_wly_hau_amh_swe_aze_azi_tsn_ind_fbf_dut_grk_bsq_hin_amr_ewe_mnd_mol_cze_dgb_bul_zul_spa_hun_moo_bem_est_svk_aeg_geo_ger_guj_rus_eng_chh_sid_pol_fin_bam_mly_alb_mao_jpn_knd_kor_scr_ita_igb_fre_bat_arw_heb_sun_cnt_afr_cic_por_gam_mcd_nor_slo_pan_qcu_ctl_rom_lit_yor_owc_bos_sod_prs_tag_ukr_lda_urd_akn_jav_tha_mlt_tml_swa_ses_uzb_krd_ben_tur_dyu_vie_anl_ven_tsw_swt	-0.219941498749502	-0.519921375396821	0.604353771290325
272	sod_ben_swt_mcd_aeg_gam_amr_ger_aze_azi_moo_sun_yor_ukr_pan_bsq_scr_amh_ven_mnd_glc_dut_fbf_alb_cic_cze_hun_lda_akn_est_por_tig_geo_pol_nor_arw_svk_sid_mlt_guj_fin_bam_bat_lit_jav_jpn_tml_kor_afr_ctl_igb_bos_mao_ita_wly_tag_cnt_rom_tsn_krd_chh_lat_swe_prs_bul_qcu_eng_urd_mol_xho_heb_fre_owc_grk_ind_spa_zul_hin_tsw_mly_tha_anl_knd_bem_swa_uzb_rus_slo_tur_ses_vie_hau_ewe_dyu_dgb	-0.711451294615953	-1.70921283255969	0.0907466050185009
273	owc_fre_tsn_urd_amh_wly_heb_grk_azi_uzb_dgb_bat_swt_afr_ben_bsq_krd_mlt_moo_cnt_arw_por_zul_scr_ses_mol_hun_tsw_dyu_est_bos_sod_geo_alb_eng_prs_glc_hau_aeg_pol_fin_cic_jav_ctl_ind_jpn_knd_kor_rus_ger_ewe_slo_mao_svk_chh_tag_mnd_swe_bem_hin_anl_ukr_bul_rom_lat_qcu_lit_ita_guj_ven_amr_dut_tig_pan_mly_cze_yor_spa_lda_sun_tha_gam_tml_akn_swa_tur_nor_mcd_aze_bam_vie_sid_igb_xho_fbf	-0.266801155991068	-0.630796902375026	0.52972047624575
274	mlt_pan_fbf_fre_hau_owc_tig_alb_tur_aze_swa_tag_igb_mol_mcd_bsq_ger_amr_zul_cnt_ctl_eng_akn_slo_dgb_por_est_moo_xho_fin_lat_sid_geo_lit_hin_pol_krd_sod_heb_svk_hun_dyu_sun_cze_ind_jpn_knd_kor_bul_arw_tsn_ita_mao_nor_anl_bat_mnd_dut_bam_ukr_gam_ben_swe_rus_glc_qcu_bos_afr_guj_tsw_aeg_scr_wly_grk_mly_prs_ewe_spa_swt_jav_tha_chh_tml_bem_cic_azi_rom_urd_uzb_lda_vie_amh_ses_ven_yor	0.35814880660442	0.844136794491924	0.40075914940397
275	owc_rom_ewe_afr_amr_wly_hau_bos_aze_uzb_tsw_mao_zul_fre_spa_bsq_grk_sod_yor_mnd_ben_eng_igb_ita_xho_mcd_fin_lda_dyu_hun_ger_gam_geo_cze_hin_bul_pol_sid_heb_prs_est_moo_tag_swe_mly_jpn_tml_kor_mol_arw_swt_ctl_ind_dut_mlt_bat_cnt_lit_fbf_ukr_chh_slo_por_svk_scr_qcu_pan_alb_rus_cic_aeg_lat_anl_glc_jav_guj_bam_krd_ven_sun_tha_amh_knd_akn_dgb_tur_urd_nor_azi_tsn_vie_tig_bem_ses_swa	1.13997112193082	2.7472004175227	0.00721822878281764
276	chh_rus_ven_slo_amr_gam_hau_urd_azi_tur_bam_mao_yor_bul_ben_bsq_mcd_wly_tsn_cnt_ctl_lat_dyu_guj_swt_lit_hun_cic_lda_est_grk_mlt_geo_por_fre_alb_eng_aeg_owc_swe_fin_akn_tag_krd_bat_jpn_knd_kor_afr_ita_ses_ger_sun_mol_heb_ind_mnd_prs_tsw_glc_sid_cze_pol_svk_spa_qcu_scr_rom_ukr_zul_anl_nor_amh_pan_jav_hin_xho_arw_moo_mly_tha_tig_tml_dgb_swa_aze_bos_dut_uzb_ewe_vie_sod_igb_fbf_bem	-0.325273738950638	-0.771125467682933	0.44258735986954
277	heb_cze_fbf_mol_chh_sid_anl_fre_uzb_aze_igb_mly_swa_scr_svk_bsq_pol_sod_zul_mnd_bul_ita_tsw_guj_lda_pan_fin_tsn_moo_est_ukr_hau_geo_bos_spa_rom_krd_tig_wly_ben_hun_dgb_sun_swe_jav_jpn_knd_kor_alb_urd_dyu_hin_mao_glc_amh_ind_cnt_lat_xho_arw_owc_mcd_ger_rus_ctl_qcu_nor_grk_lit_bem_gam_eng_amr_afr_tag_prs_yor_dut_akn_bat_tha_aeg_tml_bam_cic_tur_por_slo_azi_ewe_vie_mlt_ses_ven_swt	-0.455192048386617	-1.08021937561666	0.282837913546752
278	chh_krd_ven_bos_anl_heb_owc_por_aze_tur_bem_jav_cic_mol_lat_bsq_prs_aeg_dgb_cnt_spa_rus_swt_dut_tsw_pan_hun_zul_tsn_est_bul_amr_geo_hin_pol_svk_guj_wly_hau_afr_fin_fbf_mly_ukr_bat_jpn_tml_kor_mcd_slo_dyu_scr_sun_rom_tig_tag_mnd_ger_ses_cze_amh_swe_fre_glc_grk_qcu_ita_lit_alb_bam_gam_urd_sid_arw_ind_ctl_swa_nor_igb_mao_tha_mlt_knd_yor_akn_uzb_ben_eng_azi_xho_vie_sod_moo_ewe_lda	-0.709655670365781	-1.69672428255028	0.0930934924654105
279	sid_alb_ses_ben_hau_heb_gam_lit_aze_tur_swt_mly_moo_dut_bul_bsq_por_amr_tsn_mnd_scr_mcd_akn_krd_xho_slo_est_lda_swa_hun_afr_tig_geo_mol_arw_ger_swe_chh_mlt_pol_fin_cic_jav_ctl_ind_jpn_knd_kor_rom_prs_bam_cze_bat_grk_aeg_sun_cnt_rus_igb_urd_sod_pan_ukr_guj_ita_qcu_nor_hin_svk_dyu_owc_bos_anl_fre_mao_lat_dgb_spa_zul_tag_tha_amh_tml_tsw_bem_azi_eng_glc_uzb_fbf_vie_wly_ven_yor_ewe	0.745917437956267	1.76453376918225	0.0809253852689729
280	anl_ukr_ven_cze_aeg_wly_chh_pan_tur_uzb_moo_jav_ewe_arw_spa_bsq_por_heb_fbf_mnd_eng_mol_cic_lit_bem_ger_est_yor_tsn_hun_mcd_amr_geo_prs_bul_rus_alb_sid_amh_dut_fin_dyu_ind_pol_sun_jpn_knd_kor_rom_bos_lda_ita_bat_glc_tig_mao_cnt_grk_swa_scr_gam_afr_ctl_krd_svk_qcu_swe_lat_fre_zul_owc_urd_mlt_ben_tag_hin_igb_guj_bam_mly_tha_hau_tml_akn_dgb_azi_slo_nor_aze_xho_vie_sod_tsw_swt_ses	-0.538231352813457	-1.28135161868798	0.203255917268508
281	mlt_alb_yor_mol_aeg_wly_sid_afr_azi_aze_moo_ind_cic_bos_swe_bsq_grk_gam_ewe_cnt_mcd_spa_ses_arw_dyu_prs_est_ven_dgb_hun_pol_tig_geo_svk_por_pan_rom_amh_anl_glc_fin_swa_sun_scr_mly_jpn_knd_kor_rus_hin_tsn_bul_jav_lat_sod_bat_mnd_ger_swt_slo_heb_nor_eng_guj_lit_qcu_ctl_fre_dut_fbf_owc_cze_amr_ukr_tag_ita_tsw_urd_xho_mao_tha_chh_tml_bem_bam_uzb_ben_krd_tur_zul_vie_hau_igb_lda_akn	0.0492105106338385	0.115767749549864	0.908086219054141
282	mlt_fre_fbf_guj_gam_aeg_chh_pan_azi_uzb_swt_tag_yor_rom_cze_bsq_prs_tig_ses_mnd_slo_bul_zul_krd_ewe_rus_fin_akn_xho_est_swe_sid_geo_pol_lat_ukr_scr_amr_sod_grk_hun_dgb_bat_eng_ind_jpn_tml_kor_bos_urd_moo_ctl_mao_arw_hau_mly_cnt_ita_swa_ben_wly_mol_dut_por_glc_qcu_ger_svk_mcd_tsn_anl_alb_owc_hin_sun_nor_cic_afr_bam_jav_tha_heb_knd_igb_bem_aze_spa_lit_tur_ven_vie_amh_tsw_dyu_lda	-0.339182722441609	-0.802670840034827	0.42421153419976
283	sod_glc_tsn_bul_mlt_hau_chh_rus_uzb_azi_bam_ind_zul_mol_guj_bsq_cze_heb_xho_mnd_pan_krd_ven_urd_igb_grk_fin_swt_bem_est_scr_wly_geo_ctl_prs_afr_nor_anl_tig_slo_hun_akn_tag_ger_bat_jpn_knd_kor_eng_por_cic_ukr_mao_svk_gam_mly_cnt_rom_lda_ita_aeg_bos_mcd_pol_lit_qcu_ben_swe_alb_ewe_amr_dut_sid_lat_sun_arw_moo_fre_yor_jav_tha_amh_tml_fbf_tsw_tur_hin_spa_aze_ses_vie_owc_swa_dyu_dgb	-0.272823556523914	-0.645545627007257	0.520163223436834
284	sid_svk_akn_ben_anl_amh_wly_ita_azi_aze_yor_tag_zul_hin_mcd_bsq_lit_chh_ses_cnt_urd_por_ewe_glc_tsw_dut_hun_dgb_swa_fin_pan_owc_geo_mol_alb_ger_ctl_tig_heb_guj_est_dyu_mao_arw_jav_jpn_tml_kor_bos_krd_xho_ukr_ind_fre_mlt_sun_mnd_rus_fbf_lat_hau_spa_pol_eng_afr_qcu_nor_bul_slo_bem_aeg_swe_gam_grk_mly_cze_moo_prs_ven_bat_tha_amr_knd_igb_swt_uzb_scr_rom_tur_cic_vie_sod_lda_tsn_bam	0.489147544367941	1.15593094033093	0.250670371689904
285	tig_prs_swa_cze_heb_gam_anl_scr_aze_azi_igb_sun_bam_eng_mol_bsq_guj_amh_xho_cnt_ger_por_ewe_svk_bem_lat_hun_swt_fbf_fin_krd_aeg_geo_pol_afr_fre_hin_sid_amr_swe_est_tsw_mao_rus_jav_jpn_knd_kor_grk_nor_moo_ben_bat_pan_wly_tag_mnd_ctl_ven_mcd_sod_lit_slo_spa_glc_qcu_arw_ukr_urd_zul_owc_bos_chh_bul_ind_ita_dyu_alb_cic_mly_tha_hau_tml_akn_tsn_uzb_rom_dut_tur_lda_vie_mlt_ses_yor_dgb	-0.863913126266171	-2.08717053133356	0.0396081548262123
286	owc_krd_bam_scr_sid_sod_amr_urd_azi_uzb_ses_sun_moo_eng_ukr_bsq_bul_heb_swa_cnt_spa_hin_dyu_prs_tsw_grk_est_lda_bem_fin_guj_amh_geo_alb_pan_afr_ita_chh_wly_ger_hun_tsn_mly_mcd_mao_jpn_knd_kor_pol_glc_swt_rom_bat_ben_hau_ind_mnd_arw_xho_cze_gam_slo_bos_dut_por_qcu_ctl_fre_rus_akn_aeg_svk_tig_nor_tag_lat_fbf_swe_igb_jav_tha_mlt_tml_ewe_dgb_tur_lit_mol_aze_yor_vie_anl_zul_ven_cic	-0.123694754158324	-0.291702827642504	0.771163521524602
287	hau_arw_tsw_afr_anl_sid_owc_hin_uzb_azi_akn_sun_swa_mcd_lat_bsq_cze_gam_dgb_cnt_urd_glc_xho_bul_moo_pan_fin_dyu_tsn_hun_ger_amr_geo_spa_fre_eng_bos_mlt_wly_guj_est_ven_mly_mol_tag_jpn_knd_kor_slo_lit_swt_ctl_ind_dut_heb_bat_mnd_krd_lda_ben_amh_prs_ukr_swe_alb_qcu_ita_por_pol_fbf_tig_scr_aeg_grk_jav_rom_ewe_svk_ses_mao_tha_sod_tml_yor_bem_tur_nor_rus_aze_zul_vie_chh_igb_bam_cic	0.0336962511111788	0.0793291926284385	0.936941235814755
288	amh_spa_tsn_grk_heb_sid_owc_por_aze_azi_dgb_ind_xho_bul_mol_bsq_slo_mlt_yor_mnd_glc_pan_tsw_pol_bem_arw_fin_ewe_moo_est_ita_hau_geo_mcd_bos_ukr_ben_sod_wly_cze_hun_zul_tag_lit_mly_jpn_knd_kor_scr_ger_igb_afr_bat_dut_amr_sun_cnt_hin_cic_lat_tig_swe_prs_guj_krd_qcu_rom_eng_urd_ses_gam_svk_anl_rus_mao_alb_fbf_nor_lda_jav_tha_aeg_tml_swt_bam_uzb_ctl_fre_tur_akn_vie_chh_dyu_swa_ven	0.143168432179653	0.336757663895314	0.737058335995069
289	aeg_dut_zul_pan_sid_mlt_wly_bos_uzb_azi_bam_sun_dgb_mcd_spa_bsq_ger_amh_xho_cnt_ctl_eng_swa_lit_tsw_ukr_fin_ven_fbf_hun_swe_sod_geo_ben_krd_fre_por_amr_gam_scr_est_dyu_mao_urd_bat_jpn_tml_kor_guj_rus_tsn_cze_tag_arw_tig_mly_mnd_alb_akn_lat_hau_mol_rom_prs_pol_qcu_grk_slo_glc_ses_owc_nor_heb_ita_ind_hin_ewe_afr_cic_jav_tha_anl_knd_lda_bem_tur_svk_bul_aze_swt_vie_chh_yor_moo_igb	-0.317590023743764	-0.750966786242355	0.454568656702383
290	chh_rus_ewe_lit_tig_sod_mlt_mcd_aze_tur_igb_tag_xho_cze_bul_bsq_pol_owc_moo_mnd_svk_ukr_bem_slo_zul_scr_hun_cic_ses_est_rom_heb_geo_afr_ita_alb_grk_anl_hau_urd_fin_dyu_bat_spa_ind_jpn_tml_kor_lat_pan_dgb_hin_mao_krd_wly_jav_cnt_arw_swt_ger_gam_swe_eng_glc_prs_qcu_fre_por_bos_tsw_amh_nor_aeg_ctl_mly_guj_tsn_dut_bam_sun_tha_sid_knd_swa_ven_uzb_ben_mol_azi_akn_vie_amr_fbf_yor_lda	-0.469857764801108	-1.11775326572552	0.266551538254769
291	gam_hin_swt_scr_hau_mlt_anl_krd_aze_tur_dyu_sun_moo_rom_por_bsq_lat_heb_zul_mnd_pan_slo_swa_ben_tsw_swe_hun_lda_cic_fin_rus_chh_geo_eng_ita_alb_pol_tig_amr_lit_est_dgb_tag_arw_bat_jpn_knd_kor_bul_dut_fbf_fre_mly_afr_aeg_ind_cnt_mol_tsn_spa_owc_ger_bos_grk_glc_qcu_mcd_nor_prs_ewe_sod_cze_sid_urd_jav_svk_bam_ctl_xho_mao_tha_wly_tml_bem_akn_uzb_ukr_guj_azi_ven_vie_amh_yor_ses_igb	-0.264816392789121	-0.626703415062257	0.53238907093642
292	amr_pol_tsn_rus_amh_heb_gam_ger_tur_aze_dyu_mly_bem_ben_bul_bsq_guj_anl_zul_cnt_ita_nor_swa_afr_yor_pan_hun_fbf_ven_est_por_aeg_geo_mcd_mol_fre_alb_chh_mlt_svk_fin_ses_sun_prs_bat_jpn_knd_kor_hin_krd_xho_dut_mao_scr_hau_ind_mnd_spa_swt_cze_sid_lat_eng_ctl_ukr_qcu_glc_lit_rom_cic_owc_arw_tig_urd_jav_bos_tsw_swe_igb_tag_tha_wly_tml_akn_dgb_uzb_slo_grk_azi_moo_vie_sod_ewe_lda_bam	-1.22913616506576	-3.03387767918421	0.0031297865988464
293	heb_glc_xho_slo_sod_hau_tig_scr_azi_aze_cic_tag_bem_prs_hin_bsq_lat_gam_yor_cnt_cze_mcd_swa_rom_dgb_bul_fin_ven_lda_hun_nor_chh_geo_guj_rus_spa_por_wly_amh_krd_est_fbf_jav_ctl_sun_jpn_knd_kor_pol_svk_dyu_swe_mao_ben_mlt_bat_mnd_arw_bam_urd_owc_pan_afr_lit_bos_qcu_ita_alb_grk_ses_amr_mol_sid_fre_ind_dut_zul_ukr_tsn_mly_tha_aeg_tml_swt_igb_uzb_eng_ger_tur_akn_vie_anl_tsw_moo_ewe	-0.405119031856607	-0.960842794566794	0.339122738199444
294	amr_glc_dgb_prs_wly_sid_heb_bos_azi_aze_yor_mao_akn_nor_pol_bsq_hin_anl_tsw_mnd_pan_guj_swt_lit_igb_fre_fin_moo_lda_est_ita_hau_geo_spa_slo_lat_afr_sod_aeg_scr_hun_ses_bat_svk_mly_jpn_tml_kor_ctl_grk_ewe_dut_ind_cze_tig_jav_cnt_krd_bem_ukr_owc_por_rom_urd_ben_qcu_rus_eng_arw_ven_mlt_swe_chh_ger_tag_bul_bam_mol_swa_sun_tha_amh_knd_xho_cic_tur_mcd_alb_uzb_dyu_vie_gam_tsn_fbf_zul	-0.350822546658324	-0.831055360132282	0.408070936401255
295	sid_spa_ewe_ita_wly_aeg_heb_alb_aze_uzb_xho_jav_tsn_fre_mol_bsq_mcd_mlt_lda_cnt_bul_arw_tsw_bos_cic_ben_fin_akn_ven_est_swe_owc_geo_pol_ukr_dut_pan_hau_gam_por_hun_swt_mao_cze_sun_jpn_knd_kor_slo_afr_swa_urd_mly_guj_chh_bat_mnd_krd_dgb_nor_amr_ger_svk_rom_rus_qcu_eng_scr_lit_bam_tig_hin_anl_grk_ind_prs_bem_ctl_igb_tag_tha_amh_tml_yor_moo_azi_lat_glc_tur_dyu_vie_sod_ses_zul_fbf	-0.381877735996	-0.905904450968956	0.367327497652091
296	tig_ben_swt_dut_gam_anl_heb_pan_aze_azi_moo_bat_ven_cze_fre_bsq_hin_amh_yor_mnd_swe_afr_bem_lat_bam_lit_est_ewe_akn_hun_bul_sod_geo_ukr_urd_arw_guj_sid_chh_slo_fin_swa_jav_pol_tag_jpn_tml_kor_mol_rom_dyu_grk_mly_por_amr_mao_cnt_scr_xho_ger_wly_nor_rus_svk_krd_qcu_bos_prs_ita_ses_hau_eng_aeg_spa_sun_alb_tsw_glc_fbf_ind_tha_owc_knd_zul_tsn_uzb_mcd_ctl_tur_cic_vie_mlt_dgb_lda_igb	-0.42577735341134	-1.01049308404515	0.314880975073784
297	owc_urd_zul_spa_aeg_heb_amr_glc_tur_aze_swa_ind_swt_svk_dut_bsq_rus_chh_igb_mnd_hin_lat_ses_slo_tsn_pan_fin_dgb_ven_hun_bos_sid_geo_ukr_fre_ger_prs_anl_wly_ben_est_lda_mao_guj_jav_jpn_tml_kor_lit_eng_fbf_grk_sun_pol_sod_mly_cnt_arw_tsw_krd_gam_mol_afr_scr_swe_qcu_por_bul_nor_bam_tig_alb_mlt_ctl_bat_rom_xho_mcd_cic_tag_tha_amh_knd_bem_moo_uzb_ita_cze_azi_yor_vie_hau_akn_ewe_dyu	-0.260715114438008	-0.615990869289083	0.539405295458721
298	wly_rom_dgb_glc_owc_aeg_amr_ita_aze_azi_bam_sun_moo_mcd_svk_bsq_grk_anl_bem_cnt_fre_bos_fbf_urd_ven_por_fin_yor_cic_est_nor_tig_geo_arw_slo_ger_pol_amh_sid_ukr_hun_akn_mao_mol_bat_jpn_knd_kor_cze_guj_tsw_ctl_mly_dut_sod_jav_mnd_rus_xho_ben_mlt_bul_swe_afr_lat_qcu_lit_hin_krd_ewe_hau_spa_heb_pan_ind_prs_swa_eng_igb_tag_tha_gam_tml_ses_tsn_tur_alb_scr_uzb_lda_vie_chh_zul_dyu_swt	-0.034412067599021	-0.0810519042930226	0.935574848474298
299	heb_bos_dyu_ger_gam_mlt_wly_ben_uzb_aze_fbf_mly_swt_cze_fre_bsq_ctl_amr_xho_mnd_prs_nor_tsn_ukr_bam_mol_est_moo_tsw_hun_swe_amh_geo_grk_bul_eng_rus_tig_chh_afr_fin_ven_sun_ita_tag_jpn_tml_kor_por_dut_igb_alb_ind_arw_owc_bat_cnt_rom_cic_hin_aeg_lat_scr_pol_guj_qcu_urd_mcd_slo_yor_sod_lit_hau_glc_mao_krd_akn_pan_dgb_jav_tha_anl_knd_ewe_lda_azi_svk_spa_tur_swa_vie_sid_zul_ses_bem	0.0824500950091583	0.194119621668222	0.846505608061925
300	mlt_cze_cic_scr_chh_hau_owc_lit_tur_azi_zul_mao_xho_swe_pan_bsq_arw_amh_yor_mnd_guj_nor_ewe_svk_bem_mol_est_moo_akn_fin_krd_sod_geo_rus_slo_bul_hin_anl_sid_ctl_hun_ses_bat_ita_tag_jpn_tml_kor_lat_dut_tsn_grk_ind_spa_amr_jav_cnt_alb_tsw_rom_heb_ukr_ben_mcd_ger_qcu_prs_fre_urd_bam_gam_pol_aeg_eng_sun_afr_ven_bos_dyu_mly_tha_wly_knd_swt_lda_uzb_glc_por_aze_igb_vie_tig_dgb_swa_fbf	0.109354032160781	0.257514606619986	0.797350476306608
301	gam_pan_swt_rom_tig_chh_owc_lat_azi_aze_cic_ind_bem_ben_krd_bsq_guj_sid_dyu_cnt_svk_ger_dgb_cze_fbf_bos_fin_yor_akn_est_scr_anl_geo_eng_rus_ukr_afr_amr_sod_mcd_hun_tsn_tag_arw_bat_jpn_knd_kor_lit_mol_ses_nor_mao_glc_wly_mly_mnd_ita_xho_slo_aeg_grk_swe_prs_spa_qcu_hin_ctl_pol_tsw_amh_urd_mlt_fre_jav_por_lda_dut_ven_sun_tha_hau_tml_zul_moo_tur_bul_alb_uzb_swa_vie_heb_bam_igb_ewe	-0.0683914223918917	-0.161357601084067	0.872161778559155
302	gam_nor_tsn_lit_aeg_amr_amh_urd_aze_uzb_bam_mly_xho_mcd_cze_bsq_swe_heb_zul_mnd_bul_rus_akn_pol_dyu_hin_fin_ewe_dgb_hun_alb_owc_geo_ita_ben_krd_ukr_wly_sid_por_est_igb_bat_afr_mao_jpn_tml_kor_dut_pan_ses_prs_ind_arw_tig_jav_cnt_bos_fbf_mol_hau_grk_fre_svk_glc_qcu_ctl_lat_slo_lda_mlt_eng_sod_guj_sun_scr_moo_ger_bem_tag_tha_anl_knd_swt_yor_azi_rom_spa_tur_ven_vie_chh_cic_swa_tsw	-0.387593586168843	-0.919472394757574	0.360227283673873
303	chh_swe_tsn_pol_mlt_amh_anl_ukr_azi_aze_dyu_bat_akn_scr_bos_bsq_cze_wly_swa_mnd_lit_grk_zul_rom_igb_ita_fin_ses_bem_hun_glc_sid_geo_arw_guj_afr_svk_hau_amr_nor_est_moo_mao_urd_ind_jpn_tml_kor_lat_por_ven_mcd_sun_ctl_tig_mly_cnt_spa_tsw_dut_gam_prs_rus_slo_eng_qcu_ben_krd_fre_bam_aeg_bul_sod_mol_jav_hin_swt_pan_yor_tag_tha_owc_knd_lda_fbf_tur_alb_ger_uzb_ewe_vie_heb_xho_cic_dgb	-0.0277853269662346	-0.0654306053053556	0.947971603013442
304	mlt_glc_xho_ger_chh_sod_sid_fre_aze_uzb_moo_jav_dyu_lit_dut_bsq_prs_amh_ven_cnt_svk_bos_bam_cze_ses_mol_fin_swt_tsw_est_pan_owc_geo_ctl_ben_arw_guj_hau_amr_swe_hun_dgb_ind_afr_mly_jpn_tml_kor_urd_ukr_yor_rom_mao_alb_wly_sun_mnd_eng_tsn_scr_tig_nor_grk_mcd_por_qcu_ita_hin_lat_akn_aeg_bul_anl_slo_bat_pol_igb_krd_lda_tag_tha_gam_knd_swa_ewe_azi_spa_rus_tur_fbf_vie_heb_bem_cic_zul	-0.129566110292683	-0.305671978298585	0.76053756932679
305	owc_lat_moo_ben_mlt_chh_wly_lit_aze_uzb_tsw_mly_swt_nor_slo_bsq_fre_amr_ses_mnd_arw_eng_bam_por_dgb_krd_fin_lda_swa_hun_spa_heb_geo_afr_dut_ita_scr_amh_sod_pan_est_yor_mao_grk_jav_jpn_knd_kor_swe_rom_ven_mcd_ind_ger_hau_bat_cnt_ukr_tsn_pol_tig_rus_hin_alb_guj_qcu_bos_svk_bul_ewe_gam_ctl_aeg_prs_tag_glc_dyu_cze_zul_sun_tha_sid_tml_xho_cic_azi_urd_mol_tur_fbf_vie_anl_akn_bem_igb	-0.0493812262287933	-0.116383546419824	0.907599528289762
306	owc_ben_swa_alb_hau_gam_sid_afr_aze_uzb_lda_jav_moo_mcd_svk_bsq_krd_amh_tsn_mnd_dut_arw_yor_glc_dgb_cze_hun_ewe_dyu_fin_bos_mlt_geo_scr_urd_spa_guj_chh_tig_por_est_bem_tag_lat_bat_jpn_tml_kor_mol_ger_ven_swe_sun_slo_heb_mao_cnt_ctl_tsw_ita_anl_eng_hin_rom_ukr_qcu_lit_grk_pan_swt_aeg_pol_amr_nor_mly_fre_zul_prs_xho_ind_tha_wly_knd_bam_cic_tur_bul_rus_azi_ses_vie_sod_fbf_igb_akn	0.629411930621527	1.48841022548502	0.140025907935424
307	sod_rus_tsw_alb_owc_wly_amr_bul_tur_uzb_ewe_sun_tsn_rom_guj_bsq_svk_mlt_akn_mnd_glc_mol_moo_slo_cic_hin_est_bam_dgb_hun_cze_gam_geo_krd_scr_urd_eng_aeg_sid_lit_fin_fbf_mao_ukr_tag_jpn_tml_kor_ben_lat_ven_spa_mly_arw_hau_ind_cnt_ger_yor_dut_anl_bos_nor_ita_afr_qcu_grk_fre_swe_ses_tig_ctl_heb_mcd_bat_por_lda_pan_dyu_jav_tha_amh_knd_swt_swa_azi_prs_pol_aze_bem_vie_chh_xho_zul_igb	0.361443665930061	0.852687528503996	0.396023277327065
308	sid_por_zul_swe_chh_anl_mlt_prs_aze_uzb_akn_jav_ewe_ita_grk_bsq_cze_owc_fbf_mnd_svk_alb_lda_ger_ses_ukr_est_ven_tsw_fin_slo_aeg_geo_bul_krd_rom_afr_heb_amr_spa_hun_tsn_sun_rus_tag_jpn_tml_kor_eng_glc_bem_ctl_bat_urd_gam_ind_cnt_fre_dyu_ben_sod_pan_mcd_lat_pol_qcu_bos_dut_nor_xho_tig_scr_wly_mol_mao_guj_cic_lit_swt_mly_tha_hau_knd_yor_swa_tur_arw_hin_azi_igb_vie_amh_moo_bam_dgb	-1.19727703513413	-2.95715514500495	0.00393571603625022
309	owc_lit_fbf_scr_sid_tig_amh_afr_azi_tur_swt_mly_lda_ukr_lat_bsq_guj_gam_tsw_cnt_urd_ger_dgb_bos_xho_nor_hun_akn_bem_est_arw_aeg_geo_ctl_slo_fre_swe_chh_hau_krd_fin_dyu_sun_rus_mao_jpn_tml_kor_pol_svk_tsn_pan_bat_bul_mlt_ind_mnd_dut_ven_ben_wly_prs_cze_mcd_spa_qcu_ita_mol_eng_cic_sod_glc_heb_grk_tag_alb_ses_hin_yor_jav_tha_amr_knd_swa_igb_aze_por_rom_uzb_zul_vie_anl_bam_moo_ewe	-0.351102885259609	-0.833474576271678	0.406712676065773
310	sod_lat_zul_nor_gam_amr_owc_afr_azi_tur_xho_jav_dyu_guj_pol_bsq_scr_sid_tsw_cnt_grk_swe_dgb_cze_igb_fre_est_lda_yor_hun_ukr_aeg_geo_rom_ger_mol_urd_chh_hau_por_fin_cic_ind_spa_mly_jpn_knd_kor_glc_bos_ses_mcd_mao_dut_wly_bat_mnd_svk_tsn_lit_tig_ita_slo_hin_rus_qcu_alb_eng_bul_moo_heb_pan_mlt_ctl_sun_krd_fbf_arw_bam_tag_tha_amh_tml_ven_bem_uzb_ben_prs_aze_swa_vie_anl_ewe_akn_swt	-0.329079080619899	-0.780085096706435	0.437321675582189
311	heb_ben_fbf_rus_amh_sod_tig_hin_azi_aze_ven_jav_xho_prs_lat_bsq_fre_anl_tsn_mnd_pan_ger_igb_dut_moo_afr_est_dgb_swa_hun_swe_aeg_geo_rom_ukr_slo_nor_chh_wly_arw_fin_lda_mao_bul_mly_jpn_knd_kor_ita_guj_tsw_lit_ind_grk_amr_tag_cnt_spa_swt_pol_owc_urd_scr_svk_mol_qcu_ctl_mcd_alb_bem_hau_bos_gam_krd_bat_eng_bam_glc_cic_sun_tha_mlt_tml_zul_ses_uzb_por_cze_tur_dyu_vie_sid_ewe_akn_yor	-0.464494834240436	-1.10350815054442	0.27265375825038
312	amr_afr_ven_urd_chh_hau_amh_arw_aze_azi_bem_jav_ewe_svk_mol_bsq_ben_owc_tsw_cnt_alb_scr_zul_ita_tsn_rom_fin_akn_bam_est_swe_gam_geo_ctl_guj_cze_spa_aeg_wly_lit_hun_swt_mly_nor_bat_jpn_knd_kor_hin_prs_xho_slo_mao_glc_mlt_sun_mnd_bul_cic_lat_anl_pol_eng_mcd_rus_qcu_pan_por_ger_yor_sid_fre_sod_bos_tag_krd_fbf_grk_igb_ind_tha_tig_tml_lda_moo_uzb_dut_ukr_tur_dyu_vie_heb_swa_dgb_ses	-0.28183093532033	-0.666884405970974	0.506497182818878
313	wly_bos_swa_glc_heb_owc_amh_mcd_uzb_aze_ses_bat_swt_rus_svk_bsq_pan_amr_yor_mnd_rom_fre_igb_urd_akn_lit_fin_ven_bem_hun_ita_tig_geo_cze_ctl_grk_eng_anl_gam_ger_est_moo_mly_pol_mao_jpn_tml_kor_ukr_krd_ewe_slo_sun_dut_mlt_jav_cnt_mol_lda_lat_aeg_hin_guj_por_spa_qcu_afr_scr_ben_zul_chh_alb_hau_swe_tag_arw_fbf_bul_xho_ind_tha_sod_knd_tsw_tsn_tur_prs_nor_azi_bam_vie_sid_cic_dgb_dyu	0.687088097828083	1.63276684688382	0.105899443079695
314	anl_swe_swt_eng_sid_owc_sod_alb_aze_azi_bem_jav_zul_afr_pol_bsq_rus_wly_igb_mnd_mol_svk_fbf_cze_swa_prs_est_ses_akn_fin_lit_amh_geo_hin_spa_lat_glc_mlt_chh_slo_hun_xho_mao_rom_sun_jpn_knd_kor_ctl_scr_cic_ger_tag_grk_aeg_mly_cnt_ita_tsn_bos_gam_urd_ben_pan_bul_qcu_ukr_nor_arw_yor_heb_guj_amr_mcd_ind_por_lda_fre_bam_bat_tha_tig_tml_moo_dgb_uzb_dut_krd_tur_tsw_vie_hau_ewe_dyu_ven	-0.0151182563859386	-0.0356032253755173	0.971675044275211
315	heb_ctl_igb_swe_mlt_hau_owc_mcd_tur_azi_xho_sun_lda_nor_alb_bsq_slo_aeg_ewe_cnt_hin_dut_ses_cze_yor_bul_hun_fbf_cic_est_ukr_amr_geo_prs_pol_grk_glc_anl_gam_urd_fin_ven_mly_mol_mao_jpn_tml_kor_arw_scr_dyu_afr_bat_ger_wly_tag_mnd_rom_bam_krd_chh_pan_svk_eng_rus_qcu_ita_guj_spa_akn_tig_ben_amh_lat_jav_bos_zul_fre_swa_ind_tha_sid_knd_moo_dgb_uzb_por_lit_aze_tsw_vie_sod_swt_bem_tsn	-0.586989300964306	-1.40110552642848	0.164510678750888
316	sid_krd_cic_ger_wly_sod_tig_rus_tur_azi_igb_mly_tsw_mcd_slo_bsq_pan_hau_moo_cnt_swe_dut_dgb_guj_tsn_grk_est_dyu_ses_fin_bul_amr_geo_arw_ben_bos_rom_anl_mlt_svk_hun_swt_sun_eng_mao_jpn_tml_kor_glc_spa_bem_hin_ind_por_aeg_bat_mnd_fre_bam_ukr_heb_cze_nor_mol_scr_qcu_ita_prs_alb_akn_gam_lat_chh_afr_tag_ctl_ven_urd_xho_jav_tha_amh_knd_ewe_yor_aze_pol_lit_uzb_lda_vie_owc_swa_fbf_zul	0.232739942986973	0.548525577452155	0.584645488198123
317	gam_alb_moo_ctl_hau_wly_chh_lit_uzb_aze_swa_mao_ven_hin_dut_bsq_rus_mlt_igb_mnd_grk_swe_bam_svk_bem_cze_est_ewe_zul_hun_guj_amh_geo_eng_pol_ger_por_tig_anl_mol_fin_tsw_jav_mcd_tag_jpn_knd_kor_pan_lat_swt_nor_bat_slo_sid_mly_cnt_ita_dyu_spa_owc_scr_urd_krd_ukr_qcu_prs_ben_bos_dgb_amr_fre_aeg_glc_sun_afr_tsn_bul_xho_ind_tha_heb_tml_lda_akn_azi_rom_arw_tur_yor_vie_sod_cic_ses_fbf	0.23503556015212	0.553129063011357	0.581502271695968
318	amr_nor_lda_pol_gam_wly_mlt_mol_azi_uzb_igb_mly_dgb_slo_afr_bsq_cze_anl_swa_cnt_ben_scr_cic_pan_xho_alb_hun_bem_ses_est_grk_heb_geo_glc_dut_lit_urd_amh_aeg_eng_fin_ewe_sun_ctl_jav_jpn_tml_kor_bos_por_zul_mcd_bat_fre_sod_tag_mnd_arw_swt_svk_hau_rus_krd_lat_rom_qcu_ukr_swe_bul_tsn_tig_ita_owc_guj_mao_prs_fbf_ger_tsw_ind_tha_chh_knd_akn_ven_tur_spa_hin_aze_dyu_vie_sid_moo_yor_bam	-0.589601740027738	-1.40831213052824	0.162372958027913
319	owc_glc_tsn_scr_amh_anl_wly_arw_tur_azi_lda_sun_ven_afr_mcd_bsq_pan_aeg_dyu_cnt_rom_bos_igb_alb_ses_ben_hun_yor_bem_est_ctl_mlt_geo_pol_grk_guj_dut_gam_amr_ita_fin_dgb_mly_mol_mao_jpn_tml_kor_svk_krd_akn_bul_jav_lat_sid_bat_mnd_rus_tsw_spa_hau_nor_fre_hin_ukr_qcu_urd_cze_ger_swt_tig_slo_chh_eng_tag_por_moo_swe_fbf_ind_tha_sod_knd_ewe_zul_uzb_prs_lit_aze_xho_vie_heb_cic_bam_swa	-1.13913266309815	-2.80560182268989	0.0061162538471629
320	hau_scr_tsn_ger_sod_chh_anl_krd_azi_uzb_zul_ind_dyu_spa_afr_bsq_swe_wly_lda_cnt_pan_ukr_ses_hin_akn_eng_hun_igb_bam_fin_ita_mlt_geo_alb_slo_rom_bos_tig_amr_urd_est_moo_mao_ctl_jav_jpn_knd_kor_grk_rus_swa_lat_mly_lit_heb_sun_mnd_guj_bem_prs_sid_arw_dut_ben_glc_qcu_nor_pol_cze_xho_owc_por_aeg_svk_bat_bul_tsw_mol_cic_tag_tha_gam_tml_ewe_swt_aze_mcd_fre_tur_fbf_vie_amh_yor_ven_dgb	-0.126466440983048	-0.298170886207203	0.766237882994199
321	hau_guj_tsw_cze_owc_mlt_anl_urd_azi_tur_swt_mao_tsn_scr_spa_bsq_ben_gam_ven_cnt_pan_swe_dgb_mol_lda_fre_fin_bem_fbf_est_prs_sid_geo_lit_krd_por_lat_amr_wly_afr_hun_zul_jav_mcd_sun_jpn_knd_kor_bos_bul_cic_ukr_tag_hin_sod_mly_mnd_ger_dyu_grk_heb_ctl_dut_alb_pol_qcu_slo_rus_glc_xho_chh_rom_amh_ita_bat_eng_ewe_arw_igb_ind_tha_tig_tml_yor_ses_uzb_nor_svk_aze_swa_vie_aeg_bam_moo_akn	-0.261759838723633	-0.618876991947831	0.537510395292871
322	amh_krd_tsw_eng_sod_mlt_chh_urd_uzb_azi_swt_ind_ven_cze_mcd_bsq_fre_sid_swa_mnd_pol_arw_cic_mol_xho_alb_hun_lda_moo_est_rus_aeg_geo_nor_prs_bos_lat_tig_gam_grk_fin_ewe_tag_rom_mao_jpn_tml_kor_bul_lit_dyu_ger_bat_ita_amr_jav_cnt_spa_igb_guj_owc_ukr_scr_svk_pan_qcu_dut_por_hin_zul_hau_glc_heb_ben_sun_afr_dgb_slo_bam_mly_tha_anl_knd_ses_akn_aze_ctl_swe_tur_tsn_vie_wly_fbf_bem_yor	-0.266563340378464	-0.631083530514794	0.5295338789953
323	hau_rom_moo_scr_heb_gam_wly_ctl_uzb_aze_ses_jav_lda_nor_arw_bsq_spa_mlt_dgb_mnd_por_lit_dyu_lat_cic_ger_est_xho_zul_fin_glc_amh_geo_fre_ukr_pan_mcd_amr_chh_hin_hun_bem_tag_ben_mly_jpn_tml_kor_grk_ita_swa_cze_bat_dut_anl_sun_cnt_bos_fbf_afr_sid_prs_rus_svk_bul_qcu_eng_guj_mol_tsn_aeg_alb_owc_urd_ind_slo_akn_swe_swt_mao_tha_tig_knd_tsw_igb_azi_krd_pol_tur_ven_vie_sod_yor_ewe_bam	0.253547995201593	0.596635192720738	0.552200603465096
324	gam_ben_lda_fre_aeg_wly_hau_dut_azi_aze_bem_mao_yor_krd_ukr_bsq_swe_anl_akn_mnd_grk_bul_moo_slo_ses_glc_est_fbf_dgb_fin_arw_tig_geo_pol_mol_ctl_afr_mlt_sod_pan_hun_cic_tag_hin_mly_jpn_tml_kor_eng_ger_swt_urd_bat_spa_owc_sun_cnt_bos_xho_rom_amr_scr_prs_por_lit_qcu_nor_ita_alb_igb_sid_rus_amh_svk_ind_cze_swa_guj_ven_jav_tha_chh_knd_zul_bam_tur_lat_mcd_uzb_ewe_vie_heb_tsw_dyu_tsn	-0.172318195936905	-0.407049957016274	0.68490664349853
325	heb_slo_xho_spa_hau_sid_tig_cze_azi_aze_swt_mly_moo_hin_lat_bsq_ger_aeg_swa_mnd_alb_guj_cic_mcd_bam_nor_hun_igb_ses_fin_afr_sod_geo_bul_ctl_rus_fre_mlt_gam_scr_est_bem_jav_pan_bat_jpn_tml_kor_lit_arw_ven_pol_mao_eng_chh_ind_cnt_krd_dyu_ita_amh_ben_mol_urd_prs_qcu_ukr_bos_por_dgb_wly_swe_owc_grk_sun_dut_tsw_svk_lda_tag_tha_amr_knd_ewe_zul_uzb_rom_glc_tur_fbf_vie_anl_tsn_yor_akn	-0.870312663221105	-2.10607328309502	0.0378917435646622
326	amh_lat_ewe_nor_aeg_heb_anl_guj_uzb_tur_dyu_mly_zul_alb_urd_bsq_pol_wly_moo_cnt_glc_prs_bam_bos_tsw_scr_hun_bem_swa_est_rus_chh_geo_svk_lit_krd_swe_mlt_hau_dut_fin_fbf_sun_eng_mao_jpn_tml_kor_spa_hin_swt_ukr_tag_mcd_amr_jav_mnd_fre_tsn_slo_sod_cze_pan_ben_por_qcu_afr_ctl_mol_ven_tig_rom_owc_grk_ind_bul_dgb_arw_igb_bat_tha_gam_knd_xho_akn_aze_ger_ita_azi_cic_vie_sid_lda_ses_yor	0.202668639646198	0.476854904712512	0.634584044175366
327	mlt_afr_ven_eng_amh_gam_aeg_cze_azi_uzb_zul_bat_igb_lit_alb_bsq_swe_heb_cic_mnd_fre_nor_dyu_urd_tsw_ukr_fin_bam_tsn_est_krd_owc_geo_mcd_prs_ctl_ben_anl_hau_spa_hun_lda_sun_lat_mly_jpn_knd_kor_rus_arw_swt_hin_ind_bos_tig_jav_cnt_mol_ewe_svk_amr_pol_bul_ger_grk_qcu_por_guj_dut_ses_wly_ita_sod_glc_mao_rom_bem_scr_swa_tag_tha_chh_tml_fbf_xho_tur_pan_slo_aze_akn_vie_sid_moo_yor_dgb	-0.133753350838422	-0.315349286767713	0.753202996038057
328	amh_lit_ses_ger_hau_chh_wly_glc_tur_azi_yor_jav_dyu_cze_guj_bsq_mol_sod_bem_cnt_arw_dut_bam_fre_tsw_bul_hun_swt_moo_est_grk_heb_geo_urd_por_afr_rus_aeg_owc_pan_fin_swa_bat_spa_mly_jpn_knd_kor_eng_prs_fbf_ben_tag_scr_sid_mao_mnd_alb_xho_ita_tig_ukr_lat_svk_hin_qcu_pol_swe_nor_ven_amr_bos_mlt_krd_sun_rom_lda_ctl_dgb_ind_tha_anl_tml_cic_zul_aze_mcd_slo_uzb_akn_vie_gam_ewe_tsn_igb	-0.239299514738116	-0.565711978092554	0.572951998059592
329	anl_ita_moo_rom_chh_wly_sod_pan_aze_tur_swa_ind_fbf_urd_grk_bsq_ben_tig_bem_mnd_glc_alb_ven_spa_dgb_eng_hun_tsw_igb_fin_afr_heb_geo_ukr_hin_scr_guj_mlt_sid_rus_est_dyu_jav_bul_mao_jpn_knd_kor_cze_arw_bam_pol_sun_nor_amh_mly_cnt_prs_ses_bos_aeg_lit_ctl_mol_swe_qcu_svk_fre_por_lda_amr_slo_gam_dut_tag_ger_xho_mcd_zul_bat_tha_owc_tml_akn_swt_uzb_krd_lat_azi_cic_vie_hau_ewe_tsn_yor	-0.0604495726743794	-0.1429838242579	0.886612294624523
330	mlt_hin_swt_pan_aeg_tig_amh_swe_tur_aze_ewe_bat_bam_mol_alb_bsq_cze_wly_tsn_mnd_lat_bos_zul_urd_yor_afr_hun_lda_bem_est_spa_anl_geo_svk_pol_por_scr_chh_gam_mcd_fin_dgb_ind_glc_mly_jpn_tml_kor_rus_ita_akn_ukr_jav_grk_owc_sun_cnt_fre_fbf_arw_heb_slo_ctl_nor_guj_qcu_dut_lit_bul_swa_sid_eng_hau_rom_mao_ben_igb_krd_dyu_tag_tha_amr_knd_ven_tsw_azi_ger_prs_uzb_moo_vie_sod_cic_xho_ses	0.311809213812623	0.73486349774307	0.46427165515329
331	amr_scr_yor_por_wly_sid_heb_glc_uzb_azi_akn_sun_tsn_rus_hin_bsq_bul_owc_tsw_cnt_rom_ctl_swa_ita_zul_svk_est_cic_bam_fin_fre_hau_geo_guj_lat_pan_alb_chh_tig_ben_hun_fbf_tag_grk_mly_jpn_knd_kor_ger_mcd_ewe_slo_ind_cze_gam_bat_mnd_lit_xho_nor_mlt_spa_ukr_pol_bos_qcu_eng_afr_prs_lda_amh_krd_anl_urd_jav_mol_ses_swe_ven_mao_tha_aeg_tml_moo_dgb_tur_dut_arw_aze_igb_vie_sod_bem_dyu_swt	-0.815790534501645	-1.96972722239923	0.0518449020411146
332	sod_mcd_fbf_swe_chh_aeg_owc_slo_aze_azi_ses_jav_yor_rus_ger_bsq_glc_hau_bem_cnt_ben_fre_cic_nor_ewe_pan_hun_tsw_dgb_fin_cze_amh_geo_scr_spa_afr_guj_tig_wly_lat_est_ven_bat_eng_ind_jpn_knd_kor_krd_dut_swt_hin_tag_alb_amr_mao_mnd_bos_moo_ukr_anl_por_svk_bul_prs_qcu_mol_ita_grk_swa_sid_arw_heb_ctl_sun_lit_tsn_urd_lda_mly_tha_gam_tml_zul_bam_uzb_rom_pol_tur_akn_vie_mlt_dyu_igb_xho	0.0933350296365837	0.219762115642912	0.826538078188771
333	chh_eng_ven_bul_anl_amh_heb_ukr_uzb_tur_bam_jav_tsn_pan_rus_bsq_por_hau_lda_mnd_rom_grk_xho_urd_dyu_mol_fin_moo_bem_hun_krd_amr_geo_glc_prs_slo_scr_aeg_owc_lat_est_swa_mly_ben_ind_jpn_tml_kor_lit_afr_tsw_cze_mao_nor_gam_bat_cnt_guj_cic_hin_tig_ger_spa_bos_dut_qcu_alb_ita_ctl_dgb_sod_pol_mlt_mcd_sun_fre_yor_arw_fbf_tag_tha_sid_knd_swt_zul_aze_svk_swe_azi_igb_vie_wly_ses_ewe_akn	-0.646883844765202	-1.54719534567286	0.125212471203893
334	chh_guj_xho_mcd_anl_tig_sid_urd_tur_aze_ses_mao_tsn_prs_mol_bsq_ger_owc_akn_cnt_rus_por_swa_nor_ven_alb_fin_bem_fbf_hun_grk_wly_geo_dut_ukr_eng_fre_amr_aeg_svk_est_zul_jav_bul_sun_jpn_tml_kor_scr_krd_moo_swe_bat_afr_amh_ind_mnd_spa_igb_cze_heb_ctl_ita_lat_arw_qcu_glc_pol_slo_bam_sod_hin_hau_lit_mly_rom_tsw_pan_swt_tag_tha_mlt_knd_lda_ewe_azi_ben_bos_uzb_dyu_vie_gam_cic_dgb_yor	0.510422491311753	1.2056410266769	0.231014480199259
335	owc_prs_yor_mol_heb_sid_sod_cze_uzb_aze_ewe_tag_ses_urd_scr_bsq_rus_hau_xho_mnd_pol_grk_igb_guj_tsn_glc_fin_akn_dyu_hun_nor_tig_geo_afr_rom_ita_ukr_wly_amr_ben_est_dgb_mly_arw_jav_jpn_tml_kor_dut_spa_lda_eng_sun_mcd_aeg_mao_cnt_lit_tsw_alb_chh_slo_ctl_swe_pan_qcu_bos_hin_fre_bem_gam_bul_mlt_krd_ind_lat_swt_svk_cic_bat_tha_anl_knd_ven_bam_azi_por_ger_tur_swa_vie_amh_moo_fbf_zul	-0.171093569295651	-0.403731913189974	0.687336699679516
336	amh_mol_bem_arw_owc_aeg_sod_bos_aze_uzb_tsn_mly_fbf_hin_rom_bsq_bul_chh_zul_cnt_urd_cze_igb_guj_swt_ukr_fin_ses_swa_est_slo_wly_geo_scr_pan_svk_por_hau_gam_fre_hun_yor_ind_alb_mao_jpn_knd_kor_eng_glc_dgb_ger_jav_nor_amr_tag_mnd_ben_tsw_prs_tig_lit_ctl_rus_grk_qcu_afr_mcd_krd_ewe_anl_pol_heb_lat_bat_ita_cic_swe_lda_sun_tha_sid_tml_xho_bam_azi_dut_spa_tur_dyu_vie_mlt_ven_akn_moo	0.181642297774698	0.427554657628385	0.669963753150875
337	wly_glc_bam_mol_amh_gam_mlt_eng_azi_tur_swt_tag_ven_urd_ita_bsq_hin_owc_igb_mnd_swe_spa_tsn_alb_dgb_ben_hun_bem_dyu_fin_krd_amr_geo_cze_lit_guj_afr_anl_tig_prs_est_ewe_jav_slo_ind_jpn_knd_kor_rus_bul_akn_fre_bat_scr_sod_mly_cnt_nor_yor_grk_heb_mcd_ukr_ctl_rom_qcu_lat_pol_bos_fbf_hau_ger_aeg_svk_sun_por_swa_pan_lda_mao_tha_chh_tml_ses_zul_aze_dut_arw_uzb_xho_vie_sid_moo_tsw_cic	0.452437552840384	1.06729060434252	0.288603377217266
338	gam_lit_xho_cze_amr_aeg_mlt_prs_tur_uzb_yor_jav_ven_pan_ben_bsq_spa_tig_bem_mnd_bul_afr_tsw_urd_tsn_arw_est_swt_akn_fin_lat_sod_geo_bos_eng_rom_hin_wly_owc_ukr_hun_cic_mly_rus_ind_jpn_tml_kor_ita_nor_ses_pol_tag_mol_heb_bat_cnt_guj_ewe_slo_chh_krd_svk_por_fre_qcu_mcd_scr_glc_dgb_anl_ger_amh_grk_mao_ctl_bam_swe_zul_sun_tha_hau_knd_lda_igb_azi_dut_alb_aze_dyu_vie_sid_fbf_swa_moo	0.119018397582258	0.279967823151864	0.780123961994984
339	aeg_bos_tsn_guj_tig_mlt_chh_scr_aze_uzb_ven_mao_cic_slo_dut_bsq_alb_gam_fbf_cnt_lat_arw_swt_bul_swa_lit_hun_bam_zul_est_afr_heb_geo_svk_por_eng_mcd_amr_hau_hin_fin_lda_jav_rom_sun_jpn_tml_kor_grk_ben_dyu_pan_mly_glc_amh_ind_mnd_prs_igb_ita_sid_ctl_cze_urd_fre_qcu_swe_ukr_pol_ewe_anl_spa_sod_ger_bat_mol_bem_nor_akn_tag_tha_wly_knd_moo_xho_tur_krd_rus_azi_ses_vie_owc_dgb_yor_tsw	-0.548085099040243	-1.30690654321396	0.19446682902496
340	sod_glc_bam_prs_mlt_anl_tig_spa_aze_azi_ses_mly_bem_ctl_rus_bsq_swe_owc_igb_cnt_mcd_ukr_akn_hin_fbf_arw_hun_moo_lda_fin_lat_heb_geo_dut_svk_cze_lit_gam_amr_pol_est_tsw_bat_bos_sun_jpn_knd_kor_ben_alb_swa_nor_mao_pan_amh_ind_mnd_ita_tsn_guj_hau_eng_scr_urd_bul_qcu_slo_rom_por_ewe_sid_ger_wly_mol_jav_krd_yor_grk_dgb_tag_tha_aeg_tml_cic_dyu_uzb_afr_fre_tur_ven_vie_chh_swt_zul_xho	-0.308588806151416	-0.730279852932555	0.467054790886286
341	amh_hin_fbf_krd_heb_sod_hau_nor_uzb_tur_moo_sun_swa_grk_guj_bsq_mcd_tig_tsn_mnd_mol_rus_igb_pan_ven_slo_fin_tsw_dgb_est_ger_sid_geo_prs_fre_urd_ita_wly_amr_arw_hun_bam_mly_cze_ind_jpn_tml_kor_por_swe_akn_ukr_tag_pol_chh_bat_cnt_bos_swt_rom_owc_lit_svk_bul_glc_qcu_dut_afr_spa_yor_anl_lat_gam_ctl_jav_alb_xho_eng_zul_mao_tha_aeg_knd_lda_dyu_azi_scr_ben_aze_bem_vie_mlt_ses_cic_ewe	-0.143502673644637	-0.338275437543593	0.73591810706442
342	amh_alb_dgb_arw_wly_aeg_heb_grk_uzb_aze_tsn_jav_tsw_lat_hin_bsq_prs_tig_ven_mnd_ita_dut_cic_urd_yor_nor_est_bam_swa_fin_ben_sod_geo_spa_ger_cze_krd_hau_gam_rom_hun_xho_mao_ukr_ind_jpn_knd_kor_bul_eng_bem_mcd_bat_por_anl_mly_cnt_fre_igb_pol_sid_rus_swe_glc_scr_qcu_svk_guj_mol_moo_mlt_pan_amr_lit_tag_slo_fbf_bos_dyu_sun_tha_owc_tml_ses_zul_tur_ctl_afr_azi_lda_vie_chh_akn_swt_ewe	0.454546133641562	1.07110812805768	0.286892673459749
343	tig_nor_swt_pol_amh_chh_sod_fre_aze_tur_swa_ind_tsn_swe_lat_bsq_mol_anl_zul_mnd_krd_lit_ses_bul_lda_mcd_fin_tsw_ewe_est_afr_aeg_geo_ukr_urd_glc_grk_heb_mlt_rus_hun_fbf_mly_cze_sun_jpn_knd_kor_ctl_spa_bam_pan_tag_eng_gam_jav_cnt_prs_ven_ita_sid_guj_svk_dut_scr_qcu_ben_bos_alb_dyu_amr_ger_hau_slo_bat_hin_xho_por_moo_mao_tha_owc_tml_akn_yor_uzb_arw_rom_azi_cic_vie_wly_igb_bem_dgb	-0.76507746386951	-1.84085286464518	0.0688315715231701
344	amr_spa_cic_mcd_anl_chh_amh_rom_uzb_azi_bam_bat_ven_bul_ctl_bsq_ita_wly_bem_cnt_mol_lat_swt_lit_zul_nor_hun_dyu_lda_fin_slo_heb_geo_krd_hin_rus_ger_sid_hau_swe_est_swa_tag_grk_sun_jpn_tml_kor_glc_guj_yor_arw_ind_dut_tig_mly_mnd_afr_dgb_svk_sod_pol_scr_ben_pan_qcu_prs_alb_eng_ses_mlt_urd_aeg_cze_mao_bos_ewe_por_igb_jav_tha_owc_knd_moo_akn_tur_ukr_fre_aze_xho_vie_gam_tsw_fbf_tsn	0.574632466905639	1.35629676234631	0.178288473202918
345	sod_rom_ewe_cze_mlt_heb_amr_alb_aze_uzb_dyu_jav_tsn_grk_glc_bsq_spa_sid_dgb_cnt_dut_swe_xho_nor_ses_mcd_hun_ven_yor_fin_afr_amh_geo_prs_fre_krd_bul_tig_chh_lit_est_bem_mao_slo_tag_jpn_tml_kor_arw_ukr_zul_ctl_mly_rus_owc_bat_mnd_ben_swa_scr_aeg_lat_ita_guj_bos_qcu_eng_mol_ger_akn_anl_svk_gam_pol_ind_pan_tsw_por_swt_sun_tha_hau_knd_fbf_cic_azi_hin_urd_tur_lda_vie_wly_moo_bam_igb	-0.108126266856048	-0.255145919038557	0.799173802140296
346	sod_fre_swa_mcd_heb_amh_chh_eng_azi_aze_cic_bat_akn_lat_arw_bsq_spa_tig_zul_cnt_ctl_ita_moo_bos_tsw_prs_hun_lda_bam_est_lit_sid_geo_swe_scr_ger_rom_mlt_gam_ben_fin_fbf_sun_guj_mly_jpn_knd_kor_glc_mol_dgb_krd_mao_grk_hau_ind_mnd_ukr_ven_hin_wly_bul_cze_slo_urd_qcu_dut_nor_svk_dyu_owc_por_amr_pol_jav_pan_tsn_rus_bem_tag_tha_aeg_tml_ewe_swt_tur_alb_afr_uzb_igb_vie_anl_ses_yor_xho	-0.280681318960765	-0.664117263161459	0.508258461595257
347	owc_ita_dgb_slo_sid_sod_tig_fre_tur_uzb_tsn_bat_ses_urd_lat_bsq_pan_wly_dyu_cnt_scr_cze_ven_krd_zul_rom_fin_igb_moo_hun_afr_amh_geo_ger_por_dut_mcd_mlt_gam_rus_est_fbf_ind_ben_sun_jpn_knd_kor_svk_grk_cic_bos_tag_bul_anl_jav_mnd_hin_swt_spa_amr_arw_mol_ukr_ctl_qcu_eng_prs_glc_xho_chh_pol_heb_alb_mly_nor_swa_lit_bem_mao_tha_hau_tml_yor_lda_aze_guj_swe_azi_bam_vie_aeg_tsw_ewe_akn	0.0323724247689635	0.0762178140709429	0.939409534782924
348	owc_spa_bam_nor_heb_gam_amh_grk_uzb_tur_tsn_tag_moo_mcd_lit_bsq_lat_aeg_xho_cnt_ger_slo_ewe_bul_dgb_ukr_est_swt_cic_hun_ctl_anl_geo_hin_bos_pol_rom_mlt_chh_arw_fin_lda_sun_guj_mly_jpn_tml_kor_eng_afr_swa_scr_jav_ben_wly_bat_mnd_pan_igb_rus_sod_krd_fre_mol_svk_qcu_por_swe_glc_ven_tig_prs_amr_ita_mao_alb_yor_cze_bem_ind_tha_hau_knd_dyu_tsw_azi_dut_urd_aze_zul_vie_sid_akn_ses_fbf	0.154418220608907	0.363918671162498	0.716744780581593
349	gam_glc_cic_mcd_amr_anl_heb_afr_tur_uzb_tsw_mao_moo_slo_grk_bsq_ukr_amh_swt_mnd_arw_hin_bem_fre_lda_svk_fin_swa_igb_hun_nor_tig_geo_ita_ctl_krd_urd_chh_mlt_lat_est_zul_mly_pol_ind_jpn_knd_kor_scr_ben_dgb_rom_jav_eng_hau_sun_cnt_dut_fbf_prs_aeg_lit_rus_cze_ger_qcu_bos_pan_bul_ses_wly_guj_sod_alb_bat_spa_bam_mol_dyu_tag_tha_owc_tml_ven_tsn_aze_por_swe_azi_ewe_vie_sid_akn_yor_xho	-0.193886245385963	-0.457550112297185	0.648342841002182
350	amr_rus_swt_pol_amh_heb_hau_fre_azi_aze_ven_jav_igb_por_afr_bsq_ctl_sod_dyu_mnd_bos_arw_yor_krd_xho_lat_hun_moo_akn_fin_guj_chh_geo_rom_bul_dut_ukr_gam_sid_grk_est_swa_tag_prs_bat_jpn_knd_kor_urd_slo_bam_mcd_mly_alb_owc_ind_cnt_scr_ewe_eng_tig_cze_spa_hin_svk_qcu_ben_pan_swe_bem_aeg_nor_mlt_glc_mao_mol_dgb_ger_lda_sun_tha_wly_tml_fbf_cic_uzb_ita_lit_tur_tsw_vie_anl_tsn_zul_ses	0.136957349036704	0.322471208569223	0.747819566462328
351	hau_ben_yor_ukr_sid_gam_owc_rom_tur_azi_xho_sun_tsw_fre_cze_bsq_slo_anl_akn_mnd_lat_bul_dgb_svk_igb_lit_fin_ses_bem_est_hin_sod_geo_arw_afr_krd_mol_heb_wly_ita_hun_ven_mao_dut_jav_jpn_tml_kor_bos_urd_swa_por_tag_nor_aeg_ind_cnt_eng_swt_rus_amr_ctl_prs_alb_pan_qcu_guj_grk_ger_tsn_chh_glc_mlt_scr_bat_pol_dyu_spa_cic_mly_tha_amh_knd_moo_fbf_aze_swe_mcd_uzb_bam_vie_tig_lda_zul_ewe	0.356331081678527	0.840231772686746	0.402933419898163
352	owc_dut_fbf_guj_sid_wly_chh_spa_azi_aze_tsn_ind_swa_bul_arw_bsq_mcd_aeg_lda_cnt_ctl_urd_cic_eng_ewe_glc_fin_akn_zul_hun_ukr_mlt_geo_swe_ger_prs_hin_tig_amh_afr_est_yor_jav_ita_tag_jpn_tml_kor_pan_por_igb_svk_mao_grk_heb_bat_mnd_lit_swt_rus_hau_mol_slo_cze_scr_qcu_alb_ben_nor_moo_anl_krd_sod_bos_sun_pol_ses_rom_dgb_mly_tha_amr_knd_xho_dyu_uzb_lat_fre_tur_tsw_vie_gam_ven_bam_bem	-0.237963746102556	-0.562365638552274	0.575219959411262
353	tig_glc_lda_svk_sid_aeg_mlt_ger_tur_azi_ven_mly_zul_dut_prs_bsq_lat_owc_dgb_cnt_pan_urd_ewe_cze_tsw_afr_est_fbf_swa_hun_lit_sod_geo_nor_fre_alb_rus_chh_amh_ukr_fin_bam_jav_ita_mao_jpn_tml_kor_pol_ben_moo_por_bat_arw_wly_tag_mnd_krd_cic_eng_amr_mcd_bul_ctl_hin_qcu_grk_slo_guj_akn_gam_spa_heb_rom_sun_scr_yor_swe_tsn_ind_tha_hau_knd_dyu_ses_uzb_bos_mol_aze_bem_vie_anl_xho_swt_igb	-0.135347609893012	-0.319503703244932	0.750061189662419
354	heb_ita_dyu_grk_tig_sod_mlt_arw_aze_uzb_bam_jav_fbf_scr_ukr_bsq_rus_chh_yor_mnd_pan_urd_zul_alb_cic_slo_fin_ewe_ses_hun_ben_sid_geo_spa_nor_mol_swe_anl_hau_krd_est_dgb_mao_ger_tag_jpn_tml_kor_eng_mcd_swt_cze_sun_dut_amr_ind_cnt_pol_xho_fre_wly_glc_lit_bos_afr_qcu_por_ctl_svk_ven_amh_lat_owc_guj_bat_hin_moo_rom_swa_mly_tha_gam_knd_lda_tsw_tur_bul_prs_azi_bem_vie_aeg_akn_tsn_igb	-1.08979569046934	-2.68645688063578	0.00855389069268805
355	amh_urd_ven_lat_wly_heb_mlt_glc_uzb_azi_xho_mly_lda_rus_lit_bsq_ctl_chh_ewe_cnt_nor_prs_ses_fre_swa_afr_hun_moo_tsw_fin_scr_aeg_geo_ita_hin_svk_mol_tig_amr_eng_est_bem_tag_dut_sun_jpn_knd_kor_bul_slo_cic_por_jav_grk_gam_mao_mnd_rom_igb_ben_owc_arw_spa_guj_alb_qcu_bos_ukr_mcd_tsn_hau_ger_anl_cze_bat_swe_akn_krd_zul_ind_tha_sid_tml_yor_fbf_aze_pol_pan_tur_dgb_vie_sod_swt_bam_dyu	-0.434814365323293	-1.03175249494675	0.304863793420456
356	anl_ctl_ses_svk_heb_amh_gam_afr_azi_tur_igb_mao_lda_pol_rom_bsq_ben_chh_akn_cnt_arw_dut_yor_krd_fbf_guj_est_cic_bem_fin_slo_tig_geo_spa_lat_alb_nor_wly_aeg_ger_hun_tsw_tag_fre_bat_jpn_knd_kor_swe_hin_swa_prs_sun_mcd_mlt_ind_mnd_bul_ven_lit_amr_pan_mol_rus_scr_qcu_ita_glc_ukr_xho_hau_bos_sod_por_mly_urd_moo_grk_bam_jav_tha_sid_tml_swt_tsn_uzb_eng_cze_aze_zul_vie_owc_ewe_dgb_dyu	0.505619734645613	1.19220362805243	0.236214628102389
357	hau_ukr_swt_pan_aeg_mlt_chh_rom_aze_uzb_xho_jav_ven_eng_arw_bsq_bul_sod_tsw_mnd_ita_scr_lda_prs_cic_nor_est_swa_dyu_hun_ben_amh_geo_bos_mol_por_swe_amr_wly_alb_fin_ewe_tag_guj_ind_jpn_knd_kor_afr_cze_akn_mcd_bat_ctl_heb_mao_cnt_hin_moo_glc_owc_urd_ger_rus_lat_qcu_spa_fre_dut_fbf_sid_pol_tig_svk_sun_lit_dgb_krd_zul_mly_tha_gam_tml_bem_tsn_tur_grk_slo_azi_bam_vie_anl_ses_igb_yor	-0.344628075129089	-0.816369160567002	0.416375224498875
358	anl_krd_igb_por_owc_sod_aeg_ctl_uzb_tur_bem_mao_ewe_mol_cze_bsq_scr_chh_cic_cnt_ger_slo_tsn_arw_ses_bul_est_akn_fbf_fin_guj_mlt_geo_spa_grk_rus_hin_sid_amr_fre_hun_dyu_sun_pol_mly_jpn_tml_kor_lat_ita_lda_swe_jav_eng_tig_bat_mnd_nor_swa_pan_wly_lit_urd_ukr_glc_qcu_bos_dut_mcd_xho_amh_afr_heb_alb_tag_prs_moo_svk_dgb_ind_tha_gam_knd_ven_yor_aze_rom_ben_azi_tsw_vie_hau_swt_bam_zul	-0.167325722148186	-0.394830010540027	0.693872416226937
359	gam_scr_swa_alb_tig_sid_wly_svk_tur_aze_xho_sun_ses_dut_arw_bsq_rus_sod_ven_cnt_glc_swe_yor_ben_igb_ctl_fin_akn_zul_hun_urd_mlt_geo_bos_pol_por_bul_anl_amh_fre_est_tsn_ind_krd_tag_jpn_tml_kor_nor_grk_dgb_prs_jav_ukr_amr_mly_mnd_hin_bam_guj_hau_ita_mol_eng_afr_qcu_pan_cze_ger_ewe_aeg_lat_heb_spa_bat_rom_lda_slo_dyu_mao_tha_chh_knd_tsw_bem_azi_lit_mcd_uzb_moo_vie_owc_fbf_swt_cic	0.451286434137456	1.065720019535	0.289309210218813
360	tig_rom_ven_ctl_amr_anl_aeg_bos_azi_tur_tsn_sun_bem_pol_pan_bsq_grk_hau_ewe_cnt_mcd_lat_zul_ukr_yor_bul_hun_ses_dgb_fin_dut_wly_geo_svk_rus_slo_swe_sid_chh_ger_est_dyu_tag_mol_mly_jpn_knd_kor_arw_spa_cic_ita_jav_nor_amh_mao_mnd_scr_swa_ben_gam_krd_lit_prs_fre_qcu_eng_por_cze_xho_mlt_hin_owc_afr_ind_urd_igb_guj_tsw_bat_tha_heb_tml_akn_bam_aze_alb_glc_uzb_fbf_vie_sod_moo_lda_swt	-0.495105511680676	-1.17679924917813	0.242278854146463
361	anl_por_fbf_dut_aeg_amr_mlt_ita_azi_tur_ewe_ind_dgb_arw_ctl_bsq_ukr_sod_igb_mnd_mol_nor_xho_eng_lda_pan_est_swa_dyu_fin_alb_owc_geo_slo_scr_lat_guj_wly_gam_ger_hun_akn_jav_hin_tag_jpn_knd_kor_rus_pol_ses_lit_mao_rom_heb_mly_cnt_afr_swt_glc_chh_prs_swe_svk_urd_qcu_krd_cze_grk_bem_amh_fre_tig_mcd_sun_bos_bam_bul_ven_bat_tha_sid_tml_tsw_tsn_aze_spa_ben_uzb_cic_vie_hau_yor_zul_moo	-0.365277288990821	-0.864969949328846	0.389280988095304
362	hau_ben_swt_rom_heb_chh_owc_svk_uzb_tur_fbf_bat_ewe_bos_bul_bsq_ukr_sid_zul_cnt_guj_spa_moo_ger_lda_slo_est_dgb_akn_hun_rus_anl_geo_lit_afr_cze_alb_tig_wly_pan_fin_bam_mly_arw_sun_jpn_tml_kor_ctl_hin_tsn_swe_ind_eng_gam_tag_mnd_glc_yor_lat_amr_prs_ita_scr_pol_qcu_mol_nor_por_xho_mlt_krd_sod_grk_jav_mcd_ses_dut_igb_mao_tha_amh_knd_dyu_bem_azi_urd_fre_aze_tsw_vie_aeg_cic_ven_swa	0.0323969414558786	0.0763981633764928	0.939266444838559
363	sod_fre_fbf_bul_amr_chh_amh_ita_azi_uzb_bam_ind_akn_dut_ukr_bsq_ger_heb_ven_mnd_mol_rom_tsn_spa_cic_cze_hun_swt_xho_fin_svk_gam_geo_pol_arw_lit_grk_aeg_sid_mcd_est_tsw_mao_rus_bat_jpn_tml_kor_swe_prs_igb_nor_jav_urd_tig_mly_cnt_glc_bem_krd_wly_hin_eng_guj_por_qcu_afr_scr_lat_moo_hau_ctl_anl_bos_sun_ben_swa_slo_ewe_tag_tha_mlt_knd_zul_yor_aze_alb_pan_tur_lda_vie_owc_ses_dyu_dgb	-0.417137997365184	-0.988982580733488	0.325237801022726
364	amr_bul_ven_glc_mlt_gam_sid_slo_tur_uzb_moo_mao_bem_fre_afr_bsq_rom_sod_igb_cnt_spa_nor_swa_hin_akn_arw_est_dyu_cic_hun_guj_owc_geo_cze_lit_svk_lat_heb_tig_por_fin_swt_ind_swe_mly_jpn_tml_kor_urd_scr_ses_ger_bat_pol_amh_jav_mnd_bos_tsn_grk_chh_alb_ukr_dut_mol_qcu_ben_prs_pan_zul_aeg_ctl_hau_mcd_sun_eng_lda_ita_tsw_tag_tha_anl_knd_bam_xho_aze_rus_krd_azi_yor_vie_wly_ewe_fbf_dgb	-0.522533830788514	-1.24393370672129	0.216650218373906
365	anl_mol_tsw_swe_amh_chh_sid_spa_azi_aze_moo_jav_swt_grk_mcd_bsq_ukr_mlt_cic_mnd_ita_dut_ewe_rom_yor_nor_hun_igb_dgb_fin_eng_gam_geo_alb_rus_lat_ger_aeg_tig_krd_est_bam_mly_svk_mao_jpn_knd_kor_urd_por_akn_pol_sun_ben_heb_tag_cnt_fre_ven_lit_sod_scr_afr_bul_pan_qcu_arw_bos_guj_bem_owc_glc_wly_cze_bat_prs_swa_slo_lda_ind_tha_amr_tml_tsn_zul_uzb_hin_ctl_tur_xho_vie_hau_fbf_ses_dyu	-0.611238925525717	-1.46054648429788	0.147510144441744
366	mlt_slo_zul_cze_chh_wly_sod_nor_aze_uzb_ven_bat_tsn_arw_pan_bsq_scr_tig_lda_cnt_pol_hin_swt_prs_yor_fre_est_moo_akn_fin_ben_amh_geo_krd_mol_dut_ita_amr_gam_lit_hun_dyu_jav_bos_sun_jpn_tml_kor_urd_rom_igb_eng_mao_glc_sid_mly_mnd_svk_fbf_lat_owc_swe_afr_ger_alb_qcu_ukr_spa_guj_ses_heb_grk_hau_bul_ind_mcd_xho_ctl_bem_tag_tha_anl_knd_dgb_swa_tur_rus_por_azi_bam_vie_aeg_cic_ewe_tsw	-0.441527131148687	-1.04884124375765	0.296969243260571
367	anl_mcd_moo_ita_hau_tig_owc_bos_azi_uzb_ven_tag_dgb_rom_ctl_bsq_dut_heb_xho_mnd_pol_swe_bem_ger_bam_afr_est_ses_zul_hun_cze_chh_geo_hin_ben_krd_bul_mlt_wly_nor_fin_akn_mly_arw_ind_jpn_tml_kor_pan_spa_yor_por_mao_fre_aeg_bat_cnt_svk_cic_alb_amh_mol_lit_lat_guj_qcu_eng_urd_rus_lda_gam_glc_amr_ukr_jav_slo_tsw_grk_ewe_sun_tha_sod_knd_swt_dyu_aze_scr_prs_tur_igb_vie_sid_fbf_tsn_swa	-0.290135523174166	-0.686630225486689	0.494024272042723
368	wly_ita_ewe_ger_sod_sid_owc_swe_uzb_aze_ses_bat_yor_pol_hin_bsq_fre_tig_dyu_cnt_svk_ctl_moo_slo_akn_mol_fin_dgb_swt_est_guj_chh_geo_ukr_cze_lat_urd_mlt_amr_spa_hun_tsw_sun_afr_jav_jpn_tml_kor_nor_dut_xho_por_mao_krd_amh_tag_mnd_rus_fbf_bul_heb_scr_alb_mcd_glc_qcu_lit_arw_eng_zul_aeg_rom_anl_prs_mly_pan_swa_grk_ven_ind_tha_hau_knd_tsn_bam_tur_bos_ben_azi_lda_vie_gam_bem_igb_cic	0.800499672060648	1.906950633944	0.0596136676073106
369	tig_guj_akn_dut_wly_hau_gam_swe_azi_tur_tsn_mao_moo_mol_grk_bsq_mcd_owc_dyu_mnd_ger_rus_fbf_bul_igb_rom_fin_yor_cic_hun_lat_amh_geo_pan_cze_lit_glc_chh_heb_alb_est_lda_tag_afr_bat_jpn_tml_kor_arw_krd_swa_svk_sun_hin_anl_ind_cnt_ctl_ewe_urd_sod_por_ukr_fre_ben_qcu_slo_bos_nor_bam_mlt_prs_aeg_ita_mly_pol_bem_spa_ven_jav_tha_amr_knd_dgb_xho_aze_eng_scr_uzb_zul_vie_sid_tsw_swt_ses	1.00454744347592	2.40646976336436	0.0180842110206865
370	tig_arw_bem_afr_amh_sod_owc_cze_azi_tur_tsw_sun_xho_ukr_por_bsq_eng_anl_zul_mnd_svk_urd_ses_lat_igb_glc_hun_swa_fbf_est_alb_mlt_geo_lit_rom_prs_ben_sid_heb_fre_fin_swt_bat_ger_mao_jpn_knd_kor_krd_slo_akn_swe_ind_ita_aeg_jav_cnt_rus_lda_ctl_hau_pol_bos_dut_bul_qcu_guj_grk_mol_moo_chh_hin_amr_mcd_mly_pan_bam_scr_ven_tag_tha_wly_tml_dyu_tsn_aze_spa_nor_uzb_ewe_vie_gam_yor_cic_dgb	-0.0575891262098919	-0.135584943160499	0.892442450313671
371	gam_glc_ses_pol_mlt_hau_amr_krd_tur_uzb_swt_mly_cic_ukr_pan_bsq_rom_aeg_igb_mnd_scr_svk_zul_grk_tsw_lat_fin_xho_swa_hun_por_chh_geo_swe_ctl_spa_nor_owc_anl_dut_est_moo_sun_guj_ind_jpn_knd_kor_slo_bul_bam_ita_mao_eng_tig_bat_cnt_mol_tsn_lit_sid_rus_afr_fre_urd_qcu_hin_arw_ger_akn_wly_mcd_sod_prs_jav_bos_yor_ben_ewe_tag_tha_amh_tml_fbf_ven_aze_cze_alb_azi_dyu_vie_heb_lda_bem_dgb	-0.596659775693502	-1.42370826865119	0.157877381493656
372	owc_rom_bam_alb_aeg_hau_sid_mcd_azi_uzb_tsn_tag_ven_ita_afr_bsq_bos_heb_dgb_mnd_grk_prs_ses_lat_swt_eng_est_tsw_lda_fin_nor_gam_geo_scr_pan_svk_por_amr_chh_bul_hun_fbf_bat_urd_mly_jpn_tml_kor_rus_ctl_akn_fre_ind_ukr_mlt_sun_cnt_guj_swa_swe_wly_ben_dut_cze_arw_qcu_krd_spa_ger_moo_amh_hin_anl_glc_mao_pol_xho_lit_ewe_jav_tha_sod_knd_yor_dyu_tur_slo_mol_aze_zul_vie_tig_cic_bem_igb	0.585939571916657	1.38293124389049	0.169997384991909
373	sid_mol_igb_glc_anl_amh_tig_bul_aze_uzb_zul_sun_tsn_krd_spa_bsq_grk_heb_ses_mnd_rom_svk_bem_slo_tsw_pan_fin_swt_ewe_est_fre_owc_geo_urd_guj_pol_eng_sod_amr_hin_hun_ven_jav_ctl_mly_jpn_tml_kor_ger_prs_dyu_ita_ind_dut_aeg_mao_cnt_alb_xho_scr_wly_lit_mcd_nor_afr_qcu_cze_rus_ukr_dgb_chh_lat_gam_swe_tag_bos_akn_arw_lda_bat_tha_hau_knd_moo_cic_tur_por_ben_azi_fbf_vie_mlt_bam_swa_yor	0.436414022034069	1.03284542571038	0.304354690108565
374	aeg_hin_ses_mol_anl_gam_wly_swe_azi_tur_tsn_mly_akn_ita_dut_bsq_ukr_tig_moo_mnd_lit_arw_cic_pan_swa_krd_fin_dgb_dyu_hun_ben_amh_geo_prs_mcd_ctl_glc_sid_owc_grk_est_tsw_bat_urd_mao_jpn_tml_kor_scr_cze_swt_bul_ind_afr_sod_jav_cnt_ger_yor_pol_amr_guj_fre_por_nor_qcu_eng_lat_svk_igb_heb_slo_mlt_spa_sun_rom_lda_rus_zul_tag_tha_hau_knd_ewe_bem_uzb_bos_alb_aze_xho_vie_chh_bam_fbf_ven	0.724779175548549	1.72404779851357	0.0880218470609193
375	amh_lat_fbf_ger_amr_anl_chh_alb_uzb_aze_tsw_mao_moo_nor_mol_bsq_ctl_tig_dyu_cnt_swe_bos_igb_svk_xho_por_est_akn_zul_hun_afr_hau_geo_scr_mcd_rus_pol_wly_heb_bul_fin_dgb_bat_pan_sun_jpn_knd_kor_guj_krd_swt_cze_tag_slo_aeg_ind_mnd_dut_bem_ben_sod_prs_ukr_eng_ita_qcu_rom_fre_urd_lda_owc_lit_mlt_arw_mly_spa_ven_grk_cic_jav_tha_sid_tml_ses_ewe_tur_glc_hin_azi_tsn_vie_gam_bam_swa_yor	0.604814007661433	1.42941083440279	0.156236797723688
376	amr_lat_swa_ukr_heb_hau_wly_arw_azi_tur_akn_sun_dyu_scr_bul_bsq_ben_sod_ses_cnt_fre_alb_igb_bos_tsn_dut_fin_dgb_xho_hun_ita_owc_geo_spa_rom_pol_ctl_aeg_tig_por_est_ewe_bat_svk_jav_jpn_knd_kor_lit_swe_lda_urd_mao_krd_anl_ind_mnd_cze_tsw_glc_chh_nor_prs_hin_rus_qcu_slo_mcd_afr_ven_gam_eng_sid_guj_tag_pan_yor_grk_bem_mly_tha_mlt_tml_swt_fbf_aze_ger_mol_uzb_zul_vie_amh_moo_cic_bam	-0.820661901303491	-1.97536846011562	0.0511909631046209
377	chh_hin_tsn_spa_sid_aeg_wly_glc_aze_uzb_dgb_mly_ven_dut_bos_bsq_urd_hau_xho_cnt_rom_swe_bem_scr_akn_prs_fin_igb_tsw_est_ben_amh_geo_ctl_fre_pan_ita_mlt_amr_ger_hun_zul_bat_nor_mao_jpn_tml_kor_eng_lat_moo_cze_jav_grk_owc_sun_mnd_alb_ses_ukr_tig_mcd_por_mol_rus_qcu_bul_pol_lit_fbf_anl_afr_gam_arw_ind_krd_swa_svk_yor_tag_tha_sod_knd_swt_lda_tur_guj_slo_azi_dyu_vie_heb_ewe_cic_bam	-0.753599331293283	-1.81089798570184	0.0733853571805976
378	aeg_swe_igb_spa_amh_gam_amr_mcd_uzb_azi_akn_mao_xho_arw_bul_bsq_ita_tig_cic_cnt_dut_bos_zul_prs_swa_svk_hun_ses_lda_fin_mol_anl_geo_alb_hin_lat_slo_mlt_owc_nor_est_yor_tag_rom_bat_jpn_knd_kor_rus_grk_tsn_urd_jav_afr_wly_mly_mnd_eng_dgb_ukr_sod_glc_fre_ctl_guj_qcu_por_ger_scr_fbf_heb_lit_hau_pan_sun_pol_ven_cze_tsw_ind_tha_chh_tml_ewe_moo_aze_ben_krd_tur_bam_vie_sid_swt_dyu_bem	-0.437776199876214	-1.03963631670775	0.301204253082569
379	tig_guj_yor_por_amr_gam_sid_ukr_aze_uzb_igb_ind_akn_ger_pol_bsq_arw_chh_tsn_cnt_nor_spa_bam_ctl_xho_dut_est_dyu_dgb_fin_rom_sod_geo_afr_pan_lit_eng_mlt_owc_urd_hun_ses_tag_alb_mly_jpn_knd_kor_glc_krd_bem_mcd_sun_slo_amh_mao_mnd_mol_swa_lat_hau_swe_hin_scr_prs_qcu_grk_bul_fre_tsw_anl_ben_aeg_bos_jav_ita_zul_rus_cic_bat_tha_heb_tml_lda_moo_tur_cze_svk_azi_ewe_vie_wly_ven_swt_fbf	0.965926086504775	2.31587535568579	0.0227629888202969
380	sod_ita_cic_rom_amr_aeg_chh_rus_azi_tur_ses_sun_igb_bos_scr_bsq_krd_heb_tsw_cnt_slo_ben_moo_pan_swt_nor_fin_zul_akn_est_prs_gam_geo_lit_dut_ctl_afr_mlt_wly_por_hun_swa_tag_urd_mly_jpn_knd_kor_arw_fre_ewe_mol_ind_grk_amh_jav_mnd_bul_xho_glc_owc_eng_spa_swe_mcd_qcu_guj_ukr_alb_ven_anl_svk_hau_hin_mao_lat_yor_cze_lda_bat_tha_tig_tml_bem_dgb_uzb_ger_pol_aze_tsn_vie_sid_fbf_dyu_bam	0.37491318847738	0.88291829581102	0.379556993621566
381	chh_mcd_tsn_afr_anl_wly_amr_bul_tur_azi_fbf_mly_ven_grk_pol_bsq_rom_sod_tsw_mnd_swe_fre_yor_prs_zul_urd_hun_xho_cic_est_hin_aeg_geo_spa_ger_arw_pan_mlt_tig_ukr_fin_akn_tag_rus_ind_jpn_knd_kor_eng_lat_bam_dut_bat_cze_amh_jav_cnt_bos_dgb_mol_hau_lit_por_ita_guj_qcu_ben_alb_scr_lda_owc_nor_sid_krd_sun_slo_ewe_ctl_bem_mao_tha_gam_tml_swa_ses_aze_svk_glc_uzb_igb_vie_heb_dyu_moo_swt	-0.510197172499241	-1.21499625184356	0.227443229050511
382	wly_ita_swa_mol_anl_gam_tig_slo_azi_tur_bam_tag_cic_scr_rus_bsq_prs_chh_bem_cnt_mcd_alb_swt_lat_yor_pan_fin_dyu_fbf_est_bos_hau_geo_eng_ctl_por_pol_amr_aeg_swe_hun_ewe_mly_spa_bat_jpn_tml_kor_afr_glc_moo_rom_jav_krd_heb_mao_mnd_cze_igb_grk_amh_guj_urd_ger_hin_qcu_svk_dut_fre_lda_sod_arw_sid_ukr_sun_nor_dgb_ben_akn_ind_tha_owc_knd_ven_zul_aze_lit_bul_uzb_tsn_vie_mlt_xho_ses_tsw	0.16885921277699	0.3973325321136	0.692032716574664
383	hau_svk_swt_dut_owc_sod_tig_cze_azi_aze_dgb_sun_lda_fre_ger_bsq_alb_sid_xho_cnt_krd_ben_bam_pan_yor_lit_hun_ses_tsw_est_mcd_chh_geo_glc_afr_mol_swe_wly_amr_bos_fin_ven_ind_ita_jav_jpn_knd_kor_urd_eng_tsn_slo_mao_ukr_anl_mly_mnd_spa_igb_rus_aeg_arw_scr_grk_guj_qcu_rom_hin_prs_akn_mlt_lat_amh_nor_tag_ctl_bem_pol_moo_bat_tha_gam_tml_ewe_fbf_uzb_por_bul_tur_zul_vie_heb_cic_swa_dyu	0.326249549257492	0.769212476241044	0.443716404094354
384	sid_pan_ses_scr_owc_aeg_hau_pol_uzb_azi_lda_sun_akn_mcd_arw_bsq_prs_heb_tsw_cnt_bos_eng_dyu_glc_moo_krd_est_fbf_cic_hun_rus_mlt_geo_ita_spa_ben_cze_amr_anl_grk_fin_swa_mao_hin_ind_jpn_knd_kor_lit_slo_igb_bul_bat_rom_sod_mly_mnd_fre_xho_ger_tig_ukr_lat_mol_por_qcu_swe_ctl_urd_dgb_chh_guj_gam_afr_jav_nor_bam_svk_ven_tag_tha_wly_tml_tsn_swt_aze_dut_alb_tur_bem_vie_amh_yor_zul_ewe	-1.58642814047869	-4.04812720266771	0.000106735750098773
385	anl_spa_ses_ben_sod_chh_aeg_glc_tur_azi_dgb_ind_bam_grk_guj_bsq_ger_hau_fbf_cnt_bul_svk_xho_rom_igb_hin_hun_tsw_cic_fin_lat_gam_geo_mol_krd_alb_nor_mlt_amh_prs_est_lda_mly_por_mao_jpn_tml_kor_slo_bos_ven_pan_tag_afr_sid_sun_mnd_arw_zul_mcd_amr_ctl_scr_cze_eng_qcu_ita_swe_urd_bem_heb_ukr_owc_rus_jav_fre_yor_lit_akn_bat_tha_wly_knd_tsn_dyu_uzb_dut_pol_aze_ewe_vie_tig_swa_swt_moo	0.143679198405832	0.338398513781724	0.735825671787366
386	wly_ctl_zul_glc_amr_heb_sod_rom_uzb_azi_yor_mao_igb_ita_mol_bsq_alb_tig_akn_cnt_fre_arw_ven_swe_swt_lit_est_ewe_moo_hun_eng_anl_geo_scr_afr_svk_pol_owc_aeg_hin_fin_bem_sun_mcd_bat_jpn_knd_kor_ukr_dut_dgb_pan_jav_krd_mlt_mly_mnd_cze_fbf_bul_amh_guj_slo_grk_ben_qcu_prs_nor_lat_xho_gam_por_hau_spa_tag_bos_dyu_rus_lda_ind_tha_chh_tml_swa_ses_tur_ger_urd_aze_tsn_vie_sid_bam_tsw_cic	0.0389786836835555	0.0916554113195164	0.927168962181581
387	amr_nor_akn_bos_owc_mlt_sod_ger_uzb_tur_zul_jav_cic_prs_slo_bsq_scr_wly_fbf_cnt_krd_urd_dyu_mol_xho_fre_est_tsw_moo_fin_ita_anl_geo_pol_eng_ukr_afr_aeg_heb_mcd_hun_swa_mly_por_bat_jpn_tml_kor_cze_ctl_yor_glc_ind_svk_amh_sun_mnd_guj_lda_ben_gam_spa_arw_hin_dut_qcu_grk_bul_pan_bem_chh_alb_hau_lit_tag_rom_ven_lat_igb_mao_tha_tig_knd_ses_bam_azi_swe_rus_aze_tsn_vie_sid_swt_dgb_ewe	-0.437527885069421	-1.03968235454951	0.301182970750045
388	hau_ctl_swa_bul_aeg_gam_tig_krd_azi_aze_tsw_tag_cic_grk_alb_bsq_pan_sid_moo_mnd_pol_eng_swt_hin_ses_lit_fin_igb_lda_hun_ger_heb_geo_scr_fre_guj_nor_mlt_chh_cze_est_akn_mly_ben_sun_jpn_tml_kor_arw_swe_zul_bos_mao_slo_wly_ind_cnt_glc_fbf_ita_owc_rus_mol_svk_mcd_qcu_afr_ukr_urd_ewe_anl_dut_amr_spa_jav_lat_dgb_rom_dyu_bat_tha_sod_knd_yor_ven_uzb_por_prs_tur_bem_vie_amh_xho_bam_tsn	0.449394660738712	1.06023611428974	0.291782980159671
389	sod_ukr_moo_glc_tig_sid_amr_rus_tur_aze_zul_mao_ven_rom_slo_bsq_krd_owc_bam_mnd_alb_ctl_ewe_pan_cic_pol_est_tsn_swa_fin_dut_aeg_geo_urd_por_swe_svk_mlt_hau_fre_hun_akn_mly_spa_sun_jpn_knd_kor_scr_afr_xho_hin_tag_mol_anl_bat_cnt_bul_yor_guj_amh_bos_arw_prs_ben_qcu_lat_eng_lit_igb_wly_mcd_chh_nor_ind_ger_lda_ita_swt_jav_tha_gam_tml_dyu_dgb_uzb_grk_cze_azi_tsw_vie_heb_ses_fbf_bem	-0.167997609044507	-0.396720668979248	0.692482350627462
390	heb_ben_swa_ita_hau_gam_aeg_scr_tur_azi_bam_bat_swt_swe_afr_bsq_ctl_amh_tsw_mnd_eng_svk_moo_nor_cic_fre_est_tsn_ses_fin_grk_anl_geo_slo_mol_guj_lat_sid_mlt_ukr_hun_yor_ind_prs_tag_jpn_knd_kor_urd_hin_dyu_ger_mly_krd_sod_mao_cnt_bos_ewe_lit_amr_rom_mcd_alb_cze_qcu_pan_por_arw_bem_wly_bul_chh_pol_sun_glc_xho_spa_igb_jav_tha_owc_tml_akn_zul_uzb_dut_rus_aze_dgb_vie_tig_fbf_ven_lda	-0.477212568307181	-1.13659805841109	0.258626598816775
391	amh_lat_dgb_guj_tig_wly_chh_prs_uzb_azi_moo_tag_ewe_svk_ctl_bsq_rus_gam_ses_mnd_arw_ukr_tsw_por_fbf_bul_hun_cic_zul_est_nor_hau_geo_lit_pan_bos_mol_sid_amr_spa_fin_igb_sun_glc_bat_jpn_tml_kor_cze_ben_swt_mcd_ind_hin_anl_jav_cnt_alb_akn_krd_sod_slo_swe_fre_pol_qcu_rom_eng_ger_yor_mlt_scr_heb_afr_mao_ita_ven_dut_lda_mly_tha_aeg_knd_dyu_swa_aze_urd_grk_tur_bem_vie_owc_bam_xho_tsn	0.190526917442656	0.448569443755026	0.654785693301227
392	sid_krd_tsn_lit_anl_tig_heb_cze_azi_uzb_ses_mao_moo_alb_dut_bsq_lat_gam_bem_mnd_afr_pol_bam_guj_swa_spa_fin_fbf_xho_est_pan_amr_geo_ben_nor_swe_glc_sod_chh_hin_hun_zul_mly_prs_sun_jpn_knd_kor_grk_svk_cic_ctl_ind_bul_amh_bat_cnt_slo_igb_scr_aeg_ukr_rom_arw_mcd_qcu_fre_rus_ger_lda_hau_ita_owc_bos_jav_mol_tsw_urd_dgb_tag_tha_mlt_tml_ven_akn_tur_eng_por_aze_dyu_vie_wly_yor_ewe_swt	0.172394916468863	0.406044167388591	0.685642911347332
393	heb_afr_tsn_por_gam_wly_amh_mcd_aze_azi_igb_ind_fbf_ger_ita_bsq_ben_owc_swt_cnt_prs_urd_dyu_eng_moo_grk_fin_zul_cic_est_ukr_chh_geo_spa_lat_nor_pol_sid_sod_glc_hun_ewe_mao_guj_jav_jpn_knd_kor_svk_mol_yor_swe_sun_fre_mlt_bat_mnd_scr_bem_bos_aeg_rus_alb_cze_bul_qcu_lit_pan_hin_tsw_amr_arw_anl_krd_mly_rom_xho_slo_swa_tag_tha_hau_tml_ven_bam_tur_dut_ctl_uzb_dgb_vie_tig_akn_ses_lda	0.22989969023147	0.541416043159317	0.589515525594781
394	chh_mol_dyu_prs_amr_mlt_hau_ger_tur_aze_dgb_bat_ses_alb_swe_bsq_bos_gam_moo_mnd_krd_lat_bam_guj_ewe_hin_est_xho_bem_fin_fre_sod_geo_por_ita_dut_mcd_heb_owc_scr_hun_zul_sun_grk_mly_jpn_tml_kor_urd_eng_swt_ukr_jav_cze_aeg_ind_cnt_ben_swa_glc_anl_rus_arw_lit_slo_qcu_ctl_pol_rom_cic_wly_svk_sid_spa_tag_pan_igb_nor_ven_mao_tha_amh_knd_fbf_akn_azi_afr_bul_uzb_tsw_vie_tig_lda_tsn_yor	-0.218644166522707	-0.517232540204176	0.606221863430005
395	owc_urd_moo_ger_hau_gam_wly_por_tur_azi_tsn_mly_dyu_lit_guj_bsq_ita_heb_yor_cnt_bul_eng_bem_krd_bam_slo_est_xho_zul_fin_ben_chh_geo_ukr_nor_bos_mol_amr_anl_mcd_hun_akn_ind_glc_mao_jpn_knd_kor_swe_scr_tsw_svk_tag_grk_tig_jav_mnd_hin_ses_rom_sod_afr_rus_pol_prs_qcu_pan_arw_ctl_dgb_amh_lat_sid_dut_bat_alb_swa_spa_cic_sun_tha_mlt_tml_ven_ewe_uzb_cze_fre_aze_fbf_vie_aeg_igb_lda_swt	-0.526271738478719	-1.25287010415746	0.213394056790779
396	sod_afr_igb_pan_heb_tig_chh_rom_azi_tur_akn_jav_xho_lit_guj_bsq_swe_sid_dyu_cnt_hin_spa_swa_lat_ven_mol_hun_tsn_ewe_est_grk_gam_geo_glc_ita_bos_rus_mlt_hau_krd_fin_lda_mly_svk_sun_jpn_tml_kor_slo_nor_zul_prs_ind_scr_owc_tag_mnd_ger_dgb_ben_amh_pol_ukr_dut_cze_qcu_bul_fre_urd_bem_wly_arw_aeg_alb_bat_ctl_fbf_mcd_ses_mao_tha_anl_knd_cic_moo_aze_eng_por_uzb_swt_vie_amr_bam_yor_tsw	-0.248649714675171	-0.587463324322015	0.558316226164315
397	anl_rom_zul_cze_aeg_sod_hau_grk_tur_aze_bam_ind_igb_urd_krd_bsq_ger_amh_tsw_cnt_ita_lat_dgb_rus_bem_lit_fin_cic_ses_hun_bul_chh_geo_bos_fre_ukr_pol_mlt_heb_afr_est_swa_sun_hin_jav_jpn_tml_kor_eng_svk_swt_mol_tag_glc_tig_bat_mnd_alb_dyu_por_wly_arw_ctl_spa_pan_qcu_mcd_scr_slo_ewe_gam_dut_owc_prs_mly_guj_akn_swe_ven_mao_tha_amr_knd_moo_tsn_uzb_nor_ben_azi_yor_vie_sid_lda_xho_fbf	-0.686724666851217	-1.64442322424065	0.103465116916308
398	anl_afr_fbf_prs_tig_owc_heb_dut_uzb_azi_ven_sun_moo_guj_grk_bsq_por_gam_tsn_cnt_bos_ukr_swt_pan_swa_alb_fin_akn_yor_est_cze_amh_geo_arw_swe_pol_spa_sid_chh_rom_hun_bem_tag_rus_mly_jpn_tml_kor_ger_lat_zul_eng_mao_fre_wly_jav_mnd_urd_xho_glc_hau_svk_nor_bul_slo_qcu_mol_scr_hin_igb_mlt_krd_sod_lit_ind_ben_ses_ita_ewe_bat_tha_amr_knd_cic_lda_tur_mcd_ctl_aze_tsw_vie_aeg_bam_dyu_dgb	-0.208044375869984	-0.491602039881044	0.624158986176127
399	hau_ita_moo_urd_aeg_amr_tig_grk_aze_tur_swt_mao_bam_afr_ben_bsq_rus_anl_swa_cnt_scr_ctl_bem_mcd_ses_dut_fin_dyu_tsw_est_fre_heb_geo_bos_swe_alb_lit_chh_gam_slo_hun_xho_jav_pan_bat_jpn_tml_kor_arw_hin_dgb_rom_sun_nor_mlt_mly_mnd_mol_yor_krd_amh_glc_eng_bul_guj_qcu_ger_prs_pol_tsn_sid_cze_owc_svk_tag_ukr_ewe_lat_ven_ind_tha_sod_knd_cic_lda_uzb_spa_por_azi_fbf_vie_wly_igb_zul_akn	0.450172872161055	1.06111619914454	0.291385006883013
400	sod_spa_bam_prs_gam_anl_chh_ita_uzb_tur_bem_sun_dyu_lit_por_bsq_glc_hau_xho_mnd_krd_guj_tsn_swe_moo_grk_fin_ven_swt_est_ukr_sid_geo_arw_bul_scr_fre_heb_amr_mcd_hun_igb_mly_bos_bat_jpn_tml_kor_pan_slo_ewe_svk_mao_mol_tig_jav_cnt_ger_tsw_dut_aeg_nor_rus_eng_hin_qcu_ben_cze_rom_cic_amh_urd_mlt_alb_tag_afr_swa_pol_yor_ind_tha_owc_knd_fbf_zul_aze_ctl_lat_azi_lda_vie_wly_ses_dgb_akn	-0.183157486565052	-0.432069480103938	0.666691051349554
401	hau_hin_fbf_slo_sod_aeg_sid_arw_aze_tur_igb_mao_ven_lit_guj_bsq_afr_gam_dyu_mnd_spa_por_tsw_svk_xho_bos_hun_ewe_yor_fin_ctl_amh_geo_grk_nor_ger_fre_tig_wly_scr_est_bam_ind_mol_sun_jpn_tml_kor_ita_glc_lda_alb_mly_swe_owc_tag_cnt_pan_swt_mcd_mlt_rus_ben_rom_eng_qcu_prs_cze_pol_cic_amr_dut_heb_ukr_jav_bul_akn_krd_tsn_bat_tha_chh_knd_moo_zul_azi_urd_lat_uzb_dgb_vie_anl_swa_ses_bem	0.666645116610553	1.57930750766656	0.117660953746411
402	chh_lat_swa_mol_heb_amh_hau_ukr_azi_tur_bem_ind_ven_afr_scr_bsq_por_aeg_tsw_cnt_glc_bul_cic_pan_tsn_arw_fin_bam_zul_est_hin_gam_geo_rom_mcd_slo_nor_amr_sid_urd_hun_igb_tag_alb_bat_jpn_tml_kor_dut_svk_dgb_eng_sun_pol_owc_mao_mnd_rus_yor_ita_mlt_lit_cze_prs_ben_qcu_spa_krd_grk_swt_anl_fre_wly_ctl_mly_swe_fbf_ger_xho_jav_tha_sod_knd_moo_akn_aze_guj_bos_uzb_ewe_vie_tig_ses_lda_dyu	-0.196453099797732	-0.463820309533572	0.643860287840995
403	aeg_mcd_lda_spa_sod_tig_amr_swe_azi_tur_fbf_mao_bem_guj_bos_bsq_slo_heb_xho_cnt_urd_svk_tsw_lit_igb_glc_est_swt_bam_fin_lat_mlt_geo_afr_scr_fre_ita_gam_anl_pol_hun_ewe_mly_grk_tag_jpn_knd_kor_pan_bul_akn_eng_bat_prs_hau_sun_mnd_hin_zul_arw_chh_mol_nor_dut_krd_qcu_ukr_rus_cze_ven_amh_ctl_wly_rom_ind_ger_swa_por_ses_jav_tha_owc_tml_moo_yor_aze_alb_ben_uzb_dgb_vie_sid_tsn_cic_dyu	-0.498815728589195	-1.18888454705947	0.237511940118561
404	anl_prs_yor_scr_aeg_wly_hau_afr_aze_azi_lda_jav_akn_slo_pol_bsq_ben_heb_fbf_mnd_lit_ger_xho_krd_swt_grk_hun_ses_tsn_est_mcd_chh_geo_rom_bul_por_hin_sid_owc_bos_fin_bam_mao_nor_tag_jpn_knd_kor_pan_arw_ewe_svk_bat_fre_amh_sun_cnt_spa_moo_cze_sod_lat_alb_mol_ukr_qcu_eng_dut_rus_bem_mlt_swe_amr_ctl_mly_urd_cic_guj_dyu_ind_tha_tig_tml_swa_ven_tur_ita_glc_uzb_tsw_vie_gam_zul_dgb_igb	0.158182415363348	0.371958715430817	0.710769773747891
405	hau_ita_bem_bul_chh_gam_sid_svk_aze_tur_swt_ind_igb_lat_guj_bsq_pan_heb_dgb_mnd_eng_ben_ven_mol_ewe_alb_hun_ses_fbf_est_rus_sod_geo_dut_ctl_scr_arw_aeg_mlt_grk_fin_moo_mao_urd_mly_jpn_knd_kor_ger_swe_swa_pol_jav_lit_tig_tag_cnt_spa_akn_fre_amh_bos_rom_nor_prs_qcu_mcd_hin_afr_yor_amr_krd_wly_por_bat_cze_bam_slo_xho_sun_tha_owc_tml_cic_zul_azi_glc_ukr_uzb_dyu_vie_anl_tsn_tsw_lda	-0.386607806922741	-0.917816597318457	0.361089055857717
406	wly_lat_igb_ben_owc_sod_heb_spa_tur_azi_tsw_mly_ven_lit_urd_bsq_dut_tig_bam_cnt_ctl_swe_bem_ger_xho_eng_hun_zul_moo_fin_scr_sid_geo_krd_cze_arw_rus_chh_anl_prs_est_yor_sun_slo_mao_jpn_tml_kor_hin_guj_tsn_ita_bat_pol_hau_ind_mnd_por_ewe_mol_mlt_nor_mcd_fre_svk_qcu_glc_bos_rom_ses_amr_ukr_aeg_afr_tag_bul_swt_alb_lda_jav_tha_amh_knd_cic_swa_uzb_pan_grk_aze_fbf_vie_gam_akn_dyu_dgb	0.313281608583085	0.738597464234318	0.46201138427388
407	aeg_ben_yor_rom_gam_sid_mlt_ukr_azi_tur_bem_tag_swa_krd_nor_bsq_alb_amh_lda_cnt_hin_dut_cic_glc_bam_arw_est_xho_dgb_hun_rus_anl_geo_lit_grk_ctl_bos_amr_owc_svk_fin_swt_sun_lat_bat_jpn_tml_kor_slo_por_ven_scr_ind_cze_heb_mao_mnd_afr_fbf_prs_chh_spa_fre_swe_pan_qcu_urd_mcd_mol_zul_tig_guj_sod_ger_mly_eng_tsn_ita_ses_jav_tha_hau_knd_igb_moo_uzb_bul_pol_aze_ewe_vie_wly_akn_dyu_tsw	-1.07084918264954	-2.62553115719279	0.0101154350149472
408	owc_rus_ven_scr_chh_mlt_amr_slo_uzb_tur_yor_mao_zul_alb_ita_bsq_bul_heb_ses_cnt_rom_dut_akn_bos_moo_hin_hun_ewe_dyu_fin_svk_sod_geo_krd_spa_glc_fre_anl_amh_ukr_est_tsn_sun_mol_mly_jpn_tml_kor_eng_por_lda_ger_bat_pan_sid_jav_mnd_swe_igb_prs_tig_ben_urd_cze_arw_qcu_grk_nor_pol_tsw_hau_lit_aeg_mcd_ind_afr_fbf_lat_xho_tag_tha_wly_knd_bem_dgb_azi_ctl_guj_aze_swa_vie_gam_swt_bam_cic	-0.399571567070268	-0.948216030350251	0.345476950885307
409	wly_spa_ven_por_sod_heb_aeg_ctl_azi_tur_fbf_tag_akn_arw_prs_bsq_svk_mlt_cic_cnt_lit_ger_xho_krd_yor_mcd_hun_swt_tsw_fin_alb_chh_geo_grk_nor_swe_bos_amh_amr_ben_est_lda_ind_rus_sun_jpn_knd_kor_afr_bul_dgb_mol_bat_rom_tig_mly_mnd_pan_igb_dut_sid_cze_pol_guj_fre_qcu_eng_slo_ukr_bem_gam_hin_anl_urd_mao_scr_bam_ita_zul_jav_tha_owc_tml_ewe_ses_aze_glc_lat_uzb_dyu_vie_hau_tsn_moo_swa	-0.295867968788345	-0.698911393031348	0.486351622217465
410	aeg_por_ven_glc_anl_mlt_tig_eng_azi_aze_cic_jav_bem_mcd_svk_bsq_alb_amr_swa_mnd_arw_krd_zul_cze_yor_lit_est_moo_tsn_fin_grk_gam_geo_pol_mol_prs_pan_sid_owc_afr_hun_xho_ind_fre_sun_jpn_tml_kor_guj_slo_dyu_ukr_tag_lat_hau_mao_cnt_rus_bam_ita_amh_spa_bul_ctl_hin_qcu_urd_rom_swe_tsw_sod_dut_chh_ger_bat_bos_dgb_scr_fbf_mly_tha_heb_knd_ewe_lda_tur_nor_ben_uzb_igb_vie_wly_akn_swt_ses	-0.382726861449191	-0.906569837316372	0.366977242473368
411	amh_bos_dgb_prs_gam_sod_tig_slo_azi_aze_ven_bat_tsn_spa_svk_bsq_bul_sid_swa_mnd_lat_guj_fbf_mcd_cic_rus_fin_bam_dyu_hun_fre_wly_geo_swe_nor_mol_scr_aeg_chh_ukr_est_bem_sun_rom_mao_jpn_tml_kor_afr_pan_lda_por_jav_glc_anl_tag_cnt_ctl_ses_krd_owc_lit_dut_cze_hin_qcu_pol_ger_grk_xho_heb_ita_amr_eng_ind_arw_akn_alb_yor_mly_tha_mlt_knd_moo_swt_uzb_urd_ben_tur_ewe_vie_hau_igb_tsw_zul	-0.138192154727911	-0.325960738509484	0.74518638190815
412	hau_pan_zul_eng_tig_mlt_owc_svk_azi_tur_igb_ind_tsn_spa_cze_bsq_ctl_sid_bam_mnd_guj_afr_bem_bul_ses_glc_est_dyu_akn_fin_swe_amr_geo_alb_lat_slo_ukr_amh_aeg_bos_hun_tsw_jav_rus_sun_jpn_tml_kor_arw_ben_swt_scr_tag_fre_heb_mly_cnt_krd_swa_ita_gam_mcd_lit_prs_urd_qcu_por_ger_dut_moo_anl_mol_wly_grk_mao_hin_ewe_pol_fbf_bat_tha_sod_knd_dgb_cic_uzb_rom_nor_aze_lda_vie_chh_ven_yor_xho	-0.192477077869169	-0.454270086349802	0.650692908882469
413	tig_bul_bem_rom_hau_gam_mlt_glc_tur_azi_zul_mly_dyu_urd_mol_bsq_ita_aeg_tsn_mnd_ger_scr_akn_ben_bam_mcd_hun_dgb_yor_est_grk_heb_geo_nor_prs_pol_slo_owc_sid_guj_fin_ewe_jav_hin_sun_jpn_tml_kor_dut_por_xho_swe_bat_lat_anl_ind_cnt_svk_swt_rus_wly_eng_fre_krd_pan_qcu_cze_ukr_bos_moo_chh_alb_amh_afr_mao_lit_tsw_arw_swa_tag_tha_amr_knd_ven_fbf_uzb_ctl_spa_aze_cic_vie_sod_lda_igb_ses	-0.461278742113417	-1.09576232776757	0.276012322614202
414	chh_eng_dyu_slo_anl_heb_amr_lit_uzb_azi_fbf_jav_igb_svk_pol_bsq_bos_hau_akn_mnd_guj_urd_tsw_afr_ven_prs_est_swa_cic_fin_ben_sid_geo_fre_spa_alb_grk_aeg_wly_bul_hun_zul_bat_mol_ind_jpn_knd_kor_arw_pan_moo_swe_tag_mcd_tig_sun_cnt_glc_xho_lat_sod_cze_ita_ger_krd_qcu_ukr_por_scr_yor_gam_rus_mlt_hin_mly_rom_dgb_nor_bem_mao_tha_amh_tml_bam_tsn_aze_ctl_dut_tur_swt_vie_owc_ses_lda_ewe	-0.357584866831969	-0.847544981178187	0.398867376234438
415	hau_mcd_swa_bos_amr_gam_aeg_swe_azi_aze_bem_bat_lda_grk_svk_bsq_rom_wly_igb_mnd_ita_arw_ses_pan_xho_eng_hun_dyu_tsw_est_prs_sod_geo_bul_lat_lit_dut_mlt_owc_mol_fin_ven_jav_glc_sun_jpn_knd_kor_ger_alb_zul_por_mao_afr_sid_tag_cnt_nor_dgb_slo_tig_guj_cze_krd_hin_qcu_fre_ukr_spa_akn_amh_scr_chh_ben_ind_ctl_ewe_urd_swt_mly_tha_heb_tml_cic_yor_tur_pol_rus_uzb_fbf_vie_anl_tsn_moo_bam	-0.614332342686058	-1.46693746185998	0.145766626675095
416	tig_hin_swa_bul_gam_anl_hau_ukr_azi_aze_fbf_jav_ewe_alb_afr_bsq_ita_wly_moo_cnt_ctl_prs_tsn_svk_dyu_fre_hun_yor_akn_fin_rus_sid_geo_swe_spa_nor_krd_heb_sod_urd_est_xho_tag_mol_mly_jpn_tml_kor_grk_ger_swt_por_sun_bos_owc_mao_mnd_arw_cic_lat_amh_ben_dut_guj_eng_qcu_cze_mcd_pan_lda_amr_pol_mlt_scr_ind_slo_bem_lit_ses_bat_tha_chh_knd_igb_zul_uzb_glc_rom_tur_dgb_vie_aeg_bam_ven_tsw	-0.250769905901009	-0.592777937510744	0.554768470362247
417	owc_arw_yor_ger_sid_amr_sod_grk_uzb_tur_dyu_bat_igb_cze_swe_bsq_lat_chh_akn_cnt_guj_glc_bam_mcd_swa_spa_est_ven_dgb_fin_eng_wly_geo_rom_mol_pan_afr_aeg_gam_bul_hun_zul_tag_alb_mao_jpn_tml_kor_ctl_ben_lda_nor_sun_bos_tig_mly_mnd_krd_moo_scr_heb_slo_urd_ukr_prs_qcu_pol_por_ita_ewe_amh_svk_hau_hin_jav_fre_tsn_dut_tsw_ind_tha_anl_knd_fbf_swt_azi_rus_lit_aze_cic_vie_mlt_xho_bem_ses	-0.231692074490419	-0.547201857591407	0.585550795827006
418	wly_grk_dgb_glc_mlt_anl_gam_urd_aze_uzb_ses_ind_lda_slo_pan_bsq_hin_owc_cic_mnd_rom_fre_yor_cze_swt_pol_hun_ven_bam_est_mcd_sid_geo_bul_alb_mol_lit_amr_amh_ukr_fin_zul_sun_svk_tag_jpn_tml_kor_prs_spa_tsn_afr_bat_bos_tig_mao_cnt_guj_moo_por_chh_ita_dut_ctl_swe_qcu_ger_eng_krd_akn_sod_scr_hau_arw_jav_ben_dyu_nor_xho_mly_tha_heb_knd_ewe_fbf_azi_lat_rus_tur_tsw_vie_aeg_swa_bem_igb	-0.619479687778269	-1.48089342395783	0.142015070922541
419	hau_krd_ven_ukr_anl_aeg_mlt_afr_aze_azi_bem_bat_ses_bul_urd_bsq_nor_sod_cic_mnd_guj_scr_zul_hin_igb_lit_fin_lda_ewe_est_dut_owc_geo_cze_slo_ctl_alb_heb_tig_arw_hun_bam_mao_por_jav_jpn_tml_kor_ben_fre_tsn_rus_ind_grk_wly_mly_cnt_eng_yor_ger_amh_swe_svk_lat_prs_qcu_rom_pan_mcd_swt_amr_ita_sid_pol_tag_bos_dyu_spa_swa_sun_tha_chh_knd_moo_xho_uzb_mol_glc_tur_dgb_vie_gam_akn_tsw_fbf	-0.240477872119909	-0.56795372014556	0.571435086583014
420	amh_hin_dyu_svk_tig_anl_gam_ben_uzb_aze_tsw_sun_lda_afr_scr_bsq_ukr_heb_ewe_mnd_urd_pol_moo_ctl_cic_ger_fin_ven_ses_est_guj_sod_geo_alb_krd_rom_fre_owc_aeg_pan_hun_zul_tag_ita_mly_jpn_knd_kor_slo_mcd_yor_arw_jav_swe_wly_bat_cnt_lat_xho_dut_sid_glc_lit_bul_cze_qcu_spa_grk_rus_igb_hau_bos_amr_por_mao_mol_dgb_nor_bam_ind_tha_chh_tml_tsn_swt_azi_prs_eng_tur_akn_vie_mlt_bem_fbf_swa	-0.544267852314924	-1.29790460018626	0.197529960138748
421	aeg_cze_ses_por_amh_amr_sod_rus_tur_uzb_ven_bat_moo_arw_afr_bsq_ita_mlt_bem_mnd_swe_bos_akn_prs_xho_pan_fin_cic_yor_est_alb_sid_geo_fre_mol_lit_glc_wly_tig_pol_hun_bam_tag_urd_sun_jpn_tml_kor_ctl_rom_fbf_lat_mly_slo_anl_jav_cnt_ben_swa_ukr_hau_nor_ger_eng_bul_qcu_spa_krd_scr_lda_owc_mcd_chh_hin_mao_grk_dgb_dut_swt_ind_tha_gam_knd_dyu_tsw_aze_svk_guj_azi_tsn_vie_heb_ewe_zul_igb	0.410084828240839	0.9676983912881	0.335704889158869
422	amh_pan_tsn_nor_anl_amr_tig_ben_uzb_aze_bam_mly_ewe_alb_slo_bsq_urd_owc_swt_mnd_prs_fre_fbf_por_yor_svk_hun_cic_ses_est_dut_aeg_geo_bul_scr_mcd_krd_hau_chh_arw_fin_dyu_bat_hin_tag_jpn_knd_kor_spa_mol_bem_ctl_ind_pol_sod_mao_cnt_rom_moo_swe_mlt_rus_lat_ger_grk_qcu_ukr_ita_afr_lda_heb_cze_wly_glc_jav_bos_akn_eng_igb_sun_tha_sid_tml_zul_tsw_tur_guj_lit_azi_dgb_vie_gam_ven_xho_swa	0.0227667484373645	0.0536253618712154	0.957348675975252
423	tig_bul_bem_ben_owc_mlt_aeg_arw_tur_uzb_cic_jav_ses_dut_alb_bsq_fre_sod_bam_cnt_scr_ukr_lda_pol_zul_mcd_hun_tsn_akn_est_prs_wly_geo_afr_bos_nor_rom_hau_amr_svk_fin_swt_mao_eng_mly_jpn_knd_kor_glc_swe_igb_hin_bat_por_amh_sun_mnd_ger_yor_slo_heb_spa_ita_grk_pan_qcu_lat_krd_lit_swa_chh_urd_anl_rus_ind_cze_dyu_ctl_ven_tag_tha_gam_tml_xho_ewe_azi_mol_guj_aze_moo_vie_sid_tsw_dgb_fbf	-0.612341731222275	-1.4634284521238	0.146721921916655
424	anl_cze_dgb_alb_sid_hau_wly_ctl_azi_tur_ses_mao_moo_guj_nor_bsq_hin_sod_bem_mnd_ukr_lat_swa_rom_lda_fre_hun_xho_dyu_fin_prs_gam_geo_ben_por_dut_ita_heb_amh_mcd_est_ewe_bat_mol_mly_jpn_knd_kor_bos_ger_ven_scr_tag_pol_tig_sun_cnt_spa_cic_afr_owc_krd_arw_svk_pan_qcu_slo_rus_grk_bam_amr_urd_chh_bul_jav_lit_igb_swe_fbf_ind_tha_aeg_tml_tsn_swt_aze_eng_glc_uzb_yor_vie_mlt_akn_tsw_zul	-0.634501252564693	-1.51871024091419	0.132227798761076
425	wly_nor_ewe_slo_amh_amr_aeg_dut_tur_aze_bam_tag_xho_por_swe_bsq_eng_mlt_swa_mnd_hin_svk_ven_lat_cic_mcd_fin_igb_lda_est_mol_owc_geo_afr_fre_urd_ita_gam_tig_scr_hun_moo_mao_rus_jav_jpn_tml_kor_ben_lit_fbf_grk_mly_glc_chh_sun_cnt_alb_tsw_pol_hau_bul_rom_bos_cze_qcu_ukr_spa_ger_dgb_anl_ctl_sod_prs_ind_guj_tsn_arw_akn_bat_tha_sid_knd_bem_dyu_azi_krd_pan_uzb_swt_vie_heb_ses_zul_yor	0.0902765621964819	0.212589966976138	0.832112075207294
426	gam_lat_zul_mcd_amr_anl_wly_nor_azi_aze_swa_bat_fbf_ukr_bos_bsq_por_heb_dyu_cnt_alb_rom_lda_urd_ewe_rus_hun_bem_akn_est_glc_sid_geo_hin_krd_guj_lit_mlt_hau_bul_fin_tsw_mao_ben_jav_jpn_knd_kor_prs_cze_yor_dut_mly_arw_aeg_ind_mnd_mol_ven_slo_sod_ger_svk_spa_scr_qcu_fre_grk_ctl_dgb_amh_ita_chh_afr_sun_pan_swt_eng_bam_tag_tha_tig_tml_tsn_cic_tur_pol_swe_uzb_xho_vie_owc_igb_ses_moo	-0.26877248739477	-0.634969374960496	0.527007518156874
427	anl_spa_bem_pol_amh_sod_amr_ita_uzb_azi_moo_ind_tsn_cze_alb_bsq_pan_owc_akn_cnt_fre_ben_fbf_glc_ven_mcd_est_cic_swa_fin_mol_mlt_geo_eng_guj_arw_grk_sid_heb_rus_hun_xho_sun_lat_tag_jpn_tml_kor_ger_rom_yor_nor_bat_bos_wly_mao_mnd_por_ses_bul_hau_slo_scr_afr_urd_qcu_swe_prs_krd_dgb_gam_lit_aeg_ukr_mly_hin_zul_svk_lda_jav_tha_chh_knd_igb_swt_tur_ctl_dut_aze_ewe_vie_tig_bam_dyu_tsw	-0.350365250435406	-0.829374998270072	0.40901598381938
428	owc_guj_igb_arw_aeg_amr_tig_cze_tur_uzb_ven_mly_lda_krd_eng_bsq_swe_hau_cic_cnt_ita_lat_xho_svk_ewe_ctl_est_tsw_moo_fin_spa_amh_geo_pan_ukr_scr_hin_sid_anl_nor_hun_ses_sun_bos_bat_jpn_knd_kor_fre_prs_dgb_mol_jav_afr_gam_mao_mnd_rus_akn_ger_mlt_glc_pol_bul_por_qcu_lit_mcd_urd_fbf_heb_slo_chh_grk_tag_ben_yor_alb_bam_ind_tha_sod_tml_dyu_swt_azi_dut_rom_aze_zul_vie_wly_bem_swa_tsn	0.0221582549555511	0.0521498066591342	0.958521179472937
429	hau_glc_ven_por_tig_heb_sid_guj_azi_tur_ses_sun_cic_krd_prs_bsq_afr_owc_dgb_mnd_mol_pan_akn_fre_yor_lit_hun_xho_ewe_est_cze_sod_geo_pol_rus_ctl_ger_aeg_mlt_ben_fin_bam_tag_eng_bat_jpn_knd_kor_bul_ukr_swa_nor_mly_lat_anl_mao_cnt_rom_lda_urd_wly_ita_bos_spa_swe_qcu_slo_dut_svk_moo_chh_scr_amr_hin_jav_mcd_igb_grk_fbf_ind_tha_gam_tml_swt_bem_uzb_alb_arw_aze_zul_vie_amh_dyu_tsn_tsw	0.179259025124528	0.421705512412622	0.674213155487169
430	mlt_arw_ses_pol_chh_aeg_owc_ctl_tur_azi_bem_ind_tsn_ger_bos_bsq_swe_heb_cic_cnt_cze_ita_swa_lit_dgb_eng_est_ven_tsw_fin_glc_amh_geo_nor_afr_urd_bul_gam_amr_mol_hun_xho_bat_ben_sun_jpn_knd_kor_prs_dut_zul_alb_tag_hin_sid_mly_mnd_scr_lda_mcd_wly_krd_rus_svk_por_qcu_pan_slo_rom_akn_anl_lat_sod_ukr_jav_fre_ewe_spa_swt_mao_tha_hau_tml_moo_igb_aze_guj_grk_uzb_dyu_vie_tig_yor_fbf_bam	-0.691767780846187	-1.65505525892661	0.101284321062172
431	owc_pol_swa_lat_amh_chh_sod_slo_uzb_tur_ewe_jav_swt_guj_lit_bsq_eng_sid_yor_cnt_ctl_ger_bam_swe_dgb_grk_est_tsw_ses_hun_ben_wly_geo_rom_scr_krd_nor_aeg_mlt_bul_fin_xho_sun_prs_bat_jpn_tml_kor_alb_por_bem_glc_ind_mol_tig_mao_mnd_cze_zul_arw_heb_bos_mcd_spa_pan_qcu_svk_afr_ita_cic_hau_urd_anl_dut_tag_rus_moo_fre_dyu_mly_tha_gam_knd_akn_tsn_aze_ukr_hin_azi_ven_vie_amr_igb_fbf_lda	-0.393583566277019	-0.933645991308784	0.352904291006704
432	amh_grk_swt_mcd_tig_aeg_owc_rom_tur_aze_tsw_mao_lda_glc_ger_bsq_krd_sid_cic_cnt_por_guj_tsn_scr_fbf_lat_hun_dgb_swa_est_nor_mlt_geo_urd_ukr_prs_bos_anl_chh_slo_fin_akn_sun_pol_bat_jpn_knd_kor_arw_hin_dyu_eng_mly_pan_amr_tag_mnd_ita_igb_ben_sod_swe_svk_lit_bul_qcu_spa_afr_cze_ewe_gam_rus_wly_ctl_ind_dut_ses_alb_zul_jav_tha_hau_tml_yor_bam_uzb_fre_mol_azi_xho_vie_heb_bem_ven_moo	-0.406486862810875	-0.964804623330511	0.337144815695506
433	mlt_bos_bem_guj_owc_anl_amr_rom_uzb_azi_dyu_mly_moo_por_svk_bsq_fre_hau_tsw_cnt_swe_ita_ven_hin_bam_pol_fin_ewe_igb_hun_cze_gam_geo_spa_arw_slo_nor_aeg_tig_ben_est_dgb_ind_scr_mao_jpn_tml_kor_lit_lat_yor_glc_tag_prs_sod_sun_mnd_grk_fbf_dut_heb_alb_mol_ctl_bul_qcu_eng_afr_urd_swt_amh_ger_wly_ukr_jav_rus_swa_pan_zul_bat_tha_sid_knd_ses_xho_aze_krd_mcd_tur_lda_vie_chh_tsn_cic_akn	-0.395648688550677	-0.938223499529114	0.350559841402602
434	tig_grk_ewe_urd_owc_amh_sid_lat_tur_azi_bem_mao_cic_dut_scr_bsq_hin_wly_fbf_cnt_ben_afr_bam_eng_xho_prs_hun_akn_tsn_est_fre_chh_geo_mcd_bos_lit_spa_gam_aeg_pol_fin_yor_bat_svk_ind_jpn_tml_kor_ger_pan_tsw_por_tag_bul_hau_mly_mnd_guj_ses_rom_amr_alb_rus_ukr_mol_qcu_cze_krd_arw_swa_sod_glc_mlt_ita_sun_ctl_ven_nor_lda_jav_tha_heb_knd_dyu_dgb_uzb_swe_slo_aze_swt_vie_anl_igb_moo_zul	-0.251222846323624	-0.593407838954172	0.554348724906371
435	hau_spa_ewe_ger_anl_wly_mlt_fre_uzb_azi_moo_tag_zul_rom_rus_bsq_por_amh_bem_cnt_lit_lat_tsw_krd_lda_glc_est_ses_dyu_hun_ukr_sod_geo_mcd_scr_swe_bul_heb_amr_grk_fin_swt_bat_ita_ind_jpn_tml_kor_arw_guj_tsn_pan_mao_mol_owc_mly_mnd_cze_bam_hin_aeg_slo_ben_svk_alb_qcu_bos_eng_nor_cic_chh_urd_gam_afr_sun_pol_dgb_dut_xho_jav_tha_sid_knd_fbf_akn_aze_prs_ctl_tur_igb_vie_tig_yor_ven_swa	0.0105450146115141	0.0248364960131759	0.980238594814497
436	amr_ukr_dyu_ctl_hau_anl_mlt_mol_uzb_aze_swt_bat_ses_rom_scr_bsq_grk_owc_swa_cnt_ger_guj_akn_spa_tsw_alb_hun_zul_ewe_est_pan_chh_geo_ben_pol_hin_nor_gam_aeg_bos_fin_cic_jav_bul_tag_jpn_tml_kor_cze_rus_xho_fre_mly_ita_tig_mao_mnd_krd_tsn_slo_sod_swe_lat_arw_glc_qcu_eng_svk_lit_lda_sid_mcd_heb_dut_sun_prs_igb_urd_yor_ind_tha_amh_knd_dgb_bem_azi_afr_por_tur_ven_vie_wly_moo_fbf_bam	-0.0360923201760751	-0.085040977407326	0.932411619105312
437	anl_nor_bem_rom_tig_wly_mlt_bul_azi_tur_dyu_sun_tsw_urd_krd_bsq_spa_amh_moo_cnt_ben_guj_xho_rus_swt_mcd_hun_ses_yor_est_svk_owc_geo_grk_swe_por_ger_sid_heb_lit_fin_zul_jav_arw_tag_jpn_knd_kor_ita_lat_fbf_alb_mly_eng_sod_mao_mnd_fre_swa_scr_chh_ctl_pol_bos_afr_qcu_pan_prs_ukr_cic_aeg_dut_gam_hin_ind_slo_ewe_glc_bam_bat_tha_amr_tml_ven_tsn_aze_mol_cze_uzb_igb_vie_hau_lda_akn_dgb	-0.466125344836562	-1.10770786919171	0.270844699973733
438	mlt_spa_yor_swe_sid_amh_owc_urd_aze_uzb_lda_mly_zul_ctl_grk_bsq_ita_sod_swa_cnt_dut_guj_swt_nor_tsw_eng_fin_igb_dgb_hun_rom_hau_geo_bos_pan_cze_bul_chh_tig_mol_est_cic_sun_pol_ind_jpn_knd_kor_afr_glc_fbf_prs_tag_ukr_gam_bat_mnd_fre_tsn_mcd_heb_ger_ben_svk_alb_qcu_arw_lat_scr_bam_amr_slo_anl_por_jav_rus_akn_lit_bem_mao_tha_wly_tml_ses_ewe_azi_hin_krd_tur_dyu_vie_aeg_ven_xho_moo	-0.0194666544667322	-0.0459228295622266	0.963470224844573
439	hau_dut_ven_pol_heb_sod_anl_guj_azi_uzb_moo_jav_bem_ger_grk_bsq_bul_tig_ewe_mnd_por_nor_tsw_ctl_xho_lit_est_swa_lda_fin_slo_aeg_geo_glc_bos_ben_cze_sid_chh_mcd_hun_dgb_ind_urd_sun_jpn_knd_kor_svk_hin_zul_ita_bat_scr_owc_mly_cnt_swe_igb_ukr_amh_fre_alb_rom_eng_qcu_lat_mol_prs_swt_wly_rus_mlt_spa_mao_krd_yor_arw_cic_tag_tha_amr_tml_akn_fbf_aze_pan_afr_tur_ses_vie_gam_tsn_dyu_bam	-0.592406021915262	-1.41270821676799	0.161079429197067
440	gam_bos_tsn_hin_amr_heb_aeg_ger_tur_azi_bem_sun_dgb_fre_cze_bsq_krd_anl_tsw_cnt_ctl_afr_swa_lit_swt_ben_hun_moo_ven_est_eng_chh_geo_rus_svk_swe_alb_mlt_hau_pol_fin_igb_ind_guj_mao_jpn_tml_kor_arw_spa_xho_lat_bat_por_sid_mly_mnd_slo_ses_glc_amh_dut_ita_scr_bul_qcu_urd_ukr_prs_ewe_wly_mol_tig_pan_tag_mcd_cic_grk_dyu_jav_tha_owc_knd_zul_fbf_uzb_nor_rom_aze_bam_vie_sod_yor_akn_lda	-0.609404602877409	-1.45431630763637	0.149225344012743
441	sod_hin_akn_nor_owc_amh_heb_ukr_tur_azi_tsw_ind_ewe_urd_ctl_bsq_lit_aeg_ven_mnd_spa_dut_dgb_pan_igb_por_est_bam_xho_hun_mcd_chh_geo_svk_glc_slo_swe_sid_tig_bul_fin_cic_mao_rom_tag_jpn_tml_kor_grk_afr_swa_ger_sun_guj_anl_jav_cnt_bos_moo_lat_amr_mol_rus_cze_pol_qcu_alb_arw_ita_dyu_mlt_eng_hau_scr_bat_prs_zul_krd_ses_mly_tha_wly_knd_bem_fbf_uzb_ben_fre_aze_lda_vie_gam_swt_tsn_yor	0.657094289018537	1.55755615546211	0.122735150447315
442	amh_ukr_swa_svk_sod_chh_anl_urd_azi_uzb_ven_mly_bem_slo_mol_bsq_hin_tig_igb_cnt_prs_nor_swt_mcd_zul_arw_est_akn_dyu_fin_scr_heb_geo_lat_bos_rom_guj_sid_mlt_cze_hun_lda_ind_pol_tag_jpn_tml_kor_krd_bul_bam_ctl_mao_grk_aeg_bat_mnd_ben_dgb_alb_hau_dut_eng_spa_swe_qcu_rus_por_ita_cic_amr_ger_gam_glc_sun_fre_yor_lit_tsn_jav_tha_owc_knd_ses_tsw_tur_pan_afr_aze_ewe_vie_wly_xho_fbf_moo	0.390989147377585	0.921692063096205	0.35907410081742
443	aeg_urd_swt_scr_tig_gam_chh_guj_aze_uzb_ewe_sun_yor_pan_cze_bsq_rom_owc_dyu_mnd_afr_spa_cic_grk_dgb_lat_fin_tsw_igb_est_alb_amh_geo_lit_bos_svk_por_wly_mlt_ger_hun_fbf_ind_mol_mly_jpn_tml_kor_swe_prs_tsn_dut_jav_fre_hau_tag_cnt_pol_zul_rus_sod_bul_arw_nor_slo_qcu_mcd_eng_ita_lda_sid_ctl_amr_hin_bat_krd_bem_ukr_swa_mao_tha_anl_knd_ven_bam_tur_glc_ben_azi_moo_vie_heb_akn_xho_ses	-0.0154182265308835	-0.0363208229096025	0.971104394426001
444	aeg_prs_tsw_arw_amr_sod_amh_rus_uzb_azi_ses_tag_igb_swe_pol_bsq_bos_hau_xho_cnt_guj_ctl_bem_fre_moo_pan_hun_dyu_dgb_fin_cze_chh_geo_spa_lat_ger_bul_wly_heb_lit_est_cic_mly_mcd_ind_jpn_knd_kor_nor_eng_tsn_por_bat_glc_tig_sun_mnd_ukr_yor_grk_owc_mol_scr_ben_hin_qcu_urd_rom_afr_bam_anl_slo_gam_ita_jav_svk_akn_krd_fbf_mao_tha_sid_tml_swt_zul_aze_dut_alb_tur_swa_vie_mlt_lda_ven_ewe	-0.0952243581559559	-0.224367213900675	0.822963780122935
445	hau_pol_dgb_ctl_chh_anl_aeg_dut_uzb_aze_tsn_ind_tsw_lat_swe_bsq_prs_amh_xho_cnt_mcd_alb_ses_ger_bem_scr_est_fbf_ven_fin_spa_mlt_geo_rom_hin_pan_afr_heb_tig_rus_hun_zul_bat_guj_mao_jpn_knd_kor_fre_glc_lda_ukr_sun_slo_amr_jav_mnd_bul_igb_krd_gam_urd_nor_grk_bos_qcu_lit_eng_cze_akn_owc_ben_sid_mol_tag_por_bam_ita_swa_mly_tha_sod_tml_moo_ewe_azi_arw_svk_tur_yor_vie_wly_dyu_cic_swt	-1.1476352021853	-2.82094950899334	0.0058533977320546
446	mlt_swe_igb_bos_amr_anl_gam_ita_azi_aze_fbf_mly_swa_ctl_svk_bsq_bul_tig_yor_cnt_slo_lit_tsw_por_swt_dut_hun_lda_ven_est_fre_chh_geo_mcd_rom_glc_lat_heb_hau_cze_fin_tsn_ind_arw_mao_jpn_knd_kor_pan_mol_bem_hin_bat_guj_aeg_sun_mnd_spa_akn_krd_wly_afr_alb_nor_urd_qcu_scr_grk_rus_zul_sid_ger_sod_ukr_jav_pol_bam_eng_dgb_tag_tha_amh_tml_ewe_ses_uzb_ben_prs_tur_moo_vie_owc_cic_xho_dyu	0.0317048587093643	0.0746070170985905	0.940687635913971
447	gam_svk_dgb_dut_sod_amh_aeg_lat_tur_uzb_cic_mly_moo_glc_mol_bsq_grk_amr_swa_cnt_eng_ben_fbf_pan_igb_ger_hun_akn_lda_est_rom_anl_geo_por_ukr_pol_ita_sid_tig_prs_fin_ses_bat_spa_jav_jpn_tml_kor_bos_fre_yor_urd_ind_slo_heb_tag_mnd_rus_ewe_arw_mlt_ctl_alb_afr_krd_qcu_cze_swe_lit_bem_hau_hin_chh_scr_sun_bul_dyu_mcd_tsn_mao_tha_owc_knd_xho_ven_aze_guj_nor_azi_swt_vie_wly_tsw_bam_zul	-0.147039312440769	-0.346986478900548	0.72938542668252
448	sid_krd_akn_glc_aeg_tig_mlt_slo_uzb_tur_bam_bat_swt_grk_ukr_bsq_lat_owc_dgb_cnt_svk_guj_fbf_ctl_igb_cze_fin_xho_cic_hun_bos_anl_geo_nor_spa_pol_hin_sod_gam_urd_est_tsw_jav_ben_ind_jpn_knd_kor_dut_ger_zul_fre_sun_rus_hau_mao_mnd_mol_ewe_swe_heb_pan_arw_scr_bul_qcu_lit_afr_alb_ven_amr_prs_chh_mcd_tag_ita_ses_por_bem_mly_tha_wly_tml_swa_lda_aze_eng_rom_azi_moo_vie_amh_yor_dyu_tsn	-0.464721369641694	-1.10712375138848	0.271095811156671
449	sid_mcd_swt_cze_sod_hau_wly_pan_aze_azi_xho_mly_ven_glc_fre_bsq_ctl_anl_moo_mnd_bos_scr_cic_slo_dyu_ita_hun_bem_igb_fin_rom_aeg_geo_lit_eng_lat_mol_mlt_gam_hin_est_ses_sun_urd_mao_jpn_knd_kor_ukr_ger_swa_rus_tag_guj_chh_ind_cnt_arw_zul_ben_tig_bul_prs_grk_svk_qcu_krd_swe_nor_fbf_amh_alb_owc_afr_bat_spa_yor_por_akn_jav_tha_heb_tml_dgb_tsw_uzb_pol_dut_tur_lda_vie_amr_bam_tsn_ewe	-0.861249772028072	-2.086339470915	0.0396851317710324
450	heb_afr_bam_slo_wly_sid_amr_swe_uzb_azi_tsn_mao_xho_dut_spa_bsq_ita_chh_ven_mnd_ger_ukr_swa_mcd_moo_eng_fin_swt_igb_hun_alb_owc_geo_cze_bul_mol_glc_sod_amh_scr_est_cic_bat_urd_tag_jpn_knd_kor_svk_por_zul_lat_sun_arw_mlt_jav_cnt_prs_akn_ctl_aeg_pol_hin_rom_lit_qcu_bos_ben_nor_lda_hau_fre_gam_grk_mly_krd_fbf_rus_ses_ind_tha_tig_tml_bem_ewe_tur_guj_pan_aze_yor_vie_anl_dyu_tsw_dgb	0.0279325761157668	0.0658430173337297	0.947644142908374
451	amr_pan_ses_krd_wly_gam_anl_ben_aze_tur_ven_ind_swt_ukr_mcd_bsq_guj_aeg_ewe_mnd_lat_nor_bem_urd_tsw_spa_est_bam_xho_fin_slo_sid_geo_glc_ctl_pol_dut_heb_mlt_cze_hun_dgb_bat_por_jav_jpn_tml_kor_ger_grk_moo_swe_mao_scr_hau_sun_cnt_hin_yor_mol_amh_alb_lit_arw_svk_qcu_eng_rus_prs_igb_tig_fre_owc_bul_tag_ita_cic_bos_swa_mly_tha_sod_knd_dyu_fbf_uzb_afr_rom_azi_lda_vie_chh_tsn_akn_zul	-0.660470176301595	-1.57803309713465	0.117953563883918
452	owc_por_dyu_hin_chh_sid_sod_svk_azi_tur_xho_ind_yor_scr_lit_bsq_grk_mlt_lda_cnt_glc_ctl_fbf_rus_dgb_urd_est_ven_ses_fin_fre_wly_geo_rom_eng_mol_nor_hau_gam_bul_hun_swa_tag_afr_bat_jpn_tml_kor_dut_mcd_bam_spa_mao_alb_tig_sun_mnd_ger_ewe_bos_heb_prs_guj_slo_cze_qcu_pol_ben_krd_igb_anl_ukr_amr_arw_jav_ita_tsw_pan_moo_mly_tha_amh_knd_swt_akn_aze_lat_swe_uzb_bem_vie_aeg_cic_zul_tsn	0.440373989298039	1.04223778007097	0.30000324692258
453	wly_krd_yor_eng_amr_hau_aeg_afr_aze_uzb_lda_jav_cic_mcd_lit_bsq_hin_mlt_swa_cnt_grk_dut_zul_svk_moo_ukr_hun_bem_tsn_est_ita_chh_geo_ben_arw_nor_bos_gam_sid_ctl_fin_ses_tag_glc_mao_jpn_knd_kor_alb_urd_swt_mol_ind_rus_anl_bat_mnd_prs_xho_lat_amh_ger_pan_slo_scr_qcu_pol_rom_por_ewe_owc_guj_sod_fre_sun_bul_dyu_cze_dgb_mly_tha_tig_tml_akn_bam_tur_swe_spa_azi_fbf_vie_heb_ven_tsw_igb	-0.268351298310857	-0.634188102577287	0.527514955685099
454	heb_bos_fbf_krd_tig_aeg_anl_urd_uzb_tur_tsw_tag_cic_ctl_cze_bsq_ita_wly_dyu_mnd_fre_bul_bem_guj_moo_rom_est_ewe_zul_hun_por_chh_geo_lat_ger_ben_spa_amr_sod_eng_fin_akn_bat_pan_sun_jpn_knd_kor_hin_lit_igb_mol_jav_ukr_sid_mly_cnt_grk_ven_nor_gam_afr_arw_prs_glc_qcu_rus_alb_slo_lda_hau_mcd_mlt_scr_ind_svk_swt_swe_ses_mao_tha_amh_tml_bam_swa_azi_dut_pol_aze_tsn_vie_owc_xho_yor_dgb	-0.784876271921222	-1.88925999700022	0.0619725783881346
455	sod_mol_dgb_cze_mlt_hau_heb_lat_azi_tur_fbf_ind_tsn_ctl_spa_bsq_fre_amr_akn_mnd_lit_afr_swt_bul_moo_ger_fin_xho_cic_hun_slo_amh_geo_urd_mcd_dut_rom_anl_owc_eng_est_yor_tag_swe_jav_jpn_knd_kor_ben_scr_ewe_krd_bat_ukr_sid_mly_cnt_pan_ven_glc_tig_hin_alb_rus_svk_qcu_ita_prs_por_bem_gam_guj_aeg_bos_mao_pol_swa_nor_lda_sun_tha_wly_tml_bam_dyu_aze_arw_grk_uzb_igb_vie_chh_ses_zul_tsw	-0.284166270826876	-0.671278581137579	0.503707017462673
456	heb_lat_akn_ctl_amh_amr_wly_hin_tur_azi_bam_jav_cic_rom_svk_bsq_krd_tig_dgb_mnd_eng_ukr_tsn_grk_lda_alb_est_swa_fbf_fin_pol_sod_geo_lit_bos_urd_cze_chh_sid_dut_hun_yor_sun_glc_mao_jpn_knd_kor_rus_pan_ven_ger_mly_guj_gam_bat_cnt_mcd_moo_nor_mlt_afr_por_slo_fre_qcu_arw_spa_ita_ses_owc_scr_aeg_mol_ind_prs_ewe_swe_zul_tag_tha_hau_tml_bem_igb_aze_bul_ben_uzb_dyu_vie_anl_tsw_xho_swt	-0.611213043037038	-1.46199922385791	0.147112407846833
457	wly_ita_swa_afr_aeg_sid_hau_ben_uzb_tur_cic_mao_lda_ctl_lat_bsq_scr_anl_swt_cnt_slo_bul_yor_grk_zul_pol_hun_xho_ewe_est_urd_mlt_geo_alb_spa_fre_eng_chh_sod_svk_fin_igb_tag_mol_sun_jpn_tml_kor_prs_mcd_ses_glc_ind_ger_heb_bat_mnd_krd_dgb_lit_gam_bos_nor_dut_arw_qcu_rus_guj_swe_ven_amh_cze_amr_ukr_mly_pan_tsn_hin_fbf_jav_tha_owc_knd_akn_bem_azi_rom_por_aze_bam_vie_tig_moo_tsw_dyu	0.246540996636036	0.579800415226571	0.563451230546367
458	sid_urd_xho_ger_hau_amr_chh_hin_uzb_aze_moo_tag_tsw_lit_cze_bsq_ben_sod_yor_cnt_rom_eng_ven_grk_dgb_svk_est_swa_bem_fin_guj_wly_geo_glc_swe_fre_rus_owc_heb_pan_hun_fbf_jav_ita_ind_jpn_tml_kor_bul_nor_cic_alb_sun_mol_tig_mao_mnd_lat_bam_por_anl_ctl_afr_slo_arw_qcu_scr_prs_mcd_lda_amh_bos_mlt_dut_bat_pol_akn_ukr_zul_mly_tha_aeg_knd_dyu_igb_azi_krd_spa_tur_ewe_vie_gam_swt_tsn_ses	-0.340918897423079	-0.806696673048628	0.421899455815783
459	amh_urd_akn_krd_anl_sod_gam_scr_aze_azi_swt_tag_ven_guj_svk_bsq_grk_aeg_ses_cnt_afr_por_fbf_pol_dgb_ger_hun_igb_swa_est_hin_chh_geo_rom_dut_ben_cze_wly_owc_spa_fin_zul_mly_bul_sun_jpn_tml_kor_lit_nor_lda_prs_mao_alb_sid_bat_mnd_slo_tsn_ita_tig_mol_pan_ctl_eng_qcu_mcd_rus_arw_tsw_heb_bos_amr_glc_ind_fre_cic_ukr_dyu_jav_tha_mlt_knd_ewe_bam_tur_swe_lat_uzb_xho_vie_hau_moo_yor_bem	0.290203533417697	0.683168616893351	0.496198739846969
460	tig_scr_fbf_ctl_amr_wly_hau_grk_aze_uzb_tsn_sun_ven_arw_urd_bsq_cze_gam_zul_mnd_hin_eng_xho_fre_tsw_glc_fin_bem_ses_hun_ukr_amh_geo_ita_lit_bul_bos_mlt_owc_rom_est_swa_mao_pan_jav_jpn_knd_kor_por_ger_ewe_rus_tag_lat_sid_mly_cnt_prs_akn_guj_anl_spa_mcd_slo_mol_qcu_svk_krd_dut_dyu_heb_swe_chh_afr_bat_alb_cic_ben_dgb_ind_tha_aeg_tml_yor_moo_tur_nor_pol_azi_swt_vie_sod_igb_bam_lda	-0.0672818372713656	-0.158717927731387	0.874235269145191
461	amr_fre_tsw_pol_gam_sid_owc_ger_aze_uzb_lda_bat_cic_mcd_slo_bsq_alb_aeg_ven_mnd_nor_ctl_swt_lit_yor_eng_fin_igb_ewe_est_ukr_heb_geo_krd_guj_svk_bos_chh_amh_por_hun_xho_tag_ben_mly_jpn_tml_kor_rus_arw_dyu_urd_ind_rom_mlt_sun_cnt_mol_ses_prs_anl_swe_ita_bul_hin_qcu_dut_afr_cze_dgb_tig_scr_sod_pan_mao_glc_bem_grk_fbf_jav_tha_wly_knd_tsn_zul_tur_spa_lat_azi_bam_vie_hau_akn_moo_swa	-0.214828009841482	-0.507733130340371	0.612842576934973
462	hau_alb_bam_arw_tig_sid_sod_urd_uzb_tur_fbf_ind_swt_slo_rom_bsq_mcd_amr_bem_mnd_lat_spa_lda_krd_xho_pan_hun_igb_moo_est_afr_aeg_geo_scr_bul_lit_fre_owc_anl_rus_fin_tsn_mao_grk_bat_jpn_tml_kor_svk_mol_ses_prs_sun_eng_wly_jav_cnt_glc_cic_pol_amh_ben_ctl_dut_ukr_qcu_por_bos_hin_dyu_mlt_swe_gam_nor_mly_cze_swa_guj_ven_tag_tha_chh_knd_zul_akn_azi_ita_ger_aze_ewe_vie_heb_tsw_yor_dgb	-0.765573247396607	-1.8409600545927	0.0688157099088639
463	owc_bul_moo_glc_tig_sod_hau_cze_tur_uzb_cic_sun_tsn_ben_rom_bsq_mol_gam_dgb_mnd_dut_ukr_xho_pan_zul_bos_fin_ewe_fbf_est_swe_chh_geo_pol_lat_guj_alb_mlt_heb_eng_hun_yor_jav_slo_bat_jpn_knd_kor_fre_hin_ven_scr_tag_krd_wly_ind_cnt_por_akn_ctl_amr_mcd_arw_grk_prs_qcu_svk_ita_ger_bem_aeg_nor_sid_urd_mly_lit_igb_spa_ses_mao_tha_amh_tml_tsw_swa_azi_afr_rus_aze_lda_vie_anl_swt_bam_dyu	-0.148677520539416	-0.351225614414478	0.726213539325733
464	anl_bos_dgb_fre_aeg_gam_wly_lit_uzb_azi_lda_mao_moo_ita_prs_bsq_bul_heb_tsn_cnt_rom_mcd_dyu_svk_fbf_ctl_est_bem_yor_fin_ger_tig_geo_ukr_swe_afr_cze_chh_owc_alb_hun_tsw_mly_hin_ind_jpn_knd_kor_grk_slo_bam_ben_tag_urd_amh_jav_mnd_dut_zul_nor_amr_glc_pan_rus_por_qcu_pol_scr_mol_igb_sid_eng_hau_krd_sun_spa_akn_arw_xho_bat_tha_mlt_tml_swa_swt_aze_lat_guj_tur_ewe_vie_sod_ses_cic_ven	0.131570909184686	0.309919594314799	0.757315500545006
465	owc_ger_cic_hin_wly_amr_tig_ben_aze_uzb_yor_mly_moo_rus_swe_bsq_afr_sid_zul_cnt_prs_cze_swa_svk_akn_arw_hun_bam_dyu_fin_mcd_anl_geo_spa_nor_glc_bos_mlt_hau_dut_est_ven_jav_por_sun_jpn_tml_kor_slo_ita_bem_krd_bat_mol_gam_mao_mnd_lat_swt_grk_amh_fre_guj_pan_rom_qcu_ukr_bul_scr_xho_chh_lit_heb_eng_ind_ctl_dgb_urd_fbf_tag_tha_sod_knd_lda_tsw_tur_alb_pol_azi_ewe_vie_aeg_igb_ses_tsn	-0.572795287796676	-1.36813733037912	0.174565597698343
466	tig_lat_ven_ger_aeg_wly_owc_lit_azi_uzb_igb_ind_dyu_dut_spa_bsq_scr_mlt_tsn_mnd_ben_hin_xho_fre_akn_pol_est_ewe_tsw_fin_nor_gam_geo_ukr_krd_eng_guj_hau_sid_slo_hun_yor_bat_rom_mly_jpn_tml_kor_svk_ctl_ses_mcd_sun_swe_sod_tag_cnt_rus_cic_bul_amr_grk_alb_ita_pan_qcu_bos_por_mol_fbf_anl_cze_amh_glc_jav_arw_moo_urd_dgb_mao_tha_chh_knd_bem_swa_aze_afr_prs_tur_bam_vie_heb_lda_swt_zul	0.735094835236027	1.75392997596555	0.0827368144670587
467	sod_swe_dgb_lat_hau_anl_chh_guj_aze_uzb_tsw_mly_ewe_bul_prs_bsq_rom_tig_yor_cnt_nor_krd_igb_mol_ven_ita_hun_tsn_zul_est_scr_amh_geo_hin_urd_svk_ukr_aeg_mlt_glc_fin_cic_jav_arw_sun_jpn_tml_kor_rus_lit_bem_ger_bat_spa_wly_tag_mnd_afr_xho_ctl_amr_grk_bos_ben_por_qcu_mcd_cze_slo_fbf_sid_alb_owc_pol_ind_dut_ses_pan_swa_mao_tha_gam_knd_lda_swt_tur_fre_eng_azi_bam_vie_heb_akn_dyu_moo	-0.33585902269113	-0.795634087338806	0.42827084768128
468	wly_guj_ewe_ctl_aeg_anl_hau_por_uzb_tur_moo_mly_ven_ger_glc_bsq_cze_sod_dyu_cnt_fre_mol_yor_hin_fbf_alb_hun_igb_tsw_est_eng_amr_geo_urd_bos_svk_afr_amh_owc_rom_fin_lda_mao_scr_sun_jpn_knd_kor_mcd_swe_ses_ita_bat_lit_chh_ind_mnd_bul_bam_rus_heb_grk_prs_pol_ukr_qcu_spa_arw_ben_dgb_gam_lat_sid_slo_tag_nor_swa_krd_cic_jav_tha_mlt_tml_tsn_xho_azi_dut_pan_aze_swt_vie_tig_akn_bem_zul	-0.0924438353385301	-0.217854242362598	0.828019970486137
469	gam_hin_bam_urd_sod_hau_amr_fre_tur_azi_akn_bat_tsn_cze_spa_bsq_arw_chh_bem_mnd_svk_ben_tsw_guj_moo_prs_hun_lda_yor_est_mcd_wly_geo_rus_lit_ukr_ita_aeg_tig_eng_fin_dyu_jav_dut_sun_jpn_knd_kor_pol_scr_cic_slo_mly_ger_owc_ind_cnt_nor_ses_grk_mlt_glc_lat_krd_ctl_qcu_por_swe_pan_dgb_anl_mol_heb_bul_mao_bos_ewe_alb_fbf_tag_tha_amh_tml_igb_swa_uzb_afr_rom_aze_zul_vie_sid_ven_xho_swt	-0.0947106677577674	-0.223471315924632	0.823658851385385
470	amh_mol_tsw_hin_aeg_chh_wly_lit_tur_uzb_fbf_jav_xho_glc_afr_bsq_scr_mlt_swa_cnt_bos_krd_tsn_rus_moo_mcd_hun_igb_yor_est_arw_sid_geo_swe_ger_spa_urd_amr_heb_prs_fin_cic_tag_ctl_mly_jpn_tml_kor_cze_ukr_bem_lat_sun_dut_tig_mao_mnd_ben_ewe_rom_sod_slo_eng_por_bul_qcu_pan_nor_guj_akn_gam_svk_hau_grk_ind_alb_zul_pol_ven_bat_tha_owc_knd_lda_dyu_aze_ita_fre_azi_swt_vie_anl_bam_dgb_ses	-0.232091807420345	-0.548310032040686	0.584792857154082
471	anl_swe_bem_svk_wly_chh_gam_krd_azi_tur_cic_mao_swt_glc_bul_bsq_arw_tig_ses_cnt_prs_mol_akn_guj_dgb_ukr_fin_fbf_bam_est_urd_sid_geo_slo_pol_ben_rus_mlt_aeg_cze_hun_yor_tag_eng_mly_jpn_tml_kor_hin_rom_lda_grk_bat_fre_amh_sun_mnd_bos_ven_afr_owc_lit_por_pan_spa_qcu_alb_ita_ctl_igb_sod_scr_hau_ger_jav_mcd_moo_dut_tsn_ind_tha_heb_knd_xho_zul_aze_lat_nor_uzb_ewe_vie_amr_swa_dyu_tsw	-0.717463857502071	-1.72086531235459	0.0886006602411749
472	wly_pol_fbf_guj_amr_amh_mlt_svk_azi_tur_tsw_jav_moo_rus_slo_bsq_arw_owc_ewe_cnt_fre_mol_bem_glc_ses_prs_fin_lda_dgb_hun_ben_sid_geo_eng_urd_mcd_swe_heb_tig_ger_est_swa_mly_ita_sun_jpn_tml_kor_lit_cze_yor_ctl_tag_rom_anl_mao_mnd_ukr_tsn_pan_aeg_krd_afr_grk_dut_qcu_bos_nor_hin_swt_hau_scr_sod_bul_bat_alb_igb_spa_xho_ind_tha_gam_knd_dyu_ven_uzb_lat_por_aze_cic_vie_chh_bam_akn_zul	0.818254008774746	1.94571097219075	0.0547089243470518
473	wly_ukr_xho_eng_chh_sod_heb_hin_tur_azi_dgb_mao_dyu_spa_svk_bsq_pan_hau_fbf_cnt_arw_fre_cic_dut_bam_ben_est_ewe_moo_hun_urd_tig_geo_rom_alb_guj_rus_aeg_mlt_ger_fin_ven_jav_grk_bat_jpn_tml_kor_mol_ita_bem_lat_mly_afr_amh_tag_mnd_bos_lda_glc_anl_lit_bul_pol_prs_qcu_scr_swe_cze_ses_gam_slo_owc_mcd_sun_krd_swt_nor_akn_ind_tha_sid_knd_tsn_tsw_aze_ctl_por_uzb_zul_vie_amr_yor_igb_swa	-0.783071777112672	-1.88638086596236	0.0623638197057715
474	sid_rus_tsw_bos_hau_gam_heb_urd_tur_aze_ses_jav_xho_alb_glc_bsq_lat_tig_swa_mnd_pol_hin_igb_dut_bem_mol_hun_ewe_lda_est_bul_owc_geo_eng_krd_afr_ctl_wly_anl_cze_fin_moo_bat_spa_ind_jpn_tml_kor_ukr_por_fbf_nor_tag_rom_mlt_sun_cnt_prs_bam_arw_amr_mcd_scr_svk_fre_qcu_grk_guj_ben_dgb_chh_ita_sod_pan_mly_lit_yor_swe_tsn_mao_tha_aeg_knd_ven_swt_uzb_ger_slo_azi_cic_vie_amh_akn_zul_dyu	0.0494216927265333	0.116417430735626	0.9075727490784
475	heb_bul_tsn_nor_wly_hau_gam_lat_tur_azi_yor_mly_ses_slo_lit_bsq_krd_owc_moo_cnt_pol_grk_dyu_cze_xho_rus_fin_bem_zul_hun_urd_aeg_geo_mol_eng_hin_guj_sod_mlt_swe_est_cic_jav_glc_bat_jpn_knd_kor_ger_mcd_akn_ctl_sun_svk_anl_mao_mnd_scr_ewe_ukr_amr_spa_por_ben_rom_qcu_ita_fre_alb_dgb_tig_bos_chh_dut_ind_prs_igb_afr_fbf_tag_tha_amh_tml_swt_bam_uzb_pan_arw_aze_swa_vie_sid_ven_lda_tsw	-0.175612232756737	-0.414642436381317	0.679358578326948
476	wly_urd_swt_guj_sod_heb_aeg_fre_tur_uzb_igb_jav_bam_rus_pan_bsq_glc_amr_xho_mnd_eng_dut_ewe_krd_akn_grk_fin_cic_zul_est_bos_chh_geo_bul_ita_lat_cze_owc_mlt_scr_hun_fbf_ind_pol_sun_jpn_tml_kor_prs_ctl_moo_swe_mly_slo_anl_mao_cnt_alb_tsn_arw_amh_mol_hin_rom_ben_qcu_afr_por_ger_yor_gam_ukr_hau_spa_tag_lit_ses_mcd_dyu_bat_tha_tig_knd_tsw_bem_aze_svk_nor_azi_dgb_vie_sid_ven_swa_lda	0.0876177901328618	0.206231578077822	0.837060834757145
477	mlt_lit_lda_ctl_gam_sid_amr_pan_azi_uzb_ven_bat_akn_svk_ben_bsq_mol_owc_bem_cnt_alb_bos_igb_rom_cic_fre_fin_xho_ewe_est_ukr_wly_geo_dut_ita_urd_arw_sod_heb_eng_hun_tsn_tag_pol_jav_jpn_knd_kor_lat_guj_tsw_por_sun_grk_amh_mly_mnd_scr_bam_mcd_tig_swe_hin_afr_prs_qcu_glc_spa_cze_moo_chh_bul_aeg_nor_mao_ger_fbf_slo_swa_ind_tha_anl_tml_dyu_zul_tur_rus_krd_aze_swt_vie_hau_ses_yor_dgb	-0.283659208702572	-0.670339924951166	0.50430234180643
478	gam_svk_swt_glc_aeg_amr_hau_urd_aze_azi_dgb_bat_bem_grk_ukr_bsq_cze_owc_ses_mnd_hin_swe_swa_eng_xho_rus_fin_lda_igb_hun_arw_anl_geo_scr_ctl_bul_ita_sod_mlt_mol_est_moo_ind_bos_jav_jpn_knd_kor_krd_lat_tsw_guj_tag_por_sid_sun_cnt_ger_tsn_spa_tig_ben_slo_rom_nor_qcu_dut_prs_lit_akn_amh_mcd_heb_pan_mly_fre_ewe_afr_dyu_mao_tha_wly_tml_yor_bam_uzb_alb_pol_tur_zul_vie_chh_cic_ven_fbf	-0.0195849772839605	-0.04609951569099	0.963329778501398
479	tig_rus_moo_swe_sod_mlt_wly_prs_aze_uzb_dyu_bat_tsw_ben_fre_bsq_ukr_heb_cic_cnt_grk_ctl_dgb_scr_igb_mcd_fin_xho_ses_hun_pol_chh_geo_spa_lat_lit_ita_amh_amr_slo_est_swt_tag_arw_jav_jpn_tml_kor_mol_hin_ewe_urd_mao_guj_sid_ind_mnd_alb_fbf_svk_owc_rom_pan_cze_por_qcu_glc_nor_krd_yor_anl_ger_aeg_afr_sun_bos_lda_bul_akn_mly_tha_gam_knd_swa_zul_tur_eng_dut_azi_bam_vie_hau_tsn_ven_bem	0.0183705252216327	0.0432294481297097	0.965611311485347
480	amh_ukr_bam_spa_wly_chh_anl_hin_uzb_aze_tsw_tag_igb_mol_scr_bsq_ita_aeg_swa_mnd_alb_mcd_lda_swe_ses_guj_fin_zul_ewe_est_arw_amr_geo_slo_glc_bos_urd_hau_mlt_rom_hun_xho_sun_fre_mly_jpn_tml_kor_pan_rus_moo_dut_ind_svk_tig_bat_cnt_ben_cic_ctl_sid_por_krd_pol_ger_qcu_lat_afr_lit_bem_sod_bul_gam_nor_mao_grk_fbf_cze_ven_jav_tha_heb_knd_yor_akn_azi_eng_prs_tur_dyu_vie_owc_tsn_swt_dgb	-0.742119520431757	-1.78311072695044	0.0778308392422774
481	sod_mcd_tsn_ukr_owc_heb_amh_alb_tur_azi_tsw_tag_xho_pan_lat_bsq_krd_chh_ven_mnd_dut_rus_bem_bos_swt_fre_fin_fbf_swa_est_spa_tig_geo_rom_ger_scr_pol_aeg_amr_hin_hun_moo_ind_ctl_sun_jpn_knd_kor_urd_mol_dgb_svk_mly_ita_gam_bat_cnt_glc_cic_nor_sid_ben_lit_por_guj_qcu_swe_arw_bul_yor_hau_cze_anl_slo_mao_grk_ses_afr_bam_jav_tha_wly_tml_ewe_zul_aze_prs_eng_uzb_igb_vie_mlt_akn_lda_dyu	-0.352490895335117	-0.837088886893952	0.404688548631558
482	hau_arw_bam_fre_aeg_anl_sid_urd_aze_azi_cic_bat_swa_grk_pan_bsq_bos_gam_tsn_mnd_hin_svk_bem_alb_dyu_cze_hun_akn_yor_est_slo_heb_geo_nor_ger_rom_ctl_chh_wly_por_fin_xho_ind_dut_tag_jpn_knd_kor_eng_afr_zul_swe_mly_guj_owc_jav_cnt_bul_igb_pol_amr_lat_rus_lit_prs_qcu_scr_mol_glc_ses_amh_ukr_mlt_ita_mao_krd_swt_spa_ewe_sun_tha_tig_tml_ven_dgb_uzb_mcd_ben_tur_lda_vie_sod_tsw_moo_fbf	-0.481298398377979	-1.14540374005157	0.25498092768401
483	hau_dut_yor_ger_anl_gam_amr_ben_aze_azi_lda_tag_tsw_arw_swe_bsq_bul_amh_akn_cnt_afr_krd_swt_scr_bem_lat_fin_swa_cic_est_rus_owc_geo_glc_ukr_fre_slo_sid_mlt_spa_hun_ven_ind_hin_bat_jpn_knd_kor_pan_bos_bam_ctl_mao_urd_sod_mly_mnd_lit_ewe_mol_aeg_mcd_cze_alb_guj_qcu_pol_rom_prs_moo_chh_eng_tig_grk_sun_ita_tsn_por_ses_jav_tha_wly_tml_zul_xho_tur_svk_nor_uzb_igb_vie_heb_dyu_dgb_fbf	-0.295333752405701	-0.698524343794918	0.486592427748903
484	owc_mol_lda_svk_mlt_aeg_hau_prs_uzb_azi_yor_mly_bam_spa_ben_bsq_guj_amr_swt_cnt_scr_mcd_tsn_cze_dyu_pan_fin_bem_fbf_hun_lat_sod_geo_hin_rom_grk_nor_wly_sid_bul_est_ses_jav_swe_sun_jpn_tml_kor_ukr_eng_dgb_lit_bat_glc_gam_tag_mnd_por_moo_bos_tig_ita_arw_ctl_ger_qcu_slo_fre_krd_cic_chh_rus_amh_urd_ind_alb_zul_dut_akn_mao_tha_heb_knd_xho_ven_aze_pol_afr_tur_swa_vie_anl_igb_ewe_tsw	-0.970916014323962	-2.35487005804103	0.02063176439878
485	anl_fre_ven_por_mlt_sid_hau_alb_uzb_azi_lda_mly_dyu_pan_arw_bsq_swe_gam_bem_mnd_ben_eng_fbf_rom_bam_ctl_hun_zul_tsw_fin_slo_heb_geo_ita_bul_guj_cze_chh_wly_svk_est_moo_jav_afr_ind_jpn_tml_kor_hin_dut_xho_glc_mao_rus_amh_bat_cnt_scr_ses_ger_owc_mcd_lit_ukr_krd_qcu_nor_spa_lat_swt_aeg_pol_tig_prs_tag_grk_swa_mol_ewe_sun_tha_sod_knd_dgb_yor_tur_bos_urd_aze_akn_vie_amr_cic_tsn_igb	-0.55005721667306	-1.31433593932402	0.19196558731933
486	amr_por_zul_svk_aeg_anl_gam_lit_aze_tur_cic_jav_swa_alb_mcd_bsq_spa_hau_akn_mnd_hin_ben_lda_rus_swt_slo_est_dyu_tsn_hun_prs_amh_geo_pan_eng_ger_rom_heb_chh_pol_fin_moo_bat_ita_mao_jpn_knd_kor_lat_ukr_ses_grk_sun_krd_wly_tag_cnt_dut_tsw_nor_owc_fre_ctl_swe_mol_qcu_bul_urd_bos_bem_sod_afr_sid_glc_ind_scr_ven_guj_ewe_mly_tha_mlt_tml_fbf_xho_azi_cze_arw_uzb_yor_vie_tig_bam_igb_dgb	-0.40349705280395	-0.956787660559831	0.341155061517445
487	chh_nor_bem_dut_aeg_tig_amh_mcd_azi_uzb_ven_bat_tsn_mol_rus_bsq_prs_sod_tsw_cnt_urd_spa_akn_ukr_moo_ctl_hun_ses_dyu_fin_afr_anl_geo_hin_ben_rom_scr_mlt_owc_arw_est_cic_jav_swe_mao_jpn_tml_kor_slo_eng_lda_lit_mly_cze_heb_ind_mnd_bos_xho_pol_hau_svk_pan_alb_krd_qcu_glc_fre_bul_zul_wly_lat_gam_por_sun_ita_bam_grk_swa_tag_tha_sid_knd_yor_ewe_tur_guj_ger_aze_igb_vie_amr_fbf_dgb_swt	0.13304236572711	0.313391479925329	0.754685045770592
488	mlt_cze_tsw_pol_tig_gam_aeg_ita_tur_azi_fbf_mly_bem_hin_swe_bsq_lit_heb_yor_cnt_rom_slo_dgb_ger_igb_urd_fin_zul_swt_hun_nor_owc_geo_spa_mcd_prs_scr_hau_chh_alb_est_moo_ind_svk_tag_jpn_tml_kor_bos_fre_ses_dut_mao_bul_sod_bat_mnd_por_tsn_glc_anl_lat_arw_ukr_guj_qcu_krd_pan_ctl_xho_wly_mol_sid_rus_jav_ben_cic_afr_dyu_sun_tha_amr_knd_swa_akn_uzb_eng_grk_aze_ven_vie_amh_bam_lda_ewe	-0.88346592894132	-2.13660096662871	0.0352554790008425
489	chh_slo_ses_svk_wly_sid_sod_cze_azi_aze_dgb_mao_tsw_rus_afr_bsq_swe_amh_cic_mnd_arw_lat_lda_fre_akn_ger_est_moo_ven_hun_alb_aeg_geo_bos_ita_grk_pan_heb_gam_hin_fin_ewe_mly_rom_sun_jpn_knd_kor_krd_urd_bam_guj_bat_prs_owc_jav_cnt_pol_dyu_glc_mlt_por_mol_eng_ctl_qcu_bul_dut_mcd_yor_hau_scr_tig_lit_tag_spa_tsn_ukr_xho_ind_tha_anl_tml_swa_bem_tur_nor_ben_uzb_igb_vie_amr_swt_zul_fbf	-0.501246682739466	-1.19587913003129	0.234783954910654
490	heb_mcd_swt_svk_anl_amh_amr_spa_tur_azi_fbf_ind_igb_lat_arw_bsq_bos_aeg_lda_cnt_ita_por_moo_ger_ven_cze_hun_yor_tsn_est_ukr_tig_geo_rus_lit_nor_mol_sid_gam_swe_fin_xho_bat_alb_sun_jpn_knd_kor_glc_krd_tsw_bul_mly_rom_wly_mao_mnd_urd_dyu_pan_owc_hin_slo_eng_fre_qcu_pol_scr_prs_dgb_mlt_afr_chh_guj_tag_ctl_bam_grk_cic_jav_tha_hau_tml_bem_ewe_uzb_ben_dut_aze_zul_vie_sod_ses_akn_swa	-0.130579233453702	-0.307631090887195	0.759050937780171
491	amr_ben_tsw_fre_sid_aeg_sod_mcd_aze_uzb_bam_jav_yor_krd_dut_bsq_pol_mlt_xho_cnt_pan_afr_moo_ukr_igb_scr_est_dyu_swa_fin_ger_heb_geo_alb_bos_eng_swe_owc_chh_slo_hun_lda_sun_urd_mly_jpn_knd_kor_ita_mol_ewe_grk_tag_glc_wly_mao_mnd_arw_akn_por_anl_rus_rom_bul_nor_qcu_ctl_spa_lat_swt_gam_guj_hau_cze_bat_prs_ven_hin_zul_ind_tha_tig_tml_tsn_dgb_tur_svk_lit_azi_cic_vie_amh_ses_fbf_bem	-0.536572370844659	-1.2792723269406	0.203983776034517
492	owc_fre_moo_cze_hau_gam_wly_krd_tur_uzb_igb_mao_ses_bul_glc_bsq_urd_anl_dyu_mnd_swe_lat_tsw_pan_cic_eng_hun_xho_fbf_fin_dut_sod_geo_spa_bos_nor_ctl_chh_mlt_afr_est_zul_ind_mcd_bat_jpn_knd_kor_prs_por_akn_guj_tag_ukr_aeg_jav_cnt_scr_tsn_arw_sid_lit_ita_alb_hin_qcu_rus_slo_ben_ewe_tig_pol_heb_svk_sun_rom_swa_grk_dgb_mly_tha_amh_tml_lda_ven_azi_mol_ger_aze_bam_vie_amr_swt_bem_yor	0.077074958140678	0.181330344471312	0.85650290315155
493	anl_por_zul_krd_sid_wly_owc_bos_uzb_aze_bem_tag_xho_ctl_guj_bsq_hin_gam_fbf_cnt_dut_rus_dgb_mol_cic_fre_fin_tsn_swa_est_arw_amr_geo_bul_urd_swe_pan_heb_chh_alb_hun_dyu_mly_ita_mao_jpn_knd_kor_ben_mcd_yor_nor_ind_svk_tig_bat_mnd_grk_igb_rom_hau_cze_ukr_glc_afr_qcu_eng_spa_lit_moo_aeg_ger_mlt_pol_sun_slo_ewe_scr_swt_jav_tha_sod_tml_tsw_akn_tur_prs_lat_azi_ven_vie_amh_ses_lda_bam	-0.0777514246273643	-0.183417915127746	0.854869418756408
494	anl_ita_moo_bos_owc_mlt_sod_nor_azi_tur_swt_ind_dgb_eng_fre_bsq_mol_hau_lda_cnt_spa_rus_tsn_lat_cic_urd_fin_ven_ewe_hun_ctl_gam_geo_ger_ben_por_bul_wly_sid_afr_est_tsw_sun_scr_tag_jpn_tml_kor_mcd_alb_igb_pol_jav_cze_amh_mao_mnd_svk_yor_slo_heb_rom_krd_hin_dut_qcu_guj_swe_ukr_xho_tig_lit_aeg_arw_mly_pan_akn_glc_bam_bat_tha_amr_knd_ses_fbf_aze_prs_grk_uzb_zul_vie_chh_swa_bem_dyu	-0.337541454058086	-0.799586332222421	0.425988082807902
495	chh_urd_tsn_ger_aeg_anl_gam_pan_aze_azi_bem_tag_moo_hin_alb_bsq_lat_hau_cic_mnd_eng_mol_ven_ukr_swa_rus_hun_ewe_dgb_est_cze_mlt_geo_ctl_nor_afr_fre_owc_amh_spa_fin_bam_bat_pol_mao_jpn_tml_kor_bul_svk_ses_krd_ind_rom_heb_jav_cnt_ben_dyu_arw_sid_swe_prs_grk_lit_qcu_mcd_ita_por_xho_wly_slo_tig_dut_mly_guj_zul_glc_akn_sun_tha_sod_knd_swt_fbf_tur_scr_bos_uzb_igb_vie_amr_yor_lda_tsw	-0.423900244766347	-1.00595008916818	0.317049774536422
496	tig_afr_ven_cze_mlt_wly_hau_bul_aze_azi_cic_mly_tsw_lat_por_bsq_lit_aeg_xho_cnt_rus_swe_dgb_dut_ses_ukr_hun_lda_igb_fin_scr_sod_geo_fre_rom_svk_bos_heb_anl_glc_est_dyu_ind_ben_bat_jpn_tml_kor_arw_eng_tsn_ger_sun_grk_owc_mao_mnd_ita_moo_nor_sid_krd_mcd_alb_urd_qcu_spa_slo_ctl_bem_amh_hin_amr_pol_jav_mol_fbf_guj_swt_tag_tha_gam_knd_yor_akn_tur_pan_prs_uzb_zul_vie_chh_ewe_bam_swa	-0.658308943171361	-1.5754867172539	0.118539961121082
497	aeg_urd_tsw_grk_wly_hau_chh_lat_azi_tur_bem_tag_akn_por_svk_bsq_glc_tig_cic_mnd_rom_pan_tsn_slo_zul_pol_est_ewe_ven_fin_eng_owc_geo_mol_ben_bos_hin_amr_mlt_spa_hun_fbf_jav_ger_mly_jpn_knd_kor_ita_swe_dgb_alb_mao_mcd_gam_sun_cnt_arw_bam_rus_anl_ukr_fre_lit_nor_qcu_krd_afr_ctl_xho_amh_scr_sod_bul_bat_prs_igb_guj_ses_ind_tha_sid_tml_dyu_swt_uzb_cze_dut_aze_swa_vie_heb_lda_moo_yor	-0.403748476755685	-0.9576084092327	0.34074308616948
498	mlt_cze_bem_slo_amh_chh_owc_scr_uzb_aze_ewe_sun_cic_alb_mcd_bsq_hin_anl_bam_mnd_ita_mol_xho_rom_igb_bul_hun_moo_akn_fin_bos_wly_geo_prs_fre_glc_rus_aeg_sod_por_est_tsn_mao_nor_jav_jpn_knd_kor_pol_afr_ses_ctl_mly_lat_sid_bat_cnt_arw_ven_pan_heb_dut_svk_krd_ukr_qcu_spa_guj_eng_dgb_hau_ben_amr_lit_ind_ger_yor_grk_swt_tag_tha_tig_tml_fbf_tsw_tur_urd_swe_azi_swa_vie_gam_lda_zul_dyu	0.00991864815624011	0.0233688301272498	0.98140613619194
499	aeg_bul_xho_svk_amh_chh_heb_ctl_azi_uzb_dyu_bat_bam_ben_urd_bsq_nor_tig_ven_mnd_fre_ita_ses_slo_swt_prs_hun_bem_tsn_fin_scr_anl_geo_rom_lat_swe_pan_amr_owc_hin_est_akn_mly_dut_jav_jpn_tml_kor_krd_mol_swa_pol_sun_cze_wly_mao_cnt_bos_cic_ger_sid_eng_glc_grk_guj_qcu_alb_afr_ukr_ewe_gam_lit_sod_rus_ind_spa_dgb_mcd_moo_tag_tha_mlt_knd_yor_fbf_aze_por_arw_tur_tsw_vie_hau_igb_lda_zul	-1.4322784655801	-3.61165279685251	0.000492994696914456
500	chh_alb_ewe_ctl_owc_heb_amr_lat_uzb_tur_ses_jav_ven_grk_glc_bsq_lit_aeg_dgb_mnd_swe_ger_swa_ukr_zul_dut_hun_tsn_fbf_est_mcd_tig_geo_svk_bos_urd_fre_mlt_wly_guj_fin_akn_mao_rus_sun_jpn_tml_kor_por_pan_bam_krd_mly_eng_sid_tag_cnt_spa_swt_arw_hau_hin_afr_scr_rom_qcu_nor_prs_cze_moo_anl_mol_sod_pol_bat_ita_lda_ben_igb_ind_tha_amh_knd_bem_dyu_aze_slo_bul_azi_yor_vie_gam_xho_tsw_cic	0.400311314902869	0.944383968130325	0.347420532012673
501	hau_eng_dyu_grk_mlt_owc_wly_hin_azi_aze_cic_tag_bem_alb_ita_bsq_por_gam_zul_mnd_guj_glc_yor_mol_dgb_rom_fin_tsw_xho_est_svk_aeg_geo_bos_fre_mcd_ben_anl_tig_ukr_hun_swa_mao_scr_jav_jpn_knd_kor_lit_dut_tsn_slo_bat_nor_sid_sun_cnt_lat_ven_pan_amh_prs_ger_krd_ctl_qcu_bul_swe_rus_ses_sod_arw_chh_pol_mly_afr_igb_spa_bam_ind_tha_amr_tml_swt_fbf_uzb_urd_cze_tur_lda_vie_heb_akn_moo_ewe	-0.526067366661402	-1.25350157103512	0.213165333687369
502	tig_arw_igb_afr_aeg_amh_wly_scr_tur_azi_swt_sun_bam_fre_pol_bsq_hin_mlt_dyu_mnd_ger_eng_tsw_lit_xho_guj_hun_swa_ven_fin_alb_hau_geo_pan_rus_nor_ctl_anl_sid_lat_est_tsn_bat_cze_tag_jpn_tml_kor_krd_rom_dgb_mol_mao_por_owc_jav_cnt_bos_ewe_spa_chh_ukr_glc_swe_svk_qcu_prs_slo_urd_zul_amr_ben_sod_bul_mly_ita_bem_dut_yor_ind_tha_heb_knd_akn_cic_uzb_grk_mcd_aze_ses_vie_gam_fbf_lda_moo	0.418398268228402	0.988360383258927	0.325540689647996
503	gam_grk_moo_rom_sid_tig_chh_fre_tur_aze_tsn_bat_dyu_alb_guj_bsq_lat_amr_fbf_cnt_eng_bul_ewe_spa_igb_svk_est_ses_ven_fin_glc_aeg_geo_pan_ger_ukr_lit_mlt_heb_ben_hun_lda_mao_mcd_sun_jpn_tml_kor_ctl_rus_bam_bos_ind_krd_hau_tag_mnd_pol_yor_nor_sod_swe_scr_urd_mol_qcu_afr_arw_hin_akn_wly_slo_amh_prs_jav_cze_bem_dut_cic_mly_tha_owc_knd_tsw_swt_uzb_por_ita_azi_xho_vie_anl_dgb_zul_swa	-0.400772123275477	-0.950582705422669	0.344280123412343
504	sod_afr_xho_mol_gam_hau_sid_prs_tur_uzb_tsn_jav_bem_grk_rom_bsq_urd_chh_fbf_mnd_scr_slo_dgb_bul_ewe_ctl_est_cic_ses_fin_hin_amh_geo_nor_ger_por_krd_wly_aeg_bos_hun_yor_bat_lit_mao_jpn_knd_kor_lat_fre_akn_pan_ind_rus_tig_mly_cnt_alb_ven_ben_mlt_svk_pol_guj_swe_qcu_eng_cze_glc_swt_owc_dut_amr_spa_sun_mcd_tsw_arw_igb_tag_tha_anl_tml_dyu_moo_aze_ukr_ita_azi_bam_vie_heb_swa_lda_zul	-0.78313862984199	-1.88638350638071	0.0623634599538574
505	amr_nor_swa_ukr_sid_wly_heb_ben_uzb_azi_bam_mao_akn_alb_ctl_bsq_cze_tig_fbf_cnt_lat_mcd_tsn_scr_dgb_bul_fin_swt_ven_hun_krd_amh_geo_rom_ita_guj_swe_owc_mlt_grk_est_zul_mly_hin_tag_jpn_tml_kor_arw_prs_igb_pan_sun_svk_anl_jav_mnd_glc_ewe_rus_chh_lit_slo_dut_bos_qcu_por_eng_pol_xho_sod_afr_hau_fre_ind_urd_cic_ger_moo_bat_tha_aeg_knd_bem_ses_aze_spa_mol_tur_yor_vie_gam_lda_tsw_dyu	-0.205604273031335	-0.484864219721668	0.628912776695119
506	owc_glc_ven_pan_sod_wly_mlt_arw_uzb_tur_yor_ind_tsn_rus_guj_bsq_nor_chh_tsw_cnt_mcd_ben_zul_swe_fbf_rom_est_ses_dgb_hun_prs_hau_geo_lit_spa_bul_afr_heb_gam_slo_fin_xho_bat_krd_mao_jpn_knd_kor_scr_urd_swa_por_mly_bos_sid_tag_mnd_mol_lda_ita_amr_alb_dut_fre_svk_qcu_lat_hin_grk_moo_tig_ger_anl_eng_sun_cze_bem_ctl_igb_jav_tha_aeg_tml_dyu_ewe_azi_ukr_pol_aze_bam_vie_amh_akn_cic_swt	-0.470943280290722	-1.12025552578408	0.265489574535955
507	amh_scr_swt_nor_chh_heb_anl_mol_uzb_azi_igb_ind_swa_hin_cze_bsq_pol_tig_ven_mnd_fre_ger_tsn_por_ses_lit_est_ewe_akn_fin_guj_wly_geo_arw_pan_ctl_afr_amr_hau_grk_hun_xho_mao_bul_tag_jpn_knd_kor_rom_ben_yor_spa_sun_bos_owc_mly_cnt_eng_cic_slo_gam_rus_ukr_glc_alb_qcu_swe_lat_krd_bem_mlt_dut_aeg_urd_bat_prs_lda_mcd_dyu_jav_tha_sod_tml_dgb_tsw_tur_svk_ita_aze_zul_vie_sid_bam_moo_fbf	-0.242067598704665	-0.571950295792	0.568735564062081
508	hau_afr_lda_slo_anl_heb_gam_lit_azi_uzb_ewe_jav_swt_hin_spa_bsq_rom_mlt_tsn_cnt_grk_glc_yor_swe_moo_eng_fin_bam_dgb_hun_por_chh_geo_ctl_ben_dut_rus_sid_wly_mol_est_ses_tag_pan_mao_jpn_knd_kor_pol_bul_igb_mcd_ind_bos_amr_bat_mnd_arw_cic_ita_amh_prs_lat_nor_krd_qcu_alb_urd_ger_swa_tig_guj_aeg_ukr_mly_scr_ven_svk_dyu_sun_tha_owc_tml_akn_tsw_tur_fre_cze_aze_zul_vie_sod_xho_fbf_bem	-0.0629268881983145	-0.148249505181247	0.882466829621494
509	wly_krd_ven_fre_owc_sod_aeg_urd_azi_aze_fbf_jav_swa_rom_pan_bsq_ben_hau_ewe_mnd_bul_ger_yor_rus_bem_guj_hun_zul_tsn_fin_prs_gam_geo_eng_scr_afr_slo_chh_sid_lat_est_dyu_sun_alb_tag_jpn_tml_kor_ita_glc_igb_mcd_mly_dut_amr_ind_cnt_grk_lda_arw_anl_spa_nor_swe_ukr_qcu_ctl_cze_svk_bam_tig_pol_amh_por_bat_mol_moo_lit_cic_mao_tha_heb_knd_swt_xho_uzb_hin_bos_tur_akn_vie_mlt_ses_dgb_tsw	-0.14547368215992	-0.34301724447681	0.732359637027971
510	amr_eng_akn_ger_sid_sod_heb_ctl_aze_azi_moo_bat_bam_mol_fre_bsq_ita_mlt_dyu_cnt_prs_afr_tsn_cze_zul_krd_est_cic_ewe_hun_lat_anl_geo_bos_ukr_hin_swe_aeg_owc_pan_fin_tsw_jav_pol_tag_jpn_knd_kor_rus_slo_ven_svk_ind_bul_chh_mly_mnd_arw_fbf_por_tig_guj_lit_urd_nor_qcu_dut_rom_scr_lda_wly_ben_gam_mcd_mao_grk_ses_alb_bem_sun_tha_hau_tml_swt_xho_tur_glc_spa_uzb_igb_vie_amh_yor_dgb_swa	-1.23150359499805	-3.05374716004441	0.00294757361793335
511	wly_guj_bam_hin_aeg_mlt_owc_ger_azi_uzb_ewe_sun_xho_pol_lat_bsq_bos_amr_ses_cnt_scr_mol_dgb_spa_fbf_alb_hun_lda_swa_est_krd_chh_geo_ctl_glc_dut_rus_sod_tig_ita_fin_bem_mao_svk_ind_jpn_knd_kor_mcd_arw_tsn_urd_bat_lit_heb_jav_mnd_cze_akn_ukr_amh_fre_rom_swe_por_qcu_nor_prs_pan_yor_gam_afr_anl_bul_mly_ben_moo_slo_zul_tag_tha_sid_tml_igb_cic_aze_eng_grk_tur_tsw_vie_hau_swt_ven_dyu	0.0609117103404445	0.143321604910914	0.886346277185502
512	heb_ben_swt_arw_hau_sid_amh_cze_azi_aze_xho_sun_ewe_hin_mol_bsq_glc_tig_zul_cnt_krd_slo_yor_urd_ven_rom_est_swa_bem_hun_scr_aeg_geo_pan_lat_grk_ger_mlt_owc_nor_fin_cic_mao_mcd_jav_jpn_knd_kor_pol_fre_lda_bos_tag_afr_amr_ind_mnd_ukr_fbf_svk_chh_por_lit_ctl_ita_qcu_swe_rus_bul_moo_gam_guj_wly_spa_mly_prs_dgb_eng_akn_bat_tha_sod_tml_tsn_tsw_tur_dut_alb_uzb_dyu_vie_anl_ses_igb_bam	0.242846263908298	0.572524534361871	0.568348198917803
513	gam_ctl_moo_mcd_owc_wly_aeg_svk_uzb_aze_zul_mao_lda_ita_grk_bsq_guj_sod_akn_cnt_urd_ukr_ewe_ben_bem_pol_fin_tsw_yor_hun_cze_sid_geo_pan_eng_rus_bul_anl_amh_prs_est_tsn_ind_slo_tag_jpn_knd_kor_arw_ger_igb_mol_mly_dut_tig_sun_mnd_lit_ses_krd_heb_bos_fre_por_rom_qcu_afr_hin_nor_cic_amr_scr_mlt_glc_jav_spa_fbf_swe_ven_bat_tha_chh_tml_swa_bam_azi_lat_alb_tur_xho_vie_hau_swt_dgb_dyu	0.188760253679075	0.444642113901871	0.657611480586159
514	sid_bul_tsn_lat_owc_gam_amh_glc_aze_azi_igb_jav_swt_ukr_dut_bsq_por_anl_zul_cnt_krd_rom_tsw_mol_ven_fre_est_ses_dgb_hun_pan_amr_geo_rus_prs_mcd_pol_heb_hau_lit_fin_dyu_bat_alb_ind_jpn_tml_kor_ctl_bos_xho_hin_tag_svk_wly_mly_mnd_ita_fbf_cze_tig_slo_eng_scr_guj_qcu_nor_arw_afr_akn_sod_swe_mlt_ben_sun_grk_lda_ger_bem_mao_tha_chh_knd_cic_moo_uzb_urd_spa_tur_bam_vie_aeg_ewe_yor_swa	-0.458292325885606	-1.08981673826561	0.278609687987745
515	gam_alb_swt_grk_mlt_hau_amh_krd_aze_uzb_fbf_bat_tsn_ita_prs_bsq_mol_sod_bam_cnt_arw_bos_cic_pol_lda_svk_hun_ses_akn_fin_hin_wly_geo_ukr_ctl_rus_urd_owc_amr_ger_est_bem_mao_lat_mly_jpn_knd_kor_eng_lit_ewe_glc_jav_cze_anl_tag_mnd_rom_zul_bul_chh_mcd_afr_ben_slo_qcu_fre_pan_dut_tsw_aeg_por_tig_spa_sun_scr_dgb_swe_xho_ind_tha_heb_tml_swa_dyu_tur_guj_nor_azi_moo_vie_sid_yor_igb_ven	0.249714354816984	0.587651854734199	0.558190181682405
516	amh_rus_xho_ctl_gam_mlt_chh_spa_tur_azi_zul_ind_swa_eng_ger_bsq_svk_wly_lda_cnt_grk_afr_ewe_arw_fbf_ita_est_akn_igb_fin_krd_aeg_geo_lit_hin_nor_prs_owc_hau_mcd_hun_yor_mao_dut_sun_jpn_tml_kor_bul_fre_cic_urd_bat_pol_tig_jav_mnd_swe_moo_scr_heb_ukr_ben_rom_mol_qcu_pan_cze_glc_swt_anl_slo_amr_guj_tag_por_tsw_lat_bem_mly_tha_sid_knd_dyu_bam_uzb_alb_bos_aze_ses_vie_sod_dgb_ven_tsn	0.534275449135573	1.26743392669229	0.208164576159138
517	wly_afr_dyu_rus_owc_mlt_sid_ctl_uzb_aze_tsn_mly_cic_glc_prs_bsq_rom_tig_tsw_mnd_spa_hin_ven_mcd_bam_swe_hun_xho_zul_est_svk_amh_geo_cze_slo_bos_arw_aeg_sod_ger_fin_swt_jav_ukr_sun_jpn_tml_kor_urd_grk_dgb_bul_tag_mol_chh_bat_cnt_pan_ewe_dut_anl_nor_eng_alb_ben_qcu_por_pol_lat_fbf_hau_scr_heb_lit_mao_ita_yor_guj_lda_ind_tha_amr_knd_akn_ses_tur_fre_krd_azi_moo_vie_gam_igb_swa_bem	0.126380920665881	0.297638735270023	0.766642774155788
518	chh_dut_cic_lit_heb_owc_wly_hin_tur_azi_swa_ind_igb_spa_slo_bsq_lat_anl_akn_mnd_rus_mol_tsn_pan_yor_urd_fin_moo_dgb_hun_rom_sod_geo_cze_alb_svk_arw_aeg_amh_bos_est_ewe_sun_ita_mao_jpn_tml_kor_nor_scr_lda_eng_mly_grk_gam_jav_cnt_glc_bam_por_sid_prs_ctl_pol_krd_qcu_bul_afr_ukr_bem_amr_guj_hau_ger_tag_swe_ven_ben_swt_bat_tha_tig_knd_zul_fbf_aze_mcd_fre_uzb_tsw_vie_mlt_dyu_xho_ses	0.0445766046704875	0.10510140243036	0.916521697115179
519	sod_mol_tsw_pol_sid_amr_hau_prs_uzb_azi_bem_ind_yor_cze_scr_bsq_hin_wly_lda_mnd_slo_lat_fbf_arw_ses_ctl_hun_cic_ven_est_ita_tig_geo_krd_fre_alb_mcd_chh_aeg_por_fin_akn_bat_swe_mly_jpn_knd_kor_pan_bos_ewe_urd_sun_lit_amh_mao_cnt_spa_swt_guj_mlt_glc_dut_ukr_grk_qcu_bul_afr_ger_bam_owc_ben_anl_rom_tag_eng_tsn_svk_swa_jav_tha_heb_tml_dgb_xho_aze_rus_nor_tur_dyu_vie_gam_igb_zul_moo	0.0701645891450579	0.164997660367878	0.869303940962691
520	wly_cze_bam_krd_tig_sod_heb_guj_uzb_azi_cic_mly_tsw_alb_bos_bsq_ctl_owc_igb_mnd_nor_por_dyu_eng_moo_arw_hun_zul_ewe_est_dut_amh_geo_prs_ben_glc_hin_sid_anl_grk_fin_xho_tag_pol_bat_jpn_knd_kor_afr_mol_bem_swe_sun_bul_chh_ind_cnt_fre_yor_rus_hau_ita_ger_svk_slo_qcu_spa_rom_pan_akn_gam_ukr_amr_lat_jav_lit_lda_urd_swt_mao_tha_mlt_tml_dgb_tsn_aze_mcd_scr_tur_ven_vie_aeg_ses_swa_fbf	-0.546964453431252	-1.30286095534604	0.195839029089397
521	amr_pan_zul_alb_sid_chh_gam_swe_uzb_tur_dyu_sun_tsn_ben_ger_bsq_prs_mlt_igb_cnt_dut_urd_cic_glc_ewe_cze_est_xho_bam_fin_fre_heb_geo_rus_ita_slo_guj_wly_anl_hin_hun_bem_mly_afr_jav_jpn_knd_kor_spa_bos_dgb_arw_tag_rom_owc_mao_mnd_svk_lda_pol_hau_grk_mol_por_krd_qcu_ukr_lat_lit_ses_aeg_eng_tig_mcd_ind_ctl_fbf_nor_ven_bat_tha_sod_tml_tsw_swt_aze_scr_bul_azi_akn_vie_amh_swa_yor_moo	-0.481075731276512	-1.14374616064641	0.255664399079632
522	tig_por_bem_hin_sid_chh_heb_arw_uzb_azi_ses_tag_dyu_dut_rus_bsq_afr_hau_ewe_cnt_fre_alb_lda_lit_cic_mol_fin_tsw_xho_hun_prs_owc_geo_ctl_svk_ukr_ita_aeg_gam_bos_est_fbf_mao_cze_ind_jpn_tml_kor_swe_slo_dgb_nor_mly_eng_amr_sun_mnd_bul_zul_spa_amh_grk_rom_guj_pan_qcu_lat_glc_pol_swt_sod_ben_mlt_ger_bat_krd_moo_scr_ven_jav_tha_anl_knd_tsn_swa_tur_mcd_urd_aze_yor_vie_wly_bam_akn_igb	-0.424094424827691	-1.00645404999342	0.316808696764714
523	anl_grk_xho_mol_mlt_chh_tig_bul_tur_uzb_ses_mly_cic_prs_lat_bsq_ukr_heb_swt_mnd_pan_urd_tsn_afr_moo_fre_est_dgb_akn_fin_krd_wly_geo_pol_glc_lit_rom_gam_hau_arw_hun_ewe_bat_nor_ind_jpn_knd_kor_por_spa_igb_swe_sun_hin_amh_jav_cnt_rus_fbf_bos_sid_mcd_svk_ctl_ben_qcu_scr_cze_dut_tsw_amr_alb_owc_guj_tag_eng_swa_ita_yor_mao_tha_sod_tml_lda_ven_aze_slo_ger_azi_zul_vie_aeg_bam_dyu_bem	-0.604810226857448	-1.44475948679388	0.151886394945065
524	chh_swe_igb_arw_gam_heb_hau_bul_azi_tur_tsn_sun_yor_pol_alb_bsq_por_mlt_moo_cnt_ukr_grk_dyu_afr_swt_eng_hun_ses_bam_fin_hin_sid_geo_mcd_fre_ita_svk_aeg_tig_ben_est_lda_bat_scr_mly_jpn_tml_kor_prs_glc_tsw_bos_tag_krd_wly_ind_mnd_rus_dgb_slo_amh_nor_cze_rom_mol_qcu_urd_lit_lat_zul_amr_ger_owc_guj_mao_dut_cic_ctl_fbf_jav_tha_anl_knd_akn_swa_aze_pan_spa_uzb_bem_vie_sod_xho_ewe_ven	-0.840053859378727	-2.0330635753721	0.0448964788561479
525	amh_prs_swa_scr_owc_mlt_wly_ben_aze_uzb_moo_jav_dyu_rom_fre_bsq_dut_tig_ewe_cnt_bul_guj_bem_ctl_akn_ger_fin_tsn_bam_hun_ukr_sod_geo_hin_cze_alb_rus_heb_sid_arw_est_dgb_bat_krd_sun_jpn_knd_kor_ita_glc_fbf_pol_tag_lat_anl_mao_mnd_spa_igb_svk_hau_por_urd_nor_slo_qcu_lit_swe_grk_cic_chh_pan_amr_afr_ind_eng_lda_bos_xho_mly_tha_gam_tml_ven_yor_tur_mol_mcd_azi_tsw_vie_aeg_ses_swt_zul	-0.367491645971551	-0.873725003261003	0.384518602377304
526	owc_lit_tsn_krd_anl_chh_hau_slo_azi_aze_fbf_ind_lda_bul_mol_bsq_alb_gam_ses_mnd_bos_ben_zul_eng_cic_ukr_fin_akn_dgb_hun_rus_sid_geo_glc_nor_prs_pan_wly_heb_dut_est_yor_tag_lat_jav_jpn_knd_kor_hin_ger_moo_ita_mao_urd_aeg_bat_cnt_svk_ewe_cze_mlt_swe_afr_fre_scr_qcu_spa_rom_grk_swt_sod_pol_amh_arw_sun_guj_bam_por_bem_mly_tha_tig_tml_xho_tsw_tur_ctl_mcd_uzb_ven_vie_amr_igb_swa_dyu	-0.200952718945319	-0.474386330199715	0.636336426719081
527	amr_cze_zul_grk_anl_amh_wly_swe_azi_tur_bem_jav_bam_scr_mol_bsq_rom_gam_lda_mnd_glc_bos_swa_fre_xho_ita_hun_swt_akn_est_lat_sod_geo_alb_ger_pol_nor_tig_mlt_pan_fin_ven_ind_urd_tag_jpn_knd_kor_spa_eng_ses_arw_mao_por_aeg_sun_cnt_svk_tsn_lit_chh_mcd_ukr_prs_rus_qcu_guj_dut_afr_dgb_hau_slo_owc_krd_mly_bul_yor_ben_ewe_bat_tha_sid_tml_fbf_cic_aze_ctl_hin_uzb_moo_vie_heb_tsw_igb_dyu	0.0260079863645691	0.061204924895823	0.95132734864036
528	anl_eng_yor_spa_gam_wly_hau_mcd_azi_tur_dgb_tag_tsw_fre_mol_bsq_ger_tig_tsn_cnt_nor_krd_moo_prs_ven_lit_est_zul_ses_hun_ukr_chh_geo_bos_ben_hin_arw_amh_sid_grk_fin_cic_mao_scr_bat_jpn_tml_kor_slo_pan_swt_ita_mly_urd_mlt_ind_mnd_cze_lda_por_owc_svk_bul_rom_guj_qcu_rus_swe_pol_akn_aeg_glc_sod_alb_jav_lat_fbf_afr_xho_sun_tha_heb_knd_igb_ewe_uzb_ctl_dut_aze_swa_vie_amr_dyu_bem_bam	-0.331644760712574	-0.785091741518272	0.434395238145148
529	gam_dut_igb_mcd_owc_hau_sid_fre_tur_aze_ses_mao_xho_nor_guj_bsq_grk_wly_moo_cnt_scr_rus_tsn_ukr_tsw_krd_est_lda_fbf_hun_pan_mlt_geo_lat_prs_bos_lit_aeg_sod_ita_fin_ewe_jav_bul_ind_jpn_knd_kor_ger_slo_bam_alb_tag_swe_heb_sun_mnd_spa_swa_glc_amh_svk_urd_mol_pol_qcu_afr_cze_por_zul_chh_arw_amr_eng_mly_ctl_akn_hin_yor_bat_tha_anl_tml_bem_swt_uzb_rom_ben_azi_dyu_vie_tig_cic_dgb_ven	-0.032310489466088	-0.0761364963480173	0.939474053277937
530	mlt_svk_tsw_slo_amh_sod_wly_ger_azi_aze_cic_mly_lda_bul_rus_bsq_ctl_heb_yor_cnt_lit_pan_akn_spa_dgb_grk_fin_zul_ses_est_prs_hau_geo_mol_arw_rom_nor_chh_amr_scr_hun_fbf_mao_ukr_jav_jpn_tml_kor_glc_bos_bem_urd_ind_hin_anl_tag_mnd_dut_ven_afr_owc_guj_mcd_pol_krd_qcu_eng_swe_cze_igb_aeg_ben_gam_alb_bat_fre_xho_lat_moo_sun_tha_sid_knd_bam_tsn_tur_ita_por_uzb_swa_vie_tig_dyu_ewe_swt	-0.0743423661078205	-0.175124536634586	0.861362492855572
531	chh_afr_dgb_ben_sod_heb_owc_bos_tur_aze_lda_ind_tsn_ger_bul_bsq_krd_hau_dyu_mnd_rom_prs_swa_dut_moo_guj_est_bam_fbf_hun_slo_sid_geo_fre_por_cze_mol_amr_tig_urd_fin_igb_tag_grk_mao_jpn_knd_kor_hin_mcd_tsw_pan_mly_ctl_anl_sun_cnt_eng_cic_ita_mlt_ukr_glc_arw_spa_qcu_pol_lit_lat_ses_wly_swe_aeg_alb_bat_svk_zul_rus_xho_jav_tha_gam_tml_akn_yor_uzb_scr_nor_azi_bem_vie_amh_swt_ewe_ven	0.115184047678317	0.271165501431827	0.786864717044612
532	hau_fre_akn_afr_anl_chh_amh_pol_azi_uzb_bem_sun_lda_grk_rus_bsq_spa_gam_cic_mnd_cze_ger_dgb_guj_dyu_ctl_est_swt_ewe_fin_pan_heb_geo_mol_prs_arw_eng_amr_sod_ita_hun_ven_bat_urd_jav_jpn_knd_kor_swe_lit_bam_scr_mao_svk_owc_mly_cnt_rom_moo_hin_wly_ben_bul_slo_dut_qcu_alb_ukr_krd_ses_mlt_mcd_sid_por_ind_bos_xho_glc_yor_tag_tha_aeg_tml_igb_tsw_tur_nor_lat_aze_tsn_vie_tig_zul_swa_fbf	-0.700333000813699	-1.68171630836571	0.0959790734994074
533	amr_ctl_xho_afr_sod_gam_anl_ita_azi_uzb_bam_jav_yor_bul_swe_bsq_urd_hau_dgb_mnd_lit_rus_ven_prs_lda_fre_est_akn_tsw_hun_lat_heb_geo_hin_slo_krd_guj_wly_owc_scr_fin_bem_mao_pan_bat_jpn_knd_kor_ukr_glc_zul_mcd_tag_por_mlt_mly_cnt_grk_dyu_spa_sid_ger_pol_alb_nor_qcu_arw_rom_ben_ses_chh_cze_aeg_mol_ind_bos_fbf_dut_swt_sun_tha_tig_tml_moo_tsn_aze_svk_eng_tur_swa_vie_amh_ewe_cic_igb	-0.405346369678742	-0.961704083058229	0.338692102068492
534	amr_mol_yor_spa_owc_sid_heb_guj_tur_azi_swa_sun_bam_scr_bos_bsq_cze_amh_ses_cnt_ben_krd_fbf_grk_moo_rus_fin_tsn_cic_hun_pol_mlt_geo_rom_slo_ukr_glc_aeg_hau_bul_est_ewe_ind_fre_jav_jpn_knd_kor_swe_dut_igb_hin_bat_svk_anl_tag_mnd_alb_ven_ctl_tig_ger_nor_prs_afr_qcu_eng_urd_pan_akn_gam_por_chh_mcd_mly_lit_dgb_arw_zul_mao_tha_sod_tml_xho_dyu_uzb_lat_ita_aze_lda_vie_wly_swt_tsw_bem	-0.5445228749643	-1.29792229060448	0.197523905553845
535	owc_cze_ewe_lit_hau_anl_mlt_bul_tur_aze_swt_mao_tsw_spa_pol_bsq_fre_heb_ses_mnd_por_grk_bem_slo_bam_ctl_hun_swa_lda_fin_bos_amr_geo_nor_pan_hin_dut_chh_aeg_prs_est_yor_bat_rom_ind_jpn_tml_kor_afr_mcd_fbf_swe_jav_urd_tig_sun_cnt_guj_cic_krd_wly_svk_lat_rus_mol_qcu_alb_ukr_eng_tsn_sid_ben_gam_arw_mly_ita_dyu_ger_xho_tag_tha_amh_knd_dgb_igb_uzb_glc_scr_azi_ven_vie_sod_moo_akn_zul	-1.25508550767936	-3.12609182450882	0.00236403789583696
536	gam_alb_xho_lat_heb_hau_owc_ukr_uzb_azi_moo_ind_igb_hin_pan_bsq_ita_amr_ven_cnt_por_rus_zul_swe_akn_prs_est_bam_fbf_fin_bul_aeg_geo_pol_mcd_glc_ger_tig_chh_scr_hun_dyu_sun_arw_bat_jpn_tml_kor_krd_cze_bem_lit_mao_urd_sid_jav_mnd_fre_swa_rom_mlt_grk_nor_afr_slo_qcu_ctl_eng_guj_tsn_amh_bos_sod_dut_mly_spa_yor_ben_ewe_tag_tha_wly_knd_cic_tsw_tur_svk_mol_aze_dgb_vie_anl_lda_ses_swt	-0.444457695467797	-1.05683536760991	0.293324280832265
537	amh_urd_bam_prs_owc_sod_aeg_afr_uzb_azi_ven_mao_fbf_krd_mcd_bsq_grk_amr_dgb_cnt_cze_bul_akn_ita_dyu_mol_est_igb_moo_hun_rom_chh_geo_ukr_scr_lat_ctl_heb_mlt_glc_fin_zul_jav_por_mly_jpn_tml_kor_lit_arw_ses_guj_ind_spa_gam_bat_mnd_bos_xho_ger_sid_pol_pan_dut_ben_qcu_hin_svk_swe_ewe_anl_nor_hau_fre_sun_alb_swt_eng_bem_tag_tha_wly_knd_tsw_lda_tur_rus_slo_aze_swa_vie_tig_cic_yor_tsn	-0.747535039007391	-1.79443182332289	0.0759934576282557
538	owc_pol_zul_rom_hau_tig_mlt_spa_aze_tur_ewe_ind_igb_por_arw_bsq_ctl_heb_moo_cnt_grk_krd_cic_lat_swt_guj_fin_swa_xho_hun_svk_amr_geo_ger_prs_ben_scr_aeg_amh_slo_est_akn_mao_pan_sun_jpn_tml_kor_hin_lit_tsw_rus_mly_ukr_wly_bat_mnd_swe_lda_bul_sid_nor_cze_fre_mol_qcu_ita_eng_alb_ses_chh_glc_gam_bos_jav_dut_bem_urd_fbf_tag_tha_anl_knd_tsn_dyu_uzb_mcd_afr_azi_dgb_vie_sod_bam_yor_ven	-0.835590393792411	-2.01548241728776	0.0467403003037466
539	sod_guj_tsw_slo_amh_mlt_owc_glc_aze_uzb_zul_bat_ewe_pan_por_bsq_rus_hau_bem_mnd_ben_bul_dyu_hin_cic_pol_fin_ses_bam_hun_lit_heb_geo_urd_swe_nor_rom_sid_amr_eng_est_swt_tag_lat_mly_jpn_knd_kor_spa_cze_igb_dut_mao_arw_gam_jav_cnt_alb_xho_grk_chh_scr_mcd_ctl_krd_qcu_ukr_svk_mol_akn_anl_prs_wly_ita_sun_ger_tsn_fre_ven_ind_tha_tig_tml_swa_dgb_tur_bos_afr_azi_moo_vie_aeg_fbf_yor_lda	-0.427503974297773	-1.01528744757374	0.312602944259067
540	wly_rus_igb_ukr_anl_amr_tig_bul_azi_aze_bam_tag_ses_pol_alb_bsq_ita_owc_dgb_mnd_swe_mcd_tsw_grk_fbf_rom_est_ven_dyu_hun_svk_heb_geo_lat_lit_arw_eng_mlt_amh_hin_fin_lda_mao_spa_bat_jpn_knd_kor_por_afr_tsn_bos_ind_ben_hau_mly_cnt_nor_xho_pan_sid_krd_urd_mol_prs_qcu_slo_fre_ger_swa_aeg_cze_chh_guj_jav_ctl_zul_dut_akn_sun_tha_sod_tml_swt_yor_uzb_glc_scr_tur_ewe_vie_gam_bem_moo_cic	0.463998583237634	1.09955127410277	0.274365881166348
541	tig_pan_cic_grk_aeg_wly_amr_mcd_azi_tur_xho_sun_moo_bul_ukr_bsq_dut_sod_tsn_mnd_mol_pol_zul_slo_tsw_nor_est_lda_dgb_fin_krd_owc_geo_eng_spa_urd_guj_sid_mlt_hin_hun_bem_bat_rom_jav_jpn_knd_kor_rus_prs_ses_por_ind_ben_heb_mly_cnt_arw_swt_lat_anl_ita_swe_scr_fre_qcu_alb_glc_ctl_swa_chh_bos_gam_cze_mao_ger_bam_svk_ven_tag_tha_amh_tml_igb_ewe_aze_lit_afr_uzb_fbf_vie_hau_yor_akn_dyu	0.296421555221136	0.697528991613367	0.487211994064393
542	hau_urd_bem_svk_tig_amr_heb_arw_tur_uzb_yor_bat_igb_krd_bos_bsq_guj_chh_akn_mnd_lat_rom_ewe_por_bam_mcd_est_ven_zul_fin_mol_aeg_geo_swe_eng_prs_pol_sid_owc_slo_hun_fbf_mly_rus_mao_jpn_tml_kor_nor_afr_moo_dut_sun_bul_gam_ind_cnt_ukr_dyu_pan_wly_ctl_fre_spa_glc_qcu_ger_ita_scr_xho_amh_cze_anl_hin_tag_ben_cic_alb_swt_jav_tha_sod_knd_tsw_ses_aze_grk_lit_azi_tsn_vie_mlt_swa_dgb_lda	-0.785711763308413	-1.89027803735962	0.0618347330638002
543	amr_rom_bem_ben_gam_sid_wly_scr_azi_aze_zul_mao_igb_ctl_afr_bsq_lit_hau_ewe_mnd_fre_ukr_bam_lat_fbf_ita_est_moo_tsn_fin_alb_tig_geo_hin_arw_guj_por_owc_amh_ger_hun_akn_jav_urd_bat_jpn_tml_kor_prs_grk_swa_dut_mly_nor_heb_tag_cnt_cze_tsw_pol_aeg_mcd_svk_slo_glc_qcu_pan_bul_swe_xho_chh_eng_mlt_bos_sun_rus_ven_krd_dyu_ind_tha_anl_knd_dgb_ses_tur_spa_mol_uzb_swt_vie_sod_yor_cic_lda	0.317699681103076	0.748391244445959	0.45611269954142
544	mlt_ukr_fbf_arw_chh_sid_owc_ita_uzb_aze_xho_bat_igb_urd_pol_bsq_spa_heb_lda_cnt_rus_mcd_dyu_prs_yor_cze_hun_swa_moo_est_hin_anl_geo_nor_bul_slo_eng_tig_wly_bos_fin_swt_jav_glc_tag_jpn_knd_kor_dut_svk_dgb_grk_sun_alb_sod_ind_mnd_mol_bam_por_amr_lit_swe_rom_krd_qcu_lat_ger_guj_cic_hau_pan_amh_scr_mao_ctl_ses_afr_ven_mly_tha_gam_tml_zul_ewe_azi_ben_fre_tur_bem_vie_aeg_tsn_tsw_akn	-0.60097679054764	-1.43696799513831	0.154082947780125
545	gam_ger_ses_ben_wly_sid_aeg_prs_azi_aze_zul_jav_fbf_eng_rus_bsq_swe_anl_moo_cnt_krd_slo_ewe_bul_tsw_ita_hun_igb_akn_fin_lat_hau_geo_svk_rom_spa_cze_sod_owc_por_est_bem_sun_arw_mly_jpn_tml_kor_ctl_hin_dyu_nor_tag_glc_tig_mao_mnd_pan_ven_mcd_chh_scr_alb_bos_urd_qcu_mol_grk_afr_bam_heb_lit_mlt_dut_ind_fre_cic_ukr_yor_bat_tha_amr_knd_swt_tsn_tur_pol_guj_uzb_dgb_vie_amh_lda_xho_swa	0.383943242697096	0.906771089967844	0.366871346027741
546	heb_cze_bem_mcd_amh_owc_wly_scr_uzb_azi_dyu_mly_xho_ukr_fre_bsq_rom_gam_akn_mnd_swe_ita_yor_bos_bam_bul_hun_ewe_lda_fin_glc_sod_geo_urd_ger_mol_lit_aeg_mlt_lat_est_fbf_tag_svk_jav_jpn_tml_kor_guj_eng_swt_nor_sun_alb_anl_bat_cnt_dut_tsw_rus_tig_por_spa_slo_afr_qcu_pol_krd_pan_ven_hau_arw_sid_hin_ind_grk_tsn_ben_igb_mao_tha_amr_knd_moo_swa_tur_prs_ctl_aze_cic_vie_chh_ses_zul_dgb	-0.262728685502768	-0.621306341289295	0.535918030279431
547	hau_svk_bam_krd_tig_sod_gam_swe_aze_tur_ven_ind_ses_slo_nor_bsq_urd_anl_zul_mnd_ctl_por_tsn_bul_yor_spa_hun_swt_ewe_fin_ukr_heb_geo_bos_arw_rus_ben_aeg_owc_scr_est_akn_bat_alb_tag_jpn_tml_kor_cze_rom_fbf_dut_jav_mol_chh_sun_cnt_glc_dyu_grk_wly_pan_lit_mcd_pol_qcu_lat_afr_prs_dgb_amh_guj_sid_fre_mao_ger_cic_ita_lda_mly_tha_mlt_knd_swa_xho_uzb_eng_hin_azi_tsw_vie_amr_bem_moo_igb	-1.11000177207342	-2.72276749351118	0.00773078138880793
548	wly_slo_zul_mol_chh_owc_gam_cze_uzb_tur_ses_mao_swt_ukr_arw_bsq_scr_heb_ven_cnt_eng_ita_swa_guj_fbf_alb_est_lda_bem_hun_rus_aeg_geo_rom_bos_ctl_dut_hau_anl_ben_fin_tsw_sun_grk_jav_jpn_knd_kor_hin_lat_tsn_urd_mly_ger_sid_bat_mnd_prs_bam_glc_amh_swe_pan_bul_fre_qcu_lit_svk_por_cic_mlt_afr_tig_krd_ind_pol_akn_spa_ewe_tag_tha_amr_tml_dyu_igb_azi_nor_mcd_aze_moo_vie_sod_dgb_yor_xho	-1.01192782604013	-2.47613141824181	0.015090092321549
549	heb_ger_tsw_por_mlt_anl_aeg_urd_aze_azi_moo_jav_dyu_ukr_svk_bsq_ben_sod_zul_mnd_lat_glc_ewe_alb_dgb_arw_hun_lda_igb_est_krd_sid_geo_mol_cze_rus_ita_owc_tig_grk_fin_xho_bat_prs_sun_jpn_knd_kor_mcd_rom_bem_pol_mao_slo_gam_mly_cnt_ctl_swa_guj_wly_bul_swe_fre_pan_qcu_spa_afr_nor_ses_chh_lit_amr_scr_tag_hin_ven_bos_bam_ind_tha_amh_tml_fbf_swt_uzb_dut_eng_tur_akn_vie_hau_yor_tsn_cic	-0.797911177995822	-1.92229203413485	0.0576297276407211
550	anl_alb_fbf_ben_hau_gam_sid_lat_tur_uzb_akn_sun_yor_afr_bos_bsq_guj_mlt_ven_cnt_ger_swe_moo_fre_bam_slo_est_ses_cic_hun_ita_amr_geo_krd_scr_bul_glc_owc_aeg_arw_fin_bem_ind_svk_bat_jpn_tml_kor_grk_rus_xho_nor_tag_pan_sod_mly_mnd_por_igb_ctl_tig_spa_mcd_eng_dut_qcu_hin_pol_cze_tsw_heb_prs_wly_lit_jav_urd_ewe_rom_dyu_mao_tha_amh_knd_swt_dgb_azi_ukr_mol_aze_zul_vie_chh_swa_tsn_lda	-0.594853022375168	-1.42213600625288	0.158332033229144
551	chh_ukr_ses_pan_tig_amh_heb_rus_azi_uzb_lda_bat_dgb_rom_swe_bsq_hin_mlt_moo_mnd_nor_pol_fbf_ita_yor_mol_fin_ewe_bem_est_ger_gam_geo_afr_prs_svk_ctl_anl_amr_lit_hun_xho_jav_alb_tag_jpn_tml_kor_dut_bos_tsn_grk_mly_bul_sid_ind_cnt_lat_bam_ben_sod_scr_mcd_eng_glc_qcu_cze_guj_slo_cic_aeg_por_owc_krd_mao_fre_igb_spa_swt_sun_tha_hau_knd_akn_swa_tur_urd_arw_aze_ven_vie_wly_dyu_tsw_zul	-0.524510223605511	-1.24815882587554	0.215106207882212
552	wly_guj_swt_krd_anl_sid_amh_arw_uzb_azi_dyu_mao_swa_ger_cze_bsq_bul_owc_zul_mnd_grk_slo_ewe_glc_bem_lit_est_moo_cic_fin_rus_gam_geo_pol_ctl_por_rom_hau_aeg_pan_hun_bam_tag_mol_ind_jpn_tml_kor_alb_afr_tsn_ita_jav_svk_mlt_bat_cnt_mcd_ven_urd_heb_hin_nor_ukr_eng_qcu_spa_fre_swe_akn_amr_dut_sod_bos_mly_lat_xho_prs_igb_sun_tha_tig_knd_ses_dgb_tur_ben_scr_aze_yor_vie_chh_tsw_fbf_lda	0.372927364877428	0.878612958226723	0.381875578993454
553	wly_swe_dgb_krd_gam_sid_owc_scr_azi_tur_dyu_bat_tsw_ita_glc_bsq_prs_chh_fbf_cnt_grk_fre_lda_svk_ven_hin_fin_tsn_igb_est_eng_amr_geo_guj_mol_urd_por_sod_anl_arw_hun_xho_mly_spa_mao_jpn_knd_kor_lit_pan_bem_rom_tag_dut_aeg_jav_mnd_rus_cic_nor_hau_ctl_pol_mcd_ben_qcu_cze_slo_ukr_ewe_mlt_lat_tig_ger_sun_afr_moo_bos_yor_ind_tha_amh_tml_bam_swa_aze_alb_bul_uzb_zul_vie_heb_swt_ses_akn	0.0406717720000277	0.0957875440053378	0.923895413550529
554	gam_ger_akn_grk_amr_sid_tig_slo_uzb_azi_tsn_mao_dgb_urd_arw_bsq_ben_hau_tsw_cnt_prs_mcd_ses_por_cic_glc_hun_zul_igb_fin_bul_amh_geo_rus_lat_krd_rom_anl_owc_pan_est_xho_ind_eng_tag_jpn_knd_kor_fre_hin_bam_dut_jav_cze_aeg_mly_mnd_guj_bem_spa_heb_bos_ctl_svk_pol_qcu_ita_alb_scr_swa_chh_nor_sod_lit_bat_afr_fbf_ukr_swt_sun_tha_mlt_tml_lda_yor_tur_swe_mol_aze_ewe_vie_wly_moo_dyu_ven	0.362762306661355	0.85435139068134	0.395105745383474
555	gam_ben_akn_mcd_mlt_tig_aeg_krd_uzb_tur_yor_mao_ses_fre_slo_bsq_lat_owc_swa_mnd_ukr_por_swt_ger_ven_cze_est_ewe_moo_hun_rus_amh_geo_hin_urd_lit_afr_amr_hau_pol_fin_tsw_ind_bul_bat_jpn_tml_kor_pan_glc_dgb_rom_tag_grk_sod_mly_cnt_mol_tsn_swe_sid_eng_alb_nor_arw_qcu_svk_ctl_bos_xho_wly_prs_chh_spa_sun_dut_bem_scr_igb_jav_tha_heb_knd_lda_cic_azi_ita_guj_aze_fbf_vie_anl_zul_dyu_bam	-0.880494024188492	-2.13428055159623	0.0354501227951871
556	sod_bos_bem_arw_gam_heb_owc_rus_tur_azi_dyu_jav_swa_eng_fre_bsq_grk_chh_lda_mnd_nor_scr_bam_ben_xho_ita_fin_moo_zul_est_por_wly_geo_pan_cze_alb_guj_amr_sid_afr_hun_dgb_bat_mol_mly_jpn_knd_kor_ger_slo_ses_glc_ind_mcd_amh_sun_cnt_ctl_fbf_spa_aeg_ukr_pol_bul_hin_qcu_urd_krd_swe_swt_hau_lat_tig_dut_mao_prs_tsn_svk_cic_tag_tha_mlt_tml_igb_ven_aze_rom_lit_uzb_yor_vie_anl_tsw_akn_ewe	-0.297610398086587	-0.705082307901146	0.482521199687441
557	wly_mol_tsn_bos_hau_sod_mlt_krd_tur_aze_igb_jav_swa_spa_grk_bsq_rus_aeg_xho_cnt_por_hin_zul_svk_lda_ger_fin_ven_yor_est_alb_gam_geo_lat_slo_ita_fre_anl_owc_ukr_hun_ses_sun_ben_mly_jpn_knd_kor_guj_swe_fbf_pol_mao_pan_chh_tag_mnd_afr_dyu_mcd_sid_rom_eng_prs_scr_qcu_ctl_nor_arw_swt_amr_cze_amh_urd_ind_bul_bem_glc_moo_bat_tha_heb_tml_ewe_bam_uzb_lit_dut_azi_tsw_vie_tig_akn_cic_dgb	-0.534042876252409	-1.27278637675659	0.206266572075744
558	chh_mcd_tsn_afr_sod_aeg_wly_bul_aze_tur_yor_sun_akn_ita_glc_bsq_hin_sid_igb_mnd_scr_urd_cic_grk_dyu_prs_fin_ewe_zul_est_mol_amh_geo_lat_por_dut_ukr_owc_gam_nor_hun_ses_jav_ctl_tag_jpn_tml_kor_spa_krd_swa_fre_mly_lit_heb_bat_cnt_pan_xho_rus_anl_slo_alb_swe_rom_qcu_guj_arw_ben_tsw_tig_eng_hau_pol_ind_cze_bem_bos_ven_mao_tha_amr_knd_bam_fbf_azi_svk_ger_uzb_swt_vie_mlt_dgb_lda_moo	0.0823079191592132	0.193776726596721	0.846773327261679
559	tig_slo_fbf_nor_aeg_amh_heb_cze_tur_aze_ewe_tag_dgb_glc_fre_bsq_eng_amr_moo_cnt_mcd_alb_lda_prs_bam_lat_fin_ven_dyu_hun_swe_anl_geo_rus_pol_afr_bul_gam_hau_ben_est_ses_bat_bos_mao_jpn_knd_kor_pan_arw_xho_ukr_ind_por_mlt_mly_mnd_ita_cic_grk_owc_svk_ger_scr_spa_qcu_hin_rom_urd_akn_sid_lit_sod_dut_sun_ctl_igb_guj_tsn_jav_tha_wly_tml_swa_swt_azi_krd_mol_uzb_zul_vie_chh_yor_tsw_bem	-0.0313684147087213	-0.073840879731021	0.941295589082225
560	sod_pan_xho_rus_tig_hau_sid_krd_aze_tur_yor_tag_swt_cze_ukr_bsq_rom_gam_bam_cnt_prs_svk_igb_lat_zul_mcd_hun_dyu_ewe_est_ger_heb_geo_pol_afr_ben_mol_amh_wly_scr_fin_ven_mly_por_bat_jpn_knd_kor_bos_eng_moo_dut_sun_urd_anl_jav_mnd_glc_bem_hin_owc_bul_nor_fre_alb_qcu_ctl_ita_slo_fbf_chh_lit_aeg_guj_ind_swe_tsn_arw_tsw_mao_tha_amr_tml_akn_ses_uzb_grk_spa_azi_lda_vie_mlt_swa_dgb_cic	0.156679105540267	0.368937557259759	0.713012871551926
561	sod_bos_fbf_ukr_gam_mlt_tig_por_tur_uzb_dgb_bat_ewe_ben_grk_bsq_prs_wly_dyu_cnt_cze_arw_lda_glc_xho_mol_est_cic_moo_hun_ger_amr_geo_lit_ctl_rus_urd_chh_aeg_krd_fin_igb_jav_dut_mly_jpn_knd_kor_slo_alb_tsw_pan_mao_rom_anl_sun_mnd_svk_ven_lat_sid_guj_ita_bul_spa_qcu_swe_afr_scr_swa_hau_eng_heb_nor_ind_mcd_akn_hin_swt_tag_tha_owc_tml_bam_bem_aze_fre_pol_azi_ses_vie_amh_zul_tsn_yor	-0.176635970737829	-0.416735926595208	0.67783188179786
562	amh_swe_igb_por_owc_tig_sid_spa_azi_tur_swt_jav_yor_lat_ita_bsq_lit_heb_bam_cnt_cze_svk_tsw_dut_ewe_prs_est_tsn_xho_fin_krd_amr_geo_bul_mcd_ukr_urd_aeg_anl_arw_hun_dgb_mao_guj_mly_jpn_tml_kor_grk_scr_lda_glc_sun_ctl_mlt_ind_mnd_bos_bem_rom_chh_pol_ben_mol_alb_qcu_nor_slo_afr_cic_hau_fre_gam_rus_bat_pan_akn_ger_zul_tag_tha_sod_knd_moo_fbf_uzb_eng_hin_aze_swa_vie_wly_ven_dyu_ses	-0.70211279945897	-1.68388990261931	0.095556705604986
563	mlt_ctl_moo_eng_tig_sid_owc_afr_uzb_tur_tsn_sun_ses_mcd_rus_bsq_ben_heb_cic_mnd_scr_por_tsw_guj_bem_alb_fin_igb_bam_hun_ukr_wly_geo_pol_krd_rom_glc_amh_chh_lat_est_lda_jav_spa_mao_jpn_tml_kor_arw_lit_ewe_ger_bat_hin_hau_mly_cnt_fre_akn_mol_aeg_nor_slo_ita_urd_qcu_dut_grk_pan_yor_amr_prs_anl_bul_tag_cze_dgb_bos_swt_ind_tha_gam_knd_swa_ven_aze_swe_svk_azi_xho_vie_sod_dyu_zul_fbf	0.780193534240603	1.85011543098039	0.0674721472547499
564	sod_ita_bam_dut_wly_amh_sid_glc_tur_uzb_ewe_bat_swt_krd_scr_bsq_pol_amr_tsw_cnt_hin_guj_bem_svk_zul_prs_hun_xho_tsn_est_pan_hau_geo_lit_lat_por_mol_mlt_heb_rus_fin_moo_jav_eng_sun_jpn_knd_kor_bos_bul_dgb_rom_mao_slo_aeg_tag_mnd_ctl_igb_ben_tig_fre_mcd_nor_arw_qcu_alb_spa_ukr_akn_owc_afr_anl_swe_mly_ger_swa_grk_ses_ind_tha_gam_tml_cic_ven_azi_cze_urd_aze_lda_vie_chh_fbf_yor_dyu	0.198834790058641	0.467780758013435	0.641035725518333
565	chh_rom_xho_dut_hau_mlt_owc_lat_aze_tur_dyu_mly_ewe_prs_fre_bsq_bul_gam_igb_mnd_pan_por_akn_alb_bam_ctl_est_moo_swt_hun_spa_wly_geo_svk_mcd_urd_eng_amh_heb_scr_fin_bem_jav_rus_sun_jpn_tml_kor_pol_swe_tsw_krd_ind_bos_sid_mao_cnt_guj_fbf_hin_sod_grk_glc_cze_ukr_qcu_nor_lit_ita_yor_tig_ger_aeg_afr_bat_mol_lda_ben_swa_tag_tha_amr_knd_cic_tsn_azi_arw_slo_uzb_ses_vie_anl_ven_zul_dgb	-0.608399866916316	-1.45458514350926	0.14915101416601
566	gam_ita_igb_spa_mlt_tig_sid_lit_aze_uzb_tsn_mao_dyu_pol_por_bsq_ger_chh_bam_cnt_slo_grk_ses_rus_tsw_mcd_est_yor_ven_fin_dut_aeg_geo_cze_ukr_ctl_krd_anl_wly_afr_hun_dgb_mly_glc_ind_jpn_tml_kor_urd_swe_zul_hin_jav_eng_owc_bat_mnd_mol_moo_ben_heb_bos_alb_svk_lat_qcu_guj_arw_rom_akn_amh_bul_sod_prs_tag_fre_xho_scr_fbf_sun_tha_amr_knd_cic_swa_tur_nor_pan_azi_swt_vie_hau_lda_ewe_bem	0.0901542668076607	0.21272713358438	0.832005391609963
567	anl_cze_bem_mcd_sod_amh_aeg_pan_uzb_azi_swt_ind_ven_ukr_lit_bsq_hin_amr_fbf_cnt_alb_slo_swa_grk_dgb_bos_est_akn_tsw_hun_glc_chh_geo_lat_ctl_guj_scr_hau_owc_prs_fin_xho_sun_krd_mly_jpn_tml_kor_arw_rom_bam_nor_bat_pol_sid_mao_mnd_swe_lda_ben_tig_spa_rus_fre_urd_qcu_mol_eng_dut_yor_wly_ger_mlt_afr_tag_bul_ewe_por_moo_jav_tha_gam_knd_dyu_tsn_tur_ita_svk_aze_cic_vie_heb_ses_igb_zul	-0.430967628641072	-1.02293457592858	0.308992313017941
568	owc_ctl_zul_mcd_aeg_sid_chh_bul_azi_uzb_fbf_mly_akn_prs_nor_bsq_slo_heb_bem_cnt_lit_grk_ewe_spa_tsw_mol_hun_bam_igb_est_hin_amh_geo_ger_svk_alb_por_amr_anl_krd_fin_dyu_ind_swe_bat_jpn_tml_kor_pan_bos_xho_ben_mao_ita_tig_jav_mnd_afr_ses_ukr_hau_dut_eng_cze_lat_qcu_fre_rom_scr_swa_sod_glc_mlt_pol_sun_urd_cic_rus_lda_tag_tha_wly_knd_yor_dgb_aze_arw_guj_tur_swt_vie_gam_ven_moo_tsn	0.034686071303187	0.0816436096134022	0.935105575297097
569	amh_por_ses_ctl_amr_hau_anl_rus_aze_tur_akn_jav_xho_bos_cze_bsq_swe_tig_bem_mnd_afr_hin_zul_mcd_ewe_mol_hun_yor_fbf_est_fre_aeg_geo_ger_arw_guj_ben_chh_heb_svk_fin_swt_mao_pol_mly_jpn_tml_kor_lit_rom_dyu_alb_ind_eng_sod_bat_cnt_dut_igb_prs_sid_pan_glc_slo_urd_qcu_lat_bul_ita_moo_owc_nor_wly_grk_tag_scr_bam_ukr_lda_sun_tha_gam_knd_dgb_tsw_uzb_spa_krd_azi_tsn_vie_mlt_ven_cic_swa	-0.721836654975325	-1.73419124567605	0.0861976582954882
570	mlt_pan_dgb_por_anl_hau_tig_rom_tur_uzb_dyu_mly_cic_arw_ger_bsq_lit_gam_ewe_mnd_dut_bos_moo_ukr_tsw_fre_hun_yor_fbf_fin_bul_wly_geo_cze_rus_guj_grk_chh_aeg_krd_est_tsn_ind_ita_sun_jpn_knd_kor_mol_glc_zul_spa_bat_pol_heb_mao_cnt_svk_swa_alb_amh_afr_swe_nor_ben_qcu_prs_mcd_slo_igb_sod_lat_sid_ctl_jav_scr_bam_urd_ven_tag_tha_owc_tml_lda_akn_azi_hin_eng_aze_xho_vie_amr_swt_ses_bem	0.104200414979744	0.245134371879404	0.806892494080349
571	aeg_ctl_xho_rus_amh_mlt_gam_pan_azi_tur_bam_jav_ven_scr_krd_bsq_lit_sod_igb_mnd_nor_ben_dgb_bul_yor_grk_est_lda_tsw_hun_eng_wly_geo_bos_hin_pol_dut_chh_amr_slo_fin_zul_tag_lat_sun_jpn_knd_kor_swe_svk_swt_urd_mly_arw_tig_ind_cnt_cze_fbf_mcd_hau_ukr_afr_por_spa_qcu_alb_fre_ger_akn_owc_guj_heb_prs_bat_ita_moo_mol_swa_mao_tha_sid_tml_bem_tsn_uzb_glc_rom_aze_ewe_vie_anl_cic_ses_dyu	-0.379918305447584	-0.900019231065792	0.370434649714707
572	hau_dut_swa_lit_owc_wly_chh_glc_aze_uzb_yor_jav_zul_rom_ger_bsq_svk_amr_tsn_cnt_pan_arw_bem_ben_bam_alb_est_dyu_cic_hun_nor_aeg_geo_spa_guj_krd_mol_heb_sid_ita_fin_akn_mly_rus_bat_jpn_knd_kor_cze_swe_ses_mcd_ind_lat_amh_tag_mnd_eng_dgb_scr_tig_pol_hin_bos_prs_qcu_fre_ukr_afr_lda_gam_urd_sod_slo_mao_grk_ewe_bul_swt_sun_tha_mlt_tml_ven_xho_tur_ctl_por_azi_moo_vie_anl_igb_tsw_fbf	-0.805494207471768	-1.94273085884441	0.0550734947810677
573	sod_por_bem_krd_sid_wly_anl_rom_tur_azi_fbf_jav_tsw_pan_alb_bsq_scr_aeg_swt_mnd_ctl_mol_bam_guj_tsn_bul_est_lda_dgb_fin_lat_gam_geo_ukr_afr_hin_cze_amr_tig_ger_hun_ven_bat_arw_tag_jpn_tml_kor_swe_dut_moo_bos_ind_grk_amh_mly_cnt_glc_swa_spa_mlt_lit_rus_urd_ben_qcu_prs_ita_slo_cic_owc_fre_hau_mcd_sun_eng_xho_pol_zul_mao_tha_chh_knd_dyu_ses_uzb_nor_svk_aze_yor_vie_heb_igb_akn_ewe	-0.519738136232181	-1.23699119512841	0.21920483490391
574	gam_mcd_ewe_glc_tig_mlt_wly_svk_uzb_azi_yor_sun_cic_fre_arw_bsq_pan_chh_tsw_cnt_bos_afr_dgb_cze_fbf_lat_hun_ven_xho_fin_dut_sid_geo_rus_rom_spa_nor_amh_amr_bul_est_ses_ind_ita_mao_jpn_knd_kor_urd_prs_bem_ben_jav_eng_aeg_tag_mnd_ukr_swt_krd_anl_por_lit_hin_alb_qcu_ger_mol_grk_zul_heb_slo_hau_swe_bat_ctl_swa_guj_bam_mly_tha_owc_tml_dyu_igb_tur_pol_scr_aze_lda_vie_sod_moo_akn_tsn	0.36477741766573	0.860414570751923	0.39177328738652
575	sod_nor_ewe_por_gam_aeg_amr_cze_aze_azi_igb_mly_cic_prs_mcd_bsq_arw_tig_lda_mnd_afr_ita_fbf_scr_ven_rus_fin_akn_xho_hun_bos_owc_geo_lit_dut_swe_glc_wly_mlt_pol_est_zul_ind_alb_tag_jpn_knd_kor_spa_ger_dgb_krd_sun_svk_chh_bat_cnt_hin_yor_lat_heb_guj_rom_ctl_urd_qcu_ben_ukr_mol_moo_anl_fre_amh_grk_jav_bul_swt_eng_bam_mao_tha_sid_tml_tsw_swa_tur_pan_slo_uzb_tsn_vie_hau_ses_dyu_bem	-0.10653365220271	-0.251329792497269	0.802113649172112
576	chh_lit_fbf_bul_owc_sid_anl_rom_azi_aze_ven_tag_swa_svk_nor_bsq_pol_amr_tsw_cnt_mcd_spa_cic_ctl_bem_slo_est_tsn_swt_hun_scr_amh_geo_krd_ger_swe_grk_aeg_mlt_fre_fin_lda_bat_alb_ind_jpn_knd_kor_afr_ukr_moo_arw_mao_eng_gam_jav_mnd_cze_igb_mol_hau_lat_bos_ben_por_qcu_urd_hin_dut_zul_tig_ita_sod_guj_mly_pan_xho_prs_ses_sun_tha_heb_tml_akn_dgb_tur_glc_rus_uzb_bam_vie_wly_dyu_ewe_yor	-0.710247203350224	-1.70329728400023	0.0918521757403463
577	hau_mol_moo_eng_amr_mlt_anl_mcd_uzb_tur_bem_mly_dgb_rus_alb_bsq_ctl_owc_ven_cnt_rom_por_yor_bul_bam_ger_est_dyu_tsw_hun_hin_sod_geo_dut_ben_prs_lat_tig_sid_pol_fin_akn_bat_spa_sun_jpn_tml_kor_guj_krd_cic_cze_jav_svk_chh_tag_mnd_ita_ewe_urd_amh_afr_scr_slo_bos_qcu_arw_glc_nor_igb_wly_lit_gam_grk_ind_pan_lda_fre_ses_mao_tha_heb_knd_tsn_fbf_azi_ukr_swe_aze_zul_vie_aeg_swa_swt_xho	-0.565943556688238	-1.34946102633916	0.180464911599057
578	owc_grk_lda_dut_amh_chh_wly_ben_tur_uzb_zul_mao_ven_urd_svk_bsq_ctl_anl_cic_mnd_por_pan_akn_slo_fbf_rom_fin_igb_yor_hun_guj_mlt_geo_eng_bul_alb_mcd_sid_amr_scr_est_xho_ind_glc_sun_jpn_knd_kor_rus_spa_dgb_ger_bat_krd_heb_mly_cnt_lit_tsw_swe_gam_ita_hin_pol_nor_qcu_mol_fre_prs_tsn_aeg_arw_tig_cze_jav_afr_swt_ukr_bam_tag_tha_sod_tml_moo_dyu_azi_bos_lat_aze_swa_vie_hau_ewe_ses_bem	-0.192769352807853	-0.4549050964192	0.65023766136348
579	owc_por_tsn_mcd_hau_chh_amh_ita_uzb_aze_tsw_sun_ewe_afr_ben_bsq_guj_tig_swt_mnd_spa_svk_cic_grk_igb_scr_fin_ses_moo_hun_lat_sid_geo_rus_ukr_eng_lit_mlt_gam_glc_est_yor_bat_pan_ind_jpn_knd_kor_rom_krd_dyu_bul_mao_mol_aeg_tag_cnt_prs_dgb_hin_anl_fre_pol_alb_ger_qcu_arw_nor_cze_bam_heb_dut_wly_swe_jav_slo_zul_urd_swa_mly_tha_sod_tml_bem_xho_azi_ctl_bos_tur_lda_vie_amr_ven_akn_fbf	0.667888786541665	1.58531906796363	0.116288471174525
580	aeg_fre_moo_slo_owc_tig_sid_krd_tur_azi_fbf_mly_xho_mol_rom_bsq_por_wly_lda_mnd_cze_hin_akn_ger_yor_guj_est_tsw_dgb_hun_ben_hau_geo_scr_ctl_spa_afr_heb_amh_urd_fin_ses_ind_grk_tag_jpn_knd_kor_bul_prs_bam_glc_jav_bos_chh_bat_cnt_mcd_dyu_pol_mlt_lit_svk_eng_arw_qcu_dut_lat_alb_tsn_gam_nor_sod_ita_sun_swe_zul_pan_swa_mao_tha_amr_tml_bem_swt_uzb_ukr_rus_aze_igb_vie_anl_ewe_cic_ven	-0.818452265758151	-1.97741445100472	0.0509555298569769
581	hau_spa_fbf_pol_chh_mlt_sid_rus_azi_aze_ses_bat_tsn_por_prs_bsq_mol_heb_moo_cnt_bul_lit_yor_rom_zul_alb_fin_igb_xho_est_arw_amh_geo_krd_dut_pan_fre_sod_anl_grk_hun_ewe_sun_eng_ind_jpn_knd_kor_glc_svk_ven_ben_mao_bos_amr_tag_mnd_ctl_dgb_mcd_owc_hin_ger_slo_cze_qcu_afr_guj_swe_lda_wly_lat_gam_urd_jav_scr_cic_nor_swt_mly_tha_aeg_tml_dyu_bam_tur_ita_ukr_uzb_bem_vie_tig_swa_tsw_akn	-0.496013907803011	-1.17906312513608	0.241380725751675
582	sid_ctl_fbf_hin_anl_amr_gam_arw_tur_azi_zul_sun_bem_grk_scr_bsq_fre_chh_bam_mnd_slo_guj_yor_pol_ses_rus_hun_ewe_akn_est_mcd_owc_geo_ita_ben_lat_afr_sod_mlt_svk_fin_tsw_jav_alb_mly_jpn_tml_kor_rom_urd_ven_lit_mao_mol_tig_bat_cnt_eng_dyu_spa_wly_ger_bos_swe_dut_qcu_cze_bul_por_cic_heb_krd_hau_pan_tag_nor_swt_prs_lda_ind_tha_aeg_knd_swa_tsn_aze_glc_ukr_uzb_xho_vie_amh_igb_moo_dgb	0.0960520122538929	0.226000577745389	0.821696918745544
583	tig_ctl_yor_mcd_chh_sod_gam_lat_azi_uzb_bam_sun_ven_mol_krd_bsq_urd_amr_cic_cnt_ita_scr_tsn_grk_ses_bul_fin_dyu_swt_hun_alb_amh_geo_rus_dut_ben_spa_owc_heb_afr_est_tsw_mly_ger_tag_jpn_knd_kor_svk_prs_fbf_fre_mao_swe_mlt_bat_mnd_nor_ewe_bos_wly_lit_pol_ukr_hin_qcu_arw_glc_slo_swa_anl_cze_aeg_eng_jav_por_lda_pan_moo_ind_tha_sid_tml_xho_igb_tur_guj_rom_aze_bem_vie_hau_zul_dgb_akn	0.475689023201434	1.12243203914233	0.264568269246157
584	amr_ctl_tsw_hin_tig_wly_amh_ger_uzb_aze_xho_jav_ses_bul_swe_bsq_ben_anl_moo_mnd_arw_fre_akn_bos_igb_glc_est_bam_yor_hun_ukr_heb_geo_afr_pan_lit_krd_sod_gam_nor_fin_dyu_mao_cze_tag_jpn_tml_kor_rus_guj_zul_grk_sun_spa_chh_mly_cnt_slo_tsn_por_hau_dut_svk_ita_lat_qcu_prs_mcd_urd_swt_sid_pol_owc_scr_bat_mol_swa_eng_fbf_ind_tha_aeg_knd_lda_ven_azi_rom_alb_tur_bem_vie_mlt_dgb_cic_ewe	-0.735127587814721	-1.76887617445318	0.0801930823692465
585	sid_bos_xho_bul_amh_aeg_amr_spa_uzb_azi_tsn_jav_yor_svk_scr_bsq_hin_gam_swt_mnd_lat_slo_ven_glc_igb_por_est_moo_swa_fin_rus_chh_geo_ita_pol_prs_cze_heb_mlt_lit_hun_ses_sun_guj_ind_jpn_tml_kor_ukr_ger_dyu_mol_mly_ben_wly_bat_cnt_rom_bam_nor_sod_swe_fre_grk_arw_qcu_eng_ctl_dut_lda_owc_mcd_hau_afr_tag_alb_tsw_urd_cic_mao_tha_anl_knd_fbf_zul_tur_krd_pan_aze_ewe_vie_tig_dgb_akn_bem	-0.869119627805971	-2.10388060817946	0.0380874902034297
586	chh_eng_ewe_lit_wly_aeg_sod_fre_tur_azi_ven_bat_igb_por_prs_bsq_mcd_amh_tsw_mnd_mol_afr_zul_dut_akn_nor_hun_swt_cic_est_arw_gam_geo_krd_scr_swe_ctl_mlt_heb_cze_fin_xho_mly_urd_ind_jpn_tml_kor_ukr_slo_swa_spa_mao_bul_amr_sun_cnt_alb_fbf_rom_anl_lat_bos_ben_ger_qcu_pan_svk_guj_lda_hau_ita_owc_hin_jav_glc_moo_pol_bem_tag_tha_sid_knd_dyu_ses_uzb_grk_rus_aze_bam_vie_tig_yor_tsn_dgb	0.241398790816692	0.568556200672024	0.571027739510635
587	wly_ita_dgb_lit_sid_aeg_mlt_ctl_tur_azi_igb_ind_xho_pan_grk_bsq_ukr_heb_zul_cnt_scr_dut_ewe_guj_fbf_arw_est_ven_moo_fin_glc_hau_geo_cze_fre_urd_rom_amh_sod_rus_hun_yor_jav_afr_bat_jpn_tml_kor_svk_pol_tsn_swe_sun_mcd_amr_mly_mnd_krd_lda_mol_anl_hin_bul_alb_slo_qcu_ben_bos_spa_dyu_chh_eng_tig_ger_mao_por_bam_prs_bem_tag_tha_owc_knd_akn_swt_aze_nor_lat_uzb_ses_vie_gam_tsw_cic_swa	-0.306004415075383	-0.724247358893469	0.470731940158967
588	gam_ben_moo_cze_sid_mlt_wly_mol_uzb_azi_ewe_sun_bem_bul_arw_bsq_rus_tig_cic_mnd_grk_afr_tsn_nor_zul_pol_est_yor_fbf_hun_urd_chh_geo_scr_swe_alb_spa_hau_anl_ukr_fin_dgb_mly_mcd_mao_jpn_tml_kor_lat_hin_xho_lit_jav_ger_amr_ind_cnt_prs_igb_dut_sod_ctl_ita_glc_por_qcu_rom_guj_pan_ses_aeg_slo_amh_fre_tag_svk_tsw_eng_akn_bat_tha_owc_knd_swt_ven_tur_bos_krd_aze_bam_vie_heb_swa_lda_dyu	-0.112397431992082	-0.265042167998137	0.791563546573548
589	amh_por_moo_pol_wly_hau_heb_rom_aze_tur_fbf_bat_bem_spa_lat_bsq_grk_mlt_cic_mnd_eng_dut_ses_ger_igb_prs_hun_bam_swa_fin_slo_amr_geo_nor_svk_guj_krd_gam_chh_ita_est_yor_mly_ben_sun_jpn_tml_kor_ukr_urd_ven_mol_ind_arw_anl_tag_cnt_pan_swt_bul_aeg_bos_lit_ctl_swe_qcu_rus_afr_cze_zul_sid_hin_sod_fre_jav_scr_ewe_alb_xho_mao_tha_tig_knd_akn_tsn_uzb_glc_mcd_azi_lda_vie_owc_dyu_tsw_dgb	-0.247551211017033	-0.585226208394615	0.559812951751209
590	mlt_grk_dyu_eng_amr_amh_anl_rus_uzb_azi_bam_sun_swt_krd_mol_bsq_ukr_sod_tsn_mnd_spa_bul_ses_lat_yor_pan_hun_ewe_dgb_est_afr_tig_geo_slo_ctl_scr_mcd_aeg_gam_urd_fin_swa_ind_lit_jav_jpn_tml_kor_alb_dut_fbf_bos_mao_guj_wly_tag_cnt_glc_akn_pol_owc_svk_ger_prs_cze_qcu_ben_hin_arw_tsw_heb_rom_sid_nor_bat_fre_igb_swe_bem_mly_tha_hau_knd_lda_ven_aze_ita_por_tur_cic_vie_chh_xho_moo_zul	-0.757718370757345	-1.82033909904424	0.0719238174914635
591	owc_spa_ses_ger_gam_sod_mlt_grk_aze_uzb_tsn_jav_bam_rus_ukr_bsq_fre_wly_dgb_mnd_pan_rom_fbf_scr_dyu_hin_est_lda_swa_fin_mol_aeg_geo_arw_svk_ctl_glc_amr_sid_swe_hun_cic_ind_krd_bat_jpn_knd_kor_lit_urd_yor_nor_sun_bul_chh_mao_cnt_afr_akn_pol_anl_dut_ben_cze_alb_qcu_slo_bos_prs_xho_heb_por_tig_mcd_tag_guj_moo_ita_tsw_mly_tha_amh_tml_ewe_zul_azi_lat_eng_tur_igb_vie_hau_bem_ven_swt	-0.253296239405761	-0.60012053790925	0.549885436806334
592	sid_pol_zul_mcd_heb_amr_sod_dut_aze_azi_fbf_tag_swa_urd_eng_bsq_glc_hau_igb_mnd_krd_prs_tsw_nor_ewe_mol_fin_cic_ses_est_slo_anl_geo_bos_pan_ukr_rom_owc_wly_ben_hun_swt_jav_arw_mly_jpn_knd_kor_scr_svk_dyu_swe_mao_fre_tig_sun_cnt_lat_bam_rus_aeg_ger_bul_ita_grk_qcu_cze_lit_por_yor_mlt_guj_chh_hin_bat_afr_dgb_spa_moo_ind_tha_gam_tml_tsn_bem_tur_alb_ctl_uzb_akn_vie_amh_xho_ven_lda	0.112673800854453	0.265510813754925	0.791203649895848
593	amr_lat_swt_swe_tig_hau_sod_eng_uzb_azi_xho_mao_bem_urd_krd_bsq_ctl_anl_bam_mnd_hin_ben_dgb_prs_fbf_ita_fin_tsn_lda_hun_slo_aeg_geo_pol_arw_mcd_alb_heb_mlt_mol_est_tsw_ind_rom_mly_jpn_knd_kor_lit_fre_ses_glc_tag_ger_wly_jav_cnt_spa_yor_scr_owc_dut_pan_afr_bul_qcu_bos_cze_nor_cic_sid_rus_chh_guj_bat_svk_ven_ukr_ewe_sun_tha_gam_tml_dyu_igb_tur_grk_por_aze_moo_vie_amh_akn_swa_zul	-0.560712987503962	-1.33698509275449	0.184488745445792
594	sod_urd_swa_lit_owc_amh_heb_eng_azi_aze_tsw_mao_bam_krd_bos_bsq_prs_anl_fbf_mnd_lat_ukr_dyu_arw_moo_swe_hun_ven_akn_est_guj_gam_geo_pol_bul_slo_ita_mlt_chh_mol_fin_bem_sun_cze_ind_jpn_tml_kor_ger_grk_tsn_por_tag_spa_amr_bat_cnt_alb_dgb_pan_wly_dut_hin_afr_ben_qcu_ctl_fre_rom_zul_hau_scr_tig_mcd_mly_glc_lda_rus_xho_jav_tha_aeg_knd_cic_ewe_tur_nor_svk_uzb_ses_vie_sid_igb_yor_swt	0.055922554161366	0.131674664932139	0.895526072140112
595	amh_swe_dyu_krd_wly_sid_anl_mol_tur_aze_swa_bat_bam_alb_nor_bsq_prs_heb_moo_mnd_ita_grk_tsw_ben_fbf_ctl_fin_yor_bem_est_bul_mlt_geo_svk_dut_urd_rom_gam_amr_slo_hun_lda_jav_pol_mly_jpn_knd_kor_por_hin_cic_spa_tag_pan_owc_mao_cnt_cze_zul_ger_hau_arw_glc_afr_eng_qcu_ukr_mcd_rus_swt_aeg_scr_tig_bos_ind_fre_dgb_lit_ses_sun_tha_sod_tml_akn_xho_azi_guj_lat_uzb_ven_vie_chh_ewe_igb_tsn	-0.176449937578891	-0.416547098922998	0.677969531044108
596	amh_bos_igb_guj_hau_owc_chh_hin_uzb_aze_ses_bat_akn_ita_spa_bsq_prs_sod_zul_mnd_pol_eng_fbf_bul_dyu_arw_fin_tsw_ven_hun_urd_anl_geo_ukr_fre_ctl_slo_wly_tig_krd_est_tsn_sun_svk_ind_jpn_knd_kor_nor_lit_dgb_rom_mao_afr_sid_tag_cnt_glc_ewe_por_gam_cze_mol_rus_swe_qcu_scr_ger_lat_bam_heb_grk_mlt_mcd_jav_pan_yor_ben_cic_mly_tha_amr_tml_bem_xho_azi_alb_dut_tur_lda_vie_aeg_swt_moo_swa	-0.480237990031509	-1.14162031765834	0.256542842286457
597	tig_rom_fbf_ukr_chh_sod_amh_bos_uzb_tur_swt_jav_ewe_svk_pan_bsq_cze_mlt_swa_mnd_rus_ctl_akn_glc_tsn_prs_est_bam_ses_hun_urd_sid_geo_grk_krd_spa_guj_wly_heb_ita_fin_igb_mao_slo_sun_jpn_knd_kor_nor_alb_moo_fre_mly_dut_owc_ind_cnt_swe_xho_scr_gam_pol_lat_hin_arw_qcu_por_lit_bul_lda_anl_mol_aeg_ben_bat_eng_dgb_mcd_bem_tag_tha_hau_tml_tsw_dyu_azi_ger_afr_aze_ven_vie_amr_yor_zul_cic	-0.139552572069882	-0.3291090653515	0.742813260288421
598	wly_ger_bem_lit_gam_chh_aeg_bul_aze_tur_dgb_mao_ewe_slo_por_bsq_guj_hau_tsn_cnt_ben_alb_ven_arw_yor_nor_fin_tsw_lda_hun_prs_heb_geo_rus_fre_spa_glc_anl_amh_cze_est_xho_ind_rom_sun_jpn_knd_kor_mcd_ctl_swa_scr_tag_urd_mlt_mly_mnd_ukr_cic_afr_tig_pan_dut_svk_bos_qcu_lat_pol_swe_moo_sod_krd_owc_hin_bat_eng_bam_ita_akn_jav_tha_sid_tml_igb_zul_uzb_mol_grk_azi_fbf_vie_amr_swt_ses_dyu	-0.450661100921995	-1.07211382591663	0.286443161554507
599	sod_bos_dgb_alb_sid_tig_hau_hin_aze_tur_zul_mly_swt_prs_ukr_bsq_rus_chh_ven_cnt_ita_fre_ewe_bul_fbf_dut_fin_igb_akn_hun_swe_heb_geo_rom_eng_cze_slo_amh_owc_ger_est_tsw_tag_urd_mao_jpn_tml_kor_lat_arw_yor_spa_ind_mcd_aeg_bat_mnd_afr_lda_krd_wly_nor_lit_mol_ben_qcu_ctl_pol_pan_ses_anl_svk_gam_scr_sun_glc_tsn_guj_cic_jav_tha_amr_knd_dyu_bam_uzb_grk_por_azi_swa_vie_mlt_moo_bem_xho	0.116201713583332	0.273944859132309	0.784734524187097
600	gam_krd_zul_bul_mlt_wly_chh_mol_tur_uzb_igb_sun_akn_ctl_glc_bsq_spa_owc_dyu_mnd_nor_eng_ewe_swe_yor_pol_est_xho_swt_hun_dut_heb_geo_guj_ben_svk_prs_sod_aeg_slo_fin_cic_bat_hin_tag_jpn_knd_kor_por_lit_tsw_fre_ind_ger_sid_mao_cnt_scr_moo_bos_amh_lat_ukr_cze_pan_qcu_afr_ita_grk_bem_anl_urd_tig_mcd_mly_rom_lda_arw_swa_jav_tha_amr_tml_dgb_tsn_azi_rus_alb_aze_bam_vie_hau_ses_fbf_ven	-0.380107466127605	-0.900513030386251	0.370173308408353
601	aeg_mol_tsn_mcd_mlt_owc_hau_ger_azi_aze_zul_mly_lda_por_spa_bsq_pan_gam_tsw_cnt_prs_hin_ewe_bul_swt_cze_est_ses_fbf_hun_fre_amh_geo_urd_pol_lat_grk_sod_sid_glc_fin_cic_ind_rom_tag_jpn_knd_kor_scr_lit_bem_eng_jav_nor_tig_mao_mnd_dut_igb_ita_amr_arw_swe_ctl_krd_qcu_ukr_ben_guj_dgb_anl_afr_heb_bos_sun_alb_bam_svk_yor_bat_tha_wly_tml_xho_moo_tur_slo_rus_uzb_akn_vie_chh_dyu_ven_swa	0.955382060594181	2.29203051869384	0.0241599647266732
602	sid_krd_swt_dut_gam_wly_tig_por_azi_uzb_lda_sun_cic_lit_mol_bsq_scr_heb_ewe_mnd_bos_afr_fbf_ger_moo_grk_hun_bem_tsw_fin_pan_chh_geo_lat_prs_arw_rom_mlt_amh_ben_est_xho_ind_mcd_mao_jpn_tml_kor_eng_urd_dyu_svk_bat_glc_amr_mly_cnt_bul_swa_fre_aeg_alb_slo_ukr_cze_qcu_guj_hin_spa_ven_anl_ctl_hau_swe_tag_ita_igb_rus_bam_jav_tha_sod_knd_tsn_ses_tur_nor_pol_aze_akn_vie_owc_dgb_yor_zul	0.121257143939959	0.285877202025844	0.775607972220254
603	hau_bos_ses_urd_owc_aeg_sod_nor_tur_azi_zul_mly_igb_swe_pan_bsq_eng_chh_xho_cnt_ger_guj_moo_svk_yor_rom_est_lda_tsw_hun_dut_amh_geo_ben_scr_ukr_cze_amr_wly_spa_fin_bam_sun_por_tag_jpn_tml_kor_arw_prs_tsn_rus_ind_mcd_heb_mao_mnd_ctl_swt_krd_mlt_alb_hin_ita_mol_qcu_fre_lat_pol_fbf_anl_lit_sid_glc_jav_grk_bem_slo_swa_bat_tha_tig_knd_cic_ewe_uzb_bul_afr_aze_ven_vie_gam_akn_dgb_dyu	0.183658032255261	0.432648340374927	0.666271911631942
604	gam_ben_akn_slo_amr_chh_sod_bos_azi_uzb_bem_mao_tsw_pol_hin_bsq_arw_amh_xho_mnd_ukr_bul_igb_mcd_tsn_svk_est_ven_ewe_fin_krd_tig_geo_pan_spa_glc_rom_heb_aeg_mol_hun_dgb_ind_ger_sun_jpn_tml_kor_lit_guj_bam_alb_mly_por_mlt_bat_cnt_nor_ses_swe_wly_dut_prs_urd_rus_qcu_afr_cze_grk_dyu_sid_lat_anl_fre_tag_eng_swa_ctl_cic_jav_tha_hau_knd_zul_yor_tur_ita_scr_aze_lda_vie_owc_fbf_swt_moo	0.184416947079873	0.43403348873437	0.665269386819236
605	heb_ita_ses_ger_anl_chh_tig_por_azi_uzb_lda_sun_igb_fre_krd_bsq_afr_sid_ewe_mnd_lit_dut_swa_prs_cic_lat_hun_bam_tsw_est_grk_mlt_geo_pol_ukr_nor_eng_amh_amr_arw_fin_bem_tag_rom_mly_jpn_tml_kor_scr_mol_dyu_svk_ind_spa_sod_jav_cnt_glc_swt_alb_gam_ctl_rus_hin_mcd_qcu_bul_cze_guj_xho_hau_pan_wly_bos_mao_urd_akn_ben_ven_bat_tha_aeg_knd_tsn_moo_aze_swe_slo_tur_yor_vie_owc_dgb_zul_fbf	-0.601973910317542	-1.43859446291839	0.153622404450202
606	heb_ger_zul_afr_aeg_tig_anl_prs_azi_aze_yor_jav_tsn_nor_por_bsq_urd_amr_igb_mnd_hin_mcd_bam_pol_ven_dut_hun_swa_fbf_est_swe_mlt_geo_svk_lit_glc_ukr_wly_owc_lat_fin_tsw_mly_eng_mao_jpn_tml_kor_guj_bul_xho_fre_tag_pan_gam_sun_cnt_rom_ses_rus_hau_ben_mol_alb_ctl_qcu_grk_slo_bos_moo_amh_cze_sod_scr_bat_ita_akn_spa_cic_ind_tha_sid_knd_lda_ewe_uzb_arw_krd_tur_dyu_vie_chh_dgb_bem_swt	-0.0547477541834736	-0.128909671374902	0.897707500787499
607	aeg_alb_zul_arw_mlt_sod_hau_fre_uzb_azi_ses_sun_cic_spa_bul_bsq_glc_amr_lda_mnd_urd_hin_tsw_ger_tsn_dut_fin_dyu_fbf_hun_guj_gam_geo_rus_grk_swe_krd_anl_amh_prs_est_ven_tag_ita_mao_jpn_tml_kor_svk_rom_bem_pan_ind_scr_tig_bat_cnt_mcd_moo_ben_chh_ukr_nor_por_afr_qcu_pol_cze_eng_akn_wly_ctl_heb_lat_mly_mol_bam_bos_ewe_jav_tha_owc_knd_igb_dgb_aze_slo_lit_tur_swa_vie_sid_swt_xho_yor	-0.22913891128538	-0.540904962442981	0.58986634752075
608	chh_arw_lda_ger_amh_heb_amr_glc_azi_tur_dyu_mao_ewe_ben_ctl_bsq_guj_mlt_tsn_mnd_spa_lit_xho_mcd_bam_bul_fin_cic_swa_est_swe_tig_geo_lat_ukr_rom_grk_anl_sid_scr_hun_ses_jav_dut_sun_jpn_tml_kor_svk_cze_akn_pol_ind_eng_aeg_bat_cnt_urd_bem_bos_sod_pan_alb_rus_afr_qcu_fre_prs_mol_tsw_owc_slo_hau_krd_tag_por_zul_ita_ven_mly_tha_wly_knd_fbf_igb_uzb_hin_nor_aze_moo_vie_gam_dgb_swt_yor	-0.359301058420155	-0.852089669382586	0.396353284090133
609	mlt_afr_yor_scr_wly_chh_amh_hin_azi_aze_xho_bat_tsw_pan_lat_bsq_rus_tig_cic_mnd_swe_guj_ven_mcd_bam_mol_hun_zul_dyu_est_alb_amr_geo_eng_grk_ben_fre_gam_anl_rom_fin_igb_mao_krd_mly_jpn_tml_kor_spa_prs_lda_lit_sun_pol_heb_ind_cnt_ctl_ses_urd_sod_svk_ita_bos_slo_qcu_bul_cze_ger_moo_owc_dut_sid_ukr_jav_por_swt_glc_dgb_tag_tha_aeg_knd_ewe_swa_tur_nor_arw_uzb_akn_vie_hau_bem_tsn_fbf	-0.621415050151565	-1.48396603975724	0.141199318941704
610	tig_por_ewe_scr_amr_sod_amh_rus_uzb_tur_lda_mly_yor_lit_afr_bsq_ben_mlt_igb_mnd_ita_slo_fbf_alb_dgb_prs_est_zul_ven_fin_arw_wly_geo_fre_bos_rom_pol_chh_anl_eng_hun_moo_ind_bul_mao_jpn_knd_kor_spa_ukr_akn_ger_sun_lat_sid_tag_cnt_dut_swt_pan_aeg_swe_glc_urd_grk_qcu_svk_ctl_mol_dyu_gam_krd_hau_mcd_bat_hin_bam_nor_ses_jav_tha_heb_tml_cic_bem_azi_guj_cze_aze_tsw_vie_owc_swa_xho_tsn	-0.239248184569714	-0.565192640369714	0.573303693253939
611	gam_bul_bam_rom_sid_hau_chh_mol_aze_azi_moo_sun_ewe_eng_ita_bsq_prs_owc_fbf_mnd_guj_ctl_tsn_cze_dgb_hin_fin_zul_xho_hun_swe_tig_geo_spa_alb_dut_urd_heb_anl_bos_est_swt_tag_pol_ind_jpn_knd_kor_lat_mcd_yor_afr_jav_nor_sod_mao_cnt_ger_igb_ben_aeg_svk_fre_krd_slo_qcu_rus_arw_grk_swa_wly_pan_amr_por_bat_lit_bem_ukr_tsw_mly_tha_mlt_tml_ses_ven_tur_scr_glc_uzb_lda_vie_amh_dyu_cic_akn	-0.35702291367954	-0.844926195561642	0.400320491922992
612	wly_pol_xho_ger_tig_sod_hau_prs_tur_uzb_lda_mly_ven_swe_lat_bsq_rus_owc_yor_cnt_cze_slo_tsn_guj_moo_alb_est_ses_igb_fin_glc_gam_geo_pan_lit_krd_por_amh_anl_hin_hun_ewe_ind_scr_tag_jpn_tml_kor_spa_eng_dgb_afr_sun_dut_aeg_jav_mnd_ben_swa_ukr_chh_ita_mcd_mol_fre_qcu_grk_rom_bos_bam_mlt_nor_sid_arw_mao_svk_dyu_bul_swt_bat_tha_amr_knd_akn_fbf_azi_urd_ctl_aze_zul_vie_heb_tsw_bem_cic	-0.0597712803519667	-0.140919832311641	0.888238061949475
613	amr_cze_tsw_guj_wly_tig_heb_svk_tur_azi_dgb_bat_cic_mol_lit_bsq_spa_mlt_tsn_cnt_krd_prs_fbf_pan_ven_ita_est_yor_swa_fin_ctl_anl_geo_por_grk_eng_slo_aeg_chh_pol_hun_ses_mao_hin_tag_jpn_knd_kor_ben_ukr_dyu_mcd_jav_swe_sod_mly_mnd_alb_lda_rom_gam_glc_afr_bos_ger_qcu_scr_urd_dut_bam_owc_nor_sid_lat_sun_fre_swt_arw_xho_ind_tha_amh_tml_akn_moo_aze_bul_rus_uzb_bem_vie_hau_zul_ewe_igb	-0.530449495859955	-1.26374274789456	0.209480962116741
614	chh_pan_ewe_grk_tig_amh_gam_ukr_aze_uzb_dgb_ind_tsw_bul_ita_bsq_alb_heb_swt_mnd_cze_afr_ses_ctl_akn_scr_est_yor_swa_fin_rom_hau_geo_nor_prs_dut_mcd_mlt_owc_spa_hun_bem_jav_svk_tag_jpn_tml_kor_urd_swe_xho_rus_bat_slo_anl_sun_cnt_mol_zul_guj_aeg_ben_glc_lit_lat_qcu_eng_arw_ger_fbf_wly_pol_sid_bos_mao_fre_lda_por_cic_mly_tha_amr_knd_bam_moo_tur_hin_krd_azi_dyu_vie_sod_tsn_igb_ven	-0.655363684137089	-1.57012495471835	0.119782297594673
615	amr_spa_swt_bos_hau_amh_anl_slo_azi_uzb_xho_ind_igb_ctl_por_bsq_arw_aeg_lda_cnt_cze_rom_akn_pan_zul_lit_fin_ewe_dyu_est_grk_wly_geo_krd_dut_urd_alb_chh_owc_svk_hun_tsw_jav_ukr_bat_jpn_knd_kor_ger_scr_yor_bul_tag_eng_tig_mao_mnd_hin_dgb_glc_mlt_pol_prs_mcd_guj_qcu_rus_ita_mol_swa_gam_ben_sid_lat_sun_swe_fbf_fre_bam_mly_tha_sod_tml_bem_ses_tur_afr_nor_aze_cic_vie_heb_ven_tsn_moo	-0.404806033048909	-0.960460210942589	0.339314140859419
616	owc_lat_dgb_guj_mlt_heb_chh_spa_tur_aze_akn_mao_igb_ctl_ukr_bsq_bul_gam_bem_mnd_afr_rus_zul_bos_moo_urd_fin_tsn_swa_est_ita_amr_geo_dut_arw_svk_nor_sid_amh_pan_hun_ses_bat_mol_tag_jpn_tml_kor_mcd_ben_swt_por_ind_hin_aeg_mly_cnt_rom_bam_prs_wly_fre_krd_cze_swe_qcu_eng_lit_slo_xho_sod_ger_tig_grk_jav_scr_lda_pol_fbf_sun_tha_anl_knd_dyu_yor_azi_glc_alb_uzb_tsw_vie_hau_cic_ewe_ven	-0.0740550746881364	-0.174566527578871	0.86179971805999
617	sid_guj_tsw_ben_tig_heb_amr_lat_azi_uzb_lda_jav_ven_slo_lit_bsq_pan_hau_moo_mnd_alb_hin_tsn_arw_akn_ita_fin_igb_cic_est_bul_amh_geo_prs_por_cze_krd_anl_wly_scr_hun_dyu_mly_pol_tag_jpn_tml_kor_eng_mcd_xho_fre_ind_grk_owc_mao_cnt_ctl_bam_rus_aeg_ger_svk_swe_spa_qcu_afr_mol_glc_zul_gam_rom_sod_dut_bat_bos_swt_urd_ewe_sun_tha_mlt_knd_swa_ses_tur_nor_ukr_aze_fbf_vie_chh_bem_dgb_yor	-0.246558870947103	-0.582524661297001	0.561623033177839
618	gam_bul_ven_alb_amr_aeg_sid_lit_azi_uzb_yor_mly_xho_pol_glc_bsq_mol_amh_tsn_mnd_bos_rom_moo_scr_lda_eng_fin_zul_cic_est_prs_owc_geo_grk_afr_mcd_ben_tig_chh_fre_hun_swt_bat_lat_tag_jpn_knd_kor_slo_por_bem_rus_sun_ctl_wly_mao_cnt_nor_bam_cze_hau_urd_dut_krd_spa_qcu_ita_swe_ger_dyu_sod_hin_heb_ukr_ind_arw_ses_svk_dgb_jav_tha_anl_tml_ewe_tsw_aze_guj_pan_tur_swa_vie_mlt_igb_akn_fbf	-0.00766785155557799	-0.018056349177277	0.985632582297354
619	amr_mol_tsn_nor_anl_gam_sod_ger_uzb_tur_moo_mao_ses_ukr_swe_bsq_guj_owc_swa_mnd_bul_por_dyu_ben_igb_glc_fin_dgb_akn_hun_svk_sid_geo_rus_lat_slo_scr_amh_hau_fre_est_bem_ind_arw_sun_jpn_tml_kor_pan_spa_zul_bos_jav_mcd_mlt_tag_cnt_ctl_ewe_eng_heb_ita_krd_cze_prs_qcu_urd_lit_dut_yor_wly_alb_aeg_afr_bat_grk_ven_pol_swt_mly_tha_chh_knd_bam_cic_aze_rom_hin_azi_xho_vie_tig_lda_tsw_fbf	0.566135377353589	1.33580029197524	0.184874357929932
620	aeg_lit_ven_krd_amh_anl_heb_nor_tur_aze_igb_bat_akn_pol_alb_bsq_ukr_amr_xho_mnd_slo_afr_bem_scr_lda_svk_hun_cic_yor_fin_prs_chh_geo_lat_bul_mol_ger_sod_hau_eng_est_swt_ind_dut_mao_jpn_tml_kor_ita_ctl_tsn_rus_tag_spa_sid_mly_cnt_glc_fbf_urd_gam_hin_swe_arw_pan_qcu_bos_mcd_cze_dyu_owc_ben_tig_grk_jav_por_ses_rom_tsw_sun_tha_wly_knd_ewe_zul_azi_guj_fre_uzb_dgb_vie_mlt_swa_moo_bam	-0.832203162100311	-2.00288472463051	0.0481009699979646
621	chh_eng_moo_nor_sid_tig_amh_ctl_aze_azi_cic_jav_fbf_por_hin_bsq_ben_heb_dyu_cnt_scr_pan_tsn_cze_zul_glc_est_igb_swa_hun_mcd_hau_geo_mol_fre_lat_bos_mlt_gam_prs_fin_bem_bat_bul_mly_jpn_tml_kor_lit_alb_ewe_slo_ind_spa_sod_mao_mnd_grk_akn_svk_owc_urd_ita_arw_dut_qcu_rom_ukr_krd_ses_anl_afr_amr_guj_tag_ger_bam_rus_lda_sun_tha_wly_knd_dgb_ven_tur_pol_swe_uzb_xho_vie_aeg_swt_yor_tsw	0.298988231346801	0.704665059497422	0.482779668731652
622	aeg_eng_bam_por_sod_owc_mlt_bul_aze_tur_xho_mly_lda_urd_swe_bsq_spa_amh_ven_mnd_lit_prs_tsw_cze_bem_lat_hun_yor_ses_est_mol_tig_geo_ctl_grk_glc_ukr_hau_chh_fre_fin_cic_sun_hin_ind_jpn_tml_kor_rom_dut_moo_pan_bat_guj_wly_tag_cnt_afr_swa_ita_gam_ger_rus_scr_svk_qcu_nor_pol_arw_tsn_anl_slo_amr_krd_jav_mcd_igb_bos_zul_mao_tha_heb_knd_dgb_akn_uzb_ben_alb_azi_dyu_vie_sid_ewe_swt_fbf	-0.418231415196566	-0.991848424840519	0.323845100885959
623	anl_ukr_swa_cze_tig_chh_gam_afr_aze_azi_zul_jav_bem_alb_por_bsq_fre_owc_dyu_mnd_mcd_swe_igb_rus_bam_bos_est_swt_yor_fin_slo_wly_geo_guj_ben_grk_bul_mlt_sod_krd_hun_ewe_mly_dut_ind_jpn_knd_kor_ita_lat_xho_arw_tag_lit_amr_mao_cnt_hin_tsw_prs_aeg_nor_rom_urd_spa_qcu_pol_glc_scr_ses_sid_ctl_amh_eng_bat_ger_moo_svk_tsn_sun_tha_hau_tml_akn_cic_tur_pan_mol_uzb_lda_vie_heb_fbf_ven_dgb	0.191286299081598	0.45052263654813	0.653382200151451
624	gam_guj_dyu_ctl_mlt_sid_tig_afr_azi_tur_ses_jav_moo_krd_svk_bsq_spa_amh_dgb_mnd_hin_cze_xho_rus_ven_fre_fin_bem_swa_est_bos_sod_geo_ukr_grk_lat_dut_amr_chh_eng_hun_yor_ind_slo_tag_jpn_tml_kor_alb_prs_bam_bul_mly_arw_hau_sun_cnt_ita_zul_scr_owc_nor_rom_swe_pan_qcu_pol_por_glc_igb_wly_mol_heb_ben_bat_ger_tsn_urd_akn_mao_tha_aeg_knd_ewe_fbf_uzb_mcd_lit_aze_swt_vie_anl_lda_cic_tsw	0.459249190501407	1.08439136103379	0.28099449880423
625	anl_cze_swa_ger_chh_mlt_aeg_slo_tur_azi_ses_bat_ven_por_fre_bsq_ctl_amh_dyu_mnd_nor_dut_ewe_urd_moo_lit_hun_zul_xho_est_afr_heb_geo_arw_eng_guj_rus_wly_hau_pol_fin_bam_mly_hin_tag_jpn_tml_kor_scr_bul_dgb_ben_sun_spa_gam_mao_cnt_grk_akn_svk_sid_glc_mol_lat_krd_qcu_alb_ita_bos_tsn_amr_prs_owc_rom_jav_ukr_tsw_swe_lda_ind_tha_tig_knd_swt_bem_aze_pan_mcd_uzb_igb_vie_sod_fbf_cic_yor	-0.542468880134872	-1.29124750940308	0.199818173944762
626	sid_urd_dyu_scr_mlt_gam_wly_ita_aze_uzb_tsn_sun_igb_ger_pan_bsq_svk_owc_bem_cnt_alb_por_swt_krd_xho_swe_hun_zul_bam_est_fre_anl_geo_guj_mol_cze_lat_sod_amh_nor_fin_tsw_ind_eng_bat_jpn_tml_kor_lit_bos_moo_ben_mly_slo_tig_jav_mnd_rus_ven_dut_hau_ukr_bul_spa_afr_qcu_rom_prs_glc_ses_heb_grk_aeg_hin_tag_ctl_lda_arw_fbf_mao_tha_chh_knd_yor_cic_tur_pol_mcd_azi_ewe_vie_amr_akn_swa_dgb	0.720765214671373	1.71551177676324	0.0895813617683674
627	tig_alb_swt_rus_sod_aeg_heb_scr_tur_azi_bem_bat_bam_swe_arw_bsq_por_hau_igb_mnd_pol_ita_ewe_dut_dyu_prs_est_yor_zul_hun_bos_amr_geo_mol_lat_ukr_svk_sid_owc_guj_fin_swa_jav_eng_mao_jpn_tml_kor_slo_krd_tsn_hin_ind_ger_amh_mly_cnt_glc_moo_urd_wly_mcd_grk_bul_ben_qcu_pan_lit_afr_dgb_gam_rom_mlt_spa_sun_ctl_akn_fre_cic_tag_tha_anl_knd_fbf_tsw_aze_cze_nor_uzb_ses_vie_chh_ven_lda_xho	-0.875989302196699	-2.11588705582643	0.0370262579696421
628	sod_fre_tsw_scr_mlt_gam_owc_hin_uzb_azi_dgb_jav_xho_mcd_ukr_bsq_ben_aeg_tsn_mnd_mol_ger_bem_rom_dyu_prs_hun_ses_moo_fin_dut_hau_geo_arw_ctl_nor_cze_anl_sid_grk_est_swt_mao_urd_tag_jpn_tml_kor_spa_krd_ven_pol_ind_eng_amh_bat_cnt_swe_zul_bos_tig_rus_por_alb_ita_qcu_slo_lat_glc_akn_amr_bul_chh_afr_sun_pan_swa_svk_cic_mly_tha_heb_knd_lda_igb_tur_lit_guj_aze_bam_vie_wly_yor_fbf_ewe	-0.668378045072512	-1.59922723119232	0.113162124543467
629	hau_cze_swt_ukr_anl_heb_gam_svk_tur_aze_igb_mly_tsn_pol_rus_bsq_slo_mlt_moo_cnt_pan_glc_cic_ctl_ses_krd_fin_ewe_lda_hun_lit_tig_geo_mol_rom_urd_bos_wly_owc_por_est_ven_sun_hin_tag_jpn_tml_kor_mcd_lat_akn_afr_jav_eng_amr_bat_mnd_ben_bam_nor_chh_bul_swe_fre_prs_qcu_scr_grk_guj_yor_aeg_ger_amh_spa_mao_ita_swa_dut_xho_ind_tha_sid_knd_zul_tsw_uzb_alb_arw_azi_dyu_vie_sod_dgb_bem_fbf	0.313945593455498	0.739678855688761	0.461357956277554
630	hau_cze_cic_bos_owc_amr_tig_spa_uzb_aze_tsn_bat_swt_swe_scr_bsq_guj_sid_xho_mnd_arw_slo_fbf_fre_bem_ben_est_ven_lda_fin_ukr_chh_geo_afr_nor_dut_prs_aeg_mlt_hin_hun_bam_mao_mol_tag_jpn_knd_kor_rom_eng_tsw_pol_jav_pan_heb_ind_cnt_grk_moo_ger_gam_por_rus_bul_ctl_qcu_alb_lat_krd_swa_sod_urd_amh_ita_mly_svk_ses_lit_igb_sun_tha_anl_tml_dgb_ewe_azi_glc_mcd_tur_akn_vie_wly_dyu_zul_yor	-0.530162398104731	-1.26434259974904	0.209266620911354
631	tig_ben_lda_rus_mlt_hau_anl_mcd_uzb_tur_xho_ind_ses_afr_guj_bsq_glc_sid_zul_mnd_alb_fre_akn_svk_ewe_ger_fin_bam_igb_hun_nor_heb_geo_grk_swe_lit_cze_aeg_amr_spa_est_yor_tag_arw_bat_jpn_knd_kor_lat_ctl_cic_por_sun_hin_sod_mly_cnt_bul_ven_scr_wly_ita_prs_krd_urd_qcu_bos_ukr_pan_tsw_gam_eng_amh_pol_jav_rom_fbf_dut_dyu_mao_tha_chh_tml_tsn_dgb_aze_mol_slo_azi_moo_vie_owc_swt_bem_swa	-0.454497317494206	-1.08005899306528	0.282908945323558
632	sid_alb_fbf_lat_gam_aeg_tig_scr_uzb_azi_lda_tag_akn_mcd_ben_bsq_eng_anl_xho_cnt_rom_svk_tsw_cze_bam_guj_hun_dgb_moo_fin_spa_sod_geo_prs_nor_fre_bos_heb_wly_ger_est_bem_sun_hin_mao_jpn_knd_kor_rus_ukr_cic_mol_mly_swe_owc_ind_mnd_pol_swt_dut_chh_urd_bul_lit_ita_qcu_afr_arw_slo_zul_amh_ctl_mlt_pan_jav_krd_dyu_glc_igb_bat_tha_amr_tml_swa_yor_aze_grk_por_tur_ven_vie_hau_ses_ewe_tsn	-1.01960877010345	-2.49073588375231	0.0145217281343859
633	amh_afr_xho_dut_hau_tig_anl_nor_aze_uzb_swt_jav_moo_fre_ita_bsq_bul_owc_akn_mnd_ukr_glc_tsw_guj_dyu_spa_hun_igb_fbf_fin_urd_sod_geo_cze_swe_prs_krd_sid_heb_bos_est_yor_mao_pan_ind_jpn_knd_kor_arw_hin_bam_lat_bat_scr_wly_mly_cnt_pol_bem_eng_chh_slo_rus_grk_svk_qcu_lit_mcd_ger_lda_amr_mol_aeg_alb_sun_ben_ewe_por_ven_tag_tha_mlt_tml_dgb_swa_azi_ctl_rom_tur_tsn_vie_gam_ses_cic_zul	-0.320191979891014	-0.757252002867911	0.450813247087406
634	wly_prs_lda_mcd_hau_owc_mlt_cze_uzb_tur_fbf_bat_tsw_hin_mol_bsq_guj_heb_ven_mnd_bos_ita_dyu_scr_yor_afr_fin_bam_akn_hun_lit_gam_geo_svk_ukr_arw_alb_sod_tig_grk_est_bem_ind_krd_jav_jpn_knd_kor_swe_por_cic_pol_sun_dut_anl_mly_cnt_pan_tsn_fre_chh_eng_urd_rus_ctl_qcu_ger_slo_bul_swa_amr_rom_aeg_nor_mao_ben_zul_lat_dgb_tag_tha_sid_tml_ses_swt_aze_spa_glc_azi_xho_vie_amh_ewe_igb_moo	0.503380886138919	1.18852564992978	0.237652526230285
635	heb_prs_xho_ita_chh_tig_hau_eng_aze_tur_lda_jav_tsw_scr_cze_bsq_glc_sod_zul_mnd_krd_dut_yor_ctl_igb_ger_fin_ewe_swa_hun_slo_wly_geo_pol_bos_spa_urd_sid_amh_fre_est_dyu_bat_rom_ind_jpn_knd_kor_afr_ukr_bem_hin_sun_ben_aeg_mao_cnt_nor_dgb_alb_gam_guj_svk_por_lit_qcu_rus_grk_pan_ses_owc_mcd_amr_lat_tag_bul_fbf_arw_swt_mly_tha_mlt_tml_moo_cic_azi_mol_swe_uzb_bam_vie_anl_akn_tsn_ven	-0.742986947213292	-1.78979086992705	0.0767422757251558
636	sod_rus_xho_hin_wly_mlt_anl_ukr_tur_aze_cic_tag_tsw_ita_slo_bsq_mol_sid_dgb_mnd_dut_ben_tsn_arw_bem_por_hun_igb_akn_fin_lat_gam_geo_ctl_fre_eng_pol_amr_heb_nor_est_yor_mao_urd_bat_jpn_tml_kor_pan_scr_moo_lit_mly_swe_amh_jav_cnt_krd_fbf_grk_owc_alb_bul_mcd_ger_qcu_bos_rom_glc_lda_aeg_cze_hau_prs_ind_afr_bam_spa_ewe_sun_tha_tig_knd_ven_swt_azi_svk_guj_uzb_swa_vie_chh_ses_zul_dyu	-0.259121970862324	-0.612746679668276	0.541539338036419
637	amh_afr_dyu_lit_chh_amr_tig_ger_azi_aze_ses_mao_dgb_scr_lat_bsq_ctl_anl_zul_cnt_dut_pan_ewe_grk_swa_rom_est_swt_bem_hun_urd_mlt_geo_ita_ukr_hin_glc_hau_aeg_bos_fin_tsw_mly_svk_ind_jpn_tml_kor_ben_rus_ven_guj_tag_bul_sid_jav_mnd_spa_fbf_mcd_wly_krd_mol_arw_fre_qcu_slo_nor_eng_lda_owc_por_sod_pol_sun_alb_akn_swe_moo_bat_tha_gam_knd_yor_xho_tur_prs_cze_uzb_bam_vie_heb_igb_tsn_cic	-0.7647282114266	-1.84090580502528	0.0688237371991373
638	sod_lit_tsn_ger_wly_anl_heb_prs_aze_azi_lda_jav_igb_hin_pan_bsq_fre_aeg_dgb_mnd_krd_afr_swa_alb_moo_bul_fin_xho_dyu_est_svk_gam_geo_eng_slo_rom_glc_mlt_owc_scr_hun_cic_bat_urd_mly_jpn_tml_kor_ita_ctl_ses_mol_ind_bos_sid_mao_cnt_cze_yor_rus_tig_spa_swe_ukr_ben_qcu_dut_arw_pol_swt_chh_grk_hau_guj_tag_mcd_ven_por_zul_sun_tha_amr_knd_ewe_bem_tur_nor_lat_uzb_akn_vie_amh_bam_tsw_fbf	-0.936463768470265	-2.27235609140644	0.0253689292461491
639	wly_hin_bam_arw_sid_heb_sod_ita_aze_azi_lda_jav_swa_fre_glc_bsq_lat_chh_igb_cnt_rus_swe_fbf_nor_cic_krd_hun_tsw_ven_fin_dut_aeg_geo_bos_slo_spa_svk_owc_tig_prs_est_dyu_ind_scr_sun_jpn_tml_kor_eng_grk_moo_cze_tag_lit_amr_mly_mnd_pan_ewe_afr_hau_por_mcd_ben_bul_qcu_alb_ukr_guj_tsn_amh_mol_anl_ctl_mao_urd_bem_ger_ses_bat_tha_gam_knd_yor_xho_tur_rom_pol_uzb_swt_vie_mlt_dgb_zul_akn	-0.410447379714227	-0.974762910360089	0.332206541099788
640	wly_urd_igb_scr_anl_amh_mlt_svk_aze_azi_cic_mly_ses_ger_rus_bsq_prs_sod_xho_cnt_lit_fre_ven_cze_dgb_bul_est_bam_yor_hun_nor_owc_geo_mol_rom_bos_ben_hau_chh_ukr_fin_akn_mao_krd_ind_jpn_tml_kor_hin_swe_dyu_lat_jav_afr_gam_bat_mnd_eng_lda_spa_heb_mcd_guj_grk_slo_qcu_arw_alb_glc_moo_sid_pan_aeg_ctl_tag_dut_bem_pol_fbf_sun_tha_tig_knd_zul_swt_tur_por_ita_uzb_tsw_vie_amr_swa_ewe_tsn	0.101516911583434	0.239043773705045	0.811597636472445
641	amr_bul_dyu_afr_tig_amh_wly_spa_azi_uzb_tsw_tag_fbf_dut_swe_bsq_mcd_aeg_dgb_mnd_rus_pan_ven_ger_tsn_eng_fin_cic_yor_hun_urd_mlt_geo_hin_alb_por_pol_anl_sid_ben_est_ewe_ind_arw_mao_jpn_tml_kor_krd_lat_lda_ctl_bat_prs_hau_jav_cnt_lit_igb_ukr_heb_cze_slo_fre_grk_qcu_guj_mol_nor_moo_owc_ita_chh_svk_mly_rom_ses_bos_xho_sun_tha_gam_knd_swa_swt_aze_scr_glc_tur_akn_vie_sod_bam_zul_bem	-0.208681006397501	-0.492830644252025	0.623293862211
642	tig_ukr_bam_ita_gam_sid_wly_guj_aze_uzb_swt_tag_dgb_mcd_pol_bsq_fre_sod_tsn_mnd_rom_bos_igb_ben_bem_arw_fin_yor_lda_est_cze_hau_geo_spa_ger_urd_swe_anl_owc_hin_hun_xho_sun_afr_jav_jpn_knd_kor_lit_por_zul_alb_bat_prs_chh_ind_cnt_krd_ses_bul_heb_glc_mol_ctl_scr_qcu_grk_dut_svk_cic_amh_slo_amr_eng_mao_rus_ewe_nor_swa_mly_tha_aeg_tml_ven_dyu_azi_lat_pan_tur_akn_vie_mlt_tsw_fbf_moo	-0.719161760778756	-1.72588045154381	0.0876899424419616
643	sod_mol_dgb_glc_amh_mlt_tig_nor_tur_azi_lda_bat_bem_urd_rom_bsq_cze_anl_cic_cnt_svk_prs_tsn_pan_yor_bul_est_zul_moo_hun_lat_owc_geo_slo_scr_afr_krd_chh_amr_bos_fin_swt_jav_ukr_mly_jpn_tml_kor_ger_por_ewe_spa_mao_arw_gam_ind_mnd_ita_dyu_lit_aeg_grk_eng_alb_ben_qcu_ctl_rus_guj_fbf_sid_hin_heb_fre_sun_mcd_ses_swe_bam_tag_tha_hau_knd_xho_igb_uzb_pol_dut_aze_tsw_vie_wly_swa_ven_akn	-0.452418075881721	-1.07365865163847	0.285753620291041
644	tig_grk_yor_bos_anl_aeg_gam_ctl_tur_uzb_fbf_bat_swa_cze_ita_bsq_pan_sod_igb_mnd_ben_hin_cic_mcd_ven_spa_fin_ewe_zul_est_lat_amh_geo_prs_ger_scr_dut_owc_mlt_lit_hun_swt_tag_pol_sun_jpn_knd_kor_rus_bul_xho_afr_ind_svk_sid_jav_cnt_nor_moo_rom_hau_urd_swe_fre_glc_qcu_mol_guj_krd_tsn_amr_por_heb_eng_mly_alb_ses_ukr_tsw_mao_tha_chh_tml_lda_dyu_azi_slo_arw_aze_akn_vie_wly_bam_bem_dgb	0.521629637105773	1.23300735168914	0.220680647404127
645	mlt_rom_yor_nor_aeg_wly_gam_por_tur_aze_ven_mao_ses_slo_ukr_bsq_eng_sid_ewe_cnt_alb_ctl_lda_scr_moo_bul_hun_tsn_akn_est_krd_owc_geo_arw_guj_hin_afr_chh_tig_lit_fin_dyu_tag_mcd_sun_jpn_knd_kor_pol_cze_swt_spa_bat_mol_anl_ind_mnd_pan_fbf_svk_sod_lat_grk_ger_fre_qcu_urd_ben_dut_cic_heb_ita_amh_glc_mly_bos_bam_rus_xho_jav_tha_amr_tml_bem_zul_uzb_prs_swe_azi_swa_vie_hau_igb_tsw_dgb	0.929474384425438	2.22068342616363	0.0288008168779669
646	amh_urd_ewe_ger_anl_heb_aeg_pol_uzb_tur_yor_mao_fbf_ctl_mol_bsq_mcd_amr_dgb_cnt_dut_nor_tsn_bos_igb_bul_hun_ses_ven_fin_cze_tig_geo_prs_afr_ita_krd_sid_hau_por_est_xho_bat_alb_ind_jpn_knd_kor_rom_ben_cic_swe_jav_slo_sod_tag_mnd_ukr_tsw_arw_wly_glc_pan_fre_grk_qcu_hin_rus_svk_dyu_chh_lit_gam_spa_mly_guj_bem_eng_bam_sun_tha_owc_tml_lda_moo_azi_lat_scr_aze_zul_vie_mlt_akn_swt_swa	-0.340759120268525	-0.805892156032741	0.422360897233619
647	amh_nor_bam_pol_anl_chh_wly_svk_uzb_tur_ewe_mao_swa_krd_guj_bsq_spa_mlt_igb_cnt_afr_swe_xho_mcd_bem_scr_hun_ses_zul_est_arw_tig_geo_rom_ukr_cze_bul_amr_owc_fre_fin_lda_sun_hin_ind_jpn_tml_kor_lat_grk_moo_prs_mly_dut_sid_jav_mnd_rus_swt_ita_gam_pan_ctl_glc_bos_qcu_slo_eng_lit_cic_aeg_urd_sod_ger_bat_por_tsw_mol_ven_tag_tha_hau_knd_tsn_akn_azi_ben_alb_aze_dyu_vie_heb_fbf_yor_dgb	-0.395088562620143	-0.93740542574885	0.350978093826177
648	amr_slo_lda_pol_heb_sid_gam_scr_uzb_aze_ses_tag_bam_ukr_rus_bsq_prs_sod_moo_mnd_lit_por_xho_dut_cic_alb_fin_dyu_ven_hun_eng_hau_geo_guj_afr_svk_arw_wly_aeg_pan_est_fbf_jav_rom_sun_jpn_knd_kor_mcd_ctl_swa_urd_ind_bul_amh_mly_cnt_hin_akn_bos_tig_krd_mol_fre_ger_qcu_cze_swe_ben_swt_mlt_grk_owc_glc_bat_ita_igb_spa_dgb_mao_tha_chh_tml_tsw_yor_tur_lat_nor_azi_ewe_vie_anl_bem_tsn_zul	-0.264921555978516	-0.626376083708317	0.532602760535958
649	wly_afr_ses_arw_heb_sod_mlt_ctl_uzb_tur_swt_mly_zul_hin_grk_bsq_pan_aeg_dgb_mnd_por_nor_bem_ukr_akn_spa_fin_dyu_ewe_hun_fre_tig_geo_slo_lat_prs_lit_amr_amh_krd_est_fbf_jav_svk_tag_jpn_tml_kor_pol_cze_igb_rom_bat_mol_anl_sun_cnt_eng_bam_ben_owc_ita_ger_urd_alb_qcu_bul_glc_mcd_tsn_gam_rus_sid_swe_ind_dut_swa_scr_xho_mao_tha_hau_knd_tsw_moo_azi_guj_bos_aze_cic_vie_chh_yor_ven_lda	-0.127923303247363	-0.301609884554083	0.763622863246024
650	wly_rus_swa_dut_sid_aeg_mlt_pol_uzb_aze_lda_ind_tsw_afr_lat_bsq_glc_tig_dgb_cnt_rom_slo_ven_ukr_bam_fre_est_xho_moo_fin_arw_sod_geo_bos_swe_nor_krd_owc_chh_bul_hun_ewe_sun_pan_jav_jpn_knd_kor_mol_ctl_cic_ita_bat_ger_amh_mao_mnd_spa_ses_hin_hau_alb_prs_guj_svk_qcu_urd_grk_mcd_yor_gam_scr_amr_ben_mly_cze_fbf_eng_bem_tag_tha_heb_tml_tsn_swt_tur_por_lit_azi_akn_vie_anl_igb_dyu_zul	-0.941235706366097	-2.28276539916117	0.0247228224495
651	aeg_krd_yor_mcd_mlt_amh_heb_ukr_azi_uzb_xho_tag_tsn_por_spa_bsq_ctl_hau_cic_mnd_slo_arw_dyu_afr_zul_scr_fin_bam_bem_est_rom_sid_geo_bos_rus_grk_dut_wly_owc_prs_hun_ven_jav_ben_ind_jpn_knd_kor_svk_glc_akn_lat_mao_pan_chh_sun_cnt_guj_lda_lit_tig_eng_hin_mol_ita_qcu_alb_fre_pol_ses_anl_urd_amr_bul_bat_cze_swa_nor_moo_mly_tha_gam_tml_ewe_tsw_aze_ger_swe_tur_dgb_vie_sod_igb_swt_fbf	0.0614069049342688	0.144439950952537	0.885465622470098
652	anl_glc_igb_pol_sid_chh_wly_bos_tur_aze_fbf_mly_bam_urd_spa_bsq_ukr_heb_swa_cnt_alb_afr_ven_ger_lda_prs_fin_moo_ses_hun_svk_tig_geo_pan_eng_ctl_rom_mlt_gam_hin_est_swt_jav_ita_tag_jpn_knd_kor_mol_grk_xho_lit_ind_nor_owc_sun_mnd_guj_tsw_lat_aeg_fre_ben_krd_rus_qcu_dut_arw_por_bem_sod_mcd_amr_bul_mao_slo_dgb_cze_tsn_bat_tha_amh_tml_yor_akn_uzb_swe_scr_azi_dyu_vie_hau_ewe_cic_zul	-0.0502046320612538	-0.118313618777021	0.906074338278615
653	aeg_lat_moo_nor_amh_owc_gam_rus_aze_tur_tsw_sun_bam_bul_svk_bsq_swe_tig_dyu_mnd_hin_mol_swa_glc_zul_lit_hun_akn_tsn_est_slo_hau_geo_mcd_guj_ben_krd_sod_sid_rom_fin_xho_mly_eng_mao_jpn_tml_kor_ger_afr_ewe_ctl_jav_pol_amr_ind_cnt_dut_bem_scr_heb_arw_grk_alb_por_qcu_bos_urd_ita_swt_anl_pan_mlt_ukr_bat_fre_ven_prs_cic_tag_tha_wly_knd_dgb_lda_uzb_spa_cze_azi_igb_vie_chh_yor_ses_fbf	0.367291979280255	0.86578307215494	0.388837152649875
654	sod_glc_tsw_arw_mlt_amr_tig_mol_aze_uzb_moo_ind_ven_ger_eng_bsq_prs_anl_ses_mnd_ctl_svk_cic_pol_dgb_bul_est_dyu_zul_hun_fre_sid_geo_slo_bos_cze_ben_amh_chh_scr_fin_swt_sun_lit_mly_jpn_knd_kor_mcd_por_xho_ukr_bat_hin_wly_mao_cnt_grk_bam_spa_gam_pan_ita_alb_krd_qcu_nor_rus_afr_bem_aeg_lat_owc_swe_tag_urd_ewe_dut_yor_jav_tha_heb_tml_lda_igb_tur_rom_guj_azi_fbf_vie_hau_tsn_akn_swa	-0.437049407811795	-1.03740123585376	0.302238708506292
655	amh_alb_ses_bul_sid_anl_wly_ctl_tur_azi_bam_sun_zul_spa_bos_bsq_rom_hau_ven_cnt_urd_arw_xho_ukr_tsn_eng_fin_swt_dgb_hun_pan_tig_geo_ger_fre_afr_slo_aeg_chh_swe_est_swa_mao_mcd_ind_jpn_tml_kor_cze_krd_bem_hin_bat_lit_mlt_mly_mnd_glc_dyu_por_owc_rus_nor_prs_mol_qcu_grk_lat_guj_ewe_heb_pol_gam_svk_jav_dut_lda_ben_akn_tag_tha_amr_knd_tsw_yor_uzb_scr_ita_aze_moo_vie_sod_fbf_cic_igb	-0.875738573450907	-2.12097800113105	0.0365840590902593
656	amr_ukr_ewe_lit_mlt_heb_amh_svk_tur_aze_bam_sun_ven_ger_glc_bsq_slo_anl_swt_mnd_rus_prs_tsw_dut_yor_pan_est_igb_zul_fin_ctl_gam_geo_urd_lat_pol_bul_tig_sod_afr_hun_bem_bat_por_mly_jpn_knd_kor_bos_rom_moo_scr_ind_guj_owc_tag_cnt_grk_xho_alb_wly_ben_swe_eng_mcd_qcu_spa_arw_mol_akn_hau_cze_aeg_krd_mao_fre_swa_hin_dyu_jav_tha_sid_tml_fbf_ses_azi_nor_ita_uzb_cic_vie_chh_lda_tsn_dgb	0.012651587516173	0.0297976330905096	0.976292299144503
657	sod_prs_xho_cze_tig_mlt_sid_eng_aze_tur_ses_tag_dgb_urd_fre_bsq_lat_wly_tsw_cnt_afr_hin_moo_ctl_lda_ger_hun_swt_igb_est_nor_amr_geo_swe_alb_por_dut_anl_chh_bul_fin_dyu_mly_mcd_jav_jpn_knd_kor_scr_pan_bam_svk_sun_slo_owc_mao_mnd_krd_ewe_mol_aeg_rom_ben_bos_ukr_qcu_ita_lit_rus_akn_gam_pol_amh_glc_ind_grk_fbf_spa_cic_bat_tha_heb_tml_yor_swa_uzb_guj_arw_azi_bem_vie_hau_ven_zul_tsn	-0.550241607790245	-1.316415938971	0.191269643483219
658	gam_ukr_ewe_lit_mlt_hau_anl_dut_tur_uzb_igb_ind_swt_guj_lat_bsq_swe_chh_tsw_mnd_rom_por_cic_krd_xho_prs_est_tsn_ven_hun_fre_sid_geo_ita_svk_ger_cze_aeg_heb_arw_fin_zul_jav_mol_bat_jpn_tml_kor_ben_scr_swa_rus_mly_spa_amr_sun_cnt_hin_lda_alb_tig_urd_ctl_slo_pol_qcu_eng_bos_afr_bam_wly_glc_amh_mcd_mao_nor_dgb_pan_ses_tag_tha_sod_knd_dyu_yor_aze_bul_grk_azi_fbf_vie_owc_bem_akn_moo	-0.534761948255743	-1.27363256202401	0.205967683615909
659	anl_spa_lda_krd_gam_chh_sid_prs_uzb_aze_fbf_mao_tsw_ger_bos_bsq_ukr_amh_xho_mnd_rus_urd_akn_fre_ses_eng_hun_ewe_bem_fin_ctl_mlt_geo_grk_arw_svk_cze_wly_heb_ita_est_zul_sun_bul_ind_jpn_tml_kor_afr_hin_swt_pol_jav_rom_amr_bat_cnt_dut_igb_swe_tig_mol_nor_lat_por_qcu_lit_scr_pan_yor_sod_guj_owc_ben_mly_alb_cic_slo_ven_tag_tha_aeg_knd_tsn_bam_azi_mcd_glc_tur_dgb_vie_hau_moo_swa_dyu	-0.746159869569239	-1.79540411236684	0.0758373486203921
660	sid_mcd_xho_alb_owc_wly_gam_ben_tur_uzb_moo_mao_bem_por_rus_bsq_rom_aeg_dgb_cnt_afr_ger_igb_cze_swt_swe_fin_yor_akn_est_mol_tig_geo_ita_ukr_pol_glc_chh_heb_arw_hun_fbf_tag_lit_mly_jpn_knd_kor_hin_grk_tsn_bos_ind_eng_hau_jav_mnd_svk_dyu_lat_anl_urd_krd_pan_spa_qcu_prs_slo_nor_ewe_sod_fre_amh_bul_sun_scr_bam_ctl_cic_bat_tha_amr_tml_ven_swa_aze_dut_guj_azi_zul_vie_mlt_lda_ses_tsw	-0.0091494518133713	-0.0215560398511202	0.982848282713354
661	tig_mcd_ven_grk_gam_owc_heb_arw_aze_tur_bem_mao_cic_urd_bos_bsq_guj_chh_xho_mnd_por_ukr_dgb_mol_lda_rus_hun_ewe_tsw_est_afr_aeg_geo_dut_eng_swe_pan_mlt_sid_krd_fin_fbf_mly_ita_ind_jpn_knd_kor_alb_bul_tsn_nor_bat_lat_amr_tag_cnt_lit_swa_hin_wly_rom_svk_ger_slo_qcu_glc_fre_ctl_swt_hau_ben_sod_scr_jav_cze_zul_spa_moo_sun_tha_amh_tml_akn_yor_uzb_prs_pol_azi_bam_vie_anl_igb_dyu_ses	-0.589709921496468	-1.40905268547426	0.162154496910071
662	mlt_ger_akn_mcd_sid_gam_sod_ctl_uzb_azi_bem_sun_cic_pol_svk_bsq_spa_amh_igb_cnt_grk_slo_moo_rom_dyu_ukr_fin_dgb_fbf_est_dut_wly_geo_guj_mol_lit_por_owc_aeg_lat_hun_tsw_ind_bul_mao_jpn_knd_kor_ben_glc_tsn_krd_tag_arw_amr_bat_mnd_pan_swa_ita_heb_eng_swe_afr_scr_qcu_prs_nor_alb_ven_chh_hin_tig_fre_mly_bos_ewe_urd_swt_jav_tha_hau_tml_ses_lda_tur_rus_cze_aze_bam_vie_anl_yor_zul_xho	-0.260204128883367	-0.615531890581706	0.539706953588733
663	heb_pol_swt_por_sid_aeg_tig_bul_aze_azi_ses_jav_ven_grk_rom_bsq_mcd_anl_cic_mnd_alb_krd_ewe_afr_lda_nor_hun_dgb_bem_fin_lit_amr_geo_ger_swe_guj_ita_amh_hau_arw_est_akn_mao_slo_tag_jpn_knd_kor_spa_lat_bam_dut_bat_urd_gam_mly_cnt_eng_fbf_ben_wly_glc_scr_bos_ctl_qcu_hin_ukr_cze_dyu_owc_prs_chh_mol_sun_pan_xho_svk_yor_ind_tha_sod_tml_tsn_moo_uzb_fre_rus_tur_tsw_vie_mlt_swa_zul_igb	-1.07352225230183	-2.63265928625697	0.00992027401964846
664	sod_krd_zul_alb_chh_amr_anl_pol_uzb_azi_ven_mao_lda_mcd_mol_bsq_rom_owc_tsn_mnd_nor_eng_bam_guj_dgb_fre_est_fbf_moo_fin_svk_wly_geo_ben_dut_glc_ukr_sid_hau_grk_hun_swa_jav_bul_ind_jpn_tml_kor_cze_slo_yor_ger_tag_pan_heb_sun_cnt_spa_ses_scr_tig_lit_rus_arw_afr_qcu_lat_ctl_por_tsw_amh_urd_aeg_prs_bat_ita_bem_swe_akn_mly_tha_gam_knd_igb_xho_tur_bos_hin_aze_cic_vie_mlt_ewe_swt_dyu	-0.182874380431336	-0.431666323883153	0.666983030196956
665	aeg_ctl_ses_lit_mlt_tig_chh_bul_tur_uzb_yor_mly_akn_swe_pol_bsq_bos_gam_ewe_mnd_scr_mol_swa_alb_zul_dut_est_dyu_swt_hun_guj_heb_geo_hin_afr_krd_por_wly_sod_pan_fin_tsn_sun_ger_bat_jpn_knd_kor_eng_glc_bem_spa_jav_svk_anl_tag_cnt_nor_lda_rus_owc_cze_ben_mcd_slo_qcu_urd_grk_rom_moo_amr_lat_sid_fre_mao_ukr_dgb_arw_ven_ind_tha_hau_tml_igb_bam_azi_prs_ita_aze_tsw_vie_amh_xho_fbf_cic	0.0841567661781035	0.197996858645492	0.843479671543641
666	chh_ukr_zul_pan_tig_anl_amh_lat_tur_azi_ses_sun_cic_afr_krd_bsq_grk_amr_swt_cnt_mol_mcd_xho_dut_swa_por_hun_dyu_ven_fin_svk_sid_geo_lit_bos_slo_pol_hau_heb_ben_est_akn_mao_alb_jav_jpn_tml_kor_arw_swe_yor_urd_ind_bul_mlt_bat_mnd_fre_fbf_rus_owc_ctl_ger_cze_nor_qcu_glc_spa_ita_igb_sod_rom_wly_prs_tag_scr_dgb_hin_moo_mly_tha_aeg_knd_tsn_lda_aze_guj_eng_uzb_ewe_vie_gam_bem_tsw_bam	-0.274531740096202	-0.648045552586836	0.518552257419865
667	heb_cze_swt_lat_sod_gam_tig_mol_azi_uzb_cic_ind_zul_dut_glc_bsq_rom_aeg_lda_mnd_arw_lit_yor_swe_ven_pan_hun_akn_igb_fin_eng_sid_geo_guj_alb_spa_bul_amh_amr_grk_est_ewe_tag_slo_mao_jpn_tml_kor_por_ctl_tsn_krd_jav_ukr_chh_bat_cnt_afr_fbf_hin_wly_mcd_svk_prs_ger_qcu_ita_pol_urd_tsw_hau_ben_mlt_rus_sun_fre_moo_scr_xho_mly_tha_anl_knd_dgb_bem_tur_bos_nor_aze_ses_vie_owc_swa_bam_dyu	-0.883906361750417	-2.13366079879624	0.0355022670295053
668	heb_hin_yor_grk_wly_sod_sid_bos_uzb_tur_moo_jav_akn_urd_swe_bsq_rus_aeg_xho_mnd_bul_por_dyu_svk_bam_ger_est_ven_ewe_hun_nor_mlt_geo_fre_dut_pan_ukr_tig_amh_rom_fin_fbf_mao_eng_mly_jpn_tml_kor_glc_ben_tsw_lat_sun_lit_amr_tag_cnt_ita_lda_pol_gam_arw_scr_spa_prs_qcu_mol_guj_alb_cic_anl_slo_owc_afr_bat_ctl_swt_cze_tsn_ind_tha_hau_knd_igb_ses_aze_krd_mcd_azi_dgb_vie_chh_bem_swa_zul	-0.316474854596112	-0.748998864025709	0.455748160369995
669	amr_urd_ewe_fre_sod_sid_gam_hin_uzb_tur_fbf_sun_igb_pol_afr_bsq_rom_amh_dgb_cnt_ger_mol_tsw_alb_swt_swe_hun_lda_dyu_est_ukr_chh_geo_svk_spa_cze_pan_wly_hau_prs_fin_tsn_jav_scr_mly_jpn_knd_kor_grk_eng_cic_rus_tag_slo_tig_ind_mnd_bos_yor_bul_anl_guj_nor_krd_dut_qcu_lat_ita_mcd_akn_aeg_arw_owc_glc_mao_lit_moo_por_ven_bat_tha_mlt_tml_zul_xho_azi_ben_ctl_aze_ses_vie_heb_bem_swa_bam	0.113103637958248	0.266431307742135	0.79049688793215
670	tig_mol_swa_glc_chh_anl_mlt_guj_uzb_azi_dyu_mao_dgb_hin_rom_bsq_ger_amh_bem_mnd_eng_svk_swt_spa_akn_krd_fin_yor_ewe_hun_ita_wly_geo_urd_dut_alb_nor_aeg_gam_scr_est_fbf_mly_ctl_jav_jpn_tml_kor_bos_fre_tsn_swe_sun_ben_sid_tag_cnt_rus_moo_prs_heb_arw_grk_mcd_pol_qcu_afr_bul_por_ven_amr_lat_sod_slo_ind_cze_lda_ukr_bam_bat_tha_hau_knd_zul_tsw_aze_pan_lit_tur_ses_vie_owc_cic_igb_xho	-0.0708326270381726	-0.166979828866546	0.867748452510873
671	owc_slo_zul_spa_mlt_amh_sod_bul_azi_uzb_ses_jav_ven_bos_nor_bsq_fre_aeg_yor_cnt_prs_ger_tsn_pol_ewe_cze_fin_swt_swa_hun_grk_amr_geo_arw_por_lat_dut_chh_gam_rus_est_igb_mao_rom_sun_jpn_knd_kor_ctl_lit_lda_pan_tag_krd_heb_mly_mnd_eng_dyu_afr_sid_mcd_svk_ukr_urd_qcu_ita_alb_glc_xho_hau_scr_tig_ben_ind_guj_tsw_hin_bam_bat_tha_anl_tml_moo_bem_aze_swe_mol_tur_cic_vie_wly_dgb_fbf_akn	-0.0516032925915944	-0.121566823638037	0.903504376308249
672	chh_krd_bem_lit_sod_sid_wly_ben_azi_tur_akn_ind_cic_fre_bos_bsq_mcd_tig_dgb_cnt_scr_por_ses_rus_ven_hin_est_dyu_igb_fin_swe_owc_geo_pan_bul_dut_nor_hau_mlt_grk_hun_lda_tag_ctl_bat_jpn_knd_kor_slo_lat_tsw_pol_jav_mol_aeg_sun_mnd_svk_swt_spa_gam_ger_afr_eng_guj_qcu_glc_prs_urd_ewe_amh_alb_amr_arw_mly_cze_xho_rom_swa_mao_tha_heb_tml_zul_yor_aze_ukr_ita_uzb_tsn_vie_anl_fbf_moo_bam	0.131958708439738	0.310640215930938	0.756769289484363
673	anl_lit_lda_swe_hau_heb_wly_glc_azi_tur_akn_tag_yor_dut_spa_bsq_pan_gam_swt_cnt_por_cze_fbf_grk_ewe_slo_est_dgb_ven_hun_krd_tig_geo_nor_mcd_hin_guj_owc_amh_bos_fin_ses_bat_ita_jav_jpn_tml_kor_bul_rom_moo_ukr_sun_ben_chh_mly_mnd_eng_swa_fre_amr_alb_scr_prs_ger_qcu_afr_urd_ctl_igb_sid_arw_aeg_lat_mao_mol_bam_svk_bem_ind_tha_sod_knd_dyu_zul_uzb_rus_pol_aze_cic_vie_mlt_tsn_xho_tsw	-0.106464261024901	-0.250929489128703	0.802422198550587
674	heb_guj_tsw_fre_amh_sid_aeg_por_aze_tur_igb_mao_bam_slo_ger_bsq_pol_hau_bem_cnt_hin_bul_cic_lat_zul_rom_fin_dyu_swt_est_glc_amr_geo_svk_rus_arw_lit_chh_owc_urd_hun_xho_mly_scr_bat_jpn_knd_kor_ita_mcd_tsn_swe_jav_afr_gam_sun_mnd_mol_ses_cze_tig_spa_eng_dut_krd_qcu_alb_nor_bos_ven_sod_grk_mlt_ctl_tag_ben_dgb_prs_yor_ind_tha_wly_tml_fbf_akn_azi_pan_ukr_uzb_ewe_vie_anl_lda_swa_moo	-0.180814027582572	-0.426559207554349	0.67068619460441
675	mlt_spa_tsw_nor_chh_hau_aeg_ita_uzb_azi_swa_ind_cic_rom_hin_bsq_bul_owc_fbf_mnd_scr_lat_tsn_urd_moo_krd_est_lda_yor_hun_alb_heb_geo_por_ger_afr_ben_anl_wly_guj_fin_bem_sun_glc_mly_jpn_knd_kor_ctl_rus_ses_mcd_jav_svk_gam_mao_cnt_ukr_dgb_swe_amh_grk_bos_cze_arw_qcu_pol_slo_pan_ven_sid_dut_sod_mol_tag_lit_dyu_prs_ewe_bat_tha_tig_tml_xho_igb_aze_eng_fre_tur_zul_vie_amr_akn_bam_swt	-1.04645322663467	-2.56036918162406	0.0120670805592254
676	mlt_arw_swt_krd_heb_owc_wly_dut_azi_tur_bam_bat_xho_svk_lit_bsq_fre_tig_tsw_cnt_grk_por_bem_ger_lda_ben_fin_ses_ewe_est_prs_anl_geo_bul_pol_cze_lat_amh_hau_guj_hun_swa_sun_spa_tag_jpn_knd_kor_rus_mol_ven_ita_jav_ctl_gam_mly_mnd_pan_cic_scr_aeg_nor_rom_alb_swe_qcu_hin_bos_mcd_dgb_chh_eng_sod_urd_mao_afr_fbf_ukr_tsn_ind_tha_sid_tml_igb_moo_uzb_slo_glc_aze_akn_vie_amr_yor_zul_dyu	-0.112184028398061	-0.264699647031958	0.791826614237174
677	wly_lit_zul_slo_anl_chh_mlt_ben_aze_uzb_cic_ind_tsn_eng_afr_bsq_scr_amh_ewe_cnt_mol_pol_tsw_guj_dgb_rus_est_bem_swt_hun_por_sid_geo_swe_prs_ita_ukr_aeg_amr_svk_fin_fbf_bat_mcd_mao_jpn_knd_kor_alb_pan_ven_rom_tag_ctl_gam_jav_mnd_hin_akn_dut_sod_glc_spa_krd_bos_qcu_fre_arw_urd_swa_tig_nor_hau_cze_sun_ger_igb_grk_moo_mly_tha_heb_tml_ses_dyu_tur_lat_bul_azi_lda_vie_owc_yor_bam_xho	-0.636887067033577	-1.52132465530457	0.131571289734569
678	amr_ctl_swa_guj_anl_mlt_sid_hin_azi_aze_ven_ind_bam_ukr_krd_bsq_afr_heb_zul_cnt_eng_mol_xho_mcd_tsn_rus_hun_moo_igb_est_bul_amh_geo_urd_alb_fre_glc_tig_owc_lat_fin_dyu_jav_ben_bat_jpn_knd_kor_pol_arw_ses_svk_tag_dut_sod_mly_mnd_prs_cic_bos_aeg_scr_cze_lit_slo_qcu_grk_por_ger_tsw_wly_pan_gam_spa_sun_ita_yor_swe_fbf_mao_tha_chh_tml_dgb_ewe_tur_nor_rom_uzb_lda_vie_hau_swt_akn_bem	0.00172978856569306	0.00407167517374591	0.996760003531986
679	hau_guj_dyu_bul_gam_aeg_wly_ctl_azi_uzb_ven_bat_xho_ben_bos_bsq_slo_anl_igb_mnd_dut_arw_bem_pan_ses_urd_fin_moo_tsn_hun_spa_sid_geo_por_mcd_ukr_fre_mlt_owc_prs_est_swt_mly_alb_tag_jpn_knd_kor_rus_scr_bam_ita_ind_svk_amh_sun_cnt_mol_swa_krd_amr_afr_lat_glc_lit_qcu_rom_cze_nor_yor_chh_hin_tig_grk_jav_eng_cic_pol_dgb_mao_tha_sod_tml_akn_ewe_tur_ger_swe_aze_tsw_vie_heb_fbf_lda_zul	-0.526121939244593	-1.25135849637147	0.213942306018226
680	mlt_ctl_tsw_cze_tig_chh_wly_pol_aze_tur_xho_ind_igb_ger_urd_bsq_ben_sod_swa_cnt_dut_ita_zul_scr_bam_rom_fin_moo_tsn_hun_ukr_hau_geo_lat_svk_afr_pan_sid_owc_mcd_est_yor_bat_hin_tag_jpn_tml_kor_slo_nor_fbf_por_mly_arw_anl_jav_mnd_prs_lda_guj_gam_alb_bos_mol_swe_qcu_eng_lit_fre_bem_amh_glc_aeg_krd_mao_bul_ven_grk_akn_sun_tha_amr_knd_dyu_dgb_uzb_rus_spa_azi_ses_vie_heb_swt_ewe_cic	0.122532062939341	0.288486064543168	0.773616701486775
681	amh_glc_akn_alb_anl_gam_sid_dut_uzb_tur_swa_mao_fbf_slo_guj_bsq_eng_hau_moo_mnd_spa_ben_igb_hin_cic_fre_fin_tsn_tsw_hun_rus_chh_geo_pol_mol_bos_ger_heb_amr_ukr_est_ses_mly_grk_bat_jpn_knd_kor_mcd_afr_dyu_krd_tag_scr_mlt_jav_cnt_bul_lda_ctl_sod_swe_pan_prs_rom_qcu_ita_cze_lat_yor_aeg_nor_tig_svk_sun_urd_ewe_por_xho_ind_tha_wly_tml_dgb_ven_aze_arw_lit_azi_zul_vie_owc_swt_bem_bam	0.057441165666226	0.135310052546254	0.892659173964539
682	amr_swe_cic_por_anl_sid_owc_ger_azi_tur_dgb_bat_bem_bos_eng_bsq_ita_gam_xho_mnd_slo_mcd_ven_rom_ses_afr_est_lda_yor_hun_pol_wly_geo_ctl_hin_guj_scr_chh_tig_lit_fin_zul_sun_lat_mly_jpn_tml_kor_krd_nor_swa_rus_jav_alb_amh_mao_cnt_mol_fbf_grk_hau_ukr_glc_cze_svk_qcu_bul_pan_fre_swt_heb_ben_aeg_urd_tag_dut_tsn_arw_moo_ind_tha_sod_knd_ewe_tsw_aze_prs_spa_uzb_dyu_vie_mlt_akn_igb_bam	0.698721840019286	1.65617737330545	0.101056344423222
683	sod_mcd_ewe_slo_sid_aeg_owc_hin_aze_azi_bem_mly_swa_rom_urd_bsq_por_chh_tsw_mnd_pan_glc_igb_swe_zul_fre_fin_tsn_fbf_hun_prs_tig_geo_ger_cze_alb_spa_wly_amr_mol_est_yor_ind_bul_tag_jpn_knd_kor_svk_bos_moo_afr_mao_nor_gam_jav_cnt_lat_dyu_grk_hau_arw_guj_pol_scr_qcu_ben_ita_ukr_bam_amh_rus_anl_eng_bat_dut_ses_krd_dgb_sun_tha_heb_tml_lda_akn_tur_lit_ctl_uzb_ven_vie_mlt_cic_swt_xho	-0.288358420768858	-0.682435940037782	0.496659647570342
684	sod_bos_fbf_afr_aeg_sid_tig_lit_azi_uzb_swa_mly_zul_ben_mol_bsq_pol_wly_dyu_mnd_cze_urd_lda_dut_tsn_grk_hun_bam_ses_fin_lat_heb_geo_mcd_por_rom_rus_chh_owc_prs_est_swt_jav_ukr_sun_jpn_tml_kor_arw_glc_cic_eng_ind_slo_anl_bat_cnt_pan_xho_svk_amh_swe_alb_ita_hin_qcu_guj_scr_ctl_igb_amr_fre_gam_nor_mao_ger_bem_bul_tsw_tag_tha_mlt_knd_moo_yor_tur_spa_krd_aze_ven_vie_hau_akn_dgb_ewe	0.368432461558193	0.868333255513183	0.387447190732875
685	chh_swe_yor_svk_sid_owc_sod_rus_tur_aze_fbf_bat_zul_glc_bul_bsq_grk_aeg_akn_cnt_ita_por_dgb_lit_ven_urd_fin_moo_dyu_hun_scr_gam_geo_pan_ben_krd_alb_amh_tig_mcd_est_xho_sun_bos_ind_jpn_tml_kor_ctl_nor_tsn_guj_mly_spa_anl_tag_mnd_pol_ses_fre_heb_ger_mol_cze_slo_qcu_rom_dut_afr_igb_mlt_hin_wly_prs_jav_ukr_cic_arw_swt_mao_tha_hau_knd_bem_swa_uzb_lat_eng_azi_bam_vie_amr_ewe_lda_tsw	0.162395962924582	0.383195202588555	0.702449553094814
686	tig_ukr_dgb_ben_anl_owc_amh_rom_uzb_aze_tsw_tag_zul_fre_krd_bsq_cze_amr_lda_mnd_slo_lit_ewe_urd_ses_spa_est_igb_swt_hun_rus_mlt_geo_ger_prs_nor_afr_aeg_sod_pol_fin_swa_bat_mcd_mao_jpn_knd_kor_guj_lat_bem_bos_sun_dut_heb_mly_cnt_alb_fbf_eng_sid_bul_mol_por_pan_qcu_glc_svk_swe_ven_chh_ctl_hau_ita_jav_arw_xho_hin_bam_ind_tha_wly_tml_tsn_akn_tur_grk_scr_azi_cic_vie_gam_yor_dyu_moo	0.0659909618615368	0.155428691836383	0.876820224834189
687	owc_ger_swt_ctl_wly_anl_heb_svk_aze_uzb_igb_jav_tsn_ita_ukr_bsq_mol_tig_dyu_cnt_grk_fre_ven_ben_swa_bul_fin_yor_dgb_est_pol_mlt_geo_slo_bos_scr_hin_aeg_gam_prs_hun_bam_ind_swe_bat_jpn_tml_kor_guj_cze_akn_glc_mly_spa_chh_tag_mnd_mcd_lda_rom_amr_alb_rus_lat_por_qcu_eng_krd_urd_ses_hau_afr_amh_arw_sun_lit_tsw_nor_fbf_mao_tha_sod_knd_zul_bem_azi_dut_pan_tur_ewe_vie_sid_cic_xho_moo	-0.539256099818375	-1.28884412799194	0.200649093354341
688	anl_rus_swa_dut_sid_heb_mlt_swe_aze_uzb_lda_ind_yor_glc_ctl_bsq_ukr_sod_cic_mnd_urd_por_moo_hin_ven_guj_hun_akn_tsn_est_mcd_owc_geo_bos_ben_prs_alb_hau_tig_ger_fin_zul_sun_eng_bat_jpn_knd_kor_svk_lit_ses_nor_tag_pan_amr_mly_cnt_ita_ewe_arw_gam_afr_fre_scr_spa_qcu_grk_pol_lat_fbf_aeg_rom_amh_krd_mao_cze_tsw_mol_swt_jav_tha_wly_tml_dgb_dyu_tur_slo_bul_azi_xho_vie_chh_bam_igb_bem	-0.180837388497442	-0.426828579875612	0.670490668813557
689	aeg_eng_dyu_rus_amr_tig_amh_afr_aze_tur_lda_jav_dgb_rom_arw_bsq_guj_anl_tsw_cnt_por_ben_zul_cze_akn_fre_fin_bem_tsn_est_alb_wly_geo_scr_lat_glc_dut_gam_heb_pol_hun_igb_tag_ita_bat_jpn_tml_kor_nor_krd_swt_mol_mly_urd_sid_ind_mnd_lit_fbf_ukr_hau_pan_ger_prs_slo_qcu_bos_mcd_spa_moo_owc_ctl_chh_bul_mao_swe_ses_grk_ven_sun_tha_mlt_knd_xho_ewe_azi_svk_hin_uzb_bam_vie_sod_cic_swa_yor	-0.342964465568114	-0.811424593336729	0.419193769488318
690	chh_pan_igb_swe_tig_heb_sid_glc_uzb_aze_ses_mly_ewe_dut_cze_bsq_bos_aeg_akn_mnd_ger_ctl_tsw_prs_fbf_rom_fin_zul_dgb_est_mcd_amh_geo_rus_arw_bul_svk_anl_amr_ukr_hun_dyu_sun_nor_tag_jpn_tml_kor_pol_fre_tsn_slo_mao_urd_sod_bat_cnt_lit_swt_afr_wly_alb_eng_hin_mol_qcu_ita_ben_guj_cic_owc_grk_gam_krd_jav_por_yor_scr_ven_ind_tha_mlt_knd_moo_lda_azi_spa_lat_tur_bam_vie_hau_bem_swa_xho	-0.547341346344495	-1.3034310735403	0.195645218574675
691	amr_mol_moo_cze_gam_hau_heb_ita_azi_tur_cic_sun_swa_afr_nor_bsq_glc_tig_dgb_mnd_swe_grk_ses_bul_lda_ger_fin_zul_bem_est_guj_mlt_geo_krd_hin_dut_ukr_amh_anl_scr_hun_akn_tag_bos_mao_jpn_tml_kor_lat_prs_ewe_lit_jav_por_wly_mly_cnt_pan_swt_spa_aeg_ctl_alb_urd_ben_qcu_svk_eng_rom_xho_chh_rus_sod_slo_bat_arw_ven_mcd_igb_ind_tha_owc_knd_tsn_tsw_aze_fre_pol_uzb_yor_vie_sid_dyu_fbf_bam	-0.477392946290004	-1.13406648708187	0.259681465265643
692	owc_urd_tsw_rom_sod_heb_amh_slo_tur_aze_yor_tag_swt_bul_mcd_bsq_ger_wly_cic_cnt_nor_arw_dgb_lat_akn_lit_est_moo_bem_hun_ita_sid_geo_cze_swe_rus_bos_aeg_mlt_glc_fin_zul_mly_ctl_jav_jpn_knd_kor_por_svk_dyu_scr_sun_eng_anl_bat_mnd_dut_bam_grk_gam_mol_guj_pol_fre_qcu_prs_pan_krd_tsn_amr_hin_chh_afr_ind_alb_xho_ukr_ven_mao_tha_tig_tml_ewe_fbf_azi_spa_ben_uzb_igb_vie_hau_swa_lda_ses	-0.216738724798227	-0.512301562653835	0.609654505518636
693	hau_urd_moo_ctl_chh_sid_anl_pol_uzb_azi_zul_tag_fbf_cze_scr_bsq_afr_heb_tsw_mnd_ben_ger_ewe_prs_yor_ita_fin_ven_bem_hun_mcd_mlt_geo_dut_por_svk_pan_wly_amr_nor_est_bam_sun_mol_jav_jpn_knd_kor_rus_krd_lda_rom_mly_lit_gam_mao_cnt_arw_dyu_bul_owc_grk_bos_hin_eng_qcu_fre_ukr_swe_akn_sod_glc_amh_spa_ind_guj_igb_lat_ses_bat_tha_aeg_tml_xho_tsn_tur_slo_alb_aze_swa_vie_tig_cic_swt_dgb	-0.317495824731937	-0.750591354199059	0.454793542503445
694	tig_lit_bam_pol_aeg_wly_anl_pan_aze_uzb_tsw_mao_cic_mol_svk_bsq_prs_gam_swt_cnt_bul_cze_akn_ita_yor_alb_fin_fbf_ven_est_grk_sod_geo_nor_por_arw_swe_amh_heb_lat_hun_dyu_jav_ger_mly_jpn_knd_kor_urd_eng_zul_ukr_ind_spa_chh_bat_mnd_krd_ses_glc_sid_mcd_ben_rom_hin_qcu_scr_afr_bos_moo_mlt_ctl_hau_slo_sun_rus_ewe_dut_swa_tag_tha_owc_tml_tsn_dgb_tur_guj_fre_azi_lda_vie_amr_bem_xho_igb	-0.168749389270992	-0.398175646524495	0.691413325807981
695	anl_ger_dyu_ita_chh_mlt_heb_alb_uzb_azi_ewe_sun_ven_hin_cze_bsq_lit_aeg_akn_cnt_lat_swe_dgb_pol_xho_afr_fin_swa_zul_hun_scr_gam_geo_pan_ben_krd_urd_amh_sid_bos_est_fbf_bat_arw_mao_jpn_tml_kor_dut_ctl_lda_guj_tag_bul_tig_jav_mnd_mol_igb_prs_wly_ukr_glc_grk_rus_qcu_mcd_fre_nor_moo_sod_spa_hau_slo_mly_svk_tsn_por_bem_ind_tha_owc_knd_swt_cic_aze_rom_eng_tur_ses_vie_amr_bam_tsw_yor	-0.284372301767139	-0.672416843310122	0.502985602995271
696	sod_pol_xho_bul_gam_aeg_owc_bos_azi_tur_tsn_bat_swa_mol_ita_bsq_por_mlt_akn_mnd_cze_ger_dgb_nor_cic_grk_est_lda_bam_fin_hin_tig_geo_lat_ctl_slo_krd_anl_heb_urd_hun_fbf_tag_eng_ind_jpn_knd_kor_lit_glc_ewe_swe_sun_ben_amh_jav_cnt_rom_ven_dut_amr_afr_arw_pan_alb_qcu_guj_ukr_mcd_bem_wly_rus_hau_prs_mao_scr_moo_spa_yor_mly_tha_chh_tml_tsw_dyu_uzb_fre_svk_aze_ses_vie_sid_igb_swt_zul	-0.483239827016187	-1.14820414022392	0.253829171020623
697	heb_ctl_zul_lat_aeg_amr_tig_urd_aze_tur_ven_ind_yor_ita_fre_bsq_slo_gam_moo_mnd_dut_eng_akn_lit_igb_cze_est_swa_tsw_fin_grk_hau_geo_prs_ben_krd_svk_amh_mlt_hin_hun_bam_tag_bul_bat_jpn_tml_kor_mcd_rom_dyu_glc_jav_mol_wly_sun_cnt_spa_ses_scr_sod_por_rus_nor_guj_qcu_ukr_ger_alb_swt_sid_pol_anl_arw_mao_swe_bem_pan_lda_mly_tha_chh_knd_ewe_fbf_uzb_afr_bos_azi_xho_vie_owc_dgb_cic_tsn	0.291952068704351	0.687022593167751	0.49377812698309
698	chh_hin_ven_afr_mlt_tig_hau_slo_azi_uzb_zul_mly_swa_prs_bos_bsq_swe_gam_dgb_mnd_ben_lit_fbf_ita_tsn_mcd_fin_dyu_akn_est_krd_aeg_geo_ukr_pol_svk_bul_sod_owc_eng_hun_yor_jav_pan_mao_jpn_tml_kor_fre_spa_tsw_ctl_sun_rus_sid_bat_cnt_alb_bem_por_wly_arw_lat_dut_scr_qcu_grk_cze_guj_xho_anl_glc_amr_mol_tag_urd_cic_ger_igb_ind_tha_heb_knd_lda_ses_tur_nor_rom_aze_bam_vie_amh_moo_ewe_swt	-0.0045616565962728	-0.0107508829774732	0.991445230658127
699	amh_bul_xho_ita_anl_owc_sod_ben_aze_uzb_swa_ind_akn_mcd_ctl_bsq_alb_gam_bem_cnt_nor_lit_moo_arw_igb_pan_hun_ven_tsn_fin_dut_wly_geo_guj_svk_krd_pol_sid_amr_slo_est_tsw_sun_grk_bat_jpn_knd_kor_bos_glc_ewe_swe_jav_ukr_chh_tag_mnd_cze_dgb_afr_heb_por_lat_ger_eng_qcu_hin_urd_prs_fbf_tig_spa_hau_scr_mly_rus_dyu_fre_swt_mao_tha_mlt_tml_cic_bam_tur_mol_rom_azi_lda_vie_aeg_zul_yor_ses	-0.106711682566829	-0.25146786505732	0.802007231650394
700	wly_grk_moo_dut_heb_tig_sod_scr_tur_uzb_ses_jav_zul_ctl_ukr_bsq_fre_hau_tsn_cnt_prs_svk_bam_cze_swa_glc_fin_fbf_igb_est_spa_owc_geo_mcd_pol_lit_pan_mlt_anl_hin_hun_tsw_sun_krd_mao_jpn_tml_kor_ita_mol_yor_eng_bat_urd_amr_ind_mnd_por_dgb_alb_sid_afr_nor_slo_guj_qcu_ben_bos_rus_bem_aeg_ger_chh_lat_mly_arw_lda_swe_ven_tag_tha_gam_knd_dyu_cic_aze_rom_bul_azi_akn_vie_amh_ewe_swt_xho	0.0744270108044593	0.17512306423245	0.861363646492154
701	amh_pol_fbf_dut_heb_tig_sod_ger_aze_uzb_cic_sun_lda_swe_ctl_bsq_pan_hau_tsw_mnd_rom_svk_ven_slo_bam_arw_fin_tsn_swa_est_lit_anl_geo_krd_ukr_mcd_ben_aeg_owc_spa_hun_swt_mly_prs_bat_jpn_knd_kor_afr_rus_igb_grk_ind_ita_chh_tag_cnt_por_akn_urd_mlt_eng_guj_glc_lat_qcu_bos_nor_cze_yor_gam_mol_amr_bul_mao_hin_moo_scr_xho_jav_tha_sid_tml_ses_dyu_tur_alb_fre_azi_dgb_vie_wly_bem_zul_ewe	-0.0164337796190736	-0.0387127340968266	0.969202402580813
702	hau_alb_fbf_prs_sid_aeg_anl_bul_aze_uzb_igb_bat_tsn_spa_lat_bsq_dut_wly_dyu_mnd_rom_pan_zul_guj_cic_nor_est_tsw_ses_hun_mol_amh_geo_urd_ctl_grk_glc_heb_amr_hin_fin_akn_mao_rus_sun_jpn_knd_kor_swe_mcd_lda_slo_ind_afr_sod_mly_cnt_ukr_moo_ben_mlt_bos_lit_por_ita_qcu_svk_arw_fre_xho_chh_ger_gam_pol_jav_eng_ewe_krd_bem_tag_tha_tig_tml_yor_swa_tur_scr_cze_azi_swt_vie_owc_bam_ven_dgb	-0.638590873298771	-1.52778661788663	0.129959632326901
703	amr_nor_ses_ger_tig_chh_aeg_rom_tur_azi_akn_mly_tsn_ctl_hin_bsq_bul_gam_lda_mnd_krd_grk_igb_eng_yor_lit_fin_dgb_swt_est_afr_hau_geo_urd_swe_bos_por_wly_heb_prs_hun_swa_ind_arw_sun_jpn_tml_kor_alb_fre_bam_glc_bat_mol_sod_mao_cnt_pol_zul_ukr_owc_lat_svk_mcd_guj_qcu_scr_pan_ben_ven_amh_ita_mlt_dut_tag_spa_ewe_slo_fbf_jav_tha_sid_knd_dyu_moo_uzb_rus_cze_aze_xho_vie_anl_cic_bem_tsw	-0.400983463865912	-0.951484760184722	0.343824662966669
704	tig_pan_ven_rus_owc_gam_hau_mcd_uzb_azi_igb_mly_cic_rom_hin_bsq_guj_sod_bem_cnt_urd_eng_akn_por_zul_afr_est_bam_tsw_hun_prs_amr_geo_alb_arw_ita_glc_chh_anl_ben_fin_dgb_jav_krd_bat_jpn_knd_kor_slo_ger_ses_ctl_ind_cze_wly_mao_mnd_dut_dyu_pol_sid_mol_swe_nor_bos_qcu_spa_lat_lit_fbf_mlt_scr_heb_fre_sun_ukr_lda_bul_yor_tag_tha_amh_tml_swa_moo_aze_svk_grk_tur_swt_vie_aeg_tsn_xho_ewe	-0.438930530446446	-1.04273680666976	0.299773234923823
705	gam_glc_swa_rus_amh_chh_aeg_mol_tur_uzb_yor_ind_lda_grk_lat_bsq_ita_hau_akn_mnd_ukr_eng_ven_slo_dyu_pan_hun_moo_bem_fin_swe_sid_geo_svk_afr_arw_ger_anl_tig_mcd_est_tsw_mao_fre_tag_jpn_knd_kor_pol_dut_zul_prs_sun_bos_sod_mly_cnt_ctl_ses_cze_heb_lit_ben_krd_scr_qcu_bul_por_guj_swt_mlt_nor_amr_alb_bat_rom_xho_urd_fbf_jav_tha_owc_tml_ewe_igb_aze_spa_hin_azi_dgb_vie_wly_cic_tsn_bam	0.07637562774616	0.179801367518215	0.85769969542072
706	aeg_lit_cic_por_anl_heb_sod_krd_azi_aze_dgb_tag_swt_fre_bul_bsq_prs_amr_moo_mnd_eng_alb_swa_hin_bem_arw_fin_fbf_zul_hun_afr_owc_geo_grk_ger_urd_ben_gam_hau_cze_est_lda_ind_scr_jav_jpn_knd_kor_bos_rus_bam_mcd_bat_glc_sid_sun_cnt_nor_ven_spa_chh_slo_ukr_swe_svk_qcu_lat_guj_ctl_yor_mlt_dut_amh_ita_mao_pol_ses_mol_tsw_mly_tha_tig_tml_igb_akn_tur_pan_rom_uzb_tsn_vie_wly_xho_dyu_ewe	-0.726182099364893	-1.73992041901732	0.0851811171723051
707	hau_bos_swt_alb_owc_tig_aeg_hin_azi_tur_akn_bat_cic_eng_glc_bsq_krd_sod_dgb_cnt_pan_fre_bem_ukr_yor_ctl_fin_tsw_moo_hun_rus_amh_geo_grk_ger_slo_nor_sid_gam_lit_est_ses_mao_scr_tag_jpn_knd_kor_svk_por_zul_swe_ind_afr_amr_mly_mnd_guj_lda_bul_wly_prs_pol_dut_mcd_qcu_urd_ita_rom_ven_anl_arw_chh_mol_sun_lat_swa_spa_ewe_jav_tha_mlt_tml_bam_dyu_uzb_cze_ben_aze_igb_vie_heb_fbf_tsn_xho	0.0280533616184125	0.0660759091321898	0.947459227989432
708	owc_scr_dgb_arw_amr_mlt_chh_lit_aze_azi_bem_mly_igb_krd_eng_bsq_ukr_aeg_moo_cnt_por_grk_akn_prs_fbf_pan_hun_tsn_xho_fin_hin_tig_geo_bul_ger_pol_glc_anl_sod_dut_est_ewe_sun_bos_jav_jpn_knd_kor_svk_rus_cic_alb_ind_urd_hau_bat_mnd_mol_ven_ben_wly_lat_cze_slo_fre_qcu_ctl_rom_guj_bam_heb_nor_gam_afr_tag_swe_tsw_ita_dyu_mao_tha_sid_tml_yor_lda_tur_mcd_spa_uzb_zul_vie_amh_ses_swt_swa	-0.41880408074252	-0.993862222615399	0.322868830785278
709	anl_slo_dgb_svk_gam_owc_wly_rus_uzb_azi_swt_tag_fbf_glc_cze_bsq_swe_tig_ses_cnt_grk_bos_ven_urd_lda_spa_fin_ewe_tsn_hun_prs_sid_geo_nor_ukr_eng_rom_mlt_aeg_hin_est_igb_mly_ita_sun_jpn_knd_kor_krd_arw_tsw_guj_bat_mol_heb_jav_mnd_ger_swa_afr_amh_scr_ben_lit_pan_qcu_dut_fre_mcd_dyu_amr_lat_chh_ctl_mao_bul_yor_por_zul_ind_tha_hau_tml_bam_bem_aze_alb_pol_tur_akn_vie_sod_xho_moo_cic	-0.569720877802978	-1.35903787041858	0.177421325418331
710	tig_ukr_tsn_pol_wly_aeg_chh_dut_azi_aze_dgb_bat_tsw_pan_mcd_bsq_ger_heb_lda_mnd_arw_bul_ses_svk_zul_cze_fin_swa_bam_hun_hin_owc_geo_grk_krd_mol_prs_amr_gam_lat_est_ven_jav_glc_sun_jpn_tml_kor_ita_nor_dyu_afr_mao_rus_mlt_ind_cnt_swe_swt_por_hau_lit_ctl_urd_scr_qcu_alb_guj_rom_cic_sid_bos_amh_ben_tag_slo_xho_spa_igb_mly_tha_anl_knd_fbf_ewe_tur_fre_eng_uzb_akn_vie_sod_bem_yor_moo	-0.711588975296065	-1.70341302422576	0.0918304397707889
711	owc_hin_tsn_mol_wly_hau_aeg_ger_uzb_azi_lda_mao_fbf_rom_arw_bsq_ben_gam_dgb_mnd_lit_por_cic_nor_igb_scr_hun_ven_swt_est_bos_sid_geo_lat_dut_ita_svk_tig_mlt_mcd_fin_akn_jav_fre_sun_jpn_tml_kor_bul_ctl_swa_ukr_ind_eng_amh_mly_cnt_prs_bam_spa_sod_guj_glc_grk_pan_qcu_slo_cze_afr_dyu_amr_urd_chh_krd_tag_pol_bem_alb_ses_bat_tha_anl_knd_xho_tsw_aze_rus_swe_tur_yor_vie_heb_ewe_moo_zul	-0.94402742211552	-2.29317771377496	0.0240910638370794
712	heb_mcd_cic_grk_wly_aeg_sod_urd_azi_aze_swa_tag_tsw_ger_alb_bsq_krd_gam_zul_mnd_slo_lit_bem_guj_tsn_arw_fin_ven_ses_hun_rus_mlt_geo_lat_glc_spa_pan_amh_tig_rom_est_xho_mly_por_ind_jpn_knd_kor_fre_bul_bam_hin_bat_ita_sid_jav_cnt_ctl_igb_afr_hau_prs_scr_cze_pol_qcu_nor_mol_ben_yor_anl_svk_owc_swe_mao_bos_swt_dut_ewe_sun_tha_amr_tml_akn_dgb_uzb_ukr_eng_tur_moo_vie_chh_fbf_lda_dyu	-0.207394237834125	-0.48949521500058	0.625643736669935
713	gam_afr_moo_mol_mlt_sod_aeg_grk_uzb_azi_dyu_tag_dgb_bul_prs_bsq_por_tig_swa_mnd_alb_pan_ven_swe_akn_lit_hun_ses_xho_fin_glc_chh_geo_spa_slo_fre_bos_amh_wly_pol_est_swt_mly_guj_bat_jpn_knd_kor_ger_ita_lda_mcd_ind_lat_hau_mao_cnt_ctl_ewe_nor_anl_rus_dut_scr_rom_qcu_hin_ukr_urd_fbf_heb_cze_sid_svk_jav_ben_bam_krd_zul_sun_tha_amr_tml_cic_bem_aze_arw_eng_tur_tsn_vie_owc_igb_yor_tsw	-0.0469591167007588	-0.110894318010689	0.911939123597148
714	sid_svk_ses_spa_aeg_tig_gam_ita_tur_azi_yor_tag_zul_bul_prs_bsq_scr_owc_moo_mnd_nor_swe_lda_glc_ewe_alb_hun_xho_dgb_fin_ger_amh_geo_mol_rom_fre_slo_mlt_chh_grk_est_dyu_ind_ctl_sun_jpn_knd_kor_ben_cze_cic_mcd_bat_pan_heb_jav_cnt_afr_bem_ukr_wly_rus_lat_urd_bos_qcu_krd_pol_dut_fbf_amr_por_sod_hin_mao_guj_swt_arw_ven_mly_tha_hau_tml_tsw_bam_aze_eng_lit_uzb_tsn_vie_anl_swa_igb_akn	0.197062228743329	0.463947535347897	0.643769469736916
715	amr_spa_dyu_arw_tig_wly_sid_scr_tur_aze_swa_jav_moo_slo_mol_bsq_fre_amh_yor_cnt_guj_pol_akn_dut_tsn_rus_fin_bam_fbf_est_por_owc_geo_ukr_krd_urd_ita_anl_gam_glc_hun_lda_sun_swe_mao_jpn_tml_kor_grk_mcd_xho_rom_bat_svk_sod_tag_mnd_ger_ses_alb_hau_bos_cze_afr_nor_qcu_lat_prs_bul_ewe_heb_eng_mlt_ben_mly_pan_bem_lit_tsw_ind_tha_aeg_knd_dgb_cic_uzb_ctl_hin_azi_ven_vie_chh_zul_swt_igb	0.401122198173151	0.947421775581549	0.345879208763874
716	sod_guj_dgb_swe_gam_amr_heb_dut_tur_uzb_dyu_bat_zul_grk_pan_bsq_rom_tig_igb_mnd_ukr_spa_tsn_nor_ses_por_hun_bem_moo_est_urd_aeg_geo_ger_lat_ctl_bul_sid_hau_scr_fin_xho_mao_arw_ind_jpn_tml_kor_lit_fre_swa_slo_sun_eng_owc_tag_cnt_glc_ven_cze_mlt_krd_mol_bos_ita_qcu_mcd_ben_rus_ewe_chh_pol_wly_alb_mly_prs_swt_afr_bam_jav_tha_anl_knd_yor_tsw_aze_hin_svk_azi_akn_vie_amh_lda_cic_fbf	-1.11134103362438	-2.73141369974274	0.00754572911560742
717	sid_mol_cic_prs_gam_heb_owc_lat_tur_aze_bem_ind_swt_afr_ita_bsq_glc_wly_swa_cnt_pol_arw_akn_spa_fbf_ukr_hun_yor_bam_est_bos_chh_geo_cze_slo_svk_fre_aeg_anl_nor_fin_dgb_sun_krd_tag_jpn_tml_kor_rom_rus_tsw_ctl_mly_swe_sod_mao_mnd_scr_lda_pan_amr_ben_hin_ger_dut_qcu_alb_mcd_por_moo_mlt_urd_amh_guj_jav_lit_xho_grk_zul_bat_tha_hau_knd_ven_tsn_azi_eng_bul_uzb_ses_vie_tig_igb_ewe_dyu	-0.311495473370112	-0.73760702351215	0.462610315847822
718	sid_ctl_igb_swe_mlt_gam_chh_urd_aze_tur_akn_sun_moo_eng_afr_bsq_pol_heb_tsn_mnd_bos_fre_cic_alb_swa_pan_hun_fbf_tsw_fin_mol_wly_geo_grk_guj_ukr_svk_amh_tig_cze_est_ven_mao_ger_jav_jpn_knd_kor_krd_lat_yor_arw_mly_ben_sod_bat_cnt_bul_bam_scr_amr_rom_lit_slo_spa_qcu_hin_nor_por_ses_hau_ita_anl_prs_ind_mcd_dgb_glc_lda_tag_tha_aeg_tml_bem_xho_azi_rus_dut_uzb_ewe_vie_owc_zul_dyu_swt	-0.268166693848191	-0.633554872512908	0.527926425224623
719	chh_nor_bam_ben_aeg_anl_tig_glc_aze_azi_swa_ind_dgb_fre_krd_bsq_arw_sid_ses_cnt_pan_bul_ven_urd_lda_eng_fin_moo_tsn_est_alb_amh_geo_ita_afr_pol_ukr_gam_wly_mol_hun_tsw_bat_scr_mly_jpn_tml_kor_bos_lit_yor_rom_mao_svk_sod_jav_mnd_hin_xho_spa_amr_por_lat_ger_cze_qcu_slo_swe_mcd_bem_owc_ctl_hau_dut_sun_guj_fbf_grk_igb_tag_tha_heb_knd_dyu_zul_tur_prs_rus_uzb_akn_vie_mlt_swt_ewe_cic	-0.109048320977115	-0.257043189054311	0.797713266461393
720	wly_afr_dgb_pan_hau_anl_sod_bos_aze_azi_bem_ind_yor_por_ukr_bsq_slo_amh_fbf_mnd_glc_arw_akn_ger_moo_alb_est_igb_tsn_fin_cze_heb_geo_eng_mcd_rom_fre_sid_chh_nor_hun_ewe_mly_guj_mao_jpn_tml_kor_urd_lit_ven_hin_sun_svk_owc_tag_cnt_grk_zul_scr_mlt_swe_spa_ctl_dut_qcu_krd_prs_rus_lda_gam_ben_amr_ita_jav_pol_swt_bul_bam_bat_tha_aeg_knd_xho_swa_uzb_lat_mol_tur_tsw_vie_tig_cic_dyu_ses	-0.487636154490121	-1.16012346534412	0.248968139495668
721	tig_cze_lda_bul_hau_sod_gam_spa_tur_uzb_bam_ind_bem_lit_ukr_bsq_hin_sid_swa_cnt_eng_pan_akn_nor_ewe_slo_est_tsn_igb_hun_glc_aeg_geo_dut_krd_ctl_arw_wly_owc_mol_fin_tsw_mly_afr_sun_jpn_knd_kor_alb_scr_zul_guj_mao_svk_anl_tag_mnd_lat_xho_fre_mlt_bos_urd_ita_ben_qcu_ger_swe_rus_cic_amh_mcd_amr_por_bat_prs_yor_rom_swt_jav_tha_heb_tml_fbf_dgb_azi_grk_pol_aze_ses_vie_chh_ven_dyu_moo	-0.0504043784649805	-0.118840587086791	0.905657976056662
722	aeg_dut_yor_ukr_sid_hau_owc_ctl_azi_aze_ewe_jav_zul_bul_svk_bsq_pan_anl_ven_mnd_hin_rus_xho_prs_akn_bos_fin_fbf_igb_est_ger_gam_geo_slo_glc_guj_arw_chh_tig_grk_hun_swa_bat_spa_ind_jpn_tml_kor_krd_por_lda_mcd_sun_lit_wly_mly_cnt_afr_dyu_urd_mlt_pol_rom_eng_fre_qcu_ben_swe_lat_bem_sod_ita_heb_scr_tag_cze_moo_mol_tsw_mao_tha_amr_knd_dgb_swt_tur_nor_alb_uzb_ses_vie_amh_cic_tsn_bam	-0.371017668008388	-0.87810515245663	0.382149632323712
723	tig_cze_ses_mol_wly_gam_anl_lat_uzb_azi_cic_jav_dgb_urd_ita_bsq_glc_aeg_ewe_cnt_swe_prs_moo_bul_lda_alb_fin_ven_xho_hun_hin_mlt_geo_dut_arw_rom_ukr_sod_sid_ger_est_igb_mly_ben_sun_jpn_knd_kor_lit_nor_tsn_spa_bat_svk_amh_tag_mnd_mcd_akn_pol_heb_krd_scr_fre_ctl_qcu_por_slo_afr_bem_amr_eng_chh_bos_mao_rus_swt_guj_bam_ind_tha_owc_tml_fbf_swa_tur_grk_pan_aze_zul_vie_hau_tsw_yor_dyu	-0.359351620818132	-0.851049053001952	0.396928086589459
724	hau_por_tsn_ukr_aeg_anl_sid_svk_aze_azi_igb_bat_akn_slo_swe_bsq_krd_heb_swt_mnd_ben_eng_lda_ctl_bam_prs_est_fbf_dgb_fin_bul_owc_geo_ita_afr_guj_arw_amh_tig_mcd_hun_zul_sun_urd_mao_jpn_knd_kor_cze_lit_yor_glc_ind_lat_sod_tag_cnt_alb_moo_ger_amr_grk_mol_spa_dut_qcu_bos_scr_pol_tsw_wly_rom_gam_nor_jav_hin_ses_fre_ven_mly_tha_mlt_tml_cic_xho_tur_rus_pan_uzb_bem_vie_chh_swa_dyu_ewe	-0.886241867282779	-2.15104676574133	0.0340644433977392
725	aeg_por_tsw_fre_heb_amh_owc_slo_aze_tur_zul_bat_swt_ukr_lit_bsq_rom_anl_moo_cnt_pan_afr_fbf_bul_lda_ctl_est_ses_cic_hun_eng_mlt_geo_lat_cze_prs_grk_wly_tig_hin_fin_xho_tag_arw_ind_jpn_knd_kor_ita_urd_swa_mol_jav_pol_chh_mao_mnd_bos_bam_alb_sod_guj_dut_nor_rus_qcu_spa_ger_scr_akn_sid_mcd_gam_swe_sun_svk_ven_glc_bem_mly_tha_hau_tml_ewe_dyu_uzb_krd_ben_azi_dgb_vie_amr_tsn_yor_igb	-1.06618946353986	-2.61292018338134	0.0104692379685167
726	mlt_por_ewe_glc_owc_sid_chh_guj_azi_aze_bam_tag_swa_spa_swe_bsq_arw_gam_bem_mnd_fre_krd_dgb_afr_tsn_slo_hun_igb_ven_est_scr_sod_geo_lit_alb_svk_rus_aeg_heb_bos_fin_akn_ind_rom_sun_jpn_tml_kor_bul_prs_moo_ctl_jav_urd_hau_bat_cnt_mol_xho_pol_amr_lat_ben_cze_mcd_qcu_eng_dut_ukr_lda_anl_grk_tig_ger_mly_nor_swt_ita_ses_mao_tha_wly_knd_dyu_tsw_tur_hin_pan_uzb_cic_vie_amh_yor_fbf_zul	-0.127279701630306	-0.300872182189239	0.764183583624673
727	owc_pol_bam_prs_anl_sid_gam_rus_uzb_tur_ses_jav_bem_urd_scr_bsq_krd_tig_xho_mnd_dut_guj_yor_nor_swa_arw_est_moo_lda_fin_glc_sod_geo_rom_cze_lat_bos_mlt_amr_eng_hun_cic_ind_swe_mly_jpn_knd_kor_bul_afr_swt_lit_sun_fre_wly_tag_cnt_mol_igb_ben_aeg_grk_alb_mcd_ukr_qcu_hin_por_svk_ewe_amh_slo_hau_ger_bat_pan_zul_ita_ven_mao_tha_chh_tml_fbf_dyu_azi_ctl_spa_aze_tsn_vie_heb_tsw_dgb_akn	-0.0317328521205119	-0.0748395696419481	0.940503105370418
728	tig_krd_yor_scr_heb_wly_amr_mcd_tur_aze_ewe_mly_xho_bos_bul_bsq_urd_anl_moo_mnd_alb_svk_tsw_spa_dgb_fre_fin_tsn_ses_est_swe_chh_geo_pan_cze_mol_glc_sid_amh_ger_hun_igb_ind_ben_mao_jpn_tml_kor_arw_afr_fbf_grk_bat_ukr_sod_tag_cnt_ita_zul_guj_hau_rom_slo_nor_rus_qcu_hin_eng_ctl_bam_gam_prs_owc_por_sun_pol_lda_lat_akn_jav_tha_mlt_knd_ven_bem_uzb_dut_lit_azi_swa_vie_aeg_dyu_swt_cic	-0.0956968320156498	-0.225710965118475	0.821921512264413
729	heb_krd_xho_pan_amr_amh_sod_por_aze_azi_bam_mly_tsw_lat_glc_bsq_rus_hau_ses_cnt_ukr_bos_fbf_afr_swt_ctl_fin_dyu_akn_hun_guj_tig_geo_eng_arw_scr_hin_aeg_chh_cze_est_lda_bat_bul_jav_jpn_tml_kor_pol_spa_moo_nor_mao_lit_wly_tag_mnd_swe_dgb_fre_gam_ita_urd_rom_alb_qcu_prs_svk_mol_ewe_anl_slo_owc_ben_ind_grk_tsn_dut_swa_sun_tha_sid_knd_bem_zul_tur_mcd_ger_uzb_ven_vie_mlt_igb_cic_yor	-0.189677011241713	-0.448165298802985	0.655076252199732
730	anl_mol_tsn_pan_gam_mlt_amh_hin_aze_uzb_zul_mao_ses_nor_afr_bsq_krd_heb_swa_cnt_bul_ctl_dgb_rom_xho_prs_fin_fbf_ven_est_eng_aeg_geo_por_fre_mcd_svk_owc_amr_bos_hun_igb_jav_ukr_tag_jpn_tml_kor_ben_slo_tsw_ger_mly_urd_sod_sun_mnd_grk_swt_lit_wly_pol_ita_alb_arw_qcu_spa_rus_glc_bem_sid_guj_chh_dut_ind_lat_moo_scr_cic_bat_tha_hau_knd_ewe_bam_tur_cze_swe_azi_dyu_vie_tig_yor_akn_lda	-0.63035601417244	-1.50592390360042	0.135475808996688
731	tig_ita_dyu_grk_hau_amh_aeg_spa_tur_uzb_ses_bat_zul_mcd_mol_bsq_cze_wly_ewe_mnd_arw_glc_cic_afr_yor_hin_est_swt_fbf_fin_urd_anl_geo_ben_alb_bul_prs_gam_amr_dut_hun_lda_jav_nor_mly_jpn_knd_kor_fre_scr_tsw_rom_mao_pan_mlt_sun_cnt_bos_bam_svk_sod_por_lit_lat_ger_qcu_slo_krd_eng_akn_sid_pol_owc_ukr_tag_guj_tsn_swe_xho_ind_tha_chh_tml_moo_bem_aze_ctl_rus_azi_swa_vie_heb_dgb_ven_igb	-0.101101579270727	-0.238448954131806	0.812057523604694
732	amh_cze_fbf_lat_tig_hau_aeg_spa_tur_azi_moo_ind_bam_slo_swe_bsq_glc_gam_ses_cnt_ita_mol_dyu_urd_igb_fre_hun_akn_lda_fin_nor_wly_geo_ben_bos_ctl_ukr_anl_mlt_afr_est_tsn_sun_scr_mly_jpn_tml_kor_grk_pol_xho_rus_mao_rom_chh_tag_mnd_lit_ven_por_sod_svk_guj_hin_bul_qcu_krd_arw_ger_zul_owc_eng_sid_mcd_bat_alb_tsw_pan_dgb_jav_tha_heb_knd_yor_ewe_uzb_prs_dut_aze_bem_vie_amr_swt_swa_cic	-0.579186842308313	-1.38306240609286	0.169957294559068
733	gam_urd_ewe_bos_chh_wly_aeg_svk_aze_azi_ses_tag_tsn_spa_rom_bsq_ben_sid_lda_mnd_mol_fre_fbf_scr_ven_ita_est_cic_tsw_fin_pol_sod_geo_lit_pan_por_dut_amr_owc_slo_hun_swa_ind_grk_jav_jpn_tml_kor_ger_mcd_yor_hin_sun_guj_heb_bat_cnt_eng_dgb_ukr_tig_krd_alb_nor_cze_qcu_glc_arw_prs_akn_amh_swe_anl_bul_mly_rus_zul_afr_dyu_mao_tha_mlt_knd_xho_bem_tur_ctl_lat_uzb_swt_vie_hau_bam_moo_igb	0.195335923061896	0.459698700208818	0.646805349445732
734	amh_fre_yor_alb_gam_chh_amr_scr_uzb_tur_ven_tag_xho_prs_lat_bsq_urd_sod_lda_mnd_ben_dut_dgb_por_ewe_svk_fin_bem_igb_hun_krd_mlt_geo_cze_spa_nor_hin_wly_heb_eng_est_dyu_mao_mcd_jav_jpn_knd_kor_arw_bos_fbf_guj_bat_glc_hau_mly_cnt_ctl_tsn_lit_anl_rus_bul_mol_grk_qcu_pol_rom_ger_swt_sid_slo_tig_ukr_sun_pan_cic_swe_moo_ind_tha_aeg_tml_akn_zul_azi_afr_ita_aze_tsw_vie_owc_bam_swa_ses	-0.336755935814084	-0.797169399300363	0.427383213587772
735	owc_dut_cic_mol_mlt_sod_hau_swe_aze_uzb_fbf_mly_bem_rom_afr_bsq_rus_anl_lda_cnt_slo_ctl_xho_ita_zul_prs_est_dgb_swt_hun_hin_amh_geo_ger_scr_ben_lit_wly_gam_spa_fin_tsn_jav_cze_mao_jpn_knd_kor_bos_pan_tsw_krd_sun_urd_sid_tag_mnd_eng_akn_grk_aeg_alb_svk_nor_guj_qcu_arw_bul_ukr_ewe_heb_por_amr_lat_bat_pol_bam_mcd_swa_ind_tha_tig_tml_moo_igb_tur_fre_glc_azi_dyu_vie_chh_yor_ven_ses	0.424436922327493	1.00143467399818	0.319215250206396
736	hau_guj_xho_bul_mlt_sod_gam_arw_tur_uzb_tsw_sun_tsn_alb_pol_bsq_lit_amr_fbf_mnd_glc_swe_swt_rus_bem_urd_est_cic_igb_fin_cze_amh_geo_ctl_scr_svk_prs_aeg_sid_nor_hun_swa_mly_eng_jav_jpn_tml_kor_ger_slo_moo_krd_ind_spa_anl_bat_cnt_hin_ven_pan_owc_grk_ita_afr_mcd_qcu_rom_por_ukr_dyu_chh_fre_heb_bos_mao_ben_akn_mol_zul_tag_tha_tig_knd_ewe_yor_azi_dut_lat_aze_bam_vie_wly_dgb_ses_lda	0.269086050390262	0.633490579671961	0.527968211665628
737	heb_ukr_dyu_bul_tig_amr_amh_slo_uzb_tur_dgb_bat_akn_bos_pan_bsq_swe_gam_fbf_cnt_por_urd_tsw_ita_yor_alb_est_bem_tsn_fin_pol_aeg_geo_krd_fre_glc_guj_sid_hau_svk_hun_zul_jav_spa_mly_jpn_knd_kor_cze_rom_ewe_hin_sun_arw_mlt_mao_mnd_afr_ven_lat_chh_rus_dut_scr_ben_qcu_nor_mol_ctl_xho_sod_eng_anl_lit_tag_prs_cic_grk_moo_ind_tha_wly_tml_swt_ses_azi_ger_mcd_aze_swa_vie_owc_lda_bam_igb	-0.056775218075635	-0.133710357837024	0.893920533761772
738	sod_grk_dyu_rom_wly_anl_mlt_alb_tur_uzb_lda_ind_ven_pol_por_bsq_svk_gam_cic_cnt_swe_ukr_zul_ctl_xho_mol_hun_bem_tsw_fin_krd_chh_geo_mcd_lat_bos_bul_aeg_owc_pan_est_fbf_bat_spa_jav_jpn_knd_kor_afr_hin_swt_ger_mao_eng_tig_sun_mnd_glc_akn_nor_amr_cze_dut_ita_prs_qcu_slo_urd_lit_ses_amh_fre_sid_ben_tag_arw_igb_scr_dgb_mly_tha_hau_tml_tsn_bam_aze_rus_guj_azi_swa_vie_heb_ewe_moo_yor	-1.1450280494461	-2.82298181676617	0.00581937756470012
739	hau_alb_zul_rus_anl_sod_amh_dut_aze_uzb_swa_ind_bem_glc_bul_bsq_spa_heb_dgb_mnd_arw_lit_bam_bos_cic_ita_hun_akn_ses_fin_grk_sid_geo_ben_nor_mol_ukr_amr_wly_eng_est_fbf_mao_prs_sun_jpn_knd_kor_pan_krd_moo_afr_bat_cze_owc_mly_cnt_slo_xho_ger_gam_swe_svk_hin_scr_qcu_lat_urd_mcd_ven_chh_rom_mlt_por_tag_ctl_ewe_fre_swt_jav_tha_aeg_tml_lda_dyu_azi_guj_pol_tur_tsn_vie_tig_igb_yor_tsw	-0.615077870969555	-1.47098177142161	0.144671610853176
740	owc_ita_igb_eng_heb_amh_amr_krd_uzb_tur_bem_sun_ven_cze_ukr_bsq_glc_sid_akn_mnd_lit_pol_dgb_prs_bam_hin_est_ses_swa_hun_pan_hau_geo_ben_mol_rus_lat_wly_gam_grk_fin_fbf_tag_urd_jav_jpn_tml_kor_nor_ctl_xho_mcd_ind_svk_chh_mao_cnt_swe_yor_por_mlt_bos_bul_alb_spa_qcu_rom_scr_arw_moo_sod_afr_anl_fre_mly_slo_tsn_ger_zul_bat_tha_aeg_knd_lda_cic_aze_dut_guj_azi_tsw_vie_tig_ewe_dyu_swt	-0.394976065027689	-0.937937062901469	0.35070624984726
741	heb_grk_dgb_por_chh_amh_gam_rom_aze_azi_ses_mao_ewe_urd_ben_bsq_eng_amr_tsw_mnd_bos_afr_bam_spa_moo_lit_est_tsn_dyu_fin_ctl_sid_geo_nor_ukr_pan_guj_mlt_anl_hin_hun_cic_bat_mol_tag_jpn_knd_kor_dut_svk_zul_swe_sun_ita_sod_mly_cnt_krd_swt_fre_hau_rus_mcd_cze_arw_qcu_pol_ger_lat_bem_aeg_scr_owc_bul_jav_glc_fbf_slo_ven_ind_tha_tig_tml_igb_lda_uzb_alb_prs_tur_swa_vie_wly_yor_xho_akn	-0.201026105215533	-0.475169989836576	0.635779900614767
742	amr_ger_yor_mol_anl_hau_mlt_bos_aze_uzb_dyu_tag_dgb_eng_bul_bsq_ctl_sod_akn_cnt_urd_prs_ewe_fre_moo_arw_hun_zul_lda_fin_nor_sid_geo_guj_lit_spa_hin_aeg_wly_rom_est_igb_sun_scr_bat_jpn_tml_kor_pan_mcd_swa_cze_mly_ukr_chh_mao_mnd_grk_swt_swe_owc_ita_afr_lat_svk_qcu_por_dut_glc_bem_heb_slo_tig_rus_ind_pol_tsw_krd_xho_jav_tha_gam_knd_ven_tsn_azi_alb_ben_tur_bam_vie_amh_fbf_cic_ses	-0.447150183769225	-1.0627212758774	0.290660148423855
743	chh_bos_tsn_slo_hau_amr_heb_hin_tur_uzb_moo_mly_swt_dut_lat_bsq_afr_aeg_igb_mnd_svk_alb_bem_spa_akn_mol_hun_xho_dyu_fin_pan_gam_geo_por_nor_arw_rom_owc_mlt_fre_est_zul_tag_cze_ind_jpn_tml_kor_pol_lit_fbf_ben_mao_grk_anl_jav_cnt_scr_ses_mcd_amh_ita_swe_rus_bul_qcu_eng_glc_urd_cic_sid_krd_wly_ger_sun_guj_swa_ctl_lda_bat_tha_tig_knd_tsw_bam_aze_prs_ukr_azi_dgb_vie_sod_ewe_ven_yor	-0.496581164621918	-1.18122417100801	0.240525616558641
744	mlt_rom_dyu_swe_sid_owc_amr_mol_tur_azi_xho_bat_tsw_prs_mcd_bsq_cze_tig_moo_cnt_lit_hin_swt_ctl_bam_ben_fin_fbf_ewe_hun_ita_wly_geo_pan_ger_bos_rus_anl_sod_slo_est_igb_jav_bul_tag_jpn_knd_kor_svk_spa_cic_eng_ind_alb_hau_mao_mnd_guj_swa_por_aeg_afr_grk_scr_lat_qcu_ukr_glc_nor_ses_gam_pol_amh_fre_mly_arw_ven_dut_yor_sun_tha_heb_tml_zul_bem_aze_krd_urd_uzb_dgb_vie_chh_tsn_akn_lda	-0.264564651370955	-0.625363251368926	0.533264240581786
745	sod_cze_ven_mcd_gam_tig_owc_nor_tur_uzb_lda_mao_swt_prs_ger_bsq_eng_wly_yor_mnd_mol_rus_ses_krd_zul_bul_fin_swa_ewe_est_fre_amr_geo_lat_bos_afr_pan_mlt_anl_ita_hun_tsw_jav_glc_tag_jpn_tml_kor_scr_slo_bem_ukr_sun_guj_chh_ind_cnt_ctl_akn_grk_heb_lit_por_swe_svk_qcu_alb_dut_hin_igb_sid_arw_hau_ben_bat_pol_dgb_spa_xho_mly_tha_aeg_knd_dyu_bam_azi_urd_rom_aze_fbf_vie_amh_moo_tsn_cic	-0.482989899397979	-1.14852135763251	0.253698937338127
746	chh_guj_xho_pan_sid_aeg_mlt_mcd_tur_azi_moo_jav_swt_prs_arw_bsq_spa_hau_lda_cnt_svk_swe_fbf_bul_dgb_mol_hun_tsw_bam_fin_hin_amr_geo_ctl_krd_afr_dut_amh_sod_ukr_est_akn_mao_ger_tag_jpn_tml_kor_slo_glc_ewe_fre_bat_ben_tig_mly_mnd_nor_dyu_lit_heb_rom_lat_scr_por_qcu_urd_alb_pol_ses_wly_eng_owc_rus_ind_cze_swa_ita_yor_sun_tha_gam_knd_ven_zul_aze_bos_grk_uzb_cic_vie_anl_bem_tsn_igb	-0.737137165694182	-1.77146395224195	0.0797592873566504
747	owc_bul_zul_krd_mlt_heb_chh_slo_azi_aze_ewe_mao_igb_cze_alb_bsq_bos_aeg_dyu_cnt_swe_ger_ven_pan_tsw_eng_est_tsn_xho_fin_mol_anl_geo_ukr_spa_lat_fre_amh_tig_por_hun_bam_sun_rus_jav_jpn_knd_kor_ita_scr_swt_guj_tag_glc_gam_ind_mnd_arw_ses_mcd_sid_nor_pol_dut_grk_qcu_ben_prs_hin_swa_amr_rom_hau_svk_mly_afr_fbf_urd_yor_bat_tha_wly_tml_dgb_moo_tur_ctl_lit_uzb_cic_vie_sod_bem_akn_lda	0.222024350324873	0.524783417808168	0.600982508668583
748	gam_krd_ses_ben_amh_anl_mlt_ger_aze_uzb_xho_ind_fbf_svk_hin_bsq_afr_wly_swt_mnd_slo_arw_tsw_mol_bam_lat_fin_zul_dyu_est_fre_sod_geo_bos_ctl_cze_glc_heb_tig_pol_hun_ewe_mly_mcd_sun_jpn_knd_kor_spa_eng_tsn_guj_jav_urd_owc_bat_cnt_ita_lda_rus_amr_ukr_alb_dut_scr_qcu_rom_pan_grk_igb_sid_prs_aeg_lit_tag_por_bem_swe_swa_mao_tha_hau_tml_cic_ven_tur_bul_nor_azi_dgb_vie_chh_akn_moo_yor	-0.170378758045499	-0.401881682059125	0.688693193684217
749	tig_lit_swa_eng_heb_chh_gam_grk_tur_uzb_tsn_tag_ven_dut_ita_bsq_bul_amr_bam_cnt_ger_pol_swt_cze_bem_spa_est_tsw_zul_fin_prs_aeg_geo_svk_mcd_rus_krd_hau_mlt_glc_hun_ses_bat_alb_ind_jpn_tml_kor_mol_hin_yor_nor_jav_rom_owc_sun_mnd_bos_cic_urd_sid_swe_arw_lat_slo_qcu_afr_pan_fre_akn_wly_ukr_sod_guj_mly_ben_lda_ctl_dgb_mao_tha_amh_knd_fbf_ewe_aze_por_scr_azi_igb_vie_anl_dyu_xho_moo	-0.283677365225481	-0.671107178292153	0.50381569822589
750	wly_bul_akn_eng_aeg_amr_sid_swe_aze_azi_ven_tag_ses_svk_mol_bsq_bos_hau_tsn_cnt_ctl_glc_dyu_ben_cic_hin_fin_xho_swa_hun_krd_heb_geo_mcd_spa_ger_alb_anl_sod_cze_est_yor_sun_nor_ind_jpn_tml_kor_guj_dut_moo_por_bat_lit_mlt_mao_mnd_ukr_ewe_ita_owc_scr_prs_lat_grk_qcu_urd_pol_rus_igb_chh_arw_tig_slo_mly_fre_lda_rom_bam_jav_tha_gam_knd_swt_fbf_tur_pan_afr_uzb_tsw_vie_amh_zul_bem_dgb	-0.333813730665672	-0.79075027464945	0.43110164270115
751	anl_ukr_cic_bul_amr_chh_gam_alb_azi_uzb_lda_ind_dyu_krd_afr_bsq_grk_aeg_bem_mnd_spa_lat_tsn_lit_yor_swe_hun_ses_swa_est_arw_owc_geo_dut_ger_glc_prs_amh_wly_svk_fin_zul_bat_cze_mao_jpn_knd_kor_mol_nor_igb_mcd_tag_eng_sid_mly_cnt_bos_ven_hin_hau_pan_por_pol_scr_qcu_slo_fre_ctl_xho_mlt_urd_heb_ben_jav_rus_fbf_guj_ewe_sun_tha_tig_tml_dgb_tsw_aze_ita_rom_tur_akn_vie_sod_swt_bam_moo	-0.104350652677199	-0.245914293772646	0.806290493172421
752	wly_scr_swt_alb_amr_heb_chh_fre_uzb_tur_bem_sun_moo_cze_swe_bsq_rus_anl_fbf_mnd_glc_eng_zul_rom_igb_svk_est_lda_ses_hun_bos_sod_geo_urd_por_bul_hin_aeg_sid_nor_fin_ven_mly_lit_mao_jpn_tml_kor_ita_mol_akn_slo_tag_mcd_gam_jav_cnt_afr_tsn_ctl_owc_ben_lat_ukr_pan_qcu_prs_spa_grk_dgb_tig_krd_hau_dut_ind_guj_tsw_ger_bam_bat_tha_mlt_knd_dyu_ewe_azi_arw_pol_aze_yor_vie_amh_xho_swa_cic	-0.640234455834422	-1.53073433027235	0.129229643398666
753	amr_bos_swt_swe_wly_sid_owc_lat_azi_aze_lda_tag_tsw_lit_guj_bsq_pol_mlt_akn_mnd_mol_fre_ewe_ger_zul_rom_hun_xho_dyu_fin_krd_sod_geo_alb_eng_glc_grk_heb_anl_scr_est_dgb_mly_cze_bat_jpn_tml_kor_ctl_bul_tsn_prs_jav_ita_aeg_sun_cnt_hin_swa_urd_gam_dut_pan_ben_rus_qcu_arw_ukr_afr_cic_tig_slo_chh_nor_mao_spa_bem_svk_moo_ind_tha_hau_knd_igb_yor_tur_mcd_por_uzb_ven_vie_amh_bam_ses_fbf	-0.573758428996606	-1.36878965276531	0.174362223474728
754	tig_spa_bam_dut_heb_sid_aeg_rom_tur_uzb_yor_mao_swa_urd_pan_bsq_mcd_mlt_lda_cnt_ger_alb_bem_fre_ven_mol_est_xho_swt_hun_swe_amh_geo_glc_cze_pol_ctl_sod_gam_nor_fin_ewe_mly_por_sun_jpn_knd_kor_lat_lit_akn_guj_bat_scr_owc_ind_mnd_bul_zul_grk_amr_ben_afr_hin_eng_qcu_slo_ita_arw_tsn_anl_krd_chh_ukr_jav_svk_cic_rus_moo_tag_tha_hau_tml_igb_dyu_azi_prs_bos_aze_tsw_vie_wly_dgb_fbf_ses	-0.064774726088491	-0.152525732106262	0.879102723074656
755	aeg_por_tsn_lit_hau_chh_amr_ger_tur_uzb_zul_mly_bam_rom_dut_bsq_mcd_sid_akn_cnt_guj_nor_tsw_krd_moo_svk_hun_bem_yor_est_prs_tig_geo_pol_arw_fre_ctl_gam_anl_grk_fin_xho_tag_lat_mao_jpn_tml_kor_slo_alb_fbf_ben_ind_bul_sod_jav_mnd_ukr_swa_mol_wly_swe_glc_eng_rus_qcu_scr_pan_afr_lda_heb_urd_owc_bos_sun_hin_cic_cze_dgb_bat_tha_mlt_knd_ses_ewe_azi_spa_ita_aze_dyu_vie_amh_swt_ven_igb	0.20012260255311	0.470844928967816	0.638853997059972
756	sid_lat_dyu_ben_tig_heb_gam_grk_aze_uzb_swa_ind_swt_afr_krd_bsq_pol_anl_moo_mnd_prs_bos_ses_pan_tsn_urd_hun_zul_lda_fin_mol_wly_geo_scr_slo_ger_por_amr_owc_ctl_est_fbf_sun_arw_tag_jpn_knd_kor_alb_ita_ewe_spa_mly_hin_aeg_jav_cnt_rom_dgb_bul_sod_lit_dut_ukr_cze_qcu_eng_glc_guj_bem_amh_nor_chh_svk_bat_swe_akn_mcd_yor_mao_tha_mlt_tml_tsw_ven_azi_fre_rus_tur_igb_vie_hau_cic_xho_bam	-0.00266272609654425	-0.00627528752189001	0.995006519320635
757	sid_pan_lda_lat_mlt_amr_chh_glc_aze_uzb_yor_tag_bam_ctl_lit_bsq_pol_amh_akn_mnd_mcd_eng_xho_grk_tsw_por_est_tsn_zul_hun_cze_anl_geo_alb_bos_rus_fre_heb_hau_rom_fin_igb_mao_prs_jav_jpn_knd_kor_svk_afr_fbf_ger_bat_slo_owc_sun_cnt_arw_dgb_mol_sod_ben_swe_ita_nor_qcu_dut_guj_krd_swt_aeg_hin_gam_scr_ind_urd_cic_bul_dyu_mly_tha_wly_tml_ewe_bem_tur_ukr_spa_azi_swa_vie_tig_ses_ven_moo	-0.207970891814927	-0.491540747819355	0.62420215889855
758	tig_lit_akn_por_heb_gam_owc_fre_tur_uzb_moo_sun_swt_ctl_scr_bsq_bos_mlt_xho_mnd_slo_svk_dgb_afr_tsw_eng_hun_yor_tsn_est_dut_chh_geo_cze_arw_mcd_rus_wly_amh_alb_fin_zul_mao_ger_tag_jpn_tml_kor_glc_hin_cic_mol_bat_rom_anl_ind_cnt_grk_bam_ben_aeg_krd_ita_ukr_lat_qcu_prs_pan_bul_bem_sid_nor_hau_urd_mly_guj_igb_swe_fbf_jav_tha_amr_knd_swa_ses_aze_pol_spa_azi_lda_vie_sod_ven_ewe_dyu	0.35180875183045	0.828710332684633	0.409390161479956
759	mlt_rom_moo_glc_wly_amh_tig_guj_tur_uzb_yor_bat_fbf_krd_dut_bsq_bul_chh_lda_cnt_grk_mcd_ses_ger_swa_cze_est_swt_ewe_hun_nor_heb_geo_pol_lit_ukr_hin_gam_amr_scr_fin_cic_mao_swe_jav_jpn_tml_kor_slo_pan_dgb_spa_mly_afr_owc_sun_mnd_mol_xho_rus_sod_fre_urd_alb_ita_qcu_lat_ben_por_tsn_anl_prs_aeg_bos_ind_eng_dyu_svk_akn_tag_tha_hau_knd_igb_zul_azi_arw_ctl_aze_ven_vie_sid_bam_bem_tsw	-0.150679694582546	-0.355372224218641	0.723115491628626
760	amh_urd_bam_grk_anl_aeg_hau_scr_uzb_tur_moo_bat_tsn_pol_eng_bsq_hin_amr_dyu_mnd_arw_lat_yor_bos_swa_ita_est_bem_swt_fin_pan_sid_geo_ben_afr_nor_spa_mlt_owc_por_hun_fbf_jav_mol_mao_jpn_tml_kor_lit_dut_lda_guj_tag_alb_tig_sun_cnt_glc_cic_rom_heb_slo_swe_rus_ger_qcu_bul_ukr_prs_dgb_wly_cze_chh_mcd_ind_svk_ven_ctl_xho_mly_tha_sod_knd_tsw_ewe_aze_krd_fre_azi_zul_vie_gam_ses_akn_igb	-0.666293058529066	-1.59630287838837	0.113813826790202
761	heb_ger_lda_slo_owc_gam_amr_rom_aze_tur_cic_mly_yor_mcd_eng_bsq_bos_wly_dyu_cnt_ben_pan_fbf_ita_swa_fre_fin_moo_bam_est_arw_amh_geo_scr_ctl_afr_nor_tig_hau_hin_hun_ven_mao_swe_ind_jpn_knd_kor_alb_urd_akn_prs_jav_krd_anl_sun_mnd_cze_ses_svk_mlt_guj_ukr_spa_glc_qcu_grk_mol_rus_xho_sod_por_chh_pol_bat_bul_tsn_lit_dgb_tag_tha_aeg_tml_tsw_swt_azi_lat_dut_uzb_zul_vie_sid_ewe_bem_igb	-0.335535173466801	-0.795602949359554	0.428288861243492
762	anl_slo_xho_arw_hau_amh_owc_scr_azi_aze_tsn_ind_tsw_krd_rus_bsq_lat_wly_fbf_cnt_svk_ben_bam_alb_cic_por_fin_moo_akn_hun_lit_tig_geo_grk_eng_ita_fre_sid_sod_prs_est_swt_mao_hin_jav_jpn_knd_kor_mol_afr_lda_nor_mly_ctl_heb_bat_mnd_ukr_yor_rom_aeg_glc_guj_ger_cze_qcu_pol_swe_spa_dyu_amr_bos_mlt_urd_tag_pan_igb_bul_dgb_sun_tha_gam_tml_ven_ewe_tur_mcd_dut_uzb_ses_vie_chh_swa_bem_zul	0.529975410467879	1.25032106124853	0.214319173277709
763	chh_cze_dgb_rom_gam_amh_amr_svk_azi_uzb_dyu_mao_tsw_bul_bos_bsq_ita_sod_xho_cnt_fre_pol_swt_swe_igb_slo_est_bam_yor_fin_por_owc_geo_krd_grk_guj_hin_mlt_sid_spa_hun_ses_sun_nor_tag_jpn_tml_kor_pan_dut_zul_glc_mly_afr_tig_bat_mnd_ger_lda_urd_heb_scr_rus_eng_lit_qcu_mol_lat_ben_fbf_aeg_alb_hau_prs_jav_arw_akn_ukr_ewe_ind_tha_wly_knd_tsn_moo_aze_mcd_ctl_tur_swa_vie_anl_ven_cic_bem	0.331069713429374	0.782057875569823	0.436167190791157
764	mlt_alb_bam_arw_amh_heb_sod_ben_aze_azi_ses_tag_igb_lat_cze_bsq_guj_wly_tsw_cnt_pan_bos_cic_nor_xho_rus_est_dgb_bem_hun_hin_anl_geo_grk_por_afr_glc_owc_chh_scr_fin_fbf_ind_svk_mly_jpn_knd_kor_prs_ukr_ven_mcd_bat_lit_sid_mao_mnd_urd_swa_ger_gam_eng_rom_bul_mol_qcu_fre_slo_spa_moo_hau_swe_tig_ita_sun_pol_lda_ctl_swt_jav_tha_aeg_tml_dyu_yor_tur_krd_dut_uzb_tsn_vie_amr_ewe_akn_zul	-0.991817211645957	-2.42314751996658	0.0173228526422733
765	amr_bul_bam_alb_heb_sod_anl_guj_aze_azi_ven_bat_zul_arw_por_bsq_bos_tig_yor_mnd_cze_swe_tsw_mcd_swa_fre_hun_xho_bem_est_urd_amh_geo_glc_eng_pol_rom_aeg_sid_ctl_fin_swt_jav_lat_ind_jpn_tml_kor_dut_lit_ses_ger_mao_slo_owc_tag_cnt_ita_akn_scr_chh_ukr_afr_nor_prs_qcu_grk_ben_hin_tsn_gam_krd_hau_mol_mly_pan_cic_svk_moo_sun_tha_wly_knd_ewe_igb_uzb_spa_rus_tur_fbf_vie_mlt_dgb_lda_dyu	-0.610624234402808	-1.45926520529211	0.147861630649342
766	amh_nor_swt_urd_aeg_owc_sod_alb_aze_uzb_zul_jav_swa_eng_lat_bsq_pan_mlt_cic_cnt_dut_spa_dyu_afr_moo_swe_hun_yor_tsn_est_por_chh_geo_ger_svk_ita_scr_wly_sid_slo_fin_akn_mao_ctl_sun_jpn_tml_kor_bul_pol_tsw_rus_mly_prs_tig_ind_mnd_lit_bem_mol_heb_ben_arw_fre_krd_qcu_glc_ukr_cze_igb_anl_hin_amr_guj_tag_bos_lda_rom_fbf_bat_tha_gam_knd_ven_ses_tur_grk_mcd_azi_ewe_vie_hau_bam_dgb_xho	0.761992957086652	1.80794334561565	0.0738477932595658
767	mlt_scr_swt_krd_sid_wly_aeg_cze_tur_azi_zul_bat_ewe_rom_pan_bsq_alb_sod_swa_mnd_urd_prs_dyu_bos_ses_ukr_est_cic_ven_hun_guj_anl_geo_mol_glc_nor_mcd_chh_amr_rus_fin_xho_jav_dut_sun_jpn_tml_kor_swe_lit_lda_afr_ind_pol_owc_tag_cnt_ger_bem_hin_heb_lat_slo_bul_eng_qcu_ctl_spa_ita_akn_tig_fre_amh_ben_mly_svk_bam_grk_fbf_mao_tha_gam_knd_dgb_tsw_aze_arw_por_uzb_yor_vie_hau_moo_igb_tsn	-0.393826741987053	-0.932799946736419	0.353338708391629
768	gam_glc_tsn_bos_heb_tig_amh_grk_azi_aze_yor_mao_swa_arw_dut_bsq_hin_amr_xho_mnd_ita_nor_bem_krd_tsw_swe_hun_bam_moo_fin_por_aeg_geo_fre_mcd_scr_pol_mlt_owc_lat_est_zul_tag_rom_ind_jpn_tml_kor_alb_spa_fbf_svk_sun_mol_chh_jav_cnt_slo_dgb_lit_wly_eng_ctl_cze_pan_qcu_afr_ben_guj_cic_anl_rus_hau_ukr_mly_bul_lda_prs_dyu_bat_tha_sod_knd_swt_ses_uzb_urd_ger_tur_igb_vie_sid_ewe_ven_akn	0.417851770481895	0.985225269358078	0.32706971305025
769	chh_krd_fbf_hin_wly_sid_sod_fre_azi_aze_ven_mly_swa_lat_guj_bsq_cze_tig_bam_mnd_spa_eng_zul_arw_cic_nor_hun_ses_dyu_fin_por_anl_geo_pan_lit_scr_ukr_amr_mlt_glc_est_dgb_jav_ger_sun_jpn_knd_kor_afr_rom_tsw_pol_mao_ctl_owc_bat_cnt_svk_yor_bos_aeg_swe_ben_ita_urd_qcu_bul_dut_mol_igb_hau_rus_heb_prs_tag_alb_xho_mcd_moo_ind_tha_gam_tml_swt_ewe_uzb_grk_slo_tur_bem_vie_amh_lda_akn_tsn	0.384340503422695	0.907336560885237	0.366573906437246
770	mlt_nor_tsw_bul_heb_anl_aeg_ukr_tur_uzb_swt_ind_dyu_mcd_lit_bsq_alb_amr_lda_mnd_hin_dut_moo_slo_tsn_svk_fin_akn_bam_hun_ctl_hau_geo_afr_por_pol_rom_chh_owc_urd_est_dgb_jav_glc_tag_jpn_knd_kor_ita_fre_ewe_bos_mly_krd_sid_sun_cnt_ger_cic_arw_sod_mol_lat_prs_spa_qcu_grk_pan_rus_bem_amh_scr_wly_swe_mao_cze_zul_ben_xho_bat_tha_tig_tml_ses_yor_aze_guj_eng_azi_igb_vie_gam_ven_swa_fbf	-0.317956078523908	-0.753336167788821	0.453150854391614
771	amr_dut_lda_mcd_owc_sod_gam_arw_tur_aze_ewe_mao_fbf_ger_fre_bsq_hin_chh_ven_mnd_bos_alb_ses_mol_akn_ben_fin_tsn_zul_hun_rus_sid_geo_afr_grk_glc_krd_heb_anl_prs_est_swt_sun_bul_tag_jpn_tml_kor_slo_nor_cic_lat_mly_urd_aeg_jav_cnt_swe_xho_eng_hau_scr_spa_ita_por_qcu_rom_pan_svk_dgb_wly_lit_tig_pol_ind_ctl_bam_cze_bem_bat_tha_mlt_knd_yor_moo_uzb_guj_ukr_azi_swa_vie_amh_dyu_tsw_igb	-0.12158334421859	-0.286614596395211	0.77504498737525
772	hau_mol_ewe_lit_amr_amh_owc_guj_aze_tur_moo_mao_akn_slo_alb_bsq_krd_sod_cic_cnt_nor_bos_swa_arw_yor_dut_est_bam_swt_hun_fre_mlt_geo_glc_ctl_afr_scr_heb_gam_svk_fin_tsn_mly_ben_tag_jpn_knd_kor_rom_hin_bem_eng_ind_pan_sid_bat_mnd_ger_ven_bul_chh_mcd_rus_grk_urd_qcu_pol_ita_lat_igb_anl_cze_tig_prs_sun_spa_dgb_por_lda_jav_tha_aeg_tml_xho_fbf_uzb_swe_ukr_azi_tsw_vie_wly_ses_dyu_zul	-0.511099401969091	-1.21610557707532	0.227022423152657
773	heb_svk_fbf_bos_wly_owc_sod_eng_aze_azi_lda_mly_bam_afr_hin_bsq_swe_mlt_ses_mnd_ukr_fre_cic_scr_xho_urd_est_swt_ewe_fin_grk_gam_geo_arw_bul_ger_ita_sid_amr_pan_hun_ven_tag_dut_ind_jpn_tml_kor_mol_nor_yor_lat_bat_por_chh_jav_cnt_mcd_tsw_krd_amh_ben_ctl_rus_rom_qcu_lit_cze_prs_akn_hau_spa_tig_glc_mao_slo_moo_alb_swa_sun_tha_anl_knd_igb_zul_uzb_guj_pol_tur_bem_vie_aeg_dyu_tsn_dgb	-0.676348339572612	-1.61833873767357	0.108976320508286
774	gam_svk_moo_spa_owc_chh_hau_grk_aze_azi_dyu_tag_tsw_prs_mcd_bsq_ukr_sid_xho_mnd_hin_slo_bem_scr_ven_rom_hun_zul_ses_est_pan_tig_geo_bos_cze_alb_ita_amh_sod_rus_fin_bam_jav_ctl_bat_jpn_tml_kor_swe_ben_lda_krd_sun_lat_mlt_mly_cnt_guj_cic_bul_amr_lit_pol_dut_nor_qcu_glc_afr_arw_swt_heb_urd_anl_por_ind_fre_swa_ger_fbf_mao_tha_wly_knd_tsn_yor_tur_mol_eng_uzb_dgb_vie_aeg_igb_akn_ewe	0.103528396231264	0.243907780544897	0.807839502299597
775	tig_prs_yor_glc_mlt_heb_hau_arw_tur_aze_moo_tag_tsn_bul_bos_bsq_mcd_sid_zul_cnt_swe_slo_cic_rus_igb_guj_fin_bam_bem_hun_por_gam_geo_cze_svk_ctl_spa_owc_amr_hin_est_swt_mly_urd_sun_jpn_tml_kor_nor_pan_dgb_eng_jav_scr_chh_bat_mnd_rom_swa_afr_amh_fre_alb_grk_dut_qcu_lat_ukr_lit_ewe_aeg_ita_sod_ger_ind_pol_tsw_krd_ven_mao_tha_wly_knd_ses_akn_azi_mol_ben_uzb_xho_vie_anl_fbf_dyu_lda	-0.149772299269235	-0.353319986806712	0.724648202758986
776	gam_ben_yor_eng_anl_sod_wly_rom_uzb_azi_dgb_tag_ses_swe_lat_bsq_ctl_tig_zul_mnd_bul_slo_xho_lit_lda_urd_hun_swa_dyu_est_glc_aeg_geo_dut_ger_ita_bos_heb_hau_pan_fin_moo_mao_afr_mly_jpn_knd_kor_ukr_alb_cic_arw_ind_rus_sid_jav_cnt_mol_ewe_por_amr_guj_hin_scr_mcd_qcu_krd_spa_fre_tsn_mlt_prs_owc_svk_bat_grk_akn_nor_swt_sun_tha_chh_tml_bem_ven_tur_pol_cze_aze_fbf_vie_amh_igb_bam_tsw	-0.25033237679357	-0.59253709493465	0.554929001597253
777	gam_svk_moo_glc_anl_sid_owc_grk_azi_uzb_swt_sun_yor_mcd_mol_bsq_dut_amr_igb_mnd_ukr_alb_swa_pan_ewe_eng_fin_lda_ses_est_krd_mlt_geo_ctl_guj_scr_fre_amh_aeg_prs_hun_bem_tag_hin_ind_jpn_knd_kor_lit_ger_tsw_slo_jav_ben_sod_bat_cnt_spa_cic_urd_chh_pol_bos_arw_afr_qcu_swe_por_cze_xho_tig_lat_wly_bul_mao_rom_tsn_nor_akn_mly_tha_heb_tml_ven_zul_tur_ita_rus_aze_bam_vie_hau_dyu_dgb_fbf	-0.512831036717139	-1.21990057184735	0.225587115495368
778	heb_lit_lda_bos_hau_wly_amh_ger_uzb_azi_bem_sun_ses_krd_hin_bsq_swe_amr_moo_mnd_pol_fre_bam_alb_dyu_bul_hun_yor_tsn_fin_mol_sid_geo_pan_scr_mcd_cze_anl_gam_prs_est_tsw_bat_lat_jav_jpn_tml_kor_urd_guj_akn_por_mly_ctl_mlt_ind_cnt_ukr_xho_glc_chh_rus_arw_svk_ita_qcu_ben_grk_afr_cic_tig_nor_aeg_slo_tag_dut_fbf_rom_swa_mao_tha_owc_knd_swt_dgb_aze_eng_spa_tur_ven_vie_sod_ewe_zul_igb	-0.344256521317425	-0.815458135658564	0.416893679133386
779	heb_cze_zul_lat_chh_gam_hau_rom_aze_azi_yor_bat_bem_urd_rus_bsq_svk_mlt_swa_cnt_bos_spa_ven_hin_igb_prs_fin_ewe_akn_hun_ukr_anl_geo_ctl_bul_swe_ger_amh_amr_grk_est_tsn_tag_arw_mly_jpn_tml_kor_slo_scr_lda_fre_mao_afr_owc_sun_mnd_pol_tsw_glc_sod_ben_nor_ita_mcd_qcu_pan_dut_alb_fbf_aeg_por_tig_eng_jav_lit_swt_guj_moo_ind_tha_sid_knd_bam_dyu_uzb_mol_krd_tur_cic_vie_wly_dgb_ses_xho	-0.573626105719747	-1.36949256803687	0.17414327723288
780	tig_pol_bem_lit_chh_wly_hau_urd_uzb_tur_lda_jav_ven_alb_spa_bsq_mcd_heb_swa_cnt_afr_por_ewe_ita_dyu_ben_fin_fbf_moo_est_ukr_amr_geo_glc_swe_cze_rus_anl_sod_krd_hun_bam_mao_fre_sun_jpn_knd_kor_ctl_mol_yor_rom_mly_bul_aeg_tag_mnd_grk_tsw_pan_sid_svk_arw_bos_guj_qcu_scr_eng_slo_dgb_amh_hin_mlt_nor_bat_dut_tsn_prs_ses_ind_tha_owc_tml_swt_cic_azi_ger_lat_aze_zul_vie_gam_igb_akn_xho	-0.62494318693542	-1.49533179145355	0.138213587683651
781	wly_rus_xho_ukr_sid_owc_hau_ben_tur_aze_moo_ind_cic_ita_krd_bsq_por_amh_lda_mnd_urd_fre_dyu_bos_bem_guj_fin_swt_swa_est_eng_anl_geo_grk_lit_swe_lat_heb_aeg_ctl_hun_tsw_mao_mcd_mly_jpn_tml_kor_rom_dut_zul_pol_bat_hin_sod_jav_cnt_nor_ses_bul_gam_arw_scr_pan_slo_qcu_ger_mol_afr_bam_tig_glc_mlt_alb_tag_svk_dgb_cze_yor_sun_tha_chh_knd_ewe_igb_azi_prs_spa_uzb_fbf_vie_amr_ven_akn_tsn	-0.637530105443704	-1.52393065531844	0.130919451391532
782	amh_ukr_yor_ben_tig_chh_aeg_svk_aze_uzb_ses_tag_swt_bul_rom_bsq_pan_hau_zul_cnt_alb_mol_dgb_rus_ven_arw_hun_igb_lda_est_slo_sid_geo_glc_ita_spa_krd_heb_anl_prs_fin_akn_mly_ger_jav_jpn_tml_kor_afr_mcd_xho_dut_ind_cze_gam_sun_mnd_por_fbf_fre_amr_lat_nor_guj_eng_qcu_pol_bos_urd_swa_mlt_swe_owc_lit_mao_hin_bam_ctl_tsw_bat_tha_wly_knd_tsn_moo_tur_grk_scr_azi_dyu_vie_sod_bem_cic_ewe	-0.547489359870463	-1.30557489849671	0.194917708328026
783	gam_alb_ven_nor_sid_tig_aeg_slo_tur_uzb_moo_sun_bam_ita_prs_bsq_svk_owc_fbf_cnt_bul_dut_swa_spa_tsw_ctl_est_zul_cic_hun_ben_heb_geo_hin_ger_mcd_rus_hau_anl_guj_fin_dgb_tag_pan_ind_jpn_tml_kor_mol_pol_tsn_arw_jav_cze_chh_bat_mnd_eng_swt_lit_amr_fre_krd_grk_bos_qcu_scr_swe_glc_xho_amh_ukr_sod_rom_mly_urd_ewe_lat_bem_mao_tha_wly_knd_igb_ses_aze_por_afr_azi_yor_vie_mlt_dyu_akn_lda	-0.557693200649141	-1.33094807747555	0.186459913817312
784	sod_urd_lda_arw_aeg_tig_amr_lit_tur_azi_dyu_mao_tsn_nor_spa_bsq_pol_gam_bam_cnt_svk_lat_swt_ita_igb_mol_fin_tsw_swa_hun_guj_heb_geo_dut_ger_afr_bos_owc_mlt_swe_est_akn_mly_grk_bat_jpn_tml_kor_bul_hin_xho_alb_tag_cze_anl_jav_mnd_pan_moo_ben_sid_slo_por_fre_mcd_qcu_eng_glc_ctl_fbf_hau_krd_amh_prs_sun_rus_dgb_scr_yor_ind_tha_chh_knd_ses_ewe_uzb_ukr_rom_aze_zul_vie_wly_bem_cic_ven	0.0761886292687062	0.179269813156902	0.858115842602298
785	tig_ita_ewe_ger_amr_anl_sid_grk_azi_uzb_tsn_mly_igb_svk_slo_bsq_lat_wly_bam_mnd_krd_guj_swt_rom_dyu_cze_hun_ven_tsw_fin_rus_mlt_geo_eng_lit_fre_arw_gam_owc_ben_est_fbf_tag_pan_ind_jpn_tml_kor_ctl_scr_dgb_afr_sun_hin_chh_jav_cnt_dut_lda_prs_amh_glc_bul_por_alb_qcu_pol_nor_bos_ses_aeg_mol_hau_swe_bat_mcd_cic_urd_zul_mao_tha_heb_knd_xho_yor_aze_spa_ukr_tur_akn_vie_sod_moo_swa_bem	0.00607774529900008	0.0143107746431418	0.988612699392821
786	sid_lat_fbf_prs_gam_hau_sod_bul_uzb_aze_swa_mly_cic_pan_afr_bsq_swe_anl_xho_cnt_glc_por_bem_ger_ewe_spa_hun_tsn_zul_est_alb_chh_geo_rom_bos_ctl_mol_mlt_wly_arw_fin_swt_jav_urd_ind_jpn_tml_kor_lit_svk_yor_ukr_mao_ita_heb_bat_mnd_pol_ven_rus_tig_dut_ben_grk_slo_qcu_krd_eng_fre_dyu_owc_hin_amr_scr_tag_cze_lda_nor_moo_sun_tha_aeg_knd_igb_dgb_tur_guj_mcd_azi_bam_vie_amh_ses_tsw_akn	-0.46578596685277	-1.10637956297051	0.271415971162141
787	chh_pol_bam_mcd_gam_sid_anl_rom_tur_azi_akn_sun_zul_lit_slo_bsq_nor_owc_ven_cnt_bul_ben_dgb_lat_xho_guj_est_swt_bem_fin_bos_mlt_geo_ctl_glc_dut_swe_tig_amh_krd_hun_tsw_bat_pan_mao_jpn_tml_kor_afr_arw_fbf_fre_ind_por_hau_tag_mnd_ger_yor_alb_amr_grk_urd_eng_rus_qcu_scr_hin_cze_cic_sod_ukr_wly_mol_mly_prs_moo_svk_ses_jav_tha_aeg_knd_tsn_ewe_uzb_spa_ita_aze_lda_vie_heb_swa_dyu_igb	-0.558400033414554	-1.33128670039527	0.186348931790105
788	tig_alb_ven_guj_wly_sod_mlt_por_uzb_tur_ses_mly_yor_afr_prs_bsq_lit_amh_moo_mnd_ger_pol_bam_mcd_bem_fre_fin_swa_ewe_hun_urd_amr_geo_glc_krd_swe_scr_chh_anl_lat_est_zul_jav_grk_bat_jpn_tml_kor_nor_rus_tsn_spa_ind_pan_aeg_mao_cnt_hin_akn_eng_hau_ukr_ctl_mol_slo_qcu_ben_arw_svk_lda_sid_rom_owc_cze_tag_bos_dyu_ita_cic_sun_tha_heb_knd_swt_tsw_aze_dut_bul_azi_fbf_vie_gam_igb_dgb_xho	-0.429256294532997	-1.02053281577152	0.310123286875414
789	anl_nor_dyu_arw_sod_mlt_hau_scr_aze_tur_swa_tag_akn_swe_por_bsq_slo_amr_ses_cnt_mcd_ita_moo_bos_igb_mol_fin_ven_fbf_est_grk_wly_geo_bul_ger_guj_hin_amh_gam_eng_hun_cic_mly_spa_sun_jpn_tml_kor_lit_urd_dgb_rom_ind_dut_tig_jav_mnd_cze_zul_afr_chh_ben_pol_pan_ukr_qcu_lat_krd_glc_tsn_aeg_svk_heb_alb_mao_ctl_yor_prs_xho_bat_tha_owc_knd_swt_lda_uzb_rus_fre_azi_ewe_vie_sid_tsw_bam_bem	0.0472341096279524	0.111086284978513	0.911787315288349
790	chh_ukr_moo_eng_sid_mlt_amh_ben_uzb_azi_xho_ind_igb_dut_krd_bsq_nor_anl_akn_cnt_cze_rus_ses_glc_swt_mol_hun_lda_cic_est_rom_aeg_geo_hin_lat_ita_ger_wly_amr_scr_fin_dgb_sun_alb_tag_jpn_tml_kor_bos_bul_swa_pan_jav_guj_heb_bat_mnd_grk_dyu_swe_sod_lit_mcd_arw_pol_qcu_ctl_slo_fre_tsn_tig_prs_hau_svk_mao_afr_ven_spa_ewe_mly_tha_gam_knd_zul_yor_tur_urd_por_aze_fbf_vie_owc_bam_bem_tsw	-0.712628361266961	-1.70977481981074	0.0906421420076471
791	amr_eng_tsn_ben_sod_wly_owc_svk_uzb_tur_yor_jav_moo_prs_rus_bsq_guj_tig_zul_mnd_nor_krd_ewe_lat_tsw_cze_hun_xho_swa_fin_pan_amh_geo_ctl_swe_hin_dut_aeg_gam_ita_est_dgb_sun_urd_mao_jpn_tml_kor_fre_mol_igb_bul_bat_ger_heb_tag_cnt_pol_fbf_glc_mlt_lit_scr_alb_bos_qcu_ukr_por_afr_bem_chh_arw_hau_mcd_ind_grk_ven_slo_akn_mly_tha_anl_knd_bam_dyu_azi_spa_rom_aze_swt_vie_sid_ses_lda_cic	-0.708520282247741	-1.70064174743821	0.0923520393774695
792	gam_arw_fbf_eng_heb_mlt_chh_scr_tur_uzb_dyu_ind_akn_ukr_cze_bsq_swe_anl_bam_cnt_ita_mol_ses_lat_swt_rus_hun_yor_lda_est_rom_tig_geo_spa_por_ctl_urd_sid_amr_krd_fin_cic_jav_nor_mly_jpn_knd_kor_ger_bos_tsw_afr_mao_lit_sod_sun_mnd_pol_igb_glc_amh_dut_prs_alb_grk_qcu_bul_hin_slo_ven_owc_svk_aeg_mcd_bat_pan_xho_fre_bem_tag_tha_wly_tml_zul_dgb_aze_ben_guj_azi_ewe_vie_hau_tsn_swa_moo	-0.269701604306074	-0.637675707868619	0.525251710480854
793	sod_hin_igb_ger_amr_heb_owc_pol_azi_tur_swt_mly_yor_spa_alb_bsq_ben_chh_dyu_mnd_fre_scr_xho_urd_cic_dut_est_dgb_tsn_fin_bul_tig_geo_rus_nor_por_grk_anl_amh_krd_hun_ewe_ind_ctl_tag_jpn_tml_kor_rom_ukr_bem_svk_mao_glc_mlt_sun_cnt_lit_swa_swe_wly_mol_slo_ita_eng_qcu_guj_bos_arw_fbf_sid_afr_aeg_lat_bat_mcd_lda_cze_zul_jav_tha_gam_knd_bam_akn_uzb_pan_prs_aze_ven_vie_hau_ses_tsw_moo	0.598383838148118	1.41496529590078	0.160418374186798
794	wly_svk_tsn_grk_sid_sod_tig_ger_tur_aze_dgb_ind_ven_swe_pan_bsq_afr_mlt_yor_mnd_ukr_pol_fbf_bul_lda_dut_fin_ewe_moo_est_glc_amh_geo_por_slo_rom_hin_aeg_gam_lit_hun_ses_tag_guj_jav_jpn_tml_kor_lat_scr_cic_ben_sun_eng_heb_mao_cnt_urd_xho_cze_hau_mol_ctl_prs_mcd_qcu_bos_krd_fre_zul_amr_nor_owc_alb_bat_spa_bem_rus_tsw_mly_tha_chh_knd_swt_igb_azi_ita_arw_uzb_akn_vie_anl_dyu_bam_swa	-0.447379581895476	-1.06301234714972	0.290528831737674
795	hau_alb_akn_lat_sid_mlt_chh_rus_aze_tur_moo_ind_swa_guj_grk_bsq_spa_aeg_ewe_cnt_hin_mcd_fbf_mol_igb_ctl_est_ven_lda_fin_rom_anl_geo_ben_ger_bos_ukr_amh_owc_dut_hun_swt_mao_svk_sun_jpn_tml_kor_scr_glc_yor_por_tag_slo_amr_jav_mnd_lit_tsw_prs_sod_fre_arw_afr_pol_qcu_cze_ita_krd_zul_heb_swe_gam_pan_bat_eng_ses_urd_xho_mly_tha_wly_knd_dyu_cic_uzb_nor_bul_azi_tsn_vie_tig_bem_dgb_bam	-0.326067589312168	-0.772420101558286	0.441824217479122
796	tig_krd_swt_guj_sod_sid_hau_arw_tur_azi_bam_mao_moo_eng_por_bsq_rom_mlt_tsw_cnt_cze_ukr_zul_fre_yor_slo_hun_cic_tsn_est_hin_heb_geo_swe_ger_bos_dut_amr_chh_ctl_fin_ses_mly_bul_sun_jpn_tml_kor_mcd_svk_swa_lit_ind_spa_aeg_tag_mnd_pol_lda_pan_amh_mol_urd_rus_ben_qcu_glc_alb_ita_fbf_gam_lat_owc_grk_jav_prs_xho_nor_dgb_bat_tha_wly_knd_igb_ven_uzb_scr_afr_aze_bem_vie_anl_ewe_akn_dyu	-0.634612582944399	-1.51850982850101	0.132278230812936
797	chh_scr_fbf_swe_hau_amr_tig_bos_aze_uzb_bem_jav_dyu_mcd_rus_bsq_mol_aeg_ses_cnt_afr_ukr_swa_dut_ven_fre_hun_cic_swt_est_urd_mlt_geo_ben_ctl_lat_alb_anl_owc_prs_fin_xho_ind_por_sun_jpn_tml_kor_nor_cze_zul_bul_bat_hin_heb_mao_mnd_ita_igb_guj_sid_slo_pol_glc_arw_qcu_rom_krd_ger_akn_wly_eng_amh_spa_tag_pan_lda_lit_dgb_mly_tha_sod_knd_bam_tsw_tur_svk_grk_azi_ewe_vie_gam_tsn_moo_yor	-0.558847788166301	-1.33176538823663	0.186192128796905
798	mlt_urd_dgb_svk_aeg_owc_chh_prs_azi_aze_bam_mly_yor_guj_ben_bsq_dut_sid_ses_cnt_eng_nor_cic_arw_tsn_ukr_fin_swa_ewe_hun_rom_hau_geo_ita_lat_pol_grk_amh_tig_cze_est_dyu_bat_lit_jav_jpn_knd_kor_rus_krd_igb_glc_mao_alb_gam_ind_mnd_spa_xho_afr_wly_slo_ctl_swe_bul_qcu_por_scr_pan_moo_anl_mol_heb_hin_sun_ger_akn_mcd_tsw_tag_tha_amr_tml_bem_ven_tur_bos_fre_uzb_zul_vie_sod_swt_lda_fbf	-0.22349524960883	-0.527974434181396	0.598774610867882
799	gam_ukr_tsn_scr_heb_owc_amr_arw_tur_azi_fbf_tag_akn_ger_lit_bsq_nor_anl_xho_mnd_glc_mol_swt_ben_bam_lat_hun_moo_ewe_fin_eng_hau_geo_bul_afr_swe_alb_amh_chh_bos_est_ses_mly_fre_jav_jpn_knd_kor_ctl_pan_zul_mcd_sun_rom_mlt_mao_cnt_guj_ven_grk_sod_por_rus_ita_prs_qcu_slo_krd_pol_tsw_sid_spa_wly_dut_bat_svk_yor_urd_igb_ind_tha_tig_tml_dgb_lda_aze_cze_hin_uzb_swa_vie_aeg_cic_dyu_bem	-0.243990856662073	-0.57712461113531	0.56524975269127
800	amh_bul_akn_ita_aeg_tig_wly_ctl_azi_tur_tsw_bat_ewe_mol_alb_bsq_prs_chh_tsn_mnd_guj_afr_dyu_eng_dgb_rom_fin_fbf_swa_est_spa_sod_geo_por_grk_pan_lat_sid_hau_fre_hun_yor_mly_scr_jav_jpn_knd_kor_bos_urd_swt_ukr_tag_glc_heb_ind_cnt_nor_ven_hin_owc_swe_lit_cze_dut_qcu_slo_ger_mcd_bem_anl_svk_gam_rus_mao_ben_cic_krd_ses_sun_tha_amr_tml_lda_moo_uzb_arw_pol_aze_bam_vie_mlt_igb_zul_xho	0.517548431283727	1.22205113066505	0.224776679468338
801	mlt_rus_dyu_mol_tig_amh_wly_lit_uzb_aze_cic_bat_lda_ctl_arw_bsq_ukr_hau_swa_mnd_rom_lat_fbf_glc_igb_bul_fin_zul_swt_hun_afr_chh_geo_grk_urd_swe_slo_amr_sid_eng_est_yor_tag_pan_sun_jpn_tml_kor_svk_hin_akn_ger_mao_prs_owc_jav_cnt_alb_bam_pol_heb_por_cze_spa_ita_qcu_ben_krd_dut_ven_aeg_guj_gam_nor_ind_bos_ses_mcd_tsn_mly_tha_sod_knd_moo_dgb_tur_scr_fre_azi_bem_vie_anl_tsw_xho_ewe	-0.346236758714352	-0.8219076510415	0.413231657222912
802	tig_cze_bam_krd_heb_amr_wly_por_uzb_azi_akn_tag_dyu_prs_dut_bsq_pol_hau_ven_cnt_afr_ctl_xho_bul_moo_glc_fin_swa_tsw_est_ukr_anl_geo_guj_arw_mol_nor_amh_sod_mcd_hun_ses_mly_hin_jav_jpn_knd_kor_ita_alb_tsn_rus_sun_slo_sid_ind_mnd_grk_ewe_rom_mlt_urd_lat_bos_svk_qcu_scr_lit_swe_swt_gam_ger_aeg_eng_mao_ben_lda_fre_yor_bat_tha_chh_tml_cic_zul_tur_spa_pan_aze_fbf_vie_owc_dgb_bem_igb	-0.11959183357909	-0.281844250914461	0.778689157206723
803	amh_mol_dyu_glc_aeg_hau_anl_rom_uzb_aze_ewe_ind_zul_fre_lit_bsq_ben_gam_tsw_mnd_bul_por_ses_svk_ven_scr_est_lda_dgb_hun_nor_wly_geo_lat_afr_pol_pan_amr_mlt_prs_fin_swt_bat_arw_jav_jpn_knd_kor_slo_grk_igb_dut_sun_bos_heb_mao_cnt_ita_moo_swe_sod_urd_rus_mcd_ctl_qcu_guj_spa_hin_swa_owc_krd_chh_alb_mly_ger_cic_cze_akn_tag_tha_tig_tml_fbf_yor_tur_ukr_eng_azi_tsn_vie_sid_bem_bam_xho	-0.119767944665342	-0.282316771888272	0.778327966047094
804	heb_spa_lda_krd_anl_gam_amh_nor_aze_azi_ses_mly_moo_pan_bul_bsq_rus_tig_ewe_cnt_cze_afr_swt_swe_zul_guj_fin_akn_yor_est_glc_chh_geo_hin_ukr_bos_grk_owc_wly_alb_hun_igb_bat_ctl_sun_jpn_tml_kor_prs_slo_dgb_scr_ind_pol_amr_mao_mnd_ger_ven_urd_hau_por_lit_ita_rom_qcu_mol_ben_lat_bam_sod_svk_mlt_eng_tag_fre_tsw_dut_bem_jav_tha_sid_knd_swa_fbf_uzb_arw_mcd_tur_tsn_vie_aeg_xho_dyu_cic	0.811857881732808	1.92983790261726	0.0566745461747031
805	sid_scr_yor_cze_anl_owc_amh_ctl_azi_aze_tsn_tag_moo_ita_guj_bsq_mol_sod_lda_cnt_hin_slo_tsw_svk_swt_ger_fin_dgb_dyu_hun_eng_gam_geo_prs_spa_krd_bul_mlt_aeg_urd_est_ewe_mao_lat_ind_jpn_knd_kor_lit_bos_swa_swe_mly_grk_heb_bat_mnd_rus_ven_mcd_amr_glc_rom_alb_por_qcu_ukr_ben_pol_bem_wly_nor_chh_dut_jav_pan_xho_fre_igb_sun_tha_hau_tml_cic_ses_uzb_afr_arw_tur_akn_vie_tig_bam_fbf_zul	0.275020589049506	0.646890707849341	0.519296120080042
806	anl_nor_tsw_mcd_hau_mlt_wly_ger_azi_uzb_igb_sun_dgb_pan_arw_bsq_guj_amh_bam_mnd_prs_swe_akn_lat_swa_ita_hun_fbf_swt_est_bos_aeg_geo_glc_ben_rus_pol_owc_chh_slo_fin_ven_mly_svk_jav_jpn_tml_kor_hin_rom_lda_grk_bat_scr_amr_ind_cnt_mol_ses_alb_sod_por_bul_ctl_krd_qcu_lit_spa_dut_cic_tig_urd_gam_ukr_mao_cze_ewe_eng_yor_tag_tha_heb_knd_xho_tsn_tur_afr_fre_aze_moo_vie_sid_bem_zul_dyu	-0.61108053826571	-1.46156483835767	0.147231248146004
807	hau_glc_tsw_lat_amh_aeg_chh_slo_aze_uzb_swa_mao_xho_grk_svk_bsq_guj_heb_dgb_mnd_rus_ukr_dyu_lit_ses_hin_hun_bem_fbf_fin_ctl_anl_geo_afr_eng_urd_pol_sid_mlt_ben_est_cic_sun_rom_ind_jpn_knd_kor_pan_swe_bam_cze_bat_dut_sod_mly_cnt_fre_yor_nor_gam_spa_prs_mol_krd_qcu_alb_arw_mcd_ewe_owc_bul_tig_ita_jav_bos_swt_scr_igb_tag_tha_amr_tml_ven_tsn_tur_ger_por_azi_lda_vie_wly_moo_zul_akn	-0.783957387704235	-1.88843695810163	0.0620842088212554
808	gam_guj_tsn_lat_amr_chh_sid_krd_azi_uzb_dyu_mao_swa_mcd_alb_bsq_ben_tig_swt_mnd_hin_spa_xho_slo_yor_cze_fin_lda_tsw_est_swe_anl_geo_ukr_ctl_grk_dut_sod_heb_pan_hun_dgb_jav_eng_mly_jpn_tml_kor_nor_bul_igb_svk_tag_afr_aeg_ind_cnt_urd_fbf_mol_hau_scr_arw_rom_ger_qcu_por_glc_lit_ses_wly_rus_mlt_bos_sun_fre_zul_pol_moo_bat_tha_owc_knd_akn_bam_tur_ita_prs_aze_cic_vie_amh_ewe_bem_ven	0.3381183402615	0.796447033182971	0.427800710768937
809	anl_hin_xho_bos_chh_mlt_sod_urd_tur_uzb_akn_sun_ven_pol_krd_bsq_bul_hau_tsw_mnd_alb_fre_moo_spa_yor_dut_est_bem_fbf_fin_ctl_wly_geo_scr_rus_por_svk_owc_amh_mcd_hun_igb_mao_swe_mly_jpn_knd_kor_arw_pan_cic_mol_bat_afr_aeg_jav_cnt_rom_swa_ben_gam_ukr_slo_ita_grk_qcu_glc_prs_cze_dyu_amr_nor_tig_lit_ind_guj_zul_ger_lda_tag_tha_heb_tml_ewe_swt_aze_lat_eng_azi_dgb_vie_sid_bam_ses_tsn	-0.541167608260506	-1.28918984647465	0.200529410790893
810	gam_mol_ses_alb_tig_sid_amr_mcd_tur_uzb_bam_sun_swt_dut_arw_bsq_rus_wly_akn_cnt_pol_ger_tsn_bos_ven_eng_est_yor_dgb_fin_nor_owc_geo_ben_swe_hin_pan_sod_anl_bul_hun_swa_mly_ukr_jav_jpn_knd_kor_ctl_prs_lda_ita_bat_lit_heb_tag_mnd_fre_moo_slo_mlt_glc_lat_spa_svk_qcu_guj_krd_grk_cic_chh_por_hau_cze_ind_rom_fbf_urd_zul_mao_tha_aeg_tml_igb_tsw_azi_scr_afr_aze_bem_vie_amh_ewe_dyu_xho	-0.343075965722542	-0.811929142790593	0.41890564044021
811	hau_hin_fbf_prs_tig_amr_anl_krd_aze_azi_bem_mao_dyu_ger_mol_bsq_guj_owc_ven_cnt_lit_urd_xho_eng_swt_fre_hun_ses_zul_fin_alb_heb_geo_scr_ita_spa_bos_wly_amh_slo_est_tsn_bat_por_mly_jpn_tml_kor_afr_rom_igb_dut_ind_arw_mlt_sun_mnd_bul_akn_lat_gam_swe_svk_cze_mcd_qcu_pol_glc_rus_swa_sid_grk_aeg_ben_tag_pan_moo_ukr_ewe_jav_tha_chh_knd_lda_tsw_uzb_nor_ctl_tur_dgb_vie_sod_cic_bam_yor	-0.00224596737249188	-0.00529031511212789	0.995790290579755
812	amr_ita_swa_urd_wly_amh_hau_glc_aze_azi_yor_ind_swt_bos_slo_bsq_guj_sid_cic_mnd_ctl_spa_ewe_scr_ses_nor_fin_fbf_tsn_hun_arw_gam_geo_eng_ger_fre_cze_sod_aeg_rom_est_lda_tag_bul_jav_jpn_tml_kor_hin_ukr_xho_pol_sun_mol_mlt_mao_cnt_swe_zul_mcd_heb_pan_dut_alb_lat_qcu_prs_afr_grk_bam_owc_krd_tig_por_mly_svk_igb_lit_dgb_bat_tha_anl_knd_tsw_akn_uzb_rus_ben_tur_bem_vie_chh_ven_moo_dyu	-0.125129889002082	-0.295120606606355	0.768559588381638
813	sid_lat_tsn_alb_aeg_amh_hau_pol_aze_azi_bem_mly_ewe_bul_guj_bsq_afr_amr_ven_cnt_pan_dut_akn_hin_dgb_urd_fin_cic_fbf_hun_arw_wly_geo_por_bos_rom_krd_anl_heb_scr_est_xho_mao_spa_sun_jpn_knd_kor_prs_glc_yor_lit_tag_nor_tig_ind_mnd_svk_dyu_ben_mlt_ukr_eng_slo_grk_qcu_fre_mol_swe_tsw_sod_rus_gam_ita_bat_ger_moo_mcd_lda_jav_tha_owc_tml_swt_bam_tur_ctl_cze_uzb_igb_vie_chh_zul_swa_ses	-0.437035246785675	-1.03808961748843	0.301919851334096
814	sod_ctl_ven_rus_gam_chh_anl_lat_tur_aze_ses_sun_cic_urd_spa_bsq_nor_owc_xho_mnd_dut_swe_bem_ukr_akn_mol_hun_tsn_igb_fin_slo_hau_geo_por_ger_pan_cze_amh_sid_rom_est_ewe_mly_ita_ind_jpn_tml_kor_lit_mcd_zul_ben_jav_alb_heb_tag_cnt_krd_tsw_afr_tig_eng_scr_bul_svk_qcu_prs_guj_pol_dgb_wly_fre_aeg_arw_mao_hin_fbf_grk_moo_bat_tha_mlt_knd_swa_bam_uzb_glc_bos_azi_yor_vie_amr_dyu_lda_swt	-0.126598942978494	-0.298545638442756	0.765952788773363
815	owc_afr_yor_prs_sod_amh_wly_nor_uzb_aze_tsw_ind_akn_urd_ctl_bsq_eng_heb_bem_cnt_pol_rus_dyu_ben_swa_arw_hun_fbf_bam_est_krd_anl_geo_cze_glc_dut_fre_tig_aeg_ukr_fin_ses_bat_swe_mao_jpn_knd_kor_scr_mcd_lda_slo_sun_pan_gam_mly_mnd_mol_dgb_alb_amr_lit_spa_lat_grk_qcu_hin_svk_rom_swt_mlt_ita_sid_bul_tag_ger_igb_guj_ewe_jav_tha_hau_tml_xho_tsn_azi_por_bos_tur_moo_vie_chh_cic_ven_zul	-0.414704546958033	-0.98381757209348	0.327757798985884
816	amr_rus_yor_bul_hau_gam_mlt_prs_uzb_azi_dyu_sun_fbf_grk_lat_bsq_cze_sod_zul_cnt_ita_bos_akn_alb_ven_mcd_fin_swt_lda_est_afr_aeg_geo_slo_pan_rom_spa_heb_anl_ben_hun_tsw_mly_por_bat_jpn_tml_kor_pol_nor_dgb_swe_jav_guj_amh_tag_mnd_hin_igb_krd_sid_mol_scr_lit_eng_qcu_svk_ger_ctl_moo_tig_glc_owc_urd_mao_arw_bem_dut_ewe_ind_tha_wly_knd_swa_xho_tur_ukr_fre_aze_cic_vie_chh_tsn_bam_ses	-0.684072518343845	-1.63819169806102	0.104760830271503
817	aeg_arw_tsn_nor_hau_mlt_amr_hin_tur_azi_dyu_bat_fbf_swe_fre_bsq_ctl_sod_ven_cnt_ita_por_moo_prs_lda_ben_est_tsw_swt_hun_dut_tig_geo_pol_ger_urd_rus_chh_sid_grk_fin_zul_jav_svk_tag_jpn_tml_kor_ukr_mol_swa_guj_mly_mcd_anl_sun_mnd_rom_yor_pan_owc_krd_slo_lit_afr_qcu_spa_bos_bul_ewe_gam_eng_wly_glc_ind_lat_ses_alb_akn_mao_tha_heb_knd_xho_bam_uzb_cze_scr_aze_cic_vie_amh_dgb_igb_bem	-0.722967036492881	-1.73344003474143	0.0863316829417195
818	wly_pan_bam_dut_owc_mlt_amr_grk_aze_tur_tsn_mao_ven_rom_cze_bsq_mol_aeg_bem_cnt_ukr_svk_zul_ita_xho_guj_fin_dgb_swt_hun_ben_amh_geo_bul_lit_fre_alb_sod_gam_swe_est_dyu_ind_urd_sun_jpn_tml_kor_prs_hin_akn_slo_jav_eng_hau_bat_mnd_bos_igb_ctl_sid_afr_rus_mcd_spa_qcu_scr_pol_por_tsw_chh_arw_heb_glc_mly_lat_ses_ger_cic_tag_tha_anl_knd_ewe_yor_uzb_nor_krd_azi_fbf_vie_tig_moo_lda_swa	-0.976742731276363	-2.37550522613738	0.0195770965341377
819	tig_afr_swt_cze_hau_mlt_sod_prs_azi_uzb_tsn_mao_moo_swe_slo_bsq_ctl_gam_akn_cnt_nor_guj_lda_ukr_igb_grk_fin_bem_fbf_hun_alb_aeg_geo_rus_scr_ita_lit_wly_amr_urd_est_dyu_sun_spa_tag_jpn_knd_kor_pan_krd_dgb_bul_mly_eng_anl_ind_mnd_pol_cic_fre_owc_svk_por_rom_bos_qcu_lat_mcd_ger_ewe_chh_hin_sid_ben_jav_arw_ven_dut_yor_bat_tha_amh_tml_swa_zul_aze_mol_glc_tur_xho_vie_heb_ses_tsw_bam	0.407508568227525	0.960750097817207	0.339169106969122
820	amr_lat_fbf_guj_anl_sid_aeg_alb_uzb_aze_ewe_sun_zul_pan_afr_bsq_urd_tig_dgb_cnt_hin_svk_akn_nor_yor_fre_fin_xho_igb_hun_rom_chh_geo_eng_krd_bul_ger_hau_gam_por_est_tsn_jav_mol_tag_jpn_tml_kor_ctl_grk_bem_arw_ind_ita_wly_mao_mnd_mcd_tsw_cze_amh_spa_pol_swe_ukr_qcu_dut_glc_scr_ses_heb_slo_owc_lit_mly_bos_swa_prs_dyu_bat_tha_sod_knd_lda_swt_tur_rus_ben_azi_cic_vie_mlt_bam_moo_ven	-0.389775318749111	-0.923810870849847	0.357975520127656
821	sod_arw_dyu_swe_chh_anl_tig_ger_uzb_tur_ewe_mly_bem_glc_urd_bsq_alb_owc_cic_cnt_afr_eng_fbf_bos_zul_hin_hun_tsw_bam_est_dut_aeg_geo_cze_rom_lat_slo_mlt_heb_ctl_fin_akn_bat_bul_ind_jpn_tml_kor_fre_ben_swt_spa_mao_grk_sid_sun_mnd_pol_dgb_lit_amh_rus_guj_nor_svk_qcu_scr_krd_ukr_moo_amr_mcd_hau_por_jav_ita_ses_pan_igb_tag_tha_wly_knd_yor_tsn_aze_mol_prs_azi_lda_vie_gam_ven_swa_xho	-0.372860433016968	-0.884113751644745	0.378914759631296
822	amr_bul_bem_swe_sid_amh_gam_krd_aze_azi_zul_ind_ewe_prs_grk_bsq_ger_mlt_igb_cnt_mol_lit_xho_eng_cic_ita_fin_yor_moo_est_hin_anl_geo_ctl_rus_por_dut_chh_tig_nor_hun_dyu_mao_ben_tag_jpn_knd_kor_ukr_svk_swt_arw_bat_guj_sod_jav_mnd_urd_ven_pol_aeg_bos_mcd_cze_scr_qcu_glc_rom_alb_ses_owc_slo_wly_fre_mly_spa_dgb_afr_tsw_sun_tha_heb_tml_tsn_fbf_tur_lat_pan_uzb_bam_vie_hau_lda_akn_swa	-0.405335005666597	-0.962167431293058	0.338460579935339
823	chh_pan_tsw_hin_hau_amh_aeg_alb_azi_tur_moo_mly_dgb_rom_ita_bsq_swe_heb_swt_cnt_prs_ukr_ven_nor_akn_svk_hun_igb_swa_fin_krd_sod_geo_scr_mcd_guj_dut_anl_owc_bul_est_cic_bat_por_ind_jpn_knd_kor_glc_ben_zul_afr_sun_ctl_amr_mao_mnd_lit_tsn_spa_wly_pol_grk_eng_mol_qcu_rus_slo_bos_bam_sid_fre_mlt_cze_tag_lat_ewe_urd_fbf_jav_tha_gam_tml_ses_bem_uzb_arw_ger_aze_dyu_vie_tig_lda_yor_xho	-0.363733498827935	-0.861384306988552	0.391241910970303
824	chh_ctl_yor_lat_anl_wly_amh_mol_azi_aze_dgb_sun_akn_ben_grk_bsq_mcd_amr_zul_cnt_cze_fre_swa_ukr_swt_ita_fin_ven_ewe_est_glc_heb_geo_rom_por_bul_scr_sod_hau_rus_hun_fbf_mao_pol_tag_jpn_knd_kor_slo_pan_moo_spa_jav_urd_mlt_mly_mnd_alb_cic_prs_aeg_bos_nor_dut_hin_qcu_afr_lit_svk_bam_gam_ger_sid_eng_bat_krd_dyu_swe_lda_ind_tha_tig_tml_tsn_bem_tur_arw_guj_uzb_xho_vie_owc_tsw_igb_ses	0.40819828419434	0.961555779389062	0.338766227074756
825	aeg_ben_tsn_swe_owc_wly_hau_cze_tur_uzb_xho_tag_cic_ctl_hin_bsq_urd_gam_zul_mnd_arw_guj_lda_svk_yor_slo_fin_igb_ewe_est_por_amr_geo_scr_glc_grk_prs_mlt_sod_afr_hun_bem_sun_eng_mao_jpn_tml_kor_rom_spa_swa_lit_ind_rus_chh_jav_cnt_ita_ven_pol_heb_pan_ger_nor_mol_qcu_alb_krd_dut_dgb_tig_bos_amh_ukr_bat_mcd_dyu_bul_ses_mly_tha_anl_knd_moo_swt_azi_fre_lat_aze_tsw_vie_sid_bam_akn_fbf	-0.516546971037241	-1.23028000450494	0.221695158250583
826	amr_por_dgb_prs_owc_sod_amh_krd_uzb_tur_lda_ind_fbf_cze_mol_bsq_ben_anl_zul_cnt_pan_slo_xho_spa_bem_bos_hun_moo_swa_fin_swe_tig_geo_ger_guj_ita_ctl_wly_hau_svk_est_akn_bat_rom_tag_jpn_knd_kor_glc_scr_cic_eng_mly_urd_heb_sun_mnd_pol_swt_bul_aeg_afr_nor_arw_lat_qcu_dut_rus_mcd_tsn_gam_lit_mlt_ukr_jav_hin_tsw_grk_dyu_mao_tha_sid_tml_ses_yor_aze_alb_fre_azi_ven_vie_chh_ewe_igb_bam	-0.339069283010586	-0.803296711144045	0.423851596361187
827	anl_arw_ewe_afr_mlt_heb_chh_scr_azi_uzb_cic_mly_tsn_krd_por_bsq_eng_amr_dyu_cnt_alb_fre_dgb_ita_tsw_pol_fin_bam_bem_hun_bos_hau_geo_hin_svk_ger_guj_tig_wly_slo_est_zul_mao_nor_sun_jpn_tml_kor_lit_urd_ven_grk_tag_ukr_gam_bat_mnd_mol_lda_spa_amh_glc_rom_bul_lat_qcu_ben_swe_ctl_ses_sod_mcd_owc_rus_jav_prs_fbf_cze_xho_ind_tha_aeg_knd_swa_swt_tur_dut_pan_aze_yor_vie_sid_moo_akn_igb	-0.809245558011809	-1.9495839293133	0.0542381863752127
828	chh_slo_swa_por_hau_owc_sod_mol_aze_uzb_swt_tag_xho_pan_lat_bsq_afr_sid_moo_mnd_ita_mcd_ewe_fre_zul_spa_fin_dgb_tsw_hun_ger_heb_geo_ctl_swe_hin_scr_tig_aeg_bul_est_cic_sun_urd_mly_jpn_knd_kor_glc_alb_ses_rom_ind_rus_gam_bat_cnt_nor_fbf_arw_amh_cze_dut_ukr_lit_qcu_bos_grk_eng_tsn_amr_pol_anl_prs_jav_guj_dyu_ben_akn_mao_tha_wly_tml_yor_ven_azi_krd_svk_tur_igb_vie_mlt_bem_bam_lda	-0.169746838258482	-0.401212242460682	0.689184243287886
829	sod_lit_zul_nor_amr_tig_wly_por_uzb_azi_igb_ind_ewe_svk_dut_bsq_grk_hau_xho_mnd_pol_mcd_bam_hin_yor_ben_fin_dgb_tsn_hun_rus_heb_geo_bos_arw_krd_scr_chh_amh_cze_est_cic_bat_swe_mao_jpn_knd_kor_ctl_glc_moo_slo_mly_rom_mlt_tag_cnt_fre_fbf_bul_sid_pan_ukr_mol_ita_qcu_spa_guj_alb_tsw_owc_urd_aeg_lat_sun_prs_akn_ger_ses_jav_tha_anl_tml_bem_ven_tur_eng_afr_aze_dyu_vie_gam_lda_swt_swa	0.118864102872872	0.279578958466491	0.780421401598417
830	owc_afr_bem_bul_tig_amr_hau_arw_azi_tur_bam_sun_zul_nor_svk_bsq_urd_sid_dyu_cnt_rom_rus_fbf_prs_ses_mol_est_lda_swt_hun_eng_chh_geo_cze_ctl_hin_fre_gam_heb_alb_fin_cic_jav_lit_tag_jpn_knd_kor_ukr_slo_xho_pol_mao_guj_wly_mly_mnd_glc_moo_grk_aeg_spa_bos_ger_dut_qcu_scr_por_swe_swa_sod_lat_mlt_mcd_bat_ita_tsw_ben_ven_ind_tha_amh_tml_yor_ewe_aze_krd_pan_uzb_dgb_vie_anl_tsn_akn_igb	-0.111765100161461	-0.263708763756336	0.79258778158863
831	amh_ben_tsw_spa_gam_tig_heb_lit_uzb_aze_bem_sun_ven_cze_pol_bsq_dut_aeg_tsn_mnd_ger_hin_akn_mcd_ewe_ita_hun_zul_cic_fin_alb_amr_geo_prs_guj_rus_krd_hau_owc_slo_est_lda_ind_scr_mao_jpn_tml_kor_pan_fre_fbf_eng_mly_lat_sid_tag_cnt_arw_swa_grk_wly_glc_bos_ukr_ctl_qcu_por_mol_nor_igb_mlt_afr_chh_swe_bat_urd_yor_bul_dyu_jav_tha_sod_knd_xho_dgb_azi_svk_rom_tur_bam_vie_anl_moo_swt_ses	-0.724657299701916	-1.74127557213804	0.0849421150754472
832	wly_pol_zul_mol_hau_owc_mlt_ukr_aze_azi_ewe_tag_ven_urd_ger_bsq_por_sid_fbf_mnd_rus_ita_ses_prs_swa_svk_hun_lda_cic_fin_mcd_aeg_geo_rom_ben_grk_bul_amr_amh_cze_est_dyu_mly_ctl_mao_jpn_knd_kor_alb_dut_bem_fre_ind_eng_tig_jav_cnt_slo_dgb_guj_gam_afr_spa_pan_swe_qcu_scr_lat_hin_igb_heb_arw_sod_glc_sun_lit_swt_bos_tsw_bat_tha_anl_tml_moo_bam_uzb_nor_krd_tur_tsn_vie_chh_akn_xho_yor	-0.347953439964664	-0.824176009653631	0.411948303355994
833	gam_mol_swa_lat_mlt_amr_tig_bos_uzb_tur_dgb_bat_swt_glc_prs_bsq_cze_amh_ven_cnt_mcd_eng_bam_hin_zul_pol_est_tsn_bem_fin_lit_aeg_geo_bul_ita_arw_rom_sod_chh_pan_hun_cic_tag_swe_mao_jpn_knd_kor_ukr_afr_ses_svk_sun_fre_anl_jav_mnd_urd_igb_ger_wly_dut_scr_slo_rus_qcu_por_ben_ctl_moo_hau_spa_sid_alb_mly_grk_fbf_guj_dyu_ind_tha_owc_tml_ewe_yor_azi_krd_nor_aze_tsw_vie_heb_xho_lda_akn	-0.273797032508969	-0.648223749370691	0.518437526532477
834	heb_eng_moo_mcd_anl_tig_sid_pol_aze_azi_swa_sun_dgb_swe_cze_bsq_guj_chh_bem_mnd_grk_arw_xho_bos_ewe_afr_hun_yor_ven_est_nor_wly_geo_prs_ita_svk_lit_gam_owc_ger_fin_bam_tag_pan_bat_jpn_knd_kor_hin_dut_zul_ben_jav_rus_hau_ind_cnt_urd_tsw_glc_amr_bul_krd_fre_spa_qcu_alb_mol_ukr_ses_sod_slo_amh_scr_mao_rom_cic_lat_swt_mly_tha_aeg_tml_dyu_tsn_uzb_ctl_por_tur_igb_vie_mlt_lda_fbf_akn	-0.344228482405706	-0.814553155404375	0.417409076662589
835	wly_eng_yor_urd_sod_amr_anl_ben_aze_tur_akn_mly_ven_pan_mol_bsq_bul_tig_fbf_cnt_krd_lat_dyu_svk_ses_por_fin_cic_bam_hun_grk_sid_geo_ger_afr_scr_ctl_mlt_owc_mcd_est_moo_bat_nor_jav_jpn_knd_kor_fre_glc_ewe_dut_mao_alb_heb_sun_mnd_guj_dgb_ita_gam_ukr_cze_slo_pol_qcu_rus_arw_swe_lda_aeg_bos_chh_prs_ind_hin_swt_lit_xho_tag_tha_amh_tml_igb_tsn_uzb_rom_spa_azi_swa_vie_hau_tsw_zul_bem	-0.285870798537353	-0.67660076353574	0.50033866821925
836	amh_pan_zul_arw_sod_mlt_aeg_hin_azi_tur_dyu_mao_cic_prs_guj_bsq_lit_wly_yor_mnd_ctl_ukr_ven_bul_lda_swe_est_bem_swa_fin_por_hau_geo_rus_bos_fre_dut_amr_anl_spa_hun_dgb_mly_ger_sun_jpn_knd_kor_alb_glc_swt_ita_ind_scr_owc_bat_cnt_slo_igb_cze_tig_krd_grk_urd_lat_qcu_mol_nor_afr_bam_chh_pol_heb_mcd_tag_rom_fbf_eng_moo_jav_tha_gam_tml_tsw_xho_uzb_svk_ben_aze_tsn_vie_sid_akn_ses_ewe	-0.355010149309064	-0.840509103403273	0.402778768825954
837	anl_ctl_dgb_alb_hau_heb_tig_ben_aze_uzb_moo_sun_ewe_arw_hin_bsq_spa_gam_xho_cnt_por_swe_yor_urd_dyu_cze_fin_igb_tsw_hun_rom_amh_geo_afr_ukr_prs_guj_chh_wly_scr_est_lda_tag_pan_mao_jpn_tml_kor_lit_rus_fbf_fre_mly_nor_aeg_ind_mnd_lat_swa_ita_sid_mcd_eng_glc_pol_qcu_svk_dut_grk_ven_owc_ger_amr_bul_jav_bos_bam_mol_cic_bat_tha_mlt_knd_tsn_ses_tur_slo_krd_azi_akn_vie_sod_zul_bem_swt	0.0225308349311461	0.0530454568369272	0.957809468213091
838	hau_por_bem_scr_aeg_amh_heb_cze_tur_azi_swa_tag_tsw_mcd_dut_bsq_arw_anl_swt_cnt_ctl_spa_ewe_afr_dgb_bos_est_zul_tsn_hun_prs_mlt_geo_grk_fre_mol_pol_amr_owc_ger_fin_igb_jav_slo_mly_jpn_tml_kor_eng_ita_dyu_urd_sun_hin_sod_bat_mnd_glc_akn_rus_gam_swe_alb_rom_krd_qcu_pan_svk_ben_lda_wly_lat_tig_guj_ind_nor_bam_bul_ven_mao_tha_sid_knd_moo_ses_uzb_ukr_lit_aze_cic_vie_chh_yor_fbf_xho	-0.324744163437551	-0.768529966314288	0.444119624514294
839	hau_pol_swa_pan_mlt_heb_amr_dut_uzb_aze_swt_jav_tsn_por_afr_bsq_scr_chh_akn_cnt_prs_urd_ewe_alb_bem_svk_hun_lda_ven_fin_swe_tig_geo_rom_glc_ben_spa_amh_anl_ukr_est_bam_mly_slo_mao_jpn_knd_kor_lit_krd_ses_mcd_sun_ctl_sid_bat_mnd_mol_dyu_ita_wly_rus_guj_hin_arw_qcu_grk_bos_ger_moo_gam_nor_aeg_eng_ind_cze_fbf_fre_dgb_tag_tha_owc_tml_cic_igb_tur_lat_bul_azi_tsw_vie_sod_xho_zul_yor	-0.650266886656101	-1.55642452210114	0.123003822278787
840	gam_slo_igb_ukr_mlt_hau_amr_hin_tur_azi_dyu_jav_yor_lat_scr_bsq_fre_tig_dgb_cnt_ger_prs_xho_alb_bam_krd_est_moo_akn_hun_cze_chh_geo_swe_bos_bul_mcd_anl_wly_nor_fin_ven_sun_dut_tag_jpn_knd_kor_rus_grk_ewe_ita_mly_afr_amh_ind_mnd_pan_zul_ben_owc_ctl_glc_mol_spa_qcu_urd_por_svk_tsn_heb_rom_sod_pol_mao_guj_ses_arw_tsw_bat_tha_aeg_tml_swt_swa_uzb_lit_eng_aze_fbf_vie_sid_lda_bem_cic	-0.742339426882326	-1.78388838960431	0.0777034615498325
841	anl_alb_tsn_scr_sid_aeg_tig_prs_tur_uzb_akn_mly_fbf_rom_swe_bsq_ger_amr_swa_mnd_eng_nor_bam_krd_cic_ben_fin_tsw_bem_est_ita_sod_geo_spa_afr_mol_mcd_wly_chh_pol_hun_lda_mao_lit_jav_jpn_knd_kor_rus_por_ven_cze_ind_arw_hau_sun_cnt_slo_xho_svk_heb_guj_ctl_ukr_grk_qcu_lat_fre_urd_ewe_mlt_glc_owc_dut_bat_bos_ses_bul_dyu_tag_tha_gam_tml_igb_yor_azi_hin_pan_aze_moo_vie_amh_zul_dgb_swt	-0.249152684105672	-0.589281127432255	0.557101496187979
842	heb_arw_tsw_pol_anl_owc_sid_ctl_azi_uzb_bem_mao_ewe_scr_dut_bsq_urd_mlt_igb_cnt_ukr_slo_yor_bos_lda_afr_est_zul_tsn_fin_svk_amh_geo_mcd_hin_guj_rus_wly_chh_prs_hun_xho_sun_glc_bat_jpn_tml_kor_ben_swe_cic_lat_tag_spa_sod_mly_mnd_rom_swa_lit_gam_nor_fre_bul_ger_qcu_pan_alb_krd_swt_amr_grk_aeg_mol_ind_cze_dyu_por_ven_jav_tha_tig_knd_dgb_fbf_tur_eng_ita_aze_akn_vie_hau_bam_ses_moo	0.231464938549981	0.544603755622841	0.587329589006423
843	gam_pan_tsw_lat_aeg_chh_heb_ctl_azi_tur_bam_jav_ven_lit_slo_bsq_pol_sid_moo_cnt_svk_cze_zul_guj_swa_rom_est_akn_fbf_fin_ukr_anl_geo_bos_krd_urd_afr_amr_wly_eng_hun_ses_sun_grk_mly_jpn_tml_kor_mcd_rus_swt_hin_ind_mol_amh_mao_mnd_glc_dgb_bul_sod_swe_alb_ita_spa_qcu_nor_prs_por_dyu_tig_ben_owc_fre_tag_scr_igb_ger_bem_bat_tha_mlt_knd_cic_ewe_uzb_arw_dut_aze_xho_vie_hau_tsn_lda_yor	-0.623191789925994	-1.48954385045385	0.139727817433234
844	anl_eng_xho_por_gam_amr_tig_pol_uzb_azi_ewe_mao_swt_dut_krd_bsq_swe_mlt_dyu_mnd_mol_bos_igb_guj_bem_hin_fin_akn_zul_est_slo_hau_geo_arw_afr_prs_urd_amh_chh_svk_hun_moo_jav_grk_sun_jpn_knd_kor_fre_ben_cic_bul_tag_rom_sod_ind_cnt_scr_tsw_spa_wly_glc_mcd_rus_ukr_qcu_cze_ita_alb_yor_heb_pan_aeg_lit_mly_lat_ses_ctl_swa_bat_tha_owc_tml_lda_dgb_tur_ger_nor_aze_tsn_vie_sid_fbf_ven_bam	-0.159916800599399	-0.377123623681374	0.706940919608628
845	amh_lit_ven_ctl_sid_amr_heb_bos_azi_aze_bam_mao_ewe_guj_urd_bsq_arw_aeg_xho_cnt_grk_mol_igb_rom_lda_alb_fin_tsw_swa_est_ukr_tig_geo_eng_svk_scr_swe_owc_anl_hin_hun_akn_ind_dut_sun_jpn_knd_kor_ben_lat_swt_por_jav_fre_hau_tag_mnd_prs_dyu_pan_gam_glc_spa_krd_ger_qcu_ita_cze_rus_tsn_wly_afr_mlt_slo_bat_nor_yor_mcd_zul_mly_tha_chh_tml_bem_ses_tur_pol_bul_uzb_fbf_vie_sod_moo_cic_dgb	-0.876464770624845	-2.12057668044991	0.0366187509884019
846	amr_fre_moo_bul_gam_amh_hau_cze_aze_azi_igb_mly_swa_pol_rus_bsq_dut_sid_tsn_mnd_lat_lit_lda_ukr_akn_bos_est_ven_dyu_hun_hin_tig_geo_guj_eng_por_svk_owc_heb_krd_fin_cic_jav_grk_bat_jpn_knd_kor_swe_ben_tsw_slo_ind_arw_aeg_mao_cnt_prs_dgb_ger_mlt_ita_glc_pan_mol_qcu_ctl_spa_afr_ewe_chh_mcd_wly_scr_sun_urd_xho_alb_fbf_tag_tha_anl_tml_swt_bam_tur_rom_nor_uzb_yor_vie_sod_ses_bem_zul	-0.876575894494761	-2.12703777375012	0.0360636746083376
847	amr_cze_zul_guj_mlt_sod_wly_eng_azi_tur_tsn_bat_dyu_ger_svk_bsq_hin_gam_ses_mnd_urd_por_fbf_bul_moo_slo_fin_dgb_ven_hun_fre_chh_geo_lit_mcd_alb_rus_heb_anl_nor_est_ewe_tag_pan_ind_jpn_knd_kor_ukr_arw_xho_glc_mly_ita_hau_sun_cnt_ben_bem_krd_owc_lat_swe_scr_spa_qcu_ctl_mol_dut_akn_tig_prs_amh_afr_jav_bos_lda_grk_tsw_mao_tha_aeg_tml_bam_igb_aze_rom_pol_uzb_yor_vie_sid_cic_swt_swa	-0.215130629872678	-0.507768055307624	0.612818176246584
848	amr_mol_swt_grk_heb_tig_sid_ita_uzb_aze_ewe_tag_dgb_eng_bos_bsq_krd_mlt_igb_cnt_afr_spa_swa_ger_yor_svk_hun_xho_ses_fin_pan_aeg_geo_bul_nor_por_ukr_amh_chh_pol_est_ven_mly_cze_mao_jpn_tml_kor_prs_hin_tsw_lit_ind_alb_owc_jav_mnd_arw_lda_rus_hau_dut_slo_rom_mcd_qcu_glc_ctl_urd_fbf_wly_guj_gam_swe_sun_ben_akn_fre_cic_bat_tha_sod_knd_bem_moo_azi_lat_scr_tur_zul_vie_anl_dyu_tsn_bam	-0.54813849428196	-1.30664823309718	0.194554228955177
849	aeg_por_ewe_lat_heb_sid_gam_nor_tur_uzb_dyu_mao_swa_glc_ukr_bsq_krd_mlt_tsn_cnt_slo_prs_ven_alb_fbf_bul_est_zul_yor_fin_swe_wly_geo_mcd_fre_ita_rus_amh_sod_ben_hun_lda_mly_guj_sun_jpn_knd_kor_rom_hin_tsw_arw_bat_ctl_amr_jav_mnd_afr_xho_pan_chh_grk_bos_urd_pol_qcu_mol_ger_scr_bam_hau_cze_owc_dut_tag_eng_cic_spa_bem_ind_tha_tig_tml_ses_dgb_azi_svk_lit_aze_igb_vie_anl_swt_moo_akn	-0.252097930876396	-0.595403552959944	0.553019890721255
850	tig_fre_fbf_prs_sod_amr_gam_svk_azi_uzb_bem_bat_swt_spa_dut_bsq_glc_chh_cic_cnt_pan_pol_swa_por_ewe_scr_fin_igb_moo_hun_mol_hau_geo_ukr_arw_ben_ger_mlt_sid_nor_est_ses_mao_lit_tag_jpn_knd_kor_rom_swe_tsn_eng_ind_bos_heb_jav_mnd_slo_tsw_mcd_aeg_cze_urd_guj_ita_qcu_krd_hin_alb_dgb_anl_rus_amh_afr_mly_lat_zul_ctl_ven_sun_tha_owc_tml_xho_dyu_aze_grk_bul_tur_lda_vie_wly_bam_akn_yor	0.184047446040546	0.433852046781091	0.665400673976606
851	amr_rus_ewe_krd_hau_owc_anl_mcd_aze_azi_tsw_mao_cic_eng_arw_bsq_afr_wly_bam_cnt_swe_ger_swa_lat_dyu_scr_est_lda_fbf_hun_glc_tig_geo_nor_hin_urd_ctl_amh_heb_fre_fin_igb_ind_cze_bat_jpn_knd_kor_bul_alb_moo_slo_tag_prs_sod_mly_mnd_grk_yor_guj_sid_svk_lit_mol_pol_qcu_rom_por_ben_dgb_mlt_pan_aeg_dut_jav_ukr_bem_spa_akn_sun_tha_gam_tml_ses_xho_tur_ita_bos_uzb_ven_vie_chh_tsn_swt_zul	0.0951895442566027	0.223787798526732	0.823413296220753
852	anl_pan_ven_fre_wly_aeg_owc_pol_tur_azi_lda_tag_bam_mcd_svk_bsq_rom_amh_cic_mnd_grk_bos_dgb_alb_ses_ger_hun_ewe_igb_fin_ben_chh_geo_mol_krd_guj_lat_sod_sid_arw_est_bem_bat_ctl_sun_jpn_knd_kor_slo_nor_tsn_swe_mao_glc_hau_ind_cnt_prs_zul_lit_heb_spa_eng_rus_dut_qcu_urd_hin_scr_yor_amr_afr_gam_bul_jav_ita_moo_cze_swt_mly_tha_mlt_tml_dyu_akn_aze_por_ukr_uzb_tsw_vie_tig_fbf_xho_swa	-0.362183409856479	-0.858661258597433	0.392735160854351
853	heb_por_moo_ctl_chh_owc_anl_scr_uzb_aze_ven_jav_ewe_ita_svk_bsq_dut_sid_igb_mnd_alb_prs_xho_rus_dgb_hin_est_lda_ses_fin_afr_amr_geo_ben_nor_fre_swe_amh_hau_pol_hun_cic_mly_arw_sun_jpn_knd_kor_mcd_ukr_bam_cze_ind_ger_aeg_tag_cnt_lit_bem_pan_mlt_urd_guj_glc_lat_qcu_eng_slo_krd_zul_tig_bul_wly_bos_bat_grk_tsw_mol_akn_mao_tha_gam_tml_swa_fbf_azi_spa_rom_tur_swt_vie_sod_tsn_yor_dyu	0.166782013554742	0.392334700333302	0.695708641749292
854	hau_dut_xho_prs_wly_tig_sod_cze_uzb_azi_igb_tag_akn_krd_ger_bsq_swe_owc_swt_mnd_mcd_ctl_dgb_pol_moo_arw_est_zul_dyu_fin_lit_chh_geo_hin_ita_por_ben_amr_amh_alb_hun_yor_mao_bos_mly_jpn_tml_kor_bul_afr_tsn_fre_ind_ukr_gam_bat_cnt_svk_lda_grk_heb_scr_guj_rom_eng_qcu_spa_nor_urd_cic_anl_rus_sid_slo_jav_mol_bem_glc_ven_sun_tha_aeg_knd_ewe_swa_tur_lat_pan_aze_bam_vie_mlt_ses_tsw_fbf	-0.233666968920821	-0.552242678695999	0.582106861967023
855	anl_spa_zul_nor_owc_amr_amh_eng_tur_aze_ses_tag_moo_svk_urd_bsq_rus_sid_tsw_cnt_arw_ger_dgb_pol_ven_krd_est_xho_swt_fin_scr_hau_geo_ita_cze_slo_lat_chh_tig_bos_hun_lda_sun_pan_mly_jpn_tml_kor_guj_grk_akn_lit_mao_por_wly_bat_mnd_prs_igb_mcd_mlt_ben_glc_afr_mol_qcu_swe_rom_ctl_yor_sod_ukr_gam_fre_ind_bul_bem_hin_cic_jav_tha_aeg_knd_ewe_bam_uzb_alb_dut_azi_dyu_vie_heb_fbf_swa_tsn	-0.445124798537683	-1.05726888369532	0.293127492667719
856	sid_swe_dyu_ger_amr_chh_amh_rus_aze_tur_swt_mao_fbf_glc_ita_bsq_lit_mlt_igb_cnt_arw_bul_ses_lat_cic_krd_est_bem_tsw_fin_fre_hau_geo_rom_nor_bos_svk_heb_gam_spa_hun_moo_jav_afr_mly_jpn_tml_kor_por_eng_swa_ben_bat_alb_owc_sun_mnd_prs_ewe_dut_sod_cze_guj_mol_ukr_qcu_ctl_grk_scr_ven_wly_pol_anl_slo_tag_mcd_tsn_pan_yor_ind_tha_aeg_knd_lda_zul_azi_urd_hin_uzb_bam_vie_tig_xho_dgb_akn	0.598912930430742	1.4200201431333	0.158945467469042
857	hau_guj_dgb_scr_owc_aeg_tig_afr_tur_aze_ven_jav_zul_arw_swe_bsq_prs_amh_swa_mnd_ukr_spa_dyu_bos_moo_lit_hun_ewe_xho_est_grk_sod_geo_glc_bul_eng_rom_wly_anl_ita_fin_bem_mly_svk_ind_jpn_knd_kor_nor_pol_ses_lat_tag_ger_gam_sun_cnt_ben_yor_ctl_sid_dut_rus_slo_cze_qcu_mol_pan_krd_fbf_amr_mcd_chh_alb_mao_urd_tsw_por_akn_bat_tha_heb_tml_lda_cic_uzb_fre_hin_azi_bam_vie_mlt_igb_swt_tsn	-0.949051917034517	-2.30823717529097	0.0232025128236083
858	sod_afr_ven_nor_gam_hau_owc_scr_azi_uzb_tsn_mly_swa_lat_krd_bsq_ben_anl_xho_mnd_spa_por_fbf_urd_tsw_pol_fin_moo_bem_hun_cze_heb_geo_bos_bul_mol_ukr_chh_wly_svk_est_cic_sun_arw_jav_jpn_knd_kor_slo_alb_dyu_ctl_bat_swe_aeg_ind_cnt_ger_ses_lit_amr_pan_eng_prs_dut_qcu_grk_mcd_guj_akn_amh_fre_sid_rus_tag_rom_dgb_ita_ewe_mao_tha_mlt_tml_zul_swt_aze_glc_hin_tur_igb_vie_tig_lda_yor_bam	-0.117608830099024	-0.277442460635029	0.782056173867232
859	heb_nor_dgb_spa_sid_gam_mlt_ita_uzb_aze_ewe_jav_igb_cze_ger_bsq_eng_amh_lda_cnt_pol_fre_akn_urd_swt_arw_hun_xho_fbf_fin_rus_wly_geo_swe_bul_glc_pan_hau_aeg_ben_est_ven_mao_prs_sun_jpn_knd_kor_grk_lat_swa_guj_ind_mol_anl_mly_mnd_afr_yor_alb_tig_ukr_dut_mcd_scr_qcu_rom_por_slo_bem_sod_svk_chh_bos_bat_lit_tsn_ctl_zul_tag_tha_owc_tml_cic_bam_tur_hin_krd_azi_ses_vie_amr_tsw_dyu_moo	-0.864888096465342	-2.09572500595826	0.0388232535214712
860	gam_glc_fbf_cze_anl_amr_amh_spa_uzb_azi_swt_tag_tsn_urd_scr_bsq_ger_chh_akn_mnd_prs_fre_ses_alb_ewe_por_hun_igb_swa_fin_pan_wly_geo_nor_mol_swe_arw_hau_aeg_lit_est_tsw_mao_pol_mly_jpn_knd_kor_ben_afr_lda_ctl_ind_krd_heb_bat_cnt_svk_dyu_bos_tig_dut_bul_rus_grk_qcu_hin_slo_mcd_xho_sid_lat_sod_ita_sun_guj_moo_eng_zul_jav_tha_mlt_tml_cic_yor_tur_ukr_rom_aze_bem_vie_owc_dgb_bam_ven	-0.342203197944124	-0.812231307418651	0.418733142390328
861	aeg_afr_yor_rom_tig_hau_sid_glc_uzb_aze_akn_mao_zul_mcd_grk_bsq_bos_anl_dgb_cnt_arw_swe_swa_spa_ses_por_fin_moo_cic_est_hin_heb_geo_mol_urd_ctl_pan_mlt_owc_scr_hun_xho_mly_svk_tag_jpn_tml_kor_prs_guj_dyu_bul_ind_ukr_wly_sun_mnd_lit_fbf_ger_sod_eng_alb_rus_dut_qcu_slo_fre_cze_bam_gam_pol_amh_krd_jav_ita_swt_nor_igb_bat_tha_chh_knd_tsw_bem_azi_ben_lat_tur_lda_vie_amr_ewe_tsn_ven	-0.892762391328471	-2.1675247500817	0.0327486710573656
862	heb_eng_swt_ger_sid_tig_chh_scr_tur_uzb_moo_mly_swa_ukr_alb_bsq_pol_aeg_bem_mnd_glc_spa_yor_rom_akn_rus_hun_igb_cic_est_ben_amr_geo_grk_krd_cze_afr_wly_sod_pan_fin_dgb_mao_bul_tag_jpn_knd_kor_slo_urd_bam_por_bat_ctl_mlt_jav_cnt_arw_zul_swe_amh_guj_mcd_mol_lit_qcu_prs_nor_svk_dyu_gam_hin_anl_fre_ind_bos_ewe_dut_fbf_sun_tha_owc_tml_xho_tsw_azi_ita_lat_aze_tsn_vie_hau_lda_ven_ses	-0.214354814623937	-0.506166976724265	0.613937234268305
863	gam_bul_bem_hin_owc_sod_amh_urd_uzb_tur_ven_tag_igb_cze_afr_bsq_ger_chh_cic_mnd_eng_ben_moo_glc_fbf_por_hun_dyu_tsw_fin_slo_heb_geo_pan_spa_grk_lit_aeg_anl_scr_est_bam_jav_dut_mly_jpn_knd_kor_ita_lat_ses_ukr_ind_rus_wly_mao_cnt_swe_zul_prs_sid_svk_guj_alb_bos_qcu_rom_mol_fre_akn_tig_arw_amr_nor_sun_pol_xho_ctl_swt_bat_tha_mlt_tml_lda_swa_azi_mcd_krd_aze_yor_vie_hau_dgb_ewe_tsn	-0.622372510375817	-1.48911125055061	0.139841512426684
864	wly_afr_yor_glc_mlt_anl_gam_ctl_tur_azi_tsn_bat_lda_ben_alb_bsq_mcd_sid_ses_mnd_eng_dut_dyu_spa_tsw_pan_fin_cic_swa_hun_lit_tig_geo_bos_prs_ukr_cze_aeg_amh_nor_est_ven_jav_guj_ind_jpn_knd_kor_mol_grk_xho_fre_tag_urd_amr_sun_cnt_bul_bem_arw_hau_swe_svk_ger_pol_qcu_hin_rom_lat_moo_sod_scr_heb_por_mao_ita_fbf_rus_swt_mly_tha_owc_tml_akn_zul_uzb_krd_slo_aze_ewe_vie_chh_igb_bam_dgb	0.185224347757922	0.436285682110308	0.663640621570461
865	tig_swe_yor_arw_heb_owc_sid_eng_aze_uzb_moo_sun_tsw_hin_nor_bsq_prs_amh_lda_mnd_mcd_urd_cic_por_swa_alb_est_xho_bam_fin_lit_aeg_geo_glc_guj_ukr_rom_anl_chh_lat_hun_ewe_bat_ctl_ind_jpn_knd_kor_bul_bos_ses_fre_mao_dut_hau_tag_cnt_pan_akn_pol_wly_grk_mol_cze_ger_qcu_scr_rus_spa_zul_sod_afr_mlt_slo_mly_ita_fbf_ben_dgb_jav_tha_amr_tml_igb_bem_azi_krd_svk_tur_dyu_vie_gam_swt_tsn_ven	-0.199219390722561	-0.471141159143085	0.638643245307977
866	owc_ukr_ses_svk_hau_sod_anl_bul_azi_tur_xho_jav_dyu_grk_rom_bsq_krd_amr_zul_mnd_dut_glc_tsn_mcd_yor_pol_hun_ewe_akn_fin_afr_chh_geo_scr_slo_pan_swe_mlt_sid_arw_est_dgb_bat_por_mao_jpn_tml_kor_bos_ben_igb_fre_mly_cze_amh_sun_cnt_mol_lda_nor_tig_lat_prs_alb_ita_qcu_lit_urd_spa_bem_gam_ger_heb_rus_ind_hin_fbf_eng_tsw_tag_tha_wly_knd_swt_bam_uzb_guj_ctl_aze_moo_vie_aeg_swa_cic_ven	-0.696494306217407	-1.6693031797616	0.0984203454099358
867	heb_ben_tsn_glc_amh_sid_gam_alb_uzb_azi_akn_sun_dgb_ita_pol_bsq_svk_sod_ven_mnd_lit_krd_swt_ctl_tsw_eng_est_zul_ewe_hun_mol_hau_geo_nor_ukr_prs_spa_mlt_amr_ger_fin_yor_mao_cze_bat_jpn_knd_kor_hin_slo_moo_rus_tag_scr_aeg_mly_cnt_arw_bam_afr_owc_guj_por_swe_dut_qcu_bos_rom_lat_lda_anl_bul_tig_fre_ind_grk_bem_mcd_fbf_jav_tha_wly_tml_swa_dyu_aze_pan_urd_tur_ses_vie_chh_igb_xho_cic	-0.0409128420410634	-0.0964898306386531	0.923339178279748
868	sod_pan_swt_dut_amh_gam_mlt_slo_azi_tur_tsw_ind_ven_svk_cze_bsq_ita_chh_dyu_cnt_lit_por_zul_ger_moo_mol_fin_xho_dgb_hun_mcd_sid_geo_grk_krd_ukr_hin_hau_anl_swe_est_fbf_jav_fre_mly_jpn_tml_kor_pol_guj_bam_urd_tag_rom_wly_bat_mnd_ben_cic_prs_aeg_rus_arw_alb_afr_qcu_lat_bos_scr_akn_owc_ctl_amr_nor_mao_bul_yor_eng_ses_sun_tha_heb_knd_ewe_lda_aze_glc_spa_uzb_swa_vie_tig_tsn_igb_bem	-0.181054534915479	-0.427037797984269	0.67033882202587
869	amr_nor_yor_guj_gam_heb_tig_pol_aze_uzb_lda_sun_fbf_glc_mol_bsq_spa_owc_cic_cnt_afr_ger_akn_ben_swt_krd_fin_xho_dyu_est_bul_aeg_geo_por_arw_scr_fre_chh_mlt_rus_hun_bam_mly_ukr_mao_jpn_knd_kor_mcd_prs_zul_pan_tag_swe_hau_ind_mnd_rom_igb_svk_sid_eng_ctl_lit_bos_qcu_slo_urd_cze_moo_amh_grk_anl_alb_bat_lat_swa_dut_ven_jav_tha_wly_tml_bem_ses_azi_ita_hin_tur_dgb_vie_sod_ewe_tsn_tsw	-0.251044380516445	-0.593075440954083	0.55457020424565
870	mlt_guj_ses_ctl_amr_gam_owc_ukr_tur_azi_lda_ind_tsw_scr_prs_bsq_cze_tig_bem_mnd_bul_bos_akn_lat_tsn_ger_fin_yor_cic_hun_swe_chh_geo_pol_nor_ita_fre_hau_sid_eng_est_moo_mao_por_tag_jpn_tml_kor_hin_pan_ven_arw_sun_dut_aeg_jav_cnt_mol_ewe_glc_anl_mcd_svk_afr_urd_qcu_krd_slo_lit_zul_heb_grk_amh_rus_bat_alb_dyu_spa_xho_mly_tha_wly_knd_igb_swt_aze_ben_rom_uzb_bam_vie_sod_fbf_dgb_swa	0.255616120092894	0.601703334366708	0.548835659483041
871	wly_ctl_bam_swe_gam_aeg_tig_bul_uzb_tur_tsn_bat_moo_pan_mol_bsq_scr_amr_swt_mnd_nor_arw_bem_rus_yor_dut_fin_cic_igb_hun_ben_chh_geo_prs_rom_por_grk_sod_owc_ukr_est_zul_mly_ger_jav_jpn_knd_kor_fre_glc_tsw_slo_ind_ita_mlt_mao_cnt_hin_ewe_lat_anl_svk_mcd_alb_spa_qcu_krd_eng_bos_ses_heb_lit_hau_pol_sun_cze_dgb_guj_dyu_tag_tha_sid_tml_xho_ven_aze_afr_urd_azi_swa_vie_amh_fbf_lda_akn	-0.0204740798445142	-0.0482705019004101	0.961604175252796
872	aeg_svk_zul_alb_sid_heb_hau_prs_uzb_aze_bam_ind_tsw_glc_hin_bsq_fre_owc_igb_cnt_grk_slo_ven_mcd_cic_rus_est_xho_fbf_fin_spa_anl_geo_mol_lat_guj_urd_tig_mlt_pan_hun_lda_bat_rom_tag_jpn_knd_kor_dut_swe_swa_bos_jav_por_sod_mly_mnd_eng_yor_ben_wly_scr_cze_ctl_krd_qcu_ger_ukr_nor_moo_chh_afr_amr_pol_mao_ita_ewe_arw_tsn_sun_tha_gam_tml_akn_ses_tur_bul_lit_azi_bem_vie_amh_dgb_dyu_swt	-0.599475964016063	-1.43092741994348	0.155802707678336
873	amh_arw_tsn_mol_mlt_hau_tig_guj_azi_uzb_swt_ind_fbf_alb_pol_bsq_ita_aeg_moo_cnt_mcd_rus_xho_glc_yor_svk_hun_ses_zul_est_ctl_chh_geo_spa_krd_ukr_fre_sod_wly_lit_fin_igb_mao_grk_tag_jpn_knd_kor_eng_lat_dgb_afr_jav_nor_gam_bat_mnd_slo_tsw_scr_heb_pan_ger_cze_bos_qcu_prs_bul_por_lda_amr_urd_anl_dut_mly_swe_dyu_ben_ewe_sun_tha_sid_tml_swa_akn_tur_rom_hin_aze_bam_vie_owc_ven_cic_bem	-0.0146278494820071	-0.0344306869591621	0.972607505017878
874	owc_ben_bem_pol_heb_gam_chh_grk_aze_tur_dgb_sun_moo_hin_alb_bsq_rom_sid_cic_mnd_rus_lit_zul_prs_ses_ger_est_swt_igb_hun_swe_amh_geo_glc_eng_bos_ukr_aeg_anl_dut_fin_yor_mly_nor_mao_jpn_tml_kor_arw_slo_xho_cze_bat_spa_tig_jav_cnt_ita_lda_afr_amr_lat_mol_por_urd_qcu_scr_mcd_guj_akn_hau_fre_mlt_bul_tag_krd_tsw_svk_swa_ind_tha_wly_knd_ven_dyu_uzb_ctl_pan_azi_tsn_vie_sod_bam_fbf_ewe	0.170886628043033	0.403264870436173	0.687679015053319
875	sid_scr_tsn_mcd_heb_wly_mlt_mol_uzb_tur_dyu_tag_swt_ita_cze_bsq_swe_amr_yor_cnt_pol_ger_swa_afr_ven_ukr_fin_bem_xho_hun_lit_aeg_geo_bos_krd_rus_prs_hau_tig_ctl_est_igb_jav_glc_mly_jpn_tml_kor_dut_fre_lda_guj_sun_eng_owc_mao_mnd_slo_moo_bul_anl_lat_urd_alb_grk_qcu_arw_rom_hin_fbf_gam_svk_chh_ben_bat_pan_zul_nor_ses_ind_tha_amh_knd_cic_ewe_azi_spa_por_aze_bam_vie_sod_tsw_dgb_akn	-0.371384829408885	-0.880324894301518	0.380952581944922
876	chh_scr_yor_ita_heb_gam_hau_afr_uzb_aze_bam_tag_bem_slo_bul_bsq_krd_owc_swa_mnd_cze_bos_tsw_por_ewe_alb_hun_xho_dgb_fin_rom_sid_geo_grk_ger_prs_mcd_aeg_amh_glc_est_dyu_mly_svk_bat_jpn_knd_kor_rus_ukr_moo_swe_jav_pol_tig_mao_cnt_ben_fbf_fre_wly_lit_lat_nor_urd_qcu_guj_eng_spa_ven_anl_hin_sod_dut_ind_pan_swt_mol_cic_sun_tha_amr_tml_akn_igb_tur_ctl_arw_azi_lda_vie_mlt_zul_ses_tsn	-0.0491336871804766	-0.115823807400135	0.908041912669354
877	sod_krd_yor_arw_aeg_heb_owc_rus_uzb_aze_tsn_bat_swa_bul_ukr_bsq_glc_sid_bem_cnt_mcd_pol_swt_svk_ses_ctl_est_dgb_zul_fin_rom_amh_geo_prs_dut_por_nor_hau_gam_eng_hun_dyu_ind_afr_mao_jpn_tml_kor_slo_lat_ven_pan_mly_spa_chh_tag_mnd_ben_fbf_bos_wly_swe_mol_cze_ita_qcu_guj_ger_lit_igb_mlt_grk_anl_alb_sun_hin_bam_scr_xho_jav_tha_tig_knd_ewe_akn_azi_fre_urd_tur_cic_vie_amr_lda_moo_tsw	0.37892585611072	0.892339245013221	0.374514228865047
878	tig_mcd_lda_prs_amh_mlt_sid_alb_tur_aze_ses_mly_igb_nor_ger_bsq_eng_gam_zul_mnd_swe_bos_cic_glc_swa_lat_fin_akn_tsw_est_ctl_anl_geo_bul_ben_pan_slo_sod_heb_hin_hun_tsn_ind_svk_sun_jpn_knd_kor_arw_rus_moo_por_bat_dut_owc_mao_cnt_guj_fbf_urd_hau_ita_fre_spa_rom_qcu_krd_lit_afr_ven_chh_pol_aeg_ukr_jav_mol_bam_cze_xho_tag_tha_wly_tml_yor_bem_azi_grk_scr_uzb_ewe_vie_amr_swt_dyu_dgb	-0.226922485378804	-0.536348947284246	0.592998051410121
879	anl_ben_igb_pan_chh_amr_gam_urd_tur_uzb_moo_tag_cic_ctl_afr_bsq_swe_tig_ven_mnd_dut_rom_akn_hin_lda_krd_fin_swt_dyu_hun_mol_amh_geo_eng_ger_spa_bul_owc_aeg_fre_est_bam_mly_slo_sun_jpn_tml_kor_rus_pol_xho_arw_mao_nor_mlt_ind_cnt_lat_bem_grk_sid_svk_por_guj_alb_qcu_lit_prs_cze_dgb_heb_ukr_sod_ita_jav_mcd_zul_glc_ses_bat_tha_wly_knd_ewe_swa_aze_scr_bos_azi_tsw_vie_hau_fbf_yor_tsn	-0.668253652113652	-1.60115327086838	0.112734534227253
880	amr_lit_swt_swe_owc_heb_sid_guj_aze_azi_ewe_jav_cic_por_slo_bsq_urd_gam_xho_cnt_fre_dut_lda_spa_dgb_glc_hun_igb_dyu_est_afr_tig_geo_hin_eng_rom_alb_sod_anl_ita_fin_akn_sun_pan_mly_jpn_tml_kor_grk_bos_bam_mol_ind_mcd_wly_mao_mnd_nor_tsw_rus_aeg_ben_pol_ukr_cze_qcu_scr_lat_arw_zul_chh_ger_mlt_krd_tag_prs_bem_svk_fbf_bat_tha_hau_knd_ses_tsn_tur_bul_ctl_uzb_moo_vie_amh_yor_swa_ven	-0.246606566390918	-0.583131899926471	0.561215922765539
881	amr_hin_cic_rom_chh_mlt_heb_pan_aze_tur_ses_sun_moo_scr_afr_bsq_spa_amh_dyu_mnd_ukr_mol_ewe_krd_tsn_ita_est_dgb_akn_hun_pol_anl_geo_guj_slo_fre_urd_gam_sod_swe_fin_bam_mly_ctl_jav_jpn_tml_kor_por_mcd_yor_grk_ind_ger_aeg_bat_cnt_bos_lda_rus_sid_dut_arw_alb_prs_qcu_eng_cze_ben_swa_hau_nor_owc_lat_mao_glc_tsw_bul_igb_tag_tha_tig_knd_ven_fbf_uzb_lit_svk_azi_swt_vie_wly_zul_xho_bem	0.0700712468053048	0.164829103177653	0.869436238466888
882	owc_pan_igb_slo_chh_hau_mlt_guj_tur_aze_swa_ind_yor_mcd_afr_bsq_svk_sid_tsn_mnd_bos_urd_tsw_fre_bam_grk_fin_dgb_xho_est_nor_heb_geo_lit_swe_krd_glc_sod_anl_ctl_hun_cic_bat_arw_mly_jpn_tml_kor_ben_pol_bem_cze_sun_bul_tig_jav_cnt_mol_zul_ita_gam_rus_spa_hin_scr_qcu_por_eng_alb_swt_aeg_dut_amr_prs_tag_ger_ses_rom_fbf_mao_tha_wly_knd_akn_lda_uzb_ukr_lat_azi_dyu_vie_amh_ewe_moo_ven	-0.53887450742675	-1.28309187411362	0.202648217340424
883	aeg_ukr_tsw_por_wly_mlt_sod_nor_azi_aze_fbf_tag_ses_spa_scr_bsq_pol_anl_bem_cnt_mcd_mol_yor_grk_lda_dut_hun_tsn_xho_fin_afr_amh_geo_arw_rus_ben_lat_chh_amr_hin_est_moo_mao_bul_mly_jpn_knd_kor_swe_slo_ewe_ger_sun_svk_sid_jav_mnd_cze_swa_pan_heb_eng_ctl_prs_urd_qcu_ita_bos_glc_dyu_hau_krd_owc_fre_ind_alb_ven_guj_bam_bat_tha_gam_tml_cic_igb_uzb_rom_lit_tur_akn_vie_tig_dgb_zul_swt	-0.190837131030511	-0.450224311506675	0.653596485200578
884	mlt_svk_tsw_lat_aeg_anl_amr_nor_uzb_azi_dgb_ind_xho_por_arw_bsq_pol_owc_igb_cnt_ger_cze_zul_slo_bem_grk_est_swt_cic_fin_mcd_amh_geo_lit_alb_pan_guj_sid_hau_urd_hun_lda_sun_afr_jav_jpn_tml_kor_ctl_spa_dyu_rom_mao_prs_sod_tag_mnd_swe_ewe_glc_tig_mol_dut_scr_ben_qcu_fre_bul_krd_akn_gam_hin_chh_bos_bat_eng_ses_ukr_ven_mly_tha_heb_knd_yor_bam_tur_ita_rus_aze_swa_vie_wly_fbf_moo_tsn	-0.807289851000152	-1.94415613032162	0.0548988790449875
885	sid_glc_bem_por_hau_tig_wly_cze_tur_azi_zul_tag_akn_ukr_guj_bsq_bul_aeg_igb_cnt_svk_swe_yor_mcd_bam_pol_est_dyu_lda_hun_slo_mlt_geo_ger_mol_pan_hin_amh_heb_ben_fin_dgb_bat_alb_ind_jpn_tml_kor_dut_afr_tsn_rom_mao_lat_amr_jav_mnd_prs_moo_eng_sod_lit_bos_grk_ita_qcu_scr_arw_nor_xho_owc_fre_anl_krd_sun_ctl_tsw_rus_ven_mly_tha_gam_knd_cic_ses_aze_spa_urd_uzb_swt_vie_chh_swa_ewe_fbf	-0.190784569298072	-0.450686983970624	0.653264162811807
886	gam_bul_swt_arw_hau_anl_amh_rom_aze_tur_dgb_mly_tsn_fre_spa_bsq_krd_aeg_bam_mnd_svk_scr_dyu_grk_tsw_bos_fin_zul_moo_est_cze_sod_geo_rus_nor_prs_lit_tig_heb_slo_hun_yor_jav_eng_tag_jpn_tml_kor_urd_mol_bem_mcd_mao_ukr_sid_bat_cnt_guj_cic_pan_chh_lat_dut_ita_glc_qcu_ben_swe_ger_fbf_amr_alb_owc_ctl_sun_por_ven_afr_igb_ind_tha_wly_knd_akn_ses_uzb_pol_hin_azi_xho_vie_mlt_ewe_lda_swa	-0.147254485372908	-0.347268967276118	0.729173910675779
887	wly_dut_tsw_slo_owc_chh_aeg_arw_tur_azi_zul_jav_bem_nor_mol_bsq_por_hau_dyu_cnt_hin_urd_swt_rom_ven_svk_est_ewe_igb_hun_pol_heb_geo_eng_ukr_swe_grk_amr_sid_bos_fin_akn_mao_pan_bat_jpn_knd_kor_spa_prs_dgb_rus_sun_lit_amh_tag_mnd_alb_swa_scr_mlt_krd_ctl_fre_mcd_qcu_guj_ben_glc_yor_tig_ita_sod_afr_ind_bul_moo_lat_bam_mly_tha_gam_tml_xho_tsn_uzb_cze_ger_aze_cic_vie_anl_fbf_lda_ses	-0.605782424746987	-1.44482830930521	0.151867101237042
888	sid_afr_ven_glc_owc_tig_amh_por_aze_uzb_tsw_mly_dyu_ben_mol_bsq_pol_mlt_akn_cnt_hin_lit_igb_alb_swa_ger_est_zul_bem_hun_urd_heb_geo_slo_fre_dut_pan_chh_aeg_ctl_fin_cic_ind_arw_sun_jpn_knd_kor_guj_krd_dgb_mcd_tag_ukr_amr_mao_mnd_cze_swt_rus_hau_spa_grk_bos_bul_qcu_prs_nor_ita_ewe_gam_svk_wly_eng_jav_swe_fbf_lat_ses_bat_tha_anl_tml_moo_lda_tur_scr_rom_azi_tsn_vie_sod_bam_yor_xho	-0.412016714080946	-0.977490491696689	0.330862270659055
889	chh_svk_zul_prs_heb_gam_mlt_swe_aze_uzb_bem_tag_lda_ben_mcd_bsq_nor_wly_ses_cnt_fre_dut_swt_ita_cic_afr_hun_dyu_xho_fin_spa_amr_geo_glc_ger_grk_ctl_anl_amh_slo_est_tsn_bat_lit_jav_jpn_tml_kor_lat_ukr_ewe_krd_sun_urd_hau_mly_mnd_bul_swa_por_aeg_pan_alb_arw_hin_qcu_bos_cze_mol_akn_owc_rus_sod_scr_mao_pol_ven_rom_bam_ind_tha_sid_knd_fbf_tsw_azi_eng_guj_tur_moo_vie_tig_igb_dgb_yor	-0.285302323780882	-0.675392362401286	0.501102384917841
890	wly_svk_bem_mol_amr_chh_amh_grk_tur_aze_lda_ind_dyu_lit_swe_bsq_fre_sid_dgb_cnt_rus_ctl_swt_cze_cic_slo_hun_ven_igb_fin_bos_aeg_geo_rom_pan_afr_nor_tig_sod_arw_est_ses_sun_spa_tag_jpn_knd_kor_krd_glc_tsn_eng_bat_guj_heb_mao_mnd_lat_fbf_scr_mlt_pol_por_alb_mcd_qcu_ger_ita_hin_moo_gam_urd_hau_ben_jav_dut_xho_ukr_tsw_mly_tha_anl_tml_zul_bam_uzb_bul_prs_azi_ewe_vie_owc_yor_swa_akn	-0.217050411302339	-0.512395842206394	0.609588791660119
891	amr_lat_igb_fre_tig_sod_sid_rom_azi_aze_cic_jav_fbf_ger_svk_bsq_bos_mlt_zul_cnt_bul_cze_tsn_nor_swt_ukr_est_ven_tsw_hun_spa_amh_geo_rus_urd_afr_grk_wly_chh_eng_fin_bam_mao_swe_tag_jpn_knd_kor_pol_dut_xho_prs_bat_ben_aeg_sun_mnd_ita_lda_mol_owc_arw_lit_alb_por_qcu_ctl_slo_hin_dyu_hau_mcd_anl_glc_ind_krd_ewe_pan_moo_mly_tha_gam_tml_swa_ses_tur_scr_guj_uzb_bem_vie_heb_yor_akn_dgb	0.0971770973282919	0.228877675479582	0.819466549547904
892	owc_hin_tsn_urd_sid_wly_anl_lit_azi_tur_akn_mao_lda_slo_ger_bsq_ukr_hau_zul_cnt_arw_ita_ven_eng_fbf_rus_hun_swt_igb_fin_cze_mlt_geo_afr_mcd_fre_grk_heb_gam_guj_est_swa_jav_scr_tag_jpn_knd_kor_ben_lat_cic_spa_sun_bos_amh_ind_mnd_glc_bem_nor_amr_mol_rom_svk_dut_qcu_ctl_pan_pol_dgb_sod_por_tig_swe_mly_prs_xho_alb_yor_bat_tha_aeg_tml_dyu_moo_aze_krd_bul_uzb_tsw_vie_chh_ses_ewe_bam	-0.962878284977899	-2.34106139417353	0.0213653528008855
893	heb_pan_cic_swe_amh_hau_tig_rus_azi_tur_tsn_tag_lda_rom_pol_bsq_ukr_aeg_fbf_cnt_svk_afr_akn_mcd_ses_cze_fin_swt_bam_est_lit_sid_geo_bul_hin_dut_spa_mlt_gam_por_hun_moo_sun_urd_ind_jpn_tml_kor_lat_slo_dgb_guj_mly_eng_owc_jav_mnd_ita_yor_grk_sod_arw_scr_ger_krd_qcu_mol_prs_alb_tsw_wly_glc_chh_ben_mao_fre_xho_nor_igb_bat_tha_amr_knd_zul_swa_uzb_ctl_bos_aze_dyu_vie_anl_ven_ewe_bem	-0.65927512833741	-1.57632362088626	0.118346977670427
894	gam_bul_fbf_urd_mlt_owc_amr_krd_tur_azi_swa_ind_lda_mol_ger_bsq_rus_aeg_ven_mnd_guj_slo_zul_dut_yor_arw_fin_dyu_bem_est_spa_sid_geo_hin_ben_por_scr_amh_heb_nor_hun_ses_tag_svk_jav_jpn_tml_kor_ita_pol_tsw_mcd_sun_swe_tig_mly_cnt_lit_bam_ukr_anl_afr_eng_lat_alb_qcu_glc_prs_fre_igb_wly_rom_hau_grk_bat_pan_dgb_ctl_tsn_mao_tha_chh_knd_ewe_moo_uzb_cze_bos_aze_swt_vie_sod_akn_cic_xho	-0.0850783506740811	-0.200412325406002	0.841595736812924
895	tig_dut_swt_lit_heb_aeg_mlt_grk_azi_tur_bem_ind_bam_bul_bos_bsq_slo_amr_lda_mnd_urd_arw_zul_nor_ven_ita_est_dgb_yor_hun_ger_anl_geo_prs_mcd_swe_pan_chh_sod_por_fin_akn_tag_fre_mly_jpn_knd_kor_spa_svk_ses_hin_mao_scr_gam_jav_cnt_rom_igb_glc_hau_cze_ctl_guj_ukr_qcu_afr_mol_ben_moo_amh_krd_wly_eng_bat_lat_ewe_alb_tsw_sun_tha_owc_tml_swa_cic_aze_rus_pol_uzb_xho_vie_sid_tsn_dyu_fbf	-1.02288501342987	-2.49913529392213	0.0142036051922584
896	wly_pan_bam_rus_hau_sid_gam_lat_tur_uzb_yor_tag_akn_fre_ger_bsq_swe_anl_cic_mnd_alb_krd_swa_lit_igb_prs_fin_tsn_tsw_hun_eng_sod_geo_bos_afr_mcd_ita_heb_amh_bul_est_ewe_bat_rom_mao_jpn_tml_kor_slo_cze_xho_arw_sun_scr_owc_mly_cnt_ukr_bem_svk_mlt_guj_ctl_ben_hin_qcu_glc_mol_por_dgb_tig_pol_aeg_dut_ind_nor_swt_urd_lda_jav_tha_amr_knd_ses_zul_aze_grk_spa_azi_moo_vie_chh_ven_fbf_dyu	0.233392563558774	0.549998013903671	0.58363924935151
897	amh_arw_tsw_eng_anl_hau_sid_mol_uzb_azi_ven_mao_akn_por_alb_bsq_dut_mlt_swa_mnd_ger_scr_bam_mcd_swt_hin_fin_tsn_ewe_est_grk_aeg_geo_prs_ctl_pol_lit_heb_wly_rom_hun_fbf_jav_ukr_bat_jpn_tml_kor_afr_slo_igb_bos_mly_nor_gam_tag_cnt_bul_lda_lat_owc_spa_krd_ita_pan_qcu_urd_glc_svk_dgb_amr_fre_chh_ben_ind_guj_zul_cze_bem_sun_tha_tig_knd_dyu_moo_tur_swe_rus_aze_cic_vie_sod_ses_xho_yor	0.346376563660425	0.817109764908078	0.415954039447227
898	wly_urd_ven_nor_chh_mlt_amh_rus_azi_uzb_igb_mao_ses_cze_ctl_bsq_mol_sod_tsw_cnt_lat_pan_swa_prs_lda_bul_hun_ewe_bem_fin_pol_hau_geo_hin_krd_ben_rom_tig_owc_arw_est_tsn_tag_grk_mly_jpn_tml_kor_ita_alb_xho_ger_jav_svk_gam_sun_mnd_scr_bam_bos_aeg_afr_eng_guj_swe_qcu_ukr_spa_glc_cic_amr_por_sid_slo_bat_dut_swt_fre_akn_ind_tha_heb_knd_dgb_zul_aze_lit_mcd_tur_dyu_vie_anl_fbf_moo_yor	-0.595882828870149	-1.42214439876799	0.158329603690649
899	chh_lit_cic_hin_wly_hau_amh_slo_azi_tur_zul_jav_ven_prs_svk_bsq_glc_gam_igb_mnd_scr_mol_ewe_nor_bam_afr_fin_dyu_yor_est_mcd_amr_geo_lat_dut_ctl_alb_aeg_mlt_por_hun_dgb_mao_ukr_tag_jpn_tml_kor_grk_pan_ses_cze_sun_urd_heb_ind_cnt_arw_xho_krd_sid_rom_guj_fre_pol_qcu_spa_ben_rus_swt_anl_bul_sod_ger_bat_bos_akn_swe_lda_mly_tha_tig_knd_bem_fbf_aze_ita_eng_uzb_tsw_vie_owc_tsn_moo_swa	-0.209644015871071	-0.495748109091045	0.621241641157333
900	sid_dut_bam_eng_anl_sod_wly_fre_tur_aze_akn_ind_dgb_afr_ukr_bsq_mcd_chh_lda_mnd_ita_svk_moo_guj_xho_lit_fin_ses_bem_est_swe_owc_geo_rom_lat_arw_bul_amh_heb_hin_hun_tsw_mly_cze_sun_jpn_knd_kor_mol_urd_igb_bos_jav_ctl_hau_mao_cnt_slo_dyu_alb_tig_por_prs_rus_glc_qcu_ger_krd_ben_cic_gam_nor_aeg_pol_tag_grk_yor_spa_swa_bat_tha_amr_tml_ven_ewe_azi_scr_pan_uzb_tsn_vie_mlt_fbf_zul_swt	0.142412263357192	0.334722059169525	0.738588509529752
901	amr_svk_swa_pan_sod_tig_gam_eng_tur_uzb_ses_jav_dgb_nor_rom_bsq_guj_mlt_swt_mnd_slo_scr_bam_alb_tsw_arw_est_ewe_fbf_fin_ben_chh_geo_dut_ukr_lit_prs_hau_owc_swe_hun_akn_tag_urd_bat_jpn_knd_kor_mol_ger_tsn_afr_ind_ctl_heb_sun_cnt_lat_xho_hin_amh_glc_fre_pol_bul_qcu_mcd_krd_grk_moo_sid_bos_wly_spa_mly_por_bem_rus_ven_mao_tha_aeg_tml_dyu_lda_azi_ita_cze_aze_zul_vie_anl_cic_yor_igb	-0.265782265621803	-0.627977402439729	0.531557802157593
[truncated: 99 more rows]
