# Supplementary material for: Future Tense and Economic Decisions: Controlling for Cultural Evolution
Source: PLoS One. 2015 Jul 17;10(7):e0132145. doi: 10.1371/journal.pone.0132145 (PMC4506144; doi:10.1371/journal.pone.0132145)
Supplement: S8 Appendix — See README files within the various sub-folders. (ZIP) [file pone.0132145.s008.zip › S3_Code/Residuals_new/PGLS/PermuteResults/permute_B_SavingsWITHINFAM_19000.csv]

	ftr	r	t	p
1	anl_lit_akn_eng_tig_sod_amh_slo_tur_azi_fbf_mly_xho_pol_guj_bsq_glc_wly_swa_mnd_lat_por_tsn_grk_swt_dut_hun_bam_ses_fin_fre_owc_geo_alb_rus_spa_cze_heb_sid_mol_est_yor_tag_ctl_jav_jpn_knd_kor_ukr_ger_bem_ita_sun_bos_amr_bat_cnt_svk_ewe_pan_gam_swe_nor_ben_mcd_qcu_afr_arw_rom_tsw_chh_krd_mlt_urd_ind_prs_lda_hin_zul_mao_tha_aeg_tml_dyu_moo_aze_scr_bul_uzb_cic_vie_hau_ven_igb_dgb	-0.465002427557593	-1.1050665502617	0.271981488737683
2	amr_afr_swa_ben_chh_amh_heb_glc_azi_tur_tsw_bat_fbf_hin_svk_bsq_ukr_aeg_moo_cnt_slo_prs_bam_lit_ven_ita_hun_xho_yor_est_dut_wly_geo_guj_krd_pan_bos_hau_sod_ctl_fin_cic_jav_grk_ind_jpn_knd_kor_eng_pol_akn_mol_mly_arw_gam_tag_mnd_cze_igb_spa_tig_swe_ger_fre_por_qcu_alb_urd_nor_dgb_sid_mcd_owc_scr_sun_bul_ses_lat_bem_mao_tha_mlt_tml_dyu_zul_aze_rus_rom_uzb_tsn_vie_anl_ewe_lda_swt	-0.935274994558386	-2.2691203207016	0.0255727766732989
3	wly_afr_swa_por_sod_gam_aeg_arw_uzb_tur_ses_jav_cic_swe_eng_bsq_alb_sid_lda_cnt_rus_guj_dyu_urd_zul_ctl_est_bam_dgb_hun_glc_mlt_geo_nor_mcd_slo_pol_tig_heb_cze_fin_moo_mly_pan_bat_jpn_tml_kor_bul_krd_bem_prs_mao_rom_hau_sun_mnd_ita_swt_scr_anl_fre_ben_ger_ukr_qcu_spa_svk_lat_yor_amr_lit_chh_dut_tag_hin_ewe_bos_akn_ind_tha_amh_knd_tsw_ven_aze_mol_grk_azi_tsn_vie_owc_fbf_xho_igb	0.510939775915971	1.20546474818452	0.231082159001947
4	owc_eng_ven_hin_aeg_hau_amr_guj_uzb_azi_zul_mao_cic_alb_dut_bsq_scr_chh_ewe_mnd_krd_fre_fbf_rus_lda_glc_fin_xho_bam_hun_ukr_sid_geo_svk_prs_arw_pol_tig_sod_ita_est_ses_tag_grk_jav_jpn_knd_kor_mol_rom_swt_nor_mly_por_anl_ind_cnt_cze_bem_slo_gam_bos_swe_lit_ben_qcu_lat_ger_urd_moo_amh_pan_wly_ctl_bat_mcd_tsn_bul_akn_sun_tha_mlt_tml_dgb_igb_aze_spa_afr_tur_dyu_vie_heb_yor_tsw_swa	0.180828967906205	0.425288079483261	0.671609157470557
5	mlt_lit_tsn_bul_chh_hau_heb_bos_uzb_aze_yor_ind_ven_afr_grk_bsq_prs_sod_zul_mnd_ctl_fre_ewe_scr_ses_cze_est_cic_xho_hun_hin_sid_geo_glc_krd_ita_swe_owc_amh_alb_fin_bam_bat_urd_mly_jpn_tml_kor_nor_dut_swt_pan_sun_rom_amr_mao_cnt_lat_dyu_guj_wly_ben_spa_slo_rus_qcu_eng_arw_ukr_igb_tig_pol_anl_svk_jav_mol_lda_ger_moo_tag_tha_gam_knd_bem_akn_tur_por_mcd_azi_fbf_vie_aeg_dgb_swa_tsw	-0.617834445945329	-1.47823282090355	0.142724404580005
6	sod_rom_moo_dut_tig_chh_owc_fre_tur_azi_igb_mao_fbf_prs_glc_bsq_rus_mlt_dgb_mnd_alb_hin_ewe_por_tsw_bos_fin_tsn_swt_hun_ctl_sid_geo_ben_cze_slo_ger_amr_heb_pol_est_cic_ind_mol_mly_jpn_knd_kor_grk_lat_ses_afr_bat_pan_anl_tag_cnt_guj_dyu_urd_amh_bul_swe_krd_eng_qcu_spa_scr_mcd_ven_gam_svk_aeg_lit_jav_arw_akn_ita_swa_sun_tha_wly_tml_bam_yor_uzb_ukr_nor_aze_xho_vie_hau_bem_zul_lda	0.171469997285788	0.403258916253176	0.687683379545813
7	amr_ukr_bem_alb_aeg_sid_gam_svk_tur_uzb_tsw_bat_dgb_lit_ita_bsq_prs_hau_ven_cnt_mol_bos_cic_rom_swa_nor_fin_akn_igb_est_lat_tig_geo_krd_eng_arw_pan_chh_amh_guj_hun_tsn_tag_pol_jav_jpn_knd_kor_ctl_ger_zul_por_mly_ben_anl_ind_mnd_mcd_dyu_hin_heb_bul_dut_slo_glc_qcu_afr_swe_scr_fbf_wly_rus_sod_grk_sun_fre_swt_urd_xho_mao_tha_mlt_tml_ses_ewe_azi_cze_spa_aze_yor_vie_owc_lda_bam_moo	0.711665595960954	1.68788770305983	0.0947838115356574
8	amr_lit_bam_rus_anl_gam_wly_mol_uzb_azi_yor_ind_tsn_fre_ben_bsq_swe_heb_lda_cnt_bos_mcd_swa_grk_igb_urd_hun_zul_bem_fin_hin_chh_geo_ger_ctl_dut_glc_sod_owc_arw_est_tsw_bat_alb_mao_jpn_tml_kor_bul_por_moo_spa_tag_rom_mlt_sun_mnd_eng_swt_prs_hau_afr_nor_lat_cze_qcu_krd_guj_ita_ses_amh_pan_aeg_ukr_jav_svk_ven_pol_dgb_mly_tha_sid_knd_dyu_xho_tur_slo_scr_aze_akn_vie_tig_cic_ewe_fbf	-0.0200658829458649	-0.047218887023307	0.962440026531546
9	gam_pol_cic_prs_hau_owc_aeg_spa_uzb_tur_yor_bat_xho_ctl_grk_bsq_dut_mlt_fbf_mnd_ben_ita_lda_bul_dyu_svk_est_swa_bam_hun_mol_tig_geo_rus_glc_lit_eng_wly_sid_ukr_fin_ewe_jav_slo_ind_jpn_tml_kor_afr_por_bem_urd_tag_ger_chh_mly_cnt_arw_dgb_cze_amh_mcd_krd_guj_hin_qcu_scr_fre_pan_swt_anl_lat_heb_alb_mao_nor_tsw_swe_ses_sun_tha_sod_knd_zul_tsn_azi_bos_rom_aze_igb_vie_amr_akn_ven_moo	0.10519290925207	0.247690496395736	0.804919925497957
10	sod_slo_fbf_dut_wly_owc_mlt_lat_tur_azi_moo_mly_ven_ukr_spa_bsq_scr_amh_ewe_cnt_ctl_rus_bam_swe_dgb_arw_fin_swt_ses_hun_nor_aeg_geo_eng_bos_lit_pol_tig_anl_bul_est_xho_mao_urd_sun_jpn_knd_kor_ita_hin_lda_ger_tag_krd_sid_ind_mnd_cze_akn_svk_chh_guj_mol_pan_alb_qcu_por_mcd_afr_igb_amr_rom_heb_grk_jav_prs_zul_glc_tsn_bat_tha_hau_tml_swa_bem_aze_fre_ben_uzb_tsw_vie_gam_cic_dyu_yor	-0.680229843888155	-1.63043390452822	0.106392157607079
11	mlt_scr_bam_ukr_amr_gam_amh_swe_tur_azi_yor_tag_bem_ben_ita_bsq_rus_heb_zul_cnt_pol_afr_ewe_urd_cic_krd_est_akn_ven_hun_dut_hau_geo_lat_eng_pan_grk_sid_chh_slo_fin_fbf_mly_nor_sun_jpn_tml_kor_ger_hin_xho_mol_ind_ctl_wly_jav_mnd_rom_moo_glc_sod_mcd_arw_cze_guj_qcu_bos_prs_alb_igb_anl_svk_tig_lit_mao_fre_swa_spa_tsn_bat_tha_aeg_knd_ses_dyu_aze_bul_por_uzb_tsw_vie_owc_swt_lda_dgb	-0.235151908758535	-0.555501833537545	0.579885308492977
12	heb_por_ewe_ger_sid_sod_wly_eng_tur_uzb_akn_bat_tsn_dut_nor_bsq_arw_amr_igb_cnt_spa_glc_bem_fre_ven_prs_fin_swa_fbf_est_grk_anl_geo_lat_swe_krd_ukr_chh_hau_bul_hun_swt_tag_pol_mao_jpn_tml_kor_afr_rus_moo_cze_jav_pan_tig_mly_mnd_scr_tsw_lit_owc_slo_ctl_mcd_ben_qcu_hin_svk_alb_cic_gam_rom_amh_guj_sun_ita_zul_bos_yor_ind_tha_mlt_knd_dgb_ses_azi_mol_urd_aze_bam_vie_aeg_lda_dyu_xho	-0.790097188395937	-1.90167930256888	0.0603085110362233
13	mlt_lat_ewe_ctl_hau_anl_amr_bos_tur_azi_zul_ind_xho_glc_bul_bsq_cze_tig_bam_cnt_afr_prs_dgb_dut_fbf_lit_est_igb_yor_hun_pol_wly_geo_eng_ger_mol_hin_chh_heb_krd_fin_ven_sun_por_mao_jpn_knd_kor_rus_scr_moo_ben_tag_rom_sid_jav_mnd_fre_bem_swe_aeg_grk_urd_pan_mcd_qcu_alb_ita_svk_dyu_amh_nor_sod_ukr_bat_arw_tsw_spa_ses_mly_tha_gam_tml_swa_cic_uzb_guj_slo_aze_tsn_vie_owc_akn_swt_lda	-0.173534418460646	-0.409290385893247	0.683267677047201
14	mlt_lit_bem_spa_sid_tig_owc_nor_azi_tur_ewe_sun_lda_ben_mol_bsq_hin_aeg_xho_mnd_guj_bul_ses_afr_igb_ger_hun_cic_bam_fin_slo_anl_geo_fre_cze_ita_pol_amh_gam_glc_est_yor_mly_grk_mao_jpn_knd_kor_lat_dut_akn_pan_tag_alb_amr_jav_cnt_eng_zul_svk_heb_ukr_rus_mcd_bos_qcu_scr_urd_rom_swt_hau_arw_sod_por_bat_prs_dgb_swe_tsn_ind_tha_wly_tml_fbf_moo_uzb_krd_ctl_aze_dyu_vie_chh_swa_tsw_ven	0.0329959248829371	0.0777004860042186	0.938233235684094
15	gam_rom_swa_rus_sid_owc_chh_nor_tur_azi_ewe_jav_bam_mcd_cze_bsq_lat_aeg_lda_cnt_ger_prs_akn_pol_swt_swe_est_tsw_fbf_hun_ita_heb_geo_dut_glc_fre_eng_amh_wly_slo_fin_igb_mly_bul_ind_jpn_knd_kor_ctl_bos_xho_alb_tag_ukr_anl_mao_mnd_pan_zul_mol_amr_spa_ben_krd_afr_qcu_scr_hin_guj_dgb_hau_lit_mlt_svk_sun_arw_ses_grk_tsn_bat_tha_tig_tml_cic_moo_uzb_urd_por_aze_ven_vie_sod_yor_bem_dyu	0.519473886100879	1.22859070684906	0.222325238905812
16	wly_krd_dyu_svk_sod_gam_hau_alb_tur_aze_yor_bat_lda_bul_rus_bsq_grk_heb_tsn_mnd_eng_glc_zul_ger_ses_mol_fin_fbf_igb_hun_por_chh_geo_arw_ctl_fre_slo_mlt_sid_prs_est_xho_mly_ben_sun_jpn_tml_kor_mcd_lit_ewe_swe_mao_scr_amr_tag_cnt_pan_swa_dut_anl_cze_nor_guj_spa_qcu_ita_urd_ukr_bem_tig_hin_owc_afr_jav_pol_swt_bos_moo_ind_tha_amh_knd_ven_cic_azi_rom_lat_uzb_akn_vie_aeg_dgb_bam_tsw	0.0514628753834359	0.121238654556741	0.903763576713429
17	owc_scr_moo_por_chh_wly_gam_pol_uzb_aze_zul_mao_swa_ben_ita_bsq_prs_sid_igb_mnd_krd_glc_lda_urd_dgb_mcd_hun_xho_tsn_fin_arw_amh_geo_slo_fre_ger_pan_aeg_amr_nor_est_fbf_sun_grk_tag_jpn_knd_kor_eng_alb_ven_afr_jav_spa_tig_ind_cnt_lit_bam_bul_anl_mol_ukr_guj_svk_qcu_bos_rus_hin_cic_sod_swe_hau_cze_mly_ctl_ses_rom_ewe_bat_tha_mlt_tml_dyu_tsw_tur_dut_lat_azi_yor_vie_heb_bem_akn_swt	-0.00435716614064994	-0.0102785034106227	0.991821102212166
18	tig_swe_xho_hin_sod_amr_wly_krd_aze_tur_swt_jav_akn_mcd_mol_bsq_cze_owc_ses_cnt_arw_pol_lda_lit_tsw_urd_est_zul_moo_fin_grk_anl_geo_glc_ben_rom_spa_mlt_hau_guj_hun_igb_sun_lat_mao_jpn_knd_kor_prs_fre_tsn_nor_ind_ger_heb_bat_mnd_afr_bem_bul_gam_por_scr_svk_slo_qcu_bos_alb_eng_yor_sid_ctl_chh_pan_mly_rus_swa_ukr_fbf_tag_tha_aeg_tml_dyu_ven_azi_ita_dut_uzb_ewe_vie_amh_bam_cic_dgb	-0.449266805852541	-1.06712696956696	0.288676860864453
19	sod_alb_cic_cze_amh_gam_aeg_slo_tur_uzb_ses_mao_tsw_afr_dut_bsq_ger_owc_bem_cnt_pan_ctl_ven_pol_bam_lit_hun_moo_xho_est_scr_hau_geo_rom_bos_por_bul_chh_sid_hin_fin_zul_sun_mol_mly_jpn_tml_kor_nor_krd_yor_spa_ind_fre_mlt_tag_mnd_rus_dgb_ben_tig_ita_guj_urd_eng_qcu_mcd_lat_svk_lda_heb_glc_wly_arw_bat_ukr_dyu_swe_ewe_jav_tha_anl_knd_igb_tsn_azi_grk_prs_aze_swt_vie_amr_fbf_akn_swa	-0.495595043623976	-1.18007537901627	0.240979914307175
20	anl_ukr_tsn_rom_amr_wly_tig_alb_azi_uzb_dyu_bat_ven_urd_cze_bsq_dut_gam_igb_cnt_swe_mcd_swa_pol_zul_pan_fin_tsw_dgb_est_lat_hau_geo_afr_svk_scr_slo_mlt_sid_fre_hun_lda_tag_bos_sun_jpn_tml_kor_krd_arw_moo_eng_ind_guj_heb_jav_mnd_rus_ses_ger_owc_ben_lit_bul_nor_qcu_prs_hin_mol_bem_aeg_glc_amh_ita_mao_spa_xho_grk_akn_mly_tha_sod_knd_swt_bam_aze_ctl_por_tur_fbf_vie_chh_cic_yor_ewe	-0.0907505792927186	-0.21386060479622	0.831123936179805
21	heb_lit_bam_rus_hau_aeg_sod_spa_uzb_tur_xho_jav_cic_guj_ben_bsq_bos_chh_fbf_mnd_cze_fre_ven_swe_bem_mcd_fin_tsn_dgb_est_rom_sid_geo_pol_hin_arw_alb_wly_anl_slo_hun_yor_bat_urd_sun_jpn_knd_kor_ger_afr_akn_glc_mao_por_tig_mly_cnt_grk_swa_bul_gam_mol_nor_prs_dut_qcu_ita_ctl_krd_moo_mlt_ukr_amr_lat_ind_eng_tsw_scr_ewe_tag_tha_owc_tml_lda_zul_azi_pan_svk_aze_swt_vie_amh_ses_igb_dyu	-0.26280192341639	-0.620605468349877	0.536377183431943
22	amr_alb_ven_dut_heb_mlt_hau_urd_azi_aze_ses_tag_bem_grk_rus_bsq_ita_sid_moo_cnt_krd_spa_lda_guj_bam_arw_est_tsn_akn_hun_scr_tig_geo_glc_mol_hin_fre_sod_aeg_rom_fin_yor_mly_nor_ind_jpn_knd_kor_svk_ben_xho_ctl_mao_swe_owc_sun_mnd_eng_swt_lit_chh_pan_mcd_slo_bul_qcu_ger_lat_ukr_fbf_wly_cze_anl_afr_jav_bos_swa_pol_ewe_bat_tha_gam_tml_dyu_dgb_tur_prs_por_uzb_cic_vie_amh_igb_zul_tsw	-0.111386986174509	-0.262502558074345	0.793514624346269
23	sid_alb_igb_scr_owc_tig_sod_ctl_azi_tur_fbf_mao_bem_fre_bul_bsq_pol_amr_swa_mnd_lit_mcd_akn_afr_ven_prs_hun_cic_xho_est_krd_amh_geo_arw_ger_cze_ben_aeg_mlt_lat_fin_dgb_ind_guj_mly_jpn_tml_kor_rus_ukr_tsw_mol_sun_hin_wly_jav_cnt_por_moo_nor_anl_spa_urd_swe_grk_qcu_bos_ita_eng_ewe_hau_slo_chh_pan_tag_rom_swt_dut_ses_bat_tha_gam_knd_yor_bam_aze_glc_svk_uzb_zul_vie_heb_dyu_lda_tsn	-0.210477987750789	-0.497754354047164	0.619832130235888
24	sod_swe_swt_grk_amh_aeg_sid_prs_azi_uzb_yor_ind_dgb_ita_spa_bsq_bos_anl_bem_mnd_svk_glc_bam_cze_zul_arw_est_tsn_ses_hun_ctl_wly_geo_ben_fre_alb_scr_mlt_amr_eng_fin_moo_bat_ukr_mly_jpn_tml_kor_slo_ger_lda_pan_tag_por_owc_sun_cnt_guj_cic_lit_gam_krd_pol_rus_mol_qcu_dut_bul_afr_akn_hau_nor_heb_rom_mao_lat_swa_urd_xho_jav_tha_tig_knd_tsw_fbf_tur_hin_mcd_aze_ewe_vie_chh_dyu_igb_ven	-0.174480144465465	-0.411403960035984	0.681722899306795
25	aeg_nor_bam_por_amh_wly_mlt_slo_uzb_aze_zul_jav_moo_krd_eng_bsq_prs_chh_swa_cnt_scr_guj_xho_afr_tsn_dut_fin_dyu_ses_hun_rom_owc_geo_ukr_fre_rus_ger_hau_anl_urd_est_yor_mao_lit_sun_jpn_knd_kor_swe_grk_lda_bos_tag_pol_tig_ind_mnd_ben_ewe_svk_heb_ita_pan_lat_cze_qcu_mol_bul_ctl_akn_sod_spa_amr_alb_mly_arw_igb_mcd_ven_bat_tha_gam_tml_dgb_swt_tur_glc_hin_azi_bem_vie_sid_cic_tsw_fbf	0.363052852621627	0.855410930318672	0.394522146508386
26	hau_spa_zul_mcd_sod_chh_anl_por_uzb_tur_bem_mly_bam_svk_pan_bsq_guj_mlt_swt_mnd_eng_glc_akn_bos_xho_swe_est_tsn_ven_fin_hin_heb_geo_bul_ben_prs_nor_sid_gam_rus_hun_yor_tag_lat_jav_jpn_knd_kor_ctl_ita_tsw_slo_ind_urd_aeg_mao_cnt_dut_lda_scr_wly_ukr_mol_grk_alb_qcu_cze_krd_rom_dgb_owc_lit_amr_afr_bat_fre_ses_ger_moo_sun_tha_tig_tml_swa_dyu_azi_arw_pol_aze_ewe_vie_amh_cic_fbf_igb	0.0734786516828585	0.172904990151496	0.863101861734934
27	amr_dut_tsw_nor_sod_anl_heb_swe_uzb_azi_ven_bat_dgb_rom_lit_bsq_arw_owc_lda_cnt_guj_ukr_fbf_eng_ses_ita_est_igb_yor_hun_alb_tig_geo_urd_krd_ctl_scr_chh_mlt_svk_fin_zul_ind_grk_mao_jpn_tml_kor_pol_por_bem_slo_jav_hin_gam_tag_mnd_cze_moo_bos_amh_mol_afr_rus_bul_qcu_prs_ger_ben_cic_wly_fre_hau_lat_mly_glc_bam_mcd_ewe_sun_tha_aeg_knd_akn_xho_aze_pan_spa_tur_swt_vie_sid_swa_dyu_tsn	-0.455156201265675	-1.07921960306957	0.283280902874362
28	owc_cze_cic_rom_heb_hau_chh_urd_tur_uzb_akn_ind_yor_pol_por_bsq_mcd_aeg_fbf_mnd_pan_mol_dyu_afr_ewe_alb_est_dgb_tsw_hun_hin_wly_geo_eng_ben_slo_ger_gam_amr_lat_fin_tsn_mly_grk_sun_jpn_knd_kor_arw_bul_bem_ukr_tag_dut_mlt_jav_cnt_nor_swa_spa_anl_fre_prs_ita_scr_qcu_svk_rus_ctl_lda_sid_guj_tig_bos_bat_swe_ven_lit_igb_mao_tha_sod_tml_swt_bam_azi_krd_glc_aze_zul_vie_amh_xho_moo_ses	-0.301699480412669	-0.713301228527551	0.477445510244191
29	wly_spa_ses_alb_hau_chh_aeg_por_aze_azi_igb_jav_zul_krd_ger_bsq_dut_mlt_bem_mnd_lat_guj_tsn_ctl_yor_ukr_est_dgb_cic_hun_mol_anl_geo_afr_slo_ben_swe_sod_heb_mcd_fin_ven_mao_pan_tag_jpn_tml_kor_bos_arw_moo_hin_ind_rom_amr_bat_cnt_nor_akn_cze_owc_ita_eng_glc_fre_qcu_lit_pol_urd_fbf_gam_grk_amh_scr_sun_svk_ewe_prs_swa_mly_tha_tig_knd_xho_tsw_uzb_rus_bul_tur_dyu_vie_sid_swt_bam_lda	-0.958868652937806	-2.33087299366482	0.0219213187151098
30	anl_cze_bem_grk_aeg_hau_mlt_ben_azi_tur_igb_ind_ses_urd_arw_bsq_ukr_wly_ewe_mnd_lat_pol_lda_fre_moo_eng_est_bam_tsw_fin_mol_gam_geo_ctl_afr_rus_pan_amr_sid_dut_hun_cic_mao_mcd_bat_jpn_tml_kor_krd_swe_dgb_spa_sun_nor_owc_mly_cnt_rom_zul_bul_heb_glc_hin_bos_slo_qcu_ita_alb_por_tsn_sod_ger_chh_scr_jav_prs_xho_svk_swa_tag_tha_amh_knd_yor_dyu_uzb_lit_guj_aze_swt_vie_tig_ven_akn_fbf	-0.323980602646691	-0.766980728237504	0.445035688188903
31	gam_ctl_cic_glc_sid_amh_owc_lit_azi_uzb_zul_ind_ewe_bos_afr_bsq_nor_wly_lda_mnd_ukr_dut_tsn_urd_fbf_krd_fin_xho_ven_est_pol_tig_geo_cze_spa_scr_lat_mlt_sod_rus_hun_swa_mly_mol_sun_jpn_tml_kor_ita_swe_ses_ben_mao_eng_anl_tag_cnt_prs_dgb_rom_heb_svk_por_fre_ger_qcu_alb_hin_arw_bam_aeg_grk_hau_pan_jav_slo_moo_mcd_tsw_bat_tha_amr_knd_dyu_bem_aze_guj_bul_tur_yor_vie_chh_swt_akn_igb	0.94108374652695	2.25230704764425	0.0266553247657706
32	aeg_ita_yor_fre_sod_hau_amh_glc_azi_uzb_dgb_mly_dyu_lit_spa_bsq_pol_tig_zul_cnt_prs_afr_fbf_nor_swt_eng_fin_swa_ewe_est_alb_anl_geo_rus_grk_urd_swe_mlt_amr_slo_hun_tsn_jav_ctl_ind_jpn_knd_kor_cze_arw_lda_ukr_bat_scr_wly_tag_mnd_ben_tsw_ger_heb_mcd_hin_bos_svk_qcu_krd_lat_bul_moo_sid_dut_chh_pan_sun_rom_cic_por_bem_mao_tha_gam_tml_ven_ses_aze_mol_guj_tur_xho_vie_owc_bam_igb_akn	-0.668049786385404	-1.60248385709749	0.112439894065599
33	amr_por_bam_dut_mlt_gam_aeg_rom_tur_aze_moo_mly_igb_guj_ita_bsq_ger_tig_tsw_cnt_swe_arw_ses_mol_swa_slo_hun_xho_dgb_est_lit_sod_geo_scr_rus_glc_urd_wly_anl_pol_fin_fbf_sun_afr_ind_jpn_tml_kor_bos_alb_ewe_spa_tag_pan_sid_bat_mnd_grk_lda_ctl_heb_krd_cze_mcd_bul_qcu_hin_lat_prs_yor_owc_ukr_hau_fre_jav_ben_zul_eng_bem_mao_tha_amh_knd_swt_cic_uzb_svk_nor_azi_akn_vie_chh_tsn_ven_dyu	-0.275483766258746	-0.651739798169524	0.51617647031122
34	wly_alb_zul_scr_mlt_owc_hau_eng_uzb_aze_ven_mao_akn_bos_ita_bsq_nor_aeg_cic_cnt_guj_rus_igb_bul_fbf_cze_hun_lda_ses_est_krd_amr_geo_rom_hin_spa_grk_heb_tig_dut_fin_swt_jav_prs_sun_jpn_knd_kor_ben_swe_ewe_por_tag_slo_anl_bat_mnd_urd_tsw_ukr_gam_pan_ger_ctl_fre_qcu_lat_svk_glc_tsn_sid_pol_sod_mol_mly_mcd_dyu_arw_bam_ind_tha_chh_tml_dgb_moo_azi_afr_lit_tur_yor_vie_amh_bem_xho_swa	0.350535947743545	0.825989283027921	0.410924149692192
35	sid_rus_cic_pol_aeg_owc_mlt_dut_aze_tur_swa_jav_tsw_pan_prs_bsq_urd_amh_bem_mnd_arw_scr_dgb_bul_zul_por_hun_bam_swt_est_guj_sod_geo_spa_alb_glc_krd_anl_amr_lat_fin_lda_mly_hin_mao_jpn_knd_kor_svk_ita_fbf_lit_ind_ger_chh_tag_cnt_bos_tsn_cze_hau_slo_swe_nor_fre_qcu_eng_grk_ukr_igb_gam_mol_wly_afr_sun_ctl_ven_mcd_yor_bat_tha_heb_tml_xho_dyu_azi_ben_rom_uzb_moo_vie_tig_ewe_ses_akn	-0.0238397043269297	-0.0561602903407559	0.955334595220473
36	chh_fre_yor_por_amh_gam_sid_pol_azi_tur_akn_mly_swt_lat_cze_bsq_ger_anl_igb_cnt_alb_pan_ewe_nor_ses_slo_est_tsw_tsn_hun_ukr_heb_geo_rom_glc_bul_bos_mlt_wly_ita_fin_ven_tag_urd_sun_jpn_knd_kor_scr_rus_bem_prs_bat_svk_amr_jav_mnd_spa_xho_grk_aeg_ben_mcd_lit_mol_qcu_dut_arw_krd_dyu_sod_afr_owc_eng_mao_ctl_dgb_guj_swa_ind_tha_hau_tml_lda_bam_uzb_swe_hin_aze_fbf_vie_tig_moo_cic_zul	-0.149983373046842	-0.353938000842766	0.72418652134556
37	sid_afr_tsn_arw_tig_amh_anl_alb_uzb_tur_xho_jav_ewe_rus_pol_bsq_eng_chh_swt_mnd_swe_cze_dgb_spa_dyu_krd_hun_fbf_moo_fin_lit_hau_geo_lat_prs_bul_ita_aeg_amr_pan_est_lda_tag_ukr_bat_jpn_tml_kor_rom_mcd_zul_fre_mao_urd_heb_ind_cnt_hin_bem_scr_wly_ben_mol_dut_slo_qcu_grk_ger_por_yor_sod_bos_mlt_ctl_mly_nor_bam_glc_cic_sun_tha_owc_knd_ses_ven_aze_guj_svk_azi_tsw_vie_gam_igb_swa_akn	-0.217937649924084	-0.514668886811057	0.608005424691498
38	anl_rus_ses_cze_heb_sid_amh_ger_tur_azi_bam_bat_swa_alb_afr_bsq_fre_owc_igb_mnd_nor_slo_yor_mol_dyu_eng_hun_cic_dgb_fin_grk_aeg_geo_pol_pan_mcd_bul_mlt_gam_bos_est_moo_jav_swe_mao_jpn_knd_kor_urd_lit_akn_scr_ind_hin_tig_sun_cnt_ukr_xho_prs_amr_lat_spa_ben_guj_qcu_por_dut_arw_tsw_hau_ctl_chh_glc_tag_rom_fbf_krd_swt_mly_tha_sod_tml_lda_ewe_uzb_svk_ita_aze_bem_vie_wly_tsn_zul_ven	-0.243383148412077	-0.575340912603157	0.566450208168081
39	wly_alb_swa_ben_gam_amh_mlt_mcd_azi_tur_yor_tag_moo_swe_grk_bsq_eng_sod_akn_mnd_rom_bos_xho_lit_tsw_slo_est_ewe_lda_hun_hin_chh_geo_arw_guj_glc_bul_tig_heb_mol_fin_dgb_jav_ctl_sun_jpn_tml_kor_prs_urd_dyu_svk_ind_cze_aeg_mly_cnt_rus_igb_por_owc_nor_ger_ukr_spa_qcu_pol_ita_lat_tsn_amr_scr_anl_afr_mao_pan_bam_krd_zul_bat_tha_sid_knd_swt_cic_uzb_fre_dut_aze_fbf_vie_hau_ven_ses_bem	0.729350654613936	1.72444420346423	0.0879499685940139
40	anl_ben_moo_pol_sod_amr_chh_fre_aze_azi_zul_ind_tsn_bos_por_bsq_mol_mlt_igb_mnd_hin_bul_ewe_glc_swa_rom_fin_lda_ses_est_eng_hau_geo_dut_lat_svk_lit_gam_wly_ctl_hun_ven_sun_krd_jav_jpn_knd_kor_nor_swe_tsw_afr_mao_urd_aeg_bat_cnt_cze_fbf_ger_sid_pan_scr_grk_ukr_qcu_prs_mcd_guj_xho_amh_rus_tig_ita_tag_spa_cic_slo_bam_mly_tha_heb_tml_dyu_bem_uzb_alb_arw_tur_akn_vie_owc_yor_swt_dgb	-0.457214825019867	-1.08638130333096	0.280118157731758
41	anl_pol_bem_ger_amr_mlt_sod_alb_azi_uzb_dyu_sun_lda_slo_rom_bsq_prs_hau_tsw_mnd_swe_dut_swa_ita_fbf_fre_fin_moo_xho_hun_guj_tig_geo_spa_glc_eng_pan_gam_amh_mcd_est_ewe_mly_afr_bat_jpn_knd_kor_krd_arw_dgb_bos_ind_grk_wly_jav_cnt_scr_ses_ukr_chh_lat_por_rus_mol_qcu_urd_cze_ctl_swt_heb_svk_owc_ben_mao_nor_bam_hin_akn_tag_tha_sid_tml_ven_yor_tur_bul_lit_aze_tsn_vie_aeg_zul_cic_igb	-0.702000398118421	-1.6834697117772	0.0956382380052024
42	owc_pan_dyu_rom_anl_mlt_aeg_rus_tur_azi_zul_ind_fbf_mcd_prs_bsq_dut_tig_ses_mnd_spa_grk_tsn_bul_dgb_bos_hun_swt_ven_est_afr_sod_geo_ctl_nor_eng_ben_amh_hau_krd_fin_bam_tag_pol_mao_jpn_tml_kor_ger_svk_akn_cze_bat_fre_heb_jav_cnt_urd_ewe_slo_sid_mol_alb_hin_lat_qcu_scr_lit_glc_lda_gam_guj_amr_por_sun_ita_cic_arw_xho_mly_tha_chh_knd_tsw_bem_aze_ukr_swe_uzb_swa_vie_wly_moo_igb_yor	-0.212904150742918	-0.5021647222955	0.616738565909763
43	chh_ukr_cic_arw_anl_mlt_gam_afr_aze_azi_dgb_sun_xho_bul_svk_bsq_mol_hau_swa_mnd_spa_urd_ven_por_moo_rom_hun_dyu_lda_fin_ctl_sid_geo_nor_krd_cze_fre_owc_heb_dut_est_bem_mly_swe_tag_jpn_tml_kor_bos_mcd_akn_pan_bat_grk_tig_jav_cnt_rus_bam_guj_wly_lat_ita_lit_ben_qcu_prs_eng_alb_swt_amr_glc_aeg_pol_ind_hin_fbf_slo_tsn_mao_tha_sod_knd_igb_ewe_uzb_ger_scr_tur_zul_vie_amh_yor_ses_tsw	-0.0917771736103495	-0.216355157533923	0.829184783583601
44	gam_glc_swa_ger_wly_aeg_tig_rus_azi_tur_yor_sun_igb_grk_bul_bsq_fre_owc_akn_mnd_eng_ita_dyu_mol_tsn_urd_est_xho_zul_hun_mcd_mlt_geo_rom_por_bos_ben_anl_sod_afr_fin_ses_mly_ukr_mao_jpn_knd_kor_prs_arw_fbf_krd_tag_guj_hau_jav_cnt_svk_moo_lit_heb_slo_swe_dut_pol_qcu_pan_cze_ctl_ven_chh_scr_amr_nor_ind_lat_cic_alb_ewe_bat_tha_amh_tml_lda_bem_uzb_hin_spa_aze_swt_vie_sid_tsw_dgb_bam	-0.212157898511577	-0.501157514087357	0.617444445684895
45	mlt_ukr_zul_slo_sod_owc_wly_mol_azi_uzb_moo_ind_swt_bul_ita_bsq_spa_tig_akn_cnt_lat_swe_tsn_guj_lda_lit_est_swa_ses_hun_scr_gam_geo_eng_nor_hin_pan_chh_amh_urd_fin_cic_bat_svk_mly_jpn_knd_kor_pol_grk_xho_ctl_jav_bos_hau_mao_mnd_por_dyu_rus_sid_dut_afr_krd_prs_qcu_ben_fre_arw_ven_aeg_alb_anl_ger_tag_rom_tsw_cze_bam_sun_tha_heb_tml_dgb_ewe_aze_glc_mcd_tur_igb_vie_amr_bem_fbf_yor	0.0704828753742231	0.16620376889743	0.868357396790899
46	sod_rom_dgb_pol_sid_amh_owc_pan_tur_aze_bam_ind_igb_ukr_spa_bsq_grk_gam_swa_cnt_mol_scr_yor_rus_lda_svk_est_ven_tsw_hun_guj_hau_geo_ger_ita_afr_nor_tig_heb_arw_fin_zul_tag_alb_jav_jpn_tml_kor_slo_ben_tsn_dut_bat_eng_aeg_mly_mnd_prs_ses_cze_amr_lat_glc_mcd_bul_qcu_urd_hin_lit_moo_mlt_por_wly_swe_sun_bos_cic_ctl_akn_mao_tha_anl_knd_dyu_fbf_uzb_krd_fre_azi_swt_vie_chh_bem_xho_ewe	-0.41623711021226	-0.986742868073057	0.326328975574319
47	hau_swe_fbf_urd_aeg_heb_wly_nor_uzb_tur_yor_mao_swa_mcd_scr_bsq_arw_mlt_tsn_mnd_lat_krd_dgb_pan_swt_por_est_zul_ven_hun_fre_sod_geo_lit_rom_ita_eng_anl_gam_grk_fin_akn_bat_pol_tag_jpn_knd_kor_guj_hin_xho_glc_jav_cze_tig_sun_cnt_bul_ses_prs_sid_slo_afr_rus_spa_qcu_bos_ben_svk_moo_chh_alb_owc_ger_ind_dut_bem_mol_cic_mly_tha_amr_tml_igb_tsw_azi_ctl_ukr_aze_bam_vie_amh_lda_ewe_dyu	-0.391051618258135	-0.92696965495945	0.356341717113066
48	chh_slo_swt_por_sod_amr_gam_swe_tur_aze_yor_ind_cic_ctl_mol_bsq_svk_wly_zul_cnt_lit_bos_moo_afr_fbf_alb_fin_ses_bam_hun_ger_owc_geo_arw_cze_urd_guj_anl_aeg_krd_est_dyu_jav_ita_tag_jpn_tml_kor_grk_mcd_akn_ukr_bat_rom_hau_mly_mnd_prs_tsn_eng_mlt_spa_bul_pan_ben_qcu_nor_fre_rus_lda_amh_scr_tig_dut_sun_hin_ven_lat_bem_mao_tha_heb_knd_tsw_ewe_uzb_glc_pol_azi_xho_vie_sid_swa_igb_dgb	-0.26376117357752	-0.623432615420606	0.534526305566693
49	owc_fre_ven_scr_amr_sod_amh_swe_aze_uzb_moo_bat_xho_bos_hin_bsq_prs_hau_akn_cnt_krd_mol_tsw_alb_bam_dut_est_igb_swa_fin_ukr_wly_geo_cze_nor_grk_spa_mlt_anl_urd_hun_ewe_tag_afr_ind_jpn_tml_kor_ben_pan_fbf_ita_jav_lat_chh_sun_mnd_mcd_swt_ctl_aeg_guj_slo_svk_eng_qcu_arw_rom_rus_ses_heb_por_gam_ger_mly_glc_dyu_pol_tsn_mao_tha_tig_knd_bem_cic_tur_lit_bul_azi_dgb_vie_sid_yor_zul_lda	-0.306541313260301	-0.724986675325452	0.470280413257082
50	hau_dut_ewe_rus_wly_tig_amr_urd_uzb_tur_cic_tag_bem_krd_slo_bsq_swe_aeg_dyu_cnt_hin_spa_swa_scr_tsn_bos_est_ses_swt_hun_eng_chh_geo_afr_bul_nor_lat_owc_sid_pol_fin_dgb_bat_fre_ind_jpn_tml_kor_guj_pan_tsw_mcd_mao_mol_gam_sun_mnd_arw_lda_ben_mlt_glc_cze_por_ita_qcu_grk_ctl_rom_moo_heb_prs_sod_ukr_mly_alb_zul_lit_yor_jav_tha_anl_knd_xho_bam_aze_svk_ger_azi_ven_vie_amh_igb_fbf_akn	-0.475071433020701	-1.12745012297815	0.262452684417928
51	sid_eng_ewe_bos_hau_heb_mlt_slo_azi_aze_swt_mly_cic_por_rom_bsq_arw_owc_lda_mnd_ukr_swe_bem_dut_tsn_krd_est_yor_moo_hun_scr_tig_geo_ita_lit_cze_svk_anl_chh_prs_fin_ses_sun_pol_jav_jpn_tml_kor_bul_alb_swa_spa_tag_urd_amh_ind_cnt_glc_ven_mcd_sod_rus_nor_fre_mol_qcu_lat_afr_guj_xho_amr_hin_gam_ben_bat_ctl_bam_ger_tsw_mao_tha_wly_knd_akn_dgb_uzb_grk_pan_tur_fbf_vie_aeg_igb_dyu_zul	-0.56528297454425	-1.35047442740804	0.18014099330529
52	amr_arw_swa_ctl_aeg_owc_amh_slo_azi_uzb_bam_sun_ewe_hin_mol_bsq_ita_gam_ses_cnt_dut_pan_bem_nor_cic_lat_hun_swt_fbf_est_cze_sod_geo_svk_bos_spa_swe_hau_anl_scr_fin_moo_mly_ben_tag_jpn_tml_kor_afr_ukr_zul_fre_mao_rus_chh_bat_mnd_urd_akn_krd_mlt_glc_por_bul_alb_qcu_prs_pol_rom_yor_tig_mcd_wly_grk_ind_eng_tsn_ger_tsw_jav_tha_heb_knd_igb_dyu_aze_guj_lit_tur_dgb_vie_sid_lda_ven_xho	-0.438257571379263	-1.0409528131411	0.300596065845412
53	heb_dut_dyu_mcd_tig_mlt_hau_rom_azi_tur_cic_tag_swa_ctl_fre_bsq_pol_chh_tsw_cnt_por_eng_yor_ukr_bem_slo_est_ewe_moo_hun_arw_wly_geo_hin_mol_guj_ita_sod_anl_glc_fin_fbf_sun_svk_mly_jpn_knd_kor_pan_scr_ven_lit_jav_prs_amh_ind_mnd_spa_igb_lat_owc_urd_grk_afr_bos_qcu_rus_nor_alb_akn_amr_swe_aeg_ger_mao_ben_bam_krd_ses_bat_tha_gam_tml_xho_tsn_uzb_cze_bul_aze_swt_vie_sid_zul_lda_dgb	-0.071461939951456	-0.168460716393008	0.866586678806073
54	gam_rus_dgb_svk_sod_amr_anl_ctl_uzb_azi_bam_mao_tsw_arw_dut_bsq_spa_tig_swt_mnd_bos_pol_ewe_hin_fbf_swe_hun_bem_dyu_fin_fre_aeg_geo_urd_rom_glc_prs_heb_mlt_scr_est_ven_ind_afr_bat_jpn_tml_kor_ita_pan_akn_mcd_mly_krd_wly_jav_cnt_ger_igb_grk_chh_lit_guj_por_nor_qcu_eng_slo_lat_cic_owc_mol_hau_cze_sun_alb_yor_ben_moo_tag_tha_sid_knd_xho_lda_tur_ukr_bul_aze_zul_vie_amh_swa_ses_tsn	-0.660313417105414	-1.58211541431601	0.117018289054657
55	mlt_spa_dgb_rus_wly_sod_amr_hin_uzb_aze_igb_ind_dyu_urd_glc_bsq_bul_chh_ewe_mnd_mol_prs_lda_mcd_bem_svk_hun_yor_bam_est_dut_owc_geo_scr_pol_arw_lit_tig_amh_ukr_fin_tsn_sun_eng_bat_jpn_knd_kor_lat_fre_ven_bos_mly_ctl_gam_tag_cnt_cze_swa_slo_heb_nor_por_afr_ben_qcu_ger_pan_rom_swt_sid_swe_anl_krd_mao_ita_zul_guj_xho_jav_tha_hau_tml_fbf_ses_azi_alb_grk_tur_cic_vie_aeg_tsw_akn_moo	-0.506065373666124	-1.20571002626953	0.230987993004717
56	amh_dut_igb_grk_aeg_tig_hau_scr_tur_aze_zul_mly_xho_guj_rus_bsq_afr_anl_tsn_mnd_ben_rom_lda_prs_fbf_fre_hun_cic_dyu_fin_swe_amr_geo_por_urd_arw_mol_mlt_owc_lat_est_swa_sun_lit_ind_jpn_knd_kor_slo_ukr_akn_glc_jav_hin_wly_mao_cnt_ctl_dgb_cze_heb_ita_bul_nor_spa_qcu_alb_svk_eng_moo_sid_mcd_gam_pan_bat_krd_bam_ger_ses_tag_tha_sod_tml_ven_ewe_azi_bos_pol_uzb_tsw_vie_chh_bem_yor_swt	-0.491434789698304	-1.16922873231802	0.245299583302816
57	chh_slo_ewe_ita_hau_gam_owc_ctl_aze_tur_yor_mly_ven_por_arw_bsq_lit_sid_fbf_mnd_bul_ger_zul_grk_tsw_ben_fin_swa_lda_hun_rom_tig_geo_ukr_hin_pol_swe_amh_heb_guj_est_igb_mao_alb_jav_jpn_knd_kor_scr_eng_bam_urd_bat_prs_aeg_sun_cnt_krd_tsn_lat_amr_bos_mol_rus_nor_qcu_cze_afr_fre_xho_mlt_svk_sod_pan_tag_spa_moo_glc_akn_ind_tha_wly_tml_dyu_dgb_azi_dut_mcd_uzb_swt_vie_anl_ses_bem_cic	0.728302117354685	1.72546563201186	0.0877649788236946
58	amh_bos_cic_grk_heb_wly_chh_bul_uzb_azi_dyu_mao_moo_scr_swe_bsq_afr_sod_ewe_cnt_dut_fre_bem_lit_ven_krd_est_xho_yor_fin_eng_tig_geo_slo_spa_pan_lat_amr_hau_ben_hun_zul_jav_ukr_bat_jpn_knd_kor_rus_hin_swa_ctl_mly_alb_aeg_tag_mnd_glc_igb_guj_mlt_mol_cze_urd_mcd_qcu_por_pol_arw_dgb_anl_nor_gam_svk_sun_prs_swt_rom_fbf_ind_tha_sid_tml_tsn_bam_tur_ger_ita_aze_lda_vie_owc_ses_akn_tsw	0.413503358601624	0.975499437133378	0.331843195829053
59	sod_hin_ewe_eng_amh_amr_heb_cze_uzb_azi_bem_sun_swt_grk_glc_bsq_por_tig_ses_cnt_krd_svk_moo_mcd_zul_dut_hun_bam_igb_fin_ctl_aeg_geo_mol_arw_scr_ita_mlt_wly_ukr_est_lda_mly_afr_tag_jpn_knd_kor_ben_alb_cic_lat_ind_fre_sid_bat_mnd_spa_ven_bul_hau_swe_lit_rus_rom_qcu_guj_slo_urd_dgb_chh_bos_owc_ger_mao_prs_swa_nor_tsw_jav_tha_gam_tml_dyu_fbf_aze_pan_pol_tur_tsn_vie_anl_yor_xho_akn	-0.526834689062269	-1.25551394870584	0.212437631792878
60	gam_grk_igb_por_mlt_chh_aeg_krd_tur_aze_akn_sun_dgb_lat_bul_bsq_alb_hau_ewe_cnt_hin_ben_tsn_ukr_cic_pan_est_zul_xho_fin_glc_wly_geo_cze_mol_urd_dut_sid_amr_afr_hun_moo_mao_rus_jav_jpn_tml_kor_slo_arw_swt_guj_ind_swe_tig_tag_mnd_mcd_lda_rom_owc_bos_fre_spa_ctl_qcu_lit_pol_ita_tsw_anl_nor_amh_scr_mly_ger_ven_eng_ses_bat_tha_heb_knd_fbf_bam_uzb_svk_prs_azi_yor_vie_sod_swa_bem_dyu	-0.196016455751392	-0.462575362858084	0.644749258038477
61	sid_arw_dyu_spa_heb_wly_amr_alb_tur_uzb_dgb_mao_moo_scr_ita_bsq_ctl_chh_zul_cnt_bos_afr_lda_por_igb_lit_fin_ewe_bam_est_swe_anl_geo_lat_pan_krd_urd_sod_mlt_nor_hun_swa_mly_eng_ind_jpn_tml_kor_prs_mol_bem_pol_jav_cze_tig_tag_mnd_ben_swt_rus_gam_mcd_hin_glc_fre_qcu_rom_ger_slo_akn_aeg_bul_owc_dut_sun_grk_fbf_svk_ven_bat_tha_hau_knd_tsw_xho_azi_ukr_guj_aze_ses_vie_amh_cic_yor_tsn	0.123363911369696	0.290455032501292	0.772114845196136
62	tig_krd_moo_fre_anl_hau_gam_arw_azi_aze_ewe_tag_swt_lit_eng_bsq_mcd_mlt_zul_mnd_ger_guj_akn_ctl_bam_scr_est_dgb_dyu_fin_dut_amh_geo_ukr_pan_svk_rom_chh_heb_swe_hun_swa_bat_nor_mao_jpn_knd_kor_grk_hin_igb_por_mly_bul_wly_ind_cnt_mol_tsw_cze_aeg_urd_alb_lat_slo_qcu_bos_pol_prs_lda_sod_spa_amr_ita_jav_glc_ses_rus_tsn_sun_tha_sid_tml_fbf_cic_tur_ben_afr_uzb_bem_vie_owc_ven_yor_xho	0.456889342195187	1.07927108406315	0.283258080497703
63	tig_urd_yor_slo_mlt_amh_anl_swe_aze_tur_dyu_jav_dgb_hin_ukr_bsq_nor_heb_swt_cnt_scr_cze_tsn_arw_bem_glc_est_ven_lda_hun_bos_sod_geo_lit_grk_lat_krd_chh_owc_prs_fin_moo_mao_pol_sun_jpn_knd_kor_afr_ben_ewe_fre_tag_rus_aeg_ind_mnd_svk_xho_ita_gam_spa_rom_eng_dut_qcu_pan_por_mol_swa_wly_guj_sid_bul_mly_ctl_tsw_mcd_cic_bat_tha_amr_tml_akn_ses_uzb_ger_alb_azi_igb_vie_hau_bam_fbf_zul	-0.44296634009094	-1.05181545854185	0.295609554899831
64	chh_cze_yor_guj_heb_owc_hau_bos_tur_uzb_xho_bat_zul_spa_pol_bsq_fre_aeg_ewe_cnt_eng_rom_bam_svk_tsn_hin_fin_dyu_swa_hun_nor_wly_geo_ger_ita_por_lat_sid_sod_alb_est_moo_mao_glc_jav_jpn_tml_kor_slo_urd_tsw_ctl_sun_prs_gam_tag_mnd_swe_dgb_ben_mlt_dut_bul_scr_pan_qcu_grk_krd_rus_ses_anl_mcd_amh_arw_ind_afr_akn_lit_cic_mly_tha_tig_knd_fbf_ven_aze_ukr_mol_azi_lda_vie_amr_swt_igb_bem	-0.204976356322248	-0.484251883483172	0.62934558330328
65	aeg_fre_swt_krd_heb_anl_owc_rus_tur_azi_moo_ind_ses_ben_ita_bsq_bul_chh_igb_mnd_alb_glc_akn_eng_bam_dut_fin_zul_dgb_est_hin_amr_geo_pol_scr_cze_ukr_wly_mlt_ger_hun_bem_tag_pan_jav_jpn_knd_kor_rom_spa_ven_arw_mly_guj_gam_sun_cnt_grk_xho_slo_tig_mcd_nor_svk_bos_qcu_por_lat_ctl_fbf_amh_urd_hau_mol_mao_afr_cic_prs_swa_bat_tha_sid_tml_ewe_lda_uzb_swe_lit_aze_tsn_vie_sod_dyu_yor_tsw	-0.633932731084315	-1.51485833886147	0.133199750149064
66	owc_nor_fbf_fre_chh_tig_sid_arw_tur_azi_ewe_ind_bam_dut_prs_bsq_mol_amr_zul_mnd_glc_ben_igb_slo_tsw_rus_fin_ses_bem_hun_lit_mlt_geo_bul_krd_alb_spa_anl_wly_rom_est_tsn_tag_svk_mly_jpn_tml_kor_ctl_bos_xho_scr_sun_ukr_gam_bat_cnt_afr_swa_grk_hau_cze_ita_mcd_pan_qcu_urd_por_ger_dyu_aeg_lat_heb_eng_mao_swe_swt_pol_yor_jav_tha_amh_knd_dgb_moo_uzb_guj_hin_aze_cic_vie_sod_akn_lda_ven	-0.116172311060174	-0.274295789904465	0.784465675192374
67	sid_svk_ewe_krd_tig_wly_owc_ger_uzb_aze_igb_bat_ses_ukr_scr_bsq_dut_mlt_swt_cnt_mol_glc_swa_fre_tsw_urd_hun_fbf_dyu_fin_prs_anl_geo_lat_pan_eng_afr_gam_amr_por_est_yor_mly_guj_mao_jpn_tml_kor_alb_bul_bem_grk_sun_ctl_hau_jav_mnd_arw_moo_pol_aeg_ita_swe_rus_slo_qcu_ben_cze_hin_xho_heb_rom_amh_mcd_ind_spa_bam_bos_cic_tag_tha_sod_knd_lda_akn_tur_lit_nor_azi_ven_vie_chh_tsn_dgb_zul	0.145060873499842	0.34217104708839	0.73299423656619
68	sid_lat_zul_ctl_mlt_gam_chh_hin_azi_uzb_tsn_mly_yor_slo_por_bsq_alb_amh_dyu_cnt_glc_cze_cic_lit_moo_bul_fin_xho_swt_hun_dut_owc_geo_pan_guj_ben_spa_heb_amr_pol_est_fbf_sun_ita_jav_jpn_knd_kor_swe_afr_ses_krd_ind_eng_aeg_mao_mnd_nor_ewe_mol_wly_urd_bos_fre_rus_qcu_grk_prs_scr_tsw_hau_arw_sod_ger_tag_ukr_lda_svk_igb_bat_tha_anl_tml_bem_ven_tur_rom_mcd_aze_akn_vie_tig_bam_swa_dgb	0.436671208089865	1.03110411769752	0.305166088402402
69	anl_lat_akn_hin_chh_mlt_amh_rom_azi_aze_zul_mao_tsw_ita_swe_bsq_rus_amr_xho_cnt_bul_krd_ewe_lit_swa_afr_fin_ven_igb_est_urd_aeg_geo_ctl_pan_alb_cze_hau_sid_mcd_hun_yor_jav_fre_bat_jpn_knd_kor_svk_ukr_ses_ger_mly_ben_tig_tag_mnd_eng_lda_spa_heb_mol_dut_guj_nor_qcu_por_glc_slo_bem_gam_pol_owc_bos_sun_prs_swt_grk_dyu_ind_tha_wly_tml_cic_fbf_uzb_scr_arw_tur_tsn_vie_sod_bam_moo_dgb	-0.577313957744421	-1.37806887114343	0.171488683582096
70	wly_rom_tsw_hin_hau_aeg_amr_lit_aze_uzb_dyu_tag_dgb_guj_rus_bsq_ger_tig_ewe_mnd_mcd_dut_ses_glc_bem_grk_fin_moo_bam_est_por_chh_geo_ben_bul_pan_bos_sod_heb_afr_hun_ven_ind_cze_jav_jpn_tml_kor_prs_slo_fbf_fre_sun_krd_amh_mly_cnt_scr_yor_nor_owc_arw_spa_urd_ita_qcu_ctl_svk_pol_swa_gam_ukr_sid_mol_bat_eng_zul_swe_igb_mao_tha_mlt_knd_cic_lda_tur_lat_alb_azi_akn_vie_anl_swt_xho_tsn	-1.25739248391452	-3.1284486143359	0.00234697220301645
71	heb_ger_zul_lat_gam_amr_sid_hin_tur_aze_ses_tag_ven_ita_bos_bsq_svk_wly_dgb_mnd_swe_rom_bam_ctl_cic_pol_fin_tsn_bem_est_nor_owc_geo_grk_rus_eng_alb_mlt_chh_bul_hun_akn_bat_mol_jav_jpn_tml_kor_scr_prs_ewe_mcd_sun_guj_amh_mao_cnt_afr_igb_urd_anl_dut_spa_krd_slo_qcu_cze_pan_ben_dyu_hau_por_tig_arw_mly_fre_yor_ukr_fbf_ind_tha_sod_knd_swa_lda_azi_glc_lit_uzb_xho_vie_aeg_swt_tsw_moo	0.120198517212258	0.283144404573797	0.777695447696772
72	amr_alb_bam_rus_chh_mlt_sid_pol_aze_tur_dgb_mly_igb_eng_svk_bsq_lit_tig_tsn_mnd_mcd_afr_lda_krd_xho_por_fin_bem_yor_est_urd_amh_geo_bul_ctl_guj_grk_heb_wly_cze_hun_tsw_ind_slo_mao_jpn_knd_kor_scr_rom_fbf_dut_bat_swe_gam_sun_cnt_ben_akn_ukr_hau_nor_glc_mol_bos_qcu_spa_ita_prs_zul_anl_pan_sod_lat_jav_fre_swa_hin_swt_tag_tha_owc_tml_cic_ses_uzb_arw_ger_azi_ewe_vie_aeg_ven_dyu_moo	-0.120021172274048	-0.2834665624046	0.77744927899387
73	tig_rom_ewe_ger_hau_mlt_gam_mcd_tur_azi_swt_bat_dyu_guj_pol_bsq_slo_anl_akn_mnd_eng_lit_igb_alb_xho_lat_fin_yor_bem_hun_bul_sod_geo_krd_pan_nor_mol_amr_sid_por_est_tsn_jav_dut_mly_jpn_knd_kor_hin_urd_ses_ben_sun_arw_aeg_mao_cnt_grk_ven_glc_heb_svk_ukr_cze_prs_qcu_afr_ita_fre_bam_wly_scr_amh_bos_ind_swe_tsw_rus_lda_tag_tha_chh_tml_swa_dgb_uzb_ctl_spa_aze_fbf_vie_owc_moo_zul_cic	0.0971370298164054	0.228773607060086	0.819547199195672
74	sid_svk_bam_glc_tig_wly_amr_krd_tur_azi_dyu_jav_bem_hin_fre_bsq_alb_hau_akn_mnd_afr_dut_ses_urd_ven_arw_fin_xho_lda_est_por_heb_geo_eng_mol_bul_rus_owc_amh_spa_hun_swa_tag_swe_mao_jpn_knd_kor_guj_ger_dgb_cze_ind_lat_anl_mly_cnt_mcd_moo_prs_sod_pan_ukr_ita_bos_qcu_slo_grk_pol_cic_mlt_lit_chh_rom_bat_nor_igb_ben_ewe_sun_tha_aeg_tml_swt_tsn_uzb_ctl_scr_aze_yor_vie_gam_fbf_tsw_zul	0.0958531115718139	0.225502909462346	0.822082867810415
75	wly_swe_bam_ukr_sid_anl_sod_ita_azi_tur_lda_bat_bem_bos_mol_bsq_lit_tig_dyu_cnt_alb_urd_xho_rus_zul_glc_fin_tsw_ses_hun_bul_aeg_geo_mcd_lat_slo_nor_mlt_chh_dut_est_cic_sun_afr_mly_jpn_tml_kor_svk_grk_swt_cze_ind_scr_amr_tag_mnd_ctl_igb_prs_hau_ben_por_pan_fre_qcu_krd_pol_arw_yor_owc_spa_heb_rom_jav_ger_ven_eng_akn_mao_tha_amh_knd_tsn_swa_aze_hin_guj_uzb_dgb_vie_gam_ewe_fbf_moo	-0.154941706439294	-0.365550075599856	0.715530952670932
76	chh_eng_lda_alb_sid_wly_mlt_cze_tur_aze_fbf_ind_tsn_rom_krd_bsq_ita_anl_zul_cnt_lat_slo_akn_arw_ven_ctl_est_bam_xho_hun_spa_hau_geo_mol_ger_nor_mcd_amr_owc_rus_fin_igb_jav_por_mao_jpn_knd_kor_grk_guj_tsw_bul_tag_lit_heb_sun_mnd_swe_bem_afr_amh_prs_urd_dut_scr_qcu_glc_pan_svk_yor_tig_pol_aeg_ben_bat_bos_cic_hin_ewe_mly_tha_gam_tml_dgb_dyu_uzb_fre_ukr_azi_swt_vie_sod_moo_swa_ses	-0.0756584327401715	-0.178449852019773	0.858757858336546
77	heb_urd_tsn_rus_hau_aeg_anl_por_aze_uzb_xho_bat_moo_lit_fre_bsq_pol_sid_bam_mnd_guj_rom_swa_ger_akn_prs_hun_cic_zul_est_bul_chh_geo_alb_glc_lat_slo_mlt_wly_grk_fin_swt_mly_dut_mao_jpn_tml_kor_eng_ben_lda_cze_jav_arw_tig_ind_cnt_mol_ses_svk_amr_ctl_scr_nor_ita_qcu_afr_ukr_bos_bem_sod_pan_gam_spa_sun_swe_dyu_krd_ven_tag_tha_owc_knd_ewe_yor_azi_mcd_hin_tur_dgb_vie_amh_fbf_igb_tsw	-0.722234158203359	-1.73096471613254	0.086774518959916
78	tig_ita_swt_bos_hau_owc_heb_cze_uzb_azi_ewe_sun_swa_lat_urd_bsq_dut_aeg_bam_cnt_nor_krd_moo_fre_yor_guj_hun_cic_zul_fin_arw_amh_geo_svk_rus_grk_scr_wly_sid_rom_est_dyu_ind_lit_jav_jpn_knd_kor_bul_glc_tsn_hin_mao_mcd_sod_tag_mnd_ctl_ses_ger_anl_pol_alb_eng_slo_qcu_por_afr_mol_dgb_amr_swe_gam_spa_bat_pan_lda_ben_ven_mly_tha_mlt_tml_tsw_bem_aze_ukr_prs_tur_igb_vie_chh_xho_fbf_akn	-0.524243440328933	-1.2493643339004	0.214667152934102
79	owc_krd_bem_afr_tig_gam_amr_pol_tur_uzb_akn_sun_tsw_rus_ger_bsq_bul_hau_dyu_mnd_grk_pan_swt_fre_xho_lat_fin_tsn_lda_hun_guj_heb_geo_swe_alb_hin_ita_chh_sod_ben_est_bam_jav_slo_mao_jpn_tml_kor_cze_rom_fbf_mol_tag_prs_amh_bat_cnt_scr_ven_ukr_anl_mcd_svk_lit_nor_qcu_glc_urd_dut_zul_mlt_arw_aeg_por_mly_eng_igb_bos_ses_ind_tha_sid_knd_swa_ewe_aze_ctl_spa_azi_cic_vie_wly_moo_dgb_yor	0.233097222364889	0.549454047409659	0.584010891599009
80	anl_cze_swa_ukr_hau_aeg_amh_grk_tur_uzb_cic_sun_ses_swe_svk_bsq_lat_sid_ewe_cnt_ben_arw_lda_ctl_xho_bul_est_tsn_bam_fin_glc_amr_geo_slo_mcd_ger_pan_heb_tig_afr_hun_swt_mly_prs_tag_jpn_knd_kor_hin_guj_dgb_krd_bat_rom_gam_mao_mnd_lit_zul_por_mlt_mol_fre_ita_nor_qcu_bos_eng_alb_fbf_owc_dut_wly_spa_ind_scr_moo_pol_tsw_jav_tha_sod_tml_yor_igb_azi_urd_rus_aze_ven_vie_chh_dyu_bem_akn	-0.830195971213735	-2.00429369601563	0.0479471267793393
81	mlt_eng_bam_ger_amh_aeg_owc_guj_tur_aze_dyu_bat_tsw_grk_scr_bsq_lit_sod_swt_cnt_lat_urd_cic_arw_xho_ukr_est_swa_ewe_fin_bul_anl_geo_afr_ctl_rom_dut_sid_hau_krd_hun_dgb_tag_por_mao_jpn_knd_kor_pol_rus_bem_cze_mly_spa_chh_sun_mnd_fre_akn_glc_gam_mol_prs_nor_mcd_qcu_alb_bos_svk_tsn_tig_slo_amr_ben_jav_hin_ven_swe_lda_ind_tha_heb_tml_yor_ses_uzb_pan_ita_azi_zul_vie_wly_moo_igb_fbf	-0.707755865160429	-1.69886627412408	0.092687481432031
82	sid_urd_ewe_mcd_aeg_sod_mlt_cze_azi_tur_swa_sun_xho_nor_prs_bsq_lat_anl_tsw_cnt_rom_guj_dyu_ger_tsn_lit_fin_akn_yor_hun_afr_gam_geo_hin_mol_glc_krd_owc_amr_grk_est_swt_bat_alb_mao_jpn_knd_kor_ctl_swe_ses_fre_mly_svk_chh_ind_mnd_spa_bem_slo_heb_dut_bul_pol_arw_qcu_ukr_ben_eng_lda_amh_ita_hau_pan_tag_rus_dgb_por_zul_jav_tha_tig_tml_cic_bam_aze_scr_bos_uzb_igb_vie_wly_fbf_ven_moo	-0.163351466830773	-0.385457119186007	0.70077901690515
83	gam_rus_tsn_rom_sid_sod_chh_swe_uzb_aze_lda_mly_dyu_por_hin_bsq_arw_owc_akn_mnd_slo_mcd_igb_cze_xho_pan_est_moo_tsw_hun_bul_hau_geo_pol_afr_alb_guj_amr_mlt_svk_fin_bam_jav_urd_sun_jpn_tml_kor_bos_spa_bem_grk_ind_lat_aeg_tag_cnt_eng_swt_ctl_amh_ukr_krd_glc_dut_qcu_nor_ger_fre_ven_wly_ita_anl_prs_mao_ben_swa_scr_ses_bat_tha_heb_knd_fbf_yor_azi_mol_lit_tur_ewe_vie_tig_zul_dgb_cic	-0.168091619241552	-0.3964050263833	0.692714346980478
84	sid_guj_ven_scr_heb_owc_amh_svk_aze_azi_dgb_mao_cic_alb_afr_bsq_eng_gam_yor_cnt_mcd_spa_moo_ben_akn_grk_est_igb_ewe_hun_rus_chh_geo_bul_krd_mol_lit_anl_wly_dut_fin_bem_sun_hin_jav_jpn_tml_kor_lat_ctl_zul_bos_ind_ger_sod_tag_mnd_por_tsn_urd_hau_ukr_rom_pol_swe_qcu_glc_arw_fre_swt_tig_slo_amr_nor_mly_prs_xho_pan_fbf_bat_tha_aeg_knd_dyu_bam_uzb_cze_ita_tur_lda_vie_mlt_tsw_swa_ses	0.300613511939443	0.708300151322946	0.480530441224428
85	anl_mcd_fbf_svk_amh_heb_sod_hin_uzb_aze_igb_bat_swt_ger_prs_bsq_ctl_mlt_akn_mnd_por_bos_xho_pol_ewe_arw_est_tsw_zul_fin_ita_sid_geo_dut_swe_ukr_rom_tig_gam_slo_hun_bam_mao_rus_jav_jpn_tml_kor_fre_pan_bem_mol_tag_lit_amr_sun_cnt_krd_moo_eng_owc_nor_guj_glc_afr_qcu_bul_scr_cze_ven_hau_spa_wly_lat_mly_alb_tsn_ben_dgb_ind_tha_chh_knd_cic_yor_tur_urd_grk_azi_swa_vie_aeg_dyu_ses_lda	-0.138874811554487	-0.327342866443167	0.744144267957085
86	sod_lat_yor_por_aeg_anl_sid_arw_aze_azi_xho_jav_tsw_urd_prs_bsq_guj_chh_ven_mnd_hin_svk_zul_glc_dgb_mol_hun_bem_tsn_fin_pan_gam_geo_ben_rus_bos_eng_amh_tig_slo_est_lda_bat_pol_tag_jpn_knd_kor_dut_mcd_dyu_bul_mao_alb_heb_mly_cnt_nor_bam_swe_amr_scr_ita_ctl_spa_qcu_rom_grk_ukr_igb_hau_afr_owc_lit_sun_cze_fbf_ger_swa_ind_tha_wly_tml_swt_ewe_tur_krd_fre_uzb_cic_vie_mlt_ses_moo_akn	-0.0321760029485413	-0.0757736164709303	0.939761971610394
87	heb_alb_tsn_ukr_gam_sid_sod_spa_azi_aze_dyu_bat_akn_swe_fre_bsq_ita_aeg_ewe_cnt_rom_pol_moo_eng_ven_nor_hun_swa_fbf_est_lat_chh_geo_mol_cze_hin_grk_wly_amh_scr_fin_swt_sun_rus_tag_jpn_tml_kor_krd_bul_yor_ctl_mly_bos_anl_mao_mnd_glc_lda_svk_hau_ger_pan_prs_arw_qcu_por_mcd_ben_tsw_owc_dut_tig_urd_ind_guj_dgb_lit_xho_jav_tha_mlt_knd_bam_zul_uzb_afr_slo_tur_bem_vie_amr_ses_igb_cic	-0.121276767515858	-0.285849823854556	0.77562887717856
88	anl_arw_ewe_prs_heb_tig_mlt_afr_azi_tur_fbf_jav_swt_mol_ben_bsq_eng_wly_igb_mnd_alb_por_cic_glc_ven_svk_est_dgb_lda_hun_mcd_owc_geo_rus_scr_lit_krd_amh_gam_ctl_fin_bam_mly_nor_bat_jpn_knd_kor_ukr_swe_ses_urd_tag_cze_amr_sun_cnt_ita_swa_rom_chh_dut_hin_guj_slo_qcu_pol_fre_bos_yor_sid_ger_hau_spa_mao_bul_moo_pan_bem_ind_tha_sod_tml_akn_xho_aze_grk_lat_uzb_tsn_vie_aeg_zul_tsw_dyu	0.249852925497263	0.588339952298539	0.557730264363689
89	owc_krd_zul_dut_sod_mlt_amh_rom_azi_tur_dyu_tag_cic_hin_pan_bsq_grk_anl_moo_mnd_rus_ita_swa_ctl_bam_arw_est_xho_dgb_fin_swe_gam_geo_svk_bos_cze_lit_aeg_wly_nor_hun_tsw_bat_slo_sun_jpn_tml_kor_glc_eng_ewe_urd_mao_spa_tig_jav_cnt_por_swt_scr_chh_afr_alb_ben_mcd_qcu_ukr_pol_lat_fbf_heb_ger_sid_mol_mly_bul_bem_prs_ses_ind_tha_amr_knd_yor_lda_uzb_guj_fre_aze_akn_vie_hau_igb_tsn_ven	-0.686492596716686	-1.64212567704087	0.103941328425222
90	aeg_ita_lda_lat_mlt_hau_anl_arw_aze_tur_akn_jav_tsw_krd_spa_bsq_rom_sod_dgb_mnd_pol_svk_fbf_afr_bem_scr_est_ven_cic_hun_mcd_sid_geo_prs_urd_dut_hin_wly_heb_fre_fin_igb_bat_bos_mly_jpn_tml_kor_nor_ukr_ewe_rus_tag_guj_gam_sun_cnt_pan_tsn_slo_chh_mol_por_grk_ctl_qcu_bul_lit_cze_xho_tig_swe_owc_ben_mao_glc_dyu_eng_zul_ind_tha_amr_knd_swa_yor_uzb_ger_alb_azi_bam_vie_amh_swt_moo_ses	-1.10314343198214	-2.70687319086462	0.00808177839466145
91	anl_prs_fbf_ben_tig_sid_owc_ita_uzb_aze_bam_mao_akn_ger_alb_bsq_glc_heb_dgb_mnd_slo_pan_bem_por_igb_eng_est_cic_ewe_fin_bul_wly_geo_fre_cze_spa_grk_chh_hau_afr_hun_moo_ind_scr_tag_jpn_knd_kor_lat_rus_zul_rom_jav_hin_sod_sun_cnt_svk_yor_pol_mlt_mcd_lit_bos_urd_qcu_arw_guj_swe_swa_amh_dut_amr_ctl_mly_nor_xho_krd_lda_bat_tha_aeg_tml_tsw_tsn_azi_mol_ukr_tur_swt_vie_gam_ven_ses_dyu	-0.0854955048140735	-0.201388124850561	0.840834926134143
92	mlt_mol_dgb_ukr_gam_hau_sod_pol_aze_uzb_ses_tag_bam_hin_por_bsq_lat_sid_yor_mnd_ita_ctl_ewe_svk_swa_scr_est_zul_ven_fin_mcd_aeg_geo_glc_prs_pan_urd_tig_amh_eng_hun_cic_sun_krd_ind_jpn_knd_kor_alb_bul_lda_cze_bat_afr_amr_jav_cnt_fre_bem_bos_heb_arw_rus_dut_ben_qcu_spa_swe_slo_dyu_wly_nor_anl_guj_mao_grk_tsw_lit_moo_mly_tha_owc_tml_akn_igb_azi_ger_rom_tur_tsn_vie_chh_xho_swt_fbf	0.0202540671086349	0.0476586720944931	0.962090468584526
93	heb_eng_igb_scr_sod_aeg_amh_ben_azi_tur_tsw_mao_tsn_dut_fre_bsq_bos_wly_bem_cnt_slo_lit_yor_rus_fbf_ukr_fin_zul_ewe_hun_grk_anl_geo_swe_por_prs_svk_gam_chh_lat_est_xho_ind_alb_sun_jpn_knd_kor_arw_pan_swt_rom_tag_bul_mlt_jav_mnd_ger_swa_pol_owc_mcd_ctl_krd_hin_qcu_afr_guj_mol_dyu_amr_nor_hau_glc_bat_urd_lda_ita_ses_mly_tha_tig_tml_bam_akn_uzb_spa_cze_aze_dgb_vie_sid_moo_cic_ven	-0.338834389136426	-0.802603830110169	0.424250082299943
94	hau_lat_fbf_krd_sid_amr_heb_arw_uzb_azi_igb_ind_moo_ita_bos_bsq_bul_amh_akn_cnt_svk_mcd_zul_eng_bem_lit_hun_ses_swa_fin_afr_anl_geo_alb_slo_dut_hin_gam_mlt_nor_est_tsn_mao_urd_bat_jpn_knd_kor_prs_rom_swt_pol_mly_guj_chh_jav_mnd_pan_dyu_glc_tig_mol_grk_scr_ukr_qcu_fre_ctl_cze_tsw_owc_spa_wly_por_tag_ben_ven_swe_cic_sun_tha_sod_tml_dgb_bam_aze_rus_ger_tur_yor_vie_aeg_ewe_lda_xho	-1.53534707832201	-3.90083522697428	0.000181059100103173
95	aeg_lit_dgb_svk_mlt_tig_sid_grk_azi_uzb_moo_mly_ses_afr_pol_bsq_mol_hau_dyu_mnd_cze_ben_swt_ukr_fbf_urd_hun_ven_lda_fin_spa_amr_geo_lat_arw_bos_dut_anl_chh_ger_est_cic_ind_prs_tag_jpn_tml_kor_rus_ctl_bam_guj_jav_ita_wly_sun_cnt_hin_zul_alb_sod_bul_krd_fre_eng_qcu_nor_por_rom_ewe_gam_scr_owc_glc_bat_swe_akn_pan_igb_mao_tha_amh_knd_tsn_swa_aze_slo_mcd_tur_bem_vie_heb_yor_tsw_xho	-0.445668648927915	-1.05848794573799	0.292574600327317
96	amh_arw_yor_pol_anl_aeg_amr_cze_azi_aze_dgb_mao_swa_swe_nor_bsq_alb_chh_igb_cnt_afr_ukr_tsn_mcd_moo_krd_est_ewe_bem_hun_eng_wly_geo_rus_dut_bos_slo_sod_mlt_svk_fin_zul_ind_prs_mly_jpn_tml_kor_glc_ctl_cic_spa_tag_ita_gam_bat_mnd_scr_xho_hin_hau_lat_pan_bul_lit_qcu_urd_grk_por_akn_tig_mol_heb_fre_sun_guj_ven_ger_lda_jav_tha_sid_knd_fbf_tsw_tur_ben_rom_uzb_bam_vie_owc_swt_dyu_ses	-0.375089233186368	-0.888810954461828	0.376397871206456
97	chh_por_moo_afr_sod_tig_amh_pol_azi_tur_yor_bat_tsw_ben_mcd_bsq_fre_hau_swt_mnd_rus_pan_fbf_ctl_cic_ukr_hun_bem_akn_est_slo_owc_geo_hin_guj_dut_nor_gam_mlt_lit_fin_tsn_sun_alb_ind_jpn_tml_kor_lat_ita_dyu_scr_tag_krd_aeg_jav_cnt_arw_xho_prs_sid_eng_urd_spa_ger_qcu_cze_glc_rom_ewe_amr_svk_wly_bos_mao_grk_zul_mol_bam_mly_tha_anl_knd_dgb_ven_aze_bul_swe_uzb_lda_vie_heb_ses_igb_swa	-0.509529110601073	-1.21291844449026	0.228232933717062
98	wly_pan_ewe_eng_amr_chh_hau_bos_uzb_aze_xho_jav_igb_cze_spa_bsq_nor_sod_dyu_cnt_slo_bul_akn_lit_swa_por_est_tsw_moo_fin_afr_amh_geo_grk_dut_ger_krd_aeg_tig_swe_hun_bam_tag_mol_ind_jpn_tml_kor_rom_guj_swt_rus_mly_scr_owc_bat_mnd_alb_lda_arw_anl_pol_mcd_urd_svk_qcu_ukr_ben_hin_fbf_mlt_prs_sid_ctl_mao_ita_ven_glc_yor_sun_tha_heb_knd_dgb_bem_tur_lat_fre_azi_ses_vie_gam_tsn_cic_zul	0.243705737288764	0.574429611173001	0.567064006805143
99	amr_pol_dyu_ukr_heb_owc_sod_lit_tur_aze_ses_jav_bam_glc_dut_bsq_swe_amh_fbf_cnt_bos_rus_cic_spa_swa_afr_hun_moo_akn_fin_hin_sid_geo_krd_urd_cze_svk_gam_tig_nor_est_dgb_bat_prs_mao_jpn_tml_kor_pan_ita_bem_rom_mly_ger_hau_ind_mnd_bul_igb_grk_aeg_fre_por_scr_guj_qcu_ctl_lat_arw_swt_anl_mol_mlt_alb_tag_mcd_lda_eng_xho_sun_tha_chh_knd_ewe_yor_azi_ben_slo_uzb_zul_vie_wly_tsn_ven_tsw	1.35022815471841	3.29600074099654	0.00138927021410701
100	amh_rom_ven_grk_sid_gam_aeg_alb_aze_tur_ewe_jav_dgb_ukr_mcd_bsq_slo_hau_cic_cnt_pan_svk_akn_swe_lda_prs_fin_tsn_fbf_hun_nor_chh_geo_eng_ctl_mol_pol_wly_amr_krd_est_yor_sun_rus_mao_jpn_knd_kor_por_spa_dyu_ben_bat_scr_heb_mly_mnd_cze_bam_arw_anl_urd_dut_fre_lit_qcu_bul_ita_ger_xho_tig_guj_sod_afr_tag_glc_zul_bos_swa_ind_tha_owc_tml_bem_moo_azi_lat_hin_uzb_tsw_vie_mlt_ses_swt_igb	-0.173641299673685	-0.409877882057768	0.682838149835772
101	aeg_pol_akn_por_chh_mlt_sod_ben_uzb_aze_bam_sun_fbf_grk_krd_bsq_glc_anl_bem_cnt_ctl_eng_igb_rom_tsw_spa_hun_ses_ewe_est_fre_owc_geo_pan_alb_slo_bul_heb_sid_mol_fin_lda_mly_afr_jav_jpn_knd_kor_mcd_prs_tsn_dut_tag_cze_wly_ind_mnd_nor_xho_hin_gam_swe_ukr_urd_lat_qcu_arw_ita_rus_dyu_amr_bos_tig_guj_bat_svk_zul_lit_dgb_mao_tha_hau_tml_swt_moo_tur_scr_ger_azi_swa_vie_amh_yor_ven_cic	-0.497281941683191	-1.18189746320804	0.240259643651277
102	amr_ben_zul_lat_wly_tig_chh_dut_aze_azi_tsn_ind_ven_hin_bos_bsq_krd_amh_swt_mnd_cze_arw_yor_pan_igb_glc_fin_akn_bam_hun_guj_hau_geo_pol_scr_ita_mol_sod_sid_spa_est_ses_sun_rus_bat_jpn_tml_kor_nor_ukr_lda_por_mao_mcd_heb_mly_cnt_fre_fbf_ctl_gam_bul_eng_rom_slo_qcu_svk_alb_urd_dgb_owc_afr_mlt_prs_jav_grk_tsw_lit_moo_tag_tha_anl_knd_xho_dyu_tur_ger_swe_uzb_ewe_vie_aeg_cic_bem_swa	-0.485934191823865	-1.15603993882115	0.250626012279032
103	mlt_mcd_bem_scr_anl_hau_amh_rus_tur_azi_yor_mly_ses_pan_ben_bsq_rom_heb_akn_mnd_ger_slo_dgb_ukr_lda_nor_hun_tsn_swt_fin_svk_gam_geo_eng_lit_alb_spa_amr_sod_ctl_est_cic_sun_grk_tag_jpn_tml_kor_lat_swe_ewe_guj_jav_ita_aeg_ind_cnt_urd_zul_krd_owc_glc_mol_bul_fre_qcu_hin_bos_cze_bam_sid_arw_tig_afr_mao_pol_fbf_prs_igb_bat_tha_wly_knd_tsw_ven_uzb_por_dut_aze_xho_vie_chh_swa_dyu_moo	0.0359366977027058	0.0845496586523885	0.932801164338433
104	amh_guj_cic_alb_wly_aeg_chh_grk_tur_uzb_ewe_sun_yor_ctl_urd_bsq_glc_amr_tsn_cnt_svk_mcd_zul_pan_ven_ita_fin_igb_lda_hun_bos_gam_geo_slo_afr_rus_dut_sid_hau_nor_est_akn_bat_prs_mao_jpn_knd_kor_lit_cze_fbf_fre_jav_ukr_heb_tag_mnd_rom_bem_arw_sod_swe_ger_krd_lat_qcu_por_pol_ben_xho_mlt_hin_owc_eng_mly_spa_swa_bul_tsw_ind_tha_tig_tml_moo_bam_aze_mol_scr_azi_dgb_vie_anl_swt_dyu_ses	-0.0184457725235491	-0.043439968839025	0.965443950089713
105	sod_ctl_ses_ger_owc_amh_wly_bos_aze_tur_ewe_mly_igb_cze_arw_bsq_fre_aeg_moo_cnt_ukr_ita_tsn_hin_tsw_svk_fin_fbf_cic_est_pan_anl_geo_urd_alb_mol_por_amr_sid_krd_hun_zul_sun_swe_ind_jpn_knd_kor_slo_scr_lda_eng_jav_lat_tig_bat_mnd_bul_yor_mcd_heb_guj_nor_prs_pol_qcu_lit_spa_dut_swt_chh_afr_gam_ben_tag_glc_akn_grk_swa_mao_tha_mlt_tml_dgb_xho_uzb_rus_rom_azi_ven_vie_hau_dyu_bem_bam	-0.545839752919329	-1.30083653496197	0.196528381994174
106	hau_glc_ses_bos_sod_anl_wly_arw_azi_uzb_ewe_jav_swa_cze_guj_bsq_fre_heb_fbf_mnd_eng_nor_bem_ita_xho_pol_hun_yor_akn_fin_slo_mlt_geo_ctl_rus_hin_pan_owc_amh_krd_est_lda_mly_lat_sun_jpn_tml_kor_ger_ben_igb_svk_ind_por_tig_mao_cnt_dut_dyu_swe_chh_urd_mcd_spa_afr_qcu_prs_scr_bul_tsw_sid_mol_gam_lit_bat_alb_swt_ukr_zul_tag_tha_aeg_knd_tsn_moo_aze_rom_grk_tur_cic_vie_amr_bam_ven_dgb	-1.06488999828915	-2.60968661300057	0.0105617403173818
107	gam_pol_ses_alb_tig_hau_amr_mcd_uzb_aze_tsw_jav_igb_ben_svk_bsq_swe_anl_tsn_cnt_rom_ukr_bam_prs_akn_grk_hun_fbf_swt_est_urd_amh_geo_ita_lit_scr_bos_sid_sod_hin_fin_cic_bat_slo_mao_jpn_knd_kor_lat_krd_lda_nor_sun_fre_owc_tag_mnd_eng_swa_glc_chh_guj_arw_dut_ctl_qcu_ger_rus_pan_moo_wly_por_aeg_spa_mly_afr_yor_cze_bem_ind_tha_heb_tml_dgb_dyu_tur_mol_bul_azi_ven_vie_mlt_ewe_xho_zul	-0.497539610751693	-1.1831564152408	0.239762880775399
108	hau_ukr_akn_prs_anl_owc_mlt_dut_tur_aze_dyu_mao_ses_swe_mcd_bsq_ben_gam_bam_mnd_lat_slo_swa_ctl_fbf_afr_est_ewe_xho_fin_krd_heb_geo_guj_lit_nor_bos_tig_wly_alb_hun_zul_sun_ger_ind_jpn_knd_kor_eng_glc_bem_pol_jav_grk_sid_tag_cnt_ita_igb_spa_aeg_pan_por_svk_fre_qcu_scr_bul_arw_yor_chh_rus_sod_rom_bat_cze_cic_urd_swt_mly_tha_amh_tml_tsw_lda_azi_hin_mol_uzb_ven_vie_amr_dgb_tsn_moo	-0.294367140427282	-0.696499199265409	0.48785345336681
109	chh_ita_lda_rus_gam_heb_amh_afr_aze_azi_yor_ind_swa_ger_cze_bsq_swe_sid_fbf_mnd_prs_lat_dgb_fre_ven_dut_est_ewe_tsw_hun_hin_wly_geo_eng_spa_pan_alb_owc_hau_mol_fin_ses_mly_ben_jav_jpn_knd_kor_urd_svk_akn_slo_bat_por_tig_sun_cnt_ukr_swt_ctl_anl_grk_guj_rom_arw_qcu_nor_bul_pol_bam_mlt_krd_aeg_bos_tag_glc_igb_scr_bem_mao_tha_sod_tml_cic_tsn_uzb_lit_mcd_tur_xho_vie_amr_zul_dyu_moo	-0.209375756949744	-0.494157254901356	0.622360319746789
110	wly_pol_moo_ben_amr_aeg_hau_bos_uzb_tur_akn_ind_cic_ukr_fre_bsq_lat_tig_bam_cnt_rus_slo_tsn_lit_yor_prs_fin_dyu_lda_hun_scr_heb_geo_alb_rom_por_ita_sod_owc_nor_est_xho_bat_ctl_jav_jpn_tml_kor_svk_guj_ven_krd_mly_hin_amh_tag_mnd_eng_zul_cze_mlt_afr_pan_bul_dut_qcu_arw_glc_urd_ewe_sid_grk_gam_mcd_mao_spa_swt_ger_dgb_sun_tha_chh_knd_bem_ses_azi_mol_swe_aze_swa_vie_anl_igb_fbf_tsw	-0.820026372044128	-1.98161982995592	0.0504745071299736
111	mlt_guj_dyu_afr_amh_sod_owc_krd_aze_tur_dgb_mao_tsw_urd_ukr_bsq_rom_chh_moo_mnd_mcd_bul_tsn_grk_swa_eng_fin_igb_cic_est_lat_sid_geo_spa_mol_alb_cze_gam_aeg_pan_hun_bem_bat_dut_tag_jpn_tml_kor_glc_ctl_swt_scr_sun_svk_wly_mly_cnt_fre_bam_rus_heb_por_pol_slo_nor_qcu_hin_ita_bos_ewe_hau_prs_anl_ben_jav_swe_akn_arw_yor_ind_tha_amr_knd_xho_zul_azi_lit_ger_uzb_ses_vie_tig_ven_lda_fbf	0.154227802929947	0.362915627786881	0.717491444963145
112	anl_eng_ven_hin_sid_chh_heb_lat_azi_uzb_lda_tag_bam_afr_nor_bsq_alb_sod_zul_cnt_swe_mcd_bem_bos_tsw_por_fin_ewe_xho_est_spa_amh_geo_rus_pol_ben_dut_hau_tig_slo_hun_dgb_ind_scr_mly_jpn_knd_kor_svk_krd_ses_arw_jav_ctl_aeg_mao_mnd_prs_tsn_cze_mlt_ita_pan_fre_mol_qcu_lit_ger_guj_swa_wly_urd_amr_grk_sun_bul_swt_glc_moo_bat_tha_gam_tml_igb_yor_aze_ukr_rom_tur_cic_vie_owc_akn_dyu_fbf	-0.000280645874754431	-0.000660503268546382	0.999474409429712
113	sod_bul_akn_pol_tig_aeg_amh_ukr_aze_uzb_igb_mao_fbf_scr_urd_bsq_ger_gam_zul_mnd_slo_pan_dgb_lit_xho_ita_fin_ses_swt_hun_por_owc_geo_mcd_eng_lat_hin_heb_chh_fre_est_cic_sun_mol_bat_jpn_knd_kor_rus_ctl_ewe_ben_jav_nor_wly_tag_cnt_alb_yor_svk_mlt_swe_afr_grk_glc_qcu_spa_arw_rom_ven_hau_cze_amr_krd_ind_prs_dyu_bos_moo_mly_tha_anl_tml_bam_tsn_azi_dut_guj_tur_swa_vie_sid_bem_tsw_lda	-0.0520022912531969	-0.122502474120082	0.902765421483565
114	tig_scr_zul_guj_aeg_anl_mlt_ita_azi_tur_bam_sun_akn_pol_dut_bsq_rus_amh_ewe_mnd_mcd_urd_fbf_hin_moo_alb_hun_cic_ven_fin_rom_amr_geo_nor_ukr_cze_fre_chh_sod_por_est_xho_ind_ger_mly_jpn_tml_kor_swe_grk_tsw_afr_mao_slo_hau_tag_cnt_glc_lda_ctl_owc_eng_bos_svk_arw_qcu_prs_spa_lit_bem_gam_lat_wly_krd_jav_ben_dgb_mol_tsn_bat_tha_sid_knd_dyu_yor_aze_pan_bul_uzb_swa_vie_heb_ses_igb_swt	-0.590681871614895	-1.41396417799358	0.160711324758874
115	tig_spa_akn_lit_hau_sid_mlt_alb_uzb_azi_yor_sun_igb_por_pol_bsq_pan_amr_zul_mnd_mcd_ctl_bem_mol_xho_hin_hun_tsw_lda_est_nor_chh_geo_rom_lat_ger_bul_wly_gam_ita_fin_dyu_mao_rus_ind_jpn_tml_kor_dut_eng_ewe_bos_tag_ben_owc_mly_cnt_urd_swt_arw_sod_ukr_slo_afr_glc_qcu_svk_fre_guj_tsn_anl_swe_aeg_scr_bat_prs_dgb_grk_cic_jav_tha_amh_knd_fbf_ven_aze_krd_cze_tur_ses_vie_heb_bam_moo_swa	0.613696374243656	1.45246436654776	0.14973816403424
116	amh_bos_moo_bul_sod_gam_mlt_hin_tur_azi_dgb_jav_tsw_alb_lat_bsq_cze_anl_lda_mnd_mcd_ita_ewe_pan_yor_ukr_hun_swt_ven_est_prs_owc_geo_afr_pol_fre_grk_sid_chh_scr_fin_tsn_mao_ben_mly_jpn_tml_kor_eng_spa_akn_urd_sun_arw_amr_ind_cnt_ctl_zul_por_aeg_ger_rus_svk_mol_qcu_rom_swe_glc_dyu_hau_dut_wly_slo_bat_lit_xho_nor_bem_tag_tha_heb_knd_cic_swa_uzb_guj_krd_aze_igb_vie_tig_fbf_bam_ses	-0.271043741695102	-0.640347527079771	0.523521283154737
117	amr_alb_swa_bos_heb_amh_anl_pol_azi_aze_tsw_bat_zul_scr_swe_bsq_bul_hau_ses_cnt_pan_rom_moo_arw_bem_guj_est_tsn_akn_hun_ukr_tig_geo_ben_eng_urd_svk_mlt_wly_lat_fin_yor_sun_slo_mly_jpn_tml_kor_nor_krd_dgb_spa_ind_por_aeg_jav_mnd_hin_bam_ctl_owc_ger_glc_mol_grk_qcu_dut_afr_fre_xho_gam_rus_sid_cze_mao_lit_dyu_ita_cic_tag_tha_sod_knd_lda_fbf_tur_prs_mcd_uzb_ven_vie_chh_ewe_swt_igb	-0.383982023811844	-0.912034025706273	0.364108934790285
118	chh_rom_swa_fre_tig_hau_heb_bul_uzb_aze_moo_ind_ses_ita_afr_bsq_rus_aeg_igb_cnt_scr_mcd_xho_mol_fbf_cze_est_bam_ewe_fin_pan_anl_geo_glc_swe_ctl_urd_amr_sod_alb_hun_akn_sun_svk_mly_jpn_tml_kor_spa_pol_ven_ben_bat_eng_amh_mao_mnd_hin_dyu_krd_owc_nor_arw_lit_dut_qcu_lat_grk_ger_zul_sid_prs_wly_bos_jav_guj_dgb_ukr_tsw_tag_tha_mlt_knd_cic_swt_azi_por_slo_tur_bem_vie_gam_yor_lda_tsn	-1.06550095013361	-2.60547780061151	0.0106832476105782
119	gam_ukr_xho_krd_hau_sid_sod_lat_tur_aze_ven_bat_moo_lit_eng_bsq_por_anl_dyu_cnt_ger_glc_swt_arw_swa_urd_est_bem_yor_hun_afr_chh_geo_alb_ben_pol_bos_amh_heb_rom_fin_tsw_tag_mol_ind_jpn_tml_kor_ctl_pan_zul_slo_mao_cze_mlt_jav_mnd_scr_ewe_fre_wly_prs_spa_swe_svk_qcu_hin_rus_nor_bam_owc_bul_aeg_guj_mly_dut_lda_grk_dgb_sun_tha_amr_knd_tsn_ses_uzb_ita_mcd_azi_igb_vie_tig_cic_fbf_akn	-0.0323256468206215	-0.0760329844243346	0.939556181512472
120	hau_lit_ewe_afr_wly_anl_owc_mcd_tur_azi_swt_sun_akn_eng_slo_bsq_urd_tig_swa_mnd_mol_spa_cic_cze_moo_fre_hun_ses_fbf_fin_hin_gam_geo_rom_guj_dut_prs_heb_sod_ita_est_ven_mly_pol_jav_jpn_knd_kor_bul_bos_zul_alb_ind_ben_chh_bat_cnt_ukr_yor_pan_mlt_ctl_grk_svk_ger_qcu_krd_swe_nor_dyu_aeg_scr_sid_glc_mao_rus_dgb_por_xho_tag_tha_amr_tml_igb_tsw_uzb_arw_lat_aze_bam_vie_amh_tsn_lda_bem	-0.42993045403112	-1.01964114187744	0.310543876700871
121	tig_krd_ses_eng_aeg_amh_wly_prs_azi_aze_ven_ind_lda_slo_glc_bsq_arw_amr_tsn_cnt_guj_bul_swa_bos_bem_scr_est_ewe_dyu_hun_por_chh_geo_mol_cze_alb_fre_owc_anl_hin_fin_igb_tag_ger_mao_jpn_knd_kor_lit_urd_moo_rus_bat_swe_hau_sun_mnd_rom_tsw_grk_heb_ctl_mcd_pan_ita_qcu_spa_svk_pol_dgb_sid_nor_gam_ukr_jav_ben_cic_dut_yor_mly_tha_mlt_tml_bam_fbf_tur_afr_lat_uzb_swt_vie_sod_xho_akn_zul	-0.058513313289349	-0.13779558495655	0.890699879354324
122	mlt_pol_ewe_ctl_tig_chh_heb_guj_tur_uzb_ses_jav_tsn_pan_fre_bsq_urd_owc_zul_mnd_prs_spa_bam_svk_swt_alb_hun_dgb_bem_est_slo_amr_geo_ita_mcd_dut_ben_wly_amh_por_fin_tsw_ind_hin_mao_jpn_knd_kor_scr_bul_igb_afr_sun_mol_anl_tag_cnt_lat_dyu_eng_sod_grk_ukr_cze_rom_qcu_glc_nor_lit_yor_gam_krd_aeg_ger_mly_bos_akn_arw_cic_bat_tha_hau_tml_ven_swa_aze_rus_swe_azi_xho_vie_sid_fbf_lda_moo	0.157068286835336	0.369421016904287	0.712653750560683
123	amr_arw_yor_prs_mlt_gam_aeg_ctl_azi_uzb_lda_tag_cic_rom_hin_bsq_mcd_owc_tsw_mnd_rus_scr_bem_pan_akn_slo_hun_ewe_swt_est_por_tig_geo_urd_alb_ger_ben_heb_hau_ita_fin_zul_sun_pol_bat_jpn_tml_kor_guj_krd_igb_bos_ind_fre_sid_jav_cnt_nor_ven_ukr_amh_spa_mol_dut_bul_qcu_lit_glc_lat_swa_wly_svk_anl_swe_mly_grk_xho_cze_ses_mao_tha_sod_knd_fbf_moo_tur_eng_afr_aze_tsn_vie_chh_bam_dyu_dgb	-0.23999586842402	-0.566857150461758	0.572176855838133
124	amh_lat_akn_ctl_sid_amr_mlt_bul_uzb_aze_fbf_jav_ses_cze_krd_bsq_pol_heb_yor_cnt_scr_guj_tsw_pan_swa_svk_fin_cic_dgb_est_ger_aeg_geo_fre_glc_prs_afr_wly_gam_ita_hun_igb_mly_ukr_sun_jpn_tml_kor_mcd_spa_lda_urd_mao_mol_hau_bat_mnd_arw_bam_por_sod_rus_nor_hin_rom_qcu_eng_grk_slo_ewe_owc_bos_anl_lit_tag_ben_xho_alb_ven_ind_tha_chh_knd_dyu_zul_tur_dut_swe_azi_tsn_vie_tig_swt_moo_bem	-0.308949414498133	-0.730688832939342	0.466806081533598
125	tig_pan_tsn_ctl_hau_amr_wly_guj_tur_uzb_swa_mly_akn_por_urd_bsq_lat_heb_bem_cnt_fre_arw_cic_bos_igb_nor_hun_yor_bam_fin_ben_sod_geo_scr_ger_spa_mol_mlt_owc_swe_est_ses_mao_dut_jav_jpn_tml_kor_lit_slo_ewe_glc_bat_svk_anl_ind_mnd_bul_lda_krd_sid_grk_mcd_rom_alb_qcu_prs_rus_ukr_dgb_chh_ita_amh_cze_tag_pol_zul_hin_xho_sun_tha_aeg_knd_ven_moo_azi_afr_eng_aze_tsw_vie_gam_fbf_swt_dyu	-0.0901670389862243	-0.212569116452948	0.832128292321658
126	amr_slo_xho_spa_tig_amh_gam_mcd_azi_aze_tsn_tag_yor_eng_pan_bsq_por_sod_igb_mnd_grk_prs_tsw_afr_moo_krd_est_akn_bem_hun_ita_aeg_geo_pol_rom_hin_bos_hau_anl_fre_fin_swt_mly_bul_mao_jpn_tml_kor_ger_ctl_ses_mol_ind_guj_owc_sun_cnt_scr_fbf_ukr_mlt_lat_alb_cze_arw_qcu_swe_lit_nor_zul_sid_ben_chh_svk_jav_urd_bam_dut_dyu_bat_tha_wly_knd_ewe_cic_tur_rus_glc_uzb_dgb_vie_heb_lda_swa_ven	-0.358233384604573	-0.849116788424066	0.397996761075786
127	wly_pol_dyu_alb_anl_sod_amr_lat_aze_azi_swt_mly_yor_ctl_ger_bsq_bos_chh_cic_cnt_ita_hin_akn_fre_ven_dut_hun_moo_bam_fin_cze_heb_geo_rus_krd_svk_pan_hau_amh_guj_est_bem_mao_slo_sun_jpn_tml_kor_swe_rom_ses_por_ind_afr_sid_bat_mnd_nor_swa_ben_mlt_mcd_ukr_arw_spa_qcu_scr_bul_mol_fbf_owc_grk_tig_lit_jav_glc_tsn_prs_dgb_tag_tha_aeg_knd_lda_igb_tur_urd_eng_uzb_zul_vie_gam_ewe_tsw_xho	-0.0787547215122568	-0.185552507630746	0.853199794053102
128	amh_por_bam_pol_sid_wly_heb_bul_azi_tur_moo_jav_akn_lat_slo_bsq_afr_gam_zul_cnt_ger_pan_igb_urd_swa_grk_est_tsn_tsw_fin_eng_chh_geo_rom_prs_arw_rus_amr_owc_ctl_hun_bem_ind_svk_bat_jpn_tml_kor_ukr_dut_yor_ben_mao_nor_aeg_sun_mnd_glc_cic_scr_sod_ita_fre_guj_cze_qcu_hin_spa_mcd_dyu_hau_lit_tig_alb_mly_swe_fbf_krd_ven_tag_tha_anl_knd_swt_lda_uzb_mol_bos_aze_ewe_vie_mlt_dgb_xho_ses	0.143344022521596	0.337534336978299	0.736474785916353
129	amh_scr_dgb_ben_sod_tig_chh_swe_aze_azi_swt_jav_tsw_pan_rus_bsq_rom_amr_ven_mnd_ger_spa_xho_bul_bam_mcd_est_ses_swa_fin_grk_sid_geo_bos_hin_eng_pol_aeg_mlt_slo_hun_igb_tag_afr_sun_jpn_tml_kor_krd_alb_ewe_por_mao_fre_gam_bat_cnt_svk_dyu_lat_anl_arw_glc_nor_lit_qcu_ita_dut_prs_zul_hau_cze_heb_guj_ind_mol_bem_ctl_moo_mly_tha_owc_knd_tsn_lda_uzb_urd_ukr_tur_akn_vie_wly_yor_cic_fbf	-0.15662115031218	-0.370063397130342	0.71217668115835
130	mlt_bul_swt_ben_owc_anl_aeg_rus_uzb_tur_moo_ind_igb_rom_bos_bsq_svk_sid_swa_cnt_alb_grk_ewe_lit_bem_hin_est_cic_zul_hun_dut_amr_geo_pan_urd_guj_slo_wly_chh_mcd_fin_tsw_tag_fre_sun_jpn_knd_kor_ukr_scr_ven_spa_jav_por_gam_mly_mnd_cze_akn_ger_sod_eng_mol_prs_ctl_qcu_nor_afr_krd_xho_hau_pol_heb_arw_mao_ita_yor_swe_dgb_bat_tha_amh_tml_tsn_bam_aze_glc_lat_azi_ses_vie_tig_lda_fbf_dyu	-0.537535090430489	-1.27960886819662	0.203865838775421
131	wly_scr_lda_grk_heb_amr_sid_rom_uzb_tur_tsn_tag_ses_por_mcd_bsq_fre_anl_moo_mnd_ger_rus_ven_pol_dgb_lat_est_bem_tsw_hun_eng_hau_geo_swe_glc_slo_krd_sod_tig_lit_fin_bam_jav_ukr_ind_jpn_knd_kor_ctl_cze_igb_urd_mly_svk_chh_bat_cnt_alb_ewe_bos_gam_spa_pan_ben_afr_qcu_arw_ita_prs_swt_mlt_bul_owc_hin_mao_guj_fbf_mol_dyu_sun_tha_amh_tml_swa_akn_aze_dut_nor_azi_xho_vie_aeg_yor_cic_zul	-0.591408341049884	-1.41274631826381	0.16106825267753
132	heb_bul_swa_lit_hau_tig_mlt_glc_tur_azi_ven_mao_cic_scr_fre_bsq_rom_gam_moo_cnt_guj_slo_bem_nor_akn_ukr_hun_bam_igb_est_ita_chh_geo_prs_afr_ctl_por_aeg_sid_urd_fin_fbf_ind_lat_sun_jpn_knd_kor_spa_hin_dyu_dut_tag_pol_wly_jav_mnd_alb_tsn_bos_amh_eng_cze_rus_pan_qcu_mcd_ger_mol_yor_owc_arw_sod_grk_bat_svk_ses_ben_lda_mly_tha_anl_tml_dgb_zul_aze_swe_krd_uzb_swt_vie_amr_ewe_xho_tsw	-0.900635704741035	-2.18183588936515	0.0316420293009038
133	mlt_ctl_igb_ukr_chh_aeg_gam_scr_tur_aze_swa_mly_tsw_alb_nor_bsq_eng_sid_ven_cnt_urd_mol_lda_fre_bem_ger_fin_fbf_moo_hun_hin_anl_geo_prs_lat_bos_dut_amh_sod_pol_est_zul_sun_slo_jav_jpn_knd_kor_bul_swe_bam_rom_tag_svk_heb_bat_mnd_spa_cic_krd_owc_arw_afr_mcd_pan_qcu_lit_grk_rus_ses_hau_por_tig_ita_ind_ben_dyu_glc_xho_mao_tha_amr_tml_akn_tsn_uzb_guj_cze_azi_swt_vie_wly_ewe_dgb_yor	-0.636567714008633	-1.52663974338551	0.130244528522172
134	sid_hin_lda_ger_anl_owc_wly_bos_tur_azi_fbf_jav_igb_lit_eng_bsq_slo_amr_tsn_mnd_guj_mcd_xho_dut_tsw_afr_est_ven_dyu_fin_cze_heb_geo_alb_pan_swe_scr_amh_aeg_mol_hun_swa_bat_urd_sun_jpn_tml_kor_grk_bul_zul_lat_tag_svk_mlt_mly_cnt_por_cic_rus_chh_rom_ita_ben_glc_qcu_nor_ukr_krd_dgb_gam_pol_sod_ctl_ind_arw_ses_prs_akn_mao_tha_hau_knd_bam_bem_uzb_fre_spa_aze_swt_vie_tig_ewe_yor_moo	-0.133485635519615	-0.314687576117849	0.753703804536017
135	sid_spa_igb_swe_tig_owc_amr_eng_azi_aze_lda_jav_xho_alb_nor_bsq_arw_hau_ven_cnt_ger_glc_moo_lit_cic_mol_fin_bam_tsn_est_ctl_wly_geo_hin_pan_dut_bul_chh_amh_ukr_hun_yor_bat_scr_mao_jpn_tml_kor_afr_mcd_ewe_ben_ind_por_gam_tag_mnd_rom_swa_fre_sod_svk_urd_slo_cze_qcu_guj_rus_pol_tsw_anl_ita_aeg_grk_sun_krd_swt_bos_dgb_mly_tha_mlt_knd_zul_dyu_tur_prs_lat_uzb_ses_vie_heb_fbf_bem_akn	-0.531702233013196	-1.26673129036454	0.20841468673768
136	owc_rom_bem_bul_chh_amh_sod_swe_aze_uzb_ses_bat_dgb_spa_dut_bsq_alb_aeg_tsn_mnd_ben_eng_xho_slo_ven_afr_est_cic_yor_hun_lat_wly_geo_grk_pan_ita_prs_amr_anl_rus_fin_swa_mao_krd_tag_jpn_tml_kor_urd_mol_moo_guj_jav_hin_tig_ind_cnt_fre_ewe_bos_gam_lit_svk_cze_scr_qcu_ukr_pol_por_bam_sid_nor_mlt_ctl_sun_mcd_akn_arw_dyu_mly_tha_heb_knd_igb_lda_azi_glc_ger_tur_zul_vie_hau_tsw_swt_fbf	-0.698168325334825	-1.67297488242577	0.0976930439489211
137	aeg_ben_akn_lit_sid_wly_amh_swe_uzb_azi_swt_mly_xho_scr_mcd_bsq_guj_tig_tsw_cnt_lat_bos_bam_krd_lda_ger_fin_dyu_fbf_hun_bul_sod_geo_prs_glc_grk_mol_heb_chh_slo_est_dgb_sun_cze_ind_jpn_tml_kor_nor_urd_ses_svk_bat_hin_amr_tag_mnd_por_moo_rus_owc_spa_afr_dut_alb_qcu_ctl_pol_rom_bem_hau_ita_anl_eng_mao_fre_zul_ukr_ven_jav_tha_gam_knd_yor_swa_tur_pan_arw_aze_tsn_vie_mlt_cic_ewe_igb	0.26422175049367	0.62196566260206	0.535486281936377
138	anl_mol_lda_slo_wly_chh_hau_lat_aze_azi_yor_mly_swt_dut_rom_bsq_spa_owc_moo_cnt_guj_lit_tsn_afr_zul_krd_est_dgb_ewe_hun_ukr_sid_geo_bul_arw_mcd_ita_gam_amh_prs_fin_ven_bat_hin_ind_jpn_knd_kor_bos_pol_cic_swe_sun_por_heb_jav_mnd_scr_igb_urd_aeg_alb_pan_cze_nor_qcu_ctl_fre_svk_xho_sod_glc_mlt_rus_mao_eng_ses_ben_bam_tag_tha_amr_tml_swa_bem_uzb_grk_ger_tur_dyu_vie_tig_fbf_tsw_akn	0.385129954486157	0.908105563371499	0.366169653849479
139	heb_ita_moo_swe_hau_mlt_amr_eng_azi_aze_lda_mly_tsn_rus_dut_bsq_ger_anl_ses_cnt_alb_hin_akn_lit_swa_krd_est_bem_cic_fin_prs_aeg_geo_glc_cze_urd_fre_wly_gam_lat_hun_tsw_sun_ctl_mao_jpn_tml_kor_scr_bul_fbf_grk_jav_svk_tig_tag_mnd_ukr_dgb_pan_amh_guj_bos_arw_rom_qcu_slo_mol_por_dyu_sod_nor_owc_spa_ind_pol_igb_afr_ven_bat_tha_sid_knd_xho_yor_tur_ben_mcd_uzb_zul_vie_chh_bam_ewe_swt	-0.651060086122597	-1.55785424906648	0.122664454788336
140	tig_arw_dgb_eng_anl_amh_aeg_krd_tur_uzb_fbf_sun_igb_dut_hin_bsq_pan_heb_ven_cnt_spa_bos_yor_fre_tsw_pol_est_tsn_bam_hun_grk_wly_geo_urd_mol_mcd_rom_mlt_sid_prs_fin_dyu_mly_glc_mao_jpn_knd_kor_swe_ger_cic_nor_ind_por_owc_tag_mnd_ukr_swa_cze_hau_ctl_svk_ben_bul_qcu_lat_afr_scr_swt_gam_lit_sod_slo_jav_guj_ewe_ita_zul_bat_tha_amr_tml_ses_bem_azi_alb_rus_aze_xho_vie_chh_moo_akn_lda	-0.209667592909664	-0.494646290002637	0.622016338847597
141	owc_pol_bem_arw_amr_amh_sid_nor_azi_tur_dgb_ind_swa_pan_ben_bsq_rom_tig_ven_mnd_ukr_bos_fbf_cze_cic_rus_fin_moo_ses_est_ctl_sod_geo_lit_por_ita_prs_anl_heb_fre_hun_yor_mao_bul_sun_jpn_knd_kor_ger_afr_akn_mol_tag_guj_chh_mly_cnt_eng_tsn_spa_wly_slo_mcd_scr_swe_qcu_glc_svk_grk_bam_gam_lat_hau_alb_bat_krd_swt_urd_tsw_jav_tha_aeg_tml_igb_ewe_aze_hin_dut_uzb_lda_vie_mlt_dyu_zul_xho	-0.248386045087149	-0.586977777358642	0.558640909681795
142	heb_scr_ses_prs_sod_hau_owc_alb_azi_aze_cic_bat_dgb_svk_ctl_bsq_arw_sid_moo_cnt_urd_fre_lda_swe_tsn_lat_est_yor_bam_fin_slo_anl_geo_glc_cze_grk_pol_chh_aeg_mcd_hun_ven_tag_afr_jav_jpn_tml_kor_krd_ita_swt_nor_mao_rus_amh_ind_mnd_bos_dyu_mol_mlt_bul_guj_dut_por_qcu_ben_ger_eng_xho_gam_lit_tig_rom_mly_spa_bem_hin_akn_sun_tha_wly_knd_igb_tsw_uzb_ukr_pan_tur_swa_vie_amr_ewe_zul_fbf	-0.697141883867189	-1.67250404986047	0.0977860631717707
143	amr_por_yor_guj_anl_owc_amh_bul_azi_tur_bem_tag_tsn_pol_afr_bsq_slo_wly_xho_mnd_glc_alb_dyu_prs_dgb_ita_fin_akn_bam_est_eng_hau_geo_lat_krd_svk_urd_mlt_chh_dut_hun_fbf_ind_swe_jav_jpn_knd_kor_scr_nor_zul_cze_bat_ukr_heb_mao_cnt_pan_igb_hin_sod_grk_bos_spa_mcd_qcu_lit_fre_ctl_moo_aeg_rom_sid_ger_mly_mol_ses_rus_swt_sun_tha_gam_tml_tsw_ven_uzb_arw_ben_aze_swa_vie_tig_ewe_lda_cic	0.451145896777925	1.06430354309525	0.289946798328716
144	wly_guj_swa_prs_aeg_chh_heb_dut_tur_aze_moo_bat_yor_svk_hin_bsq_scr_sod_xho_cnt_arw_ukr_akn_slo_tsw_pol_hun_tsn_ewe_est_lit_gam_geo_por_glc_lat_fre_tig_amr_ctl_fin_lda_tag_rom_mao_jpn_knd_kor_krd_mol_dyu_afr_jav_alb_owc_sun_mnd_nor_igb_bos_hau_swe_spa_rus_eng_qcu_urd_pan_bul_swt_amh_cze_mlt_grk_mly_ben_zul_mcd_bam_ind_tha_sid_tml_bem_ses_uzb_ita_ger_azi_dgb_vie_anl_ven_fbf_cic	-0.183227722784091	-0.432366490748703	0.666475979396346
145	aeg_urd_igb_ukr_anl_sid_amh_ben_uzb_azi_yor_jav_dgb_cze_ger_bsq_hin_owc_ses_mnd_arw_guj_fbf_afr_xho_pol_fin_bem_dyu_est_spa_gam_geo_pan_svk_rom_krd_chh_mlt_nor_hun_ven_ind_bul_mly_jpn_tml_kor_ctl_mol_lda_eng_bat_por_heb_mao_cnt_prs_cic_lit_amr_glc_fre_alb_slo_qcu_lat_bos_scr_tsn_tig_swe_hau_dut_tag_rus_tsw_mcd_bam_sun_tha_sod_knd_ewe_akn_tur_grk_ita_aze_swa_vie_wly_zul_moo_swt	0.772995146928006	1.84122687360056	0.068776240167204
146	mlt_pan_bam_swe_chh_amr_amh_ben_tur_azi_akn_mly_yor_ukr_grk_bsq_ita_tig_swt_cnt_rus_guj_ewe_hin_ven_cze_hun_bem_zul_est_alb_sod_geo_urd_lit_mol_nor_aeg_wly_glc_fin_cic_sun_scr_tag_jpn_knd_kor_mcd_ctl_tsw_rom_ind_arw_anl_jav_mnd_ger_ses_fre_gam_por_dut_spa_slo_qcu_pol_lat_bul_igb_heb_krd_owc_afr_bat_eng_lda_svk_swa_mao_tha_hau_tml_dyu_tsn_uzb_prs_bos_aze_moo_vie_sid_xho_dgb_fbf	-0.274155167324623	-0.648761885716378	0.518091131749177
147	tig_nor_akn_swe_sid_amr_aeg_mol_uzb_aze_dgb_ind_ewe_mcd_ukr_bsq_lit_mlt_swt_cnt_eng_pol_tsw_ger_lda_spa_fin_bam_ven_est_slo_gam_geo_rom_afr_alb_dut_hau_anl_grk_hun_ses_tag_urd_sun_jpn_tml_kor_ita_prs_bem_ben_jav_svk_sod_mly_mnd_glc_moo_scr_owc_hin_cze_arw_krd_qcu_rus_pan_bos_yor_heb_por_amh_guj_mao_fre_fbf_ctl_dyu_bat_tha_wly_knd_xho_zul_tur_bul_lat_azi_swa_vie_chh_cic_tsn_igb	-0.771178752000778	-1.85726223613986	0.0664386504690419
148	sid_mcd_cic_krd_anl_mlt_tig_swe_uzb_tur_yor_bat_dgb_spa_grk_bsq_ita_aeg_xho_mnd_afr_fre_swa_nor_ses_ctl_est_moo_fbf_hun_pan_amr_geo_urd_pol_lit_guj_wly_heb_mol_fin_dyu_tag_bos_jav_jpn_tml_kor_rom_lat_ven_por_mao_scr_amh_mly_cnt_cze_tsw_slo_hau_arw_dut_svk_ukr_qcu_hin_bul_rus_ewe_sod_alb_owc_prs_ind_eng_akn_glc_igb_sun_tha_gam_knd_swt_tsn_azi_ben_ger_aze_zul_vie_chh_bam_lda_bem	-0.511169595192445	-1.21679187701258	0.226762368190691
149	hau_lit_bem_glc_wly_anl_mlt_urd_azi_uzb_xho_jav_zul_krd_rus_bsq_ita_amh_moo_mnd_alb_guj_yor_afr_fbf_arw_hun_ven_tsw_est_rom_sod_geo_prs_dut_mcd_hin_amr_chh_ger_fin_lda_mao_por_ind_jpn_tml_kor_pol_ukr_cic_grk_sun_ben_heb_mly_cnt_pan_ewe_nor_owc_scr_bul_eng_lat_qcu_ctl_slo_cze_igb_aeg_spa_tig_fre_tag_svk_dgb_mol_swt_bat_tha_sid_knd_tsn_akn_tur_swe_bos_aze_ses_vie_gam_bam_dyu_swa	-0.148647290931595	-0.350427660464307	0.726810237332911
150	sod_grk_ses_arw_amr_chh_wly_urd_tur_uzb_moo_ind_igb_svk_fre_bsq_ben_aeg_tsn_cnt_mol_krd_zul_por_ewe_lit_hun_dgb_swt_fin_bos_heb_geo_pan_nor_afr_glc_hau_gam_alb_est_bam_sun_rom_tag_jpn_tml_kor_ger_prs_cic_cze_mao_dut_sid_bat_mnd_swe_xho_bul_anl_spa_guj_rus_pol_qcu_eng_mcd_hin_fbf_mlt_ukr_tig_ctl_mly_ita_lda_lat_yor_jav_tha_amh_knd_bem_tsw_aze_scr_slo_azi_swa_vie_owc_dyu_akn_ven	0.087273127569285	0.205848245187288	0.837359395896095
151	tig_ukr_zul_urd_aeg_hau_amh_cze_uzb_aze_swa_ind_moo_arw_slo_bsq_bos_sid_fbf_cnt_rus_ben_bem_mcd_igb_ita_est_ses_dyu_hun_swe_owc_geo_ger_rom_pan_pol_heb_amr_lat_fin_tsn_mly_nor_tag_jpn_tml_kor_lit_grk_dgb_glc_sun_spa_wly_mao_mnd_eng_ven_krd_sod_ctl_scr_bul_afr_qcu_mol_dut_guj_akn_chh_fre_anl_alb_jav_por_swt_prs_yor_bat_tha_gam_knd_lda_tsw_tur_hin_svk_azi_xho_vie_mlt_cic_ewe_bam	-0.0428314683902693	-0.100842315302723	0.919892720309426
152	heb_bos_akn_slo_sod_amh_anl_arw_azi_tur_moo_jav_bam_lit_swe_bsq_urd_tig_ses_cnt_dut_cze_bem_prs_dyu_rus_est_lda_ewe_hun_hin_owc_geo_spa_fre_ukr_bul_hau_aeg_pol_fin_fbf_mao_glc_ind_jpn_tml_kor_ben_nor_cic_pan_tag_lat_mlt_bat_mnd_mol_yor_alb_chh_eng_ita_scr_rom_qcu_por_krd_mcd_dgb_amr_afr_sid_ctl_sun_guj_zul_grk_tsn_mly_tha_wly_knd_igb_tsw_aze_ger_svk_uzb_swt_vie_gam_swa_ven_xho	-0.779510475056136	-1.87743955320688	0.0635921010791307
153	anl_prs_moo_ger_amr_aeg_chh_lat_azi_tur_tsw_mly_yor_mol_nor_bsq_bul_amh_akn_mnd_urd_ben_swa_hin_bem_ukr_est_dyu_xho_fin_mcd_mlt_geo_rom_eng_krd_lit_tig_gam_bos_hun_bam_jav_glc_sun_jpn_knd_kor_ita_rus_ven_spa_tag_por_wly_ind_cnt_afr_zul_cze_sid_dut_scr_swe_guj_qcu_slo_ctl_alb_ewe_heb_arw_hau_fre_bat_svk_fbf_pan_ses_mao_tha_owc_tml_swt_cic_aze_grk_pol_uzb_tsn_vie_sod_lda_dgb_igb	0.0461639210407491	0.108680725572482	0.913689876628151
154	hau_mol_ewe_urd_gam_amh_aeg_ctl_tur_uzb_tsn_sun_bam_hin_por_bsq_cze_owc_dyu_mnd_lat_ger_fbf_swe_akn_rom_hun_igb_moo_fin_fre_tig_geo_slo_rus_glc_guj_anl_wly_prs_est_tsw_mao_scr_ind_jpn_tml_kor_grk_bul_swt_lit_bat_ben_heb_tag_cnt_spa_yor_mcd_sod_alb_afr_ita_arw_qcu_dut_svk_eng_cic_amr_nor_mlt_ukr_mly_pan_dgb_krd_xho_jav_tha_chh_knd_lda_zul_aze_bos_pol_azi_ses_vie_sid_swa_ven_bem	-0.0196237802800803	-0.0462226972127095	0.963231863211843
155	anl_rus_xho_lat_gam_chh_sod_ukr_tur_uzb_swa_tag_swt_rom_grk_bsq_cze_amr_dgb_mnd_ctl_pan_tsw_ita_lda_lit_est_yor_moo_fin_fre_mlt_geo_por_ben_prs_spa_amh_owc_bul_hun_ven_mly_nor_jav_jpn_tml_kor_guj_hin_zul_dut_sun_arw_aeg_ind_cnt_eng_igb_swe_hau_svk_slo_mol_scr_qcu_urd_ger_afr_akn_wly_bos_heb_mcd_bat_pol_tsn_alb_bem_mao_tha_sid_knd_ses_dyu_aze_krd_glc_azi_ewe_vie_tig_fbf_bam_cic	-0.774724981523829	-1.8641148790382	0.0654601686693102
156	tig_fre_moo_swe_hau_owc_sid_scr_azi_tur_tsn_mao_ses_slo_mcd_bsq_bos_amr_swa_mnd_lat_rus_bem_prs_swt_ger_hun_bam_lda_est_lit_mlt_geo_por_ita_spa_ukr_heb_sod_arw_fin_xho_ind_mol_jav_jpn_tml_kor_afr_nor_igb_pan_tag_dut_gam_bat_cnt_alb_ven_eng_wly_svk_grk_cze_hin_qcu_ctl_rom_ben_cic_anl_pol_amh_glc_mly_bul_fbf_urd_tsw_sun_tha_chh_knd_zul_yor_uzb_krd_guj_aze_dgb_vie_aeg_dyu_ewe_akn	-0.257177767562363	-0.60946979797836	0.543699225228729
157	chh_pan_ses_ben_sid_amr_owc_ger_aze_tur_tsn_bat_igb_ukr_rom_bsq_krd_tig_fbf_mnd_mol_mcd_bam_slo_bem_hin_hun_xho_dgb_fin_rus_heb_geo_pol_eng_por_grk_gam_anl_guj_est_dyu_sun_spa_mao_jpn_tml_kor_arw_lat_ewe_glc_ind_swe_mlt_tag_cnt_cze_lda_afr_amh_scr_svk_urd_prs_qcu_bul_alb_fre_tsw_wly_ctl_aeg_lit_jav_bos_swa_nor_zul_mly_tha_sod_knd_cic_yor_azi_ita_dut_uzb_akn_vie_hau_moo_ven_swt	-0.545646241085021	-1.30222629773411	0.196054947791117
158	owc_cze_lda_ita_aeg_chh_wly_rom_azi_uzb_zul_bat_bam_glc_guj_bsq_por_amr_moo_cnt_ben_swe_ven_pol_fbf_lit_est_ewe_akn_fin_slo_gam_geo_hin_urd_dut_nor_hau_mlt_afr_hun_tsw_mly_arw_jav_jpn_knd_kor_krd_svk_dyu_alb_tag_pan_sid_mao_mnd_ukr_xho_bos_tig_mcd_ctl_scr_grk_qcu_eng_bul_ger_dgb_anl_lat_sod_fre_ind_prs_swa_rus_cic_sun_tha_amh_tml_tsn_swt_tur_mol_spa_aze_ses_vie_heb_bem_yor_igb	0.330319606527822	0.778313498167789	0.438359949856997
159	mlt_eng_fbf_pan_aeg_anl_amr_ita_uzb_azi_lda_mly_bam_alb_mcd_bsq_rus_hau_igb_cnt_krd_grk_swa_hin_bem_ger_est_tsw_ses_hun_fre_chh_geo_ukr_guj_mol_bul_tig_wly_pol_fin_yor_ind_bos_tag_jpn_knd_kor_lit_svk_cic_swe_jav_urd_sid_sun_mnd_dut_dgb_scr_gam_slo_rom_nor_prs_qcu_spa_cze_ctl_dyu_owc_por_amh_afr_mao_lat_ven_glc_zul_bat_tha_heb_tml_moo_tsn_tur_ben_arw_aze_swt_vie_sod_xho_ewe_akn	-0.837911856389808	-2.02366047340472	0.0458747233968991
160	amh_ger_yor_grk_owc_sid_heb_swe_aze_azi_tsn_sun_swt_guj_pan_bsq_svk_sod_igb_cnt_spa_fre_ses_ita_xho_krd_fin_tsw_akn_est_glc_amr_geo_mol_slo_ukr_ben_tig_mlt_bul_hun_ewe_tag_prs_mao_jpn_tml_kor_urd_afr_lda_mcd_bat_arw_hau_mly_mnd_lat_dyu_bos_chh_dut_scr_cze_eng_qcu_hin_rom_ctl_swa_aeg_alb_anl_por_ind_rus_bam_lit_zul_jav_tha_wly_knd_bem_cic_uzb_nor_pol_tur_ven_vie_gam_dgb_fbf_moo	0.352574358012084	0.829945430473567	0.408695020408181
161	aeg_ctl_tsw_afr_amr_anl_hau_bul_tur_aze_dgb_ind_yor_pol_urd_bsq_alb_owc_dyu_mnd_rus_scr_ewe_ukr_akn_eng_fin_xho_bam_est_grk_sid_geo_glc_pan_mol_cze_sod_mlt_bos_hun_tsn_bat_fre_mao_jpn_knd_kor_krd_ger_ven_lat_jav_ita_heb_mly_cnt_svk_lda_ben_wly_prs_por_lit_rom_qcu_nor_mcd_dut_bem_amh_swe_chh_spa_tag_arw_swt_hin_cic_sun_tha_gam_tml_igb_swa_uzb_slo_guj_azi_zul_vie_tig_ses_fbf_moo	-0.424631668487288	-1.00856352297298	0.315800922988815
162	sod_nor_ewe_mcd_chh_owc_heb_pan_tur_uzb_bem_mao_swa_swe_por_bsq_ita_anl_cic_mnd_pol_svk_swt_rus_moo_slo_fin_bam_ses_hun_mol_mlt_geo_prs_arw_lit_ben_gam_amr_urd_est_ven_bat_hin_mly_jpn_knd_kor_lat_scr_tsw_dut_ind_ctl_amh_tag_cnt_guj_fbf_eng_sid_grk_cze_krd_bos_qcu_alb_afr_bul_xho_tig_ukr_hau_fre_jav_spa_lda_ger_yor_sun_tha_aeg_tml_akn_dyu_azi_glc_rom_aze_tsn_vie_wly_zul_igb_dgb	-0.881018558810827	-2.13128837043357	0.0357024913467646
163	anl_ita_fbf_swe_sid_amr_wly_pol_azi_uzb_bem_ind_zul_lit_slo_bsq_arw_hau_tsw_cnt_cze_bul_swt_ben_tsn_bos_est_dyu_swa_fin_rom_sod_geo_afr_ger_por_nor_chh_amh_urd_hun_yor_jav_pan_sun_jpn_tml_kor_guj_dut_bam_lat_mly_prs_heb_tag_mnd_rus_xho_alb_tig_mcd_ctl_ukr_krd_qcu_fre_svk_scr_cic_owc_spa_mlt_eng_mao_glc_lda_hin_akn_bat_tha_gam_knd_ses_ewe_aze_mol_grk_tur_dgb_vie_aeg_igb_ven_moo	-0.393376671867329	-0.933851184982774	0.352798982236724
164	gam_krd_ses_dut_sod_aeg_owc_ben_tur_azi_swa_ind_ven_slo_mcd_bsq_swe_wly_igb_mnd_guj_fre_tsn_ctl_fbf_bos_fin_bem_xho_est_pan_chh_geo_spa_urd_rom_ita_sid_heb_eng_hun_zul_jav_scr_sun_jpn_tml_kor_lit_ger_tsw_lat_bat_ukr_amr_mao_cnt_mol_lda_arw_mlt_cze_nor_alb_svk_qcu_glc_prs_bul_dyu_amh_grk_hau_pol_mly_por_yor_rus_akn_tag_tha_anl_knd_moo_cic_uzb_hin_afr_aze_dgb_vie_tig_swt_bam_ewe	-0.326668454020586	-0.772317330008554	0.441884769807454
165	anl_nor_cic_krd_amr_amh_sid_guj_tur_uzb_bam_mly_tsn_dut_pan_bsq_fre_chh_dyu_mnd_por_swe_swa_arw_bem_hin_fin_dgb_yor_est_lit_mlt_geo_lat_slo_bul_urd_gam_heb_prs_hun_moo_bat_pol_mao_jpn_knd_kor_svk_ita_ewe_glc_tag_cze_owc_jav_cnt_eng_ven_mcd_hau_scr_spa_bos_ukr_qcu_rus_alb_mol_lda_aeg_ctl_sod_rom_ind_ger_fbf_ben_zul_sun_tha_tig_tml_igb_ses_aze_grk_afr_azi_xho_vie_wly_swt_tsw_akn	0.480659300183993	1.13454111865932	0.259483463422112
166	aeg_arw_swa_guj_mlt_heb_amh_svk_uzb_azi_bam_jav_ses_prs_scr_bsq_lit_sod_tsw_cnt_pol_mol_bem_rom_lda_ukr_est_tsn_dgb_hun_swe_gam_geo_ben_dut_lat_bul_chh_sid_bos_fin_dyu_mao_rus_tag_jpn_tml_kor_eng_mcd_ewe_por_bat_krd_tig_ind_mnd_urd_fbf_afr_wly_hin_ger_pan_glc_qcu_grk_spa_slo_zul_amr_ita_anl_fre_sun_nor_ven_alb_xho_mly_tha_hau_knd_yor_cic_aze_ctl_cze_tur_akn_vie_owc_igb_moo_swt	-0.781159986205795	-1.88150660377472	0.0630309089066572
167	heb_afr_moo_mol_wly_sid_mlt_ger_tur_uzb_bam_mao_zul_arw_pol_bsq_ita_aeg_ses_mnd_mcd_krd_akn_urd_swa_alb_est_dgb_lda_hun_lit_amr_geo_grk_hin_dut_rus_chh_tig_ukr_fin_ewe_bat_eng_jav_jpn_tml_kor_guj_glc_yor_por_mly_svk_sod_sun_cnt_rom_cic_ctl_anl_spa_scr_pan_prs_qcu_swe_cze_bos_ven_amh_bul_gam_slo_ind_lat_tsn_fre_xho_tag_tha_owc_knd_swt_bem_azi_ben_nor_aze_igb_vie_hau_fbf_tsw_dyu	-0.575743555202066	-1.37612819749275	0.172086662737944
168	owc_guj_xho_spa_mlt_amh_heb_mcd_aze_azi_bem_bat_dgb_krd_ukr_bsq_eng_amr_swa_mnd_swe_pan_ewe_ben_tsn_urd_est_igb_zul_fin_slo_chh_geo_arw_prs_pol_dut_tig_anl_afr_hun_fbf_tag_cze_mly_jpn_tml_kor_alb_fre_moo_glc_sun_grk_aeg_mao_cnt_ctl_dyu_lat_hau_rom_scr_por_ger_qcu_bos_bul_ita_ses_gam_mol_sod_lit_jav_svk_yor_nor_lda_ind_tha_sid_knd_tsw_swt_uzb_hin_rus_tur_bam_vie_wly_ven_akn_cic	0.0052910629687919	0.0124557450522221	0.990088691695859
169	amr_eng_bem_hin_wly_hau_mlt_bos_uzb_aze_swt_tag_igb_prs_spa_bsq_ben_heb_yor_cnt_dut_krd_xho_arw_bam_afr_hun_dyu_ses_est_rom_aeg_geo_lit_lat_pan_ctl_amh_tig_ita_fin_cic_ind_svk_jav_jpn_knd_kor_rus_mol_fbf_ger_bat_alb_gam_mao_mnd_mcd_ewe_guj_anl_pol_por_slo_grk_qcu_glc_ukr_fre_tsn_chh_urd_sod_cze_mly_bul_akn_nor_swa_sun_tha_sid_tml_ven_zul_tur_swe_scr_azi_lda_vie_owc_tsw_dgb_moo	-0.593299231495143	-1.41563128382057	0.160223717796232
170	amh_eng_akn_arw_tig_hau_anl_swe_tur_azi_bam_ind_zul_por_ger_bsq_spa_chh_tsw_cnt_cze_hin_dyu_lat_tsn_ctl_est_swa_dgb_fin_lit_amr_geo_ita_dut_pan_bos_wly_sod_prs_hun_ses_mao_glc_sun_jpn_tml_kor_urd_nor_cic_slo_mly_ukr_mlt_tag_mnd_svk_igb_alb_gam_fre_krd_scr_rus_qcu_rom_bul_ben_yor_heb_mol_owc_guj_bat_pol_ven_mcd_lda_jav_tha_aeg_knd_swt_xho_aze_afr_grk_uzb_fbf_vie_sid_moo_bem_ewe	-0.623885233933861	-1.49242771267904	0.138971733141131
171	tig_slo_igb_pan_sod_aeg_wly_ctl_azi_uzb_swt_tag_ven_urd_ger_bsq_krd_amr_dyu_mnd_guj_rom_lda_swe_zul_svk_est_swa_ewe_fin_ukr_anl_geo_eng_ben_bos_dut_mlt_hau_lat_hun_dgb_mao_glc_ind_jpn_tml_kor_arw_fre_moo_mol_mly_rus_amh_bat_cnt_mcd_fbf_alb_heb_cze_lit_afr_ita_qcu_spa_grk_pol_ses_owc_por_chh_bul_jav_hin_xho_nor_tsn_sun_tha_gam_knd_tsw_bem_aze_scr_prs_tur_bam_vie_sid_yor_akn_cic	-0.646454321531277	-1.55001512459875	0.124534357282934
172	anl_glc_tsw_hin_amr_mlt_heb_afr_tur_azi_xho_sun_ewe_arw_ukr_bsq_ita_owc_fbf_mnd_scr_bos_bem_krd_yor_eng_est_dgb_swa_hun_guj_tig_geo_dut_cze_slo_svk_sod_aeg_prs_fin_bam_mly_ben_ind_jpn_tml_kor_bul_lat_lda_pol_mao_nor_amh_bat_cnt_urd_ven_pan_wly_por_rom_mcd_lit_qcu_grk_fre_mol_tsn_sid_rus_hau_ger_jav_swe_cic_spa_dyu_tag_tha_chh_knd_moo_ses_uzb_alb_ctl_aze_akn_vie_gam_igb_swt_zul	0.0287894941643793	0.0677029745074171	0.946167427044797
173	heb_svk_swa_pan_owc_tig_hau_eng_aze_uzb_swt_mao_dyu_cze_slo_bsq_scr_chh_bem_cnt_urd_pol_xho_rom_moo_fre_est_cic_dgb_fin_grk_gam_geo_glc_arw_mol_ukr_sod_wly_lit_hun_ven_jav_ben_ind_jpn_knd_kor_prs_mcd_tsw_afr_sun_ger_aeg_mly_mnd_bos_akn_swe_amr_ita_por_ctl_hin_qcu_lat_guj_bul_igb_mlt_spa_anl_rus_bat_nor_bam_krd_tsn_tag_tha_amh_tml_lda_ewe_tur_alb_dut_azi_ses_vie_sid_zul_yor_fbf	0.389623706024601	0.918136176118708	0.360922626425233
174	gam_bul_ses_hin_sod_tig_wly_scr_azi_tur_tsw_sun_dyu_lat_nor_bsq_ger_amh_moo_mnd_por_arw_bam_spa_cic_urd_est_ven_bem_fin_eng_owc_geo_pan_rom_ctl_cze_anl_amr_ukr_hun_lda_mao_rus_bat_jpn_tml_kor_swe_dut_dgb_fre_mly_bos_sid_jav_cnt_slo_swt_alb_chh_guj_pol_afr_krd_qcu_mol_ben_ita_xho_aeg_mcd_heb_svk_tag_lit_igb_grk_yor_ind_tha_hau_knd_akn_tsn_aze_prs_glc_uzb_zul_vie_mlt_swa_ewe_fbf	0.00923951911487069	0.021772142550481	0.982676361365775
175	gam_nor_ses_rom_chh_mlt_sid_dut_azi_tur_bem_mao_moo_bos_mcd_bsq_rus_tig_tsw_mnd_eng_ben_akn_hin_lda_ukr_fin_igb_ven_hun_afr_hau_geo_fre_ctl_pan_alb_sod_anl_krd_est_dyu_tag_scr_mly_jpn_knd_kor_cze_ger_zul_guj_jav_grk_aeg_sun_cnt_arw_dgb_lat_amh_por_swe_slo_lit_qcu_mol_svk_ita_swa_owc_glc_amr_prs_bat_spa_swt_pol_fbf_ind_tha_wly_tml_cic_xho_aze_urd_bul_uzb_bam_vie_heb_yor_ewe_tsn	-0.393219742300452	-0.932479807353289	0.353503179505672
176	amr_bul_tsn_svk_hau_amh_gam_ger_tur_aze_tsw_mly_yor_mol_grk_bsq_alb_chh_ven_mnd_lat_eng_bem_krd_ewe_prs_fin_xho_lda_est_rom_sod_geo_cze_bos_ukr_fre_sid_anl_guj_hun_bam_tag_arw_jav_jpn_tml_kor_spa_urd_dyu_swe_ind_nor_aeg_sun_cnt_hin_moo_scr_tig_ben_rus_ctl_por_qcu_slo_dut_ita_akn_heb_glc_owc_mcd_mao_pan_cic_lit_fbf_bat_tha_mlt_knd_ses_igb_azi_pol_afr_uzb_swt_vie_wly_swa_dgb_zul	0.486056008903154	1.14629519142654	0.254613888990537
177	aeg_prs_fbf_urd_gam_tig_heb_ukr_uzb_azi_bem_bat_ven_ita_fre_bsq_spa_sod_zul_mnd_grk_ger_bam_por_swa_scr_est_dgb_cic_fin_mcd_owc_geo_guj_rom_afr_lat_mlt_hau_svk_hun_ses_tag_pan_jav_jpn_knd_kor_nor_ben_swt_swe_mly_slo_amr_mao_cnt_lit_xho_glc_amh_hin_mol_eng_rus_qcu_dut_cze_krd_akn_wly_arw_anl_bos_ind_pol_tsn_alb_ewe_sun_tha_chh_tml_tsw_moo_aze_ctl_bul_tur_yor_vie_sid_lda_dyu_igb	-0.790416511229285	-1.90729513854415	0.0595684924438542
178	sod_svk_moo_grk_tig_hau_mlt_alb_tur_uzb_lda_bat_yor_eng_pol_bsq_cze_anl_igb_mnd_arw_pan_dgb_fre_bam_ctl_hun_cic_zul_fin_rus_wly_geo_prs_krd_ukr_bos_amr_chh_dut_est_swa_sun_afr_jav_jpn_tml_kor_slo_urd_tsw_mol_ind_nor_aeg_mly_cnt_hin_bem_rom_sid_ita_bul_guj_scr_qcu_swe_mcd_lit_tsn_gam_por_owc_spa_mao_glc_akn_ger_ses_tag_tha_heb_knd_dyu_ewe_aze_ben_lat_azi_xho_vie_amh_ven_swt_fbf	-0.977561532854071	-2.38226256634696	0.0192422800125877
179	aeg_grk_cic_lit_sid_amr_wly_afr_uzb_tur_ses_mly_bam_ita_lat_bsq_nor_mlt_ewe_cnt_pol_alb_bem_rus_dgb_guj_fin_tsw_swt_est_bos_gam_geo_dut_prs_por_ukr_heb_hau_glc_hun_igb_jav_scr_tag_jpn_knd_kor_rom_pan_xho_bul_bat_svk_sod_ind_mnd_hin_yor_mcd_tig_eng_ger_arw_urd_qcu_krd_slo_swe_ven_amh_cze_owc_mol_mao_spa_fbf_ctl_dyu_sun_tha_anl_tml_lda_akn_aze_ben_fre_azi_moo_vie_chh_zul_swa_tsn	-0.439895298868209	-1.04381914304835	0.299274773820658
180	aeg_svk_tsn_arw_anl_chh_wly_lit_tur_aze_cic_mly_tsw_prs_por_bsq_afr_gam_ven_mnd_scr_guj_yor_ita_bam_mcd_hun_xho_fbf_est_nor_heb_geo_grk_bul_ben_dut_amr_mlt_ctl_fin_akn_bat_eng_mao_jpn_tml_kor_lat_ukr_lda_pan_ind_glc_sid_tag_cnt_cze_dgb_krd_hau_pol_rom_swe_fre_qcu_bos_urd_mol_moo_tig_hin_amh_rus_jav_ger_igb_slo_dyu_sun_tha_sod_knd_zul_swa_azi_alb_spa_uzb_ewe_vie_owc_bem_ses_swt	-0.430183150357929	-1.02128687993609	0.309767904013589
181	gam_pol_dgb_krd_hau_sid_heb_eng_tur_aze_tsn_bat_moo_rus_lit_bsq_alb_tig_ses_mnd_spa_pan_cic_svk_akn_ben_hun_swt_dyu_est_fre_amr_geo_bos_bul_urd_prs_amh_sod_nor_fin_ven_sun_mol_mao_jpn_tml_kor_ctl_ukr_igb_glc_tag_grk_mlt_jav_cnt_slo_zul_ita_wly_afr_por_arw_rom_qcu_dut_hin_scr_bam_owc_guj_anl_lat_ind_mcd_lda_ger_ewe_mly_tha_chh_knd_yor_bem_azi_cze_swe_uzb_xho_vie_aeg_swa_fbf_tsw	-0.626513068583598	-1.5002370499311	0.136940369713418
182	owc_grk_fbf_ger_wly_tig_mlt_rom_azi_tur_lda_bat_ses_cze_svk_bsq_urd_aeg_dyu_cnt_mol_mcd_ven_ita_ewe_por_est_bam_xho_fin_eng_chh_geo_dut_guj_hin_bos_amr_anl_bul_hun_moo_ind_glc_mly_jpn_knd_kor_alb_swe_yor_lat_jav_arw_heb_tag_mnd_scr_cic_lit_amh_rus_prs_krd_afr_qcu_pan_spa_ukr_zul_sid_ben_hau_slo_mao_pol_swa_fre_bem_sun_tha_gam_tml_igb_akn_aze_nor_ctl_uzb_dgb_vie_sod_tsn_swt_tsw	-0.421316266569291	-0.999904961295239	0.31995108610096
183	wly_urd_ses_ger_gam_aeg_sid_pan_aze_uzb_swt_jav_tsw_rus_por_bsq_bos_hau_lda_mnd_bul_mol_dgb_hin_moo_nor_est_bam_xho_hun_ctl_amh_geo_ben_arw_fre_eng_mlt_sod_ita_fin_ewe_mly_krd_ind_jpn_tml_kor_afr_spa_yor_guj_tag_alb_chh_bat_cnt_cze_tsn_pol_tig_grk_ukr_svk_mcd_qcu_prs_rom_lit_swa_owc_swe_anl_dut_sun_glc_igb_scr_cic_mao_tha_amr_knd_fbf_dyu_azi_lat_slo_tur_ven_vie_heb_zul_akn_bem	-0.778723260050235	-1.87352554271194	0.0641361308156452
184	sod_glc_ewe_ger_mlt_chh_gam_afr_azi_tur_dyu_mly_fbf_lat_spa_bsq_grk_tig_zul_mnd_cze_rus_akn_bos_swa_svk_est_dgb_tsn_fin_krd_aeg_geo_ukr_swe_scr_ita_amh_owc_mcd_hun_moo_mao_mol_bat_jpn_tml_kor_slo_por_bam_pol_sun_fre_anl_jav_cnt_ctl_ven_ben_amr_alb_urd_rom_arw_qcu_dut_guj_bul_tsw_heb_eng_hau_hin_ind_nor_igb_lit_cic_tag_tha_wly_knd_lda_yor_aze_pan_prs_uzb_ses_vie_sid_xho_bem_swt	0.487404492300046	1.15049529115083	0.252889600743504
185	heb_lat_yor_eng_amh_amr_tig_urd_tur_aze_moo_bat_ewe_ctl_bos_bsq_cze_wly_swt_mnd_ger_lit_bam_nor_cic_mcd_est_akn_tsn_fin_fre_anl_geo_afr_rom_grk_slo_hau_chh_prs_hun_igb_sun_ben_mly_jpn_knd_kor_bul_pol_dyu_svk_ind_arw_aeg_jav_cnt_pan_tsw_dut_sid_spa_ita_krd_mol_qcu_swe_scr_ukr_xho_sod_hin_mlt_glc_mao_por_zul_alb_ses_tag_tha_owc_tml_bem_lda_azi_rus_guj_uzb_fbf_vie_gam_swa_dgb_ven	-0.537518291705547	-1.28149150604837	0.203207018597715
186	wly_prs_ses_scr_heb_sid_chh_nor_uzb_aze_tsn_jav_ven_arw_rom_bsq_bos_gam_bam_cnt_ctl_guj_lda_pol_fbf_ger_hun_cic_swa_est_lat_anl_geo_por_rus_lit_ukr_tig_aeg_slo_fin_swt_ind_svk_mly_jpn_knd_kor_pan_alb_dgb_hin_sun_urd_amh_mao_mnd_dut_yor_eng_owc_glc_mol_afr_fre_qcu_cze_mcd_swe_tsw_amr_ben_sod_ita_tag_krd_zul_grk_akn_bat_tha_mlt_tml_dyu_moo_azi_spa_bul_tur_xho_vie_hau_ewe_bem_igb	-0.170324325904943	-0.402255170057972	0.68841928941156
187	heb_guj_swa_dut_sid_sod_wly_spa_azi_uzb_tsn_jav_ven_bos_cze_bsq_rom_gam_ses_mnd_grk_pan_swt_mcd_bam_glc_est_dgb_dyu_hun_arw_amr_geo_fre_prs_alb_ctl_amh_owc_ukr_fin_cic_mly_bul_mao_jpn_knd_kor_swe_pol_moo_slo_bat_scr_aeg_tag_cnt_lat_igb_ita_chh_krd_por_afr_svk_qcu_nor_ger_lit_ewe_tig_mol_mlt_urd_ind_eng_yor_ben_zul_sun_tha_hau_tml_fbf_bem_aze_hin_rus_tur_xho_vie_anl_tsw_akn_lda	-0.536080110130497	-1.28043643029299	0.203576043030789
188	heb_krd_ven_glc_owc_wly_anl_scr_azi_uzb_dyu_jav_yor_por_ger_bsq_nor_sod_swa_mnd_mol_alb_fbf_ben_ewe_swe_est_ses_lda_fin_ita_hau_geo_fre_hin_slo_ukr_mlt_sid_grk_hun_xho_tag_guj_mly_jpn_knd_kor_spa_lit_bem_ctl_bat_bos_aeg_ind_cnt_lat_dgb_pol_amr_rom_prs_bul_mcd_qcu_arw_cze_rus_tsw_tig_eng_chh_afr_mao_dut_bam_pan_cic_sun_tha_amh_tml_swt_zul_aze_svk_urd_tur_tsn_vie_gam_moo_akn_igb	-0.199962696209433	-0.47199192219052	0.638038138348423
189	sod_arw_bem_grk_mlt_anl_amr_spa_azi_uzb_bam_bat_ven_ctl_bos_bsq_urd_wly_tsn_mnd_scr_alb_cic_glc_ewe_dut_hun_ses_zul_est_krd_gam_geo_afr_prs_hin_guj_tig_sid_ukr_fin_tsw_jav_nor_sun_jpn_knd_kor_swe_ben_fbf_pan_tag_mol_heb_mly_cnt_ger_dgb_rus_hau_fre_ita_pol_eng_qcu_slo_rom_por_yor_amh_lat_owc_cze_mao_svk_swt_bul_lda_ind_tha_aeg_tml_akn_xho_tur_lit_mcd_aze_swa_vie_chh_igb_dyu_moo	-0.515805040972173	-1.22527031065327	0.223567488409858
190	amh_dut_tsn_nor_hau_tig_amr_bos_aze_uzb_ses_bat_fbf_spa_slo_bsq_prs_aeg_igb_mnd_lit_mol_lda_afr_dyu_svk_fin_cic_bem_hun_scr_chh_geo_cze_glc_ben_bul_wly_sid_pol_est_tsw_tag_ger_ind_jpn_knd_kor_rus_por_akn_eng_mao_swe_owc_mly_cnt_grk_yor_ctl_mlt_fre_urd_arw_ukr_qcu_ita_mcd_guj_dgb_anl_hin_gam_lat_jav_rom_zul_alb_swa_sun_tha_sod_tml_xho_bam_azi_pan_krd_tur_ewe_vie_heb_swt_moo_ven	-0.536839349400098	-1.27885545129708	0.204129935559432
191	mlt_mcd_moo_afr_aeg_amr_hau_nor_tur_aze_tsw_ind_igb_slo_dut_bsq_arw_chh_ses_cnt_eng_alb_lda_lat_bam_guj_hun_bem_ven_est_ita_anl_geo_fre_lit_pol_pan_tig_sid_swe_fin_tsn_jav_scr_mao_jpn_tml_kor_ger_glc_dyu_hin_bat_krd_wly_mly_mnd_urd_swa_cze_owc_prs_bul_spa_ukr_qcu_ben_ctl_bos_fbf_heb_svk_sod_grk_sun_por_yor_mol_akn_tag_tha_gam_knd_ewe_swt_uzb_rus_rom_azi_xho_vie_amh_cic_zul_dgb	0.148385589604071	0.349163991414785	0.727755534584015
192	sid_alb_akn_rom_tig_heb_gam_afr_uzb_aze_ven_bat_dgb_ben_grk_bsq_glc_anl_igb_mnd_scr_bul_bam_fre_xho_krd_fin_swa_bem_hun_rus_wly_geo_nor_mcd_prs_hin_sod_amr_eng_est_swt_mly_lit_tag_jpn_tml_kor_slo_pol_fbf_urd_ind_dut_amh_jav_cnt_mol_zul_lat_hau_ukr_ctl_guj_cze_qcu_por_ger_spa_ewe_owc_ita_aeg_arw_sun_pan_moo_svk_yor_mao_tha_chh_knd_ses_tsn_azi_bos_swe_tur_lda_vie_mlt_cic_tsw_dyu	0.0859101184903083	0.202143107575077	0.840246385292563
193	sid_guj_yor_pol_chh_hau_heb_prs_aze_uzb_swa_mly_dgb_ita_afr_bsq_urd_amr_bam_mnd_rus_por_igb_scr_ses_glc_est_ven_tsn_hun_arw_sod_geo_ctl_bos_svk_nor_wly_gam_rom_fin_bem_bat_lat_jav_jpn_knd_kor_dut_spa_lda_swe_tag_slo_mlt_mao_cnt_ben_zul_pan_amh_fre_grk_eng_krd_qcu_hin_mol_ukr_tsw_tig_alb_owc_cze_sun_mcd_cic_lit_moo_ind_tha_anl_tml_swt_fbf_azi_bul_ger_tur_xho_vie_aeg_akn_dyu_ewe	-0.554373700014977	-1.32121101251604	0.18967245777463
194	wly_ger_bam_nor_gam_aeg_heb_swe_aze_tur_dgb_mly_ewe_ita_bul_bsq_hin_hau_tsn_cnt_rus_alb_swt_scr_swa_urd_fin_fbf_lda_est_svk_amh_geo_grk_cze_mol_rom_sid_owc_por_hun_moo_ind_fre_bat_jpn_tml_kor_pol_pan_akn_guj_jav_bos_mlt_tag_mnd_eng_xho_afr_chh_lat_arw_lit_glc_qcu_ukr_spa_prs_ses_sod_krd_amr_mcd_sun_ctl_zul_ben_dyu_mao_tha_anl_knd_yor_cic_uzb_slo_dut_azi_bem_vie_tig_igb_ven_tsw	-0.305304951491006	-0.72210898920003	0.472039286575618
195	chh_nor_tsw_cze_mlt_gam_owc_krd_aze_uzb_zul_mao_lda_arw_por_bsq_bos_sid_ven_cnt_pol_grk_yor_ctl_tsn_guj_fin_xho_fbf_hun_alb_anl_geo_ger_ben_prs_ukr_wly_heb_pan_est_akn_tag_swe_sun_jpn_tml_kor_mcd_eng_swt_mol_mly_rom_sod_ind_mnd_scr_moo_bul_aeg_spa_fre_glc_svk_qcu_lat_rus_afr_bam_hau_dut_tig_urd_bat_lit_dyu_slo_ewe_jav_tha_amr_knd_cic_swa_azi_ita_hin_tur_dgb_vie_amh_ses_igb_bem	-0.00136370065159841	-0.00321572733710373	0.997441113124754
196	sid_pol_tsw_slo_wly_tig_hau_rus_tur_aze_zul_tag_swa_dut_svk_bsq_ctl_amr_fbf_cnt_urd_spa_bem_eng_tsn_bul_est_dgb_ven_hun_pan_anl_geo_swe_bos_alb_por_chh_amh_arw_fin_moo_sun_krd_bat_jpn_tml_kor_grk_nor_igb_lit_jav_ger_sod_ind_mnd_guj_cic_ita_mlt_glc_ukr_fre_scr_qcu_ben_mol_mcd_bam_gam_afr_owc_rom_mly_prs_akn_lat_xho_mao_tha_heb_knd_yor_dyu_azi_cze_hin_uzb_lda_vie_aeg_ses_swt_ewe	-0.61197295759544	-1.46216812679892	0.147066219076813
197	amr_guj_ven_ger_amh_sod_heb_svk_aze_uzb_tsw_mly_dyu_hin_krd_bsq_por_sid_bem_cnt_urd_pan_lda_afr_tsn_ben_fin_ewe_xho_est_mol_mlt_geo_bul_ita_ukr_rus_owc_anl_lat_hun_dgb_ind_pol_jav_jpn_knd_kor_fre_scr_swt_prs_mao_nor_gam_tag_mnd_slo_zul_eng_wly_rom_grk_cze_ctl_qcu_swe_arw_mcd_moo_hau_bos_aeg_dut_sun_spa_cic_alb_bam_bat_tha_tig_tml_igb_akn_tur_glc_lit_azi_swa_vie_chh_fbf_ses_yor	-0.106068847374907	-0.249896416624548	0.803218623869025
198	tig_bos_fbf_bul_owc_heb_chh_ukr_uzb_aze_xho_ind_yor_grk_ben_bsq_mol_mlt_swt_mnd_cze_eng_zul_glc_bam_nor_fin_ses_ven_hun_scr_hau_geo_ger_ctl_por_afr_sid_gam_urd_est_akn_sun_alb_mly_jpn_knd_kor_rus_dut_bem_rom_jav_arw_sod_mao_cnt_guj_igb_hin_amr_fre_svk_prs_ita_qcu_slo_lat_krd_dgb_amh_swe_anl_mcd_bat_pol_dyu_pan_cic_tag_tha_aeg_tml_tsn_ewe_tur_lit_spa_azi_moo_vie_wly_swa_tsw_lda	-0.244444457264285	-0.577853286821555	0.564759700930883
199	aeg_pol_tsn_grk_sid_sod_chh_scr_uzb_azi_yor_bat_bem_alb_ctl_bsq_por_mlt_dgb_mnd_eng_cze_igb_lit_bam_fre_fin_lda_akn_hun_rus_amr_geo_spa_slo_nor_bul_tig_owc_ger_est_ewe_mly_hin_mao_jpn_tml_kor_dut_pan_xho_bos_tag_swe_wly_ind_cnt_urd_dyu_lat_heb_ukr_ben_ita_prs_qcu_mol_afr_mcd_tsw_amh_glc_hau_svk_jav_guj_fbf_rom_moo_sun_tha_anl_knd_swt_zul_tur_arw_krd_aze_ven_vie_gam_swa_cic_ses	-0.40692424412533	-0.965112468609943	0.336991441697017
200	heb_swe_dgb_ben_amr_aeg_sid_mcd_aze_azi_akn_mly_dyu_cze_urd_bsq_afr_amh_igb_mnd_fre_grk_ewe_rom_yor_eng_est_cic_tsw_fin_pol_owc_geo_lat_hin_mol_glc_mlt_hau_prs_hun_swt_sun_ger_tag_jpn_tml_kor_bul_bos_bam_scr_jav_arw_sod_bat_cnt_slo_bem_guj_anl_nor_por_spa_alb_qcu_krd_dut_svk_tsn_gam_pan_wly_ukr_mao_ctl_fbf_rus_ses_ind_tha_chh_knd_swa_lda_tur_ita_lit_uzb_zul_vie_tig_xho_ven_moo	0.201680764482523	0.474784620486068	0.636053549590432
201	gam_krd_fbf_dut_wly_owc_sod_spa_aze_uzb_bam_mly_tsw_ctl_swe_bsq_afr_chh_tsn_cnt_ita_prs_yor_rus_cic_rom_fin_zul_xho_hun_urd_aeg_geo_pan_bos_nor_svk_sid_heb_slo_est_moo_sun_arw_tag_jpn_knd_kor_por_grk_igb_lat_jav_cze_tig_ind_mnd_mcd_akn_fre_amh_ukr_scr_glc_mol_qcu_lit_guj_eng_ven_mlt_ger_amr_pol_bat_ben_ses_alb_ewe_mao_tha_hau_tml_dgb_swt_azi_bul_hin_tur_lda_vie_anl_dyu_bem_swa	-0.661292464514879	-1.5833240448288	0.116742525219876
202	chh_fre_akn_por_amr_aeg_wly_eng_azi_tur_bam_jav_tsn_rom_slo_bsq_mol_hau_ewe_cnt_pol_krd_bem_lit_dyu_swe_est_ses_fbf_hun_spa_sid_geo_dut_nor_bos_hin_heb_tig_pan_fin_dgb_mly_urd_mao_jpn_knd_kor_svk_afr_tsw_ctl_ind_ger_mlt_sun_mnd_lat_igb_mcd_gam_scr_prs_alb_ukr_qcu_rus_guj_ita_ven_sod_ben_anl_bul_bat_grk_xho_cze_yor_tag_tha_owc_tml_zul_swa_uzb_glc_arw_aze_cic_vie_amh_lda_swt_moo	0.0815538012107968	0.192039042966022	0.848130319074939
203	gam_pan_dyu_krd_wly_sid_heb_lit_tur_aze_xho_bat_akn_fre_grk_bsq_rom_hau_moo_mnd_hin_swe_igb_guj_bam_ukr_fin_ven_yor_est_ben_tig_geo_lat_ctl_prs_glc_owc_mlt_bos_hun_fbf_jav_pol_ind_jpn_tml_kor_mol_dut_ses_ger_tag_nor_amh_mao_cnt_por_bem_svk_chh_ita_afr_scr_eng_qcu_spa_urd_arw_swt_sod_cze_aeg_bul_sun_slo_cic_alb_dgb_mly_tha_anl_knd_tsw_ewe_uzb_rus_mcd_azi_zul_vie_amr_tsn_lda_swa	-0.761837546548996	-1.82870475311609	0.0706490883648608
204	heb_hin_akn_arw_mlt_aeg_chh_por_uzb_azi_tsn_ind_yor_ctl_glc_bsq_nor_tig_ewe_mnd_eng_urd_bem_alb_dgb_slo_fin_igb_lda_hun_fre_amr_geo_ukr_mcd_mol_rom_owc_anl_ben_est_tsw_jav_cze_mao_jpn_knd_kor_afr_ita_bam_pan_mly_lit_wly_sun_cnt_dut_cic_spa_sid_grk_pol_prs_bul_qcu_guj_svk_scr_xho_hau_bos_gam_krd_bat_lat_dyu_ger_swt_tag_tha_amh_tml_fbf_ses_aze_rus_swe_tur_zul_vie_sod_moo_swa_ven	-0.949963829182438	-2.31398160104892	0.0228712703258523
205	sod_bos_zul_ger_sid_chh_hau_cze_uzb_aze_cic_mly_ewe_lit_grk_bsq_ita_gam_tsn_cnt_hin_slo_dgb_pan_bem_glc_est_swt_tsw_hun_afr_wly_geo_mol_svk_ben_lat_owc_anl_arw_fin_swa_mao_nor_sun_jpn_tml_kor_mcd_por_lda_ukr_tag_bul_amh_bat_mnd_pol_igb_prs_heb_spa_swe_rus_scr_qcu_krd_ctl_dut_moo_aeg_fre_amr_guj_jav_urd_ses_rom_fbf_ind_tha_tig_knd_xho_akn_tur_eng_alb_azi_yor_vie_mlt_dyu_bam_ven	0.196158534604203	0.461802080656326	0.645301690214713
206	amr_glc_tsn_ita_wly_mlt_amh_swe_azi_tur_xho_jav_swa_bos_mol_bsq_slo_gam_bem_mnd_pol_ger_cic_afr_tsw_nor_est_ven_fbf_hun_ben_aeg_geo_scr_lit_mcd_dut_sod_heb_eng_fin_akn_sun_bul_ind_jpn_tml_kor_por_pan_dgb_ukr_mao_krd_tig_bat_cnt_grk_yor_rus_anl_spa_cze_svk_fre_qcu_alb_hin_arw_bam_owc_lat_sid_rom_mly_ctl_zul_prs_dyu_tag_tha_hau_knd_lda_swt_aze_guj_urd_uzb_ewe_vie_chh_igb_moo_ses	-0.338580100741276	-0.802087474164795	0.424547190797209
207	amr_ben_ses_pan_heb_aeg_owc_bul_tur_aze_zul_mly_bam_eng_krd_bsq_afr_amh_dyu_cnt_svk_arw_igb_bos_tsn_cze_est_ven_dgb_fin_rom_sod_geo_nor_lit_pol_mol_sid_hau_prs_hun_lda_ind_ukr_bat_jpn_knd_kor_hin_por_cic_spa_tag_urd_mlt_mao_mnd_ita_xho_alb_anl_slo_swe_rus_ger_qcu_mcd_dut_fre_moo_gam_grk_wly_glc_sun_guj_bem_lat_akn_jav_tha_chh_tml_fbf_ewe_uzb_ctl_scr_azi_swa_vie_tig_tsw_yor_swt	-0.0238232806748188	-0.0560782202878525	0.955399798001547
208	owc_spa_swt_arw_sid_mlt_amh_hin_azi_tur_igb_bat_ses_cze_alb_bsq_lit_chh_dgb_mnd_por_ukr_xho_rus_cic_grk_hun_fbf_bem_est_mcd_tig_geo_dut_fre_pan_guj_gam_amr_swe_fin_yor_ind_prs_tag_jpn_knd_kor_pol_rom_akn_nor_mly_ben_sod_sun_cnt_mol_ven_bul_wly_scr_afr_urd_krd_qcu_svk_ita_lat_moo_anl_glc_aeg_bos_mao_ger_tsw_ctl_zul_jav_tha_heb_tml_ewe_lda_aze_slo_eng_uzb_dyu_vie_hau_tsn_swa_bam	0.226186867435875	0.532573982830208	0.595598729052546
209	amh_cze_xho_guj_gam_chh_heb_ger_tur_azi_cic_bat_igb_pol_nor_bsq_hin_aeg_tsn_cnt_ukr_dut_tsw_pan_bem_lat_fin_dgb_akn_est_krd_sod_geo_bul_ita_ctl_slo_amr_hau_svk_hun_swt_mly_fre_tag_jpn_knd_kor_eng_urd_moo_lit_ind_bos_tig_mao_mnd_ben_swa_prs_sid_arw_alb_grk_rom_qcu_scr_afr_rus_ven_owc_glc_wly_spa_jav_por_lda_swe_ewe_sun_tha_anl_tml_yor_bam_uzb_mcd_mol_aze_ses_vie_mlt_fbf_zul_dyu	-0.771460356084912	-1.85176579128087	0.0672323031968263
210	anl_mcd_igb_arw_mlt_amr_sod_spa_tur_aze_dyu_mao_akn_hin_lat_bsq_ben_heb_cic_cnt_bul_pol_ven_ita_moo_fre_fin_swt_bem_est_swe_wly_geo_ger_alb_krd_rom_aeg_owc_urd_hun_dgb_bat_grk_sun_jpn_knd_kor_guj_lit_zul_glc_mly_nor_chh_tag_mnd_rus_fbf_ukr_hau_prs_por_pan_slo_qcu_svk_cze_ctl_bam_sid_mol_tig_bos_ind_afr_ewe_eng_xho_jav_tha_amh_tml_ses_tsn_azi_scr_dut_uzb_lda_vie_gam_tsw_yor_swa	-0.77925221874474	-1.87520185818028	0.0639026543266235
211	amh_pol_bam_rom_owc_wly_mlt_fre_azi_tur_lda_bat_tsn_pan_glc_bsq_ben_heb_moo_mnd_ita_svk_ses_slo_ewe_ukr_hun_tsw_ven_est_eng_sod_geo_grk_lat_dut_cze_chh_hau_krd_fin_swt_ind_ger_sun_jpn_tml_kor_afr_rus_bem_lit_mao_urd_sid_tag_cnt_mol_igb_guj_gam_scr_arw_bos_prs_qcu_swe_ctl_spa_yor_aeg_nor_tig_alb_jav_bul_swa_hin_dyu_mly_tha_anl_knd_xho_fbf_aze_por_mcd_uzb_cic_vie_amr_dgb_akn_zul	-1.28017568607501	-3.16689672578293	0.00208426667491108
212	mlt_prs_ses_alb_sod_owc_chh_dut_aze_tur_fbf_jav_bem_glc_cze_bsq_bos_amh_zul_mnd_mol_lat_bam_por_swt_rus_hun_dgb_ewe_est_bul_aeg_geo_krd_svk_grk_swe_heb_anl_pol_fin_tsw_bat_arw_mly_jpn_tml_kor_ita_afr_lda_pan_sun_eng_amr_tag_cnt_hin_moo_ger_wly_lit_ctl_scr_slo_qcu_spa_fre_mcd_tsn_sid_urd_hau_guj_mao_rom_yor_nor_igb_ind_tha_tig_knd_akn_ven_azi_ben_ukr_uzb_dyu_vie_gam_xho_swa_cic	-0.485886853143969	-1.15602385988968	0.250632555615146
213	aeg_ctl_ewe_guj_heb_amh_amr_por_tur_azi_lda_bat_swa_krd_prs_bsq_slo_tig_swt_cnt_grk_spa_tsw_bos_yor_scr_hun_akn_bem_est_swe_sid_geo_mcd_svk_fre_nor_chh_gam_ben_fin_ven_sun_urd_jav_jpn_knd_kor_arw_dut_dgb_alb_mao_lit_mlt_mly_mnd_ukr_dyu_pol_owc_eng_rom_cze_ita_qcu_lat_glc_ger_tsn_anl_pan_sod_mol_ind_hin_xho_afr_cic_tag_tha_hau_tml_bam_moo_uzb_bul_rus_aze_igb_vie_wly_ses_zul_fbf	-0.0686084980422922	-0.161741906551071	0.871859976726216
214	anl_fre_bem_prs_wly_aeg_gam_urd_azi_uzb_ewe_mly_ses_bos_svk_bsq_dut_heb_swt_cnt_bul_pan_bam_afr_lda_ctl_est_moo_xho_hun_ita_hau_geo_scr_lat_rom_hin_amr_chh_krd_fin_fbf_sun_arw_bat_jpn_knd_kor_glc_ukr_cic_ger_mao_por_tig_jav_mnd_eng_tsn_rus_sid_nor_slo_swe_ben_qcu_guj_spa_mcd_dgb_owc_mol_amh_cze_ind_grk_ven_lit_yor_tag_tha_sod_tml_swa_tsw_tur_alb_pol_aze_dyu_vie_mlt_zul_igb_akn	-1.09836204697159	-2.69557735708838	0.00833997282937228
215	hau_lat_moo_pol_mlt_gam_heb_scr_azi_tur_ses_ind_zul_grk_prs_bsq_dut_amh_ewe_cnt_krd_cze_dgb_eng_bem_ben_fin_tsw_yor_est_nor_amr_geo_bul_swe_mcd_bos_tig_sod_ctl_hun_lda_jav_afr_sun_jpn_knd_kor_ukr_arw_dyu_guj_bat_rom_sid_tag_mnd_urd_bam_glc_owc_rus_fre_alb_ger_qcu_lit_svk_hin_xho_chh_mol_anl_pan_mly_spa_swa_ita_igb_mao_tha_wly_tml_cic_tsn_uzb_slo_por_aze_fbf_vie_aeg_swt_ven_akn	-0.375119920797484	-0.889366674046599	0.376100796624168
216	aeg_ctl_cic_grk_owc_wly_sod_ger_azi_aze_xho_bat_swa_pan_hin_bsq_spa_mlt_zul_mnd_fre_urd_dgb_alb_swt_guj_est_tsn_ewe_hun_lat_chh_geo_glc_afr_cze_ben_anl_gam_dut_fin_tsw_ind_krd_mly_jpn_knd_kor_svk_scr_yor_arw_sun_mol_heb_jav_cnt_bul_bem_swe_amh_mcd_bos_pol_nor_qcu_eng_ukr_ita_akn_hau_prs_amr_lit_tag_rus_dyu_rom_ven_mao_tha_tig_tml_bam_fbf_uzb_por_slo_tur_igb_vie_sid_moo_lda_ses	-0.517587847000114	-1.23523096147929	0.219856022094983
217	heb_cze_swt_ctl_sod_tig_anl_dut_tur_uzb_lda_mly_fbf_ger_afr_bsq_ben_gam_bam_mnd_krd_lat_moo_hin_zul_fre_hun_swa_dyu_fin_grk_amh_geo_guj_lit_bos_slo_mlt_wly_ita_est_cic_mao_bul_bat_jpn_knd_kor_svk_urd_dgb_arw_sun_mcd_chh_jav_cnt_por_akn_spa_owc_mol_rom_pol_ukr_qcu_eng_rus_prs_yor_aeg_nor_hau_pan_tag_alb_bem_scr_igb_ind_tha_amr_tml_tsw_xho_azi_glc_swe_aze_ses_vie_sid_tsn_ven_ewe	-0.160659086126267	-0.379000074819726	0.705551724770143
218	gam_lat_moo_ita_sod_sid_tig_por_azi_uzb_zul_bat_akn_rom_mol_bsq_grk_amr_dgb_mnd_ben_afr_ven_bos_swa_scr_hun_ewe_yor_fin_urd_aeg_geo_prs_pol_swe_hin_wly_amh_pan_est_swt_jav_rus_tag_jpn_knd_kor_svk_cze_bem_arw_sun_krd_chh_ind_cnt_ukr_dyu_lit_anl_dut_glc_spa_alb_qcu_eng_ctl_fre_bam_mlt_nor_heb_mcd_mly_bul_igb_slo_tsn_mao_tha_owc_tml_tsw_cic_aze_guj_ger_tur_ses_vie_hau_lda_fbf_xho	0.0548547912312435	0.129295083837939	0.897403383923888
219	sid_glc_cic_ukr_hau_heb_gam_mcd_azi_aze_akn_bat_xho_rom_por_bsq_lat_owc_dgb_mnd_spa_svk_zul_slo_lda_arw_est_moo_dyu_fin_urd_amr_geo_fre_bul_rus_nor_anl_chh_ben_hun_swa_tag_bos_ind_jpn_tml_kor_ctl_pan_bam_cze_jav_prs_wly_mly_cnt_ita_swt_scr_tig_pol_hin_lit_guj_qcu_dut_mol_swe_igb_aeg_afr_mlt_grk_mao_krd_ven_alb_ewe_sun_tha_amh_knd_tsn_ses_tur_eng_ger_uzb_fbf_vie_sod_yor_bem_tsw	-0.539571091339909	-1.288876671662	0.200637824964768
220	amh_dut_moo_eng_sid_sod_owc_ben_aze_tur_yor_bat_dyu_pol_ctl_bsq_nor_anl_xho_mnd_ukr_mol_ewe_prs_ses_arw_fin_fbf_ven_est_ita_wly_geo_pan_krd_grk_glc_heb_chh_urd_hun_cic_mly_swe_jav_jpn_knd_kor_scr_mcd_zul_bul_tag_spa_mlt_ind_cnt_rus_swt_slo_amr_fre_cze_rom_por_qcu_guj_svk_lit_dgb_hau_ger_aeg_hin_sun_lat_tsn_afr_akn_mao_tha_tig_tml_bam_tsw_azi_bos_alb_uzb_swa_vie_gam_bem_lda_igb	0.133237873937123	0.313781465669462	0.754389755147794
221	tig_dut_yor_eng_amr_sid_chh_cze_azi_tur_zul_ind_lda_prs_afr_bsq_arw_wly_cic_cnt_mol_svk_xho_mcd_dgb_ctl_hun_ven_akn_fin_por_amh_geo_alb_urd_pan_glc_aeg_owc_lit_est_tsw_mly_pol_sun_jpn_tml_kor_spa_ukr_bem_bos_mao_swe_gam_jav_mnd_bul_igb_hin_sod_ger_fre_ita_slo_qcu_lat_grk_rus_swa_anl_krd_heb_scr_bat_ben_fbf_nor_ewe_tag_tha_hau_knd_ses_swt_uzb_rom_guj_aze_tsn_vie_mlt_moo_dyu_bam	-0.35552356068575	-0.843271557765196	0.401240284454993
222	gam_por_ven_arw_heb_sod_owc_pol_azi_aze_cic_mly_ewe_urd_eng_bsq_mol_amr_swt_mnd_lit_ukr_igb_alb_tsn_dut_hun_tsw_dyu_est_bos_chh_geo_krd_guj_afr_grk_aeg_amh_swe_fin_dgb_bat_lat_jav_jpn_knd_kor_bul_glc_fbf_slo_sun_mcd_anl_ind_cnt_ita_moo_hin_tig_ger_rom_fre_nor_qcu_pan_cze_rus_swa_wly_scr_sid_prs_tag_spa_yor_svk_zul_mao_tha_hau_tml_akn_lda_tur_ben_ctl_uzb_bam_vie_mlt_bem_ses_xho	-0.270870664342512	-0.64066191945367	0.523317859758531
223	mlt_nor_tsn_ctl_gam_wly_tig_lit_azi_tur_ses_sun_ven_mol_alb_bsq_bul_aeg_tsw_mnd_pol_eng_yor_rom_moo_mcd_fin_igb_fbf_hun_hin_amh_geo_ukr_ita_swe_pan_amr_chh_ben_est_bam_jav_guj_mao_jpn_tml_kor_spa_rus_lda_bos_mly_dut_heb_tag_cnt_arw_akn_por_owc_svk_ger_prs_grk_qcu_cze_fre_slo_cic_anl_urd_sid_lat_bat_krd_ewe_glc_zul_ind_tha_sod_knd_bem_swt_aze_afr_scr_uzb_swa_vie_hau_xho_dyu_dgb	-0.319280641868562	-0.756186493331393	0.45144862855817
224	amh_nor_dgb_grk_anl_owc_heb_guj_azi_tur_ses_bat_yor_mol_dut_bsq_ger_sid_moo_cnt_krd_mcd_fbf_bul_zul_slo_est_lda_swt_hun_pan_tig_geo_afr_ben_lit_rom_amr_aeg_fre_fin_tsn_mly_prs_tag_jpn_tml_kor_hin_cze_xho_scr_jav_arw_hau_ind_mnd_lat_dyu_ctl_sod_eng_pol_glc_swe_qcu_ukr_ita_por_bam_wly_bos_gam_spa_sun_alb_tsw_urd_cic_mao_tha_mlt_knd_igb_ven_aze_svk_rus_uzb_ewe_vie_chh_akn_bem_swa	-0.182784812875312	-0.431353212245858	0.667209831196251
225	sid_prs_ewe_scr_amh_mlt_tig_bul_tur_uzb_swt_jav_moo_spa_urd_bsq_hin_gam_fbf_mnd_rom_cze_akn_pol_dyu_ctl_hun_ven_bem_est_bos_owc_geo_svk_ger_afr_glc_amr_chh_guj_fin_cic_tag_alb_mao_jpn_knd_kor_swe_grk_lda_arw_sun_slo_hau_mly_cnt_mcd_bam_dut_wly_ukr_por_pan_nor_qcu_lit_eng_fre_dgb_aeg_ita_sod_mol_ind_ben_ses_rus_yor_bat_tha_heb_tml_zul_igb_aze_lat_krd_azi_xho_vie_anl_tsw_tsn_swa	0.285951342892503	0.673727333037151	0.502155720715566
226	mlt_nor_ses_rus_gam_anl_sod_fre_uzb_azi_igb_mao_moo_dut_rom_bsq_grk_hau_bem_cnt_lit_svk_tsw_swe_yor_cze_hun_dgb_ven_est_pol_heb_geo_arw_afr_alb_ita_amh_amr_ctl_fin_lda_jav_eng_tag_jpn_tml_kor_krd_spa_ewe_ben_ind_mcd_wly_bat_mnd_scr_dyu_glc_tig_guj_hin_bos_mol_qcu_slo_bul_lat_swt_aeg_ukr_sid_pan_mly_por_fbf_ger_cic_sun_tha_owc_knd_bam_zul_aze_urd_prs_tur_akn_vie_chh_swa_tsn_xho	-0.755591395523507	-1.81917243412244	0.0721031017505869
227	owc_bul_ses_por_tig_aeg_sod_cze_aze_uzb_lda_mly_ven_mol_fre_bsq_ctl_anl_igb_cnt_glc_guj_tsn_ben_swa_dut_hun_moo_bem_fin_scr_wly_geo_hin_krd_alb_afr_mlt_chh_ita_est_bam_bat_nor_tag_jpn_knd_kor_ukr_lat_ewe_mcd_mao_slo_heb_sun_mnd_bos_dgb_urd_sid_rus_svk_swe_pan_qcu_prs_pol_grk_akn_amh_spa_hau_ger_jav_arw_tsw_rom_yor_ind_tha_gam_tml_zul_swt_azi_eng_lit_tur_dyu_vie_amr_xho_fbf_cic	-0.466234852018556	-1.10818591527372	0.270639309400748
228	anl_mol_yor_lit_heb_tig_aeg_lat_aze_tur_dyu_sun_xho_hin_nor_bsq_swe_hau_ven_mnd_ben_alb_swa_prs_cic_svk_est_dgb_tsw_fin_eng_amh_geo_mcd_pan_spa_ukr_chh_wly_slo_hun_zul_ind_bul_jav_jpn_knd_kor_scr_grk_ewe_urd_mao_pol_sod_tag_cnt_bos_bam_rus_gam_por_ita_guj_arw_qcu_ger_rom_dut_igb_owc_cze_mlt_afr_bat_fre_tsn_krd_bem_mly_tha_sid_tml_swt_moo_uzb_ctl_glc_azi_lda_vie_amr_fbf_ses_akn	-0.372621460214803	-0.881986667981157	0.380057962799535
229	aeg_mol_lda_rom_amh_chh_tig_krd_tur_aze_yor_ind_cic_arw_slo_bsq_ctl_amr_tsw_cnt_afr_lit_igb_prs_ewe_rus_fin_xho_moo_hun_eng_hau_geo_svk_ben_ukr_dut_sid_wly_por_est_dyu_jav_guj_mly_jpn_knd_kor_lat_fre_zul_pol_sun_glc_heb_bat_mnd_cze_swa_urd_gam_mcd_alb_hin_bul_qcu_pan_bos_scr_ven_mlt_ger_anl_nor_mao_grk_akn_spa_ses_tag_tha_owc_tml_bem_tsn_azi_ita_swe_uzb_dgb_vie_sod_fbf_bam_swt	-0.231398165172957	-0.547366735464228	0.585437997848167
230	anl_cze_tsw_slo_sid_amr_mlt_ukr_aze_tur_igb_tag_fbf_bos_afr_bsq_pol_amh_bem_cnt_ita_nor_bam_ben_dyu_swe_est_ven_xho_fin_lit_tig_geo_dut_glc_pan_mol_owc_chh_urd_hun_ewe_ind_lat_mao_jpn_tml_kor_fre_prs_dgb_arw_sun_spa_hau_mly_mnd_mcd_zul_hin_sod_ger_scr_krd_rus_qcu_guj_alb_bul_ses_wly_rom_gam_ctl_bat_eng_lda_por_swt_jav_tha_aeg_knd_tsn_akn_uzb_grk_svk_azi_swa_vie_heb_cic_moo_yor	-0.761885938103843	-1.82990771618517	0.0704673428734175
231	mlt_arw_ewe_hin_wly_sid_amr_guj_azi_uzb_zul_sun_lda_fre_lat_bsq_svk_chh_dyu_cnt_lit_mol_cic_cze_ven_bos_hun_tsn_akn_fin_glc_hau_geo_ctl_swe_rom_slo_aeg_tig_rus_est_swt_ind_mcd_tag_jpn_tml_kor_eng_dut_ses_alb_mly_ita_anl_bat_mnd_scr_dgb_bul_amh_por_ukr_pan_urd_qcu_spa_prs_afr_tsw_heb_pol_owc_nor_mao_ger_swa_ben_yor_jav_tha_gam_knd_xho_bam_aze_krd_grk_tur_moo_vie_sod_igb_bem_fbf	-0.0172600015332099	-0.0406755229119321	0.967641771285891
232	gam_ger_ses_spa_hau_aeg_heb_svk_tur_uzb_xho_jav_lda_pan_mcd_bsq_afr_sid_swt_cnt_bos_eng_bam_guj_ewe_slo_hun_tsn_dgb_est_pol_chh_geo_ctl_arw_lat_urd_amr_sod_por_fin_ven_mao_nor_tag_jpn_knd_kor_glc_swe_bem_alb_ind_rom_owc_mly_mnd_krd_moo_cze_tig_scr_ukr_mol_rus_qcu_fre_prs_grk_dyu_mlt_dut_amh_lit_sun_bul_fbf_hin_zul_bat_tha_anl_tml_cic_igb_aze_ita_ben_azi_tsw_vie_wly_akn_swa_yor	-0.584968102653405	-1.39785049718693	0.165483262971494
233	mlt_alb_akn_prs_sod_heb_amr_nor_azi_aze_ven_ind_zul_guj_bos_bsq_slo_chh_ewe_cnt_swe_ukr_xho_pol_fbf_eng_hun_yor_lda_est_fre_tig_geo_grk_cze_rom_mol_aeg_hau_bul_fin_ses_mly_scr_jav_jpn_knd_kor_lit_urd_bam_por_bat_ita_amh_tag_mnd_rus_swt_svk_wly_afr_dut_ctl_lat_qcu_ben_glc_krd_swa_gam_arw_anl_ger_sun_hin_dgb_mcd_dyu_mao_tha_sid_tml_bem_tsw_uzb_spa_pan_tur_cic_vie_owc_igb_tsn_moo	-0.245122050930477	-0.57916051099481	0.56388108235504
234	wly_nor_tsw_ben_chh_tig_amh_slo_aze_uzb_bam_ind_dgb_ger_mcd_bsq_arw_sid_swt_cnt_spa_afr_fbf_bos_ewe_lit_est_ses_ven_hun_pan_sod_geo_hin_dut_grk_swe_mlt_gam_bul_fin_cic_mao_alb_sun_jpn_tml_kor_krd_por_bem_pol_tag_mol_aeg_jav_mnd_ita_zul_glc_heb_ctl_rus_urd_guj_qcu_svk_ukr_fre_lda_amr_eng_anl_rom_mly_scr_igb_lat_dyu_bat_tha_owc_knd_swa_xho_tur_prs_cze_azi_yor_vie_hau_tsn_akn_moo	0.243613095271588	0.574065534345782	0.567309317893589
235	sod_cze_yor_spa_amh_hau_aeg_ctl_aze_uzb_xho_mly_ses_rom_prs_bsq_glc_anl_moo_mnd_guj_afr_tsn_alb_bem_lit_fin_bam_cic_est_slo_amr_geo_pol_bul_ben_mcd_mlt_heb_svk_hun_lda_tag_por_ind_jpn_tml_kor_lat_krd_tsw_ita_mao_rus_wly_bat_cnt_swe_dgb_grk_chh_pan_dut_urd_ger_qcu_hin_fre_ukr_swt_tig_mol_owc_eng_jav_arw_zul_scr_dyu_sun_tha_sid_knd_fbf_igb_azi_bos_nor_tur_akn_vie_gam_ven_ewe_swa	-0.904316201311737	-2.19215138796718	0.0308647040845017
236	sod_ctl_ewe_glc_amr_mlt_anl_arw_azi_aze_fbf_bat_ven_urd_bos_bsq_eng_sid_xho_mnd_por_bul_lda_spa_moo_guj_est_tsn_dyu_hun_lit_gam_geo_prs_afr_scr_mol_aeg_amh_ukr_fin_swt_mao_rom_ind_jpn_knd_kor_ger_dut_bam_cze_jav_fre_owc_mly_cnt_lat_swa_pan_tig_slo_ben_alb_hin_qcu_pol_ita_krd_bem_heb_swe_hau_svk_sun_mcd_cic_nor_yor_tag_tha_chh_tml_zul_akn_tur_rus_grk_uzb_igb_vie_wly_dgb_ses_tsw	-0.194916042271663	-0.460178951980944	0.646461898867378
237	hau_bul_dgb_scr_amr_owc_aeg_lat_azi_tur_tsw_jav_ewe_krd_por_bsq_dut_gam_lda_mnd_fre_grk_bam_afr_ven_ukr_est_dyu_cic_fin_bos_sod_geo_guj_pan_ctl_eng_amh_heb_mcd_hun_akn_ind_rus_sun_jpn_knd_kor_hin_cze_zul_spa_mao_ger_wly_tag_cnt_urd_tsn_prs_chh_svk_mol_ben_lit_qcu_glc_arw_alb_yor_sid_swe_anl_nor_mly_ita_xho_rom_moo_bat_tha_tig_tml_fbf_igb_uzb_pol_slo_aze_swt_vie_mlt_ses_bem_swa	-0.00299007484540884	-0.00703507308354094	0.994401939106232
238	wly_rus_bam_scr_tig_anl_gam_prs_aze_azi_moo_jav_tsn_grk_bul_bsq_swe_sid_akn_cnt_mcd_rom_ses_lit_lda_arw_fin_fbf_cic_est_cze_hau_geo_bos_dut_mol_guj_mlt_amr_ita_hun_zul_bat_slo_mao_jpn_knd_kor_pol_por_igb_krd_mly_lat_chh_sun_mnd_urd_tsw_pan_owc_eng_spa_ben_svk_qcu_fre_ukr_hin_bem_heb_nor_sod_ctl_tag_ger_xho_glc_ewe_ind_tha_amh_tml_ven_dgb_uzb_alb_afr_tur_yor_vie_aeg_swa_swt_dyu	-0.4980181057493	-1.18474485272351	0.239137158546295
239	sid_ger_dyu_bos_chh_mlt_sod_prs_azi_aze_igb_mao_xho_urd_eng_bsq_mcd_heb_bam_cnt_bul_ukr_zul_cze_akn_por_est_swt_fbf_hun_scr_aeg_geo_grk_glc_lat_nor_gam_amh_lit_fin_lda_mly_ctl_jav_jpn_tml_kor_ita_pol_ses_krd_ind_rus_tig_bat_mnd_dut_bem_svk_wly_spa_hin_swe_pan_qcu_arw_ben_rom_swa_hau_slo_amr_alb_sun_guj_moo_fre_cic_tag_tha_anl_knd_tsw_tsn_uzb_afr_mol_tur_ven_vie_owc_dgb_yor_ewe	-0.579788300634465	-1.38288458961306	0.170011646859426
240	chh_pan_swt_prs_anl_sid_sod_glc_tur_uzb_yor_jav_cic_svk_por_bsq_ita_amr_xho_cnt_ctl_lat_ven_rus_tsw_eng_fin_dyu_ewe_est_bos_owc_geo_slo_scr_rom_ger_gam_aeg_guj_hun_swa_bat_grk_ind_jpn_knd_kor_dut_mol_akn_arw_tag_urd_tig_mao_mnd_fre_lda_cze_heb_ukr_nor_pol_ben_qcu_mcd_hin_spa_bam_amh_lit_hau_afr_mly_swe_bem_bul_moo_sun_tha_mlt_tml_igb_zul_aze_alb_krd_azi_ses_vie_wly_tsn_fbf_dgb	0.311516558408731	0.733730071131992	0.464958984345505
241	chh_hin_bam_ben_sod_sid_mlt_grk_uzb_tur_lda_ind_akn_ctl_slo_bsq_urd_amr_dgb_cnt_pol_svk_ven_rus_tsn_dut_hun_swa_fbf_est_alb_anl_geo_scr_mcd_rom_krd_heb_gam_por_fin_dyu_jav_afr_mly_jpn_knd_kor_ita_mol_ewe_glc_sun_guj_tig_tag_mnd_arw_xho_ukr_owc_pan_lit_lat_swe_qcu_bos_nor_prs_cic_aeg_bul_wly_cze_bat_spa_tsw_fre_moo_mao_tha_amh_tml_igb_bem_azi_eng_ger_aze_zul_vie_hau_ses_yor_swt	-0.359988122517095	-0.853592063485766	0.395524312043563
242	gam_guj_cic_krd_sod_wly_aeg_swe_azi_aze_ewe_jav_swa_mcd_nor_bsq_lat_tig_swt_cnt_pol_slo_yor_svk_zul_alb_est_tsn_fbf_hun_bos_hau_geo_bul_mol_lit_cze_heb_amr_prs_fin_tsw_mao_scr_ind_jpn_knd_kor_rom_ger_igb_ita_bat_rus_anl_tag_mnd_por_bem_hin_sid_eng_fre_ukr_arw_qcu_glc_ctl_pan_ven_mlt_spa_amh_dut_mly_afr_ses_urd_moo_sun_tha_owc_tml_dyu_dgb_tur_ben_grk_uzb_bam_vie_chh_lda_akn_xho	0.0344345625857027	0.0810640783508736	0.935565193170287
243	sid_ukr_ses_ctl_aeg_gam_heb_ben_aze_uzb_dyu_mly_xho_scr_krd_bsq_urd_mlt_zul_cnt_mol_eng_yor_glc_ewe_lat_hun_bam_ven_fin_ger_hau_geo_svk_swe_dut_pan_amr_anl_fre_est_fbf_sun_prs_jav_jpn_tml_kor_lit_arw_moo_bos_ind_hin_tig_bat_mnd_guj_cic_spa_sod_por_nor_grk_pol_qcu_cze_bul_slo_swt_amh_alb_owc_afr_tag_rom_igb_ita_tsw_mao_tha_chh_knd_lda_bem_azi_mcd_rus_tur_dgb_vie_wly_akn_swa_tsn	-0.810441984761653	-1.95346888219913	0.0537694452633559
244	amr_bul_moo_ctl_anl_amh_chh_arw_aze_tur_bem_mao_dyu_lat_scr_bsq_glc_gam_ven_mnd_guj_mol_swa_prs_zul_ukr_hun_tsn_yor_fin_spa_sod_geo_bos_eng_por_dut_aeg_hau_svk_est_xho_tag_pan_ind_jpn_tml_kor_afr_urd_bam_ger_sun_ita_mlt_mly_cnt_nor_dgb_rom_sid_ben_pol_fre_alb_qcu_slo_swe_cze_ses_wly_grk_heb_lit_bat_krd_igb_hin_akn_jav_tha_tig_knd_cic_tsw_azi_mcd_rus_uzb_ewe_vie_owc_swt_fbf_lda	0.00854650516437508	0.0201176002881417	0.983992659169551
245	owc_afr_lda_lit_sid_sod_amh_mcd_azi_tur_ven_bat_dgb_arw_ita_bsq_por_heb_fbf_cnt_cze_rus_igb_hin_ewe_bul_hun_bem_xho_fin_pol_tig_geo_ukr_glc_bos_slo_gam_mlt_dut_est_dyu_ind_alb_sun_jpn_knd_kor_lat_ben_tsn_ctl_tag_svk_wly_mao_mnd_guj_swt_ger_anl_scr_eng_fre_krd_qcu_pan_rom_swe_tsw_aeg_mol_amr_nor_jav_spa_cic_prs_yor_mly_tha_hau_tml_swa_ses_aze_urd_grk_uzb_akn_vie_chh_zul_bam_moo	-0.06536172529194	-0.154075503973925	0.877884061998962
246	tig_glc_moo_ita_owc_sid_anl_pol_uzb_aze_xho_jav_tsw_guj_spa_bsq_urd_wly_dyu_cnt_por_bos_akn_ukr_cic_prs_hun_igb_lda_est_cze_amh_geo_eng_rus_grk_slo_hau_mlt_pan_fin_ses_tag_nor_sun_jpn_tml_kor_dut_ben_ven_rom_bat_svk_chh_ind_mnd_swe_tsn_fre_gam_lat_hin_afr_lit_qcu_ctl_bul_mcd_bem_amr_scr_aeg_krd_mly_alb_bam_mol_dgb_mao_tha_heb_knd_swa_ewe_tur_arw_ger_azi_zul_vie_sod_swt_fbf_yor	-0.186374176170128	-0.439733833111898	0.661150079454597
247	amr_lit_dgb_dut_anl_amh_aeg_rus_tur_aze_igb_tag_dyu_slo_ukr_bsq_krd_chh_zul_cnt_ger_ita_cic_pan_bam_svk_fin_bem_ewe_est_prs_sid_geo_fre_por_hin_ben_sod_mlt_afr_hun_lda_mao_pol_mly_jpn_knd_kor_scr_mol_swt_urd_bat_guj_tig_ind_mnd_cze_yor_nor_owc_bul_arw_eng_glc_qcu_ctl_alb_rom_fbf_wly_grk_heb_lat_sun_swe_ses_mcd_tsw_jav_tha_gam_tml_akn_swa_uzb_bos_spa_azi_xho_vie_hau_moo_ven_tsn	0.0907848446546701	0.213626120542966	0.831306267576473
248	mlt_mcd_fbf_bos_sod_amr_gam_mol_aze_uzb_yor_mao_zul_ctl_bul_bsq_rom_anl_tsw_mnd_alb_spa_cic_ger_xho_ita_fin_moo_swa_hun_prs_owc_geo_scr_ukr_dut_eng_tig_chh_fre_est_ven_mly_hin_sun_jpn_tml_kor_krd_slo_igb_swe_ind_pol_wly_jav_cnt_ben_dyu_rus_amh_pan_afr_nor_cze_qcu_svk_guj_por_dgb_sid_lat_hau_glc_bat_grk_akn_urd_ewe_tag_tha_heb_knd_bem_tsn_azi_lit_arw_tur_bam_vie_aeg_swt_ses_lda	-0.440501289411501	-1.04573019257561	0.298396028566895
249	sod_eng_fbf_prs_mlt_amh_gam_lit_azi_aze_igb_jav_bem_bos_mol_bsq_scr_aeg_dyu_mnd_mcd_ita_ven_swe_zul_svk_est_tsw_cic_fin_ger_wly_geo_bul_guj_ukr_dut_hau_tig_grk_hun_moo_mly_slo_tag_jpn_tml_kor_pol_por_dgb_rus_sun_cze_anl_ind_cnt_glc_tsn_afr_chh_rom_pan_urd_nor_qcu_lat_ben_fre_yor_amr_alb_owc_spa_mao_arw_ses_krd_ewe_bat_tha_heb_knd_xho_akn_uzb_hin_ctl_tur_swt_vie_sid_bam_lda_swa	0.123613472684151	0.290716973026035	0.771915111838161
250	heb_lat_tsw_grk_hau_wly_amr_prs_azi_aze_lda_bat_tsn_guj_pan_bsq_mcd_owc_moo_cnt_fre_spa_akn_ctl_igb_ukr_fin_dyu_ven_hun_svk_aeg_geo_eng_bul_nor_dut_gam_sod_rus_est_swt_jav_por_mao_jpn_knd_kor_krd_urd_swa_glc_ind_ita_chh_mly_mnd_bos_xho_arw_anl_afr_scr_alb_cze_qcu_pol_rom_ger_ses_sid_lit_mlt_ben_tag_hin_bem_slo_ewe_sun_tha_tig_tml_dgb_bam_uzb_mol_swe_tur_fbf_vie_amh_zul_yor_cic	-0.504552163762474	-1.19949293821263	0.233383385561547
251	owc_hin_swt_nor_sid_heb_tig_pol_aze_tur_akn_mao_lda_arw_ger_bsq_mcd_sod_fbf_mnd_krd_rom_bem_alb_tsn_slo_fin_ewe_zul_est_ukr_mlt_geo_fre_urd_lit_afr_amr_hau_por_hun_cic_ind_swe_sun_jpn_knd_kor_eng_glc_moo_svk_mly_mol_amh_bat_cnt_guj_dyu_grk_chh_prs_ctl_lat_ita_qcu_bul_cze_ben_dgb_gam_spa_wly_pan_tag_bos_ven_rus_swa_jav_tha_anl_tml_bam_ses_uzb_scr_dut_azi_tsw_vie_aeg_yor_igb_xho	-0.991807563930379	-2.42317231492338	0.017321742318416
252	sid_glc_ses_fre_chh_heb_owc_bul_aze_uzb_zul_mao_dyu_grk_guj_bsq_hin_tig_xho_mnd_pan_arw_swa_por_yor_mcd_fin_ven_cic_est_lat_hau_geo_alb_urd_ukr_svk_aeg_gam_prs_hun_tsn_tag_nor_ind_jpn_tml_kor_ita_ger_ewe_scr_bat_cze_mlt_jav_cnt_eng_moo_swe_wly_slo_ctl_pol_rom_qcu_rus_bos_ben_swt_anl_lit_amr_dut_sun_afr_dgb_mol_fbf_mly_tha_sod_knd_igb_akn_azi_spa_krd_tur_tsw_vie_amh_bem_bam_lda	-0.401567428896103	-0.954653099571168	0.342228022564801
253	owc_spa_dyu_alb_anl_wly_hau_pol_aze_azi_yor_tag_ewe_arw_rom_bsq_dut_amr_swa_mnd_fre_grk_igb_ben_cic_slo_est_tsn_fbf_hun_lat_aeg_geo_scr_ctl_eng_urd_chh_heb_pan_fin_bam_sun_ita_mly_jpn_tml_kor_hin_prs_tsw_ger_ind_nor_sod_jav_cnt_glc_akn_krd_mlt_bos_por_cze_rus_qcu_ukr_bul_mol_ven_gam_guj_sid_mcd_bat_swe_dgb_afr_zul_mao_tha_tig_knd_ses_bem_uzb_svk_lit_tur_swt_vie_amh_xho_moo_lda	-0.443792493972042	-1.05546739376401	0.29394584271912
254	sid_ita_swt_hin_chh_tig_amh_eng_tur_uzb_akn_mao_dyu_spa_svk_bsq_urd_sod_xho_cnt_por_lat_tsn_glc_ses_nor_est_tsw_yor_hun_mol_heb_geo_krd_ctl_mcd_fre_aeg_hau_prs_fin_moo_jav_slo_bat_jpn_knd_kor_grk_bul_cic_rom_mly_ukr_anl_sun_mnd_guj_lda_cze_wly_bos_pan_dut_ger_qcu_lit_alb_afr_zul_owc_pol_amr_arw_ind_ben_ewe_rus_fbf_tag_tha_gam_tml_swa_ven_azi_scr_swe_aze_dgb_vie_mlt_bem_igb_bam	-0.182231503214132	-0.430759310528816	0.667640106101095
255	hau_ukr_tsn_pan_mlt_amr_heb_bul_uzb_aze_ven_bat_moo_ctl_ger_bsq_hin_owc_dgb_mnd_spa_krd_bam_guj_yor_bos_fin_cic_swa_est_urd_anl_geo_pol_eng_afr_rom_amh_tig_dut_hun_akn_ind_grk_mao_jpn_tml_kor_nor_swe_bem_prs_jav_arw_sid_tag_cnt_scr_ses_svk_chh_glc_por_ben_ita_qcu_mol_lit_mcd_ewe_aeg_alb_sod_cze_mly_slo_zul_fre_xho_sun_tha_wly_knd_igb_tsw_tur_lat_rus_azi_dyu_vie_gam_swt_fbf_lda	-0.033809471471644	-0.0796097778904376	0.936718673612776
256	sod_urd_yor_bul_heb_owc_amh_por_aze_azi_swt_mao_lda_arw_pan_bsq_eng_hau_dgb_cnt_hin_scr_ses_lit_ewe_krd_fin_bam_moo_hun_fre_sid_geo_rom_ukr_lat_svk_aeg_tig_spa_est_tsw_mly_afr_bat_jpn_knd_kor_alb_glc_akn_swe_jav_mol_gam_sun_mnd_ben_swa_pol_anl_bos_rus_slo_grk_qcu_prs_ger_nor_bem_wly_cze_mlt_guj_ind_ita_igb_dut_dyu_tag_tha_chh_tml_cic_tsn_tur_mcd_ctl_uzb_zul_vie_amr_fbf_xho_ven	0.189202053363555	0.446096737162771	0.656564269246231
257	amh_lit_bem_por_wly_chh_owc_arw_uzb_aze_bam_bat_cic_grk_svk_bsq_prs_gam_ewe_mnd_ger_mcd_swt_afr_igb_rus_hun_lda_akn_fin_hin_hau_geo_ita_bul_glc_lat_amr_aeg_spa_est_zul_mao_bos_jav_jpn_knd_kor_dut_swe_fbf_ukr_mly_scr_mlt_sun_cnt_ctl_tsw_ben_sid_mol_urd_pan_rom_qcu_eng_cze_krd_tsn_anl_guj_tig_slo_ind_pol_dgb_alb_yor_tag_tha_sod_tml_moo_xho_azi_nor_fre_tur_swa_vie_heb_ven_dyu_ses	-0.941232228084764	-2.29059905696023	0.0242461821765303
258	gam_svk_tsn_prs_wly_sid_owc_ger_uzb_aze_cic_tag_swt_ukr_bul_bsq_krd_amh_yor_mnd_pan_dut_ewe_alb_dgb_eng_hun_tsw_dyu_fin_fre_sod_geo_bos_rom_arw_grk_anl_heb_lit_est_bam_mao_lat_mly_jpn_knd_kor_guj_pol_fbf_urd_ind_nor_chh_sun_cnt_por_igb_swe_mlt_scr_afr_mcd_ben_qcu_mol_glc_cze_lda_hau_ctl_aeg_hin_bat_spa_moo_slo_swa_jav_tha_tig_tml_xho_akn_tur_ita_rus_azi_zul_vie_amr_ses_ven_bem	-0.417408681882265	-0.992631427927645	0.323465276434015
259	wly_rom_bam_grk_mlt_gam_aeg_ita_uzb_azi_akn_ind_swt_spa_afr_bsq_slo_chh_ven_mnd_por_eng_xho_nor_ses_ben_hun_tsw_fbf_fin_lat_hau_geo_scr_bos_dut_krd_tig_heb_swe_est_cic_mao_mcd_sun_jpn_tml_kor_rus_ukr_yor_fre_tag_prs_amr_jav_cnt_bul_zul_pol_amh_alb_urd_glc_svk_qcu_guj_lit_mol_dyu_owc_ctl_anl_pan_bat_ger_tsn_arw_igb_mly_tha_sod_knd_dgb_bem_aze_hin_cze_tur_ewe_vie_sid_lda_moo_swa	-0.186563280270462	-0.440018203766685	0.660944852823175
260	owc_svk_akn_urd_wly_amr_hau_pol_aze_uzb_dgb_ind_igb_alb_afr_bsq_spa_tig_ses_mnd_rom_ctl_ewe_dut_bem_bul_fin_lda_cic_hun_fre_heb_geo_scr_lat_por_guj_sod_aeg_slo_est_swt_tag_cze_mao_jpn_knd_kor_glc_swe_dyu_arw_bat_grk_chh_sun_cnt_krd_bam_ita_amh_prs_nor_pan_ger_qcu_eng_rus_bos_fbf_gam_mol_mlt_mcd_jav_ben_ven_lit_yor_mly_tha_anl_tml_moo_tsn_tur_hin_ukr_azi_swa_vie_sid_tsw_zul_xho	-0.889392215383067	-2.15287669372024	0.0339160910457779
261	mlt_ukr_ewe_cze_amh_amr_heb_rom_aze_uzb_akn_bat_xho_glc_arw_bsq_por_aeg_zul_mnd_pan_bul_bam_grk_moo_dut_fin_lda_swa_hun_swe_gam_geo_rus_afr_ben_eng_tig_wly_nor_est_dgb_tag_spa_mao_jpn_knd_kor_ctl_krd_ses_fre_ind_guj_anl_mly_cnt_svk_ven_prs_owc_scr_slo_lat_ita_qcu_urd_bos_hin_tsw_sid_alb_chh_pol_sun_mcd_swt_lit_bem_jav_tha_sod_tml_igb_yor_tur_mol_ger_azi_fbf_vie_hau_dyu_cic_tsn	-0.536276099226559	-1.27718413958465	0.204716686707228
262	sod_grk_bem_nor_tig_hau_sid_prs_azi_aze_tsw_mly_akn_pol_afr_bsq_lit_heb_swt_mnd_krd_rom_swa_hin_ewe_lat_est_fbf_yor_fin_eng_owc_geo_ger_bos_ctl_pan_anl_chh_ukr_hun_lda_ind_cze_jav_jpn_tml_kor_scr_rus_ses_dut_sun_spa_mlt_bat_cnt_fre_bam_glc_gam_mol_arw_urd_alb_qcu_mcd_guj_svk_igb_wly_ita_amr_ben_mao_por_tsn_slo_moo_tag_tha_amh_knd_cic_dgb_tur_bul_swe_uzb_xho_vie_aeg_ven_dyu_zul	-1.06173883691593	-2.60750597293963	0.0106245380098224
263	tig_spa_moo_nor_anl_mlt_heb_krd_azi_tur_igb_mly_bam_ger_swe_bsq_cze_owc_ses_mnd_urd_fre_swt_svk_akn_glc_hun_lda_fbf_fin_arw_sid_geo_lat_scr_bos_guj_amh_sod_grk_est_bem_mao_afr_tag_jpn_knd_kor_prs_ita_zul_ctl_sun_mol_aeg_jav_cnt_slo_ewe_dut_amr_pan_alb_rom_hin_qcu_rus_por_mcd_tsw_gam_lit_chh_ben_bat_bul_xho_ukr_dgb_ind_tha_hau_tml_tsn_dyu_uzb_pol_eng_aze_cic_vie_wly_swa_yor_ven	0.797009433630282	1.89195127033334	0.0616087331871804
264	amr_grk_moo_ben_sid_mlt_owc_swe_azi_uzb_igb_ind_cic_alb_ger_bsq_bul_aeg_swt_cnt_afr_svk_xho_mcd_swa_por_hun_lda_fbf_est_eng_sod_geo_spa_glc_mol_prs_tig_heb_fre_fin_tsw_sun_slo_bat_jpn_knd_kor_dut_krd_ewe_arw_jav_hin_hau_mao_mnd_ctl_akn_cze_amh_rus_guj_urd_nor_qcu_pol_pan_ukr_bem_chh_rom_wly_scr_mly_lit_ses_ita_dgb_tag_tha_anl_tml_tsn_ven_aze_bos_lat_tur_zul_vie_gam_bam_dyu_yor	-1.10605015682158	-2.70914123342578	0.00803082152158653
265	chh_eng_swa_ger_amh_amr_gam_arw_uzb_tur_xho_ind_ses_pol_scr_bsq_rom_anl_moo_mnd_svk_bos_fbf_ctl_bem_pan_fin_ewe_bam_est_urd_mlt_geo_slo_afr_mol_lat_owc_tig_prs_hun_tsw_mao_swe_mly_jpn_knd_kor_glc_bul_akn_dut_jav_mcd_sod_sun_cnt_ukr_tsn_krd_sid_hin_ita_alb_grk_qcu_guj_rus_por_swt_heb_spa_wly_lit_bat_nor_igb_ben_dyu_tag_tha_aeg_tml_zul_cic_aze_fre_cze_azi_yor_vie_hau_dgb_lda_ven	-0.947070452222236	-2.29738891907985	0.0238396195476648
266	hau_krd_akn_mcd_sod_sid_owc_spa_azi_aze_zul_mao_tsn_ctl_prs_bsq_lit_amr_tsw_cnt_alb_cze_yor_ger_swt_por_fin_lda_swa_est_rom_wly_geo_ita_urd_lat_swe_amh_tig_nor_hun_ewe_bat_pol_mly_jpn_knd_kor_ukr_pan_dgb_dut_jav_eng_mlt_sun_mnd_guj_ses_bul_anl_svk_slo_arw_scr_qcu_grk_bos_hin_igb_gam_ben_heb_afr_ind_glc_ven_fre_moo_tag_tha_aeg_tml_bem_dyu_tur_mol_rus_uzb_bam_vie_chh_fbf_cic_xho	-0.13160819716829	-0.310269726468569	0.75705009474843
267	aeg_rus_igb_swe_mlt_owc_hau_prs_tur_uzb_akn_ind_ven_ctl_por_bsq_nor_sod_dgb_mnd_bos_glc_cic_grk_swa_fre_fin_ewe_swt_est_mol_amh_geo_spa_afr_scr_lat_gam_heb_cze_hun_ses_sun_mcd_tag_jpn_tml_kor_slo_pol_tsw_krd_mly_lit_wly_bat_cnt_dut_lda_urd_amr_svk_ger_ben_ita_qcu_guj_bul_rom_tsn_sid_pan_chh_eng_mao_alb_yor_ukr_dyu_jav_tha_tig_knd_xho_bem_aze_hin_arw_azi_zul_vie_anl_moo_bam_fbf	-0.207847672795525	-0.490798263272028	0.624725252102964
268	chh_ben_lda_lat_anl_amh_heb_krd_azi_aze_dgb_mly_tsn_svk_arw_bsq_alb_wly_zul_cnt_swe_ger_xho_spa_yor_pan_hun_moo_ses_fin_cze_amr_geo_por_grk_lit_ctl_tig_mlt_scr_est_bem_jav_guj_sun_jpn_tml_kor_afr_slo_tsw_pol_ind_hin_sod_mao_mnd_fre_fbf_ita_aeg_mol_nor_rom_rus_qcu_mcd_dut_prs_akn_hau_bos_sid_urd_bat_eng_bam_bul_swa_tag_tha_gam_knd_cic_ven_tur_glc_ukr_uzb_swt_vie_owc_igb_ewe_dyu	-0.197943329397893	-0.467614026326917	0.641154531259205
269	owc_ben_dgb_rus_sod_aeg_heb_pan_tur_azi_yor_mly_dyu_slo_eng_bsq_glc_amr_ses_cnt_afr_grk_swt_lat_ewe_mol_hun_zul_moo_fin_swe_hau_geo_hin_urd_rom_alb_chh_amh_pol_est_akn_tag_ukr_bat_jpn_knd_kor_prs_por_tsw_ita_ind_cze_wly_jav_mnd_nor_lda_ctl_anl_arw_mcd_bos_krd_qcu_dut_guj_spa_ven_sid_ger_gam_fre_sun_lit_fbf_bul_xho_mao_tha_tig_tml_swa_tsn_aze_svk_scr_uzb_igb_vie_mlt_cic_bem_bam	-0.749314230514662	-1.8004615181402	0.0750296233639807
270	chh_ita_moo_svk_mlt_amr_amh_ukr_azi_uzb_zul_mao_igb_guj_mol_bsq_nor_anl_swt_cnt_por_arw_swa_bos_tsw_rom_fin_yor_bam_est_mcd_aeg_geo_slo_lit_urd_pol_owc_gam_rus_hun_cic_ind_scr_mly_jpn_tml_kor_pan_dut_xho_krd_sun_alb_wly_bat_mnd_afr_lda_prs_tig_ben_hin_grk_ctl_qcu_bul_eng_spa_dgb_sid_cze_sod_fre_jav_glc_bem_lat_ewe_tag_tha_hau_knd_ses_akn_tur_ger_swe_aze_ven_vie_heb_fbf_dyu_tsn	-0.500117223202886	-1.19074306095357	0.236784883634316
271	tig_pol_akn_mcd_amh_gam_sid_rus_aze_tur_swt_mao_bem_prs_lit_bsq_arw_wly_tsn_cnt_ukr_fre_bam_mol_dyu_dut_fin_swa_fbf_hun_scr_chh_geo_nor_grk_urd_cze_owc_heb_guj_est_xho_bat_ben_mly_jpn_knd_kor_eng_lat_yor_krd_jav_spa_amr_ind_mnd_rom_igb_alb_aeg_svk_bos_pan_bul_qcu_por_swe_slo_moo_sod_hin_anl_ctl_tag_ger_zul_afr_ses_sun_tha_hau_tml_ven_tsw_azi_ita_glc_uzb_ewe_vie_mlt_cic_dgb_lda	0.0878179327278455	0.206746204082311	0.83666005268417
272	aeg_bul_akn_eng_amr_gam_chh_ita_uzb_tur_zul_mao_fbf_prs_dut_bsq_rus_heb_dgb_mnd_urd_afr_ewe_scr_cic_arw_est_bem_tsn_fin_lat_hau_geo_pol_mcd_rom_ukr_sod_amh_nor_hun_bam_tag_alb_jav_jpn_tml_kor_guj_por_moo_ctl_ind_slo_owc_mly_cnt_mol_tsw_ben_wly_fre_pan_cze_spa_qcu_swe_bos_krd_ven_anl_lit_sid_hin_bat_glc_swt_grk_yor_sun_tha_mlt_knd_swa_dyu_azi_svk_ger_aze_ses_vie_tig_xho_igb_lda	0.0347416842741079	0.0818209760627681	0.934964912913563
273	amr_bul_cic_dut_anl_hau_wly_krd_tur_azi_zul_mao_tsw_cze_mol_bsq_alb_mlt_xho_mnd_lit_lat_bem_grk_dyu_rom_fin_lda_akn_hun_glc_sod_geo_ben_rus_hin_nor_aeg_amh_swe_est_yor_jav_mcd_sun_jpn_tml_kor_scr_bos_fbf_ger_bat_pol_sid_tag_cnt_ukr_swa_spa_gam_fre_pan_afr_guj_qcu_ctl_por_prs_ses_owc_ita_chh_urd_mly_arw_swt_slo_ven_ind_tha_tig_knd_moo_ewe_aze_eng_svk_uzb_dgb_vie_heb_igb_bam_tsn	-0.738352660800808	-1.77668541482329	0.0788899019556228
274	sod_guj_bam_bos_hau_owc_sid_ita_aze_uzb_xho_tag_igb_ger_grk_bsq_alb_anl_ven_mnd_mcd_afr_bem_swe_swt_lat_fin_tsw_fbf_hun_pol_chh_geo_pan_eng_urd_nor_heb_gam_ctl_est_tsn_sun_spa_bat_jpn_tml_kor_svk_bul_lda_ukr_mly_ben_tig_ind_cnt_lit_akn_glc_amr_cze_dut_scr_rom_qcu_hin_por_slo_zul_wly_mol_mlt_arw_mao_krd_ses_fre_swa_jav_tha_aeg_knd_ewe_moo_tur_rus_prs_azi_dyu_vie_amh_cic_yor_dgb	-0.0709365529991546	-0.167121676815494	0.867637158512419
275	chh_lat_fbf_dut_amr_gam_aeg_arw_tur_azi_zul_mao_dyu_guj_urd_bsq_glc_heb_swt_cnt_fre_ita_yor_nor_lda_krd_fin_tsw_ses_hun_ben_wly_geo_mcd_spa_grk_rom_hau_sid_lit_est_dgb_ind_ger_bat_jpn_tml_kor_hin_mol_cic_cze_sun_pan_anl_tag_mnd_bul_bam_ctl_mlt_prs_scr_swe_afr_qcu_bos_alb_slo_bem_tig_ukr_sod_eng_jav_svk_tsn_por_swa_mly_tha_amh_knd_ven_akn_aze_pol_rus_uzb_xho_vie_owc_moo_igb_ewe	-0.462177794537343	-1.09721356281331	0.275380898382873
276	heb_rus_bam_pol_chh_amh_sid_nor_uzb_azi_zul_ind_ewe_arw_fre_bsq_glc_gam_akn_cnt_rom_mcd_cic_lat_dgb_ita_fin_yor_dyu_est_bos_tig_geo_dut_pan_mol_lit_sod_wly_bul_hun_xho_mly_ukr_tag_jpn_tml_kor_swe_afr_swt_ben_jav_prs_anl_sun_mnd_krd_igb_ger_owc_spa_slo_cze_urd_qcu_eng_scr_alb_tsw_mlt_ctl_amr_guj_mao_svk_fbf_por_tsn_bat_tha_hau_knd_lda_moo_tur_grk_hin_aze_bem_vie_aeg_swa_ven_ses	0.470955514284447	1.11141270308888	0.269255770770004
277	mlt_alb_tsw_cze_anl_hau_amh_ctl_uzb_tur_ven_ind_tsn_glc_prs_bsq_arw_sod_dyu_cnt_ita_eng_fbf_spa_yor_nor_hun_ses_ewe_fin_dut_chh_geo_pol_ger_lat_afr_aeg_gam_grk_est_swa_tag_bos_bat_jpn_knd_kor_mol_swe_swt_hin_mly_bul_wly_sun_mnd_scr_dgb_svk_amr_urd_lit_ben_pan_qcu_guj_por_rom_cic_owc_slo_tig_mcd_jav_ukr_xho_fre_lda_mao_tha_heb_tml_bam_igb_azi_rus_krd_aze_zul_vie_sid_bem_moo_akn	-0.120872941792185	-0.285269228368131	0.776072237283079
278	amh_grk_xho_hin_hau_gam_wly_nor_uzb_azi_akn_jav_cic_urd_por_bsq_slo_sid_fbf_mnd_ita_mol_igb_eng_zul_swe_fin_bem_swt_est_pan_anl_geo_pol_guj_afr_krd_tig_sod_alb_hun_ven_mao_ger_ind_jpn_tml_kor_rus_lit_swa_glc_sun_svk_aeg_bat_cnt_ben_bam_ukr_owc_scr_ctl_bul_rom_qcu_cze_mcd_fre_lda_heb_dut_mlt_arw_mly_lat_tsw_prs_ses_tag_tha_chh_knd_dgb_moo_aze_bos_spa_tur_dyu_vie_amr_ewe_tsn_yor	0.456742731635145	1.07761347312603	0.283993562705593
279	anl_prs_ses_slo_chh_aeg_amr_glc_uzb_tur_igb_sun_xho_hin_ben_bsq_alb_mlt_swt_cnt_pol_fre_yor_lit_lda_ger_est_tsw_zul_fin_mol_sid_geo_ctl_cze_lat_pan_amh_heb_scr_hun_bam_ind_dut_jav_jpn_tml_kor_arw_grk_tsn_svk_mly_bos_owc_mao_mnd_por_swa_spa_wly_mcd_afr_rom_swe_qcu_nor_ita_eng_akn_gam_rus_sod_bul_tag_ukr_moo_krd_cic_bat_tha_hau_knd_dyu_ven_azi_guj_urd_aze_dgb_vie_tig_ewe_bem_fbf	-1.00789186147637	-2.45464386193002	0.0159625393288366
280	amh_krd_dgb_scr_amr_anl_owc_dut_azi_tur_swa_ind_bem_glc_ita_bsq_hin_sid_ses_mnd_prs_eng_ven_ctl_bam_pol_fin_akn_cic_est_svk_chh_geo_bul_mcd_por_arw_sod_wly_pan_hun_tsn_mly_grk_mao_jpn_tml_kor_cze_swe_xho_nor_bat_alb_gam_sun_cnt_ukr_swt_ben_heb_lat_slo_afr_urd_qcu_spa_fre_ger_tsw_hau_mol_mlt_rus_tag_guj_dyu_rom_ewe_jav_tha_tig_knd_moo_fbf_aze_bos_lit_uzb_zul_vie_aeg_lda_igb_yor	-0.0697906320869349	-0.164863453571455	0.86940927715973
281	owc_bos_yor_ita_aeg_hau_tig_ben_uzb_aze_bam_sun_dgb_spa_mcd_bsq_dut_wly_zul_mnd_ctl_lit_cic_nor_swt_por_hun_fbf_swa_fin_eng_amh_geo_urd_mol_rus_cze_sod_heb_rom_est_dyu_jav_alb_ind_jpn_knd_kor_lat_pol_akn_svk_mao_fre_mlt_mly_cnt_ukr_lda_swe_sid_bul_pan_ger_glc_qcu_krd_scr_hin_xho_anl_guj_chh_afr_tag_slo_tsn_arw_ses_bat_tha_gam_tml_tsw_igb_azi_prs_grk_tur_ewe_vie_amr_moo_ven_bem	0.414187766704737	0.975832992081354	0.331678731546435
282	wly_eng_lda_afr_anl_heb_sod_slo_azi_aze_ven_tag_dgb_arw_mol_bsq_dut_hau_dyu_mnd_bos_por_swt_glc_fbf_spa_hun_xho_igb_est_rom_amh_geo_fre_nor_prs_ben_owc_amr_mcd_fin_akn_mao_alb_sun_jpn_tml_kor_swe_ukr_tsn_guj_bat_hin_mlt_ind_cnt_pan_ewe_cze_gam_lat_urd_rus_krd_qcu_bul_ita_ger_ses_chh_grk_sid_svk_jav_lit_swa_scr_zul_mly_tha_aeg_knd_bam_bem_tur_ctl_pol_uzb_moo_vie_tig_cic_yor_tsw	-0.673076326801487	-1.6124041327545	0.110262586728653
283	heb_swe_swa_por_amh_gam_chh_ger_aze_uzb_cic_mao_dyu_hin_ita_bsq_guj_sid_fbf_cnt_krd_ctl_tsw_prs_bam_svk_fin_tsn_xho_est_mol_hau_geo_fre_afr_urd_dut_wly_aeg_pol_hun_akn_bat_bos_tag_jpn_knd_kor_eng_spa_ewe_bul_sun_rus_mlt_mly_mnd_rom_ven_slo_anl_ben_mcd_lat_pan_qcu_glc_lit_scr_dgb_amr_grk_sod_cze_ind_ukr_ses_alb_bem_jav_tha_tig_tml_moo_igb_tur_arw_nor_azi_zul_vie_owc_swt_lda_yor	-0.481326962306566	-1.14556618757769	0.254914015062073
284	tig_urd_bem_ita_hau_chh_aeg_afr_azi_uzb_tsw_ind_swt_scr_svk_bsq_pol_sid_swa_cnt_prs_grk_dyu_guj_lda_glc_est_ses_zul_fin_bos_amh_geo_krd_mol_ger_fre_heb_sod_por_hun_ven_mao_lat_bat_jpn_knd_kor_pan_dut_xho_alb_mly_hin_amr_jav_mnd_swe_fbf_ben_wly_mcd_eng_slo_arw_qcu_rom_ctl_ukr_cic_owc_spa_mlt_nor_sun_bul_akn_rus_bam_tag_tha_gam_tml_ewe_dgb_tur_lit_cze_aze_moo_vie_anl_tsn_igb_yor	-0.225554167037269	-0.532937205118887	0.59534826541413
285	sod_dut_akn_krd_owc_mlt_anl_ben_azi_tur_cic_sun_fbf_arw_eng_bsq_hin_heb_swa_cnt_rus_por_ses_lit_dyu_afr_fin_igb_ewe_hun_spa_amh_geo_urd_rom_alb_fre_sid_tig_mol_est_lda_mao_bul_mly_jpn_knd_kor_ukr_bos_dgb_glc_ind_svk_aeg_tag_mnd_cze_xho_ctl_wly_pol_lat_mcd_slo_qcu_ger_prs_scr_zul_chh_ita_amr_pan_jav_grk_bam_guj_swt_bat_tha_hau_tml_tsn_yor_uzb_nor_swe_aze_moo_vie_gam_bem_ven_tsw	-0.111804315017638	-0.263343753338806	0.792868222515392
286	owc_scr_fbf_ita_hau_amh_sid_ben_azi_tur_swt_tag_moo_eng_guj_bsq_mcd_wly_swa_mnd_urd_svk_tsw_slo_ewe_ctl_hun_cic_zul_fin_pan_mlt_geo_hin_bos_glc_por_anl_tig_fre_est_tsn_ind_ukr_jav_jpn_knd_kor_prs_pol_ses_nor_mao_swe_aeg_mly_cnt_arw_lda_dut_sod_lit_rus_grk_bul_qcu_rom_mol_ger_igb_gam_afr_chh_cze_bat_spa_ven_alb_yor_sun_tha_heb_tml_dyu_bam_uzb_krd_lat_aze_bem_vie_amr_akn_xho_dgb	-0.200034417994998	-0.473316448059423	0.637096554292351
287	tig_nor_moo_scr_amh_aeg_anl_spa_uzb_tur_dgb_ind_bem_swe_hin_bsq_rom_mlt_bam_mnd_lat_rus_akn_guj_swt_ita_hun_dyu_ewe_est_grk_chh_geo_bos_lit_dut_por_heb_sod_urd_fin_fbf_bat_fre_sun_jpn_knd_kor_cze_mcd_xho_alb_mao_arw_hau_jav_cnt_ben_ses_ger_owc_afr_ukr_svk_krd_qcu_slo_bul_eng_yor_sid_pol_wly_mol_tag_prs_swa_ctl_zul_mly_tha_gam_tml_cic_igb_azi_glc_pan_aze_tsw_vie_amr_ven_lda_tsn	-1.39316217721267	-3.52320140976701	0.000663153779017812
288	chh_rus_moo_fre_heb_owc_mlt_lat_azi_uzb_ses_ind_dyu_krd_urd_bsq_prs_hau_ven_mnd_bul_scr_lda_pol_tsn_glc_fin_igb_ewe_hun_lit_sid_geo_rom_dut_ctl_afr_wly_amr_guj_est_xho_bat_slo_jav_jpn_tml_kor_arw_por_yor_cze_mly_ger_amh_tag_cnt_ita_swt_spa_gam_hin_ukr_mol_alb_qcu_svk_eng_nor_fbf_tig_pan_aeg_mcd_mao_ben_akn_swe_bem_sun_tha_sod_knd_tsw_cic_aze_grk_bos_tur_swa_vie_anl_bam_dgb_zul	-0.0757560107053829	-0.178456483615666	0.858752665527535
289	hau_por_akn_guj_chh_mlt_aeg_mcd_uzb_azi_dyu_ind_ses_alb_ben_bsq_svk_anl_bem_mnd_bul_scr_ven_nor_swa_arw_hun_igb_dgb_est_eng_amh_geo_lit_prs_ctl_cze_owc_gam_grk_fin_tsn_tag_swe_jav_jpn_knd_kor_bos_mol_bam_lat_mao_dut_sid_bat_cnt_ukr_tsw_hin_sod_ita_krd_rom_spa_qcu_pan_ger_glc_xho_heb_slo_wly_afr_mly_fre_fbf_rus_lda_sun_tha_tig_tml_zul_yor_tur_urd_pol_aze_ewe_vie_amr_swt_cic_moo	-0.734426556677349	-1.76159312462665	0.0814244217439606
290	chh_lat_zul_pol_hau_amr_mlt_rus_uzb_tur_lda_mly_ses_ger_ita_bsq_spa_tig_ewe_cnt_nor_ben_swa_bul_yor_eng_est_moo_cic_fin_svk_amh_geo_slo_swe_dut_glc_owc_sod_bos_hun_xho_tag_ctl_jav_jpn_tml_kor_alb_fre_bam_afr_ind_ukr_wly_mao_mnd_pan_dgb_krd_heb_cze_prs_mcd_rom_qcu_hin_urd_grk_tsn_gam_mol_anl_lit_bat_arw_igb_scr_ven_sun_tha_aeg_knd_tsw_akn_aze_por_guj_azi_swt_vie_sid_bem_fbf_dyu	-0.12419886397237	-0.292730296863493	0.770380437557125
291	tig_ita_yor_guj_owc_mlt_hau_rus_tur_azi_fbf_tag_zul_scr_fre_bsq_lat_wly_akn_cnt_eng_ukr_lda_spa_igb_mol_hun_ses_cic_fin_glc_amr_geo_dut_mcd_rom_urd_gam_amh_bos_est_moo_sun_afr_mao_jpn_tml_kor_alb_pan_tsw_krd_jav_cze_sid_ind_mnd_hin_bem_pol_aeg_por_ger_ben_bul_qcu_swe_prs_slo_ven_heb_grk_chh_arw_bat_nor_tsn_lit_xho_mly_tha_sod_knd_dgb_dyu_uzb_ctl_svk_aze_swt_vie_anl_swa_ewe_bam	-0.114297833890899	-0.26991091698494	0.787826804860485
292	sid_bul_zul_eng_sod_anl_owc_dut_azi_aze_akn_jav_dgb_ger_por_bsq_ben_amh_yor_cnt_swe_slo_swt_prs_fbf_lat_hun_ven_lda_est_krd_heb_geo_scr_glc_ita_rom_tig_gam_fre_fin_xho_bat_grk_ind_jpn_tml_kor_guj_bos_cic_ctl_mao_nor_hau_tag_mnd_cze_swa_rus_aeg_mol_lit_svk_hin_qcu_pol_arw_spa_bam_amr_pan_chh_mcd_mly_afr_moo_ukr_igb_sun_tha_mlt_knd_tsn_dyu_tur_urd_alb_uzb_ewe_vie_wly_ses_bem_tsw	0.172808684292937	0.407383089327482	0.684662847767051
293	wly_slo_swa_ben_gam_owc_sod_grk_azi_tur_dgb_tag_fbf_glc_pol_bsq_pan_aeg_igb_cnt_ctl_lit_zul_eng_ewe_guj_est_swt_bam_hun_rus_tig_geo_hin_krd_afr_dut_mlt_sid_svk_fin_xho_mly_ukr_mao_jpn_tml_kor_por_bul_ses_bos_ind_scr_amr_jav_mnd_lat_cic_nor_heb_ita_urd_mcd_swe_qcu_ger_alb_spa_yor_chh_rom_hau_cze_sun_mol_lda_prs_ven_bat_tha_anl_knd_akn_bem_aze_arw_fre_uzb_tsn_vie_amh_dyu_tsw_moo	-0.404674478826717	-0.96067580149088	0.339206274462647
294	wly_prs_bam_eng_tig_owc_chh_svk_azi_uzb_dyu_ind_swt_alb_swe_bsq_hin_aeg_zul_mnd_grk_ctl_igb_urd_akn_ben_est_fbf_tsn_fin_scr_hau_geo_ukr_afr_krd_mol_amr_amh_fre_hun_moo_jav_ger_mly_jpn_knd_kor_rom_rus_xho_por_sun_arw_sid_bat_cnt_pan_yor_lit_sod_nor_bos_cze_slo_qcu_dut_ita_bul_swa_gam_guj_mlt_lat_mao_mcd_ses_pol_dgb_tag_tha_heb_tml_cic_bem_tur_glc_spa_aze_lda_vie_anl_ven_ewe_tsw	-0.622003132113395	-1.48755525563816	0.140251053848667
295	wly_urd_xho_rom_owc_amr_heb_glc_aze_azi_lda_mly_cic_slo_spa_bsq_krd_chh_zul_cnt_lit_bul_swa_prs_bem_eng_fin_tsn_ewe_est_guj_sid_geo_fre_pol_rus_ben_gam_hau_ctl_hun_swt_ind_dut_mao_jpn_knd_kor_svk_swe_moo_ita_bat_arw_mlt_jav_mnd_ukr_dgb_mol_anl_cze_grk_alb_ger_qcu_afr_lat_mcd_fbf_aeg_nor_tig_hin_sun_bos_bam_scr_dyu_tag_tha_sod_tml_yor_igb_uzb_por_pan_tur_ven_vie_amh_tsw_ses_akn	0.0493313295501482	0.116124836613375	0.907803993499131
296	sod_lit_tsw_krd_sid_heb_chh_alb_uzb_aze_ses_jav_tsn_ben_pol_bsq_grk_gam_dyu_cnt_lat_spa_swa_cze_yor_ctl_hun_bem_fbf_fin_hin_anl_geo_rom_ukr_arw_mol_aeg_wly_fre_est_swt_tag_dut_mao_jpn_tml_kor_afr_eng_zul_pan_bat_rus_amh_mly_mnd_bul_akn_scr_owc_urd_svk_prs_por_qcu_glc_swe_mcd_ven_mlt_bos_tig_nor_ind_slo_bam_ita_cic_sun_tha_hau_knd_xho_lda_tur_ger_guj_azi_igb_vie_amr_moo_ewe_dgb	-0.626929495014558	-1.50055977509351	0.136856926003447
297	wly_por_yor_ben_anl_mlt_sid_mcd_uzb_tur_ewe_mly_moo_prs_swe_bsq_ukr_amr_tsw_mnd_pol_dut_swa_krd_zul_svk_fin_fbf_bam_hun_guj_heb_geo_mol_ita_lat_cze_chh_sod_spa_est_dgb_mao_nor_tag_jpn_knd_kor_bul_eng_dyu_bos_ind_fre_hau_bat_cnt_pan_bem_scr_aeg_alb_hin_ctl_slo_qcu_rom_rus_arw_lda_amh_glc_gam_afr_sun_grk_swt_lit_ses_jav_tha_tig_tml_tsn_xho_azi_ger_urd_aze_cic_vie_owc_ven_akn_igb	0.291639266672755	0.686723645699392	0.493965660442089
298	tig_ger_ewe_ben_mlt_chh_heb_hin_azi_aze_moo_bat_dyu_ctl_nor_bsq_swe_amr_bem_mnd_lat_mcd_tsn_svk_fbf_por_fin_swa_swt_hun_ita_owc_geo_fre_alb_bul_guj_hau_amh_glc_est_ses_tag_dut_mly_jpn_knd_kor_urd_ukr_ven_rus_jav_arw_aeg_mao_cnt_grk_akn_pan_anl_lit_rom_scr_slo_qcu_cze_prs_bos_bam_sod_pol_sid_afr_sun_spa_zul_mol_xho_ind_tha_wly_tml_cic_igb_uzb_krd_eng_tur_tsw_vie_gam_lda_yor_dgb	0.513902266845937	1.21292311485604	0.228231156445417
299	aeg_pol_dyu_glc_heb_wly_chh_bul_tur_aze_dgb_tag_lda_rus_scr_bsq_ben_hau_zul_mnd_lat_grk_xho_urd_cic_ctl_est_tsw_fbf_hun_rom_tig_geo_ger_guj_mcd_arw_amr_owc_prs_fin_swt_bat_krd_mao_jpn_knd_kor_svk_fre_bam_lit_jav_swe_sid_ind_cnt_slo_ven_bos_sod_alb_nor_spa_ukr_qcu_ita_por_mol_bem_amh_hin_mlt_eng_mly_pan_ewe_afr_akn_sun_tha_gam_tml_ses_moo_azi_dut_cze_uzb_tsn_vie_anl_swa_igb_yor	-0.416359177811885	-0.988398985486451	0.325521892481481
300	mlt_pan_xho_cze_amh_wly_owc_alb_azi_aze_cic_jav_dgb_mol_hin_bsq_afr_sod_zul_mnd_urd_prs_akn_lit_dyu_swe_fin_ven_swa_hun_svk_chh_geo_por_krd_ita_rus_aeg_sid_bos_est_fbf_sun_nor_ind_jpn_knd_kor_spa_rom_tsn_pol_mao_ctl_heb_bat_cnt_slo_swt_ben_tig_mcd_glc_dut_arw_qcu_guj_bul_grk_ses_anl_ger_amr_ukr_mly_scr_yor_lat_ewe_tag_tha_hau_tml_lda_igb_tur_eng_fre_uzb_tsw_vie_gam_bem_moo_bam	-0.19637922111389	-0.463865333676877	0.643828147461536
301	amh_pan_cic_mcd_anl_wly_chh_urd_aze_tur_ewe_sun_fbf_bos_alb_bsq_slo_gam_dgb_cnt_guj_grk_lda_prs_ses_ctl_est_igb_ven_fin_svk_heb_geo_scr_hin_por_afr_tig_amr_rus_hun_dyu_jav_ita_ind_jpn_tml_kor_fre_ger_yor_dut_mly_cze_hau_mao_mnd_pol_swa_nor_aeg_eng_ukr_mol_krd_qcu_rom_bul_lat_moo_owc_spa_sid_lit_bat_arw_akn_swe_bem_tag_tha_mlt_knd_tsw_tsn_uzb_glc_ben_azi_xho_vie_sod_zul_bam_swt	-0.181255842103247	-0.427886563522046	0.669722943502073
302	sid_slo_dgb_bos_amr_owc_sod_alb_azi_tur_cic_ind_akn_grk_bul_bsq_prs_hau_xho_mnd_ben_lit_swt_eng_igb_por_fin_zul_bem_est_afr_gam_geo_spa_arw_mcd_ger_mlt_amh_ctl_hun_tsw_mly_glc_bat_jpn_knd_kor_ita_nor_ewe_rom_mao_fre_wly_sun_cnt_dut_bam_hin_chh_guj_urd_rus_scr_qcu_lat_pol_mol_dyu_tig_pan_anl_cze_jav_ukr_moo_swe_lda_tag_tha_heb_tml_swa_tsn_aze_krd_svk_uzb_ven_vie_aeg_yor_fbf_ses	-0.436404138555606	-1.03943438448883	0.301297614151697
303	tig_pan_bem_glc_chh_amh_heb_grk_aze_tur_ven_ind_zul_lat_bos_bsq_ger_aeg_igb_cnt_scr_pol_lda_ben_yor_mol_fin_dgb_ses_est_rom_hau_geo_urd_dut_swe_alb_owc_wly_por_hun_cic_tag_eng_jav_jpn_knd_kor_arw_svk_swa_mcd_mao_fre_sod_sun_mnd_rus_tsn_bul_mlt_ctl_hin_lit_spa_qcu_slo_krd_nor_bam_anl_afr_amr_prs_bat_guj_dyu_ita_akn_mly_tha_sid_tml_xho_fbf_azi_ukr_cze_uzb_swt_vie_gam_ewe_moo_tsw	-0.0230853972638524	-0.0543815078155316	0.956747864580105
304	tig_fre_dgb_cze_gam_chh_hau_rus_aze_azi_swa_tag_bem_slo_lit_bsq_pan_heb_swt_mnd_scr_prs_xho_pol_ses_alb_fin_ewe_cic_hun_swe_aeg_geo_mol_eng_lat_rom_owc_wly_ben_est_lda_jav_nor_mly_jpn_tml_kor_svk_bul_tsw_krd_ind_dut_amh_bat_cnt_ctl_akn_hin_mlt_bos_urd_guj_por_qcu_glc_ukr_ita_dyu_amr_afr_sid_mcd_mao_arw_igb_grk_tsn_sun_tha_sod_knd_fbf_zul_uzb_spa_ger_tur_yor_vie_anl_moo_bam_ven	-0.206393427711351	-0.489760911022997	0.625456406518249
305	owc_mcd_ses_rom_wly_amr_anl_svk_aze_uzb_fbf_sun_lda_ctl_bos_bsq_lit_tig_swa_cnt_lat_krd_zul_prs_moo_nor_fin_cic_igb_hun_urd_sod_geo_pan_eng_hin_dut_hau_aeg_alb_est_yor_tag_fre_jav_jpn_tml_kor_cze_arw_akn_grk_ind_guj_mlt_bat_mnd_por_tsw_ger_sid_ita_pol_ukr_glc_qcu_spa_slo_mol_bam_amh_swe_heb_bul_mly_ben_xho_rus_dyu_mao_tha_chh_knd_ewe_tsn_azi_afr_scr_tur_ven_vie_gam_dgb_bem_swt	-0.501225460212522	-1.1918326049174	0.236359394666344
306	sod_hin_bam_mol_sid_tig_mlt_nor_uzb_tur_tsw_mao_igb_afr_spa_bsq_pan_wly_swa_mnd_ukr_prs_swt_glc_ses_rus_fin_ven_tsn_hun_bul_hau_geo_lit_ger_scr_swe_aeg_amh_ctl_est_xho_sun_alb_jav_jpn_knd_kor_cze_krd_dgb_por_tag_rom_anl_ind_cnt_fre_bem_grk_amr_dut_slo_ita_ben_qcu_eng_lat_mcd_fbf_owc_arw_gam_svk_mly_bos_moo_urd_dyu_bat_tha_chh_tml_cic_ewe_azi_guj_pol_aze_zul_vie_heb_lda_yor_akn	0.13591923403153	0.320279653315468	0.749474836893155
307	amh_pan_ewe_bul_gam_sod_wly_swe_aze_azi_bem_mly_akn_bos_afr_bsq_prs_chh_xho_mnd_ben_svk_cic_pol_fbf_ukr_fin_yor_dgb_hun_ger_hau_geo_scr_guj_rom_urd_heb_owc_por_est_swa_jav_lit_mao_jpn_tml_kor_arw_slo_moo_dut_ind_fre_amr_bat_cnt_ita_tsw_eng_anl_alb_cze_nor_hin_qcu_lat_spa_krd_bam_mlt_ctl_aeg_rus_sun_mol_igb_grk_lda_tag_tha_sid_knd_zul_dyu_uzb_mcd_glc_tur_ven_vie_tig_tsn_ses_swt	0.355226377618008	0.838552685722364	0.403870520176561
308	hau_svk_moo_glc_mlt_heb_sid_ger_azi_uzb_swa_tag_tsw_pan_pol_bsq_mcd_chh_fbf_cnt_swe_mol_ewe_grk_bem_bul_fin_dyu_yor_hun_arw_owc_geo_rus_nor_alb_slo_gam_sod_krd_est_swt_sun_ctl_bat_jpn_knd_kor_rom_prs_dgb_ben_ind_scr_aeg_mao_mnd_hin_ven_ukr_anl_urd_bos_afr_dut_qcu_lit_spa_eng_ses_wly_lat_amh_cze_jav_fre_bam_ita_igb_mly_tha_amr_tml_xho_lda_tur_por_guj_aze_tsn_vie_tig_zul_akn_cic	0.0594969641952608	0.140073788696895	0.888904612956281
309	hau_por_cic_fre_chh_sid_sod_prs_azi_tur_ewe_sun_ven_rom_scr_bsq_mol_amh_xho_mnd_ita_ger_yor_lit_dyu_swe_fin_ses_swt_hun_ben_anl_geo_ctl_eng_guj_pan_gam_owc_spa_est_swa_mao_glc_bat_jpn_knd_kor_urd_slo_akn_cze_ind_ukr_wly_jav_cnt_bul_igb_bos_heb_nor_arw_alb_mcd_qcu_svk_dut_krd_lda_aeg_grk_amr_lat_mly_afr_fbf_hin_dgb_tag_tha_tig_tml_bem_tsn_uzb_pol_rus_aze_zul_vie_mlt_moo_bam_tsw	-0.417287030298017	-0.993234045784818	0.32317315545849
310	sod_ukr_dyu_slo_amr_chh_anl_pol_aze_tur_moo_bat_bam_swe_por_bsq_rom_hau_ewe_cnt_spa_afr_igb_fre_bem_nor_hun_swt_ven_est_ita_heb_geo_ctl_pan_grk_alb_wly_aeg_lat_fin_swa_ind_hin_tag_jpn_knd_kor_mol_bul_lda_glc_mao_guj_sid_mly_mnd_mcd_cic_rus_gam_svk_dut_eng_scr_qcu_ger_arw_ben_tsn_amh_prs_mlt_cze_sun_krd_tsw_bos_dgb_jav_tha_tig_tml_akn_xho_uzb_urd_lit_azi_zul_vie_owc_ses_yor_fbf	-0.791325411356554	-1.90577466713708	0.0597680906837947
311	mlt_ctl_moo_rus_sid_tig_amr_ben_uzb_azi_dyu_bat_zul_bul_glc_bsq_cze_anl_bem_mnd_lat_swe_dgb_mcd_fbf_pan_fin_ven_xho_hun_prs_chh_geo_mol_scr_pol_por_hau_wly_arw_est_tsw_ind_guj_mly_jpn_knd_kor_urd_alb_lda_rom_mao_slo_gam_sun_cnt_grk_swt_bos_aeg_hin_lit_dut_spa_qcu_ger_svk_krd_akn_owc_nor_heb_fre_tag_afr_cic_eng_igb_jav_tha_sod_tml_bam_swa_aze_ukr_ita_tur_yor_vie_amh_ewe_ses_tsn	-0.17674868681935	-0.416786403664303	0.677795087503107
312	owc_prs_bem_pan_gam_sod_heb_alb_aze_azi_lda_ind_ewe_por_bos_bsq_mol_amr_swt_mnd_cze_grk_moo_ita_dyu_lat_hun_tsn_ven_fin_hin_hau_geo_fre_rom_spa_afr_wly_sid_pol_est_akn_mao_urd_bat_jpn_knd_kor_dut_lit_zul_glc_sun_svk_mlt_tag_cnt_swe_fbf_ukr_chh_ctl_slo_mcd_guj_qcu_bul_eng_rus_xho_anl_nor_tig_ger_mly_ben_yor_krd_igb_jav_tha_amh_tml_cic_bam_tur_scr_arw_uzb_tsw_vie_aeg_dgb_ses_swa	-0.454508608330861	-1.07992482225196	0.282968377628426
313	chh_rus_lda_ger_amr_aeg_anl_rom_tur_azi_fbf_mao_ewe_eng_mcd_bsq_pol_sid_cic_cnt_cze_mol_bem_glc_ven_lit_est_xho_tsn_fin_nor_wly_geo_arw_guj_swe_krd_tig_mlt_dut_hun_zul_tag_pan_mly_jpn_knd_kor_svk_bos_igb_hin_jav_urd_amh_bat_mnd_spa_bam_ben_gam_scr_lat_alb_ita_qcu_fre_afr_prs_moo_sod_slo_owc_ctl_ind_por_swa_ukr_yor_sun_tha_hau_tml_dyu_dgb_aze_bul_grk_uzb_tsw_vie_heb_ses_swt_akn	-0.24299306684005	-0.574131133801711	0.567265113863887
314	chh_dut_dgb_pan_hau_gam_heb_slo_uzb_aze_igb_ind_swt_rus_ben_bsq_hin_owc_moo_mnd_krd_arw_tsw_swe_fbf_mol_est_swa_xho_fin_eng_aeg_geo_ctl_pol_glc_bos_amh_tig_prs_hun_dyu_mly_afr_tag_jpn_knd_kor_ita_por_yor_ukr_sun_urd_sid_bat_cnt_rom_bem_grk_anl_lat_lit_bul_ger_qcu_spa_alb_svk_cic_sod_nor_amr_mcd_mao_guj_lda_scr_bam_jav_tha_mlt_tml_tsn_akn_tur_fre_cze_azi_ewe_vie_wly_ven_zul_ses	0.133080062959661	0.313286105151227	0.754764840026189
315	sod_guj_yor_mol_tig_amh_mlt_pol_azi_aze_akn_mao_xho_spa_mcd_bsq_hin_hau_tsn_cnt_rom_ita_ses_prs_cic_pan_hun_swt_ewe_est_slo_chh_geo_lit_por_dut_grk_heb_wly_scr_fin_swa_tag_nor_ind_jpn_tml_kor_rus_swe_ven_lat_jav_eng_amr_mly_mnd_bos_dgb_alb_owc_glc_svk_afr_fre_qcu_cze_ben_urd_bam_aeg_ukr_gam_arw_bat_bul_zul_ger_igb_sun_tha_anl_knd_lda_moo_uzb_ctl_krd_tur_dyu_vie_sid_fbf_tsw_bem	-0.562074454891168	-1.33969843885049	0.183607922928305
316	aeg_rom_zul_krd_amr_amh_owc_prs_tur_aze_moo_mao_swt_alb_svk_bsq_arw_gam_swa_mnd_eng_por_lda_lit_bem_bos_fin_tsw_yor_hun_dut_heb_geo_grk_cze_ctl_ben_wly_anl_rus_est_tsn_ind_spa_mly_jpn_tml_kor_slo_ita_akn_scr_bat_bul_sid_sun_cnt_urd_xho_glc_tig_lat_ukr_afr_swe_qcu_hin_guj_pan_ewe_chh_mcd_hau_mol_tag_nor_igb_pol_ses_jav_tha_sod_knd_ven_fbf_azi_fre_ger_uzb_dgb_vie_mlt_cic_dyu_bam	-0.656669323239589	-1.57285523971171	0.119148393461696
317	anl_swe_ses_eng_mlt_aeg_chh_ben_uzb_aze_dgb_ind_lda_nor_guj_bsq_bos_tig_akn_mnd_mol_afr_zul_ita_ewe_cze_hun_dyu_tsw_est_glc_sod_geo_urd_ctl_grk_scr_amr_hau_dut_fin_xho_bat_por_tag_jpn_tml_kor_hin_alb_tsn_fre_jav_lit_heb_sun_cnt_bul_fbf_rus_owc_prs_spa_pol_mcd_qcu_pan_rom_slo_ven_amh_svk_sid_lat_mao_krd_bam_arw_yor_mly_tha_gam_knd_moo_bem_azi_ukr_ger_tur_igb_vie_wly_cic_swa_swt	-0.491526895764793	-1.16836048080045	0.245647735062158
318	mlt_swe_dyu_guj_tig_owc_amh_krd_uzb_aze_dgb_mly_lda_arw_ita_bsq_spa_heb_swa_mnd_bos_rus_tsn_bul_yor_nor_fin_igb_ewe_est_slo_wly_geo_scr_prs_pol_pan_gam_anl_grk_hun_tsw_sun_hin_bat_jpn_tml_kor_lat_alb_cic_glc_ind_por_chh_tag_cnt_ben_bem_svk_amr_urd_dut_fre_mol_qcu_rom_ger_mcd_ses_hau_afr_aeg_ukr_jav_cze_fbf_eng_ven_mao_tha_sod_knd_akn_xho_tur_lit_ctl_azi_bam_vie_sid_moo_zul_swt	0.285122150205523	0.670829331358752	0.503991898309805
319	anl_krd_dyu_grk_sod_owc_gam_alb_uzb_tur_zul_tag_bem_arw_spa_bsq_nor_amh_igb_mnd_eng_mcd_xho_ita_yor_pan_est_tsn_akn_hun_prs_heb_geo_afr_hin_lat_fre_wly_chh_svk_fin_fbf_mly_urd_mao_jpn_knd_kor_ben_rus_swa_pol_sun_ukr_sid_bat_cnt_cze_ses_scr_tig_ctl_bos_rom_ger_qcu_lit_por_slo_cic_amr_glc_mlt_mol_ind_guj_moo_swe_ewe_jav_tha_aeg_tml_ven_dgb_aze_dut_bul_azi_lda_vie_hau_tsw_swt_bam	-0.316476153281695	-0.748634136947031	0.455966957073625
320	anl_ctl_cic_eng_amh_hau_sid_glc_aze_uzb_ses_bat_akn_mol_pan_bsq_krd_amr_dyu_cnt_cze_bos_yor_alb_tsw_fre_hun_moo_dgb_fin_ita_gam_geo_lat_grk_dut_afr_chh_tig_prs_est_swt_jav_urd_tag_jpn_knd_kor_nor_slo_xho_mcd_mly_ben_aeg_ind_mnd_hin_swa_swe_sod_ger_bul_scr_spa_qcu_guj_por_ukr_zul_wly_rus_mlt_pol_mao_lit_igb_arw_fbf_sun_tha_heb_tml_tsn_lda_azi_rom_svk_tur_ven_vie_owc_bem_bam_ewe	0.107024393752607	0.251822814481562	0.801733676409857
321	amr_mol_igb_ukr_wly_mlt_owc_ita_uzb_aze_ses_mly_ewe_fre_nor_bsq_ger_sod_lda_mnd_lat_krd_dgb_spa_swt_bul_fin_xho_swa_hun_slo_anl_geo_alb_svk_ctl_glc_tig_sid_scr_est_bem_tag_hin_jav_jpn_knd_kor_cze_dut_tsw_rom_bat_afr_hau_mao_cnt_bos_ven_arw_chh_guj_ben_mcd_rus_qcu_lit_urd_prs_dyu_heb_por_aeg_pan_sun_eng_bam_grk_fbf_ind_tha_gam_tml_akn_moo_azi_pol_swe_tur_cic_vie_amh_yor_tsn_zul	0.242170337676422	0.56966351027719	0.57027943567225
322	amr_glc_bem_cze_sod_mlt_aeg_arw_tur_aze_ewe_mly_lda_slo_por_bsq_fre_heb_ven_cnt_rus_rom_moo_dut_cic_lit_est_dyu_tsn_hun_hin_amh_geo_urd_ukr_bos_lat_chh_anl_guj_fin_fbf_bat_krd_mao_jpn_knd_kor_prs_pan_bam_scr_jav_eng_gam_sun_mnd_mcd_tsw_nor_tig_alb_swe_ita_ben_qcu_mol_afr_pol_dgb_wly_svk_owc_ctl_ind_grk_swa_ger_igb_tag_tha_sid_tml_zul_xho_uzb_bul_spa_azi_ses_vie_hau_swt_yor_akn	-1.14008153799733	-2.80269781091552	0.00616718930704557
323	chh_glc_xho_alb_gam_wly_tig_swe_tur_aze_moo_mly_swt_fre_mol_bsq_prs_hau_bem_cnt_rus_eng_lda_lit_swa_nor_est_akn_ses_fin_ita_sid_geo_ben_ger_bos_grk_aeg_amr_pan_hun_dgb_bat_svk_jav_jpn_tml_kor_hin_urd_dyu_bul_ind_ctl_heb_sun_mnd_arw_zul_por_anl_mcd_pol_spa_cze_qcu_krd_scr_ukr_fbf_amh_rom_mlt_guj_tag_lat_tsw_dut_bam_mao_tha_owc_knd_cic_ven_azi_afr_slo_uzb_yor_vie_sod_ewe_igb_tsn	0.0525909989385684	0.123859031879071	0.901694196132601
324	gam_rom_dgb_grk_amr_wly_aeg_nor_uzb_tur_akn_sun_swa_mol_krd_bsq_ben_amh_swt_cnt_slo_pan_ven_lat_bam_spa_hun_cic_dyu_fin_ukr_sod_geo_bos_scr_dut_glc_tig_heb_lit_est_zul_ind_afr_tag_jpn_knd_kor_por_ita_tsw_prs_bat_guj_anl_jav_mnd_bul_ewe_ger_chh_swe_ctl_eng_pol_qcu_mcd_alb_cze_moo_owc_arw_hau_hin_mly_urd_fbf_rus_bem_mao_tha_mlt_tml_ses_tsn_azi_fre_svk_aze_igb_vie_sid_lda_xho_yor	-0.107832771648767	-0.25405272789142	0.800015675282528
325	wly_fre_akn_krd_sod_tig_aeg_urd_azi_uzb_fbf_mly_igb_ita_eng_bsq_ctl_sid_lda_mnd_pol_lit_dyu_alb_tsn_hin_hun_ven_ses_est_ger_hau_geo_spa_mcd_ben_dut_mlt_heb_svk_fin_swa_jav_slo_sun_jpn_knd_kor_lat_guj_xho_por_ind_mol_anl_bat_cnt_arw_dgb_bos_owc_cze_prs_grk_nor_qcu_bul_afr_glc_moo_amh_swe_chh_ukr_mao_rom_tsw_scr_cic_tag_tha_amr_tml_yor_bam_aze_pan_rus_tur_swt_vie_gam_zul_bem_ewe	-0.840027495593406	-2.03084613308959	0.0451255435684303
326	hau_ukr_xho_hin_sid_anl_gam_mol_aze_azi_yor_ind_igb_por_rus_bsq_slo_tig_ses_cnt_krd_swe_bam_alb_tsw_grk_fin_ewe_zul_hun_scr_amr_geo_lit_fre_eng_ita_mlt_sod_ben_est_fbf_mao_ctl_tag_jpn_knd_kor_prs_afr_cic_urd_jav_mcd_amh_mly_mnd_rom_swa_guj_owc_dut_bul_nor_svk_qcu_pan_arw_bos_ven_heb_glc_aeg_lat_sun_cze_tsn_pol_dgb_bat_tha_chh_tml_bem_dyu_uzb_ger_spa_tur_akn_vie_wly_swt_moo_lda	-0.213025893735328	-0.502803698888122	0.616290939680139
327	tig_swe_xho_rom_mlt_anl_heb_hin_uzb_aze_swa_ind_fbf_por_urd_bsq_lit_owc_dgb_mnd_pan_eng_ses_bos_dyu_alb_hun_swt_ven_fin_pol_aeg_geo_grk_spa_cze_slo_sod_wly_ukr_est_bam_tag_fre_sun_jpn_tml_kor_mcd_ger_igb_ctl_mao_krd_gam_mly_cnt_lat_tsw_arw_amr_rus_svk_scr_afr_qcu_nor_prs_dut_bem_sid_mol_hau_glc_jav_ita_akn_ben_ewe_bat_tha_amh_knd_lda_yor_tur_guj_bul_azi_zul_vie_chh_cic_moo_tsn	-0.326922658426824	-0.77427341979915	0.440733083132326
328	heb_slo_xho_rus_aeg_anl_gam_grk_tur_uzb_ewe_tag_swt_nor_scr_bsq_afr_wly_cic_mnd_glc_mol_tsw_bul_bam_swe_hun_zul_tsn_est_eng_mlt_geo_hin_ita_alb_rom_amh_sid_ben_fin_moo_sun_fre_mao_jpn_knd_kor_lit_ctl_lda_cze_ind_mcd_hau_bat_cnt_lat_akn_arw_chh_ukr_pol_krd_ger_qcu_prs_bos_guj_ven_amr_por_tig_dut_jav_svk_ses_urd_yor_mly_tha_sod_tml_igb_dyu_azi_pan_spa_aze_swa_vie_owc_fbf_dgb_bem	-0.168725547758308	-0.397951380573684	0.69157806146479
329	owc_mcd_dgb_ctl_heb_wly_aeg_grk_azi_aze_xho_ind_swa_scr_rom_bsq_cze_hau_tsn_mnd_ukr_fre_bam_bul_ewe_eng_est_bem_cic_fin_mol_sod_geo_svk_alb_swe_lat_tig_anl_nor_hun_igb_bat_krd_mao_jpn_tml_kor_por_prs_lda_pol_jav_ita_mlt_mly_cnt_bos_moo_spa_amh_ben_arw_afr_ger_qcu_hin_slo_dut_tsw_chh_glc_amr_guj_tag_lit_swt_urd_zul_sun_tha_sid_knd_ven_ses_tur_pan_rus_uzb_yor_vie_gam_akn_dyu_fbf	0.179354972134797	0.421798774043492	0.674145317561707
330	mlt_urd_akn_por_amh_gam_chh_cze_uzb_tur_dgb_mly_tsw_spa_guj_bsq_fre_amr_zul_cnt_hin_mol_bam_alb_ses_rus_est_fbf_yor_hun_bul_aeg_geo_pol_slo_lat_prs_sid_heb_krd_fin_lda_ind_grk_mao_jpn_knd_kor_eng_ukr_swa_ctl_tag_afr_hau_bat_mnd_rom_cic_ger_tig_svk_bos_mcd_scr_qcu_pan_ita_swe_moo_owc_dut_anl_arw_jav_lit_ewe_nor_igb_sun_tha_sod_tml_bem_dyu_azi_glc_ben_aze_swt_vie_wly_ven_tsn_xho	-0.597375400349417	-1.42843168958649	0.156517551781124
331	hau_prs_swa_cze_owc_mlt_tig_glc_uzb_aze_akn_bat_dyu_rom_krd_bsq_afr_heb_lda_mnd_swe_mcd_swt_ukr_bam_mol_est_cic_ewe_hun_slo_sod_geo_rus_ben_bos_pol_wly_sid_svk_fin_yor_jav_dut_sun_jpn_tml_kor_nor_ita_igb_grk_mly_por_amh_ind_cnt_lat_ses_alb_chh_ctl_lit_urd_guj_qcu_ger_pan_bul_fbf_amr_spa_anl_fre_tag_scr_zul_arw_moo_mao_tha_aeg_knd_tsw_xho_tur_eng_hin_azi_bem_vie_gam_dgb_ven_tsn	-0.236966438100888	-0.559366368236328	0.577256354209281
332	gam_eng_bam_dut_hau_mlt_aeg_rus_tur_uzb_dgb_mao_tsw_ita_arw_bsq_spa_amr_bem_cnt_nor_afr_lda_rom_zul_prs_fin_yor_fbf_est_hin_heb_geo_slo_lat_lit_pol_sid_owc_mcd_hun_ewe_bat_mol_tag_jpn_knd_kor_por_guj_swt_scr_jav_svk_anl_sun_mnd_bos_cic_bul_tig_ben_ger_cze_krd_qcu_glc_grk_swe_ven_sod_ukr_amh_urd_mly_pan_igb_fre_dyu_ind_tha_wly_tml_akn_xho_azi_alb_ctl_aze_ses_vie_chh_moo_tsn_swa	-0.0150803631672408	-0.0354978443723452	0.971758846889199
333	sod_dut_dgb_pol_amh_chh_amr_mcd_aze_uzb_cic_mao_xho_bul_hin_bsq_cze_hau_yor_mnd_rus_ger_zul_prs_lda_spa_fin_igb_ses_est_swe_wly_geo_por_mol_pan_lit_mlt_tig_svk_hun_swt_jav_scr_sun_jpn_knd_kor_afr_alb_akn_nor_bat_guj_gam_tag_cnt_ukr_ewe_fre_heb_rom_ita_bos_lat_qcu_glc_arw_urd_tsw_anl_ctl_sid_grk_mly_ben_fbf_eng_dyu_ind_tha_aeg_tml_bem_ven_tur_krd_slo_azi_tsn_vie_owc_bam_swa_moo	-0.593261450481207	-1.41413881930602	0.160660191057576
334	mlt_svk_cic_scr_owc_sod_anl_slo_tur_azi_ewe_bat_yor_krd_mol_bsq_nor_aeg_tsn_cnt_dut_swe_moo_eng_zul_lat_est_bam_dyu_fin_afr_hau_geo_fre_ben_pol_bos_chh_amr_por_hun_swa_mao_grk_sun_jpn_knd_kor_bul_arw_xho_ctl_ind_spa_tig_tag_mnd_cze_lda_mcd_sid_guj_ger_alb_urd_qcu_glc_hin_lit_ven_amh_rus_heb_ita_jav_rom_ses_prs_akn_mly_tha_wly_tml_bem_igb_aze_pan_ukr_uzb_dgb_vie_gam_swt_fbf_tsw	-0.743269473829683	-1.78506432408395	0.0775111764368186
335	aeg_dut_ven_eng_tig_sod_wly_swe_tur_aze_cic_sun_fbf_fre_ita_bsq_prs_amh_moo_mnd_mcd_ben_bem_alb_lda_por_fin_dgb_dyu_est_bul_heb_geo_glc_pol_mol_spa_anl_amr_grk_hun_igb_mao_lit_ind_jpn_tml_kor_hin_nor_tsw_urd_tag_bos_chh_bat_cnt_afr_swa_svk_owc_rus_rom_lat_krd_qcu_ger_arw_ukr_ses_gam_guj_sid_ctl_jav_pan_zul_cze_akn_mly_tha_mlt_knd_xho_ewe_uzb_slo_scr_azi_yor_vie_hau_swt_tsn_bam	-1.58666406045083	-4.06197511696037	0.000101500010446118
336	heb_prs_dgb_hin_mlt_wly_amr_ctl_uzb_azi_moo_mly_zul_alb_slo_bsq_pan_anl_ven_cnt_bul_ukr_bem_bos_ewe_rom_hun_akn_cic_fin_grk_sid_geo_fre_krd_lit_ger_owc_aeg_lat_est_swt_ind_svk_tag_jpn_tml_kor_mcd_spa_ses_arw_mao_afr_gam_jav_mnd_eng_tsw_pol_sod_guj_scr_ita_dut_qcu_por_ben_rus_swa_tig_cze_amh_swe_sun_nor_xho_mol_dyu_bat_tha_hau_knd_bam_fbf_aze_glc_urd_tur_yor_vie_chh_lda_tsn_igb	-0.705492684561808	-1.69109601788669	0.0941672368285447
337	owc_lat_ses_slo_amr_chh_sid_pan_uzb_azi_ewe_bat_tsn_fre_ukr_bsq_guj_anl_tsw_mnd_scr_svk_bam_krd_yor_spa_est_swt_bem_hun_hin_amh_geo_bos_eng_pol_alb_heb_mlt_rus_fin_akn_sun_dut_jav_jpn_knd_kor_rom_mol_fbf_urd_ind_cze_gam_mly_cnt_lit_cic_ger_sod_bul_ita_prs_por_qcu_arw_mcd_swe_moo_hau_ben_tig_afr_tag_ctl_zul_nor_lda_mao_tha_wly_tml_dyu_swa_tur_grk_glc_aze_ven_vie_aeg_dgb_xho_igb	-0.718057417143622	-1.72346221939539	0.0881281157655435
338	amh_guj_yor_cze_amr_heb_wly_mol_tur_azi_xho_jav_bam_por_rus_bsq_glc_mlt_tsn_cnt_ger_alb_ewe_arw_moo_ukr_fin_igb_fbf_est_prs_anl_geo_dut_bos_scr_lat_sod_tig_nor_hun_ses_mao_urd_sun_jpn_tml_kor_slo_swe_swt_lit_mly_krd_sid_ind_mnd_spa_tsw_rom_chh_pol_eng_ctl_afr_qcu_grk_ita_fre_swa_hau_bul_gam_pan_tag_hin_dgb_svk_zul_bat_tha_aeg_knd_ven_akn_uzb_ben_mcd_aze_bem_vie_owc_lda_dyu_cic	-0.187760260230249	-0.442986619384393	0.658804134362378
339	mlt_rom_ewe_nor_tig_sod_anl_ger_tur_azi_fbf_bat_swa_glc_cze_bsq_fre_sid_cic_mnd_swe_eng_bem_mcd_tsn_mol_est_dyu_zul_hun_ben_owc_geo_bul_pol_prs_arw_amr_heb_alb_fin_lda_ind_pan_mao_jpn_knd_kor_scr_dut_tsw_grk_sun_ita_wly_jav_cnt_hin_ven_ukr_chh_urd_bos_lit_ctl_qcu_por_afr_guj_yor_aeg_svk_gam_spa_tag_rus_ses_lat_swt_mly_tha_hau_tml_bam_akn_uzb_krd_slo_aze_igb_vie_amh_xho_dgb_moo	-0.474291724957274	-1.12677724050728	0.262735675125792
340	amh_prs_swt_cze_sid_hau_mlt_ukr_uzb_aze_dgb_tag_ses_ctl_grk_bsq_dut_wly_tsw_cnt_arw_scr_yor_mol_fbf_ben_est_akn_ven_fin_swe_gam_geo_hin_pol_fre_svk_chh_sod_nor_hun_tsn_sun_guj_mly_jpn_knd_kor_glc_krd_lda_pan_ind_spa_anl_jav_mnd_rom_bem_lat_aeg_slo_bul_por_bos_qcu_rus_urd_afr_bam_owc_ger_tig_eng_mao_lit_moo_alb_xho_bat_tha_amr_tml_zul_ewe_tur_mcd_ita_azi_igb_vie_heb_swa_dyu_cic	-0.0368607578324728	-0.0868911200049424	0.930944870034185
341	mlt_grk_xho_scr_hau_amr_sid_nor_tur_azi_igb_mly_ven_lat_mcd_bsq_cze_aeg_dyu_cnt_slo_ben_zul_bul_tsn_rom_hun_yor_tsw_fin_dut_owc_geo_swe_svk_pan_krd_tig_sod_urd_est_ewe_mao_ukr_bat_jpn_knd_kor_guj_afr_ses_eng_jav_rus_wly_ind_mnd_glc_fbf_arw_heb_ita_pol_ctl_mol_qcu_por_ger_lit_akn_amh_spa_gam_alb_sun_prs_bem_hin_bam_tag_tha_anl_tml_swt_lda_uzb_fre_bos_aze_cic_vie_chh_swa_moo_dgb	-0.657618773682873	-1.57031908058655	0.119737137939283
342	anl_lat_tsw_mol_hau_aeg_owc_eng_uzb_tur_cic_tag_dyu_pol_grk_bsq_bul_sod_zul_mnd_alb_por_swa_slo_fbf_svk_hun_xho_ses_fin_urd_mlt_geo_mcd_ukr_arw_swe_wly_tig_cze_est_bem_bat_lit_sun_jpn_tml_kor_spa_bos_yor_rus_ind_ben_sid_jav_cnt_guj_lda_dut_amh_ctl_prs_glc_afr_qcu_hin_krd_scr_ewe_amr_ita_chh_ger_mao_rom_ven_pan_moo_mly_tha_heb_knd_swt_igb_aze_nor_fre_azi_akn_vie_gam_bam_tsn_dgb	-0.539864315605128	-1.2831744977868	0.20261939850772
343	wly_hin_bem_rus_sid_sod_hau_arw_uzb_aze_ses_bat_swt_krd_spa_bsq_afr_owc_bam_cnt_grk_bos_yor_swe_moo_ger_est_dgb_swa_fin_ctl_mlt_geo_guj_mcd_prs_slo_gam_amh_nor_hun_ewe_ind_ita_tag_jpn_tml_kor_svk_glc_zul_pol_sun_fre_tig_jav_mnd_eng_ven_lat_aeg_cze_bul_lit_scr_qcu_mol_por_dut_tsw_heb_alb_amr_rom_mao_pan_tsn_urd_cic_mly_tha_chh_knd_xho_dyu_tur_ben_ukr_azi_akn_vie_anl_fbf_igb_lda	0.339063922558544	0.799478418002792	0.426050316690055
344	tig_rom_ewe_prs_sid_owc_hau_afr_tur_azi_yor_mao_swa_rus_lat_bsq_pan_anl_zul_cnt_mcd_bos_akn_glc_dyu_slo_fin_fbf_bam_hun_swe_gam_geo_eng_ctl_ukr_guj_wly_heb_por_est_igb_mly_ita_jav_jpn_tml_kor_grk_scr_xho_dut_ind_alb_chh_tag_mnd_fre_cic_bul_aeg_pol_nor_hin_ben_qcu_spa_cze_krd_ven_amr_arw_amh_ger_bat_urd_tsn_lit_dgb_sun_tha_mlt_knd_tsw_ses_uzb_svk_mol_aze_moo_vie_sod_swt_lda_bem	-0.501891072487568	-1.19513670097646	0.235072438501849
345	gam_fre_akn_bul_anl_chh_wly_mol_aze_uzb_bam_sun_bem_rom_arw_bsq_eng_aeg_zul_mnd_hin_ctl_yor_rus_tsn_cze_fin_ven_ewe_est_bos_tig_geo_guj_swe_glc_dut_amh_sid_ukr_hun_swt_bat_mcd_jav_jpn_tml_kor_alb_urd_igb_ben_mly_scr_mlt_mao_cnt_slo_lda_lat_amr_por_afr_pol_krd_qcu_grk_spa_pan_dyu_hau_ita_heb_ger_ind_prs_tsw_lit_moo_tag_tha_owc_knd_xho_ses_tur_svk_nor_azi_swa_vie_sod_fbf_dgb_cic	0.590397134201785	1.39757691475595	0.165565207733488
346	gam_lit_lda_grk_amr_tig_aeg_ita_azi_uzb_swt_sun_moo_prs_dut_bsq_por_heb_yor_mnd_pan_ukr_xho_ctl_dyu_alb_est_akn_dgb_fin_bul_hau_geo_mol_lat_slo_hin_amh_mlt_eng_hun_ven_mly_ger_mao_jpn_tml_kor_glc_arw_fbf_pol_jav_afr_sod_ind_cnt_cze_swa_rom_wly_spa_guj_rus_nor_qcu_fre_krd_mcd_igb_sid_swe_owc_svk_tag_ben_bam_bos_tsw_bat_tha_chh_knd_ewe_cic_aze_urd_scr_tur_zul_vie_anl_bem_tsn_ses	-0.393552292236796	-0.9344068394356	0.352513912667557
347	sid_prs_lda_rus_mlt_tig_amr_dut_uzb_aze_ses_mao_yor_lat_lit_bsq_cze_amh_swa_cnt_ger_bul_moo_nor_ven_urd_fin_akn_dgb_est_alb_owc_geo_ita_fre_spa_por_gam_anl_ukr_hun_zul_tag_krd_jav_jpn_tml_kor_svk_grk_igb_pol_mly_arw_aeg_bat_mnd_hin_swt_ctl_heb_ben_afr_scr_rom_qcu_bos_swe_guj_bam_sod_mcd_wly_pan_sun_mol_dyu_eng_tsn_ind_tha_chh_knd_tsw_fbf_tur_glc_slo_azi_bem_vie_hau_cic_ewe_xho	0.0541467687203423	0.127374066810468	0.898919349272991
348	amr_krd_bam_glc_amh_sid_wly_bos_tur_azi_fbf_mly_swa_scr_urd_bsq_afr_gam_akn_cnt_eng_prs_swt_hin_igb_ben_fin_zul_dgb_est_grk_chh_geo_slo_swe_mcd_spa_hau_anl_arw_hun_moo_jav_ita_ind_jpn_knd_kor_dut_fre_ven_nor_bat_bul_owc_sun_mnd_lat_tsn_guj_tig_alb_por_pol_ctl_qcu_mol_ger_pan_bem_heb_ukr_sod_lit_tag_svk_xho_cze_yor_mao_tha_aeg_tml_cic_dyu_uzb_rus_rom_aze_ses_vie_mlt_ewe_tsw_lda	-0.47920398755707	-1.13995472773705	0.257232585667206
349	wly_lat_akn_guj_aeg_heb_sid_ukr_uzb_azi_igb_bat_cic_cze_mol_bsq_mcd_amr_ewe_mnd_urd_por_zul_arw_tsn_scr_hun_bam_swa_fin_ita_owc_geo_prs_afr_alb_bos_anl_sod_grk_est_tsw_mao_pol_jav_jpn_tml_kor_hin_slo_dgb_rom_sun_dut_gam_tag_cnt_lit_moo_svk_chh_eng_ger_fre_krd_qcu_pan_ben_glc_ven_tig_rus_amh_spa_ind_nor_yor_ctl_bem_mly_tha_mlt_knd_swt_fbf_aze_swe_bul_tur_ses_vie_hau_lda_xho_dyu	-0.606681797318406	-1.44714936109662	0.151217527252014
350	heb_eng_akn_cze_anl_chh_hau_swe_tur_azi_moo_ind_ven_mcd_ita_bsq_fre_owc_tsw_cnt_grk_hin_lda_afr_dgb_ukr_est_fbf_zul_fin_pan_sod_geo_lit_ctl_lat_scr_sid_gam_krd_hun_ses_jav_glc_sun_jpn_knd_kor_bul_guj_cic_urd_bat_arw_mlt_mao_mnd_bos_ewe_svk_amh_spa_ger_nor_por_qcu_rus_mol_ben_swa_wly_prs_tig_alb_mly_dut_bem_slo_xho_tag_tha_aeg_tml_igb_bam_aze_rom_pol_uzb_yor_vie_amr_swt_dyu_tsn	-0.572008767533317	-1.36372950071476	0.175944543642097
351	hau_rom_dyu_nor_heb_wly_sod_urd_uzb_azi_swa_jav_bam_pan_mcd_bsq_fre_mlt_lda_mnd_eng_svk_bem_ctl_fbf_afr_hun_tsn_igb_fin_mol_anl_geo_prs_bul_guj_slo_amh_gam_alb_est_ven_mao_dut_sun_jpn_knd_kor_scr_spa_swt_por_tag_rus_aeg_mly_cnt_ita_dgb_glc_chh_hin_lit_grk_pol_qcu_ben_krd_ukr_ses_sid_lat_amr_ger_ind_bos_xho_arw_akn_bat_tha_tig_tml_ewe_yor_aze_swe_cze_tur_zul_vie_owc_cic_tsw_moo	0.13636560570052	0.320711938623104	0.749148240888067
352	amr_mcd_ewe_mol_gam_hau_amh_rom_uzb_tur_swa_bat_xho_nor_ita_bsq_guj_sod_dyu_cnt_urd_swe_yor_lit_lda_svk_est_swt_bem_hun_ben_chh_geo_glc_ukr_ctl_krd_owc_mlt_spa_fin_zul_mao_bos_jav_jpn_knd_kor_dut_grk_tsn_pol_ind_fre_sid_mly_mnd_hin_fbf_rus_anl_por_pan_scr_alb_qcu_lat_arw_slo_moo_heb_eng_tig_prs_tag_cze_bam_ger_cic_sun_tha_aeg_tml_tsw_akn_aze_afr_bul_azi_dgb_vie_wly_ses_igb_ven	-0.574258294896154	-1.36850513229073	0.174450906162521
353	chh_mol_dgb_lat_tig_hau_gam_glc_azi_aze_ven_sun_cic_urd_hin_bsq_bul_wly_fbf_cnt_mcd_spa_bem_ukr_bam_pan_fin_zul_yor_hun_dut_sod_geo_grk_lit_eng_ger_anl_sid_arw_est_lda_mao_ita_tag_jpn_knd_kor_rom_swe_ewe_fre_ind_krd_mlt_mly_mnd_ctl_tsn_scr_owc_ben_nor_alb_guj_qcu_svk_cze_prs_ses_aeg_slo_amh_pol_bat_bos_swa_por_swt_jav_tha_heb_tml_xho_dyu_uzb_rus_afr_tur_igb_vie_amr_akn_tsw_moo	0.137388066129581	0.323799128124866	0.746817169605036
354	amr_slo_dgb_ukr_sod_gam_amh_swe_uzb_tur_bam_sun_ewe_eng_bul_bsq_rom_heb_tsn_mnd_arw_fre_swt_ita_yor_ctl_est_igb_akn_hun_grk_hau_geo_krd_mcd_nor_por_tig_anl_ger_fin_bem_mao_afr_tag_jpn_knd_kor_spa_guj_ses_svk_mly_urd_chh_ind_cnt_pan_cic_scr_sid_cze_prs_mol_hin_qcu_alb_bos_pol_moo_wly_glc_owc_dut_bat_lat_zul_rus_ven_jav_tha_mlt_tml_xho_fbf_azi_lit_ben_aze_swa_vie_aeg_lda_tsw_dyu	-0.678092293872663	-1.62682768907224	0.107157417836149
355	mlt_pan_tsn_prs_gam_aeg_hau_cze_azi_uzb_akn_jav_yor_swe_nor_bsq_bul_sod_fbf_mnd_arw_alb_cic_lit_xho_ctl_fin_ses_dgb_est_mol_amh_geo_afr_slo_grk_mcd_sid_chh_ita_hun_tsw_bat_urd_mao_jpn_knd_kor_hin_ukr_swt_scr_ind_por_anl_sun_cnt_bos_bam_svk_wly_pol_rom_ger_krd_qcu_dut_eng_glc_ven_owc_spa_amr_guj_mly_ben_ewe_rus_lda_tag_tha_tig_tml_bem_igb_tur_lat_fre_aze_moo_vie_heb_swa_dyu_zul	-0.218725798765568	-0.516178467368652	0.606954905386436
356	sid_dut_bam_ctl_anl_heb_aeg_fre_aze_azi_bem_sun_zul_ukr_bul_bsq_prs_sod_ewe_cnt_ger_rus_moo_grk_tsw_afr_fin_ven_lda_hun_hin_hau_geo_mcd_lit_guj_spa_wly_tig_svk_est_xho_mao_ben_bat_jpn_knd_kor_slo_eng_igb_swe_tag_pan_amh_mly_mnd_scr_yor_urd_mlt_cze_arw_rom_pol_qcu_glc_mol_nor_swa_gam_lat_chh_krd_ind_bos_ses_por_dyu_jav_tha_owc_tml_tsn_fbf_tur_alb_ita_uzb_cic_vie_amr_swt_dgb_akn	-0.235467986361976	-0.556224125927974	0.579393516257305
357	heb_ben_tsw_nor_tig_sid_aeg_urd_azi_tur_igb_ind_yor_rom_pol_bsq_rus_hau_dyu_cnt_guj_pan_moo_eng_akn_cze_hun_bam_fbf_est_ger_sod_geo_krd_spa_afr_arw_amr_anl_prs_fin_xho_jav_ukr_mao_jpn_tml_kor_swe_dut_zul_svk_sun_ita_wly_tag_mnd_lat_ewe_mcd_owc_fre_bos_grk_lit_qcu_ctl_scr_hin_tsn_mlt_slo_gam_glc_mly_alb_ven_mol_bem_bat_tha_amh_knd_swt_dgb_aze_por_bul_uzb_lda_vie_chh_ses_swa_cic	-0.616506013983687	-1.47115190862863	0.144625686179258
358	anl_rom_akn_ita_chh_hau_wly_ukr_azi_tur_igb_mly_bem_arw_nor_bsq_afr_gam_cic_cnt_dut_swe_tsn_hin_tsw_pan_fin_fbf_bam_hun_por_amr_geo_pol_svk_spa_ben_heb_sid_glc_est_ses_tag_scr_ind_jpn_knd_kor_ctl_prs_swa_rus_mao_ger_mlt_jav_mnd_guj_ven_mcd_sod_krd_urd_lit_eng_qcu_cze_mol_slo_yor_owc_grk_amh_bul_sun_fre_ewe_lat_zul_bat_tha_tig_tml_lda_xho_uzb_alb_bos_aze_swt_vie_aeg_dgb_dyu_moo	-0.363665615375301	-0.862548729534142	0.390604442153036
359	owc_pan_akn_nor_heb_tig_hau_lat_azi_tur_tsn_tag_igb_ben_alb_bsq_swe_amr_yor_mnd_svk_krd_cic_eng_tsw_scr_est_bem_xho_fin_guj_wly_geo_fre_rom_ctl_spa_sod_sid_ger_hun_dyu_mao_rus_ind_jpn_knd_kor_mcd_dut_dgb_cze_sun_afr_chh_mly_cnt_mol_swa_prs_mlt_bul_por_ita_pol_qcu_urd_glc_arw_lda_anl_slo_aeg_lit_jav_ukr_ewe_bos_fbf_bat_tha_amh_tml_bam_ven_uzb_grk_hin_aze_moo_vie_gam_zul_swt_ses	0.785588665082345	1.8691416104076	0.0647501084138914
360	heb_grk_akn_krd_sid_mlt_tig_por_uzb_aze_bam_tag_tsw_pan_spa_bsq_ctl_owc_ewe_cnt_bul_dut_zul_prs_cic_scr_est_fbf_lda_fin_cze_wly_geo_mol_swe_pol_svk_hau_amr_rus_hun_dgb_bat_fre_mly_jpn_tml_kor_lat_afr_yor_glc_mao_ita_gam_jav_mnd_guj_ven_bos_aeg_mcd_hin_ukr_nor_qcu_rom_slo_arw_tsn_anl_ben_amh_alb_ind_eng_ses_urd_swt_sun_tha_chh_knd_bem_swa_tur_ger_lit_azi_moo_vie_sod_dyu_xho_igb	0.145484882817639	0.34324058816735	0.732192173056498
361	aeg_prs_moo_ctl_amr_sid_owc_rom_tur_uzb_swt_tag_tsn_ben_nor_bsq_ita_wly_tsw_cnt_rus_afr_bam_mol_cic_grk_est_xho_dyu_hun_eng_amh_geo_slo_ukr_lit_cze_heb_mlt_pan_fin_bem_jav_krd_bat_jpn_knd_kor_arw_por_swa_hin_ind_scr_sod_mao_mnd_pol_ses_ger_gam_spa_alb_bos_mcd_qcu_dut_bul_lat_dgb_tig_guj_chh_glc_mly_fre_ven_swe_yor_sun_tha_anl_tml_igb_ewe_aze_svk_urd_azi_zul_vie_hau_akn_fbf_lda	-0.864374005224307	-2.09284217143774	0.0390862498004373
362	mlt_eng_moo_scr_amh_gam_sod_krd_uzb_aze_dyu_mly_bem_prs_por_bsq_ita_sid_lda_mnd_rus_swe_swt_ctl_dgb_fre_hun_tsw_cic_est_slo_owc_geo_svk_bos_alb_pol_amr_chh_bul_fin_ses_ind_nor_jav_jpn_tml_kor_afr_ben_swa_cze_mao_spa_aeg_tag_cnt_ukr_zul_glc_wly_lat_pan_arw_mol_qcu_ger_urd_rom_yor_anl_hin_tig_dut_sun_mcd_bam_guj_fbf_bat_tha_heb_knd_akn_ven_azi_lit_grk_tur_ewe_vie_hau_igb_tsn_xho	-0.383857430488962	-0.910782554394974	0.364764606967098
363	wly_nor_ewe_krd_hau_heb_mlt_eng_azi_uzb_dgb_mly_ven_ger_mcd_bsq_rom_gam_igb_mnd_spa_lit_bam_por_tsn_arw_hun_dyu_swa_fin_hin_chh_geo_pol_fre_ita_pan_amh_aeg_guj_est_xho_bat_scr_tag_jpn_tml_kor_ben_afr_bem_lat_jav_alb_anl_ind_cnt_grk_moo_rus_owc_svk_cze_glc_slo_qcu_mol_dut_ukr_cic_sod_prs_tig_bos_sun_swe_zul_bul_swt_mao_tha_amr_knd_tsw_ses_aze_ctl_urd_tur_fbf_vie_sid_akn_lda_yor	-0.259685068799676	-0.613503791603994	0.54104092346882
364	gam_bul_bam_guj_sid_anl_sod_rom_uzb_azi_moo_mao_tsn_scr_mol_bsq_ita_chh_zul_cnt_swe_fre_dgb_hin_tsw_lat_hun_lda_igb_est_por_amr_geo_cze_ukr_prs_bos_aeg_amh_pan_fin_swa_sun_grk_ind_jpn_tml_kor_ctl_urd_cic_spa_bat_krd_owc_mly_mnd_rus_bem_afr_heb_slo_arw_glc_pol_qcu_alb_nor_eng_ewe_hau_svk_mlt_mcd_jav_ben_swt_dut_ses_tag_tha_wly_knd_yor_dyu_tur_ger_lit_aze_fbf_vie_tig_akn_ven_xho	-0.0482923337596926	-0.113895091006888	0.909566476369548
365	gam_ita_tsw_bos_hau_chh_heb_mol_tur_uzb_bem_tag_dgb_eng_bul_bsq_ukr_tig_tsn_cnt_afr_swe_akn_rus_cic_alb_hun_yor_moo_fin_por_amr_geo_mcd_pan_pol_prs_aeg_anl_ctl_est_swt_mly_arw_sun_jpn_knd_kor_dut_rom_ewe_ben_ind_lit_sod_bat_mnd_hin_swa_ger_mlt_guj_fre_urd_grk_qcu_krd_svk_spa_ses_wly_scr_sid_nor_jav_cze_ven_glc_bam_mao_tha_owc_tml_igb_lda_azi_lat_slo_aze_zul_vie_amh_fbf_dyu_xho	-0.889999666165016	-2.16376284587714	0.0330451009175051
366	gam_rus_yor_ger_heb_amh_sod_alb_aze_tur_ven_sun_fbf_arw_nor_bsq_cze_amr_swa_mnd_ctl_ukr_bem_bos_ses_eng_fin_swt_xho_hun_afr_tig_geo_prs_swe_mcd_lat_chh_mlt_ita_est_ewe_jav_lit_bat_jpn_tml_kor_mol_scr_tsw_por_mao_rom_wly_tag_cnt_fre_lda_spa_hau_pan_slo_bul_svk_qcu_ben_pol_dut_akn_anl_krd_aeg_guj_ind_glc_dyu_grk_bam_mly_tha_owc_knd_zul_cic_uzb_urd_hin_azi_tsn_vie_sid_igb_dgb_moo	0.512408581478351	1.2108796462714	0.2290097396061
367	hau_nor_tsn_mcd_chh_amr_mlt_urd_uzb_azi_ewe_sun_akn_rom_glc_bsq_cze_sod_cic_mnd_spa_slo_ven_ita_swa_ctl_fin_dyu_bam_est_eng_amh_geo_guj_hin_svk_bos_aeg_anl_mol_hun_tsw_mao_dut_jav_jpn_knd_kor_krd_swe_igb_afr_tag_bul_sid_bat_cnt_ben_swt_pol_heb_lat_ger_arw_prs_qcu_fre_ukr_grk_lda_owc_scr_wly_alb_ind_lit_dgb_pan_ses_mly_tha_gam_tml_zul_bem_tur_rus_por_aze_moo_vie_tig_fbf_yor_xho	-0.791499847167825	-1.90707541287729	0.0595973019113048
368	chh_krd_cic_bos_owc_wly_gam_glc_uzb_aze_akn_mly_zul_arw_lat_bsq_mol_sod_fbf_mnd_eng_pan_ewe_alb_swa_guj_hun_igb_tsw_fin_cze_amh_geo_spa_ben_grk_mcd_aeg_tig_ctl_est_lda_mao_fre_ind_jpn_knd_kor_afr_rom_dyu_svk_tag_swe_amr_bat_cnt_ita_swt_urd_mlt_dut_rus_prs_lit_qcu_scr_hin_pol_bam_hau_slo_heb_ukr_jav_ger_ven_por_xho_sun_tha_anl_tml_dgb_yor_tur_nor_bul_azi_ses_vie_sid_moo_tsn_bem	-0.0330536556864613	-0.0778882710124133	0.938084263464922
369	heb_swe_cic_por_sid_amh_wly_pol_uzb_azi_ewe_jav_akn_prs_afr_bsq_glc_aeg_bem_cnt_urd_bul_yor_ctl_swt_svk_hun_bam_tsw_est_ger_gam_geo_lat_grk_nor_scr_anl_mlt_dut_fin_xho_mao_fre_bat_jpn_knd_kor_mol_ukr_zul_alb_tag_guj_chh_mly_mnd_ita_fbf_mcd_hau_spa_arw_krd_bos_qcu_ben_cze_rus_dgb_tig_rom_owc_lit_sun_pan_dyu_slo_moo_ind_tha_amr_tml_igb_tsn_tur_hin_eng_aze_swa_vie_sod_ven_lda_ses	-1.00544265368948	-2.44932100987512	0.0161855085315776
370	amh_krd_bem_dut_mlt_anl_owc_ukr_uzb_azi_ven_jav_tsn_afr_ctl_bsq_por_chh_swt_mnd_eng_mcd_lda_pol_cic_lat_est_moo_yor_fin_cze_wly_geo_guj_rom_arw_prs_gam_tig_ita_hun_dyu_bat_ger_sun_jpn_tml_kor_rus_glc_ses_ben_ind_pan_sod_tag_cnt_bos_xho_urd_sid_scr_bul_alb_nor_qcu_grk_fre_lit_tsw_hau_slo_amr_spa_mly_svk_igb_mol_fbf_mao_tha_aeg_knd_dgb_bam_aze_swe_hin_tur_swa_vie_heb_ewe_zul_akn	0.205383130561846	0.483430538641935	0.629926322887449
371	tig_spa_zul_pan_chh_anl_mlt_mcd_aze_tur_ven_bat_igb_ger_guj_bsq_ukr_wly_dgb_mnd_svk_alb_swa_dut_tsn_afr_est_ses_swt_hun_por_hau_geo_krd_ben_prs_bos_aeg_heb_grk_fin_cic_sun_nor_mly_jpn_tml_kor_cze_arw_moo_ita_ind_pol_amh_tag_cnt_swe_dyu_rus_sod_urd_hin_glc_ctl_qcu_slo_lit_mol_bam_amr_fre_sid_eng_jav_rom_tsw_lat_fbf_mao_tha_owc_knd_akn_yor_azi_bul_scr_uzb_lda_vie_gam_ewe_bem_xho	-0.0923259639288666	-0.21781222758091	0.828052611427497
372	heb_bos_swa_rom_owc_mlt_aeg_grk_azi_aze_swt_mly_ses_scr_rus_bsq_ukr_anl_bam_cnt_bul_cze_cic_krd_dgb_guj_est_ven_akn_fin_mcd_sod_geo_svk_dut_pan_eng_amh_chh_slo_hun_xho_jav_swe_sun_jpn_knd_kor_prs_ita_tsn_fre_ind_lit_amr_bat_mnd_ger_fbf_glc_gam_afr_hin_mol_ctl_qcu_pol_arw_lat_yor_wly_por_tig_alb_mao_nor_moo_spa_dyu_tag_tha_hau_tml_igb_zul_uzb_urd_ben_tur_lda_vie_sid_tsw_bem_ewe	-0.75969325887529	-1.82662417991542	0.0709643466356919
373	gam_ben_akn_pol_wly_heb_sod_eng_tur_aze_tsw_bat_bem_svk_lit_bsq_bul_tig_igb_cnt_afr_ger_xho_prs_cic_swe_fin_ven_fbf_hun_rus_sid_geo_pan_dut_lat_bos_chh_owc_krd_est_moo_mao_guj_jav_jpn_knd_kor_mol_mcd_tsn_slo_mly_urd_amh_ind_mnd_alb_swt_nor_hau_ctl_scr_cze_arw_qcu_ita_rom_spa_dgb_anl_grk_aeg_por_tag_glc_zul_ukr_ewe_sun_tha_mlt_tml_swa_dyu_uzb_hin_fre_azi_bam_vie_amr_lda_ses_yor	0.568438780686213	1.34457464678218	0.182032941464826
374	heb_grk_xho_fre_aeg_gam_amr_swe_uzb_tur_fbf_bat_bem_lit_arw_bsq_nor_hau_tsn_cnt_eng_krd_swt_rus_moo_lat_est_igb_zul_fin_alb_mlt_geo_afr_rom_prs_scr_sod_sid_cze_hun_dyu_mly_bul_ind_jpn_knd_kor_pol_dut_ses_svk_jav_spa_tig_mao_mnd_mol_dgb_pan_wly_glc_urd_mcd_hin_qcu_ctl_guj_ben_swa_owc_bos_anl_ger_sun_slo_tsw_ita_akn_tag_tha_chh_tml_bam_yor_aze_ukr_por_azi_ven_vie_amh_cic_ewe_lda	-0.112955473117649	-0.266151956780416	0.790711357153612
375	anl_rus_igb_bos_gam_owc_chh_ger_azi_aze_ven_mly_akn_guj_scr_bsq_krd_heb_zul_cnt_bul_por_moo_grk_lda_dut_hun_ses_tsn_fin_nor_wly_geo_pol_spa_hin_prs_hau_sod_alb_est_swa_ind_ctl_jav_jpn_tml_kor_eng_arw_cic_ukr_mao_glc_tig_tag_mnd_cze_yor_ben_sid_afr_rom_lat_urd_qcu_ita_mol_pan_tsw_amh_fre_aeg_slo_sun_swe_bem_lit_dyu_bat_tha_mlt_knd_bam_xho_uzb_mcd_svk_tur_swt_vie_amr_ewe_dgb_fbf	-0.478388566087228	-1.13594020916779	0.258900423725068
376	tig_grk_igb_ben_amh_sid_chh_mol_azi_uzb_tsn_mly_swt_rus_arw_bsq_afr_owc_cic_cnt_guj_scr_yor_ukr_tsw_ctl_est_swa_bem_fin_hin_heb_geo_lit_pol_swe_bos_gam_aeg_ger_hun_ven_tag_bul_bat_jpn_knd_kor_urd_rom_akn_ita_ind_eng_mlt_jav_mnd_nor_bam_por_amr_alb_krd_glc_mcd_qcu_slo_fre_lat_moo_sod_cze_hau_dut_sun_svk_zul_spa_dyu_mao_tha_anl_tml_ewe_ses_aze_prs_pan_tur_dgb_vie_wly_lda_xho_fbf	0.252651009925968	0.594707610523989	0.553483099547941
377	chh_ita_bam_ukr_amh_tig_owc_slo_tur_uzb_cic_bat_dyu_por_lat_bsq_afr_hau_dgb_mnd_svk_ctl_igb_cze_ses_hin_fin_bem_fbf_hun_lit_wly_geo_nor_rus_dut_ger_anl_sid_bos_est_ven_tag_prs_jav_jpn_tml_kor_urd_alb_tsn_rom_mly_guj_heb_mao_cnt_krd_swt_swe_aeg_scr_pan_eng_fre_qcu_spa_glc_mol_ewe_amr_ben_mlt_grk_ind_arw_lda_pol_moo_sun_tha_gam_knd_zul_akn_aze_mcd_bul_azi_yor_vie_sod_swa_tsw_xho	0.588893521724931	1.3924034432273	0.167120638271611
378	gam_bos_zul_ukr_tig_chh_sid_fre_azi_uzb_dgb_jav_moo_por_afr_bsq_prs_mlt_cic_cnt_pol_ita_dyu_pan_bam_bul_fin_tsw_xho_est_spa_sod_geo_grk_scr_arw_swe_anl_owc_urd_hun_ven_ind_ben_bat_jpn_knd_kor_hin_eng_swt_ger_mao_svk_aeg_sun_mnd_dut_igb_mcd_wly_nor_lat_alb_glc_qcu_rus_krd_ctl_ses_amh_rom_amr_slo_tag_guj_yor_cze_bem_mly_tha_heb_tml_ewe_akn_tur_lit_mol_aze_fbf_vie_hau_lda_swa_tsn	-0.0987459793666525	-0.232699733100088	0.816505930164464
379	mlt_bul_bam_hin_amr_sod_amh_svk_azi_uzb_dgb_mao_moo_nor_ger_bsq_pan_sid_tsw_cnt_arw_rus_swa_por_bem_cze_hun_ewe_cic_est_krd_heb_geo_prs_afr_swe_ben_hau_tig_lit_fin_swt_tag_guj_ind_jpn_knd_kor_fre_eng_igb_pol_sun_mcd_owc_mly_mnd_slo_lda_glc_chh_lat_scr_ctl_urd_qcu_dut_bos_spa_fbf_aeg_ita_gam_ukr_bat_grk_ses_rom_ven_jav_tha_anl_tml_zul_akn_aze_alb_mol_tur_xho_vie_wly_yor_dyu_tsn	-0.704508243125516	-1.69125455375795	0.0941368542892096
380	wly_cze_yor_rom_tig_sid_hau_bul_tur_aze_zul_jav_cic_dut_lat_bsq_ben_chh_dgb_mnd_nor_ger_ses_arw_xho_svk_hun_tsn_ven_est_pan_anl_geo_urd_mol_lit_ita_amh_mlt_glc_fin_tsw_sun_slo_mao_jpn_knd_kor_eng_rus_fbf_krd_ind_bos_sod_tag_cnt_mcd_akn_por_heb_swe_spa_fre_pol_qcu_hin_ctl_prs_ewe_amr_afr_owc_alb_mly_grk_bam_guj_dyu_bat_tha_gam_tml_bem_lda_uzb_scr_ukr_azi_swt_vie_aeg_moo_igb_swa	0.337232780462278	0.796177765480155	0.427956397873514
381	gam_scr_akn_grk_wly_aeg_tig_nor_azi_uzb_swa_bat_tsn_krd_por_bsq_afr_anl_lda_mnd_mcd_glc_fbf_spa_dgb_pan_est_moo_yor_hun_slo_amh_geo_ita_arw_urd_ben_owc_sid_guj_fin_ewe_jav_eng_tag_jpn_knd_kor_alb_rom_cic_ger_mao_fre_hau_mly_cnt_bul_xho_dut_heb_swe_hin_ctl_lit_qcu_svk_mol_prs_swt_amr_cze_sod_pol_sun_ukr_igb_bos_ses_ind_tha_mlt_tml_tsw_bem_aze_lat_rus_tur_dyu_vie_chh_zul_bam_ven	-0.158583022885627	-0.373888042215537	0.709338649394938
382	amh_mcd_dgb_ctl_gam_chh_amr_swe_azi_uzb_moo_sun_swt_spa_lat_bsq_lit_sid_bem_mnd_arw_scr_zul_afr_dyu_nor_hun_ven_yor_fin_svk_sod_geo_guj_pol_ger_eng_wly_aeg_slo_est_swa_tag_pan_mly_jpn_tml_kor_rom_mol_akn_fre_mao_ukr_owc_jav_cnt_dut_cic_prs_mlt_hin_grk_cze_krd_qcu_ben_bos_bul_ses_heb_glc_hau_rus_bat_alb_bam_por_igb_ind_tha_anl_knd_tsn_fbf_tur_ita_urd_aze_tsw_vie_tig_xho_lda_ewe	-0.700976556785552	-1.68356348060484	0.0956200385169106
383	aeg_grk_fbf_dut_wly_owc_sod_scr_azi_aze_swa_jav_cic_pan_ben_bsq_lat_sid_moo_mnd_rom_slo_igb_cze_ewe_mol_fin_ven_bam_hun_spa_hau_geo_arw_bos_prs_alb_gam_amh_rus_est_zul_sun_bul_tag_jpn_tml_kor_mcd_afr_tsw_por_ind_hin_heb_mly_cnt_krd_lda_swe_anl_ukr_urd_lit_glc_qcu_pol_eng_ger_xho_amr_guj_chh_ctl_mao_svk_bem_ita_yor_bat_tha_tig_knd_swt_dyu_tur_fre_nor_uzb_tsn_vie_mlt_akn_dgb_ses	-0.0239099765867735	-0.0563212707946142	0.955206700812214
384	sid_ita_zul_swe_amr_gam_chh_ben_tur_aze_swt_jav_cic_mol_mcd_bsq_pol_amh_bam_cnt_spa_alb_akn_prs_lda_dut_fin_ven_moo_hun_pan_owc_geo_hin_arw_ger_eng_hau_anl_urd_est_yor_mly_rus_tag_jpn_tml_kor_cze_nor_swa_ukr_mao_rom_mlt_bat_mnd_grk_bem_lit_tig_krd_por_lat_guj_qcu_fre_slo_bul_dgb_sod_glc_wly_afr_ind_bos_tsw_ctl_xho_sun_tha_heb_knd_tsn_ses_uzb_svk_scr_azi_fbf_vie_aeg_dyu_igb_ewe	-0.441342876621867	-1.04939869705319	0.296714075494777
385	wly_ctl_tsw_slo_heb_chh_hau_arw_uzb_azi_bam_mly_cic_krd_mcd_bsq_guj_sid_yor_mnd_grk_ben_xho_nor_swt_glc_est_lda_dyu_hun_spa_aeg_geo_eng_rus_urd_prs_amh_owc_por_fin_moo_bat_ger_tag_jpn_knd_kor_bos_mol_ses_ukr_sun_alb_anl_jav_cnt_cze_igb_lat_mlt_pan_ita_lit_rom_qcu_scr_hin_afr_bem_sod_swe_gam_svk_mao_dut_akn_fre_zul_ind_tha_amr_tml_dgb_ven_tur_bul_pol_aze_fbf_vie_tig_tsn_swa_ewe	0.0788015224675028	0.185450967433724	0.853279201173433
386	anl_bul_cic_spa_sid_wly_owc_grk_uzb_azi_zul_tag_dyu_ger_pan_bsq_eng_mlt_ses_mnd_alb_afr_fbf_krd_akn_fre_fin_ven_igb_est_rom_chh_geo_guj_slo_urd_mol_hau_tig_lit_hun_tsw_mly_bos_jav_jpn_tml_kor_ctl_dut_lda_swe_ind_prs_amh_mao_cnt_svk_dgb_arw_gam_pol_ita_scr_hin_qcu_por_rus_cze_swt_amr_ukr_aeg_nor_bat_ben_swa_glc_tsn_sun_tha_heb_knd_yor_bam_aze_lat_mcd_tur_xho_vie_sod_moo_bem_ewe	-0.209464942480803	-0.494411426457511	0.622181528331971
387	heb_urd_dyu_alb_gam_wly_sod_rus_tur_azi_ven_sun_moo_grk_swe_bsq_ben_owc_igb_mnd_mcd_pol_cic_ctl_xho_pan_hun_zul_lda_fin_mol_chh_geo_lit_spa_arw_svk_anl_hau_ger_est_bem_mao_bul_bat_jpn_tml_kor_nor_lat_swt_prs_ind_glc_aeg_tag_cnt_scr_bam_slo_tig_dut_bos_fre_hin_qcu_krd_ukr_guj_yor_amh_rom_mlt_ita_mly_eng_fbf_por_akn_jav_tha_sid_knd_ewe_ses_uzb_cze_afr_aze_swa_vie_amr_dgb_tsn_tsw	-0.280625795783217	-0.663366031080183	0.508737181552497
388	hau_nor_ven_scr_sod_owc_gam_alb_azi_aze_tsw_sun_dgb_rus_ben_bsq_lit_amr_ses_mnd_svk_dut_yor_eng_bem_pol_hun_dyu_swa_fin_krd_wly_geo_glc_ger_guj_ita_tig_sid_mcd_est_bam_ind_bos_mly_jpn_tml_kor_pan_lat_xho_bul_tag_ctl_anl_jav_cnt_afr_swt_grk_heb_spa_rom_hin_mol_qcu_swe_slo_fre_ewe_amh_ukr_mlt_cze_bat_arw_tsn_por_zul_mao_tha_chh_knd_fbf_akn_tur_urd_prs_uzb_lda_vie_aeg_moo_igb_cic	-0.0129558896291335	-0.0305333356455315	0.975707138429521
389	hau_alb_zul_ger_sod_owc_tig_pol_azi_aze_dyu_mly_yor_eng_hin_bsq_grk_amh_xho_cnt_pan_cze_igb_mol_fbf_afr_est_swa_swt_fin_swe_heb_geo_ctl_ita_svk_lit_anl_aeg_por_hun_tsn_ind_mcd_sun_jpn_knd_kor_guj_nor_tsw_urd_bat_slo_amr_jav_mnd_arw_ewe_bul_gam_fre_prs_krd_ben_qcu_lat_scr_rus_dgb_wly_glc_chh_dut_tag_spa_bem_rom_ses_mao_tha_mlt_tml_cic_bam_tur_ukr_bos_uzb_akn_vie_sid_ven_moo_lda	-0.789697731356856	-1.90570692837459	0.0597769961173563
390	owc_krd_dgb_swe_sod_wly_sid_ger_uzb_tur_zul_mly_ewe_por_ita_bsq_hin_amh_igb_cnt_alb_grk_yor_ukr_fbf_afr_est_ses_swa_fin_scr_anl_geo_mcd_bul_mol_rus_gam_hau_ben_hun_bam_bat_glc_ind_jpn_tml_kor_lit_ctl_xho_pol_mao_pan_chh_jav_mnd_prs_ven_rom_tig_bos_dut_slo_cze_qcu_eng_fre_svk_cic_amr_spa_mlt_guj_tag_nor_moo_lat_lda_sun_tha_aeg_knd_dyu_bem_azi_urd_arw_aze_swt_vie_heb_akn_tsw_tsn	0.349921176725374	0.826064260195757	0.410881834995092
391	owc_prs_yor_alb_sid_anl_tig_swe_uzb_aze_swt_mly_bem_rus_spa_bsq_ben_heb_swa_mnd_ctl_ita_ewe_lit_akn_grk_fin_xho_bam_hun_dut_mlt_geo_ger_glc_lat_nor_sod_gam_krd_est_dyu_mao_guj_ind_jpn_knd_kor_bul_slo_cic_cze_bat_pol_amh_jav_cnt_bos_dgb_eng_hau_afr_hin_por_ukr_qcu_scr_arw_pan_lda_chh_fre_aeg_rom_tag_mol_moo_mcd_fbf_sun_tha_wly_tml_igb_tsw_azi_svk_urd_tur_ses_vie_amr_ven_zul_tsn	-0.232770633088825	-0.549965213073189	0.583661655968069
392	owc_mol_cic_svk_aeg_hau_sid_mcd_uzb_tur_igb_jav_ewe_spa_urd_bsq_ita_tig_moo_mnd_krd_bos_yor_rus_ven_eng_est_ses_swa_hun_afr_amr_geo_lit_guj_lat_hin_chh_gam_dut_fin_akn_ind_nor_bat_jpn_tml_kor_slo_rom_zul_scr_mao_alb_amh_sun_cnt_glc_xho_ger_sod_pol_fre_cze_pan_qcu_bul_arw_prs_swt_mlt_ctl_wly_por_mly_grk_dgb_swe_fbf_tag_tha_anl_knd_lda_bem_aze_ben_ukr_azi_tsw_vie_heb_tsn_bam_dyu	-0.34104303929212	-0.807655105490937	0.421350126397051
393	aeg_scr_dgb_svk_gam_heb_anl_swe_tur_azi_yor_bat_swa_arw_guj_bsq_urd_sod_dyu_mnd_lit_dut_fbf_ita_akn_grk_hun_zul_tsn_fin_pan_amr_geo_cze_por_ger_fre_hau_owc_mol_est_xho_jav_afr_mly_jpn_tml_kor_spa_slo_bem_ukr_ind_alb_sid_tag_cnt_prs_lda_pol_wly_ben_nor_mcd_rom_qcu_hin_bul_eng_swt_chh_ctl_mlt_krd_sun_lat_ven_rus_cic_mao_tha_amh_knd_tsw_ses_aze_bos_glc_uzb_bam_vie_tig_ewe_moo_igb	-1.01180966247485	-2.46391131149374	0.0155808757825419
394	anl_ukr_ses_arw_heb_gam_mlt_afr_uzb_azi_akn_tag_dgb_glc_guj_bsq_rus_chh_swa_mnd_scr_pol_igb_svk_bam_eng_hun_swt_tsn_fin_urd_owc_geo_ger_alb_lat_grk_sod_aeg_slo_est_tsw_sun_fre_ind_jpn_tml_kor_bos_swe_fbf_prs_bat_mcd_wly_mao_cnt_pan_bem_cze_hau_ben_rom_ita_lit_qcu_spa_krd_hin_ven_sid_ctl_tig_nor_mly_mol_dyu_por_yor_jav_tha_amr_knd_moo_xho_aze_dut_bul_tur_lda_vie_amh_zul_cic_ewe	-0.760100541732802	-1.82481883229078	0.0712388503903099
395	mlt_ctl_bam_fre_hau_sid_gam_scr_aze_uzb_cic_mao_zul_ben_eng_bsq_nor_wly_xho_cnt_ukr_krd_lda_urd_tsn_guj_est_fbf_ses_fin_glc_aeg_geo_grk_rus_slo_lit_owc_amr_svk_hun_bem_mly_dut_jav_jpn_knd_kor_mcd_por_moo_alb_ind_rom_heb_tag_mnd_cze_swt_swe_tig_mol_pol_pan_lat_qcu_ger_arw_bul_dgb_chh_ita_amh_afr_sun_spa_akn_prs_tsw_bat_tha_anl_tml_ven_igb_azi_hin_bos_tur_swa_vie_sod_dyu_ewe_yor	-0.269104876443932	-0.63645190489305	0.52604530930914
396	chh_arw_tsw_mol_wly_sid_hau_scr_aze_azi_dyu_ind_tsn_alb_afr_bsq_rom_amr_swt_mnd_cze_prs_fbf_nor_zul_ukr_fin_bam_moo_hun_lat_owc_geo_slo_rus_eng_pol_anl_sod_dut_est_igb_mao_ita_mly_jpn_knd_kor_swe_bos_swa_spa_sun_por_heb_tag_cnt_krd_akn_urd_aeg_hin_mcd_glc_ben_qcu_grk_bul_ger_ewe_tig_lit_gam_guj_jav_svk_lda_pan_yor_bat_tha_mlt_tml_ses_dgb_uzb_ctl_fre_tur_xho_vie_amh_ven_cic_bem	-0.122389042961071	-0.288617829524338	0.773516169044694
397	owc_rom_bam_urd_sod_tig_chh_hin_uzb_tur_yor_sun_moo_prs_alb_bsq_arw_wly_dgb_mnd_cze_slo_cic_ger_ewe_krd_fin_zul_swt_hun_pol_gam_geo_bul_scr_lit_svk_aeg_anl_ukr_est_swa_ind_lat_mly_jpn_knd_kor_dut_por_akn_guj_bat_pan_hau_jav_cnt_mol_igb_rus_amr_spa_nor_ita_glc_qcu_eng_fre_ctl_xho_heb_afr_amh_mcd_tag_bos_lda_ben_dyu_mao_tha_sid_tml_fbf_ven_aze_grk_swe_azi_tsn_vie_mlt_bem_tsw_ses	-0.133466556754279	-0.314932724254763	0.753518254548399
398	sid_lat_xho_bul_anl_wly_tig_slo_aze_tur_yor_jav_ven_glc_ita_bsq_mcd_chh_bem_mnd_krd_por_cic_arw_swt_nor_est_tsn_bam_hun_scr_mlt_geo_hin_fre_ukr_ger_amh_aeg_svk_fin_dgb_tag_rom_mly_jpn_knd_kor_cze_spa_swa_bos_ind_prs_sod_sun_cnt_mol_dyu_alb_gam_dut_ben_afr_guj_qcu_lit_pan_grk_zul_hau_swe_heb_urd_mao_eng_fbf_ctl_lda_bat_tha_owc_tml_ewe_akn_uzb_rus_pol_azi_tsw_vie_amr_igb_ses_moo	-0.0176156236501561	-0.0414863494358868	0.966997112128124
399	owc_ben_akn_pol_amh_heb_mlt_spa_tur_aze_bem_ind_ven_prs_rus_bsq_krd_aeg_dyu_cnt_slo_por_yor_hin_swa_ctl_hun_igb_fbf_est_nor_sid_geo_lat_cze_ger_bul_sod_anl_urd_fin_swt_mly_mcd_jav_jpn_knd_kor_ita_rom_lda_grk_bat_scr_hau_mao_mnd_svk_zul_lit_chh_bos_ukr_guj_arw_qcu_swe_afr_alb_tsw_tig_dut_gam_glc_sun_pan_bam_fre_tsn_tag_tha_amr_tml_cic_ewe_azi_eng_mol_uzb_dgb_vie_wly_ses_xho_moo	-0.847748027586099	-2.04755034941688	0.0434243620027374
400	sod_ger_igb_pan_heb_tig_amh_ukr_azi_aze_dyu_jav_cic_spa_swe_bsq_ctl_mlt_swt_mnd_pol_bos_moo_fre_akn_mcd_est_tsn_bam_hun_krd_owc_geo_afr_glc_prs_guj_gam_wly_ben_fin_bem_tag_cze_sun_jpn_knd_kor_alb_dut_ven_grk_mao_por_aeg_bat_cnt_rus_ewe_arw_anl_lat_lit_urd_bul_qcu_svk_scr_rom_ses_amr_hin_chh_slo_ind_ita_swa_mol_tsw_mly_tha_sid_tml_xho_fbf_uzb_eng_nor_tur_zul_vie_hau_yor_lda_dgb	0.0996494295608903	0.234684968209881	0.81496918576794
401	anl_glc_dgb_prs_owc_gam_sid_spa_aze_azi_ewe_jav_yor_ger_lat_bsq_fre_hau_akn_cnt_rom_swe_swa_krd_moo_ita_fin_zul_ven_hun_bos_mlt_geo_ukr_por_eng_alb_tig_sod_hin_est_cic_ind_pan_tag_jpn_tml_kor_dut_urd_fbf_mcd_bat_nor_amr_sun_mnd_scr_lda_rus_chh_afr_lit_slo_cze_qcu_ctl_bul_arw_igb_wly_grk_amh_ben_mao_guj_bam_pol_bem_mly_tha_heb_knd_swt_tsn_tur_mol_svk_uzb_ses_vie_aeg_xho_dyu_tsw	-0.681344022877662	-1.63287862717619	0.105875881466153
402	chh_arw_akn_dut_aeg_wly_gam_scr_uzb_tur_dgb_bat_xho_pol_bos_bsq_krd_sod_swt_mnd_rus_mol_ven_ukr_ewe_afr_hun_tsw_cic_fin_ctl_amh_geo_alb_grk_bul_guj_sid_heb_nor_est_moo_mly_spa_mao_jpn_knd_kor_urd_swe_igb_prs_sun_eng_mlt_ind_cnt_glc_bem_rom_anl_ben_hin_mcd_slo_qcu_por_ger_svk_fbf_tig_pan_hau_fre_jav_ita_ses_cze_zul_tag_tha_owc_tml_swa_tsn_azi_lit_lat_aze_lda_vie_amr_dyu_bam_yor	0.0238907983924044	0.0562451167865739	0.955267202867459
403	anl_krd_zul_fre_mlt_amr_owc_svk_azi_uzb_bam_jav_akn_bos_eng_bsq_hin_aeg_cic_cnt_cze_scr_tsw_glc_swa_ger_est_tsn_lda_hun_ctl_gam_geo_ben_mol_ita_rus_wly_amh_guj_fin_fbf_mly_spa_bat_jpn_tml_kor_lat_pol_igb_dut_tag_afr_hau_sun_mnd_urd_yor_por_tig_slo_lit_mcd_grk_qcu_pan_rom_prs_dyu_sod_arw_sid_nor_ind_ukr_dgb_swe_ses_mao_tha_chh_knd_bem_xho_aze_alb_bul_tur_ewe_vie_heb_ven_moo_swt	-1.00457648765016	-2.45121038102939	0.0161060481291394
404	amr_slo_zul_ita_owc_wly_sod_fre_uzb_tur_igb_jav_dgb_por_spa_bsq_urd_tig_ses_mnd_afr_eng_yor_krd_akn_ukr_fin_xho_bam_hun_guj_aeg_geo_cze_lat_dut_scr_hau_gam_nor_est_swt_sun_grk_mao_jpn_tml_kor_hin_svk_fbf_alb_tag_ger_anl_ind_cnt_mcd_tsn_prs_heb_arw_pol_pan_ctl_qcu_rom_bul_ben_moo_sid_rus_amh_bos_bat_glc_dyu_lit_ven_mly_tha_chh_knd_cic_lda_azi_mol_swe_aze_bem_vie_mlt_swa_tsw_ewe	-0.0780751855968119	-0.184228283656182	0.854235490630415
405	amr_krd_fbf_bul_mlt_chh_amh_lit_uzb_tur_dgb_mly_ven_grk_cze_bsq_pan_tig_igb_mnd_hin_eng_cic_arw_xho_slo_hun_bem_yor_est_rus_sod_geo_fre_mol_guj_ita_sid_hau_pol_fin_tsn_mao_ger_bat_jpn_tml_kor_rom_ben_zul_glc_ind_mcd_heb_jav_cnt_swe_bam_dut_gam_nor_por_ukr_alb_qcu_prs_ctl_scr_swa_anl_urd_aeg_afr_sun_bos_swt_lat_moo_tag_tha_wly_knd_dyu_ewe_azi_svk_spa_aze_ses_vie_owc_tsw_akn_lda	0.659893319929165	1.56279900982777	0.12149646858305
406	amh_alb_zul_bos_sod_aeg_hau_bul_uzb_azi_tsw_mao_cic_guj_pol_bsq_mcd_anl_ewe_mnd_krd_dut_lda_ita_igb_glc_est_ven_fbf_fin_nor_tig_geo_svk_ctl_eng_fre_mlt_owc_lat_hun_dyu_bat_rus_jav_jpn_knd_kor_lit_cze_dgb_arw_mly_afr_gam_tag_cnt_rom_swt_swe_sid_urd_slo_ben_pan_qcu_por_ukr_grk_akn_chh_hin_wly_mol_sun_spa_yor_prs_ses_ind_tha_amr_tml_bam_bem_aze_scr_ger_tur_tsn_vie_heb_swa_xho_moo	-0.666548359577121	-1.59797921925275	0.11343988198318
407	chh_por_ses_spa_owc_sod_sid_ukr_uzb_aze_dgb_mly_yor_ben_mol_bsq_arw_heb_ven_cnt_eng_hin_igb_lat_moo_glc_est_dyu_akn_hun_rom_wly_geo_urd_cze_prs_pan_amr_anl_ita_fin_fbf_ind_mcd_sun_jpn_tml_kor_ctl_swe_ewe_ger_tag_dut_amh_mao_mnd_fre_tsn_krd_aeg_afr_guj_slo_lit_qcu_nor_svk_alb_xho_tig_grk_gam_rus_jav_bul_cic_bos_bam_bat_tha_mlt_knd_tsw_zul_azi_pol_scr_tur_lda_vie_hau_swa_bem_swt	-0.28983078838883	-0.685651002582691	0.494638861446206
408	mlt_cze_bem_mol_aeg_wly_gam_rus_tur_aze_bam_bat_akn_bos_ita_bsq_hin_owc_xho_mnd_fre_lat_swa_spa_zul_urd_est_moo_swt_fin_ger_anl_geo_scr_prs_mcd_rom_chh_amh_swe_hun_tsw_tag_krd_mao_jpn_tml_kor_afr_eng_yor_slo_jav_pol_heb_ind_cnt_nor_dgb_guj_amr_glc_alb_svk_arw_qcu_pan_bul_por_ses_tig_dut_hau_ukr_sun_grk_cic_lit_igb_mly_tha_sid_knd_ven_tsn_uzb_ctl_ben_azi_dyu_vie_sod_fbf_lda_ewe	0.0441939984712848	0.104026166285347	0.917372593883382
409	amr_rom_ses_dut_aeg_hau_amh_ctl_uzb_tur_yor_ind_igb_nor_lit_bsq_urd_wly_fbf_mnd_grk_bul_zul_ben_ven_fre_hun_dyu_ewe_fin_rus_gam_geo_lat_bos_afr_slo_chh_mlt_krd_est_bem_jav_glc_bat_jpn_tml_kor_prs_ukr_swa_guj_mao_mcd_heb_sun_cnt_cze_akn_spa_sod_ita_pol_mol_hin_qcu_arw_por_eng_xho_anl_pan_owc_scr_mly_swe_tsn_svk_moo_tag_tha_tig_knd_dgb_bam_aze_alb_ger_azi_cic_vie_sid_lda_swt_tsw	0.657093129337265	1.5556130621651	0.123196765895781
410	heb_pol_bem_lit_sod_mlt_chh_spa_azi_aze_ses_bat_fbf_afr_slo_bsq_swe_gam_ven_mnd_ben_prs_swa_bos_cic_bul_fin_dyu_igb_hun_nor_amh_geo_guj_scr_eng_ctl_aeg_owc_hin_est_lda_ind_pan_tag_jpn_tml_kor_lat_rus_tsn_rom_mao_ukr_tig_sun_cnt_svk_akn_cze_amr_krd_fre_ger_mol_qcu_urd_por_mcd_xho_anl_ita_hau_glc_jav_arw_zul_dut_dgb_mly_tha_sid_knd_bam_tsw_uzb_alb_grk_tur_moo_vie_wly_swt_ewe_yor	0.0139535139197929	0.0329088017806433	0.973817840195848
411	hau_spa_moo_ben_sid_aeg_sod_prs_aze_uzb_cic_ind_ewe_ger_fre_bsq_lit_heb_fbf_cnt_scr_arw_ses_lat_yor_ukr_fin_ven_dgb_hun_pol_amr_geo_dut_glc_ita_cze_amh_tig_grk_est_igb_tag_svk_bat_jpn_tml_kor_por_afr_tsw_hin_sun_rom_anl_jav_mnd_ctl_bam_urd_chh_pan_eng_rus_mcd_qcu_nor_slo_krd_zul_gam_bul_wly_mol_mao_alb_swt_swe_dyu_mly_tha_owc_knd_swa_bem_tur_bos_guj_azi_akn_vie_mlt_lda_xho_tsn	-0.42652873213911	-1.01134027471826	0.314477629886185
412	gam_alb_dgb_ben_tig_anl_heb_mcd_aze_tur_tsw_tag_fbf_lit_urd_bsq_afr_sid_ewe_cnt_lat_arw_cic_guj_yor_por_fin_swt_zul_est_slo_mlt_geo_pol_spa_hin_bul_hau_amh_grk_hun_ven_mly_eng_jav_jpn_knd_kor_glc_prs_akn_ita_ind_fre_wly_bat_mnd_dut_moo_mol_amr_bos_svk_pan_ger_qcu_rom_ukr_krd_bam_chh_rus_sod_scr_sun_swe_xho_nor_bem_mao_tha_aeg_tml_ses_swa_uzb_cze_ctl_azi_igb_vie_owc_lda_dyu_tsn	-0.575294798685066	-1.37492196717442	0.172459136226696
413	hau_prs_yor_grk_owc_tig_aeg_krd_aze_azi_dgb_ind_dyu_nor_pol_bsq_glc_sod_igb_cnt_por_arw_lda_ukr_ses_lat_fin_zul_cic_est_pan_anl_geo_mcd_guj_spa_hin_sid_mlt_scr_hun_tsw_mly_bul_bat_jpn_knd_kor_bos_slo_moo_ctl_tag_cze_gam_jav_mnd_dut_swa_rom_wly_ita_ben_ger_mol_qcu_swe_afr_urd_ven_chh_eng_amr_lit_sun_rus_bem_fre_akn_mao_tha_amh_tml_ewe_xho_tur_svk_alb_uzb_bam_vie_heb_swt_fbf_tsn	-0.546708518314236	-1.30253238635781	0.19595079037538
414	sid_pol_dgb_nor_wly_amr_tig_ben_azi_uzb_swa_jav_zul_pan_ctl_bsq_urd_gam_lda_cnt_scr_arw_swt_lat_yor_hin_fin_cic_tsn_est_lit_heb_geo_rus_alb_ita_svk_amh_anl_eng_hun_igb_tag_mcd_mao_jpn_knd_kor_bos_ger_bam_fre_bat_mol_owc_sun_mnd_prs_xho_krd_mlt_afr_bul_cze_swe_qcu_glc_slo_por_fbf_sod_grk_hau_rom_mly_dut_dyu_guj_moo_ind_tha_aeg_tml_ses_bem_aze_ukr_spa_tur_akn_vie_chh_ven_ewe_tsw	-0.115789131584891	-0.272930807528626	0.78551153839685
415	wly_krd_swt_mcd_owc_aeg_hau_fre_tur_azi_tsn_sun_ven_lat_urd_bsq_scr_amr_zul_mnd_nor_slo_yor_prs_xho_bul_hun_dgb_moo_fin_ukr_mlt_geo_ctl_ger_afr_arw_gam_sod_glc_est_ses_mao_lit_tag_jpn_knd_kor_pan_swe_tsw_guj_jav_spa_heb_bat_cnt_grk_cic_mol_sid_alb_rus_pol_dut_qcu_bos_ben_por_bam_chh_rom_amh_eng_ind_ita_dyu_hin_fbf_mly_tha_anl_tml_bem_swa_uzb_cze_svk_aze_ewe_vie_tig_akn_igb_lda	-0.805396527860965	-1.9386607927451	0.0555747270678685
416	heb_urd_tsn_rom_sod_tig_aeg_ctl_aze_tur_xho_mly_fbf_pan_ita_bsq_krd_gam_igb_cnt_bul_grk_bem_slo_dyu_bos_fin_yor_dgb_hun_cze_owc_geo_arw_hin_mol_lat_amr_hau_ben_est_zul_jav_rus_sun_jpn_knd_kor_eng_mcd_bam_prs_ind_lit_sid_mao_mnd_fre_tsw_glc_wly_ger_pol_svk_swe_qcu_spa_afr_guj_ses_chh_ukr_anl_alb_tag_scr_ewe_nor_swt_bat_tha_amh_tml_swa_akn_uzb_dut_por_azi_ven_vie_mlt_moo_lda_cic	-0.806244586955151	-1.94492330685873	0.0548050835238225
417	amh_swe_bem_dut_wly_gam_anl_glc_aze_uzb_ses_mao_zul_ger_krd_bsq_eng_tig_swt_cnt_alb_pol_cic_nor_ewe_rus_est_lda_swa_fin_scr_heb_geo_pan_afr_lit_cze_aeg_sid_spa_hun_dgb_ind_ctl_jav_jpn_knd_kor_arw_prs_tsw_guj_sun_hin_hau_tag_mnd_ita_akn_slo_sod_mcd_fre_grk_ben_qcu_lat_svk_urd_ven_chh_bul_mlt_ukr_mly_mol_igb_por_fbf_bat_tha_amr_tml_bam_tsn_tur_bos_rom_azi_moo_vie_owc_yor_dyu_xho	-0.511029449520864	-1.21829190573309	0.22619472433252
418	gam_hin_ses_fre_heb_hau_sid_swe_aze_azi_akn_mao_dyu_por_mcd_bsq_nor_amh_bam_mnd_guj_urd_zul_scr_swt_lat_hun_tsn_fbf_fin_mol_wly_geo_eng_bos_ben_cze_amr_aeg_ctl_est_ven_bat_rus_ind_jpn_knd_kor_afr_krd_lda_alb_tag_dut_tig_jav_cnt_ger_bem_grk_anl_pol_rom_glc_lit_qcu_ita_svk_ukr_cic_chh_arw_owc_prs_mly_pan_swa_bul_igb_sun_tha_sod_tml_moo_dgb_uzb_spa_slo_tur_tsw_vie_mlt_yor_ewe_xho	-0.0512698491677255	-0.12096602067008	0.90397892123955
419	wly_nor_igb_rus_tig_sod_gam_fre_uzb_azi_tsw_ind_lda_alb_ctl_bsq_swe_aeg_dyu_cnt_urd_hin_yor_slo_akn_mol_fin_bam_moo_hun_pan_mlt_geo_rom_dut_svk_arw_sid_owc_grk_est_xho_mly_ukr_mao_jpn_knd_kor_por_eng_swt_cze_tag_pol_anl_sun_mnd_lat_tsn_ger_hau_bul_mcd_scr_krd_qcu_bos_ita_afr_ewe_heb_ben_amh_prs_bat_lit_bem_glc_dgb_jav_tha_amr_tml_ses_cic_aze_guj_spa_tur_ven_vie_chh_zul_fbf_swa	-0.273896671502972	-0.648954595848987	0.517967115101796
420	wly_scr_ses_grk_sod_hau_amh_arw_uzb_tur_tsn_sun_zul_pan_dut_bsq_mcd_chh_lda_mnd_bul_krd_bem_lit_bam_nor_hun_dyu_dgb_est_ben_aeg_geo_mol_urd_rus_ger_tig_anl_rom_fin_akn_mly_prs_jav_jpn_tml_kor_ukr_alb_yor_lat_mao_eng_heb_tag_cnt_por_igb_bos_amr_pol_slo_cze_spa_qcu_afr_glc_guj_ewe_owc_svk_gam_swe_ind_fre_swa_ita_xho_bat_tha_mlt_knd_tsw_ven_aze_hin_ctl_azi_fbf_vie_sid_swt_moo_cic	-0.398099592048746	-0.944039836940819	0.347595416929887
421	wly_por_swt_cze_hau_tig_owc_rus_azi_uzb_tsw_jav_dgb_alb_glc_bsq_lit_amr_akn_mnd_bul_ita_fbf_lat_lda_pol_hun_ses_ewe_fin_rom_sod_geo_bos_nor_svk_ger_amh_sid_ukr_est_igb_mao_spa_bat_jpn_knd_kor_urd_slo_zul_ctl_tag_dut_heb_mly_cnt_pan_ven_guj_mlt_fre_grk_mcd_scr_qcu_ben_mol_swe_yor_gam_krd_aeg_hin_sun_afr_bam_eng_bem_ind_tha_anl_tml_moo_swa_aze_arw_prs_tur_xho_vie_chh_cic_tsn_dyu	0.263128688003157	0.618733376949828	0.537604606136891
422	tig_afr_bam_ben_heb_sod_owc_nor_aze_azi_ven_mao_tsw_slo_pol_bsq_mol_mlt_dyu_mnd_glc_prs_yor_cze_swt_rus_est_ses_akn_hun_mcd_amr_geo_guj_hin_bos_scr_anl_gam_rom_fin_ewe_ind_grk_bat_jpn_knd_kor_ctl_spa_tsn_swe_jav_fre_chh_sun_cnt_svk_swa_lat_hau_urd_ger_ukr_eng_qcu_lit_ita_alb_moo_wly_dut_aeg_pan_tag_por_xho_krd_cic_mly_tha_sid_tml_dgb_lda_tur_arw_bul_uzb_zul_vie_amh_fbf_bem_igb	0.179254282258874	0.422223785820487	0.673836200756368
423	sod_guj_dgb_scr_anl_aeg_amr_spa_uzb_azi_zul_mly_xho_alb_glc_bsq_ukr_mlt_bam_mnd_krd_ctl_ven_cze_yor_por_est_cic_moo_hun_svk_heb_geo_rom_swe_prs_mol_chh_wly_ger_fin_fbf_mao_slo_ind_jpn_knd_kor_dut_hin_lda_fre_bat_ben_amh_tag_cnt_ita_igb_arw_gam_urd_rus_pol_mcd_qcu_grk_lit_eng_tsw_owc_lat_hau_nor_jav_bos_ewe_bul_ses_sun_tha_tig_tml_bem_akn_tur_pan_afr_aze_dyu_vie_sid_tsn_swt_swa	0.0772308066567645	0.181554450725905	0.856327514199439
424	amh_scr_yor_prs_tig_mlt_aeg_mcd_tur_azi_zul_mao_lda_eng_ukr_bsq_alb_amr_bam_mnd_nor_rus_bem_urd_akn_svk_est_dgb_swa_fin_swe_sid_geo_arw_dut_ctl_ben_gam_owc_grk_hun_ven_ind_fre_mly_jpn_tml_kor_glc_bul_ses_lit_jav_afr_sod_sun_cnt_cze_fbf_krd_hau_spa_lat_mol_hin_qcu_bos_guj_pan_xho_chh_ita_wly_rom_tag_slo_swt_ger_moo_bat_tha_heb_knd_tsw_cic_uzb_pol_por_aze_ewe_vie_anl_tsn_dyu_igb	-0.409348887546311	-0.970287471523472	0.334419989170061
425	amr_alb_tsn_ukr_sod_hau_amh_lat_uzb_aze_yor_bat_dgb_glc_spa_bsq_grk_aeg_swa_mnd_urd_rom_tsw_bos_bam_slo_hun_ses_moo_fin_ita_chh_geo_eng_rus_pol_mol_anl_heb_por_est_lda_mly_arw_tag_jpn_tml_kor_swe_ger_fbf_pan_jav_krd_owc_ind_cnt_dut_bem_bul_mlt_guj_cze_scr_lit_qcu_nor_fre_ctl_igb_tig_mcd_wly_prs_mao_hin_zul_afr_xho_sun_tha_gam_knd_swt_ven_azi_ben_svk_tur_ewe_vie_sid_cic_dyu_akn	-0.710548873789388	-1.70494921768172	0.091542340840556
426	wly_afr_ewe_dut_tig_aeg_gam_eng_azi_aze_dyu_mly_zul_mcd_scr_bsq_arw_amr_cic_cnt_cze_svk_yor_bos_igb_hin_fin_fbf_swa_est_por_heb_geo_grk_alb_prs_lat_sod_anl_ben_hun_moo_tag_krd_bat_jpn_tml_kor_mol_slo_xho_ita_ind_ger_mlt_jav_mnd_lit_lda_urd_chh_nor_swe_rus_spa_qcu_ctl_glc_pol_tsw_owc_rom_sid_pan_sun_guj_ses_ukr_dgb_mao_tha_hau_knd_swt_akn_tur_bul_fre_uzb_ven_vie_amh_bam_tsn_bem	-0.419255047070401	-0.994713433208084	0.322456758944637
427	heb_eng_ses_afr_amh_aeg_mlt_swe_tur_azi_moo_tag_bam_ger_rom_bsq_grk_amr_ven_mnd_rus_krd_bem_pol_dgb_spa_est_tsn_fbf_fin_arw_anl_geo_por_mcd_bul_nor_wly_hau_ctl_hun_yor_sun_lit_jav_jpn_knd_kor_alb_guj_ewe_prs_bat_ita_chh_mly_cnt_scr_akn_glc_sid_bos_mol_hin_ukr_qcu_cze_fre_dut_zul_sod_pan_owc_svk_mao_urd_igb_slo_xho_ind_tha_tig_tml_lda_swa_aze_lat_ben_uzb_swt_vie_gam_dyu_tsw_cic	-0.953441442686704	-2.32561954003844	0.0222129597724562
428	anl_pan_dyu_lat_owc_hau_sid_bul_aze_azi_bam_bat_yor_slo_eng_bsq_urd_aeg_moo_cnt_ukr_prs_xho_ctl_cic_cze_hun_tsw_igb_est_por_heb_geo_grk_rom_alb_dut_tig_chh_arw_fin_ses_tag_afr_mao_jpn_knd_kor_lit_bos_dgb_glc_jav_ger_amr_mly_mnd_mol_bem_ita_gam_spa_nor_scr_rus_qcu_mcd_krd_pol_swa_wly_fre_amh_swe_ind_hin_ewe_svk_fbf_sun_tha_mlt_tml_akn_tsn_uzb_ben_guj_tur_lda_vie_sod_zul_swt_ven	-0.932394936489242	-2.25884662809784	0.0262295740759979
429	anl_spa_swt_ben_tig_amr_aeg_nor_aze_tur_zul_mly_fbf_mol_mcd_bsq_pol_mlt_xho_mnd_alb_swe_bem_dut_ven_bos_fin_tsn_ewe_hun_guj_hau_geo_lat_bul_prs_grk_amh_wly_arw_est_igb_ind_ctl_mao_jpn_tml_kor_eng_rom_lda_fre_tag_hin_owc_bat_cnt_ukr_bam_glc_sod_krd_rus_urd_ger_qcu_slo_afr_svk_yor_chh_pan_heb_lit_sun_cze_moo_por_swa_jav_tha_gam_knd_dyu_akn_azi_ita_scr_uzb_cic_vie_sid_dgb_tsw_ses	0.0395580613258981	0.0930707722252913	0.926047544287779
430	heb_rom_akn_rus_mlt_hau_sod_dut_azi_tur_ewe_mao_zul_swe_hin_bsq_slo_sid_xho_cnt_pan_nor_dyu_lit_ven_spa_hun_tsn_moo_est_mcd_amr_geo_ita_cze_ctl_ger_anl_gam_krd_fin_bem_ind_arw_tag_jpn_tml_kor_eng_svk_swt_guj_bat_fre_wly_jav_mnd_grk_bam_scr_tig_por_ben_ukr_pol_qcu_lat_bos_afr_fbf_chh_prs_aeg_glc_sun_urd_ses_bul_lda_mly_tha_amh_knd_swa_yor_aze_alb_mol_uzb_cic_vie_owc_tsw_dgb_igb	-0.427827931049271	-1.01752995378751	0.311541218537683
431	anl_eng_dgb_glc_heb_amr_amh_ita_aze_azi_swt_ind_igb_urd_por_bsq_prs_sod_cic_cnt_mol_grk_zul_ben_bam_nor_fin_ses_lda_est_dut_sid_geo_rom_bul_rus_fre_mlt_chh_lit_hun_xho_mly_ukr_jav_jpn_tml_kor_bos_ger_ewe_lat_sun_svk_gam_tag_mnd_afr_dyu_pol_tig_alb_scr_hin_ctl_qcu_pan_krd_arw_ven_aeg_swe_wly_cze_mao_guj_swa_mcd_fbf_bat_tha_hau_knd_tsn_tsw_uzb_spa_slo_tur_bem_vie_owc_akn_yor_moo	-0.0374607641915308	-0.0882996434360303	0.929828385634156
432	chh_pan_akn_spa_mlt_aeg_wly_lat_azi_aze_swt_jav_moo_pol_rus_bsq_hin_tig_ses_mnd_svk_glc_ven_prs_fbf_bos_fin_cic_xho_hun_ita_amh_geo_guj_krd_cze_dut_owc_heb_slo_est_yor_ind_por_mly_jpn_tml_kor_nor_ben_bem_bul_bat_afr_anl_tag_cnt_fre_lda_ger_gam_ukr_urd_alb_arw_qcu_scr_rom_lit_swa_sid_mcd_hau_ctl_sun_grk_zul_swe_igb_mao_tha_amr_knd_bam_dgb_tur_mol_eng_uzb_tsn_vie_sod_dyu_tsw_ewe	-0.36556190658756	-0.866290129570903	0.388560538665623
433	sid_svk_ven_bul_wly_tig_aeg_lat_uzb_azi_bem_ind_tsn_ger_afr_bsq_rus_amh_igb_mnd_spa_rom_swa_krd_akn_urd_fin_fbf_lda_hun_swe_gam_geo_dut_eng_bos_glc_heb_chh_pol_est_zul_jav_slo_bat_jpn_knd_kor_ctl_ben_moo_prs_mly_grk_anl_sun_cnt_lit_dgb_guj_amr_mol_pan_ita_fre_qcu_cze_arw_alb_xho_sod_hin_mlt_mcd_tag_nor_yor_por_dyu_mao_tha_hau_tml_ses_ewe_aze_scr_ukr_tur_cic_vie_owc_swt_tsw_bam	0.133891294264589	0.315191257272215	0.753322589358454
434	tig_bul_igb_svk_anl_aeg_wly_eng_aze_tur_swa_mao_swt_mol_pol_bsq_pan_mlt_ewe_mnd_por_lit_dgb_rus_ses_grk_est_yor_tsw_fin_krd_gam_geo_nor_ita_arw_ben_owc_sod_urd_hun_tsn_ind_lat_sun_jpn_tml_kor_ctl_rom_dyu_afr_bat_scr_heb_jav_cnt_ger_bam_alb_amr_cze_slo_swe_spa_qcu_mcd_hin_ukr_bem_hau_bos_chh_glc_mly_dut_ven_prs_cic_tag_tha_amh_knd_xho_fbf_uzb_fre_guj_azi_akn_vie_sid_moo_zul_lda	0.210967362060369	0.496678997992275	0.620587458158282
435	mlt_slo_swa_glc_sod_gam_anl_swe_tur_uzb_swt_bat_akn_fre_pan_bsq_afr_heb_ses_cnt_ita_ukr_tsw_bul_bam_alb_fin_cic_ven_hun_hin_wly_geo_bos_ctl_urd_mcd_amr_tig_krd_est_yor_ind_por_tag_jpn_knd_kor_lit_guj_bem_dut_mao_eng_owc_mly_mnd_mol_xho_svk_sid_pol_ger_ben_scr_qcu_cze_grk_prs_ewe_aeg_spa_chh_nor_jav_rus_dyu_rom_fbf_sun_tha_amh_tml_lda_zul_aze_arw_lat_azi_moo_vie_hau_tsn_igb_dgb	-0.156405279742159	-0.369369222481384	0.712692221131365
436	sid_fre_ewe_pan_tig_gam_heb_eng_uzb_azi_swt_sun_bam_guj_swe_bsq_glc_mlt_akn_cnt_alb_lat_tsw_ita_zul_ukr_est_fbf_swa_fin_urd_anl_geo_nor_spa_krd_svk_sod_amh_ctl_hun_igb_bat_afr_mly_jpn_tml_kor_slo_mol_moo_pol_mao_rom_amr_jav_mnd_bos_dgb_grk_chh_bul_ben_hin_ger_qcu_por_arw_dut_lda_wly_lit_aeg_cze_ind_rus_cic_scr_dyu_tag_tha_owc_knd_bem_yor_tur_mcd_prs_aze_ven_vie_hau_ses_tsn_xho	-0.133936976372805	-0.315864324707471	0.752813268189905
437	owc_prs_cic_svk_anl_hau_gam_hin_aze_uzb_ewe_ind_yor_guj_eng_bsq_rom_tig_bam_mnd_ctl_grk_tsn_bul_dyu_glc_est_swt_fbf_fin_lit_sod_geo_dut_arw_bos_alb_sid_amr_rus_hun_ses_mly_slo_jav_jpn_knd_kor_nor_por_zul_fre_tag_lat_mlt_sun_cnt_krd_akn_ita_heb_urd_mol_swe_ukr_qcu_cze_pol_scr_igb_chh_ger_amh_ben_mao_pan_moo_spa_bem_bat_tha_wly_tml_dgb_tsw_tur_mcd_afr_azi_ven_vie_aeg_swa_lda_xho	-0.131998613459115	-0.311452980460012	0.756153384811972
438	aeg_fre_yor_cze_gam_heb_owc_glc_aze_tur_swt_bat_swa_dut_nor_bsq_bos_wly_moo_cnt_hin_alb_dyu_guj_bem_pan_hun_fbf_dgb_est_ctl_amh_geo_rom_swe_por_lit_amr_hau_grk_fin_xho_jav_slo_mao_jpn_tml_kor_mol_afr_tsw_scr_mly_urd_chh_sun_mnd_krd_akn_eng_sod_ita_ben_lat_svk_qcu_prs_ger_pol_igb_tig_spa_anl_bul_ind_rus_zul_ukr_ses_tag_tha_mlt_knd_tsn_ven_azi_arw_mcd_uzb_cic_vie_sid_bam_lda_ewe	-0.732926309644836	-1.75887225319684	0.0818884196999942
439	wly_ukr_dyu_eng_heb_tig_amh_pan_aze_uzb_zul_mao_bem_svk_pol_bsq_nor_aeg_tsw_mnd_glc_slo_akn_por_igb_rom_est_fbf_xho_fin_bul_sod_geo_krd_arw_lat_cze_mlt_anl_grk_hun_tsn_sun_ger_tag_jpn_knd_kor_rus_dut_swt_scr_mly_ben_hau_bat_cnt_afr_ewe_prs_amr_lit_ita_mcd_alb_qcu_bos_mol_swe_lda_gam_fre_sid_urd_ind_spa_ven_hin_ses_jav_tha_owc_tml_bam_cic_azi_guj_ctl_tur_dgb_vie_chh_moo_yor_swa	-0.0441784128280558	-0.104071544078189	0.917336681851148
440	sod_dut_zul_scr_sid_chh_amh_cze_tur_azi_ven_bat_lda_mcd_glc_bsq_ben_owc_ewe_cnt_lat_urd_akn_lit_bam_pan_fin_yor_fbf_hun_rus_amr_geo_krd_swe_bos_bul_hau_heb_ita_est_bem_ind_ctl_jav_jpn_knd_kor_afr_spa_ses_fre_mao_alb_anl_tag_mnd_guj_igb_arw_aeg_rom_hin_nor_grk_qcu_ukr_prs_mol_cic_tig_ger_gam_pol_mly_svk_moo_slo_xho_sun_tha_mlt_tml_swa_swt_uzb_eng_por_aze_tsw_vie_wly_tsn_dyu_dgb	-0.027387466257773	-0.0645397127295115	0.948679012832049
441	owc_alb_swt_rus_hau_amh_mlt_prs_uzb_azi_bem_sun_tsw_fre_ukr_bsq_slo_aeg_moo_cnt_bul_bos_fbf_por_bam_pol_hun_igb_dyu_est_spa_anl_geo_grk_cze_glc_ita_tig_heb_afr_fin_swa_bat_lit_ind_jpn_knd_kor_krd_swe_zul_mcd_mly_mol_gam_mao_mnd_dut_lda_eng_sod_ctl_ben_hin_pan_qcu_guj_scr_ger_cic_chh_urd_amr_nor_jav_svk_ses_lat_tsn_tag_tha_wly_tml_yor_dgb_tur_rom_arw_aze_ven_vie_sid_xho_akn_ewe	-0.764822681796722	-1.84082723719797	0.0688353642402789
442	chh_ben_fbf_arw_sid_wly_hau_prs_azi_tur_bem_jav_ses_por_hin_bsq_lit_gam_cic_mnd_cze_ita_tsw_urd_moo_spa_fin_swa_ewe_hun_krd_aeg_geo_ger_swe_scr_fre_tig_mlt_lat_est_lda_mao_grk_sun_jpn_knd_kor_svk_rom_zul_pan_ind_glc_amh_tag_cnt_rus_ven_ctl_anl_alb_slo_mcd_dut_qcu_bul_pol_afr_xho_amr_eng_owc_nor_mly_bos_igb_ukr_akn_bat_tha_heb_tml_swt_dyu_aze_guj_mol_uzb_dgb_vie_sod_tsn_bam_yor	-0.359097980270436	-0.851750115255893	0.396540786547238
443	amr_swe_swt_svk_sid_anl_chh_dut_azi_uzb_bam_ind_igb_afr_rus_bsq_grk_hau_xho_cnt_pan_bos_tsn_rom_dgb_lat_hun_akn_cic_est_ger_amh_geo_ita_urd_prs_nor_owc_gam_fre_fin_dyu_bat_alb_tag_jpn_knd_kor_scr_eng_fbf_bul_mao_hin_tig_mly_mnd_arw_ewe_guj_aeg_krd_ben_slo_spa_qcu_mcd_ctl_mol_ses_heb_ukr_sod_glc_jav_pol_moo_lit_zul_sun_tha_wly_tml_yor_swa_tur_por_cze_aze_tsw_vie_mlt_lda_bem_ven	-0.310691882351203	-0.735505578112144	0.463882541819037
444	aeg_dut_ses_grk_chh_anl_amr_glc_tur_aze_dyu_mly_bam_alb_pol_bsq_ben_sid_fbf_mnd_nor_krd_lda_prs_moo_ctl_est_ewe_akn_fin_ukr_sod_geo_slo_cze_pan_eng_gam_heb_arw_hun_ven_sun_scr_tag_jpn_knd_kor_guj_spa_tsn_bul_jav_lat_owc_bat_cnt_mol_swt_rom_mlt_lit_afr_bos_urd_qcu_por_svk_swe_swa_hau_ger_amh_fre_ind_ita_xho_rus_dgb_mao_tha_tig_tml_cic_yor_uzb_hin_mcd_azi_tsw_vie_wly_igb_bem_zul	-0.773964216603382	-1.8617087486881	0.0658023531669103
445	tig_bul_moo_afr_hau_heb_sid_mol_uzb_aze_akn_ind_swt_nor_urd_bsq_glc_aeg_ven_mnd_svk_cze_cic_prs_ses_ctl_hun_tsn_dyu_est_krd_sod_geo_lit_pol_eng_slo_wly_anl_rus_fin_yor_mly_spa_jav_jpn_knd_kor_ger_fre_dgb_dut_bat_swe_chh_mao_cnt_pan_lda_ita_gam_por_lat_mcd_alb_qcu_bos_guj_rom_fbf_amh_grk_mlt_ukr_sun_hin_bem_scr_bam_tag_tha_owc_tml_swa_tsw_azi_ben_arw_tur_xho_vie_amr_ewe_igb_zul	-0.803018335111881	-1.93659212685902	0.0558309621047174
446	hau_por_bem_scr_chh_sod_gam_rom_azi_uzb_ewe_bat_moo_alb_cze_bsq_ben_anl_yor_mnd_urd_lat_bam_grk_ven_bos_est_cic_swt_fin_arw_aeg_geo_guj_dut_prs_ukr_mlt_sid_spa_hun_igb_tag_rus_jav_jpn_tml_kor_bul_fre_zul_swe_mly_nor_heb_mao_cnt_afr_dgb_ctl_wly_ita_pol_mcd_krd_qcu_eng_svk_hin_tsn_owc_slo_amh_pan_sun_glc_tsw_lit_lda_ind_tha_tig_knd_xho_dyu_aze_ger_mol_tur_akn_vie_amr_fbf_swa_ses	-0.493749049397428	-1.17764396427013	0.241943458497836
447	amr_swe_swa_alb_owc_gam_amh_nor_aze_uzb_cic_sun_ses_mcd_scr_bsq_dut_anl_ewe_cnt_por_rus_akn_ukr_igb_afr_est_lda_ven_fin_bos_aeg_geo_pol_krd_svk_ctl_heb_tig_rom_hun_swt_mao_ben_jav_jpn_knd_kor_hin_grk_xho_cze_ind_eng_chh_tag_mnd_spa_tsn_mol_sid_pan_lat_fre_ger_qcu_guj_prs_slo_bam_hau_glc_mlt_bul_bat_arw_yor_urd_dgb_mly_tha_sod_tml_dyu_moo_azi_lit_ita_tur_tsw_vie_wly_bem_fbf_zul	-0.361521342200751	-0.856708317063926	0.39380826257229
448	tig_prs_bem_rus_sod_anl_hau_nor_uzb_tur_lda_ind_ewe_rom_pan_bsq_lit_wly_ses_cnt_arw_afr_dgb_urd_tsw_grk_fin_tsn_cic_est_krd_sid_geo_ger_cze_dut_bul_aeg_amh_lat_hun_moo_tag_svk_sun_jpn_tml_kor_swe_eng_ven_por_jav_guj_heb_mly_mnd_ben_akn_ukr_mlt_ctl_fre_ita_mol_qcu_hin_spa_pol_bam_owc_mcd_chh_scr_bat_glc_xho_alb_fbf_mao_tha_amr_knd_igb_dyu_aze_slo_bos_azi_zul_vie_gam_swa_swt_yor	-0.320591703994448	-0.758744916832385	0.449923863101722
449	heb_nor_tsw_krd_owc_sod_sid_scr_azi_tur_dyu_ind_swt_bos_lit_bsq_slo_gam_fbf_mnd_grk_afr_yor_lat_zul_rus_hun_cic_akn_est_urd_amh_geo_eng_cze_glc_pan_hau_anl_svk_fin_tsn_tag_ger_bat_jpn_knd_kor_por_ita_ven_ukr_jav_ctl_amr_mao_cnt_arw_swa_ben_wly_guj_pol_swe_rom_qcu_spa_bul_dut_igb_chh_fre_mlt_mol_mly_hin_bam_mcd_ses_sun_tha_tig_tml_dgb_moo_uzb_alb_prs_aze_lda_vie_aeg_bem_xho_ewe	-0.20934445812653	-0.494195938049238	0.622333107472747
450	chh_swe_xho_afr_aeg_anl_amr_krd_azi_uzb_igb_ind_ewe_scr_arw_bsq_mol_sid_cic_cnt_grk_rom_dyu_dut_yor_alb_est_swa_tsw_hun_ben_heb_geo_spa_lit_glc_bos_mlt_gam_rus_fin_ses_bat_fre_mao_jpn_knd_kor_bul_nor_bam_slo_jav_ita_wly_tag_mnd_guj_akn_pol_hau_ctl_pan_urd_lat_qcu_por_cze_prs_bem_tig_svk_owc_hin_mly_ukr_zul_ger_swt_sun_tha_sod_tml_lda_fbf_tur_mcd_eng_aze_dgb_vie_amh_moo_tsn_ven	-0.121664528156187	-0.286998290529936	0.774752092607106
451	wly_pol_dgb_dut_chh_gam_amh_urd_uzb_tur_dyu_sun_bem_bos_ben_bsq_ita_owc_swa_cnt_rus_arw_fbf_mcd_cic_nor_est_swt_yor_fin_eng_aeg_geo_afr_krd_ukr_svk_hau_tig_swe_hun_igb_mao_lit_jav_jpn_knd_kor_mol_scr_tsn_guj_ind_ctl_heb_tag_mnd_grk_bam_spa_mlt_slo_ger_prs_hin_qcu_glc_alb_lat_lda_sod_rom_anl_fre_mly_cze_ven_por_akn_bat_tha_sid_tml_ewe_zul_aze_bul_pan_azi_ses_vie_amr_xho_tsw_moo	0.128486058900684	0.302526155085482	0.762926590365278
452	hau_arw_ven_ita_tig_anl_sod_ukr_tur_uzb_lda_sun_fbf_glc_alb_bsq_afr_wly_dyu_cnt_bul_lat_swa_eng_yor_ctl_est_akn_zul_hun_spa_aeg_geo_lit_fre_scr_por_sid_heb_guj_fin_ses_mly_slo_bat_jpn_tml_kor_nor_rom_xho_hin_jav_mol_amr_tag_mnd_grk_swt_svk_amh_cze_prs_ben_rus_qcu_mcd_krd_urd_tsw_chh_bos_mlt_pan_ind_pol_bam_ger_igb_mao_tha_owc_knd_bem_ewe_aze_dut_swe_azi_moo_vie_gam_cic_tsn_dgb	-0.7530977830572	-1.81080197017759	0.0734003468196383
453	tig_dut_ewe_bul_sod_aeg_chh_bos_aze_azi_swa_mao_yor_prs_afr_bsq_ctl_owc_xho_cnt_glc_alb_tsw_guj_bam_fre_est_bem_tsn_fin_rus_amr_geo_svk_krd_urd_hin_heb_mlt_cze_hun_igb_ind_mol_jav_jpn_tml_kor_grk_por_ven_pan_mly_ita_wly_tag_mnd_swe_swt_ger_anl_nor_lit_ukr_scr_qcu_lat_slo_pol_lda_gam_rom_hau_arw_sun_spa_fbf_mcd_moo_bat_tha_sid_knd_akn_cic_uzb_eng_ben_tur_zul_vie_amh_dyu_ses_dgb	-0.304096156230334	-0.720003623207572	0.473328439214614
454	amh_ukr_igb_ger_hau_sid_mlt_afr_tur_azi_zul_ind_akn_nor_hin_bsq_pol_owc_dyu_cnt_urd_mol_xho_lat_bam_por_est_dgb_tsn_hun_cze_wly_geo_ita_arw_svk_scr_anl_chh_rus_fin_fbf_sun_prs_bat_jpn_tml_kor_eng_ben_ven_bos_jav_alb_amr_mly_mnd_krd_lda_bul_gam_pan_glc_fre_mcd_qcu_lit_ctl_swe_swt_aeg_dut_sod_slo_mao_guj_ses_spa_cic_tag_tha_heb_knd_tsw_swa_aze_grk_rom_uzb_moo_vie_tig_ewe_yor_bem	-0.104619120436508	-0.246694751595009	0.805688195329898
455	mlt_prs_dgb_slo_tig_gam_heb_pol_tur_azi_dyu_jav_ven_pan_spa_bsq_guj_sid_ewe_cnt_dut_krd_bam_ctl_lda_fre_hun_swt_tsw_fin_scr_aeg_geo_ger_afr_grk_svk_amr_sod_ben_est_tsn_mao_cze_mly_jpn_tml_kor_mcd_bos_cic_rom_ind_ukr_owc_bat_mnd_ita_xho_swe_wly_glc_eng_lat_urd_qcu_lit_hin_por_yor_anl_nor_amh_rus_tag_mol_swa_alb_fbf_sun_tha_hau_knd_akn_moo_uzb_arw_bul_aze_bem_vie_chh_igb_zul_ses	-1.1221313343858	-2.76851500834678	0.0067966112979341
456	mlt_bul_lda_por_owc_chh_heb_svk_tur_uzb_tsn_tag_tsw_rom_guj_bsq_ita_sid_yor_cnt_dut_rus_fbf_ctl_moo_swe_fin_cic_swa_hun_pol_sod_geo_cze_arw_krd_bos_tig_anl_nor_est_dgb_mao_eng_mly_jpn_tml_kor_afr_pan_xho_grk_ind_hin_amh_jav_mnd_spa_dyu_urd_wly_slo_prs_ger_scr_qcu_ukr_mcd_glc_bem_amr_ben_aeg_lit_sun_alb_igb_mol_ven_bat_tha_gam_knd_bam_akn_aze_lat_fre_azi_zul_vie_hau_ses_ewe_swt	-0.0333182789902229	-0.0785797232864252	0.937535744665066
457	wly_krd_ewe_mcd_gam_aeg_hau_ita_aze_azi_bem_mao_yor_swe_por_bsq_hin_tig_swt_cnt_cze_ukr_xho_prs_zul_pan_hun_moo_fbf_fin_pol_heb_geo_bul_bos_lat_urd_chh_sod_arw_est_ses_sun_alb_bat_jpn_knd_kor_dut_slo_tsn_scr_tag_afr_sid_mly_mnd_ctl_tsw_mol_owc_ben_ger_fre_glc_qcu_eng_lit_grk_akn_amr_nor_mlt_rus_jav_spa_igb_svk_cic_ind_tha_amh_tml_ven_swa_uzb_guj_rom_tur_dyu_vie_anl_lda_bam_dgb	-0.361235597680707	-0.855615422490327	0.394409572398519
458	hau_dut_moo_hin_chh_owc_amr_pol_aze_uzb_bam_mly_ses_mcd_arw_bsq_rom_sid_zul_cnt_mol_lat_yor_spa_tsw_cze_est_swa_cic_fin_fre_amh_geo_glc_bos_ita_krd_wly_sod_ctl_hun_bem_tag_urd_jav_jpn_knd_kor_lit_swe_tsn_slo_sun_ukr_mlt_ind_mnd_pan_igb_svk_tig_scr_por_afr_guj_qcu_alb_ben_grk_xho_aeg_nor_anl_ger_bat_eng_dyu_rus_fbf_mao_tha_gam_tml_akn_ven_azi_prs_bul_tur_dgb_vie_heb_swt_ewe_lda	0.0465846079875142	0.109674341545286	0.912903962364399
459	chh_por_swt_mcd_anl_amh_amr_pol_aze_tur_moo_tag_akn_slo_rus_bsq_bos_hau_lda_mnd_spa_lat_igb_grk_dgb_prs_est_tsw_ven_fin_ger_owc_geo_urd_arw_scr_hin_sid_heb_ctl_hun_ses_mao_swe_bat_jpn_knd_kor_dut_eng_xho_afr_sun_bul_gam_ind_cnt_ukr_tsn_alb_mlt_ben_krd_nor_glc_qcu_ita_guj_pan_ewe_tig_cze_wly_mol_mly_fre_yor_lit_fbf_jav_tha_aeg_tml_bam_bem_azi_rom_svk_uzb_zul_vie_sod_swa_dyu_cic	-0.389950392505968	-0.924119413186701	0.357815723458456
460	wly_rus_swt_grk_hau_heb_tig_bos_azi_tur_xho_bat_swa_lat_ctl_bsq_eng_sid_tsw_mnd_spa_krd_moo_mol_tsn_mcd_est_akn_bem_hun_bul_owc_geo_alb_nor_pan_scr_anl_amr_lit_fin_dgb_mly_ukr_tag_jpn_tml_kor_slo_ita_ewe_pol_mao_prs_gam_ind_cnt_arw_cic_ben_sod_rom_swe_hin_afr_qcu_urd_por_ger_igb_mlt_guj_chh_cze_jav_fre_fbf_dut_zul_sun_tha_amh_knd_bam_lda_uzb_glc_svk_aze_dyu_vie_aeg_yor_ses_ven	-0.279726174803454	-0.662716878335512	0.50915104516602
461	sod_pan_dgb_pol_anl_gam_heb_arw_uzb_azi_moo_jav_swa_urd_ben_bsq_por_amh_lda_mnd_krd_glc_tsw_ita_fbf_prs_est_zul_ses_fin_ctl_hau_geo_ukr_bos_cze_afr_chh_wly_bul_hun_igb_mly_dut_bat_jpn_knd_kor_spa_fre_swt_rom_tag_rus_aeg_mao_cnt_lat_cic_mcd_sid_scr_slo_guj_alb_qcu_hin_nor_lit_dyu_amr_swe_tig_ger_sun_mol_tsn_grk_bam_ind_tha_mlt_tml_ven_xho_aze_svk_eng_tur_yor_vie_owc_bem_ewe_akn	0.305479706343781	0.719339348691552	0.473735594271991
462	gam_prs_tsn_guj_chh_sod_owc_hin_uzb_aze_bem_tag_fbf_arw_nor_bsq_lit_hau_cic_cnt_pol_grk_yor_krd_bam_bos_est_swt_swa_hun_svk_mlt_geo_slo_cze_mcd_dut_amr_amh_ita_fin_ven_sun_ger_bat_jpn_tml_kor_fre_ctl_xho_afr_mao_glc_aeg_jav_mnd_rus_dyu_scr_wly_ukr_alb_pan_spa_qcu_eng_urd_rom_moo_sid_swe_anl_ben_mly_bul_dgb_lat_tsw_ind_tha_heb_knd_ewe_akn_azi_mol_por_tur_zul_vie_tig_ses_igb_lda	-0.0354168402773857	-0.0834012672310937	0.93371173748501
463	aeg_alb_xho_ukr_amr_gam_hau_pol_tur_uzb_fbf_mly_tsw_pan_afr_bsq_mcd_sod_moo_cnt_fre_ben_bam_ger_ewe_mol_fin_dyu_ses_hun_arw_sid_geo_bul_krd_por_spa_tig_chh_scr_est_igb_tag_dut_mao_jpn_tml_kor_eng_hin_tsn_cze_jav_grk_amh_ind_mnd_svk_swt_rom_wly_ita_glc_rus_guj_qcu_urd_lit_nor_akn_mlt_bos_heb_prs_bat_ctl_swa_swe_dgb_sun_tha_owc_knd_lda_ven_aze_lat_slo_azi_cic_vie_anl_yor_bem_zul	-0.373239189762693	-0.885546928182851	0.378145711399066
464	amh_dut_yor_svk_sid_heb_amr_nor_aze_uzb_ses_bat_tsw_mcd_por_bsq_rus_owc_ven_mnd_grk_arw_moo_krd_swa_prs_hun_zul_lda_est_ukr_hau_geo_pan_ctl_spa_ita_wly_aeg_cze_fin_tsn_tag_afr_mly_jpn_tml_kor_mol_urd_bam_bul_jav_pol_chh_mao_cnt_swe_akn_hin_sod_rom_glc_lat_eng_qcu_guj_slo_alb_xho_mlt_lit_tig_scr_sun_fre_igb_bos_ewe_ind_tha_anl_knd_bem_dgb_azi_ger_ben_tur_cic_vie_gam_dyu_fbf_swt	-0.338472391407734	-0.800738098871618	0.425324197465223
465	chh_cze_xho_ita_heb_sod_tig_bul_tur_uzb_akn_mao_ses_urd_fre_bsq_mol_amr_bam_cnt_scr_prs_swa_rus_ven_lat_est_swt_tsw_fin_slo_mlt_geo_ger_ctl_alb_mcd_amh_wly_lit_hun_lda_mly_hin_jav_jpn_knd_kor_grk_glc_cic_swe_ind_pol_hau_tag_mnd_rom_tsn_ben_gam_arw_dut_svk_ukr_qcu_guj_eng_bos_zul_anl_spa_aeg_afr_bat_krd_bem_pan_igb_sun_tha_sid_tml_yor_ewe_azi_por_nor_aze_dyu_vie_owc_dgb_fbf_moo	0.622804604696769	1.47480533542658	0.143642263374883
466	sod_cze_igb_mcd_tig_owc_chh_mol_aze_tur_lda_mao_cic_pol_por_bsq_krd_anl_tsw_mnd_dut_rom_xho_guj_fbf_slo_est_dyu_tsn_fin_hin_sid_geo_arw_nor_bos_ctl_amh_hau_glc_hun_bem_mly_lat_bat_jpn_knd_kor_ben_pan_ses_alb_jav_grk_aeg_tag_cnt_spa_yor_ukr_gam_scr_eng_afr_rus_qcu_swe_svk_urd_moo_mlt_ger_wly_prs_ind_bul_akn_lit_swt_sun_tha_heb_tml_swa_ewe_azi_ita_fre_uzb_ven_vie_amr_bam_dgb_zul	-0.201633676122474	-0.475791661369421	0.635338561063499
467	chh_pan_swa_cze_sid_amh_aeg_prs_aze_tur_lda_jav_ewe_mcd_alb_bsq_glc_amr_igb_mnd_nor_bul_tsn_grk_tsw_scr_hun_ven_bem_est_hin_anl_geo_afr_rom_swe_ukr_mlt_hau_guj_fin_ses_bat_bos_sun_jpn_knd_kor_ctl_lat_dgb_por_tag_spa_wly_ind_cnt_ita_zul_ger_sod_fre_eng_urd_dut_qcu_mol_pol_ben_cic_heb_svk_gam_lit_mao_arw_xho_krd_bam_mly_tha_tig_tml_yor_akn_uzb_rus_slo_azi_swt_vie_owc_moo_dyu_fbf	-1.03412596351197	-2.52011583029887	0.0134361071306079
468	sid_grk_akn_pan_sod_anl_owc_rus_uzb_azi_swa_ind_ses_guj_glc_bsq_mol_chh_swt_cnt_spa_ger_fbf_ita_tsn_scr_fin_ewe_yor_hun_rom_amr_geo_krd_prs_fre_eng_tig_wly_pol_est_tsw_tag_arw_mly_jpn_tml_kor_dut_lat_moo_lit_sun_mcd_amh_bat_mnd_ben_lda_afr_gam_hin_bos_bul_swe_qcu_svk_ctl_cze_zul_hau_urd_mlt_por_mao_slo_ven_alb_bem_jav_tha_aeg_knd_dgb_cic_aze_nor_ukr_tur_igb_vie_heb_bam_xho_dyu	-0.537951265768612	-1.28195870054295	0.203043770360901
469	sid_ben_bam_mol_amr_sod_aeg_mcd_aze_uzb_swt_ind_dyu_afr_svk_bsq_ita_tig_ven_cnt_swe_guj_bem_ger_yor_lat_hun_xho_moo_fin_spa_hau_geo_fre_pol_prs_ctl_anl_gam_cze_est_lda_jav_por_bat_jpn_tml_kor_hin_arw_ewe_scr_sun_glc_wly_mly_mnd_ukr_fbf_nor_chh_bos_dut_rom_rus_qcu_grk_bul_pan_swa_amh_krd_owc_alb_tag_slo_zul_urd_ses_mao_tha_mlt_knd_tsw_cic_tur_lit_eng_azi_igb_vie_heb_tsn_dgb_akn	-0.848238543504379	-2.05018332292517	0.0431613024888686
470	aeg_rus_ewe_dut_hau_amr_amh_ger_uzb_azi_bam_mly_cic_ukr_grk_bsq_urd_sid_yor_cnt_scr_cze_tsw_krd_xho_spa_fin_ven_moo_hun_fre_sod_geo_hin_pan_ben_guj_wly_heb_pol_est_dyu_sun_eng_tag_jpn_knd_kor_mcd_por_fbf_prs_jav_arw_gam_mao_mnd_alb_lda_lat_tig_rom_ctl_bos_glc_qcu_slo_lit_nor_tsn_mlt_swe_chh_bul_ind_ita_ses_svk_bem_bat_tha_owc_tml_akn_swt_aze_mol_afr_tur_zul_vie_anl_dgb_igb_swa	-0.27984884670727	-0.661578581967944	0.509877191939716
471	sid_grk_lda_ben_anl_gam_mlt_prs_azi_uzb_akn_bat_dyu_lit_alb_bsq_krd_tig_bem_mnd_pol_ctl_bam_nor_zul_bul_est_swt_ewe_hun_rom_amh_geo_afr_hin_dut_rus_sod_hau_swe_fin_yor_jav_scr_mly_jpn_tml_kor_pan_lat_moo_glc_mao_urd_wly_tag_cnt_guj_swa_mol_chh_por_ita_mcd_svk_qcu_spa_ger_eng_igb_aeg_arw_amr_fre_sun_cze_dgb_bos_ses_ind_tha_owc_knd_fbf_cic_tur_ukr_slo_aze_tsn_vie_heb_xho_ven_tsw	0.323327872781636	0.761393911641079	0.448348249119128
472	mlt_afr_xho_hin_chh_sod_amr_spa_uzb_tur_swt_mly_lda_dut_svk_bsq_lit_aeg_cic_cnt_pan_mol_akn_ukr_ewe_eng_hun_dgb_tsn_fin_cze_gam_geo_alb_rus_krd_ita_wly_hau_ctl_est_igb_sun_pol_jav_jpn_tml_kor_scr_lat_yor_bos_ind_arw_amh_tag_mnd_urd_ses_por_heb_fre_rom_ger_grk_qcu_slo_nor_mcd_bem_tig_guj_sid_swe_mao_glc_ven_prs_bam_bat_tha_owc_knd_moo_fbf_aze_bul_ben_azi_dyu_vie_anl_swa_zul_tsw	-0.564791737243615	-1.34578034844331	0.181645082970066
473	gam_lat_zul_svk_tig_sod_amr_ctl_uzb_tur_ven_mao_swt_eng_rom_bsq_lit_sid_dgb_mnd_grk_slo_yor_ger_akn_fre_fin_swa_ewe_est_afr_heb_geo_alb_glc_por_scr_aeg_amh_prs_hun_lda_bat_hin_sun_jpn_knd_kor_ukr_rus_bam_pol_tag_urd_mlt_ind_cnt_bul_moo_pan_anl_ben_guj_nor_cze_qcu_dut_ita_arw_xho_hau_swe_chh_krd_jav_mol_cic_spa_fbf_mly_tha_owc_tml_tsw_tsn_azi_bos_mcd_aze_ses_vie_wly_bem_igb_dyu	-0.367154487506095	-0.871308643836174	0.385829369991269
474	amr_ita_xho_bul_tig_chh_amh_lit_uzb_tur_ven_mao_swa_lat_bos_bsq_arw_sod_bem_mnd_krd_ukr_swt_nor_igb_pan_est_tsw_ewe_fin_alb_hau_geo_guj_por_spa_ctl_mlt_anl_scr_hun_moo_tag_svk_jav_jpn_knd_kor_rus_afr_zul_slo_bat_ben_gam_mly_cnt_dut_yor_ger_sid_prs_hin_urd_fre_qcu_mcd_rom_eng_lda_wly_cze_owc_swe_sun_grk_tsn_pol_dyu_ind_tha_aeg_tml_bam_dgb_aze_glc_mol_azi_akn_vie_heb_ses_fbf_cic	-1.0154035347382	-2.47653787387002	0.0150740086748719
475	sid_krd_bam_ger_mlt_amh_tig_rus_uzb_aze_ven_sun_igb_mol_ukr_bsq_spa_owc_xho_mnd_nor_grk_akn_swe_yor_afr_est_tsn_ses_hun_eng_wly_geo_arw_lit_fre_alb_gam_aeg_pan_fin_ewe_jav_mcd_mao_jpn_knd_kor_prs_ctl_moo_guj_ind_hin_anl_tag_cnt_lat_dgb_svk_chh_slo_ita_ben_scr_qcu_dut_rom_por_fbf_heb_bul_amr_glc_mly_urd_bem_cze_swa_bat_tha_sod_tml_swt_dyu_azi_pol_bos_tur_tsw_vie_hau_zul_lda_cic	0.387673338241014	0.912972206651499	0.363617893429351
476	tig_ctl_tsn_bos_aeg_gam_anl_ben_tur_azi_fbf_tag_bam_swe_spa_bsq_ukr_amr_swa_mnd_afr_scr_ses_urd_swt_fre_est_zul_tsw_fin_hin_hau_geo_prs_arw_guj_mol_wly_heb_alb_hun_dgb_ind_cze_sun_jpn_knd_kor_slo_rus_ewe_grk_jav_krd_sod_mly_cnt_lat_bem_mcd_amh_ita_ger_eng_glc_qcu_por_svk_pan_xho_owc_lit_sid_pol_mao_rom_igb_dut_cic_bat_tha_mlt_tml_ven_moo_aze_bul_nor_uzb_dyu_vie_chh_lda_yor_akn	0.274852677044082	0.648147534773098	0.518486595193778
477	gam_fre_cic_rom_wly_owc_sid_guj_uzb_aze_tsn_ind_dyu_prs_eng_bsq_por_mlt_lda_cnt_lit_ctl_tsw_ukr_yor_nor_hun_ven_fbf_est_pan_amr_geo_afr_ben_pol_scr_sod_hau_ger_fin_ewe_jav_arw_sun_jpn_tml_kor_svk_hin_swt_lat_mao_bos_anl_mly_mnd_glc_dgb_krd_heb_bul_mol_dut_alb_qcu_spa_slo_urd_swa_chh_swe_tig_cze_tag_grk_bem_mcd_moo_bat_tha_amh_knd_igb_ses_azi_ita_rus_tur_akn_vie_aeg_bam_xho_zul	0.272463000830346	0.641746827849729	0.522616200917627
478	aeg_dut_swt_ukr_hau_tig_amh_slo_aze_azi_dgb_bat_swa_lat_swe_bsq_ita_chh_tsw_mnd_arw_rus_tsn_por_cic_prs_est_ven_ses_fin_lit_owc_geo_bos_ben_pan_grk_mlt_sid_fre_hun_zul_mao_mol_tag_jpn_tml_kor_scr_eng_bam_svk_jav_bul_gam_ind_cnt_cze_igb_nor_heb_rom_ctl_glc_pol_qcu_spa_alb_hin_dyu_amr_mcd_sod_afr_sun_ger_bem_guj_ewe_mly_tha_wly_knd_fbf_yor_tur_urd_krd_uzb_akn_vie_anl_moo_xho_lda	-0.545020541076561	-1.29906532175441	0.19713299309209
479	chh_cze_yor_swe_amr_anl_sid_lit_aze_tur_dyu_sun_swt_dut_alb_bsq_guj_tig_zul_mnd_arw_prs_bam_pan_swa_rus_est_ven_tsn_hun_urd_aeg_geo_spa_ctl_eng_rom_owc_hau_ben_fin_xho_mao_svk_jav_jpn_tml_kor_pol_krd_fbf_ita_ind_slo_amh_bat_cnt_nor_dgb_mol_wly_scr_bos_grk_hin_qcu_afr_ukr_glc_akn_gam_bul_heb_ger_tag_mcd_lda_lat_bem_mly_tha_mlt_knd_ses_cic_azi_por_fre_uzb_tsw_vie_sod_ewe_moo_igb	-0.467877330020179	-1.11090222563748	0.26947431735025
480	wly_urd_swa_ctl_aeg_gam_heb_arw_tur_uzb_ewe_bat_cic_lat_por_bsq_dut_owc_bam_mnd_rus_grk_akn_pol_moo_bos_est_xho_bem_fin_alb_amh_geo_bul_cze_ger_fre_amr_mlt_eng_hun_tsw_jav_ita_ind_jpn_tml_kor_afr_lit_swt_spa_sun_ben_sod_mly_cnt_svk_dyu_swe_sid_hin_mol_nor_pan_qcu_prs_scr_krd_igb_chh_rom_hau_mcd_tag_slo_dgb_glc_ses_mao_tha_tig_knd_zul_tsn_aze_guj_ukr_azi_yor_vie_anl_ven_lda_fbf	-0.670348555173541	-1.60643631118161	0.111568314097064
481	tig_pol_swt_ger_hau_heb_chh_arw_azi_tur_ewe_ind_fbf_bul_mcd_bsq_ita_wly_zul_cnt_lat_svk_bam_krd_moo_swe_est_lda_xho_fin_ukr_owc_geo_slo_mol_pan_cze_sid_aeg_por_hun_igb_sun_dut_mao_jpn_tml_kor_bos_glc_akn_lit_tag_urd_amh_jav_mnd_fre_tsw_ctl_sod_scr_prs_spa_ben_qcu_grk_afr_eng_yor_mlt_rom_gam_guj_bat_alb_dgb_hin_swa_mly_tha_anl_knd_ven_tsn_aze_nor_rus_uzb_ses_vie_amr_cic_bem_dyu	-1.07938596241524	-2.64514814123926	0.00958654287833672
482	sod_por_dgb_prs_heb_mlt_hau_nor_azi_uzb_yor_sun_moo_scr_pan_bsq_rus_owc_xho_mnd_urd_mol_swa_cze_tsw_swe_fin_tsn_ses_hun_bul_amr_geo_bos_mcd_hin_afr_wly_amh_slo_est_ven_ind_spa_mao_jpn_tml_kor_glc_fre_cic_alb_bat_svk_anl_jav_cnt_guj_dyu_ctl_tig_dut_ben_ger_pol_qcu_ukr_lit_arw_bem_sid_krd_gam_ita_tag_grk_ewe_eng_lda_mly_tha_aeg_knd_igb_bam_aze_rom_lat_tur_swt_vie_chh_zul_akn_fbf	-0.52639045909708	-1.25541069277417	0.212474926042887
483	anl_hin_cic_pan_sod_gam_amh_ben_tur_uzb_moo_bat_ven_svk_rus_bsq_ctl_wly_ewe_cnt_por_swe_swa_fre_tsn_ger_est_tsw_bem_fin_eng_chh_geo_ukr_guj_spa_scr_heb_amr_mol_hun_lda_mao_bos_sun_jpn_knd_kor_pol_prs_swt_glc_jav_rom_aeg_ind_mnd_arw_ses_mcd_sid_dut_lat_krd_grk_qcu_bul_lit_alb_igb_hau_cze_mlt_afr_mly_urd_dyu_slo_fbf_tag_tha_owc_tml_yor_akn_aze_ita_nor_azi_dgb_vie_tig_xho_bam_zul	-0.115799192857978	-0.273050436050513	0.785419862060287
484	chh_fre_lda_por_sid_amh_aeg_pol_azi_tur_akn_sun_ses_eng_ben_bsq_ukr_gam_tsn_cnt_hin_pan_bem_lat_yor_dut_est_dyu_dgb_fin_mcd_hau_geo_arw_ita_mol_krd_wly_mlt_rom_hun_moo_ind_swe_tag_jpn_tml_kor_cze_bos_swa_nor_jav_alb_owc_bat_mnd_rus_tsw_slo_amr_urd_prs_afr_svk_qcu_guj_scr_glc_bam_tig_ger_heb_bul_mao_grk_swt_ctl_igb_mly_tha_sod_knd_zul_ven_uzb_lit_spa_aze_ewe_vie_anl_cic_fbf_xho	-0.559940575756108	-1.3357918639091	0.18487710314891
485	sod_lit_ses_alb_mlt_sid_chh_lat_azi_tur_dyu_jav_igb_por_mcd_bsq_guj_tig_swa_cnt_ger_swe_tsn_glc_zul_pol_fin_bam_akn_est_hin_wly_geo_slo_ukr_ita_ctl_hau_owc_svk_hun_lda_bat_bul_ind_jpn_tml_kor_bos_nor_cic_krd_tag_dut_anl_mao_mnd_arw_ewe_spa_amr_pan_fre_mol_ben_qcu_cze_prs_eng_swt_gam_afr_aeg_urd_mly_grk_tsw_rom_fbf_sun_tha_heb_knd_ven_bem_uzb_rus_scr_aze_dgb_vie_amh_yor_xho_moo	0.406082001253354	0.956310656713738	0.341394642760491
486	wly_fre_dyu_alb_tig_aeg_sid_spa_uzb_aze_yor_jav_fbf_afr_ctl_bsq_grk_anl_bam_mnd_ger_rom_igb_ben_ewe_hin_hun_tsw_moo_fin_krd_sod_geo_guj_urd_nor_mcd_mlt_hau_pol_est_ses_mao_svk_bat_jpn_knd_kor_dut_glc_lda_pan_ind_rus_owc_tag_cnt_cze_swt_bul_amh_scr_ukr_arw_por_qcu_eng_slo_mol_swa_heb_bos_gam_ita_sun_lit_bem_swe_xho_mly_tha_chh_tml_akn_dgb_azi_lat_prs_tur_tsn_vie_amr_ven_cic_zul	-1.11638452620564	-2.7447470623134	0.00726825865459192
487	mlt_nor_moo_fre_sod_tig_chh_slo_aze_azi_zul_mly_swt_scr_por_bsq_glc_wly_dgb_mnd_cze_ger_akn_ben_tsn_urd_est_dyu_yor_fin_spa_anl_geo_rus_grk_eng_prs_owc_heb_mcd_hun_tsw_tag_rom_ind_jpn_tml_kor_pol_krd_ewe_arw_bat_guj_sid_jav_cnt_swe_ven_afr_hau_hin_lit_alb_pan_qcu_mol_svk_ctl_ses_gam_bul_amr_lat_mao_dut_cic_bos_igb_sun_tha_amh_knd_fbf_bem_uzb_ita_ukr_tur_lda_vie_aeg_swa_bam_xho	-0.236030945187853	-0.558029718925532	0.578165000522514
488	sid_rus_ses_glc_aeg_hau_wly_cze_azi_tur_ven_jav_xho_ctl_nor_bsq_pol_heb_fbf_cnt_urd_alb_bem_spa_cic_pan_fin_dyu_bam_est_ukr_gam_geo_lit_mcd_mol_scr_amr_chh_svk_hun_akn_sun_por_tag_jpn_tml_kor_hin_guj_ewe_bos_bat_grk_sod_mly_mnd_fre_swa_krd_anl_ita_swe_rom_lat_qcu_eng_afr_ben_yor_mlt_ger_amh_arw_mao_dut_igb_bul_swt_ind_tha_owc_knd_zul_tsw_uzb_prs_slo_aze_dgb_vie_tig_tsn_lda_moo	0.447317036586488	1.05836455840177	0.292630528922479
489	amr_eng_swt_bul_gam_sid_wly_cze_uzb_tur_swa_ind_tsn_glc_ger_bsq_spa_aeg_akn_mnd_swe_prs_tsw_krd_bem_mol_fin_lda_cic_est_dut_sod_geo_scr_arw_ita_ben_chh_anl_rus_hun_moo_bat_pan_mly_jpn_tml_kor_guj_bos_xho_nor_tag_lat_heb_sun_cnt_pol_bam_afr_amh_ctl_por_urd_rom_qcu_ukr_hin_slo_fbf_owc_fre_mlt_alb_jav_lit_dyu_svk_ven_mao_tha_hau_knd_ses_yor_azi_mcd_grk_aze_igb_vie_tig_dgb_ewe_zul	-0.440546099801082	-1.04630264655253	0.298133141991404
490	anl_hin_swa_ben_sod_gam_sid_eng_uzb_tur_lda_sun_dgb_urd_lit_bsq_grk_tig_tsw_mnd_pan_ita_fbf_pol_tsn_prs_est_akn_igb_hun_bos_aeg_geo_swe_glc_krd_rus_hau_amr_scr_fin_bem_ind_bul_mao_jpn_tml_kor_nor_mol_cic_spa_mly_fre_mlt_bat_cnt_rom_swt_por_amh_alb_ctl_ger_afr_qcu_slo_ukr_guj_ewe_chh_arw_owc_dut_jav_mcd_dyu_lat_xho_tag_tha_wly_knd_yor_bam_azi_svk_cze_aze_moo_vie_heb_zul_ven_ses	-0.779949830999103	-1.88016907047734	0.0632150076668453
491	amh_mcd_xho_alb_gam_sod_heb_bos_aze_tur_zul_mao_swt_krd_afr_bsq_ger_mlt_lda_cnt_lit_scr_ses_swe_dgb_cze_est_igb_ewe_fin_ctl_wly_geo_slo_pan_mol_hin_owc_amr_por_hun_yor_sun_urd_jav_jpn_tml_kor_nor_glc_tsw_fre_ind_ukr_anl_bat_mnd_arw_tsn_prs_hau_pol_dut_grk_rom_qcu_rus_spa_lat_akn_tig_guj_chh_bul_tag_ita_swa_eng_cic_mly_tha_aeg_knd_bam_dyu_uzb_svk_ben_azi_ven_vie_sid_moo_fbf_bem	-0.68747376172047	-1.64791795882394	0.102744145551381
492	gam_por_xho_alb_tig_amr_hau_fre_aze_tur_yor_mao_dyu_hin_ukr_bsq_bos_heb_igb_mnd_ita_guj_tsn_krd_lda_mol_hun_zul_cic_fin_lit_chh_geo_rus_rom_scr_spa_mlt_amh_afr_est_ewe_bat_svk_mly_jpn_knd_kor_urd_bul_fbf_pan_sun_glc_sod_jav_cnt_arw_ses_slo_aeg_swe_eng_prs_ctl_qcu_nor_ben_lat_ven_wly_grk_owc_pol_tag_dut_dgb_cze_tsw_ind_tha_anl_tml_swt_bam_azi_ger_mcd_uzb_bem_vie_sid_moo_akn_swa	-0.395147623998773	-0.93638767468236	0.351498882718309
493	owc_hin_ewe_eng_sod_amr_anl_afr_tur_uzb_cic_mao_dyu_scr_urd_bsq_bos_mlt_igb_cnt_dut_svk_yor_lit_ses_cze_fin_moo_xho_est_swe_sid_geo_ukr_slo_alb_ben_wly_tig_mcd_hun_ven_jav_nor_bat_jpn_knd_kor_prs_lat_bem_arw_sun_por_heb_tag_mnd_ger_swt_rus_chh_grk_bul_pol_guj_qcu_ita_spa_mol_lda_gam_glc_aeg_rom_ind_krd_akn_pan_tsw_mly_tha_amh_tml_fbf_zul_aze_ctl_fre_azi_bam_vie_hau_tsn_dgb_swa	0.236639660811284	0.556840638232387	0.578973904657341
494	heb_ukr_bem_spa_hau_aeg_mlt_rus_azi_uzb_igb_mao_lda_dut_arw_bsq_ger_amh_bam_mnd_ita_glc_xho_mol_dgb_prs_hun_dyu_fbf_est_pan_gam_geo_lat_por_slo_guj_anl_wly_mcd_fin_moo_sun_rom_ind_jpn_knd_kor_swe_hin_yor_nor_jav_alb_amr_bat_cnt_urd_swa_afr_tig_lit_krd_ben_eng_qcu_scr_pol_cze_akn_owc_grk_sod_fre_tag_bos_swt_svk_ven_mly_tha_sid_tml_cic_ewe_aze_bul_ctl_tur_tsn_vie_chh_tsw_zul_ses	-0.15304383448922	-0.360773419001445	0.719087020760877
495	sid_ben_lda_fre_chh_sod_owc_slo_tur_uzb_cic_jav_yor_mol_swe_bsq_lit_amr_swt_cnt_bul_spa_zul_rus_xho_grk_est_ven_igb_hun_krd_aeg_geo_ctl_bos_ger_urd_wly_anl_ita_fin_ses_mao_por_ind_jpn_tml_kor_mcd_rom_tsw_ukr_tag_prs_gam_bat_mnd_nor_swa_svk_heb_pol_afr_cze_eng_qcu_hin_alb_glc_fbf_mlt_guj_hau_pan_sun_dut_moo_scr_dyu_mly_tha_amh_knd_bam_akn_azi_arw_lat_aze_tsn_vie_tig_bem_ewe_dgb	-0.60665322357243	-1.44881685699205	0.15075218799589
496	mlt_afr_swt_krd_amh_tig_hau_lit_uzb_tur_cic_mao_swa_pol_scr_bsq_grk_owc_xho_cnt_ger_lat_moo_urd_ewe_ita_est_lda_akn_fin_guj_amr_geo_hin_svk_alb_rom_gam_wly_ben_hun_igb_ind_nor_sun_jpn_tml_kor_slo_pan_ses_spa_bat_mol_anl_tag_mnd_swe_zul_eng_aeg_ukr_bos_ctl_cze_qcu_rus_fre_glc_bem_chh_dut_sod_por_mly_prs_tsn_mcd_ven_jav_tha_sid_knd_dyu_fbf_aze_arw_bul_azi_tsw_vie_heb_yor_bam_dgb	0.0636391493769343	0.149976838888331	0.881107673719672
497	owc_ctl_yor_grk_wly_sid_hau_pan_tur_uzb_bem_bat_swa_pol_slo_bsq_urd_chh_cic_mnd_scr_bos_igb_spa_moo_alb_est_ven_dyu_hun_afr_anl_geo_por_swe_ukr_ben_sod_amh_svk_fin_fbf_tag_lit_jav_jpn_tml_kor_rom_fre_xho_ger_sun_mcd_mlt_ind_cnt_lat_ses_eng_tig_dut_prs_rus_guj_qcu_bul_hin_mol_dgb_heb_cze_aeg_nor_mly_glc_bam_arw_tsn_mao_tha_gam_knd_zul_akn_aze_ita_krd_azi_lda_vie_amr_swt_tsw_ewe	0.043006997391804	0.101305235693061	0.919526251644459
498	owc_rom_fbf_nor_heb_tig_mlt_rus_azi_aze_tsn_jav_zul_mcd_dut_bsq_lit_amr_ses_mnd_bos_svk_moo_hin_swa_swe_hun_akn_ven_est_pan_wly_geo_spa_lat_krd_fre_sid_amh_cze_fin_swt_sun_arw_mao_jpn_tml_kor_guj_scr_ewe_ukr_ind_urd_gam_tag_cnt_prs_xho_mol_aeg_afr_ger_eng_pol_qcu_grk_por_ita_tsw_sod_glc_chh_alb_mly_ben_yor_ctl_dyu_bat_tha_hau_knd_lda_cic_uzb_bul_slo_tur_igb_vie_anl_bam_dgb_bem	-0.299068027208168	-0.707523374546955	0.481010586940272
499	amh_por_dgb_lit_hau_anl_sod_bos_azi_uzb_swa_tag_xho_lat_scr_bsq_ukr_sid_tsw_mnd_guj_rom_igb_eng_fbf_ger_hun_ven_zul_est_pan_aeg_geo_krd_cze_nor_mcd_heb_chh_bul_fin_bam_sun_ctl_bat_jpn_knd_kor_hin_svk_akn_mol_mly_slo_tig_ind_cnt_afr_cic_prs_owc_grk_dut_pol_rus_qcu_fre_spa_ita_ses_wly_glc_amr_alb_jav_ben_tsn_swe_bem_mao_tha_mlt_tml_dyu_ewe_tur_urd_arw_aze_moo_vie_gam_lda_yor_swt	-0.49828074855049	-1.18702458433433	0.238241166462177
500	sod_dut_tsn_rus_chh_anl_aeg_bul_aze_tur_dyu_jav_cic_mcd_rom_bsq_fre_hau_yor_cnt_glc_lat_ven_eng_ses_scr_fin_bem_swa_est_hin_mlt_geo_guj_ctl_por_alb_wly_sid_nor_hun_xho_ind_afr_sun_jpn_tml_kor_ger_swe_igb_prs_mly_bos_owc_mao_mnd_svk_lda_urd_tig_pol_ita_krd_cze_qcu_lit_mol_ukr_ewe_amr_grk_amh_arw_tag_pan_swt_slo_moo_bat_tha_gam_knd_zul_tsw_azi_spa_ben_uzb_bam_vie_heb_dgb_akn_fbf	-0.603709079738006	-1.44100496933324	0.152941813274791
501	mlt_mol_lda_dut_owc_sod_tig_mcd_uzb_aze_swt_mao_cic_ger_prs_bsq_ita_aeg_xho_mnd_swe_krd_igb_lat_tsw_ben_fin_ses_tsn_hun_bos_heb_geo_eng_hin_rom_guj_hau_amh_afr_est_dgb_bat_alb_tag_jpn_knd_kor_lit_pan_bem_slo_sun_pol_chh_mly_cnt_cze_swa_fre_anl_nor_grk_rus_ukr_qcu_urd_ctl_spa_ven_amr_svk_sid_glc_jav_bul_ewe_por_fbf_ind_tha_wly_tml_zul_yor_tur_arw_scr_azi_bam_vie_gam_moo_dyu_akn	-0.101180166547646	-0.23853317346333	0.811992405083706
502	amr_swe_dyu_glc_anl_owc_sod_ben_tur_aze_fbf_ind_tsn_pol_afr_bsq_krd_wly_moo_cnt_nor_bos_ses_lat_ven_ukr_fin_akn_xho_hun_svk_tig_geo_rom_guj_pan_slo_gam_mlt_spa_est_yor_tag_eng_jav_jpn_tml_kor_urd_prs_tsw_mcd_mly_hin_heb_sun_mnd_ita_zul_cze_hau_rus_mol_ctl_por_qcu_lit_grk_dut_lda_amh_bul_aeg_alb_bat_arw_bem_ger_swt_mao_tha_chh_knd_bam_swa_uzb_scr_fre_azi_dgb_vie_sid_cic_ewe_igb	0.545883558643138	1.29016511149785	0.200192074018669
503	anl_eng_zul_guj_amh_aeg_hau_lit_aze_uzb_swa_mao_ses_nor_hin_bsq_ger_owc_yor_cnt_spa_mcd_bem_lat_igb_ita_est_tsn_bam_hun_pol_tig_geo_swe_scr_fre_por_sod_mlt_grk_fin_xho_bat_dut_mly_jpn_knd_kor_arw_rus_fbf_cze_tag_bul_amr_sun_mnd_ukr_cic_bos_sid_ben_ctl_afr_svk_qcu_glc_krd_rom_moo_chh_pan_heb_mol_ind_slo_swt_prs_ven_jav_tha_gam_tml_dgb_lda_tur_urd_alb_azi_ewe_vie_wly_tsw_akn_dyu	-0.29941993034938	-0.708698988745254	0.480284012701028
504	owc_bul_igb_mol_hau_heb_amr_rus_azi_aze_ven_mly_tsn_lit_afr_bsq_glc_chh_swt_cnt_hin_bos_tsw_lat_moo_mcd_fin_bam_zul_hun_ukr_wly_geo_dut_pan_ger_ben_amh_tig_rom_est_ewe_bat_fre_tag_jpn_knd_kor_svk_eng_lda_spa_ind_arw_aeg_jav_mnd_nor_akn_guj_gam_alb_ita_swe_pol_qcu_urd_krd_grk_dgb_anl_slo_sid_prs_sun_ctl_cic_scr_xho_mao_tha_mlt_tml_fbf_yor_uzb_por_cze_tur_dyu_vie_sod_swa_ses_bem	0.467730157661574	1.1038735417616	0.272496030545649
505	chh_arw_ven_alb_aeg_gam_owc_ben_aze_tur_tsw_jav_dgb_glc_ctl_bsq_mcd_hau_swa_mnd_ita_afr_bam_por_tsn_lit_est_lda_ewe_hun_fre_wly_geo_lat_bos_grk_slo_mlt_tig_pan_fin_xho_sun_rom_mly_jpn_tml_kor_guj_mol_yor_rus_mao_prs_sod_bat_cnt_ukr_zul_krd_amh_hin_bul_dut_cze_qcu_spa_urd_pol_moo_amr_eng_heb_swe_ind_scr_ses_nor_cic_tag_tha_anl_knd_igb_dyu_uzb_svk_ger_azi_akn_vie_sid_swt_fbf_bem	0.278116481239749	0.655144613592636	0.513991907200491
506	chh_spa_swt_prs_hau_amh_anl_grk_uzb_aze_yor_tag_tsw_urd_nor_bsq_ita_aeg_tsn_cnt_bos_krd_xho_por_dyu_ctl_est_zul_akn_fin_pol_mlt_geo_ukr_lit_slo_afr_sid_sod_rom_hun_lda_jav_swe_ind_jpn_knd_kor_svk_dut_fbf_pan_sun_ger_heb_bat_mnd_fre_moo_cze_gam_glc_mol_mcd_alb_qcu_eng_bul_scr_ses_tig_arw_wly_hin_mly_guj_bem_lat_ven_mao_tha_owc_tml_ewe_igb_tur_rus_ben_azi_swa_vie_amr_dgb_bam_cic	-0.425892121278119	-1.01052591131665	0.314865339666791
507	hau_rus_fbf_cze_sid_heb_chh_spa_tur_azi_ven_bat_cic_afr_ger_bsq_guj_gam_moo_mnd_lat_mcd_ewe_bul_tsw_por_fin_ses_xho_hun_slo_owc_geo_glc_swe_krd_dut_aeg_mlt_alb_est_lda_mly_rom_ind_jpn_tml_kor_ita_scr_dgb_ben_sun_arw_sod_mao_cnt_mol_swt_lit_amr_grk_pol_urd_bos_qcu_eng_nor_pan_akn_tig_svk_wly_ukr_jav_hin_bam_fre_bem_tag_tha_amh_knd_dyu_tsn_uzb_ctl_prs_aze_igb_vie_anl_swa_zul_yor	-0.356943974070048	-0.84598619967924	0.399731926153543
508	tig_guj_bam_ctl_chh_aeg_owc_dut_azi_aze_ven_mao_ses_alb_bos_bsq_afr_wly_swt_mnd_cze_rom_cic_spa_ewe_pan_fin_moo_dgb_hun_nor_gam_geo_por_mol_lit_lat_sid_hau_swe_est_dyu_mly_slo_tag_jpn_knd_kor_arw_urd_swa_bul_ind_pol_heb_sun_cnt_ben_xho_ita_sod_glc_mcd_hin_scr_qcu_krd_rus_ukr_akn_amh_ger_anl_eng_bat_prs_lda_grk_igb_jav_tha_amr_tml_tsw_yor_tur_svk_fre_uzb_fbf_vie_mlt_zul_tsn_bem	-0.164703335207517	-0.388338817535428	0.698652870653931
509	aeg_guj_akn_ita_chh_owc_wly_cze_aze_uzb_bam_mao_igb_ben_svk_bsq_fre_sod_bem_mnd_afr_bul_tsw_urd_dyu_arw_hun_swa_zul_fin_glc_heb_geo_pan_bos_nor_rom_sid_hau_lat_est_lda_mly_por_sun_jpn_knd_kor_ger_mol_ven_krd_jav_ukr_gam_ind_cnt_scr_tsn_alb_amr_lit_slo_dut_mcd_qcu_grk_prs_pol_moo_tig_eng_anl_swe_bat_rus_swt_spa_yor_tag_tha_amh_tml_xho_ses_tur_ctl_hin_azi_cic_vie_mlt_dgb_fbf_ewe	-0.568892121126031	-1.35601172516857	0.178378828183622
510	tig_dut_xho_rus_sod_amr_hau_por_tur_uzb_bem_mao_dyu_afr_fre_bsq_eng_gam_ewe_cnt_urd_mol_bam_hin_cic_alb_hun_yor_swa_est_glc_chh_geo_ita_pol_slo_spa_anl_mlt_pan_fin_lda_jav_rom_bat_jpn_tml_kor_ctl_grk_akn_svk_sun_ukr_wly_ind_mnd_ben_tsn_lat_aeg_guj_prs_bos_lit_qcu_swe_krd_ger_igb_owc_arw_sid_mcd_mly_bul_ven_scr_tsw_tag_tha_amh_knd_ses_moo_aze_nor_cze_azi_dgb_vie_heb_fbf_swt_zul	-0.563440022711504	-1.34448448841442	0.182061969301532
511	heb_pan_moo_ben_anl_gam_wly_hin_aze_tur_ewe_jav_dyu_glc_afr_bsq_ita_tig_bam_mnd_swe_eng_lda_por_swt_dut_hun_swa_cic_est_prs_hau_geo_ger_grk_lat_ctl_amr_sod_krd_fin_tsn_sun_bul_ind_jpn_tml_kor_pol_guj_dgb_spa_mly_alb_sid_tag_cnt_mol_ven_fre_aeg_lit_ukr_slo_rus_qcu_nor_scr_bos_tsw_amh_rom_chh_arw_bat_svk_igb_cze_zul_mao_tha_owc_knd_fbf_bem_uzb_mcd_urd_azi_xho_vie_mlt_ses_akn_yor	-0.51409329124947	-1.22431037667441	0.223927563868074
512	gam_ita_akn_slo_anl_aeg_owc_dut_azi_tur_tsn_jav_tsw_lat_arw_bsq_glc_amr_swa_cnt_alb_hin_swt_ger_bem_rus_est_ewe_ven_hun_cze_hau_geo_spa_fre_rom_ctl_mlt_heb_bul_fin_fbf_ind_guj_mao_jpn_knd_kor_nor_swe_ses_afr_sun_pol_chh_mly_mnd_grk_lda_mcd_sid_lit_krd_scr_bos_qcu_ukr_prs_pan_dgb_wly_mol_sod_ben_bat_por_yor_urd_moo_tag_tha_amh_tml_igb_xho_uzb_eng_svk_aze_dyu_vie_tig_cic_zul_bam	-0.575475500207122	-1.37214776447119	0.17331811087265
513	tig_rom_ses_svk_owc_aeg_amr_grk_tur_uzb_ewe_sun_yor_cze_eng_bsq_mol_sod_tsn_cnt_pan_swe_lda_ben_bem_fre_hun_bam_moo_est_urd_mlt_geo_bul_por_pol_lit_hau_gam_hin_fin_fbf_tag_scr_mly_jpn_tml_kor_mcd_lat_akn_ger_jav_slo_anl_bat_mnd_prs_dgb_glc_heb_rus_spa_nor_krd_qcu_dut_ctl_afr_ven_wly_ita_amh_guj_mao_ukr_cic_alb_tsw_ind_tha_sid_knd_dyu_xho_azi_arw_bos_aze_swa_vie_chh_zul_swt_igb	-0.510718828974572	-1.21769248390654	0.22642143500745
514	gam_swe_moo_fre_heb_sid_amr_pan_azi_tur_lda_ind_ven_krd_por_bsq_rus_mlt_bam_cnt_pol_grk_swa_bos_igb_hin_fin_dgb_cic_hun_lit_aeg_geo_dut_slo_ctl_spa_chh_wly_mcd_est_akn_bat_arw_jav_jpn_knd_kor_afr_ita_zul_lat_tag_ben_sod_mly_mnd_ger_yor_eng_anl_nor_bul_rom_scr_qcu_urd_mol_prs_dyu_hau_cze_owc_alb_mao_svk_tsw_glc_swt_sun_tha_amh_tml_bem_ses_uzb_guj_ukr_aze_tsn_vie_tig_fbf_ewe_xho	-0.0575798537140605	-0.135802354940368	0.892271048733026
515	tig_nor_tsn_krd_mlt_heb_anl_rus_tur_azi_lda_ind_moo_slo_fre_bsq_guj_wly_swt_cnt_por_urd_ven_ukr_dyu_grk_est_akn_dgb_fin_ger_owc_geo_bul_mol_pan_mcd_aeg_chh_rom_hun_cic_sun_lit_bat_jpn_tml_kor_ctl_ita_yor_hin_tag_glc_amh_mly_mnd_alb_zul_eng_amr_cze_afr_prs_arw_qcu_ben_swe_dut_ses_sod_bos_gam_pol_jav_spa_igb_scr_xho_mao_tha_hau_knd_tsw_ewe_aze_lat_svk_uzb_bam_vie_sid_fbf_swa_bem	-0.463598478377571	-1.10123214949078	0.273637664164807
516	amr_alb_tsw_urd_hau_heb_tig_ctl_aze_tur_bem_tag_lda_rom_dut_bsq_rus_sid_dyu_cnt_cze_krd_moo_bul_tsn_arw_est_xho_ven_hun_pol_anl_geo_spa_hin_mcd_swe_sod_amh_glc_fin_yor_sun_scr_mao_jpn_tml_kor_ben_eng_ses_nor_bat_pan_gam_mly_mnd_slo_bam_lat_aeg_ita_ger_fre_afr_qcu_bos_guj_por_swa_chh_mol_owc_prs_jav_grk_cic_svk_swt_ind_tha_mlt_knd_dgb_fbf_azi_lit_ukr_uzb_igb_vie_wly_ewe_zul_akn	-0.0711783266249325	-0.167806267136151	0.867100065994864
517	wly_lat_dyu_mol_sid_mlt_anl_urd_tur_aze_ses_jav_igb_afr_prs_bsq_ben_hau_lda_cnt_bul_hin_akn_fre_swt_bos_fin_yor_cic_hun_svk_amh_geo_glc_rus_scr_swe_aeg_heb_pan_est_fbf_sun_pol_ind_jpn_knd_kor_ctl_krd_zul_spa_tag_guj_chh_bat_mnd_nor_ewe_por_gam_mcd_alb_dut_slo_qcu_cze_lit_grk_tsn_owc_eng_sod_ita_mly_arw_xho_ukr_bem_mao_tha_amr_tml_bam_swa_uzb_ger_rom_azi_dgb_vie_tig_ven_moo_tsw	-0.977951836336049	-2.37875657067939	0.0194153569370206
518	amr_alb_lda_dut_heb_amh_sod_grk_azi_uzb_bam_mao_dyu_mol_slo_bsq_prs_tig_ven_mnd_eng_ita_igb_cze_ses_glc_est_dgb_swt_hun_afr_hau_geo_urd_svk_bul_bos_mlt_anl_lit_fin_tsn_sun_hin_jav_jpn_knd_kor_ger_krd_yor_por_mly_mcd_sid_ind_cnt_ukr_xho_spa_chh_arw_fre_ben_lat_qcu_scr_pan_rus_cic_owc_ctl_gam_nor_tag_pol_tsw_swe_bem_bat_tha_wly_tml_moo_fbf_aze_guj_rom_tur_swa_vie_aeg_zul_ewe_akn	-0.625255638797717	-1.49620905129482	0.137985206288633
519	amr_slo_ses_pol_heb_sid_wly_ukr_uzb_azi_cic_tag_swt_ben_ita_bsq_lit_tig_dyu_cnt_rom_mcd_xho_fre_tsn_afr_est_ven_dgb_hun_pan_aeg_geo_cze_bul_rus_urd_amh_anl_hin_fin_swa_sun_grk_bat_jpn_knd_kor_por_alb_zul_guj_mly_glc_gam_ind_mnd_bos_moo_nor_mlt_prs_krd_swe_lat_qcu_mol_arw_eng_yor_sod_spa_owc_svk_mao_ctl_bam_ger_tsw_jav_tha_chh_tml_akn_ewe_aze_dut_scr_tur_fbf_vie_hau_igb_bem_lda	-0.730854621251137	-1.75846756959563	0.0819576173732819
520	gam_grk_yor_rus_hau_sid_aeg_glc_uzb_tur_fbf_mao_zul_lit_rom_bsq_scr_anl_ewe_cnt_nor_cze_dgb_mol_tsw_swe_est_bem_lda_hun_pan_mlt_geo_alb_por_ita_bul_tig_wly_mcd_fin_cic_jav_hin_ind_jpn_knd_kor_ben_spa_tsn_krd_bat_pol_amh_sun_mnd_svk_akn_dut_amr_prs_slo_arw_lat_qcu_ctl_urd_fre_swt_owc_ger_sod_guj_tag_eng_ses_bos_bam_mly_tha_chh_tml_xho_moo_aze_afr_ukr_azi_ven_vie_heb_igb_swa_dyu	-0.415077480686068	-0.985396548397514	0.326986056523956
521	hau_arw_tsw_svk_tig_sod_chh_alb_uzb_tur_lda_ind_xho_rus_ita_bsq_dut_gam_moo_cnt_pol_spa_igb_pan_tsn_mcd_hun_dyu_ses_fin_fre_owc_geo_ctl_glc_swe_afr_aeg_wly_rom_est_ven_mly_slo_bat_jpn_knd_kor_eng_krd_swt_por_sun_prs_amh_mao_mnd_bul_akn_nor_sid_hin_guj_cze_urd_qcu_mol_scr_lit_fbf_anl_grk_mlt_bos_jav_ger_ewe_ben_swa_tag_tha_amr_tml_dgb_cic_aze_ukr_lat_azi_bam_vie_heb_bem_yor_zul	-0.752691242367667	-1.8099985700781	0.0735258708516623
522	chh_arw_lda_spa_wly_amr_heb_grk_tur_aze_ewe_bat_bam_lat_ctl_bsq_mol_aeg_moo_mnd_alb_urd_dgb_rom_tsn_afr_fin_tsw_cic_est_svk_sid_geo_ger_eng_lit_mcd_mlt_sod_bul_hun_akn_tag_ukr_ind_jpn_knd_kor_nor_ben_ven_por_sun_cze_hau_jav_cnt_dut_swa_krd_owc_bos_rus_ita_hin_qcu_pan_pol_fre_igb_amh_guj_gam_slo_mly_prs_bem_glc_ses_mao_tha_anl_tml_xho_swt_azi_scr_swe_uzb_fbf_vie_tig_dyu_yor_zul	-1.09603716806497	-2.68464261201775	0.00859703362770421
523	aeg_lit_ven_mcd_chh_heb_amr_eng_uzb_aze_lda_sun_dyu_glc_spa_bsq_urd_sod_dgb_mnd_slo_prs_ses_bos_swt_mol_fin_igb_cic_est_ctl_amh_geo_rus_grk_rom_guj_mlt_owc_krd_hun_akn_mao_por_ind_jpn_tml_kor_nor_arw_swa_pol_mly_hin_hau_bat_cnt_dut_yor_ukr_wly_scr_bul_fre_svk_qcu_lat_alb_cze_fbf_sid_afr_anl_ger_tag_ita_xho_swe_tsn_jav_tha_tig_knd_zul_bem_tur_ben_pan_azi_moo_vie_gam_tsw_ewe_bam	-0.290370767724676	-0.685992505026323	0.494424477203841
524	heb_pol_cic_guj_sod_gam_hau_bul_azi_aze_swa_mly_ewe_ukr_cze_bsq_spa_amh_swt_mnd_grk_nor_bem_mcd_dgb_arw_hun_tsw_bam_est_urd_chh_geo_lat_pan_eng_glc_owc_tig_krd_fin_tsn_sun_lit_tag_jpn_knd_kor_ctl_alb_lda_rus_jav_mol_wly_mao_cnt_ger_igb_ita_anl_afr_dut_scr_prs_qcu_fre_slo_rom_yor_sid_bos_aeg_por_ind_svk_xho_swe_moo_bat_tha_amr_tml_dyu_fbf_uzb_hin_ben_tur_ven_vie_mlt_ses_akn_zul	-0.0664760566508675	-0.156616996646665	0.875886200324705
525	mlt_ben_dyu_por_sod_aeg_tig_fre_aze_azi_igb_tag_fbf_arw_rus_bsq_cze_heb_ses_cnt_bul_slo_tsn_ita_cic_scr_est_swa_bam_hun_svk_chh_geo_afr_ukr_ger_mcd_gam_sid_pol_fin_swt_mao_prs_mly_jpn_tml_kor_krd_ctl_bem_eng_bat_pan_anl_sun_mnd_swe_zul_lit_owc_bos_spa_rom_alb_qcu_nor_grk_lat_moo_amh_urd_hau_dut_jav_hin_ewe_mol_dgb_ind_tha_amr_knd_ven_yor_uzb_guj_glc_tur_lda_vie_wly_tsw_xho_akn	-0.0289130362551549	-0.0680691617465366	0.945876714102427
526	wly_grk_yor_cze_tig_gam_heb_ben_uzb_azi_swa_bat_zul_arw_slo_bsq_prs_hau_igb_mnd_lat_scr_cic_swe_lda_mol_fin_dgb_bam_est_mcd_anl_geo_alb_spa_urd_bos_amh_mlt_glc_hun_fbf_sun_guj_tag_jpn_tml_kor_dut_krd_tsn_rus_mly_ctl_chh_mao_cnt_por_akn_ukr_sid_fre_ger_eng_ita_qcu_pan_pol_bul_moo_aeg_svk_amr_afr_ind_rom_ven_lit_dyu_jav_tha_sod_knd_ewe_xho_aze_hin_nor_tur_swt_vie_owc_bem_tsw_ses	-0.200704043028386	-0.474022790074162	0.636594670341331
527	chh_fre_bam_nor_amr_amh_wly_grk_azi_uzb_zul_ind_tsw_krd_ita_bsq_afr_sid_igb_cnt_alb_guj_dgb_svk_tsn_swe_fin_swt_fbf_hun_bos_tig_geo_pan_slo_eng_mol_aeg_mlt_hin_est_ses_tag_por_sun_jpn_tml_kor_rus_ben_ven_spa_mly_bul_owc_bat_mnd_lit_akn_pol_hau_dut_glc_ger_scr_qcu_cze_arw_ctl_yor_gam_urd_sod_mcd_mao_rom_ewe_ukr_cic_jav_tha_heb_knd_bem_moo_tur_prs_lat_aze_lda_vie_anl_dyu_swa_xho	0.269846444879444	0.636770513177361	0.525838641628466
528	heb_ctl_cic_scr_gam_amh_anl_ben_azi_uzb_dyu_tag_moo_lit_rom_bsq_cze_hau_bam_mnd_por_fre_zul_ukr_ewe_alb_fin_ven_tsw_est_bul_mlt_geo_slo_swe_pol_prs_owc_chh_eng_hun_tsn_mly_mcd_jav_jpn_knd_kor_dut_glc_akn_rus_bat_spa_sid_sun_cnt_arw_lda_pan_tig_krd_bos_hin_guj_qcu_lat_afr_grk_swt_amr_svk_aeg_ger_ind_mol_bem_urd_igb_mao_tha_wly_tml_fbf_swa_tur_nor_ita_aze_xho_vie_sod_ses_dgb_yor	-0.0720502251286091	-0.169661111791479	0.865645169241616
529	owc_prs_zul_cze_sod_aeg_heb_alb_azi_tur_dyu_sun_moo_bos_mol_bsq_arw_hau_swt_mnd_nor_ger_akn_bul_dgb_eng_hun_tsw_swa_fin_hin_gam_geo_lat_por_ukr_ita_wly_anl_rus_est_lda_jav_fre_bat_jpn_tml_kor_glc_dut_tsn_ben_mao_svk_chh_tag_cnt_pan_ses_rom_amr_scr_grk_slo_urd_qcu_mcd_pol_guj_ewe_tig_swe_mlt_krd_mly_spa_bem_ctl_xho_ind_tha_sid_knd_ven_bam_uzb_afr_lit_aze_yor_vie_amh_fbf_igb_cic	-0.33727690096587	-0.797505294570109	0.427189162450926
530	sod_pan_tsw_swe_chh_wly_tig_cze_tur_aze_bem_mao_akn_mol_eng_bsq_pol_heb_ses_mnd_glc_rom_moo_bos_fbf_bul_est_zul_ewe_fin_mcd_gam_geo_arw_por_guj_ukr_sid_amh_lat_hun_dyu_bat_urd_jav_jpn_tml_kor_ctl_hin_dgb_prs_sun_dut_anl_ind_cnt_slo_ven_spa_amr_rus_afr_ger_ben_qcu_svk_scr_grk_tsn_aeg_alb_hau_lit_mly_fre_xho_ita_lda_tag_tha_owc_knd_igb_swt_azi_nor_krd_uzb_bam_vie_mlt_yor_swa_cic	0.141366036498668	0.332968370375023	0.739907610032501
531	amr_slo_tsn_arw_anl_amh_gam_guj_aze_azi_dgb_ind_zul_pan_eng_bsq_rom_owc_igb_mnd_bos_scr_cic_mol_akn_swe_est_yor_swt_fin_bul_hau_geo_spa_glc_cze_nor_sod_sid_fre_hun_dyu_mly_ger_bat_jpn_tml_kor_grk_mcd_swa_ita_jav_prs_mlt_mao_cnt_ukr_ven_krd_wly_hin_afr_pol_por_qcu_alb_svk_rus_bam_tig_dut_heb_urd_sun_lit_fbf_ben_xho_tag_tha_aeg_knd_tsw_ses_tur_lat_ctl_uzb_lda_vie_chh_ewe_moo_bem	-0.0950870713799884	-0.224178798651583	0.823109948040916
532	sid_pol_fbf_por_sod_heb_hau_swe_azi_tur_bam_jav_yor_urd_rus_bsq_lit_amr_dgb_mnd_fre_rom_igb_mol_cic_slo_est_swt_tsn_fin_mcd_mlt_geo_arw_ita_grk_ukr_owc_chh_nor_hun_moo_sun_glc_mao_jpn_knd_kor_bul_svk_xho_pan_mly_lat_aeg_bat_cnt_ben_bem_spa_gam_ger_krd_cze_alb_qcu_afr_hin_scr_lda_tig_prs_anl_guj_tag_dut_ven_ctl_tsw_ind_tha_wly_tml_ewe_zul_aze_bos_eng_uzb_swa_vie_amh_akn_ses_dyu	0.126983033633289	0.298937787137742	0.765654494613091
533	amh_fre_swt_mol_anl_sod_aeg_hin_azi_aze_lda_jav_cic_glc_ctl_bsq_dut_sid_ses_mnd_prs_ger_tsw_spa_bam_lit_fin_ven_fbf_hun_rus_mlt_geo_ben_grk_ukr_krd_tig_owc_svk_est_ewe_sun_slo_ind_jpn_tml_kor_afr_bul_bem_ita_mly_mcd_chh_mao_cnt_rom_igb_pan_hau_guj_lat_eng_swe_qcu_cze_urd_alb_dyu_gam_pol_wly_arw_tag_bos_moo_nor_dgb_bat_tha_heb_knd_swa_akn_uzb_por_scr_tur_tsn_vie_amr_zul_xho_yor	-0.568852181590621	-1.35587031198916	0.178423668114731
534	heb_fre_swt_swe_sod_mlt_gam_rus_uzb_aze_zul_mao_bam_dut_alb_bsq_arw_chh_swa_cnt_ctl_mcd_ewe_krd_dyu_eng_fin_tsw_fbf_est_ben_aeg_geo_guj_prs_bos_rom_hau_wly_ukr_hun_tsn_jav_scr_tag_jpn_tml_kor_svk_slo_dgb_ita_ind_urd_anl_mly_mnd_ger_ven_spa_owc_lat_grk_mol_lit_qcu_nor_cze_bul_bem_sid_glc_tig_pol_bat_hin_akn_pan_yor_sun_tha_amr_knd_moo_ses_azi_afr_por_tur_xho_vie_amh_igb_cic_lda	-0.0869663468282413	-0.2050423775893	0.837987128312394
535	amh_glc_cic_krd_mlt_anl_hau_lit_aze_azi_fbf_jav_swt_urd_afr_bsq_dut_gam_igb_mnd_ben_svk_bem_nor_dyu_lat_hun_tsw_ses_fin_bul_sod_geo_rus_mcd_fre_rom_wly_chh_eng_est_akn_sun_alb_ind_jpn_knd_kor_guj_por_zul_swe_mly_bos_heb_mao_cnt_pan_dgb_spa_sid_hin_pol_arw_prs_qcu_slo_ctl_cze_bam_amr_scr_tig_grk_tag_ukr_tsn_ger_moo_bat_tha_owc_tml_lda_ewe_uzb_ita_mol_tur_swa_vie_aeg_ven_yor_xho	-0.332608525777912	-0.788434722565651	0.432447646346125
536	tig_cze_bam_bos_sid_chh_sod_ger_aze_azi_cic_bat_swt_svk_fre_bsq_ctl_amr_dgb_mnd_alb_por_ewe_rus_tsn_scr_hun_akn_xho_fin_lat_aeg_geo_grk_eng_dut_swe_mlt_amh_urd_est_lda_sun_bul_mao_jpn_knd_kor_krd_pan_ses_hin_ind_lit_hau_mly_cnt_arw_ven_slo_wly_ukr_spa_nor_ita_qcu_mcd_prs_glc_swa_owc_rom_anl_pol_jav_afr_bem_mol_yor_tag_tha_heb_tml_fbf_dyu_uzb_guj_ben_tur_tsw_vie_gam_zul_igb_moo	-0.34471759003092	-0.816348669513586	0.416386881488647
537	sid_rom_yor_arw_wly_mlt_amr_hin_uzb_tur_cic_jav_dgb_ben_guj_bsq_lit_sod_swt_mnd_lat_rus_moo_prs_akn_dut_hun_lda_tsw_est_bos_hau_geo_mcd_pan_ukr_mol_anl_heb_ger_fin_swa_bat_nor_mly_jpn_tml_kor_afr_spa_bem_ctl_tag_por_tig_sun_cnt_ita_tsn_cze_owc_urd_svk_eng_fre_qcu_grk_slo_krd_fbf_gam_alb_chh_swe_ind_scr_igb_pol_zul_mao_tha_aeg_knd_ewe_dyu_aze_glc_bul_azi_xho_vie_amh_ses_bam_ven	-1.281149525221	-3.17576264893135	0.0020277081644224
538	sid_por_yor_eng_hau_sod_chh_ger_uzb_aze_bem_sun_ven_bos_fre_bsq_urd_heb_igb_cnt_scr_ben_zul_mcd_moo_nor_fin_lda_dgb_hun_cze_owc_geo_swe_afr_dut_ctl_aeg_gam_lat_est_cic_ind_rom_jav_jpn_tml_kor_lit_arw_bam_prs_mao_slo_tig_tag_mnd_guj_swt_rus_mlt_bul_ukr_pol_ita_qcu_alb_hin_krd_xho_amr_grk_amh_mol_bat_spa_swa_svk_tsn_mly_tha_wly_knd_fbf_ses_azi_glc_pan_tur_tsw_vie_anl_akn_dyu_ewe	-0.537179213514893	-1.28152959089129	0.203193707264365
539	sod_nor_xho_bos_aeg_owc_gam_rom_uzb_aze_bem_tag_akn_bul_glc_bsq_ita_chh_tsw_cnt_slo_eng_ewe_hin_cic_svk_est_ses_dyu_fin_arw_anl_geo_lat_ukr_afr_rus_sid_heb_prs_hun_moo_ind_ger_mly_jpn_knd_kor_spa_mol_lda_ben_mao_swe_mlt_jav_mnd_cze_swa_por_amh_mcd_urd_grk_alb_qcu_krd_pol_fre_tsn_tig_scr_wly_ctl_bat_dut_igb_lit_yor_sun_tha_hau_tml_swt_bam_azi_pan_guj_tur_ven_vie_amr_dgb_zul_fbf	-0.0393239289028722	-0.0926358542073422	0.926392122483422
540	gam_hin_xho_guj_anl_heb_amh_glc_uzb_tur_tsn_mly_tsw_svk_ita_bsq_grk_sid_swa_mnd_ben_mol_bem_ger_swt_rus_fin_yor_moo_hun_slo_owc_geo_krd_nor_cze_fre_sod_mlt_dut_est_fbf_sun_ukr_jav_jpn_knd_kor_swe_afr_lda_lit_tag_bos_amr_bat_cnt_scr_zul_prs_tig_pol_eng_alb_por_qcu_mcd_ctl_rom_cic_hau_urd_aeg_arw_ind_spa_bam_lat_ven_mao_tha_chh_tml_dgb_ewe_aze_pan_bul_azi_ses_vie_wly_akn_igb_dyu	0.689192665909022	1.63106520798381	0.10625864519519
541	mlt_svk_cic_ctl_gam_owc_sod_pol_aze_tur_fbf_sun_zul_urd_mol_bsq_slo_anl_xho_mnd_grk_por_tsw_guj_tsn_ben_est_swa_swt_hun_mcd_amh_geo_rom_cze_bos_bul_chh_amr_krd_fin_akn_jav_ita_mly_jpn_knd_kor_scr_lat_dgb_arw_bat_hin_tig_mao_cnt_spa_moo_rus_aeg_glc_swe_ger_lit_qcu_pan_dut_afr_bem_heb_prs_wly_alb_tag_ukr_bam_fre_ven_ind_tha_sid_tml_yor_lda_azi_nor_eng_uzb_dyu_vie_hau_ewe_igb_ses	-0.137836400096	-0.325110151816123	0.745827953589049
542	wly_bul_cic_ctl_sid_hau_sod_lit_uzb_tur_swt_sun_ses_mol_scr_bsq_glc_heb_moo_cnt_krd_por_lda_prs_akn_dut_hun_ven_ewe_fin_svk_aeg_geo_swe_bos_grk_spa_mlt_gam_slo_est_fbf_bat_cze_ind_jpn_tml_kor_arw_hin_xho_eng_mao_rus_anl_jav_mnd_pol_igb_ger_owc_ben_pan_fre_rom_qcu_lat_guj_ukr_zul_tig_afr_amh_urd_mly_nor_dyu_ita_tsw_tag_tha_amr_knd_bam_dgb_azi_mcd_alb_aze_tsn_vie_chh_yor_swa_bem	-0.93948896644811	-2.28328117299108	0.0246911883233845
543	amr_spa_swa_dut_mlt_sod_chh_ita_uzb_aze_akn_mao_igb_fre_ben_bsq_rom_owc_lda_cnt_urd_rus_dgb_svk_yor_pan_fin_swt_tsw_hun_lat_hau_geo_grk_cze_eng_prs_tig_aeg_krd_est_ewe_mly_por_tag_jpn_knd_kor_swe_mol_moo_mcd_ind_arw_sid_sun_mnd_slo_fbf_ctl_heb_ger_glc_ukr_alb_qcu_guj_nor_pol_ven_amh_bul_wly_afr_jav_lit_dyu_hin_ses_bat_tha_gam_tml_bem_xho_tur_bos_scr_azi_zul_vie_anl_tsn_cic_bam	-0.595676247168738	-1.42217124255246	0.158321832910335
544	wly_scr_cic_mol_aeg_chh_sid_arw_uzb_azi_tsw_jav_dgb_pan_nor_bsq_krd_amh_xho_cnt_ctl_grk_lda_ger_bam_rus_fin_swa_igb_est_hin_amr_geo_lit_urd_svk_mcd_mlt_sod_afr_hun_akn_ind_lat_bat_jpn_knd_kor_pol_glc_bem_bos_sun_dut_gam_mly_mnd_swe_ewe_guj_owc_ita_eng_ben_alb_qcu_slo_ukr_por_moo_anl_rom_tig_cze_tag_spa_swt_fre_zul_mao_tha_hau_tml_ses_fbf_aze_bul_prs_tur_yor_vie_heb_tsn_ven_dyu	-0.129253788260304	-0.305146073600099	0.760936794396064
545	anl_rus_fbf_eng_hau_sod_chh_guj_azi_aze_cic_mly_ses_krd_ukr_bsq_spa_wly_ewe_cnt_lit_ita_tsn_mol_swa_alb_est_tsw_zul_fin_bos_amh_geo_bul_prs_ctl_mcd_sid_gam_afr_hun_bam_mao_dut_sun_jpn_knd_kor_rom_lat_xho_pan_jav_por_aeg_bat_mnd_urd_bem_scr_mlt_svk_ben_grk_swe_qcu_ger_arw_fre_dgb_amr_slo_heb_glc_ind_pol_dyu_hin_lda_tag_tha_tig_tml_akn_yor_uzb_cze_nor_tur_igb_vie_owc_moo_swt_ven	0.695214286200173	1.64530579774741	0.103282655484861
546	aeg_ctl_tsn_bul_amr_heb_wly_ukr_uzb_tur_dyu_jav_bam_slo_dut_bsq_grk_sid_zul_mnd_lit_ger_xho_hin_moo_ita_est_akn_dgb_hun_svk_owc_geo_scr_por_prs_pol_mlt_tig_arw_fin_ewe_bat_rom_tag_jpn_knd_kor_spa_mcd_ven_rus_mly_ben_sod_mao_cnt_afr_ses_swe_gam_alb_guj_mol_nor_qcu_cze_glc_eng_lda_amh_pan_hau_urd_ind_fre_swt_krd_yor_sun_tha_anl_tml_cic_tsw_aze_lat_bos_azi_fbf_vie_chh_bem_swa_igb	-0.526324665109363	-1.25444195845363	0.212825050114518
547	mlt_nor_moo_ctl_amr_chh_amh_hin_uzb_tur_igb_ind_dyu_krd_guj_bsq_pol_wly_bem_cnt_lat_alb_tsw_mol_lda_grk_hun_yor_cic_est_ben_sod_geo_rom_ger_dut_lit_anl_sid_scr_fin_dgb_mao_fre_jav_jpn_tml_kor_cze_rus_ses_mcd_bat_bul_tig_tag_mnd_afr_ewe_urd_heb_svk_glc_spa_slo_qcu_pan_ukr_ita_fbf_owc_prs_aeg_swe_sun_bos_zul_eng_ven_mly_tha_hau_knd_akn_swt_aze_por_arw_azi_swa_vie_gam_tsn_xho_bam	0.192261689982622	0.45266720597185	0.651842624873528
548	sod_prs_yor_eng_anl_amh_mlt_mol_azi_tur_fbf_tag_tsn_hin_nor_bsq_dut_owc_ven_mnd_svk_grk_akn_cze_ses_ger_fin_dyu_swt_est_rom_hau_geo_rus_spa_slo_ben_aeg_heb_por_hun_ewe_sun_ukr_ind_jpn_knd_kor_ita_urd_bem_alb_mly_lat_wly_mao_cnt_krd_dgb_mcd_gam_glc_arw_scr_pan_qcu_pol_guj_afr_tsw_sid_lit_tig_swe_jav_fre_xho_bul_lda_bat_tha_chh_tml_cic_zul_uzb_bos_ctl_aze_swa_vie_amr_igb_bam_moo	-0.152271826201261	-0.359669560000234	0.7199096917075
549	sod_ctl_swa_lit_sid_amh_mlt_ger_tur_azi_yor_mly_bem_nor_mol_bsq_bos_chh_tsn_cnt_guj_pan_ven_svk_moo_lat_fin_xho_ses_hun_glc_tig_geo_ukr_cze_por_afr_aeg_owc_eng_est_igb_ind_bul_mao_jpn_tml_kor_grk_slo_dyu_prs_sun_rom_gam_jav_mnd_mcd_ewe_hin_anl_spa_krd_scr_alb_qcu_pol_arw_ben_tsw_amr_rus_heb_urd_bat_fre_cic_swe_zul_tag_tha_wly_knd_lda_fbf_aze_ita_dut_uzb_swt_vie_hau_dgb_bam_akn	-0.188853051706719	-0.446476572604034	0.656290931127798
550	owc_mcd_bem_afr_hau_amr_heb_nor_uzb_azi_bam_mly_ewe_bos_cze_bsq_rus_anl_tsw_cnt_spa_por_akn_fre_swa_ita_fin_lda_ses_hun_mol_gam_geo_alb_svk_urd_lit_wly_sod_ger_est_fbf_ind_lat_mao_jpn_knd_kor_rom_swe_zul_eng_jav_scr_tig_bat_mnd_pol_yor_bul_amh_ben_guj_hin_prs_qcu_glc_ukr_grk_moo_aeg_pan_mlt_ctl_sun_dut_tsn_slo_dgb_tag_tha_chh_tml_swt_cic_tur_arw_krd_aze_dyu_vie_sid_ven_xho_igb	-0.365465123674689	-0.867690034477055	0.387797483824131
551	sod_nor_bem_lit_mlt_chh_aeg_dut_azi_uzb_ven_mly_swt_glc_rom_bsq_krd_sid_yor_mnd_grk_lat_xho_eng_tsw_pol_fin_ewe_dgb_hun_ben_hau_geo_slo_hin_bul_bos_anl_wly_ita_est_swa_sun_spa_ind_jpn_tml_kor_ctl_ger_cic_scr_bat_fre_amr_tag_cnt_por_igb_ukr_amh_rus_guj_cze_mcd_qcu_pan_swe_alb_dyu_gam_urd_owc_svk_mao_prs_fbf_afr_moo_jav_tha_tig_knd_zul_bam_tur_arw_mol_aze_akn_vie_heb_ses_lda_tsn	-0.337232454311325	-0.798755824494708	0.426467173575101
552	anl_mol_xho_krd_aeg_sod_tig_bos_uzb_tur_yor_mao_akn_guj_pol_bsq_slo_wly_cic_cnt_eng_rus_dgb_pan_zul_grk_fin_igb_ses_est_afr_owc_geo_arw_scr_cze_alb_amr_amh_fre_hun_fbf_jav_urd_bat_jpn_tml_kor_ita_dut_ven_ger_ind_ben_gam_mly_mnd_hin_bam_mcd_heb_glc_svk_lat_ukr_qcu_por_nor_rom_ewe_chh_swe_mlt_spa_tag_bul_moo_prs_dyu_sun_tha_sid_knd_swa_swt_aze_lit_ctl_azi_lda_vie_hau_tsw_tsn_bem	0.449169441067997	1.0616819851422	0.291129355072969
553	amh_urd_moo_swe_hau_owc_aeg_dut_tur_uzb_swt_tag_igb_ukr_spa_bsq_svk_sod_akn_mnd_fre_mol_bam_slo_tsw_cze_est_dyu_ses_hun_eng_tig_geo_krd_ger_lit_ctl_anl_amr_rus_fin_cic_mly_prs_mao_jpn_knd_kor_guj_por_swa_ben_sun_pol_mlt_ind_cnt_arw_ewe_rom_chh_lat_nor_grk_scr_qcu_afr_mcd_glc_yor_heb_pan_sid_hin_bat_alb_zul_ita_fbf_jav_tha_gam_tml_ven_lda_aze_bos_bul_azi_dgb_vie_wly_tsn_xho_bem	-0.0353195821244346	-0.0831882490221869	0.933880651871263
554	amr_dut_fbf_eng_sid_hau_owc_hin_tur_aze_ven_bat_igb_swe_prs_bsq_slo_tig_xho_mnd_guj_rus_dgb_ita_ewe_ben_hun_cic_tsw_est_fre_aeg_geo_nor_bul_cze_arw_anl_chh_scr_fin_akn_tag_alb_mao_jpn_tml_kor_lat_ctl_bem_lit_mly_spa_heb_jav_cnt_pan_ses_afr_amh_ukr_mol_grk_krd_qcu_glc_ger_svk_swt_mlt_bos_wly_por_ind_mcd_swa_pol_yor_sun_tha_gam_knd_lda_moo_uzb_rom_urd_azi_dyu_vie_sod_tsn_bam_zul	-0.64507583002052	-1.54694440941625	0.125272959006604
555	mlt_alb_dgb_ita_amr_amh_heb_rus_uzb_aze_igb_sun_ven_pol_mcd_bsq_mol_wly_dyu_mnd_krd_cze_cic_nor_bam_scr_est_yor_lda_fin_slo_gam_geo_prs_glc_lat_ben_chh_owc_fre_hun_akn_bat_grk_mao_jpn_knd_kor_lit_por_ses_dut_ind_arw_sod_tag_cnt_guj_swt_bul_aeg_svk_swe_urd_rom_qcu_bos_ctl_eng_moo_anl_hin_tig_afr_mly_pan_tsn_ger_xho_jav_tha_sid_tml_bem_fbf_azi_spa_ukr_tur_ewe_vie_hau_zul_tsw_swa	0.457311450341262	1.07779512094616	0.283912901505832
556	wly_bos_swa_svk_gam_sod_mlt_swe_tur_uzb_ven_tag_dyu_mcd_afr_bsq_prs_amh_swt_mnd_dut_lit_ses_bul_cic_ukr_hun_bam_dgb_fin_por_owc_geo_grk_ben_scr_cze_tig_sid_hin_est_ewe_jav_fre_bat_jpn_knd_kor_rom_krd_igb_slo_sun_ctl_anl_mly_cnt_spa_xho_nor_chh_eng_lat_pan_ger_qcu_arw_guj_ita_zul_heb_rus_hau_pol_ind_alb_fbf_urd_tsn_mao_tha_aeg_tml_moo_bem_aze_glc_mol_azi_yor_vie_amr_tsw_lda_akn	-0.178482947138122	-0.421144571855783	0.674621236894267
557	wly_afr_akn_svk_hau_sid_anl_eng_aze_uzb_igb_sun_cic_fre_rus_bsq_mcd_amh_xho_mnd_ger_bos_ses_scr_swa_ctl_fin_fbf_lda_hun_hin_aeg_geo_swe_rom_grk_prs_sod_gam_spa_est_bam_ind_pol_tag_jpn_tml_kor_lit_por_swt_alb_jav_mol_tig_mao_cnt_ben_tsw_arw_owc_cze_lat_ita_dut_qcu_slo_pan_urd_tsn_amr_bul_mlt_krd_bat_nor_ven_ukr_zul_mly_tha_heb_knd_yor_dyu_tur_glc_guj_azi_ewe_vie_chh_bem_moo_dgb	-0.202523817832543	-0.478645385163607	0.633314324677252
558	hau_ukr_zul_arw_gam_wly_tig_hin_tur_uzb_cic_mao_bem_glc_alb_bsq_pan_aeg_tsw_mnd_afr_krd_ses_ger_moo_cze_est_ven_swa_hun_eng_owc_geo_fre_pol_dut_ben_heb_amr_ita_fin_igb_jav_lat_mly_jpn_knd_kor_por_mol_lda_guj_sun_grk_anl_tag_cnt_spa_yor_bos_chh_prs_urd_rus_lit_qcu_rom_mcd_slo_swt_sid_nor_amh_ctl_bat_swe_dyu_bul_tsn_ind_tha_sod_tml_bam_akn_azi_svk_scr_aze_xho_vie_mlt_fbf_dgb_ewe	-0.98369211612432	-2.39133226691099	0.0188008866304546
559	tig_ukr_swt_alb_mlt_gam_sod_rus_tur_uzb_xho_jav_akn_eng_nor_bsq_guj_sid_tsw_mnd_slo_pan_bem_afr_dgb_arw_est_moo_ses_hun_glc_aeg_geo_lit_prs_scr_swe_amh_anl_hin_fin_dyu_ind_svk_bat_jpn_knd_kor_rom_pol_ewe_krd_mly_fre_hau_sun_cnt_mcd_fbf_ctl_heb_dut_ger_ben_bos_qcu_grk_bul_cze_tsn_amr_por_chh_ita_mao_urd_ven_mol_swa_tag_tha_wly_tml_bam_cic_aze_spa_lat_azi_igb_vie_owc_zul_yor_lda	-0.149218462382278	-0.352187278062577	0.725494645965612
560	sid_rus_ewe_afr_amr_mlt_tig_pol_uzb_aze_zul_bat_tsw_rom_grk_bsq_ita_sod_akn_cnt_lat_eng_cic_swe_dyu_pan_est_bem_swt_fin_scr_hau_geo_slo_guj_lit_urd_chh_gam_dut_hun_ven_mao_ben_ind_jpn_tml_kor_ukr_por_bam_ctl_sun_fre_anl_tag_mnd_glc_dgb_cze_wly_prs_spa_ger_arw_qcu_nor_hin_bul_igb_heb_mcd_aeg_krd_mly_bos_ses_svk_fbf_jav_tha_owc_knd_xho_tsn_tur_alb_mol_azi_lda_vie_amh_swa_moo_yor	0.605176841520594	1.43393971881257	0.154943260792381
561	chh_slo_yor_ctl_owc_tig_heb_rom_tur_aze_swa_tag_dyu_lit_swe_bsq_guj_sid_akn_mnd_alb_ger_ses_dut_bem_por_hun_lda_moo_fin_cze_anl_geo_lat_spa_ukr_ita_amh_hau_urd_est_tsn_mao_afr_bat_jpn_tml_kor_mcd_svk_zul_nor_sun_krd_sod_ind_cnt_eng_cic_fre_gam_arw_hin_pan_ben_qcu_bul_scr_prs_dgb_amr_pol_mlt_glc_mly_mol_bam_grk_xho_jav_tha_aeg_knd_igb_ven_uzb_rus_bos_azi_fbf_vie_wly_ewe_swt_tsw	0.0135812019554951	0.0319576826451707	0.974574283970593
562	owc_urd_akn_krd_tig_wly_sod_mol_uzb_azi_ewe_mao_xho_dut_lat_bsq_svk_hau_ven_cnt_scr_ukr_igb_slo_lda_bul_hun_tsn_yor_fin_prs_aeg_geo_por_pol_ben_cze_amr_heb_pan_est_swt_mly_fre_bat_jpn_tml_kor_afr_arw_bem_grk_jav_ger_amh_tag_mnd_lit_cic_nor_mlt_spa_ctl_glc_hin_qcu_alb_ita_guj_bam_sid_rus_anl_rom_ind_swe_fbf_mcd_moo_sun_tha_gam_knd_tsw_zul_tur_bos_eng_aze_swa_vie_chh_dyu_ses_dgb	-0.698892382548521	-1.67548391311194	0.0971985626476226
563	sid_mol_lda_slo_mlt_aeg_amr_ger_azi_aze_fbf_tag_bem_grk_guj_bsq_rom_gam_tsw_mnd_alb_glc_ses_ukr_cic_lat_hun_moo_tsn_fin_ctl_hau_geo_pol_ita_lit_spa_sod_tig_pan_est_dyu_mly_prs_ind_jpn_knd_kor_cze_fre_swt_dut_jav_bos_heb_bat_cnt_krd_ewe_swe_wly_scr_nor_hin_por_qcu_mcd_urd_svk_yor_amh_afr_owc_rus_mao_arw_xho_eng_swa_sun_tha_anl_tml_zul_bam_tur_bul_ben_uzb_igb_vie_chh_ven_dgb_akn	-0.372900062420564	-0.883600878193302	0.379190207037629
564	amh_nor_yor_lit_aeg_heb_gam_glc_aze_azi_tsn_sun_ewe_ctl_ita_bsq_urd_hau_bam_mnd_rom_rus_xho_svk_dyu_ukr_fin_tsw_cic_hun_pol_tig_geo_por_slo_eng_grk_sod_mlt_cze_est_moo_mly_spa_jav_jpn_knd_kor_fre_alb_fbf_lat_bat_pan_anl_mao_cnt_bos_swa_bul_sid_dut_ger_scr_afr_qcu_swe_krd_mol_akn_amr_arw_owc_hin_ind_guj_ven_mcd_swt_tag_tha_chh_tml_bem_igb_uzb_ben_prs_tur_dgb_vie_wly_ses_lda_zul	-0.0549322366898983	-0.129358076181965	0.897353680099526
565	tig_ukr_moo_afr_amh_mlt_gam_fre_aze_uzb_akn_bat_fbf_arw_cze_bsq_ben_sod_igb_mnd_ger_scr_dgb_ctl_ewe_slo_hun_xho_yor_fin_pol_amr_geo_krd_bos_rom_urd_chh_owc_grk_est_bam_mly_lit_tag_jpn_tml_kor_rus_eng_dyu_guj_mao_dut_wly_jav_cnt_swe_zul_pan_hau_svk_mol_mcd_nor_qcu_hin_lat_alb_swt_aeg_bul_heb_prs_sun_glc_tsw_ita_lda_ind_tha_anl_knd_cic_tsn_azi_spa_por_tur_swa_vie_sid_bem_ven_ses	0.048376777959128	0.113929272989346	0.909539454084301
566	aeg_rom_swa_eng_wly_tig_chh_dut_uzb_aze_ewe_tag_dyu_alb_scr_bsq_lat_anl_lda_mnd_spa_swe_moo_guj_cic_rus_fin_tsn_akn_est_pol_amh_geo_mcd_grk_ctl_afr_heb_amr_pan_hun_igb_sun_nor_ind_jpn_tml_kor_bos_ben_bam_urd_mly_svk_hau_mao_cnt_bul_dgb_lit_gam_arw_ger_mol_hin_qcu_krd_ita_por_fbf_sod_ukr_sid_slo_bat_fre_zul_cze_xho_jav_tha_owc_knd_ven_ses_azi_glc_prs_tur_bem_vie_mlt_yor_swt_tsw	-0.630046805259096	-1.50478763979019	0.13576744900775
567	aeg_ukr_bam_mol_heb_mlt_amr_arw_uzb_tur_dgb_ind_tsn_svk_rom_bsq_guj_chh_xho_mnd_fre_eng_igb_prs_bem_cze_est_zul_akn_fin_ctl_tig_geo_slo_pol_scr_krd_anl_sod_grk_hun_moo_jav_spa_bat_jpn_tml_kor_hin_ita_swt_nor_tag_dut_owc_mao_cnt_urd_swa_alb_hau_swe_afr_ger_lat_qcu_bul_pan_bos_ewe_sid_mcd_wly_rus_mly_lit_ses_ben_dyu_sun_tha_gam_knd_cic_lda_azi_por_glc_aze_tsw_vie_amh_yor_fbf_ven	-0.788444463198187	-1.90038563911865	0.0604800748089313
568	anl_rom_ewe_ctl_aeg_heb_mlt_swe_azi_uzb_bem_jav_tsw_lat_alb_bsq_guj_sid_dgb_cnt_fre_pan_lda_eng_dyu_spa_fin_igb_ven_est_prs_hau_geo_mol_bul_arw_bos_chh_tig_mcd_hun_moo_sun_cze_tag_jpn_tml_kor_ita_ger_ses_dut_mao_glc_amr_ind_mnd_nor_swa_rus_amh_grk_lit_ben_urd_qcu_afr_por_svk_swt_owc_hin_wly_slo_bat_krd_tsn_ukr_akn_mly_tha_sod_knd_bam_zul_aze_pol_scr_tur_fbf_vie_gam_xho_yor_cic	-0.135041133252532	-0.318432101900712	0.750871194910519
569	amr_ctl_dyu_alb_gam_aeg_hau_ben_tur_uzb_tsw_jav_akn_lit_bul_bsq_swe_amh_zul_cnt_ukr_slo_bam_pan_ewe_fre_hun_cic_tsn_est_hin_heb_geo_ger_svk_scr_urd_chh_sid_afr_fin_lda_mao_spa_ind_jpn_tml_kor_nor_krd_yor_eng_bat_pol_owc_sun_mnd_arw_xho_ita_sod_bos_lat_por_guj_qcu_cze_prs_glc_igb_anl_dut_tig_mcd_tag_grk_moo_rus_ses_mly_tha_wly_knd_swt_swa_azi_rom_mol_aze_dgb_vie_mlt_ven_fbf_bem	-0.627044898297563	-1.50080687360132	0.136793063245767
570	sod_rom_yor_slo_aeg_amr_chh_grk_azi_aze_ven_sun_akn_eng_mcd_bsq_krd_tig_swt_mnd_nor_prs_tsw_dut_tsn_ukr_hun_xho_igb_est_pan_amh_geo_afr_ben_glc_arw_anl_gam_lit_fin_dgb_ind_ita_jav_jpn_knd_kor_alb_cze_cic_fre_bat_ger_wly_tag_cnt_swe_fbf_por_owc_svk_urd_lat_mol_qcu_bul_scr_hin_moo_sid_spa_mlt_rus_mao_pol_bem_bos_lda_mly_tha_heb_tml_zul_dyu_tur_guj_ctl_uzb_bam_vie_hau_ses_swa_ewe	-0.264575808453992	-0.62503157913646	0.533480947177749
571	tig_arw_ses_guj_owc_chh_amr_ukr_uzb_aze_bam_bat_moo_urd_spa_bsq_afr_gam_cic_cnt_lat_bos_zul_por_bem_mol_fin_dgb_tsn_hun_prs_wly_geo_lit_grk_slo_nor_sod_aeg_dut_est_ewe_ind_glc_jav_jpn_knd_kor_bul_ita_igb_scr_mly_mcd_heb_sun_mnd_rom_tsw_krd_hau_swe_alb_pol_cze_qcu_pan_hin_eng_akn_sid_ctl_anl_ger_mao_rus_fbf_fre_ven_tag_tha_amh_tml_dyu_swt_azi_svk_ben_tur_xho_vie_mlt_swa_lda_yor	-0.465415084228351	-1.1054190310834	0.271829594010967
572	amh_ukr_bem_rom_wly_mlt_gam_pol_tur_uzb_tsn_mao_ewe_scr_pan_bsq_swe_hau_tsw_cnt_glc_alb_swa_slo_fbf_nor_fin_yor_zul_est_mol_heb_geo_svk_ben_ita_mcd_sod_owc_prs_hun_lda_sun_bos_ind_jpn_tml_kor_hin_dut_xho_urd_mly_spa_amr_jav_mnd_ger_dgb_bul_sid_guj_afr_eng_lit_qcu_arw_grk_krd_cic_chh_lat_tig_rus_bat_ctl_bam_fre_swt_tag_tha_anl_knd_moo_ven_azi_por_cze_aze_dyu_vie_aeg_igb_ses_akn	-0.618459224081144	-1.47825974065685	0.142717213789477
573	hau_mcd_dyu_svk_gam_wly_owc_bos_azi_uzb_swa_jav_zul_nor_dut_bsq_grk_chh_xho_mnd_guj_ctl_bem_glc_akn_eng_hun_tsn_moo_est_urd_sid_geo_hin_lit_cze_alb_tig_sod_por_fin_igb_mao_rus_ind_jpn_tml_kor_pol_spa_lda_krd_tag_mol_aeg_bat_cnt_arw_fbf_fre_mlt_ita_ukr_afr_prs_qcu_ben_pan_slo_dgb_heb_rom_amh_ger_sun_swe_cic_scr_ewe_mly_tha_anl_knd_yor_swt_tur_lat_bul_aze_ven_vie_amr_bam_ses_tsw	-0.43294605795196	-1.02908686803325	0.306107889237159
574	owc_ukr_bem_guj_tig_amr_wly_spa_azi_aze_bam_mao_swt_mcd_lit_bsq_hin_mlt_lda_cnt_afr_nor_tsn_por_igb_pan_est_dyu_xho_hun_ctl_chh_geo_pol_mol_fre_krd_amh_gam_lat_fin_akn_jav_grk_bat_jpn_knd_kor_alb_ita_dgb_scr_sun_swe_heb_tag_mnd_bul_yor_ger_sid_rom_dut_prs_urd_qcu_bos_cze_arw_ven_sod_svk_aeg_ben_ind_glc_ewe_slo_tsw_mly_tha_hau_tml_swa_cic_uzb_rus_eng_tur_zul_vie_anl_moo_ses_fbf	-0.51713112799451	-1.23060013537982	0.221575901289093
575	anl_bos_fbf_urd_tig_owc_wly_ctl_uzb_tur_swt_mao_dgb_nor_bul_bsq_eng_mlt_yor_mnd_fre_por_ewe_pol_tsw_mcd_est_tsn_igb_fin_spa_amr_geo_ben_rom_swe_rus_gam_heb_glc_hun_ses_mly_lat_ind_jpn_tml_kor_ukr_cze_bem_pan_jav_scr_amh_bat_cnt_dut_akn_mol_sod_krd_svk_prs_grk_qcu_lit_alb_arw_moo_chh_slo_sid_guj_sun_afr_zul_hin_dyu_tag_tha_hau_knd_lda_xho_azi_ger_ita_aze_ven_vie_aeg_cic_swa_bam	-0.674167046735963	-1.61396148146078	0.109923873167313
576	sod_cze_tsn_lat_tig_gam_sid_krd_azi_tur_akn_jav_ewe_ita_scr_bsq_slo_owc_bam_cnt_rus_lit_dgb_rom_lda_prs_hun_cic_ven_fin_swe_aeg_geo_mcd_guj_mol_glc_heb_chh_dut_est_ses_mao_pan_sun_jpn_tml_kor_urd_afr_fbf_ukr_mly_eng_amh_bat_mnd_por_yor_ctl_hau_pol_hin_grk_nor_qcu_ben_fre_arw_tsw_amr_bos_mlt_alb_ind_svk_xho_bul_igb_tag_tha_wly_knd_swa_dyu_aze_spa_ger_uzb_bem_vie_anl_swt_zul_moo	-0.519129708541171	-1.23763370740498	0.218967492523276
577	anl_fre_zul_afr_tig_amh_hau_rus_tur_uzb_yor_sun_dgb_swe_urd_bsq_hin_amr_moo_mnd_mcd_bos_swt_ben_xho_ger_hun_fbf_cic_fin_eng_sod_geo_por_dut_grk_pol_gam_owc_spa_est_bem_tag_slo_jav_jpn_knd_kor_cze_lit_dyu_nor_mly_guj_wly_bat_cnt_rom_swa_prs_sid_svk_scr_pan_lat_qcu_ctl_glc_ukr_tsw_mlt_mol_heb_krd_ind_ita_igb_arw_ses_mao_tha_aeg_tml_lda_ewe_aze_bul_alb_azi_bam_vie_chh_akn_tsn_ven	-0.332338129705825	-0.786451214898033	0.433602600254198
578	wly_por_moo_prs_owc_anl_hau_bul_uzb_azi_yor_mly_lda_ukr_afr_bsq_lat_amh_bem_mnd_eng_cze_dgb_grk_zul_krd_fin_ven_bam_hun_swe_mlt_geo_nor_slo_ctl_rom_amr_aeg_alb_est_akn_sun_spa_mao_jpn_tml_kor_ger_dut_ses_svk_tag_glc_sod_jav_cnt_mcd_igb_urd_sid_pol_guj_bos_ita_qcu_pan_fre_ben_xho_chh_arw_heb_lit_ind_scr_dyu_rus_swt_bat_tha_gam_knd_ewe_tsw_aze_mol_hin_tur_cic_vie_tig_tsn_fbf_swa	-0.146931411958825	-0.346481060632096	0.729763915896692
579	aeg_ger_swa_mcd_tig_amr_wly_alb_aze_tur_ven_tag_lda_glc_grk_bsq_dut_sid_ewe_mnd_lit_ukr_akn_ita_tsn_fre_est_yor_bem_hun_bul_amh_geo_pol_ctl_cze_lat_hau_owc_rus_fin_fbf_jav_nor_sun_jpn_knd_kor_rom_krd_ses_slo_bat_arw_mlt_mao_cnt_urd_cic_afr_sod_swe_bos_mol_spa_qcu_hin_prs_svk_dyu_anl_ben_heb_pan_mly_eng_dgb_guj_swt_ind_tha_chh_tml_xho_zul_azi_por_scr_uzb_igb_vie_gam_tsw_bam_moo	0.167627969470673	0.394327105315731	0.694242342921847
580	heb_ctl_lda_svk_sod_wly_aeg_cze_aze_azi_bam_tag_moo_ger_urd_bsq_scr_amr_yor_mnd_pan_lat_swt_ben_fbf_slo_est_ses_bem_hun_prs_gam_geo_eng_arw_alb_por_tig_amh_spa_fin_tsw_sun_swe_bat_jpn_tml_kor_afr_lit_igb_bul_mao_mcd_hau_ind_cnt_glc_cic_fre_owc_hin_rom_bos_ita_qcu_dut_krd_mol_dgb_sid_nor_anl_ukr_mly_pol_ven_rus_xho_jav_tha_chh_knd_swa_tsn_uzb_guj_grk_tur_dyu_vie_mlt_ewe_zul_akn	-0.140342105260165	-0.331147959313327	0.741277720846508
581	anl_ger_bam_rom_owc_wly_gam_nor_uzb_azi_bem_mly_ses_swe_cze_bsq_lit_heb_igb_cnt_glc_bul_cic_pol_swt_alb_fin_dgb_tsn_hun_svk_hau_geo_ukr_scr_spa_ben_amh_sod_hin_est_fbf_sun_bos_jav_jpn_tml_kor_mcd_afr_ven_fre_mao_krd_tig_ind_mnd_pan_akn_rus_amr_urd_dut_arw_grk_qcu_lat_eng_slo_zul_aeg_ctl_sid_mol_tag_por_tsw_ita_lda_bat_tha_mlt_knd_swa_dyu_tur_guj_prs_aze_ewe_vie_chh_yor_xho_moo	0.332428408842568	0.783231075299068	0.435481472957644
582	amr_lat_ses_cze_mlt_amh_anl_ben_tur_uzb_dyu_mly_tsw_lit_krd_bsq_eng_chh_lda_cnt_scr_rus_akn_ita_fbf_mcd_hun_moo_tsn_fin_ger_hau_geo_hin_urd_pan_arw_sod_owc_alb_est_yor_ind_bul_tag_jpn_knd_kor_swe_afr_bam_prs_jav_nor_wly_bat_mnd_dut_swt_ctl_heb_grk_guj_spa_ukr_qcu_glc_por_mol_dgb_tig_fre_sid_pol_mao_svk_bem_slo_cic_sun_tha_gam_tml_xho_ewe_aze_bos_rom_azi_ven_vie_aeg_swa_zul_igb	-0.755519261120339	-1.81859316539186	0.07219225748264
583	amh_lit_swt_slo_aeg_heb_hau_bul_uzb_tur_dyu_sun_ewe_guj_ctl_bsq_prs_chh_tsw_cnt_afr_rus_tsn_scr_akn_rom_hun_yor_bem_est_alb_wly_geo_fre_mol_por_ukr_amr_anl_lat_fin_ven_mao_pan_tag_jpn_tml_kor_svk_mcd_igb_nor_ind_grk_owc_jav_mnd_bos_dgb_hin_sod_ita_ger_glc_dut_qcu_krd_spa_eng_fbf_mlt_pol_gam_swe_bat_urd_ses_ben_moo_mly_tha_sid_knd_lda_swa_aze_arw_cze_azi_xho_vie_tig_zul_bam_cic	-0.847366913890865	-2.04802237629026	0.0433771009445464
584	owc_hin_cic_fre_aeg_chh_tig_dut_aze_azi_tsw_ind_ses_arw_grk_bsq_afr_anl_dgb_mnd_lit_rus_zul_mcd_fbf_urd_est_akn_bam_fin_cze_sid_geo_alb_scr_ben_pol_hau_amr_ctl_hun_yor_bat_ger_tag_jpn_knd_kor_eng_prs_bem_pan_jav_slo_mlt_mly_cnt_lat_ewe_svk_wly_ukr_bul_ita_spa_qcu_krd_glc_mol_moo_sod_bos_gam_rom_mao_guj_tsn_swe_dyu_sun_tha_heb_tml_igb_xho_tur_nor_por_uzb_ven_vie_amh_swa_lda_swt	-0.405992057339697	-0.962421825609679	0.338333510138036
585	tig_rus_xho_bul_chh_sid_heb_swe_uzb_tur_tsw_jav_swt_urd_dut_bsq_ben_sod_zul_mnd_scr_grk_yor_ukr_cic_mcd_est_ven_bem_hun_ger_amh_geo_afr_arw_mol_pan_wly_mlt_slo_fin_fbf_sun_guj_ind_jpn_tml_kor_bos_spa_bam_glc_bat_eng_hau_mly_cnt_nor_tsn_pol_anl_lat_fre_svk_rom_qcu_alb_ctl_cze_akn_amr_ita_aeg_lit_tag_hin_ewe_prs_swa_mao_tha_owc_knd_dyu_igb_aze_por_krd_azi_lda_vie_gam_dgb_moo_ses	0.447917560783649	1.05794552091519	0.292820523274905
586	chh_ger_zul_cze_hau_owc_mlt_bos_azi_tur_moo_ind_dgb_ukr_guj_bsq_fre_gam_bam_mnd_eng_grk_dyu_prs_ewe_krd_fin_swt_ven_est_svk_aeg_geo_nor_spa_bul_rus_wly_tig_glc_hun_igb_mly_hin_mao_jpn_tml_kor_por_dut_akn_slo_sun_swe_sid_jav_cnt_ctl_xho_lat_amr_rom_scr_alb_pan_qcu_lit_pol_afr_tsw_anl_ben_heb_mcd_tag_urd_fbf_mol_lda_bat_tha_amh_knd_cic_yor_uzb_ita_arw_aze_bem_vie_sod_swa_ses_tsn	0.478926704792002	1.13190371338036	0.260585054380583
587	sod_lit_dgb_rus_owc_sid_gam_fre_tur_aze_swa_tag_dyu_pol_svk_bsq_grk_tig_tsw_mnd_hin_krd_yor_dut_zul_nor_fin_akn_lda_hun_spa_amh_geo_ita_mcd_mol_scr_aeg_mlt_alb_est_fbf_jav_cze_sun_jpn_knd_kor_ger_guj_ewe_swe_mly_arw_chh_mao_cnt_prs_bam_ben_heb_slo_lat_afr_eng_qcu_ctl_bul_pan_cic_amr_urd_wly_por_ind_glc_ses_bos_swt_bat_tha_anl_tml_ven_xho_uzb_rom_ukr_azi_bem_vie_hau_moo_igb_tsn	-0.0529674350143946	-0.125182133500286	0.900649565092791
588	sod_ita_dgb_mcd_heb_tig_hau_nor_aze_tur_lda_tag_igb_ben_por_bsq_bos_amh_zul_cnt_guj_rus_xho_pol_cic_ger_est_moo_bam_hun_scr_aeg_geo_cze_rom_lit_fre_chh_owc_bul_fin_bem_ind_urd_jav_jpn_knd_kor_alb_ctl_ses_mol_bat_eng_mlt_mly_mnd_swe_dyu_pan_anl_hin_lat_prs_glc_qcu_ukr_slo_krd_swa_amr_afr_gam_svk_sun_arw_ven_spa_tsn_mao_tha_sid_tml_ewe_tsw_uzb_dut_grk_azi_yor_vie_wly_fbf_swt_akn	0.319392558270749	0.753059827020464	0.453316081768115
589	tig_ita_dyu_rus_aeg_mlt_hau_guj_uzb_tur_igb_mao_cic_glc_fre_bsq_bos_amr_zul_cnt_lit_pan_fbf_ben_moo_scr_hun_xho_tsw_est_prs_sid_geo_eng_mcd_mol_nor_owc_gam_afr_fin_swt_tag_swe_sun_jpn_knd_kor_pol_krd_akn_ctl_mly_arw_wly_bat_mnd_ukr_dgb_urd_heb_cze_ger_grk_bul_qcu_svk_slo_rom_swa_amh_por_chh_dut_jav_alb_ven_hin_tsn_ind_tha_sod_tml_bam_lda_aze_lat_spa_azi_bem_vie_anl_ses_yor_ewe	-0.171587196658989	-0.40498721055747	0.686416962090044
590	owc_rom_dyu_hin_amh_gam_anl_afr_aze_uzb_tsw_tag_ses_lit_ben_bsq_bos_amr_bem_mnd_mcd_krd_swa_nor_ewe_swe_fin_swt_xho_hun_ukr_wly_geo_ita_arw_lat_ctl_mlt_heb_ger_est_ven_jav_por_mao_jpn_tml_kor_dut_pol_fbf_glc_mly_guj_sid_bat_cnt_slo_igb_scr_sod_pan_mol_svk_eng_qcu_grk_cze_fre_zul_aeg_urd_hau_bul_ind_alb_cic_prs_yor_sun_tha_tig_knd_moo_dgb_tur_spa_rus_azi_tsn_vie_chh_lda_bam_akn	-0.42006637039491	-0.997247328409876	0.321232162473902
591	amh_hin_lda_dut_owc_gam_sod_ukr_aze_azi_moo_mly_igb_ben_urd_bsq_pan_aeg_swa_mnd_bos_krd_akn_alb_ses_lat_hun_yor_bam_fin_ctl_tig_geo_ger_por_ita_glc_sid_mlt_mol_est_ewe_mao_pol_bat_jpn_tml_kor_bul_swe_dyu_arw_ind_eng_anl_sun_cnt_slo_tsn_cze_chh_scr_spa_mcd_afr_qcu_rom_rus_prs_zul_heb_guj_hau_lit_jav_fre_xho_nor_cic_tag_tha_amr_knd_ven_swt_uzb_grk_svk_tur_tsw_vie_wly_fbf_dgb_bem	-0.563317567645604	-1.34434420415954	0.182107142856071
592	gam_spa_swt_ita_owc_mlt_aeg_ukr_tur_aze_ses_jav_bem_glc_bul_bsq_rom_chh_tsw_cnt_mcd_lat_fbf_cze_tsn_bos_est_igb_bam_hun_mol_hau_geo_prs_arw_swe_afr_amr_wly_krd_fin_dyu_ind_urd_bat_jpn_knd_kor_rus_slo_moo_fre_tag_pol_sod_sun_mnd_grk_akn_svk_amh_ctl_scr_dut_eng_qcu_ben_ger_alb_cic_heb_nor_tig_lit_mly_guj_zul_por_xho_mao_tha_sid_tml_lda_swa_azi_pan_hin_uzb_ewe_vie_anl_dgb_ven_yor	-0.221168169222267	-0.523381137958369	0.601953941278403
593	gam_prs_cic_dut_hau_owc_wly_ben_aze_azi_igb_jav_dgb_urd_krd_bsq_nor_aeg_dyu_mnd_bos_eng_xho_scr_akn_spa_est_bam_moo_hun_afr_heb_geo_pol_ger_fre_guj_anl_chh_alb_fin_swt_mao_lit_mly_jpn_knd_kor_lat_ukr_lda_hin_sun_mcd_sod_ind_cnt_ctl_yor_mol_sid_rom_glc_rus_cze_qcu_slo_arw_pan_ewe_tig_swe_amh_svk_tag_por_tsn_grk_ven_bat_tha_mlt_tml_ses_fbf_tur_bul_ita_uzb_bem_vie_amr_tsw_swa_zul	-0.419858842981412	-0.996344541235631	0.321668112587458
594	amh_fre_igb_mol_sod_gam_wly_glc_tur_azi_ses_jav_tsn_bos_cze_bsq_ita_amr_fbf_cnt_rom_alb_lda_swe_xho_svk_hun_dyu_bem_est_mcd_anl_geo_scr_arw_ger_krd_chh_hau_guj_fin_tsw_sun_dut_bat_jpn_tml_kor_urd_ben_bam_hin_ind_pol_mlt_tag_mnd_slo_dgb_ctl_aeg_afr_rus_pan_bul_qcu_lit_nor_grk_akn_heb_ukr_owc_lat_mao_prs_ven_por_zul_mly_tha_tig_knd_yor_moo_aze_spa_eng_uzb_swt_vie_sid_cic_ewe_swa	-0.117505326175684	-0.277577804806246	0.781952584198372
595	tig_bul_bam_lat_amr_heb_anl_svk_tur_azi_cic_ind_dyu_grk_mcd_bsq_guj_wly_swa_cnt_glc_rom_akn_nor_fbf_por_est_swt_lda_fin_eng_aeg_geo_slo_fre_cze_rus_sid_sod_ukr_hun_dgb_mly_dut_bat_jpn_tml_kor_pol_bos_ven_spa_jav_ita_chh_tag_mnd_ger_bem_mol_owc_prs_pan_ctl_krd_qcu_alb_scr_hin_zul_amh_swe_mlt_afr_sun_lit_xho_urd_tsn_mao_tha_gam_knd_igb_yor_uzb_ben_arw_aze_tsw_vie_hau_ewe_ses_moo	-0.390829738415133	-0.928041094286035	0.355788628077848
596	hau_scr_moo_nor_gam_aeg_sod_alb_uzb_aze_lda_jav_ven_arw_mcd_bsq_urd_amr_xho_cnt_lat_guj_swt_krd_tsw_pol_fin_cic_akn_est_swe_amh_geo_ben_glc_rus_afr_heb_owc_cze_hun_yor_mly_fre_tag_jpn_tml_kor_dut_spa_bam_eng_ind_lit_mlt_sun_mnd_mol_zul_bos_sid_por_grk_hin_ukr_qcu_ctl_slo_rom_dgb_anl_svk_wly_bul_bat_ger_tsn_pan_dyu_mao_tha_tig_knd_ewe_ses_tur_prs_ita_azi_bem_vie_chh_fbf_igb_swa	-0.248814859525429	-0.587883300961628	0.558035464496481
597	tig_pol_fbf_alb_mlt_sod_wly_lit_tur_aze_xho_tag_ven_ita_dut_bsq_svk_hau_cic_mnd_ger_lat_akn_grk_bam_pan_est_bem_tsn_fin_glc_aeg_geo_hin_arw_nor_prs_chh_amh_guj_hun_yor_mao_bos_jav_jpn_knd_kor_bul_slo_ewe_fre_ind_por_gam_bat_cnt_eng_moo_mol_heb_urd_spa_ben_scr_qcu_krd_ukr_rom_dgb_sid_cze_amr_mcd_sun_ctl_zul_rus_swa_mly_tha_anl_tml_tsw_dyu_uzb_swe_afr_azi_swt_vie_owc_igb_lda_ses	-0.309152755575763	-0.731694486491227	0.466194840073446
598	heb_svk_swa_dut_amr_hau_amh_krd_tur_aze_swt_bat_bem_ita_ctl_bsq_grk_owc_ewe_cnt_guj_eng_tsw_bul_bam_pan_fin_fbf_dgb_est_urd_gam_geo_cze_swe_por_alb_aeg_sod_scr_hun_akn_tag_slo_jav_jpn_tml_kor_rus_nor_lda_mol_ind_pol_mlt_sun_mnd_ben_zul_hin_wly_lit_mcd_rom_prs_qcu_spa_arw_ger_cic_sid_lat_anl_afr_mly_ukr_ven_fre_dyu_mao_tha_tig_knd_igb_yor_azi_glc_bos_uzb_ses_vie_chh_tsn_moo_xho	-0.0731610595242492	-0.172240950989362	0.863622373876759
599	hau_dut_dyu_afr_sod_anl_sid_swe_uzb_azi_moo_jav_fbf_krd_bul_bsq_por_heb_dgb_mnd_urd_scr_yor_svk_bam_arw_fin_lda_ewe_hun_mcd_tig_geo_ger_glc_eng_fre_gam_amh_lit_est_bem_mao_grk_mly_jpn_knd_kor_lat_prs_ses_ukr_tag_guj_wly_sun_cnt_slo_tsn_pan_amr_spa_nor_alb_rus_qcu_pol_bos_ita_cic_owc_rom_chh_ben_ind_mol_igb_cze_zul_bat_tha_aeg_tml_xho_tsw_tur_hin_ctl_aze_akn_vie_mlt_swa_swt_ven	-0.448502824123	-1.06409995911789	0.290038515031298
600	amr_bos_tsn_urd_heb_amh_gam_afr_azi_tur_lda_sun_bam_svk_ctl_bsq_guj_sod_ven_mnd_por_krd_fbf_ita_swa_glc_est_dgb_bem_hun_rus_wly_geo_lit_lat_ben_spa_chh_sid_grk_fin_ses_tag_eng_jav_jpn_knd_kor_rom_fre_ewe_hin_ind_mol_aeg_mly_cnt_bul_swt_slo_owc_dut_alb_pol_scr_qcu_arw_nor_mcd_zul_tig_swe_mlt_cze_bat_prs_moo_pan_yor_mao_tha_anl_tml_dyu_tsw_uzb_ger_ukr_aze_igb_vie_hau_cic_akn_xho	-0.151748343943016	-0.358307328904351	0.720925373592802
601	heb_swe_swt_ukr_amr_amh_tig_urd_azi_uzb_ses_ind_dgb_guj_mcd_bsq_arw_gam_ewe_mnd_ger_krd_yor_rus_fbf_grk_est_swa_lda_hun_ben_sid_geo_spa_bul_lat_eng_sod_hau_pan_fin_moo_tag_nor_bat_jpn_tml_kor_pol_rom_ven_ita_mly_dut_aeg_jav_cnt_lit_igb_hin_owc_alb_scr_svk_cze_qcu_mol_glc_afr_cic_wly_ctl_mlt_prs_sun_fre_tsn_slo_bem_mao_tha_anl_knd_akn_tsw_aze_por_bos_tur_bam_vie_chh_xho_zul_dyu	0.120873192516024	0.284082998657379	0.776978308226331
602	wly_rom_ses_ita_sid_tig_heb_pan_aze_uzb_swt_ind_ven_lit_por_bsq_slo_amr_ewe_mnd_ctl_arw_lda_ben_zul_eng_fin_igb_moo_hun_hin_mlt_geo_mcd_bul_scr_swe_hau_gam_prs_est_bem_sun_lat_bat_jpn_tml_kor_mol_svk_yor_cze_mao_pol_chh_mly_cnt_nor_cic_dut_sod_alb_ger_ukr_grk_qcu_afr_guj_glc_tsn_anl_fre_owc_krd_jav_rus_fbf_spa_xho_tag_tha_aeg_knd_dyu_bam_tur_bos_urd_azi_swa_vie_amh_tsw_akn_dgb	-0.334731038156827	-0.792374863453756	0.43015876354306
603	owc_por_ses_mol_chh_sod_tig_glc_azi_uzb_akn_tag_lda_fre_swe_bsq_grk_sid_zul_cnt_krd_hin_fbf_prs_yor_pol_est_dgb_xho_fin_rom_wly_geo_ben_dut_bos_spa_hau_amr_pan_hun_ewe_mly_rus_mao_jpn_knd_kor_ctl_ger_moo_afr_jav_lat_aeg_ind_mnd_guj_igb_eng_heb_ita_urd_bul_alb_qcu_svk_arw_ukr_bem_amh_mcd_anl_scr_bat_lit_swa_nor_bam_sun_tha_mlt_tml_cic_tsn_tur_cze_slo_aze_dyu_vie_gam_swt_ven_tsw	0.30031621944297	0.707821153995586	0.480826490426646
604	amr_urd_ses_grk_wly_sod_aeg_guj_uzb_aze_cic_mly_ven_pol_por_bsq_bos_mlt_fbf_mnd_svk_prs_bam_ukr_tsn_swe_hun_swt_moo_est_alb_hau_geo_krd_lit_arw_bul_heb_sid_scr_fin_dyu_sun_fre_bat_jpn_knd_kor_mol_ita_xho_hin_jav_mcd_tig_mao_cnt_cze_igb_slo_amh_ctl_spa_ger_lat_qcu_rom_rus_glc_bem_gam_eng_anl_nor_tag_dut_tsw_afr_lda_ind_tha_chh_tml_dgb_yor_azi_ben_pan_tur_akn_vie_owc_zul_ewe_swa	-0.548822115936769	-1.30761138945059	0.194228491323428
605	chh_rus_swt_por_anl_owc_aeg_mcd_azi_aze_tsw_jav_bam_ukr_slo_bsq_bos_amr_yor_cnt_krd_ita_akn_afr_xho_lat_est_ven_fbf_hun_cze_tig_geo_ger_ben_bul_hin_hau_mlt_guj_fin_igb_bat_dut_sun_jpn_tml_kor_arw_svk_dyu_prs_ind_alb_wly_mao_mnd_scr_bem_lit_gam_pan_spa_swe_mol_qcu_grk_eng_pol_zul_sod_urd_amh_ctl_tag_glc_lda_fre_moo_mly_tha_heb_knd_tsn_ses_tur_rom_nor_uzb_swa_vie_sid_ewe_cic_dgb	-0.758019854674608	-1.81818647211257	0.0722549067811751
606	chh_mcd_akn_lit_tig_gam_aeg_nor_tur_azi_ven_sun_ses_spa_scr_bsq_grk_anl_dyu_cnt_arw_guj_swa_hin_dgb_rom_hun_tsn_fbf_fin_fre_wly_geo_cze_rus_lat_pol_mlt_hau_svk_est_lda_mao_eng_tag_jpn_tml_kor_ctl_ita_igb_dut_ind_swe_owc_jav_mnd_ger_swt_bos_heb_ben_krd_alb_prs_qcu_mol_por_urd_cic_sod_slo_sid_afr_mly_pan_moo_ukr_bem_bat_tha_amr_knd_ewe_zul_aze_bul_glc_uzb_yor_vie_amh_tsw_xho_bam	-0.0887599341129118	-0.2091455117193	0.834792082525545
607	amr_lat_akn_krd_mlt_hau_sod_dut_aze_tur_fbf_sun_cic_ger_rom_bsq_glc_chh_yor_cnt_pan_bos_ses_grk_igb_mcd_est_moo_lda_hun_ita_aeg_geo_arw_ctl_prs_nor_tig_anl_mol_fin_zul_jav_alb_ind_jpn_knd_kor_afr_pol_tsn_lit_bat_cze_heb_tag_mnd_ben_ewe_svk_amh_bul_urd_rus_eng_qcu_scr_slo_guj_bem_wly_ukr_gam_spa_mao_hin_dyu_por_swt_mly_tha_owc_tml_bam_swa_uzb_fre_swe_azi_tsw_vie_sid_ven_xho_dgb	-0.44634911076608	-1.05938505687477	0.292168180140334
608	tig_urd_ses_krd_heb_sid_amh_guj_aze_azi_dyu_jav_swa_afr_hin_bsq_rom_amr_tsw_cnt_por_pol_xho_bos_ewe_cze_hun_yor_swt_est_rus_wly_geo_mol_pan_slo_dut_sod_owc_spa_fin_tsn_tag_alb_bat_jpn_tml_kor_ben_lat_fbf_glc_sun_swe_anl_ind_mnd_ctl_igb_lit_aeg_eng_ukr_prs_grk_qcu_arw_fre_mcd_zul_hau_bul_gam_ger_mao_scr_moo_nor_bam_mly_tha_mlt_knd_bem_dgb_tur_svk_ita_uzb_lda_vie_chh_akn_cic_ven	-0.204687141430272	-0.483020556942082	0.63021629132173
609	wly_mcd_ewe_guj_hau_anl_chh_fre_aze_tur_ven_mly_lda_ita_lit_bsq_krd_aeg_bam_mnd_ukr_eng_tsw_nor_igb_cze_hun_xho_moo_fin_lat_heb_geo_bul_ben_pan_mol_amh_sid_ger_est_ses_mao_glc_sun_jpn_tml_kor_afr_ctl_yor_pol_ind_prs_sod_jav_cnt_svk_bem_rus_amr_arw_slo_scr_rom_qcu_bos_dut_alb_swt_tig_urd_gam_spa_bat_por_dyu_grk_zul_tag_tha_owc_knd_fbf_tsn_uzb_hin_swe_azi_cic_vie_mlt_swa_akn_dgb	-0.371585233821385	-0.880007201822357	0.381123761818431
610	sod_alb_ven_pol_hau_wly_gam_guj_aze_tur_bam_tag_swt_rom_scr_bsq_eng_chh_swa_mnd_rus_hin_fbf_ctl_ses_krd_fin_bem_dgb_est_svk_amh_geo_bul_mol_ger_nor_heb_anl_prs_hun_yor_ind_fre_sun_jpn_tml_kor_ukr_bos_tsn_slo_bat_por_amr_jav_cnt_glc_lda_ben_mlt_lit_spa_urd_dut_qcu_cze_mcd_arw_akn_sid_ita_owc_grk_mao_lat_tsw_swe_dyu_mly_tha_tig_knd_moo_xho_azi_pan_afr_uzb_zul_vie_aeg_igb_ewe_cic	-0.616277403927923	-1.47666092444976	0.143144778963649
611	wly_ben_moo_svk_owc_hau_sid_guj_uzb_tur_swa_sun_cic_bos_eng_bsq_hin_aeg_ven_cnt_prs_lit_tsw_bul_bem_lat_hun_bam_igb_fin_glc_tig_geo_spa_cze_arw_ukr_gam_amh_dut_est_swt_mao_por_mly_jpn_knd_kor_krd_ita_tsn_rus_bat_fre_chh_jav_mnd_grk_ses_pan_mlt_scr_pol_urd_afr_qcu_nor_mcd_swe_xho_sod_ctl_anl_ger_ind_slo_akn_mol_dgb_tag_tha_amr_tml_lda_yor_aze_alb_rom_azi_dyu_vie_heb_zul_fbf_ewe	-0.17208040970549	-0.406193141873947	0.685533838444829
612	sod_lit_igb_svk_gam_aeg_mlt_ukr_uzb_aze_swt_jav_tsw_urd_guj_bsq_ger_wly_ewe_mnd_rus_bos_moo_bul_cic_ita_est_xho_dyu_hun_ben_sid_geo_eng_cze_arw_fre_anl_amr_alb_fin_lda_bat_scr_ind_jpn_knd_kor_spa_grk_ven_krd_sun_ctl_owc_mao_cnt_dut_swa_lat_hau_mol_swe_slo_pan_qcu_rom_pol_mcd_dgb_chh_nor_tig_glc_tag_prs_fbf_hin_bam_mly_tha_amh_tml_ses_yor_tur_por_afr_azi_zul_vie_heb_bem_akn_tsn	-0.972712192745105	-2.36505654131626	0.0201049974091039
613	chh_nor_akn_ukr_gam_tig_wly_pol_azi_uzb_moo_ind_swa_ben_bos_bsq_ger_hau_ewe_cnt_hin_eng_tsn_glc_ses_dut_hun_igb_swt_est_slo_mlt_geo_alb_ita_svk_urd_sod_owc_arw_fin_dgb_mly_pan_jav_jpn_knd_kor_lit_spa_ven_cze_sun_afr_sid_mao_mnd_scr_cic_mol_heb_rom_mcd_prs_por_qcu_rus_lat_swe_bam_anl_guj_aeg_bul_bat_grk_yor_fre_bem_tag_tha_amh_tml_tsw_lda_tur_ctl_krd_aze_fbf_vie_amr_dyu_zul_xho	-0.147752472502809	-0.348920113934255	0.727938017509445
614	sod_lit_lda_arw_anl_wly_aeg_dut_tur_azi_swt_mly_bam_eng_scr_bsq_ctl_amh_cic_cnt_hin_mcd_fbf_ger_dgb_rus_est_ven_moo_fin_spa_heb_geo_ita_guj_svk_ukr_owc_chh_nor_hun_ses_mao_krd_bat_jpn_knd_kor_glc_cze_yor_por_tag_lat_gam_ind_mnd_alb_tsn_bos_mlt_pan_ben_mol_bul_qcu_urd_slo_swe_ewe_amr_prs_sid_fre_sun_rom_xho_grk_bem_jav_tha_tig_tml_dyu_igb_aze_pol_afr_uzb_zul_vie_hau_tsw_swa_akn	-0.196621334675394	-0.46414670550026	0.643627306178201
615	sod_glc_ven_alb_sid_hau_owc_por_azi_aze_moo_ind_igb_ita_pol_bsq_afr_chh_zul_cnt_eng_urd_swt_pan_yor_krd_fin_xho_dgb_hun_grk_heb_geo_ben_scr_bos_mcd_amr_mlt_prs_est_tsw_sun_rus_mly_jpn_knd_kor_arw_swe_ewe_guj_tag_dut_amh_bat_mnd_lit_akn_lat_tig_svk_ctl_hin_ukr_qcu_mol_slo_fre_bem_aeg_spa_wly_cze_jav_bul_dyu_ger_lda_mao_tha_gam_tml_bam_ses_tur_nor_rom_uzb_fbf_vie_anl_swa_tsn_cic	-0.41745977096429	-0.992708213742158	0.323428044540901
616	hau_eng_fbf_arw_wly_aeg_sid_ger_azi_tur_swt_bat_tsn_por_alb_bsq_krd_tig_lda_mnd_scr_spa_cic_pol_bem_ita_est_igb_swa_hun_ctl_anl_geo_slo_rom_dut_lat_amh_owc_prs_fin_dyu_tag_rus_sun_jpn_knd_kor_afr_pan_ewe_grk_ind_fre_amr_jav_cnt_bul_ses_nor_sod_mol_guj_glc_swe_qcu_hin_cze_urd_zul_gam_lit_mlt_svk_mly_mcd_ven_bos_bam_mao_tha_heb_tml_yor_akn_aze_ukr_ben_uzb_moo_vie_chh_xho_dgb_tsw	-0.717990576144688	-1.72418506781605	0.0879969511406667
617	owc_afr_bam_lit_gam_anl_aeg_grk_uzb_azi_tsw_ind_ses_mol_urd_bsq_mcd_amh_yor_cnt_scr_svk_swt_bos_bem_hin_fin_swa_zul_est_guj_mlt_geo_rus_bul_krd_nor_hau_chh_ukr_hun_fbf_sun_lat_jav_jpn_knd_kor_por_prs_cic_alb_tag_pol_amr_bat_mnd_cze_moo_swe_sid_fre_spa_pan_rom_qcu_ctl_eng_ger_tsn_heb_arw_sod_ben_mao_dut_dgb_slo_lda_mly_tha_wly_tml_xho_igb_tur_ita_glc_aze_ven_vie_tig_dyu_akn_ewe	-0.563769370351591	-1.3448313557076	0.181950309289611
618	sid_fre_cic_swe_aeg_anl_sod_svk_uzb_azi_dgb_tag_dyu_alb_ger_bsq_glc_mlt_yor_cnt_arw_ctl_tsn_rom_moo_ben_hun_tsw_ses_fin_mol_hau_geo_dut_mcd_cze_nor_tig_wly_pan_est_swt_jav_hin_mao_jpn_knd_kor_krd_por_fbf_guj_bat_eng_heb_mly_mnd_bos_swa_lit_owc_urd_scr_grk_lat_qcu_rus_pol_slo_bem_amh_bul_amr_spa_ind_ukr_igb_prs_ven_sun_tha_chh_tml_xho_akn_aze_afr_ita_tur_bam_vie_gam_zul_lda_ewe	0.210446769379125	0.494851763476183	0.621871836511223
619	owc_mol_tsw_lit_sid_sod_chh_cze_tur_uzb_ven_tag_yor_bos_pan_bsq_fre_gam_zul_mnd_dut_eng_bem_nor_lda_ben_est_xho_ses_fin_lat_amh_geo_svk_scr_urd_bul_anl_heb_guj_hun_akn_mao_ger_jav_jpn_tml_kor_slo_spa_swt_krd_mly_rus_aeg_ind_cnt_hin_igb_rom_amr_glc_ukr_mcd_por_qcu_afr_grk_ita_dyu_hau_pol_tig_swe_bat_ctl_ewe_arw_bam_sun_tha_wly_knd_moo_cic_aze_prs_alb_azi_dgb_vie_mlt_tsn_fbf_swa	0.168180979999344	0.396315635837463	0.692780054084561
620	owc_mcd_fbf_svk_tig_heb_anl_spa_uzb_aze_ses_sun_tsw_glc_alb_bsq_ctl_mlt_dyu_mnd_mol_cze_bam_ita_igb_krd_fin_akn_yor_hun_ger_gam_geo_guj_prs_rus_bos_sod_amh_urd_est_swt_bat_swe_mly_jpn_tml_kor_ukr_nor_cic_lat_jav_scr_hau_mao_cnt_lit_ewe_hin_wly_afr_ben_por_bul_qcu_dut_fre_grk_lda_aeg_arw_sid_rom_tag_pol_ven_eng_tsn_ind_tha_chh_knd_zul_swa_azi_pan_slo_tur_dgb_vie_amr_xho_moo_bem	-0.379118706451607	-0.898306460628575	0.371342028651777
621	wly_afr_dyu_mol_chh_anl_gam_hin_azi_aze_tsw_sun_ses_urd_dut_bsq_ita_heb_zul_mnd_glc_spa_moo_swe_bam_ger_est_cic_akn_hun_bos_amh_geo_prs_cze_grk_fre_tig_hau_rom_fin_swa_mao_nor_bat_jpn_tml_kor_eng_pan_igb_ctl_ind_por_aeg_mly_cnt_ukr_yor_guj_mlt_alb_slo_arw_krd_qcu_mcd_pol_svk_tsn_sod_scr_owc_lat_tag_bul_dgb_lit_lda_jav_tha_amr_knd_ewe_swt_tur_rus_ben_uzb_xho_vie_sid_ven_bem_fbf	-0.274924210222583	-0.650008976725748	0.517288855328633
622	wly_prs_ven_dut_heb_mlt_gam_pol_aze_tur_zul_sun_yor_por_hin_bsq_afr_hau_cic_mnd_rom_lit_xho_slo_swa_spa_fin_dgb_tsn_hun_ben_sid_geo_guj_ita_bul_ukr_chh_tig_mol_est_bem_jav_rus_bat_jpn_tml_kor_grk_nor_moo_urd_mly_glc_amr_tag_cnt_ger_fbf_ctl_owc_cze_mcd_swe_scr_qcu_krd_alb_pan_igb_anl_fre_aeg_arw_ind_lat_bam_svk_tsw_mao_tha_sod_knd_swt_lda_uzb_bos_eng_azi_akn_vie_amh_ses_dyu_ewe	0.350570155017922	0.82477520722936	0.411609700915914
623	anl_bul_akn_eng_amr_gam_chh_rom_aze_tur_lda_tag_moo_guj_ger_bsq_glc_wly_ven_cnt_fre_mol_bam_swe_igb_slo_est_yor_swt_hun_arw_mlt_geo_ben_lit_cze_ita_amh_sod_afr_fin_tsw_ind_pol_mly_jpn_knd_kor_urd_spa_bem_mcd_jav_scr_heb_sun_mnd_dut_zul_bos_hau_rus_krd_svk_por_qcu_ukr_hin_nor_cic_aeg_alb_tig_pan_bat_grk_tsn_prs_xho_mao_tha_owc_tml_ses_swa_uzb_lat_ctl_azi_dyu_vie_sid_fbf_dgb_ewe	-0.0478468073531504	-0.112912248963553	0.910343499420938
624	hau_rom_bem_hin_owc_anl_tig_grk_aze_uzb_zul_sun_swt_por_alb_bsq_cze_amr_moo_mnd_ukr_mcd_dyu_svk_lda_mol_fin_tsn_fbf_est_ger_heb_geo_ctl_arw_glc_scr_chh_aeg_spa_hun_tsw_ind_rus_mao_jpn_knd_kor_eng_dut_dgb_pan_jav_swe_mlt_tag_cnt_prs_yor_pol_wly_afr_ben_bul_krd_qcu_urd_slo_nor_xho_gam_ita_sod_lat_bat_guj_cic_lit_ven_mly_tha_amh_tml_ewe_akn_azi_fre_bos_tur_igb_vie_sid_swa_ses_bam	-0.747556548382301	-1.79762214066213	0.0754822209155856
625	sid_ita_dyu_arw_tig_aeg_mlt_rom_azi_tur_dgb_bat_tsn_pan_fre_bsq_ukr_heb_ewe_mnd_bos_scr_igb_mol_swa_bul_hun_ven_tsw_fin_ben_amr_geo_rus_grk_lit_prs_sod_hau_swe_est_moo_tag_eng_ind_jpn_tml_kor_afr_hin_bem_ger_jav_krd_anl_mly_cnt_por_lda_cze_chh_glc_dut_nor_alb_qcu_lat_ctl_guj_fbf_owc_urd_gam_spa_mao_slo_zul_svk_swt_sun_tha_amh_knd_xho_cic_aze_mcd_pol_uzb_yor_vie_wly_akn_bam_ses	-0.379547019701862	-0.899178029307087	0.370880120422495
626	amh_krd_tsn_fre_aeg_sod_mlt_ger_aze_azi_fbf_ind_ses_hin_cze_bsq_nor_anl_swt_mnd_prs_mcd_swa_bos_lda_lit_hun_dgb_bem_est_rus_tig_geo_spa_ita_arw_bul_owc_heb_grk_fin_yor_sun_dut_mao_jpn_tml_kor_swe_eng_akn_guj_jav_rom_chh_bat_cnt_por_dyu_ctl_hau_alb_mol_afr_glc_qcu_lat_urd_ben_ewe_gam_scr_sid_slo_mly_pan_moo_ukr_tsw_tag_tha_amr_knd_cic_zul_tur_pol_svk_uzb_xho_vie_wly_bam_ven_igb	-0.717666095144142	-1.72093906398946	0.0885872115003564
627	chh_prs_bem_svk_mlt_owc_wly_nor_tur_azi_bam_jav_igb_guj_swe_bsq_pol_amr_swt_mnd_scr_cze_yor_ger_akn_dut_fin_fbf_ewe_est_bos_hau_geo_lit_mcd_slo_rus_aeg_amh_krd_hun_ven_tag_rom_bat_jpn_tml_kor_pan_bul_ses_mol_mly_alb_gam_mao_cnt_grk_tsw_eng_sid_spa_urd_por_afr_qcu_hin_ben_ukr_lda_heb_arw_tig_fre_ind_lat_xho_ctl_swa_sun_tha_sod_knd_tsn_moo_uzb_ita_glc_aze_dyu_vie_anl_dgb_zul_cic	-0.695993844045208	-1.66999510875048	0.0982829511166779
628	sod_svk_ven_dut_sid_tig_anl_ben_tur_uzb_swt_jav_zul_pan_bul_bsq_mcd_amr_fbf_cnt_nor_scr_akn_prs_moo_rus_est_dyu_ses_hun_por_mlt_geo_pol_rom_cze_lit_heb_gam_urd_fin_ewe_tag_swe_mly_jpn_tml_kor_fre_alb_xho_eng_bat_ukr_hau_ind_mnd_ctl_dgb_mol_amh_ita_slo_bos_spa_qcu_lat_arw_ger_cic_chh_guj_owc_glc_mao_hin_swa_afr_lda_sun_tha_wly_knd_bam_tsw_azi_krd_grk_aze_tsn_vie_aeg_bem_igb_yor	-0.632046456270076	-1.51098710884177	0.134182231382826
629	tig_bul_ewe_fre_heb_sod_sid_lit_aze_tur_swa_ind_ven_rom_rus_bsq_prs_amh_xho_mnd_krd_afr_dyu_bos_zul_por_hun_akn_moo_fin_grk_mlt_geo_lat_swe_ita_alb_hau_chh_mol_est_fbf_mao_svk_sun_jpn_tml_kor_cze_hin_bem_pol_bat_ukr_amr_tag_cnt_ctl_ses_guj_owc_arw_glc_urd_spa_qcu_eng_slo_nor_bam_aeg_ben_anl_mcd_jav_pan_dgb_dut_cic_mly_tha_gam_knd_swt_tsw_uzb_scr_ger_azi_yor_vie_wly_tsn_lda_igb	0.602548716690857	1.4254766435455	0.157367221341953
630	owc_hin_moo_nor_amr_sod_aeg_ctl_uzb_azi_bam_jav_swt_lit_eng_bsq_grk_heb_zul_cnt_ben_mol_xho_ukr_igb_glc_fin_dyu_lda_est_urd_mlt_geo_mcd_por_afr_slo_sid_anl_rus_hun_swa_tag_swe_ind_jpn_tml_kor_alb_lat_tsw_bul_bat_bos_wly_mly_mnd_dut_cic_guj_chh_scr_svk_prs_arw_qcu_cze_ger_pan_ven_tig_rom_amh_ita_sun_spa_ewe_pol_yor_mao_tha_hau_knd_bem_tsn_aze_fre_krd_tur_fbf_vie_gam_ses_dgb_akn	-0.568661649480383	-1.3563178120661	0.178281801947621
631	chh_bos_xho_rom_amh_heb_tig_krd_uzb_aze_igb_mao_tsw_ctl_mcd_bsq_ger_sod_ven_cnt_hin_nor_lda_ukr_moo_ben_hun_tsn_fbf_est_alb_aeg_geo_scr_swe_pol_slo_sid_anl_arw_fin_ses_jav_pan_sun_jpn_tml_kor_bul_glc_dgb_prs_ind_guj_amr_tag_mnd_por_swt_svk_owc_dut_lat_urd_mol_qcu_ita_spa_eng_dyu_gam_fre_wly_cze_mly_grk_ewe_afr_zul_bat_tha_hau_knd_akn_cic_azi_lit_rus_tur_bam_vie_mlt_yor_bem_swa	-0.541900994302882	-1.29077723503462	0.199980560298613
632	sid_swe_igb_lit_mlt_aeg_sod_eng_uzb_tur_bam_tag_lda_cze_rom_bsq_afr_gam_dyu_mnd_mol_krd_zul_guj_ewe_fre_est_swa_xho_hun_dut_heb_geo_ita_bos_slo_mcd_tig_amh_grk_fin_fbf_bat_prs_jav_jpn_tml_kor_ben_hin_bem_lat_ind_ctl_owc_mly_cnt_ger_ses_pol_chh_rus_arw_glc_bul_qcu_alb_spa_scr_akn_wly_nor_hau_pan_sun_svk_yor_urd_dgb_mao_tha_amr_knd_cic_moo_aze_ukr_por_azi_swt_vie_anl_ven_tsw_tsn	-0.682969095945774	-1.63684339461463	0.105042896970681
633	hau_grk_tsw_rus_chh_sod_mlt_ben_tur_uzb_bem_mao_fbf_eng_bul_bsq_por_aeg_lda_cnt_glc_ukr_xho_spa_moo_slo_est_dyu_zul_hun_guj_tig_geo_mcd_alb_cze_swe_owc_amh_lat_fin_ven_mly_ita_sun_jpn_tml_kor_hin_svk_cic_fre_bat_dut_gam_tag_mnd_scr_swt_pol_amr_arw_lit_afr_krd_qcu_ctl_nor_ger_tsn_anl_mol_sid_bos_jav_pan_ses_urd_swa_ind_tha_wly_knd_akn_ewe_aze_rom_prs_azi_dgb_vie_heb_yor_igb_bam	-0.285460302478618	-0.675404644840866	0.501094619186984
634	sod_hin_igb_fre_gam_amh_chh_lit_tur_aze_xho_bat_fbf_ger_bul_bsq_ctl_sid_zul_cnt_pol_urd_ses_eng_cic_svk_est_swt_tsn_fin_grk_owc_geo_ukr_nor_slo_prs_amr_tig_scr_hun_bem_jav_alb_mly_jpn_knd_kor_rom_mol_ewe_por_ind_dut_wly_sun_mnd_spa_bam_ita_mlt_pan_ben_afr_bos_qcu_swe_arw_rus_dyu_aeg_glc_heb_lat_tag_guj_akn_cze_moo_mao_tha_hau_tml_swa_lda_uzb_mcd_krd_azi_tsw_vie_anl_dgb_yor_ven	0.0844486067815045	0.199098771613271	0.84262012485012
635	chh_svk_cic_lit_aeg_wly_mlt_arw_azi_tur_swt_ind_tsn_cze_alb_bsq_pol_hau_ven_cnt_krd_bul_tsw_ctl_lda_eng_est_fbf_bem_hun_grk_amr_geo_scr_mol_pan_slo_heb_anl_ita_fin_igb_jav_urd_bat_jpn_knd_kor_afr_rom_ewe_fre_mao_lat_sod_sun_mnd_glc_akn_ben_gam_swe_mcd_guj_ukr_qcu_dut_bos_rus_bam_owc_hin_tig_spa_mly_nor_moo_ger_ses_tag_tha_amh_tml_xho_dyu_uzb_por_prs_aze_dgb_vie_sid_swa_yor_zul	-0.990835479053537	-2.41599473466684	0.0176458164916656
636	wly_mcd_tsw_svk_gam_amr_heb_eng_aze_uzb_bem_tag_ewe_ger_alb_bsq_spa_mlt_igb_cnt_swe_lit_swt_scr_zul_guj_fin_tsn_swa_est_rom_hau_geo_rus_bul_arw_por_chh_amh_urd_hun_fbf_mly_krd_mao_jpn_tml_kor_pan_nor_dyu_prs_ind_ben_aeg_bat_mnd_hin_akn_ctl_tig_ukr_ita_bos_slo_qcu_grk_dut_afr_cic_anl_lat_sod_cze_sun_fre_moo_mol_ven_jav_tha_owc_knd_yor_bam_azi_glc_pol_tur_dgb_vie_sid_ses_lda_xho	0.028876288493812	0.0679430196865525	0.945976856388733
637	amr_grk_tsw_eng_heb_tig_chh_guj_tur_azi_yor_ind_akn_ita_krd_bsq_ctl_aeg_igb_mnd_afr_urd_ven_ger_dyu_alb_hun_swt_dgb_fin_lit_sid_geo_glc_scr_pan_ben_anl_wly_spa_est_moo_mly_swe_jav_jpn_knd_kor_lat_arw_zul_fre_bat_prs_amh_mao_cnt_pol_bem_hin_owc_dut_cze_bul_nor_qcu_rus_rom_por_swa_sod_mcd_hau_svk_sun_slo_bam_ukr_ewe_tag_tha_mlt_tml_fbf_ses_aze_mol_bos_uzb_xho_vie_gam_tsn_lda_cic	-0.942152971626602	-2.28750516464896	0.0244334548505218
638	chh_lat_xho_swe_amr_sid_owc_urd_tur_azi_bam_sun_igb_pol_por_bsq_dut_aeg_dyu_cnt_ger_arw_zul_bul_ven_lit_fin_yor_ses_est_afr_gam_geo_ctl_pan_alb_bos_wly_hau_prs_hun_akn_jav_hin_bat_jpn_tml_kor_ben_ita_tsw_spa_tag_grk_tig_ind_mnd_cze_moo_krd_anl_scr_glc_slo_mcd_qcu_rus_eng_rom_dgb_heb_fre_sod_nor_mao_ukr_bem_guj_tsn_mly_tha_amh_knd_swt_lda_aze_svk_mol_uzb_ewe_vie_mlt_swa_cic_fbf	-0.00232831879553026	-0.00548474426474445	0.995635577283964
639	sod_afr_zul_bul_hau_anl_mlt_por_uzb_tur_bam_mao_ewe_alb_eng_bsq_lit_gam_dgb_cnt_arw_ukr_tsw_hin_fbf_pol_est_tsn_swa_hun_lat_tig_geo_ita_grk_ger_prs_sid_owc_mcd_fin_ven_mly_bos_ind_jpn_knd_kor_cze_rus_swt_mol_jav_slo_amh_bat_mnd_fre_ses_urd_aeg_swe_dut_spa_krd_qcu_pan_rom_scr_dyu_amr_svk_chh_guj_sun_ctl_xho_nor_lda_tag_tha_wly_tml_akn_yor_aze_glc_ben_azi_bem_vie_heb_moo_igb_cic	-0.416619438244384	-0.988937419260805	0.325259779565071
640	gam_prs_ses_lit_hau_chh_owc_rus_aze_tur_fbf_mly_xho_cze_nor_bsq_urd_heb_cic_cnt_ukr_guj_ven_ger_moo_dut_hun_tsw_bem_fin_svk_sid_geo_alb_eng_bos_scr_aeg_wly_por_est_dyu_bat_hin_jav_jpn_tml_kor_rom_krd_lda_ita_sun_glc_tig_mao_mnd_afr_dgb_slo_sod_pol_ben_spa_pan_qcu_arw_bul_lat_yor_amh_fre_anl_swe_ind_mol_tsn_mcd_igb_tag_tha_amr_knd_akn_bam_azi_ctl_grk_uzb_swt_vie_mlt_swa_ewe_zul	-0.919290263394188	-2.23134989556283	0.0280608409298828
641	heb_swe_tsn_nor_wly_chh_mlt_ukr_aze_azi_akn_jav_tsw_rom_glc_bsq_eng_anl_fbf_mnd_afr_mol_igb_lat_zul_slo_fin_dgb_ven_est_urd_tig_geo_bul_spa_ben_pol_owc_sid_prs_hun_ses_sun_cze_mly_jpn_tml_kor_mcd_fre_swa_hin_bat_pan_hau_mao_cnt_guj_swt_ctl_gam_bos_ger_rus_arw_qcu_por_krd_lit_yor_sod_dut_amh_scr_tag_svk_bam_grk_cic_ind_tha_aeg_knd_xho_lda_tur_alb_ita_uzb_dyu_vie_amr_moo_ewe_bem	-0.5550882993956	-1.32226830484907	0.189321633006887
642	amh_cze_dgb_dut_mlt_chh_sid_bul_tur_uzb_yor_mly_xho_pol_bos_bsq_ukr_wly_ewe_mnd_hin_mol_tsn_prs_lda_fre_est_dyu_zul_hun_svk_tig_geo_lat_nor_pan_ger_hau_amr_ben_fin_ses_bat_grk_sun_jpn_knd_kor_lit_rus_tsw_slo_tag_ita_anl_ind_cnt_urd_fbf_eng_gam_por_arw_afr_swe_qcu_spa_guj_ctl_ven_aeg_krd_sod_scr_jav_alb_bam_rom_cic_mao_tha_owc_tml_igb_bem_aze_mcd_glc_azi_akn_vie_heb_moo_swt_swa	0.122037399529366	0.287292429048256	0.774527582602489
643	wly_pan_yor_mol_tig_mlt_amh_urd_tur_aze_dyu_mly_akn_alb_hin_bsq_arw_amr_igb_mnd_slo_lit_moo_ukr_cic_fre_est_ewe_fbf_fin_lat_hau_geo_prs_grk_ctl_ita_gam_owc_swe_hun_tsw_tag_bos_jav_jpn_knd_kor_krd_rom_lda_afr_sun_spa_anl_mao_cnt_cze_ven_ben_chh_scr_mcd_por_svk_qcu_guj_nor_glc_swt_heb_rus_sid_bul_bat_pol_dgb_dut_swa_ind_tha_sod_tml_xho_bam_azi_ger_eng_uzb_ses_vie_aeg_bem_tsn_zul	0.0279961330959229	0.0659214306177098	0.947581882833974
644	amh_slo_cic_prs_anl_amr_sid_arw_azi_tur_yor_bat_fbf_glc_mol_bsq_lat_chh_akn_cnt_alb_pol_dyu_pan_bem_svk_fin_dgb_tsn_est_cze_sod_geo_rom_bos_hin_afr_tig_hau_lit_hun_ewe_jav_ben_tag_jpn_knd_kor_scr_bul_zul_rus_ind_nor_owc_mly_mnd_ctl_lda_ukr_wly_krd_urd_guj_ger_qcu_swe_dut_eng_igb_mlt_grk_gam_ita_mao_fre_moo_por_ven_sun_tha_heb_tml_bam_ses_aze_mcd_spa_uzb_xho_vie_aeg_swa_tsw_swt	0.104324337986562	0.246107230790874	0.806141588212754
645	chh_krd_fbf_arw_amr_heb_tig_prs_tur_aze_swa_mly_lda_slo_pol_bsq_fre_anl_tsw_mnd_pan_alb_yor_lat_zul_bos_hun_ewe_ven_fin_cze_hau_geo_mol_grk_glc_scr_sid_sod_ukr_est_akn_mao_rom_ind_jpn_tml_kor_ctl_mcd_bam_afr_sun_rus_wly_tag_cnt_ben_xho_ita_mlt_bul_eng_nor_spa_qcu_urd_swe_dut_swt_owc_hin_gam_por_bat_svk_tsn_guj_bem_jav_tha_aeg_knd_cic_dyu_azi_lit_ger_uzb_moo_vie_amh_ses_dgb_igb	-0.360598818221509	-0.853489656861752	0.395580782844774
646	mlt_alb_igb_cze_hau_owc_sod_ger_aze_uzb_tsn_jav_swt_fre_ita_bsq_nor_chh_swa_cnt_svk_rom_xho_scr_ven_glc_hun_tsw_akn_est_dut_sid_geo_pan_swe_mol_eng_amr_amh_mcd_fin_yor_mly_urd_sun_jpn_tml_kor_bos_krd_zul_spa_ind_ben_gam_tag_mnd_slo_fbf_bul_tig_grk_ctl_ukr_afr_qcu_lit_pol_lat_bem_aeg_prs_heb_rus_bat_por_cic_hin_ses_mao_tha_wly_knd_lda_ewe_azi_arw_guj_tur_moo_vie_anl_dyu_bam_dgb	0.229641389398454	0.541069401586828	0.589753460638121
647	amh_rus_bam_swe_tig_sod_amr_ger_azi_uzb_ven_ind_fbf_ukr_ita_bsq_krd_heb_dyu_mnd_grk_spa_cic_dut_dgb_alb_hun_ses_moo_fin_afr_mlt_geo_hin_rom_mcd_ben_gam_aeg_nor_est_ewe_jav_lit_tag_jpn_knd_kor_guj_urd_zul_slo_sun_cze_wly_mly_cnt_pan_yor_scr_owc_svk_lat_ctl_por_qcu_mol_pol_bul_tsn_chh_glc_hau_prs_bat_bos_bem_fre_swa_mao_tha_anl_tml_tsw_xho_tur_eng_arw_aze_akn_vie_sid_igb_lda_swt	-0.77251487140644	-1.85690078352176	0.0664906000272948
648	chh_bos_ses_nor_mlt_sid_tig_pol_tur_azi_dyu_mao_zul_mol_fre_bsq_grk_wly_yor_cnt_rom_mcd_tsn_ben_bem_prs_hun_akn_ven_est_slo_anl_geo_swe_lat_krd_lit_aeg_gam_ctl_fin_dgb_bat_glc_ind_jpn_knd_kor_afr_dut_cic_ita_tag_hin_hau_sun_mnd_guj_swa_por_owc_alb_ukr_rus_bul_qcu_arw_svk_pan_moo_amr_eng_amh_urd_jav_spa_xho_ger_ewe_mly_tha_sod_tml_igb_tsw_uzb_cze_scr_aze_fbf_vie_heb_bam_lda_swt	-1.13452980340998	-2.80301072303282	0.00616168232781644
649	amh_rom_ses_scr_wly_gam_chh_ita_aze_tur_swa_mao_xho_hin_lat_bsq_afr_sid_cic_cnt_bul_mol_ewe_pol_fbf_ben_hun_yor_dgb_est_bos_aeg_geo_dut_spa_ctl_prs_anl_amr_fre_fin_tsn_tag_ger_ind_jpn_tml_kor_eng_rus_moo_alb_sun_guj_sod_jav_mnd_ukr_igb_lit_tig_urd_grk_svk_swe_qcu_mcd_nor_pan_zul_hau_por_owc_slo_mly_krd_bem_glc_swt_bat_tha_heb_knd_bam_ven_uzb_cze_arw_azi_tsw_vie_mlt_akn_lda_dyu	-0.610688723420625	-1.46090913150029	0.147410779361214
650	anl_krd_ewe_svk_sid_wly_amr_spa_uzb_tur_moo_tag_lda_rus_ger_bsq_nor_hau_tsn_mnd_bos_rom_swt_bul_dyu_glc_fin_zul_bam_est_slo_owc_geo_pol_ben_dut_lat_gam_mlt_prs_hun_fbf_mly_pan_mao_jpn_tml_kor_arw_cze_dgb_lit_ind_swe_sod_bat_cnt_por_ses_ita_tig_alb_ctl_afr_grk_qcu_scr_eng_ukr_cic_aeg_fre_chh_urd_jav_hin_xho_mol_yor_sun_tha_heb_knd_igb_bem_azi_mcd_guj_aze_tsw_vie_amh_swa_akn_ven	-0.466823804366728	-1.10844173924285	0.270529440238436
651	chh_hin_ses_krd_hau_wly_aeg_slo_aze_azi_bam_tag_ven_bos_nor_bsq_grk_anl_swa_mnd_rom_lat_bem_eng_tsn_dut_est_fbf_akn_hun_fre_owc_geo_urd_lit_ger_rus_amr_sod_cze_fin_cic_sun_scr_ind_jpn_tml_kor_spa_mol_lda_ben_bat_glc_heb_jav_cnt_pan_zul_ukr_amh_pol_mcd_bul_alb_qcu_swe_ita_afr_igb_gam_prs_mlt_svk_mao_por_dyu_ctl_xho_mly_tha_tig_knd_tsw_swt_uzb_arw_guj_tur_dgb_vie_sid_yor_moo_ewe	-0.541265871735388	-1.28832493500401	0.200828929699628
652	aeg_slo_swa_arw_wly_owc_gam_alb_tur_azi_xho_jav_bem_prs_bul_bsq_ukr_anl_fbf_cnt_ita_scr_ewe_mcd_ven_glc_fin_moo_lda_hun_pan_tig_geo_eng_swe_urd_bos_sod_chh_dut_est_dyu_bat_guj_sun_jpn_tml_kor_por_cze_tsw_rom_tag_lat_mlt_ind_mnd_pol_akn_mol_heb_svk_ctl_rus_hin_qcu_nor_krd_grk_swt_hau_ben_sid_lit_mly_fre_tsn_ger_igb_mao_tha_amh_knd_bam_cic_uzb_spa_afr_aze_yor_vie_amr_zul_dgb_ses	-0.122136598382193	-0.288308803170856	0.773751952299511
653	sid_arw_ven_swe_sod_aeg_hau_ben_tur_aze_fbf_tag_tsn_ger_afr_bsq_scr_mlt_igb_mnd_lit_pol_swa_rus_yor_ukr_est_akn_cic_fin_ita_chh_geo_mol_hin_krd_lat_gam_owc_bos_hun_dyu_ind_bul_mao_jpn_knd_kor_urd_svk_bem_ctl_sun_spa_tig_mly_cnt_pan_zul_fre_amr_por_slo_grk_dut_qcu_mcd_glc_rom_bam_heb_alb_anl_guj_jav_eng_ewe_prs_swt_bat_tha_amh_tml_dgb_ses_azi_nor_cze_uzb_moo_vie_wly_lda_xho_tsw	0.568815540182474	1.34735909484305	0.18113816342236
654	gam_swe_swa_urd_sid_amh_aeg_spa_aze_azi_tsw_jav_zul_scr_prs_bsq_por_tig_moo_cnt_nor_afr_igb_ger_bam_alb_fin_lda_tsn_est_rom_heb_geo_arw_pol_rus_ukr_wly_anl_svk_hun_yor_tag_lat_mly_jpn_knd_kor_krd_bul_ewe_pan_ind_grk_owc_mao_mnd_dut_ses_guj_sod_ctl_hin_ben_cze_qcu_eng_mcd_glc_swt_amr_ita_mlt_lit_bat_mol_dgb_fre_fbf_sun_tha_chh_tml_dyu_akn_uzb_slo_bos_tur_ven_vie_hau_cic_xho_bem	-0.169151696124919	-0.399454301147282	0.690474367536666
655	owc_arw_zul_bul_heb_sid_hau_mcd_azi_tur_ses_tag_cic_ita_nor_bsq_afr_anl_akn_cnt_bos_ger_ven_krd_swa_eng_hun_swt_fbf_est_pan_wly_geo_lit_pol_cze_mol_tig_mlt_hin_fin_lda_mly_rom_mao_jpn_tml_kor_svk_por_moo_scr_ind_lat_sod_jav_mnd_alb_igb_swe_amr_ukr_grk_fre_rus_qcu_dut_guj_prs_dgb_gam_urd_aeg_spa_sun_ben_bam_slo_tsw_bat_tha_chh_knd_xho_tsn_uzb_glc_ctl_aze_dyu_vie_amh_yor_ewe_bem	0.218361085831703	0.513421110328522	0.608874375470579
656	anl_fre_bam_ita_tig_chh_hau_cze_tur_uzb_dyu_jav_ses_por_grk_bsq_prs_amh_swt_cnt_glc_mol_zul_bul_yor_ctl_hun_cic_tsw_fin_lit_aeg_geo_ger_dut_hin_ben_amr_owc_svk_est_tsn_ind_pan_tag_jpn_tml_kor_afr_spa_bem_krd_mao_bos_sod_sun_mnd_eng_igb_rom_gam_rus_arw_alb_guj_qcu_urd_swe_nor_swa_heb_scr_mlt_ukr_mly_lat_moo_slo_dgb_bat_tha_wly_knd_fbf_akn_azi_mcd_pol_aze_lda_vie_sid_ven_xho_ewe	-0.432346760301953	-1.02808448585515	0.306576602526585
657	sid_ben_moo_mol_owc_anl_aeg_alb_uzb_tur_dyu_mao_swa_slo_spa_bsq_ctl_tig_bam_mnd_prs_hin_xho_rus_bem_lit_fin_igb_dgb_hun_urd_hau_geo_fre_svk_ita_bul_amr_wly_krd_est_tsn_mly_bos_bat_jpn_tml_kor_ger_dut_swt_pan_tag_mcd_amh_jav_cnt_scr_ses_pol_mlt_rom_guj_cze_ukr_qcu_eng_nor_lat_cic_gam_glc_chh_afr_sun_grk_fbf_swe_akn_ind_tha_sod_knd_lda_ewe_azi_por_arw_aze_ven_vie_heb_zul_yor_tsw	-0.938275338803842	-2.27944286232321	0.0249274610996371
658	wly_rus_tsw_mcd_chh_amh_tig_krd_azi_tur_swt_mao_tsn_afr_cze_bsq_pan_aeg_akn_cnt_swe_eng_dgb_lit_zul_spa_fin_dyu_ses_hun_lat_sid_geo_fre_guj_ctl_ita_amr_heb_prs_est_bam_jav_ben_bat_jpn_knd_kor_alb_rom_ewe_slo_tag_ukr_hau_mly_mnd_scr_bem_ger_sod_svk_pol_bul_glc_qcu_arw_hin_por_lda_owc_nor_gam_dut_ind_mol_fbf_urd_moo_sun_tha_mlt_tml_ven_swa_aze_bos_grk_uzb_cic_vie_anl_igb_xho_yor	-0.381245531639059	-0.903862543356045	0.368403665815976
659	aeg_eng_ewe_rus_sid_gam_mlt_grk_azi_uzb_ven_ind_yor_spa_pan_bsq_mol_anl_lda_mnd_glc_hin_dgb_fre_bam_swe_fin_tsn_fbf_est_krd_owc_geo_rom_ukr_mcd_cze_chh_hau_svk_hun_cic_mao_prs_sun_jpn_tml_kor_guj_lit_akn_bul_bat_scr_amr_jav_cnt_slo_swa_pol_tig_bos_ctl_alb_urd_qcu_por_ben_nor_ses_sod_arw_amh_lat_tag_dut_dyu_ita_zul_mly_tha_heb_knd_moo_igb_tur_ger_afr_aze_xho_vie_wly_bem_swt_tsw	-0.605534066825989	-1.44501650501777	0.151814352119871
660	chh_grk_tsw_slo_sod_hau_wly_mol_aze_tur_bem_ind_zul_rus_arw_bsq_ger_owc_ewe_mnd_ukr_prs_tsn_urd_fbf_pol_est_dyu_cic_fin_scr_sid_geo_guj_fre_bos_mcd_anl_aeg_eng_hun_swa_mao_afr_jav_jpn_tml_kor_por_nor_ven_dut_sun_glc_heb_mly_cnt_cze_swt_lit_amh_hin_alb_ben_ctl_qcu_rom_swe_pan_igb_gam_bul_tig_lat_bat_krd_akn_ita_dgb_tag_tha_mlt_knd_yor_bam_uzb_spa_svk_azi_lda_vie_amr_moo_ses_xho	-0.586486171537251	-1.39932685422211	0.165041592381564
661	heb_prs_swa_ukr_sod_chh_aeg_ita_azi_aze_tsw_mao_fbf_urd_mcd_bsq_swe_mlt_akn_cnt_hin_krd_igb_mol_dyu_bul_fin_bem_dgb_hun_lat_amr_geo_ger_guj_dut_pol_tig_gam_arw_est_moo_bat_glc_jav_jpn_knd_kor_spa_por_xho_slo_mly_rus_sid_ind_mnd_grk_ewe_nor_owc_svk_lit_fre_pan_qcu_ben_cze_eng_yor_amh_alb_hau_bos_tag_afr_zul_scr_cic_sun_tha_anl_tml_ven_ses_uzb_rom_ctl_tur_bam_vie_wly_swt_lda_tsn	-0.925883663222571	-2.24588190441247	0.0270795199383379
662	chh_mol_tsn_scr_wly_owc_hau_bul_uzb_azi_ewe_tag_yor_pol_guj_bsq_bos_amr_dgb_mnd_ita_rom_xho_cze_lda_hin_hun_akn_igb_est_rus_sid_geo_ctl_lit_nor_alb_tig_amh_spa_fin_fbf_jav_ben_ind_jpn_tml_kor_afr_urd_cic_eng_sun_ger_mlt_bat_cnt_arw_ven_svk_aeg_swe_glc_por_dut_qcu_slo_lat_krd_tsw_heb_pan_anl_mcd_mao_ukr_bam_prs_swt_mly_tha_gam_knd_moo_dyu_tur_grk_fre_aze_zul_vie_sod_ses_bem_swa	-0.126321706715456	-0.297972878213547	0.766388531337287
663	hau_afr_swt_svk_heb_amr_gam_lat_aze_uzb_dyu_tag_xho_spa_ctl_bsq_guj_chh_bem_cnt_pol_rus_cic_grk_tsn_fre_hun_tsw_ses_fin_nor_aeg_geo_bul_krd_eng_por_owc_amh_lit_est_igb_mly_rom_bat_jpn_knd_kor_ben_mcd_moo_ita_jav_prs_sid_sun_mnd_arw_lda_hin_sod_scr_urd_ukr_pan_qcu_cze_mol_swe_yor_wly_glc_tig_alb_ind_slo_ewe_bos_fbf_mao_tha_mlt_tml_zul_bam_tur_dut_ger_azi_akn_vie_anl_dgb_ven_swa	-0.416320808925975	-0.988061860174194	0.325686078233082
664	aeg_bos_akn_alb_amr_owc_heb_pan_uzb_azi_xho_mly_swa_scr_slo_bsq_bul_wly_fbf_cnt_ger_arw_tsn_guj_swt_urd_hun_igb_moo_est_rus_hau_geo_lit_mol_rom_spa_sid_amh_dut_fin_tsw_jav_cze_bat_jpn_knd_kor_por_nor_lda_hin_sun_ukr_anl_ind_mnd_ctl_ses_pol_gam_prs_fre_lat_svk_qcu_ita_krd_grk_ewe_tig_swe_mlt_mcd_mao_afr_ven_ben_cic_tag_tha_sod_tml_yor_bam_aze_glc_eng_tur_dyu_vie_chh_zul_dgb_bem	-0.0492765973112629	-0.115958402442157	0.907935534113313
665	hau_bul_tsw_bos_amr_chh_mlt_svk_tur_uzb_xho_sun_swt_ctl_lit_bsq_lat_tig_lda_mnd_hin_pan_dyu_swe_akn_fre_fin_yor_bem_hun_slo_owc_geo_cze_eng_nor_arw_sid_heb_ger_est_zul_mao_rus_bat_jpn_knd_kor_alb_mcd_fbf_krd_mly_ukr_amh_jav_cnt_spa_dgb_prs_wly_por_ita_dut_scr_qcu_ben_urd_guj_ven_sod_rom_anl_grk_ind_pol_igb_afr_ewe_tag_tha_aeg_tml_bam_ses_aze_glc_mol_azi_cic_vie_gam_swa_tsn_moo	-0.203520740483729	-0.480419736431235	0.632057125088398
666	heb_alb_igb_cze_hau_aeg_tig_krd_azi_aze_tsn_bat_dgb_bos_spa_bsq_swe_sid_zul_mnd_scr_bul_swa_prs_tsw_dut_hun_fbf_moo_fin_rom_amh_geo_pan_ita_lit_arw_amr_chh_fre_est_akn_ind_ctl_jav_jpn_knd_kor_slo_rus_swt_mol_tag_ukr_wly_sun_cnt_hin_ses_nor_sod_grk_lat_eng_urd_qcu_svk_guj_ben_lda_anl_ger_mlt_afr_mly_pol_bam_mcd_bem_mao_tha_owc_tml_xho_ewe_tur_por_glc_uzb_dyu_vie_gam_cic_ven_yor	0.256198625640963	0.603281926622319	0.54778967268646
667	chh_eng_bem_glc_sid_owc_amh_por_azi_uzb_zul_bat_yor_pol_lit_bsq_spa_wly_cic_mnd_ita_arw_ewe_pan_ven_dut_hun_fbf_lda_fin_ukr_gam_geo_afr_guj_hin_ctl_hau_sod_alb_est_swa_mly_prs_sun_jpn_tml_kor_bos_scr_ses_grk_jav_slo_anl_ind_cnt_mcd_akn_svk_amr_urd_rom_mol_swe_qcu_fre_ger_rus_dgb_heb_ben_mlt_lat_tag_bul_igb_cze_tsw_mao_tha_tig_knd_dyu_swt_aze_nor_krd_tur_xho_vie_aeg_tsn_moo_bam	0.74230333536263	1.76580874726812	0.0807098031127847
668	wly_dut_yor_ukr_anl_hau_chh_scr_tur_aze_xho_sun_tsw_bul_prs_bsq_pan_amh_igb_cnt_ctl_alb_moo_mcd_cic_ita_fin_fbf_zul_est_svk_tig_geo_swe_grk_mol_cze_aeg_sod_ben_hun_ses_ind_guj_mao_jpn_tml_kor_arw_glc_akn_bos_bat_ger_owc_mly_mnd_lat_tsn_eng_mlt_rus_lit_urd_fre_qcu_rom_por_pol_dgb_amr_spa_sid_slo_jav_hin_ven_nor_dyu_tag_tha_heb_knd_bam_ewe_azi_afr_krd_uzb_bem_vie_gam_swa_lda_swt	-0.411417109262464	-0.976404048959199	0.331397287686433
669	sod_cze_moo_urd_heb_mlt_hau_arw_uzb_tur_bam_sun_cic_ben_lit_bsq_rom_amr_swa_mnd_bul_dut_xho_fre_dyu_glc_est_swt_tsn_hun_krd_amh_geo_prs_spa_hin_ger_sid_anl_ctl_fin_ewe_tag_grk_mly_jpn_knd_kor_scr_afr_dgb_ukr_jav_eng_tig_mao_cnt_por_tsw_nor_gam_slo_pol_rus_bos_qcu_guj_ita_mol_zul_owc_swe_chh_pan_bat_alb_igb_lat_ven_ind_tha_wly_tml_ses_fbf_azi_mcd_svk_aze_akn_vie_aeg_yor_bem_lda	-0.976381784312679	-2.3757457752116	0.0195650894738975
670	owc_hin_zul_slo_mlt_amh_anl_afr_uzb_aze_moo_mao_swa_mol_dut_bsq_arw_gam_dgb_mnd_rom_eng_bam_pan_xho_krd_hun_cic_igb_fin_scr_tig_geo_ukr_cze_swe_lat_chh_heb_grk_est_bem_jav_prs_mly_jpn_knd_kor_ita_ben_ewe_guj_bat_pol_sid_ind_cnt_rus_ven_ctl_amr_alb_mcd_nor_ger_qcu_bul_urd_svk_lda_hau_por_sod_fre_sun_glc_akn_spa_ses_tag_tha_wly_tml_swt_fbf_tur_bos_lit_azi_yor_vie_aeg_tsn_tsw_dyu	0.0426122560286901	0.100359679052703	0.920274815347381
671	tig_cze_akn_nor_amr_heb_amh_bul_uzb_tur_swt_sun_tsn_swe_ita_bsq_eng_owc_ses_cnt_afr_arw_dyu_svk_cic_ukr_est_swa_yor_fin_spa_chh_geo_guj_fre_ger_mcd_anl_mlt_pan_hun_lda_tag_lat_mly_jpn_tml_kor_mol_grk_igb_por_mao_krd_aeg_jav_mnd_slo_fbf_prs_wly_hin_bos_rom_pol_qcu_alb_ben_dut_ewe_sid_rus_sod_urd_bat_ctl_bam_scr_zul_ind_tha_hau_knd_bem_xho_aze_glc_lit_azi_dgb_vie_gam_moo_ven_tsw	0.278277715724523	0.654975034654865	0.51410059495366
672	chh_krd_ewe_swe_heb_wly_sod_ita_tur_aze_dyu_jav_ses_svk_lat_bsq_por_amh_swa_cnt_mcd_ger_yor_mol_dgb_prs_est_igb_fbf_fin_bul_mlt_geo_ukr_nor_grk_hin_anl_amr_slo_hun_bem_sun_rus_tag_jpn_knd_kor_rom_spa_lda_glc_mly_lit_tig_bat_mnd_alb_tsn_pan_hau_cze_scr_pol_guj_qcu_ben_afr_bos_bam_owc_eng_gam_ctl_mao_dut_swt_urd_zul_ind_tha_sid_tml_cic_xho_azi_arw_fre_uzb_ven_vie_aeg_moo_akn_tsw	0.0196942647496951	0.0465216291682625	0.962994248676792
673	chh_rom_lda_urd_heb_sid_wly_guj_tur_uzb_bam_tag_dyu_afr_cze_bsq_slo_amh_swa_mnd_lit_ger_tsw_prs_xho_spa_fin_igb_moo_hun_bos_anl_geo_nor_alb_swe_ita_tig_owc_lat_est_bem_mly_dut_bat_jpn_knd_kor_krd_grk_swt_hin_ind_mcd_hau_sun_cnt_pol_akn_eng_amr_ben_por_scr_rus_qcu_glc_bul_fre_ven_gam_svk_sod_ctl_mao_arw_yor_pan_fbf_jav_tha_aeg_tml_tsn_zul_aze_ukr_mol_azi_ewe_vie_mlt_ses_cic_dgb	-0.0690835800008884	-0.162799200204226	0.871029763393597
674	hau_alb_yor_bul_wly_amh_aeg_spa_aze_azi_swt_mao_igb_cze_fre_bsq_pan_heb_bam_cnt_ger_scr_dyu_ita_xho_ctl_fin_swa_fbf_hun_rus_tig_geo_glc_mcd_ben_mol_amr_sid_afr_est_lda_ind_nor_jav_jpn_knd_kor_hin_svk_dgb_pol_sun_guj_chh_mly_mnd_krd_zul_bos_mlt_lat_slo_grk_urd_qcu_swe_lit_prs_bem_owc_dut_gam_arw_tag_por_ven_eng_tsw_bat_tha_anl_tml_moo_akn_tur_ukr_rom_uzb_ewe_vie_sod_cic_tsn_ses	-0.778102459585885	-1.87759245136013	0.0635709277895981
675	gam_pan_fbf_rus_amh_mlt_aeg_alb_tur_uzb_xho_mao_dyu_lat_glc_bsq_bul_wly_moo_mnd_grk_slo_ven_rom_yor_svk_fin_swa_dgb_hun_mcd_sod_geo_scr_ita_cze_eng_owc_chh_pol_est_tsn_bat_por_tag_jpn_tml_kor_dut_ctl_bem_krd_sun_ger_amr_mly_cnt_spa_cic_mol_hau_swe_prs_ukr_fre_qcu_ben_nor_guj_tsw_tig_arw_anl_bos_jav_hin_lda_afr_ses_ind_tha_heb_knd_zul_ewe_azi_lit_urd_aze_bam_vie_sid_igb_akn_swt	0.163167013437712	0.383977597938526	0.701871550064069
676	sod_mol_tsn_hin_hau_amr_gam_bos_tur_aze_dyu_mly_igb_ctl_grk_bsq_slo_mlt_xho_mnd_urd_ben_zul_rom_yor_eng_hun_ses_cic_fin_rus_chh_geo_lit_nor_ger_scr_aeg_anl_prs_est_tsw_bat_lat_tag_jpn_tml_kor_svk_cze_ewe_ukr_jav_bul_wly_mao_cnt_por_swa_alb_tig_krd_guj_ita_glc_qcu_arw_afr_spa_fbf_heb_mcd_owc_dut_ind_fre_lda_swe_akn_sun_tha_sid_knd_bam_moo_uzb_pol_pan_azi_ven_vie_amh_swt_dgb_bem	-0.683606978433454	-1.63879202186798	0.104635438573829
677	heb_guj_ses_mcd_wly_owc_aeg_bul_uzb_tur_igb_tag_swa_glc_spa_bsq_pan_amh_bam_mnd_afr_slo_tsw_eng_ven_pol_fin_ewe_lda_est_ben_tig_geo_swe_grk_urd_nor_chh_mlt_ger_hun_dgb_jav_lit_sun_jpn_knd_kor_hin_rom_dyu_ctl_ind_lat_anl_mly_cnt_ita_cic_mol_amr_bos_alb_krd_prs_qcu_arw_scr_por_yor_sid_fre_hau_ukr_bat_cze_xho_dut_tsn_mao_tha_gam_tml_bem_swt_azi_svk_rus_aze_moo_vie_sod_akn_zul_fbf	0.473660131316143	1.11646022821029	0.267101468146094
678	amh_bul_bam_alb_wly_sid_mlt_guj_azi_tur_yor_ind_swa_pol_eng_bsq_glc_chh_ewe_cnt_rom_ben_dgb_mol_swt_arw_hun_igb_zul_est_ita_gam_geo_hin_svk_grk_lat_tig_anl_ukr_fin_moo_sun_afr_mly_jpn_knd_kor_spa_slo_tsw_pan_mao_prs_sod_bat_mnd_lit_cic_ctl_owc_ger_rus_fre_mcd_qcu_por_urd_swe_tsn_aeg_dut_heb_scr_tag_nor_dyu_bos_akn_jav_tha_amr_tml_fbf_ses_uzb_cze_krd_aze_xho_vie_hau_lda_bem_ven	-0.1917397245527	-0.452428427133493	0.652013968533173
679	sod_nor_tsw_ger_owc_amh_wly_pan_aze_azi_ewe_tag_ven_glc_prs_bsq_bos_hau_moo_cnt_alb_mcd_zul_svk_tsn_krd_est_dgb_lda_fin_mol_chh_geo_dut_lat_ben_urd_gam_tig_ita_hun_yor_sun_fre_jav_jpn_knd_kor_ukr_ctl_bam_hin_mly_guj_anl_bat_mnd_eng_akn_slo_mlt_lit_arw_scr_pol_qcu_por_cze_rom_dyu_aeg_swe_heb_grk_ind_bul_ses_afr_bem_mao_tha_sid_tml_swt_igb_uzb_rus_spa_tur_swa_vie_amr_xho_cic_fbf	0.551574661503546	1.30283439068916	0.195848063175453
680	hau_ita_lda_arw_gam_tig_heb_urd_uzb_tur_ewe_mly_tsw_ctl_lat_bsq_prs_aeg_moo_mnd_por_scr_yor_krd_zul_fre_est_ses_swt_fin_pan_sod_geo_hin_glc_slo_alb_chh_amr_ben_hun_igb_mao_dut_jav_jpn_tml_kor_bos_bul_fbf_mol_ind_mcd_sid_bat_cnt_lit_bem_afr_wly_rus_svk_guj_spa_qcu_rom_cze_grk_xho_owc_ukr_anl_nor_tag_eng_swa_pol_ven_sun_tha_mlt_knd_bam_dyu_aze_ger_swe_azi_dgb_vie_amh_cic_akn_tsn	-0.421690721449937	-1.00061175980613	0.319610955664913
681	amr_bos_cic_arw_amh_mlt_gam_scr_azi_uzb_fbf_ind_tsn_mcd_rus_bsq_fre_wly_dgb_cnt_svk_dut_ses_alb_swt_ita_est_bem_tsw_hun_ukr_sid_geo_eng_grk_cze_prs_chh_hau_glc_fin_moo_bat_ger_mao_jpn_tml_kor_guj_ctl_zul_hin_sun_bul_tig_mly_mnd_ben_ewe_pol_owc_pan_lit_mol_swe_qcu_urd_afr_spa_akn_heb_lat_sod_slo_tag_krd_xho_por_yor_jav_tha_aeg_knd_swa_ven_aze_nor_rom_tur_bam_vie_anl_dyu_lda_igb	-0.770926395795896	-1.85678570782449	0.0665071463453817
682	heb_lat_tsn_cze_aeg_gam_hau_glc_tur_azi_lda_mly_ses_hin_ita_bsq_prs_sod_dyu_mnd_nor_krd_bem_urd_cic_arw_fin_bam_ewe_est_grk_anl_geo_por_ukr_scr_ger_mlt_amh_mol_hun_ven_jav_ben_bat_jpn_tml_kor_guj_bos_swa_afr_sun_spa_tig_tag_cnt_pan_igb_bul_amr_mcd_lit_swe_fre_qcu_rus_rom_dut_dgb_wly_eng_chh_pol_ind_alb_fbf_slo_zul_mao_tha_owc_knd_swt_moo_aze_svk_ctl_uzb_xho_vie_sid_yor_akn_tsw	-0.468463049550747	-1.11418401762982	0.268071467673296
683	aeg_swe_cic_mol_mlt_tig_owc_arw_azi_tur_dyu_tag_ewe_hin_nor_bsq_cze_wly_tsn_cnt_fre_ben_akn_spa_igb_bos_est_swt_xho_fin_guj_amr_geo_afr_ctl_urd_lat_sod_hau_bul_hun_ven_bat_lit_sun_jpn_tml_kor_svk_krd_zul_slo_jav_pan_anl_ind_mnd_alb_yor_pol_amh_mcd_ger_scr_por_qcu_prs_rom_ita_swa_chh_dut_sid_grk_mao_eng_fbf_rus_bem_mly_tha_gam_knd_lda_dgb_uzb_glc_ukr_aze_moo_vie_heb_tsw_bam_ses	-0.511126477524581	-1.21742269557334	0.226523526900165
684	amr_urd_ven_krd_owc_sid_tig_hin_aze_tur_dyu_jav_swt_ukr_nor_bsq_mol_chh_xho_cnt_bul_pol_ewe_cze_akn_spa_hun_fbf_moo_fin_fre_hau_geo_eng_lit_grk_afr_heb_wly_arw_est_yor_mly_guj_mao_jpn_knd_kor_glc_swe_bem_ger_ind_alb_amh_tag_mnd_rom_dgb_pan_sod_prs_por_bos_scr_qcu_slo_svk_mcd_lda_gam_ctl_anl_lat_bat_rus_cic_ben_tsn_sun_tha_mlt_tml_igb_ses_uzb_dut_ita_azi_zul_vie_aeg_bam_tsw_swa	-0.329701520186364	-0.78064140142924	0.436995941112598
685	owc_ita_yor_mcd_amr_aeg_heb_scr_azi_uzb_dyu_mly_bam_krd_alb_bsq_dut_sid_fbf_mnd_prs_bos_moo_lat_igb_lit_est_swt_xho_fin_urd_sod_geo_nor_eng_rus_svk_hau_anl_glc_hun_zul_tag_grk_ind_jpn_tml_kor_pol_hin_cic_bul_mao_guj_chh_jav_cnt_pan_akn_swe_gam_slo_spa_afr_mol_qcu_arw_ger_rom_ewe_amh_ben_wly_cze_sun_ctl_tsn_ukr_bem_bat_tha_mlt_knd_swa_dgb_tur_por_fre_aze_tsw_vie_tig_lda_ses_ven	-0.489738517782698	-1.16471101210659	0.247114950380267
686	mlt_glc_ven_bos_amh_gam_aeg_ukr_aze_tur_fbf_mao_dyu_cze_rus_bsq_pan_chh_dgb_mnd_rom_ger_swt_ita_bem_lat_est_tsw_bam_fin_spa_anl_geo_mcd_lit_por_hin_hau_wly_arw_hun_akn_jav_slo_ind_jpn_tml_kor_scr_swe_moo_eng_sun_fre_tig_bat_cnt_bul_tsn_ben_sid_dut_urd_alb_prs_qcu_svk_pol_nor_swa_amr_afr_heb_grk_tag_krd_igb_guj_zul_mly_tha_owc_knd_xho_yor_uzb_ctl_mol_azi_ewe_vie_sod_ses_lda_cic	-0.890175373724336	-2.15793402987121	0.0335090082733956
687	chh_svk_tsn_por_sid_anl_owc_rus_azi_tur_lda_tag_ven_bul_ben_bsq_bos_heb_igb_mnd_mcd_dut_cic_pan_moo_krd_est_xho_bem_hun_lat_amr_geo_cze_rom_mol_fre_mlt_gam_pol_fin_bam_mly_swe_sun_jpn_knd_kor_scr_lit_yor_ger_mao_eng_sod_ind_cnt_spa_swt_ita_amh_urd_slo_ctl_prs_qcu_alb_arw_guj_dyu_aeg_afr_hau_hin_bat_nor_ses_grk_fbf_jav_tha_wly_tml_swa_dgb_aze_glc_ukr_uzb_zul_vie_tig_tsw_ewe_akn	-0.35434472238866	-0.839865167454913	0.403137909615249
688	chh_ukr_bam_ben_aeg_heb_wly_afr_uzb_tur_dyu_bat_zul_glc_bos_bsq_pan_mlt_yor_mnd_dut_slo_akn_eng_swt_ger_fin_xho_fbf_hun_prs_amh_geo_alb_urd_mol_arw_amr_hau_rom_est_cic_mao_guj_tag_jpn_tml_kor_scr_nor_igb_grk_sun_svk_owc_jav_cnt_fre_ven_ctl_tig_lat_swe_ita_rus_qcu_bul_cze_lit_lda_sod_krd_anl_por_mly_spa_tsw_pol_moo_ind_tha_gam_knd_bem_dgb_aze_hin_mcd_azi_ses_vie_sid_swa_tsn_ewe	-0.0955434729726435	-0.225243709197114	0.822283898759934
689	gam_cze_dyu_svk_sod_hau_chh_swe_azi_tur_swa_mly_zul_rus_bul_bsq_afr_heb_xho_cnt_glc_pan_ewe_spa_dgb_por_fin_tsn_cic_est_krd_anl_geo_ita_lit_rom_fre_mlt_amh_nor_hun_bem_sun_eng_tag_jpn_knd_kor_prs_guj_ven_arw_ind_slo_tig_mao_mnd_ben_yor_urd_owc_grk_ctl_hin_scr_qcu_mcd_dut_lat_lda_amr_mol_sid_bos_bat_ger_igb_ukr_fbf_jav_tha_aeg_tml_tsw_swt_uzb_alb_pol_aze_ses_vie_wly_akn_bam_moo	-0.3558021842017	-0.843127426775148	0.401320466081676
690	sid_afr_swt_ita_gam_tig_amh_spa_uzb_azi_bem_mao_dgb_lat_urd_bsq_eng_hau_moo_cnt_krd_rom_swa_alb_xho_arw_fin_lda_ses_est_bul_anl_geo_por_hin_glc_pan_amr_wly_guj_hun_bam_bat_nor_mly_jpn_tml_kor_ger_swe_fbf_dut_jav_mcd_aeg_ind_mnd_ctl_tsn_lit_mlt_bos_slo_grk_rus_qcu_prs_ben_pol_tsw_heb_cze_sod_ukr_sun_mol_dyu_svk_akn_tag_tha_chh_knd_igb_cic_tur_scr_fre_aze_yor_vie_owc_zul_ewe_ven	-0.160457570715827	-0.379017232990277	0.705539026637664
691	heb_dut_igb_svk_owc_hau_anl_ben_uzb_tur_cic_jav_zul_scr_glc_bsq_spa_mlt_swt_mnd_prs_urd_swa_alb_tsn_por_hun_dyu_ses_fin_slo_tig_geo_mcd_afr_eng_krd_wly_amr_ita_est_ewe_ind_ukr_sun_jpn_knd_kor_arw_pan_bam_nor_bat_lat_gam_tag_cnt_ctl_moo_cze_sod_ger_rus_bul_hin_qcu_bos_swe_mol_ven_chh_lit_sid_rom_mly_guj_yor_grk_akn_mao_tha_amh_tml_xho_bem_azi_pol_fre_aze_dgb_vie_aeg_lda_tsw_fbf	-0.990746209415156	-2.40963094031014	0.0179376523045838
692	hau_guj_yor_bos_sod_heb_amr_swe_uzb_tur_fbf_bat_tsn_rom_scr_bsq_svk_owc_ewe_cnt_mcd_slo_dyu_grk_cic_nor_hun_ven_dgb_fin_cze_tig_geo_krd_afr_fre_prs_aeg_gam_lat_est_bam_jav_rus_mao_jpn_knd_kor_lit_ctl_igb_ben_sun_glc_amh_tag_mnd_pan_moo_pol_wly_urd_arw_eng_spa_qcu_dut_mol_bul_xho_chh_por_anl_ger_mly_hin_swt_alb_tsw_ind_tha_mlt_tml_zul_ses_azi_ukr_ita_aze_bem_vie_sid_lda_akn_swa	-0.505867082857036	-1.20473209659079	0.231363600153456
693	hau_lat_cic_krd_gam_owc_mlt_grk_azi_aze_xho_jav_dyu_mol_scr_bsq_cze_heb_bem_cnt_lit_por_zul_fre_bam_dut_fin_tsn_ewe_hun_ger_tig_geo_bos_swe_mcd_urd_sid_amr_arw_est_dgb_tag_svk_mly_jpn_tml_kor_afr_rus_ses_alb_sun_guj_aeg_mao_mnd_slo_akn_hin_wly_ben_rom_spa_ukr_qcu_glc_pan_eng_tsw_chh_nor_amh_prs_ind_bul_ven_ita_fbf_bat_tha_sod_knd_swt_moo_tur_ctl_pol_uzb_swa_vie_anl_igb_yor_lda	-0.755673639589466	-1.81610246691847	0.0725766488099057
694	owc_mcd_ewe_grk_amr_gam_amh_eng_aze_uzb_swt_bat_tsw_swe_rus_bsq_ben_aeg_swa_mnd_lat_bul_bem_ctl_dgb_svk_hun_cic_moo_fin_por_mlt_geo_slo_ukr_alb_bos_sod_anl_hin_est_xho_mao_rom_jav_jpn_tml_kor_glc_spa_tsn_pol_mly_ita_heb_sun_cnt_pan_ven_urd_hau_dut_mol_prs_cze_qcu_lit_arw_afr_yor_wly_fre_chh_ger_tag_scr_zul_krd_lda_ind_tha_tig_knd_igb_fbf_azi_nor_guj_tur_ses_vie_sid_dyu_bam_akn	-0.171813473752637	-0.40530853271141	0.68618160992621
695	gam_lat_ewe_fre_sid_hau_anl_rom_aze_azi_lda_sun_zul_rus_cze_bsq_scr_tig_akn_mnd_por_slo_moo_bos_dgb_nor_est_bem_fbf_hun_mcd_sod_geo_krd_arw_ger_mol_chh_heb_ctl_fin_ven_mly_bul_bat_jpn_tml_kor_urd_eng_dyu_ita_mao_ukr_aeg_jav_cnt_spa_tsn_ben_mlt_hin_lit_prs_dut_qcu_swe_pol_guj_xho_owc_pan_wly_afr_ind_glc_cic_grk_tsw_tag_tha_amr_knd_yor_igb_tur_alb_svk_uzb_swa_vie_amh_bam_ses_swt	-0.423246554445376	-1.00438937972372	0.317797140442303
696	hau_bul_igb_grk_owc_chh_mlt_por_uzb_tur_tsn_ind_ven_svk_mol_bsq_arw_amh_dgb_cnt_rus_slo_moo_swe_cic_ger_fin_lda_tsw_est_spa_tig_geo_ben_dut_lat_fre_sod_wly_ctl_hun_ses_mao_pol_sun_jpn_tml_kor_afr_alb_swt_eng_jav_lit_heb_bat_mnd_nor_bam_bos_aeg_guj_rom_scr_urd_qcu_ukr_ita_cze_ewe_sid_hin_anl_pan_tag_krd_dyu_glc_zul_mly_tha_amr_knd_bem_akn_aze_prs_mcd_azi_xho_vie_gam_swa_fbf_yor	-0.177293379787346	-0.418836649761115	0.676301260709577
697	anl_ger_swa_swe_aeg_gam_owc_por_azi_uzb_swt_jav_tsw_ita_bos_bsq_afr_tig_lda_mnd_lit_eng_moo_glc_tsn_ukr_hun_dgb_igb_fin_alb_chh_geo_rom_ctl_fre_hin_amh_sod_krd_est_ewe_bat_grk_sun_jpn_tml_kor_rus_slo_ven_svk_ind_pol_sid_mly_cnt_prs_ses_nor_amr_bul_ben_pan_dut_qcu_spa_guj_mcd_xho_mlt_mol_wly_urd_mao_cze_dyu_arw_cic_tag_tha_heb_knd_yor_akn_tur_lat_scr_aze_zul_vie_hau_fbf_bem_bam	-0.22073369842357	-0.521193346546407	0.603470973823687
698	amr_grk_igb_eng_owc_chh_wly_spa_tur_azi_ewe_bat_zul_urd_swe_bsq_ger_sod_fbf_mnd_nor_lat_ven_afr_lda_ukr_est_moo_dyu_hun_bos_amh_geo_por_ben_mol_scr_mlt_anl_glc_fin_swa_mly_arw_sun_jpn_tml_kor_fre_bul_swt_alb_jav_mcd_tig_tag_cnt_dut_dgb_pan_aeg_ita_prs_cze_ctl_qcu_guj_krd_svk_tsw_sid_pol_hau_lit_ind_rom_ses_hin_tsn_mao_tha_gam_knd_xho_cic_aze_slo_rus_uzb_bam_vie_heb_akn_yor_bem	-0.611742074861612	-1.4607730991243	0.147448046041885
699	mlt_dut_akn_svk_amh_owc_chh_pan_aze_uzb_dgb_jav_ewe_mcd_ukr_bsq_afr_hau_lda_mnd_ita_ben_bem_cze_zul_mol_fin_tsn_dyu_est_alb_gam_geo_urd_bos_rom_hin_amr_aeg_lit_hun_swa_ind_nor_tag_jpn_knd_kor_por_krd_swt_rus_mly_spa_sid_mao_cnt_swe_ven_bul_anl_eng_glc_ger_prs_qcu_ctl_fre_grk_ses_wly_lat_tig_scr_bat_pol_yor_guj_xho_sun_tha_heb_tml_igb_bam_tur_arw_slo_azi_moo_vie_sod_tsw_fbf_cic	-0.137173929628448	-0.324012703644854	0.746655989996619
700	amh_pol_dyu_fre_tig_wly_heb_lit_tur_azi_xho_ind_zul_bos_mol_bsq_cze_hau_dgb_cnt_rom_mcd_fbf_lat_tsn_alb_est_tsw_igb_hun_pan_aeg_geo_afr_urd_ctl_prs_amr_sod_svk_fin_ses_bat_arw_mao_jpn_knd_kor_ukr_spa_lda_por_mly_bul_owc_sun_mnd_rus_ewe_dut_chh_guj_krd_ita_ger_qcu_hin_slo_scr_cic_mlt_grk_gam_nor_tag_glc_moo_ben_bam_jav_tha_sid_tml_ven_yor_uzb_swe_eng_aze_swa_vie_anl_swt_bem_akn	-0.445539272824673	-1.05947727156273	0.292126425776324
701	owc_afr_yor_ger_amr_sod_chh_rus_tur_azi_ses_tag_xho_grk_hin_bsq_mol_aeg_swa_mnd_por_lit_swt_pan_dgb_swe_hun_moo_fbf_est_bos_wly_geo_bul_arw_slo_alb_hau_tig_guj_fin_zul_ind_svk_mao_jpn_tml_kor_lat_ben_bem_spa_mly_urd_anl_sun_cnt_ctl_dyu_rom_heb_krd_ukr_mcd_glc_qcu_nor_ita_eng_bam_mlt_prs_gam_pol_bat_fre_tsw_dut_ven_jav_tha_amh_knd_tsn_akn_aze_scr_cze_uzb_lda_vie_sid_ewe_igb_cic	0.833015816226864	1.98696769324374	0.0498683933923965
702	aeg_ukr_ewe_lat_amr_anl_wly_prs_tur_uzb_lda_mly_moo_rom_nor_bsq_lit_owc_tsw_mnd_ben_ita_akn_pan_tsn_fre_est_dgb_fbf_fin_rus_hau_geo_ctl_mcd_por_urd_mlt_sod_slo_hun_yor_jav_guj_mao_jpn_knd_kor_krd_bos_bem_swe_ind_pol_sid_tag_cnt_spa_cic_dut_tig_afr_scr_cze_svk_qcu_ger_grk_bul_swt_gam_mol_amh_alb_sun_hin_igb_eng_ses_bat_tha_chh_tml_swa_xho_aze_arw_glc_azi_zul_vie_heb_bam_ven_dyu	-0.386889858880706	-0.917491369821282	0.361258477213816
703	anl_nor_ven_lat_sod_mlt_heb_por_uzb_aze_dyu_tag_lda_eng_glc_bsq_ita_tig_yor_cnt_afr_ctl_tsn_mcd_tsw_dut_fin_zul_ewe_est_swe_gam_geo_grk_arw_rus_ger_sid_chh_prs_hun_bem_bat_ukr_mao_jpn_knd_kor_krd_lit_cic_hin_sun_slo_wly_mly_mnd_ben_xho_scr_amh_pol_spa_pan_svk_qcu_cze_bos_mol_dgb_owc_bul_hau_guj_jav_fre_ses_urd_fbf_ind_tha_amr_tml_igb_swa_azi_alb_rom_tur_swt_vie_aeg_akn_bam_moo	-0.331265955820988	-0.783924013408605	0.43507675796346
704	sid_guj_swa_svk_owc_anl_chh_dut_tur_aze_lda_mao_igb_bul_swe_bsq_ukr_wly_dyu_mnd_nor_cze_tsw_pan_dgb_mcd_hun_xho_zul_fin_urd_gam_geo_arw_scr_por_rus_heb_amh_lat_est_tsn_mly_grk_jav_jpn_tml_kor_bos_afr_ses_prs_ind_glc_tig_sun_cnt_mol_ewe_ita_sod_eng_ben_rom_alb_qcu_lit_ger_slo_moo_mlt_ctl_aeg_pol_tag_fre_bem_spa_swt_bat_tha_amr_knd_cic_akn_uzb_hin_krd_azi_yor_vie_hau_bam_ven_fbf	0.00790577379682516	0.0186244095203763	0.985180629306647
705	amh_ukr_cic_rus_amr_anl_sod_eng_uzb_aze_bem_sun_bam_afr_ctl_bsq_cze_hau_swa_cnt_lat_nor_igb_pol_ewe_scr_est_ses_ven_hun_dut_owc_geo_mol_hin_swe_alb_mlt_heb_mcd_fin_tsw_mao_svk_mly_jpn_tml_kor_grk_lit_lda_slo_tag_urd_aeg_bat_mnd_por_swt_ben_chh_ita_prs_guj_ger_qcu_glc_fre_bul_yor_sid_arw_gam_spa_ind_rom_tsn_krd_akn_jav_tha_wly_knd_xho_dgb_azi_pan_bos_tur_moo_vie_tig_dyu_zul_fbf	-0.189336185485622	-0.446751521313187	0.656093101024409
706	sid_dut_tsn_pol_gam_chh_aeg_ben_aze_tur_swt_sun_bam_prs_glc_bsq_fre_wly_swa_mnd_arw_por_yor_eng_moo_rom_est_akn_ewe_fin_ita_mlt_geo_grk_lat_urd_alb_amh_amr_krd_hun_tsw_ind_rus_tag_jpn_tml_kor_scr_slo_bem_bul_mly_mcd_anl_jav_cnt_guj_cic_ukr_tig_ctl_mol_afr_bos_qcu_pan_lit_nor_zul_sod_ger_hau_hin_bat_spa_igb_swe_ses_mao_tha_heb_knd_ven_fbf_azi_svk_cze_uzb_dyu_vie_owc_xho_lda_dgb	-0.309374849418018	-0.731998188427602	0.466010337274103
707	tig_mcd_fbf_nor_amr_gam_sod_bul_uzb_tur_zul_mly_bem_lat_rom_bsq_cze_hau_tsw_mnd_por_ctl_xho_scr_dgb_urd_fin_lda_ses_est_arw_aeg_geo_ger_ita_grk_fre_amh_wly_pan_hun_swt_bat_dut_mao_jpn_knd_kor_swe_alb_tsn_guj_jav_ben_mlt_sun_cnt_spa_akn_svk_heb_slo_prs_afr_lit_qcu_eng_pol_krd_moo_chh_rus_sid_mol_tag_glc_cic_hin_ewe_ind_tha_owc_tml_yor_dyu_aze_ukr_bos_azi_swa_vie_anl_igb_bam_ven	-0.15648783366814	-0.369491680306264	0.712601266158153
708	chh_afr_cic_ger_gam_owc_amr_lat_aze_azi_fbf_sun_swa_ukr_pan_bsq_lit_tig_xho_mnd_slo_eng_igb_bos_ven_arw_hun_ewe_ses_fin_ben_sid_geo_spa_svk_rom_guj_hau_aeg_ita_est_moo_ind_dut_mao_jpn_tml_kor_hin_por_dyu_rus_bat_alb_anl_tag_cnt_ctl_tsn_glc_sod_grk_swe_pol_mol_qcu_cze_fre_mcd_bem_wly_scr_amh_prs_mly_urd_yor_bul_bam_jav_tha_heb_knd_zul_lda_uzb_nor_krd_tur_akn_vie_mlt_tsw_swt_dgb	-0.395438778000802	-0.937221297136472	0.351072276621232
709	gam_ctl_ses_guj_sid_wly_heb_mol_tur_uzb_yor_sun_igb_prs_eng_bsq_pan_owc_tsw_cnt_rus_ger_bem_ita_xho_por_hun_ven_tsn_est_swe_aeg_geo_grk_krd_arw_ben_amh_mlt_afr_fin_bam_ind_dut_bat_jpn_tml_kor_bul_cze_swa_fre_mly_urd_tig_tag_mnd_pol_akn_lit_hau_lat_nor_scr_spa_qcu_hin_slo_glc_cic_amr_svk_chh_alb_mao_mcd_dyu_bos_ewe_jav_tha_anl_knd_swt_fbf_aze_ukr_rom_azi_lda_vie_sod_dgb_zul_moo	-0.258514921389744	-0.611424974114053	0.542409988273255
710	mlt_eng_tsw_cze_sod_aeg_gam_fre_azi_tur_yor_jav_tsn_pol_svk_bsq_rom_wly_zul_mnd_afr_grk_ses_bul_cic_mcd_hun_bam_akn_fin_ben_tig_geo_ctl_ukr_glc_pan_hau_chh_lat_est_igb_bat_hin_sun_jpn_tml_kor_rus_urd_swa_por_mly_mol_anl_mao_cnt_nor_dyu_bos_sid_spa_slo_ita_swe_qcu_scr_ger_guj_swt_amr_lit_heb_krd_ind_arw_xho_prs_bem_tag_tha_owc_knd_moo_ven_aze_dut_alb_uzb_ewe_vie_amh_lda_fbf_dgb	-0.159790971109287	-0.377044217994627	0.706999728013074
711	sod_mcd_fbf_lat_amr_owc_amh_rus_uzb_tur_yor_mao_dyu_swe_glc_bsq_ger_gam_tsw_mnd_pan_ben_moo_fre_swt_eng_est_ewe_zul_fin_svk_sid_geo_cze_spa_slo_ukr_tig_anl_arw_hun_igb_jav_urd_mly_jpn_tml_kor_ita_por_tsn_mol_ind_afr_mlt_tag_cnt_krd_akn_grk_heb_pol_alb_bos_hin_qcu_ctl_prs_rom_cic_wly_dut_hau_guj_bat_lit_ven_scr_xho_sun_tha_chh_knd_lda_bem_aze_nor_bul_azi_dgb_vie_aeg_swa_ses_bam	0.502535809979223	1.18644791706331	0.23846758339041
712	sid_ukr_bem_arw_owc_tig_gam_cze_azi_tur_akn_jav_xho_nor_ger_bsq_por_amr_tsn_mnd_lit_krd_yor_mcd_swa_lat_est_ewe_swt_hun_dut_mlt_geo_pan_scr_svk_ctl_hau_wly_fre_fin_lda_mly_prs_sun_jpn_knd_kor_afr_bul_igb_alb_ind_hin_sod_bat_cnt_rom_dyu_pol_heb_glc_bos_rus_eng_qcu_grk_urd_guj_cic_chh_slo_anl_ben_tag_mol_bam_ita_zul_mao_tha_aeg_tml_dgb_fbf_uzb_swe_spa_aze_moo_vie_amh_ven_tsw_ses	-0.0463652364598333	-0.109364297909263	0.913149186402948
713	gam_bos_igb_glc_aeg_mlt_heb_ukr_uzb_aze_yor_sun_ses_rom_cze_bsq_svk_amh_fbf_mnd_mol_eng_moo_swe_xho_pan_hun_ven_bem_est_spa_sid_geo_ger_scr_fre_arw_chh_tig_lat_fin_lda_mly_ben_bat_jpn_knd_kor_pol_hin_tsn_urd_mao_krd_owc_ind_cnt_ita_ewe_alb_amr_por_grk_mcd_dut_qcu_ctl_rus_guj_cic_sod_nor_anl_slo_tag_bul_bam_prs_swt_jav_tha_hau_tml_zul_akn_azi_lit_afr_tur_swa_vie_wly_dgb_tsw_dyu	0.220938403087122	0.519832747136336	0.604415304697654
714	mlt_por_xho_rus_sod_amh_anl_eng_uzb_azi_akn_mly_ewe_arw_alb_bsq_urd_hau_bam_mnd_glc_scr_tsn_afr_zul_svk_fin_fbf_swa_est_ctl_sid_geo_mcd_lat_grk_mol_amr_aeg_hin_hun_ses_sun_bul_bat_jpn_tml_kor_ita_ger_ven_fre_mao_rom_chh_ind_cnt_ben_cic_nor_wly_guj_ukr_cze_prs_qcu_pol_bos_pan_moo_tig_krd_heb_swe_jav_dut_dyu_spa_bem_tag_tha_owc_knd_yor_swt_tur_lit_slo_aze_lda_vie_gam_tsw_igb_dgb	-0.62916351833066	-1.5052510383638	0.135648451024305
715	anl_rom_xho_afr_hau_aeg_chh_krd_aze_azi_ven_bat_ses_nor_ger_bsq_alb_sod_swt_mnd_hin_urd_tsw_prs_zul_pan_hun_swa_dyu_fin_mol_sid_geo_spa_ben_por_svk_mlt_tig_glc_est_igb_mao_arw_sun_jpn_tml_kor_eng_bul_bam_lat_mly_dut_gam_tag_cnt_fre_tsn_guj_amr_grk_pol_lit_bos_qcu_rus_ukr_scr_moo_heb_ita_amh_cze_ind_ctl_cic_mcd_yor_jav_tha_wly_knd_dgb_ewe_tur_swe_slo_uzb_fbf_vie_owc_lda_akn_bem	-0.13092159515263	-0.308723047655524	0.758222721458856
716	heb_lit_swt_glc_amh_mlt_sid_pan_tur_aze_akn_tag_bem_ben_guj_bsq_spa_owc_dgb_mnd_bos_urd_dyu_afr_igb_por_fin_bam_xho_est_ger_tig_geo_scr_mcd_ukr_krd_anl_sod_prs_hun_ewe_mly_nor_ind_jpn_knd_kor_slo_dut_ven_alb_sun_cze_gam_mao_cnt_eng_fbf_grk_wly_pol_ctl_hin_mol_qcu_arw_swe_ita_tsw_amr_rus_aeg_lat_jav_fre_swa_bul_cic_bat_tha_hau_tml_zul_moo_azi_svk_rom_uzb_yor_vie_chh_lda_ses_tsn	0.0665104710297498	0.15650314423404	0.875975682355737
717	amr_krd_dyu_swe_wly_sid_tig_dut_tur_uzb_ven_sun_akn_hin_glc_bsq_rom_sod_tsn_cnt_arw_alb_moo_afr_igb_por_fin_ses_lda_hun_pol_anl_geo_pan_lat_mol_ita_gam_chh_bul_est_ewe_mly_svk_ind_jpn_tml_kor_rus_bos_xho_mcd_mao_ger_mlt_bat_mnd_lit_tsw_eng_hau_ctl_slo_nor_fre_qcu_spa_ben_ukr_swt_amh_cze_owc_grk_jav_prs_swa_urd_fbf_tag_tha_heb_knd_bem_yor_aze_guj_scr_azi_zul_vie_aeg_cic_bam_dgb	-0.274751879867974	-0.650154532098053	0.517195259512767
718	sod_lat_tsn_ita_wly_mlt_gam_slo_azi_aze_bam_tag_xho_spa_bos_bsq_krd_chh_bem_cnt_pol_bul_yor_ger_swt_grk_hun_zul_moo_fin_pan_aeg_geo_urd_mol_nor_ukr_heb_owc_glc_est_ewe_mly_por_sun_jpn_tml_kor_guj_eng_dgb_svk_ind_ctl_sid_jav_mnd_ben_igb_scr_amr_cze_swe_fre_mcd_qcu_prs_rus_alb_dyu_amh_rom_tig_hin_mao_arw_lda_afr_ven_bat_tha_anl_knd_ses_akn_tur_lit_dut_uzb_cic_vie_hau_fbf_tsw_swa	-0.425261501126291	-1.00963905197929	0.315287926990858
719	chh_ben_ewe_alb_mlt_wly_tig_prs_aze_azi_ses_tag_bam_ukr_ita_bsq_svk_amh_dyu_cnt_nor_eng_yor_rus_akn_dut_fin_bem_dgb_est_arw_aeg_geo_swe_lat_afr_pan_anl_heb_slo_hun_swa_ind_mcd_jav_jpn_knd_kor_grk_mol_moo_lit_mly_spa_sid_sun_mnd_guj_tsw_por_hau_ctl_glc_cze_rom_qcu_bos_krd_fre_zul_gam_pol_amr_ger_bat_hin_igb_bul_xho_mao_tha_owc_tml_fbf_ven_tur_urd_scr_uzb_swt_vie_sod_cic_lda_tsn	-0.456547883328417	-1.08576201316309	0.280390681458926
720	tig_glc_bam_dut_anl_amh_gam_eng_aze_uzb_akn_sun_zul_ita_ctl_bsq_mcd_wly_swt_mnd_arw_hin_igb_pol_ven_por_est_yor_cic_fin_svk_chh_geo_bul_ger_guj_afr_heb_sod_rus_hun_moo_jav_spa_ind_jpn_tml_kor_krd_lat_ewe_urd_mao_nor_mlt_mly_cnt_mol_tsw_rom_hau_fre_scr_swe_bos_qcu_grk_cze_slo_fbf_owc_ben_amr_lit_tag_ukr_tsn_pan_swa_bat_tha_aeg_knd_bem_ses_azi_alb_prs_tur_dyu_vie_sid_lda_dgb_xho	0.752454791331819	1.78521723672751	0.0774862016052852
721	amr_cze_ven_pan_anl_heb_sod_krd_azi_tur_bem_ind_ses_slo_arw_bsq_hin_chh_zul_mnd_ctl_rom_xho_mol_yor_svk_hun_bam_dgb_fin_rus_hau_geo_bul_grk_bos_afr_tig_aeg_mcd_est_swt_mao_prs_bat_jpn_tml_kor_por_scr_akn_urd_sun_alb_gam_tag_cnt_glc_cic_spa_wly_swe_pol_fre_dut_qcu_nor_ger_guj_ewe_sid_eng_amh_lit_jav_ukr_igb_ita_dyu_mly_tha_owc_knd_swa_lda_uzb_lat_ben_aze_tsn_vie_mlt_moo_fbf_tsw	-0.934206101592669	-2.26373639578137	0.0259151457971195
722	owc_ctl_swa_mol_anl_heb_wly_bos_azi_aze_swt_tag_bem_mcd_hin_bsq_krd_amr_zul_mnd_fre_urd_tsn_svk_dgb_slo_fin_bam_tsw_est_cze_sod_geo_alb_prs_dut_rus_gam_amh_glc_hun_ses_mao_spa_bat_jpn_knd_kor_rom_ita_igb_por_sun_ben_sid_ind_cnt_swe_ven_ger_mlt_nor_lit_bul_pan_qcu_eng_lat_afr_moo_tig_ukr_aeg_pol_jav_arw_dyu_guj_xho_mly_tha_hau_tml_akn_yor_uzb_scr_grk_tur_fbf_vie_chh_lda_cic_ewe	-0.148504662840339	-0.350707918578662	0.726600645305674
723	gam_grk_tsn_guj_amr_sid_hau_eng_aze_azi_zul_jav_akn_hin_urd_bsq_mol_mlt_ven_cnt_lit_ctl_dyu_alb_ses_bul_hun_swa_bem_fin_mcd_aeg_geo_afr_pol_glc_ita_amh_anl_fre_est_cic_mly_pan_bat_jpn_knd_kor_krd_rus_tsw_lat_tag_dut_heb_mao_mnd_bos_xho_spa_wly_ukr_svk_prs_arw_qcu_nor_swe_ben_lda_sod_slo_owc_rom_sun_ger_swt_por_moo_ind_tha_chh_tml_dgb_fbf_tur_scr_cze_uzb_bam_vie_tig_yor_ewe_igb	-0.290776409498647	-0.687828830721303	0.493272557253247
724	chh_guj_dgb_glc_wly_amh_owc_hin_azi_tur_akn_tag_bam_alb_ukr_bsq_scr_gam_ses_mnd_dut_nor_moo_spa_bem_ctl_hun_xho_swa_est_slo_mlt_geo_prs_svk_swe_ita_aeg_sod_rus_fin_tsn_ind_afr_sun_jpn_tml_kor_pol_rom_fbf_mcd_mao_por_hau_jav_cnt_urd_dyu_krd_heb_eng_bul_ben_grk_qcu_ger_pan_cze_yor_tig_mol_amr_arw_mly_lat_igb_bos_zul_bat_tha_anl_knd_swt_tsw_aze_lit_fre_uzb_cic_vie_sid_ven_lda_ewe	-0.329722969721452	-0.78207788831874	0.436155488336448
725	sod_arw_ses_krd_chh_amh_tig_hin_tur_uzb_swa_tag_ewe_guj_nor_bsq_mol_hau_bem_mnd_por_swe_dgb_spa_dyu_pan_est_moo_bam_hun_urd_mlt_geo_afr_bos_grk_alb_sid_amr_mcd_fin_igb_bat_eng_sun_jpn_tml_kor_ben_ita_zul_rom_jav_bul_owc_mly_cnt_lit_tsw_ukr_anl_fre_dut_glc_ctl_qcu_prs_slo_scr_tsn_wly_svk_gam_lat_ind_ger_cic_rus_swt_mao_tha_aeg_knd_yor_xho_azi_pol_cze_aze_akn_vie_heb_lda_fbf_ven	-0.665438388131704	-1.59006367167906	0.115214294336521
726	heb_rus_tsw_mol_anl_sid_mlt_afr_tur_azi_akn_mly_cic_pan_lit_bsq_pol_sod_dyu_cnt_ita_grk_swt_fre_moo_ukr_fin_ses_yor_hun_scr_tig_geo_rom_ctl_ger_guj_chh_gam_prs_est_xho_sun_arw_bat_jpn_knd_kor_nor_ben_bam_swe_mao_bos_hau_tag_mnd_krd_lda_urd_amr_eng_cze_dut_spa_qcu_slo_glc_mcd_igb_amh_svk_aeg_hin_jav_bul_zul_alb_dgb_ind_tha_wly_tml_tsn_swa_aze_lat_por_uzb_ven_vie_owc_fbf_bem_ewe	0.200506221073607	0.47164226242998	0.638286804938858
727	aeg_bul_ven_arw_tig_mlt_anl_spa_tur_uzb_tsw_jav_dyu_fre_afr_bsq_guj_amh_swt_cnt_hin_dut_bem_swe_cic_lat_hun_zul_fbf_fin_rom_chh_geo_urd_ger_alb_scr_amr_hau_mol_est_yor_mao_eng_sun_jpn_tml_kor_glc_bos_dgb_cze_mly_ukr_wly_tag_mnd_rus_akn_ita_gam_nor_ctl_pan_svk_qcu_por_pol_slo_tsn_owc_ben_heb_grk_bat_prs_igb_krd_swa_ind_tha_sod_knd_ses_lda_aze_lit_mcd_azi_moo_vie_sid_xho_ewe_bam	-0.584775977828417	-1.39374861529258	0.166715135976021
728	chh_ger_ewe_urd_amr_mlt_aeg_guj_azi_aze_igb_mly_tsw_arw_swe_bsq_por_owc_moo_mnd_eng_pol_yor_lat_xho_svk_fin_bam_bem_est_rom_sid_geo_glc_prs_alb_mcd_hau_tig_scr_hun_ven_bat_spa_tag_jpn_tml_kor_ita_ben_ses_fre_ind_slo_anl_jav_cnt_afr_lda_nor_sod_bul_cze_grk_rus_qcu_hin_pan_lit_dgb_heb_ukr_gam_krd_sun_bos_fbf_mol_dyu_mao_tha_wly_knd_swt_tsn_uzb_ctl_dut_tur_akn_vie_amh_swa_zul_cic	0.415766472173879	0.979097991352124	0.33007170218672
729	aeg_bos_dgb_hin_gam_heb_mlt_rom_tur_azi_bem_bat_tsw_spa_mcd_bsq_guj_tig_dyu_mnd_ben_mol_tsn_rus_moo_lat_fin_ven_fbf_est_arw_chh_geo_svk_scr_pan_eng_sid_owc_bul_hun_swt_ind_krd_mao_jpn_tml_kor_ctl_ita_ses_nor_sun_fre_anl_tag_cnt_urd_xho_ukr_amr_prs_glc_afr_swe_qcu_alb_por_pol_igb_sod_slo_hau_dut_mly_grk_swa_lit_lda_jav_tha_amh_knd_akn_yor_uzb_cze_ger_aze_ewe_vie_wly_zul_cic_bam	0.266679033945257	0.628478772854894	0.531230844530349
730	chh_ukr_cic_nor_hau_aeg_wly_hin_tur_aze_bam_mly_zul_svk_swe_bsq_pol_tig_akn_mnd_slo_bul_ses_ger_lda_arw_hun_ewe_dyu_fin_grk_amh_geo_urd_eng_scr_fre_sod_anl_rus_est_dgb_sun_ita_jav_jpn_knd_kor_spa_pan_tsn_alb_mao_dut_gam_bat_cnt_lit_ven_guj_amr_cze_prs_ben_mcd_qcu_rom_glc_krd_yor_owc_afr_heb_bos_tag_por_swa_mol_tsw_ind_tha_sid_tml_fbf_bem_uzb_ctl_lat_azi_swt_vie_mlt_igb_moo_xho	-0.490302321076474	-1.16642958224146	0.246423249308906
731	heb_glc_bam_hin_owc_sid_amh_ben_aze_azi_igb_ind_xho_ukr_cze_bsq_prs_amr_swt_mnd_grk_ctl_tsn_eng_dyu_bos_est_lda_ses_fin_afr_tig_geo_rus_urd_por_lit_hau_gam_arw_hun_tsw_mly_lat_bat_jpn_knd_kor_bul_krd_moo_mol_mao_guj_chh_sun_cnt_spa_swa_scr_sod_pan_nor_dut_mcd_qcu_fre_pol_rom_ewe_anl_alb_aeg_ita_jav_ger_bem_svk_cic_tag_tha_wly_tml_akn_fbf_uzb_swe_slo_tur_zul_vie_mlt_yor_dgb_ven	0.0830345126139883	0.195860861241333	0.845146394081603
732	chh_ben_swt_hin_mlt_sid_amr_rus_uzb_aze_moo_mly_ven_fre_svk_bsq_bul_heb_cic_mnd_ger_guj_dgb_swe_bem_glc_fin_yor_bam_est_scr_owc_geo_eng_mol_pol_prs_sod_wly_por_hun_xho_sun_lat_mao_jpn_knd_kor_dut_grk_swa_ukr_tag_krd_tig_jav_cnt_cze_zul_alb_gam_lit_mcd_bos_afr_qcu_urd_nor_rom_igb_hau_ita_amh_arw_bat_slo_fbf_pan_tsn_ind_tha_anl_tml_dyu_ewe_tur_spa_ctl_azi_ses_vie_aeg_lda_tsw_akn	-0.576835205970998	-1.37753619787044	0.171652658424316
733	amh_swe_tsw_arw_hau_mlt_heb_spa_uzb_aze_fbf_bat_bem_eng_mcd_bsq_dut_chh_swt_mnd_svk_mol_igb_prs_dyu_lat_hun_dgb_swa_fin_bos_sod_geo_afr_rus_fre_guj_wly_tig_bul_est_tsn_ind_ger_jav_jpn_tml_kor_scr_por_ewe_grk_mao_hin_amr_tag_cnt_alb_cic_urd_aeg_ctl_cze_glc_lit_qcu_ita_nor_pol_ven_gam_rom_owc_ukr_sun_ben_bam_pan_moo_mly_tha_anl_knd_lda_yor_tur_krd_slo_azi_akn_vie_sid_xho_ses_zul	0.0334067972792451	0.0786454112901932	0.937483636911677
734	mlt_rus_ewe_krd_sid_heb_tig_grk_tur_aze_dyu_tag_ses_alb_scr_bsq_dut_chh_igb_cnt_prs_arw_fbf_ita_zul_nor_hun_bam_swa_est_mol_hau_geo_eng_fre_bos_ben_amh_owc_afr_fin_ven_ind_guj_sun_jpn_knd_kor_mcd_bul_moo_pol_mly_spa_amr_jav_mnd_slo_dgb_svk_gam_lat_hin_ukr_rom_qcu_ctl_por_cze_yor_anl_ger_aeg_glc_bat_urd_akn_lit_xho_mao_tha_sod_tml_tsw_tsn_azi_pan_swe_uzb_lda_vie_wly_bem_cic_swt	-0.00813510585359032	-0.0191573828955332	0.984756596157556
735	anl_krd_yor_urd_chh_tig_amh_scr_tur_azi_tsn_bat_bem_ctl_ger_bsq_rus_heb_ven_mnd_arw_spa_igb_hin_lda_prs_hun_dgb_tsw_fin_lat_amr_geo_svk_lit_eng_glc_sod_aeg_ben_est_xho_ind_nor_mly_jpn_tml_kor_por_cze_moo_guj_jav_alb_sid_tag_cnt_grk_zul_fre_mlt_rom_pan_bul_ita_qcu_swe_dut_afr_fbf_wly_bos_gam_mcd_sun_mol_cic_ukr_bam_mao_tha_owc_knd_akn_ewe_uzb_pol_slo_aze_ses_vie_hau_dyu_swt_swa	-0.886093258938381	-2.14083840588927	0.0349024201005486
736	owc_urd_dyu_rom_aeg_mlt_tig_bos_tur_aze_fbf_jav_bam_svk_lat_bsq_afr_amr_moo_cnt_ctl_lit_igb_slo_ewe_ben_fin_bem_akn_est_prs_chh_geo_cze_bul_arw_nor_sod_wly_pan_hun_cic_ind_ger_tag_jpn_knd_kor_por_spa_dgb_pol_sun_eng_amh_bat_mnd_krd_zul_glc_sid_swe_hin_alb_dut_qcu_rus_mol_mcd_tsn_gam_guj_hau_ita_mly_scr_yor_ukr_swt_mao_tha_anl_tml_swa_tsw_azi_grk_fre_uzb_ven_vie_heb_lda_xho_ses	-0.413577116306247	-0.980949539388033	0.329162652137838
737	amr_dut_igb_lit_gam_tig_sid_afr_tur_uzb_swt_mly_bam_ben_ctl_bsq_svk_anl_dyu_cnt_krd_hin_cic_bos_moo_mol_hun_yor_ewe_fin_prs_amh_geo_fre_slo_mcd_pol_wly_owc_ger_est_bem_tag_bul_mao_jpn_tml_kor_ukr_rus_xho_guj_ind_rom_sod_sun_mnd_eng_ses_scr_hau_ita_urd_alb_swe_qcu_grk_por_glc_tsw_chh_spa_heb_cze_jav_pan_fbf_nor_lda_bat_tha_aeg_knd_zul_ven_aze_lat_arw_azi_tsn_vie_mlt_akn_dgb_swa	-0.583809353945175	-1.39104687421357	0.167530338475785
738	anl_lat_tsw_lit_sid_wly_mlt_swe_tur_azi_moo_tag_bam_dut_cze_bsq_nor_gam_swa_cnt_rom_ctl_dyu_arw_cic_por_est_tsn_lda_fin_ger_amr_geo_slo_krd_rus_urd_amh_sod_scr_hun_ses_mao_pol_ind_jpn_knd_kor_fre_ben_swt_svk_mly_spa_heb_sun_mnd_hin_ewe_prs_hau_pan_afr_eng_grk_qcu_ukr_bos_guj_akn_tig_bul_chh_mcd_bat_glc_yor_alb_igb_jav_tha_aeg_tml_fbf_ven_uzb_ita_mol_aze_dgb_vie_owc_bem_xho_zul	-0.534712590597739	-1.27556466522635	0.20528642727382
739	gam_rom_ven_bul_amh_aeg_hau_fre_azi_uzb_dyu_sun_bem_alb_spa_bsq_nor_heb_igb_mnd_pol_dut_fbf_scr_dgb_arw_fin_ewe_moo_hun_cze_owc_geo_mcd_krd_rus_glc_wly_sid_slo_est_cic_mly_lit_mao_jpn_knd_kor_grk_guj_xho_svk_tag_pan_tig_jav_cnt_ben_swa_afr_amr_lat_ukr_prs_mol_qcu_bos_swe_eng_zul_anl_por_mlt_ger_bat_urd_tsw_ctl_ses_ind_tha_chh_tml_bam_yor_aze_hin_ita_tur_tsn_vie_sod_swt_lda_akn	-0.377181801484723	-0.894490818495783	0.373368484423964
740	wly_bos_tsn_scr_owc_hau_gam_bul_azi_tur_ses_bat_lda_hin_slo_bsq_eng_anl_swa_mnd_dut_ita_swt_lat_zul_por_hun_bem_moo_fin_ger_amh_geo_rom_pan_lit_svk_sid_aeg_alb_est_akn_jav_prs_mly_jpn_tml_kor_cze_fre_fbf_mcd_ind_nor_tig_mao_cnt_swe_igb_rus_chh_urd_guj_krd_afr_qcu_spa_glc_mol_bam_heb_ukr_mlt_grk_tag_ctl_yor_ben_dgb_sun_tha_amr_knd_cic_xho_uzb_arw_pol_aze_ewe_vie_sod_ven_dyu_tsw	-0.0353694168958337	-0.0832603826139608	0.93382345265956
741	mlt_ben_lda_lit_hau_chh_sid_krd_aze_uzb_yor_mao_swa_cze_mol_bsq_pol_amh_ses_mnd_nor_ukr_dyu_pan_bem_hin_fin_swt_ewe_hun_ctl_sod_geo_por_grk_eng_rom_anl_gam_afr_est_ven_jav_prs_bat_jpn_knd_kor_ger_bul_tsn_spa_sun_guj_wly_ind_cnt_arw_tsw_slo_aeg_bos_mcd_swe_fre_qcu_ita_glc_scr_dgb_tig_rus_amr_dut_mly_lat_fbf_alb_moo_tag_tha_owc_tml_xho_igb_azi_svk_urd_tur_cic_vie_heb_bam_zul_akn	-0.215234227861014	-0.509229859014202	0.611797263463259
742	sid_alb_yor_pol_chh_owc_aeg_grk_tur_aze_tsn_tag_lda_bul_urd_bsq_lit_anl_moo_mnd_krd_ita_zul_ctl_dgb_nor_est_ewe_bem_fin_glc_amr_geo_pan_svk_slo_guj_hau_heb_fre_hun_cic_bat_por_mly_jpn_tml_kor_dut_afr_ven_bos_ind_eng_amh_mao_cnt_swe_swa_hin_sod_mcd_prs_rom_lat_qcu_spa_ukr_arw_akn_wly_scr_mlt_mol_jav_ben_xho_cze_ses_sun_tha_tig_knd_igb_fbf_azi_rus_ger_uzb_bam_vie_gam_swt_tsw_dyu	-0.373632771177168	-0.886169066065452	0.377812174032065
743	aeg_por_moo_hin_wly_owc_heb_fre_aze_tur_xho_jav_yor_nor_svk_bsq_ben_chh_dyu_cnt_swe_grk_akn_ita_ewe_guj_fin_fbf_tsw_est_lit_gam_geo_afr_prs_bos_mol_mlt_sod_glc_hun_bam_tag_scr_ind_jpn_knd_kor_ukr_eng_lda_alb_bat_arw_tig_mao_mnd_rus_ses_dut_amh_ger_cze_pan_pol_qcu_rom_spa_ctl_tsn_sid_urd_amr_krd_sun_slo_zul_mcd_ven_mly_tha_anl_tml_swt_swa_uzb_bul_lat_azi_cic_vie_hau_igb_bem_dgb	-0.70772045917627	-1.6974379256282	0.0929580617572445
744	heb_ukr_bem_prs_sod_amr_gam_alb_uzb_azi_dgb_tag_ewe_krd_fre_bsq_slo_anl_swa_mnd_mcd_lat_tsn_ctl_swt_ben_fin_akn_igb_est_hin_tig_geo_urd_arw_por_swe_chh_amh_mol_hun_tsw_jav_afr_bat_jpn_tml_kor_pan_dut_cic_bul_mly_guj_mlt_sun_cnt_bos_xho_scr_owc_svk_rus_spa_ger_qcu_cze_lit_glc_ses_aeg_pol_wly_ita_mao_rom_zul_eng_lda_ind_tha_sid_knd_yor_bam_tur_grk_nor_aze_fbf_vie_hau_ven_moo_dyu	-0.0251394503923334	-0.0591808345911262	0.952935056841595
745	mlt_afr_tsw_mcd_anl_owc_hau_ukr_azi_aze_swa_tag_cic_nor_lit_bsq_spa_gam_zul_mnd_rus_mol_ses_prs_ewe_eng_est_fbf_tsn_hun_glc_sid_geo_arw_dut_bos_scr_chh_sod_ctl_fin_bam_ind_ita_mly_jpn_tml_kor_fre_ben_dgb_cze_jav_guj_heb_mao_cnt_alb_yor_por_tig_bul_hin_urd_rom_qcu_lat_swe_slo_moo_wly_pol_aeg_ger_bat_svk_bem_krd_swt_sun_tha_amh_knd_akn_xho_tur_grk_pan_uzb_igb_vie_amr_ven_dyu_lda	0.275654083128886	0.648133081772187	0.518495900633907
746	amh_ukr_yor_glc_gam_owc_wly_fre_azi_uzb_ses_ind_cic_ctl_lit_bsq_ger_heb_lda_cnt_pan_pol_dyu_mol_igb_grk_est_zul_dgb_hun_mcd_chh_geo_afr_dut_ben_slo_mlt_anl_urd_fin_tsn_jav_scr_mao_jpn_knd_kor_eng_rom_xho_rus_mly_bos_sid_bat_mnd_krd_swa_hin_aeg_spa_ita_svk_arw_qcu_lat_nor_swe_ven_amr_cze_sod_alb_tag_prs_fbf_guj_moo_sun_tha_hau_tml_tsw_bem_tur_bul_por_aze_swt_vie_tig_akn_ewe_bam	-0.172621244157517	-0.407537203209758	0.684550074122001
747	sid_afr_bem_pan_gam_mlt_amh_dut_uzb_tur_akn_jav_swt_eng_ger_bsq_cze_owc_moo_mnd_ukr_mol_tsn_arw_dyu_hin_fin_tsw_swa_hun_pol_amr_geo_lit_rom_scr_ctl_hau_aeg_rus_est_lda_mao_bul_bat_jpn_knd_kor_grk_spa_ven_bos_mly_por_chh_tag_cnt_prs_dgb_swe_heb_slo_urd_alb_krd_qcu_glc_fre_ita_ewe_tig_nor_anl_mcd_ind_ben_zul_guj_igb_sun_tha_sod_tml_bam_cic_aze_lat_svk_azi_fbf_vie_wly_ses_yor_xho	-0.424283808199552	-1.00723430664561	0.316435689555041
748	sod_lat_dgb_ctl_hau_mlt_owc_krd_tur_azi_ven_bat_swa_mcd_fre_bsq_rom_amr_zul_cnt_swe_eng_tsw_ger_bam_pan_hun_ewe_bem_fin_ben_aeg_geo_hin_pol_urd_svk_chh_tig_alb_est_ses_sun_cze_mly_jpn_tml_kor_por_ukr_lda_rus_mao_spa_wly_ind_mnd_slo_dyu_dut_gam_ita_lit_bos_guj_qcu_mol_grk_nor_swt_sid_glc_heb_afr_jav_scr_cic_arw_igb_tag_tha_anl_knd_yor_fbf_aze_bul_prs_uzb_tsn_vie_amh_moo_akn_xho	-0.669136922926281	-1.59767185568554	0.113508372480019
749	amr_grk_swa_spa_sod_mlt_sid_guj_uzb_azi_bam_ind_ses_ukr_krd_bsq_rus_owc_cic_mnd_ben_swe_ewe_ctl_tsw_fre_fin_fbf_zul_est_glc_anl_geo_afr_cze_urd_pan_amh_wly_dut_hun_tsn_jav_slo_mao_jpn_knd_kor_por_rom_igb_svk_tag_arw_gam_bat_cnt_lat_lda_mol_heb_eng_pol_lit_alb_qcu_prs_bul_scr_swt_chh_ger_tig_hin_mly_nor_dyu_bos_bem_sun_tha_aeg_tml_ven_dgb_aze_ita_mcd_tur_moo_vie_hau_akn_yor_xho	-0.621212996261836	-1.48446430267147	0.141067380131046
750	chh_pol_swt_mol_mlt_sod_tig_arw_tur_azi_cic_jav_lda_fre_slo_bsq_svk_gam_yor_mnd_ukr_mcd_dyu_krd_tsn_spa_fin_ven_xho_est_afr_sid_geo_urd_grk_nor_ger_amh_aeg_eng_hun_swa_ind_hin_mly_jpn_tml_kor_cze_ben_ses_lit_bat_ctl_anl_sun_cnt_pan_dgb_swe_wly_rom_scr_lat_rus_qcu_guj_por_bul_akn_owc_glc_hau_alb_mao_ita_zul_dut_fbf_tag_tha_amr_knd_ewe_tsw_aze_bos_prs_uzb_moo_vie_heb_bam_igb_bem	0.172388226746742	0.405895578832345	0.685751708319989
751	aeg_ger_yor_grk_sod_amr_hau_swe_azi_aze_ses_mly_dyu_guj_spa_bsq_mol_tig_swa_cnt_cze_fre_ven_afr_bem_lit_hun_moo_bam_fin_glc_heb_geo_scr_hin_eng_por_chh_mlt_pol_est_fbf_sun_mcd_tag_jpn_tml_kor_ukr_slo_cic_rom_jav_rus_anl_mao_mnd_dut_swt_arw_gam_bos_ben_ctl_bul_qcu_ita_alb_nor_zul_owc_urd_wly_pan_ind_svk_tsn_krd_tsw_bat_tha_sid_knd_ewe_lda_tur_prs_lat_uzb_xho_vie_amh_igb_akn_dgb	-0.145352911949513	-0.342780763212089	0.732536965720494
752	anl_bul_bem_ben_heb_mlt_owc_swe_aze_uzb_ewe_mly_tsn_pan_lit_bsq_eng_tig_tsw_cnt_fre_bos_swt_lat_fbf_glc_est_lda_moo_hun_ukr_gam_geo_prs_pol_grk_scr_wly_aeg_nor_fin_swa_ind_ger_bat_jpn_tml_kor_afr_hin_akn_arw_jav_svk_hau_tag_mnd_ita_bam_ctl_sod_mol_por_dut_guj_qcu_alb_rom_rus_dyu_amr_slo_chh_urd_sun_mcd_xho_krd_ven_mao_tha_sid_knd_ses_zul_tur_cze_spa_azi_igb_vie_amh_cic_yor_dgb	-0.199389221144833	-0.470569895084224	0.63904969533402
753	amr_nor_cic_eng_sod_sid_anl_cze_azi_uzb_ewe_sun_tsw_slo_afr_bsq_ger_chh_ven_mnd_lat_mcd_lda_swe_swt_grk_est_swa_ses_hun_rom_aeg_geo_lit_dut_spa_ben_heb_amh_krd_fin_xho_ind_ukr_tag_jpn_knd_kor_bul_urd_moo_guj_mly_pol_mlt_jav_cnt_glc_bem_arw_owc_ctl_svk_ita_rus_qcu_scr_alb_hin_bam_gam_prs_wly_fre_mao_mol_fbf_pan_tsn_bat_tha_hau_tml_dyu_akn_tur_por_bos_aze_dgb_vie_tig_igb_zul_yor	-0.250862880305475	-0.593037990210532	0.554595160719935
754	chh_krd_dyu_eng_sod_owc_hau_pan_uzb_azi_igb_tag_ses_hin_lat_bsq_afr_wly_bem_mnd_bos_ita_ven_dut_swa_bul_hun_cic_swt_est_scr_anl_geo_cze_pol_svk_urd_sid_tig_grk_fin_yor_mao_rom_mly_jpn_knd_kor_mcd_spa_fbf_ukr_sun_mol_aeg_jav_cnt_guj_ewe_glc_amr_rus_swe_lit_ben_qcu_por_ger_nor_tsn_mlt_alb_heb_slo_bat_ctl_zul_arw_akn_ind_tha_gam_tml_tsw_moo_tur_fre_prs_aze_xho_vie_amh_dgb_lda_bam	0.55316364979549	1.30975386053525	0.193505370691925
755	hau_ger_fbf_ben_amh_sod_aeg_dut_azi_uzb_ven_mao_tsw_guj_pol_bsq_mcd_heb_xho_cnt_ukr_afr_igb_rus_tsn_scr_fin_moo_ewe_hun_svk_chh_geo_glc_bul_bos_lit_tig_sid_spa_est_akn_mly_prs_tag_jpn_tml_kor_fre_nor_swa_hin_jav_grk_wly_bat_mnd_eng_yor_slo_anl_pan_alb_lat_arw_qcu_por_ita_cze_dyu_amr_urd_mlt_krd_sun_mol_ses_swe_bam_ind_tha_gam_knd_bem_swt_aze_rom_ctl_tur_dgb_vie_owc_cic_lda_zul	-0.173268826476069	-0.409227624260624	0.683313569176856
756	gam_swe_swt_ben_owc_amh_sod_bul_tur_azi_ewe_sun_bem_arw_urd_bsq_glc_heb_fbf_mnd_alb_por_lda_rom_moo_prs_est_zul_dyu_hun_ukr_mlt_geo_hin_bos_svk_pol_wly_hau_scr_fin_dgb_ind_ctl_jav_jpn_knd_kor_krd_ita_bam_rus_mao_lat_tig_mly_cnt_slo_ven_lit_sid_ger_afr_eng_cze_qcu_nor_grk_fre_igb_chh_mol_anl_pan_bat_guj_xho_dut_cic_tag_tha_amr_tml_akn_yor_uzb_spa_mcd_aze_tsw_vie_aeg_tsn_swa_ses	-0.598189766351027	-1.42808275113931	0.156617698194171
757	wly_eng_zul_spa_amr_heb_amh_afr_azi_aze_akn_mao_ses_mcd_pan_bsq_urd_gam_igb_cnt_ben_lat_xho_lit_bem_bul_fin_swa_fbf_est_nor_mlt_geo_scr_fre_bos_guj_aeg_hau_prs_hun_ven_sun_ctl_tag_jpn_knd_kor_ger_swe_swt_dut_mly_grk_owc_bat_mnd_por_tsw_arw_chh_ukr_cze_mol_ita_qcu_krd_alb_slo_ewe_sid_glc_anl_rus_ind_hin_moo_pol_tsn_jav_tha_sod_tml_dyu_yor_tur_rom_svk_uzb_cic_vie_tig_lda_dgb_bam	-0.115749877437475	-0.273009867750371	0.785450950905524
758	hau_pol_bam_pan_sid_amr_chh_por_aze_azi_ven_mao_swt_ukr_svk_bsq_ger_amh_tsw_mnd_afr_ita_ses_ben_ewe_fre_est_moo_zul_fin_bos_sod_geo_scr_hin_guj_glc_gam_tig_cze_hun_fbf_bat_bul_ind_jpn_tml_kor_lit_spa_lda_ctl_tag_nor_owc_sun_cnt_urd_yor_dut_aeg_rus_alb_arw_rom_qcu_slo_prs_lat_cic_wly_mol_mlt_krd_jav_eng_xho_grk_tsn_mly_tha_heb_knd_bem_akn_tur_mcd_swe_uzb_igb_vie_anl_dgb_dyu_swa	-0.223793696115168	-0.528830511560624	0.598182918437546
759	tig_bos_lda_mcd_amr_anl_sid_rom_aze_tur_igb_bat_xho_spa_por_bsq_ita_wly_ses_mnd_ben_grk_dgb_ukr_akn_afr_fin_tsw_fbf_est_krd_gam_geo_ctl_rus_pan_fre_chh_owc_slo_hun_cic_sun_alb_ind_jpn_tml_kor_swe_scr_swa_hin_mly_ger_hau_mao_cnt_dut_ven_bul_heb_prs_lat_lit_guj_qcu_arw_glc_pol_ewe_mlt_svk_amh_urd_tag_eng_tsn_cze_moo_jav_tha_sod_knd_swt_bem_uzb_mol_nor_azi_yor_vie_aeg_dyu_zul_bam	0.387009286008175	0.913355599019016	0.363417348121768
760	amr_guj_ses_bul_chh_hau_heb_bos_azi_uzb_dyu_bat_moo_glc_dut_bsq_ger_wly_xho_mnd_ctl_rus_yor_svk_akn_ita_fin_dgb_swa_hun_krd_amh_geo_hin_pan_arw_ukr_aeg_anl_spa_est_tsw_mao_scr_jav_jpn_knd_kor_urd_lat_tsn_prs_mly_lit_sod_tag_cnt_mol_bem_grk_tig_slo_fre_cze_alb_qcu_swe_afr_nor_fbf_sid_eng_gam_ben_sun_rom_igb_por_swt_ind_tha_owc_tml_lda_bam_aze_mcd_pol_tur_cic_vie_mlt_ven_ewe_zul	-1.09335896964868	-2.6847387204453	0.00859474324021836
761	gam_swe_zul_rom_amh_sod_sid_guj_aze_tur_swt_mly_tsn_bul_ben_bsq_prs_chh_fbf_cnt_dut_scr_cic_hin_tsw_urd_fin_bam_moo_hun_glc_wly_geo_rus_lat_afr_pan_owc_aeg_eng_est_ewe_mao_ita_tag_jpn_tml_kor_arw_svk_akn_lit_sun_ger_mlt_bat_mnd_por_igb_ukr_hau_mol_mcd_ctl_bos_qcu_krd_spa_alb_lda_amr_pol_anl_fre_jav_cze_xho_slo_ven_ind_tha_heb_knd_dgb_ses_uzb_grk_nor_azi_swa_vie_tig_bem_dyu_yor	0.450079400574817	1.06158635095126	0.291172556852628
762	wly_afr_tsw_arw_mlt_amr_anl_hin_uzb_tur_swt_jav_fbf_ita_prs_bsq_nor_tig_ewe_mnd_pol_fre_bem_glc_swa_eng_est_bam_cic_hun_krd_amh_geo_dut_bos_rus_rom_sid_owc_ukr_fin_ses_bat_mcd_ind_jpn_knd_kor_guj_grk_moo_slo_sun_spa_sod_mly_cnt_pan_dgb_swe_gam_scr_lit_ger_mol_qcu_ben_svk_cze_ven_aeg_urd_chh_lat_tag_bul_tsn_ctl_yor_mao_tha_heb_tml_akn_dyu_aze_alb_por_azi_zul_vie_hau_lda_xho_igb	-0.368116608732529	-0.871846430480869	0.385537404957144
763	heb_swe_swa_guj_amr_owc_tig_fre_azi_aze_zul_tag_lda_ctl_prs_bsq_bos_mlt_ewe_cnt_arw_ita_ven_alb_igb_cze_fin_akn_yor_hun_lit_anl_geo_glc_grk_hin_slo_chh_sod_rom_est_tsw_jav_nor_ind_jpn_tml_kor_ukr_spa_bam_por_bat_mol_amh_mao_mnd_eng_xho_pan_aeg_afr_urd_krd_rus_qcu_mcd_svk_scr_dyu_wly_ger_sid_lat_mly_dut_dgb_bul_fbf_sun_tha_hau_knd_swt_bem_tur_pol_ben_uzb_moo_vie_gam_cic_tsn_ses	-0.0536793291823079	-0.126442027161478	0.89965500123982
764	gam_bul_zul_ctl_tig_sod_chh_eng_uzb_tur_ven_mly_igb_slo_dut_bsq_pan_heb_ses_cnt_grk_ita_bam_swe_swa_hin_hun_moo_tsw_fin_guj_amh_geo_scr_lit_prs_glc_sid_anl_ben_est_tsn_mao_rus_ind_jpn_knd_kor_rom_por_yor_urd_tag_lat_wly_jav_mnd_svk_cic_ger_hau_bos_arw_fre_alb_qcu_spa_pol_krd_swt_owc_mol_aeg_cze_bat_mcd_ewe_afr_fbf_sun_tha_mlt_tml_akn_bem_azi_nor_ukr_aze_xho_vie_amr_lda_dyu_dgb	-0.344313246321154	-0.816304103996963	0.416412234680849
765	amh_pol_dgb_lit_hau_sod_amr_por_tur_azi_ses_sun_igb_prs_nor_bsq_glc_chh_cic_mnd_pan_svk_swa_rom_yor_scr_fin_dyu_zul_hun_rus_heb_geo_slo_urd_lat_afr_tig_sid_swe_est_ewe_jav_ger_bat_jpn_tml_kor_ukr_ben_akn_dut_mly_krd_aeg_tag_cnt_alb_tsn_mol_gam_bul_spa_ctl_arw_qcu_grk_eng_fre_moo_owc_guj_anl_cze_mao_ita_bam_bos_lda_ind_tha_wly_knd_swt_ven_uzb_mcd_hin_aze_bem_vie_mlt_tsw_fbf_xho	0.186682473802846	0.438943280338022	0.66172074716189
766	hau_ctl_ewe_prs_sod_aeg_chh_guj_tur_aze_xho_mao_tsw_dut_afr_bsq_ita_sid_dgb_cnt_arw_slo_bem_hin_cic_nor_fin_dyu_bam_est_bos_owc_geo_rom_eng_ukr_scr_heb_anl_fre_hun_fbf_sun_pan_tag_jpn_knd_kor_lat_alb_swa_mol_mly_lit_tig_jav_mnd_rus_zul_cze_amr_spa_swe_pol_ger_qcu_por_ben_mcd_akn_amh_glc_gam_krd_ind_svk_ven_grk_igb_bat_tha_mlt_tml_yor_swt_azi_bul_urd_uzb_ses_vie_wly_tsn_lda_moo	-0.44911254782706	-1.06864812202021	0.287994249332629
767	amh_mol_swt_nor_owc_anl_chh_hin_azi_uzb_ses_ind_bem_alb_afr_bsq_dut_heb_yor_cnt_prs_pol_tsw_slo_lda_cze_est_zul_xho_fin_spa_sid_geo_ben_pan_krd_guj_gam_aeg_ukr_hun_tsn_sun_lat_jav_jpn_knd_kor_por_lit_ewe_swe_tag_rus_hau_mao_mnd_rom_cic_grk_wly_fre_glc_mcd_ger_qcu_ita_bul_ctl_akn_mlt_svk_amr_arw_mly_eng_ven_scr_fbf_bat_tha_tig_tml_bam_moo_tur_urd_bos_aze_igb_vie_sod_swa_dyu_dgb	-0.348936448354566	-0.825769703632262	0.41104808835298
768	wly_rus_swa_fre_tig_sod_mlt_svk_azi_uzb_igb_jav_dyu_slo_swe_bsq_ben_amr_fbf_cnt_guj_cze_moo_spa_xho_ctl_fin_cic_bem_est_ger_chh_geo_mcd_glc_grk_lit_owc_hau_pol_hun_akn_sun_dut_tag_jpn_knd_kor_mol_alb_tsn_por_ind_arw_amh_bat_mnd_afr_ewe_ita_heb_bos_rom_nor_pan_qcu_bul_eng_krd_yor_sid_urd_aeg_lat_mly_prs_lda_scr_dgb_mao_tha_anl_tml_tsw_ven_tur_ukr_hin_aze_ses_vie_gam_swt_zul_bam	0.0913418841177862	0.214882244980697	0.83032963219856
769	heb_por_bam_rus_amh_sod_aeg_eng_tur_uzb_ewe_jav_dyu_spa_alb_bsq_prs_chh_bem_mnd_slo_dut_zul_mcd_ses_ita_hun_igb_swt_fin_pan_owc_geo_krd_lit_scr_mol_sid_gam_fre_est_ven_ind_grk_mao_jpn_tml_kor_bos_glc_dgb_ger_mly_ukr_wly_tag_cnt_afr_tsn_urd_mlt_arw_nor_ben_svk_qcu_guj_pol_lat_xho_tig_swe_amr_hin_sun_bul_swa_rom_yor_bat_tha_anl_knd_fbf_akn_aze_cze_ctl_azi_cic_vie_hau_lda_tsw_moo	0.109413196015143	0.257387349896684	0.797448405244708
770	mlt_grk_fbf_rom_chh_tig_hau_slo_azi_aze_swt_bat_dgb_ctl_fre_bsq_alb_wly_zul_mnd_ukr_rus_igb_lit_bam_scr_hun_ven_ses_fin_afr_sod_geo_ita_bul_swe_spa_sid_anl_dut_est_lda_mly_pan_ind_jpn_knd_kor_nor_eng_swa_bos_mao_por_heb_tag_cnt_guj_ewe_hin_gam_ben_ger_lat_svk_qcu_prs_arw_cze_bem_owc_urd_amh_glc_jav_krd_akn_mol_tsw_sun_tha_aeg_tml_moo_cic_tur_pol_mcd_uzb_dyu_vie_amr_yor_tsn_xho	-0.679735439977301	-1.62781584380473	0.106947286115806
771	amh_lat_dyu_ukr_tig_amr_gam_rom_azi_tur_tsn_mao_yor_por_alb_bsq_arw_aeg_swa_mnd_swe_krd_tsw_afr_dgb_bul_est_ses_cic_hun_mol_owc_geo_dut_cze_hin_lit_anl_sid_eng_fin_igb_jav_nor_bat_jpn_tml_kor_mcd_svk_xho_rus_tag_urd_heb_ind_cnt_ctl_ven_bos_wly_spa_scr_ita_slo_qcu_pol_pan_prs_moo_sod_guj_chh_glc_sun_grk_bem_ger_lda_mly_tha_hau_knd_bam_akn_uzb_ben_fre_aze_ewe_vie_mlt_swt_fbf_zul	-0.820331793999943	-1.97657501071249	0.0510520129859088
772	amh_nor_yor_mcd_heb_aeg_sod_pan_azi_uzb_swa_mly_ven_spa_rom_bsq_arw_amr_bem_cnt_fre_pol_swt_grk_tsn_scr_fin_xho_ses_est_hin_wly_geo_krd_mol_ukr_swe_sid_tig_ita_hun_ewe_bat_rus_jav_jpn_tml_kor_alb_lit_fbf_por_tag_lat_gam_ind_mnd_guj_lda_ctl_owc_cze_urd_glc_dut_qcu_afr_slo_ger_dyu_mlt_svk_chh_prs_sun_ben_akn_bos_dgb_mao_tha_anl_knd_igb_bam_tur_bul_eng_aze_cic_vie_hau_zul_tsw_moo	-0.378245031049401	-0.895926163058155	0.372605369940895
773	wly_grk_tsn_mcd_amr_anl_mlt_dut_azi_tur_fbf_mao_igb_bul_prs_bsq_ctl_owc_ewe_cnt_guj_scr_swt_cze_zul_spa_fin_tsw_akn_est_hin_sod_geo_pan_afr_bos_por_heb_aeg_swe_hun_xho_bat_arw_ind_jpn_tml_kor_alb_glc_dgb_eng_sun_fre_amh_mly_mnd_lat_ven_urd_hau_mol_pol_ben_ukr_qcu_ger_ita_slo_yor_chh_lit_tig_nor_jav_krd_bem_rus_lda_tag_tha_sid_knd_swa_ses_uzb_rom_svk_aze_moo_vie_gam_bam_dyu_cic	-0.0802956411363676	-0.189209328408749	0.850341077155074
774	gam_por_xho_ctl_wly_aeg_heb_lat_azi_uzb_swa_tag_zul_grk_pol_bsq_mol_chh_yor_mnd_krd_urd_dgb_nor_ven_afr_fin_lda_cic_est_mcd_tig_geo_eng_ukr_spa_swe_amr_amh_dut_hun_moo_jav_fre_ind_jpn_tml_kor_bos_ger_bam_guj_bat_rus_anl_mao_cnt_hin_ewe_rom_sid_ita_lit_cze_alb_qcu_prs_ben_svk_bem_owc_scr_hau_slo_sun_glc_fbf_arw_akn_mly_tha_mlt_knd_ses_dyu_aze_pan_bul_tur_tsw_vie_sod_igb_tsn_swt	-0.242084455547981	-0.572358801906206	0.568459984196404
775	sid_bul_igb_nor_amr_heb_sod_guj_aze_tur_tsw_jav_swa_bos_mcd_bsq_afr_anl_moo_cnt_alb_pan_xho_mol_ses_arw_est_dyu_bam_hun_urd_gam_geo_ita_cze_rom_grk_chh_tig_rus_fin_ven_bat_ben_tag_jpn_tml_kor_por_slo_lda_glc_mao_swe_amh_ind_mnd_lit_dgb_hin_wly_dut_ger_fre_spa_qcu_ukr_ctl_svk_zul_aeg_pol_hau_lat_mly_krd_bem_eng_akn_sun_tha_mlt_knd_fbf_cic_uzb_scr_prs_azi_tsn_vie_owc_ewe_swt_yor	0.243677331647144	0.573472368629656	0.56770909723913
776	chh_por_xho_krd_anl_sod_tig_bos_uzb_tur_lda_bat_igb_rus_alb_bsq_eng_owc_bem_cnt_lit_bul_cic_spa_tsn_pan_est_swa_dyu_fin_hin_wly_geo_guj_ben_afr_ger_gam_amh_cze_hun_ses_mly_dut_tag_jpn_tml_kor_swe_prs_bam_fre_jav_ctl_hau_mao_mnd_glc_tsw_rom_aeg_svk_urd_lat_pol_qcu_ukr_scr_mcd_yor_sid_ita_amr_arw_ind_nor_dgb_slo_akn_sun_tha_heb_knd_ewe_ven_azi_mol_grk_aze_moo_vie_mlt_fbf_zul_swt	0.350500049763728	0.825503021116035	0.41119864406805
777	mlt_guj_dyu_hin_wly_heb_chh_swe_tur_azi_zul_sun_lda_grk_fre_bsq_scr_sid_fbf_cnt_eng_glc_tsw_pol_cic_spa_fin_swa_akn_hun_ukr_sod_geo_lit_ben_ger_mol_tig_owc_urd_est_ses_mao_ctl_jav_jpn_knd_kor_krd_slo_tsn_pan_mly_lat_anl_ind_mnd_dut_bem_prs_aeg_cze_nor_rom_alb_qcu_svk_afr_por_dgb_amr_arw_gam_mcd_tag_ita_moo_rus_swt_bat_tha_amh_tml_ven_bam_aze_bos_bul_uzb_ewe_vie_hau_yor_xho_igb	0.717335363559847	1.70246163520178	0.0920092349419654
778	mlt_ita_cic_lat_aeg_sid_amr_pol_uzb_aze_tsn_tag_ven_glc_lit_bsq_hin_chh_igb_cnt_nor_pan_moo_swe_fbf_bos_hun_akn_swa_fin_dut_hau_geo_rom_por_ctl_mcd_anl_sod_grk_est_bam_ind_slo_bat_jpn_tml_kor_afr_ukr_bem_eng_mly_urd_owc_jav_mnd_arw_lda_mol_wly_ger_scr_bul_fre_qcu_cze_alb_guj_dyu_heb_krd_tig_ben_mao_spa_ewe_rus_yor_sun_tha_amh_knd_xho_tsw_azi_svk_prs_tur_ses_vie_gam_zul_swt_dgb	0.225675638205963	0.531205803430306	0.596542609291131
779	heb_dut_dyu_pol_amh_sid_mlt_eng_uzb_aze_swt_bat_ses_rom_bos_bsq_glc_gam_fbf_mnd_ger_mcd_xho_alb_bam_grk_hun_igb_lda_est_bul_aeg_geo_prs_svk_cze_fre_sod_chh_ctl_fin_moo_jav_pan_mao_jpn_tml_kor_ukr_arw_tsw_ita_ind_afr_owc_tag_cnt_slo_cic_lat_amr_ben_lit_guj_nor_qcu_rus_krd_mol_swa_wly_por_tig_hin_sun_scr_dgb_spa_bem_mly_tha_hau_knd_ven_tsn_azi_urd_swe_tur_yor_vie_anl_zul_ewe_akn	-1.01082595765427	-2.46463863970764	0.0155512701868519
780	hau_eng_tsn_bos_aeg_amh_chh_scr_azi_uzb_bam_mao_igb_svk_glc_bsq_urd_tig_ewe_mnd_grk_rus_lda_krd_ven_afr_est_cic_moo_fin_ger_sid_geo_fre_bul_ben_mol_owc_sod_lat_hun_swt_ind_pan_jav_jpn_tml_kor_arw_dut_zul_por_bat_ukr_heb_sun_cnt_lit_bem_nor_mlt_cze_pol_spa_ctl_qcu_mcd_slo_swe_dgb_amr_hin_wly_prs_mly_ita_fbf_rom_dyu_tag_tha_gam_knd_xho_swa_tur_alb_guj_aze_tsw_vie_anl_akn_ses_yor	0.41775386507876	0.98437626188673	0.327484595850676
781	hau_spa_igb_ger_tig_wly_owc_svk_aze_azi_ses_sun_dgb_prs_rom_bsq_ukr_sod_dyu_cnt_rus_guj_bam_slo_moo_glc_hun_lda_bem_est_scr_aeg_geo_ctl_ben_mcd_afr_chh_sid_urd_fin_swa_jav_grk_bat_jpn_knd_kor_pan_dut_tsw_hin_ind_bos_mlt_mao_mnd_arw_ewe_eng_amh_ita_lit_krd_por_qcu_cze_bul_pol_xho_gam_fre_heb_nor_mly_alb_fbf_lat_swt_tag_tha_anl_tml_ven_zul_uzb_mol_swe_tur_cic_vie_amr_tsn_akn_yor	-0.760991260458254	-1.83366971048916	0.0699014885971332
782	tig_nor_yor_rus_anl_aeg_sid_slo_aze_uzb_xho_sun_ewe_bos_prs_bsq_lat_mlt_swa_cnt_afr_ita_bem_ctl_cic_eng_hun_swt_tsn_fin_grk_wly_geo_urd_scr_glc_krd_amr_gam_hin_est_lda_mly_por_mao_jpn_knd_kor_arw_rom_ven_svk_jav_spa_chh_ind_mnd_dut_zul_pan_owc_ben_alb_cze_swe_qcu_pol_mol_ger_ses_heb_guj_amh_ukr_tag_mcd_bam_lit_tsw_bat_tha_sod_tml_fbf_moo_azi_bul_fre_tur_akn_vie_hau_igb_dgb_dyu	0.112181621873399	0.264093331929124	0.79229234374887
783	hau_cze_tsn_rom_sod_chh_wly_spa_azi_aze_moo_mly_bem_fre_prs_bsq_mol_sid_igb_mnd_guj_rus_tsw_ger_ewe_ben_est_ven_zul_hun_ukr_heb_geo_mcd_pan_pol_glc_aeg_gam_afr_fin_lda_ind_bul_mao_jpn_knd_kor_lit_grk_cic_krd_jav_lat_tig_tag_cnt_por_dyu_swe_amr_ita_hin_urd_bos_qcu_eng_dut_slo_fbf_mlt_ctl_anl_arw_sun_alb_swt_nor_ses_bat_tha_owc_tml_bam_swa_tur_scr_svk_uzb_yor_vie_amh_xho_akn_dgb	-0.374570315734369	-0.890136111188318	0.375689716542978
784	chh_fre_bam_bos_mlt_wly_aeg_dut_uzb_azi_tsn_jav_ewe_guj_mcd_bsq_bul_amr_swt_cnt_pol_prs_swa_nor_lda_svk_est_zul_bem_fin_pan_hau_geo_krd_scr_mol_swe_heb_sod_rus_hun_yor_mly_por_sun_jpn_tml_kor_ger_cze_dgb_hin_bat_lat_gam_ind_mnd_slo_akn_grk_amh_ctl_glc_spa_ben_qcu_ita_rom_urd_moo_anl_lit_sid_arw_tag_afr_cic_alb_ven_mao_tha_tig_knd_igb_dyu_tur_eng_ukr_aze_fbf_vie_owc_ses_xho_tsw	-0.585577858068055	-1.39789501698917	0.165469931114811
785	wly_krd_bam_pol_heb_owc_gam_arw_azi_uzb_swt_tag_moo_dut_nor_bsq_bul_amr_akn_mnd_por_hin_dgb_glc_yor_urd_fin_swa_ewe_hun_slo_sid_geo_eng_scr_bos_ita_anl_hau_lat_est_fbf_bat_ger_sun_jpn_tml_kor_ctl_pan_cic_svk_mly_ben_mlt_mao_cnt_ukr_lda_rus_amh_mcd_grk_cze_guj_qcu_spa_afr_prs_dyu_sod_rom_tig_alb_ind_fre_bem_lit_tsn_jav_tha_chh_knd_tsw_zul_tur_mol_swe_aze_igb_vie_aeg_xho_ven_ses	-0.0343530573867892	-0.0809402078966276	0.935663435874386
786	aeg_dut_ses_nor_heb_gam_owc_ger_azi_tur_zul_ind_akn_pol_pan_bsq_mol_mlt_xho_mnd_guj_slo_tsw_mcd_cic_cze_fin_moo_bam_hun_swe_wly_geo_alb_rus_ukr_eng_amr_hau_svk_est_ven_tag_fre_mly_jpn_knd_kor_grk_lat_swt_urd_sun_ita_anl_bat_cnt_hin_tsn_glc_tig_por_prs_scr_krd_qcu_bul_lit_bos_swa_amh_rom_sod_ben_jav_spa_yor_arw_lda_mao_tha_sid_tml_bem_dyu_uzb_ctl_afr_aze_fbf_vie_chh_dgb_igb_ewe	-0.28868223075339	-0.682340126675684	0.496719938377915
787	amh_glc_xho_lit_sod_anl_owc_dut_uzb_azi_dyu_mly_tsw_hin_por_bsq_ben_aeg_swa_mnd_prs_swe_ewe_rus_lda_grk_est_moo_yor_fin_bos_heb_geo_guj_scr_pol_eng_amr_gam_ger_hun_zul_tag_nor_mao_jpn_knd_kor_spa_rom_tsn_pan_jav_afr_sid_ind_cnt_mol_fbf_krd_tig_alb_fre_ctl_svk_qcu_mcd_slo_ukr_akn_wly_arw_hau_cze_bat_ita_cic_lat_ven_sun_tha_mlt_tml_swt_igb_aze_urd_bul_tur_dgb_vie_chh_bam_bem_ses	-0.588822110668509	-1.40408086700914	0.163625496434789
788	wly_lat_lda_dut_owc_gam_heb_ben_azi_tur_fbf_mao_ses_afr_fre_bsq_pol_sid_akn_cnt_scr_alb_ven_rus_dgb_mcd_est_swt_xho_hun_spa_aeg_geo_ukr_swe_bos_lit_chh_hau_hin_fin_dyu_ind_mol_jav_jpn_tml_kor_rom_ger_yor_slo_tag_ctl_amr_bat_mnd_glc_moo_urd_tig_prs_pan_krd_bul_qcu_arw_nor_ita_ewe_amh_por_anl_eng_sun_guj_bam_grk_tsw_mly_tha_sod_knd_swa_igb_aze_cze_svk_uzb_bem_vie_mlt_cic_tsn_zul	0.0570207293153089	0.134396656120837	0.893379353757752
789	sid_urd_dgb_mcd_sod_wly_gam_ben_aze_azi_cic_sun_yor_rus_scr_bsq_pol_heb_fbf_cnt_slo_cze_akn_spa_ven_ukr_est_moo_bam_fin_ctl_amh_geo_por_arw_prs_rom_anl_chh_svk_hun_igb_bat_alb_mly_jpn_tml_kor_krd_nor_swa_lit_ind_ita_owc_jav_mnd_afr_bem_grk_amr_guj_swe_dut_bos_qcu_mol_lat_pan_dyu_mlt_fre_tig_glc_mao_hin_tsw_eng_zul_tag_tha_aeg_knd_xho_lda_uzb_bul_ger_tur_ewe_vie_hau_swt_tsn_ses	-0.347472969107126	-0.823322933794248	0.412430660223375
790	heb_nor_zul_spa_chh_aeg_mlt_dut_aze_uzb_swt_jav_moo_fre_svk_bsq_arw_anl_igb_cnt_por_prs_akn_swe_ewe_krd_fin_swa_tsw_est_ctl_sid_geo_ger_urd_slo_grk_amr_sod_afr_hun_cic_bat_cze_mly_jpn_tml_kor_mol_lit_lda_bul_tag_eng_wly_ind_mnd_pol_dyu_ben_tig_bos_ita_hin_rus_qcu_glc_scr_alb_tsn_amh_pan_hau_rom_mao_guj_dgb_ukr_bam_sun_tha_owc_knd_fbf_xho_azi_lat_mcd_tur_ses_vie_gam_ven_yor_bem	-0.79235936735772	-1.90690948130385	0.0596190659164314
791	amh_bos_igb_mcd_aeg_mlt_wly_afr_uzb_azi_swt_mly_cic_pol_ita_bsq_ger_anl_tsn_mnd_dut_lat_ewe_mol_xho_hin_hun_bem_dgb_fin_grk_gam_geo_eng_ben_lit_krd_hau_amr_prs_est_ses_sun_rom_bat_jpn_knd_kor_pan_nor_dyu_cze_mao_guj_sod_ind_cnt_ctl_zul_urd_owc_bul_svk_spa_fre_qcu_scr_arw_por_lda_chh_rus_tig_ukr_tag_alb_yor_glc_ven_jav_tha_heb_tml_tsw_bam_aze_swe_slo_tur_fbf_vie_sid_moo_swa_akn	0.0125140373689498	0.0294470339020685	0.976571162172661
792	owc_lit_tsn_bul_anl_heb_sid_spa_tur_aze_igb_jav_akn_ita_mcd_bsq_urd_hau_swa_cnt_afr_fre_dyu_ben_lda_ger_fin_xho_ewe_est_swe_wly_geo_por_scr_pol_ukr_chh_aeg_prs_hun_zul_ind_cze_mly_jpn_knd_kor_dut_bos_tsw_guj_sun_slo_sod_tag_mnd_pan_ven_alb_amr_krd_glc_ctl_lat_qcu_rus_rom_hin_dgb_amh_nor_mlt_arw_mao_svk_moo_eng_bam_bat_tha_tig_tml_fbf_bem_uzb_grk_mol_azi_cic_vie_gam_ses_yor_swt	-0.209700510847955	-0.495438374643742	0.621459374828761
793	amh_svk_fbf_ukr_sid_anl_sod_grk_aze_tur_ses_ind_swa_guj_lit_bsq_rom_wly_dgb_cnt_rus_dut_tsn_glc_ewe_hin_hun_bam_xho_est_por_tig_geo_mol_slo_urd_ctl_amr_aeg_nor_fin_igb_mly_mcd_bat_jpn_knd_kor_afr_arw_moo_krd_tag_fre_hau_sun_mnd_ger_akn_bos_gam_ben_scr_pol_swe_qcu_cze_eng_spa_ven_mlt_pan_owc_ita_jav_alb_yor_bul_dyu_mao_tha_chh_tml_cic_lda_azi_lat_prs_uzb_tsw_vie_heb_bem_zul_swt	-0.620288931896116	-1.48308995713658	0.141431537180308
794	amr_prs_akn_hin_wly_aeg_sid_pan_uzb_tur_ses_ind_swa_arw_lat_bsq_bos_sod_zul_mnd_pol_ctl_swt_dut_ven_mol_hun_bem_cic_est_mcd_chh_geo_bul_alb_ben_rus_heb_owc_fre_fin_dgb_sun_afr_bat_jpn_tml_kor_rom_spa_ewe_cze_jav_grk_mlt_tag_cnt_por_yor_eng_gam_ukr_swe_scr_glc_qcu_nor_slo_ger_lda_anl_svk_tig_guj_mly_krd_xho_urd_tsw_mao_tha_amh_knd_fbf_tsn_aze_ita_lit_azi_bam_vie_hau_igb_dyu_moo	0.0399113716174405	0.0940191864504959	0.925296180700071
795	anl_pol_tsw_bos_aeg_mlt_amr_eng_uzb_azi_ven_ind_igb_hin_spa_bsq_krd_amh_ewe_cnt_alb_svk_ses_guj_fbf_lit_est_bam_swa_fin_fre_chh_geo_pan_prs_ctl_grk_sid_gam_ukr_hun_moo_mao_bul_bat_jpn_tml_kor_mol_urd_akn_rus_tag_swe_sod_mly_mnd_dut_yor_rom_heb_mcd_cze_arw_nor_qcu_lat_slo_ger_swt_owc_ita_tig_glc_sun_por_lda_afr_bem_jav_tha_wly_knd_tsn_xho_aze_ben_scr_tur_cic_vie_hau_dgb_dyu_zul	0.257652245826188	0.606305486024557	0.54578904022968
796	gam_alb_igb_scr_amh_wly_owc_bul_uzb_azi_tsn_ind_akn_urd_dut_bsq_guj_anl_fbf_cnt_slo_afr_yor_ctl_tsw_arw_fin_ses_moo_hun_pol_heb_geo_pan_hin_eng_rom_hau_aeg_glc_est_ven_mao_ukr_sun_jpn_tml_kor_spa_krd_swa_mcd_mly_ger_tig_tag_mnd_cze_zul_swe_sid_rus_grk_mol_prs_qcu_ben_bos_por_bem_sod_lat_chh_svk_jav_ita_ewe_fre_dyu_bat_tha_amr_knd_bam_swt_aze_nor_lit_tur_dgb_vie_mlt_xho_lda_cic	-0.898465150829611	-2.17486434097793	0.0321769827148696
797	gam_lit_yor_mol_anl_amh_mlt_ger_tur_aze_lda_mao_akn_ukr_ita_bsq_nor_chh_ewe_cnt_rus_krd_bam_glc_moo_guj_hun_swa_tsw_est_rom_aeg_geo_fre_afr_svk_pan_heb_owc_ctl_fin_ses_jav_bos_tag_jpn_knd_kor_spa_alb_ven_eng_mly_prs_sid_sun_mnd_pol_tsn_lat_tig_scr_hin_swe_bul_qcu_mcd_urd_cze_dyu_wly_dut_sod_grk_ind_slo_swt_por_igb_bat_tha_hau_tml_fbf_cic_azi_ben_arw_uzb_bem_vie_amr_zul_xho_dgb	-0.576164006679717	-1.37760825063244	0.171630471176222
798	owc_arw_dgb_rom_gam_heb_anl_glc_tur_aze_zul_mao_ses_ben_alb_bsq_ukr_hau_lda_cnt_por_cze_yor_eng_ven_afr_hun_tsw_ewe_est_mcd_amr_geo_rus_bos_svk_prs_sod_sid_ctl_fin_moo_ind_ger_sun_jpn_knd_kor_swe_urd_xho_pan_bat_krd_amh_jav_mnd_spa_bam_guj_chh_pol_lit_hin_mol_qcu_ita_fre_bul_tsn_aeg_dut_mlt_grk_mly_slo_akn_nor_swa_tag_tha_wly_tml_cic_bem_uzb_scr_lat_azi_swt_vie_tig_fbf_dyu_igb	-0.500504905152948	-1.1909313835216	0.236711300554961
799	chh_guj_bem_bos_sod_wly_hau_fre_uzb_azi_swt_mly_cic_spa_nor_bsq_scr_heb_tsw_mnd_lit_dut_swa_alb_yor_pol_est_tsn_lda_hun_mcd_amr_geo_hin_urd_rus_afr_gam_sid_slo_fin_xho_ind_mol_sun_jpn_tml_kor_krd_ben_dyu_swe_jav_svk_aeg_tag_cnt_lat_akn_por_amh_ctl_eng_arw_ger_qcu_bul_cze_grk_ses_tig_prs_owc_ita_mao_pan_dgb_ukr_igb_bat_tha_mlt_knd_zul_bam_aze_glc_rom_tur_moo_vie_anl_fbf_ewe_ven	-0.385308859876392	-0.914739101425577	0.362694249040523
800	anl_ukr_akn_mol_sod_sid_gam_swe_azi_tur_tsw_jav_cic_alb_ita_bsq_spa_aeg_fbf_cnt_mcd_fre_dgb_urd_dyu_lat_hun_swt_ven_est_ctl_amh_geo_lit_afr_rus_glc_amr_heb_nor_fin_bem_tag_bul_sun_jpn_tml_kor_dut_slo_ewe_ben_mao_svk_tig_mly_mnd_hin_yor_scr_hau_grk_guj_pan_prs_qcu_eng_krd_cze_lda_mlt_bos_owc_rom_bat_arw_zul_pol_igb_ind_tha_chh_knd_bam_tsn_uzb_por_ger_aze_ses_vie_wly_swa_xho_moo	-0.0228786064872753	-0.0538964205043415	0.957133297884136
801	heb_eng_tsn_spa_chh_anl_owc_lat_uzb_azi_swt_mly_akn_nor_swe_bsq_svk_sid_ses_cnt_hin_mol_bem_alb_tsw_rom_fin_dyu_ewe_hun_guj_tig_geo_ben_prs_fre_bos_hau_amh_ita_est_ven_ind_cze_mao_jpn_tml_kor_rus_arw_fbf_slo_bat_urd_amr_jav_mnd_mcd_dgb_krd_wly_pol_lit_glc_ukr_qcu_ger_afr_scr_swa_gam_ctl_mlt_grk_sun_bul_xho_por_cic_tag_tha_sod_knd_moo_bam_tur_pan_dut_aze_lda_vie_aeg_igb_yor_zul	-0.663520207845633	-1.59135195131791	0.114924001197658
802	aeg_svk_lda_mol_sod_gam_tig_krd_uzb_aze_swt_bat_yor_dut_rus_bsq_alb_wly_bem_cnt_cze_swe_ven_ukr_moo_bos_hun_bam_igb_est_bul_mlt_geo_ger_ben_nor_arw_amr_anl_pan_fin_cic_tag_urd_ind_jpn_knd_kor_prs_por_dgb_ctl_sun_ita_sid_jav_mnd_mcd_akn_lat_owc_pol_fre_slo_eng_qcu_lit_glc_hin_zul_chh_scr_amh_guj_mly_spa_tsw_rom_swa_mao_tha_heb_tml_fbf_tsn_tur_grk_afr_azi_xho_vie_hau_ewe_ses_dyu	-0.658996304202049	-1.57746517910783	0.11808414703738
803	owc_urd_xho_bul_sid_anl_mlt_alb_aze_uzb_tsw_sun_zul_eng_lat_bsq_ukr_tig_ewe_mnd_ben_mcd_dgb_swe_igb_rom_fin_yor_swa_hun_pan_hau_geo_slo_lit_hin_prs_amh_aeg_mol_est_cic_jav_glc_bat_jpn_tml_kor_cze_ita_bem_guj_mly_arw_sod_mao_cnt_svk_ses_scr_heb_krd_grk_rus_nor_qcu_por_afr_bos_lda_gam_ctl_wly_pol_ind_fre_ven_dut_fbf_tag_tha_amr_knd_akn_bam_azi_spa_ger_tur_moo_vie_chh_dyu_swt_tsn	-0.477475679608823	-1.13392304477148	0.259741325943595
804	wly_afr_dgb_por_heb_anl_chh_ita_aze_uzb_cic_sun_lda_prs_ctl_bsq_mol_mlt_ses_mnd_arw_krd_fbf_swe_tsn_ger_est_moo_xho_fin_spa_sid_geo_glc_lit_rom_grk_gam_hau_ukr_hun_akn_mly_pan_jav_jpn_tml_kor_hin_svk_ven_bul_mao_dut_aeg_ind_cnt_fre_swa_rus_amh_cze_ben_nor_pol_qcu_lat_scr_slo_bem_tig_eng_owc_mcd_bat_guj_igb_alb_zul_tag_tha_amr_knd_tsw_bam_tur_bos_urd_azi_dyu_vie_sod_ewe_yor_swt	-0.493743910409866	-1.17615304796871	0.24253565377045
805	amr_pan_ses_mcd_gam_aeg_owc_krd_uzb_aze_akn_tag_bem_rom_grk_bsq_swe_sod_xho_cnt_nor_lit_bam_guj_tsw_dut_est_yor_ven_hun_lat_chh_geo_ctl_ger_afr_cze_hau_sid_glc_fin_swa_jav_scr_sun_jpn_knd_kor_bos_ita_ewe_fre_mao_eng_tig_mly_mnd_mol_tsn_arw_mlt_pol_hin_slo_ben_qcu_por_prs_ukr_dyu_amh_rus_wly_svk_bat_bul_igb_spa_lda_ind_tha_anl_tml_zul_swt_azi_urd_alb_tur_dgb_vie_heb_moo_fbf_cic	-0.935049831871868	-2.26325746889162	0.0259457954090241
806	sod_slo_akn_prs_heb_amh_chh_alb_tur_aze_cic_jav_yor_scr_pol_bsq_nor_owc_igb_cnt_glc_lit_tsw_arw_lda_hin_est_ven_ewe_hun_eng_gam_geo_svk_afr_dut_guj_tig_wly_ben_fin_bam_bat_bos_mao_jpn_tml_kor_krd_ukr_dgb_por_mly_ctl_amr_sun_mnd_cze_dyu_ita_hau_pan_spa_rom_lat_qcu_bul_mol_mcd_zul_sid_fre_aeg_rus_ind_ger_swa_urd_ses_tag_tha_mlt_knd_swt_bem_azi_grk_swe_uzb_moo_vie_anl_tsn_fbf_xho	0.132079494659804	0.310885652041671	0.756583283935386
807	owc_bos_swt_alb_anl_gam_sod_guj_aze_azi_lda_tag_ewe_eng_por_bsq_krd_wly_swa_mnd_ita_prs_bem_grk_cic_spa_est_tsw_akn_fin_bul_chh_geo_fre_dut_cze_rom_sid_amh_glc_hun_dgb_jav_hin_mly_jpn_tml_kor_scr_pol_yor_ukr_ind_swe_aeg_mao_cnt_nor_dyu_lat_tig_ctl_arw_ger_urd_qcu_slo_mol_afr_xho_mlt_lit_amr_svk_bat_ben_fbf_mcd_igb_sun_tha_heb_knd_ses_zul_tur_rus_pan_uzb_ven_vie_hau_tsn_moo_bam	0.518608848163731	1.22316142023837	0.224359096262069
808	amr_ukr_igb_guj_amh_chh_mlt_cze_uzb_tur_bem_jav_zul_bul_spa_bsq_scr_owc_fbf_mnd_svk_lit_moo_afr_dyu_ger_fin_xho_ses_est_glc_gam_geo_ctl_hin_rom_slo_anl_aeg_prs_hun_dgb_mao_dut_tag_jpn_tml_kor_mcd_ben_lda_urd_mly_eng_sod_ind_cnt_alb_tsw_grk_wly_krd_lat_pan_nor_qcu_fre_arw_mol_cic_heb_pol_hau_swe_sun_rus_bam_ita_ewe_bat_tha_tig_knd_yor_tsn_aze_bos_por_azi_akn_vie_sid_swa_ven_swt	-0.446384724544544	-1.06073714029602	0.29155637133758
809	aeg_glc_xho_arw_owc_wly_anl_ben_azi_uzb_yor_bat_ewe_hin_por_bsq_alb_sod_tsn_mnd_guj_afr_moo_krd_tsw_urd_est_ven_fbf_hun_cze_mlt_geo_grk_ukr_mol_slo_gam_chh_nor_fin_bam_mly_ctl_ind_jpn_knd_kor_mcd_rom_cic_dut_jav_scr_sid_mao_cnt_fre_bem_lit_amh_eng_pol_ita_svk_qcu_bos_lat_swe_swt_hau_prs_amr_ger_tag_bul_igb_rus_lda_sun_tha_tig_tml_akn_dgb_aze_spa_pan_tur_ses_vie_heb_swa_zul_dyu	0.09687295588043	0.227861885661436	0.820253836532837
810	amr_svk_moo_scr_wly_sid_sod_spa_tur_aze_swt_jav_bem_bul_nor_bsq_lat_heb_fbf_mnd_ger_ukr_bam_bos_ven_rom_est_akn_yor_hun_dut_hau_geo_eng_por_prs_ctl_gam_amh_guj_fin_swa_bat_mol_tag_jpn_knd_kor_ita_ben_tsw_krd_mly_arw_mlt_mao_cnt_cze_zul_swe_anl_afr_urd_alb_hin_qcu_lit_pan_grk_dyu_owc_slo_aeg_mcd_sun_fre_lda_glc_ewe_ind_tha_chh_tml_dgb_cic_azi_rus_pol_uzb_xho_vie_tig_tsn_igb_ses	0.226764143783337	0.533909780074916	0.594677857010952
811	heb_pol_swa_grk_wly_hau_anl_lat_tur_aze_igb_mao_lda_prs_urd_bsq_ger_gam_tsw_mnd_rom_mcd_ses_ctl_bam_ita_est_fbf_tsn_fin_cze_sod_geo_krd_alb_fre_spa_tig_amr_swe_hun_zul_ind_hin_bat_jpn_knd_kor_scr_afr_ewe_lit_jav_ukr_chh_mly_cnt_nor_yor_dut_amh_mol_bul_eng_guj_qcu_por_glc_svk_akn_aeg_ben_mlt_slo_tag_rus_cic_pan_moo_sun_tha_sid_tml_dgb_ven_azi_bos_arw_uzb_xho_vie_owc_dyu_bem_swt	-0.024362329374713	-0.0573658907035374	0.95437680852656
812	hau_ben_zul_fre_chh_anl_owc_ukr_tur_azi_bam_mly_ven_mol_rus_bsq_ger_aeg_lda_cnt_cze_krd_dgb_lit_swt_por_hun_tsn_yor_fin_spa_tig_geo_grk_guj_dut_bul_amr_sod_afr_est_ses_sun_arw_bat_jpn_knd_kor_prs_bos_akn_alb_tag_nor_heb_ind_mnd_pol_dyu_eng_amh_ita_ctl_swe_pan_qcu_urd_mcd_lat_bem_sid_scr_mlt_svk_mao_glc_cic_rom_moo_jav_tha_wly_tml_ewe_swa_aze_hin_slo_uzb_fbf_vie_gam_tsw_igb_xho	-0.21609740480149	-0.510035615572764	0.611234856356717
813	anl_eng_yor_hin_gam_hau_aeg_nor_aze_azi_lda_jav_ses_scr_swe_bsq_lit_owc_cic_mnd_rus_ctl_swa_pol_tsn_ukr_hun_tsw_xho_est_glc_sod_geo_pan_svk_mol_afr_amr_wly_ben_fin_ewe_mao_bos_tag_jpn_tml_kor_por_prs_igb_ita_sun_krd_tig_ind_cnt_urd_ven_spa_heb_cze_rom_fre_lat_qcu_dut_arw_grk_swt_amh_bul_sid_slo_bat_alb_akn_mcd_fbf_mly_tha_chh_knd_bam_dgb_uzb_ger_guj_tur_bem_vie_mlt_moo_zul_dyu	-0.764549550994192	-1.8358115797996	0.0695810193468259
814	sid_bos_yor_svk_anl_mlt_sod_hin_azi_aze_tsw_bat_bem_por_urd_bsq_krd_gam_zul_cnt_prs_dut_moo_fre_ewe_rom_est_igb_ses_fin_slo_heb_geo_grk_eng_mol_pan_owc_chh_bul_hun_lda_mly_scr_tag_jpn_tml_kor_ita_nor_ven_guj_ind_ukr_aeg_jav_mnd_mcd_dgb_lit_wly_alb_cze_afr_ben_qcu_pol_lat_arw_akn_amr_ctl_amh_glc_sun_ger_tsn_rus_swa_mao_tha_hau_knd_swt_xho_tur_spa_swe_uzb_fbf_vie_tig_bam_cic_dyu	0.416565307378058	0.982802776769786	0.328254425182123
815	chh_por_lda_arw_amh_hau_amr_scr_aze_uzb_tsn_mly_bem_eng_lat_bsq_rus_aeg_ven_mnd_rom_nor_moo_urd_igb_fre_fin_cic_akn_hun_swe_wly_geo_hin_mcd_afr_guj_heb_gam_bul_est_xho_mao_grk_jav_jpn_knd_kor_pol_krd_zul_pan_ind_dut_tig_sun_cnt_svk_ses_glc_sid_bos_lit_cze_mol_qcu_prs_spa_ger_bam_anl_alb_sod_ukr_tag_slo_swt_ita_tsw_bat_tha_owc_tml_dyu_ewe_tur_ben_ctl_azi_dgb_vie_mlt_swa_fbf_yor	-0.429335490138032	-1.02002738587694	0.310361643983673
816	aeg_pan_akn_rom_wly_anl_sid_krd_tur_uzb_yor_jav_xho_urd_ukr_bsq_hin_gam_moo_mnd_spa_por_tsn_guj_bam_bos_est_zul_tsw_hun_svk_hau_geo_pol_cze_afr_mcd_chh_sod_scr_fin_swa_ind_ben_mao_jpn_tml_kor_swe_arw_lda_slo_mly_fre_heb_tag_cnt_eng_bem_ger_mlt_dut_bul_lat_ita_qcu_nor_grk_prs_dyu_amh_glc_tig_ctl_bat_lit_dgb_mol_ewe_sun_tha_owc_knd_cic_fbf_azi_alb_rus_aze_ven_vie_amr_igb_ses_swt	-0.488173536451246	-1.16066251603007	0.248749873571733
817	owc_glc_lda_lat_hau_gam_sod_alb_tur_azi_fbf_jav_ewe_mol_dut_bsq_ita_amh_zul_mnd_grk_rus_tsn_eng_dyu_ukr_est_swa_ses_hun_mcd_anl_geo_afr_pan_nor_guj_heb_wly_arw_fin_yor_ind_krd_bat_jpn_tml_kor_slo_fre_tsw_prs_sun_svk_aeg_mao_cnt_spa_moo_urd_sid_pol_lit_ben_ger_qcu_swe_ctl_bul_bam_amr_hin_tig_scr_tag_rom_akn_bos_swt_mly_tha_chh_knd_igb_ven_aze_cze_por_uzb_bem_vie_mlt_xho_cic_dgb	-0.263418528886802	-0.623509424835365	0.534476065681846
818	mlt_fre_ven_ita_owc_heb_aeg_guj_tur_aze_igb_sun_fbf_bul_rom_bsq_mol_tig_akn_cnt_prs_ctl_bem_afr_yor_grk_fin_lda_bam_est_slo_chh_geo_cze_lit_pol_scr_wly_gam_lat_hun_tsn_bat_spa_ind_jpn_tml_kor_dut_ukr_xho_krd_tag_mcd_hau_mao_mnd_svk_zul_eng_sod_rus_swe_urd_nor_qcu_pan_hin_ben_ewe_amh_bos_sid_arw_jav_por_swt_alb_ses_mly_tha_anl_knd_dyu_dgb_uzb_glc_ger_azi_swa_vie_amr_cic_moo_tsw	-0.956775628998864	-2.32755382964127	0.0221051828729986
819	gam_mol_ven_rom_aeg_heb_owc_pol_aze_azi_yor_mao_dyu_svk_afr_bsq_glc_hau_tsn_cnt_fre_arw_ewe_bos_akn_lat_est_swa_lda_hun_pan_wly_geo_swe_slo_por_ita_sod_chh_alb_fin_moo_bat_dut_mly_jpn_knd_kor_ctl_lit_bam_guj_jav_hin_amh_tag_mnd_urd_xho_rus_sid_spa_grk_ukr_bul_qcu_nor_krd_eng_bem_amr_cze_mlt_mcd_sun_ben_igb_ger_zul_ind_tha_tig_tml_dgb_ses_tur_prs_scr_uzb_tsw_vie_anl_fbf_swt_cic	-0.120170328255813	-0.283460673350663	0.77745377876085
820	tig_slo_cic_mol_owc_chh_amr_afr_azi_tur_bam_jav_moo_rom_bos_bsq_eng_hau_dgb_cnt_dut_pan_zul_hin_tsn_pol_fin_swt_ven_hun_scr_gam_geo_prs_urd_ita_arw_aeg_heb_por_est_igb_tag_ukr_ind_jpn_tml_kor_glc_rus_ewe_mcd_bat_bul_sod_mao_mnd_svk_yor_ctl_amh_nor_swe_ger_ben_qcu_grk_spa_cze_swa_wly_alb_anl_guj_sun_fre_lda_lat_tsw_mly_tha_sid_knd_xho_akn_aze_lit_krd_uzb_bem_vie_mlt_ses_fbf_dyu	-0.736156636529915	-1.76812419364605	0.0803195032513231
821	sid_ger_swa_hin_heb_chh_owc_guj_tur_azi_ewe_mao_lda_dut_ben_bsq_rus_sod_tsw_cnt_spa_ita_akn_bul_bem_fre_est_cic_dgb_fin_lit_amh_geo_svk_glc_cze_lat_hau_aeg_prs_hun_bam_tag_rom_sun_jpn_tml_kor_slo_grk_tsn_bos_mly_alb_gam_bat_mnd_arw_ven_por_mlt_ukr_afr_scr_eng_qcu_nor_swe_pan_igb_wly_mol_tig_krd_ind_pol_fbf_urd_ses_jav_tha_amr_knd_yor_zul_uzb_ctl_mcd_aze_moo_vie_anl_dyu_swt_xho	-0.202912245523515	-0.479247122199861	0.632887848823134
822	heb_bos_akn_lit_amh_amr_anl_slo_azi_uzb_swt_sun_tsw_cze_lat_bsq_ger_mlt_moo_mnd_ita_ukr_cic_alb_igb_svk_hun_bam_ven_est_rom_aeg_geo_mcd_fre_arw_krd_chh_sod_prs_fin_lda_mly_guj_tag_jpn_tml_kor_ben_hin_bem_rus_jav_dut_tig_mao_cnt_nor_dyu_pol_sid_ctl_bul_scr_por_qcu_spa_mol_glc_zul_gam_afr_owc_pan_ind_swe_yor_grk_fbf_bat_tha_hau_knd_swa_ses_aze_eng_urd_tur_dgb_vie_wly_ewe_xho_tsn	-0.761122746585336	-1.82913329166363	0.0705842993621238
823	gam_cze_ses_swe_chh_heb_owc_lat_uzb_tur_akn_sun_xho_scr_hin_bsq_arw_anl_cic_cnt_por_ctl_tsn_urd_ven_rom_est_tsw_bam_hun_afr_sid_geo_mol_ita_ben_ukr_amh_hau_grk_fin_swt_mao_pol_bat_jpn_knd_kor_bul_spa_bem_glc_ind_slo_wly_jav_mnd_ger_yor_alb_amr_prs_nor_mcd_svk_qcu_eng_bos_lit_fbf_sod_krd_mlt_pan_mly_dut_ewe_guj_dgb_tag_tha_aeg_tml_swa_lda_aze_rus_fre_azi_igb_vie_tig_zul_moo_dyu	-0.600903341229738	-1.4325135939423	0.155349695095148
824	gam_ctl_ses_guj_heb_aeg_sid_swe_aze_azi_tsw_mly_swt_prs_ger_bsq_svk_amh_lda_mnd_dut_rus_yor_ben_igb_hin_est_bam_dgb_hun_cze_anl_geo_urd_arw_scr_bos_owc_chh_bul_fin_dyu_bat_afr_tag_jpn_knd_kor_eng_mcd_xho_por_ind_alb_sod_mao_cnt_grk_zul_mol_hau_pan_krd_ita_slo_qcu_fre_rom_nor_ven_wly_lat_amr_spa_jav_lit_bem_glc_swa_sun_tha_tig_tml_tsn_ewe_uzb_pol_ukr_tur_fbf_vie_mlt_akn_moo_cic	0.135208920895306	0.318092386850404	0.751128038052377
825	sid_lat_yor_arw_sod_aeg_heb_alb_azi_aze_lda_mly_dyu_glc_ukr_bsq_svk_amr_ses_cnt_spa_rom_tsw_swe_swa_krd_hun_bam_tsn_est_afr_gam_geo_bul_bos_prs_ctl_anl_amh_pan_fin_bem_sun_slo_mao_jpn_knd_kor_dut_rus_ven_hin_ind_mcd_chh_jav_mnd_pol_akn_grk_mlt_cze_nor_lit_eng_qcu_ita_fre_scr_igb_owc_por_wly_mol_tag_ben_swt_urd_fbf_bat_tha_tig_tml_moo_cic_uzb_guj_ger_tur_xho_vie_hau_zul_dgb_ewe	-0.625152949450991	-1.49312159370295	0.138790291725582
826	hau_afr_cic_bul_sid_heb_amh_scr_azi_aze_dgb_tag_swt_svk_nor_bsq_rom_owc_igb_cnt_ctl_fre_ewe_ita_moo_ben_est_akn_fbf_hun_alb_mlt_geo_urd_bos_krd_mcd_wly_gam_cze_fin_xho_ind_grk_mly_jpn_tml_kor_prs_glc_ven_mol_sun_guj_chh_mao_mnd_por_swa_arw_aeg_spa_ukr_lat_dut_qcu_ger_pan_eng_ses_anl_swe_tig_hin_jav_pol_bem_lit_tsw_bat_tha_sod_knd_tsn_dyu_uzb_rus_slo_tur_zul_vie_amr_yor_lda_bam	-0.056270424145763	-0.132892904830353	0.894565201195854
827	owc_eng_bam_lit_amr_tig_amh_bos_azi_tur_moo_tag_fbf_ger_fre_bsq_mol_heb_igb_cnt_mcd_glc_yor_krd_xho_nor_fin_tsw_tsn_hun_pan_anl_geo_ben_alb_rus_scr_gam_hau_swe_est_dgb_jav_spa_mly_jpn_knd_kor_guj_svk_akn_lat_ind_por_sid_bat_mnd_bul_zul_hin_chh_rom_afr_slo_pol_qcu_ukr_arw_grk_ewe_wly_cze_aeg_prs_sun_ctl_swa_ita_swt_mao_tha_mlt_tml_ven_ses_uzb_dut_urd_aze_dyu_vie_sod_lda_bem_cic	-0.355540257526218	-0.842016245455177	0.401938956376028
828	aeg_afr_cic_pol_owc_hau_amh_fre_tur_azi_ewe_mly_ven_grk_lat_bsq_urd_chh_dgb_mnd_swe_slo_tsw_krd_zul_eng_fin_bam_akn_est_rom_sid_geo_ita_rus_pan_lit_tig_sod_mol_hun_lda_bat_guj_tag_jpn_knd_kor_nor_alb_igb_cze_jav_por_mlt_sun_cnt_dut_ses_svk_gam_ctl_hin_prs_ben_qcu_glc_bos_mcd_xho_anl_scr_heb_bul_mao_ukr_bem_spa_dyu_ind_tha_wly_tml_fbf_swa_aze_ger_arw_uzb_tsn_vie_amr_moo_yor_swt	0.100365969358354	0.236118886785501	0.813859657672127
829	sod_lit_zul_hin_hau_anl_tig_ctl_uzb_aze_swt_sun_cic_lat_ukr_bsq_por_chh_yor_mnd_mol_pol_ven_guj_dyu_alb_fin_tsn_ewe_est_urd_owc_geo_glc_eng_bul_dut_amr_aeg_scr_hun_fbf_tag_slo_ind_jpn_tml_kor_grk_swe_akn_ger_mly_nor_wly_mao_cnt_krd_bem_mcd_amh_ita_svk_bos_pan_qcu_spa_prs_fre_tsw_heb_cze_mlt_rus_jav_afr_swa_arw_ses_bat_tha_gam_knd_igb_xho_tur_ben_rom_azi_bam_vie_sid_lda_moo_dgb	-0.222761497124942	-0.526467223191737	0.599817000256896
830	sod_rus_tsw_ctl_gam_amh_hau_krd_aze_tur_tsn_mly_moo_bos_glc_bsq_dut_chh_zul_mnd_ukr_alb_bem_eng_dgb_fre_hun_yor_swt_est_spa_aeg_geo_por_scr_urd_slo_wly_anl_prs_fin_ven_bat_cze_ind_jpn_knd_kor_pan_bul_xho_pol_jav_grk_owc_mao_cnt_rom_bam_swe_heb_mol_arw_lit_mcd_qcu_ben_nor_afr_akn_tig_svk_sid_hin_tag_ita_swa_ger_fbf_sun_tha_mlt_tml_igb_cic_azi_guj_lat_uzb_lda_vie_amr_ses_ewe_dyu	-1.05982383124171	-2.59561512354355	0.010972942598841
831	sid_bul_yor_glc_tig_heb_chh_por_azi_uzb_cic_jav_zul_ben_pan_bsq_urd_mlt_tsw_mnd_mcd_dut_ses_ita_swt_scr_hun_swa_xho_fin_ctl_sod_geo_nor_arw_guj_slo_anl_owc_cze_est_ven_tag_rom_mly_jpn_tml_kor_prs_pol_moo_lat_bat_eng_hau_sun_cnt_swe_akn_grk_amr_krd_hin_lit_alb_qcu_fre_rus_mol_dyu_aeg_afr_amh_spa_mao_svk_fbf_bos_igb_ind_tha_wly_knd_dgb_tsn_tur_ger_ukr_aze_bem_vie_gam_bam_lda_ewe	-0.256952389099412	-0.607996288548635	0.544671875491781
832	sod_nor_cic_scr_chh_amh_wly_ita_azi_tur_swt_mao_bam_spa_rus_bsq_mcd_amr_bem_mnd_lit_bos_akn_rom_moo_krd_fin_ewe_dgb_est_mol_aeg_geo_ger_pol_grk_ukr_sid_anl_lat_hun_swa_bat_fre_ind_jpn_knd_kor_afr_eng_xho_arw_jav_dut_owc_tag_cnt_guj_dyu_urd_tig_cze_por_pan_bul_qcu_svk_ben_hin_fbf_heb_swe_mlt_slo_mly_glc_ses_alb_tsw_sun_tha_gam_tml_yor_zul_uzb_prs_ctl_aze_igb_vie_hau_tsn_ven_lda	-0.288820342336873	-0.683481339674025	0.49600208480222
833	chh_mcd_bem_rom_wly_owc_anl_nor_uzb_tur_igb_ind_xho_guj_pan_bsq_alb_sod_dyu_mnd_lat_swe_moo_krd_ven_grk_hun_fbf_ewe_fin_slo_aeg_geo_por_arw_rus_hin_tig_amh_cze_est_tsn_mly_svk_mao_jpn_knd_kor_mol_lit_tsw_glc_bat_dut_amr_jav_cnt_ger_swa_pol_heb_prs_afr_ukr_urd_qcu_bos_fre_ita_swt_mlt_bul_gam_ctl_tag_spa_bam_scr_lda_sun_tha_sid_tml_dgb_zul_aze_eng_ben_azi_ses_vie_hau_yor_cic_akn	0.0302499038500117	0.0712610521295999	0.94334301382149
834	heb_alb_fbf_bul_chh_mlt_owc_eng_aze_uzb_cic_bat_ven_urd_rom_bsq_svk_anl_bam_cnt_dut_arw_swt_glc_tsw_krd_est_xho_zul_hun_mcd_aeg_geo_cze_por_ukr_bos_sid_hau_rus_fin_yor_mao_ita_jav_jpn_tml_kor_lit_pol_dgb_ctl_mly_ben_wly_sun_mnd_prs_ses_hin_amh_nor_grk_mol_lat_qcu_scr_afr_fre_lda_sod_spa_amr_swe_tag_guj_swa_ger_bem_ind_tha_gam_knd_igb_tsn_azi_slo_pan_tur_dyu_vie_tig_akn_ewe_moo	-0.890588885656127	-2.1573912082008	0.0335524974776657
835	amh_ben_akn_rom_gam_anl_hau_ctl_uzb_tur_swt_tag_bem_afr_bul_bsq_svk_chh_bam_mnd_prs_arw_dyu_pan_xho_swe_est_ewe_ven_hun_mol_owc_geo_ita_spa_lat_pol_mlt_amr_mcd_fin_igb_bat_guj_jav_jpn_tml_kor_ger_dut_fbf_scr_ind_urd_aeg_sun_cnt_por_tsn_slo_sid_nor_eng_ukr_fre_qcu_cze_grk_bos_moo_tig_glc_heb_rus_mly_alb_cic_hin_swa_mao_tha_sod_knd_dgb_yor_azi_lit_krd_aze_ses_vie_wly_lda_tsw_zul	0.00945337787613341	0.0222381162369063	0.982305656970042
836	amr_swe_swa_svk_gam_wly_sod_pol_uzb_aze_ven_ind_akn_rom_hin_bsq_ita_amh_cic_mnd_ben_guj_bam_dut_ses_krd_est_xho_dgb_fin_ukr_heb_geo_lat_afr_nor_alb_owc_anl_slo_hun_bem_mly_scr_jav_jpn_knd_kor_por_ger_ewe_ctl_sun_rus_aeg_bat_cnt_cze_igb_bos_mlt_urd_lit_glc_mcd_qcu_fre_pan_mol_fbf_chh_spa_hau_bul_tag_eng_swt_prs_tsn_mao_tha_sid_tml_zul_dyu_azi_arw_grk_tur_tsw_vie_tig_moo_lda_yor	0.159033596869616	0.374086284152451	0.709191657618154
837	amr_mcd_ses_swe_owc_wly_sod_nor_tur_azi_swa_jav_swt_rus_ctl_bsq_pan_gam_bam_mnd_prs_ben_dyu_ger_zul_ita_est_xho_cic_hun_scr_mlt_geo_dut_afr_krd_rom_sid_hau_alb_fin_dgb_mly_svk_mao_jpn_knd_kor_hin_cze_bem_glc_bat_lit_anl_ind_cnt_fre_akn_pol_aeg_arw_urd_ukr_guj_qcu_eng_slo_lat_lda_amh_grk_heb_spa_sun_bos_tsw_bul_igb_tag_tha_chh_tml_yor_tsn_uzb_por_mol_aze_fbf_vie_tig_ven_moo_ewe	0.335140854767954	0.788778045957353	0.432247920432968
838	tig_cze_dgb_mcd_wly_sod_hau_ctl_aze_tur_ses_tag_tsn_glc_dut_bsq_arw_gam_moo_cnt_alb_rus_bam_pan_akn_ger_hun_cic_lda_fin_urd_owc_geo_por_guj_lat_nor_chh_anl_grk_est_fbf_bat_hin_mao_jpn_knd_kor_afr_bos_swa_ita_sun_rom_aeg_ind_mnd_krd_swt_lit_heb_prs_svk_ben_spa_qcu_fre_bul_eng_dyu_amh_swe_sid_slo_mly_mol_ewe_scr_yor_jav_tha_mlt_tml_bem_ven_azi_ukr_pol_uzb_tsw_vie_amr_xho_igb_zul	0.244787617697516	0.57657890590525	0.565616888422908
839	anl_eng_swt_rom_owc_sid_sod_bos_tur_aze_xho_ind_ewe_ukr_afr_bsq_ben_heb_swa_cnt_por_glc_zul_bul_dyu_mcd_fin_moo_dgb_hun_dut_chh_geo_lat_grk_lit_pol_aeg_gam_svk_est_bam_jav_scr_tag_jpn_tml_kor_cze_ger_yor_slo_sun_alb_amr_mly_mnd_mol_ven_arw_hau_guj_rus_spa_urd_qcu_swe_pan_hin_igb_amh_prs_tig_nor_bat_ita_tsw_krd_tsn_mao_tha_wly_knd_lda_ses_azi_fre_ctl_uzb_bem_vie_mlt_fbf_akn_cic	-0.156157574484529	-0.36849233290652	0.713343647990898
840	hau_spa_ses_urd_sod_anl_heb_glc_tur_uzb_lda_ind_tsw_nor_afr_bsq_ben_aeg_bam_mnd_krd_fre_dgb_swe_zul_ukr_fin_moo_yor_est_rom_amr_geo_pol_lit_lat_ctl_mlt_sid_prs_hun_swt_mly_rus_tag_jpn_knd_kor_dut_mcd_dyu_ger_bat_mol_chh_sun_cnt_svk_ewe_bos_wly_guj_arw_cze_bul_qcu_por_hin_pan_swa_amh_alb_gam_ita_mao_grk_xho_scr_bem_jav_tha_tig_tml_cic_tsn_aze_slo_eng_azi_fbf_vie_owc_igb_akn_ven	-1.0299406381771	-2.51095370365496	0.0137665701097698
841	mlt_lat_ewe_bos_sod_aeg_owc_nor_azi_tur_lda_ind_cic_pol_swe_bsq_alb_chh_akn_cnt_mol_lit_dgb_spa_dyu_krd_est_tsw_igb_fin_urd_amh_geo_bul_ctl_por_fre_tig_wly_grk_hun_zul_sun_ukr_mly_jpn_tml_kor_rus_prs_swt_dut_tag_glc_sid_bat_mnd_ita_ven_svk_amr_slo_afr_rom_mcd_qcu_hin_guj_cze_fbf_heb_eng_gam_pan_mao_scr_xho_ben_ses_jav_tha_anl_knd_bem_tsn_aze_ger_arw_uzb_moo_vie_hau_yor_bam_swa	-0.571705438573725	-1.3626835510944	0.176272967161635
842	heb_arw_igb_por_sod_gam_mlt_svk_azi_uzb_ven_jav_fbf_guj_ger_bsq_swe_anl_zul_cnt_ben_ukr_bam_cze_swa_urd_hun_moo_tsn_fin_eng_chh_geo_bul_bos_nor_grk_amh_hau_pan_est_bem_mao_krd_bat_jpn_knd_kor_lat_mcd_akn_pol_mly_rom_aeg_sun_mnd_scr_dyu_mol_amr_afr_rus_alb_ita_qcu_ctl_dut_glc_swt_sid_fre_wly_hin_tag_slo_lda_spa_dgb_ind_tha_owc_tml_ewe_ses_tur_prs_lit_aze_yor_vie_tig_tsw_xho_cic	0.410786644328925	0.9689072894651	0.335104539816037
843	amh_pan_zul_lit_chh_heb_sod_swe_uzb_tur_igb_jav_tsw_ctl_eng_bsq_grk_hau_akn_mnd_por_alb_bem_krd_swa_lat_fin_cic_moo_hun_arw_anl_geo_slo_scr_dut_rom_amr_gam_ita_est_bam_mao_svk_tag_jpn_knd_kor_spa_cze_xho_pol_bat_afr_aeg_ind_cnt_rus_yor_fre_owc_nor_hin_guj_urd_qcu_mol_bul_ger_lda_mlt_prs_sid_bos_sun_mcd_swt_ben_ewe_mly_tha_wly_tml_dgb_tsn_azi_glc_ukr_aze_ses_vie_tig_dyu_ven_fbf	-0.437245133432619	-1.03830116039399	0.301821910745431
844	gam_afr_tsn_ukr_amr_chh_hau_urd_tur_aze_tsw_sun_bem_nor_guj_bsq_ben_anl_igb_cnt_prs_ger_dgb_por_fbf_krd_hun_xho_ven_est_bul_owc_geo_svk_grk_slo_scr_heb_amh_swe_fin_moo_mly_glc_ind_jpn_tml_kor_lat_ctl_swt_dut_mao_rom_sid_bat_mnd_lit_dyu_spa_mlt_pol_ita_rus_cze_qcu_fre_hin_pan_zul_wly_bos_aeg_alb_jav_eng_cic_mol_lda_tag_tha_sod_knd_yor_bam_uzb_mcd_arw_azi_akn_vie_tig_ewe_ses_swa	0.0853161408543314	0.200752719341048	0.841330321580015
845	aeg_pan_ewe_scr_gam_sod_hau_cze_tur_uzb_fbf_tag_yor_swe_fre_bsq_bul_amh_akn_cnt_ukr_grk_dgb_guj_zul_bos_est_xho_tsn_hun_svk_chh_geo_ita_rom_eng_krd_heb_sid_spa_fin_dyu_mao_glc_sun_jpn_knd_kor_dut_rus_ses_ben_ind_por_tig_mly_mnd_lat_tsw_prs_amr_hin_urd_nor_afr_qcu_slo_arw_lit_bem_mlt_mol_anl_mcd_jav_pol_moo_ctl_bam_bat_tha_wly_tml_swa_ven_aze_ger_alb_azi_lda_vie_owc_cic_swt_igb	-0.194813791041933	-0.459831030738771	0.646710706038564
846	heb_rom_zul_prs_amh_sid_sod_lat_aze_uzb_swa_tag_xho_guj_svk_bsq_krd_wly_moo_mnd_mol_afr_fbf_urd_lda_swe_est_dgb_akn_fin_hin_anl_geo_mcd_ger_dut_glc_amr_chh_grk_hun_tsw_sun_scr_mly_jpn_knd_kor_rus_arw_ven_cze_mao_fre_aeg_bat_cnt_lit_bem_ctl_hau_ben_slo_alb_nor_qcu_ukr_pan_eng_igb_tig_bos_owc_por_ind_pol_swt_spa_ses_jav_tha_mlt_tml_tsn_ewe_azi_ita_bul_tur_cic_vie_gam_bam_dyu_yor	-0.395257015914264	-0.937909252855507	0.350720466696922
847	owc_pan_xho_lat_amh_gam_aeg_swe_aze_tur_cic_ind_tsw_arw_hin_bsq_cze_hau_fbf_cnt_ben_bul_ven_glc_moo_pol_hun_swa_ses_fin_lit_chh_geo_urd_fre_rom_grk_mlt_amr_mcd_est_ewe_bat_ita_jav_jpn_tml_kor_eng_mol_bam_rus_tag_ger_wly_sun_mnd_ukr_dyu_bos_tig_prs_krd_slo_guj_qcu_scr_por_nor_dgb_sod_svk_heb_afr_mao_dut_igb_alb_swt_mly_tha_sid_knd_zul_bem_azi_spa_ctl_uzb_akn_vie_anl_yor_lda_tsn	-1.21658023549507	-3.00547242651856	0.00340844751922057
848	gam_glc_swa_prs_mlt_chh_amh_afr_aze_uzb_ven_sun_igb_ben_dut_bsq_ger_wly_bam_mnd_ctl_cze_lda_eng_swt_grk_est_akn_ses_fin_pol_anl_geo_guj_slo_mol_por_tig_sid_swe_hun_tsn_tag_hin_jav_jpn_tml_kor_rus_ukr_moo_nor_mly_bos_aeg_ind_cnt_mcd_yor_krd_owc_spa_ita_alb_arw_qcu_pan_fre_lat_zul_amr_lit_sod_scr_bat_bul_ewe_svk_dgb_mao_tha_hau_knd_cic_xho_tur_urd_rom_azi_dyu_vie_heb_fbf_bem_tsw	0.486723910851996	1.14840335916451	0.253747376114525
849	wly_eng_swt_spa_heb_amh_chh_ctl_uzb_tur_cic_mao_bam_fre_glc_bsq_svk_mlt_yor_cnt_mcd_arw_tsw_mol_dgb_dut_hun_moo_fbf_est_rom_tig_geo_ben_ukr_lat_pol_sid_gam_afr_fin_zul_sun_krd_mly_jpn_tml_kor_pan_hin_xho_ger_ind_bos_sod_tag_mnd_slo_ven_rus_hau_lit_urd_guj_cze_qcu_grk_por_nor_swa_amr_bul_anl_scr_bat_prs_lda_ita_igb_jav_tha_aeg_knd_akn_ewe_azi_alb_swe_aze_tsn_vie_owc_bem_dyu_ses	0.207916664319496	0.489158267167031	0.625881338551925
850	tig_prs_zul_mol_aeg_wly_amh_fre_tur_azi_dgb_jav_igb_krd_ctl_bsq_lat_owc_tsw_cnt_nor_eng_lda_alb_ses_arw_est_dyu_swt_fin_spa_hau_geo_svk_pan_dut_cze_heb_sod_grk_hun_ewe_sun_ger_ind_jpn_tml_kor_glc_afr_swa_guj_mao_pol_chh_tag_mnd_rus_tsn_urd_amr_bos_ukr_hin_por_qcu_bul_swe_mcd_moo_mlt_ita_sid_scr_mly_ben_akn_lit_bam_bat_tha_gam_knd_fbf_cic_aze_rom_slo_uzb_xho_vie_anl_bem_ven_yor	0.4349054909254	1.02741625599347	0.30688933470499
851	owc_guj_fbf_pan_tig_aeg_amh_arw_aze_azi_bam_ind_yor_swe_hin_bsq_glc_heb_akn_cnt_ita_urd_swa_rus_ewe_grk_fin_zul_tsw_est_lit_amr_geo_lat_ger_afr_cze_wly_sod_mol_hun_swt_tag_ben_sun_jpn_tml_kor_rom_eng_igb_krd_bat_bos_chh_mao_mnd_alb_lda_svk_hau_prs_dut_slo_bul_qcu_por_fre_ctl_dgb_anl_ukr_mlt_mcd_mly_nor_ven_scr_bem_jav_tha_sid_knd_tsn_ses_uzb_pol_spa_tur_cic_vie_gam_moo_dyu_xho	-0.03748760850021	-0.0883264311428718	0.929807153363029
852	aeg_grk_swa_glc_sod_owc_gam_bos_tur_aze_dgb_mao_akn_ita_mol_bsq_svk_wly_ewe_mnd_fre_krd_moo_por_lda_pol_hun_igb_tsn_fin_eng_tig_geo_ctl_afr_bul_mcd_hau_mlt_ben_est_bem_mly_nor_jav_jpn_knd_kor_rus_spa_xho_urd_ind_ukr_heb_tag_cnt_hin_fbf_lit_sid_alb_ger_scr_slo_qcu_lat_prs_guj_ses_anl_arw_chh_rom_bat_dut_ven_cze_cic_sun_tha_amr_tml_tsw_dyu_uzb_pan_swe_azi_yor_vie_amh_zul_swt_bam	-0.31432237455849	-0.744476839372758	0.458465123641101
853	amh_ukr_lda_cze_heb_sod_wly_prs_tur_azi_swa_jav_fbf_glc_rus_bsq_spa_chh_akn_mnd_rom_svk_igb_eng_moo_fre_est_dgb_swt_hun_bos_mlt_geo_swe_mcd_ctl_krd_gam_anl_guj_fin_bam_tag_por_bat_jpn_knd_kor_hin_alb_cic_grk_mly_arw_aeg_mao_cnt_bul_bem_pol_owc_pan_ben_ita_afr_qcu_mol_urd_scr_xho_sid_nor_amr_slo_sun_dut_tsn_lit_ewe_ind_tha_hau_tml_zul_tsw_uzb_lat_ger_aze_ven_vie_tig_dyu_ses_yor	0.304959144661138	0.71763269419655	0.474782553942112
854	gam_nor_bem_spa_amh_sid_heb_svk_uzb_tur_ven_ind_bam_pol_alb_bsq_krd_aeg_zul_cnt_glc_cze_igb_dut_swt_grk_hun_moo_dyu_est_rus_chh_geo_urd_ctl_por_mol_owc_anl_ukr_fin_cic_mly_slo_bat_jpn_knd_kor_ita_eng_fbf_ben_mao_prs_wly_jav_mnd_pan_xho_afr_sod_guj_arw_lat_rom_qcu_swe_bos_lit_swa_tig_mcd_amr_bul_tag_fre_tsw_hin_ewe_sun_tha_mlt_tml_tsn_lda_aze_scr_ger_azi_yor_vie_hau_dgb_ses_akn	0.106755899482126	0.251092175978592	0.802296797559592
855	sod_dut_swt_rom_aeg_anl_heb_ger_uzb_aze_tsn_sun_dyu_lit_prs_bsq_slo_amr_tsw_mnd_guj_mol_xho_svk_ewe_bos_hun_bem_lda_fin_urd_mlt_geo_cze_grk_fre_nor_hau_amh_scr_est_zul_mly_ben_jav_jpn_knd_kor_hin_swe_ses_spa_ind_arw_gam_mao_cnt_krd_bam_rus_owc_bul_ctl_ukr_pan_qcu_alb_mcd_glc_swa_chh_por_sid_afr_bat_eng_cic_lat_ven_tag_tha_wly_tml_igb_moo_azi_ita_pol_tur_yor_vie_tig_fbf_akn_dgb	-0.529625045726974	-1.26018218545339	0.210756561355738
856	tig_bos_fbf_mol_mlt_hau_wly_dut_azi_uzb_akn_tag_tsn_urd_swe_bsq_alb_heb_swt_mnd_slo_pol_xho_lit_zul_eng_fin_ses_moo_hun_rus_sod_geo_glc_rom_afr_cze_gam_anl_ukr_est_cic_mly_lat_ind_jpn_tml_kor_bul_spa_bem_por_mao_mcd_chh_jav_cnt_fre_tsw_nor_amr_prs_hin_svk_krd_qcu_grk_pan_arw_bam_owc_scr_amh_ben_sun_guj_dgb_ita_swa_bat_tha_sid_knd_dyu_yor_tur_ctl_ger_aze_ewe_vie_aeg_lda_igb_ven	-0.647250506763543	-1.54962248151163	0.124628607169419
857	mlt_pol_tsn_afr_gam_chh_amr_ita_tur_aze_zul_tag_cic_mol_grk_bsq_por_sod_xho_cnt_prs_mcd_yor_ger_lda_spa_fin_ven_ses_hun_cze_anl_geo_krd_bul_fre_bos_heb_owc_arw_est_ewe_mao_eng_bat_jpn_tml_kor_rus_lat_bem_rom_sun_svk_wly_ind_mnd_guj_dyu_glc_tig_scr_lit_swe_pan_qcu_dut_ukr_hin_bam_hau_slo_sid_ben_mly_alb_akn_ctl_dgb_jav_tha_amh_knd_igb_fbf_uzb_urd_nor_azi_swt_vie_aeg_moo_swa_tsw	-1.14841277816904	-2.83610886297481	0.00560396340964054
858	gam_ben_bam_lit_amh_mlt_owc_nor_aze_tur_ewe_sun_cic_alb_rus_bsq_scr_aeg_igb_mnd_ger_guj_moo_eng_akn_svk_fin_swt_ses_est_lat_wly_geo_prs_urd_ita_grk_sod_chh_slo_hun_ven_ind_fre_bat_jpn_knd_kor_mcd_ukr_dgb_pan_jav_krd_amr_tag_cnt_swe_swa_pol_anl_arw_rom_hin_bul_qcu_spa_dut_por_xho_hau_glc_heb_mol_mly_cze_lda_bos_zul_mao_tha_sid_tml_tsw_yor_azi_afr_ctl_uzb_fbf_vie_tig_dyu_tsn_bem	0.115773465908245	0.272401864520509	0.785916925750032
859	mlt_slo_swa_hin_sid_owc_sod_krd_azi_uzb_akn_tag_lda_eng_ita_bsq_svk_amh_ewe_mnd_grk_nor_ven_glc_fbf_ben_hun_ses_xho_est_afr_aeg_geo_bos_pol_lit_cze_heb_wly_rom_fin_bem_mao_scr_jav_jpn_knd_kor_dut_prs_cic_ctl_bat_ukr_gam_ind_cnt_mcd_yor_swe_chh_urd_bul_rus_fre_qcu_guj_spa_mol_bam_anl_pan_amr_arw_mly_lat_dyu_por_zul_sun_tha_hau_tml_tsn_tsw_tur_alb_ger_aze_swt_vie_tig_dgb_moo_igb	-0.803756289493497	-1.94140561944216	0.0552362770842008
860	tig_prs_tsn_arw_anl_mlt_sod_rus_uzb_tur_ses_mly_cic_hin_ctl_bsq_por_hau_bem_cnt_scr_glc_dgb_grk_dyu_svk_est_bam_yor_fin_eng_chh_geo_bos_pol_ita_urd_amh_wly_dut_hun_ven_tag_rom_sun_jpn_knd_kor_guj_krd_moo_lit_jav_lat_gam_bat_mnd_cze_ewe_pan_aeg_alb_ger_bul_mcd_qcu_slo_ben_swe_xho_amr_nor_sid_spa_ind_mol_zul_afr_lda_mao_tha_heb_tml_akn_tsw_azi_fre_ukr_aze_swa_vie_owc_fbf_igb_swt	0.409724921742708	0.968039526259561	0.335535407345523
861	owc_arw_tsw_eng_tig_mlt_amr_mol_tur_azi_bam_sun_akn_ita_spa_bsq_lit_gam_ven_cnt_ukr_krd_fbf_bul_igb_rus_est_xho_swt_fin_ger_chh_geo_prs_swe_grk_rom_hau_sod_lat_hun_bem_bat_fre_ind_jpn_knd_kor_hin_scr_ewe_afr_mao_urd_heb_jav_mnd_mcd_lda_bos_sid_glc_cze_pan_slo_qcu_ctl_svk_pol_tsn_aeg_por_wly_guj_tag_alb_dgb_ben_ses_mly_tha_anl_tml_yor_zul_aze_nor_dut_uzb_dyu_vie_amh_cic_moo_swa	-0.444585627497362	-1.05467285022405	0.294307268706839
862	amh_dut_cic_arw_anl_wly_amr_scr_aze_tur_dyu_mao_dgb_prs_lit_bsq_ita_gam_yor_mnd_krd_nor_ewe_rom_bam_bos_hun_swa_lda_fin_ukr_hau_geo_pol_eng_cze_mcd_aeg_tig_urd_est_tsw_sun_lat_bat_jpn_tml_kor_guj_ctl_tsn_glc_ind_hin_sid_jav_cnt_grk_bem_ben_mlt_svk_bul_rus_slo_qcu_afr_ger_swe_fbf_chh_pan_heb_mol_mly_alb_ven_fre_zul_tag_tha_owc_knd_igb_ses_azi_por_spa_uzb_xho_vie_sod_akn_moo_swt	-0.435524483986578	-1.03663580699823	0.302593521056104
863	sod_glc_dgb_spa_heb_owc_amr_rom_tur_aze_tsw_mao_ses_afr_scr_bsq_por_mlt_yor_mnd_fre_grk_swt_ger_xho_guj_hun_ven_bam_est_nor_aeg_geo_mol_slo_bul_dut_tig_hau_hin_fin_cic_jav_lit_tag_jpn_knd_kor_pan_eng_bem_bos_mly_rus_wly_sun_cnt_cze_fbf_svk_gam_ukr_lat_mcd_alb_qcu_swe_pol_arw_akn_sid_prs_chh_ben_bat_krd_tsn_urd_lda_ind_tha_anl_tml_moo_swa_azi_ctl_ita_uzb_ewe_vie_amh_zul_dyu_igb	-0.441134203741221	-1.04803006466274	0.297340817360607
864	gam_alb_tsn_eng_chh_amh_amr_grk_uzb_aze_dgb_mao_cic_mol_arw_bsq_guj_mlt_zul_cnt_prs_ctl_yor_swe_tsw_cze_est_igb_ven_hun_rom_sod_geo_lit_nor_ger_rus_wly_hau_bos_fin_dyu_ind_ben_mly_jpn_knd_kor_ita_lat_ewe_pan_jav_hin_aeg_bat_mnd_scr_bem_mcd_owc_ukr_afr_urd_svk_qcu_por_pol_fre_ses_anl_krd_heb_slo_tag_glc_lda_bul_moo_sun_tha_tig_tml_xho_swt_azi_spa_dut_tur_akn_vie_sid_swa_fbf_bam	0.45509487154782	1.07270595692661	0.286178725835988
865	mlt_urd_ven_slo_owc_sod_tig_hin_aze_tur_bem_mao_tsw_por_nor_bsq_rus_amh_moo_mnd_grk_ukr_yor_ben_lda_arw_est_fbf_dyu_hun_swe_heb_geo_bul_dut_fre_spa_sid_anl_bos_fin_swa_bat_glc_sun_jpn_knd_kor_alb_ger_zul_afr_tag_prs_chh_jav_cnt_ita_igb_lit_hau_svk_eng_ctl_scr_qcu_pol_rom_pan_ses_amr_mol_gam_mcd_mly_guj_swt_cze_cic_ind_tha_aeg_tml_ewe_tsn_azi_lat_krd_uzb_akn_vie_wly_bam_dgb_xho	-0.744367776500018	-1.78742319049118	0.0771266494565285
866	mlt_pan_ses_por_tig_anl_sid_rom_aze_tur_moo_mly_dyu_nor_slo_bsq_bul_sod_ven_mnd_arw_alb_swt_eng_yor_rus_est_ewe_tsn_fin_afr_heb_geo_fre_spa_bos_dut_aeg_amh_urd_hun_tsw_sun_cze_jav_jpn_knd_kor_ukr_swe_cic_mcd_bat_ger_chh_tag_cnt_ita_dgb_krd_hau_scr_lat_guj_ben_qcu_ctl_grk_mol_lda_wly_hin_gam_lit_mao_svk_swa_pol_bem_ind_tha_amr_tml_igb_zul_azi_prs_glc_uzb_akn_vie_owc_fbf_xho_bam	-0.662241777534269	-1.58290348201719	0.116838422873085
867	gam_grk_igb_ben_chh_hau_sid_ctl_aze_tur_bam_ind_ses_afr_bos_bsq_lat_aeg_dyu_cnt_slo_guj_cic_rom_zul_lit_fin_dgb_swt_hun_pan_owc_geo_alb_por_ger_bul_amr_amh_dut_est_ven_tag_prs_mao_jpn_knd_kor_spa_arw_fbf_cze_bat_glc_wly_mly_mnd_eng_tsw_ukr_anl_scr_rus_svk_swe_qcu_hin_mcd_krd_tsn_mlt_fre_tig_urd_sun_nor_ewe_mol_bem_jav_tha_heb_tml_akn_lda_uzb_pol_ita_azi_swa_vie_sod_moo_yor_xho	-0.257104440231472	-0.607430863791855	0.545045340345574
868	hau_ctl_dyu_pol_anl_sid_heb_guj_aze_tur_tsw_sun_bem_mol_ita_bsq_eng_amr_xho_cnt_afr_arw_cic_slo_bam_bos_fin_zul_ven_est_krd_gam_geo_grk_prs_svk_ukr_wly_tig_hin_hun_yor_ind_rom_mly_jpn_tml_kor_rus_spa_swt_glc_bat_alb_sod_jav_mnd_lat_akn_urd_chh_nor_por_swe_scr_qcu_ger_bul_dut_dgb_amh_fre_owc_mcd_mao_lit_ses_cze_fbf_tag_tha_mlt_knd_moo_swa_azi_pan_ben_uzb_lda_vie_aeg_ewe_tsn_igb	-0.266192524958717	-0.629145923109159	0.530795938020066
869	aeg_ukr_xho_bul_gam_amh_owc_hin_uzb_aze_ven_jav_swt_grk_krd_bsq_pol_heb_zul_mnd_lit_prs_tsw_eng_akn_pan_hun_yor_fbf_est_cze_hau_geo_svk_glc_rus_guj_tig_amr_bos_fin_bam_bat_dut_mly_jpn_knd_kor_ger_ita_dyu_scr_ind_ctl_anl_mao_cnt_por_cic_alb_sod_rom_lat_ben_mol_qcu_nor_mcd_spa_moo_sid_swe_mlt_fre_sun_slo_dgb_arw_ewe_tag_tha_wly_tml_lda_igb_tur_urd_afr_azi_bem_vie_chh_tsn_ses_swa	-0.3920079939554	-0.92842947833724	0.355588275798269
870	wly_rus_bam_spa_heb_tig_owc_lat_aze_tur_tsn_mly_ewe_grk_mcd_bsq_guj_hau_dgb_mnd_ger_prs_dyu_nor_bem_mol_fin_moo_akn_est_pan_amh_geo_glc_arw_pol_hin_amr_anl_fre_hun_ven_jav_ben_bat_jpn_tml_kor_lit_afr_swt_urd_tag_ita_aeg_mao_cnt_ctl_ses_dut_sid_rom_bul_scr_eng_qcu_slo_alb_swe_xho_mlt_bos_chh_cze_sun_por_igb_krd_yor_ind_tha_sod_knd_fbf_cic_uzb_svk_ukr_azi_swa_vie_gam_tsw_zul_lda	0.216043648611314	0.50842372506434	0.612360166792326
871	owc_rus_akn_alb_sod_aeg_mlt_bul_azi_aze_bam_bat_yor_cze_ctl_bsq_fre_gam_zul_mnd_pol_lat_dyu_urd_ses_mol_fin_fbf_igb_hun_grk_wly_geo_prs_bos_rom_ita_tig_hau_slo_est_ewe_jav_svk_ind_jpn_knd_kor_glc_arw_ven_dut_mao_spa_amh_sun_cnt_mcd_dgb_krd_anl_por_eng_nor_lit_qcu_scr_ukr_swe_cic_heb_hin_amr_pan_tag_guj_tsn_ger_swt_mly_tha_sid_tml_xho_bem_uzb_afr_ben_tur_moo_vie_chh_tsw_lda_swa	-0.0710179058241605	-0.16743526279574	0.867391128200581
872	tig_urd_dyu_mcd_chh_hau_owc_guj_aze_azi_tsw_mao_tsn_ita_bul_bsq_rom_amr_zul_mnd_krd_dut_yor_eng_moo_fre_hun_akn_ses_est_grk_wly_geo_glc_hin_arw_cze_aeg_anl_alb_fin_xho_mly_ctl_tag_jpn_knd_kor_lit_spa_bem_afr_sun_mol_amh_jav_cnt_prs_swt_swe_gam_ger_nor_slo_bos_qcu_ukr_svk_por_igb_sid_pol_heb_lat_bat_scr_bam_ben_cic_ind_tha_sod_tml_ewe_lda_uzb_rus_pan_tur_swa_vie_mlt_fbf_ven_dgb	-0.834329594458609	-2.01474250494058	0.0468192981754293
873	tig_slo_zul_bul_mlt_anl_wly_hin_azi_tur_lda_mly_ses_swe_glc_bsq_mol_amh_moo_mnd_scr_afr_dyu_svk_yor_rom_hun_dgb_ewe_est_prs_sid_geo_ita_pol_nor_guj_sod_owc_spa_fin_bem_sun_dut_jav_jpn_tml_kor_alb_ben_swa_por_tag_mcd_amr_mao_cnt_lit_igb_grk_heb_cze_rus_ctl_eng_qcu_ukr_krd_fre_fbf_chh_lat_aeg_ger_bat_pan_cic_arw_ven_ind_tha_gam_knd_bam_tsw_uzb_urd_bos_aze_swt_vie_hau_tsn_akn_xho	0.244896769513302	0.576651857810877	0.565567801612645
874	gam_nor_akn_pan_tig_aeg_wly_ita_uzb_aze_tsn_bat_swt_dut_svk_bsq_pol_mlt_dyu_cnt_krd_scr_zul_ukr_yor_cze_est_ewe_xho_fin_fre_sid_geo_grk_glc_ger_arw_anl_amh_alb_hun_moo_jav_ctl_mao_jpn_knd_kor_lit_swe_cic_guj_tag_bul_heb_mly_mnd_rus_bem_urd_owc_bos_rom_mol_por_qcu_ben_mcd_slo_swa_sod_afr_chh_spa_sun_prs_lda_hin_ven_ind_tha_hau_tml_fbf_tsw_tur_lat_eng_azi_bam_vie_amr_ses_dgb_igb	-0.0770021846345621	-0.181486744148613	0.856380501633491
875	amr_guj_moo_eng_wly_amh_heb_por_uzb_azi_tsw_mly_tsn_grk_hin_bsq_pol_aeg_swt_mnd_pan_afr_zul_ger_yor_bos_est_ses_akn_fin_cze_hau_geo_scr_dut_ben_nor_mlt_sid_rus_hun_bem_mao_glc_ind_jpn_tml_kor_swe_mcd_xho_lit_sun_slo_anl_tag_cnt_ita_dyu_arw_tig_alb_fre_mol_svk_qcu_lat_rom_prs_cic_sod_spa_gam_ukr_jav_bul_ewe_urd_fbf_bat_tha_chh_knd_lda_bam_tur_krd_ctl_aze_ven_vie_owc_dgb_igb_swa	-0.0537712594869917	-0.12670280419171	0.899449163013089
876	amr_arw_dgb_mol_aeg_owc_sod_afr_tur_aze_dyu_ind_lda_krd_mcd_bsq_dut_chh_zul_cnt_alb_svk_fbf_glc_moo_lit_est_bam_ewe_hun_eng_anl_geo_cze_por_ger_spa_mlt_heb_nor_fin_bem_bat_rom_mly_jpn_tml_kor_swe_fre_ven_ctl_sun_ben_wly_tag_mnd_ukr_tsw_bul_hau_rus_pan_hin_pol_qcu_bos_grk_lat_cic_amh_slo_tig_guj_jav_scr_akn_urd_swa_mao_tha_sid_knd_xho_swt_uzb_ita_prs_azi_yor_vie_gam_tsn_igb_ses	-0.386482899142213	-0.916621507724674	0.361711864948871
877	tig_svk_yor_prs_aeg_gam_amr_ben_azi_aze_ven_tag_igb_mol_afr_bsq_dut_chh_bam_cnt_ukr_lat_cic_spa_dyu_alb_hun_zul_swa_est_urd_mlt_geo_slo_ctl_bos_hin_sid_heb_ger_fin_lda_mly_por_ind_jpn_knd_kor_ita_scr_ewe_mcd_bat_eng_sod_mao_mnd_lit_tsw_rom_anl_grk_bul_fre_glc_qcu_pan_cze_arw_moo_amh_guj_owc_rus_jav_swe_swt_pol_tsn_sun_tha_wly_tml_akn_dgb_uzb_nor_krd_tur_ses_vie_hau_bem_fbf_xho	0.0588479217382259	0.138521030470511	0.890128152710238
878	tig_mol_cic_ukr_amr_gam_hau_guj_azi_tur_tsw_ind_ses_lat_rom_bsq_bos_mlt_lda_cnt_prs_slo_swt_dut_fbf_urd_hun_akn_zul_fin_svk_sid_geo_spa_por_mcd_arw_owc_amh_swe_est_swa_sun_ctl_tag_jpn_knd_kor_grk_pol_ven_rus_mao_lit_aeg_mly_mnd_nor_bam_pan_wly_fre_eng_ita_bul_qcu_glc_afr_alb_dgb_anl_ger_heb_krd_jav_cze_tsn_ben_igb_bat_tha_sod_tml_moo_xho_uzb_scr_hin_aze_bem_vie_chh_ewe_yor_dyu	1.06203609579042	2.56735151212127	0.0118428249284003
879	tig_dut_xho_ctl_amh_aeg_sod_nor_tur_aze_swt_bat_igb_spa_slo_bsq_guj_chh_dgb_cnt_eng_grk_tsw_prs_yor_krd_hun_dyu_ewe_est_pol_amr_geo_arw_lat_alb_ukr_owc_wly_pan_fin_bam_tag_urd_jav_jpn_tml_kor_mol_scr_moo_hin_mao_por_hau_ind_mnd_cze_cic_bul_mlt_rus_fre_lit_ben_qcu_ita_afr_ger_swa_sid_svk_heb_mcd_sun_bos_bem_swe_tsn_mly_tha_anl_knd_fbf_akn_uzb_rom_glc_azi_ses_vie_gam_lda_ven_zul	-0.204023952175361	-0.481602597155649	0.631219620271399
880	tig_pan_bam_hin_aeg_sod_amh_ben_uzb_aze_xho_sun_dyu_guj_nor_bsq_spa_hau_swt_mnd_slo_bul_yor_por_ven_afr_fin_ses_zul_hun_dut_sid_geo_mol_ita_ger_ukr_amr_chh_scr_est_ewe_bat_svk_tag_jpn_knd_kor_rus_rom_fbf_glc_mao_krd_wly_mly_cnt_eng_igb_swe_mlt_cze_mcd_ctl_pol_qcu_alb_fre_lat_swa_owc_prs_gam_grk_ind_urd_tsn_bos_cic_jav_tha_anl_tml_lda_tsw_tur_arw_lit_azi_dgb_vie_heb_moo_bem_akn	-0.226870076792009	-0.536244329328138	0.593070054330077
881	anl_fre_yor_grk_wly_amh_sid_ita_azi_tur_ven_mao_ewe_rom_hin_bsq_bos_sod_xho_mnd_guj_arw_igb_pol_akn_urd_est_swa_dgb_fin_ctl_hau_geo_ger_pan_dut_spa_tig_chh_ukr_hun_lda_sun_svk_ind_jpn_knd_kor_cze_afr_moo_eng_bat_lit_owc_jav_cnt_mcd_dyu_ben_amr_krd_mol_slo_prs_qcu_nor_swe_scr_tsn_heb_bul_aeg_por_mly_glc_cic_alb_bam_tag_tha_mlt_tml_zul_bem_aze_rus_lat_uzb_swt_vie_gam_fbf_tsw_ses	-0.0932162351979776	-0.219780672087544	0.82652366801305
882	hau_ger_fbf_lat_mlt_aeg_tig_rus_uzb_tur_ses_sun_cic_pol_cze_bsq_pan_amh_moo_cnt_mcd_scr_ewe_ctl_yor_glc_hun_akn_lda_est_afr_heb_geo_dut_ita_svk_spa_gam_wly_bos_fin_bem_ind_bul_mly_jpn_tml_kor_rom_lit_tsn_prs_tag_swe_amr_jav_mnd_ukr_igb_arw_sod_ben_hin_nor_fre_qcu_mol_grk_krd_ven_sid_guj_anl_alb_bat_eng_swt_por_zul_mao_tha_owc_knd_dgb_tsw_azi_slo_urd_aze_swa_vie_chh_xho_bam_dyu	0.126795565805514	0.298153390037587	0.766251194059601
883	owc_arw_swa_swe_mlt_heb_hau_slo_uzb_azi_zul_jav_xho_urd_por_bsq_hin_wly_bam_mnd_ben_rom_ven_nor_igb_guj_hun_fbf_tsn_est_svk_anl_geo_pan_spa_fre_krd_amr_sod_ger_fin_dgb_sun_bul_tag_jpn_tml_kor_pol_lit_moo_prs_mly_lat_tig_bat_cnt_dut_akn_mcd_chh_scr_ita_glc_alb_qcu_afr_eng_mol_bem_sid_grk_amh_bos_ind_cze_dyu_rus_lda_mao_tha_aeg_knd_ewe_swt_aze_ctl_ukr_tur_yor_vie_gam_cic_ses_tsw	-0.421344178273945	-0.999363966974617	0.320211589573192
884	wly_bos_zul_lit_tig_sid_mlt_ctl_uzb_aze_fbf_mao_igb_alb_afr_bsq_urd_sod_dyu_mnd_rom_glc_tsw_krd_bam_mcd_fin_lda_yor_est_swe_aeg_geo_ukr_rus_mol_lat_amr_amh_nor_hun_bem_sun_slo_mly_jpn_tml_kor_ita_svk_akn_fre_tag_ger_hau_jav_cnt_cze_moo_prs_gam_bul_dut_ben_grk_qcu_hin_spa_guj_dgb_owc_pol_heb_por_ind_pan_ewe_scr_ven_bat_tha_anl_knd_xho_tsn_azi_eng_arw_tur_cic_vie_chh_swa_swt_ses	-0.0711462089651763	-0.167651466722975	0.867221508575956
885	chh_mol_akn_por_heb_mlt_hau_glc_aze_uzb_lda_ind_dgb_guj_ger_bsq_spa_amr_cic_mnd_ctl_pan_ses_slo_igb_dut_fin_tsn_ewe_hun_cze_gam_geo_ita_scr_afr_urd_owc_wly_mcd_est_xho_tag_grk_mly_jpn_knd_kor_rom_bos_bem_ukr_mao_lit_amh_sun_cnt_svk_yor_hin_sid_swe_bul_pol_nor_qcu_ben_arw_prs_bam_sod_rus_anl_krd_bat_eng_swt_alb_tsw_jav_tha_tig_tml_dyu_zul_tur_fre_lat_azi_ven_vie_aeg_fbf_moo_swa	-0.717316488675344	-1.72237688414133	0.088325356311517
886	owc_grk_bam_urd_aeg_sod_amh_ita_tur_uzb_tsn_sun_cic_ger_lit_bsq_guj_anl_swt_mnd_hin_fre_bem_ukr_akn_nor_hun_ewe_tsw_fin_mcd_amr_geo_svk_arw_por_rom_chh_hau_afr_est_yor_jav_ben_mao_jpn_knd_kor_eng_spa_ven_bos_tag_bul_sid_bat_cnt_cze_dyu_prs_gam_lat_swe_krd_dut_qcu_pol_pan_mol_lda_tig_rus_heb_glc_mly_slo_moo_ctl_zul_ind_tha_mlt_tml_dgb_swa_azi_alb_scr_aze_fbf_vie_wly_igb_ses_xho	0.00936334463813065	0.0220331511283292	0.982468716061779
887	gam_swe_bam_nor_sod_amh_aeg_ctl_azi_aze_tsn_jav_ven_rom_guj_bsq_pan_mlt_tsw_mnd_svk_bul_cic_urd_ewe_afr_hun_dgb_xho_fin_ukr_owc_geo_bos_por_ita_krd_hau_tig_rus_est_swt_tag_spa_bat_jpn_tml_kor_alb_hin_igb_prs_mao_arw_chh_ind_cnt_lit_moo_mol_wly_dut_cze_mcd_ben_qcu_pol_slo_lat_yor_anl_ger_heb_eng_sun_fre_ses_scr_swa_mly_tha_sid_knd_zul_fbf_tur_glc_grk_uzb_dyu_vie_amr_bem_akn_lda	-0.23864219189965	-0.564116677322081	0.574032665646484
888	tig_svk_igb_fre_owc_mlt_gam_bos_aze_uzb_zul_mly_cic_grk_slo_bsq_glc_sod_moo_cnt_urd_scr_tsw_nor_dyu_ben_fin_swt_fbf_hun_krd_sid_geo_por_pan_ger_cze_hau_amr_pol_est_bam_bat_ita_mao_jpn_tml_kor_mcd_rom_ewe_rus_ind_mol_amh_jav_mnd_dut_bem_ukr_chh_swe_prs_ctl_lit_qcu_alb_arw_hin_xho_aeg_lat_heb_spa_sun_eng_tsn_afr_ven_tag_tha_anl_knd_yor_dgb_tur_bul_guj_azi_akn_vie_wly_lda_ses_swa	-0.23763091596336	-0.561209855149756	0.576004285326075
889	heb_guj_dyu_urd_owc_wly_mlt_alb_uzb_azi_lda_jav_yor_nor_por_bsq_spa_sid_tsw_mnd_svk_rom_tsn_eng_ven_dut_fin_ewe_bam_est_grk_gam_geo_slo_mol_mcd_ukr_tig_chh_bul_hun_swt_tag_bos_ind_jpn_knd_kor_prs_scr_dgb_ben_bat_krd_aeg_sun_cnt_ctl_xho_afr_anl_ger_lit_fre_hin_qcu_rus_cze_pol_fbf_amh_arw_amr_pan_mly_ita_zul_swe_akn_mao_tha_sod_tml_bem_igb_aze_glc_lat_tur_swa_vie_hau_cic_moo_ses	-0.0594632694891531	-0.140035469730228	0.888934804245641
890	heb_por_moo_rom_gam_sid_owc_mol_azi_tur_bam_tag_fbf_mcd_ukr_bsq_krd_wly_ven_mnd_pan_arw_dgb_cze_ewe_prs_fin_cic_xho_est_ger_amr_geo_hin_ctl_slo_guj_aeg_anl_rus_hun_dyu_jav_swe_mao_jpn_tml_kor_ben_ita_ses_dut_sun_pol_hau_bat_cnt_fre_bem_grk_sod_scr_lit_bul_bos_qcu_svk_lat_spa_igb_tig_urd_amh_nor_ind_eng_akn_glc_zul_mly_tha_chh_knd_tsw_lda_aze_afr_alb_uzb_yor_vie_mlt_swt_swa_tsn	-1.02558113443815	-2.5170350133795	0.0135464236512749
891	heb_bos_bam_svk_tig_sid_wly_por_aze_tur_tsn_tag_fbf_grk_scr_bsq_swe_gam_ven_cnt_ukr_eng_akn_krd_zul_nor_est_tsw_igb_fin_pol_hau_geo_ctl_afr_ita_mcd_amr_aeg_prs_hun_xho_mao_urd_sun_jpn_tml_kor_ben_arw_swt_slo_ind_rus_anl_mly_mnd_bul_bem_cze_chh_hin_pan_lit_alb_qcu_ger_rom_dut_dgb_amh_guj_owc_spa_jav_fre_swa_glc_ses_bat_tha_sod_knd_moo_dyu_uzb_mol_lat_azi_lda_vie_mlt_cic_yor_ewe	-0.337723033281544	-0.800939038381671	0.425208437632523
892	aeg_guj_cic_spa_amh_hau_sid_fre_aze_uzb_swt_tag_bem_alb_scr_bsq_lat_heb_ven_mnd_grk_hin_ses_rom_zul_krd_est_igb_moo_hun_eng_gam_geo_pan_ben_bul_urd_anl_tig_cze_fin_lda_sun_ger_bat_jpn_knd_kor_svk_pol_ewe_mol_mly_afr_chh_jav_cnt_por_dyu_arw_sod_dut_mcd_slo_ukr_qcu_bos_glc_swe_yor_owc_ita_mlt_ctl_ind_prs_dgb_nor_xho_mao_tha_wly_tml_fbf_akn_tur_rus_lit_azi_bam_vie_amr_tsn_tsw_swa	-0.218375848286255	-0.516101331310718	0.607008564502871
893	owc_mcd_bam_bos_amr_wly_sid_por_aze_uzb_ses_ind_xho_alb_bul_bsq_glc_gam_yor_mnd_pan_grk_tsn_prs_akn_ita_fin_cic_moo_hun_ukr_mlt_geo_eng_rus_ctl_rom_tig_sod_ben_est_ewe_sun_ger_mly_jpn_knd_kor_nor_urd_tsw_fre_mao_lit_chh_tag_cnt_krd_zul_hin_heb_guj_svk_swe_afr_qcu_spa_arw_mol_lda_anl_slo_amh_pol_bat_cze_swt_lat_swa_jav_tha_aeg_tml_bem_fbf_azi_scr_dut_tur_dgb_vie_hau_ven_igb_dyu	0.283921911838211	0.669459273899766	0.504861220229706
894	gam_bul_ses_lit_hau_mlt_sid_ita_aze_uzb_ven_bat_dgb_urd_rus_bsq_swe_aeg_swt_cnt_fre_pan_xho_svk_cic_prs_est_lda_akn_hun_ben_owc_geo_arw_ukr_cze_krd_chh_amh_eng_fin_tsn_sun_ger_jav_jpn_tml_kor_por_bos_dyu_mcd_ind_dut_heb_mao_mnd_glc_yor_mol_amr_grk_slo_guj_hin_qcu_ctl_afr_nor_moo_anl_spa_tig_lat_tag_pol_swa_scr_bam_mly_tha_wly_knd_fbf_igb_azi_rom_alb_tur_zul_vie_sod_ewe_tsw_bem	0.486156224553607	1.14883814090499	0.253568929072354
895	wly_lat_lda_ben_heb_amh_sid_arw_aze_tur_ven_mly_tsw_pol_alb_bsq_rom_aeg_igb_mnd_mol_ita_ewe_hin_bem_prs_hun_akn_dyu_est_eng_sod_geo_bul_fre_spa_guj_owc_mlt_rus_fin_cic_bat_cze_jav_jpn_knd_kor_svk_slo_bam_pan_sun_urd_anl_mao_cnt_por_fbf_ger_amr_mcd_afr_krd_ctl_qcu_nor_ukr_grk_xho_hau_glc_chh_bos_tag_scr_zul_swe_moo_ind_tha_tig_tml_yor_tsn_uzb_lit_dut_azi_swt_vie_gam_ses_swa_dgb	0.128659504016185	0.302710336670634	0.76278665450325
896	sid_grk_akn_ben_aeg_mlt_tig_mcd_azi_uzb_swa_sun_zul_krd_dut_bsq_svk_sod_cic_mnd_bos_hin_dyu_urd_ewe_swe_hun_ven_igb_fin_ger_amr_geo_mol_slo_prs_ctl_amh_hau_afr_est_dgb_jav_rom_ind_jpn_tml_kor_arw_glc_xho_pol_tag_alb_gam_mao_cnt_rus_tsn_nor_owc_por_scr_ita_pan_qcu_guj_spa_ukr_tsw_chh_cze_anl_lit_mly_fre_bem_eng_ses_bat_tha_wly_knd_moo_fbf_tur_bul_lat_aze_lda_vie_heb_bam_yor_swt	-0.0462079202981948	-0.108869415375581	0.913540623203418
897	mlt_ctl_xho_rom_sid_hau_anl_hin_tur_azi_dyu_mao_yor_dut_fre_bsq_spa_amh_tsn_cnt_arw_pan_ewe_mol_bam_alb_fin_bem_swa_hun_nor_tig_geo_glc_mcd_cze_pol_amr_wly_ger_est_fbf_ind_guj_bat_jpn_knd_kor_rus_por_ven_bos_tag_lit_owc_jav_mnd_afr_tsw_slo_heb_prs_ita_urd_grk_qcu_krd_swe_bul_swt_chh_scr_aeg_ukr_mly_svk_dgb_ben_cic_sun_tha_gam_tml_ses_moo_uzb_eng_lat_aze_zul_vie_sod_lda_akn_igb	-0.593981465478791	-1.42191445929238	0.158396178950186
898	hau_mcd_lda_grk_chh_owc_sid_fre_uzb_aze_fbf_tag_dyu_slo_lit_bsq_scr_amr_bam_mnd_ger_alb_tsn_svk_moo_cze_fin_swa_cic_hun_hin_heb_geo_ben_rom_por_spa_wly_gam_nor_est_bem_bat_ukr_sun_jpn_tml_kor_urd_pan_xho_krd_jav_guj_aeg_ind_cnt_ctl_ewe_rus_amh_ita_glc_prs_afr_qcu_lat_eng_dut_dgb_tig_swe_anl_bos_mly_bul_ses_arw_akn_mao_tha_mlt_knd_ven_tsw_azi_pol_mol_tur_igb_vie_sod_yor_zul_swt	0.141683000167964	0.333217380331678	0.739720260714293
899	heb_eng_tsw_pan_mlt_anl_hau_ben_uzb_azi_igb_jav_yor_rus_afr_bsq_bos_aeg_ses_mnd_cze_rom_dgb_prs_ewe_ukr_hun_bam_cic_fin_nor_amh_geo_ctl_bul_fre_guj_sid_wly_slo_est_bem_sun_grk_mao_jpn_knd_kor_por_dut_ven_svk_bat_alb_chh_tag_cnt_spa_lda_arw_amr_scr_swe_ger_urd_qcu_hin_mcd_lat_dyu_gam_mol_owc_ita_ind_krd_swa_glc_zul_mly_tha_tig_tml_swt_xho_tur_lit_pol_aze_moo_vie_sod_fbf_akn_tsn	-1.10638568121128	-2.71128736740785	0.00798287295238595
900	gam_mol_yor_prs_mlt_tig_sid_por_azi_uzb_swt_bat_igb_slo_svk_bsq_fre_anl_fbf_cnt_bos_rus_bem_ita_xho_lit_fin_bam_ses_est_glc_aeg_geo_cze_swe_urd_spa_owc_amr_rom_hun_akn_jav_ctl_tag_jpn_tml_kor_guj_bul_ven_hin_mly_alb_chh_mao_mnd_eng_tsn_ben_hau_scr_dut_afr_grk_qcu_arw_ger_krd_tsw_wly_ukr_amh_nor_ind_pan_lda_mcd_dyu_sun_tha_heb_knd_ewe_moo_tur_lat_pol_aze_swa_vie_sod_dgb_cic_zul	-0.428228794799896	-1.01705628003745	0.311765280207546
901	wly_bos_tsw_swe_gam_mlt_tig_pan_azi_tur_dyu_bat_tsn_lit_slo_bsq_svk_owc_cic_mnd_urd_hin_fbf_nor_dgb_bul_fin_igb_swt_est_rom_sod_geo_dut_eng_ger_krd_anl_aeg_glc_hun_ses_ind_afr_mly_jpn_tml_kor_grk_ukr_zul_guj_mao_mol_amh_sun_cnt_por_lda_scr_heb_ita_rus_alb_ben_qcu_spa_prs_fre_swa_sid_ctl_amr_lat_jav_pol_bam_arw_xho_tag_tha_hau_knd_yor_ven_aze_cze_mcd_uzb_bem_vie_chh_ewe_moo_akn	-0.53605004059157	-1.27602443795749	0.205124557609533
[truncated: 99 more rows]
