# Supplementary material for: Future Tense and Economic Decisions: Controlling for Cultural Evolution
Source: PLoS One. 2015 Jul 17;10(7):e0132145. doi: 10.1371/journal.pone.0132145 (PMC4506144; doi:10.1371/journal.pone.0132145)
Supplement: S8 Appendix — See README files within the various sub-folders. (ZIP) [file pone.0132145.s008.zip › S3_Code/Residuals_new/PGLS/PermuteResults/permute_B_SavingsWITHINFAM_2000.csv]

	ftr	r	t	p
1	heb_dut_zul_slo_owc_amh_sod_mcd_tur_uzb_lda_mly_akn_scr_por_bsq_rus_amr_tsn_cnt_rom_prs_tsw_swe_dyu_nor_fin_dgb_yor_est_ger_tig_geo_afr_hin_mol_lat_gam_mlt_bul_hun_xho_tag_svk_bat_jpn_tml_kor_pol_cze_fbf_ctl_sun_arw_chh_jav_mnd_glc_bem_spa_anl_krd_ita_bos_lit_qcu_ukr_urd_guj_moo_sid_ben_wly_grk_mao_eng_cic_pan_swa_ind_tha_hau_knd_swt_ewe_azi_alb_fre_aze_ven_vie_aeg_igb_bam_ses	-0.744622042868067	-1.7878869893018	0.0770512301411007
2	owc_dut_yor_ben_hau_amh_wly_guj_uzb_aze_bem_ind_ven_por_pol_bsq_rus_mlt_ses_mnd_rom_krd_lda_bul_bam_lat_fin_xho_dgb_hun_pan_aeg_geo_hin_glc_ger_arw_tig_gam_svk_est_tsn_jav_afr_sun_jpn_knd_kor_urd_cze_dyu_slo_mly_mol_anl_mao_cnt_fre_fbf_prs_heb_alb_scr_ukr_lit_qcu_mcd_ctl_ita_igb_sid_eng_amr_grk_tag_swe_zul_bos_tsw_bat_tha_chh_tml_cic_swa_azi_nor_spa_tur_moo_vie_sod_akn_swt_ewe	0.263897745965678	0.621711482368273	0.535652707595994
3	wly_nor_tsn_lat_gam_amh_tig_ukr_azi_tur_yor_mao_moo_swe_hin_bsq_rom_amr_swt_cnt_bul_guj_akn_urd_ewe_krd_fin_zul_dgb_est_ita_sid_geo_pol_dut_mcd_fre_owc_anl_mol_hun_swa_bat_arw_sun_jpn_knd_kor_afr_bos_tsw_ben_mly_lit_hau_ind_mnd_alb_igb_cze_sod_ctl_svk_rus_ger_qcu_scr_prs_por_bam_chh_eng_mlt_pan_tag_slo_ven_grk_bem_jav_tha_aeg_tml_xho_fbf_uzb_glc_spa_aze_ses_vie_heb_lda_dyu_cic	-0.373753627252487	-0.885529922789577	0.378154830829982
4	wly_ben_dyu_mol_amr_hau_anl_pol_uzb_azi_ses_mly_igb_glc_dut_bsq_mcd_aeg_fbf_cnt_swe_svk_lda_prs_tsw_eng_fin_swt_zul_est_grk_mlt_geo_alb_arw_lit_ukr_tig_chh_rom_hun_bam_jav_rus_bat_jpn_tml_kor_guj_cze_yor_fre_tag_ctl_gam_mao_mnd_hin_tsn_ger_sid_bos_scr_nor_ita_qcu_pan_bul_spa_xho_amh_urd_sod_lat_ind_krd_ewe_afr_akn_sun_tha_owc_knd_bem_swa_aze_slo_por_tur_moo_vie_heb_dgb_cic_ven	-0.695233617882853	-1.66944047629549	0.0983930704547222
5	anl_spa_tsw_pan_sod_amr_gam_glc_uzb_azi_xho_mao_dgb_ben_prs_bsq_ger_aeg_igb_mnd_cze_hin_swt_arw_bam_scr_est_moo_ses_fin_rus_hau_geo_swe_bos_ita_mcd_chh_mlt_slo_hun_bem_jav_afr_tag_jpn_tml_kor_lat_ctl_tsn_krd_ind_ukr_wly_bat_cnt_guj_ewe_svk_sid_eng_nor_mol_bul_qcu_por_pol_urd_lda_heb_lit_owc_fre_mly_rom_swa_dut_cic_sun_tha_tig_knd_zul_yor_aze_alb_grk_tur_ven_vie_amh_akn_dyu_fbf	-0.237041307848328	-0.559411415361922	0.577225743349356
6	hau_ger_bem_krd_heb_sid_sod_slo_tur_uzb_zul_ind_bam_ita_ctl_bsq_mol_chh_ses_mnd_lit_rus_swt_lat_dyu_prs_hun_ven_yor_fin_mcd_wly_geo_spa_eng_hin_afr_mlt_owc_nor_est_swa_mly_scr_sun_jpn_tml_kor_guj_ukr_lda_por_mao_rom_amh_bat_cnt_ben_ewe_arw_anl_urd_bul_svk_bos_qcu_swe_pol_dut_tsw_aeg_glc_amr_pan_tag_grk_akn_fre_cic_jav_tha_tig_knd_fbf_dgb_azi_cze_alb_aze_tsn_vie_gam_igb_moo_xho	0.866661811262819	2.06705708140672	0.0415077291594709
7	chh_lit_tsn_rom_sod_anl_owc_bul_azi_aze_ven_sun_zul_ger_glc_bsq_dut_heb_bam_mnd_eng_krd_ses_ita_akn_mcd_fin_igb_moo_hun_guj_gam_geo_bos_ben_slo_swe_wly_aeg_svk_est_swt_ind_ukr_mly_jpn_tml_kor_afr_prs_tsw_alb_jav_cze_amh_bat_cnt_mol_ewe_hin_sid_lat_scr_nor_arw_qcu_por_fre_urd_swa_mlt_spa_tig_grk_tag_ctl_xho_rus_dgb_mao_tha_hau_knd_cic_dyu_uzb_pol_pan_tur_yor_vie_amr_lda_fbf_bem	-0.732587510283754	-1.75801369670073	0.0820352833541911
8	tig_guj_moo_krd_sid_anl_amh_pan_aze_uzb_ses_sun_ven_prs_ita_bsq_mcd_aeg_ewe_cnt_ger_lit_dyu_lat_tsw_rus_est_akn_dgb_hun_bul_amr_geo_eng_scr_hin_nor_gam_wly_swe_fin_yor_bat_afr_tag_jpn_knd_kor_slo_glc_xho_alb_mly_arw_sod_ind_mnd_cze_fbf_ben_chh_mol_dut_urd_pol_qcu_ctl_svk_por_swa_mlt_ukr_owc_rom_mao_spa_lda_fre_swt_jav_tha_hau_tml_tsn_bem_tur_bos_grk_azi_zul_vie_heb_igb_bam_cic	-0.476052142234341	-1.13198353747664	0.260551665290668
9	anl_alb_bam_krd_chh_tig_owc_glc_uzb_azi_zul_sun_dgb_guj_ger_bsq_slo_sod_moo_cnt_cze_svk_tsn_rus_akn_eng_est_swa_igb_hun_arw_wly_geo_swe_ctl_grk_bul_gam_sid_scr_fin_lda_tag_pol_mao_jpn_knd_kor_prs_ukr_xho_hin_bat_rom_hau_jav_mnd_fre_ven_por_amr_bos_mol_afr_ita_qcu_ben_lit_urd_ses_heb_spa_mlt_lat_ind_pan_ewe_nor_yor_mly_tha_aeg_tml_bem_tsw_aze_dut_mcd_tur_swt_vie_amh_cic_dyu_fbf	-0.413112153509415	-0.980457487592142	0.329404072612431
10	sid_spa_swa_ger_heb_amr_hau_eng_aze_azi_tsw_mly_xho_glc_mcd_bsq_ben_wly_igb_cnt_ctl_scr_ven_krd_yor_pan_est_bem_tsn_hun_dut_anl_geo_afr_rom_alb_ukr_owc_mlt_rus_fin_zul_mao_lat_tag_jpn_knd_kor_ita_prs_dyu_bos_ind_por_gam_jav_mnd_svk_dgb_cze_aeg_arw_hin_guj_mol_qcu_pol_lit_fre_ses_chh_swe_sod_urd_sun_slo_cic_nor_fbf_bat_tha_tig_tml_akn_bam_tur_bul_grk_uzb_swt_vie_amh_lda_moo_ewe	-0.0820541117507563	-0.193463741838909	0.847017709336937
11	anl_krd_akn_slo_aeg_amh_hau_grk_uzb_azi_tsn_sun_dgb_bos_pan_bsq_guj_wly_cic_cnt_fre_ger_ven_pol_xho_hin_fin_ewe_fbf_hun_ctl_chh_geo_ita_mcd_scr_rus_gam_sod_cze_est_zul_ind_svk_mao_jpn_tml_kor_prs_lat_swt_por_mly_afr_amr_jav_mnd_ben_ses_glc_tig_spa_alb_bul_dut_qcu_eng_arw_ukr_bam_mlt_lit_owc_nor_tag_rom_dyu_urd_tsw_bat_tha_sid_knd_bem_igb_tur_swe_mol_aze_moo_vie_heb_swa_lda_yor	0.0469699715898777	0.110500940838714	0.912250218164571
12	aeg_alb_ses_pan_hau_owc_chh_guj_azi_aze_igb_ind_cic_rus_hin_bsq_ctl_sod_swa_mnd_lit_arw_tsw_grk_dyu_mol_hun_moo_tsn_fin_pol_amr_geo_urd_ita_lat_por_mlt_sid_afr_est_dgb_sun_ger_mao_jpn_knd_kor_bos_krd_swt_nor_tag_cze_wly_mly_cnt_scr_xho_svk_amh_ben_swe_fre_dut_qcu_ukr_mcd_rom_akn_heb_spa_gam_glc_jav_slo_fbf_eng_yor_bat_tha_anl_tml_bam_bem_tur_prs_bul_uzb_zul_vie_tig_ewe_lda_ven	-0.454352385872955	-1.07872189562307	0.283501610100131
13	aeg_dut_yor_krd_mlt_sid_anl_eng_uzb_aze_ewe_ind_fbf_mcd_spa_bsq_por_amh_swt_mnd_arw_prs_tsw_lat_cic_swe_fin_dyu_moo_hun_ger_chh_geo_alb_rus_glc_ben_sod_amr_scr_est_igb_mly_bos_tag_jpn_knd_kor_grk_ita_ven_afr_sun_lit_heb_bat_cnt_fre_bam_pan_hau_hin_cze_svk_guj_qcu_pol_ctl_mol_zul_owc_bul_wly_nor_jav_ukr_bem_slo_ses_mao_tha_tig_tml_tsn_swa_azi_rom_urd_tur_akn_vie_gam_xho_dgb_lda	-0.439231538649906	-1.04267281967128	0.299802721213983
14	gam_ita_dgb_swe_sod_wly_aeg_grk_azi_uzb_bam_ind_bem_cze_mcd_bsq_pan_amh_swt_mnd_bos_rus_yor_ukr_cic_eng_est_lda_ses_hun_urd_hau_geo_svk_por_alb_ger_mlt_heb_afr_fin_ven_tag_lit_mao_jpn_knd_kor_nor_prs_fbf_slo_jav_bul_tig_bat_cnt_arw_dyu_guj_amr_hin_krd_lat_ctl_qcu_scr_mol_glc_tsn_chh_spa_owc_fre_mly_rom_moo_dut_akn_sun_tha_anl_tml_ewe_zul_aze_pol_ben_tur_swa_vie_sid_igb_tsw_xho	-0.209668113565488	-0.495410753420579	0.621478793324675
15	gam_lat_tsw_glc_amh_aeg_hau_svk_aze_uzb_xho_mly_cic_slo_mol_bsq_grk_sod_bem_mnd_cze_por_moo_nor_swa_hin_fin_tsn_igb_hun_dut_mlt_geo_eng_rus_swe_ukr_sid_anl_pan_est_dgb_ind_scr_tag_jpn_knd_kor_ctl_guj_zul_bul_bat_ben_heb_jav_cnt_urd_yor_rom_chh_spa_prs_pol_fre_qcu_alb_ita_mcd_ses_amr_lit_owc_arw_sun_bos_lda_ger_dyu_mao_tha_tig_tml_fbf_ewe_tur_krd_afr_azi_swt_vie_wly_bam_ven_akn	-0.386617721433256	-0.91700324988955	0.361512849473547
16	heb_mol_dyu_bul_amh_wly_chh_pol_aze_uzb_tsw_bat_xho_ukr_spa_bsq_lit_sod_bem_cnt_ita_pan_ven_lat_yor_dut_est_lda_moo_hun_ctl_mlt_geo_scr_guj_mcd_por_anl_aeg_urd_fin_dgb_mly_arw_tag_jpn_tml_kor_rus_afr_igb_prs_mao_cze_sid_jav_mnd_krd_ewe_hin_owc_svk_bos_nor_grk_qcu_ben_rom_glc_fbf_hau_slo_gam_swe_sun_ger_cic_alb_ses_ind_tha_amr_knd_zul_tsn_tur_fre_eng_azi_bam_vie_tig_akn_swa_swt	-0.796404857219172	-1.91715116511418	0.0582882360507048
17	mlt_grk_yor_urd_aeg_anl_gam_alb_tur_uzb_tsw_mao_ven_lit_pan_bsq_glc_heb_tsn_mnd_svk_ctl_akn_prs_igb_lat_hun_dgb_ewe_fin_bul_wly_geo_hin_mcd_nor_dut_sod_sid_ger_est_fbf_tag_swe_ind_jpn_tml_kor_eng_mol_xho_ita_sun_por_tig_mly_cnt_ukr_bem_rom_amh_pol_rus_fre_cze_qcu_guj_afr_scr_moo_amr_arw_owc_bos_bat_slo_cic_spa_swa_jav_tha_chh_knd_dyu_swt_aze_ben_krd_azi_zul_vie_hau_lda_ses_bam	0.098540132522725	0.23185144123859	0.817162800814096
18	hau_dut_ses_guj_mlt_sid_tig_alb_azi_uzb_ewe_mao_dgb_lit_glc_bsq_ben_amh_tsw_mnd_slo_spa_ven_cze_swt_rom_est_igb_fbf_fin_pan_chh_geo_mol_afr_bos_mcd_gam_owc_rus_hun_tsn_bat_nor_ind_jpn_tml_kor_ita_svk_yor_ukr_sun_eng_aeg_jav_cnt_pol_moo_hin_sod_prs_fre_arw_swe_qcu_urd_bul_krd_swa_heb_por_wly_ctl_mly_scr_bam_ger_cic_tag_tha_amr_knd_zul_bem_tur_grk_lat_aze_lda_vie_anl_akn_xho_dyu	0.117304634891633	0.276034991129061	0.783133654844374
19	amh_arw_igb_fre_heb_anl_amr_alb_azi_tur_swt_tag_bam_ger_rom_bsq_afr_hau_tsw_cnt_bul_rus_moo_spa_cic_bos_hun_lda_akn_est_pol_tig_geo_ukr_cze_slo_prs_wly_sod_mcd_fin_dgb_mao_scr_ind_jpn_tml_kor_por_ben_ven_urd_bat_ctl_sid_mly_mnd_mol_bem_hin_chh_glc_svk_grk_swe_qcu_pan_guj_lat_swa_owc_dut_mlt_eng_sun_ita_zul_lit_ewe_jav_tha_gam_knd_dyu_fbf_uzb_krd_nor_aze_ses_vie_aeg_xho_tsn_yor	-0.183390136341524	-0.433503962855759	0.665652568552212
20	heb_ctl_lda_lit_wly_amr_sod_arw_uzb_azi_ven_sun_swa_afr_cze_bsq_mol_chh_bam_mnd_hin_ita_akn_pan_dyu_bos_fin_tsw_cic_est_eng_gam_geo_lat_mcd_rom_por_anl_owc_scr_hun_igb_mly_dut_ind_jpn_knd_kor_ger_bul_ses_alb_tag_ben_tig_jav_cnt_urd_tsn_guj_sid_nor_rus_prs_swe_qcu_glc_pol_grk_fbf_mlt_krd_aeg_spa_mao_svk_dgb_slo_ewe_bat_tha_hau_tml_bem_yor_tur_ukr_fre_aze_moo_vie_amh_swt_zul_xho	0.256599865441703	0.604179643889413	0.547195285669094
21	amh_urd_swt_krd_sod_hau_mlt_pan_azi_uzb_tsn_bat_lda_glc_ita_bsq_por_sid_ven_cnt_spa_lat_bem_slo_igb_scr_fin_ewe_ses_hun_dut_anl_geo_ben_fre_lit_arw_tig_gam_nor_est_swa_tag_mcd_mao_jpn_tml_kor_prs_cze_yor_bul_sun_afr_owc_mly_mnd_bos_xho_ctl_aeg_rus_grk_ukr_rom_qcu_eng_guj_mol_tsw_amr_hin_wly_alb_jav_svk_fbf_ger_cic_ind_tha_heb_knd_zul_akn_tur_pol_swe_aze_dgb_vie_chh_moo_dyu_bam	-0.529015103153258	-1.25925870796408	0.211088334975404
22	anl_bul_ven_ben_hau_gam_mlt_nor_tur_azi_xho_jav_tsn_grk_mol_bsq_rus_chh_bem_mnd_swe_lit_yor_mcd_dgb_slo_fin_ses_lda_hun_por_aeg_geo_prs_ctl_svk_glc_amr_sod_pan_est_fbf_sun_krd_ind_jpn_tml_kor_bos_urd_akn_arw_mly_cze_amh_mao_cnt_rom_zul_guj_heb_lat_alb_ukr_scr_qcu_dut_ita_fre_igb_wly_hin_owc_afr_bat_pol_swt_spa_ewe_tag_tha_tig_knd_tsw_bam_aze_eng_ger_uzb_swa_vie_sid_moo_cic_dyu	-0.613748680395624	-1.4671444460555	0.145710428627038
23	anl_ctl_lda_krd_sid_wly_heb_swe_tur_uzb_zul_sun_xho_ita_grk_bsq_ukr_sod_tsn_cnt_mol_pan_ven_slo_dyu_por_hun_ses_swt_fin_hin_amr_geo_eng_mcd_lat_arw_aeg_mlt_bul_est_akn_ind_bos_bat_jpn_tml_kor_guj_spa_tsw_ger_mly_nor_chh_jav_mnd_alb_ewe_ben_tig_svk_glc_scr_lit_qcu_prs_fre_afr_bem_owc_cze_hau_rom_mao_rus_yor_dut_swa_tag_tha_gam_knd_dgb_moo_aze_urd_pol_azi_cic_vie_amh_bam_igb_fbf	-0.79428221416758	-1.91625085076358	0.0584042110499243
24	sid_slo_igb_urd_wly_amr_mlt_prs_aze_azi_ven_ind_cic_por_spa_bsq_lit_amh_akn_cnt_krd_afr_bem_grk_lda_rom_hun_dgb_tsn_fin_dut_tig_geo_hin_fre_ukr_mcd_aeg_heb_ctl_est_swa_mly_mol_jav_jpn_knd_kor_ger_svk_swt_rus_tag_nor_owc_bat_mnd_pan_zul_bul_chh_swe_bos_scr_cze_qcu_guj_arw_ben_ses_gam_ita_anl_pol_mao_alb_moo_lat_bam_sun_tha_sod_tml_dyu_yor_uzb_eng_glc_tur_xho_vie_hau_tsw_ewe_fbf	-0.462603207143161	-1.10011011563688	0.274123621339945
25	wly_eng_swt_mol_aeg_owc_amh_slo_azi_uzb_ses_tag_ewe_ukr_fre_bsq_lat_heb_dgb_cnt_mcd_cze_tsn_svk_yor_pol_hun_akn_bem_est_rom_chh_geo_afr_dut_ben_bos_sid_hau_pan_fin_zul_sun_swe_mly_jpn_tml_kor_urd_ger_ven_por_ind_nor_sod_bat_mnd_krd_dyu_lit_amr_ctl_arw_prs_spa_qcu_alb_grk_bul_fbf_mlt_guj_gam_hin_jav_glc_cic_rus_igb_mao_tha_anl_knd_lda_tsw_aze_scr_ita_tur_xho_vie_tig_swa_bam_moo	0.15675803217521	0.368895836593069	0.713043865313175
26	amr_hin_tsn_bul_gam_chh_wly_ukr_aze_uzb_moo_tag_cic_fre_ctl_bsq_dut_hau_ven_mnd_afr_glc_tsw_ita_swt_krd_fin_swa_dgb_hun_swe_owc_geo_mcd_scr_lat_pol_sid_amh_por_est_ewe_mao_alb_bat_jpn_tml_kor_mol_lit_xho_rom_ind_spa_sod_sun_cnt_arw_bem_pan_aeg_ben_slo_prs_guj_qcu_cze_grk_rus_akn_tig_urd_heb_nor_mly_eng_bam_svk_zul_jav_tha_mlt_knd_fbf_lda_tur_bos_ger_azi_yor_vie_anl_ses_dyu_igb	0.00446041289206086	0.0105035937098642	0.991641998039061
27	hau_fre_swt_guj_sid_aeg_amh_ben_azi_tur_ses_jav_cic_scr_por_bsq_ukr_chh_ewe_mnd_krd_lat_dyu_arw_swa_urd_est_igb_ven_fin_spa_gam_geo_slo_lit_rom_hin_anl_sod_eng_hun_tsw_mao_ctl_mly_jpn_knd_kor_prs_ger_bam_nor_tag_mol_owc_sun_cnt_dut_moo_alb_tig_swe_cze_pol_rus_qcu_bos_ita_pan_akn_mlt_glc_amr_mcd_bat_grk_xho_afr_lda_ind_tha_heb_tml_fbf_zul_uzb_bul_svk_aze_dgb_vie_wly_yor_bem_tsn	-0.43636569372497	-1.03618980343305	0.302800394608683
28	hau_svk_bam_ctl_aeg_owc_tig_rom_tur_aze_bem_sun_ven_cze_fre_bsq_alb_anl_fbf_mnd_bul_pol_tsn_por_dyu_afr_hun_tsw_zul_est_nor_amh_geo_ukr_prs_mcd_krd_sod_sid_swe_fin_igb_ind_scr_jav_jpn_tml_kor_pan_glc_ses_ita_tag_lit_wly_mao_cnt_lat_ewe_guj_amr_slo_hin_ben_rus_qcu_urd_ger_bos_moo_mlt_mol_heb_grk_mly_arw_cic_dut_swt_bat_tha_gam_knd_yor_lda_uzb_eng_spa_azi_dgb_vie_chh_swa_akn_xho	0.37773507617022	0.890935412690987	0.375262979817661
29	aeg_ukr_tsw_rom_sid_mlt_gam_dut_aze_tur_cic_mly_bam_mol_prs_bsq_cze_amr_dyu_mnd_swe_bos_ewe_guj_ses_slo_est_tsn_zul_hun_svk_owc_geo_spa_lit_bul_krd_chh_anl_arw_fin_igb_bat_fre_sun_jpn_tml_kor_ctl_scr_swa_rus_jav_pol_wly_tag_cnt_eng_dgb_por_hau_afr_alb_grk_ita_qcu_ben_pan_ger_bem_tig_urd_amh_mcd_ind_glc_moo_nor_yor_mao_tha_sod_knd_swt_lda_uzb_lat_hin_azi_xho_vie_heb_fbf_akn_ven	-1.14443641015241	-2.81345303681194	0.00598046746641474
30	gam_dut_dgb_nor_anl_sod_amh_mol_tur_uzb_swt_jav_tsw_krd_slo_bsq_fre_sid_yor_cnt_mcd_glc_akn_scr_tsn_lat_fin_ses_dyu_est_eng_heb_geo_prs_arw_svk_ctl_chh_owc_lit_hun_ewe_tag_ita_mly_jpn_knd_kor_cze_spa_swa_ukr_mao_pan_amr_sun_mnd_afr_xho_swe_wly_rom_bul_hin_alb_qcu_por_grk_rus_bem_mlt_urd_tig_guj_bat_pol_ven_ger_cic_ind_tha_aeg_tml_moo_lda_azi_ben_bos_aze_igb_vie_hau_bam_zul_fbf	0.147353365461165	0.346826500210641	0.729505221616029
31	owc_por_lda_ger_amh_hau_sid_glc_uzb_tur_xho_bat_ven_ukr_bos_bsq_lit_anl_swa_mnd_pol_swe_yor_arw_moo_hin_hun_bem_cic_fin_urd_gam_geo_alb_mcd_mol_dut_sod_wly_rus_est_ses_sun_cze_ind_jpn_tml_kor_rom_lat_bam_eng_jav_ben_heb_mly_cnt_ctl_dgb_prs_amr_afr_guj_svk_fre_qcu_grk_spa_scr_dyu_aeg_nor_mlt_ita_tag_pan_igb_bul_tsn_mao_tha_chh_knd_ewe_fbf_azi_krd_slo_aze_zul_vie_tig_tsw_akn_swt	0.298712077833607	0.70340302753999	0.483561913120482
32	wly_bul_ven_ben_chh_sod_gam_svk_uzb_azi_xho_sun_swt_guj_dut_bsq_nor_mlt_dgb_mnd_mcd_por_bam_slo_tsn_spa_est_ewe_ses_fin_pan_hau_geo_ctl_prs_rom_urd_anl_sid_glc_hun_cic_bat_scr_jav_jpn_tml_kor_ger_ita_fbf_swe_tag_cze_owc_mly_cnt_ukr_dyu_afr_tig_lit_pol_bos_krd_qcu_hin_eng_fre_lda_amh_lat_aeg_mol_mao_grk_igb_arw_akn_ind_tha_heb_knd_moo_swa_tur_alb_rus_aze_zul_vie_amr_bem_yor_tsw	-0.361725968326078	-0.857664132373595	0.393282836253392
33	mlt_dut_akn_cze_hau_owc_chh_hin_azi_aze_dyu_mly_dgb_por_afr_bsq_scr_heb_swa_mnd_ben_grk_xho_rus_fbf_svk_est_ven_cic_hun_nor_anl_geo_slo_glc_bos_spa_amh_sod_lit_fin_zul_bat_mol_tag_jpn_tml_kor_lat_urd_tsw_ukr_mao_pan_wly_sun_cnt_mcd_yor_swe_amr_guj_ctl_ita_alb_qcu_arw_eng_bul_bem_aeg_rom_sid_fre_ind_ger_tsn_pol_igb_jav_tha_tig_knd_ses_bam_uzb_krd_prs_tur_lda_vie_gam_swt_ewe_moo	-0.273135820168235	-0.645878716662119	0.519948427293363
34	amr_ben_tsn_guj_mlt_chh_wly_lit_aze_azi_bam_sun_moo_hin_grk_bsq_krd_anl_dyu_cnt_ger_lat_akn_slo_yor_urd_fin_swt_ewe_est_ita_sod_geo_mol_afr_spa_glc_hau_owc_scr_hun_cic_bat_cze_tag_jpn_tml_kor_pan_nor_fbf_por_mao_mcd_sid_mly_mnd_swe_swa_bul_aeg_alb_svk_rom_ctl_qcu_arw_dut_rus_xho_heb_prs_tig_eng_ind_fre_tsw_ukr_igb_jav_tha_amh_knd_dgb_zul_uzb_bos_pol_tur_lda_vie_gam_bem_ven_ses	0.397214627250606	0.93921987303218	0.350050864574503
35	heb_grk_akn_ukr_amr_wly_hau_mol_tur_aze_ewe_mao_dyu_svk_dut_bsq_swe_amh_tsw_cnt_arw_afr_yor_hin_xho_ger_hun_swt_moo_est_alb_anl_geo_por_glc_lit_pol_sid_aeg_slo_fin_bem_jav_rom_mly_jpn_knd_kor_pan_eng_tsn_ctl_tag_bul_mlt_bat_mnd_lat_ses_bos_gam_ben_guj_krd_ita_qcu_urd_scr_fre_igb_tig_cze_sod_spa_sun_prs_ven_nor_lda_ind_tha_owc_tml_fbf_zul_uzb_mcd_rus_azi_bam_vie_chh_dgb_cic_swa	-0.63202159150032	-1.51340002023294	0.133569191182115
36	gam_ita_xho_ger_wly_heb_sod_mcd_tur_uzb_tsn_mao_swt_scr_dut_bsq_ctl_chh_lda_cnt_rus_por_zul_spa_ven_alb_hun_cic_bam_fin_prs_sid_geo_eng_bos_rom_guj_aeg_owc_cze_est_yor_ind_hin_sun_jpn_knd_kor_lit_mol_dgb_arw_mly_lat_amr_bat_mnd_ben_swa_pan_tig_pol_urd_nor_ukr_qcu_afr_fre_grk_ewe_amh_bul_anl_glc_jav_svk_bem_slo_igb_tag_tha_hau_tml_moo_tsw_aze_swe_krd_azi_ses_vie_mlt_fbf_dyu_akn	-0.164514021265368	-0.388573935352699	0.698479504023012
37	mlt_scr_cic_rus_gam_amr_heb_ukr_aze_tur_swa_sun_zul_bul_svk_bsq_lat_sod_tsw_cnt_alb_lit_lda_ben_yor_ita_fin_dyu_ewe_est_urd_sid_geo_slo_rom_prs_arw_owc_anl_mcd_hun_fbf_ind_mol_mly_jpn_knd_kor_hin_pol_ses_nor_bat_ger_hau_jav_mnd_pan_moo_bos_aeg_spa_ctl_por_eng_qcu_glc_fre_dut_bam_amh_swe_wly_afr_tag_grk_ven_guj_swt_mao_tha_chh_tml_igb_akn_uzb_krd_cze_azi_dgb_vie_tig_xho_tsn_bem	-0.536947730272787	-1.28123475840692	0.203296773326268
38	mlt_cze_dgb_pol_heb_chh_sod_bul_azi_tur_moo_mao_dyu_rom_hin_bsq_svk_hau_bam_cnt_prs_spa_swt_krd_tsn_dut_hun_ewe_swa_est_swe_amr_geo_nor_ctl_guj_pan_wly_owc_alb_fin_xho_tag_afr_jav_jpn_knd_kor_por_urd_cic_glc_mly_rus_gam_ind_mnd_mcd_igb_scr_sid_slo_arw_ben_mol_qcu_lat_fre_lit_zul_amh_bos_tig_grk_sun_ger_fbf_ita_ven_bat_tha_aeg_tml_yor_lda_aze_eng_ukr_uzb_akn_vie_anl_tsw_ses_bem	-0.694023616788275	-1.66219971320157	0.0998398917958077
39	amr_scr_tsw_pan_heb_wly_aeg_bul_aze_tur_dyu_sun_cic_arw_rus_bsq_lat_mlt_swa_cnt_ctl_grk_akn_afr_zul_urd_est_moo_ven_fin_rom_sid_geo_lit_swe_glc_nor_amh_gam_alb_hun_bam_mao_krd_bat_jpn_tml_kor_mol_por_lda_slo_ind_ita_anl_jav_mnd_ger_yor_svk_hau_ben_pol_bos_eng_qcu_hin_fre_spa_ewe_sod_mcd_owc_guj_mly_ukr_swt_cze_fbf_tag_tha_tig_knd_xho_tsn_azi_prs_dut_uzb_dgb_vie_chh_igb_bem_ses	0.123724342640827	0.291135765367472	0.771595808662745
40	chh_swe_zul_scr_anl_aeg_hau_mol_azi_uzb_tsn_jav_akn_dut_krd_bsq_nor_amr_swa_cnt_cze_por_ewe_svk_igb_fre_hun_swt_dgb_est_prs_owc_geo_rus_slo_pol_bul_wly_gam_arw_fin_yor_ind_ita_tag_jpn_tml_kor_eng_ukr_tsw_alb_sun_guj_amh_bat_mnd_mcd_dyu_ctl_sod_afr_grk_spa_hin_qcu_lit_ger_pan_bem_sid_rom_tig_urd_mly_ben_bam_lat_xho_mao_tha_heb_knd_ven_ses_tur_bos_glc_aze_cic_vie_mlt_lda_moo_fbf	-0.364452975996175	-0.862641058302054	0.390553923771857
41	tig_por_lda_ger_gam_amr_sid_scr_uzb_azi_bem_tag_fbf_ctl_bul_bsq_alb_anl_swt_mnd_lit_slo_tsw_swe_akn_grk_est_ses_swa_fin_bos_sod_geo_fre_ita_svk_hin_hau_owc_afr_hun_igb_mly_lat_sun_jpn_knd_kor_guj_rus_dyu_ukr_ind_pol_heb_jav_cnt_dut_cic_pan_aeg_urd_glc_mcd_rom_qcu_spa_nor_mol_ven_chh_eng_mlt_arw_mao_cze_ewe_krd_tsn_bat_tha_wly_tml_bam_dgb_tur_ben_prs_aze_yor_vie_amh_moo_zul_xho	0.189283021943294	0.445533773815849	0.656969476243441
42	sid_hin_bam_rom_wly_mlt_gam_spa_azi_tur_ses_sun_zul_ukr_pan_bsq_prs_heb_swt_mnd_mcd_fre_lda_urd_cic_krd_hun_tsn_ven_est_slo_aeg_geo_bos_afr_mol_scr_sod_chh_swe_fin_akn_jav_arw_bat_jpn_tml_kor_nor_guj_dyu_svk_mao_rus_amr_tag_cnt_ger_swa_alb_owc_lat_lit_eng_por_qcu_cze_ctl_glc_xho_amh_pol_tig_grk_mly_dut_tsw_bul_ewe_ind_tha_anl_knd_bem_moo_aze_ben_ita_uzb_yor_vie_hau_igb_fbf_dgb	-0.550127300536672	-1.31117471216464	0.193026918194999
43	wly_eng_fbf_slo_amr_anl_hau_pol_aze_tur_dyu_jav_swa_glc_bul_bsq_cze_amh_xho_cnt_alb_ukr_swt_ctl_igb_afr_fin_bem_moo_hun_krd_sod_geo_hin_arw_ita_dut_owc_tig_ger_est_zul_ind_fre_mly_jpn_tml_kor_por_nor_bam_pan_tag_ben_chh_bat_mnd_grk_ewe_urd_aeg_bos_rus_guj_mol_qcu_prs_lit_rom_akn_mlt_mcd_gam_swe_mao_lat_yor_spa_dgb_sun_tha_heb_knd_ven_lda_uzb_scr_svk_azi_tsn_vie_sid_tsw_ses_cic	-0.0683199908173854	-0.161150571421328	0.872324370430286
44	amh_svk_igb_urd_tig_amr_anl_mcd_aze_tur_swt_jav_ven_arw_slo_bsq_bul_mlt_yor_cnt_glc_ger_moo_krd_cic_ukr_hun_akn_fbf_fin_ben_aeg_geo_pol_rus_nor_fre_wly_sid_ita_est_swa_mao_eng_mly_jpn_knd_kor_swe_mol_dyu_bos_sun_scr_chh_bat_mnd_alb_tsn_grk_owc_ctl_por_prs_lat_qcu_pan_rom_hin_lda_gam_guj_hau_dut_tag_afr_xho_spa_zul_ind_tha_heb_tml_ses_tsw_azi_cze_lit_uzb_dgb_vie_sod_bam_ewe_bem	-0.692875488834431	-1.65764084116668	0.100759640386479
45	sod_por_bam_bul_aeg_amh_mlt_ger_tur_uzb_akn_sun_cic_hin_nor_bsq_slo_owc_igb_cnt_svk_guj_dgb_arw_tsn_pan_fin_ses_swa_est_prs_wly_geo_glc_krd_ukr_scr_anl_tig_mol_hun_swt_ind_dut_mly_jpn_knd_kor_pol_ita_xho_rom_jav_rus_amr_tag_mnd_eng_dyu_grk_hau_urd_swe_alb_spa_qcu_lit_bos_mcd_zul_gam_cze_chh_lat_bat_afr_yor_fre_bem_mao_tha_heb_tml_fbf_tsw_azi_ben_ctl_aze_moo_vie_sid_lda_ewe_ven	-0.315124200427459	-0.745676860446943	0.457743217918283
46	owc_ben_tsw_cze_heb_sid_amr_alb_uzb_tur_bem_ind_tsn_ita_nor_bsq_mol_tig_ses_mnd_mcd_bul_swa_rom_cic_bos_hun_akn_zul_est_scr_hau_geo_krd_guj_lit_fre_wly_amh_por_fin_dgb_sun_glc_mao_jpn_tml_kor_ger_rus_fbf_svk_tag_prs_gam_jav_cnt_urd_igb_dut_aeg_eng_ctl_pan_lat_qcu_afr_slo_ukr_bam_sod_arw_chh_hin_mly_pol_ven_swe_dyu_bat_tha_anl_knd_yor_xho_azi_grk_spa_aze_moo_vie_mlt_ewe_swt_lda	0.040672099473862	0.095840811095566	0.923853222846325
47	amh_rus_akn_lat_amr_hau_gam_nor_uzb_tur_swt_tag_cic_hin_mcd_bsq_glc_aeg_bem_mnd_slo_krd_swa_fre_tsw_scr_hun_ven_bam_est_ger_tig_geo_grk_bul_bos_cze_sid_wly_ukr_fin_xho_ind_arw_mly_jpn_knd_kor_rom_guj_moo_urd_bat_svk_chh_mao_cnt_mol_lda_pan_anl_ben_afr_swe_por_qcu_lit_dut_alb_tsn_owc_spa_sod_ita_jav_ctl_igb_prs_ses_sun_tha_heb_tml_dgb_yor_azi_eng_pol_aze_zul_vie_mlt_dyu_fbf_ewe	0.246442688213014	0.580357556954526	0.563077104721693
48	hau_pan_akn_ger_mlt_gam_owc_prs_aze_tur_igb_bat_bem_guj_scr_bsq_fre_amh_ses_mnd_rus_lit_swa_dut_tsw_alb_hun_ven_tsn_est_cze_sid_geo_rom_ben_mol_hin_amr_tig_spa_fin_dyu_ind_glc_tag_jpn_knd_kor_pol_lat_swt_grk_sun_ukr_chh_mly_cnt_krd_zul_ita_aeg_por_arw_eng_nor_qcu_bos_swe_ctl_ewe_heb_bul_anl_afr_jav_slo_moo_svk_lda_mao_tha_wly_tml_bam_xho_azi_urd_mcd_uzb_yor_vie_sod_cic_fbf_dgb	0.666321609804001	1.58312811780894	0.116787193109409
49	aeg_fre_xho_slo_tig_owc_gam_bos_tur_aze_ven_tag_moo_lat_por_bsq_spa_chh_akn_mnd_ben_mcd_igb_alb_zul_glc_est_ewe_yor_fin_dut_wly_geo_nor_eng_cze_rus_sod_hau_guj_hun_swt_sun_scr_mao_jpn_knd_kor_rom_ger_bem_svk_ind_mol_anl_jav_cnt_pan_fbf_grk_amr_urd_swe_bul_lit_qcu_pol_krd_afr_dyu_mlt_prs_amh_ita_mly_hin_swa_arw_cic_bat_tha_heb_tml_tsn_tsw_azi_ctl_ukr_uzb_ses_vie_sid_dgb_bam_lda	0.252560410203807	0.594871830233749	0.55337377996668
50	amh_cze_ewe_ctl_chh_aeg_tig_afr_aze_uzb_cic_jav_moo_lit_slo_bsq_pan_heb_bem_mnd_bul_prs_akn_lat_tsw_arw_hun_yor_dyu_fin_rus_anl_geo_por_fre_ben_rom_amr_sid_swe_est_bam_ind_hin_tag_jpn_knd_kor_ger_scr_dgb_mol_bat_ita_wly_sun_cnt_glc_lda_dut_owc_pol_urd_svk_guj_qcu_spa_nor_bos_tsn_mlt_grk_hau_mcd_mao_ukr_igb_alb_swt_mly_tha_sod_tml_ses_zul_azi_krd_eng_tur_xho_vie_gam_fbf_swa_ven	-0.652939821073888	-1.56286055749636	0.121481986488088
51	amr_grk_tsw_bul_gam_anl_owc_rom_azi_aze_bam_tag_swt_lit_pan_bsq_arw_heb_lda_mnd_guj_ben_yor_svk_fbf_por_est_akn_xho_hun_lat_aeg_geo_scr_pol_slo_mcd_chh_sod_bos_fin_tsn_mao_hin_ind_jpn_tml_kor_ger_spa_moo_krd_sun_nor_sid_bat_cnt_swe_zul_fre_amh_ukr_dut_afr_alb_qcu_eng_rus_prs_ven_mlt_ctl_wly_cze_jav_ita_dgb_glc_igb_mly_tha_tig_knd_swa_bem_uzb_mol_urd_tur_ewe_vie_hau_cic_ses_dyu	-1.17250010765683	-2.88931482128279	0.0048036609550569
52	mlt_cze_fbf_scr_tig_amh_owc_rom_azi_uzb_igb_bat_zul_urd_dut_bsq_prs_gam_ven_cnt_spa_alb_lda_svk_bem_ita_est_ses_cic_hun_swe_hau_geo_bos_eng_mcd_fre_heb_aeg_grk_fin_tsw_mao_por_sun_jpn_tml_kor_hin_krd_swt_ger_ind_bul_sid_mly_mnd_rus_dyu_mol_sod_lat_afr_pan_ukr_qcu_guj_arw_glc_dgb_amr_ctl_chh_pol_jav_lit_bam_ben_swa_tag_tha_anl_knd_akn_moo_tur_nor_slo_aze_ewe_vie_wly_xho_yor_tsn	-0.741658569294679	-1.7822779816449	0.0779674307636076
53	tig_hin_dyu_slo_anl_chh_hau_bos_tur_aze_ewe_tag_dgb_fre_guj_bsq_ben_mlt_yor_mnd_dut_pol_bam_swe_tsw_mcd_est_igb_lda_fin_rus_wly_geo_spa_urd_svk_arw_heb_sid_eng_hun_moo_jav_rom_bat_jpn_tml_kor_grk_nor_ses_pan_ind_krd_owc_mly_cnt_lit_tsn_por_gam_cze_afr_lat_prs_qcu_glc_alb_bul_swa_sod_ukr_aeg_scr_sun_ctl_akn_ger_swt_mao_tha_amh_knd_bem_ven_uzb_mol_ita_azi_zul_vie_amr_cic_xho_fbf	-0.110529274577789	-0.260871360434122	0.79476850021303
54	sod_spa_igb_slo_heb_gam_sid_rus_aze_tur_tsn_sun_lda_prs_urd_bsq_ctl_owc_swt_cnt_bul_eng_zul_afr_cic_nor_est_xho_yor_hun_arw_aeg_geo_pol_glc_scr_svk_anl_amr_ger_fin_tsw_jav_dut_tag_jpn_knd_kor_swe_alb_ses_ukr_ind_lit_mlt_mao_mnd_rom_moo_mol_hau_por_grk_krd_bos_qcu_mcd_hin_cze_dyu_wly_ita_chh_guj_bat_fre_fbf_ben_bem_mly_tha_tig_tml_ven_swa_azi_pan_lat_uzb_ewe_vie_amh_dgb_akn_bam	-0.571982435844784	-1.36592384585676	0.175257036147849
55	aeg_bos_bem_dut_sod_owc_chh_pol_tur_azi_tsw_mao_zul_ctl_rus_bsq_nor_heb_bam_cnt_urd_prs_fbf_por_swt_afr_hun_igb_ses_est_cze_mlt_geo_ita_scr_krd_pan_hau_tig_bul_fin_ewe_tag_eng_ind_jpn_tml_kor_grk_swe_moo_fre_bat_mol_anl_sun_mnd_rom_xho_hin_wly_ben_ger_slo_spa_qcu_alb_lit_glc_dyu_amh_svk_sid_arw_jav_guj_tsn_mcd_yor_mly_tha_amr_knd_ven_cic_uzb_ukr_lat_aze_dgb_vie_gam_swa_lda_akn	-0.814155646317505	-1.96223142145498	0.0527248010205556
56	hau_ben_bem_bos_owc_amh_heb_nor_uzb_aze_fbf_sun_lda_alb_ger_bsq_mcd_aeg_akn_mnd_eng_rus_ses_guj_tsw_pan_fin_ven_bam_hun_cze_mlt_geo_spa_pol_afr_swe_sod_sid_scr_est_tsn_mly_mol_bat_jpn_knd_kor_ctl_hin_yor_fre_tag_ita_wly_ind_cnt_bul_igb_grk_tig_krd_rom_svk_lit_qcu_arw_lat_prs_cic_anl_urd_gam_glc_mao_ukr_swa_por_xho_jav_tha_amr_tml_swt_dgb_tur_dut_slo_azi_moo_vie_chh_zul_dyu_ewe	-0.625790456653036	-1.49466537529138	0.138387276853845
57	anl_guj_tsn_scr_tig_mlt_hau_cze_aze_tur_fbf_ind_swt_fre_mol_bsq_spa_sid_moo_mnd_bos_lat_dyu_arw_igb_eng_hun_swa_dgb_est_ben_chh_geo_afr_glc_svk_ita_sod_wly_bul_fin_lda_bat_ukr_sun_jpn_tml_kor_dut_slo_cic_nor_jav_pol_owc_tag_cnt_urd_ses_grk_amh_por_rus_lit_hin_qcu_pan_swe_mcd_yor_gam_alb_heb_prs_mao_ctl_tsw_ger_ven_mly_tha_aeg_knd_ewe_akn_uzb_krd_rom_azi_xho_vie_amr_zul_bem_bam	-0.939276702789654	-2.28167121579401	0.0247900504976041
58	hau_afr_akn_svk_tig_mlt_chh_nor_tur_uzb_bam_ind_fbf_bul_alb_bsq_mcd_heb_lda_mnd_bos_ctl_yor_pan_xho_spa_hun_dyu_swt_fin_ger_owc_geo_krd_arw_eng_prs_sod_anl_swe_est_igb_tag_fre_mao_jpn_knd_kor_mol_ita_tsn_lat_sun_rom_sid_bat_cnt_dut_swa_grk_wly_ben_ukr_cze_rus_qcu_glc_guj_lit_ewe_aeg_hin_gam_urd_mly_slo_bem_pol_dgb_jav_tha_amh_tml_ses_moo_aze_scr_por_azi_zul_vie_amr_cic_tsw_ven	0.0115341427133531	0.0271574708237815	0.978392327337719
59	amr_prs_tsn_dut_hau_sod_chh_glc_aze_azi_fbf_ind_swa_lit_bos_bsq_hin_aeg_cic_mnd_scr_eng_dyu_arw_lda_nor_fin_ses_dgb_hun_ukr_owc_geo_swe_rus_por_mcd_mlt_amh_alb_est_bam_tag_krd_jav_jpn_knd_kor_lat_grk_ven_urd_sun_spa_heb_bat_cnt_mol_bem_ita_gam_ben_rom_svk_pol_qcu_bul_guj_pan_xho_wly_ctl_anl_afr_mao_ger_igb_cze_zul_mly_tha_sid_tml_swt_moo_uzb_slo_fre_tur_ewe_vie_tig_yor_tsw_akn	-0.355319927562457	-0.842469913298447	0.401686371927271
60	heb_ctl_xho_nor_tig_hau_anl_afr_tur_uzb_dyu_mao_zul_dut_lit_bsq_ita_mlt_bam_mnd_rus_mcd_tsn_krd_ses_swe_hun_tsw_swt_est_grk_sid_geo_spa_por_cze_scr_gam_amh_ukr_fin_cic_bat_ger_ind_jpn_tml_kor_lat_alb_moo_hin_sun_slo_chh_tag_cnt_svk_ewe_pan_amr_mol_arw_bul_guj_qcu_rom_ben_fre_yor_sod_bos_aeg_glc_jav_prs_akn_eng_lda_mly_tha_wly_knd_dgb_fbf_aze_urd_pol_azi_swa_vie_owc_ven_bem_igb	-0.10579804521818	-0.249290971919298	0.80368547519839
61	amr_arw_ses_por_amh_sod_mlt_urd_azi_tur_bem_tag_dgb_glc_prs_bsq_mcd_sid_yor_cnt_spa_lat_ewe_rus_zul_alb_fin_dyu_fbf_hun_dut_hau_geo_ger_hin_swe_mol_aeg_wly_ctl_est_tsw_bat_afr_ind_jpn_knd_kor_krd_ita_cic_svk_sun_ukr_tig_mao_mnd_rom_akn_nor_owc_bul_eng_scr_slo_qcu_bos_pan_grk_bam_anl_cze_heb_lit_mly_pol_lda_fre_tsn_jav_tha_chh_tml_igb_ven_uzb_guj_ben_aze_swt_vie_gam_swa_xho_moo	-0.122606048910101	-0.289455762377332	0.772876943642049
62	mlt_eng_xho_krd_amr_sid_heb_pan_uzb_azi_lda_mly_cic_slo_ben_bsq_por_chh_zul_cnt_rus_grk_swt_mcd_tsw_cze_est_dyu_bem_fin_ita_wly_geo_guj_mol_prs_ger_aeg_hau_nor_hun_akn_ind_svk_tag_jpn_tml_kor_alb_lat_yor_pol_bat_ukr_sod_jav_mnd_spa_ses_ctl_amh_fre_hin_bos_lit_qcu_arw_rom_afr_igb_owc_urd_anl_glc_mao_scr_moo_swe_bam_sun_tha_gam_knd_fbf_ewe_tur_dut_bul_aze_swa_vie_tig_tsn_dgb_ven	-0.304662474436738	-0.721554096502166	0.472378866213775
63	chh_hin_fbf_guj_sod_aeg_amr_krd_uzb_tur_swt_ind_akn_afr_por_bsq_prs_gam_zul_cnt_arw_scr_xho_spa_igb_nor_hun_cic_tsw_fin_eng_tig_geo_rom_alb_ger_pan_heb_anl_lat_est_ewe_mly_grk_sun_jpn_tml_kor_mcd_ita_tsn_pol_tag_ben_hau_jav_mnd_ukr_swa_bul_sid_svk_fre_mol_bos_qcu_slo_lit_dut_bam_amh_glc_wly_ctl_bat_rus_dyu_urd_bem_mao_tha_mlt_knd_ses_moo_aze_cze_swe_azi_ven_vie_owc_lda_yor_dgb	-0.363524971970941	-0.861076613023715	0.391410466693791
64	wly_ben_xho_swe_anl_hau_tig_scr_tur_azi_bem_tag_dyu_guj_grk_bsq_pan_aeg_yor_cnt_alb_pol_tsn_slo_ewe_urd_hun_tsw_lda_fin_rus_mlt_geo_glc_rom_ger_prs_sod_amr_fre_est_ses_sun_krd_jav_jpn_tml_kor_nor_svk_igb_hin_mao_ctl_amh_mly_mnd_bul_ven_por_gam_eng_mcd_mol_cze_qcu_bos_afr_spa_cic_sid_ukr_heb_lat_ind_ita_moo_lit_fbf_bat_tha_owc_knd_swa_zul_aze_arw_dut_uzb_swt_vie_chh_akn_dgb_bam	-0.682238006466806	-1.63461151090178	0.105511155679704
65	wly_nor_fbf_scr_gam_heb_sod_por_uzb_tur_zul_tag_akn_guj_arw_bsq_cze_anl_tsw_cnt_krd_lat_xho_ukr_igb_ctl_fin_ven_yor_hun_hin_amr_geo_afr_ben_mol_rus_hau_tig_pol_est_dyu_bat_prs_jav_jpn_knd_kor_svk_pan_ses_bul_mly_swe_amh_mao_mnd_glc_dgb_grk_chh_lit_spa_alb_ita_qcu_rom_fre_dut_bem_aeg_slo_mlt_bos_ind_eng_ewe_urd_moo_sun_tha_owc_tml_swt_bam_azi_mcd_ger_aze_tsn_vie_sid_lda_cic_swa	0.0971822815717464	0.228818620652685	0.819512314884141
66	anl_bul_fbf_rus_mlt_amh_gam_svk_tur_azi_bem_tag_ven_por_grk_bsq_slo_wly_akn_mnd_ger_scr_yor_nor_tsw_mol_fin_zul_cic_hun_mcd_owc_geo_cze_afr_rom_spa_amr_hau_pol_est_swt_jav_ctl_bat_jpn_knd_kor_guj_swe_swa_urd_ind_prs_sod_sun_cnt_glc_dgb_pan_chh_krd_ita_hin_eng_qcu_fre_dut_ben_bam_heb_lit_sid_alb_mao_bos_lda_arw_moo_mly_tha_tig_tml_ewe_dyu_aze_ukr_lat_uzb_igb_vie_aeg_tsn_ses_xho	-0.170525422744939	-0.402975371866634	0.687891233456108
67	aeg_mol_swt_krd_hau_anl_owc_spa_tur_azi_swa_ind_dgb_alb_mcd_bsq_arw_chh_bam_mnd_lit_eng_ven_grk_dyu_cze_hun_xho_cic_est_ita_amr_geo_lat_ctl_ger_pol_tig_heb_bos_fin_fbf_jav_bul_mly_jpn_tml_kor_slo_rus_ewe_swe_tag_dut_amh_bat_cnt_rom_lda_svk_mlt_scr_por_nor_pan_qcu_ben_prs_hin_moo_sod_urd_wly_guj_mao_fre_igb_glc_tsw_sun_tha_gam_knd_tsn_bem_aze_afr_ukr_uzb_ses_vie_sid_akn_zul_yor	-0.315553159585963	-0.746715633404075	0.45711883927553
68	heb_eng_tsn_lit_sid_amr_amh_nor_uzb_aze_swa_mly_bam_afr_urd_bsq_ukr_aeg_bem_cnt_rus_slo_yor_bos_igb_spa_est_ses_ewe_hun_ctl_owc_geo_swe_cze_ita_rom_gam_mlt_hin_fin_dyu_bat_grk_tag_jpn_knd_kor_glc_mol_zul_por_jav_pan_tig_sun_mnd_pol_dgb_ger_anl_lat_krd_scr_mcd_qcu_bul_prs_fre_lda_sod_arw_chh_svk_mao_alb_akn_dut_fbf_ind_tha_wly_tml_cic_swt_azi_ben_guj_tur_ven_vie_hau_moo_xho_tsw	-0.324549773014487	-0.76818814359871	0.444321650009131
69	amh_ctl_zul_lit_wly_mlt_heb_scr_aze_azi_ses_sun_akn_glc_pan_bsq_ita_sid_igb_mnd_swe_slo_lda_svk_yor_krd_est_cic_dyu_fin_ben_amr_geo_guj_ukr_prs_por_tig_hau_hin_hun_ven_mao_alb_jav_jpn_knd_kor_mol_urd_swt_eng_mly_pol_aeg_ind_cnt_grk_bem_mcd_gam_lat_arw_rom_rus_qcu_spa_dut_nor_bam_sod_bul_chh_afr_tag_cze_ewe_fre_tsw_bat_tha_owc_tml_xho_dgb_uzb_bos_ger_tur_tsn_vie_anl_swa_moo_fbf	-0.296409678477747	-0.701554585538831	0.484708892169124
70	heb_rus_swa_lit_mlt_chh_aeg_lat_uzb_aze_tsw_mao_zul_rom_pan_bsq_dut_amh_lda_mnd_ben_hin_cic_cze_akn_ita_est_ewe_xho_hun_ctl_sid_geo_prs_urd_mol_bul_owc_wly_ger_fin_bam_bat_arw_tag_jpn_tml_kor_krd_bos_dgb_scr_jav_guj_gam_sun_cnt_afr_moo_eng_sod_grk_ukr_glc_por_qcu_slo_svk_nor_igb_tig_mcd_amr_spa_ind_swe_fbf_fre_ses_mly_tha_hau_knd_tsn_swt_tur_pol_alb_azi_ven_vie_anl_dyu_bem_yor	-0.669332254628887	-1.60288048956156	0.112352184684602
71	amr_ben_dgb_grk_aeg_amh_sod_pan_uzb_aze_zul_sun_swt_spa_lit_bsq_urd_mlt_swa_cnt_krd_cze_xho_guj_cic_ctl_fin_bem_bam_est_bul_sid_geo_arw_scr_afr_ger_heb_owc_alb_hun_tsw_mao_lat_jav_jpn_tml_kor_slo_prs_lda_por_mly_swe_wly_tag_mnd_rus_ewe_bos_hau_fre_ukr_hin_pol_qcu_mcd_dut_mol_yor_chh_rom_gam_ita_ind_nor_tsn_glc_fbf_bat_tha_anl_knd_ven_akn_tur_svk_eng_azi_igb_vie_tig_dyu_moo_ses	-0.378395624263963	-0.898499441997077	0.371239722405893
72	sod_ita_yor_fre_aeg_mlt_sid_por_tur_uzb_xho_mly_dgb_ben_krd_bsq_dut_tig_swt_cnt_bos_eng_ven_swe_dyu_lat_fin_tsw_bem_hun_prs_amr_geo_urd_rom_grk_hin_hau_gam_ukr_est_tsn_sun_pan_jav_jpn_knd_kor_mcd_rus_fbf_guj_tag_mol_owc_mao_mnd_alb_lda_nor_amh_spa_scr_pol_glc_qcu_slo_bul_ger_swa_chh_cze_heb_svk_ind_lit_moo_afr_bam_bat_tha_anl_tml_ses_akn_azi_arw_ctl_aze_zul_vie_wly_igb_cic_ewe	-0.169308597662245	-0.399661943377281	0.690321934623542
73	amr_bos_xho_nor_mlt_gam_hau_dut_tur_uzb_fbf_mly_cic_urd_rus_bsq_guj_anl_ewe_cnt_swe_hin_swt_eng_tsw_mol_hun_igb_moo_fin_bul_tig_geo_alb_lat_svk_rom_heb_amh_ger_est_ses_ind_afr_sun_jpn_tml_kor_grk_ita_yor_pol_tag_pan_aeg_mao_mnd_arw_dyu_prs_owc_fre_ctl_glc_mcd_qcu_ukr_por_scr_bam_sid_krd_wly_spa_jav_cze_tsn_ben_lda_bat_tha_chh_knd_zul_dgb_azi_slo_lit_aze_bem_vie_sod_swa_ven_akn	-0.185785805670417	-0.438465110157643	0.662066015634559
74	aeg_mcd_tsw_por_heb_owc_mlt_bos_uzb_aze_tsn_mao_akn_alb_scr_bsq_grk_amr_swt_mnd_dut_ger_yor_eng_xho_ukr_est_ewe_cic_fin_svk_hau_geo_pan_prs_fre_lat_tig_sid_pol_hun_dyu_ind_ita_mly_jpn_knd_kor_glc_ctl_bam_lit_sun_mol_sod_bat_cnt_nor_fbf_krd_amh_afr_arw_hin_rom_qcu_ben_bul_spa_dgb_gam_cze_chh_urd_tag_guj_swa_swe_lda_jav_tha_anl_tml_bem_igb_tur_slo_rus_azi_moo_vie_wly_zul_ven_ses	-0.0631038816431488	-0.148587754000928	0.882200650055068
75	anl_alb_dyu_lit_wly_sid_mlt_krd_tur_aze_ewe_mao_zul_rom_glc_bsq_urd_tig_dgb_cnt_slo_mcd_yor_lat_ses_hin_est_bem_moo_hun_prs_gam_geo_ukr_arw_ctl_pan_heb_amr_bul_fin_tsn_bat_ita_jav_jpn_tml_kor_scr_ben_tsw_nor_sun_mol_chh_mly_mnd_svk_lda_rus_sod_eng_fre_bos_por_qcu_dut_swe_guj_igb_hau_spa_aeg_afr_ind_ger_swa_pol_xho_tag_tha_owc_knd_fbf_bam_uzb_grk_cze_azi_akn_vie_amh_ven_cic_swt	0.0419727162836587	0.0988610069194054	0.921461407803268
76	tig_krd_igb_ger_anl_amr_hau_alb_azi_uzb_dgb_bat_bem_hin_slo_bsq_bos_amh_tsn_cnt_glc_cze_zul_mcd_dyu_lat_est_ewe_lda_hun_fre_owc_geo_svk_ukr_pol_mol_chh_sod_nor_fin_cic_mly_rus_sun_jpn_knd_kor_prs_urd_swa_guj_jav_lit_aeg_mao_mnd_por_ven_bul_gam_dut_spa_afr_grk_qcu_ctl_pan_rom_xho_sid_ben_mlt_swe_ind_ita_fbf_eng_akn_tag_tha_wly_tml_ses_yor_tur_arw_scr_aze_moo_vie_heb_bam_tsw_swt	0.0140961486547292	0.033165483570322	0.973613700186572
77	gam_ctl_cic_cze_amh_chh_sod_bul_uzb_azi_akn_mao_tsn_pol_lat_bsq_krd_hau_tsw_cnt_ger_rom_igb_prs_swt_ita_hun_lda_moo_fin_eng_tig_geo_pan_grk_hin_glc_heb_sid_spa_est_yor_jav_scr_bat_jpn_knd_kor_mol_dut_bam_lit_tag_ben_anl_sun_mnd_afr_fbf_alb_amr_bos_guj_rus_ukr_qcu_nor_svk_mcd_swa_mlt_slo_wly_arw_mly_fre_dgb_swe_bem_ind_tha_owc_tml_ewe_dyu_tur_por_urd_aze_ses_vie_aeg_ven_zul_xho	0.208802822768898	0.49179583990497	0.624022486513777
78	mlt_eng_xho_alb_tig_amh_sid_ben_aze_uzb_bam_ind_tsw_cze_ctl_bsq_pol_aeg_dyu_mnd_rus_pan_fbf_lat_akn_hin_fin_ewe_bem_est_guj_heb_geo_bul_nor_grk_por_gam_chh_rom_hun_lda_tag_swe_mao_jpn_knd_kor_ger_prs_cic_fre_jav_spa_sod_bat_cnt_urd_swt_lit_anl_scr_slo_bos_ita_qcu_afr_svk_ukr_dgb_hau_mcd_wly_dut_sun_arw_moo_glc_ven_mly_tha_owc_tml_ses_tsn_azi_mol_krd_tur_swa_vie_amr_igb_yor_zul	-0.415711555118645	-0.987208009847568	0.326102162614534
79	tig_rus_igb_ukr_hau_mlt_amr_ita_uzb_tur_bem_bat_tsn_afr_ben_bsq_scr_heb_moo_cnt_bul_mol_ven_arw_tsw_cze_fin_zul_yor_hun_spa_amh_geo_urd_bos_dut_alb_aeg_sid_hin_est_ewe_sun_svk_tag_jpn_tml_kor_nor_prs_akn_ctl_mao_por_gam_mly_mnd_fre_swt_pan_owc_rom_pol_lit_guj_qcu_ger_eng_lat_swa_chh_slo_wly_glc_ind_swe_dgb_krd_bam_jav_tha_sod_knd_xho_ses_azi_mcd_grk_aze_cic_vie_anl_dyu_lda_fbf	-0.477246987450864	-1.13212648340924	0.260491880904024
80	sod_cze_akn_grk_heb_amh_amr_ukr_azi_uzb_lda_ind_dyu_hin_prs_bsq_eng_owc_xho_mnd_rom_scr_tsw_fre_moo_bul_est_swa_igb_fin_arw_mlt_geo_urd_lat_rus_bos_gam_chh_pol_hun_ven_sun_glc_mao_jpn_tml_kor_spa_por_tsn_mcd_mly_ita_hau_bat_cnt_krd_ewe_swe_aeg_lit_mol_dut_pan_qcu_ger_afr_guj_yor_tig_ben_wly_nor_tag_ctl_zul_svk_ses_jav_tha_anl_knd_fbf_cic_tur_slo_alb_aze_bam_vie_sid_dgb_swt_bem	0.0820399683010901	0.193112946309533	0.847291632263165
81	owc_arw_dyu_slo_gam_hau_sod_svk_tur_uzb_swa_mly_xho_por_pol_bsq_bul_aeg_bam_cnt_dut_nor_yor_guj_ewe_cze_hun_lda_cic_est_lat_sid_geo_lit_glc_bos_urd_tig_wly_spa_fin_igb_ind_mol_tag_jpn_tml_kor_swe_krd_dgb_ukr_jav_fre_anl_mao_mnd_alb_tsn_scr_amr_pan_rom_prs_rus_qcu_ben_eng_ctl_swt_amh_ger_heb_grk_bat_afr_bem_ita_ses_sun_tha_chh_knd_ven_tsw_azi_mcd_hin_aze_moo_vie_mlt_fbf_akn_zul	-0.226770627405215	-0.535570325455038	0.5935340325543
82	aeg_rom_tsn_glc_amh_chh_owc_ger_azi_tur_dgb_mly_fbf_dut_por_bsq_afr_amr_ewe_cnt_bos_ctl_bam_pol_yor_ita_fin_zul_igb_est_mol_anl_geo_lit_mcd_prs_cze_hau_tig_slo_hun_akn_tag_grk_ind_jpn_knd_kor_pan_arw_tsw_alb_mao_urd_sod_sun_mnd_scr_xho_svk_sid_rus_bul_fre_swe_qcu_nor_spa_eng_moo_mlt_krd_wly_guj_bat_lat_ven_ukr_ses_jav_tha_gam_tml_dyu_swt_uzb_hin_ben_aze_swa_vie_heb_bem_cic_lda	-0.334675824732534	-0.793043871148827	0.429770838679736
83	tig_rom_ven_por_sid_chh_sod_eng_azi_tur_bem_tag_bam_prs_cze_bsq_glc_hau_dgb_mnd_scr_ita_fbf_pol_tsn_fre_hun_ewe_yor_est_ben_anl_geo_swe_pan_ger_ukr_owc_amh_krd_fin_zul_mao_alb_bat_jpn_knd_kor_grk_urd_swa_rus_sun_bul_amr_mly_cnt_lit_swt_svk_heb_nor_arw_mol_dut_qcu_ctl_mcd_slo_ses_mlt_hin_gam_bos_jav_afr_akn_lat_cic_ind_tha_aeg_tml_moo_tsw_uzb_spa_guj_aze_igb_vie_wly_dyu_xho_lda	0.0138999024471029	0.0327320846837325	0.97395838499291
84	wly_por_lda_alb_tig_aeg_chh_fre_aze_azi_bam_tag_xho_bos_glc_bsq_svk_sod_fbf_cnt_mol_grk_dyu_eng_ewe_krd_hun_yor_tsn_fin_urd_heb_geo_afr_swe_ben_ita_mlt_owc_scr_est_tsw_mly_rus_mao_jpn_knd_kor_nor_pol_cic_bul_bat_lit_hau_sun_mnd_spa_bem_guj_sid_mcd_pan_arw_hin_qcu_cze_lat_dut_swa_amh_ctl_anl_ger_jav_ukr_swt_prs_igb_ind_tha_gam_tml_akn_moo_uzb_slo_rom_tur_dgb_vie_amr_ven_ses_zul	-0.364159905208082	-0.864416577245092	0.389583220098201
85	sod_rus_swt_krd_aeg_sid_gam_fre_uzb_azi_swa_jav_dgb_afr_lit_bsq_alb_anl_akn_mnd_rom_mol_bam_pol_ven_cze_fin_igb_yor_hun_dut_wly_geo_ctl_grk_mcd_scr_amh_owc_pan_est_tsw_bat_lat_ind_jpn_knd_kor_hin_slo_ses_ukr_mly_urd_chh_mao_cnt_swe_tsn_glc_tig_arw_eng_ita_guj_qcu_prs_svk_bos_ewe_heb_bul_mlt_nor_sun_por_lda_spa_moo_tag_tha_amr_tml_dyu_bem_tur_ger_ben_aze_fbf_vie_hau_cic_xho_zul	-0.134311101017222	-0.316518576385463	0.752318289986372
86	heb_mol_tsn_bos_hau_aeg_chh_urd_aze_uzb_ven_jav_swa_alb_scr_bsq_pol_owc_zul_cnt_prs_krd_dyu_nor_moo_cze_fin_swt_igb_hun_rom_sid_geo_lit_grk_fre_rus_amr_gam_guj_est_ses_tag_bul_ind_jpn_knd_kor_mcd_dut_ewe_glc_mly_eng_amh_mao_mnd_spa_akn_ukr_tig_ctl_slo_svk_pan_qcu_swe_ita_hin_cic_mlt_lat_wly_ben_bat_afr_yor_arw_tsw_sun_tha_sod_tml_bam_fbf_azi_por_ger_tur_lda_vie_anl_bem_xho_dgb	-0.137731850105585	-0.32480674329411	0.746056848782009
87	heb_rom_swt_lat_amr_aeg_mlt_hin_uzb_tur_tsw_ind_zul_bos_ger_bsq_mcd_hau_swa_cnt_afr_grk_fbf_spa_moo_dut_est_akn_dyu_hun_mol_wly_geo_prs_lit_ben_scr_tig_chh_slo_fin_bam_bat_cze_tag_jpn_knd_kor_por_glc_tsn_pan_sun_rus_gam_jav_mnd_svk_ven_ita_anl_alb_pol_krd_ctl_qcu_nor_fre_swe_lda_amh_arw_owc_guj_mao_bul_bem_ukr_ewe_mly_tha_sod_tml_cic_xho_azi_urd_eng_aze_yor_vie_sid_igb_ses_dgb	-0.395598937216679	-0.937489211134499	0.350935242529976
88	anl_svk_yor_guj_aeg_gam_sod_pol_aze_uzb_dgb_tag_lda_urd_eng_bsq_lit_mlt_igb_cnt_mcd_ukr_dyu_spa_bem_rom_est_akn_zul_fin_bos_sid_geo_swe_ben_rus_ger_owc_amh_por_hun_xho_bat_bul_mly_jpn_tml_kor_pan_fre_moo_afr_jav_mol_chh_mao_mnd_ctl_swt_arw_hau_krd_ita_glc_grk_qcu_alb_nor_prs_ven_heb_scr_wly_slo_ind_lat_bam_dut_tsw_sun_tha_tig_knd_ses_tsn_tur_hin_cze_azi_swa_vie_amr_fbf_ewe_cic	0.0724163605439443	0.170622540477697	0.864891228779207
89	sod_por_bam_rom_wly_aeg_amh_prs_azi_uzb_dyu_mao_fbf_lit_eng_bsq_scr_mlt_cic_mnd_mol_ita_xho_ben_tsw_alb_est_lda_swt_hun_lat_tig_geo_afr_pol_spa_pan_owc_gam_grk_fin_tsn_tag_cze_sun_jpn_tml_kor_nor_ger_zul_bul_bat_hin_hau_jav_cnt_dut_yor_arw_chh_ukr_swe_urd_rus_qcu_glc_svk_fre_igb_sid_bos_heb_slo_ind_mcd_akn_guj_ven_mly_tha_anl_knd_ewe_swa_tur_ctl_krd_aze_dgb_vie_amr_moo_ses_bem	-0.549680831996996	-1.31180054023494	0.192816459489257
90	sid_eng_dgb_spa_mlt_gam_wly_por_tur_azi_ses_tag_dyu_fre_bos_bsq_urd_owc_yor_cnt_ctl_ukr_ewe_pan_bam_lat_est_ven_zul_hun_afr_aeg_geo_nor_bul_lit_dut_chh_amr_mcd_fin_tsw_sun_svk_bat_jpn_tml_kor_ben_arw_bem_rus_ind_krd_tig_jav_mnd_hin_igb_glc_heb_grk_ger_prs_rom_qcu_slo_mol_cze_tsn_sod_alb_anl_swe_mly_pol_moo_ita_cic_mao_tha_hau_knd_akn_xho_uzb_scr_guj_aze_fbf_vie_amh_lda_swa_swt	-0.161506658535121	-0.380980801486352	0.704086412920698
91	chh_rus_bam_prs_heb_aeg_amr_krd_uzb_tur_lda_jav_cic_arw_ita_bsq_swe_tig_swa_mnd_rom_bos_tsn_spa_xho_guj_fin_igb_bem_est_svk_wly_geo_nor_grk_pol_ctl_amh_anl_slo_hun_zul_bat_scr_mly_jpn_knd_kor_ukr_mol_yor_afr_mao_cze_owc_sun_cnt_por_swt_mcd_hau_ben_pan_lit_dut_qcu_glc_eng_ger_akn_mlt_alb_sod_hin_tag_bul_fbf_urd_dyu_ind_tha_gam_tml_ewe_ses_azi_fre_lat_aze_ven_vie_sid_moo_tsw_dgb	0.0993256612438762	0.233673020580852	0.815752431134978
92	aeg_ben_swa_grk_wly_chh_mlt_scr_azi_aze_moo_mao_ses_pan_svk_bsq_rus_gam_bem_mnd_lit_pol_swt_arw_zul_urd_fin_yor_lda_hun_mol_tig_geo_spa_ctl_ukr_afr_heb_amh_hin_est_bam_tag_alb_mly_jpn_knd_kor_mcd_guj_ewe_fre_ind_ger_anl_sun_cnt_slo_akn_por_amr_bul_lat_cze_bos_qcu_prs_krd_swe_tsn_hau_eng_sid_ita_jav_dut_dyu_glc_igb_bat_tha_owc_tml_dgb_ven_uzb_rom_nor_tur_xho_vie_sod_cic_tsw_fbf	0.0888087063573038	0.209137176285978	0.834798570406798
93	owc_ben_dyu_prs_gam_mlt_hau_slo_tur_uzb_bem_jav_akn_mcd_alb_bsq_spa_wly_dgb_cnt_lat_arw_tsw_ctl_ewe_lit_est_lda_cic_fin_eng_heb_geo_por_bos_fre_swe_amr_sid_krd_hun_swa_bat_glc_sun_jpn_tml_kor_rus_grk_moo_svk_mao_hin_chh_mly_mnd_scr_ses_ger_amh_cze_ukr_bul_rom_qcu_mol_pol_dut_ven_sod_afr_tig_urd_ind_guj_igb_ita_tsn_tag_tha_anl_knd_xho_yor_aze_nor_pan_azi_swt_vie_aeg_fbf_zul_bam	-1.49474421015497	-3.80641831628124	0.000252444083106982
94	anl_mol_yor_pan_heb_gam_wly_grk_uzb_tur_ven_mao_ewe_pol_swe_bsq_nor_sod_lda_mnd_alb_lat_dgb_svk_moo_prs_est_tsw_igb_hun_fre_hau_geo_krd_glc_rom_por_mlt_owc_lit_fin_swa_bat_cze_jav_jpn_knd_kor_arw_eng_tsn_scr_tag_dut_aeg_mly_cnt_bul_cic_ukr_tig_ben_ita_slo_hin_qcu_spa_ger_guj_fbf_amh_urd_chh_afr_ind_rus_ses_ctl_swt_sun_tha_amr_tml_zul_akn_azi_mcd_bos_aze_bem_vie_sid_xho_dyu_bam	-0.0369526260533199	-0.0869852573481263	0.930870246514449
95	owc_glc_dyu_rus_anl_amr_hau_arw_tur_aze_ses_bat_swt_alb_guj_bsq_mcd_tig_swa_mnd_svk_slo_moo_ger_fbf_swe_est_bem_cic_fin_bul_heb_geo_scr_lat_fre_mol_mlt_wly_pol_hun_dgb_mly_krd_ind_jpn_knd_kor_bos_urd_ven_grk_tag_pan_sid_sun_cnt_rom_akn_ben_sod_por_ukr_ita_nor_qcu_prs_ctl_spa_tsn_gam_eng_aeg_hin_mao_cze_tsw_dut_bam_jav_tha_amh_tml_igb_ewe_azi_lit_afr_uzb_xho_vie_chh_zul_yor_lda	0.231185278549386	0.543919157955073	0.587798722279238
96	heb_krd_ven_lit_hau_gam_chh_por_uzb_tur_ewe_bat_bem_svk_ukr_bsq_dut_amh_akn_mnd_mcd_hin_moo_prs_yor_lat_hun_fbf_igb_est_fre_sid_geo_slo_alb_rus_scr_owc_sod_arw_fin_xho_mao_bos_mly_jpn_knd_kor_grk_mol_bam_pol_tag_pan_wly_jav_cnt_nor_lda_rom_amr_ben_ita_cze_afr_qcu_guj_urd_swe_dgb_anl_spa_mlt_eng_ind_ctl_tsw_glc_ses_sun_tha_tig_tml_swa_tsn_azi_ger_bul_aze_swt_vie_aeg_cic_dyu_zul	-0.291776336641119	-0.690769305353801	0.491431055202448
97	amr_bos_swt_lit_sid_mlt_chh_afr_aze_tur_bam_bat_bem_bul_glc_bsq_mol_sod_igb_cnt_dut_alb_cic_urd_dgb_scr_hun_dyu_tsn_est_svk_gam_geo_swe_rus_fre_krd_aeg_anl_ctl_fin_moo_mao_ita_mly_jpn_tml_kor_nor_rom_yor_slo_jav_eng_hau_tag_mnd_ben_lda_lat_wly_guj_mcd_arw_ukr_qcu_por_pol_hin_ewe_heb_grk_tig_spa_sun_cze_akn_ger_zul_ind_tha_owc_knd_ven_xho_azi_prs_pan_uzb_swa_vie_amh_fbf_ses_tsw	-0.362748407663902	-0.859589344150684	0.392225828643676
98	owc_mcd_bam_prs_amr_sid_gam_guj_uzb_tur_ewe_mao_fbf_bul_ctl_bsq_urd_anl_dgb_mnd_ger_ukr_xho_scr_yor_mol_hun_ven_tsn_est_dut_amh_geo_rom_nor_glc_grk_mlt_hau_rus_fin_akn_tag_hin_ind_jpn_tml_kor_krd_bos_cic_lat_mly_lit_sod_sun_cnt_fre_ses_por_aeg_arw_pan_alb_cze_qcu_eng_swe_pol_bem_tig_svk_chh_slo_bat_spa_igb_ben_moo_jav_tha_heb_knd_tsw_zul_aze_ita_afr_azi_swa_vie_wly_lda_dyu_swt	-0.360252130218728	-0.853792262358193	0.39541392927723
99	sod_rus_dyu_guj_amr_hau_tig_pan_uzb_tur_fbf_jav_swa_swe_por_bsq_arw_wly_tsn_cnt_urd_ctl_yor_rom_ewe_bos_fin_bem_lda_hun_glc_anl_geo_lit_ben_krd_ger_mlt_owc_svk_est_akn_bat_eng_sun_jpn_knd_kor_nor_spa_swt_mcd_mao_mol_heb_mly_mnd_grk_ses_cze_sid_fre_slo_scr_lat_qcu_ita_alb_hin_moo_amh_afr_aeg_dut_ind_pol_ven_bul_cic_tag_tha_chh_tml_igb_bam_azi_ukr_prs_aze_xho_vie_gam_dgb_tsw_zul	0.239687646969302	0.564084599316182	0.574054405563766
100	heb_dut_dgb_grk_sod_gam_sid_hin_azi_tur_ven_sun_lda_por_krd_bsq_ben_anl_bam_mnd_pan_prs_swa_alb_moo_svk_fin_yor_zul_hun_bos_hau_geo_swe_mcd_ukr_rus_amr_wly_ita_est_xho_mao_pol_bat_jpn_tml_kor_arw_ger_akn_glc_ind_afr_tig_mly_cnt_slo_ses_nor_mlt_ctl_mol_lat_cze_qcu_fre_eng_urd_tsw_amh_spa_aeg_guj_tag_rom_tsn_scr_ewe_jav_tha_owc_knd_bem_cic_uzb_lit_bul_aze_swt_vie_chh_igb_fbf_dyu	-0.409366140841449	-0.9703992747619	0.334364576491683
101	amr_hin_cic_nor_sid_heb_hau_rom_tur_azi_ses_ind_bam_bul_prs_bsq_cze_wly_tsw_mnd_mol_lat_xho_afr_akn_ukr_hun_swt_dgb_est_slo_gam_geo_spa_fre_bos_pan_amh_owc_pol_fin_moo_sun_scr_bat_jpn_knd_kor_grk_swe_yor_alb_jav_rus_mlt_mly_cnt_lit_zul_guj_tig_ger_dut_krd_mcd_qcu_por_svk_ita_dyu_chh_glc_sod_ctl_tag_arw_lda_eng_ven_mao_tha_aeg_tml_fbf_bem_aze_urd_ben_uzb_igb_vie_anl_swa_tsn_ewe	-0.777512126319352	-1.87046978886535	0.0645635763806775
102	amr_bos_moo_pan_hau_sid_mlt_mol_aze_azi_swt_jav_ewe_lat_dut_bsq_glc_anl_cic_mnd_hin_bul_zul_grk_fbf_lit_fin_ven_ses_hun_swe_aeg_geo_mcd_svk_alb_ger_owc_gam_ben_est_lda_mly_rus_mao_jpn_tml_kor_afr_rom_tsw_guj_tag_eng_heb_bat_cnt_cze_bem_ctl_chh_pol_fre_ukr_arw_qcu_ita_por_slo_akn_tig_krd_wly_urd_ind_nor_xho_scr_tsn_sun_tha_sod_knd_dyu_dgb_tur_prs_spa_uzb_yor_vie_amh_igb_bam_swa	-0.456200681124312	-1.08350816451776	0.281384050831573
103	sod_lat_tsw_slo_heb_wly_owc_nor_tur_azi_igb_sun_ewe_swe_prs_bsq_rom_mlt_swt_mnd_pan_bul_moo_bos_bem_lit_est_yor_zul_fin_mcd_amh_geo_spa_ita_rus_krd_sid_chh_glc_hun_ses_ind_scr_mly_jpn_tml_kor_hin_dut_dyu_ukr_tag_arw_hau_jav_cnt_pol_bam_alb_gam_urd_por_svk_cze_qcu_ctl_eng_afr_tsn_amr_ger_tig_ben_mao_guj_xho_fre_akn_bat_tha_anl_knd_cic_dgb_aze_grk_mol_uzb_swa_vie_aeg_fbf_ven_lda	-0.288842981157354	-0.683006141058112	0.496300929106552
104	anl_prs_dgb_ukr_mlt_sid_hau_afr_tur_uzb_lda_mao_igb_scr_ita_bsq_urd_amr_akn_cnt_krd_rus_bem_slo_ven_grk_fin_cic_bam_est_ger_tig_geo_lat_spa_glc_hin_amh_wly_mcd_hun_xho_sun_swe_jav_jpn_knd_kor_nor_por_moo_ctl_bat_rom_gam_ind_mnd_pan_dyu_pol_chh_ben_svk_mol_bul_qcu_bos_lit_guj_ses_heb_cze_sod_eng_mly_alb_swa_arw_ewe_tag_tha_aeg_tml_tsn_zul_azi_dut_fre_aze_yor_vie_owc_swt_tsw_fbf	-0.282023015957253	-0.666339887298577	0.506843509540086
105	aeg_swe_swt_glc_gam_owc_anl_ben_tur_azi_bem_sun_ses_nor_afr_bsq_svk_chh_zul_cnt_alb_eng_cic_scr_moo_lat_est_fbf_dyu_fin_cze_hau_geo_prs_ctl_pol_ita_sid_heb_hin_hun_yor_bat_urd_tag_jpn_knd_kor_guj_dut_ven_bul_ind_slo_tig_mao_mnd_lit_ewe_rus_amr_fre_arw_grk_bos_qcu_ukr_rom_ger_dgb_amh_por_sod_spa_mly_mcd_tsw_krd_igb_jav_tha_wly_tml_swa_lda_aze_mol_pan_uzb_akn_vie_mlt_tsn_bam_xho	-0.480468658212905	-1.14262232964703	0.256128524777492
106	chh_afr_bem_guj_amh_amr_anl_mol_tur_azi_akn_sun_yor_lit_scr_bsq_svk_sod_ven_mnd_glc_urd_ses_bos_swt_arw_est_xho_dyu_hun_krd_sid_geo_dut_ita_nor_ctl_owc_hau_hin_fin_tsn_bat_slo_jav_jpn_knd_kor_prs_pol_dgb_cze_mao_swe_mlt_ind_cnt_bul_tsw_por_wly_rom_lat_mcd_eng_qcu_rus_fre_spa_fbf_gam_ger_heb_grk_mly_alb_igb_pan_bam_tag_tha_aeg_tml_zul_moo_aze_ukr_ben_uzb_cic_vie_tig_ewe_swa_lda	-0.393805459160895	-0.932456925312171	0.35351493700198
107	hau_fre_igb_eng_sod_anl_wly_slo_aze_azi_xho_bat_cic_glc_bul_bsq_urd_heb_swt_mnd_pol_alb_akn_grk_lda_mcd_hun_bam_dgb_fin_ger_mlt_geo_scr_lit_afr_por_chh_sid_dut_est_bem_tag_pan_sun_jpn_knd_kor_rus_swe_swa_krd_jav_cze_owc_ind_cnt_ita_yor_prs_amh_bos_ben_mol_hin_qcu_guj_svk_ctl_ewe_tig_nor_amr_lat_mly_arw_ses_spa_fbf_mao_tha_aeg_tml_ven_zul_uzb_rom_ukr_tur_dyu_vie_gam_tsw_moo_tsn	-0.615287204930519	-1.46862072612815	0.145310094172569
108	aeg_scr_dyu_bul_amr_chh_wly_alb_tur_azi_bem_mao_tsw_ctl_fre_bsq_cze_heb_xho_mnd_mcd_guj_dgb_urd_ses_glc_est_tsn_lda_fin_por_gam_geo_rus_eng_spa_svk_tig_hau_ita_hun_ewe_ind_lat_tag_jpn_knd_kor_swe_hin_igb_rom_mly_slo_owc_sun_cnt_ukr_bam_ben_sod_ger_krd_afr_pol_qcu_mol_grk_nor_cic_amh_arw_sid_dut_bat_pan_swa_bos_ven_jav_tha_anl_tml_swt_akn_uzb_lit_prs_aze_fbf_vie_mlt_zul_yor_moo	-0.159795072851045	-0.377447042015181	0.706701412103273
109	tig_cze_moo_svk_amr_gam_aeg_eng_tur_azi_cic_tag_akn_lit_ben_bsq_nor_owc_xho_cnt_grk_ctl_zul_ukr_tsn_glc_hun_yor_lda_est_ita_mlt_geo_alb_dut_rom_bul_wly_chh_krd_fin_ewe_bat_guj_jav_jpn_knd_kor_lat_mcd_bam_spa_mao_bos_heb_mly_mnd_arw_bem_fre_anl_pan_prs_afr_hin_qcu_pol_ger_swe_swt_hau_por_sid_urd_sun_rus_fbf_slo_ven_ind_tha_sod_tml_igb_dgb_aze_mol_scr_uzb_swa_vie_amh_tsw_dyu_ses	0.0714816449810249	0.168637481050638	0.866448024363478
110	sid_cze_fbf_pol_mlt_amh_heb_por_tur_azi_dyu_sun_igb_bul_hin_bsq_rom_amr_bem_cnt_nor_glc_moo_lat_tsn_eng_est_akn_swt_hun_lit_tig_geo_pan_slo_prs_guj_owc_anl_afr_fin_zul_tag_ger_jav_jpn_knd_kor_bos_swe_yor_ita_ind_mol_sod_bat_mnd_ctl_ewe_ukr_wly_rus_scr_spa_alb_qcu_fre_krd_ben_ven_chh_urd_hau_mcd_mly_grk_bam_dut_cic_mao_tha_aeg_tml_dgb_tsw_uzb_arw_svk_aze_swa_vie_gam_ses_xho_lda	0.119056893971924	0.28069595616718	0.779567106633169
111	chh_fre_igb_urd_sid_wly_heb_por_aze_azi_tsw_sun_zul_pan_rom_bsq_slo_aeg_ses_cnt_grk_afr_cic_ben_bam_bul_fin_moo_dgb_est_svk_hau_geo_ita_cze_dut_ukr_owc_gam_guj_hun_xho_tag_mol_bat_jpn_knd_kor_alb_rus_akn_nor_ind_arw_amr_mao_mnd_lit_ven_eng_anl_krd_pol_glc_bos_qcu_spa_mcd_ger_ewe_sod_swe_mlt_ctl_mly_lat_yor_scr_swa_jav_tha_tig_tml_tsn_dyu_uzb_hin_prs_tur_bem_vie_amh_fbf_lda_swt	-0.135747440831263	-0.319938403913448	0.749732686582956
112	amr_guj_fbf_svk_heb_sod_owc_slo_tur_azi_swt_jav_ewe_ita_fre_bsq_nor_sid_yor_cnt_lit_ctl_ven_pol_xho_grk_hun_ses_bam_fin_afr_chh_geo_swe_glc_por_scr_aeg_gam_arw_est_bem_sun_pan_tag_jpn_tml_kor_hin_spa_akn_cze_mao_bos_tig_ind_mnd_mol_moo_eng_wly_dut_ukr_ben_urd_qcu_krd_rus_mcd_tsw_amh_rom_anl_bul_bat_ger_lda_lat_dgb_mly_tha_mlt_knd_swa_tsn_uzb_prs_alb_aze_zul_vie_hau_dyu_cic_igb	-0.121744805228395	-0.287027618701979	0.774729706144928
113	heb_hin_tsw_pol_chh_gam_tig_afr_uzb_tur_akn_tag_zul_ctl_lit_bsq_swe_wly_bam_mnd_svk_alb_tsn_bos_lda_eng_est_bem_cic_hun_pan_sid_geo_fre_spa_slo_krd_mlt_sod_urd_fin_swa_mly_dut_ind_jpn_tml_kor_arw_lat_fbf_ben_sun_nor_anl_mao_cnt_mcd_yor_cze_amh_mol_rom_ukr_por_qcu_grk_prs_scr_ses_aeg_ger_amr_glc_jav_rus_moo_ita_ven_bat_tha_hau_knd_xho_swt_azi_guj_bul_aze_dyu_vie_owc_igb_ewe_dgb	-0.219032045957285	-0.517696406962768	0.605899400574009
114	chh_slo_yor_ben_heb_mlt_owc_alb_uzb_azi_dgb_bat_igb_bul_por_bsq_eng_aeg_swa_mnd_guj_bos_xho_svk_moo_afr_fin_ewe_akn_est_lit_sid_geo_ger_fre_glc_mcd_amh_gam_scr_hun_tsn_jav_nor_ind_jpn_tml_kor_dut_grk_bem_mol_mly_pol_amr_mao_cnt_rom_ven_arw_sod_ctl_swe_lat_spa_qcu_pan_ukr_cze_tsw_tig_ita_wly_krd_tag_rus_ses_prs_dyu_sun_tha_hau_knd_bam_swt_tur_hin_urd_aze_cic_vie_anl_fbf_zul_lda	-0.0531452798022369	-0.125201047175797	0.900634633404334
115	sid_rom_zul_svk_hau_wly_sod_arw_tur_azi_igb_mao_dgb_ukr_mcd_bsq_eng_mlt_moo_mnd_alb_slo_bem_glc_xho_por_est_lda_ven_hun_hin_chh_geo_lit_fre_rus_bos_heb_amr_lat_fin_tsw_jav_nor_sun_jpn_knd_kor_scr_cze_akn_pan_bat_mol_gam_mly_cnt_ita_bam_guj_amh_spa_prs_urd_afr_qcu_ger_ben_pol_fbf_anl_bul_tig_krd_ind_dut_swt_grk_cic_tag_tha_aeg_tml_yor_tsn_aze_swe_ctl_uzb_ses_vie_owc_ewe_swa_dyu	-0.519226474494827	-1.235105365278	0.219902539468125
116	hau_ger_ses_nor_chh_heb_owc_pol_uzb_azi_dgb_mly_yor_spa_ukr_bsq_cze_gam_tsw_cnt_lat_guj_bem_alb_tsn_bos_est_bam_xho_fin_pan_wly_geo_hin_scr_ben_glc_tig_amr_rom_hun_zul_sun_arw_ind_jpn_tml_kor_rus_mol_igb_ctl_mao_fre_sod_bat_mnd_afr_ewe_dut_anl_svk_grk_prs_swe_qcu_mcd_eng_bul_ven_aeg_slo_sid_ita_tag_lit_dyu_krd_moo_jav_tha_amh_knd_cic_lda_aze_urd_por_tur_fbf_vie_mlt_swa_akn_swt	0.193742183333797	0.456370959441321	0.649187270460052
117	owc_rom_xho_lat_wly_aeg_amr_scr_aze_uzb_tsw_mao_swa_eng_ctl_bsq_bos_gam_dgb_cnt_fre_krd_yor_svk_zul_cze_est_dyu_swt_hun_guj_tig_geo_ger_swe_prs_hin_chh_mlt_pan_fin_moo_bat_pol_jav_jpn_tml_kor_por_bul_cic_slo_mly_ben_hau_tag_mnd_afr_ses_nor_sod_rus_mol_urd_lit_qcu_spa_ita_ukr_tsn_anl_mcd_sid_dut_ind_glc_igb_grk_bam_sun_tha_heb_knd_ewe_fbf_tur_arw_alb_azi_bem_vie_amh_ven_lda_akn	-0.343350556567676	-0.812473971863308	0.418594642230958
118	amr_pan_tsw_spa_anl_amh_sid_ita_uzb_aze_yor_tag_tsn_ger_prs_bsq_lat_chh_dgb_cnt_fre_por_fbf_svk_swt_bos_est_bem_ses_fin_grk_wly_geo_hin_slo_glc_lit_mlt_gam_scr_hun_lda_sun_ben_bat_jpn_tml_kor_eng_alb_ven_mol_mly_rom_sod_jav_mnd_cze_cic_ukr_aeg_urd_bul_nor_pol_qcu_swe_mcd_dut_akn_heb_rus_tig_arw_mao_krd_xho_ctl_bam_ind_tha_hau_knd_ewe_swa_azi_guj_afr_tur_dyu_vie_owc_zul_moo_igb	0.618213632401933	1.46600104943733	0.146021081679612
119	chh_slo_igb_hin_sid_heb_aeg_por_azi_uzb_tsw_ind_lda_ukr_rom_bsq_lit_sod_zul_cnt_urd_pol_dyu_cze_bem_eng_est_moo_bam_fin_guj_owc_geo_fre_ctl_arw_bul_wly_amh_mol_hun_ewe_sun_glc_bat_jpn_knd_kor_ita_afr_swa_nor_jav_swe_gam_tag_mnd_ger_akn_scr_amr_lat_spa_rus_prs_qcu_ben_alb_mcd_dgb_tig_svk_hau_dut_mly_grk_cic_bos_tsn_mao_tha_mlt_tml_xho_ven_tur_pan_krd_aze_swt_vie_anl_ses_fbf_yor	-0.485749502669847	-1.15551146069705	0.25084114041621
120	gam_ben_akn_spa_chh_sid_sod_bul_uzb_azi_tsn_mao_xho_mol_urd_bsq_scr_mlt_yor_cnt_cze_bos_ven_ger_moo_slo_hun_bem_ses_fin_lit_tig_geo_eng_dut_pol_grk_amh_heb_rus_est_cic_tag_ukr_jav_jpn_tml_kor_swe_lat_ewe_alb_bat_ita_owc_mly_mnd_ctl_dyu_afr_anl_prs_guj_svk_arw_qcu_rom_krd_por_zul_aeg_hin_hau_fre_sun_glc_dgb_nor_lda_ind_tha_amr_knd_fbf_swa_aze_mcd_pan_tur_bam_vie_wly_igb_tsw_swt	0.0228748007846456	0.0539054191920503	0.957126147750606
121	hau_ben_akn_mcd_amh_sid_mlt_ger_azi_uzb_swt_mly_ses_afr_swe_bsq_svk_tig_ven_mnd_grk_spa_ewe_urd_yor_cze_fin_igb_bem_est_scr_gam_geo_hin_nor_lit_slo_owc_aeg_prs_hun_dgb_sun_guj_mao_jpn_tml_kor_arw_bul_zul_krd_jav_pan_amr_ind_cnt_ukr_moo_alb_sod_rus_fre_rom_dut_qcu_bos_glc_ita_lda_wly_ctl_anl_por_tag_mol_dyu_pol_fbf_bat_tha_chh_knd_bam_xho_aze_eng_lat_tur_tsw_vie_heb_swa_tsn_cic	0.132385588170174	0.311415064031686	0.756182113997401
122	chh_urd_tsn_lit_owc_sod_sid_scr_azi_uzb_moo_sun_igb_lat_cze_bsq_dut_aeg_dgb_mnd_rus_eng_bem_ita_ses_ukr_est_ewe_bam_hun_slo_gam_geo_spa_alb_pol_swe_anl_mlt_afr_fin_akn_bat_pan_mao_jpn_knd_kor_guj_nor_swt_svk_ind_hin_amh_mly_cnt_ben_tsw_fre_amr_ger_grk_mcd_ctl_qcu_arw_prs_bos_yor_heb_bul_tig_krd_tag_mol_zul_por_swa_jav_tha_wly_tml_ven_cic_tur_glc_rom_aze_lda_vie_hau_fbf_xho_dyu	-0.413850004447299	-0.9818314343933	0.328730250480608
123	hau_rus_akn_glc_mlt_sid_chh_fre_azi_tur_ses_ind_swa_ctl_krd_bsq_bul_sod_bam_cnt_ger_mcd_igb_swe_zul_mol_fin_xho_tsn_est_nor_amr_geo_alb_dut_lat_pol_tig_amh_prs_hun_yor_mao_pan_bat_jpn_tml_kor_svk_guj_dyu_spa_jav_cze_heb_tag_mnd_hin_fbf_rom_anl_scr_urd_slo_ben_qcu_lit_ita_grk_bem_gam_ukr_wly_por_mly_afr_moo_eng_lda_sun_tha_aeg_knd_swt_tsw_aze_bos_arw_uzb_dgb_vie_owc_ven_cic_ewe	-0.0825068137725373	-0.194428412896579	0.846264531228922
124	owc_prs_swa_glc_chh_hau_tig_rus_uzb_tur_dgb_jav_igb_grk_ukr_bsq_nor_gam_lda_cnt_pol_ctl_ven_bul_tsw_ben_hun_akn_ewe_est_spa_mlt_geo_svk_dut_hin_swe_sod_anl_mol_fin_yor_mao_bos_mly_jpn_knd_kor_arw_lit_zul_rom_ind_pan_amr_sun_mnd_afr_swt_fre_aeg_ita_cze_ger_slo_qcu_alb_scr_guj_fbf_amh_eng_sid_urd_bat_lat_dyu_mcd_moo_tag_tha_heb_tml_tsn_xho_azi_krd_por_aze_cic_vie_wly_bam_ses_bem	-0.104535623592253	-0.246451402200441	0.805875981288968
125	aeg_dut_igb_lat_sid_wly_amr_grk_azi_uzb_bam_mly_cic_afr_svk_bsq_swe_anl_swa_mnd_guj_slo_bem_ita_yor_hin_fin_dgb_lda_est_eng_hau_geo_mcd_scr_prs_ger_owc_chh_lit_hun_tsn_tag_pol_bat_jpn_knd_kor_arw_cze_tsw_fre_ind_rom_heb_mao_cnt_spa_ses_bul_sod_bos_rus_ben_pan_qcu_alb_nor_glc_dyu_amh_krd_mlt_mol_jav_urd_ewe_por_zul_sun_tha_tig_tml_moo_fbf_aze_ukr_ctl_tur_xho_vie_gam_akn_swt_ven	-0.323638379567852	-0.76538795492127	0.445978634703697
126	tig_lat_xho_guj_chh_hau_heb_spa_tur_azi_swt_mao_bem_grk_arw_bsq_glc_wly_fbf_mnd_afr_nor_cic_prs_akn_mol_hun_igb_zul_fin_svk_amr_geo_rom_scr_fre_ben_amh_owc_eng_est_swa_bat_urd_ind_jpn_tml_kor_hin_dut_lda_ukr_tag_cze_sod_mly_cnt_lit_ven_bul_anl_mcd_alb_krd_ger_qcu_swe_pan_ita_bam_mlt_rus_sid_bos_sun_por_tsn_ctl_dgb_jav_tha_aeg_knd_dyu_ses_uzb_pol_slo_aze_ewe_vie_gam_tsw_yor_moo	-0.315963731012054	-0.74712529864787	0.456872734177844
127	hau_alb_xho_dut_sid_wly_chh_fre_aze_uzb_ewe_ind_lda_pan_mol_bsq_rom_tig_dgb_mnd_grk_ukr_bem_lat_swt_scr_est_ven_dyu_fin_slo_mlt_geo_svk_guj_arw_por_anl_gam_bos_hun_swa_sun_swe_jav_jpn_knd_kor_ctl_spa_yor_prs_mly_cze_owc_bat_cnt_rus_akn_afr_amh_urd_nor_ita_eng_qcu_hin_mcd_pol_zul_heb_bul_sod_krd_tag_ger_igb_ben_tsw_mao_tha_aeg_tml_moo_fbf_azi_lit_glc_tur_ses_vie_amr_bam_tsn_cic	-0.317777065956087	-0.752656978701979	0.453557011376341
128	gam_arw_dyu_ben_chh_amh_mlt_fre_uzb_azi_lda_tag_ewe_ctl_afr_bsq_ita_tig_swa_mnd_mol_svk_bem_bos_igb_alb_hun_ses_bam_fin_bul_sid_geo_spa_rus_lit_glc_heb_sod_urd_est_moo_jav_dut_bat_jpn_tml_kor_ukr_por_ven_krd_ind_lat_wly_sun_cnt_rom_swt_eng_owc_pol_grk_nor_mcd_qcu_pan_scr_guj_xho_aeg_slo_hau_hin_mly_swe_dgb_cze_akn_mao_tha_amr_knd_tsn_zul_tur_prs_ger_aze_cic_vie_anl_tsw_yor_fbf	-0.534274156220109	-1.27432200836323	0.205724394737445
129	mlt_arw_moo_por_chh_aeg_tig_krd_uzb_tur_tsw_bat_zul_guj_prs_bsq_pol_amh_dyu_mnd_grk_dut_fbf_rom_ven_afr_fin_bam_dgb_hun_urd_wly_geo_pan_slo_cze_bos_sod_sid_lit_est_swt_sun_lat_jav_jpn_tml_kor_ita_spa_bem_glc_tag_ben_owc_mao_cnt_rus_cic_swe_gam_bul_scr_mol_svk_qcu_eng_alb_hin_ses_heb_ukr_anl_nor_ind_mcd_ewe_ger_tsn_mly_tha_hau_knd_lda_yor_aze_fre_ctl_azi_xho_vie_amr_akn_igb_swa	-0.259897262215701	-0.614159295929748	0.540609586423127
130	gam_fre_dyu_spa_anl_heb_hau_swe_tur_azi_zul_bat_ven_por_ben_bsq_rom_amr_bam_mnd_prs_grk_igb_cze_yor_nor_hun_ewe_lda_est_hin_aeg_geo_alb_lit_bul_dut_sod_sid_ukr_fin_tsn_mly_guj_sun_jpn_tml_kor_ita_krd_fbf_arw_jav_pan_chh_tag_cnt_lat_bem_rus_amh_eng_scr_afr_ger_qcu_pol_ctl_svk_cic_wly_mcd_tig_mol_mao_urd_tsw_glc_swa_ind_tha_owc_knd_xho_swt_aze_slo_bos_uzb_moo_vie_mlt_dgb_akn_ses	-0.629467781849966	-1.5074556234789	0.135083447474311
131	amr_cze_swt_bos_sod_gam_owc_mol_tur_aze_zul_sun_lda_fre_dut_bsq_pan_chh_moo_mnd_lit_guj_fbf_glc_ses_spa_fin_igb_akn_est_nor_aeg_geo_mcd_ben_ita_pol_mlt_amh_alb_hun_dgb_bat_ger_tag_jpn_tml_kor_ctl_hin_yor_rus_mly_rom_tig_ind_cnt_slo_swa_krd_heb_scr_por_bul_ukr_qcu_prs_arw_eng_tsn_wly_grk_sid_lat_mao_urd_tsw_svk_cic_jav_tha_hau_knd_ewe_ven_uzb_afr_swe_azi_dyu_vie_anl_bam_xho_bem	0.0767917568571581	0.181351836304161	0.856486083005028
132	sid_scr_ses_swe_sod_heb_hau_pol_uzb_aze_akn_mly_ven_bos_rom_bsq_alb_amr_lda_cnt_spa_bul_tsn_prs_dgb_mol_est_ewe_swa_fin_ctl_anl_geo_glc_svk_guj_eng_gam_amh_grk_hun_swt_ind_rus_bat_jpn_knd_kor_ger_urd_igb_hin_tag_nor_tig_jav_mnd_pan_moo_arw_wly_lit_afr_slo_mcd_qcu_ben_dut_ita_cic_chh_ukr_aeg_lat_mao_krd_fbf_por_dyu_sun_tha_owc_tml_xho_bam_azi_fre_cze_tur_yor_vie_mlt_zul_tsw_bem	-0.390308078402952	-0.925149061836111	0.357282789976331
133	amr_por_ewe_prs_amh_mlt_sid_fre_aze_uzb_igb_bat_ven_dut_bul_bsq_alb_tig_bem_mnd_bos_ita_dgb_glc_akn_lat_hun_ses_tsw_est_hin_hau_geo_mol_pol_slo_mcd_anl_owc_scr_fin_bam_mly_krd_mao_jpn_knd_kor_lit_urd_swa_ger_ind_afr_gam_tag_cnt_swe_moo_arw_chh_rom_guj_nor_eng_qcu_ben_rus_ctl_fbf_sod_svk_heb_grk_sun_cze_zul_spa_tsn_jav_tha_wly_tml_dyu_yor_tur_pan_ukr_azi_swt_vie_aeg_xho_lda_cic	-0.858399197315678	-2.07724021954338	0.0405364235318219
134	aeg_hin_cic_scr_wly_amr_heb_spa_tur_aze_tsn_mao_zul_mcd_krd_bsq_rus_mlt_bem_cnt_afr_ita_bam_prs_ewe_svk_fin_dyu_fbf_est_slo_owc_geo_lat_cze_bul_dut_tig_chh_por_hun_moo_jav_bos_tag_jpn_knd_kor_ctl_eng_xho_alb_sun_swe_hau_mly_mnd_urd_dgb_mol_sid_fre_lit_nor_ben_qcu_pan_ger_glc_yor_gam_grk_anl_pol_ind_guj_lda_rom_igb_bat_tha_amh_tml_ven_swa_azi_arw_ukr_uzb_ses_vie_sod_swt_tsw_akn	0.0251968716613407	0.0592857213701385	0.952851741818733
135	gam_ukr_bam_lat_owc_amr_sod_mcd_azi_tur_ven_tag_cic_krd_urd_bsq_slo_tig_swa_cnt_rom_swe_dgb_ctl_xho_svk_est_yor_fbf_hun_glc_chh_geo_prs_spa_ita_hin_heb_sid_fre_fin_akn_bat_pan_mao_jpn_knd_kor_alb_lit_swt_nor_jav_ger_hau_ind_mnd_cze_tsw_dut_wly_ben_grk_mol_eng_qcu_arw_afr_bos_ses_aeg_scr_amh_rus_sun_pol_tsn_bul_igb_mly_tha_mlt_tml_dyu_moo_uzb_guj_por_aze_bem_vie_anl_ewe_lda_zul	-0.352835670956415	-0.836482851734331	0.40502751950258
136	sid_arw_bam_mcd_sod_wly_chh_afr_aze_tur_fbf_mao_ses_por_ctl_bsq_grk_amr_cic_cnt_eng_ukr_tsn_dut_akn_pan_fin_igb_swa_est_rom_tig_geo_urd_prs_spa_slo_anl_gam_bul_hun_tsw_sun_krd_mly_jpn_knd_kor_ger_ita_xho_fre_jav_mol_amh_bat_mnd_guj_dyu_svk_owc_scr_hin_nor_alb_qcu_pol_rus_lat_yor_heb_swe_mlt_ben_tag_cze_moo_lit_ven_ind_tha_hau_tml_ewe_lda_azi_bos_glc_uzb_bem_vie_aeg_zul_dgb_swt	0.158377671432273	0.375484775217283	0.70815502190813
137	anl_cze_dyu_scr_heb_chh_tig_afr_aze_azi_tsw_sun_cic_swe_eng_bsq_ctl_mlt_bam_mnd_por_arw_ses_ben_swa_guj_hun_tsn_dgb_est_hin_aeg_geo_pan_urd_bos_glc_sod_amh_ger_fin_igb_tag_pol_ind_jpn_knd_kor_fre_svk_xho_lit_mly_rom_sid_mao_cnt_krd_bem_nor_hau_lat_grk_rus_mcd_qcu_prs_ukr_mol_ewe_owc_dut_gam_ita_jav_bul_fbf_slo_yor_bat_tha_amr_tml_akn_swt_uzb_alb_spa_tur_moo_vie_wly_ven_zul_lda	-0.330599352754745	-0.782705604099933	0.435788524905044
138	heb_por_tsn_spa_tig_gam_sid_mol_azi_uzb_bam_mao_moo_bul_fre_bsq_afr_amr_akn_cnt_urd_hin_ewe_lit_bem_ger_hun_zul_dgb_fin_glc_wly_geo_alb_lat_bos_ctl_anl_amh_mcd_est_xho_sun_grk_mly_jpn_knd_kor_dut_eng_ses_guj_jav_arw_chh_tag_mnd_ukr_lda_slo_mlt_svk_pan_pol_rom_qcu_swe_ben_ita_yor_owc_scr_aeg_prs_ind_cze_igb_nor_fbf_bat_tha_hau_tml_dyu_tsw_aze_rus_krd_tur_swa_vie_sod_swt_cic_ven	-0.712243212598196	-1.71473698272015	0.0897240274592772
139	amr_afr_bam_glc_tig_owc_gam_dut_uzb_aze_dyu_mly_dgb_mcd_grk_bsq_krd_mlt_ses_cnt_prs_slo_cic_fre_akn_ctl_hun_swt_ven_fin_arw_anl_geo_spa_cze_pan_scr_chh_heb_lat_est_ewe_sun_guj_bat_jpn_tml_kor_ita_rom_swa_mol_mao_lit_wly_ind_mnd_nor_moo_bos_sid_rus_pol_svk_swe_qcu_alb_ben_bul_bem_aeg_eng_sod_por_tag_ukr_tsn_urd_fbf_jav_tha_amh_knd_lda_xho_tur_ger_hin_azi_igb_vie_hau_tsw_zul_yor	-0.284864529573863	-0.674067687135554	0.501940308151235
140	anl_ukr_ven_slo_hau_wly_mlt_bos_aze_azi_ewe_jav_dyu_grk_eng_bsq_pol_aeg_swt_cnt_scr_svk_yor_swe_xho_arw_hun_swa_bem_fin_mol_gam_geo_krd_guj_dut_hin_amh_sid_ctl_est_tsn_tag_urd_sun_jpn_knd_kor_rus_bul_bam_por_mly_prs_chh_ind_mnd_ita_moo_lat_heb_mcd_pan_cze_lit_qcu_ger_ben_spa_igb_owc_nor_amr_rom_mao_glc_cic_alb_fbf_bat_tha_tig_tml_dgb_zul_uzb_fre_afr_tur_lda_vie_sod_tsw_ses_akn	-0.0216492475305779	-0.0509408688921867	0.95948189189344
141	amr_grk_cic_lat_tig_aeg_heb_pol_uzb_tur_dgb_sun_igb_krd_por_bsq_bos_anl_swt_mnd_bul_mol_bam_slo_tsw_dut_fin_dyu_zul_hun_urd_owc_geo_ita_ben_glc_fre_mlt_amh_arw_est_bem_jav_eng_mao_jpn_knd_kor_spa_ukr_ven_lit_ind_cze_sod_bat_cnt_guj_moo_alb_sid_scr_ctl_afr_hin_qcu_svk_mcd_pan_ewe_hau_prs_chh_nor_mly_rus_fbf_ger_yor_tag_tha_wly_tml_swa_tsn_azi_swe_rom_aze_lda_vie_gam_xho_akn_ses	-1.36394306395225	-3.41341136333993	0.000951835903708079
142	wly_eng_moo_fre_mlt_sid_sod_pan_aze_uzb_dyu_bat_akn_hin_lat_bsq_nor_heb_cic_mnd_glc_prs_dgb_cze_ses_lit_est_swt_tsw_hun_spa_gam_geo_slo_bul_swe_ukr_amh_amr_bos_fin_ewe_tag_urd_jav_jpn_tml_kor_mcd_dut_bam_ita_mly_ger_hau_mao_cnt_svk_fbf_mol_anl_arw_rom_krd_afr_qcu_pol_ben_guj_zul_aeg_por_owc_ctl_sun_rus_lda_scr_swa_ind_tha_tig_knd_tsn_igb_tur_alb_grk_azi_xho_vie_chh_bem_yor_ven	0.439373413623154	1.03703668667688	0.302407659229337
143	gam_por_dgb_rus_amr_tig_sod_bul_aze_azi_swt_bat_moo_mcd_ger_bsq_eng_amh_yor_cnt_urd_slo_ven_grk_tsn_afr_fin_fbf_ses_est_ben_heb_geo_rom_scr_krd_fre_anl_wly_hin_hun_ewe_mao_swe_tag_jpn_tml_kor_lit_ita_bem_pol_jav_cze_mlt_ind_mnd_dut_swa_prs_aeg_alb_lat_pan_mol_qcu_bos_ukr_ctl_cic_owc_svk_hau_arw_mly_spa_akn_nor_dyu_sun_tha_chh_knd_bam_tsw_tur_guj_glc_uzb_lda_vie_sid_igb_zul_xho	0.642766083141351	1.5238505196471	0.130939457715456
144	chh_por_fbf_lit_heb_owc_hau_scr_uzb_tur_zul_ind_lda_ctl_slo_bsq_pan_amr_moo_mnd_bos_ben_igb_glc_ven_krd_fin_tsw_bem_hun_mol_sod_geo_afr_hin_pol_ukr_gam_tig_mcd_est_dyu_mly_eng_tag_jpn_knd_kor_guj_dut_xho_rom_jav_alb_aeg_bat_cnt_ita_dgb_cze_wly_rus_grk_arw_fre_qcu_urd_ger_swe_swa_mlt_spa_amh_prs_mao_lat_tsn_nor_akn_sun_tha_sid_tml_swt_ewe_azi_svk_bul_aze_ses_vie_anl_yor_bam_cic	0.0221569852013372	0.0521275493484865	0.958538866248802
145	tig_ita_swt_swe_amr_heb_mlt_eng_tur_azi_ewe_jav_zul_krd_lat_bsq_mcd_sod_ven_mnd_spa_ukr_bem_bul_dyu_glc_fin_fbf_akn_hun_fre_gam_geo_prs_pol_nor_rom_owc_hau_afr_est_lda_mly_ctl_tag_jpn_knd_kor_scr_cze_moo_rus_ind_lit_chh_mao_cnt_pan_tsn_svk_wly_alb_dut_ger_por_qcu_hin_bos_urd_yor_amh_slo_sid_arw_bat_grk_bam_guj_swa_sun_tha_anl_tml_tsw_cic_uzb_mol_ben_aze_dgb_vie_aeg_ses_xho_igb	-0.590765821714653	-1.41277008302678	0.161061281931458
146	heb_prs_bem_dut_anl_sod_chh_arw_tur_azi_lda_sun_igb_mcd_rus_bsq_krd_sid_akn_mnd_svk_bul_cic_scr_ewe_glc_est_tsn_tsw_hun_por_wly_geo_alb_grk_ita_mol_hau_tig_slo_fin_xho_jav_urd_mao_jpn_tml_kor_spa_pol_dyu_cze_mly_swe_mlt_ind_cnt_lat_bam_lit_owc_pan_bos_rom_hin_qcu_ben_ctl_afr_moo_gam_guj_aeg_fre_bat_ger_ven_nor_yor_tag_tha_amh_knd_swa_fbf_uzb_ukr_eng_aze_zul_vie_amr_dgb_ses_swt	-0.421884781094878	-1.00240604394962	0.318748577965222
147	mlt_urd_ven_guj_amh_aeg_heb_fre_tur_azi_cic_jav_swa_por_alb_bsq_grk_chh_zul_cnt_pol_prs_swt_arw_dyu_svk_hun_bam_akn_fin_dut_sod_geo_eng_cze_ctl_krd_tig_gam_ita_est_yor_mly_rus_sun_jpn_tml_kor_bos_glc_lda_pan_bat_scr_wly_mao_mnd_afr_ewe_lit_anl_spa_ukr_ger_slo_qcu_nor_hin_bul_xho_amr_rom_sid_swe_tag_mol_bem_mcd_fbf_ind_tha_owc_knd_ses_tsw_aze_lat_ben_uzb_igb_vie_hau_tsn_moo_dgb	-0.268999888000277	-0.635860213795652	0.526429226119379
148	chh_ita_moo_swe_wly_aeg_gam_pan_azi_tur_fbf_mly_akn_spa_ger_bsq_por_tig_yor_cnt_prs_bul_igb_lat_dyu_urd_hun_xho_dgb_est_rus_hau_geo_guj_glc_fre_mol_heb_mlt_dut_fin_ven_mao_scr_tag_jpn_tml_kor_cze_svk_ses_krd_bat_afr_amr_sun_mnd_ctl_tsn_bos_owc_eng_slo_grk_mcd_qcu_nor_lit_hin_cic_sid_alb_amh_rom_ind_pol_ewe_ukr_lda_jav_tha_anl_knd_bam_bem_aze_arw_ben_uzb_zul_vie_sod_swt_tsw_swa	-0.422518069385494	-1.00239704360706	0.318752899887225
149	heb_scr_swa_glc_gam_mlt_owc_krd_uzb_aze_dyu_jav_moo_dut_pol_bsq_svk_tig_zul_cnt_rus_fre_bem_guj_tsn_nor_fin_tsw_bam_hun_arw_amr_geo_urd_ita_swe_spa_amh_sid_por_est_dgb_sun_lat_mao_jpn_knd_kor_lit_ger_swt_hin_mly_rom_hau_bat_mnd_slo_yor_ben_chh_mcd_ukr_bos_grk_qcu_bul_cze_mol_igb_sod_prs_wly_alb_tag_afr_fbf_ctl_akn_ind_tha_anl_tml_xho_ses_tur_pan_eng_azi_ewe_vie_aeg_ven_lda_cic	-1.01973734607893	-2.49452270195241	0.0143775224996136
150	amh_ctl_ewe_rom_gam_hau_owc_spa_azi_tur_xho_jav_zul_alb_cze_bsq_ben_tig_moo_mnd_bul_lat_lda_nor_dgb_dut_fin_dyu_bem_est_bos_anl_geo_svk_grk_urd_ita_wly_amr_ger_hun_ven_ind_hin_tag_jpn_knd_kor_swe_slo_tsn_fre_sun_pan_heb_mly_cnt_eng_igb_ukr_chh_guj_rus_mol_lit_qcu_glc_por_arw_tsw_mlt_krd_sid_pol_mao_mcd_fbf_prs_bam_bat_tha_aeg_tml_yor_ses_uzb_scr_afr_aze_swt_vie_sod_cic_swa_akn	-0.209525586050513	-0.49536768363667	0.621509073127324
151	amh_rom_swa_fre_sod_anl_hau_grk_uzb_azi_akn_jav_lda_scr_hin_bsq_afr_sid_igb_cnt_ben_pol_bam_dut_moo_alb_est_ewe_bem_fin_guj_owc_geo_glc_slo_lat_spa_gam_heb_bos_hun_tsn_sun_nor_bat_jpn_knd_kor_urd_svk_tsw_pan_mao_lit_aeg_ind_mnd_mcd_xho_swe_amr_krd_rus_ukr_cze_qcu_por_ger_eng_yor_wly_ctl_chh_mol_tag_prs_fbf_bul_dgb_mly_tha_tig_tml_cic_dyu_aze_ita_arw_tur_swt_vie_mlt_zul_ven_ses	-0.163940210680858	-0.386864050149417	0.699740670136696
152	owc_slo_ses_ger_wly_amh_sid_arw_uzb_tur_swa_bat_dyu_scr_mcd_bsq_pol_mlt_tsw_cnt_ita_alb_yor_pan_bam_ukr_est_tsn_akn_fin_urd_aeg_geo_afr_grk_glc_nor_chh_gam_swe_hun_igb_tag_dut_ind_jpn_tml_kor_eng_ctl_dgb_hin_jav_rom_sod_sun_mnd_prs_lda_por_anl_bos_spa_lit_fre_qcu_lat_mol_cze_moo_tig_svk_amr_rus_mly_ben_xho_guj_swt_mao_tha_hau_knd_cic_bem_aze_bul_krd_azi_ewe_vie_heb_zul_fbf_ven	-0.0681146875425296	-0.160785704583904	0.872610933923303
153	gam_arw_tsw_bos_sid_amh_amr_alb_uzb_azi_yor_sun_swa_ukr_guj_bsq_grk_owc_xho_mnd_ita_spa_swt_hin_ven_ben_hun_cic_zul_fin_rom_chh_geo_eng_mol_rus_lat_aeg_wly_nor_est_dgb_mly_cze_mao_jpn_knd_kor_ger_glc_bam_dut_tag_afr_heb_jav_cnt_slo_bem_urd_hau_fre_pol_pan_scr_qcu_svk_bul_por_ewe_mlt_ctl_sod_lit_ind_krd_lda_prs_ses_bat_tha_anl_tml_tsn_akn_aze_swe_mcd_tur_fbf_vie_tig_moo_igb_dyu	0.162624017224173	0.382815298018881	0.702730274808146
154	amh_svk_dgb_spa_mlt_chh_anl_bul_azi_tur_ewe_tag_swt_afr_hin_bsq_mol_tig_bem_mnd_ita_ben_ses_lit_akn_arw_hun_tsn_lda_est_fre_aeg_geo_por_mcd_alb_grk_amr_gam_nor_fin_swa_jav_prs_ind_jpn_knd_kor_urd_ukr_ven_eng_sun_rom_sid_mao_cnt_ger_cic_dut_heb_rus_guj_krd_swe_qcu_scr_pan_slo_yor_hau_ctl_wly_pol_bat_bos_dyu_cze_igb_mly_tha_sod_tml_xho_bam_uzb_glc_lat_aze_moo_vie_owc_fbf_tsw_zul	-0.31093085447591	-0.73648585929869	0.46328882825419
155	anl_scr_tsw_lat_heb_tig_chh_por_aze_azi_swt_mao_zul_krd_ukr_bsq_spa_mlt_ses_cnt_lit_rus_dgb_mol_xho_glc_est_swa_ewe_fin_mcd_amr_geo_ita_urd_pol_pan_hau_amh_guj_hun_igb_sun_prs_jav_jpn_knd_kor_swe_rom_cic_eng_bat_fre_owc_mly_mnd_svk_tsn_hin_sid_alb_ger_slo_dut_qcu_ben_afr_arw_fbf_aeg_ctl_sod_bul_tag_cze_dyu_nor_lda_ind_tha_wly_tml_yor_bam_tur_bos_grk_uzb_akn_vie_gam_moo_ven_bem	0.262191081936017	0.617247702426686	0.538579696767239
156	amh_lat_ses_svk_heb_anl_gam_mol_azi_aze_akn_mao_moo_cze_guj_bsq_ben_owc_cic_cnt_ger_slo_tsn_ctl_fbf_bos_est_swt_yor_hun_dut_sid_geo_hin_eng_grk_scr_sod_tig_bul_fin_xho_sun_prs_tag_jpn_knd_kor_lit_ukr_swa_mcd_mly_rus_mlt_ind_mnd_ita_bem_swe_amr_glc_krd_pol_pan_qcu_fre_spa_afr_ewe_chh_nor_wly_arw_bat_rom_ven_por_bam_jav_tha_hau_tml_zul_igb_uzb_alb_urd_tur_lda_vie_aeg_dyu_dgb_tsw	-0.636904320422749	-1.52406756696814	0.130885276197302
157	sod_ukr_ewe_rom_anl_sid_hau_rus_azi_uzb_tsw_sun_ses_mcd_lat_bsq_svk_amh_zul_cnt_ita_scr_akn_urd_dyu_pan_est_yor_bam_hun_prs_aeg_geo_glc_lit_spa_ger_chh_gam_hin_fin_moo_mly_arw_mao_jpn_tml_kor_mol_nor_igb_bos_bat_pol_tig_jav_mnd_guj_bem_eng_owc_ben_dut_por_afr_qcu_swe_ctl_grk_swt_wly_fre_amr_krd_ind_cze_swa_alb_xho_tag_tha_mlt_knd_lda_fbf_tur_bul_slo_aze_cic_vie_heb_tsn_dgb_ven	-0.539914016864034	-1.28847212875584	0.200777933081274
158	heb_ita_cic_nor_aeg_amr_sod_mcd_tur_azi_fbf_jav_dyu_lat_ctl_bsq_bos_sid_xho_mnd_grk_ger_ses_por_ven_dut_est_akn_swt_hun_prs_gam_geo_cze_pan_rus_spa_amh_owc_pol_fin_moo_sun_eng_bat_jpn_tml_kor_fre_glc_lda_alb_mly_krd_chh_mao_cnt_mol_tsn_guj_hau_scr_lit_urd_rom_qcu_ben_slo_swe_igb_tig_arw_mlt_svk_ind_hin_tsw_afr_zul_tag_tha_anl_knd_bem_swa_aze_bul_ukr_uzb_dgb_vie_wly_yor_bam_ewe	-0.309383269396214	-0.731946434920456	0.466041775276579
159	sod_mcd_zul_guj_amr_tig_aeg_rom_tur_azi_moo_jav_ewe_cze_slo_bsq_prs_amh_fbf_mnd_rus_pol_bam_mol_ses_lat_fin_cic_igb_est_eng_heb_geo_ben_ger_alb_svk_owc_gam_nor_hun_dyu_sun_swe_tag_jpn_knd_kor_ita_pan_yor_bul_bat_grk_anl_ind_cnt_bos_dgb_urd_chh_scr_por_krd_arw_qcu_lit_ctl_ukr_tsw_sid_hin_hau_dut_mly_afr_akn_glc_bem_mao_tha_mlt_tml_swa_swt_aze_spa_fre_uzb_lda_vie_wly_tsn_ven_xho	0.107935081477415	0.25381634398933	0.800197747052309
160	anl_grk_tsn_ukr_heb_sod_chh_afr_tur_aze_bam_sun_lda_spa_cze_bsq_fre_owc_dgb_cnt_krd_bos_fbf_guj_bem_eng_est_yor_igb_fin_rom_sid_geo_por_ctl_bul_ger_tig_amh_lat_hun_ven_mly_prs_ind_jpn_knd_kor_rus_scr_swa_mcd_bat_ben_wly_mao_mnd_alb_tsw_mol_gam_lit_pol_glc_urd_qcu_arw_ita_dut_moo_hau_pan_mlt_swe_tag_svk_ses_slo_zul_jav_tha_amr_tml_ewe_dyu_uzb_hin_nor_azi_xho_vie_aeg_swt_cic_akn	-0.613762792269416	-1.46601018349147	0.146018597980046
161	sod_ita_fbf_svk_anl_hau_amr_cze_tur_azi_akn_tag_cic_ctl_pol_bsq_fre_wly_ewe_mnd_prs_mcd_dgb_alb_moo_glc_fin_tsw_yor_est_urd_gam_geo_spa_eng_rus_slo_chh_sid_krd_hun_tsn_bat_lat_ind_jpn_knd_kor_dut_bos_lda_por_jav_ukr_mlt_mly_cnt_lit_ses_ger_tig_grk_mol_bul_arw_qcu_swe_pan_afr_ven_owc_hin_aeg_ben_mao_scr_bam_guj_xho_sun_tha_heb_tml_bem_zul_aze_rom_nor_uzb_igb_vie_amh_swa_swt_dyu	0.0865712215083572	0.203692291154796	0.839039015903227
162	chh_nor_cic_hin_owc_sid_mlt_lit_tur_aze_fbf_sun_zul_alb_bul_bsq_fre_sod_swa_cnt_spa_svk_swt_afr_xho_lat_fin_tsn_dgb_hun_bos_aeg_geo_pol_grk_rom_prs_wly_gam_dut_est_lda_ind_rus_mly_jpn_knd_kor_ben_slo_akn_scr_bat_arw_hau_jav_mnd_mcd_moo_ctl_heb_swe_urd_cze_glc_qcu_eng_pan_ita_yor_amh_krd_anl_guj_mao_por_dyu_ger_ven_tag_tha_tig_tml_ses_ewe_uzb_mol_ukr_azi_tsw_vie_amr_igb_bem_bam	-0.348218904458197	-0.826527707595707	0.410620338583364
163	amh_nor_bem_lat_heb_mlt_hau_scr_aze_azi_ewe_mao_bam_fre_ctl_bsq_pan_anl_ven_mnd_ita_swe_swa_cze_tsw_rus_fin_zul_igb_est_arw_tig_geo_slo_urd_afr_krd_gam_sid_ukr_hun_fbf_bat_mcd_tag_jpn_knd_kor_bul_spa_swt_alb_jav_hin_sod_ind_cnt_lit_ses_ben_chh_mol_eng_dut_glc_qcu_ger_svk_por_cic_wly_prs_owc_bos_mly_guj_akn_pol_dgb_sun_tha_amr_tml_tsn_moo_tur_rom_grk_uzb_dyu_vie_aeg_lda_yor_xho	-0.46281649454321	-1.0994647501195	0.2744034029084
164	heb_rus_igb_prs_tig_gam_sod_swe_uzb_azi_xho_tag_dyu_svk_slo_bsq_nor_amr_swa_cnt_dut_mol_lda_spa_akn_ben_fin_fbf_dgb_est_afr_aeg_geo_bul_rom_cze_bos_mlt_wly_lat_hun_ses_jav_alb_mao_jpn_knd_kor_ukr_fre_zul_ita_ind_eng_owc_mly_mnd_por_bem_urd_amh_ger_glc_pan_pol_qcu_ctl_krd_hin_moo_hau_scr_chh_grk_sun_arw_ewe_lit_bam_bat_tha_anl_tml_tsn_tsw_tur_mcd_guj_aze_swt_vie_sid_ven_cic_yor	-0.412473606087987	-0.978168178782347	0.330528832437658
165	chh_prs_swt_ctl_amr_heb_aeg_svk_aze_tur_igb_bat_dgb_nor_arw_bsq_glc_sid_swa_cnt_cze_fre_akn_ger_cic_lit_fin_moo_zul_hun_bos_wly_geo_rus_afr_pol_ukr_amh_anl_mcd_est_ven_tag_krd_mly_jpn_tml_kor_ben_eng_ses_por_mao_hin_sod_jav_mnd_grk_tsw_rom_mlt_lat_ita_urd_spa_qcu_alb_mol_slo_bam_tig_pan_gam_bul_sun_swe_ewe_dut_tsn_ind_tha_owc_knd_lda_fbf_azi_scr_guj_uzb_yor_vie_hau_xho_bem_dyu	-0.31144630519197	-0.736513611894448	0.463272025983625
166	gam_prs_zul_rom_heb_amh_owc_ukr_tur_azi_bam_bat_tsw_hin_pan_bsq_spa_amr_cic_mnd_swe_scr_fbf_mcd_igb_mol_est_swa_ewe_fin_krd_wly_geo_rus_alb_ger_ben_tig_sid_ita_hun_yor_ind_fre_mao_jpn_tml_kor_nor_glc_xho_lat_sun_por_anl_mly_cnt_pol_akn_afr_mlt_grk_urd_guj_bos_qcu_slo_bul_ctl_dyu_chh_lit_sod_dut_jav_cze_moo_svk_ven_tag_tha_hau_knd_tsn_lda_uzb_eng_arw_aze_dgb_vie_aeg_ses_bem_swt	0.0429966554970625	0.101241391626146	0.919576792457317
167	sid_svk_fbf_lat_gam_owc_amr_rus_uzb_tur_moo_jav_ewe_ctl_eng_bsq_cze_tig_ses_mnd_scr_pol_xho_mcd_dyu_alb_fin_bem_tsn_est_prs_aeg_geo_ukr_lit_krd_urd_chh_anl_rom_hun_ven_ind_dut_tag_jpn_knd_kor_afr_bos_zul_hin_mao_ben_heb_mly_cnt_glc_dgb_bul_amh_slo_mol_spa_arw_qcu_fre_ger_grk_swa_wly_swe_hau_ita_bat_nor_lda_por_bam_sun_tha_sod_tml_swt_cic_aze_guj_pan_azi_igb_vie_mlt_akn_yor_tsw	-0.412238577277006	-0.978018127302179	0.330602642292907
168	amr_rus_tsw_lit_heb_anl_owc_eng_aze_uzb_yor_jav_fbf_guj_urd_bsq_slo_hau_bam_mnd_pan_por_tsn_krd_dgb_mcd_fin_moo_xho_est_spa_sid_geo_alb_arw_glc_lat_mlt_wly_scr_hun_bem_sun_bos_mly_jpn_tml_kor_svk_ukr_swt_ctl_ind_ben_chh_bat_cnt_ita_ven_rom_aeg_prs_hin_mol_grk_qcu_bul_dut_afr_ewe_sod_ger_tig_cze_tag_pol_dyu_fre_zul_mao_tha_amh_knd_ses_lda_tur_nor_swe_azi_igb_vie_gam_cic_akn_swa	-0.329427798746728	-0.779504559959072	0.437661750078846
169	anl_fre_ven_dut_amr_sod_gam_pan_azi_tur_swa_ind_bam_svk_swe_bsq_ita_owc_igb_mnd_ctl_pol_tsw_lit_cic_lat_hun_zul_dyu_fin_rus_mlt_geo_rom_eng_mcd_slo_hau_heb_por_est_akn_jav_prs_bat_jpn_tml_kor_hin_ukr_ewe_afr_mly_alb_tig_tag_cnt_glc_ses_scr_wly_urd_arw_krd_mol_qcu_guj_spa_grk_moo_sid_ger_aeg_ben_sun_bul_swt_bos_fbf_mao_tha_amh_knd_xho_dgb_uzb_nor_cze_aze_tsn_vie_chh_yor_bem_lda	-0.283421808195209	-0.669555140214003	0.504800365502029
170	heb_lat_ewe_ita_sid_hau_gam_svk_azi_uzb_lda_mly_fbf_rus_prs_bsq_cze_mlt_igb_cnt_glc_grk_bem_urd_zul_eng_hun_tsn_moo_est_spa_aeg_geo_bul_guj_hin_pol_anl_amh_slo_fin_cic_ind_pan_tag_jpn_knd_kor_ger_arw_bam_mcd_sun_afr_sod_mao_mnd_mol_dyu_swe_tig_dut_ukr_alb_krd_qcu_rom_ctl_bos_dgb_amr_ben_owc_lit_jav_nor_swa_scr_xho_bat_tha_wly_tml_swt_akn_tur_por_fre_aze_ven_vie_chh_ses_yor_tsw	-0.350532253332175	-0.83129520978007	0.407936151152691
171	chh_ctl_tsw_por_hau_amh_amr_bul_uzb_aze_dgb_mly_ven_mol_ger_bsq_mcd_owc_tsn_mnd_urd_bos_ses_rus_ewe_ben_hun_igb_fbf_fin_hin_aeg_geo_cze_dut_ukr_lit_sid_wly_scr_est_xho_tag_guj_bat_jpn_knd_kor_spa_fre_moo_slo_sun_pan_anl_mao_cnt_swe_swa_pol_gam_krd_glc_afr_svk_qcu_prs_eng_nor_swt_tig_arw_mlt_rom_ind_lat_cic_ita_bem_jav_tha_sod_tml_zul_lda_azi_grk_alb_tur_akn_vie_heb_dyu_bam_yor	-0.249887820634256	-0.590612660732053	0.556212542306944
172	sod_rom_moo_grk_amh_chh_owc_mcd_tur_aze_swa_sun_tsw_svk_dut_bsq_slo_sid_ven_mnd_guj_mol_ewe_ben_bem_pol_est_akn_igb_hun_bul_anl_geo_glc_bos_krd_afr_gam_heb_fre_fin_dgb_tag_lit_jav_jpn_tml_kor_urd_arw_tsn_rus_mao_por_tig_ind_cnt_ger_swt_eng_mlt_nor_lat_alb_ukr_qcu_spa_swe_scr_bam_aeg_ita_wly_ctl_mly_pan_lda_hin_yor_bat_tha_amr_knd_fbf_zul_azi_prs_cze_uzb_dyu_vie_hau_xho_cic_ses	-0.590122382215087	-1.41000526327919	0.161873821326397
173	chh_spa_swa_swe_hau_heb_sid_por_uzb_azi_tsw_ind_yor_mcd_urd_bsq_rus_sod_ven_mnd_cze_pol_bam_bul_ewe_alb_est_zul_ses_fin_lat_mlt_geo_rom_slo_bos_nor_owc_aeg_afr_hun_xho_mly_grk_tag_jpn_knd_kor_eng_ctl_dgb_arw_jav_svk_anl_bat_cnt_glc_swt_dut_wly_prs_ger_krd_ben_qcu_fre_mol_ita_cic_amr_hin_gam_lit_sun_scr_igb_ukr_lda_mao_tha_tig_tml_tsn_moo_aze_guj_pan_tur_bem_vie_amh_dyu_fbf_akn	0.33120603669086	0.780183138377504	0.43726425869471
174	wly_prs_igb_bul_hau_sid_amh_glc_aze_tur_moo_mao_bam_alb_nor_bsq_swe_aeg_dyu_mnd_por_mcd_bem_arw_ewe_krd_est_yor_ven_hun_grk_chh_geo_eng_fre_spa_hin_anl_gam_mol_fin_ses_ind_guj_bat_jpn_knd_kor_pan_scr_tsw_lit_jav_afr_mlt_tag_cnt_ger_fbf_svk_heb_ukr_rom_rus_pol_qcu_dut_slo_ita_swa_amr_bos_owc_cze_sun_ctl_swt_lat_tsn_mly_tha_sod_tml_zul_lda_uzb_ben_urd_azi_xho_vie_tig_dgb_akn_cic	-0.13101000424277	-0.309399063949441	0.757710124668486
175	mlt_hin_bam_grk_chh_gam_tig_ita_tur_uzb_ses_tag_ewe_lit_svk_bsq_ctl_heb_yor_mnd_ukr_urd_igb_bul_zul_pol_fin_lda_tsn_hun_pan_hau_geo_spa_mol_por_cze_owc_sod_bos_est_swt_mly_alb_jav_jpn_knd_kor_dut_arw_ven_rom_mao_fre_amh_ind_cnt_krd_xho_nor_anl_guj_afr_ger_prs_qcu_glc_scr_mcd_dgb_sid_ben_aeg_eng_bat_swe_akn_rus_fbf_sun_tha_wly_tml_cic_dyu_azi_lat_slo_aze_bem_vie_amr_moo_tsw_swa	0.340431334795321	0.801726540314753	0.424754943600979
176	amr_bul_xho_pol_gam_chh_sid_rus_azi_aze_cic_sun_tsn_alb_afr_bsq_guj_hau_ses_mnd_swe_nor_ewe_ita_fbf_ctl_fin_moo_lda_est_arw_anl_geo_ger_ben_dut_hin_mlt_heb_cze_hun_bam_ind_spa_mly_jpn_knd_kor_scr_bos_ven_prs_mao_eng_amh_tag_cnt_rom_swt_fre_wly_por_ukr_lit_svk_qcu_glc_krd_slo_igb_sod_urd_owc_mcd_bat_pan_swa_grk_tsw_jav_tha_tig_tml_dgb_dyu_uzb_lat_mol_tur_bem_vie_aeg_akn_yor_zul	-1.10018429432011	-2.71077419750205	0.00799431435283853
177	mlt_pan_yor_hin_sid_gam_hau_svk_aze_uzb_xho_tag_moo_bos_eng_bsq_arw_sod_dyu_mnd_nor_swe_ewe_spa_cic_mol_fin_fbf_lda_est_alb_amr_geo_urd_krd_afr_glc_tig_chh_cze_hun_tsn_jav_rom_mao_jpn_tml_kor_bul_lat_ses_slo_ind_dut_owc_bat_cnt_lit_swt_ukr_anl_grk_ben_ger_mcd_qcu_ita_fre_rus_bam_heb_por_aeg_scr_sun_pol_tsw_ctl_bem_mly_tha_wly_knd_dgb_igb_tur_prs_guj_azi_akn_vie_amh_ven_zul_swa	0.451468437800111	1.06730172257629	0.288598384804786
178	gam_alb_igb_cze_amr_sod_heb_arw_tur_uzb_moo_mao_fbf_glc_scr_bsq_afr_owc_cic_mnd_por_guj_tsw_lat_yor_bul_fin_ven_bam_hun_nor_tig_geo_rus_spa_hin_fre_aeg_wly_lit_est_lda_mly_ctl_bat_jpn_tml_kor_svk_krd_bem_prs_ind_eng_chh_sun_cnt_pol_zul_bos_sid_slo_dut_grk_ben_qcu_mcd_ger_ita_xho_anl_mol_mlt_urd_tag_swe_dyu_rom_dgb_jav_tha_hau_knd_ses_swa_azi_ukr_pan_aze_akn_vie_amh_tsn_swt_ewe	0.231917532789425	0.545754206648263	0.586541617975403
179	gam_arw_ses_fre_owc_wly_heb_guj_uzb_azi_dgb_mao_bem_ukr_mol_bsq_svk_anl_swt_cnt_scr_ita_yor_grk_bam_dut_hun_ven_swa_est_lat_amr_geo_alb_hin_pol_swe_chh_hau_nor_fin_lda_ind_urd_sun_jpn_knd_kor_rus_ben_tsw_krd_jav_ger_amh_bat_mnd_lit_xho_pan_mlt_bos_cze_por_glc_qcu_ctl_spa_mcd_dyu_aeg_rom_sid_eng_tag_afr_igb_prs_cic_mly_tha_tig_tml_tsn_ewe_aze_slo_bul_tur_moo_vie_sod_fbf_akn_zul	-0.704032126811158	-1.68516288139585	0.0953100462853689
180	heb_glc_xho_ita_anl_hau_amr_mol_uzb_aze_ses_tag_dyu_mcd_afr_bsq_rom_owc_dgb_cnt_eng_bul_moo_spa_fbf_pan_hun_yor_igb_est_por_wly_geo_cze_urd_nor_pol_chh_aeg_ben_fin_tsw_sun_svk_mao_jpn_knd_kor_swe_fre_zul_arw_jav_rus_tig_mly_mnd_dut_lda_bos_sid_krd_alb_prs_ctl_qcu_lit_grk_guj_akn_mlt_ukr_sod_lat_bat_ger_swt_slo_bem_ind_tha_amh_tml_ven_bam_tur_hin_scr_azi_tsn_vie_gam_swa_ewe_cic	-0.239929947570179	-0.566724900383175	0.572266347169359
181	anl_guj_dgb_rus_owc_hau_amh_dut_uzb_azi_swt_bat_bem_spa_glc_bsq_ukr_tig_ses_mnd_ctl_hin_igb_bos_ewe_por_fin_moo_akn_est_ita_aeg_geo_pol_slo_scr_pan_gam_heb_urd_hun_zul_ind_lat_mly_jpn_knd_kor_eng_mol_bam_nor_mao_lit_sod_tag_cnt_prs_dyu_krd_amr_bul_cze_afr_arw_qcu_rom_ben_swe_cic_sid_svk_mlt_fre_jav_grk_yor_ger_tsn_sun_tha_wly_tml_fbf_swa_tur_alb_mcd_aze_tsw_vie_chh_ven_xho_lda	-0.0921542534406562	-0.217250690585489	0.828488893888145
182	tig_swe_xho_nor_amr_heb_mlt_prs_tur_uzb_bam_mly_dyu_eng_lat_bsq_hin_anl_ewe_cnt_pol_ger_fbf_afr_bem_ukr_hun_cic_lda_fin_glc_sid_geo_svk_rus_por_ita_aeg_gam_bul_est_zul_jav_spa_tag_jpn_tml_kor_ben_dut_igb_krd_ind_slo_owc_sun_mnd_arw_ses_guj_wly_alb_fre_pan_cze_qcu_urd_scr_rom_yor_chh_grk_amh_mcd_bat_mol_swa_ctl_tsn_mao_tha_hau_knd_moo_dgb_aze_lit_bos_azi_akn_vie_sod_swt_tsw_ven	-0.908048364605013	-2.20196440047366	0.030140758335465
183	amh_fre_bam_bul_aeg_sid_sod_ben_azi_aze_lda_jav_cic_pol_pan_bsq_lit_amr_tsn_mnd_krd_svk_xho_lat_ewe_ukr_fin_igb_dyu_hun_glc_anl_geo_cze_ctl_swe_bos_heb_gam_dut_est_ven_sun_hin_bat_jpn_tml_kor_nor_mol_moo_rom_mly_afr_mlt_tag_cnt_ger_tsw_mcd_tig_urd_scr_por_slo_qcu_guj_arw_prs_swa_owc_ita_chh_alb_mao_rus_dgb_spa_swt_ind_tha_hau_knd_bem_ses_uzb_grk_eng_tur_fbf_vie_wly_akn_yor_zul	-0.292950275902441	-0.693937765628671	0.489450980881473
184	gam_scr_xho_prs_chh_mlt_sid_bul_azi_aze_bem_mao_bam_slo_lat_bsq_guj_hau_tsn_mnd_glc_rom_ewe_krd_igb_hin_est_lda_swa_fin_por_anl_geo_mcd_fre_grk_ctl_owc_amh_swe_hun_dyu_bat_pan_jav_jpn_knd_kor_dut_urd_cic_svk_sun_eng_aeg_mly_cnt_spa_akn_ita_amr_nor_bos_pol_ger_qcu_alb_ukr_lit_ven_tig_cze_wly_rus_ind_mol_zul_afr_tsw_tag_tha_sod_tml_dgb_moo_tur_arw_ben_uzb_yor_vie_heb_ses_swt_fbf	-0.13797962541236	-0.326116152652523	0.745069177134772
185	wly_arw_bam_eng_hau_gam_mlt_nor_azi_uzb_zul_bat_yor_afr_spa_bsq_slo_aeg_cic_cnt_ben_ita_xho_scr_lda_grk_hun_akn_moo_est_cze_anl_geo_lit_alb_glc_pol_owc_amh_lat_fin_swt_jav_guj_ind_jpn_knd_kor_svk_rom_swa_ctl_sun_rus_tig_mao_mnd_krd_ven_prs_sod_ukr_pan_fre_ger_qcu_mol_mcd_por_tsn_heb_bos_sid_swe_mly_dut_fbf_bul_dgb_tag_tha_chh_tml_ewe_igb_aze_hin_urd_tur_dyu_vie_amr_bem_tsw_ses	-0.294983477509967	-0.697864996358761	0.487002796362509
186	hau_ben_swa_bos_wly_sid_anl_swe_uzb_aze_zul_mly_moo_pol_arw_bsq_pan_owc_tsn_cnt_grk_prs_igb_urd_ewe_ukr_hun_swt_xho_fin_alb_amr_geo_rus_por_krd_glc_aeg_gam_bul_est_fbf_tag_lit_bat_jpn_tml_kor_ctl_lat_bem_scr_sun_cze_heb_mao_mnd_ger_ses_eng_amh_dut_rom_mcd_spa_qcu_fre_hin_guj_yor_sod_nor_chh_afr_jav_ita_cic_slo_tsw_ind_tha_mlt_knd_dgb_lda_tur_svk_mol_azi_akn_vie_tig_bam_ven_dyu	-0.190685657619311	-0.450010215295846	0.65375028709
187	tig_nor_zul_alb_amh_amr_anl_lit_azi_aze_swa_bat_dgb_rom_lat_bsq_prs_hau_yor_cnt_arw_urd_cic_fre_xho_bos_est_tsw_dyu_hun_ger_owc_geo_pol_ukr_scr_swe_wly_heb_pan_fin_swt_jav_ben_mly_jpn_tml_kor_por_guj_fbf_mol_tag_eng_sod_ind_mnd_ita_ewe_krd_chh_svk_ctl_cze_slo_qcu_rus_glc_afr_ses_aeg_spa_mlt_mcd_sun_hin_bam_dut_akn_mao_tha_sid_knd_bem_ven_tur_grk_bul_uzb_igb_vie_gam_moo_tsn_lda	0.149238875804615	0.351078515013993	0.726323525373934
188	anl_rus_swa_grk_aeg_mlt_wly_slo_uzb_azi_dgb_ind_lda_glc_guj_bsq_mcd_owc_ven_cnt_lat_urd_yor_pol_bem_dut_hun_dyu_swt_fin_ita_heb_geo_eng_svk_nor_afr_amr_tig_bos_est_tsn_mly_alb_jav_jpn_knd_kor_por_swe_cic_hin_sun_mol_hau_tag_mnd_spa_zul_scr_sod_fre_rom_ukr_cze_qcu_ger_arw_ctl_ewe_gam_krd_amh_prs_bat_ben_ses_pan_tsw_mao_tha_sid_tml_moo_bam_aze_lit_bul_tur_fbf_vie_chh_xho_akn_igb	-0.309201876712104	-0.731371262163131	0.466391248240959
189	tig_ctl_igb_scr_amh_owc_anl_rus_tur_azi_tsw_ind_moo_ita_grk_bsq_fre_wly_xho_mnd_alb_pan_bem_swe_ven_spa_fin_lda_tsn_hun_mol_sod_geo_lit_cze_por_glc_aeg_chh_arw_est_zul_jav_ukr_bat_jpn_knd_kor_mcd_eng_ewe_krd_mao_rom_hau_sun_cnt_ger_yor_lat_heb_slo_bos_pol_afr_qcu_guj_urd_hin_fbf_gam_dut_sid_svk_mly_bul_cic_prs_akn_tag_tha_amr_tml_dgb_swt_aze_ben_nor_uzb_swa_vie_mlt_bam_ses_dyu	-0.177623347448323	-0.41968818646973	0.675681203706405
190	heb_alb_fbf_bos_mlt_sid_amh_ita_aze_azi_ewe_mly_tsn_lit_afr_bsq_svk_anl_xho_mnd_ukr_por_bam_mcd_tsw_rom_hun_yor_swa_est_slo_tig_geo_spa_urd_cze_dut_aeg_gam_mol_fin_akn_jav_arw_tag_jpn_tml_kor_lat_hin_cic_ben_ind_krd_hau_bat_cnt_pan_swt_pol_amr_swe_bul_ctl_rus_qcu_eng_glc_scr_igb_owc_fre_chh_guj_sun_prs_ses_grk_lda_mao_tha_wly_knd_bem_dyu_tur_ger_nor_uzb_ven_vie_sod_moo_dgb_zul	-0.264071835617082	-0.624976724923619	0.53351679194904
191	amr_eng_xho_fre_wly_owc_aeg_nor_tur_uzb_akn_bat_igb_por_prs_bsq_slo_heb_cic_cnt_ita_pan_swa_glc_tsn_lat_fin_ses_zul_est_swe_amh_geo_afr_guj_ben_urd_chh_gam_lit_hun_fbf_mao_mcd_tag_jpn_tml_kor_pol_mol_ewe_ctl_jav_grk_hau_ind_mnd_dut_tsw_rus_sod_ukr_ger_svk_krd_qcu_hin_spa_bul_bam_mlt_arw_anl_scr_sun_rom_dyu_alb_swt_mly_tha_tig_knd_yor_bem_aze_cze_bos_azi_lda_vie_sid_dgb_moo_ven	-0.536037343090099	-1.27599115015837	0.20513627389537
192	amr_rom_fbf_grk_owc_wly_anl_ctl_tur_uzb_igb_mao_swt_fre_dut_bsq_lit_amh_akn_mnd_ukr_arw_bem_lat_cic_afr_fin_ven_swa_est_scr_tig_geo_svk_slo_swe_ben_sid_heb_rus_hun_tsn_mly_cze_tag_jpn_knd_kor_spa_krd_dgb_eng_jav_hin_chh_sun_cnt_prs_dyu_guj_gam_nor_ger_pan_ita_qcu_por_mcd_pol_ses_aeg_urd_mlt_glc_ind_bos_ewe_mol_tsw_bat_tha_sod_tml_lda_bam_azi_alb_bul_aze_yor_vie_hau_moo_zul_xho	0.0477079480664118	0.11227962782554	0.910843688201769
193	tig_spa_ewe_scr_owc_chh_wly_urd_azi_aze_dyu_ind_tsw_arw_ctl_bsq_por_gam_ven_cnt_bul_alb_swt_pol_fbf_mol_hun_xho_dgb_fin_guj_sid_geo_prs_ukr_lat_afr_mlt_aeg_ita_est_akn_mao_svk_bat_jpn_knd_kor_eng_swe_ses_ben_sun_krd_sod_jav_mnd_rom_moo_lit_amh_nor_mcd_pan_glc_qcu_dut_rus_fre_zul_hau_grk_heb_hin_mly_cze_swa_bos_cic_tag_tha_anl_tml_bem_igb_uzb_ger_slo_tur_lda_vie_amr_yor_tsn_bam	-0.487344954106994	-1.15953477207498	0.249206661505368
194	sid_alb_moo_svk_amr_tig_amh_urd_azi_tur_dyu_mao_cic_arw_lit_bsq_bos_aeg_bem_cnt_slo_fre_ven_eng_ses_glc_hun_igb_swt_est_prs_chh_geo_pan_mol_afr_mcd_hau_sod_grk_fin_swa_jav_ger_bat_jpn_knd_kor_bul_lat_bam_ukr_ind_rom_heb_sun_mnd_swe_lda_spa_wly_guj_ita_por_ben_qcu_rus_nor_cze_fbf_anl_pol_gam_krd_tag_hin_tsn_scr_akn_mly_tha_mlt_tml_ewe_zul_uzb_dut_ctl_aze_xho_vie_owc_dgb_yor_tsw	-0.0522608419350135	-0.123020728943174	0.902356152761832
195	owc_rus_bam_mol_anl_sid_wly_spa_uzb_tur_igb_sun_fbf_ben_alb_bsq_arw_aeg_xho_mnd_bos_ita_cic_afr_akn_grk_est_moo_dyu_fin_svk_sod_geo_krd_swe_fre_cze_tig_mlt_urd_hun_zul_mly_pan_jav_jpn_tml_kor_dut_ger_ven_lit_ind_eng_heb_mao_cnt_mcd_ewe_guj_hau_slo_nor_bul_ctl_qcu_rom_scr_prs_lda_gam_lat_amr_glc_tag_por_tsn_pol_ses_bat_tha_chh_knd_bem_swa_azi_ukr_hin_aze_swt_vie_amh_yor_dgb_tsw	0.349797032201528	0.823724347353147	0.412203645558975
196	chh_rus_igb_glc_amr_tig_hau_spa_uzb_tur_lda_jav_yor_fre_hin_bsq_grk_anl_cic_mnd_bos_dut_xho_alb_tsw_nor_hun_dyu_bam_fin_ukr_amh_geo_scr_pol_slo_arw_sod_sid_guj_est_tsn_ind_afr_mao_jpn_tml_kor_rom_pan_akn_lat_sun_por_heb_bat_cnt_lit_zul_swe_mlt_urd_krd_eng_prs_qcu_mol_cze_ben_moo_wly_bul_aeg_svk_mly_ger_fbf_mcd_dgb_tag_tha_owc_knd_bem_ses_aze_ita_ctl_azi_ven_vie_gam_ewe_swt_swa	0.090333758252214	0.212449597075663	0.832221253471946
197	wly_arw_swt_dut_gam_heb_sod_ita_azi_uzb_igb_ind_akn_hin_ben_bsq_por_amh_fbf_mnd_grk_slo_ven_fre_lda_urd_fin_ewe_dgb_est_pan_mlt_geo_rom_lat_glc_bos_aeg_sid_alb_hun_tsw_mao_mol_tag_jpn_tml_kor_cze_eng_bam_spa_mly_prs_anl_bat_cnt_nor_cic_ctl_owc_bul_ger_afr_guj_qcu_pol_rus_ukr_zul_chh_scr_amr_lit_sun_svk_tsn_krd_bem_jav_tha_hau_knd_ses_xho_aze_mcd_swe_tur_dyu_vie_tig_swa_moo_yor	-0.514830209771736	-1.2255304546526	0.223469979767521
198	sod_lit_zul_dut_amr_hau_heb_alb_tur_aze_ewe_bat_tsw_pan_mol_bsq_ger_sid_dyu_cnt_rus_pol_xho_eng_lda_afr_est_yor_ses_fin_swe_gam_geo_grk_mcd_svk_rom_anl_aeg_ukr_hun_dgb_tag_spa_sun_jpn_knd_kor_lat_urd_bam_cze_jav_ben_tig_ind_mnd_nor_moo_prs_wly_guj_fre_arw_slo_qcu_ctl_bul_ita_cic_amh_krd_mlt_bos_mly_scr_swt_hin_igb_mao_tha_chh_tml_fbf_tsn_azi_por_glc_uzb_akn_vie_owc_ven_swa_bem	-0.671288938350786	-1.60583413738487	0.111700752287565
199	hau_pan_dyu_dut_wly_amh_mlt_ita_azi_uzb_bem_ind_yor_grk_swe_bsq_svk_chh_tsw_cnt_bos_lat_moo_afr_dgb_ger_fin_zul_igb_hun_prs_tig_geo_pol_krd_guj_ben_owc_heb_cze_est_swt_mly_rus_tag_jpn_knd_kor_eng_ukr_bam_alb_mao_arw_aeg_jav_mnd_fre_ewe_mol_gam_ctl_urd_hin_bul_qcu_por_scr_glc_ven_anl_slo_sid_lit_sun_mcd_cic_nor_fbf_bat_tha_amr_tml_lda_akn_tur_spa_rom_aze_swa_vie_sod_xho_ses_tsn	-0.0865138900081927	-0.203834820917392	0.838927953411652
200	tig_slo_tsw_grk_wly_heb_amh_prs_azi_tur_tsn_ind_moo_alb_cze_bsq_scr_chh_ses_mnd_ukr_guj_igb_krd_dgb_pol_fin_ven_swt_hun_glc_sod_geo_por_dut_swe_ita_anl_mlt_ger_est_bem_tag_urd_bat_jpn_knd_kor_hin_svk_ewe_mol_sun_lat_sid_mly_cnt_mcd_bam_afr_hau_arw_rus_spa_pan_qcu_fre_eng_ben_fbf_amr_bul_gam_lit_mao_ctl_xho_nor_dyu_jav_tha_aeg_tml_cic_lda_aze_rom_bos_uzb_akn_vie_owc_zul_swa_yor	-0.613560665715653	-1.46618946183309	0.145969855900941
201	sod_bos_akn_mol_sid_heb_anl_ukr_azi_aze_fbf_mao_cic_rus_eng_bsq_ita_mlt_tsw_mnd_afr_ctl_xho_guj_tsn_swe_hun_ven_bam_fin_svk_amr_geo_arw_cze_fre_prs_wly_aeg_dut_est_swt_mly_grk_jav_jpn_knd_kor_spa_mcd_ses_lit_bat_krd_chh_sun_cnt_glc_lda_scr_tig_lat_urd_ben_ger_qcu_nor_bul_hin_zul_amh_rom_gam_alb_ind_por_yor_pan_bem_tag_tha_hau_tml_dgb_igb_uzb_pol_slo_tur_dyu_vie_owc_swa_ewe_moo	-0.99488580270364	-2.41924945841027	0.0174981994918294
202	wly_urd_dyu_grk_sid_hau_gam_ger_tur_uzb_tsw_mly_akn_ita_svk_bsq_fre_amr_ven_cnt_pol_prs_swt_por_cic_nor_est_fbf_lda_hun_ukr_chh_geo_alb_mol_lat_afr_anl_mlt_lit_fin_tsn_mao_rus_jav_jpn_knd_kor_spa_ctl_moo_ben_tag_krd_aeg_bat_mnd_pan_bam_slo_heb_dut_swe_glc_rom_qcu_guj_bul_cze_ses_owc_eng_sod_scr_ind_hin_ewe_arw_zul_sun_tha_amh_tml_yor_xho_aze_bos_mcd_azi_bem_vie_tig_igb_dgb_swa	-0.241848587696368	-0.571960888859122	0.568728417117174
203	sid_grk_tsn_ben_mlt_amr_wly_ger_tur_aze_bam_ind_moo_por_guj_bsq_nor_amh_fbf_cnt_afr_arw_xho_spa_dgb_rus_hun_ven_zul_est_alb_sod_geo_lit_pol_hin_rom_hau_heb_ctl_fin_cic_jav_eng_tag_jpn_tml_kor_svk_pan_dyu_scr_sun_cze_chh_bat_mnd_swe_akn_slo_aeg_dut_mcd_ukr_urd_qcu_krd_prs_bul_swa_anl_lat_owc_fre_mly_bos_ses_glc_igb_mao_tha_tig_knd_bem_yor_uzb_ita_mol_azi_tsw_vie_gam_lda_swt_ewe	-0.251097225280414	-0.59350396724094	0.554284682089724
204	owc_glc_cic_pan_tig_sod_aeg_bul_aze_uzb_yor_bat_bam_cze_spa_bsq_eng_hau_dgb_mnd_lat_mol_ses_swe_tsn_krd_est_moo_bem_fin_dut_anl_geo_ger_ctl_scr_lit_chh_amh_rom_hun_lda_sun_alb_mly_jpn_tml_kor_pol_mcd_tsw_guj_mao_bos_mlt_jav_cnt_nor_fbf_ukr_sid_arw_grk_svk_prs_qcu_urd_ben_rus_swa_wly_fre_gam_afr_ind_por_ewe_ita_ven_tag_tha_heb_knd_zul_akn_azi_hin_slo_tur_dyu_vie_amr_swt_xho_igb	-0.91138651121354	-2.2118940571894	0.0294233451629438
205	sod_ger_cic_bos_tig_owc_hau_ben_uzb_tur_swt_mly_igb_mcd_hin_bsq_lat_chh_moo_mnd_urd_rom_dyu_afr_zul_svk_fin_xho_yor_hun_rus_aeg_geo_mol_grk_por_pan_sid_mlt_slo_est_tsw_jav_fre_mao_jpn_knd_kor_cze_krd_bam_arw_sun_lit_wly_bat_cnt_eng_ses_prs_gam_scr_alb_ita_nor_qcu_pol_guj_dut_bem_heb_glc_anl_spa_ind_ukr_ven_swe_tsn_tag_tha_amh_tml_fbf_ewe_aze_bul_ctl_azi_akn_vie_amr_lda_swa_dgb	-0.152904810037708	-0.360991847949984	0.718924271780061
206	owc_scr_lda_guj_tig_wly_hau_slo_tur_aze_akn_jav_xho_swe_bos_bsq_prs_gam_tsn_mnd_urd_dut_bam_bul_bem_glc_fin_ven_ses_est_ita_heb_geo_ukr_alb_lat_grk_anl_amr_afr_hun_moo_ind_hin_mly_jpn_knd_kor_nor_arw_fbf_ben_mao_cze_sod_tag_cnt_rom_zul_pan_amh_ctl_por_spa_svk_qcu_ger_rus_krd_ewe_chh_mcd_aeg_eng_sun_pol_swa_mol_dyu_bat_tha_mlt_tml_igb_cic_azi_lit_fre_uzb_dgb_vie_sid_yor_swt_tsw	0.21915283516865	0.516546549754451	0.606698881310241
207	wly_grk_igb_dut_heb_gam_chh_svk_tur_azi_swa_mly_dyu_pol_urd_bsq_lit_tig_cic_mnd_bos_swe_lda_rom_tsw_por_fin_dgb_ven_est_bul_hau_geo_eng_ita_prs_ctl_sod_anl_lat_hun_tsn_mao_ukr_sun_jpn_knd_kor_rus_krd_moo_fre_tag_alb_aeg_bat_cnt_mcd_ses_spa_sid_slo_glc_pan_hin_qcu_scr_mol_ben_xho_amh_ger_mlt_guj_ind_nor_swt_afr_akn_jav_tha_amr_tml_yor_fbf_uzb_cze_arw_aze_zul_vie_owc_bam_bem_ewe	0.224982095775319	0.529118670413236	0.597983813243433
208	amh_ben_akn_fre_aeg_anl_hau_mol_aze_uzb_ses_mly_ewe_por_ita_bsq_hin_heb_cic_mnd_afr_pan_bam_urd_xho_svk_hun_dyu_moo_fin_guj_tig_geo_mcd_slo_swe_grk_amr_sid_eng_est_ven_tag_pol_mao_jpn_knd_kor_bul_nor_yor_spa_bat_alb_gam_jav_cnt_lat_swa_lit_wly_ukr_prs_ger_rus_qcu_dut_scr_glc_lda_mlt_krd_chh_rom_sun_bos_tsn_cze_bem_ind_tha_sod_tml_swt_zul_azi_arw_ctl_tur_tsw_vie_owc_igb_fbf_dgb	0.153456274826263	0.361042745080359	0.71888635075456
209	amr_ukr_tsn_prs_hau_owc_sod_dut_azi_tur_lda_ind_cic_ben_arw_bsq_guj_sid_igb_cnt_ita_mcd_dgb_afr_xho_por_fin_tsw_ses_est_slo_mlt_geo_hin_mol_alb_fre_tig_gam_swe_hun_moo_sun_spa_bat_jpn_knd_kor_scr_urd_ewe_grk_tag_ger_heb_jav_mnd_nor_fbf_ctl_amh_krd_eng_bos_lat_qcu_rom_svk_pol_yor_wly_pan_chh_rus_mao_bul_zul_cze_akn_mly_tha_anl_tml_swt_ven_uzb_glc_lit_aze_swa_vie_aeg_bam_dyu_bem	-0.922429193539135	-2.23650919677617	0.0277089327430208
210	mlt_krd_tsw_eng_hau_chh_anl_ukr_azi_tur_lda_tag_ven_lit_lat_bsq_pol_aeg_swt_cnt_glc_bul_bam_ita_bem_prs_hun_tsn_ewe_fin_dut_gam_geo_arw_rus_alb_slo_amr_tig_pan_est_cic_ind_rom_bat_jpn_tml_kor_grk_guj_zul_cze_jav_swe_amh_mao_mnd_scr_dgb_afr_sid_ctl_mol_ben_bos_qcu_nor_urd_ger_swa_wly_svk_owc_hin_sun_fre_fbf_por_yor_mly_tha_heb_knd_xho_ses_uzb_mcd_spa_aze_dyu_vie_sod_igb_moo_akn	-1.35213004521222	-3.37578922379439	0.00107546393031416
211	sod_krd_swa_rom_anl_chh_mlt_pol_aze_azi_xho_tag_bam_lat_prs_bsq_glc_sid_swt_cnt_urd_spa_cic_cze_bem_dut_est_moo_ven_fin_ben_heb_geo_ukr_ctl_lit_ger_tig_gam_grk_hun_ses_sun_scr_mly_jpn_tml_kor_nor_swe_ewe_ita_bat_bos_wly_jav_mnd_arw_tsn_pan_hau_fre_eng_afr_por_qcu_alb_slo_svk_fbf_amr_guj_aeg_rus_ind_mol_tsw_hin_dgb_mao_tha_owc_knd_akn_dyu_uzb_bul_mcd_tur_zul_vie_amh_igb_yor_lda	0.811039084069017	1.9377284063769	0.0556900934757986
212	anl_ctl_fbf_pan_heb_owc_aeg_dut_uzb_azi_ven_tag_tsw_arw_mol_bsq_scr_gam_ses_mnd_bul_ben_dyu_prs_akn_rus_est_lda_swt_fin_hin_amr_geo_ger_cze_krd_afr_amh_chh_grk_hun_tsn_mao_slo_bat_jpn_knd_kor_spa_pol_igb_mcd_jav_fre_hau_sun_cnt_alb_moo_rom_tig_glc_eng_por_ukr_qcu_swe_urd_bos_ewe_wly_ita_sid_guj_ind_lat_bem_svk_bam_mly_tha_sod_tml_yor_xho_aze_lit_nor_tur_swa_vie_mlt_cic_zul_dgb	-0.44081129064897	-1.04685207916741	0.29788097535142
213	gam_mol_yor_prs_anl_aeg_sod_glc_tur_azi_zul_sun_lda_hin_nor_bsq_cze_tig_moo_cnt_spa_pan_tsn_afr_ewe_dut_fin_dgb_dyu_est_fre_owc_geo_guj_rus_ctl_krd_heb_mlt_scr_hun_ses_jav_bos_mly_jpn_knd_kor_ukr_por_swt_urd_ind_lat_sid_mao_mnd_slo_ven_svk_amh_mcd_arw_alb_eng_qcu_rom_ger_grk_cic_chh_swe_amr_ben_tag_pol_bem_bul_akn_bat_tha_wly_tml_swa_fbf_uzb_ita_lit_aze_igb_vie_hau_bam_xho_tsw	0.0792847689174337	0.186618790227445	0.852366024288898
214	tig_afr_akn_mol_mlt_aeg_owc_arw_uzb_tur_ven_sun_xho_rus_ukr_bsq_svk_anl_fbf_mnd_swe_lat_ses_ger_bem_rom_hun_dgb_tsw_fin_slo_wly_geo_krd_pol_dut_por_hau_amh_grk_est_swa_mly_pan_tag_jpn_tml_kor_guj_fre_dyu_alb_bat_prs_chh_jav_cnt_eng_ewe_ctl_sid_mcd_bul_nor_scr_qcu_cze_lit_urd_swt_gam_ita_heb_glc_ind_ben_bam_spa_zul_mao_tha_amr_knd_lda_tsn_azi_hin_bos_aze_moo_vie_sod_yor_cic_igb	-0.844051844112885	-2.03803453368966	0.0443865906245286
215	sid_svk_lda_bos_anl_owc_heb_mcd_tur_azi_dgb_jav_bem_glc_lit_bsq_rus_mlt_igb_mnd_slo_scr_swa_lat_dyu_ben_hun_tsn_akn_fin_pan_gam_geo_ger_hin_nor_prs_hau_amh_ita_est_cic_ind_urd_mly_jpn_tml_kor_eng_swe_tsw_ctl_sun_arw_sod_mao_cnt_mol_fbf_fre_tig_alb_krd_pol_afr_qcu_dut_cze_ukr_ewe_wly_spa_aeg_por_bat_guj_ses_bul_yor_tag_tha_chh_knd_swt_bam_aze_grk_rom_uzb_xho_vie_amr_ven_zul_moo	0.0177360819375149	0.0418382729781255	0.966717317107333
216	mlt_arw_tsn_dut_heb_chh_sid_lit_azi_uzb_igb_jav_swa_spa_guj_bsq_swe_sod_akn_mnd_grk_urd_swt_glc_lda_nor_fin_dgb_tsw_hun_bul_anl_geo_lat_ukr_prs_ger_tig_wly_pan_est_ven_mly_afr_ind_jpn_tml_kor_svk_fre_bam_bos_bat_cze_amh_sun_cnt_pol_xho_alb_amr_eng_mcd_por_rom_qcu_mol_ctl_krd_yor_owc_ita_aeg_rus_mao_ben_fbf_hin_ses_tag_tha_hau_knd_dyu_ewe_tur_scr_slo_aze_zul_vie_gam_bem_moo_cic	-0.444566951321928	-1.05572105215396	0.293830521031979
217	chh_bos_ven_ukr_owc_hau_amr_urd_tur_azi_swa_tag_xho_lit_mol_bsq_pol_amh_dyu_mnd_bul_scr_swt_por_fbf_grk_est_bam_yor_fin_ben_mlt_geo_ger_glc_arw_afr_heb_anl_slo_hun_lda_sun_spa_ind_jpn_tml_kor_ctl_swe_ses_mcd_bat_ita_sid_mao_cnt_rus_bem_hin_tig_lat_fre_rom_pan_qcu_alb_prs_nor_cic_aeg_cze_wly_krd_jav_dut_igb_svk_tsn_mly_tha_gam_knd_moo_zul_aze_guj_eng_uzb_ewe_vie_sod_tsw_dgb_akn	-0.818746210047263	-1.97592743641238	0.0511265497038784
218	amr_svk_bem_eng_aeg_owc_sid_rom_aze_azi_swa_sun_moo_mcd_cze_bsq_arw_wly_swt_mnd_pol_ita_dyu_ctl_xho_ben_est_fbf_bam_fin_ukr_sod_geo_dut_lat_hin_slo_anl_heb_bul_hun_lda_mao_fre_tag_jpn_knd_kor_por_rus_ses_bos_jav_grk_hau_ind_cnt_mol_tsw_spa_gam_nor_pan_scr_swe_qcu_krd_prs_alb_dgb_amh_afr_tig_glc_mly_urd_tsn_ger_akn_bat_tha_chh_tml_yor_zul_tur_lit_guj_uzb_cic_vie_mlt_ven_ewe_igb	-0.293162987326622	-0.694198703799192	0.489288106852902
219	sid_alb_cic_dut_heb_owc_anl_afr_uzb_tur_swt_bat_zul_slo_ita_bsq_scr_sod_yor_mnd_bos_ben_tsw_prs_lda_lit_fin_ses_moo_est_spa_gam_geo_swe_krd_urd_nor_amr_hau_guj_hun_dyu_jav_ukr_sun_jpn_knd_kor_mcd_lat_akn_pan_tag_cze_amh_mao_cnt_eng_tsn_hin_mlt_grk_bul_arw_por_qcu_fre_ctl_mol_igb_aeg_pol_tig_rom_mly_svk_bam_rus_ven_ind_tha_wly_tml_bem_fbf_aze_glc_ger_azi_xho_vie_chh_dgb_swa_ewe	0.160580785718248	0.378007017432703	0.706286791987541
220	chh_dut_ven_mcd_aeg_amh_sod_svk_azi_uzb_dyu_bat_lda_guj_cze_bsq_mol_hau_moo_cnt_nor_ben_igb_fre_fbf_alb_hun_xho_tsn_est_ita_tig_geo_ger_bul_afr_ukr_heb_amr_pan_fin_bam_sun_lit_mao_jpn_knd_kor_lat_arw_akn_slo_jav_swe_gam_mly_mnd_krd_ses_bos_wly_eng_grk_spa_por_qcu_rus_ctl_glc_bem_owc_pol_anl_rom_tag_urd_swt_scr_swa_ind_tha_sid_tml_zul_cic_aze_hin_prs_tur_dgb_vie_mlt_ewe_yor_tsw	-0.436187133698554	-1.03538033709622	0.303176100216994
221	hau_lat_dgb_fre_gam_sod_wly_slo_uzb_tur_ses_mao_ven_rom_lit_bsq_mcd_anl_bam_mnd_ger_ctl_akn_guj_tsw_ben_est_swt_bem_fin_cze_mlt_geo_nor_pol_krd_swe_aeg_tig_arw_hun_moo_mly_pan_tag_jpn_knd_kor_scr_mol_dyu_alb_sun_ita_sid_jav_cnt_bul_tsn_urd_heb_glc_ukr_prs_svk_qcu_hin_eng_spa_ewe_amr_dut_chh_grk_bat_afr_swa_por_xho_ind_tha_amh_tml_lda_cic_aze_bos_rus_azi_igb_vie_owc_fbf_zul_yor	-0.0771781320028079	-0.18203993173295	0.855947594143083
222	sid_grk_ewe_fre_hau_anl_gam_dut_tur_azi_fbf_mly_ven_krd_spa_bsq_bos_wly_zul_cnt_alb_ctl_bam_scr_dyu_svk_est_swt_cic_fin_pol_tig_geo_hin_por_lit_swe_heb_chh_lat_hun_ses_bat_bul_jav_jpn_tml_kor_ukr_guj_tsn_ita_ind_pan_owc_mao_mnd_eng_akn_ger_amr_glc_mcd_nor_urd_qcu_slo_cze_prs_lda_sod_ben_aeg_rus_tag_mol_tsw_afr_xho_sun_tha_mlt_knd_bem_moo_aze_rom_arw_uzb_swa_vie_amh_igb_dgb_yor	-0.0910375489462385	-0.214750432806109	0.830432103540951
223	amh_glc_lda_ctl_wly_sod_mlt_ger_aze_azi_xho_mao_swa_lat_hin_bsq_lit_heb_tsn_cnt_bos_slo_cic_krd_fbf_svk_hun_akn_dgb_est_ukr_anl_geo_por_mcd_cze_pol_gam_chh_afr_fin_swt_mly_pan_sun_jpn_tml_kor_spa_fre_yor_ben_jav_guj_amr_bat_mnd_swe_moo_grk_hau_alb_prs_rus_bul_qcu_eng_urd_nor_ven_tig_arw_sid_dut_ind_ita_ewe_scr_igb_tag_tha_owc_knd_bam_tsw_uzb_mol_rom_tur_bem_vie_aeg_zul_dyu_ses	-0.422514503195144	-1.0046499473662	0.317672282732008
224	aeg_prs_moo_spa_wly_gam_amh_urd_uzb_azi_akn_ind_igb_rom_lit_bsq_bul_amr_bem_mnd_ger_hin_ses_ita_dgb_guj_fin_ewe_yor_est_ben_heb_geo_eng_scr_dut_glc_anl_tig_afr_hun_tsw_jav_cze_mao_jpn_tml_kor_krd_slo_zul_por_bat_arw_hau_sun_cnt_pol_swa_grk_mlt_svk_alb_ctl_fre_qcu_ukr_bos_mcd_lda_sod_swe_owc_nor_tag_lat_xho_mol_bam_mly_tha_chh_knd_tsn_swt_aze_rus_pan_tur_dyu_vie_sid_fbf_ven_cic	-0.547659580443978	-1.30536404000389	0.194989173944474
225	gam_pan_bam_alb_sod_aeg_sid_spa_aze_tur_bem_tag_dyu_grk_scr_bsq_ukr_anl_ven_cnt_urd_mcd_fbf_ita_ewe_hin_est_zul_igb_fin_pol_hau_geo_ben_glc_nor_fre_tig_amr_ctl_hun_akn_mly_eng_bat_jpn_tml_kor_lit_arw_tsw_afr_sun_rom_amh_jav_mnd_rus_tsn_swe_chh_slo_prs_bos_guj_qcu_cze_dut_krd_swt_owc_lat_heb_por_ind_ger_swa_bul_lda_mao_tha_wly_knd_yor_dgb_uzb_mol_svk_azi_ses_vie_mlt_cic_xho_moo	-0.736710397927222	-1.77039095894925	0.0799389198574443
226	amr_urd_ses_ita_amh_gam_aeg_lat_azi_tur_tsn_ind_tsw_mcd_fre_bsq_svk_sid_ven_cnt_bul_spa_swa_scr_swt_por_hun_bem_dgb_est_ben_wly_geo_ger_arw_krd_alb_chh_heb_hin_fin_fbf_sun_cze_bat_jpn_tml_kor_pol_swe_moo_grk_jav_guj_owc_mly_mnd_ukr_lda_afr_sod_mol_lit_slo_bos_qcu_nor_prs_ctl_xho_anl_eng_mlt_glc_mao_dut_akn_rom_ewe_tag_tha_tig_knd_zul_igb_aze_rus_pan_uzb_yor_vie_hau_cic_dyu_bam	-0.481216269343293	-1.14336254738016	0.255822758913283
227	wly_guj_dgb_fre_sid_tig_gam_rus_azi_uzb_swa_sun_xho_alb_ita_bsq_afr_owc_ven_cnt_urd_cze_yor_arw_dyu_bos_fin_zul_igb_hun_eng_mlt_geo_scr_svk_krd_glc_aeg_anl_por_est_bem_ind_mol_mly_jpn_tml_kor_grk_slo_tsn_rom_jav_pan_sod_bat_mnd_mcd_fbf_ger_amh_hin_prs_spa_nor_qcu_ctl_pol_ben_cic_heb_ukr_chh_lat_mao_bul_tsw_swe_ses_tag_tha_hau_knd_ewe_bam_aze_dut_lit_tur_akn_vie_amr_swt_moo_lda	-0.913370918974376	-2.22163966345249	0.0287337891089674
228	mlt_rus_dyu_mcd_gam_owc_wly_guj_tur_azi_yor_sun_tsw_cze_urd_bsq_afr_heb_dgb_mnd_ger_bul_akn_krd_lda_lat_fin_tsn_ven_est_por_sid_geo_prs_glc_mol_lit_tig_sod_spa_hun_xho_bat_bos_mly_jpn_knd_kor_nor_pol_swt_swe_tag_ctl_amh_jav_cnt_ben_moo_ukr_chh_rom_alb_fre_grk_qcu_hin_svk_dut_cic_amr_ita_anl_slo_mao_eng_ewe_scr_igb_ind_tha_hau_tml_swa_bem_uzb_arw_pan_aze_ses_vie_aeg_zul_fbf_bam	-0.197507428687169	-0.466839366665741	0.641706642484548
229	amh_lat_moo_hin_owc_anl_hau_cze_azi_aze_fbf_jav_zul_ben_prs_bsq_swe_gam_tsw_mnd_rus_ita_ewe_eng_igb_lit_hun_xho_swa_fin_rom_aeg_geo_pol_grk_alb_slo_heb_amr_ger_est_cic_bat_urd_mao_jpn_knd_kor_ctl_krd_dgb_afr_ind_svk_mlt_sun_cnt_dut_ven_nor_tig_mcd_arw_pan_fre_qcu_mol_glc_scr_yor_wly_por_sid_guj_mly_spa_ses_bul_lda_tag_tha_sod_tml_bam_dyu_uzb_bos_ukr_tur_swt_vie_chh_bem_tsn_akn	-0.803692946312022	-1.93892938098291	0.0555415315629629
230	wly_fre_lda_pan_hau_amr_chh_rus_tur_aze_cic_mao_swt_ben_cze_bsq_svk_sod_yor_mnd_eng_slo_bam_urd_akn_ctl_hun_zul_xho_fin_arw_gam_geo_spa_alb_rom_dut_owc_aeg_glc_est_tsw_sun_ita_mly_jpn_tml_kor_krd_afr_dyu_mcd_jav_grk_sid_bat_cnt_nor_dgb_hin_anl_ukr_scr_swe_pol_qcu_guj_lit_bos_moo_mlt_prs_tig_lat_tag_ger_ses_mol_swa_ind_tha_heb_knd_igb_ewe_uzb_bul_por_azi_tsn_vie_amh_ven_fbf_bem	-0.0709198020743454	-0.167082446815478	0.867667938130861
231	chh_eng_cic_nor_hau_amr_anl_mol_uzb_aze_ewe_ind_xho_rom_fre_bsq_alb_wly_yor_mnd_pan_spa_ven_bul_swa_prs_hun_dgb_ses_est_mcd_amh_geo_ger_lat_cze_ita_sod_tig_glc_fin_zul_jav_afr_sun_jpn_tml_kor_scr_slo_tsw_hin_mao_ukr_mlt_tag_cnt_urd_akn_ctl_gam_ben_guj_rus_bos_qcu_krd_por_arw_dyu_aeg_grk_heb_lit_bat_pol_bam_dut_fbf_mly_tha_owc_knd_lda_swt_tur_swe_svk_azi_bem_vie_sid_tsn_moo_igb	-0.275272988832634	-0.651424685337658	0.516378896896512
232	mlt_glc_akn_ita_heb_chh_owc_arw_azi_aze_xho_mao_yor_mcd_krd_bsq_bos_gam_bem_cnt_prs_pol_swa_bul_ewe_ukr_fin_tsn_lda_est_cze_anl_geo_fre_rus_lit_rom_aeg_hau_svk_hun_dgb_sun_swe_ind_jpn_tml_kor_hin_alb_zul_dut_tag_por_amh_jav_mnd_mol_ses_guj_wly_ben_nor_pan_eng_qcu_scr_lat_urd_moo_amr_ger_sod_slo_bat_spa_tsw_ctl_cic_mly_tha_tig_knd_bam_swt_uzb_afr_grk_tur_dyu_vie_sid_igb_ven_fbf	-0.350168753906158	-0.830601491942495	0.40832606469123
233	hau_dut_swa_alb_amr_sod_sid_swe_uzb_tur_dgb_sun_ewe_prs_lat_bsq_ctl_owc_akn_cnt_scr_rus_ven_mol_tsw_eng_hun_igb_fbf_fin_urd_tig_geo_afr_grk_bos_lit_aeg_amh_hin_est_swt_tag_glc_mly_jpn_tml_kor_pol_ukr_zul_rom_bat_mcd_chh_jav_mnd_slo_moo_pan_mlt_ger_spa_bul_nor_qcu_por_svk_guj_xho_heb_fre_gam_ben_ind_arw_tsn_cze_bem_mao_tha_wly_knd_lda_cic_aze_ita_krd_azi_bam_vie_anl_yor_ses_dyu	0.164229165591069	0.387421026854347	0.699329766211846
234	amh_afr_cic_nor_wly_heb_mlt_swe_azi_aze_ewe_mly_yor_hin_ita_bsq_arw_sid_tsw_mnd_alb_rus_bam_grk_tsn_bos_fin_bem_akn_est_ukr_amr_geo_fre_dut_spa_bul_aeg_hau_krd_hun_dyu_sun_eng_ind_jpn_knd_kor_pol_guj_igb_glc_jav_svk_owc_tag_cnt_mcd_swt_lit_gam_mol_ger_pan_scr_qcu_cze_rom_urd_zul_anl_lat_chh_ctl_mao_por_xho_ben_dgb_bat_tha_tig_tml_swa_moo_tur_slo_prs_uzb_fbf_vie_sod_ven_lda_ses	-0.65707807509698	-1.57734097861714	0.118112720192657
235	heb_krd_swt_mcd_hau_sod_owc_bul_uzb_aze_fbf_ind_tsw_scr_ctl_bsq_fre_sid_ven_mnd_rus_rom_lda_afr_zul_guj_est_dgb_dyu_hun_pan_wly_geo_swe_ita_alb_nor_mlt_amr_grk_fin_bem_bat_slo_mly_jpn_tml_kor_svk_arw_cic_por_tag_bos_gam_sun_cnt_prs_swa_urd_tig_ger_ukr_dut_spa_qcu_glc_pol_mol_bam_amh_lit_chh_ben_mao_eng_ses_lat_xho_jav_tha_aeg_knd_ewe_tsn_azi_hin_cze_tur_igb_vie_anl_moo_akn_yor	-0.634607081333545	-1.51716654395699	0.132616647706395
236	mlt_alb_bam_nor_anl_owc_amh_pol_aze_uzb_swt_mly_cic_svk_swe_bsq_slo_amr_xho_mnd_ben_hin_zul_por_ses_urd_hun_ewe_moo_fin_spa_chh_geo_lit_guj_rom_lat_gam_sid_ita_est_igb_mao_krd_jav_jpn_knd_kor_ukr_ger_ven_afr_ind_rus_sod_sun_cnt_scr_bem_pan_aeg_ctl_fre_bos_mol_qcu_grk_cze_mcd_dgb_tig_dut_wly_arw_tag_prs_tsw_glc_swa_bat_tha_hau_tml_akn_dyu_azi_bul_eng_tur_tsn_vie_heb_fbf_lda_yor	0.221686855497623	0.521636902313792	0.603163267464428
237	heb_guj_tsn_svk_amh_amr_anl_ukr_uzb_azi_zul_tag_bem_lat_arw_bsq_pan_aeg_ven_cnt_fre_ben_moo_mcd_yor_eng_fin_swa_fbf_est_cze_gam_geo_rom_bul_rus_glc_sid_wly_afr_hun_bam_sun_ctl_bat_jpn_tml_kor_slo_prs_xho_por_jav_spa_chh_mao_mnd_mol_igb_krd_owc_nor_grk_ita_alb_qcu_lit_scr_swe_ewe_hau_dut_tig_urd_ind_hin_ses_pol_swt_mly_tha_mlt_knd_cic_dyu_tur_ger_bos_aze_dgb_vie_sod_akn_lda_tsw	-0.777127182823864	-1.8676954156243	0.0649537285576274
238	owc_eng_swa_afr_amr_hau_sod_guj_azi_aze_ewe_jav_ses_ben_bul_bsq_prs_wly_dgb_mnd_grk_krd_zul_dut_igb_por_fin_bam_moo_est_rus_tig_geo_ita_cze_ger_spa_gam_amh_ctl_hun_bem_sun_pan_mao_jpn_knd_kor_lat_ukr_swt_urd_tag_fre_aeg_mly_cnt_glc_yor_mcd_anl_arw_swe_mol_hin_qcu_scr_nor_svk_cic_chh_bos_sid_pol_ind_lit_xho_alb_fbf_bat_tha_heb_tml_tsw_ven_tur_slo_rom_uzb_lda_vie_mlt_tsn_akn_dyu	0.136196278194651	0.320494730830867	0.749312337903241
239	sod_lit_akn_scr_aeg_tig_amr_pol_aze_uzb_dgb_tag_tsn_grk_dut_bsq_ctl_heb_dyu_cnt_nor_rom_tsw_svk_igb_spa_hun_yor_ewe_fin_slo_chh_geo_urd_mcd_glc_ita_amh_hau_fre_est_swa_mly_krd_sun_jpn_tml_kor_pan_arw_cic_alb_bat_bos_owc_ind_mnd_mol_ses_rus_anl_hin_swe_ger_prs_qcu_guj_eng_cze_moo_wly_por_mlt_ukr_mao_afr_xho_ben_lda_jav_tha_gam_knd_fbf_bam_azi_bul_lat_tur_swt_vie_sid_ven_zul_bem	0.611910214247219	1.44755729165222	0.15110358560486
240	amr_hin_tsw_cze_gam_amh_heb_svk_aze_azi_igb_mao_dyu_nor_pan_bsq_eng_hau_bem_cnt_rus_fre_cic_arw_xho_ben_est_lda_dgb_hun_scr_anl_geo_lit_bul_slo_rom_sod_owc_ger_fin_moo_tag_glc_ind_jpn_tml_kor_urd_afr_bam_ctl_mly_krd_wly_sun_mnd_por_fbf_prs_mlt_pol_mol_ita_spa_qcu_bos_ukr_dut_ses_tig_alb_aeg_grk_jav_guj_akn_lat_yor_bat_tha_chh_knd_swt_tsn_uzb_swe_mcd_tur_ven_vie_sid_zul_ewe_swa	0.0679768351076919	0.159983269948701	0.873241219371968
241	mlt_ukr_bem_cze_heb_wly_sid_fre_aze_azi_ewe_jav_zul_slo_mol_bsq_mcd_amr_cic_cnt_ctl_swe_dgb_svk_lda_bul_fin_fbf_tsw_hun_pan_aeg_geo_dut_grk_rus_arw_tig_owc_ita_est_moo_sun_spa_ind_jpn_tml_kor_scr_urd_akn_prs_tag_alb_anl_mao_mnd_por_ses_eng_hau_afr_lat_nor_glc_qcu_bos_pol_lit_dyu_gam_krd_sod_rom_bat_guj_yor_ger_swa_mly_tha_amh_knd_tsn_ven_tur_hin_ben_uzb_xho_vie_chh_swt_igb_bam	-0.388259024070335	-0.919882888008238	0.360013842503823
242	sid_alb_xho_dut_heb_sod_amr_eng_uzb_aze_tsn_bat_bam_ctl_prs_bsq_rus_aeg_moo_mnd_bul_cze_cic_ita_swt_glc_est_akn_dgb_hun_krd_tig_geo_pol_svk_arw_lit_anl_chh_por_fin_tsw_ind_lat_sun_jpn_knd_kor_ben_grk_ewe_guj_mly_pan_owc_mao_cnt_fre_igb_slo_gam_rom_urd_ger_nor_qcu_spa_bos_ukr_bem_hau_afr_amh_swe_jav_hin_ses_mcd_swa_tag_tha_wly_tml_zul_dyu_tur_mol_scr_azi_ven_vie_mlt_yor_fbf_lda	-0.683587279282361	-1.64237840997605	0.103888858117711
243	amh_por_tsn_afr_aeg_anl_amr_scr_tur_aze_cic_sun_bam_bul_lat_bsq_hin_sid_zul_mnd_slo_spa_ses_eng_ven_mcd_fin_swa_yor_hun_guj_gam_geo_fre_rus_dut_swe_chh_sod_ger_est_xho_ind_nor_mly_jpn_tml_kor_mol_pol_bem_ctl_jav_pan_owc_bat_cnt_ita_swt_glc_heb_prs_grk_lit_alb_qcu_cze_bos_arw_tsw_tig_ben_wly_urd_tag_krd_ewe_rom_lda_mao_tha_mlt_knd_fbf_dgb_uzb_svk_ukr_azi_akn_vie_hau_igb_dyu_moo	-0.401295307669864	-0.95187910381329	0.34362567605779
244	gam_krd_igb_ukr_mlt_tig_amh_arw_tur_uzb_swa_jav_tsn_nor_ctl_bsq_pan_owc_bem_cnt_guj_mol_cic_mcd_ven_swe_hun_tsw_ses_est_lit_chh_geo_grk_ita_cze_spa_sid_wly_pol_fin_moo_bat_lat_mao_jpn_knd_kor_fre_rom_dgb_bos_sun_prs_heb_ind_mnd_bul_swt_svk_aeg_glc_hin_por_ger_qcu_dut_urd_rus_akn_anl_alb_hau_eng_tag_scr_fbf_ben_xho_mly_tha_amr_tml_yor_dyu_aze_slo_afr_azi_bam_vie_sod_lda_zul_ewe	0.84139561513189	2.01102523163441	0.0472179081919433
245	amr_afr_bem_fre_heb_sod_chh_dut_aze_azi_tsw_bat_swa_arw_cze_bsq_prs_wly_bam_mnd_bos_guj_tsn_hin_cic_pan_fin_yor_dyu_est_rom_gam_geo_pol_lat_svk_por_anl_hau_mcd_hun_xho_jav_ben_ind_jpn_tml_kor_urd_scr_ven_alb_sun_nor_amh_mly_cnt_rus_igb_bul_sid_swe_mol_ger_ctl_qcu_ukr_krd_grk_zul_owc_ita_tig_spa_mao_lit_lda_glc_moo_tag_tha_mlt_knd_ses_fbf_tur_slo_eng_uzb_swt_vie_aeg_ewe_dgb_akn	-0.757148754652377	-1.81920501742639	0.072098089550448
246	tig_scr_ses_nor_chh_wly_hau_grk_aze_tur_swa_jav_akn_bos_bul_bsq_eng_owc_igb_cnt_rus_lat_ewe_lit_tsn_pan_est_xho_lda_fin_cze_amh_geo_guj_ukr_prs_arw_gam_sid_fre_hun_fbf_sun_ger_ind_jpn_tml_kor_alb_ita_zul_urd_mao_rom_sod_bat_mnd_mol_dyu_ctl_heb_mcd_dut_hin_ben_qcu_spa_afr_swe_ven_anl_pol_mlt_glc_mly_slo_swt_por_cic_tag_tha_amr_knd_moo_dgb_azi_krd_svk_uzb_tsw_vie_aeg_yor_bem_bam	-0.258174754813785	-0.610777002259763	0.542837087222049
247	gam_slo_dgb_arw_aeg_mlt_tig_ukr_uzb_azi_fbf_bat_lda_guj_glc_bsq_lit_chh_yor_cnt_nor_grk_dyu_mol_tsw_bos_hun_swa_bem_fin_ben_sid_geo_urd_por_swe_hin_amh_heb_scr_est_swt_jav_ger_ind_jpn_tml_kor_alb_pol_ven_svk_mly_dut_owc_mao_mnd_ctl_zul_rom_wly_bul_lat_mcd_pan_qcu_prs_rus_afr_igb_amr_cze_anl_spa_tag_fre_ewe_eng_cic_sun_tha_sod_knd_moo_tsn_tur_krd_ita_aze_xho_vie_hau_bam_akn_ses	0.662425233607707	1.56961835281387	0.119900212651822
248	wly_grk_swa_alb_tig_mlt_chh_glc_tur_azi_ses_mao_tsn_hin_rus_bsq_scr_hau_ven_cnt_ukr_arw_moo_urd_cic_rom_est_yor_lda_hun_lat_amh_geo_swe_ita_afr_fre_amr_gam_slo_fin_bem_sun_lit_mly_jpn_knd_kor_nor_spa_tsw_dut_bat_svk_anl_tag_mnd_pan_zul_krd_owc_por_pol_bos_bul_qcu_ctl_mcd_prs_bam_aeg_eng_heb_guj_ind_ger_dgb_cze_ewe_jav_tha_sid_tml_fbf_xho_aze_ben_mol_uzb_dyu_vie_sod_akn_igb_swt	0.666691512528034	1.5812435951583	0.117217527742932
249	hau_swe_zul_scr_amr_anl_heb_fre_tur_azi_cic_sun_moo_por_mcd_bsq_krd_owc_bam_cnt_ukr_prs_akn_hin_fbf_mol_hun_ewe_bem_fin_afr_aeg_geo_bos_guj_pan_nor_mlt_chh_bul_est_dgb_tag_ben_jav_jpn_tml_kor_eng_lat_tsw_ctl_mao_urd_sid_bat_mnd_ita_dyu_dut_amh_alb_cze_slo_pol_qcu_spa_glc_ger_xho_gam_lit_wly_rus_ind_svk_tsn_rom_ses_mly_tha_sod_knd_yor_swt_aze_arw_grk_uzb_igb_vie_tig_lda_ven_swa	-0.748511899743274	-1.79902815564464	0.0752578194888266
250	amh_ger_swt_krd_heb_amr_anl_pol_uzb_azi_akn_tag_xho_lit_prs_bsq_cze_wly_moo_cnt_ctl_ukr_zul_alb_ven_guj_hun_yor_lda_fin_ita_owc_geo_rus_bos_glc_nor_hau_sid_spa_est_ses_ind_ben_jav_jpn_knd_kor_rom_arw_tsn_mcd_mao_slo_chh_sun_mnd_dut_dyu_svk_gam_mol_hin_pan_lat_qcu_fre_scr_grk_tsw_aeg_afr_sod_urd_mly_bul_fbf_eng_ewe_bat_tha_tig_tml_bam_igb_aze_swe_por_tur_swa_vie_mlt_dgb_cic_bem	-0.139189745195006	-0.328254756388967	0.743456970331945
251	owc_mol_xho_glc_mlt_sid_anl_por_aze_uzb_zul_ind_tsw_ctl_slo_bsq_ukr_amr_fbf_mnd_cze_dut_lda_pan_ven_urd_fin_tsn_cic_est_rom_amh_geo_rus_prs_bos_lat_hau_gam_lit_hun_swa_mly_grk_sun_jpn_tml_kor_scr_spa_ewe_hin_bat_bul_heb_tag_cnt_swe_moo_alb_sod_mcd_svk_afr_ita_qcu_pol_guj_fre_dgb_tig_krd_wly_ben_jav_nor_dyu_eng_ses_mao_tha_chh_knd_yor_igb_azi_ger_arw_tur_bam_vie_aeg_akn_swt_bem	0.138798027368183	0.326595528142952	0.744707696373512
252	anl_por_cic_scr_sid_tig_owc_lat_uzb_tur_moo_mly_igb_arw_swe_bsq_bul_sod_xho_cnt_svk_ger_ewe_ctl_akn_spa_fin_tsn_swa_hun_rus_aeg_geo_pan_pol_alb_dut_heb_amr_ita_est_zul_bat_hin_jav_jpn_knd_kor_mol_cze_dyu_rom_sun_lit_chh_ind_mnd_fre_tsw_ukr_hau_glc_grk_bos_slo_qcu_ben_krd_eng_lda_amh_afr_gam_urd_mao_prs_dgb_mcd_ven_tag_tha_wly_tml_ses_bam_aze_guj_nor_azi_swt_vie_mlt_fbf_yor_bem	-0.967445014851604	-2.35393937326863	0.0206804966355725
253	heb_krd_igb_swe_gam_mlt_amh_scr_uzb_tur_bem_ind_fbf_nor_pol_bsq_spa_anl_yor_cnt_ben_rus_dyu_fre_lda_svk_fin_tsw_swa_hun_cze_chh_geo_urd_afr_grk_glc_aeg_sod_lit_est_akn_tag_ukr_mao_jpn_tml_kor_alb_prs_tsn_por_jav_ita_sid_bat_mnd_slo_moo_bos_hau_eng_ctl_dut_mcd_qcu_rom_pan_guj_cic_amr_mol_owc_lat_mly_bul_ses_hin_swt_sun_tha_wly_knd_ven_ewe_aze_ger_arw_azi_xho_vie_tig_dgb_bam_zul	-0.826751749959926	-1.99288302950271	0.0492051981513896
254	mlt_mcd_dyu_glc_anl_owc_chh_fre_uzb_tur_cic_sun_swt_ukr_rus_bsq_eng_wly_lda_mnd_arw_dut_xho_spa_akn_hin_hun_fbf_moo_fin_alb_amr_geo_svk_cze_por_slo_hau_gam_ctl_est_yor_mao_grk_tag_jpn_tml_kor_prs_pol_bam_krd_ind_urd_sod_jav_cnt_bos_ewe_ita_sid_ben_swe_guj_nor_qcu_lit_bul_rom_tsn_amh_pan_aeg_mol_mly_lat_tsw_afr_igb_bat_tha_tig_knd_ses_dgb_azi_scr_ger_aze_zul_vie_heb_bem_swa_ven	0.0366113929799539	0.0864117379170009	0.931324890088292
255	sod_prs_lda_afr_heb_owc_amr_nor_tur_uzb_bam_jav_zul_ukr_krd_bsq_mol_amh_ewe_cnt_arw_fre_dyu_eng_moo_dut_fin_ses_dgb_est_pol_gam_geo_bos_slo_bul_lit_anl_chh_guj_hun_ven_mao_cze_bat_jpn_knd_kor_mcd_swe_swa_hin_ind_spa_sid_tag_mnd_scr_igb_ger_mlt_ctl_alb_ben_svk_qcu_ita_urd_pan_fbf_wly_lat_aeg_rom_mly_por_akn_glc_bem_sun_tha_tig_tml_swt_tsn_azi_grk_rus_aze_cic_vie_hau_tsw_yor_xho	-0.366975634244485	-0.870040411617135	0.386518438046973
256	sid_grk_akn_mcd_gam_amr_hau_glc_tur_azi_zul_bat_igb_alb_dut_bsq_slo_wly_dgb_cnt_lat_prs_cic_spa_dyu_ben_fin_ses_moo_hun_guj_amh_geo_ctl_cze_rom_swe_tig_mlt_arw_est_tsw_ind_ger_mly_jpn_knd_kor_afr_mol_ewe_bul_sun_nor_aeg_mao_mnd_ukr_fbf_ita_sod_rus_svk_bos_lit_qcu_scr_krd_eng_swa_anl_por_chh_fre_jav_pol_xho_pan_bem_tag_tha_heb_tml_tsn_swt_uzb_urd_hin_aze_ven_vie_owc_bam_lda_yor	-0.480026963540502	-1.14113315708417	0.256744446923402
257	sid_eng_swt_svk_gam_chh_anl_pan_tur_uzb_dyu_jav_bem_grk_nor_bsq_guj_mlt_akn_mnd_lat_urd_ses_ben_swa_prs_est_cic_tsw_fin_scr_hau_geo_alb_swe_afr_ger_heb_tig_spa_hun_ven_mao_krd_bat_jpn_tml_kor_ukr_dut_zul_por_tag_bul_aeg_ind_cnt_mcd_dgb_fre_amh_arw_ctl_cze_rom_qcu_hin_mol_ita_bam_owc_lit_amr_slo_sun_bos_fbf_glc_igb_mly_tha_sod_knd_ewe_lda_aze_rus_pol_azi_moo_vie_wly_yor_tsn_xho	-0.865308292017427	-2.09454422842396	0.0389307886364583
258	amh_svk_xho_urd_hau_heb_sid_mcd_azi_tur_bam_jav_yor_cze_ukr_bsq_por_sod_ses_cnt_nor_alb_swa_guj_bem_spa_fin_igb_swt_est_ctl_owc_geo_glc_bos_pol_lat_chh_aeg_hin_hun_dyu_mly_afr_bat_jpn_tml_kor_eng_pan_ven_scr_ind_mol_tig_sun_mnd_prs_akn_rom_mlt_krd_lit_swe_bul_qcu_slo_ita_dut_lda_wly_ger_gam_rus_mao_fre_tsw_ben_cic_tag_tha_anl_knd_fbf_ewe_aze_grk_arw_uzb_zul_vie_amr_tsn_moo_dgb	-1.15945350006586	-2.85376107755627	0.00532581138296195
259	hau_cze_ses_ukr_gam_chh_amh_dut_aze_tur_yor_jav_cic_swe_prs_bsq_scr_amr_zul_cnt_afr_svk_bem_glc_igb_grk_hun_ewe_moo_fin_urd_heb_geo_lat_por_eng_ita_anl_sid_bul_est_dgb_sun_slo_mao_jpn_knd_kor_rus_alb_tsn_bos_ind_guj_tig_bat_mnd_arw_swa_nor_wly_krd_ben_ctl_mol_qcu_pol_pan_ger_swt_mlt_mcd_sod_spa_tag_rom_akn_hin_xho_mly_tha_owc_tml_dyu_ven_azi_fre_lit_uzb_fbf_vie_aeg_lda_bam_tsw	-1.14156984905808	-2.81092157831172	0.00602394442909758
260	hau_mcd_xho_guj_amh_chh_sid_hin_uzb_azi_zul_mao_fbf_ita_mol_bsq_alb_anl_ven_mnd_swe_eng_dyu_spa_igb_bul_fin_cic_ewe_hun_slo_tig_geo_rus_afr_rom_ger_gam_mlt_nor_est_tsw_tag_ukr_bat_jpn_knd_kor_svk_dut_ses_arw_ind_prs_aeg_mly_cnt_lit_moo_pol_sod_urd_glc_fre_pan_qcu_ctl_krd_por_lda_owc_lat_wly_ben_jav_cze_akn_bos_swa_sun_tha_heb_tml_tsn_bam_aze_scr_grk_tur_yor_vie_amr_bem_swt_dgb	0.0277112565066616	0.0651820838547806	0.948168936346926
261	mlt_mcd_tsw_lit_gam_wly_aeg_grk_aze_uzb_zul_sun_igb_fre_dut_bsq_lat_chh_bem_cnt_swe_glc_xho_svk_swa_pol_est_fbf_moo_fin_guj_sod_geo_spa_pan_afr_mol_heb_tig_por_hun_cic_mly_arw_tag_jpn_knd_kor_krd_ita_lda_alb_ind_nor_amh_bat_mnd_cze_tsn_ctl_owc_ger_eng_bul_rom_qcu_scr_urd_ben_ses_sid_slo_amr_rus_jav_prs_yor_ukr_swt_mao_tha_hau_tml_akn_dgb_azi_hin_bos_tur_dyu_vie_anl_bam_ewe_ven	-0.640459930523331	-1.53207723192499	0.128898154130229
262	heb_por_akn_ukr_amh_tig_sod_rom_aze_azi_igb_jav_swt_lat_hin_bsq_prs_mlt_dgb_mnd_afr_glc_zul_nor_lda_arw_hun_bam_ven_est_urd_amr_geo_mcd_alb_cze_pan_gam_hau_guj_fin_yor_sun_krd_bat_jpn_tml_kor_scr_rus_tsw_ita_ind_ctl_wly_tag_cnt_lit_ewe_ben_owc_eng_fre_svk_bos_qcu_mol_spa_slo_ses_sid_grk_chh_dut_mao_pol_xho_swe_swa_mly_tha_anl_knd_dyu_bem_tur_ger_bul_uzb_cic_vie_aeg_moo_tsn_fbf	-1.53909732036123	-3.91705462112405	0.000170924228076649
263	mlt_bos_ven_ukr_amh_wly_hau_mcd_aze_azi_bem_jav_bam_urd_dut_bsq_nor_anl_yor_cnt_fre_svk_lda_ben_cic_rus_hun_dyu_tsn_est_alb_aeg_geo_afr_por_pan_ger_gam_chh_ctl_fin_ses_bat_lat_tag_jpn_tml_kor_ita_spa_tsw_arw_mao_scr_sod_ind_mnd_krd_dgb_guj_owc_cze_lit_mol_hin_qcu_glc_prs_rom_akn_tig_slo_sid_pol_sun_grk_igb_eng_moo_mly_tha_heb_knd_fbf_swa_uzb_bul_swe_tur_swt_vie_amr_zul_ewe_xho	-1.37640074044504	-3.44585009141423	0.000856104840814617
264	owc_ita_ewe_lit_gam_hau_anl_pan_tur_uzb_zul_sun_yor_dut_ger_bsq_ben_mlt_bem_mnd_alb_scr_tsn_rom_xho_ctl_est_bam_fbf_hun_cze_sod_geo_por_svk_prs_rus_amr_heb_lat_fin_swt_bat_bos_tag_jpn_tml_kor_glc_grk_cic_mcd_mao_slo_aeg_ind_cnt_krd_swa_spa_amh_urd_pol_hin_mol_qcu_arw_guj_fre_moo_wly_swe_chh_eng_mly_bul_dgb_afr_lda_jav_tha_tig_knd_ses_ven_aze_nor_ukr_azi_akn_vie_sid_dyu_tsw_igb	-0.144113018649473	-0.340703100797478	0.73409555196062
265	amr_afr_swa_bul_amh_hau_tig_ita_tur_uzb_lda_mao_bam_bos_mcd_bsq_lit_gam_dyu_mnd_nor_scr_ven_glc_akn_krd_est_ewe_cic_hun_pan_wly_geo_dut_por_grk_rus_mlt_owc_pol_fin_tsn_mly_prs_tag_jpn_knd_kor_ctl_urd_moo_fre_sun_guj_chh_bat_cnt_svk_zul_eng_aeg_cze_ukr_alb_arw_qcu_spa_rom_ger_igb_heb_hin_anl_lat_ind_swe_bem_mol_yor_jav_tha_sod_tml_swt_dgb_aze_slo_ben_azi_tsw_vie_sid_xho_ses_fbf	0.15848039415439	0.373089253955545	0.70993104364392
266	mlt_rom_bem_hin_aeg_sid_anl_bos_uzb_tur_xho_tag_swa_lit_ger_bsq_grk_tig_cic_mnd_alb_ben_ses_bul_ven_guj_hun_swt_lda_fin_nor_owc_geo_mol_por_glc_mcd_chh_sod_afr_est_fbf_ind_pan_jav_jpn_tml_kor_rus_krd_akn_ita_bat_lat_gam_sun_cnt_prs_tsw_fre_amh_arw_ukr_cze_eng_qcu_slo_ctl_spa_tsn_heb_swe_hau_dut_mly_urd_dyu_pol_moo_mao_tha_amr_knd_yor_ewe_azi_scr_svk_aze_bam_vie_wly_dgb_igb_zul	0.300875432477627	0.707819798496276	0.480827328350097
267	mlt_nor_xho_eng_amr_amh_heb_mcd_aze_azi_dgb_tag_ven_rom_ger_bsq_guj_tig_tsw_mnd_pan_por_zul_cze_akn_mol_hun_tsn_yor_fin_svk_sod_geo_ukr_glc_hin_urd_owc_gam_grk_est_igb_mao_arw_ind_jpn_knd_kor_lat_scr_bem_ita_mly_slo_chh_bat_cnt_ben_swa_pol_wly_bos_krd_swe_afr_qcu_alb_spa_ctl_ewe_anl_dut_sid_lit_sun_rus_fbf_prs_swt_jav_tha_aeg_tml_cic_lda_uzb_bul_fre_tur_moo_vie_hau_bam_dyu_ses	-0.227463236811572	-0.537183684204114	0.592423692695071
268	sod_ger_swt_ukr_heb_amr_amh_lat_aze_uzb_xho_mly_yor_rus_hin_bsq_pol_wly_zul_mnd_dut_slo_ewe_por_tsw_mcd_fin_bam_tsn_est_alb_owc_geo_rom_mol_eng_swe_sid_hau_nor_hun_dgb_sun_ben_tag_jpn_tml_kor_arw_urd_akn_lit_ind_cze_gam_mao_cnt_guj_lda_svk_aeg_prs_bos_bul_ita_qcu_afr_glc_fre_swa_mlt_grk_anl_ctl_bat_pan_ven_scr_bem_jav_tha_tig_knd_cic_moo_tur_spa_krd_azi_ses_vie_chh_igb_dyu_fbf	0.780146871773956	1.85115841895288	0.0673204885351197
269	mlt_alb_dgb_eng_wly_amh_chh_lit_aze_azi_ewe_mao_tsw_rus_afr_bsq_urd_owc_cic_mnd_mcd_ger_igb_pan_akn_krd_hun_tsn_swa_fin_prs_hau_geo_ita_ukr_lat_glc_aeg_sod_scr_est_swt_bat_cze_ind_jpn_knd_kor_bul_swe_bam_pol_tag_mol_amr_mly_cnt_guj_ven_svk_tig_nor_ben_arw_ctl_qcu_grk_bos_slo_lda_gam_fre_sid_hin_jav_spa_ses_dut_fbf_sun_tha_heb_tml_xho_zul_tur_rom_por_uzb_moo_vie_anl_bem_dyu_yor	-0.617946307536446	-1.47689008359185	0.14308343458368
270	heb_rom_bem_slo_sid_sod_amr_ctl_uzb_azi_ven_sun_ewe_scr_mol_bsq_rus_amh_akn_mnd_cze_pol_tsn_lat_moo_spa_hun_fbf_igb_fin_por_chh_geo_fre_ita_pan_ben_anl_aeg_glc_est_swt_jav_nor_ind_jpn_knd_kor_mcd_eng_tsw_afr_mly_bos_owc_tag_cnt_arw_dyu_guj_wly_bul_swe_alb_lit_qcu_svk_krd_ukr_ses_gam_prs_mlt_hin_bat_dut_bam_grk_yor_mao_tha_hau_tml_swa_dgb_tur_urd_ger_aze_zul_vie_tig_xho_lda_cic	-0.851920348420699	-2.05947706728919	0.0422436797952227
271	owc_krd_dgb_cze_tig_heb_sid_bos_uzb_tur_yor_mao_tsw_fre_ger_bsq_rom_gam_tsn_cnt_svk_rus_bam_swe_ewe_bul_fin_swa_ses_hun_lit_amh_geo_mcd_hin_pan_glc_chh_wly_alb_est_lda_bat_ctl_mly_jpn_knd_kor_ben_slo_akn_nor_tag_afr_amr_ind_mnd_ukr_dyu_eng_aeg_prs_spa_grk_urd_qcu_guj_scr_por_bem_hau_lat_anl_ita_sun_dut_fbf_pol_ven_jav_tha_mlt_tml_xho_igb_azi_mol_arw_aze_cic_vie_sod_moo_swt_zul	0.488016864639955	1.15219533506439	0.252194028675647
272	anl_bos_lda_pan_owc_amh_wly_spa_uzb_tur_zul_bat_tsn_ita_glc_bsq_mcd_amr_bem_cnt_rom_pol_ven_ctl_swt_krd_hun_dyu_moo_est_urd_aeg_geo_eng_alb_mol_dut_sid_tig_por_fin_fbf_jav_rus_ind_jpn_knd_kor_ukr_fre_ses_hin_sun_afr_mlt_tag_mnd_lit_tsw_grk_chh_arw_nor_bul_swe_qcu_prs_scr_guj_cic_gam_svk_hau_cze_mao_slo_ewe_ben_akn_mly_tha_sod_tml_igb_dgb_azi_ger_lat_aze_xho_vie_heb_yor_bam_swa	-0.903139244580868	-2.18879902088919	0.0311154748134089
273	sid_eng_tsw_rus_gam_hau_chh_por_aze_uzb_bem_ind_swa_pol_cze_bsq_swe_amr_lda_mnd_spa_mcd_ewe_prs_yor_fre_est_swt_zul_fin_ben_aeg_geo_dut_bos_nor_krd_sod_wly_rom_hun_xho_tag_bul_sun_jpn_knd_kor_urd_pan_tsn_glc_mao_ita_owc_mly_cnt_scr_akn_hin_amh_ukr_svk_grk_lat_qcu_alb_lit_afr_bam_tig_guj_mlt_mol_bat_arw_igb_ger_ven_jav_tha_anl_tml_ses_cic_azi_slo_ctl_tur_dgb_vie_heb_dyu_fbf_moo	-0.804264666335431	-1.9375551484499	0.0557115534180225
274	gam_lat_swa_eng_tig_anl_mlt_arw_uzb_azi_cic_bat_ses_rom_afr_bsq_ctl_heb_igb_cnt_scr_nor_tsn_bul_bam_rus_hun_dyu_tsw_fin_fre_chh_geo_spa_swe_pan_prs_aeg_owc_alb_est_dgb_mao_mol_sun_jpn_knd_kor_ukr_dut_xho_krd_tag_bos_amr_ind_mnd_por_fbf_pol_wly_lit_svk_guj_ben_qcu_glc_ita_grk_bem_sid_urd_sod_mcd_mly_slo_yor_cze_swt_jav_tha_hau_tml_ven_akn_aze_ger_hin_tur_lda_vie_amh_moo_zul_ewe	-0.430262227116446	-1.01940331595435	0.310656120386742
275	amr_dut_xho_spa_anl_chh_wly_nor_tur_azi_fbf_jav_tsn_ukr_por_bsq_swe_aeg_zul_mnd_scr_svk_bem_urd_ses_bul_fin_dgb_akn_hun_mcd_tig_geo_guj_ben_grk_ger_gam_amh_glc_est_yor_sun_mol_bat_jpn_knd_kor_alb_rus_ven_arw_mao_eng_heb_mly_cnt_ctl_dyu_ita_sod_fre_krd_cze_pol_qcu_lat_pan_afr_igb_sid_hin_owc_slo_ind_bos_swt_lit_cic_tag_tha_hau_tml_moo_bam_uzb_rom_prs_aze_lda_vie_mlt_tsw_ewe_swa	-0.183527733255422	-0.432937728609194	0.666062411800366
276	sid_bos_xho_mcd_owc_heb_amr_ukr_tur_uzb_igb_ind_swt_hin_ita_bsq_slo_gam_dgb_cnt_rom_alb_tsw_lit_bem_pol_hun_fbf_ewe_est_bul_tig_geo_dut_arw_prs_swe_mlt_sod_afr_fin_tsn_mao_nor_jav_jpn_knd_kor_grk_lat_yor_pan_tag_krd_chh_sun_mnd_por_akn_ctl_anl_guj_rus_glc_scr_qcu_ger_fre_eng_moo_amh_urd_aeg_svk_mly_ben_ven_cze_cic_bat_tha_hau_tml_bam_lda_azi_mol_spa_aze_swa_vie_wly_zul_dyu_ses	-0.0597194238760608	-0.140657532933373	0.888444704566768
277	heb_bos_tsn_ita_mlt_sod_wly_hin_azi_tur_xho_mly_igb_glc_swe_bsq_lit_tig_bem_mnd_fre_guj_dyu_rus_swt_alb_fin_zul_tsw_est_eng_anl_geo_dut_afr_cze_prs_sid_gam_spa_hun_ses_tag_grk_bat_jpn_tml_kor_svk_krd_ven_mcd_sun_slo_hau_ind_cnt_lat_bam_rom_amr_arw_scr_pan_ben_qcu_ger_mol_nor_fbf_aeg_urd_chh_por_mao_ctl_akn_bul_dgb_jav_tha_owc_knd_cic_swa_uzb_ukr_pol_aze_moo_vie_amh_yor_lda_ewe	0.77912517193269	1.85341256259869	0.0669936918508008
278	heb_krd_moo_prs_amr_gam_wly_glc_uzb_tur_bam_tag_tsw_por_ctl_bsq_mol_mlt_zul_mnd_bos_bul_lda_arw_dgb_ukr_fin_bem_akn_est_ben_chh_geo_slo_nor_lit_spa_sod_anl_dut_hun_cic_ind_eng_mly_jpn_knd_kor_rom_urd_igb_guj_sun_svk_owc_mao_cnt_pol_swa_pan_tig_ger_swe_hin_rus_qcu_alb_cze_afr_swt_hau_scr_aeg_fre_jav_lat_tsn_grk_ven_bat_tha_amh_tml_ewe_xho_aze_ita_mcd_azi_fbf_vie_sid_ses_dyu_yor	0.23693160641453	0.558879329457878	0.577587361132281
279	mlt_grk_ven_rus_amh_anl_sod_bul_aze_tur_igb_tag_lda_scr_swe_bsq_ger_aeg_dgb_mnd_ita_rom_tsn_afr_zul_lit_hun_cic_xho_est_arw_sid_geo_slo_ctl_lat_guj_wly_heb_bos_fin_swt_ind_mcd_jav_jpn_tml_kor_urd_glc_bam_nor_sun_ukr_owc_bat_cnt_fre_dyu_svk_gam_dut_krd_pol_por_qcu_eng_ben_alb_ewe_tig_pan_hau_hin_mao_cze_ses_prs_moo_mly_tha_chh_knd_yor_fbf_uzb_mol_spa_azi_swa_vie_amr_tsw_akn_bem	-1.03403457587477	-2.51938713821363	0.0134621267230871
280	heb_pan_xho_rus_wly_mlt_tig_bos_uzb_tur_zul_mao_yor_ctl_scr_bsq_svk_sid_bem_cnt_arw_nor_dgb_eng_swa_mol_fin_lda_bam_est_ben_owc_geo_hin_mcd_ita_swe_chh_gam_slo_hun_tsw_tag_lat_ind_jpn_tml_kor_guj_cze_dyu_rom_mly_fre_amr_jav_mnd_pol_ewe_grk_aeg_afr_por_ukr_alb_qcu_prs_lit_dut_akn_anl_ger_hau_glc_sun_spa_moo_krd_fbf_bat_tha_sod_knd_igb_tsn_azi_urd_bul_aze_ses_vie_amh_ven_swt_cic	0.985522414906731	2.37038642503997	0.019834157709981
281	gam_rus_lda_mol_anl_wly_owc_por_tur_uzb_dyu_ind_swa_cze_bul_bsq_prs_chh_zul_cnt_bos_pol_bam_grk_tsw_lit_hun_bem_ven_fin_dut_sod_geo_slo_urd_ben_fre_hau_tig_guj_est_tsn_mly_ita_mao_jpn_knd_kor_spa_nor_igb_lat_jav_scr_aeg_bat_mnd_eng_yor_krd_heb_rom_pan_ctl_arw_qcu_mcd_glc_hin_moo_amh_ger_amr_alb_tag_ukr_ewe_swe_dgb_sun_tha_mlt_tml_xho_akn_aze_svk_afr_azi_swt_vie_sid_cic_ses_fbf	0.760732009263195	1.8061924131025	0.0741229755049344
282	amh_ukr_yor_hin_anl_amr_sod_urd_tur_aze_swt_mly_lda_fre_pol_bsq_grk_aeg_dyu_mnd_ben_scr_igb_swe_akn_ger_est_xho_tsw_fin_dut_tig_geo_por_rus_afr_ctl_chh_gam_nor_hun_ewe_jav_glc_bat_jpn_knd_kor_svk_rom_moo_guj_mao_spa_hau_ind_cnt_slo_ven_bul_heb_mol_pan_krd_cze_qcu_eng_lit_lat_cic_owc_prs_sid_alb_sun_arw_bem_ita_dgb_tag_tha_wly_tml_zul_swa_azi_mcd_bos_uzb_ses_vie_mlt_tsn_fbf_bam	-0.2585082999377	-0.611144729598077	0.542594685491851
283	sid_cze_lda_pan_amh_heb_amr_ukr_azi_aze_ewe_mly_dgb_lat_ita_bsq_pol_mlt_cic_cnt_bos_krd_tsn_dut_zul_alb_fin_xho_ses_hun_bul_hau_geo_ctl_glc_guj_lit_anl_sod_svk_est_moo_tag_spa_ind_jpn_tml_kor_arw_por_swa_fre_mao_slo_owc_bat_mnd_ben_dyu_scr_tig_hin_prs_grk_mol_qcu_eng_swe_nor_igb_aeg_rus_chh_urd_jav_mcd_tsw_rom_yor_sun_tha_wly_knd_swt_ven_uzb_afr_ger_tur_bem_vie_gam_bam_fbf_akn	-0.324432562962745	-0.767990089898787	0.444438728920359
284	wly_spa_tsw_por_aeg_owc_mlt_nor_tur_uzb_igb_jav_fbf_mol_rus_bsq_pan_amh_bem_mnd_urd_swe_akn_scr_yor_cze_hun_bam_tsn_est_krd_heb_geo_ger_alb_bos_hin_chh_amr_lit_fin_lda_ind_glc_mly_jpn_knd_kor_rom_grk_ewe_mcd_mao_lat_sid_sun_cnt_ukr_ses_svk_anl_pol_fre_slo_arw_qcu_guj_ctl_eng_swt_tig_dut_hau_bul_bat_ita_cic_ben_zul_tag_tha_gam_tml_swa_moo_aze_afr_prs_azi_dyu_vie_sod_ven_dgb_xho	-0.15208409000521	-0.358943593866163	0.720450910932005
285	sod_fre_ven_svk_owc_amh_heb_grk_tur_aze_dgb_ind_lda_mcd_dut_bsq_guj_wly_moo_mnd_rus_rom_tsn_por_ses_pan_est_swt_bam_hun_nor_amr_geo_hin_scr_urd_glc_tig_aeg_ukr_fin_ewe_sun_lit_bat_jpn_tml_kor_swe_eng_igb_spa_tag_pol_anl_mly_cnt_prs_cic_alb_sid_krd_cze_mol_arw_qcu_ben_slo_afr_xho_hau_ita_chh_bos_jav_ctl_zul_ger_fbf_mao_tha_mlt_knd_tsw_swa_uzb_bul_lat_azi_yor_vie_gam_dyu_akn_bem	-0.92978897470935	-2.25702361419843	0.0263476544792355
286	heb_krd_zul_hin_gam_amr_wly_mol_azi_aze_tsn_tag_swa_lat_spa_bsq_bos_sod_moo_cnt_mcd_svk_swt_ctl_xho_glc_hun_ewe_cic_fin_eng_aeg_geo_pol_lit_rom_alb_mlt_hau_arw_est_yor_bat_rus_jav_jpn_knd_kor_fre_ukr_bem_dut_sun_cze_amh_ind_mnd_swe_dgb_afr_tig_por_prs_ita_urd_qcu_grk_bul_guj_igb_chh_ger_sid_scr_mao_pan_akn_ben_lda_mly_tha_owc_tml_tsw_dyu_tur_nor_slo_uzb_ses_vie_anl_ven_bam_fbf	-1.31940684695265	-3.29667127469349	0.0013863076008534
287	anl_nor_yor_arw_hau_gam_wly_ctl_tur_uzb_tsw_jav_dyu_grk_rus_bsq_por_owc_akn_cnt_glc_eng_moo_scr_igb_hin_est_swa_ewe_fin_dut_chh_geo_lat_pol_mcd_krd_sod_mlt_pan_hun_dgb_bat_alb_sun_jpn_tml_kor_ben_spa_tsn_prs_mao_ger_aeg_tag_mnd_cze_bam_rom_amr_svk_guj_bul_afr_qcu_fre_urd_slo_ses_sid_bos_amh_lit_mly_mol_ven_ukr_fbf_ind_tha_tig_knd_bem_cic_aze_ita_swe_azi_swt_vie_heb_xho_zul_lda	0.829772710043506	1.97239897672967	0.0515343090646614
288	anl_lit_ven_afr_gam_wly_hau_bos_uzb_tur_dyu_mly_akn_scr_bul_bsq_por_sid_tsn_mnd_pol_swe_xho_krd_ses_grk_est_igb_cic_fin_prs_tig_geo_ita_pan_spa_ger_owc_aeg_ben_hun_fbf_jav_mol_sun_jpn_knd_kor_arw_glc_moo_rus_mao_mcd_amh_tag_cnt_svk_tsw_dut_sod_ukr_alb_urd_ctl_qcu_rom_lat_cze_swa_chh_hin_mlt_guj_bat_eng_yor_nor_bam_ind_tha_heb_tml_lda_zul_aze_slo_fre_azi_bem_vie_amr_dgb_ewe_swt	-0.675897732038029	-1.61767029475115	0.109120593436102
289	tig_guj_akn_nor_anl_aeg_mlt_hin_tur_azi_tsn_sun_dgb_mol_cze_bsq_swe_gam_ses_mnd_pol_rus_fbf_prs_moo_afr_est_xho_swt_fin_glc_amh_geo_spa_scr_mcd_grk_owc_wly_arw_hun_dyu_jav_bos_mao_jpn_tml_kor_urd_ukr_ewe_krd_mly_ctl_chh_ind_cnt_eng_bam_ger_heb_ben_por_svk_alb_qcu_rom_lat_ita_swa_sid_pan_sod_dut_bat_fre_lda_lit_ven_tag_tha_amr_knd_igb_tsw_aze_bul_slo_uzb_cic_vie_hau_yor_bem_zul	-0.454044500393176	-1.07872989539193	0.283498061685386
290	hau_lit_xho_mol_mlt_heb_tig_swe_uzb_aze_fbf_mao_tsn_fre_glc_bsq_cze_owc_ven_cnt_alb_por_lda_rom_bem_slo_hun_zul_swt_fin_ctl_amh_geo_krd_scr_ben_hin_gam_wly_pol_est_dgb_bat_rus_jav_jpn_knd_kor_pan_lat_cic_bos_ind_arw_chh_tag_mnd_ita_yor_afr_aeg_dut_grk_guj_mcd_qcu_eng_urd_spa_dyu_sod_svk_amr_nor_sun_prs_ses_ukr_igb_mly_tha_anl_tml_akn_bam_tur_ger_bul_azi_swa_vie_sid_tsw_ewe_moo	-0.00604393495554691	-0.0142386570678096	0.988670080512604
291	mlt_alb_fbf_hin_hau_tig_chh_scr_uzb_azi_swt_ind_bem_krd_bul_bsq_slo_amr_ven_mnd_ctl_por_ses_rus_xho_prs_fin_igb_akn_hun_afr_sid_geo_mol_grk_ita_guj_aeg_owc_cze_est_zul_sun_glc_jav_jpn_tml_kor_ger_bos_ewe_swe_mao_eng_wly_mly_cnt_arw_dyu_rom_anl_pan_mcd_ben_spa_qcu_nor_fre_svk_cic_gam_urd_sod_dut_tag_pol_tsw_ukr_dgb_bat_tha_amh_knd_swa_bam_tur_lit_lat_aze_lda_vie_heb_tsn_moo_yor	0.287409735211856	0.677314687171291	0.499887759210071
292	anl_afr_akn_scr_gam_mlt_chh_cze_azi_aze_ewe_jav_tsn_lat_spa_bsq_eng_hau_tsw_mnd_guj_mol_moo_ita_zul_ukr_hun_swa_ses_est_pan_aeg_geo_pol_slo_rus_alb_amr_sod_arw_fin_lda_tag_dut_sun_jpn_knd_kor_nor_grk_ven_swe_mao_bos_heb_ind_cnt_rom_xho_urd_amh_ben_svk_glc_hin_qcu_por_fre_lit_bem_sid_prs_tig_mcd_mly_ger_bam_bul_cic_bat_tha_owc_tml_dgb_yor_tur_krd_ctl_uzb_fbf_vie_wly_igb_swt_dyu	-0.392531121870885	-0.930406945058492	0.354569299212743
293	hau_nor_bam_prs_sod_sid_aeg_ger_tur_aze_tsw_mly_cic_alb_dut_bsq_krd_amh_dgb_mnd_ita_mcd_xho_grk_ven_scr_fin_swa_ses_est_rom_owc_geo_hin_svk_spa_mol_tig_anl_ctl_hun_lda_jav_swe_ind_jpn_tml_kor_slo_fre_tsn_afr_tag_guj_gam_sun_cnt_por_bem_eng_amr_rus_urd_bul_lat_qcu_arw_bos_glc_igb_heb_ukr_wly_pan_mao_pol_moo_cze_yor_bat_tha_mlt_knd_fbf_zul_azi_lit_ben_uzb_akn_vie_chh_dyu_swt_ewe	0.281781946801624	0.663790931504134	0.508466385776918
294	heb_grk_dyu_rus_sid_mlt_owc_ctl_tur_aze_zul_sun_yor_por_glc_bsq_slo_tig_ewe_cnt_rom_lat_tsw_nor_bem_swe_hun_xho_fbf_fin_pan_wly_geo_lit_mcd_fre_arw_gam_amr_alb_est_cic_mao_ger_jav_jpn_tml_kor_guj_eng_igb_krd_mly_afr_sod_bat_mnd_prs_moo_dut_chh_spa_bul_mol_hin_qcu_ita_bos_ukr_lda_anl_pol_hau_cze_tag_scr_swt_svk_tsn_ind_tha_amh_knd_ven_bam_azi_ben_urd_uzb_dgb_vie_aeg_akn_ses_swa	0.107591795275925	0.253199340135142	0.800673038585151
295	amh_urd_moo_mcd_aeg_owc_sod_eng_uzb_tur_ewe_tag_dyu_glc_guj_bsq_pol_mlt_yor_mnd_lat_ita_cic_ukr_bam_svk_hun_akn_tsw_est_dut_heb_geo_por_grk_cze_scr_anl_amr_swe_fin_xho_bat_pan_mly_jpn_tml_kor_arw_fre_bem_spa_jav_rom_tig_mao_cnt_mol_fbf_bos_gam_rus_slo_ben_lit_qcu_afr_ger_hin_zul_hau_ctl_sid_alb_ind_nor_swa_krd_tsn_sun_tha_wly_knd_lda_swt_aze_prs_bul_azi_ses_vie_chh_ven_igb_dgb	-0.340589749806721	-0.807690000002969	0.421330134515053
296	aeg_rus_moo_pan_amr_chh_heb_ita_tur_uzb_ven_sun_ses_svk_ukr_bsq_afr_gam_tsn_cnt_bul_cze_swa_swe_bem_nor_fin_dgb_fbf_est_bos_sid_geo_ben_krd_slo_pol_owc_mlt_grk_hun_bam_tag_urd_jav_jpn_tml_kor_hin_eng_ewe_ger_mao_lit_tig_ind_mnd_scr_yor_mcd_sod_glc_arw_fre_guj_qcu_ctl_por_spa_xho_hau_mol_anl_alb_bat_lat_akn_prs_swt_mly_tha_wly_knd_lda_igb_aze_dut_rom_azi_zul_vie_amh_tsw_cic_dyu	-0.123174573293212	-0.290693395016829	0.771933089775099
297	owc_cze_lda_krd_amr_amh_gam_urd_aze_tur_cic_bat_tsn_afr_mcd_bsq_eng_wly_zul_mnd_lit_scr_yor_bos_ven_pan_fin_dgb_swt_est_dut_tig_geo_alb_glc_swe_por_mlt_heb_prs_hun_bem_jav_ukr_mao_jpn_knd_kor_ita_ger_tsw_slo_mly_grk_aeg_sun_cnt_rus_xho_mol_anl_svk_guj_hin_ctl_qcu_arw_ben_fre_bam_chh_bul_sod_pol_ind_lat_igb_nor_ewe_tag_tha_sid_tml_ses_moo_uzb_rom_spa_azi_dyu_vie_hau_akn_swa_fbf	0.0554048655840781	0.130561802772043	0.896403963940099
298	amr_ger_ses_nor_gam_owc_amh_prs_aze_tur_zul_bat_swt_krd_afr_bsq_svk_wly_bam_cnt_fre_bos_yor_dut_ven_lit_est_tsw_swa_hun_guj_sod_geo_rus_glc_hin_arw_heb_tig_alb_fin_dgb_mao_eng_sun_jpn_knd_kor_spa_lat_tsn_por_jav_grk_chh_mly_mnd_pol_ewe_slo_anl_rom_mcd_ben_ctl_qcu_ukr_scr_swe_bem_hau_ita_sid_bul_tag_mol_fbf_urd_xho_ind_tha_aeg_tml_cic_dyu_azi_pan_cze_uzb_akn_vie_mlt_moo_igb_lda	0.163459553768973	0.385168897785883	0.700991801002433
299	hau_arw_tsn_lit_anl_gam_owc_svk_azi_aze_cic_ind_moo_eng_glc_bsq_por_heb_ses_mnd_pol_afr_swt_guj_bem_nor_fin_ven_dyu_est_dut_mlt_geo_rus_rom_mcd_slo_tig_amh_spa_hun_zul_bat_pan_mly_jpn_tml_kor_scr_mol_ewe_krd_jav_fre_sod_tag_cnt_ben_igb_hin_chh_bos_ita_cze_swe_qcu_grk_prs_urd_tsw_wly_ctl_aeg_ger_mao_lat_akn_ukr_xho_sun_tha_amr_knd_swa_bam_tur_alb_bul_uzb_dgb_vie_sid_lda_fbf_yor	0.194049458127653	0.456600060669558	0.649023167759832
300	wly_guj_tsw_swe_chh_amr_heb_hin_aze_uzb_xho_mao_dgb_rom_lat_bsq_pan_gam_tsn_cnt_scr_ita_bem_lit_igb_por_hun_akn_swt_fin_pol_sid_geo_nor_grk_prs_slo_aeg_tig_glc_est_cic_bat_afr_ind_jpn_knd_kor_mcd_bul_yor_mol_sun_bos_mlt_mly_mnd_urd_dyu_rus_anl_spa_ctl_alb_cze_qcu_dut_ukr_fre_bam_sod_arw_owc_eng_tag_ger_ven_svk_zul_jav_tha_amh_tml_fbf_ses_azi_ben_krd_tur_lda_vie_hau_ewe_moo_swa	0.0442986844456505	0.104335496610122	0.917127792944595
301	amh_bul_swt_alb_owc_gam_sod_por_uzb_tur_lda_mao_igb_ctl_hin_bsq_fre_anl_fbf_cnt_afr_urd_bem_pan_dyu_grk_hun_ewe_bam_est_prs_tig_geo_slo_ben_mcd_rom_chh_amr_lit_fin_yor_ind_mol_sun_jpn_knd_kor_nor_bos_moo_svk_tag_eng_heb_jav_mnd_arw_ven_scr_wly_glc_cze_spa_ukr_qcu_ita_guj_pol_tsn_hau_rus_sid_lat_bat_dut_dgb_ger_tsw_mly_tha_mlt_tml_ses_xho_aze_swe_krd_azi_cic_vie_aeg_swa_akn_zul	-1.0600206496125	-2.59359636838073	0.0110331065997131
302	hau_mol_cic_ben_sid_anl_wly_por_tur_uzb_fbf_tag_lda_urd_prs_bsq_afr_aeg_bam_mnd_pol_nor_ven_cze_swa_scr_est_dgb_dyu_hun_lat_gam_geo_krd_arw_spa_eng_amr_chh_alb_fin_ses_bat_lit_sun_jpn_knd_kor_bul_ctl_tsw_fre_mly_ukr_heb_jav_cnt_mcd_tsn_rus_tig_guj_hin_rom_svk_qcu_swe_dut_glc_moo_sod_slo_mlt_grk_ind_pan_igb_ger_bem_mao_tha_owc_tml_xho_zul_aze_bos_ita_azi_ewe_vie_amh_swt_akn_yor	-0.373724172207258	-0.885353834033277	0.37824926950767
303	hau_urd_xho_afr_wly_aeg_amh_pol_tur_azi_tsn_jav_zul_guj_bos_bsq_nor_tig_bem_mnd_krd_ctl_fbf_hin_dyu_ita_est_ses_bam_hun_prs_gam_geo_pan_bul_cze_swe_heb_anl_rus_fin_ewe_sun_svk_ind_jpn_tml_kor_rom_glc_swt_grk_mao_ger_owc_mly_cnt_ukr_lda_slo_sod_spa_fre_mol_ben_qcu_eng_dut_por_akn_chh_scr_amr_lit_bat_alb_swa_mcd_cic_tag_tha_sid_knd_dgb_igb_uzb_arw_lat_aze_ven_vie_mlt_moo_yor_tsw	-0.75854137209277	-1.82467453173317	0.0712608294625748
304	anl_lit_ses_svk_sid_tig_sod_fre_tur_uzb_moo_ind_swt_ger_glc_bsq_bul_amh_dyu_cnt_mcd_ctl_ewe_krd_bem_bos_est_tsw_xho_fin_eng_hau_geo_ukr_afr_pol_pan_amr_aeg_slo_hun_igb_mly_lat_bat_jpn_tml_kor_rus_ita_zul_rom_jav_dut_heb_tag_mnd_scr_ven_nor_wly_grk_cze_spa_por_qcu_urd_mol_ben_yor_owc_prs_gam_alb_mao_guj_akn_hin_dgb_sun_tha_mlt_knd_lda_swa_azi_arw_swe_aze_cic_vie_chh_tsn_fbf_bam	-0.657206606129377	-1.57073728755954	0.119639896163508
305	tig_guj_swt_swe_gam_anl_sod_nor_aze_azi_dyu_ind_zul_krd_alb_bsq_lat_hau_yor_mnd_glc_svk_fbf_ukr_bem_eng_est_bam_akn_hun_ger_amr_geo_spa_prs_cze_bul_wly_aeg_urd_fin_dgb_mao_bos_tag_jpn_tml_kor_rom_pan_tsw_ita_sun_mcd_owc_bat_cnt_afr_xho_mol_sid_slo_fre_grk_ctl_qcu_dut_pol_por_ewe_amh_arw_heb_lit_mly_scr_cic_rus_swa_jav_tha_mlt_knd_moo_lda_tur_ben_hin_uzb_ses_vie_chh_igb_ven_tsn	-0.434671848554279	-1.03132841183335	0.305061492180532
306	anl_urd_tsn_hin_amh_hau_sod_bos_aze_tur_akn_bat_ses_ukr_ben_bsq_slo_aeg_tsw_cnt_lat_alb_ewe_cze_bam_lit_hun_igb_swa_fin_bul_mlt_geo_ger_por_svk_glc_amr_gam_guj_est_dyu_ind_arw_sun_jpn_knd_kor_mol_ita_lda_eng_tag_nor_wly_mly_mnd_swe_cic_fre_heb_krd_prs_mcd_scr_qcu_afr_grk_rom_xho_tig_pol_sid_rus_jav_dut_swt_pan_ven_mao_tha_owc_tml_bem_fbf_azi_ctl_spa_uzb_zul_vie_chh_dgb_moo_yor	-0.8966183810765	-2.16996314842155	0.0325577688713073
307	aeg_hin_ewe_rus_anl_hau_owc_afr_azi_tur_swa_sun_fbf_pol_guj_bsq_pan_amh_tsw_cnt_grk_arw_yor_krd_bem_eng_fin_cic_igb_est_ger_sid_geo_spa_svk_bul_swe_gam_sod_ctl_hun_zul_mly_ita_tag_jpn_knd_kor_scr_por_xho_rom_bat_mcd_mlt_jav_mnd_glc_ses_prs_wly_lat_bos_alb_ukr_qcu_slo_fre_urd_ven_chh_mol_heb_nor_ind_dut_dyu_cze_dgb_mao_tha_tig_tml_moo_lda_aze_lit_ben_uzb_tsn_vie_amr_akn_swt_bam	0.232053630504077	0.547064311715723	0.585644902998442
308	aeg_pan_yor_ben_sid_sod_tig_urd_uzb_aze_cic_tag_dyu_rus_slo_bsq_cze_hau_xho_mnd_eng_scr_bem_dut_lda_bos_est_zul_tsn_hun_mcd_heb_geo_grk_svk_pol_glc_anl_gam_swe_fin_akn_jav_lat_ind_jpn_tml_kor_rom_afr_bam_krd_mao_fre_chh_sun_cnt_ctl_ses_ukr_amh_mol_prs_spa_ger_qcu_alb_nor_bul_ven_mlt_lit_owc_por_mly_guj_igb_arw_tsw_bat_tha_amr_knd_fbf_ewe_azi_ita_hin_tur_dgb_vie_wly_swa_swt_moo	-0.418808147272899	-0.99321427187462	0.323182738151989
309	amr_ukr_cic_nor_amh_aeg_tig_bos_tur_uzb_akn_mly_lda_ctl_svk_bsq_slo_anl_moo_mnd_lit_mol_ven_cze_fbf_mcd_fin_tsn_xho_est_afr_chh_geo_swe_pan_hin_lat_mlt_heb_fre_hun_dyu_mao_ger_ind_jpn_knd_kor_scr_dut_dgb_krd_jav_ben_owc_sun_cnt_eng_bem_rus_sid_grk_bul_ita_spa_qcu_alb_pol_urd_ses_sod_por_gam_guj_bat_arw_yor_glc_swa_tag_tha_hau_tml_swt_igb_azi_rom_prs_aze_tsw_vie_wly_bam_zul_ewe	-1.05032469100431	-2.56062953045652	0.0120586506085398
310	sid_spa_dgb_nor_wly_owc_hau_ctl_uzb_aze_ewe_mao_tsn_mcd_scr_bsq_swe_gam_bam_mnd_pan_ita_lda_slo_moo_lat_est_swt_dyu_hun_rus_heb_geo_fre_ukr_lit_bul_amr_mlt_por_fin_igb_tag_afr_mly_jpn_tml_kor_ger_urd_ven_cze_ind_krd_aeg_jav_cnt_prs_akn_guj_chh_alb_pol_glc_mol_qcu_rom_arw_svk_bem_anl_eng_amh_grk_bat_ben_zul_dut_yor_sun_tha_sod_knd_swa_xho_azi_hin_bos_tur_cic_vie_tig_fbf_tsw_ses	-0.107780707120066	-0.254353744380139	0.799783837051416
311	heb_hin_xho_prs_wly_chh_gam_lat_uzb_aze_bem_tag_dgb_arw_pan_bsq_eng_anl_dyu_mnd_por_pol_zul_bos_swa_scr_fin_tsw_swt_est_spa_hau_geo_ger_mol_ben_mcd_amh_aeg_ukr_hun_akn_mao_fre_sun_jpn_tml_kor_glc_svk_ven_dut_mly_swe_tig_bat_cnt_guj_tsn_ita_amr_ctl_grk_urd_cze_qcu_rom_slo_alb_moo_sod_lit_owc_krd_jav_afr_ses_rus_fbf_ind_tha_sid_knd_igb_bam_azi_nor_bul_tur_lda_vie_mlt_ewe_yor_cic	-0.657979104272941	-1.57423558250366	0.118828930574342
312	tig_por_igb_glc_hau_wly_gam_prs_uzb_aze_moo_sun_yor_rus_cze_bsq_pan_sod_akn_cnt_ctl_dut_swt_urd_cic_rom_est_ses_ewe_hun_pol_amr_geo_alb_nor_arw_slo_owc_amh_ger_fin_fbf_mao_lit_bat_jpn_knd_kor_fre_krd_tsw_bos_mly_eng_chh_jav_mnd_mcd_lda_bul_heb_ita_grk_mol_lat_qcu_scr_swe_ukr_bem_sid_ben_mlt_hin_ind_afr_ven_svk_bam_tag_tha_anl_tml_zul_dyu_tur_spa_guj_azi_tsn_vie_aeg_swa_dgb_xho	-0.504997713055778	-1.20328293534031	0.231921010195391
313	amh_slo_bem_eng_amr_chh_gam_fre_uzb_azi_moo_tag_yor_alb_por_bsq_bos_anl_xho_mnd_lit_pan_akn_dut_swa_guj_est_ven_fbf_fin_ita_mlt_geo_urd_afr_grk_lat_sod_heb_scr_hun_tsn_jav_prs_bat_jpn_tml_kor_rus_glc_zul_krd_sun_ukr_owc_ind_cnt_spa_ses_mcd_tig_nor_mol_bul_hin_qcu_svk_ctl_arw_lda_sid_ger_aeg_swe_mly_ben_cic_pol_dyu_mao_tha_wly_knd_ewe_bam_aze_cze_rom_tur_igb_vie_hau_tsw_swt_dgb	0.348997248210329	0.82172232113412	0.413336616289351
314	tig_bul_tsn_eng_chh_amh_amr_svk_uzb_aze_fbf_mao_zul_ger_scr_bsq_rus_owc_xho_mnd_lat_nor_igb_urd_lda_ita_fin_swt_dyu_hun_fre_aeg_geo_lit_krd_prs_spa_sod_sid_swe_est_ses_tag_mcd_bat_jpn_knd_kor_ben_cze_ven_pan_ind_mol_mlt_jav_cnt_alb_akn_por_anl_ukr_arw_bos_slo_qcu_rom_ctl_hin_bem_heb_glc_hau_afr_mly_pol_cic_dut_ewe_sun_tha_wly_tml_dgb_swa_azi_guj_grk_tur_tsw_vie_gam_bam_yor_moo	0.319287580626465	0.753006057851003	0.45334823499833
315	amh_afr_bem_spa_heb_chh_sod_lit_uzb_aze_tsw_mly_yor_por_guj_bsq_mcd_hau_ewe_cnt_svk_lat_lda_swe_akn_glc_hun_zul_bam_fin_mol_mlt_geo_prs_pan_rus_dut_owc_gam_scr_est_swt_tag_ita_bat_jpn_knd_kor_ger_hin_tsn_arw_sun_slo_wly_jav_mnd_nor_dgb_pol_amr_krd_bul_alb_urd_qcu_grk_eng_fre_swa_anl_ukr_tig_ben_mao_rom_ven_cze_dyu_ind_tha_sid_tml_xho_moo_tur_bos_ctl_azi_igb_vie_aeg_fbf_cic_ses	0.235304182320851	0.55437641671749	0.580651975039254
316	sid_glc_bam_arw_mlt_amh_aeg_ben_tur_uzb_moo_bat_igb_ita_grk_bsq_hin_wly_cic_cnt_por_bos_zul_lat_ewe_slo_fin_xho_yor_est_mol_owc_geo_pan_rus_ctl_spa_gam_anl_afr_hun_fbf_ind_urd_mly_jpn_knd_kor_bul_ukr_dgb_scr_jav_prs_tig_sun_mnd_fre_dyu_guj_chh_ger_mcd_lit_nor_qcu_krd_pol_svk_bem_amr_cze_sod_rom_mao_dut_lda_swe_swt_tag_tha_heb_tml_tsn_ses_aze_alb_eng_azi_ven_vie_hau_tsw_swa_akn	-0.34099252007929	-0.807573303310715	0.421396994995967
317	sod_lat_ewe_bul_amh_heb_gam_fre_azi_aze_tsn_sun_moo_arw_afr_bsq_urd_owc_dgb_cnt_rus_ita_zul_ctl_dyu_eng_fin_ven_swa_hun_glc_chh_geo_ger_scr_hin_pol_wly_amr_por_est_swt_mly_rom_ind_jpn_knd_kor_krd_ukr_cic_guj_mao_ben_sid_bat_mnd_spa_yor_pan_anl_slo_nor_bos_dut_qcu_cze_svk_alb_bem_tig_lit_hau_swe_tag_prs_bam_mcd_fbf_jav_tha_mlt_tml_igb_xho_uzb_mol_grk_tur_akn_vie_aeg_tsw_ses_lda	-0.387186061094626	-0.917314108077424	0.361350839824147
318	owc_prs_bem_swe_hau_amr_tig_mcd_aze_uzb_igb_ind_ses_scr_bos_bsq_slo_chh_cic_mnd_ger_krd_dgb_por_tsw_pol_hun_tsn_zul_est_grk_mlt_geo_fre_ukr_ctl_hin_amh_heb_mol_fin_fbf_jav_dut_sun_jpn_tml_kor_svk_guj_dyu_ita_tag_rus_wly_mly_cnt_pan_akn_alb_sid_afr_ben_rom_eng_qcu_spa_arw_glc_moo_aeg_nor_sod_lat_bat_lit_swa_cze_xho_mao_tha_anl_knd_ven_ewe_azi_bul_urd_tur_lda_vie_gam_swt_yor_bam	-0.408096550033923	-0.968497066394285	0.335308181331743
319	heb_lit_akn_ita_gam_amr_amh_rus_aze_azi_xho_mao_bem_swe_pol_bsq_mol_aeg_fbf_mnd_urd_spa_swa_arw_zul_ukr_est_ewe_dgb_hun_ben_sid_geo_scr_pan_glc_grk_owc_hau_mcd_fin_bam_jav_svk_ind_jpn_tml_kor_por_alb_ses_ger_sun_slo_chh_tag_cnt_dut_dyu_ctl_mlt_bos_bul_rom_fre_qcu_eng_krd_lat_igb_anl_prs_sod_guj_bat_nor_cic_hin_tsn_mly_tha_wly_knd_moo_ven_tur_cze_afr_uzb_swt_vie_tig_tsw_yor_lda	-0.426277665071779	-1.01160032678676	0.314353889075196
320	tig_mcd_moo_ukr_mlt_chh_amh_nor_uzb_tur_tsw_bat_fbf_slo_guj_bsq_mol_aeg_zul_cnt_urd_por_ses_lit_dgb_arw_fin_ewe_xho_est_ben_wly_geo_spa_swe_prs_svk_owc_heb_ita_hun_dyu_jav_pol_ind_jpn_knd_kor_cze_krd_bam_glc_mao_afr_gam_tag_mnd_eng_swt_ger_sid_dut_pan_lat_scr_qcu_fre_rus_hin_ven_hau_bul_anl_ctl_sun_grk_yor_alb_igb_mly_tha_amr_tml_cic_tsn_aze_bos_rom_azi_akn_vie_sod_lda_swa_bem	-0.592935916007203	-1.41421868117112	0.160636812249614
321	chh_urd_dyu_ukr_hau_mlt_tig_prs_uzb_tur_lda_bat_moo_guj_dut_bsq_rus_owc_bam_mnd_spa_arw_cic_pol_yor_grk_est_tsw_ses_fin_alb_gam_geo_scr_mcd_krd_slo_amh_aeg_ben_hun_bem_jav_rom_mly_jpn_knd_kor_bul_bos_xho_mol_tag_pan_wly_sun_cnt_hin_akn_eng_heb_svk_fre_afr_lit_qcu_ger_ctl_ita_dgb_sid_nor_amr_cze_mao_swe_igb_lat_tsn_ind_tha_anl_tml_fbf_zul_aze_glc_por_azi_ewe_vie_sod_swa_ven_swt	0.0539794523181073	0.127063999095848	0.899164073650389
322	sod_ben_moo_rus_tig_aeg_heb_grk_uzb_aze_tsn_mly_cic_pan_alb_bsq_prs_hau_lda_cnt_lat_rom_dgb_hin_bam_mcd_est_yor_ven_fin_krd_chh_geo_slo_fre_cze_bul_anl_amr_eng_hun_ses_ind_por_sun_jpn_tml_kor_bos_spa_fbf_swe_mao_urd_owc_bat_mnd_lit_bem_arw_wly_glc_mol_ctl_ukr_qcu_afr_svk_nor_akn_amh_dut_sid_ita_jav_pol_xho_guj_zul_tag_tha_mlt_knd_igb_swa_tur_ger_scr_azi_dyu_vie_gam_tsw_swt_ewe	-1.02073216163987	-2.48904091376358	0.0145866930166241
323	amr_mcd_zul_eng_sid_owc_mlt_ita_aze_tur_yor_sun_akn_guj_scr_bsq_ctl_amh_ven_cnt_cze_krd_igb_rom_bem_ben_hun_tsw_swt_est_bos_tig_geo_lat_slo_swe_alb_wly_gam_ger_fin_swa_mly_afr_mao_jpn_tml_kor_ukr_rus_ewe_spa_jav_dut_sod_ind_mnd_prs_fbf_fre_hau_glc_arw_urd_hin_qcu_nor_lit_bul_lda_chh_pol_anl_svk_tag_grk_ses_mol_bam_bat_tha_heb_knd_xho_dyu_azi_pan_por_uzb_moo_vie_aeg_dgb_cic_tsn	-0.213067659740085	-0.503765649611817	0.61561733177556
324	amh_cze_swt_mol_chh_amr_sod_nor_uzb_tur_bam_mao_ewe_por_alb_bsq_dut_tig_dyu_mnd_swe_rom_bem_arw_cic_krd_fin_lda_yor_hun_spa_sid_geo_mcd_slo_bos_ita_heb_owc_grk_est_xho_jav_pol_bat_jpn_knd_kor_guj_afr_tsw_lit_mly_hin_aeg_tag_cnt_rus_igb_ctl_gam_eng_pan_lat_urd_qcu_ukr_bul_svk_akn_wly_scr_mlt_ger_sun_glc_fbf_prs_tsn_ind_tha_hau_tml_zul_swa_azi_ben_fre_aze_ses_vie_anl_ven_moo_dgb	-0.602178967854304	-1.4382611822786	0.153716687966172
325	chh_arw_lda_afr_owc_hau_aeg_cze_uzb_tur_bem_mly_moo_scr_fre_bsq_prs_gam_ewe_mnd_mcd_guj_tsw_svk_swt_spa_est_ses_fbf_fin_nor_sod_geo_por_pol_swe_dut_anl_amh_lat_hun_ven_ind_mol_bat_jpn_tml_kor_rus_ita_dyu_alb_mao_pan_amr_jav_cnt_ukr_bam_grk_tig_lit_ben_ctl_glc_qcu_ger_urd_slo_zul_sid_eng_heb_bul_sun_rom_akn_hin_yor_tag_tha_wly_knd_igb_xho_azi_krd_bos_aze_swa_vie_mlt_cic_dgb_tsn	-0.340835465047741	-0.807470237315163	0.421456051132765
326	chh_ita_bam_nor_wly_gam_sid_rus_aze_azi_xho_mao_akn_ger_grk_bsq_slo_heb_ses_cnt_pol_spa_igb_guj_ven_lit_fin_tsn_ewe_hun_hin_amh_geo_krd_afr_lat_glc_sod_mlt_dut_est_cic_tag_ukr_jav_jpn_knd_kor_scr_swe_bem_cze_mly_urd_amr_ind_mnd_fre_tsw_bos_tig_rom_por_bul_ctl_qcu_pan_eng_arw_zul_owc_prs_hau_mol_sun_alb_yor_mcd_fbf_bat_tha_aeg_tml_swt_lda_tur_svk_ben_uzb_swa_vie_anl_moo_dyu_dgb	-0.135381591426792	-0.319297252628107	0.750217220429596
327	hau_urd_xho_ger_amr_wly_owc_krd_azi_aze_ewe_mly_ses_por_glc_bsq_nor_mlt_yor_cnt_arw_prs_fbf_ctl_bem_hin_fin_dyu_tsn_est_ita_aeg_geo_ukr_ben_mol_mcd_heb_chh_svk_hun_lda_mao_afr_jav_jpn_tml_kor_scr_eng_swt_lat_tag_dut_anl_ind_mnd_cze_swa_guj_amh_fre_lit_rom_rus_qcu_slo_pan_bul_akn_sid_bos_gam_spa_bat_swe_bam_grk_igb_sun_tha_tig_knd_tsw_moo_tur_alb_pol_uzb_cic_vie_sod_zul_ven_dgb	-0.22738131894755	-0.537273191696255	0.592362120534302
328	aeg_ita_ewe_glc_tig_gam_owc_guj_uzb_azi_swt_mly_cic_rus_mol_bsq_ger_hau_akn_cnt_nor_swe_yor_mcd_swa_lat_fin_fbf_igb_hun_afr_chh_geo_slo_grk_bul_bos_amh_sod_krd_est_xho_sun_ben_ind_jpn_tml_kor_rom_por_bem_spa_bat_fre_amr_jav_mnd_hin_ven_alb_sid_ctl_prs_cze_scr_qcu_dut_arw_urd_tsn_mlt_pol_heb_lit_tag_svk_dgb_ukr_bam_mao_tha_wly_knd_tsw_ses_aze_pan_eng_tur_lda_vie_anl_dyu_moo_zul	-0.230981242161343	-0.545437405144057	0.58675855310934
329	aeg_lit_tsn_ita_tig_owc_chh_ukr_tur_aze_ewe_jav_lda_afr_swe_bsq_scr_mlt_xho_mnd_rus_grk_zul_krd_ses_prs_hun_tsw_ven_fin_glc_amr_geo_hin_eng_cze_pan_hau_amh_pol_est_bem_ind_ger_bat_jpn_knd_kor_spa_arw_swa_dut_tag_ben_heb_sun_cnt_fre_akn_guj_wly_alb_nor_urd_mol_qcu_por_lat_svk_moo_gam_bul_sid_mcd_mao_bos_swt_ctl_dgb_mly_tha_sod_tml_bam_igb_uzb_slo_rom_azi_dyu_vie_anl_fbf_yor_cic	-1.01104792586156	-2.46511438011228	0.0155319325899271
330	hau_slo_xho_svk_heb_sod_owc_pan_uzb_tur_cic_mao_bam_arw_swe_bsq_alb_aeg_dyu_mnd_urd_grk_dgb_lat_tsw_hin_est_ewe_lda_hun_guj_mlt_geo_glc_rom_ben_dut_gam_amh_scr_fin_tsn_tag_krd_sun_jpn_knd_kor_afr_bul_igb_nor_bat_prs_tig_ind_cnt_ukr_fbf_cze_amr_ita_mcd_mol_bos_qcu_rus_por_ctl_yor_chh_pol_sid_fre_jav_ger_moo_spa_bem_mly_tha_anl_tml_swa_zul_aze_lit_eng_azi_ven_vie_wly_ses_swt_akn	-0.406224573173793	-0.963756731860123	0.337667235623164
331	amh_spa_bem_arw_mlt_gam_hau_fre_tur_azi_ven_sun_ses_pol_lit_bsq_lat_sid_tsn_mnd_scr_eng_xho_mcd_akn_alb_fin_cic_zul_est_hin_aeg_geo_ben_ctl_slo_por_owc_anl_glc_hun_yor_ind_swe_mao_jpn_tml_kor_urd_rus_igb_guj_tag_krd_amr_mly_cnt_pan_dgb_rom_wly_dut_nor_prs_cze_qcu_ita_bos_mol_lda_heb_svk_tig_grk_bat_ukr_fbf_ger_ewe_jav_tha_chh_knd_dyu_swt_uzb_afr_bul_aze_swa_vie_sod_bam_tsw_moo	0.0923657713460155	0.217614101769842	0.828206537820661
332	aeg_svk_moo_bul_wly_gam_amh_pol_uzb_azi_ses_tag_bam_ctl_mol_bsq_dut_mlt_ven_mnd_lit_prs_tsw_bos_bem_arw_hun_zul_tsn_est_eng_anl_geo_guj_rus_grk_ger_owc_amr_slo_fin_lda_mly_pan_sun_jpn_knd_kor_swe_ben_fbf_spa_jav_urd_sod_ind_cnt_scr_swa_nor_tig_mcd_cze_por_fre_qcu_hin_rom_ukr_cic_heb_glc_sid_ita_mao_krd_swt_lat_dgb_bat_tha_hau_tml_yor_xho_tur_alb_afr_aze_igb_vie_chh_akn_ewe_dyu	-0.593705871958507	-1.41684023002064	0.159870828089502
333	hau_ukr_tsn_lat_owc_wly_mlt_dut_uzb_azi_yor_sun_fbf_scr_slo_bsq_fre_sid_bam_mnd_rom_glc_swa_prs_cic_lit_fin_xho_ven_est_afr_amr_geo_spa_swe_urd_arw_gam_sod_ctl_hun_zul_bat_grk_mly_jpn_knd_kor_bos_cze_lda_pol_ind_bul_tig_jav_cnt_eng_dyu_hin_amh_svk_guj_mcd_alb_qcu_nor_ger_pan_akn_chh_ita_heb_por_tag_mol_swt_ben_bem_mao_tha_anl_tml_ewe_dgb_tur_krd_rus_aze_igb_vie_aeg_tsw_ses_moo	-0.745959598495562	-1.78879267021076	0.076904131512801
334	tig_mol_ewe_scr_mlt_amr_hau_bos_uzb_aze_lda_tag_xho_bul_nor_bsq_fre_gam_bem_mnd_hin_cze_swt_pan_zul_urd_hun_akn_yor_est_lat_wly_geo_ukr_svk_rus_eng_amh_heb_guj_fin_moo_sun_arw_mly_jpn_tml_kor_prs_ben_fbf_lit_ind_swe_anl_jav_cnt_alb_ven_slo_sod_grk_ger_pol_dut_qcu_ita_afr_rom_igb_chh_ctl_sid_por_bat_krd_cic_spa_dgb_mao_tha_aeg_knd_ses_tsw_azi_mcd_glc_tur_bam_vie_owc_tsn_dyu_swa	-0.319656393276144	-0.755728716463904	0.451721766717479
335	amh_scr_ven_cze_gam_heb_sid_ger_aze_uzb_igb_tag_bem_afr_glc_bsq_mcd_hau_ewe_mnd_lat_pol_xho_ita_dyu_rus_fin_fbf_cic_hun_slo_tig_geo_alb_bos_bul_prs_mlt_amr_ukr_est_swt_mly_mol_mao_jpn_knd_kor_spa_por_lda_urd_sun_ctl_aeg_bat_cnt_swe_akn_krd_anl_arw_eng_pan_svk_qcu_lit_ben_guj_moo_chh_nor_owc_grk_ind_dut_bam_rom_tsw_jav_tha_sod_tml_tsn_zul_tur_fre_hin_azi_ses_vie_wly_dgb_yor_swa	-0.38534732051995	-0.913320406980107	0.363435753480973
336	wly_grk_cic_arw_sod_mlt_tig_bos_uzb_azi_igb_jav_dgb_ger_pol_bsq_dut_amr_bam_mnd_ben_rus_moo_ukr_tsw_hin_hun_zul_akn_est_eng_owc_geo_urd_por_guj_rom_chh_sid_nor_fin_fbf_mly_mol_sun_jpn_tml_kor_alb_swe_swa_bul_bat_mcd_anl_tag_cnt_glc_ven_prs_amh_svk_krd_fre_lat_qcu_scr_lit_afr_bem_heb_ita_hau_ctl_ind_pan_xho_slo_dyu_mao_tha_aeg_knd_tsn_swt_tur_cze_spa_aze_ewe_vie_gam_ses_lda_yor	0.175008363213985	0.412155994057583	0.681173576041028
337	sod_fre_akn_ctl_mlt_chh_sid_ben_uzb_tur_ven_ind_igb_grk_ita_bsq_svk_tig_ses_cnt_lit_lat_moo_afr_dgb_eng_hun_xho_cic_est_rus_hau_geo_glc_spa_slo_mcd_amh_heb_krd_fin_tsw_bat_bul_mly_jpn_tml_kor_pol_bos_bem_rom_tag_por_anl_mao_mnd_nor_swt_arw_amr_prs_alb_pan_swe_qcu_dut_scr_guj_yor_wly_ukr_gam_hin_jav_mol_lda_cze_zul_sun_tha_aeg_knd_tsn_fbf_azi_urd_ger_aze_swa_vie_owc_dyu_bam_ewe	-0.117024940362356	-0.275903965503074	0.783233982377545
338	tig_bul_bem_lit_sid_gam_sod_alb_azi_uzb_fbf_jav_ses_ben_bos_bsq_ita_hau_ven_cnt_guj_pol_lda_eng_swt_lat_fin_swa_dyu_est_ger_owc_geo_rom_urd_afr_nor_amr_mlt_slo_hun_bam_mly_spa_ind_jpn_knd_kor_ctl_arw_ewe_cze_bat_ukr_chh_sun_mnd_glc_zul_hin_anl_krd_svk_swe_rus_qcu_prs_mcd_dut_xho_aeg_pan_amh_por_tag_mol_tsw_grk_yor_mao_tha_wly_tml_tsn_dgb_tur_fre_scr_aze_moo_vie_heb_cic_igb_akn	0.0672807386969155	0.15897275328082	0.874035062538067
339	sid_fre_ewe_guj_amh_gam_amr_swe_tur_uzb_bem_tag_cic_cze_krd_bsq_pol_wly_zul_mnd_prs_scr_ses_grk_tsw_afr_est_fbf_lda_hun_urd_owc_geo_arw_lit_hin_ger_heb_mlt_ukr_fin_tsn_mao_glc_bat_jpn_knd_kor_slo_dut_dgb_spa_sun_por_chh_mly_cnt_ita_xho_mcd_anl_svk_bos_mol_rom_qcu_pan_nor_alb_ven_tig_eng_sod_ctl_ind_bul_igb_lat_dyu_jav_tha_hau_tml_moo_bam_azi_ben_rus_aze_yor_vie_aeg_swt_swa_akn	-0.0437470038662192	-0.103134871059841	0.91807800048525
340	amh_lat_ses_scr_aeg_sid_chh_rus_azi_aze_zul_sun_dyu_slo_ctl_bsq_rom_amr_akn_cnt_glc_mol_tsn_alb_dgb_prs_fin_tsw_ewe_est_spa_hau_geo_ben_eng_lit_pan_anl_sod_bul_hun_fbf_bat_hin_ind_jpn_knd_kor_nor_pol_moo_svk_mao_mcd_tig_jav_mnd_cze_xho_grk_mlt_fre_dut_swe_ita_qcu_afr_urd_ukr_bem_heb_arw_owc_ger_mly_bos_igb_guj_lda_tag_tha_wly_tml_swa_swt_uzb_krd_por_tur_ven_vie_gam_cic_bam_yor	-0.217414877167377	-0.514166117363705	0.608355485450463
341	sid_glc_cic_ben_sod_heb_wly_hin_aze_tur_xho_mao_fbf_ita_mcd_bsq_nor_hau_bem_cnt_spa_svk_swt_por_moo_lit_hun_igb_swa_est_pan_amh_geo_rom_bul_pol_prs_mlt_tig_ctl_fin_tsn_jav_grk_ind_jpn_knd_kor_afr_bos_ven_rus_tag_alb_owc_bat_mnd_arw_ses_eng_anl_guj_mol_ger_cze_qcu_lat_krd_fre_ewe_chh_slo_gam_dut_sun_swe_zul_scr_dyu_mly_tha_amr_tml_lda_bam_uzb_urd_ukr_azi_akn_vie_aeg_dgb_tsw_yor	-0.588677307920566	-1.40672851955143	0.162840874894161
342	chh_ger_yor_urd_aeg_hau_amh_ukr_uzb_azi_tsn_mao_bem_swe_afr_bsq_prs_wly_bam_mnd_rus_slo_tsw_ben_akn_krd_est_lda_ses_fin_dut_amr_geo_lat_mol_glc_arw_mlt_heb_por_hun_cic_bat_svk_ind_jpn_tml_kor_pan_nor_dyu_guj_jav_ita_tig_tag_cnt_hin_xho_spa_anl_scr_rom_mcd_bos_qcu_ctl_fre_pol_swt_owc_alb_sod_cze_mly_lit_igb_eng_swa_sun_tha_sid_knd_zul_moo_tur_grk_bul_aze_dgb_vie_gam_ewe_ven_fbf	0.355436838315972	0.837236289770656	0.404606128529676
343	amh_alb_igb_ger_gam_tig_sid_dut_uzb_azi_swa_bat_ven_bul_lit_bsq_slo_heb_yor_mnd_urd_prs_ewe_eng_dyu_bos_fin_akn_tsw_est_cze_sod_geo_afr_lat_arw_mcd_anl_aeg_por_hun_cic_sun_glc_tag_jpn_knd_kor_nor_svk_swt_krd_mly_rus_chh_jav_cnt_mol_zul_ctl_mlt_ukr_rom_ben_guj_qcu_grk_spa_ita_xho_amr_scr_hau_swe_ind_fre_tsn_hin_moo_mao_tha_wly_tml_lda_bam_aze_pan_pol_tur_bem_vie_owc_ses_dgb_fbf	-0.702090721760356	-1.68720356361105	0.0949157139273128
344	hau_rus_tsw_por_amr_chh_wly_glc_azi_uzb_ses_jav_yor_svk_scr_bsq_mol_heb_lda_cnt_alb_cze_swa_grk_dgb_urd_hun_akn_bem_est_arw_amh_geo_pol_guj_hin_spa_sid_owc_prs_fin_swt_ind_fre_mly_jpn_tml_kor_ben_dut_zul_bos_sun_mcd_aeg_mao_mnd_bul_moo_ctl_gam_lit_lat_eng_rom_qcu_afr_ukr_swe_igb_tig_nor_anl_pan_bat_slo_fbf_krd_ven_tag_tha_sod_knd_ewe_tsn_aze_ger_ita_tur_dyu_vie_mlt_xho_cic_bam	0.066629132428994	0.156712655351001	0.875811018841491
345	anl_glc_swa_lat_tig_amr_chh_guj_uzb_aze_fbf_bat_dyu_ita_ukr_bsq_pol_amh_swt_cnt_ben_urd_akn_por_tsn_eng_fin_lda_cic_est_mol_mlt_geo_pan_bul_slo_prs_heb_aeg_fre_hun_bem_mao_grk_ind_jpn_tml_kor_lit_spa_dgb_hin_sun_ger_sid_tag_mnd_mcd_bam_rom_sod_arw_rus_krd_bos_qcu_cze_alb_dut_ses_hau_swe_wly_svk_mly_nor_ven_scr_yor_jav_tha_owc_knd_moo_tsw_tur_afr_ctl_azi_igb_vie_gam_zul_xho_ewe	-0.185722522225617	-0.438616436560458	0.661956740702216
346	sod_cze_xho_urd_sid_gam_aeg_ctl_tur_aze_igb_mao_tsw_lat_ukr_bsq_glc_amh_zul_mnd_por_pol_lda_bul_dyu_rom_fin_yor_ewe_est_guj_mlt_geo_spa_rus_fre_eng_owc_hau_grk_hun_moo_bat_scr_ind_jpn_tml_kor_nor_slo_bam_swe_tag_prs_tig_jav_cnt_afr_fbf_hin_amr_ben_alb_ger_ita_qcu_arw_dut_mol_bem_chh_bos_anl_pan_sun_krd_swa_lit_swt_mly_tha_heb_knd_ses_cic_uzb_svk_mcd_azi_dgb_vie_wly_akn_tsn_ven	-0.367886069284827	-0.871820927595967	0.385551247405908
347	sod_ita_dgb_urd_chh_aeg_gam_rus_azi_tur_tsn_mly_swt_svk_dut_bsq_slo_anl_ewe_mnd_arw_mcd_yor_ben_fbf_pol_fin_bem_xho_est_eng_sid_geo_fre_swe_spa_bul_amh_hau_lat_hun_zul_jav_nor_ind_jpn_tml_kor_ger_guj_lda_scr_mao_mol_tig_bat_cnt_cze_ses_por_amr_prs_glc_afr_alb_qcu_ctl_lit_hin_ven_mlt_krd_heb_bos_sun_grk_moo_ukr_dyu_tag_tha_owc_knd_cic_swa_aze_pan_rom_uzb_akn_vie_wly_tsw_igb_bam	-0.180531680302292	-0.425875867719311	0.671182303271556
348	heb_spa_swa_bul_hau_wly_sid_rom_azi_aze_cic_mly_bam_alb_fre_bsq_swe_owc_moo_mnd_krd_por_igb_pan_xho_prs_fin_yor_dyu_est_mcd_gam_geo_ukr_eng_slo_urd_chh_anl_rus_hun_ses_bat_nor_mao_jpn_tml_kor_glc_hin_zul_scr_ind_ger_sod_jav_cnt_arw_swt_bos_aeg_ctl_guj_lat_lit_qcu_svk_pol_ita_lda_mlt_mol_amh_ben_tag_cze_ven_grk_akn_sun_tha_amr_knd_tsw_fbf_uzb_afr_dut_tur_dgb_vie_tig_bem_ewe_tsn	0.476659924279879	1.1264139106568	0.262888567867214
349	mlt_hin_swt_rus_aeg_chh_tig_ukr_aze_azi_dgb_tag_ses_glc_rom_bsq_fre_sod_dyu_mnd_urd_arw_cic_lit_bam_swe_est_xho_akn_hun_dut_sid_geo_nor_lat_pan_spa_hau_gam_krd_fin_lda_sun_grk_mly_jpn_knd_kor_alb_prs_ven_pol_mao_afr_owc_bat_cnt_slo_igb_ben_amr_svk_mcd_cze_ger_qcu_bul_scr_ita_tsw_anl_guj_wly_ctl_jav_por_ewe_bos_swa_ind_tha_amh_tml_zul_moo_uzb_mol_eng_tur_yor_vie_heb_tsn_bem_fbf	0.0109676971942958	0.0258665954632593	0.97941916700139
350	amr_arw_cic_bos_gam_sod_aeg_cze_aze_tur_moo_mly_bem_nor_por_bsq_dut_mlt_ses_mnd_ita_hin_swa_ukr_xho_glc_fin_dgb_tsn_est_swe_sid_geo_alb_spa_lat_ctl_chh_tig_scr_hun_ven_tag_krd_ind_jpn_knd_kor_eng_slo_igb_urd_mao_afr_amh_bat_cnt_grk_bam_fre_wly_mcd_ger_rus_guj_qcu_bul_lit_svk_akn_anl_pan_owc_prs_jav_ben_lda_mol_tsw_sun_tha_heb_tml_zul_dyu_azi_rom_pol_uzb_yor_vie_hau_fbf_swt_ewe	-0.35270936551584	-0.834950217464372	0.405885530169191
351	anl_ben_yor_bos_wly_mlt_gam_grk_tur_azi_bam_mly_swt_lat_afr_bsq_nor_heb_swa_mnd_ctl_eng_dyu_prs_cic_glc_hun_ses_dgb_fin_lit_aeg_geo_pan_pol_slo_krd_owc_amh_por_est_xho_mao_ita_tag_jpn_knd_kor_svk_mcd_tsw_cze_jav_arw_sid_sun_cnt_guj_bem_bul_chh_swe_ukr_urd_ger_qcu_hin_scr_rom_tsn_tig_spa_hau_fre_bat_mol_moo_rus_fbf_ind_tha_sod_tml_akn_lda_uzb_dut_alb_aze_ewe_vie_amr_zul_igb_ven	-0.458196440178169	-1.08989037957492	0.278577414330221
352	sod_rom_bem_por_owc_aeg_tig_spa_uzb_azi_zul_tag_ven_glc_alb_bsq_lat_hau_akn_cnt_prs_cze_fbf_urd_yor_pol_est_dgb_moo_hun_hin_amr_geo_ukr_dut_fre_mcd_mlt_heb_ger_fin_ewe_mao_bul_jav_jpn_tml_kor_ben_scr_lda_rus_bat_nor_sid_ind_mnd_arw_bam_pan_chh_slo_guj_eng_swe_qcu_lit_afr_ita_ses_amh_grk_wly_svk_mly_ctl_igb_mol_xho_sun_tha_gam_knd_cic_swt_tur_krd_bos_aze_swa_vie_anl_tsw_dyu_tsn	-0.348282421399418	-0.82686594290088	0.410429555503237
353	sid_grk_akn_mol_sod_gam_chh_fre_azi_uzb_dgb_sun_xho_spa_alb_bsq_ger_aeg_ses_cnt_pan_glc_ewe_svk_tsn_lat_hun_fbf_igb_est_guj_heb_geo_nor_rom_mcd_dut_hau_tig_hin_fin_swt_tag_afr_jav_jpn_tml_kor_swe_eng_bem_ctl_ind_bos_amr_mao_mnd_urd_tsw_por_amh_prs_krd_bul_rus_qcu_lit_arw_cze_moo_owc_pol_wly_scr_mly_slo_dyu_ita_yor_bat_tha_mlt_knd_cic_swa_tur_ben_ukr_aze_lda_vie_anl_ven_zul_bam	-0.619305367245167	-1.48083459299893	0.142030725827928
354	amr_grk_xho_ukr_tig_anl_owc_por_tur_uzb_cic_sun_bam_mol_pan_bsq_lat_mlt_yor_cnt_nor_scr_tsn_pol_zul_eng_hun_dyu_ewe_fin_mcd_hau_geo_afr_krd_alb_lit_chh_heb_ita_est_tsw_mao_arw_bat_jpn_tml_kor_swe_prs_swa_guj_ind_rom_amh_mly_mnd_glc_ven_bos_wly_hin_svk_spa_dut_qcu_cze_ctl_ben_dgb_aeg_slo_sod_fre_tag_ger_swt_rus_lda_jav_tha_gam_knd_fbf_bem_aze_urd_bul_azi_ses_vie_sid_moo_igb_akn	-0.132228387384048	-0.311595736888074	0.756045221687122
355	owc_pol_tsn_spa_gam_mlt_anl_afr_tur_uzb_zul_ind_akn_glc_eng_bsq_bos_wly_swa_cnt_nor_urd_fbf_guj_swt_pan_hun_moo_yor_fin_ita_heb_geo_rus_ukr_grk_lit_tig_sod_bul_est_ses_sun_ctl_tag_jpn_knd_kor_cze_arw_bam_lat_mao_mol_sid_bat_mnd_slo_ven_alb_aeg_mcd_rom_scr_swe_qcu_ben_por_ger_tsw_amh_fre_hau_krd_mly_prs_lda_svk_xho_jav_tha_amr_tml_bem_dgb_azi_dut_hin_aze_dyu_vie_chh_igb_ewe_cic	-0.325693425115729	-0.770185655759592	0.443141826461341
356	tig_afr_yor_fre_amr_wly_sid_hin_aze_tur_akn_bat_cic_ctl_prs_bsq_dut_aeg_ven_cnt_ukr_krd_dyu_nor_igb_svk_hun_tsn_ewe_est_por_owc_geo_mcd_lit_guj_ben_chh_anl_bos_fin_ses_sun_alb_ind_jpn_knd_kor_ger_slo_swa_bul_mao_ita_mlt_tag_mnd_scr_dgb_lat_gam_urd_spa_pol_eng_qcu_cze_grk_arw_swt_sod_rom_heb_rus_jav_mol_zul_pan_tsw_mly_tha_amh_tml_fbf_bam_uzb_glc_swe_azi_moo_vie_hau_xho_lda_bem	-0.332586303031709	-0.787475091916882	0.433006192490686
357	heb_arw_ven_swe_mlt_hau_anl_ben_aze_uzb_ses_mao_bem_spa_guj_bsq_alb_sod_swt_cnt_rus_prs_akn_mol_zul_dut_fin_lda_bam_hun_bos_amr_geo_pan_pol_grk_mcd_gam_sid_scr_est_dgb_bat_slo_tag_jpn_knd_kor_krd_bul_tsn_ita_jav_lat_chh_sun_mnd_glc_igb_por_wly_rom_eng_lit_hin_qcu_fre_ukr_urd_ewe_aeg_afr_owc_ctl_ind_nor_tsw_cze_moo_mly_tha_tig_tml_dyu_swa_tur_ger_svk_azi_cic_vie_amh_xho_yor_fbf	-0.0710422996712475	-0.167451308393086	0.867378539648941
358	anl_glc_igb_rom_aeg_tig_heb_spa_azi_aze_dgb_tag_swa_scr_ita_bsq_pan_owc_tsw_cnt_cze_nor_moo_ctl_tsn_arw_fin_ewe_cic_est_grk_wly_geo_mcd_alb_ben_dut_amh_chh_svk_hun_zul_mao_lat_sun_jpn_tml_kor_krd_lit_ven_bos_mly_eng_amr_ind_mnd_bul_akn_guj_hau_swe_fre_slo_ukr_qcu_rus_urd_mol_lda_sod_hin_gam_prs_jav_por_ses_pol_xho_bat_tha_sid_knd_bam_yor_uzb_ger_afr_tur_swt_vie_mlt_dyu_fbf_bem	0.0282983769349734	0.0666349051635417	0.947015399701839
359	hau_bos_bem_pol_chh_anl_heb_lit_uzb_tur_swa_tag_yor_krd_dut_bsq_alb_tig_swt_cnt_bul_urd_tsn_por_akn_svk_hun_lda_bam_fin_nor_aeg_geo_ita_arw_eng_swe_gam_amh_prs_est_moo_jav_mcd_mao_jpn_knd_kor_fre_scr_fbf_glc_mly_pan_sid_sun_mnd_mol_tsw_ger_mlt_rus_spa_lat_ukr_qcu_cze_afr_ctl_ewe_amr_hin_wly_rom_ind_slo_igb_grk_cic_bat_tha_sod_tml_ses_dyu_aze_guj_ben_azi_xho_vie_owc_zul_ven_dgb	-0.611333979963211	-1.46271267420142	0.146917382026986
360	gam_pol_tsw_ukr_aeg_chh_mlt_lat_tur_azi_zul_bat_igb_mol_guj_bsq_prs_sod_bam_cnt_alb_lit_moo_urd_cic_rom_hun_dyu_akn_fin_fre_heb_geo_bos_dut_ctl_slo_tig_anl_grk_est_bem_mly_afr_tag_jpn_knd_kor_hin_ben_fbf_glc_ind_rus_amh_jav_mnd_svk_ven_pan_hau_mcd_spa_cze_nor_qcu_scr_por_ger_dgb_wly_arw_sid_swe_sun_krd_ewe_bul_xho_mao_tha_owc_tml_ses_swa_aze_ita_eng_uzb_swt_vie_amr_yor_lda_tsn	-0.116735726885003	-0.275229182658774	0.783750727812416
361	heb_mol_akn_bul_tig_aeg_hau_swe_azi_tur_zul_mly_ewe_por_pan_bsq_svk_gam_dyu_cnt_nor_hin_dgb_ben_ses_prs_fin_bem_yor_hun_guj_mlt_geo_cze_dut_urd_krd_amr_chh_scr_est_igb_jav_spa_sun_jpn_tml_kor_lat_afr_fbf_glc_bat_fre_sod_tag_mnd_bos_bam_pol_amh_slo_ukr_ger_rus_qcu_mcd_rom_ctl_lda_owc_alb_sid_ita_mao_eng_swt_lit_tsn_ind_tha_wly_knd_moo_cic_uzb_arw_grk_aze_tsw_vie_anl_xho_swa_ven	-0.361205814958527	-0.856357619636736	0.394001154569184
362	gam_ukr_ses_urd_mlt_tig_anl_por_aze_tur_igb_ind_ewe_lit_mol_bsq_afr_hau_yor_cnt_cze_ger_zul_krd_akn_fre_est_lda_tsn_fin_swe_wly_geo_eng_nor_bos_hin_chh_amr_slo_hun_tsw_mao_spa_sun_jpn_knd_kor_ita_ctl_bam_guj_tag_dut_sid_mly_mnd_alb_xho_prs_aeg_mcd_pol_scr_ben_qcu_svk_glc_lat_ven_sod_grk_owc_arw_jav_bul_bem_rus_moo_bat_tha_amh_tml_dyu_swa_uzb_rom_pan_azi_fbf_vie_heb_cic_dgb_swt	0.0643481322152209	0.151498511511198	0.879910637254094
363	owc_mcd_moo_cze_chh_hau_anl_slo_tur_uzb_lda_ind_dyu_rus_swe_bsq_pol_heb_bam_cnt_lit_prs_tsn_scr_fbf_krd_est_dgb_swt_hun_bos_aeg_geo_mol_alb_bul_grk_amh_mlt_ita_fin_xho_mly_lat_mao_jpn_tml_kor_pan_guj_ven_ger_jav_urd_sid_tag_mnd_afr_tsw_por_sod_rom_nor_fre_eng_qcu_arw_glc_dut_ewe_amr_svk_gam_ukr_sun_hin_swa_ctl_bem_bat_tha_wly_knd_zul_cic_azi_spa_ben_aze_igb_vie_tig_akn_ses_yor	-0.865180505999438	-2.08901547022194	0.0394377275630597
364	tig_dut_tsn_glc_amh_owc_heb_fre_azi_aze_swa_jav_ewe_ita_por_bsq_rom_mlt_zul_cnt_rus_bul_ven_mcd_swt_eng_hun_fbf_dyu_est_nor_anl_geo_urd_lit_spa_prs_aeg_hau_pol_fin_lda_mao_afr_bat_jpn_tml_kor_arw_grk_bam_swe_tag_slo_sod_sun_mnd_guj_tsw_ctl_wly_mol_ger_svk_krd_qcu_pan_lat_bos_bem_sid_scr_chh_ukr_mly_cze_akn_hin_ses_ind_tha_amr_knd_yor_igb_tur_alb_ben_uzb_moo_vie_gam_xho_dgb_cic	-0.812717249593969	-1.95858107371231	0.0531578713935541
365	wly_ger_ses_ben_tig_chh_hau_ita_azi_tur_bem_mao_yor_nor_eng_bsq_krd_sod_dgb_cnt_grk_swe_zul_alb_akn_cze_hun_ven_cic_est_lat_heb_geo_arw_slo_rom_por_amr_gam_prs_fin_tsn_ind_dut_bat_jpn_knd_kor_fre_afr_igb_lit_jav_hin_amh_mly_mnd_scr_bam_pol_anl_ukr_spa_rus_glc_qcu_bul_pan_svk_xho_mlt_urd_owc_guj_sun_bos_fbf_mcd_swa_tag_tha_aeg_tml_moo_swt_aze_ctl_mol_uzb_tsw_vie_sid_dyu_ewe_lda	-0.713318401898494	-1.71313687332894	0.0900192498729235
366	anl_lat_dgb_swe_gam_sid_mlt_eng_aze_azi_moo_bat_swa_scr_mol_bsq_fre_sod_cic_cnt_ben_pan_yor_nor_bam_krd_est_xho_swt_fin_afr_aeg_geo_urd_bos_guj_arw_tig_hau_ctl_hun_lda_ind_grk_mao_jpn_tml_kor_pol_bul_dyu_lit_mly_rus_amh_tag_mnd_alb_akn_glc_amr_svk_hin_dut_prs_qcu_rom_ukr_por_bem_owc_slo_heb_ger_jav_cze_igb_ita_fbf_sun_tha_chh_knd_ven_zul_uzb_mcd_spa_tur_ses_vie_wly_ewe_tsw_tsn	-0.585243277302505	-1.39631266339972	0.165944285564257
367	sod_cze_moo_glc_tig_aeg_hau_spa_tur_aze_xho_mao_ven_rus_slo_bsq_bul_anl_fbf_cnt_rom_mcd_dgb_alb_zul_grk_fin_akn_bem_hun_fre_gam_geo_pol_hin_ger_scr_wly_sid_ukr_est_ewe_sun_pan_tag_jpn_knd_kor_arw_krd_lda_afr_bat_lat_heb_mly_mnd_urd_dyu_eng_mlt_ctl_mol_swe_ita_qcu_ben_dut_prs_ses_owc_por_chh_nor_ind_svk_tsn_bos_cic_jav_tha_amh_tml_swa_yor_uzb_lit_guj_azi_tsw_vie_amr_igb_bam_swt	-0.390172202284258	-0.925495429514303	0.3571036285524
368	heb_swe_igb_ctl_amh_tig_sid_afr_aze_azi_akn_mly_yor_mcd_ger_bsq_ben_hau_swa_cnt_svk_bul_dgb_hin_ven_alb_est_swt_ewe_fin_cze_owc_geo_spa_rom_mol_rus_amr_mlt_pan_hun_bem_sun_glc_mao_jpn_knd_kor_prs_bos_bam_lat_tag_ukr_aeg_ind_mnd_scr_tsn_lit_sod_grk_dut_slo_krd_qcu_pol_ita_por_dyu_chh_eng_gam_guj_bat_urd_xho_fre_moo_jav_tha_anl_tml_lda_tsw_uzb_arw_nor_tur_fbf_vie_wly_zul_cic_ses	-0.415017261594859	-0.9859425029844	0.326719494304931
369	tig_lit_ses_fre_sid_amh_owc_urd_aze_tur_lda_mao_dyu_afr_guj_bsq_glc_amr_akn_mnd_bos_pol_bem_nor_cic_eng_fin_moo_bam_hun_rus_mlt_geo_mcd_ger_alb_swe_heb_sod_svk_est_zul_tag_prs_bat_jpn_tml_kor_por_grk_igb_ben_jav_rom_wly_ind_cnt_scr_tsn_arw_chh_slo_mol_pan_bul_qcu_ctl_krd_hin_swa_anl_lat_aeg_cze_mly_spa_yor_ita_dgb_sun_tha_hau_knd_ewe_swt_uzb_ukr_dut_azi_xho_vie_gam_ven_fbf_tsw	-0.43081163209844	-1.02304712344229	0.308939383137488
370	amh_spa_moo_scr_tig_gam_mlt_lat_azi_uzb_lda_mao_ewe_glc_pol_bsq_ukr_chh_yor_mnd_lit_rom_xho_ben_swa_dut_hun_ses_bem_fin_nor_sid_geo_ita_pan_mcd_ger_wly_hau_prs_est_dyu_jav_por_mly_jpn_knd_kor_ctl_afr_fbf_rus_sun_mol_sod_ind_cnt_fre_ven_svk_aeg_grk_bos_alb_swe_qcu_arw_urd_guj_swt_anl_cze_amr_hin_tag_eng_bam_bul_cic_bat_tha_heb_tml_tsw_zul_aze_krd_slo_tur_dgb_vie_owc_akn_igb_tsn	0.302905230076985	0.7150127112098	0.47639231083188
371	amr_mcd_lda_pan_mlt_anl_chh_lit_aze_tur_tsn_mly_xho_ukr_ita_bsq_ben_sod_fbf_mnd_eng_urd_zul_por_ewe_scr_hun_dgb_ven_est_krd_amh_geo_spa_swe_cze_fre_wly_sid_nor_fin_swt_sun_alb_tag_jpn_tml_kor_rus_rom_cic_grk_bat_svk_hau_ind_cnt_ctl_bem_lat_tig_mol_bos_glc_hin_qcu_prs_guj_arw_tsw_aeg_slo_gam_afr_mao_bul_moo_ger_yor_jav_tha_owc_knd_dyu_akn_uzb_dut_pol_azi_ses_vie_heb_igb_swa_bam	-0.312394857561159	-0.739538206361587	0.461442913577611
372	amh_urd_cic_pol_heb_aeg_amr_krd_aze_tur_fbf_jav_akn_spa_alb_bsq_rus_tig_ven_cnt_fre_swe_moo_nor_bem_ben_est_xho_lda_hun_hin_owc_geo_slo_scr_afr_mol_hau_chh_bul_fin_tsn_tag_lat_mao_jpn_tml_kor_bos_glc_swa_svk_bat_grk_anl_ind_mnd_prs_tsw_mcd_sid_por_eng_pan_guj_qcu_ger_lit_dut_dyu_gam_ctl_mlt_ukr_sun_rom_yor_cze_zul_mly_tha_sod_knd_ses_swt_uzb_ita_arw_azi_bam_vie_wly_ewe_igb_dgb	-0.527507155803035	-1.25595968261264	0.21227669558178
373	wly_bos_yor_por_hau_amr_gam_lit_tur_aze_ewe_ind_fbf_svk_grk_bsq_eng_heb_dgb_mnd_hin_nor_ses_cze_tsn_fre_est_akn_zul_fin_rom_sod_geo_pan_ukr_slo_urd_amh_owc_mol_hun_dyu_mao_ger_sun_jpn_tml_kor_scr_ben_igb_krd_jav_dut_chh_tag_cnt_ctl_cic_rus_sid_afr_lat_prs_alb_qcu_swe_spa_guj_moo_anl_mcd_mlt_bul_bat_ita_swa_pol_bem_mly_tha_aeg_knd_tsw_lda_azi_glc_arw_uzb_bam_vie_tig_swt_ven_xho	0.11718872667343	0.275808492847892	0.783307088979292
374	sid_pan_igb_lit_gam_aeg_hau_slo_tur_uzb_dgb_tag_swa_alb_ben_bsq_arw_heb_bem_mnd_prs_hin_ewe_mol_moo_rus_hun_swt_yor_fin_bos_owc_geo_ctl_svk_ukr_afr_anl_sod_krd_est_tsw_mao_grk_ind_jpn_knd_kor_rom_spa_fbf_urd_jav_pol_wly_bat_cnt_eng_ven_swe_mlt_guj_lat_scr_por_qcu_bul_fre_ita_zul_amr_cze_chh_glc_sun_ger_dyu_nor_cic_mly_tha_tig_tml_tsn_xho_azi_mcd_dut_aze_ses_vie_amh_bam_akn_lda	-1.26501562548524	-3.12816863853413	0.00234899351248876
375	hau_ger_ewe_rom_tig_amh_anl_prs_aze_azi_zul_mly_ses_alb_svk_bsq_pol_wly_dgb_cnt_slo_por_yor_bul_tsw_ctl_hun_lda_ven_est_guj_owc_geo_cze_hin_afr_urd_amr_gam_nor_fin_bam_tag_lit_mao_jpn_tml_kor_lat_krd_dyu_fre_ind_grk_aeg_sun_mnd_arw_akn_scr_chh_dut_ben_glc_ita_qcu_ukr_rus_mol_igb_mlt_bos_sid_spa_bat_mcd_fbf_swe_moo_jav_tha_heb_knd_xho_cic_uzb_pan_eng_tur_tsn_vie_sod_bem_swt_swa	0.211938873928903	0.498408290110713	0.619373006048098
376	chh_krd_ses_mol_hau_heb_anl_ger_aze_uzb_bam_ind_igb_cze_svk_bsq_fre_tig_xho_cnt_mcd_ctl_moo_ita_tsn_guj_est_akn_swa_fin_swe_sid_geo_por_scr_lit_glc_mlt_owc_spa_hun_lda_jav_rus_mao_jpn_knd_kor_urd_alb_fbf_bul_mly_dut_amr_sun_mnd_bos_dyu_eng_gam_pol_grk_slo_ben_qcu_pan_afr_lat_yor_amh_arw_wly_hin_bat_nor_dgb_prs_zul_tag_tha_sod_tml_bem_ven_azi_rom_ukr_tur_cic_vie_aeg_swt_tsw_ewe	-0.746891132733998	-1.79766759792677	0.0754749572178958
377	owc_slo_dyu_swe_anl_amr_wly_alb_azi_aze_swt_sun_fbf_urd_ita_bsq_krd_heb_yor_cnt_lit_prs_dgb_afr_bam_scr_hun_tsw_moo_est_ben_amh_geo_ctl_spa_svk_pol_aeg_hau_bul_fin_akn_mly_arw_tag_jpn_knd_kor_eng_guj_igb_dut_mao_glc_chh_ind_mnd_nor_ven_fre_mlt_ukr_grk_bos_ger_qcu_hin_por_mcd_tsn_sid_cze_sod_rom_bat_rus_bem_mol_cic_jav_tha_gam_tml_lda_ewe_tur_pan_lat_uzb_xho_vie_tig_zul_ses_swa	-0.243818152400798	-0.576521229648947	0.56565569824985
378	tig_pol_dyu_afr_sod_heb_wly_ita_aze_azi_lda_mly_swt_hin_scr_bsq_ben_amh_akn_mnd_pan_spa_ewe_nor_dgb_swe_fin_zul_tsn_hun_ger_hau_geo_slo_rom_krd_alb_gam_owc_mol_est_ses_jav_prs_sun_jpn_tml_kor_rus_eng_fbf_arw_mao_urd_aeg_ind_cnt_glc_tsw_bos_anl_guj_svk_ukr_ctl_qcu_dut_bul_lit_cic_amr_cze_chh_mcd_tag_grk_bam_fre_swa_bat_tha_sid_knd_bem_igb_tur_lat_por_uzb_ven_vie_mlt_yor_moo_xho	-0.113336179102541	-0.267728364274393	0.78950129574114
379	wly_bos_moo_prs_tig_amh_owc_ctl_azi_tur_fbf_tag_ses_svk_mol_bsq_afr_chh_swa_mnd_dut_mcd_dgb_pol_dyu_por_est_xho_zul_fin_urd_mlt_geo_nor_ben_rom_glc_sod_sid_rus_hun_cic_mao_guj_mly_jpn_tml_kor_ukr_krd_yor_hin_ind_spa_aeg_jav_cnt_fre_bem_ger_gam_alb_arw_cze_slo_qcu_pan_lit_grk_ven_hau_ita_anl_swe_sun_lat_tsw_scr_tsn_bat_tha_amr_knd_ewe_lda_uzb_bul_eng_aze_akn_vie_heb_igb_bam_swt	-0.156397232874662	-0.369544586914587	0.712561971308586
380	heb_hin_ses_afr_mlt_amh_wly_slo_azi_tur_zul_jav_tsw_svk_guj_bsq_ger_sod_bam_mnd_pol_nor_dgb_mcd_fbf_ctl_fin_dyu_igb_hun_bul_anl_geo_krd_ukr_por_rom_gam_owc_pan_est_moo_bat_prs_ind_jpn_knd_kor_arw_ben_xho_lit_mly_spa_tig_tag_cnt_eng_tsn_rus_aeg_grk_ita_glc_dut_qcu_bos_lat_alb_swa_hau_cze_chh_scr_mao_mol_cic_urd_swt_sun_tha_sid_tml_ewe_yor_uzb_fre_swe_aze_ven_vie_amr_bem_akn_lda	0.457360829931372	1.08195957876563	0.282067985149008
381	amh_cze_dgb_pol_wly_gam_aeg_rom_aze_tur_lda_jav_fbf_pan_nor_bsq_svk_tig_ewe_cnt_grk_rus_tsn_krd_yor_prs_fin_swt_bem_hun_arw_hau_geo_alb_scr_por_fre_anl_mlt_ukr_est_ses_tag_bul_sun_jpn_tml_kor_urd_slo_bam_dut_mly_guj_amr_mao_mnd_lat_igb_lit_heb_ger_eng_mol_hin_qcu_glc_ctl_bos_tsw_sid_swe_chh_afr_ind_ben_ven_ita_dyu_bat_tha_sod_knd_zul_akn_uzb_spa_mcd_azi_xho_vie_owc_moo_cic_swa	-0.702788436834717	-1.68681940416441	0.0949898455340158
382	gam_bos_ven_lat_wly_mlt_aeg_spa_azi_aze_dgb_mao_bem_slo_ita_bsq_fre_sid_swa_mnd_ben_ger_dyu_pol_akn_nor_hun_zul_bam_est_dut_amh_geo_grk_hin_afr_eng_amr_owc_rus_fin_moo_jav_mcd_tag_jpn_knd_kor_scr_cze_xho_swe_ind_bul_hau_sun_cnt_guj_fbf_lit_sod_por_ukr_alb_arw_qcu_pan_glc_svk_swt_chh_krd_heb_rom_bat_urd_ewe_mol_ses_mly_tha_anl_tml_igb_lda_uzb_ctl_prs_tur_tsn_vie_tig_tsw_cic_yor	-0.544060962758233	-1.29656104293528	0.197990198966634
383	amr_hin_yor_dut_hau_amh_anl_por_tur_aze_bem_jav_lda_nor_ita_bsq_grk_gam_fbf_cnt_eng_ben_swt_rus_bam_svk_hun_dgb_xho_est_glc_sid_geo_krd_swe_mcd_afr_wly_sod_rom_fin_moo_mly_arw_mao_jpn_knd_kor_ukr_bos_zul_prs_ind_ctl_chh_bat_mnd_cze_cic_scr_heb_bul_urd_lat_spa_qcu_slo_pol_alb_ven_owc_lit_mlt_ger_sun_pan_akn_guj_ewe_tag_tha_aeg_tml_tsw_dyu_azi_mol_fre_uzb_igb_vie_tig_swa_ses_tsn	-0.326142757468191	-0.771095158342189	0.442605235362336
384	wly_lat_fbf_swe_amr_gam_tig_bos_uzb_azi_swa_bat_yor_urd_alb_bsq_fre_anl_bem_mnd_spa_prs_ewe_krd_dgb_pan_hun_tsn_xho_est_eng_mlt_geo_cze_mcd_bul_ger_aeg_sid_por_fin_igb_ind_dut_tag_jpn_knd_kor_pol_hin_tsw_rus_sun_rom_heb_mao_cnt_guj_dyu_slo_hau_mol_ben_svk_ctl_qcu_scr_grk_arw_akn_amh_ita_owc_glc_mly_lit_zul_afr_ven_jav_tha_sod_tml_cic_swt_tur_nor_ukr_aze_lda_vie_chh_moo_bam_ses	-0.246939437682347	-0.583331224957806	0.561082321113669
385	heb_pan_xho_svk_tig_gam_mlt_eng_tur_aze_yor_tag_dgb_bos_alb_bsq_ctl_hau_moo_cnt_grk_pol_ewe_afr_swt_glc_est_zul_swa_fin_mol_sid_geo_fre_rus_por_urd_sod_wly_dut_hun_bam_bat_ita_jav_jpn_knd_kor_ger_rom_ses_nor_mao_ukr_chh_sun_mnd_bul_ven_lit_aeg_cze_scr_ben_lat_qcu_slo_swe_spa_fbf_anl_arw_amh_hin_ind_prs_lda_krd_akn_mly_tha_amr_tml_tsw_tsn_uzb_mcd_guj_azi_cic_vie_owc_igb_bem_dyu	-0.105812134388037	-0.249514129778381	0.803513392492632
386	sod_pol_dgb_swe_wly_amr_heb_por_tur_aze_bam_mao_dyu_urd_rom_bsq_lat_hau_igb_mnd_hin_spa_tsn_eng_ven_nor_hun_ewe_swt_fin_cze_sid_geo_ger_rus_slo_grk_owc_chh_scr_est_lda_tag_fre_sun_jpn_tml_kor_prs_krd_bem_ctl_ind_pan_gam_jav_cnt_lit_akn_svk_mlt_bos_mcd_ita_alb_qcu_ukr_arw_dut_cic_tig_mol_amh_glc_mly_afr_tsw_bul_fbf_bat_tha_aeg_knd_xho_moo_azi_ben_guj_uzb_ses_vie_anl_swa_yor_zul	-0.731441660782622	-1.75808245350243	0.0820235139067977
387	mlt_prs_igb_ctl_sid_hau_chh_lit_azi_uzb_yor_tag_dgb_lat_guj_bsq_pan_owc_swa_cnt_rom_mcd_ven_fre_dyu_ben_est_zul_tsw_hun_pol_tig_geo_por_bos_ukr_svk_wly_heb_krd_fin_lda_mao_glc_sun_jpn_tml_kor_spa_bul_swt_scr_jav_afr_aeg_bat_mnd_slo_ses_ita_sod_cze_swe_mol_nor_qcu_ger_rus_arw_fbf_anl_urd_gam_dut_mly_eng_bam_hin_bem_ind_tha_amh_knd_cic_xho_tur_grk_alb_aze_moo_vie_amr_akn_ewe_tsn	-0.474073126922854	-1.12812518778679	0.262168990927688
388	sid_arw_moo_swe_aeg_sod_mlt_mol_azi_tur_zul_jav_tsw_afr_por_bsq_bul_tig_dgb_cnt_krd_cze_dyu_ita_bem_slo_fin_bam_xho_est_dut_amr_geo_scr_prs_lit_fre_hau_chh_pol_hun_ven_sun_ctl_tag_jpn_knd_kor_lat_rom_yor_ukr_mly_ben_anl_bat_mnd_guj_ewe_glc_amh_pan_mcd_eng_alb_qcu_svk_urd_rus_swt_heb_grk_wly_hin_ind_spa_igb_nor_tsn_mao_tha_owc_tml_cic_lda_uzb_ger_bos_aze_akn_vie_gam_ses_swa_fbf	-0.00792632332450429	-0.0186725026692272	0.985142366263227
389	wly_nor_ses_eng_hau_amr_tig_glc_uzb_tur_lda_mao_dyu_lit_afr_bsq_grk_chh_yor_mnd_swe_ben_moo_alb_ewe_dut_est_akn_fbf_fin_urd_sid_geo_krd_svk_slo_scr_aeg_anl_bul_hun_bem_ind_ukr_mly_jpn_tml_kor_rom_mol_cic_ctl_bat_spa_sod_sun_cnt_mcd_swt_prs_owc_cze_pol_arw_rus_qcu_bos_fre_hin_dgb_gam_pan_mlt_por_jav_guj_zul_ger_tsw_tag_tha_amh_knd_igb_bam_azi_ita_lat_aze_swa_vie_heb_ven_xho_tsn	-0.936731564769102	-2.2809877859561	0.0248321229012558
390	heb_prs_ven_mcd_aeg_mlt_wly_pol_azi_tur_dyu_jav_ses_guj_hin_bsq_cze_tig_cic_mnd_fre_lit_lda_krd_swt_arw_hun_bam_zul_est_ukr_gam_geo_alb_pan_urd_grk_chh_amh_rus_fin_akn_mao_ita_bat_jpn_tml_kor_afr_por_igb_bul_sun_bos_amr_ind_cnt_lat_fbf_dut_hau_swe_svk_scr_rom_qcu_eng_mol_spa_tsn_sod_ben_owc_ctl_tag_glc_moo_ger_yor_mly_tha_sid_knd_tsw_bem_uzb_nor_slo_aze_swa_vie_anl_dgb_ewe_xho	-0.279084136592471	-0.659412403671707	0.511260569166316
391	mlt_prs_swt_rom_amr_tig_anl_svk_azi_aze_tsw_ind_bam_spa_hin_bsq_fre_sid_igb_cnt_guj_ger_ses_bos_tsn_bul_fin_dgb_ewe_hun_pol_wly_geo_nor_ita_krd_scr_heb_aeg_glc_est_dyu_mly_ukr_sun_jpn_tml_kor_grk_urd_bem_slo_mao_eng_gam_jav_mnd_mol_cic_pan_sod_cze_afr_arw_lit_qcu_ctl_dut_alb_swa_hau_rus_chh_ben_bat_por_zul_swe_yor_tag_tha_owc_knd_fbf_akn_tur_mcd_lat_uzb_lda_vie_amh_xho_moo_ven	-0.588885316563153	-1.4045174236972	0.1634959255687
392	wly_afr_tsn_scr_heb_gam_mlt_guj_aze_azi_bem_mao_bam_lat_hin_bsq_ger_amr_ewe_mnd_swe_prs_fbf_glc_moo_slo_est_ses_dgb_hun_cze_chh_geo_urd_krd_arw_eng_anl_tig_ita_fin_swt_jav_ctl_bat_jpn_tml_kor_rus_pan_swa_dut_ind_bul_hau_tag_cnt_ukr_zul_alb_amh_por_bos_mcd_fre_qcu_spa_mol_rom_yor_owc_svk_sod_nor_sun_grk_cic_lit_tsw_mly_tha_sid_knd_dyu_xho_uzb_pol_ben_tur_igb_vie_aeg_ven_akn_lda	-0.876934376565184	-2.12282729494458	0.0364245655417318
393	sod_pol_swt_afr_aeg_sid_wly_krd_uzb_azi_akn_bat_bem_eng_mol_bsq_bul_owc_fbf_cnt_ukr_slo_lda_grk_igb_ben_est_tsn_yor_fin_hin_mlt_geo_glc_ita_svk_lit_hau_tig_fre_hun_ewe_ind_urd_mly_jpn_tml_kor_dut_swe_swa_ger_sun_guj_anl_jav_mnd_rom_tsw_cze_heb_spa_ctl_scr_pan_qcu_rus_mcd_nor_xho_gam_arw_amr_bos_tag_alb_bam_lat_ven_mao_tha_chh_knd_dyu_dgb_tur_prs_por_aze_zul_vie_amh_cic_moo_ses	0.539194558891594	1.27298002233377	0.206198144608463
394	tig_hin_dgb_bul_gam_sid_chh_ger_uzb_aze_zul_tag_xho_prs_pol_bsq_urd_aeg_ses_mnd_grk_ita_cic_pan_tsn_afr_hun_bam_bem_est_scr_amh_geo_dut_rom_alb_mol_wly_anl_mcd_fin_akn_mly_slo_ind_jpn_knd_kor_krd_ukr_moo_svk_mao_bos_mlt_sun_cnt_spa_tsw_por_heb_rus_glc_ctl_lat_qcu_arw_swe_guj_igb_amr_fre_hau_cze_jav_eng_ewe_nor_swa_bat_tha_owc_tml_fbf_swt_tur_lit_ben_azi_dyu_vie_sod_yor_lda_ven	0.157880233805114	0.371616817206625	0.711023493232403
395	mlt_prs_fbf_guj_hau_anl_amr_pol_azi_uzb_ses_jav_bam_cze_afr_bsq_fre_sod_igb_mnd_ita_pan_zul_swe_dyu_mol_hun_tsn_ewe_fin_bul_wly_geo_bos_ger_glc_eng_amh_tig_krd_est_cic_sun_ukr_mao_jpn_tml_kor_spa_ben_swa_mcd_mly_grk_sid_bat_cnt_urd_ven_alb_owc_dut_rus_hin_por_qcu_scr_ctl_lit_bem_aeg_lat_chh_slo_tag_arw_moo_svk_swt_ind_tha_heb_knd_lda_xho_aze_rom_nor_tur_yor_vie_gam_akn_dgb_tsw	-0.519102509048506	-1.23564536877353	0.219702587947572
396	aeg_fre_xho_mcd_gam_chh_tig_bul_aze_azi_akn_jav_ewe_ukr_urd_bsq_spa_amr_dyu_mnd_arw_prs_igb_hin_ven_slo_est_tsn_yor_hun_guj_heb_geo_ita_rom_krd_ger_sod_sid_eng_fin_zul_mao_mol_sun_jpn_tml_kor_svk_nor_ses_bos_bat_rus_amh_ind_cnt_ctl_moo_scr_mlt_afr_dut_lat_ben_qcu_alb_pan_por_tsw_anl_pol_wly_grk_tag_swe_swa_lit_lda_mly_tha_hau_knd_dgb_swt_uzb_cze_glc_tur_cic_vie_owc_bam_bem_fbf	-0.738127752539412	-1.77373711724641	0.079379832349978
397	sod_ukr_swa_pan_aeg_hau_chh_mcd_tur_aze_xho_tag_swt_rom_lit_bsq_lat_mlt_bam_mnd_scr_hin_zul_ger_ses_arw_fin_dgb_bem_est_por_amr_geo_cze_glc_dut_ita_amh_sid_ctl_hun_akn_mao_urd_ind_jpn_knd_kor_mol_nor_dyu_swe_jav_slo_gam_mly_cnt_svk_tsn_guj_anl_alb_eng_pol_prs_qcu_grk_spa_rus_ewe_heb_ben_owc_bos_bat_krd_tsw_fre_fbf_sun_tha_tig_tml_ven_yor_azi_bul_afr_uzb_lda_vie_wly_moo_igb_cic	0.368319871519511	0.869320318770839	0.386910025272757
398	tig_svk_bem_bul_owc_aeg_heb_prs_uzb_aze_akn_ind_ewe_arw_mol_bsq_ukr_sod_tsw_cnt_afr_nor_swa_mcd_ses_ctl_est_xho_yor_fin_rus_chh_geo_ger_spa_lat_ita_anl_amh_alb_hun_ven_sun_urd_jav_jpn_tml_kor_scr_por_bam_pan_bat_swe_mlt_tag_mnd_fre_fbf_pol_amr_bos_guj_slo_hin_qcu_eng_grk_lit_tsn_gam_glc_wly_cze_mly_rom_dgb_krd_moo_mao_tha_hau_knd_zul_lda_tur_ben_dut_azi_swt_vie_sid_dyu_cic_igb	-0.561991924404263	-1.33896364140381	0.183846144096758
399	amh_krd_swa_spa_mlt_wly_hau_hin_azi_tur_swt_ind_fbf_grk_ger_bsq_bul_owc_bam_cnt_urd_rom_dgb_pol_dyu_pan_fin_ses_ven_est_alb_gam_geo_ctl_nor_cze_ukr_aeg_sod_ben_hun_bem_mly_afr_tag_jpn_knd_kor_lat_mcd_igb_svk_jav_mol_sid_sun_mnd_swe_cic_guj_chh_fre_slo_prs_rus_qcu_bos_arw_eng_moo_tig_por_heb_dut_bat_glc_tsw_scr_yor_mao_tha_amr_tml_ewe_xho_uzb_ita_lit_aze_akn_vie_anl_zul_lda_tsn	-0.774200450629037	-1.86169437412149	0.0658044019193505
400	amh_guj_bem_afr_gam_amr_anl_lat_aze_tur_ewe_jav_tsn_mcd_mol_bsq_lit_hau_swa_cnt_pol_slo_dyu_por_bam_ukr_hun_cic_ses_est_bos_sod_geo_nor_ctl_bul_swe_sid_tig_ita_fin_akn_bat_prs_ind_jpn_knd_kor_ben_rom_igb_spa_mly_svk_chh_tag_mnd_cze_fbf_arw_wly_alb_eng_rus_krd_qcu_glc_pan_ger_zul_heb_urd_mlt_hin_sun_grk_swt_fre_yor_mao_tha_owc_tml_lda_moo_uzb_dut_scr_azi_dgb_vie_aeg_xho_ven_tsw	-0.821519528767968	-1.98451504706454	0.0501455961062796
401	mlt_arw_tsw_mcd_amh_aeg_wly_slo_aze_azi_swa_mao_xho_swe_scr_bsq_urd_heb_tsn_cnt_prs_cze_dyu_krd_akn_ita_est_zul_ven_hun_bos_amr_geo_nor_lat_bul_grk_owc_sod_ukr_fin_igb_mly_hin_tag_jpn_tml_kor_glc_mol_bam_ben_ind_por_gam_jav_mnd_svk_lda_guj_anl_ger_pan_dut_fre_qcu_afr_eng_rom_ewe_tig_alb_hau_pol_sun_rus_yor_spa_bem_bat_tha_chh_knd_swt_fbf_uzb_ctl_lit_tur_moo_vie_sid_cic_dgb_ses	-0.583765603727088	-1.3926379779329	0.167049883596278
402	chh_svk_moo_eng_anl_sod_hau_glc_aze_uzb_cic_bat_tsw_swe_pol_bsq_slo_amr_dyu_cnt_bul_por_swt_spa_igb_grk_hun_akn_yor_fin_arw_mlt_geo_nor_ita_pan_rom_tig_owc_lat_est_tsn_jav_cze_mao_jpn_tml_kor_krd_ukr_ven_mcd_ind_ger_heb_mly_mnd_ctl_bem_fre_gam_rus_lit_alb_hin_qcu_guj_ben_urd_ses_sid_mol_amh_prs_sun_bos_xho_afr_lda_tag_tha_wly_knd_fbf_ewe_azi_scr_dut_tur_zul_vie_aeg_swa_dgb_bam	-0.700085858487352	-1.68018738701536	0.0962770787380168
403	amr_grk_bam_arw_chh_wly_amh_fre_uzb_azi_ven_jav_cic_cze_svk_bsq_pan_anl_ewe_cnt_urd_lat_dgb_rus_tsn_glc_hun_akn_zul_fin_ita_sod_geo_ctl_mcd_krd_nor_gam_sid_bul_est_ses_bat_mol_tag_jpn_tml_kor_rom_bos_xho_slo_mao_ukr_owc_mly_mnd_pol_lda_lit_tig_prs_alb_swe_dut_qcu_afr_spa_eng_moo_mlt_hin_aeg_ben_ind_ger_swa_por_tsw_sun_tha_hau_knd_fbf_swt_tur_scr_guj_aze_dyu_vie_heb_bem_igb_yor	-0.0728819846101298	-0.171659098671485	0.864078512694179
404	hau_rom_igb_grk_owc_anl_sod_ben_uzb_aze_zul_tag_bem_lat_afr_bsq_spa_amh_xho_cnt_nor_bul_dgb_lit_ewe_mol_hun_lda_akn_fin_slo_mlt_geo_arw_rus_ger_ukr_wly_aeg_alb_est_ses_mly_glc_ind_jpn_knd_kor_eng_pol_yor_por_bat_ita_sid_sun_mnd_dut_fbf_scr_heb_guj_mcd_urd_svk_qcu_ctl_cze_swe_tsw_chh_krd_amr_hin_mao_pan_tsn_bos_swt_jav_tha_gam_tml_ven_bam_tur_fre_prs_azi_cic_vie_tig_swa_moo_dyu	-0.190998728464986	-0.450635452367356	0.653301172807665
405	sid_grk_zul_por_mlt_amr_aeg_mcd_azi_uzb_igb_sun_tsw_rom_glc_bsq_hin_wly_lda_cnt_rus_slo_akn_urd_bem_krd_hun_ses_ven_fin_cze_chh_geo_svk_lat_lit_spa_anl_amh_nor_est_yor_ind_bos_jav_jpn_knd_kor_ger_ukr_swt_mol_mao_bul_owc_tag_mnd_ctl_dyu_swe_heb_fre_guj_pan_prs_qcu_pol_alb_dut_fbf_gam_ita_sod_afr_mly_eng_bam_arw_moo_bat_tha_hau_tml_tsn_ewe_aze_ben_scr_tur_cic_vie_tig_xho_dgb_swa	-0.178476079874747	-0.421167158571556	0.674604803293102
406	gam_rom_dgb_bul_amr_mlt_sid_rus_aze_azi_bem_ind_swt_afr_svk_bsq_ben_wly_tsw_mnd_arw_guj_ven_nor_fbf_por_est_ewe_igb_fin_lat_tig_geo_hin_alb_cze_krd_hau_anl_grk_hun_yor_sun_ctl_jav_jpn_tml_kor_bos_ger_moo_mcd_bat_urd_owc_mao_cnt_pan_akn_lit_chh_pol_ita_spa_glc_qcu_prs_eng_swe_bam_heb_mol_aeg_scr_tag_slo_cic_dut_xho_mly_tha_amh_knd_dyu_tsn_uzb_ukr_fre_tur_lda_vie_sod_zul_ses_swa	0.0745074418212421	0.175260622797401	0.861255869766097
407	gam_guj_tsn_nor_sid_hau_mlt_svk_aze_tur_bam_bat_dgb_swe_cze_bsq_prs_anl_ses_mnd_lat_alb_igb_ita_yor_bos_hun_xho_lda_fin_bul_owc_geo_ger_grk_fre_lit_amr_heb_arw_est_tsw_jav_urd_ind_jpn_tml_kor_mol_ctl_swt_spa_mao_mcd_amh_tag_cnt_slo_ven_krd_tig_dut_ben_rus_scr_qcu_por_hin_pan_swa_chh_afr_aeg_ukr_mly_pol_moo_glc_dyu_sun_tha_sod_knd_zul_akn_azi_eng_rom_uzb_cic_vie_wly_ewe_fbf_bem	-0.856928547420901	-2.07439611416772	0.0408057143119802
408	gam_pan_lda_svk_wly_hau_tig_alb_uzb_aze_igb_tag_dgb_guj_arw_bsq_rus_mlt_xho_mnd_mcd_afr_tsw_glc_cic_rom_est_ses_fbf_hun_fre_anl_geo_ukr_ben_ita_mol_amr_heb_swe_fin_ewe_mao_lat_mly_jpn_knd_kor_por_nor_moo_slo_ind_pol_owc_bat_cnt_scr_bam_ctl_chh_grk_lit_urd_ger_qcu_krd_bos_hin_ven_aeg_spa_sid_prs_jav_eng_yor_dut_tsn_sun_tha_amh_tml_zul_bem_tur_bul_cze_azi_dyu_vie_sod_swa_swt_akn	-0.406702984497126	-0.965951760266576	0.336573523259442
409	gam_hin_ewe_ukr_heb_sid_amh_bul_aze_tur_xho_jav_dyu_ctl_fre_bsq_glc_wly_tsn_mnd_bos_ger_bem_spa_igb_alb_fin_tsw_bam_est_scr_owc_geo_guj_swe_dut_cze_mlt_anl_arw_hun_ven_tag_ita_ind_jpn_tml_kor_svk_pan_fbf_grk_bat_afr_tig_sun_cnt_krd_akn_prs_amr_mol_lit_eng_rom_qcu_pol_ben_urd_swt_chh_mcd_aeg_nor_mao_rus_moo_por_swa_mly_tha_sod_knd_lda_ses_uzb_slo_lat_azi_yor_vie_hau_zul_cic_dgb	-0.0247786319420445	-0.0583486882275513	0.953596076552248
410	tig_afr_cic_eng_aeg_hau_chh_lat_uzb_tur_fbf_sun_swa_cze_rus_bsq_ben_amh_ses_cnt_pol_ukr_xho_dut_ewe_nor_est_yor_moo_hun_glc_owc_geo_ita_por_prs_guj_wly_sid_grk_fin_tsn_ind_lit_mao_jpn_knd_kor_mol_spa_dgb_urd_tag_krd_heb_mly_mnd_rom_akn_swe_sod_bul_svk_alb_hin_qcu_arw_ctl_bos_bam_gam_slo_amr_pan_jav_fre_bem_ger_tsw_bat_tha_anl_tml_zul_igb_aze_scr_mcd_azi_lda_vie_mlt_ven_swt_dyu	0.0752545672828555	0.17698861697543	0.859902215761541
411	tig_prs_yor_hin_aeg_chh_wly_bos_tur_azi_fbf_tag_moo_urd_grk_bsq_swe_heb_swa_mnd_ger_por_cic_cze_swt_ben_fin_xho_ses_hun_glc_gam_geo_ita_krd_lat_nor_mlt_hau_afr_est_zul_sun_pan_bat_jpn_tml_kor_guj_fre_dyu_rom_mly_ukr_amr_jav_cnt_eng_tsn_bul_sod_pol_svk_mol_slo_qcu_alb_mcd_rus_lda_amh_scr_sid_arw_mao_spa_igb_lit_ven_ind_tha_owc_knd_dgb_bem_aze_dut_ctl_uzb_bam_vie_anl_tsw_ewe_akn	0.0504441358877945	0.118754433335785	0.905726045082121
412	amh_por_swa_slo_wly_gam_mlt_eng_tur_azi_tsn_bat_moo_rom_ben_bsq_ctl_aeg_dgb_mnd_glc_dut_ses_afr_ven_ita_fin_ewe_swt_hun_krd_anl_geo_arw_spa_grk_hin_amr_hau_pol_est_igb_mao_scr_sun_jpn_tml_kor_bos_prs_fbf_ger_mly_lat_tig_tag_cnt_mol_bem_rus_owc_svk_lit_urd_alb_qcu_pan_guj_bul_cic_sod_fre_heb_mcd_ind_ukr_lda_nor_xho_jav_tha_sid_knd_bam_tsw_aze_cze_swe_uzb_dyu_vie_chh_zul_yor_akn	-0.182360678854124	-0.430605596800698	0.66775148801004
413	anl_prs_lda_cze_sid_amh_aeg_bos_tur_uzb_cic_tag_ven_alb_glc_bsq_ctl_owc_ewe_cnt_nor_rus_yor_rom_xho_pol_hun_ses_fbf_fin_arw_tig_geo_guj_hin_por_mol_wly_heb_eng_est_swt_mao_afr_ind_jpn_knd_kor_mcd_ben_dgb_slo_mly_swe_hau_jav_mnd_spa_dyu_ita_sod_lit_fre_dut_scr_qcu_ukr_lat_grk_swa_amr_svk_chh_ger_sun_bul_bem_pan_igb_bat_tha_gam_tml_bam_tsw_aze_urd_krd_azi_zul_vie_mlt_tsn_moo_akn	-0.286544503346011	-0.67765738049358	0.499671394456092
414	owc_ctl_swt_afr_chh_heb_sid_pol_azi_uzb_zul_mly_cic_spa_prs_bsq_lit_amr_ewe_cnt_guj_rom_tsn_por_ses_ita_fin_fbf_dyu_est_fre_mlt_geo_alb_dut_cze_swe_tig_aeg_arw_hun_yor_mao_nor_sun_jpn_knd_kor_urd_bos_igb_eng_bat_grk_sod_jav_mnd_svk_swa_ukr_gam_lat_mcd_ben_rus_qcu_slo_bul_scr_lda_anl_glc_hau_krd_ind_ger_tsw_mol_xho_tag_tha_amh_tml_akn_bem_tur_pan_hin_aze_ven_vie_wly_moo_dgb_bam	-0.251306853485446	-0.593887735684354	0.554029043627528
415	amr_prs_xho_ukr_amh_wly_sod_dut_uzb_aze_igb_ind_fbf_urd_eng_bsq_rom_sid_bem_cnt_swe_mcd_swt_lit_zul_ben_est_akn_ses_fin_por_gam_geo_pol_mol_pan_scr_heb_hau_lat_hun_yor_sun_rus_jav_jpn_knd_kor_alb_nor_moo_ger_tag_hin_aeg_bat_mnd_svk_swa_arw_anl_guj_bos_fre_cze_qcu_bul_krd_ita_ewe_mlt_spa_tig_slo_mly_afr_tsw_grk_dgb_mao_tha_owc_tml_ven_bam_tur_glc_ctl_azi_cic_vie_chh_tsn_lda_dyu	0.443138869998474	1.04583620475785	0.298347332998897
416	anl_eng_tsn_lat_amh_gam_heb_ger_tur_azi_akn_tag_moo_rus_urd_bsq_swe_hau_fbf_mnd_nor_glc_dgb_ita_yor_afr_est_bem_ven_hun_dut_aeg_geo_ukr_grk_krd_rom_tig_mlt_arw_fin_swa_mao_mcd_sun_jpn_knd_kor_por_mol_zul_scr_ind_pan_owc_mly_cnt_slo_igb_spa_wly_fre_guj_lit_svk_qcu_pol_prs_cze_xho_chh_ben_sod_hin_bat_bos_swt_ctl_ewe_jav_tha_sid_tml_cic_dyu_uzb_alb_bul_aze_tsw_vie_amr_ses_lda_bam	-1.22515018495737	-3.03708849607289	0.00309965178322284
417	sod_hin_akn_lat_heb_wly_gam_fre_tur_uzb_cic_mly_ven_pan_scr_bsq_svk_sid_bam_mnd_por_mcd_moo_ben_zul_arw_est_igb_tsw_fin_ita_aeg_geo_dut_slo_rus_urd_hau_tig_ger_hun_dyu_jav_ukr_bat_jpn_tml_kor_grk_nor_lda_cze_mao_bos_owc_ind_cnt_afr_fbf_krd_amr_glc_eng_alb_pol_qcu_prs_guj_spa_ewe_mlt_mol_amh_ctl_tag_lit_dgb_rom_tsn_sun_tha_anl_knd_swa_bem_azi_swe_bul_aze_yor_vie_chh_ses_xho_swt	0.455345500030654	1.07623441639148	0.284606450691954
418	heb_pol_bem_fre_hau_gam_anl_rus_uzb_aze_dyu_mao_akn_prs_rom_bsq_por_sod_swa_mnd_hin_bos_igb_ger_swt_lat_hun_ven_zul_fin_pan_aeg_geo_ben_eng_ukr_ctl_tig_owc_ita_est_fbf_ind_glc_mly_jpn_tml_kor_bul_svk_bam_mcd_sun_urd_sid_jav_cnt_afr_ses_nor_wly_alb_swe_grk_guj_qcu_cze_scr_krd_cic_amr_lit_mlt_arw_tag_mol_ewe_dut_moo_bat_tha_amh_knd_xho_dgb_azi_spa_slo_tur_yor_vie_chh_tsw_lda_tsn	-0.546291767194458	-1.3012427017564	0.196389929989279
419	sid_por_lda_ctl_owc_amh_wly_hin_aze_azi_dyu_mao_cic_bul_eng_bsq_grk_chh_akn_cnt_nor_lat_bam_spa_swt_mol_hun_bem_swa_est_swe_hau_geo_mcd_prs_urd_arw_anl_mlt_ita_fin_moo_jav_pan_bat_jpn_tml_kor_afr_rom_zul_alb_tag_slo_tig_ind_mnd_lit_fbf_krd_aeg_scr_ukr_fre_glc_qcu_rus_guj_ben_ven_gam_ger_sod_pol_sun_svk_igb_dut_ses_mly_tha_heb_knd_yor_tsn_uzb_bos_cze_tur_ewe_vie_amr_xho_tsw_dgb	-0.216569740608292	-0.512124808055983	0.609777713988335
420	sid_bul_tsn_bos_chh_aeg_gam_spa_tur_aze_ven_tag_zul_alb_nor_bsq_guj_wly_swa_mnd_ita_dut_lda_swe_igb_lat_hun_bem_ses_est_ctl_sod_geo_ger_cze_grk_glc_anl_hau_fre_fin_bam_ind_scr_sun_jpn_tml_kor_prs_pol_yor_mcd_mao_ukr_heb_jav_cnt_afr_fbf_rus_mlt_urd_eng_svk_slo_qcu_pan_mol_rom_dgb_owc_lit_amh_por_mly_arw_dyu_krd_swt_bat_tha_tig_knd_akn_ewe_azi_hin_ben_uzb_xho_vie_amr_tsw_moo_cic	-0.317690656906471	-0.752773728489218	0.453487179823106
421	gam_urd_cic_alb_aeg_amr_owc_spa_tur_uzb_bam_bat_lda_afr_dut_bsq_glc_heb_bem_mnd_por_mcd_tsn_pol_ewe_lat_fin_ses_tsw_est_hin_amh_geo_grk_ctl_rus_lit_sid_anl_ben_hun_yor_mly_ita_mao_jpn_knd_kor_slo_cze_swa_krd_ind_bul_hau_sun_cnt_arw_akn_fre_tig_bos_scr_pan_rom_qcu_eng_prs_ukr_swt_chh_nor_wly_guj_jav_svk_dgb_mol_xho_tag_tha_mlt_tml_dyu_moo_aze_ger_swe_azi_zul_vie_sod_fbf_igb_ven	-0.422225523050606	-1.00058221743429	0.319625167432746
422	amr_fre_bem_alb_chh_sid_sod_glc_tur_aze_akn_jav_igb_swe_prs_bsq_lit_anl_zul_cnt_mcd_eng_dyu_rus_swt_arw_hun_moo_swa_est_ger_owc_geo_hin_mol_slo_bos_gam_amh_svk_fin_dgb_mly_pan_sun_jpn_tml_kor_ctl_bul_ewe_pol_mao_ben_tig_tag_mnd_krd_ses_ita_hau_ukr_grk_afr_scr_qcu_por_lat_dut_tsn_heb_rom_wly_guj_ind_nor_yor_spa_cic_bat_tha_mlt_knd_fbf_tsw_uzb_urd_cze_azi_ven_vie_aeg_xho_lda_bam	-0.65642592994822	-1.57157290577422	0.119445785938511
423	chh_fre_ewe_spa_sid_heb_hau_nor_azi_uzb_cic_ind_tsn_lit_ita_bsq_hin_wly_xho_cnt_alb_swe_tsw_prs_swa_dut_fin_dgb_yor_est_slo_sod_geo_ger_scr_guj_bul_mlt_amr_grk_hun_ven_jav_ctl_mao_jpn_knd_kor_arw_mcd_bem_eng_sun_por_amh_tag_mnd_urd_fbf_bos_owc_cze_pan_mol_rus_qcu_ben_svk_pol_lda_aeg_glc_tig_lat_mly_rom_igb_krd_akn_bat_tha_anl_tml_bam_ses_tur_ukr_afr_aze_dyu_vie_gam_moo_swt_zul	-0.378046354286455	-0.895679366244395	0.372736511841578
424	sid_nor_fbf_krd_heb_amr_chh_alb_uzb_aze_cic_jav_dyu_por_pan_bsq_cze_sod_igb_cnt_ctl_scr_bam_mcd_tsw_ukr_fin_moo_ven_est_mol_anl_geo_grk_glc_lat_eng_hau_amh_rus_hun_lda_ind_rom_tag_jpn_knd_kor_afr_fre_zul_bos_bat_swe_tig_mao_mnd_spa_swa_hin_aeg_dut_arw_lit_guj_qcu_svk_bul_slo_swt_mlt_ben_owc_urd_mly_ita_akn_pol_ewe_sun_tha_gam_tml_bem_dgb_tur_prs_ger_azi_xho_vie_wly_yor_ses_tsn	0.474354521648012	1.12048204021711	0.265393587759955
425	amr_ben_swt_lat_sid_hau_amh_por_aze_tur_dyu_ind_cic_mol_afr_bsq_ctl_heb_xho_mnd_spa_fre_yor_ukr_dgb_ger_fin_ses_bam_est_rus_tig_geo_svk_pol_cze_dut_wly_gam_bos_hun_tsw_mly_ita_mao_jpn_tml_kor_swe_urd_igb_krd_bat_hin_aeg_jav_cnt_grk_ven_guj_chh_slo_scr_mcd_eng_qcu_bul_lit_glc_fbf_anl_nor_mlt_arw_tag_alb_akn_rom_swa_sun_tha_owc_knd_zul_bem_azi_pan_prs_uzb_moo_vie_sod_ewe_lda_tsn	0.100880908376496	0.237350265554755	0.812907152219973
426	hau_grk_ewe_pol_chh_amh_tig_scr_tur_uzb_ses_mly_tsw_ben_mcd_bsq_por_sid_bem_mnd_dut_hin_bam_lat_igb_rom_est_xho_dyu_hun_swe_mlt_geo_urd_ukr_ger_spa_sod_anl_bul_fin_yor_bat_krd_tag_jpn_tml_kor_fre_bos_moo_guj_ind_arw_gam_mao_cnt_rus_ven_lit_owc_cze_prs_svk_glc_qcu_ita_slo_alb_zul_amr_pan_aeg_nor_jav_ctl_akn_afr_fbf_sun_tha_wly_knd_lda_tsn_aze_eng_mol_azi_swt_vie_heb_dgb_cic_swa	0.133978804154152	0.315586631917501	0.753023389644217
427	wly_swe_bam_fre_chh_heb_owc_bos_tur_azi_swt_bat_tsw_ukr_eng_bsq_nor_sid_swa_cnt_cze_krd_zul_hin_cic_ctl_hun_moo_ses_est_mol_anl_geo_slo_lat_ben_mcd_amr_tig_urd_fin_tsn_jav_prs_ind_jpn_tml_kor_por_ger_xho_scr_mly_pan_aeg_sun_mnd_lit_ven_glc_mlt_afr_guj_svk_rom_qcu_alb_arw_ita_yor_gam_bul_sod_spa_mao_grk_fbf_dut_igb_tag_tha_amh_knd_bem_dyu_uzb_pol_rus_aze_dgb_vie_hau_akn_lda_ewe	-0.67262219616732	-1.61589564538836	0.10950436844894
428	wly_ben_tsn_pol_owc_chh_sid_scr_tur_azi_fbf_bat_igb_pan_glc_bsq_guj_hau_swa_mnd_eng_cze_ven_prs_zul_bos_hun_bam_akn_est_ita_gam_geo_rom_dut_krd_arw_anl_aeg_swe_fin_tsw_sun_hin_tag_jpn_knd_kor_alb_grk_swt_ukr_mao_ctl_tig_mly_cnt_ger_yor_por_heb_urd_spa_lit_mcd_qcu_nor_bul_svk_lda_amr_lat_mlt_slo_ind_afr_ses_mol_xho_jav_tha_sod_tml_cic_dyu_uzb_fre_rus_aze_ewe_vie_amh_moo_bem_dgb	-0.0239073813615849	-0.0563398194003836	0.955191964545852
429	tig_pan_moo_swe_mlt_amr_aeg_slo_tur_aze_yor_jav_dyu_ben_eng_bsq_fre_anl_cic_cnt_ctl_hin_tsw_urd_lda_mcd_fin_ewe_dgb_est_por_sod_geo_arw_mol_krd_bos_amh_hau_nor_hun_bem_mao_lit_mly_jpn_tml_kor_ukr_guj_bam_grk_sun_prs_owc_tag_mnd_bul_swt_alb_heb_rom_pol_glc_svk_qcu_cze_spa_ger_akn_sid_lat_wly_dut_bat_ita_swa_scr_xho_ind_tha_gam_knd_ses_fbf_uzb_rus_afr_azi_zul_vie_chh_igb_tsn_ven	-0.383448448496727	-0.907957847175941	0.366247284007214
430	tig_prs_ses_arw_anl_amh_owc_rus_uzb_azi_cic_ind_swt_nor_ita_bsq_ben_gam_ewe_mnd_mol_urd_dgb_pol_akn_eng_est_ven_yor_hun_ctl_mlt_geo_rom_bul_spa_guj_wly_heb_lat_fin_swa_mly_afr_sun_jpn_knd_kor_dut_scr_xho_por_bat_svk_sid_jav_cnt_bos_bem_slo_sod_grk_ukr_lit_fre_qcu_alb_glc_mcd_lda_amr_hin_aeg_ger_tag_swe_tsw_krd_bam_mao_tha_hau_tml_zul_fbf_tur_cze_pan_aze_moo_vie_chh_dyu_tsn_igb	0.186940591593394	0.439942175575626	0.660999718851358
431	amr_grk_yor_prs_tig_aeg_heb_mol_tur_aze_xho_ind_akn_pan_ita_bsq_hin_mlt_zul_cnt_ctl_por_igb_swe_swa_ger_hun_ewe_bem_est_arw_chh_geo_rus_lat_afr_rom_gam_sod_urd_fin_ven_bat_spa_mly_jpn_tml_kor_lit_pol_lda_ben_mao_dut_sid_tag_mnd_ukr_fbf_alb_owc_eng_scr_slo_bos_qcu_bul_svk_nor_bam_wly_mcd_anl_cze_jav_fre_dgb_krd_cic_sun_tha_amh_knd_dyu_moo_uzb_guj_glc_azi_swt_vie_hau_tsw_tsn_ses	-0.333974122021783	-0.790494223270701	0.431250360883739
432	aeg_bos_tsw_scr_owc_amr_anl_slo_azi_uzb_moo_sun_lda_cze_prs_bsq_urd_mlt_igb_mnd_pol_eng_fbf_ben_cic_nor_hun_ven_zul_fin_alb_sid_geo_bul_mol_por_spa_sod_amh_afr_est_xho_mly_rus_bat_jpn_tml_kor_svk_glc_akn_lat_tag_ctl_tig_mao_cnt_ger_swt_fre_wly_hin_krd_lit_arw_qcu_ita_swe_dut_ewe_chh_ukr_heb_rom_jav_guj_dyu_mcd_dgb_ind_tha_gam_knd_tsn_bem_aze_pan_grk_tur_swa_vie_hau_yor_bam_ses	-0.768626255075902	-1.8488172669875	0.0676613095422929
433	sod_rus_dgb_krd_owc_gam_tig_hin_tur_uzb_swt_jav_zul_rom_ger_bsq_grk_mlt_xho_cnt_prs_mol_cic_alb_akn_ctl_hun_tsw_ewe_fin_scr_wly_geo_dut_bul_slo_swe_sid_amr_svk_est_yor_tag_guj_ind_jpn_tml_kor_lit_pan_lda_cze_bat_lat_amh_mly_mnd_glc_igb_fre_chh_mcd_eng_arw_ukr_qcu_nor_bos_pol_fbf_anl_urd_heb_spa_mao_por_swa_afr_ven_sun_tha_aeg_knd_moo_bem_aze_ita_ben_azi_tsn_vie_hau_dyu_ses_bam	-0.113015781412876	-0.266293625607427	0.790602590155298
434	amr_slo_tsw_alb_mlt_owc_sid_rus_aze_tur_tsn_mly_moo_bul_afr_bsq_krd_wly_xho_cnt_por_ita_cic_spa_lda_hin_est_akn_swa_fin_pan_heb_geo_cze_fre_eng_guj_sod_tig_urd_hun_dgb_jav_bos_tag_jpn_tml_kor_lat_rom_fbf_pol_ind_mol_chh_bat_mnd_nor_yor_svk_aeg_grk_arw_mcd_scr_qcu_glc_lit_ger_zul_anl_swe_amh_dut_mao_ben_swt_prs_dyu_sun_tha_hau_knd_ewe_bam_azi_ctl_ukr_uzb_igb_vie_gam_ven_bem_ses	0.182250151912286	0.430040192799869	0.668161247184778
435	aeg_rom_dyu_bul_wly_anl_gam_guj_azi_uzb_cic_bat_fbf_ger_krd_bsq_cze_mlt_yor_mnd_mcd_arw_tsw_eng_ven_grk_fin_igb_bam_hun_slo_sid_geo_ctl_alb_nor_glc_sod_amh_svk_est_tsn_sun_bos_mly_jpn_knd_kor_rus_scr_dgb_fre_mao_ukr_heb_ind_cnt_prs_ses_lat_owc_ita_hin_por_dut_qcu_lit_mol_afr_moo_hau_pol_tig_spa_tag_ben_akn_swe_zul_jav_tha_chh_tml_bem_swa_tur_pan_urd_aze_xho_vie_amr_lda_ewe_swt	-0.473497278116307	-1.12627454373993	0.26294723138382
436	tig_slo_tsw_ukr_anl_sod_hau_rus_aze_uzb_xho_bat_cic_arw_pol_bsq_hin_amh_yor_mnd_urd_dut_fbf_prs_akn_mol_est_dgb_swt_hun_ita_heb_geo_bos_pan_rom_spa_chh_aeg_krd_fin_swa_mly_eng_tag_jpn_knd_kor_swe_alb_ven_afr_ind_nor_mlt_jav_cnt_mcd_igb_lit_amr_fre_ger_ben_bul_qcu_grk_lat_svk_ses_wly_glc_sid_por_mao_ctl_zul_cze_bem_sun_tha_owc_tml_moo_lda_azi_guj_scr_tur_bam_vie_gam_tsn_ewe_dyu	0.00142163444887969	0.00334562027277181	0.997337752340617
437	wly_dut_xho_fre_hau_anl_aeg_eng_uzb_aze_akn_ind_tsw_ukr_ben_bsq_pan_amr_moo_cnt_ctl_swe_tsn_grk_ven_spa_hun_dyu_swa_est_guj_gam_geo_lit_krd_alb_mol_chh_owc_hin_fin_swt_mly_bos_mao_jpn_tml_kor_afr_lat_ewe_slo_sun_rus_amh_bat_mnd_ita_lda_mcd_heb_scr_urd_pol_por_qcu_ger_svk_nor_bam_sid_bul_mlt_rom_tag_prs_cic_arw_igb_jav_tha_tig_knd_ses_fbf_azi_glc_cze_tur_bem_vie_sod_zul_dgb_yor	-0.019446845616511	-0.045775653157361	0.963587215031662
438	sod_prs_swa_ger_chh_aeg_amr_bos_aze_azi_igb_mly_ewe_glc_dut_bsq_lit_owc_lda_mnd_bul_krd_akn_ben_dyu_rom_est_dgb_xho_fin_swe_amh_geo_pan_mcd_afr_spa_wly_gam_pol_hun_tsw_sun_mol_ind_jpn_knd_kor_grk_ukr_cic_nor_jav_ita_anl_tag_cnt_rus_tsn_urd_tig_cze_por_alb_svk_qcu_ctl_slo_eng_ven_hau_fre_heb_lat_mao_hin_zul_arw_yor_bat_tha_sid_tml_ses_fbf_uzb_scr_guj_tur_moo_vie_mlt_swt_bam_bem	0.339353684087252	0.798823775501587	0.426427963033955
439	sid_ben_bam_rus_hau_tig_heb_guj_uzb_tur_swt_tag_ewe_spa_urd_bsq_mcd_owc_zul_mnd_lit_arw_lda_prs_tsn_svk_fin_moo_akn_est_ctl_chh_geo_por_afr_eng_alb_sod_amh_pan_hun_cic_mao_mol_bat_jpn_knd_kor_ita_nor_ven_rom_mly_dut_gam_ind_cnt_grk_dgb_bul_aeg_swe_cze_bos_slo_qcu_ukr_glc_krd_xho_anl_scr_wly_fre_jav_hin_fbf_lat_swa_sun_tha_amr_tml_bem_ses_azi_pol_ger_aze_dyu_vie_mlt_tsw_igb_yor	0.539329494923271	1.27835300960097	0.204306198029129
440	amr_ger_cic_glc_hau_owc_amh_cze_aze_azi_swa_tag_bam_hin_bul_bsq_slo_sod_swt_cnt_lit_rus_lda_svk_yor_ctl_est_ses_tsw_hun_afr_gam_geo_rom_dut_mol_pan_mlt_wly_urd_fin_dyu_ind_ben_sun_jpn_knd_kor_eng_scr_xho_nor_mly_guj_chh_mao_mnd_arw_ven_bos_tig_prs_por_pol_spa_qcu_ukr_mcd_alb_moo_anl_grk_sid_ita_jav_swe_tsn_krd_bem_bat_tha_heb_tml_igb_ewe_uzb_lat_fre_tur_fbf_vie_aeg_dgb_akn_zul	-0.226493547657119	-0.535472923922394	0.593601096858835
441	wly_pol_bem_krd_aeg_amh_gam_cze_tur_azi_swa_mao_dgb_dut_ctl_bsq_bul_mlt_igb_mnd_rom_ita_akn_ben_ses_nor_fin_swt_zul_est_scr_sid_geo_arw_fre_svk_prs_hau_sod_lit_hun_fbf_jav_mcd_bat_jpn_knd_kor_ukr_ger_bam_bos_sun_mol_anl_mly_cnt_hin_yor_grk_chh_guj_afr_alb_swe_qcu_eng_slo_urd_tsn_amr_rus_tig_lat_ind_por_dyu_pan_ven_tag_tha_heb_tml_xho_cic_uzb_spa_glc_aze_ewe_vie_owc_tsw_moo_lda	0.531273556073567	1.25412236052599	0.212940653375364
442	heb_dut_lda_fre_amr_gam_owc_swe_azi_tur_xho_jav_ses_krd_alb_bsq_lat_anl_tsw_cnt_spa_pan_fbf_urd_ven_bul_fin_cic_swt_est_slo_aeg_geo_rom_pol_ukr_lit_sid_amh_prs_hun_zul_tag_ben_mao_jpn_knd_kor_hin_grk_tsn_glc_sun_arw_tig_bat_mnd_svk_dyu_eng_mlt_por_guj_scr_rus_qcu_ctl_cze_afr_swa_sod_nor_wly_ger_ind_mcd_bem_bos_ewe_mly_tha_chh_tml_yor_akn_uzb_mol_ita_aze_igb_vie_hau_bam_dgb_moo	-0.111419416241002	-0.262817547078745	0.793272559629872
443	chh_ukr_ses_grk_gam_wly_aeg_alb_uzb_tur_yor_mao_xho_ben_dut_bsq_rus_sid_igb_mnd_mcd_eng_swa_mol_akn_prs_fin_ewe_dyu_est_cze_mlt_geo_pol_ita_lit_fre_owc_heb_krd_hun_tsw_sun_pan_jav_jpn_tml_kor_bul_svk_bem_lat_ind_nor_amh_mly_cnt_afr_moo_ctl_hau_arw_slo_ger_rom_qcu_urd_por_glc_zul_sod_hin_anl_bos_bat_guj_swt_scr_dgb_tag_tha_amr_knd_bam_fbf_aze_spa_swe_azi_tsn_vie_tig_lda_cic_ven	-0.603358473652831	-1.43992688739299	0.153245914193467
444	sod_guj_ses_rom_sid_gam_heb_glc_azi_tur_tsw_tag_swt_mol_por_bsq_scr_mlt_dgb_mnd_pan_rus_tsn_krd_cic_cze_est_bem_igb_hun_dut_amh_geo_urd_pol_nor_slo_tig_chh_alb_fin_moo_ind_prs_sun_jpn_knd_kor_svk_ita_yor_ben_mao_arw_amr_bat_cnt_hin_xho_bul_hau_spa_fre_swe_ger_qcu_grk_ukr_lat_bam_wly_bos_anl_mcd_mly_lit_fbf_afr_swa_jav_tha_owc_tml_akn_zul_uzb_eng_ctl_aze_ven_vie_aeg_lda_ewe_dyu	0.273082402198719	0.643715371523818	0.521344310711749
445	sid_ben_tsn_arw_amh_hau_tig_dut_tur_aze_dyu_bat_bam_ctl_krd_bsq_slo_amr_moo_mnd_ukr_mol_cic_bul_akn_ita_fin_ewe_dgb_est_por_heb_geo_lat_lit_guj_svk_chh_sod_swe_hun_tsw_sun_hin_tag_jpn_knd_kor_mcd_cze_ses_pol_jav_spa_wly_ind_cnt_eng_ven_rus_mlt_prs_afr_grk_nor_qcu_glc_pan_urd_igb_anl_alb_aeg_bos_mao_fre_lda_ger_fbf_mly_tha_gam_tml_xho_zul_uzb_scr_rom_azi_yor_vie_owc_swa_swt_bem	0.09313552049604	0.219213599749399	0.826964059983333
446	wly_rus_cic_eng_heb_gam_mlt_bos_uzb_aze_akn_bat_igb_ukr_fre_bsq_ctl_amr_ewe_mnd_lat_dut_moo_bul_dgb_rom_fin_ven_bem_est_slo_amh_geo_hin_mol_pol_por_hau_sod_svk_hun_ses_mao_krd_mly_jpn_tml_kor_ger_mcd_tsw_ita_sun_arw_owc_tag_cnt_pan_zul_urd_sid_lit_prs_ben_glc_qcu_grk_cze_nor_dyu_tig_swe_anl_scr_ind_spa_tsn_alb_swa_jav_tha_aeg_knd_fbf_xho_tur_guj_afr_azi_lda_vie_chh_yor_swt_bam	-0.0610571319403313	-0.143767691680227	0.885994983760644
447	owc_spa_swt_bos_heb_amr_amh_nor_uzb_aze_fbf_tag_cic_cze_bul_bsq_por_wly_tsw_mnd_scr_krd_akn_hin_zul_eng_est_ven_dgb_hun_afr_mlt_geo_slo_ita_svk_urd_chh_sod_mol_fin_swa_bat_pan_jav_jpn_tml_kor_rus_arw_moo_dut_mly_ben_hau_ind_cnt_mcd_ses_guj_aeg_fre_alb_ukr_lat_qcu_rom_glc_pol_bem_gam_prs_tig_grk_sun_ctl_ewe_ger_igb_mao_tha_anl_knd_dyu_tsn_tur_lit_swe_azi_lda_vie_sid_bam_yor_xho	-0.381441592776343	-0.905225666249051	0.3676850236764
448	hau_bos_swt_ita_chh_amh_wly_guj_aze_uzb_zul_ind_akn_ben_mcd_bsq_ukr_tig_yor_mnd_urd_lit_bam_swe_fbf_pan_fin_dyu_ewe_hun_afr_sod_geo_mol_svk_ger_por_heb_gam_bul_est_dgb_tag_hin_sun_jpn_tml_kor_eng_glc_ven_slo_mly_ctl_sid_mao_cnt_lat_cic_rom_aeg_pol_fre_alb_rus_qcu_spa_arw_prs_xho_anl_grk_amr_nor_jav_dut_lda_krd_ses_bat_tha_owc_knd_tsw_swa_tur_cze_scr_azi_bem_vie_mlt_tsn_moo_igb	0.542354117580167	1.28592034262305	0.201663383204184
449	chh_ctl_swa_nor_owc_tig_sod_ger_aze_uzb_fbf_bat_tsn_alb_rom_bsq_krd_aeg_ewe_cnt_fre_lit_dgb_scr_zul_guj_hun_yor_xho_est_ita_gam_geo_lat_bul_mol_svk_amr_heb_grk_fin_akn_tag_slo_mly_jpn_knd_kor_rus_prs_bam_pol_sun_cze_sid_ind_mnd_hin_igb_glc_amh_por_pan_arw_ukr_qcu_urd_ben_afr_tsw_hau_dut_anl_spa_mao_mcd_lda_eng_bem_jav_tha_wly_tml_dyu_moo_tur_swe_bos_azi_swt_vie_mlt_ven_cic_ses	-0.256579823613432	-0.606764855599589	0.545485406539025
450	amh_mcd_dgb_por_anl_sid_hau_ita_uzb_aze_ewe_mly_cic_ger_swe_bsq_dut_amr_bam_mnd_pol_cze_xho_hin_swt_krd_est_swa_ses_fin_ukr_wly_geo_svk_bos_afr_arw_gam_sod_grk_hun_fbf_tag_pan_bat_jpn_tml_kor_rom_urd_dyu_spa_mao_ctl_heb_sun_cnt_alb_yor_glc_mlt_lit_fre_bul_nor_qcu_mol_slo_lat_akn_tig_guj_chh_ben_jav_prs_bem_rus_tsn_ind_tha_owc_knd_moo_zul_tur_scr_eng_azi_igb_vie_aeg_ven_lda_tsw	-0.104090625088099	-0.245216762404459	0.806828893533005
451	sod_lit_ven_ita_aeg_owc_heb_glc_uzb_tur_swt_jav_zul_fre_pol_bsq_mol_hau_lda_cnt_svk_urd_fbf_bos_dyu_slo_fin_ewe_bem_est_ben_chh_geo_por_grk_arw_bul_gam_sid_afr_hun_dgb_ind_eng_tag_jpn_tml_kor_spa_hin_swa_nor_mly_rus_tig_bat_mnd_guj_moo_ctl_amr_dut_pan_cze_alb_qcu_krd_ger_ukr_ses_wly_rom_anl_scr_sun_lat_tsn_prs_akn_mao_tha_amh_knd_tsw_yor_azi_swe_mcd_aze_xho_vie_mlt_cic_bam_igb	0.0148739371835549	0.0350489071123883	0.972115860845092
452	gam_grk_swt_glc_heb_wly_sid_ukr_tur_azi_cic_sun_swa_alb_pan_bsq_guj_anl_tsw_mnd_bul_lat_bam_mcd_dyu_nor_est_tsn_akn_fin_pol_chh_geo_rus_mol_spa_rom_aeg_amr_ger_hun_lda_ind_bos_tag_jpn_tml_kor_urd_ita_fbf_ctl_jav_prs_tig_bat_cnt_scr_zul_dut_hau_slo_por_afr_fre_qcu_arw_svk_ben_igb_sod_eng_mlt_krd_mao_hin_ses_swe_moo_mly_tha_amh_knd_bem_xho_aze_cze_lit_uzb_yor_vie_owc_ewe_ven_dgb	-0.0177324665570449	-0.0417997038956994	0.966747981057448
453	anl_pan_tsn_lit_chh_aeg_amh_rom_azi_uzb_ses_jav_ewe_mcd_scr_bsq_slo_sod_zul_mnd_mol_nor_yor_afr_dgb_dut_hun_igb_ven_est_ctl_tig_geo_alb_ben_bul_krd_heb_hau_fre_fin_moo_mao_prs_sun_jpn_tml_kor_cze_ger_cic_glc_bat_swe_gam_tag_cnt_lat_swt_rus_wly_bos_pol_spa_ukr_qcu_eng_grk_svk_akn_owc_arw_mlt_hin_ind_guj_bem_por_tsw_mly_tha_sid_knd_lda_dyu_tur_urd_ita_aze_xho_vie_amr_bam_swa_fbf	-1.17868938068001	-2.89809324459398	0.00468219814680403
454	owc_krd_moo_eng_hau_amr_wly_swe_aze_uzb_akn_ind_ewe_pan_glc_bsq_prs_sod_tsw_cnt_mcd_hin_fbf_bul_igb_nor_est_dyu_dgb_fin_rom_aeg_geo_ita_fre_grk_scr_gam_tig_ben_hun_swa_mly_pol_mao_jpn_knd_kor_spa_slo_tsn_lat_jav_lit_sid_tag_mnd_arw_ven_afr_heb_rus_guj_alb_urd_qcu_cze_dut_ger_swt_chh_bos_anl_ctl_bat_ukr_bem_por_yor_sun_tha_mlt_tml_cic_bam_azi_mol_svk_tur_xho_vie_amh_zul_ses_lda	0.00145559867628336	0.00342754699949897	0.997272560129397
455	sod_rus_bam_glc_mlt_aeg_chh_hin_azi_aze_ewe_bat_zul_spa_pan_bsq_afr_amr_ven_mnd_bos_lit_bem_ukr_swa_grk_est_xho_akn_hun_ben_owc_geo_nor_swe_ctl_svk_heb_amh_mcd_fin_yor_mao_rom_tag_jpn_tml_kor_cze_dut_swt_ger_sun_arw_tig_jav_cnt_alb_ses_slo_gam_krd_bul_prs_eng_qcu_scr_mol_ita_moo_wly_urd_sid_por_ind_guj_tsw_lat_tsn_mly_tha_hau_knd_cic_igb_uzb_pol_fre_tur_fbf_vie_anl_lda_dyu_dgb	-1.15084075357294	-2.83146933673057	0.00567924829418657
456	mlt_ger_tsw_ben_sod_tig_sid_scr_aze_azi_yor_mao_bem_arw_urd_bsq_slo_gam_swa_mnd_bul_pan_ewe_rom_swt_glc_hun_zul_igb_fin_hin_heb_geo_mol_dut_ukr_eng_wly_amr_guj_est_bam_bat_grk_jav_jpn_knd_kor_ita_lit_ven_cze_mly_bos_aeg_ind_cnt_swe_dyu_krd_hau_nor_afr_alb_rus_qcu_pol_svk_ctl_ses_anl_por_amh_prs_sun_lat_fbf_spa_lda_tag_tha_owc_tml_cic_xho_tur_fre_mcd_uzb_moo_vie_chh_dgb_akn_tsn	0.352149068818759	0.829041371091161	0.409203775473695
457	hau_arw_swt_mcd_tig_amh_gam_afr_azi_tur_lda_mao_moo_lit_bul_bsq_rus_wly_xho_cnt_prs_lat_ven_ger_swa_por_est_akn_igb_hun_fre_chh_geo_grk_swe_nor_krd_mlt_owc_cze_fin_cic_mly_ben_jav_jpn_tml_kor_guj_slo_bem_glc_ind_dut_sod_sun_mnd_hin_dgb_alb_heb_pol_bos_pan_eng_qcu_urd_scr_ctl_zul_anl_ita_amr_rom_tag_svk_bam_ukr_tsn_bat_tha_aeg_knd_ses_dyu_uzb_spa_mol_aze_fbf_vie_sid_yor_tsw_ewe	0.107356320915706	0.252753443489018	0.80101656920029
458	tig_ger_lda_ben_sid_sod_amr_pan_azi_tur_bam_tag_ewe_grk_nor_bsq_dut_amh_yor_cnt_pol_por_xho_prs_igb_ita_fin_moo_dyu_est_ukr_mlt_geo_arw_bul_mol_hin_hau_aeg_guj_hun_swa_mly_krd_bat_jpn_tml_kor_alb_ctl_cic_mcd_sun_rom_anl_mao_mnd_urd_fbf_scr_gam_svk_swe_lit_afr_qcu_slo_fre_lat_dgb_wly_eng_chh_bos_ind_rus_tsw_glc_ven_jav_tha_heb_knd_zul_ses_aze_spa_cze_uzb_akn_vie_owc_tsn_swt_bem	-0.475426504988556	-1.13167133139389	0.260682273019609
459	sid_swe_tsn_lit_anl_tig_gam_nor_azi_tur_bam_ind_swt_prs_mcd_bsq_bul_amr_dgb_mnd_lat_eng_tsw_rus_ewe_glc_fin_moo_akn_hun_ben_heb_geo_arw_cze_ita_scr_amh_hau_slo_est_zul_sun_alb_mao_jpn_tml_kor_ger_urd_ven_dut_bat_rom_chh_mly_cnt_krd_yor_por_mlt_ctl_hin_ukr_bos_qcu_mol_guj_pol_dyu_aeg_afr_sod_fre_tag_svk_swa_spa_bem_jav_tha_owc_knd_ses_xho_aze_grk_pan_uzb_fbf_vie_wly_cic_lda_igb	0.0607657715519683	0.143122413148014	0.886503148075058
460	chh_por_ses_swe_hau_gam_anl_grk_tur_azi_bam_sun_xho_nor_ger_bsq_svk_amr_swt_mnd_glc_rom_dyu_scr_dgb_ita_fin_tsn_moo_est_spa_tig_geo_rus_pan_hin_krd_mlt_wly_guj_hun_tsw_mly_slo_ind_jpn_knd_kor_mol_prs_igb_lit_mao_afr_amh_jav_cnt_bos_ven_arw_sid_fre_lat_urd_ukr_qcu_dut_ctl_pol_yor_heb_eng_sod_bul_tag_cze_akn_ben_lda_bat_tha_owc_tml_zul_fbf_aze_mcd_alb_uzb_cic_vie_aeg_swa_ewe_bem	-0.243980254286946	-0.576702181231971	0.565533941937886
461	sod_krd_cic_bul_owc_sid_wly_grk_aze_tur_bem_jav_ven_slo_pol_bsq_eng_hau_dyu_mnd_ctl_scr_zul_ben_tsn_swe_est_swt_lda_hun_glc_amr_geo_lat_nor_guj_ger_tig_heb_por_fin_xho_ind_mcd_mly_jpn_knd_kor_afr_bos_fbf_alb_bat_pan_anl_tag_cnt_hin_ses_ita_gam_lit_cze_ukr_rom_qcu_prs_mol_fre_ewe_aeg_svk_mlt_arw_mao_urd_igb_dut_dgb_sun_tha_amh_tml_yor_moo_azi_spa_rus_uzb_tsw_vie_chh_akn_bam_swa	0.0988114602644164	0.232649758577863	0.816544624064921
462	tig_ukr_ven_fre_wly_owc_aeg_nor_azi_uzb_bam_tag_igb_por_svk_bsq_lit_amh_swa_cnt_guj_pol_cic_alb_fbf_ctl_fin_xho_ewe_est_prs_gam_geo_scr_pan_mcd_ita_chh_amr_cze_hun_tsw_mao_slo_ind_jpn_knd_kor_ger_afr_zul_ben_sun_dut_anl_bat_mnd_spa_dyu_krd_heb_urd_rus_hin_eng_qcu_arw_bul_rom_ses_hau_lat_sod_swe_mly_grk_yor_glc_bem_jav_tha_mlt_tml_moo_akn_aze_mol_bos_tur_swt_vie_sid_dgb_tsn_lda	-0.028493789910388	-0.0671897112021499	0.946574914680257
463	hau_swe_ven_urd_mlt_aeg_heb_fre_tur_aze_fbf_ind_moo_nor_mol_bsq_arw_tig_swa_mnd_ita_slo_dyu_prs_igb_ukr_hun_zul_dgb_est_glc_amr_geo_lat_pan_bos_eng_owc_chh_bul_fin_swt_tag_afr_bat_jpn_knd_kor_dut_ctl_lda_mcd_mly_cze_gam_jav_cnt_lit_ses_ger_wly_por_scr_alb_svk_qcu_rom_ben_pol_akn_amh_spa_sod_hin_sun_grk_cic_krd_bam_mao_tha_anl_tml_bem_ewe_azi_rus_guj_uzb_tsw_vie_sid_tsn_yor_xho	-0.764664915261921	-1.83646034687593	0.0694841922014986
464	tig_urd_tsw_ben_wly_mlt_hau_eng_uzb_aze_dyu_bat_ses_pol_dut_bsq_bos_heb_tsn_cnt_prs_lit_zul_glc_yor_slo_est_bem_fbf_hun_lat_anl_geo_alb_rus_hin_mol_sid_amh_nor_fin_bam_mao_guj_mly_jpn_tml_kor_ger_ctl_xho_rom_ind_spa_gam_jav_mnd_bul_lda_swe_owc_grk_ukr_fre_ita_qcu_scr_krd_cze_akn_sod_arw_aeg_por_sun_afr_igb_mcd_swa_tag_tha_chh_knd_dgb_swt_tur_svk_pan_azi_ven_vie_amr_ewe_cic_moo	-1.15845306529838	-2.86357479303976	0.00517670940533591
465	chh_por_yor_urd_hau_aeg_heb_rom_azi_aze_fbf_bat_ven_arw_hin_bsq_rus_tig_ses_mnd_grk_dut_bem_prs_igb_krd_est_dgb_ewe_hun_lat_sod_geo_afr_ukr_ger_spa_anl_sid_guj_fin_swa_ind_swe_jav_jpn_tml_kor_nor_pan_xho_slo_sun_cze_gam_mao_cnt_ben_cic_lit_mlt_svk_mcd_mol_alb_qcu_bul_pol_bos_bam_amh_fre_owc_glc_mly_scr_swt_eng_tsw_tag_tha_wly_knd_dyu_zul_uzb_ita_ctl_tur_moo_vie_amr_tsn_akn_lda	-0.834399435773639	-2.01541821188445	0.0467471507725734
466	amr_eng_yor_arw_amh_sid_chh_spa_azi_tur_tsw_mao_swa_guj_scr_bsq_por_wly_akn_mnd_hin_ben_swt_cze_dgb_grk_fin_zul_moo_hun_lit_mlt_geo_urd_mcd_fre_swe_heb_hau_rus_est_dyu_bat_glc_ind_jpn_knd_kor_ger_ukr_lda_slo_tag_bul_tig_jav_cnt_prs_bam_lat_owc_rom_ctl_pol_svk_qcu_krd_afr_dut_fbf_sod_nor_aeg_pan_sun_mol_ven_alb_ewe_mly_tha_anl_tml_cic_bem_aze_bos_ita_uzb_tsn_vie_gam_ses_igb_xho	-0.251962781578648	-0.595294695208197	0.553092332060399
467	aeg_nor_tsn_dut_amr_sod_amh_cze_tur_azi_akn_bat_ses_arw_ger_bsq_spa_wly_ven_mnd_afr_svk_moo_pol_yor_bul_fin_zul_bam_hun_rus_heb_geo_slo_bos_alb_lat_anl_sid_krd_est_dgb_ind_urd_jav_jpn_tml_kor_rom_ukr_tsw_ctl_sun_fre_mlt_tag_cnt_mol_dyu_mcd_tig_swe_glc_scr_eng_qcu_prs_hin_ita_swa_chh_grk_gam_ben_mly_guj_swt_pan_fbf_mao_tha_owc_knd_ewe_igb_aze_por_lit_uzb_bem_vie_hau_cic_lda_xho	-0.707175058801197	-1.69972817733461	0.0925245172021239
468	mlt_dut_yor_mol_sod_wly_tig_arw_aze_tur_igb_sun_ses_grk_ben_bsq_guj_hau_akn_cnt_glc_spa_zul_mcd_ven_rus_fin_dyu_xho_hun_pan_aeg_geo_swe_nor_ger_lat_anl_sid_scr_est_bem_jav_lit_bat_jpn_knd_kor_bos_alb_swt_eng_tag_ctl_amr_mly_mnd_rom_bam_ita_gam_urd_pol_afr_ukr_qcu_bul_cze_slo_tsn_amh_svk_owc_fre_ind_prs_cic_por_fbf_mao_tha_chh_tml_ewe_moo_uzb_krd_hin_azi_dgb_vie_heb_lda_swa_tsw	-0.725329177696158	-1.74294376453144	0.0846486607684367
469	anl_svk_zul_scr_sid_wly_tig_rus_azi_aze_bem_jav_dgb_arw_guj_bsq_pan_heb_lda_mnd_cze_lit_ven_krd_moo_afr_est_tsw_ewe_hun_glc_owc_geo_pol_mol_bul_bos_gam_mlt_rom_fin_cic_bat_alb_mao_jpn_knd_kor_prs_eng_xho_ctl_sun_grk_amh_mly_cnt_spa_fbf_lat_sod_por_hin_mcd_slo_qcu_nor_swe_fre_swt_hau_ger_chh_dut_tag_ita_igb_urd_ses_ind_tha_aeg_tml_swa_yor_uzb_ukr_ben_tur_bam_vie_amr_akn_dyu_tsn	-0.5290917850851	-1.25719631662625	0.211830666470062
470	sod_glc_xho_ita_chh_amh_hau_dut_uzb_tur_ewe_mly_ven_rom_hin_bsq_urd_tig_tsw_mnd_por_guj_moo_afr_cic_ctl_hun_swa_bem_est_scr_amr_geo_lit_prs_cze_nor_gam_anl_bul_fin_lda_mao_pol_jav_jpn_tml_kor_eng_ukr_akn_mol_ind_alb_wly_sun_cnt_rus_dyu_spa_owc_fre_ben_lat_swe_qcu_bos_svk_krd_tsn_mlt_slo_sid_pan_tag_ger_dgb_arw_igb_bat_tha_heb_knd_swt_fbf_aze_mcd_grk_azi_yor_vie_aeg_zul_ses_bam	-0.604169299796577	-1.44532247550627	0.151728622337246
471	chh_swe_dgb_glc_tig_aeg_sid_guj_uzb_tur_fbf_mao_zul_lat_prs_bsq_afr_sod_igb_cnt_cze_eng_ven_fre_bem_mol_fin_ses_yor_hun_bos_wly_geo_bul_pan_ita_ben_hau_amr_dut_est_xho_sun_alb_tag_jpn_tml_kor_scr_por_lda_pol_jav_ukr_gam_mly_mnd_arw_moo_spa_anl_grk_ger_nor_ctl_qcu_lit_slo_rus_swa_heb_urd_amh_svk_ind_hin_dyu_rom_bam_bat_tha_mlt_knd_tsn_akn_azi_mcd_krd_aze_cic_vie_owc_ewe_tsw_swt	-0.149725384269203	-0.353242224075415	0.724706301867456
472	anl_por_tsw_ita_aeg_amh_wly_swe_azi_aze_swt_mao_fbf_hin_dut_bsq_pol_heb_bem_cnt_cze_nor_dyu_mol_cic_eng_est_xho_dgb_hun_urd_sod_geo_glc_ctl_rom_lit_tig_mlt_ukr_fin_bam_jav_fre_ind_jpn_knd_kor_bos_svk_ven_guj_sun_slo_gam_mly_mnd_krd_igb_scr_sid_ger_arw_prs_grk_qcu_rus_spa_alb_akn_hau_afr_owc_pan_tag_mcd_zul_lat_ses_bat_tha_amr_tml_yor_moo_tur_bul_ben_uzb_ewe_vie_chh_swa_lda_tsn	-0.40923860760976	-0.970362121651956	0.334382989900368
473	heb_mcd_ses_ukr_gam_anl_sid_lit_uzb_azi_moo_ind_tsn_ben_krd_bsq_rus_aeg_igb_mnd_afr_por_xho_swe_fbf_lat_hun_cic_ven_est_alb_amr_geo_scr_rom_nor_bos_amh_wly_ctl_fin_bem_bat_dut_mly_jpn_tml_kor_grk_cze_dyu_bul_tag_prs_chh_sun_cnt_fre_akn_urd_mlt_pol_mol_eng_spa_qcu_glc_ita_hin_tsw_tig_pan_owc_slo_mao_guj_bam_svk_lda_jav_tha_sod_knd_dgb_ewe_aze_arw_ger_tur_swa_vie_hau_swt_zul_yor	-0.638100424509963	-1.52361216908948	0.130998977522273
474	hau_hin_lda_ben_wly_owc_chh_grk_tur_aze_swa_ind_moo_mol_bos_bsq_fre_gam_ses_mnd_pol_afr_ven_swe_zul_lit_est_tsn_dgb_hun_bul_heb_geo_ita_arw_pan_slo_amr_anl_nor_fin_bem_sun_rus_bat_jpn_tml_kor_glc_por_akn_cze_mly_spa_amh_mao_cnt_ctl_bam_krd_sid_scr_svk_eng_prs_qcu_rom_urd_lat_igb_mlt_dut_tig_ukr_tag_mcd_cic_alb_yor_jav_tha_aeg_knd_fbf_tsw_uzb_guj_ger_azi_dyu_vie_sod_xho_ewe_swt	-0.91735581418718	-2.22879314297155	0.0282366792868115
475	sid_mcd_bem_rus_tig_gam_anl_scr_azi_uzb_ven_jav_zul_fre_hin_bsq_afr_hau_dyu_cnt_alb_ita_ewe_bos_moo_spa_est_tsn_dgb_fin_nor_sod_geo_glc_rom_ger_bul_mlt_aeg_svk_hun_yor_sun_arw_mly_jpn_tml_kor_urd_grk_ses_swe_tag_dut_owc_mao_mnd_lit_bam_pol_amr_ctl_por_guj_eng_qcu_pan_cze_ukr_tsw_chh_mol_wly_slo_ind_krd_swa_ben_cic_bat_tha_amh_knd_akn_xho_aze_lat_prs_tur_swt_vie_heb_lda_igb_fbf	-0.585070321893444	-1.39818053521181	0.165384449628942
476	amh_mol_cic_urd_tig_sod_chh_slo_azi_tur_ses_mao_tsw_ben_swe_bsq_pan_mlt_bam_cnt_prs_nor_xho_eng_swt_arw_fin_dyu_ven_est_bul_aeg_geo_fre_ctl_hin_rom_anl_heb_pol_hun_ewe_tag_por_mly_jpn_knd_kor_krd_alb_tsn_svk_bat_cze_wly_sun_mnd_guj_fbf_lat_gam_spa_glc_ukr_rus_qcu_grk_scr_ger_moo_hau_mcd_amr_lit_jav_dut_igb_ita_bem_ind_tha_owc_tml_zul_yor_aze_bos_afr_uzb_dgb_vie_sid_swa_akn_lda	-0.334818445055577	-0.792878418551433	0.429866757329767
477	mlt_arw_dyu_spa_heb_wly_amr_alb_tur_uzb_zul_tag_ewe_guj_urd_bsq_ctl_aeg_ven_cnt_ukr_cze_swa_bos_bem_ger_fin_tsn_ses_hun_lit_sid_geo_eng_fre_krd_pan_anl_hau_hin_est_yor_mao_svk_ind_jpn_knd_kor_glc_swe_fbf_dut_mly_por_tig_bat_mnd_grk_lda_afr_sod_prs_rom_scr_mcd_qcu_slo_ita_bul_cic_chh_mol_owc_lat_jav_pol_xho_ben_akn_sun_tha_amh_tml_moo_dgb_azi_rus_nor_aze_swt_vie_gam_igb_bam_tsw	-0.580758016456496	-1.38682974268245	0.168808859590859
478	gam_urd_ses_spa_wly_amr_sid_krd_tur_aze_dyu_jav_cic_cze_swe_bsq_dut_aeg_swt_mnd_ger_mol_fbf_ben_akn_pol_hun_swa_moo_fin_bul_owc_geo_scr_rom_bos_svk_sod_tig_nor_est_tsn_tag_ctl_ind_jpn_tml_kor_prs_afr_igb_arw_mly_glc_mlt_bat_cnt_ukr_ven_guj_amh_fre_lit_por_slo_qcu_mcd_ita_alb_yor_hau_pan_heb_lat_mao_rus_bam_grk_dgb_sun_tha_chh_knd_ewe_tsw_azi_eng_hin_uzb_zul_vie_anl_lda_bem_xho	-0.487000452084421	-1.15723790873957	0.250138838152329
479	owc_dut_dgb_svk_hau_aeg_chh_alb_aze_uzb_tsw_bat_swa_ben_fre_bsq_ukr_gam_xho_cnt_krd_arw_cic_mol_ven_glc_fin_moo_bem_est_pol_sod_geo_rus_eng_ita_spa_amr_sid_bul_hun_ewe_sun_slo_tag_jpn_knd_kor_hin_swe_igb_prs_jav_nor_heb_mly_mnd_bos_dyu_urd_amh_rom_ger_ctl_por_qcu_grk_scr_mcd_swt_tig_guj_wly_afr_mao_cze_tsn_lit_zul_ind_tha_mlt_tml_ses_yor_tur_pan_lat_azi_bam_vie_anl_lda_fbf_akn	0.366459502044785	0.863913353117475	0.38985818896607
480	mlt_arw_fbf_grk_anl_tig_hau_eng_aze_tur_tsw_tag_ewe_slo_ger_bsq_pan_sid_cic_cnt_mol_prs_igb_scr_xho_guj_est_dyu_bam_fin_pol_owc_geo_lat_bos_hin_urd_amr_sod_ita_hun_dgb_ind_cze_sun_jpn_tml_kor_rus_mcd_swa_afr_mao_lit_wly_mly_mnd_glc_yor_spa_aeg_ctl_svk_alb_ben_qcu_krd_ukr_bul_bem_chh_swe_gam_por_bat_dut_akn_fre_ses_jav_tha_amh_knd_ven_zul_uzb_nor_rom_azi_tsn_vie_heb_lda_moo_swt	0.194049186092289	0.456923127448816	0.648791787983902
481	owc_slo_xho_grk_mlt_wly_gam_lit_tur_uzb_ewe_mly_bem_fre_pan_bsq_lat_hau_moo_mnd_eng_hin_dgb_krd_swt_scr_hun_cic_ven_fin_glc_aeg_geo_ger_ita_prs_arw_chh_sod_bul_est_tsn_tag_ctl_jav_jpn_tml_kor_urd_bos_fbf_por_mao_dut_heb_sun_cnt_alb_bam_ben_tig_ukr_nor_pol_spa_qcu_mol_afr_rus_ses_anl_mcd_amr_rom_bat_swe_yor_guj_igb_ind_tha_sid_knd_swa_zul_azi_cze_svk_aze_lda_vie_amh_dyu_akn_tsw	0.232204849799568	0.547070447293134	0.585640704960914
482	chh_swe_tsw_ukr_aeg_heb_amr_ctl_azi_tur_swt_ind_fbf_rom_svk_bsq_lat_wly_yor_cnt_por_grk_bem_fre_tsn_urd_est_bam_dgb_fin_glc_sid_geo_ita_hin_lit_rus_amh_gam_cze_hun_zul_jav_bul_bat_jpn_tml_kor_pol_eng_moo_prs_tag_spa_tig_mao_mnd_krd_cic_bos_mlt_guj_dut_ger_mcd_qcu_slo_afr_arw_ewe_sod_pan_anl_nor_sun_scr_dyu_ben_swa_mly_tha_hau_knd_xho_lda_uzb_mol_alb_aze_igb_vie_owc_ses_ven_akn	0.250769197379582	0.591120188180526	0.555873893672531
483	sod_bul_dgb_afr_anl_owc_heb_spa_tur_uzb_tsn_mao_tsw_por_swe_bsq_ukr_wly_bam_cnt_scr_dut_igb_prs_dyu_lat_fin_swt_swa_est_glc_amh_geo_ben_pol_lit_bos_aeg_sid_nor_hun_akn_bat_ctl_sun_jpn_knd_kor_hin_cze_ses_mol_ind_svk_tig_jav_mnd_eng_cic_arw_hau_ita_guj_ger_alb_qcu_fre_pan_rus_ewe_amr_slo_chh_urd_tag_rom_xho_krd_yor_mly_tha_mlt_tml_ven_zul_azi_mcd_grk_aze_moo_vie_gam_lda_fbf_bem	-0.160475264248776	-0.379101422453951	0.70547672231228
484	amh_bos_dgb_fre_sod_owc_amr_swe_tur_uzb_ven_sun_ewe_slo_guj_bsq_afr_anl_swa_mnd_lit_ben_swt_glc_lda_svk_hun_bem_fbf_fin_pan_wly_geo_spa_prs_eng_urd_mlt_sid_mcd_est_xho_mao_ukr_tag_jpn_knd_kor_hin_ger_dyu_rus_ind_nor_chh_mly_cnt_scr_moo_lat_heb_alb_rom_ita_cze_qcu_pol_dut_bul_akn_aeg_grk_tig_mol_jav_krd_tsw_por_zul_bat_tha_hau_tml_cic_tsn_azi_ctl_arw_aze_igb_vie_gam_yor_ses_bam	-0.049355664567349	-0.116318817114547	0.907650684990379
485	wly_ita_cic_ukr_sid_tig_chh_glc_aze_tur_dgb_tag_swt_bul_spa_bsq_rus_mlt_bam_mnd_fre_krd_tsn_mcd_swa_pol_hun_tsw_ses_est_scr_anl_geo_bos_swe_mol_arw_heb_amh_alb_fin_lda_mao_slo_mly_jpn_tml_kor_ctl_ger_xho_lat_jav_afr_owc_bat_cnt_pan_zul_grk_aeg_hin_svk_ben_lit_qcu_prs_cze_dut_yor_gam_urd_amr_rom_sun_guj_bem_eng_akn_ind_tha_sod_knd_ven_igb_azi_por_nor_uzb_fbf_vie_hau_dyu_moo_ewe	-0.243859907689999	-0.57736034594924	0.565091192687027
486	gam_lit_akn_lat_sod_anl_hau_prs_azi_tur_swa_sun_zul_swe_bul_bsq_por_chh_ven_cnt_ita_bos_igb_cze_swt_ukr_fin_bam_dyu_est_ger_heb_geo_alb_arw_guj_eng_mlt_wly_ctl_hun_tsw_ind_pol_mly_jpn_tml_kor_ben_spa_ewe_urd_mao_rus_amh_jav_mnd_scr_yor_svk_sid_mol_krd_rom_dut_qcu_hin_pan_afr_dgb_tig_slo_owc_mcd_bat_glc_bem_fre_moo_tag_tha_aeg_knd_fbf_xho_aze_nor_grk_uzb_tsn_vie_amr_lda_ses_cic	-0.783609024857529	-1.8855905668397	0.0624715748637418
487	anl_arw_zul_ita_gam_heb_sid_mcd_azi_tur_bam_jav_ses_slo_svk_bsq_rom_amh_dgb_mnd_pol_glc_tsw_cze_akn_hin_est_moo_swa_fin_bul_mlt_geo_urd_lat_fre_grk_wly_sod_prs_hun_fbf_mly_nor_bat_jpn_knd_kor_dut_krd_ven_scr_mao_pan_amr_tag_cnt_ctl_bem_rus_aeg_bos_por_afr_guj_qcu_mol_spa_ger_yor_chh_lit_hau_eng_sun_swe_ewe_ukr_lda_ind_tha_tig_tml_tsn_cic_uzb_alb_ben_aze_igb_vie_owc_swt_dyu_xho	0.184748011278621	0.435131145835409	0.664475370298449
488	anl_ben_moo_fre_mlt_hau_owc_rus_uzb_azi_dyu_sun_cic_ukr_nor_bsq_bul_sod_igb_cnt_grk_krd_akn_lit_swa_alb_fin_tsn_bem_est_scr_sid_geo_ger_svk_mol_urd_amh_aeg_hin_hun_lda_tag_rom_mly_jpn_tml_kor_cze_bos_swt_guj_ind_dut_heb_jav_mnd_swe_bam_por_gam_ctl_glc_mcd_pol_qcu_eng_slo_arw_fbf_amr_lat_tig_ita_bat_prs_dgb_spa_xho_mao_tha_chh_knd_tsw_ses_tur_pan_afr_aze_ewe_vie_wly_yor_zul_ven	-0.267717227644452	-0.633602633687785	0.527895384471211
489	mlt_lit_cic_rom_wly_hau_amr_swe_uzb_aze_tsw_sun_tsn_eng_ukr_bsq_slo_amh_zul_cnt_spa_ben_ses_alb_ven_ita_est_lda_swa_hun_dut_tig_geo_scr_cze_pol_bul_aeg_gam_guj_fin_xho_jav_ger_ind_jpn_knd_kor_krd_arw_swt_hin_mao_grk_heb_mly_mnd_urd_igb_rus_anl_fre_mcd_afr_pan_qcu_nor_mol_prs_yor_owc_por_sod_ctl_bat_bos_bam_glc_ewe_tag_tha_sid_tml_fbf_akn_azi_lat_svk_tur_dgb_vie_chh_bem_dyu_moo	-0.288162437503837	-0.682014322563773	0.496924981121244
490	sid_pol_dgb_prs_wly_sod_owc_ukr_azi_aze_cic_tag_lda_slo_ita_bsq_rus_amh_tsw_cnt_cze_afr_swa_glc_xho_krd_hun_bem_swt_est_rom_chh_geo_por_swe_spa_nor_aeg_heb_fre_fin_moo_ind_dut_bat_jpn_tml_kor_eng_guj_tsn_alb_mao_ben_amr_sun_mnd_grk_zul_scr_gam_pan_arw_mol_lat_qcu_lit_mcd_svk_igb_anl_hin_mlt_urd_jav_ctl_ven_bos_ewe_mly_tha_tig_knd_yor_ses_uzb_bul_ger_tur_dyu_vie_hau_akn_bam_fbf	-0.605173859533919	-1.4469201178553	0.151281587811124
491	owc_prs_tsw_ben_chh_amh_wly_glc_aze_azi_swt_jav_ven_nor_grk_bsq_hin_mlt_fbf_mnd_eng_svk_swa_lit_ses_urd_fin_bam_akn_hun_krd_aeg_geo_swe_alb_ukr_slo_sod_heb_guj_est_moo_mao_cze_tag_jpn_tml_kor_spa_arw_xho_scr_sun_bul_anl_bat_cnt_mcd_dgb_ita_gam_afr_ger_ctl_rus_qcu_pol_por_mol_lda_hau_rom_amr_pan_ind_fre_dyu_bos_tsn_mly_tha_tig_knd_ewe_zul_tur_lat_dut_uzb_yor_vie_sid_cic_igb_bem	-0.298145921898854	-0.705197952373903	0.482449575993568
492	aeg_slo_igb_alb_tig_wly_mlt_scr_uzb_azi_bem_ind_lda_prs_ger_bsq_grk_owc_dgb_mnd_ita_swe_ven_hin_tsw_bos_est_swt_cic_fin_lit_sid_geo_pan_urd_dut_lat_sod_anl_bul_hun_swa_tag_mcd_mao_jpn_tml_kor_eng_ben_fbf_glc_sun_afr_gam_jav_cnt_rus_ses_por_heb_mol_spa_cze_pol_qcu_arw_ukr_ctl_zul_amr_nor_amh_rom_mly_krd_xho_svk_yor_bat_tha_hau_knd_dyu_moo_aze_fre_guj_tur_bam_vie_chh_tsn_akn_ewe	-0.149515101264719	-0.352606423109437	0.725181390201295
493	gam_lit_fbf_spa_amr_amh_mlt_alb_tur_uzb_bam_sun_ewe_prs_ita_bsq_glc_tig_dgb_cnt_grk_svk_igb_bul_swa_swe_est_cic_akn_hun_fre_wly_geo_afr_ger_pol_bos_heb_sod_arw_fin_zul_bat_guj_jav_jpn_knd_kor_rom_por_lda_dut_ind_scr_sid_mao_mnd_ben_tsn_pan_aeg_lat_ctl_rus_urd_qcu_cze_krd_hin_swt_owc_mcd_anl_ukr_tag_slo_bem_eng_ses_mly_tha_hau_tml_tsw_ven_aze_nor_mol_azi_dyu_vie_chh_yor_moo_xho	0.123646539636428	0.291256502893525	0.771503761088754
494	wly_krd_xho_hin_amh_hau_gam_rom_tur_uzb_tsn_ind_ven_rus_grk_bsq_mcd_sod_moo_cnt_scr_arw_ewe_glc_bam_urd_est_dgb_akn_hun_por_chh_geo_eng_svk_fre_lat_anl_owc_spa_fin_ses_tag_slo_bat_jpn_tml_kor_bul_nor_bem_afr_sun_alb_tig_mly_mnd_ger_zul_lit_mlt_guj_pol_cze_bos_qcu_ben_ctl_mol_cic_aeg_pan_sid_ita_jav_ukr_swt_prs_tsw_mao_tha_amr_knd_swa_yor_azi_swe_dut_aze_lda_vie_heb_fbf_igb_dyu	-0.540204605324479	-1.28683865186885	0.201344404283015
495	sid_dut_swa_guj_amh_heb_anl_lit_aze_uzb_bem_tag_ven_pan_eng_bsq_swe_wly_swt_mnd_ctl_glc_dyu_ger_ewe_mcd_fin_fbf_lda_est_cze_owc_geo_prs_rom_ukr_lat_hau_mlt_bos_hun_zul_sun_alb_jav_jpn_tml_kor_afr_grk_tsw_scr_bat_ita_gam_mao_cnt_ben_cic_slo_amr_arw_svk_spa_mol_qcu_urd_fre_krd_igb_tig_pol_chh_nor_mly_rus_xho_por_moo_ind_tha_aeg_knd_ses_tsn_azi_hin_bul_tur_akn_vie_sod_dgb_bam_yor	-1.22979822299111	-3.04347932216348	0.00304046975506752
496	gam_ukr_bam_rom_heb_chh_mlt_por_uzb_tur_ven_jav_dyu_glc_alb_bsq_afr_wly_tsw_cnt_rus_mol_zul_guj_fbf_urd_hun_cic_tsn_fin_ita_anl_geo_bos_pol_eng_bul_amr_sod_grk_est_dgb_ind_pan_sun_jpn_knd_kor_hin_scr_moo_prs_mao_lit_hau_bat_mnd_dut_xho_slo_aeg_svk_swe_ctl_ben_qcu_nor_cze_fre_ewe_sid_spa_amh_arw_tag_lat_akn_krd_ses_mly_tha_owc_tml_swa_lda_azi_ger_mcd_aze_igb_vie_tig_swt_bem_yor	-0.242315672510401	-0.572761480917805	0.568188398826064
497	tig_urd_lda_arw_anl_chh_aeg_lat_uzb_azi_tsn_sun_dgb_afr_prs_bsq_nor_amr_bam_cnt_grk_ukr_fbf_ben_ewe_rom_hun_ven_swt_fin_fre_heb_geo_ctl_svk_swe_pan_sod_amh_scr_est_akn_ind_alb_jav_jpn_knd_kor_ita_spa_tsw_guj_mly_lit_sid_tag_mnd_cze_moo_bul_wly_ger_glc_eng_bos_qcu_krd_por_slo_bem_hau_pol_gam_mcd_mao_mol_dyu_hin_ses_bat_tha_owc_tml_swa_yor_tur_rus_dut_aze_cic_vie_mlt_igb_xho_zul	-0.502757551315019	-1.19565012711443	0.234872910752114
498	aeg_ger_xho_ctl_owc_sid_chh_hin_aze_azi_lda_jav_fbf_arw_lit_bsq_scr_hau_dgb_mnd_krd_glc_igb_grk_tsw_spa_est_tsn_swt_hun_rus_sod_geo_guj_ben_prs_ita_amh_anl_mcd_fin_dyu_bat_ukr_sun_jpn_tml_kor_nor_dut_cic_bul_tag_rom_heb_mly_cnt_cze_bem_afr_amr_bos_pan_lat_fre_qcu_pol_slo_swe_ses_mlt_eng_wly_svk_ind_por_swa_alb_yor_mao_tha_gam_knd_ewe_moo_uzb_mol_urd_tur_bam_vie_tig_akn_zul_ven	-0.278854941623381	-0.66001985609473	0.51087243353685
499	amr_ukr_ewe_dut_aeg_owc_mlt_glc_uzb_azi_ses_jav_igb_scr_rus_bsq_mcd_chh_swt_cnt_bos_ger_dyu_prs_lda_fre_fin_yor_xho_est_pol_sid_geo_nor_rom_guj_hin_sod_heb_lit_hun_bem_tag_alb_bat_jpn_knd_kor_urd_eng_moo_por_sun_spa_wly_ind_mnd_grk_tsn_mol_anl_afr_arw_krd_svk_qcu_pan_lat_ben_ven_tig_swe_amh_slo_mly_ctl_fbf_ita_akn_mao_tha_gam_tml_bam_swa_tur_cze_bul_aze_tsw_vie_hau_dgb_zul_cic	-0.164119186788176	-0.387146645894692	0.699532176812762
500	chh_ctl_lda_nor_sid_heb_hau_rus_tur_uzb_moo_bat_swt_swe_pol_bsq_spa_sod_zul_cnt_bul_svk_ses_scr_dgb_lat_est_bem_yor_hun_urd_anl_geo_ger_bos_rom_ita_amh_gam_alb_fin_akn_mao_grk_mly_jpn_tml_kor_pan_dut_cic_arw_sun_fre_aeg_tag_mnd_glc_dyu_ukr_wly_slo_guj_mol_ben_qcu_cze_por_krd_ven_mlt_mcd_tig_eng_ind_hin_igb_prs_fbf_jav_tha_owc_knd_ewe_xho_aze_afr_lit_azi_bam_vie_amr_tsw_tsn_swa	-0.256075710513331	-0.605827996746471	0.546104740921604
501	tig_lat_dgb_urd_anl_amr_wly_ctl_aze_tur_zul_bat_tsn_eng_svk_bsq_ben_amh_bam_cnt_ger_ukr_swa_ita_yor_cze_fin_xho_cic_est_arw_sod_geo_alb_prs_afr_por_owc_sid_krd_hun_tsw_tag_mol_mao_jpn_knd_kor_grk_bul_lda_nor_ind_slo_hau_jav_mnd_lit_ses_rom_mlt_guj_pol_mcd_glc_qcu_scr_hin_spa_fbf_chh_swe_gam_rus_mly_fre_akn_pan_igb_sun_tha_heb_tml_bem_dyu_uzb_dut_bos_azi_moo_vie_aeg_ewe_swt_ven	-0.0667484821758994	-0.157205583304844	0.875423627788383
502	gam_slo_dyu_bul_chh_tig_wly_urd_uzb_azi_bem_mly_dgb_rus_hin_bsq_prs_sid_ewe_mnd_por_eng_tsw_scr_cic_glc_fin_xho_fbf_hun_pol_owc_geo_swe_bos_ita_mol_hau_sod_ukr_est_akn_bat_guj_jav_jpn_tml_kor_rom_pan_zul_fre_ind_arw_aeg_mao_cnt_krd_igb_nor_mlt_afr_dut_ben_mcd_qcu_spa_alb_ctl_swt_anl_grk_amr_cze_tag_ger_bam_svk_lda_sun_tha_heb_knd_ses_moo_tur_lit_lat_aze_yor_vie_amh_tsn_swa_ven	0.301444584908848	0.709503499882785	0.479787144809729
503	owc_eng_swt_grk_heb_chh_wly_bos_azi_uzb_moo_mao_bem_dut_alb_bsq_ctl_amh_tsw_cnt_guj_bul_dyu_ita_swa_ger_est_bam_yor_fin_rom_sod_geo_rus_ukr_lit_spa_hau_anl_prs_hun_ses_bat_por_mly_jpn_tml_kor_afr_slo_ven_urd_ind_arw_amr_sun_mnd_pol_akn_hin_sid_glc_swe_scr_mol_qcu_pan_lat_krd_zul_tig_mcd_gam_fre_tag_svk_cic_cze_lda_jav_tha_aeg_knd_fbf_igb_aze_nor_ben_tur_ewe_vie_mlt_dgb_tsn_xho	-0.298990191217569	-0.707362617501921	0.481109988153567
504	amr_ctl_swa_urd_sod_aeg_tig_lit_azi_tur_igb_bat_dyu_mol_arw_bsq_rus_wly_fbf_mnd_glc_cze_akn_guj_swt_dut_est_ewe_zul_fin_fre_amh_geo_por_alb_ben_rom_owc_anl_afr_hun_ses_mly_mcd_jav_jpn_tml_kor_swe_krd_lda_slo_mao_lat_sid_tag_cnt_scr_cic_svk_gam_hin_nor_grk_ita_qcu_eng_spa_bul_yor_mlt_ger_heb_pan_ind_pol_moo_prs_ven_sun_tha_hau_knd_dgb_tsw_uzb_ukr_bos_aze_tsn_vie_chh_xho_bem_bam	-0.304023832525688	-0.718511220097062	0.474243454645155
505	mlt_pan_ewe_nor_anl_tig_amh_lat_tur_uzb_swt_ind_yor_afr_slo_bsq_ukr_wly_swa_cnt_hin_ger_xho_ben_igb_fre_est_cic_ses_hun_mol_hau_geo_scr_glc_dut_guj_chh_owc_ita_fin_bam_jav_lit_sun_jpn_knd_kor_ctl_eng_bem_rus_mao_por_sid_bat_mnd_bos_zul_arw_aeg_rom_mcd_svk_bul_qcu_grk_pol_prs_dgb_gam_krd_heb_cze_mly_alb_dyu_spa_fbf_tag_tha_sod_tml_lda_moo_azi_urd_swe_aze_tsn_vie_amr_tsw_akn_ven	0.0885956918323611	0.208479923924933	0.835310178459596
506	mlt_lat_swa_cze_sod_aeg_sid_rom_uzb_aze_bem_tag_moo_mcd_prs_bsq_hin_gam_ewe_cnt_svk_guj_dyu_spa_ven_ben_est_dgb_fbf_hun_urd_owc_geo_bul_por_grk_glc_tig_anl_ger_fin_swt_ind_fre_bat_jpn_knd_kor_pol_afr_bam_nor_jav_dut_heb_sun_mnd_arw_xho_slo_amr_ita_rus_krd_bos_qcu_scr_lit_swe_lda_amh_mol_chh_ukr_mao_pan_igb_alb_ses_mly_tha_hau_tml_cic_yor_tur_ctl_eng_azi_tsw_vie_wly_tsn_zul_akn	-0.527503805955793	-1.25707941212328	0.211872802102229
507	wly_eng_yor_swe_gam_aeg_sid_ita_aze_azi_ven_tag_bem_krd_ben_bsq_grk_amr_fbf_mnd_pan_afr_moo_por_zul_bul_est_ewe_lda_fin_lit_hau_geo_ctl_guj_ger_scr_anl_amh_mol_hun_ses_mao_lat_mly_jpn_knd_kor_pol_slo_dgb_svk_bat_rom_sod_sun_cnt_rus_swa_prs_owc_spa_urd_glc_alb_qcu_cze_fre_mcd_bam_mlt_dut_tig_nor_jav_ukr_dyu_hin_tsw_ind_tha_heb_tml_cic_akn_tur_arw_bos_uzb_igb_vie_chh_tsn_swt_xho	-0.451244805606962	-1.07352214447723	0.285814505039458
508	amh_rom_ses_fre_tig_gam_aeg_krd_uzb_tur_igb_bat_tsn_ben_glc_bsq_hin_sid_cic_cnt_alb_mol_ewe_arw_fbf_guj_hun_tsw_yor_fin_cze_heb_geo_por_spa_lat_grk_chh_anl_swe_est_lda_jav_ita_ind_jpn_tml_kor_nor_mcd_zul_dut_mao_urd_amr_mly_mnd_ger_swa_scr_hau_slo_pan_bul_bos_qcu_afr_ukr_ctl_moo_wly_prs_owc_lit_sun_eng_swt_pol_bem_tag_tha_mlt_knd_dyu_xho_azi_svk_rus_aze_dgb_vie_sod_akn_bam_ven	-0.542228457497814	-1.29129246603933	0.19980265548582
509	amr_glc_swa_por_tig_amh_aeg_alb_uzb_azi_bam_sun_tsn_hin_ctl_bsq_mol_owc_xho_cnt_spa_scr_fbf_mcd_ses_ita_est_zul_swt_fin_svk_anl_geo_pan_eng_ukr_prs_sid_mlt_rus_hun_dgb_mly_krd_bat_jpn_knd_kor_cze_ben_akn_lit_mao_grk_sod_jav_mnd_bul_tsw_slo_chh_swe_rom_arw_bos_qcu_fre_guj_lat_dyu_hau_nor_gam_ger_tag_pol_lda_dut_ewe_ind_tha_wly_tml_igb_bem_aze_afr_urd_tur_moo_vie_heb_ven_cic_yor	-0.370401294008919	-0.877767511792642	0.382331918530674
510	tig_arw_bam_glc_chh_amr_sod_guj_tur_uzb_igb_sun_cic_mcd_pan_bsq_por_sid_fbf_cnt_spa_prs_zul_lit_yor_swe_fin_dgb_swa_hun_ctl_hau_geo_hin_ger_ben_bul_wly_anl_mol_est_swt_mly_fre_mao_jpn_tml_kor_alb_dut_xho_cze_ind_svk_mlt_bat_mnd_afr_ven_rom_amh_pol_lat_grk_rus_qcu_scr_nor_krd_ses_heb_urd_gam_ukr_jav_bos_bem_eng_ewe_tag_tha_owc_knd_tsw_lda_azi_ita_slo_aze_dyu_vie_aeg_akn_moo_tsn	-0.696914398725239	-1.67105916333687	0.098071968742214
511	amh_mcd_swa_ctl_owc_sod_chh_lat_aze_tur_yor_mly_swt_arw_dut_bsq_ukr_gam_xho_cnt_ben_nor_tsn_pol_akn_spa_fin_lda_moo_hun_slo_aeg_geo_afr_guj_cze_bos_sid_wly_ita_est_ewe_ind_eng_jav_jpn_tml_kor_svk_lit_bem_krd_mao_fre_amr_sun_mnd_glc_igb_hin_heb_prs_urd_pan_mol_qcu_rom_ger_rus_ses_anl_swe_tig_scr_tag_grk_bam_por_dgb_bat_tha_hau_knd_ven_zul_uzb_bul_alb_azi_tsw_vie_mlt_fbf_dyu_cic	0.00434477124287419	0.010249150686847	0.991844458182327
512	amr_guj_lda_nor_gam_hau_sod_bul_tur_aze_bem_tag_ewe_urd_glc_bsq_afr_sid_swt_mnd_ger_lat_moo_swe_swa_prs_est_fbf_xho_hun_spa_heb_geo_arw_rom_pan_svk_tig_chh_ita_fin_ses_ind_cze_mao_jpn_knd_kor_grk_scr_zul_bos_sun_eng_mlt_mly_cnt_por_akn_ctl_owc_dut_slo_lit_mol_qcu_krd_ukr_rus_cic_wly_fre_amh_ben_bat_alb_dyu_pol_igb_jav_tha_anl_tml_bam_ven_uzb_hin_mcd_azi_tsn_vie_aeg_yor_tsw_dgb	-0.801493271522714	-1.93366289699134	0.0561955007755757
513	aeg_mcd_cic_mol_anl_hau_wly_urd_uzb_azi_fbf_ind_ewe_swe_alb_bsq_bul_tig_bem_cnt_cze_rom_yor_por_ven_bos_est_tsn_akn_hun_pan_gam_geo_lit_hin_pol_dut_amr_mlt_afr_fin_moo_mly_ben_mao_jpn_tml_kor_nor_fre_lda_spa_bat_ita_chh_tag_mnd_eng_ses_rus_amh_svk_lat_ukr_ger_qcu_guj_grk_arw_dgb_sod_krd_heb_ctl_sun_scr_bam_prs_swa_jav_tha_owc_knd_xho_igb_aze_glc_slo_tur_zul_vie_sid_tsw_dyu_swt	-0.0200348788062788	-0.0471318347017596	0.962509219908741
514	gam_bos_dgb_scr_anl_hau_tig_ctl_uzb_tur_xho_ind_dyu_ger_spa_bsq_por_amh_swa_mnd_eng_grk_bem_lat_ewe_guj_est_fbf_cic_fin_arw_amr_geo_glc_svk_cze_fre_sid_aeg_prs_hun_bam_mly_alb_mao_jpn_tml_kor_swe_ukr_tsw_krd_bat_dut_heb_jav_cnt_rus_tsn_rom_sod_afr_urd_mcd_pan_qcu_pol_bul_hin_lda_chh_ben_wly_lit_tag_nor_yor_mol_igb_sun_tha_mlt_knd_swt_ses_azi_ita_slo_aze_zul_vie_owc_akn_moo_ven	0.0363942601420874	0.0856142677442855	0.931957102978121
515	chh_swe_zul_bos_mlt_amh_amr_ctl_azi_uzb_dyu_bat_lda_prs_ger_bsq_nor_sid_tsn_mnd_krd_cze_fbf_glc_cic_urd_fin_akn_bam_hun_svk_owc_geo_lit_grk_ita_pan_gam_aeg_scr_est_bem_ind_slo_jav_jpn_tml_kor_ukr_fre_dgb_pol_mly_por_hau_mao_cnt_dut_swa_ben_tig_alb_spa_afr_bul_qcu_hin_eng_rom_tsw_wly_arw_anl_mol_tag_lat_igb_rus_ses_sun_tha_sod_knd_yor_ven_tur_guj_mcd_aze_moo_vie_heb_xho_swt_ewe	-0.159563250145146	-0.37635288352174	0.707511810183997
516	amr_eng_ses_ben_owc_tig_hau_afr_azi_uzb_bam_sun_lda_arw_cze_bsq_krd_sod_dyu_cnt_fre_pol_bem_glc_cic_ctl_est_akn_zul_hun_rus_mlt_geo_lit_guj_grk_pan_gam_sid_bul_fin_tsn_tag_por_ind_jpn_tml_kor_lat_rom_yor_ger_mly_bos_wly_bat_mnd_prs_swa_svk_heb_mol_ita_nor_slo_qcu_swe_ukr_spa_fbf_chh_urd_aeg_mcd_jav_scr_ven_hin_tsw_mao_tha_amh_knd_dgb_moo_aze_alb_dut_tur_ewe_vie_anl_swt_xho_igb	-0.35853674559284	-0.850639124847947	0.397154657757467
517	hau_ctl_ven_hin_anl_heb_tig_ger_tur_aze_zul_tag_moo_mcd_eng_bsq_guj_sid_xho_cnt_fre_cze_tsn_ben_fbf_swe_fin_akn_swa_est_rom_wly_geo_bos_rus_ita_alb_chh_mlt_prs_hun_tsw_mao_krd_bat_jpn_knd_kor_pol_lat_swt_spa_ind_mol_gam_jav_mnd_glc_bem_svk_sod_slo_dut_pan_lit_qcu_arw_urd_scr_dgb_aeg_ukr_owc_bul_mly_nor_cic_por_ses_sun_tha_amr_tml_lda_dyu_azi_afr_grk_uzb_bam_vie_amh_igb_yor_ewe	0.161582890042122	0.380358997550846	0.70454629424534
518	anl_ukr_dgb_fre_chh_tig_wly_urd_aze_azi_ses_mao_ven_bos_swe_bsq_pol_amr_yor_cnt_arw_krd_bem_nor_cic_pan_fin_swa_xho_hun_mol_hau_geo_rom_eng_ger_spa_owc_sid_lat_est_tsw_jav_lit_bat_jpn_tml_kor_ita_ctl_moo_slo_mly_guj_gam_tag_mnd_ben_bam_glc_heb_afr_grk_hin_scr_qcu_dut_bul_por_dyu_mlt_cze_amh_prs_ind_mcd_zul_alb_igb_sun_tha_aeg_knd_tsn_akn_uzb_svk_rus_tur_lda_vie_sod_fbf_swt_ewe	-0.832962747178046	-2.00812557438043	0.0475308540800279
519	gam_afr_xho_rom_tig_heb_hau_krd_aze_tur_yor_mly_ewe_lat_cze_bsq_lit_mlt_ven_cnt_arw_svk_ses_ger_igb_ukr_fin_swt_zul_hun_mol_amh_geo_nor_rus_spa_bos_owc_wly_por_est_cic_bat_grk_sun_jpn_knd_kor_swe_glc_akn_alb_mao_prs_anl_jav_mnd_bul_moo_guj_sod_slo_fre_dut_mcd_qcu_ben_scr_ctl_lda_sid_ita_aeg_hin_tag_urd_dyu_eng_tsn_ind_tha_chh_tml_dgb_tsw_azi_pan_pol_uzb_swa_vie_amr_bem_bam_fbf	-0.264768434064652	-0.626115402011864	0.532772971220739
520	owc_krd_bam_fre_amh_aeg_chh_rus_tur_azi_tsn_mao_bem_slo_alb_bsq_lat_anl_zul_mnd_spa_ita_swt_bos_swa_cze_est_dyu_igb_hun_prs_gam_geo_arw_por_ger_bul_heb_sid_urd_fin_moo_tag_afr_mly_jpn_tml_kor_glc_guj_dgb_rom_jav_hin_wly_bat_cnt_nor_yor_lit_sod_scr_mol_dut_svk_qcu_mcd_grk_pan_lda_mlt_swe_hau_eng_sun_ukr_ewe_ctl_ses_ind_tha_amr_knd_xho_tsw_aze_ben_pol_uzb_cic_vie_tig_fbf_ven_akn	-0.313954555218079	-0.742427016380368	0.459699750378056
521	hau_pol_swa_mol_anl_sid_aeg_spa_tur_uzb_xho_sun_dgb_grk_svk_bsq_slo_amr_tsw_mnd_eng_hin_bem_nor_fbf_lit_est_dyu_cic_hun_arw_gam_geo_rus_prs_alb_ukr_amh_mlt_lat_fin_yor_tag_ger_mao_jpn_knd_kor_swe_ita_igb_urd_mly_cze_heb_bat_cnt_glc_ewe_bul_sod_por_bos_pan_ben_qcu_afr_krd_mcd_bam_owc_dut_tig_guj_jav_ctl_moo_scr_ven_ind_tha_wly_tml_swt_ses_azi_rom_fre_aze_lda_vie_chh_zul_tsn_akn	0.219525814505985	0.516287404466809	0.606879127784307
522	amr_fre_ses_mol_aeg_sod_wly_ctl_uzb_tur_ven_tag_bam_guj_prs_bsq_krd_hau_cic_mnd_por_rom_ewe_bos_tsw_grk_fin_tsn_lda_hun_ben_anl_geo_swe_lit_svk_slo_chh_mlt_pol_est_zul_jav_lat_mly_jpn_tml_kor_pan_afr_swa_hin_sun_nor_heb_ind_cnt_mcd_yor_rus_tig_scr_cze_ukr_glc_qcu_urd_bul_eng_bem_gam_ita_sid_dut_mao_arw_moo_ger_akn_bat_tha_amh_knd_fbf_dgb_aze_alb_spa_azi_igb_vie_owc_swt_dyu_xho	-0.103376489594595	-0.243724387332132	0.807981118407294
523	owc_grk_igb_scr_chh_heb_tig_slo_uzb_tur_ven_sun_tsn_dut_ger_bsq_glc_sid_cic_mnd_prs_afr_xho_alb_ewe_guj_hun_moo_akn_est_spa_amr_geo_rus_fre_nor_pan_wly_gam_lit_fin_zul_bat_krd_mao_jpn_tml_kor_urd_svk_lda_eng_mly_lat_amh_tag_cnt_mcd_swt_cze_sod_hin_rom_ben_por_qcu_pol_bos_ita_ses_hau_mol_anl_ukr_jav_ctl_dyu_arw_yor_ind_tha_aeg_knd_tsw_bam_azi_swe_bul_aze_fbf_vie_mlt_swa_bem_dgb	-0.210312354143043	-0.496902380559429	0.620430521197612
524	sid_fre_fbf_cze_anl_gam_amh_grk_uzb_aze_swa_ind_xho_spa_por_bsq_lat_amr_ewe_cnt_afr_glc_ses_prs_igb_hin_hun_tsw_tsn_est_krd_sod_geo_nor_slo_ger_mcd_mlt_wly_mol_fin_dyu_mly_eng_tag_jpn_knd_kor_alb_ukr_moo_guj_mao_pol_heb_jav_mnd_arw_bem_rus_hau_svk_bos_ben_swe_qcu_pan_ita_rom_akn_chh_ctl_owc_dut_bat_urd_lda_scr_yor_sun_tha_aeg_tml_zul_ven_azi_bul_lit_tur_bam_vie_tig_dgb_cic_swt	-0.0338499111245857	-0.0797048298523401	0.936643278866985
525	hau_grk_moo_ita_aeg_mlt_amr_eng_aze_tur_xho_tag_ewe_cze_fre_bsq_mol_heb_cic_cnt_rom_ukr_ses_svk_swt_lat_fin_igb_tsn_hun_pol_gam_geo_ben_scr_krd_urd_chh_owc_ctl_est_bem_ind_dut_bat_jpn_knd_kor_por_alb_yor_prs_sun_pan_sod_jav_mnd_slo_fbf_hin_amh_afr_bul_lit_mcd_qcu_guj_swe_ger_tsw_anl_spa_sid_arw_mly_glc_bam_rus_akn_mao_tha_tig_tml_lda_ven_uzb_bos_nor_azi_zul_vie_wly_dyu_swa_dgb	0.275098502341418	0.647433228748976	0.518946599905635
526	wly_cze_tsw_ben_anl_aeg_amr_afr_aze_uzb_fbf_mao_dgb_alb_glc_bsq_ita_gam_ses_mnd_spa_slo_ven_grk_xho_nor_fin_akn_lda_est_urd_amh_geo_pol_eng_mol_dut_tig_heb_pan_hun_cic_mly_swe_jav_jpn_knd_kor_bos_prs_zul_arw_tag_bul_owc_bat_cnt_fre_bam_rom_hau_krd_hin_mcd_ukr_qcu_por_scr_guj_bem_chh_rus_mlt_svk_sun_lat_tsn_lit_yor_ind_tha_sod_tml_swt_dyu_azi_ctl_ger_tur_swa_vie_sid_moo_igb_ewe	0.308588152403843	0.726171503153645	0.469557303849096
527	aeg_scr_dgb_lit_mlt_amr_sod_bos_uzb_azi_yor_tag_zul_guj_lat_bsq_mcd_heb_tsn_cnt_mol_por_ses_krd_bem_ctl_fin_swt_tsw_hun_svk_sid_geo_nor_rus_cze_hin_tig_wly_afr_est_akn_ind_eng_mly_jpn_knd_kor_swe_alb_fbf_glc_bat_ger_hau_sun_mnd_fre_cic_ukr_anl_grk_dut_prs_spa_qcu_slo_ben_urd_swa_chh_ita_gam_bul_jav_rom_moo_arw_ewe_mao_tha_owc_tml_dyu_ven_aze_pol_pan_tur_igb_vie_amh_lda_xho_bam	-0.0551229372337254	-0.129819824592728	0.896989352111771
528	heb_glc_tsn_rus_amr_sid_sod_scr_azi_tur_yor_jav_dyu_rom_lat_bsq_mol_mlt_tsw_cnt_ger_fre_lda_bos_ses_afr_est_cic_igb_fin_eng_anl_geo_pan_ukr_por_alb_owc_aeg_ita_hun_ewe_sun_spa_ind_jpn_knd_kor_bul_nor_zul_ben_mao_swe_wly_bat_mnd_dut_fbf_pol_hau_urd_svk_lit_arw_qcu_hin_slo_guj_bem_tig_krd_amh_prs_mly_grk_ven_cze_dgb_tag_tha_chh_tml_swa_swt_aze_mcd_ctl_uzb_moo_vie_gam_bam_xho_akn	-0.0482203810174401	-0.113579092020406	0.909816291801194
529	amh_spa_dgb_ger_wly_tig_chh_krd_azi_tur_igb_ind_akn_grk_bos_bsq_mol_anl_moo_cnt_guj_cze_swt_eng_dyu_slo_fin_cic_swa_est_nor_owc_geo_prs_fre_afr_ukr_aeg_heb_urd_hun_ven_jav_pol_bat_jpn_knd_kor_scr_ita_lda_lat_mao_bul_hau_tag_mnd_arw_ses_glc_sod_dut_swe_rus_ben_qcu_svk_mcd_ctl_xho_mlt_lit_gam_rom_mly_alb_ewe_hin_yor_sun_tha_sid_tml_bem_tsw_aze_pan_por_uzb_fbf_vie_amr_zul_bam_tsn	-0.785905826025244	-1.89506597323581	0.0611898876535781
530	wly_rus_yor_dut_gam_mlt_aeg_scr_uzb_azi_fbf_sun_akn_ben_bos_bsq_ctl_tig_dyu_mnd_grk_ita_zul_swe_xho_fre_est_tsw_ven_fin_mol_anl_geo_krd_lat_glc_pol_amh_sod_alb_hun_cic_mly_nor_tag_jpn_tml_kor_prs_urd_igb_svk_ind_afr_hau_mao_cnt_lit_tsn_guj_owc_slo_eng_spa_pan_qcu_mcd_arw_rom_bam_heb_hin_amr_ger_bat_cze_swt_ukr_dgb_jav_tha_chh_knd_bem_swa_aze_bul_por_tur_ses_vie_sid_ewe_moo_lda	0.0394466149555555	0.0928289278954379	0.926239151727532
531	sod_prs_tsn_lat_gam_chh_anl_grk_uzb_tur_cic_ind_dyu_bos_pan_bsq_rom_owc_yor_cnt_cze_alb_swt_ger_bem_ben_fin_moo_lda_est_eng_amr_geo_svk_glc_ctl_ita_amh_mlt_bul_hun_ewe_mao_slo_tag_jpn_tml_kor_krd_arw_zul_mol_mly_scr_wly_jav_mnd_afr_swa_nor_aeg_spa_dut_guj_por_qcu_ukr_urd_hin_igb_heb_lit_sid_swe_bat_fre_fbf_pol_tsw_sun_tha_hau_knd_xho_ses_azi_mcd_rus_aze_akn_vie_tig_dgb_bam_ven	-0.532915848925874	-1.27124453361134	0.206812002673997
532	heb_mcd_fbf_cze_mlt_wly_owc_spa_tur_uzb_cic_jav_akn_krd_ukr_bsq_slo_amr_tsn_mnd_guj_prs_dgb_lat_lda_por_est_yor_igb_fin_rom_aeg_geo_nor_mol_pol_scr_gam_tig_alb_hun_bam_mao_ctl_mly_jpn_tml_kor_svk_fre_tsw_urd_sun_afr_chh_tag_cnt_swe_moo_bos_hau_ita_rus_pan_eng_qcu_hin_ger_dut_zul_anl_glc_amh_bul_bat_arw_bem_grk_xho_ind_tha_sid_knd_swt_ewe_aze_ben_lit_azi_ses_vie_sod_ven_swa_dyu	-0.227120190939864	-0.536932168364044	0.592596726288265
533	hau_swe_akn_por_tig_chh_amh_cze_tur_aze_xho_tag_cic_nor_mcd_bsq_afr_sod_ven_mnd_guj_spa_swa_ita_dyu_grk_est_bem_lda_fin_bul_gam_geo_fre_ukr_slo_bos_aeg_sid_urd_hun_yor_mao_alb_mly_jpn_knd_kor_lat_rom_tsn_pol_bat_krd_anl_ind_cnt_rus_swt_arw_heb_glc_scr_pan_ben_qcu_ger_hin_prs_ses_wly_dut_amr_lit_sun_ctl_dgb_mol_igb_jav_tha_owc_tml_fbf_tsw_uzb_svk_eng_azi_zul_vie_mlt_moo_bam_ewe	0.189956621003532	0.447154498087415	0.655803196914672
534	tig_afr_xho_pol_hau_wly_chh_slo_uzb_tur_swa_ind_tsw_prs_pan_bsq_mcd_owc_ewe_cnt_ben_urd_lda_krd_akn_nor_hun_fbf_bam_fin_bul_sid_geo_ger_svk_eng_bos_gam_amr_hin_est_tsn_tag_rom_bat_jpn_tml_kor_ita_por_ven_rus_mly_spa_anl_mao_mnd_glc_moo_alb_amh_lat_guj_lit_grk_qcu_ctl_scr_cze_bem_mlt_fre_sod_mol_sun_ukr_ses_dut_zul_jav_tha_aeg_knd_dgb_igb_aze_arw_swe_azi_dyu_vie_heb_yor_swt_cic	0.0322813314746272	0.0760168570158243	0.939568977349245
535	anl_urd_swa_prs_sid_sod_amr_cze_tur_aze_igb_jav_xho_rom_por_bsq_mcd_aeg_akn_cnt_scr_guj_swt_krd_ewe_eng_est_ven_tsw_fin_ctl_hau_geo_slo_svk_afr_mol_chh_tig_pan_hun_fbf_mly_spa_bat_jpn_knd_kor_glc_nor_dyu_bos_sun_hin_wly_tag_mnd_ben_moo_ita_gam_arw_bul_fre_dut_qcu_rus_ger_pol_yor_mlt_ukr_amh_lat_mao_alb_zul_grk_cic_ind_tha_owc_tml_bem_ses_azi_lit_swe_uzb_dgb_vie_heb_bam_tsn_lda	-0.819322638617994	-1.97185719622463	0.0515971631362341
536	hau_hin_dgb_lit_aeg_chh_anl_scr_uzb_tur_lda_ind_zul_urd_fre_bsq_eng_sid_akn_mnd_krd_prs_tsw_alb_igb_bos_hun_tsn_ven_est_ben_sod_geo_pol_arw_guj_dut_wly_mlt_pan_fin_xho_tag_bul_mao_jpn_tml_kor_cze_grk_fbf_por_mly_spa_gam_sun_cnt_ita_cic_ukr_tig_slo_lat_mol_rom_qcu_glc_svk_nor_ewe_amh_mcd_heb_ctl_bat_afr_dyu_ger_ses_jav_tha_amr_knd_swt_bam_aze_rus_swe_azi_swa_vie_owc_moo_yor_bem	-0.5155696917071	-1.22720057478832	0.222844712148941
537	tig_ukr_cic_glc_gam_heb_anl_arw_tur_aze_akn_ind_dgb_ita_spa_bsq_prs_wly_lda_cnt_mol_fre_zul_scr_ven_dut_hun_tsw_ses_fin_slo_aeg_geo_rus_lit_hin_guj_chh_owc_afr_est_swa_bat_eng_sun_jpn_tml_kor_grk_mcd_tsn_cze_mao_lat_hau_tag_mnd_krd_swt_urd_mlt_nor_bos_bul_ger_qcu_rom_pol_svk_bem_sid_swe_amh_ben_mly_pan_xho_por_moo_jav_tha_sod_knd_ewe_dyu_azi_alb_ctl_uzb_bam_vie_amr_yor_fbf_igb	-0.394210897084124	-0.933657882305099	0.352898187800225
538	chh_lit_dyu_fre_sid_owc_gam_rus_azi_aze_dgb_ind_lda_prs_krd_bsq_alb_amh_ses_mnd_guj_ben_cic_mol_bem_ger_hun_akn_swa_fin_bul_heb_geo_bos_swe_ita_mcd_wly_hau_hin_est_tsw_bat_arw_tag_jpn_tml_kor_cze_pan_ven_dut_sun_afr_tig_mao_cnt_svk_bam_grk_aeg_pol_por_urd_nor_qcu_rom_spa_eng_fbf_amr_lat_mlt_ukr_jav_scr_ewe_glc_xho_mly_tha_anl_knd_zul_yor_uzb_slo_ctl_tur_swt_vie_sod_igb_moo_tsn	-0.322008224573835	-0.76347887287043	0.447110363081083
539	hau_guj_dyu_lat_heb_sod_anl_por_azi_aze_cic_ind_tsn_alb_lit_bsq_rus_amh_ewe_cnt_mol_hin_xho_dut_akn_scr_est_yor_fbf_fin_eng_tig_geo_spa_arw_mcd_urd_aeg_owc_slo_hun_ses_jav_ben_tag_jpn_tml_kor_fre_grk_bem_pan_bat_prs_sid_mao_mnd_cze_moo_ita_chh_glc_nor_swe_svk_qcu_afr_bul_ctl_swa_wly_bos_mlt_ger_sun_ukr_ven_pol_swt_mly_tha_amr_knd_tsw_bam_uzb_rom_krd_tur_lda_vie_gam_zul_igb_dgb	-0.634954970425192	-1.51716540797233	0.132616934185797
540	amr_mcd_fbf_cze_hau_amh_mlt_slo_azi_uzb_swa_sun_ven_fre_swe_bsq_scr_sod_zul_mnd_arw_alb_tsn_krd_akn_mol_fin_dyu_xho_est_eng_wly_geo_glc_rom_grk_ben_heb_owc_lat_hun_moo_mly_hin_ind_jpn_knd_kor_dut_nor_ewe_svk_jav_bos_aeg_tag_cnt_afr_bem_rus_sid_ukr_ger_por_lit_qcu_urd_pan_ctl_lda_gam_ita_anl_bul_bat_prs_swt_spa_cic_mao_tha_chh_tml_tsw_igb_tur_pol_guj_aze_ses_vie_tig_bam_dgb_yor	-0.0119737274752625	-0.02820246586334	0.977561102192755
541	anl_bos_ewe_pol_amh_wly_mlt_lit_azi_uzb_ven_ind_zul_mcd_svk_bsq_scr_sid_swt_mnd_swe_fre_fbf_krd_akn_guj_est_bem_dgb_hun_rom_chh_geo_slo_pan_hin_prs_heb_amr_grk_fin_xho_jav_bul_mao_jpn_knd_kor_rus_glc_tsw_urd_mly_eng_hau_sun_cnt_spa_igb_ben_gam_mol_alb_nor_arw_qcu_ukr_ita_dut_bam_tig_ger_sod_cze_bat_ctl_moo_por_yor_tag_tha_owc_tml_ses_swa_tur_afr_lat_aze_lda_vie_aeg_tsn_dyu_cic	-1.01769585489554	-2.48917154750668	0.0145816768365372
542	mlt_arw_ven_alb_owc_hau_heb_guj_uzb_aze_igb_mao_ewe_glc_afr_bsq_ger_sod_bam_cnt_ben_ukr_bem_bos_tsw_swe_fin_swa_ses_hun_slo_sid_geo_svk_mol_ctl_mcd_gam_amh_nor_est_cic_sun_fre_mly_jpn_tml_kor_lat_cze_dyu_eng_jav_dut_tig_ind_mnd_grk_dgb_rus_wly_pan_krd_scr_ita_qcu_urd_lit_prs_moo_anl_spa_chh_hin_bat_rom_tsn_pol_yor_tag_tha_aeg_knd_swt_fbf_azi_por_bul_tur_lda_vie_amr_xho_akn_zul	-0.415608016844051	-0.985296092479815	0.327035119735876
543	sod_urd_dgb_swe_aeg_gam_hau_eng_aze_uzb_bam_mly_swt_pol_ben_bsq_spa_heb_swa_mnd_arw_hin_dyu_guj_yor_nor_hun_igb_tsn_fin_svk_sid_geo_fre_rom_bul_mol_anl_mlt_lit_est_moo_mao_glc_jav_jpn_knd_kor_afr_dut_bem_lat_sun_rus_amh_ind_cnt_slo_akn_por_owc_prs_cze_alb_ukr_qcu_scr_pan_ctl_ses_wly_mcd_tig_ita_tag_ger_cic_bos_tsw_bat_tha_chh_tml_ewe_xho_tur_krd_grk_azi_ven_vie_amr_zul_lda_fbf	-0.799035940628899	-1.92884955469228	0.0567988876471008
544	wly_hin_tsw_por_gam_sod_hau_slo_uzb_tur_dgb_mao_bam_ukr_guj_bsq_ita_owc_ven_mnd_pol_glc_akn_bul_ses_alb_fin_xho_swa_hun_pan_chh_geo_urd_bos_prs_mcd_sid_anl_lit_est_zul_bat_svk_tag_jpn_knd_kor_arw_mol_cic_dut_mly_afr_mlt_ind_cnt_nor_fbf_fre_tig_ger_eng_swe_rus_qcu_ben_ctl_krd_swt_amh_lat_amr_scr_sun_rom_moo_spa_lda_jav_tha_heb_tml_yor_tsn_azi_grk_cze_aze_dyu_vie_aeg_bem_ewe_igb	-0.297177826310771	-0.703018176571955	0.483800594031034
545	heb_grk_dgb_prs_hau_owc_anl_bul_tur_uzb_swa_tag_ses_svk_glc_bsq_lit_chh_bem_cnt_ctl_scr_ven_pan_akn_alb_hun_cic_xho_fin_ita_tig_geo_ben_rus_dut_ger_sid_gam_mcd_est_fbf_ind_eng_sun_jpn_tml_kor_mol_arw_yor_bos_bat_slo_amh_jav_mnd_nor_tsn_por_mlt_swe_ukr_urd_krd_qcu_rom_cze_fre_lda_sod_spa_aeg_hin_mly_pol_moo_afr_ewe_mao_tha_amr_knd_igb_zul_azi_lat_guj_aze_swt_vie_wly_bam_dyu_tsw	-0.169955568351868	-0.40057777650666	0.689649761755522
546	amh_rom_akn_cze_anl_wly_hau_mol_uzb_tur_dyu_ind_tsw_por_mcd_bsq_spa_gam_tsn_mnd_afr_scr_moo_rus_ven_krd_hun_bem_xho_est_grk_chh_geo_svk_hin_dut_prs_sod_mlt_ita_fin_fbf_tag_guj_mly_jpn_knd_kor_pol_alb_cic_lit_sun_glc_heb_mao_cnt_ben_dgb_nor_amr_urd_swe_bos_ger_qcu_slo_fre_arw_ewe_tig_pan_owc_eng_bat_lat_zul_bul_swt_jav_tha_aeg_tml_ses_yor_azi_ukr_ctl_aze_lda_vie_sid_igb_bam_swa	0.181649117794657	0.427576915138887	0.669947603448791
547	mlt_krd_fbf_rus_chh_anl_aeg_ger_aze_azi_tsw_sun_bem_eng_svk_bsq_arw_amr_swa_mnd_ukr_dut_ven_spa_igb_pol_est_xho_ewe_fin_guj_wly_geo_ita_mol_bul_lit_owc_heb_afr_hun_lda_tag_urd_jav_jpn_tml_kor_glc_mcd_akn_por_mly_swe_tig_ind_cnt_bos_moo_slo_sid_fre_pan_ctl_rom_qcu_ben_hin_alb_zul_amh_prs_sod_cze_mao_lat_ses_scr_dyu_bat_tha_hau_knd_yor_bam_tur_grk_nor_uzb_swt_vie_gam_tsn_cic_dgb	-0.829863591270474	-2.00045926996612	0.0483667885341947
548	heb_mcd_ses_svk_aeg_chh_amh_ger_tur_uzb_ven_bat_dyu_glc_hin_bsq_guj_mlt_moo_cnt_scr_grk_xho_ita_yor_cze_hun_swt_akn_est_afr_sid_geo_ctl_fre_ukr_dut_anl_hau_arw_fin_tsn_mly_urd_sun_jpn_tml_kor_alb_rus_lda_swe_ind_bos_sod_tag_mnd_rom_swa_ben_owc_lit_eng_spa_lat_qcu_pan_krd_por_cic_tig_slo_amr_pol_mao_mol_tsw_bul_zul_jav_tha_wly_knd_bem_bam_aze_nor_prs_azi_dgb_vie_gam_igb_fbf_ewe	-0.148119274629462	-0.349137946989745	0.72777502174808
549	wly_arw_ses_ben_amr_heb_owc_por_uzb_tur_bem_tag_dyu_bos_swe_bsq_pan_mlt_swa_cnt_fre_mcd_moo_svk_bam_rom_est_fbf_swt_hun_alb_aeg_geo_grk_nor_ita_spa_sid_tig_rus_fin_xho_mao_slo_sun_jpn_tml_kor_lat_lit_tsw_ukr_jav_pol_amh_bat_mnd_krd_zul_mol_sod_scr_bul_urd_prs_qcu_ger_eng_hin_yor_hau_dut_anl_guj_ind_afr_ven_ctl_igb_mly_tha_chh_knd_dgb_cic_azi_cze_glc_aze_akn_vie_gam_lda_tsn_ewe	-0.286753881935929	-0.678269871063943	0.499284814890367
550	amr_spa_cic_fre_sod_wly_owc_ukr_azi_uzb_ses_jav_bem_hin_scr_bsq_afr_heb_ewe_cnt_por_rus_dyu_swe_igb_ben_fin_xho_akn_est_cze_gam_geo_lat_ita_bul_nor_chh_hau_ctl_hun_fbf_tag_ger_ind_jpn_knd_kor_mol_svk_tsw_slo_mly_lit_mlt_bat_mnd_guj_bam_eng_aeg_mcd_alb_krd_prs_qcu_glc_rom_dut_zul_anl_arw_amh_urd_sun_pol_swt_pan_ven_mao_tha_tig_tml_lda_swa_tur_bos_grk_aze_dgb_vie_sid_yor_tsn_moo	0.737563543387221	1.75308947869641	0.0828818125722518
551	mlt_spa_akn_mcd_heb_tig_sod_grk_tur_uzb_tsn_tag_bem_scr_rus_bsq_cze_aeg_tsw_mnd_ukr_nor_ewe_pan_xho_fre_hun_swt_fbf_est_arw_hau_geo_slo_lat_guj_afr_owc_anl_bul_fin_yor_bat_ger_sun_jpn_knd_kor_eng_ctl_zul_urd_mly_lit_chh_jav_cnt_alb_cic_ben_gam_dut_prs_krd_svk_qcu_rom_glc_hin_swa_amh_ita_amr_por_mao_pol_dyu_swe_lda_ind_tha_wly_tml_bam_igb_azi_mol_bos_aze_ven_vie_sid_dgb_moo_ses	-0.366593386403253	-0.868629196249931	0.387286089615474
552	mlt_cze_dgb_lit_hau_sid_owc_mol_aze_uzb_ven_bat_tsw_bos_fre_bsq_mcd_heb_cic_cnt_scr_ukr_ewe_hin_xho_grk_est_swa_akn_fin_glc_amr_geo_slo_lat_ger_arw_anl_tig_nor_hun_dyu_sun_urd_mao_jpn_tml_kor_spa_pol_moo_krd_mly_rus_wly_tag_mnd_alb_ses_ita_aeg_ctl_svk_rom_swe_qcu_pan_afr_prs_fbf_sod_guj_chh_eng_ind_bul_zul_dut_igb_jav_tha_gam_knd_bam_bem_tur_por_ben_azi_lda_vie_amh_tsn_swt_yor	0.166018408246024	0.391367349469043	0.696420975544743
553	tig_arw_zul_glc_amr_sid_chh_ger_uzb_aze_ven_mly_igb_spa_mcd_bsq_lat_owc_lda_mnd_afr_alb_bam_lit_dgb_rom_fin_ses_tsn_hun_mol_sod_geo_ita_slo_cze_rus_gam_amh_bul_est_swt_sun_scr_tag_jpn_tml_kor_bos_swe_cic_ukr_bat_por_mlt_mao_cnt_svk_dyu_pan_heb_fre_guj_prs_hin_qcu_krd_ben_grk_akn_hau_urd_anl_nor_jav_ctl_ewe_eng_xho_ind_tha_wly_knd_tsw_fbf_tur_dut_pol_azi_yor_vie_aeg_bem_moo_swa	0.745836395668959	1.77074756259416	0.0798791829149739
554	mlt_scr_lda_pol_amr_heb_sid_pan_uzb_aze_tsn_tag_bem_grk_prs_bsq_cze_amh_swt_cnt_ctl_ukr_fbf_glc_cic_svk_est_zul_ses_hun_rom_aeg_geo_mol_dut_bul_slo_tig_wly_ben_fin_igb_ind_fre_mly_jpn_knd_kor_lat_lit_moo_spa_mao_mcd_anl_jav_mnd_ita_swa_guj_chh_alb_ger_hin_urd_qcu_krd_eng_swe_dgb_owc_arw_hau_bos_sun_afr_xho_nor_bam_bat_tha_sod_tml_ven_tsw_azi_rus_por_tur_dyu_vie_gam_akn_yor_ewe	-0.344753274884276	-0.816414447450683	0.416349462303801
555	hau_grk_zul_ger_sid_aeg_tig_ben_tur_aze_yor_jav_bem_guj_lit_bsq_rus_amh_swa_mnd_cze_fre_dgb_prs_ven_rom_est_lda_moo_fin_por_amr_geo_nor_mcd_slo_pol_gam_anl_spa_hun_xho_mao_svk_sun_jpn_tml_kor_mol_ukr_swt_afr_bat_bos_mlt_tag_cnt_eng_tsn_krd_wly_alb_ita_pan_dut_qcu_urd_glc_lat_tsw_sod_swe_heb_arw_ind_ctl_dyu_bul_fbf_mly_tha_owc_knd_bam_igb_azi_hin_scr_uzb_ewe_vie_chh_ses_akn_cic	-0.356703714242231	-0.844880095604712	0.40034610086245
556	wly_grk_tsw_mol_sod_chh_hau_lat_tur_azi_yor_jav_igb_por_hin_bsq_pol_amr_lda_mnd_ctl_cze_swt_guj_dgb_ukr_fin_ewe_fbf_est_bos_mlt_geo_ben_pan_eng_slo_heb_owc_spa_hun_bam_mao_prs_mly_jpn_knd_kor_swe_bul_xho_ita_tag_lit_aeg_bat_cnt_nor_moo_rom_anl_fre_arw_ger_krd_qcu_rus_alb_glc_akn_sid_scr_gam_afr_ind_svk_zul_urd_swa_sun_tha_tig_tml_ses_bem_aze_mcd_dut_uzb_tsn_vie_amh_ven_dyu_cic	-0.0421996439130928	-0.0994451910523365	0.920998851410625
557	sod_glc_tsw_por_amh_tig_anl_mol_azi_aze_ewe_bat_tsn_rom_arw_bsq_spa_amr_zul_mnd_swe_pol_cic_ben_fbf_mcd_fin_yor_swa_est_krd_aeg_geo_scr_eng_afr_prs_gam_hau_guj_hun_dgb_mly_ita_mao_jpn_tml_kor_grk_slo_moo_urd_sun_ctl_sid_tag_cnt_ger_ven_dut_mlt_pan_fre_rus_bul_qcu_lit_alb_nor_dyu_chh_cze_heb_hin_jav_ukr_bem_svk_akn_ind_tha_wly_knd_bam_igb_tur_lat_bos_uzb_swt_vie_owc_lda_ses_xho	-0.12818078413058	-0.302068766141706	0.76327413535245
558	sid_arw_yor_lat_chh_aeg_amr_pol_azi_tur_tsn_ind_cic_glc_por_bsq_ctl_tig_moo_mnd_ben_fre_dyu_rom_bam_dut_hun_dgb_ses_fin_ger_amh_geo_guj_afr_bos_eng_gam_owc_mcd_est_swa_sun_krd_bat_jpn_tml_kor_nor_cze_swt_grk_jav_hin_sod_mly_cnt_swe_ewe_alb_hau_bul_lit_rus_scr_qcu_svk_slo_spa_igb_heb_ukr_anl_pan_mao_ita_ven_urd_lda_tag_tha_wly_knd_fbf_zul_uzb_prs_mol_aze_xho_vie_mlt_tsw_bem_akn	-0.32942998800677	-0.779104599505607	0.437896134139041
559	tig_mcd_lda_bul_hau_sid_sod_fre_tur_aze_moo_tag_yor_lat_ita_bsq_afr_anl_xho_cnt_ben_pol_ses_grk_ewe_nor_fin_cic_swa_hun_arw_amh_geo_glc_slo_ukr_mol_amr_heb_prs_est_igb_bat_ger_mly_jpn_knd_kor_bos_rus_tsn_alb_jav_spa_aeg_ind_mnd_dut_dgb_guj_gam_lit_urd_pan_hin_qcu_scr_eng_por_fbf_wly_svk_chh_swe_sun_krd_dyu_cze_bam_mao_tha_mlt_tml_tsw_akn_azi_ctl_rom_uzb_bem_vie_owc_ven_swt_zul	-0.587473703460017	-1.40322392057475	0.163880068484037
560	amh_svk_tsw_grk_wly_sid_sod_pol_tur_aze_bam_tag_tsn_dut_eng_bsq_lat_anl_fbf_cnt_ger_afr_swa_ctl_cic_fre_hun_ven_bem_fin_mcd_heb_geo_pan_prs_ukr_mol_gam_owc_urd_est_swt_mly_nor_jav_jpn_knd_kor_bos_scr_ses_cze_sun_ita_amr_mao_mnd_slo_zul_arw_hau_glc_guj_hin_bul_qcu_krd_rus_por_dgb_tig_spa_aeg_lit_ind_ben_lda_rom_igb_bat_tha_mlt_tml_moo_xho_azi_alb_swe_uzb_akn_vie_chh_ewe_dyu_yor	-0.0259430634004175	-0.0610561037437792	0.951445548541227
561	wly_fre_swa_hin_sid_heb_sod_bul_uzb_azi_tsw_tag_tsn_eng_cze_bsq_rus_amr_xho_cnt_arw_spa_lda_nor_dgb_svk_fin_ven_igb_est_lit_amh_geo_swe_mcd_ukr_urd_mlt_gam_ben_hun_fbf_jav_bos_ind_jpn_knd_kor_pol_dut_bam_ctl_mao_scr_tig_mly_mnd_prs_moo_afr_hau_pan_krd_ita_lat_qcu_slo_grk_ger_yor_owc_guj_chh_rom_sun_por_cic_glc_swt_bat_tha_aeg_tml_ewe_zul_aze_alb_mol_tur_dyu_vie_anl_bem_ses_akn	-0.790207819181506	-1.90434541515737	0.0599562278939243
562	aeg_dut_moo_glc_amr_gam_amh_scr_tur_aze_cic_tag_igb_guj_nor_bsq_ger_sid_tsw_mnd_arw_svk_xho_ctl_yor_mol_est_tsn_swt_fin_mcd_wly_geo_spa_cze_urd_lit_chh_anl_krd_hun_bem_jav_ita_ind_jpn_knd_kor_hin_eng_dgb_alb_sun_bos_sod_bat_cnt_por_fbf_afr_tig_grk_fre_rom_bul_qcu_ben_ukr_rus_lda_mlt_pan_owc_prs_mly_swe_ven_slo_bam_mao_tha_hau_tml_dyu_akn_azi_lat_pol_uzb_swa_vie_heb_zul_ses_ewe	-0.57570480128657	-1.37314752098301	0.173008183150564
563	aeg_hin_tsn_guj_hau_amr_heb_pan_azi_tur_cic_mly_dgb_ita_dut_bsq_scr_mlt_akn_mnd_swe_spa_igb_mol_fbf_prs_est_swt_tsw_hun_ger_anl_geo_rom_rus_glc_lit_sid_amh_ben_fin_ewe_ind_arw_jav_jpn_knd_kor_mcd_bul_swa_bos_mao_svk_gam_sun_cnt_cze_moo_grk_sod_ukr_afr_ctl_alb_qcu_por_slo_eng_dyu_owc_nor_wly_pol_bat_urd_ses_lat_lda_tag_tha_chh_tml_ven_bam_aze_fre_krd_uzb_xho_vie_tig_yor_bem_zul	-0.768019964636143	-1.84579375753885	0.068103600200933
564	aeg_rom_ven_lat_wly_hau_mlt_lit_azi_aze_zul_tag_bam_pan_svk_bsq_prs_heb_dgb_mnd_ita_bos_swa_bul_fbf_guj_est_ewe_ses_fin_grk_amh_geo_scr_arw_krd_rus_sod_tig_dut_hun_tsw_mao_mol_mly_jpn_knd_kor_spa_afr_cic_urd_ind_cze_gam_jav_cnt_alb_akn_por_amr_slo_nor_eng_glc_qcu_fre_mcd_ger_tsn_anl_ukr_owc_hin_bat_swe_bem_ctl_dyu_sun_tha_chh_tml_yor_lda_tur_ben_pol_uzb_igb_vie_sid_moo_swt_xho	-0.118883141176485	-0.28019702919689	0.779948659371294
565	anl_lat_swa_bos_owc_gam_sod_por_aze_tur_lda_mly_xho_fre_guj_bsq_dut_sid_tsw_cnt_ben_lit_cic_svk_ven_urd_fin_moo_zul_est_scr_hau_geo_afr_eng_cze_prs_wly_mlt_rus_hun_swt_bat_rom_mao_jpn_tml_kor_swe_ita_yor_grk_jav_ukr_aeg_tag_mnd_mol_dgb_mcd_chh_pol_alb_krd_bul_qcu_slo_nor_hin_bam_heb_pan_amh_arw_ind_ger_ses_spa_igb_sun_tha_tig_knd_tsn_akn_uzb_glc_ctl_azi_fbf_vie_amr_bem_dyu_ewe	-0.18648960575531	-0.440244817516627	0.660781327147667
566	anl_lat_ven_slo_sid_tig_owc_scr_tur_uzb_igb_sun_dyu_mcd_fre_bsq_dut_gam_bam_cnt_arw_cze_cic_rus_fbf_nor_est_lda_swt_fin_ben_sod_geo_ctl_guj_ita_grk_mlt_heb_hin_hun_moo_tag_pan_jav_jpn_knd_kor_spa_prs_yor_svk_mly_por_amr_bat_mnd_afr_bem_swe_hau_urd_ukr_eng_alb_qcu_mol_glc_pol_ewe_wly_rom_aeg_ger_ind_lit_tsw_bul_zul_mao_tha_chh_tml_xho_tsn_azi_krd_bos_aze_ses_vie_amh_akn_dgb_swa	-0.06952296639588	-0.163783687468396	0.870256849246927
567	sod_rom_moo_urd_aeg_amr_chh_spa_tur_azi_fbf_jav_igb_bos_grk_bsq_hin_tig_zul_mnd_pan_guj_bam_afr_akn_rus_fin_lda_ven_hun_ger_hau_geo_nor_scr_krd_lit_mlt_wly_slo_est_xho_bat_pol_mly_jpn_knd_kor_svk_arw_swa_prs_mao_fre_gam_ind_cnt_mcd_yor_bul_amh_glc_alb_eng_ita_qcu_swe_dut_ukr_cic_heb_cze_sid_ctl_tag_por_tsw_mol_swt_sun_tha_owc_tml_ewe_dgb_aze_ben_lat_uzb_bem_vie_anl_ses_dyu_tsn	-0.403040304417309	-0.956720124900426	0.341188975511568
568	sod_spa_dyu_pol_heb_hau_owc_bul_aze_tur_swa_jav_cic_hin_svk_bsq_lit_wly_bem_mnd_mol_ctl_swt_glc_tsn_swe_est_xho_ewe_fin_alb_amr_geo_pan_dut_guj_rus_gam_anl_ita_hun_dgb_mly_afr_sun_jpn_tml_kor_scr_slo_moo_arw_mao_lat_chh_ind_cnt_krd_ses_bos_mlt_ukr_eng_urd_por_qcu_ben_grk_ger_yor_sid_cze_tig_prs_tag_mcd_bam_rom_lda_bat_tha_aeg_knd_igb_akn_uzb_nor_fre_azi_ven_vie_amh_tsw_zul_fbf	-0.120142763448406	-0.283016836613367	0.777792931774533
569	mlt_alb_zul_bul_aeg_anl_sid_slo_aze_azi_dgb_ind_bem_krd_grk_bsq_mcd_wly_dyu_cnt_lat_fre_ven_svk_fbf_swe_hun_akn_bam_est_ita_gam_geo_scr_bos_ben_glc_chh_sod_arw_fin_swt_tag_pol_sun_jpn_knd_kor_dut_prs_ses_ger_jav_ukr_amr_mao_mnd_urd_lda_hin_heb_pan_guj_afr_rus_qcu_mol_spa_nor_swa_hau_rom_tig_eng_bat_ctl_cic_por_xho_mly_tha_owc_tml_tsw_tsn_uzb_lit_cze_tur_yor_vie_amh_ewe_moo_igb	0.0480581708447373	0.113110029854832	0.910187129208253
570	chh_pan_ewe_mol_hau_anl_sod_cze_aze_uzb_moo_mly_tsn_rom_bos_bsq_hin_gam_lda_cnt_ukr_rus_swa_guj_bam_grk_hun_xho_tsw_est_nor_wly_geo_swe_ita_lat_pol_mlt_heb_eng_fin_igb_sun_ger_mao_jpn_knd_kor_scr_glc_dgb_alb_bat_afr_tig_ind_mnd_krd_dyu_bul_amh_ctl_arw_spa_urd_qcu_lit_prs_ben_zul_owc_por_amr_slo_tag_svk_fbf_fre_akn_jav_tha_sid_tml_bem_ven_azi_mcd_dut_tur_yor_vie_aeg_ses_swt_cic	-0.587464059658085	-1.40161826669997	0.164357874512346
571	amh_pan_tsw_glc_owc_mlt_hau_pol_aze_azi_cic_tag_ses_urd_ben_bsq_grk_gam_ewe_cnt_nor_ukr_moo_lit_lda_ita_hun_dgb_igb_fin_spa_sod_geo_arw_cze_fre_krd_sid_chh_eng_est_bam_mao_mcd_sun_jpn_knd_kor_bul_scr_tsn_dut_ind_ger_anl_jav_mnd_guj_dyu_alb_aeg_afr_rus_por_mol_qcu_lat_bos_prs_ven_tig_hin_amr_rom_bat_slo_fbf_swe_swt_mly_tha_heb_tml_bem_swa_tur_svk_ctl_uzb_zul_vie_wly_yor_xho_akn	-0.130573250717211	-0.307919481648185	0.758832174733343
572	tig_glc_tsn_eng_heb_anl_chh_cze_azi_tur_swt_bat_moo_scr_swe_bsq_lit_amr_bem_cnt_ctl_svk_dgb_afr_ses_nor_hun_swa_bam_est_hin_amh_geo_rus_rom_ger_guj_gam_owc_mol_fin_akn_mao_ben_ind_jpn_tml_kor_slo_dut_ewe_urd_tag_arw_wly_mly_mnd_mcd_yor_pol_hau_bul_ukr_spa_pan_qcu_fre_por_bos_lda_sid_prs_mlt_alb_sun_krd_xho_ita_tsw_jav_tha_aeg_knd_fbf_igb_aze_lat_grk_uzb_cic_vie_sod_dyu_zul_ven	0.239022231372415	0.56237485859265	0.57521370466473
573	heb_hin_swt_fre_sod_wly_mlt_ukr_tur_azi_igb_ind_tsn_svk_mcd_bsq_urd_gam_swa_mnd_krd_prs_dgb_bos_tsw_afr_hun_zul_cic_fin_lat_aeg_geo_arw_ben_scr_por_chh_anl_grk_est_fbf_tag_pol_mao_jpn_tml_kor_dut_ger_ewe_spa_sun_glc_tig_mly_cnt_ctl_ses_eng_amh_rus_alb_swe_nor_qcu_mol_pan_bul_moo_hau_cze_sid_guj_jav_lit_ven_slo_dyu_bat_tha_owc_knd_bem_lda_aze_ita_rom_uzb_xho_vie_amr_yor_akn_bam	-0.497704184628377	-1.18463213596582	0.239181521661049
574	chh_mcd_akn_rus_sod_anl_tig_slo_tur_aze_ven_jav_lda_pan_urd_bsq_bul_owc_bam_mnd_svk_fre_yor_ita_swa_guj_est_fbf_cic_hun_scr_aeg_geo_rom_hin_lit_lat_wly_mlt_bos_fin_bem_ind_ben_tag_jpn_knd_kor_grk_dut_dgb_cze_bat_mol_hau_sun_cnt_eng_dyu_pol_gam_prs_krd_arw_glc_qcu_ukr_ger_alb_xho_amh_spa_sid_afr_mao_nor_tsw_por_igb_mly_tha_heb_tml_zul_swt_azi_swe_ctl_uzb_ses_vie_amr_tsn_ewe_moo	-1.00999615532566	-2.46621621273718	0.0154872285328038
575	aeg_ben_ewe_alb_wly_amh_amr_arw_tur_aze_zul_tag_ses_lat_spa_bsq_slo_hau_swt_mnd_mol_prs_swa_bos_dgb_ita_fin_moo_yor_hun_grk_chh_geo_eng_ctl_guj_mcd_mlt_heb_rom_est_dyu_mly_por_mao_jpn_tml_kor_afr_scr_akn_nor_jav_hin_anl_sun_cnt_dut_ven_ukr_owc_urd_lit_glc_ger_qcu_cze_swe_bul_cic_tig_pan_gam_rus_bat_krd_xho_pol_lda_ind_tha_sod_knd_fbf_bem_uzb_fre_svk_azi_tsn_vie_sid_tsw_igb_bam	-0.183318390557885	-0.432604469911788	0.666303673542277
576	mlt_por_swt_ita_anl_tig_wly_rus_azi_uzb_yor_jav_ewe_ukr_bos_bsq_spa_aeg_fbf_cnt_dut_cze_zul_prs_dgb_nor_hun_swa_ven_est_guj_gam_geo_glc_swe_slo_grk_chh_sid_krd_fin_cic_mly_svk_bat_jpn_tml_kor_fre_urd_igb_ctl_ind_bul_hau_tag_mnd_lat_bam_alb_sod_eng_ben_mol_lit_qcu_afr_arw_pol_moo_amr_hin_heb_mcd_sun_ger_tsn_pan_xho_mao_tha_amh_knd_bem_tsw_aze_rom_scr_tur_dyu_vie_owc_ses_lda_akn	-0.0744643237977766	-0.175402150957918	0.861144985613876
577	sod_fre_tsn_lit_chh_amh_wly_urd_aze_tur_ewe_mao_lda_pan_eng_bsq_ctl_tig_akn_cnt_krd_rus_bem_slo_dgb_svk_est_tsw_xho_hun_arw_aeg_geo_afr_bos_ita_mcd_owc_anl_pol_fin_zul_ind_ukr_jav_jpn_knd_kor_hin_nor_moo_dut_sun_ben_hau_tag_mnd_cze_dyu_guj_gam_grk_glc_ger_lat_qcu_rom_alb_por_ses_mlt_mol_amr_scr_mly_swe_yor_spa_swt_bat_tha_sid_tml_cic_igb_azi_prs_bul_uzb_fbf_vie_heb_ven_swa_bam	-0.616440324271584	-1.4755784199456	0.143434835491841
578	gam_prs_lda_grk_amh_sod_tig_pan_tur_uzb_bem_mao_ven_urd_rom_bsq_lit_mlt_ses_cnt_guj_arw_tsn_glc_igb_afr_est_bam_zul_fin_ita_wly_geo_ger_eng_slo_swe_sid_hau_ukr_hun_ewe_ind_nor_mly_jpn_knd_kor_pol_fre_dyu_rus_jav_spa_owc_tag_mnd_alb_moo_dut_heb_scr_mcd_lat_por_qcu_krd_svk_hin_xho_aeg_bul_anl_ben_bat_bos_cic_cze_tsw_sun_tha_amr_tml_swt_fbf_azi_ctl_mol_aze_akn_vie_chh_swa_yor_dgb	0.296656640152464	0.698861045696083	0.486382942477767
579	heb_scr_cic_grk_amr_mlt_wly_pol_uzb_aze_lda_mly_xho_urd_cze_bsq_mol_chh_igb_cnt_ukr_rus_akn_ger_swa_por_est_dyu_bam_fin_afr_hau_geo_lit_bul_prs_svk_tig_sod_rom_hun_ewe_mao_lat_tag_jpn_knd_kor_krd_swe_swt_alb_sun_ita_gam_jav_mnd_bos_bem_spa_anl_pan_glc_ctl_ben_qcu_eng_fre_mcd_zul_sid_hin_amh_arw_ind_slo_tsw_dut_yor_bat_tha_owc_tml_moo_fbf_tur_nor_guj_azi_tsn_vie_aeg_dgb_ses_ven	-0.114661809154048	-0.27107162591015	0.786936694794307
580	chh_svk_fbf_mol_hau_sid_heb_pan_aze_tur_tsw_mao_swt_mcd_fre_bsq_rom_aeg_dyu_cnt_ita_cze_cic_dut_tsn_prs_fin_xho_zul_est_arw_sod_geo_eng_por_afr_spa_amh_amr_scr_hun_igb_tag_alb_mly_jpn_tml_kor_rus_nor_bam_krd_jav_ben_mlt_sun_mnd_bul_dgb_pol_tig_ger_slo_hin_swe_qcu_guj_ukr_lit_bem_gam_urd_owc_lat_ind_bos_ses_glc_ven_bat_tha_wly_knd_ewe_akn_azi_ctl_grk_uzb_yor_vie_anl_moo_lda_swa	-0.448218919905819	-1.06375839869482	0.290192436133372
581	gam_hin_tsn_ger_mlt_heb_sod_ben_aze_tur_akn_mao_yor_afr_svk_bsq_krd_amh_swa_mnd_slo_rus_igb_arw_swt_mcd_est_bam_tsw_fin_eng_chh_geo_ukr_alb_dut_pol_sid_wly_urd_hun_ven_tag_rom_bat_jpn_tml_kor_guj_prs_dyu_por_jav_spa_hau_ind_cnt_fre_xho_nor_amr_ita_grk_swe_glc_qcu_scr_cze_bos_dgb_anl_mol_owc_bul_mly_lat_bem_lit_fbf_sun_tha_aeg_knd_zul_cic_uzb_pan_ctl_azi_moo_vie_tig_lda_ses_ewe	0.669673047951222	1.5944258716624	0.114233704419078
582	sod_dut_swa_ita_gam_heb_tig_scr_tur_uzb_fbf_jav_dgb_svk_cze_bsq_ger_wly_swt_cnt_alb_arw_bam_pol_zul_mcd_est_igb_yor_hun_spa_chh_geo_ben_eng_afr_lit_owc_amr_rom_fin_cic_mao_fre_tag_jpn_tml_kor_grk_nor_dyu_ukr_ind_urd_anl_bat_mnd_por_ses_prs_sid_ctl_krd_glc_lat_qcu_swe_pan_mol_akn_hau_bul_amh_hin_mly_rus_moo_guj_tsw_sun_tha_mlt_knd_lda_tsn_aze_slo_bos_azi_xho_vie_aeg_ewe_bem_ven	-0.456747988731796	-1.08656113371199	0.280039056169463
583	hau_scr_ven_ger_wly_tig_heb_ita_tur_azi_zul_sun_yor_guj_hin_bsq_krd_amr_bem_mnd_rus_bos_dyu_glc_igb_ukr_hun_swa_akn_est_lat_anl_geo_bul_alb_mol_slo_aeg_owc_grk_fin_ses_jav_nor_mao_jpn_tml_kor_afr_swe_cic_arw_ind_svk_gam_tag_cnt_ben_ewe_por_sod_dut_ctl_spa_prs_qcu_lit_mcd_rom_swt_sid_fre_chh_urd_mly_eng_tsw_pan_bam_bat_tha_amh_knd_lda_dgb_aze_cze_pol_uzb_xho_vie_mlt_tsn_fbf_moo	-0.780366629358942	-1.87778505426789	0.0635442646212012
584	sod_svk_bem_lat_sid_tig_mlt_arw_uzb_tur_ven_sun_cic_hin_mcd_bsq_bul_amh_akn_cnt_alb_scr_fbf_lit_moo_glc_est_ewe_ses_fin_grk_owc_geo_urd_bos_ben_por_anl_heb_dut_hun_swt_mao_ukr_tag_jpn_tml_kor_prs_swe_swa_mol_mly_pan_wly_ind_mnd_rus_zul_spa_hau_ita_nor_cze_krd_qcu_rom_slo_ctl_dgb_amr_fre_gam_pol_bat_afr_igb_guj_tsw_jav_tha_aeg_knd_xho_tsn_aze_eng_ger_azi_bam_vie_chh_yor_dyu_lda	-0.373836634429641	-0.885693033869254	0.378067365415366
585	anl_scr_dgb_bul_sid_gam_tig_cze_aze_tur_tsn_ind_zul_guj_fre_bsq_grk_sod_swt_cnt_pol_urd_yor_eng_bam_ukr_hun_fbf_xho_fin_mol_amr_geo_lit_mcd_lat_prs_hau_mlt_ita_est_swa_mly_ctl_bat_jpn_knd_kor_pan_ger_bem_nor_jav_spa_aeg_mao_mnd_arw_dyu_rus_heb_svk_hin_glc_por_qcu_krd_afr_bos_cic_wly_alb_owc_dut_sun_ben_igb_rom_ven_tag_tha_amh_tml_ses_tsw_azi_slo_swe_uzb_ewe_vie_chh_moo_akn_lda	-0.272575517491914	-0.644222720985058	0.521016771157694
586	amr_hin_igb_glc_mlt_owc_hau_ctl_aze_uzb_tsn_mly_fbf_pol_krd_bsq_rus_tig_ewe_mnd_rom_eng_swt_por_bem_grk_fin_zul_yor_hun_bul_sid_geo_afr_cze_scr_ukr_heb_aeg_dut_est_dgb_sun_urd_bat_jpn_tml_kor_bos_spa_moo_nor_jav_ita_sod_ind_cnt_mol_akn_pan_gam_lit_alb_svk_ben_qcu_slo_mcd_ger_cic_amh_prs_anl_lat_mao_guj_ven_arw_tsw_tag_tha_chh_knd_lda_xho_tur_fre_swe_azi_bam_vie_wly_swa_dyu_ses	-0.338283944896282	-0.801391044469315	0.424948108465106
587	hau_bos_dgb_rom_anl_owc_chh_cze_azi_aze_tsw_ind_bam_spa_bul_bsq_guj_heb_ven_mnd_scr_mcd_dyu_pol_cic_alb_est_bem_zul_hun_nor_amh_geo_eng_prs_dut_arw_tig_mlt_glc_fin_xho_sun_svk_mao_jpn_tml_kor_krd_afr_tsn_ita_mly_fre_gam_jav_cnt_urd_ses_pan_sid_lit_mol_ger_slo_qcu_ben_rus_hin_swa_amr_grk_sod_ukr_bat_por_igb_swe_swt_tag_tha_wly_knd_moo_lda_uzb_ctl_lat_tur_ewe_vie_aeg_akn_yor_fbf	-0.219409425750661	-0.518165256080532	0.605573553465056
588	wly_bos_ses_scr_sid_owc_hau_pol_tur_azi_dgb_ind_zul_bul_urd_bsq_lat_gam_akn_mnd_glc_por_tsn_rus_fbf_ita_hun_moo_bam_fin_mcd_chh_geo_eng_rom_afr_cze_amr_heb_spa_est_igb_tag_ger_jav_jpn_tml_kor_guj_mol_dyu_hin_mly_grk_amh_sun_cnt_slo_yor_ben_aeg_dut_alb_fre_lit_qcu_ukr_nor_krd_swt_anl_prs_tig_pan_mao_arw_lda_swe_bem_bat_tha_mlt_knd_tsw_ven_aze_svk_ctl_uzb_ewe_vie_sod_cic_swa_xho	0.0108245551943471	0.0255109167507711	0.979702101339329
589	sid_eng_ses_krd_wly_gam_amh_mcd_azi_uzb_cic_tag_yor_ger_rom_bsq_dut_tig_swa_cnt_ukr_spa_akn_alb_tsn_fre_fin_zul_bam_est_grk_chh_geo_lat_pan_guj_arw_amr_mlt_hin_hun_ewe_mly_scr_jav_jpn_knd_kor_pol_nor_tsw_swe_ind_prs_anl_bat_mnd_lit_dyu_glc_hau_svk_mol_urd_rus_qcu_slo_bos_afr_xho_sod_por_heb_ctl_sun_bul_ven_cze_igb_mao_tha_aeg_tml_bem_swt_aze_ben_ita_tur_fbf_vie_owc_moo_dgb_lda	-0.130965326552081	-0.30895726034942	0.758045114866292
590	tig_krd_ven_pol_wly_sod_gam_lit_aze_tur_ses_bat_bem_eng_por_bsq_lat_chh_dyu_cnt_mcd_urd_igb_prs_fbf_bos_hun_xho_cic_est_bul_sid_geo_alb_mol_ita_ctl_heb_hau_swe_fin_lda_tag_glc_jav_jpn_tml_kor_rom_rus_tsn_svk_ind_ger_amr_mao_mnd_guj_swa_cze_owc_afr_dut_hin_spa_qcu_fre_grk_ukr_akn_mlt_arw_aeg_ben_mly_pan_tsw_scr_ewe_sun_tha_anl_knd_yor_swt_uzb_nor_slo_azi_dgb_vie_amh_zul_moo_bam	-0.00952213089795656	-0.0224377493681219	0.98214684043157
591	owc_dut_moo_ger_tig_anl_aeg_scr_tur_uzb_xho_bat_zul_lit_cze_bsq_spa_heb_tsn_cnt_svk_krd_tsw_arw_fbf_pan_est_dyu_ses_hun_afr_sid_geo_ukr_prs_rom_rus_hau_sod_mol_fin_ewe_jav_guj_sun_jpn_knd_kor_slo_por_bam_fre_ind_nor_wly_mao_mnd_urd_dgb_ben_mlt_hin_swe_glc_grk_qcu_lat_ita_bul_lda_chh_eng_amr_pol_mly_mcd_yor_alb_swt_tag_tha_gam_tml_bem_akn_azi_ctl_bos_aze_swa_vie_amh_cic_ven_igb	-0.425341269920731	-1.00793134336964	0.31610271399997
592	hau_mol_xho_glc_gam_mlt_amh_slo_aze_uzb_ven_bat_fbf_ctl_fre_bsq_swe_wly_ewe_cnt_grk_spa_swa_alb_yor_rus_fin_tsn_lda_est_ita_sod_geo_lit_eng_afr_scr_tig_owc_krd_hun_bam_ind_lat_mly_jpn_tml_kor_prs_urd_igb_por_jav_dut_anl_mao_mnd_bul_bem_cze_aeg_svk_hin_ukr_rom_qcu_pan_guj_bos_cic_chh_mcd_heb_pol_sun_arw_dyu_ben_swt_tag_tha_amr_knd_moo_tsw_tur_nor_ger_azi_ses_vie_sid_dgb_akn_zul	-0.0321199564717638	-0.0756636418095924	0.939849229948661
593	wly_por_ewe_glc_aeg_amh_tig_prs_azi_tur_swt_mao_dgb_alb_urd_bsq_nor_sod_dyu_mnd_eng_spa_yor_fre_cic_ita_hun_swa_ven_est_cze_hau_geo_grk_scr_dut_bul_heb_owc_ctl_fin_fbf_mly_svk_bat_jpn_tml_kor_rus_lit_bam_ukr_sun_ben_mlt_jav_cnt_guj_lda_lat_gam_slo_mol_mcd_afr_qcu_arw_ger_pol_xho_sid_krd_amr_pan_ind_swe_igb_bos_tsn_tag_tha_chh_knd_tsw_ses_uzb_rom_hin_aze_akn_vie_anl_zul_moo_bem	-0.0804587017292227	-0.189670272017584	0.849980875846113
594	amh_urd_bem_ctl_amr_sid_gam_bos_aze_tur_bam_mly_tsn_spa_pan_bsq_lit_wly_tsw_cnt_mol_lat_fbf_ita_igb_bul_fin_moo_ewe_hun_dut_aeg_geo_arw_ben_scr_hin_heb_chh_mcd_est_swa_ind_prs_jav_jpn_tml_kor_ukr_eng_dgb_swe_mao_svk_anl_tag_mnd_pol_ven_guj_hau_rom_nor_cze_rus_qcu_alb_ger_afr_dyu_owc_slo_tig_por_bat_fre_yor_grk_lda_sun_tha_mlt_knd_xho_ses_uzb_glc_krd_azi_cic_vie_sod_swt_zul_akn	0.111733290460458	0.263241801588686	0.792946557867197
595	gam_krd_zul_cze_owc_amr_heb_lit_aze_azi_swa_mao_cic_swe_prs_bsq_urd_mlt_ven_mnd_pol_arw_ewe_grk_yor_bos_est_igb_xho_fin_slo_amh_geo_rus_ben_hin_ita_sod_sid_pan_hun_ses_tag_dut_bat_jpn_tml_kor_mol_bul_bem_afr_ind_rom_chh_mly_cnt_guj_bam_alb_tig_ger_glc_scr_eng_qcu_fre_nor_ukr_akn_aeg_por_anl_mcd_sun_lat_dgb_ctl_tsw_jav_tha_hau_knd_moo_swt_tur_svk_spa_uzb_tsn_vie_wly_lda_fbf_dyu	-0.156812102772277	-0.369719755123955	0.712431875733215
596	gam_nor_ewe_dut_wly_anl_hau_mcd_uzb_tur_xho_sun_ven_arw_bos_bsq_ita_mlt_moo_cnt_svk_bul_zul_prs_dgb_ger_fin_dyu_tsw_hun_alb_aeg_geo_rus_lat_urd_ukr_tig_sod_fre_est_lda_tag_eng_mao_jpn_knd_kor_ben_pol_bam_afr_jav_glc_heb_ind_mnd_rom_swt_slo_chh_por_cze_spa_swe_qcu_pan_mol_hin_yor_amh_guj_sid_scr_bat_ctl_swa_krd_igb_mly_tha_owc_tml_cic_fbf_aze_grk_lit_azi_ses_vie_amr_akn_tsn_bem	-0.605261670045362	-1.44663607793283	0.15136099009332
597	owc_rom_igb_nor_wly_amr_sid_lat_tur_uzb_bem_bat_ven_krd_hin_bsq_glc_gam_bam_mnd_scr_fre_swt_bul_swa_spa_fin_ses_lda_hun_grk_aeg_geo_prs_alb_pol_cze_tig_anl_eng_est_ewe_ind_pan_tag_jpn_knd_kor_urd_swe_moo_guj_mao_ben_mlt_jav_cnt_dut_fbf_ger_amh_ctl_ita_rus_lit_qcu_mcd_ukr_mol_dgb_chh_svk_heb_por_mly_arw_akn_slo_yor_sun_tha_sod_tml_dyu_xho_azi_bos_afr_aze_zul_vie_hau_tsn_tsw_cic	-0.517255718263501	-1.23254568404359	0.220852138956694
598	heb_bul_dyu_krd_chh_amh_wly_rom_tur_aze_fbf_mao_lda_ger_bos_bsq_cze_owc_yor_mnd_scr_mol_zul_guj_tsn_dut_hun_xho_tsw_fin_nor_mlt_geo_eng_mcd_ita_ben_aeg_amr_alb_est_moo_bat_rus_ind_jpn_tml_kor_lit_slo_dgb_swe_jav_afr_gam_mly_cnt_arw_swt_urd_sod_hin_fre_pan_prs_qcu_spa_svk_grk_swa_sid_ctl_hau_pol_sun_lat_cic_ukr_igb_tag_tha_anl_knd_ewe_ven_azi_por_glc_uzb_bam_vie_tig_akn_bem_ses	-0.785076688958543	-1.88429369805923	0.0626487384952328
599	owc_dut_dyu_mol_aeg_mlt_sod_ita_aze_tur_dgb_mao_bam_nor_ben_bsq_cze_anl_moo_cnt_arw_prs_ven_pan_zul_ger_fin_igb_tsn_hun_lit_amh_geo_bos_bul_fre_scr_tig_chh_rom_est_yor_ind_swe_tag_jpn_tml_kor_slo_afr_lda_alb_mly_krd_amr_sun_mnd_por_fbf_pol_hau_svk_hin_rus_ukr_qcu_lat_mcd_urd_tsw_gam_guj_heb_grk_bat_ctl_bem_glc_ses_jav_tha_wly_knd_akn_cic_azi_eng_spa_uzb_swa_vie_sid_swt_ewe_xho	0.451687837512419	1.06366170158537	0.290236021952408
600	owc_pan_tsn_swe_sid_amr_mlt_spa_tur_uzb_ewe_bat_fbf_pol_rom_bsq_grk_wly_dyu_cnt_glc_ctl_ses_ukr_yor_afr_fin_igb_bam_hun_fre_hau_geo_svk_guj_hin_nor_amh_chh_eng_est_cic_tag_prs_ind_jpn_knd_kor_cze_ita_moo_scr_mly_bos_aeg_jav_mnd_lat_swa_dut_anl_rus_krd_ger_lit_qcu_mol_bul_urd_swt_gam_arw_sod_por_sun_mcd_ven_slo_zul_mao_tha_tig_tml_xho_tsw_aze_ben_alb_azi_akn_vie_heb_bem_dgb_lda	0.0422409706221254	0.0995165896899134	0.920942319902417
601	owc_krd_ewe_fre_heb_amr_sid_rus_azi_aze_igb_sun_zul_lit_urd_bsq_alb_mlt_fbf_cnt_rom_hin_cic_spa_lda_lat_hun_bem_xho_est_scr_sod_geo_bos_prs_dut_afr_aeg_wly_guj_fin_bam_mao_ger_ind_jpn_tml_kor_bul_slo_swt_arw_bat_glc_anl_mly_mnd_ita_ses_grk_chh_mcd_nor_por_ben_qcu_swe_eng_mol_swa_amh_pan_gam_pol_jav_ukr_ven_svk_akn_tag_tha_tig_knd_yor_tsw_uzb_ctl_cze_tur_tsn_vie_hau_moo_dyu_dgb	-0.702655006496311	-1.68336811055617	0.0956579608551736
602	anl_bos_bam_mcd_sid_aeg_mlt_glc_aze_uzb_dyu_mao_fbf_prs_eng_bsq_nor_owc_lda_mnd_cze_dut_ven_ben_ses_mol_hun_cic_igb_fin_ita_amr_geo_swe_afr_bul_lit_hau_wly_guj_est_bem_sun_ukr_tag_jpn_knd_kor_rom_hin_akn_por_bat_spa_amh_ind_cnt_grk_tsw_alb_gam_scr_lat_pol_ctl_qcu_fre_slo_svk_moo_heb_pan_chh_ger_mly_rus_ewe_krd_zul_jav_tha_tig_tml_swa_dgb_tur_arw_urd_azi_xho_vie_sod_swt_tsn_yor	-0.858063998500055	-2.07607403345736	0.0406466567593766
603	hau_spa_ewe_lit_amr_gam_sod_ita_azi_tur_zul_jav_swa_ben_por_bsq_fre_aeg_tsn_mnd_svk_prs_swt_dut_igb_nor_est_moo_bem_fin_eng_mlt_geo_hin_urd_pan_glc_tig_sid_krd_hun_ses_bat_swe_mly_jpn_knd_kor_pol_slo_dgb_ger_tag_rom_wly_ind_cnt_cze_lda_mol_owc_guj_ukr_bul_grk_qcu_rus_mcd_ctl_cic_anl_alb_chh_afr_sun_scr_tsw_arw_xho_mao_tha_amh_tml_ven_yor_uzb_lat_bos_aze_bam_vie_heb_fbf_akn_dyu	0.15094092076449	0.355594615983302	0.722949466230739
604	hau_swe_tsn_glc_mlt_anl_tig_krd_azi_tur_dgb_sun_tsw_por_guj_bsq_eng_amh_zul_cnt_pan_ita_swa_fre_lda_alb_hun_bem_ewe_est_scr_aeg_geo_hin_nor_svk_dut_sod_owc_urd_fin_cic_jav_ctl_tag_jpn_tml_kor_ger_mcd_fbf_bul_ind_arw_heb_bat_mnd_spa_xho_grk_amr_cze_rom_lat_ben_qcu_lit_pol_afr_ven_gam_bos_sid_mol_mao_rus_dyu_ukr_akn_mly_tha_wly_knd_moo_yor_uzb_prs_slo_aze_igb_vie_chh_bam_swt_ses	-0.413517062880315	-0.981924470175105	0.328684655967471
605	anl_pol_bem_mol_hau_sid_tig_ita_tur_aze_lda_jav_tsw_hin_rus_bsq_guj_mlt_dgb_cnt_nor_prs_dyu_slo_moo_pan_fin_akn_bam_est_lat_gam_geo_alb_bos_fre_eng_amh_chh_dut_hun_ewe_tag_rom_mly_jpn_tml_kor_mcd_ctl_igb_arw_mao_lit_heb_ind_mnd_afr_yor_swe_aeg_krd_cze_grk_scr_qcu_spa_ukr_urd_zul_owc_por_sod_ben_sun_glc_ven_ger_fbf_bat_tha_amr_knd_ses_swa_uzb_svk_bul_azi_tsn_vie_wly_xho_swt_cic	-0.347425271703196	-0.823981616932265	0.412058189407335
606	sid_guj_bam_ctl_wly_aeg_heb_ita_tur_azi_tsw_mly_swt_bul_cze_bsq_ger_gam_ewe_mnd_hin_swe_cic_arw_lda_pol_hun_akn_tsn_est_bos_sod_geo_eng_mol_spa_rus_owc_tig_urd_fin_swa_jav_por_tag_jpn_tml_kor_nor_ukr_dgb_afr_mao_svk_hau_sun_cnt_alb_moo_mcd_anl_prs_grk_dut_lat_qcu_ben_fre_scr_xho_chh_pan_mlt_krd_ind_slo_dyu_glc_ses_bat_tha_amh_knd_ven_zul_uzb_rom_lit_aze_bem_vie_amr_fbf_igb_yor	-0.18148861438275	-0.428583109047613	0.669217686890565
607	amh_grk_bem_swe_chh_sid_owc_spa_tur_aze_igb_jav_bam_slo_ukr_bsq_guj_sod_tsn_cnt_cze_pol_yor_krd_lda_prs_est_cic_dyu_fin_pan_mlt_geo_nor_mcd_rus_ita_heb_wly_hin_hun_swt_tag_eng_ind_jpn_knd_kor_lat_alb_swa_svk_sun_bos_amr_mly_mnd_mol_ven_ben_hau_rom_lit_scr_bul_qcu_ger_por_glc_xho_anl_afr_tig_dut_mao_ctl_akn_fre_zul_bat_tha_aeg_tml_ewe_ses_azi_arw_urd_uzb_fbf_vie_gam_tsw_dgb_moo	-0.22082887737118	-0.521929882916092	0.60296005841884
608	heb_lit_dgb_rus_wly_tig_sod_dut_azi_uzb_lda_sun_ses_cze_eng_bsq_ita_aeg_ewe_cnt_ger_alb_bem_lat_tsw_mol_est_swt_igb_hun_pan_amr_geo_bos_ctl_ukr_mcd_chh_mlt_svk_fin_zul_mao_swe_jav_jpn_knd_kor_pol_slo_bam_grk_bat_arw_anl_tag_mnd_ben_akn_spa_hau_prs_scr_hin_urd_qcu_glc_por_krd_fbf_gam_rom_amh_bul_mly_fre_yor_afr_xho_ind_tha_owc_tml_moo_cic_aze_guj_nor_tur_ven_vie_sid_dyu_tsn_swa	-0.388408531334825	-0.919589024000395	0.360166632612302
609	aeg_glc_swt_lit_mlt_sod_amr_bul_uzb_azi_cic_jav_dgb_krd_por_bsq_bos_owc_dyu_cnt_urd_scr_bam_ukr_bem_mcd_hun_lda_akn_est_eng_anl_geo_lat_prs_svk_guj_wly_amh_afr_fin_ewe_mao_ctl_ind_jpn_knd_kor_spa_pol_tsw_ita_mly_grk_chh_sun_mnd_fre_xho_hin_tig_swe_pan_alb_arw_qcu_rom_rus_cze_zul_sid_nor_hau_mol_bat_ger_swa_slo_tsn_tag_tha_heb_tml_ses_fbf_tur_dut_ben_aze_ven_vie_gam_moo_yor_igb	-0.753356694883741	-1.81121141685847	0.0733364430108578
610	gam_spa_ven_prs_chh_wly_owc_bos_uzb_tur_ses_mao_ewe_dut_krd_bsq_bul_amh_swt_mnd_pan_grk_bem_slo_xho_alb_fin_swa_cic_est_arw_heb_geo_por_mol_cze_guj_tig_hau_svk_hun_dyu_jav_eng_ind_jpn_knd_kor_urd_lit_tsn_scr_tag_rus_sid_bat_cnt_hin_moo_rom_aeg_ctl_ukr_nor_lat_qcu_swe_glc_ita_igb_anl_ben_mlt_fre_mly_ger_zul_mcd_dgb_sun_tha_amr_tml_tsw_yor_azi_pol_afr_aze_bam_vie_sod_akn_fbf_lda	0.439444022817828	1.03758887947419	0.302151769744528
611	aeg_rom_lda_por_gam_sod_anl_bul_uzb_tur_swa_ind_moo_alb_arw_bsq_cze_amr_ven_mnd_krd_glc_cic_guj_swt_scr_est_dyu_bem_fin_hin_tig_geo_ger_svk_grk_ctl_hau_owc_eng_hun_dgb_sun_dut_mly_jpn_knd_kor_mol_swe_fbf_pan_bat_spa_wly_jav_cnt_rus_bam_ukr_sid_urd_slo_prs_lit_qcu_afr_lat_ita_ewe_chh_fre_amh_ben_tag_pol_ses_bos_zul_mao_tha_heb_tml_akn_igb_azi_mcd_nor_aze_tsw_vie_mlt_tsn_xho_yor	-0.910626536667496	-2.20743902770441	0.0297433520169483
612	owc_afr_dgb_eng_heb_sod_gam_fre_azi_uzb_igb_ind_ewe_rom_krd_bsq_grk_amh_moo_cnt_svk_hin_swa_ger_zul_guj_hun_tsn_xho_fin_ita_tig_geo_arw_slo_spa_swe_amr_anl_pan_est_tsw_mly_urd_bat_jpn_knd_kor_mcd_lat_ven_glc_tag_pol_chh_mao_mnd_ben_bam_ukr_hau_rus_ctl_prs_mol_qcu_por_cze_nor_swt_wly_dut_sid_scr_sun_bos_bem_alb_akn_jav_tha_aeg_tml_ses_cic_aze_lit_bul_tur_yor_vie_mlt_fbf_dyu_lda	-0.49138109760089	-1.16867889835298	0.245520015027029
613	hau_ctl_bem_lit_heb_anl_mlt_hin_uzb_aze_swt_tag_xho_svk_scr_bsq_ger_amr_fbf_cnt_pol_nor_bam_ben_dyu_dut_fin_swa_igb_hun_swe_amh_geo_urd_ita_afr_grk_owc_sod_slo_est_tsw_sun_rus_mly_jpn_tml_kor_bul_krd_ses_mcd_ind_guj_wly_bat_mnd_arw_ven_por_chh_pan_ukr_glc_prs_qcu_cze_fre_bos_moo_tig_eng_gam_rom_mao_alb_zul_mol_lda_jav_tha_sid_knd_dgb_yor_azi_lat_spa_tur_cic_vie_aeg_tsn_akn_ewe	-0.65978756404961	-1.57833128048434	0.117885047767109
614	heb_ger_swa_lat_sid_chh_sod_cze_aze_tur_bem_tag_ven_alb_slo_bsq_eng_amh_swt_cnt_rom_scr_ses_ita_igb_swe_est_bam_fbf_hun_urd_aeg_geo_svk_glc_spa_bos_hau_mlt_krd_fin_ewe_ind_lit_mao_jpn_tml_kor_pol_arw_tsw_guj_jav_mcd_amr_mly_mnd_ben_xho_hin_wly_por_rus_nor_ctl_qcu_fre_afr_pan_moo_gam_prs_tig_ukr_bat_mol_zul_grk_dgb_sun_tha_anl_knd_lda_cic_azi_dut_bul_uzb_akn_vie_owc_tsn_dyu_yor	-0.838738012839024	-2.02980956646798	0.0452329652375264
615	aeg_ben_zul_prs_tig_chh_owc_pol_tur_uzb_ven_mao_yor_grk_rom_bsq_bos_anl_dyu_cnt_ukr_krd_ses_hin_dgb_bul_hun_fbf_igb_est_ger_hau_geo_scr_mcd_por_pan_amr_wly_alb_fin_swt_ind_guj_mly_jpn_knd_kor_dut_lat_cic_eng_bat_arw_sod_tag_mnd_ctl_lda_afr_sid_lit_svk_swe_mol_qcu_nor_cze_rus_tsw_heb_glc_amh_fre_sun_spa_tsn_urd_ewe_jav_tha_mlt_tml_bam_swa_azi_slo_ita_aze_akn_vie_gam_xho_moo_bem	-0.35814778405183	-0.847986276721775	0.39862282756753
616	anl_krd_dyu_pan_owc_chh_amh_arw_aze_uzb_moo_mly_akn_swe_ita_bsq_ger_hau_swa_cnt_eng_lat_swt_guj_ses_fre_fin_igb_tsw_est_hin_mlt_geo_rus_alb_grk_slo_tig_sod_spa_hun_ewe_tag_cze_ind_jpn_tml_kor_svk_afr_zul_rom_mao_nor_gam_jav_mnd_urd_xho_bos_amr_pol_ben_mcd_mol_qcu_prs_lit_glc_ven_aeg_ctl_sid_scr_bat_dut_fbf_por_cic_sun_tha_wly_knd_tsn_yor_azi_ukr_bul_tur_bam_vie_heb_lda_dgb_bem	-0.188166637214176	-0.444236026783777	0.657903952629575
617	amh_bul_dyu_slo_aeg_sid_tig_afr_azi_uzb_bem_mly_tsw_ita_pol_bsq_arw_gam_dgb_mnd_svk_rom_swt_scr_xho_hin_est_cic_yor_hun_cze_sod_geo_rus_spa_grk_por_mlt_heb_lat_fin_akn_ind_mol_tag_jpn_knd_kor_ben_bos_zul_urd_bat_pan_amr_jav_cnt_lit_igb_prs_wly_glc_eng_alb_fre_qcu_nor_mcd_ger_bam_anl_swe_hau_ukr_mao_ctl_fbf_dut_ven_sun_tha_owc_tml_swa_ewe_aze_krd_guj_tur_lda_vie_chh_moo_tsn_ses	0.888642825070546	2.12031014938397	0.0366418068235199
618	sod_lit_yor_eng_hau_tig_mlt_pan_uzb_tur_cic_bat_xho_bul_ben_bsq_nor_sid_dyu_mnd_slo_prs_igb_por_zul_grk_est_ses_fbf_fin_ger_gam_geo_rom_scr_guj_krd_heb_aeg_rus_hun_moo_mao_spa_mly_jpn_tml_kor_afr_ctl_bem_swe_sun_bos_amr_jav_cnt_pol_tsn_cze_wly_dut_mcd_hin_svk_qcu_lat_urd_fre_lda_chh_mol_amh_ukr_ind_glc_ewe_arw_swa_tag_tha_anl_knd_swt_ven_aze_ita_alb_azi_akn_vie_owc_bam_dgb_tsw	-0.472294734672221	-1.12137013358352	0.265017487480103
619	wly_eng_ven_glc_amh_sid_sod_ben_tur_azi_dyu_jav_ewe_pol_arw_bsq_slo_gam_cic_mnd_lat_rom_bam_mcd_dgb_alb_est_yor_tsw_fin_ita_mlt_geo_hin_krd_ukr_ctl_heb_anl_dut_hun_ses_sun_grk_ind_jpn_knd_kor_scr_bos_swa_swe_bat_lit_aeg_mly_cnt_pan_zul_svk_owc_mol_afr_bul_prs_qcu_nor_guj_urd_fbf_amr_fre_chh_spa_tag_por_swt_rus_bem_mao_tha_hau_tml_akn_moo_aze_cze_ger_uzb_xho_vie_tig_igb_lda_tsn	-0.360654692190108	-0.854802750434087	0.394857069724859
620	wly_por_tsn_krd_sid_owc_amr_mol_tur_azi_dyu_jav_swa_ben_lat_bsq_afr_chh_yor_mnd_ita_pol_zul_guj_cic_rom_hun_lda_xho_est_spa_anl_geo_bos_eng_ctl_grk_mlt_sod_nor_fin_tsw_tag_ger_sun_jpn_tml_kor_svk_swe_moo_scr_mly_alb_hau_ind_cnt_glc_akn_mcd_tig_cze_urd_arw_fre_qcu_pan_dut_hin_dgb_aeg_slo_gam_rus_mao_prs_bam_ukr_igb_bat_tha_heb_knd_swt_ewe_uzb_bul_lit_aze_ses_vie_amh_bem_ven_fbf	-0.283480155302888	-0.670506182063362	0.504196869006008
621	mlt_rus_tsw_ger_owc_aeg_chh_bos_uzb_tur_xho_sun_ses_urd_svk_bsq_alb_amr_bem_cnt_guj_spa_dgb_afr_akn_mol_hun_igb_dyu_est_bul_heb_geo_mcd_arw_slo_ita_hau_sod_hin_fin_cic_ind_ctl_jav_jpn_tml_kor_ukr_scr_tsn_krd_mao_por_gam_tag_mnd_prs_zul_pol_sid_lit_fre_swe_pan_qcu_glc_nor_dut_fbf_wly_grk_amh_cze_mly_lat_moo_rom_yor_bat_tha_anl_knd_ewe_swt_azi_eng_ben_aze_lda_vie_tig_ven_bam_swa	-0.987077252260334	-2.39752881631666	0.0185045175045628
622	owc_por_dyu_cze_mlt_amr_heb_dut_tur_uzb_dgb_bat_xho_bul_krd_bsq_mol_hau_bem_mnd_bos_glc_akn_rom_fbf_arw_hun_ewe_ven_fin_pol_amh_geo_fre_alb_rus_guj_gam_tig_scr_est_tsn_jav_ita_mly_jpn_tml_kor_ger_svk_igb_swe_mao_grk_aeg_ind_cnt_mcd_swt_spa_sod_lat_hin_eng_ben_qcu_ukr_pan_lit_bam_anl_nor_sid_slo_tag_ctl_tsw_urd_lda_sun_tha_wly_knd_zul_moo_azi_prs_afr_aze_yor_vie_chh_ses_cic_swa	0.286903033883978	0.675222403824059	0.501209850072059
623	aeg_cze_swa_scr_mlt_tig_sid_ctl_uzb_aze_xho_jav_lda_swe_bos_bsq_dut_anl_igb_mnd_mcd_lat_bam_ita_moo_krd_est_swt_tsw_hun_bul_amr_geo_nor_mol_guj_grk_wly_owc_glc_fin_ses_tag_arw_mly_jpn_tml_kor_por_slo_fbf_pan_bat_ger_heb_mao_cnt_urd_dyu_ben_hau_pol_hin_svk_afr_qcu_alb_spa_ukr_tsn_sod_fre_chh_lit_ind_rom_bem_rus_ewe_sun_tha_gam_knd_yor_zul_tur_prs_eng_azi_ven_vie_amh_akn_dgb_cic	-0.343893516234898	-0.813994338044318	0.417727520605053
624	amr_lat_ven_krd_sod_mlt_wly_ita_uzb_aze_bam_sun_cic_arw_guj_bsq_prs_heb_fbf_mnd_slo_mol_tsn_lit_moo_bos_hun_swt_zul_fin_hin_sid_geo_eng_rom_spa_ukr_gam_anl_ben_est_yor_jav_bul_bat_jpn_knd_kor_fre_mcd_lda_glc_ind_urd_hau_mly_cnt_afr_ewe_nor_amh_dut_cze_pol_ctl_qcu_grk_swe_pan_dyu_tig_por_owc_scr_tag_rus_swa_svk_xho_mao_tha_aeg_tml_tsw_ses_azi_ger_alb_tur_akn_vie_chh_igb_bem_dgb	-0.935948228206721	-2.26304078427324	0.0259596729123553
625	amr_pol_akn_scr_aeg_owc_tig_alb_uzb_tur_swa_jav_bem_ukr_lat_bsq_urd_hau_bam_cnt_pan_cze_yor_ita_cic_guj_est_dyu_tsw_hun_hin_wly_geo_por_arw_svk_ben_amh_gam_rom_fin_fbf_sun_spa_bat_jpn_knd_kor_bos_krd_ven_mol_ind_dut_chh_mao_mnd_prs_ewe_lit_sid_glc_fre_afr_eng_qcu_rus_nor_mcd_igb_heb_ger_mlt_swe_tag_slo_moo_grk_tsn_mly_tha_anl_tml_ses_lda_aze_ctl_bul_azi_xho_vie_sod_zul_swt_dgb	-0.238651015825953	-0.563539973944475	0.574423569722889
626	hau_urd_igb_guj_chh_owc_sid_dut_uzb_tur_swt_ind_zul_eng_scr_bsq_grk_heb_lda_mnd_bos_rom_xho_lat_ses_pol_est_bam_tsn_fin_ita_sod_geo_rus_svk_pan_por_anl_amh_cze_hun_dyu_mao_afr_mly_jpn_tml_kor_bul_glc_yor_hin_bat_krd_gam_tag_cnt_ukr_akn_spa_tig_nor_prs_mol_ben_qcu_alb_lit_ctl_dgb_aeg_ger_mlt_swe_sun_mcd_bem_arw_fbf_jav_tha_wly_knd_ven_tsw_azi_fre_slo_aze_cic_vie_amr_moo_ewe_swa	0.140124509976219	0.33047795310124	0.741782203286252
627	mlt_krd_fbf_ger_sid_amh_owc_scr_tur_azi_swt_ind_akn_svk_swe_bsq_bul_aeg_yor_mnd_lat_dut_ven_arw_zul_glc_est_tsn_bam_fin_rom_gam_geo_guj_pol_bos_afr_amr_wly_cze_hun_ewe_mly_urd_sun_jpn_knd_kor_por_hin_xho_grk_mao_prs_chh_bat_cnt_ita_dyu_nor_heb_fre_spa_mol_ukr_qcu_pan_slo_ben_ses_tig_lit_anl_mcd_jav_eng_swa_rus_dgb_tag_tha_sod_tml_tsw_cic_aze_ctl_alb_uzb_igb_vie_hau_moo_lda_bem	-0.218234643805252	-0.51556118043298	0.607384376696539
628	heb_spa_fbf_afr_hau_amr_owc_lat_uzb_azi_moo_jav_ven_rus_pan_bsq_glc_mlt_bam_cnt_eng_urd_dyu_bos_yor_dut_est_ewe_tsn_fin_hin_anl_geo_ger_fre_prs_grk_sod_chh_cze_hun_bem_mly_scr_ind_jpn_tml_kor_mcd_por_swt_ctl_sun_mol_wly_mao_mnd_ukr_swa_ita_aeg_arw_swe_nor_guj_qcu_svk_alb_slo_igb_amh_pol_gam_krd_bat_lit_dgb_ben_tsw_tag_tha_tig_knd_zul_xho_tur_bul_rom_aze_akn_vie_sid_cic_lda_ses	-1.06385652761471	-2.60467745676154	0.010706495748755
629	amh_pan_igb_ita_anl_chh_hau_rus_tur_azi_swa_ind_dyu_arw_bos_bsq_mcd_sid_tsn_mnd_grk_ben_swt_slo_ses_ger_fin_yor_zul_est_lat_heb_geo_eng_swe_spa_nor_owc_wly_cze_hun_bam_mao_scr_sun_jpn_tml_kor_glc_mol_dgb_ctl_mly_svk_gam_bat_cnt_rom_bem_guj_mlt_bul_por_ukr_pol_qcu_prs_krd_afr_ven_aeg_hin_sod_lit_jav_urd_lda_fre_fbf_tag_tha_amr_knd_cic_ewe_aze_alb_dut_uzb_xho_vie_tig_tsw_akn_moo	-0.0424841507990272	-0.10016759383962	0.920426891202949
630	owc_dut_tsn_pol_hau_gam_sod_spa_azi_uzb_zul_tag_tsw_prs_lat_bsq_urd_heb_xho_mnd_mol_grk_bam_ben_igb_krd_fin_cic_ewe_est_bos_chh_geo_ctl_lit_por_scr_amh_tig_hin_hun_ses_jav_nor_mly_jpn_knd_kor_ita_eng_akn_mcd_sun_pan_anl_mao_cnt_glc_swt_ukr_sid_rom_arw_swe_svk_qcu_cze_rus_afr_moo_amr_alb_mlt_guj_bat_bul_bem_ger_yor_ind_tha_wly_tml_ven_fbf_aze_fre_slo_tur_dgb_vie_aeg_dyu_lda_swa	0.0226481364882604	0.0533563407312215	0.957562438241345
631	tig_bul_moo_afr_mlt_gam_anl_grk_tur_aze_swt_jav_ven_fre_ita_bsq_lat_amr_akn_cnt_pan_dut_swa_nor_ses_guj_hun_dgb_tsn_est_svk_sod_geo_bos_alb_rom_ctl_chh_sid_glc_fin_dyu_tag_krd_mly_jpn_tml_kor_por_ukr_bam_scr_bat_eng_heb_sun_mnd_pol_igb_slo_aeg_arw_urd_mol_cze_qcu_hin_lit_spa_bem_amh_ben_hau_mcd_mao_rus_yor_prs_fbf_ind_tha_wly_knd_cic_xho_uzb_swe_ger_azi_tsw_vie_owc_zul_lda_ewe	0.0553814236053294	0.130375971683767	0.896550571134652
632	gam_bul_dgb_afr_tig_sod_aeg_pol_tur_azi_dyu_jav_cic_rus_ita_bsq_pan_owc_akn_cnt_bos_lat_xho_mol_igb_rom_fin_ewe_lda_est_dut_hau_geo_mcd_ukr_swe_glc_mlt_wly_ben_hun_tsw_sun_arw_mao_jpn_knd_kor_por_eng_fbf_grk_bat_ger_chh_mly_mnd_prs_ven_krd_amr_ctl_svk_alb_hin_qcu_scr_lit_fre_swt_amh_spa_heb_cze_ind_guj_bam_slo_tsn_tag_tha_sid_tml_ses_swa_aze_nor_urd_uzb_zul_vie_anl_bem_yor_moo	-0.42595544096571	-1.01118543568458	0.314551322539232
633	amr_ukr_tsw_ita_anl_aeg_sid_urd_aze_uzb_ses_sun_tsn_krd_afr_bsq_scr_chh_ven_mnd_rus_eng_moo_prs_dgb_arw_est_akn_bem_fin_ben_heb_geo_dut_lat_alb_guj_gam_hau_hin_hun_cic_mly_mcd_jav_jpn_knd_kor_pan_ctl_xho_rom_ind_swe_tig_tag_cnt_fre_yor_svk_wly_grk_mol_ger_lit_qcu_cze_bos_spa_swt_sod_slo_owc_pol_bat_bul_lda_nor_zul_mao_tha_mlt_tml_dyu_fbf_azi_por_glc_tur_swa_vie_amh_ewe_igb_bam	-0.171422654587553	-0.404198136162271	0.686995050107554
634	anl_guj_ses_krd_amr_gam_aeg_por_aze_uzb_bam_sun_cic_prs_slo_bsq_mol_owc_akn_cnt_dut_arw_tsw_svk_igb_rom_hun_swa_swt_est_swe_heb_geo_grk_pan_spa_ben_mlt_chh_fre_fin_ewe_jav_lit_tag_jpn_tml_kor_ger_ctl_xho_cze_ind_afr_amh_mao_mnd_ukr_dgb_eng_tig_pol_hin_ita_bul_qcu_urd_scr_mcd_fbf_hau_lat_sid_glc_mly_bos_lda_nor_tsn_bat_tha_wly_knd_yor_moo_azi_rus_alb_tur_zul_vie_sod_dyu_bem_ven	-0.548087134196309	-1.30675213880484	0.194519068656183
635	tig_prs_akn_rus_sid_aeg_mlt_ger_aze_azi_bem_mao_tsw_guj_glc_bsq_ctl_amr_ewe_cnt_scr_nor_ven_afr_fbf_spa_hun_bam_swa_fin_svk_hau_geo_krd_ukr_cze_eng_gam_heb_mol_est_xho_ind_ita_bat_jpn_knd_kor_slo_ben_zul_bos_jav_mcd_sod_mly_mnd_lit_igb_rom_owc_alb_pol_fre_urd_qcu_arw_pan_grk_cic_wly_swe_chh_por_tag_hin_lda_dut_dgb_sun_tha_anl_tml_tsn_ses_tur_bul_lat_uzb_yor_vie_amh_moo_dyu_swt	-0.715550404938736	-1.71302196499938	0.0900404811602512
636	mlt_rus_tsw_lit_sid_sod_gam_eng_azi_aze_dyu_ind_igb_bos_urd_bsq_cze_hau_bam_cnt_mcd_guj_bem_pol_zul_grk_hun_dgb_fbf_fin_rom_owc_geo_nor_fre_hin_ben_heb_wly_krd_est_ven_sun_afr_bat_jpn_knd_kor_svk_ita_cic_ukr_mly_swe_aeg_jav_mnd_alb_swt_ger_amr_spa_scr_glc_arw_qcu_pan_dut_ctl_xho_chh_por_amh_slo_tag_lat_yor_mol_swa_mao_tha_tig_tml_moo_akn_tur_prs_bul_uzb_tsn_vie_anl_ewe_lda_ses	-0.629760371656634	-1.50629778499251	0.135379954043789
637	heb_lat_fbf_krd_owc_tig_wly_ukr_azi_tur_swa_sun_ewe_hin_dut_bsq_grk_chh_bem_cnt_mol_eng_dyu_alb_lda_ctl_hun_akn_ses_est_prs_hau_geo_bos_scr_guj_slo_amr_anl_pol_fin_zul_mly_swe_mao_jpn_knd_kor_svk_cze_moo_rom_ind_glc_gam_jav_mnd_por_bam_rus_sid_nor_arw_pan_ita_qcu_afr_bul_lit_xho_aeg_ben_sod_spa_tag_ger_swt_mcd_yor_bat_tha_mlt_tml_cic_igb_aze_fre_urd_uzb_ven_vie_amh_dgb_tsw_tsn	-0.544644427769748	-1.29777113662573	0.197575642786982
638	owc_prs_xho_lit_wly_tig_amr_pol_aze_tur_fbf_bat_ses_ger_slo_bsq_hin_amh_zul_cnt_ctl_afr_tsn_grk_moo_nor_est_ven_bem_fin_scr_chh_geo_krd_glc_ita_urd_gam_heb_spa_hun_dgb_jav_alb_mly_jpn_tml_kor_ben_rus_swt_guj_mao_por_sid_tag_mnd_lat_tsw_mcd_hau_swe_rom_svk_bos_qcu_pan_cze_dut_swa_sod_ukr_anl_fre_sun_eng_lda_arw_bam_ind_tha_mlt_knd_dyu_yor_uzb_bul_mol_azi_akn_vie_aeg_cic_igb_ewe	0.118877517784311	0.279793601739662	0.780257218570644
639	sod_ben_bem_ita_sid_amr_aeg_eng_azi_aze_ses_bat_zul_lit_glc_bsq_swe_chh_tsw_mnd_dut_arw_ewe_bos_yor_pol_fin_ven_dyu_hun_guj_heb_geo_spa_ger_slo_afr_owc_wly_alb_est_moo_sun_scr_tag_jpn_tml_kor_hin_urd_tsn_rom_ind_por_tig_mao_cnt_ukr_swa_pan_gam_grk_cze_nor_rus_qcu_krd_mcd_mol_cic_hau_ctl_anl_svk_mly_prs_dgb_lat_lda_jav_tha_amh_knd_bam_swt_uzb_fre_bul_tur_fbf_vie_mlt_igb_akn_xho	-0.083562873899192	-0.196916883443495	0.8443222895679
640	heb_lat_bam_dut_wly_mlt_gam_ger_azi_uzb_ewe_jav_cic_afr_pol_bsq_spa_tig_akn_mnd_bos_fre_ven_pan_swa_por_fin_moo_xho_est_ukr_sod_geo_slo_glc_scr_rom_aeg_amh_rus_hun_yor_bat_nor_mao_jpn_knd_kor_krd_eng_swt_swe_ind_mol_amr_tag_cnt_ctl_ses_ben_sid_ita_guj_bul_arw_qcu_alb_prs_cze_dgb_owc_urd_hau_mcd_mly_hin_bem_grk_tsn_sun_tha_anl_tml_fbf_lda_tur_svk_lit_aze_tsw_vie_chh_igb_dyu_zul	-0.422024488246889	-1.00133791297926	0.319261761675088
641	chh_ita_ses_bos_mlt_owc_tig_prs_aze_tur_tsw_ind_ewe_pol_fre_bsq_hin_sid_akn_mnd_slo_spa_swt_urd_moo_lit_hun_cic_tsn_est_por_wly_geo_nor_glc_krd_lat_anl_amh_ctl_fin_fbf_mao_bul_mly_jpn_knd_kor_cze_alb_zul_pan_tag_grk_heb_sun_cnt_rus_ven_swe_amr_ger_scr_mcd_guj_qcu_mol_arw_rom_bem_hau_dut_sod_eng_jav_ben_bam_svk_xho_bat_tha_aeg_tml_igb_yor_uzb_ukr_afr_azi_lda_vie_gam_dyu_swa_dgb	0.320074930197724	0.754354688743196	0.452542167208974
642	heb_arw_xho_prs_sod_chh_mlt_bul_aze_tur_ven_mly_swt_eng_ger_bsq_rom_aeg_bem_cnt_svk_pol_dyu_fre_igb_nor_hun_yor_cic_fin_alb_anl_geo_ben_ukr_por_pan_amr_wly_grk_est_akn_tag_bos_jav_jpn_knd_kor_dut_guj_swa_lat_ind_mol_hau_mao_mnd_spa_dgb_ita_gam_mcd_swe_glc_hin_qcu_rus_afr_slo_zul_tig_lit_sid_scr_sun_urd_tsw_ctl_lda_bat_tha_owc_tml_fbf_ses_uzb_cze_krd_azi_bam_vie_amh_tsn_ewe_moo	-0.91193656581511	-2.21486220692155	0.0292118157985573
643	heb_cze_fbf_prs_wly_sid_owc_bos_uzb_azi_bem_jav_tsn_ben_fre_bsq_grk_amr_igb_cnt_hin_arw_moo_pan_yor_pol_est_bam_ewe_fin_scr_amh_geo_swe_dut_lat_ctl_mlt_hau_rus_hun_swt_ind_krd_mly_jpn_knd_kor_lit_nor_akn_rom_sun_ukr_chh_tag_mnd_spa_ven_bul_sod_ger_glc_svk_ita_qcu_alb_eng_mol_dyu_anl_mcd_tig_slo_bat_afr_lda_por_ses_mao_tha_aeg_tml_tsw_zul_tur_urd_guj_aze_cic_vie_gam_xho_dgb_swa	-0.479347211551352	-1.1384661122987	0.257850147301493
644	sod_lit_dyu_bos_mlt_wly_amh_cze_uzb_aze_moo_mao_yor_mol_hin_bsq_nor_gam_swt_mnd_svk_bul_bem_grk_swa_eng_est_dgb_akn_fin_pol_owc_geo_afr_fre_lat_dut_anl_heb_ger_hun_ven_jav_urd_tag_jpn_knd_kor_ita_spa_xho_ukr_sun_arw_chh_bat_cnt_por_zul_glc_amr_rus_prs_ctl_swe_qcu_pan_krd_mcd_lda_tig_scr_hau_guj_mly_alb_igb_rom_tsw_ind_tha_sid_tml_ewe_cic_azi_slo_ben_tur_ses_vie_aeg_bam_tsn_fbf	-0.252678819569677	-0.59769002605801	0.551499409614599
645	anl_hin_cic_pan_chh_hau_sod_spa_uzb_azi_swt_sun_moo_urd_dut_bsq_scr_gam_bem_cnt_eng_swe_tsw_ukr_yor_slo_hun_ewe_lda_fin_svk_amr_geo_lit_alb_grk_glc_amh_heb_ben_est_akn_mao_por_tag_jpn_tml_kor_cze_prs_zul_ita_bat_pol_owc_jav_mnd_ger_tsn_bos_tig_rus_lat_arw_guj_qcu_fre_mcd_mol_swa_aeg_bul_mlt_krd_mly_rom_igb_ctl_dgb_ind_tha_sid_knd_ses_bam_aze_afr_nor_tur_ven_vie_wly_fbf_dyu_xho	-0.150160491091992	-0.354455996387315	0.723799636289861
646	chh_ger_lda_glc_heb_anl_tig_por_azi_uzb_akn_bat_bem_dut_urd_bsq_rom_hau_yor_mnd_hin_bos_moo_alb_dyu_lat_est_xho_swt_hun_lit_sid_geo_ita_pol_grk_mol_mlt_amr_nor_fin_cic_mly_slo_mao_jpn_tml_kor_swe_ctl_zul_krd_ind_ukr_sod_tag_cnt_mcd_ven_guj_aeg_afr_eng_ben_rus_qcu_bul_prs_fre_dgb_owc_cze_amh_pan_sun_arw_ses_scr_fbf_jav_tha_gam_knd_igb_tsw_tur_spa_svk_aze_swa_vie_wly_ewe_bam_tsn	-0.611684557917057	-1.46270791884748	0.146918681265305
647	anl_rom_fbf_bos_sod_sid_heb_fre_uzb_aze_xho_tag_swa_krd_nor_bsq_ita_aeg_dgb_cnt_svk_cze_tsn_por_bem_ben_est_cic_ven_hun_rus_hau_geo_ger_arw_lit_lat_tig_amr_mol_fin_bam_sun_afr_mly_jpn_knd_kor_prs_scr_tsw_bul_ind_dut_gam_bat_mnd_glc_ewe_swe_owc_mcd_spa_eng_pol_qcu_hin_urd_slo_akn_wly_alb_mlt_ukr_mao_ctl_ses_grk_yor_jav_tha_amh_tml_dyu_igb_tur_guj_pan_azi_moo_vie_chh_swt_lda_zul	-1.03144570843964	-2.52196342396781	0.0133703369364264
648	heb_ger_tsn_ukr_tig_gam_chh_svk_azi_aze_akn_tag_swa_nor_afr_bsq_arw_sod_dyu_mnd_ben_alb_tsw_eng_lda_por_hun_fbf_ewe_est_rom_sid_geo_grk_mol_ita_prs_owc_amh_mcd_fin_zul_mly_bos_bat_jpn_tml_kor_hin_pol_igb_rus_jav_dut_anl_sun_cnt_lit_yor_lat_wly_glc_scr_cze_fre_qcu_guj_slo_ctl_bem_mlt_urd_amr_pan_ind_swe_moo_spa_bam_mao_tha_aeg_knd_swt_dgb_tur_bul_krd_uzb_ven_vie_hau_cic_xho_ses	-0.0520070720202051	-0.122435118445063	0.902818614565991
649	sid_swe_lda_ger_aeg_tig_owc_bos_uzb_aze_xho_sun_swa_scr_ctl_bsq_hin_heb_moo_cnt_cze_mcd_swt_urd_akn_ukr_fin_ewe_tsw_hun_eng_gam_geo_prs_lat_rom_afr_mlt_amh_alb_est_cic_mao_bul_ind_jpn_tml_kor_slo_por_dgb_rus_jav_guj_chh_tag_mnd_lit_yor_spa_anl_arw_grk_pan_dut_qcu_nor_krd_pol_bam_hau_svk_wly_fre_bat_mol_zul_glc_bem_mly_tha_sod_knd_ses_ven_tur_ben_ita_azi_tsn_vie_amr_fbf_dyu_igb	-0.218278575194852	-0.515588527802133	0.607365347115998
650	hau_alb_ewe_mol_gam_wly_amh_arw_aze_azi_bam_ind_bem_krd_cze_bsq_ger_mlt_zul_cnt_dut_bul_ven_ukr_cic_grk_fin_swa_yor_est_spa_anl_geo_urd_bos_rus_pol_chh_tig_lit_hun_moo_bat_pan_mly_jpn_tml_kor_prs_mcd_dyu_ctl_tag_eng_sid_sun_mnd_guj_dgb_glc_owc_por_ita_swe_nor_qcu_ben_scr_hin_lda_aeg_lat_heb_slo_jav_afr_xho_rom_igb_mao_tha_amr_knd_fbf_tsw_uzb_fre_svk_tur_tsn_vie_sod_akn_ses_swt	-0.110468534101215	-0.260511358949586	0.795045300386734
651	wly_arw_cic_spa_sid_chh_tig_eng_uzb_azi_akn_mly_dgb_svk_bul_bsq_bos_mlt_dyu_cnt_ita_krd_bam_hin_swa_grk_hun_tsn_tsw_est_cze_owc_geo_glc_lat_pan_urd_anl_amh_rom_fin_igb_bat_ger_ind_jpn_knd_kor_rus_fre_xho_ctl_sun_scr_hau_jav_mnd_lit_yor_mcd_sod_prs_afr_pol_alb_qcu_slo_ukr_mol_zul_gam_swe_amr_dut_mao_nor_moo_por_ven_tag_tha_heb_tml_ewe_ses_aze_guj_ben_tur_fbf_vie_aeg_bem_lda_swt	-1.1077649378836	-2.72153241446539	0.00775755014929036
652	heb_ita_bam_scr_sod_tig_chh_por_aze_tur_tsn_jav_ven_glc_nor_bsq_urd_amh_ewe_cnt_cze_hin_dgb_spa_swt_swe_hun_ses_akn_fin_arw_aeg_geo_dut_rus_pan_prs_amr_wly_alb_est_fbf_sun_pol_ind_jpn_tml_kor_ctl_bos_swa_rom_bat_mcd_anl_tag_mnd_krd_yor_lat_hau_afr_ben_ukr_svk_qcu_lit_bul_mol_zul_sid_grk_mlt_guj_mao_eng_lda_slo_moo_mly_tha_owc_knd_bem_cic_azi_fre_ger_uzb_igb_vie_gam_dyu_tsw_xho	0.302580007672952	0.713022225371344	0.477617323759088
653	amh_krd_swt_glc_owc_heb_amr_por_uzb_azi_dyu_tag_fbf_swe_cze_bsq_pol_tig_dgb_mnd_urd_spa_ses_arw_yor_rus_fin_akn_cic_est_scr_anl_geo_mol_eng_hin_dut_aeg_sod_lit_hun_xho_jav_bul_mly_jpn_knd_kor_fre_nor_ewe_alb_bat_ben_mlt_mao_cnt_prs_lda_pan_gam_ita_svk_afr_guj_qcu_ctl_ger_slo_igb_sid_rom_chh_ukr_ind_grk_swa_lat_bam_sun_tha_hau_tml_zul_tsw_tur_mcd_bos_aze_moo_vie_wly_bem_tsn_ven	-0.346443606402648	-0.820401260373904	0.414085245667879
654	heb_fre_swt_alb_owc_tig_aeg_cze_azi_aze_lda_mly_dyu_urd_dut_bsq_pol_amr_zul_mnd_ctl_ger_fbf_ben_tsw_bul_est_swa_tsn_fin_ukr_anl_geo_por_mol_lit_swe_hau_wly_bos_hun_akn_tag_prs_sun_jpn_knd_kor_ita_slo_bam_svk_mao_guj_sid_ind_cnt_rom_ven_mcd_chh_eng_arw_krd_pan_qcu_hin_scr_glc_moo_mlt_spa_sod_rus_jav_grk_igb_nor_xho_bat_tha_amh_tml_ewe_cic_uzb_afr_lat_tur_bem_vie_gam_ses_yor_dgb	-0.808711825500213	-1.9503119917144	0.0541500787126913
655	wly_cze_swa_lit_aeg_heb_amr_por_uzb_tur_dyu_sun_lda_fre_hin_bsq_guj_mlt_akn_cnt_swe_nor_ven_rom_ses_bul_est_tsw_xho_fin_dut_gam_geo_urd_arw_bos_ita_sid_tig_pan_hun_dgb_jav_glc_bat_jpn_knd_kor_prs_eng_moo_grk_mly_slo_owc_mao_mnd_scr_bam_afr_hau_mcd_ger_spa_krd_qcu_pol_lat_ukr_bem_anl_svk_chh_ctl_ind_alb_ewe_mol_zul_tag_tha_sod_tml_tsn_fbf_azi_ben_rus_aze_igb_vie_amh_yor_cic_swt	0.179927063194221	0.423580296190804	0.672849966970851
656	tig_ben_swt_spa_mlt_gam_sod_afr_uzb_aze_igb_ind_moo_mcd_pan_bsq_krd_wly_ewe_cnt_glc_lit_lda_bos_tsw_swe_fin_fbf_bam_hun_cze_amh_geo_ger_rom_rus_scr_chh_heb_mol_est_swa_sun_slo_tag_jpn_tml_kor_guj_ita_bem_por_mao_nor_hau_mly_mnd_svk_tsn_urd_sid_dut_prs_arw_ukr_qcu_bul_grk_ctl_xho_owc_hin_anl_pol_bat_lat_cic_eng_ven_jav_tha_aeg_knd_dyu_yor_tur_alb_fre_azi_ses_vie_amr_zul_dgb_akn	0.0624690617998515	0.146966262967485	0.883476779212643
657	aeg_bos_ses_eng_hau_amr_sod_mol_azi_uzb_fbf_bat_ven_afr_fre_bsq_ben_owc_cic_cnt_mcd_glc_dgb_alb_bem_dut_hun_zul_bam_est_prs_sid_geo_urd_hin_guj_scr_mlt_anl_bul_fin_ewe_ind_pol_sun_jpn_tml_kor_pan_lat_moo_swe_tag_por_chh_mly_mnd_arw_swa_grk_amh_rus_nor_krd_ukr_qcu_ctl_slo_svk_swt_heb_spa_tig_cze_jav_ger_dyu_rom_akn_mao_tha_wly_knd_igb_tsn_aze_ita_lit_tur_xho_vie_gam_tsw_lda_yor	-0.779463506793359	-1.87518982507901	0.0639043277466763
658	chh_ita_tsw_dut_hau_anl_mlt_lat_tur_azi_lda_tag_dgb_rom_ben_bsq_krd_amh_dyu_mnd_mol_ctl_tsn_por_zul_bul_est_bam_ven_fin_rus_sod_geo_prs_ukr_alb_afr_wly_amr_bos_hun_swt_sun_glc_mao_jpn_knd_kor_cze_nor_akn_pan_mly_mcd_owc_ind_cnt_spa_yor_eng_gam_ger_fre_hin_slo_qcu_guj_urd_grk_igb_tig_arw_sid_pol_jav_svk_ses_scr_fbf_bat_tha_heb_tml_bem_swa_uzb_swe_lit_aze_cic_vie_aeg_ewe_xho_moo	-0.653613470819348	-1.56413693522833	0.121181965406327
659	mlt_guj_ven_afr_sod_anl_chh_grk_uzb_aze_dyu_mly_igb_ctl_ben_bsq_rom_amr_tsn_mnd_slo_ukr_ewe_krd_fbf_nor_est_yor_zul_hun_lat_amh_geo_cze_bul_urd_arw_heb_owc_dut_fin_dgb_tag_por_ind_jpn_tml_kor_hin_lit_akn_swe_sun_scr_aeg_jav_cnt_mcd_lda_pan_wly_eng_rus_alb_svk_qcu_glc_fre_prs_swa_sid_spa_gam_ger_mao_pol_tsw_bos_bam_bat_tha_hau_knd_moo_cic_azi_ita_mol_tur_swt_vie_tig_bem_xho_ses	-0.0769643435606903	-0.181325961381346	0.856506333496031
660	amr_spa_igb_ctl_mlt_gam_heb_mol_aze_tur_yor_mly_zul_nor_dut_bsq_glc_tig_moo_mnd_bos_scr_bem_lit_dgb_slo_est_ewe_ses_hun_urd_hau_geo_ger_guj_fre_alb_wly_aeg_mcd_fin_cic_ind_bul_mao_jpn_knd_kor_cze_rom_xho_pan_jav_eng_chh_sun_cnt_afr_dyu_rus_amh_por_ukr_pol_arw_qcu_lat_swe_krd_tsw_anl_prs_sod_grk_bat_ben_akn_ita_lda_tag_tha_sid_tml_bam_swa_uzb_svk_hin_azi_fbf_vie_owc_ven_tsn_swt	-0.527162272395021	-1.25725670683023	0.211808902572782
661	mlt_ukr_tsw_swe_heb_tig_anl_ctl_azi_aze_moo_jav_xho_alb_bos_bsq_urd_sod_swt_cnt_spa_dut_akn_pol_swa_arw_fin_ven_tsn_hun_guj_amh_geo_mcd_fre_eng_scr_sid_owc_slo_est_igb_mao_ita_mly_jpn_tml_kor_hin_ben_dgb_lit_ind_pan_aeg_bat_mnd_rus_dyu_afr_wly_cze_krd_svk_mol_qcu_glc_por_lat_yor_chh_nor_gam_rom_tag_ger_ewe_prs_lda_sun_tha_amr_knd_fbf_bem_tur_grk_bul_uzb_bam_vie_hau_zul_ses_cic	-0.133131974083486	-0.313914573707893	0.754288976336848
662	hau_hin_dyu_fre_mlt_anl_heb_grk_uzb_azi_cic_mly_bem_rom_bul_bsq_bos_tig_ven_cnt_lat_slo_akn_rus_yor_urd_hun_xho_moo_fin_afr_sid_geo_por_guj_dut_pol_chh_gam_krd_est_swa_sun_svk_mao_jpn_knd_kor_mcd_eng_fbf_alb_bat_spa_aeg_tag_mnd_ger_ses_prs_amr_swe_glc_scr_lit_qcu_pan_nor_ita_bam_wly_ctl_sod_ukr_ind_cze_igb_ben_ewe_jav_tha_amh_tml_zul_dgb_aze_mol_arw_tur_tsw_vie_owc_tsn_swt_lda	0.218906632606844	0.515216561571084	0.607624201815563
663	wly_nor_xho_bos_amr_sod_aeg_eng_uzb_azi_swt_sun_dgb_urd_swe_bsq_hin_amh_lda_mnd_grk_pol_zul_scr_bem_por_fin_ses_swa_hun_lat_hau_geo_afr_lit_pan_slo_heb_gam_ctl_est_moo_mly_rus_mao_jpn_tml_kor_ben_rom_tsn_dut_jav_bul_chh_bat_cnt_glc_igb_prs_anl_krd_mcd_guj_cze_qcu_ger_ita_svk_dyu_sid_arw_owc_ukr_tag_alb_yor_fre_akn_ind_tha_tig_knd_ewe_tsw_aze_spa_mol_tur_ven_vie_mlt_bam_fbf_cic	-0.214978186876601	-0.507765060171318	0.612820268812341
664	mlt_mcd_dgb_afr_tig_amh_anl_ben_aze_tur_yor_mao_ven_swe_spa_bsq_cze_owc_ses_mnd_eng_bul_bem_alb_moo_hin_est_tsn_xho_fin_pol_amr_geo_prs_guj_rus_glc_sod_sid_dut_hun_dyu_bat_bos_sun_jpn_knd_kor_nor_rom_swt_grk_tag_lat_wly_mly_cnt_urd_ewe_ita_hau_scr_krd_pan_slo_qcu_svk_lit_fre_tsw_chh_ger_aeg_mol_jav_ctl_bam_por_cic_ind_tha_gam_tml_akn_lda_azi_arw_ukr_uzb_igb_vie_heb_zul_fbf_swa	-0.612120550728459	-1.46660513940579	0.14585689043955
665	heb_bul_igb_slo_tig_chh_mlt_ctl_azi_tur_xho_mao_zul_bos_lat_bsq_guj_sid_bem_mnd_swe_prs_dgb_ben_moo_pan_hun_yor_tsw_est_scr_hau_geo_hin_dut_ita_mcd_aeg_gam_eng_fin_dyu_jav_fre_tag_jpn_knd_kor_ukr_svk_fbf_urd_bat_rus_owc_mly_cnt_ger_cic_lit_sod_por_rom_krd_spa_qcu_afr_nor_glc_ewe_amh_arw_amr_alb_ind_cze_lda_mol_ses_sun_tha_wly_tml_swa_ven_aze_pol_grk_uzb_swt_vie_anl_tsn_akn_bam	-0.487202265913608	-1.1589971178214	0.249424645720078
666	mlt_rus_dgb_guj_heb_chh_sod_ukr_aze_tur_ven_tag_fbf_hin_ger_bsq_pan_hau_xho_mnd_nor_grk_akn_swe_tsn_lat_hun_swt_igb_fin_glc_aeg_geo_cze_bos_alb_mcd_gam_owc_ben_est_bam_mao_fre_bat_jpn_tml_kor_bul_slo_dyu_arw_jav_krd_amh_mly_cnt_prs_lda_scr_sid_lit_por_svk_ctl_qcu_ita_rom_eng_moo_anl_dut_tig_spa_ind_urd_bem_afr_ewe_sun_tha_wly_knd_cic_ses_azi_pol_mol_uzb_tsw_vie_amr_yor_swa_zul	0.0506393604322687	0.119396188990465	0.905219018723517
667	sid_ukr_tsw_glc_sod_gam_wly_swe_aze_tur_lda_mao_swa_pan_rom_bsq_urd_amh_moo_mnd_afr_ctl_bam_guj_ven_spa_hun_zul_cic_est_scr_mlt_geo_mol_rus_svk_bos_anl_chh_ben_fin_yor_bat_hin_mly_jpn_tml_kor_fre_pol_tsn_nor_tag_ger_aeg_jav_cnt_ita_akn_cze_amr_grk_mcd_lat_eng_qcu_krd_bul_lit_ses_heb_prs_hau_alb_ind_slo_xho_dut_dgb_sun_tha_owc_knd_ewe_bem_azi_arw_por_uzb_dyu_vie_tig_swt_fbf_igb	0.704672940331161	1.67446600839737	0.0973989262555822
668	tig_ben_bem_fre_heb_wly_gam_spa_azi_tur_yor_sun_ses_bul_afr_bsq_rus_amh_xho_mnd_scr_eng_tsw_mol_akn_pol_hun_swa_zul_est_pan_owc_geo_nor_alb_krd_ukr_sid_amr_swe_fin_ewe_mly_lit_jav_jpn_tml_kor_prs_ita_dgb_arw_mao_grk_aeg_tag_cnt_ger_fbf_cze_mlt_slo_por_guj_bos_qcu_rom_lat_dut_swt_anl_hin_chh_mcd_bat_ctl_dyu_urd_moo_ind_tha_sod_knd_tsn_cic_aze_svk_glc_uzb_igb_vie_hau_lda_ven_bam	0.67597691996287	1.60237104158349	0.11246485156011
669	gam_dut_igb_mcd_sid_hau_sod_rus_azi_uzb_yor_ind_tsw_mol_por_bsq_hin_heb_dgb_cnt_krd_svk_zul_pan_dyu_urd_est_tsn_ewe_fin_spa_wly_geo_grk_ita_ger_nor_mlt_chh_swe_hun_bam_mly_fre_sun_jpn_tml_kor_lit_alb_lda_arw_tag_bul_amh_jav_mnd_pol_akn_bos_amr_guj_prs_ctl_slo_qcu_scr_glc_eng_fbf_owc_lat_tig_afr_bat_cze_swa_rom_swt_mao_tha_aeg_knd_bem_ses_tur_ben_ukr_aze_cic_vie_anl_moo_ven_xho	-0.410558618474926	-0.973113189431285	0.333021332990997
670	hau_lat_tsw_ben_heb_chh_tig_urd_tur_azi_dgb_sun_lda_pan_grk_bsq_lit_owc_zul_mnd_ukr_krd_bam_rus_moo_alb_est_fbf_xho_hun_prs_anl_geo_bos_fre_dut_ctl_sod_mlt_mcd_fin_akn_mao_nor_bat_jpn_knd_kor_mol_glc_bem_bul_ind_hin_wly_tag_cnt_ger_yor_slo_amr_swe_arw_pol_ita_qcu_guj_svk_spa_tsn_gam_cze_amh_eng_jav_rom_swt_afr_swa_mly_tha_sid_tml_dyu_cic_aze_scr_por_uzb_ven_vie_aeg_ewe_igb_ses	-0.716129097982194	-1.72147110106604	0.088490243126525
671	amh_ctl_tsn_lat_gam_sid_wly_svk_tur_uzb_yor_sun_dyu_slo_rus_bsq_fre_tig_swa_cnt_por_ger_akn_mol_cic_scr_est_igb_ewe_fin_bos_amr_geo_urd_spa_bul_ukr_anl_chh_ben_hun_bem_mao_nor_ind_jpn_tml_kor_glc_eng_zul_ita_mly_lit_sod_bat_mnd_guj_swt_mcd_heb_grk_hin_rom_pan_qcu_alb_afr_pol_lda_aeg_cze_owc_krd_tag_arw_dgb_dut_bam_jav_tha_hau_knd_ven_ses_aze_swe_prs_azi_xho_vie_mlt_tsw_moo_fbf	0.343484935336967	0.812383074415776	0.418646518525027
672	owc_swe_lda_lat_aeg_gam_anl_afr_aze_uzb_bam_tag_fbf_alb_ctl_bsq_mol_mlt_bem_mnd_prs_dut_moo_spa_tsn_rus_est_tsw_cic_hun_svk_chh_geo_ukr_lit_por_scr_sid_hau_fre_fin_swt_mao_rom_sun_jpn_knd_kor_urd_ger_ewe_slo_mly_eng_amh_jav_cnt_arw_ven_bul_sod_grk_guj_mcd_cze_qcu_ita_glc_hin_dgb_amr_ben_wly_bos_bat_krd_ses_pol_igb_ind_tha_heb_tml_swa_akn_tur_pan_nor_azi_yor_vie_tig_dyu_xho_zul	0.235683098799089	0.554631345751121	0.580478267743335
673	owc_ger_fbf_spa_heb_tig_mlt_krd_aze_uzb_cic_mly_xho_ctl_nor_bsq_slo_sid_zul_mnd_arw_hin_tsn_prs_swt_ita_fin_swa_bem_est_ben_amr_geo_glc_mcd_pan_bos_amh_wly_urd_hun_yor_bat_alb_tag_jpn_knd_kor_afr_dut_ewe_swe_sun_guj_anl_ind_cnt_bul_dgb_grk_hau_ukr_rus_pol_lat_qcu_eng_cze_scr_akn_chh_lit_sod_fre_jav_mol_bam_por_ses_mao_tha_gam_tml_tsw_lda_azi_svk_rom_tur_ven_vie_aeg_igb_moo_dyu	-0.0397826609740708	-0.0937914577156143	0.925476588416925
674	mlt_pan_ewe_arw_gam_tig_anl_eng_aze_azi_igb_ind_bem_ita_bos_bsq_ger_amh_fbf_mnd_nor_prs_tsw_urd_moo_grk_hun_yor_dyu_fin_glc_aeg_geo_mcd_guj_scr_spa_sid_hau_lit_est_xho_bat_svk_sun_jpn_tml_kor_ben_afr_lda_por_mly_bul_chh_tag_cnt_alb_akn_krd_amr_rus_ctl_ukr_hin_qcu_slo_cze_fre_bam_owc_swe_heb_pol_jav_lat_swa_rom_swt_mao_tha_wly_knd_ven_tsn_tur_dut_mol_uzb_zul_vie_sod_dgb_cic_ses	-0.328653189041644	-0.777818303671128	0.438650424004916
675	wly_swe_tsn_pol_heb_amh_sid_glc_azi_aze_fbf_mly_bem_ctl_rom_bsq_ukr_chh_ven_cnt_mol_guj_akn_lat_tsw_eng_hun_moo_dgb_fin_pan_anl_geo_grk_mcd_krd_ben_gam_hau_lit_est_yor_sun_svk_ind_jpn_knd_kor_scr_rus_cic_hin_mao_arw_amr_tag_mnd_nor_xho_spa_sod_afr_prs_urd_alb_qcu_por_ita_cze_bam_aeg_dut_tig_slo_jav_bos_ses_bul_dyu_bat_tha_mlt_tml_igb_ewe_uzb_fre_ger_tur_swt_vie_owc_swa_zul_lda	0.943589549572412	2.25663167842292	0.0263731018511135
676	amr_scr_tsn_fre_gam_amh_sod_pan_aze_tur_swa_mao_bam_mcd_grk_bsq_prs_anl_zul_cnt_glc_spa_igb_eng_ses_svk_est_xho_ewe_fin_bos_owc_geo_urd_krd_por_cze_hau_wly_rom_hun_dgb_mly_afr_jav_jpn_tml_kor_lat_rus_bem_guj_bat_arw_aeg_ind_mnd_lit_swt_ukr_chh_ctl_ben_mol_dut_qcu_hin_slo_nor_cic_sid_ita_heb_ger_tag_pol_yor_swe_fbf_sun_tha_tig_knd_akn_ven_azi_alb_bul_uzb_lda_vie_mlt_moo_dyu_tsw	0.0687432709243443	0.161788264850417	0.871823572019851
677	sid_glc_dyu_por_hau_wly_amh_hin_azi_uzb_ven_ind_xho_alb_bul_bsq_afr_amr_yor_mnd_cze_lat_ses_dut_fbf_arw_fin_dgb_bem_hun_bos_chh_geo_fre_rom_krd_slo_sod_owc_nor_est_igb_jav_mol_tag_jpn_tml_kor_rus_ita_ewe_guj_mly_scr_tig_bat_cnt_eng_tsn_pan_heb_urd_ben_svk_grk_qcu_ctl_prs_swe_akn_aeg_ger_gam_lit_sun_pol_moo_ukr_swt_mao_tha_mlt_knd_swa_tsw_tur_spa_mcd_aze_bam_vie_anl_cic_zul_lda	0.635311447745181	1.51074980442343	0.134242641740806
678	heb_arw_ewe_pan_hau_aeg_owc_bul_tur_azi_lda_tag_moo_fre_krd_bsq_ukr_sod_zul_mnd_swe_por_akn_spa_tsn_rom_est_tsw_dyu_fin_grk_anl_geo_pol_prs_svk_scr_tig_mlt_ita_hun_xho_mao_lit_mly_jpn_tml_kor_mcd_ctl_fbf_bos_jav_alb_amh_ind_cnt_urd_bam_hin_wly_guj_nor_lat_slo_qcu_ben_afr_dut_dgb_chh_eng_gam_glc_bat_mol_igb_ger_bem_sun_tha_amr_knd_ven_cic_aze_rus_cze_uzb_swa_vie_sid_ses_yor_swt	-1.12038517371548	-2.75343028816983	0.00709259473141644
679	mlt_mol_cic_ctl_chh_hau_aeg_lit_tur_azi_swa_bat_dyu_scr_bul_bsq_fre_amh_swt_cnt_swe_mcd_akn_cze_ewe_slo_est_bam_fbf_hun_spa_gam_geo_rus_afr_bos_eng_amr_heb_prs_fin_tsw_sun_pol_mly_jpn_tml_kor_nor_pan_yor_lat_ind_ukr_wly_tag_mnd_arw_ven_dut_owc_glc_grk_rom_ger_qcu_alb_ben_urd_zul_tig_ita_anl_krd_mao_hin_dgb_svk_igb_jav_tha_sid_knd_xho_moo_aze_guj_por_uzb_ses_vie_sod_lda_tsn_bem	-0.140567330349862	-0.331523261907485	0.740995185408919
680	anl_afr_akn_mol_hau_sod_sid_bul_tur_uzb_ewe_bat_igb_spa_rus_bsq_eng_aeg_zul_mnd_prs_hin_lda_pol_tsn_nor_fin_swt_ven_est_scr_chh_geo_dut_lat_ger_bos_heb_tig_swe_hun_dyu_sun_slo_tag_jpn_tml_kor_mcd_svk_tsw_glc_mao_urd_gam_ind_cnt_krd_bam_pan_wly_rom_fre_arw_alb_qcu_ukr_guj_cze_moo_owc_lit_amh_ita_mly_por_bem_ben_ses_jav_tha_amr_knd_xho_yor_aze_ctl_grk_azi_fbf_vie_mlt_swa_dgb_cic	-0.472989563927581	-1.12394567058093	0.263928879667655
681	chh_glc_moo_fre_amh_anl_hau_scr_azi_aze_ewe_bat_igb_ukr_svk_bsq_guj_amr_lda_cnt_slo_afr_bem_bos_akn_swe_fin_ses_swt_hun_ita_sid_geo_grk_prs_cze_por_gam_mlt_bul_est_bam_mao_mcd_jav_jpn_tml_kor_ctl_ger_zul_lit_sun_spa_wly_ind_mnd_lat_dyu_pan_heb_mol_krd_arw_rom_qcu_nor_pol_rus_tsw_sod_urd_owc_ben_tag_eng_tsn_alb_dgb_mly_tha_aeg_knd_cic_ven_uzb_hin_dut_tur_swa_vie_tig_xho_fbf_yor	-0.824253883922695	-1.98828612069774	0.0497199225419393
682	heb_glc_ven_fre_aeg_wly_sid_mcd_tur_aze_lda_jav_swt_mol_pan_bsq_ger_amr_akn_mnd_alb_urd_ses_slo_fbf_bos_fin_yor_tsn_hun_grk_gam_geo_lat_afr_dut_scr_anl_amh_rus_est_swa_sun_por_mao_jpn_knd_kor_hin_nor_dyu_cze_bat_ita_chh_tag_cnt_swe_tsw_pol_owc_ctl_rom_krd_svk_qcu_arw_guj_eng_igb_sod_lit_hau_ukr_ind_spa_bem_prs_dgb_mly_tha_tig_tml_xho_ewe_uzb_ben_bul_azi_zul_vie_mlt_moo_cic_bam	-0.598710868931144	-1.4291536412932	0.156310506099534
683	anl_glc_swa_ita_heb_sod_chh_prs_tur_uzb_ewe_tag_ven_bos_cze_bsq_alb_amr_xho_mnd_spa_mol_zul_hin_moo_por_hun_dgb_bam_est_eng_tig_geo_nor_bul_swe_svk_gam_owc_ctl_fin_dyu_bat_arw_jav_jpn_knd_kor_scr_lat_ses_rus_mao_krd_mlt_mly_cnt_ben_fbf_lit_hau_ukr_fre_pol_grk_qcu_afr_mcd_slo_yor_wly_rom_amh_urd_ind_guj_lda_pan_tsn_sun_tha_sid_tml_akn_cic_aze_ger_dut_azi_bem_vie_aeg_swt_igb_tsw	-0.229315461564994	-0.542094840212176	0.589049729097896
684	amr_fre_swt_rus_wly_tig_hau_grk_uzb_azi_zul_sun_dyu_ger_ctl_bsq_pol_amh_igb_cnt_rom_ita_bem_eng_xho_krd_hun_cic_fbf_est_alb_sod_geo_lit_ben_glc_bul_chh_mlt_nor_fin_tsn_tag_lat_mao_jpn_tml_kor_arw_hin_swa_bos_jav_ukr_owc_ind_mnd_por_lda_mcd_gam_mol_scr_dut_prs_qcu_spa_svk_pan_ses_aeg_afr_anl_cze_mly_guj_akn_urd_tsw_bat_tha_heb_knd_moo_dgb_tur_slo_swe_aze_bam_vie_sid_ven_yor_ewe	0.349481643257928	0.82290698222779	0.412665976122102
685	anl_pol_dyu_dut_hau_owc_aeg_ukr_uzb_azi_bam_bat_lda_spa_swe_bsq_glc_wly_akn_mnd_cze_grk_cic_urd_tsn_afr_est_fbf_xho_fin_krd_mlt_geo_fre_pan_ita_lat_tig_sod_nor_hun_igb_mly_alb_sun_jpn_knd_kor_por_arw_swa_ger_tag_mol_gam_mao_cnt_guj_dgb_slo_amr_mcd_rus_prs_svk_qcu_lit_scr_ctl_swt_sid_bul_chh_eng_ind_rom_moo_hin_zul_jav_tha_heb_tml_ses_ven_tur_bos_ben_aze_tsw_vie_amh_yor_ewe_bem	-0.69741084846733	-1.66999154904412	0.0982836575584752
686	wly_alb_fbf_grk_chh_amr_aeg_arw_tur_aze_swt_jav_tsw_hin_bos_bsq_prs_mlt_igb_mnd_lit_scr_yor_mol_cic_swe_fin_xho_ven_est_rom_hau_geo_eng_ukr_svk_ctl_gam_heb_cze_hun_swa_mly_spa_bat_jpn_knd_kor_ger_bul_tsn_fre_ind_mcd_sid_mao_cnt_nor_akn_ben_sod_ita_guj_krd_lat_qcu_pan_pol_afr_bem_amh_dut_anl_glc_tag_urd_ses_por_lda_sun_tha_owc_tml_dgb_zul_uzb_rus_slo_azi_bam_vie_tig_moo_dyu_ewe	-0.444564251172738	-1.05650467681684	0.293474453544812
687	sid_eng_yor_slo_chh_owc_amr_rom_uzb_azi_moo_mly_dyu_urd_guj_bsq_swe_anl_tsw_mnd_cze_arw_ewe_por_ses_pol_est_cic_dgb_fin_glc_mlt_geo_grk_ita_svk_mol_sod_heb_lat_hun_zul_tag_ukr_jav_jpn_knd_kor_rus_mcd_swa_ger_sun_hin_amh_ind_cnt_dut_swt_spa_aeg_ben_scr_pan_bul_qcu_krd_alb_bos_bam_gam_prs_tig_fre_mao_nor_lda_lit_igb_bat_tha_hau_tml_ven_fbf_tur_afr_ctl_aze_xho_vie_wly_akn_bem_tsn	-0.455772472768996	-1.08243570988069	0.28185757953772
688	gam_guj_yor_ukr_amr_wly_sod_urd_uzb_tur_swt_mao_ewe_rus_mcd_bsq_swe_sid_igb_cnt_grk_alb_bam_spa_swa_svk_fin_dgb_akn_hun_cze_mlt_geo_hin_pol_fre_lit_amh_heb_por_est_lda_bat_rom_sun_jpn_knd_kor_eng_bul_ven_dut_jav_mol_anl_tag_mnd_ben_moo_arw_tig_slo_scr_ctl_nor_qcu_ger_glc_pan_zul_owc_krd_chh_lat_ind_ita_dyu_prs_xho_mly_tha_hau_tml_cic_bem_aze_afr_bos_azi_tsn_vie_aeg_fbf_ses_tsw	-0.116907297892756	-0.275659874865962	0.783420894601823
689	heb_bos_dyu_ukr_wly_aeg_owc_alb_aze_uzb_yor_mao_fbf_nor_spa_bsq_grk_sod_zul_mnd_rus_ctl_ewe_svk_tsn_dut_fin_lda_akn_est_afr_mlt_geo_fre_scr_lat_lit_hau_sid_rom_hun_bam_sun_hin_tag_jpn_knd_kor_cze_mol_dgb_guj_ind_mcd_gam_bat_cnt_arw_ven_por_chh_urd_eng_pol_ger_qcu_ben_pan_krd_bem_amr_bul_tig_slo_mly_swe_swa_ita_igb_jav_tha_anl_tml_ses_xho_tur_glc_prs_azi_swt_vie_amh_moo_cic_tsw	-0.882994664179448	-2.13592455159122	0.0353121229084036
690	amh_pan_ses_alb_hau_anl_sod_cze_azi_tur_dgb_tag_swa_svk_fre_bsq_slo_chh_lda_cnt_lat_spa_tsn_krd_tsw_ger_est_bam_bem_fin_guj_heb_geo_ctl_hin_por_ben_amr_sid_lit_hun_cic_jav_afr_mao_jpn_tml_kor_nor_ukr_xho_scr_ind_dut_wly_bat_mnd_swe_yor_mcd_aeg_prs_rom_arw_urd_qcu_ita_mol_rus_akn_mlt_pol_gam_bul_mly_eng_swt_glc_ewe_sun_tha_owc_knd_moo_dyu_aze_bos_grk_uzb_ven_vie_tig_zul_fbf_igb	-0.157389998199948	-0.371849705362175	0.71085066556875
691	tig_svk_bam_mol_mlt_aeg_amr_pol_azi_tur_akn_sun_lda_dut_mcd_bsq_alb_hau_xho_mnd_arw_ukr_yor_nor_bem_por_est_cic_swt_hun_hin_owc_geo_swe_lit_guj_grk_chh_gam_lat_fin_ven_mao_rom_ind_jpn_tml_kor_bos_spa_ewe_scr_bat_ita_wly_tag_cnt_glc_dgb_urd_heb_afr_bul_pan_slo_qcu_fre_ger_eng_tsw_sid_prs_anl_rus_mly_krd_igb_ctl_swa_jav_tha_amh_knd_moo_zul_uzb_cze_ben_aze_fbf_vie_sod_dyu_ses_tsn	-0.232043694967788	-0.547762793281395	0.585167084533394
692	sod_cze_bam_ger_sid_hau_chh_ukr_tur_aze_lda_bat_ven_ben_scr_bsq_rus_aeg_dyu_cnt_bos_lit_xho_dut_cic_ita_est_swt_zul_hun_bul_owc_geo_lat_svk_prs_rom_heb_gam_por_fin_yor_jav_eng_sun_jpn_knd_kor_mol_hin_swa_pan_mao_mcd_mlt_ind_mnd_nor_tsw_guj_amh_fre_afr_ctl_urd_qcu_arw_spa_slo_fbf_anl_glc_tig_krd_tag_swe_igb_pol_ewe_mly_tha_amr_tml_dgb_ses_uzb_alb_grk_azi_tsn_vie_wly_akn_bem_moo	-0.589835736788184	-1.40580051264703	0.163115557253267
693	amh_bos_swa_prs_tig_heb_hau_alb_aze_uzb_igb_ind_ven_grk_urd_bsq_fre_owc_akn_cnt_pan_lat_tsw_krd_moo_lit_fin_ewe_zul_hun_ben_gam_geo_eng_nor_rom_glc_anl_wly_hin_est_xho_jav_ger_sun_jpn_knd_kor_cze_spa_dgb_guj_mly_bul_chh_tag_mnd_scr_cic_dut_sid_por_swe_slo_arw_qcu_svk_ctl_mcd_ses_aeg_rus_sod_afr_bat_ukr_bam_pol_lda_mao_tha_amr_tml_dyu_fbf_azi_ita_mol_tur_bem_vie_mlt_tsn_swt_yor	-0.0900425773758085	-0.212305694623782	0.832333182733262
694	chh_ger_cic_mcd_tig_mlt_wly_pol_tur_aze_swa_bat_ewe_krd_lit_bsq_ita_sod_lda_cnt_arw_glc_tsn_swe_akn_bos_est_bam_bem_fin_grk_owc_geo_alb_mol_lat_ctl_heb_gam_pan_hun_igb_ind_eng_sun_jpn_tml_kor_urd_rus_zul_fre_mly_afr_aeg_jav_mnd_hin_ses_svk_anl_por_ukr_guj_spa_qcu_ben_prs_dut_moo_sid_rom_amh_bul_tag_scr_fbf_nor_xho_mao_tha_amr_knd_dgb_tsw_azi_slo_cze_uzb_ven_vie_hau_yor_swt_dyu	-0.288067500445649	-0.682153425792949	0.496837431782903
695	sod_guj_dyu_prs_chh_heb_aeg_mol_azi_tur_fbf_bat_igb_scr_arw_bsq_fre_anl_akn_cnt_mcd_hin_tsn_ctl_ewe_lat_fin_xho_ven_est_swe_owc_geo_rus_cze_rom_spa_sid_hau_pol_hun_moo_jav_pan_mao_jpn_tml_kor_ukr_grk_zul_urd_sun_alb_wly_ind_mnd_krd_dgb_bul_mlt_bos_por_dut_ita_qcu_ben_svk_glc_tsw_tig_slo_amr_afr_tag_ger_lda_lit_cic_mly_tha_gam_knd_yor_ses_aze_eng_nor_uzb_bam_vie_amh_bem_swa_swt	-0.621528973112035	-1.48324228117742	0.141391140108702
696	heb_nor_dgb_por_anl_chh_amr_scr_uzb_aze_bem_mao_ewe_grk_mcd_bsq_pol_mlt_tsn_cnt_rom_glc_dyu_ukr_swt_cze_hun_swa_tsw_est_slo_gam_geo_bos_pan_spa_rus_sid_wly_urd_fin_moo_jav_prs_tag_jpn_tml_kor_hin_ger_yor_eng_mly_ita_tig_ind_mnd_arw_bam_lit_owc_lat_guj_alb_bul_qcu_mol_ben_svk_ven_amh_swe_hau_krd_sun_ctl_zul_fre_akn_bat_tha_aeg_knd_lda_xho_tur_afr_dut_azi_cic_vie_sod_fbf_igb_ses	0.0272554611182575	0.0642634318646667	0.948898400966638
697	tig_nor_akn_slo_heb_mlt_aeg_arw_aze_azi_bam_mao_bem_glc_pol_bsq_spa_owc_igb_mnd_ukr_ger_ses_cze_ven_hin_hun_moo_fbf_fin_grk_hau_geo_krd_rus_svk_scr_amh_chh_ctl_est_tsn_sun_dut_bat_jpn_tml_kor_fre_lit_cic_eng_jav_ben_sod_ind_cnt_pan_xho_guj_anl_rom_alb_ita_urd_qcu_lat_bos_por_yor_amr_mcd_sid_mol_mly_afr_tsw_bul_swa_tag_tha_gam_knd_lda_dyu_tur_prs_swe_uzb_swt_vie_wly_zul_ewe_dgb	0.282864261881819	0.667579752312294	0.506055110041726
698	amr_spa_tsn_mol_sod_aeg_mlt_lat_aze_azi_dgb_jav_tsw_ita_eng_bsq_alb_gam_cic_cnt_rus_glc_yor_arw_swt_hin_est_zul_fbf_hun_cze_tig_geo_fre_bul_svk_mcd_hau_heb_prs_fin_dyu_bat_scr_mao_jpn_knd_kor_dut_pol_ewe_bos_tag_por_owc_sun_mnd_afr_swa_ukr_chh_guj_lit_slo_rom_qcu_ctl_krd_ben_ses_anl_pan_amh_swe_mly_urd_akn_grk_bem_ind_tha_wly_tml_bam_ven_uzb_nor_ger_tur_igb_vie_sid_xho_moo_lda	-0.155652556651443	-0.366926782741975	0.714507197519924
699	sid_lat_lda_ita_amh_aeg_gam_ger_azi_aze_xho_jav_tsw_svk_swe_bsq_hin_owc_akn_mnd_mol_urd_moo_fre_swt_rus_est_dyu_ses_hun_eng_anl_geo_mcd_nor_pol_slo_heb_chh_lit_fin_igb_bat_ben_tag_jpn_knd_kor_rom_krd_fbf_spa_mly_bos_hau_ind_cnt_pan_zul_afr_wly_alb_dut_ukr_grk_qcu_scr_bul_cze_dgb_tig_arw_mlt_glc_mao_ctl_cic_por_tsn_sun_tha_sod_tml_ewe_bem_uzb_guj_prs_tur_swa_vie_amr_yor_ven_bam	-0.273930429456746	-0.648074089868031	0.518533882972803
700	aeg_spa_yor_krd_heb_mlt_wly_alb_uzb_azi_xho_mao_igb_ctl_slo_bsq_svk_anl_moo_cnt_hin_afr_swt_rus_tsw_bos_hun_bam_lda_fin_prs_amh_geo_nor_grk_ukr_dut_chh_owc_swe_est_akn_mly_bul_sun_jpn_tml_kor_urd_ger_fbf_lit_tag_rom_hau_jav_mnd_arw_ewe_fre_sod_pol_lat_por_mcd_qcu_cze_guj_ben_cic_amr_glc_sid_mol_bat_pan_dgb_eng_ven_ind_tha_gam_knd_tsn_zul_tur_scr_ita_aze_swa_vie_tig_bem_ses_dyu	0.322050946422953	0.757539593501534	0.450641840110559
701	amh_ukr_yor_grk_sid_aeg_sod_fre_tur_aze_xho_tag_cic_ben_eng_bsq_pan_gam_ewe_mnd_alb_slo_bam_scr_swt_pol_hun_lda_tsn_est_guj_owc_geo_spa_arw_ita_krd_anl_mlt_swe_fin_tsw_ind_cze_mly_jpn_knd_kor_afr_svk_ven_lat_mao_nor_wly_bat_cnt_lit_zul_bul_heb_prs_rus_mcd_ctl_qcu_ger_hin_glc_swa_tig_urd_hau_rom_sun_por_igb_bos_moo_jav_tha_chh_tml_dyu_ses_azi_dut_mol_uzb_fbf_vie_amr_dgb_bem_akn	-0.234164376789943	-0.553477167500635	0.581264916150762
702	amr_pan_cic_ita_sid_gam_chh_rom_uzb_azi_dyu_bat_dgb_swe_krd_bsq_ger_amh_ewe_mnd_lit_afr_bam_ctl_swt_svk_fin_xho_ven_hun_cze_tig_geo_mol_pol_hin_rus_hau_owc_por_est_lda_tag_spa_jav_jpn_tml_kor_ben_guj_akn_lat_ind_fre_heb_sun_cnt_bul_fbf_nor_mlt_urd_bos_dut_scr_qcu_eng_arw_glc_zul_wly_ukr_anl_alb_mly_slo_ses_prs_bem_mao_tha_sod_knd_moo_tsn_aze_mcd_grk_tur_yor_vie_aeg_swa_tsw_igb	-0.185376332000139	-0.437404217720716	0.662832306294858
703	amr_hin_tsn_ben_gam_tig_sid_ita_uzb_tur_fbf_ind_ven_afr_prs_bsq_mcd_aeg_bam_cnt_pan_krd_moo_dut_igb_rom_hun_dgb_lda_fin_mol_chh_geo_rus_ukr_bul_bos_heb_wly_nor_est_tsw_tag_grk_jav_jpn_knd_kor_lit_por_cic_ger_sun_cze_amh_bat_mnd_alb_bem_scr_mlt_glc_slo_fre_pol_qcu_svk_lat_spa_ewe_sod_arw_hau_urd_mly_eng_zul_ctl_yor_mao_tha_anl_tml_akn_dyu_azi_swe_guj_aze_ses_vie_owc_xho_swt_swa	-0.31594480766536	-0.747877301558785	0.45642116776459
704	hau_ukr_swt_glc_sid_mlt_heb_slo_aze_azi_dyu_jav_igb_cze_hin_bsq_ben_owc_tsn_mnd_lat_swe_fbf_por_lda_mcd_est_moo_ses_fin_scr_amh_geo_ctl_ita_rus_rom_wly_amr_bos_hun_zul_mao_krd_ind_jpn_tml_kor_alb_dut_dgb_svk_tag_urd_tig_sun_cnt_spa_akn_afr_aeg_arw_eng_fre_ger_qcu_mol_grk_lit_bem_gam_nor_sod_prs_bat_guj_bam_pol_tsw_mly_tha_chh_knd_swa_ewe_uzb_bul_pan_tur_ven_vie_anl_cic_xho_yor	-0.923822495218283	-2.23972422028074	0.0274916018937479
705	gam_slo_cic_pan_chh_owc_sid_ctl_tur_aze_ses_jav_fbf_swe_dut_bsq_ger_tig_zul_mnd_eng_spa_tsw_nor_ewe_alb_hun_swt_igb_est_glc_hau_geo_ita_ben_hin_bul_anl_wly_urd_fin_moo_mly_rus_ind_jpn_tml_kor_prs_mcd_dgb_por_tag_afr_amh_bat_cnt_ukr_tsn_lat_heb_rom_svk_grk_scr_qcu_guj_arw_krd_bem_sod_bos_mlt_mol_mao_cze_ven_pol_xho_sun_tha_amr_knd_lda_bam_azi_lit_fre_uzb_akn_vie_aeg_swa_yor_dyu	-0.311145264787856	-0.738424224739538	0.462116112557169
706	anl_dut_ven_afr_tig_aeg_amh_swe_uzb_tur_bem_tag_igb_cze_lat_bsq_prs_sid_ses_cnt_arw_glc_ewe_svk_swa_spa_fin_bam_zul_hun_bos_gam_geo_mcd_grk_por_ben_wly_chh_eng_est_moo_mly_krd_jav_jpn_tml_kor_ita_bul_lda_rom_bat_lit_heb_sun_mnd_fre_tsn_urd_mlt_ger_rus_alb_ukr_qcu_pol_slo_guj_dgb_sod_hin_hau_pan_mao_scr_akn_ctl_yor_ind_tha_amr_knd_fbf_xho_azi_nor_mol_aze_dyu_vie_owc_cic_swt_tsw	0.0600789836218293	0.141302642831298	0.887936493056215
707	sid_spa_bem_hin_sod_anl_heb_grk_uzb_tur_dgb_jav_ven_bul_rom_bsq_prs_wly_swt_mnd_mcd_lit_cic_urd_moo_alb_hun_ewe_tsw_fin_ben_tig_geo_cze_arw_pol_nor_amr_mlt_por_est_dyu_tag_swe_sun_jpn_tml_kor_bos_glc_igb_pan_bat_afr_aeg_mly_cnt_ger_xho_krd_owc_ita_dut_guj_ctl_qcu_mol_ukr_svk_ses_chh_slo_gam_rus_mao_scr_bam_eng_lda_ind_tha_hau_knd_akn_fbf_azi_fre_lat_aze_tsn_vie_amh_zul_swa_yor	-0.144386637466614	-0.34052438492021	0.734229670190374
708	owc_lit_fbf_lat_sod_aeg_gam_mol_azi_aze_cic_mly_tsw_ger_eng_bsq_krd_sid_igb_cnt_ctl_fre_bem_cze_akn_arw_est_swa_yor_hun_dut_amr_geo_grk_bos_nor_afr_amh_wly_prs_fin_zul_tag_urd_sun_jpn_tml_kor_ben_hin_tsn_ita_jav_pol_heb_mao_mnd_rus_dyu_slo_chh_por_spa_pan_bul_qcu_guj_svk_scr_ven_hau_ukr_tig_mcd_ind_swe_moo_rom_xho_bat_tha_anl_knd_ewe_lda_tur_alb_glc_uzb_swt_vie_mlt_ses_dgb_bam	-0.436493094161715	-1.03749484955468	0.302195333432377
709	tig_fre_dgb_eng_sod_mlt_wly_pol_uzb_aze_yor_sun_cic_hin_alb_bsq_rus_owc_moo_cnt_pan_por_fbf_nor_zul_lit_fin_bem_swt_hun_svk_anl_geo_lat_scr_krd_urd_gam_amr_mcd_est_igb_bat_guj_mao_jpn_knd_kor_mol_glc_swa_bul_tag_slo_aeg_ind_mnd_ita_ewe_arw_sid_dut_afr_spa_ben_qcu_swe_cze_ctl_xho_hau_bos_chh_grk_jav_prs_akn_rom_ses_mly_tha_amh_tml_dyu_ven_azi_ukr_ger_tur_tsn_vie_heb_tsw_lda_bam	-0.331903551291922	-0.786082438619415	0.433817530396344
710	sod_grk_swa_urd_heb_wly_sid_por_aze_tur_igb_ind_lda_pan_dut_bsq_cze_owc_tsw_cnt_prs_ben_xho_hin_fbf_krd_fin_zul_moo_hun_afr_anl_geo_rus_mcd_pol_nor_hau_amh_bos_est_dgb_sun_rom_mly_jpn_knd_kor_ita_mol_akn_lat_jav_ctl_chh_tag_mnd_ukr_cic_alb_tig_glc_scr_arw_lit_qcu_ger_eng_bul_bem_mlt_svk_amr_fre_bat_slo_tsn_spa_bam_mao_tha_gam_tml_ven_dyu_uzb_swe_guj_azi_yor_vie_aeg_swt_ses_ewe	-0.204184509631737	-0.482522950866816	0.630568311774297
711	wly_mol_swa_rus_heb_gam_amr_arw_azi_tur_yor_bat_lda_prs_slo_bsq_ita_chh_cic_cnt_lat_ctl_ewe_afr_zul_grk_fin_dgb_ses_est_dut_amh_geo_svk_pol_ben_mcd_aeg_sod_cze_hun_tsn_tag_nor_jav_jpn_tml_kor_glc_ger_moo_lit_ind_krd_tig_mly_mnd_guj_xho_eng_hau_hin_pan_fre_urd_qcu_bos_ukr_bul_swt_sid_spa_anl_por_sun_swe_bam_scr_igb_mao_tha_owc_knd_bem_tsw_uzb_alb_rom_aze_dyu_vie_mlt_ven_fbf_akn	0.126283693854809	0.297096978679803	0.767055040379565
712	amh_dut_fbf_afr_wly_aeg_mlt_rus_uzb_tur_bem_ind_dgb_krd_ita_bsq_glc_hau_cic_cnt_mcd_grk_swt_alb_yor_prs_fin_swa_xho_hun_ger_sod_geo_por_ctl_cze_hin_tig_owc_scr_est_bam_jav_ben_mao_jpn_knd_kor_svk_guj_tsn_bos_mly_swe_anl_tag_mnd_slo_igb_fre_chh_lit_bul_urd_nor_qcu_pan_spa_lat_akn_amr_arw_gam_eng_bat_mol_ewe_ukr_lda_sun_tha_heb_tml_ven_dyu_aze_rom_pol_azi_ses_vie_sid_zul_moo_tsw	-0.637076485258674	-1.52168943984755	0.131479892663943
713	owc_eng_cic_pan_mlt_sid_heb_grk_tur_uzb_dyu_tag_xho_pol_urd_bsq_rus_hau_ven_mnd_alb_krd_swt_spa_tsn_bul_hun_yor_akn_fin_por_tig_geo_swe_ben_ita_glc_amh_gam_arw_est_ses_jav_guj_sun_jpn_tml_kor_afr_ukr_moo_ctl_bat_prs_amr_mly_cnt_dut_swa_mcd_wly_svk_mol_scr_bos_qcu_slo_cze_nor_lda_anl_hin_chh_lat_ind_fre_tsw_rom_igb_mao_tha_sod_knd_fbf_zul_aze_lit_ger_azi_bem_vie_aeg_dgb_bam_ewe	-0.363525782678903	-0.861542112123127	0.3911554821968
714	amh_pol_dgb_afr_anl_sid_hau_slo_aze_uzb_bam_mly_moo_hin_dut_bsq_ger_amr_yor_cnt_lat_urd_lda_bos_fbf_cze_fin_swt_swa_est_scr_owc_geo_mcd_grk_alb_ita_aeg_mlt_lit_hun_bem_jav_mol_sun_jpn_tml_kor_glc_bul_tsn_pan_bat_rus_chh_mao_mnd_prs_akn_fre_tig_rom_swe_nor_krd_qcu_spa_ctl_svk_ven_wly_eng_heb_guj_ind_ukr_tsw_arw_xho_tag_tha_gam_knd_cic_ewe_azi_por_ben_tur_igb_vie_sod_dyu_zul_ses	-0.194678329559167	-0.459782239226688	0.646745601277886
715	sid_urd_bam_slo_owc_chh_amr_afr_aze_azi_tsw_jav_zul_ita_bul_bsq_spa_sod_swa_cnt_arw_guj_ses_lit_yor_hin_est_cic_xho_fin_lat_mlt_geo_mcd_svk_bos_por_aeg_amh_alb_hun_akn_sun_krd_tag_jpn_knd_kor_prs_eng_ewe_pol_ind_grk_gam_mao_mnd_ben_swt_pan_hau_swe_rus_ger_ukr_qcu_cze_nor_glc_bem_wly_ctl_anl_fre_mly_dut_moo_rom_lda_bat_tha_tig_tml_igb_dgb_tur_scr_mol_uzb_tsn_vie_heb_dyu_fbf_ven	0.0849360662422032	0.200178946378621	0.841777719925492
716	chh_swe_ses_ger_wly_heb_aeg_afr_aze_tur_bem_tag_yor_lit_ctl_bsq_hin_amr_dyu_mnd_ben_slo_dgb_mcd_tsw_alb_est_igb_ven_hun_nor_owc_geo_urd_dut_svk_ita_mlt_anl_guj_fin_bam_jav_prs_mly_jpn_tml_kor_lat_grk_akn_eng_ind_pol_sid_bat_cnt_cze_moo_arw_amh_scr_glc_fre_bos_qcu_ukr_krd_spa_lda_sod_mol_gam_rus_sun_pan_tsn_bul_swa_mao_tha_tig_knd_fbf_xho_azi_por_rom_uzb_cic_vie_hau_ewe_swt_zul	-0.525182539489218	-1.25009586318882	0.214401044809684
717	sid_dut_igb_pan_amh_owc_gam_urd_uzb_azi_dgb_mly_akn_slo_por_bsq_nor_mlt_tsn_mnd_svk_arw_tsw_ben_fbf_prs_fin_cic_swt_est_swe_sod_geo_krd_grk_bos_pol_anl_heb_bul_hun_bem_jav_alb_tag_jpn_knd_kor_cze_eng_zul_mcd_bat_lat_wly_ind_cnt_ita_ses_rus_amr_fre_ger_spa_lit_qcu_afr_ukr_ctl_yor_aeg_rom_tig_glc_sun_mol_lda_hin_ven_mao_tha_chh_tml_swa_moo_aze_scr_guj_tur_ewe_vie_hau_xho_bam_dyu	-0.210670309922764	-0.497756515247491	0.619830612623181
718	tig_alb_dyu_arw_anl_mlt_sod_guj_tur_azi_ven_mly_igb_slo_pan_bsq_lit_sid_yor_cnt_mol_krd_lda_glc_ses_lat_hun_zul_cic_est_prs_gam_geo_cze_ita_swe_ben_amh_aeg_mcd_fin_fbf_jav_bos_bat_jpn_knd_kor_rom_pol_tsw_nor_sun_hin_chh_tag_mnd_afr_ewe_eng_owc_dut_svk_fre_ger_qcu_spa_rus_ukr_akn_hau_scr_amr_urd_mao_ctl_swt_bul_moo_ind_tha_wly_tml_bam_tsn_aze_grk_por_uzb_xho_vie_heb_bem_dgb_swa	0.150854783018857	0.354956301019839	0.723426032440637
719	sid_grk_swt_pan_hau_amr_tig_guj_aze_azi_fbf_ind_tsn_eng_urd_bsq_arw_wly_xho_cnt_ukr_spa_bem_afr_zul_bos_hun_lda_akn_est_cze_chh_geo_prs_swe_lat_scr_aeg_owc_por_fin_bam_bat_hin_tag_jpn_knd_kor_mol_rom_igb_ger_mao_fre_anl_sun_mnd_ben_cic_svk_amh_alb_slo_bul_dut_qcu_glc_lit_ita_swa_sod_ctl_mlt_pol_mly_mcd_tsw_rus_dyu_jav_tha_gam_tml_ewe_moo_tur_nor_krd_uzb_dgb_vie_heb_ven_ses_yor	0.384693033462996	0.906580325340411	0.366971723337646
720	chh_afr_cic_slo_mlt_sid_hau_spa_tur_aze_swa_mao_dgb_pan_bos_bsq_nor_aeg_tsw_cnt_guj_scr_bam_ctl_fbf_dut_hun_akn_moo_est_svk_gam_geo_cze_lit_arw_bul_heb_sod_alb_fin_zul_mly_pol_sun_jpn_tml_kor_glc_fre_bem_rus_tag_mcd_amr_jav_mnd_eng_ses_ben_anl_hin_grk_swe_urd_qcu_mol_rom_por_xho_owc_lat_wly_krd_bat_prs_ewe_ger_tsn_ind_tha_amh_knd_swt_yor_azi_ita_ukr_uzb_lda_vie_tig_ven_dyu_igb	-0.423707079929839	-1.00565459753938	0.317191184558652
721	amh_por_cic_dut_heb_gam_owc_bul_aze_tur_bem_sun_tsw_bos_ger_bsq_mol_amr_igb_mnd_cze_ukr_dyu_prs_xho_fre_fin_lda_moo_hun_mcd_chh_geo_krd_hin_eng_lat_sod_aeg_rom_est_bam_bat_svk_mao_jpn_tml_kor_alb_scr_ses_ctl_mly_ita_wly_ind_cnt_nor_ven_pan_sid_rus_glc_urd_swe_qcu_spa_guj_pol_tsn_tig_slo_anl_grk_jav_arw_dgb_lit_yor_tag_tha_hau_knd_zul_swa_azi_afr_ben_uzb_fbf_vie_mlt_akn_ewe_swt	0.0178907891206806	0.0421253027045177	0.966489118665836
722	hau_ukr_swa_mol_chh_owc_sod_ita_tur_azi_lda_sun_akn_bos_guj_bsq_por_heb_dgb_mnd_cze_pan_xho_lit_igb_grk_fin_ses_dyu_est_glc_sid_geo_nor_rom_alb_scr_gam_amh_krd_hun_tsw_mly_ben_tag_jpn_knd_kor_hin_ger_ven_swe_mao_bul_wly_jav_cnt_urd_bam_slo_tig_pol_svk_afr_eng_qcu_rus_lat_prs_bem_mlt_mcd_amr_spa_ind_arw_zul_dut_swt_bat_tha_anl_tml_fbf_ewe_uzb_fre_ctl_aze_cic_vie_aeg_yor_tsn_moo	-0.439879097693574	-1.04397656647776	0.299202320598127
723	amh_grk_bem_slo_mlt_wly_tig_mol_uzb_tur_igb_bat_ses_scr_glc_bsq_ctl_sid_zul_mnd_ben_mcd_yor_eng_bam_cze_est_lda_dyu_hun_bos_heb_geo_dut_krd_swe_arw_owc_sod_urd_fin_moo_mao_hin_mly_jpn_knd_kor_ita_fre_ewe_alb_tag_prs_hau_jav_cnt_nor_akn_spa_anl_lit_lat_rus_ukr_qcu_bul_guj_por_tsn_aeg_afr_gam_ger_ind_pol_cic_rom_dgb_sun_tha_amr_tml_swt_xho_azi_svk_pan_aze_swa_vie_chh_ven_fbf_tsw	0.448228315757443	1.0613638073847	0.291273105617212
724	amh_lat_fbf_grk_gam_tig_sid_slo_uzb_tur_ses_sun_igb_pol_glc_bsq_ita_amr_lda_mnd_nor_alb_tsw_hin_bem_eng_hun_cic_dgb_est_arw_anl_geo_por_urd_ben_rom_sod_heb_mol_fin_bam_mly_guj_ind_jpn_tml_kor_mcd_lit_dyu_rus_mao_prs_mlt_tag_cnt_ukr_ewe_dut_wly_bul_bos_cze_pan_qcu_swe_scr_svk_swa_hau_ctl_chh_fre_jav_ger_xho_krd_moo_bat_tha_aeg_knd_zul_swt_azi_afr_spa_aze_yor_vie_owc_tsn_akn_ven	-0.541913749720915	-1.29086208152446	0.199951255456829
725	amr_scr_dyu_krd_heb_tig_hau_rom_uzb_aze_yor_ind_akn_por_ita_bsq_lit_anl_cic_mnd_rus_nor_zul_ukr_bam_fre_est_xho_swa_hun_bos_owc_geo_prs_glc_cze_pol_mlt_aeg_bul_fin_tsn_sun_guj_tag_jpn_tml_kor_svk_mol_bem_afr_mly_slo_chh_jav_cnt_mcd_moo_ben_sod_ctl_lat_swe_spa_qcu_pan_hin_alb_lda_sid_arw_amh_eng_bat_dut_swt_grk_ewe_mao_tha_wly_knd_dgb_igb_tur_urd_ger_azi_fbf_vie_gam_ven_ses_tsw	-0.517954118477008	-1.23144656545828	0.22126080941258
726	hau_nor_fbf_svk_heb_mlt_amh_lit_uzb_tur_yor_ind_bam_lat_krd_bsq_fre_chh_tsn_cnt_rom_pol_dgb_scr_igb_arw_fin_tsw_bem_est_pan_wly_geo_hin_glc_ger_afr_sid_tig_mol_hun_ses_mly_eng_jav_jpn_tml_kor_ita_mcd_ewe_rus_bat_bul_amr_tag_mnd_dut_moo_urd_gam_prs_cze_ben_ukr_qcu_grk_swe_ctl_swt_aeg_guj_owc_spa_mao_alb_lda_por_xho_sun_tha_sod_knd_dyu_zul_azi_slo_bos_aze_cic_vie_anl_akn_swa_ven	0.297455403100001	0.70008347729975	0.48562280087102
727	chh_mol_swt_pan_amr_sid_wly_pol_aze_tur_zul_ind_ewe_lat_ctl_bsq_mcd_heb_swa_mnd_bos_bul_tsw_fre_dgb_svk_est_fbf_bam_fin_dut_tig_geo_guj_spa_lit_slo_aeg_sod_ukr_hun_yor_jav_grk_mly_jpn_tml_kor_nor_por_bem_arw_sun_krd_hau_tag_cnt_eng_lda_hin_amh_scr_ger_urd_rom_qcu_afr_swe_prs_moo_owc_glc_anl_ita_bat_rus_igb_alb_cic_mao_tha_gam_knd_akn_dyu_uzb_ben_cze_azi_ses_vie_mlt_tsn_xho_ven	-0.137020086969003	-0.323257641609636	0.747225865101881
728	amh_rom_lda_mol_amr_sod_wly_cze_uzb_tur_akn_tag_dgb_pan_rus_bsq_pol_gam_xho_mnd_krd_lat_cic_prs_fbf_hin_fin_zul_yor_hun_scr_anl_geo_urd_bul_arw_ctl_tig_heb_alb_est_swa_sun_ita_bat_jpn_knd_kor_ger_afr_ewe_grk_mly_slo_hau_ind_cnt_nor_swt_mcd_chh_eng_glc_fre_spa_qcu_swe_bos_ukr_dyu_aeg_dut_mlt_ben_jav_lit_bem_svk_moo_mao_tha_sid_tml_bam_ses_aze_guj_por_azi_tsn_vie_owc_ven_igb_tsw	0.299666687872721	0.706173096877597	0.48184585980637
729	sid_spa_zul_ita_tig_amh_mlt_cze_uzb_azi_fbf_bat_ses_fre_hin_bsq_dut_wly_dyu_cnt_grk_arw_swa_glc_igb_nor_est_ewe_tsw_hun_svk_sod_geo_ben_guj_urd_ctl_aeg_chh_mcd_fin_akn_tag_pan_mly_jpn_knd_kor_ukr_por_ven_scr_jav_alb_hau_sun_mnd_krd_moo_bul_owc_mol_slo_swe_prs_qcu_rom_ger_eng_yor_gam_pol_heb_rus_mao_lit_bem_bos_swt_ind_tha_anl_tml_tsn_lda_tur_lat_afr_aze_dgb_vie_amr_bam_xho_cic	-0.458145616393024	-1.08984714460312	0.278596361950953
730	wly_mol_tsw_por_sid_amr_aeg_ben_tur_uzb_tsn_bat_swa_hin_pol_bsq_guj_gam_yor_cnt_fre_krd_cic_ukr_dyu_pan_fin_fbf_ewe_est_glc_amh_geo_dut_rom_ger_slo_hau_heb_grk_hun_bem_mao_bos_mly_jpn_tml_kor_cze_ita_swt_eng_tag_bul_anl_sun_mnd_rus_bam_spa_tig_lit_alb_urd_prs_qcu_swe_svk_lat_ven_chh_scr_sod_afr_ind_mcd_dgb_arw_zul_jav_tha_owc_knd_ses_xho_azi_nor_ctl_aze_akn_vie_mlt_moo_lda_igb	-0.13212952775456	-0.311701600178451	0.755965014745513
731	amr_hin_akn_spa_anl_sod_mlt_alb_azi_uzb_moo_tag_swa_nor_swe_bsq_svk_gam_tsw_mnd_pan_ita_lda_por_bem_eng_fin_ses_cic_est_krd_sid_geo_bos_pol_lit_scr_tig_owc_ctl_hun_swt_ind_bul_sun_jpn_tml_kor_rus_ukr_fbf_rom_mly_glc_amh_jav_cnt_cze_xho_ben_chh_mcd_grk_mol_dut_qcu_lat_urd_ger_zul_wly_fre_aeg_guj_bat_arw_yor_afr_dgb_mao_tha_heb_knd_bam_dyu_aze_slo_prs_tur_ewe_vie_hau_tsn_igb_ven	-0.275855756289242	-0.653169768526345	0.515258391680197
732	mlt_eng_akn_por_hau_aeg_tig_spa_tur_uzb_xho_tag_swt_fre_ben_bsq_ukr_anl_igb_cnt_arw_pol_swa_cze_zul_slo_fin_dyu_ven_hun_guj_owc_geo_ctl_bul_ita_rom_amh_chh_grk_est_tsn_ind_hin_mao_jpn_tml_kor_lat_urd_ses_glc_jav_pan_sid_bat_mnd_dut_tsw_bos_sod_lit_rus_ger_prs_qcu_krd_alb_scr_dgb_wly_afr_gam_svk_mly_mol_cic_mcd_fbf_sun_tha_heb_knd_bem_yor_aze_nor_swe_azi_bam_vie_amr_moo_ewe_lda	-0.643871484329565	-1.54035089883595	0.126870623387829
733	amr_grk_bam_scr_aeg_amh_owc_ctl_uzb_aze_ses_mao_dyu_mol_prs_bsq_lat_hau_xho_cnt_slo_ita_swt_swe_akn_ukr_fin_swa_zul_hun_nor_mlt_geo_bos_arw_svk_fre_anl_sid_krd_est_igb_ind_spa_tag_jpn_tml_kor_mcd_glc_cic_ben_bat_cze_heb_jav_mnd_hin_dgb_por_tig_alb_guj_urd_afr_qcu_dut_ger_lit_ewe_gam_pol_sod_eng_sun_rom_yor_pan_fbf_mly_tha_wly_knd_tsn_tsw_azi_bul_rus_tur_moo_vie_chh_bem_lda_ven	-0.44346717849859	-1.05267542392151	0.295217204863027
734	amh_arw_tsn_bul_heb_owc_sid_mcd_uzb_azi_zul_jav_lda_pan_lit_bsq_mol_amr_akn_cnt_svk_grk_dyu_scr_tsw_ukr_est_moo_dgb_hun_rus_anl_geo_bos_por_lat_fre_hau_mlt_spa_fin_ven_tag_swe_sun_jpn_tml_kor_dut_rom_ewe_krd_mly_nor_chh_mao_mnd_ben_ses_hin_tig_glc_pol_prs_urd_qcu_ita_ctl_afr_fbf_gam_alb_wly_guj_bat_eng_bam_cze_swa_ind_tha_sod_knd_xho_cic_aze_ger_slo_tur_swt_vie_aeg_yor_bem_igb	-0.536078483294227	-1.27461554662581	0.205620876633714
735	aeg_spa_yor_pol_amr_mlt_wly_scr_azi_uzb_igb_sun_zul_mcd_ctl_bsq_swe_sod_swt_cnt_arw_ger_bam_svk_moo_guj_est_xho_dyu_hun_dut_owc_geo_por_rus_hin_nor_heb_anl_slo_fin_akn_bat_grk_mly_jpn_tml_kor_urd_bul_cic_afr_jav_glc_amh_ind_mnd_krd_dgb_prs_gam_ben_pan_cze_alb_qcu_fre_lat_ukr_bem_hau_lit_sid_mol_tag_rom_tsw_ita_lda_mao_tha_tig_knd_fbf_ewe_aze_bos_eng_tur_tsn_vie_chh_ven_ses_swa	-0.686338979173463	-1.6475409732936	0.102821722568635
736	aeg_svk_bam_glc_wly_mlt_hau_pan_tur_azi_tsn_jav_dyu_nor_mcd_bsq_eng_sid_igb_cnt_mol_ben_swa_rom_xho_hin_fin_zul_cic_est_lit_chh_geo_rus_afr_prs_ita_gam_heb_alb_hun_ven_tag_bos_mao_jpn_tml_kor_cze_ukr_dgb_ctl_ind_fre_sod_mly_mnd_dut_moo_arw_owc_swe_por_spa_bul_qcu_lat_slo_krd_ses_amh_ger_anl_guj_bat_scr_akn_grk_lda_sun_tha_tig_knd_fbf_tsw_aze_urd_pol_uzb_bem_vie_amr_ewe_yor_swt	0.165458810113097	0.389244568667465	0.697985093230205
737	gam_alb_swa_svk_aeg_sod_hau_lit_aze_tur_tsw_jav_tsn_pan_slo_bsq_rus_anl_bam_mnd_grk_ukr_igb_nor_akn_ctl_est_ven_bem_fin_arw_chh_geo_urd_hin_lat_pol_amh_heb_rom_hun_dgb_ind_mcd_mly_jpn_tml_kor_spa_guj_xho_glc_tag_krd_amr_bat_cnt_fre_fbf_bul_wly_por_eng_afr_ger_qcu_ben_ita_swe_lda_tig_dut_sid_prs_mao_mol_yor_scr_cic_sun_tha_owc_knd_ewe_dyu_azi_bos_cze_uzb_swt_vie_mlt_moo_zul_ses	0.344102996449718	0.809485994810496	0.420301930898655
738	amr_ita_ses_por_tig_chh_sod_cze_aze_tur_akn_ind_cic_nor_mcd_bsq_hin_anl_bam_cnt_lit_urd_zul_ctl_moo_lat_hun_fbf_ewe_est_spa_hau_geo_svk_bul_alb_glc_heb_wly_rom_fin_ven_jav_ben_mly_jpn_knd_kor_afr_grk_swa_ger_sun_mol_owc_mao_mnd_guj_igb_pol_aeg_eng_swe_bos_fre_qcu_pan_arw_scr_tsw_sid_prs_amh_slo_bat_rus_yor_krd_swt_tag_tha_mlt_tml_xho_bem_uzb_dut_ukr_azi_tsn_vie_gam_lda_dgb_dyu	-0.755490963651624	-1.81562575245709	0.0726504142793939
739	amh_cze_moo_por_aeg_gam_wly_slo_azi_uzb_bam_tag_tsn_swe_afr_bsq_spa_tig_ven_mnd_rus_bos_tsw_scr_yor_lit_est_xho_lda_fin_ukr_chh_geo_rom_bul_fre_pol_anl_owc_krd_hun_swt_bat_mol_mly_jpn_tml_kor_ger_lat_ses_mcd_mao_nor_heb_sun_cnt_svk_igb_grk_mlt_ben_hin_eng_ctl_qcu_dut_alb_pan_zul_sid_glc_sod_urd_ind_prs_dgb_ita_akn_jav_tha_amr_knd_cic_dyu_tur_arw_guj_aze_fbf_vie_hau_ewe_bem_swa	0.157958644492088	0.372731257093182	0.710196597737148
740	sod_guj_yor_urd_hau_tig_heb_lit_aze_azi_fbf_sun_cic_ger_spa_bsq_pan_owc_tsn_cnt_nor_bul_tsw_eng_xho_arw_fin_akn_ewe_hun_alb_aeg_geo_swe_ben_krd_rus_gam_anl_rom_est_ven_ind_cze_tag_jpn_tml_kor_ita_ctl_ses_scr_mly_afr_sid_bat_mnd_fre_zul_lat_wly_pol_ukr_bos_hin_qcu_slo_por_svk_dgb_amh_mcd_mlt_prs_mao_mol_bem_dut_swt_jav_tha_amr_knd_bam_igb_tur_glc_grk_uzb_swa_vie_chh_dyu_lda_moo	-0.365913241992728	-0.866667359365743	0.38835482828912
741	gam_nor_yor_mcd_tig_wly_heb_mol_aze_uzb_ewe_mao_cic_swe_bos_bsq_eng_anl_ses_mnd_arw_glc_xho_rom_swt_bul_est_fbf_bam_hun_hin_mlt_geo_urd_lit_ger_ita_chh_amr_spa_fin_zul_jav_alb_tag_jpn_knd_kor_prs_krd_bem_scr_mly_fre_hau_bat_cnt_ben_dgb_pol_amh_por_lat_ctl_ukr_qcu_cze_svk_pan_akn_sid_guj_aeg_afr_ind_grk_tsw_rus_ven_sun_tha_sod_tml_dyu_moo_azi_slo_dut_tur_lda_vie_owc_swa_igb_tsn	0.129209866908664	0.303950795346903	0.761844395153093
742	amh_grk_bam_pol_sid_owc_mlt_prs_tur_aze_tsn_jav_lda_lat_hin_bsq_rom_heb_igb_cnt_mol_por_yor_ctl_ses_cze_est_ewe_fbf_fin_ben_gam_geo_swe_spa_bul_glc_hau_wly_ger_hun_cic_mao_mcd_tag_jpn_tml_kor_ita_svk_zul_eng_ind_ukr_chh_bat_mnd_fre_dyu_krd_tig_afr_lit_pan_arw_qcu_urd_alb_nor_swa_anl_guj_aeg_scr_sun_dut_dgb_rus_moo_mly_tha_amr_knd_tsw_swt_uzb_slo_bos_azi_bem_vie_sod_xho_akn_ven	-0.173999290976098	-0.410585940546688	0.682320616378887
743	gam_rom_bem_svk_amr_aeg_amh_spa_uzb_azi_igb_bat_xho_slo_guj_bsq_eng_sod_tsw_mnd_hin_dut_yor_afr_cic_glc_est_moo_dgb_fin_ukr_owc_geo_prs_bul_arw_nor_heb_sid_mol_hun_lda_mao_lit_ind_jpn_tml_kor_ger_scr_zul_bos_jav_ctl_hau_sun_cnt_lat_ewe_fre_mlt_swe_ben_alb_grk_qcu_mcd_rus_ita_ses_anl_por_tig_urd_tag_pol_swt_cze_swa_mly_tha_wly_knd_ven_tsn_tur_pan_krd_aze_bam_vie_chh_fbf_akn_dyu	-0.0490363350654753	-0.115621805395113	0.908201570146573
744	amr_krd_cic_nor_sid_sod_amh_spa_tur_aze_tsw_jav_lda_prs_grk_bsq_swe_tig_fbf_cnt_lit_arw_ewe_scr_yor_eng_est_dyu_moo_hun_ctl_hau_geo_dut_afr_mcd_alb_chh_aeg_pan_fin_igb_mly_cze_tag_jpn_knd_kor_urd_guj_zul_bos_sun_bul_owc_mao_mnd_ita_swa_ger_mlt_rus_rom_slo_mol_qcu_por_ben_svk_tsn_heb_pol_anl_ukr_ind_glc_ven_lat_akn_bat_tha_gam_tml_bam_ses_azi_fre_hin_uzb_bem_vie_wly_dgb_swt_xho	0.444027479013762	1.04752993678492	0.297570066587629
745	gam_afr_swa_ctl_mlt_anl_hau_cze_tur_aze_bem_bat_dyu_por_swe_bsq_urd_sod_akn_mnd_bul_pol_tsn_ukr_ven_mcd_hun_dgb_moo_est_pan_aeg_geo_ben_hin_scr_mol_amh_sid_svk_fin_bam_mao_rom_mly_jpn_knd_kor_bos_prs_swt_dut_sun_ger_owc_ind_cnt_krd_xho_lat_amr_slo_nor_alb_rus_qcu_glc_spa_eng_yor_tig_arw_heb_fre_tag_grk_cic_lit_lda_jav_tha_wly_tml_igb_zul_uzb_guj_ita_azi_ses_vie_chh_fbf_ewe_tsw	0.167991100199656	0.395276096649459	0.693544346521457
746	mlt_guj_ses_por_owc_aeg_amr_scr_uzb_azi_dyu_tag_bem_alb_lat_bsq_ita_anl_ewe_mnd_lit_nor_ven_ctl_lda_spa_fin_tsw_moo_est_glc_hau_geo_swe_ukr_bos_eng_wly_sid_urd_hun_dgb_sun_ben_jav_jpn_knd_kor_afr_rom_xho_pol_ind_grk_amh_mly_cnt_mol_fbf_hin_heb_svk_bul_rus_dut_qcu_krd_prs_cze_cic_gam_fre_chh_slo_bat_arw_tsn_mcd_swt_mao_tha_tig_tml_yor_bam_tur_pan_ger_aze_zul_vie_sod_akn_igb_swa	-1.20666006457741	-2.98559516574428	0.00361691005678332
747	chh_bul_yor_krd_anl_owc_amh_urd_azi_aze_ven_sun_ewe_grk_scr_bsq_cze_hau_dgb_cnt_fre_ctl_ses_nor_akn_por_est_tsn_xho_fin_lat_heb_geo_mol_swe_arw_eng_sid_mlt_dut_hun_bem_ind_prs_bat_jpn_tml_kor_ita_spa_zul_lit_jav_rom_gam_tag_mnd_hin_swa_ben_wly_svk_afr_bos_alb_qcu_ukr_pan_mcd_fbf_sod_rus_amr_ger_mao_glc_tsw_pol_igb_mly_tha_tig_knd_cic_swt_uzb_slo_guj_tur_bam_vie_aeg_lda_dyu_moo	-0.453057567964851	-1.07568097500306	0.284852669688213
748	sid_nor_tsn_grk_mlt_wly_owc_glc_azi_aze_tsw_mly_ewe_rom_cze_bsq_ita_amr_cic_cnt_mol_rus_igb_prs_akn_ger_est_bam_yor_fin_hin_aeg_geo_swe_scr_alb_urd_amh_heb_dut_hun_ven_sun_lat_ind_jpn_knd_kor_lit_arw_bem_por_bat_krd_gam_jav_mnd_slo_moo_ukr_tig_svk_fre_afr_pol_qcu_ctl_bul_guj_ses_chh_ben_sod_eng_mao_mcd_lda_spa_swt_tag_tha_hau_tml_dgb_swa_tur_bos_pan_uzb_dyu_vie_anl_zul_fbf_xho	-0.599790953388847	-1.43622153901638	0.154294667602581
749	chh_slo_fbf_spa_gam_sod_aeg_mol_tur_uzb_xho_mao_bem_afr_urd_bsq_pan_amr_swt_cnt_ita_lit_ewe_ger_ven_eng_est_tsn_swa_hun_ukr_anl_geo_lat_rom_glc_swe_owc_mlt_cze_fin_igb_ind_scr_jav_jpn_knd_kor_dut_mcd_cic_arw_sun_nor_wly_bat_mnd_alb_tsw_ben_tig_hin_bos_bul_guj_qcu_por_rus_krd_bam_hau_ctl_sid_svk_mly_grk_ses_prs_moo_tag_tha_heb_tml_dyu_akn_aze_pol_fre_azi_zul_vie_amh_yor_dgb_lda	-0.868078727382521	-2.0994559385586	0.0384851556910344
750	wly_bul_zul_por_heb_tig_gam_cze_aze_azi_ven_ind_tsn_ctl_guj_bsq_ger_amh_ses_mnd_ukr_rom_igb_mcd_lda_eng_fin_bam_cic_hun_afr_sid_geo_alb_ita_rus_scr_anl_sod_nor_est_swt_mly_urd_sun_jpn_knd_kor_mol_lat_xho_lit_jav_grk_hau_tag_cnt_fre_bem_dut_mlt_spa_glc_ben_swe_qcu_pol_hin_bos_tsw_chh_prs_amr_svk_mao_krd_yor_pan_ewe_bat_tha_aeg_tml_swa_fbf_tur_slo_arw_uzb_dgb_vie_owc_akn_dyu_moo	0.141122437889606	0.332239926602506	0.740455764242271
751	anl_nor_bam_ukr_sid_mlt_heb_grk_uzb_aze_akn_mao_cic_eng_krd_bsq_alb_aeg_tsw_cnt_pol_mol_xho_spa_bem_scr_est_ven_dgb_fin_svk_gam_geo_rus_bul_ben_rom_wly_sod_glc_hun_fbf_mly_hin_bat_jpn_knd_kor_mcd_prs_lda_swe_jav_por_tig_ind_mnd_lit_igb_cze_chh_slo_pan_afr_ita_qcu_fre_arw_bos_ses_amr_lat_owc_dut_tag_ctl_tsn_guj_swt_sun_tha_amh_tml_zul_yor_azi_ger_urd_tur_ewe_vie_hau_moo_dyu_swa	-0.715435299964248	-1.7146737478262	0.0897356793339393
752	anl_glc_swt_lat_sid_tig_gam_svk_uzb_aze_bam_mly_cic_mcd_rus_bsq_ukr_amr_igb_cnt_ctl_mol_zul_krd_lda_por_est_akn_dyu_fin_eng_aeg_geo_hin_grk_fre_slo_mlt_wly_arw_hun_ewe_jav_pan_bat_jpn_knd_kor_prs_ben_bem_afr_ind_swe_heb_mao_mnd_guj_tsw_scr_hau_rom_dut_urd_lit_qcu_pol_bul_ger_xho_owc_ita_amh_bos_sun_cze_ses_spa_dgb_tag_tha_sod_tml_ven_yor_tur_alb_nor_azi_swa_vie_chh_fbf_moo_tsn	-0.753842650665176	-1.81402352691966	0.0728987953557133
753	sod_rom_tsw_guj_gam_tig_aeg_grk_uzb_tur_yor_mao_cic_pol_cze_bsq_krd_heb_fbf_mnd_mol_pan_dyu_lit_igb_dut_hun_ses_tsn_fin_mcd_mlt_geo_lat_spa_nor_glc_wly_sid_hin_est_moo_mly_alb_jav_jpn_tml_kor_arw_scr_lda_svk_ind_rus_chh_bat_cnt_slo_akn_ita_amh_afr_fre_bul_ctl_qcu_ben_swe_ukr_ewe_owc_urd_amr_eng_tag_prs_swt_ger_swa_sun_tha_anl_knd_dgb_ven_aze_por_bos_azi_xho_vie_hau_bam_bem_zul	-0.867245386791534	-2.09412817838093	0.0389687401234858
754	chh_hin_swt_grk_hau_sod_gam_slo_azi_uzb_bam_ind_bem_por_mcd_bsq_rus_aeg_swa_mnd_dut_pan_zul_fre_xho_lit_hun_akn_moo_est_rom_wly_geo_afr_swe_nor_ger_tig_sid_glc_fin_ven_mly_ita_bat_jpn_knd_kor_eng_ukr_dyu_prs_sun_spa_amr_jav_cnt_svk_tsw_guj_owc_mol_cze_arw_alb_qcu_scr_lat_ctl_ewe_anl_pol_mlt_bul_tag_ben_yor_bos_igb_mao_tha_amh_tml_lda_fbf_aze_krd_urd_tur_ses_vie_heb_tsn_cic_dgb	-0.102193799857517	-0.240936900040601	0.810134398646089
755	amr_urd_swt_ben_amh_hau_mlt_prs_aze_tur_fbf_tag_akn_krd_mcd_bsq_lit_heb_bam_mnd_grk_pol_igb_alb_cic_mol_fin_tsn_ven_est_slo_sod_geo_nor_ukr_scr_rus_sid_gam_ger_hun_bem_sun_bos_bat_jpn_tml_kor_pan_por_zul_swe_mao_arw_tig_jav_cnt_hin_tsw_dut_wly_svk_bul_fre_eng_qcu_spa_guj_ctl_dgb_owc_cze_aeg_afr_ind_lat_yor_rom_moo_mly_tha_anl_knd_lda_dyu_azi_glc_ita_uzb_xho_vie_chh_ses_swa_ewe	-0.748751972639897	-1.79579344127563	0.0757749132562587
756	tig_krd_lda_spa_owc_aeg_gam_por_azi_aze_akn_tag_dgb_eng_fre_bsq_glc_sid_swa_mnd_bul_cze_dyu_arw_fbf_prs_fin_xho_tsw_est_grk_amh_geo_scr_lit_pol_ukr_sod_hau_lat_hun_yor_bat_hin_ind_jpn_knd_kor_mol_ita_igb_ben_mly_guj_heb_sun_cnt_rus_zul_bos_amr_swe_slo_afr_svk_qcu_pan_ger_dut_ewe_wly_mcd_anl_nor_mao_alb_cic_ctl_moo_jav_tha_chh_tml_bam_swt_uzb_rom_urd_tur_ses_vie_mlt_ven_tsn_bem	0.1201656827261	0.282948099057259	0.777845460679426
757	hau_svk_lda_cze_sid_aeg_anl_prs_azi_tur_swa_mao_igb_ctl_guj_bsq_lit_tig_tsn_cnt_dut_ger_akn_ben_dyu_eng_fin_dgb_moo_hun_spa_amr_geo_slo_swe_arw_hin_sod_wly_glc_est_tsw_bat_ukr_tag_jpn_tml_kor_grk_rom_ses_krd_mly_urd_amh_jav_mnd_lat_swt_ita_gam_por_rus_bos_scr_qcu_pol_fre_pan_zul_chh_bul_heb_alb_sun_mol_fbf_afr_xho_ind_tha_mlt_knd_cic_bem_aze_mcd_nor_uzb_yor_vie_owc_bam_ewe_ven	-1.10230349109275	-2.7128684739789	0.00794771494001719
758	sid_lit_tsn_scr_anl_wly_amh_pan_aze_tur_ewe_sun_cic_arw_rom_bsq_ger_gam_yor_mnd_hin_eng_lda_ben_bem_fre_hun_swa_dgb_est_swe_mlt_geo_mol_afr_glc_svk_aeg_sod_spa_fin_tsw_mly_ita_jav_jpn_tml_kor_rus_bul_bam_pol_mao_slo_hau_ind_cnt_ctl_moo_nor_heb_dut_guj_cze_mcd_qcu_prs_krd_bos_ven_chh_por_amr_lat_bat_urd_zul_grk_xho_tag_tha_owc_knd_ses_akn_azi_ukr_alb_uzb_dyu_vie_tig_igb_fbf_swt	-0.134328102128104	-0.317031935035867	0.751929977729211
759	tig_bul_akn_swe_sid_chh_heb_guj_azi_tur_dyu_bat_yor_grk_mol_bsq_slo_gam_tsw_cnt_nor_pan_bem_ben_ven_cze_hun_swt_moo_fin_bos_hau_geo_urd_lit_por_prs_amr_amh_mcd_est_fbf_mly_lat_ind_jpn_knd_kor_ger_scr_dgb_glc_jav_afr_owc_sun_mnd_ctl_lda_rom_mlt_spa_pol_hin_fre_qcu_ita_dut_krd_zul_sod_svk_anl_alb_mao_ukr_xho_rus_cic_tag_tha_aeg_tml_bam_tsn_uzb_eng_arw_aze_igb_vie_wly_swa_ses_ewe	0.0515149378855582	0.121507342222628	0.903551356214831
760	gam_guj_bam_pol_amh_anl_chh_pan_aze_azi_swa_sun_tsn_ctl_nor_bsq_svk_amr_dgb_mnd_scr_hin_lda_ita_dyu_lit_fin_xho_akn_hun_ben_sid_geo_ger_lat_ukr_cze_owc_aeg_prs_est_zul_jav_glc_mly_jpn_tml_kor_bos_eng_igb_grk_tag_bul_wly_ind_cnt_swe_bem_urd_sod_afr_spa_fre_mcd_qcu_mol_krd_dut_ewe_hau_slo_mlt_por_bat_alb_ses_rus_moo_mao_tha_heb_knd_swt_ven_uzb_arw_rom_tur_fbf_vie_tig_yor_cic_tsw	-0.698865750324236	-1.67361482685145	0.0975667296481102
761	amr_alb_lda_ger_aeg_sod_wly_ben_aze_uzb_fbf_bat_moo_fre_glc_bsq_prs_gam_cic_cnt_eng_slo_tsn_pol_ewe_dut_hun_bem_ven_est_por_mlt_geo_swe_hin_arw_urd_tig_heb_krd_fin_bam_jav_mol_mly_jpn_tml_kor_pan_bul_tsw_grk_sun_ita_amh_mao_mnd_svk_dgb_ukr_hau_lit_afr_rom_nor_qcu_spa_cze_bos_swa_chh_guj_anl_lat_tag_ctl_yor_mcd_xho_ind_tha_sid_knd_ses_dyu_azi_scr_rus_tur_akn_vie_owc_zul_igb_swt	0.221363594817332	0.521277847430318	0.603412347797259
762	mlt_ukr_lda_afr_sod_sid_wly_lit_azi_aze_bam_mly_swt_dut_spa_bsq_scr_chh_xho_mnd_alb_krd_swa_eng_tsn_mol_fin_akn_bem_hun_ctl_amh_geo_lat_guj_swe_pan_hau_owc_arw_est_moo_ind_por_tag_jpn_tml_kor_ben_rus_igb_bul_bat_rom_anl_mao_cnt_urd_tsw_svk_heb_ita_pol_cze_grk_qcu_prs_nor_mcd_dgb_aeg_bos_amr_hin_jav_ger_ven_glc_fbf_sun_tha_gam_knd_zul_ses_uzb_fre_slo_tur_cic_vie_tig_ewe_dyu_yor	0.63574261821374	1.50724158432564	0.135138221515281
763	owc_ben_dyu_slo_anl_wly_gam_swe_tur_aze_cic_mly_ewe_guj_lit_bsq_pan_mlt_yor_cnt_ukr_krd_ses_bul_bam_arw_fin_tsw_lda_est_rus_heb_geo_pol_eng_spa_cze_chh_aeg_ger_hun_zul_ind_scr_mao_jpn_knd_kor_glc_rom_xho_urd_tag_lat_sid_bat_mnd_mcd_akn_nor_tig_alb_dut_mol_prs_qcu_svk_ctl_por_bem_amr_hin_amh_bos_sun_ita_ven_grk_dgb_jav_tha_hau_tml_moo_igb_uzb_afr_fre_azi_swa_vie_sod_fbf_swt_tsn	-0.0847194215149157	-0.199947417273276	0.841958269003142
764	gam_lit_ses_swe_mlt_tig_sid_rus_aze_azi_swa_tag_tsw_hin_eng_bsq_bul_hau_dyu_cnt_mcd_ctl_xho_bos_bem_ukr_fin_ven_dgb_hun_svk_anl_geo_pan_slo_lat_cze_amr_owc_alb_est_igb_mao_spa_jav_jpn_tml_kor_mol_krd_lda_afr_ind_ita_sod_mly_mnd_ben_swt_guj_wly_arw_prs_dut_scr_qcu_por_urd_fre_fbf_amh_ger_heb_nor_sun_rom_moo_pol_bam_bat_tha_aeg_knd_ewe_cic_uzb_glc_grk_tur_yor_vie_chh_akn_tsn_zul	-0.14988172244477	-0.353311263940296	0.724654719820758
765	sod_svk_tsw_por_mlt_amh_chh_prs_azi_uzb_fbf_tag_cic_afr_lat_bsq_ben_gam_yor_cnt_cze_rom_zul_rus_bam_fre_est_lda_tsn_hun_ger_sid_geo_pol_spa_alb_ita_heb_hau_arw_fin_ven_bat_slo_ind_jpn_tml_kor_swe_scr_akn_eng_mly_mol_aeg_mao_mnd_guj_dgb_hin_tig_pan_bos_glc_dut_qcu_krd_mcd_ctl_swa_wly_lit_anl_ukr_sun_urd_ewe_grk_swt_jav_tha_owc_knd_bem_igb_tur_nor_bul_aze_ses_vie_amr_dyu_xho_moo	0.405832029979454	0.955903211632926	0.341599373873417
766	amr_lit_bem_slo_amh_sid_hau_rom_uzb_aze_swt_mly_akn_grk_krd_bsq_mcd_mlt_zul_mnd_pol_ben_dyu_hin_fbf_urd_hun_xho_tsn_est_nor_sod_geo_dut_arw_rus_eng_owc_tig_bos_fin_dgb_sun_prs_tag_jpn_tml_kor_por_cze_cic_svk_bat_scr_chh_ind_cnt_alb_ewe_fre_gam_lat_spa_afr_ita_qcu_ctl_guj_swe_igb_aeg_mol_anl_ger_jav_ukr_lda_bul_ven_mao_tha_wly_knd_swa_yor_tur_glc_pan_azi_bam_vie_heb_ses_moo_tsw	-0.11458501709116	-0.270289167485728	0.787536705812544
767	anl_ita_lda_pol_tig_aeg_sid_por_azi_aze_ven_jav_ewe_arw_ctl_bsq_cze_wly_swa_mnd_mcd_krd_zul_lat_yor_prs_hun_dyu_bam_est_fre_owc_geo_slo_eng_swe_rus_amh_gam_urd_fin_fbf_mly_spa_bat_jpn_tml_kor_alb_nor_tsw_lit_tag_mol_sod_sun_cnt_rom_swt_scr_heb_afr_ger_svk_dut_qcu_ben_bul_guj_dgb_hau_grk_chh_ukr_mao_pan_moo_glc_cic_ind_tha_amr_knd_tsn_xho_tur_bos_hin_uzb_ses_vie_mlt_igb_akn_bem	-0.380171315211995	-0.901471519129518	0.369666364405317
768	anl_afr_ses_rom_mlt_aeg_sid_ita_uzb_azi_bem_sun_swa_eng_dut_bsq_cze_chh_zul_mnd_mcd_swe_fbf_alb_tsw_arw_hun_lda_moo_est_scr_amh_geo_hin_grk_urd_ctl_gam_wly_ben_fin_dgb_ind_glc_tag_jpn_tml_kor_lit_svk_akn_lat_mao_spa_sod_mly_cnt_rus_yor_pan_owc_mol_bos_guj_nor_qcu_bul_prs_pol_igb_heb_por_amr_slo_bat_krd_cic_ukr_swt_jav_tha_tig_knd_tsn_dyu_aze_fre_ger_tur_xho_vie_hau_ven_ewe_bam	0.0794064896524932	0.186846615455057	0.852187900171199
769	hau_por_yor_ben_gam_aeg_owc_lat_uzb_tur_dgb_jav_bam_pan_prs_bsq_slo_sod_moo_mnd_krd_grk_swt_cze_tsw_mcd_est_cic_zul_fin_spa_chh_geo_pol_glc_rom_fre_sid_amr_swe_hun_xho_bat_ger_mly_jpn_tml_kor_bos_dut_ses_bul_mao_mol_tig_tag_cnt_svk_igb_lit_wly_guj_ukr_rus_nor_qcu_ita_scr_eng_swa_anl_ctl_heb_arw_ind_alb_tsn_urd_fbf_sun_tha_mlt_knd_bem_ewe_azi_afr_hin_aze_akn_vie_amh_lda_ven_dyu	0.348236847828946	0.820724390844164	0.41390205620766
770	amh_slo_tsn_guj_tig_heb_anl_swe_tur_aze_swt_mly_zul_dut_ukr_bsq_lit_wly_xho_mnd_ben_pol_tsw_fre_akn_eng_hun_yor_igb_fin_arw_sid_geo_krd_bul_ita_cze_amr_mlt_rom_est_fbf_ind_rus_bat_jpn_tml_kor_alb_glc_cic_afr_sun_ctl_hau_mao_cnt_prs_ewe_lat_aeg_svk_bos_nor_grk_qcu_urd_ger_hin_ses_gam_pan_sod_mcd_tag_mol_ven_spa_dgb_jav_tha_chh_knd_swa_bem_uzb_scr_por_azi_moo_vie_owc_lda_dyu_bam	-0.0977535670599948	-0.2304856987468	0.818220630856523
771	chh_mol_xho_scr_aeg_hau_anl_ctl_tur_aze_ses_mao_akn_pol_fre_bsq_mcd_tig_swa_mnd_ben_lat_bem_hin_ewe_slo_est_tsn_tsw_fin_por_sid_geo_ita_afr_krd_glc_sod_amr_rom_hun_yor_mly_urd_bat_jpn_knd_kor_lit_dut_lda_guj_jav_svk_gam_tag_cnt_arw_bam_ukr_amh_nor_grk_cze_bos_qcu_bul_ger_rus_cic_owc_spa_wly_swe_ind_alb_igb_eng_moo_sun_tha_heb_tml_fbf_dgb_azi_prs_pan_uzb_ven_vie_mlt_dyu_swt_zul	-0.334780610492111	-0.791850162360703	0.430463156563612
772	owc_hin_bam_mol_sod_aeg_anl_glc_tur_uzb_dgb_bat_dyu_ctl_ita_bsq_eng_amh_moo_mnd_svk_spa_cic_nor_swt_rom_fin_xho_zul_hun_swe_tig_geo_scr_lat_krd_pan_chh_mlt_afr_est_tsn_ind_ben_jav_jpn_tml_kor_por_prs_ses_slo_sun_alb_wly_mly_cnt_bos_yor_lit_heb_ukr_cze_mcd_grk_qcu_arw_fre_bul_ewe_hau_guj_sid_rus_tag_dut_fbf_pol_igb_mao_tha_gam_knd_lda_ven_aze_ger_urd_azi_bem_vie_amr_tsw_swa_akn	-0.326566400232012	-0.772948746271085	0.441512819739991
773	owc_dut_igb_scr_heb_amr_anl_por_tur_azi_lda_sun_akn_glc_nor_bsq_eng_amh_dyu_mnd_alb_swe_tsn_guj_moo_ukr_est_zul_fbf_hun_pol_tig_geo_bos_grk_ita_urd_chh_wly_ctl_fin_yor_mao_spa_ind_jpn_knd_kor_ger_lat_ven_rus_bat_mcd_hau_jav_cnt_mol_bam_svk_gam_ben_lit_rom_krd_qcu_slo_hin_arw_cic_mlt_fre_sod_prs_mly_pan_swa_afr_xho_tag_tha_aeg_tml_dgb_swt_uzb_cze_bul_aze_bem_vie_sid_ewe_ses_tsw	-0.587304887738256	-1.39866478290504	0.165239547613081
774	aeg_pan_tsn_swe_chh_tig_mlt_prs_uzb_tur_zul_mao_lda_nor_guj_bsq_ctl_hau_tsw_mnd_arw_pol_cic_alb_igb_ita_fin_swa_moo_hun_bul_sod_geo_glc_mcd_dut_scr_sid_heb_hin_est_xho_bat_spa_sun_jpn_tml_kor_ben_lit_fbf_cze_jav_rom_anl_tag_cnt_lat_dgb_ger_amr_rus_bos_grk_krd_qcu_slo_mol_por_ewe_amh_urd_gam_afr_mly_ukr_bem_fre_bam_ind_tha_owc_knd_yor_dyu_azi_svk_eng_aze_swt_vie_wly_ven_akn_ses	-0.745496874796211	-1.79367227030872	0.076115595379567
775	chh_svk_moo_mcd_tig_anl_amh_ukr_tur_azi_fbf_jav_bem_lat_por_bsq_glc_sod_ven_mnd_nor_ita_dyu_swe_ses_hin_hun_dgb_cic_fin_dut_hau_geo_ben_prs_mol_rom_amr_sid_alb_est_tsw_mly_pol_ind_jpn_tml_kor_ger_guj_xho_bos_sun_arw_owc_mao_cnt_rus_yor_fre_gam_slo_bul_scr_grk_qcu_ctl_afr_lit_zul_mlt_pan_heb_spa_bat_cze_swt_krd_bam_tag_tha_aeg_knd_lda_akn_uzb_urd_eng_aze_ewe_vie_wly_swa_igb_tsn	-0.548396595693676	-1.306899272374	0.194469288732929
776	aeg_ita_bam_svk_owc_amr_anl_afr_tur_uzb_igb_jav_swa_pol_rus_bsq_krd_wly_cic_cnt_spa_ukr_moo_scr_bem_bos_fin_tsw_dgb_est_fre_sod_geo_urd_nor_mcd_arw_chh_amh_ctl_hun_ses_mly_alb_sun_jpn_tml_kor_ger_grk_xho_lit_tag_por_hau_ind_mnd_rom_fbf_prs_mlt_guj_glc_mol_swe_qcu_cze_ben_dut_lda_sid_lat_heb_slo_mao_hin_tsn_pan_zul_bat_tha_gam_knd_swt_dyu_azi_bul_eng_aze_yor_vie_tig_ewe_akn_ven	0.200533049915735	0.472019095648562	0.638018815205896
777	amh_glc_yor_ctl_wly_sid_gam_bos_azi_tur_tsn_ind_xho_afr_ita_bsq_scr_tig_cic_mnd_arw_lit_dyu_alb_bam_pol_hun_bem_dgb_est_mol_chh_geo_dut_svk_hin_rom_sod_heb_ger_fin_fbf_sun_swe_bat_jpn_tml_kor_prs_spa_swa_ben_mly_por_amr_mao_cnt_guj_lda_nor_owc_ukr_bul_slo_grk_qcu_cze_lat_pan_zul_anl_eng_mlt_urd_tag_krd_swt_rus_moo_jav_tha_hau_knd_ewe_igb_aze_mcd_fre_uzb_ses_vie_aeg_akn_ven_tsw	0.106843605962379	0.251712474975018	0.801818711093049
778	amr_bos_igb_pol_sod_gam_owc_prs_uzb_azi_swt_jav_tsw_ita_grk_bsq_rus_aeg_ses_mnd_cze_ukr_yor_por_cic_urd_est_zul_lda_fin_fre_hau_geo_alb_mcd_hin_swe_tig_wly_afr_hun_moo_mly_eng_bat_jpn_tml_kor_guj_arw_dgb_svk_sun_rom_mlt_tag_cnt_nor_ewe_pan_amh_ben_ger_krd_lit_qcu_slo_glc_bul_tsn_chh_scr_sid_dut_ind_spa_swa_mol_dyu_mao_tha_anl_knd_fbf_bam_tur_ctl_lat_aze_xho_vie_heb_ven_bem_akn	-0.73449729301189	-1.76238296362283	0.0812901349950474
779	owc_cze_cic_grk_mlt_amh_chh_swe_aze_azi_ewe_ind_tsw_lat_rus_bsq_ita_wly_moo_mnd_lit_bul_swt_ben_akn_mcd_hun_xho_bam_est_mol_sid_geo_prs_rom_bos_scr_aeg_heb_alb_fin_dyu_sun_urd_tag_jpn_knd_kor_pol_slo_bem_ukr_jav_afr_amr_mly_cnt_dut_ses_hin_hau_glc_ger_por_guj_qcu_krd_arw_spa_zul_tig_nor_sod_ctl_bat_fre_tsn_svk_swa_mao_tha_gam_tml_ven_igb_uzb_pan_eng_tur_lda_vie_anl_dgb_yor_fbf	-0.458237143561036	-1.08954784358284	0.27872755432711
780	anl_rus_tsn_dut_wly_sod_sid_slo_tur_uzb_dyu_ind_swa_mol_glc_bsq_cze_amr_igb_mnd_prs_ger_lda_rom_ses_pan_hun_fbf_ewe_est_mcd_heb_geo_ita_por_grk_fre_aeg_mlt_spa_fin_akn_sun_urd_jav_jpn_knd_kor_guj_bos_yor_swe_mao_nor_tig_bat_cnt_eng_zul_hin_amh_ctl_ben_alb_ukr_qcu_lit_lat_afr_cic_hau_bul_owc_pol_tag_krd_dgb_scr_moo_mly_tha_chh_tml_swt_xho_aze_svk_arw_azi_ven_vie_gam_tsw_bam_bem	-1.16105254013238	-2.85490607711642	0.00530821428900284
781	tig_ger_igb_dut_wly_aeg_amh_rus_tur_aze_ewe_tag_swt_alb_prs_bsq_hin_gam_swa_mnd_urd_guj_dgb_ukr_lda_swe_fin_zul_dyu_est_mol_sid_geo_rom_arw_eng_scr_mlt_owc_nor_hun_xho_mly_pol_mao_jpn_knd_kor_svk_cze_yor_por_ind_lit_sod_jav_cnt_ben_ses_fre_amr_grk_mcd_slo_bos_qcu_pan_afr_ctl_bam_hau_glc_anl_ita_bat_bul_moo_krd_cic_sun_tha_heb_tml_tsn_ven_azi_lat_spa_uzb_akn_vie_chh_bem_fbf_tsw	0.130473668217138	0.306990723190079	0.759536768149145
782	gam_grk_bam_ben_aeg_chh_sid_rom_uzb_tur_igb_tag_swa_pan_urd_bsq_por_wly_yor_mnd_ukr_bos_swt_eng_ewe_bul_hun_lda_zul_est_ger_sod_geo_rus_cze_slo_mol_mlt_heb_dut_fin_fbf_bat_nor_jav_jpn_tml_kor_lit_glc_xho_ita_sun_alb_hau_mao_cnt_svk_moo_afr_amr_spa_hin_lat_arw_qcu_scr_mcd_swe_dyu_anl_krd_amh_fre_ind_guj_akn_prs_ses_mly_tha_tig_knd_cic_dgb_aze_ctl_pol_azi_tsw_vie_owc_ven_tsn_bem	0.299437039525294	0.706618032211531	0.481570537208331
783	tig_por_xho_rus_wly_owc_chh_rom_tur_uzb_igb_mly_tsn_glc_hin_bsq_fre_aeg_akn_mnd_afr_ctl_ses_bos_tsw_nor_hun_moo_ven_est_dut_amh_geo_mcd_prs_eng_swe_hau_anl_alb_fin_bam_sun_krd_ind_jpn_tml_kor_pol_scr_swa_spa_bat_bul_heb_mao_cnt_svk_dgb_pan_amr_ukr_urd_lit_mol_qcu_grk_lat_ita_bem_sid_cze_mlt_ben_tag_ger_yor_guj_swt_jav_tha_sod_knd_cic_fbf_azi_slo_arw_aze_dyu_vie_gam_zul_ewe_lda	0.0744334046254726	0.175078612032038	0.861398475219768
784	mlt_nor_tsn_grk_sod_amr_hau_afr_azi_tur_tsw_mly_bam_eng_pan_bsq_rom_wly_lda_mnd_mol_swe_igb_ger_xho_cze_est_dgb_akn_hun_slo_chh_geo_arw_ita_ukr_fre_aeg_owc_bos_fin_cic_tag_krd_mao_jpn_knd_kor_por_spa_swt_pol_bat_lat_heb_jav_cnt_dut_moo_alb_anl_scr_glc_guj_lit_qcu_ctl_rus_mcd_ewe_sid_prs_amh_ben_ind_svk_zul_hin_bem_sun_tha_tig_tml_yor_dyu_aze_bul_urd_uzb_ven_vie_gam_ses_swa_fbf	-0.0659304788258962	-0.155421090710488	0.876826199989964
785	amh_nor_dgb_afr_owc_amr_hau_mol_azi_tur_bem_ind_ewe_ctl_hin_bsq_bul_sod_tsn_mnd_rom_glc_akn_krd_moo_spa_fin_ses_cic_est_cze_sid_geo_pol_scr_pan_alb_mlt_wly_ger_hun_swa_sun_ben_mao_jpn_tml_kor_grk_slo_bam_eng_mly_swe_heb_tag_cnt_svk_igb_fre_aeg_por_lit_arw_dut_qcu_guj_prs_mcd_tsw_gam_rus_tig_lat_jav_ukr_fbf_urd_dyu_bat_tha_anl_knd_yor_ven_aze_bos_ita_uzb_swt_vie_chh_zul_lda_xho	-0.102455631821849	-0.241626534421752	0.80960153271266
786	mlt_dut_dgb_slo_anl_sid_owc_ukr_aze_azi_lda_bat_swt_pol_ita_bsq_afr_wly_tsn_mnd_por_swe_moo_ger_swa_guj_est_tsw_akn_hun_arw_chh_geo_nor_urd_mcd_svk_hau_tig_mol_fin_zul_jav_lit_mly_jpn_tml_kor_spa_fre_xho_rus_tag_glc_aeg_sun_cnt_krd_ses_prs_amh_bos_alb_pan_eng_qcu_cze_grk_lat_bam_sod_ben_gam_bul_mao_rom_ewe_ctl_fbf_ind_tha_heb_knd_igb_cic_uzb_scr_hin_tur_dyu_vie_amr_ven_yor_bem	-0.619157126580222	-1.48229601203188	0.141642241187167
787	heb_mcd_swt_nor_tig_aeg_chh_lit_azi_aze_akn_bat_ven_bos_prs_bsq_ukr_mlt_bem_mnd_arw_scr_lda_krd_zul_afr_hun_cic_yor_est_swe_wly_geo_fre_glc_pol_eng_amr_sod_hin_fin_swa_sun_grk_tag_jpn_knd_kor_dut_alb_xho_rus_jav_cze_amh_mao_cnt_svk_dyu_mol_sid_ger_pan_guj_por_qcu_lat_slo_ita_tsn_gam_rom_owc_bul_ind_urd_ses_spa_fbf_mly_tha_hau_tml_tsw_moo_uzb_ctl_ben_tur_dgb_vie_anl_bam_ewe_igb	-1.15730847138903	-2.85005847817189	0.00538308242016012
788	chh_ctl_lda_spa_wly_aeg_amh_nor_uzb_azi_bam_bat_bem_fre_lat_bsq_guj_mlt_dyu_mnd_bos_mcd_tsw_por_akn_lit_hun_tsn_fbf_fin_pan_anl_geo_alb_ger_urd_dut_tig_heb_krd_est_zul_ind_bul_tag_jpn_tml_kor_glc_hin_moo_arw_sun_grk_owc_mly_cnt_prs_cic_ben_gam_afr_pol_ita_eng_qcu_cze_scr_mol_xho_sid_rus_hau_slo_jav_rom_dgb_ukr_igb_mao_tha_sod_knd_yor_ewe_tur_svk_swe_aze_ven_vie_amr_swt_swa_ses	-1.15864532402624	-2.86198563383616	0.00520059083642913
789	amh_ita_lda_fre_amr_sod_wly_eng_uzb_tur_tsw_sun_zul_svk_mol_bsq_guj_sid_cic_cnt_alb_scr_bam_mcd_yor_spa_hun_dyu_swt_est_lat_tig_geo_rom_hin_prs_krd_gam_hau_ukr_fin_fbf_mly_bul_ind_jpn_tml_kor_glc_ger_dgb_rus_bat_arw_anl_tag_mnd_nor_xho_lit_owc_swe_dut_por_afr_qcu_urd_slo_pan_swa_chh_ctl_aeg_grk_mao_pol_tsn_bos_bem_jav_tha_heb_knd_moo_ven_aze_cze_ben_azi_igb_vie_mlt_ses_ewe_akn	0.408797756913355	0.961732282001463	0.33867800889518
790	chh_svk_bam_mol_anl_amr_sid_afr_aze_uzb_dyu_ind_igb_rom_pan_bsq_ukr_aeg_zul_mnd_nor_ita_tsw_ger_xho_krd_hun_ewe_bem_fin_guj_owc_geo_hin_bos_slo_fre_hau_tig_lat_est_yor_mao_lit_tag_jpn_tml_kor_bul_eng_moo_cze_jav_grk_gam_mly_cnt_scr_fbf_swe_mlt_glc_ctl_spa_pol_qcu_urd_prs_por_tsn_amh_arw_sod_alb_sun_ben_lda_mcd_ses_bat_tha_heb_knd_cic_swt_tur_dut_rus_azi_akn_vie_wly_dgb_swa_ven	-0.458332479685319	-1.08839740165096	0.279232224176777
791	anl_glc_dyu_pol_amr_amh_chh_fre_uzb_tur_fbf_mao_dgb_svk_scr_bsq_bul_sid_igb_mnd_rus_ita_ewe_spa_zul_pan_est_lda_ses_fin_nor_sod_geo_arw_lit_hin_grk_heb_owc_prs_hun_tsw_mly_krd_bat_jpn_tml_kor_rom_eng_bam_slo_jav_guj_gam_tag_cnt_lat_swt_alb_aeg_afr_ger_ben_cze_qcu_urd_ukr_swe_yor_wly_bos_mlt_mol_ind_mcd_tsn_por_akn_sun_tha_tig_knd_ven_bem_azi_ctl_dut_aze_cic_vie_hau_moo_xho_swa	0.111525055443619	0.262775855528521	0.79330459785102
792	tig_hin_swt_bos_owc_wly_amh_slo_azi_tur_bam_sun_tsw_ben_eng_bsq_ukr_chh_moo_cnt_guj_arw_dyu_urd_swa_lat_hun_zul_tsn_est_fre_heb_geo_svk_lit_alb_mcd_sid_sod_glc_fin_xho_tag_ctl_mao_jpn_tml_kor_ger_pol_fbf_nor_ind_scr_mlt_mly_mnd_krd_akn_dut_gam_ita_mol_bul_afr_qcu_rus_prs_rom_ewe_anl_swe_aeg_cze_jav_spa_ses_por_cic_bat_tha_hau_knd_bem_yor_uzb_pan_grk_aze_dgb_vie_amr_igb_ven_lda	0.543598314573742	1.28735357848735	0.201165705878493
793	chh_ben_zul_scr_sod_tig_amr_rom_azi_tur_fbf_jav_dgb_pan_eng_bsq_hin_hau_ewe_cnt_glc_urd_tsn_alb_bem_afr_est_moo_swa_fin_slo_anl_geo_bul_swe_mcd_pol_aeg_mlt_ukr_hun_yor_tag_spa_bat_jpn_tml_kor_lit_por_dyu_prs_mly_guj_wly_sun_mnd_grk_bam_nor_owc_ger_fre_rus_svk_qcu_arw_dut_krd_ses_heb_ita_amh_bos_ind_ctl_lda_mol_cic_mao_tha_sid_knd_xho_akn_aze_cze_lat_uzb_swt_vie_gam_tsw_ven_igb	-0.608071729345311	-1.45449630271871	0.149175574385747
794	amh_arw_ewe_cze_gam_anl_sid_dut_uzb_azi_swa_mao_fbf_mcd_bos_bsq_rus_chh_ses_mnd_svk_prs_cic_guj_dyu_swe_est_moo_dgb_fin_ger_sod_geo_fre_slo_afr_spa_wly_aeg_ben_hun_tsw_sun_krd_mly_jpn_tml_kor_urd_lit_xho_ita_bat_mol_hau_ind_cnt_nor_zul_glc_amr_ukr_por_alb_pan_qcu_grk_ctl_pol_bem_tig_lat_owc_scr_jav_hin_swt_bul_igb_tag_tha_heb_knd_ven_tsn_aze_eng_rom_tur_akn_vie_mlt_lda_bam_yor	-0.941813401523806	-2.28807304303247	0.0243989861432156
795	tig_slo_swt_grk_aeg_amh_sid_rom_aze_azi_dyu_mly_moo_dut_rus_bsq_ger_heb_lda_cnt_por_ukr_fbf_krd_swa_pol_fin_bem_zul_hun_swe_sod_geo_eng_mcd_lat_arw_hau_amr_mol_est_xho_jav_fre_mao_jpn_knd_kor_svk_bul_ses_spa_tag_lit_chh_bat_mnd_cze_dgb_guj_gam_scr_pan_ben_hin_qcu_prs_afr_glc_igb_mlt_ita_wly_alb_sun_ctl_ewe_bos_akn_ind_tha_owc_tml_tsw_cic_tur_nor_urd_uzb_tsn_vie_anl_bam_ven_yor	-0.253111413186747	-0.598715206247101	0.550818353895655
796	mlt_arw_ven_krd_tig_sod_hau_pan_uzb_azi_ewe_jav_bam_ita_swe_bsq_rus_anl_swt_mnd_grk_prs_moo_ukr_dyu_svk_hun_yor_cic_fin_glc_heb_geo_mcd_guj_spa_por_gam_owc_mol_est_ses_mly_fre_sun_jpn_tml_kor_pol_afr_dgb_bul_ind_lat_wly_mao_cnt_eng_swa_lit_amh_ger_dut_bos_scr_qcu_nor_alb_slo_xho_chh_ben_aeg_hin_tag_cze_bem_ctl_akn_bat_tha_amr_knd_tsw_tsn_tur_rom_urd_aze_zul_vie_sid_igb_lda_fbf	-0.719436016826599	-1.72136606787355	0.088509379446788
797	wly_lit_swt_hin_mlt_amh_hau_bos_aze_uzb_ven_jav_dyu_ben_urd_bsq_fre_sod_akn_mnd_prs_glc_ses_por_dgb_ukr_est_tsw_xho_hun_afr_heb_geo_svk_nor_scr_ctl_amr_tig_rus_fin_lda_tag_slo_sun_jpn_tml_kor_spa_pol_fbf_dut_mly_cze_owc_bat_cnt_krd_cic_eng_sid_pan_mcd_alb_bul_qcu_lat_ger_guj_bem_anl_swe_chh_mol_mao_arw_bam_rom_zul_ind_tha_aeg_knd_tsn_igb_tur_ita_grk_azi_ewe_vie_gam_moo_yor_swa	-0.297881137563719	-0.704137049542649	0.483106859751548
798	amh_por_dyu_alb_chh_sid_heb_cze_tur_aze_moo_sun_ewe_dut_rus_bsq_hin_gam_igb_mnd_ctl_glc_swt_ben_bam_nor_hun_ses_zul_est_pol_anl_geo_slo_afr_bul_pan_mlt_aeg_fre_fin_ven_mao_eng_jav_jpn_knd_kor_rom_mcd_fbf_krd_mly_prs_wly_bat_cnt_lit_dgb_mol_sod_ger_grk_svk_bos_qcu_arw_ita_ukr_cic_owc_swe_tig_scr_ind_guj_tsw_spa_xho_tag_tha_amr_tml_yor_lda_azi_urd_lat_uzb_tsn_vie_hau_bem_swa_akn	-1.2161708604366	-3.01476176695217	0.00331488661452706
799	wly_svk_tsn_fre_amr_chh_sod_lit_uzb_tur_zul_bat_tsw_mcd_mol_bsq_pol_tig_bem_mnd_krd_prs_xho_swe_dgb_bos_fin_yor_ewe_est_scr_hau_geo_glc_alb_spa_dut_amh_sid_hin_hun_dyu_tag_bul_mao_jpn_knd_kor_ita_ctl_lda_guj_sun_arw_anl_mly_cnt_ben_igb_slo_mlt_cze_rom_ukr_lat_qcu_rus_por_nor_ven_gam_eng_aeg_afr_jav_grk_swt_urd_fbf_ind_tha_owc_tml_akn_cic_azi_ger_pan_aze_ses_vie_heb_swa_moo_bam	0.39973367958681	0.940976361533402	0.349154759598873
800	heb_guj_bam_bos_gam_hau_tig_nor_tur_uzb_igb_sun_dgb_alb_lat_bsq_mcd_amh_akn_mnd_eng_por_ven_swe_bem_krd_hun_zul_dyu_fin_fre_mlt_geo_urd_slo_dut_bul_anl_sid_hin_est_ses_tag_ger_mao_jpn_knd_kor_ita_glc_fbf_ctl_bat_grk_owc_mly_cnt_scr_moo_ukr_chh_ben_afr_mol_svk_qcu_rus_cze_spa_cic_aeg_pol_wly_lit_jav_arw_tsw_pan_swa_ind_tha_amr_tml_lda_tsn_aze_rom_prs_azi_yor_vie_sod_xho_swt_ewe	-0.0548373421830337	-0.129347636708303	0.897361917290749
801	mlt_lit_yor_afr_aeg_owc_anl_ger_tur_azi_moo_sun_fbf_nor_krd_bsq_bul_heb_dgb_mnd_ita_ben_cic_bos_ven_eng_hun_dyu_bam_est_scr_sid_geo_dut_lat_alb_pol_sod_amh_glc_fin_swa_tag_svk_mly_jpn_tml_kor_hin_mcd_bem_prs_mao_guj_chh_ind_cnt_arw_akn_spa_tig_rom_urd_pan_cze_qcu_slo_ctl_rus_lda_amr_fre_wly_por_bat_ukr_zul_mol_tsn_jav_tha_hau_knd_tsw_swt_uzb_swe_grk_aze_igb_vie_gam_ewe_xho_ses	0.211682758426942	0.498230955070162	0.619497496909668
802	aeg_ukr_fbf_urd_owc_tig_hau_rus_tur_uzb_tsn_sun_swt_prs_cze_bsq_arw_amh_igb_mnd_slo_rom_zul_fre_dgb_spa_est_lda_ven_hun_bul_anl_geo_svk_swe_krd_scr_mlt_gam_hin_fin_tsw_mly_ben_mao_jpn_knd_kor_eng_grk_yor_lat_bat_lit_amr_ind_cnt_alb_ses_ger_sid_mcd_ctl_afr_por_qcu_guj_mol_ita_cic_sod_nor_chh_pan_jav_dut_moo_glc_bem_tag_tha_wly_tml_dyu_akn_aze_pol_bos_azi_ewe_vie_heb_bam_xho_swa	-0.927749528509571	-2.25112671358719	0.0267328116785959
803	anl_scr_akn_ben_owc_tig_amr_ita_tur_uzb_swa_mly_igb_ukr_swe_bsq_glc_sod_dgb_mnd_por_afr_tsn_slo_bem_svk_fin_yor_fbf_est_nor_wly_geo_eng_hin_bos_bul_hau_heb_arw_hun_xho_jav_alb_tag_jpn_knd_kor_spa_ger_tsw_cze_ind_prs_aeg_sun_cnt_guj_ven_pol_chh_ctl_dut_mol_krd_qcu_urd_grk_fre_ewe_gam_pan_sid_lat_bat_mcd_moo_rom_lda_mao_tha_mlt_tml_bam_ses_aze_lit_rus_azi_dyu_vie_amh_cic_swt_zul	-0.554635942281563	-1.32219519228222	0.189345877152557
804	aeg_ben_yor_rom_owc_mlt_sid_cze_uzb_aze_fbf_bat_igb_arw_krd_bsq_alb_wly_bam_cnt_lit_lat_ven_prs_bem_scr_fin_akn_zul_hun_mcd_sod_geo_slo_guj_nor_spa_anl_amh_bul_est_lda_jav_ukr_ind_jpn_tml_kor_ita_swe_swt_pol_mly_pan_tig_mao_mnd_urd_ewe_svk_hau_bos_ger_eng_por_qcu_rus_hin_fre_tsw_gam_ctl_chh_grk_sun_dut_swa_mol_dgb_tag_tha_heb_knd_moo_xho_azi_afr_glc_tur_ses_vie_amr_tsn_dyu_cic	-1.13207810487037	-2.78537358968108	0.00647919956431261
805	hau_lat_ses_ctl_aeg_gam_amh_bul_azi_uzb_zul_sun_xho_afr_dut_bsq_guj_heb_yor_mnd_swe_eng_ewe_bos_fbf_nor_fin_igb_bam_hun_grk_sid_geo_scr_fre_rom_svk_mlt_chh_hin_est_tsn_tag_pol_mao_jpn_tml_kor_rus_ger_swt_spa_mly_slo_owc_jav_cnt_mol_akn_prs_sod_ita_glc_alb_arw_qcu_por_pan_cze_dyu_tig_mcd_anl_krd_ind_urd_swa_lit_cic_bat_tha_wly_knd_moo_bem_aze_ukr_ben_tur_tsw_vie_amr_ven_dgb_lda	0.357798856810194	0.842955583761059	0.401416076980686
806	owc_swe_akn_rus_anl_chh_amr_scr_aze_azi_igb_tag_ses_lat_cze_bsq_bul_gam_xho_cnt_rom_bos_tsw_arw_ven_mol_fin_bem_zul_est_spa_aeg_geo_ben_por_fre_eng_amh_hau_afr_hun_yor_bat_pan_mao_jpn_tml_kor_ger_grk_fbf_svk_sun_alb_heb_mly_mnd_ctl_lda_nor_sid_ukr_guj_mcd_krd_qcu_glc_urd_prs_moo_mlt_slo_wly_lit_jav_dut_swt_hin_bam_ind_tha_tig_knd_cic_swa_tur_pol_ita_uzb_dyu_vie_sod_dgb_tsn_ewe	0.220358522713541	0.518455390176362	0.605371952095567
807	tig_svk_dgb_mcd_sod_sid_wly_ctl_uzb_aze_swt_sun_bem_lit_bul_bsq_por_owc_lda_cnt_arw_spa_yor_afr_swa_ukr_fin_ven_tsn_hun_krd_anl_geo_ita_swe_hin_pan_amr_gam_prs_est_dyu_ind_dut_bat_jpn_tml_kor_grk_guj_bam_ben_jav_rus_chh_tag_mnd_scr_moo_bos_mlt_pol_alb_fre_ger_qcu_lat_slo_glc_akn_amh_rom_aeg_cze_mao_mol_zul_eng_cic_mly_tha_heb_knd_ewe_ses_tur_urd_nor_azi_tsw_vie_hau_fbf_xho_igb	-0.317509027229238	-0.751899160118275	0.454010435289036
808	tig_urd_bam_fre_hau_gam_chh_pol_tur_aze_xho_tag_tsw_spa_prs_bsq_slo_amr_swt_mnd_ita_glc_igb_bul_yor_arw_hun_lda_moo_fin_ctl_heb_geo_dut_svk_ukr_eng_wly_aeg_por_est_zul_sun_rom_bat_jpn_tml_kor_rus_lat_bem_pan_jav_hin_sod_mly_cnt_swe_swa_mol_sid_afr_scr_mcd_guj_qcu_nor_cze_bos_dyu_amh_ben_mlt_ger_mao_grk_ven_lit_tsn_ind_tha_owc_knd_ewe_ses_azi_alb_krd_uzb_fbf_vie_anl_cic_dgb_akn	0.0516433576592749	0.121819704198732	0.903304648763698
809	amh_bos_cic_lit_chh_mlt_gam_arw_uzb_azi_swa_ind_akn_eng_glc_bsq_mcd_hau_ses_mnd_guj_krd_fbf_cze_bem_ita_est_dgb_swt_fin_alb_anl_geo_afr_pan_rus_pol_sod_amr_slo_hun_tsn_jav_urd_sun_jpn_tml_kor_ukr_por_yor_spa_mly_nor_aeg_tag_cnt_ctl_zul_hin_sid_swe_mol_grk_bul_qcu_scr_prs_fre_ven_tig_ger_wly_lat_mao_rom_xho_svk_ewe_bat_tha_heb_knd_igb_lda_tur_dut_ben_aze_tsw_vie_owc_dyu_bam_moo	-0.442699296130485	-1.05120770617773	0.295887049318062
810	chh_pol_cic_ctl_aeg_heb_sid_lit_tur_azi_bem_ind_lda_bul_dut_bsq_swe_wly_swt_cnt_alb_ukr_dyu_glc_zul_eng_est_tsn_xho_fin_slo_amh_geo_arw_afr_scr_bos_owc_amr_mcd_hun_igb_bat_guj_jav_jpn_tml_kor_ita_hin_fbf_ger_tag_krd_mlt_sun_mnd_fre_ewe_rom_sod_spa_svk_pan_lat_qcu_nor_grk_mol_akn_hau_por_gam_urd_mao_rus_ven_ben_moo_mly_tha_anl_knd_yor_bam_uzb_prs_cze_aze_swa_vie_tig_dgb_ses_tsw	-0.113471040503278	-0.267606777335763	0.789594608407703
811	tig_prs_xho_ita_amr_aeg_sod_scr_azi_aze_tsn_tag_dyu_ger_guj_bsq_cze_sid_igb_cnt_ukr_swe_cic_slo_bam_hin_est_bem_tsw_hun_nor_heb_geo_bul_bos_por_mcd_hau_mlt_mol_fin_swa_mly_pol_ind_jpn_knd_kor_lit_urd_ewe_dut_mao_ctl_gam_sun_mnd_krd_dgb_alb_owc_spa_svk_ben_lat_qcu_fre_glc_rom_lda_chh_afr_anl_eng_bat_rus_fbf_pan_ven_jav_tha_wly_tml_ses_akn_uzb_arw_grk_tur_swt_vie_amh_moo_yor_zul	-0.445988694474133	-1.05886903322974	0.292401908332593
812	amh_alb_ven_grk_owc_chh_hau_ukr_uzb_azi_dgb_mao_bem_mol_pol_bsq_rus_anl_dyu_cnt_cze_bos_xho_urd_ewe_mcd_fin_akn_fbf_hun_glc_sod_geo_lit_hin_lat_scr_wly_mlt_swe_est_tsn_sun_por_mly_jpn_knd_kor_fre_eng_yor_arw_bat_ita_gam_ind_mnd_dut_lda_guj_sid_prs_spa_ben_ger_qcu_pan_krd_bul_zul_aeg_afr_tig_rom_jav_nor_swa_ctl_ses_tag_tha_amr_tml_tsw_moo_tur_svk_slo_aze_swt_vie_heb_bam_igb_cic	-0.736745267657388	-1.76934567053864	0.0801142353548463
813	hau_mol_cic_krd_anl_heb_sid_afr_aze_tur_bam_tag_lda_slo_ger_bsq_alb_wly_yor_cnt_ita_dut_ses_pol_moo_rom_hun_fbf_swt_fin_swe_tig_geo_glc_prs_scr_lit_aeg_chh_spa_est_igb_sun_guj_mly_jpn_tml_kor_bul_cze_ven_svk_ind_ben_owc_jav_mnd_grk_tsn_nor_gam_hin_mcd_urd_ukr_qcu_lat_bos_eng_zul_sod_por_amr_fre_mao_pan_ewe_arw_dgb_bat_tha_mlt_knd_swa_akn_uzb_rus_ctl_azi_xho_vie_amh_tsw_dyu_bem	-0.510704070262725	-1.21529649588209	0.227329280250566
814	hau_alb_fbf_hin_gam_heb_amh_ctl_azi_uzb_bem_jav_dyu_bos_grk_bsq_afr_aeg_ewe_mnd_pan_ben_yor_lit_moo_fre_est_ven_igb_fin_mcd_mlt_geo_spa_dut_swe_guj_amr_tig_urd_hun_zul_mao_ukr_ind_jpn_knd_kor_svk_nor_dgb_prs_bat_rus_wly_tag_cnt_ita_lda_eng_sid_por_pol_cze_glc_qcu_arw_rom_krd_akn_chh_ger_sod_scr_sun_mol_tsw_lat_xho_mly_tha_owc_tml_ses_swa_aze_bul_slo_tur_cic_vie_anl_bam_swt_tsn	-0.940978851448564	-2.2879608607916	0.0244057919107597
815	amh_lit_yor_mol_wly_sod_aeg_ger_aze_azi_swa_sun_fbf_ctl_urd_bsq_scr_hau_lda_cnt_slo_rus_dgb_glc_zul_ukr_hun_tsn_akn_fin_prs_sid_geo_afr_alb_ben_ita_tig_heb_dut_est_moo_jav_hin_mly_jpn_tml_kor_bul_cze_xho_swe_bat_arw_owc_mao_mnd_rom_bem_por_mlt_guj_nor_eng_krd_qcu_mcd_pol_pan_swt_gam_bos_amr_lat_tag_fre_ven_spa_bam_ind_tha_anl_knd_dyu_igb_tur_svk_grk_uzb_tsw_vie_chh_ses_ewe_cic	-0.66978336961584	-1.60381152509339	0.112146515367552
816	gam_arw_yor_afr_mlt_anl_sod_ben_tur_aze_xho_jav_cic_ctl_bos_bsq_ita_wly_bem_cnt_eng_grk_dgb_pan_bam_scr_hun_akn_moo_est_glc_tig_geo_dut_guj_nor_fre_hau_owc_ukr_fin_swa_bat_cze_ind_jpn_knd_kor_hin_urd_ewe_spa_mly_swe_heb_tag_mnd_por_zul_slo_aeg_mcd_krd_pol_rom_qcu_ger_mol_lat_dyu_amr_alb_sid_rus_sun_prs_ven_lit_swt_mao_tha_chh_tml_tsw_lda_azi_bul_svk_uzb_fbf_vie_amh_igb_tsn_ses	0.646014328819703	1.53308132604077	0.128650736907483
817	tig_rom_cic_rus_amr_aeg_owc_urd_uzb_azi_tsw_jav_ven_scr_afr_bsq_mol_amh_moo_mnd_ben_arw_swa_glc_yor_swe_hun_bem_xho_fin_prs_hau_geo_hin_pan_bos_slo_heb_wly_por_est_dyu_mly_grk_ind_jpn_tml_kor_spa_guj_dgb_ctl_mao_lit_mlt_tag_cnt_dut_akn_lat_gam_alb_eng_ger_pol_qcu_cze_nor_bul_ses_chh_mcd_sid_svk_sun_krd_bam_fre_swt_bat_tha_anl_knd_fbf_igb_tur_ita_ukr_aze_lda_vie_sod_tsn_ewe_zul	-0.577268793256532	-1.37787703494917	0.171547723513854
818	sid_prs_tsw_rus_aeg_hau_tig_nor_tur_uzb_bam_bat_yor_por_ger_bsq_ukr_anl_ewe_cnt_swe_grk_dyu_pol_ven_ctl_est_lda_igb_hun_glc_sod_geo_bul_rom_pan_spa_gam_mlt_afr_fin_xho_jav_arw_sun_jpn_knd_kor_bos_guj_dgb_krd_mly_fre_chh_tag_mnd_dut_moo_slo_amr_eng_ben_urd_lat_qcu_svk_scr_cze_swt_owc_alb_amh_ita_mao_mcd_ses_lit_zul_ind_tha_heb_tml_swa_bem_aze_mol_hin_azi_cic_vie_wly_akn_fbf_tsn	-0.0927129999312494	-0.218352405192928	0.827632974865074
819	gam_lit_bem_lat_tig_wly_mlt_mcd_uzb_tur_akn_jav_swa_ukr_arw_bsq_eng_aeg_ewe_cnt_scr_krd_zul_alb_igb_dut_hun_yor_cic_est_glc_sod_geo_rom_pol_ita_swe_amr_chh_ben_fin_ven_tag_svk_ind_jpn_tml_kor_mol_nor_ses_fre_sun_ger_sid_mao_mnd_afr_bam_guj_anl_hin_urd_por_spa_qcu_ctl_prs_grk_lda_hau_rus_owc_pan_bat_slo_tsn_cze_dyu_mly_tha_heb_knd_swt_xho_aze_bul_bos_azi_tsw_vie_amh_fbf_moo_dgb	-0.853090385390715	-2.05690919301686	0.0424955280634373
820	aeg_fre_swt_arw_hau_mlt_tig_por_tur_azi_ses_mly_lda_ger_bos_bsq_lat_heb_bam_mnd_mol_grk_tsn_glc_xho_slo_hun_bem_igb_fin_scr_amr_geo_afr_urd_rom_mcd_sid_chh_pol_est_ven_mao_spa_ind_jpn_tml_kor_pan_guj_zul_svk_tag_ben_gam_sun_cnt_hin_swa_lit_wly_nor_ukr_ita_swe_qcu_alb_krd_eng_akn_owc_ctl_anl_bul_bat_dut_dyu_cze_moo_jav_tha_amh_knd_dgb_ewe_aze_rus_prs_uzb_yor_vie_sod_fbf_cic_tsw	-0.226078428049334	-0.534025975236801	0.594597785637321
821	amr_por_tsn_fre_hau_owc_amh_krd_tur_uzb_zul_ind_ses_cze_mcd_bsq_ita_chh_fbf_mnd_slo_mol_tsw_ukr_bam_urd_fin_bem_igb_hun_scr_sid_geo_lat_arw_ger_pol_heb_mlt_eng_est_cic_tag_swe_mly_jpn_tml_kor_afr_rom_dyu_guj_jav_spa_anl_sun_cnt_glc_lda_prs_sod_grk_rus_bul_pan_qcu_lit_alb_dut_swa_wly_nor_tig_bos_mao_hin_moo_ctl_swt_bat_tha_gam_knd_xho_akn_azi_svk_ben_aze_ewe_vie_aeg_ven_yor_dgb	0.0165348629303769	0.0389407165023102	0.969021125421694
822	heb_grk_ewe_ben_sid_aeg_amr_lit_aze_azi_yor_mly_ven_glc_ukr_bsq_nor_chh_fbf_mnd_arw_pol_bam_ita_moo_bul_est_zul_bem_fin_rus_wly_geo_mol_swe_ctl_scr_amh_owc_afr_hun_akn_jav_krd_sun_jpn_knd_kor_alb_prs_dyu_fre_ind_urd_tig_bat_cnt_pan_swa_lat_gam_por_guj_spa_mcd_qcu_ger_bos_dut_dgb_anl_hin_mlt_rom_mao_slo_igb_eng_swt_tag_tha_sod_tml_tsw_xho_tur_cze_svk_uzb_lda_vie_hau_tsn_ses_cic	-0.358722740029001	-0.84973116420101	0.397656778352028
823	sid_glc_lda_ctl_chh_amh_sod_guj_uzb_azi_ewe_jav_bem_urd_dut_bsq_prs_tig_dgb_cnt_por_spa_igb_rom_xho_scr_est_tsw_tsn_hun_nor_amr_geo_ukr_pan_swe_afr_anl_mlt_grk_fin_fbf_bat_mol_sun_jpn_knd_kor_fre_pol_cic_alb_mao_arw_aeg_mly_mnd_lat_swt_svk_wly_bos_bul_slo_lit_qcu_cze_ben_hin_moo_gam_ger_heb_ita_tag_krd_dyu_rus_swa_ind_tha_owc_tml_ven_ses_tur_eng_mcd_aze_bam_vie_hau_akn_zul_yor	0.301626512463988	0.710013845242361	0.479472102114129
824	wly_pan_igb_ger_anl_tig_sod_bul_azi_uzb_tsn_sun_tsw_dut_arw_bsq_ita_hau_cic_mnd_ctl_glc_akn_fre_fbf_rus_fin_ven_yor_hun_alb_owc_geo_mol_lat_nor_prs_gam_mlt_spa_est_bem_jav_afr_ind_jpn_tml_kor_eng_swe_ses_guj_mao_ukr_amh_bat_cnt_mcd_swt_por_heb_grk_pol_slo_svk_qcu_scr_cze_ben_zul_chh_urd_sid_krd_mly_hin_ewe_rom_dyu_tag_tha_amr_knd_dgb_swa_tur_bos_lit_aze_moo_vie_aeg_xho_lda_bam	-0.606725324183696	-1.4476954182336	0.151065019670507
825	amr_rom_cic_ctl_hau_sod_aeg_afr_uzb_azi_fbf_mao_ewe_guj_por_bsq_lat_gam_bam_cnt_mol_cze_tsn_svk_moo_pol_hun_xho_zul_est_arw_tig_geo_alb_ukr_scr_urd_owc_amh_mcd_fin_yor_tag_dut_ind_jpn_knd_kor_lit_grk_ven_nor_jav_spa_sid_mly_mnd_bos_dgb_glc_anl_ben_pan_eng_ita_qcu_bul_hin_prs_ses_heb_fre_mlt_ger_sun_krd_lda_slo_igb_bat_tha_wly_tml_swa_akn_tur_swe_rus_aze_bem_vie_chh_tsw_dyu_swt	-0.335817333767193	-0.795482865093582	0.428358335117033
826	wly_hin_swt_pan_owc_tig_amr_lit_azi_aze_zul_tag_lda_krd_urd_bsq_arw_sid_akn_mnd_glc_svk_bam_rom_swa_ukr_est_ses_moo_fin_spa_sod_geo_alb_mcd_scr_swe_chh_heb_afr_hun_dgb_mly_guj_jav_jpn_knd_kor_ctl_prs_xho_ita_sun_dut_amh_ind_cnt_eng_tsw_pol_anl_por_fre_bos_bul_qcu_grk_slo_mol_cic_gam_lat_mlt_ger_bat_nor_yor_ben_bem_mao_tha_hau_tml_dyu_ven_uzb_rus_cze_tur_fbf_vie_aeg_ewe_igb_tsn	-0.404005476406929	-0.958795786364227	0.340147654763629
827	amr_slo_bam_rus_mlt_gam_amh_ger_tur_aze_swt_mly_yor_bul_urd_bsq_guj_wly_ven_mnd_bos_fre_bem_rom_zul_ben_hun_xho_ses_est_por_chh_geo_cze_pol_lit_eng_heb_sid_ita_fin_cic_bat_swe_tag_jpn_tml_kor_ctl_spa_lda_svk_ind_grk_aeg_jav_cnt_ukr_ewe_pan_tig_mcd_prs_scr_alb_qcu_afr_nor_glc_fbf_anl_lat_owc_mol_mao_hin_igb_krd_dgb_sun_tha_sod_knd_dyu_akn_azi_arw_dut_uzb_moo_vie_hau_tsn_tsw_swa	1.03575459707791	2.48328921482593	0.0148090895672552
828	wly_fre_dyu_prs_anl_amr_owc_mcd_azi_uzb_cic_tag_ewe_urd_mol_bsq_glc_amh_igb_mnd_ita_bul_akn_rom_xho_swe_est_moo_yor_hun_slo_aeg_geo_lit_pan_svk_dut_hau_heb_ukr_fin_swt_jav_guj_ind_jpn_knd_kor_spa_pol_ses_eng_mly_hin_sid_sun_cnt_ger_dgb_rus_mlt_krd_bos_ctl_ben_qcu_alb_afr_lat_zul_tig_grk_sod_nor_bat_por_swa_cze_bam_mao_tha_chh_tml_lda_tsn_aze_arw_scr_tur_ven_vie_gam_fbf_bem_tsw	-0.00361670108270263	-0.00853680944859769	0.993206980182768
829	tig_slo_fbf_swe_hau_gam_anl_pol_tur_azi_igb_mly_moo_ben_grk_bsq_glc_amr_ewe_cnt_krd_svk_akn_eng_tsw_prs_est_bem_dyu_fin_bos_chh_geo_afr_mol_lit_por_heb_sid_mcd_hun_swt_tag_spa_sun_jpn_tml_kor_ukr_ctl_tsn_cze_ind_rus_wly_bat_mnd_rom_zul_lat_owc_ita_ger_nor_scr_qcu_guj_arw_pan_xho_sod_dut_mlt_hin_mao_fre_dgb_bul_ven_jav_tha_aeg_knd_bam_yor_aze_urd_alb_uzb_ses_vie_amh_lda_swa_cic	0.0558802547550283	0.13153953738365	0.895632661867621
830	aeg_arw_yor_pol_anl_hau_chh_slo_uzb_aze_bem_bat_lda_prs_spa_bsq_guj_gam_ven_cnt_hin_eng_ewe_lat_cic_rom_fin_bam_dyu_est_mol_wly_geo_alb_krd_pan_afr_amr_sod_lit_hun_moo_tag_nor_sun_jpn_tml_kor_dut_bos_xho_rus_mao_urd_heb_ind_mnd_por_igb_ukr_owc_mcd_ger_scr_glc_qcu_ben_ctl_cze_tsw_sid_swe_amh_svk_mly_grk_tsn_fre_dgb_jav_tha_mlt_knd_akn_swt_tur_bul_ita_azi_ses_vie_tig_swa_zul_fbf	-0.0490065138137983	-0.115411230142498	0.908368007722149
831	anl_ukr_lda_pan_amh_heb_sod_arw_azi_uzb_fbf_jav_tsw_por_eng_bsq_fre_chh_dgb_cnt_alb_guj_yor_mcd_moo_rus_fin_ven_bam_hun_lat_wly_geo_lit_slo_swe_hin_tig_amr_cze_est_dyu_sun_nor_bat_jpn_knd_kor_bul_bos_bem_svk_ind_pol_gam_tag_mnd_mol_swa_ger_aeg_rom_ita_prs_scr_qcu_grk_afr_ctl_cic_hau_krd_owc_spa_mly_dut_zul_glc_swt_mao_tha_sid_tml_ewe_xho_tur_ben_urd_aze_igb_vie_mlt_tsn_akn_ses	-0.848512939924668	-2.04747601014157	0.0434318091507296
832	wly_ita_lda_ben_sid_aeg_amh_grk_aze_azi_swt_ind_bem_glc_arw_bsq_prs_heb_tsn_cnt_afr_ukr_yor_ctl_bam_por_est_moo_tsw_fin_bos_chh_geo_krd_urd_alb_svk_mlt_sod_rom_hun_igb_mly_spa_bat_jpn_knd_kor_hin_nor_akn_swe_sun_fre_tig_jav_mnd_slo_swa_rus_amr_ger_bul_mcd_dut_qcu_lit_pol_guj_ses_gam_cze_hau_pan_tag_lat_fbf_eng_ven_mao_tha_owc_tml_dyu_xho_tur_scr_mol_uzb_cic_vie_anl_dgb_zul_ewe	-0.345335516891521	-0.818344460470262	0.415252431018329
833	gam_fre_moo_afr_amr_anl_sid_mol_tur_uzb_bam_sun_akn_dut_prs_bsq_swe_tig_swt_mnd_bul_guj_zul_lat_swa_ger_est_ewe_lda_fin_bos_heb_geo_grk_rus_ukr_mcd_sod_hau_eng_hun_dyu_ind_pan_tag_jpn_tml_kor_por_hin_xho_ben_bat_glc_owc_mly_cnt_rom_ses_spa_amh_svk_ita_urd_cze_qcu_nor_krd_pol_yor_wly_ctl_mlt_lit_mao_arw_bem_scr_fbf_jav_tha_aeg_knd_cic_dgb_azi_slo_alb_aze_ven_vie_chh_igb_tsw_tsn	-0.0283639561893044	-0.0668291782923966	0.946861155803571
834	wly_lit_ven_hin_tig_sod_anl_ukr_uzb_tur_yor_mly_tsn_lat_svk_bsq_nor_chh_akn_cnt_scr_ctl_ses_krd_cic_rom_est_zul_ewe_fin_eng_heb_geo_spa_pol_mol_guj_hau_gam_prs_hun_swt_ind_dut_jav_jpn_tml_kor_pan_mcd_dyu_cze_mao_afr_amr_sun_mnd_arw_tsw_slo_mlt_alb_ita_urd_ben_qcu_por_swe_ger_bem_aeg_glc_sid_fre_bat_bos_swa_bul_xho_tag_tha_amh_knd_bam_igb_azi_rus_grk_aze_fbf_vie_owc_lda_moo_dgb	-0.118202812760856	-0.279253230369218	0.780670573649315
835	heb_dut_zul_rom_sid_tig_gam_pol_uzb_tur_swt_sun_bam_afr_mol_bsq_guj_chh_yor_mnd_eng_urd_xho_bos_cic_prs_fin_akn_igb_hun_bul_mlt_geo_por_scr_glc_krd_aeg_wly_mcd_est_ven_mly_svk_tag_jpn_tml_kor_lat_swe_moo_ben_jav_arw_sod_mao_cnt_fre_ewe_hin_owc_ita_nor_slo_lit_qcu_rus_ukr_spa_tsw_amr_cze_amh_alb_bat_pan_tsn_ger_dyu_ind_tha_anl_knd_ses_dgb_aze_ctl_grk_azi_fbf_vie_hau_swa_lda_bem	-0.925575252007056	-2.2463560164272	0.0270480174032077
836	sod_swe_lda_ger_hau_chh_owc_pol_tur_azi_ses_bat_fbf_slo_mol_bsq_urd_sid_yor_cnt_ita_lit_xho_cze_akn_por_fin_cic_zul_hun_prs_aeg_geo_glc_alb_rom_guj_tig_gam_ctl_est_dyu_mao_ben_jav_jpn_knd_kor_afr_nor_moo_lat_mly_hin_mlt_tag_mnd_fre_bem_spa_heb_scr_rus_krd_ukr_qcu_pan_bos_arw_swa_wly_dut_anl_eng_sun_bul_tsn_mcd_dgb_ind_tha_amr_tml_ven_bam_uzb_svk_grk_aze_ewe_vie_amh_tsw_swt_igb	0.35832429097588	0.844652841791139	0.400472357016033
837	chh_mol_bam_rom_hau_aeg_amr_ctl_azi_aze_ven_ind_ewe_scr_mcd_bsq_por_heb_tsn_cnt_ita_eng_akn_arw_ses_glc_hun_fbf_yor_fin_slo_sid_geo_hin_urd_bos_rus_gam_amh_pan_est_dgb_bat_guj_jav_jpn_knd_kor_lat_prs_swt_alb_sun_afr_wly_mao_mnd_grk_moo_swe_owc_svk_spa_cze_pol_qcu_ger_fre_nor_swa_anl_bul_sod_krd_mly_ben_bem_dut_cic_tag_tha_tig_tml_tsw_xho_tur_lit_ukr_uzb_zul_vie_mlt_dyu_lda_igb	-0.113386935178801	-0.267411177822966	0.789744728927377
838	hau_krd_xho_slo_tig_amr_mlt_ben_tur_aze_ewe_mly_swt_ukr_prs_bsq_dut_chh_yor_cnt_rus_fre_dyu_ctl_zul_pan_fin_swa_tsw_hun_scr_owc_geo_svk_lat_afr_ita_sid_amh_arw_est_bem_mao_grk_ind_jpn_tml_kor_por_bos_moo_nor_sun_mcd_anl_jav_mnd_cze_akn_swe_aeg_alb_guj_lit_glc_qcu_bul_mol_hin_ven_sod_spa_gam_urd_bat_ger_bam_eng_fbf_tag_tha_heb_knd_igb_cic_azi_pol_rom_uzb_lda_vie_wly_dgb_ses_tsn	-0.168734324375843	-0.398349269760055	0.69128580019982
839	sid_afr_dgb_urd_gam_amr_chh_lit_aze_tur_lda_bat_zul_glc_ctl_bsq_guj_hau_akn_cnt_slo_lat_yor_arw_ses_spa_fin_tsn_moo_hun_scr_owc_geo_ita_mol_pol_alb_heb_amh_nor_est_dyu_tag_prs_sun_jpn_knd_kor_por_krd_ven_swe_ind_hin_sod_mao_mnd_rus_igb_mcd_anl_ben_eng_grk_ukr_qcu_ger_dut_rom_xho_mlt_fre_aeg_pan_mly_bos_cic_bul_bam_jav_tha_wly_tml_swt_bem_uzb_svk_cze_azi_swa_vie_tig_ewe_tsw_fbf	0.366004525544479	0.862863085119474	0.390432456641667
840	owc_dut_zul_eng_chh_anl_aeg_bul_uzb_tur_akn_mly_igb_pan_ben_bsq_mcd_heb_ven_mnd_ukr_scr_tsw_cze_ses_alb_est_swt_yor_fin_urd_tig_geo_por_nor_slo_lat_sod_mlt_rom_hun_cic_tag_guj_ind_jpn_tml_kor_ger_arw_dyu_fre_jav_ctl_hau_sun_cnt_krd_moo_hin_amh_bos_svk_grk_ita_qcu_lit_mol_pol_dgb_sid_swe_amr_afr_bat_prs_swa_glc_xho_mao_tha_gam_knd_tsn_lda_aze_spa_rus_azi_ewe_vie_wly_bam_bem_fbf	-0.751124723022087	-1.80606886451468	0.0741424249282601
841	owc_ukr_tsw_nor_tig_chh_wly_ger_uzb_aze_yor_ind_ewe_rom_fre_bsq_pol_sod_swt_cnt_mcd_por_igb_ita_moo_scr_fin_ses_bam_est_arw_gam_geo_pan_guj_afr_mol_anl_aeg_ben_hun_cic_jav_alb_sun_jpn_knd_kor_eng_dut_dgb_ctl_bat_prs_hau_mly_mnd_cze_bem_bul_sid_swe_grk_spa_bos_qcu_urd_slo_glc_ven_amr_lat_mlt_svk_tag_lit_xho_rus_zul_mao_tha_heb_tml_lda_swa_azi_krd_hin_tur_tsn_vie_amh_fbf_akn_dyu	-0.187312973917992	-0.442004551408341	0.659512054419236
842	anl_grk_igb_nor_amh_owc_aeg_alb_aze_uzb_moo_mao_swa_swe_mcd_bsq_svk_mlt_akn_mnd_pan_fre_tsn_ger_yor_por_hun_tsw_zul_fin_lat_gam_geo_eng_bos_guj_arw_tig_sod_scr_est_lda_sun_cze_tag_jpn_tml_kor_prs_afr_swt_dut_jav_urd_wly_mly_cnt_ita_fbf_bul_amr_ben_slo_krd_ctl_qcu_rom_ukr_lit_xho_heb_rus_sid_pol_bat_glc_bam_spa_cic_ind_tha_hau_knd_dgb_ven_tur_mol_hin_azi_dyu_vie_chh_bem_ewe_ses	-0.568525250137335	-1.35550818460782	0.178538531960721
843	sod_hin_tsn_ita_owc_aeg_sid_pol_uzb_azi_cic_mao_xho_rom_lat_bsq_arw_wly_ven_mnd_krd_ger_igb_eng_moo_rus_fin_swt_akn_est_glc_gam_geo_ukr_lit_grk_pan_amr_hau_ben_hun_zul_tag_bos_bat_jpn_knd_kor_afr_mol_swa_svk_sun_mcd_chh_mly_cnt_fre_fbf_alb_heb_por_guj_swe_ctl_qcu_scr_urd_nor_lda_tig_spa_mlt_cze_jav_prs_bam_dut_bem_ind_tha_amh_tml_yor_ewe_aze_bul_slo_tur_dgb_vie_anl_ses_dyu_tsw	-0.410300272970311	-0.973132396189512	0.333011839298368
844	owc_ctl_igb_alb_sod_sid_chh_fre_aze_azi_dgb_ind_tsn_dut_rus_bsq_ger_mlt_tsw_cnt_lat_spa_ven_glc_cic_rom_fin_xho_yor_est_lit_tig_geo_afr_eng_nor_hin_heb_hau_urd_hun_swt_mly_slo_mao_jpn_tml_kor_prs_svk_moo_krd_jav_cze_wly_sun_mnd_arw_dyu_ukr_gam_swe_scr_ita_mcd_qcu_mol_guj_por_ewe_anl_pan_amr_grk_bat_bul_bam_pol_zul_tag_tha_aeg_knd_fbf_lda_uzb_ben_bos_tur_akn_vie_amh_swa_ses_bem	-0.253662646950486	-0.599462613273671	0.550322095792427
845	aeg_guj_igb_nor_gam_hau_amh_afr_azi_uzb_tsn_jav_fbf_mol_grk_bsq_slo_anl_ewe_cnt_alb_urd_swa_svk_swt_eng_hun_moo_akn_fin_ita_amr_geo_arw_ben_glc_ctl_tig_owc_cze_est_cic_mao_spa_ind_jpn_tml_kor_lit_ger_zul_hin_mly_rus_mlt_sun_mnd_bul_dyu_lat_chh_prs_rom_swe_krd_qcu_bos_ukr_scr_ven_wly_pan_sid_mcd_tag_fre_yor_dut_bam_bat_tha_heb_knd_bem_ses_aze_pol_por_tur_tsw_vie_sod_xho_lda_dgb	-0.34056026844452	-0.807058623570829	0.421691952288713
846	amr_cze_ewe_glc_sid_aeg_owc_bos_aze_uzb_bam_mao_ses_swe_ger_bsq_ita_anl_swa_mnd_spa_ukr_swt_pan_tsw_lit_est_igb_ven_fin_dut_amh_geo_krd_afr_guj_ben_heb_wly_prs_hun_akn_ind_slo_jav_jpn_knd_kor_urd_arw_tsn_eng_mly_alb_hau_tag_cnt_bul_yor_hin_sod_rom_svk_pol_ctl_qcu_por_nor_mcd_zul_chh_grk_gam_rus_bat_fre_xho_mol_moo_sun_tha_mlt_tml_cic_fbf_tur_scr_lat_azi_bem_vie_tig_dgb_lda_dyu	-0.543615266393629	-1.29384225007298	0.198923965886805
847	anl_guj_igb_rus_chh_hau_aeg_lat_tur_uzb_akn_sun_ewe_arw_ukr_bsq_pol_owc_tsw_mnd_urd_alb_bem_por_cic_nor_hun_xho_lda_est_ctl_amh_geo_mcd_slo_scr_ben_tig_wly_swe_fin_swa_tag_pan_mao_jpn_knd_kor_mol_lit_swt_svk_mly_rom_amr_bat_cnt_afr_tsn_ita_heb_spa_dut_bos_ger_qcu_krd_fre_grk_ses_sid_prs_sod_eng_ind_bul_moo_glc_dgb_jav_tha_gam_tml_yor_bam_aze_hin_cze_azi_zul_vie_mlt_dyu_fbf_ven	-0.686433682706101	-1.64940248064443	0.10243911681348
848	hau_guj_moo_arw_aeg_amh_owc_ben_tur_azi_bem_jav_ewe_swe_lat_bsq_scr_sid_swa_mnd_alb_rom_igb_pol_zul_pan_est_lda_cic_fin_bos_tig_geo_ita_lit_fre_prs_amr_heb_glc_hun_swt_bat_ger_tag_jpn_knd_kor_grk_svk_bam_hin_sun_mcd_anl_ind_cnt_bul_fbf_nor_wly_ukr_eng_mol_spa_qcu_urd_por_rus_dyu_chh_cze_mlt_afr_mao_slo_xho_dut_ses_mly_tha_gam_tml_ven_tsn_uzb_krd_ctl_aze_dgb_vie_sod_akn_tsw_yor	0.154840361709232	0.364236366155285	0.716508346101308
849	owc_prs_swa_afr_sod_wly_heb_mcd_tur_azi_bam_bat_bem_ita_bul_bsq_ben_gam_ewe_cnt_fre_glc_dyu_arw_igb_por_est_dgb_lda_hun_spa_chh_geo_slo_alb_ukr_rus_hau_aeg_eng_fin_swt_mao_grk_ind_jpn_knd_kor_swe_bos_fbf_cze_sun_ger_tig_mly_mnd_rom_ven_pol_amh_krd_scr_dut_pan_qcu_urd_guj_lat_tsn_amr_nor_mlt_ctl_tag_hin_xho_lit_akn_jav_tha_anl_tml_tsw_zul_uzb_svk_mol_aze_moo_vie_sid_cic_ses_yor	-0.175310607466843	-0.413363221351562	0.680292116109591
850	chh_lit_dgb_bul_gam_anl_heb_grk_aze_tur_ewe_ind_dyu_eng_swe_bsq_krd_sid_yor_mnd_mcd_ben_tsw_rom_moo_fre_est_ses_akn_hun_ger_amh_geo_ctl_bos_afr_nor_tig_sod_cze_fin_xho_mly_pol_tag_jpn_knd_kor_dut_mol_bam_por_bat_lat_hau_sun_cnt_pan_fbf_glc_owc_ukr_hin_slo_arw_qcu_spa_svk_guj_ven_aeg_prs_amr_rus_mao_urd_lda_alb_swt_jav_tha_mlt_tml_swa_cic_azi_scr_ita_uzb_igb_vie_wly_zul_tsn_bem	-0.637557899561922	-1.52590757012855	0.130426665805861
851	mlt_krd_yor_bul_wly_chh_amh_spa_uzb_aze_bem_tag_moo_ukr_prs_bsq_guj_owc_tsn_mnd_mcd_alb_ewe_rus_akn_ctl_est_cic_bam_fin_svk_amr_geo_cze_hin_ger_lit_tig_sid_swe_hun_dgb_sun_dut_jav_jpn_knd_kor_pan_mol_igb_slo_mly_pol_anl_ind_cnt_afr_fbf_scr_hau_ben_arw_por_nor_qcu_rom_urd_eng_xho_heb_bos_aeg_grk_bat_fre_lda_glc_ses_mao_tha_sod_tml_swt_tsw_tur_lat_ita_azi_ven_vie_gam_dyu_zul_swa	0.526004974048904	1.2408334758587	0.217788298681647
852	wly_spa_dgb_guj_sod_anl_owc_fre_aze_azi_xho_sun_swt_dut_eng_bsq_rus_gam_bam_cnt_ben_krd_tsn_slo_lda_ctl_fin_moo_bem_hun_hin_sid_geo_swe_pol_pan_mol_hau_aeg_scr_est_ses_mao_rom_ind_jpn_knd_kor_afr_bul_dyu_svk_bat_mcd_amh_mly_mnd_grk_igb_ger_tig_lat_nor_glc_urd_qcu_lit_ita_prs_tsw_heb_bos_mlt_alb_tag_cze_fbf_ukr_yor_jav_tha_amr_tml_zul_akn_uzb_por_arw_tur_ewe_vie_chh_cic_ven_swa	-0.307300926443367	-0.727584612397621	0.468695689868059
853	wly_slo_lda_afr_amh_aeg_mlt_scr_aze_uzb_moo_tag_ven_rus_glc_bsq_ita_amr_ewe_cnt_bul_alb_tsw_ctl_swa_spa_hun_yor_bam_fin_arw_owc_geo_guj_grk_cze_dut_heb_anl_urd_est_tsn_bat_pan_sun_jpn_knd_kor_fre_hin_akn_ben_ind_eng_hau_mao_mnd_lat_xho_pol_gam_prs_mol_ukr_svk_qcu_nor_swe_krd_bem_sid_lit_chh_bos_mly_rom_ses_mcd_cic_jav_tha_sod_tml_dgb_zul_azi_por_ger_tur_dyu_vie_tig_igb_fbf_swt	-1.01761586221615	-2.4872285764839	0.014656444276608
854	chh_guj_akn_ben_aeg_hau_gam_ukr_tur_aze_yor_ind_moo_hin_scr_bsq_swe_sid_dgb_cnt_urd_bul_xho_alb_dyu_ger_hun_ewe_lda_est_arw_wly_geo_mcd_rus_slo_pan_mlt_sod_eng_fin_cic_jav_nor_bat_jpn_knd_kor_por_pol_ses_krd_mly_lat_owc_tag_mnd_grk_bam_afr_anl_glc_bos_rom_lit_qcu_mol_svk_ita_igb_amr_dut_tig_cze_sun_fre_zul_ctl_fbf_mao_tha_amh_tml_swt_swa_azi_prs_spa_uzb_tsw_vie_heb_bem_tsn_ven	-0.112165513228208	-0.265324821352138	0.79134647741986
855	amr_fre_swt_mcd_anl_sid_mlt_eng_tur_uzb_dyu_tag_ses_nor_krd_bsq_bul_chh_ven_cnt_dut_pan_dgb_ger_akn_scr_fin_swa_bem_est_ukr_tig_geo_glc_ita_rom_ben_hau_gam_cze_hun_fbf_sun_swe_mao_jpn_tml_kor_grk_spa_igb_alb_bat_slo_aeg_ind_mnd_prs_moo_afr_amh_lit_hin_pol_arw_qcu_mol_bos_ctl_tsn_owc_rus_heb_por_mly_svk_ewe_guj_yor_jav_tha_sod_knd_zul_tsw_azi_lat_urd_aze_cic_vie_wly_xho_bam_lda	-0.200371369372291	-0.473451685598951	0.637000449565547
856	hau_alb_cic_rom_amr_wly_aeg_svk_azi_tur_ewe_ind_tsn_hin_swe_bsq_bos_chh_swa_mnd_arw_scr_ven_afr_ses_ukr_fin_moo_yor_hun_mcd_tig_geo_urd_spa_eng_slo_amh_sod_lit_est_lda_jav_ben_sun_jpn_tml_kor_grk_bul_fbf_lat_bat_ctl_mlt_mly_cnt_ita_xho_mol_anl_glc_prs_nor_fre_qcu_pan_krd_ger_dgb_heb_por_sid_pol_tag_guj_akn_rus_bam_mao_tha_owc_knd_zul_igb_aze_dut_cze_uzb_dyu_vie_gam_swt_tsw_bem	0.73062153265642	1.73607629809628	0.0858620952209213
857	sod_rus_dgb_lat_mlt_gam_aeg_spa_uzb_tur_swt_mao_akn_lit_slo_bsq_urd_sid_igb_mnd_mcd_afr_swa_cze_bam_grk_fin_xho_zul_hun_prs_chh_geo_ctl_dut_rom_fre_hau_amr_nor_est_fbf_ind_bos_tag_jpn_tml_kor_eng_guj_bem_glc_sun_pan_anl_mly_cnt_ita_moo_alb_tig_pol_ben_scr_ger_qcu_por_krd_bul_dyu_heb_ukr_wly_hin_bat_swe_tsw_svk_lda_jav_tha_owc_knd_cic_ewe_aze_mol_arw_azi_tsn_vie_amh_ven_ses_yor	-0.0258880910557409	-0.0609802111002905	0.951505826028911
858	aeg_pol_dgb_rus_chh_hau_gam_ukr_aze_azi_ven_mao_swa_swe_glc_bsq_hin_owc_xho_cnt_spa_fre_tsn_slo_cic_alb_est_zul_tsw_fin_mol_amr_geo_ger_ben_pan_lit_sod_mlt_krd_hun_dyu_ind_afr_jav_jpn_tml_kor_eng_rom_fbf_nor_bat_ita_sid_mly_mnd_guj_moo_scr_anl_por_arw_prs_urd_qcu_cze_lat_mcd_akn_heb_dut_tig_bul_tag_grk_swt_svk_yor_sun_tha_amh_knd_ses_ewe_uzb_ctl_bos_tur_igb_vie_wly_bem_bam_lda	-0.307467372377095	-0.727885059105211	0.46851261342084
859	heb_urd_dgb_glc_chh_hau_anl_eng_aze_tur_bam_sun_fbf_scr_svk_bsq_slo_owc_tsn_cnt_afr_ben_swa_nor_akn_ukr_est_lda_bem_hun_lit_amh_geo_bos_cze_prs_mcd_sid_tig_pan_fin_tsw_mly_fre_ind_jpn_knd_kor_alb_swe_ven_ita_bat_por_amr_tag_mnd_mol_cic_hin_wly_ctl_rom_dut_bul_qcu_grk_arw_krd_ses_sod_pol_mlt_guj_jav_ger_yor_spa_xho_mao_tha_aeg_tml_dyu_swt_azi_rus_lat_uzb_ewe_vie_gam_zul_moo_igb	-0.920094597010826	-2.22960792358507	0.0281805390281549
860	chh_guj_bem_fre_amr_mlt_owc_dut_azi_aze_yor_jav_igb_lit_ger_bsq_urd_sod_fbf_mnd_slo_ukr_moo_nor_dgb_pol_hun_swt_ses_fin_por_heb_geo_svk_grk_rus_pan_aeg_tig_spa_est_ven_mao_mol_bat_jpn_knd_kor_prs_alb_lda_rom_mly_eng_anl_tag_cnt_afr_tsw_glc_wly_arw_lat_ita_mcd_qcu_swe_hin_bos_ewe_hau_ctl_sid_bul_sun_scr_swa_ben_dyu_ind_tha_gam_tml_zul_bam_tur_cze_krd_uzb_tsn_vie_amh_xho_akn_cic	-0.380337980655532	-0.902535710604392	0.369104028256819
861	amr_krd_tsn_grk_chh_mlt_amh_alb_aze_uzb_moo_mao_fbf_bos_spa_bsq_glc_wly_igb_cnt_fre_urd_swa_ben_akn_slo_fin_dgb_swt_hun_mcd_heb_geo_ger_dut_prs_bul_hau_tig_lit_est_dyu_ind_eng_sun_jpn_tml_kor_afr_swe_lda_rus_bat_cze_owc_mly_mnd_mol_ses_arw_aeg_ctl_pol_por_lat_qcu_hin_rom_svk_yor_gam_guj_sod_ukr_jav_nor_xho_scr_ven_tag_tha_anl_knd_ewe_cic_tur_ita_pan_azi_bem_vie_sid_zul_tsw_bam	-0.718409674878284	-1.72416332582309	0.0880008940041817
862	hau_swe_yor_lit_aeg_amh_owc_krd_azi_aze_cic_bat_xho_grk_prs_bsq_por_heb_bam_cnt_spa_pan_dyu_nor_tsn_slo_fin_ses_dgb_hun_arw_wly_geo_dut_ctl_afr_rom_sid_anl_ben_est_ewe_ind_urd_sun_jpn_tml_kor_alb_bos_moo_mol_mao_mcd_mlt_tag_mnd_pol_tsw_hin_chh_scr_lat_ger_eng_qcu_rus_ita_guj_zul_gam_fre_amr_svk_mly_glc_ven_cze_fbf_jav_tha_tig_knd_lda_akn_uzb_bul_ukr_tur_swa_vie_sod_swt_igb_bem	0.0750751182894402	0.17648031069971	0.860300362995669
863	amh_fre_igb_krd_hau_gam_owc_glc_azi_tur_lda_jav_zul_ben_rom_bsq_spa_mlt_dgb_mnd_scr_guj_tsn_eng_swt_grk_fin_bam_bem_hun_lat_chh_geo_ctl_nor_dut_ukr_sod_amr_pan_est_ses_tag_mol_mao_jpn_knd_kor_slo_cze_dyu_swe_sun_arw_wly_mly_cnt_urd_xho_por_tig_bul_hin_svk_bos_qcu_lit_alb_rus_ewe_aeg_ita_heb_prs_ind_ger_yor_pol_tsw_bat_tha_sid_tml_moo_swa_aze_mcd_afr_uzb_fbf_vie_anl_ven_akn_cic	-0.214387762130607	-0.50665089141838	0.613598910356141
864	amh_hin_moo_slo_owc_amr_tig_scr_azi_uzb_bem_sun_lda_bul_krd_bsq_ctl_aeg_dyu_mnd_prs_pol_akn_afr_cic_fre_fin_swt_ewe_est_ita_wly_geo_nor_dut_rom_por_gam_anl_svk_hun_igb_mly_ukr_mao_jpn_tml_kor_bos_mol_ses_ger_ind_pan_mlt_jav_cnt_alb_dgb_lat_hau_rus_arw_ben_spa_qcu_eng_grk_urd_swa_heb_swe_sod_lit_bat_mcd_ven_glc_zul_tag_tha_sid_knd_fbf_yor_aze_guj_cze_tur_tsn_vie_chh_tsw_bam_xho	-0.549768014054374	-1.31140434360275	0.192949675901024
865	tig_grk_igb_urd_aeg_mlt_owc_mcd_azi_tur_bam_mao_swt_afr_arw_bsq_pol_sid_dgb_cnt_mol_ukr_lda_dut_yor_lit_est_moo_ewe_fin_nor_sod_geo_bul_ben_pan_cze_hau_heb_alb_hun_dyu_bat_lat_jav_jpn_tml_kor_guj_svk_ven_krd_tag_eng_amh_mly_mnd_swe_tsn_por_gam_hin_slo_spa_bos_qcu_ita_rus_ger_zul_anl_rom_chh_glc_ind_ctl_cic_fre_fbf_sun_tha_amr_knd_ses_bem_aze_prs_scr_uzb_akn_vie_wly_swa_tsw_xho	0.0598043803024675	0.140803498377976	0.888329710275408
866	mlt_eng_ewe_bul_hau_sid_anl_pol_aze_tur_tsw_tag_zul_afr_lit_bsq_svk_heb_lda_mnd_mol_pan_bem_por_ses_swe_hun_moo_fbf_fin_ctl_wly_geo_lat_urd_slo_grk_sod_chh_ger_est_ven_jav_nor_sun_jpn_tml_kor_guj_krd_swa_rus_bat_rom_amh_mao_cnt_arw_dgb_cze_gam_ukr_bos_ita_prs_qcu_ben_mcd_scr_bam_aeg_fre_amr_alb_mly_spa_igb_hin_cic_ind_tha_tig_knd_akn_yor_azi_dut_glc_uzb_swt_vie_owc_dyu_tsn_xho	0.329280619131549	0.775399418393052	0.440070922820447
867	wly_bos_dgb_glc_heb_sod_mlt_por_aze_azi_akn_tag_ses_mcd_ukr_bsq_nor_anl_dyu_cnt_arw_hin_moo_guj_cic_dut_est_bem_fbf_fin_grk_hau_geo_svk_ben_cze_krd_chh_amh_bul_hun_bam_bat_urd_ind_jpn_tml_kor_ita_alb_zul_fre_sun_rom_aeg_mly_mnd_prs_xho_mol_tig_pan_swe_scr_rus_qcu_eng_lit_afr_swa_sid_lat_gam_slo_mao_spa_lda_ger_swt_jav_tha_amr_knd_ewe_tsw_tur_ctl_pol_uzb_ven_vie_owc_tsn_yor_igb	-0.344772824252459	-0.816531301292919	0.416282992472439
868	tig_mol_swa_ctl_amh_wly_anl_ukr_uzb_aze_yor_ind_zul_slo_lat_bsq_pan_owc_ses_mnd_arw_krd_bam_glc_swt_pol_est_fbf_tsn_hun_grk_sod_geo_prs_eng_dut_hin_amr_gam_ita_fin_bem_sun_lit_mao_jpn_tml_kor_scr_por_xho_afr_mly_ben_heb_tag_cnt_swe_dgb_cze_chh_guj_spa_fre_bul_qcu_rom_alb_bos_cic_hau_ger_sid_svk_jav_rus_lda_urd_ven_bat_tha_aeg_knd_moo_ewe_tur_nor_mcd_azi_akn_vie_mlt_dyu_tsw_igb	-0.216236081503217	-0.510614110040042	0.610831218719158
869	heb_spa_akn_cze_hau_amr_anl_grk_uzb_tur_dgb_tag_ewe_krd_lat_bsq_ita_chh_ven_mnd_mcd_bul_fbf_arw_tsw_alb_est_swt_xho_fin_dut_sod_geo_glc_swe_ukr_scr_gam_wly_nor_hun_moo_sun_afr_jav_jpn_knd_kor_ger_slo_cic_hin_ind_ctl_tig_mly_cnt_prs_igb_pol_mlt_ben_lit_bos_svk_qcu_rom_fre_rus_dyu_sid_guj_amh_mol_mao_pan_lda_urd_ses_bat_tha_aeg_tml_bem_yor_azi_eng_por_aze_swa_vie_owc_tsn_bam_zul	-0.261236646642528	-0.616876225708551	0.538823648334859
870	chh_cze_akn_urd_heb_aeg_wly_alb_aze_tur_bam_tag_xho_spa_grk_bsq_prs_anl_tsn_cnt_bos_lit_ses_svk_bem_pan_est_ven_yor_fin_ger_sid_geo_guj_mcd_swe_ctl_hau_amh_nor_hun_lda_ind_scr_mly_jpn_knd_kor_ukr_dut_zul_rus_bat_mol_mlt_sun_mnd_bul_swt_fre_amr_rom_eng_por_krd_qcu_arw_glc_lat_tsw_gam_slo_owc_hin_jav_pol_cic_ben_swa_mao_tha_tig_tml_dgb_moo_azi_afr_ita_uzb_dyu_vie_sod_igb_ewe_fbf	-0.559419111850799	-1.33297364237493	0.185796783721027
871	owc_mol_yor_rom_tig_chh_heb_rus_azi_uzb_tsw_jav_bem_svk_grk_bsq_urd_sod_cic_cnt_guj_ukr_ven_ctl_swt_prs_fin_ewe_xho_est_afr_amh_geo_ita_por_arw_ben_gam_aeg_pan_hun_dyu_bat_hin_ind_jpn_knd_kor_bos_lat_akn_scr_tag_cze_sid_mao_mnd_mcd_tsn_spa_hau_fre_lit_krd_dut_qcu_glc_alb_ger_igb_amr_slo_anl_pol_sun_nor_dgb_bul_zul_mly_tha_wly_tml_ses_fbf_tur_swe_eng_aze_lda_vie_mlt_bam_moo_swa	-0.247087214125464	-0.583365997968709	0.561059015399082
872	tig_ctl_cic_svk_chh_heb_anl_bul_uzb_azi_bam_sun_akn_ita_scr_bsq_krd_amr_yor_cnt_por_lat_fbf_glc_bem_hin_est_swt_lda_hun_lit_amh_geo_cze_guj_ukr_pan_aeg_owc_rom_fin_moo_ind_bos_tag_jpn_knd_kor_slo_grk_zul_afr_mly_ben_gam_jav_mnd_rus_xho_prs_sod_pol_mol_dut_fre_qcu_alb_ger_eng_ses_wly_spa_hau_swe_mao_nor_igb_mcd_dyu_bat_tha_mlt_tml_tsw_tsn_aze_arw_urd_tur_dgb_vie_sid_ewe_ven_swa	-0.855256132377418	-2.06763736912276	0.041451845862763
873	gam_ben_swt_rus_amh_chh_aeg_por_aze_uzb_bem_mao_dyu_lat_guj_bsq_urd_mlt_moo_mnd_cze_glc_dgb_bos_lda_dut_est_ewe_yor_hun_grk_sod_geo_spa_afr_prs_svk_sid_anl_arw_fin_ven_sun_slo_mly_jpn_knd_kor_mol_ger_cic_fre_ind_lit_hau_tag_cnt_pan_zul_mcd_heb_pol_ukr_alb_scr_qcu_rom_bul_krd_xho_wly_hin_amr_ctl_jav_swe_fbf_eng_swa_bat_tha_tig_tml_tsn_igb_tur_ita_nor_azi_akn_vie_owc_ses_tsw_bam	-0.304124209605333	-0.719013036451018	0.473935673111035
874	chh_rus_ven_eng_amr_wly_sod_pol_azi_uzb_cic_mly_swa_prs_lit_bsq_ger_mlt_swt_mnd_spa_krd_ewe_swe_tsn_bos_est_fbf_dgb_fin_cze_gam_geo_mcd_ctl_alb_hin_sid_hau_svk_hun_yor_tag_nor_jav_jpn_tml_kor_ita_slo_akn_fre_mao_dut_tig_ind_cnt_arw_moo_pan_anl_bul_urd_guj_glc_qcu_afr_grk_lat_bem_aeg_mol_owc_ukr_sun_por_zul_scr_ses_bat_tha_amh_knd_lda_dyu_aze_rom_ben_tur_xho_vie_heb_tsw_igb_bam	0.668047753434095	1.58777507768489	0.115731437224449
875	amh_bul_swa_eng_wly_gam_amr_guj_tur_aze_yor_tag_moo_dut_grk_bsq_hin_mlt_tsw_mnd_ukr_ita_ven_slo_akn_afr_fin_zul_tsn_est_cze_hau_geo_swe_rus_mol_svk_anl_chh_arw_hun_swt_sun_lat_jav_jpn_knd_kor_ger_ctl_igb_por_ind_krd_heb_mly_cnt_bos_ewe_glc_sid_ben_alb_fre_mcd_qcu_prs_pan_pol_dgb_owc_scr_sod_spa_bat_urd_bem_rom_xho_mao_tha_aeg_tml_fbf_cic_uzb_lit_nor_azi_lda_vie_tig_bam_dyu_ses	-0.993490959611647	-2.42278682481025	0.0173390118280233
876	aeg_nor_swa_krd_wly_amr_sod_ukr_tur_uzb_yor_mao_xho_scr_bos_bsq_eng_tig_fbf_mnd_arw_bul_igb_ben_akn_dut_est_ses_cic_hun_fre_owc_geo_mcd_por_cze_ctl_heb_hau_afr_fin_tsw_tag_lat_mly_jpn_knd_kor_glc_ita_dyu_lit_sun_mol_gam_jav_cnt_pan_moo_spa_anl_prs_guj_rom_hin_qcu_slo_swe_alb_lda_amh_grk_sid_rus_ind_pol_zul_ger_bam_bat_tha_mlt_tml_swt_bem_azi_svk_urd_aze_tsn_vie_chh_ewe_ven_dgb	-0.781577340994604	-1.88044050036745	0.0631776114411797
877	heb_fre_bam_ctl_chh_sod_sid_eng_uzb_tur_tsn_mly_lda_urd_cze_bsq_svk_owc_swa_cnt_grk_ben_tsw_hin_moo_por_est_ses_yor_fin_mcd_mlt_geo_bos_lat_krd_bul_aeg_anl_pol_hun_cic_ind_ukr_tag_jpn_knd_kor_swe_glc_akn_dut_sun_guj_amr_mao_mnd_lit_xho_slo_wly_rus_ger_afr_ita_qcu_nor_alb_spa_dyu_tig_arw_amh_rom_jav_scr_fbf_pan_bem_bat_tha_hau_tml_dgb_ewe_azi_prs_mol_aze_swt_vie_gam_igb_ven_zul	-0.378373648000248	-0.897373447598524	0.371836902520939
878	gam_ukr_swa_rom_sod_amr_amh_ita_aze_azi_cic_ind_moo_arw_nor_bsq_hin_sid_ven_cnt_glc_krd_bem_ger_lda_scr_est_bam_tsw_hun_spa_anl_geo_svk_ctl_afr_dut_owc_chh_slo_fin_dyu_sun_mcd_tag_jpn_knd_kor_lat_cze_yor_pan_mao_alb_wly_bat_mnd_rus_fbf_bos_hau_por_guj_grk_ben_qcu_pol_swe_lit_ewe_heb_bul_tig_eng_jav_fre_akn_mol_ses_mly_tha_mlt_tml_igb_xho_tur_prs_urd_uzb_zul_vie_aeg_swt_tsn_dgb	-0.818095849015987	-1.97381792427284	0.0513699999500816
879	aeg_fre_bam_svk_anl_amh_hau_pol_azi_uzb_swa_mao_tsn_rus_lat_bsq_ukr_sod_ewe_cnt_dut_slo_bem_nor_cic_eng_hun_fbf_akn_est_scr_gam_geo_bos_afr_spa_ita_chh_amr_alb_fin_igb_mly_bul_ind_jpn_knd_kor_urd_ger_lda_prs_sun_swe_heb_tag_mnd_ctl_ven_rom_mlt_lit_grk_mcd_ben_qcu_por_cze_arw_dgb_owc_glc_sid_hin_bat_mol_zul_guj_ses_jav_tha_wly_tml_yor_swt_aze_pan_krd_tur_tsw_vie_tig_xho_moo_dyu	-0.229070002980706	-0.541017239277794	0.589789268780445
880	hau_svk_tsn_arw_amh_owc_aeg_afr_azi_aze_cic_bat_fbf_krd_ctl_bsq_fre_tig_bem_mnd_ukr_scr_zul_mcd_dyu_ger_fin_ven_lda_est_pol_chh_geo_pan_prs_cze_ita_wly_sod_bos_hun_tsw_mao_spa_jav_jpn_tml_kor_swe_guj_ses_nor_mly_hin_sid_sun_cnt_alb_swt_glc_amr_grk_slo_mol_por_qcu_bul_ben_urd_swa_anl_eng_heb_rom_ind_rus_xho_lit_ewe_tag_tha_mlt_knd_akn_igb_tur_dut_lat_uzb_yor_vie_gam_dgb_moo_bam	-0.135054369536567	-0.318405765087722	0.750891105977622
881	amr_swe_lda_slo_wly_sod_chh_cze_tur_azi_cic_ind_bem_alb_mol_bsq_ctl_sid_swa_cnt_spa_rus_dyu_prs_zul_scr_est_tsn_tsw_hun_krd_hau_geo_hin_eng_pan_afr_mlt_owc_glc_fin_moo_bat_bul_tag_jpn_knd_kor_arw_ger_bam_bos_sun_dut_amh_jav_mnd_grk_yor_fre_anl_urd_nor_lat_pol_qcu_ukr_guj_ita_ven_heb_rom_tig_lit_mao_svk_akn_por_xho_mly_tha_gam_tml_fbf_igb_uzb_ben_mcd_aze_ses_vie_aeg_dgb_swt_ewe	-0.351056287346101	-0.834119200798534	0.40635121695827
882	heb_bos_bam_krd_tig_hau_amr_rom_uzb_aze_lda_jav_ses_mcd_dut_bsq_pan_owc_ven_cnt_mol_guj_cic_svk_swt_afr_fin_swa_bem_hun_glc_wly_geo_hin_urd_arw_ger_aeg_sid_bul_est_tsn_mly_spa_bat_jpn_tml_kor_rus_lat_zul_swe_ind_pol_mlt_mao_mnd_ctl_xho_ben_chh_alb_eng_grk_por_qcu_slo_lit_scr_dgb_amh_fre_anl_cze_sun_ita_moo_prs_yor_tag_tha_sod_knd_fbf_ewe_tur_nor_ukr_azi_dyu_vie_gam_igb_akn_tsw	-0.64881305056286	-1.55263803145985	0.12390620416271
883	sid_krd_bam_pol_amr_mlt_heb_nor_aze_tur_tsn_bat_ven_ben_ctl_bsq_pan_hau_fbf_mnd_grk_fre_akn_bos_ses_lat_fin_igb_swa_hun_afr_aeg_geo_ita_por_eng_glc_tig_gam_ukr_est_bem_sun_arw_tag_jpn_knd_kor_slo_cze_zul_urd_mly_guj_owc_jav_cnt_swe_cic_dut_sod_scr_alb_mcd_ger_qcu_rus_hin_mol_swt_amh_lit_anl_spa_mao_bul_ewe_rom_tsw_ind_tha_chh_tml_yor_xho_uzb_svk_prs_azi_moo_vie_wly_dgb_lda_dyu	-0.0289914817571969	-0.0682957799920002	0.94569680746616
884	chh_rom_dyu_mcd_sid_gam_amr_ctl_aze_azi_swt_jav_xho_nor_fre_bsq_swe_aeg_lda_cnt_ger_grk_moo_bos_fbf_bul_hun_bam_akn_est_spa_sod_geo_afr_eng_arw_mol_tig_anl_lit_fin_ewe_mao_urd_sun_jpn_tml_kor_guj_rus_cic_dut_bat_ukr_heb_ind_mnd_lat_zul_ben_mlt_hin_ita_glc_cze_qcu_scr_krd_alb_dgb_wly_svk_amh_slo_tag_pan_tsn_por_bem_mly_tha_hau_knd_yor_ven_uzb_prs_pol_tur_ses_vie_owc_swa_tsw_igb	-0.625956447853981	-1.49462372056488	0.13839813906784
885	sod_ita_yor_pol_heb_sid_chh_rom_azi_uzb_ses_jav_dgb_ctl_ukr_bsq_nor_gam_ewe_mnd_por_lat_moo_svk_igb_scr_hun_swa_tsw_fin_fre_amr_geo_eng_prs_rus_pan_owc_anl_bul_est_xho_mly_bos_ind_jpn_knd_kor_grk_guj_swt_krd_sun_lit_hau_mao_cnt_afr_tsn_alb_aeg_slo_glc_hin_arw_qcu_cze_ger_urd_cic_amh_swe_mlt_dut_bat_spa_ven_ben_akn_tag_tha_tig_tml_dyu_bem_aze_mol_mcd_tur_fbf_vie_wly_lda_zul_bam	0.183714946300106	0.432201298528625	0.666595595285993
886	heb_afr_bem_krd_amh_amr_mlt_alb_azi_tur_igb_sun_xho_prs_grk_bsq_ger_chh_yor_cnt_nor_mol_tsn_lat_dyu_ita_est_bam_swa_fin_urd_sid_geo_lit_ctl_slo_bul_tig_sod_cze_hun_tsw_tag_swe_mly_jpn_knd_kor_scr_pan_ewe_ukr_ind_glc_anl_bat_mnd_rom_ven_guj_owc_eng_pol_ben_spa_qcu_mcd_bos_por_zul_hau_svk_gam_rus_jav_hin_akn_dut_swt_mao_tha_aeg_tml_dgb_moo_aze_arw_fre_uzb_ses_vie_wly_fbf_cic_lda	-0.21654443970597	-0.510971232982815	0.610582100408916
887	anl_prs_zul_lat_sod_sid_heb_spa_azi_uzb_lda_mao_dgb_ben_fre_bsq_arw_aeg_bem_mnd_glc_pol_akn_eng_ses_ukr_est_swt_fbf_hun_afr_hau_geo_pan_rom_hin_guj_amr_tig_lit_fin_tsn_mly_urd_jav_jpn_tml_kor_cze_ita_igb_bos_ind_ger_owc_bat_cnt_bul_tsw_grk_gam_por_alb_mol_svk_qcu_slo_swe_mcd_yor_chh_dut_wly_krd_tag_nor_bam_ctl_dyu_sun_tha_mlt_knd_ven_ewe_aze_rus_scr_tur_xho_vie_amh_cic_moo_swa	-0.996612289619253	-2.42082389720048	0.0174271869006836
888	gam_bul_dgb_pol_owc_tig_anl_alb_uzb_tur_xho_mao_ven_ukr_arw_bsq_slo_mlt_tsw_cnt_ben_lit_ses_rom_swa_pan_fin_akn_ewe_est_grk_sid_geo_mcd_swe_dut_guj_hau_amh_rus_hun_swt_bat_svk_sun_jpn_knd_kor_nor_urd_zul_fre_mly_bos_wly_ind_mnd_ita_lda_mol_heb_afr_lat_prs_krd_qcu_por_ger_hin_bem_chh_eng_aeg_scr_tag_ctl_tsn_cze_igb_jav_tha_sod_tml_yor_fbf_aze_glc_spa_azi_bam_vie_amr_moo_cic_dyu	0.134450717406617	0.316764949476683	0.752131921692513
889	hau_ukr_ses_pol_tig_amr_heb_bul_azi_aze_ewe_mly_yor_ger_ita_bsq_alb_wly_zul_mnd_scr_swe_bam_eng_cic_afr_fin_tsw_xho_hun_rom_anl_geo_hin_guj_pan_slo_sod_chh_ben_est_swt_ind_krd_jav_jpn_tml_kor_grk_arw_dyu_mcd_bat_urd_aeg_mao_cnt_svk_moo_lat_owc_ctl_nor_por_prs_qcu_dut_fre_mol_akn_amh_glc_sid_bos_sun_lit_fbf_spa_tsn_tag_tha_mlt_knd_ven_igb_tur_cze_rus_uzb_swa_vie_gam_bem_dgb_lda	-0.725724314302287	-1.73993205852082	0.0851790620166962
890	wly_mcd_xho_glc_mlt_gam_sid_prs_uzb_aze_dyu_ind_cic_lit_ger_bsq_ita_tig_swt_mnd_lat_por_zul_krd_swa_ukr_fin_akn_igb_est_rom_sod_geo_mol_afr_ctl_alb_owc_aeg_bos_hun_tsw_bat_slo_sun_jpn_tml_kor_swe_dut_bem_arw_mly_eng_hau_mao_cnt_guj_yor_pol_anl_cze_pan_bul_rus_qcu_ben_spa_grk_fbf_amh_fre_chh_scr_jav_svk_ven_nor_bam_tag_tha_heb_knd_dgb_lda_azi_urd_hin_tur_ewe_vie_amr_ses_tsn_moo	-0.254548615692895	-0.601406435661656	0.549032498604758
891	owc_prs_ven_ita_aeg_mlt_hau_glc_uzb_tur_bem_mly_igb_alb_ukr_bsq_pan_wly_fbf_cnt_urd_swe_cic_rus_swa_eng_hun_swt_ses_fin_ctl_tig_geo_nor_ger_spa_dut_anl_sid_cze_est_yor_bat_mol_jav_jpn_tml_kor_lit_afr_tsw_hin_mao_fre_sod_ind_mnd_slo_zul_arw_amh_scr_mcd_svk_krd_qcu_rom_bul_pol_lda_amr_ben_gam_grk_tag_bos_dgb_lat_tsn_sun_tha_chh_knd_xho_ewe_azi_guj_por_aze_dyu_vie_heb_akn_moo_bam	-0.0171467089988381	-0.0404135875981964	0.967850031294879
892	amr_rus_lda_glc_wly_hau_sod_ukr_azi_uzb_ses_ind_swt_ita_ben_bsq_lit_tig_bem_cnt_alb_prs_yor_fre_xho_cze_hun_igb_tsw_est_mol_amh_geo_afr_spa_scr_krd_anl_owc_pan_fin_bam_mly_lat_mao_jpn_tml_kor_hin_swe_cic_mcd_tag_bos_heb_bat_mnd_grk_tsn_urd_aeg_ctl_arw_bul_pol_qcu_eng_nor_slo_swa_mlt_rom_chh_por_jav_dut_fbf_ger_moo_sun_tha_sid_knd_ewe_dyu_aze_svk_guj_tur_zul_vie_gam_dgb_akn_ven	0.129006884978869	0.303694155535092	0.762039310807588
893	sod_svk_moo_urd_anl_aeg_amh_ita_aze_uzb_fbf_mly_swa_rus_ctl_bsq_lat_hau_dgb_mnd_mol_bul_tsn_mcd_ewe_lit_est_cic_ven_fin_por_sid_geo_swe_glc_krd_afr_wly_heb_fre_hun_dyu_sun_ben_tag_jpn_knd_kor_ger_rom_yor_pan_mao_bos_gam_bat_cnt_grk_xho_arw_tig_hin_scr_alb_guj_qcu_pol_eng_slo_igb_mlt_cze_amr_prs_jav_ukr_bem_nor_swt_ind_tha_chh_tml_bam_lda_azi_dut_spa_tur_tsw_vie_owc_ses_zul_akn	-0.00653248190367597	-0.0153792196619483	0.987762586866693
894	mlt_ita_xho_lit_heb_owc_amh_fre_uzb_azi_tsw_tag_bem_grk_pol_bsq_dut_amr_tsn_cnt_spa_ctl_zul_swe_bam_bos_hun_igb_ses_est_ger_sid_geo_arw_lat_scr_rom_tig_wly_mcd_fin_lda_bat_alb_jav_jpn_knd_kor_rus_guj_dyu_slo_mao_hin_sod_ind_mnd_urd_fbf_eng_gam_bul_nor_por_ukr_qcu_pan_svk_cze_swa_chh_ben_hau_afr_sun_mol_moo_glc_akn_mly_tha_anl_tml_ewe_swt_tur_krd_prs_aze_dgb_vie_aeg_ven_yor_cic	-0.776331743192294	-1.87012848725671	0.0646114663851928
895	amr_swe_xho_prs_chh_hau_gam_spa_azi_tur_akn_mly_dyu_ben_rom_bsq_lit_sid_bem_cnt_scr_slo_dgb_afr_bam_cze_est_fbf_ewe_fin_bul_aeg_geo_arw_dut_rus_bos_anl_owc_ger_hun_ses_mao_mcd_jav_jpn_tml_kor_nor_pan_zul_fre_bat_alb_wly_ind_mnd_por_swa_grk_tig_glc_lat_urd_ita_qcu_mol_svk_hin_lda_mlt_pol_sod_ukr_sun_krd_ven_guj_moo_tag_tha_amh_knd_yor_swt_aze_eng_ctl_uzb_tsw_vie_heb_igb_cic_tsn	-0.784196686257825	-1.9001649830454	0.0605093788951243
896	heb_prs_zul_rom_owc_sod_wly_ctl_uzb_aze_swa_tag_swt_dut_bul_bsq_ben_gam_ewe_cnt_slo_ukr_bam_mol_cic_rus_fin_yor_xho_hun_spa_mlt_geo_pan_hin_grk_bos_chh_amr_ger_est_tsw_bat_arw_mao_jpn_tml_kor_scr_swe_fbf_mcd_mly_eng_anl_ind_mnd_pol_ven_afr_aeg_krd_cze_lat_nor_qcu_urd_lit_guj_igb_amh_fre_hau_ita_sun_svk_tsn_alb_ses_jav_tha_sid_knd_akn_dgb_azi_por_glc_tur_bem_vie_tig_dyu_moo_lda	0.124073764564379	0.29198919776976	0.7709452411462
897	tig_mcd_bam_spa_amr_heb_hau_ben_uzb_tur_ewe_ind_bem_hin_fre_bsq_glc_sid_igb_mnd_scr_afr_lda_rom_akn_ukr_est_ses_zul_fin_por_gam_geo_arw_alb_bul_eng_anl_sod_prs_hun_swa_jav_svk_mao_jpn_knd_kor_swe_mol_fbf_grk_sun_cze_owc_bat_cnt_dut_yor_ctl_wly_rus_lit_krd_lat_qcu_pol_ger_slo_cic_mlt_guj_aeg_ita_tag_urd_tsn_bos_tsw_mly_tha_chh_tml_ven_xho_aze_nor_pan_azi_dyu_vie_amh_dgb_swt_moo	-0.227423835385526	-0.537045819343767	0.592518535702083
898	gam_arw_bam_afr_anl_sid_wly_urd_aze_uzb_dgb_tag_ses_mol_scr_bsq_mcd_owc_xho_mnd_ger_slo_cic_guj_ewe_spa_est_tsn_ven_hun_fre_mlt_geo_cze_pol_ukr_rus_amh_tig_svk_fin_akn_jav_rom_mao_jpn_tml_kor_alb_lat_swt_lit_ind_swe_hau_sun_cnt_grk_lda_pan_heb_bos_krd_eng_hin_qcu_ben_por_ita_fbf_amr_prs_sod_dut_bat_nor_tsw_glc_moo_mly_tha_chh_knd_dyu_yor_tur_bul_ctl_azi_swa_vie_aeg_igb_zul_bem	0.233745507251116	0.550926695265636	0.583005025711709
899	chh_rus_ewe_ita_amh_aeg_wly_ger_aze_tur_bam_bat_yor_slo_dut_bsq_svk_sod_tsw_mnd_guj_swe_dgb_spa_tsn_alb_hun_ses_fbf_fin_lat_tig_geo_hin_bul_por_rom_gam_amr_urd_est_akn_mly_cze_sun_jpn_knd_kor_nor_arw_igb_krd_ind_bos_mlt_mao_cnt_pan_moo_scr_hau_glc_prs_afr_eng_qcu_pol_lit_mol_xho_heb_fre_anl_ctl_jav_mcd_lda_ben_ven_tag_tha_owc_tml_cic_dyu_uzb_ukr_grk_azi_swa_vie_sid_bem_swt_zul	0.0393506738390972	0.0926349086124041	0.926392871677621
900	gam_krd_ven_glc_wly_amr_aeg_pol_tur_uzb_bem_jav_igb_cze_svk_bsq_prs_hau_zul_cnt_slo_arw_tsw_pan_xho_alb_hun_swa_moo_est_afr_sod_geo_mol_por_rom_hin_heb_anl_rus_fin_yor_ind_eng_mao_jpn_knd_kor_ita_urd_fbf_ctl_sun_bul_chh_mly_mnd_spa_dyu_fre_sid_nor_ukr_ben_ger_qcu_guj_dut_bos_ses_mlt_lat_owc_grk_tag_lit_akn_swe_tsn_bat_tha_amh_tml_swt_ewe_azi_scr_mcd_aze_cic_vie_tig_lda_dgb_bam	-0.578298199458262	-1.38086411703839	0.170630165107739
901	chh_ctl_ven_eng_gam_owc_anl_dut_uzb_aze_ewe_ind_moo_lit_ben_bsq_pol_hau_akn_mnd_guj_arw_xho_cze_tsn_pan_fin_bam_yor_hun_ukr_mlt_geo_afr_fre_urd_bul_tig_wly_mcd_est_dgb_bat_lat_mao_jpn_tml_kor_swe_ger_tsw_nor_tag_ita_heb_mly_cnt_rom_swt_hin_amh_slo_krd_svk_prs_qcu_scr_bos_grk_bem_aeg_por_amr_alb_sun_glc_swa_mol_fbf_jav_tha_sod_knd_zul_dyu_tur_rus_spa_azi_igb_vie_sid_lda_cic_ses	0.00420742051980426	0.00990257973030143	0.9921202253166
[truncated: 99 more rows]
