# Supplementary material for: Future Tense and Economic Decisions: Controlling for Cultural Evolution
Source: PLoS One. 2015 Jul 17;10(7):e0132145. doi: 10.1371/journal.pone.0132145 (PMC4506144; doi:10.1371/journal.pone.0132145)
Supplement: S8 Appendix — See README files within the various sub-folders. (ZIP) [file pone.0132145.s008.zip › S3_Code/Residuals_new/PGLS/PermuteResults/permute_B_SavingsWITHINFAM_20000.csv]

	ftr	r	t	p
1	sod_bul_bam_por_amr_sid_tig_fre_uzb_azi_akn_ind_fbf_rom_slo_bsq_dut_mlt_dyu_cnt_prs_swe_tsw_glc_ewe_mcd_est_cic_ses_fin_cze_heb_geo_nor_eng_ctl_grk_aeg_chh_arw_hun_moo_sun_pan_mly_jpn_knd_kor_guj_pol_swt_lat_jav_alb_owc_tag_mnd_rus_igb_ita_gam_ger_ben_krd_svk_qcu_bos_urd_afr_swa_anl_lit_hau_spa_bat_hin_ven_ukr_tsn_mao_tha_amh_tml_dgb_zul_aze_mol_scr_tur_yor_vie_wly_lda_bem_xho	-0.598633490750907	-1.430959037543	0.155793667726319
2	tig_lat_cic_ben_wly_gam_owc_svk_aze_uzb_tsn_mly_lda_fre_urd_bsq_ger_hau_bam_cnt_pan_afr_bem_slo_swt_ita_hun_igb_swa_fin_rus_heb_geo_rom_nor_eng_por_sid_amh_hin_est_ses_bat_mol_sun_jpn_tml_kor_bos_lit_tsw_guj_mao_swe_amr_jav_mnd_bul_yor_pol_mlt_scr_arw_glc_dut_qcu_krd_prs_cze_fbf_sod_mcd_anl_spa_ind_ukr_zul_ctl_ewe_tag_tha_chh_knd_akn_ven_azi_grk_alb_tur_xho_vie_aeg_moo_dyu_dgb	-0.167001142116977	-0.394481228325163	0.694128965348453
3	mlt_spa_ewe_ctl_hau_chh_sid_nor_aze_azi_moo_sun_swa_arw_ger_bsq_pol_owc_ven_cnt_rus_dut_fbf_ukr_lda_prs_est_yor_tsn_fin_urd_amh_geo_bos_rom_ita_afr_wly_tig_grk_hun_ses_jav_swe_tag_jpn_knd_kor_pan_eng_tsw_krd_mly_glc_amr_bat_mnd_ben_cic_cze_gam_mol_lit_scr_por_qcu_alb_hin_slo_igb_heb_bul_anl_lat_ind_guj_akn_mcd_dyu_mao_tha_aeg_tml_swt_dgb_uzb_svk_fre_tur_xho_vie_sod_bam_bem_zul	0.099761828710363	0.23484400186676	0.814846111110903
4	aeg_ben_dgb_spa_wly_chh_owc_glc_aze_azi_swt_sun_tsn_prs_bos_bsq_scr_amh_bem_mnd_swe_slo_tsw_krd_moo_ger_hun_swa_yor_est_pan_sid_geo_rus_por_lat_hin_hau_heb_ukr_fin_cic_mao_mcd_ind_jpn_knd_kor_dut_lit_bam_rom_bat_nor_tig_tag_cnt_fre_dyu_mol_anl_alb_pol_guj_eng_qcu_ita_svk_grk_xho_sod_bul_mlt_cze_jav_ctl_lda_arw_ewe_mly_tha_amr_tml_ven_zul_uzb_urd_afr_tur_akn_vie_gam_igb_fbf_ses	-0.0265401894261135	-0.0624585135983142	0.950331740203638
5	sod_scr_igb_ger_chh_hau_mlt_glc_azi_uzb_bam_ind_akn_lat_prs_bsq_grk_gam_swa_mnd_svk_mcd_fbf_pol_dyu_ita_hun_lda_yor_est_guj_amh_geo_rom_krd_pan_por_aeg_anl_bos_fin_ven_tag_bul_sun_jpn_knd_kor_lit_spa_swt_mol_jav_nor_amr_bat_cnt_fre_zul_ukr_tig_dut_afr_arw_eng_qcu_cze_alb_rus_xho_wly_slo_owc_hin_mly_swe_ewe_ben_moo_mao_tha_sid_tml_tsn_ses_aze_ctl_urd_tur_cic_vie_heb_bem_dgb_tsw	-0.772206525327189	-1.85979227089962	0.0660759731358224
6	amh_ger_swt_lit_mlt_sod_amr_dut_azi_uzb_ven_tag_moo_alb_hin_bsq_pol_aeg_cic_mnd_slo_glc_yor_scr_lda_bul_fin_akn_bam_est_pan_sid_geo_ukr_mcd_ita_fre_hau_owc_prs_hun_dgb_mao_rom_mly_jpn_knd_kor_eng_grk_tsn_mol_jav_arw_heb_sun_cnt_svk_fbf_lat_anl_rus_guj_nor_swe_qcu_por_bos_krd_ses_tig_ctl_wly_spa_bat_urd_bem_afr_ewe_ind_tha_chh_tml_tsw_zul_tur_cze_ben_aze_igb_vie_gam_swa_xho_dyu	0.548333521103484	1.29543647272885	0.1983760356911
7	tig_ita_swa_ben_chh_owc_heb_ukr_azi_uzb_tsw_bat_zul_fre_por_bsq_mcd_amh_fbf_cnt_pol_krd_dyu_rus_igb_ctl_hun_cic_moo_fin_bos_mlt_geo_urd_prs_spa_ger_hau_aeg_alb_est_akn_ind_lat_tag_jpn_tml_kor_hin_svk_tsn_bul_jav_swe_wly_mao_mnd_pan_ses_glc_sod_rom_guj_grk_afr_qcu_lit_eng_scr_bem_anl_mol_gam_cze_sun_nor_dgb_dut_lda_mly_tha_sid_knd_yor_ven_tur_arw_slo_aze_bam_vie_amr_xho_swt_ewe	-0.139978932285612	-0.330832460563404	0.74151526216148
8	tig_cze_ses_bos_sod_chh_aeg_ger_uzb_aze_bam_mao_tsw_ctl_nor_bsq_por_amr_zul_mnd_ita_grk_swt_pol_fbf_scr_fin_xho_swa_hun_bul_hau_geo_rus_prs_ukr_spa_sid_owc_ben_est_dyu_jav_mol_tag_jpn_knd_kor_afr_svk_lda_alb_bat_guj_amh_sun_cnt_hin_igb_krd_gam_lat_urd_slo_dut_qcu_glc_fre_rom_cic_heb_swe_wly_mcd_ind_pan_dgb_lit_ven_mly_tha_anl_tml_akn_moo_azi_eng_arw_tur_yor_vie_mlt_tsn_ewe_bem	-0.71639236111577	-1.715785407926	0.0895310214235058
9	tig_pan_dgb_cze_sod_wly_chh_por_tur_azi_dyu_jav_tsn_scr_hin_bsq_ukr_hau_swa_mnd_eng_svk_swt_alb_fbf_mcd_est_yor_lda_hun_arw_aeg_geo_urd_dut_glc_prs_mlt_gam_fre_fin_bam_mao_krd_sun_jpn_knd_kor_lit_mol_ewe_rus_ind_rom_heb_mly_cnt_ger_igb_ctl_amh_ita_swe_slo_bos_qcu_spa_pol_afr_zul_owc_ben_amr_lat_bat_grk_bem_bul_tsw_tag_tha_sid_tml_cic_akn_aze_guj_nor_uzb_ses_vie_anl_moo_xho_ven	-0.438664761901546	-1.04334843928447	0.299491483463198
10	amr_ger_swt_pan_gam_aeg_mlt_pol_uzb_azi_dyu_jav_tsw_slo_ita_bsq_mol_hau_bam_mnd_lat_nor_cic_prs_fbf_alb_est_dgb_lda_hun_fre_owc_geo_afr_por_ben_ukr_wly_heb_rom_fin_ven_mao_spa_tag_jpn_knd_kor_swe_mcd_zul_cze_mly_rus_amh_bat_cnt_grk_moo_hin_sid_eng_arw_ctl_krd_qcu_guj_scr_urd_ses_anl_bos_chh_svk_sun_lit_akn_dut_igb_ind_tha_sod_tml_yor_swa_aze_glc_bul_tur_xho_vie_tig_ewe_tsn_bem	-0.574495680090975	-1.37108399265925	0.17364834639006
11	sid_mol_dyu_ctl_sod_wly_amh_rus_tur_uzb_ses_ind_igb_rom_slo_bsq_mcd_owc_swa_cnt_por_urd_bem_afr_yor_bul_hun_xho_moo_est_swe_gam_geo_pol_glc_lit_spa_mlt_tig_fre_fin_lda_sun_grk_mao_jpn_knd_kor_ukr_nor_zul_guj_tag_svk_aeg_mly_mnd_bos_ewe_alb_hau_dut_ben_scr_krd_qcu_lat_hin_ger_bam_anl_ita_chh_arw_bat_pan_ven_eng_akn_jav_tha_heb_tml_tsn_swt_aze_prs_cze_azi_tsw_vie_amr_dgb_fbf_cic	0.123308683854274	0.290460992643284	0.772110300332833
12	gam_rus_igb_ita_sid_hau_tig_mcd_tur_azi_cic_tag_bem_prs_eng_bsq_rom_owc_zul_mnd_ukr_urd_tsn_ger_yor_por_hun_dgb_tsw_fin_alb_amh_geo_cze_lit_fre_hin_amr_chh_spa_est_swt_bat_nor_mao_jpn_knd_kor_swe_svk_dyu_bul_jav_scr_heb_sun_cnt_mol_xho_guj_mlt_lat_slo_pol_bos_qcu_glc_dut_grk_bam_wly_afr_anl_arw_mly_ctl_ven_pan_ewe_ind_tha_aeg_tml_akn_lda_aze_krd_ben_uzb_moo_vie_sod_ses_fbf_swa	-0.0397529515236144	-0.0936264776985539	0.92560728875357
13	mlt_bul_fbf_ger_amh_amr_tig_swe_uzb_tur_tsw_sun_swt_pol_cze_bsq_mol_sid_igb_cnt_alb_pan_ven_ita_dgb_glc_hun_xho_moo_fin_prs_chh_geo_guj_ukr_rus_por_wly_owc_hin_est_tsn_jav_scr_bat_jpn_knd_kor_rom_afr_bam_lat_mao_lit_sod_mly_mnd_ctl_lda_svk_anl_slo_urd_fre_arw_qcu_eng_krd_bos_swa_gam_spa_hau_mcd_ind_dut_dyu_nor_cic_tag_tha_heb_tml_ses_ewe_azi_ben_grk_aze_yor_vie_aeg_akn_bem_zul	-0.656512264749754	-1.5738088965708	0.118927608696389
14	aeg_dut_akn_mcd_chh_sid_hau_mol_azi_aze_yor_mao_bem_pan_ben_bsq_prs_sod_bam_mnd_spa_bos_tsw_rus_tsn_cze_est_igb_ewe_hun_swe_mlt_geo_por_arw_scr_fre_amh_owc_urd_fin_swa_tag_guj_bat_jpn_knd_kor_hin_krd_xho_svk_mly_ukr_wly_sun_cnt_lit_fbf_slo_tig_lat_bul_ger_glc_qcu_ita_grk_ctl_lda_amr_nor_heb_afr_ind_pol_dyu_rom_swt_jav_tha_anl_tml_cic_ven_uzb_alb_eng_tur_moo_vie_gam_zul_ses_dgb	-0.294072457123456	-0.694729671912017	0.488956775437286
15	chh_afr_tsn_bul_gam_tig_amh_ukr_tur_aze_ven_bat_akn_arw_rom_bsq_cze_amr_yor_mnd_mol_dut_lda_hin_ses_fre_est_cic_fbf_fin_ctl_owc_geo_swe_bos_nor_svk_sid_anl_por_hun_moo_tag_eng_jav_jpn_tml_kor_slo_pan_ewe_ben_sun_scr_heb_mao_cnt_urd_dyu_krd_mlt_lat_ger_rus_prs_qcu_ita_guj_glc_igb_hau_alb_aeg_lit_ind_pol_bam_spa_zul_mly_tha_wly_knd_swa_swt_uzb_mcd_grk_azi_dgb_vie_sod_xho_bem_tsw	0.157837506449532	0.371136549175641	0.711379950607931
16	chh_krd_swa_ita_heb_amr_wly_nor_azi_uzb_ven_sun_swt_bos_arw_bsq_pol_amh_yor_mnd_ger_hin_dyu_pan_igb_guj_hun_bem_fbf_fin_dut_mlt_geo_ben_por_swe_fre_gam_sid_glc_est_tsw_mly_urd_jav_jpn_knd_kor_bul_alb_lda_eng_mao_lat_anl_tag_cnt_grk_ses_prs_sod_ctl_cze_rus_rom_qcu_ukr_slo_mol_ewe_owc_spa_aeg_mcd_bat_afr_akn_lit_zul_ind_tha_tig_tml_bam_tsn_tur_scr_svk_aze_moo_vie_hau_cic_dgb_xho	0.891416957405881	2.12268321749665	0.0364369699310605
17	aeg_arw_tsn_prs_owc_tig_chh_ukr_azi_uzb_igb_jav_swt_slo_ger_bsq_bul_wly_lda_mnd_lit_dut_ven_afr_moo_guj_est_yor_ewe_hun_svk_sod_geo_ctl_lat_mol_pol_sid_gam_rus_fin_bem_bat_scr_ind_jpn_knd_kor_eng_fre_akn_ben_mly_mcd_mlt_sun_cnt_rom_fbf_por_heb_urd_alb_hin_cze_qcu_grk_ita_krd_tsw_anl_swe_hau_nor_tag_bos_swa_pan_xho_mao_tha_amh_tml_bam_ses_tur_glc_spa_aze_zul_vie_amr_cic_dgb_dyu	-0.0102890081641219	-0.0242475233518717	0.980707122824887
18	chh_ger_bam_bos_sid_amr_hau_glc_aze_uzb_fbf_mly_zul_arw_alb_bsq_lat_aeg_tsn_cnt_afr_lit_akn_ben_igb_mcd_est_swa_moo_hun_slo_amh_geo_scr_por_mol_rus_owc_gam_rom_fin_dgb_ind_svk_tag_jpn_knd_kor_fre_nor_dyu_eng_bat_pan_sod_mao_mnd_prs_tsw_ctl_anl_guj_cze_urd_pol_qcu_ukr_krd_swe_cic_heb_bul_wly_spa_jav_grk_yor_hin_swt_sun_tha_mlt_tml_ewe_ven_azi_dut_ita_tur_bem_vie_tig_xho_ses_lda	-0.145522171244497	-0.34364115774323	0.731891856892528
19	hau_ben_swt_ukr_tig_gam_wly_rus_azi_tur_bem_mao_zul_svk_swe_bsq_urd_heb_ven_cnt_prs_rom_lda_guj_swa_ctl_est_dyu_ewe_fin_bos_sod_geo_arw_mol_nor_cze_amr_sid_alb_hun_ses_bat_afr_tag_jpn_tml_kor_grk_scr_yor_fre_ind_pol_aeg_sun_mnd_krd_moo_por_mlt_lat_glc_pan_lit_qcu_slo_mcd_dut_igb_chh_ita_owc_eng_jav_bul_dgb_ger_akn_mly_tha_amh_knd_bam_tsw_aze_hin_spa_uzb_fbf_vie_anl_xho_tsn_cic	-0.557997775150664	-1.33364071497692	0.185578785566422
20	sid_pan_dgb_rom_amh_gam_tig_eng_tur_uzb_bem_jav_swt_ger_nor_bsq_afr_hau_fbf_mnd_glc_por_igb_bos_cic_ben_fin_ewe_dyu_est_bul_heb_geo_mcd_arw_ukr_dut_owc_amr_slo_hun_zul_bat_lat_mly_jpn_knd_kor_pol_cze_moo_lit_tag_ita_sod_mao_cnt_ctl_tsn_mol_wly_grk_prs_guj_svk_qcu_urd_alb_swe_yor_chh_scr_mlt_krd_ind_spa_xho_hin_swa_sun_tha_anl_tml_bam_ses_azi_rus_fre_aze_akn_vie_aeg_tsw_lda_ven	-0.85623575817034	-2.0692296989982	0.0412988325984244
21	chh_afr_igb_scr_mlt_tig_hau_mol_tur_aze_zul_mao_ses_ger_lat_bsq_mcd_anl_lda_cnt_ctl_arw_moo_ita_xho_swe_hun_ven_swa_fin_rom_gam_geo_krd_hin_svk_bul_wly_amr_rus_est_bam_bat_pol_jav_jpn_knd_kor_lit_urd_dyu_prs_tag_nor_owc_mly_mnd_dut_cic_eng_aeg_ukr_guj_ben_pan_qcu_cze_alb_slo_tsn_sid_glc_amh_bos_ind_grk_swt_por_ewe_sun_tha_sod_tml_fbf_tsw_azi_spa_fre_uzb_akn_vie_heb_yor_bem_dgb	-0.142925857636019	-0.337054879723326	0.736835005904193
22	chh_bos_dgb_ita_aeg_hau_heb_swe_azi_tur_tsn_tag_ven_bul_mol_bsq_cze_sod_fbf_mnd_fre_lit_bam_spa_igb_pan_hun_bem_dyu_fin_por_mlt_geo_ukr_nor_rus_ger_owc_amh_prs_est_swt_mao_svk_bat_jpn_knd_kor_glc_alb_ses_rom_mly_ben_wly_sun_cnt_urd_lda_scr_tig_dut_pol_grk_afr_qcu_mcd_lat_slo_swa_amr_ctl_anl_eng_ind_krd_moo_arw_zul_jav_tha_gam_tml_xho_yor_aze_guj_hin_uzb_cic_vie_sid_tsw_akn_ewe	0.592946983129946	1.40287303346087	0.163984393572448
23	heb_ger_moo_ita_anl_sod_mlt_mcd_azi_tur_yor_ind_tsn_dut_ctl_bsq_swe_hau_igb_mnd_prs_afr_bam_ukr_ses_hin_est_ewe_ven_hun_krd_amh_geo_ben_alb_rus_bos_gam_sid_lat_fin_swa_tag_nor_mly_jpn_knd_kor_slo_rom_swt_fre_bat_cze_wly_mao_cnt_lit_fbf_eng_aeg_svk_arw_pol_mol_qcu_urd_glc_scr_zul_tig_pan_chh_grk_sun_spa_akn_por_lda_jav_tha_owc_tml_cic_tsw_aze_bul_guj_uzb_dgb_vie_amr_bem_dyu_xho	-0.0362122814243884	-0.0852822240736222	0.932220351150782
24	chh_grk_xho_ukr_amr_heb_anl_pan_aze_uzb_moo_sun_lda_por_cze_bsq_mol_amh_fbf_mnd_eng_ctl_swa_svk_yor_mcd_hun_akn_bam_fin_pol_gam_geo_afr_scr_guj_lat_mlt_sod_prs_est_cic_mly_spa_ind_jpn_knd_kor_lit_fre_ses_alb_jav_krd_aeg_tag_cnt_nor_dgb_ben_owc_bul_ita_slo_arw_qcu_ger_urd_dut_igb_sid_rom_wly_swe_mao_rus_tsn_glc_dyu_bat_tha_hau_tml_zul_swt_tur_hin_bos_azi_ewe_vie_tig_ven_bem_tsw	-0.352671902413245	-0.835531948614639	0.405559731312771
25	amh_mol_cic_grk_wly_hau_gam_rom_tur_aze_yor_sun_moo_spa_svk_bsq_ben_tig_zul_cnt_nor_guj_xho_pan_ewe_scr_fin_swa_swt_est_mcd_mlt_geo_ctl_afr_ger_bul_owc_amr_lit_hun_dyu_bat_pol_mao_jpn_tml_kor_ita_eng_bam_swe_jav_lat_anl_mly_mnd_urd_dgb_slo_aeg_cze_dut_alb_hin_qcu_glc_arw_ukr_tsn_sid_por_sod_fre_tag_rus_ven_bos_fbf_ind_tha_heb_knd_igb_bem_azi_krd_prs_uzb_tsw_vie_chh_akn_ses_lda	0.0879620768958159	0.207224765230299	0.836287395968243
26	chh_ukr_dgb_ctl_sid_amh_hau_guj_aze_azi_ven_ind_yor_krd_urd_bsq_hin_gam_swa_mnd_arw_mol_cic_prs_fbf_ger_est_bam_zul_hun_glc_sod_geo_nor_scr_svk_pan_tig_owc_cze_fin_tsn_mly_bos_bat_jpn_tml_kor_slo_lat_xho_bul_jav_spa_mlt_mao_cnt_ben_tsw_grk_amr_alb_lit_por_fre_qcu_mcd_rom_dut_moo_anl_afr_wly_swe_sun_pol_dyu_ita_swt_tag_tha_aeg_knd_akn_lda_uzb_eng_rus_tur_ses_vie_heb_bem_igb_ewe	-0.227445668174808	-0.53775957497816	0.592027589872951
27	mlt_hin_ven_cze_chh_tig_amr_arw_uzb_aze_tsn_bat_ses_rus_lit_bsq_nor_sod_igb_mnd_ctl_lat_akn_bos_lda_por_fin_bam_tsw_hun_ger_sid_geo_slo_mol_dut_glc_gam_amh_svk_est_fbf_jav_grk_sun_jpn_knd_kor_swe_afr_swa_urd_ind_alb_owc_mao_cnt_guj_xho_bul_wly_mcd_fre_pan_ita_qcu_scr_ukr_rom_ewe_heb_krd_hau_eng_mly_pol_moo_spa_dyu_tag_tha_aeg_tml_zul_cic_azi_prs_ben_tur_dgb_vie_anl_swt_yor_bem	-0.856662133109016	-2.06794586403822	0.0414221633243933
28	gam_nor_tsn_pan_hau_owc_wly_ita_tur_aze_ses_mao_swt_swe_bul_bsq_afr_tig_bem_mnd_dut_pol_ven_hin_igb_ben_hun_zul_fbf_fin_scr_heb_geo_ukr_glc_slo_fre_amr_sid_ger_est_dyu_sun_rom_mly_jpn_knd_kor_lit_spa_lda_grk_tag_lat_anl_ind_cnt_bos_tsw_urd_chh_eng_cze_mol_guj_qcu_krd_por_mcd_akn_sod_prs_mlt_svk_jav_arw_xho_alb_yor_bat_tha_aeg_tml_moo_swa_azi_rus_ctl_uzb_ewe_vie_amh_cic_bam_dgb	0.222530043305634	0.524238410597826	0.601359978194454
29	tig_swe_bem_ger_mlt_chh_amr_ctl_uzb_azi_cic_sun_bam_spa_mol_bsq_bos_wly_dyu_mnd_svk_rom_ewe_mcd_swa_prs_fin_igb_zul_est_cze_heb_geo_pan_ita_arw_pol_aeg_hau_nor_hun_xho_bat_lit_tag_jpn_tml_kor_slo_krd_tsw_ben_jav_scr_gam_mly_cnt_lat_lda_guj_amh_afr_hin_ukr_glc_qcu_fre_bul_rus_fbf_anl_por_sod_grk_mao_urd_moo_dut_ses_ind_tha_sid_knd_dgb_akn_tur_eng_alb_aze_swt_vie_owc_yor_tsn_ven	0.18724759894015	0.441860057383035	0.659616238576597
30	wly_ger_ses_spa_chh_amr_hau_ita_uzb_tur_tsn_bat_tsw_por_glc_bsq_mol_aeg_yor_cnt_lit_prs_zul_hin_cic_krd_est_swa_ewe_hun_arw_sid_geo_cze_lat_bos_rom_tig_heb_bul_fin_moo_mao_afr_tag_jpn_knd_kor_urd_mcd_igb_fre_sun_guj_gam_mly_mnd_ctl_lda_dut_owc_svk_alb_eng_slo_qcu_grk_scr_pan_xho_anl_rus_sod_swe_jav_pol_akn_ben_dyu_ind_tha_mlt_tml_ven_dgb_azi_nor_ukr_aze_bem_vie_amh_fbf_bam_swt	-0.522824703580025	-1.24364740091894	0.216755137275542
31	amr_scr_ven_ben_aeg_mlt_chh_lat_tur_azi_fbf_jav_swt_pol_slo_bsq_mcd_sid_bem_mnd_afr_ita_dyu_por_cic_lit_hun_tsw_ses_est_arw_owc_geo_hin_grk_bul_rus_amh_sod_fre_fin_yor_mao_cze_bat_jpn_knd_kor_spa_prs_igb_eng_ind_bos_wly_sun_cnt_ukr_moo_krd_hau_mol_glc_nor_pan_qcu_guj_swe_ctl_akn_tig_urd_gam_alb_mly_ger_swa_svk_tsn_tag_tha_anl_tml_zul_dgb_uzb_rom_dut_aze_bam_vie_heb_xho_ewe_lda	-0.682129496499466	-1.63263116727827	0.105928047988573
32	aeg_rom_igb_pol_wly_amr_tig_cze_aze_uzb_swa_ind_swt_afr_bos_bsq_eng_chh_cic_mnd_glc_nor_yor_spa_dyu_rus_est_ses_zul_fin_swe_anl_geo_grk_mcd_lat_ctl_mlt_owc_guj_hun_akn_tag_arw_mly_jpn_tml_kor_mol_scr_lda_ukr_sun_fre_hau_mao_cnt_prs_ewe_svk_amh_lit_bul_por_hin_qcu_urd_ita_alb_xho_heb_slo_sod_ger_bat_krd_dgb_dut_fbf_jav_tha_sid_knd_tsw_tsn_azi_pan_ben_tur_ven_vie_gam_bam_bem_moo	-0.140741417570179	-0.331834065349874	0.740761233108211
33	sod_ger_fbf_mcd_wly_amr_anl_rom_aze_tur_bem_tag_dyu_ben_glc_bsq_pol_heb_lda_mnd_hin_svk_swa_lat_moo_spa_hun_igb_bam_est_alb_mlt_geo_arw_cze_ctl_grk_aeg_gam_bos_fin_ven_jav_lit_mly_jpn_knd_kor_ukr_por_tsw_guj_mao_swe_tig_ind_cnt_dut_akn_bul_chh_nor_mol_rus_pan_qcu_urd_prs_krd_yor_owc_fre_amh_ita_bat_slo_ewe_afr_xho_sun_tha_hau_tml_dgb_zul_uzb_eng_scr_azi_cic_vie_sid_swt_tsn_ses	-0.712927409396451	-1.71136236314763	0.0903475780748324
34	amr_arw_bem_cze_sid_tig_owc_pan_aze_azi_swa_ind_moo_dut_spa_bsq_swe_heb_ewe_mnd_lit_rom_zul_urd_bam_eng_fin_xho_igb_hun_glc_amh_geo_mcd_svk_rus_ger_anl_sod_alb_est_swt_tag_por_mly_jpn_knd_kor_bul_scr_cic_ben_bat_mol_wly_sun_cnt_fre_tsn_grk_mlt_ctl_krd_lat_hin_qcu_guj_pol_ita_tsw_chh_ukr_gam_slo_jav_nor_yor_prs_dgb_mao_tha_aeg_tml_ses_fbf_uzb_bos_afr_tur_akn_vie_hau_dyu_ven_lda	-0.702900887020163	-1.68080047172555	0.0961574908882149
35	hau_alb_fbf_guj_aeg_gam_anl_glc_aze_uzb_igb_sun_xho_ger_pan_bsq_rus_amh_lda_mnd_mol_hin_dyu_swe_dgb_arw_fin_ewe_bam_est_lat_owc_geo_dut_cze_nor_por_mlt_wly_scr_hun_zul_jav_ukr_bat_jpn_tml_kor_spa_lit_bem_eng_ind_slo_heb_mly_cnt_bos_swt_ben_tig_rom_ita_urd_prs_qcu_ctl_mcd_afr_tsn_chh_svk_amr_bul_mao_fre_moo_pol_ven_tag_tha_sod_knd_ses_akn_tur_grk_krd_azi_tsw_vie_sid_swa_cic_yor	0.14732362687221	0.346469400132857	0.729772648807139
36	aeg_rom_moo_alb_gam_heb_wly_spa_aze_tur_bem_ind_akn_slo_pan_bsq_bul_tig_yor_mnd_swe_ukr_fbf_por_zul_hin_fin_xho_lda_est_ger_anl_geo_lit_cze_rus_eng_sod_mlt_scr_hun_ven_sun_mol_mao_jpn_knd_kor_dut_ctl_ewe_nor_mly_urd_chh_tag_cnt_afr_swt_arw_sid_fre_lat_svk_grk_qcu_glc_ben_pol_tsw_hau_krd_amr_mcd_jav_bos_swa_ita_ses_bat_tha_amh_tml_dgb_dyu_uzb_prs_guj_azi_igb_vie_owc_bam_cic_tsn	-0.478448373616943	-1.13966421899737	0.257353023090713
37	sid_urd_ewe_hin_amh_heb_amr_lat_uzb_aze_swa_tag_akn_eng_scr_bsq_ukr_mlt_bem_cnt_grk_afr_igb_krd_dgb_slo_est_lda_fbf_fin_fre_tig_geo_spa_ben_prs_rus_gam_hau_swe_hun_bam_bat_cze_sun_jpn_tml_kor_bos_svk_swt_guj_mao_pol_aeg_mly_mnd_bul_tsn_por_anl_mcd_rom_pan_ger_qcu_mol_glc_arw_zul_chh_ita_wly_lit_ind_dut_ven_nor_dyu_jav_tha_owc_knd_ses_tsw_azi_alb_ctl_tur_moo_vie_sod_cic_yor_xho	-0.116305010752583	-0.274185088500369	0.784550481011126
38	amr_mol_fbf_glc_aeg_heb_anl_spa_aze_tur_cic_mao_igb_swe_grk_bsq_prs_sod_ses_cnt_mcd_nor_zul_lat_tsw_ctl_est_yor_dyu_fin_krd_chh_geo_pol_pan_svk_fre_amh_mlt_bos_hun_swt_sun_ger_ind_jpn_knd_kor_urd_guj_moo_afr_bat_eng_tig_jav_mnd_bul_bem_rom_owc_slo_ukr_ben_dut_qcu_arw_ita_scr_lda_wly_alb_hau_cze_tag_por_ven_lit_swa_mly_tha_sid_tml_xho_tsn_uzb_hin_rus_azi_dgb_vie_gam_ewe_bam_akn	-0.123601094479926	-0.291336959563245	0.771442424548301
39	mlt_mcd_lda_lat_aeg_sod_gam_dut_uzb_aze_swt_mly_moo_ben_eng_bsq_cze_chh_tsn_cnt_scr_hin_xho_mol_igb_alb_hun_bam_dyu_fin_afr_amh_geo_swe_por_ger_fre_hau_owc_pol_est_cic_bat_prs_ind_jpn_tml_kor_ita_grk_zul_ctl_mao_bos_tig_jav_mnd_svk_tsw_bul_wly_nor_krd_urd_pan_qcu_spa_guj_rus_ses_anl_slo_amr_ukr_sun_arw_yor_rom_ven_tag_tha_heb_knd_fbf_swa_azi_lit_glc_tur_bem_vie_sid_ewe_dgb_akn	0.398091641376538	0.937697322077858	0.350828820605723
40	sod_slo_ses_glc_wly_gam_sid_pan_uzb_azi_dgb_sun_bam_urd_fre_bsq_pol_hau_tsw_mnd_ita_svk_swt_mcd_fbf_dut_hun_swa_ven_est_ukr_mlt_geo_scr_bos_rom_alb_anl_amr_grk_fin_ewe_ind_krd_mao_jpn_tml_kor_hin_lat_lda_guj_tag_swe_chh_bat_cnt_por_tsn_ger_heb_mol_bul_rus_ctl_qcu_eng_ben_nor_igb_owc_lit_aeg_afr_mly_cze_zul_spa_dyu_jav_tha_tig_knd_moo_akn_tur_prs_arw_aze_bem_vie_amh_xho_yor_cic	-0.39583232195787	-0.938585235648436	0.350375000864049
41	hau_ita_xho_ger_amr_wly_sod_spa_azi_uzb_swt_sun_bam_bul_grk_bsq_ben_owc_fbf_mnd_dut_glc_bem_cze_akn_ukr_est_yor_dgb_fin_alb_gam_geo_arw_pan_bos_lat_sid_mlt_afr_hun_dyu_bat_guj_ind_jpn_tml_kor_krd_urd_ses_swe_tag_pol_tig_mly_cnt_eng_swa_nor_anl_lit_fre_rus_rom_qcu_prs_svk_slo_cic_amh_mol_chh_ctl_jav_mcd_tsn_scr_ewe_mao_tha_heb_knd_zul_ven_tur_hin_por_aze_igb_vie_aeg_tsw_moo_lda	-0.248835787681569	-0.587855532214755	0.558054026230854
42	hau_arw_swa_rom_sod_tig_anl_spa_tur_uzb_moo_tag_tsw_hin_pol_bsq_swe_chh_bem_mnd_urd_lat_akn_guj_tsn_ctl_fin_lda_dyu_est_rus_aeg_geo_ben_fre_grk_bul_amr_amh_alb_hun_zul_mao_mol_ind_jpn_knd_kor_ukr_eng_swt_svk_bat_nor_owc_jav_cnt_prs_bam_cze_wly_ita_por_mcd_bos_qcu_glc_scr_afr_cic_gam_slo_mlt_pan_sun_ger_dgb_lit_ses_mly_tha_heb_tml_ven_ewe_aze_dut_krd_azi_fbf_vie_sid_igb_yor_xho	-0.845907970537473	-2.04575551801181	0.043604470906124
43	amr_ger_bam_krd_hau_heb_wly_prs_azi_aze_xho_jav_bem_pol_fre_bsq_ukr_tig_ses_cnt_slo_afr_cic_svk_igb_rus_fin_ven_fbf_est_scr_gam_geo_swe_dut_ben_urd_owc_mlt_alb_hun_tsn_mao_spa_bat_jpn_knd_kor_eng_guj_swa_mol_tag_cze_aeg_sun_mnd_por_moo_ita_anl_nor_ctl_lat_mcd_qcu_glc_bul_grk_tsw_sid_rom_chh_arw_ind_bos_yor_lit_dgb_mly_tha_amh_tml_swt_zul_tur_pan_hin_uzb_lda_vie_sod_ewe_dyu_akn	-0.0458069263025889	-0.107896221104984	0.914310451896548
44	mlt_guj_ses_arw_amh_sid_hau_fre_tur_aze_bem_mao_ewe_glc_mol_bsq_prs_gam_ven_mnd_eng_ctl_swa_por_tsn_svk_fin_swt_xho_hun_scr_chh_geo_dut_pan_pol_bos_owc_amr_hin_est_tsw_sun_krd_ind_jpn_knd_kor_rom_ben_moo_ger_bat_rus_anl_tag_cnt_bul_yor_spa_tig_grk_mcd_alb_urd_qcu_afr_slo_ita_igb_wly_nor_heb_cze_mly_ukr_zul_swe_lda_jav_tha_aeg_tml_bam_fbf_uzb_lit_lat_azi_cic_vie_sod_akn_dyu_dgb	-0.265647454673461	-0.627468300275083	0.531889907909742
45	heb_spa_swa_dut_aeg_gam_anl_rus_aze_tur_lda_jav_zul_fre_ben_bsq_pan_wly_xho_mnd_alb_grk_ses_urd_yor_ita_est_tsw_dyu_fin_bul_mlt_geo_por_ctl_nor_ger_amr_owc_glc_hun_ven_ind_hin_mly_jpn_tml_kor_guj_svk_tsn_mcd_bat_scr_chh_tag_cnt_slo_ewe_lit_sid_bos_mol_krd_swe_qcu_cze_afr_pol_fbf_hau_ukr_sod_lat_mao_arw_akn_eng_igb_sun_tha_tig_knd_moo_swt_uzb_prs_rom_azi_cic_vie_amh_dgb_bem_bam	-0.230759199661275	-0.545707316073453	0.586573724699412
46	amh_prs_cic_swe_chh_wly_mlt_afr_azi_tur_tsw_mly_dgb_ita_alb_bsq_slo_amr_ven_mnd_spa_pan_swa_rom_lda_bos_fin_yor_zul_est_dut_hau_geo_mcd_scr_bul_ger_tig_gam_ben_hun_ses_mao_svk_bat_jpn_knd_kor_nor_krd_bam_pol_jav_glc_sid_ind_cnt_lat_swt_ctl_heb_mol_hin_cze_lit_qcu_urd_fre_ukr_tsn_anl_arw_aeg_grk_tag_por_moo_guj_bem_sun_tha_owc_tml_fbf_dyu_uzb_rus_eng_aze_igb_vie_sod_akn_ewe_xho	0.0739153663379062	0.174248795576108	0.862048694618939
47	tig_pol_igb_por_amh_hau_chh_arw_tur_aze_lda_jav_tsw_eng_pan_bsq_glc_mlt_dgb_mnd_guj_lit_yor_spa_swa_swe_hun_cic_bam_fin_fre_sod_geo_alb_hin_rom_lat_wly_heb_nor_est_akn_sun_dut_mly_jpn_tml_kor_bul_ger_bem_scr_ind_mcd_anl_tag_cnt_ita_dyu_rus_owc_krd_svk_ben_ukr_qcu_slo_ctl_urd_fbf_gam_afr_sid_prs_bat_grk_xho_cze_ses_mao_tha_aeg_knd_zul_moo_azi_bos_mol_uzb_ven_vie_amr_tsn_ewe_swt	-0.922755643153742	-2.2428764905105	0.0272799652725228
48	sod_alb_lda_fre_wly_amr_tig_scr_aze_azi_ewe_sun_swt_prs_krd_bsq_guj_aeg_swa_mnd_por_ita_moo_afr_igb_slo_hun_cic_bem_fin_svk_heb_geo_arw_nor_bos_dut_gam_hau_spa_est_akn_tag_pan_jav_jpn_tml_kor_ukr_ben_tsn_rus_bat_pol_amh_mly_cnt_hin_xho_urd_anl_grk_lat_glc_swe_qcu_rom_mcd_eng_dyu_owc_mol_sid_ctl_mao_bul_ses_ger_tsw_ind_tha_chh_knd_ven_zul_tur_cze_lit_uzb_yor_vie_mlt_bam_fbf_dgb	-0.414867708088323	-0.985365389029282	0.327001274407704
49	anl_pol_ven_bos_amh_amr_wly_dut_uzb_tur_fbf_mly_dgb_afr_scr_bsq_urd_chh_tsn_cnt_lit_fre_ewe_ukr_moo_krd_fin_swt_zul_hun_alb_sid_geo_cze_lat_bul_rus_sod_heb_grk_est_xho_mao_rom_sun_jpn_knd_kor_guj_mcd_lda_spa_jav_glc_aeg_ind_mnd_svk_igb_eng_owc_arw_ita_ben_ger_qcu_mol_slo_pan_tsw_tig_prs_mlt_ctl_bat_swe_dyu_nor_akn_tag_tha_hau_tml_bem_swa_azi_por_hin_aze_bam_vie_gam_cic_yor_ses	-0.375164656056163	-0.887623864546015	0.377032954174824
50	amr_lat_dyu_pol_amh_owc_gam_dut_aze_azi_lda_jav_cic_alb_ctl_bsq_nor_anl_zul_mnd_spa_urd_fbf_swe_bam_ger_fin_moo_yor_hun_fre_tig_geo_rus_afr_guj_ita_mlt_heb_cze_est_igb_mao_bos_ind_jpn_knd_kor_ukr_bul_dgb_scr_mly_glc_sod_bat_cnt_ben_bem_mol_chh_svk_pan_rom_por_qcu_prs_lit_hin_swt_sid_eng_hau_mcd_tag_slo_ewe_krd_tsw_sun_tha_aeg_tml_akn_swa_uzb_grk_arw_tur_ses_vie_wly_tsn_ven_xho	-0.573190990824591	-1.36622353036966	0.175163300675189
51	anl_guj_ven_ger_hau_mlt_sod_lit_aze_tur_akn_mly_ses_ukr_lat_bsq_eng_sid_tsn_mnd_mcd_alb_tsw_nor_dgb_swe_hun_xho_moo_fin_pol_aeg_geo_ita_cze_rom_urd_tig_heb_mol_est_bam_sun_scr_ind_jpn_tml_kor_arw_hin_fbf_spa_tag_afr_amr_bat_cnt_slo_ewe_ctl_owc_glc_ben_bul_bos_qcu_krd_por_grk_bem_wly_fre_gam_svk_mao_pan_igb_rus_swt_jav_tha_amh_knd_zul_lda_azi_prs_dut_uzb_dyu_vie_chh_yor_swa_cic	-0.813054560089962	-1.96657179959594	0.0522137700465449
52	anl_scr_igb_ita_wly_owc_amh_guj_azi_tur_bem_sun_xho_svk_arw_bsq_krd_aeg_swa_cnt_spa_pan_tsn_bul_ses_por_hun_moo_fbf_est_ukr_amr_geo_alb_ctl_ben_slo_mlt_tig_swe_fin_tsw_jav_fre_bat_jpn_tml_kor_pol_grk_dyu_hin_mly_ger_hau_ind_mnd_dut_ven_urd_chh_bos_rom_mol_lit_qcu_afr_prs_glc_cic_gam_nor_sod_rus_mao_cze_dgb_eng_swt_tag_tha_heb_knd_bam_lda_uzb_mcd_lat_aze_yor_vie_sid_akn_zul_ewe	-0.760490165772294	-1.82788229623034	0.0707735711280213
53	gam_mcd_bam_prs_sod_heb_amr_alb_aze_uzb_tsw_jav_moo_ita_lit_bsq_slo_mlt_lda_cnt_pan_por_cic_glc_yor_lat_est_swa_fbf_hun_pol_amh_geo_afr_arw_hin_swe_sid_owc_rus_fin_zul_tag_eng_bat_jpn_tml_kor_krd_bos_akn_grk_mly_ger_wly_mao_mnd_ctl_dgb_fre_chh_rom_nor_dut_mol_qcu_bul_spa_guj_tsn_tig_cze_aeg_urd_ind_ukr_igb_svk_bem_sun_tha_anl_knd_xho_ewe_azi_scr_ben_tur_ven_vie_hau_swt_dyu_ses	-0.500910117562247	-1.19153338560391	0.236476191101765
54	mlt_bos_lda_rom_sod_hau_gam_hin_uzb_azi_tsw_sun_moo_mcd_ctl_bsq_guj_aeg_swa_mnd_svk_lat_swt_arw_cic_urd_hun_ses_zul_est_pan_amh_geo_grk_eng_cze_nor_owc_heb_glc_fin_ven_mao_bul_mly_jpn_tml_kor_ben_lit_bam_krd_bat_ita_anl_ind_cnt_por_yor_slo_sid_scr_mol_pol_alb_qcu_afr_dut_prs_akn_tig_rus_amr_spa_jav_ger_dgb_swe_igb_tag_tha_wly_knd_dyu_bem_aze_fre_ukr_tur_tsn_vie_chh_xho_ewe_fbf	-0.329587878158302	-0.779294637081865	0.437784759534412
55	amh_prs_swt_ctl_hau_wly_heb_lit_aze_uzb_lda_tag_akn_bul_hin_bsq_rom_chh_moo_cnt_krd_dut_fbf_pol_tsw_swe_hun_bem_dyu_est_scr_sid_geo_svk_cze_bos_ger_tig_owc_fre_fin_cic_jav_alb_ind_jpn_knd_kor_rus_ben_igb_mcd_mao_eng_sod_sun_mnd_lat_xho_pan_aeg_ukr_nor_mol_afr_qcu_grk_arw_guj_dgb_amr_por_mlt_glc_bat_ita_yor_urd_swa_mly_tha_anl_tml_ven_tsn_tur_slo_spa_azi_ses_vie_gam_zul_bam_ewe	0.390734109264604	0.921599139875894	0.359122329820096
56	owc_fre_ven_dut_tig_hau_amr_hin_aze_azi_xho_tag_swa_swe_svk_bsq_scr_gam_ewe_cnt_urd_krd_fbf_rus_moo_bul_fin_akn_tsn_hun_bos_sid_geo_por_cze_lit_prs_chh_sod_ben_est_bam_bat_pol_mly_jpn_tml_kor_spa_mcd_igb_afr_ind_ukr_mlt_sun_mnd_glc_lda_ita_anl_alb_lat_slo_guj_qcu_mol_nor_rom_bem_heb_grk_wly_ctl_mao_ger_yor_pan_ses_jav_tha_aeg_knd_dgb_dyu_tur_arw_eng_uzb_tsw_vie_amh_zul_swt_cic	0.376900760058107	0.888918167452897	0.376340546217635
57	owc_bos_bam_ctl_sid_chh_heb_por_tur_uzb_yor_sun_swa_svk_glc_bsq_krd_sod_zul_cnt_ita_nor_lda_hin_moo_guj_est_swt_ses_hun_lat_amr_geo_urd_eng_bul_mol_wly_tig_ger_fin_akn_mao_dut_ind_jpn_knd_kor_arw_fre_tsw_ukr_mly_grk_gam_tag_mnd_alb_dgb_pan_anl_pol_lit_swe_rom_qcu_rus_scr_mcd_xho_amh_spa_hau_cze_bat_slo_fbf_afr_dyu_jav_tha_aeg_tml_ewe_cic_aze_ben_prs_azi_igb_vie_mlt_ven_tsn_bem	-0.210062950578386	-0.496185317742682	0.620934354453353
58	wly_rom_lda_ukr_amh_sid_amr_svk_azi_uzb_fbf_tag_tsn_bul_ben_bsq_slo_owc_tsw_mnd_mol_rus_xho_por_dyu_krd_est_zul_bem_fin_guj_tig_geo_afr_prs_alb_lit_mlt_hau_nor_hun_akn_sun_hin_ind_jpn_tml_kor_swe_eng_swt_fre_mly_pol_chh_bat_cnt_ger_ewe_grk_heb_scr_urd_ctl_bos_qcu_arw_spa_lat_yor_anl_mcd_aeg_dut_mao_glc_swa_cze_bam_jav_tha_sod_knd_ses_igb_aze_ita_pan_tur_moo_vie_gam_dgb_cic_ven	0.174279214432333	0.410440964037253	0.682426570125523
59	sod_alb_swt_ben_amh_heb_wly_fre_azi_aze_xho_mly_dyu_arw_grk_bsq_por_sid_dgb_mnd_lit_nor_cic_dut_swa_prs_fin_bam_moo_est_krd_tig_geo_mcd_rom_rus_ger_aeg_anl_spa_hun_ses_bat_ukr_mao_jpn_knd_kor_scr_pan_tsn_glc_sun_afr_mlt_ind_cnt_slo_igb_eng_hau_cze_swe_ita_ctl_qcu_pol_guj_mol_tsw_owc_lat_chh_hin_jav_bul_ewe_svk_zul_tag_tha_amr_tml_akn_fbf_uzb_urd_bos_tur_bem_vie_gam_lda_yor_ven	-0.257566114962154	-0.608744647945895	0.544177780450639
60	aeg_pol_swa_ger_chh_wly_amh_por_tur_aze_zul_ind_ewe_krd_bos_bsq_spa_owc_xho_cnt_alb_grk_bam_glc_tsn_lat_fin_yor_dyu_hun_ukr_hau_geo_cze_mol_prs_scr_tig_amr_ctl_est_fbf_tag_rus_mly_jpn_knd_kor_nor_hin_cic_slo_bat_fre_anl_mao_mnd_eng_ses_swe_heb_bul_pan_ben_rom_qcu_arw_urd_mcd_tsw_mlt_svk_gam_ita_jav_afr_bem_dut_dgb_sun_tha_sod_tml_lda_akn_azi_lit_guj_uzb_ven_vie_sid_swt_igb_moo	0.132834505569998	0.312743065445952	0.755176094915404
61	sod_pol_ven_afr_amr_chh_tig_urd_uzb_tur_akn_tag_xho_slo_lat_bsq_cze_gam_swa_mnd_hin_mol_moo_ger_dyu_lit_hun_dgb_swt_est_krd_owc_geo_ben_ukr_alb_glc_amh_aeg_fre_fin_cic_sun_ita_mly_jpn_knd_kor_rom_rus_fbf_por_mao_spa_mlt_jav_cnt_bos_zul_nor_anl_scr_prs_ctl_swe_qcu_guj_dut_grk_ewe_heb_pan_sid_mcd_ind_eng_lda_bul_ses_bat_tha_hau_tml_tsn_tsw_azi_arw_svk_aze_igb_vie_wly_bem_bam_yor	-0.182794756603218	-0.43211016471363	0.666661589081011
62	sod_rus_dyu_lat_amh_wly_anl_lit_azi_aze_tsn_mao_ses_pan_swe_bsq_guj_gam_cic_mnd_grk_ger_lda_mcd_bam_glc_fin_xho_fbf_hun_ben_owc_geo_svk_urd_ctl_pol_aeg_heb_slo_est_moo_ind_bul_bat_jpn_knd_kor_eng_krd_ewe_fre_jav_nor_mlt_sun_cnt_bos_dgb_ukr_hau_rom_ita_por_scr_qcu_afr_alb_spa_swa_tig_prs_chh_dut_tag_hin_igb_mol_ven_mly_tha_sid_tml_zul_akn_tur_arw_cze_uzb_tsw_vie_amr_yor_swt_bem	-0.384245188129471	-0.912822169597608	0.363696394126993
63	hau_mol_lda_pan_aeg_sod_sid_scr_aze_azi_dyu_ind_moo_rus_dut_bsq_fre_heb_tsn_cnt_prs_lat_yor_ctl_ses_bul_est_ven_swt_hun_mcd_tig_geo_nor_svk_slo_eng_amr_gam_cze_fin_cic_sun_glc_mly_jpn_knd_kor_urd_ukr_bem_alb_jav_por_mlt_mao_mnd_pol_xho_rom_amh_lit_ben_ita_spa_qcu_guj_krd_bos_dgb_anl_grk_owc_swe_tag_arw_fbf_hin_tsw_bat_tha_chh_tml_akn_ewe_uzb_ger_afr_tur_zul_vie_wly_igb_swa_bam	-0.074641414208051	-0.175917637170439	0.860741137211403
64	sod_ctl_xho_glc_tig_heb_anl_ita_uzb_tur_tsn_sun_ven_pan_slo_bsq_alb_amh_bam_mnd_eng_dut_cic_bos_ewe_ger_fin_tsw_yor_hun_por_amr_geo_arw_afr_krd_svk_gam_hau_rom_est_dyu_tag_scr_ind_jpn_tml_kor_urd_cze_ses_ukr_mly_swe_aeg_bat_cnt_mol_moo_mcd_wly_hin_spa_pol_prs_qcu_nor_bul_lit_dgb_owc_lat_chh_guj_jav_grk_swa_rus_igb_mao_tha_sid_knd_lda_akn_azi_ben_fre_aze_zul_vie_mlt_swt_bem_fbf	-0.353799261603856	-0.838863626261861	0.403696883966254
65	hau_rom_ses_pan_aeg_gam_amh_por_tur_uzb_lda_ind_xho_arw_bos_bsq_grk_mlt_cic_cnt_ukr_mcd_dyu_cze_ewe_svk_est_fbf_akn_hun_mol_sid_geo_fre_ita_ben_guj_owc_chh_rus_fin_zul_sun_spa_mao_jpn_knd_kor_krd_pol_bam_hin_bat_ctl_anl_mly_mnd_afr_bem_slo_amr_lat_dut_ger_swe_qcu_prs_bul_urd_ven_tig_eng_sod_scr_jav_nor_swt_glc_swa_tag_tha_heb_tml_tsw_dgb_aze_alb_lit_azi_moo_vie_wly_igb_yor_tsn	-0.327429274869999	-0.775114972045843	0.440238140976872
66	aeg_bul_dyu_ger_anl_heb_tig_dut_aze_uzb_ewe_mao_swa_alb_ukr_bsq_rom_hau_tsw_cnt_ita_krd_zul_arw_yor_lat_hun_igb_moo_est_bos_chh_geo_glc_afr_mcd_nor_mlt_amh_eng_fin_lda_sun_rus_tag_jpn_knd_kor_svk_urd_ses_pan_jav_spa_sod_mly_mnd_scr_bam_mol_gam_pol_hin_por_ctl_qcu_lit_ben_swe_xho_wly_guj_sid_cze_ind_fre_cic_slo_bem_bat_tha_amr_tml_dgb_tsn_tur_prs_grk_azi_akn_vie_owc_ven_swt_fbf	-0.56825100267999	-1.35419790393366	0.178954609416837
67	amh_rus_cic_hin_chh_hau_amr_bos_tur_aze_ewe_ind_moo_afr_grk_bsq_lit_owc_igb_cnt_arw_urd_tsn_prs_bem_ger_hun_tsw_ses_est_por_mlt_geo_svk_ukr_lat_fre_anl_sod_glc_fin_lda_tag_mol_bat_jpn_knd_kor_alb_krd_yor_cze_mly_nor_wly_mao_mnd_ctl_akn_scr_aeg_pol_eng_pan_spa_qcu_rom_swe_mcd_fbf_heb_ita_gam_bul_sun_slo_zul_dut_swt_jav_tha_tig_tml_swa_dyu_uzb_ben_guj_azi_bam_vie_sid_xho_ven_dgb	-0.00812464853972547	-0.0191780876961187	0.984740123523913
68	wly_arw_akn_rom_gam_chh_amr_ctl_aze_uzb_bam_mao_yor_cze_glc_bsq_fre_tig_tsw_cnt_bos_guj_xho_eng_dgb_mol_hun_ewe_bem_est_prs_hau_geo_bul_por_urd_pol_amh_anl_pan_fin_cic_ind_spa_jav_jpn_tml_kor_scr_krd_tsn_ger_tag_slo_owc_bat_mnd_ben_dyu_ukr_sod_swe_lat_ita_dut_qcu_nor_rus_svk_lda_sid_lit_heb_hin_sun_mcd_swa_afr_swt_mly_tha_mlt_knd_ven_fbf_tur_alb_grk_azi_ses_vie_aeg_igb_zul_moo	-0.631450629744922	-1.51053077534501	0.134298418727578
69	mlt_krd_cic_dut_gam_heb_amr_mol_azi_tur_dgb_sun_akn_mcd_hin_bsq_cze_amh_swt_cnt_bos_slo_zul_ctl_igb_ger_est_bam_tsw_fin_ita_aeg_geo_eng_lit_pol_rus_anl_hau_afr_hun_yor_tag_scr_bat_jpn_tml_kor_urd_nor_fbf_prs_jav_ukr_sid_mao_mnd_arw_moo_alb_owc_spa_swe_pan_svk_qcu_grk_lat_bul_tsn_wly_rom_tig_por_mly_fre_dyu_glc_lda_ind_tha_sod_knd_bem_swa_uzb_ben_guj_aze_xho_vie_chh_ven_ses_ewe	-1.22506901613757	-3.04211335074397	0.00305303059124762
70	owc_urd_xho_rus_gam_sid_mlt_ger_uzb_tur_ven_mao_dyu_pan_swe_bsq_grk_hau_tsn_mnd_dut_ita_cic_bos_swt_lat_fin_bam_fbf_est_bul_sod_geo_spa_arw_cze_lit_amr_heb_afr_hun_swa_sun_mcd_bat_jpn_knd_kor_glc_ctl_tsw_alb_jav_rom_chh_mly_cnt_nor_yor_ben_aeg_guj_svk_por_mol_qcu_ukr_prs_hin_dgb_anl_eng_wly_pol_ind_krd_zul_fre_ewe_tag_tha_tig_tml_moo_igb_azi_slo_scr_aze_lda_vie_amh_ses_bem_akn	-0.270362390684518	-0.639275256688975	0.524215391356673
71	owc_krd_dyu_afr_wly_anl_gam_rom_tur_aze_swa_sun_moo_nor_ctl_bsq_lit_tig_swt_mnd_prs_rus_lda_arw_ewe_grk_est_tsw_xho_fin_scr_amr_geo_slo_guj_alb_spa_amh_chh_dut_hun_ven_ind_svk_mly_jpn_tml_kor_fre_glc_tsn_mol_jav_urd_hau_mao_cnt_ukr_fbf_cze_mlt_lat_hin_ger_ben_qcu_pan_swe_pol_bem_aeg_bos_sod_por_tag_ita_cic_bul_yor_bat_tha_sid_knd_akn_bam_azi_eng_mcd_uzb_igb_vie_heb_dgb_ses_zul	0.331860283187208	0.782995914933417	0.43561887003663
72	wly_prs_xho_lat_tig_heb_gam_mol_aze_azi_ewe_sun_tsn_spa_ukr_bsq_dut_amh_akn_mnd_svk_por_dgb_mcd_ven_pan_hun_ses_tsw_fin_krd_owc_geo_bos_urd_grk_hin_sid_amr_scr_est_igb_jav_arw_mly_jpn_tml_kor_fre_guj_cic_pol_mao_rus_chh_tag_cnt_ger_lda_ben_aeg_ita_rom_eng_ctl_qcu_afr_alb_swe_moo_sod_cze_mlt_nor_ind_glc_bem_slo_bam_bat_tha_hau_knd_dyu_yor_uzb_lit_bul_tur_fbf_vie_anl_zul_swt_swa	-0.141895351450522	-0.334648959080687	0.738643478824414
73	amh_scr_swt_guj_tig_owc_wly_krd_uzb_tur_dgb_ind_moo_ben_slo_bsq_bul_anl_tsn_cnt_mol_eng_tsw_swe_ven_grk_fin_swa_xho_est_hin_heb_geo_pol_ger_rom_dut_sod_amr_svk_hun_igb_tag_ita_mly_jpn_knd_kor_lat_arw_zul_urd_mao_lit_sid_sun_mnd_nor_fbf_mcd_hau_afr_ukr_por_ctl_qcu_fre_bos_cze_cic_aeg_alb_gam_spa_bat_pan_akn_prs_dyu_jav_tha_mlt_tml_ses_ewe_azi_rus_glc_aze_bam_vie_chh_bem_lda_yor	-0.411181413304856	-0.975223203489563	0.33197943751775
74	anl_alb_tsw_fre_tig_mlt_owc_por_tur_azi_swt_mao_ewe_hin_afr_bsq_arw_aeg_swa_cnt_mcd_krd_tsn_ger_lda_scr_est_bam_ses_fin_cze_chh_geo_spa_ukr_ctl_pol_wly_gam_bos_hun_yor_mly_swe_bat_jpn_knd_kor_pan_lat_akn_ben_tag_rus_heb_sun_mnd_dut_moo_prs_sod_rom_ita_lit_urd_qcu_nor_glc_svk_ven_amh_bul_hau_slo_jav_guj_cic_mol_dyu_ind_tha_sid_tml_dgb_fbf_aze_eng_grk_uzb_xho_vie_amr_bem_igb_zul	-0.330379611801816	-0.782348821410902	0.435997078313706
75	anl_spa_zul_ger_amh_tig_sid_alb_aze_azi_yor_mly_dgb_pol_ben_bsq_guj_chh_ven_mnd_mol_bul_ewe_glc_ses_ukr_fin_swt_fbf_est_rus_hau_geo_pan_scr_slo_mcd_owc_wly_rom_hun_swa_jav_por_ind_jpn_tml_kor_cze_lit_lda_krd_tag_afr_mlt_mao_cnt_nor_bam_urd_sod_fre_dut_ita_ctl_qcu_arw_prs_grk_dyu_gam_svk_aeg_eng_sun_hin_tsw_lat_moo_bat_tha_amr_knd_xho_igb_uzb_bos_swe_tur_cic_vie_heb_tsn_bem_akn	0.23630563419865	0.556360706311072	0.579300544190854
76	heb_spa_xho_rus_sid_hau_wly_ben_azi_tur_akn_sun_dyu_alb_hin_bsq_ita_gam_moo_cnt_por_guj_igb_rom_ewe_pan_fin_lda_bem_est_scr_aeg_geo_mcd_ctl_mol_ukr_tig_amh_urd_hun_ses_mly_nor_tag_jpn_knd_kor_afr_prs_cic_grk_mao_krd_mlt_bat_mnd_slo_swa_lit_anl_glc_bos_swe_dut_qcu_ger_bul_svk_yor_chh_pol_amr_eng_jav_lat_tsn_cze_swt_ind_tha_owc_tml_tsw_bam_aze_fre_arw_uzb_ven_vie_sod_zul_dgb_fbf	0.0120872862277631	0.0285088336605265	0.977317411318708
77	anl_bos_ewe_alb_aeg_owc_wly_rom_aze_uzb_bam_mao_tsn_ger_glc_bsq_lit_heb_akn_mnd_pan_fre_zul_bul_lda_ukr_fin_igb_yor_est_krd_chh_geo_arw_prs_hin_spa_amh_amr_nor_hun_moo_ind_eng_bat_jpn_tml_kor_mol_urd_dyu_ben_tag_scr_tig_sun_cnt_pol_ven_svk_sid_cze_rus_ita_por_qcu_lat_swe_guj_ses_mlt_ctl_sod_dut_mly_slo_bem_grk_xho_jav_tha_hau_knd_cic_fbf_tur_afr_mcd_azi_swt_vie_gam_dgb_swa_tsw	0.0290757426979139	0.0685283512792309	0.945512177782997
78	mlt_krd_dgb_afr_amr_sod_aeg_pan_tur_aze_moo_mly_ven_guj_rom_bsq_spa_owc_akn_mnd_lat_nor_swa_dut_swt_por_est_bam_lda_hun_ctl_sid_geo_alb_mol_ben_bul_wly_amh_slo_fin_fbf_sun_ita_bat_jpn_knd_kor_rus_urd_tsw_eng_tag_hin_hau_jav_cnt_swe_zul_svk_anl_ukr_fre_glc_lit_qcu_mcd_ger_pol_igb_heb_prs_gam_arw_ind_grk_bem_bos_ses_mao_tha_tig_tml_tsn_yor_uzb_scr_cze_azi_ewe_vie_chh_cic_xho_dyu	0.307122457694931	0.723249463025473	0.471341776169149
79	sid_ctl_igb_glc_hau_gam_amr_swe_aze_tur_moo_mly_dgb_krd_por_bsq_cze_amh_tsw_cnt_alb_ger_bem_pan_tsn_eng_hun_xho_ses_est_urd_sod_geo_spa_arw_grk_hin_anl_mlt_dut_fin_yor_sun_rom_mao_jpn_knd_kor_mcd_lat_cic_ben_tag_bul_owc_jav_mnd_fre_bam_mol_tig_ita_nor_rus_ukr_qcu_lit_pol_svk_akn_wly_afr_aeg_slo_bat_scr_swa_bos_ewe_ind_tha_heb_tml_fbf_dyu_uzb_guj_prs_azi_swt_vie_chh_lda_zul_ven	0.0960659757358037	0.226094983879638	0.82162371034668
80	heb_hin_swa_lat_chh_sid_gam_urd_aze_uzb_ses_ind_lda_lit_spa_bsq_guj_wly_igb_cnt_ger_mol_swt_afr_bem_dut_est_dyu_zul_hun_scr_owc_geo_bos_ctl_glc_cze_hau_amh_mcd_fin_xho_mao_alb_bat_jpn_knd_kor_por_rom_ewe_slo_sun_bul_amr_mly_mnd_svk_ven_pol_mlt_krd_pan_prs_nor_qcu_arw_swe_fre_tsw_aeg_ukr_anl_grk_jav_ben_tsn_eng_dgb_tag_tha_sod_tml_moo_cic_azi_ita_rus_tur_bam_vie_tig_fbf_yor_akn	0.223049035026568	0.525064408663841	0.600787938170274
81	sid_por_bem_slo_tig_chh_aeg_rom_aze_tur_yor_sun_tsw_swe_svk_bsq_grk_sod_zul_cnt_eng_pan_moo_mcd_igb_glc_fin_xho_fbf_hun_pol_heb_geo_prs_ukr_ita_hin_owc_anl_alb_est_dyu_bat_cze_jav_jpn_knd_kor_ben_guj_ses_ger_mly_nor_mlt_mao_mnd_scr_ven_krd_hau_afr_ctl_fre_arw_qcu_urd_dut_bul_swt_amr_rus_gam_lit_tag_mol_ewe_lat_tsn_ind_tha_amh_tml_bam_akn_azi_bos_spa_uzb_lda_vie_wly_cic_dgb_swa	0.0171834914637016	0.0405118820587271	0.967771878893198
82	tig_arw_swa_bos_sid_mlt_sod_grk_uzb_azi_ewe_bat_ses_mol_ger_bsq_swe_heb_lda_cnt_hin_lat_cic_afr_swt_ben_est_dgb_tsn_fin_eng_chh_geo_pol_ita_prs_por_owc_hau_scr_hun_bem_ind_cze_sun_jpn_knd_kor_ukr_svk_akn_rom_mao_bul_amr_jav_mnd_pan_zul_glc_aeg_krd_nor_ctl_guj_qcu_slo_fre_dut_yor_anl_alb_amh_rus_mly_mcd_xho_urd_moo_tag_tha_gam_tml_ven_tsw_aze_lit_spa_tur_bam_vie_wly_dyu_fbf_igb	0.167788874604448	0.395000060010564	0.693747348111614
83	heb_dut_akn_glc_wly_mlt_amh_guj_azi_uzb_ewe_ind_cic_slo_hin_bsq_lit_sid_lda_cnt_mcd_urd_fbf_ukr_ven_pol_est_moo_ses_hun_arw_aeg_geo_alb_afr_por_lat_tig_chh_rom_fin_xho_jav_bul_mao_jpn_tml_kor_grk_swe_bam_cze_mly_ita_owc_bat_mnd_scr_zul_spa_hau_mol_fre_ger_pan_qcu_rus_eng_krd_swt_anl_nor_gam_ctl_sun_prs_dgb_bos_yor_tag_tha_sod_knd_tsw_tsn_tur_svk_ben_aze_dyu_vie_amr_swa_igb_bem	-0.609744309276968	-1.45580026797801	0.148815405229373
84	anl_cze_dyu_hin_amr_gam_amh_bos_azi_tur_xho_sun_fbf_alb_nor_bsq_lit_wly_tsw_cnt_svk_por_moo_grk_lda_rom_est_cic_igb_hun_glc_mlt_geo_dut_fre_scr_guj_owc_aeg_ita_fin_zul_jav_krd_mao_jpn_tml_kor_ctl_swe_akn_rus_bat_bul_sod_mly_mnd_lat_tsn_ukr_chh_urd_afr_prs_ger_qcu_pan_spa_pol_ses_hau_slo_sid_ben_tag_arw_ven_mcd_swt_ind_tha_heb_knd_ewe_bem_uzb_mol_eng_aze_bam_vie_tig_dgb_swa_yor	-0.014569444082752	-0.0343243846032357	0.972692043827738
85	chh_ger_fbf_swe_tig_sid_anl_grk_tur_aze_bam_mao_lda_pol_slo_bsq_urd_owc_swa_mnd_cze_eng_igb_dut_dgb_mcd_fin_swt_dyu_est_bos_sod_geo_svk_scr_fre_ben_hau_aeg_bul_hun_ven_jav_nor_mly_jpn_knd_kor_hin_mol_cic_spa_tag_lat_amh_bat_cnt_prs_ewe_ctl_heb_glc_rus_afr_pan_qcu_guj_arw_lit_zul_gam_alb_mlt_ukr_ind_por_ses_ita_tsw_sun_tha_wly_tml_tsn_akn_azi_rom_krd_uzb_yor_vie_amr_xho_bem_moo	-0.57579299414162	-1.37557958101473	0.172255994861976
86	amh_cze_zul_mol_tig_chh_sid_ger_tur_uzb_ewe_jav_moo_urd_mcd_bsq_bul_aeg_dgb_cnt_ukr_pol_dyu_ita_swt_scr_est_cic_ses_fin_ctl_gam_geo_por_lat_bos_guj_owc_mlt_krd_hun_akn_mao_pan_ind_jpn_tml_kor_svk_afr_bem_hin_bat_spa_amr_tag_mnd_arw_yor_swe_wly_ben_fre_eng_alb_qcu_lit_nor_rom_bam_anl_prs_hau_dut_sun_slo_tsw_grk_igb_mly_tha_heb_knd_xho_fbf_azi_glc_rus_aze_lda_vie_sod_swa_tsn_ven	-0.313727825984608	-0.742482844392769	0.459666099627967
87	amr_pol_ven_swe_wly_heb_hau_mcd_tur_azi_lda_mly_akn_ben_prs_bsq_rom_tig_tsw_cnt_svk_cze_moo_glc_dyu_urd_est_swa_xho_hun_guj_mlt_geo_spa_lit_grk_fre_sod_sid_ctl_fin_bam_ind_ita_jav_jpn_tml_kor_ukr_afr_tsn_nor_sun_alb_anl_bat_mnd_scr_swt_lat_gam_mol_dut_krd_slo_qcu_arw_por_rus_zul_chh_ger_amh_eng_tag_bul_cic_bos_dgb_mao_tha_owc_knd_bem_igb_uzb_pan_hin_aze_ses_vie_aeg_ewe_yor_fbf	-1.09877360216127	-2.69598519542775	0.00833052169139319
88	chh_grk_dyu_ukr_amr_wly_owc_rus_azi_aze_ewe_mao_bem_scr_glc_bsq_ben_heb_moo_mnd_swe_alb_tsw_hin_yor_mcd_est_swt_ses_fin_pol_gam_geo_svk_eng_rom_slo_anl_aeg_fre_hun_ven_ind_spa_sun_jpn_tml_kor_nor_urd_cic_pan_mly_bul_tig_tag_cnt_lat_zul_lit_sod_krd_dut_arw_mol_qcu_prs_guj_bos_igb_mlt_ger_hau_ctl_jav_cze_xho_ita_bam_bat_tha_amh_knd_tsn_swa_uzb_afr_por_tur_dgb_vie_sid_akn_lda_fbf	-0.352447361061061	-0.833750768021909	0.40655778371638
89	chh_bul_cic_ita_hau_sod_aeg_bos_aze_azi_xho_tag_lda_ukr_svk_bsq_fre_owc_ven_mnd_mcd_lit_dyu_dut_ewe_grk_est_tsw_fbf_hun_ctl_tig_geo_scr_pol_guj_glc_mlt_anl_pan_fin_igb_bat_spa_ind_jpn_knd_kor_arw_por_swa_ben_mly_swe_amh_jav_cnt_rus_dgb_cze_sid_nor_afr_alb_slo_qcu_ger_krd_urd_akn_amr_hin_gam_rom_mao_mol_bam_eng_yor_sun_tha_wly_tml_swt_bem_uzb_prs_lat_tur_moo_vie_heb_ses_zul_tsn	-0.155529622450241	-0.367078515604898	0.7143943969211
90	owc_pol_akn_lit_tig_mlt_anl_swe_aze_tur_ewe_bat_bam_eng_alb_bsq_slo_heb_bem_mnd_bul_prs_swt_bos_swa_rom_est_fbf_lda_fin_scr_sod_geo_afr_por_ctl_ukr_aeg_amh_svk_hun_tsw_jav_mol_mly_jpn_tml_kor_glc_ita_xho_fre_sun_urd_gam_ind_cnt_dut_tsn_arw_wly_krd_guj_cze_lat_qcu_spa_pan_ben_yor_amr_grk_sid_ger_tag_rus_moo_hin_dyu_mao_tha_chh_knd_zul_cic_uzb_nor_mcd_azi_ses_vie_hau_dgb_ven_igb	-0.649322339729655	-1.55392039589982	0.123600009896992
91	aeg_hin_bem_rom_anl_amr_chh_dut_azi_tur_tsn_jav_ewe_spa_swe_bsq_arw_wly_lda_cnt_bos_ukr_xho_bul_zul_grk_est_akn_moo_hun_guj_tig_geo_scr_ita_ben_afr_mlt_gam_lit_fin_yor_tag_eng_sun_jpn_knd_kor_pol_mol_cic_nor_bat_cze_owc_mly_mnd_ctl_ven_glc_sid_urd_fre_slo_por_qcu_mcd_svk_krd_swa_sod_pan_hau_ger_mao_alb_fbf_prs_dyu_ind_tha_heb_tml_dgb_swt_aze_lat_rus_uzb_tsw_vie_amh_bam_igb_ses	-0.053436390936209	-0.125927398196938	0.900061231642364
92	tig_cze_zul_arw_amh_gam_chh_ben_azi_aze_tsw_bat_xho_scr_hin_bsq_nor_wly_moo_mnd_urd_ger_swt_spa_fbf_dut_hun_akn_yor_fin_guj_amr_geo_ukr_pol_bul_slo_sod_mlt_rom_est_dyu_sun_lat_jav_jpn_tml_kor_rus_por_swa_ctl_mao_lit_hau_tag_cnt_ita_lda_eng_anl_svk_alb_swe_bos_qcu_mol_mcd_prs_ses_heb_glc_aeg_pan_mly_krd_bem_grk_igb_ind_tha_owc_knd_dgb_tsn_uzb_afr_fre_tur_ven_vie_sid_cic_ewe_bam	0.741914104980305	1.76922306732137	0.0801348191201545
93	chh_afr_ses_fre_amr_wly_mlt_rom_uzb_azi_ven_mao_swt_ukr_slo_bsq_pan_anl_xho_mnd_bos_lat_zul_mcd_yor_glc_hun_igb_bem_fin_lit_sid_geo_scr_rus_ger_eng_heb_owc_bul_est_fbf_tag_guj_mly_jpn_tml_kor_swe_ita_dyu_svk_bat_grk_hau_ind_cnt_spa_dgb_hin_aeg_alb_prs_pol_krd_qcu_ctl_dut_urd_tsw_sod_arw_amh_mol_jav_nor_bam_cze_moo_sun_tha_tig_knd_cic_ewe_aze_ben_por_tur_tsn_vie_gam_lda_akn_swa	0.296372041752761	0.698203258889433	0.4867922427713
94	sid_slo_igb_prs_mlt_sod_tig_bul_uzb_azi_ewe_ind_dgb_rus_ita_bsq_ctl_heb_zul_cnt_urd_rom_tsw_alb_yor_por_fin_fbf_ven_hun_pan_amr_geo_swe_grk_mol_lat_owc_chh_ger_est_lda_mao_glc_tag_jpn_knd_kor_scr_guj_tsn_eng_jav_ben_aeg_mly_mnd_hin_moo_arw_anl_spa_cze_fre_ukr_qcu_bos_mcd_dut_cic_gam_krd_wly_afr_bat_svk_dyu_pol_bam_sun_tha_hau_tml_swa_akn_aze_nor_lit_tur_swt_vie_amh_ses_bem_xho	-0.180453175596053	-0.425875320499823	0.671182700614462
95	chh_pol_lda_hin_anl_amr_mlt_arw_aze_uzb_dgb_jav_tsw_afr_ben_bsq_rom_sod_igb_mnd_slo_pan_ewe_ctl_dyu_prs_est_fbf_bam_fin_por_aeg_geo_ukr_eng_spa_glc_tig_gam_urd_hun_ven_mly_ger_mao_jpn_knd_kor_rus_nor_swt_dut_bat_mol_wly_tag_cnt_lit_bem_grk_owc_guj_krd_bos_ita_qcu_swe_alb_bul_zul_heb_lat_amh_svk_ind_scr_yor_cze_ses_sun_tha_sid_tml_xho_swa_azi_mcd_fre_tur_moo_vie_hau_akn_cic_tsn	-0.150972286229343	-0.356567427896468	0.722223374499727
96	anl_ger_tsw_rus_amh_sod_tig_mcd_azi_aze_akn_mly_fbf_prs_rom_bsq_dut_heb_yor_mnd_mol_pan_igb_por_ses_eng_fin_tsn_bam_est_arw_aeg_geo_pol_alb_hin_bos_sid_gam_ctl_hun_ven_ind_grk_mao_jpn_knd_kor_nor_ita_ewe_glc_bat_lat_mlt_tag_cnt_krd_dyu_ben_amr_lit_slo_urd_svk_qcu_swe_scr_afr_zul_owc_bul_hau_guj_sun_fre_dgb_spa_bem_jav_tha_chh_tml_swa_swt_uzb_ukr_cze_tur_cic_vie_wly_moo_xho_lda	-0.0435655475463392	-0.102724215039338	0.918403032131601
97	chh_ita_ses_nor_heb_owc_sid_ger_tur_azi_moo_mly_tsn_hin_lit_bsq_grk_sod_swt_mnd_fre_prs_zul_alb_swa_krd_hun_igb_akn_est_rom_aeg_geo_ben_por_arw_pol_amh_hau_urd_fin_cic_jav_scr_sun_jpn_tml_kor_bul_spa_dgb_eng_bat_mcd_tig_ind_cnt_bos_lda_rus_wly_slo_lat_swe_ukr_qcu_guj_svk_mol_fbf_amr_cze_gam_dut_tag_ctl_ewe_afr_tsw_mao_tha_mlt_knd_dyu_ven_uzb_glc_pan_aze_yor_vie_anl_xho_bem_bam	-0.7127505321774	-1.71418598528543	0.0898255977107063
98	heb_bos_yor_cze_gam_hau_sod_swe_azi_aze_tsw_jav_igb_svk_ukr_bsq_rus_owc_cic_cnt_ctl_scr_ven_pan_fbf_guj_fin_bem_bam_hun_grk_amh_geo_urd_afr_alb_nor_amr_wly_lat_est_dgb_sun_rom_tag_jpn_knd_kor_arw_eng_xho_dut_mao_por_tig_ind_mnd_pol_dyu_ger_aeg_spa_prs_fre_bul_qcu_mcd_slo_mol_tsn_anl_hin_mlt_ita_mly_ben_lda_krd_swa_bat_tha_chh_tml_akn_moo_tur_lit_glc_uzb_swt_vie_sid_zul_ewe_ses	0.571530701898268	1.3531161966186	0.179298655676334
99	gam_bul_dgb_alb_anl_mlt_owc_ctl_aze_azi_zul_bat_ewe_nor_fre_bsq_prs_heb_tsw_mnd_swe_ita_tsn_pan_cic_ben_fin_dyu_ven_est_svk_amr_geo_grk_por_eng_ukr_tig_aeg_cze_hun_xho_sun_spa_tag_jpn_tml_kor_mol_afr_yor_rus_mly_lat_chh_jav_cnt_scr_akn_krd_wly_bos_pol_guj_rom_qcu_hin_urd_slo_fbf_sid_dut_amh_mcd_ind_ger_bem_lit_lda_mao_tha_sod_knd_moo_ses_tur_arw_glc_uzb_bam_vie_hau_igb_swa_swt	-0.105729754988672	-0.249244186947043	0.803721553507866
100	sid_slo_dgb_swe_anl_wly_mlt_eng_uzb_azi_tsw_mao_lda_fre_bul_bsq_alb_aeg_fbf_mnd_ita_arw_bem_ben_ewe_rom_est_xho_zul_fin_mcd_amr_geo_glc_scr_por_mol_gam_chh_bos_hun_cic_sun_dut_mly_jpn_tml_kor_urd_grk_tsn_pol_ind_ctl_heb_jav_cnt_ger_dyu_lit_owc_prs_spa_hin_cze_qcu_krd_afr_lat_swt_amh_nor_tig_svk_tag_ukr_igb_guj_bam_bat_tha_hau_knd_yor_ven_aze_rus_pan_tur_moo_vie_sod_ses_swa_akn	-0.139454015982386	-0.328827972747553	0.743025039550281
101	wly_krd_igb_alb_heb_amr_owc_lat_tur_uzb_dyu_tag_cic_hin_urd_bsq_cze_aeg_ewe_cnt_glc_ger_tsw_por_swa_ukr_fin_ses_swt_est_grk_gam_geo_svk_afr_pan_lit_chh_sid_ctl_hun_ven_bat_guj_jav_jpn_knd_kor_mcd_slo_zul_spa_ind_dut_mlt_sun_mnd_bul_bam_nor_anl_swe_scr_ben_pol_qcu_rom_rus_bos_dgb_amh_ita_tig_mol_mly_arw_fbf_eng_yor_mao_tha_hau_tml_bem_moo_aze_fre_prs_azi_akn_vie_sod_tsn_lda_xho	-0.420626021161788	-0.996856916447618	0.321420641749785
102	amr_bos_tsw_scr_amh_sid_anl_por_uzb_aze_bem_jav_dgb_mol_prs_bsq_ben_gam_ewe_mnd_glc_rus_bam_pol_tsn_spa_hun_swa_igb_fin_alb_tig_geo_lit_svk_hin_grk_mlt_sod_pan_est_moo_tag_rom_mao_jpn_knd_kor_bul_cze_ses_slo_mly_ita_wly_ind_cnt_swe_lda_ctl_chh_krd_urd_mcd_dut_qcu_arw_eng_ukr_zul_heb_nor_owc_ger_bat_afr_cic_fre_akn_sun_tha_hau_tml_swt_fbf_azi_lat_guj_tur_yor_vie_aeg_dyu_ven_xho	-0.58322273390632	-1.39460329618565	0.16645788304217
103	wly_fre_bem_mol_sid_owc_aeg_guj_azi_uzb_cic_sun_akn_swe_grk_bsq_ita_sod_xho_mnd_rus_spa_ven_lat_zul_urd_hun_fbf_igb_est_glc_amh_geo_bos_slo_afr_ger_chh_gam_svk_fin_ewe_mly_ctl_mao_jpn_tml_kor_rom_pol_tsw_eng_jav_ben_tig_ind_cnt_ukr_swt_lit_hau_dut_arw_alb_cze_qcu_hin_por_bul_dgb_heb_mcd_mlt_prs_tag_nor_dyu_scr_swa_bat_tha_anl_knd_tsn_moo_tur_pan_krd_aze_lda_vie_amr_ses_yor_bam	-0.000830305016714218	-0.00195518844111305	0.998444174207039
104	hau_glc_bem_ben_anl_gam_heb_afr_azi_tur_swa_mly_swt_ita_alb_bsq_hin_aeg_lda_mnd_urd_scr_bam_bul_tsn_lat_hun_dyu_ses_est_arw_chh_geo_guj_por_swe_ukr_owc_sod_grk_fin_yor_mao_dut_sun_jpn_tml_kor_lit_prs_igb_krd_tag_pol_wly_ind_cnt_slo_akn_rus_amr_eng_nor_mol_spa_qcu_mcd_pan_bos_tsw_tig_rom_amh_ger_bat_fre_zul_ctl_ven_jav_tha_sid_knd_fbf_xho_uzb_svk_cze_aze_cic_vie_mlt_ewe_dgb_moo	-0.224666704874382	-0.530481578688147	0.597042517779218
105	anl_svk_swt_pol_sid_wly_owc_grk_azi_aze_akn_mly_lda_cze_por_bsq_hin_mlt_ewe_mnd_ita_bul_swa_guj_bam_nor_hun_igb_yor_est_rom_chh_geo_glc_mol_prs_urd_heb_sod_fre_fin_bem_tag_lit_sun_jpn_knd_kor_eng_swe_dgb_slo_bat_alb_amh_mao_cnt_bos_ven_ctl_gam_afr_spa_ger_dut_qcu_lat_scr_krd_xho_aeg_ben_hau_rus_ind_mcd_fbf_ukr_dyu_jav_tha_tig_tml_tsn_ses_uzb_pan_arw_tur_cic_vie_amr_moo_tsw_zul	-0.635343856850937	-1.52008690059682	0.131881783223844
106	hau_ger_xho_mcd_heb_mlt_sod_spa_azi_uzb_dgb_sun_igb_rus_nor_bsq_dut_sid_fbf_cnt_cze_hin_tsw_alb_moo_svk_fin_swt_zul_est_ben_gam_geo_urd_bos_krd_guj_amh_amr_lat_hun_yor_jav_por_mao_jpn_knd_kor_arw_scr_ewe_ctl_mly_swe_chh_tag_mnd_fre_dyu_ukr_tig_bul_lit_ita_mol_qcu_rom_grk_eng_swa_owc_afr_aeg_pol_bat_glc_tsn_prs_cic_ind_tha_anl_tml_ven_ses_aze_pan_slo_tur_bam_vie_wly_akn_bem_lda	-0.0554732935609566	-0.130616991820467	0.896360424492381
107	wly_rom_swa_cze_mlt_amh_aeg_glc_aze_uzb_zul_mly_ewe_grk_slo_bsq_ger_amr_cic_mnd_mcd_hin_dyu_nor_tsn_ben_est_tsw_moo_fin_bos_sod_geo_pan_krd_ita_swe_heb_tig_mol_hun_ses_ind_ukr_mao_jpn_knd_kor_ctl_guj_xho_prs_bat_scr_anl_jav_cnt_afr_dgb_rus_chh_bul_pol_fre_lat_qcu_spa_por_lit_igb_gam_svk_hau_dut_tag_arw_bem_alb_swt_sun_tha_owc_tml_lda_yor_azi_urd_eng_tur_bam_vie_sid_fbf_ven_akn	0.162495809695133	0.382082417070267	0.703271936651639
108	sod_glc_ses_alb_chh_mlt_wly_svk_azi_aze_ewe_mao_tsw_swe_krd_bsq_arw_gam_fbf_mnd_fre_grk_bam_lit_lda_lat_hun_akn_xho_fin_ger_heb_geo_slo_scr_spa_bul_aeg_amh_dut_est_dyu_mly_mcd_ind_jpn_tml_kor_por_rus_ven_nor_bat_urd_hau_tag_cnt_guj_swa_afr_amr_pol_mol_ctl_hin_qcu_cze_bos_pan_igb_anl_rom_tig_prs_jav_ben_bem_ita_dgb_sun_tha_sid_knd_zul_tsn_uzb_eng_ukr_tur_yor_vie_owc_moo_cic_swt	-0.436766753621208	-1.04087898220176	0.300630151799522
109	owc_spa_bam_cze_hau_gam_sod_pan_tur_aze_bem_ind_xho_rus_mcd_bsq_scr_amr_swa_cnt_grk_afr_lda_bul_moo_bos_fin_yor_tsn_hun_slo_amh_geo_arw_svk_swe_dut_sid_heb_glc_est_dgb_sun_guj_tag_jpn_knd_kor_por_krd_ses_prs_jav_ger_tig_mao_mnd_fre_cic_lit_chh_ita_mol_eng_ukr_qcu_ctl_nor_alb_dyu_wly_hin_anl_rom_bat_urd_ven_lat_igb_mly_tha_mlt_tml_ewe_swt_azi_ben_pol_uzb_zul_vie_aeg_fbf_akn_tsw	-0.378908934364351	-0.898483208869738	0.371248327475915
110	sod_hin_cic_dut_tig_wly_amr_fre_tur_uzb_fbf_bat_swa_rus_nor_bsq_spa_heb_lda_mnd_lat_ctl_moo_alb_zul_krd_fin_akn_tsw_hun_bos_sid_geo_scr_pan_urd_lit_mlt_gam_ita_est_igb_ind_cze_tag_jpn_tml_kor_slo_mcd_dyu_afr_mao_pol_chh_mly_cnt_grk_ewe_arw_hau_swe_glc_mol_svk_qcu_bul_rom_ben_bem_amh_guj_anl_ukr_sun_eng_xho_ger_dgb_jav_tha_aeg_knd_swt_tsn_azi_por_prs_aze_bam_vie_owc_yor_ven_ses	-0.271433087060151	-0.642318623639613	0.522246592699936
111	anl_dut_dgb_prs_gam_owc_amr_ben_uzb_tur_igb_jav_fbf_afr_ukr_bsq_pan_sod_moo_cnt_fre_ctl_tsw_glc_xho_urd_est_swa_yor_fin_ger_hau_geo_krd_eng_rom_ita_chh_mlt_bul_hun_ses_tag_svk_mao_jpn_knd_kor_scr_lit_ewe_mcd_sun_mol_wly_ind_mnd_arw_dyu_cze_amh_alb_rus_por_hin_qcu_lat_slo_guj_cic_heb_grk_tig_nor_mly_bos_tsn_swe_bam_bat_tha_sid_tml_bem_akn_azi_pol_spa_aze_zul_vie_aeg_swt_ven_lda	-0.3759967250134	-0.890670493156054	0.375404383199416
112	sid_grk_zul_alb_gam_chh_wly_bul_tur_uzb_fbf_bat_ven_guj_ctl_bsq_dut_mlt_bam_cnt_slo_ukr_dgb_lit_swa_krd_est_akn_ses_fin_por_hau_geo_spa_bos_mcd_afr_amh_aeg_rom_hun_swt_tag_rus_mao_jpn_knd_kor_lat_pol_tsn_svk_sun_cze_owc_mly_mnd_glc_dyu_hin_tig_scr_nor_prs_mol_qcu_ita_fre_pan_ewe_heb_eng_amr_swe_jav_urd_cic_arw_lda_ind_tha_anl_tml_yor_igb_aze_ger_ben_azi_tsw_vie_sod_bem_xho_moo	-0.0885636644793046	-0.208720259346715	0.835123092112228
113	anl_ctl_lda_dut_sod_gam_sid_glc_azi_aze_dgb_mao_fbf_prs_mol_bsq_ger_wly_moo_cnt_ben_arw_tsn_eng_ses_por_est_dyu_yor_hun_urd_aeg_geo_pol_krd_fre_guj_hau_amh_grk_fin_swa_jav_lat_mly_jpn_knd_kor_mcd_rom_ven_cze_ind_hin_amr_sun_mnd_svk_cic_nor_tig_bul_scr_rus_afr_qcu_swe_ita_pan_ewe_mlt_alb_chh_spa_bat_ukr_xho_bos_tsw_tag_tha_heb_tml_zul_bem_tur_slo_lit_uzb_swt_vie_owc_akn_igb_bam	-0.485802391131195	-1.15773639670879	0.249936317990126
114	gam_spa_ven_scr_tig_mlt_owc_por_tur_azi_bam_jav_ses_nor_fre_bsq_lit_aeg_lda_mnd_krd_arw_swa_rus_bem_ben_fin_igb_akn_hun_ukr_amr_geo_dut_hin_svk_mol_heb_amh_ger_est_tsn_mao_slo_sun_jpn_tml_kor_urd_grk_moo_alb_bat_cze_sod_ind_cnt_ctl_ewe_prs_anl_bos_eng_glc_mcd_qcu_ita_pan_lat_dgb_wly_rom_chh_guj_tag_swe_fbf_bul_tsw_mly_tha_hau_knd_cic_dyu_uzb_pol_afr_aze_swt_vie_sid_xho_zul_yor	-0.318750730892273	-0.754868164564479	0.452235482496406
115	gam_urd_cic_lat_owc_heb_wly_alb_uzb_aze_ewe_jav_ven_rus_glc_bsq_rom_tig_dgb_mnd_por_ben_dyu_slo_moo_scr_hun_ses_akn_est_hin_aeg_geo_mcd_lit_fre_ger_anl_hau_svk_fin_igb_mly_ukr_tag_jpn_knd_kor_afr_guj_bam_arw_mao_spa_amh_ind_cnt_ctl_tsw_mol_amr_grk_prs_krd_bos_qcu_swe_bul_pan_lda_sid_nor_chh_eng_sun_dut_swa_cze_yor_bat_tha_sod_tml_swt_bem_tur_ita_pol_azi_tsn_vie_mlt_zul_fbf_xho	-0.778302868660589	-1.87363140932311	0.0641213646166498
116	anl_bul_bam_ctl_owc_gam_aeg_rom_azi_tur_akn_bat_tsw_nor_glc_bsq_pan_sod_bem_mnd_spa_mol_dgb_rus_moo_fre_hun_ven_lda_est_ger_hau_geo_eng_urd_pol_hin_chh_amh_por_fin_swt_tag_swe_jav_jpn_tml_kor_ben_slo_fbf_alb_ind_krd_tig_sun_cnt_dut_cic_ukr_heb_scr_afr_bos_lat_qcu_ita_arw_lit_dyu_sid_mcd_wly_svk_mao_guj_igb_grk_ses_mly_tha_amr_knd_swa_xho_uzb_prs_cze_aze_yor_vie_mlt_tsn_zul_ewe	-0.536649546874789	-1.2774822555916	0.204611935221048
117	tig_svk_bam_mol_chh_anl_wly_slo_azi_tur_dyu_tag_xho_swe_mcd_bsq_guj_amr_tsn_mnd_ukr_urd_fbf_prs_ewe_alb_fin_bem_yor_est_bos_sod_geo_grk_pol_lat_spa_gam_aeg_ger_hun_swt_jav_afr_ind_jpn_tml_kor_nor_bul_akn_ita_sun_fre_sid_mly_cnt_krd_lda_arw_mlt_rus_lit_pan_por_qcu_glc_cze_eng_moo_amh_ben_hau_dut_bat_hin_ses_rom_cic_mao_tha_heb_knd_igb_swa_uzb_ctl_scr_aze_dgb_vie_owc_ven_tsw_zul	-0.472873091957043	-1.12401879064958	0.263898019667124
118	amh_urd_swa_krd_heb_wly_tig_prs_azi_aze_igb_tag_swt_bos_swe_bsq_nor_anl_ewe_cnt_cze_ita_bam_fre_cic_por_est_fbf_dgb_fin_ukr_sod_geo_svk_dut_pol_alb_owc_amr_spa_hun_dyu_jav_guj_bat_jpn_knd_kor_lit_glc_moo_arw_ind_ger_gam_mly_mnd_grk_zul_lat_mlt_hin_scr_ben_afr_qcu_mol_rom_pan_xho_chh_mcd_sid_slo_mao_bul_ven_eng_yor_sun_tha_aeg_tml_tsw_bem_tur_ctl_rus_uzb_tsn_vie_hau_akn_lda_ses	-0.543689060205824	-1.29423877373584	0.198787576818066
119	tig_afr_igb_mcd_anl_amr_gam_prs_uzb_azi_tsw_tag_moo_por_lit_bsq_urd_sod_ven_mnd_alb_rom_fbf_lat_swa_eng_hun_tsn_ewe_fin_rus_hau_geo_dut_grk_guj_slo_wly_sid_fre_est_bam_mly_ita_mao_jpn_knd_kor_nor_pan_lda_ctl_bat_ben_aeg_sun_cnt_swe_cic_bos_owc_ger_mol_scr_hin_qcu_arw_spa_glc_dyu_chh_krd_heb_svk_ind_cze_yor_ukr_dgb_jav_tha_mlt_tml_xho_zul_tur_pol_bul_aze_ses_vie_amh_bem_swt_akn	1.16596773009174	2.81347708682755	0.00598005579656743
120	sod_pan_moo_ger_aeg_heb_amh_dut_azi_uzb_bem_tag_dgb_prs_ctl_bsq_glc_wly_dyu_cnt_fre_ita_ewe_svk_swt_afr_hun_ses_fbf_fin_mcd_mlt_geo_bos_bul_ukr_krd_hau_sid_cze_est_swa_jav_slo_ind_jpn_tml_kor_hin_arw_tsw_scr_mao_lit_chh_sun_mnd_urd_yor_swe_owc_nor_alb_por_eng_qcu_spa_mol_rus_lda_amr_pol_gam_guj_mly_rom_bam_grk_tsn_bat_tha_anl_knd_igb_cic_tur_lat_ben_aze_akn_vie_tig_zul_xho_ven	-0.0764331546940618	-0.179993092136103	0.857549606498987
121	anl_afr_moo_mcd_gam_amr_heb_rom_uzb_azi_akn_tag_fbf_bul_nor_bsq_lat_sod_bam_cnt_pan_cze_ewe_grk_dyu_guj_hun_ven_tsw_est_ctl_owc_geo_mol_krd_glc_ben_mlt_hau_alb_fin_bem_jav_rus_bat_jpn_knd_kor_dut_lit_igb_svk_sun_pol_wly_ind_mnd_por_lda_slo_aeg_prs_ger_eng_ukr_qcu_swe_urd_spa_tsn_sid_scr_chh_hin_mao_bos_ses_fre_yor_mly_tha_amh_tml_swa_cic_aze_arw_ita_tur_xho_vie_tig_dgb_zul_swt	-0.895413054713854	-2.16903564795117	0.0326302684347244
122	anl_eng_akn_rus_owc_chh_gam_glc_azi_tur_bem_sun_fbf_bul_alb_bsq_ukr_heb_tsw_cnt_mol_rom_tsn_grk_dyu_pol_est_igb_cic_hun_mcd_mlt_geo_hin_ita_lat_ger_aeg_sid_prs_fin_swa_mly_arw_bat_jpn_knd_kor_lit_spa_moo_afr_mao_bos_tig_tag_mnd_nor_dgb_cze_wly_dut_krd_slo_ctl_qcu_guj_swe_svk_ses_sod_pan_amr_urd_jav_fre_ewe_por_swt_ind_tha_amh_tml_xho_lda_aze_scr_ben_uzb_bam_vie_hau_ven_yor_zul	-0.651548376222707	-1.56035392882627	0.122072904024748
123	chh_ctl_ven_lat_mlt_heb_sid_afr_aze_tur_fbf_bat_yor_ben_lit_bsq_rom_gam_dyu_mnd_nor_slo_igb_prs_bam_hin_hun_swa_swt_fin_grk_hau_geo_guj_por_glc_fre_aeg_anl_krd_est_tsw_mly_ukr_tag_jpn_tml_kor_ger_rus_moo_ita_sun_spa_owc_jav_cnt_svk_bem_mol_wly_eng_mcd_bul_cze_qcu_dut_bos_arw_tsn_tig_alb_sod_urd_ind_pol_ewe_pan_ses_mao_tha_amr_knd_xho_dgb_uzb_swe_scr_azi_akn_vie_amh_zul_lda_cic	-0.7266297042082	-1.74477858950707	0.0843268568607176
124	aeg_pol_tsw_urd_hau_tig_owc_dut_azi_uzb_igb_bat_moo_mcd_glc_bsq_rom_chh_bam_mnd_afr_eng_akn_swe_dgb_lit_fin_zul_tsn_est_grk_amr_geo_fre_por_cze_svk_gam_mlt_arw_hun_ven_jav_ger_tag_jpn_knd_kor_rus_ben_cic_scr_mly_pan_sid_ind_cnt_lat_lda_prs_amh_slo_spa_nor_bul_qcu_ita_guj_mol_xho_wly_bos_sod_krd_sun_hin_bem_alb_ewe_mao_tha_heb_tml_dyu_yor_tur_ukr_ctl_aze_fbf_vie_anl_swa_swt_ses	-0.871510723662713	-2.10795747552334	0.0377242313113412
125	gam_krd_moo_rus_anl_hau_sid_grk_azi_tur_akn_ind_dyu_swe_lat_bsq_nor_tig_yor_cnt_afr_guj_igb_mol_swa_ita_fin_tsw_ses_est_ben_sod_geo_pol_alb_urd_hin_mlt_owc_bul_hun_ewe_mao_slo_bat_jpn_knd_kor_svk_glc_zul_lit_sun_scr_amr_jav_mnd_spa_bem_arw_aeg_prs_ukr_ger_bos_qcu_dut_ctl_rom_bam_amh_por_chh_eng_mly_fre_xho_mcd_fbf_tag_tha_heb_tml_tsn_cic_uzb_pan_cze_aze_dgb_vie_wly_lda_ven_swt	0.402945021752139	0.950337947762072	0.344403772541453
126	chh_hin_yor_ctl_anl_sod_wly_slo_aze_azi_swa_tag_dgb_guj_pan_bsq_bul_aeg_xho_mnd_scr_mcd_bam_swe_igb_svk_est_fbf_zul_hun_krd_sid_geo_ger_fre_afr_bos_owc_mlt_eng_fin_tsw_jav_dut_mly_jpn_tml_kor_ita_por_swt_spa_ind_alb_tig_sun_cnt_cze_cic_glc_amr_nor_ben_grk_rom_qcu_lat_rus_pol_ven_heb_prs_hau_arw_bat_mol_bem_urd_ewe_mao_tha_gam_knd_dyu_ses_uzb_ukr_lit_tur_akn_vie_amh_moo_lda_tsn	-0.115815411028201	-0.273448510920875	0.785114822430839
127	sod_arw_fbf_glc_amr_heb_hau_lit_tur_azi_ewe_jav_dgb_rus_eng_bsq_por_gam_xho_cnt_swe_fre_bem_bos_bam_pan_est_igb_ven_fin_ukr_wly_geo_afr_grk_hin_spa_mlt_owc_nor_hun_moo_sun_rom_tag_jpn_knd_kor_ger_ctl_zul_svk_mly_scr_sid_ind_mnd_slo_tsw_pol_amh_ita_guj_lat_bul_qcu_mcd_cze_alb_cic_anl_urd_chh_prs_mao_dut_ses_mol_lda_bat_tha_tig_tml_akn_swt_uzb_krd_ben_aze_swa_vie_aeg_dyu_tsn_yor	-0.252043906466366	-0.596176328713749	0.552505769200317
128	sid_slo_zul_ukr_wly_anl_hau_lit_tur_azi_dyu_jav_akn_bul_bos_bsq_grk_mlt_swa_mnd_cze_alb_moo_prs_bem_mol_est_dgb_tsw_hun_scr_heb_geo_pan_krd_nor_urd_aeg_sod_ger_fin_cic_bat_ita_sun_jpn_tml_kor_fre_swe_lda_svk_tag_dut_chh_ind_cnt_lat_xho_hin_amh_spa_glc_mcd_afr_qcu_rus_ctl_eng_fbf_amr_ben_gam_arw_mao_por_tsn_pol_ses_mly_tha_owc_knd_yor_bam_uzb_guj_rom_aze_ven_vie_tig_ewe_igb_swt	-0.983448987664886	-2.3928953722483	0.0187257310712157
129	aeg_bul_tsn_prs_mlt_wly_sid_afr_tur_uzb_dyu_ind_swt_krd_dut_bsq_arw_sod_xho_mnd_ger_grk_moo_rom_yor_slo_fin_cic_zul_est_nor_amh_geo_pan_ukr_guj_lat_tig_heb_ben_hun_swa_tag_scr_bat_jpn_tml_kor_glc_rus_ven_urd_mao_alb_anl_jav_cnt_bos_tsw_lit_amr_ctl_swe_spa_ita_qcu_por_hin_pol_igb_owc_eng_hau_fre_sun_svk_fbf_mcd_ewe_mly_tha_chh_knd_ses_bem_azi_mol_cze_aze_dgb_vie_gam_akn_lda_bam	0.0291747658857462	0.0686693360284418	0.945400256688604
130	owc_pan_ses_krd_aeg_gam_amh_lit_azi_tur_ewe_sun_tsw_fre_arw_bsq_grk_tig_ven_cnt_rom_bos_akn_bul_tsn_swe_fin_swt_yor_hun_por_hau_geo_ger_mcd_eng_urd_wly_sod_mol_est_igb_bat_slo_jav_jpn_knd_kor_ukr_cze_bem_ctl_ind_spa_sid_tag_mnd_dut_lda_afr_chh_rus_nor_prs_svk_qcu_hin_ita_alb_swa_mlt_lat_amr_scr_mly_pol_cic_ben_dyu_mao_tha_heb_tml_fbf_bam_aze_guj_glc_uzb_zul_vie_anl_moo_xho_dgb	-0.160416433373914	-0.378520723378351	0.705906508857467
131	gam_eng_lda_grk_hau_sid_anl_por_aze_tur_cic_sun_xho_dut_lit_bsq_ukr_sod_ven_cnt_ita_afr_igb_mol_tsw_urd_hun_akn_bem_est_ben_heb_geo_mcd_fre_rom_pol_owc_wly_alb_fin_tsn_jav_cze_tag_jpn_knd_kor_slo_rus_swt_bos_ind_lat_mlt_bat_mnd_krd_dgb_ctl_amr_swe_bul_ger_spa_qcu_prs_glc_svk_bam_aeg_arw_chh_guj_mly_hin_moo_pan_zul_mao_tha_tig_tml_ses_dyu_uzb_nor_scr_azi_yor_vie_amh_fbf_ewe_swa	0.149904790872936	0.353334183100617	0.724637596412198
132	amr_bos_akn_guj_wly_anl_owc_lat_azi_uzb_bam_jav_dyu_glc_urd_bsq_ben_sid_ven_cnt_lit_swe_tsw_dut_swa_pan_est_ses_moo_fin_bul_tig_geo_grk_alb_afr_cze_aeg_heb_fre_hun_ewe_tag_pol_ind_jpn_tml_kor_spa_ita_igb_nor_bat_ukr_amh_mly_mnd_scr_zul_eng_chh_arw_por_hin_svk_qcu_slo_rus_mol_fbf_mlt_ger_sod_krd_mao_rom_tsn_ctl_xho_sun_tha_gam_knd_lda_cic_aze_mcd_prs_tur_yor_vie_hau_bem_dgb_swt	-0.597689271079894	-1.42627675069029	0.157136815221031
133	mlt_mol_tsn_bul_amh_heb_hau_krd_tur_azi_ewe_mao_dgb_swe_pan_bsq_slo_sod_lda_cnt_ger_urd_igb_lit_dyu_afr_fin_ven_swa_est_ben_tig_geo_svk_prs_cze_spa_gam_anl_dut_hun_swt_sun_eng_bat_jpn_knd_kor_lat_bos_bem_fre_tag_nor_chh_ind_mnd_glc_fbf_rom_aeg_ita_grk_hin_guj_qcu_ctl_ukr_por_moo_sid_mcd_wly_arw_mly_alb_akn_scr_bam_jav_tha_owc_tml_ses_cic_aze_pol_rus_uzb_yor_vie_amr_xho_zul_tsw	-0.330599599060394	-0.782068208229376	0.436161148745631
134	owc_ita_xho_nor_gam_heb_chh_lat_aze_azi_ewe_mao_swa_grk_alb_bsq_bul_aeg_tsn_cnt_fre_dut_dyu_rom_ses_ben_hun_yor_dgb_est_hin_sod_geo_por_glc_prs_slo_amh_wly_krd_fin_lda_sun_arw_tag_jpn_tml_kor_ctl_lit_zul_mcd_mly_pol_tig_bat_mnd_ger_ven_urd_mlt_ukr_cze_bos_swe_qcu_svk_rus_spa_bem_sid_guj_hau_pan_ind_mol_akn_eng_tsw_jav_tha_amr_knd_fbf_swt_uzb_scr_afr_tur_cic_vie_anl_igb_bam_moo	-0.57811930386473	-1.37961643796639	0.171012966167097
135	hau_mol_igb_grk_gam_aeg_anl_eng_tur_azi_cic_ind_xho_rom_svk_bsq_fre_amr_akn_cnt_scr_rus_yor_ctl_bem_prs_hun_fbf_dyu_fin_urd_wly_geo_afr_ita_nor_ukr_heb_mlt_lat_est_swt_sun_alb_jav_jpn_knd_kor_dut_ger_swa_guj_mly_ben_sid_tag_mnd_por_ewe_cze_tig_spa_arw_bos_pan_qcu_krd_bul_lit_dgb_amh_glc_owc_slo_mao_swe_ven_mcd_tsn_bat_tha_sod_tml_ses_moo_uzb_pol_hin_aze_tsw_vie_chh_bam_zul_lda	-1.02348419289407	-2.49611597136619	0.0143172338401949
136	owc_slo_akn_rus_chh_tig_sod_urd_tur_azi_tsw_mly_bem_pol_svk_bsq_bos_gam_moo_cnt_prs_cze_dyu_eng_swa_ctl_est_ven_tsn_hun_glc_mlt_geo_hin_lit_afr_ben_heb_hau_ger_fin_igb_sun_mol_jav_jpn_knd_kor_fre_ita_swt_rom_mao_ukr_sid_bat_mnd_krd_zul_nor_amh_alb_dut_mcd_scr_qcu_swe_lat_guj_bam_aeg_pan_anl_spa_ind_por_yor_arw_fbf_tag_tha_wly_tml_lda_dgb_aze_bul_grk_uzb_xho_vie_amr_ses_cic_ewe	-0.19344999606607	-0.45815571288019	0.647909329331794
137	amh_pan_lda_glc_owc_heb_amr_mcd_uzb_aze_tsw_mao_moo_bos_lat_bsq_cze_gam_bam_cnt_eng_krd_bem_spa_cic_swe_est_tsn_swt_fin_mol_anl_geo_dut_alb_ger_slo_sod_tig_urd_hun_xho_jav_scr_mly_jpn_tml_kor_arw_ukr_igb_nor_bat_prs_mlt_sun_mnd_hin_fbf_svk_hau_pol_bul_lit_ita_qcu_rom_afr_fre_zul_sid_guj_chh_rus_tag_por_akn_ben_ewe_ind_tha_wly_knd_yor_ven_azi_grk_ctl_tur_ses_vie_aeg_swa_dyu_dgb	-0.319379619606265	-0.756499302512339	0.451262041756186
138	heb_arw_xho_cze_sid_wly_chh_slo_tur_azi_lda_sun_tsw_dut_alb_bsq_ger_mlt_swa_cnt_ukr_swe_swt_hin_ewe_afr_fin_moo_dgb_est_guj_owc_geo_mol_glc_krd_lat_amr_amh_spa_hun_yor_mly_ben_ind_jpn_tml_kor_mcd_ita_bam_por_bat_eng_aeg_jav_mnd_bul_ven_fre_hau_bos_grk_nor_ctl_qcu_prs_urd_pan_akn_gam_lit_tig_scr_tag_svk_bem_rus_igb_mao_tha_sod_knd_fbf_cic_aze_pol_rom_uzb_tsn_vie_anl_zul_dyu_ses	-0.648265430696735	-1.55084837268476	0.124334531904187
139	amh_pol_bem_urd_amr_sod_owc_ger_azi_aze_moo_tag_swa_fre_svk_bsq_mcd_tig_ewe_cnt_afr_arw_xho_nor_igb_lat_fin_dgb_lda_hun_eng_sid_geo_ita_krd_glc_por_chh_gam_lit_est_cic_bat_bul_mly_jpn_knd_kor_rus_alb_zul_cze_mao_ctl_heb_jav_mnd_rom_tsw_bos_aeg_grk_guj_slo_ukr_qcu_ben_prs_mol_tsn_anl_spa_mlt_scr_sun_dut_yor_pan_akn_ind_tha_hau_tml_bam_swt_tur_hin_swe_uzb_ses_vie_wly_ven_dyu_fbf	0.724093513914792	1.71778987962402	0.0891629611671269
140	hau_swe_bam_ger_mlt_tig_chh_guj_tur_azi_dgb_mly_cic_spa_ita_bsq_lat_sod_yor_mnd_prs_scr_fbf_glc_ven_ctl_hun_ewe_xho_fin_hin_wly_geo_urd_cze_arw_nor_gam_anl_pol_est_swt_ind_ukr_jav_jpn_tml_kor_rus_lit_swa_por_sun_grk_amr_mao_cnt_rom_igb_pan_aeg_fre_mol_mcd_alb_qcu_bul_afr_dut_lda_amh_ben_sid_krd_tag_svk_ses_bos_tsw_bat_tha_owc_knd_bem_moo_aze_slo_eng_uzb_tsn_vie_heb_zul_dyu_akn	0.290086927372824	0.682773814161173	0.496447071041396
141	aeg_slo_swt_afr_tig_sod_wly_spa_uzb_azi_bem_sun_tsn_guj_ger_bsq_swe_heb_tsw_mnd_ctl_alb_akn_krd_dgb_lat_est_bam_ses_fin_pol_amr_geo_ben_lit_mcd_pan_hau_anl_fre_hun_ven_mao_por_ind_jpn_tml_kor_eng_mol_moo_scr_tag_nor_owc_bat_cnt_urd_ewe_ukr_chh_hin_cze_rus_svk_qcu_bul_dut_arw_cic_gam_ita_sid_prs_mly_grk_zul_glc_fbf_jav_tha_amh_knd_lda_yor_aze_bos_rom_tur_xho_vie_mlt_dyu_swa_igb	-0.966805288391878	-2.34965988111181	0.0209058930249744
142	wly_swe_ven_lat_owc_sod_sid_krd_azi_uzb_fbf_sun_ses_svk_guj_bsq_glc_gam_moo_cnt_fre_cze_cic_nor_bem_prs_fin_tsn_akn_est_arw_tig_geo_bos_mol_slo_mcd_amh_amr_bul_hun_igb_mly_ctl_jav_jpn_tml_kor_afr_dut_ewe_pol_bat_pan_mlt_mao_mnd_lit_bam_ukr_aeg_hin_por_eng_ben_qcu_spa_scr_urd_tsw_chh_alb_heb_ger_tag_rus_lda_grk_zul_ind_tha_hau_knd_dyu_swa_tur_rom_ita_aze_yor_vie_anl_xho_swt_dgb	0.263408608245793	0.619735647398179	0.536947296754822
143	hau_hin_ven_krd_owc_gam_wly_ita_uzb_tur_dyu_mao_zul_ctl_bos_bsq_pan_anl_akn_mnd_svk_rom_moo_cze_tsn_ben_est_fbf_cic_hun_dut_amh_geo_glc_urd_por_alb_tig_amr_ger_fin_xho_sun_lat_jav_jpn_knd_kor_ukr_spa_bam_swe_tag_fre_aeg_bat_cnt_grk_tsw_scr_sod_bul_rus_lit_afr_qcu_guj_pol_eng_ses_mlt_nor_chh_prs_mly_slo_dgb_mol_igb_ind_tha_sid_tml_yor_ewe_azi_arw_mcd_aze_swt_vie_heb_swa_bem_lda	-0.295430509563689	-0.699289981549402	0.486116143941004
144	sid_nor_bam_lat_aeg_tig_mlt_urd_azi_uzb_ven_bat_fbf_scr_ita_bsq_bos_owc_moo_mnd_arw_svk_tsw_afr_tsn_ctl_fin_xho_swa_hun_hin_amr_geo_bul_mol_swe_spa_hau_anl_ben_est_bem_sun_mcd_jav_jpn_tml_kor_por_glc_ewe_slo_ind_cze_wly_mao_cnt_ukr_lda_eng_amh_ger_dut_prs_lit_qcu_rus_grk_krd_swt_heb_pol_chh_rom_mly_pan_ses_fre_zul_tag_tha_sod_knd_igb_dgb_tur_guj_alb_aze_cic_vie_gam_akn_yor_dyu	-0.13454152111015	-0.317626688496763	0.751480176990915
145	anl_alb_akn_rom_sid_hau_gam_mcd_uzb_tur_tsn_jav_swa_ben_glc_bsq_pan_amh_swt_mnd_pol_slo_ven_mol_cic_ctl_hun_igb_zul_est_cze_mlt_geo_por_prs_swe_hin_sod_aeg_arw_fin_ewe_ind_dut_bat_jpn_tml_kor_krd_nor_bem_svk_mly_bos_tig_tag_cnt_rus_xho_lat_wly_ukr_guj_urd_eng_qcu_grk_afr_bul_dyu_owc_fre_amr_ita_mao_scr_yor_spa_lda_sun_tha_heb_knd_bam_ses_aze_ger_lit_azi_fbf_vie_chh_tsw_moo_dgb	-0.56742192420204	-1.35421044053039	0.178950624971913
146	anl_rus_ses_afr_sod_aeg_sid_alb_uzb_aze_ven_sun_zul_prs_eng_bsq_guj_owc_ewe_cnt_pan_cze_igb_mol_tsw_bos_est_dyu_tsn_fin_mcd_amr_geo_hin_glc_pol_ukr_mlt_wly_svk_hun_cic_jav_por_bat_jpn_knd_kor_nor_lit_lda_slo_mao_ctl_tig_mly_mnd_swe_moo_ben_hau_urd_lat_arw_krd_qcu_dut_bul_grk_dgb_heb_ita_gam_ger_ind_fre_swa_spa_bem_tag_tha_chh_tml_swt_bam_azi_scr_rom_tur_fbf_vie_amh_yor_xho_akn	-0.158766356414674	-0.374632684979572	0.708786571099653
147	amh_rom_ses_dut_sod_sid_wly_ctl_azi_uzb_cic_bat_akn_lat_bul_bsq_svk_hau_swt_mnd_krd_guj_lda_slo_swa_lit_est_igb_tsw_hun_ukr_aeg_geo_rus_nor_pan_ben_amr_gam_urd_fin_bem_ind_glc_sun_jpn_knd_kor_alb_afr_tsn_por_mly_spa_mlt_jav_cnt_bos_dyu_eng_tig_cze_fre_grk_ger_qcu_prs_mol_swe_zul_anl_scr_heb_hin_tag_arw_yor_mcd_moo_mao_tha_owc_tml_bam_dgb_tur_ita_pol_aze_ven_vie_chh_xho_ewe_fbf	-0.092370793437555	-0.21789248029959	0.827990264006973
148	wly_swe_tsn_por_sid_amh_heb_guj_aze_uzb_yor_jav_ses_nor_dut_bsq_glc_anl_cic_mnd_krd_urd_xho_arw_dgb_svk_fin_igb_dyu_est_ben_hau_geo_pan_bul_fre_prs_gam_amr_eng_hun_bem_tag_ger_mao_jpn_tml_kor_slo_cze_ewe_lat_mly_hin_aeg_ind_cnt_lit_ven_mcd_mlt_mol_spa_scr_grk_qcu_bos_afr_ukr_bam_owc_rom_sod_pol_bat_alb_swt_rus_swa_sun_tha_tig_knd_fbf_lda_tur_ctl_ita_azi_tsw_vie_chh_akn_zul_moo	0.449772294805372	1.0609694597531	0.291451336480939
149	wly_guj_yor_rom_aeg_mlt_heb_dut_uzb_azi_dyu_mly_tsw_eng_lit_bsq_afr_owc_xho_mnd_lat_bul_cic_ukr_bem_mol_fin_zul_ewe_hun_swe_sid_geo_urd_por_prs_ben_hau_gam_pol_est_igb_tag_grk_jav_jpn_tml_kor_mcd_rus_akn_ita_sun_hin_tig_mao_cnt_nor_fbf_slo_chh_pan_cze_arw_spa_qcu_svk_glc_fre_ses_sod_krd_amr_ger_ind_alb_moo_bos_swt_bat_tha_amh_knd_dgb_tsn_tur_scr_ctl_aze_lda_vie_anl_ven_bam_swa	-0.0910359690924022	-0.214504592256731	0.830623228852666
150	gam_ben_zul_lit_amr_amh_sid_urd_aze_azi_swt_bat_moo_arw_krd_bsq_grk_aeg_dgb_cnt_bos_ita_bam_afr_tsn_alb_fin_akn_swa_hun_hin_chh_geo_eng_fre_rom_spa_wly_heb_cze_est_cic_tag_glc_mao_jpn_knd_kor_dut_mcd_lda_lat_sun_svk_mlt_jav_mnd_rus_dyu_nor_anl_swe_prs_por_ukr_qcu_guj_slo_ger_ses_hau_scr_sod_mol_ind_bul_ewe_pol_yor_mly_tha_tig_tml_fbf_tsw_tur_pan_ctl_uzb_ven_vie_owc_igb_bem_xho	0.0774236081974991	0.182158885323073	0.855854510492857
151	amh_lat_lda_grk_owc_anl_sid_ben_azi_uzb_bem_ind_dyu_mol_arw_bsq_slo_chh_igb_mnd_cze_por_fbf_hin_cic_glc_est_tsw_yor_fin_ger_mlt_geo_ukr_fre_pan_lit_hau_wly_bos_hun_moo_mao_rom_mly_jpn_knd_kor_ctl_svk_zul_pol_sun_nor_gam_bat_cnt_eng_dgb_spa_aeg_rus_alb_ita_prs_qcu_krd_scr_mcd_tsn_sod_urd_tig_swe_tag_guj_xho_dut_bam_jav_tha_heb_tml_swa_swt_tur_afr_bul_aze_akn_vie_amr_ewe_ses_ven	-0.0822372268470906	-0.193991294876379	0.846605798547509
152	amh_alb_cic_rus_anl_chh_gam_swe_aze_azi_ven_mao_zul_lat_pol_bsq_nor_heb_tsn_mnd_ger_afr_lda_pan_dgb_fre_fin_tsw_swt_hun_arw_amr_geo_rom_hin_bos_guj_mlt_owc_mol_est_ewe_bat_slo_tag_jpn_knd_kor_svk_mcd_fbf_prs_mly_spa_tig_ind_cnt_por_xho_lit_sid_ukr_glc_dut_krd_qcu_urd_bul_scr_igb_hau_eng_sod_ben_jav_ita_ses_ctl_akn_sun_tha_wly_tml_dyu_swa_tur_grk_cze_uzb_moo_vie_aeg_bam_bem_yor	0.0717614112363395	0.169213753452808	0.865996024515175
153	amh_por_xho_guj_amr_chh_anl_eng_uzb_azi_yor_ind_ven_lat_urd_bsq_ukr_wly_ses_mnd_arw_slo_igb_ben_fbf_krd_est_cic_swa_hun_ger_mlt_geo_afr_alb_glc_mcd_hau_aeg_lit_fin_tsw_jav_pan_mly_jpn_tml_kor_mol_scr_ewe_swe_sun_rus_heb_bat_cnt_nor_akn_prs_owc_svk_bul_cze_fre_qcu_ita_spa_grk_dgb_tig_ctl_gam_pol_tag_bos_zul_dut_moo_mao_tha_sid_knd_lda_bem_tur_rom_hin_aze_bam_vie_sod_dyu_tsn_swt	-0.355203753435662	-0.841698830904679	0.402115737899566
154	sod_afr_ewe_bos_owc_hau_anl_guj_azi_tur_tsn_mly_dyu_ukr_eng_bsq_prs_gam_moo_cnt_krd_bul_lda_rus_ven_pan_fin_igb_zul_hun_ger_amr_geo_slo_pol_rom_mol_chh_wly_por_est_tsw_bat_ita_mao_jpn_tml_kor_lat_grk_ses_spa_sun_arw_mlt_ind_mnd_alb_yor_ben_tig_svk_mcd_glc_fre_qcu_ctl_urd_scr_bem_amh_nor_sid_cze_jav_swe_cic_hin_xho_tag_tha_heb_knd_akn_dgb_aze_lit_dut_uzb_fbf_vie_aeg_bam_swt_swa	-0.634110544801863	-1.5180258131373	0.132400091536843
155	amr_swe_xho_guj_anl_wly_sid_ita_tur_uzb_moo_bat_ewe_krd_pan_bsq_bul_chh_ses_mnd_urd_slo_dgb_lat_fbf_ukr_hun_tsw_tsn_est_lit_heb_geo_rom_svk_ben_nor_sod_tig_alb_fin_dyu_mly_hin_mao_jpn_tml_kor_mol_mcd_ven_fre_ind_cze_gam_jav_cnt_dut_zul_pol_mlt_ger_grk_bos_rus_qcu_arw_eng_prs_cic_owc_scr_amh_afr_sun_glc_lda_ctl_bem_tag_tha_hau_knd_swt_bam_azi_por_spa_aze_yor_vie_aeg_swa_igb_akn	-0.568166690738958	-1.35571711147782	0.178472255243915
156	anl_afr_dgb_dut_wly_amr_heb_mcd_uzb_aze_cic_jav_ses_rus_hin_bsq_bos_sid_ven_cnt_glc_grk_lda_bul_bam_slo_hun_tsn_fbf_est_pol_owc_geo_ger_nor_alb_lat_hau_chh_eng_fin_moo_mao_scr_mly_jpn_knd_kor_pan_svk_ewe_prs_tag_lit_mlt_ind_mnd_spa_zul_ctl_amh_urd_ita_guj_por_qcu_krd_swe_ben_yor_gam_arw_sod_rom_bat_mol_tsw_fre_swt_sun_tha_aeg_tml_xho_igb_azi_ukr_cze_tur_akn_vie_tig_swa_dyu_bem	-1.20699099690715	-2.99373769053798	0.00353012992508927
157	amh_scr_tsw_pol_sod_heb_wly_swe_aze_tur_igb_tag_swa_alb_por_bsq_ukr_mlt_dyu_cnt_ctl_ben_yor_lat_bam_mcd_fin_xho_cic_hun_ger_tig_geo_rus_lit_nor_svk_amr_gam_hin_est_ses_jav_prs_mly_jpn_tml_kor_krd_afr_swt_guj_bat_cze_anl_mao_mnd_glc_bem_bos_sid_arw_urd_grk_ita_qcu_rom_bul_spa_fbf_chh_slo_aeg_fre_ind_dut_tsn_pan_moo_sun_tha_hau_knd_zul_akn_uzb_mol_eng_azi_dgb_vie_owc_ven_ewe_lda	0.3558218579042	0.839094434962162	0.403568024557773
158	mlt_slo_tsw_grk_sid_wly_sod_fre_aze_azi_moo_tag_dgb_afr_bul_bsq_svk_owc_zul_mnd_alb_mol_xho_ita_fbf_bos_est_bem_swa_fin_hin_tig_geo_guj_ctl_lit_pan_hau_gam_nor_hun_akn_bat_eng_sun_jpn_knd_kor_pol_cze_swt_scr_mly_prs_amr_mao_cnt_urd_cic_glc_amh_ger_ukr_rom_ben_qcu_rus_lat_por_dyu_anl_arw_chh_dut_jav_krd_ses_mcd_yor_ind_tha_heb_tml_tsn_bam_tur_swe_spa_uzb_ewe_vie_aeg_igb_lda_ven	-0.675683948572311	-1.62372571390973	0.10781921485337
159	anl_ukr_fbf_spa_chh_gam_sid_nor_aze_azi_moo_jav_dyu_ita_scr_bsq_rus_owc_swt_mnd_ctl_pol_lda_slo_bam_eng_fin_akn_tsn_est_lat_heb_geo_dut_pan_ben_prs_tig_amh_lit_hun_cic_ind_cze_bat_jpn_knd_kor_glc_mcd_tsw_alb_sun_hin_mlt_mly_cnt_mol_igb_fre_wly_svk_afr_swe_guj_qcu_rom_por_grk_swa_hau_urd_sod_bul_mao_arw_xho_krd_ven_tag_tha_amr_tml_yor_ewe_tur_bos_ger_uzb_ses_vie_aeg_dgb_bem_zul	-0.622079830270924	-1.48978020659777	0.139665729354922
160	owc_grk_tsw_ger_heb_sid_mlt_scr_aze_uzb_bem_mao_moo_mol_pan_bsq_ctl_gam_swt_cnt_spa_swe_fbf_guj_zul_afr_est_dyu_xho_hun_urd_amh_geo_rus_bul_bos_glc_amr_tig_fre_fin_lda_ind_ukr_mly_jpn_tml_kor_arw_ben_tsn_alb_bat_por_aeg_sun_mnd_mcd_ses_dut_chh_rom_krd_eng_svk_qcu_hin_lat_slo_cic_hau_ita_sod_lit_tag_prs_dgb_pol_yor_jav_tha_anl_knd_akn_swa_tur_cze_nor_azi_ven_vie_wly_ewe_bam_igb	0.358669450365385	0.845105595449037	0.400220843199759
161	hau_prs_tsn_slo_sid_chh_owc_afr_azi_uzb_moo_ind_lda_ctl_cze_bsq_fre_amr_cic_cnt_ukr_por_igb_guj_akn_bul_fin_dgb_ewe_est_eng_amh_geo_nor_lit_lat_svk_tig_aeg_scr_hun_ses_jav_krd_tag_jpn_tml_kor_mcd_dut_yor_urd_bat_ger_heb_mao_mnd_bos_tsw_rom_sod_pan_swe_hin_ben_qcu_glc_pol_alb_zul_mlt_ita_anl_mol_sun_spa_dyu_grk_swt_mly_tha_gam_knd_bem_fbf_aze_arw_rus_tur_bam_vie_wly_xho_swa_ven	-0.224119098324903	-0.529115483983224	0.597986014760303
162	hau_ger_dgb_ita_sid_tig_amr_cze_aze_tur_cic_ind_fbf_swe_spa_bsq_svk_sod_tsw_mnd_por_glc_yor_mol_xho_nor_fin_akn_swa_est_krd_chh_geo_mcd_rus_afr_fre_aeg_wly_slo_hun_zul_mao_hin_sun_jpn_tml_kor_ukr_pol_moo_dut_mly_guj_heb_bat_cnt_pan_ven_lit_amh_ben_grk_alb_bos_qcu_bul_scr_ctl_tsn_gam_prs_owc_urd_jav_eng_dyu_rom_igb_tag_tha_anl_knd_bam_ewe_azi_arw_lat_uzb_lda_vie_mlt_swt_bem_ses	-0.595319586563488	-1.42219399050096	0.158315248028679
163	mlt_mcd_zul_ben_amh_gam_sod_ctl_tur_aze_akn_bat_dyu_rom_slo_bsq_lit_owc_bem_cnt_rus_urd_bam_arw_ewe_dut_est_tsn_yor_fin_spa_anl_geo_fre_ukr_prs_bul_amr_heb_cze_hun_cic_jav_bos_mly_jpn_knd_kor_alb_por_lda_afr_tag_scr_sid_sun_mnd_mol_swa_krd_aeg_ita_grk_ger_nor_qcu_pol_pan_guj_xho_wly_hin_chh_glc_ind_eng_moo_lat_ses_mao_tha_hau_tml_fbf_dgb_azi_svk_swe_uzb_tsw_vie_tig_ven_swt_igb	-0.29482367456926	-0.698389149024227	0.486676555599799
164	amh_guj_bem_glc_mlt_owc_anl_grk_uzb_azi_igb_jav_cic_afr_ukr_bsq_mcd_hau_zul_mnd_cze_spa_swa_slo_bam_dut_fin_tsn_xho_est_pan_sod_geo_pol_alb_bos_ben_sid_aeg_krd_hun_moo_mly_lit_bat_jpn_tml_kor_arw_prs_ewe_svk_sun_mol_amr_ind_cnt_por_lda_fre_wly_swe_urd_ctl_eng_qcu_lat_ita_nor_ses_gam_bul_tig_rom_mao_hin_ven_scr_dgb_tag_tha_heb_knd_swt_yor_tur_ger_rus_aze_dyu_vie_chh_fbf_akn_tsw	-0.798626334933508	-1.92201092758613	0.0576655722441774
165	hau_rus_ses_svk_amr_gam_owc_pol_azi_uzb_tsw_bat_moo_dut_krd_bsq_ger_sid_igb_mnd_slo_mol_dyu_glc_lda_fre_fin_tsn_fbf_hun_mcd_heb_geo_arw_ctl_ita_por_sod_amh_cze_est_bam_ind_lit_sun_jpn_tml_kor_hin_pan_cic_lat_mao_bos_anl_jav_cnt_guj_ven_grk_wly_alb_swe_ben_ukr_qcu_urd_afr_bul_yor_tig_nor_mlt_spa_tag_rom_xho_eng_bem_mly_tha_chh_knd_dgb_zul_aze_scr_prs_tur_ewe_vie_aeg_swa_swt_akn	-0.134024587948331	-0.316091192944924	0.752641617896149
166	sod_krd_akn_nor_tig_sid_wly_glc_uzb_azi_ven_ind_swa_ben_grk_bsq_cze_gam_dyu_cnt_mol_slo_ewe_alb_tsn_ita_fin_fbf_zul_hun_dut_amr_geo_rus_eng_mcd_bul_mlt_anl_ctl_est_ses_mao_prs_sun_jpn_tml_kor_ger_lat_moo_swe_tag_rom_heb_mly_mnd_pan_bem_scr_owc_arw_pol_ukr_svk_qcu_bos_urd_lit_yor_amh_spa_chh_fre_jav_guj_dgb_hin_swt_bat_tha_hau_knd_tsw_cic_tur_por_afr_aze_igb_vie_aeg_bam_xho_lda	-0.306091046993767	-0.725099072772312	0.470211789421755
167	amr_rus_bam_slo_anl_hau_tig_urd_uzb_aze_zul_mao_xho_svk_por_bsq_mcd_heb_swt_cnt_afr_bul_lda_glc_igb_eng_est_swa_ven_hun_ben_gam_geo_prs_mol_pol_krd_mlt_wly_alb_fin_yor_jav_ctl_sun_jpn_tml_kor_ita_fre_dyu_arw_ind_bos_sid_tag_mnd_nor_bem_cze_aeg_hin_scr_ukr_spa_qcu_rom_pan_dut_akn_sod_lat_owc_lit_mly_ger_tsn_swe_dgb_bat_tha_chh_knd_cic_moo_azi_guj_grk_tur_ewe_vie_amh_fbf_tsw_ses	0.181078058638379	0.426093147514634	0.671024541081213
168	heb_hin_tsw_pan_sod_amr_wly_krd_tur_azi_akn_jav_dgb_eng_ctl_bsq_glc_tig_bam_cnt_ukr_lat_ewe_grk_moo_spa_est_yor_bem_fin_scr_sid_geo_pol_ger_alb_slo_amh_hau_rus_hun_swa_sun_por_mly_jpn_knd_kor_bul_mol_fbf_afr_bat_dut_chh_ind_mnd_swe_xho_ben_mlt_mcd_lit_bos_urd_qcu_ita_svk_cze_lda_aeg_arw_anl_guj_tag_fre_tsn_rom_swt_mao_tha_owc_tml_ven_zul_aze_nor_prs_uzb_igb_vie_gam_dyu_cic_ses	0.0865568711876489	0.203686960218124	0.839043169955745
169	amr_lat_yor_mol_sid_anl_chh_krd_aze_uzb_lda_mao_bam_eng_rus_bsq_hin_tig_fbf_mnd_prs_urd_swt_ctl_cic_ben_hun_dyu_tsw_fin_grk_aeg_geo_bos_mcd_por_cze_wly_mlt_guj_est_ses_ind_slo_sun_jpn_knd_kor_swe_scr_bem_ukr_mly_fre_amh_tag_cnt_lit_igb_arw_sod_pan_bul_dut_svk_qcu_glc_spa_alb_ven_heb_afr_owc_pol_bat_ita_tsn_rom_zul_jav_tha_hau_tml_ewe_moo_tur_ger_nor_azi_xho_vie_gam_swa_akn_dgb	-0.849515277746895	-2.05081561073841	0.043098334977973
170	heb_ita_ses_afr_sod_mlt_tig_mcd_aze_uzb_akn_tag_tsw_eng_rom_bsq_dut_sid_bem_cnt_cze_lit_fbf_ukr_dyu_urd_fin_swa_xho_hun_ger_wly_geo_swe_mol_alb_glc_owc_aeg_krd_est_yor_jav_ctl_mly_jpn_knd_kor_nor_pol_cic_slo_mao_hin_gam_bat_mnd_rus_dgb_svk_chh_arw_spa_scr_ben_qcu_grk_por_lat_moo_amh_bos_amr_prs_sun_pan_bam_fre_tsn_ind_tha_anl_tml_igb_ewe_tur_guj_bul_azi_swt_vie_hau_ven_zul_lda	-0.574231597277723	-1.36921021905001	0.174231199089438
171	mlt_urd_moo_fre_hau_aeg_tig_ita_tur_aze_dyu_mao_igb_afr_scr_bsq_cze_amr_dgb_cnt_glc_pan_lda_ctl_bam_mol_fin_cic_ses_est_ben_gam_geo_rom_ger_pol_hin_amh_heb_lat_hun_swt_bat_slo_sun_jpn_knd_kor_por_mcd_zul_bul_mly_spa_chh_jav_mnd_bos_fbf_krd_sid_prs_nor_dut_grk_qcu_arw_lit_svk_tsn_owc_rus_anl_eng_tag_ukr_xho_swe_bem_ind_tha_sod_tml_swa_ven_uzb_alb_guj_azi_yor_vie_wly_ewe_akn_tsw	-0.624603875116962	-1.49163597266259	0.139178990164285
172	chh_dut_tsw_prs_amh_owc_wly_lat_uzb_aze_fbf_ind_ewe_pan_ben_bsq_scr_gam_akn_cnt_krd_nor_bam_grk_yor_urd_hun_tsn_dgb_est_cze_hau_geo_ita_bul_spa_glc_aeg_sid_swe_fin_lda_mly_mcd_tag_jpn_knd_kor_rus_ger_dyu_ukr_bat_fre_heb_sun_mnd_bos_swa_mol_tig_hin_afr_ctl_por_qcu_arw_slo_lit_zul_sod_svk_amr_rom_jav_alb_bem_pol_cic_mao_tha_mlt_tml_moo_swt_azi_eng_guj_tur_xho_vie_anl_ses_ven_igb	-0.15179417291558	-0.358394836221536	0.720860112923213
173	amr_fre_lda_slo_gam_heb_wly_ben_uzb_aze_tsw_ind_dgb_arw_ita_bsq_nor_chh_yor_cnt_ctl_guj_moo_afr_xho_rom_fin_ven_akn_est_eng_tig_geo_bul_alb_swe_mol_hau_amh_bos_hun_bam_mly_prs_tag_jpn_knd_kor_mcd_grk_swt_svk_bat_spa_anl_sun_mnd_rus_igb_por_mlt_lit_pan_pol_ger_qcu_krd_lat_ukr_fbf_sid_glc_aeg_scr_jav_hin_swa_dut_zul_mao_tha_sod_tml_cic_ses_azi_urd_cze_tur_bem_vie_owc_tsn_ewe_dyu	0.406890048108681	0.95820845274237	0.340442098921372
174	mlt_ita_yor_rus_gam_hau_wly_swe_tur_aze_ses_jav_fbf_ukr_ben_bsq_grk_sid_lda_mnd_pol_arw_moo_por_swt_scr_hun_ewe_zul_fin_prs_heb_geo_bos_nor_pan_lit_amr_amh_mol_est_igb_tag_eng_sun_jpn_tml_kor_fre_hin_bam_ger_mao_dut_chh_bat_cnt_guj_dgb_afr_anl_cze_glc_rom_spa_qcu_urd_ctl_svk_ven_tig_alb_owc_slo_ind_lat_cic_krd_bem_mly_tha_aeg_knd_xho_tsn_azi_mcd_bul_uzb_swa_vie_sod_tsw_akn_dyu	-0.666980079271738	-1.59721515094138	0.113610202122825
175	amr_ger_bem_krd_anl_chh_hau_slo_uzb_tur_ewe_mao_yor_mol_por_bsq_guj_sod_ses_cnt_pol_scr_akn_hin_swt_rom_est_xho_tsn_fin_bos_mlt_geo_cze_mcd_lat_grk_gam_amh_arw_hun_bam_mly_bul_ind_jpn_knd_kor_fre_swe_igb_nor_sun_spa_sid_tag_mnd_ben_dgb_dut_aeg_ita_pan_ukr_urd_qcu_rus_lit_eng_ven_heb_ctl_owc_svk_bat_glc_lda_alb_tsw_jav_tha_wly_tml_fbf_cic_aze_prs_afr_azi_zul_vie_tig_dyu_moo_swa	0.419963732887275	0.990274606025709	0.324609432411357
176	amr_bul_dyu_swe_aeg_sid_anl_guj_aze_tur_ewe_bat_tsn_glc_dut_bsq_scr_sod_cic_mnd_bos_rom_swa_spa_swt_grk_fin_ven_xho_est_afr_chh_geo_arw_svk_ita_ukr_gam_hau_prs_hun_akn_jav_mol_mao_jpn_tml_kor_eng_pol_tsw_krd_ind_rus_owc_sun_cnt_cze_igb_slo_amh_nor_ctl_ger_mcd_qcu_ben_pan_lat_ses_tig_urd_mlt_lit_mly_por_fbf_fre_yor_tag_tha_wly_knd_dgb_moo_azi_alb_hin_uzb_zul_vie_heb_bem_lda_bam	-0.539197468020825	-1.28413390101076	0.202284984346615
177	tig_dut_cic_mol_heb_chh_aeg_ger_aze_azi_tsn_jav_akn_mcd_nor_bsq_por_hau_zul_cnt_swe_guj_bam_ita_bem_pan_est_swa_igb_fin_glc_sid_geo_fre_rom_alb_rus_wly_gam_prs_hun_ewe_tag_ben_sun_jpn_tml_kor_hin_scr_dyu_bul_bat_bos_sod_mly_mnd_svk_tsw_lit_amr_grk_ctl_spa_eng_qcu_cze_urd_arw_moo_owc_afr_amh_slo_mao_krd_yor_lat_ven_ind_tha_anl_knd_ses_swt_tur_ukr_pol_uzb_dgb_vie_mlt_fbf_xho_lda	-0.032433145935764	-0.0763631150544875	0.9392942521779
178	chh_glc_ewe_pol_aeg_sid_hau_grk_uzb_tur_moo_tag_swt_por_krd_bsq_guj_tig_zul_cnt_spa_nor_fbf_afr_cic_cze_est_ven_igb_fin_lat_sod_geo_rom_slo_scr_ben_gam_heb_hin_hun_akn_mao_ukr_ind_jpn_knd_kor_mol_ita_bam_alb_bat_urd_wly_sun_mnd_ctl_tsn_fre_amh_swe_rus_svk_dut_qcu_pan_prs_lit_xho_mlt_eng_owc_bul_mly_ger_lda_arw_yor_jav_tha_anl_tml_tsw_dyu_aze_bos_mcd_azi_swa_vie_amr_dgb_ses_bem	-0.0867570834848256	-0.20438819356525	0.838496783547186
179	gam_scr_lda_bul_tig_chh_aeg_mcd_tur_azi_yor_tag_moo_ben_lit_bsq_bos_heb_bam_mnd_por_guj_dgb_ger_fbf_arw_hun_cic_dyu_fin_pol_sod_geo_rom_swe_spa_lat_amh_mlt_krd_est_ven_bat_svk_jav_jpn_knd_kor_grk_ukr_igb_afr_mly_glc_wly_ind_cnt_alb_ses_ita_amr_urd_nor_dut_mol_qcu_eng_pan_cze_bem_hau_slo_owc_ctl_mao_hin_swa_rus_tsw_sun_tha_anl_tml_tsn_ewe_uzb_prs_fre_aze_swt_vie_sid_akn_xho_zul	-0.451021523046902	-1.07095257049245	0.28696224546656
180	gam_alb_ven_ctl_heb_tig_sid_pan_azi_aze_dyu_ind_zul_ben_scr_bsq_bul_amh_tsn_mnd_hin_ger_moo_svk_fbf_pol_est_bem_yor_fin_cze_hau_geo_lat_ita_mcd_krd_sod_aeg_ukr_hun_xho_jav_spa_bat_jpn_knd_kor_guj_nor_dgb_dut_tag_arw_chh_sun_cnt_glc_tsw_slo_anl_mol_rus_lit_grk_qcu_bos_por_afr_bam_owc_rom_mlt_eng_mao_fre_ses_prs_ewe_mly_tha_amr_tml_akn_swa_uzb_urd_swe_tur_igb_vie_wly_cic_lda_swt	-0.368664847648356	-0.873777967054914	0.384489902905011
181	amr_pol_ses_glc_heb_sod_wly_grk_azi_tur_bam_jav_cic_rus_nor_bsq_por_owc_igb_mnd_urd_prs_akn_cze_dgb_afr_est_tsn_bem_hun_svk_amh_geo_lat_krd_dut_pan_hau_chh_rom_fin_dyu_bat_alb_mly_jpn_knd_kor_guj_fre_zul_arw_mao_slo_sid_ind_cnt_ita_moo_hin_anl_ukr_spa_mcd_scr_qcu_eng_ger_lit_fbf_aeg_ben_tig_bul_tag_swe_tsw_bos_ewe_sun_tha_gam_tml_swa_lda_aze_ctl_mol_uzb_ven_vie_mlt_xho_yor_swt	0.400397419989866	0.950199820702113	0.344473565664679
182	tig_lit_akn_urd_heb_owc_gam_bul_aze_azi_tsw_jav_dgb_ctl_svk_bsq_cze_amh_ses_mnd_spa_swe_bem_guj_fbf_slo_est_igb_moo_fin_por_sod_geo_mol_hin_ukr_grk_sid_amr_nor_hun_cic_sun_eng_ind_jpn_knd_kor_afr_glc_yor_ger_mly_krd_aeg_tag_cnt_lat_bam_fre_mlt_dut_rom_pol_mcd_qcu_prs_bos_alb_ewe_wly_arw_hau_scr_bat_ita_dyu_rus_zul_mao_tha_chh_tml_tsn_swt_uzb_ben_pan_tur_swa_vie_anl_xho_lda_ven	0.300836177832543	0.707883431116068	0.480787993706036
183	mlt_hin_akn_fre_amh_chh_sod_urd_aze_uzb_ses_sun_swa_ita_afr_bsq_swe_hau_yor_cnt_ukr_dut_moo_lit_zul_mol_fin_fbf_bem_hun_ben_amr_geo_bul_ctl_spa_lat_wly_gam_prs_est_swt_jav_krd_mao_jpn_tml_kor_rom_glc_dyu_cze_mly_scr_aeg_ind_mnd_slo_tsn_guj_heb_por_svk_eng_bos_qcu_ger_grk_arw_lda_sid_mcd_tig_nor_bat_rus_xho_pan_ewe_tag_tha_anl_knd_cic_bam_tur_alb_pol_azi_tsw_vie_owc_igb_dgb_ven	0.18104303501236	0.426214757851003	0.670936248859624
184	aeg_pol_zul_svk_hau_mlt_gam_por_uzb_tur_bam_mly_lda_spa_eng_bsq_bul_sod_xho_mnd_mcd_rus_moo_guj_tsn_lat_est_fbf_dgb_fin_arw_wly_geo_nor_ben_cze_ctl_sid_amr_slo_hun_yor_bat_hin_sun_jpn_knd_kor_prs_alb_igb_pan_ind_dut_amh_jav_cnt_urd_dyu_swe_chh_rom_grk_ita_afr_qcu_lit_bos_krd_swa_tig_ukr_heb_glc_mao_mol_akn_scr_tsw_tag_tha_anl_tml_ven_bem_aze_fre_ger_azi_ewe_vie_owc_swt_cic_ses	-0.847998419272032	-2.04998628829377	0.0431809406725772
185	aeg_krd_akn_ger_hau_tig_sod_fre_tur_azi_xho_tag_moo_glc_ctl_bsq_swe_owc_ven_cnt_pol_rom_dyu_eng_tsn_spa_est_igb_swa_hun_arw_sid_geo_prs_ukr_afr_pan_anl_wly_cze_fin_cic_mly_bos_sun_jpn_knd_kor_slo_guj_bam_hin_ind_scr_amh_bat_mnd_alb_dgb_lit_heb_ita_por_rus_mol_qcu_nor_mcd_urd_tsw_amr_lat_gam_svk_jav_dut_zul_grk_lda_mao_tha_mlt_tml_ewe_swt_uzb_ben_bul_aze_fbf_vie_chh_ses_bem_yor	-0.166840591690475	-0.393798484276097	0.694631265445374
186	gam_glc_fbf_pol_hau_tig_sod_grk_tur_azi_xho_tag_cic_scr_hin_bsq_bul_wly_swa_mnd_rus_por_akn_urd_bam_fre_fin_tsw_zul_est_afr_heb_geo_ctl_lat_bos_ukr_amr_aeg_krd_hun_ewe_mao_arw_jav_jpn_tml_kor_swe_nor_ses_guj_mly_ger_owc_sun_cnt_rom_tsn_ita_mlt_mcd_ben_cze_mol_qcu_eng_slo_prs_dyu_anl_pan_chh_alb_ind_svk_swt_spa_lda_bat_tha_sid_knd_yor_dgb_uzb_lit_dut_aze_bem_vie_amh_igb_moo_ven	-0.138631575525754	-0.327638890924521	0.743921129567671
187	hau_ben_ewe_por_sod_amh_tig_eng_uzb_tur_ses_bat_fbf_ita_lat_bsq_krd_wly_tsw_cnt_ger_hin_zul_spa_yor_pan_fin_akn_igb_hun_ctl_anl_geo_scr_nor_dut_svk_heb_amr_slo_est_ven_jav_afr_sun_jpn_tml_kor_ukr_grk_swt_urd_mao_mol_owc_mly_mnd_arw_dyu_pol_aeg_fre_bul_mcd_cze_qcu_prs_swe_glc_dgb_chh_rus_gam_alb_ind_guj_bem_lit_tsn_tag_tha_sid_knd_moo_lda_azi_rom_bos_aze_cic_vie_mlt_bam_swa_xho	-0.409860067401876	-0.973322354399495	0.332917954573143
188	amr_ben_ewe_bul_sid_sod_owc_pan_azi_aze_ses_jav_dgb_por_ctl_bsq_rom_hau_xho_cnt_swe_prs_moo_eng_lda_svk_est_bem_zul_hun_rus_mlt_geo_urd_ita_arw_bos_anl_wly_scr_fin_yor_tag_cze_mao_jpn_knd_kor_lit_slo_cic_glc_sun_afr_amh_ind_mnd_ger_igb_mol_gam_fre_pol_nor_ukr_qcu_alb_mcd_spa_dyu_heb_lat_chh_dut_mly_grk_swt_guj_swa_bat_tha_aeg_tml_bam_tsw_uzb_hin_krd_tur_ven_vie_tig_tsn_fbf_akn	-0.660499102655578	-1.57969713193589	0.117571609968289
189	sid_grk_fbf_ukr_anl_amh_hau_afr_uzb_tur_bem_bat_moo_scr_krd_bsq_eng_tig_igb_mnd_spa_ita_dyu_fre_cic_rus_fin_tsw_xho_est_guj_aeg_geo_lat_ctl_arw_cze_wly_heb_nor_hun_swt_mao_slo_ind_jpn_tml_kor_alb_pan_swa_urd_jav_prs_chh_sun_cnt_ben_ewe_bul_owc_pol_glc_mcd_por_qcu_lit_swe_dut_dgb_amr_bos_sod_ger_tag_svk_ses_mol_lda_mly_tha_mlt_knd_tsn_zul_azi_hin_rom_aze_ven_vie_gam_yor_akn_bam	-0.323597804677771	-0.765144368923328	0.446122943271617
190	mlt_eng_ewe_swe_anl_aeg_sid_rom_azi_aze_tsn_jav_dgb_alb_urd_bsq_lat_wly_dyu_cnt_cze_ben_xho_nor_akn_por_hun_ses_bam_fin_glc_gam_geo_fre_arw_mol_grk_tig_sod_krd_est_fbf_mly_mcd_bat_jpn_knd_kor_rus_hin_cic_afr_mao_spa_amh_ind_mnd_svk_swa_bos_owc_ger_guj_pol_pan_qcu_dut_ukr_ita_moo_hau_prs_heb_lit_tag_bul_igb_ctl_yor_sun_tha_chh_tml_swt_ven_tur_slo_scr_uzb_zul_vie_amr_lda_bem_tsw	-0.409177879562159	-0.971196785875301	0.33396948312349
191	amr_afr_bem_ger_aeg_gam_tig_mcd_tur_aze_swt_sun_ses_eng_grk_bsq_dut_wly_dyu_mnd_nor_ctl_akn_rus_zul_ita_hun_tsn_xho_est_swe_amh_geo_urd_cze_bos_alb_mlt_heb_guj_fin_yor_tag_bul_mao_jpn_tml_kor_pan_lit_tsw_scr_mly_arw_chh_ind_cnt_hin_dgb_rom_owc_prs_lat_krd_ben_qcu_svk_ukr_fre_igb_sod_pol_sid_slo_bat_por_ewe_spa_ven_jav_tha_hau_knd_bam_swa_uzb_mol_glc_azi_lda_vie_anl_moo_fbf_cic	0.103170593325139	0.242961216790181	0.808570506769562
192	gam_scr_bem_svk_amh_heb_chh_mol_tur_aze_xho_mao_tsw_mcd_urd_bsq_glc_hau_cic_mnd_nor_slo_fbf_hin_lda_ger_hun_yor_dyu_est_bos_mlt_geo_spa_ctl_arw_cze_sod_anl_guj_fin_zul_sun_swe_jav_jpn_knd_kor_grk_ukr_swt_afr_ind_eng_sid_mly_cnt_dut_bam_rus_tig_ben_fre_por_pan_qcu_ita_bul_prs_ewe_owc_lit_wly_lat_tag_rom_igb_alb_akn_bat_tha_aeg_tml_tsn_ses_uzb_pol_krd_azi_ven_vie_amr_moo_dgb_swa	-1.09052237767322	-2.67553762881077	0.00881654798645232
193	sod_grk_tsn_ctl_owc_hau_heb_ita_aze_tur_yor_bat_ses_scr_alb_bsq_dut_aeg_tsw_cnt_slo_cze_ewe_glc_swa_krd_hun_cic_bam_est_hin_wly_geo_pol_rom_rus_pan_tig_anl_svk_fin_dyu_jav_bos_mao_jpn_knd_kor_ukr_lat_igb_guj_ind_swe_mlt_mly_mnd_ger_fbf_mcd_amr_lit_afr_fre_urd_qcu_prs_bul_por_xho_amh_mol_sid_eng_sun_spa_bem_arw_akn_tag_tha_gam_tml_dgb_moo_azi_ben_nor_uzb_lda_vie_chh_swt_zul_ven	-0.499489043323937	-1.18817520151952	0.237789860461419
194	anl_bos_tsn_slo_gam_heb_amr_lat_uzb_aze_xho_mao_igb_alb_ctl_bsq_ita_sod_dyu_mnd_nor_urd_swt_ukr_bam_afr_est_ven_fbf_fin_bul_hau_geo_spa_rom_dut_svk_mlt_tig_pan_hun_lda_tag_cze_bat_jpn_tml_kor_mcd_lit_bem_krd_jav_mol_wly_sun_cnt_hin_dgb_prs_owc_eng_guj_por_ger_qcu_rus_fre_scr_zul_amh_glc_sid_arw_ind_swe_ewe_grk_moo_mly_tha_aeg_knd_cic_ses_tur_ben_pol_azi_swa_vie_chh_akn_tsw_yor	-0.827480949637324	-1.99209964958075	0.0492925921290183
195	amr_dut_swa_nor_chh_hau_sod_rom_azi_tur_dgb_mao_swt_svk_por_bsq_scr_wly_xho_cnt_lat_prs_akn_ben_yor_lit_hun_lda_ses_fin_guj_heb_geo_hin_swe_arw_urd_aeg_owc_spa_est_tsw_tag_glc_ind_jpn_tml_kor_fre_pol_igb_ger_mly_afr_tig_bat_mnd_rus_fbf_eng_mlt_alb_mcd_mol_cze_qcu_slo_pan_grk_bem_sid_bos_amh_ita_jav_ctl_zul_ukr_bam_sun_tha_anl_knd_ewe_dyu_uzb_krd_bul_aze_cic_vie_gam_moo_tsn_ven	-0.715498149339361	-1.71581934125128	0.0895247802711901
196	heb_scr_yor_rom_hau_chh_owc_swe_aze_uzb_ven_ind_lda_ger_pol_bsq_krd_gam_moo_mnd_arw_urd_xho_guj_tsw_hin_est_fbf_zul_hun_eng_aeg_geo_mcd_nor_ben_spa_amr_sod_rus_fin_cic_jav_afr_sun_jpn_tml_kor_slo_lat_bem_ctl_tag_bos_anl_mao_cnt_cze_igb_prs_wly_grk_ita_lit_pan_qcu_por_dut_bul_ewe_amh_ukr_tig_svk_bat_alb_tsn_mol_ses_mly_tha_sid_knd_swt_bam_tur_fre_glc_azi_dgb_vie_mlt_akn_dyu_swa	-0.341666903078679	-0.80965623405834	0.420204547026063
197	tig_mol_bem_svk_owc_aeg_amr_arw_uzb_tur_ven_jav_tsw_urd_grk_bsq_eng_anl_swt_mnd_bul_lat_dgb_krd_ses_guj_fin_lda_tsn_est_dut_sid_geo_prs_ukr_ger_por_gam_amh_bos_hun_cic_mao_pan_ind_jpn_tml_kor_mcd_rom_akn_glc_sun_slo_heb_mly_cnt_cze_zul_fre_mlt_ctl_pol_lit_nor_qcu_rus_hin_swe_ewe_wly_spa_hau_alb_tag_afr_dyu_ita_igb_bat_tha_chh_knd_fbf_moo_aze_scr_ben_azi_swa_vie_sod_xho_bam_yor	0.0419456742206419	0.0987252887620319	0.921568873170641
198	anl_svk_zul_ctl_chh_tig_sid_hin_aze_tur_xho_mly_moo_scr_glc_bsq_guj_sod_bem_mnd_bul_grk_tsn_fre_igb_pan_fin_fbf_bam_est_krd_owc_geo_slo_lat_ita_rom_aeg_gam_ben_hun_akn_ind_alb_sun_jpn_knd_kor_spa_cze_ses_ger_mao_swe_mlt_tag_cnt_ukr_tsw_nor_hau_prs_afr_eng_urd_qcu_arw_lit_pol_dgb_heb_dut_amr_mol_jav_rus_cic_por_yor_bat_tha_amh_tml_ewe_swt_uzb_bos_mcd_azi_lda_vie_wly_dyu_ven_swa	0.117959300286973	0.277854753583652	0.781740625502674
199	sid_lit_moo_ben_aeg_hau_gam_mcd_aze_azi_tsn_jav_yor_rus_pol_bsq_spa_owc_lda_cnt_fre_ctl_tsw_krd_bem_hin_est_swa_ven_hun_swe_amr_geo_ita_slo_rom_scr_sod_anl_prs_fin_swt_mao_bul_bat_jpn_tml_kor_afr_lat_akn_svk_sun_pan_mlt_mly_mnd_grk_ewe_glc_amh_guj_urd_eng_ukr_qcu_bos_cze_arw_dgb_wly_mol_heb_por_tag_dut_bam_alb_cic_ind_tha_tig_knd_igb_zul_tur_ger_nor_uzb_ses_vie_chh_fbf_xho_dyu	-0.173848467706481	-0.410217686899012	0.682589761067158
200	anl_rom_bam_lat_amh_hau_wly_ger_aze_azi_swa_bat_akn_prs_ben_bsq_cze_aeg_moo_cnt_alb_dut_bem_spa_cic_urd_est_ven_fbf_fin_mol_owc_geo_pan_scr_svk_glc_heb_mlt_mcd_hun_lda_mly_afr_sun_jpn_knd_kor_guj_rus_zul_swe_jav_slo_tig_tag_mnd_ukr_yor_eng_gam_fre_pol_grk_hin_qcu_por_bul_nor_igb_sod_ctl_chh_arw_ind_lit_dyu_bos_tsn_mao_tha_amr_tml_dgb_tsw_uzb_krd_ita_tur_swt_vie_sid_ewe_ses_xho	-0.787191093469574	-1.89068660506069	0.0617794844860005
201	wly_svk_fbf_glc_owc_heb_hau_ita_azi_aze_tsn_tag_xho_lit_ukr_bsq_afr_anl_igb_mnd_rom_prs_swt_krd_dgb_ben_fin_ven_swa_est_pan_tig_geo_por_bul_fre_nor_sod_sid_spa_hun_cic_bat_mcd_mly_jpn_knd_kor_grk_eng_zul_mol_ind_slo_aeg_sun_cnt_arw_tsw_hin_amr_dut_lat_bos_swe_qcu_urd_guj_ger_ses_chh_cze_amh_ctl_jav_pol_yor_alb_dyu_mao_tha_gam_tml_moo_lda_uzb_scr_rus_tur_bem_vie_mlt_ewe_bam_akn	-0.487532749608048	-1.16035587359736	0.248874018858616
202	amr_alb_lda_grk_sid_chh_mlt_ukr_tur_aze_swt_jav_bem_arw_hin_bsq_prs_aeg_tsw_cnt_rom_cze_ven_por_swa_ita_hun_akn_xho_est_guj_gam_geo_swe_ctl_spa_lit_anl_wly_urd_fin_bam_mly_glc_ind_jpn_tml_kor_slo_ger_igb_lat_sun_dut_owc_bat_mnd_nor_moo_bos_amh_krd_mol_bul_eng_qcu_pan_mcd_rus_zul_heb_fre_tig_afr_mao_scr_ewe_svk_dgb_tag_tha_hau_knd_tsn_cic_uzb_pol_ben_azi_yor_vie_sod_ses_dyu_fbf	-0.828316658550232	-2.00178250501466	0.0482216131240402
203	amr_grk_moo_glc_amh_anl_heb_por_uzb_azi_lda_tag_yor_guj_slo_bsq_scr_sid_dyu_mnd_ctl_rus_cic_alb_ses_bos_fin_tsn_tsw_hun_dut_mlt_geo_ger_fre_swe_spa_chh_sod_svk_est_swt_mly_ben_ind_jpn_tml_kor_mol_pan_bam_arw_mao_hin_tig_jav_cnt_pol_ven_krd_aeg_nor_mcd_lat_urd_qcu_ita_eng_afr_zul_owc_rom_gam_bul_sun_ukr_akn_prs_igb_bat_tha_hau_knd_xho_bem_aze_cze_lit_tur_ewe_vie_wly_fbf_dgb_swa	-0.79637908270852	-1.91769012694807	0.0582189021515667
204	gam_ita_tsw_bos_hau_chh_amr_arw_azi_tur_ses_jav_moo_scr_eng_bsq_ctl_mlt_zul_mnd_spa_fre_yor_pan_bam_pol_fin_akn_lda_hun_afr_sid_geo_prs_dut_mcd_lat_amh_tig_grk_est_swa_bat_ukr_mly_jpn_knd_kor_cze_mol_cic_hin_ind_alb_heb_sun_cnt_ben_igb_swe_owc_nor_krd_lit_slo_qcu_urd_rus_guj_ewe_anl_svk_wly_rom_mao_por_xho_bul_swt_tag_tha_aeg_tml_dyu_bem_uzb_glc_ger_aze_ven_vie_sod_dgb_fbf_tsn	0.0411300377067488	0.0968813578454048	0.923029091729122
205	amh_arw_igb_ben_sid_chh_gam_krd_aze_azi_xho_mly_zul_pol_slo_bsq_pan_owc_fbf_cnt_guj_cze_tsn_mol_cic_lit_fin_swa_ses_hun_lat_mlt_geo_svk_rom_bul_urd_sod_heb_afr_est_ven_mao_hin_sun_jpn_tml_kor_ita_alb_bam_por_ind_ger_wly_bat_mnd_nor_dgb_fre_amr_glc_spa_bos_eng_qcu_rus_mcd_ukr_swt_anl_prs_aeg_ctl_tag_swe_tsw_scr_akn_jav_tha_tig_knd_ewe_lda_tur_grk_dut_uzb_bem_vie_hau_dyu_yor_moo	0.428074563587418	1.01115285044679	0.314566832324306
206	wly_ger_fbf_rus_tig_aeg_chh_mcd_aze_azi_cic_ind_ses_lit_scr_bsq_glc_amr_tsn_cnt_ctl_nor_yor_prs_dyu_svk_hun_bem_tsw_fin_afr_gam_geo_swe_mol_lat_krd_mlt_heb_rom_est_bam_jav_spa_bat_jpn_tml_kor_dut_fre_xho_arw_mao_bos_sid_sun_mnd_guj_lda_bul_anl_hin_pol_grk_ben_qcu_ukr_alb_cze_zul_amh_ita_hau_pan_mly_eng_ewe_por_ven_tag_tha_owc_knd_dgb_moo_uzb_urd_slo_tur_swa_vie_sod_akn_igb_swt	-0.67589753556459	-1.62002906112765	0.108612174624921
207	hau_svk_ewe_por_mlt_sid_aeg_grk_aze_azi_yor_mly_xho_scr_prs_bsq_slo_owc_bam_cnt_cze_urd_moo_dut_ses_ben_hun_dyu_zul_est_lit_chh_geo_eng_rom_afr_swe_amh_anl_ukr_fin_swa_bat_pol_sun_jpn_tml_kor_ctl_lat_lda_rus_jav_mol_gam_mao_mnd_nor_igb_bul_wly_spa_bos_ger_hin_qcu_fre_glc_krd_akn_tig_alb_amr_mcd_tag_pan_dgb_arw_fbf_ind_tha_sod_knd_tsw_bem_uzb_ita_guj_tur_ven_vie_heb_cic_swt_tsn	0.0456312654671449	0.107315944110868	0.914769509020508
208	hau_bul_ewe_nor_owc_sid_tig_guj_uzb_azi_dgb_sun_akn_spa_bos_bsq_rom_wly_tsw_mnd_afr_alb_cic_swe_xho_ger_est_ven_bam_hun_dut_chh_geo_pol_arw_ita_scr_sod_heb_rus_fin_bem_ind_prs_jav_jpn_tml_kor_glc_mcd_dyu_fre_bat_mol_amh_tag_cnt_ben_zul_lit_anl_ukr_krd_por_urd_qcu_eng_pan_slo_swa_gam_svk_amr_cze_mao_lat_moo_hin_yor_mly_tha_aeg_knd_ses_tsn_tur_ctl_grk_aze_swt_vie_mlt_lda_igb_fbf	-0.451386593971442	-1.07202496087193	0.286482861652669
209	wly_rus_swt_krd_amr_mlt_anl_bos_azi_uzb_tsn_jav_tsw_prs_por_bsq_alb_sod_igb_cnt_svk_mcd_ewe_pol_cic_glc_fin_ses_zul_hun_bul_amh_geo_mol_ukr_eng_lit_sid_gam_cze_est_swa_tag_spa_mly_jpn_tml_kor_swe_slo_ven_afr_mao_lat_aeg_sun_mnd_rom_moo_nor_heb_ita_ben_dut_urd_qcu_ctl_hin_grk_dgb_chh_scr_owc_guj_bat_fre_fbf_ger_bam_ind_tha_tig_knd_akn_bem_tur_pan_arw_aze_lda_vie_hau_xho_dyu_yor	-0.124707507904337	-0.294032853929652	0.769388037773772
210	chh_grk_tsw_bul_mlt_aeg_heb_rom_azi_aze_bem_jav_zul_ita_ben_bsq_mcd_gam_xho_mnd_bos_pan_dgb_lat_dyu_por_fin_yor_akn_est_ger_owc_geo_urd_slo_arw_svk_sid_wly_rus_hun_moo_mly_dut_ind_jpn_tml_kor_mol_scr_lda_glc_sun_pol_anl_mao_cnt_afr_ven_prs_sod_spa_cze_hin_lit_qcu_swe_krd_eng_bam_hau_guj_tig_ukr_tag_nor_swt_fre_swa_bat_tha_amr_knd_cic_ses_uzb_alb_ctl_tur_ewe_vie_amh_igb_fbf_tsn	0.179992001106968	0.423257994202732	0.673084240866542
211	hau_ger_dgb_pol_tig_chh_gam_afr_uzb_azi_cic_sun_swa_grk_eng_bsq_slo_mlt_yor_mnd_hin_scr_xho_fre_zul_rom_fin_ses_tsn_hun_por_aeg_geo_pan_bos_ita_ben_amr_sid_lat_est_dyu_bat_prs_jav_jpn_knd_kor_swe_urd_swt_mol_tag_ctl_anl_mly_cnt_rus_moo_dut_sod_alb_svk_lit_guj_qcu_mcd_cze_nor_ven_owc_krd_wly_arw_mao_bul_ewe_ukr_tsw_ind_tha_heb_tml_akn_igb_aze_spa_glc_tur_lda_vie_amh_bem_fbf_bam	0.19530830658147	0.45985107222593	0.646696372780588
212	gam_afr_yor_pan_sid_chh_sod_prs_aze_azi_moo_mly_tsn_mcd_swe_bsq_bos_wly_dyu_mnd_spa_pol_igb_ita_lda_scr_fin_akn_dgb_est_slo_anl_geo_krd_svk_cze_eng_amr_aeg_guj_hun_tsw_bat_ger_ind_jpn_knd_kor_ctl_por_xho_urd_sun_fre_heb_jav_cnt_dut_swt_lat_amh_bul_glc_ben_lit_qcu_ukr_rus_rom_swa_hau_alb_tig_nor_mao_grk_ewe_mol_cic_tag_tha_mlt_tml_fbf_zul_tur_hin_arw_uzb_ses_vie_owc_bam_ven_bem	-0.424432515038921	-1.00719096900141	0.316456399737499
213	sid_rom_ven_ctl_anl_chh_sod_ger_uzb_tur_swa_ind_yor_hin_mcd_bsq_scr_wly_zul_cnt_arw_glc_igb_lat_bam_por_est_xho_cic_fin_rus_hau_geo_lit_nor_pol_slo_amr_owc_bos_hun_ewe_jav_alb_tag_jpn_knd_kor_bul_prs_dgb_krd_mly_fre_amh_sun_mnd_afr_bem_svk_tig_cze_swe_ita_pan_qcu_urd_guj_grk_moo_heb_ben_gam_dut_bat_spa_ses_ukr_swt_mao_tha_aeg_tml_tsn_fbf_aze_eng_mol_azi_akn_vie_mlt_dyu_tsw_lda	0.182711876102619	0.430791263728764	0.66761695355056
214	sod_pol_swa_swe_aeg_anl_hau_arw_uzb_aze_lda_bat_xho_fre_lit_bsq_rom_amh_zul_mnd_por_krd_cic_rus_tsw_ctl_fin_igb_fbf_hun_scr_amr_geo_pan_afr_glc_lat_owc_sid_guj_est_tsn_jav_ita_tag_jpn_knd_kor_mcd_prs_akn_ger_mly_cze_chh_ind_cnt_ukr_ses_spa_tig_slo_grk_mol_dut_qcu_hin_svk_ben_yor_wly_eng_gam_bul_mao_nor_ewe_urd_dyu_sun_tha_heb_tml_bam_ven_azi_alb_bos_tur_moo_vie_mlt_dgb_swt_bem	-0.0543976457416527	-0.128146591094462	0.898309668460012
215	gam_bos_tsw_lat_mlt_heb_tig_lit_azi_tur_fbf_jav_bam_bul_ukr_bsq_afr_owc_ewe_mnd_swe_rus_akn_fre_lda_slo_est_dgb_igb_fin_prs_hau_geo_ctl_cze_grk_spa_sid_chh_dut_hun_zul_mao_ita_tag_jpn_knd_kor_nor_guj_swt_scr_sun_ger_amr_mly_cnt_eng_yor_arw_sod_mcd_rom_pol_svk_qcu_glc_alb_urd_tsn_aeg_pan_wly_por_ind_hin_xho_mol_bem_bat_tha_anl_tml_ven_moo_uzb_ben_krd_aze_cic_vie_amh_swa_ses_dyu	0.170487653779954	0.401262144696982	0.689147634237151
216	heb_dut_akn_pan_owc_wly_hau_ita_uzb_aze_ven_bat_ses_pol_svk_bsq_cze_amr_tsw_cnt_glc_swe_dgb_urd_yor_scr_hun_swa_fbf_est_rom_tig_geo_ctl_slo_spa_eng_chh_mlt_bul_fin_igb_mao_prs_mly_jpn_tml_kor_por_alb_ewe_fre_sun_krd_amh_jav_mnd_lat_bam_guj_sod_nor_lit_mcd_ben_qcu_arw_rus_afr_moo_sid_grk_anl_ger_tag_mol_cic_ukr_xho_ind_tha_aeg_knd_lda_zul_azi_hin_bos_tur_swt_vie_gam_tsn_bem_dyu	-0.243825016713659	-0.57555651825468	0.566305036367782
217	hau_pol_dgb_prs_aeg_mlt_chh_swe_aze_tur_swt_mly_bem_nor_urd_bsq_ita_owc_tsw_mnd_por_eng_yor_krd_akn_svk_fin_xho_igb_est_bos_wly_geo_rom_spa_ukr_lit_tig_gam_arw_hun_tsn_ind_cze_tag_jpn_tml_kor_slo_guj_dyu_alb_sun_mol_sod_jav_cnt_ben_zul_rus_anl_grk_fre_afr_pan_qcu_ger_mcd_lat_ewe_amh_bul_sid_ctl_mao_dut_lda_scr_fbf_bat_tha_amr_knd_ses_bam_azi_glc_hin_uzb_cic_vie_heb_swa_ven_moo	0.628319602280855	1.49074782214424	0.139411772678128
218	amr_eng_ewe_cze_gam_wly_hau_alb_azi_uzb_bem_sun_moo_arw_guj_bsq_por_anl_cic_mnd_fre_pan_tsn_svk_yor_swe_fin_tsw_akn_hun_afr_heb_geo_nor_rom_ger_bos_mlt_tig_mol_est_fbf_bat_ita_ind_jpn_tml_kor_krd_ukr_xho_slo_mao_lit_owc_tag_cnt_rus_dyu_glc_sod_ben_mcd_urd_hin_qcu_pol_spa_scr_igb_aeg_ctl_chh_grk_mly_bul_ses_prs_swt_jav_tha_amh_knd_ven_dgb_tur_lat_dut_aze_zul_vie_sid_swa_bam_lda	-0.818740988335905	-1.97794263591469	0.0508949012001901
219	sod_ger_fbf_guj_hau_amr_mlt_dut_aze_uzb_ven_sun_ses_pol_krd_bsq_urd_gam_cic_cnt_por_mcd_lda_swe_swa_bos_est_zul_bam_hun_nor_anl_geo_alb_mol_eng_scr_chh_sid_rom_fin_ewe_bat_svk_tag_jpn_tml_kor_spa_cze_bem_glc_ind_rus_tig_mao_mnd_lat_dyu_bul_wly_arw_grk_afr_slo_qcu_fre_ukr_hin_moo_heb_lit_aeg_prs_mly_ben_yor_ita_dgb_jav_tha_amh_knd_swt_tsw_azi_ctl_pan_tur_tsn_vie_owc_akn_igb_xho	-0.00507334335858882	-0.0119525648094487	0.990489063524326
220	sid_lat_fbf_mol_heb_chh_amr_pan_azi_tur_ven_jav_akn_scr_bul_bsq_rom_sod_lda_mnd_krd_arw_dgb_ita_bem_slo_fin_zul_xho_hun_dut_gam_geo_rus_cze_svk_swe_owc_amh_lit_est_tsn_ind_afr_mao_jpn_knd_kor_spa_prs_tsw_glc_sun_hin_hau_mly_cnt_fre_bam_urd_tig_ctl_grk_pol_guj_qcu_mcd_por_bos_swa_anl_nor_mlt_ben_tag_ger_swt_ukr_yor_bat_tha_aeg_tml_moo_dyu_aze_eng_alb_uzb_ses_vie_wly_cic_ewe_igb	0.575947975109788	1.36375395983728	0.175936869138594
221	anl_lat_bem_spa_tig_chh_wly_arw_azi_uzb_swa_ind_moo_grk_glc_bsq_rus_mlt_cic_cnt_prs_urd_dyu_nor_akn_krd_fin_ses_zul_hun_bul_aeg_geo_ger_swe_mol_pol_hau_amh_lit_est_tsw_bat_slo_mly_jpn_knd_kor_rom_dut_xho_afr_mao_fre_sid_tag_mnd_eng_bam_ukr_heb_ben_pan_por_svk_qcu_guj_mcd_ita_ven_amr_bos_sod_cze_sun_scr_yor_alb_ewe_jav_tha_gam_tml_dgb_lda_tur_ctl_hin_aze_swt_vie_owc_fbf_tsn_igb	-0.528258832034958	-1.25849156910972	0.211364233231233
222	heb_mol_zul_rus_sid_aeg_amh_slo_uzb_tur_dgb_sun_tsn_eng_ben_bsq_svk_amr_ses_mnd_alb_hin_ewe_ita_bem_fre_hun_cic_lda_fin_lit_gam_geo_dut_guj_prs_nor_anl_hau_pol_est_bam_tag_krd_ind_jpn_tml_kor_glc_grk_swt_spa_mao_arw_owc_bat_cnt_bos_fbf_bul_sod_swe_rom_por_ctl_qcu_mcd_pan_afr_igb_chh_scr_tig_ger_jav_lat_tsw_ukr_dyu_mly_tha_wly_knd_xho_akn_aze_cze_urd_azi_swa_vie_mlt_moo_yor_ven	-0.860186105170892	-2.07912505860489	0.0403588044484686
223	anl_bul_dyu_lit_wly_sid_amh_slo_tur_azi_lda_tag_moo_por_alb_bsq_cze_tig_xho_mnd_hin_dut_swt_krd_ses_bos_hun_yor_bem_est_ita_sod_geo_ben_guj_fre_rus_mlt_gam_mcd_fin_zul_mly_eng_ind_jpn_knd_kor_mol_svk_cic_swe_bat_pan_heb_mao_cnt_prs_fbf_ctl_hau_rom_arw_afr_lat_qcu_spa_ukr_glc_dgb_chh_scr_aeg_nor_sun_urd_akn_pol_tsw_jav_tha_owc_tml_igb_ven_uzb_grk_ger_aze_tsn_vie_amr_bam_ewe_swa	-0.199258941409065	-0.470748864897255	0.638922347817596
224	hau_arw_dgb_glc_mlt_sid_aeg_hin_azi_aze_ses_mly_yor_ita_pan_bsq_mol_wly_bem_cnt_afr_urd_xho_fre_tsn_lat_hun_tsw_swa_est_dut_amr_geo_por_scr_ger_nor_amh_heb_spa_fin_ven_sun_ctl_tag_jpn_knd_kor_prs_pol_dyu_rom_mao_swe_owc_ind_mnd_bul_lda_lit_gam_eng_mcd_krd_grk_qcu_rus_cze_alb_cic_tig_ukr_chh_slo_bat_ben_akn_svk_fbf_jav_tha_sod_tml_zul_swt_tur_bos_guj_uzb_igb_vie_anl_ewe_bam_moo	-0.761423292915511	-1.83032968611641	0.0704036834173854
225	sod_dut_swa_ukr_amr_tig_sid_mcd_aze_uzb_ven_sun_xho_afr_rus_bsq_grk_amh_cic_mnd_lit_bul_tsw_glc_bam_lat_est_fbf_ewe_fin_guj_anl_geo_scr_ben_svk_slo_gam_aeg_cze_hun_yor_bat_prs_tag_jpn_tml_kor_ita_ctl_igb_spa_mly_por_hau_ind_cnt_bos_tsn_mol_owc_fre_nor_swe_rom_qcu_krd_pol_pan_bem_chh_alb_wly_hin_mao_eng_moo_urd_dgb_jav_tha_mlt_knd_dyu_akn_tur_arw_ger_azi_lda_vie_heb_ses_zul_swt	-0.130406712964192	-0.3075626577982	0.759102851582372
226	hau_mol_ven_bul_owc_sod_sid_bos_aze_tur_yor_sun_cic_fre_afr_bsq_urd_heb_lda_cnt_guj_mcd_swa_krd_ewe_ger_est_igb_zul_fin_rom_anl_geo_glc_svk_scr_cze_wly_tig_pan_hun_bam_bat_dut_jav_jpn_tml_kor_ctl_rus_dyu_eng_mao_swe_chh_ind_mnd_ukr_moo_lat_amr_por_grk_spa_ita_qcu_pol_prs_ben_ses_mlt_slo_gam_hin_mly_lit_tsw_arw_bem_tag_tha_amh_knd_swt_akn_azi_nor_alb_uzb_xho_vie_aeg_tsn_fbf_dgb	-0.55780572996842	-1.33036207208273	0.18665209150373
227	amr_alb_zul_krd_tig_chh_anl_dut_azi_uzb_moo_bat_swt_prs_urd_bsq_grk_sid_dgb_cnt_pan_glc_swa_mol_akn_rom_fin_ses_ven_est_scr_mlt_geo_ita_ctl_lat_slo_amh_hau_bos_hun_bam_ind_eng_sun_jpn_tml_kor_arw_nor_fbf_cze_jav_por_heb_tag_mnd_swe_cic_ukr_gam_guj_spa_ben_fre_qcu_bul_mcd_svk_tsw_sod_afr_aeg_rus_mly_ger_ewe_hin_lda_mao_tha_owc_knd_dyu_yor_aze_pol_lit_tur_xho_vie_wly_tsn_bem_igb	-0.245475266248592	-0.579453258597464	0.563684410997614
228	owc_bos_xho_arw_gam_tig_chh_grk_uzb_tur_ses_bat_zul_nor_glc_bsq_ctl_sod_swa_cnt_slo_lit_dyu_svk_cic_por_fin_yor_lda_hun_pan_heb_geo_spa_krd_ger_ita_hau_amr_mcd_est_tsw_mao_mol_ind_jpn_tml_kor_scr_dut_bem_eng_sun_alb_wly_tag_mnd_urd_moo_guj_aeg_ukr_rus_ben_swe_qcu_prs_afr_cze_dgb_amh_rom_mlt_bul_jav_pol_ven_fre_akn_mly_tha_anl_knd_bam_ewe_aze_lat_hin_azi_igb_vie_sid_fbf_swt_tsn	-0.476333584822993	-1.13308761818365	0.260090155210286
229	chh_por_swt_nor_hau_mlt_aeg_slo_azi_aze_igb_bat_xho_scr_ben_bsq_krd_gam_tsw_cnt_svk_ger_lda_pol_ses_glc_est_bem_tsn_fin_eng_amr_geo_urd_cze_swe_rom_tig_sod_guj_hun_bam_tag_grk_sun_jpn_tml_kor_lat_mol_fbf_prs_ind_hin_heb_mao_mnd_lit_cic_rus_wly_bos_spa_ukr_dut_qcu_fre_bul_mcd_swa_amh_ita_owc_alb_mly_arw_yor_ctl_moo_jav_tha_anl_knd_dyu_akn_tur_pan_afr_uzb_zul_vie_sid_ewe_ven_dgb	0.171408192768217	0.403032139871238	0.687849617411316
230	amh_swe_dyu_rom_gam_tig_owc_ger_uzb_aze_igb_sun_tsn_pol_cze_bsq_urd_wly_zul_mnd_mcd_dut_tsw_fre_cic_por_fin_ses_ven_hun_pan_sod_geo_nor_ukr_ctl_spa_anl_mlt_bos_est_fbf_ind_prs_mly_jpn_knd_kor_grk_eng_yor_arw_bat_ita_aeg_tag_cnt_svk_ewe_krd_chh_bul_ben_rus_lit_qcu_scr_mol_glc_lda_amr_alb_heb_slo_jav_hin_swa_guj_moo_mao_tha_hau_tml_xho_swt_azi_lat_afr_tur_akn_vie_sid_bem_bam_dgb	-0.268442029009515	-0.63529198458567	0.526798056620092
231	anl_eng_bem_spa_owc_amh_heb_lat_aze_tur_zul_mao_dyu_slo_por_bsq_hin_sod_bam_cnt_ita_swe_fbf_ctl_ven_ukr_hun_xho_tsn_est_afr_mlt_geo_arw_grk_nor_lit_hau_chh_ger_fin_swa_tag_svk_sun_jpn_knd_kor_pan_bos_igb_fre_ind_rom_wly_bat_mnd_guj_moo_ben_gam_mol_pol_urd_dut_qcu_alb_rus_scr_swt_aeg_krd_tig_prs_jav_cze_tsw_mcd_yor_mly_tha_sid_tml_ewe_cic_azi_bul_glc_uzb_akn_vie_amr_lda_ses_dgb	-0.487332979203929	-1.15893240402399	0.249450892129893
232	heb_ben_ewe_svk_wly_mlt_sid_dut_uzb_aze_moo_jav_dgb_ita_swe_bsq_spa_gam_akn_cnt_urd_mol_yor_nor_fbf_eng_est_tsn_bem_fin_lit_hau_geo_guj_slo_rom_grk_sod_amr_pan_hun_dyu_ind_rus_bat_jpn_tml_kor_scr_bos_zul_arw_mly_ger_tig_sun_mnd_ukr_xho_krd_chh_mcd_bul_pol_por_qcu_glc_prs_hin_bam_owc_lat_aeg_fre_tag_ctl_lda_afr_cic_mao_tha_anl_knd_tsw_swt_azi_cze_alb_tur_ses_vie_amh_igb_ven_swa	-0.489578533963929	-1.16366728979686	0.247535708224707
233	wly_ukr_yor_krd_amr_owc_tig_pan_aze_azi_xho_bat_fbf_urd_ben_bsq_rom_sid_lda_mnd_mcd_grk_tsw_nor_bem_eng_fin_swt_bam_hun_guj_amh_geo_lit_prs_svk_ger_aeg_sod_pol_est_akn_mao_scr_mly_jpn_knd_kor_dut_hin_swa_cze_tag_ita_hau_sun_cnt_glc_igb_lat_heb_rus_mol_afr_por_qcu_arw_swe_ctl_dyu_gam_alb_chh_bos_ind_spa_ewe_fre_dgb_jav_tha_anl_tml_tsn_ven_uzb_slo_bul_tur_moo_vie_mlt_zul_ses_cic	-0.0646928800742562	-0.152535964825836	0.879094675631093
234	heb_scr_dgb_alb_owc_amr_sod_lat_azi_tur_igb_mly_dyu_slo_mol_bsq_pol_chh_ses_cnt_mcd_urd_xho_pan_swa_lit_fin_moo_cic_est_ctl_mlt_geo_bul_prs_rom_bos_gam_hau_dut_hun_yor_mao_spa_bat_jpn_tml_kor_nor_cze_ewe_swe_sun_guj_tig_tag_mnd_grk_bem_arw_anl_afr_ita_ger_eng_qcu_svk_krd_por_fbf_aeg_ukr_wly_hin_ind_rus_tsw_fre_zul_jav_tha_amh_knd_akn_bam_aze_ben_glc_uzb_tsn_vie_sid_swt_lda_ven	0.348470869341633	0.822774190438965	0.412741117322858
235	amr_ctl_tsw_spa_chh_sid_tig_alb_uzb_tur_ses_jav_swa_lit_guj_bsq_swe_heb_tsn_mnd_scr_pan_zul_hin_ewe_rus_fin_bem_dyu_hun_ukr_sod_geo_krd_bos_arw_bul_mlt_amh_dut_est_moo_mly_ben_bat_jpn_knd_kor_ita_lat_cic_rom_tag_grk_hau_sun_cnt_glc_lda_cze_owc_slo_eng_por_prs_qcu_urd_afr_ger_bam_aeg_svk_gam_mol_mao_fre_swt_nor_dgb_ind_tha_wly_tml_igb_yor_azi_mcd_pol_aze_xho_vie_anl_fbf_akn_ven	-0.405793570675117	-0.963366872597261	0.337861732420408
236	anl_prs_tsw_grk_wly_amh_amr_swe_tur_azi_lda_tag_moo_ger_urd_bsq_alb_sod_bem_mnd_spa_hin_igb_lit_bam_fre_fin_dgb_swa_est_mcd_heb_geo_svk_guj_afr_pan_gam_hau_arw_hun_zul_jav_lat_ind_jpn_tml_kor_ita_mol_xho_ctl_sun_ben_mlt_mly_cnt_rus_cic_cze_sid_scr_bul_glc_krd_qcu_pol_nor_rom_ven_owc_slo_tig_eng_mao_ukr_swt_por_tsn_bat_tha_aeg_knd_ewe_dyu_uzb_dut_bos_aze_akn_vie_chh_ses_fbf_yor	-0.740693471730922	-1.778586201611	0.0785753678804124
237	sid_guj_dyu_svk_amh_heb_anl_arw_uzb_aze_cic_tag_ven_alb_rom_bsq_grk_tig_akn_mnd_urd_ita_fbf_ctl_xho_rus_hun_dgb_moo_fin_krd_mlt_geo_mcd_bos_ger_bul_gam_wly_por_est_ewe_mao_glc_ind_jpn_knd_kor_prs_cze_lda_pol_mly_spa_hau_bat_cnt_swe_tsn_dut_owc_ukr_lit_slo_ben_qcu_scr_afr_mol_swa_amr_pan_sod_fre_sun_hin_swt_nor_yor_jav_tha_aeg_tml_bem_zul_azi_lat_eng_tur_bam_vie_chh_igb_tsw_ses	-0.198562027301327	-0.468543397905447	0.640492420683108
238	amr_lat_dyu_pol_chh_sod_wly_dut_tur_aze_akn_ind_dgb_ger_grk_bsq_ctl_anl_fbf_cnt_rus_svk_ewe_ukr_ven_nor_fin_tsw_yor_est_hin_heb_geo_lit_swe_krd_arw_sid_mlt_slo_hun_tsn_sun_por_tag_jpn_knd_kor_glc_fre_zul_prs_bat_spa_aeg_jav_mnd_rom_igb_eng_gam_bul_ben_pan_afr_qcu_mol_guj_scr_moo_owc_ita_hau_alb_mao_mcd_xho_cze_swt_mly_tha_amh_tml_lda_bam_azi_urd_bos_uzb_swa_vie_tig_ses_cic_bem	-0.294289621042926	-0.695739599593479	0.488326905818275
239	aeg_glc_dyu_arw_sid_gam_heb_ctl_aze_uzb_ven_mao_xho_urd_bul_bsq_ita_wly_dgb_cnt_svk_alb_zul_cze_swt_eng_est_ewe_yor_fin_ben_chh_geo_prs_slo_mcd_ger_tig_anl_hin_hun_tsw_mly_bos_jav_jpn_tml_kor_afr_por_fbf_swe_sun_lat_amr_ind_mnd_pan_swa_grk_hau_scr_guj_rom_spa_qcu_pol_nor_fre_bem_owc_lit_mlt_krd_tag_mol_ses_ukr_tsn_bat_tha_sod_knd_bam_lda_azi_dut_rus_tur_akn_vie_amh_cic_moo_igb	0.385162883028415	0.906414671133791	0.367058902054278
240	mlt_eng_akn_mol_aeg_sod_tig_guj_uzb_aze_lda_jav_bem_bul_afr_bsq_cze_anl_tsw_mnd_grk_bos_igb_scr_ewe_mcd_hun_bam_swa_est_prs_sid_geo_pan_urd_lat_swe_gam_hau_ita_fin_ses_mly_alb_ind_jpn_knd_kor_por_hin_yor_ukr_tag_spa_chh_sun_cnt_nor_moo_krd_owc_ctl_arw_dut_lit_qcu_slo_glc_fre_swt_heb_ger_amh_rus_mao_rom_cic_svk_dgb_bat_tha_amr_tml_zul_ven_azi_ben_pol_tur_xho_vie_wly_fbf_dyu_tsn	-0.147419415379974	-0.347425283284374	0.729056876496064
241	heb_swe_fbf_slo_sid_amh_wly_alb_tur_azi_ven_bat_ewe_scr_glc_bsq_svk_gam_ses_mnd_ita_urd_tsw_ctl_bam_ger_fin_moo_dgb_est_mol_mlt_geo_rus_rom_afr_bos_anl_amr_ukr_hun_bem_mly_pan_jav_jpn_knd_kor_eng_mcd_dyu_prs_tag_hin_tig_ind_cnt_ben_igb_arw_owc_nor_fre_grk_cze_qcu_spa_guj_dut_lda_hau_bul_sod_pol_sun_lat_cic_por_yor_mao_tha_aeg_tml_xho_zul_uzb_lit_krd_aze_akn_vie_chh_swa_swt_tsn	-0.469414765342947	-1.11674031456723	0.266982279972242
242	chh_mcd_lda_ben_mlt_aeg_wly_bos_tur_azi_cic_jav_ses_rom_afr_bsq_cze_anl_ven_cnt_glc_mol_bam_lat_tsn_pol_hun_moo_igb_fin_scr_sid_geo_ctl_nor_guj_ita_amh_gam_spa_est_xho_bat_urd_sun_jpn_tml_kor_lit_eng_yor_fre_ind_alb_sod_mly_mnd_dut_akn_grk_tig_prs_arw_bul_slo_qcu_pan_svk_krd_ewe_amr_por_heb_hin_mao_ukr_zul_rus_fbf_tag_tha_hau_knd_dyu_bem_aze_swe_ger_uzb_swt_vie_owc_swa_dgb_tsw	-0.0382915114658395	-0.0902278079436271	0.92830022896562
243	aeg_hin_swt_ctl_mlt_anl_sid_afr_aze_azi_akn_ind_dgb_alb_fre_bsq_arw_amh_zul_mnd_pan_ita_fbf_por_moo_ben_fin_bam_yor_est_spa_hau_geo_scr_lat_prs_nor_sod_owc_rus_hun_xho_tag_lit_mao_jpn_tml_kor_ukr_glc_dyu_urd_jav_rom_amr_mly_cnt_bul_ven_eng_heb_mol_swe_pol_grk_qcu_mcd_cze_bos_igb_wly_slo_chh_guj_sun_ger_swa_svk_tsw_bat_tha_tig_knd_ewe_tsn_tur_krd_dut_uzb_ses_vie_gam_cic_bem_lda	-0.209973603127849	-0.495933820534254	0.621111107955702
244	owc_prs_bem_scr_amr_amh_gam_ger_uzb_tur_moo_mao_ven_lat_swe_bsq_mcd_sod_akn_cnt_dut_nor_lda_grk_bam_rom_est_swt_cic_hun_krd_sid_geo_cze_bul_ben_svk_hau_tig_eng_fin_ses_sun_pan_mly_jpn_knd_kor_ukr_afr_tsn_mol_jav_guj_heb_ind_mnd_glc_igb_ita_anl_fre_por_urd_arw_qcu_alb_pol_ctl_tsw_wly_lit_mlt_hin_tag_spa_fbf_slo_yor_bat_tha_chh_tml_xho_swa_azi_rus_bos_aze_ewe_vie_aeg_zul_dgb_dyu	0.0743821395158052	0.175260154729504	0.861256236491451
245	wly_por_swt_fre_amh_heb_sid_mol_azi_tur_ven_ind_bem_grk_krd_bsq_arw_aeg_lda_mnd_afr_lit_moo_prs_yor_bul_hun_cic_akn_est_hin_sod_geo_rus_ctl_cze_spa_amr_mlt_bos_fin_tsw_mao_lat_bat_jpn_knd_kor_pol_ben_igb_slo_mly_scr_anl_jav_cnt_guj_dgb_nor_hau_mcd_ger_rom_swe_qcu_ukr_eng_pan_bam_tig_ita_gam_glc_sun_svk_fbf_dut_dyu_tag_tha_owc_tml_zul_xho_uzb_alb_urd_aze_swa_vie_chh_ses_ewe_tsn	-0.409985765816752	-0.971864253827536	0.333639049460501
246	hau_grk_bem_mol_heb_tig_aeg_ben_aze_uzb_zul_sun_igb_ger_svk_bsq_lat_gam_fbf_cnt_krd_ita_lda_fre_dgb_mcd_est_swt_tsw_fin_cze_sid_geo_pan_arw_prs_slo_wly_owc_ukr_hun_ses_bat_swe_jav_jpn_knd_kor_eng_hin_ven_scr_mao_rom_amh_tag_mnd_dut_bam_guj_amr_pol_rus_glc_bos_qcu_bul_afr_ctl_ewe_mlt_por_chh_lit_mly_urd_tsn_nor_moo_ind_tha_anl_tml_dyu_xho_tur_spa_alb_azi_akn_vie_sod_yor_swa_cic	-0.012814923471112	-0.0301772702309817	0.975990342946245
247	amr_krd_fbf_prs_anl_tig_gam_arw_uzb_aze_bem_ind_zul_pol_pan_bsq_scr_amh_ewe_cnt_mcd_guj_moo_bul_ven_nor_est_tsn_igb_hun_ben_hau_geo_ukr_mol_ita_bos_sod_mlt_svk_fin_tsw_mao_rus_tag_jpn_tml_kor_lit_swe_cic_eng_sun_ger_heb_jav_mnd_rom_swt_grk_wly_ctl_urd_afr_lat_qcu_spa_alb_hin_dyu_sid_cze_owc_slo_mly_dut_akn_fre_xho_bat_tha_aeg_knd_ses_swa_azi_glc_por_tur_lda_vie_chh_bam_dgb_yor	0.101006073598938	0.237535771918323	0.812763682265366
248	mlt_arw_zul_ctl_amh_amr_chh_urd_tur_azi_swt_mly_dgb_por_mcd_bsq_ita_sid_lda_cnt_ger_scr_tsw_mol_xho_ben_est_ewe_ses_fin_krd_anl_geo_lit_glc_slo_grk_sod_wly_fre_hun_yor_mao_bos_jav_jpn_knd_kor_svk_pan_cic_prs_ind_bul_hau_tag_mnd_nor_akn_lat_owc_alb_dut_afr_swe_qcu_eng_ukr_cze_swa_heb_rom_aeg_guj_sun_hin_bam_rus_ven_bat_tha_tig_tml_dyu_fbf_aze_spa_pol_uzb_tsn_vie_gam_igb_bem_moo	0.741284394453365	1.76258290261061	0.0812561707786123
249	mlt_por_yor_dut_wly_anl_heb_mcd_aze_azi_ven_mly_cic_lat_ben_bsq_grk_owc_swa_cnt_fre_pan_moo_bul_fbf_lit_fin_tsn_bam_est_urd_aeg_geo_slo_afr_ukr_alb_hau_chh_spa_hun_igb_sun_ctl_bat_jpn_knd_kor_rus_krd_xho_rom_tag_hin_sod_ind_mnd_scr_tsw_ger_amr_mol_glc_nor_svk_qcu_cze_swe_guj_dgb_sid_pol_amh_ita_mao_eng_lda_arw_ses_jav_tha_gam_tml_ewe_swt_uzb_prs_bos_tur_akn_vie_tig_dyu_bem_zul	-0.484064012950543	-1.15130311739194	0.252558909885316
250	owc_bos_yor_rus_mlt_sid_amh_ita_azi_tur_lda_mly_akn_arw_hin_bsq_guj_amr_tsn_mnd_grk_pol_dgb_swe_moo_por_hun_dyu_zul_fin_prs_chh_geo_ctl_glc_spa_fre_anl_gam_slo_est_xho_tag_ben_mao_jpn_tml_kor_urd_cze_tsw_lat_bat_krd_heb_jav_cnt_dut_fbf_mcd_sod_lit_ger_rom_alb_qcu_scr_eng_nor_swa_hau_pan_aeg_mol_ind_afr_bem_svk_cic_sun_tha_wly_knd_swt_ven_aze_ukr_bul_uzb_ses_vie_tig_bam_ewe_igb	-0.0586751286230378	-0.138254446309244	0.89033824207152
251	mlt_fre_tsw_arw_hau_gam_anl_guj_uzb_tur_bam_tag_akn_spa_prs_bsq_rus_sod_swa_cnt_svk_slo_dyu_ben_ses_nor_fin_lda_ven_est_por_sid_geo_mol_pol_glc_eng_amr_chh_swe_hun_swt_jav_bul_bat_jpn_tml_kor_lat_hin_bem_ctl_sun_afr_owc_mao_mnd_ger_zul_grk_aeg_pan_alb_dut_krd_qcu_bos_ukr_mcd_moo_tig_urd_heb_ita_mly_scr_xho_rom_igb_ind_tha_amh_knd_cic_yor_aze_lit_cze_azi_tsn_vie_wly_dgb_ewe_fbf	0.259577510345704	0.611027084594496	0.542672229792163
252	gam_spa_tsw_guj_anl_owc_heb_bos_tur_aze_bam_sun_yor_arw_scr_bsq_eng_aeg_moo_cnt_krd_nor_swa_grk_igb_ctl_fin_ses_ewe_est_pol_amr_geo_ita_prs_fre_afr_sod_amh_swe_hun_dgb_ind_rom_tag_jpn_tml_kor_mcd_alb_akn_hin_mly_slo_hau_bat_mnd_por_ven_svk_mlt_ukr_lat_pan_glc_qcu_bul_dut_rus_lda_tig_cze_sid_lit_mao_mol_fbf_urd_bem_jav_tha_wly_knd_cic_tsn_azi_ben_ger_uzb_zul_vie_chh_dyu_swt_xho	0.227866986480893	0.536466673280147	0.59291703179846
253	owc_afr_tsw_cze_heb_wly_amr_ben_tur_aze_bam_mao_dyu_scr_por_bsq_prs_aeg_lda_cnt_rom_fre_akn_glc_bem_spa_hun_moo_xho_fin_bul_gam_geo_ctl_lat_alb_svk_hau_tig_krd_est_cic_sun_dut_jav_jpn_knd_kor_lit_nor_zul_grk_ind_swe_chh_mly_mnd_ukr_fbf_arw_mlt_guj_pan_rus_bos_qcu_ger_slo_mol_igb_sod_urd_amh_mcd_bat_ita_ewe_pol_ven_tag_tha_sid_tml_ses_swt_uzb_eng_hin_azi_swa_vie_anl_tsn_yor_dgb	-0.830696824069495	-2.00628001236359	0.0477309580620966
254	chh_pol_dyu_lit_heb_wly_gam_mol_aze_tur_tsw_jav_ses_mcd_bul_bsq_dut_mlt_swt_cnt_arw_alb_ewe_cze_dgb_ger_est_moo_swa_hun_afr_amh_geo_spa_ctl_krd_glc_sod_sid_scr_fin_xho_ind_ben_bat_jpn_knd_kor_hin_nor_lda_pan_sun_lat_anl_mly_mnd_ita_bam_fre_amr_por_swe_bos_grk_qcu_rom_rus_guj_fbf_hau_slo_tig_urd_mao_prs_zul_svk_yor_tag_tha_owc_tml_ven_tsn_uzb_ukr_eng_azi_igb_vie_aeg_akn_cic_bem	0.196181783319863	0.461771698912857	0.645323398971642
255	tig_dut_swt_glc_owc_hau_mlt_guj_tur_aze_swa_mao_tsn_rom_ger_bsq_grk_wly_ses_cnt_lat_ukr_bem_mcd_moo_nor_fin_ewe_zul_hun_bos_chh_geo_afr_mol_bul_ita_heb_sid_ben_est_bam_sun_lit_tag_jpn_knd_kor_ctl_hin_igb_slo_bat_alb_amr_ind_mnd_swe_yor_scr_anl_por_rus_krd_pan_qcu_urd_fre_cze_akn_sod_pol_gam_spa_mly_eng_cic_prs_fbf_jav_tha_amh_tml_xho_dgb_azi_arw_svk_uzb_dyu_vie_aeg_tsw_lda_ven	-0.328215312386849	-0.778184504133746	0.438435605123208
256	hau_ger_dgb_eng_gam_aeg_chh_ctl_aze_tur_swt_ind_ses_prs_pol_bsq_scr_anl_bam_mnd_mcd_bos_xho_ukr_akn_afr_fin_cic_zul_hun_ben_sod_geo_bul_fre_slo_swe_amr_amh_spa_est_tsw_bat_dut_sun_jpn_tml_kor_lat_pan_yor_nor_mao_mol_mlt_jav_cnt_krd_fbf_alb_wly_lit_svk_grk_hin_qcu_guj_arw_rom_moo_heb_urd_owc_glc_tag_ita_igb_por_tsn_mly_tha_tig_knd_lda_ven_uzb_rus_cze_azi_bem_vie_sid_ewe_swa_dyu	-0.674798831125409	-1.61716674019036	0.109229379129188
257	wly_hin_dyu_ctl_gam_tig_heb_glc_aze_tur_moo_mao_yor_lit_fre_bsq_por_amh_bem_mnd_afr_ukr_xho_mol_fbf_spa_est_ewe_dgb_hun_mcd_owc_geo_rom_arw_rus_scr_sid_chh_slo_fin_ven_bat_pol_mly_jpn_tml_kor_grk_bul_zul_pan_ind_dut_hau_sun_cnt_ger_akn_urd_anl_swe_ita_lat_bos_qcu_alb_eng_ben_cic_mlt_guj_amr_nor_jav_svk_swa_prs_ses_tag_tha_sod_knd_swt_lda_azi_cze_krd_uzb_tsw_vie_aeg_igb_bam_tsn	-0.00997958280232958	-0.0235259815668135	0.98128111883236
258	sod_nor_akn_mcd_aeg_amh_gam_krd_uzb_tur_ewe_sun_ses_fre_hin_bsq_rus_chh_fbf_mnd_dut_cze_swa_lit_tsw_pan_hun_yor_dgb_fin_spa_anl_geo_por_lat_swe_ctl_tig_mlt_grk_est_swt_ind_ita_tag_jpn_knd_kor_ukr_mol_bam_pol_mly_prs_heb_jav_cnt_svk_tsn_slo_amr_scr_rom_bul_alb_qcu_ben_urd_eng_bem_hau_bos_sid_arw_mao_glc_dyu_ger_cic_bat_tha_owc_tml_zul_lda_azi_afr_guj_aze_moo_vie_wly_igb_ven_xho	0.313730647726511	0.73876615864945	0.461909416562049
259	aeg_ger_igb_lit_owc_chh_sid_mcd_tur_azi_fbf_bat_lda_cze_dut_bsq_scr_amr_akn_cnt_swe_slo_tsn_prs_tsw_fre_fin_bam_moo_est_rus_mlt_geo_afr_ctl_bul_pan_gam_hau_ben_hun_dgb_sun_pol_tag_jpn_knd_kor_mol_por_cic_spa_mly_grk_heb_ind_mnd_eng_swt_ukr_amh_lat_hin_rom_nor_qcu_ita_krd_arw_zul_wly_guj_sod_svk_mao_urd_dyu_glc_yor_jav_tha_anl_tml_swa_ewe_aze_bos_alb_uzb_xho_vie_tig_bem_ven_ses	-0.122261032423809	-0.288213683657767	0.773824531573046
260	mlt_mcd_moo_pol_amr_wly_aeg_bos_tur_uzb_lda_mly_yor_guj_pan_bsq_ctl_owc_akn_mnd_slo_lat_igb_dut_fbf_arw_hun_bam_bem_fin_scr_sid_geo_prs_cze_afr_grk_sod_gam_alb_est_swt_mao_hin_jav_jpn_tml_kor_svk_fre_tsw_ben_tag_glc_chh_bat_cnt_rus_swa_spa_amh_eng_ukr_ger_nor_qcu_krd_urd_lit_zul_heb_rom_tig_por_sun_mol_cic_swe_ses_ind_tha_anl_knd_ewe_dyu_aze_bul_ita_azi_dgb_vie_hau_tsn_ven_xho	-0.263927217384338	-0.624405263371258	0.533890290030332
261	hau_ctl_dyu_pan_anl_gam_sid_scr_uzb_tur_ses_bat_dgb_fre_krd_bsq_slo_mlt_swt_mnd_dut_hin_bem_pol_fbf_svk_fin_igb_bam_hun_grk_chh_geo_rus_eng_ita_ben_amr_aeg_cze_est_ewe_tag_guj_ind_jpn_knd_kor_spa_urd_ven_lit_jav_rom_owc_sun_cnt_por_xho_swe_amh_arw_mcd_afr_glc_qcu_prs_alb_nor_moo_sod_mol_heb_ger_mly_ukr_lda_bos_tsn_mao_tha_tig_tml_akn_tsw_azi_lat_bul_aze_swa_vie_wly_cic_yor_zul	-0.00570556725415303	-0.0134241610400514	0.989318147047195
262	sid_grk_fbf_cze_tig_aeg_chh_swe_tur_aze_igb_ind_xho_ger_krd_bsq_prs_amr_ewe_mnd_por_ctl_swa_scr_dgb_svk_fin_ven_bem_est_pan_mlt_geo_fre_alb_urd_ukr_hau_amh_spa_hun_cic_mly_lit_bat_jpn_tml_kor_eng_pol_zul_nor_sun_rus_sod_mao_cnt_slo_tsw_bos_owc_mcd_afr_ita_hin_qcu_arw_guj_lat_tsn_anl_bul_wly_mol_tag_glc_yor_rom_bam_jav_tha_heb_knd_moo_akn_azi_ben_dut_uzb_ses_vie_gam_lda_swt_dyu	-0.227924624011013	-0.537968674782115	0.591883799736309
263	mlt_rus_zul_lat_wly_chh_sod_bos_tur_aze_moo_mao_akn_grk_pan_bsq_slo_gam_ses_mnd_glc_pol_dgb_dut_bem_lit_fin_fbf_ewe_hun_prs_hau_geo_svk_rom_cze_bul_amh_aeg_nor_est_cic_ind_afr_mly_jpn_tml_kor_urd_scr_swa_ben_sun_ukr_owc_jav_cnt_krd_ven_spa_amr_mol_ita_eng_hin_qcu_guj_fre_por_bam_tig_swe_sid_arw_bat_ctl_igb_alb_swt_tag_tha_heb_knd_yor_dyu_uzb_ger_mcd_azi_tsn_vie_anl_xho_tsw_lda	-0.742859566575185	-1.78438073450247	0.077622906868577
264	chh_ita_bem_rus_owc_anl_tig_slo_azi_aze_swt_sun_ewe_hin_prs_bsq_ctl_sod_ven_cnt_dut_eng_fbf_bul_dyu_grk_fin_xho_moo_est_lat_mlt_geo_cze_urd_spa_alb_amr_heb_arw_hun_swa_tag_por_jav_jpn_knd_kor_swe_fre_tsw_nor_mao_rom_hau_ind_mnd_krd_bam_lit_aeg_ger_glc_scr_pol_qcu_mcd_ukr_mol_lda_amh_ben_wly_guj_mly_bos_akn_afr_ses_bat_tha_sid_tml_yor_cic_uzb_pan_svk_tur_zul_vie_gam_igb_tsn_dgb	0.0810101522079192	0.190840730105253	0.84906637232005
265	heb_urd_ses_ben_gam_amr_sid_cze_tur_uzb_igb_mao_dyu_ukr_alb_bsq_ctl_anl_xho_cnt_krd_hin_tsw_ger_ewe_nor_hun_bem_fbf_fin_glc_wly_geo_rom_lit_arw_lat_aeg_hau_guj_est_lda_mly_por_bat_jpn_knd_kor_rus_pol_dgb_svk_jav_ita_tig_sun_mnd_mol_yor_slo_amh_dut_fre_swe_pan_qcu_scr_eng_spa_cic_mlt_grk_chh_afr_tag_prs_moo_mcd_swt_ind_tha_sod_tml_tsn_akn_aze_bul_bos_azi_zul_vie_owc_ven_swa_bam	-1.03492625459289	-2.52831266596004	0.0131465166641128
266	owc_ger_bam_bos_heb_sid_sod_eng_tur_aze_yor_sun_swt_slo_mcd_bsq_arw_anl_swa_mnd_lat_nor_bem_rus_dyu_krd_hun_tsn_zul_est_ctl_wly_geo_bul_spa_swe_pan_amh_gam_ben_fin_cic_jav_rom_tag_jpn_tml_kor_ukr_glc_akn_pol_mao_ita_aeg_bat_cnt_guj_moo_fre_chh_por_hin_alb_mol_qcu_grk_svk_urd_dgb_hau_scr_amr_cze_ind_prs_xho_lit_ses_mly_tha_tig_knd_tsw_fbf_uzb_afr_dut_azi_igb_vie_mlt_ven_ewe_lda	0.0593259250689217	0.139652046233724	0.88923691037995
267	hau_lat_swa_nor_tig_amh_wly_krd_tur_uzb_tsn_sun_dyu_scr_pan_bsq_ita_owc_ven_mnd_pol_mcd_cic_ctl_akn_alb_hun_yor_ses_est_cze_aeg_geo_ben_hin_dut_swe_chh_gam_spa_fin_zul_ind_slo_mly_jpn_tml_kor_rom_lit_fbf_eng_jav_arw_heb_tag_cnt_por_lda_bul_amr_mol_bos_glc_ger_qcu_guj_svk_grk_bam_anl_fre_mlt_prs_mao_rus_igb_ukr_swt_bat_tha_sod_knd_tsw_ewe_aze_urd_afr_azi_bem_vie_sid_dgb_xho_moo	0.520538045087236	1.23104291437522	0.221411031748177
268	mlt_cze_fbf_pan_sid_amh_amr_rus_uzb_tur_dgb_tag_zul_urd_lit_bsq_mcd_heb_xho_cnt_bul_afr_swa_mol_tsw_grk_hun_igb_moo_est_guj_chh_geo_por_nor_pol_ita_owc_sod_rom_fin_ven_mly_fre_mao_jpn_tml_kor_swe_krd_swt_ctl_ind_lat_wly_sun_mnd_scr_yor_bos_tig_ger_spa_ukr_alb_qcu_eng_svk_dut_tsn_gam_hin_aeg_slo_bat_ben_lda_arw_bam_jav_tha_anl_knd_ewe_ses_aze_glc_prs_azi_dyu_vie_hau_bem_akn_cic	-0.471041734931302	-1.11792152017026	0.266480037754038
269	chh_scr_dyu_por_amh_wly_aeg_svk_tur_uzb_yor_ind_swa_spa_krd_bsq_ger_tig_lda_mnd_rus_afr_tsn_pol_moo_ita_hun_swt_xho_fin_ben_anl_geo_dut_swe_mol_bos_heb_sod_nor_est_igb_mly_lit_mao_jpn_tml_kor_fre_cze_ven_slo_bat_lat_hau_jav_cnt_eng_zul_arw_mlt_rom_guj_mcd_ctl_qcu_prs_bul_pan_fbf_gam_grk_amr_glc_sun_ukr_bem_urd_akn_tag_tha_sid_knd_ses_ewe_aze_alb_hin_azi_dgb_vie_owc_bam_tsw_cic	0.0265148282466836	0.0624734105920679	0.950319909383259
270	amh_grk_zul_por_tig_wly_anl_lat_tur_uzb_tsn_mao_akn_alb_hin_bsq_dut_gam_dyu_cnt_fre_scr_ewe_slo_lda_rus_est_bam_moo_fin_bul_heb_geo_lit_ben_nor_svk_hau_owc_arw_hun_xho_ind_pol_bat_jpn_knd_kor_ger_rom_swt_swe_mly_ukr_chh_jav_mnd_krd_dgb_pan_sod_spa_prs_glc_afr_qcu_eng_ctl_cze_yor_aeg_bos_mlt_guj_sun_urd_ven_mcd_igb_tag_tha_sid_tml_bem_fbf_azi_mol_ita_aze_tsw_vie_amr_ses_swa_cic	-0.203305011291303	-0.48110991544496	0.631568396959168
271	owc_bul_xho_rom_mlt_wly_amh_fre_aze_tur_akn_ind_cic_lit_swe_bsq_dut_tig_bam_cnt_ukr_rus_zul_glc_moo_grk_hun_bem_dyu_est_nor_aeg_geo_spa_alb_lat_arw_hau_anl_krd_fin_ven_jav_mcd_bat_jpn_tml_kor_guj_scr_ses_prs_sun_pan_sid_mly_mnd_bos_dgb_afr_chh_pol_eng_cze_urd_qcu_ben_hin_mol_swt_amr_ita_heb_slo_tag_por_yor_ger_tsn_mao_tha_gam_knd_swa_fbf_uzb_svk_ctl_azi_igb_vie_sod_ewe_lda_tsw	-0.937038830473691	-2.27784724569835	0.025026265558927
272	anl_pan_ven_prs_aeg_amr_sid_krd_azi_aze_lda_mly_swt_dut_guj_bsq_afr_owc_bem_mnd_scr_glc_swa_ita_xho_lat_fin_ses_bam_est_ctl_sod_geo_rom_mcd_nor_eng_heb_wly_svk_hun_yor_jav_fre_mao_jpn_tml_kor_slo_cze_ewe_ukr_tag_alb_amh_bat_cnt_mol_zul_bul_hau_bos_rus_por_lit_qcu_urd_grk_ben_fbf_tig_arw_gam_swe_sun_pol_moo_spa_cic_ind_tha_mlt_knd_dgb_akn_tur_hin_ger_uzb_igb_vie_chh_dyu_tsn_tsw	-0.349140450390486	-0.826247315696589	0.410778535417631
273	amh_bos_ses_lat_amr_gam_anl_rom_uzb_tur_dyu_mao_bam_grk_hin_bsq_pan_wly_akn_mnd_swe_nor_tsn_urd_swa_spa_fin_tsw_zul_hun_ctl_sid_geo_prs_cze_ben_slo_aeg_hau_eng_est_yor_tag_por_jav_jpn_knd_kor_afr_ger_lda_lit_ind_krd_chh_sun_cnt_ita_dgb_alb_heb_scr_arw_fre_rus_qcu_ukr_glc_svk_ven_tig_pol_sod_mol_mly_dut_fbf_guj_xho_bat_tha_owc_tml_bem_ewe_aze_mcd_bul_azi_cic_vie_mlt_igb_moo_swt	-0.385608057290603	-0.914715101089324	0.362706785208781
274	wly_scr_bem_lit_chh_sid_anl_spa_azi_tur_bam_mao_tsw_nor_mcd_bsq_lat_amh_swa_mnd_ger_rom_akn_afr_ewe_hin_fin_lda_dgb_est_mol_amr_geo_eng_dut_slo_grk_gam_owc_cze_hun_swt_mly_bos_bat_jpn_knd_kor_bul_rus_zul_ukr_ind_krd_tig_tag_cnt_prs_igb_ctl_aeg_arw_ita_fre_ben_qcu_urd_por_pol_fbf_sod_svk_mlt_pan_sun_swe_tsn_glc_yor_jav_tha_hau_tml_ses_moo_aze_alb_guj_uzb_ven_vie_heb_dyu_cic_xho	-0.605590901246375	-1.44980044073215	0.150478224999649
275	hau_cze_swt_pan_amh_heb_amr_guj_uzb_tur_ewe_sun_akn_spa_glc_bsq_lat_gam_moo_mnd_ben_ukr_igb_krd_swa_ita_fin_cic_fbf_hun_alb_owc_geo_lit_dut_grk_swe_sod_sid_hin_est_bem_mly_por_bat_jpn_tml_kor_rom_prs_xho_rus_ind_mcd_mlt_tag_cnt_ctl_lda_urd_aeg_scr_svk_pol_afr_qcu_nor_mol_fre_dgb_chh_eng_anl_bul_mao_bos_zul_arw_yor_jav_tha_tig_knd_tsw_dyu_azi_slo_ger_aze_tsn_vie_wly_ses_bam_ven	0.440537116203753	1.03926203711539	0.301377312491586
276	amh_hin_swa_krd_amr_wly_mlt_guj_azi_aze_tsn_sun_yor_rus_mol_bsq_grk_gam_tsw_cnt_bos_glc_igb_lat_cic_arw_fin_ewe_swt_hun_bul_anl_geo_lit_pan_urd_slo_sid_owc_nor_est_akn_ind_ctl_bat_jpn_knd_kor_ita_svk_bem_eng_tag_ukr_sod_mao_mnd_afr_ven_ger_chh_ben_por_cze_dut_qcu_prs_swe_scr_xho_tig_pol_heb_spa_mly_mcd_dyu_rom_moo_jav_tha_hau_tml_dgb_ses_tur_alb_fre_uzb_fbf_vie_aeg_zul_lda_bam	-0.334120074901252	-0.791045810823029	0.430930028784225
277	sid_por_bem_guj_mlt_heb_gam_ctl_aze_uzb_akn_ind_xho_fre_pol_bsq_ben_owc_yor_mnd_bul_dut_dgb_ger_bam_mol_fin_igb_dyu_est_alb_tig_geo_grk_prs_mcd_lit_amr_hau_afr_hun_lda_tag_pan_bat_jpn_knd_kor_rom_scr_zul_rus_mly_eng_sod_mao_cnt_swe_tsw_hin_amh_nor_svk_lat_krd_qcu_slo_ukr_ita_tsn_aeg_spa_chh_urd_jav_glc_ewe_arw_swt_sun_tha_wly_tml_ses_cic_tur_bos_cze_azi_swa_vie_anl_moo_ven_fbf	-0.161053103410971	-0.380376326794388	0.704533476184638
278	aeg_por_bam_mcd_amr_chh_hau_ctl_aze_uzb_xho_sun_dyu_nor_rus_bsq_scr_sod_swa_mnd_dut_alb_yor_swe_igb_slo_est_dgb_ewe_hun_guj_anl_geo_ukr_ita_mol_ben_amh_tig_ger_fin_bem_tag_arw_mly_jpn_tml_kor_lit_lat_fbf_hin_bat_bul_gam_mao_cnt_rom_zul_spa_heb_fre_pol_afr_eng_qcu_svk_cze_grk_ven_sid_krd_owc_glc_jav_pan_akn_prs_tsn_ind_tha_wly_knd_swt_cic_azi_bos_urd_tur_moo_vie_mlt_ses_tsw_lda	-0.0388307877978443	-0.0914982607262614	0.927293484754656
279	sod_mcd_bem_afr_amr_mlt_tig_svk_uzb_azi_ses_jav_tsn_alb_cze_bsq_nor_wly_dyu_mnd_urd_ger_cic_ita_yor_rus_fin_fbf_swt_hun_ben_amh_geo_eng_ukr_guj_slo_heb_aeg_ctl_est_akn_tag_spa_ind_jpn_tml_kor_pan_swe_lda_pol_mao_por_sid_mly_cnt_scr_xho_grk_hau_lat_dut_krd_bos_qcu_prs_arw_lit_igb_chh_fre_gam_mol_sun_bul_bam_glc_moo_bat_tha_anl_knd_dgb_ewe_tur_rom_hin_aze_swa_vie_owc_ven_tsw_zul	-0.535367884890942	-1.27465840963299	0.205605763945083
280	anl_glc_swa_ben_owc_gam_chh_pan_aze_azi_yor_sun_xho_dut_mol_bsq_pol_mlt_bem_mnd_lat_eng_bam_cze_dyu_rus_hun_moo_ven_fin_arw_hau_geo_swe_rom_alb_hin_sid_tig_por_est_ewe_mao_prs_ind_jpn_knd_kor_grk_afr_akn_svk_mly_ger_amh_bat_cnt_lit_fbf_ukr_aeg_ctl_slo_nor_guj_qcu_bos_scr_mcd_lda_sod_fre_amr_spa_tag_krd_dgb_ita_zul_jav_tha_wly_tml_tsw_tsn_tur_urd_bul_uzb_ses_vie_heb_cic_igb_swt	-0.0795860103400597	-0.1876201732026	0.851583154785798
281	mlt_bos_akn_mcd_amr_aeg_amh_slo_aze_tur_ven_ind_tsn_glc_krd_bsq_mol_owc_lda_cnt_prs_por_dgb_afr_tsw_cze_fin_igb_yor_hun_grk_hau_geo_rus_hin_ita_ger_sid_gam_arw_est_bem_jav_dut_sun_jpn_knd_kor_bul_ben_cic_pan_tag_ukr_anl_bat_mnd_ctl_fbf_pol_wly_lit_fre_alb_nor_qcu_scr_guj_lat_swt_chh_rom_sod_svk_mao_eng_xho_swe_swa_mly_tha_tig_tml_zul_ewe_azi_spa_urd_uzb_moo_vie_heb_ses_dyu_bam	-0.113947752338358	-0.268575717239519	0.788851074598338
282	aeg_arw_bam_eng_tig_gam_owc_ger_tur_uzb_moo_mly_yor_svk_nor_bsq_mol_hau_tsn_mnd_dut_krd_cic_pan_swt_bul_est_fbf_lda_fin_ctl_anl_geo_hin_prs_slo_swe_sid_heb_fre_hun_tsw_mao_rus_ind_jpn_tml_kor_bos_rom_xho_spa_bat_afr_amr_jav_cnt_ita_ven_urd_amh_scr_alb_lat_cze_qcu_ben_pol_grk_bem_mlt_ukr_sod_guj_tag_por_dgb_glc_swa_sun_tha_chh_knd_dyu_ewe_aze_mcd_lit_azi_zul_vie_wly_igb_akn_ses	-0.107565947512207	-0.253560516190945	0.800394807674706
283	gam_cze_zul_ita_heb_aeg_amr_lat_uzb_aze_bem_sun_swt_ben_glc_bsq_arw_hau_lda_mnd_mcd_prs_ses_spa_dyu_guj_fin_moo_ewe_hun_alb_wly_geo_mol_pan_krd_rus_amh_sod_hin_est_igb_jav_pol_mao_jpn_knd_kor_ger_ukr_akn_bos_ind_nor_tig_tag_cnt_lit_tsn_dut_anl_eng_slo_svk_por_qcu_bul_swe_afr_dgb_owc_urd_chh_ctl_mly_scr_fbf_rom_yor_bat_tha_mlt_tml_swa_cic_azi_fre_grk_tur_xho_vie_sid_bam_tsw_ven	0.0454528559038422	0.106913038884795	0.915088264344341
284	sod_fre_lda_urd_wly_gam_chh_bul_uzb_aze_bem_jav_ewe_ctl_rus_bsq_scr_anl_swa_mnd_dut_bos_ven_arw_dgb_glc_hun_moo_ses_est_pan_amh_geo_mol_ukr_ben_mcd_heb_amr_por_fin_fbf_sun_ger_tag_jpn_tml_kor_krd_pol_dyu_grk_mly_svk_tig_ind_cnt_alb_tsn_guj_hau_lit_prs_eng_lat_qcu_swe_ita_cze_yor_mlt_hin_owc_slo_bat_nor_akn_spa_cic_mao_tha_sid_knd_tsw_bam_azi_afr_rom_tur_igb_vie_aeg_xho_zul_swt	-0.505630047751851	-1.2039268819339	0.231673201012241
285	amr_rom_cic_bul_heb_aeg_wly_ben_tur_azi_igb_jav_swt_alb_eng_bsq_mcd_tig_lda_cnt_guj_ukr_dyu_ita_yor_fre_est_tsw_fbf_hun_dut_anl_geo_nor_ctl_spa_lit_sod_owc_ger_fin_ewe_ind_mol_tag_jpn_knd_kor_krd_arw_bam_svk_mly_scr_gam_sun_mnd_por_ven_glc_mlt_urd_pan_lat_rus_qcu_slo_swe_hin_xho_hau_bos_amh_afr_bat_pol_swa_grk_ses_mao_tha_chh_tml_moo_akn_aze_cze_prs_uzb_tsn_vie_sid_zul_bem_dgb	-0.790958366295908	-1.90873677590722	0.0593797623448393
286	chh_hin_swt_afr_aeg_amr_tig_mol_aze_uzb_ven_mly_fbf_urd_spa_bsq_pol_anl_cic_mnd_mcd_ita_tsw_glc_zul_alb_fin_bam_dgb_est_pan_owc_geo_grk_ukr_ger_fre_mlt_heb_krd_hun_moo_bat_rus_mao_jpn_knd_kor_eng_lit_yor_rom_tag_bul_sid_sun_cnt_por_xho_guj_sod_prs_scr_svk_cze_qcu_arw_swe_ben_swa_hau_slo_amh_ctl_ind_lat_ewe_bos_igb_jav_tha_gam_tml_dyu_ses_tur_dut_nor_azi_akn_vie_wly_bem_lda_tsn	-0.138669693776441	-0.32718793337348	0.74426106266301
287	gam_pan_lda_svk_amr_chh_sid_dut_azi_aze_xho_mao_fbf_spa_lat_bsq_ctl_wly_zul_mnd_hin_alb_ven_rus_yor_grk_fin_dyu_dgb_hun_glc_aeg_geo_fre_bos_mol_por_tig_amh_nor_est_tsn_sun_cze_tag_jpn_knd_kor_bul_ben_igb_slo_mly_scr_mlt_ind_cnt_ger_bem_arw_anl_lit_afr_krd_urd_qcu_guj_eng_swe_tsw_owc_prs_heb_ukr_bat_ita_ewe_mcd_ses_jav_tha_hau_tml_swt_bam_tur_rom_pol_uzb_akn_vie_sod_moo_swa_cic	0.707620962441794	1.68284168290451	0.0957602040964263
288	mlt_spa_fbf_mol_aeg_owc_sid_swe_uzb_azi_igb_sun_swt_arw_pol_bsq_urd_hau_swa_mnd_svk_eng_ses_cze_dgb_fre_fin_zul_bem_hun_hin_heb_geo_glc_slo_ukr_prs_wly_gam_bos_est_ven_mly_lat_mao_jpn_knd_kor_por_ger_yor_mcd_bat_pan_amh_jav_cnt_ctl_tsw_dut_amr_alb_ita_scr_lit_qcu_bul_rom_krd_dyu_tig_grk_anl_ben_ind_rus_bam_guj_tsn_tag_tha_sod_tml_akn_lda_tur_nor_afr_aze_ewe_vie_chh_xho_moo_cic	0.112929126242018	0.265735968108984	0.791030758607802
289	mlt_ben_tsw_lit_amr_sid_owc_ctl_tur_aze_swt_mly_dyu_arw_krd_bsq_ukr_chh_zul_mnd_eng_pol_ewe_afr_xho_scr_est_tsn_yor_fin_mcd_amh_geo_bos_ger_nor_grk_aeg_gam_ita_hun_ses_mao_mol_tag_jpn_knd_kor_hin_por_dgb_prs_sun_urd_hau_jav_cnt_fre_cic_lat_sod_rom_guj_svk_cze_qcu_slo_spa_glc_igb_heb_dut_tig_bul_ind_rus_swa_alb_bam_bat_tha_anl_tml_bem_lda_azi_pan_swe_uzb_akn_vie_wly_ven_fbf_moo	0.31693676154933	0.747265987464509	0.4567882332716
290	aeg_prs_ewe_swe_amr_wly_hau_fre_azi_uzb_moo_jav_ses_guj_alb_bsq_lat_heb_akn_mnd_mcd_lit_bem_hin_yor_eng_hun_tsw_tsn_fin_bul_amh_geo_cze_pan_ctl_mol_chh_tig_pol_est_bam_bat_dut_tag_jpn_knd_kor_scr_krd_ven_glc_sun_ita_sid_mao_cnt_rus_igb_urd_sod_rom_ben_ger_spa_qcu_arw_svk_nor_fbf_gam_slo_anl_grk_mly_por_swa_bos_zul_ind_tha_owc_tml_cic_swt_tur_ukr_afr_aze_lda_vie_mlt_dyu_dgb_xho	-0.111482433699578	-0.262835537329419	0.793258734980486
291	tig_bul_zul_spa_sod_anl_hau_ita_uzb_azi_akn_ind_cic_dut_nor_bsq_eng_amr_dgb_cnt_pol_ukr_igb_krd_ewe_bos_fin_swa_lda_est_hin_chh_geo_urd_ben_lat_por_mlt_owc_grk_hun_bam_mao_glc_bat_jpn_knd_kor_ger_prs_fbf_lit_mly_svk_sid_sun_mnd_fre_dyu_ctl_gam_swe_rus_afr_pan_qcu_rom_alb_cze_ses_wly_arw_heb_slo_jav_scr_tsw_mcd_moo_tag_tha_amh_tml_ven_yor_aze_guj_mol_tur_swt_vie_aeg_tsn_bem_xho	-0.778713644257288	-1.87476907200741	0.0639628641890127
292	gam_alb_bam_bos_wly_sid_owc_eng_aze_tur_moo_jav_ven_urd_svk_bsq_mol_chh_igb_cnt_bul_spa_bem_krd_cic_ben_fin_akn_yor_est_grk_aeg_geo_ger_glc_arw_swe_hau_anl_hin_hun_ewe_mly_rom_mao_jpn_knd_kor_afr_cze_dyu_scr_tag_lat_tig_sun_mnd_ukr_tsn_prs_amr_ctl_mcd_pan_dut_qcu_fre_guj_por_lda_amh_nor_mlt_lit_bat_pol_dgb_ita_zul_ind_tha_sod_tml_swt_xho_azi_rus_slo_uzb_fbf_vie_heb_tsw_ses_swa	-0.424989288628455	-1.01189121679251	0.314215513177456
293	amr_arw_fbf_nor_tig_anl_sid_ger_azi_uzb_ses_tag_dgb_svk_glc_bsq_pan_owc_dyu_cnt_scr_ctl_moo_mol_bem_ita_est_swa_igb_hun_guj_heb_geo_rom_afr_lit_dut_aeg_hau_lat_fin_cic_bat_bos_sun_jpn_knd_kor_hin_mcd_tsw_bul_mly_swe_chh_ind_mnd_rus_tsn_krd_mlt_cze_slo_fre_grk_qcu_eng_urd_pol_ewe_wly_prs_sod_alb_jav_por_zul_ben_swt_mao_tha_gam_tml_xho_lda_aze_ukr_spa_tur_bam_vie_amh_yor_akn_ven	-0.617793908250279	-1.4776554525595	0.142878698949714
294	amh_grk_lda_ger_wly_gam_sod_afr_uzb_azi_igb_tag_moo_mol_scr_bsq_nor_sid_fbf_cnt_glc_ita_tsn_hin_swa_lat_hun_zul_bam_est_pan_aeg_geo_ukr_svk_swe_krd_mlt_tig_slo_fin_ses_mly_rom_mao_jpn_knd_kor_ctl_guj_ewe_alb_ind_bul_hau_sun_mnd_urd_tsw_eng_heb_cze_lit_pol_mcd_qcu_por_bos_ben_swt_chh_arw_anl_fre_bat_spa_bem_rus_akn_jav_tha_owc_tml_dgb_dyu_aze_prs_dut_tur_yor_vie_amr_cic_ven_xho	0.367487635753848	0.866913057800301	0.388220880650137
295	chh_glc_bam_spa_tig_anl_sod_bul_azi_uzb_igb_mao_ses_rus_mcd_bsq_alb_heb_moo_mnd_prs_arw_dgb_lat_akn_scr_fin_ewe_fbf_est_afr_owc_geo_pan_ita_bos_urd_mlt_amh_svk_hun_yor_jav_krd_tag_jpn_knd_kor_fre_ukr_xho_guj_sun_rom_gam_mly_cnt_nor_tsn_ben_hau_ctl_dut_hin_cze_qcu_swe_pol_lit_cic_aeg_ger_sid_por_ind_slo_bem_eng_zul_bat_tha_wly_tml_ven_swt_tur_grk_mol_aze_dyu_vie_amr_tsw_swa_lda	-0.00973446518357165	-0.022943898832554	0.98174418051666
296	chh_krd_cic_spa_hau_anl_aeg_slo_uzb_aze_ven_jav_xho_svk_afr_bsq_glc_tig_fbf_mnd_fre_prs_ses_eng_bam_scr_fin_dyu_ewe_est_nor_gam_geo_guj_rus_hin_pol_wly_owc_ger_hun_akn_mao_bos_ind_jpn_knd_kor_mol_urd_yor_dut_bat_por_amh_mly_cnt_lit_bem_swe_sod_lat_ctl_mcd_grk_qcu_arw_alb_ukr_moo_sid_bul_amr_rom_sun_cze_swa_ita_lda_tag_tha_heb_tml_tsw_igb_tur_pan_ben_azi_swt_vie_mlt_zul_dgb_tsn	-0.699960278640193	-1.67745858087506	0.0968108254537377
297	aeg_alb_dyu_rus_hau_sid_heb_hin_uzb_aze_akn_mao_tsw_scr_ukr_bsq_bos_wly_swt_mnd_ctl_ger_lda_glc_moo_por_est_zul_ses_hun_lit_amh_geo_urd_pan_ben_dut_tig_chh_arw_fin_ven_tag_slo_mly_jpn_tml_kor_swe_grk_yor_svk_jav_ita_owc_sun_cnt_mcd_swa_bul_mlt_fre_spa_mol_eng_qcu_lat_rom_prs_igb_amr_guj_anl_cze_bat_krd_fbf_afr_tsn_ind_tha_gam_knd_bem_cic_tur_nor_pol_azi_dgb_vie_sod_xho_ewe_bam	0.0525330427994021	0.123662655422408	0.901849256414358
298	chh_krd_ses_nor_amr_heb_tig_ben_azi_tur_lda_mao_akn_dut_fre_bsq_por_aeg_dgb_mnd_spa_svk_cic_urd_tsw_glc_hun_zul_swt_fin_pol_amh_geo_hin_ctl_bul_arw_anl_sod_lit_est_bam_tag_slo_mly_jpn_knd_kor_cze_swe_ewe_ita_jav_scr_sid_sun_cnt_mol_yor_grk_owc_rus_mcd_pan_afr_qcu_prs_ukr_guj_moo_hau_bos_mlt_alb_ind_ger_bem_eng_tsn_bat_tha_wly_tml_ven_xho_aze_lat_rom_uzb_dyu_vie_gam_fbf_igb_swa	-0.0199355855110025	-0.0469585740549421	0.962646936667612
299	amh_ben_lda_cze_aeg_amr_gam_rus_uzb_aze_dyu_mly_moo_lat_nor_bsq_scr_chh_zul_mnd_urd_grk_bam_swe_tsn_eng_est_fbf_ewe_fin_fre_hau_geo_hin_krd_prs_glc_mlt_tig_dut_hun_yor_mao_svk_bat_jpn_tml_kor_alb_pol_akn_slo_ind_lit_owc_jav_cnt_bos_igb_arw_heb_ukr_bul_mol_ger_qcu_mcd_afr_por_ses_wly_ctl_sid_ita_tag_rom_xho_guj_cic_sun_tha_anl_knd_swt_bem_azi_spa_pan_tur_dgb_vie_sod_tsw_ven_swa	-0.0245508524830784	-0.057835214453338	0.954003973278983
300	chh_scr_xho_rom_aeg_amh_sod_krd_aze_uzb_dgb_mly_lda_ger_afr_bsq_urd_anl_ewe_cnt_arw_fre_yor_ctl_cic_spa_fin_bem_moo_hun_lit_wly_geo_ita_alb_pan_nor_mlt_sid_guj_est_swa_mao_grk_jav_jpn_knd_kor_mcd_rus_tsw_mol_sun_ukr_heb_bat_mnd_lat_swt_cze_owc_ben_por_bos_eng_qcu_prs_bul_hin_fbf_amr_glc_gam_slo_ind_swe_dyu_svk_zul_tag_tha_tig_tml_tsn_ven_tur_pol_dut_azi_bam_vie_hau_igb_akn_ses	-0.41546912541041	-0.985418767349971	0.326975205323833
301	amr_eng_akn_ita_hau_anl_tig_spa_azi_aze_xho_mao_dyu_pol_por_bsq_ger_gam_tsw_cnt_ben_bul_swa_svk_bam_lit_hun_ven_moo_est_grk_chh_geo_prs_scr_rom_cze_amh_mlt_pan_fin_yor_tag_alb_ind_jpn_knd_kor_ctl_mcd_zul_fre_bat_ukr_owc_jav_mnd_lat_swt_guj_heb_mol_arw_dut_slo_qcu_afr_nor_urd_bem_aeg_krd_sid_glc_mly_hin_tsn_rus_igb_sun_tha_wly_tml_fbf_ses_uzb_swe_bos_tur_ewe_vie_sod_cic_dgb_lda	0.141004864856266	0.3319144471525	0.740700730960589
302	amh_bos_ven_prs_owc_tig_heb_urd_aze_azi_ses_mly_bam_ger_lat_bsq_dut_mlt_xho_mnd_ctl_hin_yor_ita_dgb_fre_hun_ewe_moo_est_pol_anl_geo_eng_krd_spa_nor_sid_chh_bul_fin_cic_mao_slo_bat_jpn_knd_kor_pan_mol_akn_lit_ind_por_wly_jav_cnt_guj_tsw_svk_amr_arw_ukr_scr_grk_qcu_swe_ben_alb_tsn_hau_mcd_aeg_rom_tag_cze_zul_rus_igb_sun_tha_gam_tml_fbf_bem_uzb_afr_glc_tur_dyu_vie_sod_swa_swt_lda	0.259939901376798	0.611797807401441	0.542164319125805
303	wly_nor_swa_pan_hau_sod_heb_ger_tur_azi_tsw_ind_igb_arw_pol_bsq_slo_anl_zul_mnd_mcd_lat_swt_swe_bam_eng_fin_xho_ven_hun_fre_owc_geo_bos_alb_ben_grk_amh_sid_rus_est_lda_bat_ctl_tag_jpn_knd_kor_scr_guj_ses_por_mao_spa_tig_jav_cnt_urd_ewe_rom_gam_cze_prs_afr_ita_qcu_ukr_hin_svk_yor_chh_dut_mlt_krd_mly_bul_dyu_mol_dgb_sun_tha_aeg_tml_tsn_fbf_uzb_lit_glc_aze_akn_vie_amr_bem_moo_cic	-0.625979076736657	-1.4958446848685	0.138080027690819
304	owc_ben_xho_bos_hau_amh_sod_spa_aze_uzb_cic_mao_ses_krd_dut_bsq_rus_wly_igb_cnt_rom_hin_fbf_svk_ven_ger_fin_bam_zul_hun_cze_gam_geo_alb_pan_ctl_afr_anl_heb_ita_est_akn_tag_scr_bat_jpn_tml_kor_eng_guj_lda_mol_jav_fre_chh_mly_mnd_swe_moo_pol_mlt_prs_nor_ukr_lat_qcu_arw_mcd_por_dgb_sid_lit_aeg_glc_sun_bul_tsn_urd_tsw_ind_tha_tig_knd_swt_bem_tur_slo_grk_azi_yor_vie_amr_dyu_ewe_swa	-0.010807192705415	-0.0254520721434003	0.979748911139201
305	anl_lit_zul_ger_tig_owc_sod_rus_tur_uzb_cic_mly_fbf_por_swe_bsq_grk_gam_tsw_cnt_ctl_guj_bem_pan_swt_afr_est_tsn_dyu_hun_slo_sid_geo_fre_dut_bos_eng_wly_hau_glc_fin_dgb_sun_mol_mao_jpn_knd_kor_spa_svk_xho_alb_bat_cze_mlt_jav_mnd_ben_moo_hin_heb_bul_ukr_urd_mcd_qcu_scr_lat_krd_bam_amh_rom_aeg_prs_ind_pol_ses_nor_akn_tag_tha_chh_tml_ven_lda_azi_arw_ita_aze_swa_vie_amr_igb_yor_ewe	-0.085809513131902	-0.202399608674539	0.840046452513569
306	amh_ben_bam_prs_wly_owc_tig_alb_tur_uzb_dyu_mly_tsw_rom_ita_bsq_eng_mlt_ses_mnd_nor_mcd_igb_urd_bem_dut_est_zul_xho_fin_spa_aeg_geo_ukr_guj_lit_grk_gam_chh_por_hun_tsn_sun_krd_mao_jpn_tml_kor_fre_glc_akn_ger_bat_bos_sod_ind_cnt_swe_swt_rus_anl_arw_slo_cze_hin_qcu_bul_mol_scr_ven_heb_svk_hau_pan_tag_afr_swa_lat_ewe_jav_tha_amr_knd_cic_fbf_aze_pol_ctl_azi_yor_vie_sid_dgb_lda_moo	0.388109478300722	0.918258183966955	0.36085910038925
307	tig_nor_swa_hin_chh_sod_owc_por_aze_uzb_igb_jav_swt_krd_eng_bsq_spa_amh_zul_mnd_grk_bos_tsw_ben_bam_alb_est_yor_akn_fin_swe_anl_geo_prs_mol_glc_urd_gam_sid_svk_hun_ven_bat_arw_ind_jpn_knd_kor_pan_fre_moo_bul_sun_rus_mlt_tag_cnt_dut_dyu_cze_amr_pol_mcd_afr_ctl_qcu_slo_ukr_ita_ses_heb_lat_wly_scr_mly_lit_bem_ger_tsn_mao_tha_hau_tml_ewe_xho_azi_guj_rom_tur_lda_vie_aeg_cic_dgb_fbf	-0.287590914292827	-0.682573188980942	0.496573290222726
308	aeg_bul_fbf_pol_anl_owc_amh_svk_tur_aze_ewe_sun_lda_glc_slo_bsq_rom_gam_xho_mnd_hin_eng_akn_prs_tsw_lit_est_yor_dgb_hun_grk_wly_geo_rus_nor_scr_spa_chh_hau_pan_fin_ses_ind_krd_jav_jpn_tml_kor_alb_guj_igb_bos_mao_arw_sod_mly_cnt_mol_tsn_por_heb_dut_cze_fre_swe_qcu_urd_ita_ben_bem_mlt_mcd_amr_ctl_tag_ukr_bam_ger_swt_bat_tha_tig_knd_ven_dyu_uzb_lat_afr_azi_moo_vie_sid_swa_zul_cic	0.47256702567165	1.11405163482038	0.268127957751089
309	mlt_glc_bam_slo_chh_aeg_anl_ger_uzb_aze_zul_jav_tsn_lat_svk_bsq_grk_gam_yor_cnt_ben_scr_tsw_mcd_swt_por_hun_lda_cic_est_swe_sod_geo_eng_ctl_urd_bul_amh_wly_pol_fin_ewe_sun_krd_tag_jpn_knd_kor_ukr_ita_bem_prs_bat_dut_amr_mly_mnd_spa_moo_mol_hau_fre_alb_cze_arw_qcu_lit_pan_hin_igb_tig_rom_heb_bos_mao_guj_xho_afr_dgb_ind_tha_sid_tml_dyu_ses_tur_nor_rus_azi_swa_vie_owc_akn_ven_fbf	0.436485297541022	1.02719009951231	0.306995224758917
310	chh_ben_lda_urd_mlt_wly_aeg_por_aze_uzb_tsn_bat_dgb_fre_rom_bsq_slo_sid_yor_cnt_nor_bul_ewe_lit_moo_hin_hun_tsw_swt_est_glc_anl_geo_svk_mcd_afr_pol_tig_heb_scr_fin_cic_tag_mol_sun_jpn_tml_kor_cze_krd_dyu_lat_mly_pan_gam_mao_mnd_arw_akn_dut_amr_prs_eng_bos_spa_qcu_ger_swe_ita_ses_sod_ctl_amh_guj_ind_alb_fbf_ukr_bem_jav_tha_hau_knd_zul_ven_azi_grk_rus_tur_swa_vie_owc_igb_xho_bam	0.104695937058351	0.246508018820201	0.805832290802409
311	aeg_por_fbf_cze_anl_sid_gam_svk_uzb_tur_swt_ind_dyu_lit_swe_bsq_glc_sod_yor_mnd_ctl_rom_ses_eng_zul_slo_hun_ven_lda_est_ukr_owc_geo_mol_pol_pan_nor_tig_chh_urd_fin_xho_mao_bul_jav_jpn_tml_kor_afr_dut_ewe_mcd_sun_rus_amh_mly_cnt_krd_tsw_alb_wly_hin_prs_grk_ger_qcu_ita_lat_fre_akn_hau_spa_amr_arw_tag_guj_bem_scr_bam_bat_tha_mlt_knd_igb_dgb_aze_bos_ben_azi_swa_vie_heb_tsn_moo_cic	0.0778702527927443	0.183134337241318	0.855091276136746
312	aeg_ita_zul_afr_gam_chh_owc_swe_uzb_tur_fbf_tag_akn_mcd_pan_bsq_krd_anl_bam_mnd_glc_por_yor_nor_tsn_spa_fin_cic_tsw_hun_grk_wly_geo_bul_lat_ctl_dut_amr_mlt_slo_est_igb_mao_bos_mly_jpn_tml_kor_ukr_cze_dyu_prs_bat_rom_sid_ind_cnt_rus_ven_urd_sod_lit_ger_svk_arw_qcu_fre_pol_ben_xho_hau_eng_tig_alb_sun_hin_ses_guj_swt_jav_tha_heb_knd_moo_swa_aze_mol_scr_azi_bem_vie_amh_lda_ewe_dgb	-0.697899603769482	-1.67257525031212	0.0977719919638241
313	amr_eng_dgb_lit_chh_sid_owc_ger_aze_uzb_swt_mao_lda_krd_alb_bsq_glc_hau_dyu_mnd_nor_ben_ses_hin_moo_pan_fin_bam_ewe_est_lat_gam_geo_prs_ukr_guj_ita_anl_heb_urd_hun_yor_jav_ctl_bat_jpn_knd_kor_bul_cze_ven_rus_sun_dut_aeg_mly_cnt_mcd_akn_pol_wly_por_scr_fre_mol_qcu_spa_bos_swe_xho_amh_rom_tig_slo_tag_arw_swa_svk_igb_ind_tha_mlt_tml_tsw_cic_azi_grk_afr_tur_bem_vie_sod_fbf_tsn_zul	-0.255467989761403	-0.60339650419172	0.547713791749573
314	chh_nor_dyu_dut_tig_amr_gam_mol_azi_aze_tsw_jav_tsn_alb_urd_bsq_ctl_heb_bam_mnd_eng_ukr_ewe_ita_moo_afr_hun_swa_akn_est_ben_aeg_geo_bul_spa_fre_rom_sod_anl_ger_fin_fbf_ind_pan_mly_jpn_tml_kor_scr_krd_ses_lat_sun_por_hau_tag_cnt_prs_cic_hin_mlt_mcd_bos_lit_arw_qcu_cze_pol_rus_zul_amh_swe_sid_grk_bat_glc_igb_guj_swt_mao_tha_wly_knd_xho_ven_tur_svk_slo_uzb_dgb_vie_owc_yor_lda_bem	-0.875312492593694	-2.1204607053154	0.0366287816843127
315	amr_mcd_swt_cze_wly_hau_chh_por_azi_aze_swa_bat_lda_pol_urd_bsq_guj_amh_tsn_cnt_krd_bos_cic_swe_dyu_scr_fin_moo_xho_hun_rus_aeg_geo_lat_dut_afr_spa_heb_mlt_arw_est_zul_jav_ben_ind_jpn_tml_kor_alb_pan_bam_bul_sun_ita_anl_tag_mnd_eng_akn_fre_owc_prs_ctl_svk_hin_qcu_mol_grk_nor_ven_gam_slo_tig_ukr_mly_lit_ses_rom_ewe_mao_tha_sid_knd_fbf_yor_uzb_glc_ger_tur_dgb_vie_sod_bem_igb_tsw	-0.616716857742886	-1.47549567330932	0.1434570262461
316	amr_fre_ewe_ita_mlt_heb_aeg_nor_azi_tur_bam_jav_igb_bos_prs_bsq_por_amh_bem_cnt_krd_ctl_cic_ukr_fbf_ben_fin_tsw_dgb_hun_svk_hau_geo_glc_rus_mcd_bul_wly_anl_rom_est_ven_bat_pan_sun_jpn_tml_kor_mol_hin_swa_scr_tag_cze_tig_mly_mnd_dut_swt_slo_sod_grk_urd_arw_eng_qcu_lat_alb_afr_ses_owc_lit_sid_swe_ind_spa_xho_guj_yor_mao_tha_gam_knd_akn_dyu_uzb_ger_pol_aze_tsn_vie_chh_moo_lda_zul	-1.02919917120986	-2.52161698936171	0.0133826471629288
317	hau_por_igb_ukr_amh_mlt_sid_krd_aze_tur_xho_jav_ses_hin_mcd_bsq_lat_tig_ewe_mnd_alb_mol_bam_cze_zul_lit_fin_lda_fbf_hun_svk_anl_geo_ger_ita_swe_bul_heb_aeg_nor_est_dgb_ind_scr_bat_jpn_knd_kor_spa_rus_swa_pol_mao_prs_amr_tag_cnt_arw_bem_guj_chh_rom_ben_pan_fre_qcu_glc_afr_grk_tsn_sod_urd_gam_slo_sun_eng_akn_ctl_dyu_mly_tha_owc_tml_ven_yor_uzb_dut_bos_azi_cic_vie_wly_moo_swt_tsw	-0.789913733789353	-1.90673323397931	0.0596421902989785
318	wly_cze_ewe_krd_heb_tig_sid_guj_tur_uzb_bam_bat_fbf_spa_nor_bsq_alb_sod_igb_mnd_bul_lit_ven_hin_dgb_afr_fin_dyu_tsw_hun_arw_chh_geo_swe_ukr_mcd_por_mlt_owc_ita_est_yor_mly_dut_jav_jpn_tml_kor_lat_prs_akn_rus_sun_svk_gam_ind_cnt_eng_bem_bos_anl_glc_rom_ctl_scr_qcu_urd_pol_fre_ses_amh_ben_amr_pan_mao_slo_cic_mol_swa_tag_tha_aeg_knd_xho_lda_azi_ger_grk_aze_tsn_vie_hau_zul_swt_moo	-0.232162692940184	-0.549158376534847	0.584212943256242
319	aeg_scr_bem_lat_heb_sid_mlt_krd_aze_azi_xho_ind_tsn_swe_bul_bsq_afr_amh_dgb_cnt_grk_ita_dyu_pol_moo_fre_hun_lda_ven_fin_guj_gam_geo_svk_alb_rus_ctl_sod_anl_mcd_est_igb_tag_ukr_mao_jpn_tml_kor_cze_bos_yor_rom_mly_mol_amr_jav_mnd_eng_swa_urd_tig_spa_ger_nor_arw_qcu_ben_pan_slo_ewe_wly_hin_hau_lit_bat_dut_zul_por_fbf_sun_tha_chh_knd_ses_cic_uzb_prs_glc_tur_akn_vie_owc_bam_tsw_swt	0.343267257625538	0.807812730642072	0.421259823754291
320	hau_nor_bem_dut_aeg_gam_sod_pol_azi_uzb_igb_jav_yor_scr_fre_bsq_hin_wly_ven_mnd_slo_rus_moo_por_dyu_grk_hun_ses_akn_fin_pan_mlt_geo_eng_urd_ukr_krd_anl_sid_cze_est_cic_mly_mol_sun_jpn_tml_kor_rom_lat_tsn_afr_bat_mcd_owc_ind_cnt_arw_swa_lit_amh_svk_spa_guj_glc_qcu_ctl_bos_ita_tsw_heb_ger_chh_bul_tag_ben_bam_prs_fbf_mao_tha_tig_knd_dgb_xho_aze_alb_swe_tur_swt_vie_amr_lda_zul_ewe	-0.197780666382697	-0.467442824783966	0.641276531744947
321	chh_grk_xho_afr_amr_owc_anl_guj_azi_aze_bam_tag_yor_lat_prs_bsq_krd_gam_swa_cnt_pan_ctl_dyu_bul_dgb_cze_hun_fbf_igb_est_svk_sid_geo_eng_rom_nor_bos_amh_mlt_swe_fin_cic_bat_lit_sun_jpn_knd_kor_ukr_mcd_moo_ben_mao_fre_sod_ind_mnd_urd_bem_glc_hau_slo_rus_alb_scr_qcu_por_pol_ger_ven_heb_hin_wly_arw_jav_mol_swt_dut_zul_mly_tha_aeg_tml_lda_akn_uzb_ita_spa_tur_ses_vie_tig_ewe_tsw_tsn	-0.199293993860498	-0.470583240580978	0.639040198857326
322	wly_lit_swa_ben_mlt_sid_chh_slo_uzb_azi_zul_mly_moo_mcd_ita_bsq_ger_owc_dgb_cnt_bos_rus_yor_lat_bam_scr_fin_ses_akn_est_urd_aeg_geo_bul_nor_spa_fre_amr_amh_ukr_hun_swt_bat_pol_sun_jpn_knd_kor_alb_prs_ven_ctl_jav_eng_hau_ind_mnd_svk_ewe_pan_heb_mol_rom_guj_krd_qcu_swe_dut_arw_xho_anl_por_sod_grk_tag_afr_bem_hin_dyu_mao_tha_gam_tml_igb_tsw_tur_cze_glc_aze_lda_vie_tig_fbf_cic_tsn	0.65923780698219	1.56684862926138	0.120546518768112
323	chh_arw_zul_urd_sid_mlt_tig_bul_aze_uzb_xho_mao_bam_svk_rus_bsq_prs_wly_yor_cnt_ben_por_tsn_scr_bem_krd_fin_lda_fbf_hun_guj_owc_geo_pol_pan_alb_afr_hau_aeg_grk_est_swa_sun_mol_ind_jpn_tml_kor_fre_lit_moo_glc_jav_nor_amh_bat_mnd_dut_cic_cze_sod_ctl_swe_lat_bos_qcu_ita_eng_slo_dgb_anl_ger_amr_mcd_tag_hin_ses_ukr_ven_mly_tha_gam_knd_swt_dyu_azi_spa_rom_tur_tsw_vie_heb_ewe_akn_igb	-0.0972484129644864	-0.229548410815481	0.818946798024435
324	wly_prs_tsn_mol_amr_mlt_aeg_glc_tur_aze_swa_ind_tsw_krd_lat_bsq_dut_sid_zul_cnt_nor_ger_swt_ctl_ven_pan_fin_akn_fbf_hun_lit_anl_geo_por_eng_slo_grk_heb_chh_hin_est_dgb_bat_svk_jav_jpn_knd_kor_guj_afr_yor_scr_mly_bul_owc_sun_mnd_pol_igb_swe_sod_ita_rom_alb_ukr_qcu_mcd_fre_spa_ses_hau_arw_tig_cze_mao_ben_xho_urd_ewe_tag_tha_amh_tml_bam_dyu_uzb_rus_bos_azi_cic_vie_gam_lda_bem_moo	-0.53164865762361	-1.26703818284933	0.20830541800876
325	mlt_afr_akn_spa_sod_amh_chh_grk_tur_azi_cic_tag_zul_glc_slo_bsq_pol_tig_fbf_mnd_krd_ukr_tsw_scr_ses_prs_hun_yor_dyu_fin_dut_owc_geo_cze_ctl_lit_ita_sid_hau_rus_est_dgb_mly_lat_mao_jpn_tml_kor_mol_ben_ven_guj_bat_svk_amr_ind_cnt_hin_xho_alb_aeg_arw_fre_ger_swe_qcu_urd_pan_rom_tsn_heb_por_gam_bos_jav_mcd_bem_bul_bam_sun_tha_wly_knd_igb_ewe_uzb_nor_eng_aze_swt_vie_anl_lda_moo_swa	0.18146736457873	0.427374804880121	0.670094257184025
326	sod_arw_dyu_svk_amh_tig_aeg_alb_azi_aze_moo_ind_tsw_eng_spa_bsq_cze_hau_lda_cnt_bul_fre_bam_guj_ven_ita_fin_dgb_ses_est_mcd_wly_geo_slo_scr_ben_rus_heb_gam_urd_hun_tsn_tag_hin_sun_jpn_knd_kor_lit_bos_cic_por_mao_mol_sid_bat_mnd_prs_igb_afr_owc_dut_ger_glc_ukr_qcu_nor_swe_krd_swa_mlt_rom_anl_pan_mly_lat_fbf_ctl_bem_jav_tha_chh_tml_akn_ewe_tur_grk_pol_uzb_zul_vie_amr_xho_swt_yor	-0.308640286142759	-0.731459642234927	0.466337539207035
327	chh_glc_tsn_pol_gam_wly_amh_ctl_uzb_aze_dyu_jav_bem_eng_urd_bsq_ger_amr_akn_cnt_mcd_cze_yor_ita_ses_ukr_fin_lda_cic_est_hin_owc_geo_svk_krd_pan_bul_aeg_heb_bos_hun_xho_mao_dut_sun_jpn_knd_kor_nor_ben_swa_rom_tag_spa_tig_mly_mnd_lat_tsw_rus_hau_slo_guj_fre_mol_qcu_grk_arw_lit_igb_anl_prs_sid_scr_bat_swe_zul_por_fbf_ind_tha_sod_tml_dgb_bam_tur_afr_alb_azi_ewe_vie_mlt_moo_swt_ven	-0.19399504360526	-0.458518154151409	0.647649938246743
328	amr_por_lda_slo_mlt_anl_gam_lit_aze_uzb_ses_jav_ewe_nor_alb_bsq_rus_hau_zul_cnt_rom_ukr_dyu_ita_swt_hin_hun_xho_swa_fin_krd_chh_geo_mol_swe_fre_pol_amh_owc_guj_est_bam_ind_pan_sun_jpn_tml_kor_urd_bos_tsw_spa_mao_cze_sid_tag_mnd_prs_bem_afr_sod_lat_glc_ger_ben_qcu_svk_eng_mcd_tsn_heb_arw_wly_scr_mly_dut_ven_bul_igb_bat_tha_aeg_knd_fbf_akn_tur_grk_ctl_azi_dgb_vie_tig_cic_yor_moo	-0.0327186494827494	-0.0770497691013252	0.938749474586006
329	heb_lat_xho_arw_sod_sid_wly_slo_aze_azi_bam_tag_igb_nor_rus_bsq_bul_hau_akn_cnt_mol_fre_ewe_glc_ven_swe_est_swa_fbf_fin_alb_owc_geo_guj_ger_cze_hin_aeg_tig_ita_hun_cic_ind_ben_sun_jpn_knd_kor_krd_pol_dyu_urd_jav_rom_amh_mly_mnd_grk_yor_spa_amr_mcd_prs_dut_svk_qcu_eng_pan_scr_bem_gam_ukr_chh_bos_bat_afr_moo_ctl_swt_mao_tha_mlt_tml_tsw_zul_uzb_por_lit_tur_ses_vie_anl_tsn_lda_dgb	-1.17420339370198	-2.90049364709394	0.00464948035919157
330	mlt_bul_dyu_swe_heb_amr_amh_dut_azi_uzb_fbf_jav_bem_lat_ger_bsq_ita_sod_lda_cnt_fre_lit_xho_eng_igb_por_fin_akn_ewe_hun_cze_sid_geo_hin_rus_svk_grk_aeg_anl_ukr_est_swa_mly_alb_mao_jpn_knd_kor_urd_scr_cic_prs_sun_spa_wly_bat_mnd_slo_ses_rom_hau_nor_afr_ctl_mcd_qcu_krd_guj_bos_ven_chh_arw_owc_ben_ind_pol_zul_glc_bam_tag_tha_tig_tml_dgb_swt_aze_mol_pan_tur_tsw_vie_gam_tsn_yor_moo	-0.770782525282857	-1.85508710644768	0.0667517832182429
331	gam_scr_cic_mol_owc_mlt_wly_bos_azi_tur_tsn_mly_yor_lat_ita_bsq_cze_amh_bem_mnd_prs_hin_swa_glc_moo_fre_hun_fbf_xho_est_nor_amr_geo_urd_rus_alb_grk_anl_sid_mcd_fin_ses_jav_guj_bat_jpn_tml_kor_eng_rom_akn_ctl_ind_pol_chh_tag_cnt_pan_igb_arw_sod_bul_krd_afr_ben_qcu_ger_ukr_slo_dyu_heb_dut_tig_lit_sun_por_zul_swe_bam_mao_tha_hau_knd_swt_lda_uzb_spa_svk_aze_ven_vie_aeg_tsw_dgb_ewe	-0.627357820613696	-1.50228337530912	0.136411947308662
332	wly_afr_ewe_urd_anl_owc_sod_grk_uzb_aze_fbf_mly_dgb_ger_fre_bsq_ctl_tig_tsn_mnd_slo_cze_tsw_nor_zul_arw_est_igb_dyu_hun_glc_gam_geo_ita_por_krd_pol_sid_amr_rus_fin_swa_mao_hin_bat_jpn_knd_kor_ben_alb_moo_eng_jav_scr_amh_ind_cnt_svk_akn_lat_hau_dut_bul_pan_bos_qcu_mol_rom_mcd_xho_heb_swe_mlt_prs_sun_guj_bam_ukr_ven_tag_tha_aeg_tml_yor_ses_tur_lit_spa_azi_bem_vie_chh_cic_lda_swt	-0.0226332821210683	-0.0532591891191361	0.957639634977716
333	aeg_prs_xho_scr_sid_tig_wly_svk_azi_aze_dyu_ind_swa_lit_cze_bsq_dut_heb_lda_cnt_fre_rom_akn_ukr_zul_mcd_fin_fbf_swt_hun_pol_anl_geo_hin_spa_bos_slo_gam_sod_glc_est_cic_jav_krd_sun_jpn_tml_kor_pan_alb_tsw_afr_mly_ita_amr_mao_mnd_ger_ven_mol_chh_guj_bul_lat_rus_qcu_eng_grk_swe_dgb_hau_ctl_mlt_nor_bat_arw_yor_ben_bam_tag_tha_amh_knd_tsn_ses_tur_por_urd_uzb_igb_vie_owc_moo_ewe_bem	-0.402063905014061	-0.952921156523698	0.343100213086871
334	sod_grk_bam_glc_amh_anl_hau_mol_tur_azi_dgb_mly_bem_fre_spa_bsq_rus_amr_tsn_cnt_afr_bul_tsw_pol_cic_ctl_est_yor_ewe_hun_mcd_owc_geo_ger_arw_hin_cze_wly_heb_svk_fin_lda_sun_dut_ind_jpn_knd_kor_swe_prs_swt_ukr_tag_slo_aeg_jav_mnd_pan_moo_bos_mlt_scr_krd_urd_ben_qcu_ita_rom_alb_xho_gam_eng_sid_guj_mao_lit_dyu_por_igb_bat_tha_chh_tml_akn_zul_aze_lat_nor_uzb_ven_vie_tig_ses_swa_fbf	-0.556608949592137	-1.33015387534519	0.186720404423492
335	owc_fre_zul_ukr_sod_aeg_anl_ger_uzb_azi_swa_jav_swt_por_guj_bsq_glc_amr_tsn_cnt_prs_dut_akn_bos_ses_swe_hun_cic_bem_est_grk_heb_geo_lit_afr_eng_lat_chh_sid_ctl_fin_dgb_tag_mcd_ind_jpn_knd_kor_rom_urd_fbf_scr_mao_slo_amh_mly_mnd_krd_lda_arw_mlt_spa_nor_pol_ita_qcu_hin_cze_rus_dyu_gam_mol_hau_alb_bat_pan_igb_bul_xho_sun_tha_wly_tml_ven_bam_tur_svk_ben_aze_yor_vie_tig_ewe_tsw_moo	-0.0809526563882035	-0.190639601550342	0.849223503640965
336	amr_afr_bem_pol_sod_anl_owc_spa_aze_uzb_igb_ind_xho_fre_glc_bsq_por_chh_zul_mnd_krd_ger_moo_mcd_cic_arw_hun_dyu_dgb_fin_ctl_tig_geo_scr_slo_eng_prs_mlt_hau_mol_est_swt_mly_cze_mao_jpn_knd_kor_alb_pan_akn_dut_bat_lat_wly_tag_cnt_ben_ewe_nor_amh_bul_rus_urd_bos_qcu_swe_hin_grk_tsn_sid_ita_heb_rom_jav_guj_bam_lit_ven_sun_tha_gam_tml_swa_lda_azi_svk_ukr_tur_yor_vie_aeg_tsw_ses_fbf	-0.404846889578747	-0.960508349029604	0.339290053996696
337	mlt_afr_bam_svk_sid_gam_heb_pol_uzb_azi_yor_jav_ses_arw_bos_bsq_krd_aeg_cic_cnt_por_ger_tsn_lit_dgb_ita_fin_moo_dyu_est_rom_anl_geo_ukr_glc_alb_mol_chh_wly_hin_hun_bem_mao_swe_bat_jpn_tml_kor_eng_cze_tsw_lat_tag_pan_amh_sun_mnd_dut_igb_spa_hau_bul_grk_urd_ctl_qcu_ben_guj_mcd_ven_sod_slo_owc_nor_ind_scr_akn_prs_xho_mly_tha_amr_knd_fbf_zul_tur_fre_rus_aze_swt_vie_tig_lda_ewe_swa	-0.738620858710623	-1.77376483720031	0.079375214333709
338	aeg_spa_yor_ger_tig_gam_owc_lit_azi_aze_cic_jav_xho_krd_grk_bsq_lat_chh_tsn_mnd_mcd_cze_fbf_hin_moo_ctl_est_swt_dgb_hun_ben_wly_geo_ita_afr_eng_rom_amr_amh_pol_fin_zul_ind_arw_bat_jpn_knd_kor_nor_ukr_bem_rus_tag_por_hau_sun_cnt_scr_swa_bos_heb_prs_glc_bul_slo_qcu_mol_alb_pan_ewe_mlt_fre_anl_svk_mao_dut_bam_swe_ven_mly_tha_sod_tml_akn_dyu_uzb_guj_urd_tur_tsw_vie_sid_ses_lda_igb	-0.553883315908264	-1.32301503031131	0.189074151783341
339	sod_grk_akn_pol_amr_tig_hau_ita_uzb_azi_ven_mly_igb_por_glc_bsq_rus_gam_moo_mnd_ben_bul_bam_lat_swt_cze_fin_lda_yor_hun_mcd_anl_geo_lit_arw_spa_rom_chh_heb_fre_est_fbf_sun_ukr_tag_jpn_knd_kor_swe_pan_tsw_mol_mao_urd_owc_ind_cnt_svk_dyu_dut_wly_guj_ctl_alb_nor_qcu_eng_afr_krd_swa_amh_hin_sid_ger_jav_slo_ewe_prs_ses_bat_tha_aeg_tml_xho_zul_tur_scr_bos_aze_dgb_vie_mlt_bem_cic_tsn	-0.0216176906132321	-0.0509287212068728	0.9594915456591
340	anl_urd_xho_dut_amh_hau_amr_ita_uzb_aze_dyu_ind_bam_slo_glc_bsq_lit_aeg_dgb_cnt_krd_pol_akn_bul_zul_cze_hun_ses_igb_fin_grk_sod_geo_rom_ben_ukr_swe_owc_gam_guj_est_moo_mao_por_sun_jpn_tml_kor_eng_pan_swt_mol_mly_fre_mlt_tag_mnd_prs_fbf_alb_tig_scr_hin_spa_bos_qcu_svk_rus_mcd_swa_wly_arw_sid_afr_bat_ger_tsw_ctl_yor_jav_tha_heb_knd_cic_bem_tur_lat_nor_azi_ewe_vie_chh_tsn_lda_ven	-1.09562851061358	-2.67823571052649	0.00875097453091074
341	aeg_dut_xho_ukr_chh_sid_anl_afr_tur_azi_ewe_mao_tsw_ita_mcd_bsq_swe_hau_fbf_mnd_ctl_ben_ven_krd_moo_fre_hun_dgb_zul_est_scr_wly_geo_lit_glc_pol_prs_sod_heb_bos_fin_tsn_jav_ger_bat_jpn_tml_kor_urd_mol_bem_alb_sun_arw_gam_tag_cnt_slo_swa_eng_amh_pan_svk_cze_hin_qcu_bul_guj_grk_igb_mlt_nor_tig_spa_mly_rom_cic_por_ses_ind_tha_owc_knd_bam_swt_uzb_lat_rus_aze_dyu_vie_amr_lda_yor_akn	-0.936342475387966	-2.26682500215653	0.0257182490332498
342	wly_glc_tsn_ita_sid_amr_mlt_bul_azi_aze_dgb_jav_dyu_rus_scr_bsq_ben_amh_bam_cnt_bos_guj_swt_ukr_ewe_ctl_est_moo_yor_fin_nor_gam_geo_mol_alb_dut_urd_sod_aeg_lat_hun_akn_ind_por_bat_jpn_knd_kor_arw_slo_ven_afr_mly_hin_chh_tag_mnd_fre_ses_mcd_heb_eng_svk_grk_prs_qcu_lit_rom_swe_cic_hau_pol_tig_spa_sun_krd_igb_ger_zul_mao_tha_anl_tml_swa_lda_uzb_cze_pan_tur_bem_vie_owc_tsw_xho_fbf	-0.338379593117992	-0.802021959952135	0.424584896163457
343	amr_eng_tsn_ger_anl_gam_chh_urd_tur_aze_ses_mao_lda_por_svk_bsq_spa_owc_ewe_mnd_ita_fre_yor_dut_zul_hin_hun_cic_moo_est_ukr_heb_geo_nor_scr_ben_arw_tig_hau_alb_fin_dgb_bat_rom_sun_jpn_knd_kor_rus_mol_bam_prs_tag_bul_mlt_mly_cnt_glc_dyu_guj_aeg_swe_bos_mcd_grk_qcu_ctl_afr_cze_akn_sid_pol_wly_slo_ind_lat_fbf_krd_swa_jav_tha_sod_tml_ven_swt_uzb_lit_pan_azi_bem_vie_amh_igb_xho_tsw	0.678158743398402	1.60610234000108	0.111641749988541
344	sid_arw_igb_urd_hau_anl_tig_nor_aze_azi_lda_sun_moo_rom_guj_bsq_ukr_mlt_dyu_cnt_scr_svk_akn_fre_ven_grk_fin_yor_swt_hun_prs_chh_geo_por_dut_ita_slo_wly_amr_rus_est_cic_jav_afr_ind_jpn_knd_kor_mol_krd_swa_ctl_tag_ger_owc_bat_mnd_swe_zul_hin_sod_eng_cze_pol_alb_qcu_pan_spa_lit_tsw_heb_lat_gam_bos_mly_glc_fbf_mcd_ewe_mao_tha_aeg_tml_ses_tsn_uzb_ben_bul_tur_bam_vie_amh_bem_dgb_xho	-0.72879697745502	-1.74685789504075	0.0839633910464806
345	amh_por_bam_ben_mlt_sid_sod_scr_uzb_aze_bem_mao_yor_bos_pol_bsq_rus_tig_zul_mnd_hin_krd_igb_fre_dyu_grk_est_ven_dgb_hun_rom_chh_geo_spa_bul_nor_lit_owc_aeg_ita_fin_cic_tag_eng_bat_jpn_knd_kor_glc_cze_xho_lat_ind_ukr_gam_mly_cnt_slo_ses_mol_anl_afr_pan_ger_svk_qcu_guj_urd_arw_moo_heb_mcd_wly_alb_jav_ctl_tsn_dut_akn_sun_tha_hau_tml_swt_lda_tur_prs_swe_azi_swa_vie_amr_fbf_ewe_tsw	-0.152595150368993	-0.36077938279569	0.719082577032166
346	wly_nor_zul_mcd_tig_sod_hau_bul_uzb_azi_ewe_mao_tsn_slo_scr_bsq_lat_chh_yor_mnd_swe_ita_cic_glc_ven_rom_fin_dgb_swt_est_ben_anl_geo_pan_eng_afr_spa_sid_aeg_prs_hun_moo_bat_bos_tag_jpn_knd_kor_por_alb_bem_hin_jav_urd_gam_ind_cnt_dut_lda_fre_mlt_lit_ger_mol_ctl_qcu_guj_grk_cze_tsw_heb_svk_owc_arw_mly_rus_xho_krd_fbf_sun_tha_amr_tml_bam_akn_aze_pol_ukr_tur_dyu_vie_amh_igb_ses_swa	-0.105909067305872	-0.249800948764859	0.803292233285296
347	owc_prs_swt_alb_mlt_anl_sid_ctl_tur_azi_akn_bat_lda_grk_guj_bsq_bul_chh_bam_mnd_cze_scr_dyu_swe_zul_rom_fin_igb_ewe_hun_nor_amh_geo_ger_rus_pan_por_tig_gam_spa_est_swa_jav_urd_mao_jpn_knd_kor_mol_glc_tsw_svk_tag_hin_wly_sun_cnt_arw_yor_eng_amr_dut_fre_krd_ukr_qcu_ita_lit_afr_ven_aeg_mcd_hau_bos_ind_pol_cic_slo_moo_mly_tha_sod_tml_dgb_xho_aze_lat_ben_uzb_fbf_vie_heb_tsn_bem_ses	-0.329786873768732	-0.782067885816619	0.436161337276463
348	tig_eng_dgb_arw_wly_amr_chh_ben_uzb_aze_cic_sun_ewe_bos_alb_bsq_prs_sid_moo_cnt_lit_mcd_ses_rom_zul_lat_est_swt_igb_hun_pol_aeg_geo_bul_pan_dut_mol_anl_heb_rus_fin_tsn_jav_slo_ind_jpn_knd_kor_ukr_grk_akn_guj_bat_urd_mlt_mao_mnd_spa_xho_ita_owc_glc_nor_por_cze_qcu_afr_fre_hin_swa_sod_ctl_hau_svk_mly_krd_bem_ger_lda_tag_tha_gam_tml_yor_ven_azi_scr_swe_tur_dyu_vie_amh_bam_fbf_tsw	-0.765898276201971	-1.84136846912672	0.0687553020412164
349	gam_slo_ewe_ukr_hau_tig_sod_scr_azi_tur_tsw_jav_akn_hin_dut_bsq_guj_aeg_moo_cnt_cze_ben_fbf_urd_cic_krd_hun_tsn_swa_fin_swe_amr_geo_rus_pan_fre_lat_heb_wly_grk_est_zul_sun_ger_bat_jpn_knd_kor_lit_ctl_dyu_afr_mao_rom_anl_mly_mnd_spa_xho_bos_owc_mol_por_ita_alb_qcu_glc_nor_bul_yor_chh_pol_mlt_mcd_tag_prs_ven_eng_lda_ind_tha_amh_tml_bem_swt_uzb_svk_arw_aze_dgb_vie_sid_bam_igb_ses	0.219060331390922	0.51551920585916	0.607413585097346
350	amh_mcd_cic_alb_anl_hau_tig_urd_aze_azi_ven_tag_swa_ben_cze_bsq_glc_sid_moo_mnd_lit_pol_xho_ukr_ses_prs_fin_dgb_fbf_est_rus_aeg_geo_afr_ger_eng_fre_heb_gam_dut_hun_lda_bat_krd_sun_jpn_knd_kor_grk_spa_swt_ita_ind_arw_sod_mao_cnt_slo_akn_mol_amr_rom_hin_lat_bul_qcu_swe_bos_ctl_igb_chh_scr_owc_pan_mly_svk_bem_por_bam_jav_tha_mlt_tml_zul_tsw_tur_nor_guj_uzb_yor_vie_wly_dyu_ewe_tsn	0.287825560030524	0.67805108194603	0.499422887299956
351	owc_ger_lda_bul_sod_heb_sid_fre_tur_azi_igb_mly_cic_pol_grk_bsq_eng_chh_dgb_mnd_hin_mcd_ewe_dut_moo_nor_hun_tsw_swa_est_slo_hau_geo_ita_glc_cze_ben_amr_mlt_pan_fin_tsn_bat_prs_sun_jpn_tml_kor_alb_por_ven_guj_mao_svk_gam_ind_cnt_lit_xho_rus_aeg_bos_ctl_lat_afr_qcu_mol_urd_scr_swt_wly_rom_tig_spa_jav_swe_yor_krd_fbf_tag_tha_amh_knd_dyu_ses_aze_ukr_arw_uzb_bam_vie_anl_zul_akn_bem	-0.392646640329448	-0.932732949839964	0.353373123875073
352	tig_por_yor_ger_heb_mlt_wly_lit_uzb_aze_xho_ind_ses_ben_krd_bsq_nor_sod_igb_mnd_bos_rom_cic_arw_lda_pan_fin_bem_tsw_hun_svk_amr_geo_eng_ita_afr_prs_amh_gam_guj_est_moo_mao_ukr_sun_jpn_knd_kor_dut_swe_swa_spa_tag_grk_sid_mly_cnt_mol_dyu_fre_anl_mcd_pol_ctl_lat_qcu_hin_cze_slo_tsn_hau_scr_owc_bul_bat_rus_ven_alb_dgb_jav_tha_aeg_tml_zul_swt_azi_urd_glc_tur_bam_vie_chh_fbf_ewe_akn	-0.271341680252559	-0.641622901614782	0.522696324711047
353	mlt_hin_zul_ctl_amr_chh_hau_slo_tur_azi_swt_ind_igb_bos_por_bsq_lat_sod_dyu_cnt_arw_rus_xho_spa_lda_fre_est_ses_ven_fin_lit_anl_geo_scr_guj_krd_mol_gam_aeg_afr_hun_yor_mao_grk_mly_jpn_knd_kor_bul_ben_fbf_mcd_jav_ita_sid_tag_mnd_ger_tsn_prs_heb_swe_pol_pan_urd_qcu_alb_eng_glc_akn_amh_rom_tig_cze_bat_dut_cic_svk_tsw_sun_tha_owc_tml_swa_bem_aze_nor_ukr_uzb_moo_vie_wly_bam_dgb_ewe	-0.265170009450575	-0.626589039227755	0.532463733155086
354	heb_rom_ewe_cze_aeg_hau_gam_krd_tur_aze_dgb_jav_ven_por_swe_bsq_slo_owc_akn_cnt_pan_eng_xho_svk_igb_glc_hun_bem_fbf_est_bul_chh_geo_alb_bos_prs_afr_amh_tig_nor_fin_swa_bat_lit_mao_jpn_knd_kor_fre_urd_dyu_ukr_mly_grk_sid_sun_mnd_guj_tsn_spa_anl_ben_dut_hin_lat_qcu_mcd_ita_arw_yor_amr_rus_mlt_scr_tag_pol_cic_mol_bam_ind_tha_sod_tml_swt_ses_azi_ctl_ger_uzb_tsw_vie_wly_lda_moo_zul	0.369250693222036	0.869713822123684	0.386696007278963
355	wly_por_igb_slo_sid_gam_aeg_dut_azi_tur_cic_sun_swa_arw_nor_bsq_alb_anl_bam_cnt_fre_rom_dgb_bul_ses_swe_hun_dyu_bem_est_pol_amr_geo_krd_ger_glc_pan_mlt_sod_lat_fin_ven_jav_afr_ind_jpn_knd_kor_rus_scr_moo_ita_tag_grk_amh_bat_mnd_hin_yor_mcd_tig_mol_ctl_spa_bos_qcu_ben_lit_urd_zul_heb_guj_chh_ukr_mly_eng_xho_svk_swt_mao_tha_owc_tml_tsw_fbf_aze_prs_cze_uzb_akn_vie_hau_tsn_lda_ewe	-0.62121378945353	-1.48577467049455	0.14072085754897
356	chh_prs_xho_lit_sid_amh_hau_glc_azi_uzb_tsw_mly_ven_por_ctl_bsq_hin_sod_ses_mnd_spa_bos_fbf_fre_zul_lat_fin_lda_dgb_est_eng_mlt_geo_bul_krd_slo_dut_aeg_heb_swe_hun_dyu_mao_ita_jav_jpn_tml_kor_mcd_pan_bam_nor_ind_cze_tig_sun_cnt_grk_swt_rom_gam_mol_urd_svk_ben_qcu_afr_arw_scr_cic_wly_guj_amr_pol_bat_alb_tsn_rus_ewe_tag_tha_anl_knd_swa_igb_aze_ger_ukr_tur_akn_vie_owc_bem_moo_yor	-0.464570485062893	-1.10358163405763	0.272622032669433
357	hau_glc_xho_spa_gam_wly_aeg_rom_aze_uzb_zul_mao_fbf_pan_fre_bsq_guj_sod_moo_cnt_scr_grk_tsn_eng_dyu_ukr_est_ewe_swa_hun_slo_anl_geo_lit_ger_nor_ben_amh_heb_lat_fin_lda_sun_afr_bat_jpn_tml_kor_swe_ita_swt_bos_jav_ctl_mlt_ind_mnd_pol_dgb_dut_tig_krd_mcd_urd_prs_qcu_hin_cze_svk_bam_amr_arw_owc_por_tag_rus_ven_alb_tsw_mly_tha_chh_knd_bem_igb_azi_mol_bul_tur_ses_vie_sid_yor_cic_akn	-0.715964451089046	-1.71907323159856	0.0889279636100214
358	wly_glc_cic_mcd_amr_owc_gam_mol_tur_uzb_dyu_jav_bem_por_cze_bsq_urd_heb_lda_cnt_slo_fre_ven_grk_bam_alb_hun_igb_dgb_est_hin_mlt_geo_ita_swe_spa_pol_aeg_hau_svk_fin_ses_ind_dut_mly_jpn_knd_kor_krd_ben_xho_pan_bat_rom_tig_mao_mnd_arw_yor_lat_sid_rus_scr_ger_lit_qcu_afr_bos_prs_swa_amh_guj_chh_nor_tag_ctl_moo_bul_tsw_sun_tha_sod_tml_ewe_swt_azi_ukr_eng_aze_zul_vie_anl_akn_tsn_fbf	-0.620812872654374	-1.48601055776714	0.140658548612962
359	aeg_rus_xho_svk_tig_anl_gam_guj_azi_uzb_akn_tag_dyu_bul_ger_bsq_rom_sod_bem_mnd_dut_pan_yor_alb_lda_swe_est_ven_swt_fin_bos_owc_geo_scr_afr_mol_urd_sid_wly_spa_hun_cic_sun_ita_jav_jpn_tml_kor_arw_hin_tsw_lat_mly_nor_heb_bat_cnt_mcd_fbf_cze_amr_ctl_pol_lit_glc_qcu_por_fre_ukr_bam_hau_krd_amh_prs_ind_grk_tsn_slo_zul_mao_tha_chh_knd_dgb_igb_aze_ben_eng_tur_swa_vie_mlt_ewe_ses_moo	-0.475666540041518	-1.13078979660688	0.261051301101875
360	tig_alb_dgb_arw_heb_chh_sod_spa_aze_azi_fbf_sun_ven_lat_eng_bsq_hin_wly_bam_mnd_svk_dut_igb_afr_moo_bos_hun_swt_tsn_fin_bul_amh_geo_slo_krd_pan_nor_hau_anl_fre_est_dyu_bat_prs_ind_jpn_tml_kor_scr_guj_cic_urd_tag_rom_gam_jav_cnt_ctl_akn_pol_owc_ukr_glc_grk_lit_qcu_cze_mol_ben_ses_sid_por_mlt_rus_mly_mcd_bem_swe_zul_mao_tha_aeg_knd_xho_swa_tur_ger_ita_uzb_lda_vie_amr_ewe_tsw_yor	-0.64275297038445	-1.53844513147238	0.127335397263398
361	aeg_krd_cic_grk_chh_amh_sid_prs_azi_uzb_fbf_sun_ewe_scr_mcd_bsq_fre_mlt_tsw_mnd_eng_svk_swa_pol_bam_por_hun_yor_lda_fin_ita_gam_geo_ukr_dut_cze_lit_sod_wly_slo_est_igb_bat_rus_tag_jpn_knd_kor_guj_rom_bem_nor_mly_ger_anl_ind_cnt_lat_ses_afr_hau_alb_mol_bul_hin_qcu_glc_ctl_arw_ven_heb_swe_tig_urd_jav_bos_dyu_pan_akn_mao_tha_amr_tml_zul_dgb_aze_spa_ben_tur_moo_vie_owc_swt_xho_tsn	0.290052349866788	0.683793513966158	0.495805816830333
362	owc_arw_yor_hin_chh_sod_heb_mcd_azi_tur_bam_ind_igb_urd_ctl_bsq_ita_mlt_ewe_mnd_pol_nor_swa_ben_lda_lat_est_cic_dyu_fin_cze_sid_geo_afr_eng_dut_fre_gam_anl_ukr_hun_ses_tag_glc_bat_jpn_tml_kor_rom_svk_dgb_bos_sun_mol_tig_mly_cnt_guj_tsn_bul_amr_alb_spa_por_krd_qcu_pan_swe_grk_zul_amh_ger_wly_scr_jav_lit_fbf_prs_moo_mao_tha_aeg_knd_tsw_xho_aze_slo_rus_uzb_swt_vie_hau_ven_akn_bem	-1.0527859416647	-2.56403720772195	0.0119487999444789
363	gam_lat_moo_arw_owc_chh_amr_bul_azi_tur_lda_bat_ses_svk_prs_bsq_rus_anl_xho_cnt_lit_mol_tsn_hin_zul_cze_fin_akn_cic_hun_krd_amh_geo_bos_ger_por_swe_mlt_wly_pol_est_yor_mly_slo_ind_jpn_tml_kor_scr_pan_fbf_ben_mao_spa_sod_jav_mnd_urd_ewe_eng_hau_ita_guj_glc_mcd_qcu_rom_fre_ukr_swa_aeg_dut_tig_nor_sun_ctl_bem_alb_swt_tag_tha_heb_knd_tsw_igb_uzb_grk_afr_aze_bam_vie_sid_dyu_ven_dgb	-0.501660891651264	-1.193120857814	0.235857015048804
364	aeg_urd_cic_bos_sod_mlt_anl_scr_aze_tur_tsn_ind_swa_fre_guj_bsq_cze_heb_bam_mnd_ben_dut_bem_nor_igb_lat_hun_ewe_dgb_est_bul_owc_geo_hin_por_rom_afr_amh_gam_pan_fin_akn_mly_ctl_jav_jpn_tml_kor_swe_arw_tsw_prs_mao_spa_chh_tag_cnt_glc_yor_mol_amr_krd_mcd_grk_svk_qcu_ita_slo_pol_swt_hau_eng_tig_ukr_bat_ger_xho_lit_moo_sun_tha_sid_knd_ses_lda_azi_rus_alb_uzb_dyu_vie_wly_ven_zul_fbf	-0.267198027751741	-0.63107966751796	0.529536393611871
365	mlt_afr_ven_ctl_gam_sid_anl_ukr_tur_uzb_dgb_tag_akn_krd_nor_bsq_spa_tig_lda_cnt_svk_rom_moo_lat_fbf_fre_est_swa_xho_hun_hin_sod_geo_pan_grk_scr_urd_amh_owc_bos_fin_igb_mly_glc_ind_jpn_tml_kor_dut_ita_tsn_guj_mao_alb_wly_sun_mnd_eng_cic_slo_heb_arw_swe_pol_bul_qcu_ger_prs_ben_tsw_chh_mol_amr_por_jav_lit_ewe_rus_zul_bat_tha_hau_knd_dyu_bem_aze_mcd_cze_azi_ses_vie_aeg_yor_swt_bam	-0.0279200544052395	-0.0658242235065343	0.947659065237932
366	amh_ita_ses_scr_owc_sod_wly_rus_uzb_tur_swt_ind_tsn_alb_cze_bsq_ben_sid_moo_mnd_swe_por_xho_arw_lda_urd_hun_igb_tsw_est_lit_heb_geo_hin_krd_mol_dut_hau_amr_fre_fin_dgb_mly_pan_mao_jpn_knd_kor_glc_nor_bem_prs_bat_ctl_gam_jav_cnt_bul_yor_afr_chh_svk_mcd_grk_pol_qcu_spa_rom_slo_akn_tig_ger_anl_ukr_sun_eng_ven_bos_swa_tag_tha_mlt_tml_dyu_cic_azi_guj_lat_aze_bam_vie_aeg_ewe_zul_fbf	-0.71037912890926	-1.70518877693106	0.0914974803148306
367	chh_rus_swt_mcd_gam_aeg_anl_lat_azi_uzb_dgb_bat_ewe_fre_afr_bsq_eng_heb_lda_cnt_dut_ukr_fbf_lit_igb_glc_hun_zul_tsw_fin_ger_sid_geo_svk_swe_pan_arw_amr_wly_scr_est_bam_ind_spa_tag_jpn_knd_kor_guj_krd_ven_por_mao_ben_sod_jav_mnd_pol_tsn_bos_owc_grk_bul_alb_nor_qcu_cze_rom_mol_bem_mlt_slo_tig_ita_sun_urd_cic_prs_swa_mly_tha_hau_tml_xho_dyu_tur_hin_ctl_aze_moo_vie_amh_yor_akn_ses	-0.88308521950161	-2.13265599803338	0.0355869494059672
368	heb_guj_bem_eng_aeg_wly_anl_arw_aze_tur_fbf_jav_ewe_pan_urd_bsq_mcd_tig_cic_cnt_lat_ita_tsn_ukr_moo_slo_hun_swa_tsw_est_fre_amh_geo_nor_alb_krd_spa_hau_chh_rus_fin_dgb_bat_ctl_tag_jpn_knd_kor_svk_glc_igb_bos_ind_por_amr_mly_mnd_rom_akn_hin_mlt_scr_lit_cze_ben_qcu_prs_mol_swe_ven_owc_grk_sid_ger_sun_bul_xho_pol_swt_mao_tha_sod_tml_yor_bam_azi_dut_afr_uzb_zul_vie_gam_lda_ses_dyu	0.0352761660446997	0.0830461987707364	0.933993293365239
369	anl_svk_cic_por_mlt_hau_chh_guj_uzb_tur_swt_jav_swa_prs_mcd_bsq_dut_amh_ses_mnd_krd_ita_dyu_scr_moo_cze_fin_dgb_bam_hun_slo_wly_geo_ger_afr_ukr_arw_amr_aeg_ctl_est_bem_bat_alb_sun_jpn_tml_kor_bul_fre_xho_eng_tag_pol_heb_ind_cnt_lat_tsw_glc_tig_urd_nor_rus_rom_qcu_lit_pan_grk_ewe_owc_swe_gam_hin_mly_mol_yor_ben_tsn_mao_tha_sid_knd_igb_fbf_aze_bos_spa_azi_akn_vie_sod_ven_zul_lda	-0.686968029744366	-1.64818143342637	0.102689955185823
370	wly_dut_ewe_urd_sid_aeg_anl_lat_tur_azi_zul_sun_swt_pol_svk_bsq_slo_amr_tsw_cnt_lit_cze_ven_scr_igb_mcd_est_lda_ses_hun_alb_hau_geo_eng_bos_krd_nor_tig_sod_ger_fin_yor_ind_swe_mly_jpn_tml_kor_bul_ita_tsn_hin_bat_rus_heb_mao_mnd_prs_moo_afr_amh_spa_arw_pan_ctl_qcu_glc_grk_fre_cic_gam_mol_mlt_por_jav_rom_fbf_guj_xho_tag_tha_owc_knd_dgb_akn_aze_ben_ukr_uzb_dyu_vie_chh_bam_swa_bem	-0.570251449293122	-1.35871630044068	0.177522888312331
371	heb_slo_zul_arw_gam_mlt_hau_ukr_uzb_azi_cic_tag_fbf_lat_por_bsq_svk_sod_yor_cnt_bul_ita_moo_krd_tsw_nor_est_tsn_dgb_fin_cze_amh_geo_swe_ben_dut_rus_wly_owc_bos_hun_swt_mao_scr_bat_jpn_knd_kor_pan_hin_swa_eng_jav_ger_amr_sun_mnd_glc_ewe_mol_anl_grk_mcd_rom_alb_qcu_ctl_pol_guj_dyu_tig_spa_aeg_lit_mly_fre_bam_urd_igb_ind_tha_sid_tml_lda_xho_aze_prs_afr_tur_ses_vie_chh_ven_bem_akn	0.5964775334619	1.40872396077223	0.162251441709984
372	heb_dut_bam_eng_chh_aeg_anl_prs_aze_tur_akn_mly_tsn_arw_ukr_bsq_fre_wly_ven_cnt_bos_guj_fbf_swe_xho_ctl_hun_ewe_yor_fin_lit_sid_geo_ger_slo_scr_rom_amh_gam_ben_est_tsw_mao_mol_sun_jpn_knd_kor_glc_urd_cic_pan_ind_hin_tig_bat_mnd_grk_dyu_svk_hau_bul_mcd_rus_krd_qcu_spa_ita_cze_swt_owc_afr_sod_pol_jav_lat_moo_por_swa_tag_tha_amr_tml_igb_dgb_azi_alb_nor_uzb_ses_vie_mlt_lda_bem_zul	-1.03623173056764	-2.53237426443544	0.0130051106523385
373	hau_afr_cic_eng_amr_wly_anl_krd_azi_aze_dgb_jav_akn_pol_rom_bsq_nor_tig_bem_cnt_fre_guj_lda_prs_zul_lat_est_ses_igb_hun_svk_heb_geo_rus_swe_grk_glc_gam_owc_slo_fin_moo_tag_dut_mao_jpn_tml_kor_alb_hin_yor_mol_mly_pan_mlt_bat_mnd_ctl_swt_spa_chh_urd_ukr_bul_lit_qcu_cze_por_mcd_xho_sod_ita_sid_bos_sun_ger_tsw_scr_fbf_ind_tha_amh_knd_bam_swa_uzb_arw_ben_tur_ven_vie_aeg_dyu_tsn_ewe	-0.144454240889763	-0.34066388132786	0.734124983703125
374	amr_alb_bem_dut_hau_amh_anl_bul_aze_uzb_swt_mao_cic_pan_rom_bsq_afr_aeg_dyu_mnd_ukr_hin_ewe_prs_tsn_krd_est_ses_bam_fin_fre_sid_geo_por_bos_ctl_lat_owc_heb_nor_hun_dgb_ind_grk_sun_jpn_tml_kor_scr_guj_zul_arw_tag_cze_wly_jav_cnt_ger_swa_mol_mlt_pol_slo_urd_ita_qcu_lit_svk_ben_akn_gam_spa_tig_swe_mly_eng_fbf_mcd_lda_bat_tha_chh_knd_moo_tsw_azi_rus_glc_tur_ven_vie_sod_xho_igb_yor	-0.316274553781343	-0.747783865309154	0.456477260948099
375	amh_urd_bem_pol_sid_heb_anl_dut_azi_tur_ses_ind_tsw_mcd_svk_bsq_eng_mlt_ven_cnt_ctl_prs_swt_lat_igb_spa_fin_ewe_tsn_est_rus_chh_geo_mol_bos_glc_guj_gam_aeg_fre_hun_dyu_jav_nor_sun_jpn_knd_kor_afr_krd_yor_arw_mao_pan_sod_bat_mnd_por_fbf_swe_tig_cze_hin_bul_rom_qcu_alb_lit_ger_bam_owc_ukr_wly_ben_tag_ita_zul_slo_cic_mly_tha_amr_tml_swa_akn_uzb_scr_grk_aze_moo_vie_hau_xho_dgb_lda	-0.811242120252846	-1.95144229008657	0.0540135342955228
376	sid_pan_xho_ben_amh_hau_anl_urd_azi_uzb_tsn_ind_akn_grk_dut_bsq_prs_sod_cic_mnd_spa_cze_dgb_svk_ewe_alb_hun_tsw_swt_fin_bos_wly_geo_guj_rom_swe_lit_heb_aeg_mol_est_ven_sun_ukr_jav_jpn_tml_kor_afr_rus_ses_pol_tag_lat_gam_mao_cnt_arw_bam_scr_amr_bul_slo_eng_mcd_qcu_ita_glc_ger_zul_chh_nor_mlt_hin_mly_krd_moo_fre_yor_bat_tha_tig_knd_igb_swa_aze_por_ctl_tur_dyu_vie_owc_lda_bem_fbf	-0.660980700785843	-1.58010680919512	0.117477726249994
377	amr_pan_zul_lit_chh_wly_amh_por_azi_aze_bem_mao_yor_rus_alb_bsq_slo_owc_tsw_cnt_bos_afr_tsn_ita_ewe_swe_est_dgb_dyu_hun_prs_mlt_geo_ben_ger_ctl_cze_tig_sid_guj_fin_bam_sun_fre_mly_jpn_tml_kor_svk_bul_akn_lat_tag_spa_gam_ind_mnd_mol_igb_pol_hau_scr_urd_hin_dut_qcu_eng_glc_rom_xho_sod_arw_anl_ukr_jav_nor_fbf_mcd_cic_bat_tha_heb_knd_ven_ses_uzb_grk_krd_tur_swt_vie_aeg_moo_swa_lda	-0.57825270684991	-1.38085190967145	0.170633907293796
378	amr_rus_dgb_scr_tig_amh_sod_slo_uzb_azi_swa_mly_ses_pol_pan_bsq_por_wly_tsn_cnt_urd_krd_akn_bul_fbf_grk_hun_xho_swt_est_nor_aeg_geo_dut_svk_cze_glc_anl_chh_prs_fin_ewe_mao_eng_ind_jpn_knd_kor_fre_guj_dyu_bos_bat_alb_hau_tag_mnd_mcd_bem_ger_mlt_rom_lit_hin_afr_qcu_spa_ctl_ben_tsw_gam_ukr_heb_arw_sun_mol_igb_ita_zul_jav_tha_sid_tml_ven_yor_aze_lat_swe_tur_cic_vie_owc_moo_lda_bam	-0.504314628884754	-1.20057639209949	0.232964656906275
379	anl_grk_igb_pan_sid_gam_amr_mcd_tur_azi_ewe_tag_cic_lit_mol_bsq_spa_heb_dgb_cnt_afr_krd_ses_alb_bem_urd_est_dyu_tsw_hun_ctl_sod_geo_arw_ita_svk_cze_wly_amh_lat_fin_zul_sun_bul_mao_jpn_knd_kor_glc_slo_yor_hin_jav_swe_tig_bat_mnd_rom_swa_guj_hau_ben_por_ger_fre_qcu_scr_prs_eng_fbf_chh_nor_owc_pol_ind_ukr_bam_rus_lda_mly_tha_mlt_tml_akn_xho_uzb_dut_bos_aze_tsn_vie_aeg_ven_swt_moo	-1.1103657099671	-2.71744047710251	0.00784684175654976
380	mlt_ger_lda_swe_amh_gam_amr_lit_tur_uzb_tsn_mao_dyu_prs_afr_bsq_krd_sid_swa_cnt_urd_dut_ven_hin_dgb_eng_hun_fbf_akn_est_arw_heb_geo_alb_bul_ben_ukr_tig_aeg_grk_fin_cic_sun_mcd_ind_jpn_knd_kor_guj_bos_yor_pan_mly_lat_wly_bat_mnd_rom_ewe_spa_chh_cze_por_ita_glc_qcu_svk_mol_scr_swt_hau_nor_anl_rus_jav_slo_moo_fre_bem_tag_tha_sod_tml_bam_tsw_azi_pol_ctl_aze_ses_vie_owc_xho_zul_igb	-0.697307635090789	-1.67641380219623	0.0970158167743107
381	mlt_swe_ven_rus_heb_wly_gam_rom_tur_aze_igb_jav_bem_lit_ben_bsq_grk_hau_ses_cnt_guj_bos_akn_pol_fbf_bul_est_swt_bam_hun_spa_amr_geo_krd_ger_scr_slo_sod_tig_fre_fin_cic_bat_hin_tag_jpn_knd_kor_pan_cze_tsn_afr_mly_eng_amh_ind_mnd_ukr_yor_dut_anl_mcd_glc_ctl_lat_qcu_nor_alb_svk_tsw_chh_prs_sid_ita_mao_por_dgb_mol_dyu_sun_tha_aeg_tml_lda_swa_azi_urd_arw_uzb_xho_vie_owc_moo_ewe_zul	0.0815621477139967	0.192326194911972	0.847906044724082
382	owc_eng_fbf_rom_hau_gam_sod_rus_aze_tur_zul_ind_cic_afr_spa_bsq_hin_wly_yor_cnt_krd_slo_akn_ben_dyu_por_hun_tsw_ewe_fin_mcd_mlt_geo_urd_guj_ctl_svk_anl_amh_bos_est_tsn_mly_pol_sun_jpn_tml_kor_nor_ger_ses_cze_mao_bul_sid_bat_mnd_lit_lda_alb_tig_glc_grk_mol_scr_qcu_dut_ita_swe_moo_amr_ukr_heb_prs_jav_pan_swt_fre_swa_tag_tha_aeg_knd_ven_xho_azi_lat_arw_uzb_igb_vie_chh_dgb_bem_bam	-0.427011117674994	-1.01491886741731	0.312777681855639
383	heb_por_swt_svk_gam_aeg_sid_cze_uzb_aze_zul_mao_dgb_rom_pol_bsq_spa_sod_igb_mnd_eng_slo_yor_lit_ven_dut_est_lda_akn_fin_rus_hau_geo_urd_prs_afr_nor_anl_amr_ukr_hun_fbf_tag_arw_bat_jpn_tml_kor_krd_lat_ewe_bul_ind_glc_mlt_jav_cnt_bos_dyu_scr_chh_ger_fre_swe_alb_qcu_ita_grk_ctl_moo_wly_ben_amh_guj_sun_mcd_tsn_hin_swa_mly_tha_owc_knd_bam_xho_azi_pan_mol_tur_bem_vie_tig_ses_cic_tsw	-0.620382012326756	-1.48105665340879	0.141971642652888
384	sod_bul_xho_alb_hau_anl_amr_slo_aze_tur_moo_jav_cic_rus_afr_bsq_dut_aeg_swt_mnd_bos_ita_tsw_eng_igb_grk_est_ewe_fbf_hun_lit_sid_geo_ben_spa_nor_cze_chh_wly_pol_fin_zul_mao_svk_sun_jpn_knd_kor_guj_swe_dyu_glc_bat_ukr_mlt_mly_cnt_prs_swa_por_amh_scr_hin_mcd_ger_qcu_urd_arw_mol_lda_tig_ctl_owc_lat_tag_krd_dgb_fre_yor_ind_tha_heb_tml_bam_ses_azi_rom_pan_uzb_ven_vie_gam_akn_bem_tsn	-0.76634260190891	-1.83955264011925	0.0690242176671076
385	mlt_urd_fbf_lit_gam_heb_sid_svk_aze_tur_ses_tag_cic_slo_pan_bsq_rom_aeg_swt_mnd_prs_hin_ven_bos_lda_guj_hun_moo_bam_fin_rus_amh_geo_krd_ctl_scr_glc_chh_anl_ben_est_xho_jav_dut_ind_jpn_tml_kor_swe_pol_zul_ukr_sun_lat_hau_mao_cnt_fre_tsn_mol_amr_por_arw_ita_alb_qcu_mcd_cze_afr_akn_wly_eng_tig_nor_bat_spa_dyu_grk_bem_mly_tha_sod_knd_tsw_ewe_uzb_ger_bul_azi_yor_vie_owc_dgb_igb_swa	-0.574014115692538	-1.36686847785908	0.174961702622463
386	sod_nor_swa_pol_mlt_wly_aeg_krd_uzb_azi_zul_bat_swt_mol_urd_bsq_hin_anl_cic_cnt_cze_prs_bem_bul_yor_pan_fin_ses_dyu_est_ita_hau_geo_lat_alb_arw_dut_chh_heb_ukr_hun_xho_tag_scr_sun_jpn_knd_kor_bos_grk_moo_spa_mly_glc_amr_mao_mnd_ben_tsw_mcd_sid_por_slo_afr_swe_qcu_fre_rus_eng_igb_gam_ctl_tig_rom_ind_svk_ven_ger_fbf_jav_tha_owc_tml_dgb_akn_aze_guj_lit_tur_lda_vie_amh_ewe_bam_tsn	-0.338241944579178	-0.8000118696501	0.425742728892123
387	hau_mcd_ven_ukr_amr_aeg_wly_pan_uzb_aze_moo_jav_akn_prs_spa_bsq_urd_mlt_yor_mnd_bul_pol_fbf_bos_tsn_ben_est_ewe_lda_hun_swe_sid_geo_arw_eng_rom_glc_gam_tig_por_fin_tsw_bat_guj_sun_jpn_knd_kor_svk_ctl_dyu_mol_mly_lit_anl_ind_cnt_fre_dgb_hin_owc_lat_nor_afr_ita_qcu_scr_alb_ger_cic_chh_rus_heb_grk_mao_slo_xho_dut_zul_tag_tha_amh_tml_swt_igb_azi_krd_cze_tur_bam_vie_sod_bem_ses_swa	0.227579453821414	0.53490045311724	0.593995333914404
388	sod_krd_fbf_urd_owc_chh_anl_alb_azi_uzb_dgb_ind_lda_spa_ben_bsq_fre_amh_bam_cnt_nor_afr_cic_pan_akn_eng_est_ses_swt_fin_bos_aeg_geo_swe_rom_lit_guj_wly_gam_dut_hun_zul_jav_ger_sun_jpn_knd_kor_glc_pol_ewe_grk_tag_rus_hau_mly_mnd_svk_igb_por_tig_slo_arw_mcd_ctl_qcu_lat_bul_mol_ven_sid_prs_mlt_ukr_bat_ita_tsn_cze_swa_mao_tha_amr_tml_dyu_bem_aze_scr_hin_tur_moo_vie_heb_yor_tsw_xho	-0.420888779330288	-0.998418911973271	0.320666997257272
389	owc_rom_swa_pan_sid_heb_tig_cze_tur_uzb_moo_jav_dgb_ctl_ita_bsq_bos_hau_bam_mnd_por_ukr_tsn_urd_tsw_afr_fin_fbf_xho_est_glc_amr_geo_spa_ben_eng_nor_aeg_sod_lit_hun_zul_mly_alb_bat_jpn_tml_kor_lat_krd_lda_swe_mao_svk_anl_sun_cnt_prs_dyu_bul_mlt_grk_mcd_ger_mol_qcu_dut_arw_scr_igb_wly_slo_gam_hin_tag_guj_akn_rus_cic_ind_tha_chh_knd_yor_ewe_azi_pol_fre_aze_ses_vie_amh_ven_bem_swt	0.011657807361971	0.0274603849699498	0.978151376469641
390	sod_bos_zul_prs_owc_amr_wly_mol_aze_uzb_ses_mao_tsw_mcd_ben_bsq_krd_mlt_bam_mnd_swe_lat_dyu_afr_yor_ukr_est_lda_ven_hun_nor_amh_geo_svk_rom_spa_guj_heb_sid_ita_fin_swa_bat_glc_sun_jpn_tml_kor_pol_lit_bem_urd_tag_alb_gam_jav_cnt_ger_swt_eng_aeg_grk_scr_dut_cze_qcu_arw_hin_por_xho_tig_rus_anl_slo_mly_ctl_ewe_fre_cic_ind_tha_hau_knd_moo_fbf_tur_bul_pan_azi_tsn_vie_chh_dgb_akn_igb	-0.106149132943434	-0.250168197378345	0.803009080099366
391	sid_eng_cic_mol_anl_amr_gam_ger_tur_aze_xho_bat_tsn_por_bul_bsq_rom_chh_ses_mnd_svk_mcd_moo_lit_tsw_alb_est_lda_ven_fin_afr_aeg_geo_krd_ben_pan_slo_heb_hau_ctl_hun_dgb_ind_spa_jav_jpn_knd_kor_swe_arw_bam_pol_tag_grk_tig_mao_cnt_glc_bem_scr_wly_cze_ita_dut_lat_qcu_bos_hin_rus_ewe_amh_fre_owc_prs_sun_guj_swt_urd_fbf_mly_tha_mlt_tml_dyu_swa_azi_ukr_nor_uzb_akn_vie_sod_igb_yor_zul	0.00219575934550735	0.00517352407218138	0.995883224903514
392	mlt_swe_bam_scr_owc_gam_hau_dut_uzb_aze_xho_jav_ses_rus_alb_bsq_por_heb_bem_mnd_eng_ctl_ven_bos_tsw_ukr_est_ewe_cic_hun_afr_amh_geo_guj_prs_lat_ger_amr_wly_bul_fin_tsn_mly_ita_bat_jpn_tml_kor_urd_fre_swt_hin_tag_mcd_tig_ind_cnt_lit_zul_krd_sid_spa_arw_grk_slo_qcu_nor_mol_cze_yor_aeg_ben_sod_svk_sun_pan_dgb_pol_dyu_mao_tha_anl_knd_swa_lda_azi_rom_glc_tur_moo_vie_chh_fbf_akn_igb	-0.2408473080506	-0.568507306253328	0.571060792599773
393	chh_hin_cic_svk_sid_owc_heb_krd_uzb_azi_akn_mao_zul_scr_mol_bsq_ukr_anl_bam_mnd_rom_nor_swt_spa_yor_swe_fin_ses_tsn_est_dut_aeg_geo_arw_urd_grk_pol_tig_amh_lat_hun_tsw_ind_lit_sun_jpn_knd_kor_cze_pan_moo_por_bat_ita_hau_mly_cnt_mcd_fbf_prs_gam_glc_bul_eng_alb_qcu_slo_ger_bos_ewe_mlt_rus_wly_ctl_jav_afr_igb_guj_xho_tag_tha_sod_tml_ven_lda_aze_ben_fre_tur_dyu_vie_amr_dgb_bem_swa	-0.873095490549267	-2.1113423828549	0.0374249072910048
394	sid_alb_dyu_dut_hau_tig_sod_lat_azi_aze_bem_tag_lda_eng_ger_bsq_ita_gam_yor_mnd_ben_arw_swa_spa_fbf_rus_fin_akn_igb_est_swe_amr_geo_bos_mcd_mol_guj_amh_chh_ctl_hun_ven_sun_svk_mly_jpn_tml_kor_prs_ukr_moo_scr_bat_cze_owc_ind_cnt_pol_bam_glc_aeg_afr_bul_urd_krd_qcu_pan_por_hin_zul_heb_slo_anl_grk_jav_nor_tsn_fre_xho_mao_tha_wly_knd_cic_tsw_uzb_lit_rom_tur_ses_vie_mlt_ewe_dgb_swt	0.250533794745786	0.590443223364274	0.556325622471299
395	mlt_lat_swa_bos_heb_amh_owc_ctl_uzb_azi_dyu_ind_fbf_eng_pol_bsq_spa_anl_bam_mnd_grk_mcd_xho_hin_swt_por_fin_ewe_moo_hun_prs_sod_geo_dut_ben_lit_svk_amr_sid_mol_est_ven_bat_cze_mao_jpn_knd_kor_scr_guj_tsn_nor_mly_urd_gam_tag_cnt_pan_ses_rom_wly_alb_rus_ita_slo_qcu_fre_glc_krd_bem_hau_ger_aeg_ukr_jav_bul_cic_afr_akn_sun_tha_chh_tml_zul_tsw_aze_swe_arw_tur_lda_vie_tig_yor_dgb_igb	0.100155760257436	0.235755879097674	0.814140507595008
396	chh_glc_akn_rus_hau_tig_aeg_scr_aze_tur_zul_mao_xho_afr_eng_bsq_slo_anl_tsw_mnd_ctl_pan_igb_urd_ses_ger_hun_ven_ewe_est_pol_sod_geo_hin_krd_ben_lat_amh_owc_mcd_fin_dgb_jav_bul_mly_jpn_knd_kor_fre_dut_yor_grk_tag_rom_mlt_sun_cnt_alb_lda_ukr_amr_bos_mol_cze_swe_qcu_ita_guj_svk_fbf_heb_lit_sid_spa_ind_arw_bam_por_swt_bat_tha_gam_tml_cic_swa_azi_nor_prs_uzb_moo_vie_wly_tsn_bem_dyu	0.513922798302705	1.21262646491445	0.228344064181235
397	wly_arw_akn_eng_heb_sid_tig_rus_aze_uzb_swt_bat_dgb_ukr_rom_bsq_ita_hau_bem_mnd_glc_ger_ven_bul_ewe_hin_hun_tsn_bam_fin_pan_amr_geo_scr_svk_fre_spa_amh_anl_dut_est_ses_ind_lat_mao_jpn_tml_kor_grk_mcd_swa_cze_jav_afr_owc_mly_cnt_krd_moo_ctl_sod_mol_ben_nor_pol_qcu_prs_urd_slo_cic_chh_guj_gam_por_sun_lit_lda_swe_yor_tag_tha_aeg_knd_tsw_dyu_tur_alb_bos_azi_xho_vie_mlt_zul_igb_fbf	-0.840641949688452	-2.02910512590581	0.0453060929105246
398	aeg_pol_fbf_guj_anl_mlt_chh_svk_aze_tur_ven_ind_dgb_cze_fre_bsq_spa_sod_akn_mnd_scr_afr_xho_bul_swt_dut_fin_moo_lda_est_grk_sid_geo_ctl_nor_mol_pan_hau_tig_bos_hun_dyu_bat_slo_tag_jpn_tml_kor_swe_por_bem_glc_mao_rom_owc_jav_cnt_eng_yor_hin_gam_rus_lat_alb_krd_qcu_prs_ger_ita_ewe_amr_ben_amh_urd_mly_ukr_zul_mcd_tsn_sun_tha_heb_knd_igb_ses_uzb_lit_arw_azi_bam_vie_wly_swa_tsw_cic	0.0384132092003521	0.0904271361785568	0.928142267644184
399	owc_pol_yor_dut_wly_aeg_hau_bul_uzb_azi_igb_mao_bem_urd_svk_bsq_krd_tig_bam_mnd_guj_arw_ven_swe_dyu_hin_hun_tsn_moo_est_lit_sid_geo_rom_por_ctl_lat_anl_heb_mol_fin_ses_jav_fre_ind_jpn_tml_kor_spa_pan_akn_prs_bat_cze_mlt_sun_cnt_bos_xho_grk_sod_ita_ben_ukr_ger_qcu_mcd_afr_alb_dgb_amh_eng_gam_nor_tag_glc_tsw_scr_swt_mly_tha_chh_knd_fbf_zul_tur_slo_rus_aze_ewe_vie_amr_lda_swa_cic	-0.961011821012715	-2.33329071741803	0.0217882420279211
400	chh_ctl_fbf_grk_hau_anl_sod_fre_uzb_aze_dgb_mly_zul_alb_bos_bsq_glc_heb_bam_cnt_ita_pan_ses_urd_ven_krd_fin_swa_akn_hun_prs_gam_geo_lat_mcd_swe_arw_amr_owc_hin_est_moo_sun_scr_jav_jpn_knd_kor_cze_rom_ewe_ger_bat_dut_aeg_ind_mnd_slo_yor_ukr_sid_pol_guj_mol_afr_qcu_svk_bul_eng_swt_mlt_rus_wly_por_mao_spa_lda_nor_tsn_tag_tha_amh_tml_xho_igb_tur_lit_ben_azi_bem_vie_tig_cic_dyu_tsw	0.104313813935211	0.245418421682009	0.806673230133989
401	amh_fre_yor_ben_anl_mlt_amr_pan_uzb_aze_cic_sun_dyu_cze_rom_bsq_eng_gam_lda_cnt_alb_ita_dgb_swe_igb_spa_hun_ewe_moo_fin_prs_hau_geo_urd_slo_hin_afr_wly_owc_dut_est_bem_jav_nor_mly_jpn_knd_kor_rus_guj_ven_ger_mao_por_sid_tag_mnd_mcd_bam_scr_tig_lit_glc_pol_lat_qcu_bul_ukr_svk_tsn_chh_krd_heb_grk_bat_mol_swa_arw_swt_ind_tha_sod_tml_fbf_tsw_azi_bos_ctl_tur_zul_vie_aeg_xho_ses_akn	0.198682599921579	0.467531771089199	0.641213146201441
402	aeg_glc_ses_spa_amr_hau_heb_slo_aze_azi_tsw_ind_yor_fre_arw_bsq_svk_sid_ven_mnd_alb_rus_dyu_afr_igb_ger_est_xho_tsn_fin_eng_mlt_geo_lat_ita_prs_mcd_anl_tig_bul_hun_zul_mly_pol_bat_jpn_knd_kor_nor_pan_swa_urd_tag_krd_owc_sun_cnt_mol_bam_bos_gam_grk_scr_por_cze_qcu_hin_dut_guj_akn_wly_ben_sod_lit_jav_swe_fbf_ukr_ewe_mao_tha_chh_tml_swt_cic_tur_rom_ctl_uzb_bem_vie_amh_lda_moo_dgb	-0.214897431558527	-0.507810917021322	0.612788231064572
403	wly_grk_yor_por_sid_tig_amh_cze_tur_uzb_ses_ind_bam_rus_guj_bsq_scr_aeg_akn_mnd_eng_hin_xho_mol_ven_slo_fin_swt_tsn_hun_nor_gam_geo_glc_dut_arw_fre_mlt_owc_lit_est_dyu_tag_ita_sun_jpn_tml_kor_bos_krd_cic_afr_bat_pan_hau_mao_cnt_rom_bem_lat_anl_swe_bul_ukr_ger_qcu_spa_mcd_alb_dgb_sod_pol_amr_ctl_mly_svk_lda_urd_igb_jav_tha_heb_knd_fbf_moo_aze_prs_ben_azi_swa_vie_chh_tsw_zul_ewe	0.687171813620158	1.63025693375127	0.106429608850733
404	amh_mcd_xho_ger_amr_owc_hau_glc_uzb_aze_fbf_sun_ven_urd_nor_bsq_krd_mlt_dgb_mnd_rus_alb_tsw_eng_tsn_slo_hun_lda_yor_fin_hin_aeg_geo_lit_spa_por_fre_sod_sid_rom_est_swt_mly_lat_tag_jpn_tml_kor_bul_ben_dyu_afr_ind_cze_tig_mao_cnt_svk_swa_arw_gam_grk_dut_prs_bos_qcu_ita_scr_mol_ses_wly_swe_heb_pol_jav_ctl_cic_ukr_akn_bat_tha_anl_knd_bem_moo_tur_guj_pan_azi_zul_vie_chh_ewe_igb_bam	0.0694322535446009	0.163415078506557	0.870546226887553
405	gam_ger_swt_swe_amh_hau_wly_guj_tur_uzb_xho_tag_dyu_spa_pol_bsq_ben_heb_igb_cnt_prs_ukr_fbf_afr_yor_hin_est_lda_ewe_fin_pan_amr_geo_por_glc_urd_ita_tig_sod_dut_hun_bem_ind_cze_mao_jpn_tml_kor_scr_fre_zul_lat_sun_mol_aeg_bat_mnd_lit_bam_krd_owc_bos_ctl_svk_rus_qcu_eng_grk_mcd_moo_chh_rom_mlt_nor_jav_alb_ses_arw_ven_mly_tha_sid_knd_dgb_cic_azi_slo_bul_aze_tsn_vie_anl_tsw_swa_akn	-0.112560426407842	-0.26551176294749	0.791202921008945
406	sid_ctl_yor_dut_aeg_wly_hau_mol_uzb_aze_igb_mly_lda_pan_afr_bsq_krd_amh_ses_mnd_prs_alb_xho_bul_fbf_ita_hun_bem_swt_fin_pol_sod_geo_bos_rus_spa_grk_gam_heb_mcd_est_akn_bat_ben_ind_jpn_tml_kor_guj_glc_cic_svk_mao_ukr_anl_tag_cnt_slo_ven_por_amr_ger_arw_scr_cze_qcu_nor_lat_lit_dgb_chh_urd_tig_hin_sun_fre_tsw_rom_tsn_jav_tha_mlt_knd_zul_moo_tur_eng_swe_azi_swa_vie_owc_ewe_dyu_bam	0.265196337373577	0.623642235710006	0.534389201797053
407	sod_ben_bam_glc_wly_owc_gam_bos_azi_uzb_ven_ind_zul_slo_eng_bsq_guj_chh_cic_mnd_afr_krd_fbf_alb_moo_prs_hun_igb_yor_fin_nor_heb_geo_grk_ctl_rom_pol_sid_hau_lat_est_dgb_mly_arw_sun_jpn_tml_kor_bul_spa_akn_ita_tag_ukr_mlt_jav_cnt_lit_tsn_rus_amr_scr_urd_mcd_svk_qcu_dut_swe_ger_swt_aeg_hin_anl_pan_mao_por_xho_cze_ses_bat_tha_amh_knd_dyu_swa_tur_mol_fre_aze_tsw_vie_tig_lda_ewe_bem	0.618958233626658	1.46458624248921	0.146406187801934
408	anl_ben_fbf_rus_wly_chh_sid_guj_tur_uzb_swa_jav_tsn_pan_hin_bsq_dut_owc_ewe_mnd_cze_krd_yor_svk_xho_slo_est_swt_moo_hun_arw_tig_geo_ger_mcd_eng_rom_aeg_mlt_lat_fin_akn_mly_glc_mao_jpn_tml_kor_grk_bos_dyu_scr_tag_alb_amr_ind_cnt_pol_dgb_ukr_heb_fre_mol_nor_lit_qcu_urd_bul_prs_zul_amh_ctl_sod_swe_sun_por_ses_afr_lda_bat_tha_hau_knd_bem_bam_aze_spa_ita_azi_cic_vie_gam_igb_ven_tsw	0.152101228396076	0.357862985811184	0.72125678491757
409	wly_nor_tsn_glc_owc_sid_chh_cze_tur_aze_dyu_sun_ewe_lat_grk_bsq_guj_hau_igb_cnt_rus_alb_ven_pol_zul_bos_fin_moo_lda_est_eng_amr_geo_urd_ita_mcd_rom_sod_mlt_ger_hun_swa_ind_slo_bat_jpn_knd_kor_pan_hin_ses_bul_mao_krd_anl_mly_mnd_ctl_dgb_por_aeg_arw_dut_spa_mol_qcu_prs_afr_scr_swt_amh_fre_heb_swe_tag_ben_akn_lit_xho_jav_tha_tig_tml_tsw_fbf_azi_svk_ukr_uzb_cic_vie_gam_bam_bem_yor	0.580772953739211	1.37320737090446	0.172989642848609
410	hau_guj_tsw_eng_aeg_anl_sid_spa_tur_uzb_ven_sun_ewe_krd_rus_bsq_ctl_owc_swt_cnt_por_slo_xho_swe_ses_dut_fin_fbf_igb_est_svk_mlt_geo_afr_grk_hin_urd_amr_amh_glc_hun_zul_jav_fre_bat_jpn_knd_kor_cze_bos_moo_ben_mly_nor_chh_ind_mnd_lit_bem_ukr_heb_arw_ita_lat_rom_qcu_mcd_scr_alb_cic_wly_prs_sod_pol_tag_bul_dgb_mol_tsn_mao_tha_tig_tml_swa_akn_azi_pan_ger_aze_dyu_vie_gam_lda_yor_bam	0.25454635975869	0.599859606118942	0.550058594256897
411	sod_fre_zul_ita_gam_tig_owc_ctl_azi_uzb_lda_mao_bem_rom_grk_bsq_lit_hau_tsw_cnt_urd_alb_swt_krd_dyu_ger_fin_xho_ven_est_pol_amh_geo_svk_slo_eng_pan_sid_chh_ben_hun_moo_tag_arw_jav_jpn_tml_kor_cze_mol_akn_prs_ind_swe_heb_mly_mnd_afr_swa_lat_mlt_glc_por_nor_mcd_qcu_dut_bos_guj_bam_wly_bul_anl_scr_bat_hin_yor_rus_tsn_sun_tha_amr_knd_igb_fbf_tur_ukr_spa_aze_ses_vie_aeg_dgb_ewe_cic	0.0603217533195968	0.141927957645202	0.887443920604358
412	tig_guj_bam_glc_amh_sod_gam_krd_tur_azi_swt_jav_xho_por_ctl_bsq_scr_aeg_tsn_mnd_bos_lit_cic_mcd_lda_rus_fin_zul_igb_hun_lat_heb_geo_slo_mol_swe_prs_hau_amr_eng_est_moo_tag_ukr_sun_jpn_knd_kor_spa_svk_swa_rom_mao_bul_wly_bat_cnt_arw_ewe_dut_anl_hin_pol_afr_grk_qcu_nor_ita_ben_yor_mlt_alb_chh_pan_mly_urd_fbf_ger_akn_ind_tha_owc_tml_bem_ses_aze_fre_cze_uzb_dyu_vie_sid_dgb_tsw_ven	-0.332522221844829	-0.787824011918853	0.432803057042376
413	mlt_lit_yor_grk_sid_anl_amh_por_uzb_azi_bem_jav_cic_alb_arw_bsq_ukr_gam_ses_mnd_bul_ben_lda_glc_ven_mol_est_ewe_swa_fin_svk_chh_geo_krd_rom_guj_slo_amr_hau_dut_hun_swt_mao_scr_bat_jpn_tml_kor_ger_pan_tsn_fre_sun_cze_tig_ind_cnt_pol_xho_ita_owc_prs_eng_mcd_afr_qcu_lat_hin_bos_moo_aeg_spa_wly_rus_tag_urd_bam_nor_tsw_mly_tha_sod_knd_dyu_zul_aze_swe_ctl_tur_dgb_vie_heb_igb_akn_fbf	-0.872224122948006	-2.11203467431496	0.0373639422775998
414	chh_arw_zul_rus_heb_hau_wly_hin_tur_azi_tsw_ind_dyu_ita_slo_bsq_pol_mlt_bem_mnd_ger_grk_akn_urd_ses_afr_est_xho_ven_fin_bul_owc_geo_svk_cze_guj_ben_aeg_amr_mcd_hun_ewe_tag_bos_mao_jpn_knd_kor_scr_por_lda_lat_mly_fre_gam_sun_cnt_nor_bam_spa_tig_lit_alb_glc_pan_qcu_ukr_eng_mol_dgb_sid_prs_anl_dut_jav_krd_igb_rom_swa_bat_tha_sod_tml_tsn_fbf_aze_ctl_swe_uzb_yor_vie_amh_cic_moo_swt	0.253601143633056	0.597066568343262	0.551913795477208
415	owc_eng_ven_rus_heb_tig_gam_hin_tur_aze_dgb_jav_ewe_lat_pol_bsq_dut_wly_moo_mnd_krd_ger_fbf_svk_swt_grk_fin_zul_swa_est_lit_sod_geo_ukr_ben_mol_urd_mlt_aeg_spa_hun_lda_mao_arw_bat_jpn_tml_kor_fre_pan_ses_cze_tag_mcd_amr_sun_cnt_afr_yor_bul_sid_nor_scr_ita_ctl_qcu_bos_por_prs_dyu_chh_guj_hau_rom_mly_swe_igb_glc_bem_ind_tha_anl_knd_tsn_cic_azi_slo_alb_uzb_xho_vie_amh_akn_tsw_bam	0.250960370461661	0.590452701390018	0.556319296666697
416	hau_dut_tsn_prs_wly_mlt_amh_ben_uzb_azi_tsw_bat_lda_swe_grk_bsq_hin_sod_xho_mnd_ita_ukr_fbf_lat_ven_pan_hun_ewe_igb_fin_bul_chh_geo_afr_cze_rom_ctl_tig_gam_arw_est_swt_sun_mcd_tag_jpn_knd_kor_scr_lit_cic_ger_mao_mol_sid_jav_cnt_rus_dgb_por_heb_slo_spa_urd_nor_qcu_krd_fre_pol_ses_aeg_guj_amr_alb_ind_svk_bem_bos_swa_mly_tha_anl_tml_moo_zul_tur_eng_glc_aze_yor_vie_owc_dyu_akn_bam	0.0926208220707981	0.218296096635174	0.827676715792541
417	tig_glc_tsn_alb_owc_chh_sod_ben_tur_azi_moo_mao_ven_pol_spa_bsq_slo_amr_swt_mnd_swe_scr_fbf_hin_dyu_cze_fin_swa_igb_est_svk_wly_geo_urd_krd_arw_lit_sid_gam_rom_hun_ses_bat_eng_sun_jpn_knd_kor_afr_por_tsw_ukr_ind_ger_mlt_jav_cnt_fre_cic_guj_hau_prs_lat_ctl_rus_qcu_grk_bos_pan_dgb_aeg_mcd_amh_mol_tag_bul_bem_nor_zul_mly_tha_anl_tml_lda_yor_uzb_dut_ita_aze_xho_vie_heb_bam_ewe_akn	-0.505729739508656	-1.20446950925519	0.231464530789913
418	tig_afr_ven_glc_aeg_hau_gam_swe_aze_azi_cic_bat_swa_cze_fre_bsq_ita_heb_fbf_cnt_lit_bul_tsn_rus_tsw_scr_hun_ewe_yor_est_bos_mlt_geo_svk_dut_lat_ben_sid_chh_hin_fin_moo_sun_grk_ind_jpn_knd_kor_arw_ukr_bam_rom_mao_mcd_amh_mly_mnd_guj_igb_pol_owc_mol_nor_pan_spa_qcu_slo_por_krd_dgb_sod_urd_anl_prs_jav_eng_bem_alb_ses_tag_tha_amr_tml_akn_lda_tur_ger_ctl_uzb_zul_vie_wly_swt_xho_dyu	0.145940788493725	0.343123953097175	0.732279624871445
419	mlt_fre_fbf_svk_tig_anl_heb_dut_tur_aze_swt_mly_yor_pan_krd_bsq_ben_hau_tsn_cnt_mol_urd_bem_slo_xho_hin_hun_moo_dyu_fin_afr_wly_geo_eng_lit_arw_mcd_chh_sod_pol_est_cic_sun_ukr_jav_jpn_tml_kor_nor_lat_dgb_ctl_tag_ita_sid_bat_mnd_cze_ses_grk_amh_scr_bul_bos_rus_qcu_guj_ger_prs_swa_gam_rom_amr_spa_ind_alb_igb_glc_bam_mao_tha_aeg_knd_tsw_akn_uzb_por_swe_azi_ewe_vie_owc_ven_zul_lda	-0.600463037126621	-1.43413806835992	0.154886797801798
420	chh_mol_swa_prs_amr_sod_owc_ita_tur_azi_bem_sun_akn_fre_eng_bsq_urd_mlt_ven_mnd_svk_bul_moo_hin_lda_rus_fin_ses_tsw_hun_grk_hau_geo_mcd_dut_arw_pan_aeg_tig_lat_est_bam_jav_por_mao_jpn_tml_kor_glc_afr_cic_cze_tag_ukr_amh_bat_cnt_alb_zul_ctl_sid_ben_pol_swe_rom_qcu_guj_krd_spa_dyu_wly_slo_heb_lit_mly_ger_xho_nor_igb_ind_tha_anl_knd_swt_ewe_aze_bos_scr_uzb_fbf_vie_gam_dgb_yor_tsn	-0.845866765879447	-2.04212219269202	0.0439710335431623
421	mlt_arw_tsw_ger_aeg_amr_tig_swe_aze_uzb_ses_mly_fbf_rus_svk_bsq_urd_owc_swt_cnt_ctl_spa_yor_alb_ven_hin_fin_xho_bam_hun_prs_anl_geo_scr_lit_afr_pan_gam_sod_bos_est_cic_sun_ukr_jav_jpn_knd_kor_guj_eng_akn_nor_ind_glc_amh_mao_mnd_dut_bem_rom_heb_pol_por_ben_ita_qcu_mol_lat_bul_zul_sid_fre_hau_grk_tag_mcd_dgb_krd_tsn_bat_tha_chh_tml_igb_ewe_tur_slo_cze_azi_moo_vie_wly_lda_dyu_swa	0.214654220683919	0.50491418916241	0.614813495575014
422	sid_rom_cic_alb_amr_sod_aeg_por_uzb_tur_tsw_jav_ses_hin_scr_bsq_prs_hau_swa_cnt_svk_swe_zul_cze_bam_pan_fin_igb_dyu_est_ger_mlt_geo_lat_bos_slo_mol_amh_wly_fre_hun_yor_mly_dut_ind_jpn_tml_kor_nor_arw_tsn_ukr_mao_ita_tig_tag_mnd_grk_xho_ben_owc_ctl_eng_mcd_rus_qcu_glc_urd_bul_akn_heb_guj_chh_afr_sun_lit_ewe_pol_moo_bat_tha_anl_knd_fbf_bem_azi_krd_spa_aze_ven_vie_gam_lda_dgb_swt	-0.0664537503378527	-0.156495213519773	0.875981915541658
423	mlt_ukr_fbf_nor_hau_owc_wly_svk_uzb_azi_ewe_sun_lda_lat_krd_bsq_pol_gam_yor_cnt_por_hin_swt_prs_xho_slo_fin_bem_moo_hun_ctl_aeg_geo_guj_scr_mcd_ita_sod_tig_afr_est_ses_bat_ben_ind_jpn_knd_kor_rus_ger_dyu_rom_mao_mol_amr_tag_mnd_urd_akn_cze_sid_dut_arw_eng_swe_qcu_glc_fre_bul_swa_heb_pan_amh_grk_jav_bos_ven_spa_igb_mly_tha_chh_tml_tsn_tsw_aze_lit_alb_tur_dgb_vie_anl_bam_cic_zul	-0.376051322965736	-0.893021751482897	0.374150545143366
424	chh_mol_bam_slo_wly_hau_amr_bos_tur_uzb_swa_mao_xho_pan_alb_bsq_pol_owc_dgb_mnd_ctl_urd_ven_rus_zul_spa_fin_bem_tsw_hun_lit_sod_geo_por_ben_bul_grk_anl_gam_arw_est_lda_mly_eng_sun_jpn_tml_kor_afr_lat_moo_fre_ind_svk_heb_tag_cnt_rom_swt_guj_mlt_glc_nor_prs_swe_qcu_ger_scr_mcd_ewe_tig_ukr_amh_krd_bat_hin_cic_ita_ses_jav_tha_sid_knd_igb_fbf_azi_cze_dut_aze_yor_vie_aeg_dyu_tsn_akn	-0.296990692689928	-0.703161151474873	0.483711914774136
425	aeg_mcd_bam_alb_owc_chh_anl_ukr_uzb_tur_lda_mao_swa_rom_rus_bsq_spa_amr_yor_cnt_grk_eng_ven_hin_xho_por_est_swt_bem_hun_glc_gam_geo_afr_swe_bul_scr_tig_wly_prs_fin_zul_bat_arw_tag_jpn_tml_kor_pan_cze_dyu_dut_ind_nor_sod_jav_mnd_bos_fbf_ita_amh_mol_krd_ctl_slo_qcu_urd_lit_ger_cic_hau_guj_sid_ben_mly_lat_moo_pol_igb_sun_tha_heb_knd_ewe_dgb_azi_svk_fre_aze_tsw_vie_mlt_tsn_ses_akn	-0.713868317354461	-1.71153230987227	0.0903160913973577
426	sid_slo_zul_rus_anl_amh_owc_glc_aze_tur_tsw_mly_fbf_swe_bos_bsq_nor_sod_ewe_cnt_grk_dut_akn_scr_swa_ukr_fin_dgb_bam_hun_spa_chh_geo_urd_bul_lit_rom_aeg_heb_cze_est_ses_mao_lat_bat_jpn_tml_kor_krd_por_xho_ita_jav_pol_amr_ind_mnd_mol_lda_alb_gam_svk_prs_afr_ben_qcu_pan_ctl_eng_yor_wly_fre_hau_ger_tag_guj_tsn_arw_ven_sun_tha_mlt_knd_dyu_moo_uzb_hin_mcd_azi_igb_vie_tig_swt_bem_cic	0.132555202440266	0.311873909902971	0.755834470616753
427	heb_ukr_xho_afr_hau_tig_anl_glc_aze_azi_bem_sun_ven_grk_guj_bsq_ger_mlt_tsw_cnt_bul_pan_swt_ctl_swa_scr_est_yor_fbf_hun_por_wly_geo_mol_ben_fre_lat_aeg_amr_hin_fin_ses_jav_eng_mly_jpn_knd_kor_svk_cze_zul_dut_bat_pol_sod_tag_mnd_spa_lda_ita_amh_swe_arw_alb_slo_qcu_urd_rus_bos_moo_chh_prs_owc_krd_ind_rom_bam_mcd_cic_mao_tha_sid_tml_akn_igb_tur_nor_lit_uzb_tsn_vie_gam_dyu_ewe_dgb	-1.10569739734562	-2.70954725800152	0.00802173014010697
428	amr_ben_tsw_bos_anl_owc_chh_krd_azi_aze_fbf_mao_ven_eng_afr_bsq_arw_mlt_moo_mnd_pan_slo_swa_mol_zul_ukr_hun_bem_ewe_fin_pol_sid_geo_alb_ctl_guj_urd_gam_hau_grk_est_swt_sun_fre_ind_jpn_tml_kor_por_cze_cic_scr_bat_spa_heb_mly_cnt_swe_bam_ger_amh_mcd_prs_rom_lat_qcu_svk_nor_bul_ses_aeg_glc_sod_rus_tag_ita_akn_lit_dgb_jav_tha_tig_knd_lda_xho_uzb_hin_dut_tur_igb_vie_wly_yor_tsn_dyu	0.359360810443671	0.846188851999861	0.399619463989945
429	amr_eng_akn_slo_wly_amh_hau_krd_aze_tur_dyu_tag_cic_scr_nor_bsq_mcd_heb_tsw_cnt_svk_ita_swa_ukr_bam_hin_fin_bem_ses_est_bos_mlt_geo_rom_spa_urd_bul_owc_anl_mol_hun_fbf_sun_alb_ind_jpn_tml_kor_glc_ger_moo_arw_mly_pol_chh_bat_mnd_dut_dgb_ben_sid_rus_prs_por_swe_qcu_cze_pan_lit_zul_sod_grk_aeg_afr_jav_ctl_tsn_fre_lda_mao_tha_gam_knd_swt_xho_azi_guj_lat_uzb_igb_vie_tig_ven_yor_ewe	-0.53742089834317	-1.27983795493167	0.203785586647738
430	wly_guj_zul_bos_chh_aeg_mlt_mcd_uzb_aze_cic_jav_ven_urd_ukr_bsq_pol_hau_lda_cnt_ctl_lat_bem_arw_swa_hin_est_akn_ewe_hun_rom_owc_geo_pan_ita_swe_ger_heb_amh_rus_fin_xho_bat_slo_mly_jpn_knd_kor_spa_svk_yor_lit_mao_nor_gam_tag_mnd_prs_dgb_fre_tig_alb_scr_grk_mol_qcu_ben_bul_afr_swt_anl_cze_amr_krd_sun_por_dyu_dut_tsn_ind_tha_sod_tml_igb_moo_tur_glc_eng_azi_tsw_vie_sid_fbf_bam_ses	-0.0504780084965211	-0.11895541197077	0.905567255414523
431	owc_ben_tsw_rom_hau_chh_sod_svk_azi_aze_ses_bat_yor_pan_por_bsq_mcd_tig_bem_mnd_grk_spa_ven_ukr_ewe_swe_est_moo_dyu_hun_glc_aeg_geo_bul_guj_urd_dut_gam_sid_bos_fin_xho_ind_arw_jav_jpn_tml_kor_fre_ctl_igb_scr_mao_ger_heb_tag_cnt_hin_swa_nor_mlt_slo_eng_prs_pol_qcu_rus_lit_ita_tsn_wly_mol_anl_afr_sun_alb_akn_lat_zul_mly_tha_amr_knd_bam_dgb_tur_krd_cze_uzb_swt_vie_amh_cic_fbf_lda	0.204891312743245	0.481976399214707	0.630955055909382
432	aeg_rus_bam_lat_owc_anl_amr_mol_aze_tur_zul_ind_ewe_ita_krd_bsq_grk_wly_yor_cnt_bul_ukr_cic_lit_fbf_por_fin_akn_dgb_hun_ger_hau_geo_mcd_urd_glc_afr_mlt_sid_hin_est_tsw_mao_cze_sun_jpn_tml_kor_swe_eng_tsn_nor_mly_prs_tig_tag_mnd_spa_ses_guj_heb_ben_ctl_slo_pol_qcu_alb_fre_dut_ven_chh_svk_sod_arw_jav_rom_swt_bos_swa_bat_tha_gam_knd_bem_moo_azi_pan_scr_uzb_dyu_vie_amh_lda_igb_xho	-0.281544786054475	-0.666217764368185	0.506921199964158
433	gam_por_ses_hin_sid_aeg_heb_arw_aze_uzb_dgb_bat_cic_lat_svk_bsq_ukr_wly_moo_cnt_mol_ita_fbf_ctl_zul_bul_est_igb_yor_hun_mcd_sod_geo_rus_alb_glc_eng_hau_anl_spa_fin_bem_ind_urd_jav_jpn_tml_kor_rom_krd_ven_grk_tag_lit_mlt_mly_mnd_pol_akn_scr_chh_dut_pan_cze_ger_qcu_ben_nor_prs_bam_amr_afr_owc_slo_sun_guj_ewe_swe_tsw_mao_tha_tig_knd_dyu_xho_azi_bos_fre_tur_lda_vie_amh_tsn_swa_swt	-0.564541236835073	-1.34582482065992	0.181630788763218
434	chh_arw_dyu_ukr_hau_amr_heb_hin_azi_tur_xho_mly_akn_scr_ita_bsq_nor_aeg_bam_cnt_bul_svk_lda_rom_tsn_ger_fin_fbf_ven_hun_mcd_anl_geo_krd_urd_lat_lit_sid_gam_bos_est_swt_bat_por_tag_jpn_tml_kor_ben_spa_cic_rus_mao_pan_owc_jav_mnd_dut_swa_pol_amh_prs_swe_afr_mol_qcu_guj_slo_ctl_ewe_tig_glc_wly_eng_sun_fre_ses_grk_moo_ind_tha_mlt_knd_bem_dgb_aze_cze_alb_uzb_yor_vie_sod_zul_tsw_igb	-0.149815801533312	-0.35336578289823	0.724613987738204
435	amh_dut_yor_spa_wly_aeg_tig_fre_aze_uzb_tsw_mly_bam_scr_urd_bsq_ben_anl_swt_cnt_nor_bul_bem_pol_zul_afr_hun_moo_lda_est_ita_heb_geo_bos_lat_alb_rus_chh_sod_rom_fin_ewe_jav_glc_bat_jpn_tml_kor_cze_grk_ven_pan_ind_arw_mlt_mao_mnd_krd_fbf_mcd_hau_guj_swe_svk_ctl_qcu_ger_slo_mol_cic_amr_prs_gam_lit_sun_ukr_tsn_eng_igb_tag_tha_owc_knd_dyu_ses_tur_por_hin_azi_dgb_vie_sid_xho_akn_swa	-0.356551358413487	-0.844619175047489	0.400491063427908
436	anl_guj_dyu_pan_tig_mlt_hau_nor_tur_azi_lda_sun_bem_por_spa_bsq_pol_wly_akn_mnd_lit_ctl_xho_slo_bam_arw_est_igb_cic_fin_mol_heb_geo_prs_dut_urd_hin_gam_sid_grk_hun_tsw_bat_swe_mao_jpn_tml_kor_cze_alb_ven_ukr_jav_rus_aeg_ind_cnt_ger_dgb_bos_amh_afr_ben_fre_svk_qcu_rom_ita_lat_ewe_sod_scr_chh_mcd_tag_krd_moo_glc_ses_mly_tha_amr_knd_yor_swt_aze_bul_eng_uzb_tsn_vie_owc_swa_fbf_zul	-1.05917591640769	-2.59344892638055	0.0110375123918308
437	chh_ger_igb_glc_amh_wly_sid_arw_aze_azi_cic_sun_swt_slo_grk_bsq_alb_gam_xho_mnd_pol_por_lda_pan_bem_bul_est_dyu_ewe_fin_spa_amr_geo_ben_eng_rom_afr_tig_hau_mcd_hun_tsn_tag_urd_bat_jpn_knd_kor_hin_mol_moo_bos_ind_swe_sod_jav_cnt_prs_bam_nor_aeg_lit_cze_fre_dut_qcu_lat_rus_ctl_ven_anl_krd_heb_ukr_mao_svk_tsw_scr_akn_mly_tha_mlt_tml_zul_yor_uzb_guj_ita_tur_fbf_vie_owc_dgb_swa_ses	0.227052229529917	0.535253019638831	0.593752521480905
438	chh_urd_bam_eng_gam_mlt_heb_nor_uzb_tur_akn_sun_fbf_cze_glc_bsq_pol_amr_dyu_cnt_spa_alb_swt_scr_cic_svk_fin_bem_ses_hun_afr_hau_geo_prs_hin_dut_grk_sod_aeg_guj_est_igb_ind_ukr_mao_jpn_knd_kor_mol_ben_zul_rus_mly_arw_sid_bat_mnd_pan_ven_lat_wly_rom_ita_bos_krd_qcu_swe_slo_por_ewe_owc_ctl_anl_bul_jav_mcd_yor_ger_swa_tag_tha_amh_tml_moo_lda_azi_fre_lit_aze_dgb_vie_tig_tsn_tsw_xho	-0.786269830152701	-1.89118004687826	0.0617128141613708
439	sod_scr_bem_ita_gam_wly_aeg_glc_aze_tur_ven_mao_bam_bul_lit_bsq_swe_tig_igb_mnd_slo_ger_dgb_ben_ewe_afr_hun_tsw_fbf_fin_por_amr_geo_hin_urd_pol_dut_hau_amh_spa_est_dyu_tag_fre_bat_jpn_knd_kor_mcd_alb_yor_grk_sun_rus_mlt_jav_cnt_mol_swt_lat_anl_krd_pan_rom_arw_qcu_prs_ctl_svk_akn_owc_ukr_heb_nor_ind_cze_cic_eng_swa_mly_tha_chh_tml_moo_tsn_uzb_guj_bos_azi_lda_vie_sid_xho_zul_ses	-0.0697195767689581	-0.16432895402643	0.869828818378486
440	anl_spa_moo_pol_hau_gam_sod_ita_tur_azi_bem_tag_igb_nor_hin_bsq_rus_sid_cic_cnt_por_urd_ewe_scr_ven_mol_hun_ses_dgb_fin_krd_owc_geo_ukr_bos_pan_guj_chh_amh_dut_est_akn_mao_swe_ind_jpn_tml_kor_ben_ger_swa_lit_bat_afr_tig_jav_mnd_mcd_swt_ctl_amr_prs_fre_cze_bul_qcu_lat_glc_grk_tsw_mlt_svk_wly_rom_sun_arw_yor_eng_xho_mly_tha_aeg_knd_fbf_zul_aze_slo_alb_uzb_lda_vie_heb_bam_dyu_tsn	-0.470892530849693	-1.11876312392551	0.266122595679017
441	mlt_prs_bem_spa_wly_owc_sid_krd_uzb_azi_xho_ind_ven_mcd_rom_bsq_urd_gam_tsn_cnt_arw_slo_ewe_hin_yor_eng_est_igb_moo_fin_ukr_heb_geo_alb_rus_ita_ctl_tig_amh_grk_hun_lda_mao_mol_mly_jpn_tml_kor_por_lat_zul_glc_bat_swe_aeg_sun_mnd_pol_akn_dut_chh_afr_svk_cze_scr_qcu_lit_fre_nor_swa_hau_bos_sod_bul_jav_guj_ses_ben_dyu_tag_tha_anl_knd_dgb_swt_tur_pan_ger_aze_cic_vie_amr_bam_tsw_fbf	-0.115407348177637	-0.272509978708685	0.785834061125637
442	amh_scr_dgb_nor_hau_heb_amr_grk_uzb_azi_xho_sun_lda_dut_por_bsq_lit_tig_bem_cnt_ita_afr_dyu_eng_zul_rom_est_tsw_swa_fin_krd_sid_geo_fre_cze_lat_slo_aeg_gam_ger_hun_cic_jav_glc_mly_jpn_knd_kor_swe_ben_ewe_spa_ind_svk_owc_mao_mnd_bul_ven_pan_mlt_bos_pol_urd_rus_qcu_mol_prs_mcd_bam_chh_ctl_anl_guj_tag_ukr_igb_alb_moo_bat_tha_wly_tml_akn_swt_aze_arw_hin_tur_yor_vie_sod_ses_fbf_tsn	0.143132288517377	0.336704141196546	0.73709855573064
443	hau_spa_tsw_bos_anl_owc_sod_ben_aze_uzb_akn_sun_bem_alb_guj_bsq_svk_chh_tsn_mnd_lit_urd_ses_ctl_swt_prs_est_ewe_moo_hun_glc_tig_geo_rom_ukr_dut_fre_sid_amh_pol_fin_ven_mly_arw_tag_jpn_tml_kor_swe_slo_dgb_nor_mao_mol_mlt_bat_cnt_lat_dyu_grk_gam_cze_eng_hin_mcd_qcu_por_ger_afr_fbf_amr_rus_wly_scr_ind_bul_bam_ita_yor_jav_tha_aeg_knd_igb_zul_tur_krd_pan_azi_cic_vie_heb_xho_swa_lda	-0.245877172847467	-0.581008951973107	0.56263984140943
444	sod_lat_dgb_pan_amh_hau_chh_cze_uzb_aze_moo_mao_ses_lit_slo_bsq_mcd_sid_dyu_mnd_swe_arw_yor_ita_fbf_eng_fin_igb_ven_est_ctl_wly_geo_prs_glc_por_scr_amr_tig_bul_hun_ewe_tag_alb_mly_jpn_tml_kor_mol_bos_bam_hin_bat_fre_owc_ind_cnt_ger_cic_ben_heb_krd_dut_urd_ukr_qcu_pol_rus_guj_tsw_gam_afr_aeg_rom_sun_svk_swa_nor_tsn_jav_tha_mlt_knd_xho_lda_tur_grk_spa_azi_zul_vie_anl_bem_swt_akn	-0.376627619270351	-0.894133683053759	0.373558511504165
445	aeg_grk_tsn_pan_mlt_wly_sid_ita_tur_aze_dgb_bat_dyu_slo_dut_bsq_alb_gam_swa_mnd_mol_krd_ewe_prs_xho_ukr_hun_moo_yor_fin_spa_sod_geo_afr_scr_guj_cze_owc_tig_ben_est_akn_tag_lit_jav_jpn_knd_kor_fre_arw_bam_hin_mly_bos_amr_mao_cnt_rom_swt_nor_chh_urd_ctl_eng_pol_qcu_glc_mcd_bul_bem_amh_rus_heb_ger_ind_por_zul_lat_ses_sun_tha_hau_tml_igb_cic_azi_svk_swe_uzb_fbf_vie_anl_tsw_lda_ven	-0.215042812566225	-0.507701491947521	0.61286468180078
446	mlt_swe_fbf_fre_gam_amr_wly_scr_azi_uzb_tsn_jav_lda_rom_arw_bsq_urd_chh_moo_mnd_prs_lat_xho_alb_igb_cze_hun_zul_bem_fin_krd_sod_geo_ben_eng_bos_ita_hau_owc_ctl_est_swa_tag_ukr_bat_jpn_tml_kor_dut_guj_yor_mol_ind_rus_heb_mao_cnt_slo_dyu_nor_sid_pan_pol_ger_spa_qcu_lit_grk_hin_tsw_aeg_glc_amh_afr_sun_bul_cic_por_swt_mly_tha_tig_knd_akn_dgb_aze_svk_mcd_tur_ses_vie_anl_ven_ewe_bam	-0.847666567206399	-2.05450034154692	0.0427329518514602
447	sid_grk_ses_eng_amr_owc_hau_ctl_azi_uzb_yor_bat_fbf_nor_lit_bsq_ukr_mlt_tsn_cnt_swe_por_cic_alb_tsw_guj_fin_ven_swa_est_ita_amh_geo_krd_mol_afr_urd_anl_aeg_ben_hun_bam_mao_ger_tag_jpn_tml_kor_dut_arw_lda_lat_sun_pol_chh_mly_mnd_svk_moo_prs_sod_rom_bul_pan_bos_qcu_hin_slo_rus_ewe_heb_spa_wly_scr_ind_mcd_akn_cze_swt_jav_tha_tig_knd_bem_dyu_aze_fre_glc_tur_zul_vie_gam_xho_dgb_igb	-0.122475207980355	-0.288710082276794	0.773445785459798
448	wly_glc_ewe_mol_hau_gam_anl_fre_uzb_azi_tsn_sun_dgb_prs_lit_bsq_grk_mlt_bam_cnt_urd_eng_ses_nor_moo_dut_hun_yor_swt_est_ctl_sid_geo_spa_hin_afr_por_owc_amh_bos_fin_akn_bat_swe_ind_jpn_tml_kor_guj_scr_zul_rus_jav_bul_heb_tag_mnd_slo_ven_mcd_sod_ger_pol_ben_alb_qcu_pan_arw_ita_xho_aeg_svk_tig_lat_mly_cze_dyu_rom_cic_mao_tha_amr_knd_lda_bem_tur_krd_ukr_aze_tsw_vie_chh_swa_igb_fbf	-0.0477268827065707	-0.112402212967487	0.9107467621155
449	aeg_rus_ses_lat_gam_hau_mlt_urd_tur_aze_xho_tag_fbf_afr_pol_bsq_lit_anl_bam_cnt_rom_glc_tsn_prs_akn_krd_fin_zul_dyu_est_por_sod_geo_mcd_ctl_bos_spa_chh_amh_bul_hun_tsw_mly_svk_mao_jpn_tml_kor_guj_ita_swa_mol_jav_swe_amr_sun_mnd_fre_ewe_grk_heb_scr_ukr_pan_cze_qcu_dut_slo_hin_igb_owc_arw_tig_eng_bat_alb_swt_ben_dgb_ind_tha_wly_knd_cic_ven_uzb_ger_nor_azi_yor_vie_sid_bem_lda_moo	-0.400412434339907	-0.948378700089263	0.345394602652048
450	sod_guj_yor_afr_chh_amr_heb_glc_tur_aze_fbf_mao_ewe_bul_fre_bsq_lat_owc_akn_mnd_arw_mcd_moo_ukr_zul_rus_fin_swa_xho_est_urd_hau_geo_por_ben_svk_lit_wly_mlt_cze_hun_tsw_bat_alb_tag_jpn_tml_kor_slo_prs_dyu_ctl_mly_eng_gam_sun_cnt_mol_bam_pan_tig_bos_ita_hin_scr_qcu_dut_swe_nor_cic_anl_ger_aeg_krd_jav_spa_dgb_pol_ven_ind_tha_amh_knd_swt_lda_azi_grk_rom_uzb_tsn_vie_sid_igb_ses_bem	0.499344162344306	1.18019210159814	0.240933727547214
451	hau_prs_tsn_ita_mlt_chh_anl_krd_aze_uzb_yor_tag_bem_bos_lat_bsq_fre_gam_fbf_cnt_mcd_svk_ven_nor_tsw_por_hun_dgb_lda_fin_eng_sid_geo_lit_ukr_pan_spa_aeg_tig_hin_est_zul_bat_dut_ind_jpn_knd_kor_ctl_ben_xho_mol_jav_grk_amr_sun_mnd_rom_swa_arw_amh_afr_pol_alb_swe_qcu_cze_bul_urd_moo_heb_guj_sod_ger_mao_slo_ses_rus_akn_mly_tha_wly_tml_cic_igb_tur_glc_scr_azi_swt_vie_owc_dyu_ewe_bam	-0.0300459518672533	-0.0707805861032994	0.94372436779615
452	mlt_rom_bam_swe_amr_amh_sod_ctl_aze_azi_cic_sun_zul_slo_por_bsq_lit_aeg_ven_cnt_urd_cze_akn_ita_lda_lat_fin_moo_ses_hun_krd_wly_geo_afr_ger_glc_hin_gam_anl_arw_est_swt_jav_ukr_tag_jpn_tml_kor_pan_eng_fbf_ben_ind_mol_chh_mly_mnd_scr_igb_spa_hau_dut_prs_fre_guj_qcu_grk_svk_mcd_ewe_heb_alb_owc_rus_mao_bul_tsn_pol_yor_bat_tha_tig_knd_swa_dgb_uzb_bos_nor_tur_xho_vie_sid_dyu_bem_tsw	-0.548857032359405	-1.30738378573443	0.194305429738008
453	wly_arw_ewe_ben_sod_hau_amh_svk_tur_aze_xho_bat_moo_swe_spa_bsq_urd_sid_akn_cnt_lit_krd_yor_afr_swt_mol_hun_tsw_dgb_est_rus_chh_geo_eng_grk_por_fre_tig_anl_nor_fin_bem_mao_ctl_tag_jpn_tml_kor_mcd_cze_swa_ukr_jav_bul_heb_mly_mnd_ita_lda_pan_owc_rom_guj_glc_slo_qcu_scr_bos_pol_cic_aeg_hin_mlt_lat_ind_prs_zul_ger_bam_sun_tha_amr_knd_ven_fbf_uzb_dut_alb_azi_tsn_vie_gam_ses_igb_dyu	0.463766518650932	1.09495733650825	0.276363002154955
454	gam_krd_ven_rus_heb_sod_owc_rom_aze_uzb_fbf_ind_bam_cze_spa_bsq_ben_hau_bem_mnd_grk_afr_lda_dut_ewe_bos_fin_zul_dgb_est_arw_anl_geo_alb_pan_lat_slo_chh_amr_por_hun_ses_mao_prs_bat_jpn_knd_kor_ita_ger_xho_fre_tag_hin_aeg_jav_cnt_mcd_tsn_bul_mlt_pol_mol_ctl_eng_qcu_swe_svk_urd_moo_tig_ukr_wly_glc_mly_guj_yor_nor_igb_sun_tha_sid_tml_akn_tsw_azi_scr_lit_tur_cic_vie_amh_swa_swt_dyu	0.123846185222306	0.29131309787975	0.771460615469413
455	amr_lat_ewe_lit_hau_mlt_gam_mcd_azi_uzb_lda_tag_bam_rom_fre_bsq_grk_sid_dyu_mnd_dut_ctl_swt_krd_akn_pan_fin_yor_swa_est_scr_owc_geo_eng_arw_por_ger_chh_sod_bul_hun_tsw_mly_hin_bat_jpn_knd_kor_afr_glc_zul_guj_mao_ben_aeg_jav_cnt_mol_ven_prs_anl_slo_urd_svk_alb_qcu_nor_swe_ita_cic_heb_bos_amh_cze_ind_pol_igb_rus_ses_sun_tha_wly_tml_dgb_xho_tur_ukr_spa_aze_bem_vie_tig_fbf_moo_tsn	0.432978953359091	1.02327079502625	0.308834210887671
456	owc_lat_xho_urd_amh_heb_gam_pan_tur_uzb_akn_mao_cic_guj_bos_bsq_ita_amr_dgb_mnd_mcd_spa_ewe_mol_swa_glc_est_igb_swt_hun_rus_tig_geo_dut_lit_ctl_svk_anl_mlt_alb_fin_fbf_bat_slo_ind_jpn_tml_kor_grk_ger_tsn_eng_sun_fre_sid_mly_cnt_arw_bam_swe_aeg_pol_por_rom_hin_qcu_nor_krd_ben_dyu_chh_bul_hau_ukr_jav_scr_zul_afr_lda_tag_tha_sod_knd_moo_tsw_azi_prs_cze_aze_ven_vie_wly_bem_ses_yor	-0.328109390930692	-0.776366612613719	0.439502613122662
457	anl_fre_bem_rus_aeg_heb_gam_slo_aze_tur_zul_bat_dyu_lat_krd_bsq_guj_mlt_moo_mnd_pol_alb_ewe_dut_dgb_glc_est_xho_swt_fin_ben_sid_geo_mol_nor_ctl_ukr_amh_chh_prs_hun_tsw_mao_afr_ind_jpn_tml_kor_spa_pan_tsn_urd_mly_ita_wly_tag_cnt_bos_bam_grk_owc_cze_mcd_lit_swe_qcu_arw_svk_bul_yor_sod_ger_hau_scr_jav_por_ven_hin_swa_sun_tha_tig_knd_akn_ses_uzb_rom_eng_azi_fbf_vie_amr_lda_igb_cic	0.366241106324302	0.862525550897666	0.390617125152196
458	wly_pan_dyu_grk_owc_tig_sod_rom_azi_aze_swa_mao_moo_ukr_afr_bsq_nor_heb_ewe_mnd_ctl_prs_dgb_eng_tsn_alb_hun_bem_tsw_fin_urd_mlt_geo_krd_spa_hin_swe_amr_sid_por_est_bam_sun_arw_ind_jpn_knd_kor_mol_pol_ven_slo_jav_bul_hau_mly_cnt_ita_xho_mcd_chh_svk_ger_cze_fre_qcu_rus_bos_scr_zul_anl_ben_gam_dut_bat_guj_yor_glc_akn_tag_tha_amh_tml_swt_ses_tur_lit_lat_uzb_fbf_vie_aeg_lda_igb_cic	-0.553352448875306	-1.32047290901275	0.18991765948352
459	amr_lit_ewe_rus_hau_anl_gam_alb_aze_azi_bem_mao_cic_svk_afr_bsq_ben_mlt_ven_mnd_krd_ctl_moo_fre_swa_por_hun_ses_fbf_est_glc_heb_geo_mol_prs_lat_swe_aeg_sid_pol_fin_igb_tag_ita_bat_jpn_tml_kor_guj_pan_zul_eng_mly_scr_owc_sun_cnt_ukr_bam_cze_sod_urd_hin_spa_ger_qcu_bos_grk_nor_yor_tig_dut_wly_mcd_jav_arw_akn_bul_tsw_ind_tha_chh_knd_swt_dyu_uzb_slo_rom_tur_xho_vie_amh_dgb_lda_tsn	-0.678890647657806	-1.62679712709773	0.107163922154188
460	sid_por_ewe_arw_amh_wly_hau_glc_azi_tur_swa_bat_zul_swe_ukr_bsq_lat_mlt_swt_mnd_krd_slo_bem_afr_ses_bul_est_dgb_bam_fin_prs_tig_geo_alb_bos_guj_grk_anl_aeg_lit_hun_ven_tag_pol_mly_jpn_tml_kor_urd_ben_cic_ctl_mao_spa_heb_ind_cnt_pan_dyu_mcd_sod_fre_ita_ger_rom_qcu_cze_eng_mol_moo_gam_scr_chh_nor_sun_dut_yor_rus_lda_jav_tha_owc_knd_xho_fbf_uzb_hin_svk_aze_tsw_vie_amr_akn_igb_tsn	-0.426010527992528	-1.01219904128882	0.314069125909178
461	heb_rus_xho_prs_tig_mlt_sid_eng_tur_uzb_fbf_jav_swt_pan_afr_bsq_glc_owc_bam_mnd_pol_urd_akn_arw_moo_scr_fin_cic_dyu_hun_hin_anl_geo_ben_svk_ita_ukr_amh_chh_rom_est_bem_sun_spa_bat_jpn_knd_kor_ger_ctl_yor_dut_mao_mol_gam_tag_cnt_lit_lda_nor_hau_grk_krd_guj_alb_qcu_slo_bul_lat_igb_aeg_mcd_sod_cze_ind_swe_swa_por_tsn_mly_tha_wly_tml_ven_tsw_aze_fre_bos_azi_dgb_vie_amr_zul_ewe_ses	-0.7329631929822	-1.76287998836572	0.0812057255752529
462	owc_mcd_dgb_ben_amr_sid_mlt_bos_azi_uzb_akn_bat_ewe_grk_lat_bsq_cze_wly_tsw_mnd_rom_prs_ses_ita_swt_pan_fin_tsn_fbf_est_ctl_sod_geo_mol_hin_arw_lit_anl_heb_eng_hun_moo_mly_afr_ind_jpn_knd_kor_dut_alb_dyu_glc_sun_swe_hau_jav_cnt_spa_ven_nor_gam_por_pol_guj_svk_qcu_fre_scr_bul_swa_tig_krd_amh_rus_tag_slo_lda_ukr_igb_mao_tha_chh_tml_bem_yor_tur_ger_urd_aze_cic_vie_aeg_zul_bam_xho	-0.603427680346945	-1.4414246370649	0.152823561350904
463	hau_rom_ewe_bul_sod_gam_owc_alb_tur_aze_zul_bat_tsw_svk_ctl_bsq_mcd_sid_swa_mnd_ben_ger_akn_grk_fbf_arw_fin_cic_igb_est_slo_heb_geo_swe_rus_nor_bos_wly_tig_afr_hun_tsn_mao_hin_sun_jpn_knd_kor_eng_urd_lda_lit_mly_ukr_amh_tag_cnt_krd_swt_lat_mlt_mol_pol_prs_por_qcu_glc_scr_spa_yor_amr_fre_anl_dut_ind_ita_dgb_guj_moo_jav_tha_aeg_tml_bam_xho_uzb_pan_cze_azi_ses_vie_chh_bem_ven_dyu	0.494918301661221	1.16908650869458	0.24535658807283
464	sod_bul_yor_grk_tig_wly_sid_spa_uzb_azi_swt_mly_ewe_svk_hin_bsq_urd_heb_moo_cnt_pan_nor_cic_rom_zul_swe_est_ven_fbf_hun_dut_amh_geo_arw_eng_afr_fre_amr_owc_lat_fin_swa_sun_scr_ind_jpn_knd_kor_alb_ukr_xho_glc_jav_pol_aeg_bat_mnd_prs_dgb_ctl_mlt_krd_ben_bos_por_qcu_mcd_guj_mol_bem_anl_ita_hau_rus_mao_lit_dyu_slo_tsn_tag_tha_chh_tml_akn_tsw_tur_ger_cze_aze_lda_vie_gam_igb_ses_bam	0.460028289116042	1.08528191982885	0.280602076369933
465	mlt_lit_dyu_lat_hau_owc_gam_spa_uzb_azi_ven_sun_ewe_mcd_bul_bsq_svk_sod_igb_mnd_fre_por_cic_grk_zul_mol_fin_moo_yor_est_pan_heb_geo_arw_ben_nor_ctl_amr_chh_prs_hun_akn_bat_glc_mly_jpn_tml_kor_guj_eng_tsw_cze_ind_hin_aeg_mao_cnt_alb_xho_scr_anl_ita_swe_krd_ukr_qcu_urd_bos_pol_dgb_sid_afr_tig_ger_tag_dut_swt_rom_bem_jav_tha_amh_knd_bam_swa_tur_rus_slo_aze_tsn_vie_wly_ses_fbf_lda	0.739737740451336	1.7588996791855	0.0818837318172719
466	chh_grk_ewe_svk_tig_heb_amh_hin_azi_aze_swa_bat_moo_urd_fre_bsq_guj_sid_dgb_cnt_mol_pan_bem_cze_ven_bul_est_tsw_fbf_fin_ukr_aeg_geo_swe_scr_alb_por_wly_gam_ctl_hun_zul_tag_prs_jav_jpn_tml_kor_pol_afr_ses_bos_ind_ger_hau_sun_mnd_nor_igb_rom_anl_lit_dut_eng_glc_qcu_slo_lat_krd_tsn_owc_ben_mlt_ita_mao_rus_swt_spa_yor_mly_tha_sod_knd_dyu_cic_uzb_mcd_arw_tur_xho_vie_amr_akn_bam_lda	-0.195271251766094	-0.461357711270655	0.645619237384069
467	tig_krd_dgb_glc_sid_anl_amh_pan_aze_azi_ven_tag_fbf_rus_scr_bsq_cze_chh_yor_cnt_fre_urd_swt_mol_swa_eng_hun_moo_lda_fin_slo_wly_geo_lat_ctl_pol_por_hau_heb_ukr_est_bem_sun_afr_mao_jpn_tml_kor_grk_alb_ewe_lit_mly_prs_owc_bat_mnd_ger_bam_ita_mlt_svk_mcd_hin_bul_qcu_guj_dut_rom_cic_aeg_spa_amr_bos_ind_nor_zul_swe_igb_jav_tha_sod_knd_dyu_xho_tur_ben_arw_uzb_ses_vie_gam_tsn_tsw_akn	0.439610622299658	1.03893671295873	0.30152779053307
468	aeg_lit_ewe_alb_gam_sid_hau_lat_uzb_tur_swt_jav_dyu_mcd_pol_bsq_por_mlt_bam_cnt_svk_nor_dgb_scr_tsw_ita_fin_moo_ses_hun_swe_sod_geo_rom_ben_bos_afr_amr_wly_pan_est_cic_ind_dut_mao_jpn_knd_kor_rus_urd_yor_spa_tag_guj_tig_mly_mnd_ger_lda_prs_heb_fre_glc_bul_arw_qcu_slo_cze_mol_xho_chh_krd_anl_ctl_sun_grk_igb_ukr_akn_bat_tha_amh_tml_zul_swa_azi_hin_eng_aze_fbf_vie_owc_ven_bem_tsn	0.125021548368869	0.294210227373224	0.769252929109797
469	wly_lat_tsw_hin_heb_anl_mlt_scr_azi_aze_tsn_bat_bem_ctl_fre_bsq_ger_sid_ewe_mnd_pol_grk_ses_dut_dyu_rus_fin_zul_swa_est_ita_hau_geo_bul_swe_urd_krd_amr_aeg_bos_hun_fbf_jav_arw_mao_jpn_tml_kor_afr_ben_swt_mol_mly_ukr_sod_ind_cnt_prs_igb_mcd_chh_lit_svk_spa_por_qcu_slo_eng_pan_lda_tig_glc_amh_guj_tag_nor_moo_alb_yor_sun_tha_owc_knd_bam_cic_tur_rom_cze_uzb_dgb_vie_gam_akn_ven_xho	-0.302568240763723	-0.715114619913143	0.476329639845026
470	sod_fre_tsw_guj_hau_amh_heb_urd_tur_uzb_igb_mly_ewe_eng_hin_bsq_lat_chh_zul_mnd_spa_rom_lda_slo_swa_grk_hun_bam_fbf_est_cze_aeg_geo_krd_scr_glc_lit_owc_amr_arw_fin_ven_ind_bos_tag_jpn_tml_kor_mol_alb_swt_ger_sun_rus_anl_jav_cnt_ukr_moo_swe_wly_pol_ben_prs_pan_qcu_bul_svk_dut_bem_gam_afr_mlt_ita_bat_por_yor_mcd_akn_mao_tha_sid_knd_ses_dyu_aze_ctl_nor_azi_cic_vie_tig_dgb_xho_tsn	-0.142963785148246	-0.337325237840209	0.736631876503917
471	amr_krd_dyu_nor_heb_hau_gam_glc_azi_aze_tsw_jav_tsn_prs_ukr_bsq_eng_tig_dgb_mnd_mcd_bos_igb_hin_zul_ben_fin_lda_swa_est_por_wly_geo_ita_mol_fre_alb_sid_anl_svk_hun_swt_bat_swe_tag_jpn_tml_kor_rus_afr_moo_ger_mao_grk_mlt_mly_cnt_dut_xho_arw_amh_guj_ctl_slo_lat_qcu_lit_bul_scr_ewe_aeg_spa_chh_cze_sun_pol_bam_rom_cic_ind_tha_owc_knd_ven_ses_tur_pan_urd_uzb_bem_vie_sod_akn_yor_fbf	0.353384400357882	0.832576776586704	0.407216422331687
472	gam_swe_bem_bos_owc_chh_heb_grk_uzb_aze_ses_sun_moo_fre_scr_bsq_alb_amr_akn_cnt_afr_cze_ven_pan_yor_ctl_fin_zul_tsn_hun_ukr_hau_geo_mcd_urd_arw_ita_amh_sod_svk_est_bam_bat_rom_tag_jpn_tml_kor_rus_bul_swt_spa_ind_guj_wly_jav_mnd_dut_swa_glc_mlt_eng_ger_pol_hin_qcu_mol_krd_ben_dyu_aeg_por_tig_slo_mly_lit_fbf_prs_cic_mao_tha_sid_knd_tsw_ewe_tur_lat_nor_azi_xho_vie_anl_igb_dgb_lda	-0.163787536250781	-0.387004872427704	0.699636771482207
473	aeg_hin_swt_prs_heb_wly_amr_lat_azi_aze_ses_bat_ven_rom_pol_bsq_scr_chh_tsw_mnd_ukr_mcd_yor_urd_dgb_lit_fin_xho_bam_hun_rus_sod_geo_eng_por_spa_ctl_anl_amh_ben_est_dyu_mly_fre_mao_jpn_knd_kor_afr_bul_cic_ita_sun_ger_sid_jav_cnt_mol_lda_bos_tig_grk_dut_svk_swe_qcu_glc_slo_cze_igb_owc_pan_mlt_nor_tag_krd_ewe_alb_tsn_ind_tha_hau_tml_moo_zul_uzb_guj_arw_tur_bem_vie_gam_fbf_swa_akn	-0.299342428857101	-0.707986443342692	0.480724320247124
474	aeg_slo_ewe_spa_hau_amh_sod_lit_azi_aze_dgb_tag_dyu_guj_mol_bsq_bul_owc_moo_mnd_swe_nor_cic_hin_swa_rus_est_tsw_bam_fin_pol_mlt_geo_ita_afr_eng_mcd_chh_wly_urd_hun_lda_sun_ukr_mao_jpn_knd_kor_ctl_lat_bem_por_bat_glc_amr_jav_cnt_bos_akn_cze_heb_prs_ben_ger_svk_qcu_grk_arw_dut_igb_sid_fre_anl_pan_ind_krd_zul_alb_ses_mly_tha_tig_tml_tsn_ven_uzb_rom_scr_tur_fbf_vie_gam_swt_xho_yor	-0.0292968118322253	-0.0689806824182799	0.945153097464234
475	chh_glc_swt_prs_anl_tig_aeg_mcd_tur_aze_yor_mao_lda_grk_arw_bsq_nor_owc_bem_cnt_eng_lat_tsn_urd_dgb_fre_hun_akn_cic_est_scr_heb_geo_por_rus_rom_spa_sod_gam_alb_fin_ven_tag_afr_ind_jpn_tml_kor_pol_bul_ses_ben_jav_dut_hau_sun_mnd_bos_ewe_hin_mlt_slo_pan_krd_lit_qcu_mol_svk_ita_fbf_sid_swe_amr_ger_bat_guj_igb_ukr_tsw_mly_tha_wly_knd_zul_swa_uzb_cze_ctl_azi_bam_vie_amh_moo_xho_dyu	0.211111675784973	0.496627073970539	0.620623939786955
476	hau_glc_cic_ctl_amh_amr_heb_nor_tur_aze_dgb_tag_swt_ger_mcd_bsq_afr_mlt_akn_mnd_bul_slo_swa_rus_tsw_lat_fin_igb_lda_hun_ben_gam_geo_alb_mol_spa_ukr_aeg_wly_eng_est_zul_sun_hin_jav_jpn_knd_kor_ita_cze_tsn_swe_ind_por_anl_bat_cnt_bos_bem_svk_sid_grk_pan_urd_dut_qcu_prs_fre_scr_xho_owc_rom_sod_guj_mly_lit_yor_arw_ewe_mao_tha_chh_tml_dyu_fbf_azi_krd_pol_uzb_ven_vie_tig_moo_ses_bam	-0.152488411780523	-0.359718377206561	0.719873302823617
477	amr_pan_igb_ger_wly_heb_hau_ukr_aze_azi_moo_tag_swt_prs_rom_bsq_lat_chh_dyu_cnt_scr_mol_tsw_guj_dgb_nor_est_akn_yor_fin_ben_sod_geo_por_slo_mcd_fre_sid_aeg_cze_hun_bam_mly_lit_ind_jpn_tml_kor_swe_rus_ven_eng_bat_svk_anl_sun_mnd_glc_ses_dut_tig_bos_urd_arw_afr_qcu_ita_spa_alb_tsn_amh_bul_owc_krd_mao_pol_bem_hin_xho_jav_tha_mlt_knd_swa_zul_uzb_grk_ctl_tur_ewe_vie_gam_cic_fbf_lda	-0.43560646673074	-1.03328552743487	0.304149846315164
478	hau_por_yor_ita_tig_chh_sod_grk_tur_uzb_ven_bat_fbf_cze_swe_bsq_lat_mlt_dyu_cnt_ben_afr_swt_mol_ses_rom_est_tsw_xho_fin_pan_aeg_geo_urd_slo_rus_ger_owc_heb_spa_hun_igb_sun_pol_jav_jpn_tml_kor_lit_bul_tsn_krd_mao_ukr_wly_tag_mnd_alb_ewe_glc_sid_prs_ctl_arw_guj_qcu_eng_dut_nor_bem_anl_fre_amr_scr_ind_bos_moo_svk_swa_mly_tha_gam_knd_akn_cic_aze_hin_mcd_azi_zul_vie_amh_dgb_lda_bam	-0.1744092865901	-0.411340227840241	0.681769460376779
479	tig_grk_xho_pol_gam_sid_amh_ukr_tur_azi_dgb_mao_bam_spa_afr_bsq_cze_chh_yor_cnt_guj_dut_swa_ger_tsw_slo_fin_ven_swt_hun_pan_mlt_geo_ctl_mol_rus_fre_amr_hau_bul_est_cic_mly_glc_sun_jpn_knd_kor_scr_urd_ewe_krd_ind_svk_anl_jav_mnd_ben_tsn_mcd_owc_lat_arw_nor_hin_qcu_swe_alb_ita_zul_heb_bos_aeg_por_bat_rom_lda_eng_dyu_tag_tha_sod_tml_igb_moo_aze_prs_lit_uzb_fbf_vie_wly_akn_bem_ses	-0.221791943722109	-0.523780478314118	0.601677224062696
480	hau_lat_zul_guj_sid_heb_amh_hin_tur_aze_igb_jav_bem_pan_prs_bsq_mcd_owc_tsw_mnd_alb_bos_moo_scr_fbf_eng_est_ses_yor_hun_rom_wly_geo_svk_cze_ukr_fre_sod_mlt_ita_fin_xho_mao_swe_tag_jpn_tml_kor_mol_krd_ewe_ctl_ind_por_amr_mly_cnt_ben_tsn_pol_chh_glc_dut_afr_arw_qcu_bul_spa_nor_swa_aeg_ger_anl_grk_bat_slo_akn_lit_dyu_sun_tha_gam_knd_dgb_swt_uzb_rus_urd_azi_bam_vie_tig_lda_cic_ven	0.308646585401724	0.726982842296986	0.469062497933703
481	tig_pol_zul_mcd_amh_amr_aeg_glc_aze_uzb_bam_bat_moo_rom_spa_bsq_scr_sid_igb_cnt_arw_afr_dyu_fre_akn_ben_est_ses_swt_hun_hin_mlt_geo_urd_svk_mol_swe_chh_gam_guj_fin_lda_jav_bos_tag_jpn_tml_kor_eng_lat_cic_slo_sun_nor_owc_mao_mnd_krd_xho_ita_sod_cze_rus_ctl_lit_qcu_alb_por_dut_ewe_anl_ger_wly_prs_mly_pan_ven_grk_swa_ind_tha_heb_knd_tsn_bem_tur_bul_ukr_azi_dgb_vie_hau_yor_fbf_tsw	-0.527999202467957	-1.25681417682171	0.211968423100053
482	heb_lat_xho_mcd_amh_anl_mlt_eng_aze_uzb_bam_bat_yor_urd_dut_bsq_rom_sod_igb_mnd_arw_por_akn_pan_zul_bul_hun_moo_bem_fin_ctl_hau_geo_ger_krd_prs_ukr_tig_amr_slo_est_lda_ind_glc_mly_jpn_tml_kor_pol_alb_ewe_hin_tag_rus_aeg_jav_cnt_svk_tsw_nor_gam_afr_fre_scr_ita_qcu_guj_ben_grk_swt_wly_lit_chh_cze_mao_swe_tsn_bos_dyu_sun_tha_sid_knd_cic_dgb_tur_spa_mol_azi_swa_vie_owc_fbf_ses_ven	-0.490554953978912	-1.16662714024442	0.246343823348944
483	amh_mol_lda_bos_wly_anl_sod_pol_azi_tur_swt_mly_yor_nor_alb_bsq_lat_owc_dyu_mnd_spa_glc_zul_slo_xho_prs_est_moo_tsw_fin_pan_aeg_geo_mcd_dut_urd_ukr_gam_chh_rus_hun_akn_tag_lit_ind_jpn_tml_kor_cze_ita_swa_ben_sun_ger_hau_bat_cnt_eng_ses_rom_sid_grk_scr_fre_afr_qcu_krd_hin_ctl_dgb_tig_bul_heb_swe_mao_guj_bem_arw_ven_jav_tha_mlt_knd_ewe_igb_uzb_por_svk_aze_fbf_vie_amr_bam_tsn_cic	0.0242956040744142	0.0572380326532483	0.95447838193891
484	amh_pol_bam_grk_tig_sid_mlt_alb_tur_azi_yor_sun_zul_glc_bos_bsq_scr_owc_ven_cnt_lat_por_bem_mcd_moo_ger_fin_xho_tsn_hun_bul_gam_geo_cze_krd_afr_guj_sod_amr_pan_est_akn_ind_ben_tag_jpn_knd_kor_eng_hin_dgb_urd_bat_lit_anl_mly_mnd_arw_lda_rom_wly_ctl_spa_ukr_dut_qcu_rus_nor_prs_ses_hau_mol_aeg_swe_jav_svk_cic_fre_tsw_mao_tha_chh_tml_ewe_swt_aze_ita_slo_uzb_fbf_vie_heb_dyu_swa_igb	0.126009716612226	0.296603355061821	0.767430736696181
485	tig_fre_cic_eng_heb_sod_mlt_ita_tur_azi_zul_mly_ewe_lit_cze_bsq_pan_anl_dyu_cnt_bos_guj_ses_spa_xho_svk_fin_swa_akn_hun_ger_gam_geo_ctl_ben_scr_nor_amr_hau_ukr_est_ven_mao_krd_bat_jpn_tml_kor_pol_prs_fbf_rus_ind_alb_chh_jav_mnd_afr_igb_hin_aeg_grk_lat_arw_glc_qcu_slo_dut_rom_tsn_amh_por_wly_urd_tag_bul_dgb_mcd_bam_sun_tha_sid_knd_swt_tsw_aze_swe_mol_uzb_moo_vie_owc_yor_lda_bem	-0.298256258321868	-0.705344750035184	0.48235866622197
486	mlt_ita_yor_rus_chh_tig_aeg_grk_tur_uzb_cic_bat_ven_por_alb_bsq_ukr_sod_swa_cnt_bos_afr_fbf_swe_ses_cze_est_dyu_akn_fin_eng_sid_geo_dut_ben_mcd_nor_owc_amh_mol_hun_bam_jav_ger_sun_jpn_knd_kor_guj_scr_tsw_bul_ind_fre_heb_mly_mnd_prs_xho_spa_gam_krd_lit_glc_lat_qcu_ctl_pan_hin_moo_anl_rom_hau_urd_mao_pol_swt_slo_ewe_tag_tha_amr_tml_bem_dgb_azi_arw_svk_aze_zul_vie_wly_lda_tsn_igb	-0.172803366647536	-0.407646639481727	0.684469997892414
487	heb_por_ewe_pol_wly_sid_aeg_cze_azi_tur_xho_tag_lda_lat_hin_bsq_rus_chh_tsw_cnt_mcd_alb_tsn_slo_yor_afr_fin_akn_swa_est_svk_amh_geo_urd_guj_ukr_nor_hau_sod_prs_hun_bam_mao_grk_bat_jpn_tml_kor_rom_ben_swt_fre_ind_pan_tig_mly_mnd_mol_zul_bos_owc_glc_ita_scr_bul_qcu_krd_lit_dut_fbf_mlt_swe_anl_ger_sun_ctl_cic_spa_dyu_jav_tha_amr_knd_bem_igb_aze_eng_arw_uzb_dgb_vie_gam_moo_ven_ses	0.0862729735643182	0.20284689992229	0.839697831218971
488	sod_arw_fbf_krd_mlt_amr_gam_swe_tur_azi_akn_mly_dgb_dut_svk_bsq_ben_tig_cic_cnt_ger_rom_ses_urd_dyu_ukr_hun_tsn_tsw_est_rus_sid_geo_nor_eng_prs_spa_aeg_amh_alb_fin_swt_bat_bul_sun_jpn_knd_kor_scr_cze_zul_pan_tag_ita_wly_ind_mnd_guj_xho_slo_hau_afr_bos_lat_por_qcu_hin_grk_ctl_ewe_chh_mcd_owc_pol_jav_fre_yor_lit_moo_mao_tha_heb_tml_igb_lda_uzb_mol_glc_aze_bem_vie_anl_bam_swa_ven	-0.886264399512301	-2.14140182444606	0.0348557085024255
489	amh_ukr_igb_ben_sod_wly_mlt_spa_tur_aze_zul_mao_tsn_urd_arw_bsq_fre_chh_akn_mnd_rom_guj_xho_glc_ses_pol_fin_ewe_swa_hun_ctl_gam_geo_krd_swe_bos_alb_owc_sid_ita_est_dgb_ind_dut_tag_jpn_tml_kor_lat_lit_yor_nor_jav_afr_hau_mly_cnt_cze_tsw_bul_heb_grk_rus_prs_pan_qcu_svk_slo_ger_bem_aeg_por_tig_eng_bat_mcd_fbf_mol_bam_sun_tha_amr_knd_ven_lda_uzb_hin_scr_azi_dyu_vie_anl_swt_cic_moo	0.440762557387677	1.0417905241198	0.300209498316855
490	gam_scr_tsn_ger_amr_mlt_wly_ctl_azi_uzb_bam_mao_xho_por_rus_bsq_pol_aeg_bem_cnt_pan_nor_dyu_lit_ewe_arw_hun_swt_ses_est_krd_hau_geo_bul_ukr_bos_urd_amh_anl_alb_fin_igb_sun_fre_jav_jpn_knd_kor_cze_afr_fbf_mol_ind_svk_tig_tag_mnd_spa_dgb_rom_chh_ben_swe_eng_glc_qcu_lat_prs_grk_akn_heb_guj_sid_hin_mly_dut_moo_ita_ven_bat_tha_sod_tml_zul_lda_aze_slo_mcd_tur_tsw_vie_owc_yor_swa_cic	-0.466236967515404	-1.10721260101998	0.27105760441171
491	wly_rus_tsn_rom_chh_sod_gam_por_azi_uzb_dgb_ind_ewe_prs_spa_bsq_guj_heb_fbf_cnt_ita_ctl_ven_pan_yor_lit_hun_bam_cic_fin_bul_amr_geo_afr_ger_mcd_eng_owc_amh_glc_est_igb_bat_pol_mly_jpn_knd_kor_ben_fre_swa_arw_sun_cze_tig_tag_mnd_lat_dyu_nor_aeg_bos_alb_mol_hin_qcu_dut_slo_scr_bem_sid_svk_hau_grk_jav_ukr_xho_krd_swt_mao_tha_mlt_tml_lda_akn_aze_urd_swe_tur_tsw_vie_anl_moo_ses_zul	-0.165414587649891	-0.390766938684609	0.696863240468022
492	hau_svk_swt_slo_owc_chh_amr_grk_uzb_aze_cic_mao_dgb_ger_rus_bsq_afr_tig_ses_cnt_pol_alb_xho_nor_yor_lat_hun_bem_tsn_fin_guj_wly_geo_scr_lit_fre_spa_gam_aeg_dut_est_lda_tag_swe_ind_jpn_tml_kor_bul_ctl_swa_mol_sun_por_sid_jav_mnd_krd_dyu_bos_heb_glc_urd_ben_ukr_qcu_cze_prs_arw_moo_amh_rom_sod_eng_bat_hin_igb_mcd_bam_mly_tha_mlt_knd_akn_ewe_azi_pan_ita_tur_zul_vie_anl_fbf_tsw_ven	-0.773275489850363	-1.85981416530569	0.0660728418492853
493	tig_pan_lda_ger_anl_mlt_heb_cze_aze_uzb_akn_bat_ses_arw_mol_bsq_svk_chh_tsw_mnd_lat_rus_igb_pol_bam_bul_fin_dgb_swt_est_nor_sod_geo_por_rom_bos_grk_wly_gam_hin_hun_fbf_sun_lit_ind_jpn_tml_kor_glc_scr_xho_prs_jav_spa_hau_tag_cnt_ita_ven_dut_amr_swe_alb_ukr_ctl_qcu_krd_mcd_afr_swa_owc_eng_amh_fre_mao_urd_tsn_ben_cic_mly_tha_sid_knd_ewe_dyu_tur_slo_guj_azi_bem_vie_aeg_zul_moo_yor	-0.323263369656065	-0.765408727029458	0.445966329855932
494	chh_guj_moo_rus_hau_owc_aeg_bos_tur_aze_igb_tag_ewe_krd_mcd_bsq_lit_anl_swa_cnt_prs_ukr_bam_svk_bem_rom_fin_swt_akn_hun_cze_wly_geo_dut_arw_glc_ben_amh_heb_grk_est_lda_jav_nor_ind_jpn_tml_kor_alb_scr_dyu_ctl_mly_pol_mlt_mao_mnd_bul_yor_spa_sod_lat_hin_pan_afr_qcu_mol_swe_por_zul_tig_fre_sid_ger_bat_urd_ven_ita_ses_sun_tha_amr_knd_tsn_xho_azi_slo_eng_uzb_cic_vie_gam_dgb_fbf_tsw	-0.318640831400315	-0.753912021714145	0.452806655623465
495	mlt_bos_dyu_ukr_amh_sod_hau_guj_tur_uzb_swa_jav_dgb_spa_alb_bsq_ger_chh_bam_cnt_swe_grk_bem_urd_lda_lat_est_igb_ses_hun_fre_amr_geo_slo_prs_svk_pol_tig_gam_bul_fin_yor_ind_rom_tag_jpn_knd_kor_rus_ben_ewe_nor_bat_cze_owc_mao_mnd_por_zul_arw_aeg_lit_afr_krd_scr_qcu_glc_ctl_dut_tsw_wly_ita_heb_pan_mly_mol_swt_eng_fbf_sun_tha_anl_tml_cic_ven_azi_hin_mcd_aze_tsn_vie_sid_moo_xho_akn	-0.062157861907579	-0.14642460553824	0.883903137504559
496	gam_spa_swt_ctl_amr_sod_mlt_mol_tur_uzb_zul_bat_ven_alb_svk_bsq_nor_sid_tsw_mnd_bos_rom_fbf_urd_moo_hin_hun_tsn_ewe_fin_pol_wly_geo_guj_ita_pan_afr_chh_hau_dut_est_akn_mao_lat_jav_jpn_tml_kor_rus_fre_swa_ukr_sun_por_heb_mly_cnt_eng_cic_scr_tig_glc_swe_arw_ger_qcu_grk_lit_ben_igb_aeg_prs_amh_bul_ind_krd_lda_cze_dyu_tag_tha_anl_knd_ses_dgb_aze_slo_mcd_azi_bam_vie_owc_xho_bem_yor	0.197818229990205	0.465353536150082	0.642766178865857
497	chh_bos_swt_eng_heb_anl_amr_svk_uzb_azi_fbf_tag_bam_guj_arw_bsq_ger_hau_yor_cnt_lit_alb_swa_spa_tsn_ctl_est_xho_igb_hun_cze_wly_geo_swe_afr_rom_pan_owc_mlt_rus_fin_cic_bat_fre_mao_jpn_tml_kor_grk_dut_akn_scr_mly_prs_amh_jav_mnd_urd_ses_nor_gam_lat_mcd_bul_ben_qcu_por_mol_ukr_dyu_sid_ita_aeg_pol_sun_krd_lda_glc_ewe_ind_tha_tig_knd_zul_dgb_tur_slo_hin_aze_bem_vie_sod_tsw_ven_moo	-0.366555311240326	-0.869692675917898	0.386707506377887
498	amr_svk_dgb_glc_heb_tig_hau_eng_aze_uzb_fbf_mao_moo_lit_slo_bsq_fre_sid_dyu_cnt_pol_grk_yor_bul_cic_prs_est_xho_ewe_fin_ben_aeg_geo_nor_rus_pan_scr_amh_anl_lat_hun_ven_ind_mcd_bat_jpn_knd_kor_spa_swe_lda_arw_mly_alb_gam_tag_mnd_bos_swa_rom_sod_ita_urd_hin_cze_qcu_afr_guj_ger_bam_wly_krd_owc_dut_jav_ukr_tsn_por_akn_sun_tha_mlt_tml_ses_bem_tur_mol_ctl_azi_igb_vie_chh_zul_swt_tsw	-0.561794652625019	-1.33885512070507	0.183881346187565
499	heb_afr_zul_ukr_amr_hau_anl_nor_uzb_aze_xho_ind_igb_bul_swe_bsq_dut_owc_bem_cnt_eng_glc_ses_ita_yor_alb_hun_tsn_swt_est_lit_mlt_geo_rus_svk_ctl_slo_wly_sid_fre_fin_tsw_jav_prs_mao_jpn_tml_kor_scr_guj_akn_ben_mly_spa_amh_bat_mnd_ger_cic_bos_chh_krd_pan_mol_rom_qcu_pol_lat_por_fbf_tig_cze_gam_grk_tag_hin_dgb_arw_lda_sun_tha_aeg_knd_swa_dyu_tur_mcd_urd_azi_bam_vie_sod_ven_moo_ewe	-0.616023272437634	-1.47151399867935	0.144527985984935
500	amh_pol_tsw_hin_mlt_sid_tig_eng_azi_aze_cic_mao_bem_dut_slo_bsq_cze_owc_fbf_mnd_arw_rom_ewe_mol_ven_guj_est_zul_swt_fin_bos_gam_geo_bul_nor_rus_lit_sod_heb_pan_hun_ses_sun_por_bat_jpn_knd_kor_ctl_scr_xho_ita_mly_swe_hau_jav_cnt_urd_akn_krd_chh_alb_spa_fre_svk_qcu_mcd_grk_glc_moo_anl_ben_amr_prs_tag_ukr_swa_afr_lda_ind_tha_aeg_tml_dyu_igb_uzb_ger_lat_tur_bam_vie_wly_tsn_yor_dgb	0.523321285567241	1.23698456311853	0.219207285729659
501	amh_svk_igb_bul_sod_tig_sid_ben_aze_azi_yor_ind_ven_scr_prs_bsq_grk_owc_zul_mnd_fre_urd_moo_ger_cic_ctl_est_bem_fbf_hun_hin_heb_geo_ita_slo_cze_mcd_amr_hau_nor_fin_dgb_mly_pan_mao_jpn_tml_kor_rom_lat_ewe_por_bat_eng_mlt_jav_cnt_pol_swt_krd_wly_alb_dut_glc_mol_qcu_guj_afr_ukr_ses_gam_swe_anl_bos_tag_rus_tsn_arw_dyu_sun_tha_chh_knd_akn_swa_uzb_spa_lit_tur_tsw_vie_aeg_bam_lda_xho	-0.562919315179776	-1.34611017880465	0.181539089469585
502	aeg_ukr_xho_svk_wly_amh_amr_glc_tur_uzb_ven_sun_zul_bos_nor_bsq_pol_chh_bem_cnt_por_lat_tsw_bul_ewe_mcd_fin_fbf_dgb_hun_swe_anl_geo_dut_guj_cze_ctl_sid_mlt_slo_est_ses_bat_eng_jav_jpn_knd_kor_krd_fre_igb_hin_ind_prs_heb_mly_mnd_alb_swt_spa_sod_ben_scr_lit_mol_qcu_rom_afr_ita_tsn_gam_urd_owc_pan_tag_rus_yor_grk_moo_mao_tha_hau_tml_dyu_cic_aze_arw_ger_azi_akn_vie_tig_bam_swa_lda	-0.311230954371066	-0.735941795758257	0.463618290659356
503	sod_prs_xho_mcd_owc_sid_tig_ctl_aze_azi_cic_jav_tsw_afr_guj_bsq_slo_heb_dgb_mnd_cze_scr_zul_ukr_swt_ita_fin_yor_bem_est_glc_anl_geo_rus_dut_rom_pan_amr_wly_ger_hun_swa_tag_por_mly_jpn_tml_kor_urd_grk_dyu_nor_sun_spa_amh_mao_cnt_mol_igb_lit_hau_lat_krd_fre_swe_qcu_bos_hin_ben_fbf_mlt_arw_aeg_eng_bat_svk_moo_bul_ses_ind_tha_gam_knd_lda_akn_uzb_pol_alb_tur_tsn_vie_chh_ewe_ven_bam	0.63155184314236	1.49627965381054	0.137966838844926
504	owc_nor_dgb_rus_chh_tig_mlt_bul_tur_azi_fbf_sun_dyu_krd_urd_bsq_glc_anl_ven_mnd_dut_cze_swa_slo_cic_mcd_hun_bem_lda_est_lit_heb_geo_swe_spa_ukr_grk_amh_wly_mol_fin_ses_jav_hin_ind_jpn_tml_kor_lat_arw_zul_ita_mao_scr_hau_tag_cnt_afr_akn_fre_aeg_ben_bos_alb_pol_qcu_ger_por_prs_xho_amr_eng_sid_pan_mly_rom_bam_guj_yor_bat_tha_sod_knd_ewe_swt_uzb_svk_ctl_aze_tsw_vie_gam_igb_moo_tsn	-0.411690993232332	-0.977918118405466	0.330651842376149
505	owc_guj_bem_afr_chh_heb_wly_urd_uzb_tur_tsn_tag_yor_alb_ukr_bsq_bos_gam_akn_mnd_rom_arw_lda_ita_xho_slo_est_cic_dgb_hun_swe_amh_geo_ger_dut_scr_spa_tig_mlt_eng_fin_igb_ind_grk_mly_jpn_tml_kor_mol_ctl_moo_rus_jav_lit_amr_bat_cnt_svk_ewe_por_aeg_pol_lat_mcd_ben_qcu_krd_glc_hin_zul_hau_cze_anl_fre_sun_prs_ven_pan_swa_mao_tha_sid_knd_swt_bam_aze_bul_nor_azi_ses_vie_sod_tsw_fbf_dyu	0.391069713085302	0.921290952308488	0.359282314920953
506	mlt_nor_zul_dut_gam_tig_wly_pan_uzb_tur_swt_jav_akn_slo_afr_bsq_scr_anl_moo_mnd_swe_mcd_igb_guj_bam_eng_hun_xho_fbf_est_lit_sid_geo_ita_glc_rus_pol_amr_heb_rom_fin_tsn_bat_urd_sun_jpn_knd_kor_bos_krd_dgb_lat_mao_svk_aeg_ind_cnt_grk_ses_mol_hau_por_hin_cze_ctl_qcu_bul_prs_ukr_cic_amh_ben_owc_arw_mly_spa_dyu_alb_ewe_tag_tha_chh_tml_lda_yor_azi_fre_ger_aze_ven_vie_sod_tsw_swa_bem	-0.781007431740021	-1.880862692725	0.0631194808579757
507	chh_lit_akn_por_tig_owc_sid_rom_azi_uzb_ven_ind_fbf_ita_mcd_bsq_krd_wly_ses_cnt_pan_guj_dgb_ctl_ewe_alb_est_yor_swa_hun_svk_aeg_geo_spa_cze_nor_hin_amh_heb_fre_fin_zul_mao_ger_mly_jpn_knd_kor_prs_bul_lda_ben_tag_glc_hau_jav_mnd_eng_tsw_grk_amr_arw_ukr_slo_afr_qcu_urd_scr_rus_bam_sod_bos_mlt_dut_bat_swe_igb_pol_tsn_sun_tha_gam_tml_moo_xho_tur_mol_lat_aze_cic_vie_anl_swt_dyu_bem	-0.183505698307307	-0.433912658466368	0.665356815617757
508	sid_glc_ven_mcd_aeg_heb_amr_dut_tur_aze_cic_mly_swt_bul_guj_bsq_pan_sod_dyu_cnt_eng_prs_dgb_lat_tsw_rus_est_tsn_bem_hun_rom_mlt_geo_lit_pol_krd_ctl_anl_tig_nor_fin_yor_mao_mol_tag_jpn_tml_kor_grk_por_akn_alb_bat_fre_amh_sun_mnd_hin_swa_ger_owc_svk_urd_cze_bos_qcu_afr_arw_slo_ses_wly_ben_chh_ita_jav_swe_xho_spa_fbf_ind_tha_gam_knd_lda_zul_uzb_scr_ukr_azi_moo_vie_hau_igb_ewe_bam	-0.494563932936919	-1.17697747718564	0.242208060746286
509	mlt_rom_yor_rus_sid_wly_owc_swe_azi_tur_bam_tag_swt_lat_fre_bsq_ctl_heb_zul_cnt_slo_nor_dyu_svk_fbf_ukr_fin_cic_bem_est_krd_gam_geo_hin_pan_arw_spa_amh_sod_scr_hun_dgb_sun_grk_ind_jpn_tml_kor_dut_eng_akn_alb_bat_afr_chh_jav_mnd_por_ven_lit_amr_bos_ben_cze_ger_qcu_guj_pol_ita_swa_aeg_mol_tig_bul_mao_glc_igb_urd_ses_mly_tha_anl_knd_tsw_tsn_aze_mcd_prs_uzb_ewe_vie_hau_moo_lda_xho	-0.43198205590122	-1.02489113461431	0.308073032014856
510	aeg_rus_fbf_spa_mlt_hau_anl_svk_azi_aze_dgb_mly_lda_dut_prs_bsq_mol_owc_bem_cnt_glc_cze_bam_nor_dyu_hin_hun_cic_igb_fin_por_tig_geo_swe_urd_pan_mcd_sid_amh_ukr_est_tsn_jav_fre_ind_jpn_tml_kor_guj_bos_ven_krd_mao_afr_wly_tag_mnd_bul_ses_lit_amr_ctl_lat_alb_eng_qcu_ben_ita_ger_yor_chh_scr_gam_pol_bat_rom_tsw_grk_zul_sun_tha_heb_knd_swa_xho_tur_arw_slo_uzb_ewe_vie_sod_swt_moo_akn	-0.807716745070714	-1.94489071288143	0.0548090657216212
511	anl_mcd_bam_afr_owc_chh_sod_svk_uzb_tur_tsw_mao_ven_dut_nor_bsq_alb_gam_ewe_mnd_bos_swe_cic_bul_bem_pan_est_xho_zul_fin_urd_amh_geo_guj_glc_grk_spa_heb_aeg_arw_hun_tsn_ind_lit_tag_jpn_knd_kor_scr_ita_fbf_rom_mly_por_mlt_bat_cnt_ger_akn_slo_tig_krd_prs_mol_ctl_qcu_fre_cze_hin_yor_hau_eng_wly_lat_sun_ukr_igb_pol_swt_jav_tha_sid_tml_swa_moo_aze_ben_rus_azi_dyu_vie_amr_ses_dgb_lda	-0.442214093363903	-1.05064797159188	0.296142775939817
512	tig_urd_tsw_prs_aeg_amr_mlt_ita_uzb_tur_swa_tag_bam_nor_svk_bsq_afr_owc_lda_mnd_lat_spa_xho_por_swt_pan_hun_igb_dgb_fin_rus_gam_geo_ctl_arw_pol_slo_hau_chh_ger_est_akn_mao_ukr_bat_jpn_tml_kor_glc_grk_ewe_bos_sun_cze_amh_ind_cnt_ben_yor_bul_sid_rom_krd_dut_eng_qcu_mcd_lit_hin_moo_anl_scr_sod_guj_jav_alb_tsn_swe_zul_mly_tha_heb_knd_bem_ses_azi_mol_fre_aze_fbf_vie_wly_dyu_cic_ven	-0.348532035714316	-0.825486133787502	0.411208178935558
513	chh_lit_akn_alb_amh_amr_aeg_ukr_azi_tur_dgb_sun_ewe_mcd_ger_bsq_rom_tig_dyu_cnt_prs_spa_zul_afr_ven_scr_hun_ses_bam_fin_pan_wly_geo_mol_rus_urd_nor_owc_anl_glc_est_cic_mly_eng_tag_jpn_knd_kor_guj_bul_tsn_fre_ind_bos_sod_jav_mnd_svk_xho_krd_mlt_swe_ctl_dut_hin_qcu_grk_slo_cze_igb_heb_ita_sid_arw_bat_pol_tsw_por_moo_mao_tha_gam_tml_lda_fbf_aze_lat_ben_uzb_swt_vie_hau_yor_bem_swa	-0.249391367395085	-0.590040270214951	0.556594593609435
514	sid_bos_dgb_eng_hau_wly_mlt_lat_azi_aze_swa_bat_lda_ctl_ben_bsq_mcd_chh_tsn_mnd_afr_slo_dyu_svk_ewe_arw_est_bem_swt_hun_bul_heb_geo_mol_dut_guj_scr_gam_anl_pan_fin_ven_ind_lit_mao_jpn_knd_kor_por_grk_moo_cze_jav_hin_amh_sun_cnt_ger_zul_spa_owc_krd_ukr_glc_rom_qcu_rus_swe_alb_cic_sod_ita_amr_urd_mly_pol_igb_fre_fbf_tag_tha_aeg_tml_yor_ses_uzb_nor_prs_tur_akn_vie_tig_tsw_xho_bam	-0.438712473735756	-1.04064148162993	0.300739817804801
515	amh_rom_tsw_scr_mlt_sod_gam_pan_azi_tur_bem_mly_ven_cze_swe_bsq_bul_hau_yor_mnd_alb_eng_lda_mol_akn_ita_hun_swa_ses_fin_lit_tig_geo_afr_ukr_rus_ctl_amr_wly_fre_est_bam_sun_dut_bat_jpn_knd_kor_krd_prs_dyu_guj_tag_ger_owc_jav_cnt_grk_fbf_nor_sid_lat_spa_mcd_por_qcu_ben_arw_slo_igb_chh_hin_aeg_pol_mao_bos_ewe_urd_cic_ind_tha_heb_tml_dgb_xho_aze_glc_svk_uzb_moo_vie_anl_zul_tsn_swt	-0.227148693544665	-0.536838277228186	0.592661325952547
516	wly_glc_ses_nor_heb_sod_amr_cze_azi_aze_yor_sun_ven_spa_krd_bsq_afr_owc_akn_mnd_swe_grk_swt_rus_cic_pan_fin_fbf_swa_est_slo_aeg_geo_ger_dut_mol_ita_mlt_sid_fre_hun_moo_tag_rom_ind_jpn_tml_kor_alb_arw_lda_lat_mao_por_chh_bat_cnt_svk_xho_guj_amh_scr_mcd_ctl_bos_qcu_bul_urd_hin_tsn_hau_ukr_tig_prs_jav_pol_igb_eng_zul_mly_tha_anl_knd_bem_tsw_uzb_ben_lit_tur_dyu_vie_gam_ewe_bam_dgb	-0.888533124946043	-2.15006641131516	0.0341441524078215
517	chh_por_swt_eng_sid_amh_mlt_urd_azi_uzb_igb_jav_yor_guj_arw_bsq_cze_hau_tsn_cnt_pol_ctl_akn_ben_tsw_mol_fin_xho_fbf_hun_bos_wly_geo_ger_rus_afr_svk_anl_gam_glc_est_bem_mao_ita_ind_jpn_tml_kor_lit_lat_dgb_grk_tag_fre_owc_sun_mnd_mcd_lda_scr_amr_nor_rom_prs_krd_qcu_slo_pan_hin_ewe_tig_swe_sod_ukr_bat_alb_swa_dut_ses_mly_tha_heb_knd_moo_cic_tur_bul_spa_aze_ven_vie_aeg_bam_dyu_zul	-0.644129324682153	-1.54129770048894	0.126640219130508
518	owc_mcd_tsw_krd_amh_gam_anl_por_uzb_tur_yor_bat_bam_prs_bos_bsq_guj_tig_fbf_mnd_grk_ger_swa_ctl_ewe_arw_fin_tsn_swt_est_pan_chh_geo_eng_spa_ita_glc_heb_wly_swe_hun_lda_mly_afr_ind_jpn_knd_kor_bul_ben_akn_mol_mao_urd_amr_jav_cnt_rus_ven_lat_hau_cze_alb_hin_ukr_qcu_fre_rom_svk_cic_sid_dut_aeg_slo_sun_lit_dyu_scr_zul_tag_tha_mlt_tml_igb_moo_azi_nor_pol_aze_bem_vie_sod_dgb_xho_ses	-0.0875235827137061	-0.206109178049654	0.837156164169665
519	amh_fre_bam_bos_hau_chh_heb_slo_tur_azi_moo_ind_akn_svk_ger_bsq_alb_aeg_dyu_mnd_nor_grk_ven_guj_zul_krd_hun_ses_tsw_est_glc_tig_geo_arw_bul_spa_mcd_anl_sod_ukr_fin_tsn_bat_rom_jav_jpn_knd_kor_dut_por_igb_ctl_mly_scr_mlt_sun_cnt_pan_cic_urd_sid_ita_cze_swe_hin_qcu_afr_lat_pol_xho_gam_eng_wly_mol_mao_ben_yor_lit_fbf_tag_tha_owc_tml_bem_lda_aze_prs_rus_uzb_ewe_vie_amr_swt_swa_dgb	-0.499835087055113	-1.1886889219442	0.237588562400724
520	tig_prs_swt_bul_sid_hau_chh_fre_aze_tur_akn_sun_tsw_dut_mol_bsq_ita_wly_cic_mnd_ger_hin_fbf_swe_dyu_svk_fin_lda_igb_hun_ctl_anl_geo_eng_lit_glc_mcd_mlt_aeg_bos_est_swa_bat_rus_jav_jpn_knd_kor_lat_arw_bam_slo_mly_alb_owc_mao_cnt_spa_ven_krd_amr_grk_ukr_afr_nor_qcu_pan_ben_pol_moo_heb_por_gam_urd_ind_guj_ewe_cze_tsn_tag_tha_sod_tml_bem_dgb_uzb_scr_rom_azi_ses_vie_amh_zul_xho_yor	-0.533178822291171	-1.27080807855764	0.206966592698764
521	chh_nor_fbf_pol_owc_aeg_sod_cze_aze_tur_bem_jav_ses_bos_svk_bsq_alb_wly_ven_cnt_por_mol_bam_fre_swt_arw_hun_lda_dgb_est_grk_anl_geo_ukr_krd_scr_glc_amr_gam_urd_fin_ewe_ind_hin_sun_jpn_tml_kor_ctl_spa_akn_pan_bat_bul_mlt_mly_mnd_swe_moo_afr_amh_mcd_ben_ger_rus_qcu_dut_prs_guj_swa_sid_lat_heb_eng_tag_ita_cic_slo_tsn_mao_tha_tig_knd_zul_igb_azi_lit_rom_uzb_dyu_vie_hau_yor_tsw_xho	-0.354628954888638	-0.840395711566126	0.40284199643251
522	aeg_rom_tsn_ukr_amr_owc_amh_scr_uzb_aze_ewe_jav_bem_pan_por_bsq_mol_tig_xho_mnd_lat_lit_dyu_guj_moo_ger_hun_fbf_ven_est_bul_hau_geo_krd_slo_alb_swe_mlt_wly_urd_fin_bam_mly_grk_ind_jpn_tml_kor_glc_fre_swt_svk_sun_ita_anl_tag_cnt_rus_cic_dut_sod_hin_pol_afr_nor_qcu_cze_eng_ben_lda_sid_prs_gam_mcd_mao_bos_yor_ctl_akn_bat_tha_chh_knd_tsw_ses_tur_spa_arw_azi_dgb_vie_heb_swa_igb_zul	-0.188427892805176	-0.44485902503582	0.657455278680047
523	chh_spa_tsn_lit_sod_wly_anl_urd_tur_azi_igb_sun_ses_ita_fre_bsq_pol_amh_zul_mnd_lat_ctl_bam_arw_lda_rus_hun_dgb_dyu_fin_afr_heb_geo_ger_mol_bul_swe_gam_aeg_ukr_est_ewe_bat_glc_mly_jpn_tml_kor_svk_grk_bem_dut_tag_mcd_amr_jav_cnt_pan_xho_prs_hau_krd_eng_alb_slo_qcu_por_guj_cze_cic_mlt_nor_tig_rom_mao_scr_swt_ben_tsw_ind_tha_sid_knd_ven_swa_uzb_hin_bos_aze_fbf_vie_owc_moo_akn_yor	-0.414550913632243	-0.983645570063649	0.327841939407185
524	tig_eng_bem_swe_owc_anl_aeg_ben_tur_aze_dgb_ind_zul_por_guj_bsq_alb_amr_bam_mnd_mol_ukr_tsn_scr_xho_lit_fin_lda_igb_hun_cze_mlt_geo_bul_slo_ctl_rus_heb_amh_svk_est_akn_jav_ita_mly_jpn_tml_kor_dut_afr_cic_arw_bat_mcd_chh_tag_cnt_krd_ses_fre_sid_ger_bos_spa_prs_qcu_pan_glc_nor_ven_gam_grk_hau_rom_mao_pol_ewe_urd_moo_sun_tha_sod_knd_yor_swt_uzb_hin_lat_azi_dyu_vie_wly_swa_fbf_tsw	-0.556729019253491	-1.32624179667088	0.188007516511809
525	sid_pol_xho_ben_mlt_amh_aeg_eng_aze_azi_fbf_sun_bem_mol_swe_bsq_pan_hau_ewe_cnt_arw_lat_dgb_slo_tsn_bul_fin_igb_cic_est_lit_chh_geo_scr_ger_krd_rus_tig_gam_prs_hun_zul_mao_ita_bat_jpn_knd_kor_afr_svk_bam_ctl_jav_rom_wly_tag_mnd_hin_moo_guj_sod_nor_spa_cze_glc_qcu_ukr_urd_fre_yor_amr_por_heb_mcd_ind_grk_dyu_bos_ses_mly_tha_owc_tml_akn_swa_uzb_dut_alb_tur_swt_vie_anl_ven_lda_tsw	-0.458692571163041	-1.09032418840921	0.278387347990735
526	heb_swe_xho_mol_mlt_amr_sid_scr_azi_uzb_cic_mao_ven_fre_bul_bsq_pol_sod_tsw_cnt_afr_arw_ses_glc_bem_guj_fin_tsn_igb_est_spa_amh_geo_ita_alb_mcd_pan_anl_chh_krd_hun_dgb_jav_rus_ind_jpn_tml_kor_cze_dut_yor_por_sun_svk_aeg_tag_mnd_nor_dyu_eng_owc_slo_ger_ctl_urd_qcu_lat_lit_ben_swa_wly_grk_gam_rom_bat_prs_fbf_bos_akn_mly_tha_tig_knd_swt_ewe_aze_hin_ukr_tur_moo_vie_hau_lda_bam_zul	-0.970905494307182	-2.36826628230826	0.019941503296823
527	sid_nor_xho_urd_chh_amh_mlt_swe_aze_uzb_cic_ind_igb_svk_lat_bsq_pan_tig_akn_mnd_cze_ger_ewe_glc_swa_bul_hun_bem_dyu_est_rus_gam_geo_ben_pol_fre_alb_hau_heb_por_fin_yor_jav_grk_mao_jpn_knd_kor_ukr_ctl_bam_guj_tag_eng_sod_bat_cnt_mcd_zul_ita_amr_mol_afr_bos_prs_qcu_rom_dut_scr_ses_wly_spa_anl_krd_mly_hin_moo_arw_lda_sun_tha_aeg_tml_swt_tsn_azi_slo_lit_tur_fbf_vie_owc_tsw_dgb_ven	-0.454232454896901	-1.07957598038874	0.283122940857001
528	aeg_slo_dgb_nor_mlt_owc_amr_pan_tur_uzb_igb_jav_akn_rus_svk_bsq_lit_amh_moo_mnd_ukr_mol_tsw_scr_zul_alb_fin_ewe_dyu_hun_bos_anl_geo_rom_afr_krd_fre_sid_gam_guj_est_fbf_mao_lat_tag_jpn_knd_kor_bul_grk_cic_cze_bat_mcd_wly_mly_cnt_eng_swt_hin_heb_por_pol_swe_glc_qcu_prs_dut_spa_xho_sod_arw_hau_ctl_ind_ben_swa_ita_bem_sun_tha_chh_tml_ses_yor_azi_urd_ger_aze_lda_vie_tig_ven_tsn_bam	0.0659050665097947	0.155239938977295	0.876968603349321
529	anl_nor_igb_prs_tig_sod_hau_spa_aze_azi_akn_tag_dgb_ukr_bos_bsq_scr_mlt_tsw_mnd_guj_svk_swt_ger_zul_ctl_fin_bem_tsn_hun_hin_sid_geo_lat_fre_rus_arw_wly_owc_mol_est_ven_sun_mcd_mao_jpn_tml_kor_eng_cze_fbf_afr_bat_alb_amh_mly_cnt_pol_yor_lit_heb_glc_urd_krd_rom_qcu_slo_ita_swe_swa_gam_ben_aeg_bul_ind_grk_dyu_pan_xho_jav_tha_chh_knd_bam_moo_tur_por_dut_uzb_cic_vie_amr_ewe_lda_ses	-0.0829294965369448	-0.19534735919336	0.845547185974561
530	gam_ctl_tsn_rus_wly_sod_owc_ukr_azi_aze_xho_bat_dyu_bos_pol_bsq_pan_amh_dgb_mnd_swe_svk_ses_lit_swa_por_est_yor_moo_hun_scr_hau_geo_dut_ben_hin_mol_heb_tig_bul_fin_ewe_ind_krd_mao_jpn_tml_kor_cze_mcd_bam_spa_sun_rom_aeg_tag_cnt_slo_igb_ger_anl_ita_arw_eng_prs_qcu_glc_afr_nor_ven_mlt_grk_chh_guj_mly_urd_fbf_lat_zul_jav_tha_amr_knd_swt_tsw_tur_fre_alb_uzb_lda_vie_sid_akn_bem_cic	0.455499682762772	1.07539707379918	0.284979030506257
531	gam_ukr_bem_arw_heb_wly_amh_pol_azi_uzb_ven_tag_swt_ger_glc_bsq_scr_mlt_dyu_cnt_lat_krd_tsw_ctl_xho_afr_est_cic_ses_fin_rom_aeg_geo_guj_mol_nor_hin_chh_sod_bos_hun_moo_bat_grk_jav_jpn_knd_kor_eng_svk_igb_urd_mao_slo_hau_sun_mnd_spa_dgb_pan_owc_mcd_dut_prs_alb_qcu_lit_por_ita_bam_tig_bul_sid_fre_mly_swe_fbf_ben_tsn_ind_tha_amr_tml_yor_akn_tur_rus_cze_aze_ewe_vie_anl_swa_zul_lda	0.0616204374786431	0.145083737968363	0.884958729948947
532	wly_hin_akn_spa_sod_aeg_sid_dut_uzb_aze_swa_mao_swt_lat_urd_bsq_glc_amh_ewe_mnd_alb_pol_cic_bul_lda_ukr_hun_dgb_moo_fin_ben_amr_geo_ita_rus_bos_guj_hau_heb_afr_est_tsw_tag_por_mly_jpn_knd_kor_grk_mol_yor_cze_jav_mcd_mlt_sun_cnt_swe_ses_scr_owc_svk_ctl_prs_pan_qcu_fre_lit_krd_bam_anl_ger_chh_nor_ind_rom_xho_arw_dyu_bat_tha_gam_tml_tsn_fbf_tur_eng_slo_azi_bem_vie_tig_igb_ven_zul	-0.111496817077063	-0.263025294997203	0.793112919287287
533	mlt_glc_cic_urd_anl_amr_owc_guj_azi_uzb_moo_mao_bam_hin_arw_bsq_afr_hau_akn_cnt_rom_eng_yor_prs_bem_dut_fin_tsn_igb_est_krd_aeg_geo_mcd_grk_ben_alb_sid_sod_bul_hun_swt_jav_mol_ind_jpn_tml_kor_ctl_ukr_lda_pol_tag_slo_tig_mly_mnd_ita_zul_ger_gam_fre_por_lit_spa_qcu_cze_swe_svk_xho_amh_nor_heb_scr_sun_lat_swa_pan_dyu_bat_tha_chh_knd_ewe_dgb_tur_bos_rus_aze_tsw_vie_wly_ses_ven_fbf	-0.0823532860184472	-0.193945618015314	0.846641461131085
534	tig_bul_tsw_cze_owc_amr_hau_fre_azi_uzb_lda_jav_tsn_ctl_afr_bsq_pol_anl_fbf_cnt_ger_por_xho_svk_cic_ukr_fin_bem_zul_est_rom_wly_geo_slo_lat_prs_pan_heb_mlt_hin_hun_ewe_mly_nor_sun_jpn_knd_kor_spa_arw_igb_swe_tag_scr_sod_bat_mnd_mcd_bam_eng_gam_rus_mol_bos_lit_qcu_glc_ita_dut_akn_aeg_grk_chh_alb_ind_urd_moo_guj_swt_mao_tha_amh_tml_ses_dyu_tur_ben_krd_aze_yor_vie_sid_swa_ven_dgb	-0.728114193076437	-1.74644756614621	0.0840350149280027
535	amh_nor_xho_krd_anl_amr_sod_ita_tur_uzb_zul_jav_yor_grk_dut_bsq_bos_heb_fbf_mnd_pol_scr_ses_slo_lda_glc_est_dgb_igb_hun_ukr_gam_geo_ben_prs_ctl_guj_aeg_sid_rus_fin_dyu_ind_fre_tag_jpn_tml_kor_cze_afr_ewe_alb_mao_spa_tig_mly_cnt_swe_bam_eng_wly_ger_urd_arw_rom_qcu_mcd_lit_pan_swa_chh_mol_hau_hin_bat_svk_moo_lat_tsw_sun_tha_mlt_knd_swt_ven_azi_bul_por_aze_bem_vie_owc_tsn_akn_cic	-0.417515704050981	-0.992730733802287	0.323417125556144
536	amr_lat_lda_swe_heb_wly_mlt_bul_uzb_tur_swa_ind_moo_urd_spa_bsq_bos_sid_yor_mnd_slo_fre_ses_pan_xho_grk_hun_fbf_tsw_fin_dut_hau_geo_ger_ben_glc_afr_sod_gam_lit_est_ewe_mly_nor_sun_jpn_knd_kor_rus_por_ven_ctl_tag_scr_chh_jav_cnt_hin_igb_rom_anl_eng_cze_arw_svk_qcu_ita_krd_guj_dgb_amh_prs_tig_ukr_bat_pol_dyu_alb_zul_mao_tha_owc_tml_bam_bem_aze_mcd_mol_azi_tsn_vie_aeg_cic_akn_swt	-0.362959169331198	-0.86076831836579	0.391579396397719
537	amh_ukr_lda_ger_mlt_wly_heb_arw_azi_aze_tsn_sun_bam_lat_ita_bsq_ben_hau_akn_mnd_alb_urd_fbf_grk_tsw_ctl_hun_moo_bem_fin_mcd_anl_geo_swe_afr_bul_glc_owc_aeg_guj_est_dgb_bat_bos_mly_jpn_knd_kor_eng_por_dyu_svk_tag_rom_gam_jav_cnt_krd_igb_nor_tig_dut_prs_rus_cze_qcu_mol_scr_pan_swt_amr_slo_sod_lit_ind_hin_cic_fre_ses_mao_tha_chh_tml_xho_ven_uzb_spa_pol_tur_swa_vie_sid_yor_ewe_zul	-0.564686889173177	-1.34729210706119	0.18115965082168
538	amh_por_akn_lit_aeg_wly_mlt_slo_aze_azi_dgb_mao_moo_glc_alb_bsq_swe_sod_ewe_cnt_spa_ben_xho_bul_yor_nor_est_tsw_bam_fin_mcd_gam_geo_scr_prs_pol_krd_amr_sid_eng_hun_cic_bat_urd_jav_jpn_tml_kor_hin_afr_bem_ita_sun_ukr_anl_mly_mnd_fre_lda_mol_owc_ctl_arw_guj_pan_qcu_lat_svk_rom_swt_hau_cze_chh_grk_tag_bos_igb_ger_zul_ind_tha_heb_knd_swa_ven_tur_dut_rus_uzb_dyu_vie_tig_ses_tsn_fbf	0.270748811319749	0.636751259658689	0.525851129371762
539	hau_cze_tsw_svk_heb_gam_chh_ukr_azi_tur_xho_sun_akn_lat_hin_bsq_urd_sid_bem_mnd_rom_ctl_ven_glc_swt_bos_est_igb_bam_fin_nor_sod_geo_rus_pan_scr_prs_mlt_amr_fre_hun_dgb_mao_swe_mly_jpn_tml_kor_mcd_grk_lda_eng_bat_slo_wly_ind_cnt_afr_swa_lit_aeg_ben_ita_por_spa_qcu_dut_alb_krd_ewe_tig_bul_anl_ger_jav_arw_zul_pol_yor_tag_tha_owc_knd_moo_dyu_aze_mol_guj_uzb_cic_vie_amh_ses_fbf_tsn	0.472719989097783	1.11529957713587	0.267595768818809
540	gam_bul_lda_rom_owc_sod_hau_bos_azi_tur_ses_ind_tsn_prs_slo_bsq_eng_heb_bam_cnt_lat_lit_swt_por_zul_krd_est_igb_cic_fin_scr_mlt_geo_dut_spa_cze_grk_amr_wly_arw_hun_akn_jav_mol_mly_jpn_knd_kor_ukr_ger_moo_alb_bat_afr_aeg_mao_mnd_guj_xho_hin_amh_nor_svk_pan_swe_qcu_fre_ben_ctl_swa_anl_ita_sid_rus_sun_mcd_bem_urd_ven_tag_tha_tig_tml_ewe_fbf_aze_pol_glc_uzb_dyu_vie_chh_tsw_yor_dgb	0.325243231046346	0.767112584663478	0.444957678949207
541	owc_arw_lda_krd_amh_gam_mlt_grk_aze_uzb_swa_mao_bem_prs_ita_bsq_rus_wly_moo_cnt_eng_fre_dyu_slo_igb_lat_est_dgb_xho_fin_rom_amr_geo_afr_alb_spa_ben_tig_heb_glc_hun_tsn_ind_cze_jav_jpn_tml_kor_urd_guj_tsw_pol_bat_swe_aeg_mly_mnd_lit_akn_ctl_chh_svk_por_nor_scr_qcu_bos_hin_dut_ewe_hau_mol_sod_pan_tag_mcd_cic_bul_ven_sun_tha_anl_knd_bam_zul_azi_ukr_ger_tur_yor_vie_sid_fbf_ses_swt	-0.175939535827096	-0.414829412413064	0.679222169897323
542	wly_slo_swa_svk_mlt_gam_tig_urd_tur_uzb_tsn_mao_tsw_pol_cze_bsq_guj_anl_fbf_cnt_scr_lat_dgb_lit_moo_swe_est_igb_bam_hun_ctl_owc_geo_ukr_mol_spa_dut_aeg_sod_eng_fin_ewe_jav_nor_mly_jpn_tml_kor_bul_alb_ses_ger_tag_bos_chh_bat_mnd_arw_ven_afr_heb_prs_fre_por_mcd_qcu_glc_pan_rom_zul_hau_ita_amr_hin_ind_grk_swt_ben_lda_sun_tha_sid_knd_xho_dyu_aze_rus_krd_azi_akn_vie_amh_yor_cic_bem	0.169435168854246	0.399300417968403	0.690587343449078
543	heb_rom_swa_ben_mlt_sid_sod_spa_aze_uzb_tsw_tag_bem_ukr_alb_bsq_dut_tig_cic_cnt_nor_lit_ven_ita_bam_krd_fin_ewe_lda_hun_afr_chh_geo_guj_fre_bos_mol_owc_aeg_mcd_est_tsn_jav_bul_ind_jpn_knd_kor_prs_svk_dgb_hin_sun_scr_anl_mly_mnd_swe_dyu_cze_amh_slo_ger_rus_grk_qcu_ctl_por_arw_igb_amr_pol_gam_lat_mao_glc_fbf_urd_swt_bat_tha_wly_tml_moo_zul_azi_pan_eng_tur_ses_vie_hau_yor_akn_xho	-0.0389479215326913	-0.0916943863366198	0.927138079540621
544	wly_cze_swa_dut_mlt_heb_gam_guj_azi_aze_ewe_jav_moo_grk_por_bsq_slo_aeg_ses_cnt_ctl_mol_zul_ger_ven_glc_fin_swt_fbf_hun_krd_sod_geo_hin_spa_lat_rom_chh_owc_lit_est_dyu_mly_eng_sun_jpn_knd_kor_pan_fre_cic_pol_tag_ben_amr_bat_mnd_scr_tsn_mcd_amh_nor_afr_prs_bul_qcu_alb_bos_ukr_igb_sid_urd_anl_swe_mao_svk_lda_ita_tsw_ind_tha_hau_tml_bem_bam_tur_rus_arw_uzb_xho_vie_tig_yor_akn_dgb	-0.222159670572902	-0.524847495806244	0.600938135682576
545	heb_cze_tsw_ben_owc_chh_gam_krd_tur_azi_moo_mly_dgb_arw_rom_bsq_eng_amr_yor_cnt_spa_scr_swt_nor_bem_ger_hun_lda_ewe_est_por_mlt_geo_swe_glc_bos_lit_sid_amh_ita_fin_bam_tag_grk_mao_jpn_knd_kor_pan_slo_akn_dut_bat_pol_sod_jav_mnd_prs_ven_svk_aeg_mcd_afr_guj_alb_qcu_ukr_rus_ctl_dyu_hau_mol_tig_fre_ind_urd_ses_lat_fbf_sun_tha_wly_tml_cic_zul_aze_bul_hin_uzb_swa_vie_anl_xho_igb_tsn	-0.217611319650461	-0.514487675819383	0.608131585040981
546	sid_swe_yor_slo_tig_mlt_heb_svk_uzb_azi_bam_jav_zul_glc_ben_bsq_afr_gam_lda_mnd_por_nor_ses_bos_swa_prs_est_igb_ewe_hun_pol_amh_geo_scr_cze_fre_krd_amr_sod_ger_fin_cic_mao_lat_ind_jpn_tml_kor_alb_guj_tsw_hin_tag_ita_hau_sun_cnt_bul_bem_spa_wly_rus_mcd_urd_rom_qcu_ukr_grk_dut_tsn_anl_mol_aeg_pan_mly_eng_dyu_arw_xho_bat_tha_chh_knd_dgb_fbf_tur_ctl_lit_aze_moo_vie_owc_akn_swt_ven	0.365823231723302	0.862395588359184	0.390688243396229
547	amr_por_xho_dut_amh_mlt_sod_pol_aze_uzb_swt_mly_tsn_prs_ita_bsq_guj_heb_yor_mnd_cze_lit_swa_svk_dyu_krd_est_bam_ven_hun_pan_anl_geo_hin_nor_mol_lat_owc_hau_fre_fin_ewe_mao_ukr_tag_jpn_tml_kor_afr_slo_lda_bul_sun_ctl_tig_jav_cnt_eng_igb_spa_gam_ben_grk_rom_scr_qcu_urd_mcd_alb_dgb_wly_ger_aeg_glc_bat_swe_bem_bos_tsw_ind_tha_chh_knd_cic_akn_tur_arw_rus_azi_ses_vie_sid_zul_fbf_moo	-0.554621047841684	-1.32193649151916	0.189431681061962
548	anl_pol_swt_bul_tig_gam_aeg_mol_uzb_azi_swa_mly_bam_dut_pan_bsq_urd_sod_bem_mnd_prs_lat_akn_krd_yor_bos_hun_igb_ewe_fin_rom_sid_geo_mcd_fre_afr_por_amh_heb_eng_est_moo_sun_cze_mao_jpn_tml_kor_hin_alb_cic_ukr_tag_rus_mlt_ind_cnt_scr_dyu_grk_chh_ger_ben_arw_lit_qcu_ita_guj_nor_ven_owc_slo_wly_ctl_bat_glc_fbf_svk_lda_jav_tha_amr_knd_tsw_dgb_aze_swe_spa_tur_zul_vie_hau_xho_tsn_ses	-0.397740569837975	-0.942618094257538	0.348318539027809
549	anl_rus_tsn_bul_amr_sid_mlt_pan_aze_tur_xho_ind_swt_afr_krd_bsq_mol_hau_akn_mnd_bos_urd_bam_prs_zul_ctl_fin_bem_igb_est_pol_owc_geo_spa_nor_arw_slo_tig_chh_fre_hun_dgb_bat_lit_mao_jpn_tml_kor_ukr_ben_yor_rom_sun_swe_gam_tag_cnt_alb_lda_scr_heb_lat_ita_grk_eng_qcu_hin_dut_ger_ewe_sod_mcd_aeg_cze_jav_por_moo_svk_dyu_mly_tha_amh_knd_ses_cic_azi_glc_guj_uzb_fbf_vie_wly_tsw_swa_ven	0.342282763450138	0.80563601631173	0.42250787262075
550	wly_lat_ses_grk_hau_gam_amh_pol_tur_azi_ven_mly_moo_arw_bul_bsq_por_amr_tsn_cnt_cze_eng_cic_alb_igb_ctl_hun_zul_yor_fin_ita_sid_geo_krd_mol_prs_rus_sod_mlt_ger_est_tsw_ind_urd_sun_jpn_knd_kor_hin_spa_xho_nor_jav_fre_owc_tag_mnd_ukr_ewe_bos_heb_rom_afr_swe_guj_qcu_scr_ben_dut_swt_chh_glc_anl_mcd_bat_svk_lda_lit_fbf_mao_tha_aeg_tml_bem_akn_uzb_pan_slo_aze_dyu_vie_tig_swa_bam_dgb	-0.0708025062185796	-0.166748395720159	0.867930040834219
551	wly_lat_zul_pol_gam_amh_chh_grk_tur_azi_tsn_mly_ses_pan_ger_bsq_slo_aeg_dgb_cnt_ukr_eng_lda_fre_cic_prs_hun_ven_dyu_est_afr_anl_geo_urd_rus_spa_dut_heb_amr_ben_fin_ewe_sun_lit_mao_jpn_knd_kor_alb_ctl_fbf_cze_jav_mol_hau_ind_mnd_hin_akn_krd_sid_ita_scr_svk_mcd_qcu_por_guj_glc_bam_sod_bul_owc_nor_bat_arw_bem_bos_tsw_tag_tha_tig_tml_swa_yor_aze_rom_swe_uzb_xho_vie_mlt_swt_moo_igb	-0.816528172316709	-1.96967703822226	0.0518507511745054
552	sod_nor_zul_ben_owc_aeg_sid_grk_aze_tur_igb_ind_swt_dut_glc_bsq_alb_amh_dgb_mnd_bul_rus_ven_rom_fbf_pan_est_bam_tsw_hun_swe_amr_geo_prs_bos_ukr_eng_heb_gam_mcd_fin_cic_jav_ita_tag_jpn_tml_kor_slo_spa_akn_lat_bat_cze_chh_mao_cnt_arw_ses_urd_anl_hin_svk_ger_guj_qcu_lit_krd_fre_swa_mlt_ctl_hau_por_sun_pol_tsn_scr_yor_mly_tha_tig_knd_moo_bem_azi_afr_mol_uzb_lda_vie_wly_dyu_xho_ewe	-0.0819620048632702	-0.193311750728643	0.84713639112723
553	wly_urd_swt_bul_amr_mlt_tig_ctl_azi_uzb_dgb_sun_akn_pol_ger_bsq_afr_anl_zul_mnd_spa_bos_bem_ben_moo_ukr_fin_fbf_ewe_hun_krd_owc_geo_fre_lat_guj_svk_amh_sid_eng_est_tsw_mao_pan_mly_jpn_tml_kor_scr_lit_ses_slo_bat_alb_hau_tag_cnt_glc_cic_ita_chh_nor_dut_rom_arw_qcu_rus_mcd_grk_tsn_aeg_por_heb_hin_ind_swe_lda_prs_swa_jav_tha_sod_knd_igb_bam_aze_mol_cze_tur_xho_vie_gam_ven_yor_dyu	-0.0232308935521058	-0.0546997240708183	0.95649502671995
554	anl_pol_swt_bul_amh_hau_amr_swe_aze_uzb_lda_sun_igb_krd_alb_bsq_por_tig_zul_mnd_spa_pan_dyu_hin_moo_slo_est_tsw_yor_hun_rom_heb_geo_guj_urd_mcd_cze_owc_aeg_rus_fin_bam_mly_lat_mao_jpn_tml_kor_ctl_ger_ses_ben_ind_eng_sid_jav_cnt_arw_akn_svk_mlt_ita_mol_nor_ukr_qcu_fre_glc_dut_swa_wly_scr_chh_bos_tag_afr_xho_lit_cic_bat_tha_gam_knd_fbf_dgb_azi_prs_grk_tur_tsn_vie_sod_ewe_bem_ven	-1.01092243899809	-2.46723136206621	0.0154461433071619
555	anl_eng_swa_afr_amh_tig_aeg_mcd_azi_tur_xho_jav_igb_ctl_fre_bsq_guj_amr_lda_mnd_rus_alb_ses_urd_ewe_krd_fin_dgb_tsn_est_slo_owc_geo_rom_scr_cze_dut_hau_gam_prs_hun_fbf_ind_por_mao_jpn_tml_kor_glc_ben_yor_bul_bat_lat_sid_mly_cnt_lit_bem_pol_heb_spa_mol_pan_nor_qcu_hin_bos_arw_ven_sod_ger_wly_grk_sun_svk_tsw_ukr_akn_tag_tha_mlt_knd_bam_cic_aze_swe_ita_uzb_moo_vie_chh_dyu_swt_zul	-0.130841144404067	-0.308476671490138	0.758409565768131
556	owc_prs_lda_spa_gam_aeg_heb_dut_tur_uzb_zul_tag_swa_svk_cze_bsq_rom_amh_dyu_mnd_arw_krd_fbf_bos_tsn_grk_est_moo_ewe_hun_alb_sid_geo_ctl_pan_mcd_lit_wly_hau_hin_fin_swt_mao_urd_ind_jpn_tml_kor_ben_glc_ven_fre_sun_afr_amr_bat_cnt_ita_yor_pol_mlt_guj_eng_ger_bul_qcu_por_rus_lat_tsw_anl_mol_sod_slo_mly_scr_akn_nor_bem_jav_tha_tig_knd_cic_dgb_azi_swe_ukr_aze_xho_vie_chh_ses_igb_bam	-0.0169572878143576	-0.0399408428388205	0.968225907694153
557	chh_ben_ewe_nor_aeg_hau_wly_svk_uzb_aze_swt_ind_cic_lat_bos_bsq_ukr_gam_bem_mnd_rus_alb_akn_ctl_dgb_scr_hun_tsw_moo_fin_spa_anl_geo_rom_krd_mcd_swe_heb_owc_slo_est_dyu_bat_eng_jav_jpn_knd_kor_guj_afr_yor_ita_mao_mol_sod_mly_cnt_fre_swa_prs_mlt_arw_cze_dut_glc_qcu_bul_ger_pol_zul_amr_por_amh_pan_sun_lit_lda_grk_ven_tag_tha_tig_tml_ses_fbf_tur_urd_hin_azi_xho_vie_sid_tsn_igb_bam	0.072520256888392	0.170942312210492	0.864640495407196
558	aeg_mol_dyu_glc_mlt_amh_sod_lit_uzb_aze_ven_ind_swa_lat_rom_bsq_scr_chh_dgb_cnt_bul_eng_cic_ben_moo_alb_est_igb_bam_hun_bos_owc_geo_rus_pan_ger_swe_wly_amr_slo_fin_zul_bat_por_jav_jpn_tml_kor_pol_nor_yor_ukr_tag_mcd_heb_mao_mnd_fre_lda_svk_sid_grk_spa_hin_ctl_qcu_cze_guj_krd_fbf_anl_dut_gam_ita_mly_afr_ses_arw_bem_sun_tha_tig_knd_xho_tsw_tur_urd_prs_azi_tsn_vie_hau_akn_ewe_swt	0.146178319568984	0.344017400317308	0.73160981724038
559	gam_hin_swt_urd_sod_amh_aeg_ukr_uzb_tur_lda_mao_ewe_krd_pol_bsq_spa_mlt_dyu_mnd_mol_grk_dgb_ger_yor_bos_fin_tsw_ses_est_pan_hau_geo_arw_mcd_fre_ita_heb_sid_nor_hun_bem_tag_slo_ind_jpn_tml_kor_rom_afr_xho_rus_mly_glc_amr_jav_cnt_guj_zul_cze_tig_swe_lat_alb_prs_qcu_por_svk_lit_swa_wly_dut_anl_ctl_bat_ben_moo_eng_bam_sun_tha_chh_knd_akn_cic_aze_bul_scr_azi_fbf_vie_owc_igb_tsn_ven	-0.15324504979947	-0.361457345016972	0.718577478313565
560	aeg_cze_bem_rus_sid_anl_owc_eng_aze_tur_yor_jav_igb_fre_ukr_bsq_grk_mlt_tsn_cnt_alb_bul_zul_pol_swt_ger_fin_ses_bam_hun_nor_hau_geo_rom_ben_svk_scr_sod_wly_slo_est_fbf_sun_mcd_bat_jpn_tml_kor_swe_por_dyu_spa_ind_krd_gam_mly_mnd_dut_ven_glc_amr_bos_arw_urd_lat_qcu_prs_mol_hin_moo_chh_ctl_heb_lit_mao_afr_xho_guj_ewe_tag_tha_tig_knd_dgb_tsw_uzb_pan_ita_azi_swa_vie_amh_lda_akn_cic	-0.733842129700045	-1.76296662408527	0.0811910196834063
561	gam_urd_swt_pan_sod_amh_amr_ben_tur_uzb_bem_mly_lda_cze_alb_bsq_por_anl_moo_mnd_ctl_bos_igb_swe_yor_fre_fin_ewe_akn_est_svk_sid_geo_ger_scr_dut_prs_wly_owc_ita_hun_dgb_sun_rus_mao_jpn_tml_kor_arw_lat_swa_krd_bat_guj_mlt_ind_cnt_nor_ven_glc_tig_bul_slo_afr_mcd_qcu_spa_ukr_hin_ses_chh_eng_aeg_rom_jav_mol_tsn_lit_cic_tag_tha_heb_knd_zul_bam_aze_grk_pol_azi_dyu_vie_hau_xho_fbf_tsw	-0.664704356055064	-1.59037434809798	0.115144234825837
562	mlt_slo_zul_eng_tig_sod_amh_ita_azi_uzb_tsn_mao_dyu_lat_rus_bsq_rom_owc_dgb_cnt_swe_ben_bam_fre_lda_prs_est_tsw_ses_hun_bul_hau_geo_por_mol_guj_pan_chh_aeg_scr_fin_ven_mly_hin_bat_jpn_tml_kor_arw_svk_yor_bos_sun_urd_wly_ind_mnd_grk_bem_spa_gam_alb_nor_glc_lit_qcu_pol_cze_mcd_swa_anl_ctl_heb_ger_tag_ukr_ewe_afr_igb_jav_tha_sid_knd_cic_xho_tur_krd_dut_aze_moo_vie_amr_fbf_swt_akn	-0.44415271128317	-1.05547513641032	0.293942322193787
563	hau_eng_ewe_krd_heb_gam_tig_ctl_uzb_azi_ven_tag_bem_alb_mcd_bsq_svk_owc_dgb_cnt_ukr_swe_zul_dut_moo_lit_fin_lda_bam_hun_rus_sod_geo_por_scr_glc_nor_chh_aeg_fre_est_fbf_jav_cze_bat_jpn_knd_kor_rom_mol_ses_lat_mao_pan_sid_sun_mnd_afr_swa_grk_anl_bos_ita_arw_guj_qcu_slo_hin_ger_akn_wly_prs_amr_bul_mly_spa_igb_ben_tsn_ind_tha_amh_tml_xho_yor_tur_pol_urd_aze_dyu_vie_mlt_swt_tsw_cic	0.491861583908649	1.16086113118065	0.248669487003762
564	heb_pol_cic_scr_owc_tig_anl_dut_uzb_tur_tsn_mly_bam_hin_fre_bsq_slo_hau_bem_mnd_guj_ita_tsw_bos_yor_pan_hun_ses_ewe_est_eng_sid_geo_rus_afr_mcd_svk_amh_aeg_cze_fin_akn_tag_mol_ind_jpn_knd_kor_grk_alb_ven_prs_sun_ctl_gam_bat_cnt_bul_dyu_urd_mlt_rom_lit_glc_por_qcu_swe_nor_arw_swt_amr_krd_chh_lat_mao_spa_igb_ben_zul_jav_tha_wly_tml_xho_fbf_azi_ger_ukr_aze_dgb_vie_sod_lda_swa_moo	-0.372815161924748	-0.88262744499548	0.379713350050678
565	heb_spa_dgb_ukr_owc_hau_amh_glc_aze_uzb_dyu_sun_moo_hin_lat_bsq_mcd_aeg_zul_cnt_dut_cze_swa_prs_igb_krd_est_bem_tsw_fin_ita_amr_geo_urd_slo_ctl_swe_mlt_anl_arw_hun_yor_mao_grk_mly_jpn_knd_kor_alb_svk_bam_lit_tag_eng_sod_ind_mnd_pol_xho_por_gam_ben_afr_bos_ger_qcu_mol_rus_bul_lda_chh_guj_sid_nor_jav_scr_ses_rom_fbf_bat_tha_wly_tml_cic_ven_tur_pan_fre_azi_ewe_vie_tig_swt_akn_tsn	-0.853837318782404	-2.0615937667086	0.0420370470074723
566	amh_dut_tsw_prs_sid_mlt_tig_urd_tur_azi_bem_mao_dgb_ukr_mol_bsq_rus_heb_ven_mnd_afr_ctl_lda_fre_dyu_swe_hun_yor_igb_fin_lit_amr_geo_cze_guj_eng_ben_owc_wly_nor_est_swa_sun_scr_mly_jpn_tml_kor_arw_pol_moo_rom_jav_mcd_hau_tag_cnt_hin_tsn_ita_chh_alb_bos_krd_bul_qcu_por_pan_spa_swt_sod_svk_anl_lat_ind_grk_ses_glc_cic_bat_tha_gam_knd_zul_ewe_aze_ger_slo_uzb_fbf_vie_aeg_xho_akn_bam	-0.71341922461298	-1.71377484156482	0.089901448746673
567	hau_pol_swt_fre_mlt_amh_tig_ita_tur_uzb_yor_mao_swa_spa_ukr_bsq_grk_aeg_tsw_mnd_por_arw_ses_eng_akn_slo_est_dyu_ven_fin_ben_owc_geo_ger_dut_rus_lit_anl_amr_guj_hun_tsn_ind_alb_mly_jpn_tml_kor_bos_cze_ewe_bul_tag_pan_sod_sun_cnt_svk_moo_prs_wly_nor_urd_glc_hin_qcu_afr_mcd_mol_zul_chh_ctl_gam_krd_bat_rom_fbf_swe_bam_jav_tha_sid_knd_cic_lda_azi_lat_scr_aze_xho_vie_heb_dgb_bem_igb	-1.02486942554039	-2.50987793094791	0.0138058461308059
568	amr_slo_tsw_eng_chh_heb_hau_swe_aze_azi_ses_bat_akn_arw_grk_bsq_alb_anl_dyu_mnd_scr_por_moo_ukr_swt_guj_hun_xho_cic_est_svk_amh_geo_nor_ben_ita_hin_tig_owc_spa_fin_bem_mly_krd_ind_jpn_knd_kor_cze_dut_yor_ger_mao_afr_wly_sun_cnt_mcd_zul_pan_mlt_ctl_fre_bul_rom_qcu_prs_mol_lit_swa_sod_bos_sid_urd_tag_pol_fbf_lat_igb_jav_tha_aeg_tml_tsn_ven_tur_rus_glc_uzb_dgb_vie_gam_bam_lda_ewe	-0.304378250922849	-0.71916862937896	0.47384026518739
569	tig_svk_cic_pol_aeg_anl_mlt_prs_tur_azi_swt_bat_ses_alb_rus_bsq_mcd_gam_ewe_mnd_lit_grk_dyu_pan_lda_bul_hun_tsn_bam_fin_ita_wly_geo_dut_slo_swe_nor_chh_owc_lat_est_igb_jav_krd_mao_jpn_tml_kor_urd_ukr_dgb_ctl_mly_spa_amh_tag_cnt_rom_akn_bos_sid_scr_por_afr_mol_qcu_cze_ger_ben_bem_sod_eng_hau_guj_ind_glc_tsw_arw_xho_sun_tha_heb_knd_zul_yor_aze_fre_hin_uzb_fbf_vie_amr_moo_swa_ven	0.232796303378991	0.548419596748144	0.584717945286628
570	hau_rus_cic_ger_tig_wly_aeg_prs_aze_uzb_tsn_mly_igb_rom_urd_bsq_ben_amr_zul_cnt_glc_krd_lda_pan_tsw_slo_fin_fbf_bam_est_swe_sid_geo_hin_por_spa_lit_gam_anl_nor_hun_bem_tag_mcd_bat_jpn_tml_kor_bul_scr_ven_grk_sun_svk_mlt_jav_mnd_guj_swa_afr_amh_ctl_arw_eng_ita_qcu_alb_cze_fre_ewe_owc_dut_chh_ukr_ind_lat_moo_mol_dyu_mao_tha_heb_knd_akn_yor_tur_bos_pol_azi_dgb_vie_sod_swt_xho_ses	-0.213919992329553	-0.505597385242376	0.614335565245286
571	owc_ukr_ses_svk_amr_mlt_amh_fre_azi_uzb_akn_tag_tsn_prs_ctl_bsq_por_sid_dgb_mnd_swe_eng_swa_ita_yor_arw_est_moo_cic_hun_scr_wly_geo_ger_bos_dut_alb_chh_gam_ben_fin_ewe_mly_lat_sun_jpn_knd_kor_guj_rus_xho_pan_mao_afr_heb_ind_cnt_nor_ven_hin_aeg_krd_slo_grk_pol_qcu_bul_urd_glc_lda_tig_mcd_hau_cze_bat_lit_fbf_spa_tsw_jav_tha_sod_tml_zul_igb_tur_rom_mol_aze_dyu_vie_anl_bem_bam_swt	-0.210009426564603	-0.495744014522289	0.621244519291888
572	sid_arw_ses_nor_anl_hau_chh_alb_aze_tur_bam_bat_zul_eng_lit_bsq_prs_owc_tsw_mnd_spa_glc_fbf_cze_igb_hin_hun_akn_ewe_fin_scr_wly_geo_mcd_ben_lat_svk_amr_gam_rus_est_dyu_tag_ctl_jav_jpn_knd_kor_pol_por_dgb_afr_ind_ukr_heb_mao_cnt_ita_lda_slo_aeg_bul_grk_fre_pan_qcu_swe_mol_guj_swa_sod_rom_amh_dut_mly_krd_moo_urd_yor_sun_tha_tig_tml_tsn_bem_uzb_bos_ger_azi_swt_vie_mlt_cic_ven_xho	0.705870789767152	1.67535713962147	0.0972234983773689
573	amh_rom_ses_alb_mlt_wly_sod_scr_aze_azi_moo_mly_yor_svk_fre_bsq_ita_sid_ven_mnd_ben_ukr_tsn_bul_swt_hin_est_akn_bem_fin_mol_tig_geo_spa_prs_lit_urd_hau_anl_afr_hun_cic_mao_krd_bat_jpn_tml_kor_nor_lat_lda_pol_jav_por_amr_tag_cnt_bos_ewe_arw_heb_glc_ctl_guj_swe_qcu_grk_rus_mcd_fbf_aeg_slo_gam_dut_sun_ger_swa_pan_zul_ind_tha_chh_knd_dgb_xho_tur_eng_cze_uzb_igb_vie_owc_tsw_bam_dyu	0.741184788476603	1.76260331258036	0.0812527043362416
574	sid_krd_xho_mcd_amr_aeg_owc_pol_aze_tur_tsw_mly_zul_guj_ben_bsq_arw_sod_akn_cnt_nor_grk_ewe_prs_bem_rom_hun_dgb_ven_fin_ukr_wly_geo_mol_hin_fre_ctl_amh_anl_swe_est_moo_ind_lat_bat_jpn_knd_kor_ger_lit_tsn_eng_jav_bul_tig_tag_mnd_afr_dyu_por_chh_svk_glc_alb_spa_qcu_scr_bos_rus_lda_mlt_ita_heb_pan_sun_slo_ses_cze_swa_mao_tha_gam_tml_bam_fbf_uzb_dut_urd_azi_yor_vie_hau_swt_cic_igb	-0.194534669855205	-0.458902671995988	0.647374794975057
575	amr_afr_igb_krd_wly_hau_anl_alb_tur_azi_zul_tag_moo_mol_lat_bsq_lit_amh_cic_mnd_spa_rom_xho_glc_yor_dut_hun_bem_ewe_fin_bos_sid_geo_scr_nor_ukr_arw_sod_tig_ita_est_lda_mly_eng_bat_jpn_tml_kor_ger_swe_swa_pan_ind_bul_aeg_jav_cnt_grk_ven_svk_heb_ben_fre_mcd_pol_qcu_cze_hin_guj_tsn_mlt_ctl_owc_prs_mao_slo_akn_urd_bam_sun_tha_chh_knd_swt_dgb_aze_rus_por_uzb_ses_vie_gam_fbf_tsw_dyu	0.471427592128666	1.11170776701201	0.269129503832151
576	gam_lit_zul_nor_wly_anl_heb_eng_azi_aze_tsn_ind_xho_ben_bul_bsq_spa_tig_dgb_cnt_pan_hin_moo_swe_akn_guj_hun_igb_ewe_fin_svk_chh_geo_lat_grk_ger_ukr_amr_aeg_urd_est_tsw_sun_glc_mao_jpn_tml_kor_pol_ctl_swt_arw_bat_rom_sid_tag_mnd_por_dyu_afr_mlt_cze_dut_bos_rus_qcu_mcd_ita_prs_lda_sod_scr_owc_mol_mly_slo_fbf_alb_swa_jav_tha_hau_knd_yor_ses_tur_fre_krd_uzb_bam_vie_amh_ven_bem_cic	-0.824477527412375	-1.98980525510834	0.0495493169115365
577	anl_cze_ses_slo_aeg_tig_gam_mol_tur_aze_lda_mao_dgb_alb_lit_bsq_prs_owc_ewe_mnd_bos_pan_tsw_scr_akn_mcd_hun_xho_zul_est_afr_hau_geo_arw_rus_svk_ukr_heb_sod_hin_fin_fbf_sun_krd_mly_jpn_tml_kor_pol_dut_swt_lat_tag_fre_amr_jav_cnt_rom_ven_nor_mlt_ita_ger_grk_eng_qcu_por_guj_ben_moo_amh_glc_sid_ctl_ind_bul_swa_urd_igb_bat_tha_chh_knd_cic_bam_uzb_spa_swe_azi_tsn_vie_wly_dyu_yor_bem	-0.0709897387300961	-0.167268822703531	0.867521710564403
578	mlt_lat_zul_pan_amr_sod_aeg_rus_aze_uzb_dgb_tag_dyu_ben_grk_bsq_fre_chh_xho_mnd_dut_mol_moo_urd_tsn_krd_est_cic_ven_fin_arw_tig_geo_lit_ger_afr_glc_anl_owc_bos_hun_bem_mly_guj_sun_jpn_knd_kor_cze_spa_swt_ctl_ind_alb_gam_jav_cnt_ukr_tsw_mcd_hau_svk_ita_eng_prs_qcu_scr_por_pol_igb_heb_hin_amh_rom_mao_nor_akn_slo_ewe_bat_tha_sid_tml_swa_yor_azi_bul_swe_tur_ses_vie_wly_fbf_lda_bam	-0.200254944170693	-0.472739211740014	0.637506829195999
579	wly_guj_xho_spa_sod_owc_mlt_rom_uzb_aze_akn_sun_fbf_alb_rus_bsq_ben_amr_tsw_cnt_bul_pan_cic_ita_bam_ukr_est_moo_swa_fin_cze_gam_geo_nor_glc_mol_mcd_heb_sid_svk_hun_yor_ind_por_mly_jpn_knd_kor_scr_arw_ewe_slo_mao_lat_aeg_tag_mnd_fre_zul_eng_chh_ctl_hin_lit_pol_qcu_swe_urd_prs_bem_hau_ger_anl_krd_bat_grk_ven_afr_tsn_jav_tha_tig_tml_dyu_igb_tur_bos_dut_azi_lda_vie_amh_ses_swt_dgb	-0.0143866064877676	-0.0338787132306057	0.973046475172755
580	sid_por_tsw_fre_heb_gam_amh_slo_tur_uzb_tsn_ind_ven_pol_dut_bsq_lat_sod_cic_mnd_rus_ctl_zul_krd_swa_urd_hun_moo_bam_est_lit_aeg_geo_hin_svk_grk_prs_hau_anl_rom_fin_lda_sun_eng_mao_jpn_tml_kor_ben_nor_akn_scr_mly_swe_tig_bat_cnt_ger_fbf_arw_chh_ukr_mcd_mol_glc_qcu_ita_bul_alb_xho_wly_cze_mlt_afr_jav_guj_swt_pan_yor_tag_tha_amr_knd_dgb_ewe_azi_bos_spa_aze_bem_vie_owc_igb_dyu_ses	-0.318894348505503	-0.75480984576251	0.452270308672241
581	wly_lit_zul_dut_amh_mlt_heb_afr_azi_tur_ses_mly_tsn_glc_ger_bsq_pol_sod_ewe_mnd_spa_ita_cic_guj_tsw_ctl_est_bam_moo_hun_mcd_amr_geo_prs_scr_krd_bul_chh_owc_mol_fin_bem_bat_urd_sun_jpn_tml_kor_fre_slo_swt_nor_tag_ukr_hau_mao_cnt_cze_akn_eng_tig_ben_rom_hin_lat_qcu_pan_por_svk_yor_aeg_rus_sid_grk_jav_swe_igb_alb_ven_ind_tha_gam_knd_fbf_dyu_aze_bos_arw_uzb_swa_vie_anl_lda_dgb_xho	-0.234290262240757	-0.554643458357557	0.580470014892978
582	hau_afr_swt_lit_sid_chh_amr_lat_uzb_aze_igb_mly_tsw_alb_bul_bsq_mol_aeg_ven_cnt_por_nor_ewe_spa_swa_guj_est_moo_ses_fin_prs_mlt_geo_urd_eng_slo_bos_tig_sod_arw_hun_cic_mao_ita_bat_jpn_knd_kor_mcd_cze_tsn_grk_jav_pan_heb_ind_mnd_pol_akn_krd_gam_hin_dut_fre_ger_qcu_glc_ben_swe_bem_wly_ukr_amh_scr_sun_svk_dgb_rom_bam_tag_tha_owc_tml_xho_zul_tur_rus_ctl_azi_dyu_vie_anl_fbf_lda_yor	-0.638273791657431	-1.52762620077935	0.129999452100421
583	mlt_ctl_cic_afr_sid_aeg_sod_svk_azi_aze_bam_ind_ewe_cze_eng_bsq_nor_wly_igb_cnt_alb_lat_tsn_pan_dgb_bul_est_swt_ses_fin_fre_owc_geo_prs_guj_lit_rom_gam_amh_dut_hun_yor_bat_mol_mao_jpn_knd_kor_bos_ukr_tsw_pol_mly_slo_tig_jav_mnd_ger_akn_mcd_hau_por_rus_spa_ben_qcu_swe_glc_grk_xho_heb_urd_anl_ita_tag_hin_ven_scr_swa_sun_tha_amr_tml_lda_dyu_tur_krd_arw_uzb_bem_vie_chh_moo_zul_fbf	0.348652225049155	0.82204043862873	0.41315646464775
584	gam_slo_tsw_rom_mlt_amr_anl_bul_aze_uzb_ewe_bat_igb_pol_grk_bsq_nor_chh_bem_cnt_mcd_guj_ven_ukr_tsn_eng_fin_yor_ses_hun_fre_amh_geo_por_mol_krd_scr_heb_sod_afr_est_akn_mly_pan_tag_jpn_tml_kor_bos_ctl_bam_ger_mao_cze_owc_sun_mnd_spa_xho_rus_sid_alb_ita_lit_swe_qcu_dut_svk_urd_dgb_wly_lat_aeg_hin_ind_ben_swa_arw_cic_jav_tha_hau_knd_moo_zul_azi_glc_prs_tur_dyu_vie_tig_lda_fbf_swt	0.0204177691066473	0.0480668534986627	0.961766037061897
585	mlt_bos_yor_por_amr_wly_gam_nor_aze_uzb_zul_sun_igb_guj_scr_bsq_pan_owc_dyu_mnd_mcd_ukr_swa_eng_ses_glc_fin_tsw_ewe_hun_ita_amh_geo_svk_grk_fre_prs_sid_hau_urd_est_dgb_ind_lat_tag_jpn_tml_kor_rus_dut_moo_ger_bat_hin_aeg_mly_cnt_mol_fbf_rom_sod_ctl_afr_bul_lit_qcu_slo_swe_arw_tsn_anl_spa_heb_cze_jav_ben_lda_alb_swt_mao_tha_tig_knd_akn_cic_azi_krd_pol_tur_xho_vie_chh_bam_bem_ven	0.834702010341343	1.9790025828249	0.0507734184934767
586	hau_dut_swa_eng_heb_sod_sid_prs_aze_azi_zul_sun_cic_nor_scr_bsq_fre_amh_bam_mnd_glc_afr_ses_hin_dgb_lit_hun_bem_tsw_est_svk_gam_geo_pol_krd_pan_cze_anl_aeg_slo_fin_yor_mao_swe_mly_jpn_tml_kor_ctl_ita_fbf_alb_bat_lat_tig_ind_cnt_urd_xho_grk_owc_rus_bul_bos_mcd_qcu_rom_ben_arw_moo_amr_por_chh_ukr_jav_mol_dyu_ger_akn_tag_tha_wly_knd_lda_tsn_uzb_spa_guj_tur_ven_vie_mlt_ewe_swt_igb	-0.441962740784311	-1.04903067817543	0.296882515136338
587	sid_bul_ses_mol_gam_mlt_owc_slo_tur_aze_ewe_jav_tsw_lit_arw_bsq_scr_chh_dyu_mnd_alb_ger_tsn_ctl_yor_urd_fin_bem_moo_hun_por_amh_geo_grk_dut_fre_krd_amr_anl_bos_est_fbf_mly_nor_sun_jpn_knd_kor_rom_afr_akn_ben_tag_guj_heb_mao_cnt_rus_xho_lat_hau_svk_mcd_cze_glc_qcu_eng_prs_pol_igb_tig_ukr_sod_pan_bat_spa_cic_swe_dgb_ind_tha_aeg_tml_swa_swt_uzb_hin_ita_azi_ven_vie_wly_zul_bam_lda	-0.591967370067629	-1.41155516602687	0.161417941537292
588	owc_krd_tsw_guj_sod_chh_amh_lat_aze_azi_swa_ind_zul_svk_afr_bsq_pol_amr_dgb_cnt_bul_prs_yor_pan_ewe_por_hun_fbf_igb_fin_mcd_tig_geo_urd_bos_nor_slo_mlt_hau_lit_est_bam_jav_hin_sun_jpn_knd_kor_scr_ukr_ses_rus_mly_rom_aeg_mao_mnd_ctl_ven_dut_gam_arw_glc_alb_fre_qcu_ita_mol_ben_dyu_wly_grk_sid_spa_tag_cze_xho_eng_bem_bat_tha_anl_tml_cic_moo_tur_swe_ger_uzb_akn_vie_heb_tsn_swt_lda	0.157362394309029	0.370815884445301	0.711617985310214
589	sod_cze_dgb_eng_mlt_chh_owc_bos_tur_azi_swt_mly_ewe_nor_glc_bsq_mol_anl_dyu_cnt_pol_grk_ven_dut_moo_ukr_fin_bam_swa_est_mcd_wly_geo_guj_swe_fre_afr_amr_tig_hin_hun_xho_jav_svk_tag_jpn_knd_kor_rom_ben_tsn_lat_bat_ctl_gam_ind_mnd_rus_tsw_alb_aeg_por_slo_pan_scr_qcu_urd_krd_arw_lda_sid_ger_amh_bul_sun_spa_bem_lit_zul_mao_tha_hau_tml_yor_igb_aze_ita_prs_uzb_ses_vie_heb_akn_fbf_cic	-0.375097128926573	-0.889561019079952	0.375996939073433
590	aeg_grk_swa_dut_mlt_chh_owc_cze_azi_aze_bem_mly_tsn_bul_krd_bsq_ita_sod_fbf_mnd_nor_rus_lda_mol_xho_prs_est_swt_igb_hun_glc_tig_geo_bos_por_lit_pan_wly_anl_afr_fin_tsw_jav_hin_sun_jpn_knd_kor_mcd_guj_dyu_fre_bat_urd_hau_mao_cnt_rom_moo_eng_gam_alb_svk_lat_ukr_qcu_arw_spa_pol_cic_sid_slo_heb_ger_tag_scr_dgb_swe_bam_ind_tha_amr_tml_ses_akn_uzb_ctl_ben_tur_yor_vie_amh_ewe_zul_ven	-0.16939255232066	-0.399230548920548	0.690638641292822
591	amr_bos_igb_urd_amh_tig_chh_swe_azi_tur_tsw_mly_bem_mol_alb_bsq_pan_wly_ven_mnd_cze_por_zul_afr_lda_bul_hun_cic_fbf_fin_lit_sid_geo_hin_svk_slo_grk_owc_hau_ukr_est_swa_bat_spa_mao_jpn_knd_kor_ita_pol_dyu_guj_jav_prs_sod_tag_cnt_nor_akn_eng_anl_ctl_lat_arw_rus_qcu_rom_ger_scr_xho_aeg_fre_gam_krd_sun_ben_swt_dut_moo_ind_tha_mlt_tml_yor_dgb_aze_mcd_glc_uzb_ses_vie_heb_ewe_bam_tsn	-0.0016816239225972	-0.00396472770273842	0.996845105499523
592	sid_svk_dgb_urd_hau_tig_chh_krd_azi_aze_swa_mao_tsw_slo_por_bsq_mcd_heb_cic_cnt_bos_fre_xho_spa_ewe_ben_hun_akn_ses_est_rom_gam_geo_cze_arw_ctl_afr_wly_owc_alb_fin_swt_sun_pan_jav_jpn_knd_kor_nor_guj_bem_ukr_bat_hin_aeg_mly_mnd_eng_fbf_lit_amr_ita_swe_grk_mol_qcu_bul_ger_rus_zul_sod_prs_mlt_dut_ind_pol_ven_glc_bam_tag_tha_amh_tml_yor_tsn_uzb_scr_lat_tur_igb_vie_anl_lda_moo_dyu	-0.0660593925484386	-0.155730735167843	0.876582797896485
593	hau_arw_moo_ukr_amh_owc_anl_slo_azi_aze_zul_mao_yor_mcd_pan_bsq_ita_gam_igb_mnd_pol_cze_xho_ben_bam_spa_hun_ewe_dgb_est_glc_heb_geo_alb_hin_nor_rom_wly_tig_rus_fin_ven_bat_lat_sun_jpn_tml_kor_ger_svk_ses_ctl_mly_por_aeg_ind_cnt_grk_cic_lit_chh_fre_prs_guj_swe_qcu_bos_bul_krd_bem_amr_mol_sod_urd_tag_afr_swt_scr_akn_jav_tha_sid_knd_lda_swa_uzb_eng_dut_tur_dyu_vie_mlt_tsn_tsw_fbf	-0.0742029943705362	-0.174915083172831	0.861526604014173
594	wly_fre_bem_pan_amh_tig_amr_ger_uzb_aze_swa_jav_dgb_hin_pol_bsq_dut_chh_bam_mnd_krd_swe_fbf_ben_ses_ita_est_akn_zul_fin_nor_sid_geo_bul_slo_afr_lat_owc_hau_ctl_hun_cic_tag_bos_ind_jpn_knd_kor_prs_eng_swt_scr_mly_mol_heb_mao_cnt_alb_moo_spa_anl_por_urd_cze_lit_qcu_grk_arw_svk_tsn_aeg_mcd_sod_glc_sun_ukr_lda_rus_ven_bat_tha_gam_tml_yor_tsw_tur_guj_rom_azi_igb_vie_mlt_dyu_ewe_xho	0.904064647818606	2.16045488656111	0.0333076865308662
595	mlt_spa_ewe_alb_tig_owc_sod_ctl_uzb_tur_swt_bat_swa_svk_guj_bsq_mol_amh_zul_cnt_rom_eng_bem_pan_akn_lit_fin_ven_yor_est_ger_wly_geo_scr_mcd_arw_nor_amr_anl_rus_hun_tsn_tag_prs_mly_jpn_tml_kor_ita_grk_bam_ukr_sun_urd_chh_ind_mnd_dut_cic_hin_gam_por_pol_slo_swe_qcu_ben_afr_bos_igb_heb_cze_hau_fre_jav_lat_dyu_glc_fbf_mao_tha_aeg_knd_tsw_moo_azi_bul_krd_aze_lda_vie_sid_dgb_xho_ses	-0.400213473122452	-0.948994829241104	0.345082815152869
596	sod_bul_yor_ctl_tig_gam_mlt_ger_azi_tur_swt_sun_ewe_dut_swe_bsq_ben_sid_ven_cnt_fre_alb_tsn_nor_bam_por_fin_bem_swa_est_svk_heb_geo_prs_lat_ita_cze_anl_aeg_guj_hun_akn_jav_rom_tag_jpn_knd_kor_arw_glc_dyu_grk_mly_afr_chh_mao_mnd_lit_tsw_krd_hau_slo_ukr_mcd_spa_qcu_eng_rus_scr_dgb_amr_hin_amh_mol_ind_pol_fbf_bos_xho_bat_tha_wly_tml_ses_lda_aze_pan_urd_uzb_moo_vie_owc_cic_igb_zul	-0.325587532822213	-0.772003475156508	0.442069720923167
597	anl_scr_zul_afr_gam_heb_tig_cze_azi_tur_swt_sun_swa_bul_lat_bsq_dut_mlt_ses_cnt_ger_alb_cic_pan_yor_rom_fin_xho_fbf_hun_ita_owc_geo_arw_eng_bos_swe_amh_chh_guj_est_akn_ind_pol_mao_jpn_tml_kor_grk_mcd_dgb_spa_bat_glc_hau_tag_mnd_rus_ewe_ben_sod_svk_lit_ctl_por_qcu_krd_urd_hin_ven_sid_fre_aeg_ukr_mly_mol_dyu_prs_igb_jav_tha_amr_knd_lda_tsw_aze_slo_nor_uzb_tsn_vie_wly_moo_bem_bam	-0.0167601793492355	-0.0394345895386852	0.96862843447644
598	anl_ger_igb_prs_chh_heb_amh_swe_tur_uzb_cic_tag_xho_pan_ukr_bsq_dut_gam_moo_mnd_afr_slo_fbf_scr_swa_lat_fin_ses_zul_est_rus_sid_geo_guj_mcd_hin_por_mlt_hau_arw_hun_bam_bat_spa_sun_jpn_tml_kor_ctl_cze_dgb_fre_jav_bos_sod_mly_cnt_ben_bem_rom_tig_krd_lit_nor_ita_qcu_bul_grk_eng_ven_owc_pol_amr_glc_mao_alb_yor_svk_tsn_ind_tha_wly_knd_akn_swt_aze_mol_urd_azi_tsw_vie_aeg_lda_ewe_dyu	-0.484689579118836	-1.15283793594595	0.251931462160268
599	sid_bul_lda_cze_aeg_chh_gam_eng_tur_uzb_swa_ind_bam_scr_ctl_bsq_ita_tig_akn_cnt_guj_pan_cic_por_ven_svk_est_ses_dyu_fin_dut_amh_geo_lat_swe_mcd_slo_anl_mlt_ukr_hun_igb_tag_urd_mao_jpn_tml_kor_rom_ger_bem_fre_bat_bos_amr_mly_mnd_hin_xho_arw_owc_nor_lit_ben_prs_qcu_alb_afr_spa_dgb_wly_grk_sod_mol_jav_krd_zul_rus_tsw_sun_tha_hau_knd_fbf_tsn_azi_glc_pol_aze_swt_vie_heb_ewe_moo_yor	0.426777959261535	1.00650103658872	0.316786226199952
600	mlt_ben_tsw_dut_chh_tig_sid_por_uzb_aze_yor_mly_akn_cze_ukr_bsq_mol_sod_ven_cnt_krd_prs_lda_ctl_bam_hin_hun_xho_swa_fin_eng_aeg_geo_bul_swe_nor_urd_wly_amh_guj_est_ewe_ind_lat_bat_jpn_knd_kor_grk_fre_moo_svk_tag_glc_hau_sun_mnd_slo_ses_spa_owc_mcd_alb_ita_rus_qcu_lit_pol_pan_dyu_heb_ger_anl_bos_jav_rom_zul_scr_fbf_mao_tha_amr_tml_tsn_igb_tur_afr_arw_azi_swt_vie_gam_dgb_cic_bem	-0.355815235629317	-0.843385541530579	0.401176880976855
601	owc_nor_akn_pol_sod_mlt_anl_guj_uzb_tur_ses_tag_igb_grk_swe_bsq_ger_amr_ven_cnt_hin_rom_yor_dut_xho_lit_hun_bam_ewe_est_svk_sid_geo_afr_slo_lat_fre_gam_aeg_prs_fin_tsw_bat_arw_jav_jpn_tml_kor_ukr_spa_swa_urd_mly_pan_wly_ind_mnd_alb_moo_eng_hau_mcd_ben_scr_ctl_qcu_glc_rus_cze_zul_amh_bos_chh_ita_mao_krd_dgb_por_dyu_sun_tha_tig_knd_cic_fbf_azi_mol_bul_aze_swt_vie_heb_tsn_bem_lda	-0.425680619177832	-1.0102160383233	0.315012950728917
602	anl_mcd_xho_arw_owc_amh_mlt_bos_tur_uzb_dyu_ind_cic_rom_scr_bsq_swe_amr_bam_cnt_afr_pol_swa_por_zul_ukr_hun_ewe_swt_est_prs_sod_geo_eng_glc_ctl_dut_tig_aeg_hin_fin_moo_mao_ger_jav_jpn_tml_kor_mol_svk_bem_urd_tag_cze_chh_mly_mnd_lit_yor_lat_heb_bul_nor_spa_ben_qcu_pan_fre_krd_dgb_gam_rus_sid_grk_sun_alb_ses_guj_igb_bat_tha_hau_knd_fbf_tsw_azi_ita_slo_aze_tsn_vie_wly_lda_akn_ven	-0.796554371814192	-1.91367083077047	0.0587376385623442
603	sid_ctl_ses_ben_gam_anl_owc_glc_tur_uzb_swa_sun_tsn_lat_afr_bsq_eng_amh_ewe_mnd_grk_spa_tsw_ita_fbf_lit_hun_igb_dgb_fin_mol_hau_geo_scr_mcd_cze_dut_sod_mlt_rom_est_lda_tag_fre_bat_jpn_tml_kor_por_krd_bem_prs_mao_rus_heb_ind_cnt_urd_bam_guj_wly_swe_ger_hin_ukr_qcu_svk_alb_arw_moo_tig_slo_aeg_bos_mly_pan_zul_nor_swt_jav_tha_amr_knd_ven_akn_aze_bul_pol_azi_cic_vie_chh_dyu_yor_xho	-0.417823380608547	-0.992060880127222	0.323742012456722
604	chh_pol_ewe_grk_mlt_tig_heb_prs_azi_uzb_bem_mao_lda_lit_mcd_bsq_hin_owc_tsw_mnd_lat_mol_ses_pan_cic_afr_hun_bam_yor_est_krd_aeg_geo_alb_cze_nor_bos_amr_gam_slo_fin_igb_tag_svk_ind_jpn_tml_kor_spa_guj_tsn_ctl_mly_dut_sod_bat_cnt_arw_swa_eng_wly_urd_ita_rom_ukr_qcu_glc_swe_fre_xho_amh_ben_sid_scr_sun_por_moo_ger_akn_jav_tha_hau_knd_dyu_ven_aze_rus_bul_tur_zul_vie_anl_fbf_dgb_swt	-0.932673570321217	-2.27099152276585	0.0254547196127776
605	amr_fre_swa_cze_mlt_aeg_hau_dut_tur_azi_dyu_jav_xho_ctl_bul_bsq_eng_tig_bam_mnd_mol_grk_zul_rom_fbf_afr_est_lda_dgb_hun_guj_sid_geo_bos_lat_glc_pan_heb_owc_slo_fin_akn_mao_pol_mly_jpn_tml_kor_mcd_spa_ven_alb_bat_hin_gam_ind_cnt_ukr_swt_prs_sod_ita_lit_svk_nor_qcu_arw_ger_ben_yor_wly_scr_anl_urd_sun_krd_moo_rus_tsn_tag_tha_chh_knd_igb_tsw_aze_swe_por_uzb_ses_vie_amh_cic_bem_ewe	-0.536034697118002	-1.27811395151721	0.204390101914801
606	owc_cze_swt_slo_tig_heb_anl_eng_uzb_tur_cic_bat_lda_dut_grk_bsq_mol_mlt_xho_mnd_bul_ctl_moo_ita_fbf_afr_fin_tsn_tsw_est_ben_sid_geo_pol_lat_bos_hin_amh_gam_nor_hun_dgb_tag_pan_sun_jpn_tml_kor_rus_swe_swa_lit_jav_guj_hau_ind_cnt_scr_akn_glc_aeg_prs_fre_mcd_rom_qcu_alb_ukr_krd_ven_chh_ger_wly_por_mao_svk_ses_arw_dyu_mly_tha_amr_knd_bem_igb_aze_spa_urd_azi_bam_vie_sod_yor_zul_ewe	-0.561704391125173	-1.33839468102634	0.184030760651974
607	aeg_mol_akn_spa_amr_heb_gam_alb_azi_tur_ven_jav_ses_lit_glc_bsq_bul_sod_igb_mnd_lat_urd_yor_fre_bem_arw_fin_dyu_zul_est_ukr_wly_geo_ger_pol_grk_eng_sid_anl_cze_hun_fbf_ind_ita_tag_jpn_knd_kor_swe_rom_swa_bos_mao_dut_owc_bat_cnt_mcd_bam_pan_hau_hin_nor_krd_por_qcu_rus_scr_afr_tsw_chh_slo_mlt_ctl_sun_svk_moo_ben_xho_mly_tha_amh_tml_lda_cic_uzb_prs_guj_aze_dgb_vie_tig_swt_tsn_ewe	-0.401409236734742	-0.951998583684192	0.343565400933133
608	hau_por_igb_scr_amr_gam_sid_pan_aze_uzb_xho_mao_yor_ctl_glc_bsq_rom_anl_tsn_cnt_ukr_rus_lda_ita_ses_lat_hun_tsw_moo_fin_guj_chh_geo_mol_prs_urd_slo_mlt_aeg_fre_est_ven_ind_afr_sun_jpn_knd_kor_eng_mcd_bem_bos_tag_krd_wly_mly_mnd_bul_zul_alb_sod_dut_ger_nor_spa_qcu_cze_svk_grk_akn_tig_ben_amh_swe_bat_hin_ewe_lit_bam_jav_tha_heb_tml_dyu_cic_tur_arw_pol_azi_swt_vie_owc_swa_dgb_fbf	-0.473101715439275	-1.12313759614647	0.26427009233055
609	gam_rom_ses_slo_anl_sid_hau_ukr_azi_tur_zul_jav_igb_grk_lit_bsq_glc_heb_tsn_mnd_spa_arw_dyu_ben_bam_por_hun_swa_yor_fin_pol_tig_geo_prs_pan_mol_ger_amh_amr_krd_est_dgb_tag_afr_mly_jpn_knd_kor_guj_ita_moo_swe_sun_dut_chh_mao_cnt_svk_xho_scr_sod_rus_bos_urd_cze_qcu_fre_bul_nor_tsw_wly_hin_aeg_mcd_bat_lat_bem_eng_cic_ind_tha_owc_tml_ven_swt_aze_alb_ctl_uzb_lda_vie_mlt_akn_fbf_ewe	0.0814054672042488	0.191533876627738	0.848524899574275
610	anl_ben_yor_nor_gam_wly_chh_ukr_uzb_tur_swa_bat_ven_pan_guj_bsq_arw_amh_fbf_mnd_pol_ita_swt_eng_dgb_svk_est_igb_zul_fin_swe_hau_geo_urd_lit_spa_mol_amr_owc_rom_hun_xho_jav_grk_tag_jpn_tml_kor_prs_hin_moo_krd_sun_scr_tig_ind_cnt_afr_dyu_slo_aeg_ctl_glc_fre_ger_qcu_rus_bos_cze_tsw_heb_dut_sid_bul_mao_lat_tsn_alb_lda_mly_tha_mlt_knd_akn_ses_aze_mcd_por_azi_cic_vie_sod_bem_ewe_bam	-0.616209589030989	-1.4731576978687	0.144085124381745
611	owc_svk_swa_guj_aeg_heb_mlt_glc_aze_uzb_swt_sun_yor_slo_swe_bsq_hin_chh_moo_mnd_lit_bos_tsn_grk_akn_mol_fin_lda_dgb_hun_ctl_sid_geo_mcd_rus_pol_eng_gam_hau_krd_est_igb_jav_ger_ind_jpn_knd_kor_arw_alb_tsw_por_bat_scr_amr_tag_cnt_cze_ewe_prs_sod_ita_dut_pan_nor_qcu_lat_spa_afr_dyu_anl_ben_tig_bul_mao_urd_xho_fre_ses_mly_tha_amh_tml_bem_zul_tur_ukr_rom_azi_fbf_vie_wly_bam_ven_cic	0.396140529975817	0.933352767097422	0.353054813562486
612	chh_swe_bam_rus_mlt_gam_hau_rom_azi_uzb_ses_bat_dyu_glc_ita_bsq_dut_anl_fbf_cnt_hin_guj_igb_afr_moo_ben_hun_ven_ewe_fin_por_heb_geo_urd_bos_fre_krd_sid_tig_slo_est_swa_ind_ger_sun_jpn_knd_kor_arw_grk_swt_cze_jav_prs_wly_mao_mnd_scr_cic_spa_amr_pol_svk_pan_mol_qcu_ctl_mcd_bul_yor_sod_eng_amh_alb_mly_nor_akn_ukr_zul_tag_tha_aeg_tml_tsn_tsw_tur_lat_lit_aze_lda_vie_owc_bem_dgb_xho	-0.207773805944851	-0.490345542584957	0.625044295998089
613	heb_nor_moo_krd_owc_wly_anl_por_uzb_tur_ven_ind_dgb_eng_pol_bsq_fre_amr_tsw_mnd_mol_grk_fbf_bul_dyu_bos_fin_swa_akn_hun_rus_tig_geo_guj_swe_ctl_lit_mlt_gam_slo_est_bem_tag_pan_mly_jpn_knd_kor_prs_alb_bam_lat_bat_ger_amh_mao_cnt_mcd_cic_spa_sod_dut_ben_arw_svk_qcu_ita_glc_scr_ses_hau_urd_sid_afr_sun_rom_yor_ukr_tsn_jav_tha_aeg_tml_swt_zul_aze_cze_hin_azi_ewe_vie_chh_lda_xho_igb	-0.309111797172172	-0.731070199358483	0.466574231873845
614	sod_glc_dyu_bos_owc_chh_hau_pol_azi_aze_yor_sun_tsw_por_mol_bsq_afr_gam_cic_cnt_ger_guj_xho_arw_ewe_scr_est_tsn_swa_hun_ctl_amr_geo_rus_nor_swe_krd_amh_sid_dut_fin_ses_mao_ben_ind_jpn_knd_kor_slo_ukr_akn_pan_mly_alb_tig_jav_mnd_eng_moo_cze_wly_bul_hin_fre_lat_qcu_lit_urd_grk_lda_heb_rom_mlt_svk_tag_mcd_bem_spa_fbf_bat_tha_aeg_tml_dgb_bam_uzb_ita_prs_tur_zul_vie_anl_igb_ven_swt	-0.0531160709615238	-0.125223990989696	0.90061652010987
615	anl_rom_igb_nor_tig_amr_wly_ger_azi_tur_bem_tag_ses_prs_afr_bsq_ukr_sid_ewe_mnd_mcd_spa_tsw_glc_zul_pan_est_xho_bam_hun_ben_sod_geo_bul_bos_cze_rus_hau_amh_fre_fin_yor_sun_eng_ind_jpn_knd_kor_lat_mol_swt_lit_bat_svk_gam_mao_cnt_pol_tsn_ita_chh_guj_urd_alb_scr_qcu_hin_swe_arw_swa_aeg_slo_owc_por_jav_grk_dyu_ctl_lda_mly_tha_mlt_tml_ven_dgb_uzb_dut_krd_aze_moo_vie_heb_akn_fbf_cic	-1.11916081592699	-2.7494108038084	0.00717342279219301
616	tig_rus_cic_bul_aeg_sod_heb_lat_aze_uzb_fbf_bat_dgb_spa_por_bsq_ukr_anl_bem_mnd_glc_grk_moo_guj_ses_swe_fin_bam_akn_hun_mol_mlt_geo_ger_ben_ctl_lit_amh_owc_pol_est_dyu_mao_dut_tag_jpn_tml_kor_rom_hin_swa_eng_sun_slo_amr_ind_cnt_afr_swt_ita_sid_krd_pan_prs_alb_qcu_cze_mcd_fre_tsn_hau_bos_wly_nor_jav_arw_ewe_svk_igb_mly_tha_chh_knd_tsw_xho_tur_scr_urd_azi_ven_vie_gam_lda_zul_yor	-0.24461339717077	-0.577801037634001	0.564794832841451
617	hau_rom_yor_lit_amr_heb_wly_guj_uzb_azi_tsw_ind_ven_bul_eng_bsq_pol_sod_ewe_mnd_ctl_mol_swa_dut_ses_prs_est_xho_dyu_fin_swe_sid_geo_ger_rus_mcd_urd_mlt_aeg_ben_hun_bam_jav_spa_bat_jpn_knd_kor_svk_alb_swt_por_tag_slo_amh_sun_cnt_arw_zul_hin_owc_bos_ukr_krd_glc_qcu_grk_lat_cze_bem_tig_afr_anl_nor_mao_ita_fbf_pan_lda_mly_tha_gam_tml_dgb_moo_tur_fre_scr_aze_tsn_vie_chh_akn_igb_cic	0.122018667894054	0.28704135826796	0.774719218673909
618	aeg_slo_akn_rus_amh_anl_hau_bul_tur_uzb_moo_mao_tsw_swe_afr_bsq_cze_wly_ewe_cnt_lat_urd_swt_ukr_ses_ben_est_ven_dyu_hun_scr_sod_geo_pol_bos_arw_ctl_tig_amr_alb_fin_dgb_mly_mol_ind_jpn_knd_kor_ita_hin_swa_ger_jav_grk_gam_sun_mnd_fre_lda_por_mlt_lit_nor_svk_rom_qcu_guj_eng_pan_zul_chh_spa_owc_dut_tag_prs_igb_krd_tsn_bat_tha_sid_tml_bem_yor_azi_mcd_glc_aze_xho_vie_heb_fbf_cic_bam	-0.564946881388707	-1.34880367784996	0.180675258032359
619	mlt_dut_tsw_prs_wly_hau_owc_urd_azi_aze_dgb_jav_moo_pan_lat_bsq_ben_tig_cic_mnd_rus_glc_bam_guj_zul_lit_fin_fbf_dyu_est_grk_amr_geo_swe_eng_ita_svk_gam_aeg_scr_hun_swt_sun_mol_ind_jpn_tml_kor_bos_alb_akn_afr_mly_cze_heb_mao_cnt_ukr_xho_rom_sod_slo_por_fre_ctl_qcu_bul_pol_hin_tsn_anl_ger_sid_krd_bat_nor_ewe_spa_ses_tag_tha_chh_knd_igb_ven_tur_mcd_arw_uzb_yor_vie_amh_lda_swa_bem	-0.210220821029751	-0.496536499540871	0.620687579321494
620	hau_ctl_ven_urd_amh_tig_heb_pan_tur_azi_tsw_bat_xho_por_rom_bsq_swe_anl_zul_mnd_bul_mcd_bam_fre_fbf_alb_est_yor_akn_fin_bos_gam_geo_ukr_spa_hin_eng_chh_amr_arw_hun_tsn_jav_mol_mly_jpn_knd_kor_rus_krd_bem_ben_ind_svk_sid_sun_cnt_grk_ewe_cze_wly_nor_pol_afr_scr_qcu_dut_prs_slo_igb_aeg_guj_mlt_glc_tag_lit_cic_ita_moo_mao_tha_owc_tml_lda_dyu_aze_lat_ger_uzb_swt_vie_sod_swa_ses_dgb	0.0144613794313284	0.0340349253551354	0.972922242940617
621	chh_alb_bam_por_owc_sod_amh_pol_tur_azi_ses_bat_xho_mol_glc_bsq_eng_heb_yor_cnt_afr_krd_tsw_bul_dgb_svk_hun_bem_igb_est_rus_gam_geo_rom_ita_grk_fre_wly_sid_ben_fin_akn_tag_slo_ind_jpn_tml_kor_spa_cze_tsn_lit_mao_urd_tig_sun_mnd_scr_moo_bos_hau_lat_ger_mcd_arw_qcu_dut_ctl_guj_cic_mlt_hin_aeg_nor_jav_ukr_fbf_prs_swa_mly_tha_amr_knd_zul_lda_aze_swe_pan_uzb_swt_vie_anl_dyu_ven_ewe	-0.00492992849558044	-0.0116100709858621	0.990761581342695
622	tig_hin_xho_mol_owc_hau_chh_pol_aze_tur_zul_sun_swt_grk_ben_bsq_rom_amr_ven_cnt_bos_slo_ewe_lit_bam_nor_hun_akn_tsw_fin_prs_amh_geo_ctl_swe_scr_bul_heb_aeg_ger_est_cic_mly_fre_jav_jpn_knd_kor_mcd_alb_dyu_ukr_bat_arw_sod_mao_mnd_spa_tsn_dut_sid_eng_urd_pan_svk_qcu_glc_afr_guj_dgb_gam_cze_anl_lat_tag_krd_moo_por_bem_ind_tha_wly_tml_ses_lda_azi_ita_rus_uzb_igb_vie_mlt_fbf_yor_swa	-0.395849992179278	-0.938528484993107	0.350403995255613
623	sod_ctl_akn_fre_gam_heb_anl_guj_tur_aze_ven_jav_ses_rom_mcd_bsq_glc_hau_dyu_mnd_krd_spa_igb_lat_dgb_svk_hun_fbf_yor_est_slo_wly_geo_arw_mol_pol_eng_aeg_mlt_nor_fin_swt_bat_rus_ind_jpn_tml_kor_prs_afr_tsn_cze_sun_bos_tig_mly_cnt_grk_moo_alb_amr_scr_pan_hin_ben_qcu_ita_dut_ger_tsw_owc_swe_sid_urd_tag_bul_xho_ukr_swa_mao_tha_chh_knd_lda_bam_azi_por_lit_uzb_cic_vie_amh_bem_ewe_zul	-0.590104350040503	-1.40842485797847	0.162339689270873
624	amh_dut_zul_pol_owc_anl_gam_lit_tur_uzb_dyu_bat_ven_ukr_mcd_bsq_hin_mlt_tsn_cnt_nor_krd_ses_ger_swt_rus_fin_lda_cic_est_scr_amr_geo_spa_cze_lat_ita_chh_aeg_glc_hun_xho_sun_svk_ind_jpn_tml_kor_slo_mol_swa_bul_jav_pan_hau_mly_mnd_por_moo_afr_tig_urd_grk_eng_alb_qcu_prs_fre_rom_ewe_wly_bos_sod_guj_tag_ben_yor_arw_bem_mao_tha_sid_knd_dgb_bam_aze_swe_ctl_azi_igb_vie_heb_fbf_tsw_akn	-0.611765923971035	-1.45976819930935	0.147723569612352
625	wly_krd_dgb_ita_aeg_amh_mlt_pol_azi_uzb_tsn_tag_akn_slo_rom_bsq_spa_owc_fbf_mnd_lit_rus_moo_glc_swa_prs_fin_ses_dyu_hun_urd_sod_geo_arw_scr_ctl_pan_amr_heb_mol_est_ven_sun_afr_jav_jpn_knd_kor_ben_ukr_yor_hin_mao_bos_chh_mly_cnt_alb_bem_nor_anl_lat_dut_fre_mcd_qcu_cze_eng_por_zul_hau_bul_sid_guj_bat_grk_cic_ger_lda_ind_tha_gam_tml_xho_igb_aze_swe_svk_tur_swt_vie_tig_ewe_bam_tsw	-0.243161686517858	-0.574975321092395	0.566696410039927
626	mlt_lat_lda_rus_anl_tig_wly_bos_uzb_azi_swt_mly_ses_swe_pan_bsq_ita_amh_ewe_mnd_mol_cze_fbf_rom_igb_por_est_moo_bam_hun_ben_hau_geo_slo_prs_dut_hin_chh_sid_fre_fin_bem_tag_nor_ind_jpn_tml_kor_pol_eng_dgb_arw_bat_bul_owc_mao_cnt_ukr_yor_ctl_sod_alb_krd_lit_urd_qcu_ger_spa_afr_akn_gam_mcd_aeg_guj_jav_scr_ven_glc_tsw_sun_tha_amr_knd_swa_dyu_aze_svk_grk_tur_tsn_vie_heb_xho_zul_cic	-0.071973261643684	-0.169601076548175	0.865692252264964
627	sod_scr_swa_pol_owc_hau_amr_fre_tur_uzb_ven_mly_xho_lit_ita_bsq_mcd_anl_moo_cnt_svk_hin_igb_bul_fbf_grk_est_yor_tsw_hun_dut_gam_geo_ctl_mol_rom_spa_sid_chh_eng_fin_swt_ind_ben_jav_jpn_knd_kor_krd_pan_ses_lat_bat_guj_wly_mao_mnd_slo_zul_prs_aeg_por_nor_glc_alb_qcu_bos_rus_swe_dyu_mlt_urd_tig_cze_tag_afr_bam_ukr_dgb_sun_tha_heb_tml_akn_bem_azi_ger_arw_aze_lda_vie_amh_cic_ewe_tsn	-0.176350427051878	-0.415675274435308	0.67860520438801
628	sid_rus_ses_lat_heb_tig_mlt_lit_uzb_azi_bem_mly_swa_svk_bul_bsq_ukr_amr_swt_mnd_pan_por_fbf_dut_ewe_scr_est_xho_cic_fin_spa_aeg_geo_arw_mol_fre_hin_hau_amh_mcd_hun_moo_bat_glc_jav_jpn_knd_kor_urd_bos_akn_rom_sun_swe_wly_mao_cnt_pol_zul_grk_gam_afr_ger_cze_slo_qcu_krd_ctl_guj_tsn_chh_prs_sod_ben_tag_ita_lda_eng_yor_ind_tha_anl_tml_bam_dgb_aze_nor_alb_tur_ven_vie_owc_igb_tsw_dyu	-0.22582516639273	-0.533207079116127	0.595162202674095
629	gam_nor_ven_scr_wly_anl_mlt_bul_tur_uzb_lda_mly_swt_pan_ukr_bsq_ctl_sid_akn_mnd_pol_lat_cic_mol_moo_lit_est_swa_tsw_hun_ger_heb_geo_bos_ben_cze_grk_hau_amr_eng_fin_ses_mao_slo_jav_jpn_knd_kor_ita_fre_bam_prs_tag_dut_tig_ind_cnt_arw_igb_rus_amh_afr_por_glc_mcd_qcu_rom_urd_krd_tsn_sod_swe_chh_hin_bat_spa_dgb_alb_bem_sun_tha_owc_tml_xho_yor_aze_guj_svk_azi_zul_vie_aeg_ewe_dyu_fbf	-1.1817548817258	-2.92050556467818	0.00438479238980997
630	heb_prs_swa_guj_amr_gam_aeg_ctl_uzb_aze_tsw_bat_igb_dut_eng_bsq_ben_anl_fbf_mnd_ukr_pol_bam_rom_akn_cze_est_xho_lda_hun_fre_mlt_geo_afr_ita_por_swe_sod_owc_pan_fin_dyu_mao_grk_tag_jpn_knd_kor_hin_lit_yor_bos_jav_mcd_hau_ind_cnt_slo_tsn_arw_sid_nor_urd_svk_scr_qcu_glc_spa_alb_ewe_amh_ger_wly_rus_sun_lat_swt_mol_bem_mly_tha_chh_tml_dgb_moo_azi_krd_bul_tur_cic_vie_tig_zul_ses_ven	-0.375745147104828	-0.890122860449925	0.375696793505789
631	sid_lit_fbf_mcd_aeg_tig_owc_krd_aze_uzb_dyu_ind_zul_prs_bul_bsq_bos_anl_akn_cnt_nor_slo_lda_por_tsw_svk_fin_dgb_cic_hun_arw_hau_geo_ita_ctl_fre_pan_amh_amr_alb_est_swt_sun_glc_jav_jpn_tml_kor_ben_ukr_bem_hin_mao_urd_mlt_mly_mnd_rus_swa_scr_gam_cze_dut_swe_lat_qcu_spa_grk_ger_yor_sod_mol_chh_eng_bat_pol_bam_guj_ses_tag_tha_heb_knd_ven_ewe_tur_afr_rom_azi_xho_vie_wly_moo_tsn_igb	-0.579033900520018	-1.38106270815293	0.170569295488528
632	wly_svk_cic_ctl_anl_owc_heb_arw_tur_aze_ewe_ind_zul_rus_ben_bsq_scr_sod_bam_cnt_lat_eng_fbf_nor_ses_rom_est_lda_dgb_fin_spa_mlt_geo_cze_grk_fre_dut_aeg_amr_pan_hun_ven_jav_swe_mly_jpn_knd_kor_bos_ukr_swa_pol_mao_mcd_sid_tag_mnd_hin_xho_bul_hau_ger_por_prs_mol_qcu_guj_slo_krd_moo_amh_afr_gam_alb_sun_lit_akn_urd_tsw_bat_tha_chh_tml_swt_bem_uzb_ita_glc_azi_igb_vie_tig_dyu_yor_tsn	-0.15280209993689	-0.360530915523743	0.719267722569702
633	gam_mcd_akn_grk_sid_chh_anl_mol_tur_azi_dgb_mao_tsn_bul_eng_bsq_ita_wly_zul_mnd_bos_urd_lda_ger_fbf_rom_hun_moo_ven_fin_ukr_owc_geo_fre_dut_prs_guj_amh_hau_pol_est_yor_bat_lat_ind_jpn_tml_kor_rus_hin_dyu_spa_mly_nor_aeg_tag_cnt_afr_bam_cze_sod_scr_lit_svk_ben_qcu_glc_pan_krd_igb_tig_ctl_heb_por_sun_alb_swt_arw_ewe_jav_tha_mlt_knd_bem_cic_uzb_swe_slo_aze_ses_vie_amr_tsw_swa_xho	-0.0523203193200548	-0.123274000056941	0.902156152737193
634	gam_lit_swa_fre_sod_anl_chh_nor_tur_uzb_xho_mao_akn_mcd_prs_bsq_rus_amr_swt_cnt_grk_ita_moo_svk_zul_scr_hun_dyu_tsw_fin_ukr_owc_geo_bos_swe_ctl_urd_amh_tig_bul_est_ven_jav_arw_ind_jpn_tml_kor_hin_rom_ses_afr_bat_slo_sid_tag_mnd_pol_lda_por_mlt_mol_pan_lat_guj_qcu_eng_dut_ger_bam_hau_spa_heb_cze_sun_ben_bem_alb_fbf_mly_tha_aeg_knd_igb_dgb_azi_krd_glc_aze_cic_vie_wly_tsn_ewe_yor	-0.399978376143034	-0.948295131413796	0.345436905998949
635	chh_ukr_bam_lit_aeg_wly_anl_slo_tur_azi_xho_jav_swt_spa_arw_bsq_scr_sod_zul_cnt_urd_eng_cic_lat_ses_mol_hun_dyu_moo_fin_afr_hau_geo_ben_ita_fre_pan_heb_amr_svk_est_ewe_mly_pol_sun_jpn_knd_kor_bos_mcd_swa_dut_ind_bul_mlt_mao_mnd_prs_dgb_hin_tig_alb_guj_krd_por_qcu_ger_nor_swe_ven_owc_glc_gam_cze_bat_rom_tsw_rus_fbf_tag_tha_sid_tml_tsn_igb_uzb_ctl_grk_aze_bem_vie_amh_lda_yor_akn	-0.108569758732742	-0.255920315922241	0.798577577834868
636	hau_ita_akn_ctl_owc_sid_heb_rom_tur_azi_ses_tag_bem_bos_mcd_bsq_ukr_amr_lda_cnt_lat_mol_fbf_prs_swa_bul_est_moo_igb_hun_pan_chh_geo_spa_slo_swe_dut_wly_sod_arw_fin_yor_jav_glc_mao_jpn_tml_kor_pol_cze_bam_hin_bat_svk_tig_sun_mnd_por_cic_guj_amh_lit_grk_afr_krd_qcu_eng_rus_fre_zul_aeg_ger_anl_nor_mly_scr_dyu_ben_ewe_ind_tha_mlt_knd_ven_tsw_aze_urd_alb_uzb_dgb_vie_gam_swt_xho_tsn	0.170182731234242	0.400292973916176	0.689858765098375
637	sid_krd_dyu_scr_hau_sod_amh_grk_azi_tur_lda_mly_ven_por_dut_bsq_swe_tig_bem_mnd_mol_lit_igb_rom_tsn_glc_fin_fbf_moo_est_ger_aeg_geo_cze_pol_ctl_eng_heb_gam_hin_hun_ses_ind_ukr_tag_jpn_tml_kor_svk_spa_dgb_guj_sun_alb_chh_mao_cnt_bos_cic_pan_wly_mcd_ita_ben_slo_qcu_fre_urd_rus_xho_mlt_afr_amr_bul_bat_lat_swt_prs_swa_jav_tha_anl_knd_tsw_ewe_aze_arw_nor_uzb_zul_vie_owc_bam_yor_akn	-0.0760940579205998	-0.179556088191022	0.857891716515217
638	aeg_dut_ven_ita_sod_hau_owc_fre_azi_tur_zul_sun_igb_mcd_por_bsq_mol_mlt_ewe_mnd_urd_svk_dgb_grk_yor_arw_fin_swt_lda_est_rus_amr_geo_ukr_eng_ctl_ben_gam_heb_glc_hun_dyu_bat_pan_mly_jpn_tml_kor_rom_lat_cic_cze_ind_prs_tig_tag_cnt_slo_tsn_scr_chh_nor_ger_guj_alb_qcu_swe_afr_lit_ses_sid_krd_anl_spa_jav_pol_moo_bul_fbf_mao_tha_amh_knd_bam_tsw_aze_bos_hin_uzb_xho_vie_wly_swa_akn_bem	-0.0908616565622198	-0.214184869128716	0.830871808377045
639	wly_rus_tsn_afr_aeg_hau_sod_slo_tur_aze_tsw_tag_bam_swe_ctl_bsq_lat_mlt_fbf_cnt_urd_ita_swt_arw_ven_alb_est_igb_ewe_hun_nor_gam_geo_lit_cze_grk_dut_owc_anl_pol_fin_swa_jav_eng_mly_jpn_knd_kor_guj_svk_dyu_spa_ind_prs_heb_bat_mnd_ukr_yor_bos_amh_glc_bul_mol_por_qcu_pan_krd_mcd_cic_chh_scr_amr_fre_mao_ger_lda_rom_dgb_sun_tha_sid_tml_moo_akn_azi_hin_ben_uzb_ses_vie_tig_xho_zul_bem	0.863130827951639	2.04897446323232	0.0432819088658793
640	wly_rom_moo_arw_tig_hau_sid_pol_aze_tur_cic_mly_bem_glc_krd_bsq_urd_sod_fbf_mnd_bos_eng_bam_swe_ewe_spa_est_zul_yor_fin_ben_heb_geo_alb_lit_mcd_ita_amh_anl_hin_hun_dgb_jav_lat_bat_jpn_knd_kor_por_afr_tsw_rus_sun_svk_aeg_mao_cnt_dut_igb_prs_amr_bul_ukr_cze_slo_qcu_pan_grk_ctl_lda_gam_fre_mlt_mol_ind_guj_dyu_scr_ven_tag_tha_owc_tml_xho_akn_azi_ger_nor_uzb_tsn_vie_chh_swt_ses_swa	-0.344941685586598	-0.818222384510584	0.415321768288025
641	anl_slo_dgb_eng_aeg_owc_sid_scr_aze_uzb_tsw_bat_akn_krd_ger_bsq_mol_tig_swa_mnd_rom_urd_zul_arw_bem_prs_hun_ven_yor_fin_hin_mlt_geo_guj_alb_ctl_afr_gam_heb_ukr_est_bam_mly_lit_mao_jpn_knd_kor_fre_dut_moo_svk_ind_pol_hau_jav_cnt_cze_ses_rus_amr_ben_grk_mcd_lat_qcu_nor_bul_glc_swt_sod_bos_amh_spa_tag_por_dyu_pan_xho_sun_tha_wly_tml_igb_ewe_azi_swe_ita_tur_cic_vie_chh_tsn_fbf_lda	0.54471894106929	1.28626811991403	0.201542537146041
642	chh_rus_moo_ita_hau_sid_anl_alb_azi_uzb_tsw_mao_zul_hin_lit_bsq_eng_mlt_ses_mnd_ben_bos_xho_grk_cic_glc_fin_lda_yor_hun_mcd_wly_geo_rom_pan_fre_nor_amh_aeg_pol_est_tsn_bat_bul_sun_jpn_knd_kor_prs_ctl_swa_cze_jav_ger_tig_ind_cnt_krd_fbf_swe_gam_lat_mol_arw_scr_qcu_guj_svk_urd_swt_owc_afr_sod_ukr_mly_por_ewe_slo_bam_tag_tha_heb_tml_bem_dgb_tur_spa_dut_aze_akn_vie_amr_ven_igb_dyu	-0.802776361433603	-1.93660208426147	0.0558297263412472
643	chh_krd_ses_slo_anl_aeg_heb_svk_uzb_azi_akn_bat_yor_mol_grk_bsq_afr_mlt_tsw_cnt_ita_lit_bem_pol_bam_cze_hun_swt_ewe_fin_mcd_owc_geo_prs_scr_glc_rom_wly_gam_ukr_est_swa_mly_bos_ind_jpn_knd_kor_spa_fre_lda_swe_tag_por_amr_sun_mnd_urd_ven_pan_sid_lat_alb_rus_ger_qcu_hin_bul_arw_dgb_hau_guj_amh_ctl_mao_eng_tsn_dut_xho_jav_tha_tig_tml_moo_dyu_aze_ben_nor_tur_cic_vie_sod_fbf_zul_igb	0.323907868897571	0.76301913106648	0.447383151725758
644	aeg_ben_xho_bul_heb_anl_amr_arw_aze_uzb_fbf_sun_bem_alb_rus_bsq_grk_owc_yor_cnt_krd_ger_ewe_afr_lda_eng_fin_ven_swt_est_lit_gam_geo_spa_ctl_mcd_swe_amh_wly_dut_hun_moo_bat_cze_mly_jpn_knd_kor_bos_svk_cic_scr_mao_rom_sid_tag_mnd_prs_tsw_pan_tig_guj_lat_mol_ukr_qcu_nor_hin_glc_zul_hau_fre_chh_urd_ind_pol_tsn_slo_bam_jav_tha_mlt_tml_dyu_igb_azi_ita_por_tur_akn_vie_sod_dgb_swa_ses	-0.501705734756144	-1.19221757406688	0.236209187860935
645	hau_rom_moo_spa_mlt_heb_amr_pan_uzb_azi_akn_mao_ven_mol_pol_bsq_ctl_sod_swt_mnd_glc_eng_bam_ita_ewe_scr_est_dgb_fbf_hun_swe_sid_geo_guj_fre_rus_dut_owc_chh_krd_fin_ses_sun_svk_mly_jpn_tml_kor_urd_afr_cic_lat_ind_slo_amh_tag_cnt_mcd_yor_alb_wly_arw_por_bul_ger_qcu_ukr_lit_hin_tsn_anl_cze_gam_grk_jav_nor_bem_prs_swa_bat_tha_tig_knd_tsw_dyu_aze_ben_bos_tur_xho_vie_aeg_zul_lda_igb	-1.05425083360611	-2.58370201714089	0.0113323117340868
646	wly_guj_zul_ctl_owc_chh_anl_glc_tur_aze_ven_sun_swt_slo_arw_bsq_cze_gam_swa_cnt_dut_urd_bam_lat_lda_grk_est_xho_igb_hun_hin_aeg_geo_krd_por_rom_bos_mlt_heb_eng_fin_dgb_ind_ger_bat_jpn_tml_kor_lit_pan_tsn_prs_jav_afr_hau_tag_mnd_swe_yor_mol_tig_pol_rus_bul_spa_qcu_fre_svk_mcd_fbf_sid_nor_sod_scr_mly_ukr_bem_ben_ewe_mao_tha_amr_knd_cic_akn_azi_ita_alb_uzb_dyu_vie_amh_ses_moo_tsw	-0.568839924956921	-1.35673762200426	0.178148791652247
647	sod_hin_igb_krd_mlt_heb_amr_lit_azi_uzb_dyu_bat_dgb_afr_ctl_bsq_dut_wly_bem_mnd_scr_nor_yor_eng_tsn_ita_fin_akn_lda_hun_mol_amh_geo_glc_arw_por_fre_chh_sid_ben_est_swt_ind_rus_tag_jpn_tml_kor_alb_svk_ses_pol_mao_grk_gam_sun_cnt_cze_fbf_lat_aeg_rom_swe_ger_pan_qcu_mcd_spa_bos_tsw_tig_bul_anl_ukr_mly_urd_ewe_prs_bam_jav_tha_hau_knd_ven_swa_tur_slo_guj_aze_zul_vie_owc_xho_moo_cic	-0.0206856084563495	-0.0487092253248581	0.96125547891148
648	amr_eng_fbf_bul_tig_wly_aeg_bos_azi_aze_bem_sun_ven_dut_krd_bsq_alb_owc_dgb_cnt_fre_mcd_swa_lat_cic_scr_fin_akn_igb_est_pan_anl_geo_rus_glc_grk_svk_amh_heb_rom_hun_dyu_ind_ita_jav_jpn_knd_kor_hin_mol_moo_urd_mao_afr_hau_mly_mnd_prs_ses_ben_chh_cze_ukr_swe_guj_qcu_spa_nor_pol_lda_sod_ctl_mlt_por_tag_slo_swt_ger_ewe_bat_tha_gam_tml_tsn_yor_tur_lit_arw_uzb_tsw_vie_sid_bam_xho_zul	-0.30804735497552	-0.728725159566747	0.468000913873724
649	amr_fre_moo_ukr_sid_sod_wly_mcd_azi_tur_ses_mao_zul_slo_dut_bsq_urd_chh_cic_mnd_rom_ben_xho_alb_dgb_lit_est_swt_tsn_hun_mol_aeg_geo_svk_pan_nor_cze_tig_hau_glc_fin_ven_tag_ger_ind_jpn_knd_kor_bos_arw_igb_eng_sun_grk_anl_mly_cnt_afr_dyu_krd_gam_ctl_pol_spa_ita_qcu_bul_hin_scr_ewe_mlt_swe_owc_guj_bat_prs_bem_por_bam_jav_tha_amh_tml_tsw_fbf_uzb_lat_rus_aze_lda_vie_heb_swa_akn_yor	-0.447677280173527	-1.0645435664773	0.289838690782501
650	sod_fre_tsn_ukr_amr_hau_owc_cze_azi_tur_lda_bat_zul_ita_lat_bsq_eng_mlt_xho_mnd_pan_prs_cic_bul_tsw_bos_hun_dgb_dyu_fin_scr_anl_geo_alb_slo_lit_ben_chh_wly_krd_est_akn_jav_arw_ind_jpn_tml_kor_ger_pol_ses_guj_tag_svk_heb_mao_cnt_swe_ven_urd_sid_spa_hin_por_grk_qcu_afr_mol_dut_yor_aeg_ctl_tig_nor_sun_rom_swt_mcd_swa_mly_tha_gam_knd_igb_bem_aze_glc_rus_uzb_bam_vie_amh_moo_fbf_ewe	-0.051541783964333	-0.121440129300617	0.903604443071246
651	wly_scr_dyu_spa_sod_tig_chh_cze_azi_aze_ven_bat_cic_prs_afr_bsq_fre_aeg_igb_mnd_slo_bul_bam_mol_xho_krd_est_moo_ewe_fin_glc_anl_geo_ukr_mcd_hin_dut_heb_mlt_eng_hun_tsn_jav_alb_mao_jpn_tml_kor_ben_lit_bem_ger_ind_guj_amh_mly_cnt_grk_fbf_bos_sid_pan_pol_por_ctl_qcu_rus_svk_nor_zul_hau_ita_gam_arw_sun_lat_yor_swe_ses_tag_tha_owc_knd_lda_swa_tur_urd_rom_uzb_dgb_vie_amr_swt_akn_tsw	-0.520801154643255	-1.24094127128298	0.21774865433245
652	hau_rom_xho_svk_mlt_amh_amr_slo_azi_uzb_swa_bat_zul_krd_pan_bsq_ben_sod_bam_cnt_ita_dut_ewe_ctl_tsw_alb_fin_swt_yor_est_rus_aeg_geo_mcd_bul_ukr_prs_chh_wly_bos_hun_ven_ind_cze_mly_jpn_knd_kor_swe_ger_fbf_urd_mao_glc_sid_tag_mnd_nor_moo_guj_tig_afr_lat_mol_spa_qcu_por_grk_scr_akn_owc_fre_heb_eng_sun_pol_dyu_hin_dgb_jav_tha_anl_tml_cic_lda_tur_lit_arw_aze_bem_vie_gam_igb_ses_tsn	-0.209298197724648	-0.494331993083296	0.622237401566857
653	gam_ita_swt_guj_hau_sid_sod_bul_aze_tur_moo_jav_akn_alb_por_bsq_urd_wly_igb_cnt_glc_slo_zul_afr_bem_grk_hun_bam_ewe_est_fre_amh_geo_hin_prs_ger_ukr_amr_chh_lit_fin_fbf_tag_nor_sun_jpn_knd_kor_dut_swe_dyu_rus_mao_bos_mlt_bat_mnd_arw_yor_cze_tig_krd_rom_spa_pol_qcu_ctl_svk_pan_dgb_owc_eng_aeg_scr_mly_lat_xho_mol_ses_ind_tha_anl_tml_lda_ven_uzb_mcd_ben_azi_swa_vie_heb_tsw_tsn_cic	-0.0264220295639144	-0.0622749345079898	0.950477535044712
654	amh_ukr_swa_rom_aeg_anl_owc_fre_azi_aze_moo_ind_bem_bul_mcd_bsq_pan_heb_ven_cnt_nor_ger_bam_eng_igb_guj_fin_dyu_lda_est_arw_sid_geo_por_rus_scr_svk_tig_chh_krd_hun_dgb_jav_ita_tag_jpn_tml_kor_ctl_dut_ewe_lit_mao_mol_amr_mly_mnd_urd_swt_swe_hau_hin_slo_spa_afr_qcu_prs_lat_cze_yor_sod_bos_wly_alb_bat_glc_xho_grk_akn_sun_tha_mlt_knd_ses_fbf_uzb_pol_ben_tur_cic_vie_gam_zul_tsw_tsn	0.234519529503722	0.551568905163535	0.582566632935874
655	amr_eng_swa_ukr_tig_chh_amh_rus_azi_aze_lda_ind_dgb_pol_svk_bsq_hin_heb_bam_cnt_ita_por_swt_cze_tsn_afr_est_ewe_akn_hun_prs_sid_geo_lat_rom_mol_lit_aeg_hau_ctl_fin_ses_tag_fre_jav_jpn_tml_kor_glc_guj_igb_nor_bat_arw_wly_sun_mnd_mcd_dyu_spa_sod_grk_swe_alb_ger_qcu_urd_slo_bul_cic_mlt_scr_anl_ben_mao_dut_ven_krd_xho_mly_tha_gam_knd_tsw_yor_uzb_pan_bos_tur_zul_vie_owc_fbf_moo_bem	-0.37610180822201	-0.891298227888238	0.375069377938931
656	chh_prs_moo_lat_anl_amh_amr_por_uzb_azi_ewe_bat_tsw_ukr_ben_bsq_arw_heb_bam_mnd_bul_slo_ven_lit_cic_alb_fin_akn_swt_est_fre_owc_geo_swe_urd_scr_ctl_sid_aeg_glc_hun_fbf_mao_ger_mly_jpn_tml_kor_pol_rom_dyu_mol_tag_hin_tig_sun_cnt_ita_igb_cze_wly_spa_dut_rus_pan_qcu_grk_afr_krd_ses_sod_nor_gam_eng_ind_mcd_swa_guj_xho_jav_tha_mlt_knd_zul_yor_aze_bos_svk_tur_lda_vie_hau_tsn_dgb_bem	-0.575119622120199	-1.37146294987346	0.173530648815367
657	amh_rus_akn_bul_owc_sod_sid_krd_aze_azi_ven_ind_yor_cze_prs_bsq_hin_hau_ewe_cnt_nor_rom_lda_alb_ses_ctl_hun_bam_dgb_fin_spa_amr_geo_lat_lit_pol_afr_tig_anl_ben_est_zul_mao_svk_tag_jpn_knd_kor_slo_por_moo_guj_sun_pan_heb_bat_mnd_arw_tsn_eng_wly_ita_swe_mcd_mol_qcu_grk_ukr_dut_fbf_aeg_fre_chh_bos_mly_scr_igb_ger_cic_jav_tha_mlt_tml_dyu_xho_uzb_urd_glc_tur_swt_vie_gam_tsw_bem_swa	-0.161992729547225	-0.382463250981485	0.702990448623851
658	wly_lit_tsw_ukr_owc_mlt_hau_hin_azi_aze_swt_jav_tsn_ger_krd_bsq_alb_sod_ven_mnd_ben_arw_igb_afr_dgb_ita_est_zul_fbf_hun_pan_amh_geo_guj_mcd_bos_spa_aeg_gam_rus_fin_ewe_ind_prs_mly_jpn_knd_kor_swe_nor_yor_lat_sun_por_sid_mao_cnt_mol_ses_cze_anl_scr_rom_fre_urd_qcu_eng_ctl_slo_moo_chh_grk_tig_bul_bat_pol_swa_svk_akn_tag_tha_amr_tml_cic_lda_uzb_glc_dut_tur_bem_vie_heb_xho_bam_dyu	-0.684822894333916	-1.64146289922754	0.104079030470428
659	heb_rus_zul_lit_aeg_hau_amh_swe_azi_aze_yor_tag_moo_ukr_lat_bsq_bul_tig_ven_mnd_svk_bos_dgb_pan_swt_grk_hun_igb_ewe_fin_mcd_gam_geo_scr_krd_dut_prs_owc_amr_eng_est_bem_ind_ger_mly_jpn_tml_kor_slo_alb_cic_por_jav_hin_sod_mao_cnt_arw_akn_fre_sid_afr_ctl_mol_spa_qcu_ben_glc_nor_fbf_mlt_urd_chh_guj_bat_ita_bam_cze_xho_sun_tha_anl_knd_dyu_ses_uzb_pol_rom_tur_lda_vie_wly_tsn_tsw_swa	0.269343085962845	0.633977435605485	0.527651827515679
660	gam_rus_bam_rom_hau_anl_heb_ger_uzb_azi_igb_tag_akn_mol_ita_bsq_hin_amr_swa_mnd_ukr_ctl_lda_ben_dyu_bos_hun_fbf_zul_est_grk_chh_geo_swe_arw_fre_cze_amh_mlt_eng_fin_dgb_ind_scr_mly_jpn_knd_kor_nor_alb_xho_pan_mao_dut_owc_sun_cnt_prs_yor_bul_wly_svk_lit_urd_glc_qcu_afr_krd_spa_tsw_sod_guj_sid_por_bat_slo_moo_mcd_swt_jav_tha_aeg_tml_bem_tsn_tur_lat_pol_aze_ewe_vie_tig_cic_ses_ven	-0.623100927176096	-1.48882367917169	0.139917131348427
661	heb_ben_moo_spa_anl_sod_amr_nor_aze_tur_cic_mao_ven_cze_rus_bsq_por_owc_lda_cnt_glc_lit_yor_pol_bem_scr_est_akn_xho_hun_ctl_sid_geo_slo_prs_lat_swe_tig_chh_arw_fin_ses_bat_svk_tag_jpn_knd_kor_ger_alb_igb_fre_jav_hin_wly_sun_mnd_ukr_swt_mol_aeg_pan_afr_guj_eng_qcu_krd_ita_grk_swa_amh_dut_mlt_bul_ind_urd_zul_rom_tsw_mly_tha_gam_tml_dgb_ewe_uzb_bos_mcd_azi_fbf_vie_hau_tsn_dyu_bam	-0.29529095791736	-0.698677153311639	0.486497348360697
662	gam_pol_bam_rus_chh_sod_anl_eng_tur_aze_igb_sun_akn_prs_dut_bsq_krd_owc_yor_cnt_bul_rom_xho_fre_cic_afr_hun_lda_bem_est_pan_aeg_geo_ctl_scr_arw_urd_amr_hau_hin_fin_moo_bat_ita_mly_jpn_tml_kor_mcd_alb_ven_guj_mao_grk_tig_ind_mnd_mol_tsn_slo_wly_cze_glc_ger_swe_qcu_nor_lit_por_swa_mlt_ukr_amh_spa_tag_bos_ewe_lat_ses_jav_tha_heb_knd_swt_dgb_azi_ben_svk_uzb_tsw_vie_sid_zul_dyu_fbf	-1.02532536742393	-2.50753868532627	0.0138915982512095
663	amh_por_swa_rom_aeg_sid_sod_alb_azi_tur_moo_mao_tsn_glc_nor_bsq_eng_wly_bam_cnt_mol_urd_dyu_afr_dgb_ctl_est_xho_zul_fin_dut_gam_geo_spa_grk_guj_pol_tig_mlt_arw_hun_ven_tag_prs_sun_jpn_tml_kor_slo_ger_ses_rus_bat_ukr_chh_jav_mnd_lat_igb_ita_hau_ben_fre_cze_svk_qcu_bul_pan_scr_akn_owc_swe_anl_hin_ind_krd_tsw_mcd_fbf_mly_tha_amr_knd_lda_cic_aze_lit_bos_uzb_ewe_vie_heb_swt_yor_bem	-0.202046696099488	-0.47766477031522	0.634009592215871
664	amr_grk_ewe_scr_owc_aeg_heb_mol_aze_tur_swa_tag_cic_prs_hin_bsq_svk_amh_swt_mnd_lat_dut_igb_glc_zul_eng_hun_akn_moo_est_guj_hau_geo_bul_slo_pan_nor_tig_chh_por_fin_dyu_mly_ukr_mao_jpn_tml_kor_rus_spa_bam_lit_bat_ctl_gam_jav_cnt_ita_dgb_mcd_wly_ben_cze_rom_fre_qcu_arw_ger_afr_tsw_sid_bos_sod_urd_ind_pol_ses_alb_yor_sun_tha_anl_knd_lda_ven_azi_krd_swe_uzb_bem_vie_mlt_fbf_xho_tsn	-0.888607067036936	-2.15206171374479	0.0339820920468264
665	amr_svk_ses_lit_gam_hau_owc_ben_tur_aze_akn_jav_ewe_slo_krd_bsq_ger_sod_fbf_mnd_scr_bul_dyu_ita_xho_dut_est_bam_yor_hun_urd_wly_geo_guj_eng_fre_cze_tig_aeg_spa_fin_moo_mly_bos_bat_jpn_tml_kor_pan_mol_swa_glc_mao_alb_heb_tag_cnt_hin_swt_ukr_mlt_lat_rus_pol_nor_qcu_prs_rom_ctl_tsw_amh_arw_sid_por_ind_grk_lda_swe_zul_sun_tha_chh_knd_dgb_bem_azi_mcd_afr_uzb_tsn_vie_anl_igb_cic_ven	-0.623247979461922	-1.48906157846054	0.139854571769258
666	owc_pan_moo_fre_heb_sod_tig_rus_azi_tur_lda_bat_tsw_svk_spa_bsq_ukr_sid_ses_mnd_nor_guj_igb_glc_fbf_mcd_fin_akn_dgb_hun_prs_amr_geo_mol_arw_swe_eng_mlt_chh_bul_est_yor_ind_afr_jav_jpn_knd_kor_cze_pol_cic_ita_sun_lit_gam_tag_cnt_alb_dyu_dut_hau_slo_grk_bos_por_qcu_ger_rom_krd_bam_aeg_hin_amh_lat_mao_ctl_ven_ben_tsn_mly_tha_anl_tml_bem_swt_uzb_urd_scr_aze_ewe_vie_wly_zul_swa_xho	-0.419281485799525	-0.995608772258135	0.322023700865863
667	wly_lat_dyu_ben_hau_gam_heb_ctl_uzb_tur_bem_ind_moo_lit_ita_bsq_arw_amr_zul_cnt_nor_prs_fbf_cze_yor_urd_fin_dgb_ven_hun_svk_anl_geo_glc_alb_ukr_dut_owc_tig_grk_est_swt_tag_eng_sun_jpn_tml_kor_rus_rom_ses_krd_bat_mcd_amh_jav_mnd_por_tsw_bul_mlt_hin_pan_mol_fre_qcu_scr_guj_spa_igb_sid_pol_sod_bos_mao_ger_xho_afr_lda_mly_tha_chh_knd_ewe_tsn_aze_swe_slo_azi_bam_vie_aeg_cic_akn_swa	-0.905427333572659	-2.1890758730853	0.0310946980375414
668	wly_ctl_bam_alb_tig_mlt_amh_bos_uzb_azi_igb_bat_swa_krd_cze_bsq_scr_sod_cic_mnd_fre_nor_ewe_guj_ses_ita_est_dgb_yor_fin_rom_heb_geo_pol_dut_hin_spa_amr_gam_urd_hun_akn_sun_swe_ind_jpn_knd_kor_pan_rus_xho_slo_jav_bul_chh_mao_cnt_ukr_moo_ger_sid_lat_arw_svk_lit_qcu_mol_afr_grk_bem_anl_por_hau_ben_tag_eng_zul_mcd_lda_mly_tha_aeg_tml_tsw_fbf_tur_prs_glc_aze_dyu_vie_owc_swt_tsn_ven	-0.427430492516765	-1.01681891948392	0.311877599350397
669	amr_lit_bam_slo_amh_sid_tig_alb_aze_tur_lda_mao_dyu_cze_nor_bsq_ita_owc_yor_mnd_eng_ger_zul_pan_tsn_ctl_est_cic_ewe_hun_svk_aeg_geo_guj_urd_ukr_hin_sod_mlt_mcd_fin_ven_tag_rom_bat_jpn_tml_kor_krd_grk_swa_swe_sun_afr_anl_mly_cnt_mol_tsw_prs_chh_bul_arw_glc_pol_qcu_ben_dut_rus_moo_wly_lat_hau_spa_ind_scr_dgb_por_ses_jav_tha_heb_knd_fbf_akn_uzb_fre_bos_azi_igb_vie_gam_xho_bem_swt	-0.51751953168591	-1.23235565173702	0.220922756760238
670	amr_afr_akn_ita_amh_wly_owc_ben_azi_aze_igb_tag_swt_dut_por_bsq_slo_anl_ewe_mnd_rom_grk_fbf_pol_swa_mol_fin_bam_moo_hun_ukr_hau_geo_cze_ger_bul_pan_gam_heb_bos_est_tsn_sun_prs_ind_jpn_tml_kor_lat_svk_dyu_scr_mly_urd_chh_jav_cnt_hin_ses_guj_aeg_mcd_arw_alb_swe_qcu_fre_eng_ctl_lda_sid_nor_mlt_lit_bat_rus_zul_glc_dgb_mao_tha_sod_knd_cic_xho_tur_krd_spa_uzb_tsw_vie_tig_yor_ven_bem	-0.330654582396787	-0.782693766600093	0.435795443447998
671	sod_krd_yor_guj_amh_anl_wly_nor_aze_uzb_ses_sun_bem_lit_hin_bsq_spa_aeg_ven_mnd_lat_fre_cic_ger_swt_grk_fin_tsw_akn_hun_dut_tig_geo_rus_swe_eng_arw_chh_mlt_ukr_est_moo_tag_bul_ind_jpn_tml_kor_rom_pan_tsn_mcd_bat_ctl_owc_jav_cnt_ita_zul_alb_sid_prs_bos_por_mol_qcu_cze_slo_scr_swa_heb_pol_hau_urd_mly_ben_bam_svk_lda_mao_tha_amr_knd_fbf_igb_azi_afr_glc_tur_xho_vie_gam_dyu_ewe_dgb	-0.584033977520829	-1.39144978957424	0.167408573217221
672	amr_prs_tsw_dut_wly_owc_anl_rus_azi_tur_yor_mly_zul_ita_urd_bsq_krd_heb_bem_mnd_glc_swe_bam_mcd_lda_ger_hun_akn_moo_fin_hin_gam_geo_nor_lat_slo_lit_sod_mlt_cze_est_swt_sun_alb_mao_jpn_tml_kor_guj_svk_igb_spa_ind_eng_hau_jav_cnt_por_tsn_afr_sid_ben_ukr_pol_bul_qcu_fre_scr_rom_dgb_amh_pan_tig_grk_tag_mol_swa_bos_dyu_bat_tha_aeg_knd_ewe_xho_uzb_ctl_arw_aze_fbf_vie_chh_ses_ven_cic	-0.825726648777346	-1.99402483415338	0.049078054907445
673	anl_pol_dyu_rus_owc_amr_wly_svk_uzb_azi_ses_bat_swa_bos_spa_bsq_arw_sod_tsn_cnt_scr_swe_cic_fre_fbf_glc_hun_bam_igb_est_ctl_amh_geo_afr_alb_rom_lat_tig_heb_urd_fin_akn_ind_nor_jav_jpn_tml_kor_ger_bul_lda_lit_sun_eng_gam_tag_mnd_hin_zul_grk_chh_dut_pan_ukr_mol_qcu_krd_ita_slo_tsw_mlt_ben_hau_por_mly_cze_xho_guj_ewe_mao_tha_aeg_knd_bem_yor_tur_mcd_prs_aze_moo_vie_sid_swt_dgb_ven	-0.747621972104727	-1.79549092318356	0.0758234233686056
674	anl_swe_dgb_svk_sid_hau_gam_glc_azi_uzb_ewe_mly_tsw_ben_arw_bsq_urd_chh_swt_mnd_krd_dut_fbf_alb_xho_bul_fin_ses_moo_hun_nor_sod_geo_pan_ctl_cze_scr_heb_mlt_prs_est_swa_jav_slo_ind_jpn_knd_kor_bos_lat_bem_guj_bat_afr_owc_sun_cnt_ita_akn_mol_amh_fre_rom_mcd_rus_qcu_spa_ukr_lit_tsn_amr_por_tig_grk_tag_ger_lda_hin_ven_mao_tha_aeg_tml_bam_zul_aze_pol_eng_tur_yor_vie_wly_igb_dyu_cic	-0.71886243355556	-1.72568479226122	0.0877253285422731
675	mlt_ben_fbf_bul_anl_aeg_gam_grk_azi_uzb_yor_ind_lda_urd_hin_bsq_ukr_owc_dgb_cnt_spa_afr_zul_por_xho_ita_hun_dyu_cic_fin_prs_heb_geo_guj_fre_ctl_nor_wly_hau_eng_est_akn_bat_pol_mao_jpn_tml_kor_mcd_pan_tsw_lat_tag_rom_sid_jav_mnd_swe_ven_glc_chh_lit_scr_mol_arw_qcu_dut_rus_krd_ses_tig_slo_amr_bos_sun_ger_swa_svk_bem_mly_tha_amh_knd_swt_ewe_aze_alb_cze_tur_igb_vie_sod_tsn_bam_moo	-0.608809225524824	-1.45582223068429	0.148809344677398
676	heb_eng_swt_por_hau_mlt_wly_krd_tur_azi_cic_ind_ewe_prs_pan_bsq_pol_amh_ses_cnt_grk_cze_tsw_bos_fbf_ger_fin_bem_dgb_hun_slo_anl_geo_svk_bul_rom_mcd_aeg_sid_arw_est_bam_jav_ukr_bat_jpn_tml_kor_dut_swe_zul_glc_sun_urd_sod_mao_mnd_hin_swa_ita_gam_nor_fre_lit_afr_qcu_scr_ctl_spa_moo_chh_ben_amr_mol_mly_guj_ven_rus_xho_tag_tha_tig_knd_dyu_yor_aze_lat_alb_uzb_lda_vie_owc_tsn_igb_akn	-0.615196364878	-1.47216547742055	0.144352331529265
677	amr_lit_tsw_afr_tig_sod_aeg_pol_tur_azi_dgb_jav_xho_guj_lat_bsq_ctl_hau_yor_mnd_urd_ita_ses_ukr_ven_scr_fin_akn_zul_hun_pan_mlt_geo_ben_glc_grk_por_owc_anl_spa_est_moo_ind_mol_mao_jpn_knd_kor_alb_dut_ewe_svk_bat_cze_wly_tag_cnt_swe_fbf_rom_amh_nor_slo_arw_eng_qcu_bos_prs_krd_lda_sid_ger_chh_fre_sun_bul_bem_mcd_igb_mly_tha_heb_tml_swa_tsn_uzb_hin_rus_aze_swt_vie_gam_dyu_bam_cic	-1.04428188684972	-2.53997659887672	0.0127441019672586
678	sid_cze_ven_por_sod_wly_mlt_slo_tur_aze_swt_jav_xho_eng_afr_bsq_pan_gam_zul_mnd_mcd_mol_swa_krd_ewe_lat_hun_yor_ses_fin_svk_owc_geo_prs_rom_arw_ger_amr_tig_bos_est_lda_tag_alb_sun_jpn_tml_kor_lit_spa_igb_rus_mly_bul_aeg_mao_cnt_guj_tsw_scr_anl_ben_ctl_pol_fre_qcu_ukr_urd_nor_akn_heb_hin_amh_glc_ind_ita_bam_grk_dgb_bat_tha_chh_knd_cic_bem_azi_dut_swe_uzb_dyu_vie_hau_fbf_moo_tsn	0.635954630779119	1.51046228399731	0.134315864171546
679	anl_nor_bem_urd_chh_amr_tig_arw_tur_aze_fbf_sun_ewe_grk_bul_bsq_por_aeg_swa_mnd_spa_bos_moo_lit_tsw_dut_fin_tsn_yor_hun_swe_gam_geo_pan_ben_prs_ger_sid_sod_rom_est_cic_tag_ukr_jav_jpn_tml_kor_fre_mol_dgb_eng_bat_rus_heb_mly_cnt_pol_ven_alb_amh_hin_svk_glc_krd_qcu_scr_slo_cze_dyu_mlt_ita_owc_lat_mao_guj_lda_afr_bam_ind_tha_wly_knd_akn_ses_azi_ctl_mcd_uzb_igb_vie_hau_swt_zul_xho	-0.136455799794151	-0.321343387819004	0.748671256682547
680	owc_ger_cic_bul_chh_anl_sod_nor_uzb_aze_swa_bat_bam_mol_arw_bsq_slo_mlt_dgb_mnd_por_prs_igb_rus_tsw_pol_hun_ven_akn_fin_bos_hau_geo_glc_alb_scr_svk_amh_sid_mcd_est_fbf_ind_urd_tag_jpn_knd_kor_lit_dut_lda_fre_jav_grk_amr_mao_cnt_spa_xho_swe_gam_krd_guj_ukr_lat_qcu_eng_rom_hin_dyu_tig_cze_wly_ben_sun_pan_zul_ctl_tsn_mly_tha_aeg_tml_yor_ses_tur_ita_afr_azi_ewe_vie_heb_swt_bem_moo	-1.11949612069698	-2.75386964907525	0.00708381015687446
681	gam_hin_swa_por_tig_aeg_wly_pan_azi_tur_swt_mly_xho_ita_alb_bsq_guj_hau_tsw_cnt_rus_pol_zul_ger_fbf_urd_est_igb_akn_fin_cze_sid_geo_swe_arw_mol_svk_anl_chh_lit_hun_cic_mao_lat_ind_jpn_knd_kor_ben_afr_dgb_grk_tag_mcd_amr_jav_mnd_dut_tsn_bul_mlt_prs_slo_glc_nor_qcu_ukr_fre_spa_ses_heb_scr_amh_bos_bat_ctl_moo_rom_ewe_sun_tha_owc_tml_lda_dyu_uzb_eng_krd_aze_yor_vie_sod_ven_bam_bem	-0.119461709191903	-0.282127718930685	0.778472470743387
682	gam_ita_akn_por_sid_mlt_owc_mcd_azi_aze_xho_sun_igb_rom_swe_bsq_hin_anl_swt_mnd_afr_bos_lda_pol_bam_ukr_est_tsn_ses_fin_ben_tig_geo_krd_slo_urd_svk_aeg_wly_nor_hun_ven_mao_guj_bat_jpn_knd_kor_ger_dut_moo_arw_mly_bul_chh_ind_cnt_lit_fbf_rus_heb_alb_lat_fre_spa_qcu_ctl_cze_mol_zul_hau_eng_amr_glc_tag_scr_yor_prs_cic_jav_tha_sod_tml_dgb_ewe_tur_grk_pan_uzb_tsw_vie_amh_bem_dyu_swa	0.078093156500827	0.184132189507928	0.854310657345649
683	anl_glc_igb_krd_hau_gam_mlt_arw_tur_aze_xho_jav_swt_hin_rus_bsq_pol_owc_lda_mnd_bul_slo_bam_grk_bem_ger_est_ven_swa_hun_ben_heb_geo_ukr_svk_spa_bos_tig_wly_ita_fin_tsw_mao_rom_bat_jpn_knd_kor_por_dut_dyu_afr_tag_lit_amr_mly_cnt_swe_ewe_nor_amh_mcd_cze_ctl_scr_qcu_prs_eng_alb_tsn_chh_urd_sid_lat_ind_fre_cic_mol_ses_sun_tha_aeg_tml_moo_yor_uzb_pan_guj_azi_dgb_vie_sod_fbf_zul_akn	-0.134705514264203	-0.317480947207987	0.751590390428172
684	sid_bul_igb_ben_anl_aeg_tig_pan_azi_uzb_fbf_tag_cic_swe_arw_bsq_mcd_mlt_bam_cnt_guj_fre_swt_eng_zul_spa_est_bem_tsn_hun_grk_sod_geo_rom_nor_mol_por_wly_heb_hin_fin_dyu_mao_urd_jav_jpn_knd_kor_dut_afr_tsw_ukr_mly_rus_amh_sun_mnd_lat_ven_ita_chh_cze_ctl_slo_krd_qcu_lit_ger_alb_xho_gam_pol_owc_prs_ind_scr_dgb_bos_yor_bat_tha_hau_tml_ewe_akn_tur_glc_svk_aze_swa_vie_amr_lda_ses_moo	-0.498869552645196	-1.18614637446488	0.238586039524179
685	amr_swe_xho_rom_sod_wly_mlt_mol_aze_tur_dgb_ind_swa_spa_ita_bsq_cze_chh_fbf_mnd_ukr_eng_akn_lat_ven_krd_fin_tsw_cic_hun_arw_tig_geo_ben_slo_svk_prs_hau_aeg_hin_est_ewe_jav_bos_sun_jpn_knd_kor_ger_pan_igb_fre_mao_guj_sid_tag_cnt_nor_lda_ctl_anl_grk_por_afr_scr_qcu_dut_mcd_bul_zul_amh_pol_heb_urd_bat_lit_yor_glc_tsn_mly_tha_owc_tml_bam_moo_uzb_alb_rus_azi_dyu_vie_gam_ses_bem_swt	-0.502967926241049	-1.19721421769726	0.234265824778699
686	chh_por_bem_ukr_sod_hau_anl_pol_aze_azi_lda_sun_cic_scr_lit_bsq_svk_amr_swa_mnd_guj_spa_tsn_ben_moo_mol_est_dgb_tsw_hun_ger_mlt_geo_arw_dut_rus_cze_heb_tig_krd_fin_bam_bat_pan_jav_jpn_tml_kor_eng_lat_yor_nor_mao_hin_aeg_mly_cnt_urd_zul_rom_wly_bul_mcd_grk_fre_qcu_ctl_bos_prs_dyu_gam_glc_owc_ita_ind_alb_ses_slo_xho_tag_tha_sid_knd_swt_akn_tur_swe_afr_uzb_ven_vie_amh_ewe_fbf_igb	-0.884381923151836	-2.14042312368943	0.0349368848529393
687	sod_pol_tsw_guj_hau_chh_mlt_eng_azi_uzb_swa_bat_igb_lit_bos_bsq_glc_aeg_tsn_mnd_ben_ita_dgb_ger_bem_pan_hun_ewe_lda_est_por_sid_geo_cze_dut_bul_nor_amh_anl_spa_fin_akn_ind_fre_tag_jpn_knd_kor_krd_arw_zul_rus_sun_svk_gam_mly_cnt_rom_moo_scr_owc_slo_mcd_grk_mol_qcu_lat_hin_swe_swt_wly_ukr_tig_prs_mao_ctl_ses_afr_ven_jav_tha_amr_tml_xho_cic_tur_alb_urd_aze_bam_vie_heb_fbf_dyu_yor	-1.06678061584003	-2.60603675843001	0.0106670382403805
688	chh_slo_cic_eng_mlt_anl_sid_scr_azi_aze_lda_sun_swt_alb_hin_bsq_pol_sod_igb_mnd_urd_por_tsn_mol_ses_ita_hun_fbf_dgb_est_ukr_amh_geo_glc_krd_lat_cze_wly_aeg_svk_fin_yor_mao_nor_mly_jpn_knd_kor_ben_ctl_bem_guj_jav_lit_owc_bat_cnt_rom_ewe_spa_amr_pan_bul_grk_fre_qcu_swe_dut_arw_akn_tig_rus_heb_bos_tag_ger_swa_afr_xho_ind_tha_gam_tml_tsw_zul_tur_prs_mcd_uzb_bam_vie_hau_ven_dyu_moo	-0.319552987498279	-0.75689380081693	0.451026791640388
689	amr_rom_tsn_alb_sid_tig_amh_arw_tur_azi_fbf_ind_tsw_pol_eng_bsq_ctl_wly_xho_cnt_glc_ita_bam_pan_swt_swe_hun_akn_lda_est_lit_aeg_geo_dut_hin_spa_rus_owc_anl_krd_fin_dyu_mly_ukr_sun_jpn_knd_kor_guj_urd_ses_ger_jav_mol_sod_tag_mnd_bul_ven_bos_gam_scr_afr_grk_svk_qcu_nor_prs_mcd_dgb_mlt_por_chh_slo_mao_ben_swa_fre_igb_bat_tha_hau_tml_bem_zul_uzb_lat_cze_aze_moo_vie_heb_cic_yor_ewe	-0.345113386743651	-0.817757392550458	0.415585940234607
690	sod_dut_cic_eng_owc_gam_sid_rus_azi_uzb_tsw_sun_dgb_scr_afr_bsq_svk_aeg_dyu_mnd_pol_bul_ses_ger_akn_slo_fin_zul_ven_hun_guj_hau_geo_krd_alb_ctl_pan_wly_chh_bos_est_lda_bat_rom_mao_jpn_knd_kor_lat_glc_bam_ben_ind_grk_amh_tag_cnt_mcd_swa_prs_amr_nor_spa_mol_swe_qcu_por_hin_arw_yor_anl_cze_mlt_urd_mly_fre_swt_lit_ewe_jav_tha_heb_tml_tsn_moo_tur_ita_ukr_aze_igb_vie_tig_fbf_bem_xho	-0.0211659234995377	-0.0498485760694082	0.96034996097597
691	anl_rom_swa_pan_hau_aeg_chh_lat_uzb_azi_zul_jav_lda_swe_mol_bsq_por_wly_ses_cnt_pol_lit_xho_prs_swt_nor_est_tsw_akn_hun_slo_owc_geo_guj_fre_urd_hin_sid_gam_spa_fin_bam_mao_ukr_mly_jpn_tml_kor_ita_glc_tsn_bos_bat_ben_heb_ind_mnd_svk_dgb_mcd_sod_cze_afr_alb_rus_qcu_grk_dut_eng_ewe_tig_bul_amr_ger_sun_arw_bem_krd_ven_tag_tha_amh_knd_moo_yor_aze_ctl_scr_tur_dyu_vie_mlt_cic_igb_fbf	0.160568306528858	0.377420584776613	0.706721003908254
692	sod_slo_tsw_spa_wly_amh_sid_grk_tur_uzb_swa_jav_igb_ger_cze_bsq_svk_amr_dgb_cnt_lit_arw_bam_lat_fbf_nor_est_yor_tsn_fin_prs_heb_geo_alb_pol_por_hin_mlt_hau_bos_hun_ven_bat_fre_sun_jpn_tml_kor_scr_ita_cic_mcd_tag_ukr_owc_mly_mnd_swe_ewe_rus_tig_krd_ctl_ben_eng_qcu_afr_guj_bul_xho_chh_rom_anl_dut_ind_glc_akn_pan_zul_mao_tha_aeg_knd_swt_bem_aze_mol_urd_azi_lda_vie_gam_ses_moo_dyu	-0.335936042557102	-0.795090299916451	0.428585497319562
693	owc_fre_dgb_slo_chh_gam_amr_prs_uzb_azi_zul_bat_fbf_por_pan_bsq_bos_heb_swt_mnd_hin_ukr_akn_ger_lda_rus_est_dyu_igb_fin_pol_tig_geo_lit_nor_guj_lat_aeg_anl_ctl_hun_ses_ind_swe_mao_jpn_knd_kor_bul_rom_tsn_dut_tag_grk_amh_mly_cnt_krd_xho_svk_wly_glc_urd_spa_ita_qcu_scr_alb_ben_moo_hau_mcd_sid_afr_jav_mol_bem_eng_yor_sun_tha_mlt_tml_bam_ven_tur_cze_arw_aze_tsw_vie_sod_ewe_cic_swa	-0.889006851325154	-2.15130196012295	0.034043721013563
694	wly_grk_zul_guj_chh_gam_amh_rom_tur_azi_cic_mly_ses_cze_urd_bsq_svk_sod_xho_mnd_dut_eng_akn_por_tsn_fre_hun_dyu_lda_est_spa_owc_geo_afr_ben_nor_ita_mlt_amr_pan_fin_ven_mao_hin_sun_jpn_knd_kor_alb_scr_ewe_ctl_bat_krd_tig_ind_cnt_prs_bem_arw_aeg_bos_bul_swe_rus_qcu_ukr_lit_glc_swa_anl_lat_heb_ger_jav_mcd_igb_mol_bam_tag_tha_sid_tml_swt_moo_uzb_slo_pol_aze_dgb_vie_hau_tsw_fbf_yor	0.155033303101371	0.365423222155921	0.715625310380262
695	sod_ita_dyu_nor_owc_amh_anl_spa_aze_uzb_xho_sun_ven_krd_guj_bsq_eng_gam_akn_mnd_rus_hin_tsw_por_swt_rom_est_ses_moo_fin_scr_heb_geo_ukr_swe_cze_ger_mlt_sid_bos_hun_fbf_ind_arw_jav_jpn_knd_kor_alb_prs_ewe_fre_tag_lit_aeg_mao_cnt_svk_tsn_afr_wly_glc_slo_dut_bul_qcu_urd_lat_pan_bam_chh_ben_tig_pol_bat_grk_dgb_mcd_bem_mly_tha_hau_tml_lda_igb_azi_mol_ctl_tur_cic_vie_amr_swa_zul_yor	-0.0678527901546508	-0.16016592648349	0.87309774159794
696	amh_grk_akn_svk_sod_hau_tig_lat_uzb_tur_ses_mly_ven_glc_fre_bsq_scr_mlt_moo_mnd_guj_pan_yor_ger_fbf_ben_fin_xho_dgb_est_nor_wly_geo_arw_cze_slo_urd_owc_chh_bul_hun_igb_jav_pol_tag_jpn_knd_kor_spa_bos_ewe_mcd_mao_dut_gam_bat_cnt_rus_dyu_eng_sid_ukr_por_afr_swe_qcu_ita_hin_lit_cic_heb_prs_amr_alb_ind_rom_tsn_ctl_swt_sun_tha_aeg_tml_lda_swa_azi_mol_krd_aze_bem_vie_anl_tsw_bam_zul	-0.404179232307142	-0.959914115222982	0.33958746890925
697	mlt_pol_swa_rus_amr_hau_amh_swe_azi_aze_xho_tag_cic_mol_slo_bsq_mcd_gam_moo_cnt_alb_ger_ses_lat_lda_prs_est_akn_ven_fin_por_owc_geo_ukr_eng_grk_fre_sod_heb_glc_hun_igb_sun_cze_bat_jpn_tml_kor_spa_dut_fbf_lit_jav_arw_tig_ind_mnd_scr_zul_svk_anl_nor_ctl_hin_afr_qcu_rom_krd_urd_tsw_wly_pan_sid_ben_mao_bos_yor_guj_tsn_mly_tha_chh_knd_dgb_dyu_uzb_bul_ita_tur_swt_vie_aeg_ewe_bam_bem	-0.200239234290879	-0.472870599101658	0.637413434746593
698	owc_cze_igb_grk_wly_amh_anl_hin_tur_azi_fbf_jav_tsw_krd_ita_bsq_por_chh_cic_mnd_lat_fre_bam_alb_dyu_spa_fin_dgb_moo_est_lit_aeg_geo_ukr_eng_nor_mol_amr_mlt_rom_hun_akn_mao_arw_tag_jpn_knd_kor_slo_afr_zul_prs_sun_urd_gam_mly_cnt_mcd_lda_bos_sid_ger_scr_glc_ben_qcu_svk_pol_guj_swa_tig_dut_sod_ctl_ind_pan_ewe_swe_ven_bat_tha_heb_tml_swt_ses_uzb_rus_bul_aze_yor_vie_hau_xho_tsn_bem	-0.95673363851391	-2.32997284496924	0.02197104810211
699	amh_dut_lda_guj_chh_gam_amr_ger_aze_uzb_moo_tag_fbf_fre_spa_bsq_lit_anl_swt_mnd_ukr_urd_dyu_mcd_bam_ctl_hun_ewe_ven_fin_rus_mlt_geo_scr_grk_mol_cze_owc_aeg_rom_est_yor_mao_arw_bat_jpn_knd_kor_pan_slo_dgb_nor_jav_eng_sod_ind_cnt_svk_swa_afr_wly_lat_bos_bul_ita_qcu_pol_krd_por_ses_tig_alb_hau_ben_mly_hin_cic_swe_xho_sun_tha_heb_tml_bem_zul_tur_glc_prs_azi_akn_vie_sid_igb_tsn_tsw	-0.758498803476552	-1.82488957933563	0.0712280766501004
700	amh_svk_dgb_mol_heb_aeg_chh_por_tur_uzb_yor_sun_lda_glc_lat_bsq_pol_wly_dyu_cnt_arw_rus_cic_pan_swt_afr_est_akn_bem_hun_eng_tig_geo_krd_ita_ger_rom_gam_sod_mcd_fin_moo_ind_ukr_tag_jpn_knd_kor_alb_spa_bam_slo_jav_lit_sid_mly_mnd_ben_tsw_prs_hau_dut_bos_ctl_cze_qcu_hin_fre_swe_igb_mlt_bul_owc_grk_mao_scr_ven_urd_ewe_bat_tha_amr_tml_tsn_zul_azi_nor_guj_aze_xho_vie_anl_fbf_ses_swa	0.440431717184695	1.03947038798524	0.301280966909454
701	tig_slo_ewe_svk_owc_amh_aeg_scr_tur_uzb_yor_sun_moo_krd_swe_bsq_bul_mlt_igb_cnt_glc_alb_bem_bos_ses_pan_fin_swt_bam_hun_lit_heb_geo_mcd_grk_rus_spa_chh_amr_mol_est_swa_mao_ben_jav_jpn_knd_kor_ger_por_fbf_guj_tag_prs_gam_ind_mnd_dut_cic_rom_wly_urd_eng_lat_fre_qcu_ctl_cze_afr_dyu_hau_ita_anl_nor_mly_pol_tsn_ukr_tsw_bat_tha_sid_tml_akn_dgb_aze_arw_hin_azi_lda_vie_sod_zul_ven_xho	0.0382507132569398	0.0899984163974065	0.928482018063442
702	sod_grk_ses_scr_wly_gam_chh_arw_aze_azi_cic_tag_swa_ctl_rom_bsq_afr_amr_bem_cnt_ger_guj_dyu_dut_dgb_por_fin_yor_bam_hun_pol_mlt_geo_lit_hin_mol_prs_anl_aeg_slo_est_moo_mly_alb_bat_jpn_tml_kor_mcd_bul_tsw_pan_sun_krd_tig_ind_mnd_nor_akn_fre_hau_eng_ukr_ita_urd_qcu_glc_lat_cze_lda_amh_ben_sid_svk_jav_bos_ewe_spa_xho_mao_tha_heb_knd_fbf_igb_uzb_swe_rus_tur_ven_vie_owc_tsn_swt_zul	-0.646053428830302	-1.54599076237895	0.12550304530852
703	aeg_alb_akn_ben_anl_hau_owc_spa_aze_uzb_ses_sun_igb_dut_swe_bsq_glc_mlt_lda_mnd_pol_slo_tsw_guj_tsn_nor_est_ven_ewe_hun_prs_sod_geo_bos_fre_ita_por_amh_chh_rom_fin_moo_jav_rus_ind_jpn_knd_kor_hin_scr_dyu_afr_tag_ctl_wly_bat_cnt_urd_yor_mcd_gam_eng_ger_cze_ukr_qcu_krd_arw_lat_bem_amr_pan_sid_grk_mly_mol_swa_bul_swt_mao_tha_heb_tml_dgb_bam_tur_lit_svk_azi_zul_vie_tig_cic_fbf_xho	-0.24643214602773	-0.582457938514246	0.561667774915682
704	mlt_rom_swa_ita_aeg_tig_amh_dut_aze_uzb_dgb_tag_fbf_fre_prs_bsq_bul_chh_moo_mnd_por_afr_xho_rus_tsn_scr_fin_ewe_swt_hun_pol_amr_geo_swe_pan_ukr_spa_gam_hau_slo_est_igb_mao_ger_jav_jpn_knd_kor_nor_lit_ses_bos_ind_hin_heb_sun_cnt_svk_dyu_glc_sid_cze_guj_urd_krd_qcu_arw_eng_lat_bem_wly_alb_owc_ctl_mly_grk_yor_mcd_ven_bat_tha_anl_tml_cic_lda_azi_ben_mol_tur_zul_vie_sod_akn_tsw_bam	-0.0550799952736219	-0.129627427651135	0.897141154159279
705	chh_mol_dyu_dut_gam_sid_amr_lat_tur_azi_igb_ind_ses_hin_slo_bsq_nor_sod_swt_cnt_ger_rom_cic_arw_lda_ctl_fin_swa_bem_hun_alb_anl_geo_fre_swe_krd_urd_tig_owc_grk_est_ewe_bat_svk_sun_jpn_tml_kor_eng_ukr_tsw_prs_jav_mcd_amh_mao_mnd_afr_xho_pol_aeg_rus_glc_ita_por_qcu_bos_scr_guj_zul_mlt_pan_heb_cze_mly_bul_fbf_spa_tsn_tag_tha_wly_knd_dgb_bam_uzb_ben_lit_aze_ven_vie_hau_akn_moo_yor	-0.287326800119568	-0.680759953579903	0.49771483801898
706	owc_ukr_akn_por_heb_amr_wly_pan_tur_uzb_swa_bat_swt_scr_urd_bsq_spa_gam_tsn_cnt_bos_guj_xho_mol_ses_cze_hun_ewe_moo_est_mcd_hau_geo_grk_nor_arw_lit_sid_aeg_ita_fin_yor_jav_rus_tag_jpn_knd_kor_swe_slo_dgb_fre_mly_ben_tig_ind_mnd_hin_tsw_dut_amh_afr_lat_ctl_eng_qcu_alb_ger_bul_lda_chh_pol_anl_svk_mao_prs_fbf_rom_dyu_sun_tha_mlt_tml_cic_igb_aze_krd_glc_azi_bam_vie_sod_ven_bem_zul	0.189419232992115	0.446178167612119	0.656505666129916
707	mlt_ger_dyu_krd_amr_sod_anl_ctl_tur_aze_cic_jav_lda_arw_ben_bsq_cze_tig_igb_mnd_spa_hin_swt_swe_ven_eng_fin_tsn_moo_hun_bos_wly_geo_pan_ukr_nor_svk_sid_chh_rom_est_bam_mao_mcd_sun_jpn_knd_kor_prs_pol_akn_por_tag_mol_hau_ind_cnt_glc_zul_fre_gam_lat_slo_lit_alb_qcu_guj_afr_grk_yor_amh_scr_owc_ita_mly_bul_bem_urd_xho_bat_tha_heb_tml_swa_ewe_uzb_rus_dut_azi_dgb_vie_aeg_ses_tsw_fbf	-0.0233857004324896	-0.0550474685635157	0.956218732366388
708	chh_ctl_tsn_alb_heb_sod_aeg_dut_azi_uzb_igb_tag_lda_svk_swe_bsq_eng_anl_cic_cnt_por_cze_dgb_krd_dyu_arw_hun_ses_zul_est_urd_gam_geo_pol_spa_prs_ita_amr_hau_guj_fin_moo_sun_afr_jav_jpn_knd_kor_ukr_ben_akn_fre_bat_nor_mlt_ind_mnd_lit_xho_glc_amh_slo_bul_rus_rom_qcu_hin_scr_mcd_bam_owc_mol_wly_lat_mao_bos_swa_pan_yor_mly_tha_sid_tml_ven_tsw_tur_ger_grk_aze_fbf_vie_tig_ewe_swt_bem	-0.433108728743447	-1.02707521438038	0.307049025218527
709	aeg_slo_igb_eng_heb_owc_mlt_scr_aze_azi_ewe_ind_swt_krd_bul_bsq_mol_amr_akn_mnd_ctl_dut_dgb_swe_dyu_ukr_hun_swa_zul_est_alb_tig_geo_grk_spa_nor_pol_sod_amh_glc_fin_ses_tag_cze_jav_jpn_tml_kor_por_ger_lda_ben_mao_lit_sid_mly_cnt_svk_fbf_rom_hau_fre_hin_urd_afr_qcu_bos_arw_prs_bem_gam_lat_anl_pan_sun_mcd_ven_guj_xho_bat_tha_wly_knd_cic_bam_tur_rus_ita_uzb_yor_vie_chh_moo_tsw_tsn	-0.15600554599404	-0.368154190564608	0.713594905171491
710	sid_nor_igb_prs_heb_owc_aeg_ukr_azi_aze_xho_mao_tsn_afr_pan_bsq_spa_wly_ses_mnd_scr_mcd_cic_pol_yor_swe_est_swt_zul_fin_rom_mlt_geo_dut_rus_glc_urd_anl_tig_slo_hun_swa_ind_hin_tag_jpn_tml_kor_ctl_svk_lda_lit_sun_eng_amh_mly_cnt_krd_moo_fre_sod_ger_arw_grk_cze_qcu_bul_alb_por_bem_chh_guj_hau_mol_bat_ita_ven_bos_bam_jav_tha_gam_knd_fbf_akn_uzb_lat_ben_tur_dyu_vie_amr_dgb_ewe_tsw	-0.0631810058258087	-0.148979484174258	0.881892401077541
711	anl_slo_akn_afr_mlt_tig_hau_svk_tur_uzb_tsn_mly_igb_spa_bul_bsq_arw_sod_zul_cnt_scr_prs_lda_ger_xho_mcd_hun_dyu_ewe_fin_dut_chh_geo_urd_fre_guj_lat_sid_heb_cze_est_dgb_tag_pol_jav_jpn_tml_kor_ben_swe_cic_ukr_bat_rus_owc_ind_mnd_hin_moo_glc_gam_lit_pan_mol_por_qcu_ita_grk_ctl_swt_wly_bos_amh_eng_mao_rom_ven_alb_bem_sun_tha_aeg_knd_tsw_yor_aze_nor_krd_azi_bam_vie_amr_fbf_ses_swa	-0.804089725878632	-1.94141927364353	0.0552345978307191
712	aeg_scr_bam_urd_hau_anl_heb_mol_uzb_aze_zul_mly_yor_bos_bul_bsq_dut_amr_moo_mnd_por_ukr_ewe_ctl_bem_ben_fin_fbf_xho_est_slo_amh_geo_ger_eng_lit_lat_owc_mlt_krd_hun_lda_bat_guj_ind_jpn_tml_kor_nor_rus_swa_alb_sun_hin_chh_mao_cnt_prs_dyu_pol_gam_grk_pan_swe_rom_qcu_cze_spa_fre_igb_sod_mcd_tig_svk_jav_afr_ven_glc_tsn_tag_tha_wly_knd_swt_tsw_tur_arw_ita_azi_akn_vie_sid_dgb_ses_cic	-1.0490403352416	-2.56990732063671	0.011761682054837
713	hau_rus_akn_scr_tig_chh_gam_afr_uzb_tur_tsn_mly_fbf_lit_mcd_bsq_hin_amr_ewe_mnd_svk_eng_moo_ben_swt_guj_hun_ven_yor_est_mol_owc_geo_dut_bos_alb_lat_anl_aeg_nor_fin_igb_mao_pan_ind_jpn_tml_kor_krd_ger_xho_bul_sun_slo_mlt_tag_cnt_urd_swa_ctl_amh_ukr_glc_spa_pol_qcu_fre_ita_swe_bem_sid_prs_sod_por_jav_grk_tsw_arw_dyu_bat_tha_heb_knd_lda_dgb_azi_rom_cze_aze_ses_vie_wly_zul_cic_bam	-0.432805172001703	-1.02765122400615	0.306779344994626
714	sod_mcd_moo_por_wly_sid_amh_urd_uzb_aze_bam_ind_akn_pan_swe_bsq_hin_chh_ewe_mnd_ita_fre_tsn_ukr_xho_bul_est_zul_cic_fin_mol_gam_geo_lit_cze_krd_nor_amr_heb_alb_hun_ses_tag_ctl_mly_jpn_knd_kor_pol_guj_bem_slo_bat_prs_tig_sun_cnt_scr_igb_ger_mlt_ben_dut_grk_eng_qcu_glc_arw_lat_swt_owc_svk_aeg_rom_jav_spa_ven_rus_tsw_mao_tha_anl_tml_fbf_dyu_azi_bos_afr_tur_lda_vie_hau_yor_swa_dgb	-0.0508136783004963	-0.119676776198756	0.904997349929186
715	amr_bos_lda_ger_anl_chh_heb_fre_aze_azi_swt_bat_bem_swe_pol_bsq_afr_tig_dyu_cnt_alb_mcd_akn_ben_ven_lat_fin_zul_moo_est_krd_wly_geo_svk_bul_eng_hin_hau_amh_scr_hun_yor_mao_cze_sun_jpn_knd_kor_rom_slo_dgb_spa_jav_ukr_gam_tag_mnd_grk_cic_urd_mlt_dut_guj_pan_arw_qcu_por_lit_rus_tsn_sid_mol_aeg_ita_ind_ctl_ses_nor_swa_mly_tha_owc_tml_fbf_tsw_uzb_prs_glc_tur_igb_vie_sod_bam_xho_ewe	0.322927688705396	0.760098297567875	0.449118478245073
716	heb_mcd_moo_bos_sid_sod_amh_krd_aze_tur_ses_tag_yor_fre_ita_bsq_swe_gam_lda_cnt_bul_lat_xho_pan_akn_guj_est_ven_fbf_fin_por_hau_geo_alb_arw_hin_dut_amr_wly_nor_hun_swt_mly_slo_jav_jpn_knd_kor_lit_spa_igb_ctl_ind_ukr_aeg_bat_mnd_rus_zul_prs_chh_scr_urd_grk_mol_qcu_eng_ger_ben_bam_owc_svk_mlt_rom_sun_pol_tsw_afr_ewe_mao_tha_tig_tml_cic_swa_uzb_glc_cze_azi_tsn_vie_anl_bem_dyu_dgb	-0.354984169478759	-0.841468663532736	0.402243957434489
717	aeg_ukr_ven_svk_sod_tig_sid_nor_aze_uzb_dgb_jav_akn_alb_ben_bsq_lit_wly_tsw_cnt_afr_cze_bam_mol_swt_dut_hun_tsn_cic_est_rom_anl_geo_hin_swe_ger_bos_gam_amh_eng_fin_igb_mao_ctl_tag_jpn_knd_kor_krd_pan_yor_bul_ind_scr_hau_mly_mnd_prs_moo_guj_heb_ita_urd_spa_arw_qcu_lat_mcd_por_ewe_owc_rus_chh_pol_sun_slo_ses_fre_dyu_bat_tha_mlt_tml_xho_bem_tur_grk_glc_azi_zul_vie_amr_lda_swa_fbf	-0.342374966124922	-0.810730706397867	0.419590215393315
718	chh_dut_tsw_krd_amh_wly_gam_ukr_azi_tur_moo_tag_cic_scr_ger_bsq_ita_mlt_lda_mnd_slo_hin_ses_ben_bem_swe_est_ven_akn_hun_lit_anl_geo_bul_cze_eng_mcd_heb_sod_por_fin_fbf_ind_grk_jav_jpn_knd_kor_mol_bos_xho_rom_sun_rus_sid_bat_cnt_fre_swa_pan_aeg_urd_guj_arw_ctl_qcu_spa_afr_svk_tsn_amr_alb_hau_nor_mly_glc_dgb_prs_yor_mao_tha_owc_tml_bam_swt_uzb_lat_pol_aze_ewe_vie_tig_igb_dyu_zul	-0.16886534265825	-0.398904592916457	0.690877977215377
719	amr_lit_swa_arw_heb_hau_tig_spa_tur_uzb_dyu_mly_zul_por_prs_bsq_cze_chh_ses_cnt_grk_slo_fbf_mcd_tsn_guj_hun_dgb_igb_fin_urd_aeg_geo_bul_afr_svk_lat_sid_owc_alb_est_ewe_tag_bos_bat_jpn_knd_kor_hin_rus_tsw_swe_ind_mol_wly_sun_mnd_scr_cic_eng_gam_pol_krd_ctl_ita_qcu_fre_dut_ukr_akn_sod_rom_amh_ben_mao_glc_lda_nor_xho_jav_tha_mlt_tml_moo_ven_azi_pan_ger_aze_yor_vie_anl_bam_swt_bem	-0.530664346969271	-1.26579247721288	0.208749212241375
720	hau_mcd_bam_cze_aeg_amr_owc_hin_azi_uzb_akn_tag_bem_slo_swe_bsq_spa_wly_dgb_cnt_ben_ita_tsw_svk_cic_ger_hun_igb_xho_est_bul_tig_geo_fre_ctl_arw_scr_mlt_gam_alb_fin_moo_mao_glc_jav_jpn_tml_kor_afr_krd_ses_nor_sun_por_anl_ind_mnd_prs_zul_guj_sod_bos_ukr_rus_lit_qcu_grk_dut_eng_yor_amh_urd_sid_pan_bat_rom_ven_lat_fbf_mly_tha_chh_knd_swt_swa_tur_mol_pol_aze_ewe_vie_heb_dyu_lda_tsn	-0.40893443211987	-0.970312621374858	0.33440752370598
721	sid_swe_bem_afr_chh_anl_sod_svk_uzb_tur_cic_mly_fbf_lit_ben_bsq_rus_tig_ven_mnd_dut_pan_akn_cze_igb_spa_hun_dgb_zul_est_mcd_heb_geo_prs_hin_bul_rom_mlt_gam_eng_fin_dyu_mao_guj_sun_jpn_knd_kor_scr_lat_xho_mol_jav_urd_wly_ind_cnt_krd_lda_alb_hau_glc_slo_bos_arw_qcu_ukr_grk_ita_ses_amr_ger_aeg_pol_bat_fre_swa_ctl_moo_tag_tha_owc_tml_ewe_bam_aze_por_nor_azi_tsn_vie_amh_swt_tsw_yor	-0.378557793659162	-0.899148425743855	0.37089580357564
722	aeg_bul_xho_glc_hau_sid_wly_scr_tur_uzb_tsn_sun_yor_prs_lit_bsq_bos_tig_zul_cnt_eng_ctl_fbf_por_moo_ita_est_lda_bam_fin_ukr_amr_geo_krd_fre_lat_afr_sod_owc_pan_hun_cic_ind_rom_bat_jpn_knd_kor_cze_grk_tsw_nor_jav_mol_amh_mly_mnd_alb_ewe_hin_gam_dut_pol_rus_ben_qcu_mcd_urd_svk_swa_anl_swe_mlt_slo_tag_spa_swt_arw_ven_mao_tha_chh_tml_akn_ses_aze_guj_ger_azi_igb_vie_heb_bem_dgb_dyu	-0.207930478509229	-0.491297491555828	0.624373515959349
723	sid_glc_akn_grk_hau_amh_owc_bul_tur_azi_tsw_mly_igb_ukr_prs_bsq_pan_chh_yor_cnt_arw_slo_swa_hin_swt_krd_hun_dgb_ewe_est_lit_amr_geo_guj_lat_ita_urd_tig_mlt_mol_fin_tsn_sun_mcd_jav_jpn_knd_kor_pol_por_xho_fre_ind_alb_aeg_mao_mnd_bos_lda_spa_heb_cze_nor_afr_rom_qcu_ger_svk_eng_ses_wly_rus_sod_swe_bat_dut_ven_scr_moo_tag_tha_gam_tml_bem_dyu_uzb_ben_ctl_aze_bam_vie_anl_fbf_cic_zul	0.108461045012089	0.255393205065303	0.798983398524026
724	gam_dut_dyu_arw_aeg_amr_anl_urd_aze_tur_ven_mly_tsw_pol_mcd_bsq_scr_hau_lda_mnd_afr_ctl_yor_lat_ewe_mol_hun_swa_akn_fin_swe_owc_geo_slo_spa_ben_rom_chh_tig_fre_est_fbf_sun_guj_jav_jpn_knd_kor_ger_eng_bam_glc_mao_nor_sid_ind_cnt_lit_zul_bul_amh_svk_prs_ukr_por_qcu_grk_alb_hin_moo_wly_bos_mlt_cze_bat_ita_swt_rus_ses_tag_tha_sod_tml_dgb_cic_uzb_pan_krd_azi_bem_vie_heb_tsn_igb_xho	-0.128871253486385	-0.303843827850109	0.761925634150314
725	amh_arw_bem_rus_owc_mlt_tig_por_tur_aze_ses_ind_tsn_glc_ukr_bsq_dut_heb_dyu_mnd_ben_ita_ewe_cze_swa_prs_est_lda_ven_fin_grk_sod_geo_pol_swe_rom_svk_chh_anl_lat_hun_dgb_mly_bul_jav_jpn_knd_kor_ctl_alb_swt_lit_bat_mcd_amr_mao_cnt_bos_yor_krd_gam_spa_urd_pan_ger_qcu_scr_slo_guj_igb_aeg_afr_wly_fre_tag_hin_tsw_nor_akn_sun_tha_sid_tml_bam_moo_uzb_eng_mol_azi_fbf_vie_hau_cic_zul_xho	0.171217820448082	0.402884727165338	0.687957686152926
726	owc_dut_tsw_pan_amr_sid_wly_swe_aze_tur_zul_tag_akn_cze_fre_bsq_alb_mlt_bem_mnd_svk_guj_xho_prs_dgb_hin_hun_ses_fbf_est_pol_heb_geo_urd_lat_ben_krd_amh_hau_por_fin_ven_jav_nor_mly_jpn_knd_kor_arw_slo_lda_ita_bat_spa_aeg_ind_cnt_bos_ewe_ukr_sod_rom_ger_grk_bul_qcu_glc_rus_lit_bam_chh_mol_anl_afr_mao_ctl_tsn_mcd_swt_sun_tha_tig_tml_yor_swa_azi_scr_eng_uzb_igb_vie_gam_dyu_moo_cic	0.729713280100509	1.73346407495442	0.0863273912443731
727	amr_ben_ewe_nor_tig_sod_aeg_urd_aze_tur_tsw_tag_moo_ukr_rom_bsq_svk_amh_dgb_cnt_lat_slo_ses_mcd_xho_arw_est_yor_fbf_hun_krd_heb_geo_glc_pan_swe_guj_gam_owc_dut_fin_bam_bat_fre_ind_jpn_tml_kor_ita_afr_swt_eng_mao_bos_wly_sun_mnd_ctl_dyu_prs_sid_lit_ger_hin_alb_qcu_bul_cze_spa_akn_anl_pol_chh_scr_jav_por_bem_grk_tsn_mly_tha_mlt_knd_swa_cic_azi_rus_mol_uzb_igb_vie_hau_lda_zul_ven	-0.484298749830422	-1.15183543515246	0.252341168328721
728	gam_lit_lda_guj_amh_amr_sid_dut_tur_azi_tsw_mly_igb_fre_alb_bsq_rus_hau_moo_cnt_ger_lat_yor_swe_dyu_slo_fin_tsn_akn_hun_urd_owc_geo_mol_mcd_ita_por_sod_anl_afr_est_ewe_tag_eng_mao_jpn_knd_kor_rom_prs_bem_hin_bat_cze_heb_sun_mnd_scr_dgb_krd_aeg_arw_glc_bos_ben_qcu_ctl_ukr_spa_cic_tig_grk_wly_svk_jav_pol_bam_nor_ses_ind_tha_mlt_tml_fbf_xho_uzb_pan_bul_aze_ven_vie_chh_swt_swa_zul	-0.0301891432692334	-0.0711095226020736	0.943463283938315
729	sid_guj_ses_ben_heb_mlt_chh_arw_azi_uzb_dyu_jav_bem_por_dut_bsq_eng_hau_fbf_cnt_scr_fre_tsn_urd_swt_slo_hun_xho_cic_est_pan_amh_geo_spa_mcd_hin_rom_aeg_wly_prs_fin_dgb_bat_mol_mao_jpn_knd_kor_grk_glc_swa_swe_mly_pol_tig_ind_mnd_ctl_igb_rus_gam_ukr_svk_nor_alb_qcu_lit_krd_ita_ewe_owc_bos_sod_lat_tag_cze_yor_afr_lda_sun_tha_anl_tml_ven_akn_aze_bul_ger_tur_zul_vie_amr_moo_bam_tsw	-0.395157349960694	-0.937375920422472	0.350993184867364
730	heb_hin_igb_cze_tig_sod_gam_pol_azi_aze_cic_mao_xho_alb_mcd_bsq_urd_sid_ses_cnt_ukr_arw_ven_dut_lda_mol_hun_zul_yor_est_bul_hau_geo_swe_scr_guj_grk_wly_amr_fre_fin_ewe_bat_slo_tag_jpn_knd_kor_lat_lit_swt_ita_jav_glc_aeg_sun_mnd_krd_bam_prs_amh_eng_nor_bos_ger_qcu_ctl_rom_rus_akn_chh_pan_mlt_svk_mly_por_moo_spa_fbf_ind_tha_owc_tml_dgb_bem_tur_afr_ben_uzb_dyu_vie_anl_tsn_tsw_swa	-0.287507191234334	-0.680266681288026	0.498025629955267
731	owc_ukr_ewe_scr_heb_tig_amh_lat_tur_uzb_lda_tag_ven_pan_lit_bsq_guj_aeg_ses_mnd_nor_glc_tsw_ita_akn_mcd_hun_tsn_cic_fin_alb_wly_geo_bos_mol_rom_rus_sod_anl_afr_est_xho_bat_eng_mly_jpn_tml_kor_swe_spa_zul_grk_jav_arw_hau_mao_cnt_svk_bem_slo_chh_prs_pol_hin_fre_qcu_krd_por_ben_igb_gam_dut_sid_urd_ind_cze_moo_ger_swt_sun_tha_amr_knd_dgb_bam_azi_ctl_bul_aze_dyu_vie_mlt_yor_swa_fbf	-1.15763172042654	-2.85288283459793	0.00533934505010079
732	wly_scr_swa_afr_amr_gam_amh_eng_uzb_azi_cic_tag_zul_guj_ukr_bsq_ita_sod_tsn_mnd_fre_pan_fbf_alb_tsw_cze_fin_moo_dyu_hun_ger_mlt_geo_por_spa_bul_prs_tig_heb_svk_est_swt_jav_arw_ind_jpn_knd_kor_ben_ctl_igb_krd_mao_swe_aeg_bat_cnt_lit_yor_mcd_chh_bos_nor_dut_rus_qcu_glc_slo_mol_ven_owc_rom_sid_hin_mly_urd_bam_pol_bem_sun_tha_hau_tml_lda_dgb_aze_grk_lat_tur_akn_vie_anl_xho_ewe_ses	-0.370976583104197	-0.879796888983414	0.38123710951432
733	wly_guj_bem_swe_chh_amr_anl_bul_uzb_azi_moo_bat_xho_rom_afr_bsq_urd_aeg_igb_cnt_alb_fre_ewe_spa_ses_krd_fin_swa_ven_hun_mcd_mlt_geo_arw_grk_ben_lit_tig_amh_nor_est_zul_tag_ger_mly_jpn_tml_kor_lat_dut_dyu_mol_mao_slo_hau_sun_mnd_svk_akn_glc_gam_por_cze_ita_pan_qcu_eng_pol_ctl_cic_heb_ukr_owc_bos_jav_prs_fbf_rus_yor_ind_tha_sod_knd_tsn_dgb_tur_scr_hin_aze_swt_vie_sid_bam_lda_tsw	-0.619070143353558	-1.47782093394236	0.142834462855029
734	hau_ita_dyu_urd_tig_mlt_chh_ukr_tur_azi_ses_bat_lda_fre_krd_bsq_glc_anl_ewe_cnt_alb_bos_yor_lat_xho_pan_fin_zul_ven_hun_dut_sod_geo_scr_ctl_svk_bul_sid_aeg_grk_est_swt_mly_nor_tag_jpn_tml_kor_pol_ben_fbf_por_mao_prs_heb_jav_mnd_spa_moo_arw_wly_mcd_mol_guj_cze_qcu_rus_hin_ger_akn_gam_eng_owc_rom_ind_swe_igb_lit_bem_sun_tha_amr_knd_cic_dgb_uzb_slo_afr_aze_tsn_vie_amh_bam_swa_tsw	-0.0656404150591342	-0.154533994880305	0.877523584503712
735	tig_ctl_xho_urd_mlt_gam_amr_mol_aze_uzb_tsw_mao_fbf_glc_bul_bsq_grk_anl_ewe_mnd_arw_dut_bem_lat_bam_cze_est_akn_igb_hun_ita_heb_geo_mcd_pol_guj_swe_sid_owc_rus_fin_dgb_bat_eng_ind_jpn_tml_kor_alb_rom_ven_afr_mly_ukr_aeg_jav_cnt_krd_swt_lit_sod_pan_slo_fre_ben_qcu_por_ger_svk_swa_chh_prs_amh_scr_tag_nor_cic_bos_ses_sun_tha_wly_knd_yor_tsn_azi_spa_hin_tur_zul_vie_hau_moo_dyu_lda	-0.0780424435239588	-0.183798446421182	0.85457172812544
736	gam_rom_ses_slo_heb_sid_mlt_krd_aze_uzb_xho_bat_moo_ukr_arw_bsq_bul_sod_tsw_mnd_scr_hin_dgb_lit_cic_lat_est_tsn_dyu_hun_bos_amr_geo_rus_afr_fre_ctl_tig_aeg_prs_fin_akn_mao_por_jav_jpn_tml_kor_pan_ita_yor_pol_ind_spa_amh_sun_cnt_nor_ewe_swe_hau_dut_ger_eng_ben_qcu_cze_alb_mol_igb_anl_svk_chh_guj_mly_glc_fbf_grk_swt_tag_tha_owc_knd_zul_lda_tur_urd_mcd_azi_bam_vie_wly_ven_swa_bem	-0.0474762860926624	-0.11187987437706	0.911159776138356
737	aeg_mcd_yor_svk_heb_chh_wly_bos_tur_uzb_fbf_mly_zul_lat_hin_bsq_prs_hau_moo_mnd_ita_fre_akn_dut_ewe_swe_fin_dyu_swa_hun_afr_anl_geo_mol_ctl_ben_lit_tig_amh_por_est_tsn_bat_pol_tag_jpn_knd_kor_slo_ukr_cic_scr_mao_pan_mlt_sun_cnt_alb_tsw_guj_sid_rus_urd_krd_bul_qcu_ger_glc_nor_ven_sod_arw_amr_eng_ind_rom_lda_spa_bam_jav_tha_owc_tml_ses_igb_azi_cze_grk_aze_swt_vie_gam_xho_bem_dgb	0.052126415708988	0.122710519754166	0.902601123525997
738	heb_svk_ewe_rom_amr_wly_amh_ukr_tur_aze_lda_sun_fbf_afr_bul_bsq_prs_gam_swt_mnd_mcd_arw_igb_spa_yor_rus_hun_moo_ses_fin_lit_anl_geo_alb_glc_grk_por_hau_aeg_cze_est_bam_mly_swe_mao_jpn_tml_kor_dut_eng_ven_krd_jav_guj_tig_bat_cnt_hin_dgb_ger_sid_ita_urd_ben_pol_qcu_nor_pan_ctl_swa_sod_scr_owc_mol_ind_bos_xho_slo_cic_tag_tha_chh_knd_akn_bem_uzb_lat_fre_azi_dyu_vie_mlt_tsn_tsw_zul	-1.15775342724289	-2.85955088287581	0.00523737583695712
739	hau_cze_zul_mcd_aeg_sod_chh_krd_aze_azi_igb_jav_cic_pol_bos_bsq_scr_sid_ewe_mnd_ger_grk_lda_eng_tsw_afr_fin_moo_dgb_est_fre_owc_geo_mol_spa_por_ctl_anl_tig_alb_hun_tsn_sun_pan_mly_jpn_knd_kor_ukr_bul_ven_svk_ind_swe_amr_tag_cnt_slo_akn_prs_amh_arw_ita_lit_hin_qcu_rus_guj_urd_dyu_gam_dut_wly_nor_mao_glc_fbf_lat_bem_bat_tha_mlt_tml_swa_yor_tur_ben_rom_uzb_swt_vie_heb_ses_xho_bam	0.353081915465594	0.831483438176887	0.407830393721178
740	amr_krd_ewe_mol_gam_heb_owc_svk_uzb_aze_dgb_bat_fbf_alb_mcd_bsq_rom_sod_swt_cnt_grk_urd_ses_bos_tsn_lit_fin_swa_cic_hun_guj_hau_geo_spa_swe_ger_por_wly_tig_ukr_est_lda_mao_hin_ind_jpn_tml_kor_ita_dut_xho_fre_tag_afr_anl_mly_mnd_rus_igb_scr_sid_pol_eng_prs_bul_qcu_glc_lat_pan_yor_mlt_nor_chh_ben_sun_slo_akn_cze_bem_jav_tha_amh_knd_zul_ven_tur_ctl_arw_azi_moo_vie_aeg_tsw_dyu_bam	-0.491305812572519	-1.16834887347354	0.245652391755675
741	chh_rus_moo_cze_heb_gam_owc_urd_azi_uzb_ven_jav_swa_rom_svk_bsq_arw_mlt_ses_cnt_prs_bul_bam_guj_zul_ita_est_dgb_cic_fin_slo_sid_geo_ukr_alb_pol_ctl_sod_hau_spa_hun_yor_tag_glc_mao_jpn_knd_kor_grk_eng_bem_hin_bat_afr_aeg_mly_mnd_ben_igb_nor_anl_swe_pan_mcd_lit_qcu_scr_lat_mol_xho_amh_dut_tig_bos_sun_por_dyu_krd_fbf_ind_tha_amr_tml_tsn_ewe_aze_ger_fre_tur_swt_vie_wly_akn_tsw_lda	0.989507761441617	2.37247102876969	0.0197291116700535
742	mlt_rus_cic_nor_sid_hau_amh_hin_aze_tur_swa_bat_bam_lit_scr_bsq_por_heb_moo_mnd_ita_ctl_dyu_ukr_zul_alb_fin_tsn_akn_est_rom_amr_geo_urd_slo_prs_fre_wly_chh_arw_hun_tsw_sun_bos_tag_jpn_tml_kor_lat_glc_ewe_pol_ind_swe_aeg_jav_cnt_guj_bem_dut_tig_ben_eng_spa_afr_qcu_mol_krd_mcd_yor_anl_pan_gam_svk_mly_bul_igb_ger_ses_mao_tha_sod_knd_lda_swt_uzb_cze_grk_azi_ven_vie_owc_dgb_fbf_xho	0.346209575524991	0.815698872284838	0.416756640871656
743	hau_ben_dgb_mcd_tig_gam_owc_hin_azi_tur_ven_mly_akn_ukr_por_bsq_krd_sid_fbf_mnd_slo_ger_swt_dut_ewe_urd_hun_ses_xho_fin_scr_wly_geo_arw_mol_prs_spa_chh_sod_swe_est_bam_tag_nor_sun_jpn_knd_kor_rom_lit_zul_bos_jav_svk_mlt_ind_cnt_lat_yor_eng_aeg_bul_fre_grk_ctl_qcu_cze_ita_pol_lda_amh_pan_amr_alb_mao_glc_tsw_guj_igb_bat_tha_anl_tml_moo_bem_aze_rus_afr_uzb_dyu_vie_heb_tsn_swa_cic	0.379691107863628	0.895145258369927	0.373020423414096
744	mlt_rus_swa_dut_gam_hau_heb_lat_aze_uzb_swt_bat_ewe_urd_guj_bsq_afr_amr_tsn_cnt_slo_scr_ses_nor_zul_mol_fin_igb_ven_est_mcd_amh_geo_hin_pol_cze_krd_sod_wly_glc_hun_bam_jav_prs_mao_jpn_knd_kor_ctl_bul_xho_ger_sun_swe_anl_ind_mnd_svk_lda_ben_tig_rom_grk_fre_por_qcu_lit_spa_ukr_dgb_sid_pan_chh_ita_tag_eng_cic_bos_akn_mly_tha_aeg_tml_fbf_moo_azi_alb_arw_tur_bem_vie_owc_dyu_yor_tsw	-0.817927843509737	-1.96871193713955	0.0519633461119391
745	wly_mol_ewe_hin_owc_sid_sod_ben_tur_aze_swa_ind_bem_ger_glc_bsq_rom_tig_tsn_cnt_afr_guj_igb_arw_cic_bos_est_tsw_fbf_fin_grk_chh_geo_lat_pan_pol_ita_amr_mlt_urd_hun_moo_jav_fre_bat_jpn_tml_kor_svk_rus_lda_prs_sun_slo_gam_tag_mnd_krd_dyu_bul_aeg_cze_nor_lit_mcd_qcu_eng_alb_swe_swt_heb_ctl_amh_spa_mao_ukr_ven_dut_xho_mly_tha_hau_knd_yor_zul_azi_por_scr_uzb_akn_vie_anl_ses_dgb_bam	0.0206267006348985	0.0488389682831902	0.961152360954621
746	amr_slo_swt_eng_amh_gam_heb_bul_tur_uzb_yor_jav_ses_urd_hin_bsq_fre_mlt_akn_cnt_arw_lit_tsw_spa_ven_pan_fin_zul_dgb_hun_ukr_tig_geo_ctl_ben_scr_por_wly_sid_mcd_est_bam_tag_nor_sun_jpn_tml_kor_grk_bos_fbf_swe_mly_cze_hau_mao_mnd_dut_xho_rus_chh_svk_ger_mol_krd_qcu_lat_glc_afr_cic_owc_guj_anl_pol_ind_ita_swa_prs_tsn_bat_tha_sod_knd_lda_moo_aze_rom_alb_azi_igb_vie_aeg_ewe_dyu_bem	-0.349335657846135	-0.8275643978033	0.410035758416849
747	wly_swe_ven_svk_sod_hau_tig_lit_aze_uzb_dyu_bat_tsw_prs_eng_bsq_krd_heb_ses_cnt_arw_urd_cic_ita_igb_dut_hun_dgb_moo_est_ger_sid_geo_glc_nor_scr_pol_chh_gam_pan_fin_fbf_mao_bos_ind_jpn_knd_kor_cze_guj_ewe_slo_jav_spa_owc_sun_mnd_por_bem_hin_aeg_grk_ben_lat_rom_qcu_afr_ctl_fre_zul_amh_rus_anl_mol_mly_bul_yor_mcd_bam_tag_tha_mlt_tml_tsn_akn_tur_ukr_alb_azi_lda_vie_amr_swt_swa_xho	-0.467336676702331	-1.11096949413377	0.269445511159437
748	amr_bul_dyu_guj_chh_aeg_heb_prs_azi_aze_xho_ind_lda_pan_rom_bsq_swe_hau_ses_mnd_mcd_lat_ven_svk_akn_cze_est_igb_dgb_fin_rus_sod_geo_urd_dut_mol_slo_sid_amh_ukr_hun_cic_sun_ctl_mly_jpn_knd_kor_spa_scr_yor_ita_bat_ben_gam_jav_cnt_eng_swt_fre_wly_afr_nor_por_alb_qcu_pol_krd_arw_swa_mlt_ger_tig_lit_mao_grk_tsn_bos_zul_tag_tha_anl_tml_ewe_moo_tur_hin_glc_uzb_bem_vie_owc_bam_tsw_fbf	-0.631187865243592	-1.50633889207545	0.13536941834271
749	tig_ita_cic_afr_aeg_mlt_owc_eng_aze_azi_swt_jav_lda_svk_ger_bsq_mcd_amh_tsn_mnd_pan_cze_ven_lit_igb_glc_est_dgb_yor_fin_guj_chh_geo_por_fre_dut_urd_hau_sid_bos_hun_akn_mao_ukr_bat_jpn_knd_kor_rom_spa_bam_arw_mly_rus_amr_ind_cnt_alb_xho_scr_heb_grk_swe_pol_hin_qcu_bul_krd_ben_ses_gam_nor_sod_lat_tag_ctl_zul_mol_tsw_sun_tha_wly_tml_dyu_ewe_uzb_slo_prs_tur_moo_vie_anl_swa_bem_fbf	0.513045339659957	1.20987032782598	0.229395008657834
750	amr_krd_bem_pan_amh_mlt_heb_urd_uzb_aze_fbf_mly_bam_bul_eng_bsq_pol_wly_dgb_mnd_lat_ukr_swt_ben_xho_lit_hun_ewe_lda_fin_slo_tig_geo_ita_fre_hin_prs_chh_aeg_dut_est_ven_ind_mcd_tag_jpn_knd_kor_scr_glc_swa_cze_mao_ger_sid_sun_cnt_svk_akn_bos_hau_rom_swe_guj_arw_qcu_ctl_mol_afr_tsn_sod_rus_gam_spa_jav_nor_dyu_por_yor_bat_tha_owc_tml_ses_zul_azi_grk_alb_tur_moo_vie_anl_igb_cic_tsw	-0.893854379781312	-2.16475596718343	0.0329666192535506
751	wly_pol_xho_por_anl_mlt_sod_fre_azi_tur_bam_tag_tsn_glc_dut_bsq_slo_hau_moo_mnd_svk_ukr_ven_prs_swa_urd_fin_tsw_cic_est_bos_amr_geo_eng_afr_mcd_ctl_sid_amh_nor_hun_lda_ind_lit_sun_jpn_tml_kor_bul_hin_swt_grk_jav_pan_owc_mao_cnt_spa_akn_scr_tig_ger_ben_guj_ita_qcu_arw_lat_alb_dgb_gam_rus_aeg_cze_mly_rom_bem_mol_dyu_bat_tha_heb_knd_yor_ewe_uzb_krd_swe_aze_zul_vie_chh_fbf_ses_igb	0.241830712041839	0.570389688033884	0.569788953249079
752	chh_scr_bem_bul_owc_anl_amr_spa_aze_tur_lda_bat_moo_arw_por_bsq_rus_wly_igb_cnt_nor_prs_zul_fre_xho_glc_hun_ewe_dgb_fin_krd_hau_geo_ctl_slo_afr_urd_amh_gam_mcd_est_swt_mao_dut_jav_jpn_tml_kor_bos_cze_ven_swe_tag_ger_sid_sun_mnd_eng_tsw_grk_tig_hin_pol_ben_alb_qcu_guj_mol_pan_dyu_aeg_svk_heb_ukr_ind_lit_ses_lat_bam_mly_tha_sod_knd_tsn_akn_azi_ita_rom_uzb_yor_vie_mlt_swa_fbf_cic	-0.38985091670014	-0.924615601407361	0.357558839098693
753	heb_dut_ven_bos_wly_hau_amh_krd_tur_aze_swa_mao_tsn_mol_por_bsq_ctl_sod_xho_mnd_afr_pan_lda_arw_fbf_grk_hun_akn_dgb_fin_swe_tig_geo_mcd_guj_bul_hin_chh_gam_prs_est_zul_jav_cze_mly_jpn_knd_kor_eng_alb_bam_ger_bat_urd_aeg_tag_cnt_slo_tsw_rom_sid_pol_ukr_fre_nor_qcu_rus_lat_ita_moo_mlt_glc_owc_ben_ind_svk_ses_scr_igb_sun_tha_anl_tml_yor_ewe_azi_spa_lit_uzb_cic_vie_amr_swt_dyu_bem	-0.163108365182089	-0.384718880409753	0.701324081252046
754	sod_ger_dyu_slo_amh_heb_aeg_ita_uzb_tur_tsn_bat_ewe_alb_pol_bsq_guj_sid_tsw_mnd_mcd_mol_zul_glc_ses_pan_fin_ven_dgb_est_eng_mlt_geo_lat_ukr_hin_urd_amr_anl_prs_hun_bam_mly_por_jav_jpn_knd_kor_krd_rom_swt_ctl_ind_scr_tig_tag_cnt_arw_moo_bul_hau_cze_afr_spa_fre_qcu_svk_grk_dut_swa_owc_nor_wly_swe_mao_ben_xho_rus_igb_sun_tha_chh_tml_yor_lda_aze_lit_bos_azi_cic_vie_gam_fbf_bem_akn	-0.380510682048423	-0.901814698607982	0.369484963681687
755	owc_nor_bem_slo_gam_chh_sod_grk_azi_aze_dgb_sun_xho_arw_mol_bsq_hin_amr_ses_cnt_afr_svk_lda_prs_tsw_dut_hun_moo_swt_fin_alb_mlt_geo_ben_lat_ita_ctl_hau_sid_pan_est_yor_mao_ukr_jav_jpn_tml_kor_ger_bul_cic_swe_ind_guj_tig_tag_mnd_rom_ewe_glc_amh_spa_krd_rus_scr_qcu_mcd_fre_urd_akn_aeg_eng_heb_cze_mly_bos_zul_lit_fbf_bat_tha_anl_knd_igb_ven_uzb_pol_por_tur_dyu_vie_wly_tsn_swa_bam	-0.213271903866131	-0.503789017799355	0.615600972246655
756	sid_arw_bem_prs_amr_sod_hau_nor_tur_uzb_ven_jav_ses_lit_glc_bsq_lat_heb_yor_mnd_krd_spa_tsw_rus_zul_ukr_est_swa_cic_fin_alb_gam_geo_rom_por_cze_afr_chh_wly_hin_hun_dgb_mao_ben_sun_jpn_tml_kor_grk_slo_xho_scr_tag_bos_amh_ind_cnt_swe_swt_svk_tig_bul_mcd_dut_guj_qcu_ctl_eng_pol_akn_mlt_urd_owc_fre_bat_ita_igb_pan_dyu_mly_tha_anl_knd_tsn_fbf_azi_mol_ger_aze_ewe_vie_aeg_lda_bam_moo	-0.0565321353384933	-0.133281315682412	0.894258880146333
757	hau_bos_tsw_fre_owc_mlt_heb_dut_azi_uzb_dyu_mly_swt_krd_hin_bsq_rom_chh_bam_cnt_ben_ita_moo_rus_zul_swe_est_bem_tsn_fin_bul_gam_geo_ctl_arw_grk_ger_sod_amh_cze_hun_xho_mao_guj_ind_jpn_tml_kor_ukr_lit_ewe_eng_jav_pol_anl_bat_mnd_spa_yor_slo_amr_por_scr_glc_svk_qcu_alb_prs_pan_dgb_wly_afr_tig_lat_tag_urd_swa_nor_fbf_sun_tha_aeg_knd_ven_ses_tur_mol_mcd_aze_cic_vie_sid_lda_akn_igb	-0.376663690839144	-0.892832098417396	0.374251582320117
758	owc_pan_zul_bos_aeg_gam_tig_lat_tur_azi_ven_tag_tsw_grk_spa_bsq_ben_sid_bem_cnt_afr_nor_cic_guj_dyu_mcd_hun_lda_akn_est_lit_heb_geo_ger_slo_mol_krd_wly_amh_ita_fin_igb_ind_ctl_sun_jpn_tml_kor_dut_alb_swa_urd_mly_arw_chh_jav_mnd_eng_tsn_cze_amr_por_prs_scr_swe_qcu_fre_rus_ukr_ewe_sod_bul_anl_hin_mao_pol_ses_rom_dgb_bat_tha_mlt_knd_yor_bam_aze_glc_svk_uzb_xho_vie_hau_moo_fbf_swt	0.250532390129865	0.590083448498913	0.556565769033065
759	wly_fre_moo_ita_owc_tig_heb_grk_azi_uzb_swa_ind_dyu_ben_glc_bsq_eng_amr_yor_cnt_ger_rom_swt_guj_ven_alb_hun_cic_igb_est_lit_gam_geo_slo_bos_nor_cze_anl_hau_rus_fin_bem_bat_bul_tag_jpn_tml_kor_ukr_afr_zul_svk_mao_pol_aeg_jav_mnd_hin_xho_mcd_sod_dut_mol_scr_pan_qcu_ctl_swe_por_ewe_chh_prs_amh_krd_mly_arw_fbf_spa_lda_sun_tha_sid_knd_bam_ses_aze_lat_urd_tur_tsw_vie_mlt_tsn_dgb_akn	-0.348348101698791	-0.826934722428728	0.410390766663569
760	tig_rus_fbf_svk_amh_mlt_amr_fre_azi_tur_moo_jav_tsw_lit_por_bsq_bul_sod_akn_mnd_ukr_pan_swt_cze_dyu_urd_fin_igb_xho_est_slo_sid_geo_alb_swe_krd_rom_gam_aeg_mol_hun_bam_bat_guj_ind_jpn_tml_kor_spa_ita_ewe_ctl_mly_scr_wly_tag_cnt_dut_cic_arw_chh_ben_pol_hin_bos_qcu_glc_eng_grk_zul_heb_nor_owc_prs_sun_mcd_ses_afr_swa_mao_tha_anl_knd_tsn_yor_aze_ger_lat_uzb_lda_vie_hau_dgb_bem_ven	-0.957729892387871	-2.32180933709581	0.0224266199645136
761	wly_fre_tsw_nor_aeg_amr_gam_ukr_aze_azi_bem_mao_dyu_rus_eng_bsq_ctl_hau_moo_mnd_ben_mcd_xho_prs_fbf_lat_fin_swt_ses_hun_scr_tig_geo_dut_afr_glc_guj_chh_sid_alb_est_igb_mly_cze_ind_jpn_tml_kor_urd_bul_dgb_spa_tag_por_heb_bat_cnt_lit_cic_bos_amh_rom_pan_pol_svk_qcu_grk_ger_slo_yor_mlt_mol_sod_swe_jav_arw_swa_hin_zul_sun_tha_anl_knd_tsn_akn_tur_ita_krd_uzb_lda_vie_owc_ewe_bam_ven	0.121307381879921	0.285289989926796	0.776056381855589
762	amh_mol_ven_lat_owc_hau_mlt_ukr_azi_uzb_lda_tag_cic_slo_arw_bsq_dut_tig_dgb_mnd_scr_lit_ewe_svk_ses_ger_hun_dyu_moo_fin_nor_amr_geo_pol_ita_cze_rus_wly_heb_eng_est_zul_bat_rom_jav_jpn_knd_kor_ben_guj_bam_glc_sun_grk_gam_mao_cnt_ctl_yor_swe_chh_alb_bos_por_bul_qcu_mcd_spa_fre_fbf_aeg_urd_anl_pan_ind_hin_bem_prs_tsn_mly_tha_sid_tml_swt_akn_aze_krd_afr_tur_xho_vie_sod_swa_tsw_igb	-0.266970965359457	-0.631430216694794	0.52930822886178
763	amh_lit_ewe_mol_heb_wly_anl_por_azi_tur_tsn_ind_bem_alb_slo_bsq_urd_amr_dgb_cnt_bos_ctl_lda_nor_swa_pol_fin_fbf_moo_hun_svk_sid_geo_fre_ita_arw_lat_aeg_gam_dut_est_akn_sun_swe_jav_jpn_knd_kor_prs_bul_ven_pan_tag_rom_owc_mly_mnd_glc_dyu_afr_mlt_krd_cze_hin_guj_qcu_eng_ukr_ben_ses_tig_scr_sod_rus_mao_ger_igb_grk_bam_bat_tha_hau_tml_zul_xho_aze_mcd_spa_uzb_cic_vie_chh_swt_tsw_yor	-0.140930733966421	-0.332339914018715	0.740380515737471
764	sid_eng_moo_ukr_aeg_gam_heb_spa_tur_azi_bam_tag_xho_guj_dut_bsq_svk_amh_bem_cnt_mcd_lit_yor_ger_dgb_afr_est_fbf_tsw_fin_cze_mlt_geo_alb_slo_pol_glc_sod_chh_rus_hun_lda_bat_ben_sun_jpn_knd_kor_bos_nor_ven_scr_mly_ctl_owc_mao_mnd_fre_dyu_swe_anl_bul_por_arw_rom_qcu_mol_prs_ita_cic_hau_hin_wly_krd_ind_lat_ewe_urd_tsn_jav_tha_tig_tml_igb_zul_uzb_pan_grk_aze_swa_vie_amr_swt_akn_ses	-0.185323916944468	-0.438141162959844	0.66229996706414
765	amh_rus_akn_ger_owc_wly_sid_slo_azi_uzb_moo_jav_cic_spa_nor_bsq_guj_heb_yor_mnd_mol_ctl_ses_afr_dgb_fre_est_bam_ewe_hun_krd_aeg_geo_pol_ukr_bos_dut_tig_hau_pan_fin_xho_mly_lit_tag_jpn_tml_kor_ita_swe_tsw_ben_sun_scr_gam_mao_cnt_urd_swa_lat_anl_prs_grk_alb_mcd_qcu_arw_hin_svk_dyu_chh_cze_amr_eng_ind_por_igb_glc_tsn_bat_tha_mlt_knd_ven_fbf_tur_bul_rom_aze_zul_vie_sod_swt_bem_lda	-0.475339624112708	-1.13062391138346	0.261120784992855
766	chh_swe_zul_fre_mlt_heb_wly_rom_tur_azi_ewe_mly_dgb_mcd_cze_bsq_guj_owc_dyu_cnt_slo_lit_tsw_mol_akn_rus_hun_cic_xho_fin_bul_anl_geo_afr_lat_grk_ger_hau_amh_ita_est_lda_ind_por_jav_jpn_tml_kor_arw_pol_yor_scr_sun_ben_amr_mao_mnd_eng_swa_alb_aeg_svk_pan_krd_prs_qcu_glc_urd_ukr_ven_sod_nor_sid_hin_bat_ctl_igb_spa_bam_tag_tha_tig_knd_moo_fbf_aze_dut_bos_uzb_tsn_vie_gam_bem_swt_ses	-0.223065156167694	-0.527258652463043	0.599269542501621
767	owc_eng_ses_rus_gam_hau_chh_bul_azi_tur_fbf_bat_yor_rom_lat_bsq_hin_sod_swa_mnd_ita_glc_bem_lit_dgb_pol_hun_xho_tsw_fin_scr_amh_geo_urd_prs_guj_slo_amr_mlt_grk_est_cic_jav_fre_mly_jpn_knd_kor_mcd_svk_lda_spa_ind_cze_sid_tag_cnt_ben_dyu_por_anl_nor_bos_krd_swe_qcu_ctl_ger_alb_ven_tig_pan_aeg_ukr_sun_mol_moo_afr_swt_mao_tha_wly_tml_bam_zul_uzb_dut_arw_aze_ewe_vie_heb_tsn_akn_igb	-0.211488136941096	-0.499329998703194	0.618726136676252
768	gam_hin_bam_arw_hau_anl_mlt_mol_tur_aze_tsw_sun_tsn_mcd_dut_bsq_guj_chh_ven_mnd_ita_fre_ses_bul_swa_scr_hun_igb_zul_est_svk_amr_geo_cze_eng_rus_alb_sod_owc_glc_fin_dgb_bat_afr_jav_jpn_tml_kor_grk_ben_xho_ctl_mly_lit_sid_tag_cnt_pol_akn_ukr_aeg_krd_lat_rom_spa_qcu_prs_nor_ger_dyu_amh_por_tig_swe_mao_pan_moo_bos_lda_ind_tha_heb_knd_fbf_cic_uzb_slo_urd_azi_yor_vie_wly_swt_bem_ewe	0.0275056254832738	0.0647665144371602	0.94849891788638
769	aeg_mcd_moo_alb_hau_gam_anl_mol_aze_uzb_akn_ind_tsn_ukr_rus_bsq_grk_amh_tsw_mnd_bos_afr_cic_dut_swt_lit_est_bam_yor_hun_arw_wly_geo_spa_hin_ger_por_owc_amr_ben_fin_lda_mao_urd_bat_jpn_tml_kor_ctl_fre_igb_slo_jav_pol_heb_tag_cnt_nor_fbf_rom_chh_glc_svk_ita_eng_qcu_lat_bul_prs_xho_tig_pan_sod_scr_sun_swe_dyu_guj_swa_mly_tha_sid_knd_ven_ses_azi_cze_krd_tur_zul_vie_mlt_ewe_bem_dgb	-0.458649453977701	-1.09014124376363	0.278467491296738
770	owc_mcd_moo_hin_hau_wly_heb_bul_aze_tur_cic_jav_igb_alb_rom_bsq_ukr_amr_xho_cnt_ger_scr_tsw_arw_fbf_urd_hun_bam_yor_fin_svk_sid_geo_guj_ben_spa_afr_amh_mlt_dut_est_ven_mao_bos_sun_jpn_tml_kor_cze_lat_dyu_nor_tag_pol_sod_ind_mnd_swe_ses_por_chh_glc_mol_rus_grk_qcu_prs_ita_lit_dgb_gam_fre_tig_pan_bat_slo_lda_eng_ewe_mly_tha_anl_knd_akn_zul_azi_ctl_krd_uzb_tsn_vie_aeg_bem_swa_swt	-1.06246545696341	-2.59399460402057	0.0110212146450422
771	gam_grk_ven_ctl_anl_chh_wly_bos_azi_aze_moo_jav_bam_bul_glc_bsq_mcd_hau_xho_cnt_pan_arw_igb_scr_yor_prs_fin_tsw_akn_hun_svk_amr_geo_nor_mol_hin_rus_sod_mlt_guj_est_ewe_sun_cze_mao_jpn_knd_kor_swe_dut_bem_lit_tag_fre_sid_ind_mnd_pol_cic_rom_tig_alb_lat_ben_spa_qcu_urd_por_ger_ses_aeg_afr_owc_slo_bat_ukr_lda_ita_tsn_mly_tha_amh_tml_fbf_zul_tur_krd_eng_uzb_swa_vie_heb_dgb_dyu_swt	-0.546365708402557	-1.30404547771083	0.195436513120688
772	gam_scr_ses_rus_mlt_hau_chh_fre_tur_aze_igb_jav_akn_ger_spa_bsq_guj_amh_cic_cnt_ben_bos_bem_mol_swa_glc_fin_moo_xho_hun_dut_aeg_geo_eng_lit_prs_urd_tig_sod_hin_est_tsw_bat_pan_mly_jpn_knd_kor_grk_rom_ven_ita_sun_cze_amr_mao_mnd_pol_zul_afr_anl_svk_ctl_bul_lat_qcu_swe_alb_por_swt_heb_ukr_owc_arw_tag_krd_yor_slo_lda_ind_tha_sid_tml_bam_dgb_uzb_nor_mcd_azi_dyu_vie_wly_fbf_tsn_ewe	0.50128970311676	1.18556980516693	0.238812652921576
773	wly_cze_dyu_lit_amh_chh_heb_mcd_aze_tur_ven_mly_cic_grk_rus_bsq_mol_tig_xho_cnt_pol_nor_igb_urd_bem_bul_fin_ses_fbf_hun_glc_sod_geo_por_krd_hin_slo_gam_amr_ctl_est_tsw_tag_ukr_bat_jpn_tml_kor_scr_dut_akn_pan_sun_ger_aeg_mao_mnd_guj_bam_alb_anl_bos_svk_arw_afr_qcu_swe_eng_ben_tsn_mlt_ita_sid_rom_ind_spa_dgb_lat_yor_jav_tha_owc_knd_zul_swt_azi_prs_fre_uzb_ewe_vie_hau_moo_swa_lda	0.313400674283444	0.738273819707081	0.462207047666208
774	amh_nor_ven_dut_sod_anl_tig_rom_uzb_aze_xho_ind_zul_por_prs_bsq_slo_sid_tsw_cnt_svk_krd_moo_bul_bem_ita_hun_dgb_tsn_est_arw_hau_geo_guj_pol_ctl_swe_amr_heb_afr_fin_ses_mly_lit_bat_jpn_knd_kor_glc_eng_akn_fre_mao_mcd_gam_tag_mnd_ger_cic_alb_owc_rus_lat_mol_spa_qcu_bos_cze_urd_swt_chh_grk_mlt_pan_sun_ukr_dyu_hin_swa_jav_tha_aeg_tml_bam_fbf_tur_scr_ben_azi_yor_vie_wly_lda_igb_ewe	-0.809344989259635	-1.9560387608637	0.0534612673775394
775	wly_slo_bem_ben_heb_sod_chh_ukr_tur_uzb_swt_sun_moo_scr_ger_bsq_pan_amr_akn_cnt_pol_glc_swa_mol_tsw_bul_hun_xho_fbf_est_hin_owc_geo_krd_por_prs_guj_mlt_hau_grk_fin_ven_ind_nor_mly_jpn_knd_kor_afr_urd_yor_swe_bat_lat_sid_jav_mnd_fre_dyu_eng_anl_svk_ctl_bos_spa_qcu_rus_alb_rom_ses_aeg_mcd_gam_arw_mao_ita_zul_dut_igb_tag_tha_tig_tml_tsn_bam_azi_lit_cze_aze_lda_vie_amh_ewe_cic_dgb	0.497398653411729	1.1775389710464	0.241985128170092
776	gam_arw_yor_ben_owc_sid_hau_rom_aze_uzb_swt_mao_dgb_nor_mcd_bsq_eng_anl_bem_cnt_hin_svk_ven_slo_dyu_prs_est_moo_ses_fin_guj_mlt_geo_alb_ukr_cze_fre_chh_aeg_glc_hun_igb_tag_pol_ind_jpn_tml_kor_ger_bos_fbf_ita_bat_lat_tig_jav_mnd_scr_ewe_grk_amh_urd_dut_mol_afr_qcu_lit_rus_spa_zul_heb_swe_wly_por_sun_ctl_cic_bul_lda_mly_tha_amr_knd_tsn_xho_tur_krd_pan_azi_tsw_vie_sod_akn_bam_swa	-0.972562562563389	-2.36301404047114	0.0202096538309618
777	mlt_hin_yor_guj_sod_heb_amh_ger_aze_azi_dyu_ind_xho_krd_rom_bsq_eng_amr_tsw_cnt_rus_afr_cic_pol_bem_svk_est_ven_igb_fin_grk_owc_geo_lit_alb_por_fre_wly_sid_ctl_hun_swa_bat_spa_tag_jpn_tml_kor_swe_prs_fbf_ben_mly_urd_chh_sun_mnd_arw_lda_pan_hau_glc_scr_mcd_cze_qcu_nor_lat_ukr_akn_anl_slo_tig_ita_jav_bul_zul_dut_moo_mao_tha_gam_knd_swt_tsn_tur_bos_mol_uzb_ewe_vie_aeg_ses_dgb_bam	-0.00158785916727707	-0.00374732904658802	0.997018097577932
778	sod_eng_bam_guj_mlt_owc_chh_nor_uzb_azi_yor_sun_akn_ita_urd_bsq_ctl_anl_cic_cnt_prs_slo_ewe_bul_tsw_lat_hun_ven_moo_fin_rus_wly_geo_krd_lit_afr_dut_heb_amh_ben_est_dgb_tag_pol_jav_jpn_tml_kor_bos_arw_dyu_por_mao_rom_gam_mly_mnd_cze_tsn_svk_aeg_pan_spa_glc_fre_qcu_ukr_mol_hin_bem_sid_ger_tig_mcd_bat_grk_swa_swe_xho_ind_tha_hau_knd_igb_zul_aze_scr_alb_tur_ses_vie_amr_fbf_lda_swt	-0.222300879562507	-0.525050604468711	0.600797496130063
779	anl_spa_ewe_cze_amh_sod_amr_rus_azi_uzb_yor_sun_lda_bos_pol_bsq_alb_wly_moo_cnt_por_ita_xho_eng_igb_ctl_fin_tsw_ven_hun_hin_sid_geo_ger_svk_lit_mol_aeg_heb_grk_est_ses_tag_arw_bat_jpn_knd_kor_bul_dut_cic_urd_ind_krd_gam_mao_mnd_fre_fbf_ben_tig_guj_rom_nor_pan_qcu_glc_afr_ukr_akn_chh_prs_hau_scr_mly_lat_dyu_mcd_dgb_jav_tha_owc_tml_swt_swa_aze_slo_swe_tur_bam_vie_mlt_zul_tsn_bem	-0.949498074905772	-2.30553260680514	0.0233599274902519
780	amh_pan_ewe_ger_heb_chh_gam_pol_azi_aze_tsn_jav_ses_swe_urd_bsq_svk_aeg_cic_cnt_ctl_eng_akn_guj_xho_bos_hun_lda_swt_fin_bul_tig_geo_slo_rom_dut_lit_mlt_amr_arw_est_swa_bat_lat_ind_jpn_knd_kor_grk_scr_moo_mcd_mly_hin_owc_sun_mnd_ben_bem_ita_sid_prs_ukr_por_glc_qcu_mol_alb_afr_fbf_wly_nor_hau_fre_tag_cze_bam_rus_zul_mao_tha_sod_tml_dyu_dgb_tur_spa_krd_uzb_tsw_vie_anl_ven_yor_igb	-0.511052834094764	-1.21655481997344	0.226852170181103
781	gam_lit_dgb_afr_tig_anl_owc_cze_azi_uzb_xho_jav_bam_spa_alb_bsq_rom_amr_dyu_cnt_ita_bul_tsn_ger_ewe_hin_fin_zul_cic_est_urd_heb_geo_guj_ctl_dut_ukr_sid_mlt_slo_hun_moo_sun_pol_ind_jpn_knd_kor_mcd_fre_bem_scr_bat_rus_amh_tag_mnd_pan_tsw_prs_sod_mol_swe_lat_krd_qcu_por_svk_ben_ven_hau_grk_chh_bos_mly_eng_lda_nor_igb_mao_tha_wly_tml_yor_swa_aze_glc_arw_tur_ses_vie_aeg_akn_fbf_swt	-0.967750119711102	-2.35531403969732	0.0206085526304561
782	amr_guj_igb_bos_anl_gam_owc_eng_tur_uzb_fbf_sun_swt_lat_slo_bsq_rom_tig_cic_mnd_fre_dut_lda_hin_dgb_pol_fin_moo_ven_est_nor_sod_geo_mcd_cze_afr_ctl_mlt_aeg_pan_hun_bam_mao_svk_tag_jpn_tml_kor_lit_alb_ewe_scr_jav_ukr_sid_bat_cnt_arw_ses_grk_amh_urd_ben_mol_swe_qcu_prs_por_glc_yor_wly_ita_chh_bul_ind_rus_xho_krd_tsn_mly_tha_heb_knd_tsw_zul_azi_ger_spa_aze_bem_vie_hau_dyu_swa_akn	-0.605278565422883	-1.44490431863584	0.151845794979412
783	anl_urd_dgb_arw_aeg_gam_mlt_pol_uzb_aze_igb_mly_lda_pan_spa_bsq_slo_sod_bem_cnt_nor_ukr_bam_dut_dyu_ctl_hun_zul_akn_est_por_tig_geo_cze_hin_rom_ita_hau_sid_swe_fin_yor_sun_ger_mao_jpn_knd_kor_rus_mol_ewe_mcd_bat_guj_amh_jav_mnd_krd_tsn_eng_wly_lit_lat_glc_prs_qcu_ben_scr_fre_moo_chh_grk_owc_afr_tag_alb_cic_svk_ses_ind_tha_amr_tml_fbf_xho_azi_bos_bul_tur_swt_vie_heb_ven_tsw_swa	-0.126796064575002	-0.298908523915345	0.765676752931427
784	amr_swe_ewe_ita_anl_amh_gam_cze_tur_aze_ven_tag_xho_hin_dut_bsq_prs_owc_lda_cnt_rom_guj_yor_pol_dyu_mcd_hun_cic_bam_fin_rus_heb_geo_grk_nor_pan_krd_tig_sid_ben_est_swt_sun_glc_mly_jpn_tml_kor_ctl_por_bem_spa_jav_afr_mlt_ind_mnd_lat_ses_lit_aeg_arw_slo_eng_mol_qcu_svk_urd_fre_swa_sod_alb_chh_bul_bat_ukr_zul_scr_tsn_mao_tha_wly_knd_fbf_igb_azi_bos_ger_uzb_akn_vie_hau_moo_tsw_dgb	0.558430302511584	1.32009156238771	0.190044437693847
785	chh_ukr_cic_por_anl_amh_sid_scr_azi_tur_fbf_mly_ewe_dut_ben_bsq_rus_gam_igb_cnt_nor_mol_xho_arw_bam_spa_fin_bem_lda_est_afr_aeg_geo_mcd_pan_lat_lit_hau_mlt_bul_hun_yor_mao_krd_sun_jpn_knd_kor_alb_pol_dgb_ger_tag_guj_tig_jav_mnd_slo_ven_prs_sod_fre_ita_grk_eng_qcu_rom_ctl_urd_tsn_heb_svk_amr_hin_bat_bos_zul_cze_ses_ind_tha_wly_tml_swa_moo_aze_swe_glc_uzb_akn_vie_owc_swt_dyu_tsw	0.332816150693661	0.7847484812446	0.434595509687667
786	chh_nor_cic_rom_amh_wly_sid_fre_uzb_aze_moo_jav_dyu_ukr_ben_bsq_scr_hau_bam_mnd_spa_eng_igb_afr_dgb_grk_est_tsw_ven_hun_arw_aeg_geo_dut_pan_lat_ger_heb_tig_bul_fin_swt_mly_cze_mao_jpn_knd_kor_glc_prs_lda_svk_bat_ctl_sod_sun_cnt_guj_bem_bos_anl_por_pol_lit_hin_qcu_ita_rus_urd_akn_amr_mcd_mlt_mol_ind_swe_ewe_slo_xho_tag_tha_owc_tml_yor_fbf_azi_alb_krd_tur_zul_vie_gam_swa_tsn_ses	-0.110270184033624	-0.26018909132509	0.795293109759456
787	sid_swe_moo_dut_chh_owc_wly_slo_tur_aze_lda_sun_ses_grk_bul_bsq_ukr_mlt_akn_cnt_lit_alb_ven_mol_swt_urd_est_swa_yor_fin_fre_hau_geo_pan_bos_glc_lat_amr_tig_guj_hun_bam_bat_spa_mly_jpn_knd_kor_arw_hin_tsw_ger_ind_nor_anl_jav_mnd_pol_dgb_ben_aeg_mcd_afr_svk_rus_qcu_cze_por_krd_cic_sod_scr_amh_prs_mao_ita_ewe_rom_fbf_tag_tha_gam_tml_igb_xho_uzb_ctl_eng_azi_tsn_vie_heb_bem_zul_dyu	0.251533653600169	0.593605319720119	0.554217162783544
788	aeg_prs_lda_guj_hau_amh_owc_spa_azi_uzb_zul_tag_cic_slo_bul_bsq_svk_wly_dyu_cnt_glc_rus_dgb_mol_bam_ukr_hun_tsw_akn_fin_ita_sod_geo_hin_lit_grk_rom_anl_sid_alb_est_ewe_mly_scr_jav_jpn_knd_kor_arw_pol_ses_por_ind_urd_mlt_sun_mnd_dut_xho_krd_heb_ben_fre_eng_ger_qcu_mcd_swe_afr_swt_gam_pan_tig_bos_bat_ctl_ven_cze_igb_mao_tha_amr_tml_yor_fbf_aze_lat_nor_tur_swa_vie_chh_tsn_bem_moo	-0.23684724414274	-0.559877780496296	0.576908880060789
789	anl_pan_bam_glc_wly_chh_sid_ukr_uzb_aze_yor_tag_xho_urd_slo_bsq_svk_tig_moo_mnd_ben_hin_ven_cze_bem_eng_hun_cic_dyu_est_rom_sod_geo_nor_bul_dut_bos_mlt_amh_por_fin_zul_mly_mol_bat_jpn_tml_kor_scr_fre_tsw_krd_ind_mcd_owc_mao_cnt_swe_ewe_ctl_aeg_arw_ita_ger_prs_qcu_lit_afr_spa_igb_hau_rus_heb_alb_sun_grk_lda_pol_dgb_jav_tha_gam_knd_swt_tsn_azi_lat_guj_tur_ses_vie_amr_fbf_akn_swa	-0.308218684379397	-0.729683311138758	0.467417694383109
790	owc_rus_swa_alb_sod_aeg_chh_lit_uzb_tur_akn_tag_dyu_grk_eng_bsq_dut_gam_xho_mnd_prs_rom_ewe_bul_igb_pol_est_lda_zul_fin_ctl_amh_geo_pan_fre_ger_urd_heb_sid_lat_hun_yor_ind_krd_bat_jpn_tml_kor_slo_spa_ses_scr_sun_afr_mlt_jav_cnt_glc_tsn_bos_anl_cze_nor_ita_mcd_qcu_swe_ben_ukr_bem_amr_svk_tig_por_mly_hin_dgb_arw_tsw_mao_tha_hau_knd_ven_fbf_aze_mol_guj_azi_cic_vie_wly_moo_bam_swt	0.322962189685338	0.762972081534559	0.447411074075097
791	amr_hin_igb_por_chh_owc_hau_mcd_azi_aze_akn_mly_ewe_scr_svk_bsq_swe_heb_tsw_cnt_lat_ben_swa_glc_dyu_ukr_est_ven_dgb_fin_alb_tig_geo_urd_arw_rom_ger_gam_sod_eng_hun_lda_ind_ita_bat_jpn_tml_kor_guj_slo_xho_mol_tag_afr_mlt_sun_mnd_pol_yor_grk_wly_lit_rus_dut_bul_qcu_pan_fre_spa_moo_amh_prs_sid_krd_mao_ctl_tsn_nor_ses_jav_tha_aeg_knd_bem_zul_tur_bos_cze_uzb_swt_vie_anl_bam_cic_fbf	-0.974393447251935	-2.37051833314006	0.0198274960029691
792	sod_pan_xho_slo_owc_aeg_mlt_nor_azi_aze_cic_jav_bam_mol_fre_bsq_rom_hau_swt_cnt_rus_hin_ven_bul_tsw_por_hun_dyu_dgb_est_lit_chh_geo_ukr_scr_krd_dut_gam_amh_pol_fin_bem_bat_svk_mao_jpn_knd_kor_urd_cze_moo_grk_ind_eng_amr_tag_mnd_spa_zul_ger_anl_mcd_prs_afr_glc_qcu_guj_arw_ben_akn_heb_swe_wly_ita_mly_alb_yor_ctl_tsn_sun_tha_tig_tml_ses_igb_uzb_lat_bos_tur_swa_vie_sid_ewe_fbf_lda	0.0569182776699071	0.133921916753023	0.893753703772339
793	gam_lit_tsn_hin_mlt_anl_heb_grk_aze_azi_dyu_mly_lda_mol_glc_bsq_ukr_amh_yor_cnt_urd_pol_swt_mcd_akn_bos_hun_dgb_xho_fin_afr_chh_geo_alb_lat_svk_rus_sid_hau_ctl_est_fbf_bat_bul_ind_jpn_tml_kor_ben_dut_tsw_slo_tag_scr_tig_jav_mnd_swe_ewe_nor_aeg_por_prs_eng_krd_qcu_cze_arw_ita_zul_sod_spa_owc_ger_sun_pan_swa_guj_bam_mao_tha_wly_knd_cic_bem_tur_fre_rom_uzb_igb_vie_amr_ses_ven_moo	-0.560471223836552	-1.33739850414574	0.184354336523918
794	amh_cze_dyu_ger_tig_anl_chh_fre_uzb_aze_fbf_mly_ven_arw_svk_bsq_swe_heb_tsw_mnd_ctl_hin_ewe_rom_moo_afr_hun_tsn_cic_fin_grk_hau_geo_urd_slo_glc_krd_sod_owc_rus_est_swa_mao_lat_sun_jpn_knd_kor_guj_scr_dgb_prs_bat_ukr_wly_jav_cnt_pol_akn_alb_mlt_mol_pan_bos_eng_qcu_ita_mcd_nor_ses_sid_bul_amr_lit_tag_spa_swt_ben_bam_ind_tha_aeg_tml_zul_lda_tur_por_dut_azi_yor_vie_gam_xho_bem_igb	-0.554619407741922	-1.32324114119549	0.188999261493784
795	owc_eng_bam_glc_tig_sod_gam_spa_aze_tur_bem_bat_fbf_ger_guj_bsq_prs_chh_tsn_cnt_arw_ben_ven_ukr_swt_hin_fin_zul_swa_est_urd_aeg_geo_rus_dut_ctl_fre_heb_wly_cze_hun_cic_tag_pol_sun_jpn_knd_kor_scr_swe_dgb_svk_jav_ita_amh_ind_mnd_alb_tsw_mcd_hau_nor_bul_slo_krd_qcu_mol_pan_bos_ewe_sid_grk_amr_afr_mao_rom_dyu_lit_yor_mly_tha_mlt_tml_moo_akn_uzb_por_lat_azi_ses_vie_anl_igb_lda_xho	-0.360056393595968	-0.853988017140929	0.395306015124083
796	hau_mol_zul_urd_owc_tig_sod_slo_uzb_azi_cic_mly_ewe_mcd_dut_bsq_eng_mlt_ven_cnt_spa_hin_bem_ben_tsn_arw_fin_dgb_fbf_hun_ita_heb_geo_rus_pan_bul_ger_wly_aeg_glc_est_bam_mao_nor_jav_jpn_knd_kor_guj_lat_igb_rom_ind_ctl_sid_sun_mnd_fre_swa_grk_gam_scr_krd_bos_lit_qcu_alb_svk_ukr_lda_amh_por_chh_afr_tag_cze_akn_swe_moo_bat_tha_anl_tml_xho_yor_tur_prs_pol_aze_ses_vie_amr_dyu_swt_tsw	-0.891061442240579	-2.15370886564723	0.0338488127031013
797	aeg_pol_moo_slo_gam_anl_sid_nor_tur_uzb_tsw_mly_zul_scr_swe_bsq_eng_tig_tsn_mnd_arw_ger_swt_svk_bam_urd_hun_igb_xho_fin_ita_owc_geo_krd_rus_pan_glc_chh_heb_mcd_est_bem_tag_ukr_mao_jpn_knd_kor_cze_ctl_dyu_por_sun_rom_amr_jav_cnt_spa_lda_fre_amh_bul_ben_mol_guj_qcu_lat_prs_hin_ven_wly_bos_hau_grk_ind_afr_akn_dut_ses_bat_tha_mlt_tml_fbf_swa_azi_lit_alb_aze_ewe_vie_sod_cic_yor_dgb	-0.149334568640293	-0.352274895229313	0.725429159802914
798	owc_cze_igb_lat_sod_sid_amh_urd_aze_azi_cic_jav_xho_mcd_guj_bsq_bos_wly_ven_mnd_alb_fre_tsn_svk_zul_glc_fin_fbf_tsw_est_krd_anl_geo_grk_ukr_arw_ger_amr_tig_ctl_hun_ewe_tag_eng_ind_jpn_tml_kor_rus_spa_yor_rom_bat_swe_mlt_mao_cnt_prs_lda_por_chh_mol_lit_slo_ben_qcu_hin_bul_nor_swt_gam_scr_hau_pan_mly_afr_moo_ita_dgb_sun_tha_heb_knd_ses_bam_uzb_pol_dut_tur_dyu_vie_aeg_akn_swa_bem	-0.41764444261659	-0.991796198414924	0.323870445734593
799	amr_urd_zul_pan_amh_tig_chh_spa_tur_uzb_yor_mao_ewe_hin_glc_bsq_mcd_gam_ses_cnt_bul_mol_tsw_lat_xho_krd_hun_tsn_ven_fin_eng_sid_geo_alb_arw_fre_scr_sod_hau_guj_est_fbf_sun_afr_tag_jpn_knd_kor_svk_ita_lda_rom_bat_nor_aeg_jav_mnd_rus_cic_grk_anl_slo_bos_ben_dut_qcu_ger_lit_swe_swa_wly_por_mlt_cze_ind_ukr_moo_pol_akn_mly_tha_heb_tml_bem_dgb_aze_prs_ctl_azi_swt_vie_owc_dyu_bam_igb	-0.0191023524443142	-0.0449677780921368	0.964229407190361
800	mlt_dut_ewe_mol_chh_owc_sod_ger_aze_azi_lda_jav_tsn_glc_pol_bsq_arw_tig_dgb_cnt_guj_hin_swa_eng_swt_lat_hun_ven_akn_est_pan_heb_geo_lit_bos_rus_svk_anl_amh_ukr_fin_bem_ind_spa_mao_jpn_tml_kor_nor_grk_igb_mcd_sun_bul_gam_tag_mnd_ita_yor_slo_aeg_scr_urd_prs_ctl_qcu_rom_alb_fre_zul_wly_swe_amr_por_mly_ben_ses_krd_cic_bat_tha_hau_knd_bam_xho_tur_afr_cze_uzb_moo_vie_sid_tsw_fbf_dyu	-0.35942300741272	-0.851538154240738	0.396657859413077
801	sod_mol_swa_pan_amr_wly_anl_bul_azi_tur_tsn_jav_tsw_ita_spa_bsq_glc_gam_swt_cnt_bos_ben_lda_fre_zul_hin_hun_cic_xho_est_svk_chh_geo_lat_pol_ctl_ukr_mlt_amh_cze_fin_akn_sun_swe_mly_jpn_tml_kor_nor_arw_dgb_alb_ind_lit_hau_mao_mnd_por_bem_dut_aeg_krd_prs_rus_afr_qcu_mcd_rom_grk_yor_tig_ger_owc_slo_bat_urd_igb_eng_fbf_tag_tha_sid_knd_moo_ses_uzb_scr_guj_aze_ewe_vie_heb_bam_dyu_ven	0.169214274497011	0.398445102205869	0.691215415443195
802	wly_arw_akn_mol_anl_sod_mlt_prs_tur_azi_lda_mao_zul_hin_dut_bsq_rom_hau_bem_cnt_scr_ita_tsn_ctl_dyu_svk_fin_ses_swt_est_afr_gam_geo_ukr_pan_eng_urd_amr_heb_cze_hun_cic_ind_pol_jav_jpn_knd_kor_ger_bul_ven_mcd_bat_bos_chh_sun_mnd_slo_xho_swe_amh_por_rus_fre_grk_qcu_glc_ben_krd_fbf_owc_alb_sid_nor_tag_guj_tsw_lit_swa_mly_tha_aeg_tml_igb_moo_uzb_lat_spa_aze_ewe_vie_tig_yor_bam_dgb	-1.09331598982122	-2.67247769912802	0.00889145528909404
803	hau_pol_xho_nor_wly_owc_chh_eng_azi_tur_dgb_bat_akn_urd_alb_bsq_ger_sod_swt_mnd_krd_scr_zul_mcd_tsn_ctl_hun_cic_ses_fin_spa_anl_geo_por_arw_ita_glc_tig_mlt_swe_est_yor_mao_dut_jav_jpn_knd_kor_ben_afr_tsw_hin_ind_svk_sid_mly_cnt_bul_fbf_guj_aeg_grk_cze_lit_fre_qcu_slo_mol_bos_lda_amr_rom_gam_ukr_tag_lat_swa_prs_dyu_sun_tha_heb_tml_igb_bem_uzb_rus_pan_aze_moo_vie_amh_bam_ewe_ven	-0.415464959964506	-0.986937386685634	0.32623411151696
804	tig_mol_tsn_pan_aeg_wly_hau_bul_tur_aze_ses_ind_moo_bos_scr_bsq_krd_sod_lda_cnt_ita_arw_bem_nor_swa_svk_hun_zul_xho_fin_lat_mlt_geo_glc_ger_lit_rom_chh_heb_rus_est_cic_jav_ctl_sun_jpn_tml_kor_fre_grk_swt_prs_bat_dut_amr_tag_mnd_cze_ven_pol_anl_spa_alb_ben_afr_qcu_slo_swe_por_dyu_amh_eng_gam_mcd_mao_urd_ewe_ukr_fbf_mly_tha_owc_knd_yor_tsw_uzb_guj_hin_azi_igb_vie_sid_bam_dgb_akn	-0.077103515547073	-0.181565936801398	0.856318525216806
805	tig_eng_swa_svk_chh_sod_amh_rom_azi_uzb_tsw_ind_swt_afr_nor_bsq_lat_owc_ses_mnd_mol_pan_yor_pol_ewe_slo_est_dgb_cic_fin_hin_anl_geo_ukr_por_ger_rus_heb_aeg_glc_hun_zul_bat_cze_jav_jpn_knd_kor_guj_urd_tsn_lit_sun_fre_wly_mao_cnt_grk_dyu_ita_amr_ben_ctl_bos_scr_qcu_krd_spa_arw_bem_hau_mcd_mlt_dut_tag_prs_moo_alb_ven_mly_tha_gam_tml_lda_bam_tur_swe_bul_aze_fbf_vie_sid_akn_igb_xho	-0.452095126159125	-1.07571928955704	0.284835619317145
806	hau_mol_fbf_ukr_wly_chh_sid_cze_tur_azi_igb_mao_dyu_ger_rus_bsq_fre_owc_moo_cnt_eng_lit_akn_svk_zul_guj_hun_bem_xho_fin_pol_heb_geo_grk_ben_ita_arw_sod_tig_bos_est_ewe_jav_slo_tag_jpn_knd_kor_alb_ctl_tsn_scr_ind_mcd_amh_mly_mnd_lat_cic_por_mlt_urd_pan_nor_hin_qcu_dut_krd_afr_lda_gam_glc_aeg_rom_bat_bul_bam_prs_ven_sun_tha_anl_tml_ses_swt_aze_swe_spa_uzb_tsw_vie_amr_dgb_swa_yor	-0.0875853981922696	-0.206428523232383	0.836907452102772
807	amr_rom_ewe_pol_tig_sod_hau_slo_azi_aze_igb_sun_ven_ben_svk_bsq_prs_heb_yor_mnd_spa_ctl_zul_nor_swt_rus_fin_bam_moo_est_lat_aeg_geo_fre_ita_scr_ger_chh_wly_eng_hun_ses_mao_grk_bat_jpn_tml_kor_pan_dut_dyu_urd_mly_por_anl_ind_cnt_cze_tsw_alb_sid_bul_krd_afr_arw_qcu_mcd_swe_bos_cic_mlt_lit_amh_glc_jav_hin_xho_mol_dgb_tag_tha_gam_knd_tsn_akn_uzb_ukr_guj_tur_swa_vie_owc_lda_fbf_bem	-0.551229005373898	-1.31353513976579	0.192234029511266
808	chh_cze_cic_ukr_tig_anl_heb_mcd_aze_uzb_ses_bat_igb_bos_ita_bsq_nor_hau_moo_cnt_pol_swe_dyu_spa_ven_hin_fin_ewe_dgb_est_ger_mlt_geo_lat_pan_glc_guj_owc_amh_por_hun_tsw_mly_ctl_mao_jpn_knd_kor_dut_prs_bem_krd_ind_fre_aeg_jav_mnd_mol_fbf_ben_sod_lit_arw_scr_rus_qcu_bul_eng_rom_akn_sid_grk_wly_alb_tag_svk_lda_slo_yor_sun_tha_amr_tml_xho_swa_tur_urd_afr_azi_swt_vie_gam_zul_tsn_bam	0.00205471077648777	0.0048325935113632	0.996154514451953
809	aeg_alb_akn_rom_hau_chh_gam_ben_tur_uzb_cic_sun_yor_por_swe_bsq_lit_sid_xho_mnd_urd_krd_ven_prs_tsw_cze_hun_bem_lda_est_dut_sod_geo_lat_ctl_ita_rus_heb_owc_grk_fin_bam_bat_glc_jav_jpn_tml_kor_scr_bos_igb_ger_tag_arw_amr_mly_cnt_afr_tsn_guj_anl_slo_svk_spa_fre_qcu_hin_pan_pol_swa_amh_eng_tig_mcd_ind_mol_dgb_bul_swt_mao_tha_wly_knd_zul_ewe_aze_ukr_nor_azi_moo_vie_mlt_ses_dyu_fbf	0.0258179808576742	0.0608877433105617	0.951579268654125
810	owc_slo_swt_spa_aeg_heb_chh_pan_uzb_azi_bem_jav_swa_guj_swe_bsq_bos_gam_dgb_cnt_ukr_alb_bam_ctl_lda_pol_fin_tsw_cic_hun_svk_tig_geo_grk_hin_glc_dut_mlt_amh_urd_est_ven_sun_prs_mly_jpn_tml_kor_lit_arw_tsn_afr_ind_lat_sid_bat_mnd_ger_zul_eng_anl_fre_por_ita_rus_qcu_mol_mcd_ben_moo_sod_scr_hau_bul_tag_rom_yor_krd_ewe_mao_tha_amr_knd_akn_xho_aze_cze_nor_tur_dyu_vie_wly_fbf_ses_igb	0.0287672129550316	0.0677265611696202	0.946148701573872
811	chh_eng_bem_svk_gam_amh_hau_glc_azi_uzb_moo_ind_bam_spa_scr_bsq_hin_sid_swt_mnd_grk_lat_xho_lit_igb_krd_est_swa_akn_fin_bul_anl_geo_swe_rom_rus_ben_amr_sod_mol_hun_ses_bat_ita_mao_jpn_knd_kor_alb_guj_lda_fre_tag_dut_owc_mly_cnt_slo_tsn_ukr_mlt_ger_cze_bos_pol_qcu_nor_prs_urd_fbf_wly_ctl_aeg_afr_jav_mcd_ven_pan_tsw_sun_tha_tig_tml_ewe_cic_tur_arw_por_aze_yor_vie_heb_zul_dgb_dyu	0.0561457856219889	0.132492672121815	0.894880862292987
812	amh_bos_bam_prs_tig_aeg_wly_mol_azi_uzb_yor_sun_cic_ctl_ukr_bsq_fre_chh_xho_mnd_mcd_lat_ses_ben_zul_urd_est_igb_bem_hun_rom_gam_geo_bul_krd_afr_scr_mlt_hau_eng_fin_dgb_jav_lit_tag_jpn_tml_kor_pan_spa_tsn_pol_ind_guj_amr_bat_cnt_nor_dyu_grk_anl_ger_arw_hin_por_qcu_glc_ita_slo_moo_owc_cze_sid_rus_mly_swe_ewe_alb_fbf_mao_tha_heb_knd_akn_tsw_aze_svk_dut_tur_swa_vie_sod_lda_ven_swt	-0.192565857265582	-0.454309275490119	0.65066480980807
813	owc_hin_swt_mcd_amr_gam_sod_rom_azi_tur_ven_sun_igb_ben_lat_bsq_guj_sid_tsw_cnt_bul_glc_dgb_krd_bem_pan_fin_swa_bam_hun_alb_amh_geo_afr_rus_ita_prs_aeg_heb_ger_est_cic_mao_pol_tag_jpn_tml_kor_grk_svk_ses_fre_ind_ctl_hau_bat_mnd_ukr_moo_lit_tig_nor_eng_dut_spa_qcu_bos_slo_urd_yor_mlt_swe_chh_cze_mly_por_lda_arw_xho_jav_tha_anl_knd_akn_tsn_aze_mol_scr_uzb_ewe_vie_wly_dyu_zul_fbf	0.190927803010088	0.449878860560122	0.653844656767836
814	sod_rom_ses_ukr_amr_amh_gam_arw_aze_tur_swa_jav_xho_svk_alb_bsq_eng_aeg_zul_cnt_ctl_afr_tsn_mcd_cic_guj_hun_swt_akn_fin_hin_anl_geo_bul_lit_swe_cze_tig_hau_grk_est_dyu_ind_pol_bat_jpn_tml_kor_slo_ita_yor_mol_tag_krd_owc_mao_mnd_bos_ewe_glc_heb_rus_pan_ger_ben_qcu_urd_dut_fre_lda_chh_por_sid_prs_mly_lat_igb_scr_moo_sun_tha_mlt_knd_bem_dgb_uzb_nor_spa_azi_fbf_vie_wly_bam_tsw_ven	-0.294907793121505	-0.697473013555068	0.487246850986323
815	sod_fre_fbf_urd_anl_hau_owc_scr_tur_uzb_tsw_sun_cic_lat_ukr_bsq_grk_mlt_swa_cnt_svk_arw_zul_guj_tsn_ger_fin_bam_lda_est_ctl_aeg_geo_pol_afr_spa_hin_amr_tig_mcd_hun_moo_ind_prs_tag_jpn_knd_kor_rom_krd_akn_eng_bat_slo_sid_jav_mnd_pan_ewe_nor_chh_bul_cze_mol_swe_qcu_glc_lit_ita_ses_heb_dut_gam_bos_mly_por_swt_alb_igb_mao_tha_amh_tml_ven_bem_aze_rus_ben_azi_dyu_vie_wly_xho_dgb_yor	-0.501453284518636	-1.19608470076338	0.234704121919017
816	mlt_scr_fbf_bul_anl_aeg_amh_glc_aze_tur_dgb_mly_dyu_dut_lat_bsq_arw_sod_ven_cnt_svk_pan_lda_prs_ewe_ben_est_tsw_ses_hun_swe_sid_geo_afr_hin_mcd_lit_amr_gam_mol_fin_bem_tag_guj_jav_jpn_tml_kor_krd_nor_xho_cze_bat_grk_tig_ind_mnd_ukr_swa_ger_chh_bos_urd_por_alb_qcu_eng_ita_slo_akn_owc_fre_hau_spa_mao_ctl_tsn_rus_igb_sun_tha_heb_knd_yor_bam_azi_pol_rom_uzb_swt_vie_wly_zul_cic_moo	-0.573293944699087	-1.36822554222369	0.174538085417649
817	wly_glc_xho_hin_chh_tig_hau_arw_aze_azi_yor_tag_tsn_rom_afr_bsq_scr_amh_swt_cnt_ctl_lat_dyu_prs_ven_swe_est_igb_ewe_fin_por_owc_geo_cze_guj_urd_bul_gam_aeg_ben_hun_moo_mao_mol_jav_jpn_knd_kor_ita_ger_ses_slo_bat_eng_amr_mly_mnd_pol_fbf_dut_anl_lit_krd_bos_nor_qcu_alb_pan_svk_bem_sid_spa_sod_fre_ind_mcd_dgb_ukr_cic_sun_tha_mlt_tml_lda_tsw_tur_rus_grk_uzb_zul_vie_heb_bam_akn_swa	0.444204736678949	1.0482086546869	0.297258984124699
818	tig_ctl_ven_guj_owc_sod_anl_dut_azi_aze_lda_jav_yor_afr_arw_bsq_rom_sid_fbf_mnd_lat_scr_bam_grk_zul_prs_hun_swt_tsw_est_ita_chh_geo_spa_glc_urd_fre_amr_heb_eng_fin_akn_sun_ben_tag_jpn_knd_kor_ger_slo_dyu_lit_mao_hin_gam_bat_cnt_pol_ewe_krd_amh_bul_rus_nor_por_qcu_pan_svk_mcd_swa_mlt_mol_wly_cze_mly_swe_cic_bos_xho_ind_tha_aeg_tml_bem_igb_tur_alb_ukr_uzb_moo_vie_hau_ses_tsn_dgb	-0.70374531839745	-1.68661247379658	0.0950297966088546
819	sid_fre_swt_rus_chh_tig_mlt_scr_azi_tur_lda_jav_igb_prs_cze_bsq_svk_owc_ewe_cnt_hin_ita_xho_pan_swa_slo_hun_bem_bam_fin_swe_wly_geo_arw_mcd_ctl_pol_heb_gam_ger_est_zul_bat_urd_sun_jpn_knd_kor_eng_dut_dyu_lit_ind_nor_anl_tag_mnd_spa_tsn_bos_hau_ukr_ben_afr_rom_qcu_guj_bul_mol_ses_amh_alb_sod_glc_mly_krd_akn_lat_dgb_mao_tha_amr_tml_fbf_yor_aze_por_grk_uzb_cic_vie_aeg_tsw_moo_ven	-0.169067434451279	-0.398934658584524	0.690855899932098
820	tig_cze_zul_spa_amr_hau_wly_lit_azi_uzb_akn_tag_dgb_mol_por_bsq_slo_sod_cic_mnd_rus_pol_ven_alb_ses_grk_est_igb_swt_hun_svk_aeg_geo_ukr_afr_prs_pan_amh_mlt_ctl_fin_swa_mao_mcd_bat_jpn_tml_kor_fre_ita_ewe_rom_mly_bul_heb_jav_cnt_hin_bam_urd_gam_scr_lat_bos_arw_qcu_krd_nor_swe_xho_owc_eng_chh_ger_ind_dut_moo_glc_bem_sun_tha_anl_knd_fbf_tsn_tur_guj_ben_aze_yor_vie_sid_dyu_lda_tsw	-0.615893024307964	-1.47020834345767	0.14488052331307
821	anl_rom_akn_ger_hau_wly_gam_bul_azi_aze_cic_mly_lda_nor_glc_bsq_ita_sid_swa_cnt_fre_lat_ses_guj_moo_ben_hun_xho_igb_fin_mol_sod_geo_por_grk_spa_swe_chh_amh_bos_est_ven_tag_lit_jav_jpn_tml_kor_arw_cze_zul_pan_ind_pol_aeg_bat_mnd_urd_ewe_rus_mlt_svk_mcd_ukr_hin_qcu_scr_prs_krd_bem_heb_afr_owc_alb_sun_dut_swt_eng_yor_mao_tha_amr_knd_tsw_fbf_tur_ctl_slo_uzb_dyu_vie_tig_dgb_bam_tsn	-0.0616765424431707	-0.145278507228743	0.884805385727014
822	tig_grk_bam_spa_gam_sid_aeg_scr_azi_tur_cic_bat_swa_alb_nor_bsq_svk_chh_akn_mnd_hin_pan_fbf_swe_tsn_por_fin_moo_swt_est_prs_amr_geo_glc_lit_dut_pol_owc_anl_ukr_hun_lda_jav_urd_sun_jpn_knd_kor_ita_ctl_tsw_bul_mly_krd_sod_ind_cnt_eng_zul_cze_hau_arw_bos_slo_guj_qcu_mcd_afr_rom_igb_amh_ben_heb_rus_mao_lat_ven_ger_ses_tag_tha_mlt_tml_yor_dgb_uzb_mol_fre_aze_dyu_vie_wly_xho_bem_ewe	-0.930037322524907	-2.26050084850903	0.0261228292233804
823	heb_swe_tsw_spa_anl_mlt_sod_fre_uzb_azi_bem_bat_ven_hin_por_bsq_mcd_wly_yor_mnd_ben_bos_akn_pol_moo_krd_fin_dgb_igb_est_lit_owc_geo_nor_eng_afr_slo_hau_aeg_pan_hun_tsn_tag_dut_mao_jpn_tml_kor_grk_glc_cic_ger_sun_rus_chh_jav_cnt_guj_zul_mol_tig_bul_ctl_ita_svk_qcu_ukr_lat_urd_dyu_sid_prs_gam_scr_ind_rom_ewe_alb_lda_mly_tha_amh_knd_swt_swa_aze_cze_arw_tur_ses_vie_amr_xho_fbf_bam	-1.09354968929742	-2.68323547486588	0.00863063105968295
824	sid_arw_ven_urd_owc_sod_wly_lat_azi_uzb_tsw_jav_swt_alb_eng_bsq_grk_aeg_moo_mnd_lit_ita_ewe_hin_xho_bul_fin_akn_swa_hun_mcd_anl_geo_mol_rom_svk_slo_mlt_tig_bos_est_bem_mao_spa_ind_jpn_knd_kor_por_dut_zul_ctl_tag_glc_gam_bat_cnt_ben_bam_afr_hau_pol_rus_ger_guj_qcu_swe_fre_cze_igb_heb_pan_chh_nor_mly_ukr_cic_prs_tsn_sun_tha_amh_tml_lda_yor_aze_scr_krd_tur_fbf_vie_amr_dgb_ses_dyu	-0.158168607962718	-0.373597995414134	0.709553732151682
825	sod_por_ven_ita_chh_mlt_amr_arw_uzb_azi_lda_sun_igb_svk_mcd_bsq_slo_owc_swt_mnd_ben_lat_yor_afr_ses_krd_hun_zul_tsw_fin_alb_aeg_geo_bos_scr_glc_fre_tig_anl_ger_est_dgb_mao_ctl_ind_jpn_tml_kor_pol_eng_bem_grk_mly_cze_sid_bat_cnt_pan_swa_swe_hau_bul_mol_lit_nor_qcu_prs_hin_guj_dyu_wly_rus_gam_rom_jav_dut_moo_ukr_xho_tag_tha_amh_knd_bam_cic_aze_urd_spa_tur_fbf_vie_heb_tsn_akn_ewe	-1.11907726674665	-2.74688118912711	0.00722472080355908
826	amr_por_ses_alb_owc_aeg_amh_urd_azi_uzb_ven_mao_swt_ben_krd_bsq_bul_gam_akn_cnt_svk_nor_xho_ukr_tsn_ctl_hun_dgb_moo_fin_grk_hau_geo_rom_slo_pol_guj_heb_wly_glc_est_swa_tag_prs_sun_jpn_tml_kor_pan_scr_bam_fre_mly_lit_sod_ind_mnd_rus_ewe_dut_anl_spa_hin_lat_swe_qcu_ita_arw_mol_lda_mlt_mcd_tig_afr_bat_cze_cic_eng_zul_jav_tha_sid_knd_yor_igb_tur_ger_bos_aze_bem_vie_chh_fbf_tsw_dyu	0.589694163052536	1.39532017513671	0.166242341496999
827	owc_lat_yor_mol_aeg_tig_sod_dut_azi_tur_dgb_bat_ewe_afr_ukr_bsq_nor_gam_akn_mnd_eng_guj_lda_ger_fbf_por_est_zul_bem_hun_pan_sid_geo_alb_arw_scr_slo_anl_mlt_grk_fin_swt_mly_ctl_jav_jpn_knd_kor_hin_ben_dyu_prs_ind_bos_wly_mao_cnt_rus_ven_urd_heb_fre_bul_svk_glc_qcu_rom_ita_mcd_tsn_hau_swe_chh_pol_sun_cze_ses_krd_swa_tag_tha_amh_tml_moo_xho_uzb_spa_lit_aze_cic_vie_amr_tsw_bam_igb	-0.431423875329394	-1.02461278410799	0.308203701544441
828	anl_swe_ses_afr_aeg_gam_amh_rus_azi_uzb_tsw_tag_zul_arw_guj_bsq_hin_tig_moo_mnd_fre_ita_fbf_ger_ewe_krd_est_bam_dyu_hun_pol_owc_geo_glc_bos_ukr_scr_heb_hau_spa_fin_bem_mly_nor_bat_jpn_tml_kor_lat_eng_cic_por_jav_ben_mlt_ind_cnt_ctl_akn_grk_amr_mcd_svk_slo_dut_qcu_pan_rom_alb_yor_sod_mol_sid_urd_mao_bul_igb_cze_swt_sun_tha_chh_knd_ven_tsn_tur_prs_lit_aze_swa_vie_wly_dgb_xho_lda	0.110925962825998	0.261037711380264	0.794640604132866
829	chh_guj_cic_slo_amr_gam_mlt_swe_azi_uzb_bem_sun_tsw_grk_lit_bsq_arw_anl_ewe_mnd_nor_krd_ses_bos_tsn_lat_fin_zul_dyu_est_ita_tig_geo_ben_mcd_por_prs_aeg_sod_rus_hun_akn_ind_bul_mao_jpn_knd_kor_fre_cze_yor_dut_tag_pan_amh_mly_cnt_scr_swa_ger_sid_ukr_alb_urd_glc_qcu_mol_hin_ctl_lda_heb_svk_owc_eng_jav_spa_bam_afr_fbf_bat_tha_wly_tml_igb_ven_aze_pol_rom_tur_dgb_vie_hau_moo_xho_swt	-0.35973602734337	-0.852586945088158	0.396078785641297
830	amr_por_ven_urd_sod_mlt_heb_glc_aze_uzb_cic_tag_lda_ukr_ita_bsq_krd_chh_moo_cnt_ctl_guj_yor_prs_igb_eng_hun_zul_akn_fin_rus_tig_geo_pan_slo_bul_mcd_sid_hau_afr_est_tsw_bat_nor_sun_jpn_knd_kor_dut_swe_xho_bos_ind_cze_anl_mly_mnd_mol_swa_lit_gam_pol_ger_arw_grk_qcu_scr_spa_svk_ewe_amh_fre_aeg_hin_jav_rom_bam_alb_swt_mao_tha_wly_tml_bem_tsn_tur_ben_lat_azi_ses_vie_owc_fbf_dyu_dgb	-0.100020820275945	-0.235669160700984	0.814207603032923
831	sod_swe_lda_alb_mlt_gam_owc_urd_uzb_tur_yor_mly_dgb_ita_prs_bsq_mcd_aeg_tsn_cnt_ctl_pan_dyu_rus_cic_hin_hun_zul_ewe_est_bos_wly_geo_cze_lat_svk_grk_tig_hau_eng_fin_moo_ind_fre_bat_jpn_tml_kor_scr_arw_ven_slo_jav_guj_amh_sun_mnd_ukr_xho_ger_heb_ben_bul_nor_krd_qcu_mol_dut_spa_tsw_chh_pol_anl_glc_mao_lit_bam_por_bem_tag_tha_sid_knd_swt_swa_azi_rom_afr_aze_ses_vie_amr_igb_fbf_akn	-0.35203871818038	-0.834567028934979	0.406100221871456
832	amh_lat_fbf_ita_aeg_anl_tig_spa_uzb_tur_xho_ind_zul_nor_ben_bsq_scr_hau_swa_mnd_prs_rus_swt_ctl_bem_ukr_est_ewe_ven_hun_cze_heb_geo_mol_fre_grk_por_chh_owc_pan_fin_bam_tag_afr_mao_jpn_tml_kor_guj_bul_yor_mcd_jav_ger_wly_bat_cnt_slo_ses_pol_sod_lit_alb_urd_swe_qcu_hin_krd_eng_tsw_mlt_arw_sid_rom_sun_bos_dgb_dut_lda_mly_tha_amr_knd_tsn_dyu_aze_glc_svk_azi_moo_vie_gam_cic_igb_akn	-0.245372483224235	-0.57918436787857	0.563865053756722
833	gam_pol_akn_pan_amh_sod_sid_svk_azi_aze_dyu_tag_yor_mcd_ger_bsq_alb_wly_lda_cnt_cze_bul_fbf_ita_igb_glc_fin_swa_tsn_hun_scr_heb_geo_lit_afr_arw_eng_mlt_chh_ukr_est_zul_bat_ben_mao_jpn_knd_kor_por_bos_bem_mol_jav_rom_hau_ind_mnd_fre_xho_slo_aeg_rus_dut_prs_spa_qcu_krd_ctl_lat_tsw_anl_guj_tig_urd_sun_grk_moo_swe_ewe_mly_tha_owc_tml_ses_dgb_tur_nor_hin_uzb_swt_vie_amr_ven_cic_bam	-0.244222377756255	-0.578750905784858	0.564156316425874
834	owc_pol_yor_ger_wly_amr_sod_cze_azi_uzb_akn_mly_tsw_afr_bul_bsq_ben_hau_bem_cnt_grk_krd_ven_spa_ewe_ukr_est_xho_cic_hun_urd_sid_geo_svk_bos_lat_arw_anl_aeg_pan_fin_fbf_tag_glc_ind_jpn_tml_kor_alb_ctl_tsn_ita_mao_rom_gam_jav_mnd_slo_lda_swe_amh_fre_hin_rus_mol_qcu_nor_scr_dut_ses_mlt_prs_heb_por_bat_lit_igb_guj_dyu_sun_tha_chh_knd_bam_moo_tur_eng_mcd_aze_swt_vie_tig_zul_swa_dgb	-0.743718958155355	-1.78755380629695	0.0771054035600748
835	heb_ukr_ven_spa_anl_wly_gam_ita_uzb_tur_tsw_jav_zul_fre_swe_bsq_bul_mlt_swt_cnt_nor_lat_tsn_ger_bem_grk_hun_cic_fbf_est_hin_sod_geo_guj_afr_arw_glc_tig_chh_svk_fin_yor_mly_por_sun_jpn_knd_kor_mcd_eng_xho_rus_ind_krd_hau_bat_mnd_dut_bam_prs_sid_mol_scr_ctl_bos_qcu_rom_ben_pol_lda_amh_pan_owc_urd_mao_alb_swa_cze_akn_tag_tha_aeg_tml_ses_igb_azi_lit_slo_aze_dyu_vie_amr_ewe_dgb_moo	-0.682436398149194	-1.63357185365901	0.105729854030333
836	aeg_guj_tsn_mol_wly_amh_tig_prs_azi_tur_bam_tag_igb_bul_scr_bsq_grk_sod_dyu_mnd_slo_hin_akn_bos_lda_arw_hun_tsw_fbf_est_ita_mlt_geo_rom_dut_nor_ger_hau_heb_krd_fin_yor_bat_ctl_ind_jpn_knd_kor_spa_afr_ewe_alb_mly_urd_chh_mao_cnt_fre_xho_pan_gam_rus_pol_por_mcd_qcu_glc_lat_eng_bem_owc_cze_anl_lit_jav_svk_cic_ukr_ses_sun_tha_sid_tml_swa_ven_aze_ben_swe_uzb_moo_vie_amr_swt_dgb_zul	-0.580185648761687	-1.38469636404427	0.169458470017747
837	owc_rus_yor_afr_mlt_sid_aeg_pan_tur_azi_bam_jav_cic_urd_mcd_bsq_glc_gam_ewe_cnt_scr_slo_ven_nor_dyu_prs_est_dgb_bem_hun_svk_anl_geo_por_bul_guj_ukr_hau_tig_spa_fin_zul_mly_bos_bat_jpn_knd_kor_krd_fre_lda_ctl_sun_lit_amr_ind_mnd_ita_akn_arw_sod_cze_pol_grk_lat_qcu_ger_alb_dut_swa_chh_hin_heb_mol_mao_ben_xho_eng_fbf_tag_tha_amh_tml_tsw_tsn_aze_rom_swe_uzb_ses_vie_wly_swt_moo_igb	-0.576067098581395	-1.37503617893646	0.172423842380931
838	wly_ukr_ses_swe_hau_amr_amh_prs_aze_uzb_zul_tag_xho_lit_pan_bsq_guj_gam_bam_cnt_eng_por_cic_mcd_tsn_spa_fin_swt_fbf_hun_lat_heb_geo_bul_ben_afr_krd_chh_aeg_ita_est_swa_bat_svk_jav_jpn_tml_kor_ctl_dut_moo_hin_mly_mol_mlt_ind_mnd_grk_tsw_bos_sid_urd_cze_alb_ger_qcu_fre_arw_pol_bem_tig_slo_sod_rus_mao_glc_ven_rom_lda_sun_tha_owc_knd_ewe_dyu_azi_scr_nor_tur_akn_vie_anl_yor_igb_dgb	-0.0917818146136046	-0.216340997066021	0.829195788319499
839	sid_cze_swa_pol_heb_chh_owc_swe_tur_uzb_fbf_mly_dyu_ukr_alb_bsq_spa_gam_bam_mnd_arw_ita_xho_krd_moo_mol_hun_tsw_dgb_est_bos_mlt_geo_slo_rom_guj_nor_hau_wly_dut_fin_ewe_bat_por_sun_jpn_knd_kor_lat_mcd_akn_ben_ind_ger_amh_jav_cnt_ctl_swt_glc_aeg_pan_afr_svk_scr_qcu_lit_bul_fre_tsn_amr_grk_anl_prs_mao_rus_zul_eng_igb_tag_tha_sod_tml_ven_bem_azi_hin_urd_aze_cic_vie_tig_ses_lda_yor	0.0208223687094069	0.0491368938457507	0.960915576230022
840	tig_ger_fbf_pan_amr_chh_wly_guj_uzb_aze_igb_ind_tsw_ctl_rom_bsq_afr_owc_ven_cnt_slo_bul_swt_urd_bem_eng_hun_dgb_dyu_est_rus_anl_geo_krd_grk_dut_lit_mlt_sod_ita_fin_xho_sun_glc_jav_jpn_tml_kor_fre_ukr_ses_svk_mly_arw_hau_bat_mnd_bos_cic_mol_sid_nor_ben_swe_pol_qcu_prs_por_scr_moo_gam_spa_heb_mcd_mao_lat_akn_cze_swa_tag_tha_aeg_knd_zul_lda_tur_alb_hin_azi_ewe_vie_amh_tsn_bam_yor	-0.139479378254817	-0.328980496317824	0.742910123617525
841	heb_mcd_fbf_krd_amh_anl_aeg_prs_azi_uzb_bam_mao_tsw_slo_ukr_bsq_glc_owc_moo_cnt_mol_ben_lda_pol_akn_bos_hun_ses_igb_est_svk_sid_geo_scr_spa_alb_urd_mlt_gam_bul_fin_ewe_sun_swe_tag_jpn_knd_kor_fre_dut_zul_lat_mly_pan_amr_jav_mnd_lit_tsn_hin_hau_guj_eng_ctl_arw_qcu_rom_grk_afr_ven_wly_nor_tig_ita_ind_por_cic_cze_swt_bat_tha_chh_tml_swa_yor_aze_rus_ger_tur_dyu_vie_sod_xho_bem_dgb	-0.542729276495272	-1.29362646419721	0.198998217224109
842	hau_pol_zul_guj_chh_heb_sod_dut_tur_uzb_ses_mao_bem_alb_cze_bsq_grk_amh_ewe_cnt_lat_nor_fbf_ben_swa_scr_hun_cic_xho_fin_eng_sid_geo_fre_ger_spa_glc_mlt_owc_hin_est_dyu_tag_ukr_ind_jpn_knd_kor_lit_rus_tsw_mcd_mly_por_anl_sun_mnd_prs_bam_slo_tig_afr_pan_krd_ctl_qcu_svk_bul_swe_dgb_amr_rom_aeg_urd_bat_ita_lda_mol_igb_jav_tha_wly_tml_moo_yor_aze_bos_arw_azi_swt_vie_gam_akn_tsn_ven	0.350538490728768	0.825301678587273	0.411312334104
843	amh_ctl_bem_eng_gam_hau_anl_mol_aze_azi_ewe_mao_swt_rom_guj_bsq_prs_sod_tsw_mnd_fre_glc_dgb_grk_dyu_mcd_hun_igb_bam_est_ben_amr_geo_dut_lit_urd_nor_wly_heb_pol_fin_fbf_mly_pan_tag_jpn_knd_kor_krd_arw_akn_afr_jav_ukr_tig_sun_cnt_bos_moo_scr_owc_por_ita_swe_lat_qcu_slo_spa_ger_yor_mlt_svk_chh_bul_ind_cze_ses_rus_zul_bat_tha_aeg_tml_swa_ven_uzb_alb_hin_tur_xho_vie_sid_tsn_cic_lda	-0.661936876047479	-1.58350689463981	0.116700851003484
844	sid_ger_bem_bul_heb_gam_chh_nor_aze_uzb_tsw_jav_moo_rom_pan_bsq_krd_sod_xho_cnt_cze_alb_lda_eng_cic_rus_hun_bam_ven_est_ukr_aeg_geo_slo_lit_grk_guj_amr_owc_pol_fin_ewe_bat_afr_mly_jpn_tml_kor_hin_lat_yor_por_sun_scr_anl_mao_mnd_mol_swa_prs_hau_ita_swe_glc_ctl_qcu_urd_svk_ben_dgb_tig_arw_wly_spa_ind_bos_dyu_dut_igb_tag_tha_mlt_knd_akn_tsn_tur_mcd_fre_azi_zul_vie_amh_ses_swt_fbf	0.0822016106329949	0.193614904508901	0.846899677928763
845	amr_scr_ewe_ger_mlt_wly_tig_cze_aze_azi_cic_sun_moo_lat_guj_bsq_nor_amh_igb_mnd_grk_slo_xho_prs_yor_bos_fin_bem_ses_est_pol_chh_geo_bul_krd_por_ctl_hau_owc_glc_hun_lda_tag_lit_jav_jpn_tml_kor_rus_mcd_fbf_svk_ind_swe_heb_mly_cnt_hin_dyu_urd_gam_ita_eng_ukr_arw_qcu_afr_pan_spa_ven_sod_rom_anl_mol_bat_ben_swa_alb_swt_mao_tha_sid_knd_zul_tsn_uzb_fre_dut_tur_tsw_vie_aeg_akn_bam_dgb	-0.109253939038549	-0.25763184502206	0.797260259720191
846	aeg_swe_swa_pol_hau_anl_sod_lit_tur_azi_igb_jav_ven_grk_arw_bsq_pan_sid_yor_mnd_ita_krd_ewe_ben_akn_rom_hun_moo_lda_est_svk_owc_geo_rus_afr_slo_guj_wly_amh_prs_fin_ses_mao_ukr_bat_jpn_knd_kor_hin_cze_xho_ger_ind_ctl_mlt_sun_cnt_urd_tsn_fre_heb_mcd_lat_scr_bos_qcu_eng_por_dut_zul_gam_mol_amr_spa_mly_glc_bem_nor_cic_tag_tha_tig_tml_dyu_bam_uzb_alb_bul_aze_tsw_vie_chh_fbf_swt_dgb	-0.23302527211935	-0.550465874234938	0.583319693031902
847	sid_spa_yor_por_heb_amr_tig_krd_tur_aze_swa_ind_dyu_cze_arw_bsq_ukr_wly_ewe_mnd_alb_mcd_zul_pol_swt_rus_est_igb_cic_fin_ita_mlt_geo_bos_lit_swe_fre_sod_amh_afr_hun_lda_mly_dut_mao_jpn_tml_kor_eng_prs_fbf_lat_jav_ctl_aeg_tag_cnt_rom_ses_hin_anl_slo_scr_mol_ger_qcu_bul_grk_glc_bem_owc_urd_chh_guj_bat_nor_moo_pan_dgb_sun_tha_gam_knd_xho_akn_azi_ben_svk_uzb_ven_vie_hau_tsw_tsn_bam	0.68069282976151	1.61325957966816	0.110076428832168
848	amh_eng_ven_fre_aeg_hau_sid_krd_aze_uzb_swt_ind_akn_rom_mol_bsq_slo_wly_yor_cnt_ukr_ita_moo_ben_swa_ctl_est_bam_tsw_fin_pol_chh_geo_cze_spa_prs_lat_owc_mlt_ger_hun_dyu_tag_lit_sun_jpn_tml_kor_dut_pan_ses_hin_jav_glc_amr_mly_mnd_bos_zul_bul_sod_guj_nor_rus_grk_qcu_mcd_svk_por_bem_heb_arw_tig_alb_bat_scr_dgb_urd_ewe_mao_tha_gam_knd_cic_xho_azi_swe_afr_tur_fbf_vie_anl_igb_tsn_lda	0.689467469933251	1.63444441556168	0.105546280602634
849	sid_slo_moo_scr_owc_mlt_tig_lat_uzb_aze_akn_jav_zul_glc_bos_bsq_hin_chh_fbf_cnt_arw_grk_tsw_lit_xho_ukr_hun_cic_ven_fin_dut_sod_geo_svk_pol_cze_ger_heb_anl_guj_est_bem_tag_krd_bat_jpn_tml_kor_por_mol_dyu_fre_mly_bul_amr_ind_mnd_alb_swt_afr_aeg_rom_ctl_pan_rus_qcu_mcd_swe_prs_dgb_hau_urd_wly_ben_sun_eng_swa_nor_ewe_mao_tha_gam_knd_igb_bam_azi_ita_spa_tur_ses_vie_amh_lda_yor_tsn	-0.0202949084171248	-0.0478401626951546	0.961946215088109
850	gam_urd_tsn_pol_sid_hau_amh_krd_uzb_tur_tsw_jav_xho_bul_spa_bsq_glc_heb_yor_cnt_ita_nor_akn_por_fbf_scr_fin_ses_moo_est_eng_mlt_geo_svk_ger_mol_pan_wly_anl_grk_hun_dyu_sun_rom_mly_jpn_knd_kor_dut_guj_dgb_swe_tag_hin_tig_ind_mnd_fre_swt_ctl_owc_lit_arw_slo_bos_qcu_rus_ben_mcd_ewe_sod_prs_chh_ukr_mao_afr_cic_lat_swa_bat_tha_amr_tml_zul_igb_azi_alb_cze_aze_ven_vie_aeg_lda_bam_bem	-0.737812048009913	-1.77118537244842	0.0798058930254025
851	sid_guj_cic_spa_wly_aeg_anl_lit_aze_azi_dyu_mly_ses_alb_mol_bsq_pan_owc_akn_cnt_mcd_arw_tsw_rus_tsn_prs_hun_swa_ewe_est_svk_hau_geo_urd_bos_glc_fre_sod_tig_scr_fin_bam_tag_hin_mao_jpn_knd_kor_krd_grk_moo_lat_jav_ben_amh_bat_mnd_por_igb_bul_amr_ger_swe_dut_ita_qcu_nor_slo_ctl_swt_gam_pol_mlt_ukr_ind_eng_lda_cze_zul_sun_tha_chh_tml_fbf_yor_tur_rom_afr_uzb_xho_vie_heb_ven_dgb_bem	-0.223629946535639	-0.528468915719273	0.598432808644996
852	amr_ben_dyu_svk_sod_amh_heb_eng_azi_aze_ewe_bat_swt_pol_krd_bsq_afr_anl_fbf_mnd_glc_lat_tsn_prs_lda_dut_hun_bam_yor_est_ctl_owc_geo_mol_hin_fre_lit_sid_tig_scr_fin_xho_sun_rom_jav_jpn_tml_kor_grk_ita_akn_bos_tag_slo_wly_mly_cnt_spa_zul_ukr_chh_swe_pan_nor_arw_qcu_mcd_guj_por_moo_aeg_rus_gam_cze_mao_bul_swa_urd_ses_ind_tha_hau_knd_igb_cic_tur_alb_ger_uzb_bem_vie_mlt_tsw_ven_dgb	-0.275358834687067	-0.650745510273526	0.516815337033344
853	owc_pol_yor_dut_sod_tig_anl_eng_tur_aze_fbf_mly_zul_slo_spa_bsq_ctl_chh_ven_cnt_nor_ger_ses_prs_swt_afr_fin_ewe_dyu_est_fre_amh_geo_lit_por_mol_swe_amr_gam_hin_hun_akn_bat_mcd_tag_jpn_knd_kor_ukr_rom_lda_scr_jav_bos_heb_sun_mnd_pan_cic_grk_hau_bul_glc_rus_ben_qcu_alb_cze_urd_xho_mlt_arw_wly_guj_ind_ita_tsw_krd_igb_mao_tha_sid_tml_moo_swa_azi_svk_lat_uzb_tsn_vie_aeg_dgb_bam_bem	0.113011617795425	0.266280221293707	0.79061288121125
854	wly_bul_akn_ben_anl_owc_sid_rus_uzb_aze_swt_mao_cic_ukr_svk_bsq_por_heb_ewe_mnd_spa_krd_ses_ctl_bem_rom_est_igb_dgb_hun_slo_sod_geo_pol_fre_urd_pan_amh_chh_glc_fin_bam_jav_arw_sun_jpn_knd_kor_cze_guj_zul_grk_mly_alb_tig_bat_cnt_eng_fbf_afr_gam_mcd_mol_dut_nor_qcu_hin_scr_swe_swa_amr_ger_hau_bos_tag_ita_tsw_lit_xho_ind_tha_aeg_tml_tsn_dyu_tur_lat_prs_azi_yor_vie_mlt_lda_ven_moo	0.00229194442875629	0.00539451698835411	0.995707373900626
855	sid_glc_bam_prs_sod_anl_amh_pol_uzb_azi_moo_sun_dyu_rus_alb_bsq_ctl_tig_dgb_mnd_ger_rom_fbf_dut_lda_mol_fin_ven_tsn_est_eng_gam_geo_lat_slo_ukr_bul_chh_aeg_urd_hun_igb_mao_fre_tag_jpn_tml_kor_por_nor_tsw_krd_jav_swe_amr_bat_cnt_scr_xho_pan_wly_svk_hin_guj_arw_qcu_bos_afr_cze_ses_mlt_ita_owc_spa_mly_ben_ewe_lit_cic_ind_tha_heb_knd_yor_swt_tur_mcd_grk_aze_bem_vie_hau_akn_zul_swa	0.260600587336771	0.614772516842585	0.540206231066601
856	amr_pol_moo_lat_heb_tig_sod_prs_uzb_aze_fbf_jav_ses_ukr_lit_bsq_ita_aeg_xho_mnd_por_swe_dgb_svk_bem_glc_est_lda_cic_fin_afr_mlt_geo_ger_cze_spa_fre_gam_hau_alb_hun_swt_mly_rus_bat_jpn_knd_kor_dut_mcd_dyu_krd_ind_grk_wly_sun_cnt_rom_igb_eng_amh_urd_mol_nor_pan_qcu_ben_ctl_scr_ven_anl_slo_sid_bos_tag_arw_yor_bul_tsn_mao_tha_chh_tml_swa_akn_tur_guj_hin_azi_ewe_vie_owc_tsw_bam_zul	-0.426686996443593	-1.01309730917621	0.313642211374872
857	anl_prs_bem_por_sid_amh_sod_afr_tur_azi_ewe_tag_swt_krd_ben_bsq_dut_hau_dgb_mnd_swe_bul_igb_glc_lda_ukr_est_cic_fbf_hun_grk_owc_geo_cze_ita_nor_urd_chh_aeg_bos_fin_xho_mao_alb_bat_jpn_knd_kor_rom_mcd_tsn_slo_jav_pan_mlt_mly_cnt_mol_dyu_hin_wly_spa_ger_rus_pol_qcu_lat_lit_svk_bam_gam_eng_heb_fre_sun_scr_tsw_arw_akn_ind_tha_tig_tml_swa_ses_aze_ctl_guj_uzb_zul_vie_amr_moo_ven_yor	-0.667541010696067	-1.59820576457657	0.11338942157266
858	chh_mcd_xho_scr_hau_anl_sod_ben_azi_tur_bam_mly_ewe_bos_mol_bsq_rom_gam_tsn_cnt_arw_glc_cic_lit_lda_alb_hun_dgb_yor_fin_hin_mlt_geo_spa_svk_bul_nor_wly_sid_ukr_est_ses_jav_eng_mao_jpn_knd_kor_pol_dut_swa_pan_ind_slo_amh_tag_mnd_afr_moo_por_tig_ger_urd_ita_lat_qcu_guj_krd_cze_akn_amr_swe_aeg_rus_sun_ctl_swt_grk_igb_bat_tha_owc_tml_ven_dyu_aze_fre_prs_uzb_tsw_vie_heb_zul_bem_fbf	-0.19466354319426	-0.459665888782106	0.646828817228263
859	mlt_pan_bam_swe_sod_hau_sid_glc_uzb_tur_ven_jav_igb_bos_scr_bsq_eng_owc_bem_mnd_afr_ukr_moo_bul_xho_arw_fin_dyu_lda_est_dut_amr_geo_ita_grk_krd_ben_aeg_tig_fre_hun_ewe_sun_lat_mao_jpn_tml_kor_slo_ger_tsw_ctl_tag_mcd_chh_bat_cnt_nor_ses_guj_heb_lit_prs_rus_urd_qcu_rom_mol_hin_tsn_amh_svk_gam_por_mly_cze_swt_alb_fbf_ind_tha_wly_knd_yor_zul_azi_pol_spa_aze_cic_vie_anl_dgb_akn_swa	-0.598778672925732	-1.43307958686594	0.15518829326517
860	aeg_por_ven_slo_chh_tig_owc_pan_tur_azi_bam_sun_dgb_ita_hin_bsq_fre_heb_cic_mnd_afr_ukr_ses_prs_zul_nor_est_ewe_tsw_fin_bul_sod_geo_spa_rus_lat_mol_sid_mlt_glc_hun_dyu_bat_svk_mao_jpn_tml_kor_cze_urd_fbf_mcd_mly_lit_hau_tag_cnt_krd_swt_swe_gam_bos_grk_pol_eng_qcu_alb_rom_dut_tsn_anl_arw_amh_ger_ind_ctl_lda_ben_igb_jav_tha_wly_knd_bem_akn_aze_guj_scr_uzb_swa_vie_amr_yor_xho_moo	-0.360160296078514	-0.853448442226608	0.395603511516458
861	mlt_grk_swt_ben_owc_chh_wly_prs_azi_aze_akn_mly_zul_scr_por_bsq_rom_aeg_dgb_cnt_ctl_pan_tsn_nor_ses_lat_hun_swa_xho_est_cze_anl_geo_lit_pol_mol_ger_amr_gam_spa_fin_tsw_mao_ita_sun_jpn_tml_kor_bos_krd_ewe_svk_ind_urd_hau_tag_mnd_mcd_dyu_glc_tig_bul_afr_guj_eng_qcu_arw_hin_dut_bam_heb_slo_sid_fre_bat_swe_moo_rus_igb_jav_tha_amh_knd_fbf_lda_uzb_ukr_alb_tur_cic_vie_sod_yor_bem_ven	-0.576781704459292	-1.37605731223559	0.172108534563109
862	sod_pol_swa_lit_anl_heb_mlt_cze_tur_aze_dgb_sun_swt_mol_grk_bsq_arw_amr_fbf_cnt_rus_alb_lda_nor_zul_dut_fin_tsw_yor_hun_hin_hau_geo_ukr_prs_ita_bul_aeg_tig_afr_est_moo_jav_scr_mly_jpn_tml_kor_lat_urd_bem_svk_bat_fre_amh_tag_mnd_ctl_ses_pan_gam_glc_ger_spa_mcd_qcu_rom_krd_ben_dyu_wly_por_chh_eng_mao_swe_igb_guj_ven_ind_tha_owc_knd_cic_ewe_azi_bos_slo_uzb_akn_vie_sid_tsn_bam_xho	-0.462177787711793	-1.0972152776083	0.275380152878204
863	amh_swe_bem_cze_wly_gam_heb_scr_aze_azi_cic_bat_dyu_bos_rom_bsq_fre_mlt_zul_cnt_afr_pol_fbf_ben_bam_ita_hun_swt_igb_fin_spa_owc_geo_prs_slo_grk_svk_sid_sod_mcd_est_xho_tag_lat_sun_jpn_knd_kor_dut_nor_akn_glc_jav_rus_amr_ind_mnd_ctl_ses_krd_anl_guj_mol_por_alb_qcu_bul_pan_lit_yor_chh_eng_aeg_hin_mao_urd_ven_ger_moo_mly_tha_hau_tml_dgb_swa_uzb_arw_ukr_tur_tsw_vie_tig_tsn_lda_ewe	-0.416558878816501	-0.989562426799729	0.324955697029891
864	hau_dut_bam_por_gam_amr_aeg_cze_azi_aze_ses_mao_yor_mcd_fre_bsq_pol_chh_zul_mnd_svk_ctl_xho_ben_lda_prs_est_tsw_moo_hun_alb_heb_geo_afr_pan_eng_hin_anl_tig_slo_fin_bem_jav_guj_tag_jpn_knd_kor_mol_spa_cic_lat_bat_scr_owc_sun_cnt_glc_akn_urd_amh_krd_ukr_swe_arw_qcu_grk_ger_lit_ven_wly_rus_mlt_bos_mly_bul_igb_rom_swa_ind_tha_sod_tml_fbf_ewe_tur_ita_nor_uzb_dyu_vie_sid_tsn_swt_dgb	-0.646166026717975	-1.54510364407758	0.12571738055548
865	owc_dut_tsw_pol_tig_aeg_heb_prs_azi_tur_bem_ind_cic_fre_pan_bsq_bul_gam_yor_mnd_svk_swe_ven_afr_moo_alb_hun_dyu_xho_est_arw_sid_geo_ukr_eng_slo_rom_hau_mlt_ger_fin_swt_bat_ita_sun_jpn_tml_kor_hin_urd_swa_glc_mly_rus_anl_tag_cnt_bos_tsn_mol_amh_ctl_ben_por_grk_qcu_lit_lat_mcd_akn_chh_cze_sod_krd_mao_guj_fbf_scr_lda_jav_tha_amr_knd_bam_zul_aze_nor_spa_uzb_dgb_vie_wly_igb_ewe_ses	-0.391701040382472	-0.928186721494594	0.355713496168518
866	mlt_ukr_akn_ben_heb_anl_hau_alb_aze_uzb_lda_sun_dyu_rus_nor_bsq_afr_sod_ewe_cnt_cze_dut_tsw_bul_zul_por_hun_swt_ven_est_hin_wly_geo_rom_arw_swe_svk_amh_chh_ctl_fin_moo_tag_pan_ind_jpn_tml_kor_mol_lat_ses_glc_mao_bos_aeg_mly_mnd_mcd_bem_spa_tig_guj_ger_scr_krd_qcu_prs_eng_fre_cic_owc_grk_gam_slo_bat_lit_dgb_urd_yor_jav_tha_amr_knd_xho_fbf_azi_ita_pol_tur_tsn_vie_sid_igb_swa_bam	-0.00649373985737865	-0.0152788836528091	0.98784241902571
867	wly_lit_swa_alb_anl_owc_amr_rus_uzb_aze_tsw_jav_cic_lat_swe_bsq_scr_hau_ewe_mnd_spa_fre_dgb_grk_lda_bul_hun_bem_akn_fin_prs_heb_geo_svk_krd_cze_slo_aeg_chh_pol_est_tsn_ind_ita_bat_jpn_tml_kor_afr_ctl_ven_guj_tag_glc_gam_mao_cnt_rom_moo_arw_sid_dut_ben_mcd_hin_qcu_por_mol_pan_xho_sod_ger_amh_ukr_sun_urd_swt_eng_fbf_mly_tha_mlt_knd_bam_igb_azi_nor_bos_tur_ses_vie_tig_yor_zul_dyu	-0.435848863326097	-1.03498730404761	0.303358636050035
868	amr_mol_bam_dut_owc_wly_aeg_rom_uzb_azi_ven_mao_dyu_cze_svk_bsq_alb_sod_moo_cnt_fre_spa_dgb_slo_zul_nor_est_yor_ewe_fin_pol_amh_geo_bul_swe_glc_ukr_chh_mlt_urd_hun_akn_mly_krd_sun_jpn_tml_kor_por_ger_lda_afr_tag_rus_sid_ind_mnd_guj_igb_ctl_anl_bos_eng_prs_lit_qcu_lat_grk_arw_tsn_tig_hin_heb_ita_bat_ben_cic_scr_fbf_jav_tha_hau_knd_xho_swa_aze_mcd_pan_tur_bem_vie_gam_tsw_swt_ses	0.193476931086356	0.454963526537995	0.650195778661586
869	amh_svk_swt_pan_owc_mlt_gam_slo_tur_aze_zul_mao_tsw_prs_swe_bsq_lat_chh_xho_mnd_guj_bul_akn_mol_igb_bos_est_bem_ven_hun_pol_heb_geo_urd_rus_grk_krd_tig_anl_afr_fin_dgb_tag_fre_ind_jpn_tml_kor_glc_hin_fbf_ita_sun_alb_hau_bat_cnt_lit_cic_arw_amr_ukr_scr_por_eng_qcu_mcd_rom_ctl_ses_sid_ger_wly_spa_mly_cze_tsn_ben_yor_jav_tha_aeg_knd_ewe_dyu_azi_nor_dut_uzb_swa_vie_sod_lda_bam_moo	-0.134888284921398	-0.318138864814031	0.7510928965167
870	anl_krd_cic_scr_gam_aeg_amr_ben_azi_tur_igb_ind_zul_glc_afr_bsq_svk_sid_akn_mnd_alb_dut_xho_lat_ewe_urd_fin_dyu_tsw_hun_ger_heb_geo_pol_hin_por_nor_chh_amh_grk_est_bam_mao_rus_tag_jpn_knd_kor_mcd_ctl_tsn_fre_sun_prs_mlt_bat_cnt_eng_fbf_lit_tig_bos_rom_pan_cze_qcu_ita_arw_spa_ven_hau_swe_owc_slo_jav_mol_ses_ukr_bem_mly_tha_sod_tml_swa_swt_uzb_bul_guj_aze_lda_vie_wly_moo_dgb_yor	-0.541536482756887	-1.28798608846907	0.200946362677391
871	amr_spa_akn_lat_heb_wly_sod_ukr_tur_azi_fbf_ind_dgb_hin_svk_bsq_nor_sid_bam_cnt_grk_glc_igb_ita_tsw_cze_hun_cic_dyu_est_dut_mlt_geo_scr_fre_guj_swe_tig_anl_pan_fin_ven_bat_pol_tag_jpn_knd_kor_urd_ctl_swt_slo_mao_afr_aeg_sun_mnd_ben_xho_krd_gam_arw_alb_mol_ger_qcu_rom_lit_mcd_ses_hau_bos_chh_rus_jav_por_yor_prs_lda_mly_tha_owc_tml_ewe_moo_aze_bul_eng_uzb_tsn_vie_amh_swa_bem_zul	-0.256317512177633	-0.605983349203364	0.546002016734146
872	amh_dut_xho_swe_heb_chh_wly_pol_tur_uzb_tsw_tag_dgb_ctl_bos_bsq_guj_owc_cic_mnd_por_ben_zul_hin_akn_afr_fin_swt_yor_est_rom_sid_geo_urd_cze_arw_eng_amr_sod_nor_hun_dyu_jav_rus_mly_jpn_tml_kor_ita_alb_bem_ukr_bat_pan_mlt_ind_cnt_scr_ses_fre_tig_slo_spa_lit_svk_qcu_ger_glc_mol_fbf_aeg_lat_anl_bul_sun_prs_igb_krd_ven_mao_tha_gam_knd_swa_lda_aze_mcd_grk_azi_bam_vie_hau_moo_ewe_tsn	0.646288639298564	1.53290778421271	0.128693472243266
873	chh_pan_xho_rom_gam_heb_mlt_spa_uzb_aze_dyu_tag_bam_ben_svk_bsq_pol_amh_tsw_cnt_scr_lit_fbf_grk_cic_slo_hun_akn_igb_fin_urd_anl_geo_eng_arw_rus_swe_hau_sid_lat_est_lda_jav_mcd_mao_jpn_tml_kor_ukr_dut_yor_krd_sun_glc_amr_ind_mnd_alb_bem_fre_owc_afr_guj_cze_por_qcu_nor_mol_bul_moo_wly_bos_sod_ger_bat_ita_ven_prs_ses_mly_tha_tig_knd_zul_swa_tur_ctl_hin_azi_ewe_vie_aeg_swt_tsn_dgb	-0.913314616317833	-2.21675262836919	0.0290777864597294
874	tig_ctl_tsn_ita_owc_sid_amr_spa_azi_aze_akn_jav_bem_arw_ukr_bsq_fre_anl_fbf_mnd_lit_lat_cic_por_bam_prs_est_zul_dgb_fin_ben_hau_geo_ger_mcd_guj_cze_heb_mlt_dut_hun_igb_ind_bul_mao_jpn_tml_kor_afr_krd_xho_pol_tag_rom_gam_mly_cnt_nor_swa_grk_aeg_hin_alb_pan_urd_qcu_eng_swe_bos_tsw_chh_mol_wly_rus_bat_slo_ewe_scr_dyu_sun_tha_sod_knd_ven_ses_uzb_svk_glc_tur_swt_vie_amh_yor_moo_lda	-0.833729992737863	-2.01373182276537	0.0469273896553664
875	wly_lit_cic_dut_sid_heb_amr_ukr_tur_uzb_bam_bat_ven_svk_urd_bsq_grk_hau_tsn_cnt_ita_bos_ses_swe_bem_scr_est_yor_tsw_hun_guj_anl_geo_nor_por_alb_prs_owc_amh_bul_fin_dyu_mao_rus_tag_jpn_tml_kor_mol_fre_moo_cze_sun_slo_gam_jav_mnd_mcd_fbf_hin_mlt_pol_krd_ger_afr_qcu_ben_ctl_spa_swa_chh_pan_sod_glc_mly_arw_xho_eng_igb_ind_tha_tig_knd_akn_swt_aze_lat_rom_azi_dgb_vie_aeg_zul_ewe_lda	-1.23413203059635	-3.05967105132033	0.00289518267362773
876	mlt_lat_dgb_urd_tig_amr_owc_glc_uzb_azi_ses_tag_fbf_ita_ben_bsq_lit_chh_dyu_cnt_scr_krd_yor_spa_igb_afr_hun_ven_tsw_fin_bul_gam_geo_rom_slo_ukr_bos_sod_wly_rus_est_swt_mly_pan_mao_jpn_tml_kor_pol_swe_xho_fre_sun_grk_amh_jav_mnd_nor_ewe_guj_heb_ger_mol_hin_alb_qcu_ctl_dut_mcd_tsn_aeg_svk_sid_prs_bat_eng_moo_cze_swa_ind_tha_anl_knd_cic_bam_tur_por_arw_aze_bem_vie_hau_akn_zul_lda	0.173492612515837	0.408794600776713	0.683630234032627
877	anl_hin_fbf_grk_gam_sod_owc_ita_tur_azi_moo_bat_tsw_guj_afr_bsq_glc_tig_ses_cnt_spa_pol_swt_swe_dgb_fre_fin_dyu_lda_est_bos_wly_geo_scr_prs_alb_rom_hau_heb_bul_hun_igb_jav_krd_sun_jpn_knd_kor_slo_arw_akn_lat_tag_eng_amr_mao_mnd_cze_bam_mol_aeg_urd_por_ben_dut_qcu_lit_pan_mcd_bem_mlt_nor_chh_ukr_mly_svk_tsn_ctl_ven_ind_tha_sid_tml_yor_swa_aze_ger_rus_uzb_zul_vie_amh_xho_ewe_cic	-0.211599243198964	-0.500548926086361	0.617871135388023
878	mlt_urd_ewe_slo_heb_tig_sod_eng_aze_uzb_bem_sun_lda_rom_mcd_bsq_ger_aeg_ses_mnd_arw_ben_zul_glc_dgb_nor_fin_ven_xho_est_lat_gam_geo_ctl_prs_hin_ukr_amh_chh_pol_hun_fbf_ind_krd_jav_jpn_tml_kor_grk_alb_bam_por_mly_scr_owc_tag_cnt_mol_moo_bul_wly_swe_spa_guj_dut_qcu_rus_pan_cze_swa_sid_afr_amr_bos_mao_svk_yor_fre_swt_bat_tha_anl_knd_dyu_cic_tur_ita_lit_azi_akn_vie_hau_igb_tsw_tsn	-0.392483136238813	-0.930311410016235	0.354618484722513
879	chh_afr_zul_ita_amh_amr_wly_cze_azi_uzb_ses_jav_swa_eng_glc_bsq_nor_heb_dyu_cnt_dut_ben_yor_urd_bam_arw_hun_swt_dgb_fin_swe_sid_geo_mol_bul_por_lit_mlt_sod_hin_est_lda_ind_scr_bat_jpn_tml_kor_fre_pan_fbf_ukr_mao_ctl_tig_mly_mnd_rus_ven_prs_anl_lat_slo_svk_bos_qcu_pol_guj_mcd_akn_gam_krd_hau_grk_sun_spa_ewe_ger_tsw_tag_tha_aeg_knd_igb_xho_tur_rom_alb_aze_cic_vie_owc_tsn_bem_moo	-0.572594191013291	-1.36394801091679	0.175875991001281
880	amr_arw_bem_pan_sod_amh_heb_fre_aze_uzb_tsw_mao_dyu_eng_mcd_bsq_nor_sid_tsn_mnd_guj_ben_fbf_krd_ses_grk_est_igb_lda_fin_svk_mlt_geo_pol_urd_mol_alb_aeg_chh_hin_hun_ewe_mly_por_ind_jpn_knd_kor_dut_bul_yor_rus_bat_ita_hau_jav_cnt_bos_bam_slo_anl_ger_lit_glc_scr_qcu_ukr_ctl_lat_cic_gam_afr_tig_cze_sun_rom_ven_spa_moo_tag_tha_wly_tml_swa_zul_tur_swe_prs_azi_swt_vie_owc_akn_xho_dgb	-0.0099902404730235	-0.0235327037422066	0.98127577120725
881	sod_krd_dgb_pol_sid_gam_heb_glc_uzb_aze_bam_tag_moo_ben_lit_bsq_fre_amr_cic_mnd_hin_svk_ses_bos_swt_ger_est_dyu_igb_fin_ita_tig_geo_swe_scr_guj_pan_mlt_amh_cze_hun_ven_ind_alb_sun_jpn_tml_kor_rom_afr_xho_ukr_mao_eng_aeg_mly_cnt_por_akn_spa_anl_slo_rus_dut_mcd_qcu_arw_nor_mol_ewe_wly_grk_hau_bul_bat_ctl_fbf_lat_yor_jav_tha_chh_knd_bem_lda_tur_prs_urd_azi_zul_vie_owc_tsw_tsn_swa	0.294217013724111	0.692362438525319	0.49043490827748
882	amh_eng_bam_glc_hau_chh_tig_spa_tur_uzb_akn_bat_xho_scr_krd_bsq_slo_owc_moo_cnt_ben_mcd_dyu_por_swt_ita_est_zul_dgb_hun_fre_mlt_geo_bos_cze_dut_svk_gam_anl_alb_fin_tsn_mly_hin_sun_jpn_tml_kor_bul_ger_yor_pan_jav_urd_wly_ind_mnd_lat_lda_ctl_aeg_pol_nor_ukr_afr_qcu_guj_prs_rus_fbf_sod_grk_amr_lit_tag_rom_cic_mol_ewe_mao_tha_heb_knd_bem_igb_azi_arw_swe_aze_ses_vie_sid_ven_swa_tsw	-0.100317093799978	-0.236563829310697	0.813515449996409
883	tig_pan_swt_ita_gam_wly_sid_lit_azi_aze_akn_sun_zul_swe_ben_bsq_guj_amh_xho_mnd_prs_mcd_bem_urd_ses_nor_est_dgb_swa_fin_hin_amr_geo_dut_rus_slo_krd_hau_heb_alb_hun_fbf_mly_mol_bat_jpn_knd_kor_grk_pol_ven_ukr_mao_rom_owc_ind_cnt_spa_igb_scr_anl_svk_arw_ctl_afr_qcu_eng_bul_por_ewe_chh_cze_aeg_lat_jav_fre_lda_bos_tsw_tag_tha_mlt_tml_dyu_cic_uzb_glc_ger_tur_moo_vie_sod_bam_tsn_yor	0.147268521734366	0.346864638892383	0.729476662072817
884	mlt_mcd_fbf_alb_gam_chh_amh_dut_aze_azi_xho_jav_dyu_fre_ger_bsq_spa_owc_ses_cnt_arw_urd_yor_lat_cic_ben_hun_swa_moo_est_afr_tig_geo_hin_guj_prs_svk_anl_heb_bos_fin_dgb_ind_rus_mao_jpn_knd_kor_swe_cze_ewe_ctl_sun_ukr_amr_bat_mnd_glc_bam_rom_aeg_eng_nor_scr_pol_qcu_bul_slo_lit_akn_sid_pan_wly_grk_mly_mol_igb_por_zul_tag_tha_sod_tml_ven_swt_tur_krd_ita_uzb_lda_vie_hau_tsw_tsn_bem	-0.316487908562059	-0.749650209167466	0.455357573271204
885	amh_pan_akn_arw_amr_sid_chh_urd_azi_aze_lda_mly_zul_afr_ger_bsq_fre_owc_xho_cnt_mcd_ben_cic_alb_swt_bul_fin_igb_tsn_hun_rus_anl_geo_pol_krd_swe_mol_mlt_gam_hin_est_ewe_ind_bos_mao_jpn_knd_kor_prs_nor_tsw_lat_jav_rom_wly_bat_mnd_cze_dyu_eng_heb_lit_guj_scr_ctl_qcu_spa_slo_svk_moo_aeg_por_sod_ukr_tag_dut_swa_grk_bam_sun_tha_hau_tml_fbf_dgb_tur_ita_glc_uzb_ses_vie_tig_bem_ven_yor	0.308041870695155	0.728138807301695	0.468358023933448
886	amh_svk_zul_lat_heb_gam_hau_eng_azi_uzb_ven_jav_fbf_afr_ben_bsq_swe_wly_xho_cnt_ger_spa_swa_urd_moo_bul_est_ses_tsn_fin_ukr_tig_geo_dut_mol_hin_nor_anl_sod_pol_hun_cic_mly_guj_mao_jpn_tml_kor_krd_mcd_igb_rom_ind_lit_mlt_bat_mnd_scr_bem_bos_chh_pan_ctl_cze_slo_qcu_grk_prs_alb_bam_owc_rus_amr_fre_sun_glc_yor_arw_dgb_tag_tha_sid_knd_ewe_lda_aze_por_ita_tur_dyu_vie_aeg_akn_tsw_swt	0.409244699865533	0.966965724010302	0.336069080340299
887	hau_guj_cic_dut_aeg_anl_amr_spa_azi_uzb_fbf_mly_moo_urd_slo_bsq_ita_heb_dyu_mnd_fre_pol_swa_pan_zul_lat_fin_dgb_bam_hun_prs_wly_geo_lit_rom_ben_bos_sid_amh_afr_est_ven_sun_mcd_ind_jpn_knd_kor_bul_mol_akn_rus_jav_scr_chh_bat_cnt_swe_tsn_alb_gam_ger_eng_grk_hin_qcu_nor_arw_ctl_swt_mlt_por_owc_glc_mao_krd_xho_ukr_ses_tag_tha_sod_tml_yor_bem_tur_cze_svk_aze_tsw_vie_tig_lda_igb_ewe	-0.182142548202481	-0.429337097796103	0.668670933883572
888	owc_mcd_cic_lat_wly_gam_tig_nor_uzb_aze_xho_bat_bam_arw_dut_bsq_ctl_sid_zul_mnd_pan_krd_bem_ukr_igb_urd_est_fbf_yor_hun_bul_sod_geo_guj_por_pol_slo_mlt_aeg_ben_fin_swt_sun_rom_mao_jpn_knd_kor_ger_cze_akn_eng_jav_bos_heb_ind_cnt_lit_dyu_rus_amh_scr_ita_hin_afr_qcu_spa_grk_mol_dgb_anl_fre_amr_swe_tag_svk_lda_glc_moo_mly_tha_hau_tml_ses_tsw_tur_alb_prs_azi_ewe_vie_chh_tsn_ven_swa	0.164987000695975	0.388224289232855	0.698737325105985
889	amr_cze_zul_prs_hau_mlt_owc_pan_aze_uzb_fbf_jav_bem_por_bos_bsq_dut_aeg_ses_mnd_ger_eng_xho_spa_bam_lit_hun_tsn_moo_fin_hin_amh_geo_slo_lat_scr_urd_gam_sid_ben_est_swt_tag_fre_ind_jpn_knd_kor_ukr_mol_dgb_afr_mao_swe_wly_mly_cnt_glc_lda_bul_heb_rus_mcd_nor_krd_qcu_alb_svk_grk_yor_sod_rom_tig_pol_sun_guj_swa_ita_igb_bat_tha_chh_tml_ven_cic_azi_arw_ctl_tur_ewe_vie_anl_dyu_tsw_akn	-0.42099014581011	-0.998828677572415	0.32046948463275
890	amh_cze_moo_swe_amr_sid_chh_bos_tur_azi_bem_ind_yor_por_lit_bsq_rom_aeg_akn_cnt_pan_ita_ven_arw_igb_dut_fin_dyu_ses_hun_pol_heb_geo_bul_ben_slo_nor_anl_wly_mol_est_tsw_mao_svk_sun_jpn_knd_kor_hin_alb_swt_scr_bat_prs_mlt_mly_mnd_afr_xho_ger_gam_eng_glc_grk_lat_qcu_ctl_rus_mcd_cic_tig_krd_hau_fre_jav_ukr_fbf_guj_zul_tag_tha_sod_tml_tsn_ewe_uzb_spa_urd_aze_swa_vie_owc_dgb_bam_lda	-0.658951121657753	-1.57553231954263	0.118529439133538
891	tig_pol_dyu_urd_gam_chh_sod_guj_tur_azi_dgb_sun_zul_alb_fre_bsq_nor_heb_bem_mnd_lit_eng_swt_prs_lda_hin_est_yor_fbf_fin_dut_hau_geo_slo_arw_swe_bos_aeg_wly_pan_hun_bam_mly_grk_bat_jpn_knd_kor_rus_afr_cic_ben_jav_ger_anl_tag_cnt_mcd_moo_glc_sid_scr_ctl_bul_rom_qcu_cze_ukr_svk_ses_amh_por_owc_lat_ind_krd_swa_spa_tsn_mao_tha_amr_tml_igb_xho_uzb_ita_mol_aze_ven_vie_mlt_akn_tsw_ewe	-0.94764828973523	-2.3087074968048	0.0231752343182197
892	mlt_prs_bam_fre_gam_sod_hau_ita_aze_tur_dyu_jav_yor_slo_grk_bsq_ger_chh_ven_mnd_cze_rus_swt_mol_zul_urd_hun_tsn_bem_fin_eng_owc_geo_svk_spa_bos_arw_amr_wly_afr_est_ewe_ind_rom_mao_jpn_knd_kor_pol_por_tsw_glc_mly_dut_heb_bat_cnt_ben_dgb_pan_anl_hin_alb_ukr_krd_qcu_guj_scr_swe_akn_aeg_bul_amh_ctl_tag_nor_igb_lit_cic_sun_tha_sid_tml_swa_fbf_uzb_mcd_lat_azi_lda_vie_tig_moo_xho_ses	0.833519592484211	1.99588016230336	0.0488720562931718
893	amr_pan_yor_glc_sid_gam_heb_mol_azi_uzb_moo_bat_fbf_dut_prs_bsq_bul_sod_xho_cnt_cze_alb_zul_svk_dgb_grk_hun_dyu_bam_est_ukr_hau_geo_ita_slo_ger_lit_amh_mlt_arw_fin_swt_tag_ctl_ind_jpn_knd_kor_rus_swe_swa_ben_mly_fre_owc_mao_mnd_krd_bem_urd_aeg_nor_guj_spa_scr_qcu_afr_rom_bos_ewe_tig_eng_anl_lat_jav_pol_cic_mcd_tsn_sun_tha_chh_tml_akn_ven_tur_hin_por_aze_igb_vie_wly_lda_ses_tsw	0.0912815347704987	0.214913657015575	0.830305212782271
894	gam_slo_tsn_ita_owc_mlt_anl_hin_aze_tur_swa_mao_igb_glc_urd_bsq_pan_amr_xho_mnd_svk_scr_zul_alb_dgb_ukr_hun_tsw_moo_fin_mol_hau_geo_lit_krd_ger_prs_heb_amh_lat_est_swt_ind_swe_jav_jpn_tml_kor_guj_arw_bam_cze_sun_rom_chh_mly_cnt_pol_cic_spa_aeg_nor_por_mcd_grk_qcu_fre_bos_eng_dyu_sid_bul_tig_ben_bat_dut_lda_ctl_ewe_tag_tha_sod_knd_fbf_bem_uzb_afr_rus_azi_ven_vie_wly_ses_yor_akn	-0.951266128141058	-2.31350972971881	0.0228983217489966
895	chh_glc_tsn_lit_tig_hau_aeg_arw_uzb_tur_bam_mao_yor_grk_prs_bsq_urd_anl_dgb_mnd_ita_bos_moo_mol_lda_pol_est_tsw_dyu_hun_ben_sod_geo_slo_pan_bul_spa_gam_sid_guj_fin_swa_jav_scr_sun_jpn_knd_kor_nor_swe_ewe_eng_bat_ger_mlt_tag_cnt_rom_cic_krd_owc_cze_ukr_rus_por_qcu_hin_afr_lat_ses_amh_dut_amr_alb_mly_mcd_ven_fre_igb_ind_tha_wly_tml_swt_bem_azi_ctl_svk_aze_fbf_vie_heb_akn_zul_xho	-0.490784183839961	-1.1671964245753	0.246115050994568
896	sid_fre_swt_guj_mlt_gam_amr_hin_aze_azi_fbf_tag_cic_urd_svk_bsq_afr_chh_bam_cnt_dut_ger_zul_grk_bem_lit_hun_ewe_lda_fin_eng_amh_geo_scr_lat_ben_krd_owc_hau_rom_est_ven_mao_prs_jav_jpn_knd_kor_swe_cze_dyu_rus_ind_arw_tig_mly_mnd_ita_dgb_nor_aeg_glc_mcd_mol_pol_qcu_ctl_por_bul_akn_sod_pan_wly_alb_sun_slo_ses_bos_swa_bat_tha_heb_tml_yor_igb_uzb_ukr_spa_tur_tsn_vie_anl_xho_moo_tsw	-0.264653112621002	-0.625737133192167	0.533020009501662
897	aeg_por_dyu_hin_hau_wly_owc_krd_azi_uzb_akn_bat_tsn_alb_urd_bsq_cze_chh_tsw_cnt_ita_fre_lda_svk_moo_glc_hun_xho_igb_est_ben_mlt_geo_dut_bos_afr_bul_anl_amr_arw_fin_fbf_tag_grk_ind_jpn_tml_kor_swe_ger_bem_prs_mao_mol_heb_mly_mnd_rus_bam_nor_tig_scr_spa_ukr_eng_qcu_lat_mcd_rom_yor_amh_pol_gam_ctl_sun_lit_ven_guj_zul_jav_tha_sod_knd_ses_cic_aze_slo_pan_tur_swa_vie_sid_dgb_swt_ewe	-0.426707237223884	-1.01386439870277	0.313277948534552
898	heb_svk_dgb_guj_mlt_sod_tig_lat_uzb_aze_swt_jav_swa_rus_ctl_bsq_fre_chh_lda_mnd_alb_mol_ewe_dut_yor_rom_hun_tsw_ven_est_prs_wly_geo_bos_eng_scr_bul_amr_aeg_ben_fin_xho_sun_glc_ind_jpn_tml_kor_ita_arw_bem_mcd_tag_ger_sid_mly_cnt_grk_fbf_por_anl_ukr_swe_urd_nor_qcu_hin_spa_pan_tsn_hau_pol_owc_slo_mao_krd_akn_afr_igb_bat_tha_gam_knd_dyu_ses_tur_lit_cze_azi_moo_vie_amh_bam_zul_cic	0.170299574042054	0.400911178344891	0.689405124257534
899	owc_swe_ewe_ben_aeg_sod_chh_glc_azi_tur_ven_ind_bam_afr_guj_bsq_svk_amh_zul_mnd_krd_ctl_dgb_bos_lda_dut_fin_swt_dyu_est_arw_gam_geo_pan_spa_alb_mol_anl_heb_rom_hun_bem_sun_ukr_jav_jpn_knd_kor_cze_ita_akn_grk_mao_lat_amr_mly_cnt_ger_moo_prs_hau_rus_nor_eng_mcd_qcu_urd_por_fre_igb_mlt_slo_tig_pol_bat_bul_cic_lit_ses_tag_tha_wly_tml_fbf_swa_aze_hin_scr_uzb_tsw_vie_sid_xho_tsn_yor	0.411100160513501	0.970249740874888	0.33443869084724
900	heb_krd_zul_cze_gam_sid_anl_lat_aze_tur_lda_bat_bam_mol_lit_bsq_ukr_mlt_ses_mnd_ita_guj_akn_glc_bem_mcd_hun_dgb_igb_est_dut_amh_geo_hin_ben_fre_ger_owc_aeg_scr_fin_tsw_mly_bul_mao_jpn_knd_kor_nor_swe_ewe_afr_jav_spa_hau_ind_cnt_arw_fbf_ctl_sod_rom_urd_pol_rus_qcu_por_alb_bos_yor_tig_prs_chh_svk_sun_eng_swt_pan_cic_tag_tha_wly_tml_ven_tsn_azi_grk_slo_uzb_xho_vie_amr_swa_dyu_moo	-1.44494386073108	-3.63826032525331	0.000450510962601518
901	amh_hin_cic_ukr_tig_sid_gam_guj_tur_aze_xho_tag_ses_mol_lat_bsq_krd_anl_bem_mnd_grk_eng_akn_arw_fbf_ben_hun_igb_bam_est_fre_hau_geo_por_swe_alb_ctl_wly_heb_bul_fin_dyu_jav_glc_mao_jpn_knd_kor_afr_bos_dgb_pan_ind_ita_sod_mly_cnt_mcd_tsw_rus_aeg_spa_dut_lit_rom_qcu_nor_scr_ger_swa_owc_pol_mlt_urd_sun_slo_yor_cze_ven_bat_tha_amr_tml_zul_moo_azi_prs_svk_uzb_lda_vie_chh_tsn_ewe_swt	0.123139129497716	0.289699162278973	0.772691292931465
[truncated: 99 more rows]
