# Supplementary material for: Future Tense and Economic Decisions: Controlling for Cultural Evolution
Source: PLoS One. 2015 Jul 17;10(7):e0132145. doi: 10.1371/journal.pone.0132145 (PMC4506144; doi:10.1371/journal.pone.0132145)
Supplement: S8 Appendix — See README files within the various sub-folders. (ZIP) [file pone.0132145.s008.zip › S3_Code/Residuals_new/PGLS/PermuteResults/permute_B_SavingsWITHINFAM_21000.csv]

	ftr	r	t	p
1	wly_svk_fbf_grk_hau_tig_mlt_bos_tur_uzb_akn_bat_xho_swe_cze_bsq_ita_chh_tsw_mnd_ukr_dut_swt_lit_bem_rus_est_ewe_dgb_fin_mcd_sod_geo_urd_spa_glc_rom_heb_owc_alb_hun_cic_sun_pan_jav_jpn_knd_kor_prs_slo_tsn_fre_tag_scr_anl_ind_cnt_mol_yor_ger_gam_krd_eng_pol_hin_qcu_nor_bul_afr_dyu_amr_por_amh_ben_mly_lat_ses_guj_igb_mao_tha_sid_tml_lda_moo_aze_arw_ctl_azi_zul_vie_aeg_bam_ven_swa	-0.123071951706264	-0.290743218897583	0.771895099835934
2	wly_lat_bam_ctl_gam_sod_amh_pol_aze_uzb_moo_mao_akn_swe_lit_bsq_ukr_tig_bem_mnd_rus_fre_ewe_alb_tsn_eng_fin_yor_tsw_est_nor_heb_geo_glc_urd_scr_dut_anl_owc_por_hun_zul_bat_guj_mly_jpn_tml_kor_svk_arw_cic_bos_tag_bul_chh_ind_cnt_ben_swt_krd_aeg_ita_rom_pan_mol_qcu_afr_spa_mcd_dgb_hau_grk_amr_hin_jav_slo_xho_ger_swa_sun_tha_mlt_knd_fbf_igb_tur_prs_cze_azi_ses_vie_sid_ven_dyu_lda	-0.542362634515718	-1.29464221217062	0.198648880636045
3	hau_eng_bam_pan_sod_chh_heb_alb_tur_azi_xho_ind_tsn_fre_afr_bsq_cze_wly_cic_cnt_bul_rus_moo_bos_fbf_ctl_fin_swt_tsw_est_nor_sid_geo_ger_arw_krd_ben_gam_amr_ukr_hun_swa_jav_lit_mao_jpn_knd_kor_grk_lat_ses_hin_bat_dut_aeg_sun_mnd_spa_dgb_mol_mlt_urd_guj_glc_slo_qcu_mcd_scr_por_lda_owc_pol_anl_prs_tag_rom_yor_svk_ven_mly_tha_amh_tml_akn_zul_aze_ita_swe_uzb_ewe_vie_tig_bem_igb_dyu	0.29101046474437	0.684221521299646	0.495536791624159
4	mlt_eng_tsn_fre_tig_aeg_hau_urd_uzb_azi_fbf_mly_bem_scr_lat_bsq_hin_chh_tsw_cnt_ctl_spa_swt_swe_swa_glc_hun_akn_dyu_est_ita_wly_geo_mcd_grk_guj_ukr_gam_sod_afr_fin_yor_mao_rus_tag_jpn_tml_kor_bos_slo_ven_pol_bat_krd_heb_ind_mnd_lit_igb_mol_amr_svk_cze_rom_prs_qcu_por_alb_nor_xho_anl_dut_amh_pan_sun_arw_moo_ben_lda_jav_tha_owc_knd_bam_ses_tur_ger_bul_aze_zul_vie_sid_cic_dgb_ewe	0.128689069001305	0.302655325813457	0.762828449342755
5	sod_ita_ewe_prs_sid_amh_chh_por_aze_tur_tsw_bat_yor_slo_pol_bsq_spa_owc_swt_mnd_dut_eng_swa_alb_dgb_rom_fin_xho_fbf_hun_urd_anl_geo_cze_hin_nor_arw_aeg_amr_afr_est_ses_mly_krd_sun_jpn_tml_kor_glc_ger_dyu_ukr_mao_lat_gam_tag_cnt_mcd_moo_bul_tig_mol_grk_swe_scr_qcu_rus_ctl_svk_cic_heb_lit_hau_fre_jav_guj_bam_pan_bem_ind_tha_mlt_knd_zul_ven_uzb_bos_ben_azi_tsn_vie_wly_akn_igb_lda	-0.208762461559818	-0.493483742777333	0.62283419655707
6	sod_cze_dyu_pan_wly_mlt_amr_urd_azi_uzb_tsw_mao_fbf_lat_por_bsq_rus_chh_bem_mnd_bul_ger_igb_scr_yor_glc_hun_akn_xho_fin_mol_hau_geo_eng_grk_afr_ctl_sid_anl_mcd_est_swt_tag_pol_bat_jpn_tml_kor_bos_svk_ven_fre_mly_slo_amh_ind_cnt_alb_bam_ita_aeg_spa_swe_hin_prs_qcu_krd_nor_ukr_zul_gam_dut_tig_lit_sun_guj_tsn_ben_cic_jav_tha_owc_knd_moo_swa_aze_rom_arw_tur_lda_vie_heb_dgb_ewe_ses	-0.605292565536936	-1.44636405615795	0.15143706298763
7	chh_ctl_tsn_eng_aeg_tig_anl_ger_uzb_aze_dyu_bat_tsw_ben_glc_bsq_hin_amr_cic_mnd_grk_scr_yor_ukr_bem_bos_est_ven_ewe_fin_pol_heb_geo_alb_urd_lat_guj_wly_amh_svk_hun_igb_mly_mol_ind_jpn_tml_kor_por_mcd_xho_rom_jav_bul_mlt_sun_cnt_cze_bam_fre_sod_dut_pan_slo_spa_qcu_nor_lit_rus_dgb_hau_arw_gam_afr_mao_prs_fbf_swe_zul_tag_tha_owc_knd_lda_ses_tur_krd_ita_azi_moo_vie_sid_akn_swt_swa	-0.354771264004534	-0.840961969758112	0.402526309556147
8	anl_grk_tsn_mcd_hau_wly_chh_slo_uzb_aze_dyu_jav_ewe_dut_alb_bsq_arw_gam_moo_mnd_swe_pol_bam_hin_zul_scr_fin_tsw_akn_est_ben_mlt_geo_nor_bul_glc_lit_amh_sid_rom_hun_bem_mao_prs_mly_jpn_tml_kor_ukr_krd_igb_fre_sun_lat_tig_tag_cnt_cze_yor_pan_aeg_mol_rus_por_bos_qcu_svk_ctl_urd_ses_sod_eng_owc_guj_ind_ger_dgb_afr_lda_bat_tha_heb_knd_fbf_cic_azi_ita_spa_tur_swa_vie_amr_swt_xho_ven	0.15303292744993	0.360419384761034	0.719350835229283
9	owc_pan_bam_ukr_anl_hau_mlt_pol_tur_aze_ven_sun_tsw_dut_cze_bsq_grk_chh_dgb_mnd_bul_rom_moo_krd_swa_eng_est_ewe_lda_hun_rus_aeg_geo_afr_hin_guj_spa_wly_sod_ger_fin_ses_ind_swe_jav_jpn_knd_kor_lat_arw_akn_scr_bat_fre_heb_mly_cnt_ctl_bem_prs_sid_glc_slo_nor_ita_qcu_urd_mcd_mol_cic_gam_ben_tig_lit_tag_por_zul_svk_igb_mao_tha_amr_tml_swt_dyu_uzb_bos_alb_azi_yor_vie_amh_xho_fbf_tsn	-0.0998713762488682	-0.235320287649344	0.814477545793878
10	gam_arw_zul_bul_heb_chh_wly_ctl_uzb_aze_dyu_bat_cic_mcd_pan_bsq_krd_tig_tsn_cnt_ger_ben_ses_ukr_moo_spa_est_ewe_igb_fin_grk_amh_geo_lit_dut_guj_rus_anl_hau_prs_hun_ven_mly_rom_sun_jpn_tml_kor_svk_nor_bem_bos_jav_lat_sid_ind_mnd_glc_akn_cze_aeg_pol_alb_por_scr_qcu_fre_afr_slo_bam_mlt_eng_owc_mol_mao_ita_yor_swe_lda_tag_tha_amr_knd_swa_xho_tur_urd_hin_azi_fbf_vie_sod_swt_tsw_dgb	0.117899042690838	0.27782489987053	0.781763472813512
11	amr_bos_yor_hin_gam_hau_wly_ita_azi_tur_swa_mly_ses_alb_ukr_bsq_ger_chh_swt_mnd_lat_urd_bam_krd_tsw_spa_hun_moo_dyu_est_rom_owc_geo_guj_cze_prs_nor_mlt_sod_afr_fin_ven_tag_scr_ind_jpn_tml_kor_glc_eng_xho_lit_jav_rus_anl_mao_cnt_bul_tsn_mcd_aeg_grk_mol_ben_pol_qcu_ctl_arw_slo_zul_sid_por_amh_swe_sun_fre_fbf_svk_cic_bat_tha_tig_knd_ewe_dgb_aze_pan_dut_uzb_lda_vie_heb_igb_akn_bem	0.111286512976157	0.262099795897986	0.793824170985963
12	anl_krd_dyu_ukr_amh_amr_tig_afr_azi_uzb_moo_bat_swt_urd_scr_bsq_bos_sod_ewe_mnd_bul_ben_xho_lit_fbf_hin_est_ses_igb_hun_guj_gam_geo_alb_dut_eng_por_heb_sid_ctl_fin_bem_mly_ita_jav_jpn_knd_kor_nor_pan_zul_grk_tag_rus_owc_mao_cnt_pol_bam_glc_aeg_prs_cze_fre_spa_qcu_arw_swe_rom_akn_chh_mol_hau_svk_ind_lat_dgb_ger_ven_sun_tha_wly_tml_lda_tsw_tur_slo_mcd_aze_tsn_vie_mlt_cic_yor_swa	-0.846805849299965	-2.04721527366155	0.0434579378351132
13	anl_glc_swt_ctl_owc_mlt_gam_pan_azi_uzb_lda_tag_bem_ukr_ben_bsq_grk_chh_dyu_cnt_ita_arw_swa_alb_bam_krd_est_tsn_cic_hun_swe_wly_geo_slo_lat_dut_prs_amh_tig_spa_fin_dgb_ind_scr_mao_jpn_tml_kor_fre_mcd_igb_cze_mly_lit_sid_bat_mnd_svk_akn_bul_amr_eng_pol_urd_rus_qcu_nor_bos_ger_yor_heb_hin_hau_mol_sun_por_zul_guj_ven_jav_tha_aeg_knd_ses_tsw_aze_rom_afr_tur_fbf_vie_sod_ewe_moo_xho	-0.7223961086006	-1.73516647496657	0.0860239210388929
14	chh_pan_swt_alb_mlt_gam_wly_ctl_tur_aze_yor_mao_igb_dut_cze_bsq_rus_anl_tsn_cnt_rom_scr_ewe_lit_zul_prs_fin_ven_swa_hun_pol_aeg_geo_por_urd_bul_nor_sod_owc_glc_est_dyu_sun_lat_jav_jpn_tml_kor_fre_afr_bem_eng_tag_svk_hau_bat_mnd_ger_tsw_ukr_heb_swe_krd_bos_grk_qcu_mcd_ita_arw_fbf_amh_ben_amr_guj_mly_spa_bam_hin_akn_ind_tha_tig_knd_lda_dgb_azi_mol_slo_uzb_ses_vie_sid_xho_moo_cic	0.256354180248743	0.604027128060019	0.547296244956405
15	sid_arw_tsw_rus_aeg_amh_chh_ukr_aze_uzb_igb_ind_moo_lat_mcd_bsq_fre_heb_bam_mnd_ctl_pol_ses_swe_swa_hin_fin_lda_bem_est_por_amr_geo_afr_nor_spa_eng_mlt_owc_ita_hun_yor_tag_dut_sun_jpn_tml_kor_bos_slo_swt_glc_mly_bul_tig_jav_cnt_ben_akn_scr_anl_ger_cze_pan_alb_qcu_grk_prs_rom_xho_hau_mol_wly_krd_mao_lit_dgb_urd_zul_bat_tha_sod_knd_cic_ven_azi_svk_guj_tur_dyu_vie_gam_tsn_ewe_fbf	0.377605495460923	0.891370329579502	0.375030911215332
16	wly_glc_swa_eng_owc_amh_heb_slo_uzb_tur_bam_mly_tsw_bul_por_bsq_lit_hau_tsn_mnd_lat_scr_cic_rus_fbf_alb_hun_moo_dyu_est_pol_amr_geo_ita_spa_mcd_krd_sid_anl_ben_fin_ses_ind_mol_mao_jpn_tml_kor_arw_pan_zul_bos_bat_nor_sod_jav_cnt_swe_dgb_ukr_chh_hin_fre_prs_ger_qcu_grk_guj_rom_ven_aeg_dut_tig_cze_sun_ctl_ewe_urd_akn_tag_tha_mlt_knd_igb_xho_azi_svk_afr_aze_swt_vie_gam_bem_yor_lda	-0.33912171335403	-0.803126555659832	0.423949434634502
17	aeg_spa_tsn_fre_mlt_amh_wly_krd_tur_uzb_lda_jav_bam_scr_pol_bsq_dut_anl_akn_cnt_por_slo_bem_alb_xho_rus_hun_ewe_ven_est_arw_owc_geo_bul_glc_grk_afr_gam_sid_ger_fin_zul_sun_ctl_bat_jpn_knd_kor_cze_lat_swa_svk_tag_bos_amr_mly_mnd_prs_yor_nor_hau_ukr_eng_mcd_mol_qcu_ita_rom_pan_dyu_tig_lit_heb_guj_ind_hin_moo_urd_fbf_mao_tha_chh_tml_dgb_cic_azi_swe_ben_aze_igb_vie_sod_ses_swt_tsw	-0.0578973036624804	-0.13629429275315	0.891883237125227
18	anl_lat_xho_ctl_gam_owc_amh_pol_azi_uzb_lda_ind_dgb_bul_prs_bsq_dut_heb_swt_mnd_urd_ita_zul_mol_ven_ger_hun_moo_bam_fin_mcd_chh_geo_scr_pan_cze_svk_tig_mlt_krd_est_yor_sun_hin_tag_jpn_knd_kor_ben_glc_akn_arw_jav_guj_sod_mao_cnt_eng_tsw_bos_hau_lit_spa_rus_por_qcu_afr_alb_swe_dyu_amr_rom_aeg_grk_mly_ukr_igb_fre_tsn_bat_tha_sid_tml_swa_ewe_tur_nor_slo_aze_fbf_vie_wly_bem_cic_ses	0.000230110892580115	0.000541757621446317	0.999568900386082
19	owc_krd_xho_urd_anl_chh_sod_slo_uzb_aze_lda_bat_swt_lat_ukr_bsq_grk_heb_zul_mnd_alb_arw_dyu_bul_tsw_nor_est_moo_igb_fin_prs_amh_geo_ita_mol_bos_pol_amr_gam_ctl_hun_dgb_ind_swe_tag_jpn_knd_kor_ger_por_ses_spa_jav_fre_tig_mao_cnt_ben_ewe_hin_aeg_rom_guj_cze_rus_qcu_pan_mcd_svk_fbf_hau_glc_mlt_eng_mly_afr_tsn_scr_cic_sun_tha_sid_tml_yor_akn_azi_lit_dut_tur_swa_vie_wly_ven_bem_bam	0.318364642443531	0.750321804153512	0.454955043693819
20	gam_ukr_yor_pan_anl_amr_owc_lit_uzb_aze_dgb_bat_ses_svk_krd_bsq_ben_chh_ven_mnd_arw_bul_bam_lat_igb_dut_hun_swa_ewe_est_spa_tig_geo_swe_eng_grk_rus_amh_aeg_prs_fin_fbf_sun_alb_tag_jpn_tml_kor_scr_afr_dyu_nor_mao_hin_sid_jav_cnt_ger_akn_por_heb_mcd_bos_pol_slo_qcu_urd_mol_cze_lda_wly_guj_hau_fre_mly_ctl_swt_ita_moo_ind_tha_sod_knd_zul_tsn_azi_rom_glc_tur_bem_vie_mlt_xho_tsw_cic	-0.0656794743265321	-0.154680389399003	0.87740849075138
21	gam_prs_xho_ben_sid_aeg_hau_lit_azi_aze_fbf_mly_swa_ctl_glc_bsq_scr_chh_yor_cnt_alb_ger_akn_slo_swt_mcd_hun_dgb_bem_est_pan_mlt_geo_urd_afr_eng_krd_amr_wly_ita_fin_ewe_tag_bul_ind_jpn_knd_kor_pol_cze_dyu_por_sun_ukr_heb_mao_mnd_nor_cic_mol_owc_guj_bos_rom_grk_qcu_fre_lat_hin_igb_amh_swe_tig_arw_jav_dut_ven_spa_lda_bat_tha_anl_tml_zul_ses_tur_rus_svk_uzb_tsn_vie_sod_bam_tsw_moo	-0.250808272188828	-0.592481677541295	0.554965942777342
22	chh_svk_dgb_arw_mlt_heb_anl_por_aze_tur_bem_ind_dyu_glc_slo_bsq_pol_amh_swt_cnt_fre_ukr_lda_cze_zul_eng_fin_ewe_tsn_est_ita_sod_geo_krd_ben_ctl_guj_sid_aeg_lit_hun_igb_mly_rom_jav_jpn_tml_kor_swe_spa_swa_lat_bat_hin_hau_sun_mnd_scr_xho_grk_wly_mcd_pan_urd_rus_qcu_dut_mol_ger_ven_gam_bos_amr_bul_mao_nor_akn_afr_bam_tag_tha_owc_knd_fbf_ses_uzb_alb_prs_azi_cic_vie_tig_moo_tsw_yor	-0.0285029193247875	-0.0670796244190604	0.946662316124791
23	amr_svk_swt_cze_mlt_aeg_owc_afr_azi_uzb_yor_mao_fbf_pol_krd_bsq_dut_amh_zul_mnd_slo_mcd_moo_bul_swa_mol_est_dgb_ses_fin_lat_anl_geo_rus_ctl_pan_ita_sid_tig_por_hun_ewe_mly_grk_tag_jpn_tml_kor_nor_glc_xho_alb_sun_fre_wly_ind_cnt_eng_ven_bos_chh_lit_rom_ger_spa_qcu_scr_ukr_swe_bem_heb_prs_sod_ben_jav_arw_bam_urd_akn_bat_tha_gam_knd_dyu_cic_aze_guj_hin_tur_igb_vie_hau_tsn_tsw_lda	0.228491540692655	0.538690868796489	0.591387299222383
24	aeg_afr_tsn_lat_owc_amh_heb_eng_aze_uzb_xho_tag_zul_rom_lit_bsq_prs_chh_swt_cnt_por_mcd_bem_svk_dyu_scr_hun_ewe_swa_fin_grk_amr_geo_hin_nor_pan_bul_mlt_wly_rus_est_ven_bat_ger_ind_jpn_tml_kor_ukr_dut_cic_ita_jav_mol_anl_mao_mnd_cze_dgb_swe_tig_alb_guj_slo_urd_qcu_bos_ctl_fre_akn_hau_pol_sid_spa_mly_ben_lda_krd_tsw_sun_tha_sod_knd_moo_fbf_tur_glc_arw_azi_bam_vie_gam_igb_ses_yor	-0.057008208246152	-0.134314064941335	0.893444478306395
25	amr_lit_bem_prs_mlt_heb_gam_guj_tur_azi_fbf_ind_cic_mol_mcd_bsq_por_chh_akn_mnd_rom_grk_swt_slo_zul_swe_hun_ven_yor_est_afr_owc_geo_pan_ctl_glc_svk_sod_tig_cze_fin_bam_bat_ben_jav_jpn_tml_kor_fre_lat_dgb_scr_tag_dut_aeg_mly_cnt_rus_tsn_bos_hau_ita_pol_hin_ukr_qcu_arw_alb_nor_xho_amh_bul_sid_eng_mao_urd_ses_spa_swa_sun_tha_wly_knd_ewe_moo_aze_krd_ger_uzb_tsw_vie_anl_dyu_igb_lda	0.0965010374907602	0.227035435790913	0.82089451162449
26	anl_prs_cic_bos_sid_amr_wly_rom_azi_uzb_lda_bat_ven_rus_ger_bsq_ben_hau_igb_mnd_spa_grk_fbf_hin_ewe_bul_hun_akn_xho_fin_cze_heb_geo_eng_pan_ukr_svk_gam_mlt_slo_est_yor_jav_arw_mao_jpn_knd_kor_lat_urd_swt_guj_mly_swe_amh_sun_cnt_dut_ses_nor_aeg_lit_ita_krd_fre_qcu_pol_glc_afr_tsw_owc_alb_sod_mol_ind_scr_zul_ctl_moo_tag_tha_chh_tml_dyu_dgb_aze_por_mcd_tur_bem_vie_tig_bam_swa_tsn	-1.05282719741859	-2.58134996634432	0.0114045061257944
27	tig_krd_cic_bos_amh_wly_anl_svk_tur_aze_ses_bat_tsn_cze_pol_bsq_guj_sid_tsw_mnd_ben_slo_zul_dut_fbf_prs_est_yor_akn_fin_ukr_amr_geo_afr_fre_ger_lit_heb_sod_swe_hun_ewe_jav_rus_mly_jpn_tml_kor_pan_bul_igb_urd_sun_mol_mlt_tag_cnt_grk_lda_alb_owc_arw_por_mcd_lat_qcu_eng_spa_glc_moo_gam_ctl_hau_ita_ind_scr_swt_hin_dyu_mao_tha_aeg_knd_bem_ven_uzb_nor_rom_azi_dgb_vie_chh_bam_xho_swa	-0.4653453245944	-1.1068534540837	0.271212066321368
28	amr_ben_dgb_pan_amh_heb_owc_swe_azi_aze_ven_mao_yor_prs_rom_bsq_rus_tig_fbf_cnt_eng_mcd_bem_bul_swa_hin_fin_dyu_swt_hun_lat_chh_geo_ita_ctl_arw_nor_aeg_sid_afr_est_tsw_jav_grk_bat_jpn_tml_kor_spa_bos_cic_guj_mly_urd_mlt_ind_mnd_por_lda_ger_gam_alb_pol_ukr_krd_qcu_fre_scr_lit_ewe_anl_mol_wly_dut_tag_slo_tsn_cze_xho_sun_tha_hau_knd_moo_bam_uzb_glc_svk_tur_zul_vie_sod_ses_igb_akn	-0.308289814500019	-0.730176419728606	0.467117702625238
29	amh_swe_akn_afr_tig_heb_sid_pol_tur_azi_fbf_bat_zul_urd_rom_bsq_hin_gam_swt_cnt_eng_grk_ses_alb_yor_ger_est_tsn_ewe_fin_lit_anl_geo_ctl_pan_spa_bul_aeg_amr_mcd_hun_lda_tag_dut_sun_jpn_tml_kor_guj_arw_bam_slo_ind_mol_owc_jav_mnd_glc_moo_ben_mlt_fre_cze_ukr_bos_qcu_rus_scr_krd_dyu_chh_ita_hau_por_mly_nor_bem_svk_xho_mao_tha_wly_knd_dgb_tsw_aze_prs_lat_uzb_cic_vie_sod_swa_igb_ven	-0.809240091965036	-1.9601485623148	0.052971538934597
30	gam_spa_bam_rus_hau_anl_sod_rom_aze_tur_yor_mly_dyu_cze_ger_bsq_pol_amh_lda_cnt_prs_ita_xho_urd_akn_ctl_hun_swt_zul_est_svk_amr_geo_eng_bos_scr_dut_aeg_heb_por_fin_ewe_bat_arw_tag_jpn_knd_kor_afr_ukr_ven_pan_jav_swe_tig_mao_mnd_grk_tsn_lit_chh_mol_lat_guj_mcd_qcu_ben_hin_slo_bem_sid_glc_owc_nor_sun_krd_cic_fre_dgb_ind_tha_wly_tml_ses_swa_azi_alb_bul_uzb_fbf_vie_mlt_tsw_moo_igb	-0.706194979140503	-1.69558400817048	0.093310220511265
31	aeg_ger_xho_ukr_heb_amr_hau_lat_uzb_aze_akn_ind_ses_guj_urd_bsq_swe_anl_bam_cnt_slo_pol_zul_alb_lda_ita_fin_tsw_fbf_hun_hin_sod_geo_mol_grk_glc_dut_owc_amh_ctl_est_tsn_mao_bul_jav_jpn_knd_kor_rus_lit_cic_prs_sun_nor_tig_mly_mnd_arw_igb_pan_sid_ben_bos_krd_cze_qcu_spa_scr_por_moo_chh_fre_wly_mcd_tag_eng_yor_rom_swt_bat_tha_gam_tml_ewe_swa_tur_afr_svk_azi_dyu_vie_mlt_ven_dgb_bem	-0.750207442773858	-1.80212840816081	0.0747649712856565
32	sod_swe_dgb_rom_owc_amh_amr_ctl_azi_tur_dyu_mao_ven_arw_guj_bsq_slo_gam_ses_mnd_ukr_prs_xho_bul_zul_hin_fin_lda_swt_est_nor_mlt_geo_ita_alb_fre_dut_tig_sid_ben_hun_cic_bat_por_mly_jpn_tml_kor_grk_afr_igb_cze_ind_pan_hau_sun_cnt_eng_tsw_krd_chh_lat_svk_pol_glc_qcu_ger_mcd_rus_fbf_heb_spa_anl_scr_tag_lit_bem_mol_bam_jav_tha_wly_knd_tsn_moo_uzb_urd_bos_aze_akn_vie_aeg_yor_ewe_swa	0.171687142918698	0.404388333483797	0.686855691599017
33	aeg_rus_ses_mcd_mlt_chh_sid_prs_aze_uzb_bam_mao_akn_swe_lat_bsq_krd_owc_moo_mnd_fre_arw_lda_nor_dyu_eng_est_ewe_bem_fin_por_hau_geo_svk_pan_spa_urd_tig_amh_bos_hun_tsw_mly_cze_jav_jpn_tml_kor_alb_ger_ven_guj_bat_ctl_anl_sun_cnt_afr_xho_mol_heb_grk_ben_ukr_glc_qcu_slo_rom_ita_igb_wly_bul_sod_lit_tag_scr_fbf_hin_swt_ind_tha_gam_knd_yor_zul_azi_dut_pol_tur_cic_vie_amr_tsn_swa_dgb	0.0220326653030187	0.0518763509318752	0.958738482551117
34	mlt_pol_ewe_urd_amr_hau_gam_afr_azi_tur_ses_mao_akn_cze_glc_bsq_hin_sid_igb_cnt_bos_fre_fbf_scr_moo_ita_est_xho_bem_hun_mol_aeg_geo_spa_ger_krd_lit_wly_heb_bul_fin_dgb_bat_ctl_mly_jpn_knd_kor_eng_nor_swt_pan_jav_lat_chh_tag_mnd_guj_lda_rom_sod_svk_ukr_mcd_grk_qcu_dut_alb_slo_cic_amh_swe_tig_rus_ind_ben_zul_arw_swa_sun_tha_anl_tml_yor_tsn_uzb_prs_por_aze_tsw_vie_owc_bam_ven_dyu	-0.239093402442549	-0.564775486690378	0.573586264797083
35	chh_bul_zul_scr_amh_tig_gam_dut_aze_uzb_ewe_tag_cic_ben_rus_bsq_swe_sod_akn_cnt_grk_eng_moo_slo_ven_bos_hun_dyu_fbf_fin_guj_mlt_geo_prs_ita_arw_svk_owc_amr_alb_est_dgb_sun_por_jav_jpn_tml_kor_lit_mcd_bem_hin_bat_rom_aeg_mly_mnd_ctl_swa_pan_wly_afr_mol_ukr_spa_qcu_ger_pol_lat_igb_sid_glc_hau_krd_ind_fre_ses_nor_bam_mao_tha_anl_knd_lda_xho_tur_urd_cze_azi_tsn_vie_heb_swt_yor_tsw	-0.379563204779649	-0.899455628031609	0.370733076610679
36	sod_pol_dgb_prs_gam_wly_chh_ger_tur_aze_yor_ind_lda_hin_lat_bsq_dut_sid_bem_mnd_rus_ita_ven_scr_swt_arw_hun_ewe_tsw_fin_glc_amr_geo_guj_cze_por_afr_tig_heb_ukr_est_ses_jav_bos_bat_jpn_knd_kor_mcd_grk_akn_eng_mly_alb_amh_mao_cnt_lit_bam_mol_hau_ben_krd_fre_bul_qcu_ctl_rom_pan_zul_anl_slo_owc_urd_tag_nor_swa_spa_fbf_sun_tha_aeg_tml_igb_cic_azi_svk_swe_uzb_xho_vie_mlt_moo_dyu_tsn	-0.39019728698519	-0.925018987266088	0.357350086931147
37	mlt_pan_lda_cze_chh_aeg_sod_mol_aze_uzb_cic_jav_dyu_swe_bul_bsq_dut_amh_bam_cnt_eng_glc_bem_hin_akn_mcd_fin_swt_igb_est_por_heb_geo_guj_slo_grk_alb_hau_wly_bos_hun_tsw_sun_pol_mly_jpn_knd_kor_rus_ger_zul_ita_tag_rom_sid_mao_mnd_afr_swa_svk_gam_krd_ctl_scr_fre_qcu_lat_spa_urd_tsn_anl_nor_tig_ben_bat_lit_ewe_prs_dgb_ind_tha_amr_tml_xho_fbf_tur_arw_ukr_azi_moo_vie_owc_ses_yor_ven	-0.740273365977978	-1.77716966945341	0.0788096709266167
38	sod_dut_swa_mol_wly_amh_mlt_rom_tur_aze_xho_sun_ses_prs_ben_bsq_krd_heb_lda_mnd_nor_afr_swt_mcd_akn_svk_fin_tsn_igb_est_hin_gam_geo_pol_ctl_glc_pan_amr_chh_fre_hun_ewe_mly_rus_mao_jpn_tml_kor_cze_ukr_cic_ita_bat_swe_anl_ind_cnt_ger_fbf_bul_sid_lit_urd_eng_bos_qcu_arw_slo_lat_tsw_aeg_grk_owc_por_jav_spa_bam_scr_bem_tag_tha_hau_knd_zul_yor_uzb_alb_guj_azi_ven_vie_tig_dyu_dgb_moo	-0.000376338178487386	-0.000886232256097122	0.999294787305869
39	anl_grk_zul_ctl_owc_sod_mlt_ben_uzb_azi_lda_tag_moo_alb_svk_bsq_lat_tig_swt_cnt_bul_afr_dgb_scr_bem_cze_est_yor_fbf_hun_urd_aeg_geo_prs_guj_slo_mol_chh_hau_dut_fin_cic_ind_pol_bat_jpn_tml_kor_glc_ita_ses_mcd_jav_fre_wly_sun_mnd_ukr_xho_bos_amr_por_krd_pan_eng_qcu_swe_hin_rus_swa_sid_rom_heb_spa_mao_ger_dyu_arw_tsn_mly_tha_amh_knd_akn_ewe_aze_lit_nor_tur_ven_vie_gam_igb_bam_tsw	-0.782013044456128	-1.88379341527944	0.062717194257763
40	hau_slo_tsw_alb_sod_amh_owc_ita_tur_aze_zul_mly_bem_glc_lat_bsq_guj_gam_bam_mnd_scr_grk_yor_ctl_ses_svk_est_dgb_moo_hun_rom_heb_geo_bul_spa_ukr_krd_sid_mlt_pan_fin_igb_sun_ben_jav_jpn_knd_kor_eng_afr_dyu_prs_ind_por_wly_bat_cnt_fre_tsn_mol_tig_swe_cze_rus_arw_qcu_lit_dut_ger_lda_chh_mcd_amr_bos_mao_nor_fbf_hin_cic_tag_tha_anl_tml_xho_ewe_azi_pol_urd_uzb_swa_vie_aeg_swt_akn_ven	-0.596227165433233	-1.42459378511393	0.157621759099323
41	sid_bul_yor_hin_tig_anl_heb_grk_azi_tur_lda_sun_ewe_bos_afr_bsq_nor_aeg_moo_cnt_pan_cze_bam_krd_dyu_spa_hun_zul_ven_est_por_wly_geo_ita_urd_ctl_swe_chh_mlt_alb_fin_fbf_tag_arw_mly_jpn_tml_kor_prs_svk_swt_rus_jav_lit_amr_bat_mnd_dut_cic_eng_owc_rom_pol_mol_guj_qcu_mcd_ben_lat_tsw_amh_ukr_hau_glc_ind_slo_akn_fre_bem_mao_tha_sod_knd_xho_ses_uzb_scr_ger_aze_igb_vie_gam_tsn_dgb_swa	-0.892062814263621	-2.15791514968919	0.0335105200726832
42	heb_cze_ven_fre_sod_owc_tig_rus_azi_aze_xho_sun_ses_prs_krd_bsq_mol_mlt_igb_mnd_ita_bul_moo_rom_lda_svk_hun_tsn_cic_est_hin_anl_geo_pan_nor_afr_glc_amr_sid_alb_fin_swt_tag_ukr_mly_jpn_knd_kor_mcd_grk_yor_eng_ind_slo_amh_bat_cnt_scr_ewe_ben_chh_urd_pol_bos_lat_qcu_por_lit_guj_zul_wly_ctl_hau_arw_jav_dut_swa_swe_fbf_mao_tha_aeg_tml_bam_dyu_tur_ger_spa_uzb_bem_vie_gam_tsw_akn_dgb	-0.856149271810007	-2.06704672411004	0.0415087271840782
43	anl_arw_yor_ita_chh_wly_aeg_rom_uzb_azi_swa_mly_ven_dut_por_bsq_guj_tig_cic_mnd_swe_cze_xho_pol_dyu_spa_est_ses_dgb_fin_rus_owc_geo_mol_pan_slo_grk_hau_amr_krd_hun_akn_ind_alb_bat_jpn_knd_kor_ger_nor_fbf_bul_sun_lat_amh_mao_cnt_ukr_tsw_glc_sid_prs_scr_hin_fre_qcu_afr_ctl_svk_bem_gam_ben_mlt_urd_jav_bos_tsn_mcd_moo_tag_tha_heb_tml_bam_zul_tur_lit_eng_aze_swt_vie_sod_igb_ewe_lda	-1.14017771121276	-2.8018936154894	0.00618136310870779
44	wly_dut_dgb_glc_owc_chh_sod_afr_tur_azi_zul_mao_swa_guj_rom_bsq_cze_gam_yor_cnt_ita_swe_dyu_krd_lda_hin_est_bam_tsw_hun_arw_amr_geo_bos_svk_bul_spa_sid_anl_mol_fin_fbf_jav_rus_tag_jpn_knd_kor_ger_alb_ewe_slo_sun_pol_mlt_ind_mnd_eng_igb_lat_heb_grk_ctl_pan_por_qcu_nor_ukr_urd_bem_aeg_lit_amh_ben_bat_fre_cic_mcd_ses_mly_tha_hau_tml_moo_swt_uzb_scr_prs_aze_tsn_vie_tig_akn_ven_xho	0.160202904149696	0.377522374231126	0.706645629052979
45	sod_hin_fbf_ben_chh_hau_sid_spa_uzb_aze_zul_sun_yor_scr_svk_bsq_nor_owc_akn_mnd_slo_por_ses_rus_bem_ger_fin_ven_xho_est_dut_mlt_geo_pol_eng_mcd_guj_tig_amr_bos_hun_dyu_mly_swe_ind_jpn_tml_kor_ctl_cze_lda_arw_tag_ita_anl_jav_cnt_lit_dgb_afr_aeg_lat_bul_rom_grk_qcu_urd_pan_mol_bam_amh_fre_gam_prs_bat_glc_igb_alb_swa_mao_tha_heb_knd_tsn_moo_azi_ukr_krd_tur_cic_vie_wly_tsw_ewe_swt	-0.264406559577228	-0.624882982097209	0.533578051550584
46	anl_rom_xho_ctl_chh_gam_mlt_ukr_tur_aze_igb_bat_swa_mol_cze_bsq_dut_tig_yor_cnt_por_scr_dgb_rus_fbf_nor_fin_ses_ven_hun_afr_owc_geo_pan_guj_arw_fre_wly_sid_ger_est_cic_sun_lit_mly_jpn_knd_kor_glc_ben_zul_urd_mao_svk_heb_jav_mnd_alb_akn_swe_amh_pol_krd_slo_prs_qcu_hin_bul_mcd_dyu_hau_eng_amr_spa_ind_ita_ewe_grk_lda_tag_tha_sod_tml_swt_bam_azi_lat_bos_uzb_tsn_vie_aeg_tsw_moo_bem	-0.0702649021316899	-0.165740397527634	0.868721024271971
47	anl_lit_swt_guj_sid_hau_mlt_rom_aze_uzb_lda_mly_ven_nor_alb_bsq_slo_aeg_bem_cnt_rus_glc_bam_scr_akn_fre_hun_swa_dyu_est_bul_amh_geo_mcd_lat_spa_urd_gam_owc_ukr_fin_dgb_bat_svk_mao_jpn_tml_kor_cze_hin_zul_afr_ind_bos_sod_tag_mnd_eng_fbf_swe_tig_arw_mol_por_pol_qcu_ben_ger_dut_ses_amr_prs_heb_krd_sun_pan_moo_ctl_xho_jav_tha_wly_knd_igb_ewe_tur_grk_ita_azi_tsn_vie_chh_cic_yor_tsw	-0.619530954402349	-1.48178150367337	0.141778916673632
48	aeg_bul_xho_slo_amh_owc_hau_cze_azi_tur_bam_sun_moo_nor_scr_bsq_mol_mlt_tsn_mnd_guj_lit_swt_prs_fbf_dut_fin_swa_yor_est_fre_wly_geo_ben_hin_krd_alb_sid_sod_swe_hun_tsw_tag_svk_jav_jpn_knd_kor_bos_pan_ses_ctl_mly_mcd_heb_ind_cnt_ger_cic_eng_chh_glc_grk_afr_lat_qcu_ita_rom_por_zul_anl_pol_tig_rus_mao_urd_lda_spa_igb_bat_tha_amr_tml_ven_dgb_uzb_arw_ukr_aze_ewe_vie_gam_akn_bem_dyu	-0.391732090616765	-0.92796351314014	0.355828657851966
49	mlt_grk_akn_lit_tig_amr_chh_cze_azi_aze_dgb_ind_tsw_rom_guj_bsq_spa_wly_igb_mnd_por_eng_swa_scr_xho_prs_fin_moo_cic_est_ger_owc_geo_pan_arw_urd_mcd_gam_sod_slo_hun_lda_sun_ben_jav_jpn_tml_kor_ita_hin_ven_swe_bat_rus_hau_mao_cnt_nor_swt_krd_sid_bul_mol_lat_ctl_qcu_bos_glc_svk_dyu_heb_afr_aeg_pol_mly_ukr_fbf_fre_ses_tag_tha_anl_knd_zul_bem_tur_alb_dut_uzb_yor_vie_amh_bam_ewe_tsn	0.2307014847315	0.542807559506803	0.588560840687953
50	amh_grk_xho_svk_chh_gam_sid_afr_uzb_azi_yor_mao_swa_cze_rus_bsq_ita_aeg_moo_cnt_alb_eng_zul_bos_bam_slo_est_cic_ewe_fin_ben_heb_geo_swe_dut_ukr_prs_mlt_wly_por_hun_dyu_jav_nor_bat_jpn_knd_kor_hin_ctl_ven_pan_mly_lit_anl_tag_mnd_fre_fbf_ger_tig_urd_krd_glc_pol_qcu_lat_scr_spa_tsw_sod_guj_owc_mcd_sun_rom_tsn_arw_bem_ind_tha_amr_tml_swt_dgb_aze_bul_mol_tur_igb_vie_hau_lda_ses_akn	-0.446819614608528	-1.06167609377554	0.291132016311735
51	tig_lit_fbf_ita_sod_amr_gam_krd_aze_azi_dyu_tag_bem_dut_arw_bsq_bos_hau_swt_cnt_svk_hin_yor_spa_dgb_rus_fin_xho_akn_hun_mcd_heb_geo_afr_pol_rom_mol_aeg_wly_pan_est_tsw_jav_lat_bat_jpn_knd_kor_eng_glc_ven_ben_mly_nor_chh_mao_mnd_urd_swa_bul_anl_scr_prs_fre_slo_qcu_guj_swe_ger_ewe_amh_ukr_owc_ctl_ind_grk_ses_por_moo_sun_tha_sid_tml_zul_cic_tur_cze_alb_uzb_bam_vie_mlt_igb_tsn_lda	-0.544403182715804	-1.29849084836028	0.197329388888724
52	anl_ben_tsw_lit_sod_sid_amr_pan_azi_uzb_fbf_sun_xho_slo_bul_bsq_nor_tig_lda_mnd_hin_lat_swa_alb_bem_dut_fin_dyu_yor_hun_rus_owc_geo_grk_guj_scr_svk_hau_mlt_urd_est_ewe_bat_mcd_mly_jpn_tml_kor_krd_afr_igb_ukr_jav_mol_gam_mao_cnt_spa_moo_ger_amh_por_prs_ctl_rom_qcu_swe_eng_pol_tsn_heb_cze_chh_arw_tag_ita_dgb_fre_akn_ind_tha_aeg_knd_bam_cic_aze_glc_bos_tur_ven_vie_wly_swt_zul_ses	-0.893203546266174	-2.16150391636081	0.0332242188408284
53	heb_urd_ses_krd_owc_amh_hau_alb_aze_tur_ewe_sun_zul_lit_por_bsq_guj_sod_dyu_mnd_mcd_bos_lda_lat_cic_ben_est_fbf_bem_hun_rom_amr_geo_afr_rus_scr_hin_gam_wly_nor_fin_akn_jav_fre_tag_jpn_tml_kor_pol_cze_yor_slo_mly_ukr_anl_bat_cnt_dut_xho_prs_tig_svk_arw_eng_glc_qcu_bul_mol_swe_igb_mlt_spa_chh_ctl_mao_ita_swt_ger_dgb_ind_tha_aeg_knd_tsw_bam_azi_grk_pan_uzb_moo_vie_sid_tsn_swa_ven	-0.488598805585912	-1.16183447539584	0.248275807153034
54	owc_ger_dyu_hin_amh_aeg_anl_grk_aze_uzb_bam_mly_bem_urd_ctl_bsq_pan_sod_fbf_mnd_mol_dut_moo_eng_tsn_svk_hun_swt_ewe_est_rom_tig_geo_ben_guj_fre_ita_sid_wly_rus_fin_akn_ind_glc_mao_jpn_tml_kor_bos_pol_zul_scr_jav_arw_gam_sun_cnt_alb_yor_krd_hau_bul_slo_mcd_lit_qcu_prs_por_swe_xho_amr_ukr_heb_cze_tag_nor_lda_spa_tsw_bat_tha_mlt_knd_ses_swa_azi_afr_lat_tur_dgb_vie_chh_igb_cic_ven	-0.304476215875046	-0.720466654715923	0.473044748159386
55	gam_pan_akn_swe_wly_owc_sid_prs_uzb_azi_cic_tag_tsw_fre_ukr_bsq_arw_mlt_dgb_cnt_scr_spa_bam_glc_yor_bul_est_bem_lda_hun_slo_amh_geo_bos_dut_nor_rus_sod_chh_guj_fin_ses_bat_pol_jav_jpn_knd_kor_eng_ben_zul_rom_ind_lat_heb_mao_mnd_ita_tsn_ger_aeg_grk_urd_alb_ctl_qcu_afr_krd_hin_fbf_hau_por_anl_mol_sun_cze_ven_svk_igb_mly_tha_amr_tml_ewe_xho_aze_lit_mcd_tur_swt_vie_tig_swa_dyu_moo	-0.240137148741428	-0.568206163676269	0.571264388228718
56	tig_mol_ewe_dut_mlt_anl_hau_ctl_tur_azi_dgb_mly_tsw_alb_ger_bsq_swe_amr_dyu_cnt_nor_fre_tsn_ben_ses_spa_est_bem_zul_fin_lat_wly_geo_guj_bos_glc_scr_sid_aeg_eng_hun_xho_jav_por_ind_jpn_knd_kor_afr_arw_lda_lit_bat_cze_gam_tag_mnd_rom_moo_ukr_amh_pan_bul_pol_mcd_qcu_hin_svk_rus_bam_owc_urd_sod_slo_mao_ita_swt_grk_swa_sun_tha_heb_tml_cic_igb_uzb_krd_prs_aze_akn_vie_chh_yor_fbf_ven	-0.42588237692012	-1.00907754700241	0.315555679057738
57	heb_pan_swt_mcd_mlt_tig_gam_eng_aze_azi_swa_mly_dyu_prs_nor_bsq_dut_wly_yor_mnd_mol_lit_xho_ben_bam_cze_est_tsn_dgb_hun_ita_amr_geo_slo_grk_rom_bos_aeg_sid_hin_fin_akn_bat_lat_jav_jpn_knd_kor_arw_rus_lda_guj_tag_krd_chh_sun_cnt_alb_fbf_ger_anl_bul_por_fre_svk_qcu_swe_afr_ukr_ewe_sod_ctl_amh_urd_mao_pol_tsw_glc_zul_ind_tha_hau_tml_ses_bem_tur_scr_spa_uzb_cic_vie_owc_igb_moo_ven	-0.845991304562399	-2.04589849906599	0.0435900994839665
58	aeg_eng_ven_urd_amh_sod_anl_ita_azi_uzb_moo_jav_bem_lat_glc_bsq_mcd_heb_bam_mnd_krd_alb_lda_cze_swa_bos_hun_igb_ses_fin_scr_sid_geo_afr_rom_mol_arw_mlt_amr_rus_est_xho_sun_spa_bat_jpn_tml_kor_grk_hin_dgb_lit_mly_dut_hau_mao_cnt_svk_akn_ger_wly_ukr_ctl_pan_guj_qcu_bul_fre_pol_ewe_gam_slo_owc_por_ind_nor_dyu_ben_zul_tag_tha_tig_knd_fbf_swt_aze_swe_prs_tur_yor_vie_chh_tsw_tsn_cic	-1.12928648689823	-2.7749763306555	0.00667331657348394
59	sid_urd_tsw_cze_mlt_amh_wly_swe_azi_tur_bem_ind_zul_ger_eng_bsq_nor_gam_lda_mnd_bos_rus_swt_bul_ses_svk_fin_xho_igb_est_lit_aeg_geo_prs_guj_glc_hin_heb_sod_ita_hun_ewe_jav_grk_tag_jpn_tml_kor_afr_por_ven_slo_bat_rom_owc_sun_cnt_pan_fbf_lat_anl_ben_mcd_ctl_alb_qcu_ukr_arw_krd_yor_chh_fre_hau_mol_mao_pol_akn_spa_dgb_mly_tha_amr_knd_tsn_dyu_aze_scr_dut_uzb_moo_vie_tig_bam_cic_swa	-0.171588190343982	-0.405433134263883	0.686090353934922
60	tig_krd_tsn_grk_wly_amr_chh_ben_uzb_azi_moo_ind_zul_bos_eng_bsq_ukr_heb_ven_cnt_hin_nor_xho_rus_akn_ita_est_bem_tsw_fin_guj_gam_geo_lat_dut_bul_rom_mlt_sid_prs_hun_igb_mao_glc_jav_jpn_knd_kor_ctl_ger_yor_mol_sun_spa_sod_bat_mnd_urd_ses_afr_hau_pan_mcd_svk_scr_qcu_alb_arw_swe_swt_anl_cze_owc_pol_mly_fre_fbf_por_dgb_tag_tha_amh_tml_ewe_lda_aze_slo_lit_tur_dyu_vie_aeg_cic_bam_swa	-0.395252246087724	-0.937208433068165	0.351078857270987
61	tig_guj_xho_krd_chh_heb_gam_lat_tur_aze_ewe_jav_dgb_scr_rus_bsq_grk_anl_cic_cnt_bul_spa_swt_nor_dyu_swe_hun_zul_fbf_est_pan_sod_geo_svk_dut_glc_ctl_amh_owc_mol_fin_moo_tag_prs_ind_jpn_tml_kor_mcd_por_bam_cze_bat_rom_mlt_mao_mnd_ukr_swa_lit_aeg_ben_bos_urd_hin_qcu_slo_pol_afr_bem_sid_alb_wly_ita_sun_arw_ven_fre_yor_mly_tha_amr_knd_akn_tsn_uzb_ger_eng_azi_tsw_vie_hau_lda_ses_igb	-0.680328910644862	-1.62968092477025	0.106551579651447
62	owc_eng_xho_lit_mlt_hau_sod_alb_aze_tur_yor_ind_ven_spa_krd_bsq_mcd_gam_zul_mnd_urd_pan_swa_scr_ewe_ger_hun_moo_cic_est_arw_sid_geo_dut_afr_cze_rom_tig_amh_ctl_fin_tsn_jav_ita_mly_jpn_tml_kor_slo_bos_dgb_pol_mao_ukr_chh_tag_cnt_swe_swt_glc_heb_rus_svk_guj_fre_qcu_lat_mol_bul_dyu_amr_prs_anl_ben_sun_nor_ses_hin_akn_bat_tha_aeg_knd_fbf_bem_azi_grk_por_uzb_igb_vie_wly_lda_tsw_bam	0.411792393241933	0.971906295848183	0.333618243505747
63	heb_alb_tsw_bul_sid_hau_mlt_glc_aze_uzb_akn_mly_zul_ben_dut_bsq_prs_sod_swa_cnt_pan_bos_tsn_hin_igb_por_est_bam_swt_fin_rom_gam_geo_ita_eng_slo_fre_amh_owc_krd_hun_dgb_jav_ger_sun_jpn_knd_kor_mol_svk_ven_spa_ind_rus_chh_mao_mnd_grk_moo_mcd_amr_lat_scr_nor_cze_qcu_guj_afr_lit_ses_tig_pol_anl_urd_bat_ctl_yor_ukr_ewe_tag_tha_aeg_tml_lda_xho_azi_arw_swe_tur_dyu_vie_wly_fbf_bem_cic	-0.398551264336554	-0.945433047939728	0.346887748521244
64	anl_svk_tsw_ben_owc_gam_wly_lat_aze_azi_igb_mao_dyu_alb_ita_bsq_rus_chh_tsn_mnd_guj_ukr_cic_eng_bem_grk_fin_lda_xho_est_por_tig_geo_ctl_cze_lit_arw_mlt_hau_ger_hun_bam_tag_bul_sun_jpn_knd_kor_prs_slo_fbf_spa_jav_rom_heb_mly_cnt_scr_yor_krd_sid_dut_hin_pol_bos_qcu_urd_afr_mcd_zul_sod_glc_amh_mol_ind_pan_swa_swe_swt_bat_tha_aeg_tml_ewe_dgb_tur_nor_fre_uzb_ven_vie_amr_moo_akn_ses	-0.618871396862188	-1.4793099220694	0.142436910359196
65	gam_prs_igb_fre_anl_tig_owc_spa_tur_uzb_bem_jav_tsn_bul_cze_bsq_arw_sid_dgb_mnd_lat_ger_ven_krd_dyu_guj_hun_yor_tsw_fin_urd_sod_geo_nor_rom_hin_eng_amr_hau_pol_est_cic_bat_alb_tag_jpn_knd_kor_grk_mol_swa_afr_mly_lit_amh_mao_cnt_slo_moo_glc_chh_swe_scr_pan_ukr_qcu_mcd_bos_ita_zul_heb_por_mlt_svk_sun_ben_ewe_ctl_akn_ind_tha_aeg_tml_xho_swt_aze_rus_dut_azi_ses_vie_wly_fbf_bam_lda	-0.549492341690143	-1.31151962193625	0.192910907843987
66	sod_bul_ses_slo_chh_aeg_amh_mol_azi_aze_tsw_ind_dyu_pol_ben_bsq_ita_wly_akn_mnd_ctl_mcd_ven_grk_moo_fre_est_yor_bem_hun_glc_owc_geo_urd_eng_guj_ger_amr_mlt_por_fin_cic_mao_lat_jav_jpn_tml_kor_hin_bos_zul_pan_mly_nor_heb_sun_cnt_afr_lda_rus_gam_prs_rom_swe_alb_qcu_svk_scr_lit_bam_tig_cze_anl_krd_tag_arw_swt_dut_igb_bat_tha_sid_knd_swa_dgb_uzb_ukr_spa_tur_xho_vie_hau_tsn_fbf_ewe	0.328942281630766	0.775321486246057	0.440116733295501
67	aeg_lat_bam_urd_gam_amr_tig_eng_uzb_aze_ewe_ind_igb_ctl_pol_bsq_rus_wly_xho_cnt_ger_guj_bem_cze_cic_rom_hun_akn_swt_fin_swe_sod_geo_krd_arw_fre_glc_mlt_anl_grk_est_moo_sun_ita_tag_jpn_knd_kor_lit_mcd_ven_scr_mly_mol_chh_bat_mnd_nor_swa_bos_hau_ben_dut_pan_spa_qcu_svk_afr_prs_ses_heb_alb_amh_hin_jav_por_fbf_slo_tsn_mao_tha_owc_tml_dyu_lda_tur_bul_ukr_azi_yor_vie_sid_dgb_zul_tsw	-0.648078847111684	-1.55058765378991	0.124397028861763
68	mlt_glc_dyu_por_sod_gam_amh_ger_azi_tur_fbf_mly_xho_urd_afr_bsq_spa_hau_bam_mnd_krd_rus_dgb_lit_bem_dut_est_zul_swa_fin_eng_owc_geo_arw_ben_hin_swe_amr_anl_ctl_hun_ses_jav_ita_sun_jpn_tml_kor_guj_lat_akn_alb_mao_scr_wly_ind_cnt_cze_igb_pan_chh_nor_mol_grk_svk_qcu_bos_bul_pol_tsn_sid_ukr_tig_fre_bat_rom_yor_slo_swt_tag_tha_aeg_knd_ewe_cic_aze_mcd_prs_uzb_lda_vie_heb_moo_tsw_ven	-0.646437583797094	-1.54662805311956	0.125349249189256
69	gam_ita_zul_arw_wly_aeg_mlt_por_azi_uzb_yor_mao_swa_rus_lit_bsq_fre_owc_tsw_mnd_krd_scr_ven_cze_lda_hin_est_xho_akn_hun_bos_sod_geo_eng_slo_pol_pan_heb_amh_prs_fin_moo_mly_alb_bat_jpn_tml_kor_grk_ben_bam_afr_sun_mol_hau_tag_cnt_rom_ses_ctl_sid_ukr_nor_bul_lat_qcu_glc_urd_dut_ewe_anl_ger_chh_guj_jav_swe_dyu_mcd_cic_ind_tha_tig_knd_igb_bem_aze_svk_spa_tur_fbf_vie_amr_tsn_dgb_swt	-0.653491482180034	-1.56687563060676	0.120540204741843
70	chh_rom_dyu_alb_tig_heb_hau_ctl_tur_aze_zul_jav_bem_cze_pol_bsq_lit_sod_swt_cnt_lat_dut_fbf_ita_ses_mol_est_igb_swa_fin_glc_wly_geo_urd_swe_slo_ukr_gam_anl_krd_hun_tsn_tag_pan_ind_jpn_knd_kor_por_guj_yor_ben_bat_prs_aeg_mao_mnd_ger_ven_scr_owc_spa_eng_grk_mcd_qcu_bos_fre_rus_lda_amh_afr_mlt_svk_mly_arw_xho_bul_dgb_sun_tha_sid_tml_moo_ewe_uzb_hin_nor_azi_bam_vie_amr_akn_cic_tsw	0.245764199494378	0.578029672074359	0.564641108873583
71	owc_scr_dgb_dut_wly_aeg_sod_eng_uzb_aze_ses_jav_fbf_guj_pol_bsq_afr_tig_moo_mnd_lit_alb_dyu_hin_swt_ben_hun_zul_bem_fin_ger_amh_geo_cze_mol_grk_slo_gam_mlt_rom_est_ewe_bat_prs_tag_jpn_tml_kor_bos_mcd_akn_lat_mly_krd_hau_mao_cnt_pan_ven_rus_anl_bul_swe_fre_spa_qcu_ita_ctl_glc_yor_chh_nor_sid_urd_sun_arw_tsw_ukr_tsn_ind_tha_amr_knd_cic_swa_tur_svk_por_azi_lda_vie_heb_xho_igb_bam	0.172167716001095	0.405228611735389	0.686240145095012
72	amh_rus_tsw_spa_chh_wly_owc_svk_tur_azi_fbf_mao_moo_ctl_rom_bsq_cze_aeg_dyu_cnt_prs_afr_ewe_por_dgb_eng_hun_ses_cic_fin_glc_anl_geo_arw_bos_lat_dut_amr_mlt_ukr_est_zul_bat_fre_sun_jpn_knd_kor_mol_guj_swa_ger_mly_hin_sod_ind_mnd_slo_swt_bul_sid_scr_krd_pol_urd_qcu_ben_alb_lit_ven_gam_ita_hau_nor_tag_swe_akn_grk_tsn_jav_tha_tig_tml_igb_yor_aze_pan_mcd_uzb_bam_vie_heb_xho_bem_lda	-0.703039189095402	-1.68571621066021	0.0952029918760609
73	gam_eng_akn_bos_tig_amr_amh_hin_aze_uzb_bam_ind_moo_cze_svk_bsq_krd_chh_swt_mnd_ben_urd_lda_swe_igb_grk_est_tsw_zul_fin_mol_hau_geo_rus_rom_ger_slo_wly_aeg_pol_hun_bem_tag_dut_mly_jpn_tml_kor_spa_scr_xho_bul_jav_mcd_sid_sun_cnt_guj_dgb_nor_owc_prs_alb_pan_ita_qcu_lit_fre_arw_ewe_anl_afr_heb_glc_mao_ukr_yor_por_tsn_bat_tha_sod_knd_ses_fbf_azi_ctl_lat_tur_swa_vie_mlt_cic_ven_dyu	-0.125872971969727	-0.296878946739475	0.767220977361345
74	amr_hin_cic_ctl_anl_mlt_wly_ita_aze_uzb_lda_mly_dgb_grk_fre_bsq_mol_amh_bam_mnd_slo_bos_xho_ger_swt_rus_est_swa_ses_hun_dut_heb_geo_krd_lit_alb_spa_sod_owc_urd_fin_bem_tag_swe_bat_jpn_knd_kor_pan_pol_zul_svk_jav_arw_hau_mao_cnt_rom_akn_prs_chh_eng_por_scr_cze_qcu_mcd_bul_ben_yor_tig_guj_sid_lat_ind_nor_ewe_afr_igb_sun_tha_gam_tml_dyu_tsn_tur_glc_ukr_azi_ven_vie_aeg_tsw_moo_fbf	-0.509685583246827	-1.2155727405374	0.227224476245099
75	heb_slo_yor_fre_gam_sod_chh_lat_aze_tur_cic_sun_tsw_cze_swe_bsq_afr_hau_tsn_cnt_pol_ctl_swa_dut_dyu_rom_est_ven_zul_hun_ger_amr_geo_guj_rus_urd_mcd_anl_sid_nor_fin_bem_bat_svk_jav_jpn_tml_kor_ita_spa_ewe_ukr_ind_pan_wly_mly_mnd_grk_fbf_krd_tig_scr_prs_glc_ben_qcu_hin_bos_por_igb_owc_mol_amh_eng_tag_lit_swt_arw_xho_mao_tha_mlt_knd_lda_dgb_azi_alb_bul_uzb_ses_vie_aeg_bam_moo_akn	-0.992012654710257	-2.41271428351825	0.0177957216428276
76	amh_mcd_ewe_scr_sid_anl_wly_arw_tur_azi_ses_ind_moo_pan_krd_bsq_guj_hau_dyu_mnd_ben_grk_dgb_mol_zul_prs_fin_tsw_yor_hun_afr_amr_geo_eng_cze_rom_ctl_heb_tig_por_est_bam_tag_nor_mao_jpn_knd_kor_spa_lat_lda_ita_jav_slo_aeg_mly_cnt_rus_tsn_fre_gam_urd_swe_bos_dut_qcu_svk_glc_lit_swt_sod_ger_mlt_ukr_sun_pol_cic_hin_swa_bat_tha_owc_tml_xho_bem_aze_bul_alb_uzb_akn_vie_chh_ven_igb_fbf	0.0566955739116968	0.133342100448098	0.894210943559779
77	amr_rus_tsw_ukr_hau_chh_heb_mol_tur_azi_dgb_ind_igb_guj_ctl_bsq_prs_owc_zul_cnt_afr_por_tsn_grk_cic_nor_fin_dyu_yor_hun_spa_tig_geo_arw_glc_hin_alb_aeg_sod_ita_est_lda_bat_scr_mly_jpn_knd_kor_fre_pan_ven_slo_jav_ben_sid_sun_mnd_lat_ses_bul_gam_mcd_rom_lit_eng_qcu_cze_bos_ger_moo_amh_svk_mlt_dut_tag_urd_xho_pol_bem_mao_tha_wly_tml_swa_bam_uzb_krd_swe_aze_ewe_vie_anl_swt_akn_fbf	-0.623844857012894	-1.49180358805396	0.139135092629735
78	owc_nor_xho_por_aeg_amh_amr_bos_tur_azi_ewe_ind_moo_ukr_ita_bsq_cze_mlt_zul_mnd_urd_alb_swt_scr_bem_ctl_hun_bam_lda_est_svk_heb_geo_dut_spa_rus_pol_anl_sod_lit_fin_swa_jav_eng_mly_jpn_knd_kor_mol_ben_tsw_hin_sun_krd_hau_tag_cnt_pan_akn_fre_sid_lat_grk_afr_arw_qcu_slo_rom_guj_cic_gam_mcd_wly_ger_bat_glc_ses_prs_tsn_mao_tha_tig_tml_fbf_yor_aze_swe_bul_uzb_ven_vie_chh_dyu_dgb_igb	-0.471023920962618	-1.12205266508311	0.264728694695101
79	sod_nor_fbf_cze_aeg_chh_heb_pan_uzb_azi_dgb_ind_akn_guj_bos_bsq_prs_sid_lda_cnt_pol_eng_bem_swe_tsw_por_fin_moo_zul_est_arw_anl_geo_hin_lat_ukr_bul_amh_tig_krd_hun_bam_sun_rom_mly_jpn_knd_kor_grk_rus_ven_ger_bat_spa_gam_tag_mnd_mol_swt_ben_mlt_ita_urd_mcd_glc_qcu_scr_afr_lit_dyu_owc_fre_hau_ctl_mao_alb_swa_dut_xho_jav_tha_wly_tml_ses_tsn_tur_svk_slo_aze_ewe_vie_amr_igb_yor_cic	0.0636082931544228	0.14970426372004	0.881322126485976
80	sod_rom_ewe_bos_mlt_anl_wly_swe_tur_aze_lda_tag_bam_dut_fre_bsq_ger_owc_cic_mnd_scr_spa_ven_bul_fbf_pan_hun_tsw_swt_fin_afr_chh_geo_grk_pol_ita_slo_heb_gam_arw_est_moo_mly_ukr_bat_jpn_tml_kor_hin_lit_akn_alb_sun_cze_amr_jav_cnt_urd_yor_ben_tig_rus_svk_guj_prs_qcu_eng_ctl_lat_swa_aeg_por_hau_krd_mao_mcd_igb_nor_dgb_ind_tha_sid_knd_zul_bem_azi_mol_glc_uzb_ses_vie_amh_xho_dyu_tsn	-0.0544991908171419	-0.128415771186157	0.898097244222148
81	heb_pan_dgb_cze_tig_chh_sid_glc_tur_uzb_moo_ind_ses_dut_hin_bsq_arw_aeg_tsw_mnd_rom_swe_lda_ger_swa_lit_hun_ewe_swt_fin_ben_amr_geo_lat_krd_urd_ctl_hau_wly_ukr_est_bem_tag_ita_sun_jpn_tml_kor_slo_grk_igb_bul_bat_bos_owc_mao_cnt_prs_yor_afr_mlt_mol_alb_eng_por_qcu_fre_mcd_spa_xho_amh_pol_sod_rus_jav_guj_bam_scr_cic_mly_tha_gam_knd_ven_tsn_aze_nor_svk_azi_fbf_vie_anl_dyu_zul_akn	-0.748477845380679	-1.79707016936066	0.0755704676727058
82	chh_urd_bam_eng_amh_hau_heb_krd_azi_uzb_dgb_tag_lda_nor_ben_bsq_mol_sod_tsw_cnt_pol_lit_swa_rus_igb_svk_est_tsn_ewe_fin_arw_anl_geo_rom_ukr_prs_ctl_sid_owc_glc_hun_moo_jav_mcd_mao_jpn_tml_kor_bul_hin_zul_pan_ind_spa_amr_mly_mnd_ger_akn_scr_tig_guj_ita_slo_lat_qcu_cze_dut_bos_yor_aeg_fre_wly_afr_sun_swe_bem_grk_fbf_bat_tha_gam_knd_xho_dyu_aze_por_alb_tur_swt_vie_mlt_cic_ven_ses	0.364296671764987	0.859948153960277	0.392029023428606
83	sid_afr_igb_spa_chh_owc_sod_ger_tur_uzb_ses_mao_bam_eng_glc_bsq_pol_mlt_akn_cnt_krd_scr_bem_dut_swt_alb_hun_dyu_cic_est_rus_aeg_geo_pan_ctl_svk_ukr_amr_gam_slo_fin_tsw_sun_arw_mly_jpn_knd_kor_urd_mcd_lda_fre_jav_swe_heb_ind_mnd_lit_ven_grk_anl_hin_nor_mol_bos_qcu_guj_rom_ita_dgb_wly_lat_amh_prs_tag_por_fbf_ben_zul_bat_tha_tig_tml_ewe_xho_aze_bul_cze_azi_tsn_vie_hau_yor_moo_swa	0.388173684209911	0.915829163185283	0.36212516441921
84	gam_alb_cic_prs_heb_amr_aeg_swe_aze_azi_zul_bat_swt_ctl_bul_bsq_ita_sid_tsw_cnt_krd_eng_ses_cze_bam_glc_hun_ewe_xho_fin_ben_wly_geo_pol_ukr_fre_afr_sod_anl_pan_est_tsn_mao_grk_sun_jpn_tml_kor_scr_svk_bem_ger_tag_arw_hau_jav_mnd_dut_swa_hin_amh_mcd_mol_nor_guj_qcu_lit_por_bos_dgb_chh_spa_owc_slo_ind_rus_akn_urd_igb_mly_tha_tig_knd_moo_lda_uzb_rom_lat_tur_ven_vie_mlt_yor_dyu_fbf	-0.483818177980169	-1.15126534110237	0.252574367116829
85	chh_alb_swt_arw_heb_hau_owc_mol_uzb_tur_akn_jav_xho_glc_krd_bsq_bos_anl_igb_mnd_pan_cze_bam_eng_tsn_hin_est_ses_ewe_hun_ger_sid_geo_por_rus_svk_slo_wly_sod_pol_fin_ven_sun_grk_mly_jpn_tml_kor_rom_swe_dyu_ukr_ind_ctl_gam_tag_cnt_nor_yor_lat_amr_guj_spa_ben_bul_qcu_scr_mcd_dut_bem_mlt_fre_amh_ita_bat_prs_tsw_urd_cic_mao_tha_aeg_knd_moo_swa_azi_afr_lit_aze_zul_vie_tig_lda_dgb_fbf	-0.205649860267852	-0.485190426042092	0.628682263025828
86	owc_pan_dyu_ctl_anl_tig_chh_lit_aze_uzb_cic_tag_ses_bul_spa_bsq_eng_hau_moo_cnt_mol_prs_fbf_hin_yor_nor_fin_xho_igb_hun_rom_aeg_geo_arw_alb_lat_ger_mlt_amh_rus_est_akn_ind_guj_mao_jpn_knd_kor_glc_pol_ven_afr_bat_swe_amr_jav_mnd_bos_zul_urd_sid_por_grk_cze_ben_qcu_slo_mcd_ita_lda_wly_scr_sod_fre_sun_dut_ewe_ukr_swt_mly_tha_gam_tml_bam_dgb_tur_svk_krd_azi_bem_vie_heb_swa_tsw_tsn	0.124706417129873	0.293737127107521	0.769613314236063
87	wly_afr_tsn_lat_amh_heb_tig_swe_azi_tur_cic_sun_yor_spa_cze_bsq_glc_chh_bam_mnd_guj_dut_ses_ukr_tsw_mcd_est_swt_fbf_hun_urd_mlt_geo_grk_arw_fre_slo_hau_sid_rom_fin_bem_bat_pol_jav_jpn_tml_kor_ctl_ita_lda_svk_ind_krd_amr_tag_cnt_bos_dyu_ben_owc_scr_prs_alb_rus_qcu_bul_ger_por_akn_aeg_mol_sod_lit_mly_hin_ven_pan_dgb_mao_tha_gam_knd_igb_xho_uzb_nor_eng_aze_moo_vie_anl_zul_ewe_swa	0.170414065518582	0.401479462521617	0.688988215152173
88	anl_pol_ven_arw_owc_sod_heb_mol_aze_tur_zul_sun_yor_ben_krd_bsq_ctl_sid_swt_mnd_lit_dut_tsn_mcd_bam_bos_est_igb_xho_fin_hin_hau_geo_por_swe_grk_rom_amh_chh_alb_hun_ses_bat_scr_mly_jpn_tml_kor_lat_pan_dgb_spa_ind_bul_amr_jav_cnt_nor_dyu_cze_mlt_urd_glc_ita_rus_qcu_guj_ger_prs_lda_gam_eng_tig_afr_mao_slo_swa_fre_fbf_tag_tha_wly_knd_bem_akn_uzb_svk_ukr_azi_cic_vie_aeg_ewe_moo_tsw	-0.634876447955768	-1.5183190568	0.132326250927799
89	sid_swe_dgb_pol_amr_sod_wly_alb_azi_uzb_swa_sun_swt_bul_fre_bsq_slo_chh_dyu_cnt_pan_cze_ven_grk_ses_spa_hun_moo_xho_fin_prs_anl_geo_rom_por_svk_ita_owc_amh_lat_est_fbf_ind_ben_jav_jpn_knd_kor_bos_arw_igb_mol_tag_mcd_heb_mao_mnd_scr_cic_lit_mlt_ukr_hin_eng_rus_qcu_afr_ger_urd_bem_gam_guj_tig_glc_mly_nor_lda_ctl_bam_bat_tha_aeg_tml_ewe_akn_tur_krd_dut_aze_yor_vie_hau_tsn_zul_tsw	0.17582033372586	0.413703556724169	0.680043699536621
90	anl_ctl_bem_rus_amr_hau_sod_rom_uzb_tur_ses_bat_xho_bos_cze_bsq_slo_amh_tsw_mnd_dut_lat_cic_mcd_akn_krd_est_igb_ven_hun_glc_chh_geo_fre_mol_grk_swe_mlt_aeg_lit_fin_swa_mao_pan_ind_jpn_knd_kor_spa_bul_swt_pol_sun_ukr_heb_tag_cnt_hin_fbf_eng_gam_svk_nor_alb_por_qcu_ita_ger_prs_dgb_owc_ben_tig_guj_mly_afr_yor_scr_ewe_jav_tha_wly_tml_dyu_tsn_azi_arw_urd_aze_zul_vie_sid_moo_lda_bam	-0.493754612014827	-1.1737456536672	0.243494061522785
91	wly_bul_tsn_rom_aeg_chh_amr_swe_uzb_aze_lda_mao_moo_rus_pol_bsq_ben_sod_igb_mnd_mcd_mol_ses_alb_tsw_cze_fin_yor_ven_est_spa_sid_geo_guj_hin_ita_slo_heb_amh_fre_hun_xho_jav_bos_tag_jpn_knd_kor_lit_ctl_ewe_glc_bat_svk_mlt_sun_cnt_ukr_swt_pan_hau_scr_afr_eng_dut_qcu_lat_urd_grk_bem_tig_ger_anl_prs_mly_krd_cic_arw_fbf_ind_tha_owc_tml_bam_akn_azi_nor_por_tur_dyu_vie_gam_dgb_swa_zul	0.523071913577315	1.23485759734704	0.2199943269276
92	amr_cze_cic_ukr_tig_aeg_anl_pan_azi_uzb_akn_ind_swt_eng_lit_bsq_rus_hau_ven_mnd_slo_swe_dgb_ctl_xho_grk_hun_dyu_ses_fin_svk_owc_geo_spa_bul_afr_ger_amh_wly_arw_est_tsw_sun_bos_tag_jpn_knd_kor_mcd_ita_moo_glc_jav_hin_gam_bat_cnt_dut_swa_guj_sod_lat_rom_krd_pol_qcu_por_prs_alb_lda_heb_fre_chh_nor_mly_mol_igb_scr_zul_mao_tha_sid_tml_tsn_bam_aze_ben_urd_tur_yor_vie_mlt_bem_fbf_ewe	-0.867747154527103	-2.09567780879568	0.0388275469100282
93	gam_ita_yor_ctl_mlt_sod_tig_arw_aze_tur_igb_mao_bam_slo_mcd_bsq_rom_chh_ses_mnd_nor_dut_swa_eng_akn_alb_hun_tsw_zul_est_lat_hau_geo_grk_lit_afr_krd_owc_sid_urd_fin_ewe_jav_spa_ind_jpn_tml_kor_scr_guj_dyu_cze_tag_por_amh_mly_cnt_mol_bem_fre_wly_svk_ger_bos_glc_qcu_ben_pan_ukr_xho_anl_rus_aeg_bul_sun_pol_dgb_swe_swt_bat_tha_amr_knd_ven_tsn_azi_prs_hin_uzb_lda_vie_heb_cic_moo_fbf	0.0824904344761207	0.194300997815541	0.846364003864774
94	tig_guj_igb_ctl_sid_amr_owc_lat_aze_uzb_akn_mao_ses_spa_scr_bsq_krd_chh_cic_mnd_prs_rom_zul_bos_swa_ukr_hun_fbf_bem_fin_arw_mlt_geo_nor_pan_lit_ita_anl_heb_glc_est_tsn_ind_dut_tag_jpn_knd_kor_urd_svk_tsw_cze_sun_ben_sod_bat_cnt_swe_ven_afr_gam_alb_pol_por_fre_qcu_mol_bul_hin_lda_aeg_eng_wly_rus_jav_ger_dyu_grk_yor_mly_tha_hau_tml_swt_dgb_azi_slo_mcd_tur_ewe_vie_amh_moo_bam_xho	-0.909177360202583	-2.20345856472332	0.0300318386341986
95	sid_scr_zul_dut_gam_heb_hau_hin_uzb_aze_lda_jav_swa_grk_bos_bsq_pan_wly_bem_mnd_swe_spa_tsn_mcd_tsw_prs_fin_swt_fbf_hun_rom_amh_geo_cze_krd_ukr_ita_amr_sod_mol_est_dgb_sun_guj_mly_jpn_knd_kor_pol_bul_yor_glc_tag_urd_chh_ind_cnt_nor_igb_afr_anl_lat_rus_slo_ctl_qcu_ger_ben_lit_ven_mlt_svk_tig_arw_mao_eng_ses_fre_xho_bat_tha_owc_tml_dyu_bam_azi_alb_por_tur_akn_vie_aeg_ewe_cic_moo	-0.453773944210041	-1.07901024976072	0.283373725702253
96	wly_ita_swa_fre_tig_owc_mlt_dut_tur_uzb_moo_jav_tsn_cze_ger_bsq_swe_sod_cic_mnd_prs_bos_lda_slo_swt_urd_hun_zul_dgb_fin_mcd_chh_geo_pol_rom_ben_pan_anl_hau_lat_est_xho_mao_scr_mly_jpn_knd_kor_lit_glc_akn_ukr_ind_bul_sid_bat_cnt_por_bem_hin_amh_nor_mol_krd_guj_qcu_spa_eng_arw_ven_heb_rus_aeg_afr_tag_alb_fbf_svk_bam_sun_tha_amr_tml_dyu_ewe_aze_grk_ctl_azi_ses_vie_gam_igb_tsw_yor	0.0186603511443373	0.0439212807888863	0.965061318784859
97	chh_guj_tsn_rus_sid_heb_aeg_bos_aze_azi_bem_sun_zul_ctl_lit_bsq_dut_amr_swt_cnt_mol_prs_dgb_mcd_ewe_svk_fin_tsw_ven_est_ita_hau_geo_fre_swe_glc_alb_tig_gam_por_hun_xho_mly_ukr_bat_jpn_tml_kor_grk_afr_yor_nor_jav_eng_amh_mao_mnd_arw_lda_slo_anl_krd_pan_ben_hin_qcu_pol_scr_cze_dyu_wly_lat_sod_urd_ind_rom_swa_spa_akn_tag_tha_mlt_knd_bam_igb_uzb_bul_ger_tur_cic_vie_owc_fbf_ses_moo	-0.70006634164105	-1.68005546726305	0.0963028267111759
98	sid_ben_dyu_swe_sod_wly_gam_ukr_tur_azi_cic_jav_tsn_prs_afr_bsq_glc_chh_swt_mnd_scr_arw_lda_mol_xho_ctl_est_bam_tsw_fin_guj_tig_geo_ita_por_hin_lit_hau_aeg_spa_hun_bem_sun_grk_ind_jpn_knd_kor_bos_nor_igb_alb_mao_pol_amr_tag_cnt_bul_fbf_rom_amh_mcd_pan_rus_eng_qcu_cze_fre_ger_moo_owc_dut_heb_slo_mly_krd_ewe_lat_dgb_bat_tha_mlt_tml_zul_akn_aze_svk_urd_uzb_swa_vie_anl_yor_ven_ses	0.303036318116114	0.713029376640794	0.477612919491822
99	wly_bul_cic_mcd_sid_amh_owc_lit_aze_azi_bam_ind_akn_rus_pol_bsq_svk_heb_dgb_mnd_ita_ben_xho_lat_swa_mol_hun_fbf_igb_est_ctl_sod_geo_krd_ger_rom_alb_anl_amr_slo_fin_bem_jav_ukr_tag_jpn_knd_kor_prs_guj_moo_urd_sun_fre_tig_mly_cnt_bos_swt_cze_mlt_swe_hin_eng_glc_qcu_scr_afr_por_dyu_hau_arw_chh_grk_bat_pan_ses_dut_ven_mao_tha_aeg_tml_yor_zul_uzb_spa_nor_tur_lda_vie_gam_tsw_ewe_tsn	-0.440443419884479	-1.04437290603742	0.299019960281774
100	aeg_cze_cic_pan_amh_amr_wly_ctl_tur_azi_dgb_sun_bam_glc_arw_bsq_bos_anl_bem_cnt_rus_ben_xho_alb_moo_fre_fin_akn_swa_hun_nor_tig_geo_krd_mcd_spa_pol_mlt_chh_bul_est_zul_mao_eng_jav_jpn_tml_kor_lit_lat_ven_dut_bat_ukr_heb_ind_mnd_mol_ewe_ger_sid_prs_hin_afr_slo_qcu_por_ita_scr_ses_sod_guj_owc_svk_tag_grk_dyu_urd_tsw_mly_tha_gam_knd_lda_igb_aze_swe_rom_uzb_tsn_vie_hau_fbf_yor_swt	-0.891478554372421	-2.15820054248882	0.0334876740415315
101	tig_ctl_cic_slo_gam_heb_anl_lit_aze_azi_igb_ind_moo_dut_urd_bsq_bos_wly_fbf_cnt_svk_pan_zul_lat_lda_ukr_fin_bem_dyu_hun_alb_amh_geo_prs_afr_rus_arw_amr_mlt_krd_est_dgb_jav_spa_mly_jpn_knd_kor_ger_fre_swt_mol_mao_hin_chh_bat_mnd_mcd_tsw_ita_sid_nor_eng_swe_scr_qcu_guj_por_pol_tsn_hau_bul_sod_rom_sun_ben_swa_grk_xho_tag_tha_aeg_tml_yor_akn_uzb_cze_glc_tur_ses_vie_owc_ewe_bam_ven	-1.07487663279765	-2.63139032736209	0.0099547654908346
102	heb_swe_ewe_ctl_hau_mlt_chh_hin_aze_tur_bam_ind_tsn_prs_ger_bsq_pol_tig_fbf_mnd_guj_lit_swa_urd_zul_lat_fin_tsw_akn_est_nor_anl_geo_glc_ukr_ita_mcd_wly_sid_slo_hun_lda_bat_cze_mly_jpn_tml_kor_bos_rus_dgb_svk_tag_mol_amr_sun_cnt_grk_dyu_spa_aeg_krd_por_bul_rom_qcu_pan_fre_dut_swt_owc_alb_amh_afr_mao_arw_igb_eng_moo_jav_tha_gam_knd_xho_cic_uzb_scr_ben_azi_yor_vie_sod_ven_bem_ses	0.0822016373536988	0.193660707767328	0.84686391434401
103	sid_svk_swt_arw_wly_heb_mlt_swe_aze_azi_ven_jav_tsn_nor_fre_bsq_rus_hau_dyu_cnt_rom_alb_yor_spa_swa_grk_est_cic_bem_fin_ita_aeg_geo_scr_glc_urd_ctl_owc_tig_ben_hun_fbf_sun_ukr_mao_jpn_tml_kor_bul_pol_lda_eng_ind_pan_anl_bat_mnd_por_akn_hin_sod_bos_krd_ger_slo_qcu_dut_afr_cze_ewe_amh_mcd_chh_lit_tag_guj_moo_prs_igb_mly_tha_gam_knd_dgb_zul_uzb_mol_lat_tur_ses_vie_amr_bam_tsw_xho	-0.354217156599856	-0.839093734643457	0.403568415504541
104	heb_afr_swt_pol_sod_sid_amh_krd_tur_azi_fbf_jav_dgb_guj_prs_bsq_nor_aeg_moo_mnd_slo_ukr_zul_cze_swa_fre_fin_ewe_xho_est_dut_owc_geo_ita_arw_por_scr_tig_gam_ctl_hun_akn_mly_svk_sun_jpn_tml_kor_hin_grk_cic_bul_ind_glc_hau_tag_cnt_spa_lda_mcd_wly_urd_bos_ben_lit_qcu_eng_rus_swe_ven_mlt_lat_amr_mol_mao_ger_yor_alb_dyu_bat_tha_chh_knd_bem_igb_aze_pan_rom_uzb_ses_vie_anl_tsn_tsw_bam	-0.125839128691068	-0.296600735939224	0.76743273025533
105	amh_lat_igb_alb_anl_chh_aeg_cze_tur_uzb_fbf_tag_swa_swe_grk_bsq_slo_hau_yor_cnt_arw_afr_dyu_pol_dgb_ukr_hun_lda_ses_fin_ben_wly_geo_rus_lit_rom_bos_tig_gam_hin_est_moo_mly_pan_jav_jpn_knd_kor_eng_por_tsn_nor_bat_glc_sid_sun_mnd_ita_xho_urd_owc_guj_mcd_prs_ger_qcu_scr_fre_svk_akn_heb_krd_mlt_bul_ind_dut_cic_spa_ewe_mao_tha_sod_tml_zul_bem_azi_ctl_mol_aze_bam_vie_amr_tsw_swt_ven	0.243600460980149	0.573994270356995	0.567357340854682
106	anl_svk_zul_ita_hau_chh_wly_pan_aze_azi_moo_mao_ses_grk_eng_bsq_lit_gam_swa_cnt_cze_bos_swt_scr_ewe_ukr_est_bam_xho_fin_nor_tig_geo_lat_bul_ctl_hin_owc_amh_mol_hun_tsw_jav_pol_sun_jpn_tml_kor_afr_ben_yor_rus_mly_prs_aeg_bat_mnd_ger_lda_guj_heb_arw_dut_krd_swe_qcu_glc_mcd_por_dyu_sod_rom_sid_spa_ind_fre_igb_alb_bem_tag_tha_amr_knd_dgb_ven_uzb_slo_urd_tur_tsn_vie_mlt_cic_akn_fbf	-0.272948190652965	-0.645208364633049	0.520380757756301
107	mlt_mol_cic_slo_chh_gam_aeg_swe_tur_azi_fbf_mly_xho_krd_ger_bsq_guj_sod_moo_cnt_ben_lit_akn_rus_dgb_hin_fin_tsw_swt_est_alb_anl_geo_por_pol_prs_bul_owc_amh_pan_hun_yor_sun_rom_jav_jpn_tml_kor_fre_ukr_lda_eng_mao_bos_sid_tag_mnd_nor_bam_dut_wly_glc_cze_arw_lat_qcu_ctl_ita_urd_swa_tig_svk_amr_spa_ind_grk_bem_afr_ewe_bat_tha_hau_knd_zul_igb_uzb_mcd_scr_aze_tsn_vie_heb_dyu_ven_ses	-0.235314275755029	-0.555959984041494	0.579573341306455
108	mlt_hin_cic_ita_owc_amr_chh_guj_azi_tur_dyu_ind_bam_pol_rom_bsq_mol_amh_zul_mnd_glc_por_xho_bul_dgb_alb_fin_fbf_ewe_hun_slo_anl_geo_rus_scr_krd_ukr_gam_hau_swe_est_tsn_sun_nor_jav_jpn_tml_kor_ben_dut_ses_mcd_mly_spa_heb_mao_cnt_urd_yor_lit_sod_eng_grk_pan_svk_qcu_ger_ctl_lat_igb_sid_prs_tig_cze_tag_afr_ven_fre_akn_bat_tha_aeg_knd_moo_swt_uzb_bos_arw_aze_swa_vie_wly_bem_lda_tsw	-0.510860217442137	-1.21613682093258	0.227010579437411
109	chh_ctl_swa_swe_owc_aeg_sod_urd_azi_uzb_dgb_ind_bem_afr_cze_bsq_svk_heb_ven_cnt_por_arw_ses_nor_lda_grk_hun_igb_fbf_fin_lat_hau_geo_spa_krd_glc_mol_sid_amr_bos_est_zul_tag_slo_jav_jpn_tml_kor_ukr_alb_cic_hin_sun_pol_mlt_mly_mnd_lit_tsn_scr_anl_bul_dut_guj_prs_qcu_ger_rus_ben_yor_wly_rom_tig_fre_bat_mcd_moo_pan_dyu_mao_tha_gam_knd_xho_tsw_aze_ita_eng_tur_bam_vie_amh_ewe_akn_swt	-0.565779463626146	-1.34859092895207	0.180743375650936
110	sid_mcd_cic_alb_anl_chh_owc_rom_azi_tur_dyu_mly_ewe_spa_prs_bsq_lit_aeg_bam_mnd_swe_ctl_swa_afr_lda_ukr_hun_ven_xho_fin_dut_mlt_geo_bos_lat_scr_por_heb_gam_glc_est_tsw_mao_ita_tag_jpn_tml_kor_slo_eng_bem_ben_bat_hin_wly_sun_cnt_ger_dgb_svk_amh_grk_krd_fre_guj_qcu_pol_bul_arw_zul_amr_pan_sod_urd_jav_nor_igb_cze_yor_ind_tha_tig_knd_tsn_moo_aze_rus_mol_uzb_fbf_vie_hau_akn_swt_ses	-0.172432122997004	-0.40711572963636	0.684858506574739
111	chh_hin_igb_afr_sod_gam_aeg_grk_uzb_tur_ewe_jav_lda_cze_lit_bsq_scr_amh_tsw_mnd_swe_ben_tsn_bul_xho_por_fin_zul_bam_hun_guj_wly_geo_fre_krd_pan_ctl_sid_tig_ger_est_cic_sun_ukr_bat_jpn_knd_kor_pol_eng_swt_bos_mly_ita_hau_mao_cnt_slo_akn_prs_heb_dut_spa_rus_mcd_qcu_nor_rom_lat_bem_anl_svk_owc_alb_tag_glc_moo_urd_dgb_ind_tha_amr_tml_dyu_swa_aze_arw_mol_azi_fbf_vie_mlt_yor_ven_ses	0.527229736963454	1.24537486650386	0.216122658543102
112	anl_fre_dyu_bos_amr_amh_mlt_mol_aze_azi_tsw_ind_ven_bul_spa_bsq_pol_sod_ewe_cnt_ger_slo_bam_alb_tsn_swe_est_swt_igb_hun_pan_sid_geo_grk_scr_arw_ita_tig_owc_lat_fin_dgb_tag_lit_jav_jpn_tml_kor_glc_eng_yor_cze_mly_dut_hau_bat_mnd_ctl_akn_mcd_gam_guj_svk_ukr_rom_qcu_prs_urd_ben_moo_heb_hin_wly_afr_mao_rus_swa_nor_fbf_sun_tha_chh_knd_lda_zul_uzb_krd_por_tur_bem_vie_aeg_cic_xho_ses	-0.152455071583772	-0.35978404755116	0.719824352442052
113	amr_spa_swa_arw_owc_mlt_gam_ukr_aze_tur_igb_mao_bam_lat_nor_bsq_eng_wly_swt_cnt_scr_pan_ven_fre_dgb_cze_hun_tsn_fbf_est_bul_sid_geo_glc_afr_grk_pol_sod_tig_krd_fin_zul_ind_svk_jav_jpn_knd_kor_mol_ctl_lda_swe_bat_rom_heb_mly_mnd_hin_cic_rus_hau_lit_guj_por_ita_qcu_alb_ben_urd_dyu_chh_bos_amh_mcd_tag_dut_moo_prs_tsw_sun_tha_aeg_tml_akn_ewe_uzb_slo_ger_azi_ses_vie_anl_yor_bem_xho	-0.63981947831785	-1.5299316715917	0.129428097157329
114	mlt_pol_cic_ger_aeg_wly_amh_slo_tur_aze_yor_ind_akn_svk_bos_bsq_ita_gam_ewe_mnd_dut_alb_tsn_lit_fbf_pan_hun_xho_moo_est_nor_heb_geo_mcd_arw_lat_bul_owc_hau_ukr_fin_ven_mao_guj_sun_jpn_knd_kor_spa_afr_bam_prs_jav_rom_sid_mly_cnt_glc_igb_fre_chh_urd_mol_hin_grk_qcu_rus_ctl_por_lda_tig_krd_anl_swe_tag_eng_swa_scr_dyu_bat_tha_sod_tml_bem_tsw_azi_ben_cze_uzb_dgb_vie_amr_swt_ses_zul	0.124775144472093	0.293821971129948	0.769548680398884
115	wly_glc_ven_ben_amh_aeg_sod_pan_tur_azi_cic_mly_dgb_slo_arw_bsq_guj_chh_zul_cnt_urd_rom_dyu_ukr_swa_grk_fin_xho_tsw_hun_ger_mlt_geo_krd_scr_lit_mcd_anl_gam_alb_est_lda_tag_svk_mao_jpn_knd_kor_eng_pol_ewe_bos_ind_bul_amr_sun_mnd_fre_akn_hin_sid_lat_cze_ita_mol_qcu_spa_rus_prs_ses_owc_por_tig_nor_bat_ctl_tsn_afr_yor_jav_tha_hau_tml_swt_bam_aze_dut_swe_uzb_igb_vie_heb_fbf_moo_bem	-0.463949821374968	-1.10324694354895	0.272766551857902
116	sod_fre_swt_nor_sid_chh_amh_mol_uzb_tur_ven_bat_yor_lat_pol_bsq_ita_tig_zul_cnt_arw_rus_fbf_alb_dyu_bos_fin_ses_swa_hun_spa_wly_geo_afr_krd_guj_hin_aeg_amr_cze_est_lda_ind_mcd_mao_jpn_knd_kor_swe_grk_cic_por_tag_urd_mlt_sun_mnd_svk_igb_ctl_owc_glc_ben_dut_prs_qcu_eng_bul_slo_xho_hau_pan_gam_ukr_jav_ger_dgb_lit_akn_mly_tha_anl_tml_bem_moo_azi_scr_rom_aze_ewe_vie_heb_tsw_bam_tsn	-1.14589756328563	-2.82931589595602	0.0057145058669793
117	sid_afr_ewe_fre_wly_aeg_heb_urd_aze_azi_swa_sun_igb_mol_dut_bsq_scr_tig_ven_mnd_swe_arw_bam_eng_xho_alb_hun_yor_ses_fin_spa_mlt_geo_cze_hin_pan_grk_amr_chh_ben_est_cic_bat_ukr_mly_jpn_tml_kor_glc_ctl_lda_pol_tag_mcd_sod_jav_cnt_bul_bem_guj_owc_krd_rom_bos_prs_qcu_lit_nor_ger_dgb_hau_por_anl_svk_ind_lat_dyu_slo_moo_mao_tha_gam_knd_akn_tsw_uzb_rus_ita_tur_swt_vie_amh_fbf_tsn_zul	-0.185535293726047	-0.438124495275785	0.66231200520526
118	wly_urd_moo_eng_chh_owc_mlt_arw_tur_uzb_xho_tag_lda_bos_afr_bsq_slo_tig_swt_cnt_lat_bul_ven_prs_ses_guj_est_dyu_yor_hun_dut_sod_geo_ita_mcd_pan_rom_gam_sid_por_fin_akn_mao_mol_sun_jpn_knd_kor_rus_glc_bem_fre_bat_spa_amr_mly_mnd_ger_zul_nor_aeg_krd_grk_ben_svk_qcu_ctl_pol_hin_ewe_hau_ukr_amh_lit_jav_swe_fbf_alb_tsn_ind_tha_anl_tml_bam_dgb_aze_cze_scr_azi_cic_vie_heb_swa_tsw_igb	-0.0747831032526999	-0.176240578652709	0.860488153360087
119	heb_ger_bam_bul_aeg_hau_anl_lit_tur_aze_yor_sun_tsn_dut_mol_bsq_lat_gam_fbf_mnd_afr_grk_moo_pan_cic_rus_fin_xho_igb_est_alb_tig_geo_pol_krd_eng_mcd_owc_amr_ctl_hun_tsw_tag_urd_mly_jpn_tml_kor_prs_glc_ses_scr_ind_arw_amh_bat_cnt_guj_swt_ita_sod_spa_slo_por_nor_qcu_rom_cze_bos_swa_wly_svk_chh_fre_mao_ben_akn_ukr_ven_jav_tha_sid_knd_dyu_ewe_azi_hin_swe_uzb_lda_vie_mlt_dgb_zul_bem	-0.0026290237063566	-0.00618848722714728	0.995075588659914
120	owc_afr_zul_rus_tig_gam_sid_ita_azi_tur_akn_tag_tsn_lat_slo_bsq_ben_wly_dyu_cnt_rom_fre_swt_cze_igb_ctl_fin_ses_ewe_hun_spa_mlt_geo_urd_grk_mcd_mol_sod_amr_alb_est_cic_bat_swe_mao_jpn_knd_kor_pol_por_moo_ukr_jav_krd_hau_mly_mnd_dut_fbf_scr_aeg_ger_bul_glc_eng_qcu_lit_svk_hin_tsw_chh_bos_amh_arw_sun_guj_bem_pan_xho_ind_tha_anl_tml_lda_swa_aze_prs_nor_uzb_dgb_vie_heb_ven_yor_bam	0.122196670046534	0.287727859992394	0.774195262113979
121	tig_hin_tsn_afr_mlt_hau_heb_ukr_tur_uzb_fbf_tag_swt_pol_swe_bsq_ita_aeg_dyu_cnt_por_dut_akn_krd_igb_pan_est_swa_ses_fin_lit_amh_geo_guj_grk_glc_ben_owc_chh_mol_hun_ven_mly_bul_bat_jpn_knd_kor_rus_eng_zul_arw_jav_ger_wly_ind_mnd_ctl_tsw_slo_amr_cze_mcd_scr_alb_qcu_svk_fre_rom_xho_anl_bos_sod_urd_mao_lat_cic_prs_ewe_sun_tha_sid_tml_bem_moo_aze_spa_nor_azi_bam_vie_gam_yor_dgb_lda	0.07849260898951	0.184702469806506	0.853864592683522
122	aeg_alb_moo_pan_gam_sid_sod_afr_azi_tur_zul_sun_swa_lat_mol_bsq_ctl_amh_igb_mnd_svk_bul_yor_arw_ven_cze_est_dgb_lda_fin_grk_owc_geo_prs_nor_rus_krd_chh_hau_ita_hun_bem_mao_lit_ind_jpn_tml_kor_slo_mcd_fbf_swe_mly_bos_heb_tag_cnt_rom_bam_guj_anl_ger_spa_pol_eng_qcu_glc_urd_dut_dyu_amr_ukr_tig_scr_bat_hin_ewe_fre_cic_jav_tha_wly_knd_xho_tsn_uzb_por_ben_aze_swt_vie_mlt_tsw_ses_akn	0.608589448767098	1.43805279323834	0.153775662949902
123	amr_ctl_ven_bul_wly_heb_chh_scr_tur_azi_dyu_sun_bam_glc_afr_bsq_hin_aeg_ewe_mnd_pol_swe_akn_guj_tsn_spa_fin_igb_dgb_est_bos_sid_geo_arw_por_nor_lit_gam_owc_ukr_hun_swt_mly_urd_tag_jpn_tml_kor_ben_cze_cic_krd_bat_rus_sod_mao_cnt_slo_yor_grk_amh_ger_fre_dut_mol_qcu_rom_alb_pan_moo_tig_lat_mlt_svk_jav_eng_lda_ita_xho_ind_tha_anl_knd_fbf_swa_aze_mcd_prs_uzb_ses_vie_hau_tsw_bem_zul	-0.600218797121664	-1.43248230040515	0.155358622718454
124	wly_bos_ven_spa_owc_tig_amh_ita_aze_azi_zul_tag_bem_arw_pan_bsq_svk_hau_ewe_cnt_fre_ger_lda_mcd_yor_eng_hun_ses_swt_fin_krd_chh_geo_ukr_pol_por_dut_mlt_amr_scr_est_bam_bat_prs_sun_jpn_tml_kor_nor_hin_tsw_cze_mly_urd_sid_ind_mnd_swe_fbf_mol_heb_rus_ctl_bul_lat_qcu_rom_slo_guj_swa_sod_ben_anl_lit_mao_afr_xho_glc_igb_jav_tha_aeg_knd_moo_akn_tur_grk_alb_uzb_dyu_vie_gam_cic_tsn_dgb	0.193649673292143	0.45576608560345	0.649620618101822
125	sod_pan_dyu_alb_gam_amr_tig_rus_uzb_azi_tsn_mao_igb_grk_mol_bsq_lat_owc_zul_cnt_hin_swe_ses_rom_swt_svk_est_bam_fbf_fin_nor_sid_geo_fre_scr_bos_pol_chh_wly_ctl_hun_akn_mly_eng_sun_jpn_tml_kor_urd_slo_swa_arw_bat_ita_mlt_jav_mnd_glc_ven_por_hau_ukr_ben_lit_spa_qcu_dut_bul_cze_tsw_amh_mcd_aeg_afr_tag_prs_bem_guj_ewe_ind_tha_heb_knd_dgb_lda_aze_ger_krd_tur_yor_vie_anl_xho_cic_moo	-0.163629017638556	-0.385860797438435	0.700481035029755
126	anl_hin_fbf_pan_gam_wly_amh_guj_aze_uzb_bam_tag_yor_spa_ukr_bsq_svk_amr_ewe_cnt_eng_lit_xho_rus_dgb_slo_est_moo_swt_hun_ctl_tig_geo_dut_pol_krd_fre_hau_heb_afr_fin_igb_mly_prs_sun_jpn_tml_kor_ger_arw_zul_rom_bat_ben_chh_mao_mnd_bos_lda_alb_sod_scr_urd_bul_nor_qcu_ita_glc_swe_ses_sid_lat_mlt_cze_ind_grk_ven_por_swa_jav_tha_aeg_knd_akn_tsw_azi_mol_mcd_tur_bem_vie_owc_tsn_dyu_cic	-0.946718674084706	-2.29835568481318	0.0237822230379577
127	owc_ger_bam_bul_chh_amh_sid_spa_aze_uzb_ven_sun_dgb_krd_glc_bsq_alb_wly_igb_cnt_bos_ita_ses_pol_swa_fre_fin_lda_zul_hun_ctl_sod_geo_prs_urd_por_slo_tig_anl_svk_est_moo_bat_lit_mao_jpn_knd_kor_pan_dut_fbf_cze_jav_ukr_gam_ind_mnd_arw_yor_swe_amr_lat_nor_scr_grk_qcu_mol_hin_guj_swt_aeg_eng_hau_rom_mly_afr_tsn_ben_dyu_tag_tha_mlt_tml_tsw_ewe_tur_rus_mcd_azi_bem_vie_heb_akn_xho_cic	-0.0301154192884022	-0.0710904411820283	0.943478429096716
128	mlt_rus_yor_mcd_sod_aeg_heb_eng_aze_tur_dyu_bat_ses_bos_guj_bsq_lat_amh_akn_cnt_glc_cze_tsn_dut_swt_alb_hun_swa_tsw_fin_slo_anl_geo_urd_ben_ctl_pan_sid_hau_grk_est_xho_tag_krd_ind_jpn_tml_kor_pol_mol_moo_bul_mly_ger_chh_jav_mnd_fre_fbf_afr_tig_por_swe_nor_prs_qcu_scr_ukr_hin_lda_wly_arw_amr_spa_mao_lit_bam_svk_dgb_sun_tha_gam_knd_zul_cic_uzb_ita_rom_azi_ewe_vie_owc_igb_ven_bem	0.0244594896886971	0.0575882460719592	0.954200166038706
129	wly_hin_tsn_bos_owc_tig_sid_prs_uzb_azi_ven_mly_ses_fre_arw_bsq_swe_sod_zul_mnd_cze_bul_swt_por_bem_spa_hun_dgb_lda_est_glc_amr_geo_slo_lit_grk_pan_mlt_anl_rus_fin_xho_ind_scr_tag_jpn_tml_kor_ukr_ger_igb_ita_jav_afr_heb_bat_cnt_dut_dyu_lat_amh_urd_guj_svk_mol_qcu_mcd_rom_alb_bam_aeg_eng_hau_krd_sun_ctl_cic_nor_moo_mao_tha_gam_knd_tsw_fbf_aze_ben_pol_tur_swa_vie_chh_yor_ewe_akn	-0.1786492946478	-0.422670933764706	0.673511044421093
130	aeg_mcd_akn_cze_sod_sid_amh_ben_tur_azi_igb_ind_bem_ger_arw_bsq_alb_owc_xho_mnd_eng_fre_moo_por_cic_grk_hun_zul_ven_fin_swe_mlt_geo_bul_ita_krd_ukr_wly_anl_nor_est_yor_bat_slo_mly_jpn_knd_kor_glc_ctl_tsn_prs_tag_svk_tig_sun_cnt_afr_dgb_hin_hau_rus_pan_lit_urd_qcu_dut_guj_rom_lda_chh_spa_heb_lat_jav_bos_ses_pol_fbf_mao_tha_amr_tml_bam_dyu_uzb_mol_scr_aze_tsw_vie_gam_ewe_swa_swt	-0.456620167929523	-1.08418835938526	0.281084003919192
131	wly_scr_xho_alb_chh_heb_owc_ger_tur_azi_ven_bat_cic_por_spa_bsq_bul_amr_dgb_cnt_swe_svk_zul_grk_tsw_pan_fin_ewe_bam_est_lit_amh_geo_urd_ben_pol_hin_mlt_sod_bos_hun_igb_tag_cze_mly_jpn_knd_kor_dut_slo_fbf_nor_sun_ita_tig_jav_mnd_mol_dyu_afr_hau_fre_glc_eng_prs_qcu_krd_rom_arw_swt_sid_lat_gam_rus_ind_ukr_moo_guj_bem_mao_tha_anl_tml_yor_ses_aze_mcd_ctl_uzb_akn_vie_aeg_lda_tsn_swa	-0.457431913576028	-1.08626846617642	0.280167799018812
132	amh_por_tsn_eng_mlt_aeg_hau_pol_azi_uzb_cic_sun_xho_nor_afr_bsq_svk_heb_zul_mnd_slo_pan_swa_lit_igb_rus_hun_bam_dyu_est_lat_gam_geo_dut_mol_krd_guj_sod_anl_bul_fin_dgb_mly_ger_ind_jpn_knd_kor_arw_prs_tsw_grk_bat_ctl_chh_tag_cnt_alb_swt_mcd_tig_scr_hin_ukr_bos_qcu_rom_urd_cze_lda_wly_fre_owc_glc_mao_ben_bem_spa_fbf_jav_tha_sid_tml_moo_akn_tur_ita_swe_aze_ses_vie_amr_yor_ven_ewe	-0.422516036762098	-1.00148965039344	0.31918882594326
133	anl_scr_ven_ben_sid_heb_chh_pol_uzb_tur_tsn_bat_swa_rus_mcd_bsq_fre_amh_lda_cnt_dut_hin_cic_nor_yor_lat_hun_ses_bam_est_svk_wly_geo_grk_afr_spa_bos_owc_tig_urd_fin_akn_jav_lit_tag_jpn_tml_kor_ita_alb_fbf_cze_mao_mol_mlt_sun_mnd_glc_zul_por_hau_bul_swe_arw_ger_qcu_ukr_ctl_eng_bem_aeg_rom_sod_krd_mly_prs_igb_pan_ewe_ind_tha_gam_knd_xho_dyu_aze_slo_guj_azi_tsw_vie_amr_dgb_swt_moo	0.209722590444513	0.494261202289672	0.62228719749627
134	wly_urd_zul_prs_tig_mlt_gam_spa_aze_tur_cic_tag_swt_rus_fre_bsq_swe_aeg_bem_cnt_slo_grk_bam_pol_yor_ita_fin_lda_ven_hun_scr_amh_geo_ukr_ben_mcd_nor_owc_amr_lat_est_dgb_jav_bul_mly_jpn_tml_kor_arw_svk_tsn_eng_sun_afr_heb_mao_mnd_mol_igb_pan_anl_cze_ger_ctl_guj_qcu_por_krd_hin_tsw_hau_bos_sid_alb_bat_rom_moo_glc_swa_ind_tha_sod_knd_ewe_fbf_uzb_lit_dut_azi_dyu_vie_chh_xho_ses_akn	0.28977196116427	0.682947154939596	0.496338031277997
135	aeg_bos_dgb_spa_anl_owc_amh_ukr_azi_tur_tsn_jav_fbf_slo_ita_bsq_lat_sod_ewe_cnt_rus_scr_zul_pan_swa_alb_hun_igb_moo_est_grk_sid_geo_guj_svk_por_arw_gam_mlt_bul_fin_akn_ind_mcd_mao_jpn_knd_kor_afr_eng_cic_glc_sun_ger_hau_mly_mnd_ben_bam_dut_chh_swe_nor_krd_ctl_qcu_fre_mol_rom_lda_amr_hin_wly_prs_bat_pol_yor_cze_tsw_tag_tha_tig_tml_xho_ven_uzb_urd_lit_aze_dyu_vie_heb_bem_swt_ses	0.265103409312482	0.623549262264544	0.534450009571346
136	amh_prs_bam_spa_anl_chh_amr_rus_tur_aze_yor_ind_ewe_ben_slo_bsq_afr_sod_akn_cnt_dut_mcd_swt_pol_bem_alb_hun_xho_tsw_est_cze_sid_geo_nor_svk_mol_arw_wly_aeg_glc_fin_swa_sun_grk_tag_jpn_tml_kor_swe_ctl_dgb_ukr_mly_lat_gam_bat_mnd_scr_igb_ita_owc_ger_lit_guj_eng_qcu_urd_pan_bos_tsn_tig_rom_heb_bul_mao_krd_fbf_fre_zul_jav_tha_hau_knd_dyu_lda_uzb_por_hin_azi_ses_vie_mlt_cic_moo_ven	-0.56307811198674	-1.34606854443264	0.181552466419701
137	wly_grk_dyu_mol_aeg_sid_heb_slo_aze_uzb_swt_bat_bem_ukr_pan_bsq_swe_owc_xho_cnt_alb_ita_swa_nor_igb_bul_hun_dgb_bam_est_spa_mlt_geo_krd_cze_lit_fre_gam_amh_rus_fin_zul_ind_rom_jav_jpn_tml_kor_arw_glc_moo_lat_tag_hin_anl_mao_mnd_ger_ven_bos_tig_scr_svk_eng_mcd_qcu_ben_guj_dut_ses_amr_prs_sod_por_mly_ctl_yor_afr_akn_sun_tha_chh_knd_cic_tsw_tur_pol_urd_azi_lda_vie_hau_ewe_fbf_tsn	0.488502360323547	1.15308726652616	0.251829637942122
138	aeg_cze_tsw_arw_tig_hau_chh_slo_azi_uzb_bam_mly_moo_ukr_urd_bsq_ita_anl_ses_cnt_bos_alb_xho_lat_akn_scr_fin_tsn_swt_est_ger_mlt_geo_rus_lit_spa_krd_owc_wly_prs_hun_ewe_mao_glc_tag_jpn_knd_kor_fre_ben_dgb_grk_sun_mol_amr_bat_mnd_pol_igb_pan_sid_afr_bul_por_dut_qcu_guj_mcd_rom_yor_heb_hin_sod_nor_jav_swe_bem_ctl_fbf_ind_tha_amh_tml_cic_dyu_tur_svk_eng_aze_swa_vie_gam_zul_lda_ven	-0.171629612085178	-0.404987820595199	0.686416515239093
139	sod_bos_bam_guj_amh_wly_gam_bul_uzb_tur_tsw_tag_xho_cze_fre_bsq_afr_chh_swa_mnd_rus_alb_ses_glc_cic_prs_hun_dyu_bem_fin_eng_heb_geo_slo_rom_krd_nor_mlt_hau_por_est_dgb_mly_svk_mao_jpn_knd_kor_hin_grk_zul_mol_ind_ger_amr_sun_cnt_spa_tsn_lat_aeg_ukr_mcd_ita_swe_qcu_arw_scr_dut_fbf_anl_lit_sid_pol_jav_urd_lda_ben_swt_bat_tha_owc_tml_ewe_yor_azi_ctl_pan_aze_igb_vie_tig_akn_moo_ven	0.209076816791928	0.49268781987154	0.623394405154814
140	sod_bos_bem_cze_hau_tig_wly_lit_tur_azi_lda_ind_ven_spa_ctl_bsq_nor_chh_swa_cnt_dut_mol_yor_urd_moo_ita_fin_akn_ses_est_eng_aeg_geo_glc_mcd_krd_ukr_sid_anl_afr_hun_igb_mao_slo_sun_jpn_knd_kor_prs_svk_tsn_grk_mly_rus_gam_jav_mnd_ben_zul_arw_owc_alb_ger_swe_hin_qcu_por_guj_pan_dyu_amh_rom_amr_bul_bat_fre_fbf_pol_ewe_tag_tha_mlt_tml_bam_xho_aze_scr_lat_uzb_tsw_vie_heb_dgb_swt_cic	-0.604378655041802	-1.44365459141945	0.152196401100875
141	chh_bos_igb_ukr_sid_gam_anl_spa_aze_uzb_akn_bat_dyu_grk_ben_bsq_fre_tig_bem_cnt_eng_svk_ses_lat_yor_hin_est_moo_tsw_fin_mol_owc_geo_rom_ita_por_swe_aeg_mlt_prs_hun_lda_mly_pan_ind_jpn_knd_kor_arw_krd_cic_alb_jav_afr_sod_tag_mnd_guj_swa_lit_heb_pol_ger_glc_scr_qcu_slo_ctl_bul_bam_amh_dut_wly_urd_mao_cze_dgb_nor_swt_sun_tha_amr_tml_zul_ven_azi_rus_mcd_tur_fbf_vie_hau_xho_tsn_ewe	-0.398844540177987	-0.945492666393398	0.346857486695407
142	sod_bul_swa_glc_tig_sid_wly_nor_tur_aze_xho_mao_igb_grk_guj_bsq_ger_chh_lda_mnd_scr_alb_zul_bos_yor_rom_hun_tsw_akn_fin_por_owc_geo_urd_ita_lat_pan_hau_mlt_hin_est_bam_mly_fre_ind_jpn_knd_kor_dut_lit_swt_cze_bat_ukr_aeg_sun_cnt_spa_dgb_afr_gam_rus_mol_mcd_slo_qcu_prs_pol_eng_moo_amh_arw_anl_ben_jav_swe_ses_svk_ewe_tag_tha_amr_tml_bem_tsn_uzb_ctl_krd_azi_cic_vie_heb_ven_dyu_fbf	-0.0509391590259537	-0.12002386708536	0.904723152477565
143	chh_arw_akn_nor_amh_tig_sod_ctl_tur_aze_bem_mao_lda_krd_fre_bsq_lit_gam_ewe_mnd_rus_hin_ven_por_cic_glc_fin_moo_zul_est_ger_amr_geo_pol_bos_ita_ben_aeg_mlt_eng_hun_tsn_tag_mcd_jav_jpn_tml_kor_rom_prs_yor_grk_bat_slo_hau_sun_cnt_guj_bam_alb_heb_urd_pan_mol_dut_qcu_svk_swe_ukr_swt_sid_afr_owc_bul_mly_scr_tsw_cze_dyu_ind_tha_anl_knd_swa_igb_uzb_spa_lat_azi_ses_vie_wly_xho_dgb_fbf	-0.632022660812915	-1.51399617391707	0.133418068210574
144	hau_prs_lda_alb_amh_tig_gam_bul_aze_azi_bem_mly_tsw_eng_spa_bsq_svk_owc_ses_mnd_mol_nor_tsn_ctl_bam_slo_hun_akn_moo_fin_pol_mlt_geo_pan_arw_hin_lat_amr_aeg_krd_est_yor_bat_grk_mao_jpn_knd_kor_ukr_por_swt_rus_ind_mcd_wly_sun_cnt_scr_ewe_cze_heb_afr_ita_glc_guj_qcu_ben_fre_lit_dgb_sod_ger_chh_bos_tag_dut_cic_swe_zul_jav_tha_anl_tml_xho_igb_uzb_rom_urd_tur_dyu_vie_sid_swa_fbf_ven	-0.659756034328483	-1.58204732563999	0.117033839770857
145	amr_guj_ses_ita_anl_gam_sid_fre_azi_tur_bam_bat_tsn_pan_alb_bsq_cze_hau_akn_cnt_ukr_grk_zul_bos_swt_rus_est_dgb_yor_fin_nor_heb_geo_hin_arw_scr_mcd_aeg_chh_dut_hun_ven_jav_rom_ind_jpn_tml_kor_ger_prs_lda_ben_sun_lat_mlt_tag_mnd_swe_moo_bul_owc_spa_por_eng_slo_qcu_lit_mol_glc_swa_sod_svk_amh_urd_mly_ctl_ewe_pol_bem_mao_tha_wly_knd_xho_igb_aze_afr_krd_uzb_dyu_vie_tig_fbf_cic_tsw	-0.230209830390753	-0.543824839624999	0.587863369468438
146	gam_bul_dgb_swe_amr_wly_aeg_alb_aze_tur_ven_tag_fbf_cze_glc_bsq_ben_mlt_swt_mnd_afr_urd_dyu_dut_zul_bos_est_moo_cic_hun_nor_sod_geo_ger_scr_mol_lat_anl_tig_slo_fin_lda_mly_fre_mao_jpn_tml_kor_svk_eng_bam_ita_bat_pol_heb_jav_cnt_grk_yor_por_sid_ukr_lit_rom_hin_qcu_ctl_guj_mcd_ses_owc_spa_amh_rus_sun_pan_bem_krd_akn_ind_tha_hau_knd_igb_ewe_azi_prs_arw_uzb_swa_vie_chh_xho_tsw_tsn	0.174634794356779	0.410851571622941	0.682126500696814
147	wly_prs_ewe_nor_sid_anl_chh_scr_tur_uzb_cic_bat_tsw_por_bos_bsq_hin_aeg_ses_cnt_ger_mol_bem_krd_lda_grk_hun_yor_swa_fin_swe_mlt_geo_mcd_rus_lat_urd_amr_sod_ctl_est_tsn_mao_pan_tag_jpn_tml_kor_fre_svk_zul_lit_ind_spa_tig_jav_mnd_guj_igb_cze_heb_afr_dut_bul_alb_qcu_ben_arw_rom_dyu_owc_eng_hau_pol_mly_slo_dgb_ukr_xho_sun_tha_amh_knd_fbf_swt_aze_ita_glc_azi_bam_vie_gam_ven_akn_moo	-0.384520068366157	-0.911434945645893	0.364422711969483
148	mlt_alb_ewe_guj_amh_wly_heb_por_aze_uzb_igb_ind_tsw_arw_grk_bsq_lat_aeg_cic_mnd_urd_svk_bem_afr_lda_prs_hun_fbf_ven_est_rus_anl_geo_dut_ger_mcd_cze_amr_sod_ben_fin_dgb_tag_eng_bat_jpn_knd_kor_fre_lit_zul_glc_mao_swe_chh_sun_cnt_slo_xho_pan_hau_bul_ctl_mol_pol_qcu_krd_scr_spa_moo_owc_nor_sid_bos_mly_ukr_akn_rom_bam_jav_tha_tig_tml_ses_swa_azi_hin_ita_tur_dyu_vie_gam_swt_yor_tsn	-0.580805803539632	-1.38482164549122	0.169420269440286
149	amr_rus_xho_ita_chh_gam_amh_grk_tur_aze_dgb_tag_tsn_spa_bul_bsq_hin_anl_ven_mnd_slo_mol_fbf_ukr_swa_bos_est_dyu_akn_hun_rom_owc_geo_ger_arw_pol_lit_aeg_heb_eng_fin_ewe_mao_glc_jav_jpn_knd_kor_por_nor_bem_afr_sun_lat_wly_bat_cnt_krd_zul_scr_mlt_cze_prs_svk_ctl_qcu_urd_dut_mcd_lda_sid_pan_tig_fre_ind_alb_swt_ben_yor_mly_tha_sod_tml_tsw_igb_azi_guj_swe_uzb_ses_vie_hau_bam_cic_moo	-1.11328326707577	-2.73198100307066	0.00753372952544181
150	wly_ctl_ewe_urd_mlt_anl_gam_hin_azi_aze_cic_mly_tsw_mol_cze_bsq_bul_owc_igb_mnd_ukr_swe_dgb_rom_tsn_pan_est_swa_ses_fin_mcd_chh_geo_svk_bos_slo_fre_hau_heb_alb_hun_fbf_tag_pol_sun_jpn_knd_kor_nor_ben_swt_rus_ind_lit_amr_mao_cnt_arw_zul_afr_aeg_lat_krd_dut_guj_qcu_por_scr_ita_bem_sid_spa_amh_eng_bat_ger_ven_grk_bam_jav_tha_sod_tml_lda_dyu_uzb_glc_prs_tur_moo_vie_tig_yor_akn_xho	0.145672020405649	0.342938092218811	0.732418988808888
151	owc_hin_ven_bul_gam_chh_wly_spa_tur_azi_bem_jav_bam_scr_lit_bsq_glc_sod_tsn_mnd_alb_rus_ses_ger_igb_grk_est_dgb_zul_fin_lat_heb_geo_urd_por_mcd_bos_sid_tig_swe_hun_moo_bat_dut_mly_jpn_tml_kor_ben_mol_dyu_pol_mao_prs_amr_ind_cnt_ukr_cic_krd_mlt_cze_guj_svk_afr_qcu_arw_slo_pan_yor_anl_nor_hau_ita_sun_rom_swa_ctl_xho_tag_tha_amh_knd_akn_ewe_aze_eng_fre_uzb_lda_vie_aeg_fbf_tsw_swt	0.0664006754149261	0.156521792436195	0.875961025735549
152	sid_arw_moo_ita_heb_anl_chh_fre_uzb_tur_swa_mao_bam_por_spa_bsq_rus_sod_lda_cnt_nor_lit_ses_alb_tsn_mcd_fin_akn_ewe_hun_lat_owc_geo_mol_dut_glc_swe_wly_tig_krd_est_swt_sun_afr_mly_jpn_tml_kor_bos_ctl_bem_grk_tag_eng_amr_jav_mnd_scr_cic_prs_gam_slo_pan_pol_ben_qcu_guj_svk_urd_xho_hau_ukr_aeg_ger_ind_hin_dyu_bul_fbf_bat_tha_amh_knd_dgb_yor_azi_rom_cze_aze_zul_vie_mlt_igb_ven_tsw	0.553538750099781	1.30656557607431	0.194582202367905
153	owc_fre_dgb_swe_tig_mlt_amr_mcd_azi_uzb_ven_mly_swt_dut_hin_bsq_por_amh_tsn_mnd_ben_ita_dyu_afr_fbf_bos_hun_igb_lda_est_pan_wly_geo_scr_ukr_cze_urd_aeg_anl_alb_fin_cic_ind_svk_mao_jpn_tml_kor_rus_arw_moo_rom_jav_ger_sod_bat_cnt_prs_yor_glc_hau_eng_mol_krd_spa_qcu_pol_lat_guj_tsw_chh_grk_sid_lit_sun_nor_swa_bul_bem_tag_tha_heb_knd_zul_xho_aze_slo_ctl_tur_akn_vie_gam_ewe_bam_ses	-0.856335735393503	-2.07286788068156	0.0409510486107022
154	hau_afr_fbf_ctl_aeg_mlt_amh_prs_azi_uzb_xho_tag_dyu_pan_fre_bsq_pol_anl_moo_mnd_bos_nor_ven_lit_bem_dut_est_swt_zul_fin_rom_heb_geo_swe_ita_mol_alb_gam_sod_arw_hun_bam_bat_scr_jav_jpn_knd_kor_slo_guj_yor_svk_ind_grk_tig_mly_cnt_eng_akn_glc_sid_lat_urd_ben_rus_qcu_ger_ukr_por_ses_chh_krd_wly_hin_mao_cze_ewe_mcd_tsw_sun_tha_amr_tml_tsn_swa_aze_bul_spa_tur_igb_vie_owc_cic_lda_dgb	-0.667745789673704	-1.59723378019194	0.11360604700295
155	tig_rom_bam_ita_heb_mlt_wly_lat_azi_tur_yor_sun_swt_arw_ctl_bsq_guj_amh_tsw_cnt_bul_por_igb_eng_zul_swe_est_cic_dgb_hun_ukr_chh_geo_ger_krd_lit_cze_hau_gam_prs_fin_lda_ind_pan_mly_jpn_tml_kor_glc_spa_ewe_pol_jav_urd_anl_mao_mnd_dut_ses_bos_aeg_scr_slo_mcd_svk_qcu_nor_mol_hin_moo_amr_alb_sid_rus_tag_fre_bem_afr_xho_bat_tha_owc_knd_akn_swa_uzb_grk_ben_aze_dyu_vie_sod_fbf_ven_tsn	0.83533024517166	1.98915331919409	0.0496224710325178
156	sid_hin_xho_eng_heb_owc_hau_bul_uzb_aze_igb_ind_ewe_urd_prs_bsq_spa_mlt_moo_cnt_por_scr_fbf_nor_lda_arw_est_swt_cic_fin_mcd_amr_geo_krd_svk_slo_ukr_sod_gam_glc_hun_ses_mly_rus_bat_jpn_knd_kor_swe_afr_tsw_ger_sun_fre_tig_mao_mnd_grk_swa_ben_amh_lit_bos_cze_dut_qcu_lat_rom_alb_akn_wly_guj_aeg_mol_tag_ctl_dyu_ita_bem_jav_tha_chh_tml_zul_bam_tur_pol_pan_azi_dgb_vie_anl_yor_ven_tsn	-0.141536113373566	-0.334253464029083	0.738940903967776
157	aeg_swe_ses_pol_gam_sod_mlt_grk_aze_tur_dyu_jav_lda_por_slo_bsq_ita_tig_dgb_cnt_krd_lit_ewe_dut_ven_prs_est_zul_tsn_fin_arw_amh_geo_rus_fre_nor_ben_amr_sid_glc_hun_tsw_mao_spa_ind_jpn_knd_kor_afr_rom_yor_bul_tag_mcd_wly_bat_mnd_eng_bem_svk_owc_guj_urd_mol_alb_qcu_cze_bos_ctl_akn_hau_pan_anl_lat_sun_scr_moo_ger_cic_mly_tha_chh_tml_xho_bam_uzb_ukr_hin_azi_swt_vie_heb_igb_swa_fbf	-0.305416477394141	-0.723046606216236	0.471465800539975
158	chh_ctl_cic_ger_anl_aeg_amh_nor_azi_uzb_swt_sun_dgb_lat_afr_bsq_alb_tig_ewe_mnd_lit_rus_zul_dut_bem_krd_est_tsw_igb_fin_mcd_hau_geo_svk_bos_cze_prs_sod_mlt_mol_hun_ven_tag_guj_bat_jpn_knd_kor_scr_arw_dyu_fre_mao_pol_heb_ind_cnt_urd_ses_ita_sid_pan_grk_eng_hin_qcu_spa_rom_bul_fbf_gam_slo_amr_ben_mly_ukr_tsn_glc_akn_jav_tha_wly_tml_xho_yor_tur_por_swe_aze_moo_vie_owc_swa_bam_lda	0.0420192725427044	0.0988396357178077	0.921478330011489
159	sod_pan_bam_cze_mlt_amr_sid_ctl_azi_uzb_ses_sun_yor_ukr_guj_bsq_afr_chh_zul_cnt_dut_grk_tsn_lat_ven_lit_est_lda_swa_hun_prs_hau_geo_ger_mcd_mol_fre_aeg_tig_slo_fin_ewe_tag_spa_mly_jpn_tml_kor_ita_rom_moo_svk_mao_nor_anl_bat_mnd_bul_dgb_bos_wly_krd_rus_por_arw_qcu_urd_scr_pol_igb_heb_ben_amh_hin_ind_eng_swt_glc_tsw_jav_tha_owc_knd_dyu_akn_tur_alb_swe_aze_cic_vie_gam_xho_bem_fbf	-0.0225383823738974	-0.05311398216099	0.957755017276845
160	amr_grk_zul_pol_amh_anl_gam_spa_azi_uzb_swa_mly_bem_arw_rus_bsq_swe_mlt_cic_cnt_por_prs_ven_bos_fbf_slo_est_moo_yor_fin_rom_chh_geo_svk_dut_ita_ger_hau_sod_mcd_hun_ewe_sun_cze_tag_jpn_knd_kor_fre_lat_tsn_bul_bat_eng_tig_jav_mnd_ukr_ses_alb_sid_hin_ctl_guj_krd_qcu_mol_ben_glc_dgb_heb_urd_owc_lit_mao_scr_igb_afr_bam_ind_tha_aeg_tml_lda_swt_aze_pan_nor_tur_dyu_vie_wly_akn_tsw_xho	-0.515774839143657	-1.22741042032768	0.222766239233412
161	sod_mcd_swa_urd_chh_sid_amh_grk_azi_aze_tsw_mly_cic_pol_por_bsq_ukr_anl_dyu_mnd_mol_bul_zul_krd_swt_nor_est_igb_tsn_hun_pan_gam_geo_ben_glc_ger_rom_owc_mlt_ita_fin_xho_jav_hin_bat_jpn_tml_kor_dut_fre_ewe_ctl_mao_eng_tig_tag_cnt_swe_lda_bos_heb_guj_spa_prs_slo_qcu_scr_lat_alb_bam_wly_afr_aeg_arw_sun_svk_bem_lit_dgb_ind_tha_amr_knd_akn_ses_uzb_cze_rus_tur_yor_vie_hau_moo_ven_fbf	0.320618760801127	0.754592342782603	0.452400208274034
162	anl_eng_swa_krd_owc_gam_hau_svk_tur_aze_ewe_ind_swt_hin_pol_bsq_mcd_amr_tsn_mnd_rom_bos_dgb_glc_bam_spa_hun_igb_lda_fin_rus_heb_geo_alb_dut_urd_lat_sod_chh_bul_est_tsw_tag_ger_bat_jpn_knd_kor_prs_ita_ses_ben_sun_arw_aeg_mao_cnt_ctl_dyu_afr_sid_lit_swe_nor_cze_qcu_slo_fre_guj_xho_mlt_ukr_amh_por_mly_pan_akn_grk_bem_jav_tha_tig_tml_fbf_moo_uzb_scr_mol_azi_yor_vie_wly_cic_zul_ven	-0.531720051436604	-1.26833616633542	0.207843739126678
163	tig_ctl_akn_ger_wly_gam_aeg_afr_uzb_aze_ses_mly_moo_eng_guj_bsq_glc_sod_tsw_mnd_prs_ben_cic_urd_igb_nor_est_ven_lda_fin_alb_owc_geo_slo_fre_rus_spa_amr_amh_ita_hun_yor_ind_rom_mao_jpn_tml_kor_grk_arw_zul_cze_bat_ukr_hau_jav_cnt_svk_dgb_mol_sid_scr_pol_krd_bos_qcu_lat_por_mcd_bam_chh_bul_heb_hin_tag_lit_dyu_pan_tsn_sun_tha_mlt_knd_xho_swa_tur_dut_swe_azi_fbf_vie_anl_ewe_swt_bem	0.222536425517769	0.523520050501147	0.601857677195546
164	aeg_ben_fbf_bul_mlt_chh_wly_cze_azi_tur_ses_sun_swa_guj_bos_bsq_urd_tig_xho_mnd_mol_eng_dgb_scr_yor_pol_est_swt_tsn_hun_ger_owc_geo_arw_alb_pan_rom_sid_amr_ukr_fin_ven_mly_slo_jav_jpn_tml_kor_hin_swe_bam_fre_tag_glc_heb_mao_cnt_afr_lda_grk_hau_spa_rus_prs_lit_qcu_svk_ita_nor_ewe_gam_mcd_anl_dut_ind_ctl_bem_krd_cic_bat_tha_sod_knd_tsw_moo_aze_por_lat_uzb_igb_vie_amh_akn_zul_dyu	0.707336116158346	1.6779516745985	0.0967142001019759
165	sod_urd_moo_bos_amh_gam_chh_ukr_aze_azi_tsn_mao_igb_arw_lat_bsq_alb_mlt_swt_mnd_lit_fre_ses_ita_xho_mcd_hun_ven_dgb_fin_krd_heb_geo_prs_glc_scr_por_tig_amr_rus_est_ewe_tag_bul_jav_jpn_tml_kor_guj_hin_swa_spa_bat_mol_hau_mly_cnt_slo_yor_cze_aeg_svk_rom_swe_ben_qcu_pan_ctl_dut_dyu_sid_afr_wly_eng_sun_pol_cic_grk_lda_ind_tha_anl_knd_bem_fbf_tur_ger_nor_uzb_akn_vie_owc_tsw_bam_zul	-0.237792110869528	-0.561364144985174	0.575899553070339
166	sid_lat_yor_prs_mlt_tig_chh_urd_azi_aze_lda_jav_dyu_arw_pan_bsq_ben_owc_swt_cnt_por_guj_tsn_scr_moo_slo_est_ewe_zul_fin_mcd_hau_geo_nor_pol_swe_ukr_heb_aeg_bos_hun_fbf_bat_glc_sun_jpn_knd_kor_mol_lit_bem_cze_mao_dut_wly_mly_mnd_ger_akn_rom_amr_ita_hin_alb_grk_qcu_ctl_spa_rus_ven_anl_fre_gam_krd_tag_eng_tsw_afr_igb_ind_tha_amh_tml_cic_dgb_uzb_svk_bul_tur_xho_vie_sod_ses_swa_bam	-0.258230525560473	-0.611924331065471	0.542080962347198
167	tig_guj_ses_lit_sid_wly_mlt_cze_tur_aze_xho_ind_dyu_rom_bul_bsq_ctl_anl_cic_mnd_mol_alb_zul_ben_fbf_lat_est_bam_lda_hun_ita_amh_geo_scr_ukr_ger_grk_aeg_heb_hin_fin_tsn_mao_pan_bat_jpn_knd_kor_fre_eng_yor_por_jav_mcd_hau_tag_cnt_arw_akn_svk_amr_glc_urd_dut_afr_qcu_slo_krd_prs_bem_owc_swe_gam_bos_sun_rus_moo_spa_dgb_mly_tha_sod_tml_ven_swt_azi_nor_pol_uzb_ewe_vie_chh_igb_swa_tsw	-0.667371456520514	-1.59675262465112	0.113713404277065
168	sid_afr_cic_bul_chh_owc_hau_rom_azi_tur_yor_ind_zul_nor_swe_bsq_glc_amh_swt_mnd_ben_arw_tsw_alb_dgb_mol_est_ewe_tsn_hun_krd_mlt_geo_guj_dut_ita_ukr_wly_gam_eng_fin_ses_mly_lat_jav_jpn_knd_kor_scr_urd_fbf_ctl_tag_rus_amr_mao_cnt_pan_xho_mcd_aeg_svk_slo_spa_grk_qcu_hin_ger_por_bam_heb_bos_tig_prs_bat_pol_dyu_cze_lda_sun_tha_sod_tml_akn_igb_uzb_fre_lit_aze_bem_vie_anl_ven_swa_moo	-0.0209352003704329	-0.0494325140505091	0.960680627216276
169	anl_rus_akn_prs_chh_owc_heb_lit_tur_azi_bam_tag_fbf_ukr_ctl_bsq_cze_aeg_yor_mnd_eng_urd_cic_bul_swa_por_fin_swt_ewe_est_dut_wly_geo_bos_fre_ger_nor_sod_sid_krd_hun_igb_mao_ita_sun_jpn_tml_kor_arw_lat_dyu_guj_ind_rom_mlt_jav_cnt_mol_dgb_mcd_hau_alb_glc_hin_slo_qcu_ben_spa_swe_moo_amr_pan_amh_grk_mly_pol_bem_scr_tsw_bat_tha_gam_knd_ses_zul_aze_svk_afr_uzb_xho_vie_tig_ven_lda_tsn	-0.344494789473125	-0.815410092288148	0.416921030841936
170	wly_por_bam_ukr_chh_gam_tig_hin_tur_azi_fbf_ind_tsw_urd_prs_bsq_guj_sod_xho_mnd_ctl_rom_ven_fre_igb_svk_est_swt_cic_hun_arw_aeg_geo_pan_bos_cze_nor_owc_heb_ita_fin_yor_tag_lat_mly_jpn_tml_kor_scr_ben_zul_ger_bat_glc_sid_mao_cnt_spa_bem_mol_mlt_eng_mcd_swe_rus_qcu_krd_pol_bul_dyu_hau_alb_amh_grk_jav_dut_lda_lit_ewe_sun_tha_anl_knd_akn_moo_uzb_slo_afr_aze_swa_vie_amr_tsn_dgb_ses	-0.362118431866889	-0.85818981190576	0.39299404618458
171	hau_rom_igb_por_gam_owc_heb_slo_uzb_aze_akn_ind_xho_guj_fre_bsq_scr_chh_ses_cnt_spa_ctl_cic_glc_moo_alb_fin_swa_yor_est_mcd_amh_geo_hin_nor_rus_eng_sid_wly_ita_hun_bam_tag_grk_sun_jpn_knd_kor_afr_lit_swt_mol_bat_pol_sod_mly_mnd_cze_zul_arw_mlt_krd_svk_urd_bos_qcu_ukr_swe_lat_lda_tig_ben_anl_dut_jav_pan_tsn_bul_bem_mao_tha_amr_tml_dyu_tsw_tur_prs_ger_azi_fbf_vie_aeg_dgb_ewe_ven	-0.520068710387155	-1.23931880132827	0.218345914213081
172	sod_mol_dyu_spa_heb_amr_anl_rus_tur_aze_xho_jav_lda_scr_svk_bsq_afr_chh_swa_cnt_arw_ctl_cic_bul_tsn_dut_hun_zul_swt_est_pan_tig_geo_por_grk_swe_ita_wly_sid_rom_fin_bam_ind_ben_bat_jpn_tml_kor_mcd_alb_igb_prs_mly_nor_amh_tag_mnd_lit_dgb_fre_owc_urd_guj_cze_slo_qcu_glc_krd_bos_bem_aeg_ger_gam_lat_sun_ukr_ewe_eng_tsw_mao_tha_mlt_knd_moo_ses_azi_pol_hin_uzb_akn_vie_hau_yor_fbf_ven	-0.284505661110548	-0.672502656479774	0.502931238320936
173	heb_krd_tsw_cze_tig_amr_gam_mcd_aze_azi_cic_tag_igb_hin_arw_bsq_ukr_amh_yor_cnt_afr_nor_dgb_ben_ven_fre_hun_tsn_bam_est_glc_hau_geo_svk_dut_swe_lit_sid_aeg_mol_fin_lda_sun_guj_mly_jpn_tml_kor_slo_prs_fbf_lat_jav_spa_anl_bat_mnd_ctl_moo_scr_sod_pol_alb_por_rom_qcu_rus_eng_bul_akn_chh_urd_owc_pan_ind_grk_xho_ita_ses_mao_tha_wly_knd_bem_swt_tur_ger_bos_uzb_zul_vie_mlt_ewe_dyu_swa	-0.597851012258242	-1.42851941251191	0.156492382794859
174	sod_guj_cic_fre_wly_mlt_tig_nor_aze_tur_bam_jav_igb_krd_prs_bsq_rom_gam_akn_cnt_dut_slo_moo_pol_fbf_spa_hun_swt_swa_fin_hin_owc_geo_por_afr_lit_rus_chh_amr_bos_est_ewe_mly_arw_sun_jpn_knd_kor_bul_glc_bem_urd_ind_mol_heb_mao_mnd_svk_ses_lat_anl_ger_ben_cze_scr_qcu_mcd_ctl_pan_dyu_hau_ita_amh_eng_bat_alb_tsw_swe_ven_tag_tha_sid_tml_zul_dgb_uzb_ukr_grk_azi_tsn_vie_aeg_lda_yor_xho	-0.242127935303141	-0.572512190689417	0.568356524262657
175	aeg_ita_cic_bul_anl_heb_gam_slo_aze_tur_tsn_mly_tsw_svk_prs_bsq_afr_owc_dyu_mnd_nor_ger_bem_krd_swa_ctl_est_xho_ses_fin_lit_mlt_geo_glc_scr_spa_ukr_amr_amh_eng_hun_ewe_tag_bos_jav_jpn_tml_kor_alb_fre_lda_hin_mao_por_wly_bat_cnt_guj_zul_pan_sid_dut_urd_grk_cze_qcu_rus_lat_rom_igb_sod_arw_tig_swe_ind_mol_swt_pol_akn_sun_tha_chh_knd_yor_fbf_azi_mcd_ben_uzb_ven_vie_hau_bam_moo_dgb	-0.11206791277155	-0.264247170294735	0.792174168571772
176	aeg_hin_tsw_ukr_gam_anl_sod_rus_azi_tur_yor_ind_ewe_pan_scr_bsq_por_mlt_swa_mnd_glc_bul_swt_eng_fbf_mol_fin_akn_ven_est_rom_sid_geo_cze_prs_ger_spa_heb_amh_dut_hun_igb_mly_lit_mao_jpn_knd_kor_ctl_svk_zul_swe_sun_pol_owc_tag_cnt_alb_cic_urd_tig_ben_nor_arw_guj_qcu_ita_mcd_krd_xho_wly_grk_chh_lat_jav_bos_ses_fre_dyu_bat_tha_amr_tml_tsn_bam_aze_afr_slo_uzb_dgb_vie_hau_lda_bem_moo	-0.861638514550507	-2.07815283845294	0.0404503383527604
177	hau_spa_dgb_bos_tig_gam_anl_cze_tur_uzb_moo_bat_zul_pol_krd_bsq_lit_chh_akn_cnt_prs_fre_swa_svk_igb_guj_hun_tsn_bem_est_bul_sod_geo_glc_ctl_hin_lat_mlt_owc_pan_fin_bam_jav_swe_ind_jpn_knd_kor_scr_eng_dyu_ita_sun_ger_sid_mao_mnd_ukr_yor_arw_aeg_rom_mol_alb_afr_qcu_mcd_slo_ben_tsw_heb_nor_amr_dut_tag_por_ses_grk_fbf_mly_tha_wly_tml_xho_lda_aze_rus_urd_azi_ewe_vie_amh_cic_swt_ven	0.0930472138058131	0.219268567154539	0.826921369525346
178	anl_swe_ewe_ukr_chh_aeg_heb_krd_tur_aze_xho_bat_zul_bul_spa_bsq_pol_mlt_moo_cnt_prs_rom_cic_afr_dgb_slo_fin_fbf_yor_hun_alb_amh_geo_fre_svk_scr_dut_hau_amr_mcd_est_tsw_mao_glc_ind_jpn_tml_kor_bos_lat_swa_ctl_tag_grk_gam_mly_mnd_ben_lda_ger_wly_mol_ita_urd_cze_qcu_hin_lit_guj_dyu_sid_rus_sod_nor_jav_arw_igb_por_akn_sun_tha_tig_knd_bem_tsn_uzb_pan_eng_azi_bam_vie_owc_swt_ven_ses	-0.93329460778433	-2.27036812993934	0.0254939971024917
179	owc_pan_bem_ger_wly_anl_gam_ben_tur_uzb_fbf_tag_cic_svk_nor_bsq_urd_sod_ses_mnd_ita_bul_akn_afr_zul_ctl_est_lda_yor_fin_rus_heb_geo_por_krd_alb_pol_chh_amr_mol_hun_moo_jav_prs_mao_jpn_knd_kor_fre_spa_igb_guj_bat_eng_amh_sun_cnt_arw_tsn_lat_hau_glc_scr_ukr_bos_qcu_hin_slo_grk_dgb_mlt_rom_sid_dut_ind_mcd_dyu_lit_swt_mly_tha_tig_tml_ven_ewe_aze_swe_cze_azi_xho_vie_aeg_swa_tsw_bam	-0.318825194032043	-0.755725097646413	0.451723926307406
180	sod_pol_bem_eng_mlt_amr_wly_ukr_uzb_aze_xho_mao_ven_dut_spa_bsq_alb_gam_swt_cnt_lit_krd_dgb_mcd_tsw_mol_fin_ewe_igb_est_arw_owc_geo_rom_afr_svk_pan_aeg_anl_ita_hun_dyu_tag_swe_sun_jpn_tml_kor_fre_rus_zul_prs_jav_bul_heb_ind_mnd_slo_moo_glc_sid_hin_ger_grk_ctl_qcu_nor_urd_scr_lda_tig_guj_chh_lat_mly_cze_cic_por_fbf_bat_tha_hau_knd_tsn_akn_tur_ben_bos_azi_ses_vie_amh_swa_bam_yor	-0.321974323253462	-0.761983471754705	0.447998014258313
181	amr_glc_tsw_grk_owc_amh_wly_ukr_tur_aze_dyu_jav_tsn_svk_scr_bsq_ger_mlt_yor_mnd_nor_mcd_xho_swe_dgb_arw_fin_cic_ses_est_por_anl_geo_dut_ben_rus_mol_aeg_chh_fre_hun_lda_ind_guj_sun_jpn_tml_kor_urd_bos_igb_lit_mao_krd_hau_tag_cnt_bul_fbf_ctl_sid_pol_slo_cze_lat_qcu_eng_afr_ita_bam_sod_spa_gam_prs_bat_pan_akn_hin_zul_mly_tha_heb_knd_ewe_moo_azi_alb_rom_uzb_bem_vie_tig_ven_swa_swt	-1.06311237135653	-2.60326189888068	0.0107477263743522
182	chh_svk_yor_ben_aeg_hau_heb_eng_azi_tur_tsn_jav_lda_bos_mcd_bsq_scr_amh_fbf_mnd_hin_ita_zul_arw_ses_slo_fin_ven_bam_est_prs_wly_geo_afr_grk_alb_nor_owc_sid_glc_hun_bem_bat_por_tag_jpn_knd_kor_pol_bul_swa_ukr_sun_pan_sod_ind_cnt_guj_xho_fre_anl_krd_swe_spa_rom_qcu_cze_lit_urd_akn_mlt_ctl_amr_ger_mao_mol_moo_rus_tsw_mly_tha_tig_tml_dgb_ewe_uzb_lat_dut_aze_dyu_vie_gam_cic_swt_igb	0.904225521874139	2.15852243034619	0.0334619227861053
183	anl_ctl_dgb_lat_chh_amh_wly_prs_azi_aze_zul_tag_tsw_bul_krd_bsq_spa_amr_ses_cnt_grk_mcd_dyu_cze_bem_rom_est_lda_cic_hun_guj_mlt_geo_urd_dut_alb_pol_sod_aeg_arw_fin_yor_sun_mol_mao_jpn_knd_kor_bos_ita_moo_fre_jav_swe_heb_bat_mnd_scr_ven_hin_hau_nor_ben_slo_svk_qcu_ukr_afr_lit_bam_tig_eng_owc_ger_mly_por_ewe_rus_swt_ind_tha_sid_tml_xho_swa_tur_pan_glc_uzb_fbf_vie_gam_tsn_igb_akn	-0.0503166225422569	-0.11849882109412	0.905928005329292
184	sid_guj_ses_ben_sod_tig_chh_bos_tur_uzb_bem_mao_tsw_ukr_lat_bsq_cze_anl_akn_cnt_bul_pol_dyu_ger_ewe_rom_fin_swa_swt_hun_arw_hau_geo_prs_lit_alb_eng_wly_heb_swe_est_lda_tag_por_jav_jpn_knd_kor_slo_spa_bam_rus_ind_ctl_gam_sun_mnd_mol_zul_mcd_aeg_glc_dut_krd_pan_qcu_svk_urd_hin_xho_amr_scr_amh_nor_bat_afr_moo_fre_tsn_mly_tha_owc_tml_fbf_ven_azi_grk_ita_aze_dgb_vie_mlt_cic_igb_yor	-0.671833850928994	-1.61038484719825	0.110703015567294
185	wly_ctl_yor_scr_mlt_owc_amr_ben_tur_aze_dyu_bat_ewe_prs_ita_bsq_pol_tig_bam_mnd_spa_nor_tsn_mol_ses_lit_hun_swa_akn_fin_urd_sid_geo_pan_lat_fre_swe_chh_anl_slo_est_xho_mly_eng_mao_jpn_tml_kor_hin_glc_moo_ukr_ind_alb_amh_sun_cnt_ger_swt_krd_gam_grk_arw_bul_rus_qcu_guj_bos_mcd_cic_hau_svk_heb_dut_tag_cze_zul_rom_igb_jav_tha_aeg_knd_dgb_lda_uzb_afr_por_azi_bem_vie_sod_ven_tsw_fbf	0.24173574395147	0.568755650767566	0.570892918949369
186	sid_ukr_ewe_ger_aeg_sod_gam_afr_aze_uzb_zul_mly_cic_mcd_pol_bsq_svk_hau_dgb_mnd_mol_swe_lda_eng_swt_krd_fin_ses_tsw_hun_spa_mlt_geo_arw_ita_grk_ben_heb_owc_guj_est_dyu_mao_nor_tag_jpn_knd_kor_cze_glc_yor_fre_sun_scr_amr_jav_cnt_rus_igb_lit_amh_slo_dut_prs_lat_qcu_por_pan_bul_swa_chh_ctl_wly_hin_ind_alb_akn_urd_moo_bat_tha_anl_tml_bam_fbf_azi_rom_bos_tur_xho_vie_tig_bem_ven_tsn	0.541155787147811	1.28001713971138	0.20372283212493
187	heb_krd_bam_lat_mlt_hau_sod_guj_aze_tur_akn_jav_fbf_bos_mol_bsq_slo_aeg_zul_mnd_ctl_nor_yor_ukr_dyu_arw_fin_dgb_ven_est_swe_anl_geo_svk_hin_mcd_eng_gam_tig_spa_hun_moo_tag_bul_ind_jpn_tml_kor_pan_afr_tsn_urd_mly_grk_wly_mao_cnt_dut_ses_alb_amr_pol_scr_glc_por_qcu_lit_rus_fre_lda_owc_prs_amh_rom_sun_ben_igb_ger_tsw_bat_tha_sid_knd_swt_cic_azi_ita_cze_uzb_bem_vie_chh_ewe_swa_xho	-0.630586049654002	-1.50563706501729	0.135549384198531
188	hau_urd_lda_bul_gam_aeg_chh_ger_aze_uzb_igb_jav_moo_svk_fre_bsq_scr_amr_ewe_mnd_mol_bos_bam_glc_dyu_rom_est_ses_yor_fin_pol_sod_geo_nor_prs_lit_rus_amh_owc_afr_hun_cic_mly_slo_mao_jpn_knd_kor_cze_mcd_fbf_grk_bat_arw_tig_ind_cnt_ben_swa_lat_wly_ctl_swe_eng_ita_qcu_por_krd_pan_zul_anl_alb_mlt_ukr_tag_dut_ven_hin_xho_sun_tha_sid_tml_swt_bem_azi_spa_guj_tur_tsw_vie_heb_akn_tsn_dgb	-0.522850896913635	-1.24468949660491	0.216373431951698
189	heb_guj_ewe_lit_tig_wly_anl_arw_aze_azi_igb_sun_xho_fre_pan_bsq_urd_hau_bam_mnd_glc_mcd_tsn_scr_bem_slo_est_akn_lda_hun_rom_aeg_geo_ctl_krd_prs_lat_sid_sod_grk_fin_swt_bat_ben_ind_jpn_knd_kor_pol_swe_swa_rus_jav_svk_amh_tag_cnt_ger_dgb_ita_owc_afr_ukr_dut_cze_qcu_mol_bos_spa_yor_chh_nor_amr_alb_mly_eng_tsw_por_ses_mao_tha_mlt_tml_cic_fbf_uzb_hin_bul_tur_zul_vie_gam_moo_ven_dyu	-0.918735361224868	-2.23305884058406	0.0279438452028819
190	gam_spa_swa_rom_hau_amh_chh_pan_tur_azi_zul_ind_bem_svk_prs_bsq_por_wly_akn_cnt_mcd_scr_ven_urd_ewe_rus_fin_dgb_xho_est_swe_heb_geo_grk_lat_lit_pol_mlt_amr_krd_hun_tsw_bat_ger_mly_jpn_tml_kor_arw_ben_ses_eng_jav_dut_tig_tag_mnd_bul_lda_nor_aeg_ukr_alb_fre_afr_qcu_mol_ita_glc_tsn_owc_cze_anl_ctl_sun_slo_moo_guj_cic_mao_tha_sod_knd_swt_bam_aze_bos_hin_uzb_yor_vie_sid_igb_fbf_dyu	0.228474335515079	0.538450327896962	0.591552646865739
191	gam_spa_bam_bul_amh_wly_aeg_rus_uzb_tur_igb_mly_bem_rom_ita_bsq_scr_heb_tsw_cnt_alb_hin_xho_swe_dyu_pan_fin_zul_ewe_hun_ukr_amr_geo_afr_dut_por_guj_sid_chh_bos_est_lda_mao_nor_tag_jpn_knd_kor_cze_pol_ses_glc_sun_slo_owc_ind_mnd_fre_swa_eng_hau_mcd_ctl_svk_ger_qcu_mol_lat_lit_dgb_mlt_grk_tig_prs_jav_urd_akn_arw_moo_bat_tha_sod_tml_cic_swt_aze_krd_ben_azi_ven_vie_anl_tsn_yor_fbf	-0.534915119721074	-1.27452006244033	0.205654545507064
192	hau_spa_dgb_bul_mlt_aeg_sid_dut_uzb_aze_ses_ind_akn_eng_mcd_bsq_ctl_wly_swa_mnd_rus_lit_bem_rom_xho_ben_hun_lda_dyu_est_pol_amh_geo_urd_por_svk_krd_owc_tig_glc_fin_tsn_mly_nor_jav_jpn_knd_kor_slo_afr_ven_cze_bat_ger_amr_sun_cnt_bos_zul_hin_heb_ita_pan_scr_guj_qcu_arw_lat_grk_igb_chh_fre_sod_prs_tag_swe_bam_ukr_fbf_mao_tha_anl_tml_cic_ewe_tur_alb_mol_azi_moo_vie_gam_swt_tsw_yor	0.519580473066459	1.22582043826131	0.223361322914224
193	tig_krd_ewe_ctl_gam_hau_chh_eng_aze_uzb_bem_mao_lda_guj_grk_bsq_mol_amh_igb_cnt_arw_afr_tsw_mcd_cic_swe_hun_bam_dyu_fin_hin_amr_geo_alb_ger_ita_nor_heb_sod_bul_est_yor_ind_pol_bat_jpn_knd_kor_fre_svk_ses_pan_jav_slo_sid_tag_mnd_bos_xho_urd_owc_lat_prs_rus_lit_qcu_ukr_dut_scr_zul_wly_ben_mlt_spa_sun_cze_swt_por_swa_mly_tha_aeg_tml_dgb_ven_azi_glc_rom_tur_fbf_vie_anl_akn_moo_tsn	-1.27068604136286	-3.15994146028161	0.00212966200511782
194	anl_rom_bem_eng_gam_heb_hau_ita_azi_uzb_cic_mao_yor_hin_bos_bsq_slo_mlt_dyu_cnt_mol_pan_tsw_ger_xho_scr_est_akn_lda_fin_dut_amr_geo_swe_afr_cze_spa_aeg_sid_guj_hun_bam_tag_mcd_bat_jpn_knd_kor_ukr_prs_ven_lit_mly_fre_sod_jav_mnd_krd_igb_lat_wly_alb_por_bul_nor_qcu_ctl_svk_arw_swa_chh_rus_owc_glc_sun_urd_dgb_pol_zul_ind_tha_amh_tml_fbf_ses_tur_grk_ben_aze_tsn_vie_tig_swt_ewe_moo	-0.891836831470514	-2.16228349394915	0.0331623084006675
195	chh_grk_moo_por_sid_hau_tig_pol_azi_aze_ewe_mao_cic_ctl_lit_bsq_scr_aeg_ven_cnt_arw_afr_ses_ukr_swa_ben_fin_igb_swt_est_bos_gam_geo_rus_dut_slo_krd_amr_heb_nor_hun_lda_tag_guj_jav_jpn_knd_kor_lat_hin_yor_fre_bat_svk_sod_mly_mnd_urd_tsn_swe_mlt_bul_pan_mol_alb_qcu_eng_rom_mcd_bam_amh_ger_wly_cze_ind_prs_tsw_spa_akn_sun_tha_owc_tml_zul_fbf_uzb_glc_ita_tur_xho_vie_anl_bem_dyu_dgb	-0.558281765430879	-1.33077897162026	0.186515356022658
196	amh_prs_xho_lit_tig_anl_heb_svk_aze_azi_bam_mao_cic_ben_pan_bsq_nor_sid_dgb_mnd_guj_grk_igb_rus_ses_ukr_hun_swt_bem_est_por_amr_geo_ger_glc_bul_krd_owc_chh_spa_fin_akn_bat_afr_jav_jpn_tml_kor_rom_swe_moo_eng_tag_arw_gam_ind_cnt_ctl_yor_cze_sod_mol_scr_dut_slo_qcu_lat_mcd_ita_tsn_aeg_bos_hau_hin_sun_fre_fbf_pol_ven_mly_tha_mlt_knd_tsw_lda_tur_alb_urd_uzb_dyu_vie_wly_ewe_zul_swa	-0.340577639351328	-0.806046493733703	0.422272351506529
197	gam_slo_cic_bul_wly_owc_amr_hin_azi_uzb_ses_tag_dyu_pol_eng_bsq_krd_sod_bem_mnd_bos_urd_xho_ben_tsw_grk_est_ewe_bam_fin_cze_chh_geo_por_rom_prs_svk_sid_mlt_ita_hun_tsn_mao_fre_jav_jpn_tml_kor_glc_nor_swt_mcd_ind_swe_anl_mly_cnt_ger_moo_pan_tig_mol_arw_alb_lat_qcu_ctl_rus_lit_swa_heb_guj_aeg_ukr_sun_dut_lda_spa_yor_bat_tha_hau_knd_igb_ven_aze_afr_scr_tur_zul_vie_amh_dgb_akn_fbf	0.728681416733813	1.72670532875353	0.0875408873005277
198	heb_fre_fbf_ctl_anl_amh_mlt_grk_aze_tur_zul_sun_moo_swe_dut_bsq_scr_sid_bam_cnt_prs_ger_akn_pan_dgb_alb_fin_bem_cic_est_bos_tig_geo_guj_hin_ben_glc_gam_owc_mcd_hun_ven_jav_svk_tag_jpn_knd_kor_mol_rom_tsw_nor_mao_spa_amr_bat_mnd_lat_igb_urd_hau_bul_afr_cze_lit_qcu_rus_arw_ukr_xho_aeg_krd_sod_por_mly_ita_ses_slo_swa_ind_tha_wly_tml_dyu_ewe_azi_eng_pol_uzb_yor_vie_chh_lda_swt_tsn	1.26851167879954	3.0652351197402	0.00284676185253356
199	gam_rus_ses_urd_tig_aeg_hau_mol_azi_uzb_dyu_ind_bam_prs_guj_bsq_ger_owc_ewe_mnd_glc_rom_bem_ukr_xho_slo_est_cic_ven_hun_svk_anl_geo_ctl_scr_hin_swe_chh_sod_pan_fin_lda_jav_lit_mly_jpn_knd_kor_alb_dut_akn_afr_bat_eng_wly_sun_cnt_ita_tsw_arw_heb_bos_grk_nor_lat_qcu_por_krd_pol_moo_amh_spa_mlt_bul_mao_cze_igb_ben_swa_tag_tha_sid_tml_tsn_fbf_tur_mcd_fre_aze_yor_vie_amr_dgb_zul_swt	-0.385701605981619	-0.914100605636833	0.363027850369449
200	wly_dut_tsn_slo_tig_hau_aeg_rus_aze_azi_igb_mao_cic_urd_arw_bsq_guj_sod_bem_cnt_ukr_fre_ewe_rom_akn_pan_hun_moo_zul_est_alb_gam_geo_bul_spa_krd_svk_heb_owc_nor_fin_dgb_ind_ben_sun_jpn_knd_kor_mcd_lat_xho_swe_jav_bos_amh_bat_mnd_hin_yor_cze_chh_por_prs_eng_grk_qcu_pol_glc_ita_swa_anl_mol_sid_ger_mly_scr_fbf_ctl_lda_tag_tha_mlt_tml_dyu_ses_tur_afr_lit_uzb_tsw_vie_amr_bam_swt_ven	-0.720555838141964	-1.72628911199419	0.0876160716010354
201	mlt_scr_yor_rus_sod_heb_tig_urd_uzb_azi_cic_tag_moo_ger_swe_bsq_ctl_sid_bam_mnd_grk_ita_igb_lit_bem_spa_est_tsn_ewe_hun_afr_owc_geo_arw_glc_pan_por_aeg_amr_hin_fin_fbf_mao_pol_bat_jpn_knd_kor_nor_bos_ven_rom_sun_eng_amh_mly_cnt_prs_xho_ben_wly_cze_guj_krd_fre_qcu_ukr_mcd_alb_swt_chh_slo_gam_dut_jav_lat_dyu_mol_tsw_ind_tha_hau_tml_lda_swa_aze_bul_svk_tur_zul_vie_anl_dgb_ses_akn	-0.788174701261869	-1.89756355712626	0.0608557620052958
202	heb_eng_ewe_rom_anl_sod_wly_fre_tur_azi_igb_ind_lda_mcd_lit_bsq_ben_amh_ven_cnt_bos_nor_bam_bul_dgb_por_hun_cic_tsw_fin_ctl_tig_geo_dut_grk_svk_urd_sid_aeg_pan_est_swt_jav_prs_bat_jpn_knd_kor_pol_lat_akn_arw_mao_ita_owc_mly_mnd_rus_tsn_scr_amr_afr_cze_alb_slo_qcu_glc_hin_krd_fbf_mlt_ger_gam_guj_sun_swe_zul_spa_bem_tag_tha_chh_tml_dyu_yor_uzb_ukr_mol_aze_swa_vie_hau_ses_xho_moo	0.140439409240545	0.330598802515323	0.74169120114943
203	aeg_dut_xho_svk_heb_sod_sid_pol_azi_uzb_swt_sun_dgb_scr_cze_bsq_bos_hau_moo_cnt_guj_ger_dyu_arw_igb_alb_hun_yor_tsw_fin_rom_gam_geo_bul_afr_urd_swe_wly_mlt_fre_est_bem_tag_ita_mao_jpn_knd_kor_pan_ctl_swa_spa_jav_lit_amh_mly_mnd_rus_ewe_eng_amr_prs_por_slo_mol_qcu_ukr_ben_grk_akn_anl_hin_chh_mcd_ind_krd_ses_lat_ven_bat_tha_tig_tml_zul_lda_tur_glc_nor_aze_bam_vie_owc_cic_tsn_fbf	0.574284468599186	1.35905810420454	0.177414936361406
204	mlt_bul_yor_pan_anl_hau_owc_arw_tur_azi_ewe_mly_tsn_rom_svk_bsq_ctl_chh_cic_mnd_hin_rus_ses_urd_bam_dut_hun_tsw_lda_fin_nor_wly_geo_scr_glc_por_alb_sid_amr_grk_est_fbf_tag_ita_sun_jpn_knd_kor_bos_cze_zul_ger_bat_prs_amh_mao_cnt_pol_dyu_spa_tig_eng_mol_swe_ukr_qcu_fre_krd_ben_swt_heb_afr_gam_lit_ind_mcd_ven_guj_igb_jav_tha_sod_tml_moo_dgb_uzb_slo_lat_aze_akn_vie_aeg_xho_swa_bem	-0.298684952776517	-0.706708518355	0.481514555717642
205	owc_nor_ven_rom_mlt_wly_amh_mol_uzb_azi_cic_mly_yor_ukr_bul_bsq_mcd_anl_bam_cnt_urd_hin_swa_svk_tsn_alb_fin_fbf_lda_est_fre_sod_geo_krd_ctl_spa_afr_hau_heb_dut_hun_igb_bat_arw_ind_jpn_tml_kor_pan_ben_dyu_ger_mao_slo_amr_sun_mnd_rus_xho_swe_sid_lat_scr_guj_por_qcu_pol_bos_cze_zul_tig_lit_chh_glc_tag_prs_moo_ita_swt_jav_tha_aeg_knd_ewe_akn_aze_eng_grk_tur_ses_vie_gam_tsw_dgb_bem	-0.378553263464363	-0.898585933030344	0.371193876219584
206	aeg_dut_ewe_ctl_chh_amh_gam_bul_azi_aze_bam_mao_zul_por_rus_bsq_bos_anl_fbf_mnd_arw_glc_akn_ben_dgb_prs_est_tsw_ven_fin_ita_amr_geo_mol_nor_lit_lat_tig_sod_scr_hun_lda_ind_ukr_sun_jpn_knd_kor_pol_rom_igb_slo_jav_cze_sid_bat_cnt_hin_xho_eng_owc_urd_fre_spa_ger_qcu_grk_afr_alb_bem_heb_krd_mlt_guj_tag_pan_dyu_svk_ses_mly_tha_hau_tml_moo_swa_tur_mcd_swe_uzb_yor_vie_wly_cic_tsn_swt	-0.649168012360774	-1.55110057974107	0.124274099007357
207	anl_ben_akn_bul_hau_gam_tig_alb_uzb_azi_tsn_jav_bam_arw_rom_bsq_rus_sid_cic_mnd_pol_glc_dgb_prs_swt_hin_est_moo_bem_hun_slo_amh_geo_afr_fre_eng_grk_aeg_chh_ctl_fin_xho_tag_mcd_ind_jpn_knd_kor_lit_bos_swa_swe_bat_lat_mlt_sun_cnt_ukr_zul_dut_amr_nor_pan_spa_por_qcu_scr_urd_mol_ewe_owc_ger_sod_cze_mly_guj_yor_krd_dyu_mao_tha_heb_tml_igb_lda_tur_ita_svk_aze_tsw_vie_wly_ses_ven_fbf	0.30074962356107	0.707967341120598	0.480736127275033
208	aeg_bul_swt_hin_amr_hau_sod_cze_uzb_tur_ven_sun_bam_fre_ger_bsq_svk_heb_igb_mnd_mol_pol_yor_ita_cic_dut_est_tsw_lda_hun_grk_anl_geo_slo_rom_urd_lit_owc_chh_afr_fin_dyu_ind_nor_mly_jpn_knd_kor_guj_ctl_fbf_pan_jav_eng_amh_tag_cnt_alb_zul_prs_mlt_scr_mcd_bos_spa_qcu_arw_krd_ben_dgb_wly_lat_tig_rus_mao_ukr_swa_por_moo_bat_tha_sid_tml_ses_akn_aze_glc_swe_azi_ewe_vie_gam_tsn_xho_bem	-0.533313705049347	-1.26899217775349	0.207610689938896
209	chh_ben_tsn_por_aeg_tig_gam_prs_azi_uzb_akn_ind_dgb_hin_urd_bsq_fre_owc_cic_mnd_ctl_nor_dyu_ger_fbf_grk_hun_moo_ses_fin_guj_amr_geo_eng_slo_svk_pol_mlt_sid_rus_est_igb_tag_ita_mly_jpn_tml_kor_lit_arw_yor_bos_mao_rom_amh_sun_cnt_krd_lda_glc_anl_mol_cze_swe_pan_qcu_afr_mcd_alb_xho_sod_ukr_heb_spa_jav_lat_bem_bul_swt_bat_tha_wly_knd_swa_ven_aze_dut_scr_tur_tsw_vie_hau_zul_bam_ewe	0.11303950442327	0.266739032526747	0.790260653621135
210	aeg_mcd_tsn_por_sod_anl_owc_dut_uzb_azi_fbf_mao_dgb_swe_arw_bsq_krd_heb_bem_cnt_spa_bos_ven_eng_xho_urd_est_yor_moo_hun_ukr_chh_geo_lat_pol_rom_afr_gam_mlt_lit_fin_ewe_bat_ita_tag_jpn_tml_kor_glc_rus_dyu_bul_sun_mol_wly_mly_mnd_guj_cic_prs_tig_ben_hin_slo_alb_qcu_ctl_scr_fre_zul_amr_svk_hau_cze_ind_nor_igb_grk_tsw_jav_tha_amh_knd_bam_akn_tur_pan_ger_aze_lda_vie_sid_swt_swa_ses	-0.0248892962036445	-0.0586182233471366	0.953381966380141
211	wly_alb_xho_afr_mlt_gam_heb_dut_aze_tur_zul_mao_dyu_arw_scr_bsq_por_sod_yor_cnt_swe_prs_tsn_ita_swt_ger_fin_tsw_swa_est_svk_tig_geo_mol_lit_hin_pan_anl_hau_pol_hun_moo_sun_mcd_mly_jpn_tml_kor_grk_bul_akn_ctl_tag_cze_aeg_bat_mnd_guj_dgb_nor_amh_spa_ben_urd_glc_qcu_ukr_fre_lat_igb_owc_krd_sid_bos_jav_rus_ewe_slo_ven_ind_tha_chh_knd_lda_fbf_uzb_eng_rom_azi_ses_vie_amr_bem_cic_bam	-0.122392177585251	-0.289107820633184	0.773142355476381
212	heb_krd_moo_mol_anl_gam_wly_swe_uzb_azi_ewe_tag_dyu_fre_urd_bsq_alb_chh_tsw_mnd_scr_slo_ses_eng_fbf_prs_hun_cic_yor_est_spa_amh_geo_pol_lit_bul_guj_aeg_sod_svk_fin_lda_mly_ben_ind_jpn_tml_kor_rom_hin_bem_mcd_bat_afr_mlt_jav_cnt_por_igb_cze_owc_arw_ita_glc_bos_qcu_ukr_nor_rus_xho_amr_ctl_hau_pan_sun_ger_bam_grk_dgb_mao_tha_sid_knd_zul_swa_aze_lat_dut_tur_ven_vie_tig_tsn_akn_swt	0.0495843531952153	0.116786697663017	0.907280919595518
213	chh_ukr_xho_bos_mlt_anl_amh_scr_azi_tur_zul_bat_swa_pol_svk_bsq_alb_aeg_moo_cnt_urd_mcd_akn_grk_ses_hin_est_cic_igb_hun_rom_tig_geo_guj_eng_swe_por_amr_sod_glc_fin_swt_sun_pan_mly_jpn_tml_kor_lit_ctl_ewe_ger_ind_bul_heb_mao_mnd_spa_ven_slo_sid_fre_ben_rus_krd_qcu_mol_lat_dut_yor_hau_cze_wly_ita_jav_arw_dgb_afr_tsw_tag_tha_gam_knd_bem_tsn_aze_nor_prs_uzb_lda_vie_owc_fbf_dyu_bam	-0.397791761842558	-0.943284428096857	0.347979509602717
214	hau_krd_dyu_spa_amh_heb_wly_alb_azi_aze_zul_tag_swa_hin_afr_bsq_pol_chh_ses_cnt_slo_prs_dgb_mcd_yor_pan_hun_akn_fbf_est_fre_tig_geo_scr_ger_arw_por_amr_owc_swe_fin_igb_mly_glc_mao_jpn_knd_kor_mol_rom_swt_ukr_bat_guj_mlt_jav_mnd_ben_xho_ita_anl_urd_dut_lit_nor_qcu_cze_rus_bos_ewe_gam_svk_sid_eng_sun_bul_cic_ctl_bem_ind_tha_aeg_tml_ven_moo_tur_grk_lat_uzb_lda_vie_sod_bam_tsw_tsn	-0.416964263987632	-0.989640195336589	0.324917873755469
215	amh_lit_dyu_bul_gam_aeg_sod_alb_uzb_azi_lda_mao_yor_prs_slo_bsq_glc_sid_swt_cnt_ctl_ita_tsn_arw_zul_swe_est_akn_swa_hun_ger_owc_geo_nor_pol_pan_scr_anl_hau_hin_fin_fbf_bat_dut_tag_jpn_knd_kor_bos_urd_bem_krd_jav_rus_tig_sun_mnd_grk_igb_mcd_chh_spa_eng_guj_cze_qcu_rom_svk_mol_dgb_amr_afr_wly_lat_mly_por_ven_ukr_bam_ind_tha_heb_tml_ewe_tsw_aze_ben_fre_tur_ses_vie_mlt_xho_cic_moo	-0.71090512656075	-1.70484070111081	0.0915626678637137
216	sod_slo_moo_lit_amr_gam_wly_bos_uzb_tur_zul_ind_cic_nor_mcd_bsq_pan_anl_igb_mnd_krd_alb_ewe_por_bem_pol_est_ses_tsw_fin_rus_amh_geo_swe_eng_ctl_scr_mlt_hau_lat_hun_dyu_mly_prs_mao_jpn_knd_kor_hin_urd_ven_grk_tag_ger_sid_bat_cnt_dut_swt_mol_chh_bul_cze_spa_ukr_qcu_ita_arw_svk_akn_heb_guj_tig_fre_sun_ben_swa_rom_tsn_jav_tha_aeg_tml_fbf_lda_azi_afr_glc_aze_bam_vie_owc_yor_dgb_xho	-0.291592112261447	-0.689396684133747	0.49229020603544
217	amh_ben_xho_glc_sid_tig_sod_svk_uzb_azi_bem_bat_ewe_prs_pol_bsq_ger_heb_tsw_mnd_bul_nor_swt_grk_tsn_arw_hun_yor_ven_fin_scr_owc_geo_fre_swe_slo_bos_anl_aeg_por_est_igb_jav_rus_mly_jpn_knd_kor_ctl_alb_dyu_hin_ind_rom_wly_sun_cnt_eng_swa_mol_chh_afr_pan_cze_guj_qcu_dut_ukr_krd_zul_gam_lit_hau_lat_mao_urd_ses_ita_bam_tag_tha_mlt_tml_lda_fbf_aze_mcd_spa_tur_cic_vie_amr_moo_akn_dgb	-1.17238347204972	-2.88890107266829	0.00480945666613057
218	mlt_spa_fbf_slo_amh_hau_gam_lit_uzb_azi_igb_bat_dgb_guj_ukr_bsq_pan_tig_swa_mnd_bul_ctl_ses_eng_ewe_ita_est_tsn_bam_fin_nor_owc_geo_fre_prs_lat_arw_sod_wly_alb_hun_swt_sun_rus_tag_jpn_tml_kor_glc_grk_yor_bos_mly_cze_anl_ind_cnt_krd_tsw_svk_amr_ben_swe_afr_mcd_qcu_dut_urd_hin_akn_chh_pol_sid_ger_mao_scr_dyu_rom_moo_jav_tha_aeg_knd_ven_bem_tur_mol_por_aze_cic_vie_heb_zul_lda_xho	-0.35930251599347	-0.851696525091244	0.396570384111713
219	wly_mcd_cic_cze_owc_sid_heb_lat_azi_aze_ses_bat_tsw_pan_alb_bsq_fre_chh_yor_mnd_hin_mol_lda_ita_dgb_ben_fin_tsn_moo_hun_svk_amr_geo_rom_guj_spa_swe_anl_mlt_scr_est_xho_mao_krd_mly_jpn_knd_kor_afr_ukr_swt_urd_tag_bul_gam_sun_cnt_slo_igb_ctl_aeg_ger_eng_bos_nor_qcu_grk_prs_pol_zul_tig_rus_hau_dut_ind_arw_ven_por_swa_jav_tha_amh_tml_bem_ewe_uzb_glc_lit_tur_fbf_vie_sod_akn_dyu_bam	-0.602724998866266	-1.442720424813	0.152458886674981
220	gam_dut_yor_cze_owc_aeg_tig_grk_uzb_aze_fbf_mao_akn_bos_rom_bsq_slo_anl_swt_cnt_ita_spa_dyu_ben_ses_por_est_tsw_ewe_hun_mcd_amh_geo_eng_lit_scr_krd_sod_amr_bul_fin_dgb_sun_svk_ind_jpn_tml_kor_pan_afr_igb_lat_mly_urd_mlt_jav_mnd_swe_lda_mol_heb_fre_alb_rus_hin_qcu_ctl_ukr_prs_bam_chh_guj_hau_ger_bat_glc_bem_pol_moo_tag_tha_sid_knd_zul_swa_tur_arw_nor_azi_tsn_vie_wly_xho_ven_cic	-0.185846664037264	-0.438320794166418	0.662170235062985
221	heb_por_dgb_ben_aeg_tig_amh_eng_tur_azi_ses_ind_bem_krd_afr_bsq_bos_chh_bam_cnt_arw_pol_moo_slo_tsw_ita_est_akn_lda_fin_nor_hau_geo_hin_bul_ukr_alb_sod_wly_fre_hun_fbf_sun_ctl_mao_jpn_knd_kor_scr_mol_ewe_grk_bat_mcd_owc_jav_mnd_pan_swa_lit_gam_guj_glc_spa_rus_qcu_prs_svk_dut_xho_anl_swe_sid_ger_mly_rom_yor_lat_tsn_tag_tha_mlt_tml_zul_ven_aze_cze_urd_uzb_swt_vie_amr_cic_dyu_igb	-0.0110302893135794	-0.0259728154971781	0.979334671885328
222	amr_grk_swa_lat_heb_amh_owc_dut_azi_aze_xho_mly_bem_svk_mcd_bsq_slo_wly_ses_mnd_pan_mol_dgb_ukr_igb_fre_est_moo_swt_fin_ctl_tig_geo_swe_ger_cze_por_sod_chh_lit_hun_cic_ind_glc_mao_jpn_knd_kor_arw_eng_zul_krd_sun_guj_sid_jav_cnt_pol_yor_urd_anl_bos_alb_prs_bul_qcu_rom_afr_ita_dyu_gam_spa_hau_hin_tag_ben_lda_scr_tsn_bat_tha_aeg_tml_ewe_ven_uzb_nor_rus_tur_akn_vie_mlt_bam_fbf_tsw	0.427414359502828	1.00936679320864	0.31541773387116
223	mlt_rom_akn_swe_amh_tig_heb_pol_aze_tur_dgb_bat_bem_fre_mol_bsq_grk_anl_bam_mnd_dut_urd_zul_hin_cic_guj_hun_ven_tsn_fin_rus_aeg_geo_lat_slo_krd_mcd_hau_amr_afr_est_ewe_jav_pan_mly_jpn_tml_kor_glc_cze_moo_arw_sun_scr_gam_tag_cnt_lit_fbf_ctl_sod_ger_alb_ukr_prs_qcu_bos_bul_spa_swt_wly_svk_chh_ben_ind_por_yor_eng_lda_mao_tha_sid_knd_tsw_igb_uzb_nor_ita_azi_xho_vie_owc_swa_dyu_ses	-1.29591769761082	-3.22530183196376	0.00173714850810578
224	tig_nor_swa_ctl_wly_owc_mlt_dut_aze_azi_tsw_sun_xho_bul_eng_bsq_pol_chh_igb_mnd_hin_rom_tsn_pan_moo_lit_est_yor_swt_hun_guj_sod_geo_alb_swe_ukr_svk_amh_heb_slo_fin_bem_jav_ita_tag_jpn_knd_kor_arw_ben_ses_fre_mly_glc_anl_bat_cnt_afr_ewe_cze_amr_mol_mcd_grk_krd_qcu_prs_spa_rus_zul_hau_urd_gam_por_mao_lat_lda_bos_dyu_ind_tha_sid_tml_dgb_fbf_tur_ger_scr_uzb_akn_vie_aeg_cic_ven_bam	0.171125762939407	0.403034489822297	0.687847894706885
225	gam_pan_tsw_slo_tig_owc_heb_scr_uzb_azi_bem_tag_xho_svk_fre_bsq_grk_amr_lda_mnd_mol_glc_yor_cze_bam_ben_fin_ewe_swt_est_spa_mlt_geo_lit_dut_nor_rus_hau_amh_prs_hun_ses_sun_rom_jav_jpn_knd_kor_afr_alb_zul_hin_ind_ctl_anl_mao_cnt_pol_swa_ukr_chh_ger_bul_bos_ita_qcu_swe_mcd_eng_moo_sid_lat_sod_arw_bat_urd_fbf_por_tsn_mly_tha_wly_tml_igb_akn_tur_guj_krd_aze_ven_vie_aeg_dyu_dgb_cic	-0.570743497815375	-1.36134395639548	0.176694271947087
226	heb_arw_swt_rus_chh_gam_sod_dut_aze_azi_tsw_tag_swa_ger_lat_bsq_pol_owc_akn_mnd_cze_slo_dyu_grk_yor_krd_fin_zul_fbf_hun_por_amh_geo_alb_bos_ctl_rom_wly_aeg_afr_est_ven_bat_nor_ind_jpn_tml_kor_urd_mol_igb_fre_sun_scr_mlt_mao_cnt_spa_tsn_ita_hau_guj_prs_mcd_bul_qcu_svk_pan_ben_bem_tig_glc_anl_eng_jav_swe_ses_hin_dgb_mly_tha_sid_knd_xho_lda_uzb_lit_ukr_tur_ewe_vie_amr_cic_moo_bam	-0.600561975228757	-1.433201337641	0.155153591021777
227	sid_guj_ven_urd_heb_amr_anl_pan_aze_uzb_swt_mly_tsn_fre_rus_bsq_rom_hau_dgb_mnd_scr_alb_lda_lat_yor_ben_hun_zul_ewe_est_eng_aeg_geo_ger_arw_ctl_slo_wly_chh_mcd_fin_cic_tag_ukr_mao_jpn_knd_kor_cze_ita_igb_por_bat_mol_gam_jav_cnt_lit_fbf_krd_owc_spa_afr_bos_dut_qcu_svk_nor_swe_xho_amh_grk_sod_hin_ind_prs_swa_pol_akn_sun_tha_tig_tml_dyu_ses_azi_glc_bul_tur_bem_vie_mlt_bam_moo_tsw	-0.419886331782263	-0.996724911272663	0.321484386517835
228	wly_nor_ven_ger_sid_heb_hau_svk_aze_uzb_cic_bat_ses_cze_ukr_bsq_slo_owc_igb_mnd_pol_rom_fbf_afr_tsn_hin_fin_swt_bem_hun_alb_anl_geo_swe_mol_ctl_spa_aeg_tig_dut_est_zul_mly_rus_tag_jpn_knd_kor_arw_por_akn_lit_jav_krd_sod_mao_cnt_prs_lda_glc_amh_ita_bul_urd_pan_qcu_guj_grk_eng_moo_gam_mcd_chh_ben_sun_lat_tsw_scr_ewe_ind_tha_mlt_tml_dgb_xho_azi_fre_bos_tur_swa_vie_amr_dyu_bam_yor	-1.18995208847892	-2.95103216134637	0.00400766127476981
229	amr_mol_tsw_slo_gam_sid_mlt_pol_tur_azi_swa_mly_swt_ctl_pan_bsq_swe_amh_zul_mnd_eng_dut_cic_grk_tsn_rus_hun_dgb_lda_est_bul_sod_geo_fre_alb_spa_cze_tig_hau_krd_fin_bem_mao_bos_bat_jpn_knd_kor_guj_rom_akn_ben_ind_afr_wly_jav_cnt_nor_igb_ita_aeg_prs_arw_lat_svk_qcu_glc_ger_hin_ewe_chh_mcd_anl_lit_sun_ukr_yor_por_bam_tag_tha_heb_tml_ses_xho_aze_urd_scr_uzb_moo_vie_owc_ven_fbf_dyu	-0.509236150193007	-1.21212398499324	0.228535404949834
230	heb_ctl_bem_dut_anl_tig_chh_ukr_tur_aze_yor_ind_ses_mcd_eng_bsq_pol_hau_tsw_mnd_prs_alb_cic_hin_dgb_krd_est_moo_dyu_fin_ita_gam_geo_swe_bul_nor_pan_owc_amh_rus_hun_zul_mao_por_mly_jpn_tml_kor_urd_ger_xho_arw_bat_bos_sid_jav_cnt_fre_fbf_rom_mlt_spa_cze_afr_glc_qcu_scr_svk_ben_swt_aeg_grk_amr_lit_tag_slo_ven_lat_swa_sun_tha_sod_knd_igb_ewe_uzb_mol_guj_azi_tsn_vie_wly_akn_bam_lda	0.505458354910205	1.19338007248489	0.235756022017482
231	sid_bul_moo_glc_chh_owc_gam_bos_uzb_aze_zul_mao_tsn_krd_dut_bsq_nor_wly_swt_cnt_guj_alb_xho_mcd_yor_lat_fin_swa_akn_hun_rom_amh_geo_arw_ukr_ctl_rus_tig_hau_svk_est_bem_bat_eng_tag_jpn_tml_kor_ben_swe_ven_ger_jav_fre_sod_sun_mnd_ita_lda_mol_amr_lit_afr_grk_pol_qcu_spa_scr_prs_ses_aeg_por_mlt_hin_ind_slo_cic_cze_tsw_mly_tha_anl_knd_dyu_ewe_azi_pan_urd_tur_bam_vie_heb_fbf_igb_dgb	0.314210096972004	0.742027863061847	0.459940383840311
232	sid_ita_igb_slo_owc_sod_heb_ukr_azi_tur_ven_mao_moo_eng_glc_bsq_krd_hau_cic_mnd_fre_ger_zul_pol_akn_swe_fin_tsw_swt_hun_guj_aeg_geo_lit_hin_urd_afr_amh_gam_mcd_est_dyu_sun_pan_bat_jpn_knd_kor_por_rom_bam_cze_ind_scr_anl_jav_cnt_rus_tsn_mol_amr_nor_ben_prs_bos_qcu_ctl_dut_alb_bem_chh_svk_tig_arw_mly_lat_swa_spa_fbf_tag_tha_wly_tml_yor_lda_aze_grk_bul_uzb_ewe_vie_mlt_ses_dgb_xho	-0.188335075026032	-0.44440839314061	0.657779804437892
233	sid_bul_cic_fre_anl_mlt_aeg_alb_uzb_aze_fbf_mao_tsw_rus_spa_bsq_cze_owc_swt_mnd_guj_lat_akn_hin_igb_bos_fin_dyu_bam_est_swe_amh_geo_ben_slo_arw_glc_heb_chh_urd_hun_ses_ind_lit_tag_jpn_tml_kor_mcd_prs_swa_dut_bat_ger_tig_sun_cnt_scr_yor_por_hau_ctl_ita_grk_mol_qcu_pan_rom_pol_tsn_sod_ukr_amr_nor_mly_eng_dgb_afr_ven_jav_tha_gam_knd_xho_ewe_tur_krd_svk_azi_zul_vie_wly_moo_lda_bem	-0.131399718496466	-0.309969137284407	0.757277944411237
234	aeg_grk_ses_mcd_sod_heb_tig_scr_azi_tur_fbf_mly_bam_afr_alb_bsq_prs_owc_swa_cnt_ctl_slo_ven_bul_xho_pan_fin_dgb_ewe_hun_rom_anl_geo_bos_dut_rus_pol_sid_hau_krd_est_zul_sun_ger_ind_jpn_knd_kor_ita_glc_dyu_lat_bat_eng_chh_tag_mnd_lit_igb_fre_wly_svk_cze_guj_nor_qcu_por_spa_arw_bem_amr_hin_mlt_mol_mao_ben_tsw_swe_moo_jav_tha_amh_tml_tsn_akn_uzb_ukr_urd_aze_yor_vie_gam_swt_cic_lda	-0.414316035621294	-0.981831250090813	0.328730340806789
235	mlt_ger_dyu_pan_heb_aeg_hau_dut_azi_uzb_moo_bat_dgb_cze_svk_bsq_lat_amr_yor_mnd_afr_ukr_swt_bul_xho_rom_est_tsn_tsw_hun_grk_tig_geo_eng_ctl_prs_bos_chh_wly_guj_fin_igb_jav_fre_mao_jpn_knd_kor_alb_krd_fbf_por_ind_rus_owc_tag_cnt_urd_bem_scr_gam_glc_ita_hin_pol_qcu_slo_mcd_arw_ses_sid_spa_anl_swe_mly_lit_bam_ben_ven_sun_tha_sod_tml_akn_zul_tur_nor_mol_aze_swa_vie_amh_ewe_cic_lda	-0.203294022641201	-0.479450980413302	0.632743394211164
236	hau_rus_dgb_slo_heb_sid_gam_pan_tur_uzb_dyu_mly_zul_fre_cze_bsq_grk_chh_fbf_cnt_nor_ita_tsn_bul_tsw_swe_fin_ewe_akn_hun_scr_tig_geo_alb_ben_glc_spa_amh_sod_lit_est_ses_tag_mcd_mao_jpn_knd_kor_pol_bos_bam_urd_jav_afr_anl_sun_mnd_ger_ven_ctl_aeg_ukr_rom_dut_svk_qcu_eng_hin_guj_lda_wly_por_mlt_prs_ind_krd_swa_mol_swt_bat_tha_owc_tml_yor_igb_aze_lat_arw_azi_cic_vie_amr_moo_bem_xho	0.321492112174111	0.756632709977992	0.451182479345578
237	sid_bos_dgb_swe_hau_heb_chh_dut_tur_azi_tsw_jav_lda_eng_ita_bsq_pan_tig_tsn_cnt_nor_afr_dyu_por_ven_ukr_fin_igb_bam_hun_slo_owc_geo_grk_urd_pol_spa_mlt_anl_prs_est_fbf_tag_svk_ind_jpn_tml_kor_cze_ger_moo_mol_bat_glc_gam_mly_mnd_rus_swt_ben_wly_alb_bul_lit_hin_qcu_rom_scr_krd_swa_amr_arw_sod_fre_mao_guj_bem_lat_zul_sun_tha_amh_knd_yor_cic_aze_ctl_mcd_uzb_ewe_vie_aeg_xho_akn_ses	-0.165588105263595	-0.390633817651654	0.696961312127463
238	heb_scr_bem_dut_wly_gam_chh_ita_tur_aze_lda_mly_ewe_ben_alb_bsq_bos_anl_akn_mnd_mcd_pol_dgb_urd_xho_rom_fin_zul_swt_hun_swe_owc_geo_grk_nor_cze_prs_hau_tig_ukr_est_cic_sun_rus_bat_jpn_tml_kor_hin_mol_tsw_guj_tag_por_amh_mao_cnt_spa_yor_svk_amr_lat_eng_krd_ger_qcu_afr_slo_ctl_ven_aeg_fre_mlt_bul_ind_pan_tsn_arw_bam_jav_tha_sid_knd_fbf_swa_uzb_glc_lit_azi_dyu_vie_sod_moo_ses_igb	0.507551567605691	1.20276119843912	0.232121929766846
239	aeg_hin_zul_por_gam_amr_wly_krd_uzb_tur_swa_mly_bem_grk_ctl_bsq_urd_hau_lda_mnd_ger_dut_bam_bul_dyu_glc_hun_cic_xho_est_arw_sod_geo_mcd_eng_rus_lat_owc_amh_lit_fin_akn_sun_alb_ind_jpn_knd_kor_cze_scr_tsw_ita_mao_fre_anl_jav_cnt_pol_ven_ben_mlt_mol_prs_bos_svk_qcu_spa_nor_afr_swt_chh_pan_heb_ukr_bat_guj_yor_swe_ewe_tag_tha_sid_tml_fbf_dgb_azi_slo_rom_aze_tsn_vie_tig_moo_igb_ses	-0.349329171369003	-0.827674852156277	0.409973503860859
240	tig_ukr_tsw_spa_sod_gam_heb_scr_aze_azi_akn_ind_moo_bos_dut_bsq_glc_wly_ses_cnt_arw_urd_dyu_pan_igb_ger_est_fbf_xho_hun_eng_aeg_geo_swe_afr_mcd_bul_amh_amr_lit_fin_lda_mao_guj_mly_jpn_knd_kor_ita_lat_swa_pol_jav_rus_anl_sun_mnd_fre_cic_ben_owc_por_hin_nor_cze_qcu_svk_rom_grk_bem_chh_prs_mlt_mol_tag_slo_ewe_krd_ven_bat_tha_sid_tml_yor_bam_uzb_ctl_alb_tur_tsn_vie_hau_swt_zul_dgb	0.0696092353272148	0.163780670430632	0.870259217710444
241	tig_prs_moo_krd_mlt_sod_chh_ita_uzb_azi_dgb_jav_igb_arw_guj_bsq_glc_amr_ewe_cnt_pol_rom_ven_bos_ses_alb_est_swa_fbf_fin_ger_sid_geo_pan_cze_por_rus_gam_owc_hin_hun_yor_bat_spa_mly_jpn_knd_kor_dut_svk_dyu_scr_ind_grk_aeg_tag_mnd_afr_tsn_mol_anl_slo_ctl_lit_fre_qcu_mcd_lat_eng_cic_hau_ukr_amh_urd_sun_bul_xho_ben_tsw_mao_tha_heb_tml_akn_swt_tur_nor_swe_aze_lda_vie_wly_zul_bem_bam	0.535600623299937	1.26418358276151	0.209323425698078
242	heb_nor_fbf_glc_gam_anl_hau_ita_uzb_tur_zul_jav_swt_hin_bos_bsq_rom_chh_akn_cnt_lit_fre_tsn_swe_dyu_afr_fin_xho_ven_hun_guj_amh_geo_urd_grk_prs_arw_tig_amr_lat_est_igb_bat_ctl_mao_jpn_knd_kor_krd_por_bem_spa_mly_slo_mlt_tag_mnd_cze_ses_bul_owc_mcd_ger_pan_ben_qcu_svk_dut_alb_ewe_sid_pol_aeg_mol_ind_rus_cic_eng_tsw_sun_tha_sod_tml_bam_yor_azi_scr_ukr_aze_swa_vie_wly_lda_dgb_moo	-0.12332549130004	-0.290725204000193	0.771908835852679
243	sod_lat_tsw_guj_owc_chh_wly_prs_uzb_aze_dyu_tag_dgb_ita_dut_bsq_svk_heb_igb_cnt_bos_afr_swt_pol_bem_ger_est_xho_fbf_hun_rus_mlt_geo_hin_scr_fre_rom_aeg_gam_swe_fin_cic_mly_alb_bat_jpn_tml_kor_bul_ukr_tsn_mol_mao_lit_hau_sun_mnd_nor_bam_ctl_sid_urd_mcd_grk_krd_qcu_spa_ben_glc_ses_tig_arw_amh_pan_jav_por_akn_eng_zul_ind_tha_anl_knd_ewe_swa_tur_slo_cze_azi_ven_vie_amr_lda_moo_yor	-1.08747137504844	-2.66868626338741	0.00898507101635676
244	tig_ben_fbf_ukr_amh_anl_gam_eng_uzb_tur_ewe_ind_akn_lat_ita_bsq_scr_aeg_swa_cnt_guj_lit_ven_svk_tsw_prs_est_dgb_dyu_hun_ger_mlt_geo_arw_swe_bul_krd_chh_hau_nor_fin_zul_bat_alb_sun_jpn_tml_kor_slo_mcd_yor_afr_tag_glc_heb_mly_mnd_dut_xho_grk_sod_urd_pan_pol_ctl_qcu_cze_spa_fre_ses_amr_hin_sid_por_mao_rom_tsn_rus_moo_jav_tha_owc_knd_bam_bem_aze_mol_bos_azi_lda_vie_wly_cic_swt_igb	0.219852802581591	0.517319764740322	0.606161222233412
245	amh_ger_lda_ctl_gam_tig_owc_svk_aze_tur_ewe_jav_fbf_grk_eng_bsq_bul_sid_bam_mnd_rus_mcd_igb_fre_yor_arw_est_bem_moo_fin_por_chh_geo_urd_prs_guj_slo_wly_anl_rom_hun_tsw_sun_hin_tag_jpn_knd_kor_lit_glc_swt_spa_bat_mol_aeg_mao_cnt_afr_cic_swe_mlt_scr_ita_pol_ben_qcu_krd_nor_pan_xho_amr_ukr_sod_lat_mly_alb_swa_cze_dyu_ind_tha_heb_tml_ven_dgb_azi_dut_bos_uzb_tsn_vie_hau_ses_zul_akn	0.313093657293751	0.73712125119325	0.462904229071631
246	gam_lat_lda_guj_sod_owc_aeg_arw_aze_tur_fbf_jav_swa_swe_ita_bsq_afr_heb_tsn_cnt_prs_por_bam_pol_akn_grk_fin_ses_swt_hun_scr_mlt_geo_mol_krd_nor_spa_sid_chh_alb_est_bem_tag_ctl_mao_jpn_tml_kor_ukr_svk_xho_rom_bat_eng_wly_ind_mnd_glc_moo_bul_amr_slo_ger_urd_mcd_qcu_bos_cze_pan_dyu_anl_lit_amh_rus_mly_hin_cic_ben_ven_sun_tha_hau_knd_igb_zul_azi_fre_dut_uzb_tsw_vie_tig_yor_dgb_ewe	-0.131495789371001	-0.310099581704608	0.757179063578334
247	sod_lat_bam_rus_amh_owc_heb_krd_uzb_tur_tsn_bat_ses_mcd_lit_bsq_nor_anl_fbf_mnd_afr_guj_bem_ukr_yor_pol_fin_xho_igb_hun_mol_amr_geo_eng_ita_por_fre_aeg_gam_arw_est_dyu_mly_glc_ind_jpn_knd_kor_ben_spa_ven_ger_sun_dut_tig_mao_cnt_alb_lda_pan_chh_scr_grk_svk_bos_qcu_prs_urd_swe_ewe_mlt_ctl_sid_bul_tag_rom_zul_cze_swt_jav_tha_wly_tml_dgb_akn_aze_hin_slo_azi_swa_vie_hau_cic_tsw_moo	-0.225996172721067	-0.53407309639775	0.594565315349929
248	amh_grk_swt_ukr_heb_aeg_wly_bos_aze_uzb_tsn_sun_akn_ita_krd_bsq_nor_gam_moo_mnd_afr_lit_bem_arw_tsw_slo_fin_ewe_ses_est_mol_sod_geo_glc_rus_bul_pan_chh_amr_mcd_hun_fbf_ind_svk_tag_jpn_knd_kor_guj_prs_ven_hin_mly_cze_mlt_mao_cnt_scr_cic_ger_tig_swe_pol_rom_eng_qcu_por_urd_spa_igb_anl_lat_sid_alb_jav_fre_zul_dut_xho_bat_tha_hau_tml_lda_yor_tur_ctl_ben_azi_dgb_vie_owc_bam_dyu_swa	0.17996497050531	0.423359627641814	0.673010362377758
249	aeg_ctl_akn_ger_mlt_amr_chh_nor_azi_tur_zul_mly_dgb_dut_swe_bsq_scr_tig_dyu_mnd_grk_mol_lda_svk_bem_alb_hun_yor_moo_fin_lat_wly_geo_hin_ben_arw_slo_gam_amh_spa_est_swt_tag_afr_mao_jpn_tml_kor_pan_fre_bam_bos_jav_krd_sid_sun_cnt_guj_tsn_rom_sod_bul_rus_mcd_por_qcu_lit_cze_pol_ven_hau_ukr_anl_glc_bat_ita_xho_eng_fbf_ind_tha_heb_knd_tsw_cic_aze_prs_urd_uzb_ewe_vie_owc_ses_swa_igb	0.21868496585127	0.514294426938241	0.608266139315355
250	aeg_slo_yor_cze_gam_heb_owc_glc_azi_uzb_ven_jav_moo_bos_mcd_bsq_ctl_wly_fbf_mnd_scr_ger_akn_bul_tsn_nor_hun_xho_bem_est_spa_chh_geo_mol_afr_pan_lit_hau_anl_urd_fin_swt_ind_por_bat_jpn_tml_kor_lat_fre_cic_guj_tag_ukr_amh_mly_cnt_ita_swa_svk_mlt_dut_ben_hin_arw_qcu_krd_swe_pol_zul_sid_prs_amr_rus_mao_rom_dgb_eng_ses_sun_tha_tig_knd_lda_tsw_tur_grk_alb_aze_ewe_vie_sod_dyu_bam_igb	-0.263048307639469	-0.621524028919757	0.535775460552791
251	owc_ukr_bam_guj_chh_amr_hau_spa_aze_azi_ven_mly_tsw_slo_prs_bsq_afr_heb_lda_mnd_bul_alb_igb_fre_xho_svk_fin_ewe_tsn_hun_nor_amh_geo_hin_krd_arw_cze_gam_sod_dut_est_bem_jav_glc_tag_jpn_knd_kor_ger_ita_swa_scr_ind_pan_wly_bat_cnt_mcd_akn_ben_aeg_lat_urd_eng_bos_qcu_lit_ctl_rom_yor_tig_mol_mlt_rus_sun_pol_dyu_swe_swt_mao_tha_sid_tml_ses_zul_tur_grk_por_uzb_cic_vie_anl_fbf_moo_dgb	-0.393183159330946	-0.932137880780822	0.353678898062373
252	owc_pol_dgb_fre_chh_heb_amr_ctl_tur_azi_ses_mao_tsw_guj_slo_bsq_lat_amh_yor_cnt_ger_grk_bam_afr_xho_mcd_est_swt_ewe_fin_bos_sid_geo_nor_mol_urd_rom_mlt_hau_pan_hun_bem_ind_ben_mly_jpn_knd_kor_cze_svk_cic_krd_tag_arw_sod_bat_mnd_glc_tsn_lit_tig_ita_por_hin_dut_qcu_spa_alb_scr_ven_wly_eng_aeg_prs_jav_swe_fbf_ukr_zul_sun_tha_gam_tml_dyu_igb_uzb_bul_rus_aze_moo_vie_anl_swa_akn_lda	-0.00529199964513642	-0.0124675283536238	0.990079315956442
253	tig_cze_tsn_lit_mlt_amh_sid_mcd_azi_tur_xho_bat_lda_rus_dut_bsq_bos_anl_tsw_mnd_ben_mol_igb_alb_cic_fre_est_ven_yor_hun_nor_amr_geo_ger_krd_lat_por_sod_wly_arw_fin_ewe_jav_urd_mly_jpn_tml_kor_ukr_spa_akn_hin_tag_prs_gam_sun_cnt_pol_fbf_glc_aeg_pan_ctl_guj_scr_qcu_ita_bul_swe_zul_heb_slo_chh_grk_ind_eng_bam_afr_swa_mao_tha_owc_knd_ses_moo_aze_rom_svk_uzb_dgb_vie_hau_bem_dyu_swt	-0.699981045401649	-1.68270486158023	0.0957867922050077
254	gam_mol_cic_urd_hau_aeg_chh_glc_tur_uzb_xho_ind_bam_ctl_ukr_bsq_ita_sid_ven_cnt_scr_grk_lda_lat_ses_guj_hun_igb_bem_est_eng_wly_geo_lit_por_alb_afr_anl_heb_pan_fin_yor_bat_prs_mao_jpn_knd_kor_bos_swe_zul_fre_jav_nor_mlt_mly_mnd_cze_tsw_rom_sod_svk_spa_bul_ben_qcu_rus_mcd_krd_fbf_owc_hin_amh_dut_tag_pol_swa_ger_dyu_sun_tha_tig_tml_tsn_swt_azi_arw_slo_aze_akn_vie_amr_moo_ewe_dgb	-0.211371614426783	-0.499368875075401	0.618698859227493
255	hau_eng_bem_svk_gam_sod_tig_urd_tur_aze_moo_jav_dyu_rom_swe_bsq_arw_wly_fbf_mnd_bos_scr_xho_ita_dgb_rus_fin_igb_cic_hun_ben_amh_geo_dut_cze_pol_alb_anl_mlt_ctl_est_tsn_bat_lit_mao_jpn_tml_kor_mol_hin_swa_krd_tag_lat_sid_ind_cnt_pan_swt_por_chh_bul_mcd_guj_prs_qcu_ger_spa_slo_akn_heb_nor_amr_fre_sun_glc_tsw_afr_yor_mly_tha_aeg_knd_zul_ven_azi_ukr_grk_uzb_lda_vie_owc_bam_ewe_ses	-0.884996638659034	-2.13824320047561	0.0351182839213511
256	tig_rom_ewe_lat_aeg_heb_chh_eng_uzb_aze_zul_bat_moo_ctl_dut_bsq_urd_amr_igb_cnt_hin_glc_lda_por_cic_svk_hun_xho_dyu_est_krd_hau_geo_ben_arw_alb_afr_owc_gam_mol_fin_bem_jav_pan_mao_jpn_tml_kor_bos_slo_fbf_grk_sun_lit_anl_ind_mnd_cze_yor_spa_mlt_nor_pol_rus_fre_qcu_scr_ger_bul_swt_sod_mcd_wly_prs_mly_swe_tsw_ita_swa_tag_tha_amh_knd_dgb_bam_azi_guj_ukr_tur_ven_vie_sid_akn_tsn_ses	-0.0652620920031296	-0.153845594124916	0.878064832803789
257	gam_krd_zul_cze_anl_amh_owc_scr_azi_uzb_akn_bat_moo_hin_ctl_bsq_lat_chh_ewe_cnt_dut_alb_tsn_mcd_igb_arw_est_cic_bem_fin_swe_tig_geo_svk_prs_ukr_rus_wly_sid_slo_hun_ses_ind_fre_jav_jpn_knd_kor_mol_pol_bam_ger_mao_glc_amr_sun_mnd_ita_swt_urd_mlt_bul_rom_grk_ben_qcu_afr_pan_bos_yor_heb_eng_hau_nor_mly_spa_lda_por_ven_tag_tha_aeg_tml_fbf_dyu_aze_guj_lit_tur_xho_vie_sod_swa_tsw_dgb	0.642379101982901	1.5228606974668	0.131186771150761
258	amr_mcd_bam_bul_gam_mlt_amh_rom_tur_uzb_dgb_bat_ewe_swe_lat_bsq_pan_anl_yor_mnd_scr_ita_dyu_eng_moo_pol_fin_zul_xho_hun_lit_wly_geo_mol_slo_fre_glc_tig_sid_guj_est_swt_mly_ben_mao_jpn_tml_kor_afr_por_ses_krd_jav_dut_hau_tag_cnt_ctl_tsw_cze_owc_bos_urd_svk_ger_qcu_nor_spa_rus_bem_chh_hin_sod_ukr_ind_arw_swa_grk_cic_sun_tha_heb_knd_ven_igb_azi_prs_alb_aze_akn_vie_aeg_fbf_lda_tsn	-0.836023150935988	-2.01554951594536	0.0467331420532086
259	hau_pan_cic_mcd_owc_tig_amh_fre_aze_uzb_ewe_sun_lda_arw_ben_bsq_hin_heb_bem_mnd_swe_alb_xho_prs_bam_svk_fin_swa_ses_hun_grk_mlt_geo_ctl_rom_krd_nor_amr_chh_por_est_zul_bat_glc_mly_jpn_knd_kor_slo_mol_fbf_ger_ind_lit_wly_tag_cnt_bul_dgb_lat_sid_ita_afr_guj_dut_qcu_spa_bos_scr_tsw_aeg_urd_sod_pol_jav_rus_yor_cze_tsn_mao_tha_anl_tml_swt_ven_tur_eng_ukr_azi_igb_vie_gam_moo_dyu_akn	-0.726611768709944	-1.74023973953552	0.0851247503845412
260	tig_spa_xho_eng_wly_sod_heb_por_uzb_azi_dyu_bat_swa_fre_mol_bsq_rus_mlt_bam_mnd_swe_arw_ewe_alb_cic_bul_fin_igb_akn_est_prs_hau_geo_ita_guj_dut_ben_owc_amh_ukr_hun_tsw_mly_lit_ind_jpn_tml_kor_scr_ger_zul_pol_jav_urd_chh_mao_cnt_svk_tsn_glc_amr_krd_hin_pan_slo_qcu_grk_mcd_rom_lda_aeg_bos_sid_ctl_tag_afr_fbf_nor_ven_sun_tha_gam_knd_dgb_moo_aze_lat_cze_tur_yor_vie_anl_swt_ses_bem	-0.701580613743018	-1.68735129839911	0.0948872179500848
261	chh_ger_tsw_ctl_wly_heb_amr_mcd_uzb_tur_moo_mao_cic_pan_bul_bsq_afr_tig_yor_mnd_swe_urd_tsn_pol_xho_scr_fin_ses_akn_est_grk_anl_geo_prs_arw_svk_hin_amh_owc_eng_hun_lda_tag_ita_bat_jpn_knd_kor_lat_fre_bem_lit_ind_ukr_sod_sun_cnt_krd_dgb_guj_sid_ben_dut_glc_nor_qcu_rus_bos_alb_igb_gam_cze_hau_por_jav_rom_swt_slo_ven_mly_tha_aeg_tml_zul_dyu_azi_mol_spa_aze_fbf_vie_mlt_ewe_bam_swa	-0.994343576929952	-2.42648162503284	0.0171741185602911
262	heb_rus_cic_krd_owc_tig_gam_swe_aze_uzb_bem_bat_swa_hin_svk_bsq_prs_amr_tsn_mnd_mcd_fre_xho_por_lda_ukr_fin_tsw_yor_est_cze_sod_geo_dut_bul_urd_guj_anl_chh_ben_hun_dgb_ind_slo_tag_jpn_tml_kor_mol_lit_ewe_spa_mly_pan_sid_jav_cnt_afr_dyu_rom_mlt_glc_pol_ita_scr_qcu_grk_arw_eng_swt_aeg_ctl_amh_nor_sun_lat_moo_ger_igb_mao_tha_hau_knd_ses_zul_tur_bos_alb_azi_fbf_vie_wly_ven_bam_akn	-0.67291741593204	-1.60959991737604	0.110874598141045
263	sod_hin_dyu_slo_owc_mlt_wly_ben_aze_tur_tsw_tag_cic_krd_spa_bsq_cze_sid_igb_mnd_ctl_afr_xho_urd_ven_pol_hun_zul_bem_fin_ger_aeg_geo_bos_guj_fre_por_tig_gam_scr_est_swa_mly_prs_jav_jpn_knd_kor_mol_ita_fbf_lat_ind_rus_anl_mao_cnt_rom_yor_pan_amh_eng_nor_lit_swe_qcu_ukr_arw_bul_ewe_chh_grk_heb_dut_sun_alb_ses_glc_akn_bat_tha_amr_tml_moo_swt_uzb_svk_mcd_azi_lda_vie_hau_dgb_tsn_bam	0.337151658738747	0.793745667662493	0.429364123194204
264	mlt_lat_zul_svk_gam_chh_hau_ita_uzb_azi_yor_mly_ses_grk_pol_bsq_por_wly_swt_mnd_krd_fre_lda_arw_bem_ben_hun_cic_fbf_est_bul_sod_geo_dut_slo_scr_pan_heb_anl_lit_fin_ewe_mao_glc_sun_jpn_knd_kor_ctl_ger_moo_swe_bat_eng_amr_ind_cnt_nor_dyu_cze_aeg_bos_afr_alb_spa_qcu_guj_rus_prs_akn_owc_mol_amh_ukr_jav_urd_swa_rom_xho_tag_tha_sid_tml_dgb_tsw_tur_mcd_hin_aze_bam_vie_tig_tsn_igb_ven	-0.0977554883742872	-0.23067567796948	0.818073463069862
265	chh_dut_tsn_hin_heb_hau_anl_glc_uzb_azi_tsw_mly_fbf_alb_lit_bsq_bul_gam_zul_mnd_afr_mcd_ewe_arw_moo_grk_hun_bam_swt_fin_krd_amr_geo_pan_spa_ben_urd_aeg_tig_svk_est_ven_bat_rom_ind_jpn_tml_kor_pol_slo_akn_scr_tag_bos_sid_jav_cnt_por_dgb_eng_sod_ger_ctl_swe_mol_qcu_prs_lat_ukr_cic_owc_cze_amh_guj_sun_nor_xho_fre_ses_mao_tha_mlt_knd_dyu_yor_tur_rus_ita_aze_swa_vie_wly_igb_lda_bem	-0.472342210955606	-1.12300898339785	0.264324428076627
266	amh_ger_zul_lit_aeg_sod_chh_mcd_tur_uzb_dgb_sun_cic_slo_cze_bsq_guj_owc_bam_mnd_prs_spa_akn_alb_tsw_hin_hun_moo_yor_fin_pol_heb_geo_bul_nor_mol_glc_wly_gam_svk_est_ewe_mao_ctl_ind_jpn_knd_kor_ben_fre_dyu_rus_mly_pan_amr_tag_cnt_krd_ses_ita_tig_rom_lat_eng_swe_qcu_grk_dut_arw_swt_sid_urd_anl_afr_jav_ukr_igb_scr_lda_bat_tha_mlt_tml_xho_bem_aze_por_bos_azi_swa_vie_hau_fbf_tsn_ven	0.482982379117008	1.1391668425987	0.257559314804409
267	wly_lat_swa_prs_sod_chh_sid_ita_aze_uzb_igb_ind_fbf_swe_ukr_bsq_nor_mlt_tsn_cnt_svk_dut_akn_pol_xho_ben_hun_ewe_ses_est_alb_tig_geo_rus_bul_ger_grk_anl_amh_ctl_fin_ven_mao_cze_tag_jpn_knd_kor_afr_mcd_yor_mol_sun_eng_gam_jav_mnd_por_lda_rom_owc_slo_urd_guj_glc_qcu_pan_fre_spa_bem_heb_arw_amr_bos_bat_krd_bam_scr_cic_mly_tha_hau_tml_dyu_zul_tur_hin_lit_azi_moo_vie_aeg_dgb_swt_tsw	-0.0571488590975243	-0.134889483749274	0.892990765997193
268	wly_glc_akn_dut_hau_chh_heb_ger_azi_uzb_fbf_tag_moo_afr_bul_bsq_svk_anl_bem_cnt_krd_nor_ven_hin_bam_rus_hun_swt_lda_est_swe_tig_geo_rom_scr_por_pan_amh_sid_urd_fin_cic_jav_ctl_mly_jpn_knd_kor_alb_cze_xho_ukr_mao_guj_amr_sun_mnd_grk_ses_eng_mlt_ita_fre_prs_bos_qcu_pol_lit_lat_tsw_gam_ben_owc_mol_ind_spa_zul_slo_dyu_bat_tha_aeg_tml_swa_ewe_aze_mcd_arw_tur_tsn_vie_sod_dgb_yor_igb	-0.542328512541849	-1.29225632468785	0.199470158879934
269	hau_krd_dgb_rom_mlt_amr_chh_alb_aze_azi_ewe_mao_zul_rus_bos_bsq_fre_gam_tsn_cnt_ben_arw_akn_dut_dyu_cze_est_swa_cic_fin_eng_sod_geo_scr_grk_por_mcd_amh_heb_swe_hun_fbf_tag_glc_ind_jpn_tml_kor_guj_lit_lda_ita_mly_urd_anl_jav_mnd_prs_ven_spa_wly_slo_pan_svk_bul_qcu_pol_ctl_mol_igb_sid_afr_tig_nor_bat_hin_bam_lat_moo_sun_tha_owc_knd_xho_yor_tur_ukr_ger_uzb_bem_vie_aeg_tsw_ses_swt	0.101294141288098	0.238547916311409	0.811981006026033
270	amh_ukr_swt_cze_wly_amr_heb_mcd_uzb_tur_bem_jav_akn_ctl_dut_bsq_prs_hau_cic_mnd_afr_bos_tsw_swe_zul_ger_hun_ven_dyu_est_bul_anl_geo_nor_lat_guj_slo_aeg_gam_fre_fin_dgb_bat_lit_tag_jpn_tml_kor_arw_mol_xho_grk_ind_eng_sid_sun_cnt_pol_moo_krd_owc_urd_rom_hin_spa_qcu_scr_por_ita_lda_mlt_ben_chh_svk_mly_alb_igb_glc_ewe_mao_tha_tig_knd_ses_fbf_azi_rus_pan_aze_bam_vie_sod_swa_tsn_yor	-1.02939368151734	-2.51577719991681	0.0135916961585789
271	amr_ger_igb_bos_tig_gam_wly_pol_azi_uzb_dgb_ind_xho_dut_arw_bsq_fre_heb_lda_cnt_lat_pan_tsn_lit_fbf_rus_hun_zul_yor_est_afr_aeg_geo_svk_urd_eng_ctl_sod_mlt_prs_fin_bam_mly_cze_tag_jpn_knd_kor_guj_ita_cic_mcd_bat_swe_anl_sun_mnd_grk_akn_glc_amh_spa_slo_mol_ben_qcu_rom_krd_ukr_swt_hau_nor_owc_bul_mao_scr_swa_hin_ewe_jav_tha_sid_tml_dyu_ses_tur_por_alb_aze_tsw_vie_chh_moo_ven_bem	-0.286851426279213	-0.678827000650864	0.498933317219391
272	gam_krd_dyu_dut_owc_wly_tig_fre_tur_uzb_tsw_ind_lda_bul_glc_bsq_ukr_hau_yor_cnt_ger_arw_fbf_afr_bem_alb_hun_igb_zul_est_mol_mlt_geo_lat_pol_cze_rom_amh_anl_mcd_fin_cic_mao_ita_mly_jpn_tml_kor_ctl_nor_xho_slo_tag_rus_amr_sun_mnd_scr_akn_urd_aeg_ben_guj_por_bos_qcu_lit_eng_pan_bam_heb_spa_sid_swe_bat_prs_ewe_grk_swa_jav_tha_sod_knd_ven_tsn_azi_hin_svk_aze_dgb_vie_chh_swt_ses_moo	0.71425704539423	1.69763909561745	0.0929199140260448
273	aeg_swe_igb_rus_amr_heb_chh_prs_azi_uzb_zul_bat_tsn_ukr_eng_bsq_spa_sod_moo_cnt_rom_ita_bem_glc_cic_nor_hun_ewe_dyu_fin_bul_gam_geo_pol_krd_grk_por_anl_wly_dut_est_xho_mao_fre_mly_jpn_tml_kor_ger_cze_yor_lat_tag_afr_hau_jav_mnd_arw_tsw_bos_amh_ben_urd_scr_slo_qcu_svk_ctl_mcd_swt_mlt_lit_owc_hin_sun_mol_fbf_alb_ven_ind_tha_tig_knd_ses_bam_tur_guj_pan_aze_lda_vie_sid_akn_dgb_swa	-0.464507856627617	-1.10533567352916	0.271865509991388
274	amh_scr_tsn_arw_sod_gam_hau_ctl_uzb_azi_fbf_mao_lda_rom_nor_bsq_fre_wly_akn_cnt_guj_por_zul_lat_bam_glc_est_dyu_swt_fin_ita_owc_geo_swe_hin_grk_krd_tig_aeg_mcd_hun_dgb_mly_prs_jav_jpn_knd_kor_alb_lit_bem_urd_bat_ukr_anl_tag_mnd_eng_ewe_ger_sid_svk_mol_ben_rus_qcu_pan_spa_dut_yor_heb_slo_chh_cze_ind_bos_swa_afr_ven_sun_tha_mlt_tml_tsw_moo_aze_pol_bul_tur_igb_vie_amr_xho_ses_cic	-0.126018074030736	-0.296985937494911	0.767139548839379
275	amr_rus_zul_nor_amh_mlt_aeg_ger_azi_aze_ewe_jav_lda_krd_svk_bsq_eng_gam_ses_cnt_pol_hin_bem_slo_dyu_dut_hun_moo_dgb_fin_lat_chh_geo_prs_ita_urd_mcd_sid_owc_grk_est_akn_mly_swe_tag_jpn_knd_kor_ukr_lit_fbf_fre_bat_bos_wly_mao_mnd_guj_bam_ben_heb_glc_por_alb_pan_qcu_rom_mol_cze_yor_tig_bul_hau_arw_ind_scr_tsw_afr_swt_sun_tha_anl_tml_cic_tsn_uzb_spa_ctl_tur_swa_vie_sod_xho_ven_igb	-0.618044730174173	-1.47568858938123	0.143405294723218
276	chh_bul_xho_ger_wly_amr_sid_cze_aze_uzb_zul_mao_bem_nor_pan_bsq_swe_amh_fbf_cnt_mol_dut_igb_afr_swt_hin_est_ses_akn_fin_ukr_tig_geo_pol_alb_ita_rus_heb_aeg_scr_hun_ewe_bat_por_tag_jpn_knd_kor_ctl_slo_tsw_mcd_ind_arw_hau_mly_mnd_grk_cic_svk_sod_glc_ben_prs_rom_qcu_urd_bos_lat_lda_anl_fre_owc_spa_jav_krd_bam_lit_ven_sun_tha_gam_tml_moo_dyu_tur_guj_eng_azi_swa_vie_mlt_dgb_tsn_yor	0.334825040567444	0.78961538751966	0.431761030726773
277	mlt_glc_cic_nor_wly_amr_sid_svk_uzb_aze_bam_bat_fbf_pan_spa_bsq_bos_hau_dyu_mnd_ukr_lat_igb_prs_tsn_urd_est_yor_tsw_hun_afr_gam_geo_mcd_swe_arw_hin_heb_amh_mol_fin_dgb_tag_pol_mao_jpn_knd_kor_eng_dut_bem_rus_sun_rom_aeg_mly_cnt_lit_swt_ben_owc_scr_grk_cze_guj_qcu_bul_krd_fre_ewe_sod_alb_tig_ger_jav_por_xho_ctl_zul_ind_tha_chh_tml_lda_moo_azi_slo_ita_tur_swa_vie_anl_ses_akn_ven	-0.618272464110994	-1.47816243633756	0.142743207004101
278	wly_glc_tsw_rom_heb_tig_anl_ukr_azi_aze_zul_mly_bem_spa_dut_bsq_ctl_sid_igb_cnt_bos_bul_xho_pol_ses_fre_hun_bam_cic_est_guj_hau_geo_urd_ger_hin_svk_amr_aeg_swe_fin_ven_mao_rus_bat_jpn_tml_kor_alb_pan_fbf_prs_jav_scr_chh_tag_mnd_krd_ewe_lat_mlt_por_slo_eng_mcd_qcu_nor_afr_ben_akn_gam_arw_amh_mol_ind_lit_lda_cze_swt_sun_tha_sod_knd_yor_moo_uzb_grk_ita_tur_dyu_vie_owc_tsn_dgb_swa	0.0440845880975178	0.103722723415975	0.917612743284108
279	hau_ctl_lda_bul_amr_sid_mlt_arw_tur_aze_cic_jav_ewe_svk_ben_bsq_bos_aeg_ses_cnt_ita_mol_bam_rom_swt_prs_est_fbf_swa_fin_dut_chh_geo_lat_rus_nor_mcd_gam_sod_cze_hun_igb_tag_guj_bat_jpn_tml_kor_pan_hin_tsw_ger_mly_ukr_owc_mao_mnd_swe_dgb_por_tig_spa_afr_pol_fre_qcu_slo_grk_scr_zul_wly_glc_anl_urd_ind_alb_dyu_lit_tsn_sun_tha_amh_knd_akn_bem_uzb_krd_eng_azi_ven_vie_heb_yor_xho_moo	0.313970525107658	0.738516641636836	0.462060242195338
280	wly_bos_fbf_mcd_hau_amr_heb_arw_aze_tur_xho_jav_ven_por_eng_bsq_krd_gam_lda_cnt_glc_cze_bam_nor_ewe_scr_hun_tsn_ses_fin_spa_chh_geo_hin_svk_guj_lat_tig_sod_grk_est_bem_ind_pan_mly_jpn_tml_kor_lit_ita_akn_fre_sun_ctl_aeg_bat_mnd_ukr_dyu_ben_sid_urd_rus_slo_afr_qcu_alb_ger_swe_zul_amh_dut_anl_bul_tag_prs_igb_pol_moo_mao_tha_mlt_knd_dgb_yor_azi_rom_mol_uzb_cic_vie_owc_swt_tsw_swa	0.112060624732126	0.263516560675044	0.792735449622412
281	anl_krd_xho_rus_aeg_hau_tig_grk_uzb_azi_tsw_jav_akn_arw_svk_bsq_pol_gam_fbf_mnd_swe_urd_cic_pan_yor_prs_hun_ven_zul_est_por_mlt_geo_rom_bul_nor_glc_amh_owc_ctl_fin_dgb_mao_lit_tag_jpn_tml_kor_fre_guj_dyu_alb_sun_ger_chh_ind_cnt_ben_moo_mcd_sid_ukr_bos_scr_lat_qcu_mol_slo_spa_swa_wly_afr_sod_ita_mly_hin_tsn_cze_igb_bat_tha_amr_knd_swt_ses_tur_eng_dut_aze_bem_vie_heb_lda_bam_ewe	-0.0997789248081127	-0.235077760841011	0.814665215660012
282	sid_grk_ewe_lit_owc_tig_anl_ben_aze_uzb_yor_jav_akn_bos_swe_bsq_cze_amh_cic_cnt_ctl_slo_zul_ger_swa_pan_hun_xho_moo_est_prs_wly_geo_eng_hin_bul_svk_mlt_heb_ukr_fin_igb_mly_rus_sun_jpn_knd_kor_glc_arw_swt_por_mao_urd_aeg_bat_mnd_lat_lda_ita_chh_spa_nor_mcd_alb_qcu_pol_mol_krd_dyu_amr_rom_gam_afr_tag_dut_ses_scr_dgb_ind_tha_sod_tml_bam_bem_azi_fre_guj_tur_tsw_vie_hau_fbf_ven_tsn	-0.409077631453185	-0.97033674837466	0.334395565501922
283	tig_slo_dgb_lat_owc_mlt_amr_glc_tur_uzb_moo_mao_xho_eng_fre_bsq_krd_heb_lda_cnt_grk_dut_tsn_rom_cic_bul_est_swt_ses_fin_pol_chh_geo_ukr_por_alb_scr_hau_sid_swe_hun_igb_mly_ger_jav_jpn_tml_kor_pan_prs_bem_ben_ind_spa_aeg_sun_mnd_lit_ewe_hin_sod_cze_urd_mcd_svk_qcu_afr_bos_arw_tsw_gam_ita_anl_rus_tag_ctl_akn_mol_dyu_bat_tha_amh_knd_zul_bam_azi_guj_nor_aze_ven_vie_wly_fbf_swa_yor	0.234819631437911	0.552052285404798	0.582236765472257
284	anl_prs_igb_bos_chh_amr_heb_arw_tur_aze_fbf_mly_swa_spa_lat_bsq_hin_sid_moo_mnd_grk_mol_dyu_afr_xho_fre_hun_bem_tsn_fin_eng_sod_geo_scr_ger_lit_pan_hau_owc_dut_est_lda_sun_rus_bat_jpn_knd_kor_urd_mcd_ses_nor_tag_ita_amh_ind_cnt_svk_zul_glc_mlt_swe_alb_rom_krd_qcu_cze_ctl_guj_ewe_aeg_slo_gam_por_mao_ben_tsw_pol_cic_jav_tha_tig_tml_swt_bam_azi_bul_ukr_uzb_akn_vie_wly_ven_yor_dgb	-0.316869105218248	-0.751493218776498	0.454253428069349
285	anl_ctl_cic_ukr_wly_gam_amh_dut_tur_aze_lda_mly_fbf_lit_cze_bsq_lat_aeg_dyu_cnt_fre_prs_swa_spa_igb_alb_fin_ewe_dgb_hun_svk_owc_geo_glc_ben_ger_urd_heb_amr_scr_est_ses_tag_mcd_sun_jpn_tml_kor_eng_mol_swt_nor_ind_arw_mlt_jav_mnd_grk_xho_krd_sid_afr_bul_hin_rom_qcu_pol_slo_guj_bem_chh_swe_hau_por_mao_pan_tsw_ita_ven_bat_tha_sod_knd_bam_moo_uzb_rus_bos_azi_akn_vie_tig_zul_tsn_yor	-0.771163888352932	-1.86062004727244	0.0659576729284024
286	tig_rus_lda_lat_gam_heb_hau_dut_aze_tur_akn_jav_swt_ben_ctl_bsq_spa_aeg_zul_mnd_ger_hin_ewe_pol_bem_bos_hun_dyu_tsw_est_prs_anl_geo_swe_krd_cze_scr_sod_chh_svk_fin_dgb_ind_pan_sun_jpn_knd_kor_fre_eng_ven_alb_bat_afr_owc_tag_cnt_ita_igb_mcd_wly_glc_lit_rom_nor_qcu_grk_guj_bul_xho_amr_urd_amh_arw_mao_por_swa_ukr_yor_mly_tha_mlt_tml_fbf_cic_azi_slo_mol_uzb_ses_vie_sid_bam_tsn_moo	-0.960158324454738	-2.33064981122231	0.0219336393090289
287	chh_bul_bem_pan_amh_aeg_heb_swe_aze_azi_ses_jav_fbf_rom_dut_bsq_alb_wly_ven_mnd_arw_prs_yor_mcd_swt_por_est_xho_zul_fin_fre_gam_geo_spa_lat_eng_scr_amr_anl_glc_hun_dyu_ind_ita_tag_jpn_tml_kor_hin_ukr_tsw_rus_bat_ger_owc_sun_cnt_cze_tsn_mol_sod_urd_pol_afr_bos_qcu_svk_grk_nor_moo_hau_guj_mlt_ctl_mao_lit_bam_krd_swa_mly_tha_tig_knd_ewe_lda_uzb_slo_ben_tur_dgb_vie_sid_igb_cic_akn	-0.270168911623091	-0.63815038500927	0.524944064510185
288	hau_scr_igb_por_owc_wly_tig_cze_tur_azi_bam_ind_xho_lit_lat_bsq_glc_heb_akn_mnd_afr_guj_ses_mcd_cic_hin_hun_zul_bem_est_nor_gam_geo_rom_krd_eng_swe_sod_chh_pan_fin_tsn_mao_ita_jav_jpn_knd_kor_mol_bul_dgb_pol_sun_svk_mlt_bat_cnt_ctl_yor_alb_amr_ben_fre_grk_arw_qcu_spa_urd_bos_swa_amh_slo_aeg_rus_mly_prs_fbf_dut_dyu_tag_tha_anl_tml_tsw_moo_aze_ukr_ger_uzb_swt_vie_sid_ven_lda_ewe	-0.448283872833224	-1.06362335078978	0.290253309653551
289	tig_urd_lda_afr_anl_amh_chh_ita_azi_tur_dgb_mly_dyu_alb_prs_bsq_krd_owc_ewe_mnd_dut_rom_zul_por_bam_guj_est_yor_xho_fin_glc_sod_geo_swe_mcd_arw_spa_wly_amr_eng_hun_tsw_ind_rus_bat_jpn_tml_kor_ben_lat_swa_scr_jav_grk_mlt_tag_cnt_pol_ven_svk_heb_bul_hin_cze_nor_qcu_mol_ukr_ctl_fbf_hau_lit_aeg_slo_sun_bos_akn_pan_swt_mao_tha_sid_knd_tsn_bem_uzb_ger_fre_aze_moo_vie_gam_ses_cic_igb	0.571137177086936	1.34984215254812	0.180343038841542
290	sid_prs_dyu_ita_gam_owc_sod_swe_uzb_aze_yor_ind_ses_krd_arw_bsq_guj_anl_akn_mnd_ger_por_bem_nor_dgb_ben_hun_moo_tsn_fin_alb_aeg_geo_dut_svk_spa_pol_heb_mlt_rus_est_swa_mao_ctl_bat_jpn_tml_kor_glc_slo_tsw_lat_tag_hin_tig_mly_cnt_ukr_ven_lit_amr_bul_rom_bos_mcd_qcu_afr_eng_urd_zul_wly_grk_hau_scr_sun_mol_fbf_cze_igb_jav_tha_chh_knd_cic_bam_azi_fre_pan_tur_xho_vie_amh_swt_lda_ewe	-0.532626575309306	-1.27015161288763	0.20719926976749
291	tig_glc_fbf_afr_wly_gam_amr_ukr_uzb_tur_yor_tag_dgb_lit_cze_bsq_lat_sid_tsw_mnd_pol_scr_swa_ctl_ven_prs_fin_bam_xho_hun_guj_mlt_geo_grk_fre_swe_ger_amh_aeg_mol_est_ewe_sun_rus_mao_jpn_knd_kor_bos_eng_cic_bul_bat_urd_chh_jav_cnt_slo_tsn_por_anl_nor_dut_rom_arw_qcu_spa_ita_alb_bem_owc_mcd_hau_ben_ind_hin_dyu_pan_akn_mly_tha_heb_tml_moo_swt_azi_krd_svk_aze_lda_vie_sod_ses_zul_igb	-0.293647563609925	-0.694576667565469	0.489052239656689
292	chh_spa_ewe_rom_amh_owc_anl_alb_uzb_tur_yor_tag_ses_slo_cze_bsq_ita_mlt_lda_mnd_ger_ben_swt_glc_ven_mcd_hun_tsn_cic_est_bos_gam_geo_arw_pan_mol_dut_sid_wly_scr_fin_fbf_mly_afr_jav_jpn_tml_kor_ukr_svk_moo_guj_sun_grk_amr_mao_cnt_swe_xho_lit_tig_rus_ctl_eng_prs_qcu_pol_krd_urd_bam_sod_por_aeg_hin_bat_bul_swa_nor_akn_ind_tha_hau_knd_bem_zul_aze_fre_lat_azi_dgb_vie_heb_igb_dyu_tsw	-0.123664264280816	-0.291450306436837	0.771356016461608
293	anl_ger_tsn_fre_hau_chh_wly_svk_aze_uzb_dyu_ind_swa_nor_grk_bsq_pan_aeg_cic_mnd_prs_spa_ses_ctl_bam_bos_fin_tsw_bem_est_scr_tig_geo_rus_ukr_afr_dut_sod_amr_krd_hun_yor_mao_pol_sun_jpn_tml_kor_mol_cze_xho_por_tag_mcd_amh_jav_cnt_lit_zul_ben_heb_rom_hin_arw_guj_qcu_lat_slo_bul_moo_sid_ita_owc_glc_mly_alb_akn_eng_dgb_bat_tha_gam_knd_igb_lda_azi_urd_swe_tur_ewe_vie_mlt_swt_ven_fbf	-0.464722213721895	-1.10449205247782	0.272229183868907
294	tig_spa_cic_mcd_amh_gam_hau_ita_uzb_tur_ses_tag_swa_ger_pol_bsq_prs_wly_swt_cnt_ben_lat_igb_bul_zul_guj_fin_yor_xho_hun_rom_sod_geo_slo_urd_grk_swe_owc_sid_rus_est_moo_sun_nor_ind_jpn_tml_kor_scr_fre_lda_ctl_bat_pan_mlt_jav_mnd_hin_ven_lit_amr_alb_cze_por_mol_qcu_afr_glc_ukr_tsw_aeg_arw_anl_krd_mao_bos_dgb_svk_dyu_mly_tha_heb_knd_ewe_akn_azi_eng_dut_aze_fbf_vie_chh_bam_tsn_bem	0.68846891166782	1.6324453588485	0.10596723150421
295	mlt_alb_fbf_grk_aeg_hau_tig_scr_azi_aze_dyu_bat_swt_eng_guj_bsq_ukr_gam_ven_mnd_pan_krd_cic_slo_igb_bos_est_tsw_lda_hun_lat_sod_geo_bul_ctl_rus_swe_chh_wly_arw_fin_yor_tag_glc_sun_jpn_tml_kor_cze_mcd_dgb_ita_mao_spa_sid_ind_cnt_mol_bam_urd_amr_ger_nor_rom_afr_qcu_ben_hin_por_tsn_anl_fre_owc_prs_mly_dut_ewe_pol_akn_jav_tha_heb_knd_moo_xho_tur_lit_svk_uzb_swa_vie_amh_zul_ses_bem	0.512617205465318	1.20975829477186	0.229437801909533
296	mlt_hin_igb_slo_gam_amr_sod_ben_aze_tur_ses_bat_cic_lat_rom_bsq_ctl_chh_tsw_mnd_afr_alb_zul_prs_lda_spa_fin_swa_moo_hun_swe_anl_geo_nor_ger_grk_cze_amh_wly_scr_est_dyu_ind_mol_jav_jpn_knd_kor_pan_mcd_ewe_eng_mly_bul_tig_tag_cnt_por_bam_krd_heb_ita_dut_lit_urd_qcu_rus_ukr_fre_tsn_owc_glc_sid_arw_sun_svk_akn_pol_ven_mao_tha_aeg_tml_bem_yor_uzb_bos_guj_azi_fbf_vie_hau_xho_swt_dgb	-0.676639684058021	-1.62193242097531	0.108203306035644
297	chh_dut_akn_prs_sod_mlt_wly_spa_aze_uzb_fbf_tag_igb_nor_glc_bsq_lat_heb_swa_mnd_mcd_alb_lda_ita_ses_krd_fin_ven_tsn_est_por_hau_geo_grk_cze_swe_ben_anl_gam_afr_hun_dyu_bat_urd_sun_jpn_tml_kor_rom_svk_swt_arw_mao_hin_owc_mly_cnt_ctl_xho_pol_amh_guj_mol_bul_lit_qcu_ger_bos_scr_bem_aeg_fre_tig_eng_jav_pan_moo_ukr_zul_ind_tha_sid_knd_ewe_yor_azi_slo_rus_tur_cic_vie_amr_dgb_tsw_bam	0.123709791337427	0.291663399052726	0.771193576686734
298	hau_ukr_swt_scr_wly_gam_heb_ger_uzb_aze_zul_jav_moo_glc_pan_bsq_alb_owc_dgb_cnt_ben_rus_bam_krd_fbf_por_fin_cic_ewe_est_cze_sid_geo_prs_eng_urd_pol_sod_aeg_grk_hun_ses_bat_arw_sun_jpn_tml_kor_svk_spa_akn_bul_mly_nor_chh_mao_mnd_ita_igb_fre_amh_lit_mol_rom_afr_qcu_hin_bos_guj_tsn_tig_ctl_anl_swe_ind_slo_yor_lat_xho_tag_tha_amr_knd_lda_dyu_azi_dut_mcd_tur_bem_vie_mlt_ven_tsw_swa	-0.213896249054622	-0.504674595969252	0.614981142546803
299	heb_rus_dgb_prs_amh_amr_wly_swe_tur_aze_tsn_jav_igb_fre_ger_bsq_cze_sod_tsw_cnt_afr_spa_xho_glc_bam_pol_est_cic_bem_hun_lat_aeg_geo_slo_scr_guj_eng_tig_owc_bul_fin_ses_mly_lit_sun_jpn_tml_kor_rom_grk_swa_svk_bat_krd_hau_tag_mnd_ben_fbf_por_chh_mcd_alb_urd_dut_qcu_bos_hin_ita_yor_mlt_arw_gam_mol_mao_pan_zul_nor_moo_ind_tha_sid_knd_lda_dyu_azi_ctl_ukr_uzb_ewe_vie_anl_swt_akn_ven	-1.21505496367831	-3.01594395635753	0.00330315176734187
300	gam_pan_swa_rus_aeg_amr_owc_bul_uzb_azi_ven_bat_fbf_ger_urd_bsq_bos_tig_bam_mnd_guj_ukr_ewe_nor_tsw_arw_hun_moo_bem_fin_slo_sod_geo_ben_svk_rom_mcd_chh_anl_lat_est_zul_tag_eng_jav_jpn_knd_kor_afr_por_xho_alb_sun_pol_amh_mly_cnt_prs_yor_krd_hau_ctl_spa_swe_cze_qcu_dut_lit_grk_tsn_heb_ita_wly_fre_ind_glc_akn_scr_igb_mao_tha_mlt_tml_swt_cic_tur_hin_mol_aze_ses_vie_sid_dyu_dgb_lda	0.0895247297310002	0.210585273003551	0.833671616712376
301	anl_scr_fbf_alb_hau_sid_chh_eng_azi_tur_swa_sun_igb_bul_lit_bsq_ukr_amh_ewe_cnt_pan_prs_yor_hin_cic_lat_est_xho_akn_fin_mcd_gam_geo_grk_ger_ctl_fre_sod_aeg_urd_hun_tsn_mly_nor_jav_jpn_knd_kor_swe_cze_lda_svk_bat_spa_mlt_mao_mnd_slo_bem_pol_wly_guj_ita_mol_glc_qcu_krd_rus_por_dyu_heb_dut_amr_bos_ind_rom_ven_ben_bam_tag_tha_owc_tml_swt_moo_aze_afr_arw_uzb_zul_vie_tig_tsw_dgb_ses	-0.115783606482929	-0.272844837758021	0.785577422492377
302	gam_cze_swa_dut_amr_chh_hau_ukr_azi_aze_tsn_mao_bem_eng_rom_bsq_urd_sid_bam_mnd_krd_mol_yor_fre_tsw_hin_hun_ewe_dgb_est_glc_sod_geo_mcd_pan_lat_spa_mlt_amh_prs_fin_zul_tag_ita_ind_jpn_knd_kor_scr_afr_lda_grk_sun_swe_tig_bat_cnt_nor_cic_rus_wly_pol_por_bos_arw_qcu_slo_ben_lit_ses_heb_svk_aeg_ger_mly_guj_igb_bul_swt_jav_tha_owc_tml_akn_fbf_tur_alb_ctl_uzb_ven_vie_anl_dyu_moo_xho	0.471743504539277	1.11302318926472	0.268567096678162
303	aeg_scr_tsw_ukr_sod_sid_gam_cze_uzb_aze_zul_tag_swt_lit_mol_bsq_alb_wly_igb_mnd_prs_fre_fbf_afr_moo_slo_fin_lda_akn_est_spa_hau_geo_rom_nor_ger_ctl_heb_amr_bul_hun_tsn_sun_por_jav_jpn_knd_kor_urd_pan_dgb_bos_ind_swe_chh_bat_cnt_eng_bam_guj_anl_arw_ben_dut_krd_qcu_svk_pol_hin_cic_mlt_lat_owc_ita_mao_glc_dyu_rus_bem_mly_tha_tig_tml_ewe_yor_tur_mcd_grk_azi_ven_vie_amh_xho_swa_ses	-0.196459499920815	-0.464341859650274	0.643488022013406
304	aeg_ger_tsw_ita_hau_tig_chh_krd_tur_aze_igb_jav_dyu_slo_rus_bsq_pan_owc_yor_cnt_cze_guj_moo_svk_lda_dut_est_zul_tsn_fin_bul_gam_geo_nor_ukr_rom_scr_amh_sid_hin_hun_akn_mao_urd_ind_jpn_tml_kor_grk_glc_ses_prs_mly_spa_anl_bat_mnd_swe_swt_ben_wly_eng_lat_fre_arw_qcu_ctl_pol_bos_ewe_amr_mol_heb_lit_tag_alb_bem_afr_fbf_sun_tha_sod_knd_bam_dgb_uzb_por_mcd_azi_swa_vie_mlt_cic_xho_ven	0.255956488907879	0.601993256547084	0.548643479849588
305	aeg_cze_yor_rom_mlt_sod_amr_swe_uzb_azi_swa_tag_tsn_spa_arw_bsq_ctl_amh_tsw_mnd_prs_dut_swt_hin_akn_por_hun_zul_ven_fin_svk_heb_geo_bos_bul_mcd_afr_owc_sid_mol_est_ewe_sun_pan_jav_jpn_knd_kor_guj_grk_ses_rus_bat_lat_hau_mly_cnt_scr_bem_eng_gam_ger_alb_lit_ukr_qcu_nor_pol_fre_xho_tig_urd_chh_slo_mao_krd_moo_ita_lda_ind_tha_wly_tml_igb_dgb_aze_ben_glc_tur_dyu_vie_anl_fbf_bam_cic	-0.92163346104323	-2.23826734242745	0.0275898988697027
306	gam_ger_bam_glc_chh_owc_anl_eng_azi_uzb_zul_ind_akn_bul_krd_bsq_ukr_amh_cic_cnt_afr_urd_ven_alb_xho_cze_fin_tsw_swa_est_ben_hau_geo_bos_slo_fre_spa_wly_aeg_mcd_hun_dyu_bat_svk_mao_jpn_knd_kor_arw_mol_igb_dut_jav_rus_sod_tag_mnd_ctl_fbf_lit_heb_por_guj_rom_pol_qcu_nor_grk_ita_moo_mlt_lat_sid_prs_mly_pan_dgb_scr_lda_sun_tha_amr_tml_yor_ses_aze_swe_hin_tur_swt_vie_tig_tsn_ewe_bem	-0.185346727583789	-0.437913528283721	0.662464382592499
307	owc_eng_zul_pol_gam_sid_wly_afr_aze_azi_bem_jav_tsw_slo_urd_bsq_dut_amh_yor_cnt_rom_ger_ses_rus_xho_guj_fin_ewe_moo_est_alb_aeg_geo_grk_ben_prs_bul_anl_heb_ctl_hun_dyu_sun_lat_ind_jpn_tml_kor_cze_por_bam_spa_tag_swe_mlt_mao_mnd_arw_lda_hin_hau_nor_pan_ukr_bos_qcu_ita_mcd_svk_tsn_chh_glc_amr_mol_bat_krd_akn_lit_fbf_mly_tha_sod_knd_swt_igb_uzb_scr_fre_tur_dgb_vie_tig_cic_swa_ven	-0.262589968910438	-0.621298960662985	0.535922864398571
308	sod_alb_yor_bos_gam_tig_wly_pol_aze_tur_ses_mao_lda_grk_spa_bsq_rom_owc_cic_cnt_prs_dut_dgb_glc_ven_krd_est_swa_swt_hun_svk_anl_geo_mcd_afr_ctl_swe_aeg_sid_eng_fin_igb_tag_bul_sun_jpn_tml_kor_ger_urd_zul_lit_ind_ita_heb_jav_mnd_ben_bam_mol_chh_slo_fre_lat_cze_qcu_pan_hin_guj_dyu_mlt_por_hau_rus_bat_ukr_moo_arw_xho_mly_tha_amh_knd_tsn_akn_azi_nor_scr_uzb_ewe_vie_amr_fbf_tsw_bem	-0.119350879942744	-0.281860845064105	0.77867647195121
309	wly_ita_bem_pan_chh_tig_owc_rus_uzb_tur_tsn_bat_ses_grk_eng_bsq_ukr_heb_cic_mnd_bos_bul_lda_swe_igb_scr_fin_ven_yor_est_hin_amh_geo_afr_nor_spa_ben_hau_aeg_svk_hun_swt_tag_ctl_sun_jpn_knd_kor_mcd_krd_dgb_ger_mly_rom_gam_jav_cnt_urd_xho_glc_amr_guj_lat_por_dut_qcu_prs_fre_arw_zul_anl_mol_mlt_cze_ind_slo_moo_lit_ewe_mao_tha_sid_tml_swa_dyu_azi_alb_pol_aze_fbf_vie_sod_tsw_akn_bam	-0.357520744391848	-0.847407958857254	0.398943327294964
310	wly_hin_ewe_krd_mlt_sod_amh_prs_azi_uzb_dyu_ind_swa_guj_ctl_bsq_spa_aeg_cic_mnd_rom_rus_bam_urd_xho_dut_hun_igb_moo_est_ukr_owc_geo_swe_slo_ger_bul_gam_sid_glc_fin_swt_mao_alb_sun_jpn_knd_kor_afr_eng_ses_scr_mly_por_anl_jav_cnt_mcd_akn_ita_heb_fre_arw_cze_nor_qcu_mol_grk_pol_zul_hau_svk_amr_ben_bat_lit_tsn_lat_ven_tag_tha_chh_tml_tsw_bem_tur_bos_pan_aze_yor_vie_tig_fbf_lda_dgb	0.243448613112388	0.572989742322995	0.568034476777653
311	hau_por_ven_eng_sid_gam_tig_ctl_uzb_aze_tsw_mly_dyu_arw_prs_bsq_ben_anl_zul_mnd_cze_grk_tsn_svk_ses_ukr_fin_akn_bem_hun_glc_mlt_geo_pol_alb_lat_pan_amh_chh_swe_est_lda_mao_lit_ind_jpn_knd_kor_bos_mcd_yor_mol_tag_spa_wly_sun_cnt_rom_bam_rus_heb_bul_slo_dut_urd_qcu_nor_scr_ita_xho_sod_ger_aeg_guj_bat_fre_cic_hin_ewe_jav_tha_owc_tml_swa_swt_azi_krd_afr_tur_fbf_vie_amr_igb_dgb_moo	0.373083183082891	0.880069224246552	0.381090338968134
312	amh_bos_swa_fre_hau_aeg_gam_grk_uzb_aze_lda_sun_bem_eng_scr_bsq_slo_sid_xho_cnt_rom_ger_swt_guj_moo_spa_hun_akn_igb_fin_glc_sod_geo_ctl_pan_ukr_ben_wly_anl_lat_est_dyu_ind_alb_bat_jpn_knd_kor_cze_mcd_ses_pol_tag_lit_owc_mao_mnd_ita_tsw_bul_mlt_arw_rus_mol_swe_qcu_dut_svk_prs_fbf_heb_urd_tig_hin_jav_nor_ewe_por_tsn_mly_tha_amr_tml_yor_ven_azi_afr_krd_tur_dgb_vie_chh_zul_bam_cic	-0.923458755004046	-2.2396963127834	0.0274934819522396
313	heb_rom_akn_pan_amh_gam_amr_svk_azi_tur_yor_ind_ven_lit_ctl_bsq_bul_mlt_moo_mnd_guj_krd_cic_scr_swt_ukr_hun_fbf_igb_est_por_wly_geo_ger_dut_urd_slo_hau_tig_ben_fin_tsn_sun_prs_jav_jpn_knd_kor_pol_arw_tsw_rus_mao_afr_sod_bat_cnt_lat_lda_grk_sid_alb_spa_bos_cze_qcu_mcd_mol_fre_ewe_owc_swe_chh_glc_tag_nor_dgb_ita_swa_mly_tha_aeg_tml_bam_dyu_aze_hin_eng_uzb_ses_vie_anl_bem_xho_zul	-1.07949658079057	-2.64085598941886	0.00970007432868201
314	mlt_eng_dyu_nor_hau_sod_amh_rom_tur_uzb_xho_bat_ses_urd_mcd_bsq_ctl_heb_fbf_cnt_pan_alb_akn_rus_bam_guj_est_dgb_ven_fin_svk_amr_geo_hin_ben_pol_swe_tig_aeg_glc_hun_swt_sun_grk_mao_jpn_tml_kor_bul_por_tsn_spa_mly_scr_sid_ind_mnd_cze_zul_ger_chh_fre_krd_ita_ukr_qcu_dut_prs_afr_lda_wly_lit_gam_arw_jav_slo_yor_mol_swa_tag_tha_anl_knd_ewe_moo_azi_bos_lat_aze_tsw_vie_owc_cic_igb_bem	-0.927554378608631	-2.25004396866206	0.0268040657918028
315	amr_ita_yor_por_chh_anl_wly_bos_azi_tur_lda_mao_swt_slo_spa_bsq_rom_aeg_cic_mnd_pol_afr_moo_ben_tsn_urd_fin_akn_igb_est_svk_mlt_geo_cze_ukr_arw_hin_sid_heb_rus_hun_bam_tag_swe_jav_jpn_tml_kor_nor_ger_bem_grk_sun_alb_owc_mly_cnt_mol_xho_dut_sod_ctl_fre_lit_prs_qcu_mcd_glc_pan_fbf_amh_eng_gam_bul_bat_krd_ses_guj_dyu_ind_tha_tig_knd_ewe_ven_aze_lat_scr_uzb_dgb_vie_hau_swa_tsw_zul	-0.724576833557127	-1.73787503306194	0.0855428985780061
316	hau_por_igb_bul_heb_sid_chh_ger_tur_uzb_dyu_ind_yor_dut_krd_bsq_swe_amh_cic_mnd_ben_afr_fbf_eng_ven_nor_fin_bam_moo_est_pol_owc_geo_mcd_prs_ctl_bos_tig_mlt_fre_hun_swt_sun_urd_tag_jpn_knd_kor_ita_scr_akn_hin_mly_cze_amr_mao_cnt_lit_ewe_slo_gam_grk_mol_rus_svk_qcu_guj_glc_arw_lda_wly_pan_aeg_alb_bat_spa_zul_lat_tsw_jav_tha_anl_tml_ses_bem_aze_rom_ukr_azi_xho_vie_sod_swa_tsn_dgb	0.397568336086191	0.935287903586444	0.352062200638876
317	anl_lit_ewe_rus_gam_sid_chh_arw_aze_azi_tsn_ind_bam_alb_por_bsq_afr_mlt_swt_cnt_slo_hin_zul_mol_bem_guj_fin_dgb_dyu_hun_mcd_tig_geo_svk_ita_rom_pan_sod_aeg_prs_est_fbf_jav_urd_tag_jpn_knd_kor_bul_spa_ses_nor_bat_eng_owc_mao_mnd_fre_igb_glc_amh_lat_dut_grk_pol_qcu_krd_ger_ben_xho_wly_swe_hau_scr_sun_cze_yor_ukr_ven_mly_tha_heb_tml_tsw_swa_tur_ctl_bos_uzb_akn_vie_amr_lda_cic_moo	-1.01990400924456	-2.48540082387787	0.0147270912631273
318	sod_pan_fbf_svk_tig_amh_aeg_por_aze_uzb_igb_ind_swa_nor_hin_bsq_cze_heb_bem_cnt_scr_rom_bam_pol_ses_mol_hun_swt_akn_est_slo_amr_geo_krd_grk_ukr_arw_hau_sid_glc_fin_tsw_bat_dut_mly_jpn_knd_kor_guj_bul_moo_ita_sun_lit_chh_jav_mnd_rus_ewe_alb_anl_spa_ben_bos_lat_qcu_prs_urd_swe_lda_owc_ctl_wly_fre_mao_ger_tsn_afr_zul_tag_tha_mlt_tml_dgb_cic_azi_eng_mcd_tur_dyu_vie_gam_yor_xho_ven	-0.528217081143254	-1.25642042477481	0.212110434598771
319	owc_grk_tsw_pan_chh_wly_anl_pol_azi_uzb_bem_tag_dgb_fre_ger_bsq_svk_mlt_igb_cnt_guj_lit_ewe_spa_ven_alb_hun_swt_moo_est_mcd_aeg_geo_nor_por_slo_ukr_heb_amh_mol_fin_bam_bat_swe_sun_jpn_knd_kor_scr_krd_cic_ben_mly_bul_amr_jav_mnd_ctl_akn_prs_sid_hin_eng_urd_glc_qcu_afr_rom_dut_tsn_hau_rus_sod_cze_ind_bos_yor_lat_xho_mao_tha_tig_tml_swa_dyu_tur_ita_arw_aze_ses_vie_gam_fbf_lda_zul	-0.616928019315725	-1.47618146494701	0.143273193421114
320	gam_mcd_lda_hin_chh_sid_wly_pol_tur_aze_moo_tag_akn_scr_bul_bsq_cze_owc_bem_cnt_lat_nor_zul_rom_cic_ukr_fin_igb_tsw_est_glc_aeg_geo_svk_afr_guj_krd_hau_tig_prs_hun_ven_mly_lit_mao_jpn_knd_kor_urd_swe_yor_ben_ind_fre_mlt_jav_mnd_dut_xho_grk_amh_bos_alb_mol_ctl_qcu_spa_pan_ger_swa_amr_slo_sod_eng_sun_arw_bam_por_ewe_bat_tha_heb_tml_ses_dgb_uzb_rus_ita_azi_fbf_vie_anl_dyu_swt_tsn	-0.19272832083562	-0.455373040098838	0.649902270910708
321	aeg_lat_akn_lit_chh_heb_anl_urd_azi_uzb_tsw_tag_bam_ben_spa_bsq_grk_amr_swa_cnt_bos_dut_swt_bul_yor_arw_est_igb_dgb_hun_krd_wly_geo_por_alb_hin_pol_sod_mlt_slo_fin_xho_mly_fre_sun_jpn_tml_kor_mcd_pan_ses_rom_jav_guj_hau_ind_mnd_glc_cic_swe_sid_rus_prs_mol_cze_qcu_ger_ctl_eng_lda_amh_svk_gam_afr_mao_nor_ewe_scr_zul_bat_tha_tig_knd_bem_fbf_aze_ukr_ita_tur_ven_vie_owc_moo_tsn_dyu	-0.790769128865085	-1.89866382322912	0.0607090570114571
322	anl_dut_xho_arw_gam_sid_tig_ctl_uzb_azi_lda_sun_swa_ita_slo_bsq_mcd_amr_cic_cnt_guj_lat_akn_bos_yor_scr_hun_swt_fbf_est_fre_sod_geo_mol_swe_rus_afr_hau_owc_por_fin_ven_mly_lit_mao_jpn_knd_kor_urd_pol_tsn_cze_ind_pan_amh_bat_mnd_spa_ewe_ukr_aeg_alb_grk_bul_hin_qcu_glc_prs_rom_zul_wly_svk_chh_ben_jav_eng_ses_krd_bem_tag_tha_mlt_tml_dyu_tsw_tur_ger_nor_aze_dgb_vie_heb_bam_moo_igb	-0.789998057450916	-1.89743187139049	0.0608733404263469
323	chh_lit_zul_glc_gam_amr_aeg_por_azi_aze_akn_mao_tsn_ger_grk_bsq_svk_tig_swt_cnt_hin_ctl_igb_urd_xho_pan_est_cic_bam_hun_prs_wly_geo_afr_krd_slo_scr_sod_mlt_fre_fin_dgb_ind_alb_tag_jpn_knd_kor_mol_dut_yor_swe_jav_cze_sid_mly_mnd_rus_bem_spa_amh_ukr_bos_ita_arw_qcu_eng_ben_lat_tsw_owc_nor_heb_rom_sun_bul_dyu_pol_ven_bat_tha_hau_tml_lda_ses_tur_guj_mcd_uzb_swa_vie_anl_moo_ewe_fbf	-0.566637506376741	-1.3506539396781	0.180083660722277
324	owc_bos_ses_spa_heb_amr_tig_dut_azi_uzb_bam_tag_tsn_ben_urd_bsq_ctl_aeg_ven_cnt_alb_bul_dyu_ukr_ewe_ita_fin_cic_swa_est_svk_wly_geo_pan_guj_eng_arw_sid_amh_mol_hun_swt_mly_grk_bat_jpn_knd_kor_mcd_nor_akn_por_sun_hin_sod_mao_mnd_afr_xho_rus_mlt_lit_swe_slo_rom_qcu_prs_cze_scr_tsw_chh_pol_hau_krd_ind_lat_zul_glc_lda_jav_tha_anl_tml_yor_fbf_aze_ger_fre_tur_dgb_vie_gam_bem_igb_moo	0.100059169041438	0.235288007577532	0.814502523838472
325	gam_swe_tsw_alb_mlt_amr_chh_rus_uzb_aze_cic_ind_akn_dut_eng_bsq_ukr_heb_swt_cnt_bul_afr_igb_spa_dgb_cze_est_moo_dyu_fin_mcd_sid_geo_ctl_bos_hin_glc_owc_anl_nor_hun_lda_tag_mol_mao_jpn_tml_kor_guj_prs_yor_krd_jav_ita_sod_sun_mnd_ben_fbf_pol_wly_urd_slo_rom_por_qcu_arw_lat_ger_ewe_aeg_grk_tig_fre_mly_pan_swa_lit_bam_bat_tha_amh_knd_xho_ses_tur_svk_scr_azi_ven_vie_hau_bem_tsn_zul	-0.172169931756315	-0.406167617906312	0.685552525556323
326	anl_ctl_lda_glc_sod_gam_mlt_rus_uzb_aze_swa_ind_akn_mol_ukr_bsq_svk_wly_tsn_mnd_nor_prs_cic_lit_xho_slo_fin_ses_moo_est_grk_hau_geo_guj_urd_por_eng_heb_amr_ger_hun_yor_sun_spa_bat_jpn_knd_kor_hin_swe_bem_alb_tag_arw_aeg_mao_cnt_krd_igb_ben_sid_mcd_fre_pan_dut_qcu_ita_bul_cze_bam_owc_bos_tig_rom_mly_afr_ven_lat_swt_jav_tha_amh_tml_ewe_dyu_tur_pol_scr_azi_tsw_vie_chh_zul_fbf_dgb	0.115226650361569	0.271136252843795	0.786887142793978
327	sod_lat_bam_prs_anl_wly_owc_pol_uzb_aze_tsw_sun_swt_arw_ger_bsq_swe_aeg_ven_mnd_guj_ukr_tsn_cze_dyu_ctl_hun_ewe_xho_fin_spa_mlt_geo_bul_urd_ben_krd_heb_tig_ita_est_zul_bat_pan_mao_jpn_tml_kor_eng_bos_moo_dut_tag_lit_amr_jav_cnt_mol_fbf_rom_sid_slo_mcd_rus_grk_qcu_scr_por_svk_ses_gam_hin_chh_afr_mly_fre_igb_nor_akn_ind_tha_amh_knd_dgb_yor_azi_glc_alb_tur_lda_vie_hau_swa_bem_cic	-0.321169184172804	-0.760487359186501	0.448887105037178
328	heb_mol_cic_scr_aeg_tig_wly_swe_azi_tur_dgb_tag_swa_ger_arw_bsq_lit_amr_bem_cnt_svk_afr_fbf_ben_ses_rom_est_ewe_akn_hun_pan_chh_geo_bul_rus_urd_spa_anl_hau_mcd_fin_swt_sun_nor_ind_jpn_knd_kor_bos_cze_moo_alb_mly_grk_amh_jav_mnd_por_tsn_glc_owc_eng_ukr_guj_dut_qcu_slo_prs_ita_tsw_mlt_pol_sid_hin_bat_fre_igb_ctl_yor_mao_tha_gam_tml_xho_ven_aze_lat_krd_uzb_zul_vie_sod_lda_bam_dyu	-0.666725700099326	-1.59770731730923	0.113500468800064
329	heb_krd_bem_svk_wly_aeg_sod_urd_aze_tur_fbf_mao_tsw_bul_ben_bsq_guj_hau_ewe_mnd_eng_swe_moo_cze_lda_pan_hun_dgb_swt_est_rus_chh_geo_hin_spa_scr_pol_sid_owc_dut_fin_swa_bat_por_tag_jpn_knd_kor_ctl_ukr_cic_glc_mly_mcd_amh_ind_cnt_fre_akn_ger_gam_alb_lit_mol_afr_qcu_prs_lat_ita_ven_anl_grk_amr_slo_sun_nor_igb_bos_yor_jav_tha_mlt_tml_tsn_dyu_azi_arw_rom_uzb_ses_vie_tig_zul_bam_xho	-0.792141394159496	-1.90629166867244	0.0597001587078
330	gam_glc_bem_pol_heb_aeg_amh_spa_aze_uzb_ses_jav_ewe_ben_pan_bsq_slo_sod_igb_cnt_lat_dut_fbf_afr_akn_rom_fin_dyu_cic_est_hin_amr_geo_por_fre_scr_urd_owc_chh_cze_hun_swa_sun_rus_tag_jpn_tml_kor_lit_ctl_dgb_bos_mao_prs_anl_bat_mnd_alb_tsn_arw_tig_svk_bul_krd_ukr_qcu_swe_ger_grk_moo_hau_mcd_wly_mol_mly_eng_xho_guj_lda_ind_tha_sid_knd_yor_bam_tur_nor_ita_azi_ven_vie_mlt_swt_zul_tsw	0.316699515176057	0.745250953805124	0.457999359543841
331	gam_alb_bam_urd_mlt_anl_owc_bos_uzb_tur_tsn_jav_moo_fre_spa_bsq_prs_sid_zul_cnt_svk_swe_lda_slo_swt_afr_hun_bem_dyu_fin_por_tig_geo_glc_eng_nor_ukr_amh_heb_guj_est_ewe_mly_bul_mao_jpn_knd_kor_cze_lit_dgb_grk_bat_pan_sod_ind_mnd_scr_fbf_hin_chh_rus_arw_pol_ita_qcu_ctl_lat_mcd_ses_aeg_ger_amr_mol_sun_rom_cic_krd_xho_tag_tha_wly_tml_yor_igb_azi_ben_dut_aze_tsw_vie_hau_akn_ven_swa	0.0816297318673435	0.192107783751827	0.848076629304772
332	sod_pan_lda_ita_amr_wly_mlt_ukr_azi_uzb_swt_jav_moo_arw_pol_bsq_nor_hau_yor_cnt_eng_urd_swa_swe_bam_lit_fin_cic_ewe_hun_mcd_owc_geo_bul_guj_glc_hin_amh_heb_spa_est_tsw_ind_por_sun_jpn_knd_kor_mol_fre_tsn_prs_mly_lat_anl_tag_mnd_bos_fbf_alb_tig_slo_rus_afr_ger_qcu_grk_ctl_scr_ses_chh_krd_aeg_ben_bat_dut_dgb_rom_dyu_mao_tha_sid_tml_ven_zul_tur_cze_svk_aze_bem_vie_gam_akn_igb_xho	0.098032080221741	0.230620335728749	0.818116333375603
333	mlt_arw_tsw_mol_heb_aeg_sid_urd_azi_uzb_moo_mly_ses_ita_ben_bsq_hin_sod_bem_cnt_eng_guj_swt_por_fbf_dut_est_xho_dyu_fin_svk_chh_geo_alb_spa_bos_swe_gam_amh_ukr_hun_dgb_bat_afr_tag_jpn_tml_kor_fre_bul_akn_rom_mao_krd_amr_jav_mnd_pol_swa_prs_anl_cze_scr_nor_glc_qcu_lat_slo_mcd_igb_tig_lit_owc_ctl_ind_grk_zul_rus_ven_sun_tha_hau_knd_cic_bam_aze_pan_ger_tur_yor_vie_wly_ewe_tsn_lda	0.0169484170242812	0.0398856496350494	0.968269791934288
334	anl_svk_akn_lit_sod_amh_owc_fre_tur_uzb_igb_mly_swa_scr_arw_bsq_slo_hau_zul_mnd_spa_urd_tsw_rus_bam_por_hun_ses_yor_fin_grk_aeg_geo_afr_pan_swe_alb_mlt_chh_eng_est_tsn_jav_lat_bat_jpn_tml_kor_guj_mcd_ven_cze_ind_ben_heb_tag_cnt_prs_moo_dut_tig_ctl_bos_hin_krd_qcu_bul_ita_glc_ewe_amr_ukr_gam_ger_mao_mol_cic_nor_xho_sun_tha_wly_knd_dgb_fbf_azi_pol_rom_aze_dyu_vie_sid_lda_swt_bem	-0.0462916135555497	-0.109080513009587	0.913373648881964
335	owc_cze_fbf_grk_mlt_chh_amr_hin_uzb_aze_bam_bat_swt_swe_mcd_bsq_prs_wly_dgb_mnd_por_alb_bem_eng_swa_ger_fin_tsw_xho_est_svk_aeg_geo_ukr_krd_lat_pan_tig_hau_pol_hun_moo_tag_dut_mao_jpn_knd_kor_scr_afr_lda_ctl_ind_mol_heb_mly_cnt_fre_igb_glc_amh_nor_spa_rom_arw_qcu_rus_bul_guj_dyu_gam_urd_anl_lit_sun_ben_ses_slo_tsn_jav_tha_sod_tml_ven_ewe_tur_ita_bos_azi_akn_vie_sid_cic_zul_yor	-0.0105801049430318	-0.0249089236175552	0.980180979098441
336	amh_svk_dgb_por_heb_sod_mlt_scr_uzb_tur_swa_tag_bem_ctl_lat_bsq_alb_aeg_akn_mnd_arw_eng_bam_afr_moo_pan_hun_swt_xho_est_pol_owc_geo_mol_urd_ger_cze_hau_wly_krd_fin_fbf_jav_guj_bat_jpn_knd_kor_spa_ukr_ewe_lit_ind_prs_amr_mao_cnt_slo_cic_dut_sid_fre_bos_rom_ben_qcu_mcd_hin_rus_ses_gam_glc_chh_nor_mly_bul_zul_ita_tsn_sun_tha_tig_tml_yor_dyu_aze_swe_grk_azi_lda_vie_anl_tsw_igb_ven	-0.366933143706473	-0.868826150775574	0.387178896583338
337	aeg_krd_igb_pan_anl_heb_sid_slo_uzb_azi_ses_mao_swt_ger_mcd_bsq_spa_tig_yor_mnd_grk_rus_ewe_ctl_tsn_fre_fin_xho_bem_est_nor_owc_geo_pol_guj_ukr_hin_amh_gam_lit_hun_fbf_ind_afr_sun_jpn_knd_kor_cze_por_ven_urd_mly_swe_chh_tag_cnt_svk_swa_prs_hau_arw_ita_scr_eng_qcu_mol_glc_alb_dgb_mlt_bul_amr_bos_bat_dut_akn_ben_zul_jav_tha_wly_tml_cic_bam_tur_lat_rom_aze_tsw_vie_sod_lda_moo_dyu	0.12164147218937	0.286033318687419	0.775488770473317
338	amh_afr_cic_alb_sid_heb_amr_scr_tur_uzb_akn_mly_ewe_rom_swe_bsq_cze_tig_bem_cnt_nor_svk_ven_bos_zul_pol_est_bam_lda_fin_prs_gam_geo_lat_grk_guj_slo_anl_owc_eng_hun_fbf_jav_bul_tag_jpn_knd_kor_glc_pan_dgb_krd_bat_arw_sod_ind_mnd_ger_dyu_rus_hau_ben_spa_urd_mol_qcu_ctl_por_ita_swa_wly_fre_aeg_hin_mao_dut_swt_lit_tsw_sun_tha_mlt_tml_xho_ses_azi_mcd_ukr_aze_moo_vie_chh_tsn_igb_yor	0.295977670231744	0.69675413164489	0.487694612463861
339	tig_lat_swt_nor_wly_mlt_heb_guj_uzb_aze_ewe_bat_xho_cze_glc_bsq_eng_amh_ses_mnd_mol_spa_zul_arw_cic_pan_est_moo_fbf_fin_rom_anl_geo_afr_prs_hin_lit_sod_sid_grk_hun_tsw_mly_dut_sun_jpn_tml_kor_ita_pol_ven_ctl_ind_fre_hau_tag_cnt_slo_dyu_ukr_chh_mcd_svk_por_bul_qcu_krd_urd_rus_dgb_owc_swe_amr_bos_jav_ben_akn_alb_bem_mao_tha_gam_knd_igb_tsn_tur_scr_ger_azi_yor_vie_aeg_swa_bam_lda	-0.694569088569008	-1.66412847177331	0.0994528201398063
340	amh_prs_akn_cze_heb_anl_mlt_pol_tur_aze_yor_bat_tsw_spa_rom_bsq_ita_hau_ses_cnt_lat_mol_ven_swe_ewe_ger_fin_swt_igb_est_krd_owc_geo_dut_guj_lit_nor_wly_chh_ben_hun_bam_mly_por_ind_jpn_tml_kor_rus_eng_xho_ukr_jav_scr_sid_sun_mnd_bul_tsn_hin_gam_fre_ctl_bos_slo_qcu_svk_grk_pan_lda_sod_alb_amr_mcd_tag_glc_zul_afr_dyu_mao_tha_tig_knd_fbf_cic_uzb_urd_arw_azi_moo_vie_aeg_dgb_swa_bem	-0.347175256348983	-0.822152045575189	0.413093272236253
341	aeg_lat_moo_pan_gam_mlt_sid_guj_azi_uzb_bam_mao_dgb_prs_arw_bsq_ger_sod_ewe_cnt_bos_lit_xho_fre_swa_swe_est_zul_ven_hun_grk_heb_geo_urd_bul_mol_cze_amr_amh_alb_fin_igb_sun_svk_bat_jpn_knd_kor_rus_glc_swt_dut_ind_pol_hau_mly_mnd_spa_fbf_scr_tig_ita_krd_slo_rom_qcu_nor_por_ben_tsn_chh_afr_owc_ukr_jav_hin_cic_mcd_ses_tag_tha_anl_tml_yor_lda_aze_ctl_eng_tur_bem_vie_wly_akn_dyu_tsw	-1.05174461877801	-2.56544364417499	0.0119037251687517
342	owc_nor_swa_pol_mlt_heb_wly_fre_uzb_azi_swt_bat_igb_ben_por_bsq_ger_sod_tsw_mnd_eng_swe_ses_alb_tsn_ctl_fin_fbf_dyu_est_svk_amh_geo_slo_urd_prs_glc_anl_hau_krd_hun_dgb_jav_ukr_mly_jpn_tml_kor_ita_cze_ven_bos_tag_bul_chh_mao_cnt_arw_xho_rom_gam_lat_lit_afr_mol_qcu_grk_hin_spa_ewe_aeg_pan_tig_guj_sun_rus_akn_mcd_lda_ind_tha_sid_knd_zul_cic_aze_dut_scr_tur_bem_vie_amr_yor_bam_moo	-0.401121971417432	-0.95408959293572	0.342511641022533
343	hau_grk_dyu_cze_wly_sid_amr_lat_azi_uzb_moo_bat_yor_mol_bul_bsq_prs_chh_xho_cnt_urd_ita_lda_rom_bam_dut_fin_swt_ewe_est_bos_owc_geo_afr_swe_alb_scr_sod_mlt_eng_hun_cic_mly_pan_jav_jpn_knd_kor_krd_lit_tsw_ukr_ind_svk_heb_tag_mnd_arw_ven_slo_aeg_pol_hin_por_ger_qcu_mcd_rus_guj_bem_gam_fre_tig_spa_sun_ctl_swa_nor_akn_mao_tha_anl_tml_tsn_zul_aze_ben_glc_tur_igb_vie_amh_ses_fbf_dgb	-0.623675621838381	-1.48932477190201	0.139785386157958
344	amh_scr_tsn_arw_aeg_anl_heb_por_azi_uzb_moo_mly_fbf_nor_glc_bsq_eng_mlt_bam_mnd_swe_afr_ven_svk_zul_hin_fin_xho_yor_hun_mol_amr_geo_grk_ctl_pan_mcd_sid_owc_ben_est_bem_bat_rus_ind_jpn_knd_kor_spa_lat_cic_ger_jav_ukr_chh_mao_cnt_urd_dyu_ita_tig_guj_lit_krd_alb_qcu_prs_bos_rom_ewe_wly_bul_gam_pol_tag_dut_ses_cze_dgb_sun_tha_sod_tml_akn_lda_tur_slo_fre_aze_swt_vie_hau_swa_igb_tsw	-0.367121655073996	-0.869679518442683	0.38671466139063
345	chh_ben_yor_bos_owc_sid_hau_bul_aze_uzb_ses_mly_igb_svk_ita_bsq_slo_mlt_akn_mnd_ger_nor_tsw_afr_cic_grk_est_bam_lda_fin_fre_aeg_geo_spa_por_lat_scr_sod_gam_rom_hun_bem_sun_swe_tag_jpn_tml_kor_cze_dut_ewe_lit_bat_glc_amr_mao_cnt_hin_moo_prs_heb_mcd_ctl_eng_mol_qcu_rus_arw_alb_xho_tig_pan_wly_ukr_jav_krd_zul_pol_swa_ind_tha_anl_knd_fbf_ven_azi_urd_guj_tur_tsn_vie_amh_dgb_dyu_swt	-0.228644840213528	-0.54025055939796	0.590315693091357
346	tig_bul_zul_eng_heb_aeg_hau_prs_tur_aze_tsw_tag_fbf_cze_por_bsq_arw_sid_xho_mnd_pan_ita_akn_lat_cic_ben_hun_ses_ven_fin_spa_wly_geo_mol_ukr_mcd_swe_chh_amr_bos_est_yor_bat_rus_jav_jpn_knd_kor_fre_slo_swt_svk_ind_glc_mlt_sun_cnt_urd_moo_nor_amh_guj_lit_hin_grk_qcu_rom_pol_ctl_ewe_owc_ger_gam_dut_mao_afr_dyu_scr_bam_mly_tha_sod_tml_lda_igb_azi_krd_alb_uzb_tsn_vie_anl_bem_swa_dgb	-0.478103960491245	-1.13799544629722	0.258045623350791
347	amr_lat_swt_prs_anl_sid_tig_urd_uzb_aze_ses_ind_ewe_nor_bul_bsq_grk_heb_zul_cnt_ita_guj_dgb_svk_yor_krd_hun_xho_fbf_est_eng_gam_geo_mcd_glc_alb_ukr_owc_hau_lit_fin_bem_sun_slo_mly_jpn_knd_kor_mol_fre_moo_dut_jav_bos_amh_bat_mnd_swe_igb_ger_aeg_afr_pan_ctl_arw_qcu_cze_rus_por_cic_mlt_scr_chh_pol_mao_hin_ven_rom_tsw_tag_tha_sod_tml_bam_tsn_azi_spa_ben_tur_swa_vie_wly_dyu_lda_akn	-0.242144373560265	-0.571937074595062	0.568744484218368
348	gam_rus_igb_nor_sid_amr_aeg_swe_tur_aze_bam_tag_yor_alb_guj_bsq_glc_chh_tsn_cnt_slo_lat_ewe_mcd_akn_ctl_fin_moo_cic_hun_hin_heb_geo_scr_pan_por_rom_mlt_amh_prs_est_fbf_ind_spa_mly_jpn_knd_kor_dut_arw_dgb_fre_sun_mol_owc_bat_mnd_ger_tsw_urd_wly_eng_bul_ita_pol_qcu_svk_krd_cze_swt_tig_afr_anl_ben_mao_bos_bem_lit_xho_jav_tha_sod_tml_ses_ven_azi_grk_ukr_uzb_lda_vie_hau_zul_dyu_swa	-0.433015737149027	-1.02866525149551	0.306304978022328
349	gam_svk_swt_afr_chh_amr_aeg_por_azi_aze_cic_sun_yor_ukr_ger_bsq_mcd_owc_igb_cnt_prs_lit_moo_eng_dyu_pol_est_bam_swa_fin_nor_mlt_geo_cze_bul_guj_urd_sod_tig_spa_hun_xho_mly_lat_jav_jpn_tml_kor_krd_dut_bem_ben_bat_grk_sid_mao_mnd_slo_zul_alb_wly_hin_mol_rom_arw_qcu_pan_fre_ctl_ven_anl_rus_heb_scr_tag_glc_tsn_swe_ewe_ind_tha_amh_knd_dgb_ses_uzb_bos_ita_tur_fbf_vie_hau_akn_lda_tsw	-0.708491327872704	-1.69966229800604	0.0925369650694099
350	amh_ben_tsw_urd_owc_tig_wly_pol_uzb_aze_fbf_sun_bam_spa_arw_bsq_lat_heb_cic_mnd_bul_alb_swt_rom_ses_swe_fin_igb_xho_hun_mcd_mlt_geo_bos_dut_cze_fre_hau_chh_pan_est_dyu_ind_krd_bat_jpn_knd_kor_por_guj_dgb_ita_mly_grk_amr_jav_cnt_hin_zul_ger_sid_rus_mol_scr_prs_qcu_afr_eng_glc_bem_gam_svk_sod_lit_tag_ukr_tsn_slo_ewe_mao_tha_anl_tml_akn_swa_tur_nor_ctl_azi_lda_vie_aeg_yor_ven_moo	-0.669204932519312	-1.6050469034801	0.111874081457277
351	owc_glc_xho_pol_gam_amr_anl_grk_uzb_aze_akn_sun_dgb_scr_prs_bsq_rus_heb_ewe_cnt_por_nor_igb_fre_fbf_lat_est_swt_tsw_fin_eng_tig_geo_pan_alb_ben_mcd_amh_mlt_ita_hun_swa_jav_krd_mao_jpn_tml_kor_hin_rom_lda_guj_bat_bul_chh_ind_mnd_urd_yor_svk_sod_afr_arw_bos_mol_qcu_ukr_spa_cze_ven_hau_dut_aeg_ctl_tag_ger_ses_slo_zul_mly_tha_wly_knd_cic_moo_tur_swe_lit_azi_bem_vie_sid_dyu_bam_tsn	-0.559050726007207	-1.33079789392722	0.186509151634184
352	heb_alb_ses_guj_amr_hau_owc_rom_uzb_aze_akn_tag_swa_spa_scr_bsq_bos_sod_xho_mnd_glc_por_cic_ukr_moo_cze_est_yor_tsw_hun_mol_wly_geo_lit_ita_dut_eng_amh_aeg_bul_fin_zul_ind_lat_mao_jpn_knd_kor_fre_nor_tsn_pol_sun_ben_tig_jav_cnt_ger_dgb_urd_mlt_ctl_slo_rus_mcd_qcu_swe_krd_grk_igb_anl_hin_sid_svk_bat_pan_ven_arw_bem_mly_tha_chh_tml_swt_lda_tur_prs_afr_azi_dyu_vie_gam_fbf_ewe_bam	-0.00539328864033908	-0.0127004293247563	0.989894001556483
353	hau_ctl_tsn_ger_owc_mlt_sid_lit_aze_uzb_cic_jav_zul_nor_prs_bsq_alb_tig_fbf_mnd_spa_mcd_akn_svk_swa_fre_fin_ven_igb_est_glc_sod_geo_grk_ita_ben_scr_amr_anl_rus_hun_yor_tag_swe_mly_jpn_tml_kor_slo_por_ses_cze_bat_rom_aeg_sun_cnt_pol_bam_pan_chh_ukr_bos_dut_arw_qcu_urd_lat_hin_lda_heb_bul_gam_eng_ind_guj_swt_krd_dgb_mao_tha_amh_knd_ewe_moo_azi_afr_mol_tur_xho_vie_wly_bem_tsw_dyu	0.260669733872158	0.61369841422938	0.540912839033253
354	sid_ben_tsn_rus_heb_chh_amh_eng_azi_tur_dyu_jav_akn_guj_grk_bsq_rom_tig_tsw_mnd_dut_pan_ses_bul_swt_hin_est_bam_ven_fin_mol_aeg_geo_ita_fre_svk_mcd_wly_anl_pol_hun_ewe_tag_glc_bat_jpn_knd_kor_alb_slo_dgb_afr_mly_lit_hau_ind_cnt_arw_xho_ctl_mlt_ukr_spa_nor_urd_qcu_por_krd_lat_lda_owc_bos_amr_ger_mao_cze_moo_scr_fbf_sun_tha_sod_tml_zul_yor_uzb_swe_prs_aze_igb_vie_gam_cic_bem_swa	-0.0383149648207747	-0.0902789380438518	0.928259709704391
355	hau_spa_ven_ben_anl_aeg_amh_slo_azi_tur_xho_sun_yor_afr_mcd_bsq_ctl_chh_bem_mnd_pan_ita_tsn_arw_swa_bos_fin_fbf_tsw_est_krd_heb_geo_urd_eng_grk_prs_sid_mlt_scr_hun_lda_mly_nor_bat_jpn_tml_kor_lat_svk_cic_swe_ind_fre_gam_mao_cnt_lit_moo_hin_sod_ger_mol_rom_ukr_qcu_dut_rus_por_dyu_owc_guj_wly_pol_jav_glc_zul_bul_ses_tag_tha_tig_knd_swt_igb_uzb_alb_cze_aze_akn_vie_amr_bam_dgb_ewe	-0.172031288277491	-0.406221048949874	0.685513406788714
356	sid_afr_tsw_lat_aeg_gam_wly_prs_tur_azi_bam_ind_ven_ger_eng_bsq_spa_hau_moo_mnd_grk_nor_bem_pan_tsn_mcd_fin_swa_fbf_est_scr_amr_geo_pol_krd_ita_por_mlt_owc_bul_hun_igb_sun_glc_mly_jpn_knd_kor_alb_ukr_xho_cze_bat_ben_anl_tag_cnt_mol_ewe_lit_sod_rus_ctl_svk_guj_qcu_rom_hin_fre_cic_heb_swe_chh_bos_jav_slo_dyu_arw_swt_mao_tha_amh_tml_lda_zul_uzb_dut_urd_aze_dgb_vie_tig_yor_ses_akn	0.807362793341887	1.92500712132416	0.0572844879069333
357	mlt_ctl_yor_bos_sid_anl_amr_alb_tur_aze_dyu_sun_fbf_ben_hin_bsq_scr_chh_igb_cnt_ger_afr_ses_por_lda_ukr_hun_zul_cic_est_ita_wly_geo_grk_glc_prs_arw_owc_tig_rom_fin_ewe_tag_cze_jav_jpn_knd_kor_eng_rus_akn_nor_ind_bul_gam_bat_mnd_dut_ven_mol_hau_krd_urd_mcd_fre_qcu_slo_guj_swe_moo_amh_lit_sod_svk_mao_pan_swa_pol_xho_mly_tha_aeg_tml_bam_tsw_azi_spa_lat_uzb_bem_vie_heb_swt_tsn_dgb	-1.12630041129509	-2.76473990963984	0.00686960679896334
358	anl_ita_swt_ger_heb_amh_tig_grk_azi_uzb_ewe_bat_moo_swe_lat_bsq_ukr_sod_tsn_mnd_nor_pan_tsw_mcd_zul_afr_fin_lda_bem_hun_cze_owc_geo_pol_slo_por_glc_sid_wly_svk_est_igb_jav_mol_tag_jpn_knd_kor_rom_eng_fbf_hin_ind_guj_aeg_sun_cnt_fre_dyu_bul_amr_arw_alb_spa_dut_qcu_prs_ctl_lit_bam_gam_urd_mlt_bos_mly_krd_swa_scr_ses_mao_tha_hau_tml_cic_akn_aze_rus_ben_tur_dgb_vie_chh_yor_ven_xho	0.613725326300889	1.44988973497866	0.15045337249158
359	sod_hin_tsn_ukr_hau_chh_heb_grk_tur_azi_ses_sun_fbf_pan_bul_bsq_ita_mlt_tsw_cnt_svk_bos_cic_por_dyu_spa_fin_lda_moo_hun_nor_owc_geo_guj_pol_rom_swe_aeg_anl_glc_est_zul_tag_fre_mao_jpn_tml_kor_rus_urd_dgb_prs_mly_krd_tig_bat_mnd_ger_akn_scr_amr_afr_arw_cze_mcd_qcu_slo_mol_alb_bam_gam_eng_sid_ctl_jav_dut_igb_lit_ven_ind_tha_wly_knd_ewe_bem_uzb_ben_lat_aze_xho_vie_amh_yor_swt_swa	-0.384894382709054	-0.913124245502071	0.363538356362059
360	wly_prs_lda_fre_gam_mlt_tig_ger_tur_azi_igb_sun_ewe_por_swe_bsq_slo_amr_ses_mnd_ben_rus_swt_lat_xho_dut_hun_cic_dgb_fin_alb_owc_geo_arw_mcd_grk_bos_aeg_hau_glc_est_tsn_jav_pol_mly_jpn_tml_kor_rom_afr_ven_svk_tag_lit_sod_mao_cnt_mol_tsw_krd_heb_cze_nor_bul_urd_qcu_ukr_hin_eng_zul_chh_guj_anl_ctl_ind_ita_fbf_spa_dyu_bat_tha_sid_knd_yor_moo_uzb_scr_pan_aze_swa_vie_amh_bam_bem_akn	0.222693572803821	0.524907538240279	0.600896558624738
361	anl_nor_swt_swe_mlt_wly_sid_lit_uzb_aze_dgb_tag_zul_urd_rus_bsq_glc_gam_xho_mnd_bos_scr_bam_fre_ewe_pan_fin_ven_bem_est_por_chh_geo_spa_ben_bul_ctl_sod_heb_dut_hun_cic_sun_eng_bat_jpn_tml_kor_ger_ita_fbf_cze_mly_ukr_amh_jav_cnt_pol_yor_hin_owc_krd_mol_guj_afr_qcu_arw_slo_lat_akn_tig_rom_hau_mcd_ind_svk_ses_prs_tsn_mao_tha_amr_knd_moo_dyu_azi_alb_grk_tur_lda_vie_aeg_tsw_swa_igb	-0.742172722438235	-1.78452252375688	0.0775997209379561
362	gam_afr_bem_prs_sod_tig_chh_fre_uzb_tur_dyu_tag_ven_ben_urd_bsq_eng_mlt_dgb_mnd_alb_ctl_akn_hin_tsn_slo_est_swa_yor_hun_ukr_hau_geo_svk_grk_pol_scr_amr_sid_pan_fin_bam_mly_nor_sun_jpn_knd_kor_krd_bul_zul_guj_jav_glc_anl_mao_cnt_lat_ses_rom_amh_ger_ita_mol_spa_qcu_cze_lit_por_xho_wly_arw_owc_rus_ind_bos_moo_swe_igb_bat_tha_aeg_tml_swt_cic_aze_dut_mcd_azi_tsw_vie_heb_ewe_fbf_lda	-0.468654589974947	-1.11474470547548	0.267832304419415
363	sod_rom_dgb_bul_sid_owc_mlt_svk_uzb_aze_dyu_tag_ewe_spa_swe_bsq_nor_hau_zul_cnt_ben_grk_lda_ukr_igb_scr_fin_cic_tsn_hun_pan_amr_geo_mcd_alb_lat_afr_amh_anl_guj_est_tsw_jav_arw_mly_jpn_tml_kor_prs_ita_ven_dut_mao_cze_heb_ind_mnd_por_swt_slo_gam_ger_eng_rus_mol_qcu_pol_urd_glc_xho_aeg_bos_chh_fre_bat_lit_akn_krd_swa_sun_tha_wly_knd_ses_fbf_tur_ctl_hin_azi_bam_vie_tig_moo_yor_bem	-0.166736874311715	-0.393359429704195	0.694954353319766
364	sod_slo_akn_krd_chh_aeg_owc_prs_aze_tur_ven_jav_dgb_eng_ger_bsq_grk_wly_tsw_mnd_arw_cze_swa_rom_fbf_fre_est_lda_tsn_hun_ita_amh_geo_rus_alb_guj_glc_hau_anl_spa_fin_swt_ind_scr_sun_jpn_knd_kor_ctl_mol_igb_ben_mly_urd_gam_mao_cnt_afr_ses_bos_heb_mcd_por_hin_lit_qcu_nor_bul_ukr_cic_amr_pan_sid_pol_bat_swe_ewe_dut_xho_tag_tha_mlt_tml_dyu_moo_uzb_svk_lat_azi_bam_vie_tig_bem_yor_zul	-0.250446599914534	-0.592109623495485	0.555213985261571
365	mlt_alb_ven_por_amh_tig_sid_fre_tur_azi_bem_jav_xho_scr_glc_bsq_mol_gam_tsw_mnd_lat_arw_tsn_eng_swa_rom_hun_igb_ses_fin_ukr_wly_geo_ger_ctl_bos_cze_anl_heb_grk_est_cic_bat_krd_ind_jpn_knd_kor_urd_rus_swt_spa_tag_ita_sod_sun_cnt_nor_yor_svk_hau_dut_ben_prs_afr_qcu_lit_bul_slo_lda_amr_hin_chh_mcd_mao_guj_zul_pol_akn_mly_tha_aeg_tml_ewe_dgb_aze_pan_swe_uzb_dyu_vie_owc_fbf_bam_moo	-0.806276812185875	-1.94529314762927	0.054759915074704
366	wly_bul_tsw_hin_tig_amh_sid_ita_tur_azi_tsn_mao_ses_prs_cze_bsq_mol_aeg_bam_mnd_ukr_ctl_dgb_arw_bem_mcd_est_swa_cic_fin_urd_chh_geo_slo_rom_ben_dut_hau_heb_spa_hun_ven_ind_afr_tag_jpn_tml_kor_rus_nor_fbf_glc_bat_pan_gam_jav_cnt_fre_swt_svk_amr_ger_krd_alb_lit_qcu_lat_scr_eng_igb_owc_guj_anl_grk_mly_pol_lda_por_zul_sun_tha_sod_knd_moo_ewe_aze_bos_swe_uzb_dyu_vie_mlt_akn_xho_yor	-0.103984489600971	-0.245119830573766	0.806903719231503
367	chh_mol_xho_mcd_sid_heb_sod_pol_uzb_aze_swt_tag_dyu_alb_hin_bsq_rus_tig_swa_mnd_pan_fre_igb_urd_bem_por_est_cic_yor_hun_prs_amh_geo_arw_ukr_rom_svk_anl_aeg_eng_fin_akn_jav_slo_mao_jpn_knd_kor_lat_guj_ven_ctl_bat_glc_mlt_sun_cnt_nor_tsw_cze_hau_bul_scr_grk_ger_qcu_ita_swe_bos_lda_gam_afr_owc_ben_ind_spa_moo_krd_dgb_mly_tha_amr_tml_ses_ewe_tur_lit_dut_azi_tsn_vie_wly_bam_fbf_zul	-0.453175872799899	-1.07565879200043	0.284862541673485
368	heb_cze_ses_fre_sod_aeg_mlt_ger_azi_tur_dgb_ind_zul_svk_mol_bsq_lit_anl_ewe_cnt_afr_grk_bem_mcd_akn_alb_fin_swt_moo_est_lat_sid_geo_nor_ukr_por_rus_chh_owc_ben_hun_yor_jav_slo_bat_jpn_knd_kor_glc_bos_tsn_bul_mly_scr_amr_tag_mnd_spa_tsw_pol_hau_arw_urd_pan_guj_qcu_rom_ita_dut_bam_tig_swe_wly_hin_sun_krd_cic_prs_lda_mao_tha_gam_tml_swa_dyu_uzb_eng_ctl_aze_ven_vie_amh_fbf_xho_igb	-0.358232725845098	-0.84898586337609	0.398069235263651
369	owc_por_igb_bul_hau_anl_sod_ger_uzb_aze_tsn_bat_swt_prs_glc_bsq_arw_wly_moo_mnd_dut_svk_tsw_grk_bam_rom_fin_bem_lda_hun_ukr_amr_geo_urd_ben_afr_mol_gam_mlt_eng_est_ven_jav_fre_sun_jpn_knd_kor_swe_scr_cic_ctl_tag_alb_chh_mly_cnt_bos_fbf_pan_aeg_lat_pol_cze_guj_qcu_mcd_nor_slo_swa_tig_spa_amh_rus_mao_hin_ses_lit_dyu_ind_tha_sid_tml_ewe_yor_azi_krd_ita_tur_zul_vie_heb_akn_xho_dgb	0.300418205594115	0.708632311685754	0.480325205389145
370	mlt_ger_swa_urd_tig_anl_heb_spa_uzb_aze_yor_mao_igb_por_grk_bsq_eng_chh_ven_cnt_arw_swe_lda_rom_tsn_ben_fin_swt_bem_hun_glc_wly_geo_ukr_scr_mol_pol_sod_gam_bul_est_dgb_mly_ctl_sun_jpn_tml_kor_prs_fre_xho_dut_jav_bos_sid_ind_mnd_ita_dyu_cze_amr_krd_slo_alb_rus_qcu_hin_afr_nor_fbf_aeg_guj_hau_svk_bat_lit_ewe_lat_moo_tag_tha_owc_knd_ses_bam_tur_pan_mcd_azi_zul_vie_amh_akn_tsw_cic	0.441149205910269	1.04123807315244	0.300464392807523
371	mlt_por_dgb_dut_amr_anl_sid_glc_uzb_azi_yor_mao_tsw_swe_ger_bsq_rom_owc_ewe_mnd_spa_urd_bam_ben_zul_hin_est_ven_swa_hun_eng_wly_geo_cze_mcd_lit_lat_chh_tig_guj_fin_cic_mly_arw_tag_jpn_tml_kor_grk_fre_igb_afr_ind_nor_aeg_sun_cnt_slo_lda_bul_gam_prs_krd_rus_ctl_qcu_pol_pan_ukr_swt_sod_mol_heb_alb_jav_scr_tsn_bos_xho_bat_tha_amh_knd_bem_ses_aze_ita_svk_tur_akn_vie_hau_moo_dyu_fbf	0.323672090102985	0.760936027824611	0.44862036916574
372	sid_urd_igb_glc_sod_gam_chh_guj_uzb_aze_dyu_ind_akn_rom_fre_bsq_rus_wly_ven_cnt_arw_scr_tsn_nor_cic_krd_hun_swt_moo_fin_ger_anl_geo_mcd_slo_mol_bos_hau_amr_ctl_est_dgb_mao_eng_mly_jpn_knd_kor_cze_lit_zul_lat_jav_spa_tig_sun_mnd_alb_ses_por_mlt_swe_prs_dut_afr_qcu_pan_bul_pol_fbf_owc_svk_amh_hin_bat_ukr_yor_grk_swa_tag_tha_aeg_tml_lda_xho_azi_ben_ita_tur_bam_vie_heb_tsw_ewe_bem	-1.10467921578718	-2.70740686335297	0.00806976180437216
373	anl_dut_yor_urd_gam_wly_tig_pan_azi_uzb_bam_mly_dyu_fre_ger_bsq_eng_chh_bem_mnd_mol_bul_xho_prs_zul_ukr_fin_ses_dgb_hun_pol_hau_geo_ita_krd_afr_bos_mlt_aeg_lat_est_swt_sun_svk_mao_jpn_tml_kor_rus_ctl_lda_rom_jav_swe_heb_tag_cnt_cze_ven_ben_sod_hin_scr_mcd_slo_qcu_alb_lit_spa_akn_sid_guj_amr_nor_ind_por_igb_grk_moo_bat_tha_owc_knd_cic_ewe_aze_arw_glc_tur_tsn_vie_amh_tsw_swa_fbf	-0.340816688541727	-0.806011836386773	0.422292233955242
374	aeg_dut_lda_rus_sid_sod_gam_bul_uzb_tur_akn_sun_swa_nor_guj_bsq_arw_mlt_tsn_cnt_lat_bos_swt_krd_zul_mcd_fin_dgb_igb_est_spa_heb_geo_swe_urd_ukr_prs_anl_amr_lit_hun_ven_ind_ben_mao_jpn_knd_kor_rom_cze_bem_fre_bat_pol_owc_jav_mnd_glc_yor_scr_wly_svk_ctl_alb_por_qcu_grk_ita_mol_bam_chh_pan_hau_hin_mly_slo_dyu_eng_moo_tag_tha_tig_tml_ewe_ses_aze_ger_afr_azi_tsw_vie_amh_cic_fbf_xho	-0.81463796534356	-1.96062348532391	0.0529151928798915
375	tig_krd_zul_rom_sod_chh_amh_ben_tur_azi_bem_mly_igb_spa_por_bsq_arw_gam_fbf_mnd_urd_swe_lda_mcd_tsn_nor_est_ewe_tsw_hun_pol_hau_geo_alb_cze_mol_lat_amr_owc_pan_fin_swa_tag_glc_ind_jpn_tml_kor_guj_ita_cic_slo_sun_grk_anl_jav_cnt_rus_ses_bos_sid_afr_lit_ger_fre_qcu_hin_prs_dut_xho_wly_scr_mlt_eng_mao_bul_bam_svk_dgb_bat_tha_heb_knd_swt_akn_aze_ukr_ctl_uzb_moo_vie_aeg_ven_dyu_yor	-0.428921840242912	-1.01969457130585	0.310518664033215
376	gam_ita_moo_krd_mlt_hau_amr_glc_uzb_tur_fbf_jav_bam_cze_rom_bsq_grk_amh_ses_mnd_lat_bos_yor_mcd_dgb_eng_hun_bem_xho_est_ger_sid_geo_prs_hin_guj_spa_tig_chh_nor_fin_ven_mly_pol_bat_jpn_tml_kor_bul_scr_lda_slo_mao_pan_owc_sun_cnt_ctl_tsn_rus_anl_swe_arw_afr_por_qcu_svk_lit_mol_swa_wly_dut_aeg_alb_tag_ben_swt_ukr_dyu_ind_tha_heb_knd_cic_akn_azi_urd_fre_aze_zul_vie_sod_ewe_tsw_igb	0.613505122004859	1.45428620263069	0.149233669468793
377	anl_prs_tsw_dut_chh_gam_tig_svk_uzb_tur_fbf_jav_dyu_krd_rus_bsq_nor_sod_swa_mnd_eng_grk_ses_urd_lda_fre_hun_tsn_zul_est_rom_hau_geo_spa_cze_ger_bul_sid_owc_ben_fin_igb_ind_slo_mly_jpn_knd_kor_mcd_guj_akn_scr_bat_por_wly_sun_cnt_glc_ven_ukr_amr_hin_bos_lit_ita_qcu_pol_ctl_lat_yor_heb_alb_amh_mol_mao_afr_dgb_arw_swt_tag_tha_aeg_tml_bam_cic_aze_pan_swe_azi_xho_vie_mlt_moo_bem_ewe	-0.462470713257351	-1.09757327288189	0.275224545590891
378	amr_ben_akn_cze_heb_chh_hau_grk_tur_azi_zul_mao_fbf_lit_krd_bsq_svk_owc_tsw_mnd_bul_rom_igb_prs_ewe_swe_fin_dyu_lda_hun_nor_wly_geo_eng_bos_ita_ger_gam_sid_dut_est_cic_bat_afr_ind_jpn_knd_kor_glc_mcd_ven_por_jav_rus_mlt_tag_cnt_slo_tsn_guj_aeg_pol_fre_ukr_urd_qcu_arw_lat_scr_yor_anl_pan_tig_mol_sun_ctl_swt_hin_dgb_mly_tha_amh_tml_moo_bam_uzb_alb_spa_aze_xho_vie_sod_ses_bem_swa	0.26771829218773	0.630337712111505	0.530019483617186
379	aeg_bos_bem_afr_wly_tig_gam_grk_azi_uzb_tsw_jav_dyu_rus_ben_bsq_swe_amh_akn_cnt_alb_prs_zul_mcd_swt_ctl_hun_ven_dgb_est_dut_sid_geo_lit_glc_por_pol_amr_chh_nor_fin_xho_mly_ger_sun_jpn_tml_kor_hin_slo_fbf_bul_ind_lat_anl_tag_mnd_pan_cic_mol_mlt_ukr_svk_fre_guj_qcu_urd_cze_ita_bam_owc_spa_sod_krd_bat_eng_moo_rom_swa_mao_tha_hau_knd_yor_lda_aze_arw_scr_tur_ewe_vie_heb_ses_igb_tsn	0.142699413551791	0.335564606979484	0.737955034389755
380	amh_por_zul_eng_heb_aeg_chh_cze_uzb_azi_ewe_mao_dyu_ukr_glc_bsq_lat_tig_lda_mnd_lit_rom_swt_afr_ven_fre_fin_dgb_fbf_est_svk_owc_geo_mcd_alb_grk_ita_wly_amr_ger_hun_cic_bat_guj_mly_jpn_knd_kor_rus_scr_tsn_mol_tag_ctl_sod_ind_cnt_krd_akn_pan_sid_swe_spa_ben_bos_qcu_urd_pol_arw_moo_anl_hin_gam_bul_jav_prs_yor_dut_swa_sun_tha_hau_tml_tsw_igb_tur_nor_slo_aze_xho_vie_mlt_bam_ses_bem	0.456827392275866	1.07788816562423	0.283871590873082
381	mlt_prs_zul_svk_gam_hau_aeg_dut_tur_uzb_ses_tag_moo_urd_por_bsq_fre_wly_igb_mnd_pol_hin_dgb_guj_bem_mol_fin_swt_xho_est_afr_amh_geo_scr_spa_ctl_arw_chh_heb_bos_hun_ven_jav_glc_bat_jpn_tml_kor_ita_nor_cic_grk_mao_ukr_sod_ind_cnt_ben_bam_alb_tig_rus_pan_ger_rom_qcu_krd_bul_swe_yor_sid_cze_anl_mcd_sun_eng_ewe_lit_dyu_mly_tha_owc_knd_akn_tsn_azi_lat_slo_aze_tsw_vie_amr_fbf_lda_swa	-0.887889754640976	-2.14899604419502	0.0342313649560649
382	gam_scr_dyu_glc_chh_amh_amr_ctl_tur_uzb_fbf_tag_dgb_mcd_mol_bsq_pan_mlt_swa_cnt_ukr_slo_yor_spa_swt_prs_fin_moo_cic_hun_swe_tig_geo_rus_ita_eng_afr_anl_heb_ger_est_akn_jav_svk_mao_jpn_tml_kor_hin_lat_igb_arw_bat_cze_hau_sun_mnd_lit_lda_grk_sod_bul_rom_fre_dut_qcu_por_urd_alb_ewe_sid_pol_wly_ben_mly_bos_ses_guj_bem_ind_tha_owc_knd_bam_tsn_azi_krd_nor_aze_zul_vie_aeg_xho_ven_tsw	-0.30089117044279	-0.712699495715987	0.477816107443296
383	owc_ben_ses_ukr_heb_gam_tig_bos_azi_uzb_zul_tag_xho_svk_rom_bsq_dut_amr_ven_cnt_prs_ita_dyu_urd_bem_glc_hun_tsn_dgb_fin_krd_chh_geo_pan_mol_mcd_cze_sod_sid_lit_est_akn_ind_por_jav_jpn_knd_kor_swe_alb_yor_pol_sun_scr_anl_bat_mnd_grk_cic_fre_amh_nor_ctl_rus_ger_qcu_slo_bul_arw_bam_wly_spa_mlt_afr_mao_hin_fbf_lat_swa_mly_tha_hau_tml_tsw_lda_aze_guj_eng_tur_igb_vie_aeg_ewe_moo_swt	0.272906776882286	0.642133826295233	0.522366030581813
384	tig_rom_dgb_prs_hau_heb_gam_guj_uzb_azi_igb_ind_moo_glc_lat_bsq_ita_anl_cic_cnt_bos_afr_ses_rus_ewe_ben_fin_akn_swa_est_swe_sid_geo_cze_por_scr_alb_amr_wly_slo_hun_tsn_bat_fre_jav_jpn_tml_kor_ctl_ger_bem_eng_mao_krd_owc_tag_mnd_ukr_xho_spa_mlt_nor_mol_urd_pol_qcu_bul_svk_arw_bam_aeg_hin_sod_grk_mly_lit_zul_dut_lda_sun_tha_amh_knd_fbf_dyu_aze_mcd_pan_tur_swt_vie_chh_ven_tsw_yor	0.554808644264644	1.31507051330475	0.191719591537922
385	gam_guj_lda_eng_sid_mlt_wly_lit_uzb_azi_bam_jav_zul_nor_dut_bsq_krd_heb_moo_cnt_grk_scr_ven_ukr_swa_rus_fin_tsn_cic_hun_ger_chh_geo_svk_urd_alb_glc_aeg_hau_ctl_est_fbf_bat_ita_tag_jpn_tml_kor_slo_afr_xho_pol_ind_bul_owc_mly_mnd_arw_akn_mcd_sod_lat_fre_swe_por_qcu_spa_pan_mol_dyu_tig_bos_amr_rom_mao_ben_dgb_prs_tsw_sun_tha_amh_knd_igb_bem_tur_cze_hin_aze_ses_vie_anl_swt_ewe_yor	-0.374241307709468	-0.888695951295393	0.376459367557737
386	hau_lit_igb_spa_chh_heb_aeg_slo_tur_aze_swa_mao_akn_mcd_pol_bsq_rus_tig_tsn_cnt_ctl_pan_zul_krd_ewe_hin_fin_dyu_fbf_est_swe_gam_geo_ger_grk_guj_bul_anl_sod_ben_hun_yor_jav_ita_ind_jpn_tml_kor_cze_scr_xho_fre_bat_lat_amr_sun_mnd_afr_swt_nor_wly_urd_eng_ukr_prs_qcu_alb_glc_rom_ses_sid_dut_mlt_mol_tag_svk_dgb_arw_bem_mly_tha_owc_knd_cic_ven_uzb_por_bos_azi_bam_vie_amh_moo_lda_tsw	-0.907842403199503	-2.20243010961727	0.0301067727119128
387	aeg_eng_swt_hin_mlt_chh_amr_guj_tur_uzb_ses_jav_swa_grk_lit_bsq_mol_sod_tsn_mnd_nor_bos_igb_mcd_cic_alb_est_moo_tsw_fin_scr_tig_geo_bul_ctl_glc_swe_anl_heb_ukr_hun_dyu_mao_pan_mly_jpn_tml_kor_lat_dut_dgb_urd_ind_por_amh_tag_cnt_prs_fbf_svk_sid_pol_rom_cze_slo_qcu_ita_rus_fre_akn_wly_arw_owc_ger_bat_krd_lda_spa_ewe_sun_tha_hau_knd_bem_xho_azi_afr_ben_aze_yor_vie_gam_bam_zul_ven	-0.308066560098151	-0.728780763506727	0.467967056990829
388	heb_bul_moo_pan_sod_tig_amr_fre_azi_tur_swa_ind_dyu_ita_bos_bsq_hin_wly_bam_cnt_rus_krd_akn_guj_yor_urd_fin_cic_ewe_est_dut_amh_geo_cze_lit_mcd_rom_chh_sid_pol_hun_tsn_sun_ctl_jav_jpn_tml_kor_swe_prs_lda_lat_tag_scr_mlt_mly_mnd_por_fbf_spa_owc_ger_ukr_nor_arw_qcu_svk_ben_glc_tsw_aeg_alb_anl_slo_mao_grk_swt_eng_bem_bat_tha_gam_knd_ses_zul_uzb_afr_mol_aze_igb_vie_hau_xho_ven_dgb	0.510212332978567	1.20401611107477	0.231638878148701
389	amh_eng_lda_pan_mlt_sid_sod_fre_tur_aze_ewe_mao_swt_rom_mol_bsq_rus_aeg_bam_mnd_nor_svk_xho_scr_swa_ita_fin_igb_moo_est_arw_amr_geo_mcd_grk_krd_glc_anl_chh_guj_hun_ses_tag_urd_mly_jpn_tml_kor_ger_spa_cic_pol_ind_ben_gam_jav_cnt_cze_ven_swe_hau_alb_hin_slo_afr_qcu_por_bul_lat_zul_owc_ctl_heb_ukr_sun_prs_fbf_bos_tsn_bat_tha_wly_knd_tsw_akn_uzb_dut_lit_azi_dyu_vie_tig_bem_yor_dgb	-0.27864947490863	-0.659692230664509	0.511081752471699
390	sod_glc_bem_mcd_wly_amh_tig_eng_uzb_azi_fbf_tag_tsn_pan_cze_bsq_swe_heb_cic_mnd_urd_arw_lda_krd_yor_mol_fin_moo_igb_est_lat_hau_geo_grk_ger_spa_nor_chh_aeg_ukr_hun_dyu_mao_fre_mly_jpn_knd_kor_scr_lit_xho_por_sun_dut_owc_ind_cnt_prs_akn_slo_amr_ita_ben_bul_svk_qcu_alb_pol_hin_ewe_mlt_bos_anl_ctl_jav_guj_swa_rom_tsw_bat_tha_sid_tml_ses_ven_aze_afr_rus_tur_zul_vie_gam_swt_bam_dgb	0.120807441369488	0.284326114579872	0.776792585239812
391	chh_urd_bam_pol_sod_gam_amr_bos_azi_tur_ven_ind_swt_nor_mcd_bsq_cze_aeg_bem_mnd_por_prs_ewe_glc_xho_hin_fin_moo_igb_est_eng_hau_geo_grk_alb_krd_pan_wly_anl_rom_hun_swa_mly_lit_mao_jpn_tml_kor_bul_rus_tsw_guj_bat_swe_amh_jav_cnt_ben_zul_dut_tig_ukr_spa_arw_lat_qcu_fre_ita_scr_akn_heb_slo_mlt_ger_tag_svk_lda_afr_dyu_sun_tha_owc_knd_dgb_yor_uzb_ctl_mol_aze_ses_vie_sid_fbf_cic_tsn	0.059534940528873	0.140178880094451	0.888821812900332
392	chh_alb_ses_ukr_heb_hau_gam_nor_azi_aze_dgb_tag_tsn_grk_spa_bsq_scr_tig_cic_cnt_pan_glc_tsw_arw_ven_ctl_fin_swa_zul_est_pol_mlt_geo_fre_eng_ben_guj_sid_amh_lat_hun_akn_bat_lit_mao_jpn_tml_kor_ger_swe_igb_mcd_ind_prs_sod_mly_mnd_bos_bem_rom_owc_por_urd_dut_hin_qcu_slo_krd_rus_dyu_wly_svk_amr_mol_sun_bul_fbf_afr_swt_jav_tha_anl_knd_xho_lda_tur_cze_ita_uzb_bam_vie_aeg_moo_yor_ewe	0.172489381827047	0.406042886877276	0.685643848913151
393	tig_ben_igb_lat_sod_anl_chh_nor_azi_uzb_dgb_tag_dyu_cze_dut_bsq_lit_aeg_tsw_cnt_bul_slo_zul_alb_xho_ita_fin_swa_lda_hun_grk_hau_geo_rom_swe_svk_ukr_amr_heb_arw_est_tsn_bat_pol_sun_jpn_knd_kor_bos_mcd_cic_eng_mly_por_wly_jav_mnd_pan_yor_krd_mlt_ctl_ger_hin_guj_qcu_urd_fre_mol_ses_gam_afr_sid_prs_ind_glc_akn_rus_ven_mao_tha_amh_tml_swt_ewe_tur_scr_spa_aze_moo_vie_owc_bam_bem_fbf	-0.712168586324765	-1.70926101896539	0.0907376442039183
394	sod_ger_dyu_ben_chh_hau_tig_glc_uzb_tur_igb_jav_moo_lit_pan_bsq_dut_aeg_fbf_mnd_lat_fre_swt_mol_zul_guj_fin_tsn_swa_est_alb_wly_geo_urd_swe_arw_spa_heb_anl_pol_hun_dgb_mly_ita_tag_jpn_knd_kor_rom_ukr_yor_bos_mao_ctl_sid_bat_cnt_scr_ses_svk_amr_afr_krd_grk_bul_qcu_slo_rus_prs_ven_gam_cze_mlt_hin_sun_por_bam_nor_lda_ind_tha_owc_tml_akn_xho_aze_mcd_eng_azi_tsw_vie_amh_bem_cic_ewe	-0.210691321858938	-0.497438512756214	0.620053934288897
395	wly_grk_fbf_krd_anl_owc_tig_eng_tur_aze_xho_mao_swt_prs_arw_bsq_ger_sid_ewe_mnd_urd_glc_dyu_cze_ven_afr_hun_moo_tsn_fin_pol_mlt_geo_svk_nor_swe_hin_amh_gam_mcd_est_swa_ind_alb_mly_jpn_knd_kor_lat_spa_dgb_slo_tag_rus_sod_jav_cnt_ita_yor_ctl_amr_dut_ben_scr_mol_qcu_rom_ukr_pan_lda_chh_por_heb_bul_bat_bos_akn_guj_bem_sun_tha_aeg_tml_igb_zul_azi_fre_lit_uzb_tsw_vie_hau_ses_cic_bam	0.359796765974609	0.847532931057762	0.398874055225187
396	sid_fre_dgb_swe_tig_aeg_gam_svk_tur_azi_akn_mly_tsw_eng_afr_bsq_guj_amr_ses_cnt_rom_hin_cic_lit_lda_por_hun_bem_moo_est_ukr_heb_geo_glc_cze_grk_ben_amh_hau_bos_fin_dyu_jav_rus_tag_jpn_tml_kor_prs_urd_swt_pol_ind_arw_anl_bat_mnd_ctl_bam_mcd_owc_lat_slo_ger_pan_qcu_alb_scr_spa_yor_mlt_nor_chh_mol_mao_dut_xho_ita_ven_sun_tha_wly_knd_swa_fbf_uzb_krd_bul_aze_ewe_vie_sod_igb_tsn_zul	-0.673328539156326	-1.61727743206946	0.109205458277253
397	owc_bul_akn_pol_amr_amh_sod_bos_aze_azi_zul_ind_dgb_pan_ger_bsq_spa_anl_swa_mnd_prs_por_ven_ita_bam_swe_fin_bem_yor_est_arw_wly_geo_alb_ctl_hin_krd_gam_aeg_rom_hun_xho_bat_lit_jav_jpn_tml_kor_glc_mcd_swt_grk_sun_slo_hau_mao_cnt_dut_lda_fre_tig_ukr_svk_lat_ben_qcu_rus_scr_cze_tsn_sid_afr_heb_guj_mly_eng_dyu_mol_cic_tag_tha_chh_knd_fbf_ses_uzb_nor_urd_tur_moo_vie_mlt_ewe_igb_tsw	-0.39551865573571	-0.938340276756619	0.350500163508924
398	amr_fre_xho_ctl_amh_gam_anl_alb_tur_azi_swa_mly_dgb_por_guj_bsq_svk_mlt_bem_cnt_hin_glc_cic_scr_lda_pan_est_ven_tsw_hun_ukr_chh_geo_swe_krd_slo_ger_owc_sod_spa_fin_igb_jav_grk_ind_jpn_knd_kor_lat_nor_fbf_rus_mao_lit_aeg_sun_mnd_arw_yor_urd_heb_afr_pol_rom_ita_qcu_prs_bul_eng_moo_wly_cze_tig_ben_tag_mcd_ewe_dut_swt_bat_tha_sid_tml_tsn_akn_uzb_bos_mol_aze_zul_vie_hau_ses_dyu_bam	-0.0667647771100681	-0.157283119269363	0.875362695193738
399	mlt_arw_swa_spa_aeg_anl_amh_nor_tur_aze_dgb_jav_tsw_bos_ukr_bsq_ctl_gam_yor_cnt_swe_por_ewe_bul_lda_pol_hun_ses_fbf_est_lit_sod_geo_rus_pan_prs_ben_owc_heb_lat_fin_ven_tag_glc_ind_jpn_knd_kor_cze_ger_zul_rom_mly_alb_chh_mao_mnd_urd_igb_slo_sid_krd_guj_hin_mol_qcu_svk_dut_scr_bam_tig_grk_hau_eng_sun_ita_dyu_fre_moo_bat_tha_amr_tml_bem_swt_uzb_mcd_afr_azi_akn_vie_wly_tsn_xho_cic	-0.34957501380569	-0.827390256104583	0.410133920189946
400	sid_bos_ewe_ctl_tig_wly_anl_pan_aze_tur_tsn_mly_akn_mcd_arw_bsq_eng_aeg_dyu_mnd_fre_swe_lda_prs_tsw_dut_est_ses_swt_hun_ger_mlt_geo_alb_slo_rus_scr_chh_sod_urd_fin_igb_tag_ukr_mao_jpn_knd_kor_lit_cze_yor_hin_jav_bul_amr_sun_cnt_mol_cic_svk_amh_guj_krd_lat_pol_qcu_por_grk_afr_fbf_heb_glc_owc_spa_ind_nor_zul_ita_bem_bat_tha_gam_tml_dgb_bam_azi_ben_rom_uzb_moo_vie_hau_swa_ven_xho	-0.239786223433488	-0.566238489951137	0.572595550775334
401	tig_fre_bam_nor_mlt_aeg_sod_swe_uzb_tur_fbf_sun_tsn_ctl_hin_bsq_slo_wly_lda_mnd_arw_ben_tsw_mcd_zul_mol_est_bem_akn_fin_lat_gam_geo_krd_svk_bul_guj_hau_chh_scr_hun_igb_bat_alb_ind_jpn_knd_kor_grk_ita_cic_glc_mly_cze_sid_tag_cnt_rus_dyu_dut_heb_eng_urd_ukr_spa_qcu_pol_afr_bos_ewe_anl_por_amh_ger_mao_rom_yor_pan_ses_jav_tha_owc_tml_dgb_ven_azi_prs_lit_aze_swt_vie_amr_swa_moo_xho	0.675485701023878	1.60574507629021	0.111720350500663
402	heb_bos_tsn_ukr_tig_anl_gam_por_uzb_tur_yor_mly_swa_fre_bul_bsq_ita_mlt_tsw_mnd_rus_krd_dgb_ger_ses_dut_hun_lda_fbf_fin_urd_hau_geo_eng_pol_grk_ben_aeg_owc_mcd_est_swt_bat_afr_mao_jpn_knd_kor_lit_prs_cic_alb_ind_ctl_sid_sun_cnt_mol_xho_glc_amr_hin_svk_cze_slo_qcu_swe_lat_nor_igb_amh_spa_sod_scr_tag_rom_bem_guj_moo_jav_tha_wly_tml_akn_ven_aze_pan_arw_azi_zul_vie_chh_ewe_dyu_bam	-0.859924010586249	-2.0801090189302	0.0402663469923889
403	sid_pan_swa_bul_owc_anl_gam_swe_azi_uzb_cic_mao_fbf_cze_pol_bsq_afr_mlt_ses_cnt_urd_ger_ewe_scr_akn_ukr_fin_lda_bem_est_rom_wly_geo_ita_nor_lit_glc_aeg_amr_fre_hun_moo_bat_alb_tag_jpn_tml_kor_lat_ctl_tsn_eng_mly_por_sod_sun_mnd_grk_xho_guj_heb_rus_krd_mcd_dut_qcu_slo_prs_arw_tsw_hau_hin_chh_spa_jav_bos_yor_ben_swt_ind_tha_tig_knd_zul_igb_tur_mol_svk_aze_dgb_vie_amh_ven_bam_dyu	-0.681627162470914	-1.6335999469055	0.105723939641879
404	amh_arw_swt_dut_gam_chh_hau_lit_aze_tur_dgb_mao_ses_hin_rom_bsq_por_mlt_akn_mnd_guj_ben_ewe_eng_igb_pol_est_lda_ven_hun_prs_sid_geo_bul_mcd_mol_nor_aeg_tig_ita_fin_yor_bat_alb_jav_jpn_tml_kor_slo_urd_tsw_swe_tag_svk_sod_ind_cnt_cze_zul_glc_owc_grk_fre_afr_pan_qcu_bos_ukr_spa_moo_wly_ctl_amr_ger_sun_rus_bem_scr_xho_mly_tha_anl_knd_tsn_cic_uzb_lat_krd_azi_bam_vie_heb_fbf_dyu_swa	-1.02881711613948	-2.50860580145383	0.0138524207859704
405	mlt_rus_ewe_dut_owc_heb_hau_scr_aze_azi_ven_sun_fbf_spa_bul_bsq_slo_sid_tsw_cnt_eng_pol_dgb_krd_swt_pan_fin_bem_akn_est_arw_gam_geo_swe_ctl_ukr_ben_amr_anl_fre_hun_swa_ind_ita_tag_jpn_tml_kor_svk_mol_zul_lit_jav_prs_aeg_bat_mnd_por_moo_mcd_tig_afr_nor_cze_rom_qcu_alb_lat_urd_dyu_wly_guj_sod_glc_mao_grk_cic_ger_tsn_mly_tha_amh_knd_igb_xho_tur_bos_hin_uzb_yor_vie_chh_bam_ses_lda	-0.178524390567091	-0.420976678205715	0.674743397590202
406	gam_pol_xho_eng_owc_wly_aeg_pan_uzb_tur_ewe_tag_igb_lit_swe_bsq_bul_sod_yor_cnt_grk_scr_moo_cze_bem_por_est_zul_bam_hun_lat_sid_geo_rus_ctl_nor_afr_anl_chh_krd_fin_swa_bat_svk_mly_jpn_knd_kor_fre_mol_cic_ben_jav_guj_heb_mao_mnd_bos_ven_hin_hau_alb_ger_ita_prs_qcu_spa_arw_ukr_tsn_tig_rom_amh_slo_ind_mcd_swt_glc_dyu_sun_tha_amr_tml_lda_tsw_aze_urd_dut_azi_fbf_vie_mlt_ses_dgb_akn	-0.628935882375395	-1.50428675318305	0.135896165808248
407	anl_slo_igb_guj_amr_mlt_wly_hin_aze_azi_ewe_sun_fbf_pol_prs_bsq_mcd_chh_tsw_cnt_spa_bul_lda_scr_ven_ukr_fin_akn_dgb_hun_grk_owc_geo_nor_eng_cze_ger_sod_hau_fre_est_dyu_mao_por_tag_jpn_knd_kor_afr_swe_bam_mol_bat_ben_heb_ind_mnd_urd_tsn_rom_sid_svk_pan_arw_lat_qcu_rus_ctl_bos_xho_amh_krd_tig_dut_jav_lit_swt_glc_moo_mly_tha_gam_tml_swa_bem_uzb_ita_alb_tur_zul_vie_aeg_cic_yor_ses	-0.657220329794866	-1.57652539435796	0.118300487761823
408	amh_svk_tsw_ben_hau_amr_aeg_arw_azi_tur_tsn_mao_swt_bul_glc_bsq_lit_mlt_lda_cnt_bos_rom_igb_lat_ven_hin_est_bem_ewe_fin_afr_tig_geo_slo_pol_prs_nor_chh_gam_grk_hun_bam_jav_guj_tag_jpn_tml_kor_por_ita_fbf_mol_ind_ctl_heb_sun_mnd_fre_dyu_rus_owc_pan_dut_mcd_eng_qcu_swe_spa_urd_cic_sid_alb_wly_ukr_mly_krd_moo_scr_dgb_bat_tha_anl_knd_xho_akn_uzb_cze_ger_aze_zul_vie_sod_yor_ses_swa	0.153402118140015	0.360605156786613	0.719212399893677
409	heb_rom_tsw_lit_sid_sod_mlt_ger_aze_tur_dgb_bat_ses_scr_ukr_bsq_pol_tig_xho_cnt_spa_por_bam_afr_ven_fre_est_akn_igb_hun_eng_amh_geo_lat_bos_urd_cze_gam_owc_ita_fin_lda_ind_alb_mly_jpn_tml_kor_slo_dut_yor_mol_tag_ben_anl_sun_mnd_krd_zul_arw_amr_ctl_swe_prs_hin_qcu_guj_glc_rus_cic_wly_grk_aeg_mcd_jav_svk_swa_pan_fbf_mao_tha_chh_knd_dyu_swt_azi_nor_bul_uzb_moo_vie_hau_ewe_tsn_bem	0.728127193373292	1.72876570607639	0.0871694847558641
410	wly_grk_dgb_ben_amh_heb_sod_krd_tur_aze_akn_mly_ven_pol_bos_bsq_por_anl_swa_cnt_afr_urd_fbf_scr_yor_mol_fin_ses_tsn_est_ger_hau_geo_prs_spa_guj_ita_chh_owc_cze_hun_lda_mao_lit_bat_jpn_tml_kor_mcd_rom_swt_nor_tag_eng_mlt_ind_mnd_ukr_cic_fre_amr_hin_lat_arw_dut_qcu_pan_bul_ctl_tsw_tig_slo_sid_rus_jav_swe_moo_svk_ewe_sun_tha_aeg_knd_zul_xho_azi_alb_glc_uzb_bem_vie_gam_dyu_igb_bam	-0.372729097689088	-0.882826276917698	0.379606457054817
411	chh_ger_bem_arw_amh_gam_sid_scr_tur_aze_igb_bat_zul_hin_por_bsq_spa_tig_swa_cnt_nor_lit_moo_fre_lda_guj_est_yor_tsw_hun_mol_anl_geo_eng_slo_glc_lat_hau_sod_krd_fin_ses_mly_swe_ind_jpn_knd_kor_prs_ctl_xho_alb_mao_mcd_amr_sun_mnd_rus_ewe_svk_mlt_pan_bos_ita_urd_qcu_afr_rom_ben_dyu_aeg_bul_owc_grk_tag_ukr_bam_dut_cic_jav_tha_wly_tml_ven_dgb_uzb_pol_cze_azi_fbf_vie_heb_swt_akn_tsn	0.205918040093574	0.486190303693241	0.627975928795182
412	sod_afr_ven_ben_owc_anl_amr_glc_azi_tur_fbf_tag_akn_prs_lat_bsq_svk_amh_yor_mnd_swe_spa_ses_mol_cic_nor_hun_tsw_lda_fin_krd_hau_geo_pan_pol_lit_fre_tig_chh_grk_est_dgb_mao_hin_bat_jpn_tml_kor_urd_eng_zul_ctl_jav_rom_wly_ind_cnt_bul_moo_dut_aeg_ger_slo_bos_guj_qcu_arw_ita_cze_tsn_sid_mcd_gam_alb_sun_por_swt_rus_swa_mly_tha_mlt_knd_ewe_bem_aze_ukr_scr_uzb_xho_vie_heb_igb_dyu_bam	-0.3826781801467	-0.907460003750215	0.366508995404147
413	sod_por_igb_swe_hau_anl_mlt_cze_uzb_aze_tsw_sun_xho_afr_scr_bsq_ukr_chh_dyu_mnd_fre_arw_swa_rus_ewe_pol_fin_akn_lda_est_grk_heb_geo_rom_mcd_ctl_bos_gam_amr_pan_hun_swt_bat_svk_ind_jpn_knd_kor_nor_krd_dgb_ben_mao_eng_aeg_tag_cnt_bul_ven_prs_owc_lit_glc_guj_dut_qcu_spa_slo_mol_bam_wly_ita_tig_lat_mly_urd_tsn_ger_fbf_jav_tha_sid_tml_ses_bem_tur_alb_hin_azi_yor_vie_amh_cic_moo_zul	-0.155987773262154	-0.367845410783515	0.71382437203509
414	sid_mcd_ewe_alb_sod_chh_wly_nor_tur_aze_bem_tag_tsw_ita_arw_bsq_cze_hau_akn_cnt_afr_hin_swa_svk_zul_ger_fin_bam_dyu_hun_krd_heb_geo_guj_swe_mol_pan_aeg_anl_grk_est_fbf_sun_prs_mao_jpn_knd_kor_fre_ben_igb_slo_mly_scr_mlt_ind_mnd_spa_swt_pol_amh_ctl_dut_rus_urd_qcu_rom_eng_bos_ses_amr_ukr_owc_lit_jav_glc_ven_bul_tsn_bat_tha_gam_tml_yor_cic_uzb_por_lat_azi_xho_vie_tig_dgb_moo_lda	-0.0933593135078721	-0.220385145011751	0.826054291564368
415	wly_rus_ven_cze_chh_sod_anl_swe_tur_azi_dyu_mao_swt_spa_ctl_bsq_ita_tig_yor_cnt_urd_pol_moo_afr_lda_arw_fin_dgb_fbf_est_prs_heb_geo_lit_alb_mol_por_mlt_sid_svk_hun_zul_sun_hin_tag_jpn_tml_kor_pan_ukr_tsn_bos_ind_guj_owc_jav_mnd_nor_cic_ben_aeg_ger_rom_fre_dut_qcu_scr_mcd_slo_akn_amh_eng_gam_lat_mly_grk_bem_glc_igb_bat_tha_amr_knd_tsw_ses_uzb_krd_bul_aze_xho_vie_hau_ewe_swa_bam	-0.897076509952505	-2.1709604351816	0.0324799708105917
416	owc_alb_swt_prs_tig_wly_amr_glc_uzb_aze_bem_ind_ses_bul_ita_bsq_fre_sod_akn_mnd_ben_mcd_cic_rom_lda_rus_hun_bam_tsn_est_pol_anl_geo_ctl_swe_lat_cze_heb_hau_dut_fin_fbf_tag_spa_sun_jpn_tml_kor_arw_nor_xho_grk_bat_eng_mlt_jav_cnt_urd_moo_scr_gam_mol_afr_lit_pan_qcu_hin_svk_ukr_swa_amh_bos_sid_ger_mly_guj_ven_krd_igb_mao_tha_chh_knd_dgb_ewe_tur_slo_por_azi_dyu_vie_aeg_tsw_yor_zul	-1.10130034040706	-2.71244572897656	0.00795710141174762
417	wly_spa_xho_pan_owc_hau_heb_urd_uzb_tur_ewe_bat_bem_krd_fre_bsq_pol_anl_swa_mnd_rom_svk_tsn_swe_dgb_rus_hun_dyu_akn_est_por_chh_geo_glc_cze_arw_dut_amh_tig_lit_fin_zul_mao_bos_mly_jpn_tml_kor_ger_ctl_tsw_nor_sun_hin_mlt_jav_cnt_ita_yor_mol_gam_ukr_guj_lat_scr_qcu_ben_afr_grk_ses_aeg_prs_amr_alb_tag_eng_bam_mcd_ven_ind_tha_sod_knd_igb_moo_aze_bul_slo_azi_swt_vie_sid_fbf_cic_lda	-0.37975927256932	-0.899546319820043	0.370685045218214
418	sid_slo_bem_alb_mlt_aeg_amh_grk_tur_azi_swa_sun_moo_ben_svk_bsq_ger_amr_swt_mnd_mol_spa_dyu_afr_igb_fre_fin_ses_bam_hun_lit_hau_geo_bul_mcd_hin_pol_gam_heb_rom_est_yor_bat_ita_tag_jpn_tml_kor_krd_glc_akn_scr_jav_ctl_anl_ind_cnt_eng_zul_ukr_chh_lat_urd_guj_dut_qcu_swe_arw_nor_lda_wly_pan_owc_por_mao_prs_tsn_rus_cic_mly_tha_tig_knd_ven_tsw_uzb_cze_bos_aze_ewe_vie_sod_xho_fbf_dgb	-0.147279461527935	-0.347277720075184	0.729167357264076
419	mlt_svk_lda_mol_tig_amh_chh_slo_azi_aze_fbf_sun_igb_ita_grk_bsq_nor_sid_dgb_cnt_por_hin_akn_pan_yor_dut_est_xho_swt_fin_eng_owc_geo_scr_mcd_ger_guj_heb_hau_prs_hun_moo_mly_rus_tag_jpn_tml_kor_fre_lat_cic_swe_bat_rom_aeg_jav_mnd_ctl_ses_urd_sod_ben_bul_glc_alb_qcu_lit_cze_bos_bem_anl_krd_wly_arw_ind_spa_dyu_pol_zul_mao_tha_amr_knd_swa_tsw_tur_ukr_afr_uzb_ewe_vie_gam_bam_ven_tsn	0.580345892754094	1.37810953853283	0.171476169682213
420	sod_fre_tsw_glc_sid_anl_hau_cze_azi_aze_yor_jav_bam_lat_afr_bsq_urd_chh_dyu_cnt_slo_prs_zul_scr_swt_grk_hun_ven_ewe_est_guj_aeg_geo_mcd_alb_krd_nor_heb_wly_pol_fin_xho_tag_swe_sun_jpn_tml_kor_dut_arw_tsn_hin_mly_mol_amr_ind_mnd_svk_akn_pan_owc_bul_ukr_spa_ita_qcu_rom_ger_por_moo_tig_eng_gam_lit_mao_bos_fbf_ctl_ses_bat_tha_mlt_knd_bem_igb_uzb_rus_ben_tur_lda_vie_amh_dgb_swa_cic	-0.48437296690381	-1.1516825416295	0.252403694940356
421	amr_ctl_bam_prs_heb_hau_sod_guj_azi_tur_swt_ind_igb_scr_ben_bsq_fre_amh_xho_cnt_ita_mol_akn_pan_yor_spa_fin_ses_bem_est_urd_aeg_geo_mcd_hin_svk_arw_owc_tig_lit_hun_zul_bat_glc_mao_jpn_tml_kor_slo_afr_fbf_bos_tag_grk_chh_sun_mnd_rom_dgb_cze_gam_bul_eng_rus_alb_qcu_swe_krd_por_cic_anl_nor_wly_ukr_mly_pol_tsn_lat_ven_jav_tha_sid_knd_ewe_lda_uzb_dut_ger_aze_swa_vie_mlt_tsw_moo_dyu	0.219213095032644	0.516285541902219	0.606880423364502
422	tig_pol_dgb_spa_hau_sid_chh_mol_tur_aze_cic_mly_tsw_alb_scr_bsq_krd_amr_lda_cnt_bos_prs_igb_lat_bem_por_fin_bam_zul_est_swe_amh_geo_rom_mcd_hin_arw_sod_mlt_ben_hun_swt_ind_rus_sun_jpn_tml_kor_nor_svk_akn_cze_mao_afr_owc_tag_mnd_guj_ewe_glc_heb_ita_ctl_ukr_bul_qcu_ger_slo_pan_yor_wly_lit_anl_grk_bat_dut_fbf_urd_tsn_jav_tha_aeg_knd_swa_ses_azi_eng_fre_uzb_dyu_vie_gam_xho_ven_moo	0.281957986477402	0.663863907744231	0.508419884591742
423	amr_scr_fbf_slo_chh_mlt_sod_por_azi_tur_bam_mly_yor_arw_bul_bsq_mol_heb_lda_cnt_fre_ita_dgb_svk_swt_nor_fin_ven_ewe_est_pan_wly_geo_hin_urd_mcd_rus_owc_tig_bos_hun_moo_bat_lat_tag_jpn_knd_kor_ukr_eng_cic_guj_sun_spa_anl_ind_mnd_pol_swa_alb_gam_afr_glc_ger_rom_qcu_dut_lit_ctl_igb_hau_swe_sid_krd_mao_grk_dyu_ben_tsn_jav_tha_aeg_tml_akn_bem_uzb_prs_cze_aze_zul_vie_amh_tsw_ses_xho	-0.3914174334206	-0.929769598624681	0.354897515128278
424	hau_scr_zul_glc_chh_anl_heb_mol_aze_tur_swa_sun_ven_cze_ger_bsq_alb_owc_swt_mnd_eng_por_dyu_lit_ses_pol_hun_lda_bam_fin_nor_sid_geo_pan_krd_swe_ukr_sod_amr_lat_est_tsn_ind_ben_jav_jpn_tml_kor_slo_fre_xho_bul_mly_rus_tig_mao_cnt_ita_bem_hin_amh_arw_bos_rom_urd_qcu_mcd_svk_dut_ewe_aeg_grk_mlt_ctl_tag_prs_moo_afr_igb_bat_tha_wly_knd_dgb_cic_uzb_spa_guj_azi_yor_vie_gam_akn_tsw_fbf	0.24857757938771	0.585617992638496	0.559550688683397
425	wly_prs_yor_pol_tig_gam_sod_pan_azi_uzb_bam_tag_bem_arw_scr_bsq_guj_heb_xho_mnd_grk_alb_ses_eng_dyu_cze_est_lda_tsn_fin_lat_chh_geo_nor_afr_urd_ctl_mlt_amh_swe_hun_moo_mao_fre_jav_jpn_knd_kor_dut_glc_fbf_ita_mly_mcd_aeg_ind_cnt_mol_tsw_svk_owc_ben_por_bos_bul_qcu_rom_ger_slo_ven_anl_ukr_sid_hin_bat_spa_dgb_lit_swt_sun_tha_amr_tml_zul_ewe_tur_krd_rus_aze_swa_vie_hau_cic_igb_akn	-0.0924218260903668	-0.217851604354989	0.828022019923862
426	amr_arw_fbf_alb_wly_sod_aeg_ger_azi_tur_lda_bat_dyu_nor_guj_bsq_fre_gam_igb_cnt_por_hin_swa_cze_tsw_eng_fin_swt_bem_hun_krd_mlt_geo_pan_ukr_slo_rom_amh_chh_rus_est_ses_mao_urd_mly_jpn_knd_kor_mol_grk_yor_scr_ind_bul_heb_jav_mnd_mcd_ewe_lat_tig_prs_glc_svk_pol_qcu_dut_bos_ita_moo_owc_afr_sid_lit_sun_ben_cic_swe_bam_tag_tha_hau_tml_xho_zul_uzb_spa_ctl_aze_tsn_vie_anl_ven_akn_dgb	-0.533297014643667	-1.27121071577975	0.206823977722517
427	sod_prs_zul_ger_sid_wly_tig_ita_azi_aze_dyu_tag_fbf_mol_guj_bsq_ukr_amr_bem_mnd_ctl_glc_swt_lat_yor_swe_est_cic_ewe_hun_mcd_amh_geo_fre_bos_cze_dut_gam_aeg_krd_fin_moo_bat_afr_jav_jpn_knd_kor_pol_hin_bam_nor_ind_rus_mlt_mly_cnt_arw_lda_bul_owc_por_urd_grk_scr_qcu_lit_rom_pan_akn_hau_spa_anl_alb_mao_svk_swa_eng_tsn_sun_tha_chh_tml_ses_xho_tur_ben_slo_uzb_tsw_vie_heb_dgb_ven_igb	0.0676620562675881	0.159193038077899	0.873861999871851
428	heb_ukr_tsw_dut_sid_owc_chh_ctl_azi_tur_tsn_ind_xho_prs_hin_bsq_pol_amr_yor_mnd_rus_ben_akn_mcd_ses_bos_est_zul_ven_hun_spa_anl_geo_nor_alb_pan_por_hau_wly_ita_fin_fbf_bat_guj_mao_jpn_tml_kor_cze_slo_swt_glc_sun_fre_amh_mly_cnt_urd_bem_lit_mlt_rom_swe_scr_afr_qcu_eng_arw_lat_igb_sod_mol_tig_svk_jav_grk_dyu_bul_cic_tag_tha_gam_knd_ewe_moo_aze_krd_ger_uzb_dgb_vie_aeg_bam_lda_swa	-0.808626713700909	-1.94670454545454	0.0545878316421987
429	anl_rus_bam_afr_gam_aeg_amr_urd_tur_aze_ven_ind_bem_alb_grk_bsq_mcd_amh_ewe_mnd_arw_por_akn_hin_yor_fre_hun_tsn_dyu_fin_ita_owc_geo_nor_spa_ukr_pan_sod_wly_mol_est_fbf_bat_pol_sun_jpn_knd_kor_svk_swe_moo_bos_mao_glc_sid_tag_cnt_ger_lda_slo_hau_lat_prs_guj_rom_qcu_dut_krd_eng_swt_tig_cze_mlt_bul_mly_ctl_cic_ben_tsw_jav_tha_chh_tml_swa_xho_uzb_lit_scr_azi_dgb_vie_heb_zul_igb_ses	-0.728482826977708	-1.75087739042898	0.0832644305690245
430	hau_ger_cic_rus_amh_wly_anl_urd_aze_uzb_xho_tag_moo_bul_hin_bsq_dut_tig_fbf_mnd_pan_swe_bam_krd_bem_fre_est_yor_tsw_hun_spa_owc_geo_glc_alb_lat_lit_sod_gam_grk_fin_dgb_mly_arw_ind_jpn_knd_kor_bos_ita_swt_afr_mao_ukr_heb_sun_cnt_por_ven_pol_amr_svk_prs_eng_cze_qcu_nor_mcd_ben_igb_sid_ctl_mlt_slo_jav_mol_dyu_guj_tsn_bat_tha_aeg_tml_zul_lda_azi_scr_rom_tur_ses_vie_chh_akn_ewe_swa	-0.183266422052115	-0.432357999925156	0.66648212740205
431	heb_pol_bem_ctl_amh_wly_sod_por_azi_tur_fbf_mly_bam_ita_ukr_bsq_swe_tig_xho_mnd_guj_krd_dgb_mol_ewe_cze_est_lda_ses_hun_prs_chh_geo_afr_slo_pan_lat_aeg_owc_rom_fin_tsw_ind_mcd_bat_jpn_knd_kor_ger_fre_swt_scr_sun_arw_hau_mao_cnt_eng_yor_lit_anl_grk_glc_alb_ben_qcu_svk_rus_bul_akn_sid_bos_mlt_spa_tag_dut_swa_nor_dyu_jav_tha_amr_tml_tsn_moo_aze_urd_hin_uzb_ven_vie_gam_cic_igb_zul	-0.208275331587207	-0.492309542463878	0.62366073255336
432	hau_grk_cic_alb_mlt_amh_wly_prs_aze_uzb_lda_mao_swt_arw_mcd_bsq_svk_gam_bam_mnd_rus_ctl_dyu_urd_moo_hin_hun_bem_igb_fin_dut_aeg_geo_mol_lat_rom_ger_amr_chh_lit_est_fbf_mly_nor_sun_jpn_tml_kor_swe_pol_ses_fre_tag_spa_tig_ind_cnt_eng_zul_guj_sid_cze_slo_scr_afr_qcu_ben_bul_por_akn_sod_pan_heb_ukr_bat_bos_dgb_ita_xho_jav_tha_anl_knd_tsn_ewe_tur_glc_krd_azi_swa_vie_owc_yor_ven_tsw	-0.274939062391706	-0.650766979426298	0.516801537913093
433	tig_mol_akn_ben_amh_wly_chh_rom_azi_aze_tsw_bat_ewe_krd_lit_bsq_mcd_sod_igb_cnt_glc_ukr_swt_hin_tsn_ctl_est_moo_zul_hun_slo_mlt_geo_dut_guj_bul_lat_owc_amr_fre_fin_dgb_mly_pan_jav_jpn_knd_kor_grk_scr_fbf_spa_mao_urd_heb_tag_mnd_eng_xho_pol_sid_cze_swe_nor_arw_qcu_bos_ger_por_ses_anl_alb_gam_ita_sun_svk_ven_prs_dyu_ind_tha_aeg_tml_yor_cic_tur_afr_rus_uzb_bam_vie_hau_lda_bem_swa	-0.0427007633047994	-0.100641191577636	0.920051944316018
434	hau_afr_swt_glc_chh_heb_amr_rom_aze_azi_fbf_bat_ewe_svk_scr_bsq_hin_mlt_moo_cnt_mol_guj_bem_mcd_lda_ger_fin_akn_igb_est_rus_gam_geo_ukr_lat_fre_cze_anl_tig_prs_hun_swa_ind_urd_mao_jpn_tml_kor_por_nor_tsw_ita_tag_arw_wly_mly_mnd_pan_xho_pol_owc_dut_alb_lit_krd_qcu_swe_bul_grk_dgb_aeg_bos_sod_eng_jav_ctl_yor_spa_ses_sun_tha_amh_knd_zul_tsn_tur_ben_slo_uzb_bam_vie_sid_ven_dyu_cic	-0.360538773220103	-0.855094421363211	0.394696425439187
435	aeg_slo_cic_lit_sod_heb_tig_scr_azi_aze_lda_sun_zul_svk_nor_bsq_prs_amr_swa_mnd_lat_ita_yor_fre_xho_spa_hun_dgb_moo_fin_swe_hau_geo_glc_rom_afr_guj_sid_mlt_krd_est_tsn_mly_ger_tag_jpn_tml_kor_ctl_bos_igb_pan_bat_mcd_owc_mao_cnt_ukr_ven_cze_anl_hin_por_grk_pol_qcu_rus_urd_arw_bem_chh_dut_wly_alb_ind_bul_dyu_mol_swt_jav_tha_amh_knd_fbf_akn_tur_ben_eng_uzb_ses_vie_gam_ewe_tsw_bam	-0.411063144295726	-0.974844498896779	0.332166278774928
436	anl_rus_ewe_prs_sid_chh_aeg_ger_uzb_aze_igb_jav_yor_rom_ben_bsq_lat_gam_lda_mnd_hin_dut_fbf_spa_zul_alb_est_tsn_ven_hun_glc_mlt_geo_por_nor_mol_eng_wly_hau_guj_fin_ses_ind_lit_tag_jpn_knd_kor_urd_mcd_moo_swe_bat_cze_owc_sun_cnt_ita_xho_pan_amh_slo_grk_ctl_krd_qcu_arw_pol_bul_tsw_amr_ukr_sod_bos_mao_afr_swa_scr_bam_mly_tha_heb_tml_dyu_bem_tur_fre_svk_azi_akn_vie_tig_dgb_swt_cic	-0.383541812292011	-0.909569736175826	0.365400742759495
437	sid_krd_swa_svk_amh_chh_anl_arw_tur_uzb_fbf_mao_zul_mcd_pan_bsq_mol_amr_igb_mnd_pol_rom_swt_fre_ewe_dut_est_cic_dgb_hun_lit_mlt_geo_ita_ukr_por_spa_gam_heb_grk_fin_xho_bat_lat_mly_jpn_tml_kor_guj_glc_bem_cze_sun_rus_tig_jav_cnt_ben_dyu_scr_sod_swe_ger_slo_eng_qcu_prs_bos_nor_ses_wly_hin_aeg_afr_tag_alb_bam_ctl_ven_ind_tha_owc_knd_tsn_moo_azi_urd_bul_aze_lda_vie_hau_tsw_akn_yor	-0.798898180204513	-1.92382434142939	0.0574346700637786
438	heb_svk_xho_scr_owc_sid_hau_ctl_aze_azi_fbf_tag_yor_afr_pan_bsq_rus_mlt_bem_cnt_pol_arw_dyu_krd_ven_spa_est_ewe_akn_fin_fre_aeg_geo_cze_prs_swe_rom_amr_wly_eng_hun_igb_sun_ben_bat_jpn_knd_kor_lit_bul_swt_dut_mly_por_anl_jav_mnd_guj_dgb_nor_amh_mcd_grk_urd_slo_qcu_bos_lat_ita_cic_sod_glc_tig_hin_mao_ukr_bam_mol_lda_ind_tha_chh_tml_swa_ses_tur_alb_ger_uzb_tsn_vie_gam_tsw_zul_moo	0.102795548567046	0.241940957280881	0.809358614556093
439	amr_glc_swa_ita_tig_gam_aeg_bul_uzb_aze_ses_bat_swt_bos_slo_bsq_afr_sid_tsn_cnt_alb_pan_dgb_grk_ewe_ctl_hun_igb_akn_est_por_wly_geo_spa_mol_prs_ben_amh_chh_pol_fin_ven_jav_hin_sun_jpn_tml_kor_lit_swe_dyu_fre_mly_cze_heb_mao_mnd_urd_tsw_ger_sod_rus_arw_ukr_guj_qcu_krd_nor_mcd_zul_owc_dut_mlt_svk_ind_scr_bam_lat_xho_tag_tha_anl_knd_yor_cic_tur_rom_eng_azi_lda_vie_hau_bem_fbf_moo	-0.384452490166586	-0.911916541561135	0.364170455341937
440	anl_pan_swa_scr_chh_owc_mlt_krd_aze_tur_dyu_bat_akn_mcd_alb_bsq_glc_wly_swt_mnd_ukr_arw_lda_eng_ses_fre_hun_ven_tsn_fin_ben_sid_geo_ctl_dut_ita_pol_hau_heb_lit_est_dgb_mly_bos_sun_jpn_tml_kor_urd_bul_igb_slo_tag_hin_gam_jav_cnt_rus_zul_rom_aeg_grk_cze_guj_swe_qcu_nor_spa_por_cic_sod_lat_amh_svk_mao_mol_xho_ger_moo_ind_tha_amr_knd_bem_yor_azi_afr_prs_uzb_ewe_vie_tig_tsw_bam_fbf	-0.833467420890585	-2.01069664480203	0.0472532822729866
441	chh_dut_swa_alb_gam_heb_tig_por_azi_aze_ses_mly_ven_ukr_eng_bsq_ita_aeg_fbf_cnt_krd_bos_xho_svk_yor_spa_fin_zul_moo_est_slo_sod_geo_ben_pan_urd_ger_sid_amh_lit_hun_dyu_jav_afr_bat_jpn_knd_kor_mol_grk_akn_ctl_sun_pol_owc_mao_mnd_rus_lda_nor_amr_fre_scr_swe_hin_qcu_bul_arw_cze_tsn_wly_mcd_hau_glc_tag_guj_swt_lat_ewe_ind_tha_anl_tml_cic_bem_tur_prs_rom_uzb_igb_vie_mlt_tsw_dgb_bam	-0.371314931206354	-0.879308099626228	0.381500622803883
442	amh_hin_swt_rus_amr_sod_chh_pan_azi_uzb_tsn_bat_lda_slo_mol_bsq_arw_anl_bam_mnd_ben_nor_fbf_rom_igb_urd_hun_zul_dyu_fin_por_mlt_geo_scr_alb_eng_glc_tig_wly_svk_est_ven_mly_fre_mao_jpn_tml_kor_afr_prs_moo_swe_sun_dut_gam_ind_cnt_spa_akn_bos_hau_mcd_lat_ukr_krd_qcu_bul_lit_grk_dgb_heb_ger_aeg_ita_jav_cze_ewe_ctl_yor_tag_tha_owc_knd_bem_swa_aze_guj_pol_tur_ses_vie_sid_cic_tsw_xho	0.164801151357345	0.387747311282694	0.699089094727908
443	amh_guj_bem_rom_amr_chh_owc_por_tur_uzb_bam_bat_dgb_afr_lit_bsq_scr_tig_akn_mnd_spa_grk_igb_ita_xho_hin_fin_tsn_cic_est_pol_aeg_geo_nor_bul_fre_slo_sod_hau_ger_hun_ven_mly_swe_mao_jpn_knd_kor_pan_ctl_ewe_dut_ind_svk_wly_tag_cnt_urd_yor_mcd_sid_lat_ukr_prs_ben_qcu_cze_rus_alb_ses_heb_arw_anl_eng_sun_bos_zul_glc_dyu_jav_tha_mlt_tml_lda_moo_aze_mol_krd_azi_fbf_vie_gam_tsw_swt_swa	0.00613210153638627	0.0144501343139768	0.98850181655076
444	mlt_swe_dyu_urd_tig_sod_gam_pan_uzb_aze_xho_mly_yor_lat_mcd_bsq_nor_aeg_bem_mnd_rom_ger_ses_guj_akn_hin_fin_fbf_cic_hun_bul_chh_geo_rus_dut_eng_cze_amr_heb_ctl_est_lda_jav_svk_tag_jpn_tml_kor_lit_grk_swa_glc_sun_spa_amh_ind_cnt_fre_tsw_alb_sid_ukr_pol_mol_scr_qcu_ita_slo_por_swt_anl_bos_hau_arw_bat_krd_tsn_ben_ven_mao_tha_owc_knd_dgb_zul_tur_afr_prs_azi_moo_vie_wly_ewe_bam_igb	-0.598018811021476	-1.42936270802171	0.156250588113407
445	tig_mcd_swt_por_heb_amh_hau_bos_tur_uzb_lda_sun_tsn_arw_pan_bsq_prs_wly_cic_mnd_hin_ukr_igb_alb_bam_ita_fin_ven_fbf_est_krd_sid_geo_lat_swe_dut_svk_amr_chh_rom_hun_tsw_bat_fre_mly_jpn_tml_kor_scr_spa_ses_mol_ind_nor_gam_mao_cnt_cze_swa_eng_owc_urd_bul_pol_ctl_qcu_afr_lit_ger_yor_anl_rus_mlt_ben_jav_grk_akn_guj_moo_tag_tha_aeg_knd_ewe_bem_aze_slo_glc_azi_dyu_vie_sod_xho_zul_dgb	-0.41021193019399	-0.97347147515256	0.332844265472841
446	wly_por_akn_slo_chh_owc_hau_bul_uzb_azi_swt_mao_fbf_rus_swe_bsq_spa_sid_zul_cnt_bos_svk_ses_ita_igb_ger_hun_swa_tsw_fin_lit_anl_geo_mcd_pol_rom_alb_amh_sod_mol_est_ewe_jav_guj_sun_jpn_tml_kor_fre_arw_ven_ctl_mly_grk_mlt_bat_mnd_prs_cic_cze_gam_ben_afr_krd_nor_qcu_ukr_eng_pan_dyu_heb_hin_aeg_urd_ind_glc_bam_lat_bem_tag_tha_tig_knd_moo_xho_aze_scr_dut_tur_tsn_vie_amr_yor_lda_dgb	-0.119760761567166	-0.282628867454571	0.778089429431061
447	sod_cze_lda_ita_aeg_chh_hau_pan_uzb_tur_fbf_ind_swa_svk_bul_bsq_arw_gam_dgb_cnt_lat_grk_xho_ger_tsn_guj_est_bam_ven_hun_ukr_amh_geo_krd_ctl_mol_ben_amr_anl_pol_fin_cic_tag_bos_mly_jpn_tml_kor_nor_rom_yor_eng_sun_glc_tig_mao_mnd_alb_ses_urd_heb_rus_fre_lit_por_qcu_afr_prs_dut_dyu_mlt_scr_wly_swe_jav_slo_moo_hin_tsw_bat_tha_sid_knd_akn_ewe_azi_spa_mcd_aze_zul_vie_owc_swt_igb_bem	0.212223998732004	0.499414071114148	0.618667148281389
448	sid_ukr_cic_alb_tig_heb_amr_krd_uzb_aze_swt_jav_ven_eng_dut_bsq_rus_sod_bam_cnt_bos_guj_akn_ctl_yor_scr_fin_bem_zul_est_rom_anl_geo_nor_ita_spa_lat_wly_owc_pol_hun_swa_mao_por_mly_jpn_knd_kor_hin_ben_xho_swe_bat_cze_amh_ind_mnd_arw_igb_bul_chh_slo_glc_prs_lit_qcu_pan_svk_urd_tsw_gam_ger_hau_mcd_tag_afr_ewe_mol_fbf_sun_tha_mlt_tml_tsn_lda_tur_fre_grk_azi_dgb_vie_aeg_moo_dyu_ses	-0.8857722577387	-2.144244727826	0.0346208371503521
449	sod_swe_zul_ger_chh_heb_amr_mcd_aze_azi_dyu_bat_tsw_arw_ita_bsq_krd_amh_lda_mnd_slo_nor_ven_mol_yor_bul_fin_cic_fbf_hun_glc_tig_geo_ukr_grk_spa_eng_hau_sid_hin_est_swt_ind_cze_mly_jpn_knd_kor_urd_ctl_tsn_afr_jav_rus_anl_sun_cnt_guj_ewe_alb_gam_rom_pol_scr_lat_qcu_fre_lit_ben_dgb_mlt_prs_wly_svk_mao_pan_swa_dut_xho_tag_tha_aeg_tml_moo_akn_uzb_por_bos_tur_igb_vie_owc_ses_bam_bem	-0.568530665379372	-1.3554727137708	0.17854978602597
450	sid_grk_igb_fre_chh_tig_aeg_mcd_aze_tur_dyu_mao_ses_rom_cze_bsq_svk_anl_fbf_cnt_pan_ita_ewe_slo_zul_hin_fin_swt_moo_est_ben_owc_geo_pol_urd_lat_krd_wly_hau_rus_hun_bem_jav_dut_sun_jpn_tml_kor_eng_arw_dgb_bul_ind_spa_amr_tag_mnd_swe_tsw_por_sod_bos_alb_ukr_lit_qcu_nor_guj_mol_ven_heb_ger_gam_prs_mly_afr_xho_scr_yor_bat_tha_amh_knd_tsn_akn_uzb_ctl_glc_azi_cic_vie_mlt_swa_bam_lda	-0.398804809113541	-0.945998787213004	0.346600652808115
451	sid_scr_swt_hin_amh_amr_mlt_ukr_azi_uzb_lda_mly_tsw_cze_rus_bsq_arw_owc_swa_mnd_por_ger_akn_urd_cic_nor_fin_yor_ewe_est_mcd_heb_geo_guj_fre_svk_swe_sod_gam_spa_hun_dgb_ind_pan_tag_jpn_tml_kor_ben_slo_zul_grk_mao_afr_anl_jav_cnt_mol_igb_eng_chh_bul_rom_lat_ita_qcu_lit_pol_bos_bam_wly_krd_tig_prs_sun_ctl_xho_alb_fbf_bat_tha_hau_knd_tsn_dyu_tur_dut_glc_aze_ven_vie_aeg_bem_moo_ses	-0.726842693779693	-1.75113902092358	0.0832191014809001
452	tig_rom_moo_guj_sod_amr_sid_cze_tur_azi_bam_ind_cic_fre_rus_bsq_glc_wly_ses_mnd_ukr_dut_dgb_arw_akn_prs_fin_fbf_ewe_est_mcd_amh_geo_eng_slo_ita_nor_heb_chh_ger_hun_bem_mao_swe_jav_jpn_tml_kor_krd_spa_ven_lit_tag_grk_owc_mly_cnt_pol_xho_ctl_aeg_scr_urd_afr_svk_qcu_alb_pan_por_swt_mlt_bos_gam_hin_bat_lat_tsw_mol_dyu_sun_tha_anl_knd_igb_swa_uzb_ben_bul_aze_yor_vie_hau_lda_zul_tsn	-0.164044533988227	-0.387623862355975	0.699180148591506
453	anl_por_bem_cze_aeg_sid_amh_hin_azi_aze_bam_mly_zul_lat_ukr_bsq_ger_chh_ewe_cnt_rom_rus_ses_prs_akn_mcd_hun_xho_lda_est_dut_sod_geo_pol_urd_spa_bos_mlt_tig_eng_fin_fbf_jav_pan_mao_jpn_tml_kor_alb_afr_swt_ita_tag_bul_heb_sun_mnd_grk_tsw_krd_wly_mol_swe_ben_glc_qcu_slo_fre_svk_swa_hau_lit_amr_ctl_ind_arw_dgb_scr_tsn_bat_tha_owc_knd_cic_igb_tur_nor_guj_uzb_yor_vie_gam_ven_dyu_moo	0.301246297720735	0.709014664496853	0.480089016676328
454	amh_rus_dyu_bul_owc_hau_sid_ita_azi_tur_ses_mao_moo_spa_pan_bsq_ben_gam_dgb_cnt_pol_glc_yor_rom_bem_por_est_swa_tsn_hun_urd_tig_geo_guj_alb_eng_nor_sod_heb_krd_fin_akn_tag_dut_mly_jpn_tml_kor_mcd_scr_bam_arw_ind_bos_aeg_sun_mnd_ger_igb_fre_amr_swe_lit_slo_svk_qcu_ctl_lat_hin_ewe_chh_afr_anl_grk_jav_ukr_cic_mol_xho_bat_tha_mlt_knd_zul_swt_aze_cze_prs_uzb_fbf_vie_wly_tsw_ven_lda	0.449693994025819	1.05947587239412	0.292127059282656
455	gam_svk_akn_arw_mlt_tig_aeg_krd_uzb_azi_tsn_bat_ewe_alb_guj_bsq_swe_hau_bem_cnt_grk_glc_xho_ita_dyu_por_hun_yor_zul_fin_slo_sod_geo_urd_bul_afr_ben_amr_amh_ukr_est_tsw_tag_hin_sun_jpn_knd_kor_rus_pol_bam_spa_mly_pan_wly_mao_mnd_scr_cic_dut_heb_nor_eng_cze_lat_qcu_prs_lit_fre_lda_sid_ctl_chh_mol_jav_bos_swt_rom_fbf_ind_tha_owc_tml_ses_swa_tur_ger_mcd_aze_dgb_vie_anl_ven_moo_igb	-0.317584966804057	-0.751581698656272	0.454200458472603
456	sid_mcd_akn_hin_heb_amr_amh_cze_azi_tur_swa_mly_tsn_svk_eng_bsq_urd_sod_fbf_cnt_alb_pan_xho_grk_igb_lit_hun_bem_bam_fin_fre_owc_geo_slo_scr_mol_ita_aeg_tig_ben_est_dyu_tag_ukr_ind_jpn_knd_kor_ger_lat_cic_dut_mao_por_chh_sun_mnd_rom_swt_bul_gam_prs_arw_swe_nor_qcu_bos_afr_rus_ewe_anl_spa_hau_pol_bat_guj_moo_ctl_tsw_jav_tha_wly_tml_zul_dgb_uzb_glc_krd_aze_ses_vie_mlt_lda_yor_ven	-0.196091827177567	-0.463084018390039	0.644385983554566
457	heb_arw_igb_rus_sid_chh_owc_urd_azi_uzb_ven_ind_fbf_pan_spa_bsq_hin_amr_tsn_mnd_scr_ita_yor_slo_cic_ger_hun_zul_ses_fin_grk_tig_geo_bos_ukr_eng_nor_aeg_gam_pol_est_bem_tag_afr_sun_jpn_tml_kor_rom_mol_bam_svk_jav_krd_amh_mly_cnt_por_swt_cze_anl_glc_lit_ctl_prs_qcu_bul_lat_alb_tsw_sod_swe_wly_dut_bat_guj_moo_ben_ewe_mao_tha_hau_knd_dgb_dyu_tur_mcd_fre_aze_lda_vie_mlt_xho_swa_akn	-0.556283360015995	-1.32569268045265	0.188188712306656
458	wly_mcd_swa_svk_mlt_anl_amr_nor_tur_aze_zul_ind_xho_lit_arw_bsq_glc_sod_tsw_mnd_slo_prs_ses_ita_ewe_krd_fin_cic_dyu_est_fre_amh_geo_guj_bos_dut_cze_chh_sid_afr_hun_ven_bat_spa_mly_jpn_tml_kor_por_ukr_swt_mol_jav_swe_tig_mao_cnt_alb_akn_ger_aeg_grk_eng_lat_bul_qcu_hin_pan_pol_fbf_gam_scr_heb_rom_tag_ben_bem_urd_tsn_sun_tha_owc_knd_yor_lda_azi_ctl_rus_uzb_igb_vie_hau_dgb_moo_bam	-0.117569010706821	-0.277136420945894	0.78229042488678
459	wly_prs_dyu_por_hau_gam_sod_alb_uzb_tur_igb_bat_zul_svk_ukr_bsq_pol_mlt_swa_cnt_ger_scr_tsw_fre_fbf_rus_hun_lda_ven_fin_bul_sid_geo_ben_lat_rom_guj_chh_amh_cze_est_bem_tag_eng_mao_jpn_knd_kor_pan_ctl_akn_hin_sun_nor_aeg_mly_mnd_mol_yor_bos_owc_grk_afr_swe_lit_qcu_glc_mcd_krd_dgb_amr_urd_tig_ita_jav_slo_bam_dut_swt_ind_tha_anl_tml_tsn_xho_aze_spa_arw_azi_ses_vie_heb_ewe_moo_cic	0.120257122167057	0.283081068575417	0.777743846955355
460	hau_pol_cic_glc_sod_owc_mlt_urd_tur_uzb_bem_bat_zul_cze_mcd_bsq_arw_amh_bam_cnt_afr_ita_ven_lit_igb_slo_fin_akn_fbf_est_dut_tig_geo_ctl_prs_por_scr_gam_sid_ukr_hun_swt_mao_bos_jav_jpn_knd_kor_spa_bul_swa_grk_tag_rom_amr_mly_mnd_svk_dgb_nor_anl_hin_krd_mol_alb_qcu_ben_lat_swe_yor_heb_ger_aeg_eng_sun_guj_tsw_rus_ses_ind_tha_wly_tml_xho_lda_azi_pan_fre_aze_tsn_vie_chh_dyu_ewe_moo	0.640657364080447	1.51469263855568	0.133241687080381
461	wly_guj_fbf_spa_sod_aeg_heb_bos_uzb_tur_dgb_sun_lda_nor_swe_bsq_glc_mlt_tsw_cnt_fre_svk_ses_mol_xho_rom_est_swa_ewe_fin_bul_chh_geo_afr_dut_urd_krd_sid_gam_eng_hun_bam_jav_cze_tag_jpn_knd_kor_pol_slo_dyu_mcd_mly_hin_owc_bat_mnd_rus_cic_ukr_anl_arw_grk_lat_pan_qcu_lit_ger_prs_igb_hau_ctl_amh_scr_ind_por_zul_ben_moo_mao_tha_amr_tml_tsn_swt_azi_alb_ita_aze_ven_vie_tig_bem_akn_yor	-0.0357379051058918	-0.0843610695769121	0.932950692748086
462	gam_alb_swt_bul_heb_aeg_hau_rus_aze_uzb_ven_sun_tsn_nor_pan_bsq_spa_owc_lda_mnd_ita_dut_bam_pol_tsw_eng_est_ses_dyu_hun_mol_amh_geo_glc_grk_lat_ukr_tig_anl_cze_fin_fbf_ind_afr_jav_jpn_knd_kor_bos_rom_swa_lit_mao_slo_sid_bat_cnt_urd_moo_krd_wly_hin_mcd_guj_svk_qcu_ger_ben_swe_bem_mlt_ctl_sod_scr_mly_arw_zul_prs_yor_tag_tha_amr_tml_akn_dgb_azi_fre_por_tur_xho_vie_chh_cic_ewe_igb	-0.341028792876795	-0.806855631711474	0.421808318512506
463	sid_lit_akn_scr_owc_anl_chh_afr_azi_aze_cic_bat_ewe_krd_pol_bsq_lat_aeg_tsw_cnt_eng_nor_swa_cze_bem_slo_hun_xho_tsn_fin_svk_hau_geo_bul_ger_arw_hin_gam_sod_swe_est_dgb_tag_dut_mly_jpn_tml_kor_guj_glc_dyu_mcd_mao_prs_wly_ind_mnd_bos_lda_ukr_heb_ben_por_ctl_rom_qcu_alb_fre_spa_ven_mlt_rus_amh_pan_sun_grk_fbf_mol_swt_jav_tha_amr_knd_bam_moo_uzb_urd_ita_tur_zul_vie_tig_yor_ses_igb	-0.0592882593076742	-0.139716091338256	0.889186446974259
464	wly_pan_dgb_prs_gam_sod_anl_ctl_uzb_azi_igb_tag_swa_ukr_krd_bsq_eng_hau_swt_cnt_scr_afr_cic_mol_lda_ger_hun_tsw_ven_est_cze_mlt_geo_ita_dut_lat_svk_tig_heb_urd_fin_ewe_mao_mcd_ind_jpn_knd_kor_bos_pol_xho_slo_mly_alb_amh_jav_mnd_hin_akn_por_chh_grk_arw_rus_lit_qcu_ben_glc_nor_fbf_sid_guj_amr_swe_bat_bul_dyu_fre_bem_sun_tha_owc_tml_tsn_ses_tur_rom_spa_aze_zul_vie_aeg_yor_moo_bam	-1.11672914190666	-2.74655919437928	0.00723127447625691
465	wly_afr_fbf_rus_hau_aeg_amr_eng_aze_uzb_dgb_bat_swt_bos_lat_bsq_slo_mlt_tsw_cnt_guj_ger_swa_fre_tsn_ctl_hun_zul_igb_fin_mol_amh_geo_urd_alb_glc_mcd_sid_gam_por_est_moo_sun_ben_ind_jpn_knd_kor_prs_scr_ven_cze_mly_dut_tig_mao_mnd_pol_cic_nor_heb_bul_lit_svk_grk_qcu_spa_ita_hin_yor_owc_krd_sod_arw_jav_pan_bem_rom_dyu_tag_tha_anl_tml_lda_ewe_azi_swe_ukr_tur_bam_vie_chh_akn_ses_xho	-0.304648814429825	-0.720521693836521	0.473011033006786
466	sid_arw_dyu_svk_aeg_anl_chh_guj_tur_uzb_ses_sun_tsn_glc_spa_bsq_swe_sod_ewe_mnd_cze_por_bam_alb_tsw_ukr_hun_ven_lda_fin_lit_amr_geo_eng_pol_hin_rom_wly_gam_ger_est_igb_bat_dut_tag_jpn_tml_kor_scr_fre_moo_mol_mao_nor_owc_jav_cnt_bul_yor_mcd_mlt_afr_krd_prs_pan_qcu_slo_grk_ita_cic_hau_ben_tig_urd_ind_lat_xho_ctl_dgb_mly_tha_heb_knd_swa_zul_azi_bos_rus_aze_akn_vie_amh_bem_fbf_swt	-0.37250292291504	-0.882893753080752	0.379570185819513
467	wly_pan_swt_ita_sid_amr_sod_nor_tur_uzb_lda_sun_swa_dut_ger_bsq_prs_owc_ses_mnd_glc_hin_tsw_grk_ewe_spa_hun_zul_ven_fin_fre_chh_geo_afr_lit_urd_swe_amh_mlt_pol_est_dyu_tag_bos_jav_jpn_knd_kor_rus_bul_moo_rom_mao_ben_tig_mly_cnt_mol_akn_ctl_hau_arw_alb_lat_ukr_qcu_svk_por_guj_dgb_anl_scr_heb_eng_bat_cze_cic_krd_xho_ind_tha_aeg_tml_igb_yor_azi_slo_mcd_aze_bem_vie_gam_bam_fbf_tsn	-0.25498880446576	-0.602477899627751	0.548322301707354
468	amr_rom_dgb_pan_anl_tig_chh_ger_uzb_tur_moo_mly_zul_slo_mcd_bsq_mol_amh_xho_cnt_prs_urd_tsn_bul_bem_rus_est_akn_fbf_fin_bos_gam_geo_pol_eng_grk_scr_wly_heb_ben_hun_igb_jav_afr_bat_jpn_knd_kor_ctl_nor_yor_lat_tag_swe_sod_ind_mnd_fre_ven_ita_owc_ukr_svk_guj_arw_qcu_dut_glc_krd_ses_sid_spa_hau_hin_sun_lit_cic_alb_swa_mao_tha_aeg_tml_bam_lda_azi_por_cze_aze_ewe_vie_mlt_swt_tsw_dyu	-0.420352512645679	-0.997348599513895	0.321183283783586
469	mlt_nor_zul_spa_anl_amr_sod_slo_uzb_azi_dgb_ind_dyu_eng_afr_bsq_ger_chh_moo_mnd_glc_urd_tsw_krd_swa_ben_fin_swt_fbf_hun_ctl_heb_geo_dut_grk_rus_cze_amh_sid_ukr_est_xho_mly_bul_jav_jpn_knd_kor_alb_svk_ven_mol_bat_mcd_owc_mao_cnt_lat_cic_por_gam_bos_arw_scr_hin_qcu_prs_lit_pol_ewe_wly_swe_tig_rom_sun_guj_bem_fre_akn_tag_tha_aeg_tml_ses_tsn_tur_pan_ita_aze_bam_vie_hau_yor_igb_lda	-0.51493724275403	-1.2247400183763	0.223766351315688
470	aeg_ctl_swt_scr_anl_tig_wly_krd_azi_aze_bem_tag_yor_pol_ukr_bsq_arw_chh_zul_mnd_afr_ita_cic_hin_ven_cze_fin_akn_ewe_est_mol_mlt_geo_bos_rus_mcd_ben_amh_amr_swe_hun_dgb_sun_urd_ind_jpn_knd_kor_prs_lat_ses_dut_mly_eng_owc_bat_cnt_svk_xho_fre_sod_spa_slo_rom_por_qcu_guj_grk_ger_swa_sid_alb_heb_bul_jav_pan_lda_lit_dyu_mao_tha_gam_tml_fbf_igb_uzb_nor_glc_tur_tsn_vie_hau_bam_tsw_moo	0.0917866013879262	0.216019016297701	0.829446023229988
471	anl_nor_dyu_fre_heb_owc_hau_alb_uzb_aze_bam_tag_ses_rom_prs_bsq_grk_gam_tsw_cnt_afr_krd_bem_mcd_igb_guj_hun_dgb_swt_fin_slo_wly_geo_bos_hin_swe_pan_mlt_chh_eng_est_xho_sun_lit_ind_jpn_knd_kor_ger_ukr_yor_mol_mly_urd_sod_mao_mnd_cze_zul_svk_aeg_spa_arw_pol_lat_qcu_por_ctl_dut_moo_sid_glc_amh_ita_jav_bul_fbf_ben_cic_bat_tha_tig_tml_swa_lda_tur_rus_scr_azi_tsn_vie_amr_ven_ewe_akn	-0.0909408099007503	-0.214602850719892	0.830546837956571
472	gam_pan_cic_ctl_hau_heb_amh_bos_uzb_azi_dyu_tag_zul_dut_rom_bsq_rus_anl_ewe_cnt_slo_krd_swt_cze_ven_ben_hun_dgb_lda_fin_mcd_wly_geo_svk_nor_ger_grk_tig_sid_eng_est_yor_ind_fre_mao_jpn_tml_kor_afr_guj_swa_urd_bat_mol_mlt_mly_mnd_ita_bem_ukr_chh_arw_spa_lat_bul_qcu_por_alb_hin_moo_owc_glc_sod_lit_jav_scr_bam_swe_tsn_sun_tha_amr_knd_akn_igb_aze_prs_pol_tur_ses_vie_aeg_tsw_fbf_xho	-0.202261211167977	-0.477660817757464	0.634012395291056
473	chh_bos_swt_ben_gam_mlt_aeg_eng_uzb_aze_swa_sun_ewe_cze_krd_bsq_dut_hau_cic_mnd_fre_arw_yor_spa_zul_por_fin_lda_ses_hun_glc_amr_geo_rom_nor_alb_hin_wly_owc_lit_est_ven_mly_pan_bat_jpn_tml_kor_mol_lat_bam_grk_jav_ctl_sod_tag_cnt_rus_dyu_bul_sid_ita_svk_swe_ger_qcu_afr_scr_mcd_bem_heb_urd_anl_ukr_mao_guj_moo_prs_tsw_ind_tha_amh_knd_xho_igb_azi_pol_slo_tur_tsn_vie_tig_dgb_fbf_akn	0.0542779027005793	0.127724792332656	0.898642547044368
474	chh_hin_akn_fre_heb_owc_aeg_arw_azi_uzb_tsn_mly_bam_lat_pol_bsq_pan_amh_zul_mnd_dut_grk_lda_rom_igb_rus_fin_tsw_swt_est_alb_wly_geo_por_mol_ukr_lit_tig_mlt_eng_hun_bem_bat_svk_jav_jpn_tml_kor_ben_urd_ewe_spa_ind_prs_sid_sun_cnt_ger_yor_swe_hau_scr_slo_ita_cze_qcu_krd_ctl_glc_ses_amr_guj_sod_afr_mao_bos_dgb_nor_swa_tag_tha_gam_knd_cic_dyu_tur_bul_mcd_aze_fbf_vie_anl_ven_moo_xho	-0.352660521692305	-0.835828590341679	0.405393658090701
475	hau_mol_igb_svk_wly_sid_chh_grk_tur_uzb_akn_mao_zul_afr_bos_bsq_lit_amh_bem_cnt_swe_ukr_tsw_krd_xho_mcd_est_dgb_ewe_hun_prs_sod_geo_dut_arw_glc_lat_aeg_owc_slo_fin_dyu_ind_por_bat_jpn_tml_kor_ctl_urd_tsn_rus_tag_nor_gam_jav_mnd_rom_ses_bul_tig_hin_ger_pol_alb_qcu_pan_ben_spa_yor_mlt_ita_amr_eng_mly_scr_swa_guj_moo_sun_tha_heb_knd_fbf_cic_aze_fre_cze_azi_lda_vie_anl_swt_bam_ven	-0.248628842563811	-0.588047594592445	0.557925650345696
476	heb_svk_dyu_ger_aeg_chh_gam_swe_tur_azi_xho_jav_lda_ben_scr_bsq_ctl_owc_tsw_cnt_slo_arw_yor_afr_ven_nor_hun_bam_dgb_fin_krd_wly_geo_mcd_por_guj_rus_sid_tig_dut_est_tsn_tag_ita_bat_jpn_knd_kor_bul_pol_zul_cze_mly_hin_amr_mao_mnd_pan_swt_eng_mlt_fre_urd_mol_lit_qcu_lat_spa_rom_ses_hau_ukr_sod_prs_ind_alb_moo_bos_akn_sun_tha_amh_tml_cic_fbf_aze_grk_glc_uzb_bem_vie_anl_swa_igb_ewe	0.701799034459285	1.66146084414652	0.099988494315203
477	amh_bos_moo_eng_gam_sid_heb_ukr_azi_uzb_bam_jav_dyu_grk_scr_bsq_mol_hau_fbf_mnd_arw_rom_tsw_rus_dgb_ita_est_tsn_ven_fin_lit_sod_geo_svk_ctl_hin_glc_tig_amr_alb_hun_swt_mly_lat_tag_jpn_knd_kor_guj_fre_igb_urd_bat_afr_wly_sun_cnt_mcd_zul_por_mlt_swe_ben_krd_bul_qcu_prs_slo_dut_akn_chh_spa_aeg_nor_mao_ger_lda_pan_ewe_ind_tha_anl_tml_bem_yor_tur_cze_pol_aze_ses_vie_owc_xho_cic_swa	-0.215036539559287	-0.507165616000968	0.613239137786131
478	aeg_hin_ewe_ita_gam_chh_wly_ben_tur_azi_bem_jav_ven_glc_svk_bsq_bul_sod_swt_mnd_prs_arw_tsn_lit_dyu_nor_fin_swa_cic_hun_pol_owc_geo_dut_krd_spa_swe_sid_mlt_lat_est_tsw_tag_mol_mao_jpn_tml_kor_cze_eng_dgb_scr_sun_ukr_hau_mly_cnt_fre_zul_rus_anl_pan_guj_ctl_por_qcu_grk_ger_urd_lda_heb_rom_amr_slo_bat_bos_bam_alb_ses_ind_tha_tig_knd_fbf_akn_uzb_afr_mcd_aze_xho_vie_amh_igb_yor_moo	0.237574994674472	0.559205106757591	0.577365942543543
479	aeg_arw_ewe_swe_tig_sid_owc_eng_aze_uzb_zul_mly_fbf_ita_krd_bsq_bos_heb_swa_cnt_mol_ger_xho_pol_tsw_ctl_hun_dyu_cic_est_lat_wly_geo_guj_rom_afr_rus_mlt_anl_nor_fin_bam_mao_ben_bat_jpn_tml_kor_slo_prs_akn_pan_sun_grk_sod_jav_mnd_glc_bem_urd_amh_svk_scr_dut_hin_qcu_alb_cze_bul_lda_hau_spa_amr_lit_ind_fre_ses_mcd_tsn_tag_tha_chh_knd_ven_swt_tur_ukr_por_azi_igb_vie_gam_yor_moo_dgb	-0.154510468885674	-0.364297172378869	0.716463096134464
480	amr_grk_akn_swe_mlt_anl_wly_alb_tur_uzb_cic_tag_lda_fre_mol_bsq_prs_sid_igb_cnt_pan_slo_zul_bos_dgb_pol_hun_ses_ven_est_eng_amh_geo_arw_mcd_urd_hin_heb_chh_dut_fin_ewe_mao_ita_mly_jpn_knd_kor_glc_rus_fbf_guj_sun_spa_aeg_bat_mnd_afr_dyu_lat_hau_cze_ger_bul_krd_qcu_lit_ben_scr_bam_sod_nor_owc_ctl_jav_svk_moo_rom_bem_ind_tha_gam_tml_tsn_swa_aze_por_ukr_azi_yor_vie_tig_tsw_xho_swt	0.330676506666768	0.77909439347823	0.437902116015551
481	mlt_slo_yor_pan_heb_anl_aeg_lat_tur_aze_ewe_jav_zul_bos_ita_bsq_mol_sod_akn_mnd_hin_dut_bem_svk_swa_scr_est_cic_bam_hun_grk_chh_geo_bul_ukr_por_rus_amh_amr_prs_fin_tsw_tag_fre_mao_jpn_tml_kor_eng_alb_lda_arw_ind_ben_wly_mly_cnt_ger_moo_lit_hau_afr_guj_pol_swe_qcu_nor_glc_rom_tsn_gam_spa_sid_urd_bat_cze_ses_mcd_dgb_sun_tha_owc_knd_igb_ven_azi_krd_ctl_uzb_dyu_vie_tig_swt_fbf_xho	-0.39798209274314	-0.942879411693537	0.348185555780742
482	sod_nor_tsw_krd_anl_hau_amh_ita_azi_tur_yor_mly_cic_bos_rom_bsq_fre_wly_dyu_mnd_hin_ger_tsn_cze_igb_scr_est_bem_xho_hun_pol_gam_geo_glc_grk_afr_dut_heb_aeg_prs_fin_fbf_bat_rus_mao_jpn_knd_kor_slo_bul_dgb_lat_jav_swe_mlt_ind_cnt_pan_akn_mol_amr_arw_ctl_eng_urd_qcu_ukr_por_alb_swa_chh_svk_owc_guj_sun_spa_lda_ben_ven_tag_tha_sid_tml_bam_ses_uzb_mcd_lit_aze_zul_vie_tig_ewe_moo_swt	-0.293341202119931	-0.694891375321505	0.488855894688984
483	sid_ctl_moo_mcd_amr_sod_amh_cze_azi_tur_swa_tag_bem_lat_ukr_bsq_spa_gam_ewe_mnd_rom_prs_bam_krd_swt_fre_fin_igb_ses_est_hin_anl_geo_grk_dut_scr_por_aeg_wly_bul_hun_dyu_mao_rus_mly_jpn_knd_kor_slo_pan_yor_pol_ind_ger_hau_jav_cnt_afr_tsn_alb_heb_arw_svk_lit_glc_qcu_guj_swe_bos_lda_tig_mol_mlt_urd_bat_ita_tsw_eng_cic_sun_tha_owc_tml_zul_dgb_uzb_ben_nor_aze_ven_vie_chh_fbf_xho_akn	0.52087482837709	1.22985360545261	0.221854075397325
484	sid_slo_cic_arw_chh_owc_anl_ben_tur_azi_igb_bat_dyu_nor_lit_bsq_mcd_aeg_ewe_mnd_hin_pan_tsn_pol_dgb_mol_hun_bam_lda_est_ukr_tig_geo_bos_urd_svk_rus_wly_gam_ctl_fin_ses_mao_ita_ind_jpn_knd_kor_dut_cze_swt_rom_jav_eng_amr_mly_cnt_fre_xho_swe_sod_por_lat_grk_bul_qcu_spa_alb_afr_zul_heb_ger_mlt_guj_sun_prs_ven_krd_yor_tag_tha_amh_tml_fbf_swa_aze_scr_glc_uzb_akn_vie_hau_tsw_moo_bem	-0.276494652817973	-0.653309212269539	0.515168911253867
485	amh_bul_cic_ctl_tig_anl_amr_grk_uzb_tur_bem_mao_swa_urd_rus_bsq_ger_aeg_tsn_cnt_glc_prs_bam_scr_moo_spa_est_ses_yor_fin_pol_sod_geo_svk_krd_afr_ita_gam_hau_bos_hun_zul_mly_fre_ind_jpn_knd_kor_lit_hin_dyu_alb_bat_eng_heb_sun_mnd_ukr_ven_dut_wly_slo_por_rom_lat_qcu_pan_mcd_nor_swt_owc_arw_mlt_mol_tag_guj_akn_ben_dgb_jav_tha_chh_tml_xho_tsw_aze_swe_cze_azi_ewe_vie_sid_igb_lda_fbf	-0.355448757764061	-0.84105740152264	0.402473121540019
486	tig_fre_ven_nor_anl_sid_amr_hin_azi_aze_tsn_bat_bam_glc_cze_bsq_afr_chh_zul_mnd_swe_mcd_ses_ctl_yor_pol_fin_xho_lda_hun_lit_hau_geo_guj_slo_krd_grk_gam_owc_eng_est_bem_jav_ben_mly_jpn_tml_kor_alb_spa_igb_arw_sun_mol_wly_tag_cnt_dut_fbf_pan_sod_rom_bul_bos_por_qcu_svk_ita_prs_ewe_amh_rus_heb_ger_ind_scr_akn_lat_dgb_mao_tha_aeg_knd_swt_swa_uzb_urd_ukr_tur_cic_vie_mlt_dyu_moo_tsw	-0.0892438545844699	-0.21026076443607	0.833924129226819
487	sod_lit_ven_swe_amr_aeg_gam_ita_uzb_tur_dyu_tag_ewe_cze_prs_bsq_bos_amh_ses_cnt_scr_hin_fbf_fre_bem_arw_hun_moo_xho_est_lat_tig_geo_afr_mcd_alb_mol_anl_wly_eng_fin_yor_mao_svk_sun_jpn_knd_kor_slo_por_lda_glc_bat_ctl_hau_jav_mnd_ukr_cic_bul_owc_dut_rom_grk_spa_qcu_guj_ger_urd_swa_chh_nor_sid_pol_ind_krd_bam_rus_swt_mly_tha_heb_tml_dgb_akn_azi_pan_ben_aze_zul_vie_mlt_tsn_tsw_igb	-0.648227228140428	-1.55109272793868	0.124275980075168
488	amr_hin_igb_svk_sod_hau_owc_lat_aze_uzb_dgb_bat_bem_por_ben_bsq_cze_chh_ewe_mnd_ger_krd_zul_afr_akn_glc_hun_tsw_lda_est_prs_amh_geo_slo_pol_bul_swe_anl_gam_pan_fin_bam_sun_bos_mly_jpn_knd_kor_ctl_ita_ven_grk_tag_urd_wly_jav_cnt_eng_ses_guj_mlt_mcd_rom_nor_scr_qcu_fre_mol_lit_swt_heb_spa_aeg_rus_ind_ukr_moo_alb_xho_mao_tha_sid_tml_fbf_tsn_azi_dut_arw_tur_yor_vie_tig_cic_swa_dyu	-0.309770352481631	-0.735439454903371	0.46392260525824
489	sid_lat_swa_cze_aeg_sod_anl_lit_azi_tur_swt_mly_xho_rus_spa_bsq_guj_owc_ses_cnt_nor_urd_tsw_mcd_cic_glc_fin_bem_zul_hun_slo_mlt_geo_pol_krd_arw_dut_heb_amh_fre_est_dyu_mao_mol_ind_jpn_tml_kor_bos_bul_ewe_ctl_bat_afr_gam_sun_mnd_hin_akn_alb_amr_ger_por_svk_prs_qcu_eng_grk_ukr_igb_tig_ita_hau_ben_jav_scr_moo_rom_fbf_tag_tha_wly_knd_yor_bam_uzb_swe_pan_aze_lda_vie_chh_tsn_dgb_ven	-0.315093087569326	-0.745727825325246	0.457712572950514
490	sid_mcd_swt_ukr_aeg_anl_heb_swe_tur_azi_ven_tag_ewe_mol_pan_bsq_slo_owc_zul_cnt_eng_ita_moo_ben_cic_lat_fin_lda_fbf_est_rom_gam_geo_krd_scr_fre_hin_mlt_amr_arw_hun_bam_jav_bos_mly_jpn_tml_kor_nor_alb_igb_guj_ind_bul_chh_sun_mnd_urd_akn_spa_tig_glc_cze_svk_prs_qcu_ctl_dut_afr_dgb_wly_grk_sod_pol_mao_ger_tsw_lit_swa_bat_tha_hau_knd_yor_dyu_uzb_por_rus_aze_tsn_vie_amh_bem_xho_ses	0.0441147717362291	0.103823552842484	0.917532944461088
491	sid_ita_bem_rom_amr_mlt_anl_lit_uzb_aze_xho_mly_tsn_grk_alb_bsq_pol_gam_dgb_mnd_hin_ben_yor_svk_tsw_afr_est_cic_bam_hun_arw_aeg_geo_scr_urd_bos_lat_tig_owc_fre_fin_ven_bat_ger_ind_jpn_knd_kor_krd_prs_akn_pan_mao_bul_sod_sun_cnt_ukr_igb_swe_amh_cze_glc_guj_eng_qcu_rus_slo_dut_fbf_hau_mol_wly_spa_tag_mcd_swa_nor_lda_jav_tha_heb_tml_ses_dyu_tur_por_ctl_azi_ewe_vie_chh_swt_zul_moo	-0.0804690013569195	-0.189587445069654	0.850045598069447
492	wly_rus_dgb_hin_gam_tig_owc_dut_aze_azi_swa_bat_ven_pan_lit_bsq_alb_amh_moo_mnd_rom_spa_tsw_ben_cic_svk_fin_zul_dyu_hun_bos_aeg_geo_cze_lat_ukr_ita_amr_hau_krd_est_xho_jav_grk_sun_jpn_tml_kor_eng_mcd_tsn_glc_ind_fre_sod_mly_cnt_swe_bam_arw_chh_scr_mol_pol_ctl_qcu_bul_nor_urd_ewe_mlt_slo_anl_prs_tag_guj_lda_por_swt_mao_tha_sid_knd_bem_akn_uzb_ger_afr_tur_igb_vie_heb_yor_fbf_ses	-0.440664819292762	-1.04707257792053	0.297779816357066
493	wly_krd_akn_bul_amr_owc_gam_pan_aze_azi_tsn_bat_yor_arw_ctl_bsq_rom_amh_fbf_cnt_ger_grk_ewe_eng_xho_glc_est_dgb_zul_hun_bos_aeg_geo_lit_alb_ben_swe_chh_tig_ita_fin_swa_tag_ukr_sun_jpn_knd_kor_mcd_lat_moo_hin_mao_mol_sid_mly_mnd_pol_bam_prs_sod_nor_fre_por_dut_qcu_cze_svk_afr_bem_anl_urd_heb_spa_jav_scr_ses_guj_swt_ind_tha_hau_tml_igb_lda_uzb_slo_rus_tur_dyu_vie_mlt_ven_tsw_cic	0.562064259871029	1.32813672285086	0.187383238852496
494	mlt_urd_tsw_mol_amh_anl_hau_por_aze_tur_xho_mao_tsn_krd_ger_bsq_pan_sid_swt_mnd_alb_mcd_bem_grk_dyu_prs_hun_cic_lda_fin_afr_sod_geo_arw_cze_ben_slo_gam_aeg_lit_est_moo_jav_hin_mly_jpn_knd_kor_ukr_ita_fbf_rom_tag_pol_heb_bat_cnt_ctl_ses_lat_owc_rus_eng_glc_scr_qcu_bul_nor_swe_bam_amr_dut_wly_bos_sun_fre_akn_guj_ven_ind_tha_chh_tml_igb_swa_azi_svk_spa_uzb_zul_vie_tig_ewe_dgb_yor	0.0237430291469617	0.0559417785783621	0.955508198492006
495	amh_alb_cic_rom_gam_tig_sid_mcd_azi_aze_swt_tag_lda_bul_grk_bsq_ger_hau_yor_mnd_glc_pol_swa_pan_moo_eng_est_dyu_ses_hun_arw_amr_geo_slo_ben_ctl_svk_anl_aeg_cze_fin_fbf_mly_urd_bat_jpn_knd_kor_ita_prs_dgb_krd_mao_por_heb_ind_cnt_bos_zul_rus_sod_hin_ukr_nor_scr_qcu_mol_dut_guj_bam_owc_lit_chh_swe_jav_fre_akn_spa_xho_sun_tha_mlt_tml_igb_ewe_uzb_lat_afr_tur_bem_vie_wly_tsw_tsn_ven	-0.367387956549562	-0.870725889026336	0.386145903176303
496	aeg_guj_yor_mcd_mlt_anl_amh_rus_aze_tur_zul_jav_cic_fre_ger_bsq_slo_heb_igb_mnd_pol_cze_ven_scr_dyu_grk_hun_akn_swt_est_afr_amr_geo_pan_ita_mol_por_wly_gam_spa_fin_xho_mly_lat_tag_jpn_knd_kor_ben_nor_bam_svk_sun_alb_owc_bat_cnt_ukr_dgb_eng_sod_bos_bul_prs_urd_qcu_dut_krd_arw_ewe_sid_ctl_tig_lit_ind_hin_tsn_glc_swa_mao_tha_chh_tml_tsw_fbf_uzb_swe_rom_azi_lda_vie_hau_bem_moo_ses	-0.705877947586017	-1.69157687046378	0.0940751086667675
497	gam_alb_igb_urd_sod_aeg_sid_pol_uzb_azi_swt_mao_swa_hin_lit_bsq_bul_wly_bam_cnt_rus_glc_ses_rom_cic_lat_hun_ven_moo_fin_arw_anl_geo_por_scr_spa_ctl_heb_mlt_dut_est_fbf_tag_ita_ind_jpn_tml_kor_bos_fre_bem_krd_bat_eng_chh_sun_mnd_mcd_dyu_ger_amr_nor_slo_grk_pan_qcu_cze_svk_prs_ewe_hau_ukr_amh_ben_mly_guj_zul_mol_lda_jav_tha_tig_knd_dgb_tsw_tur_afr_swe_aze_yor_vie_owc_tsn_akn_xho	-0.541048248897233	-1.28977436836519	0.200327178518537
498	wly_spa_tsw_ger_heb_owc_amh_arw_aze_azi_yor_mly_swa_slo_bos_bsq_ukr_chh_moo_mnd_prs_dut_igb_swe_ses_rom_fin_akn_bem_hun_lat_sid_geo_fre_ita_rus_lit_mlt_aeg_eng_est_lda_sun_mol_bat_jpn_knd_kor_pan_ben_dyu_por_tag_nor_sod_jav_cnt_cze_tsn_ctl_hau_krd_bul_scr_alb_qcu_guj_grk_urd_ewe_tig_hin_gam_glc_ind_pol_ven_afr_xho_mao_tha_anl_tml_bam_cic_uzb_mcd_svk_tur_fbf_vie_amr_dgb_swt_zul	-0.525276716397467	-1.25260917427752	0.213488620523825
499	heb_bos_xho_mcd_aeg_amr_owc_ukr_uzb_tur_swa_jav_lda_nor_ger_bsq_pol_sod_bem_mnd_svk_urd_tsw_glc_ewe_pan_est_fbf_moo_fin_alb_tig_geo_eng_cze_spa_ctl_wly_amh_hin_hun_cic_ind_dut_mly_jpn_knd_kor_ita_krd_bam_lat_bat_fre_hau_sun_cnt_slo_yor_guj_chh_grk_afr_swe_prs_qcu_mol_por_rom_swt_gam_bul_mlt_ben_tag_rus_zul_lit_tsn_mao_tha_sid_tml_dyu_ses_aze_scr_arw_azi_ven_vie_anl_akn_dgb_igb	-0.483174362676344	-1.14832015188957	0.25378153691982
500	chh_eng_tsn_fre_sod_wly_mlt_ukr_uzb_tur_dyu_sun_zul_cze_pol_bsq_mol_owc_fbf_cnt_slo_grk_yor_afr_igb_rus_fin_lda_swa_hun_scr_tig_geo_por_guj_ben_prs_sid_hau_rom_est_swt_tag_glc_mly_jpn_knd_kor_dut_ita_akn_hin_ind_swe_amh_bat_mnd_krd_ses_bos_gam_ctl_arw_ger_pan_qcu_nor_svk_mcd_bam_heb_urd_amr_spa_mao_lit_ven_alb_moo_jav_tha_aeg_tml_dgb_ewe_azi_lat_bul_aze_tsw_vie_anl_xho_cic_bem	-0.679879228921453	-1.63194347430153	0.106073127938575
501	aeg_mol_cic_lat_mlt_wly_sod_ger_uzb_azi_fbf_tag_dyu_ita_hin_bsq_dut_owc_tsn_cnt_slo_ukr_bem_rom_bam_prs_est_moo_yor_fin_por_tig_geo_scr_fre_guj_ctl_hau_gam_arw_hun_xho_ind_lit_mly_jpn_tml_kor_bos_mcd_ven_pol_bat_rus_chh_jav_mnd_grk_ses_cze_amh_ben_eng_svk_krd_qcu_pan_glc_afr_zul_amr_urd_sid_spa_mao_swe_tsw_nor_igb_sun_tha_anl_knd_ewe_lda_tur_alb_bul_aze_dgb_vie_heb_akn_swt_swa	-0.412733895542387	-0.97942831762679	0.329909401755028
502	amr_pol_lda_krd_chh_owc_sid_afr_uzb_azi_cic_ind_moo_bul_nor_bsq_urd_hau_dyu_mnd_dut_rus_igb_rom_xho_eng_fin_yor_ven_est_ger_gam_geo_bos_lat_hin_swe_heb_amh_arw_hun_swa_jav_fre_sun_jpn_knd_kor_guj_ukr_ses_lit_tag_ben_anl_mly_cnt_por_tsw_scr_mlt_glc_svk_mcd_ita_qcu_alb_ctl_cze_bam_aeg_pan_wly_mol_bat_spa_fbf_slo_dgb_mao_tha_tig_tml_bem_ewe_tur_prs_grk_aze_akn_vie_sod_tsn_swt_zul	0.196939713482254	0.463627367209042	0.643998026932789
503	amr_afr_ewe_ger_gam_sod_owc_slo_tur_aze_igb_mao_ses_mcd_dut_bsq_urd_mlt_xho_cnt_bul_arw_ven_spa_bam_bos_hun_tsn_akn_est_scr_aeg_geo_prs_hin_mol_lat_hau_anl_pol_fin_yor_ind_krd_sun_jpn_knd_kor_eng_ita_swa_cze_mly_lit_chh_tag_mnd_ukr_lda_guj_amh_ctl_svk_fre_por_qcu_nor_grk_rus_dgb_heb_rom_wly_pan_bat_glc_zul_ben_swt_jav_tha_tig_tml_cic_fbf_azi_swe_alb_uzb_dyu_vie_sid_bem_tsw_moo	-0.789527470874563	-1.90615663123623	0.059717895815231
504	anl_rus_zul_pol_sid_owc_gam_pan_azi_uzb_dgb_ind_moo_rom_svk_bsq_por_aeg_igb_cnt_swe_bos_bam_guj_lda_scr_hun_tsw_ven_fin_ben_amh_geo_glc_eng_afr_slo_mlt_sod_fre_est_yor_mly_grk_sun_jpn_knd_kor_ita_lit_akn_mcd_tag_ukr_amr_mao_mnd_ctl_swa_nor_chh_arw_spa_ger_hin_qcu_krd_bul_lat_tsn_heb_urd_tig_dut_bat_prs_xho_mol_swt_jav_tha_hau_tml_ses_ewe_aze_alb_cze_tur_bem_vie_wly_cic_dyu_fbf	-0.901388362928286	-2.18054340929703	0.0317406169847265
505	amr_mol_moo_pol_heb_wly_mlt_hin_azi_tur_akn_ind_zul_eng_pan_bsq_arw_hau_swt_cnt_ita_afr_cic_krd_bem_slo_hun_fbf_tsn_fin_guj_owc_geo_lat_spa_bos_urd_anl_aeg_prs_est_yor_tag_cze_jav_jpn_tml_kor_alb_svk_xho_fre_mly_scr_chh_mao_mnd_grk_igb_glc_sod_rom_lit_bul_por_qcu_ctl_dut_nor_ven_gam_ben_sid_ger_sun_rus_lda_swe_dgb_bat_tha_amh_knd_ses_swa_aze_ukr_mcd_uzb_ewe_vie_tig_bam_tsw_dyu	-0.580244938043493	-1.38575645887326	0.169135435092459
506	aeg_rus_bam_svk_amr_chh_sid_spa_uzb_tur_zul_jav_cic_hin_lit_bsq_dut_gam_dyu_mnd_krd_urd_bem_pan_fbf_por_est_lda_swt_hun_afr_wly_geo_ctl_mcd_slo_nor_sod_hau_cze_fin_ses_ind_lat_bat_jpn_knd_kor_arw_grk_xho_fre_sun_ita_heb_mao_cnt_glc_tsn_swe_anl_scr_eng_ger_guj_qcu_ben_alb_mol_ewe_tig_bul_owc_pol_mly_ukr_tsw_bos_yor_tag_tha_amh_tml_moo_dgb_aze_prs_rom_azi_akn_vie_mlt_igb_swa_ven	0.00877336682440251	0.0206560819282691	0.983564256371164
507	tig_arw_bem_glc_chh_gam_mlt_por_aze_uzb_bam_sun_fbf_mcd_swe_bsq_urd_hau_ewe_cnt_ita_eng_akn_dut_swa_ger_fin_tsw_zul_est_cze_sid_geo_svk_lit_pol_rom_wly_heb_prs_hun_xho_mly_alb_bat_jpn_tml_kor_mol_pan_ses_hin_jav_spa_anl_ind_mnd_ben_tsn_afr_amr_fre_ctl_scr_slo_qcu_bul_ukr_krd_moo_sod_lat_owc_rus_mao_bos_ven_guj_cic_tag_tha_aeg_knd_dgb_igb_tur_grk_nor_azi_lda_vie_amh_dyu_yor_swt	-0.151832117486627	-0.35793877617329	0.721200253247669
508	owc_guj_swt_fre_amr_chh_tig_ukr_tur_aze_bem_sun_dyu_bul_eng_bsq_ger_anl_tsn_mnd_rus_mcd_yor_cze_moo_nor_fin_zul_bam_hun_alb_mlt_geo_urd_slo_por_pan_aeg_hau_lat_est_ses_mly_pol_ind_jpn_knd_kor_glc_swe_dgb_arw_bat_krd_wly_tag_cnt_spa_cic_ctl_amh_ben_ita_scr_grk_qcu_dut_svk_lit_akn_sid_hin_heb_afr_jav_prs_igb_bos_ven_mao_tha_sod_tml_ewe_lda_uzb_rom_mol_azi_swa_vie_gam_tsw_xho_fbf	-0.344861704667412	-0.816796835387086	0.416131972694641
509	chh_swe_swt_guj_tig_gam_heb_pan_tur_azi_yor_jav_zul_svk_pol_bsq_por_owc_igb_cnt_ben_lat_bam_nor_tsn_ger_fin_cic_dyu_hun_ita_sid_geo_bos_krd_spa_cze_mlt_hau_arw_est_lda_mao_ukr_mly_jpn_knd_kor_afr_prs_akn_fre_ind_glc_sod_bat_mnd_eng_xho_bul_amr_grk_hin_scr_ctl_qcu_rom_urd_rus_swa_wly_lit_anl_alb_tag_dut_ses_slo_bem_sun_tha_amh_tml_fbf_moo_uzb_mol_mcd_aze_dgb_vie_aeg_ewe_ven_tsw	-0.0170745103043612	-0.0402567355030826	0.967974742613542
510	chh_fre_yor_guj_amr_sod_owc_cze_tur_azi_dyu_mly_igb_hin_afr_bsq_grk_tig_fbf_cnt_ger_nor_tsw_bul_cic_glc_fin_ewe_swt_hun_pol_hau_geo_spa_ctl_pan_svk_wly_aeg_por_est_ses_mao_swe_tag_jpn_tml_kor_ben_scr_bem_krd_ind_mol_sid_jav_mnd_slo_xho_alb_anl_arw_bos_eng_rus_qcu_ukr_lat_prs_lda_amh_lit_gam_dut_bat_urd_zul_rom_ven_sun_tha_mlt_knd_bam_akn_aze_mcd_ita_uzb_tsn_vie_heb_moo_swa_dgb	-0.540249504655214	-1.28843928797112	0.200789310238466
511	sid_glc_zul_pan_anl_amr_tig_bos_azi_aze_ven_mly_dyu_spa_ukr_bsq_guj_heb_ewe_mnd_fre_mcd_fbf_eng_akn_hin_hun_moo_swt_est_urd_amh_geo_mol_bul_rus_cze_gam_aeg_rom_fin_bam_sun_prs_bat_jpn_knd_kor_nor_scr_tsn_svk_jav_ben_owc_ind_cnt_ita_xho_lat_sod_dut_afr_alb_arw_qcu_lit_ger_slo_swa_mlt_por_chh_krd_mao_grk_dgb_pol_igb_tag_tha_wly_tml_cic_lda_uzb_swe_ctl_tur_tsw_vie_hau_yor_ses_bem	-0.00987603978753364	-0.0232304414682877	0.981516227739238
512	owc_afr_bem_guj_sid_hau_mlt_spa_aze_uzb_tsw_bat_swt_ben_ger_bsq_mol_wly_ewe_cnt_svk_ctl_ven_glc_xho_krd_fin_lda_tsn_est_bul_anl_geo_rus_arw_lit_pan_heb_tig_bos_hun_swa_mly_pol_sun_jpn_knd_kor_slo_por_dyu_nor_jav_mcd_amh_tag_mnd_alb_zul_fre_gam_urd_prs_lat_rom_qcu_eng_scr_hin_moo_aeg_ukr_amr_grk_mao_swe_yor_ita_ses_ind_tha_chh_tml_igb_fbf_tur_cze_dut_azi_bam_vie_sod_dgb_akn_cic	-0.191476824034511	-0.452423182835146	0.652017731962599
513	gam_glc_akn_ctl_sod_tig_wly_ukr_aze_uzb_bem_tag_zul_swe_arw_bsq_alb_hau_fbf_cnt_lat_cze_yor_lit_bam_hin_hun_swt_lda_fin_grk_anl_geo_rom_ben_eng_ita_amh_mlt_mol_est_dyu_bat_afr_mly_jpn_tml_kor_bul_urd_cic_por_ind_krd_owc_sun_mnd_slo_xho_svk_aeg_pol_pan_scr_dut_qcu_fre_prs_nor_swa_amr_spa_chh_mcd_mao_guj_igb_ger_ven_jav_tha_heb_knd_dgb_tsw_tur_rus_bos_azi_ses_vie_sid_tsn_moo_ewe	-0.25335543173758	-0.599667815176463	0.550185886417872
514	heb_fre_zul_arw_tig_amh_wly_rus_uzb_aze_lda_ind_akn_eng_ger_bsq_grk_sod_tsw_cnt_alb_ben_fbf_nor_dyu_ukr_hun_moo_bam_est_pol_sid_geo_svk_ctl_krd_hin_amr_mlt_glc_fin_ven_mly_prs_sun_jpn_tml_kor_lit_guj_ses_lat_jav_pan_aeg_tag_mnd_spa_swt_mcd_hau_swe_urd_cze_scr_qcu_bul_afr_por_igb_owc_mol_anl_dut_bat_rom_swa_ita_cic_mao_tha_gam_knd_yor_xho_azi_bos_slo_tur_ewe_vie_chh_bem_dgb_tsn	-0.416455874746548	-0.987669137091343	0.32587741003513
515	amh_ben_tsn_prs_chh_heb_sod_guj_uzb_azi_dgb_tag_bem_arw_lat_bsq_ita_sid_ewe_mnd_por_pol_swt_fre_fbf_dut_est_igb_dyu_hun_ger_gam_geo_bul_mcd_krd_lit_hau_owc_eng_fin_swa_mly_ukr_sun_jpn_knd_kor_urd_alb_moo_svk_bat_spa_aeg_mao_cnt_hin_bam_afr_wly_grk_rus_slo_glc_qcu_mol_rom_scr_akn_mlt_bos_amr_cze_jav_swe_zul_nor_tsw_ind_tha_anl_tml_cic_ses_tur_ctl_pan_aze_lda_vie_tig_xho_ven_yor	-0.0299673396579814	-0.0705289740123077	0.943924081784349
516	owc_rus_ven_prs_wly_heb_sid_guj_uzb_azi_igb_mly_moo_ukr_mcd_bsq_ger_aeg_yor_cnt_grk_glc_dgb_lat_tsn_ita_est_ses_swt_fin_cze_chh_geo_slo_pan_afr_por_sod_amr_svk_hun_tsw_sun_mol_ind_jpn_tml_kor_nor_hin_bam_spa_mao_lit_amh_jav_mnd_pol_bem_urd_gam_alb_ben_bos_arw_qcu_swe_dut_krd_ewe_mlt_fre_tig_rom_bat_ctl_xho_eng_fbf_tag_tha_hau_knd_zul_dyu_aze_scr_bul_tur_swa_vie_anl_lda_cic_akn	-0.722501157669349	-1.73207367830994	0.0865758950469993
517	wly_cze_moo_glc_aeg_hau_amr_guj_uzb_azi_tsn_bat_swa_ger_arw_bsq_dut_tig_dyu_cnt_alb_swe_zul_bul_bem_fre_est_fbf_akn_hun_bos_sod_geo_pan_eng_scr_prs_chh_anl_grk_fin_bam_mly_afr_sun_jpn_tml_kor_pol_mcd_tsw_spa_tag_lit_owc_ind_mnd_mol_igb_nor_gam_por_ctl_slo_rus_qcu_hin_urd_ita_swt_amh_rom_heb_svk_mao_krd_dgb_lat_xho_jav_tha_mlt_knd_lda_ven_aze_ben_ukr_tur_yor_vie_sid_cic_ewe_ses	-0.0466793935723447	-0.109914006683959	0.912714408842485
518	mlt_grk_tsw_mol_aeg_gam_chh_lit_azi_aze_dgb_jav_fbf_alb_ger_bsq_eng_heb_zul_mnd_mcd_nor_lda_spa_igb_urd_est_ven_swt_fin_glc_sod_geo_ita_por_lat_ukr_owc_sid_ctl_hun_yor_mao_hin_tag_jpn_knd_kor_pan_fre_akn_rus_sun_arw_amr_bat_cnt_krd_cic_afr_anl_cze_scr_rom_guj_qcu_ben_bul_bos_bam_wly_svk_tig_swe_ind_pol_tsn_prs_ewe_mly_tha_hau_tml_ses_xho_uzb_dut_slo_tur_dyu_vie_amh_bem_moo_swa	-0.135529789818667	-0.319434542979845	0.750113458289645
519	gam_urd_tsw_slo_anl_amh_wly_bul_tur_aze_ses_tag_bem_svk_alb_bsq_dut_chh_yor_mnd_ger_guj_fbf_nor_zul_swe_hun_ewe_dgb_est_lit_amr_geo_hin_fre_krd_rom_sid_sod_glc_fin_swt_jav_mcd_mly_jpn_knd_kor_mol_por_tsn_rus_bat_ben_owc_mao_cnt_cze_swa_prs_heb_spa_eng_pan_arw_qcu_lat_bos_ita_ven_mlt_scr_tig_afr_ind_ukr_igb_grk_dyu_sun_tha_aeg_tml_bam_lda_azi_pol_ctl_uzb_akn_vie_hau_xho_cic_moo	0.112640369867672	0.265187825991746	0.791451683625474
520	chh_krd_dgb_ita_tig_heb_gam_grk_azi_aze_swt_bat_xho_ger_por_bsq_bul_anl_tsw_cnt_guj_pan_igb_hin_dyu_mol_hun_cic_ven_fin_spa_owc_geo_rus_pol_arw_rom_amh_hau_ctl_est_bem_mly_swe_ind_jpn_tml_kor_dut_eng_moo_slo_sun_urd_amr_jav_mnd_nor_bam_ben_aeg_ukr_bos_cze_fre_qcu_lat_alb_afr_fbf_mlt_prs_sid_mcd_mao_lit_tsn_svk_yor_tag_tha_sod_knd_lda_ses_uzb_scr_glc_tur_swa_vie_wly_zul_ewe_akn	-0.150921026327178	-0.355870223336832	0.722743731404849
521	sid_pol_zul_dut_chh_wly_heb_afr_azi_aze_swa_mly_swt_bul_glc_bsq_fre_tig_ven_mnd_mol_ben_fbf_krd_xho_rus_hun_cic_moo_fin_svk_amr_geo_bos_scr_spa_rom_mlt_sod_cze_est_bam_ind_urd_tag_jpn_tml_kor_guj_alb_ses_mcd_mao_lat_aeg_jav_cnt_arw_akn_pan_amh_slo_swe_ita_nor_qcu_grk_prs_ger_igb_anl_lit_hau_ctl_sun_eng_tsw_ukr_lda_bat_tha_gam_knd_yor_dyu_tur_hin_por_uzb_dgb_vie_owc_bem_tsn_ewe	0.826726144330307	1.97470181667291	0.051267873745113
522	heb_afr_igb_eng_hau_chh_aeg_alb_tur_uzb_tsw_jav_xho_mol_pol_bsq_rom_wly_swa_cnt_prs_spa_ven_bul_tsn_dut_est_ses_ewe_hun_ukr_amr_geo_swe_nor_mcd_lit_owc_sod_por_fin_dgb_sun_hin_tag_jpn_knd_kor_ben_pan_zul_scr_bat_cze_amh_ind_mnd_grk_akn_ita_anl_fre_ger_guj_slo_qcu_lat_rus_krd_lda_sid_arw_tig_ctl_mly_urd_bem_bos_cic_mao_tha_mlt_tml_moo_yor_azi_glc_svk_aze_bam_vie_gam_swt_fbf_dyu	-0.468852991174094	-1.11359791607482	0.268321630588803
523	aeg_rus_ewe_bul_heb_sod_amr_glc_aze_uzb_cic_mly_ses_alb_grk_bsq_rom_owc_bem_mnd_ukr_slo_dgb_ctl_xho_mol_fin_akn_tsn_est_por_tig_geo_eng_dut_prs_krd_mlt_wly_pol_hun_yor_sun_spa_jav_jpn_tml_kor_urd_arw_lda_lit_mao_cze_anl_bat_cnt_swe_dyu_nor_hau_lat_afr_bos_ger_qcu_guj_ita_hin_swt_sid_ben_chh_svk_tag_fre_igb_mcd_bam_ind_tha_gam_knd_fbf_ven_azi_scr_pan_tur_moo_vie_amh_swa_zul_tsw	-0.00938327921123532	-0.0220879407057016	0.982425128381012
524	chh_guj_xho_ukr_tig_aeg_owc_mcd_tur_azi_moo_jav_akn_grk_pan_bsq_cze_hau_cic_mnd_lit_ben_dgb_scr_ven_ita_fin_tsw_swt_hun_fre_gam_geo_bul_krd_glc_ger_mlt_anl_dut_est_yor_mao_pol_bat_jpn_tml_kor_lat_por_zul_slo_sun_rus_sod_ind_cnt_bos_dyu_arw_heb_urd_eng_hin_prs_qcu_nor_svk_ctl_tsn_amr_rom_amh_mol_tag_swe_lda_spa_swa_mly_tha_wly_knd_igb_bem_aze_alb_afr_uzb_ses_vie_sid_bam_fbf_ewe	-0.162824221674792	-0.384019322656562	0.701840730395468
525	sid_alb_ses_grk_owc_tig_chh_rom_tur_aze_xho_mao_swa_slo_pol_bsq_ukr_sod_bam_cnt_bos_arw_cic_eng_dgb_hin_hun_zul_yor_est_urd_hau_geo_mcd_nor_ben_fre_anl_gam_rus_fin_moo_mly_prs_tag_jpn_tml_kor_ita_guj_ven_pan_bat_svk_mlt_jav_mnd_cze_fbf_bul_heb_dut_ger_por_spa_qcu_ctl_mol_swe_ewe_wly_krd_amh_lat_ind_scr_lda_afr_bem_sun_tha_amr_knd_swt_tsn_azi_lit_glc_uzb_dyu_vie_aeg_tsw_igb_akn	-0.157137063414959	-0.371349748559081	0.711221705021364
526	chh_arw_bam_ben_tig_wly_anl_cze_azi_tur_fbf_jav_cic_lat_spa_bsq_ukr_hau_tsn_mnd_ger_urd_igb_por_ven_ctl_hun_tsw_swt_est_dut_amh_geo_afr_grk_scr_pol_aeg_mlt_ita_fin_ewe_ind_guj_bat_jpn_tml_kor_swe_eng_akn_prs_mao_bos_sod_sun_cnt_krd_ses_glc_sid_lit_slo_fre_nor_qcu_mol_pan_svk_dgb_gam_mcd_owc_hin_tag_rus_dyu_rom_xho_mly_tha_amr_knd_yor_bem_aze_bul_alb_uzb_lda_vie_heb_swa_moo_zul	-1.24667957155756	-3.09629177902886	0.00259001667341083
527	sid_grk_bam_afr_owc_aeg_heb_hin_azi_tur_igb_jav_fbf_ger_cze_bsq_arw_wly_cic_mnd_mcd_lit_moo_prs_yor_guj_hun_zul_akn_fin_fre_chh_geo_bos_ita_pol_ben_sod_amh_mol_est_tsw_mao_dut_bat_jpn_knd_kor_glc_krd_swa_pan_mly_scr_gam_tag_cnt_rom_dgb_svk_hau_alb_ctl_slo_bul_qcu_lat_rus_nor_bem_anl_por_amr_ukr_sun_spa_dyu_swe_ewe_ind_tha_tig_tml_lda_ven_uzb_eng_urd_aze_tsn_vie_mlt_swt_xho_ses	0.0170806246608411	0.0402117843897923	0.968010482879851
528	amr_hin_ven_fre_anl_tig_chh_svk_uzb_tur_swt_ind_tsw_ger_swe_bsq_grk_hau_bam_mnd_nor_scr_yor_arw_ewe_rom_est_igb_fbf_fin_krd_aeg_geo_alb_lit_prs_ben_sid_mlt_bul_hun_moo_sun_pol_bat_jpn_knd_kor_dut_ita_ses_glc_tag_afr_wly_jav_cnt_spa_akn_mol_amh_slo_eng_mcd_ctl_qcu_pan_cze_ukr_dyu_owc_urd_gam_guj_mly_bos_swa_lat_bem_mao_tha_sod_tml_cic_dgb_aze_por_rus_azi_zul_vie_heb_xho_tsn_lda	-0.423028785522799	-1.00448291313769	0.3177523177335
529	sod_rus_bem_eng_amr_amh_aeg_dut_tur_azi_tsw_bat_ewe_ben_scr_bsq_ctl_owc_moo_mnd_guj_lat_swt_swe_bam_urd_hun_tsn_dgb_fin_slo_tig_geo_mcd_nor_pan_krd_gam_wly_mol_est_igb_ind_glc_mly_jpn_knd_kor_svk_cze_yor_rom_tag_afr_anl_mao_cnt_ger_swa_alb_heb_fre_grk_prs_hin_qcu_ita_spa_ukr_lda_chh_arw_hau_lit_sun_por_ven_bul_dyu_jav_tha_sid_tml_akn_xho_uzb_bos_pol_aze_fbf_vie_mlt_cic_ses_zul	0.255782545411766	0.602356737571991	0.548402588246148
530	owc_eng_bem_ger_mlt_amh_aeg_bos_aze_tur_bam_bat_tsw_guj_ben_bsq_grk_anl_lda_mnd_por_lit_swa_scr_yor_pol_est_cic_moo_fin_lat_hau_geo_krd_slo_alb_nor_gam_sid_arw_hun_tsn_mao_ctl_ind_jpn_knd_kor_cze_swe_fbf_fre_mly_dut_heb_sun_cnt_hin_akn_urd_tig_ita_ukr_glc_pan_qcu_afr_svk_spa_swt_chh_mol_amr_rus_tag_prs_zul_mcd_dgb_jav_tha_wly_tml_dyu_ven_azi_rom_bul_uzb_xho_vie_sod_ses_igb_ewe	0.290912830604465	0.685268985419042	0.494878739354135
531	gam_fre_lda_lit_anl_aeg_sod_arw_tur_azi_bem_ind_tsw_cze_ger_bsq_ben_wly_igb_cnt_rus_ita_dgb_bul_xho_eng_fin_swa_moo_hun_ctl_owc_geo_scr_bos_rom_grk_amh_mlt_spa_est_fbf_jav_urd_mao_jpn_knd_kor_afr_pan_swt_nor_sun_mcd_chh_tag_mnd_prs_dyu_swe_sid_krd_svk_pol_dut_qcu_por_alb_lat_ewe_amr_mol_heb_guj_bat_slo_ses_glc_bam_mly_tha_hau_tml_tsn_zul_aze_ukr_hin_uzb_yor_vie_tig_cic_akn_ven	-0.307219287253447	-0.72692866887043	0.469095527180521
532	mlt_alb_xho_mol_hau_chh_aeg_rus_uzb_azi_akn_ind_dyu_bul_svk_bsq_swe_amh_ses_mnd_arw_lit_moo_prs_zul_ita_est_fbf_ven_hun_mcd_sod_geo_slo_ctl_grk_bos_tig_heb_dut_fin_swt_mly_eng_mao_jpn_knd_kor_ben_rom_dgb_ger_bat_lat_sid_sun_cnt_scr_lda_pan_owc_fre_glc_krd_ukr_qcu_urd_por_nor_igb_amr_afr_anl_pol_jav_guj_tsn_spa_bem_tag_tha_gam_tml_ewe_bam_aze_cze_hin_tur_cic_vie_wly_tsw_yor_swa	-0.119406486907433	-0.281429398920309	0.779006306723033
533	heb_ger_akn_krd_chh_mlt_wly_slo_aze_uzb_bam_jav_ewe_lit_scr_bsq_arw_owc_swa_cnt_afr_svk_tsn_grk_dgb_swe_hun_lda_dyu_est_fre_tig_geo_spa_eng_mol_pan_sod_amr_prs_fin_bem_ind_por_mly_jpn_knd_kor_lat_guj_fbf_ctl_bat_ita_sid_tag_mnd_rus_ses_ben_gam_dut_urd_pol_alb_qcu_nor_bos_rom_ven_amh_mcd_anl_cze_mao_bul_xho_glc_cic_sun_tha_hau_tml_igb_yor_azi_ukr_hin_tur_zul_vie_aeg_tsw_swt_moo	-0.779795446009331	-1.88335550123034	0.0627771674250286
534	wly_scr_tsn_fre_tig_hau_chh_ukr_azi_tur_bem_mly_dyu_spa_lat_bsq_mol_anl_igb_mnd_ger_krd_bam_alb_fbf_eng_fin_zul_cic_est_svk_heb_geo_pan_por_ctl_slo_amh_amr_urd_hun_akn_sun_dut_mao_jpn_tml_kor_bul_guj_swa_prs_tag_mcd_sod_jav_cnt_rom_xho_nor_owc_swe_afr_grk_pol_qcu_arw_hin_cze_ven_gam_lit_sid_ita_bat_bos_yor_glc_swt_ind_tha_mlt_knd_dgb_moo_aze_rus_ben_uzb_ses_vie_aeg_lda_ewe_tsw	-1.17002428359446	-2.89370548389699	0.00474255185526944
535	amr_prs_lda_cze_gam_owc_wly_slo_aze_tur_cic_jav_fbf_pol_alb_bsq_grk_anl_swt_cnt_swe_bos_ewe_guj_igb_spa_est_akn_dgb_hun_eng_tig_geo_ben_nor_rus_krd_chh_hau_por_fin_tsw_bat_lit_mly_jpn_tml_kor_mcd_rom_xho_svk_sun_arw_aeg_tag_mnd_fre_dyu_scr_heb_glc_afr_ita_urd_qcu_dut_hin_lat_zul_amh_ger_mlt_pan_mao_mol_moo_bul_bam_ind_tha_sid_knd_yor_swa_uzb_ukr_ctl_azi_ses_vie_sod_ven_bem_tsn	-0.119408225890596	-0.281532586037221	0.77892741787835
536	heb_pan_swt_ger_amr_chh_sod_lat_uzb_aze_zul_mly_swa_pol_dut_bsq_bul_mlt_lda_cnt_fre_lit_tsw_ben_ewe_krd_est_yor_xho_hun_arw_aeg_geo_ita_grk_eng_hin_sid_anl_mol_fin_fbf_mao_alb_jav_jpn_knd_kor_ctl_afr_dyu_prs_ind_bos_amh_tag_mnd_por_ven_cze_wly_slo_svk_urd_rus_qcu_ukr_glc_spa_akn_owc_swe_tig_rom_sun_nor_bem_guj_moo_bat_tha_gam_tml_bam_cic_azi_mcd_scr_tur_ses_vie_hau_dgb_tsn_igb	-0.692265670831059	-1.6571685448286	0.100855316740869
537	gam_ben_cic_eng_owc_mlt_hau_grk_aze_azi_ven_sun_bem_swe_afr_bsq_lit_wly_zul_cnt_bul_nor_yor_dut_dgb_fre_est_ses_bam_fin_ukr_heb_geo_ita_por_spa_rus_anl_tig_cze_hun_dyu_tag_bos_bat_jpn_tml_kor_lat_guj_ewe_pan_jav_mcd_sid_ind_mnd_ctl_moo_glc_sod_rom_krd_svk_hin_qcu_ger_prs_scr_akn_aeg_urd_amr_alb_mly_pol_swa_slo_igb_mao_tha_chh_knd_xho_tsw_uzb_arw_mol_tur_fbf_vie_amh_swt_tsn_lda	-0.0886467938613402	-0.209285281707432	0.834683294312732
538	sod_cze_dyu_urd_aeg_amr_anl_mcd_azi_uzb_moo_mly_tsw_glc_swe_bsq_dut_tig_bam_cnt_prs_rom_zul_fre_ven_nor_fin_bem_fbf_est_por_hau_geo_svk_ben_lat_bul_sid_heb_pan_hun_swt_tag_mol_jav_jpn_knd_kor_rus_ctl_cic_afr_mao_eng_wly_ind_mnd_guj_yor_arw_mlt_lit_spa_grk_ger_qcu_ita_bos_scr_igb_amh_ukr_chh_krd_bat_hin_xho_alb_tsn_sun_tha_gam_tml_ses_swa_aze_slo_pol_tur_akn_vie_owc_ewe_lda_dgb	-0.378430874031666	-0.896660090635547	0.372215550130763
539	chh_arw_cic_krd_wly_tig_hau_ita_tur_azi_akn_mao_moo_hin_rus_bsq_rom_gam_ven_cnt_spa_lat_lda_nor_swt_glc_est_xho_yor_hun_grk_sod_geo_scr_ctl_fre_eng_anl_heb_mcd_fin_tsw_mly_dut_tag_jpn_tml_kor_ger_swe_ses_prs_bat_mol_amh_sun_mnd_afr_swa_pan_sid_bul_slo_ukr_guj_qcu_ben_urd_lit_dyu_mlt_alb_aeg_svk_jav_por_dgb_cze_zul_ind_tha_owc_knd_igb_ewe_aze_bos_pol_uzb_bem_vie_amr_bam_tsn_fbf	-0.0547022575254838	-0.128950039074138	0.897675647187839
540	amh_afr_ses_svk_hau_wly_sid_guj_tur_aze_xho_jav_dgb_dut_lit_bsq_urd_mlt_tsw_cnt_alb_rus_cic_bul_tsn_swe_est_yor_lda_fin_krd_heb_geo_por_mcd_glc_fre_tig_gam_hin_hun_fbf_sun_arw_mly_jpn_knd_kor_pol_ukr_bem_lat_mao_grk_chh_tag_mnd_ctl_swt_eng_amr_prs_ger_mol_slo_qcu_ita_cze_ben_ven_anl_rom_owc_bos_bat_spa_bam_pan_ewe_ind_tha_sod_tml_swa_zul_uzb_scr_nor_azi_igb_vie_aeg_dyu_moo_akn	0.437420840111162	1.03405720717356	0.303790895355866
541	amh_afr_zul_slo_tig_sid_amr_prs_tur_azi_igb_jav_dyu_scr_por_bsq_cze_chh_yor_mnd_pan_ger_swa_arw_moo_dut_est_bam_lda_fin_bos_aeg_geo_pol_nor_rom_ita_owc_mlt_spa_hun_ewe_bat_ukr_tag_jpn_knd_kor_glc_mcd_ven_fre_sun_ben_sod_mly_cnt_lat_fbf_alb_hau_bul_rus_krd_urd_qcu_svk_swe_eng_dgb_anl_lit_wly_ctl_ind_mol_akn_grk_tsn_mao_tha_heb_tml_tsw_swt_uzb_hin_guj_aze_bem_vie_gam_xho_ses_cic	-0.141021410460472	-0.33269071717609	0.740116528353896
542	anl_urd_ses_bos_wly_tig_owc_pol_tur_azi_moo_sun_swa_lit_pan_bsq_lat_sod_bem_mnd_ukr_slo_bam_prs_dyu_ita_hun_tsn_fbf_fin_cze_heb_geo_spa_alb_ger_fre_aeg_amr_bul_est_cic_mly_hin_ind_jpn_knd_kor_mol_rus_tsw_ben_mao_guj_hau_tag_cnt_swe_igb_krd_mlt_dut_afr_scr_grk_qcu_rom_mcd_eng_xho_chh_nor_sid_ctl_bat_glc_zul_arw_yor_jav_tha_amh_tml_akn_lda_aze_svk_por_uzb_swt_vie_gam_ewe_dgb_ven	-0.581433101432549	-1.38814206491471	0.16841020381301
543	gam_ukr_tsn_ctl_aeg_sid_wly_rus_azi_tur_bam_tag_swa_mcd_slo_bsq_alb_chh_ven_mnd_pol_glc_igb_prs_zul_nor_hun_lda_dgb_fin_fre_tig_geo_afr_bul_eng_bos_anl_heb_krd_est_bem_jav_dut_sun_jpn_tml_kor_ita_hin_akn_grk_bat_lit_sod_ind_cnt_rom_yor_swe_hau_lat_mol_arw_scr_qcu_urd_ger_pan_ewe_mlt_spa_amh_ben_mly_por_swt_guj_ses_mao_tha_amr_knd_moo_cic_aze_cze_svk_uzb_tsw_vie_owc_dyu_xho_fbf	-0.0102357455819419	-0.0241305432588538	0.980800181350438
544	amh_mol_dyu_swe_wly_chh_tig_ben_azi_tur_bam_sun_zul_ger_slo_bsq_lat_hau_tsn_mnd_bul_cze_ewe_rus_swa_prs_hun_bem_moo_est_krd_sod_geo_mcd_svk_bos_pan_gam_aeg_ctl_fin_cic_ind_afr_mly_jpn_knd_kor_arw_ita_ses_por_jav_dut_owc_tag_cnt_pol_swt_ukr_mlt_glc_urd_alb_hin_qcu_fre_spa_rom_tsw_heb_grk_amr_lit_bat_nor_akn_scr_igb_mao_tha_sid_tml_lda_fbf_aze_guj_eng_uzb_dgb_vie_anl_yor_xho_ven	0.172295403306391	0.406141832872279	0.685571404003381
545	amr_mcd_akn_grk_amh_hau_sod_eng_tur_aze_ven_ind_dyu_ukr_por_bsq_hin_sid_yor_cnt_svk_fre_bam_guj_xho_bul_est_swt_bem_hun_scr_gam_geo_lat_spa_prs_slo_owc_heb_arw_fin_lda_tag_glc_mly_jpn_tml_kor_lit_nor_cic_alb_sun_bos_anl_mao_mnd_pan_tsw_krd_mlt_ben_cze_ita_urd_qcu_ger_dut_rus_ses_aeg_afr_tig_swe_bat_ctl_igb_rom_tsn_jav_tha_chh_knd_zul_fbf_uzb_pol_mol_azi_dgb_vie_wly_swa_moo_ewe	0.685436720963763	1.62560901462898	0.107417027300089
546	amr_alb_bam_pol_heb_sod_anl_swe_aze_uzb_ses_jav_lda_slo_urd_bsq_ger_mlt_tsn_mnd_mcd_scr_moo_hin_ven_ctl_fin_dgb_swa_est_ben_wly_geo_bul_rom_glc_svk_amh_owc_cze_hun_yor_sun_prs_ind_jpn_tml_kor_rus_eng_xho_spa_mao_bos_gam_tag_cnt_afr_igb_lat_tig_ukr_dut_lit_krd_qcu_guj_por_grk_swt_chh_nor_sid_pan_bat_fre_ewe_ita_zul_mly_tha_hau_knd_dyu_cic_tur_arw_mol_azi_tsw_vie_aeg_fbf_akn_bem	-0.604372839346547	-1.44546731914923	0.151688051706708
547	mlt_urd_igb_lat_tig_chh_amr_ita_tur_uzb_yor_sun_ewe_bul_prs_bsq_por_amh_dyu_cnt_mcd_svk_moo_nor_ven_krd_fin_bam_bem_hun_bos_sod_geo_arw_afr_scr_pan_wly_aeg_alb_est_cic_mly_cze_bat_jpn_knd_kor_glc_ben_tsn_rus_jav_mol_sid_ind_mnd_grk_zul_hin_heb_pol_lit_eng_ctl_qcu_swe_fre_dut_fbf_gam_spa_anl_rom_tag_ger_swt_slo_akn_mao_tha_owc_tml_dgb_lda_aze_ukr_guj_azi_swa_vie_hau_ses_xho_tsw	-0.29531098076747	-0.698019947670415	0.486906339761626
548	anl_rus_swa_glc_gam_amr_wly_cze_uzb_azi_xho_bat_akn_grk_bul_bsq_eng_chh_bam_mnd_guj_spa_fbf_bos_dyu_nor_est_tsw_lda_hun_krd_amh_geo_mcd_ben_ita_slo_owc_tig_afr_fin_tsn_ind_por_tag_jpn_tml_kor_urd_ukr_ven_pan_mly_ctl_sid_mao_cnt_hin_bem_dut_mlt_arw_alb_lat_mol_qcu_lit_rom_fre_cic_hau_prs_heb_pol_jav_scr_swt_ger_zul_sun_tha_aeg_knd_ses_dgb_aze_svk_swe_tur_igb_vie_sod_ewe_yor_moo	-0.31738450921945	-0.750825338715428	0.454653377050348
549	heb_bul_cic_mol_amr_tig_mlt_urd_tur_azi_zul_jav_swt_pan_slo_bsq_krd_wly_moo_cnt_spa_afr_tsw_glc_swa_ukr_fin_lda_tsn_est_lat_owc_geo_hin_lit_bos_nor_amh_anl_rus_hun_igb_mao_guj_bat_jpn_knd_kor_ctl_pol_fbf_mcd_tag_prs_sod_ind_mnd_swe_yor_alb_sid_fre_scr_rom_por_qcu_svk_grk_cze_xho_aeg_dut_chh_arw_sun_eng_ven_ita_akn_mly_tha_hau_tml_ses_ewe_aze_ben_ger_uzb_bem_vie_gam_dyu_bam_dgb	-0.724789805134367	-1.73982874824155	0.0851973046569857
550	heb_spa_bam_ger_amr_owc_sid_pan_azi_uzb_cic_sun_fbf_fre_arw_bsq_swe_hau_ses_mnd_dut_mcd_yor_rom_lda_glc_fin_ven_dgb_est_pol_mlt_geo_krd_nor_ctl_bos_amh_tig_ben_hun_igb_tag_grk_mao_jpn_knd_kor_por_urd_swt_svk_jav_bul_gam_mly_cnt_prs_akn_ukr_aeg_mol_lit_lat_eng_qcu_hin_rus_slo_xho_wly_guj_anl_cze_bat_scr_swa_afr_tsn_ind_tha_chh_tml_dyu_moo_aze_alb_ita_tur_zul_vie_sod_tsw_bem_ewe	0.285973556169353	0.673696532213227	0.502175217231278
551	chh_grk_yor_svk_mlt_owc_sod_bul_azi_aze_lda_jav_zul_pan_afr_bsq_slo_tig_xho_cnt_glc_fre_bam_pol_ven_mcd_hun_akn_fbf_fin_ukr_amr_geo_arw_dut_spa_alb_aeg_hau_swe_est_igb_sun_lit_ind_jpn_knd_kor_mol_urd_dgb_ctl_tag_por_anl_mly_mnd_rom_swa_ita_wly_guj_lat_ger_prs_qcu_ben_eng_rus_bem_sid_scr_gam_hin_bat_krd_dyu_nor_moo_mao_tha_amh_tml_ses_ewe_tur_cze_bos_uzb_tsn_vie_heb_tsw_cic_swt	-0.672451994793047	-1.61306517136678	0.110118712780182
552	owc_spa_zul_bos_gam_chh_sod_fre_uzb_tur_dyu_jav_swa_scr_mol_bsq_urd_aeg_tsw_mnd_slo_prs_bem_arw_fbf_ben_hun_ses_swt_fin_rom_hau_geo_eng_lit_grk_guj_tig_anl_svk_est_cic_mao_nor_bat_jpn_tml_kor_ger_lat_yor_mcd_mly_pan_amr_sun_cnt_por_tsn_ita_heb_alb_rus_hin_cze_qcu_afr_swe_glc_igb_mlt_pol_sid_ukr_tag_bul_dgb_krd_bam_ind_tha_amh_knd_xho_ven_azi_dut_ctl_aze_akn_vie_wly_ewe_moo_lda	-0.275685183030131	-0.65218749287203	0.515888945855811
553	tig_fre_dgb_ger_anl_sod_wly_ben_aze_uzb_swt_bat_cic_rus_grk_bsq_arw_owc_bem_cnt_nor_rom_fbf_ukr_yor_bul_hun_ven_tsw_est_alb_chh_geo_lat_eng_ctl_scr_amh_aeg_hin_fin_tsn_mly_dut_ind_jpn_knd_kor_lit_swe_xho_bos_sun_slo_hau_tag_mnd_guj_zul_ita_sid_mcd_glc_svk_cze_qcu_krd_afr_por_igb_mlt_pan_gam_mol_mao_pol_lda_spa_swa_jav_tha_heb_tml_bam_moo_azi_prs_urd_tur_akn_vie_amr_ses_ewe_dyu	-0.0963409774809109	-0.226905368129757	0.8209953529022
554	chh_glc_igb_prs_sid_tig_mlt_alb_aze_uzb_dgb_tag_bam_arw_pan_bsq_bul_anl_ses_cnt_mcd_scr_lda_mol_dyu_krd_hun_fbf_yor_est_fre_sod_geo_cze_ben_pol_spa_amr_gam_guj_fin_moo_jav_ukr_ind_jpn_knd_kor_grk_swe_tsn_hin_bat_svk_amh_mao_mnd_eng_cic_por_owc_rom_dut_lat_rus_qcu_afr_bos_urd_bem_heb_ctl_aeg_ger_mly_ita_zul_lit_tsw_sun_tha_hau_tml_akn_ven_tur_slo_nor_azi_swt_vie_wly_xho_swa_ewe	-0.131836451010715	-0.311068493710124	0.756444725355057
555	wly_swe_zul_cze_sid_heb_sod_dut_uzb_tur_dyu_ind_swt_mcd_alb_bsq_hin_chh_bem_mnd_grk_pan_tsw_urd_akn_ben_est_yor_tsn_fin_afr_gam_geo_rom_prs_spa_glc_aeg_hau_krd_hun_ewe_mly_ita_sun_jpn_tml_kor_lit_ger_swa_rus_tag_arw_amh_jav_cnt_bul_fbf_guj_tig_ctl_fre_nor_mol_qcu_slo_ukr_svk_ven_amr_lat_mlt_eng_mao_por_igb_pol_ses_bat_tha_anl_knd_dgb_lda_aze_bos_scr_azi_bam_vie_owc_xho_moo_cic	-0.365699507256099	-0.866549609597912	0.388419032175309
556	amr_urd_ewe_hin_sod_mlt_heb_ctl_tur_azi_tsn_jav_cic_rom_ita_bsq_slo_owc_swa_cnt_spa_guj_igb_pol_dgb_nor_est_zul_lda_fin_ger_aeg_geo_bul_arw_afr_svk_chh_sid_por_hun_swt_tag_scr_bat_jpn_knd_kor_mcd_prs_fbf_cze_mao_pan_anl_mly_mnd_dut_ven_alb_amh_eng_krd_bos_swe_qcu_ben_lat_grk_yor_hau_rus_tig_lit_sun_ukr_ses_fre_akn_ind_tha_gam_tml_moo_bam_aze_mol_glc_uzb_bem_vie_wly_xho_tsw_dyu	-0.0563285666011699	-0.132763996867442	0.894666868270452
557	anl_ctl_fbf_spa_hau_gam_amr_glc_aze_azi_swa_mao_bem_mcd_ukr_bsq_pan_owc_dgb_cnt_urd_lat_ven_cze_dyu_nor_hun_zul_akn_est_afr_mlt_geo_alb_eng_fre_prs_amh_wly_swe_fin_ses_jav_rus_sun_jpn_knd_kor_dut_ger_xho_mol_mly_ben_tig_ind_mnd_por_bam_grk_sid_bul_arw_svk_scr_qcu_guj_lit_ita_moo_aeg_slo_heb_rom_tag_hin_yor_pol_tsw_bat_tha_chh_tml_tsn_ewe_tur_bos_krd_uzb_cic_vie_sod_igb_lda_swt	-0.172358862510485	-0.407087302964665	0.684879311007228
558	sod_alb_cic_hin_anl_owc_gam_urd_tur_azi_fbf_sun_dgb_arw_ukr_bsq_spa_sid_swa_cnt_mcd_swe_zul_krd_dyu_svk_est_swt_moo_hun_lit_amr_geo_bul_grk_cze_pol_mlt_tig_ctl_fin_yor_mao_ben_bat_jpn_knd_kor_slo_scr_tsw_pan_mly_rom_aeg_jav_mnd_dut_ven_afr_wly_bos_por_nor_glc_qcu_rus_ita_mol_ewe_amh_fre_hau_guj_ind_eng_akn_ger_igb_tag_tha_heb_tml_xho_lda_aze_prs_lat_uzb_tsn_vie_chh_bam_ses_bem	-0.0285530013370075	-0.0672213840181919	0.946549768731965
559	hau_mol_dyu_grk_owc_tig_wly_bul_tur_aze_dgb_jav_akn_swe_lat_bsq_ctl_heb_zul_cnt_scr_krd_ewe_ita_tsn_mcd_est_bam_swt_fin_urd_aeg_geo_arw_rom_afr_pol_gam_chh_dut_hun_tsw_sun_pan_ind_jpn_tml_kor_guj_hin_ses_ben_tag_por_sod_mao_mnd_glc_fbf_spa_sid_ger_lit_slo_rus_qcu_fre_bos_svk_xho_amh_prs_mlt_eng_bat_alb_lda_cze_bem_mly_tha_anl_knd_igb_yor_uzb_ukr_nor_azi_swa_vie_amr_moo_ven_cic	-0.622796861369685	-1.48753346816655	0.140256795009677
560	tig_dut_tsw_lit_amr_amh_aeg_swe_tur_azi_lda_mly_bem_urd_nor_bsq_afr_anl_swt_cnt_bos_mol_bam_glc_tsn_spa_hun_xho_ewe_est_eng_gam_geo_grk_por_pol_rus_chh_owc_slo_fin_moo_mao_ger_bat_jpn_knd_kor_ukr_scr_ven_arw_ind_svk_hau_jav_mnd_hin_dyu_ita_mlt_alb_guj_ben_krd_qcu_prs_fre_pan_akn_sod_cze_sid_rom_tag_mcd_zul_bul_igb_sun_tha_wly_tml_ses_dgb_uzb_ctl_lat_aze_swa_vie_heb_fbf_yor_cic	-0.478108565179917	-1.13623832410617	0.258776310292341
561	hau_lit_bem_arw_amr_heb_mlt_rus_azi_tur_dyu_ind_ven_fre_svk_bsq_prs_sod_dgb_cnt_nor_ctl_akn_bos_igb_lat_fin_yor_tsw_hun_pan_sid_geo_scr_grk_guj_pol_wly_chh_ukr_est_cic_mly_por_tag_jpn_knd_kor_cze_mol_swt_eng_mao_spa_owc_jav_mnd_afr_swa_bul_anl_urd_krd_alb_slo_qcu_ben_ger_mcd_moo_aeg_ita_gam_dut_bat_rom_fbf_swe_bam_sun_tha_amh_tml_ses_zul_uzb_glc_hin_aze_xho_vie_tig_lda_ewe_tsn	0.0263891933207927	0.0621708178110591	0.95056022319156
562	aeg_ita_ven_alb_wly_sid_hau_afr_aze_tur_moo_bat_ewe_nor_rus_bsq_spa_sod_bam_cnt_hin_guj_xho_glc_bem_cze_hun_zul_akn_est_rom_amh_geo_ukr_urd_ctl_svk_heb_owc_mcd_fin_lda_mao_mol_sun_jpn_knd_kor_prs_pan_igb_bul_ind_lat_mlt_tag_mnd_ben_dgb_lit_gam_slo_grk_fre_scr_qcu_krd_swe_ger_yor_tig_por_chh_bos_jav_dut_swt_pol_tsw_mly_tha_amr_tml_ses_swa_azi_eng_arw_uzb_fbf_vie_anl_tsn_dyu_cic	-1.19285967428345	-2.94546221182906	0.00407416021462831
563	tig_dut_ven_guj_gam_chh_sid_ger_tur_uzb_swa_jav_dgb_krd_mol_bsq_nor_aeg_akn_cnt_rom_hin_bem_spa_fbf_alb_fin_tsw_igb_hun_ctl_amh_geo_fre_ukr_arw_mcd_wly_owc_bul_est_zul_sun_bos_mly_jpn_knd_kor_por_urd_yor_scr_mao_cze_heb_ind_mnd_slo_ses_pan_hau_afr_eng_pol_prs_qcu_ita_swe_glc_swt_amr_grk_sod_lit_tag_svk_lda_lat_cic_bat_tha_anl_tml_xho_moo_azi_rus_ben_aze_bam_vie_mlt_ewe_dyu_tsn	0.0431578052179101	0.101569022349358	0.919317433990344
564	hau_bul_ses_mcd_amr_heb_sod_mol_azi_aze_swt_ind_zul_bos_afr_bsq_nor_tig_dgb_mnd_arw_svk_swa_krd_igb_hin_est_tsw_dyu_hun_ben_amh_geo_ukr_urd_slo_ger_wly_anl_pan_fin_bam_bat_rus_tag_jpn_knd_kor_fre_prs_ven_dut_jav_lit_gam_mly_cnt_swe_tsn_spa_aeg_guj_rom_pol_grk_qcu_cze_eng_por_lda_chh_alb_owc_ctl_sun_lat_cic_ita_akn_mao_tha_sid_tml_fbf_ewe_tur_glc_scr_uzb_moo_vie_mlt_xho_yor_bem	-0.184463852187122	-0.435157017723163	0.664456659859932
565	amh_rus_ven_spa_chh_anl_amr_pan_aze_tur_bam_tag_zul_ctl_por_bsq_slo_gam_tsw_mnd_grk_mol_lda_lit_xho_ita_hun_moo_cic_est_dut_aeg_geo_pol_bos_scr_svk_sid_owc_prs_fin_igb_ind_cze_jav_jpn_knd_kor_eng_fre_dyu_urd_sun_ukr_hau_bat_cnt_krd_ses_nor_heb_hin_mcd_ben_rom_qcu_bul_afr_glc_fbf_mlt_guj_wly_alb_mao_ger_swt_lat_ewe_mly_tha_sod_tml_tsn_bem_azi_swe_arw_uzb_dgb_vie_tig_akn_swa_yor	-0.356680667777819	-0.845401896378169	0.400056294286135
566	hau_mol_moo_arw_chh_anl_wly_scr_azi_tur_zul_mly_dyu_guj_grk_bsq_krd_sod_swa_mnd_bos_mcd_bem_afr_xho_por_hun_yor_ven_fin_pol_amr_geo_ger_nor_cze_lit_mlt_aeg_urd_est_akn_tag_prs_ind_jpn_knd_kor_alb_swe_ewe_pan_bat_spa_sid_jav_cnt_slo_cic_fre_gam_glc_ukr_svk_hin_qcu_ctl_rom_rus_dgb_owc_ita_heb_dut_sun_eng_swt_bul_fbf_mao_tha_tig_tml_igb_tsn_aze_lat_ben_uzb_bam_vie_amh_lda_ses_tsw	-0.580055489708402	-1.3844519343715	0.169533019938059
567	mlt_mol_swa_afr_hau_chh_wly_ben_tur_aze_tsw_mly_xho_por_urd_bsq_bos_heb_bam_cnt_lit_ger_dgb_dut_cic_spa_fin_dyu_zul_hun_scr_amh_geo_ukr_guj_arw_alb_gam_sid_cze_est_fbf_mao_swe_ind_jpn_knd_kor_krd_eng_igb_rom_jav_svk_sod_sun_mnd_prs_ewe_rus_anl_fre_ita_lat_hin_qcu_slo_mcd_glc_tsn_owc_pan_tig_nor_bat_pol_bem_ctl_akn_tag_tha_aeg_tml_swt_ses_azi_bul_grk_uzb_yor_vie_amr_moo_lda_ven	-0.187063349378918	-0.441273008112456	0.660039586194918
568	heb_rom_ewe_spa_owc_hau_tig_lat_uzb_tur_dyu_tag_ven_ukr_grk_bsq_glc_amr_fbf_mnd_ctl_scr_tsn_ita_moo_ger_est_swt_bam_hun_dut_aeg_geo_lit_ben_krd_guj_wly_gam_urd_fin_lda_mly_arw_mao_jpn_knd_kor_rus_mol_bem_slo_jav_prs_sid_ind_cnt_svk_cic_mcd_amh_pol_cze_pan_por_qcu_fre_eng_hin_xho_mlt_swe_anl_alb_sun_nor_dgb_afr_ses_bat_tha_chh_tml_akn_zul_aze_bul_bos_azi_tsw_vie_sod_igb_yor_swa	-0.472555437133845	-1.12471980586413	0.263602287654844
569	heb_alb_akn_bul_amr_hau_wly_ger_tur_aze_lda_jav_ewe_scr_ctl_bsq_krd_anl_igb_mnd_rom_svk_moo_ukr_bem_nor_est_ses_swa_hun_ben_aeg_geo_hin_swe_ita_lit_owc_mlt_cze_fin_ven_bat_arw_tag_jpn_tml_kor_prs_dut_dgb_pol_ind_rus_chh_mao_cnt_lat_fbf_por_gam_pan_spa_urd_glc_qcu_mol_bos_mcd_zul_tig_slo_amh_guj_mly_eng_tsn_afr_yor_sun_tha_sid_knd_bam_cic_uzb_fre_grk_azi_dyu_vie_sod_tsw_xho_swt	-0.791362143884278	-1.90904741512909	0.0593391615047737
570	amr_ger_yor_hin_anl_heb_hau_scr_tur_uzb_fbf_bat_xho_arw_ctl_bsq_mcd_mlt_dyu_cnt_lat_urd_moo_glc_akn_krd_fin_lda_ses_hun_slo_tig_geo_pol_alb_rom_mol_gam_sid_guj_est_swt_mao_afr_ind_jpn_tml_kor_fre_bul_swa_por_jav_lit_chh_tag_mnd_dut_dgb_pan_wly_eng_swe_ukr_ben_qcu_svk_nor_spa_ven_aeg_cze_owc_ita_sun_bos_tsw_rus_tsn_mly_tha_sod_knd_ewe_bam_aze_prs_grk_azi_bem_vie_amh_zul_igb_cic	-0.178956340855639	-0.422016714243589	0.673986799723846
571	aeg_por_cic_ben_sid_sod_mlt_mcd_aze_tur_igb_jav_swa_bos_ctl_bsq_ita_amr_tsw_mnd_guj_ger_bam_eng_ses_urd_hun_xho_zul_est_glc_anl_geo_pol_spa_prs_pan_owc_wly_krd_fin_bem_tag_rus_mao_jpn_knd_kor_swe_afr_swt_svk_bat_cze_chh_sun_cnt_scr_akn_dut_hau_rom_slo_mol_grk_qcu_nor_hin_ukr_ewe_amh_alb_tig_lit_ind_fre_dyu_lat_moo_mly_tha_heb_tml_tsn_lda_uzb_bul_arw_azi_ven_vie_gam_yor_fbf_dgb	-0.579452479344466	-1.38089657564702	0.170620215178056
572	sid_ger_cic_guj_chh_aeg_wly_prs_azi_uzb_bam_bat_dyu_rus_eng_bsq_ben_owc_xho_cnt_ita_pol_zul_cze_akn_pan_fin_tsn_ewe_hun_slo_hau_geo_glc_mol_swe_ukr_gam_sod_lat_est_swt_ind_mcd_tag_jpn_knd_kor_lit_por_yor_rom_sun_afr_amr_jav_mnd_spa_lda_urd_heb_arw_nor_grk_svk_qcu_bul_scr_alb_tsw_tig_bos_anl_hin_mly_fre_moo_krd_bem_mao_tha_amh_tml_swa_igb_aze_dut_ctl_tur_ven_vie_mlt_dgb_ses_fbf	0.121132267694084	0.285079263711972	0.776217316093758
573	aeg_ukr_tsw_scr_amr_sid_anl_prs_aze_tur_lda_jav_yor_glc_ctl_bsq_pol_owc_dyu_mnd_dut_mol_zul_cze_bem_ita_fin_swa_moo_hun_rus_tig_geo_slo_mcd_afr_bos_mlt_amh_hin_est_ven_tag_spa_bat_jpn_knd_kor_por_ben_fbf_alb_mao_guj_hau_mly_cnt_nor_igb_svk_gam_fre_krd_urd_rom_qcu_arw_ger_eng_swt_sod_lit_wly_grk_sun_swe_cic_pan_akn_ind_tha_chh_tml_xho_dgb_azi_bul_lat_uzb_tsn_vie_heb_ewe_bam_ses	-0.537983506343411	-1.28130045505724	0.20327380407189
574	amr_lit_cic_por_sod_hau_tig_mol_uzb_tur_zul_ind_dgb_cze_mcd_bsq_ben_chh_igb_cnt_lat_glc_xho_bul_ven_spa_est_tsw_moo_fin_bos_anl_geo_urd_ita_scr_rus_owc_heb_grk_hun_ewe_mly_pan_jav_jpn_knd_kor_afr_ukr_bem_swe_mao_dut_sid_bat_mnd_pol_yor_eng_wly_ger_fre_nor_svk_qcu_alb_prs_arw_fbf_aeg_rom_amh_hin_sun_slo_swt_ctl_bam_tag_tha_gam_tml_akn_lda_aze_guj_krd_azi_swa_vie_mlt_tsn_dyu_ses	-0.231619207699104	-0.547335721455947	0.585459214693574
575	amr_spa_ses_ukr_mlt_tig_wly_por_tur_aze_akn_bat_dyu_rom_glc_bsq_eng_heb_igb_cnt_ctl_ita_dgb_fre_ven_mcd_fin_yor_tsw_hun_pol_aeg_geo_prs_ger_krd_ben_amh_sid_nor_est_bem_jav_pan_ind_jpn_tml_kor_mol_urd_ewe_swe_mao_afr_sod_mly_mnd_lit_swa_grk_gam_dut_slo_cze_lat_qcu_bul_arw_alb_fbf_anl_guj_hau_scr_tag_svk_bam_hin_swt_sun_tha_owc_knd_tsn_moo_azi_bos_rus_uzb_zul_vie_chh_cic_xho_lda	0.0589546372903198	0.138787111069184	0.889918468013552
576	chh_cze_swt_bul_hau_aeg_gam_eng_uzb_azi_zul_tag_yor_mol_arw_bsq_afr_wly_bam_mnd_por_grk_lda_scr_ven_krd_fin_dgb_tsw_hun_nor_anl_geo_guj_glc_mcd_swe_sid_heb_fre_est_swa_mao_pan_ind_jpn_knd_kor_prs_ukr_cic_ctl_sun_lit_amh_mly_cnt_alb_akn_rom_sod_lat_slo_bos_spa_qcu_urd_ger_rus_moo_owc_hin_amr_ita_bat_svk_dyu_dut_igb_jav_tha_tig_tml_ses_xho_aze_ben_pol_tur_tsn_vie_mlt_ewe_bem_fbf	0.0482874014271339	0.11363326698269	0.909773462723396
577	sid_pan_swa_afr_amh_sod_mlt_dut_aze_uzb_tsn_mao_igb_prs_swe_bsq_ctl_chh_bam_cnt_rom_arw_ewe_krd_ven_mcd_fin_dgb_yor_est_eng_hau_geo_lat_cze_svk_ukr_heb_anl_ben_hun_swt_mly_ger_jav_jpn_tml_kor_alb_hin_bem_scr_tag_guj_tig_sun_mnd_por_tsw_fre_aeg_grk_lit_ita_bos_qcu_rus_spa_nor_lda_owc_glc_gam_pol_ind_slo_cic_urd_zul_bat_tha_wly_knd_xho_ses_azi_mol_bul_tur_fbf_vie_amr_dyu_akn_moo	0.0130640720581685	0.0308267469236912	0.975473769605591
578	tig_svk_moo_cze_gam_amh_owc_ukr_tur_uzb_cic_mly_swa_bul_pol_bsq_alb_mlt_akn_mnd_guj_ita_ven_swe_lda_hin_fin_igb_ewe_est_rus_heb_geo_urd_mol_grk_spa_aeg_sid_lat_hun_ses_mao_ben_ind_jpn_knd_kor_prs_krd_dyu_eng_jav_lit_chh_bat_cnt_ctl_xho_slo_sod_dut_arw_ger_mcd_qcu_pan_scr_por_bam_wly_glc_anl_nor_sun_rom_dgb_fre_tsw_tag_tha_amr_tml_yor_bem_azi_bos_afr_aze_swt_vie_hau_zul_fbf_tsn	-0.930284770106535	-2.25837818101852	0.0262598719167995
579	amr_rom_bam_mcd_tig_owc_chh_cze_uzb_aze_cic_mly_igb_glc_ben_bsq_dut_heb_fbf_mnd_prs_hin_swa_ita_ewe_lit_hun_akn_xho_est_svk_amh_geo_rus_por_bul_afr_anl_sid_ctl_fin_dgb_ind_arw_bat_jpn_tml_kor_mol_lat_tsn_slo_tag_krd_sod_sun_cnt_fre_lda_alb_gam_grk_spa_ger_nor_qcu_guj_pan_pol_dyu_aeg_eng_hau_ukr_jav_urd_ses_swe_zul_mao_tha_mlt_knd_bem_moo_azi_bos_scr_tur_swt_vie_wly_ven_tsw_yor	-0.637536168902472	-1.52732889034569	0.130073277867276
580	heb_bos_akn_mcd_hau_sod_wly_guj_uzb_aze_zul_tag_lda_hin_eng_bsq_grk_anl_ewe_cnt_pol_rom_bem_swe_bam_fre_est_dgb_igb_hun_scr_chh_geo_lat_arw_afr_bul_amh_gam_krd_fin_tsn_ind_prs_mly_jpn_tml_kor_rus_ukr_tsw_dut_jav_slo_mlt_sun_mnd_mol_dyu_spa_sid_pan_alb_nor_svk_qcu_ben_cze_lit_swt_tig_ger_owc_ita_mao_ctl_xho_por_yor_bat_tha_aeg_knd_ses_fbf_tur_glc_urd_azi_cic_vie_amr_moo_ven_swa	-0.319083687808995	-0.75599101390609	0.451565252128302
581	mlt_scr_bem_lat_heb_amh_owc_por_azi_aze_swa_mly_xho_pol_fre_bsq_svk_gam_lda_mnd_afr_spa_zul_bul_ewe_swe_fin_swt_tsw_est_rom_sod_geo_nor_ben_prs_arw_aeg_wly_alb_hun_fbf_ind_dut_tag_jpn_tml_kor_eng_lit_igb_ctl_jav_urd_amr_sun_cnt_guj_yor_ukr_tig_cze_glc_slo_grk_qcu_krd_mol_ita_tsn_hau_pan_sid_bos_bat_ger_cic_hin_bam_mao_tha_chh_knd_dgb_ven_tur_rus_mcd_uzb_ses_vie_anl_dyu_akn_moo	-0.19765773315284	-0.46705455663887	0.641553253244491
582	owc_guj_bem_cze_tig_chh_mlt_ukr_uzb_azi_ewe_mao_igb_fre_pol_bsq_alb_amr_zul_mnd_spa_nor_tsn_lit_swt_bul_fin_ses_fbf_hun_dut_sid_geo_krd_svk_grk_hin_sod_aeg_ger_est_xho_sun_bos_tag_jpn_tml_kor_swe_rom_lda_eng_mly_afr_amh_jav_cnt_glc_moo_ctl_anl_ben_mcd_pan_urd_qcu_mol_arw_scr_tsw_heb_prs_hau_slo_bat_rus_dyu_por_yor_ind_tha_wly_knd_swa_akn_tur_lat_ita_aze_bam_vie_gam_cic_dgb_ven	-0.0262689226920278	-0.0618757507059354	0.950794564642317
583	gam_eng_igb_spa_amh_chh_wly_rus_tur_azi_bam_ind_fbf_ben_guj_bsq_afr_tig_swt_cnt_bul_dut_zul_ger_swa_scr_fin_xho_akn_hun_alb_aeg_geo_svk_slo_krd_fre_mlt_sod_rom_est_moo_mly_cze_jav_jpn_knd_kor_glc_lit_ses_pan_mao_ita_heb_bat_mnd_pol_dyu_hin_sid_prs_nor_urd_ctl_qcu_arw_lat_grk_lda_anl_por_amr_ukr_tag_mol_tsn_mcd_ven_sun_tha_hau_tml_ewe_dgb_aze_swe_bos_uzb_tsw_vie_owc_cic_yor_bem	-0.0861386383448365	-0.203204360206384	0.839419247648854
584	mlt_slo_yor_bul_chh_aeg_amh_ger_aze_azi_tsn_mao_tsw_scr_arw_bsq_spa_anl_swa_cnt_pol_ben_ven_prs_akn_por_fin_bem_igb_hun_krd_owc_geo_rom_mcd_ctl_guj_hau_sod_pan_est_moo_jav_lit_mly_jpn_tml_kor_ita_lat_ses_afr_tag_swe_sid_bat_mnd_grk_bam_eng_wly_alb_cze_bos_mol_qcu_dut_svk_nor_xho_tig_rus_gam_fre_ind_glc_cic_hin_dgb_sun_tha_amr_knd_fbf_zul_uzb_ukr_urd_tur_swt_vie_heb_dyu_lda_ewe	-1.22710148284769	-3.0425189908627	0.00304929550303104
585	gam_dut_tsn_rom_sod_chh_tig_eng_uzb_azi_ewe_sun_dgb_lat_hin_bsq_pan_anl_dyu_mnd_fre_lit_zul_ukr_tsw_spa_hun_ven_bem_fin_arw_amr_geo_krd_pol_ctl_bul_mlt_sid_alb_est_bam_tag_grk_ind_jpn_knd_kor_prs_glc_akn_bos_jav_slo_amh_mao_cnt_svk_xho_cze_heb_guj_ger_urd_ita_qcu_afr_por_swe_moo_hau_scr_aeg_mol_bat_mcd_swa_nor_fbf_mly_tha_wly_tml_igb_ses_tur_rus_ben_aze_yor_vie_owc_cic_swt_lda	0.261128741657221	0.6160863563663	0.539342548533256
586	tig_mcd_dyu_pan_aeg_owc_wly_arw_tur_uzb_bem_bat_swt_hin_slo_bsq_bos_sod_tsn_mnd_scr_lit_bam_rus_ewe_ukr_est_dgb_moo_hun_ben_sid_geo_prs_glc_alb_swe_gam_mlt_ita_fin_tsw_jav_krd_mao_jpn_tml_kor_guj_ctl_xho_por_ind_grk_heb_sun_cnt_spa_swa_eng_hau_cze_mol_nor_svk_qcu_fre_bul_urd_ses_chh_lat_amr_ger_mly_dut_ven_afr_akn_tag_tha_anl_knd_cic_zul_aze_rom_pol_azi_igb_vie_amh_yor_fbf_lda	0.079635114644661	0.187665044756213	0.851548078202522
587	chh_grk_ven_prs_tig_anl_sid_krd_uzb_aze_moo_bat_swa_pol_lat_bsq_ita_amh_dyu_mnd_por_guj_bem_scr_bam_bul_hun_xho_zul_fin_nor_mlt_geo_urd_glc_hin_rus_hau_wly_svk_est_ses_mly_cze_mao_jpn_tml_kor_ctl_mol_lda_swe_sun_ger_heb_ind_cnt_ben_swt_bos_owc_rom_fre_arw_afr_qcu_lit_spa_mcd_fbf_sod_eng_gam_dut_tag_ukr_igb_slo_tsw_jav_tha_amr_knd_dgb_ewe_azi_alb_pan_tur_yor_vie_aeg_akn_tsn_cic	-0.600757064394432	-1.43335258613034	0.155110489476303
588	hau_rom_akn_rus_chh_amr_amh_svk_azi_aze_ven_ind_moo_arw_urd_bsq_fre_mlt_tsw_mnd_mol_ita_ewe_bul_xho_dut_est_dyu_swa_fin_pan_wly_geo_spa_ukr_hin_swe_sod_owc_cze_hun_zul_tag_grk_mly_jpn_tml_kor_mcd_ger_igb_guj_bat_krd_sid_mao_cnt_ben_yor_scr_aeg_alb_lit_ctl_glc_qcu_nor_lat_prs_tsn_gam_afr_anl_bos_jav_slo_lda_por_cic_sun_tha_heb_knd_dgb_ses_tur_pol_eng_uzb_bem_vie_tig_fbf_swt_bam	0.253790190960274	0.597655560653674	0.551522313246788
589	tig_spa_tsw_glc_mlt_owc_anl_grk_uzb_tur_ses_mao_swt_bos_slo_bsq_hin_amr_lda_cnt_alb_afr_fbf_nor_yor_svk_fin_cic_swa_est_arw_chh_geo_eng_bul_ukr_urd_heb_wly_krd_hun_xho_mly_dut_jav_jpn_tml_kor_swe_rus_zul_lit_tag_guj_amh_ind_mnd_pan_akn_ita_gam_mol_por_cze_rom_qcu_ger_scr_ctl_dgb_hau_ben_aeg_lat_bat_fre_ewe_mcd_dyu_sun_tha_sod_knd_bam_bem_azi_pol_prs_aze_moo_vie_sid_tsn_igb_ven	-0.137915443295208	-0.325340483207052	0.745654203919225
590	amr_ben_dyu_guj_amh_sod_mlt_grk_tur_aze_swa_mao_igb_bul_glc_bsq_cze_owc_yor_mnd_bos_arw_zul_alb_tsn_afr_hun_fbf_ses_fin_mcd_heb_geo_spa_pol_ctl_rus_tig_gam_eng_est_lda_bat_lit_sun_jpn_knd_kor_urd_ukr_akn_scr_jav_dut_sid_tag_cnt_fre_cic_swe_aeg_ger_rom_por_ita_qcu_slo_pan_hin_ven_chh_prs_anl_lat_ind_svk_bam_nor_tsw_mly_tha_hau_tml_ewe_bem_azi_mol_krd_uzb_swt_vie_wly_xho_moo_dgb	-0.681640416315591	-1.6373210055757	0.104942910202054
591	sid_pan_xho_dut_sod_amr_wly_ctl_aze_azi_swa_mao_lda_ukr_slo_bsq_ben_aeg_cic_mnd_por_prs_yor_ita_fbf_eng_est_dyu_igb_fin_svk_tig_geo_krd_lat_pol_spa_mlt_amh_grk_hun_ewe_jav_rus_bat_jpn_knd_kor_arw_mol_zul_swe_tag_glc_hau_mly_cnt_fre_bam_hin_chh_afr_bul_alb_guj_qcu_mcd_urd_nor_akn_gam_rom_heb_ger_ind_scr_ven_bos_ses_sun_tha_owc_tml_dgb_tsw_tur_cze_lit_uzb_bem_vie_anl_swt_tsn_moo	-0.413519309682808	-0.98079595338503	0.329237995119349
592	heb_mcd_ven_lat_wly_gam_sod_ger_uzb_azi_bam_sun_swt_ita_swe_bsq_prs_hau_dyu_mnd_pol_svk_ewe_fre_moo_rom_hun_tsw_xho_est_krd_chh_geo_urd_bul_ctl_bos_sid_aeg_ben_fin_zul_mao_pan_jav_jpn_tml_kor_dut_slo_bem_ukr_tag_rus_anl_bat_cnt_por_cic_arw_amh_guj_scr_alb_cze_qcu_grk_mol_nor_lda_tig_glc_mlt_eng_mly_afr_fbf_lit_yor_ind_tha_owc_knd_dgb_akn_tur_spa_hin_aze_igb_vie_amr_tsn_ses_swa	-0.0554815384305893	-0.130600295007415	0.896373596819014
593	chh_por_ewe_ita_gam_sid_heb_guj_azi_uzb_tsn_jav_lda_fre_scr_bsq_nor_anl_ven_mnd_mol_spa_bem_krd_dgb_arw_fin_dyu_cic_est_swe_aeg_geo_urd_pan_slo_glc_tig_sod_ger_hun_moo_sun_cze_bat_jpn_tml_kor_pol_grk_ses_lit_mao_dut_wly_tag_cnt_bos_zul_mcd_amh_lat_alb_ukr_rus_qcu_svk_bul_hin_igb_hau_ctl_mlt_prs_mly_rom_yor_ben_bam_ind_tha_amr_knd_xho_akn_tur_afr_eng_aze_fbf_vie_owc_tsw_swt_swa	-0.217853055425171	-0.514497822643695	0.608124520438146
594	anl_afr_igb_prs_sid_aeg_owc_ctl_uzb_tur_akn_sun_cic_nor_mcd_bsq_fre_sod_xho_cnt_pan_svk_ses_urd_bem_cze_est_moo_swa_fin_ita_amr_geo_rus_spa_mol_ger_chh_tig_dut_hun_lda_tag_alb_jav_jpn_tml_kor_ben_ukr_swt_bul_ind_krd_mlt_mao_mnd_rom_dyu_grk_amh_slo_lat_lit_guj_qcu_por_glc_eng_zul_hau_arw_heb_bos_bat_scr_fbf_swe_ewe_mly_tha_wly_knd_dgb_ven_azi_pol_hin_aze_bam_vie_gam_yor_tsw_tsn	-0.158789538523298	-0.374460456220836	0.708914247730014
595	sid_ben_akn_slo_aeg_gam_chh_pol_aze_uzb_fbf_bat_igb_glc_alb_bsq_svk_tig_swt_mnd_krd_rom_tsw_lit_zul_lat_fin_bam_moo_est_por_amr_geo_hin_swe_mol_fre_wly_amh_dut_hun_lda_sun_ukr_tag_jpn_tml_kor_scr_urd_ven_pan_jav_spa_mlt_mao_cnt_eng_tsn_rus_heb_arw_guj_cze_ita_qcu_ctl_mcd_nor_yor_anl_bul_owc_ger_ind_afr_bem_bos_xho_mly_tha_hau_knd_swa_dgb_azi_prs_grk_tur_cic_vie_sod_ses_ewe_dyu	0.511141942751908	1.20857266963512	0.229891028797618
596	chh_afr_swa_slo_amh_heb_tig_spa_uzb_azi_zul_tag_ven_ger_nor_bsq_scr_amr_fbf_mnd_rom_ctl_akn_krd_yor_swe_hun_tsw_ses_est_pan_gam_geo_eng_bul_grk_guj_aeg_anl_ita_fin_swt_sun_bos_mao_jpn_tml_kor_hin_mol_ewe_alb_mly_ukr_mlt_jav_cnt_pol_igb_ben_wly_svk_por_prs_cze_qcu_mcd_dut_fre_bem_sod_glc_sid_rus_ind_urd_bam_arw_moo_bat_tha_hau_knd_dgb_dyu_tur_lat_lit_aze_lda_vie_owc_xho_tsn_cic	-0.316086541937475	-0.748068582047297	0.456306347404313
597	mlt_eng_ewe_arw_amh_anl_aeg_urd_uzb_tur_yor_bat_zul_mcd_ukr_bsq_bul_gam_lda_mnd_slo_pan_dyu_guj_tsw_afr_fin_moo_igb_est_hin_sod_geo_rus_fre_svk_pol_wly_tig_dut_hun_ven_mly_lat_sun_jpn_tml_kor_ita_krd_bem_cze_ind_mol_heb_mao_cnt_glc_ses_ger_sid_spa_grk_rom_nor_qcu_por_bos_lit_bam_amr_prs_chh_alb_tag_ben_swa_scr_dgb_jav_tha_hau_knd_swt_akn_aze_ctl_swe_azi_fbf_vie_owc_cic_xho_tsn	-0.0705068960625388	-0.166043258257917	0.868483353207002
598	heb_hin_swa_guj_amr_mlt_amh_alb_aze_azi_moo_mao_tsw_fre_mcd_bsq_ctl_owc_tsn_mnd_glc_rom_bam_ger_bem_rus_est_ewe_zul_hun_krd_sid_geo_grk_por_swe_mol_sod_gam_bos_fin_fbf_jav_lat_sun_jpn_knd_kor_ita_eng_ven_urd_ind_cze_wly_tag_cnt_bul_xho_lit_anl_spa_prs_nor_ben_qcu_afr_arw_pan_yor_chh_dut_aeg_ukr_mly_svk_dyu_slo_cic_bat_tha_tig_tml_dgb_igb_tur_scr_pol_uzb_ses_vie_hau_lda_akn_swt	-0.117804567981824	-0.277845117042038	0.78174800041233
599	amr_alb_swt_ctl_sod_hau_sid_guj_aze_azi_cic_ind_akn_scr_prs_bsq_ita_owc_bam_mnd_bul_dut_lda_urd_ewe_nor_est_ven_fbf_hun_eng_mlt_geo_krd_slo_fre_pan_tig_chh_afr_fin_swa_tag_ben_mao_jpn_tml_kor_ger_spa_xho_rus_jav_lat_amh_sun_cnt_por_bem_swe_gam_arw_hin_pol_lit_qcu_svk_mol_cze_tsw_aeg_grk_heb_ukr_bat_mcd_yor_bos_zul_mly_tha_anl_knd_ses_tsn_tur_glc_rom_uzb_dgb_vie_wly_igb_dyu_moo	-0.450945263493034	-1.0715412768324	0.286699011749005
600	tig_pol_ewe_eng_chh_amh_mlt_ita_tur_aze_dgb_tag_swt_mcd_krd_bsq_bos_heb_swa_cnt_afr_rom_yor_arw_dyu_por_fin_moo_ses_est_hin_amr_geo_glc_prs_urd_swe_sod_owc_spa_hun_igb_bat_scr_mao_jpn_knd_kor_cze_lit_tsw_lat_ind_slo_anl_jav_mnd_guj_akn_ger_wly_ctl_alb_mol_nor_qcu_grk_fre_svk_xho_aeg_pan_sid_bul_sun_ukr_lda_rus_fbf_mly_tha_gam_tml_tsn_ven_azi_dut_ben_uzb_bem_vie_hau_zul_bam_cic	-0.550181586327484	-1.31349368871407	0.192247932268079
601	owc_glc_swa_rom_tig_sod_aeg_ctl_aze_azi_tsn_sun_yor_alb_pol_bsq_arw_gam_xho_mnd_slo_svk_tsw_mcd_bam_hin_hun_ewe_dgb_est_nor_amh_geo_urd_ger_afr_por_hau_wly_bul_fin_ses_jav_dut_ind_jpn_tml_kor_bos_ben_zul_ukr_tag_prs_amr_bat_cnt_mol_swt_fre_chh_swe_rus_grk_lat_qcu_ita_lit_krd_bem_mlt_eng_heb_guj_mly_scr_igb_spa_lda_mao_tha_anl_knd_moo_cic_uzb_cze_pan_tur_akn_vie_sid_fbf_ven_dyu	-0.0331710849132806	-0.0781630288559673	0.93786629856653
602	hau_pan_tsn_eng_amh_mlt_chh_dut_tur_azi_tsw_bat_yor_bul_ger_bsq_swe_heb_dyu_mnd_por_rus_ses_ben_moo_afr_fin_igb_ven_est_ctl_anl_geo_grk_prs_krd_lat_wly_owc_ita_hun_fbf_tag_arw_jav_jpn_tml_kor_ukr_guj_swa_glc_mly_pol_gam_ind_cnt_slo_cic_hin_aeg_urd_cze_nor_fre_qcu_mol_svk_scr_akn_sid_alb_amr_mcd_sun_spa_dgb_bos_xho_mao_tha_sod_knd_ewe_lda_uzb_lit_rom_aze_bam_vie_tig_swt_zul_bem	-0.189554101313939	-0.447332314166049	0.655675291622115
603	sid_scr_bam_rus_tig_aeg_anl_cze_uzb_aze_yor_ind_tsn_grk_urd_bsq_krd_mlt_ses_mnd_svk_ben_ewe_lit_fbf_swe_fin_zul_dgb_hun_por_wly_geo_ukr_ger_fre_ita_amh_amr_prs_est_ven_bat_eng_tag_jpn_tml_kor_slo_mcd_akn_mol_mly_rom_gam_jav_cnt_bul_xho_hin_sod_pan_alb_ctl_bos_qcu_dut_afr_lat_bem_hau_spa_chh_guj_sun_glc_moo_nor_igb_mao_tha_owc_knd_dyu_cic_tur_pol_arw_azi_tsw_vie_heb_lda_swa_swt	-0.793489523517305	-1.90995202807337	0.0592210610596142
604	mlt_lit_dyu_dut_amh_aeg_tig_spa_tur_aze_akn_ind_zul_mcd_cze_bsq_bul_gam_lda_cnt_mol_guj_yor_lat_ses_ukr_est_tsn_cic_fin_rom_chh_geo_nor_eng_grk_ben_sid_sod_pan_hun_xho_jav_afr_bat_jpn_tml_kor_prs_glc_swt_slo_sun_krd_owc_mao_mnd_ita_fbf_rus_anl_urd_fre_svk_ctl_qcu_alb_bos_swe_ven_heb_por_hau_arw_tag_hin_dgb_scr_moo_mly_tha_amr_knd_igb_ewe_uzb_pol_ger_azi_bem_vie_wly_swa_tsw_bam	0.129640497978658	0.305142767606479	0.760939304248526
605	heb_spa_ewe_glc_tig_aeg_amh_swe_uzb_tur_bem_sun_igb_rus_arw_bsq_bul_hau_zul_cnt_svk_nor_xho_mcd_lda_pol_hun_moo_ses_fin_guj_wly_geo_ben_grk_ger_bos_amr_anl_por_est_dgb_bat_hin_ind_jpn_tml_kor_urd_ita_tsw_alb_mao_prs_owc_mly_mnd_rom_yor_lat_gam_pan_lit_mol_eng_qcu_ctl_krd_slo_dyu_chh_afr_mlt_fre_jav_dut_tsn_scr_swt_tag_tha_sid_knd_ven_bam_azi_ukr_cze_aze_fbf_vie_sod_swa_akn_cic	-1.12483830187577	-2.76374165422213	0.00688902840556488
606	tig_ctl_tsw_glc_amr_gam_mlt_guj_uzb_azi_bem_bat_yor_mcd_prs_bsq_rom_sid_igb_cnt_nor_cze_akn_ukr_ses_dut_est_moo_lda_hun_hin_aeg_geo_swe_ger_bos_pol_anl_wly_slo_fin_cic_jav_eng_mly_jpn_knd_kor_pan_lat_ven_svk_ind_fre_sod_mao_mnd_afr_dyu_alb_chh_por_ben_spa_rus_qcu_krd_bul_arw_swt_owc_grk_hau_mol_sun_lit_fbf_ita_zul_tag_tha_heb_tml_swa_bam_tur_scr_urd_aze_ewe_vie_amh_xho_dgb_tsn	-0.732132875717543	-1.76329244571692	0.0811357330864246
607	chh_fre_swt_ukr_wly_amh_mlt_pan_tur_aze_fbf_bat_bem_bos_pol_bsq_eng_sod_akn_mnd_nor_krd_dgb_guj_zul_arw_est_moo_tsn_hun_spa_heb_geo_dut_por_prs_hin_hau_gam_lit_fin_swa_ind_bul_tag_jpn_tml_kor_mol_svk_yor_cze_jav_grk_owc_mao_cnt_scr_igb_ger_anl_rom_slo_rus_urd_qcu_mcd_ctl_swe_cic_sid_alb_aeg_lat_sun_glc_ewe_afr_dyu_mly_tha_tig_knd_lda_xho_azi_ita_ben_uzb_bam_vie_amr_ses_tsw_ven	-0.0829363721125001	-0.195680765125566	0.845286955711581
608	tig_ger_swa_prs_amh_wly_sid_arw_tur_uzb_tsw_mly_ven_pol_glc_bsq_mol_owc_akn_mnd_slo_rus_bem_guj_xho_lat_est_ewe_fbf_hun_ukr_chh_geo_lit_pan_ctl_nor_anl_gam_grk_fin_dyu_bat_ben_ind_jpn_tml_kor_swe_urd_tsn_rom_tag_spa_heb_mao_cnt_eng_lda_alb_amr_ita_dut_bul_scr_qcu_hin_afr_bos_bam_mlt_cze_sod_por_jav_mcd_zul_fre_cic_sun_tha_hau_knd_igb_swt_aze_svk_krd_azi_ses_vie_aeg_moo_dgb_yor	0.0315306353053948	0.0743418002803686	0.940898089522719
609	sod_hin_akn_prs_sid_tig_heb_lit_uzb_azi_igb_ind_moo_rom_bos_bsq_bul_gam_tsn_cnt_ger_swe_tsw_eng_ewe_krd_fin_bem_zul_est_afr_owc_geo_pan_svk_por_mol_aeg_wly_pol_hun_ses_mly_urd_sun_jpn_tml_kor_slo_rus_dgb_fre_jav_scr_amh_mao_mnd_lat_fbf_ita_chh_dut_nor_arw_alb_qcu_grk_cze_glc_swa_mlt_ukr_hau_guj_bat_ben_swt_spa_bam_tag_tha_amr_knd_yor_xho_aze_mcd_ctl_tur_cic_vie_anl_dyu_ven_lda	-0.589355279431046	-1.40632081016	0.162961509804065
610	amh_rus_swa_guj_sod_aeg_tig_cze_aze_tur_swt_ind_xho_por_ger_bsq_krd_gam_bam_mnd_mcd_arw_fbf_glc_bem_swe_hun_cic_zul_est_pol_mlt_geo_spa_mol_pan_urd_heb_hau_alb_fin_dyu_sun_nor_mao_jpn_tml_kor_afr_prs_tsn_scr_bat_eng_sid_jav_cnt_grk_dgb_svk_chh_rom_dut_bos_ben_qcu_ukr_ctl_hin_moo_wly_lat_amr_lit_mly_ita_ven_slo_yor_tag_tha_anl_knd_akn_tsw_azi_fre_bul_uzb_lda_vie_owc_igb_ses_ewe	-0.845106491858141	-2.04109488930647	0.0440751553832822
611	sod_lit_dgb_ger_aeg_tig_sid_ctl_aze_tur_fbf_mly_zul_nor_swe_bsq_ukr_hau_tsn_cnt_ben_bul_ven_hin_cic_prs_est_bam_igb_hun_alb_gam_geo_rus_bos_mcd_krd_mlt_owc_dut_fin_dyu_jav_spa_ind_jpn_tml_kor_por_guj_swa_glc_bat_ita_amh_sun_mnd_scr_swt_afr_anl_svk_pan_cze_pol_qcu_lat_slo_urd_tsw_wly_arw_chh_grk_mao_rom_bem_fre_akn_tag_tha_heb_knd_moo_yor_azi_mol_eng_uzb_xho_vie_amr_ewe_lda_ses	-0.514938099245721	-1.22696287163997	0.222933626856716
612	heb_swe_zul_alb_mlt_gam_amh_lit_tur_azi_bem_bat_ewe_pol_rus_bsq_bul_hau_xho_mnd_rom_guj_bam_slo_yor_ita_fin_lda_swa_est_ben_sod_geo_nor_mol_dut_pan_anl_chh_scr_hun_ven_mao_glc_jav_jpn_tml_kor_por_fre_ses_grk_ind_eng_tig_mly_cnt_lat_dyu_afr_amr_ger_svk_mcd_prs_qcu_krd_bos_ctl_cic_wly_arw_owc_spa_tag_cze_igb_urd_fbf_sun_tha_sid_knd_tsn_dgb_aze_ukr_hin_uzb_akn_vie_aeg_moo_swt_tsw	-0.310293428224722	-0.735523608162319	0.463871617918509
613	tig_ben_bam_swe_mlt_sod_amr_rus_aze_tur_xho_tag_cic_fre_ctl_bsq_lit_heb_fbf_mnd_glc_spa_igb_grk_bem_ger_hun_ven_ses_fin_ukr_anl_geo_scr_svk_prs_hin_sid_aeg_alb_est_tsn_bat_ita_sun_jpn_tml_kor_cze_bos_swt_krd_mly_bul_chh_mao_cnt_dut_dyu_mcd_owc_slo_por_arw_afr_qcu_nor_rom_pol_zul_hau_pan_wly_guj_jav_lat_yor_urd_lda_ind_tha_amh_knd_dgb_akn_azi_eng_mol_uzb_moo_vie_gam_ewe_swa_tsw	-0.188322798717505	-0.444342054434946	0.6578275842647
614	sod_cze_tsw_glc_sid_chh_owc_lat_tur_aze_ses_mly_dyu_ger_krd_bsq_afr_wly_tsn_cnt_rus_ctl_zul_arw_ven_guj_hun_swt_yor_est_spa_mlt_geo_prs_svk_bul_slo_anl_hau_rom_fin_dgb_sun_ukr_bat_jpn_tml_kor_fre_alb_akn_lit_tag_hin_heb_jav_mnd_nor_lda_dut_gam_mol_urd_eng_ben_qcu_ita_pol_swe_moo_aeg_scr_amr_por_ind_pan_igb_mcd_bam_mao_tha_amh_knd_swa_bem_azi_bos_grk_uzb_fbf_vie_tig_cic_ewe_xho	0.422184444763258	0.996207054548002	0.321734538448095
615	owc_svk_igb_ger_sod_wly_amr_guj_uzb_aze_cic_jav_dyu_ben_glc_bsq_hin_gam_dgb_cnt_fre_slo_swa_rom_tsw_nor_est_lda_zul_fin_grk_heb_geo_swe_cze_scr_bul_hau_tig_ita_hun_ses_ind_urd_mly_jpn_knd_kor_lat_bos_yor_pol_sun_mcd_anl_tag_mnd_mol_xho_por_mlt_ctl_alb_pan_spa_qcu_eng_rus_dut_bem_sid_lit_amh_afr_bat_krd_ewe_arw_ven_mao_tha_aeg_tml_fbf_swt_azi_prs_ukr_tur_tsn_vie_chh_akn_moo_bam	-0.254779625021949	-0.602112326736885	0.548564562018679
616	anl_lit_bam_glc_sod_aeg_owc_scr_tur_aze_tsn_mao_akn_ben_lat_bsq_hin_amr_cic_cnt_grk_ctl_ewe_arw_yor_por_hun_ven_xho_est_spa_hau_geo_slo_swe_cze_mol_tig_heb_bos_fin_fbf_mly_ger_ind_jpn_tml_kor_guj_krd_tsw_dut_tag_bul_chh_sun_mnd_ita_ses_nor_mlt_fre_rus_prs_urd_qcu_rom_afr_alb_dyu_sid_mcd_wly_ukr_jav_eng_lda_pol_zul_bat_tha_gam_knd_igb_moo_azi_pan_svk_uzb_swt_vie_amh_swa_bem_dgb	-0.786324247224633	-1.89162272261235	0.0616530544955362
617	wly_glc_ven_mol_owc_amh_gam_krd_uzb_tur_dyu_mao_ewe_pan_mcd_bsq_scr_mlt_lda_mnd_bul_lit_swt_rus_akn_hin_est_moo_tsn_hun_slo_sid_geo_arw_prs_cze_spa_chh_tig_guj_fin_yor_ind_ctl_mly_jpn_tml_kor_nor_bos_bam_fre_tag_swe_amr_bat_cnt_rom_ses_lat_heb_por_ukr_afr_ita_qcu_pol_grk_svk_xho_hau_urd_aeg_eng_sun_alb_fbf_dut_swa_jav_tha_anl_knd_zul_tsw_aze_ger_ben_azi_dgb_vie_sod_bem_igb_cic	0.785687925554775	1.87004706622427	0.0646228954414493
618	sod_lat_zul_svk_gam_sid_mlt_spa_tur_azi_bam_mly_dyu_cze_lit_bsq_guj_hau_moo_cnt_alb_swe_tsw_scr_xho_ita_fin_swa_igb_est_ben_anl_geo_fre_grk_hin_dut_chh_amh_ukr_hun_bem_tag_urd_bat_jpn_tml_kor_arw_slo_ewe_eng_ind_pol_wly_mao_mnd_rus_akn_mol_aeg_bul_mcd_afr_ger_qcu_nor_rom_ctl_dgb_tig_por_heb_bos_jav_prs_lda_krd_ses_sun_tha_owc_knd_swt_ven_aze_pan_glc_uzb_tsn_vie_amr_cic_fbf_yor	0.062822710588014	0.147930992161015	0.882717490743546
619	chh_mol_fbf_urd_aeg_sod_owc_eng_tur_uzb_swt_mao_bam_por_swe_bsq_cze_hau_akn_cnt_fre_ukr_moo_ben_yor_pol_fin_cic_zul_est_nor_tig_geo_bos_afr_alb_arw_heb_sid_krd_hun_ses_tag_lat_bat_jpn_tml_kor_ctl_prs_ewe_scr_jav_ger_gam_ind_mnd_lit_ven_bul_amr_rus_hin_guj_mcd_qcu_dut_slo_ita_tsn_mlt_grk_amh_glc_mly_rom_xho_pan_dyu_sun_tha_wly_knd_tsw_bem_aze_svk_spa_azi_igb_vie_anl_lda_swa_dgb	0.305834392327721	0.721444617682326	0.472445880498532
620	sod_afr_ses_bos_tig_sid_wly_ita_azi_aze_ewe_mly_lda_nor_pol_bsq_hin_mlt_dgb_mnd_rom_por_igb_swe_bem_cze_fin_fbf_swt_hun_mol_aeg_geo_krd_glc_dut_prs_amh_gam_ger_est_ven_jav_ukr_sun_jpn_tml_kor_fre_urd_dyu_ben_mao_svk_hau_ind_cnt_bul_tsn_spa_heb_pan_guj_lat_grk_qcu_arw_eng_rus_yor_owc_ctl_chh_lit_tag_slo_zul_scr_xho_bat_tha_anl_knd_cic_tsw_uzb_alb_mcd_tur_bam_vie_amr_moo_swa_akn	-0.480911076221278	-1.14375203549661	0.255661974414285
621	tig_glc_moo_prs_aeg_hau_heb_lat_tur_aze_yor_tag_ven_swe_bos_bsq_arw_amh_xho_mnd_por_mol_zul_bul_tsw_nor_fin_ses_bem_hun_ita_chh_geo_rom_scr_urd_krd_wly_gam_spa_est_dgb_mao_ben_jav_jpn_knd_kor_ctl_svk_dyu_alb_sun_eng_anl_mly_cnt_rus_akn_fre_sod_slo_afr_grk_hin_qcu_ger_pan_mcd_swt_amr_guj_mlt_ukr_bat_dut_lda_pol_bam_ind_tha_owc_tml_igb_tsn_azi_cze_lit_uzb_fbf_vie_sid_ewe_swa_cic	1.05072931342148	2.51022715509274	0.0137930850920856
622	gam_hin_bem_afr_sod_amr_anl_lit_azi_tur_ses_mly_fbf_ctl_slo_bsq_mol_tig_xho_mnd_ben_ukr_swa_scr_ven_nor_fin_ewe_moo_est_grk_chh_geo_arw_pol_por_fre_sid_mlt_eng_hun_tsw_jav_dut_ind_jpn_knd_kor_mcd_cze_yor_glc_tag_ita_amh_mao_cnt_rom_swt_pan_owc_prs_rus_spa_bos_qcu_swe_urd_bul_bam_heb_lat_wly_guj_bat_alb_akn_krd_zul_sun_tha_aeg_tml_cic_tsn_aze_svk_ger_uzb_dyu_vie_hau_dgb_igb_lda	0.316702859589978	0.74624607702404	0.457401016832996
623	tig_por_swa_fre_sod_anl_owc_glc_aze_uzb_ses_mao_yor_swe_ukr_bsq_bos_gam_dgb_mnd_ctl_alb_ven_prs_zul_lat_hun_tsw_igb_est_afr_amr_geo_rus_dut_guj_grk_hau_mlt_bul_fin_bem_jav_ger_mly_jpn_knd_kor_mol_arw_fbf_pan_tag_mcd_wly_ind_cnt_scr_akn_slo_heb_ita_svk_cze_lit_qcu_nor_rom_urd_cic_amh_spa_chh_ben_sun_eng_bam_pol_swt_bat_tha_aeg_tml_xho_ewe_azi_krd_hin_tur_dyu_vie_sid_lda_moo_tsn	-0.333055963560878	-0.78839957022149	0.432468099033456
624	sid_afr_ses_scr_chh_hau_gam_mol_tur_azi_moo_mly_swt_ben_swe_bsq_arw_tig_tsw_cnt_pan_slo_akn_nor_bem_hin_est_ewe_swa_hun_krd_owc_geo_rus_rom_grk_mcd_mlt_wly_ger_fin_zul_mao_fre_sun_jpn_knd_kor_prs_guj_cic_spa_tag_por_heb_ind_mnd_lat_fbf_glc_aeg_lit_urd_bul_ukr_qcu_dut_pol_svk_ven_anl_bos_amh_alb_bat_eng_tsn_ita_lda_jav_tha_sod_tml_yor_igb_aze_cze_ctl_uzb_dyu_vie_amr_xho_bam_dgb	-0.214053207681497	-0.506899593736188	0.613425065243623
625	mlt_cze_dgb_ger_gam_wly_aeg_fre_aze_uzb_tsw_bat_bem_prs_dut_bsq_rus_tig_igb_cnt_krd_slo_xho_ben_ewe_mcd_est_ven_ses_fin_afr_chh_geo_mol_grk_pol_ukr_amh_sid_hin_hun_moo_mao_pan_jav_jpn_knd_kor_spa_arw_fbf_alb_sun_rom_amr_ind_mnd_lat_yor_bos_hau_bul_guj_glc_svk_qcu_urd_lit_scr_swt_owc_eng_anl_ita_tag_ctl_cic_swe_tsn_mly_tha_sod_tml_lda_swa_tur_nor_por_azi_zul_vie_heb_dyu_bam_akn	-0.402735010504154	-0.954803136464565	0.342152533250822
626	sid_ukr_swt_prs_aeg_heb_chh_rom_azi_aze_dyu_bat_zul_glc_svk_bsq_rus_amh_moo_mnd_mcd_pol_bam_ita_ses_ben_fin_akn_tsn_hun_ger_tig_geo_ctl_por_spa_lat_owc_anl_bul_est_cic_mly_scr_tag_jpn_tml_kor_urd_pan_ven_alb_ind_afr_mlt_jav_cnt_dut_ewe_nor_sod_guj_arw_swe_eng_qcu_slo_grk_cze_tsw_amr_hin_hau_krd_sun_fre_xho_bos_dgb_mao_tha_gam_knd_bem_lda_uzb_mol_lit_tur_yor_vie_wly_swa_fbf_igb	-0.147971408341539	-0.349227348094208	0.727708130099092
627	heb_krd_xho_arw_mlt_chh_amh_pan_aze_uzb_igb_tag_dyu_nor_prs_bsq_bos_amr_tsw_mnd_pol_slo_swt_lat_lda_guj_hun_dgb_ewe_fin_svk_wly_geo_ger_ctl_ukr_dut_hau_sod_bul_est_tsn_mly_mcd_ind_jpn_tml_kor_glc_eng_zul_ben_jav_afr_anl_sun_cnt_ita_fbf_lit_aeg_hin_urd_mol_rus_qcu_scr_spa_fre_bem_tig_alb_gam_grk_bat_cze_ses_swe_yor_mao_tha_sid_knd_ven_bam_azi_por_rom_tur_cic_vie_owc_swa_akn_moo	-0.270642290137271	-0.639463986583877	0.524093186895788
628	amh_krd_ewe_dut_tig_wly_owc_cze_tur_uzb_xho_bat_tsn_ctl_alb_bsq_ben_heb_lda_cnt_urd_bul_cic_bos_moo_guj_est_dgb_tsw_hun_lat_sid_geo_rom_por_glc_fre_hau_amr_spa_fin_yor_ind_hin_jav_jpn_tml_kor_mcd_rus_akn_ita_tag_swe_sod_mly_mnd_afr_dyu_pol_gam_eng_nor_mol_lit_qcu_svk_scr_arw_bam_aeg_prs_chh_ger_mao_grk_fbf_ukr_ven_sun_tha_mlt_knd_bem_zul_azi_pan_slo_aze_igb_vie_anl_swt_ses_swa	-0.121514452478528	-0.286480519499066	0.775147343292147
629	sid_por_tsn_prs_tig_anl_wly_alb_azi_aze_bam_jav_ven_urd_eng_bsq_hin_owc_akn_mnd_pan_lat_ses_glc_lda_bos_est_moo_tsw_hun_rom_gam_geo_afr_swe_mol_ukr_amr_sod_svk_fin_ewe_bat_spa_sun_jpn_knd_kor_arw_mcd_zul_cze_tag_ger_mlt_mao_cnt_lit_cic_dut_heb_krd_slo_fre_guj_qcu_grk_ita_nor_bem_amh_pol_hau_rus_mly_scr_dyu_ctl_fbf_ind_tha_chh_tml_swt_yor_tur_bul_ben_uzb_dgb_vie_aeg_swa_xho_igb	-0.458332815246159	-1.09073420449718	0.278207788513187
630	chh_eng_ven_rus_mlt_owc_heb_pan_aze_uzb_tsw_bat_bem_ben_alb_bsq_arw_sod_dyu_cnt_afr_grk_swt_dut_ewe_prs_hun_xho_tsn_fin_mol_sid_geo_spa_rom_swe_mcd_gam_aeg_glc_est_zul_sun_ukr_jav_jpn_knd_kor_guj_ita_ses_ger_ind_hin_tig_tag_mnd_cze_bam_bul_amh_krd_por_slo_pol_qcu_fre_bos_lit_swa_hau_scr_anl_ctl_mao_svk_igb_lat_moo_mly_tha_wly_tml_dgb_cic_azi_urd_nor_tur_akn_vie_amr_lda_yor_fbf	0.0525547648581218	0.123643545039943	0.901864346314945
631	wly_ukr_ses_prs_sod_anl_tig_hin_aze_tur_xho_sun_akn_afr_glc_bsq_arw_amh_tsw_cnt_nor_rus_cic_svk_ven_cze_hun_lda_yor_est_slo_hau_geo_rom_scr_ben_pan_sid_heb_urd_fin_dyu_tag_mol_jav_jpn_tml_kor_eng_bos_igb_bul_ind_ita_aeg_bat_mnd_lit_swt_guj_amr_krd_spa_ctl_pol_qcu_swe_lat_por_swa_mlt_fre_gam_mcd_mly_ger_tsn_alb_ewe_mao_tha_owc_knd_zul_bam_azi_grk_dut_uzb_moo_vie_chh_fbf_bem_dgb	-0.0153787854397844	-0.0362426963194128	0.971166521740147
632	gam_lit_lda_mol_anl_amr_mlt_slo_tur_uzb_bam_mao_ewe_guj_krd_bsq_grk_owc_dgb_mnd_glc_por_akn_ben_dyu_bul_est_yor_fbf_hun_rus_sod_geo_ger_pol_eng_prs_aeg_hau_lat_fin_ven_mly_bos_sun_jpn_knd_kor_alb_swe_ses_mcd_jav_ctl_heb_bat_cnt_ita_swa_fre_chh_scr_nor_arw_svk_qcu_ukr_afr_urd_tsn_wly_hin_tig_cze_ind_dut_zul_rom_igb_tag_tha_sid_tml_cic_bem_azi_spa_pan_aze_xho_vie_amh_swt_moo_tsw	-0.84815654444249	-2.05291437295878	0.0428898912283221
633	sod_scr_akn_nor_chh_sid_heb_mcd_azi_aze_fbf_bat_swa_ctl_spa_bsq_pan_gam_lda_mnd_dut_bos_swt_ben_moo_afr_fin_tsw_xho_hun_cze_owc_geo_hin_rus_alb_lat_amr_aeg_por_est_ses_ind_arw_mao_jpn_knd_kor_ita_eng_bem_krd_jav_mol_hau_mly_cnt_urd_dgb_ger_tig_swe_glc_fre_prs_qcu_grk_rom_bul_dyu_anl_pol_amh_slo_sun_guj_igb_svk_ewe_tag_tha_wly_tml_tsn_yor_uzb_ukr_lit_tur_zul_vie_mlt_cic_ven_bam	-0.61938196326286	-1.48162453598785	0.141820634512192
634	mlt_pan_moo_ctl_chh_amh_anl_scr_tur_aze_ewe_mao_tsw_lat_ita_bsq_fre_sid_swt_mnd_dut_ukr_swa_guj_xho_hin_fin_yor_ven_est_arw_amr_geo_mol_alb_bul_krd_wly_heb_prs_hun_lda_mly_lit_ind_jpn_tml_kor_rus_cze_fbf_por_bat_eng_aeg_sun_cnt_swe_tsn_rom_owc_afr_grk_spa_mcd_qcu_urd_bos_slo_bem_gam_ben_sod_svk_tag_pol_igb_nor_bam_jav_tha_hau_knd_dyu_akn_azi_glc_ger_uzb_cic_vie_tig_dgb_ses_zul	-0.273263253786095	-0.645893862357473	0.519938661547592
635	mlt_dut_tsw_glc_aeg_owc_amr_svk_aze_uzb_bam_mao_ven_bul_eng_bsq_por_sid_xho_cnt_ben_guj_ewe_ita_swa_pan_fin_igb_fbf_est_prs_gam_geo_lat_fre_ger_rom_hau_sod_hin_hun_swt_mly_krd_bat_jpn_tml_kor_arw_afr_cic_urd_tag_spa_heb_sun_mnd_ctl_akn_cze_anl_bos_alb_rus_slo_qcu_scr_grk_lit_moo_tig_swe_amh_mcd_ind_mol_lda_pol_zul_jav_tha_wly_knd_tsn_bem_tur_nor_ukr_azi_dgb_vie_chh_ses_yor_dyu	0.392461895278566	0.926085419824597	0.356798583807919
636	amh_ctl_lda_mcd_owc_sid_anl_krd_azi_aze_bam_tag_ses_urd_glc_bsq_cze_mlt_bem_cnt_ukr_grk_igb_lat_swt_swe_est_ewe_dgb_hun_fre_gam_geo_rus_ger_por_lit_aeg_heb_rom_fin_akn_ind_svk_mly_jpn_tml_kor_eng_ben_tsw_alb_jav_mol_sod_bat_mnd_prs_dyu_bul_hau_guj_spa_afr_hin_qcu_slo_arw_dut_fbf_chh_nor_amr_pan_mao_ita_moo_pol_ven_sun_tha_tig_knd_tsn_xho_tur_bos_scr_uzb_yor_vie_wly_swa_cic_zul	-0.0361341316797782	-0.0851426153270922	0.932331036877569
637	heb_dut_moo_alb_sod_amr_tig_ben_azi_aze_xho_ind_ses_pan_guj_bsq_prs_anl_swt_mnd_mcd_bul_cic_lat_lda_urd_fin_bem_ewe_est_arw_gam_geo_ita_cze_ukr_scr_hau_chh_fre_hun_akn_mao_krd_sun_jpn_knd_kor_lit_swe_yor_por_jav_mol_sid_mly_cnt_svk_bam_spa_amh_glc_rom_hin_slo_qcu_ctl_pol_ger_swa_mlt_afr_owc_nor_bat_rus_ven_grk_tsw_tag_tha_wly_tml_tsn_dgb_uzb_bos_eng_tur_igb_vie_aeg_fbf_dyu_zul	-0.81652264116222	-1.96749200228807	0.0521059689500708
638	anl_scr_tsw_afr_chh_mlt_amr_ctl_uzb_azi_yor_mao_zul_fre_bos_bsq_por_tig_lda_cnt_glc_bul_cic_rus_ven_alb_hun_akn_igb_fin_eng_heb_geo_hin_mcd_ben_nor_sid_amh_svk_est_fbf_tag_swe_sun_jpn_tml_kor_cze_pan_xho_slo_mly_ger_wly_jav_mnd_ita_ses_urd_gam_rom_krd_ukr_dut_qcu_prs_mol_lat_swa_owc_arw_aeg_guj_bat_grk_moo_spa_swt_ind_tha_hau_knd_bam_dgb_aze_pol_lit_tur_bem_vie_sod_dyu_ewe_tsn	-0.277041139916233	-0.654923896942625	0.514133372887974
639	hau_slo_ewe_ita_amr_sod_heb_lit_aze_azi_tsw_jav_tsn_nor_eng_bsq_grk_anl_xho_mnd_por_arw_akn_mcd_moo_krd_est_yor_cic_hun_pol_sid_geo_swe_mol_rom_hin_owc_mlt_svk_fin_bam_sun_ukr_mao_jpn_knd_kor_dut_ctl_dgb_glc_mly_spa_tig_ind_cnt_rus_fbf_ger_chh_cze_bos_afr_lat_qcu_guj_pan_bul_bem_aeg_prs_wly_scr_bat_urd_zul_ben_lda_tag_tha_gam_tml_swa_ses_tur_fre_alb_uzb_ven_vie_amh_igb_swt_dyu	-0.448625524362442	-1.06682779944337	0.288811242647955
640	hau_fre_dyu_ger_sod_sid_amr_prs_uzb_aze_swt_sun_swa_alb_swe_bsq_scr_anl_lda_cnt_lit_cze_bam_rus_ven_guj_hun_fbf_cic_est_svk_amh_geo_pan_nor_ita_eng_wly_tig_slo_fin_akn_tag_urd_mao_jpn_knd_kor_spa_bos_dgb_rom_mly_hin_mlt_bat_mnd_lat_bem_mcd_heb_ukr_grk_por_mol_qcu_dut_glc_bul_yor_gam_krd_chh_afr_jav_pol_tsn_ben_moo_ind_tha_aeg_tml_xho_ewe_tur_arw_ctl_azi_igb_vie_owc_ses_tsw_zul	0.224264903014511	0.527747562986644	0.598931461948074
641	owc_slo_xho_prs_wly_amh_tig_svk_tur_azi_fbf_mly_lda_swe_ctl_bsq_guj_chh_zul_cnt_krd_urd_moo_rus_bem_afr_hun_akn_swa_est_bul_mlt_geo_scr_rom_pan_lit_amr_hau_ita_fin_dyu_jav_spa_mao_jpn_tml_kor_ukr_bos_yor_alb_tag_arw_sid_ind_mnd_glc_cic_mcd_heb_hin_lat_ger_eng_qcu_mol_nor_grk_ven_anl_fre_aeg_cze_sun_dut_igb_por_tsw_bat_tha_sod_knd_ses_dgb_aze_pol_ben_uzb_ewe_vie_gam_bam_swt_tsn	0.478216570388065	1.1290786341508	0.261768675464771
642	chh_grk_fbf_mol_tig_amr_sid_hin_aze_azi_zul_ind_xho_glc_rom_bsq_swe_gam_dyu_mnd_lat_svk_cic_urd_igb_ukr_fin_akn_moo_hun_ita_sod_geo_spa_pan_fre_por_anl_amh_scr_est_bam_bat_ctl_tag_jpn_tml_kor_bos_lit_swt_arw_mao_afr_mlt_sun_cnt_pol_ses_ger_hau_slo_rus_ben_mcd_qcu_guj_krd_dut_yor_owc_alb_aeg_nor_mly_cze_tsn_eng_dgb_jav_tha_wly_knd_bem_ven_uzb_prs_bul_tur_lda_vie_heb_ewe_swa_tsw	0.122699580277162	0.288961385677333	0.773254064911857
643	chh_lit_ven_pol_amr_sid_heb_arw_tur_azi_swt_bat_fbf_ctl_prs_bsq_scr_tig_lda_mnd_mcd_rom_zul_dut_dyu_bul_hun_xho_bam_est_fre_amh_geo_guj_svk_ben_lat_mlt_wly_grk_fin_moo_jav_cze_sun_jpn_knd_kor_nor_rus_tsn_ita_mly_swe_hau_tag_cnt_ukr_ses_ger_gam_mol_krd_urd_afr_qcu_pan_bos_spa_cic_sod_alb_owc_hin_ind_eng_akn_glc_dgb_mao_tha_anl_tml_ewe_tsw_uzb_por_slo_aze_igb_vie_aeg_swa_bem_yor	-0.796358373385161	-1.918150704738	0.0581597070319858
644	mlt_cze_zul_hin_sid_hau_sod_arw_azi_uzb_xho_ind_ewe_spa_lat_bsq_ita_amr_bam_mnd_guj_lit_tsn_rus_cic_dut_hun_fbf_ses_fin_svk_heb_geo_afr_mol_ben_pol_chh_aeg_ukr_est_ven_jav_prs_mao_jpn_knd_kor_bul_ger_bem_nor_sun_pan_wly_mly_cnt_por_lda_swe_anl_eng_krd_slo_fre_qcu_scr_mcd_glc_igb_gam_ctl_amh_bos_tag_grk_moo_urd_dyu_bat_tha_tig_tml_yor_swt_tur_rom_alb_aze_tsw_vie_owc_akn_swa_dgb	-0.352343609380042	-0.833353571504635	0.406780548569502
645	amh_mcd_tsw_alb_chh_sod_mlt_pan_tur_aze_moo_mao_ven_swe_eng_bsq_scr_anl_xho_cnt_lit_urd_bam_ctl_bem_bos_hun_tsn_akn_fin_prs_gam_geo_slo_grk_por_ger_hau_owc_ukr_est_ses_sun_spa_mly_jpn_tml_kor_bul_afr_ewe_arw_tag_fre_aeg_jav_mnd_dut_cic_mol_amr_ben_rus_nor_cze_qcu_pol_lat_rom_lda_sid_svk_wly_guj_ind_glc_zul_ita_dgb_bat_tha_tig_knd_yor_swt_uzb_krd_hin_azi_fbf_vie_heb_igb_dyu_swa	-0.670060993922388	-1.60728921861594	0.111380946671314
646	anl_krd_swt_mcd_wly_heb_tig_scr_uzb_azi_tsw_ind_yor_arw_fre_bsq_nor_sod_dyu_mnd_ita_dut_moo_eng_lda_ben_est_fbf_akn_hun_rus_amh_geo_ukr_pan_spa_lit_hau_chh_hin_fin_ses_bat_cze_tag_jpn_knd_kor_grk_mol_bem_bul_sun_lat_gam_mly_cnt_rom_dgb_bos_sid_ctl_pol_guj_urd_qcu_ger_glc_slo_bam_amr_swe_mlt_svk_jav_alb_cic_por_ewe_mao_tha_owc_tml_zul_igb_aze_afr_prs_tur_swa_vie_aeg_tsn_xho_ven	-0.546935517976638	-1.30260699605059	0.195925408051736
647	heb_spa_ewe_lat_wly_gam_amr_glc_azi_tur_bam_bat_igb_mol_ben_bsq_ger_sod_xho_mnd_pol_rom_akn_afr_swa_swe_hun_moo_zul_est_bul_chh_geo_slo_por_ctl_rus_mlt_hau_svk_fin_dgb_jav_urd_sun_jpn_tml_kor_krd_lit_lda_mcd_ind_ita_tig_mly_cnt_pan_cic_alb_owc_cze_scr_ukr_nor_qcu_bos_dut_hin_swt_sid_prs_amh_arw_tag_fre_dyu_eng_yor_mao_tha_anl_knd_tsw_fbf_aze_guj_grk_uzb_ses_vie_aeg_ven_bem_tsn	-1.41513743946657	-3.57414504278411	0.00055936963955687
648	aeg_mol_tsn_cze_sod_amh_gam_eng_aze_tur_ewe_ind_dyu_slo_ukr_bsq_dut_anl_swa_cnt_glc_ita_ven_krd_bem_lit_fin_moo_akn_est_swe_mlt_geo_pol_hin_alb_ctl_owc_heb_ben_hun_swt_tag_afr_bat_jpn_tml_kor_rus_prs_zul_arw_jav_bos_hau_sun_mnd_urd_lda_pan_wly_scr_ger_mcd_nor_qcu_por_rom_spa_bam_tig_grk_chh_lat_mly_guj_ses_svk_dgb_mao_tha_amr_knd_tsw_igb_azi_fre_bul_uzb_cic_vie_sid_fbf_yor_xho	-0.490023808874881	-1.16346132684664	0.247618798653657
649	tig_afr_swt_grk_owc_sod_aeg_spa_aze_tur_dgb_bat_tsn_slo_scr_bsq_rom_anl_ewe_mnd_mol_ger_xho_glc_tsw_bul_fin_dyu_ses_est_dut_gam_geo_eng_pol_alb_lit_mlt_chh_svk_hun_igb_sun_rus_mao_jpn_tml_kor_ukr_krd_moo_guj_jav_swe_amr_mly_cnt_fre_lda_ita_hau_pan_lat_por_mcd_qcu_ben_nor_ctl_cic_amh_hin_wly_bos_tag_prs_zul_arw_akn_ind_tha_sid_knd_bam_ven_azi_urd_cze_uzb_bem_vie_heb_fbf_yor_swa	-0.46000554781948	-1.09291072481698	0.277255960349882
650	chh_hin_swt_prs_sid_heb_aeg_spa_uzb_tur_akn_mao_bem_arw_bul_bsq_cze_hau_tsw_cnt_glc_urd_ewe_alb_dgb_svk_hun_moo_cic_fin_eng_gam_geo_lat_ben_grk_mol_sod_amh_rom_est_swa_bat_fre_ind_jpn_tml_kor_lit_rus_ven_ctl_sun_pol_mlt_mly_mnd_guj_fbf_swe_tig_nor_pan_slo_ukr_qcu_mcd_dut_scr_xho_amr_bos_anl_por_tag_krd_lda_ita_tsn_jav_tha_wly_knd_zul_igb_aze_afr_ger_azi_ses_vie_owc_yor_dyu_bam	-0.374487562210764	-0.889391472548589	0.376087543358745
651	tig_pol_tsn_guj_chh_mlt_owc_dut_tur_uzb_ses_jav_akn_spa_arw_bsq_mol_amr_lda_mnd_por_rom_fbf_bos_swt_ita_est_zul_yor_fin_glc_gam_geo_fre_nor_eng_cze_aeg_heb_slo_hun_swa_mao_lat_tag_jpn_tml_kor_mcd_krd_dyu_scr_bat_bul_anl_mly_cnt_ctl_xho_hin_hau_alb_pan_grk_ukr_qcu_ger_lit_prs_ven_amh_ben_wly_urd_sun_rus_tsw_swe_bem_ind_tha_sod_knd_dgb_moo_aze_afr_svk_azi_bam_vie_sid_cic_igb_ewe	-0.166304416359806	-0.392572406173662	0.69553364263827
652	sod_afr_ses_eng_anl_heb_owc_pol_aze_uzb_dgb_sun_akn_svk_nor_bsq_mcd_amr_tsn_mnd_slo_cze_ven_rom_bem_hin_fin_dyu_tsw_hun_por_aeg_geo_fre_lat_pan_lit_hau_gam_bul_est_lda_tag_urd_mly_jpn_tml_kor_ctl_ger_fbf_ben_jav_swe_tig_ind_cnt_scr_moo_rus_amh_bos_glc_mol_arw_qcu_guj_ukr_grk_igb_chh_krd_sid_ita_mao_prs_xho_spa_yor_bat_tha_wly_knd_ewe_swt_tur_alb_dut_azi_zul_vie_mlt_cic_swa_bam	-0.498613135169277	-1.18657359896459	0.238418223744669
653	amh_spa_ven_ctl_owc_chh_heb_glc_uzb_azi_ses_bat_tsn_swe_alb_bsq_afr_tig_tsw_mnd_bos_rus_moo_dut_cic_rom_est_fbf_bam_fin_ukr_mlt_geo_lit_guj_por_hin_amr_anl_scr_hun_zul_mly_cze_sun_jpn_knd_kor_mol_krd_dyu_ger_ind_pol_hau_mao_cnt_pan_igb_arw_gam_lat_eng_urd_nor_qcu_grk_bul_mcd_swt_wly_svk_sod_ben_jav_prs_dgb_ita_xho_tag_tha_aeg_tml_lda_ewe_aze_fre_slo_tur_yor_vie_sid_akn_swa_bem	-0.512700957668261	-1.2200517934493	0.225530058574524
654	wly_fre_bam_lat_tig_amr_amh_hin_uzb_aze_ewe_mao_lda_ukr_glc_bsq_bos_chh_swt_cnt_scr_lit_ses_afr_fbf_ger_est_xho_moo_fin_pol_sid_geo_urd_mcd_nor_spa_aeg_heb_rom_hun_bem_ind_cze_tag_jpn_knd_kor_grk_ben_ven_guj_bat_slo_owc_mly_mnd_krd_dgb_dut_gam_pan_ctl_mol_svk_qcu_bul_prs_por_cic_mlt_alb_sod_swe_sun_arw_dyu_rus_tsn_jav_tha_anl_tml_tsw_igb_azi_eng_ita_tur_swa_vie_hau_yor_zul_akn	-0.0906267907583075	-0.213808785381646	0.831164229375386
655	anl_slo_cic_ukr_amh_sid_heb_fre_azi_tur_bam_ind_ses_svk_eng_bsq_bul_aeg_ewe_cnt_ben_pol_zul_ita_tsn_pan_est_akn_dyu_hun_por_hau_geo_urd_afr_ger_grk_wly_sod_bos_fin_xho_bat_rus_sun_jpn_knd_kor_scr_mcd_moo_nor_mao_lit_amr_tag_mnd_guj_bem_krd_chh_lat_dut_prs_spa_qcu_cze_alb_hin_yor_mlt_rom_tig_swe_mly_arw_swt_mol_fbf_jav_tha_gam_tml_ven_dgb_aze_ctl_glc_uzb_tsw_vie_owc_igb_lda_swa	-0.489665876879133	-1.16351982400966	0.247595197468096
656	heb_mol_igb_guj_tig_hau_anl_rom_aze_azi_ven_sun_dyu_ukr_spa_bsq_alb_owc_moo_cnt_fre_arw_dgb_nor_tsw_dut_fin_fbf_bem_est_grk_amr_geo_pol_krd_por_prs_amh_gam_mcd_hun_yor_tag_scr_mao_jpn_tml_kor_pan_glc_bam_ita_jav_ctl_mlt_ind_mnd_bos_swt_rus_sid_slo_eng_urd_swe_qcu_ben_bul_cze_lda_aeg_ger_chh_afr_bat_lat_ewe_lit_tsn_mly_tha_sod_knd_zul_akn_tur_svk_hin_uzb_xho_vie_wly_swa_ses_cic	0.00454444127362325	0.0107005679419484	0.991485266149194
657	amh_alb_moo_ita_mlt_chh_aeg_krd_tur_aze_xho_mly_zul_prs_ukr_bsq_guj_sod_ewe_cnt_ctl_cze_dyu_fre_fbf_pan_est_swa_igb_hun_svk_gam_geo_glc_lat_grk_slo_tig_heb_ger_fin_ven_tag_urd_jav_jpn_tml_kor_pol_arw_ses_por_mao_rom_amr_ind_mnd_rus_swt_mcd_sid_eng_afr_dut_ben_qcu_hin_lit_mol_tsn_hau_scr_wly_bul_sun_bos_lda_swe_akn_bat_tha_owc_knd_yor_cic_uzb_spa_nor_azi_dgb_vie_anl_tsw_bam_bem	-0.456057353213662	-1.08488164793561	0.280778408328439
658	anl_svk_moo_ben_tig_owc_mlt_eng_tur_aze_ven_ind_swa_rus_nor_bsq_glc_gam_akn_cnt_fre_guj_bem_mcd_dyu_urd_hun_ses_igb_est_scr_sod_geo_alb_rom_ctl_swe_hau_aeg_grk_fin_tsn_mao_hin_tag_jpn_knd_kor_bul_dut_xho_cze_jav_slo_heb_mly_mnd_krd_swt_prs_sid_mol_ukr_por_pol_qcu_spa_ger_bos_fbf_wly_pan_amh_lat_bat_ita_yor_arw_ewe_sun_tha_amr_tml_bam_dgb_azi_lit_afr_uzb_tsw_vie_chh_cic_zul_lda	-0.52924234011045	-1.25926532108028	0.211085957747139
659	anl_svk_dgb_ita_aeg_chh_owc_krd_uzb_azi_ewe_jav_zul_fre_guj_bsq_glc_amh_cic_mnd_mol_rus_swt_mcd_ses_urd_fin_akn_swa_hun_alb_heb_geo_ukr_spa_scr_eng_hau_wly_grk_est_bam_tag_bul_sun_jpn_tml_kor_dut_arw_dyu_afr_mly_rom_sod_bat_cnt_lit_tsn_ben_tig_cze_lat_slo_pol_qcu_bos_nor_ctl_lda_gam_por_sid_ger_mao_pan_moo_swe_bem_ind_tha_amr_knd_xho_fbf_tur_prs_hin_aze_tsw_vie_mlt_ven_igb_yor	-0.286488720152643	-0.677194359197774	0.499963742129618
660	sod_nor_swt_ukr_sid_owc_chh_mcd_uzb_tur_bam_bat_ses_swe_bos_bsq_arw_gam_fbf_mnd_bul_spa_yor_krd_ven_ctl_hun_cic_akn_est_ger_heb_geo_mol_eng_fre_por_mlt_aeg_dut_fin_tsw_sun_ben_mly_jpn_knd_kor_rus_pan_dyu_lat_ind_alb_tig_tag_cnt_scr_moo_rom_hau_pol_afr_prs_urd_qcu_cze_lit_ita_tsn_amr_hin_wly_slo_mao_guj_zul_svk_swa_jav_tha_amh_tml_xho_bem_azi_glc_grk_aze_igb_vie_anl_ewe_dgb_lda	-0.102487224039656	-0.242144242230291	0.809201569734519
661	chh_grk_tsw_rus_wly_amr_sod_afr_tur_uzb_yor_ind_ewe_ben_ctl_bsq_krd_sid_zul_mnd_mcd_svk_cic_ita_ses_scr_hun_akn_bem_est_mol_gam_geo_por_cze_ger_lat_heb_aeg_fre_fin_xho_tag_glc_mao_jpn_tml_kor_hin_pan_dyu_bos_bat_ukr_mlt_jav_cnt_lit_igb_rom_hau_arw_alb_urd_swe_qcu_spa_eng_pol_lda_tig_slo_owc_guj_mly_nor_bam_dut_fbf_sun_tha_amh_knd_swt_moo_azi_prs_bul_aze_swa_vie_anl_ven_tsn_dgb	-0.372882395255381	-0.883388869238636	0.379304106610444
662	amr_bul_fbf_afr_anl_tig_sid_arw_uzb_tur_yor_tag_swa_eng_swe_bsq_spa_amh_moo_cnt_por_cze_dgb_scr_zul_hin_fin_swt_igb_hun_urd_heb_geo_alb_rus_glc_rom_chh_wly_ben_est_cic_jav_slo_mly_jpn_tml_kor_pan_ukr_bam_ger_sun_bos_owc_ind_mnd_grk_xho_nor_hau_svk_dut_mcd_krd_qcu_pol_ita_lit_ses_sod_prs_aeg_guj_bat_fre_tsw_ctl_akn_mao_tha_gam_knd_ven_ewe_aze_mol_lat_azi_lda_vie_mlt_tsn_dyu_bem	-0.194660418025399	-0.46002712137422	0.646570471788415
663	aeg_rus_akn_cze_sod_owc_amr_bos_uzb_tur_ven_tag_tsw_alb_fre_bsq_eng_chh_dyu_cnt_ben_mol_ewe_ukr_fbf_ctl_fin_lda_bam_hun_hin_mlt_geo_pol_afr_spa_ita_hau_tig_guj_est_swt_jav_lat_mao_jpn_tml_kor_por_prs_zul_pan_mly_krd_anl_ind_mnd_urd_bem_scr_heb_swe_dut_mcd_nor_qcu_svk_glc_arw_igb_gam_slo_amh_ger_sun_rom_swa_bul_tsn_bat_tha_wly_knd_yor_cic_azi_lit_grk_aze_dgb_vie_sid_ses_moo_xho	0.343248677998473	0.809076129047262	0.420536446277646
664	amr_pol_igb_dut_mlt_hau_anl_rus_tur_azi_tsw_ind_bam_prs_glc_bsq_grk_sid_yor_cnt_guj_spa_tsn_slo_dyu_lat_hun_ewe_dgb_fin_mol_aeg_geo_ger_urd_fre_ukr_sod_owc_arw_est_fbf_tag_pan_sun_jpn_tml_kor_krd_nor_lda_rom_mly_scr_tig_jav_mnd_bos_ses_hin_chh_por_bul_swe_cze_qcu_lit_ita_eng_ven_wly_svk_heb_afr_mao_mcd_zul_ben_swa_bat_tha_gam_knd_moo_swt_aze_ctl_alb_uzb_akn_vie_amh_bem_xho_cic	-0.569421772806287	-1.35827906767125	0.1776610520754
665	sod_ger_zul_dut_owc_sid_wly_ctl_aze_azi_swt_sun_yor_guj_afr_bsq_prs_heb_akn_cnt_ben_nor_xho_pol_bem_lit_est_swa_fbf_fin_alb_aeg_geo_pan_mcd_lat_hin_amr_mlt_slo_hun_tsn_jav_por_bat_jpn_knd_kor_bos_swe_lda_fre_mao_eng_anl_ind_mnd_krd_moo_glc_chh_arw_ukr_rom_mol_qcu_scr_cze_urd_dyu_tig_svk_amh_ita_mly_grk_ven_spa_tsw_tag_tha_hau_tml_igb_bam_uzb_rus_bul_tur_ewe_vie_gam_ses_dgb_cic	-0.55285186021251	-1.31810894137807	0.19070457852964
666	tig_bul_tsw_bos_chh_owc_anl_guj_aze_azi_ven_mao_tsn_scr_prs_bsq_ben_heb_igb_cnt_spa_ukr_ses_rus_swa_grk_fin_ewe_bam_hun_ger_gam_geo_glc_mcd_hin_svk_aeg_amh_pol_est_dgb_jav_pan_ind_jpn_tml_kor_urd_rom_cic_fre_sun_lit_sid_bat_mnd_alb_moo_ita_hau_lat_afr_por_krd_qcu_eng_ctl_cze_zul_amr_arw_mlt_dut_mly_nor_bem_swe_fbf_tag_tha_wly_knd_akn_xho_uzb_mol_slo_tur_swt_vie_sod_dyu_yor_lda	-0.57492811680267	-1.37170949159852	0.173454109738841
667	wly_glc_dyu_ctl_amh_amr_tig_bos_azi_uzb_swt_jav_bem_bul_guj_bsq_mcd_aeg_lda_mnd_prs_dut_cic_svk_igb_nor_est_dgb_akn_fin_lat_owc_geo_alb_grk_ben_ita_gam_heb_pol_hun_zul_ind_mol_mao_jpn_knd_kor_arw_scr_xho_por_tag_afr_mlt_mly_cnt_urd_ven_eng_hau_ukr_lit_rom_hin_qcu_cze_spa_rus_fbf_sid_fre_chh_slo_bat_ger_ewe_pan_ses_sun_tha_sod_tml_tsw_yor_aze_krd_swe_tur_tsn_vie_anl_moo_swa_bam	-0.278672788671315	-0.658992885210971	0.511528714517771
668	tig_guj_igb_pol_heb_owc_sod_afr_uzb_aze_yor_tag_zul_spa_nor_bsq_ger_sid_cic_mnd_svk_arw_swa_urd_xho_fre_hun_dyu_bem_est_swe_aeg_geo_prs_krd_ukr_mol_amr_hau_ita_fin_tsn_sun_bos_bat_jpn_tml_kor_hin_pan_ewe_rus_mao_mcd_anl_mly_cnt_cze_lda_scr_wly_bul_eng_ctl_glc_qcu_slo_grk_alb_akn_chh_por_gam_dut_ind_rom_moo_ben_bam_jav_tha_mlt_knd_ven_dgb_azi_lat_lit_tur_ses_vie_amh_fbf_swt_tsw	0.0409061385193991	0.0962418402992169	0.923535590857719
669	sid_hin_dyu_lit_chh_hau_aeg_cze_azi_aze_moo_mly_ses_bos_alb_bsq_prs_wly_ven_mnd_swe_rus_tsn_guj_igb_pol_fin_fbf_bam_est_arw_gam_geo_svk_nor_pan_ita_amh_amr_dut_hun_ewe_ind_ben_mao_jpn_tml_kor_afr_ger_dgb_por_bat_slo_sod_sun_cnt_krd_zul_rom_owc_ukr_glc_scr_grk_qcu_urd_ctl_fre_tsw_mlt_spa_tig_eng_jav_mcd_swt_mol_swa_tag_tha_heb_knd_lda_cic_uzb_lat_bul_tur_xho_vie_anl_akn_yor_bem	-0.623719920975293	-1.4916849244466	0.13916616884546
670	anl_pan_akn_arw_amh_sod_gam_spa_azi_uzb_bem_jav_bam_dut_fre_bsq_scr_sid_igb_mnd_afr_rus_dyu_lit_ses_por_hun_tsn_zul_fin_glc_mlt_geo_ger_bul_ita_nor_heb_wly_urd_est_swa_tag_ukr_bat_jpn_knd_kor_grk_rom_tsw_alb_ind_mol_tig_sun_cnt_pol_moo_swe_aeg_svk_ben_ctl_eng_qcu_hin_mcd_lat_yor_amr_cze_owc_slo_mao_guj_xho_prs_fbf_mly_tha_hau_tml_swt_cic_tur_bos_krd_aze_lda_vie_chh_dgb_ven_ewe	-0.352525649769768	-0.835853371866468	0.405379786161125
671	wly_ita_akn_svk_tig_mlt_sid_alb_uzb_aze_dyu_bat_fbf_ctl_scr_bsq_lat_hau_ewe_cnt_eng_ger_tsw_rom_moo_hin_hun_ses_yor_fin_ukr_gam_geo_afr_dut_guj_nor_sod_amh_slo_est_bem_sun_urd_tag_jpn_knd_kor_mol_arw_bam_lit_jav_mcd_chh_mly_mnd_glc_tsn_spa_amr_prs_pan_cze_fre_qcu_swe_grk_rus_xho_aeg_bos_heb_ben_ind_pol_igb_por_swa_mao_tha_anl_tml_zul_dgb_azi_krd_bul_tur_ven_vie_owc_lda_cic_swt	-0.21054747916913	-0.497602346559585	0.619938875276495
672	anl_arw_ses_bul_wly_hau_aeg_scr_aze_uzb_bem_tag_bam_rus_ben_bsq_ukr_heb_moo_cnt_lat_afr_zul_spa_tsw_bos_est_cic_igb_fin_pol_chh_geo_grk_mol_prs_eng_sid_gam_fre_hun_akn_ind_glc_mly_jpn_tml_kor_guj_hin_dyu_por_sun_alb_amh_bat_mnd_dut_dgb_rom_mlt_cze_mcd_swe_pan_qcu_urd_lit_ctl_tsn_owc_krd_sod_ger_mao_ita_fbf_svk_yor_jav_tha_amr_knd_ven_lda_tur_slo_nor_azi_ewe_vie_tig_swa_swt_xho	-0.257317256792645	-0.607438344451893	0.545040398502527
673	hau_slo_xho_cze_amh_wly_sid_hin_aze_uzb_cic_jav_bam_guj_svk_bsq_afr_aeg_ses_mnd_pan_mcd_ewe_ger_yor_dut_hun_akn_igb_est_urd_anl_geo_ben_grk_bul_eng_sod_tig_bos_fin_lda_ind_ctl_sun_jpn_tml_kor_prs_arw_swt_scr_mly_ukr_mlt_mao_cnt_swe_dgb_nor_owc_mol_pol_glc_rus_qcu_rom_ita_lat_moo_chh_fre_heb_spa_tag_alb_fbf_por_ven_bat_tha_gam_knd_bem_dyu_tur_lit_krd_azi_tsw_vie_amr_swa_zul_tsn	-0.742954656719985	-1.78869231133912	0.0769204201041891
674	sod_cze_bam_bos_hau_aeg_anl_ctl_aze_azi_ven_tag_dyu_ita_hin_bsq_ben_owc_bem_cnt_urd_pol_xho_ger_zul_prs_fin_moo_tsn_est_pan_sid_geo_ukr_por_guj_scr_mlt_wly_lat_hun_ewe_ind_eng_mly_jpn_knd_kor_grk_krd_lda_spa_jav_alb_amh_mao_mnd_slo_fbf_svk_gam_nor_glc_mol_swe_qcu_afr_mcd_arw_yor_chh_dut_tig_fre_bat_rom_tsw_lit_akn_sun_tha_heb_tml_igb_swt_uzb_rus_bul_tur_ses_vie_amr_cic_dgb_swa	-0.429592440663789	-1.01907032036239	0.310813325806691
675	anl_ctl_dgb_grk_hau_chh_gam_mol_uzb_aze_ven_mly_swt_krd_cze_bsq_lit_amh_zul_mnd_scr_hin_bem_swe_igb_rus_hun_bam_ewe_est_fre_mlt_geo_svk_pol_ita_afr_sod_heb_prs_fin_xho_jav_pan_ind_jpn_tml_kor_arw_alb_yor_glc_bat_lat_wly_sun_cnt_slo_tsn_urd_aeg_ben_guj_eng_nor_qcu_dut_por_ger_dyu_sid_bos_tig_mcd_tag_ukr_ses_rom_moo_mao_tha_amr_knd_lda_fbf_tur_bul_spa_azi_cic_vie_owc_swa_akn_tsw	-0.121741616334118	-0.287144833351764	0.774640237030194
676	aeg_glc_swt_prs_tig_wly_hau_ukr_tur_uzb_dgb_sun_igb_guj_mcd_bsq_por_anl_ses_mnd_ita_ctl_tsn_afr_ven_grk_est_xho_yor_hun_rus_mlt_geo_eng_ben_scr_lat_gam_amh_mol_fin_tsw_jav_nor_mly_jpn_knd_kor_cze_krd_swa_spa_tag_slo_chh_mao_cnt_ger_moo_arw_owc_swe_urd_alb_dut_qcu_bos_rom_svk_akn_heb_hin_amr_bul_bat_lit_cic_fre_bem_ind_tha_sod_tml_ewe_lda_aze_pol_pan_azi_fbf_vie_sid_bam_zul_dyu	-0.0498707433458468	-0.117537411019368	0.906687674494364
677	sid_hin_moo_alb_gam_owc_aeg_arw_aze_uzb_xho_mly_cic_lit_bos_bsq_ita_hau_swa_mnd_krd_afr_fbf_mcd_akn_rom_fin_tsn_ewe_hun_fre_amh_geo_guj_pol_bul_spa_amr_heb_prs_est_lda_ind_ctl_mao_jpn_tml_kor_eng_pan_dgb_cze_tag_dut_wly_bat_cnt_swe_ven_scr_anl_svk_ukr_ben_grk_qcu_lat_nor_slo_zul_chh_ger_mlt_mol_jav_glc_igb_por_ses_sun_tha_tig_knd_dyu_swt_tur_urd_rus_azi_bem_vie_sod_yor_bam_tsw	-0.512746850662544	-1.22113050580763	0.225123356920508
678	sid_grk_swt_ukr_heb_amr_mlt_eng_tur_uzb_dgb_mly_zul_pan_slo_bsq_urd_tig_fbf_mnd_arw_bul_bam_scr_cic_prs_hun_xho_ses_est_swe_sod_geo_pol_dut_ben_mol_hau_amh_guj_fin_moo_ind_krd_bat_jpn_knd_kor_alb_hin_tsw_bos_jav_lat_aeg_mao_cnt_ger_akn_mcd_chh_rus_cze_afr_spa_qcu_ita_por_lit_igb_anl_nor_gam_fre_sun_rom_yor_glc_bem_tag_tha_wly_tml_swa_dyu_azi_svk_ctl_aze_ewe_vie_owc_tsn_ven_lda	-0.0847227574681642	-0.199642863772828	0.842195776208222
679	tig_alb_ses_glc_aeg_owc_hau_por_tur_azi_swa_sun_ewe_swe_svk_bsq_ger_gam_bem_mnd_rom_pol_zul_spa_yor_guj_fin_akn_xho_est_afr_sid_geo_arw_bos_ukr_ben_anl_sod_mcd_hun_moo_tag_cze_jav_jpn_knd_kor_nor_dut_tsn_slo_ind_grk_heb_mao_cnt_mol_igb_rus_wly_eng_ita_fre_scr_qcu_ctl_prs_lat_swt_mlt_hin_chh_bul_bat_lit_fbf_urd_dgb_mly_tha_amh_tml_lda_ven_aze_pan_krd_uzb_bam_vie_amr_cic_tsw_dyu	0.368413147513393	0.867858111607684	0.387705931422553
680	sid_swe_bam_grk_aeg_heb_owc_prs_tur_aze_fbf_jav_swt_nor_eng_bsq_rus_mlt_igb_mnd_glc_krd_cic_lat_akn_scr_est_moo_ven_fin_fre_tig_geo_pan_dut_guj_lit_anl_gam_mol_hun_yor_tag_svk_mao_jpn_knd_kor_por_arw_dyu_pol_mly_bul_chh_ind_cnt_ukr_bem_slo_amh_urd_alb_mcd_afr_qcu_ita_ctl_rom_swa_wly_spa_amr_bos_bat_ben_xho_cze_tsn_sun_tha_hau_tml_tsw_ses_uzb_ger_hin_azi_lda_vie_sod_ewe_zul_dgb	0.209963191517041	0.494305153566027	0.622256280915478
681	anl_grk_ses_glc_wly_chh_amr_rom_aze_tur_yor_mao_lda_ctl_dut_bsq_bul_hau_swt_mnd_ger_spa_xho_nor_akn_hin_est_tsn_bam_fin_cze_mlt_geo_ukr_alb_pan_scr_sid_tig_bos_hun_zul_jav_slo_ind_jpn_tml_kor_svk_krd_ewe_rus_mly_ben_heb_sun_cnt_pol_bem_eng_aeg_swe_fre_por_arw_qcu_guj_urd_afr_dyu_owc_prs_sod_lat_bat_ita_dgb_mol_tsw_tag_tha_gam_knd_fbf_moo_uzb_lit_mcd_azi_cic_vie_amh_swa_igb_ven	-0.0657383333803304	-0.154876200673443	0.877254550209414
682	sid_alb_bem_mcd_anl_gam_chh_bos_azi_tur_swa_tag_ses_krd_ben_bsq_fre_amh_dyu_mnd_grk_bul_moo_svk_fbf_urd_fin_ewe_zul_hun_por_sod_geo_swe_lat_afr_pol_hau_mlt_spa_est_swt_jav_dut_bat_jpn_tml_kor_glc_cze_cic_scr_ind_hin_aeg_mly_cnt_guj_xho_mol_owc_eng_ctl_rus_pan_qcu_nor_ger_lit_igb_heb_prs_amr_slo_sun_ukr_akn_rom_lda_mao_tha_tig_knd_ven_yor_uzb_ita_arw_aze_tsn_vie_wly_dgb_bam_tsw	0.523351659302323	1.2347201150575	0.220045270306019
683	anl_krd_yor_ben_amh_chh_wly_mcd_aze_tur_ven_ind_ses_slo_dut_bsq_cze_hau_igb_cnt_bos_rom_lda_pan_swt_svk_hun_tsw_cic_est_glc_mlt_geo_afr_fre_swe_ctl_heb_aeg_pol_fin_zul_tag_guj_mao_jpn_knd_kor_bul_lit_bam_spa_bat_grk_sid_sun_mnd_scr_ewe_mol_owc_eng_ukr_por_ita_qcu_arw_rus_hin_dgb_sod_lat_amr_alb_mly_nor_fbf_urd_xho_jav_tha_gam_tml_akn_dyu_azi_prs_ger_uzb_swa_vie_tig_bem_tsn_moo	0.141160061515481	0.333050821699201	0.739845573830598
684	sid_scr_xho_ita_mlt_aeg_sod_rom_tur_azi_bam_sun_tsn_ukr_slo_bsq_ger_hau_lda_cnt_eng_pan_zul_bos_dgb_bul_hun_yor_moo_fin_ctl_amh_geo_fre_rus_ben_guj_chh_owc_krd_est_akn_ind_svk_jav_jpn_knd_kor_por_grk_igb_mcd_mao_arw_gam_tag_mnd_dut_ses_hin_tig_nor_swe_urd_glc_qcu_mol_cze_lat_ewe_amr_alb_anl_prs_mly_spa_swa_afr_swt_bat_tha_wly_tml_dyu_bem_aze_lit_pol_uzb_fbf_vie_heb_cic_tsw_ven	-0.165875399019547	-0.391216526800168	0.696532062253991
685	owc_lat_tsw_mcd_gam_amr_amh_ben_tur_azi_swt_ind_akn_por_ctl_bsq_prs_heb_ewe_cnt_pol_cze_dgb_svk_bam_alb_hun_dyu_igb_est_afr_sid_geo_urd_pan_bul_scr_hau_mlt_glc_fin_fbf_tag_spa_mly_jpn_knd_kor_ukr_mol_moo_ita_sun_ger_sod_mao_mnd_rus_ses_nor_anl_bos_eng_grk_slo_qcu_arw_guj_krd_swa_tig_lit_aeg_swe_bat_fre_bem_dut_yor_jav_tha_wly_tml_xho_cic_aze_rom_hin_uzb_tsn_vie_chh_lda_zul_ven	0.398881232407964	0.940628783564366	0.34933196532349
686	owc_eng_bem_krd_wly_tig_anl_dut_azi_aze_tsn_jav_cic_por_cze_bsq_ukr_amh_tsw_cnt_pol_spa_akn_ita_ven_ger_hun_ses_fbf_est_scr_heb_geo_rus_swe_mol_hin_amr_aeg_prs_fin_yor_mly_arw_ind_jpn_tml_kor_glc_bos_lda_ben_mao_slo_mlt_sun_mnd_lit_xho_svk_gam_pan_guj_nor_afr_qcu_mcd_ctl_alb_igb_chh_grk_sid_bul_tag_urd_swt_rom_dyu_bat_tha_sod_knd_swa_zul_uzb_lat_fre_tur_ewe_vie_hau_dgb_moo_bam	-0.638206853716434	-1.52632082448315	0.130323838929774
687	wly_fre_bem_mcd_mlt_amr_amh_lat_aze_azi_xho_jav_lda_guj_grk_bsq_rus_aeg_tsn_cnt_ben_ger_swt_pan_swa_ctl_fin_tsw_ewe_hun_cze_hau_geo_por_ukr_alb_bul_sid_owc_bos_est_ven_mao_hin_tag_jpn_tml_kor_nor_eng_dyu_slo_ind_swe_chh_bat_mnd_dut_ses_krd_heb_mol_glc_arw_scr_qcu_lit_rom_spa_zul_gam_svk_sod_urd_mly_prs_dgb_pol_yor_sun_tha_anl_knd_bam_moo_uzb_ita_afr_tur_cic_vie_tig_akn_igb_fbf	0.0595075563837238	0.140099464968905	0.888884382863604
688	aeg_hin_bem_ben_sod_chh_mlt_cze_aze_azi_bam_ind_igb_lit_spa_bsq_fre_sid_fbf_mnd_krd_scr_akn_ctl_moo_eng_hun_dyu_tsn_est_pan_wly_geo_dut_rom_urd_lat_anl_owc_rus_fin_lda_mao_slo_mly_jpn_knd_kor_alb_por_zul_guj_tag_mol_hau_bat_cnt_nor_cic_afr_amh_bos_arw_ita_svk_qcu_mcd_ger_bul_dgb_amr_grk_gam_pol_jav_glc_tsw_prs_swt_sun_tha_heb_tml_ewe_yor_tur_ukr_swe_uzb_ven_vie_tig_xho_ses_swa	-0.446377877037024	-1.06167952682929	0.291130465536141
689	mlt_ger_bam_glc_amr_sod_heb_urd_aze_tur_dgb_bat_tsw_mol_pan_bsq_rom_owc_bem_mnd_fre_slo_ven_swe_swt_bos_hun_lda_swa_est_bul_tig_geo_scr_ben_lit_pol_anl_wly_svk_fin_yor_tag_rus_sun_jpn_tml_kor_nor_hin_fbf_ita_mao_prs_aeg_mly_cnt_cze_zul_lat_amh_krd_mcd_guj_alb_qcu_ctl_ukr_spa_akn_chh_afr_gam_grk_ind_arw_ewe_dut_dyu_jav_tha_sid_knd_tsn_moo_uzb_eng_por_azi_cic_vie_hau_ses_igb_xho	0.12417054695652	0.29207503170106	0.770879819395217
690	heb_glc_yor_ger_amh_gam_mlt_arw_aze_uzb_lda_tag_ses_rom_lat_bsq_krd_aeg_igb_mnd_ukr_pan_ven_cze_dyu_mcd_fin_ewe_xho_hun_dut_tig_geo_afr_ctl_lit_fre_owc_hau_rus_est_swa_jav_hin_mly_jpn_knd_kor_eng_alb_tsn_bos_ind_urd_chh_sun_cnt_slo_bem_pol_wly_mol_por_guj_bul_qcu_ben_prs_svk_swt_sid_nor_sod_grk_bat_ita_bam_spa_moo_mao_tha_anl_tml_dgb_akn_tur_scr_swe_azi_cic_vie_amr_fbf_tsw_zul	-1.01750927031699	-2.48331893639306	0.0148079325841279
691	tig_rom_yor_pan_gam_mlt_aeg_hin_uzb_aze_tsw_sun_dgb_pol_grk_bsq_eng_wly_tsn_cnt_slo_glc_ewe_lit_akn_por_est_dyu_zul_hun_bos_hau_geo_svk_cze_rus_dut_amr_sod_ukr_fin_moo_mly_krd_jav_jpn_tml_kor_nor_urd_lda_swe_mao_afr_heb_ind_mnd_ctl_xho_prs_anl_spa_arw_mcd_ben_qcu_bul_mol_scr_swa_sid_lat_amh_alb_tag_fre_ven_ita_cic_bat_tha_owc_knd_swt_igb_azi_guj_ger_tur_fbf_vie_chh_bam_ses_bem	-0.115468725104349	-0.272176197442187	0.786089897276451
692	tig_arw_cic_spa_anl_mlt_amr_cze_tur_uzb_moo_sun_swa_lat_hin_bsq_lit_sod_igb_cnt_mol_fre_ses_guj_xho_slo_est_ewe_lda_hun_krd_heb_geo_svk_pan_ukr_ben_amh_hau_rom_fin_zul_jav_ctl_ind_jpn_knd_kor_afr_nor_dyu_pol_bat_bos_chh_mao_mnd_dut_bam_ita_sid_grk_swe_urd_alb_qcu_ger_bul_rus_swt_aeg_eng_gam_prs_mly_mcd_bem_glc_yor_tag_tha_owc_tml_dgb_akn_azi_scr_por_aze_fbf_vie_wly_tsw_tsn_ven	-0.530981338716637	-1.26554972363877	0.208835776464684
693	mlt_alb_dgb_mcd_tig_wly_sod_ctl_uzb_azi_ewe_mao_swa_afr_ukr_bsq_mol_aeg_zul_cnt_lat_bul_igb_arw_ven_rus_fin_cic_moo_hun_ben_sid_geo_bos_guj_spa_rom_owc_amr_nor_est_dyu_bat_glc_ind_jpn_tml_kor_cze_swe_tsw_urd_tag_hin_gam_jav_mnd_ita_fbf_fre_hau_prs_por_eng_slo_qcu_grk_scr_krd_xho_chh_ger_anl_pol_mly_dut_lda_svk_bam_sun_tha_heb_knd_bem_ses_tur_lit_pan_aze_yor_vie_amh_akn_tsn_swt	-0.221033782905199	-0.521860835183524	0.603007946564234
694	anl_pol_xho_bos_tig_amh_sid_rus_tur_aze_dyu_ind_bam_spa_prs_bsq_ctl_aeg_swa_cnt_ita_ben_igb_glc_ewe_scr_hun_fbf_moo_est_bul_heb_geo_lit_ger_mol_pan_sod_owc_eng_fin_ven_mao_guj_jav_jpn_tml_kor_svk_afr_dgb_cze_mly_grk_wly_sun_mnd_nor_yor_krd_chh_slo_hin_dut_fre_qcu_ukr_lat_alb_swt_gam_arw_amr_mcd_tag_swe_bem_por_akn_bat_tha_hau_knd_tsn_cic_azi_rom_urd_uzb_ses_vie_mlt_tsw_lda_zul	-1.1344258189256	-2.78697384332808	0.00644978537188657
695	sid_ctl_yor_urd_wly_gam_amr_prs_azi_uzb_ewe_mao_igb_ukr_eng_bsq_cze_anl_xho_cnt_pol_arw_moo_dut_swt_afr_est_fbf_cic_fin_lat_amh_geo_hin_lit_bos_swe_tig_aeg_guj_hun_dyu_mly_svk_tag_jpn_knd_kor_mol_fre_ven_grk_ind_rus_mlt_bat_mnd_scr_zul_ben_chh_slo_rom_ita_nor_qcu_pan_glc_mcd_bam_sod_ger_heb_por_jav_bul_tsw_alb_swa_sun_tha_owc_tml_ses_akn_aze_spa_krd_tur_lda_vie_hau_bem_tsn_dgb	-0.274434726415269	-0.648890111377455	0.518008611691061
696	mlt_bul_ven_lit_aeg_amr_anl_fre_azi_tur_bem_mly_ewe_swe_pol_bsq_mol_tig_zul_mnd_mcd_ben_swt_lat_ses_slo_hun_swa_dgb_est_ukr_owc_geo_cze_scr_prs_dut_wly_sid_urd_fin_cic_tag_nor_bat_jpn_knd_kor_glc_ger_bam_rom_jav_bos_sod_mao_cnt_grk_moo_hin_hau_svk_eng_ctl_guj_qcu_alb_rus_ita_igb_gam_pan_heb_spa_ind_arw_tsw_afr_dyu_sun_tha_chh_tml_xho_akn_aze_krd_por_uzb_fbf_vie_amh_tsn_lda_yor	0.0740847709171231	0.174262021032571	0.862038330799941
697	tig_svk_dyu_grk_mlt_sid_owc_bos_uzb_tur_xho_ind_igb_glc_swe_bsq_mcd_heb_ewe_cnt_guj_urd_zul_eng_swa_spa_fin_dgb_tsw_hun_fre_anl_geo_pan_krd_scr_rus_sod_amr_alb_est_yor_jav_ger_sun_jpn_tml_kor_slo_ita_akn_arw_mao_hin_aeg_bat_mnd_mol_lda_ukr_wly_lat_nor_bul_ben_qcu_ctl_pol_cze_fbf_hau_dut_chh_lit_mly_rom_ses_prs_ven_tag_tha_gam_knd_bem_bam_aze_por_afr_azi_swt_vie_amh_moo_cic_tsn	0.113686497453579	0.2675720656467	0.789621248676193
698	owc_krd_xho_scr_gam_mlt_heb_rom_tur_uzb_igb_mao_ewe_cze_urd_bsq_grk_tig_moo_mnd_glc_ger_swa_ukr_zul_bos_fin_cic_akn_hun_guj_sid_geo_pol_rus_mcd_ben_wly_chh_lat_est_bam_tag_alb_jav_jpn_tml_kor_svk_slo_yor_fre_sun_dut_aeg_ind_cnt_lit_tsw_arw_amh_pan_afr_hin_mol_qcu_ctl_nor_por_tsn_anl_spa_sod_prs_mly_eng_ses_swe_bem_bat_tha_amr_knd_ven_swt_aze_ita_bul_azi_lda_vie_hau_dgb_fbf_dyu	0.411042281669663	0.970396487000178	0.334365958107907
699	aeg_ukr_yor_ger_chh_sid_wly_lit_azi_aze_bem_mao_moo_arw_svk_bsq_swe_hau_swt_mnd_fre_eng_dyu_krd_cic_dut_est_bam_lda_hun_afr_sod_geo_ita_guj_spa_rom_owc_heb_ben_fin_ven_tag_prs_ind_jpn_knd_kor_ctl_scr_ewe_rus_bat_pol_mlt_jav_cnt_urd_zul_hin_tig_mcd_slo_alb_por_qcu_bos_glc_grk_tsw_gam_pan_amr_bul_mly_lat_swa_cze_fbf_sun_tha_anl_tml_xho_dgb_uzb_nor_mol_tur_tsn_vie_amh_akn_igb_ses	-0.672545735255606	-1.60771929131827	0.111286563685116
700	sid_spa_dyu_ctl_wly_tig_heb_cze_uzb_azi_moo_sun_tsn_guj_lat_bsq_fre_amr_igb_cnt_slo_pol_bem_afr_fbf_ger_est_swt_swa_fin_nor_amh_geo_bul_krd_hin_ukr_gam_hau_dut_hun_yor_ind_pan_mao_jpn_knd_kor_scr_urd_cic_prs_tag_rus_mlt_bat_mnd_mcd_lda_glc_owc_alb_grk_arw_eng_qcu_mol_por_lit_ven_anl_svk_sod_ita_mly_ben_tsw_bos_xho_jav_tha_aeg_tml_akn_ses_tur_swe_rom_aze_bam_vie_chh_dgb_zul_ewe	-0.141575806051929	-0.333914877769374	0.739195563389145
701	tig_glc_moo_dut_owc_gam_chh_urd_uzb_aze_tsw_ind_igb_hin_scr_bsq_swe_amr_lda_cnt_bul_alb_xho_mol_ewe_grk_est_yor_bem_hun_guj_sod_geo_prs_slo_lat_krd_aeg_wly_ukr_fin_swa_jav_ita_bat_jpn_tml_kor_arw_cze_dgb_lit_sun_spa_sid_mao_mnd_rom_ses_ben_amh_rus_pan_por_nor_qcu_bos_pol_svk_cic_hau_fre_heb_ctl_tag_afr_fbf_mcd_tsn_mly_tha_mlt_knd_swt_zul_azi_ger_eng_tur_akn_vie_anl_bam_ven_dyu	-0.458180766381922	-1.08837588702094	0.279241668112968
702	heb_grk_zul_bul_amr_gam_sid_lat_uzb_tur_swt_bat_tsn_por_rom_bsq_ben_aeg_dyu_cnt_krd_pan_bem_ctl_yor_guj_fin_tsw_fbf_est_prs_anl_geo_alb_ita_dut_rus_tig_wly_hin_hun_ven_jav_swe_sun_jpn_knd_kor_eng_afr_ses_mol_mly_pol_chh_ind_mnd_nor_akn_arw_sod_ger_urd_fre_svk_qcu_scr_slo_bos_ewe_amh_cze_owc_spa_mao_lit_cic_glc_igb_tag_tha_mlt_tml_moo_lda_aze_ukr_mcd_azi_xho_vie_hau_bam_swa_dgb	-0.917739826175273	-2.22718354326132	0.0283478722926719
703	gam_cze_swt_guj_aeg_amr_anl_pol_tur_aze_igb_mly_akn_hin_ger_bsq_pan_tig_dgb_cnt_por_prs_tsw_dut_lda_grk_hun_ewe_ven_est_scr_sid_geo_fre_mcd_mol_rom_mlt_sod_bul_fin_tsn_tag_slo_mao_jpn_knd_kor_krd_afr_ses_alb_ind_eng_chh_jav_mnd_urd_xho_bos_heb_ben_ukr_glc_arw_qcu_lat_lit_ita_dyu_hau_nor_owc_rus_sun_ctl_zul_swe_swa_bat_tha_wly_tml_yor_moo_azi_spa_svk_uzb_fbf_vie_amh_cic_bem_bam	-0.173335843474598	-0.408930788015309	0.683530635846715
704	heb_scr_zul_nor_chh_tig_aeg_lit_azi_uzb_bam_ind_dgb_pol_ger_bsq_swe_owc_fbf_mnd_eng_glc_ewe_afr_xho_bul_est_swa_tsw_hun_bos_hau_geo_mol_fre_krd_grk_sod_sid_rom_fin_dyu_mly_por_bat_jpn_knd_kor_alb_pan_akn_lat_tag_arw_wly_jav_cnt_mcd_cic_ben_amh_ita_spa_guj_dut_qcu_ctl_rus_urd_tsn_amr_cze_gam_svk_sun_hin_igb_prs_ses_mao_tha_anl_tml_lda_ven_aze_ukr_slo_tur_bem_vie_mlt_swt_moo_yor	-0.931567007860416	-2.25681708477631	0.0263610612097655
705	hau_mcd_lda_lat_aeg_heb_chh_afr_azi_uzb_swa_jav_igb_grk_rus_bsq_ben_anl_fbf_mnd_guj_ita_ven_urd_ewe_spa_fin_cic_bem_est_eng_sod_geo_hin_arw_fre_rom_amr_gam_ukr_hun_tsn_ind_swe_sun_jpn_tml_kor_nor_scr_akn_slo_bat_pan_amh_mao_cnt_ctl_dgb_dut_mlt_mol_glc_bul_alb_qcu_prs_por_krd_xho_tig_cze_sid_svk_tag_ger_dyu_bos_zul_mly_tha_owc_knd_ses_moo_aze_pol_lit_tur_bam_vie_wly_yor_swt_tsw	-0.0971232505616351	-0.228819344041317	0.819511754280564
706	amh_prs_tsw_mcd_wly_tig_chh_alb_aze_azi_yor_tag_ses_afr_pan_bsq_mol_gam_dgb_cnt_pol_bul_lda_lit_ewe_scr_fin_moo_igb_hun_spa_sid_geo_cze_grk_dut_bos_sod_amr_slo_est_fbf_mao_urd_ind_jpn_knd_kor_ctl_nor_xho_ita_sun_ger_heb_bat_mnd_svk_tsn_por_aeg_arw_krd_lat_eng_qcu_ukr_rus_hin_ven_owc_guj_mlt_rom_mly_swe_akn_ben_swa_jav_tha_hau_tml_swt_bem_uzb_glc_fre_tur_zul_vie_anl_bam_dyu_cic	-0.0726926203638406	-0.171521258727239	0.864186578048594
707	amh_prs_swt_alb_aeg_tig_sid_urd_tur_aze_ven_bat_ewe_cze_lit_bsq_pan_wly_zul_cnt_slo_scr_ses_pol_lda_ben_est_dyu_akn_hun_bos_hau_geo_mcd_spa_swe_nor_heb_chh_lat_fin_dgb_mly_fre_ind_jpn_knd_kor_ctl_bul_bam_hin_mao_arw_mlt_jav_mnd_eng_swa_por_sod_mol_ukr_guj_ita_qcu_rom_krd_grk_tsn_gam_rus_anl_ger_tag_dut_cic_glc_yor_sun_tha_amr_tml_tsw_fbf_uzb_afr_svk_azi_bem_vie_owc_xho_moo_igb	0.0645975221571635	0.152556052748247	0.879078877676017
708	hau_glc_akn_spa_tig_wly_amr_ita_azi_aze_igb_mly_yor_prs_krd_bsq_cze_gam_lda_cnt_guj_bos_dgb_pan_ses_swe_fin_moo_fbf_est_nor_chh_geo_ben_rom_pol_ger_anl_sid_ctl_hun_swa_jav_alb_tag_jpn_tml_kor_afr_grk_bam_lat_mao_mcd_aeg_bat_mnd_fre_cic_ukr_mlt_svk_lit_bul_dut_qcu_slo_rus_mol_ven_heb_eng_owc_hin_sun_por_bem_urd_ewe_ind_tha_sod_knd_tsn_tsw_uzb_arw_scr_tur_swt_vie_amh_xho_dyu_zul	0.975443595982656	2.32986144444748	0.0219772094369939
709	amr_lat_tsw_svk_chh_amh_aeg_ita_tur_azi_zul_mly_dgb_spa_ger_bsq_glc_hau_tsn_mnd_ukr_alb_akn_hin_swt_scr_fin_moo_ewe_est_ctl_anl_geo_bos_nor_slo_prs_heb_owc_cze_hun_ven_sun_afr_bat_jpn_knd_kor_urd_pan_cic_mcd_ind_rom_sid_tag_cnt_arw_fbf_guj_wly_eng_dut_lit_grk_qcu_rus_ben_pol_igb_gam_swe_sod_fre_jav_krd_dyu_por_xho_mao_tha_tig_tml_bam_swa_aze_bul_mol_uzb_bem_vie_mlt_lda_ses_yor	-0.817710263687191	-1.97241364175858	0.0515326086229547
710	tig_ita_yor_prs_amh_owc_chh_ben_tur_aze_dyu_sun_moo_dut_svk_bsq_arw_mlt_tsn_mnd_afr_por_xho_grk_akn_lit_fin_dgb_fbf_hun_pol_gam_geo_swe_nor_lat_krd_wly_aeg_pan_est_swt_jav_cze_mao_jpn_tml_kor_guj_glc_swa_urd_bat_alb_hau_ind_cnt_ukr_ven_mol_anl_eng_spa_bul_slo_qcu_bos_hin_mcd_zul_sid_ger_sod_ctl_mly_rus_bam_scr_ewe_tag_tha_amr_knd_igb_ses_azi_fre_rom_uzb_cic_vie_heb_bem_lda_tsw	-0.666011436681827	-1.5932557259756	0.114496086918003
711	aeg_afr_ven_dut_amh_sid_mlt_scr_tur_uzb_lda_jav_swt_rus_slo_bsq_ben_gam_dgb_cnt_bos_fre_cic_svk_tsn_mcd_est_bam_igb_fin_hin_sod_geo_urd_ctl_arw_prs_hau_heb_por_hun_ses_bat_krd_mao_jpn_tml_kor_swe_ita_yor_cze_tag_ukr_anl_ind_mnd_alb_xho_rom_wly_mol_lat_lit_bul_qcu_eng_pol_guj_tsw_chh_nor_owc_ger_mly_glc_akn_grk_ewe_sun_tha_amr_knd_bem_zul_aze_spa_pan_azi_swa_vie_tig_fbf_moo_dyu	-0.333221557902123	-0.788544272333855	0.432383910658471
712	sod_ctl_tsn_grk_aeg_anl_heb_cze_uzb_azi_tsw_mly_moo_bos_pan_bsq_lit_tig_akn_cnt_dut_afr_zul_slo_bam_ukr_est_dyu_swt_fin_rom_amr_geo_ben_lat_eng_rus_amh_gam_swe_hun_ses_tag_urd_ind_jpn_knd_kor_bul_prs_ven_alb_bat_guj_owc_sun_mnd_mcd_fbf_por_chh_spa_hin_mol_pol_qcu_fre_nor_arw_igb_sid_glc_mlt_svk_mao_krd_lda_ita_swa_jav_tha_wly_tml_cic_ewe_tur_scr_ger_aze_yor_vie_hau_dgb_xho_bem	-0.32876727941054	-0.778864017591036	0.438037154826081
713	owc_lit_zul_swe_aeg_anl_wly_mol_tur_uzb_tsn_tag_ewe_cze_scr_bsq_por_sod_yor_mnd_afr_ctl_bam_svk_ven_slo_fin_swa_dyu_hun_bos_mlt_geo_eng_arw_krd_ger_heb_amh_guj_est_bem_sun_pan_mao_jpn_tml_kor_rom_hin_moo_pol_mly_bul_chh_jav_cnt_nor_akn_urd_hau_fre_spa_grk_mcd_qcu_rus_ita_ukr_fbf_amr_prs_sid_glc_bat_lat_igb_alb_xho_ind_tha_gam_knd_cic_tsw_aze_ben_dut_azi_lda_vie_tig_dgb_swt_ses	0.312465390494639	0.735853316640814	0.463671882493618
714	sid_hin_zul_svk_amh_aeg_hau_grk_aze_azi_xho_tag_cic_cze_slo_bsq_ger_chh_tsw_mnd_nor_lat_moo_glc_akn_por_est_tsn_ven_fin_bul_anl_geo_rom_pan_arw_pol_sod_wly_krd_hun_yor_mly_swe_bat_jpn_tml_kor_ben_ctl_swt_urd_jav_fre_amr_ind_cnt_eng_ewe_lit_owc_prs_mcd_scr_spa_qcu_alb_dut_ita_dyu_tig_bos_mlt_guj_mao_ukr_bem_afr_lda_sun_tha_heb_knd_fbf_ses_uzb_rus_mol_tur_bam_vie_gam_swa_igb_dgb	-0.291178263360777	-0.688489051448474	0.492858760629045
715	chh_glc_ewe_bos_mlt_heb_sod_afr_tur_aze_zul_jav_dyu_slo_lit_bsq_swe_wly_yor_mnd_ukr_ita_ven_spa_fbf_hin_fin_tsn_ses_est_dut_aeg_geo_scr_arw_cze_mcd_sid_owc_grk_hun_bam_tag_alb_ind_jpn_knd_kor_bul_ctl_cic_eng_sun_krd_amr_bat_cnt_guj_bem_nor_hau_ben_svk_pol_mol_qcu_lat_rus_prs_dgb_anl_urd_tig_por_mao_fre_akn_ger_igb_mly_tha_amh_tml_xho_swa_azi_pan_rom_uzb_moo_vie_gam_tsw_lda_swt	-0.24497661442288	-0.579768088079653	0.563472942261938
716	amr_ger_bam_nor_aeg_hau_sod_urd_aze_azi_tsw_tag_fbf_fre_pan_bsq_cze_heb_yor_mnd_ukr_rus_ven_lit_dgb_krd_hun_lda_igb_fin_prs_gam_geo_guj_svk_por_afr_tig_anl_dut_est_tsn_mly_ben_jav_jpn_knd_kor_bos_glc_ewe_pol_mao_mcd_amh_ind_cnt_lat_akn_slo_sid_mol_spa_eng_ita_qcu_swe_ctl_bul_xho_chh_alb_mlt_rom_sun_hin_swa_scr_zul_bat_tha_wly_tml_moo_bem_uzb_grk_arw_tur_cic_vie_owc_dyu_ses_swt	-0.0540441617651771	-0.127228001037073	0.899034632086748
717	amh_slo_akn_glc_wly_heb_amr_alb_aze_uzb_bem_mly_ses_ger_mcd_bsq_cze_sod_swa_mnd_guj_bos_cic_swe_swt_svk_fin_ven_yor_est_grk_hau_geo_arw_fre_dut_bul_gam_mlt_pol_hun_bam_bat_ukr_tag_jpn_knd_kor_lit_ben_ewe_prs_mao_urd_tig_jav_cnt_krd_dyu_ctl_aeg_hin_afr_lat_mol_qcu_eng_por_pan_fbf_chh_nor_anl_scr_sun_ita_tsw_spa_igb_ind_tha_owc_tml_tsn_xho_azi_rom_rus_tur_moo_vie_sid_zul_lda_dgb	-0.218617850836171	-0.516574537434937	0.606679416153113
718	owc_ita_ven_lit_chh_sod_aeg_ben_aze_azi_fbf_jav_dgb_svk_fre_bsq_dut_heb_zul_mnd_rus_arw_moo_rom_ses_prs_est_tsn_akn_fin_alb_tig_geo_cze_ukr_nor_lat_hau_sid_bos_hun_tsw_ind_swe_sun_jpn_tml_kor_pan_krd_swt_pol_mao_spa_mlt_bat_cnt_afr_cic_eng_amr_glc_ger_por_scr_qcu_mcd_bul_slo_bam_amh_urd_wly_ctl_mly_guj_lda_grk_swa_tag_tha_gam_knd_yor_igb_uzb_hin_mol_tur_dyu_vie_anl_ewe_xho_bem	-0.20827498076984	-0.491882292797151	0.623961599158917
719	sod_cze_igb_por_hau_sid_chh_bos_tur_azi_swa_tag_tsw_scr_eng_bsq_arw_amr_fbf_cnt_nor_lat_moo_ger_dyu_bul_hun_ses_swt_est_svk_gam_geo_prs_mcd_ctl_pol_aeg_amh_slo_fin_zul_ind_grk_mly_jpn_knd_kor_afr_rom_bem_urd_jav_dut_wly_bat_mnd_rus_dgb_ukr_owc_krd_mol_hin_ita_qcu_alb_glc_pan_ewe_tig_spa_mlt_ben_sun_fre_xho_guj_ven_mao_tha_anl_tml_tsn_bam_uzb_lit_swe_aze_lda_vie_heb_yor_cic_akn	-0.840109271754288	-2.02757895725768	0.0454648712401089
720	sid_nor_moo_hin_gam_mlt_amh_swe_tur_aze_cic_tag_lda_por_prs_bsq_svk_amr_tsw_cnt_rom_slo_bem_fre_zul_alb_hun_xho_dyu_est_rus_sod_geo_krd_mcd_glc_ger_tig_owc_urd_fin_ven_mao_ben_jav_jpn_knd_kor_spa_cze_bam_eng_mly_ita_anl_sun_mnd_grk_yor_ctl_aeg_dut_bos_pol_pan_qcu_guj_arw_lat_akn_hau_lit_heb_ukr_ind_mol_ses_scr_igb_bat_tha_chh_tml_fbf_dgb_azi_bul_afr_uzb_swa_vie_wly_ewe_swt_tsn	0.636108064819641	1.50273654501568	0.136295141914976
721	amh_rom_igb_pol_chh_aeg_heb_bos_tur_azi_moo_bat_zul_hin_arw_bsq_krd_sid_bem_mnd_lat_fre_cic_rus_swa_dut_fin_akn_ewe_est_pan_anl_geo_ita_ukr_mol_ctl_amr_gam_nor_hun_xho_tag_ger_ind_jpn_tml_kor_afr_por_fbf_cze_sun_scr_mlt_mao_cnt_prs_yor_eng_sod_lit_glc_spa_alb_qcu_mcd_grk_guj_ven_hau_ben_tig_swe_mly_bul_dgb_urd_tsn_jav_tha_owc_knd_lda_ses_aze_svk_slo_uzb_tsw_vie_wly_bam_swt_dyu	-0.167919167985833	-0.39657188675939	0.692591701458123
722	heb_slo_bam_swe_anl_sid_hau_ukr_tur_uzb_xho_sun_yor_grk_cze_bsq_fre_gam_swa_cnt_scr_ctl_tsn_nor_lda_urd_est_tsw_igb_fin_pol_owc_geo_bos_eng_spa_rom_sod_chh_arw_hun_bem_bat_lat_tag_jpn_knd_kor_mcd_ita_akn_pan_mly_afr_tig_mao_mnd_ger_dyu_svk_wly_ben_hin_glc_mol_qcu_por_bul_lit_dgb_mlt_alb_aeg_krd_ind_rus_ewe_prs_zul_jav_tha_amh_tml_moo_ven_aze_dut_guj_azi_ses_vie_amr_cic_fbf_swt	0.124514671205725	0.29291205010496	0.770241939356956
723	amr_por_yor_ben_sid_tig_heb_bos_aze_uzb_swa_ind_igb_mol_scr_bsq_slo_gam_bem_cnt_arw_ukr_cic_spa_ewe_grk_est_bam_tsn_fin_ita_chh_geo_eng_lat_ctl_afr_wly_anl_mcd_hun_lda_mly_hin_jav_jpn_knd_kor_swe_bul_akn_glc_sun_svk_aeg_mao_mnd_alb_dgb_guj_hau_pan_urd_pol_lit_qcu_fre_ger_krd_dyu_sod_cze_owc_nor_tag_rus_fbf_prs_zul_bat_tha_mlt_tml_ses_xho_tur_rom_dut_azi_ven_vie_amh_swt_moo_tsw	-0.146001923325946	-0.344488292762315	0.731256877901223
724	heb_bul_cic_ger_mlt_aeg_gam_grk_aze_uzb_swa_sun_tsw_hin_afr_bsq_slo_amr_ven_mnd_mcd_arw_dyu_spa_moo_krd_fin_akn_bem_est_guj_sod_geo_pan_fre_rus_ben_tig_chh_glc_hun_ses_jav_ukr_bat_jpn_tml_kor_lat_cze_dgb_pol_mly_por_wly_ind_cnt_eng_lda_mol_hau_lit_nor_dut_alb_qcu_bos_svk_ctl_ewe_amh_rom_owc_ita_mao_prs_xho_scr_zul_tag_tha_sid_knd_tsn_bam_azi_swe_urd_tur_swt_vie_anl_yor_fbf_igb	-0.439352334105461	-1.04352102903438	0.299412011662937
725	sid_swe_lda_ben_hau_aeg_tig_lat_tur_aze_cic_jav_zul_arw_prs_bsq_alb_chh_ewe_cnt_mcd_guj_dgb_mol_bam_svk_est_tsw_yor_fin_spa_heb_geo_cze_ctl_krd_urd_amh_owc_bul_hun_akn_bat_eng_tag_jpn_tml_kor_dut_ita_ven_grk_sun_hin_mlt_mao_mnd_rus_tsn_scr_sod_ukr_glc_rom_ger_qcu_slo_bos_fre_fbf_wly_pan_amr_por_ind_nor_igb_afr_swt_mly_tha_anl_knd_bem_xho_azi_lit_pol_uzb_dyu_vie_gam_swa_moo_ses	-0.361638872429644	-0.857356002833247	0.393452172628683
726	heb_ita_ewe_guj_hau_amr_sid_hin_aze_azi_cic_ind_dyu_rus_urd_bsq_ctl_tig_igb_cnt_mcd_cze_xho_lit_fbf_grk_fin_tsn_bam_hun_ukr_mlt_geo_spa_prs_alb_por_anl_gam_pan_est_ven_mao_rom_jav_jpn_tml_kor_bul_krd_swt_pol_sun_glc_sod_mly_mnd_scr_dgb_dut_wly_svk_fre_lat_eng_qcu_arw_nor_swe_bem_amh_slo_aeg_ben_tag_ger_yor_afr_moo_bat_tha_chh_knd_lda_ses_uzb_mol_bos_tur_swa_vie_owc_zul_tsw_akn	0.172656554007235	0.406620211464505	0.685221192824549
727	chh_pol_tsw_mol_owc_amr_sod_slo_tur_uzb_zul_tag_igb_swe_scr_bsq_eng_gam_swa_mnd_glc_mcd_swt_cze_dgb_nor_fin_tsn_ewe_est_bul_wly_geo_ben_guj_ger_prs_tig_anl_ctl_hun_ven_bat_spa_mly_jpn_tml_kor_grk_lit_akn_por_sun_lat_amh_ind_cnt_dut_cic_bos_mlt_alb_rus_ukr_urd_qcu_ita_pan_rom_moo_sid_arw_hau_afr_jav_krd_yor_svk_lda_mao_tha_aeg_knd_xho_dyu_aze_hin_fre_azi_bam_vie_heb_bem_fbf_ses	-0.432561934564909	-1.02784055118271	0.306690739297204
728	tig_pol_bem_ctl_hau_chh_sid_alb_azi_aze_dgb_mly_bam_afr_ben_bsq_svk_gam_xho_cnt_rom_glc_swt_ger_lda_guj_est_swa_ven_hun_lit_anl_geo_urd_fre_bul_scr_amr_amh_ita_fin_yor_jav_bos_ind_jpn_knd_kor_spa_dut_fbf_mcd_bat_slo_sod_sun_mnd_grk_dyu_swe_owc_lat_mol_prs_eng_qcu_ukr_nor_rus_akn_heb_hin_mlt_por_tag_pan_ses_arw_ewe_mao_tha_wly_tml_tsw_igb_tur_cze_krd_uzb_zul_vie_aeg_cic_tsn_moo	-0.324246755877914	-0.769068268916557	0.443801582711575
729	amh_rom_tsn_spa_gam_sod_wly_ita_azi_tur_swt_ind_xho_rus_guj_bsq_arw_hau_dgb_cnt_ger_ctl_akn_krd_cic_hin_fin_swa_ses_est_ben_mlt_geo_urd_alb_bul_prs_anl_sid_scr_hun_dyu_mao_por_jav_jpn_knd_kor_eng_mcd_fbf_afr_mly_mol_chh_sun_mnd_grk_bem_cze_aeg_dut_lat_bos_pol_qcu_nor_svk_ukr_yor_tig_pan_amr_lit_bat_swe_lda_slo_ewe_tag_tha_heb_tml_zul_igb_uzb_glc_fre_aze_ven_vie_owc_tsw_bam_moo	-0.205665675642655	-0.486200029423891	0.627969060036847
730	anl_urd_swa_por_aeg_heb_sid_hin_azi_tur_ses_bat_akn_ctl_ita_bsq_arw_amr_yor_mnd_bos_dut_ven_lit_fbf_pan_hun_ewe_dyu_fin_svk_tig_geo_cze_afr_spa_grk_amh_mlt_bul_est_lda_mly_ukr_ind_jpn_tml_kor_krd_ger_tsw_ben_tag_scr_chh_mao_cnt_fre_dgb_pol_gam_slo_mol_rus_prs_qcu_rom_glc_lat_zul_owc_nor_wly_eng_sun_swe_moo_guj_swt_jav_tha_hau_knd_bam_tsn_uzb_alb_mcd_aze_igb_vie_sod_cic_xho_bem	-0.241166858961232	-0.569235556389308	0.570568584413584
731	sid_fre_moo_mol_gam_aeg_mlt_lat_aze_tur_lda_ind_akn_grk_ita_bsq_nor_hau_cic_mnd_prs_ben_fbf_krd_ven_cze_est_bem_dyu_fin_pan_tig_geo_pol_slo_urd_rus_heb_sod_ger_hun_ewe_bat_ukr_jav_jpn_knd_kor_afr_dut_yor_bul_tag_mcd_wly_mao_cnt_rom_swa_glc_anl_guj_ctl_alb_lit_qcu_arw_por_scr_xho_chh_swe_amh_eng_sun_spa_swt_hin_igb_mly_tha_owc_tml_bam_tsw_uzb_bos_svk_azi_dgb_vie_amr_tsn_ses_zul	-0.773202293680524	-1.86170823008638	0.0658024270803173
732	wly_afr_ven_pol_chh_amh_hau_mol_uzb_tur_cic_jav_swa_eng_alb_bsq_rus_sid_tsw_cnt_bos_prs_zul_grk_fbf_ita_fin_swt_moo_hun_swe_gam_geo_por_slo_ctl_arw_heb_aeg_nor_est_yor_ind_krd_mao_jpn_knd_kor_cze_scr_bem_spa_sun_lat_amr_mly_mnd_svk_dyu_urd_sod_dut_hin_bul_glc_qcu_lit_mcd_pan_ewe_mlt_fre_tig_rom_bat_ben_xho_ger_igb_tag_tha_owc_tml_bam_dgb_azi_guj_ukr_aze_akn_vie_anl_tsn_lda_ses	-0.738074974541409	-1.77497992430417	0.0791730044659098
733	wly_glc_lda_lit_hau_aeg_anl_cze_aze_tur_swa_jav_bem_rom_mol_bsq_urd_sid_igb_mnd_ukr_pan_swt_swe_dgb_arw_est_akn_zul_fin_por_heb_geo_scr_bos_lat_afr_chh_gam_ctl_hun_fbf_mly_ben_mao_jpn_tml_kor_rus_mcd_tsw_guj_bat_eng_amh_tag_cnt_spa_xho_ger_mlt_slo_svk_bul_grk_qcu_fre_pol_alb_ses_tig_ita_owc_krd_sun_hin_tsn_dut_moo_ind_tha_amr_knd_bam_cic_uzb_prs_nor_azi_ewe_vie_sod_dyu_yor_ven	-0.467586865645315	-1.11074803375239	0.269540354591283
734	hau_grk_lda_pan_amr_gam_sid_ctl_azi_uzb_igb_bat_ewe_krd_lit_bsq_ita_sod_bam_mnd_slo_lat_bem_urd_ses_dut_fin_swa_dgb_est_scr_amh_geo_glc_alb_prs_rus_heb_tig_swe_hun_swt_mly_bos_mao_jpn_knd_kor_rom_arw_cic_mcd_tag_ben_chh_jav_cnt_bul_fbf_guj_mlt_mol_svk_afr_por_qcu_eng_cze_hin_zul_aeg_ger_anl_fre_sun_spa_moo_ukr_ven_ind_tha_wly_tml_tsw_tsn_aze_pol_nor_tur_xho_vie_owc_akn_yor_dyu	0.788932274330741	1.88158745787129	0.0630197945573026
735	heb_spa_akn_prs_amh_wly_tig_cze_aze_uzb_xho_sun_dyu_grk_scr_bsq_swe_sod_bem_mnd_bos_krd_lda_ben_igb_hin_est_bam_cic_hun_fre_chh_geo_bul_ger_afr_guj_gam_aeg_svk_fin_dgb_mao_rom_bat_jpn_knd_kor_lit_por_ses_pan_tag_nor_anl_ind_cnt_ctl_yor_ukr_sid_arw_urd_rus_pol_qcu_mol_dut_glc_swa_amr_alb_mlt_mcd_mly_slo_ven_eng_tsw_jav_tha_owc_tml_fbf_swt_azi_ita_lat_tur_moo_vie_hau_zul_ewe_tsn	0.265458913373374	0.624625352730428	0.533746427274435
736	sod_guj_moo_afr_tig_anl_chh_krd_uzb_aze_tsn_jav_bam_fre_ben_bsq_slo_gam_dgb_mnd_mol_urd_cic_spa_bem_ukr_fin_yor_akn_hun_cze_hau_geo_hin_ctl_grk_swe_heb_aeg_ger_est_swa_mao_eng_mly_jpn_knd_kor_lit_rus_dyu_prs_bat_glc_sid_ind_cnt_bul_ses_arw_amr_svk_lat_nor_alb_qcu_pan_rom_bos_xho_wly_por_mlt_dut_sun_mcd_igb_scr_lda_tag_tha_owc_tml_zul_ven_azi_ita_pol_tur_fbf_vie_amh_tsw_ewe_swt	-0.644970133332718	-1.54208240503029	0.126449512185779
737	tig_bos_yor_eng_owc_wly_amr_ben_uzb_tur_moo_jav_tsw_afr_por_bsq_ita_heb_bem_mnd_lat_swe_swa_rom_dyu_scr_fin_cic_ses_est_alb_anl_geo_grk_rus_arw_fre_sid_sod_glc_hun_dgb_tag_pan_ind_jpn_tml_kor_ctl_urd_tsn_svk_bat_slo_chh_sun_cnt_cze_fbf_mcd_gam_pol_guj_ger_krd_qcu_lit_bul_spa_ewe_aeg_prs_hau_dut_mao_ukr_ven_nor_igb_mly_tha_mlt_knd_akn_lda_aze_hin_mol_azi_xho_vie_amh_swt_bam_zul	-0.805077705201589	-1.9403500455095	0.0553662271390096
738	anl_mcd_ven_ita_amr_wly_mlt_mol_uzb_azi_ewe_bat_tsw_slo_pol_bsq_spa_tig_zul_mnd_alb_ben_bam_lat_ses_rus_hun_fbf_swa_est_nor_sid_geo_cze_ger_bul_glc_sod_heb_pan_fin_moo_tag_fre_mly_jpn_knd_kor_eng_ukr_akn_bos_ind_rom_amh_mao_cnt_hin_tsn_urd_gam_svk_prs_dut_guj_qcu_grk_por_arw_dyu_chh_swe_aeg_scr_sun_lit_lda_afr_cic_jav_tha_hau_tml_yor_dgb_aze_krd_ctl_tur_xho_vie_owc_bem_igb_swt	0.0971053730941933	0.22848884150498	0.819767893172436
739	tig_mol_cic_lit_wly_owc_amh_afr_azi_aze_swt_ind_akn_mcd_guj_bsq_ukr_gam_tsn_mnd_rus_rom_dyu_pol_swa_scr_est_ses_dgb_fin_por_amr_geo_prs_urd_alb_bos_sid_anl_spa_hun_zul_bat_slo_jav_jpn_tml_kor_bul_ger_moo_hin_mly_grk_mlt_mao_cnt_eng_xho_nor_sod_ita_dut_fre_ctl_qcu_pan_glc_svk_tsw_aeg_cze_heb_krd_tag_lat_ven_arw_fbf_sun_tha_hau_knd_bem_bam_uzb_swe_ben_tur_yor_vie_chh_igb_lda_ewe	0.233822321846424	0.550812976309354	0.583082670157506
740	amh_hin_akn_scr_heb_sod_tig_lat_uzb_tur_bam_jav_dgb_grk_ctl_bsq_nor_hau_ewe_mnd_cze_mcd_xho_spa_igb_dut_fin_swt_tsn_est_afr_amr_geo_lit_prs_krd_pol_anl_aeg_fre_hun_zul_tag_glc_sun_jpn_knd_kor_slo_rus_cic_rom_mao_ben_wly_mly_cnt_por_lda_eng_mlt_ger_bos_svk_ukr_qcu_mol_guj_swe_ven_sid_ita_owc_arw_ind_pan_moo_bul_swa_bat_tha_chh_tml_yor_bem_azi_alb_urd_aze_ses_vie_gam_tsw_dyu_fbf	-0.365225080760446	-0.865162836454234	0.389175674141926
741	mlt_grk_tsw_rus_owc_sod_gam_arw_aze_uzb_dgb_ind_dyu_ita_alb_bsq_krd_wly_lda_cnt_ger_svk_akn_glc_swa_dut_hun_fbf_ewe_fin_slo_chh_geo_pol_lit_urd_prs_anl_tig_pan_est_swt_tag_ben_jav_jpn_tml_kor_ukr_bul_xho_por_mao_mcd_amh_sun_mnd_spa_ven_hin_hau_swe_scr_nor_eng_qcu_fre_bos_guj_bam_amr_lat_aeg_ctl_bat_rom_cic_afr_yor_mly_tha_sid_knd_igb_tsn_azi_mol_cze_tur_zul_vie_heb_moo_bem_ses	-0.476315980737803	-1.13260071628129	0.260293611204901
742	mlt_bul_swa_ctl_aeg_gam_amr_cze_tur_azi_igb_mly_tsw_hin_urd_bsq_ita_heb_tsn_cnt_svk_prs_yor_fre_lda_mcd_hun_fbf_moo_fin_por_chh_geo_krd_nor_lit_ukr_anl_wly_guj_est_zul_jav_slo_bat_jpn_tml_kor_bos_mol_ven_eng_mao_dut_sod_sun_mnd_pan_swt_swe_amh_glc_arw_grk_rus_qcu_ger_ben_afr_dyu_sid_rom_owc_pol_ind_alb_xho_spa_ses_tag_tha_hau_knd_dgb_bem_uzb_lat_scr_aze_bam_vie_tig_ewe_cic_akn	-0.747513074581668	-1.79620849587944	0.0757083992949321
743	amr_spa_ses_bul_tig_wly_anl_prs_aze_azi_bam_sun_xho_rus_mcd_bsq_bos_sid_tsn_mnd_ukr_glc_yor_urd_dyu_guj_hun_swa_lda_est_hin_owc_geo_alb_pan_eng_pol_chh_amh_ben_fin_igb_mly_afr_jav_jpn_knd_kor_grk_swe_fbf_lit_ind_krd_sod_mao_cnt_rom_swt_svk_gam_ctl_slo_mol_ita_qcu_scr_lat_dut_ven_heb_por_hau_ger_tag_nor_cic_cze_dgb_bat_tha_mlt_tml_tsw_zul_uzb_arw_fre_tur_ewe_vie_aeg_bem_akn_moo	-0.555801844636665	-1.32444146878122	0.18860207254702
744	mlt_cze_cic_scr_chh_tig_gam_urd_azi_tur_lda_bat_xho_mcd_svk_bsq_bul_heb_akn_cnt_por_bos_bam_ctl_dgb_grk_hun_moo_swt_est_lit_aeg_geo_ukr_ger_glc_dut_amh_hau_fre_fin_ewe_sun_slo_tag_jpn_knd_kor_nor_lat_fbf_spa_ind_ben_amr_jav_mnd_guj_dyu_afr_anl_pol_krd_eng_swe_qcu_rus_mol_ita_tsn_owc_arw_sid_alb_mly_pan_yor_rom_swa_mao_tha_sod_tml_bem_tsw_uzb_hin_prs_aze_ses_vie_wly_igb_ven_zul	-0.432131384446475	-1.02656224838295	0.307289323502648
745	heb_ukr_lda_bos_amh_aeg_tig_ben_uzb_azi_bem_mao_ven_lat_rom_bsq_pol_anl_swa_cnt_mol_ita_xho_hin_tsw_spa_est_cic_dyu_fin_arw_hau_geo_mcd_glc_slo_ger_amr_sod_swe_hun_akn_sun_pan_mly_jpn_tml_kor_lit_eng_dgb_svk_bat_bul_mlt_jav_mnd_rus_fbf_nor_chh_afr_prs_guj_krd_qcu_ctl_fre_por_ses_gam_grk_sid_alb_tag_dut_swt_cze_moo_ind_tha_owc_knd_tsn_zul_aze_scr_urd_tur_bam_vie_wly_yor_igb_ewe	-0.75940035184504	-1.82592244278358	0.0710709411375954
746	tig_svk_bem_krd_anl_mlt_sod_slo_aze_azi_ewe_sun_dyu_ita_dut_bsq_rus_chh_bam_mnd_ger_fre_ses_bul_akn_pol_est_dgb_ven_fin_por_aeg_geo_ben_swe_pan_glc_wly_owc_mcd_hun_igb_jav_bos_tag_jpn_tml_kor_ukr_cze_lda_spa_ind_afr_sid_mly_cnt_rom_fbf_nor_amh_ctl_lat_lit_urd_qcu_mol_scr_hin_swt_amr_prs_gam_guj_bat_alb_swa_arw_cic_mao_tha_hau_knd_tsn_xho_tur_grk_eng_uzb_yor_vie_heb_tsw_moo_zul	-0.562389884651989	-1.34081406883982	0.18324668023791
747	owc_mcd_xho_swe_amr_tig_heb_pan_azi_uzb_ewe_sun_ses_slo_ben_bsq_alb_hau_swt_mnd_urd_hin_fbf_svk_zul_prs_est_ven_igb_fin_cze_chh_geo_afr_guj_ger_lat_amh_sid_fre_hun_akn_jav_rom_tag_jpn_tml_kor_bos_ita_yor_lit_mly_krd_aeg_mao_cnt_ctl_moo_por_anl_bul_grk_ukr_scr_qcu_glc_eng_arw_bam_mlt_nor_wly_mol_ind_pol_tsn_rus_bem_bat_tha_sod_knd_dgb_swa_tur_dut_spa_aze_tsw_vie_gam_dyu_lda_cic	0.56051521553183	1.32454971283286	0.188566285314691
748	wly_arw_ses_bos_owc_sid_sod_por_azi_uzb_tsn_jav_moo_fre_scr_bsq_lat_amr_zul_mnd_urd_pol_lda_lit_swa_ben_est_ewe_xho_hun_ger_aeg_geo_svk_dut_grk_nor_hau_heb_krd_fin_akn_bat_ctl_ind_jpn_knd_kor_swe_prs_yor_slo_mao_rom_mlt_tag_cnt_alb_swt_pan_anl_rus_glc_eng_ita_qcu_cze_mol_bul_cic_chh_spa_tig_guj_mly_mcd_ven_hin_dyu_sun_tha_amh_tml_tsw_bem_tur_afr_ukr_aze_dgb_vie_gam_bam_fbf_igb	-0.0579321416864194	-0.136513154285803	0.891710709442282
749	mlt_afr_tsw_hin_amh_owc_chh_pan_aze_uzb_ven_mly_cic_ukr_scr_bsq_grk_tig_zul_cnt_lit_urd_moo_mol_dyu_spa_est_swa_yor_hun_ctl_sod_geo_rom_svk_arw_ger_amr_gam_pol_fin_akn_mao_glc_ind_jpn_tml_kor_ita_mcd_xho_guj_sun_lat_hau_jav_mnd_krd_fbf_rus_anl_alb_eng_slo_dut_qcu_prs_nor_ben_igb_aeg_fre_sid_por_bat_cze_tsn_bos_dgb_tag_tha_heb_knd_swt_lda_tur_bul_swe_azi_ses_vie_wly_bam_bem_ewe	0.102311308876349	0.241170682884031	0.809953749543118
750	wly_nor_swt_pol_aeg_owc_amr_ger_aze_azi_tsw_sun_ven_fre_scr_bsq_pan_hau_cic_mnd_lit_bul_yor_hin_akn_swe_est_lda_dgb_hun_spa_mlt_geo_ctl_glc_bos_urd_tig_sod_prs_fin_igb_jav_ita_mao_jpn_knd_kor_krd_afr_dyu_por_ind_rom_chh_bat_cnt_eng_xho_dut_gam_lat_guj_cze_ben_qcu_svk_arw_mol_ses_heb_mcd_amh_grk_mly_slo_bam_rus_ewe_tag_tha_sid_tml_fbf_moo_tur_alb_ukr_uzb_swa_vie_anl_tsn_zul_bem	-0.174091476062142	-0.41102923444653	0.681996681654281
751	owc_urd_ses_mcd_chh_gam_tig_ger_aze_azi_bem_mao_dyu_svk_afr_bsq_glc_heb_tsw_cnt_ukr_mol_cic_lat_swa_grk_est_igb_swt_fin_dut_anl_geo_rom_prs_spa_fre_amr_mlt_pan_hun_bam_sun_nor_jav_jpn_knd_kor_rus_cze_akn_guj_mly_por_hau_bat_mnd_eng_fbf_alb_sod_slo_scr_hin_arw_qcu_ctl_bos_swe_ven_amh_ita_wly_bul_ind_ben_tsn_krd_dgb_tag_tha_sid_tml_moo_zul_uzb_lit_pol_tur_lda_vie_aeg_xho_ewe_yor	-0.842742086357386	-2.03447466734386	0.044751230595382
752	heb_rom_igb_ger_mlt_anl_chh_cze_uzb_aze_lda_bat_xho_ctl_urd_bsq_mol_owc_fbf_cnt_alb_grk_swa_dut_swt_swe_fin_cic_zul_est_slo_tig_geo_krd_mcd_prs_guj_wly_sod_bul_hun_ven_mly_ben_jav_jpn_tml_kor_scr_lat_bem_rus_mao_fre_hau_ind_mnd_hin_ses_glc_amr_nor_lit_bos_por_qcu_ita_pan_afr_dyu_gam_eng_sid_pol_sun_svk_ewe_spa_dgb_tag_tha_aeg_knd_bam_tsn_tur_ukr_arw_azi_akn_vie_amh_moo_tsw_yor	-0.277047580513631	-0.655346769412155	0.513862355910877
753	mlt_urd_zul_slo_sod_anl_tig_ger_tur_uzb_lda_bat_yor_ben_rom_bsq_dut_hau_igb_mnd_guj_bul_fbf_ctl_swa_fre_hun_dyu_swt_fin_spa_amr_geo_prs_lit_hin_mcd_wly_aeg_grk_est_bam_mao_nor_mly_jpn_tml_kor_eng_bos_bem_swe_ind_scr_gam_jav_cnt_alb_tsn_krd_amh_ita_glc_afr_pan_qcu_por_cze_svk_cic_owc_ukr_heb_lat_tag_rus_ses_arw_xho_sun_tha_sid_knd_moo_tsw_azi_pol_mol_aze_dgb_vie_chh_ewe_akn_ven	-0.73280068226487	-1.75959094495019	0.0817656478400027
754	anl_pan_swt_slo_heb_sid_wly_por_tur_aze_ven_bat_dgb_bos_rom_bsq_bul_chh_zul_cnt_alb_arw_tsw_ita_bam_svk_fin_yor_xho_est_glc_owc_geo_nor_pol_grk_ctl_aeg_amr_urd_hun_tsn_sun_mcd_jav_jpn_knd_kor_scr_lit_lda_prs_mly_krd_hau_mao_mnd_hin_cic_ben_sod_fre_dut_cze_afr_qcu_mol_guj_swe_fbf_tig_spa_mlt_eng_tag_ger_swa_ukr_dyu_ind_tha_gam_tml_moo_igb_azi_lat_rus_uzb_ses_vie_amh_akn_ewe_bem	-0.188874468081758	-0.445768486452626	0.656800523465498
755	wly_ukr_tsn_bul_mlt_heb_amr_ita_uzb_tur_bem_sun_fbf_krd_glc_bsq_spa_anl_dgb_cnt_pol_ctl_ewe_ger_swa_mcd_fin_ven_bam_hun_prs_hau_geo_urd_rom_rus_mol_owc_aeg_nor_est_igb_bat_swe_mao_jpn_tml_kor_fre_alb_xho_grk_mly_svk_sid_jav_mnd_hin_zul_cze_tig_guj_afr_scr_lat_qcu_dut_ben_slo_dyu_sod_eng_gam_arw_ind_bos_yor_por_moo_tag_tha_amh_knd_ses_tsw_azi_pan_lit_aze_swt_vie_chh_lda_akn_cic	-1.01840797932508	-2.47810717500492	0.0150120545436732
756	aeg_ctl_xho_afr_mlt_sid_anl_urd_tur_uzb_tsn_jav_ses_pan_swe_bsq_rom_chh_cic_cnt_ukr_prs_yor_eng_lda_arw_est_zul_dyu_fin_grk_amh_geo_slo_mcd_cze_ita_hau_wly_dut_hun_dgb_mly_mol_mao_jpn_knd_kor_lit_por_moo_rus_ind_pol_heb_tag_mnd_svk_swt_scr_tig_hin_spa_ger_fre_qcu_nor_ben_guj_swa_gam_bos_sod_krd_sun_bul_akn_lat_ven_bat_tha_amr_tml_igb_fbf_azi_alb_glc_aze_tsw_vie_owc_bem_ewe_bam	-0.406835279973474	-0.964341978212031	0.337375399478127
757	gam_scr_swt_krd_owc_amr_anl_pan_aze_tur_akn_sun_yor_eng_ita_bsq_rus_amh_cic_mnd_dut_arw_swa_bul_tsn_nor_hun_zul_fbf_est_hin_hau_geo_glc_afr_ukr_guj_aeg_sid_urd_fin_tsw_mao_ger_jav_jpn_tml_kor_lat_ctl_dyu_prs_tag_pol_heb_mly_cnt_ben_moo_rom_mlt_grk_alb_mol_swe_qcu_slo_cze_lit_xho_sod_bos_wly_svk_ind_mcd_igb_fre_ewe_bat_tha_tig_knd_dgb_bem_azi_spa_por_uzb_bam_vie_chh_lda_ses_ven	-0.292522467516622	-0.691977745984809	0.490675345963805
758	aeg_fre_yor_krd_hau_gam_owc_ctl_tur_uzb_swa_sun_tsw_pol_mol_bsq_nor_sid_swt_mnd_swe_hin_moo_bul_dgb_rom_fin_fbf_bam_est_svk_chh_geo_scr_por_ben_pan_mlt_heb_dut_hun_ses_jav_ukr_tag_jpn_knd_kor_lit_ger_lda_bos_bat_arw_wly_ind_cnt_eng_dyu_ita_sod_cze_rus_grk_guj_qcu_prs_afr_urd_akn_amh_spa_tig_mcd_mao_lat_cic_alb_bem_mly_tha_amr_tml_zul_ewe_aze_glc_slo_azi_tsn_vie_anl_igb_xho_ven	-0.841299961975439	-2.03461124191351	0.0447371939342776
759	chh_ukr_igb_lit_amr_owc_amh_arw_aze_tur_akn_mly_swt_scr_lat_bsq_fre_tig_ses_cnt_glc_mcd_dyu_pan_dgb_alb_est_cic_tsw_fin_rom_heb_geo_bul_rus_slo_por_sid_gam_prs_hun_tsn_bat_spa_mao_jpn_tml_kor_ita_afr_ewe_swe_ind_bos_wly_sun_mnd_svk_yor_dut_anl_mol_ctl_eng_hin_qcu_nor_ben_cze_bam_aeg_grk_hau_urd_tag_krd_fbf_guj_ven_jav_tha_sod_knd_lda_xho_azi_pol_ger_uzb_bem_vie_mlt_moo_swa_zul	0.957250310854186	2.3013641115064	0.0236043924852237
760	gam_dut_ses_ctl_tig_amr_sod_krd_aze_uzb_xho_ind_lda_cze_grk_bsq_eng_sid_swt_mnd_rus_glc_akn_bul_dgb_ukr_fin_dyu_tsn_est_pan_hau_geo_rom_hin_swe_mcd_anl_heb_guj_hun_bem_mao_urd_mly_jpn_knd_kor_bos_ben_yor_nor_sun_scr_amh_jav_cnt_spa_swa_mol_mlt_lat_por_afr_arw_qcu_prs_svk_alb_ven_aeg_ita_chh_fre_tag_pol_igb_slo_ewe_bat_tha_wly_tml_zul_cic_azi_ger_lit_tur_tsw_vie_owc_bam_fbf_moo	-0.0373953817117192	-0.0882938822197045	0.929832952052829
761	chh_pol_ewe_mcd_owc_sod_aeg_spa_azi_aze_moo_mly_yor_nor_por_bsq_cze_sid_akn_mnd_dut_alb_cic_rom_ven_slo_est_dgb_swt_hun_svk_gam_geo_bos_prs_lat_hin_wly_amh_afr_fin_swa_mao_arw_jav_jpn_knd_kor_ger_ita_fbf_ctl_ind_scr_mlt_sun_cnt_ukr_dyu_grk_amr_krd_rus_bul_ben_qcu_pan_guj_fre_bam_tig_glc_anl_mol_tag_eng_xho_lit_zul_bat_tha_hau_tml_tsw_tsn_tur_swe_urd_uzb_lda_vie_heb_ses_igb_bem	0.346618109211157	0.817420601463175	0.415777341466099
762	owc_lit_yor_svk_tig_amh_mlt_pol_uzb_tur_fbf_mly_ewe_bos_mol_bsq_mcd_heb_igb_mnd_ukr_swe_swa_cze_dgb_glc_est_tsw_ses_hun_scr_aeg_geo_krd_slo_bul_ger_gam_chh_lat_fin_zul_mao_grk_bat_jpn_tml_kor_ctl_pan_bam_fre_jav_urd_sod_ind_cnt_afr_tsn_por_wly_eng_arw_spa_dut_qcu_rus_guj_ben_akn_anl_hin_amr_ita_tag_prs_cic_alb_bem_sun_tha_hau_knd_ven_lda_azi_nor_rom_aze_moo_vie_sid_swt_dyu_xho	-0.354592507296108	-0.839482811030759	0.403351252531433
763	hau_por_dgb_swe_sid_gam_aeg_glc_uzb_tur_xho_sun_yor_prs_hin_bsq_mcd_owc_tsw_cnt_urd_lat_swt_krd_cic_slo_fin_lda_swa_hun_guj_chh_geo_alb_bos_rus_afr_anl_heb_lit_est_zul_mao_ger_tag_jpn_knd_kor_arw_mol_moo_scr_mly_ctl_sod_bat_mnd_rom_ven_ben_tig_eng_bul_spa_cze_qcu_svk_nor_dut_akn_amh_grk_mlt_fre_jav_pan_tsn_pol_bem_ind_tha_wly_tml_ewe_bam_aze_ita_ukr_azi_igb_vie_amr_dyu_ses_fbf	-0.445538371205712	-1.05955972186872	0.292089096126821
764	tig_ita_lda_por_amh_aeg_mlt_lat_aze_uzb_dgb_mao_fbf_nor_glc_bsq_bul_gam_igb_cnt_eng_pol_yor_slo_swa_rus_fin_dyu_moo_est_spa_heb_geo_alb_mol_afr_guj_chh_sid_mcd_hun_tsw_sun_ukr_tag_jpn_tml_kor_dut_bos_swt_krd_jav_ger_anl_mly_mnd_rom_bem_svk_wly_cze_arw_fre_lit_qcu_scr_ben_prs_xho_owc_hin_hau_swe_ind_pan_ven_ctl_ses_bat_tha_sod_knd_tsn_bam_azi_urd_grk_tur_akn_vie_amr_ewe_cic_zul	-0.603874170056891	-1.44596666867909	0.15154824851902
765	amh_svk_dgb_rus_hau_sid_sod_por_aze_uzb_lda_mly_ven_cze_bul_bsq_scr_gam_ses_cnt_ukr_swe_bem_rom_moo_ctl_hun_bam_swa_est_lit_mlt_geo_mol_fre_guj_bos_tig_chh_slo_fin_dyu_tag_hin_bat_jpn_tml_kor_krd_afr_fbf_ger_sun_nor_heb_ind_mnd_dut_tsw_grk_amr_lat_urd_spa_pol_qcu_eng_ben_glc_xho_owc_alb_anl_arw_mao_ita_yor_prs_ewe_jav_tha_aeg_knd_swt_akn_azi_pan_mcd_tur_cic_vie_wly_igb_tsn_zul	0.282658215035942	0.665378604079972	0.507455216922182
766	wly_mol_cic_glc_heb_amh_mlt_krd_tur_uzb_zul_mao_akn_ger_fre_bsq_pol_gam_lda_cnt_prs_alb_ven_grk_tsw_rus_est_dyu_ses_hun_por_sid_geo_svk_slo_nor_bos_chh_owc_lit_fin_igb_sun_urd_tag_jpn_tml_kor_mcd_rom_bem_ben_ind_swe_amr_jav_mnd_spa_swa_arw_anl_cze_scr_bul_afr_qcu_hin_guj_pan_yor_aeg_ita_sod_eng_bat_lat_xho_ctl_bam_mly_tha_tig_knd_moo_ewe_aze_dut_ukr_azi_swt_vie_hau_fbf_dgb_tsn	0.775748872263176	1.8458079409752	0.0681015197665866
767	heb_ger_cic_afr_amh_owc_aeg_pol_aze_tur_igb_tag_dyu_dut_rom_bsq_lat_mlt_swt_cnt_bos_spa_moo_krd_ven_mcd_est_bam_bem_fin_grk_hau_geo_mol_slo_arw_prs_sid_wly_swe_hun_yor_bat_ita_mly_jpn_knd_kor_ukr_alb_lda_por_ind_hin_gam_mao_mnd_nor_swa_cze_amr_bul_guj_glc_fre_qcu_pan_ben_scr_tsw_tig_urd_sod_ctl_sun_rus_ewe_lit_ses_jav_tha_chh_tml_dgb_fbf_uzb_eng_svk_azi_xho_vie_anl_zul_akn_tsn	-0.0649370174895084	-0.153233827315437	0.87854587704115
768	gam_rus_swt_alb_chh_amh_heb_fre_aze_uzb_zul_sun_tsw_pan_guj_bsq_lat_wly_tsn_cnt_ger_glc_xho_grk_yor_cze_hun_igb_dyu_fin_ita_anl_geo_swe_mol_por_arw_owc_hau_svk_est_ses_jav_scr_mao_jpn_knd_kor_eng_dut_bem_ctl_bat_lit_sid_tag_mnd_nor_ewe_prs_mlt_ukr_slo_mcd_rom_qcu_hin_urd_afr_ven_aeg_pol_sod_krd_ind_bul_cic_spa_moo_mly_tha_tig_tml_dgb_swa_tur_bos_ben_azi_fbf_vie_amr_akn_bam_lda	-0.435125776394411	-1.0341558853721	0.303745015296119
769	amh_swe_fbf_grk_heb_mlt_aeg_rom_aze_azi_swt_mao_ses_ben_por_bsq_pol_owc_swa_mnd_ger_ukr_cic_lat_bam_ctl_est_lda_yor_fin_svk_wly_geo_prs_glc_bul_lit_amr_gam_ita_hun_akn_tag_hin_sun_jpn_tml_kor_spa_fre_dyu_cze_mly_guj_sod_bat_cnt_afr_ven_urd_tig_krd_arw_eng_slo_qcu_scr_rus_alb_zul_hau_dut_sid_bos_jav_mol_tsn_nor_igb_ind_tha_chh_knd_bem_moo_uzb_pan_mcd_tur_tsw_vie_anl_xho_dgb_ewe	-0.000105450499543231	-0.000248629661527471	0.99980215478097
770	owc_ukr_ses_nor_anl_amr_heb_scr_aze_uzb_zul_jav_xho_swe_dut_bsq_fre_aeg_moo_cnt_mcd_cze_dyu_por_swa_rus_hun_lda_ewe_est_lit_hau_geo_ger_prs_grk_spa_amh_chh_krd_fin_swt_mly_ben_bat_jpn_tml_kor_slo_ita_igb_mol_sun_alb_tig_ind_mnd_urd_ven_svk_sod_hin_bos_rom_ctl_qcu_pol_pan_bul_cic_mlt_guj_gam_afr_tag_glc_bem_arw_akn_mao_tha_wly_knd_fbf_tsw_azi_eng_lat_tur_dgb_vie_sid_tsn_bam_yor	-0.457198165767559	-1.08453241969218	0.280932316447982
771	amr_rom_ven_urd_mlt_anl_hau_ger_uzb_aze_dgb_ind_bam_alb_arw_bsq_fre_tig_tsn_cnt_pan_grk_swa_lit_xho_pol_hun_zul_ewe_est_svk_sid_geo_ctl_scr_slo_ben_wly_owc_ukr_fin_ses_mly_glc_sun_jpn_tml_kor_krd_afr_swt_ita_tag_swe_gam_bat_mnd_dut_akn_bul_sod_guj_hin_lat_bos_qcu_eng_nor_cze_lda_amh_por_chh_mol_jav_rus_bem_spa_dyu_mao_tha_aeg_knd_yor_igb_azi_prs_mcd_tur_tsw_vie_heb_cic_fbf_moo	-0.852679076033658	-2.05797955938183	0.0423903938031577
772	amr_lit_swt_arw_gam_mlt_wly_nor_uzb_azi_tsn_bat_ewe_svk_ctl_bsq_mol_tig_yor_cnt_prs_ben_akn_grk_tsw_swe_hun_bem_dyu_est_guj_aeg_geo_urd_krd_mcd_alb_sod_chh_bul_fin_ven_mly_pan_sun_jpn_tml_kor_ukr_eng_cic_bos_ind_cze_owc_jav_mnd_afr_swa_lat_amh_por_ita_rom_fre_qcu_spa_hin_ger_zul_anl_scr_heb_dut_mao_slo_igb_glc_ses_tag_tha_sid_knd_xho_lda_tur_pol_rus_aze_fbf_vie_hau_dgb_moo_bam	-0.162510339837184	-0.38375126666892	0.702038736740798
773	amr_cze_moo_svk_sid_anl_mlt_arw_uzb_azi_dgb_jav_ses_krd_ita_bsq_rus_sod_ewe_mnd_bul_grk_swt_alb_tsn_afr_hun_akn_yor_est_scr_wly_geo_hin_ger_guj_lit_owc_gam_urd_fin_swa_mao_nor_sun_jpn_tml_kor_dut_mol_xho_pol_ind_spa_aeg_mly_cnt_glc_cic_prs_chh_swe_mcd_slo_rom_qcu_eng_por_pan_bam_hau_ben_heb_fre_bat_lat_fbf_bos_bem_tag_tha_tig_knd_igb_tsw_tur_ctl_ukr_aze_zul_vie_amh_dyu_ven_lda	-0.278873085117093	-0.659886195256662	0.510957823559795
774	mlt_por_bam_urd_heb_amr_owc_slo_tur_azi_swt_tag_swa_nor_lat_bsq_svk_sod_dyu_cnt_eng_alb_tsw_swe_lda_rus_est_yor_igb_hun_pan_amh_geo_arw_fre_ger_mcd_chh_tig_prs_fin_akn_mly_scr_ind_jpn_knd_kor_spa_grk_ses_mol_bat_bul_wly_mao_mnd_ctl_tsn_bos_anl_rom_ita_ben_glc_qcu_guj_lit_dut_ewe_gam_hin_aeg_afr_jav_pol_ven_krd_dgb_sun_tha_sid_tml_bem_moo_aze_ukr_cze_uzb_xho_vie_hau_zul_cic_fbf	0.154632482108297	0.363800743544869	0.716832551515302
775	gam_arw_bam_ben_tig_aeg_wly_lit_azi_aze_bem_ind_xho_bul_ukr_bsq_swe_owc_tsn_mnd_fre_ger_dyu_cze_moo_dut_fin_fbf_ven_est_pan_amr_geo_scr_glc_rus_lat_hau_sod_por_hun_cic_bat_mcd_mao_jpn_tml_kor_krd_bos_zul_rom_sun_afr_anl_jav_cnt_eng_tsw_svk_heb_alb_mol_nor_ita_qcu_spa_guj_hin_yor_amh_grk_sid_urd_mly_pol_ses_prs_igb_tag_tha_mlt_knd_swt_lda_uzb_slo_ctl_tur_ewe_vie_chh_akn_dgb_swa	-0.34279956554827	-0.811452452262232	0.419177857224165
776	aeg_urd_ses_nor_wly_sod_sid_spa_tur_uzb_dyu_mao_zul_ben_lat_bsq_glc_anl_moo_cnt_bos_ctl_swt_arw_ewe_afr_hun_fbf_ven_est_rom_tig_geo_ita_ger_svk_grk_amh_hau_swe_fin_tsw_sun_bul_jav_jpn_tml_kor_cze_ukr_lda_lit_tag_eng_mlt_ind_mnd_guj_akn_mol_amr_prs_scr_dut_slo_qcu_hin_rus_alb_dgb_owc_fre_gam_pan_bat_krd_cic_mcd_bem_mly_tha_chh_knd_tsn_swa_aze_pol_por_azi_xho_vie_heb_igb_bam_yor	-0.98183452432622	-2.38432986034638	0.0191408694229176
777	aeg_rom_bam_glc_tig_sod_amr_urd_tur_uzb_lda_bat_ewe_pan_nor_bsq_bos_chh_ven_mnd_cze_alb_tsw_mol_bem_guj_fin_tsn_moo_est_pol_sid_geo_prs_krd_ben_lat_owc_amh_ukr_hun_zul_ind_spa_jav_jpn_knd_kor_lit_por_xho_afr_sun_bul_heb_mly_cnt_scr_dgb_ger_wly_grk_eng_swe_arw_qcu_svk_fre_ita_dyu_hau_hin_anl_slo_mao_rus_fbf_mcd_swt_tag_tha_mlt_tml_cic_yor_azi_ctl_dut_aze_ses_vie_gam_akn_igb_swa	-0.281557678301427	-0.66753372309689	0.506084367157855
778	heb_rom_dyu_nor_sid_tig_anl_por_aze_tur_bam_mao_dgb_lit_scr_bsq_rus_owc_zul_cnt_swe_ctl_ewe_glc_bem_eng_est_tsn_akn_hun_svk_wly_geo_mol_bos_ben_ukr_hau_gam_guj_fin_swa_sun_lat_ind_jpn_tml_kor_slo_dut_fbf_prs_tag_cze_chh_bat_mnd_alb_swt_pol_sod_pan_arw_ita_krd_qcu_ger_hin_urd_yor_amr_mcd_aeg_grk_mly_bul_moo_fre_igb_jav_tha_amh_knd_cic_lda_azi_afr_spa_uzb_ven_vie_mlt_xho_ses_tsw	-0.233450415338988	-0.552239389306814	0.582109106168723
779	mlt_grk_swa_arw_tig_sid_aeg_hin_aze_uzb_ven_sun_dyu_bos_rus_bsq_glc_amr_swt_mnd_spa_ctl_tsw_eng_zul_ita_fin_bem_moo_est_afr_gam_geo_dut_mcd_por_fre_wly_amh_alb_hun_dgb_mly_prs_mao_jpn_knd_kor_pol_urd_bam_ger_ind_scr_hau_jav_cnt_lit_tsn_cze_sod_lat_ben_nor_guj_qcu_mol_bul_slo_lda_heb_krd_chh_svk_tag_swe_akn_ukr_igb_bat_tha_owc_tml_fbf_ewe_tur_rom_pan_azi_cic_vie_anl_xho_ses_yor	0.524698970064402	1.23983722625225	0.218154942922721
780	amr_guj_moo_ger_tig_sod_anl_mcd_uzb_tur_dyu_mao_yor_rus_urd_bsq_lit_mlt_bam_cnt_grk_arw_ewe_afr_igb_nor_fin_swt_tsn_hun_krd_wly_geo_glc_svk_eng_slo_heb_hau_por_est_ses_bat_ben_tag_jpn_tml_kor_ctl_cze_akn_bul_sun_alb_chh_ind_mnd_dut_ven_fre_sid_pol_pan_bos_rom_qcu_ukr_scr_lat_cic_amh_ita_aeg_swe_jav_spa_dgb_mol_tsw_mly_tha_gam_knd_fbf_zul_aze_hin_prs_azi_swa_vie_owc_xho_bem_lda	-0.933716368609105	-2.26981474214102	0.0255289084893693
781	hau_scr_yor_arw_anl_mlt_chh_krd_aze_azi_xho_tag_bam_afr_ger_bsq_mol_aeg_swt_mnd_rus_cze_ven_prs_tsn_svk_fin_cic_dyu_est_por_sid_geo_dut_bos_pol_glc_sod_gam_grk_hun_zul_sun_ita_mao_jpn_tml_kor_eng_lat_ewe_nor_ind_slo_owc_mly_cnt_alb_akn_rom_wly_fre_bul_mcd_guj_qcu_spa_ukr_pan_dgb_heb_ben_amr_urd_jav_swe_lda_hin_moo_bat_tha_tig_knd_swa_fbf_uzb_ctl_lit_tur_bem_vie_amh_tsw_igb_ses	0.597103155700619	1.41219906930302	0.161228837334035
782	mlt_por_cic_ukr_sid_chh_hau_hin_azi_uzb_ses_bat_ewe_lat_grk_bsq_prs_aeg_akn_cnt_rus_bul_moo_krd_tsn_svk_fin_tsw_dgb_est_pan_wly_geo_lit_spa_scr_cze_gam_sod_ita_hun_swa_ind_mol_sun_jpn_tml_kor_urd_nor_xho_afr_mao_ben_owc_jav_mnd_rom_zul_ctl_heb_slo_alb_swe_mcd_qcu_fre_dut_arw_bem_amh_ger_anl_pol_tag_bos_igb_guj_fbf_mly_tha_amr_knd_swt_bam_tur_eng_glc_aze_ven_vie_tig_yor_lda_dyu	-0.420438970565645	-0.996583746922593	0.321552563496143
783	tig_grk_swt_mcd_wly_heb_sid_rus_azi_tur_swa_mly_bem_pol_krd_bsq_lit_amh_dyu_cnt_bos_lat_akn_cze_yor_alb_est_fbf_tsn_hun_dut_chh_geo_fre_eng_rom_pan_aeg_owc_ita_fin_lda_ind_svk_jav_jpn_knd_kor_ger_spa_ses_glc_mao_arw_hau_tag_mnd_scr_tsw_ben_amr_urd_nor_hin_guj_qcu_mol_slo_bul_dgb_sod_ctl_gam_prs_bat_swe_igb_por_zul_sun_tha_anl_tml_ewe_bam_uzb_afr_ukr_aze_moo_vie_mlt_ven_cic_xho	-0.604363476773786	-1.44561349330955	0.151647116910932
784	wly_alb_ewe_slo_sod_amh_amr_scr_aze_uzb_tsn_ind_xho_rom_nor_bsq_glc_anl_bam_cnt_pol_bul_cic_ita_ses_spa_fin_swt_akn_hun_mcd_heb_geo_krd_swe_afr_ctl_gam_aeg_dut_est_fbf_sun_arw_jav_jpn_tml_kor_ben_por_igb_ukr_tag_urd_owc_bat_mnd_guj_dgb_fre_hau_cze_ger_bos_eng_qcu_svk_lat_mol_dyu_tig_hin_sid_prs_mly_grk_moo_rus_tsw_mao_tha_chh_knd_yor_lda_azi_lit_pan_tur_bem_vie_mlt_swa_ven_zul	-0.346722132270871	-0.82116602991711	0.413651760568041
785	gam_bos_lda_grk_mlt_sod_tig_swe_azi_aze_tsw_tag_ewe_guj_afr_bsq_dut_heb_akn_mnd_scr_cze_yor_spa_moo_alb_hun_zul_ven_est_ctl_amh_geo_ger_por_mol_lat_hau_aeg_mcd_fin_ses_sun_pol_jav_jpn_knd_kor_eng_urd_bam_rus_mly_rom_wly_ind_cnt_pan_dgb_nor_owc_ukr_ben_lit_krd_qcu_ita_svk_glc_cic_sid_arw_amr_slo_bat_prs_swa_hin_tsn_mao_tha_anl_tml_bem_igb_tur_fre_bul_uzb_swt_vie_chh_fbf_xho_dyu	-0.626342500985525	-1.49960108388753	0.137104921616838
786	sid_krd_yor_eng_anl_wly_gam_rus_azi_aze_dyu_ind_fbf_cze_fre_bsq_pan_owc_bem_cnt_ger_mcd_akn_afr_ven_guj_fin_ewe_cic_est_ukr_hau_geo_pol_spa_por_lit_aeg_heb_rom_hun_lda_mao_urd_mly_jpn_tml_kor_grk_svk_xho_lat_tag_ctl_sod_jav_mnd_ita_tsw_prs_amr_bos_hin_alb_mol_qcu_arw_dut_swe_swa_tig_ben_amh_bul_bat_scr_ses_nor_swt_sun_tha_chh_knd_tsn_moo_uzb_slo_glc_tur_zul_vie_mlt_dgb_bam_igb	-0.128734947313721	-0.303948005641607	0.761846513826942
787	amh_prs_bem_alb_chh_sid_tig_glc_uzb_tur_tsw_mao_swt_ctl_krd_bsq_fre_owc_dyu_cnt_pol_lit_dgb_lat_ewe_bul_hun_swa_xho_fin_arw_amr_geo_grk_nor_svk_rom_mlt_sod_ger_est_yor_tag_afr_ind_jpn_tml_kor_ben_slo_moo_mcd_mly_cze_anl_jav_mnd_mol_tsn_por_hau_eng_swe_guj_pan_qcu_hin_dut_urd_ses_aeg_spa_heb_ukr_sun_scr_zul_ita_lda_bat_tha_gam_knd_ven_fbf_aze_bos_rus_azi_bam_vie_wly_igb_akn_cic	0.501302210428281	1.18444244331199	0.239256194302374
788	anl_lit_bem_lat_wly_gam_hau_alb_aze_uzb_ven_ind_bam_por_bos_bsq_glc_chh_xho_cnt_ita_dut_tsn_svk_yor_ger_fin_swa_dyu_est_pan_mlt_geo_mcd_guj_hin_swe_sod_aeg_grk_hun_ewe_mly_pol_bat_jpn_tml_kor_slo_ctl_tsw_fre_sun_scr_heb_jav_mnd_bul_zul_ukr_amr_prs_ben_afr_spa_qcu_urd_rus_krd_akn_amh_eng_tig_cze_tag_nor_igb_arw_moo_mao_tha_owc_knd_fbf_lda_azi_mol_rom_tur_cic_vie_sid_dgb_swt_ses	0.292310036203531	0.688109004509081	0.493096933846732
789	sod_ukr_xho_afr_owc_aeg_tig_glc_uzb_aze_dyu_sun_tsw_guj_bos_bsq_svk_amr_fbf_cnt_scr_ger_igb_prs_tsn_mol_fin_ven_bam_hun_eng_anl_geo_rus_krd_ctl_slo_hau_chh_ita_est_moo_tag_mcd_jav_jpn_tml_kor_urd_fre_yor_alb_mao_ben_heb_mly_mnd_rom_dgb_dut_wly_cze_bul_lit_pan_qcu_lat_pol_nor_swt_gam_por_mlt_grk_ind_spa_cic_hin_ses_bat_tha_amh_knd_bem_swa_tur_arw_swe_azi_zul_vie_sid_lda_ewe_akn	-0.338858535669994	-0.802254307044181	0.424451182523862
790	tig_afr_igb_ctl_amr_gam_heb_pol_uzb_tur_bam_ind_cic_svk_por_bsq_prs_sid_akn_mnd_hin_ger_dgb_krd_zul_dut_est_lda_xho_fin_grk_aeg_geo_slo_guj_mcd_lit_wly_mlt_alb_hun_yor_mly_bul_bat_jpn_tml_kor_fre_eng_swt_swe_tag_ita_sod_mao_cnt_glc_swa_spa_chh_rom_urd_ukr_nor_qcu_cze_scr_lat_ven_amh_bos_anl_rus_jav_arw_dyu_pan_bem_sun_tha_owc_knd_ewe_tsw_aze_ben_mol_azi_fbf_vie_hau_moo_tsn_ses	0.168578856214253	0.396664773287214	0.69252343165679
791	tig_bos_ven_arw_heb_owc_amh_fre_aze_tur_tsw_mao_ses_mol_svk_bsq_hin_aeg_tsn_mnd_prs_dut_swt_urd_bem_por_hun_fbf_xho_est_afr_gam_geo_swe_nor_spa_lat_amr_hau_slo_fin_akn_tag_alb_sun_jpn_tml_kor_pol_lit_igb_bul_ind_rom_sod_bat_cnt_guj_cic_eng_chh_scr_cze_glc_pan_qcu_ctl_grk_ben_dgb_wly_ger_sid_mcd_jav_ita_dyu_rus_swa_mly_tha_anl_knd_lda_bam_azi_krd_ukr_uzb_yor_vie_mlt_ewe_moo_zul	-0.609469008261931	-1.45588220442646	0.148792796053833
792	aeg_nor_swa_lat_sod_amr_sid_por_azi_tur_tsw_mao_lda_ukr_ita_bsq_alb_gam_ven_cnt_swe_grk_yor_pol_igb_ben_hun_tsn_ewe_est_arw_hau_geo_spa_ger_svk_glc_heb_chh_urd_fin_dyu_sun_mol_jav_jpn_knd_kor_afr_rus_dgb_cze_ind_pan_wly_tag_mnd_eng_bem_lit_owc_mcd_guj_dut_bos_qcu_rom_scr_krd_bam_mlt_fre_amh_hin_bat_prs_zul_ctl_xho_mly_tha_tig_tml_ses_cic_aze_slo_bul_uzb_akn_vie_anl_moo_swt_fbf	-0.642658068374889	-1.53975191934449	0.127016556234648
793	tig_krd_ven_ger_amr_wly_sid_dut_azi_aze_lda_mao_tsn_urd_bul_bsq_lat_anl_xho_mnd_rus_ctl_dgb_guj_swa_pan_fin_fbf_swt_hun_prs_hau_geo_cze_ben_slo_eng_amh_owc_scr_est_igb_ind_svk_jav_jpn_tml_kor_alb_bos_moo_arw_bat_nor_sod_tag_cnt_fre_bem_lit_gam_hin_ukr_afr_por_qcu_spa_grk_swe_cic_heb_mcd_chh_mol_sun_pol_zul_ita_yor_mly_tha_aeg_knd_ses_akn_uzb_glc_rom_tur_bam_vie_mlt_dyu_ewe_tsw	-0.889237546501827	-2.14714811991385	0.0343823874931943
794	sod_lit_ven_fre_amr_anl_owc_guj_azi_aze_dyu_tag_fbf_ctl_urd_bsq_slo_gam_swa_mnd_hin_cze_tsw_scr_bam_rus_fin_xho_ewe_hun_krd_sid_geo_svk_alb_ben_glc_hau_amh_prs_est_zul_ind_rom_bat_jpn_knd_kor_arw_bul_lda_pol_mao_nor_mlt_mly_cnt_bos_akn_spa_aeg_grk_ukr_pan_mcd_qcu_afr_swe_eng_tsn_heb_mol_tig_dut_jav_lat_yor_por_swt_sun_tha_wly_tml_dgb_bem_uzb_ita_ger_tur_igb_vie_chh_ses_cic_moo	0.153971652560652	0.362519136471163	0.717786668364709
795	sod_ctl_bem_scr_gam_heb_tig_pol_tur_uzb_tsw_tag_tsn_fre_glc_bsq_mol_amh_swa_cnt_guj_cze_akn_arw_lda_eng_hun_yor_dyu_fin_krd_mlt_geo_afr_alb_spa_svk_aeg_amr_swe_est_dgb_mly_bos_ind_jpn_tml_kor_hin_pan_moo_mcd_jav_urd_owc_sun_mnd_ita_igb_grk_anl_ukr_rus_slo_ben_qcu_ger_nor_por_cic_sid_dut_wly_bul_mao_rom_swt_lat_zul_bat_tha_hau_knd_ven_ses_azi_lit_prs_aze_ewe_vie_chh_xho_bam_fbf	-0.372908665195421	-0.884559758135158	0.378675326010052
796	amh_eng_dgb_grk_sod_gam_anl_pan_aze_uzb_lda_mao_igb_prs_nor_bsq_rom_heb_cic_cnt_pol_ita_tsn_svk_swt_ben_est_yor_akn_fin_bul_mlt_geo_ukr_afr_urd_guj_owc_hau_slo_hun_xho_jav_lat_mly_jpn_knd_kor_hin_por_bam_spa_bat_arw_tig_ind_mnd_scr_bem_cze_amr_krd_lit_alb_ger_qcu_ctl_dut_fre_dyu_wly_glc_chh_bos_sun_mol_moo_rus_swa_tag_tha_sid_tml_ewe_zul_azi_swe_mcd_tur_ven_vie_aeg_ses_fbf_tsw	-0.344846524413462	-0.816650295139473	0.416215311885351
797	tig_scr_dyu_swe_amr_amh_aeg_bul_uzb_tur_bam_jav_swa_lat_lit_bsq_rom_wly_fbf_mnd_prs_hin_bem_eng_zul_ger_hun_ses_tsw_est_dut_anl_geo_slo_por_alb_urd_chh_owc_spa_fin_yor_mao_ctl_ind_jpn_tml_kor_afr_ben_moo_pol_bat_bos_hau_sun_cnt_glc_dgb_mcd_heb_grk_mol_ita_fre_qcu_svk_cze_guj_igb_mlt_rus_sid_ukr_mly_arw_akn_krd_lda_tag_tha_sod_knd_ven_swt_azi_pan_nor_aze_tsn_vie_gam_ewe_xho_cic	0.0469567582204284	0.110556957021506	0.912205918037092
798	anl_lit_tsn_nor_hau_sid_tig_arw_tur_aze_zul_ind_xho_alb_ger_bsq_slo_sod_bam_cnt_mol_dut_ewe_eng_bem_scr_hun_lda_swa_est_lat_wly_geo_prs_bul_hin_krd_mlt_amh_rom_fin_dgb_mly_ctl_tag_jpn_knd_kor_swe_glc_igb_grk_bat_ben_aeg_sun_mnd_bos_tsw_por_owc_afr_ita_rus_cze_qcu_guj_urd_spa_dyu_gam_svk_heb_pol_mao_mcd_cic_fre_ses_jav_tha_chh_tml_yor_swt_uzb_pan_ukr_azi_fbf_vie_amr_akn_moo_ven	-0.174688920739394	-0.412127649602008	0.681194277136001
799	tig_dut_zul_arw_hau_wly_amr_grk_uzb_tur_ewe_mly_dgb_mol_pol_bsq_bul_aeg_fbf_cnt_spa_ben_ven_fre_dyu_bos_fin_cic_moo_est_eng_anl_geo_afr_krd_scr_lat_chh_mlt_mcd_hun_lda_bat_urd_tag_jpn_knd_kor_rus_ita_bam_rom_mao_hin_sod_jav_mnd_alb_yor_svk_amh_glc_ukr_guj_prs_qcu_por_ger_pan_tsw_heb_swe_sid_cze_ind_nor_ses_ctl_swt_sun_tha_gam_tml_tsn_swa_aze_lit_slo_azi_bem_vie_owc_igb_xho_akn	-0.470639260466653	-1.11836903048849	0.266289931458306
800	sod_alb_bam_grk_amr_aeg_owc_ben_aze_uzb_xho_jav_tsn_arw_lat_bsq_guj_sid_dyu_mnd_glc_dut_ven_nor_tsw_hin_est_lda_moo_hun_bos_anl_geo_spa_swe_mcd_pan_chh_tig_afr_fin_swa_mao_ctl_tag_jpn_tml_kor_por_cze_ewe_urd_sun_prs_amh_bat_cnt_fre_igb_rus_hau_krd_lit_rom_scr_qcu_ger_pol_bul_zul_gam_ukr_heb_mol_mly_ita_swt_slo_ses_ind_tha_mlt_knd_cic_fbf_tur_svk_eng_azi_akn_vie_wly_bem_yor_dgb	-0.0450708556152455	-0.106294592489382	0.9155775703616
801	anl_por_ses_guj_gam_mlt_hau_hin_uzb_tur_lda_mly_ewe_ben_ctl_bsq_bul_sid_tsn_cnt_urd_rus_ven_slo_zul_swe_fin_dgb_igb_est_pol_tig_geo_glc_fre_afr_scr_amr_wly_mol_hun_yor_tag_ger_jav_jpn_knd_kor_lat_spa_bam_arw_ind_prs_chh_mao_mnd_mcd_dyu_svk_owc_lit_eng_ita_krd_qcu_rom_ukr_bos_moo_aeg_dut_amh_alb_sun_nor_swa_grk_tsw_bat_tha_sod_tml_fbf_bem_azi_cze_pan_aze_cic_vie_heb_akn_swt_xho	-0.508360937688555	-1.21190110809678	0.228620312015979
802	sid_ben_akn_eng_hau_wly_tig_cze_uzb_azi_xho_mao_cic_mcd_ita_bsq_prs_mlt_moo_cnt_krd_rus_yor_scr_ewe_svk_hun_swt_igb_fin_ger_aeg_geo_pan_glc_mol_ukr_owc_amr_dut_est_tsn_bat_guj_jav_jpn_tml_kor_lit_slo_lda_pol_tag_swe_amh_sun_mnd_fre_bem_rom_gam_bul_nor_hin_bos_qcu_afr_alb_urd_ses_chh_spa_heb_arw_ind_por_zul_lat_fbf_mly_tha_sod_knd_dgb_swa_tur_ctl_grk_aze_tsw_vie_anl_bam_dyu_ven	-0.397557053937275	-0.943743236583342	0.347746192677749
803	amr_grk_bam_pan_aeg_wly_anl_ctl_azi_tur_ses_mao_tsw_swe_cze_bsq_glc_gam_akn_mnd_fre_hin_bem_nor_tsn_dut_hun_swa_moo_est_bos_mlt_geo_urd_ger_rom_ukr_owc_hau_pol_fin_yor_mly_bul_jav_jpn_tml_kor_lat_scr_xho_ita_bat_por_amh_sun_cnt_prs_zul_rus_sod_mol_alb_ben_krd_qcu_spa_afr_arw_cic_heb_mcd_tig_eng_tag_lit_dyu_slo_fbf_ind_tha_chh_knd_dgb_ewe_uzb_guj_svk_aze_lda_vie_sid_swt_ven_igb	0.305531915222844	0.719894335362978	0.47339541177652
804	chh_fre_swa_alb_owc_amr_sod_rom_tur_uzb_fbf_mao_akn_lat_por_bsq_lit_mlt_bam_cnt_bos_prs_yor_urd_bem_mol_hun_cic_ven_fin_ukr_anl_geo_guj_ben_ger_ita_aeg_gam_glc_est_lda_ind_pan_sun_jpn_knd_kor_grk_pol_dgb_hin_jav_swe_sid_tag_mnd_ctl_moo_dut_wly_rus_slo_arw_krd_qcu_cze_bul_nor_tsw_hau_afr_heb_mcd_mly_spa_tsn_scr_zul_bat_tha_tig_tml_swt_igb_aze_svk_eng_azi_xho_vie_amh_ewe_dyu_ses	-0.216668272024555	-0.512101664021337	0.609793847589716
805	chh_grk_igb_swe_owc_sod_hau_fre_uzb_azi_ven_jav_akn_urd_arw_bsq_bul_tig_tsn_mnd_guj_ita_bem_hin_dgb_lit_hun_swa_dyu_fin_glc_mlt_geo_prs_nor_lat_ctl_sid_wly_rus_est_fbf_ind_eng_tag_jpn_knd_kor_krd_alb_ses_cze_bat_dut_gam_mly_cnt_slo_tsw_svk_amh_pan_ger_rom_por_qcu_mol_ukr_spa_moo_amr_mcd_heb_afr_mao_scr_ewe_bos_yor_sun_tha_anl_tml_cic_lda_aze_ben_pol_tur_bam_vie_aeg_swt_zul_xho	-0.155382750618152	-0.366772985823433	0.71462153903879
806	anl_swe_akn_guj_chh_amr_mlt_scr_aze_azi_cic_mao_lda_eng_mcd_bsq_rom_owc_yor_cnt_fre_krd_tsn_hin_igb_svk_hun_ewe_ses_est_arw_tig_geo_lit_grk_bul_ger_hau_sid_spa_fin_swa_jav_bos_bat_jpn_tml_kor_ben_alb_ven_urd_mly_rus_sod_tag_mnd_dut_swt_cze_aeg_ukr_ita_lat_slo_qcu_mol_por_afr_moo_gam_pol_amh_ctl_ind_pan_bem_glc_zul_sun_tha_heb_knd_bam_fbf_uzb_prs_nor_tur_tsw_vie_wly_dgb_xho_dyu	-0.495282124215029	-1.17818726478916	0.241727915550284
807	tig_por_yor_ukr_gam_heb_anl_glc_azi_uzb_akn_ind_swt_eng_slo_bsq_svk_mlt_zul_cnt_lat_ben_tsw_alb_dyu_bos_hun_fbf_xho_est_afr_chh_geo_urd_guj_rom_mol_sod_wly_prs_fin_lda_tag_bul_sun_jpn_tml_kor_cze_arw_swa_ger_mly_fre_aeg_jav_mnd_mcd_ven_dut_hau_krd_pan_pol_lit_qcu_grk_ita_swe_ses_owc_hin_amh_ctl_mao_scr_tsn_nor_bem_bat_tha_sid_knd_bam_ewe_tur_spa_rus_aze_igb_vie_amr_dgb_cic_moo	-0.53055386174687	-1.26405487425544	0.209369411858167
808	heb_hin_cic_guj_amh_sod_aeg_bul_tur_aze_lda_sun_swa_slo_ita_bsq_ctl_hau_zul_cnt_prs_lit_tsw_fre_yor_dut_est_xho_ses_hun_alb_mlt_geo_scr_pol_urd_spa_tig_sid_bos_fin_ven_mao_ger_bat_jpn_knd_kor_svk_nor_dgb_grk_jav_swe_amr_mly_mnd_rom_igb_lat_chh_krd_mol_eng_arw_qcu_pan_ben_mcd_fbf_anl_rus_gam_glc_ind_afr_dyu_ukr_bam_tag_tha_owc_tml_akn_ewe_uzb_por_cze_azi_tsn_vie_wly_bem_swt_moo	-0.400592448552337	-0.948649876124675	0.34525735359174
809	amh_ben_zul_guj_aeg_owc_wly_rom_azi_tur_ven_mao_bem_lit_ita_bsq_lat_chh_xho_mnd_swe_pol_ses_cze_dyu_grk_est_dgb_swt_hun_dut_mlt_geo_eng_por_prs_bos_gam_sod_spa_fin_tsn_tag_hin_sun_jpn_tml_kor_krd_pan_yor_slo_bat_urd_sid_jav_cnt_alb_lda_ukr_tig_rus_afr_mol_mcd_qcu_ger_glc_nor_moo_anl_bul_hau_svk_mly_arw_ewe_ctl_tsw_ind_tha_amr_knd_bam_akn_aze_scr_fre_uzb_cic_vie_heb_swa_fbf_igb	0.233138016579713	0.548739101191514	0.584499518771687
810	owc_cze_ses_alb_mlt_wly_aeg_slo_uzb_azi_zul_jav_lda_swe_ukr_bsq_arw_gam_swa_cnt_scr_guj_ven_krd_tsw_prs_fin_bam_bem_est_eng_chh_geo_nor_hin_ctl_fre_sid_tig_bul_hun_swt_sun_mcd_bat_jpn_tml_kor_ger_spa_cic_svk_mly_ita_heb_tag_mnd_ben_dgb_rom_amr_pan_lit_lat_dut_qcu_glc_por_urd_fbf_sod_afr_anl_bos_mao_mol_moo_rus_akn_ind_tha_hau_knd_tsn_ewe_tur_grk_pol_aze_igb_vie_amh_yor_dyu_xho	0.867490007548305	2.0657943082242	0.0416295617383171
811	amr_mol_bem_ben_hau_owc_sod_eng_uzb_tur_xho_bat_yor_fre_swe_bsq_glc_wly_ses_cnt_ger_hin_tsn_pan_ven_slo_fin_lda_tsw_hun_scr_heb_geo_rus_por_grk_mcd_aeg_gam_bul_est_bam_jav_lat_mao_jpn_tml_kor_spa_prs_akn_svk_ind_nor_tig_sun_mnd_ukr_cic_ctl_mlt_guj_alb_ita_pol_qcu_afr_arw_krd_moo_sid_dut_anl_cze_mly_lit_zul_bos_dyu_tag_tha_amh_knd_igb_swt_azi_urd_rom_aze_dgb_vie_chh_fbf_ewe_swa	0.0201141976456761	0.0473589845888108	0.962328670843869
812	sid_ita_cic_guj_heb_sod_wly_rus_tur_uzb_tsw_ind_ses_ger_scr_bsq_rom_chh_moo_cnt_lit_spa_xho_ukr_swa_krd_fin_lda_bam_hun_por_amh_geo_glc_bos_afr_ben_tig_aeg_nor_est_ven_mao_cze_tag_jpn_tml_kor_svk_fre_zul_hin_sun_pan_owc_bat_mnd_alb_tsn_pol_mlt_lat_bul_mcd_arw_qcu_eng_grk_ctl_akn_gam_urd_hau_prs_mly_dut_yor_mol_ewe_jav_tha_amr_knd_swt_igb_aze_swe_slo_azi_bem_vie_anl_fbf_dyu_dgb	-0.128708145562264	-0.303546608824642	0.76215137816763
813	heb_slo_xho_ctl_hau_aeg_owc_cze_uzb_aze_dgb_bat_ses_ita_guj_bsq_dut_gam_akn_cnt_mol_eng_moo_bos_yor_fre_hun_swa_bam_fin_bul_mlt_geo_pan_spa_por_rus_chh_amr_afr_est_igb_tag_lit_mly_jpn_tml_kor_swe_urd_ewe_lat_jav_pol_wly_sun_mnd_krd_tsn_arw_tig_alb_glc_svk_prs_qcu_scr_ger_hin_ven_amh_nor_sod_rom_mao_mcd_dyu_ben_cic_ind_tha_sid_knd_bem_swt_tur_grk_ukr_azi_zul_vie_anl_lda_fbf_tsw	-0.400321654825724	-0.949740444140804	0.344705746355893
814	amr_arw_tsn_ctl_owc_sod_tig_glc_tur_azi_cic_bat_moo_krd_slo_bsq_lit_heb_igb_mnd_mcd_lat_ses_alb_tsw_urd_est_dyu_ewe_fin_swe_mlt_geo_rus_spa_cze_rom_chh_wly_pol_hun_akn_sun_grk_tag_jpn_tml_kor_bul_svk_ven_scr_mly_ukr_hau_ind_cnt_fre_swa_guj_sid_ger_hin_prs_ben_qcu_eng_ita_por_dgb_anl_dut_amh_bos_mao_nor_bam_mol_swt_jav_tha_gam_knd_fbf_zul_uzb_afr_pan_aze_xho_vie_aeg_bem_lda_yor	-0.430499014524845	-1.02226548650695	0.309307104292609
815	anl_prs_lda_ita_aeg_tig_owc_scr_tur_aze_moo_jav_igb_eng_hin_bsq_svk_amh_swa_mnd_bul_pan_tsn_alb_cic_pol_fin_bem_akn_est_arw_amr_geo_guj_spa_rus_afr_wly_gam_ben_hun_xho_mao_bos_ind_jpn_tml_kor_fre_ctl_ses_ger_sun_mol_hau_tag_cnt_rom_dyu_dut_heb_slo_krd_cze_glc_qcu_ukr_grk_mcd_yor_sid_swe_chh_lit_bat_por_ven_nor_zul_mly_tha_sod_knd_bam_fbf_azi_urd_lat_uzb_ewe_vie_mlt_dgb_tsw_swt	-0.293528796958351	-0.695621586908601	0.488400484778664
816	owc_pan_lda_arw_mlt_hau_sod_urd_aze_tur_fbf_mao_tsw_pol_hin_bsq_krd_sid_ewe_cnt_grk_spa_igb_mol_cic_lat_hun_bam_yor_est_dut_amh_geo_scr_swe_rom_eng_amr_gam_afr_fin_xho_bat_ger_ind_jpn_knd_kor_guj_bul_dyu_lit_mly_svk_heb_sun_mnd_por_ven_alb_chh_fre_bos_mcd_ctl_qcu_rus_nor_prs_dgb_anl_cze_tig_ben_tag_ita_swa_ukr_tsn_jav_tha_wly_tml_akn_bem_uzb_slo_glc_azi_swt_vie_aeg_moo_zul_ses	0.0786166305215611	0.185264505340211	0.853425023397415
817	owc_swe_swa_hin_tig_anl_wly_glc_uzb_aze_tsw_tag_dgb_spa_nor_bsq_rom_amh_swt_cnt_rus_cze_fbf_arw_moo_bos_fin_ses_lda_hun_scr_gam_geo_pan_lit_ita_afr_sid_aeg_slo_est_zul_mly_mol_jav_jpn_knd_kor_mcd_ctl_yor_dut_mao_urd_amr_sun_mnd_svk_tsn_guj_chh_pol_eng_ben_ger_qcu_lat_ukr_fre_bam_hau_alb_heb_krd_ind_bul_cic_grk_ewe_bat_tha_sod_tml_igb_ven_tur_por_prs_azi_xho_vie_mlt_bem_akn_dyu	0.236929010358197	0.55756854669226	0.578478661220056
818	heb_bos_bam_swe_tig_hau_gam_ben_aze_uzb_moo_ind_tsw_scr_ukr_bsq_spa_amr_zul_cnt_dut_hin_lda_ita_akn_fre_fin_ven_ewe_est_mol_chh_geo_prs_eng_ger_mcd_sod_amh_rom_hun_fbf_jav_urd_mao_jpn_knd_kor_arw_lit_swa_por_mly_pan_mlt_tag_mnd_ctl_igb_alb_sid_pol_nor_lat_krd_qcu_svk_afr_cze_cic_aeg_rus_owc_glc_bat_guj_swt_slo_tsn_sun_tha_anl_tml_dyu_bem_azi_bul_grk_tur_ses_vie_wly_xho_dgb_yor	-0.658654615551073	-1.58152253040803	0.117153752656129
819	heb_pan_ses_afr_sid_amh_chh_krd_tur_azi_bem_mly_swa_guj_ctl_bsq_urd_gam_dyu_cnt_por_cze_cic_ger_moo_scr_est_yor_ewe_fin_glc_hau_geo_dut_bos_mol_ukr_owc_anl_nor_hun_xho_ind_eng_bat_jpn_tml_kor_rus_mcd_tsw_pol_tag_alb_tig_mao_mnd_grk_swt_fre_amr_prs_ben_lat_swe_qcu_lit_rom_hin_tsn_mlt_slo_sod_spa_sun_bul_ven_svk_dgb_jav_tha_aeg_knd_akn_igb_uzb_ita_arw_aze_zul_vie_wly_lda_bam_fbf	-0.4485224681894	-1.06437214345393	0.289915897622147
820	amr_cze_bam_scr_mlt_gam_wly_ctl_azi_tur_cic_ind_ses_eng_dut_bsq_hin_sod_yor_mnd_por_mcd_ven_afr_lda_nor_hun_moo_akn_est_ukr_tig_geo_lit_urd_svk_krd_chh_aeg_bos_fin_swt_tag_guj_sun_jpn_knd_kor_alb_rus_fbf_ben_mao_pan_anl_bat_cnt_spa_tsw_swe_amh_lat_ita_fre_mol_qcu_arw_ger_rom_bem_sid_slo_owc_glc_mly_pol_igb_prs_dgb_jav_tha_heb_tml_zul_dyu_aze_bul_grk_uzb_xho_vie_hau_ewe_tsn_swa	-0.54578152880755	-1.30035751873638	0.196691759878622
821	anl_hin_tsn_swe_gam_sod_amh_ita_tur_azi_cic_tag_dyu_scr_lat_bsq_slo_chh_akn_mnd_arw_glc_fbf_ukr_dgb_fre_fin_ven_bam_est_guj_hau_geo_bul_mcd_ger_ben_mlt_amr_dut_hun_tsw_bat_por_mly_jpn_knd_kor_mol_alb_ewe_urd_mao_cze_wly_jav_cnt_eng_moo_pol_aeg_prs_grk_ctl_nor_qcu_svk_krd_bos_lda_owc_spa_sid_lit_sun_rus_xho_pan_ses_ind_tha_tig_tml_zul_igb_aze_afr_rom_uzb_bem_vie_heb_swt_yor_swa	-0.0908727053588974	-0.214427967900046	0.830682801473708
822	heb_scr_cic_eng_anl_sid_sod_spa_azi_aze_bem_ind_bam_cze_dut_bsq_alb_aeg_dgb_mnd_ben_guj_ewe_ita_dyu_urd_fin_fbf_ven_est_nor_wly_geo_arw_bos_pol_por_amh_mlt_hin_hun_tsw_sun_lit_mly_jpn_tml_kor_bul_mol_yor_ger_mao_prs_gam_tag_cnt_glc_tsn_mcd_tig_grk_fre_afr_pan_qcu_rus_svk_krd_igb_owc_slo_hau_swe_jav_lat_swa_rom_xho_bat_tha_chh_knd_zul_moo_uzb_ctl_ukr_tur_ses_vie_amr_swt_lda_akn	-0.590774025966458	-1.40891066311492	0.162196375530943
823	anl_ctl_zul_swe_tig_sid_sod_afr_aze_azi_bam_tag_swa_hin_guj_bsq_lat_heb_dyu_cnt_pan_bul_igb_ben_swt_urd_est_ven_xho_hun_ukr_chh_geo_bos_spa_mcd_grk_wly_amr_cze_fin_lda_mao_dut_bat_jpn_knd_kor_mol_lit_tsn_glc_ind_fre_hau_jav_mnd_svk_moo_ita_amh_arw_eng_ger_prs_qcu_nor_pol_por_dgb_aeg_scr_owc_rus_mly_krd_tsw_alb_akn_sun_tha_mlt_tml_bem_ewe_uzb_rom_slo_tur_ses_vie_gam_cic_yor_fbf	-0.620575274253013	-1.48339711565787	0.141350086491362
824	amh_pol_cic_por_mlt_heb_sod_ger_azi_aze_akn_ind_ses_ctl_lit_bsq_glc_wly_zul_cnt_lat_svk_swt_scr_ven_fre_est_dgb_ewe_hun_krd_chh_geo_swe_grk_eng_nor_hau_sid_alb_fin_moo_sun_prs_mao_jpn_tml_kor_pan_slo_bam_ita_bat_spa_anl_mly_mnd_mcd_yor_afr_owc_arw_bul_mol_dut_qcu_cze_bos_urd_lda_tig_hin_aeg_ukr_tag_rom_tsw_guj_fbf_jav_tha_amr_knd_swa_xho_tur_rus_ben_uzb_dyu_vie_gam_igb_tsn_bem	0.311392710318675	0.732744455511642	0.465557145587871
825	wly_alb_akn_svk_aeg_sod_mlt_pan_uzb_azi_zul_jav_bem_guj_spa_bsq_lat_heb_moo_mnd_glc_prs_igb_slo_ses_bos_est_cic_ven_fin_pol_sid_geo_swe_cze_rom_rus_chh_anl_afr_hun_fbf_mly_scr_sun_jpn_tml_kor_eng_dut_lda_lit_mao_grk_gam_ind_cnt_arw_swt_por_tig_urd_fre_mcd_hin_qcu_ita_krd_ben_tsn_hau_ctl_amh_bul_bat_ger_dgb_nor_yor_tag_tha_owc_knd_dyu_swa_aze_ukr_mol_tur_xho_vie_amr_ewe_tsw_bam	-0.409186729277263	-0.970832433028889	0.334149948455526
826	hau_eng_tsn_scr_owc_heb_mlt_lit_aze_azi_lda_sun_bam_ben_grk_bsq_swe_sod_moo_cnt_cze_hin_xho_bos_akn_fre_hun_cic_yor_est_ukr_chh_geo_mol_spa_ctl_pan_amh_sid_glc_fin_igb_jav_lat_ind_jpn_knd_kor_alb_prs_swt_rus_bat_svk_wly_mly_mnd_bul_bem_dut_amr_urd_arw_rom_ita_qcu_nor_guj_krd_ven_anl_mcd_tig_pol_mao_afr_fbf_por_ses_tag_tha_gam_tml_swa_tsw_uzb_ger_slo_tur_dgb_vie_aeg_ewe_dyu_zul	-0.55706859829666	-1.32838482871735	0.187301616408716
827	amh_grk_dyu_ctl_sid_tig_wly_rus_azi_tur_xho_jav_ewe_arw_ita_bsq_guj_aeg_yor_mnd_hin_fre_tsn_dut_zul_ger_fin_tsw_igb_hun_swe_amr_geo_pan_spa_nor_scr_sod_gam_alb_est_akn_bat_glc_mly_jpn_knd_kor_rom_eng_ven_afr_mao_urd_mlt_ind_cnt_ukr_bem_lat_anl_mcd_ben_pol_lit_qcu_prs_mol_svk_bam_heb_bul_owc_cze_sun_bos_swa_por_moo_tag_tha_hau_tml_swt_fbf_uzb_slo_krd_aze_dgb_vie_chh_lda_cic_ses	0.481613102016191	1.13928261758831	0.25751128559152
828	aeg_swe_yor_ctl_anl_heb_mlt_arw_tur_aze_zul_jav_dyu_ukr_nor_bsq_mcd_sod_fbf_mnd_pol_grk_moo_pan_tsw_ger_est_ewe_dgb_hun_cze_gam_geo_slo_hin_ben_ita_hau_wly_dut_fin_igb_mao_mol_mly_jpn_knd_kor_alb_eng_swa_svk_bat_bos_amr_sun_cnt_bul_akn_scr_owc_afr_guj_lit_fre_qcu_spa_rom_rus_xho_sid_lat_chh_krd_ind_glc_ven_prs_tsn_tag_tha_amh_tml_ses_lda_uzb_urd_por_azi_bem_vie_tig_bam_cic_swt	-0.0870819408362662	-0.205210965737055	0.837855797505419
829	wly_afr_swt_hin_owc_chh_amr_svk_tur_aze_ses_tag_xho_lat_bul_bsq_mol_amh_tsn_mnd_spa_krd_igb_mcd_ven_pol_hun_zul_swa_fin_glc_gam_geo_grk_cze_dut_scr_sod_hau_ctl_est_cic_mly_por_ind_jpn_knd_kor_ita_fre_ewe_alb_jav_swe_heb_sun_cnt_urd_moo_lit_anl_rom_bos_ben_ger_qcu_slo_nor_rus_fbf_mlt_arw_aeg_guj_mao_prs_bem_eng_bam_bat_tha_sid_tml_dyu_yor_uzb_pan_ukr_azi_dgb_vie_tig_akn_tsw_lda	1.20736634115361	2.92742940125335	0.00429649449550058
830	amr_ger_fbf_por_gam_owc_sod_arw_aze_azi_ses_mao_igb_dut_mcd_bsq_lit_chh_dgb_cnt_lat_bul_ven_prs_ewe_mol_est_swa_swt_hun_ukr_heb_geo_cze_scr_hin_slo_anl_aeg_rom_fin_lda_bat_spa_tag_jpn_knd_kor_grk_urd_bem_krd_ind_ita_sid_sun_mnd_pan_bam_alb_hau_glc_swe_rus_nor_qcu_ben_fre_eng_yor_wly_bos_mlt_afr_mly_pol_tsn_guj_zul_jav_tha_tig_tml_akn_tsw_tur_ctl_svk_uzb_cic_vie_amh_dyu_xho_moo	-0.666582846455379	-1.59870606482812	0.113278049000953
831	heb_prs_dgb_hin_owc_anl_wly_ita_uzb_azi_moo_sun_igb_pan_lit_bsq_cze_sid_swa_mnd_ctl_mcd_ses_mol_cic_eng_est_bem_yor_fin_glc_aeg_geo_rom_krd_ger_nor_tig_hau_grk_hun_dyu_mao_dut_bat_jpn_knd_kor_alb_ben_fbf_guj_tag_svk_amr_mly_cnt_lat_akn_por_amh_urd_afr_slo_bos_qcu_rus_bul_arw_bam_sod_spa_mlt_pol_jav_scr_lda_fre_tsn_ind_tha_gam_tml_ewe_zul_aze_swe_ukr_tur_swt_vie_chh_tsw_xho_ven	-0.187285080573041	-0.442199415907254	0.659371562396688
832	mlt_ukr_ven_glc_tig_sid_owc_pol_azi_tur_zul_tag_bam_pan_lit_bsq_cze_amh_ewe_cnt_guj_ger_yor_bul_cic_arw_fin_igb_bem_est_svk_aeg_geo_slo_hin_mcd_alb_heb_gam_ita_hun_akn_jav_bos_sun_jpn_tml_kor_afr_spa_lda_nor_mly_scr_chh_mao_mnd_prs_xho_rus_hau_ben_swe_grk_por_qcu_krd_urd_lat_tsn_sod_fre_anl_dut_ind_mol_swa_eng_moo_bat_tha_amr_knd_ses_swt_uzb_rom_ctl_aze_dyu_vie_wly_fbf_tsw_dgb	0.127338511352097	0.300201411129879	0.764693539274198
833	mlt_slo_dyu_swe_owc_aeg_anl_mol_tur_aze_tsn_mly_tsw_urd_ctl_bsq_rom_tig_ven_mnd_rus_cze_ses_bul_bam_pan_est_ewe_swa_hun_bos_sid_geo_krd_pol_glc_fre_amr_chh_afr_fin_akn_sun_ben_mao_jpn_knd_kor_scr_prs_xho_guj_jav_por_heb_bat_cnt_lit_swt_ger_hau_ita_svk_mcd_dut_qcu_grk_lat_alb_igb_wly_eng_amh_hin_tag_spa_bem_arw_yor_ind_tha_sod_tml_moo_fbf_uzb_ukr_nor_azi_lda_vie_gam_cic_zul_dgb	-0.21883733008559	-0.516670223287697	0.606612869724052
834	owc_grk_lda_rom_sid_tig_amr_fre_aze_uzb_ven_mao_zul_nor_alb_bsq_swe_hau_igb_mnd_afr_ukr_moo_slo_akn_ger_est_tsn_ses_fin_lat_aeg_geo_krd_eng_por_urd_mlt_anl_dut_hun_fbf_mly_prs_sun_jpn_knd_kor_rus_guj_yor_cze_ind_pan_gam_jav_cnt_svk_bam_bos_sod_hin_pol_arw_ita_qcu_ctl_glc_spa_ewe_chh_mol_amh_lit_bat_bul_swt_mcd_swa_tag_tha_wly_tml_dyu_cic_azi_scr_ben_tur_bem_vie_heb_xho_dgb_tsw	-0.996004914891965	-2.4311210499393	0.0169690485661713
835	anl_nor_tsn_urd_gam_owc_sod_grk_aze_uzb_lda_jav_zul_alb_lat_bsq_krd_sid_bem_mnd_scr_spa_fbf_slo_ven_mcd_hun_dyu_swt_est_pan_mlt_geo_hin_eng_ger_swe_aeg_heb_rom_fin_swa_mly_rus_sun_jpn_knd_kor_glc_guj_ses_bul_ind_pol_wly_tag_cnt_por_moo_prs_amr_dut_fre_afr_cze_qcu_svk_ukr_ita_dgb_amh_ctl_hau_arw_bat_lit_akn_ben_igb_mao_tha_chh_tml_xho_ewe_tur_mol_bos_azi_bam_vie_tig_cic_tsw_yor	-0.767492585635507	-1.84894276424462	0.0676430033414947
836	hau_mcd_cic_ctl_amr_tig_owc_por_azi_aze_dyu_sun_tsw_afr_spa_bsq_ben_sod_ven_mnd_urd_krd_tsn_ukr_swt_lit_est_bam_igb_hun_svk_wly_geo_pan_bos_glc_fre_amh_mlt_lat_fin_dgb_ind_rom_bat_jpn_tml_kor_cze_nor_xho_arw_mly_ita_sid_mao_cnt_bul_lda_prs_anl_swe_alb_grk_dut_qcu_ger_pol_slo_swa_aeg_mol_chh_scr_jav_guj_ewe_eng_bem_tag_tha_heb_knd_ses_moo_tur_rus_hin_uzb_yor_vie_gam_fbf_zul_akn	0.483355986541367	1.14355611330555	0.255742844086345
837	sod_nor_igb_swe_amh_aeg_amr_urd_aze_uzb_cic_mao_xho_spa_bul_bsq_dut_owc_akn_mnd_ukr_rus_fbf_arw_yor_lit_hun_zul_ven_fin_slo_heb_geo_scr_grk_guj_ger_tig_mlt_eng_est_ewe_tag_ctl_ind_jpn_tml_kor_pol_por_tsn_ben_mly_cze_sid_sun_cnt_mcd_swt_alb_wly_mol_ita_svk_pan_qcu_glc_fre_krd_swa_anl_rom_hau_bos_jav_hin_dgb_lat_bam_bat_tha_gam_knd_bem_dyu_azi_afr_prs_tur_ses_vie_chh_tsw_moo_lda	-0.355021114390885	-0.840939223507746	0.402538987601517
838	sid_lit_ewe_guj_amh_owc_chh_ben_tur_azi_bam_bat_dyu_mol_ger_bsq_hin_gam_ven_cnt_mcd_rom_moo_fre_yor_grk_est_lda_igb_fin_ctl_wly_geo_alb_afr_krd_scr_sod_tig_ukr_hun_swa_tag_eng_ind_jpn_knd_kor_nor_bos_bem_prs_mao_spa_mlt_mly_mnd_pan_tsw_bul_heb_cze_slo_por_glc_qcu_ita_rus_lat_xho_amr_urd_anl_svk_sun_pol_ses_dut_cic_jav_tha_aeg_tml_akn_tsn_aze_arw_swe_uzb_zul_vie_hau_swt_dgb_fbf	0.27249117816351	0.642029769683343	0.522433290538001
839	chh_ger_yor_pan_owc_amh_gam_pol_azi_uzb_xho_mao_cic_por_cze_bsq_nor_tig_dyu_mnd_spa_urd_swa_ben_moo_afr_est_lda_swt_fin_lit_wly_geo_bul_krd_hin_rom_aeg_hau_svk_hun_akn_sun_dut_tag_jpn_tml_kor_bos_eng_ses_grk_bat_ctl_sod_ind_cnt_mol_bem_alb_heb_ukr_prs_guj_lat_qcu_glc_rus_arw_zul_sid_mcd_amr_scr_jav_fre_tsn_ita_ven_mly_tha_anl_knd_ewe_bam_tur_slo_swe_aze_fbf_vie_mlt_igb_dgb_tsw	-0.542963896436624	-1.29729926249014	0.197737221478441
840	aeg_cze_bem_pan_chh_hau_wly_guj_aze_azi_fbf_ind_swt_bos_glc_bsq_afr_sod_moo_cnt_hin_fre_dgb_grk_ses_rom_est_tsw_yor_fin_krd_gam_geo_spa_lat_eng_nor_amr_anl_ukr_hun_tsn_bat_urd_tag_jpn_knd_kor_ctl_svk_lda_ger_mly_lit_tig_jav_mnd_mol_zul_swe_mlt_pol_rus_alb_arw_qcu_mcd_por_bul_cic_sid_scr_heb_prs_mao_slo_dyu_dut_akn_sun_tha_amh_tml_igb_bam_uzb_ita_ben_tur_ewe_vie_owc_ven_xho_swa	0.0235641924099095	0.0554627943830362	0.955888749449797
841	anl_ben_fbf_svk_hau_aeg_amh_pol_aze_uzb_bam_mly_ses_nor_swe_bsq_krd_mlt_dgb_cnt_grk_urd_ven_por_yor_slo_est_zul_tsn_fin_hin_tig_geo_cze_ukr_rus_ger_gam_heb_spa_hun_akn_tag_scr_sun_jpn_tml_kor_glc_bos_bem_arw_ind_afr_sid_mao_mnd_fre_cic_prs_sod_dut_mcd_pan_lit_qcu_lat_ita_ctl_igb_chh_guj_owc_mol_bat_alb_lda_bul_xho_jav_tha_amr_knd_dyu_moo_tur_rom_eng_azi_ewe_vie_wly_tsw_swa_swt	-0.589358374503929	-1.40663615587554	0.162868197880675
842	chh_scr_tsw_mcd_sod_sid_mlt_spa_tur_aze_ven_jav_swt_mol_nor_bsq_pol_wly_bem_mnd_cze_ger_tsn_ukr_xho_swe_est_dyu_ewe_fin_prs_anl_geo_ita_svk_alb_rus_amr_gam_bul_hun_akn_ind_lit_sun_jpn_tml_kor_dut_ctl_swa_por_mly_ben_amh_bat_cnt_hin_lda_pan_tig_urd_eng_slo_afr_qcu_arw_fre_bos_cic_owc_grk_heb_lat_tag_krd_dgb_guj_ses_mao_tha_aeg_knd_yor_zul_uzb_glc_rom_azi_fbf_vie_hau_bam_moo_igb	-0.052078367996323	-0.122914644629121	0.902439925993005
843	wly_ben_ses_rus_tig_sid_amh_arw_uzb_azi_tsn_bat_igb_ita_afr_bsq_alb_mlt_cic_cnt_hin_glc_lda_fre_bam_spa_fin_ewe_tsw_hun_ger_chh_geo_lat_eng_por_bul_owc_heb_lit_est_fbf_tag_nor_mao_jpn_knd_kor_prs_krd_yor_rom_ind_cze_amr_jav_mnd_pol_swa_mcd_gam_grk_swe_guj_svk_qcu_slo_pan_ctl_dyu_hau_urd_aeg_dut_mly_ukr_xho_scr_swt_sun_tha_anl_tml_dgb_moo_tur_mol_bos_aze_ven_vie_sod_akn_bem_zul	-0.0054599008136075	-0.0128469064927849	0.989777453040512
844	sod_lit_igb_lat_mlt_gam_amr_ben_aze_tur_bam_mly_ven_spa_glc_bsq_rus_amh_swa_mnd_urd_nor_dyu_bos_cic_svk_fin_dgb_akn_hun_grk_aeg_geo_swe_mol_cze_ger_hau_wly_krd_est_tsw_ind_hin_sun_jpn_tml_kor_dut_prs_swt_scr_bat_slo_tig_jav_cnt_ukr_bem_rom_sid_guj_ita_fre_por_qcu_pan_eng_mcd_ewe_owc_pol_heb_arw_mao_bul_xho_ctl_tsn_tag_tha_chh_knd_fbf_yor_uzb_alb_afr_azi_ses_vie_anl_moo_lda_zul	-1.02171375178809	-2.50601506355081	0.0139477078822858
845	sid_svk_bam_arw_hau_amr_anl_glc_azi_uzb_xho_sun_tsw_pol_mcd_bsq_ben_amh_akn_mnd_lat_ger_ses_spa_cic_ctl_fin_swa_swt_hun_guj_aeg_geo_rom_dut_eng_swe_owc_tig_krd_est_ven_jav_nor_mly_jpn_knd_kor_alb_fre_bem_por_mao_afr_gam_bat_cnt_rus_tsn_mol_heb_urd_hin_cze_bul_qcu_scr_grk_lit_igb_chh_ukr_sod_ita_tag_pan_ewe_slo_dgb_ind_tha_mlt_tml_lda_fbf_tur_bos_prs_aze_moo_vie_wly_yor_dyu_zul	-0.487989933545133	-1.16069201904869	0.248737931490149
846	sid_arw_xho_ctl_aeg_owc_sod_guj_uzb_aze_ven_tag_cic_glc_afr_bsq_pan_heb_swa_cnt_svk_fre_bem_cze_tsw_ukr_fin_dyu_zul_hun_hin_amh_geo_swe_ben_krd_mol_hau_gam_nor_est_ewe_bat_por_mly_jpn_tml_kor_mcd_grk_bam_dut_mao_ger_mlt_ind_mnd_spa_moo_lat_wly_rus_rom_prs_bul_qcu_pol_slo_eng_igb_anl_urd_chh_lit_sun_bos_fbf_alb_akn_jav_tha_amr_knd_dgb_tsn_tur_ita_scr_azi_yor_vie_tig_ses_swt_lda	0.423412368329586	0.998813926704482	0.320476593350483
847	amh_krd_zul_dut_wly_sod_gam_afr_azi_uzb_lda_tag_swa_ger_por_bsq_lit_amr_yor_mnd_pol_rus_ven_glc_ses_ukr_hun_xho_akn_est_scr_mlt_geo_eng_fre_bos_urd_aeg_sid_nor_fin_tsn_jav_ben_bat_jpn_tml_kor_prs_bul_fbf_guj_ind_mol_chh_mly_cnt_mcd_tsw_grk_tig_swe_rom_cze_ctl_qcu_arw_svk_ita_dyu_anl_alb_hau_slo_sun_pan_moo_hin_ewe_mao_tha_owc_knd_dgb_bam_tur_lat_spa_aze_cic_vie_heb_igb_swt_bem	-0.599356021025324	-1.43008427057702	0.156043926137935
848	gam_scr_dgb_por_chh_aeg_mlt_lat_tur_azi_swa_bat_tsw_grk_ger_bsq_mcd_hau_bem_cnt_nor_krd_cic_cze_ven_ctl_fin_ewe_tsn_est_bul_anl_geo_prs_glc_ita_mol_heb_amh_lit_hun_igb_sun_arw_mly_jpn_knd_kor_spa_eng_akn_slo_ind_fre_tig_jav_mnd_guj_dyu_afr_sod_hin_pol_bos_svk_qcu_urd_pan_alb_yor_wly_rus_amr_ben_mao_rom_zul_ukr_moo_tag_tha_sid_tml_ses_bam_aze_swe_dut_uzb_lda_vie_owc_fbf_xho_swt	-0.159528507196782	-0.376517682296946	0.707389728958395
849	sod_pan_cic_lit_owc_hau_chh_prs_tur_azi_igb_mly_swt_swe_eng_bsq_hin_heb_zul_cnt_dut_krd_dyu_bul_bam_arw_hun_bem_akn_fin_lat_sid_geo_alb_mol_scr_rom_mlt_aeg_pol_est_yor_bat_glc_sun_jpn_knd_kor_por_ctl_tsn_nor_ind_rus_tig_mao_mnd_urd_fbf_mcd_gam_ger_svk_fre_ita_qcu_cze_slo_ben_tsw_amh_spa_amr_ukr_jav_grk_lda_guj_ses_tag_tha_anl_tml_ven_dgb_uzb_afr_bos_aze_swa_vie_wly_moo_xho_ewe	-0.908836319923141	-2.20068193767686	0.0302345206438174
850	amh_prs_lda_mcd_owc_tig_chh_urd_aze_azi_zul_sun_tsn_scr_fre_bsq_afr_amr_igb_mnd_pan_bul_fbf_arw_swa_mol_fin_tsw_akn_est_rus_wly_geo_slo_bos_por_ben_heb_sid_cze_hun_dyu_mao_eng_ind_jpn_tml_kor_krd_nor_ewe_pol_bat_ctl_hau_tag_cnt_dut_bem_svk_sod_alb_ita_swe_rom_qcu_lat_grk_ger_ven_mlt_spa_aeg_lit_mly_hin_bam_glc_xho_jav_tha_gam_knd_moo_cic_uzb_guj_ukr_tur_dgb_vie_anl_swt_ses_yor	0.37522903862086	0.885257381987271	0.37830100424336
851	anl_arw_bam_mol_aeg_mlt_amh_scr_uzb_tur_yor_mly_igb_hin_krd_bsq_dut_heb_tsw_cnt_nor_swe_akn_urd_xho_grk_est_dyu_bem_hun_bul_hau_geo_por_ctl_glc_guj_owc_gam_fre_fin_lda_tag_rom_mao_jpn_tml_kor_slo_pol_dgb_lit_ind_mcd_tig_bat_mnd_ger_ven_svk_sid_eng_ukr_lat_cze_qcu_prs_ita_afr_zul_chh_spa_sod_bos_jav_alb_ses_rus_cic_sun_tha_wly_knd_tsn_swt_aze_ben_pan_azi_ewe_vie_amr_moo_swa_fbf	-0.00336237767594876	-0.00791681009189117	0.993700323219687
852	heb_guj_lda_scr_sid_owc_amh_swe_aze_tur_ven_sun_zul_alb_ger_bsq_ita_anl_swa_cnt_mcd_fre_tsw_pan_tsn_dut_fin_ses_fbf_hun_spa_mlt_geo_cze_ukr_rom_hin_chh_tig_lat_est_moo_ind_ctl_jav_jpn_knd_kor_bos_pol_dgb_slo_mao_krd_sod_tag_mnd_prs_ewe_nor_gam_afr_grk_urd_ben_qcu_glc_svk_lit_bam_amr_arw_hau_mol_mly_rus_igb_por_xho_bat_tha_wly_tml_akn_swt_azi_bul_eng_uzb_cic_vie_aeg_bem_dyu_yor	-0.297480108647255	-0.703621355152021	0.483426537286499
853	gam_rom_dgb_swe_hau_wly_heb_hin_uzb_tur_ven_bat_xho_lat_por_bsq_alb_amh_ses_mnd_ctl_urd_bam_bos_yor_prs_hun_bem_tsn_est_dut_owc_geo_rus_ger_krd_arw_tig_mlt_nor_fin_swa_mly_afr_jav_jpn_tml_kor_bul_fre_igb_spa_tag_ita_amr_sun_cnt_ukr_lda_ben_aeg_svk_mcd_pol_grk_qcu_eng_lit_cze_tsw_anl_slo_chh_mol_ind_guj_fbf_pan_cic_mao_tha_sod_knd_moo_ewe_aze_scr_glc_azi_swt_vie_sid_dyu_zul_akn	0.80611179886379	1.92042709917875	0.0578678823615974
854	aeg_lit_dyu_bul_chh_anl_sid_dut_azi_tur_swt_sun_lda_prs_slo_bsq_cze_hau_cic_cnt_por_hin_igb_svk_bam_ben_est_tsw_akn_hun_pol_sod_geo_ger_glc_spa_fre_gam_amh_eng_fin_zul_tag_lat_jav_jpn_knd_kor_nor_mcd_bem_krd_mao_rom_amr_ind_mnd_urd_tsn_arw_wly_ctl_guj_mol_rus_qcu_grk_bos_ukr_ewe_heb_afr_tig_alb_mly_scr_fbf_ita_swa_bat_tha_mlt_tml_xho_ses_aze_swe_pan_uzb_yor_vie_owc_moo_ven_dgb	-0.296294319449424	-0.699934518710233	0.485715392451818
855	tig_mol_tsw_lat_gam_hau_sid_lit_uzb_aze_ewe_bat_lda_slo_fre_bsq_svk_owc_dgb_mnd_ukr_bul_swt_glc_fbf_cze_fin_ses_xho_hun_rus_wly_geo_pol_spa_grk_alb_heb_amh_scr_est_dyu_ind_nor_sun_jpn_tml_kor_ita_krd_tsn_ger_jav_arw_mlt_mly_cnt_ben_akn_afr_chh_hin_ctl_bos_guj_qcu_prs_mcd_eng_igb_aeg_rom_amr_dut_tag_pan_moo_swe_zul_mao_tha_anl_knd_cic_yor_azi_por_urd_tur_ven_vie_sod_bem_swa_bam	-0.488974524200835	-1.16226822901785	0.248100513494502
856	owc_rom_dgb_fre_sid_tig_hau_urd_uzb_aze_ewe_bat_dyu_dut_mcd_bsq_afr_chh_tsw_mnd_pan_grk_xho_mol_lda_guj_hun_bam_cic_est_alb_gam_geo_ger_prs_lit_cze_wly_amh_eng_fin_ses_ind_krd_tag_jpn_knd_kor_hin_nor_igb_scr_sun_arw_sod_jav_cnt_glc_ven_swe_anl_por_pol_spa_ita_qcu_bos_ben_ukr_swt_amr_lat_heb_ctl_mao_rus_yor_bul_fbf_mly_tha_aeg_tml_zul_akn_tur_svk_slo_azi_bem_vie_mlt_swa_tsn_moo	-0.370078991502104	-0.877879360270097	0.382271527521454
857	hau_ctl_fbf_afr_amr_amh_aeg_swe_azi_aze_tsn_mao_cic_alb_guj_bsq_nor_heb_igb_mnd_pol_slo_dgb_svk_bem_bos_est_swa_dyu_fin_urd_chh_geo_ukr_lat_glc_arw_sod_tig_pan_hun_swt_ind_bul_jav_jpn_knd_kor_scr_por_akn_spa_sun_eng_wly_tag_cnt_dut_ses_mcd_anl_fre_lit_hin_ger_qcu_mol_prs_cze_zul_sid_krd_gam_rom_bat_ben_ewe_ita_tsw_mly_tha_owc_tml_ven_xho_tur_grk_rus_uzb_moo_vie_mlt_yor_lda_bam	-0.549414081363548	-1.31005722256586	0.193403143409292
858	hau_slo_moo_nor_heb_mlt_wly_bos_uzb_tur_ven_jav_igb_pol_dut_bsq_glc_amr_dgb_mnd_lit_urd_tsw_swe_ses_svk_est_fbf_swa_hun_rom_tig_geo_bul_mol_guj_pan_aeg_owc_ita_fin_bam_mly_grk_mao_jpn_knd_kor_scr_arw_bem_prs_tag_hin_sid_sun_cnt_por_zul_eng_anl_rus_mcd_ukr_cze_qcu_ben_ger_afr_yor_sod_lat_gam_fre_ind_krd_tsn_alb_ewe_bat_tha_chh_tml_xho_swt_azi_ctl_spa_aze_lda_vie_amh_cic_akn_dyu	-0.180154698343115	-0.425546088022229	0.671421777360439
859	anl_glc_dyu_bul_amh_gam_sid_rus_tur_uzb_zul_tag_moo_spa_guj_bsq_ctl_hau_akn_mnd_afr_grk_tsn_fre_bam_arw_hun_tsw_dgb_est_bos_chh_geo_slo_eng_dut_urd_wly_owc_ben_fin_igb_bat_pan_jav_jpn_tml_kor_scr_mcd_lda_ukr_ind_ger_aeg_mao_cnt_krd_ewe_prs_amr_cze_lat_hin_lit_qcu_nor_swe_svk_xho_sod_ita_heb_mol_mly_alb_bem_rom_swt_sun_tha_mlt_knd_yor_ven_azi_pol_por_aze_ses_vie_tig_fbf_cic_swa	0.111501869451416	0.26214789287643	0.79378720386677
860	hau_svk_moo_fre_wly_chh_amh_nor_aze_tur_cic_tag_akn_guj_dut_bsq_pol_mlt_yor_cnt_ita_cze_bam_afr_swt_grk_fin_xho_ven_hun_rus_sod_geo_mcd_por_ctl_ger_aeg_owc_bos_est_fbf_ind_bul_bat_jpn_tml_kor_glc_rom_lda_scr_sun_ukr_gam_mao_mnd_mol_tsn_spa_heb_urd_lit_lat_ben_qcu_slo_eng_alb_igb_anl_krd_amr_arw_jav_swe_ses_hin_dyu_mly_tha_sid_knd_bem_zul_azi_pan_prs_uzb_tsw_vie_tig_ewe_dgb_swa	-0.252030948694721	-0.596396954409283	0.552359032437962
861	hau_arw_swt_dut_sod_tig_mlt_swe_aze_azi_igb_mly_tsw_prs_ita_bsq_mol_amr_moo_cnt_pan_fre_ewe_spa_akn_mcd_fin_swa_bem_hun_hin_amh_geo_lat_afr_ctl_ger_sid_wly_grk_est_bam_sun_nor_mao_jpn_knd_kor_pol_guj_cic_glc_jav_urd_owc_ind_mnd_scr_fbf_lit_aeg_bul_slo_cze_bos_qcu_por_rus_alb_ses_gam_ukr_anl_ben_bat_svk_zul_eng_yor_tag_tha_chh_tml_lda_dyu_uzb_rom_krd_tur_tsn_vie_heb_dgb_xho_ven	0.089819670497842	0.211448487448132	0.833000001504001
862	gam_glc_ven_mcd_hau_amr_heb_dut_azi_aze_akn_mly_swt_slo_bos_bsq_hin_amh_tsw_mnd_rom_scr_moo_ita_cic_ukr_fin_yor_lda_est_por_wly_geo_svk_pol_afr_lit_sid_anl_spa_hun_zul_ind_arw_sun_jpn_tml_kor_mol_nor_swa_ben_mao_urd_mlt_jav_cnt_guj_bam_cze_chh_grk_fre_ctl_alb_qcu_rus_prs_lat_igb_aeg_eng_sod_krd_tag_bul_bem_swe_dyu_bat_tha_tig_knd_dgb_tsn_tur_pan_ger_uzb_fbf_vie_owc_ses_ewe_xho	-0.165043528535334	-0.389673846753716	0.697668685021872
863	sod_mol_fbf_grk_wly_heb_gam_cze_tur_uzb_igb_tag_zul_ukr_ger_bsq_por_anl_cic_mnd_svk_arw_ven_mcd_swt_krd_est_akn_tsn_fin_lat_tig_geo_glc_scr_rus_ctl_amh_mlt_fre_hun_bem_mly_nor_bat_jpn_knd_kor_dut_bul_ewe_prs_ind_eng_sid_mao_cnt_hin_ses_guj_chh_lit_alb_ben_rom_qcu_slo_bos_swe_yor_aeg_afr_owc_spa_jav_pol_swa_ita_bam_sun_tha_amr_tml_dgb_lda_aze_pan_urd_azi_tsw_vie_hau_xho_moo_dyu	-0.656473710506821	-1.56935004533829	0.119962700460416
864	heb_afr_yor_ukr_wly_chh_sid_bos_tur_uzb_lda_bat_fbf_nor_glc_bsq_eng_hau_tsn_mnd_arw_alb_moo_dut_dyu_scr_est_igb_ses_hun_krd_tig_geo_ger_rom_hin_cze_amh_owc_prs_fin_xho_tag_mcd_ind_jpn_knd_kor_bul_ita_bem_lat_mao_svk_amr_sun_cnt_mol_cic_swe_anl_rus_fre_ben_urd_qcu_spa_por_guj_zul_aeg_pol_mlt_lit_jav_ctl_tsw_grk_bam_mly_tha_gam_tml_dgb_swa_azi_pan_slo_aze_akn_vie_sod_ewe_swt_ven	0.0481674184928708	0.11348259280156	0.909892581808845
865	sod_rus_xho_ctl_amh_wly_owc_alb_tur_uzb_fbf_ind_akn_ukr_cze_bsq_fre_tig_dyu_cnt_svk_mcd_moo_bul_cic_pan_fin_swt_dgb_est_swe_aeg_geo_urd_pol_nor_dut_mlt_anl_prs_hun_igb_mly_slo_tag_jpn_knd_kor_ben_grk_yor_glc_jav_ger_gam_mao_mnd_mol_bam_afr_amr_lat_hin_por_bos_qcu_guj_arw_spa_swa_sid_eng_hau_ita_bat_rom_bem_lit_ses_sun_tha_heb_tml_tsw_ewe_azi_krd_scr_aze_ven_vie_chh_zul_lda_tsn	-0.474128151355878	-1.12670328513674	0.262766791208012
866	aeg_afr_fbf_bul_wly_tig_sid_slo_tur_azi_lda_mly_ven_grk_ben_bsq_fre_sod_yor_mnd_nor_ctl_bam_swe_akn_mcd_est_tsn_xho_fin_por_mlt_geo_pan_urd_arw_alb_anl_amr_cze_hun_ses_tag_eng_mao_jpn_knd_kor_spa_prs_swa_lat_bat_bos_chh_ind_cnt_svk_tsw_guj_owc_ger_mol_glc_rom_qcu_ukr_dut_scr_dyu_heb_rus_amh_hin_sun_lit_dgb_ita_moo_jav_tha_gam_tml_cic_bem_aze_krd_pol_uzb_zul_vie_hau_ewe_igb_swt	-0.815180178204515	-1.96685916785968	0.0521800847228484
867	owc_bul_igb_mol_wly_gam_aeg_ita_tur_uzb_bam_ind_tsw_slo_mcd_bsq_ben_anl_lda_cnt_pol_swe_bem_rom_ewe_por_fin_cic_yor_est_glc_hau_geo_ger_alb_guj_urd_heb_sid_fre_hun_dyu_mly_prs_mao_jpn_knd_kor_svk_lat_ven_hin_jav_ctl_sod_tag_mnd_nor_ses_lit_mlt_arw_rus_krd_afr_qcu_cze_ukr_eng_zul_chh_spa_amr_bos_bat_grk_akn_dut_swt_sun_tha_tig_tml_swa_dgb_aze_scr_pan_azi_xho_vie_amh_moo_tsn_fbf	-0.313972953991487	-0.743077311065321	0.459307867341889
868	anl_bul_igb_lat_gam_heb_sid_ctl_aze_azi_swt_jav_ven_ben_grk_bsq_slo_tig_dyu_cnt_por_ger_dgb_afr_bem_ita_fin_ses_moo_hun_glc_hau_geo_svk_krd_hin_rus_sod_owc_swe_est_bam_bat_scr_mly_jpn_knd_kor_mol_lit_swa_pol_tag_fre_aeg_sun_mnd_ukr_yor_dut_amr_urd_mcd_prs_spa_qcu_rom_eng_nor_cic_wly_pan_chh_arw_ind_alb_ewe_cze_tsw_mao_tha_mlt_tml_akn_tsn_tur_bos_guj_uzb_lda_vie_amh_xho_zul_fbf	0.0852801394443186	0.200764670451597	0.84132100327794
869	amr_fre_cic_pol_aeg_amh_gam_eng_azi_uzb_swa_mly_tsw_cze_ukr_bsq_pan_chh_ses_mnd_alb_slo_bam_bos_fbf_nor_fin_dyu_tsn_est_rus_heb_geo_krd_mcd_svk_mol_tig_mlt_ctl_hun_dgb_bat_afr_jav_jpn_knd_kor_por_grk_akn_prs_ind_ben_owc_tag_cnt_bul_lda_guj_hau_swe_lat_rom_arw_qcu_hin_ita_scr_moo_anl_urd_sod_lit_sun_ger_igb_dut_xho_mao_tha_wly_tml_yor_zul_tur_spa_glc_aze_swt_vie_sid_ven_bem_ewe	0.459615679888054	1.08419215177396	0.281082331643227
870	gam_spa_lda_arw_anl_owc_hau_svk_uzb_tur_tsn_bat_swa_ctl_cze_bsq_krd_mlt_moo_cnt_ita_slo_igb_mol_bem_alb_est_cic_dyu_fin_rom_sid_geo_afr_swe_pol_urd_aeg_amr_por_hun_swt_mao_bul_sun_jpn_tml_kor_hin_bos_xho_fre_ind_scr_tig_tag_mnd_grk_zul_nor_amh_eng_rus_ger_ben_qcu_guj_mcd_ukr_ses_sod_lit_heb_dut_jav_prs_tsw_lat_ewe_mly_tha_wly_knd_ven_akn_aze_glc_pan_azi_dgb_vie_chh_yor_fbf_bam	-0.166471982434871	-0.392799598428319	0.695366399032853
871	chh_swe_zul_guj_heb_aeg_amr_bos_azi_aze_bem_mao_bam_dut_ben_bsq_alb_mlt_cic_cnt_arw_ctl_igb_afr_swt_mcd_hun_dgb_lda_est_glc_sid_geo_rus_pol_nor_svk_owc_tig_urd_fin_akn_sun_cze_ind_jpn_tml_kor_ukr_prs_fbf_lat_jav_bul_wly_tag_mnd_eng_ven_krd_anl_scr_mol_slo_pan_qcu_fre_spa_ger_moo_hau_lit_sod_grk_bat_hin_ewe_rom_tsn_mly_tha_gam_knd_swa_tsw_tur_ita_por_uzb_ses_vie_amh_dyu_xho_yor	0.264370320860436	0.623375973190934	0.53456335594993
872	chh_cze_cic_mol_anl_tig_sod_dut_azi_tur_igb_sun_bem_rus_mcd_bsq_hin_heb_dyu_mnd_fre_scr_moo_pol_dgb_arw_hun_zul_yor_fin_glc_mlt_geo_pan_ger_alb_afr_hau_amr_ben_est_xho_tag_eng_jav_jpn_tml_kor_ita_por_akn_svk_mao_grk_sid_mly_cnt_guj_swa_ctl_gam_lat_spa_ukr_nor_qcu_bos_bul_swe_ewe_owc_krd_aeg_urd_ind_slo_fbf_prs_bam_bat_tha_amh_knd_tsw_tsn_uzb_rom_lit_aze_lda_vie_wly_ses_ven_swt	0.135010965713317	0.31745722868818	0.751608327490655
873	heb_spa_ewe_rom_amr_aeg_wly_glc_tur_aze_ven_mao_yor_arw_ukr_bsq_svk_sod_lda_cnt_mcd_grk_tsw_swe_dgb_lat_fin_fbf_bem_hun_pol_tig_geo_slo_pan_ita_ger_gam_anl_afr_est_bam_mly_bos_bat_jpn_tml_kor_scr_nor_xho_urd_ind_lit_sid_sun_mnd_alb_swa_fre_hau_rus_mol_ben_bul_qcu_guj_krd_prs_moo_chh_por_amh_ctl_tag_hin_igb_dut_cic_jav_tha_owc_knd_swt_dyu_uzb_cze_eng_azi_tsn_vie_mlt_akn_ses_zul	-0.307286251716232	-0.726718592499037	0.469223621977931
874	gam_rus_tsw_guj_mlt_amr_wly_eng_azi_aze_bam_bat_dyu_swe_spa_bsq_slo_heb_swa_mnd_arw_ger_igb_por_zul_mcd_hun_fbf_ewe_fin_fre_sid_geo_ita_cze_rom_nor_owc_chh_alb_est_cic_jav_bos_sun_jpn_knd_kor_lit_dut_tsn_pan_ind_bul_amh_mao_cnt_scr_bem_pol_hau_glc_urd_ctl_krd_qcu_grk_ben_mol_xho_aeg_lat_sod_prs_mly_svk_ven_ukr_swt_tag_tha_anl_tml_akn_yor_tur_hin_afr_uzb_dgb_vie_tig_lda_ses_moo	-0.00125829479857083	-0.00296272454110776	0.997642437263849
875	sod_glc_igb_ita_gam_hau_sid_svk_aze_tur_ven_bat_bam_swe_ukr_bsq_arw_mlt_yor_cnt_eng_urd_dyu_bos_fbf_alb_est_lda_tsn_fin_pol_heb_geo_bul_spa_por_slo_chh_amh_dut_hun_tsw_sun_cze_ind_jpn_tml_kor_krd_pan_ewe_mcd_jav_rom_tig_tag_mnd_hin_moo_lit_anl_ger_scr_guj_grk_qcu_mol_lat_ben_xho_amr_afr_owc_nor_mao_ctl_cic_rus_swt_mly_tha_aeg_knd_swa_bem_azi_fre_prs_uzb_akn_vie_wly_ses_zul_dgb	0.0662977953814723	0.1561049253494	0.876288674199749
876	amr_bos_dgb_pol_sid_amh_heb_rom_aze_azi_ses_ind_zul_ger_lat_bsq_por_gam_yor_mnd_hin_eng_ven_grk_swa_lit_est_dyu_cic_fin_pan_tig_geo_spa_krd_cze_afr_sod_mlt_urd_hun_tsn_jav_prs_tag_jpn_knd_kor_rus_scr_xho_svk_mly_glc_chh_mao_cnt_ben_ewe_dut_aeg_alb_mcd_arw_guj_qcu_ctl_nor_fre_bam_owc_swe_anl_mol_bat_ita_lda_bul_igb_sun_tha_wly_tml_fbf_swt_tur_slo_ukr_uzb_tsw_vie_hau_moo_akn_bem	0.366906979473873	0.865796248214178	0.388829963200239
877	sod_ben_swa_ita_anl_owc_gam_swe_aze_azi_ses_mao_cic_lat_por_bsq_eng_hau_xho_mnd_arw_lit_swt_bos_dgb_ukr_fin_akn_yor_hun_scr_sid_geo_hin_bul_urd_afr_aeg_amr_ctl_est_ewe_jav_cze_mly_jpn_knd_kor_ger_glc_tsn_rus_tag_slo_chh_sun_cnt_mcd_bem_pol_tig_fre_rom_grk_krd_qcu_guj_prs_dut_moo_amh_mol_wly_spa_bat_alb_tsw_svk_bam_ind_tha_heb_tml_fbf_dyu_uzb_pan_nor_tur_ven_vie_mlt_igb_zul_lda	-0.253246078515331	-0.598772975462032	0.550779988718102
878	wly_mcd_ven_cze_amh_sid_sod_fre_uzb_aze_dgb_jav_zul_eng_mol_bsq_por_tig_yor_cnt_guj_ctl_cic_lat_xho_pol_hun_tsw_igb_fin_arw_amr_geo_lit_nor_bos_pan_hau_aeg_ger_est_fbf_mao_krd_ind_jpn_tml_kor_rus_swe_bem_grk_sun_svk_chh_bat_mnd_dut_moo_prs_mlt_scr_rom_ben_spa_qcu_ukr_urd_bul_ewe_owc_afr_anl_slo_tag_glc_bam_alb_dyu_mly_tha_heb_knd_ses_tsn_tur_hin_ita_azi_akn_vie_gam_swt_lda_swa	-0.655994799942116	-1.56824607376621	0.12022008405551
879	anl_glc_ses_rom_wly_owc_chh_rus_azi_aze_akn_sun_moo_slo_afr_bsq_fre_gam_bem_mnd_cze_alb_xho_ukr_fbf_bul_hun_swt_cic_fin_eng_hau_geo_spa_lit_mcd_ben_sod_amh_hin_est_zul_ind_dut_bat_jpn_tml_kor_lat_bos_ven_pan_mao_svk_aeg_mly_cnt_prs_tsn_ita_amr_guj_nor_grk_scr_qcu_arw_mol_swe_ewe_tig_ctl_heb_pol_jav_krd_swa_por_lda_tag_tha_mlt_knd_tsw_igb_tur_urd_ger_uzb_yor_vie_sid_dgb_bam_dyu	-0.206779416618759	-0.488356910993733	0.626446580852274
880	sid_pol_tsw_lit_hau_mlt_gam_bos_uzb_tur_xho_ind_bem_swe_urd_bsq_guj_wly_ven_cnt_arw_nor_lda_rus_tsn_glc_hun_igb_swt_fin_eng_amr_geo_grk_mol_bul_hin_sod_aeg_mcd_est_fbf_mao_ita_jav_jpn_tml_kor_ben_rom_dgb_pan_mly_scr_amh_tag_mnd_svk_ewe_alb_anl_por_slo_afr_ctl_qcu_fre_ukr_prs_dyu_owc_spa_tig_ger_bat_cze_yor_dut_cic_sun_tha_chh_knd_swa_ses_azi_lat_krd_aze_zul_vie_heb_akn_bam_moo	-0.0149909165936901	-0.0353280743515168	0.971893854540276
881	heb_scr_xho_dut_owc_hau_aeg_afr_uzb_tur_igb_ind_moo_ukr_ita_bsq_ben_gam_ven_mnd_svk_guj_tsn_grk_cic_krd_hun_zul_yor_fin_ctl_mlt_geo_rom_swe_glc_bos_tig_sid_prs_est_swt_mly_rus_sun_jpn_tml_kor_mol_lat_akn_pan_bat_cze_wly_tag_cnt_bul_dyu_por_anl_ger_eng_slo_hin_qcu_mcd_lit_pol_ses_amr_fre_amh_arw_jav_urd_bam_spa_ewe_mao_tha_sod_knd_tsw_fbf_aze_nor_alb_azi_swa_vie_chh_bem_dgb_lda	-0.395276141985879	-0.935953552740433	0.351721176611896
882	hau_mcd_tsn_krd_wly_heb_mlt_rus_tur_aze_lda_mly_moo_ger_scr_bsq_bos_anl_xho_cnt_glc_dut_ewe_pol_akn_afr_hun_dyu_ven_est_fre_sid_geo_ita_guj_slo_cze_amr_amh_por_fin_swt_tag_ben_bat_jpn_knd_kor_prs_arw_cic_grk_jav_urd_chh_mao_mnd_lit_tsw_lat_owc_ctl_eng_nor_spa_qcu_mol_swe_pan_swa_sod_rom_gam_ukr_sun_bul_bem_svk_dgb_ind_tha_tig_tml_zul_bam_uzb_alb_hin_azi_igb_vie_aeg_ses_yor_fbf	-1.08285704237861	-2.65035326841199	0.0094504783377617
883	tig_pol_lda_swe_aeg_wly_heb_eng_azi_tur_ewe_sun_tsn_svk_ita_bsq_slo_owc_swt_mnd_urd_ben_cic_grk_swa_arw_fin_bem_igb_hun_ukr_amh_geo_guj_nor_bul_pan_gam_chh_krd_est_ses_mao_rom_ind_jpn_knd_kor_mol_spa_bam_dut_bat_fre_amr_mly_cnt_mcd_ven_lat_sid_afr_bos_prs_ctl_qcu_scr_lit_rus_fbf_mlt_por_anl_cze_jav_glc_moo_alb_zul_tag_tha_hau_tml_xho_dgb_uzb_hin_ger_aze_tsw_vie_sod_akn_yor_dyu	0.181791612954422	0.427618195681093	0.669917651342373
884	chh_krd_fbf_grk_owc_amr_sod_por_aze_uzb_dyu_ind_xho_guj_bos_bsq_urd_sid_ewe_cnt_ita_pol_moo_swe_bem_spa_est_akn_tsw_hun_pan_gam_geo_ctl_eng_lat_mcd_mlt_hau_ukr_fin_zul_mao_ben_sun_jpn_tml_kor_rus_rom_yor_afr_jav_mol_amh_mly_mnd_prs_ses_cze_wly_bul_dut_arw_lit_qcu_nor_hin_slo_ven_heb_scr_aeg_svk_tag_fre_swa_ger_dgb_bat_tha_anl_knd_tsn_igb_azi_glc_alb_tur_cic_vie_tig_swt_lda_bam	-0.800205792040872	-1.9268345116795	0.0570531095928282
885	sod_ukr_fbf_spa_heb_gam_tig_dut_azi_uzb_swa_mao_yor_lat_eng_bsq_arw_amr_ven_mnd_swe_ger_swt_urd_cic_pan_fin_xho_dyu_est_mol_mlt_geo_mcd_ita_glc_nor_wly_hau_pol_hun_tsw_bat_afr_mly_jpn_knd_kor_lit_por_tsn_slo_tag_guj_anl_sun_cnt_hin_igb_grk_owc_ctl_svk_ben_scr_qcu_krd_bul_cze_bem_aeg_fre_chh_rom_jav_rus_zul_prs_dgb_ind_tha_sid_tml_ses_bam_tur_bos_alb_aze_moo_vie_amh_akn_lda_ewe	0.334233168532187	0.788841225330464	0.432211172202346
886	chh_lit_bem_eng_mlt_anl_amh_pol_aze_tur_fbf_ind_bam_arw_rus_bsq_urd_gam_tsw_cnt_fre_slo_dyu_ita_akn_prs_est_moo_ven_fin_scr_aeg_geo_grk_cze_nor_alb_sid_sod_ukr_hun_ses_tag_swe_mly_jpn_knd_kor_por_svk_dgb_guj_jav_ben_wly_bat_mnd_afr_lda_hin_tig_bul_ger_mol_lat_qcu_glc_mcd_spa_xho_heb_bos_amr_dut_sun_krd_tsn_rom_cic_mao_tha_owc_tml_swa_swt_uzb_pan_ctl_azi_ewe_vie_hau_zul_igb_yor	-0.232473830930951	-0.549506296939193	0.58397518944338
887	amr_urd_ewe_mol_mlt_aeg_tig_pan_aze_uzb_igb_bat_swt_ger_guj_bsq_bos_sid_ses_mnd_lit_mcd_akn_bul_tsn_grk_est_dgb_moo_hun_afr_heb_geo_fre_spa_nor_ita_sod_chh_ctl_fin_dyu_mao_eng_sun_jpn_knd_kor_krd_ben_ven_rus_ind_pol_hau_jav_cnt_swe_zul_alb_owc_hin_lat_svk_glc_qcu_por_arw_rom_xho_anl_cze_amh_scr_mly_prs_lda_ukr_swa_tag_tha_gam_tml_cic_bem_tur_dut_slo_azi_fbf_vie_wly_bam_tsw_yor	-0.120495926246839	-0.284456621711137	0.776692892574678
888	tig_alb_ses_pol_amh_mlt_chh_pan_uzb_azi_dyu_tag_bem_bos_lat_bsq_ger_amr_swa_cnt_glc_afr_xho_spa_ven_por_fin_fbf_dgb_hun_arw_owc_geo_mol_nor_ben_krd_sod_gam_dut_est_igb_sun_svk_bat_jpn_tml_kor_grk_ctl_swt_lit_mly_ukr_aeg_jav_mnd_guj_yor_fre_heb_cze_rom_swe_rus_qcu_ita_slo_hin_tsw_sid_mcd_wly_scr_ind_eng_cic_urd_akn_mao_tha_hau_knd_moo_tsn_tur_prs_bul_aze_lda_vie_anl_zul_bam_ewe	-0.10461559402385	-0.246800208328277	0.805606820837937
889	anl_prs_swt_scr_gam_aeg_hau_slo_azi_uzb_dyu_ind_tsw_eng_swe_bsq_cze_sod_bem_mnd_svk_pol_xho_ger_bam_ita_hun_igb_lda_fin_grk_amh_geo_arw_dut_pan_ukr_wly_owc_bul_est_tsn_mly_hin_sun_jpn_knd_kor_rom_guj_fbf_urd_mao_bos_sid_bat_cnt_mcd_dgb_lat_mlt_spa_afr_nor_glc_qcu_krd_rus_lit_cic_heb_alb_amr_por_tag_ben_yor_fre_zul_jav_tha_tig_tml_ewe_moo_tur_mol_ctl_aze_ses_vie_chh_ven_swa_akn	-0.327890275915586	-0.775807717124446	0.439830960000532
890	heb_scr_dyu_ukr_chh_amr_anl_prs_azi_tur_tsw_jav_cic_pan_urd_bsq_ctl_tig_tsn_cnt_bul_dut_xho_arw_lda_lat_est_bam_swt_hun_ben_sod_geo_hin_alb_guj_swe_aeg_amh_por_fin_moo_bat_nor_sun_jpn_knd_kor_rom_fre_yor_ger_tag_afr_mlt_mly_mnd_lit_ven_slo_wly_grk_rus_pol_ita_qcu_glc_krd_eng_swa_gam_cze_hau_spa_ind_mol_zul_mcd_bem_mao_tha_sid_tml_igb_akn_uzb_svk_bos_aze_ewe_vie_owc_dgb_ses_fbf	-0.746875363227217	-1.79473275138009	0.0759451127104799
891	gam_ukr_akn_mol_mlt_amr_heb_bul_aze_tur_fbf_sun_swa_lat_krd_bsq_swe_sod_tsn_mnd_arw_pol_ewe_hin_yor_slo_est_zul_dyu_hun_spa_owc_geo_glc_ctl_por_ita_anl_amh_rom_fin_xho_jav_pan_tag_jpn_knd_kor_alb_nor_lda_scr_bat_dut_sid_ind_cnt_rus_bem_fre_hau_cze_ben_svk_bos_qcu_urd_ger_mcd_ven_wly_lit_chh_grk_mao_afr_moo_eng_swt_mly_tha_tig_tml_cic_bam_uzb_prs_guj_azi_ses_vie_aeg_igb_tsw_dgb	-0.975959858969099	-2.38072256856854	0.0193181340570968
892	anl_eng_ven_dut_heb_tig_sid_ukr_azi_aze_tsw_sun_akn_afr_hin_bsq_mol_chh_lda_cnt_svk_urd_bam_rus_yor_nor_fin_cic_igb_hun_alb_sod_geo_swe_ctl_bos_prs_amh_aeg_scr_est_moo_mly_cze_bat_jpn_knd_kor_lat_krd_tsn_spa_jav_bul_wly_tag_mnd_ita_dgb_glc_gam_slo_lit_pan_mcd_qcu_ben_guj_pol_ewe_hau_arw_owc_fre_ind_rom_dyu_grk_swt_mao_tha_mlt_tml_xho_bem_tur_ger_por_uzb_ses_vie_amr_fbf_swa_zul	-0.504006766449293	-1.19887002303947	0.233624372542998
893	wly_guj_yor_por_owc_chh_heb_mcd_tur_uzb_dyu_ind_ven_arw_prs_bsq_fre_amr_ses_mnd_slo_nor_moo_pan_bam_eng_fin_lda_tsn_hun_lit_sid_geo_spa_bul_rus_lat_gam_hau_cze_est_swa_sun_ben_jav_jpn_knd_kor_swe_svk_igb_pol_bat_glc_anl_mly_cnt_bos_tsw_ita_sod_urd_dut_scr_hin_qcu_mol_ukr_rom_fbf_amh_alb_aeg_krd_tag_afr_ewe_ger_cic_mao_tha_tig_tml_xho_swt_aze_grk_ctl_azi_zul_vie_mlt_bem_akn_dgb	-0.373994244164025	-0.886087558033527	0.377855861211538
894	mlt_lat_igb_mol_sod_chh_hau_grk_uzb_aze_dgb_sun_tsw_ger_dut_bsq_hin_amh_yor_cnt_eng_swe_fbf_bul_dyu_urd_hun_tsn_ewe_fin_nor_tig_geo_bos_ita_pol_afr_amr_owc_ctl_est_xho_tag_guj_mao_jpn_knd_kor_ben_pan_ven_scr_jav_arw_sid_bat_mnd_alb_zul_krd_wly_svk_rom_mcd_spa_qcu_rus_glc_slo_swt_heb_ukr_gam_por_mly_fre_akn_cze_bem_ind_tha_aeg_tml_cic_ses_azi_lit_prs_tur_swa_vie_anl_bam_lda_moo	-0.732752398451866	-1.75538936417549	0.0824855449367087
895	amr_mcd_akn_rom_sod_chh_hau_hin_tur_aze_ses_jav_bem_bul_ctl_bsq_ben_tig_yor_mnd_lit_ita_tsw_krd_moo_grk_fin_lda_tsn_est_ukr_amh_geo_ger_swe_mol_slo_sid_mlt_dut_hun_dyu_mao_urd_tag_jpn_knd_kor_glc_nor_swa_alb_sun_pol_gam_ind_cnt_bos_xho_eng_owc_afr_scr_arw_svk_qcu_pan_por_fre_swt_heb_cze_anl_guj_mly_lat_zul_rus_ewe_bat_tha_aeg_tml_bam_igb_azi_prs_spa_uzb_cic_vie_wly_ven_fbf_dgb	0.0416558600835987	0.0980727647189632	0.922085579926497
896	tig_por_dgb_mol_gam_sod_wly_slo_azi_aze_yor_ind_dyu_spa_ben_bsq_eng_anl_lda_cnt_alb_rus_tsn_cze_bem_lat_est_akn_swa_hun_nor_heb_geo_arw_bul_lit_pan_chh_aeg_fre_fin_xho_sun_afr_tag_jpn_knd_kor_pol_urd_tsw_bos_mly_scr_mlt_bat_mnd_krd_bam_ukr_owc_dut_ita_rom_swe_qcu_guj_mcd_prs_fbf_sid_svk_hau_hin_jav_grk_igb_ger_ewe_mao_tha_amr_tml_ven_moo_uzb_ctl_glc_tur_swt_vie_amh_cic_zul_ses	-0.576738083404031	-1.37422557188453	0.172674455896122
897	amh_lit_dyu_mol_heb_amr_hau_svk_aze_tur_swa_tag_ven_nor_fre_bsq_ita_mlt_bem_mnd_ukr_glc_tsn_eng_igb_krd_est_yor_cic_fin_hin_tig_geo_scr_grk_rom_pol_anl_aeg_bul_hun_fbf_sun_ben_bat_jpn_knd_kor_pan_dut_dgb_slo_mao_mcd_gam_ind_cnt_arw_moo_por_sod_ger_ctl_spa_guj_qcu_swe_prs_rus_zul_chh_bos_sid_cze_jav_afr_tsw_lat_ewe_mly_tha_owc_tml_bam_lda_uzb_urd_alb_azi_swt_vie_wly_akn_ses_xho	-0.544619497649157	-1.29743464464819	0.197690854001822
898	hau_rom_tsw_eng_anl_amr_sid_por_azi_uzb_igb_sun_bam_mol_ukr_bsq_rus_chh_cic_cnt_alb_ger_ses_lit_akn_bul_fin_dyu_fbf_hun_ctl_owc_geo_swe_ben_fre_bos_heb_amh_cze_est_bem_ind_ita_mao_jpn_tml_kor_slo_guj_swt_pol_jav_prs_gam_tag_mnd_lat_yor_hin_sod_dut_scr_krd_pan_qcu_afr_arw_urd_xho_mlt_spa_aeg_nor_bat_grk_lda_glc_swa_mly_tha_tig_knd_tsn_ven_tur_svk_mcd_aze_ewe_vie_wly_zul_moo_dgb	-0.343634627550493	-0.814497352341365	0.417440869688733
899	amh_spa_lda_krd_mlt_anl_amr_ita_aze_tur_ven_mao_yor_slo_dut_bsq_eng_gam_zul_cnt_rus_hin_tsw_nor_xho_fre_hun_igb_tsn_est_urd_tig_geo_scr_cze_guj_ukr_hau_wly_pol_fin_dyu_mly_bos_sun_jpn_tml_kor_svk_mcd_ewe_bul_bat_ger_heb_tag_mnd_pan_akn_mol_sod_por_glc_ben_swe_qcu_lit_ctl_rom_ses_owc_arw_aeg_grk_ind_lat_moo_afr_fbf_jav_tha_sid_knd_swt_dgb_uzb_prs_alb_azi_bam_vie_chh_swa_bem_cic	0.414275275777577	0.97532577534424	0.331928843583426
900	gam_krd_dgb_urd_wly_amr_sod_guj_tur_uzb_swt_bat_lda_nor_rus_bsq_slo_owc_bem_cnt_ben_dut_bam_pol_tsn_ita_fin_moo_ewe_est_bul_mlt_geo_spa_fre_svk_swe_anl_amh_eng_hun_zul_sun_afr_tag_jpn_tml_kor_prs_scr_ven_ger_mao_mcd_heb_jav_mnd_lit_dyu_por_hau_grk_hin_ukr_ctl_qcu_mol_glc_alb_akn_tig_lat_aeg_cze_ind_pan_cic_bos_swa_mly_tha_sid_knd_yor_xho_aze_arw_rom_azi_ses_vie_chh_igb_fbf_tsw	-0.0156275464027423	-0.0368216120583291	0.970706164414975
901	mlt_ctl_xho_slo_hau_anl_sid_mol_uzb_azi_dyu_mao_swt_dut_guj_bsq_krd_wly_fbf_mnd_prs_cze_tsn_swe_lda_hin_fin_zul_bam_hun_spa_aeg_geo_svk_nor_grk_rus_amr_chh_pol_est_yor_sun_bul_tag_jpn_knd_kor_glc_pan_cic_afr_bat_por_gam_ind_cnt_scr_moo_rom_heb_ita_lit_ger_urd_qcu_mcd_ben_arw_swa_tig_alb_amh_fre_jav_lat_tsw_bos_ewe_mly_tha_owc_tml_ven_akn_aze_ukr_eng_tur_ses_vie_sod_igb_dgb_bem	-0.996408939395385	-2.43318437975578	0.0168785496848662
[truncated: 99 more rows]
