# Supplementary material for: Future Tense and Economic Decisions: Controlling for Cultural Evolution
Source: PLoS One. 2015 Jul 17;10(7):e0132145. doi: 10.1371/journal.pone.0132145 (PMC4506144; doi:10.1371/journal.pone.0132145)
Supplement: S8 Appendix — See README files within the various sub-folders. (ZIP) [file pone.0132145.s008.zip › S3_Code/Residuals_new/PGLS/PermuteResults/permute_B_SavingsWITHINFAM_22000.csv]

	ftr	r	t	p
1	wly_eng_akn_lit_owc_amh_sod_slo_uzb_azi_ven_ind_yor_mol_por_bsq_scr_sid_moo_mnd_guj_bos_bam_rus_bem_pan_est_zul_swa_fin_arw_gam_geo_ctl_fre_ben_spa_hau_mlt_krd_hun_dgb_mao_alb_tag_jpn_knd_kor_cze_ger_lda_mcd_bat_svk_amr_sun_cnt_grk_ewe_rom_anl_urd_nor_lat_bul_qcu_ita_afr_hin_cic_tig_dut_aeg_pol_jav_ukr_swt_swe_igb_mly_tha_heb_tml_ses_fbf_aze_prs_glc_tur_xho_vie_chh_dyu_tsw_tsn	0.230203307059797	0.541671000070422	0.589340551686487
2	owc_grk_dgb_ben_sod_chh_amr_fre_tur_uzb_tsw_mao_igb_dut_slo_bsq_rom_sid_bem_mnd_mol_svk_lda_alb_ven_swe_est_cic_fbf_fin_urd_aeg_geo_arw_pol_bos_ukr_gam_tig_ita_hun_akn_ind_krd_tag_jpn_tml_kor_afr_lat_swa_guj_bat_spa_amh_sun_cnt_nor_bam_eng_heb_bul_hin_rus_ger_qcu_cze_lit_mcd_dyu_mlt_scr_anl_pan_jav_ctl_swt_glc_ewe_mly_tha_wly_knd_yor_ses_azi_prs_por_aze_tsn_vie_hau_xho_zul_moo	0.184858142111556	0.435559152512454	0.664165865025673
3	heb_mcd_swa_slo_sid_owc_hau_lit_azi_uzb_lda_mao_tsw_rom_pol_bsq_swe_wly_akn_cnt_spa_nor_ven_dut_igb_arw_est_dyu_tsn_hun_rus_amh_geo_hin_alb_fre_ger_chh_amr_afr_fin_ewe_tag_guj_ind_jpn_tml_kor_svk_por_bem_lat_mly_bos_gam_bat_mnd_scr_xho_ukr_mlt_ben_glc_bul_eng_qcu_urd_mol_ita_dgb_sod_krd_aeg_grk_sun_ctl_fbf_cze_cic_jav_tha_tig_knd_moo_ses_aze_pan_prs_tur_swt_vie_anl_yor_zul_bam	0.0380990767034926	0.0896968926444297	0.928720976539026
4	sid_scr_zul_krd_wly_amr_anl_dut_aze_uzb_yor_tag_dyu_grk_swe_bsq_afr_amh_ven_mnd_rom_hin_moo_mol_tsn_lit_fin_fbf_akn_hun_pan_chh_geo_cze_ukr_lat_bul_aeg_owc_ger_est_cic_jav_slo_bat_jpn_knd_kor_guj_por_bam_spa_sun_ctl_mlt_mao_cnt_fre_swa_ita_sod_nor_mcd_alb_urd_qcu_arw_rus_eng_tsw_heb_prs_gam_pol_ind_bos_lda_glc_bem_mly_tha_hau_tml_swt_xho_azi_svk_ben_tur_igb_vie_tig_ewe_ses_dgb	-0.626640066235165	-1.49695255067881	0.137791878911283
5	amh_grk_tsw_lat_heb_amr_tig_krd_uzb_azi_lda_sun_yor_mcd_slo_bsq_bos_sod_akn_cnt_swe_ctl_swt_rom_moo_fre_fin_swa_zul_est_cze_sid_geo_scr_ita_ukr_hin_mlt_gam_urd_hun_fbf_mao_spa_tag_jpn_tml_kor_afr_eng_ewe_dut_ind_prs_aeg_bat_mnd_alb_dyu_pol_wly_por_guj_mol_lit_qcu_ger_ben_rus_xho_anl_glc_hau_pan_mly_arw_igb_bul_ses_jav_tha_owc_knd_tsn_bem_tur_svk_nor_aze_bam_vie_chh_dgb_ven_cic	0.617650220194585	1.46139670422375	0.147277266730211
6	amr_bos_tsw_cze_aeg_mlt_tig_afr_azi_aze_lda_bat_ses_bul_ctl_bsq_alb_gam_moo_cnt_por_rom_tsn_pan_zul_mcd_hun_cic_bem_est_ben_owc_geo_dut_swe_arw_prs_amh_sod_spa_fin_akn_mly_krd_ind_jpn_tml_kor_ukr_lit_xho_lat_tag_hin_hau_mao_mnd_guj_dgb_mol_wly_ger_grk_fre_pol_qcu_glc_slo_rus_ewe_heb_eng_chh_nor_sun_svk_swt_ita_bam_jav_tha_anl_knd_swa_yor_uzb_urd_scr_tur_igb_vie_sid_fbf_dyu_ven	0.150228685196921	0.353552628059468	0.724474398406617
7	owc_pan_swa_hin_amr_gam_wly_grk_tur_uzb_cic_jav_igb_pol_guj_bsq_nor_heb_fbf_mnd_ben_urd_xho_fre_ewe_prs_hun_swt_zul_fin_mcd_chh_geo_afr_ita_ukr_eng_sod_amh_ctl_est_ven_tag_dut_bat_jpn_tml_kor_svk_rom_bem_swe_mly_lit_tig_sun_cnt_spa_akn_slo_anl_bul_cze_glc_alb_qcu_scr_bos_mol_ses_sid_ger_mlt_lat_mao_por_dyu_arw_yor_ind_tha_aeg_knd_tsn_dgb_azi_krd_rus_aze_lda_vie_hau_bam_moo_tsw	-0.274384392453952	-0.647979174494455	0.518594997948626
8	wly_lit_tsw_krd_tig_hau_gam_dut_uzb_azi_dyu_mly_akn_bos_glc_bsq_pan_anl_tsn_mnd_slo_svk_fbf_spa_swa_alb_est_dgb_zul_fin_ctl_heb_geo_afr_urd_arw_rom_amh_mlt_hin_hun_moo_jav_swe_bat_jpn_tml_kor_fre_grk_bam_lat_ind_prs_sid_tag_cnt_ben_bem_nor_amr_mcd_ukr_eng_rus_qcu_por_pol_mol_swt_aeg_bul_sod_scr_mao_ger_igb_cze_ven_sun_tha_owc_knd_ewe_ses_aze_guj_ita_tur_lda_vie_chh_yor_xho_cic	-0.00622818107793418	-0.0146673708928179	0.988328970660145
9	amh_ita_cic_scr_hau_owc_mlt_afr_tur_aze_moo_bat_akn_mol_slo_bsq_pol_amr_ses_mnd_dut_svk_xho_swe_igb_nor_hun_tsw_dyu_est_cze_aeg_geo_fre_ben_lit_grk_gam_chh_bos_fin_bem_jav_urd_mly_jpn_knd_kor_pan_hin_fbf_rus_sun_guj_anl_ind_cnt_rom_ven_ctl_sid_glc_por_eng_prs_qcu_krd_mcd_alb_tsn_wly_ger_heb_arw_tag_spa_ewe_bul_bam_mao_tha_tig_tml_zul_swa_azi_lat_ukr_uzb_lda_vie_sod_dgb_swt_yor	-0.162922996048811	-0.385039769729932	0.701087139606019
10	mlt_mcd_lda_rom_aeg_amr_gam_urd_uzb_tur_ewe_bat_bam_slo_pol_bsq_guj_heb_ven_mnd_ben_ctl_fbf_lat_xho_alb_est_dgb_swt_fin_krd_wly_geo_dut_bul_afr_spa_owc_sid_arw_hun_tsw_tag_scr_sun_jpn_tml_kor_hin_prs_yor_grk_jav_svk_tig_mly_cnt_ger_bem_eng_anl_lit_rus_nor_cze_qcu_bos_mol_fre_igb_hau_swe_chh_ukr_ind_pan_ses_glc_moo_mao_tha_amh_knd_swa_cic_azi_ita_por_aze_dyu_vie_sod_tsn_zul_akn	0.420170690419105	0.990270946403796	0.324611211111231
11	heb_pol_bam_fre_aeg_wly_chh_bos_uzb_tur_cic_tag_lda_krd_ger_bsq_svk_anl_dyu_mnd_rus_scr_moo_urd_yor_spa_hun_dgb_ven_fin_cze_amh_geo_lit_alb_swe_dut_owc_sid_ctl_est_ewe_ind_mol_mao_jpn_knd_kor_rom_arw_ses_hin_mly_nor_hau_sun_cnt_grk_tsw_afr_gam_por_ita_mcd_glc_qcu_pan_guj_prs_zul_sod_lat_mlt_slo_bat_bul_igb_ukr_xho_jav_tha_tig_tml_fbf_tsn_aze_eng_ben_azi_akn_vie_amr_swa_swt_bem	0.379121650945003	0.89335325648813	0.373973977898035
12	owc_svk_akn_grk_mlt_gam_hau_pol_azi_aze_dgb_ind_dyu_fre_ctl_bsq_lat_amh_swa_cnt_prs_alb_ewe_ben_ven_por_fin_yor_tsn_hun_dut_amr_geo_swe_ger_arw_urd_sod_tig_rom_est_ses_tag_slo_mly_jpn_knd_kor_mcd_bos_fbf_nor_bat_scr_heb_jav_mnd_bul_tsw_afr_sid_lit_ukr_rus_spa_qcu_mol_ita_guj_swt_aeg_eng_anl_cze_sun_hin_xho_pan_bam_mao_tha_chh_tml_moo_cic_uzb_glc_krd_tur_bem_vie_wly_lda_igb_zul	0.60732006388322	1.43691628254667	0.154097607956765
13	aeg_prs_zul_swe_anl_sid_mlt_rus_tur_aze_cic_tag_tsw_eng_arw_bsq_ita_owc_yor_cnt_guj_urd_swt_por_dyu_mol_est_lda_xho_fin_rom_wly_geo_dut_glc_cze_scr_gam_chh_spa_hun_bem_mao_bul_bat_jpn_knd_kor_afr_ctl_fbf_bos_ind_ukr_heb_sun_mnd_pan_ses_fre_amr_alb_hin_grk_nor_qcu_pol_krd_ben_tsn_amh_lat_sod_lit_jav_slo_ewe_mcd_moo_mly_tha_hau_tml_akn_igb_uzb_ger_svk_azi_swa_vie_tig_bam_ven_dgb	0.1124323789339	0.26445362408507	0.792015583032485
14	hau_ita_lda_dut_sod_gam_chh_afr_uzb_aze_tsw_jav_dyu_eng_mcd_bsq_arw_anl_ven_cnt_mol_urd_swt_ger_ses_rus_fin_igb_yor_est_lat_heb_geo_ukr_guj_ben_pol_tig_amh_svk_hun_bam_mao_lit_bat_jpn_tml_kor_spa_swe_moo_alb_tag_bos_wly_mly_mnd_glc_tsn_hin_mlt_fre_grk_bul_slo_qcu_scr_pan_nor_swa_aeg_por_owc_rom_sun_krd_ewe_cze_cic_ind_tha_sid_knd_fbf_dgb_azi_ctl_prs_tur_zul_vie_amr_xho_bem_akn	0.179879511122084	0.423807188401469	0.672685063595236
15	anl_guj_ses_scr_mlt_heb_chh_arw_aze_uzb_tsn_mly_dgb_fre_ita_bsq_bul_tig_zul_mnd_slo_ctl_akn_bos_fbf_ger_fin_swt_ewe_hun_mcd_amh_geo_hin_por_swe_glc_hau_sod_grk_est_moo_tag_krd_sun_jpn_tml_kor_lit_rom_dyu_ben_bat_rus_sid_jav_cnt_spa_tsw_mol_amr_nor_prs_svk_ukr_qcu_dut_urd_afr_swa_wly_cze_owc_alb_ind_lat_lda_eng_yor_mao_tha_aeg_knd_ven_xho_tur_pan_pol_azi_igb_vie_gam_bem_cic_bam	-0.55152085887074	-1.31437313976764	0.191953123884051
16	aeg_fre_tsw_ukr_sid_heb_wly_hin_tur_aze_fbf_mly_dgb_guj_cze_bsq_afr_tig_ewe_cnt_svk_dut_swt_scr_zul_pol_fin_lda_cic_hun_bul_amh_geo_ita_lit_pan_rus_anl_chh_krd_est_ses_ind_spa_tag_jpn_knd_kor_mcd_por_dyu_alb_jav_eng_amr_bat_mnd_urd_moo_swe_sod_rom_nor_glc_ben_qcu_ctl_bos_ger_yor_mlt_grk_gam_lat_mao_slo_akn_arw_bem_sun_tha_owc_tml_ven_bam_azi_mol_prs_uzb_tsn_vie_hau_swa_xho_igb	-0.199268177661681	-0.470550553803397	0.639063458437062
17	wly_lit_dgb_ctl_sid_amh_owc_glc_uzb_aze_akn_jav_bem_ben_bul_bsq_mcd_amr_igb_cnt_bos_urd_moo_arw_lda_nor_hun_cic_ewe_est_swe_heb_geo_pan_grk_rom_svk_aeg_mlt_eng_fin_tsn_mao_slo_sun_jpn_tml_kor_ita_lat_ven_scr_bat_por_anl_ind_mnd_fre_bam_pol_gam_hin_dut_prs_krd_qcu_mol_ukr_alb_zul_sod_rus_chh_cze_tag_guj_swa_ger_xho_mly_tha_hau_knd_swt_tsw_tur_spa_afr_azi_fbf_vie_tig_dyu_yor_ses	-0.864562693791074	-2.09313374862206	0.0390595799808316
18	heb_eng_yor_hin_amr_wly_aeg_ita_aze_azi_swa_mly_igb_cze_ctl_bsq_lat_tig_ven_mnd_arw_afr_bem_svk_swt_glc_est_ewe_zul_hun_ben_sod_geo_prs_fre_rom_bos_owc_amh_pol_fin_fbf_sun_swe_mao_jpn_knd_kor_rus_krd_moo_ukr_bat_mcd_hau_ind_cnt_mol_ses_spa_anl_pan_lit_scr_dut_qcu_urd_alb_por_bam_sid_guj_chh_ger_tag_bul_tsn_nor_xho_jav_tha_mlt_tml_cic_dyu_uzb_slo_grk_tur_akn_vie_gam_lda_dgb_tsw	-0.0569398268126433	-0.134200850925648	0.893533750667992
19	mlt_slo_zul_lat_sid_sod_chh_swe_uzb_aze_swa_tag_yor_cze_mol_bsq_mcd_amr_fbf_cnt_fre_pol_dyu_prs_igb_guj_hun_xho_dgb_est_glc_heb_geo_ger_svk_arw_por_anl_amh_alb_fin_ven_jav_pan_sun_jpn_tml_kor_lit_ctl_cic_krd_ind_scr_hau_bat_mnd_urd_akn_ukr_gam_hin_ben_rus_spa_qcu_dut_afr_bul_swt_aeg_ita_owc_nor_mao_rom_lda_bos_bem_mly_tha_wly_knd_moo_tsw_azi_grk_eng_tur_ewe_vie_tig_tsn_bam_ses	-0.67151627770335	-1.60991405015223	0.110805904359181
20	sid_fre_yor_ctl_heb_anl_owc_afr_aze_azi_lda_bat_akn_scr_pan_bsq_alb_tig_swt_cnt_prs_grk_zul_mol_ewe_lit_fin_moo_cic_hun_ben_wly_geo_lat_ukr_cze_rus_amh_amr_ita_est_swa_ind_bos_mao_jpn_tml_kor_rom_bul_dgb_guj_jav_ger_chh_tag_mnd_mcd_igb_hin_gam_arw_pol_spa_glc_qcu_urd_eng_nor_xho_sod_por_hau_krd_sun_dut_fbf_swe_ven_mly_tha_aeg_knd_tsw_bem_uzb_svk_slo_tur_ses_vie_mlt_tsn_dyu_bam	-0.927664812999925	-2.24963458483062	0.0268310502239505
21	sod_alb_xho_ben_amh_wly_hau_pol_tur_uzb_tsn_bat_dyu_bos_mcd_bsq_krd_chh_igb_cnt_eng_guj_dgb_ger_yor_grk_fin_ewe_cic_est_fre_sid_geo_hin_bul_prs_spa_gam_owc_cze_hun_moo_mly_svk_tag_jpn_tml_kor_scr_afr_zul_swe_mao_pan_aeg_sun_mnd_mol_akn_ctl_amr_ita_glc_arw_ukr_qcu_urd_rom_nor_lda_anl_slo_mlt_rus_jav_por_swt_lit_ven_ind_tha_heb_knd_bem_ses_aze_lat_dut_azi_swa_vie_tig_bam_fbf_tsw	0.381027287927094	0.897624491441282	0.371703707006648
22	amr_spa_tsn_bul_tig_amh_heb_rus_aze_uzb_tsw_mao_swa_slo_ben_bsq_guj_owc_dgb_cnt_dut_eng_fbf_lat_moo_scr_hun_ewe_bem_est_mol_sid_geo_svk_fre_cze_krd_gam_mlt_bos_fin_dyu_jav_hin_mly_jpn_knd_kor_afr_lit_akn_glc_ind_prs_sod_bat_mnd_pol_bam_mcd_hau_ctl_arw_ita_por_qcu_ger_urd_alb_lda_chh_rom_anl_pan_tag_swe_zul_ukr_igb_sun_tha_wly_tml_xho_yor_tur_nor_grk_azi_swt_vie_aeg_ven_ses_cic	0.312095736584745	0.734780736996926	0.464321823221524
23	hau_pan_ses_hin_sod_anl_chh_guj_tur_azi_swt_mly_cic_lit_mcd_bsq_ukr_aeg_tsn_mnd_pol_nor_ven_afr_ewe_bul_fin_zul_tsw_est_dut_sid_geo_grk_swe_slo_alb_amr_wly_prs_hun_akn_mao_ger_tag_jpn_knd_kor_cze_fre_moo_spa_jav_bos_heb_bat_cnt_arw_dyu_svk_mlt_mol_lat_scr_ben_qcu_rom_por_rus_yor_amh_ctl_tig_urd_sun_krd_igb_eng_fbf_ind_tha_gam_tml_bem_swa_aze_ita_glc_uzb_dgb_vie_owc_lda_bam_xho	-0.17564971129869	-0.41437585468153	0.679553081549751
24	anl_cze_bem_fre_gam_owc_amh_guj_aze_azi_dyu_mao_ewe_eng_pan_bsq_krd_sid_swt_cnt_bul_ctl_bam_prs_lda_urd_fin_ses_fbf_est_lit_sod_geo_alb_ger_rom_rus_hau_amr_nor_hun_ven_tag_por_mly_jpn_tml_kor_slo_ukr_tsw_scr_ind_ben_aeg_jav_mnd_ita_dgb_hin_heb_mcd_arw_swe_pol_qcu_bos_glc_spa_swa_chh_svk_wly_afr_bat_grk_cic_dut_moo_sun_tha_mlt_knd_yor_xho_tur_lat_mol_uzb_igb_vie_tig_tsn_zul_akn	-0.398950387538491	-0.946168282851695	0.346514668792915
25	aeg_pan_tsw_rus_mlt_anl_gam_eng_uzb_tur_tsn_jav_ewe_ger_ctl_bsq_krd_hau_moo_mnd_guj_scr_igb_lat_akn_hin_hun_dgb_cic_fin_afr_amh_geo_rom_ukr_prs_grk_tig_sod_cze_est_bam_tag_svk_mao_jpn_tml_kor_mol_por_fbf_alb_sun_ben_owc_mly_cnt_bos_bem_bul_amr_fre_urd_mcd_glc_qcu_pol_slo_arw_swt_heb_swe_chh_lit_ind_spa_zul_ita_yor_bat_tha_wly_knd_swa_xho_aze_dut_nor_azi_dyu_vie_sid_lda_ven_ses	0.0994771547143242	0.234156611405083	0.815378109449069
26	wly_lat_akn_ctl_chh_heb_aeg_swe_aze_tur_bem_mly_moo_arw_guj_bsq_ukr_tig_igb_cnt_por_pan_dgb_dut_zul_krd_fin_tsn_swt_hun_ben_gam_geo_slo_bul_rus_fre_owc_hau_hin_est_ven_sun_nor_bat_jpn_knd_kor_mcd_cze_dyu_afr_mao_glc_anl_tag_mnd_scr_cic_bos_mlt_pol_eng_grk_ita_qcu_lit_prs_ger_fbf_sod_svk_sid_alb_ind_rom_bam_mol_swa_jav_tha_amr_tml_ses_tsw_uzb_urd_spa_azi_xho_vie_amh_yor_lda_ewe	-0.235223261862258	-0.555071915744225	0.580178124009709
27	wly_scr_ses_ukr_mlt_amh_aeg_ctl_tur_azi_igb_jav_dyu_guj_ben_bsq_cze_heb_akn_mnd_grk_swe_swa_nor_tsw_eng_fin_dgb_ewe_est_lat_hau_geo_spa_bul_pol_bos_owc_tig_prs_hun_zul_bat_hin_tag_jpn_knd_kor_slo_por_yor_rus_mao_urd_chh_mly_cnt_svk_tsn_pan_sod_mol_ger_ita_alb_qcu_glc_afr_lit_moo_anl_fre_sid_krd_ind_mcd_fbf_arw_xho_sun_tha_gam_tml_swt_bem_aze_dut_rom_uzb_lda_vie_amr_bam_cic_ven	0.0516012796913833	0.121509696966142	0.903549496373104
28	tig_arw_dgb_slo_amr_anl_wly_prs_aze_azi_swt_mly_zul_pan_grk_bsq_swe_gam_yor_cnt_rus_urd_moo_ger_ses_spa_hun_swa_fbf_fin_scr_heb_geo_ita_mol_alb_por_chh_aeg_glc_est_ven_bat_pol_sun_jpn_knd_kor_rom_dut_bem_svk_jav_ctl_sid_mao_mnd_afr_igb_bul_hau_ukr_bos_guj_hin_qcu_fre_lit_nor_tsn_sod_krd_owc_lat_tag_cze_lda_mcd_ewe_ind_tha_mlt_tml_akn_xho_tur_eng_ben_uzb_bam_vie_amh_tsw_dyu_cic	-0.373679282018239	-0.885327370460392	0.378263463539755
29	sod_pan_ses_swe_tig_owc_gam_glc_uzb_azi_swa_tag_yor_scr_afr_bsq_fre_aeg_lda_mnd_eng_ben_zul_urd_tsw_ita_hun_bem_dgb_fin_mcd_heb_geo_pol_krd_hin_slo_mlt_hau_alb_est_ewe_jav_rom_mly_jpn_tml_kor_bul_lit_cic_bos_bat_arw_anl_mao_cnt_nor_ven_guj_amr_mol_por_ukr_ctl_qcu_cze_lat_rus_igb_chh_grk_sid_ger_sun_svk_akn_spa_bam_ind_tha_wly_knd_xho_fbf_tur_dut_prs_aze_dyu_vie_amh_swt_tsn_moo	0.0932158772408438	0.21947273533798	0.826762806773007
30	anl_ctl_ewe_fre_heb_hau_wly_pol_tur_uzb_bam_sun_igb_grk_slo_bsq_ukr_gam_tsn_mnd_afr_lat_tsw_ger_cic_spa_fin_ven_swa_est_cze_amr_geo_arw_nor_bos_prs_chh_tig_svk_hun_akn_bat_scr_ind_jpn_tml_kor_swe_urd_fbf_glc_tag_rom_amh_mly_cnt_ita_bem_mol_sod_alb_pan_rus_dut_qcu_guj_por_ben_xho_sid_eng_aeg_mcd_mao_hin_moo_krd_ses_jav_tha_owc_knd_dyu_swt_aze_bul_lit_azi_dgb_vie_mlt_zul_yor_lda	0.00429098596728342	0.0101003446691585	0.991962863279256
31	amr_mcd_tsn_nor_amh_owc_sid_slo_tur_uzb_igb_tag_ses_bos_ger_bsq_grk_aeg_ewe_cnt_afr_bul_ven_eng_bem_hin_est_akn_dyu_fin_glc_sod_geo_lit_rom_spa_ita_chh_gam_rus_hun_zul_ind_ukr_jav_jpn_tml_kor_pol_lat_cic_alb_sun_dut_wly_bat_mnd_scr_dgb_ben_tig_ctl_fre_pan_cze_qcu_por_prs_mol_swa_anl_guj_mlt_svk_mao_swe_fbf_krd_lda_mly_tha_hau_knd_tsw_swt_azi_urd_arw_aze_yor_vie_heb_xho_moo_bam	-0.44070784377785	-1.04627802947798	0.298144443591755
32	mlt_slo_tsn_bul_sid_aeg_amh_swe_aze_uzb_ven_mao_bem_svk_arw_bsq_prs_sod_lda_cnt_eng_alb_yor_krd_dgb_ukr_fin_akn_ses_est_fre_gam_geo_urd_hin_grk_ita_anl_tig_afr_hun_xho_sun_glc_ind_jpn_tml_kor_ctl_rus_cic_por_tag_rom_chh_mly_mnd_lat_dyu_mol_wly_spa_scr_guj_nor_qcu_bos_cze_dut_fbf_heb_ben_owc_pol_bat_lit_swa_ger_moo_jav_tha_hau_knd_zul_bam_azi_mcd_pan_tur_ewe_vie_amr_swt_tsw_igb	-0.186358697144104	-0.439730464920853	0.661152510389753
33	mlt_spa_lda_afr_heb_aeg_sid_bos_azi_uzb_dgb_ind_ses_slo_krd_bsq_swe_wly_ven_cnt_dut_mcd_ewe_fre_swa_guj_hun_swt_moo_fin_ita_hau_geo_scr_ben_urd_grk_owc_tig_glc_est_igb_mao_svk_jav_jpn_tml_kor_por_rus_cic_nor_bat_hin_amr_tag_mnd_ger_zul_lat_chh_prs_eng_arw_rom_qcu_ctl_ukr_lit_dyu_sod_pol_anl_bul_sun_alb_tsn_cze_akn_mly_tha_amh_knd_tsw_yor_aze_pan_mol_tur_fbf_vie_gam_bam_xho_bem	0.263756090641468	0.620258587054469	0.536604505350461
34	aeg_mcd_cic_lat_amr_heb_gam_alb_uzb_aze_swt_mly_yor_nor_bul_bsq_grk_amh_fbf_cnt_hin_ger_zul_ben_tsn_pol_est_bem_moo_fin_fre_hau_geo_svk_lit_ctl_afr_sod_tig_arw_hun_igb_jav_ukr_tag_jpn_tml_kor_mol_cze_tsw_krd_ind_glc_chh_mao_mnd_dut_bam_guj_anl_swe_urd_slo_pan_qcu_rus_por_bos_dgb_sid_spa_owc_ita_sun_prs_xho_scr_lda_bat_tha_mlt_knd_dyu_ven_tur_eng_rom_azi_akn_vie_wly_swa_ses_ewe	0.100864565778766	0.23740173310632	0.812867346760827
35	anl_eng_yor_spa_sod_tig_amh_svk_uzb_azi_fbf_ind_dyu_afr_bul_bsq_ben_chh_xho_mnd_arw_guj_zul_lat_ses_ger_fin_moo_ewe_est_por_heb_geo_glc_scr_pan_urd_owc_mlt_rom_hun_dgb_jav_swe_bat_jpn_knd_kor_lit_krd_tsn_ita_tag_mcd_sid_mao_cnt_rus_akn_pol_wly_alb_ctl_hin_slo_qcu_bos_ukr_mol_swt_amr_cze_gam_fre_sun_prs_bem_nor_tsw_mly_tha_hau_tml_bam_igb_aze_dut_grk_tur_ven_vie_aeg_lda_swa_cic	-0.729796942256273	-1.75562397155653	0.0824452102240743
36	gam_bos_ses_guj_chh_amh_tig_slo_uzb_tur_tsn_tag_bam_lit_ben_bsq_hin_amr_lda_mnd_alb_grk_dyu_prs_fbf_rom_fin_ewe_zul_est_por_hau_geo_swe_mol_cze_bul_wly_heb_arw_hun_xho_jav_ukr_ind_jpn_tml_kor_ctl_rus_swa_fre_sun_ger_anl_bat_cnt_eng_igb_spa_owc_nor_ita_scr_afr_qcu_krd_lat_svk_yor_mlt_dut_sid_pan_mly_pol_cic_mcd_bem_mao_tha_aeg_knd_akn_moo_aze_urd_glc_azi_ven_vie_sod_tsw_dgb_swt	-0.463641862819045	-1.10143838624112	0.273548407379195
37	aeg_guj_akn_mol_tig_sod_amr_lat_tur_aze_xho_mly_dyu_dut_grk_bsq_hin_wly_bam_mnd_krd_rom_yor_swe_bem_glc_est_lda_ses_fin_slo_owc_geo_prs_por_ctl_pol_amh_heb_fre_hun_swt_tag_svk_bat_jpn_tml_kor_lit_cze_moo_urd_ind_ben_hau_mao_cnt_afr_swa_alb_sid_scr_mcd_rus_eng_qcu_spa_ita_pan_tsw_anl_bos_mlt_arw_sun_bul_zul_nor_cic_jav_tha_gam_knd_igb_tsn_uzb_ukr_ger_azi_ewe_vie_chh_dgb_fbf_ven	-0.283520436282238	-0.67111552445416	0.503810405914778
38	tig_spa_swt_ben_gam_anl_owc_bos_azi_tur_yor_mao_bam_lat_rus_bsq_prs_sid_xho_cnt_ctl_pan_tsw_guj_zul_glc_fin_bem_akn_est_svk_mlt_geo_fre_rom_slo_pol_aeg_wly_bul_hun_cic_mly_eng_bat_jpn_knd_kor_ukr_por_tsn_grk_tag_urd_sod_sun_mnd_lit_dyu_mcd_heb_hin_scr_arw_mol_qcu_ger_alb_nor_fbf_hau_krd_amr_swe_ind_dut_moo_cze_ven_jav_tha_chh_tml_ewe_swa_aze_afr_ita_uzb_lda_vie_amh_dgb_ses_igb	0.244436776927995	0.575928330909417	0.5660547297447
39	gam_lat_igb_krd_chh_sid_amh_urd_aze_uzb_yor_ind_tsn_ctl_pan_bsq_mcd_hau_ses_cnt_prs_eng_cic_spa_ewe_cze_hun_fbf_dgb_est_mol_mlt_geo_bul_svk_pol_scr_tig_heb_guj_fin_bam_mly_afr_sun_jpn_knd_kor_ita_glc_bem_ukr_jav_bos_anl_tag_mnd_por_lda_swe_amr_arw_lit_slo_dut_qcu_nor_ben_alb_akn_owc_rus_sod_hin_bat_rom_tsw_grk_dyu_mao_tha_aeg_tml_ven_moo_tur_ger_fre_azi_swt_vie_wly_zul_swa_xho	-0.330736833982801	-0.782459433785518	0.435932414809671
40	mlt_nor_ewe_ctl_aeg_wly_hau_ger_tur_aze_moo_mly_dgb_pan_por_bsq_hin_amr_fbf_cnt_bos_grk_swt_svk_ses_dut_fin_ven_igb_est_scr_sod_geo_ben_cze_swe_ita_tig_owc_slo_hun_bem_jav_lat_mao_jpn_tml_kor_alb_glc_tsw_guj_bat_lit_sid_sun_mnd_urd_zul_mcd_amh_fre_prs_mol_ukr_qcu_bul_krd_afr_tsn_heb_rom_chh_rus_tag_arw_lda_eng_swa_ind_tha_anl_knd_yor_cic_azi_pol_spa_uzb_akn_vie_gam_dyu_bam_xho	-0.0900067934629958	-0.212184183016156	0.832427698785275
41	sid_ita_xho_cze_wly_mlt_heb_ben_uzb_tur_ven_jav_tsn_scr_ukr_bsq_mcd_tig_dgb_mnd_ger_hin_lda_por_ewe_bos_hun_bem_fbf_est_afr_sod_geo_prs_arw_krd_grk_amh_anl_rom_fin_tsw_tag_lat_sun_jpn_knd_kor_fre_spa_dyu_mol_mao_svk_amr_mly_cnt_ctl_cic_urd_owc_dut_lit_alb_glc_qcu_guj_nor_eng_swt_gam_pol_aeg_slo_ind_bul_yor_swe_bam_bat_tha_hau_tml_igb_moo_aze_pan_rus_azi_akn_vie_chh_ses_zul_swa	0.0327444624565066	0.0770600492585694	0.938741318735464
42	gam_alb_bam_rom_amr_hau_sid_ger_uzb_tur_dgb_mly_ven_bul_svk_bsq_urd_sod_xho_mnd_lit_swe_igb_arw_bem_ctl_hun_lda_fbf_est_por_anl_geo_fre_ben_guj_grk_owc_tig_pan_fin_dyu_bat_rus_tag_jpn_tml_kor_cze_afr_swt_nor_jav_scr_aeg_ind_cnt_dut_cic_bos_heb_lat_mol_spa_slo_qcu_krd_eng_pol_ewe_wly_ukr_mlt_ita_mao_mcd_moo_hin_tsn_sun_tha_chh_knd_akn_swa_aze_prs_glc_azi_yor_vie_amh_ses_tsw_zul	0.577549784757506	1.36157287547046	0.17662222254311
43	wly_mcd_tsw_guj_gam_hau_owc_ita_tur_azi_swt_mao_moo_dut_glc_bsq_ger_mlt_bem_cnt_rom_mol_xho_rus_zul_alb_fin_akn_dyu_hun_prs_chh_geo_arw_afr_urd_hin_amr_heb_pol_est_ses_ind_por_bat_jpn_tml_kor_fre_pan_igb_nor_jav_swe_anl_sun_mnd_ctl_bam_bos_tig_grk_krd_eng_spa_qcu_svk_lat_slo_tsn_amh_lit_sod_ben_mly_scr_yor_cze_lda_tag_tha_sid_knd_ven_ewe_aze_bul_ukr_uzb_fbf_vie_aeg_dgb_cic_swa	-0.212240186218027	-0.501175967340221	0.617431509895109
44	amr_dut_igb_rus_heb_gam_owc_prs_aze_tur_cic_bat_zul_por_ukr_bsq_hin_anl_akn_cnt_arw_pan_ven_ita_swt_rom_est_ses_swa_hun_svk_chh_geo_spa_swe_cze_krd_wly_mlt_nor_fin_moo_tag_mol_ind_jpn_tml_kor_lit_grk_ewe_bos_sun_scr_amh_mao_mnd_bul_lda_pol_aeg_glc_alb_ger_mcd_qcu_ctl_afr_guj_bem_sid_ben_hau_fre_jav_slo_bam_lat_tsw_mly_tha_tig_knd_tsn_yor_azi_eng_urd_uzb_xho_vie_sod_dgb_dyu_fbf	-0.311772285022068	-0.736687412948882	0.463166809356287
45	amh_spa_akn_lit_gam_mlt_aeg_ctl_azi_uzb_dyu_mao_tsn_mol_afr_bsq_arw_heb_cic_mnd_scr_ben_xho_pol_bem_hin_fin_igb_tsw_est_slo_owc_geo_krd_mcd_alb_lat_amr_anl_pan_hun_ewe_tag_eng_sun_jpn_knd_kor_rus_prs_swt_glc_jav_rom_sod_bat_cnt_bos_ven_guj_sid_fre_por_svk_nor_qcu_grk_dut_urd_moo_tig_ukr_chh_swe_mly_ger_fbf_ita_yor_ind_tha_hau_tml_dgb_swa_aze_bul_cze_tur_bam_vie_wly_lda_zul_ses	-0.878051320351947	-2.12384726599868	0.0363368553721924
46	amr_ctl_moo_ukr_aeg_amh_chh_rus_azi_aze_ses_mly_tsw_guj_slo_bsq_pan_sid_bam_mnd_nor_hin_fbf_pol_swt_ita_fin_xho_ven_hun_bul_tig_geo_spa_arw_prs_glc_wly_sod_lat_est_swa_sun_dut_ind_jpn_tml_kor_grk_eng_yor_krd_jav_por_owc_mao_cnt_scr_bem_urd_hau_bos_lit_mol_cze_qcu_alb_fre_ger_lda_mlt_svk_gam_swe_bat_mcd_ewe_ben_cic_tag_tha_heb_knd_dyu_igb_tur_afr_rom_uzb_zul_vie_anl_tsn_akn_dgb	-0.0317911707949478	-0.0748529721328344	0.940492470586942
47	amr_bos_ses_urd_tig_gam_wly_eng_tur_aze_tsw_mly_zul_lat_afr_bsq_mcd_sod_akn_mnd_glc_alb_lda_slo_bam_scr_fin_dgb_swt_hun_nor_amh_geo_krd_ukr_arw_guj_anl_sid_ben_est_igb_mao_ita_tag_jpn_tml_kor_swe_spa_ewe_rom_jav_fre_chh_bat_cnt_por_dyu_svk_hau_grk_pol_rus_lit_qcu_cze_bul_prs_tsn_mlt_dut_heb_ger_ind_ctl_moo_pan_ven_sun_tha_aeg_knd_xho_fbf_azi_hin_mol_uzb_cic_vie_owc_bem_yor_swa	0.0404760495652874	0.095317191733213	0.924267969959035
48	wly_ger_ses_svk_chh_heb_amh_scr_tur_aze_moo_bat_swa_prs_glc_bsq_pol_sod_fbf_mnd_ctl_rus_zul_lat_tsw_mol_fin_dyu_igb_est_dut_owc_geo_afr_bos_cze_ita_mlt_tig_alb_hun_yor_jav_hin_mly_jpn_knd_kor_fre_guj_cic_pan_ind_nor_sid_tag_cnt_eng_bem_mcd_aeg_por_grk_krd_ben_qcu_swe_ukr_slo_swt_anl_urd_hau_bul_mao_lit_xho_spa_akn_sun_tha_gam_tml_bam_ewe_azi_arw_rom_uzb_tsn_vie_amr_ven_lda_dgb	0.248948592831223	0.587482518067726	0.558303393290831
49	heb_por_dyu_ukr_gam_amh_anl_mol_tur_uzb_ses_jav_zul_spa_rus_bsq_bos_hau_bem_mnd_mcd_urd_lda_guj_swa_arw_fin_ewe_moo_est_dut_mlt_geo_prs_krd_nor_ctl_wly_sod_fre_hun_igb_bat_alb_mao_jpn_tml_kor_scr_swe_tsw_lat_sun_svk_owc_ind_cnt_ita_tsn_cze_aeg_lit_grk_ger_pan_qcu_eng_hin_slo_cic_sid_glc_chh_afr_mly_pol_xho_ben_yor_tag_tha_tig_knd_fbf_swt_aze_bul_rom_azi_akn_vie_amr_dgb_bam_ven	-0.690104176426834	-1.654503119543	0.10139665028236
50	gam_svk_akn_bos_amr_chh_heb_spa_aze_azi_zul_mly_ewe_rus_ben_bsq_dut_anl_moo_mnd_guj_swe_swa_nor_ses_cze_hun_swt_dyu_fin_por_sod_geo_prs_urd_ctl_ukr_mlt_amh_glc_est_igb_sun_mol_jav_jpn_knd_kor_hin_ger_ven_arw_bat_slo_owc_mao_cnt_fre_tsn_lit_sid_bul_lat_afr_rom_qcu_ita_krd_grk_lda_hau_pan_tig_eng_tag_mcd_fbf_alb_cic_ind_tha_wly_tml_xho_yor_tur_pol_scr_uzb_bem_vie_aeg_bam_dgb_tsw	-0.430123827804206	-1.02211151938453	0.309379572772881
51	aeg_arw_fbf_mol_hau_wly_chh_prs_azi_aze_xho_mly_bem_bul_bos_bsq_swe_mlt_swt_cnt_urd_lat_cic_hin_tsw_slo_est_ven_bam_hun_lit_heb_geo_fre_por_ben_rus_amr_sod_dut_fin_tsn_sun_spa_tag_jpn_tml_kor_krd_grk_lda_cze_mao_rom_owc_bat_mnd_scr_ewe_svk_amh_guj_nor_afr_ctl_qcu_ita_ger_eng_zul_anl_ukr_tig_pan_jav_pol_swa_alb_moo_ind_tha_sid_knd_ses_dyu_uzb_mcd_glc_tur_dgb_vie_gam_yor_akn_igb	-0.337674419030054	-0.799932940245583	0.42578823122068
52	chh_mcd_ven_nor_heb_aeg_mlt_grk_uzb_azi_ses_ind_ewe_dut_alb_bsq_krd_amh_tsn_cnt_scr_ukr_dgb_arw_swt_ger_hun_igb_akn_est_urd_tig_geo_slo_pan_spa_por_anl_sid_eng_fin_bem_mao_ben_jav_jpn_knd_kor_cze_prs_tsw_fre_bat_swe_amr_mly_mnd_rus_bam_afr_sod_bos_hin_guj_ita_qcu_bul_pol_glc_swa_owc_lit_gam_ctl_tag_lat_lda_mol_xho_sun_tha_wly_tml_cic_dyu_tur_svk_rom_aze_moo_vie_hau_fbf_zul_yor	0.153244113460786	0.360394229432263	0.719369581431774
53	sid_mcd_ewe_swe_amr_chh_wly_lit_azi_tur_swa_sun_yor_slo_guj_bsq_svk_sod_ven_cnt_rom_pol_moo_arw_zul_grk_fin_akn_lda_hun_bul_aeg_geo_eng_rus_mol_por_heb_anl_spa_est_fbf_ind_fre_jav_jpn_knd_kor_nor_ben_tsw_urd_mao_lat_mlt_bat_mnd_scr_ses_ctl_tig_dut_ger_prs_pan_qcu_krd_alb_bos_dyu_gam_ukr_amh_hin_tag_afr_tsn_cze_bam_mly_tha_hau_tml_dgb_igb_aze_ita_glc_uzb_bem_vie_owc_swt_xho_cic	-0.456736489969867	-1.08551247173711	0.280500545927355
54	sod_hin_tsw_lit_gam_amr_owc_alb_tur_azi_xho_tag_moo_scr_ukr_bsq_krd_mlt_dgb_cnt_ger_nor_zul_ctl_bam_bos_est_lda_dyu_fin_glc_anl_geo_slo_dut_pan_pol_chh_hau_rus_hun_tsn_mao_guj_mly_jpn_tml_kor_swe_grk_yor_ita_sun_spa_tig_jav_mnd_mol_igb_eng_heb_svk_afr_por_fre_qcu_arw_mcd_bul_ven_wly_rom_sid_prs_ind_ben_fbf_cze_ses_bat_tha_aeg_knd_ewe_swt_aze_lat_urd_uzb_swa_vie_amh_bem_akn_cic	-0.803008671814133	-1.93665511922931	0.0558231448263937
55	gam_svk_igb_ctl_sod_mlt_sid_grk_azi_aze_swt_tag_fbf_rom_ben_bsq_rus_hau_swa_cnt_mcd_scr_akn_nor_tsn_krd_est_bam_lda_fin_eng_aeg_geo_por_bul_ger_slo_wly_anl_urd_hun_dyu_sun_bos_mao_jpn_knd_kor_guj_ukr_yor_lit_jav_pan_heb_ind_mnd_lat_tsw_mol_owc_glc_alb_afr_dut_qcu_arw_swe_fre_cic_chh_cze_amr_ita_bat_spa_bem_pol_zul_mly_tha_tig_tml_ses_ewe_uzb_prs_hin_tur_dgb_vie_amh_ven_moo_xho	-0.371931198582194	-0.881557560549707	0.380288847871873
56	anl_rus_bem_mcd_hau_heb_tig_rom_uzb_azi_tsw_jav_igb_swe_pan_bsq_scr_mlt_cic_cnt_krd_lat_ses_ita_bam_glc_fin_swa_moo_est_fre_sid_geo_arw_alb_slo_lit_amh_chh_nor_hun_zul_mly_grk_tag_jpn_knd_kor_bul_por_xho_bos_mao_pol_sod_ind_mnd_spa_dyu_eng_aeg_dut_hin_prs_guj_qcu_ger_ukr_urd_ewe_amr_ctl_owc_cze_sun_ben_yor_afr_swt_bat_tha_gam_tml_ven_fbf_aze_mol_svk_tur_akn_vie_wly_lda_tsn_dgb	0.319865471907478	0.753910603932529	0.452807502874029
57	gam_fre_bem_guj_amh_aeg_mlt_grk_uzb_tur_dgb_tag_ven_mol_afr_bsq_nor_tig_xho_cnt_glc_ben_yor_eng_lda_krd_hun_zul_fbf_fin_alb_sod_geo_slo_spa_arw_rus_heb_owc_hin_est_bam_sun_pol_mao_jpn_tml_kor_prs_ger_cic_pan_jav_bos_anl_bat_mnd_scr_ewe_lat_chh_mcd_por_ukr_bul_qcu_urd_swe_rom_akn_sid_cze_amr_ita_mly_lit_dyu_dut_ses_ind_tha_wly_knd_tsw_tsn_azi_ctl_svk_aze_moo_vie_hau_igb_swa_swt	-0.199061218720516	-0.470038024427365	0.639428216310284
58	anl_mcd_yor_krd_sod_heb_amh_ben_uzb_tur_fbf_mao_swt_scr_por_bsq_ita_aeg_dyu_mnd_alb_dut_ven_ctl_cic_nor_est_ewe_tsw_hun_swe_mlt_geo_bul_hin_prs_lit_gam_tig_pan_fin_lda_tag_cze_mly_jpn_knd_kor_glc_mol_swa_fre_sun_afr_owc_bat_cnt_spa_igb_ukr_amr_rus_ger_bos_guj_qcu_slo_grk_svk_dgb_wly_arw_chh_pol_ind_lat_ses_eng_bem_jav_tha_hau_tml_zul_tsn_aze_rom_urd_azi_xho_vie_sid_akn_moo_bam	-0.649312989973803	-1.55259818200232	0.123915728773474
59	mlt_bos_igb_prs_sod_aeg_owc_hin_aze_azi_tsn_sun_dgb_svk_por_bsq_mol_wly_bem_cnt_pol_swe_lda_spa_swt_arw_hun_zul_ewe_fin_ger_tig_geo_pan_urd_grk_slo_amr_heb_krd_est_ses_tag_dut_jav_jpn_tml_kor_fre_alb_bam_rom_ind_ukr_chh_mao_mnd_lat_xho_mcd_anl_ben_glc_afr_cze_qcu_guj_ctl_eng_swa_amh_lit_gam_scr_bat_rus_yor_ita_akn_mly_tha_sid_knd_cic_moo_tur_bul_nor_uzb_ven_vie_hau_dyu_fbf_tsw	-0.579421037960342	-1.38186909174317	0.170322302896831
60	hau_spa_tsn_cze_amh_wly_chh_rom_tur_uzb_yor_ind_xho_grk_glc_bsq_bul_sod_fbf_mnd_prs_rus_ewe_urd_lda_arw_fin_dgb_cic_hun_pol_owc_geo_hin_ctl_alb_ben_tig_gam_scr_est_tsw_mly_guj_tag_jpn_tml_kor_krd_fre_ses_eng_mao_lit_heb_bat_cnt_swe_bam_svk_mlt_ukr_lat_ger_dut_qcu_ita_nor_mol_ven_anl_slo_amr_pan_jav_por_bem_bos_akn_sun_tha_aeg_knd_swa_zul_aze_afr_mcd_azi_igb_vie_sid_moo_dyu_swt	0.209216583777417	0.493061702224171	0.623131221274416
61	hau_cze_tsn_krd_mlt_wly_gam_spa_aze_azi_swt_jav_ven_dut_lat_bsq_rus_chh_moo_cnt_arw_pan_akn_ukr_cic_svk_hun_swa_yor_est_por_anl_geo_mol_rom_pol_scr_aeg_tig_urd_fin_ewe_mly_mcd_mao_jpn_knd_kor_afr_alb_xho_guj_tag_nor_amh_sun_mnd_ita_igb_swe_heb_ger_fre_glc_ctl_qcu_lit_bos_prs_dgb_amr_ben_sod_eng_ind_bul_bem_hin_fbf_bat_tha_owc_tml_ses_dyu_uzb_grk_slo_tur_bam_vie_sid_zul_tsw_lda	0.302028796948499	0.712983965112742	0.477640887568021
62	sid_slo_bem_guj_sod_gam_owc_por_aze_tur_tsw_bat_bam_bos_fre_bsq_scr_heb_moo_mnd_ita_dut_swa_ben_fbf_krd_est_zul_igb_hun_glc_tig_geo_nor_mol_rus_mcd_chh_aeg_hin_fin_tsn_jav_lit_mly_jpn_knd_kor_bul_ger_xho_prs_tag_eng_amh_sun_cnt_alb_ven_cze_wly_svk_ukr_pol_grk_qcu_rom_ctl_spa_ses_anl_lat_hau_urd_mao_arw_dyu_pan_ewe_ind_tha_amr_tml_akn_swt_azi_afr_swe_uzb_cic_vie_mlt_lda_yor_dgb	-0.0787387742519651	-0.185556493832936	0.853196676768365
63	owc_swe_moo_mcd_anl_gam_aeg_rus_azi_aze_dyu_jav_ewe_hin_urd_bsq_glc_amh_ven_cnt_svk_spa_bam_eng_zul_ctl_hun_igb_swa_est_prs_hau_geo_dut_guj_ben_mol_sid_tig_slo_fin_ses_bat_grk_mly_jpn_knd_kor_pan_scr_swt_por_tag_ger_mlt_ind_mnd_alb_xho_fre_wly_pol_rom_arw_ukr_qcu_bos_lat_nor_lda_heb_cze_sod_krd_sun_ita_akn_lit_yor_mao_tha_amr_tml_cic_bem_tur_afr_bul_uzb_dgb_vie_chh_fbf_tsw_tsn	0.374162625283502	0.881272061865393	0.380442511490668
64	sid_bos_swt_afr_owc_amh_tig_cze_tur_uzb_tsn_mao_igb_mol_ben_bsq_eng_chh_ven_cnt_arw_ita_fbf_hin_ses_grk_est_ewe_swa_fin_guj_amr_geo_pol_dut_rom_prs_heb_gam_fre_hun_akn_bat_urd_sun_jpn_tml_kor_ukr_alb_moo_por_tag_scr_mlt_jav_mnd_swe_bem_ctl_hau_krd_svk_spa_slo_qcu_mcd_ger_lat_zul_wly_lit_aeg_glc_ind_pan_tsw_rus_dyu_mly_tha_sod_knd_dgb_cic_azi_nor_bul_aze_bam_vie_anl_xho_lda_yor	-0.247239337789761	-0.585245009037989	0.55980036508761
65	hau_nor_swt_bos_tig_aeg_sod_pan_uzb_azi_dgb_ind_bam_dut_ben_bsq_mcd_wly_yor_mnd_ger_fre_akn_ita_zul_guj_hun_lda_bem_fin_hin_mlt_geo_lit_glc_grk_ctl_anl_chh_krd_est_xho_jav_rus_bat_jpn_knd_kor_scr_svk_ewe_bul_sun_por_gam_mao_cnt_spa_moo_alb_amr_ukr_urd_rom_pol_qcu_swe_eng_slo_igb_heb_prs_owc_cze_mly_lat_swa_afr_cic_tag_tha_amh_tml_fbf_tsn_tur_mol_arw_aze_dyu_vie_sid_ses_ven_tsw	-0.509783738861821	-1.2155443545618	0.227235243939756
66	mlt_rom_cic_scr_wly_owc_hau_ger_tur_uzb_akn_jav_moo_arw_slo_bsq_ben_sod_xho_cnt_mol_ita_lda_alb_ses_swe_fin_bam_tsw_est_mcd_heb_geo_prs_ctl_ukr_guj_amr_gam_bos_hun_dyu_bat_krd_sun_jpn_tml_kor_eng_lat_zul_por_tag_grk_sid_mly_mnd_cze_swa_nor_chh_pol_lit_svk_glc_qcu_spa_afr_pan_bem_aeg_hin_tig_fre_mao_bul_dgb_dut_fbf_ind_tha_anl_knd_igb_yor_azi_rus_urd_aze_ewe_vie_amh_swt_tsn_ven	-0.445454178365224	-1.05858871905434	0.292528927550515
67	amr_prs_dyu_dut_chh_sod_gam_pan_azi_aze_bem_jav_tsw_nor_ukr_bsq_swe_amh_dgb_cnt_cze_bos_ses_pol_igb_arw_est_ven_bam_hun_ctl_hau_geo_slo_guj_spa_eng_tig_mlt_bul_fin_cic_tag_mcd_sun_jpn_knd_kor_grk_fre_ewe_scr_mao_rom_owc_mly_mnd_ger_tsn_glc_heb_por_lat_svk_lit_qcu_ita_hin_ben_moo_wly_afr_sid_mol_ind_urd_yor_alb_lda_bat_tha_anl_tml_swt_fbf_uzb_krd_rus_tur_akn_vie_aeg_xho_swa_zul	-1.04400489927873	-2.55305959938807	0.0123059377211861
68	hau_krd_igb_cze_amh_heb_anl_hin_azi_tur_fbf_jav_ewe_ukr_ita_bsq_eng_tig_lda_cnt_ctl_glc_bem_ben_swa_arw_fin_yor_moo_hun_rus_wly_geo_prs_urd_spa_mol_aeg_sod_guj_est_dgb_mly_mcd_ind_jpn_knd_kor_afr_alb_bam_dut_tag_lit_chh_sun_mnd_lat_dyu_fre_gam_grk_slo_pol_nor_qcu_ger_pan_rom_ses_mlt_scr_owc_swe_mao_bos_cic_por_zul_bat_tha_sid_tml_akn_tsn_aze_svk_bul_uzb_tsw_vie_amr_ven_swt_xho	-0.836450899910194	-2.02020533874316	0.0462387314861717
69	chh_mcd_igb_hin_aeg_wly_gam_por_azi_aze_tsw_sun_ewe_alb_rom_bsq_arw_sid_dgb_mnd_lat_ukr_xho_fre_ses_grk_hun_tsn_swa_fin_swe_sod_geo_afr_guj_nor_ctl_owc_mlt_lit_est_zul_tag_rus_bat_jpn_knd_kor_svk_dut_moo_bul_mly_urd_anl_ind_cnt_mol_akn_pan_tig_slo_scr_glc_krd_qcu_pol_bos_spa_ven_hau_ger_amr_cze_jav_prs_swt_eng_fbf_mao_tha_heb_tml_cic_bam_uzb_ita_ben_tur_bem_vie_amh_lda_yor_dyu	0.782195860179465	1.85876255990357	0.066223380387863
70	amh_hin_cic_fre_hau_amr_aeg_dut_uzb_aze_dyu_sun_akn_bos_eng_bsq_krd_heb_tsn_cnt_guj_glc_swt_svk_igb_por_fin_bem_yor_est_alb_mlt_geo_arw_bul_spa_slo_chh_gam_urd_hun_xho_ind_mol_mao_jpn_knd_kor_swe_lat_moo_nor_bat_lit_wly_mly_mnd_ita_fbf_prs_anl_pol_rom_mcd_ukr_qcu_ger_grk_rus_dgb_owc_ben_sid_scr_tag_afr_ses_cze_swa_jav_tha_tig_tml_zul_bam_azi_ctl_pan_tur_ven_vie_sod_lda_ewe_tsw	-0.19317099558932	-0.455806756045525	0.649591476939644
71	anl_dut_yor_pol_gam_sod_tig_mcd_azi_tur_fbf_tag_moo_mol_glc_bsq_lat_chh_bam_mnd_lit_swe_dgb_alb_ses_por_est_cic_lda_hun_nor_owc_geo_rus_bul_ben_ger_aeg_sid_krd_fin_ven_mly_ukr_sun_jpn_tml_kor_guj_rom_tsn_urd_jav_fre_amr_ind_cnt_hin_bem_grk_amh_spa_arw_ita_svk_qcu_afr_bos_pan_xho_wly_ctl_mlt_eng_bat_scr_zul_slo_igb_mao_tha_hau_knd_swt_akn_aze_prs_cze_uzb_swa_vie_heb_tsw_ewe_dyu	-0.735632090900005	-1.76808889191138	0.0803254421196838
72	owc_mol_yor_guj_amh_gam_amr_rom_aze_uzb_bam_jav_ewe_grk_rus_bsq_spa_sid_moo_mnd_pan_dut_swt_mcd_swa_swe_fin_ven_cic_est_glc_aeg_geo_krd_ukr_prs_por_heb_tig_cze_hun_ses_mao_slo_ind_jpn_knd_kor_ita_bul_fbf_lit_bat_ben_chh_tag_cnt_bos_lda_afr_anl_scr_fre_urd_alb_qcu_ger_hin_arw_akn_wly_nor_sod_eng_mly_pol_zul_lat_dgb_sun_tha_mlt_tml_tsn_tsw_tur_svk_ctl_azi_xho_vie_hau_dyu_igb_bem	-0.147513154178065	-0.348356581050788	0.728359744631234
73	owc_lit_swt_prs_hau_anl_aeg_ctl_azi_aze_bem_mly_ven_guj_bos_bsq_spa_wly_zul_cnt_fre_pan_cic_ukr_moo_ger_hun_igb_fbf_fin_mcd_mlt_geo_urd_rus_grk_afr_heb_sid_bul_est_ses_mao_eng_bat_jpn_knd_kor_ita_arw_bam_slo_sun_swe_chh_ind_mnd_krd_ewe_alb_gam_dut_lat_glc_svk_qcu_rom_nor_ben_xho_amr_mol_amh_por_jav_pol_swa_cze_lda_tag_tha_sod_tml_akn_dyu_uzb_hin_scr_tur_tsw_vie_tig_yor_tsn_dgb	-0.652815202817617	-1.56257651713165	0.121548832301187
74	tig_spa_yor_rom_chh_owc_amh_arw_tur_azi_dyu_ind_fbf_ger_mcd_bsq_pan_amr_ven_cnt_dut_slo_moo_ita_tsw_bos_est_ses_swa_fin_fre_sid_geo_swe_mol_afr_alb_anl_sod_ben_hun_lda_mly_scr_jav_jpn_knd_kor_cze_bul_dgb_rus_mao_pol_heb_bat_mnd_eng_swt_lit_aeg_prs_hin_ukr_grk_qcu_lat_ctl_svk_akn_gam_por_hau_krd_sun_urd_ewe_nor_bam_tag_tha_wly_tml_cic_tsn_uzb_glc_guj_aze_bem_vie_mlt_xho_igb_zul	-0.351670663057576	-0.834366478367876	0.406212613196177
75	amr_bos_cic_ben_chh_hau_wly_scr_aze_uzb_lda_tag_dgb_glc_guj_bsq_fre_tig_swa_mnd_ger_ukr_ewe_afr_yor_svk_fin_akn_ses_hun_lit_amh_geo_mcd_dut_nor_grk_anl_mlt_alb_est_xho_bat_spa_mao_jpn_knd_kor_bul_ctl_tsn_por_ind_eng_sod_mly_cnt_urd_bem_ita_owc_hin_mol_rom_lat_qcu_rus_pol_slo_zul_heb_prs_aeg_krd_jav_pan_tsw_swe_igb_sun_tha_gam_tml_dyu_swt_tur_cze_arw_azi_bam_vie_sid_moo_ven_fbf	-0.239823927541177	-0.567172438672907	0.57196353304181
76	tig_eng_igb_dut_gam_owc_heb_grk_uzb_aze_ses_mao_xho_lit_pol_bsq_pan_amh_zul_cnt_por_ger_ewe_prs_cic_spa_hun_swt_lda_fin_glc_aeg_geo_lat_krd_bos_guj_chh_hau_fre_est_dgb_sun_mcd_bat_jpn_knd_kor_slo_swe_tsw_arw_mly_ctl_mlt_ind_mnd_rus_ven_bul_sid_ben_alb_ita_nor_qcu_urd_svk_mol_akn_anl_ukr_wly_cze_tag_afr_yor_hin_bem_jav_tha_sod_tml_dyu_bam_tur_rom_scr_azi_tsn_vie_amr_swa_fbf_moo	-0.167691086346376	-0.396018018511252	0.692998836568909
77	sid_bul_ven_cze_mlt_heb_aeg_mol_tur_aze_zul_ind_swt_rom_krd_bsq_arw_amr_bem_cnt_urd_mcd_tsn_grk_dgb_prs_hun_igb_bam_est_svk_anl_geo_guj_pol_spa_lit_amh_chh_bos_fin_dyu_jav_lat_bat_jpn_knd_kor_ger_slo_akn_rus_tag_swe_tig_mao_mnd_ita_ses_glc_sod_nor_fre_pan_ukr_qcu_ben_hin_afr_xho_gam_alb_owc_dut_sun_scr_ewe_eng_lda_mly_tha_wly_tml_swa_cic_azi_por_ctl_uzb_yor_vie_hau_fbf_tsw_moo	-0.845763412222114	-2.04332061138581	0.0438498351346958
78	anl_rom_dyu_bul_sod_owc_heb_lat_uzb_aze_dgb_jav_zul_urd_ita_bsq_grk_gam_igb_cnt_fre_pan_yor_krd_ven_mcd_est_bam_cic_hun_bos_tig_geo_ger_prs_svk_guj_aeg_amr_rus_fin_ewe_bat_alb_mao_jpn_tml_kor_mol_ukr_swa_ben_mly_afr_wly_tag_mnd_glc_ses_hin_hau_spa_cze_ctl_lit_qcu_por_dut_swe_bem_chh_slo_amh_eng_ind_nor_lda_arw_moo_sun_tha_mlt_knd_fbf_tsw_tur_scr_pol_azi_akn_vie_sid_swt_tsn_xho	-0.55338077949068	-1.31966948240391	0.190184831505726
79	tig_swe_ewe_hin_amh_sid_wly_rom_uzb_tur_moo_tag_cic_svk_rus_bsq_pan_sod_igb_cnt_ctl_eng_bam_pol_xho_fre_hun_swa_swt_est_scr_heb_geo_bul_spa_lit_lat_chh_mlt_ben_fin_bem_bat_ita_jav_jpn_tml_kor_urd_guj_tsn_mcd_ind_alb_hau_mao_mnd_prs_ven_arw_anl_mol_bos_slo_ger_qcu_cze_krd_ukr_lda_amr_dut_gam_nor_mly_grk_ses_glc_zul_sun_tha_owc_knd_akn_tsw_azi_afr_por_aze_dgb_vie_aeg_fbf_yor_dyu	0.0607296988897948	0.14342068904148	0.886268246448568
80	owc_mcd_lda_cze_wly_tig_heb_bos_tur_azi_ses_jav_moo_ctl_fre_bsq_spa_mlt_fbf_cnt_bul_rus_tsw_swe_dyu_lit_hun_dgb_cic_est_afr_gam_geo_grk_svk_pan_alb_amh_anl_slo_fin_ewe_mly_arw_sun_jpn_knd_kor_por_prs_ven_scr_ind_nor_sid_tag_mnd_urd_zul_ger_amr_dut_hin_rom_krd_qcu_mol_eng_lat_swa_sod_ukr_aeg_guj_bat_glc_igb_ben_akn_mao_tha_hau_tml_xho_yor_uzb_ita_pol_aze_bam_vie_chh_bem_tsn_swt	-0.374405917187695	-0.886666388768367	0.37754568445194
81	amh_bos_ses_ukr_heb_aeg_hau_ctl_aze_tur_yor_ind_dyu_hin_slo_bsq_nor_anl_cic_mnd_spa_por_tsw_swe_bem_eng_fin_zul_dgb_hun_scr_chh_geo_urd_arw_rom_bul_wly_sid_mcd_est_igb_sun_prs_tag_jpn_tml_kor_ita_guj_bam_rus_mly_mol_tig_mao_cnt_pol_swt_grk_sod_alb_lit_ger_pan_qcu_dut_krd_fre_ven_owc_cze_gam_afr_jav_glc_ewe_lat_lda_bat_tha_mlt_knd_swa_moo_azi_svk_ben_uzb_tsn_vie_amr_akn_xho_fbf	-0.197684652677577	-0.466202148594951	0.642160948052152
82	amh_svk_fbf_pol_chh_anl_wly_krd_tur_aze_dgb_mly_cic_guj_pan_bsq_por_hau_ses_mnd_lit_nor_tsn_afr_bem_bul_hun_swa_akn_est_dut_sod_geo_spa_ctl_grk_rom_heb_mlt_lat_fin_xho_tag_eng_jav_jpn_tml_kor_prs_alb_ewe_mol_ind_ben_tig_mao_cnt_swe_tsw_fre_gam_hin_urd_slo_scr_qcu_arw_mcd_glc_zul_owc_ukr_sid_rus_sun_ita_bam_ger_dyu_bat_tha_aeg_knd_igb_lda_uzb_bos_cze_azi_swt_vie_amr_ven_yor_moo	-1.35265607152707	-3.38302145014801	0.00105058432029064
83	anl_lat_cic_por_amr_wly_heb_prs_azi_aze_swt_tag_bam_ben_arw_bsq_swe_owc_ven_mnd_eng_cze_dgb_ita_akn_bul_est_swa_xho_fin_hin_tig_geo_afr_fre_pan_rus_sid_mlt_mol_hun_ewe_jav_pol_bat_jpn_knd_kor_bos_dut_tsw_ctl_sun_lit_gam_mly_cnt_krd_igb_svk_chh_urd_slo_scr_glc_qcu_rom_nor_guj_dyu_sod_spa_aeg_mcd_mao_grk_fbf_ger_tsn_ind_tha_amh_tml_yor_moo_uzb_ukr_alb_tur_ses_vie_hau_zul_bem_lda	-0.377368791618982	-0.893674977512656	0.373802671926056
84	sod_lit_ven_ita_owc_chh_gam_hin_uzb_azi_bem_tag_lda_bul_ctl_bsq_nor_amr_swt_cnt_scr_grk_tsn_spa_akn_ger_fin_ewe_xho_est_arw_amh_geo_pan_urd_bos_afr_wly_tig_dut_hun_zul_jav_lat_mly_jpn_knd_kor_rus_pol_igb_swe_ind_ukr_heb_sun_mnd_slo_fbf_guj_anl_svk_mcd_ben_prs_qcu_fre_cze_alb_bam_aeg_glc_sid_mol_bat_krd_moo_rom_dgb_mao_tha_mlt_tml_swa_dyu_tur_por_eng_aze_tsw_vie_hau_cic_yor_ses	0.289071934974462	0.681654294176414	0.497151615994637
85	anl_scr_zul_alb_owc_mlt_sid_spa_tur_uzb_fbf_bat_ewe_lat_urd_bsq_rus_wly_dyu_cnt_grk_rom_igb_mcd_akn_arw_hun_swt_ses_fin_prs_tig_geo_ctl_fre_ita_ben_gam_chh_svk_est_bam_jav_bos_mao_jpn_knd_kor_bul_hin_tsn_nor_sun_afr_amr_mly_mnd_ukr_moo_ger_aeg_glc_mol_pol_lit_qcu_slo_guj_swe_dgb_hau_pan_sod_dut_ind_eng_bem_por_lda_tag_tha_amh_tml_cic_swa_azi_cze_krd_aze_yor_vie_heb_xho_ven_tsw	-0.319154325662117	-0.755991624999953	0.451564887521019
86	sid_lat_zul_hin_amh_anl_gam_krd_tur_uzb_lda_bat_dyu_rom_arw_bsq_urd_chh_igb_cnt_glc_pan_fbf_eng_bem_alb_hun_cic_dgb_fin_ben_tig_geo_por_nor_afr_ukr_hau_owc_grk_est_tsw_mao_lit_tag_jpn_tml_kor_guj_dut_tsn_svk_mly_ita_wly_ind_mnd_swe_swa_fre_aeg_scr_rus_mcd_cze_qcu_mol_slo_bul_xho_mlt_pol_amr_ger_jav_bos_yor_spa_moo_sun_tha_sod_knd_ses_ewe_aze_prs_ctl_azi_bam_vie_heb_swt_ven_akn	-0.177298827596568	-0.419165182458947	0.676062009097311
87	heb_afr_cic_bul_amr_owc_wly_urd_uzb_azi_ven_tag_bem_swe_ger_bsq_ben_sod_swt_mnd_bos_glc_dgb_scr_moo_prs_fin_swa_ses_est_rus_mlt_geo_spa_arw_por_mcd_aeg_gam_nor_hun_lda_mly_alb_sun_jpn_tml_kor_pan_ctl_akn_guj_jav_lat_anl_mao_cnt_krd_tsn_slo_amh_cze_hin_lit_fre_qcu_pol_mol_dut_xho_hau_ita_sid_grk_ind_rom_tsw_ukr_ewe_bat_tha_chh_knd_igb_yor_tur_eng_svk_aze_bam_vie_tig_zul_dyu_fbf	0.120146318154983	0.282725010579783	0.778015950912077
88	sid_cze_swa_bos_aeg_hau_heb_spa_tur_aze_yor_bat_zul_pan_lit_bsq_pol_mlt_dyu_mnd_slo_afr_lda_ben_xho_eng_fin_ewe_dgb_est_hin_anl_geo_bul_nor_arw_ukr_gam_amr_mcd_hun_igb_jav_por_ind_jpn_tml_kor_lat_prs_ven_fre_mly_ger_sod_sun_cnt_swe_ses_rom_tig_rus_ita_mol_grk_qcu_svk_krd_urd_bam_owc_guj_amh_alb_mao_ctl_swt_scr_fbf_tag_tha_wly_knd_tsn_akn_uzb_dut_glc_azi_bem_vie_chh_moo_cic_tsw	-0.274098013060923	-0.648304173103671	0.518385750580708
89	sid_eng_dyu_afr_amr_gam_mlt_urd_azi_uzb_cic_tag_moo_bos_por_bsq_bul_amh_ewe_mnd_lat_hin_lda_pol_yor_alb_fin_bam_tsw_est_slo_sod_geo_grk_spa_pan_ger_wly_tig_krd_hun_swa_bat_mol_jav_jpn_tml_kor_swe_dut_igb_ukr_ind_rus_owc_mly_cnt_cze_dgb_rom_anl_guj_mcd_arw_ctl_qcu_glc_lit_ita_tsn_heb_fre_chh_prs_sun_svk_bem_nor_zul_mao_tha_aeg_knd_xho_swt_aze_ben_scr_tur_ses_vie_hau_fbf_akn_ven	-0.0326956911486204	-0.0770288299045719	0.938766086896762
90	chh_prs_dgb_rus_tig_mlt_amh_lit_uzb_tur_tsw_tag_akn_slo_ben_bsq_pan_hau_igb_cnt_bos_grk_xho_svk_swt_lat_hun_tsn_yor_fin_pol_anl_geo_ctl_fre_scr_glc_owc_aeg_mcd_est_cic_mao_krd_ind_jpn_tml_kor_ita_nor_ses_ger_bat_arw_heb_mly_mnd_bul_ven_ukr_wly_dut_por_alb_mol_qcu_spa_swe_rom_zul_sid_hin_gam_urd_sun_eng_swa_afr_dyu_jav_tha_amr_knd_fbf_moo_aze_guj_cze_azi_bem_vie_sod_lda_ewe_bam	-0.472918842433971	-1.1231269624921	0.264274584493092
91	chh_spa_swa_afr_amh_tig_wly_glc_tur_azi_ven_tag_moo_prs_urd_bsq_ben_owc_tsw_mnd_por_swe_ses_alb_swt_bos_est_fbf_zul_fin_cze_aeg_geo_ctl_dut_eng_lat_hau_amr_svk_hun_dyu_mly_rom_bat_jpn_knd_kor_lit_ita_lda_ger_sun_bul_anl_mao_cnt_guj_tsn_pan_sod_arw_ukr_slo_scr_qcu_mcd_rus_grk_ewe_mlt_fre_gam_pol_ind_mol_xho_krd_yor_jav_tha_heb_tml_igb_akn_uzb_nor_hin_aze_bam_vie_sid_cic_dgb_bem	-0.0199211220823579	-0.046950222450996	0.96265357499438
92	chh_glc_ven_swe_anl_mlt_sod_rus_uzb_tur_ewe_jav_moo_ukr_hin_bsq_mol_tig_ses_cnt_grk_alb_yor_cze_fbf_urd_est_zul_tsn_hun_bos_aeg_geo_ger_svk_prs_nor_amr_amh_ben_fin_dyu_mly_eng_mao_jpn_knd_kor_por_guj_lda_scr_bat_bul_sid_sun_mnd_pol_dgb_mcd_hau_dut_lat_ita_arw_qcu_ctl_pan_spa_igb_heb_fre_wly_slo_tag_afr_swt_lit_bam_ind_tha_gam_tml_akn_swa_azi_krd_rom_aze_xho_vie_owc_tsw_bem_cic	-0.214887002871252	-0.507952718940146	0.61268916634656
93	owc_mcd_yor_arw_heb_chh_anl_glc_azi_tur_fbf_tag_tsw_ctl_urd_bsq_rus_amh_bam_mnd_mol_fre_tsn_scr_dyu_dut_est_ewe_bem_fin_ben_aeg_geo_alb_grk_ger_guj_hau_wly_rom_hun_xho_bat_prs_jav_jpn_tml_kor_cze_afr_zul_hin_sun_pol_sod_mly_cnt_slo_ses_pan_tig_bos_ukr_bul_svk_qcu_krd_ita_lat_moo_mlt_swe_gam_eng_ind_por_ven_lit_lda_mao_tha_sid_knd_igb_dgb_aze_spa_nor_uzb_swt_vie_amr_akn_swa_cic	-0.392814459958114	-0.932379136387867	0.353554909221817
94	anl_prs_tsn_lit_chh_hau_gam_arw_uzb_aze_dgb_mly_bem_spa_ben_bsq_pan_sid_ewe_mnd_hin_rom_bam_afr_igb_bos_hun_fbf_akn_fin_nor_mlt_geo_ger_ctl_fre_alb_sod_amh_grk_est_ven_jav_slo_sun_jpn_tml_kor_pol_rus_yor_urd_tag_por_heb_ind_cnt_scr_lda_svk_aeg_ita_bul_eng_swe_qcu_dut_glc_mol_xho_tig_guj_amr_cze_bat_mcd_swt_lat_dyu_mao_tha_wly_knd_tsw_cic_tur_krd_ukr_azi_ses_vie_owc_swa_moo_zul	0.0460830500759311	0.108494278973157	0.913837358719549
95	sid_pol_swt_ben_owc_aeg_gam_mol_azi_uzb_cic_tag_ven_arw_dut_bsq_ctl_mlt_tsw_cnt_lat_nor_igb_lit_akn_scr_fin_ewe_dyu_est_guj_heb_geo_afr_bos_ukr_rom_sod_amh_slo_hun_swa_ind_ger_mao_jpn_tml_kor_krd_svk_xho_spa_mly_hin_amr_bat_mnd_urd_yor_mcd_chh_por_rus_prs_eng_qcu_fre_bul_swe_moo_anl_alb_wly_pan_sun_grk_zul_glc_ses_jav_tha_tig_knd_lda_dgb_tur_cze_ita_aze_fbf_vie_hau_tsn_bem_bam	-0.450245388882321	-1.07068675536274	0.287081156164227
96	sid_glc_yor_lit_chh_heb_amr_urd_tur_azi_akn_sun_ven_ita_grk_bsq_mcd_hau_dyu_mnd_slo_guj_swa_rom_ewe_ctl_hun_tsn_fbf_est_arw_mlt_geo_por_bul_hin_ben_aeg_amh_pol_fin_xho_bat_spa_jav_jpn_knd_kor_prs_lat_bem_cze_tag_dut_sod_mao_cnt_scr_swt_krd_anl_svk_mol_swe_afr_qcu_rus_pan_eng_ses_tig_nor_gam_ukr_ind_bos_moo_fre_igb_mly_tha_owc_tml_tsw_cic_uzb_alb_ger_aze_dgb_vie_wly_zul_bam_lda	-0.965899932723845	-2.35216686003469	0.0207735905648279
97	gam_mcd_xho_lit_hau_wly_owc_pol_azi_tur_bem_jav_dyu_prs_ukr_bsq_svk_mlt_swt_cnt_nor_cze_lda_bos_zul_bul_est_tsw_igb_hun_por_chh_geo_rus_eng_ita_fre_sid_amr_swe_fin_swa_mao_dut_ind_jpn_tml_kor_krd_alb_akn_grk_sun_guj_anl_tag_mnd_glc_cic_arw_amh_ger_spa_rom_slo_qcu_urd_afr_ben_yor_sod_lat_tig_scr_bat_ctl_tsn_pan_ven_mly_tha_heb_knd_moo_ses_uzb_mol_hin_aze_bam_vie_aeg_ewe_dgb_fbf	-0.0922248727221193	-0.217296940152827	0.828452958558369
98	sid_rom_igb_cze_wly_amh_mlt_pan_azi_tur_lda_sun_xho_lat_ita_bsq_por_amr_cic_cnt_krd_svk_swa_mcd_tsw_hin_hun_fbf_akn_fin_prs_hau_geo_swe_nor_rus_ctl_anl_gam_urd_est_ven_ind_lit_mly_jpn_tml_kor_bul_scr_moo_eng_tag_grk_aeg_bat_mnd_slo_bem_fre_chh_ger_ben_arw_spa_qcu_glc_dut_pol_ewe_tig_alb_owc_bos_jav_guj_zul_mol_bam_mao_tha_sod_knd_tsn_dyu_uzb_afr_ukr_aze_yor_vie_heb_ses_swt_dgb	-0.505899648636496	-1.20457475608041	0.23142407327549
99	tig_glc_xho_hin_chh_amr_mlt_svk_uzb_aze_yor_mao_ewe_prs_grk_bsq_lit_wly_swa_cnt_pol_afr_lda_guj_swt_dut_hun_cic_tsw_fin_cze_anl_geo_nor_mol_ctl_urd_sod_heb_rus_est_ses_ind_bos_tag_jpn_knd_kor_spa_ukr_zul_ben_bat_alb_owc_jav_mnd_ita_igb_lat_gam_rom_fre_eng_pan_qcu_krd_scr_por_bem_sid_bul_amh_slo_mly_arw_moo_ger_fbf_sun_tha_aeg_tml_akn_dgb_tur_mcd_swe_azi_ven_vie_hau_tsn_bam_dyu	-1.19591431847791	-2.95566162092459	0.003953154246803
100	amh_alb_tsn_prs_aeg_sid_owc_guj_aze_uzb_swt_tag_zul_rom_lat_bsq_ukr_tig_tsw_mnd_afr_cze_ven_dut_lda_swe_fin_ewe_dyu_est_pan_gam_geo_ita_mol_arw_ger_amr_anl_rus_hun_fbf_mly_slo_jav_jpn_knd_kor_hin_eng_bam_por_sun_nor_mlt_ind_cnt_urd_moo_bul_heb_mcd_ctl_svk_glc_qcu_spa_ben_lit_ses_sod_pol_hau_krd_bat_scr_xho_bos_dgb_mao_tha_wly_tml_igb_akn_tur_grk_fre_azi_yor_vie_chh_swa_bem_cic	0.397512431567107	0.936513703248519	0.351434366225076
101	heb_bos_ses_ukr_tig_aeg_amh_grk_uzb_tur_moo_jav_ewe_alb_hin_bsq_pan_chh_xho_cnt_mol_ctl_dyu_cze_yor_krd_fin_lda_fbf_est_lit_mlt_geo_rom_ita_rus_nor_anl_hau_spa_hun_ven_tag_glc_mly_jpn_tml_kor_urd_arw_dgb_afr_sun_por_amr_mao_mnd_pol_cic_lat_owc_fre_ben_slo_prs_qcu_guj_scr_swe_bem_wly_svk_gam_ger_bat_mcd_tsn_bul_akn_ind_tha_sid_knd_swa_tsw_azi_dut_eng_aze_igb_vie_sod_bam_swt_zul	-0.257026985523637	-0.60739774287944	0.545067220818942
102	wly_swe_igb_dut_owc_amh_tig_rus_aze_azi_bem_mao_moo_rom_bos_bsq_scr_hau_xho_mnd_ukr_ben_cic_ita_ven_mol_hun_lda_yor_fin_spa_heb_geo_por_bul_glc_ger_gam_mlt_guj_est_dyu_mly_prs_ind_jpn_tml_kor_slo_lit_akn_ctl_jav_afr_amr_sun_cnt_arw_ewe_grk_anl_hin_mcd_cze_alb_qcu_pol_eng_urd_dgb_chh_fre_aeg_pan_tag_krd_swt_lat_fbf_bat_tha_sod_knd_bam_tsw_uzb_nor_svk_tur_ses_vie_sid_swa_zul_tsn	0.582375175373426	1.37661430989437	0.171936728463179
103	anl_hin_bam_grk_mlt_amr_hau_pol_azi_tur_ven_mly_yor_swe_mol_bsq_lit_heb_zul_mnd_fre_cze_akn_dut_dyu_arw_fin_xho_tsn_hun_lat_amh_geo_eng_rus_ita_afr_sid_aeg_slo_est_cic_ind_krd_tag_jpn_tml_kor_ger_prs_igb_mcd_mao_alb_gam_jav_cnt_ctl_swt_scr_sod_ben_por_svk_guj_qcu_spa_glc_rom_swa_owc_ukr_chh_nor_sun_bos_moo_pan_bem_bat_tha_wly_knd_dgb_fbf_uzb_bul_urd_aze_ses_vie_tig_lda_tsw_ewe	-0.141718024384701	-0.334069735050123	0.739079087642665
104	sod_ben_ses_spa_sid_wly_amh_rom_aze_tur_bem_sun_tsw_cze_pan_bsq_dut_anl_igb_mnd_ctl_arw_swt_nor_moo_lit_hun_akn_tsn_fin_krd_aeg_geo_fre_eng_scr_ukr_chh_heb_glc_est_ven_tag_por_ind_jpn_knd_kor_svk_mcd_lda_slo_bat_guj_tig_mao_cnt_bos_xho_hin_gam_pol_grk_rus_prs_qcu_afr_alb_lat_ewe_amr_ita_hau_bul_jav_urd_swa_mol_yor_mly_tha_owc_tml_dgb_cic_uzb_ger_swe_azi_bam_vie_mlt_zul_fbf_dyu	-1.02588794553033	-2.50328981227119	0.0140485765227473
105	owc_ita_dyu_pan_gam_hau_wly_mcd_uzb_aze_swa_mao_bem_ukr_lit_bsq_rom_sod_moo_cnt_mol_spa_ses_fre_yor_prs_fin_swt_igb_est_lat_mlt_geo_guj_alb_afr_rus_amh_anl_krd_hun_tsw_ind_arw_bat_jpn_knd_kor_swe_ger_xho_por_jav_slo_amr_tag_mnd_pol_cic_ctl_heb_cze_grk_dut_ben_qcu_glc_urd_bos_ewe_aeg_nor_chh_svk_sun_eng_fbf_hin_akn_mly_tha_tig_tml_ven_bam_azi_bul_scr_tur_zul_vie_sid_lda_tsn_dgb	-0.341263601182813	-0.809039345573992	0.420557496718281
106	mlt_cze_tsw_pan_sid_sod_aeg_hin_tur_azi_bam_sun_lda_ita_mcd_bsq_afr_owc_dgb_mnd_prs_scr_xho_ben_cic_bos_fin_igb_swa_hun_svk_heb_geo_slo_mol_fre_spa_anl_chh_ukr_est_akn_jav_pol_tag_jpn_knd_kor_lit_ger_ewe_lat_bat_por_hau_ind_cnt_glc_dyu_bul_amr_alb_eng_rom_swe_qcu_grk_nor_guj_fbf_wly_ctl_gam_dut_mao_krd_swt_arw_yor_mly_tha_tig_tml_bem_zul_uzb_rus_urd_aze_tsn_vie_amh_ven_ses_moo	-0.793642946622283	-1.91151586139274	0.0590173646013084
107	gam_krd_lda_ita_heb_aeg_mlt_por_azi_uzb_tsw_ind_cic_afr_scr_bsq_glc_amh_swa_cnt_lat_ger_ven_slo_moo_prs_est_yor_dgb_hun_eng_amr_geo_ctl_bos_arw_alb_wly_anl_cze_fin_tsn_bat_spa_mao_jpn_knd_kor_hin_lit_igb_grk_tag_swe_chh_jav_mnd_guj_swt_fre_tig_ben_nor_mol_rus_qcu_pol_bul_svk_ewe_sod_ukr_sid_dut_mly_urd_fbf_rom_ses_sun_tha_owc_tml_bam_xho_aze_mcd_pan_tur_zul_vie_hau_akn_dyu_bem	-0.839388657531989	-2.02720851718899	0.0455034825857928
108	chh_mcd_dgb_cze_gam_amr_amh_krd_uzb_aze_yor_mly_igb_ben_alb_bsq_guj_tig_akn_mnd_lit_arw_dyu_dut_ses_scr_fin_cic_ewe_hun_slo_sid_geo_grk_ita_swe_eng_aeg_heb_rom_est_fbf_ind_svk_mao_jpn_tml_kor_pol_urd_bam_por_sun_ger_sod_bat_cnt_rus_tsn_hin_anl_prs_ctl_lat_glc_qcu_mol_spa_bul_swt_mlt_bos_hau_pan_jav_afr_ven_nor_xho_tag_tha_owc_knd_moo_bem_azi_ukr_fre_tur_tsw_vie_wly_lda_zul_swa	0.0837448610565804	0.197366553263023	0.843971426221368
109	sid_ukr_dyu_lat_aeg_mlt_chh_arw_aze_uzb_tsn_tag_ewe_afr_nor_bsq_pan_owc_akn_mnd_bos_mol_cic_ben_igb_spa_fin_lda_ven_hun_eng_amh_geo_rom_swe_prs_mcd_tig_sod_urd_est_xho_bat_por_mao_jpn_tml_kor_ger_dut_swa_alb_sun_krd_anl_ind_cnt_lit_bem_svk_wly_cze_guj_rus_fre_qcu_bul_grk_hin_dgb_amr_ctl_heb_glc_mly_scr_swt_ita_ses_jav_tha_gam_knd_fbf_bam_azi_slo_pol_tur_moo_vie_hau_tsw_yor_zul	0.610834331192585	1.4426181489757	0.152487645767561
110	anl_slo_bam_mol_heb_wly_owc_ukr_tur_aze_ewe_bat_tsn_bul_swe_bsq_alb_mlt_tsw_cnt_svk_glc_yor_ger_ven_dut_hun_xho_dyu_fin_nor_amr_geo_prs_fre_spa_rus_amh_tig_arw_est_dgb_tag_rom_sun_jpn_tml_kor_grk_por_igb_bos_mly_ben_sid_mao_mnd_guj_zul_cze_gam_eng_krd_ita_urd_qcu_pan_ctl_hin_bem_aeg_lat_hau_mcd_jav_afr_swt_pol_cic_ind_tha_sod_knd_swa_akn_azi_lit_scr_uzb_ses_vie_chh_fbf_lda_moo	-0.236381244913348	-0.558630501927366	0.577756507212896
111	anl_guj_moo_prs_chh_amh_sid_ger_aze_azi_igb_mao_dgb_pol_pan_bsq_krd_gam_ewe_mnd_svk_urd_ses_cze_cic_eng_hun_bem_bam_fin_ukr_sod_geo_glc_lit_spa_swe_heb_wly_ctl_est_ven_bat_rus_sun_jpn_tml_kor_grk_dut_tsw_bul_jav_por_mlt_ind_cnt_hin_swt_bos_tig_ita_alb_lat_fre_qcu_arw_nor_scr_xho_hau_mol_owc_ben_tag_afr_yor_rom_fbf_mly_tha_amr_knd_tsn_swa_uzb_slo_mcd_tur_lda_vie_aeg_dyu_akn_zul	-0.935619675449848	-2.27581618124141	0.0251525323293149
112	gam_guj_igb_alb_chh_amr_mlt_fre_azi_uzb_zul_mao_yor_bul_swe_bsq_spa_tig_ewe_mnd_rus_arw_xho_ukr_lda_cze_est_fbf_bam_hun_afr_wly_geo_prs_hin_rom_scr_amh_owc_eng_fin_ses_tag_ben_ind_jpn_tml_kor_lit_urd_dyu_ita_jav_glc_sod_bat_cnt_svk_moo_pan_hau_bos_slo_por_nor_qcu_ctl_dut_mcd_ven_anl_pol_sid_grk_sun_krd_swa_ger_swt_mly_tha_aeg_knd_tsw_dgb_aze_lat_mol_tur_akn_vie_heb_tsn_cic_bem	-0.491652614143608	-1.16870098618997	0.245511157160221
113	aeg_mol_xho_cze_tig_gam_amh_svk_uzb_azi_dgb_jav_yor_lit_lat_bsq_bos_heb_cic_cnt_slo_ger_akn_urd_dyu_pol_fin_bem_swa_est_glc_hau_geo_alb_guj_hin_rus_sod_wly_prs_hun_moo_ind_spa_bat_jpn_tml_kor_grk_bul_tsw_eng_mao_ben_owc_tag_mnd_mcd_bam_fre_mlt_arw_ctl_dut_ita_qcu_pan_scr_afr_swt_sid_por_chh_ukr_sun_rom_ven_nor_zul_mly_tha_amr_knd_igb_fbf_tur_swe_krd_aze_tsn_vie_anl_ses_ewe_lda	-1.28637855407281	-3.20063122864059	0.00187660774922222
114	gam_spa_ewe_hin_sod_amh_mlt_mol_uzb_aze_xho_mao_tsn_rus_svk_bsq_afr_amr_akn_mnd_bul_cze_dgb_ctl_swa_arw_est_yor_ses_fin_ukr_heb_geo_ben_swe_urd_nor_wly_hau_krd_hun_lda_tag_pan_ind_jpn_tml_kor_rom_scr_fbf_dut_jav_glc_aeg_bat_cnt_por_swt_lit_anl_bos_eng_fre_ger_qcu_prs_alb_slo_zul_sid_guj_owc_lat_mly_ita_ven_pol_bem_sun_tha_tig_knd_bam_tsw_tur_grk_mcd_azi_cic_vie_chh_igb_moo_dyu	0.131291196790334	0.308943946623347	0.758055210493609
115	mlt_mol_ewe_cze_heb_gam_wly_dut_uzb_azi_swa_ind_lda_bos_alb_bsq_spa_tig_tsw_cnt_fre_glc_fbf_nor_yor_lat_hun_dgb_dyu_fin_ger_chh_geo_rom_guj_slo_pan_amr_aeg_bul_est_bem_bat_hin_mao_jpn_knd_kor_grk_afr_moo_arw_tag_ben_sod_sun_mnd_ctl_ses_ita_anl_rus_por_prs_svk_qcu_urd_scr_swe_zul_owc_mcd_hau_pol_mly_ukr_cic_lit_bam_jav_tha_amh_tml_akn_igb_tur_krd_eng_aze_tsn_vie_sid_ven_swt_xho	0.0991500227603051	0.233463929766352	0.815914290342305
116	tig_pol_moo_rom_owc_mlt_aeg_krd_azi_tur_ses_jav_swt_dut_pan_bsq_lat_wly_fbf_mnd_arw_rus_ewe_slo_xho_cze_est_bem_lda_fin_por_chh_geo_mol_guj_prs_ctl_heb_anl_ben_hun_akn_bat_glc_mly_jpn_knd_kor_alb_ger_igb_ita_tag_grk_gam_mao_cnt_ukr_bam_bul_sid_svk_urd_hin_lit_qcu_scr_bos_fre_swa_amh_eng_sod_afr_ind_swe_ven_spa_tsn_sun_tha_amr_tml_cic_tsw_aze_mcd_nor_uzb_dyu_vie_hau_dgb_yor_zul	-0.557021816598833	-1.32922049001551	0.187026894857863
117	aeg_afr_tsn_glc_tig_sod_chh_lit_azi_uzb_cic_mao_akn_fre_pol_bsq_dut_hau_igb_cnt_lat_slo_ven_grk_xho_cze_hun_tsw_yor_fin_ita_sid_geo_mol_arw_bul_ukr_wly_gam_krd_est_zul_bat_alb_jav_jpn_knd_kor_rom_eng_swt_por_mly_ben_amh_sun_mnd_swe_ewe_nor_owc_bos_ctl_urd_hin_qcu_scr_ger_rus_dgb_anl_svk_mlt_prs_ind_mcd_moo_guj_bam_tag_tha_heb_tml_swa_dyu_aze_pan_spa_tur_bem_vie_amr_fbf_lda_ses	-0.592552620500797	-1.41370384011971	0.160787572985371
118	gam_ukr_ses_dut_aeg_hau_sid_bul_azi_uzb_lda_ind_dgb_arw_pol_bsq_eng_tig_moo_cnt_bos_scr_bem_swe_dyu_fre_hun_akn_swt_fin_rus_mlt_geo_afr_prs_grk_ben_amh_chh_alb_est_ven_sun_pan_tag_jpn_tml_kor_guj_hin_swa_ger_mao_ita_amr_bat_mnd_lit_yor_ctl_wly_cze_mcd_nor_lat_qcu_mol_por_krd_igb_sod_svk_anl_glc_jav_rom_fbf_spa_xho_mly_tha_heb_knd_cic_ewe_tur_urd_slo_aze_bam_vie_owc_zul_tsw_tsn	-0.244060602328929	-0.576628697969447	0.565583384842385
119	chh_pol_dyu_glc_amr_owc_wly_ctl_uzb_aze_xho_jav_akn_grk_prs_bsq_ger_mlt_yor_mnd_afr_mcd_zul_alb_ses_rus_hun_moo_cic_fin_mol_hau_geo_bul_scr_bos_eng_amh_aeg_ben_est_bem_ind_svk_sun_jpn_knd_kor_ukr_urd_swa_lit_mly_lat_tig_bat_cnt_nor_tsn_hin_sid_fre_spa_arw_cze_qcu_dut_guj_ita_ewe_gam_por_heb_swe_mao_slo_tsw_rom_lda_tag_tha_sod_tml_ven_fbf_tur_pan_krd_azi_igb_vie_anl_dgb_bam_swt	-0.519985013405333	-1.23817542524984	0.218767529110198
120	aeg_grk_swt_slo_sod_hau_mlt_eng_uzb_tur_xho_ind_dyu_ger_ctl_bsq_arw_chh_zul_cnt_ukr_alb_fbf_spa_cic_svk_est_tsw_akn_fin_mol_amh_geo_prs_bul_lat_pol_gam_anl_afr_hun_dgb_mly_nor_tag_jpn_knd_kor_pan_por_swa_ita_bat_rus_owc_sun_mnd_dut_ses_urd_tig_hin_cze_ben_guj_qcu_scr_krd_bos_bem_sid_mcd_heb_rom_jav_lit_igb_glc_bam_mao_tha_wly_tml_tsn_yor_azi_fre_swe_aze_ewe_vie_amr_lda_moo_ven	-0.526884271479975	-1.25375089657818	0.213075075221252
121	aeg_mol_ses_lit_gam_wly_sod_bos_uzb_tur_fbf_mly_ewe_ben_afr_bsq_pan_chh_akn_mnd_urd_krd_zul_mcd_igb_rus_hun_cic_bem_fin_guj_owc_geo_dut_cze_ita_pol_heb_anl_ger_est_bam_bat_ctl_mao_jpn_knd_kor_por_arw_dgb_hin_sun_bul_sid_jav_cnt_fre_tsw_rom_mlt_swe_spa_glc_grk_qcu_prs_lat_eng_yor_hau_nor_amh_scr_ind_alb_ven_slo_moo_tag_tha_tig_tml_xho_lda_aze_ukr_svk_azi_swt_vie_amr_swa_tsn_dyu	-0.634703137492113	-1.51721914319558	0.13260338344934
122	gam_fre_ses_bul_wly_mlt_owc_arw_tur_uzb_swt_bat_swa_lit_ctl_bsq_afr_sod_moo_cnt_pan_rus_ewe_alb_cic_dut_fin_tsn_ven_est_grk_sid_geo_ukr_hin_mol_spa_hau_anl_rom_hun_dgb_sun_glc_mly_jpn_knd_kor_nor_cze_fbf_ger_jav_ben_heb_mao_mnd_mcd_bam_swe_amr_eng_scr_por_slo_qcu_svk_guj_lat_bem_chh_ita_amh_urd_ind_krd_yor_prs_xho_tag_tha_tig_tml_igb_akn_aze_bos_pol_azi_dyu_vie_aeg_lda_zul_tsw	-0.427682372733914	-1.01503368088964	0.312723243728588
123	gam_pan_swa_dut_sid_chh_hau_ben_uzb_aze_fbf_mao_swt_slo_eng_bsq_cze_sod_xho_mnd_mcd_svk_igb_ctl_moo_scr_hun_ses_cic_fin_arw_amr_geo_hin_prs_bos_nor_wly_tig_bul_est_yor_mly_ger_bat_jpn_knd_kor_por_guj_ven_spa_sun_glc_mlt_tag_cnt_fre_akn_rom_aeg_pol_rus_ukr_swe_qcu_lit_mol_alb_bam_amh_afr_owc_lat_ind_urd_ewe_ita_lda_jav_tha_heb_tml_tsw_dyu_tur_grk_krd_azi_tsn_vie_anl_dgb_bem_zul	-0.663850265290012	-1.59025605028347	0.115170907721061
124	amr_afr_fbf_ger_mlt_sid_aeg_bos_aze_tur_swa_bat_swt_mcd_hin_bsq_alb_anl_zul_cnt_guj_ita_ewe_spa_ses_fre_hun_ven_moo_fin_dut_tig_geo_mol_cze_por_ben_hau_heb_ctl_est_igb_ind_glc_mly_jpn_knd_kor_lat_slo_lda_lit_sun_bul_owc_jav_mnd_rom_tsn_swe_gam_pol_grk_rus_eng_qcu_scr_krd_ukr_yor_chh_nor_amh_prs_tag_pan_xho_arw_bem_mao_tha_sod_tml_cic_bam_azi_urd_svk_uzb_dyu_vie_wly_dgb_akn_tsw	-0.779507635006798	-1.87578471924316	0.0638216409904682
125	owc_mcd_tsn_urd_chh_amr_amh_rus_uzb_azi_igb_ind_dgb_por_bul_bsq_scr_sid_bam_mnd_guj_lit_swa_spa_moo_rom_est_akn_yor_fin_slo_mlt_geo_hin_nor_fre_swe_aeg_hau_ctl_hun_lda_tag_prs_mao_jpn_tml_kor_ger_cze_ven_ita_sun_mol_wly_jav_cnt_pan_tsw_ukr_tig_lat_eng_ben_krd_qcu_glc_bos_svk_cic_anl_grk_heb_alb_mly_dut_bem_pol_dyu_bat_tha_sod_knd_xho_ewe_aze_afr_arw_tur_swt_vie_gam_zul_ses_fbf	0.129761537309279	0.305844221733928	0.760406829875176
126	gam_guj_lda_scr_chh_aeg_anl_nor_azi_aze_igb_ind_swa_eng_mol_bsq_spa_amh_swt_mnd_ita_ben_xho_rus_yor_alb_est_akn_moo_hun_slo_tig_geo_pan_ctl_krd_ukr_owc_amr_urd_fin_fbf_bat_lat_jav_jpn_tml_kor_lit_pol_ven_mcd_sun_svk_heb_mly_cnt_hin_ewe_grk_wly_prs_afr_glc_por_qcu_bul_cze_bos_tsw_mlt_swe_hau_ger_tag_rom_bem_dut_tsn_mao_tha_sid_knd_cic_dgb_tur_fre_arw_uzb_bam_vie_sod_zul_ses_dyu	0.391862821374658	0.923771882735641	0.357995715646607
127	sid_eng_bem_krd_tig_chh_aeg_dut_tur_aze_swa_mao_lda_slo_svk_bsq_guj_amh_ven_cnt_ita_fre_dgb_bul_dyu_ger_fin_akn_ewe_est_afr_mlt_geo_bos_prs_mcd_rom_amr_hau_scr_hun_cic_sun_ctl_ind_jpn_tml_kor_nor_glc_moo_pol_jav_alb_gam_tag_mnd_urd_bam_pan_sod_ukr_arw_swe_cze_qcu_rus_hin_mol_xho_anl_grk_heb_por_bat_lit_fbf_spa_igb_mly_tha_owc_knd_yor_ses_uzb_ben_lat_azi_tsw_vie_wly_swt_tsn_zul	-0.10664053338152	-0.251645994647125	0.8018699462388
128	wly_ctl_fbf_scr_mlt_tig_amr_pol_azi_aze_dyu_ind_bam_hin_pan_bsq_swe_gam_bem_cnt_arw_prs_tsn_grk_lda_ita_est_zul_dgb_hun_ukr_aeg_geo_rom_ger_cze_eng_hau_anl_bul_fin_ewe_tag_mol_mly_jpn_knd_kor_guj_glc_swt_urd_jav_fre_owc_bat_mnd_krd_cic_nor_sod_dut_por_rus_alb_qcu_bos_lit_svk_igb_amh_afr_sid_lat_sun_spa_moo_ben_xho_mao_tha_chh_tml_tsw_ven_tur_slo_mcd_uzb_swa_vie_heb_akn_yor_ses	-1.02838937990659	-2.52114420261374	0.0133994636182379
129	tig_ita_akn_eng_anl_wly_amh_prs_aze_tur_yor_tag_moo_pan_bos_bsq_afr_chh_xho_cnt_bul_glc_ewe_krd_lda_spa_hun_tsw_bam_fin_por_sod_geo_lit_rus_mcd_svk_heb_aeg_scr_est_fbf_mao_slo_mly_jpn_knd_kor_cze_fre_zul_dut_bat_arw_sid_jav_mnd_hin_swt_alb_hau_swe_ben_ctl_nor_qcu_grk_guj_pol_cic_amr_urd_owc_ger_ind_ukr_igb_rom_ses_sun_tha_gam_tml_bem_swa_azi_mol_lat_uzb_dyu_vie_mlt_dgb_tsn_ven	-0.12275194426457	-0.289864702527384	0.772565036403022
130	aeg_glc_ses_guj_chh_sod_owc_mcd_aze_uzb_fbf_jav_dyu_nor_por_bsq_eng_tig_moo_cnt_prs_bul_akn_fre_cic_rus_fin_bem_ven_hun_ctl_mlt_geo_ben_afr_hin_arw_hau_amh_pan_est_swt_ind_mol_tag_jpn_knd_kor_rom_ukr_bam_urd_mao_ita_anl_mly_mnd_bos_swa_swe_amr_grk_pol_lat_alb_qcu_slo_scr_cze_tsw_heb_ger_gam_svk_bat_dut_yor_krd_tsn_sun_tha_wly_tml_xho_ewe_tur_spa_lit_azi_igb_vie_sid_lda_dgb_zul	-0.172110373156745	-0.406175939670375	0.685546432840517
131	owc_glc_xho_pan_amh_hau_gam_lit_uzb_tur_zul_ind_bem_bul_nor_bsq_svk_aeg_cic_mnd_grk_rom_yor_eng_bam_spa_est_dyu_ven_hun_ita_wly_geo_alb_ukr_rus_dut_mlt_heb_mcd_fin_tsn_mao_mol_bat_jpn_knd_kor_bos_ctl_lda_cze_jav_scr_anl_tag_cnt_por_fbf_swe_sod_krd_slo_guj_ger_qcu_fre_pol_ben_swt_chh_lat_amr_arw_sun_urd_swa_afr_ses_mly_tha_tig_tml_moo_igb_aze_hin_prs_azi_akn_vie_sid_ewe_tsw_dgb	-0.501249605035986	-1.19273964609601	0.236005596038766
132	chh_ita_dyu_nor_sid_hau_amr_pol_azi_aze_igb_bat_swt_ben_prs_bsq_alb_owc_tsw_cnt_ctl_bul_moo_pan_ses_rom_est_ewe_yor_hun_bos_aeg_geo_arw_krd_afr_hin_sod_gam_lit_fin_swa_mly_svk_ind_jpn_knd_kor_cze_fre_xho_spa_jav_swe_mlt_mao_mnd_slo_dgb_mol_anl_lat_glc_urd_dut_qcu_ger_por_mcd_tsn_amh_guj_tig_scr_tag_ukr_fbf_eng_cic_sun_tha_wly_tml_bam_akn_uzb_grk_rus_tur_bem_vie_heb_zul_lda_ven	0.104832631583834	0.247228083690662	0.805276677625406
133	amr_rus_ewe_pol_heb_gam_aeg_mol_azi_tur_cic_mly_dyu_ita_por_bsq_ger_wly_ven_mnd_slo_ukr_dgb_arw_bam_alb_est_zul_ses_fin_prs_chh_geo_urd_nor_glc_lit_anl_owc_svk_hun_tsw_tag_pan_jav_jpn_tml_kor_rom_mcd_moo_cze_sun_ctl_hau_mao_cnt_lat_xho_grk_mlt_krd_bul_afr_fre_qcu_bos_guj_scr_swa_sid_hin_tig_dut_bat_eng_igb_spa_akn_ind_tha_sod_knd_bem_swt_uzb_swe_ben_aze_lda_vie_amh_fbf_yor_tsn	0.0111958084952084	0.0263566307154391	0.979029359404472
134	sod_lat_swt_ben_sid_heb_gam_bos_azi_aze_tsw_ind_dgb_spa_ctl_bsq_mcd_amh_moo_mnd_afr_arw_cic_dut_dyu_ita_est_bam_igb_fin_svk_aeg_geo_rom_cze_glc_urd_chh_owc_rus_hun_xho_jav_por_bat_jpn_knd_kor_fre_alb_ses_pol_sun_hin_hau_tag_cnt_ukr_lda_nor_tig_grk_swe_mol_ger_qcu_slo_bul_guj_swa_anl_prs_wly_krd_mao_scr_ewe_eng_akn_mly_tha_mlt_tml_tsn_bem_uzb_lit_pan_tur_fbf_vie_amr_yor_ven_zul	-0.208107939995977	-0.491749605474314	0.624055049736537
135	aeg_krd_xho_svk_chh_anl_tig_rom_azi_tur_igb_mly_akn_afr_pol_bsq_alb_gam_cic_cnt_nor_urd_bem_swe_ses_mcd_est_dyu_zul_hun_dut_sid_geo_mol_bul_glc_lit_mlt_sod_rus_fin_ewe_ind_grk_tag_jpn_tml_kor_fre_prs_ven_cze_mao_ctl_heb_sun_mnd_eng_moo_bos_wly_hin_arw_por_guj_qcu_slo_ben_lat_swt_owc_ita_amr_pan_jav_ukr_tsn_scr_dgb_bat_tha_amh_knd_tsw_swa_aze_ger_spa_uzb_bam_vie_hau_yor_lda_fbf	-0.333423561266368	-0.78929706562877	0.431946087564273
136	gam_arw_bem_fre_amr_hau_amh_bos_aze_uzb_dgb_jav_swt_prs_ukr_bsq_lat_sid_moo_cnt_scr_eng_ven_slo_lda_guj_est_yor_swa_hun_svk_mlt_geo_nor_dut_glc_hin_owc_heb_ger_fin_tsn_mly_ctl_ind_jpn_knd_kor_krd_por_xho_ita_mao_alb_sod_tag_mnd_spa_igb_grk_chh_urd_pan_swe_rus_qcu_bul_mcd_mol_zul_aeg_rom_tig_ben_sun_pol_bam_afr_cic_bat_tha_anl_tml_akn_tsw_tur_lit_cze_azi_dyu_vie_wly_ses_fbf_ewe	-0.451016370249779	-1.07172695895493	0.286616020364654
137	aeg_fre_moo_afr_owc_amr_anl_ita_uzb_aze_lda_jav_tsn_cze_prs_bsq_spa_mlt_swa_cnt_eng_ben_ewe_urd_ses_swe_hun_dgb_swt_est_rus_gam_geo_guj_ukr_pan_scr_amh_tig_glc_fin_dyu_mao_krd_sun_jpn_tml_kor_pol_slo_ven_dut_ind_mol_wly_mly_mnd_por_fbf_bul_hau_svk_nor_lat_arw_qcu_rom_lit_ger_xho_sod_bos_sid_ctl_tag_alb_bem_grk_yor_bat_tha_heb_knd_cic_akn_azi_hin_mcd_tur_bam_vie_chh_igb_zul_tsw	-0.297973866243475	-0.704422887677112	0.482929719737731
138	wly_scr_xho_arw_sid_chh_aeg_hin_tur_uzb_lda_mao_zul_cze_alb_bsq_krd_mlt_igb_cnt_ger_glc_ven_ukr_ses_pol_est_moo_swt_fin_guj_owc_geo_ctl_afr_rom_eng_gam_tig_grk_hun_swa_tag_mol_sun_jpn_tml_kor_pan_spa_yor_swe_jav_por_heb_ind_mnd_ben_bam_lit_hau_fre_bos_nor_slo_qcu_prs_rus_bul_tsw_amh_lat_amr_mcd_bat_urd_bem_svk_tsn_mly_tha_sod_knd_fbf_ewe_azi_ita_dut_aze_cic_vie_anl_akn_dgb_dyu	-0.294973223016845	-0.697335120276185	0.487332721453393
139	mlt_bul_tsw_cze_tig_hau_gam_nor_azi_uzb_swt_sun_swa_glc_rom_bsq_ben_owc_moo_cnt_scr_eng_akn_urd_xho_lit_fin_tsn_ewe_hun_ctl_sod_geo_rus_prs_ger_svk_wly_heb_bos_est_bem_ind_afr_bat_jpn_tml_kor_slo_pol_lda_mcd_mao_guj_aeg_tag_mnd_ukr_dyu_lat_chh_krd_swe_grk_fre_qcu_mol_por_ita_dgb_amr_arw_amh_pan_mly_hin_ses_dut_ven_jav_tha_sid_knd_cic_bam_aze_spa_alb_tur_igb_vie_anl_yor_zul_fbf	0.899483439885151	2.15543148616134	0.0337099129123889
140	anl_prs_bem_krd_mlt_amr_sod_dut_tur_azi_moo_tag_dgb_ben_rus_bsq_afr_chh_akn_cnt_ita_lat_ses_mcd_lda_cze_est_xho_fbf_hun_guj_tig_geo_pol_rom_scr_swe_hau_wly_glc_fin_ven_bat_lit_mly_jpn_knd_kor_alb_urd_tsn_ger_sun_grk_amh_jav_mnd_hin_igb_bos_sid_svk_bul_eng_ctl_qcu_pan_fre_mol_cic_owc_slo_gam_por_mao_nor_tsw_arw_zul_ind_tha_heb_tml_yor_bam_uzb_ukr_spa_aze_dyu_vie_aeg_swa_swt_ewe	-0.805521109767854	-1.94066746764206	0.0553271226024763
141	aeg_pan_igb_ita_tig_gam_mlt_arw_aze_tur_swa_ind_yor_hin_cze_bsq_glc_amh_ven_cnt_ger_dut_bem_rom_akn_pol_fin_tsn_swt_est_lit_amr_geo_ctl_fre_nor_prs_owc_heb_krd_hun_dyu_jav_spa_mao_jpn_knd_kor_lat_afr_ewe_svk_tag_bul_sod_mly_mnd_swe_ses_slo_anl_por_guj_rus_urd_qcu_bos_alb_ben_moo_wly_grk_chh_eng_bat_ukr_lda_mcd_tsw_sun_tha_hau_tml_zul_xho_uzb_mol_scr_azi_bam_vie_sid_fbf_dgb_cic	-0.654252063096507	-1.56459404490718	0.121074662087745
142	heb_cze_akn_rom_amr_anl_owc_ger_azi_uzb_bam_bat_xho_bos_slo_bsq_guj_wly_ven_cnt_swe_svk_zul_krd_swt_eng_est_moo_yor_hun_arw_mlt_geo_nor_ben_spa_mol_sod_tig_alb_fin_bem_mao_ctl_ind_jpn_tml_kor_pan_mcd_ewe_scr_jav_bul_hau_mly_mnd_por_swa_urd_sid_afr_hin_rus_dut_qcu_pol_glc_prs_igb_aeg_lat_amh_grk_tag_fre_ses_ukr_tsw_sun_tha_chh_knd_cic_tsn_tur_ita_lit_aze_dyu_vie_gam_fbf_lda_dgb	0.121517987084052	0.286060843643325	0.775467754549795
143	anl_rus_bem_cze_heb_owc_mlt_slo_aze_tur_yor_tag_fbf_guj_arw_bsq_urd_gam_swt_mnd_por_grk_ven_bul_akn_lat_est_zul_dgb_fin_swe_chh_geo_ukr_pan_glc_dut_hau_amr_mcd_hun_tsw_sun_scr_bat_jpn_tml_kor_hin_lit_igb_krd_mao_bos_wly_mly_cnt_ger_tsn_afr_sid_svk_prs_mol_ctl_qcu_eng_ben_rom_cic_amh_ita_sod_pol_jav_alb_moo_nor_dyu_ind_tha_aeg_knd_bam_xho_uzb_spa_fre_azi_lda_vie_tig_ses_ewe_swa	-0.52220030763231	-1.24133401091324	0.21760425952359
144	gam_urd_cic_hin_sod_hau_chh_alb_aze_tur_dgb_mly_dyu_pan_mol_bsq_ita_aeg_swt_mnd_ben_ctl_bem_swe_ewe_rus_fin_bam_zul_hun_prs_heb_geo_lit_mcd_por_ukr_amr_sid_grk_est_ven_jav_scr_tag_jpn_knd_kor_cze_guj_tsw_rom_bat_ger_mlt_ind_cnt_spa_ses_afr_anl_nor_fre_arw_krd_qcu_bos_eng_lat_moo_owc_glc_amh_dut_mao_pol_igb_bul_akn_sun_tha_wly_tml_swa_lda_uzb_svk_slo_azi_xho_vie_tig_tsn_fbf_yor	-0.275151421669011	-0.651171314055295	0.516541691409427
145	amh_bos_yor_fre_chh_amr_sod_ger_uzb_azi_ses_bat_swt_rom_arw_bsq_nor_sid_bam_mnd_grk_swe_igb_svk_xho_spa_fin_zul_swa_est_slo_owc_geo_mol_scr_ctl_guj_wly_mlt_ben_hun_dyu_mly_lit_mao_jpn_tml_kor_urd_mcd_fbf_por_ind_krd_hau_tag_cnt_hin_ewe_glc_tig_pan_dut_afr_alb_qcu_bul_pol_lat_lda_gam_rus_aeg_prs_jav_eng_dgb_cze_akn_sun_tha_anl_knd_bem_moo_aze_ukr_ita_tur_tsn_vie_heb_tsw_cic_ven	-0.0562413286664254	-0.132494904452742	0.894879101620236
146	hau_lit_bem_glc_gam_wly_sod_rom_aze_uzb_fbf_mao_lda_cze_afr_bsq_nor_anl_zul_mnd_hin_mol_ven_pol_tsn_svk_est_swt_akn_hun_arw_heb_geo_por_ctl_alb_mcd_amh_amr_rus_fin_swa_ind_ita_tag_jpn_tml_kor_ben_scr_moo_spa_sun_krd_chh_mly_cnt_prs_cic_bul_sid_dut_pan_guj_urd_qcu_bos_eng_lat_bam_tig_slo_owc_fre_bat_swe_igb_ukr_xho_jav_tha_mlt_knd_ewe_dyu_azi_ger_grk_tur_dgb_vie_aeg_yor_tsw_ses	-0.694832554670012	-1.66516361464456	0.0992455853830025
147	tig_ctl_dgb_por_chh_owc_sod_guj_azi_aze_ven_bat_fbf_slo_afr_bsq_svk_mlt_tsw_cnt_grk_pol_bam_ukr_yor_ben_fin_ses_lda_hun_bos_anl_geo_rom_lat_hin_eng_gam_wly_lit_est_zul_tag_prs_jav_jpn_tml_kor_ita_glc_moo_scr_mao_mcd_sid_mly_mnd_mol_swt_ger_amh_krd_alb_urd_swe_qcu_nor_pan_bul_bem_amr_rus_heb_fre_ind_cze_cic_arw_dyu_sun_tha_hau_knd_akn_igb_tur_dut_spa_uzb_tsn_vie_aeg_xho_swa_ewe	-0.00135145366203712	-0.00318632739943933	0.997464507787364
148	gam_ben_yor_cze_tig_heb_wly_krd_tur_aze_ven_mao_xho_arw_prs_bsq_lit_sid_tsn_mnd_mol_mcd_moo_eng_cic_urd_hun_tsw_akn_est_rus_anl_geo_nor_swe_ger_bul_aeg_mlt_lat_fin_igb_tag_alb_bat_jpn_tml_kor_por_fre_ses_svk_mly_grk_amh_jav_cnt_pol_swa_dut_sod_afr_rom_pan_ukr_qcu_ctl_guj_ita_bem_amr_spa_hau_hin_sun_scr_dyu_bos_ewe_ind_tha_chh_knd_swt_zul_uzb_slo_glc_azi_fbf_vie_owc_dgb_bam_lda	-0.331215244817699	-0.784860057176266	0.434530405958007
149	amr_svk_lda_krd_wly_hau_gam_rus_azi_aze_zul_ind_moo_swe_glc_bsq_guj_chh_ewe_cnt_scr_arw_ven_bul_tsw_mol_hun_igb_cic_fin_por_tig_geo_hin_lat_prs_spa_sid_heb_ita_est_bam_mly_alb_bat_jpn_tml_kor_nor_urd_bem_mcd_mao_fre_anl_tag_mnd_grk_xho_dut_sod_ukr_ctl_pan_lit_qcu_bos_afr_ben_dyu_amh_cze_mlt_slo_jav_pol_dgb_rom_fbf_sun_tha_owc_knd_swt_tsn_uzb_eng_ger_tur_akn_vie_aeg_ses_swa_yor	0.33536870378479	0.789788264451197	0.431660548067786
150	hau_ger_swa_bos_gam_amr_aeg_guj_uzb_aze_fbf_jav_moo_rus_ukr_bsq_glc_sod_swt_mnd_lit_grk_yor_afr_zul_slo_fin_bem_cic_est_krd_heb_geo_ita_dut_alb_ctl_owc_sid_swe_hun_ses_tag_arw_ind_jpn_tml_kor_lat_pan_ven_spa_mly_ben_mlt_mao_cnt_bul_igb_nor_tig_urd_eng_prs_cze_qcu_por_mcd_svk_ewe_chh_fre_anl_scr_bat_pol_bam_hin_dyu_sun_tha_amh_knd_tsn_xho_azi_rom_mol_tur_lda_vie_wly_tsw_dgb_akn	-0.449523505153299	-1.07017319099712	0.287310991618971
151	mlt_rom_ven_alb_amr_owc_gam_lit_aze_tur_swa_sun_xho_ben_nor_bsq_slo_chh_tsw_mnd_fre_urd_tsn_krd_moo_svk_est_ewe_igb_fin_pan_hau_geo_arw_spa_bos_ita_sid_heb_swe_hun_fbf_ind_hin_mly_jpn_knd_kor_prs_mcd_dgb_rus_jav_ctl_amh_mao_cnt_lat_lda_scr_anl_dut_por_grk_ger_qcu_afr_pol_eng_dyu_wly_guj_tig_glc_tag_cze_bam_ukr_yor_bat_tha_sod_tml_cic_zul_uzb_mol_bul_azi_ses_vie_aeg_akn_bem_swt	0.195392351885797	0.460581612153111	0.646173996667665
152	heb_slo_fbf_pan_amr_wly_mlt_ger_tur_uzb_lda_ind_moo_bul_rom_bsq_ita_anl_swt_mnd_svk_glc_dgb_bos_bam_lit_fin_xho_cic_hun_scr_owc_geo_lat_grk_nor_rus_amh_hau_guj_est_swa_jav_por_mly_jpn_knd_kor_afr_cze_akn_ukr_tag_hin_sod_bat_cnt_fre_ses_alb_aeg_swe_mcd_pol_arw_qcu_prs_mol_eng_igb_tig_dut_gam_ben_sun_krd_yor_spa_ewe_mao_tha_chh_tml_dyu_tsn_aze_ctl_urd_azi_bem_vie_sid_zul_tsw_ven	-0.449747849753643	-1.06826119393694	0.288167776882377
153	tig_pol_tsw_ctl_amh_wly_mlt_krd_uzb_aze_moo_sun_yor_fre_arw_bsq_rus_sid_swt_mnd_glc_bos_lda_hin_ewe_urd_hun_dgb_igb_est_ita_gam_geo_por_slo_dut_swe_sod_anl_alb_fin_swa_mly_mol_jav_jpn_tml_kor_ukr_rom_ses_guj_mao_scr_chh_tag_cnt_lat_fbf_bul_heb_afr_pan_nor_lit_qcu_ben_grk_ger_ven_hau_spa_amr_prs_bat_svk_dyu_eng_xho_ind_tha_owc_knd_tsn_bam_tur_cze_mcd_azi_akn_vie_aeg_bem_cic_zul	-0.460933611000083	-1.0957649568538	0.276011177806959
154	amr_pol_tsw_hin_owc_sid_wly_lit_uzb_aze_bem_ind_dgb_afr_grk_bsq_nor_sod_xho_mnd_cze_por_fbf_ita_bam_krd_est_cic_swa_fin_swe_aeg_geo_lat_ctl_eng_bul_heb_chh_scr_hun_moo_mao_rus_jav_jpn_tml_kor_rom_mol_tsn_slo_bat_ger_gam_tag_cnt_mcd_igb_arw_mlt_dut_pan_fre_svk_qcu_prs_glc_alb_swt_amh_guj_hau_spa_sun_bos_akn_ukr_ses_mly_tha_tig_knd_ewe_zul_azi_urd_ben_tur_ven_vie_anl_lda_yor_dyu	-0.693662478642566	-1.66229767972951	0.0998202020580386
155	chh_rom_ewe_ukr_mlt_sid_amh_pan_azi_tur_igb_mao_dyu_pol_bos_bsq_afr_amr_swa_cnt_krd_spa_moo_prs_akn_nor_est_bem_tsn_hun_alb_heb_geo_swe_scr_ger_urd_hau_sod_mcd_fin_dgb_ind_slo_bat_jpn_tml_kor_mol_bul_tsw_eng_tag_arw_wly_mly_mnd_ctl_lda_grk_tig_lit_fre_rus_ben_qcu_ita_svk_lat_ses_aeg_cze_gam_glc_sun_por_bam_hin_swt_jav_tha_owc_knd_zul_cic_uzb_guj_dut_aze_yor_vie_anl_fbf_xho_ven	-0.21663060679575	-0.513258402837533	0.608987726254057
156	gam_mcd_yor_fre_sid_sod_amh_cze_azi_aze_tsw_bat_dgb_bul_spa_bsq_afr_tig_xho_cnt_ctl_rom_ses_dut_ven_ger_fin_dyu_bam_hun_svk_owc_geo_ita_glc_arw_bos_heb_aeg_hin_est_fbf_mly_por_tag_jpn_knd_kor_prs_krd_ewe_alb_jav_lat_mlt_sun_mnd_ben_swt_mol_anl_pan_eng_nor_urd_qcu_guj_grk_scr_tsn_amr_slo_hau_ukr_ind_pol_igb_swe_cic_mao_tha_wly_tml_swa_lda_tur_lit_rus_uzb_akn_vie_chh_bem_moo_zul	0.405535930727306	0.956938656912719	0.341079244480288
157	amr_spa_bam_urd_anl_heb_sid_cze_tur_aze_cic_mly_swa_afr_hin_bsq_rom_wly_bem_cnt_ita_ukr_tsw_eng_xho_guj_fin_zul_dyu_est_krd_chh_geo_swe_pol_lat_arw_tig_gam_dut_hun_yor_jav_glc_ind_jpn_tml_kor_pan_por_lda_mol_tag_ger_sod_mao_mnd_fre_swt_rus_mlt_ben_nor_grk_scr_qcu_prs_slo_svk_ses_owc_ctl_amh_mcd_bat_alb_fbf_bos_igb_sun_tha_aeg_knd_tsn_dgb_uzb_lit_bul_azi_ven_vie_hau_moo_akn_ewe	-0.0974588915683481	-0.229709834580059	0.818821723118673
158	gam_ben_ven_svk_amr_sod_aeg_afr_aze_tur_dgb_mao_moo_fre_bos_bsq_ita_owc_ses_cnt_prs_por_dyu_mol_yor_pol_est_cic_lda_fin_ukr_mlt_geo_spa_eng_pan_lat_chh_amh_mcd_hun_igb_ind_scr_bat_jpn_knd_kor_dut_rom_bam_slo_tag_ger_heb_jav_mnd_rus_akn_swe_sid_glc_ctl_arw_bul_qcu_nor_alb_cze_tsn_wly_grk_anl_krd_sun_lit_swt_guj_tsw_mly_tha_tig_tml_fbf_ewe_uzb_urd_hin_azi_zul_vie_hau_xho_swa_bem	-0.101929658296539	-0.240456688459167	0.810505500841423
159	wly_lit_ewe_grk_tig_chh_anl_svk_tur_aze_swa_ind_zul_ben_cze_bsq_dut_sod_bem_mnd_ita_glc_cic_mcd_fbf_arw_fin_igb_ses_hun_afr_mlt_geo_rus_ukr_por_scr_amh_amr_prs_est_tsn_sun_nor_bat_jpn_tml_kor_hin_slo_dgb_alb_mao_eng_gam_mly_cnt_bos_moo_swe_owc_pol_bul_ctl_guj_qcu_lat_urd_krd_swt_hau_ger_sid_fre_tag_rom_bam_spa_tsw_jav_tha_aeg_knd_akn_ven_azi_mol_pan_uzb_yor_vie_heb_lda_xho_dyu	-0.64746644539045	-1.54745732955526	0.125149345074724
160	mlt_glc_zul_nor_wly_sid_hau_hin_tur_uzb_bam_sun_tsw_bos_mcd_bsq_lat_tig_ses_mnd_scr_ben_tsn_ita_yor_afr_hun_dyu_akn_fin_pol_heb_geo_ctl_por_eng_lit_owc_anl_guj_est_lda_tag_slo_mao_jpn_knd_kor_arw_spa_moo_grk_mly_cze_chh_ind_cnt_urd_ewe_rus_amh_pan_ukr_mol_dut_qcu_fre_prs_bul_dgb_sod_krd_amr_rom_bat_svk_swa_ger_ven_jav_tha_aeg_tml_swt_xho_azi_alb_swe_aze_bem_vie_gam_igb_cic_fbf	-0.985367177838931	-2.40654820473473	0.0180805614610835
161	hau_rus_cic_arw_tig_chh_sod_lat_uzb_tur_ewe_jav_ses_hin_por_bsq_lit_owc_bam_mnd_krd_eng_fbf_cze_bem_slo_fin_swa_xho_hun_mcd_gam_geo_spa_pol_fre_ben_amr_heb_urd_est_dyu_mao_rom_ind_jpn_tml_kor_prs_guj_dgb_alb_mly_mol_anl_sun_cnt_scr_igb_ita_aeg_swe_grk_glc_bul_qcu_nor_bos_ctl_swt_mlt_dut_sid_ger_tag_svk_akn_pan_moo_bat_tha_wly_knd_yor_lda_azi_afr_ukr_aze_zul_vie_amh_ven_tsn_tsw	0.27117195881284	0.638795581246872	0.524526052693399
162	anl_arw_bem_urd_sod_tig_hau_scr_uzb_aze_zul_ind_akn_mol_glc_bsq_pan_wly_swt_cnt_lit_prs_tsw_bul_lda_eng_est_dyu_tsn_fin_hin_amh_geo_cze_ita_afr_por_sid_owc_swe_hun_igb_mao_ben_sun_jpn_tml_kor_fre_alb_bam_slo_tag_grk_gam_jav_mnd_bos_ven_mcd_amr_nor_rom_svk_ctl_qcu_ukr_ger_guj_xho_aeg_dut_heb_pol_bat_rus_ewe_spa_dgb_mly_tha_chh_knd_fbf_swa_tur_lat_krd_azi_ses_vie_mlt_yor_cic_moo	0.00175651919539175	0.00413882583901756	0.996706569340026
163	gam_ukr_lda_prs_heb_tig_hau_rus_aze_azi_yor_tag_ses_rom_mol_bsq_ita_amr_tsw_mnd_slo_dut_cic_spa_tsn_lat_fin_swt_zul_est_mcd_sid_geo_pan_bul_krd_bos_mlt_wly_ctl_hun_fbf_mao_eng_sun_jpn_knd_kor_afr_guj_igb_svk_jav_ben_anl_bat_cnt_cze_akn_glc_chh_scr_nor_lit_hin_qcu_urd_grk_por_bam_aeg_alb_amh_fre_mly_pol_ven_ger_xho_ind_tha_sod_tml_bem_dyu_tur_swe_arw_uzb_ewe_vie_owc_dgb_swa_moo	0.181711378601444	0.427698943790267	0.669859064120095
164	mlt_glc_akn_ger_chh_wly_amh_svk_aze_uzb_xho_tag_tsn_hin_arw_bsq_spa_anl_bem_mnd_rus_eng_igb_bos_fbf_dut_est_yor_moo_fin_nor_owc_geo_krd_swe_urd_lit_sid_heb_mcd_hun_zul_mao_lat_mly_jpn_tml_kor_guj_cze_cic_prs_sun_alb_amr_ind_cnt_ita_ses_scr_gam_ukr_bul_afr_slo_qcu_rom_mol_pol_tsw_sod_por_aeg_fre_bat_grk_dgb_ctl_lda_jav_tha_hau_knd_ewe_swt_tur_pan_ben_azi_swa_vie_tig_ven_bam_dyu	-0.10893880700333	-0.256593587300405	0.798059309131061
165	chh_afr_ven_grk_mlt_owc_sid_guj_azi_uzb_tsw_bat_swa_rom_bos_bsq_alb_anl_dyu_cnt_bul_hin_zul_slo_xho_pol_est_bem_fbf_fin_svk_heb_geo_rus_mcd_lit_urd_tig_hau_por_hun_bam_jav_arw_ind_jpn_tml_kor_prs_ben_yor_ukr_sun_fre_aeg_mao_mnd_spa_dgb_swe_amr_scr_nor_ger_krd_qcu_dut_pan_cze_lda_sod_eng_wly_glc_mly_ita_akn_lat_moo_tag_tha_gam_knd_igb_cic_tur_ctl_mol_aze_tsn_vie_amh_swt_ses_ewe	0.482120534231789	1.13807963046187	0.258010652487988
166	wly_rom_ewe_pan_tig_sid_owc_ita_aze_tur_akn_ind_zul_svk_guj_bsq_scr_sod_bam_mnd_por_ctl_dgb_eng_swt_prs_hun_dyu_moo_est_slo_aeg_geo_rus_ukr_bul_lit_chh_heb_krd_fin_xho_mao_alb_bat_jpn_knd_kor_glc_fre_tsn_nor_mly_mol_anl_jav_cnt_ger_lda_spa_gam_afr_bos_hin_lat_qcu_urd_cze_arw_swa_amh_mcd_mlt_ben_sun_swe_tsw_grk_cic_tag_tha_hau_tml_yor_ven_azi_dut_pol_uzb_ses_vie_amr_igb_bem_fbf	-0.430904478391998	-1.0238457210606	0.30856398624461
167	hau_slo_xho_arw_anl_gam_sid_bul_azi_aze_cic_tag_ewe_urd_prs_bsq_grk_amr_lda_mnd_lit_krd_swa_lat_zul_ger_hun_bam_moo_est_ita_tig_geo_mcd_bos_rus_eng_sod_amh_guj_fin_akn_mao_ben_bat_jpn_tml_kor_pol_svk_ses_por_ind_ctl_owc_mly_cnt_nor_tsw_alb_aeg_fre_cze_pan_hin_qcu_afr_dut_scr_fbf_mlt_swe_chh_mol_jav_glc_bem_spa_yor_sun_tha_wly_knd_dyu_swt_uzb_ukr_rom_tur_tsn_vie_heb_ven_igb_dgb	0.214330757128266	0.504359019047495	0.615201987661618
168	sid_nor_bem_lit_tig_amh_mlt_pan_aze_tur_moo_tag_lda_glc_rus_bsq_ukr_heb_fbf_mnd_spa_ctl_tsw_por_tsn_urd_est_swt_akn_hun_cze_sod_geo_arw_grk_rom_pol_amr_anl_slo_fin_cic_sun_fre_mao_jpn_tml_kor_ita_swe_ewe_svk_jav_scr_aeg_ind_cnt_mcd_ses_dut_gam_bul_guj_prs_eng_qcu_krd_alb_bos_ven_chh_hin_wly_lat_bat_afr_zul_ben_xho_mly_tha_owc_knd_dgb_igb_azi_mol_ger_uzb_swa_vie_hau_bam_dyu_yor	-0.759057774456587	-1.82496266022359	0.0712169489248315
169	gam_ctl_xho_alb_owc_mlt_chh_lit_azi_tur_akn_ind_moo_lat_fre_bsq_spa_amh_igb_cnt_grk_hin_bem_mcd_bam_glc_est_ewe_tsn_fin_pol_heb_geo_dut_mol_eng_urd_hau_aeg_bos_hun_tsw_mly_ukr_sun_jpn_tml_kor_slo_bul_fbf_scr_jav_rom_sid_mao_mnd_guj_ven_por_tig_krd_ben_arw_afr_qcu_prs_rus_pan_dyu_wly_nor_anl_ger_bat_ita_dgb_swe_yor_tag_tha_amr_knd_lda_cic_aze_cze_svk_uzb_swa_vie_sod_ses_swt_zul	-0.541036396070748	-1.2901267301363	0.200205341876823
170	sid_eng_bam_scr_tig_aeg_chh_svk_aze_tur_zul_ind_xho_afr_fre_bsq_rus_mlt_swa_mnd_lit_glc_yor_mol_dyu_ben_hun_lda_tsw_fin_mcd_sod_geo_ctl_por_pol_grk_hau_owc_bul_est_ven_mly_ukr_mao_jpn_tml_kor_bos_prs_swt_swe_tag_hin_amh_jav_cnt_cze_akn_pan_anl_urd_spa_lat_arw_qcu_krd_dut_slo_ewe_wly_rom_gam_alb_sun_nor_bem_guj_tsn_bat_tha_amr_knd_moo_cic_azi_ger_ita_uzb_igb_vie_heb_dgb_fbf_ses	-0.469792196690341	-1.11731511541313	0.2667377951892
171	heb_grk_swt_ger_mlt_amh_sid_bos_uzb_aze_ses_jav_fbf_guj_arw_bsq_pol_anl_lda_mnd_bul_glc_zul_ita_ven_mcd_est_moo_swa_fin_cze_owc_geo_svk_eng_pan_prs_gam_aeg_lat_hun_bam_ind_ukr_mly_jpn_tml_kor_alb_spa_xho_slo_tag_ben_tig_sun_cnt_urd_akn_fre_wly_por_swe_krd_hin_qcu_rus_nor_rom_cic_hau_scr_sod_mol_bat_lit_igb_ctl_tsn_mao_tha_amr_knd_tsw_dgb_tur_afr_dut_azi_ewe_vie_chh_yor_dyu_bem	-0.519205906728797	-1.23591238828465	0.219603765452532
172	chh_por_ewe_svk_anl_heb_aeg_ita_uzb_tur_bam_mao_yor_afr_ctl_bsq_dut_owc_swt_cnt_alb_cze_swa_grk_zul_lit_fin_ven_akn_hun_bul_sid_geo_rus_rom_ger_swe_gam_sod_lat_est_dgb_tag_bos_mly_jpn_knd_kor_guj_krd_dyu_spa_ind_slo_tig_jav_mnd_hin_fbf_nor_mlt_eng_ben_fre_mol_qcu_prs_urd_mcd_igb_amr_pol_hau_pan_bat_scr_xho_arw_cic_sun_tha_wly_tml_tsw_moo_aze_glc_ukr_azi_tsn_vie_amh_ses_lda_bem	0.236908782456986	0.557375457233007	0.578610012808886
173	mlt_urd_tsw_pan_amr_anl_heb_krd_uzb_tur_akn_jav_moo_rus_ita_bsq_afr_aeg_ven_mnd_bul_ctl_swa_grk_bam_dut_hun_zul_fbf_est_lit_owc_geo_scr_eng_arw_por_wly_amh_slo_fin_ses_mao_guj_bat_jpn_knd_kor_nor_fre_dyu_mol_sun_ben_tig_mly_cnt_prs_igb_cze_sod_pol_spa_bos_rom_qcu_alb_lat_svk_tsn_chh_glc_sid_hin_ind_mcd_xho_swe_yor_tag_tha_hau_tml_lda_ewe_aze_ger_ukr_azi_dgb_vie_gam_cic_bem_swt	-1.00009383866353	-2.41684625485269	0.0176070893069086
174	sid_ben_yor_ukr_heb_wly_mlt_bos_tur_azi_moo_jav_ven_mol_scr_bsq_lit_gam_cic_mnd_arw_mcd_ses_pol_zul_por_hun_ewe_akn_est_prs_sod_geo_rom_pan_rus_alb_chh_amr_swe_fin_igb_bat_eng_mao_jpn_tml_kor_guj_krd_dgb_slo_sun_grk_anl_ind_cnt_afr_swt_urd_hau_nor_fre_ger_ctl_qcu_ita_hin_dut_bem_owc_cze_tig_svk_mly_glc_xho_lat_swa_tag_tha_aeg_knd_tsw_lda_aze_bul_spa_uzb_tsn_vie_amh_fbf_bam_dyu	0.184994217415378	0.43535376722048	0.664314378418133
175	aeg_afr_moo_mcd_tig_mlt_chh_alb_tur_aze_zul_ind_tsw_ita_rom_bsq_urd_heb_tsn_mnd_pan_svk_swt_swe_dgb_lat_hun_xho_fbf_fin_bul_sod_geo_spa_ukr_dut_slo_owc_amh_nor_est_bam_tag_ctl_mao_jpn_tml_kor_krd_eng_cic_guj_bat_pol_hau_sun_cnt_rus_bem_ger_anl_cze_prs_hin_por_qcu_fre_arw_ben_akn_sid_glc_amr_scr_mly_mol_yor_bos_ses_jav_tha_gam_knd_dyu_ewe_uzb_lit_grk_azi_igb_vie_wly_ven_swa_lda	-0.182992648802287	-0.431834575525728	0.666861170650464
176	sod_ukr_zul_pol_sid_mlt_anl_ben_azi_aze_bam_bat_yor_hin_ger_bsq_rom_wly_cic_cnt_arw_afr_moo_eng_tsw_scr_est_xho_ses_hun_prs_aeg_geo_lit_mcd_ctl_slo_amr_chh_guj_fin_bem_mao_mol_mly_jpn_knd_kor_spa_alb_lda_urd_sun_svk_hau_jav_mnd_fre_dyu_bul_heb_lat_swe_pan_ita_qcu_por_krd_cze_tsn_gam_bos_owc_dut_tag_rus_swa_glc_akn_ind_tha_tig_tml_dgb_ven_tur_nor_grk_uzb_fbf_vie_amh_swt_igb_ewe	-0.49258208150265	-1.17179033927237	0.244274479517032
177	sid_nor_xho_svk_wly_tig_chh_glc_aze_tur_bam_bat_cic_slo_lit_bsq_cze_amr_tsn_mnd_scr_fre_igb_swe_lda_por_fin_ses_bem_hun_ger_gam_geo_hin_rus_eng_pan_anl_mlt_pol_est_akn_sun_arw_ind_jpn_knd_kor_ita_bul_ven_ukr_jav_guj_amh_mly_cnt_rom_tsw_lat_heb_bos_krd_alb_grk_qcu_ctl_spa_prs_yor_sod_mol_aeg_afr_mao_urd_swt_ben_zul_tag_tha_owc_tml_fbf_dgb_uzb_mcd_dut_azi_swa_vie_hau_ewe_dyu_moo	-0.574587204856119	-1.37216948150463	0.173311374045234
178	sod_alb_bem_ita_tig_mlt_heb_rus_azi_uzb_akn_bat_tsw_ukr_mcd_bsq_svk_aeg_igb_cnt_eng_lit_lda_fre_yor_krd_hun_ses_zul_fin_scr_chh_geo_por_urd_pol_grk_owc_amh_spa_est_fbf_mao_ctl_tag_jpn_knd_kor_bos_swe_moo_afr_ind_ben_gam_jav_mnd_pan_ven_nor_amr_cze_lat_prs_bul_qcu_mol_glc_guj_swa_wly_slo_hau_ger_sun_rom_tsn_arw_swt_mly_tha_anl_tml_dyu_dgb_tur_hin_dut_aze_ewe_vie_sid_bam_xho_cic	-0.83638562053242	-2.01739246008727	0.0465368983832662
179	hau_ctl_xho_hin_owc_mlt_aeg_swe_tur_azi_tsw_jav_cic_prs_urd_bsq_slo_amr_fbf_cnt_ita_guj_akn_fre_dyu_arw_hun_ewe_zul_fin_ger_heb_geo_bul_afr_alb_cze_wly_anl_scr_est_dgb_mly_dut_tag_jpn_knd_kor_grk_rom_igb_lit_sun_spa_chh_mao_mnd_pol_lda_eng_sod_glc_ben_svk_lat_qcu_pan_ukr_rus_tsn_sid_krd_tig_mcd_ind_nor_ses_por_swa_bat_tha_gam_tml_moo_ven_aze_bos_mol_uzb_swt_vie_amh_bam_bem_yor	-0.85102822068668	-2.05637385752197	0.0425481941685834
180	sod_lit_ewe_krd_heb_amh_mlt_slo_azi_aze_dgb_mly_swt_dut_glc_bsq_ger_owc_swa_cnt_mcd_pol_moo_ben_dyu_ita_est_cic_zul_fin_guj_anl_geo_rom_scr_swe_hin_gam_tig_fre_hun_yor_mao_pan_ind_jpn_tml_kor_urd_svk_fbf_rus_sun_prs_sid_tag_mnd_afr_tsn_eng_wly_nor_bos_mol_ctl_qcu_spa_alb_bul_bam_chh_grk_aeg_lat_jav_ukr_akn_arw_ven_bat_tha_amr_knd_bem_tsw_uzb_por_cze_tur_lda_vie_hau_xho_ses_igb	0.0208548405032178	0.0490823896176112	0.960958894737889
181	owc_grk_yor_lat_wly_anl_amh_ctl_azi_uzb_ses_sun_moo_bul_pan_bsq_alb_sod_akn_mnd_lit_svk_bam_bos_igb_ger_fin_dgb_swa_est_arw_tig_geo_nor_krd_swe_por_heb_sid_guj_hun_xho_ind_hin_bat_jpn_knd_kor_ita_mcd_ewe_rus_mly_fre_hau_tag_cnt_ben_tsw_spa_amr_prs_eng_rom_cze_qcu_scr_dut_ukr_fbf_gam_urd_mlt_slo_mao_glc_lda_pol_zul_jav_tha_chh_tml_bem_ven_tur_afr_mol_aze_dyu_vie_aeg_swt_cic_tsn	-0.284066944636427	-0.672177120566891	0.503137489746905
182	hau_urd_igb_bos_anl_wly_heb_mol_tur_aze_cic_mao_zul_lat_prs_bsq_cze_amr_ses_cnt_swe_eng_dyu_ger_swt_dut_fin_ewe_fbf_hun_guj_mlt_geo_hin_alb_svk_mcd_aeg_sid_glc_est_ven_mly_nor_bat_jpn_knd_kor_fre_krd_tsw_scr_tag_slo_gam_jav_mnd_afr_xho_pan_sod_ctl_bul_spa_ben_qcu_ita_ukr_rus_lda_chh_arw_tig_rom_sun_lit_tsn_pol_moo_ind_tha_amh_tml_yor_bem_azi_grk_por_uzb_swa_vie_owc_akn_bam_dgb	-0.544094625732432	-1.29649112508349	0.198014171300555
183	mlt_guj_swt_slo_tig_chh_amr_afr_azi_tur_yor_mao_dyu_ger_bos_bsq_lit_anl_ses_cnt_eng_ita_bem_fre_ewe_swe_est_igb_bam_fin_bul_owc_geo_glc_prs_urd_cze_heb_gam_grk_hun_xho_jav_por_mly_jpn_tml_kor_alb_ukr_akn_mol_ind_scr_hau_bat_mnd_pol_tsw_rom_wly_arw_mcd_ben_hin_qcu_rus_nor_ctl_fbf_sid_spa_aeg_svk_tag_dut_tsn_pan_moo_sun_tha_amh_knd_dgb_swa_aze_krd_lat_uzb_lda_vie_sod_cic_ven_zul	-0.115275992954225	-0.271668582814727	0.786479017941035
184	amh_pol_tsn_bos_mlt_heb_anl_fre_aze_uzb_moo_sun_cic_alb_nor_bsq_mol_tig_ses_mnd_mcd_dut_tsw_eng_akn_glc_fin_lda_bam_est_slo_amr_geo_rus_urd_scr_pan_chh_gam_ctl_hun_ewe_bat_ita_jav_jpn_tml_kor_lat_arw_zul_ger_ind_swe_wly_mao_cnt_prs_ven_svk_aeg_ben_spa_rom_afr_qcu_krd_por_grk_swt_owc_cze_sid_ukr_mly_guj_yor_lit_igb_tag_tha_hau_knd_fbf_swa_tur_hin_bul_azi_dyu_vie_sod_dgb_xho_bem	-0.148634685669525	-0.350562416690069	0.726709456815918
185	chh_lit_ven_hin_amr_sod_aeg_ger_azi_tur_moo_bat_fbf_pol_scr_bsq_spa_sid_ewe_cnt_ben_mol_yor_rus_ses_bos_est_swa_bem_hun_arw_hau_geo_nor_por_rom_prs_wly_owc_slo_fin_zul_ind_dut_tag_jpn_knd_kor_swe_ctl_tsn_ita_mao_ukr_mlt_mly_mnd_fre_cic_bul_heb_afr_cze_pan_eng_qcu_glc_grk_krd_xho_gam_guj_tig_mcd_sun_urd_dgb_svk_dyu_jav_tha_amh_tml_swt_bam_uzb_alb_lat_aze_tsw_vie_anl_lda_igb_akn	0.0306378928990796	0.0721490135085395	0.942638258721315
186	anl_arw_lda_mcd_amr_tig_amh_nor_tur_azi_bem_mao_swt_grk_bul_bsq_ger_wly_fbf_mnd_cze_slo_tsn_krd_akn_pan_fin_moo_ses_hun_hin_mlt_geo_por_urd_bos_lat_sod_chh_glc_est_ven_mly_prs_tag_jpn_knd_kor_rom_ben_tsw_fre_sun_svk_heb_bat_cnt_spa_ewe_pol_hau_ukr_ctl_swe_rus_qcu_alb_lit_eng_cic_gam_ita_sid_dut_ind_guj_dyu_mol_igb_jav_tha_owc_tml_xho_yor_uzb_afr_scr_aze_bam_vie_aeg_dgb_swa_zul	-0.203750784709352	-0.48145639331758	0.631323111433666
187	amh_ita_bem_afr_owc_sid_gam_ger_azi_tur_ses_sun_ven_rom_lat_bsq_nor_sod_tsw_mnd_lit_svk_igb_ben_ewe_krd_fin_fbf_dyu_est_rus_mlt_geo_mol_ukr_bul_ctl_wly_anl_guj_hun_moo_bat_spa_jav_jpn_knd_kor_glc_arw_bam_eng_mly_alb_chh_mao_cnt_por_akn_scr_tig_grk_prs_cze_hin_qcu_fre_pan_dut_cic_hau_swe_heb_pol_ind_bos_dgb_mcd_yor_tag_tha_amr_tml_zul_tsn_uzb_urd_slo_aze_xho_vie_aeg_swa_swt_lda	-0.295099172744124	-0.6987438843069	0.486455830966306
188	amr_mcd_ewe_por_gam_aeg_chh_ctl_aze_uzb_ven_ind_ses_pol_arw_bsq_urd_sid_igb_cnt_svk_ita_yor_eng_bam_mol_fin_xho_tsw_est_ben_heb_geo_fre_scr_slo_lat_wly_tig_nor_hun_moo_bat_ukr_sun_jpn_knd_kor_swe_bul_dyu_prs_tag_hin_owc_jav_mnd_cze_swt_pan_mlt_bos_grk_krd_rom_qcu_lit_ger_rus_zul_amh_glc_sod_afr_mly_alb_dgb_dut_fbf_mao_tha_hau_tml_swa_tsn_tur_spa_guj_azi_akn_vie_anl_bem_cic_lda	-0.444376670036327	-1.05516423398099	0.294083709871577
189	amh_swe_dyu_slo_anl_heb_owc_afr_aze_tur_igb_mly_akn_prs_scr_bsq_mcd_chh_swa_cnt_alb_dut_dgb_ita_cic_lit_fin_tsw_ses_est_bul_hau_geo_krd_ben_cze_ger_gam_sod_svk_hun_moo_mao_fre_jav_jpn_tml_kor_hin_ctl_zul_por_tag_rus_tig_sun_mnd_grk_tsn_lat_wly_pan_eng_bos_nor_qcu_arw_rom_pol_fbf_aeg_spa_amr_ukr_ind_glc_bam_guj_bem_bat_tha_sid_knd_lda_yor_azi_urd_mol_uzb_ven_vie_mlt_ewe_swt_xho	0.593016051927262	1.40167184471909	0.164341913735664
190	gam_mcd_bem_arw_chh_sod_heb_swe_aze_tur_igb_bat_ven_scr_eng_bsq_rom_owc_ewe_cnt_afr_ctl_akn_svk_fbf_fre_fin_moo_dyu_est_grk_anl_geo_cze_glc_nor_lit_mlt_aeg_bos_hun_cic_ind_slo_tag_jpn_tml_kor_ger_spa_zul_dut_mly_guj_amr_jav_mnd_ben_yor_bul_sid_ukr_prs_ita_alb_qcu_mol_urd_krd_swt_amh_lat_wly_por_mao_pan_xho_rus_ses_sun_tha_hau_knd_lda_bam_azi_pol_hin_uzb_dgb_vie_tig_tsw_tsn_swa	-0.175248686037153	-0.41442935362093	0.679514045938006
191	owc_pan_dgb_dut_wly_mlt_tig_swe_aze_azi_xho_tag_swa_krd_ben_bsq_por_heb_fbf_cnt_rom_glc_cic_hin_dyu_mcd_est_lda_zul_fin_svk_gam_geo_mol_ukr_urd_prs_chh_sod_guj_hun_ewe_bat_fre_sun_jpn_tml_kor_afr_bul_moo_rus_ind_nor_amr_mao_mnd_grk_ven_cze_amh_arw_lit_ger_bos_qcu_ita_lat_spa_akn_sid_slo_hau_scr_jav_pol_ses_alb_yor_mly_tha_anl_knd_bem_tsw_uzb_ctl_eng_tur_bam_vie_aeg_swt_igb_tsn	-0.686305848786114	-1.64243544806518	0.103877019303083
192	aeg_lat_tsw_rom_heb_chh_amr_bos_uzb_azi_ewe_ind_swa_afr_lit_bsq_cze_gam_bem_cnt_krd_rus_akn_urd_lda_spa_hun_bam_swt_est_ukr_owc_geo_alb_guj_scr_glc_wly_hau_ben_fin_xho_mao_pan_bat_jpn_knd_kor_grk_prs_dgb_mol_tag_ita_amh_mly_mnd_hin_fbf_bul_mlt_swe_svk_slo_nor_qcu_eng_arw_por_moo_sid_ger_anl_dut_sun_mcd_ven_ctl_zul_jav_tha_sod_tml_yor_ses_aze_fre_pol_tur_tsn_vie_tig_igb_dyu_cic	-0.490550581682059	-1.16609205414224	0.246558990853874
193	sod_svk_lda_ita_aeg_wly_gam_swe_tur_uzb_moo_mly_dgb_pol_dut_bsq_spa_chh_xho_cnt_scr_arw_fbf_por_dyu_mol_fin_bam_ven_hun_bos_tig_geo_afr_rom_mcd_krd_mlt_sid_glc_est_ses_ind_alb_mao_jpn_tml_kor_hin_urd_tsw_ukr_tag_lat_amh_bat_mnd_prs_swt_fre_owc_eng_slo_rus_pan_qcu_nor_ger_bul_zul_amr_lit_hau_cze_jav_grk_tsn_guj_yor_sun_tha_heb_knd_swa_ewe_aze_ctl_ben_azi_bem_vie_anl_cic_akn_igb	-0.346573726173135	-0.821668430841269	0.4133671393324
194	amh_rus_yor_ctl_sid_mlt_heb_spa_azi_aze_ewe_mao_dyu_bul_lat_bsq_ukr_amr_ses_mnd_alb_scr_fbf_lit_xho_bos_fin_cic_tsn_hun_grk_sod_geo_ger_rom_svk_glc_aeg_owc_por_est_swt_ind_pan_bat_jpn_knd_kor_ben_hin_tsw_nor_mly_slo_tig_jav_cnt_guj_bam_fre_hau_afr_mol_cze_krd_qcu_pol_ita_dut_swa_wly_eng_chh_mcd_sun_urd_ven_prs_dgb_tag_tha_anl_tml_bem_zul_uzb_arw_swe_tur_akn_vie_gam_igb_lda_moo	-1.2057719301321	-2.98102837068305	0.00366644010892962
195	gam_arw_fbf_cze_tig_anl_hau_por_tur_aze_swt_tag_ses_bul_lit_bsq_rus_chh_igb_cnt_guj_swe_yor_svk_tsn_ger_hun_akn_bem_fin_slo_amh_geo_grk_urd_ita_pan_wly_heb_bos_est_dyu_mly_prs_ind_jpn_tml_kor_mol_pol_tsw_ctl_jav_eng_owc_bat_mnd_ben_lda_fre_mlt_nor_lat_mcd_krd_qcu_rom_hin_spa_ewe_aeg_ukr_sod_alb_sun_dut_dgb_afr_bam_mao_tha_sid_knd_swa_xho_uzb_glc_scr_azi_ven_vie_amr_moo_zul_cic	0.18000441018196	0.423928682525703	0.67259676924947
196	sod_alb_bem_lat_owc_hau_heb_pol_azi_tur_tsw_bat_bam_grk_por_bsq_ita_sid_dgb_cnt_prs_krd_moo_urd_ewe_scr_hun_ses_zul_est_spa_aeg_geo_eng_rus_fre_rom_wly_tig_nor_fin_igb_sun_cze_ind_jpn_tml_kor_dut_bul_swa_hin_mly_swe_gam_jav_mnd_lit_tsn_ger_anl_mcd_arw_slo_ukr_qcu_afr_glc_pan_cic_amr_ben_mlt_svk_tag_ctl_akn_guj_fbf_mao_tha_amh_knd_dyu_yor_uzb_bos_mol_aze_xho_vie_chh_lda_ven_swt	-0.0759624479485903	-0.179150630010755	0.85820915508236
197	amh_bos_xho_por_hau_heb_chh_nor_aze_tur_yor_mao_lda_eng_ger_bsq_dut_tig_ses_cnt_glc_alb_dgb_pan_akn_scr_hun_cic_tsn_fin_lat_sid_geo_hin_spa_mcd_swe_sod_wly_svk_est_ewe_tag_arw_bat_jpn_knd_kor_ben_bul_dyu_rus_ind_rom_amr_sun_mnd_krd_bem_fre_owc_urd_prs_ukr_guj_qcu_lit_afr_ita_zul_anl_ctl_mlt_grk_mly_pol_swt_mol_moo_jav_tha_aeg_tml_bam_swa_azi_slo_cze_uzb_igb_vie_gam_ven_fbf_tsw	0.310461038794244	0.731699583319697	0.466191743345152
198	aeg_cze_bem_pan_gam_mlt_owc_swe_aze_tur_ses_tag_cic_bos_slo_bsq_alb_sid_dgb_mnd_rom_eng_yor_mcd_lda_grk_hun_ven_zul_fin_mol_tig_geo_bul_nor_scr_fre_wly_amh_prs_est_fbf_ind_guj_mly_jpn_knd_kor_ukr_por_tsn_ger_bat_arw_heb_sun_cnt_afr_swt_krd_hau_hin_svk_ita_urd_qcu_pol_dut_lat_swa_sod_rus_anl_ben_mao_ctl_dyu_spa_ewe_jav_tha_amr_tml_tsw_igb_azi_lit_glc_uzb_moo_vie_chh_xho_akn_bam	0.048025483957387	0.112997196295893	0.910276337634353
199	mlt_lat_igb_mcd_heb_hau_wly_eng_uzb_tur_yor_ind_xho_pan_lit_bsq_arw_aeg_tsn_cnt_ger_por_tsw_ukr_lda_slo_hun_bem_cic_fin_scr_anl_geo_bos_nor_svk_dut_chh_gam_ctl_est_swt_mly_hin_jav_jpn_tml_kor_bul_ita_akn_spa_sun_pol_amr_bat_mnd_urd_moo_mol_tig_krd_prs_alb_rus_qcu_swe_cze_afr_ses_amh_grk_owc_glc_mao_rom_bam_ben_swa_tag_tha_sod_knd_dgb_fbf_azi_fre_guj_aze_dyu_vie_sid_zul_ewe_ven	-0.542041571228388	-1.29197073859637	0.199568632968755
200	hau_hin_bem_ben_wly_anl_amr_ger_uzb_tur_moo_mly_cic_pan_scr_bsq_nor_sod_yor_cnt_por_ctl_akn_bos_swa_rom_hun_zul_fbf_est_swe_chh_geo_pol_krd_ukr_rus_gam_sid_mcd_fin_ses_ind_glc_mao_jpn_knd_kor_lit_spa_swt_lat_tag_fre_aeg_bat_mnd_cze_igb_eng_tig_afr_svk_grk_dut_qcu_mol_alb_slo_tsn_mlt_prs_heb_guj_jav_bul_tsw_arw_dyu_sun_tha_owc_tml_ewe_lda_aze_urd_ita_azi_bam_vie_amh_xho_ven_dgb	0.368758377175648	0.86800043170451	0.38762841946635
201	owc_cze_cic_ctl_chh_hau_amr_pol_aze_tur_fbf_jav_swa_fre_alb_bsq_svk_sod_bam_cnt_spa_glc_lda_afr_igb_por_est_tsw_zul_hun_urd_heb_geo_ita_rom_eng_bul_anl_tig_ger_fin_ewe_tag_scr_mly_jpn_tml_kor_swe_dut_akn_rus_ind_krd_mlt_sun_mnd_guj_dyu_bos_wly_lat_nor_hin_ben_qcu_pan_slo_arw_moo_gam_prs_amh_mol_mao_grk_swt_ukr_xho_bat_tha_aeg_knd_bem_ven_azi_mcd_lit_uzb_ses_vie_sid_yor_dgb_tsn	-0.835825890321301	-2.01818097877551	0.0464531494756784
202	chh_pol_swt_arw_wly_gam_sod_grk_uzb_aze_bam_ind_moo_ctl_lit_bsq_fre_amr_akn_mnd_eng_urd_fbf_prs_yor_bos_est_tsn_bem_fin_bul_amh_geo_nor_slo_pan_guj_mlt_anl_por_hun_cic_jav_svk_tag_jpn_knd_kor_cze_hin_dyu_rom_bat_ita_heb_sun_cnt_mol_ven_spa_sid_ben_ger_swe_afr_qcu_dut_ukr_glc_igb_tig_scr_hau_rus_mao_lat_dgb_mcd_swa_mly_tha_owc_tml_lda_ses_azi_krd_alb_tur_zul_vie_aeg_ewe_tsw_xho	-0.663694612804494	-1.58969418545579	0.115297660179523
203	sod_urd_lda_pan_tig_wly_mlt_bos_tur_azi_ven_mao_yor_ctl_mcd_bsq_rus_sid_dgb_cnt_prs_rom_swa_ger_cic_krd_est_akn_tsn_fin_dut_hau_geo_arw_swe_spa_ukr_heb_owc_afr_hun_swt_sun_fre_bat_jpn_knd_kor_lit_guj_fbf_glc_ind_mol_amr_tag_mnd_ita_moo_pol_amh_hin_alb_grk_slo_qcu_lat_por_bul_igb_anl_ben_aeg_nor_jav_eng_xho_scr_ses_mly_tha_gam_tml_bem_bam_uzb_cze_svk_aze_ewe_vie_chh_dyu_zul_tsw	0.308207789119653	0.725907878596506	0.469718141868766
204	amr_hin_tsw_bos_sod_tig_amh_guj_tur_uzb_bem_sun_igb_grk_alb_bsq_swe_hau_moo_mnd_cze_eng_ewe_ukr_lda_mol_hun_yor_ven_fin_bul_sid_geo_ger_glc_scr_lat_wly_aeg_svk_est_akn_mao_por_jav_jpn_knd_kor_urd_rus_cic_afr_ind_dut_mlt_mly_cnt_arw_fbf_krd_chh_lit_ctl_pan_nor_qcu_ben_prs_mcd_xho_anl_fre_owc_rom_tag_ita_bam_slo_swt_bat_tha_gam_tml_zul_dyu_aze_pol_spa_azi_ses_vie_heb_swa_dgb_tsn	-0.451975426466025	-1.07363689747356	0.285763322458971
205	chh_swe_moo_urd_owc_gam_mlt_svk_aze_azi_ses_bat_zul_krd_hin_bsq_alb_sod_fbf_mnd_arw_pan_bam_cze_akn_glc_est_swt_bem_fin_ben_amh_geo_prs_grk_pol_lat_sid_amr_nor_hun_lda_jav_scr_sun_jpn_knd_kor_ctl_slo_dyu_ger_mao_mcd_anl_mly_cnt_bul_tsw_bos_heb_ita_mol_guj_por_qcu_spa_afr_fre_swa_tig_rom_hau_lit_ind_dut_ven_ukr_dgb_tag_tha_aeg_tml_yor_ewe_tur_rus_eng_uzb_cic_vie_wly_xho_tsn_igb	0.231716670663349	0.545093425687907	0.586994141570787
206	owc_hin_ses_svk_sod_amr_sid_alb_tur_azi_dgb_jav_yor_afr_pan_bsq_krd_aeg_swt_mnd_mcd_bos_tsw_fre_tsn_prs_est_cic_ewe_hun_lit_mlt_geo_pol_slo_rom_grk_hau_gam_nor_fin_bem_tag_spa_mao_jpn_knd_kor_rus_bul_bam_cze_mly_lat_wly_ind_cnt_swe_xho_ger_amh_urd_ukr_eng_ita_qcu_ben_ctl_guj_dyu_heb_mol_anl_glc_bat_arw_moo_dut_zul_sun_tha_tig_tml_lda_igb_aze_por_scr_uzb_fbf_vie_chh_swa_akn_ven	-0.148443942347767	-0.350358069026825	0.72686228475786
207	aeg_hin_swa_mcd_amh_hau_chh_bos_tur_azi_dgb_mly_fbf_ben_alb_bsq_spa_anl_bem_mnd_dut_rom_dyu_rus_cic_ita_est_ses_tsn_fin_guj_tig_geo_grk_ukr_swe_nor_heb_gam_bul_hun_lda_sun_scr_jav_jpn_tml_kor_krd_pan_igb_prs_bat_arw_owc_ind_cnt_lat_moo_ctl_amr_afr_svk_lit_por_qcu_mol_pol_glc_ven_sid_ger_wly_cze_tag_slo_yor_eng_akn_mao_tha_sod_knd_xho_tsw_uzb_fre_urd_aze_ewe_vie_mlt_swt_zul_bam	-0.598323201562055	-1.43040566151694	0.155951944759063
208	sod_ita_swa_rus_chh_gam_sid_pol_tur_uzb_cic_ind_ewe_rom_slo_bsq_glc_mlt_lda_mnd_afr_fre_akn_arw_zul_dut_est_tsn_ven_fin_bos_owc_geo_ukr_hin_urd_guj_tig_amr_ben_hun_fbf_mly_nor_bat_jpn_knd_kor_spa_lit_ses_scr_tag_eng_wly_mao_cnt_cze_dgb_prs_amh_lat_svk_alb_ger_qcu_krd_grk_bul_bam_aeg_pan_heb_mol_jav_por_dyu_swe_yor_sun_tha_anl_tml_moo_xho_azi_ctl_mcd_aze_tsw_vie_hau_bem_swt_igb	0.195789085694334	0.460721551623075	0.646073952490552
209	hau_scr_ses_lit_mlt_heb_amh_pan_tur_uzb_igb_jav_ewe_arw_por_bsq_urd_tig_cic_mnd_krd_mcd_swt_eng_fbf_dut_hun_tsw_swa_est_swe_anl_geo_nor_grk_bul_hin_sid_owc_svk_fin_ven_ind_fre_sun_jpn_tml_kor_bos_ctl_dyu_mol_bat_cze_gam_mly_cnt_alb_yor_spa_chh_afr_lat_ben_pol_qcu_ukr_ger_prs_zul_amr_ita_wly_rus_tag_slo_moo_glc_lda_mao_tha_aeg_knd_tsn_akn_aze_rom_guj_azi_dgb_vie_sod_xho_bam_bem	-1.09128785510389	-2.66890045564373	0.00897975857267139
210	wly_ita_bem_pol_heb_amr_anl_glc_aze_tur_ses_tag_lda_cze_ctl_bsq_pan_tig_moo_mnd_lat_spa_zul_dut_dyu_afr_hun_ewe_fbf_est_hin_mlt_geo_alb_rus_bos_fre_aeg_sid_guj_fin_igb_sun_urd_jav_jpn_tml_kor_rom_krd_dgb_arw_bat_ben_gam_mao_cnt_slo_tsw_scr_chh_lit_grk_mcd_ukr_qcu_svk_swe_nor_swa_hau_bul_sod_prs_mly_por_ven_ger_tsn_ind_tha_amh_knd_xho_akn_azi_mol_eng_uzb_swt_vie_owc_bam_cic_yor	-0.618607665828488	-1.47964080649664	0.142348683190185
211	wly_mol_xho_bos_owc_hau_mlt_lat_azi_tur_tsw_mly_igb_scr_ger_bsq_rom_tig_cic_mnd_dut_lit_bem_ita_bam_spa_hun_lda_dgb_est_pan_amr_geo_prs_mcd_swe_slo_gam_amh_arw_fin_dyu_mao_fre_tag_jpn_knd_kor_ben_cze_zul_ctl_bat_urd_anl_ind_cnt_krd_tsn_rus_aeg_alb_nor_glc_ukr_qcu_por_grk_eng_ven_sid_pol_sod_hin_sun_guj_swa_afr_fbf_jav_tha_heb_tml_moo_yor_uzb_svk_bul_aze_ewe_vie_chh_ses_swt_akn	0.178607173182796	0.420103472480468	0.675378889113741
212	owc_bos_swt_pol_tig_sid_amr_ger_aze_tur_tsw_tag_ses_rus_slo_bsq_glc_amh_dgb_cnt_hin_ukr_yor_dut_cic_krd_hun_ewe_lda_est_prs_gam_geo_ita_ctl_nor_fre_heb_hau_lat_fin_igb_ind_spa_mly_jpn_knd_kor_cze_pan_ven_eng_bat_svk_mlt_jav_mnd_mol_tsn_bul_anl_alb_arw_scr_por_qcu_grk_ben_rom_bam_chh_swe_aeg_guj_mao_lit_moo_afr_fbf_sun_tha_sod_tml_zul_bem_uzb_urd_mcd_azi_dyu_vie_wly_swa_akn_xho	0.252926088631697	0.595388021799158	0.553030225921044
213	tig_mcd_bem_bul_amh_heb_wly_fre_uzb_aze_ewe_sun_swt_slo_svk_bsq_nor_anl_zul_cnt_urd_dut_akn_grk_ven_guj_est_dyu_lda_hun_prs_hau_geo_lat_alb_glc_rom_sid_aeg_por_fin_bam_mly_ger_tag_jpn_knd_kor_ita_lit_ses_scr_ind_krd_chh_jav_mnd_pol_tsw_bos_amr_spa_mol_ukr_arw_qcu_rus_afr_swe_igb_owc_ctl_gam_eng_bat_cze_tsn_pan_xho_mao_tha_mlt_tml_yor_fbf_tur_ben_hin_azi_dgb_vie_sod_cic_swa_moo	-0.464501858050188	-1.10331819700525	0.272735780190925
214	wly_ctl_swa_lit_amr_amh_sid_eng_tur_uzb_swt_bat_tsw_swe_nor_bsq_por_gam_zul_cnt_grk_alb_akn_mcd_lda_lat_est_bam_tsn_hun_mol_tig_geo_krd_fre_ukr_ben_owc_heb_spa_fin_dgb_ind_hin_tag_jpn_knd_kor_slo_scr_bem_rom_jav_cze_mlt_mao_mnd_bul_moo_pan_hau_ita_urd_afr_ger_qcu_arw_dut_bos_dyu_sod_svk_anl_glc_mly_rus_fbf_prs_xho_sun_tha_chh_tml_igb_ven_aze_guj_pol_azi_ewe_vie_aeg_ses_yor_cic	0.515190005463585	1.21702555803046	0.226673870325274
215	hau_bos_ses_guj_heb_aeg_amh_eng_tur_azi_akn_tag_lda_spa_ita_bsq_por_gam_igb_mnd_ben_scr_xho_grk_moo_alb_hun_tsw_ewe_est_ctl_wly_geo_nor_rus_pan_slo_owc_anl_pol_fin_zul_mly_arw_bat_jpn_knd_kor_ger_cze_tsn_hin_ind_dut_sid_mao_cnt_bul_swt_prs_mlt_rom_ukr_mol_afr_qcu_krd_lit_fre_cic_amr_mcd_tig_svk_sun_glc_dgb_lat_bem_jav_tha_chh_tml_swa_ven_uzb_urd_swe_aze_yor_vie_sod_dyu_bam_fbf	-0.249263302361282	-0.588908033526046	0.557350705985594
216	sod_mol_tsw_urd_gam_hau_amh_cze_tur_aze_igb_mly_bem_lit_grk_bsq_svk_chh_lda_cnt_lat_alb_swt_ctl_bam_ger_est_dgb_yor_fin_dut_heb_geo_por_krd_ben_nor_sid_owc_guj_hun_ewe_sun_glc_tag_jpn_knd_kor_spa_pol_moo_bul_jav_rom_anl_mao_mnd_scr_akn_arw_tig_hin_swe_rus_mcd_qcu_slo_pan_eng_swa_aeg_fre_mlt_bos_bat_ukr_xho_afr_ven_ind_tha_wly_tml_dyu_fbf_azi_ita_prs_uzb_tsn_vie_amr_cic_ses_zul	0.20840383448218	0.490544700807117	0.624903935283877
217	gam_fre_akn_lat_mlt_aeg_chh_pan_azi_uzb_bam_mao_ewe_rom_ger_bsq_ben_amh_ven_cnt_lit_swe_moo_arw_fbf_nor_est_dgb_dyu_hun_svk_amr_geo_mol_pol_rus_slo_anl_heb_ukr_fin_yor_bat_urd_jav_jpn_tml_kor_eng_bos_cic_spa_mly_bul_sod_ind_mnd_hin_lda_afr_tig_prs_ctl_glc_scr_qcu_alb_por_grk_swt_wly_cze_hau_ita_tag_krd_ses_mcd_swa_sun_tha_owc_knd_zul_tsn_aze_guj_dut_tur_igb_vie_sid_bem_tsw_xho	-0.182908609496191	-0.431960113222692	0.666770253333036
218	amh_ben_zul_nor_mlt_sod_heb_bos_aze_azi_dgb_jav_tsn_eng_guj_bsq_lat_owc_swt_mnd_arw_lit_tsw_ger_yor_alb_hun_bem_ewe_fin_dut_sid_geo_urd_krd_mol_ukr_gam_hau_slo_est_ven_mao_hin_sun_jpn_knd_kor_mcd_fre_igb_rom_ind_ctl_anl_tag_cnt_pan_swa_ita_amr_afr_prs_svk_por_qcu_rus_bul_scr_fbf_chh_spa_wly_grk_bat_cze_ses_pol_xho_mly_tha_tig_tml_moo_lda_uzb_swe_glc_tur_cic_vie_aeg_bam_akn_dyu	-0.412034463903202	-0.979654682002137	0.329798211637339
219	owc_pol_igb_afr_chh_amh_heb_nor_uzb_aze_dyu_mly_tsn_rom_ben_bsq_pan_gam_bam_mnd_urd_ctl_ven_mol_fbf_por_hun_dgb_zul_est_hin_hau_geo_ukr_fre_swe_dut_sod_wly_ita_fin_ses_jav_guj_sun_jpn_tml_kor_scr_bul_tsw_svk_mao_glc_sid_tag_cnt_bos_yor_arw_tig_alb_lit_mcd_slo_qcu_spa_cze_rus_swa_mlt_krd_amr_ger_ind_eng_bem_lat_moo_bat_tha_anl_knd_lda_swt_tur_prs_grk_azi_xho_vie_aeg_akn_ewe_cic	-0.1929053202661	-0.455448668216345	0.649848072542894
220	chh_ita_dgb_lit_sod_amh_tig_ger_tur_aze_ven_sun_tsw_rom_rus_bsq_mcd_aeg_swa_mnd_lat_ben_swt_glc_bam_swe_hun_dyu_ewe_fin_mol_anl_geo_krd_cze_spa_hin_amr_gam_urd_est_tsn_mly_eng_bat_jpn_knd_kor_slo_pan_zul_dut_jav_grk_hau_ind_cnt_scr_xho_por_mlt_alb_svk_bul_nor_qcu_pol_prs_arw_bem_owc_afr_wly_bos_mao_ukr_yor_guj_cic_tag_tha_sid_tml_ses_igb_uzb_ctl_fre_azi_lda_vie_heb_moo_fbf_akn	-0.655053875632397	-1.57244560124983	0.119243330601638
221	owc_glc_bem_scr_aeg_mlt_wly_guj_tur_uzb_tsw_bat_tsn_afr_pol_bsq_mol_tig_bam_mnd_por_dut_igb_ukr_moo_spa_fin_zul_cic_hun_arw_anl_geo_alb_ger_grk_ctl_gam_sid_eng_est_ses_jav_slo_mao_jpn_tml_kor_svk_lat_swa_urd_mly_bul_sod_sun_cnt_fre_dgb_ben_chh_nor_swe_pan_rom_qcu_mcd_bos_cze_fbf_amh_prs_hau_rus_ind_lit_xho_hin_lda_tag_tha_amr_knd_ven_akn_aze_krd_ita_azi_ewe_vie_heb_yor_dyu_swt	-0.462347277151124	-1.10067797492254	0.27387760446104
222	gam_ita_swt_rus_heb_amr_mlt_grk_aze_uzb_ses_mao_moo_rom_slo_bsq_ger_sid_dyu_mnd_hin_alb_cic_bul_ven_urd_fin_yor_dgb_est_prs_wly_geo_por_ctl_guj_fre_anl_owc_bos_hun_tsn_jav_lat_tag_jpn_knd_kor_lit_nor_tsw_cze_ind_swe_sod_mly_cnt_arw_akn_pan_chh_glc_ukr_ben_svk_qcu_scr_pol_mcd_xho_hau_afr_tig_mol_bat_krd_bem_dut_bam_sun_tha_amh_tml_zul_fbf_azi_eng_spa_tur_igb_vie_aeg_ewe_lda_swa	0.192979182966264	0.454470692551356	0.650549077196449
223	gam_hin_swt_glc_amh_sid_anl_cze_azi_aze_fbf_tag_bam_arw_ctl_bsq_scr_sod_xho_mnd_mcd_fre_dyu_grk_ven_guj_hun_tsn_ses_fin_mol_heb_geo_ger_alb_lit_urd_hau_mlt_ita_est_igb_sun_ben_jav_jpn_knd_kor_eng_svk_tsw_bul_mao_prs_aeg_mly_cnt_nor_swa_spa_wly_rom_ukr_por_rus_qcu_dut_pan_slo_lda_owc_swe_chh_afr_ind_lat_zul_krd_akn_bat_tha_amr_tml_yor_ewe_tur_bos_pol_uzb_dgb_vie_tig_bem_cic_moo	-0.379056827913821	-0.898736155375505	0.371114256547863
224	anl_pan_xho_lat_sid_sod_owc_slo_azi_tur_tsw_ind_dyu_lit_ben_bsq_ita_gam_yor_cnt_svk_bos_zul_scr_dgb_hin_fin_igb_fbf_est_guj_chh_geo_urd_krd_swe_ukr_hau_amh_afr_hun_ven_tag_grk_sun_jpn_tml_kor_mcd_eng_ewe_rom_bat_cze_heb_jav_mnd_rus_moo_ger_aeg_mol_bul_ctl_por_qcu_dut_nor_alb_bam_amr_arw_tig_pol_mly_spa_tsn_fre_ses_mao_tha_mlt_knd_bem_swa_uzb_prs_glc_aze_lda_vie_wly_cic_swt_akn	0.327065673044523	0.771292124505142	0.442489078431214
225	owc_lat_dgb_rus_wly_heb_sod_ita_aze_uzb_akn_ind_dyu_nor_ukr_bsq_fre_amh_ven_mnd_spa_bul_moo_mol_tsw_svk_est_bam_fbf_fin_lit_amr_geo_pan_cze_guj_ben_gam_anl_prs_hun_zul_tag_mcd_mly_jpn_knd_kor_krd_hin_ses_ger_bat_rom_mlt_mao_cnt_arw_swt_slo_aeg_urd_bos_por_ctl_qcu_pol_swe_eng_tsn_tig_dut_sid_alb_jav_scr_igb_afr_yor_sun_tha_hau_tml_xho_ewe_azi_glc_grk_tur_swa_vie_chh_bem_lda_cic	-0.160809662736555	-0.379281521220946	0.705343447144972
226	owc_mol_swt_pol_amr_sod_heb_pan_aze_azi_cic_bat_dyu_afr_lit_bsq_eng_hau_tsn_mnd_grk_urd_bem_ukr_fbf_fre_hun_ewe_lda_est_guj_amh_geo_slo_svk_dut_alb_wly_tig_scr_fin_yor_ind_glc_tag_jpn_knd_kor_rom_hin_zul_lat_jav_ben_mlt_mly_cnt_rus_ses_prs_aeg_ger_krd_bul_bos_qcu_spa_cze_nor_igb_anl_ctl_chh_por_mao_mcd_swa_arw_ven_sun_tha_gam_tml_akn_bam_uzb_swe_ita_tur_xho_vie_sid_dgb_tsw_moo	0.670186998070419	1.58957939201025	0.115323570422784
227	anl_lit_ses_afr_mlt_tig_amh_rom_aze_uzb_akn_ind_swt_mcd_grk_bsq_scr_aeg_fbf_mnd_slo_cze_dgb_ben_moo_arw_est_bam_yor_fin_swe_hau_geo_mol_krd_por_pol_amr_chh_lat_hun_igb_jav_pan_sun_jpn_tml_kor_ukr_nor_dyu_ctl_tag_urd_owc_mly_cnt_rus_tsw_dut_sod_bul_glc_spa_ita_qcu_eng_hin_prs_swa_sid_guj_gam_svk_bat_fre_cic_alb_lda_mao_tha_heb_knd_tsn_ewe_azi_bos_ger_tur_bem_vie_wly_zul_xho_ven	-0.740381647622984	-1.77639019453355	0.0789388470040868
228	amr_urd_moo_ger_heb_mlt_wly_mcd_tur_aze_xho_bat_swa_krd_dut_bsq_glc_anl_akn_cnt_bul_ben_bem_eng_ven_ita_fin_tsw_igb_hun_bos_tig_geo_prs_fre_lit_svk_gam_sod_por_est_bam_mao_nor_ind_jpn_knd_kor_swe_ukr_ses_mol_mly_slo_hau_jav_mnd_scr_lda_rom_chh_lat_hin_guj_pan_qcu_ctl_afr_rus_swt_sid_spa_aeg_alb_sun_grk_ewe_arw_tsn_tag_tha_owc_tml_dgb_dyu_azi_cze_pol_uzb_cic_vie_amh_yor_fbf_zul	0.303371680416139	0.714015383056328	0.477005881850161
229	owc_lat_moo_ger_sid_heb_aeg_krd_uzb_azi_ses_ind_swa_ctl_fre_bsq_mcd_amr_cic_mnd_por_svk_akn_afr_swt_arw_est_ven_tsw_hun_alb_amh_geo_hin_scr_nor_urd_sod_hau_lit_fin_dyu_bat_bos_mao_jpn_tml_kor_bul_mol_lda_glc_jav_grk_gam_tag_cnt_prs_dgb_spa_wly_rom_ukr_rus_eng_qcu_guj_ben_dut_bem_anl_cze_mlt_ita_mly_swe_yor_slo_xho_sun_tha_tig_knd_zul_fbf_aze_pol_pan_tur_bam_vie_chh_ewe_tsn_igb	-0.378971092483888	-0.897585001498232	0.371724657063947
230	anl_scr_lda_mcd_gam_mlt_aeg_alb_uzb_aze_dgb_mao_dyu_glc_por_bsq_bos_amh_yor_mnd_arw_nor_ewe_lit_igb_grk_fin_tsw_bam_hun_spa_sid_geo_rus_ita_pan_mol_hau_sod_ctl_est_bem_bat_eng_sun_jpn_knd_kor_lat_pol_xho_slo_jav_afr_heb_mly_cnt_fre_cic_guj_wly_bul_ben_urd_swe_qcu_dut_ukr_hin_zul_amr_krd_chh_svk_tag_ger_fbf_rom_ven_ind_tha_owc_tml_tsn_akn_tur_prs_cze_azi_moo_vie_tig_swa_swt_ses	-0.116143579645801	-0.273838976589157	0.784815646211708
231	heb_rom_tsn_lat_hau_amr_mlt_dut_azi_uzb_lda_mly_bem_pan_por_bsq_krd_aeg_bam_cnt_grk_fre_swt_hin_dgb_lit_hun_yor_moo_fin_mol_gam_geo_slo_rus_swe_ctl_wly_sid_svk_est_swa_mao_ita_sun_jpn_tml_kor_glc_cze_xho_bos_bat_ben_chh_tag_mnd_guj_igb_urd_owc_pol_alb_scr_ger_qcu_arw_bul_spa_cic_anl_nor_sod_afr_ind_eng_ses_prs_ewe_jav_tha_tig_knd_zul_tsw_tur_mcd_ukr_aze_dyu_vie_amh_fbf_ven_akn	-0.323855080642179	-0.765433232453847	0.445951813742993
232	amr_scr_ven_ita_hau_tig_sid_ger_uzb_azi_ewe_tag_ses_ctl_arw_bsq_rus_amh_dgb_mnd_slo_bos_igb_por_xho_alb_fin_cic_moo_hun_bul_heb_geo_grk_pol_rom_lat_owc_wly_afr_est_tsw_ind_cze_mly_jpn_knd_kor_glc_pan_bem_dut_mao_mol_sod_jav_cnt_spa_yor_prs_anl_hin_ben_ukr_lit_qcu_svk_guj_nor_zul_gam_swe_mlt_fre_sun_eng_akn_mcd_swa_bat_tha_chh_tml_bam_swt_tur_krd_urd_aze_fbf_vie_aeg_dyu_tsn_lda	0.0973860614588887	0.229329551150671	0.819116383084558
233	hau_glc_igb_fre_wly_gam_chh_scr_tur_uzb_cic_sun_tsw_prs_por_bsq_swe_anl_dyu_mnd_spa_cze_zul_rom_swa_rus_fin_xho_fbf_est_ctl_amr_geo_arw_afr_lat_ger_sid_heb_bul_hun_bem_mao_mcd_tag_jpn_knd_kor_krd_eng_yor_grk_bat_slo_mlt_mly_cnt_ben_dgb_mol_sod_hin_guj_bos_urd_qcu_lit_svk_dut_tsn_amh_pol_tig_nor_jav_ita_ewe_alb_swt_ind_tha_owc_tml_bam_moo_azi_ukr_pan_aze_akn_vie_aeg_ven_lda_ses	-0.693752482587831	-1.66389862180957	0.0994988834806019
234	amh_alb_xho_ben_hau_sod_amr_lat_tur_aze_igb_jav_ses_por_bos_bsq_slo_gam_ven_mnd_bul_rom_tsw_urd_akn_hin_fin_dyu_ewe_hun_guj_chh_geo_glc_ctl_ukr_cze_anl_aeg_dut_est_swa_mly_svk_mao_jpn_knd_kor_scr_arw_cic_rus_ind_mcd_heb_sun_cnt_pol_zul_spa_tig_afr_grk_swe_eng_qcu_fre_ita_krd_swt_owc_pan_sid_nor_bat_mol_bam_lit_bem_tag_tha_wly_tml_dgb_fbf_uzb_ger_prs_azi_moo_vie_mlt_yor_lda_tsn	-0.697415347056619	-1.67375381629236	0.0975393130025275
235	amr_prs_bam_ger_wly_gam_chh_guj_tur_uzb_moo_mao_ven_dut_slo_bsq_mol_anl_zul_cnt_cze_mcd_tsw_swe_swa_lat_est_lda_yor_hun_bos_heb_geo_pol_rom_grk_rus_sid_sod_ita_fin_ses_sun_eng_tag_jpn_knd_kor_spa_urd_swt_lit_bat_afr_amh_jav_mnd_por_cic_hin_tig_bul_ben_pan_krd_qcu_svk_ctl_arw_dyu_hau_ukr_aeg_alb_ind_fre_dgb_scr_xho_mly_tha_owc_tml_tsn_ewe_aze_nor_glc_azi_igb_vie_mlt_fbf_bem_akn	-0.678007077932001	-1.62434584999346	0.107686648357157
236	hau_spa_ven_bos_owc_heb_amr_mol_aze_tur_tsw_ind_tsn_grk_eng_bsq_hin_sod_igb_cnt_lit_krd_lda_rus_fbf_urd_hun_yor_dgb_fin_rom_chh_geo_nor_slo_prs_ger_gam_anl_arw_est_bem_sun_cze_jav_jpn_knd_kor_swe_svk_moo_mcd_mao_bul_mlt_mly_mnd_glc_dyu_lat_wly_ita_ctl_ben_fre_qcu_por_afr_scr_ses_tig_guj_amh_pan_tag_ukr_akn_alb_zul_bat_tha_sid_tml_ewe_swt_azi_pol_dut_uzb_bam_vie_aeg_swa_xho_cic	-0.455327074272069	-1.08107598129802	0.282458739723969
237	amh_dut_xho_guj_tig_wly_sod_slo_tur_uzb_swt_sun_bem_swe_hin_bsq_ita_gam_ewe_mnd_por_lit_tsw_eng_igb_spa_fin_fbf_akn_est_lat_mlt_geo_grk_ger_afr_bul_hau_chh_mol_hun_ses_jav_fre_ind_jpn_knd_kor_nor_mcd_zul_pan_tag_scr_sid_mly_cnt_arw_swa_prs_heb_cze_alb_ctl_glc_qcu_pol_krd_svk_tsn_aeg_bos_owc_ukr_mao_ben_moo_rom_ven_bat_tha_anl_tml_bam_lda_aze_rus_urd_azi_cic_vie_amr_dyu_dgb_yor	0.184862758257264	0.435892286887171	0.663925005212087
238	aeg_rus_ven_bul_anl_sid_gam_ita_aze_tur_dgb_ind_akn_glc_grk_bsq_cze_heb_xho_mnd_pol_prs_tsn_fre_bam_ben_fin_dyu_ewe_hun_ger_hau_geo_lat_spa_krd_mcd_owc_mlt_ukr_est_swt_mly_guj_bat_jpn_tml_kor_mol_bos_tsw_slo_tag_urd_wly_jav_cnt_dut_bem_pan_chh_eng_ctl_por_svk_qcu_arw_afr_hin_fbf_amr_rom_tig_swe_mao_scr_zul_nor_igb_sun_tha_amh_knd_cic_ses_uzb_lit_alb_azi_moo_vie_sod_lda_swa_yor	-0.189681787010644	-0.447538411996438	0.655527055756503
239	owc_lit_ewe_ukr_chh_aeg_amh_scr_uzb_azi_xho_sun_yor_eng_arw_bsq_fre_gam_tsw_mnd_svk_bul_tsn_ben_ven_bos_hun_zul_dyu_est_por_sid_geo_rus_ita_krd_glc_hau_heb_hin_fin_cic_ind_prs_mly_jpn_knd_kor_grk_afr_lda_guj_bat_lat_mlt_mao_cnt_pan_ses_urd_anl_spa_rom_cze_mcd_qcu_dut_ger_alb_dgb_wly_swe_sod_nor_jav_ctl_akn_mol_fbf_tag_tha_amr_tml_moo_bam_tur_pol_slo_aze_bem_vie_tig_igb_swt_swa	0.200639673866896	0.472259619500649	0.637847788737664
240	hau_swe_tsw_arw_wly_sid_sod_eng_azi_aze_ses_ind_akn_cze_urd_bsq_nor_anl_moo_cnt_ctl_grk_lda_lit_fbf_afr_fin_dgb_swt_est_hin_mlt_geo_alb_ger_ben_scr_chh_aeg_rus_hun_bem_mly_pan_jav_jpn_tml_kor_rom_mcd_bam_bos_sun_mol_gam_mao_mnd_lat_tsn_dut_owc_fre_svk_spa_bul_qcu_glc_krd_por_cic_heb_slo_tig_prs_bat_pol_swa_ita_igb_tag_tha_amh_knd_ven_yor_tur_guj_ukr_uzb_xho_vie_amr_dyu_ewe_zul	-0.797105352126361	-1.91975860213507	0.057953452475671
241	amr_spa_cic_grk_gam_sid_sod_arw_azi_aze_swa_bat_dgb_mcd_afr_bsq_pan_hau_tsw_cnt_lat_pol_tsn_slo_fbf_ctl_fin_bem_zul_hun_prs_mlt_geo_por_lit_cze_alb_anl_wly_ukr_est_bam_mao_fre_sun_jpn_knd_kor_ben_guj_akn_glc_ind_mol_chh_mly_mnd_ger_yor_bul_amh_svk_krd_ita_scr_qcu_bos_rom_urd_xho_tig_hin_owc_rus_jav_swe_igb_eng_lda_tag_tha_heb_tml_swt_moo_uzb_dut_nor_tur_ewe_vie_aeg_ven_dyu_ses	-1.33093264999116	-3.33272391003827	0.00123545802971766
242	chh_nor_ewe_rus_amr_mlt_anl_bul_azi_tur_fbf_bat_swt_mol_prs_bsq_urd_hau_bam_cnt_svk_glc_dgb_bos_tsw_guj_fin_xho_akn_hun_scr_amh_geo_afr_hin_ger_slo_tig_wly_grk_est_igb_tag_krd_jav_jpn_tml_kor_alb_ita_bem_ctl_mly_rom_sid_ind_mnd_ben_tsn_lit_gam_mcd_lat_fre_eng_qcu_swe_arw_spa_zul_aeg_dut_heb_ukr_mao_pol_swa_por_ven_sun_tha_sod_knd_dyu_moo_uzb_pan_cze_aze_lda_vie_owc_cic_ses_yor	0.342926612248581	0.807589240359658	0.421387863612269
243	owc_nor_fbf_afr_amh_sod_amr_urd_aze_azi_bam_sun_ven_eng_lat_bsq_guj_gam_tsw_cnt_mol_lit_swt_ita_akn_svk_est_lda_ses_fin_pan_heb_geo_grk_fre_swe_rus_anl_wly_slo_hun_bem_tag_ger_bat_jpn_tml_kor_prs_krd_swa_ukr_mao_mcd_aeg_jav_mnd_cze_igb_dut_mlt_scr_ctl_glc_pol_qcu_rom_arw_ben_dgb_tig_bos_hau_bul_mly_alb_ewe_por_moo_ind_tha_chh_knd_tsn_dyu_tur_hin_spa_uzb_yor_vie_sid_cic_xho_zul	0.0972992445813051	0.229021265369651	0.819355275229087
244	amh_cze_zul_afr_gam_sid_sod_ger_azi_uzb_ses_sun_dgb_pol_ctl_bsq_bos_mlt_dyu_cnt_fre_guj_fbf_mcd_swa_urd_fin_xho_tsw_hun_bul_anl_geo_glc_alb_dut_rus_heb_amr_scr_est_ewe_jav_spa_tag_jpn_tml_kor_ben_slo_moo_nor_mly_pan_aeg_ind_mnd_eng_swt_lat_tig_arw_krd_ukr_prs_qcu_por_mol_lit_cic_hau_rom_wly_svk_bat_ita_yor_grk_akn_mao_tha_owc_knd_igb_bem_tur_hin_swe_aze_tsn_vie_chh_bam_ven_lda	-0.117069290060034	-0.276139389863309	0.783053718391467
245	mlt_rom_ven_grk_amh_owc_heb_fre_azi_aze_igb_ind_dgb_glc_urd_bsq_krd_amr_swa_mnd_hin_por_tsw_pol_moo_nor_est_cic_zul_hun_ita_sid_geo_ctl_eng_slo_lat_wly_tig_bos_fin_yor_tag_guj_jav_jpn_tml_kor_swe_rus_bam_cze_mly_mcd_gam_bat_cnt_ger_fbf_prs_anl_mol_svk_arw_dut_qcu_bul_pan_scr_swt_sod_spa_chh_ben_mao_afr_bem_lit_dyu_sun_tha_aeg_knd_xho_lda_tur_alb_ukr_uzb_ses_vie_hau_akn_ewe_tsn	-0.731324512973209	-1.75494616683831	0.0825617856943775
246	heb_scr_xho_glc_owc_chh_mlt_bul_azi_tur_swt_mly_moo_cze_grk_bsq_ukr_amh_fbf_cnt_lat_swe_cic_mcd_ewe_ben_est_ven_dyu_fin_por_amr_geo_pol_arw_ger_rus_wly_anl_fre_hun_tsw_sun_krd_tag_jpn_knd_kor_prs_alb_akn_nor_jav_ita_sid_mao_mnd_lit_bem_bos_gam_dut_slo_hin_mol_qcu_spa_guj_pan_igb_hau_eng_sod_ctl_bat_rom_ses_afr_yor_ind_tha_aeg_tml_tsn_bam_aze_urd_svk_uzb_zul_vie_tig_lda_dgb_swa	-0.59459187247289	-1.42004979258324	0.158936858846985
247	gam_bos_ses_grk_hau_amh_mlt_krd_uzb_tur_xho_mly_moo_ukr_ben_bsq_por_heb_tsw_cnt_rus_slo_zul_pan_ven_nor_hun_swa_bam_est_mcd_tig_geo_ctl_guj_swe_arw_chh_owc_scr_fin_dgb_sun_alb_tag_jpn_knd_kor_rom_mol_fbf_spa_jav_prs_anl_mao_mnd_bul_igb_cze_wly_hin_glc_ita_dut_qcu_afr_lat_ger_akn_sod_pol_sid_eng_bat_fre_tsn_svk_bem_ind_tha_aeg_tml_dyu_swt_azi_lit_urd_aze_ewe_vie_amr_cic_lda_yor	0.0334827173281398	0.0788590746639658	0.937314147902018
248	gam_afr_dgb_eng_amh_anl_sid_dut_tur_aze_moo_bat_yor_ctl_guj_bsq_svk_sod_zul_cnt_urd_bos_ven_prs_ses_rus_hun_lda_igb_fin_ger_amr_geo_bul_ita_alb_cze_wly_mlt_lit_est_swt_mly_scr_ind_jpn_tml_kor_glc_ukr_ewe_por_sun_ben_heb_jav_mnd_arw_fbf_fre_tig_krd_swe_grk_lat_qcu_spa_pol_nor_dyu_chh_hin_owc_rom_mao_mcd_swa_slo_xho_tag_tha_hau_knd_bem_tsw_azi_mol_pan_uzb_akn_vie_aeg_bam_cic_tsn	-0.856811767203802	-2.07025441488389	0.0412006208933689
249	amh_arw_bam_por_owc_sod_wly_fre_azi_aze_fbf_jav_ses_svk_bos_bsq_lat_mlt_ven_cnt_hin_grk_ewe_glc_yor_swe_hun_xho_igb_est_mol_sid_geo_dut_ctl_guj_ben_aeg_gam_mcd_fin_zul_mly_nor_sun_jpn_knd_kor_krd_prs_bem_slo_bat_alb_chh_ind_mnd_pan_dgb_eng_anl_pol_spa_rus_ita_qcu_ger_afr_rom_swt_hau_urd_amr_bul_mao_lit_tsn_scr_akn_tag_tha_tig_tml_lda_cic_uzb_cze_ukr_tur_tsw_vie_heb_swa_moo_dyu	-0.291446132191017	-0.690228433945648	0.491769499633737
250	heb_guj_tsw_ita_tig_hau_sod_pol_tur_uzb_tsn_mly_bem_hin_ctl_bsq_krd_amr_dgb_mnd_rus_cze_lda_nor_cic_fre_hun_dyu_xho_fin_rom_anl_geo_urd_ukr_pan_bul_aeg_sid_lat_est_swt_jav_bos_mao_jpn_tml_kor_mcd_mol_fbf_glc_bat_spa_owc_sun_cnt_ger_swa_svk_mlt_ben_swe_scr_afr_qcu_por_grk_dut_bam_amh_alb_gam_arw_tag_slo_ewe_eng_yor_ind_tha_chh_knd_ses_zul_azi_lit_prs_aze_akn_vie_wly_igb_moo_ven	-0.738347288308562	-1.77386043245216	0.0793592903091126
251	amr_swe_zul_urd_amh_heb_wly_cze_tur_azi_igb_ind_fbf_krd_por_bsq_ben_mlt_xho_mnd_hin_nor_akn_pol_swt_ctl_est_dgb_moo_hun_alb_chh_geo_scr_svk_grk_pan_aeg_sod_rom_fin_lda_jav_arw_tag_jpn_tml_kor_rus_fre_tsw_ger_mly_lat_tig_mao_cnt_ukr_swa_eng_sid_bos_mcd_dut_lit_qcu_ita_slo_spa_cic_gam_prs_owc_glc_bat_bul_dyu_afr_ven_sun_tha_anl_knd_tsn_yor_uzb_mol_guj_aze_ses_vie_hau_bam_bem_ewe	-0.84547614169541	-2.04393906271007	0.0437874021566014
252	anl_pan_cic_urd_wly_sod_hau_por_tur_aze_fbf_ind_lda_ctl_prs_bsq_rus_sid_dgb_cnt_eng_rom_tsw_arw_tsn_scr_fin_ven_bem_hun_afr_chh_geo_guj_nor_bul_dut_aeg_amh_ita_est_zul_sun_lit_bat_jpn_knd_kor_svk_pol_ewe_ger_mly_lat_gam_jav_mnd_alb_igb_ben_mlt_mcd_bos_krd_hin_qcu_ukr_swe_slo_dyu_heb_grk_owc_cze_mao_mol_akn_fre_swt_tag_tha_tig_tml_bam_xho_uzb_glc_spa_azi_yor_vie_amr_ses_swa_moo	-0.679856486120574	-1.62713996332608	0.107090976629544
253	heb_por_ven_lat_tig_amh_gam_nor_uzb_azi_tsn_mao_akn_rom_grk_bsq_dut_chh_yor_mnd_krd_ita_ewe_ctl_bam_glc_fin_lda_ses_hun_pol_mlt_geo_bos_ben_eng_fre_hau_owc_rus_est_zul_ind_bul_jav_jpn_knd_kor_afr_swe_dyu_urd_sun_scr_amr_tag_cnt_ukr_tsw_ger_sid_cze_slo_guj_mol_qcu_arw_svk_pan_moo_sod_lit_wly_hin_mly_alb_xho_mcd_swt_bat_tha_aeg_tml_fbf_swa_aze_spa_prs_tur_bem_vie_anl_cic_dgb_igb	-0.816493013173585	-1.97420946623354	0.0513247392962931
254	tig_lit_cic_slo_wly_chh_gam_pan_azi_aze_dgb_bat_tsn_krd_dut_bsq_urd_owc_ewe_mnd_spa_swe_moo_pol_xho_lat_hun_dyu_ven_est_grk_amr_geo_bul_arw_nor_cze_hau_aeg_prs_fin_swa_sun_scr_mly_jpn_tml_kor_ita_ukr_igb_svk_jav_alb_heb_ind_cnt_hin_fbf_ctl_sid_bos_rus_guj_rom_qcu_afr_mcd_fre_bem_sod_mol_mlt_glc_tag_eng_akn_ger_ses_mao_tha_anl_knd_yor_tsw_uzb_por_ben_tur_swt_vie_amh_bam_zul_lda	-0.443977339238641	-1.05373649837195	0.294733589654186
255	chh_lat_igb_eng_hau_aeg_gam_swe_tur_uzb_xho_bat_zul_ita_urd_bsq_krd_heb_bem_cnt_svk_mol_bam_ger_swa_glc_hun_ewe_dgb_est_spa_amh_geo_rom_mcd_pol_fre_tig_amr_ben_fin_dyu_sun_prs_mao_jpn_tml_kor_bul_nor_ven_lit_jav_guj_mlt_mly_mnd_ukr_cic_cze_owc_slo_ctl_pan_afr_qcu_dut_scr_por_akn_sid_rus_anl_bos_tag_hin_ses_arw_tsw_ind_tha_sod_knd_yor_moo_azi_grk_alb_aze_fbf_vie_wly_tsn_swt_lda	0.238337545193466	0.561051802791837	0.576111581062284
256	gam_grk_swa_bul_mlt_heb_tig_cze_aze_tur_cic_ind_ewe_alb_ita_bsq_arw_sid_igb_cnt_pol_scr_lda_por_swt_fre_hun_ses_bem_est_rus_sod_geo_pan_lit_slo_guj_chh_anl_ukr_fin_fbf_mly_urd_jav_jpn_tml_kor_glc_ben_moo_hin_bat_eng_amr_mao_mnd_mcd_yor_afr_aeg_nor_ger_bos_prs_qcu_mol_krd_lat_dyu_hau_ctl_amh_svk_sun_spa_tsn_dut_dgb_tag_tha_owc_knd_bam_zul_azi_swe_rom_uzb_ven_vie_wly_tsw_xho_akn	0.49985824304653	1.1813049306853	0.240493702667437
257	tig_guj_ewe_krd_chh_aeg_gam_rom_tur_azi_bam_mly_moo_alb_pol_bsq_rus_wly_tsw_mnd_ita_lat_yor_ben_swt_hin_fin_igb_xho_hun_svk_sid_geo_swe_lit_slo_fre_amr_heb_eng_est_zul_bat_pan_mao_jpn_knd_kor_bul_scr_cic_grk_tag_cze_mlt_jav_cnt_ger_tsn_mcd_hau_afr_prs_ctl_bos_qcu_mol_por_urd_lda_sod_dut_owc_nor_ind_glc_ses_arw_dgb_sun_tha_amh_tml_fbf_dyu_uzb_spa_ukr_aze_ven_vie_anl_bem_swa_akn	-0.385345976948976	-0.914753435363448	0.362686762082878
258	amr_pan_akn_ukr_hau_gam_anl_slo_tur_uzb_swt_mao_igb_guj_spa_bsq_eng_amh_tsw_cnt_afr_hin_xho_glc_dgb_scr_est_zul_ses_fin_svk_sid_geo_pol_bos_prs_mol_tig_wly_nor_hun_dyu_sun_ben_mly_jpn_knd_kor_fre_cze_bem_mcd_bat_krd_mlt_ind_mnd_ger_bam_ita_owc_rus_lit_lat_urd_qcu_bul_arw_alb_swa_heb_ctl_chh_rom_jav_dut_lda_swe_fbf_tag_tha_aeg_tml_tsn_ven_aze_grk_por_azi_moo_vie_sod_cic_ewe_yor	-0.691929858138528	-1.65693143277243	0.100903377907079
259	anl_por_xho_alb_aeg_chh_mlt_glc_azi_aze_bem_sun_ses_urd_lit_bsq_svk_gam_cic_mnd_prs_mol_dgb_lat_zul_eng_hun_tsw_akn_fin_cze_tig_geo_arw_krd_ctl_rus_sod_wly_rom_est_fbf_bat_ukr_tag_jpn_knd_kor_pan_grk_lda_spa_mly_nor_sid_ind_cnt_dut_ven_fre_amh_swe_pol_hin_ita_qcu_slo_ben_afr_swt_heb_mcd_owc_bul_mao_ger_yor_bos_bam_jav_tha_hau_tml_dyu_swa_tur_scr_guj_uzb_tsn_vie_amr_igb_moo_ewe	0.0599638093664097	0.14119238847287	0.888023347092055
260	anl_arw_ewe_scr_aeg_hau_mlt_nor_tur_uzb_bem_mao_tsn_spa_lit_bsq_swe_amh_lda_mnd_mol_slo_zul_ben_xho_krd_hun_dyu_fbf_est_rom_gam_geo_eng_urd_ger_hin_sod_heb_dut_fin_yor_tag_mcd_jav_jpn_knd_kor_lat_ukr_ven_alb_mly_svk_chh_sun_cnt_afr_swa_ctl_amr_prs_guj_bos_glc_qcu_pan_pol_rus_moo_sid_bul_wly_grk_bat_cze_tsw_ita_bam_ind_tha_tig_tml_swt_dgb_azi_fre_por_aze_akn_vie_owc_cic_ses_igb	-0.371993324315146	-0.881699177898622	0.38021263971592
261	owc_fre_zul_eng_gam_sod_chh_guj_tur_azi_igb_ind_swa_ben_ger_bsq_bos_sid_lda_cnt_hin_ita_bem_por_ven_slo_fin_ewe_cic_est_rus_wly_geo_ukr_ctl_pan_bul_hau_tig_grk_hun_dgb_sun_mcd_jav_jpn_tml_kor_alb_svk_tsw_swe_mao_lit_mlt_mly_mnd_rom_dyu_mol_aeg_scr_dut_arw_krd_qcu_pol_glc_afr_bam_heb_lat_amh_nor_bat_prs_tsn_cze_moo_tag_tha_anl_knd_swt_yor_uzb_urd_spa_aze_fbf_vie_amr_xho_akn_ses	0.187921684419667	0.442639034440359	0.659054654200658
262	chh_slo_lda_urd_amh_anl_amr_glc_azi_tur_dyu_mao_swt_lat_grk_bsq_ita_aeg_bem_mnd_ben_scr_ewe_cze_tsn_krd_hun_dgb_swa_est_por_owc_geo_fre_ger_rus_ukr_mlt_sid_pan_fin_tsw_jav_afr_ind_jpn_tml_kor_arw_nor_ses_swe_mly_mol_heb_sun_cnt_ctl_igb_eng_wly_dut_spa_pol_svk_qcu_bul_prs_guj_akn_tig_bos_gam_lit_bat_rom_fbf_mcd_yor_tag_tha_hau_knd_moo_zul_aze_alb_hin_uzb_bam_vie_sod_ven_cic_xho	-0.964056143340396	-2.34641257509766	0.0210783742457767
263	gam_scr_dyu_ita_anl_chh_amr_por_aze_uzb_yor_bat_swt_lit_fre_bsq_swe_hau_bem_mnd_ukr_bos_igb_spa_swa_cze_est_tsw_ewe_hun_urd_aeg_geo_ben_rom_slo_ger_amh_sod_guj_fin_zul_jav_arw_sun_jpn_knd_kor_dut_afr_bam_krd_mao_rus_tig_tag_cnt_eng_moo_lat_heb_mol_alb_hin_pan_qcu_pol_nor_glc_xho_wly_svk_owc_grk_mly_bul_dgb_mcd_tsn_ind_tha_mlt_tml_lda_ven_azi_prs_ctl_tur_fbf_vie_sid_ses_akn_cic	-0.152675100445198	-0.360309359550865	0.719432829256247
264	sod_ukr_igb_por_gam_mlt_hau_ita_azi_uzb_dyu_tag_ven_pan_spa_bsq_guj_sid_bam_cnt_svk_arw_lda_mcd_xho_hin_fin_swt_cic_hun_prs_wly_geo_fre_alb_nor_eng_owc_aeg_grk_est_ewe_ind_mol_sun_jpn_knd_kor_krd_rus_ses_pol_jav_ger_amr_mao_mnd_cze_fbf_glc_tig_lat_ben_rom_lit_qcu_afr_ctl_scr_zul_heb_swe_chh_slo_mly_urd_swa_dut_moo_bat_tha_amh_tml_tsn_akn_tur_bos_bul_aze_dgb_vie_anl_yor_tsw_bem	-0.182799656096757	-0.431779628751438	0.666900965945676
265	sid_ita_igb_lat_hau_mlt_heb_urd_uzb_tur_tsw_mly_dgb_lit_nor_bsq_afr_amh_dyu_mnd_ger_fre_swt_scr_xho_mcd_hun_fbf_yor_fin_ben_gam_geo_arw_slo_pol_alb_owc_sod_glc_est_cic_ind_bul_tag_jpn_knd_kor_krd_pan_moo_guj_mao_bos_wly_bat_cnt_prs_lda_ukr_amr_ctl_rus_dut_grk_qcu_svk_por_rom_ses_tig_cze_anl_swe_sun_hin_ewe_eng_akn_jav_tha_chh_tml_bam_zul_aze_spa_mol_azi_swa_vie_aeg_ven_tsn_bem	0.604861933641982	1.42974659300735	0.15614061376791
266	heb_ger_cic_pol_sid_wly_hau_ben_uzb_azi_xho_ind_igb_guj_bos_bsq_mcd_tig_ewe_mnd_rom_grk_bem_urd_bam_cze_fin_tsw_lda_hun_pan_aeg_geo_lat_scr_dut_ctl_amr_gam_swe_est_dyu_sun_fre_jav_jpn_tml_kor_glc_rus_fbf_alb_mao_hin_owc_bat_cnt_bul_zul_mol_amh_lit_prs_arw_spa_qcu_eng_ita_svk_moo_sod_nor_mlt_slo_tag_por_yor_krd_ses_mly_tha_chh_knd_swa_ven_tur_ukr_afr_aze_tsn_vie_anl_dgb_akn_swt	-0.362510269207665	-0.86014867019428	0.39191906789186
267	owc_por_moo_pol_sid_anl_chh_lit_azi_aze_ewe_jav_dyu_spa_ctl_bsq_ita_tig_dgb_cnt_afr_pan_yor_svk_swa_slo_fin_akn_fbf_est_prs_hau_geo_cze_hin_scr_dut_mlt_amh_urd_hun_cic_ind_ger_mao_jpn_tml_kor_mcd_rus_swt_ben_bat_rom_wly_tag_mnd_glc_ses_guj_amr_swe_ukr_lat_krd_qcu_bos_arw_bul_lda_heb_eng_sod_grk_sun_nor_igb_fre_tsn_mly_tha_aeg_knd_tsw_bem_uzb_alb_mol_tur_zul_vie_gam_bam_xho_ven	-0.299671073108267	-0.70915554884982	0.480002005180414
268	amr_alb_dyu_mcd_gam_mlt_hau_pol_tur_azi_zul_mly_fbf_urd_lat_bsq_slo_amh_igb_cnt_svk_scr_moo_por_xho_grk_hun_akn_dgb_fin_pan_sod_geo_ita_rom_bul_arw_aeg_chh_mol_est_ses_mao_lit_bat_jpn_tml_kor_hin_spa_bam_ger_ind_rus_owc_jav_mnd_cze_yor_glc_sid_ctl_guj_dut_afr_qcu_eng_bos_ukr_swt_tig_ben_anl_prs_sun_swe_ven_nor_ewe_tag_tha_wly_knd_bem_tsw_uzb_fre_krd_aze_tsn_vie_heb_swa_cic_lda	-0.928400177981279	-2.26380435321438	0.025910799342098
269	chh_nor_dyu_eng_aeg_sod_hau_scr_aze_uzb_tsw_mao_fbf_bos_krd_bsq_pan_gam_igb_cnt_rus_arw_bam_pol_moo_prs_hun_ven_yor_est_rom_amr_geo_bul_ukr_cze_fre_anl_wly_guj_fin_lda_jav_hin_tag_jpn_tml_kor_slo_lit_akn_ger_mly_ctl_sid_bat_mnd_alb_xho_spa_mlt_mcd_por_lat_urd_qcu_grk_swe_glc_cic_tig_dut_heb_ben_ind_ita_tsn_afr_dgb_sun_tha_amh_knd_swa_ewe_azi_mol_svk_tur_ses_vie_owc_zul_bem_swt	0.182374520832671	0.42930598238982	0.668693493610974
270	heb_rom_bem_ger_sod_aeg_mlt_nor_tur_aze_cic_jav_dyu_glc_arw_bsq_mcd_owc_tsw_mnd_grk_hin_moo_urd_xho_ukr_hun_dgb_fbf_fin_pan_amr_geo_slo_svk_por_cze_wly_tig_guj_est_ses_mao_ben_bat_jpn_tml_kor_mol_krd_lda_dut_tag_bos_gam_ind_cnt_prs_swa_fre_chh_bul_eng_swe_alb_qcu_spa_pol_lat_bam_amh_lit_hau_rus_mly_afr_igb_scr_akn_sun_tha_anl_knd_ewe_ven_uzb_ctl_ita_azi_swt_vie_sid_tsn_zul_yor	-0.536936025780086	-1.27765838419315	0.204550066076776
271	mlt_cze_yor_ita_chh_gam_amh_lat_uzb_tur_bem_bat_moo_dut_lit_bsq_mol_amr_ses_cnt_mcd_krd_igb_guj_ewe_ger_est_tsn_dgb_hun_svk_wly_geo_ukr_fre_ben_arw_sid_heb_bul_fin_akn_sun_alb_mly_jpn_knd_kor_pan_rom_tsw_spa_tag_slo_owc_jav_mnd_bos_lda_afr_anl_hin_nor_urd_grk_qcu_prs_rus_ctl_zul_sod_por_hau_pol_ind_glc_ven_swe_fbf_mao_tha_tig_tml_cic_swa_azi_scr_eng_aze_xho_vie_aeg_dyu_bam_swt	-0.56175193650388	-1.3424324675182	0.18272359191194
272	amr_cze_igb_mcd_anl_owc_tig_ita_uzb_azi_ses_bat_zul_afr_arw_bsq_dut_gam_xho_mnd_pan_pol_tsn_swe_dyu_ukr_fin_swt_moo_est_glc_aeg_geo_guj_prs_rom_lat_sid_sod_fre_hun_lda_tag_svk_mao_jpn_knd_kor_spa_ben_yor_ctl_sun_krd_amh_mly_cnt_alb_akn_urd_wly_lit_por_eng_grk_qcu_scr_mol_rus_fbf_mlt_bul_hau_ger_jav_slo_bem_hin_swa_ind_tha_heb_tml_ven_tsw_tur_bos_nor_aze_bam_vie_chh_dgb_ewe_cic	-0.122603443088899	-0.28915135488685	0.773109145837135
273	chh_ger_akn_ita_hau_heb_anl_hin_tur_azi_zul_mao_ewe_afr_glc_bsq_rus_gam_dgb_cnt_guj_bos_cic_swe_bem_por_fin_ven_dyu_hun_dut_wly_geo_bul_pan_prs_eng_sid_amh_ukr_est_ses_ind_spa_tag_jpn_tml_kor_urd_pol_fbf_ben_bat_scr_tig_jav_mnd_mol_tsw_svk_aeg_grk_nor_ctl_krd_qcu_lit_rom_fre_xho_amr_alb_sod_arw_mly_lat_swt_mcd_bam_sun_tha_owc_knd_tsn_lda_uzb_cze_slo_aze_igb_vie_mlt_swa_yor_moo	0.358963025385385	0.845880934872272	0.399790350624749
274	amh_por_yor_svk_aeg_wly_mlt_afr_uzb_tur_moo_tag_ewe_bul_eng_bsq_ger_chh_xho_mnd_urd_cze_tsn_dut_bem_fre_est_dyu_bam_fin_hin_sod_geo_ita_rus_ukr_ben_sid_hau_arw_hun_swa_bat_mol_sun_jpn_knd_kor_glc_scr_lda_guj_mao_swe_gam_ind_cnt_bos_swt_slo_owc_lat_lit_mcd_krd_qcu_spa_rom_grk_zul_anl_pan_heb_nor_jav_alb_igb_pol_ven_mly_tha_amr_tml_dgb_ses_azi_ctl_prs_aze_fbf_vie_tig_cic_tsw_akn	0.0796317190458382	0.187366623830162	0.851781362702181
275	aeg_ita_xho_swe_owc_sid_heb_mol_aze_tur_moo_mly_dgb_ctl_pan_bsq_afr_amr_zul_cnt_bos_rom_lda_por_ven_fre_est_tsn_yor_fin_lit_amh_geo_ukr_lat_ben_prs_gam_chh_alb_hun_ewe_ind_spa_mao_jpn_tml_kor_urd_guj_akn_nor_bat_rus_wly_jav_mnd_eng_swt_pol_tig_krd_cze_hin_svk_qcu_mcd_glc_grk_igb_mlt_arw_sod_scr_sun_bul_swa_dut_ses_tag_tha_hau_knd_cic_fbf_azi_ger_slo_uzb_dyu_vie_anl_tsw_bam_bem	-0.365679077989801	-0.866493658949385	0.388449541960787
276	amh_ben_swt_lit_anl_aeg_tig_pan_aze_uzb_lda_ind_dgb_grk_lat_bsq_guj_gam_ven_cnt_urd_svk_yor_swe_zul_rom_hun_ewe_igb_fin_bos_hau_geo_ger_pol_fre_mol_chh_heb_slo_est_akn_sun_krd_jav_jpn_tml_kor_dut_rus_dyu_prs_tag_por_amr_mao_mnd_scr_xho_arw_sod_spa_afr_eng_ita_qcu_cze_ctl_bul_ses_sid_ukr_mlt_glc_bat_nor_cic_mcd_bem_mly_tha_wly_knd_fbf_tsw_azi_alb_hin_tur_bam_vie_owc_tsn_moo_swa	-0.349847894521717	-0.828170937675788	0.409693969330986
277	gam_nor_xho_urd_heb_amh_anl_spa_tur_azi_moo_ind_ven_rom_grk_bsq_dut_hau_ewe_mnd_eng_bul_akn_slo_yor_afr_est_swa_bam_hun_bos_sod_geo_prs_lat_scr_hin_owc_wly_ctl_fin_dyu_jav_svk_mly_jpn_tml_kor_lit_krd_tsw_arw_bat_mcd_amr_mao_cnt_pan_tsn_cze_aeg_ger_por_guj_rus_qcu_fre_mol_alb_cic_mlt_ukr_chh_pol_tag_glc_igb_swe_dgb_sun_tha_tig_knd_fbf_zul_uzb_ita_ben_aze_bem_vie_sid_swt_lda_ses	-0.0471472208070686	-0.111099341447402	0.911776990295019
278	owc_mcd_lda_eng_sod_amh_gam_bos_aze_azi_ewe_bat_ven_glc_nor_bsq_fre_aeg_tsn_cnt_krd_ita_cic_hin_tsw_prs_fin_dgb_fbf_est_cze_hau_geo_lit_ctl_rom_guj_amr_anl_lat_hun_bem_ind_swe_sun_jpn_knd_kor_svk_afr_yor_arw_mly_rus_wly_tag_mnd_pan_swt_bul_heb_alb_mol_scr_ben_qcu_ukr_pol_slo_xho_tig_por_mlt_grk_jav_ger_akn_dut_dyu_mao_tha_sid_tml_moo_swa_uzb_urd_spa_tur_zul_vie_chh_igb_ses_bam	0.115413927558933	0.271847370568289	0.786341958946442
279	owc_nor_tsn_ctl_amh_mlt_hau_urd_tur_aze_cic_bat_bem_fre_ben_bsq_hin_gam_dgb_mnd_bul_bos_moo_scr_igb_alb_est_ewe_ven_hun_ita_sid_geo_swe_ger_pol_grk_sod_aeg_prs_fin_akn_ind_lit_jav_jpn_knd_kor_slo_arw_tsw_spa_sun_rom_chh_mao_cnt_lat_swt_mcd_tig_pan_cze_glc_ukr_qcu_por_mol_krd_xho_wly_afr_amr_guj_mly_dut_lda_svk_dyu_tag_tha_heb_tml_zul_bam_azi_eng_rus_uzb_swa_vie_anl_yor_ses_fbf	-0.697488701727434	-1.67381664821358	0.0975269210175916
280	hau_svk_bem_afr_chh_wly_anl_spa_tur_azi_ven_mly_fbf_ita_pan_bsq_pol_mlt_swt_cnt_prs_cze_lda_slo_dgb_swe_hun_ses_bam_fin_krd_tig_geo_rom_rus_fre_eng_owc_sid_grk_est_zul_mao_bos_tag_jpn_knd_kor_ukr_mcd_igb_arw_sun_dut_sod_bat_mnd_hin_dyu_urd_heb_glc_alb_por_ctl_qcu_lat_ger_guj_xho_aeg_nor_gam_bul_jav_scr_tsw_lit_akn_ind_tha_amh_tml_ewe_swa_uzb_ben_mol_aze_moo_vie_amr_yor_tsn_cic	0.161932595740852	0.381496565504236	0.703705041291052
281	tig_rus_ses_prs_owc_wly_chh_ger_uzb_azi_tsw_ind_swt_ukr_alb_bsq_lat_anl_cic_mnd_spa_hin_yor_ita_akn_mcd_fin_zul_swa_hun_swe_amr_geo_dut_nor_glc_pan_mlt_hau_cze_est_tsn_sun_eng_bat_jpn_knd_kor_por_arw_xho_svk_mly_urd_sod_mao_cnt_ben_lda_ctl_heb_scr_fre_mol_afr_qcu_slo_pol_grk_bam_amh_krd_sid_guj_jav_bul_ewe_lit_dyu_tag_tha_gam_tml_dgb_ven_aze_bos_rom_tur_fbf_vie_aeg_bem_moo_igb	-0.691065709085464	-1.65755332221866	0.100777364158705
282	mlt_guj_cic_eng_sid_amh_gam_fre_uzb_aze_akn_mao_zul_mcd_hin_bsq_rus_aeg_fbf_mnd_lit_ukr_lda_rom_ven_ger_hun_bam_tsw_est_ben_hau_geo_svk_alb_lat_bul_sod_heb_pol_fin_tsn_jav_afr_bat_jpn_tml_kor_urd_krd_swt_prs_tag_swe_owc_mly_cnt_spa_yor_ita_amr_dut_nor_grk_scr_qcu_cze_slo_arw_dgb_chh_pan_tig_glc_ind_mol_xho_por_igb_sun_tha_anl_knd_ses_swa_azi_ctl_bos_tur_dyu_vie_wly_bem_ewe_moo	-0.761035527241691	-1.83137948430952	0.0702455161746388
283	owc_alb_dgb_rus_aeg_hau_amr_cze_aze_tur_igb_sun_xho_lit_pan_bsq_urd_wly_yor_mnd_mcd_bos_ses_bul_zul_scr_hun_fbf_lda_est_mol_chh_geo_grk_por_glc_slo_amh_gam_dut_fin_swa_ind_afr_bat_jpn_tml_kor_prs_ger_bam_nor_mao_guj_heb_mly_cnt_ukr_tsn_ctl_sid_ben_swe_hin_svk_qcu_rom_fre_lat_ven_anl_pol_tig_ita_jav_krd_dyu_arw_swt_tag_tha_mlt_knd_bem_akn_azi_eng_spa_uzb_tsw_vie_sod_cic_ewe_moo	0.321620914738463	0.75682961284775	0.451065063874337
284	gam_rom_fbf_afr_tig_heb_hau_ben_aze_uzb_swt_bat_dgb_grk_spa_bsq_alb_anl_xho_mnd_krd_fre_igb_scr_bam_swe_est_ven_cic_fin_guj_sod_geo_urd_nor_mol_arw_amh_mlt_lat_hun_akn_sun_ger_jav_jpn_knd_kor_ita_svk_ewe_rus_mly_lit_wly_tag_cnt_ukr_yor_glc_owc_ctl_slo_por_pol_qcu_bul_bos_mcd_moo_sid_dut_amr_pan_ind_eng_dyu_prs_tsw_mao_tha_aeg_tml_swa_tsn_tur_hin_cze_azi_ses_vie_chh_bem_lda_zul	-0.753318476452094	-1.80876946647656	0.0737182524127984
285	owc_bos_tsn_guj_heb_hau_gam_ukr_aze_azi_cic_mly_ven_mcd_pol_bsq_ita_tig_bem_mnd_mol_alb_moo_slo_fbf_ben_fin_dgb_akn_hun_krd_sod_geo_scr_svk_dut_prs_mlt_sid_lit_est_xho_sun_eng_mao_jpn_knd_kor_lat_glc_ses_ger_tag_fre_amr_bat_cnt_afr_swa_swe_anl_urd_rom_arw_cze_qcu_ctl_por_nor_yor_amh_grk_aeg_rus_ind_pan_tsw_hin_lda_jav_tha_wly_tml_bam_zul_tur_spa_bul_uzb_swt_vie_chh_dyu_igb_ewe	0.505086177386614	1.19159873150584	0.236450680625322
286	sod_glc_fbf_swe_owc_amh_heb_guj_uzb_tur_ses_mly_tsn_spa_ita_bsq_ukr_wly_zul_cnt_mcd_eng_bam_pol_lda_arw_fin_ewe_xho_hun_grk_hau_geo_hin_ger_pan_bos_gam_mlt_dut_est_cic_bat_prs_ind_jpn_tml_kor_svk_lat_tsw_ben_mao_rus_anl_tag_mnd_cze_moo_slo_tig_mol_afr_bul_alb_qcu_rom_fre_lit_swa_sid_krd_chh_scr_sun_ctl_dyu_urd_akn_jav_tha_amr_knd_igb_dgb_azi_por_nor_aze_yor_vie_aeg_ven_swt_bem	-0.370691987179595	-0.878623102539238	0.381870105545054
287	gam_svk_fbf_cze_aeg_owc_chh_slo_aze_tur_zul_ind_lda_ctl_urd_bsq_lit_sod_xho_mnd_lat_pan_bem_mcd_dgb_afr_est_bam_yor_hun_ita_amr_geo_swe_bul_pol_grk_hau_heb_dut_fin_dyu_mly_ger_bat_jpn_tml_kor_arw_por_tsw_spa_jav_bos_tig_tag_cnt_scr_moo_mol_wly_hin_rus_guj_krd_qcu_nor_ben_glc_ven_mlt_ukr_amh_alb_sun_rom_cic_fre_igb_mao_tha_sid_knd_ses_akn_uzb_eng_prs_azi_tsn_vie_anl_ewe_swt_swa	-0.158009283098866	-0.3733595755491	0.709730548827617
288	amr_rus_xho_grk_heb_chh_aeg_por_aze_azi_zul_ind_bem_bos_hin_bsq_ukr_wly_dgb_cnt_afr_svk_fbf_prs_akn_mol_est_dyu_swt_hun_pan_mlt_geo_alb_swe_ben_eng_sod_owc_glc_fin_tsw_tag_spa_mao_jpn_tml_kor_lat_nor_swa_ctl_jav_dut_anl_sun_mnd_ita_igb_mcd_tig_bul_krd_arw_cze_qcu_fre_lit_guj_bam_hau_pol_sid_slo_mly_ger_tsn_rom_ses_bat_tha_amh_knd_yor_ven_tur_urd_scr_uzb_cic_vie_gam_moo_ewe_lda	-0.166602544880566	-0.393069154077087	0.695167989890057
289	gam_lat_cic_glc_mlt_amr_hau_rom_aze_tur_swt_jav_bam_lit_pan_bsq_bul_amh_bem_mnd_ita_eng_lda_guj_yor_hin_hun_ven_igb_fin_prs_aeg_geo_cze_slo_mcd_spa_anl_sid_grk_est_moo_bat_ctl_tag_jpn_knd_kor_svk_afr_zul_rus_ind_fre_chh_mly_cnt_ben_tsw_por_tig_urd_krd_ukr_bos_qcu_arw_alb_dut_swa_heb_pol_wly_scr_mao_ger_ewe_swe_akn_sun_tha_sod_tml_dgb_dyu_azi_nor_mol_uzb_tsn_vie_owc_ses_fbf_xho	-0.452693590336059	-1.07656896338065	0.284457685994808
290	hau_ukr_tsn_scr_gam_sid_heb_por_azi_uzb_dgb_tag_ven_lit_glc_bsq_pol_mlt_yor_mnd_grk_spa_swa_ita_akn_mcd_hun_dyu_swt_fin_fre_amr_geo_bul_guj_arw_rus_owc_chh_afr_est_fbf_sun_svk_bat_jpn_tml_kor_slo_hin_cic_urd_ind_dut_anl_mao_cnt_prs_bem_ctl_wly_ger_krd_eng_rom_qcu_nor_alb_swe_xho_aeg_cze_tig_bos_jav_pan_tsw_lat_igb_mly_tha_amh_knd_ewe_moo_tur_mol_ben_aze_bam_vie_sod_lda_ses_zul	-0.397780388767833	-0.943277793554767	0.347982884194278
291	tig_pol_bem_ben_chh_aeg_gam_swe_tur_uzb_lda_sun_tsw_ita_nor_bsq_afr_amr_yor_mnd_bos_eng_tsn_guj_akn_lat_est_dgb_cic_fin_alb_anl_geo_slo_hin_rus_arw_sid_sod_urd_hun_swa_jav_cze_mly_jpn_knd_kor_bul_fre_zul_grk_ind_scr_mlt_bat_cnt_ctl_bam_rom_hau_lit_ger_mol_krd_qcu_prs_glc_svk_igb_wly_pan_heb_dut_mao_por_ewe_spa_fbf_tag_tha_amh_tml_dyu_moo_azi_ukr_mcd_aze_xho_vie_owc_ven_swt_ses	-0.648194177994262	-1.55244205534778	0.123953050950737
292	aeg_dut_ses_alb_heb_anl_gam_glc_tur_aze_ven_bat_xho_guj_ctl_bsq_swe_amr_tsw_mnd_ita_svk_tsn_afr_lda_urd_hun_zul_ewe_est_ben_owc_geo_rom_cze_arw_ger_sod_tig_slo_fin_cic_ind_hin_jav_jpn_tml_kor_por_fre_akn_mcd_mly_grk_hau_tag_cnt_krd_swt_spa_sid_prs_pol_scr_nor_qcu_ukr_bos_bul_dyu_chh_lit_mlt_rus_sun_eng_swa_mol_igb_mao_tha_amh_knd_dgb_bem_azi_lat_pan_uzb_moo_vie_wly_yor_fbf_bam	-0.414224690737133	-0.981805402634522	0.328743008741477
293	aeg_grk_moo_bos_owc_amh_anl_fre_aze_tur_igb_mao_bam_swe_nor_bsq_ger_amr_tsn_cnt_ctl_pol_bem_urd_akn_slo_hun_fbf_tsw_est_ita_tig_geo_hin_prs_guj_mcd_chh_heb_dut_fin_lda_sun_afr_mly_jpn_tml_kor_eng_arw_ses_pan_tag_ukr_sod_jav_mnd_cze_zul_svk_wly_spa_alb_mol_lit_qcu_glc_bul_rom_dyu_gam_ben_sid_por_bat_rus_xho_krd_swt_ind_tha_mlt_knd_yor_swa_uzb_lat_scr_azi_ven_vie_hau_dgb_ewe_cic	-0.736103493588499	-1.76636390776249	0.0806160809341036
294	heb_bul_dgb_ctl_mlt_owc_gam_lat_tur_uzb_ses_jav_igb_slo_dut_bsq_afr_amh_fbf_cnt_nor_ben_moo_prs_bam_pan_est_yor_tsw_hun_arw_amr_geo_ukr_ita_eng_rus_wly_anl_fre_fin_zul_tag_pol_mao_jpn_tml_kor_cze_guj_akn_grk_mly_svk_sod_bat_mnd_krd_dyu_glc_chh_ger_urd_alb_scr_qcu_rom_hin_por_ven_aeg_lit_sid_spa_ind_mcd_xho_bos_cic_sun_tha_tig_knd_swa_ewe_aze_swe_mol_azi_bem_vie_hau_tsn_swt_lda	-0.145730974913183	-0.343788035439117	0.731781749780865
295	wly_mol_tsn_ita_owc_amr_mlt_spa_tur_aze_swa_jav_bam_ger_hin_bsq_pol_aeg_yor_mnd_eng_prs_dyu_slo_swt_alb_est_zul_ven_hun_bos_sid_geo_svk_por_krd_rus_tig_chh_afr_fin_cic_mly_scr_ind_jpn_knd_kor_lit_rom_moo_guj_mao_fre_gam_tag_cnt_glc_akn_lat_amh_grk_ben_swe_ukr_qcu_arw_urd_pan_xho_hau_cze_anl_dut_sun_mcd_fbf_ctl_ses_bat_tha_heb_tml_lda_dgb_uzb_nor_bul_azi_ewe_vie_sod_igb_bem_tsw	-0.383918678193143	-0.909761960661706	0.365299872100703
296	mlt_alb_moo_nor_sod_gam_tig_slo_tur_uzb_igb_bat_bem_ita_prs_bsq_swe_heb_ewe_cnt_urd_krd_yor_lat_swt_pan_fin_xho_tsn_hun_svk_hau_geo_fre_lit_scr_bos_sid_aeg_ctl_est_lda_sun_rus_jav_jpn_knd_kor_arw_dut_dyu_glc_tag_ger_owc_mao_mnd_bul_ses_mcd_wly_ukr_rom_pol_spa_qcu_grk_ben_hin_dgb_amr_eng_amh_afr_ind_mol_akn_guj_bam_mly_tha_chh_tml_fbf_ven_azi_por_cze_aze_cic_vie_anl_tsw_swa_zul	-0.518674246933467	-1.2349549344079	0.21995826436376
297	hau_lat_swt_alb_tig_wly_mlt_por_azi_uzb_tsn_mao_moo_mol_ben_bsq_ctl_amr_ses_cnt_svk_hin_akn_glc_ewe_prs_est_lda_igb_fin_guj_amh_geo_rus_bul_cze_slo_sod_aeg_rom_hun_yor_sun_bos_ind_jpn_knd_kor_ger_pol_bam_nor_bat_dut_anl_tag_mnd_eng_dyu_swe_heb_mcd_krd_fre_arw_qcu_lit_urd_grk_tsw_owc_afr_gam_ita_jav_spa_cic_scr_bem_mly_tha_chh_tml_swa_zul_tur_pan_ukr_aze_ven_vie_sid_xho_dgb_fbf	-0.561477647149752	-1.33895004844743	0.18385055312044
298	tig_swe_ewe_scr_hau_chh_sid_lat_azi_aze_swt_mao_ven_pan_bos_bsq_pol_aeg_dyu_cnt_prs_mcd_xho_ita_cic_bul_fin_tsn_yor_hun_grk_gam_geo_ctl_svk_por_lit_amr_anl_hin_est_bem_mly_spa_jav_jpn_knd_kor_cze_rus_moo_guj_bat_krd_mlt_sun_mnd_glc_dgb_nor_heb_mol_rom_urd_fre_qcu_dut_ukr_eng_fbf_sod_arw_amh_alb_tag_slo_bam_ben_ses_ind_tha_wly_tml_akn_igb_tur_ger_afr_uzb_zul_vie_owc_swa_lda_tsw	-0.6434368105217	-1.54088956424182	0.12673949849602
299	wly_cze_dyu_nor_hau_tig_mlt_bos_aze_tur_akn_jav_bem_alb_rus_bsq_grk_sod_cic_mnd_lit_slo_yor_ctl_swa_rom_est_tsn_lda_fin_ger_chh_geo_arw_dut_bul_urd_aeg_owc_ben_hun_ven_bat_prs_tag_jpn_knd_kor_krd_glc_dgb_mcd_mao_svk_amh_sun_cnt_ukr_xho_por_sid_spa_fre_swe_ita_qcu_guj_lat_eng_swt_heb_afr_amr_pol_ind_mol_igb_scr_ses_mly_tha_gam_tml_tsw_ewe_azi_hin_pan_uzb_fbf_vie_anl_bam_zul_moo	-0.323062699387833	-0.765528432923061	0.445895423078246
300	heb_mcd_cic_afr_mlt_wly_gam_ger_azi_tur_dgb_sun_xho_cze_mol_bsq_rom_anl_ven_mnd_fre_slo_tsw_bul_bem_swe_est_swa_moo_fin_eng_sod_geo_nor_glc_ukr_rus_tig_amh_svk_hun_yor_mao_lit_tag_jpn_knd_kor_grk_krd_ses_guj_mly_alb_aeg_jav_cnt_pan_fbf_ita_amr_por_prs_pol_scr_qcu_dut_arw_lat_akn_chh_ben_owc_bos_ind_spa_ewe_urd_igb_bat_tha_sid_tml_zul_bam_aze_ctl_hin_uzb_dyu_vie_hau_tsn_lda_swt	-0.147351533939833	-0.347648406091781	0.728889835016849
301	owc_ben_ven_arw_amr_mlt_anl_ukr_azi_aze_bam_mao_ses_ita_mol_bsq_nor_wly_akn_cnt_lat_afr_igb_grk_tsn_scr_hun_bem_xho_est_hin_amh_geo_svk_urd_por_krd_aeg_chh_bos_fin_swa_jav_alb_tag_jpn_tml_kor_guj_swe_cic_ctl_ind_slo_hau_bat_mnd_spa_fbf_pol_gam_prs_glc_cze_mcd_qcu_rom_rus_dut_lda_tig_ger_heb_pan_sun_fre_dgb_bul_dyu_mly_tha_sid_knd_ewe_swt_tur_lit_eng_uzb_yor_vie_sod_tsw_zul_moo	-0.139580097944901	-0.329183533346144	0.742757158329984
302	anl_lat_zul_ukr_mlt_gam_sod_svk_aze_tur_swt_sun_dgb_hin_ctl_bsq_krd_wly_tsn_mnd_scr_nor_igb_glc_bam_rus_fin_akn_tsw_hun_pan_chh_geo_mol_guj_spa_bos_heb_amh_arw_est_moo_mao_rom_jav_jpn_tml_kor_bul_eng_ses_mcd_ind_grk_owc_tag_cnt_urd_bem_dut_sid_swe_ben_ger_fre_qcu_pol_cze_afr_yor_aeg_slo_tig_prs_bat_por_lda_lit_fbf_mly_tha_hau_knd_ven_xho_azi_ita_alb_uzb_swa_vie_amr_cic_ewe_dyu	-0.412363865669779	-0.977642935266864	0.330787245513543
303	sid_afr_moo_pol_hau_wly_gam_swe_uzb_tur_igb_tag_xho_fre_arw_bsq_scr_amr_bem_cnt_slo_pan_ewe_rus_akn_spa_hun_dgb_bam_est_rom_amh_geo_krd_nor_hin_glc_chh_aeg_eng_fin_cic_ind_guj_jav_jpn_tml_kor_bul_mol_dyu_cze_mao_lit_mlt_bat_mnd_prs_yor_ctl_owc_mcd_ita_grk_dut_qcu_urd_bos_lat_swt_sod_ben_tig_svk_mly_ukr_tsw_por_ven_sun_tha_heb_knd_tsn_lda_aze_ger_alb_azi_zul_vie_anl_fbf_swa_ses	-0.406352191801979	-0.964953572819068	0.337070600715356
304	mlt_mol_swa_svk_hau_amh_anl_arw_uzb_aze_moo_tag_dyu_swe_pol_bsq_krd_aeg_bem_mnd_ctl_ukr_lda_nor_tsn_eng_fin_cic_swt_hun_bos_tig_geo_fre_glc_por_lit_sid_gam_lat_est_bam_jav_prs_mly_jpn_knd_kor_cze_ger_zul_ita_mao_slo_chh_bat_cnt_spa_akn_guj_heb_alb_scr_bul_dut_qcu_urd_ben_rus_fbf_owc_pan_sod_afr_sun_rom_dgb_grk_ses_ind_tha_amr_tml_tsw_igb_tur_mcd_hin_azi_yor_vie_wly_xho_ewe_ven	-0.550912521084901	-1.31381378457885	0.192140591038742
305	chh_lat_swa_ctl_sod_tig_sid_nor_azi_uzb_dgb_jav_tsn_dut_lit_bsq_ita_aeg_yor_mnd_fre_mol_ewe_pol_ses_afr_hun_bem_ven_est_pan_mlt_geo_eng_bul_grk_ben_owc_anl_alb_fin_dyu_sun_hin_ind_jpn_tml_kor_por_glc_tsw_bos_mly_scr_gam_mao_cnt_mcd_cic_ukr_heb_cze_spa_ger_urd_qcu_rom_arw_guj_moo_amr_svk_hau_prs_bat_swe_fbf_rus_zul_tag_tha_wly_knd_igb_bam_aze_slo_krd_tur_lda_vie_amh_xho_akn_swt	-0.0500139340960429	-0.117870638754889	0.90642436092873
306	aeg_arw_ewe_grk_sid_heb_amr_hin_aze_uzb_swt_tag_ven_slo_spa_bsq_cze_owc_moo_mnd_alb_mcd_tsw_rom_fbf_guj_est_yor_dgb_hun_ctl_sod_geo_krd_scr_ger_ben_tig_anl_svk_fin_swa_mao_bul_sun_jpn_knd_kor_lit_glc_lda_afr_ind_dut_wly_bat_cnt_bos_igb_prs_hau_lat_urd_por_ukr_qcu_rus_pan_eng_zul_chh_swe_mlt_mol_mly_pol_ses_fre_akn_jav_tha_amh_tml_dyu_tsn_tur_nor_ita_azi_bem_vie_gam_xho_bam_cic	-0.515914343660121	-1.22752612543723	0.222722979256628
307	owc_ita_dgb_por_heb_wly_mlt_lat_aze_uzb_cic_tag_zul_rus_nor_bsq_bos_gam_fbf_cnt_ukr_svk_ses_dut_dyu_cze_est_lda_tsw_fin_glc_anl_geo_afr_krd_scr_arw_amh_sid_urd_hun_igb_jav_mcd_bat_jpn_knd_kor_lit_mol_tsn_grk_sun_spa_amr_mly_mnd_guj_swt_pan_sod_slo_prs_pol_rom_qcu_bul_swe_hin_bem_hau_ctl_chh_eng_mao_alb_ewe_ben_yor_ind_tha_aeg_tml_bam_moo_tur_fre_ger_azi_akn_vie_tig_xho_swa_ven	0.195861428906688	0.461269347935001	0.645682389811833
308	owc_ita_moo_afr_sid_chh_aeg_cze_azi_uzb_tsn_tag_bem_bul_mol_bsq_krd_hau_bam_mnd_pan_ger_yor_guj_cic_grk_est_zul_swt_fin_lit_sod_geo_rus_swe_lat_rom_tig_amr_scr_hun_ewe_sun_urd_mao_jpn_knd_kor_arw_eng_lda_bos_mly_ukr_wly_bat_cnt_nor_dyu_svk_anl_prs_dut_por_fre_qcu_spa_glc_ben_dgb_gam_mcd_amh_slo_jav_alb_igb_ctl_swa_ind_tha_heb_tml_ven_akn_tur_pol_hin_aze_fbf_vie_mlt_xho_tsw_ses	-0.463222810965884	-1.10025486780231	0.274060894977172
309	mlt_rom_tsw_nor_sod_heb_hau_urd_uzb_aze_tsn_mly_zul_ctl_rus_bsq_scr_chh_lda_cnt_fre_prs_xho_eng_bam_pol_est_swt_fbf_fin_bos_anl_geo_ita_alb_glc_bul_amr_aeg_svk_hun_dgb_jav_dut_tag_jpn_knd_kor_lat_mcd_akn_pan_sun_krd_sid_bat_mnd_arw_cic_mol_wly_ben_por_ger_swe_qcu_grk_lit_afr_bem_tig_slo_owc_spa_ind_cze_yor_hin_ses_mao_tha_amh_tml_ewe_swa_tur_guj_ukr_azi_dyu_vie_gam_igb_ven_moo	-0.817075972018072	-1.97058434738086	0.0517450878401063
310	heb_mol_dgb_mcd_mlt_chh_gam_cze_aze_uzb_ven_tag_xho_ukr_lat_bsq_spa_aeg_tsn_mnd_glc_scr_moo_fre_cic_ctl_est_ses_dyu_fin_guj_sid_geo_slo_eng_rus_por_amh_anl_ger_hun_ewe_mly_urd_bat_jpn_knd_kor_pol_krd_akn_dut_mao_rom_hau_sun_cnt_swe_bem_afr_amr_grk_prs_ita_lit_qcu_nor_arw_alb_fbf_sod_svk_tig_hin_ind_ben_igb_bos_lda_jav_tha_wly_tml_swa_tsw_tur_bul_pan_azi_swt_vie_owc_bam_yor_zul	-0.152399872730364	-0.359467778758294	0.72006010851121
311	amr_arw_zul_ukr_wly_hau_gam_spa_azi_tur_akn_tag_lda_alb_bul_bsq_lat_tig_fbf_cnt_grk_bos_cic_glc_bam_eng_fin_xho_tsw_hun_ita_sod_geo_nor_swe_rus_cze_mlt_chh_guj_est_bem_jav_fre_mly_jpn_knd_kor_ger_por_moo_mcd_mao_pan_amh_bat_mnd_hin_dyu_pol_anl_dut_ctl_urd_prs_qcu_krd_ben_svk_tsn_aeg_lit_heb_afr_sun_slo_ses_mol_ven_ind_tha_owc_tml_dgb_swa_aze_rom_scr_uzb_igb_vie_sid_swt_ewe_yor	-0.085839435697975	-0.202502816142645	0.839966009204486
312	hau_afr_zul_ben_amr_amh_mlt_ger_tur_azi_xho_ind_akn_rom_nor_bsq_mol_anl_swt_mnd_por_eng_fbf_krd_moo_mcd_hun_dgb_dyu_est_guj_heb_geo_rus_spa_alb_lit_sod_owc_scr_fin_bam_tag_pol_mly_jpn_knd_kor_svk_ukr_tsn_dut_mao_arw_sid_bat_cnt_slo_bem_ita_wly_prs_pan_cze_swe_qcu_ctl_bul_bos_tsw_chh_urd_tig_glc_jav_lat_lda_grk_ses_sun_tha_aeg_tml_yor_swa_uzb_hin_fre_aze_ven_vie_gam_cic_igb_ewe	-0.376177568557191	-0.891897394053571	0.37474979412704
313	heb_svk_akn_guj_hau_tig_mlt_mcd_aze_uzb_swt_bat_swa_cze_eng_bsq_krd_wly_bam_cnt_grk_scr_dyu_prs_ewe_hin_fin_tsn_ses_est_rus_aeg_geo_fre_ita_rom_pan_amr_sid_afr_hun_fbf_mly_mol_sun_jpn_knd_kor_lat_por_lda_ben_tag_nor_gam_mao_mnd_ctl_cic_alb_sod_bos_slo_pol_ger_qcu_lit_spa_bul_xho_chh_urd_anl_ukr_jav_glc_yor_swe_igb_ind_tha_amh_tml_bem_moo_azi_arw_dut_tur_zul_vie_owc_ven_tsw_dgb	-0.389900276592205	-0.925643064430856	0.357027280703632
314	chh_rus_ses_guj_aeg_sod_sid_eng_azi_aze_swa_tag_yor_ger_spa_bsq_swe_gam_xho_mnd_alb_bos_fbf_ita_zul_ctl_hun_cic_moo_fin_pol_amr_geo_urd_pan_krd_dut_wly_anl_cze_est_lda_mly_grk_mao_jpn_knd_kor_prs_por_ven_slo_ind_lit_hau_bat_cnt_rom_ewe_nor_amh_lat_afr_scr_ukr_qcu_ben_mcd_mol_bem_tig_arw_owc_glc_jav_fre_swt_bul_dyu_sun_tha_mlt_tml_tsn_dgb_tur_svk_hin_uzb_bam_vie_heb_akn_tsw_igb	0.0863484570665593	0.203218122695476	0.839408522380894
315	aeg_glc_moo_slo_wly_heb_amr_svk_tur_uzb_dyu_tag_tsn_rom_ben_bsq_ukr_chh_ewe_mnd_scr_nor_ses_guj_zul_alb_fin_xho_cic_hun_lat_sid_geo_swe_lit_fre_eng_hau_anl_krd_est_fbf_jav_bul_mao_jpn_tml_kor_bos_mcd_swt_pol_sun_dut_owc_bat_cnt_mol_swa_cze_gam_rus_afr_pan_hin_qcu_por_arw_prs_yor_amh_grk_tig_ita_ind_ger_dgb_spa_igb_mly_tha_sod_knd_akn_tsw_aze_urd_ctl_azi_lda_vie_mlt_ven_bem_bam	-1.24785695198561	-3.10792459162062	0.0024995147656985
316	aeg_fre_fbf_rom_anl_amh_heb_ger_uzb_aze_ewe_jav_yor_rus_alb_bsq_pol_sod_dyu_mnd_afr_ukr_bem_swe_ven_hin_fin_bam_igb_hun_mol_sid_geo_bul_mcd_nor_urd_mlt_chh_krd_est_lda_mao_arw_ind_jpn_knd_kor_dut_svk_dgb_eng_tag_por_tig_bat_cnt_lit_tsn_glc_gam_ben_prs_slo_spa_qcu_ctl_cze_scr_swa_wly_lat_owc_grk_sun_pan_xho_ita_zul_mly_tha_amr_tml_swt_ses_tur_guj_bos_azi_akn_vie_hau_cic_moo_tsw	-1.00936762877133	-2.46728437709624	0.0154440003582102
317	sod_ger_yor_nor_aeg_amr_sid_slo_aze_uzb_ven_jav_akn_mcd_ctl_bsq_fre_mlt_bem_mnd_afr_bul_tsn_guj_ses_bos_hun_lda_cic_est_scr_amh_geo_por_grk_eng_alb_chh_gam_prs_fin_moo_sun_svk_mao_jpn_tml_kor_rus_ben_zul_krd_ind_rom_hau_tag_cnt_arw_dgb_ukr_anl_pan_urd_mol_cze_qcu_dut_spa_pol_dyu_owc_ita_tig_lit_bat_lat_swa_glc_xho_mly_tha_wly_knd_bam_ewe_azi_hin_swe_tur_igb_vie_heb_tsw_swt_fbf	0.237413408712357	0.558675640486417	0.577725821508627
318	owc_alb_lda_bos_sod_amh_tig_grk_uzb_aze_zul_mao_akn_swe_ger_bsq_mol_heb_fbf_cnt_mcd_scr_ven_glc_yor_svk_hun_tsn_bam_est_ctl_hau_geo_pol_eng_cze_slo_chh_aeg_guj_fin_dgb_mly_krd_bat_jpn_knd_kor_spa_ukr_swa_nor_sun_hin_mlt_ind_mnd_arw_xho_urd_anl_bul_rom_por_ben_qcu_lat_ita_pan_ewe_gam_prs_sid_rus_jav_fre_ses_dut_dyu_tag_tha_wly_tml_bem_swt_tur_afr_lit_azi_tsw_vie_amr_cic_moo_igb	-0.234279378653768	-0.553182129836615	0.581466085029845
319	sid_glc_yor_nor_mlt_wly_owc_slo_uzb_azi_fbf_mao_swt_swe_arw_bsq_prs_amh_akn_cnt_svk_ctl_tsn_bul_ses_ben_fin_xho_swa_est_lat_hau_geo_grk_scr_cze_bos_amr_aeg_fre_hun_bam_ind_ukr_bat_jpn_tml_kor_por_afr_igb_mcd_jav_ger_sod_tag_mnd_rus_zul_eng_heb_rom_ita_krd_pol_qcu_hin_guj_mol_dyu_gam_lit_chh_urd_mly_dut_tsw_pan_ewe_sun_tha_tig_knd_cic_lda_tur_alb_spa_aze_dgb_vie_anl_moo_bem_ven	0.0683495174467452	0.161181478979496	0.872300096663207
320	gam_bul_ven_krd_wly_sid_owc_urd_aze_uzb_tsw_mly_ses_bos_pol_bsq_mol_hau_cic_mnd_rom_ita_tsn_mcd_swt_scr_est_igb_yor_hun_slo_amr_geo_alb_dut_guj_afr_chh_amh_lit_fin_xho_sun_rus_tag_jpn_knd_kor_spa_lat_dgb_grk_ind_prs_tig_jav_cnt_eng_dyu_glc_heb_svk_cze_ger_swe_qcu_ben_ctl_por_moo_mlt_nor_aeg_arw_mao_ukr_lda_hin_zul_bat_tha_sod_tml_fbf_bem_azi_fre_pan_tur_akn_vie_anl_bam_ewe_swa	-0.0821371777315966	-0.19368031313655	0.846848606398216
321	sod_alb_bam_rus_anl_sid_amr_lat_tur_uzb_swa_tag_ewe_eng_grk_bsq_lit_chh_swt_mnd_fre_spa_dgb_ben_dyu_bul_est_tsn_fbf_hun_arw_wly_geo_prs_guj_pan_urd_tig_mlt_ctl_fin_ses_mly_ita_jav_jpn_tml_kor_svk_dut_zul_ukr_ind_pol_hau_mao_cnt_afr_bem_por_amh_nor_rom_swe_mcd_qcu_hin_krd_cze_igb_owc_glc_aeg_ger_bat_mol_cic_scr_ven_sun_tha_gam_knd_xho_tsw_azi_bos_slo_aze_lda_vie_heb_akn_moo_yor	-0.0492146348105976	-0.115864008888053	0.908010138840177
322	sod_glc_lda_lat_amh_tig_amr_slo_tur_azi_dgb_tag_ven_nor_prs_bsq_pan_hau_tsn_cnt_mcd_spa_swt_ger_bam_rus_fin_ses_tsw_hun_swe_anl_geo_grk_arw_por_alb_sid_aeg_fre_est_zul_bat_bos_mao_jpn_tml_kor_eng_mol_igb_guj_sun_pol_gam_jav_mnd_krd_xho_lit_mlt_ita_scr_dut_ukr_qcu_cze_urd_ben_cic_owc_svk_heb_rom_mly_bul_bem_ctl_fbf_ind_tha_chh_knd_yor_dyu_uzb_hin_afr_aze_ewe_vie_wly_swa_moo_akn	-0.803870183575622	-1.9392247018768	0.0555050514806409
323	sod_urd_ses_bos_owc_hau_amh_arw_azi_uzb_zul_mao_dgb_por_prs_bsq_scr_anl_bem_cnt_swe_ctl_ewe_pol_tsw_rom_est_cic_ven_fin_bul_wly_geo_krd_fre_eng_ukr_sid_mlt_grk_hun_yor_sun_hin_mly_jpn_tml_kor_dut_alb_moo_ben_tag_ita_gam_bat_mnd_ger_bam_slo_chh_svk_mcd_spa_lat_qcu_cze_glc_pan_lda_aeg_nor_heb_rus_ind_mol_dyu_guj_swa_jav_tha_amr_knd_xho_akn_aze_afr_lit_tur_igb_vie_tig_swt_tsn_fbf	0.0934473074674983	0.220071259502405	0.826298017462641
324	wly_svk_zul_ita_tig_owc_mlt_ukr_aze_azi_moo_jav_xho_ger_bos_bsq_slo_gam_igb_mnd_cze_swe_ven_grk_cic_por_fin_swt_yor_hun_pol_aeg_geo_nor_urd_hin_pan_anl_sod_ctl_est_bam_bat_alb_sun_jpn_knd_kor_dut_glc_dgb_afr_mly_ben_heb_tag_cnt_lat_lda_mcd_sid_rom_mol_bul_spa_qcu_scr_arw_guj_bem_hau_fre_amh_eng_ind_lit_akn_rus_tsn_mao_tha_amr_tml_ewe_ses_uzb_prs_krd_tur_swa_vie_chh_fbf_tsw_dyu	-0.424669375631091	-1.00859573160658	0.315785552323594
325	amr_fre_moo_svk_anl_amh_wly_ben_azi_tur_bam_mly_yor_ger_urd_bsq_mcd_hau_ven_mnd_rus_afr_lda_eng_dgb_bul_hun_zul_xho_est_por_heb_geo_krd_ctl_grk_swe_gam_owc_prs_fin_akn_bat_lit_tag_jpn_tml_kor_pan_ita_igb_hin_ind_pol_mlt_jav_cnt_slo_ses_glc_sod_scr_lat_cze_nor_qcu_rom_bos_ukr_swa_tig_dut_aeg_alb_sun_spa_ewe_guj_cic_mao_tha_sid_knd_swt_tsn_uzb_mol_arw_aze_dyu_vie_chh_bem_tsw_fbf	0.133458528800834	0.314276937636086	0.754014644762277
326	anl_mol_lda_prs_wly_chh_sid_hin_tur_aze_tsw_bat_yor_pol_lit_bsq_ger_sod_tsn_mnd_por_rom_ewe_eng_dyu_ben_hun_zul_swa_est_slo_mlt_geo_scr_afr_mcd_lat_gam_tig_arw_fin_akn_sun_guj_ind_jpn_knd_kor_rus_ukr_ses_spa_mly_svk_heb_tag_cnt_urd_xho_glc_owc_dut_krd_bos_bul_qcu_swe_fre_nor_igb_aeg_ctl_amh_ita_mao_pan_moo_cze_cic_jav_tha_amr_tml_swt_dgb_azi_grk_alb_uzb_bam_vie_hau_bem_ven_fbf	-0.067892609244751	-0.16001862319917	0.873213448856613
327	anl_mol_xho_glc_heb_mlt_chh_bul_azi_aze_cic_jav_bam_bos_mcd_bsq_rus_sid_tsw_mnd_por_ita_ewe_hin_ses_afr_est_fbf_tsn_hun_swe_amh_geo_lit_urd_arw_nor_hau_amr_slo_fin_swt_ind_prs_tag_jpn_knd_kor_ger_scr_akn_fre_sun_alb_aeg_mly_cnt_eng_swa_grk_tig_ukr_guj_pol_svk_qcu_cze_krd_pan_bem_sod_rom_gam_lat_bat_ctl_dgb_ben_dyu_mao_tha_owc_tml_ven_moo_uzb_dut_spa_tur_yor_vie_wly_zul_igb_lda	-0.102392841925771	-0.241239078559253	0.80990090065767
328	hau_krd_ven_pol_sid_sod_anl_urd_aze_tur_bam_ind_yor_ita_ger_bsq_slo_wly_dgb_cnt_mol_rom_tsw_por_akn_alb_fin_ses_swt_hun_cze_amh_geo_rus_swe_grk_pan_mlt_aeg_ukr_est_igb_mly_eng_sun_jpn_knd_kor_afr_lat_cic_ben_tag_bul_heb_bat_mnd_scr_swa_arw_tig_fre_mcd_nor_glc_qcu_hin_guj_ctl_dyu_gam_svk_chh_spa_jav_prs_fbf_bos_zul_mao_tha_owc_tml_moo_ewe_uzb_dut_lit_azi_lda_vie_amr_xho_bem_tsn	-0.911443119801005	-2.20669201095575	0.0297973072470073
329	tig_pol_zul_fre_gam_owc_chh_arw_azi_aze_tsn_mao_yor_urd_pan_bsq_mcd_wly_ses_mnd_guj_cze_fbf_hin_akn_ukr_hun_ewe_swt_est_slo_sid_geo_ger_grk_lat_bul_aeg_hau_rom_fin_igb_tag_bos_sun_jpn_tml_kor_ctl_lit_dgb_mol_mly_prs_amh_ind_cnt_krd_xho_svk_anl_ita_ben_por_swe_qcu_nor_eng_rus_cic_heb_afr_mlt_glc_bat_dut_ven_spa_dyu_jav_tha_amr_knd_tsw_lda_uzb_alb_scr_tur_swa_vie_sod_bem_bam_moo	-0.431449052009481	-1.02443870549526	0.308285440359941
330	anl_hin_dyu_lit_hau_owc_aeg_ita_aze_azi_fbf_bat_akn_mcd_ctl_bsq_scr_gam_ven_mnd_mol_nor_bem_swe_igb_por_hun_xho_swa_fin_cze_mlt_geo_grk_fre_pol_eng_sod_amr_urd_est_ses_sun_lat_jav_jpn_knd_kor_dut_afr_yor_bul_mly_rus_amh_mao_cnt_spa_ewe_rom_wly_glc_pan_ben_svk_qcu_krd_arw_bos_swt_tig_ger_heb_alb_ind_ukr_cic_prs_zul_tag_tha_sid_tml_moo_lda_uzb_guj_slo_tur_tsn_vie_chh_bam_dgb_tsw	-0.543564296376144	-1.29560869582721	0.198316910247509
331	sod_dut_cic_spa_amr_gam_amh_lit_aze_azi_ven_mao_fbf_fre_mol_bsq_ger_tig_ewe_mnd_scr_ukr_tsw_mcd_dyu_svk_hun_dgb_bam_fin_arw_wly_geo_glc_lat_swe_guj_sid_mlt_prs_est_akn_sun_ita_mly_jpn_tml_kor_nor_grk_ses_krd_ind_rom_chh_tag_cnt_ben_zul_cze_heb_bos_afr_eng_urd_qcu_slo_pol_bul_bem_hau_rus_aeg_pan_bat_ctl_lda_alb_swt_jav_tha_anl_knd_yor_igb_uzb_por_hin_tur_moo_vie_owc_tsn_xho_swa	0.205847206034361	0.484239762407877	0.629354151931481
332	tig_spa_bam_lat_sid_amh_sod_nor_uzb_tur_bem_sun_yor_ger_rom_bsq_fre_wly_dyu_cnt_pol_urd_ewe_arw_igb_hin_est_lda_moo_fin_alb_heb_geo_scr_slo_eng_prs_mlt_gam_por_hun_swt_mao_bos_tag_jpn_knd_kor_afr_swe_ven_dut_bat_lit_chh_ind_mnd_mcd_dgb_ctl_hau_mol_glc_grk_cze_qcu_ita_pan_bul_tsw_owc_krd_amr_svk_mly_guj_akn_ukr_cic_jav_tha_aeg_tml_xho_tsn_aze_ben_rus_azi_fbf_vie_anl_ses_swa_zul	-0.245756893314846	-0.581475709577579	0.562326622516125
333	owc_ger_cic_nor_anl_gam_mlt_afr_uzb_tur_ses_mao_dyu_krd_pan_bsq_spa_hau_fbf_cnt_ita_svk_ven_mol_tsw_hin_fin_lda_swt_hun_rus_sid_geo_ukr_eng_glc_ctl_amh_aeg_arw_est_swa_mly_por_bat_jpn_knd_kor_dut_swe_igb_lat_tag_ben_chh_jav_mnd_pol_xho_lit_tig_grk_fre_guj_mcd_qcu_cze_prs_bul_bam_heb_alb_wly_rom_ind_slo_yor_urd_bem_sun_tha_sod_tml_akn_ewe_aze_bos_scr_azi_moo_vie_amr_tsn_zul_dgb	0.661225740410061	1.56685563431652	0.120544880672532
334	amh_dut_dgb_lat_owc_sid_gam_eng_aze_azi_dyu_mly_tsw_pol_bos_bsq_mol_tig_xho_cnt_grk_swe_swt_nor_igb_scr_fin_lda_ven_hun_ita_amr_geo_arw_svk_afr_mcd_hau_aeg_cze_est_bam_jav_guj_sun_jpn_tml_kor_fre_lit_moo_glc_tag_alb_heb_bat_mnd_por_akn_ger_sod_slo_rom_prs_ben_qcu_ctl_urd_ukr_yor_mlt_hin_wly_spa_mao_rus_ewe_bul_zul_ind_tha_anl_knd_swa_tsn_tur_krd_pan_uzb_fbf_vie_chh_ses_cic_bem	-0.502314451733416	-1.19547109772776	0.234942471339265
335	amh_dut_tsn_arw_heb_owc_hau_urd_azi_uzb_bam_jav_bem_grk_ger_bsq_rom_sod_cic_mnd_hin_bos_swa_por_ses_fre_hun_moo_akn_fin_spa_tig_geo_pol_swe_alb_ben_amr_mlt_ukr_est_tsw_bat_krd_ind_jpn_knd_kor_mcd_lat_ven_slo_mao_scr_anl_mly_cnt_bul_igb_ctl_sid_glc_svk_pan_guj_qcu_rus_eng_afr_yor_gam_lit_aeg_prs_sun_cze_xho_mol_dyu_tag_tha_chh_tml_fbf_zul_aze_ita_nor_tur_swt_vie_wly_lda_dgb_ewe	-0.0899948398199129	-0.211997538391633	0.832572882410014
336	gam_slo_ewe_lat_wly_sod_aeg_rom_azi_uzb_ses_tag_dgb_scr_lit_bsq_bul_mlt_tsw_cnt_spa_ben_fbf_por_akn_glc_hun_swa_cic_fin_alb_amr_geo_nor_svk_eng_guj_hau_heb_pan_est_tsn_ind_afr_bat_jpn_knd_kor_cze_arw_bam_hin_mly_pol_tig_jav_mnd_bos_xho_rus_sid_dut_ctl_mcd_krd_qcu_prs_grk_swe_yor_chh_ita_owc_ger_mao_fre_swt_urd_igb_sun_tha_anl_tml_ven_zul_aze_mol_ukr_tur_moo_vie_amh_bem_dyu_lda	-0.852658149027377	-2.06211370163158	0.0419864239808133
337	hau_pan_ses_mcd_chh_anl_sid_ger_aze_tur_bam_sun_swt_fre_por_bsq_grk_tig_fbf_cnt_ukr_swe_akn_afr_tsw_lat_hun_swa_cic_fin_cze_sod_geo_rus_bul_ben_krd_heb_owc_urd_est_ewe_tag_prs_jav_jpn_knd_kor_mol_ita_lda_scr_ind_eng_amr_mly_mnd_lit_ven_slo_gam_bos_pol_guj_spa_qcu_rom_ctl_arw_moo_aeg_svk_wly_nor_bat_hin_igb_glc_dgb_mao_tha_amh_tml_bem_tsn_uzb_dut_alb_azi_yor_vie_mlt_xho_zul_dyu	-0.410072231843406	-0.972755162271446	0.333198334439951
338	gam_guj_bem_fre_amr_aeg_owc_slo_tur_uzb_moo_ind_dyu_arw_cze_bsq_prs_anl_akn_cnt_ctl_eng_lda_scr_fbf_urd_est_cic_zul_hun_pan_sid_geo_pol_afr_krd_dut_hau_amh_grk_fin_xho_mao_rom_sun_jpn_tml_kor_mol_glc_swa_lat_bat_nor_heb_tag_mnd_por_ven_bos_chh_ben_ukr_mcd_alb_qcu_bul_hin_svk_swt_tig_spa_mlt_lit_mly_rus_igb_swe_tsw_jav_tha_sod_knd_ewe_dgb_azi_ita_ger_aze_yor_vie_wly_bam_tsn_ses	-0.215708786591679	-0.508887932033233	0.612035994165018
339	owc_svk_tsn_bul_wly_aeg_amr_pol_tur_uzb_bem_sun_lda_ctl_por_bsq_lat_gam_dgb_mnd_fre_ger_tsw_grk_ven_mcd_est_igb_swt_fin_swe_anl_geo_krd_alb_spa_ita_mlt_hau_bos_hun_ewe_mly_rom_tag_jpn_knd_kor_arw_lit_cic_rus_jav_glc_tig_mao_cnt_slo_moo_dut_amh_ben_guj_prs_nor_qcu_eng_hin_cze_dyu_sod_scr_heb_urd_bat_ukr_ses_afr_bam_ind_tha_sid_tml_swa_zul_aze_mol_pan_azi_fbf_vie_chh_xho_akn_yor	-0.0776737693157597	-0.182980477292111	0.855211653460694
340	aeg_nor_lda_scr_amh_wly_heb_bos_azi_aze_igb_mly_swt_spa_cze_bsq_ger_amr_xho_cnt_krd_swe_cic_rus_tsn_ukr_hun_yor_zul_est_ctl_chh_geo_mcd_fre_rom_ita_owc_tig_prs_fin_tsw_sun_svk_tag_jpn_tml_kor_hin_pol_swa_ben_mao_por_anl_bat_mnd_slo_moo_grk_hau_bul_afr_mol_pan_qcu_alb_urd_glc_ses_gam_eng_sid_guj_ind_dut_ven_lat_bem_jav_tha_mlt_knd_ewe_fbf_tur_arw_lit_uzb_dyu_vie_sod_dgb_bam_akn	-0.134640024233878	-0.317474694432705	0.751595119058284
341	sid_glc_bam_dut_amr_owc_heb_lit_azi_tur_cic_bat_lda_por_bul_bsq_alb_anl_akn_cnt_nor_eng_ewe_hin_yor_slo_est_fbf_dgb_hun_pol_amh_geo_afr_ger_bos_scr_gam_chh_svk_fin_tsw_ind_swe_tag_jpn_knd_kor_rom_prs_xho_ben_sun_krd_mlt_mly_mnd_cze_tsn_urd_wly_pan_ita_rus_mcd_qcu_guj_ukr_fre_swa_hau_lat_aeg_grk_jav_arw_igb_ctl_ven_mao_tha_sod_tml_ses_bem_uzb_mol_spa_aze_swt_vie_tig_zul_moo_dyu	-0.0108891814829752	-0.0256314239191106	0.979606240331309
342	anl_mcd_yor_hin_chh_aeg_amh_lit_uzb_azi_moo_jav_tsw_nor_cze_bsq_pol_hau_akn_cnt_ben_lat_swt_grk_bem_por_hun_bam_lda_fin_fre_heb_geo_glc_swe_svk_arw_owc_mlt_mol_est_dgb_mao_spa_bat_jpn_tml_kor_rus_ger_cic_scr_mly_prs_gam_ind_mnd_urd_fbf_eng_sod_pan_rom_ukr_slo_qcu_guj_bos_dut_tsn_sid_alb_tig_bul_tag_krd_xho_afr_igb_sun_tha_amr_knd_zul_swa_aze_ctl_ita_tur_ewe_vie_wly_ses_dyu_ven	-1.21303544645817	-3.00252825197115	0.00343860686673037
343	heb_rom_moo_alb_sid_amr_amh_mol_azi_tur_igb_sun_swa_ben_fre_bsq_lat_anl_swt_cnt_eng_urd_dyu_nor_tsn_slo_fin_ven_yor_hun_arw_hau_geo_svk_pan_ctl_ger_aeg_owc_rus_est_akn_jav_grk_mao_jpn_knd_kor_prs_lit_ewe_pol_mly_scr_sod_tag_mnd_guj_lda_bul_tig_glc_cze_por_ita_qcu_afr_dut_krd_cic_chh_swe_mlt_hin_bat_mcd_bem_ukr_tsw_ind_tha_wly_tml_fbf_xho_uzb_bos_spa_aze_dgb_vie_gam_zul_bam_ses	-0.42137973778018	-1.0012588102007	0.319299788459084
344	chh_swe_dyu_slo_mlt_owc_tig_krd_uzb_aze_zul_bat_bam_ukr_prs_bsq_cze_gam_cic_mnd_grk_ctl_igb_bos_yor_afr_est_swa_lda_hun_bul_sod_geo_svk_pol_eng_lit_hau_aeg_nor_fin_swt_tag_alb_ind_jpn_knd_kor_pan_rom_tsw_por_sun_mcd_amh_mao_cnt_scr_ven_dut_anl_glc_rus_ben_ger_qcu_mol_spa_ita_fbf_heb_fre_wly_lat_mly_arw_ses_guj_ewe_jav_tha_sid_tml_xho_akn_tur_urd_hin_azi_moo_vie_amr_tsn_dgb_bem	0.26500002237003	0.624528249033391	0.533809897246506
345	tig_ger_yor_mol_mlt_gam_aeg_rus_aze_tur_dyu_bat_dgb_hin_urd_bsq_mcd_amr_swt_mnd_por_dut_bam_alb_ses_bul_est_ewe_tsn_fin_swe_sid_geo_ukr_pan_lat_svk_sod_chh_guj_hun_igb_jav_cze_ind_jpn_knd_kor_ita_arw_lda_grk_mao_prs_hau_tag_cnt_spa_swa_ctl_heb_fre_slo_afr_pol_qcu_glc_lit_bos_moo_wly_scr_amh_eng_sun_krd_tsw_ben_cic_mly_tha_anl_tml_ven_xho_azi_rom_nor_uzb_zul_vie_owc_akn_fbf_bem	-0.611399292668399	-1.46083932122098	0.147429903286886
346	chh_slo_lda_ben_amh_mlt_sid_alb_azi_tur_yor_ind_zul_ger_rom_bsq_glc_hau_ewe_mnd_lat_krd_ses_eng_cic_arw_fin_dyu_fbf_hun_mol_gam_geo_afr_prs_fre_urd_amr_tig_guj_est_bem_mao_pan_mly_jpn_knd_kor_hin_ukr_tsw_pol_sun_svk_wly_tag_cnt_lit_swt_bul_aeg_por_swe_nor_dut_qcu_ctl_bos_scr_dgb_anl_spa_owc_mcd_bat_cze_akn_ita_tsn_jav_tha_heb_tml_igb_ven_aze_grk_rus_uzb_xho_vie_sod_bam_moo_swa	-0.199325558822894	-0.470919826088111	0.638800709008239
347	sid_glc_yor_slo_amh_wly_tig_ukr_azi_aze_fbf_ind_lda_lat_arw_bsq_pan_mlt_dgb_cnt_urd_ger_ewe_por_ven_swe_hun_bam_moo_est_prs_sod_geo_pol_ita_bos_guj_hau_amr_ben_fin_swa_tag_alb_bat_jpn_knd_kor_grk_scr_akn_fre_mao_dut_anl_mly_mnd_mcd_tsw_cze_owc_hin_nor_ctl_rus_qcu_eng_rom_spa_dyu_chh_krd_aeg_bul_sun_svk_bem_afr_cic_jav_tha_heb_tml_xho_swt_uzb_lit_mol_tur_zul_vie_gam_ses_igb_tsn	0.182908577163281	0.429968556837041	0.668213170324028
348	gam_ita_zul_spa_aeg_amh_hau_mol_uzb_azi_yor_mao_ses_swe_lat_bsq_rom_amr_igb_cnt_pan_hin_swa_grk_xho_ger_fin_ewe_swt_est_scr_sod_geo_krd_pol_por_eng_tig_owc_ben_hun_tsn_sun_lit_jav_jpn_tml_kor_fre_ukr_dyu_ctl_mly_prs_sid_tag_mnd_dut_bam_afr_chh_arw_alb_guj_rus_qcu_glc_urd_nor_bem_heb_bos_wly_slo_bat_mcd_moo_cze_tsw_ind_tha_mlt_knd_ven_akn_aze_svk_bul_tur_lda_vie_anl_cic_fbf_dgb	0.251868515561501	0.592828632325928	0.554734683174639
349	amr_prs_swa_lat_heb_wly_mlt_urd_uzb_tur_xho_tag_cic_scr_rom_bsq_mol_gam_dyu_mnd_eng_guj_moo_por_swt_hin_hun_tsw_tsn_fin_ukr_tig_geo_spa_slo_mcd_krd_sid_sod_alb_est_igb_jav_nor_mao_jpn_knd_kor_arw_bos_ewe_glc_ind_grk_hau_sun_cnt_dut_bam_cze_aeg_pan_ctl_pol_bul_qcu_ger_svk_swe_bem_owc_ben_anl_fre_bat_lit_dgb_rus_zul_mly_tha_chh_tml_lda_akn_aze_afr_ita_azi_yor_vie_amh_ses_fbf_ven	0.617581426585803	1.45863645581271	0.148034349726764
350	anl_prs_tsw_ita_mlt_wly_hau_ctl_azi_uzb_ewe_tag_ses_eng_svk_bsq_hin_gam_fbf_cnt_arw_ukr_dgb_rom_akn_guj_hun_zul_swa_est_pol_sid_geo_rus_ger_dut_fre_sod_amh_pan_fin_tsn_mly_spa_bat_jpn_tml_kor_afr_krd_moo_slo_sun_nor_owc_ind_mnd_bos_ven_alb_tig_ben_urd_swe_glc_qcu_bul_lat_scr_yor_heb_grk_aeg_mcd_mao_cze_bem_lit_igb_jav_tha_amr_knd_bam_dyu_aze_por_mol_tur_swt_vie_chh_lda_xho_cic	0.0693282278874073	0.163084489783433	0.87080577160214
351	mlt_glc_lda_swe_chh_aeg_anl_lit_uzb_tur_zul_ind_ses_slo_fre_bsq_rus_sod_igb_cnt_ita_arw_bem_ger_cic_por_hun_tsw_yor_est_scr_tig_geo_hin_ukr_bos_pol_owc_amr_alb_fin_tsn_sun_guj_mao_jpn_knd_kor_mcd_krd_swa_dut_mly_mol_sid_jav_mnd_afr_akn_urd_gam_svk_bul_rom_eng_qcu_cze_pan_ben_ewe_heb_nor_wly_grk_tag_spa_dyu_ctl_ven_bat_tha_amh_tml_swt_moo_azi_lat_prs_aze_dgb_vie_hau_bam_xho_fbf	-0.699491720856345	-1.68022790869816	0.096269170877955
352	chh_slo_akn_rom_tig_heb_mlt_por_aze_uzb_ses_sun_fbf_cze_ben_bsq_eng_sod_xho_cnt_rus_guj_dgb_afr_tsn_svk_hun_yor_ven_fin_alb_anl_geo_lit_lat_hin_grk_amr_sid_arw_est_zul_jav_bul_tag_jpn_tml_kor_nor_ger_dyu_glc_bat_fre_wly_ind_mnd_dut_moo_swe_owc_scr_urd_spa_pol_qcu_krd_ukr_ctl_cic_amh_ita_hau_bos_mao_mol_tsw_prs_bam_mly_tha_gam_knd_bem_ewe_azi_mcd_pan_tur_swt_vie_aeg_lda_swa_igb	-0.738421416579833	-1.77749576810045	0.0787556811069707
353	owc_lit_tsw_afr_wly_aeg_amr_guj_azi_aze_xho_mao_swt_arw_alb_bsq_ger_gam_moo_cnt_hin_grk_zul_bos_lda_urd_fin_cic_ven_hun_lat_heb_geo_bul_nor_rom_swe_anl_sod_prs_est_swa_tag_pol_bat_jpn_tml_kor_ita_mol_dgb_por_jav_dut_sid_ind_mnd_eng_bam_spa_amh_slo_cze_glc_scr_qcu_pan_ctl_krd_ewe_hau_fre_mlt_rus_mly_ben_ses_svk_yor_sun_tha_tig_knd_akn_dyu_tur_mcd_ukr_uzb_bem_vie_chh_tsn_igb_fbf	-0.49680417165478	-1.18102339914138	0.240604968937515
354	amr_hin_moo_cze_wly_mlt_sid_glc_uzb_azi_swt_jav_ewe_rom_mcd_bsq_fre_aeg_fbf_cnt_alb_ukr_akn_ctl_lda_lit_hun_zul_ven_est_scr_anl_geo_guj_bul_slo_rus_sod_amh_swe_fin_dyu_mao_svk_ind_jpn_knd_kor_eng_por_tsw_spa_bat_grk_gam_mly_mnd_bos_cic_lat_chh_afr_pan_ger_prs_qcu_dut_mol_arw_ses_hau_nor_heb_krd_tag_pol_bam_ben_bem_sun_tha_owc_tml_yor_xho_tur_ita_urd_aze_igb_vie_tig_swa_tsn_dgb	-0.728638968281212	-1.74934453169265	0.0835304162853922
355	amr_ben_bem_lit_owc_aeg_hau_grk_uzb_aze_tsw_mao_bam_spa_arw_bsq_prs_tig_ses_mnd_urd_pan_dyu_eng_moo_hin_hun_swa_xho_est_slo_wly_geo_cze_alb_bos_lat_amh_mlt_afr_fin_lda_sun_krd_ind_jpn_tml_kor_rom_ctl_yor_ger_bat_bul_sid_jav_cnt_mcd_zul_pol_gam_scr_fre_por_mol_qcu_glc_ukr_rus_cic_chh_swe_sod_guj_mly_dut_tsn_nor_ven_tag_tha_heb_knd_igb_fbf_azi_svk_ita_tur_swt_vie_anl_dgb_ewe_akn	-1.14246218676734	-2.8159678726179	0.00593756064601858
356	amr_fre_ewe_lit_heb_chh_wly_ger_uzb_aze_igb_bat_bam_afr_pol_bsq_prs_hau_tsw_mnd_bul_spa_swt_eng_ses_krd_fin_yor_bem_hun_ben_mlt_geo_scr_ctl_ukr_rom_amh_aeg_rus_est_zul_ind_lat_mao_jpn_knd_kor_pan_grk_xho_urd_tag_alb_sid_jav_cnt_guj_ven_mol_gam_svk_swe_glc_slo_qcu_ita_cze_hin_tsn_owc_por_sod_bos_sun_arw_moo_nor_dgb_mly_tha_anl_tml_fbf_swa_azi_mcd_dut_tur_lda_vie_tig_akn_dyu_cic	-0.780542025300171	-1.87593441975982	0.063800847654443
357	hau_slo_akn_por_chh_amh_tig_fre_azi_tur_zul_mao_tsw_ben_arw_bsq_afr_sid_swa_mnd_eng_swe_cic_guj_ses_mol_hun_lda_moo_est_lit_mlt_geo_svk_grk_scr_rus_owc_amr_pan_fin_swt_sun_urd_jav_jpn_knd_kor_bul_krd_fbf_ger_bat_ukr_wly_ind_cnt_cze_ven_ctl_gam_bos_mcd_hin_lat_qcu_dut_ita_rom_dyu_heb_pol_sod_prs_tag_spa_yor_alb_igb_mly_tha_aeg_tml_tsn_ewe_aze_glc_nor_uzb_bam_vie_anl_dgb_xho_bem	-0.821876099545605	-1.98663821774037	0.0499055552551428
358	wly_guj_bam_scr_hau_owc_gam_por_aze_tur_swt_tag_tsn_mol_bos_bsq_urd_sid_zul_mnd_svk_nor_ses_swe_bem_cze_fin_moo_swa_est_alb_chh_geo_afr_rus_eng_ben_tig_amr_ukr_hun_fbf_mao_krd_jav_jpn_tml_kor_pan_hin_cic_glc_bat_slo_aeg_ind_cnt_lit_yor_ctl_anl_ita_ger_spa_lat_qcu_mcd_rom_bul_igb_sod_prs_heb_dut_mly_pol_ewe_arw_akn_sun_tha_amh_knd_ven_tsw_uzb_fre_grk_azi_xho_vie_mlt_dyu_dgb_lda	0.59819511101273	1.41367809837612	0.160795113782436
359	chh_pol_dgb_lat_owc_amh_hau_alb_azi_aze_ses_mly_tsn_ita_arw_bsq_eng_amr_swt_mnd_dut_urd_cic_rom_igb_ben_fin_dyu_xho_est_ukr_tig_geo_afr_nor_guj_rus_wly_aeg_ctl_hun_akn_sun_hin_tag_jpn_tml_kor_lit_slo_zul_por_bat_swe_gam_jav_cnt_bul_bem_krd_mlt_mol_svk_mcd_fre_qcu_glc_scr_pan_tsw_sid_ger_sod_grk_ind_spa_ewe_cze_fbf_mao_tha_heb_knd_moo_bam_uzb_prs_bos_tur_lda_vie_anl_yor_swa_ven	-0.378614079550692	-0.897557731082235	0.371739124897701
360	heb_ita_tsw_grk_chh_aeg_amh_slo_uzb_azi_ven_tag_tsn_afr_por_bsq_spa_mlt_moo_mnd_mcd_nor_akn_guj_bem_mol_est_swt_swa_hun_glc_amr_geo_lit_pan_pol_scr_anl_sod_urd_fin_lda_jav_dut_ind_jpn_tml_kor_svk_rom_igb_alb_mly_swe_sid_mao_cnt_rus_bam_bos_hau_hin_cze_krd_eng_qcu_ctl_fre_arw_cic_owc_ukr_wly_ger_sun_prs_yor_bul_fbf_bat_tha_gam_knd_xho_ses_tur_lat_ben_aze_zul_vie_tig_dgb_ewe_dyu	-0.724020638595716	-1.73860518166124	0.0854136076137538
361	tig_hin_igb_scr_hau_sid_heb_swe_azi_uzb_xho_tag_akn_ger_grk_bsq_glc_wly_bam_mnd_cze_ita_lda_ben_bem_lit_hun_tsn_dyu_est_slo_chh_geo_fre_bul_alb_rom_owc_sod_nor_fin_yor_bat_ukr_jav_jpn_tml_kor_por_arw_swa_ctl_mao_prs_amh_ind_cnt_mcd_fbf_mol_gam_pan_svk_afr_urd_qcu_eng_pol_bos_ewe_amr_rus_mlt_spa_mly_dut_ses_guj_moo_sun_tha_anl_knd_tsw_dgb_tur_krd_lat_aze_ven_vie_aeg_swt_cic_zul	-0.444333950379604	-1.05564870975556	0.293863407190534
362	aeg_rom_bam_krd_heb_anl_owc_ger_aze_tur_ses_sun_dyu_arw_slo_bsq_svk_amh_dgb_mnd_ita_eng_xho_dut_ewe_rus_hun_cic_lda_est_urd_amr_geo_por_glc_scr_grk_sid_gam_ukr_fin_swa_ind_guj_mly_jpn_tml_kor_ben_hin_igb_afr_jav_pan_tig_mao_cnt_swe_ven_mol_hau_bul_spa_nor_prs_qcu_fre_lat_bos_zul_sod_mcd_chh_ctl_tag_cze_tsn_alb_tsw_bat_tha_wly_knd_moo_swt_uzb_lit_pol_azi_akn_vie_mlt_bem_yor_fbf	-0.299247604580828	-0.70857015926164	0.48036360454669
363	aeg_lit_fbf_grk_amh_chh_sid_svk_aze_tur_dyu_sun_akn_mcd_mol_bsq_eng_gam_bam_cnt_urd_spa_ven_alb_moo_cze_est_dgb_tsw_fin_pol_amr_geo_ukr_pan_ita_prs_wly_sod_slo_hun_xho_mao_fre_tag_jpn_knd_kor_nor_rus_bem_swe_mly_hin_heb_ind_mnd_afr_swt_bos_hau_lat_guj_glc_krd_qcu_dut_por_ger_igb_mlt_arw_owc_rom_bat_scr_swa_ben_yor_jav_tha_anl_tml_ewe_ses_azi_bul_ctl_uzb_cic_vie_tig_tsn_zul_lda	-0.292713342915773	-0.692209470399218	0.490530507574107
364	owc_ctl_xho_ukr_amh_gam_heb_rom_azi_aze_swt_mly_igb_lit_mcd_bsq_mol_anl_cic_cnt_bos_urd_ses_guj_dgb_bul_est_lda_yor_fin_alb_aeg_geo_hin_ben_eng_por_wly_hau_ita_hun_tsn_tag_cze_sun_jpn_tml_kor_svk_grk_bem_fre_bat_arw_amr_jav_mnd_dut_zul_krd_mlt_afr_rus_ger_spa_qcu_glc_slo_swe_dyu_tig_nor_chh_pan_mao_prs_bam_scr_ewe_ind_tha_sod_knd_moo_tsw_tur_pol_lat_uzb_fbf_vie_sid_akn_ven_swa	-0.118036742755646	-0.278139181654296	0.781522959784314
365	sid_rom_ses_arw_heb_anl_wly_urd_tur_aze_ven_mly_zul_krd_ita_bsq_pol_amr_tsw_mnd_spa_fre_fbf_scr_xho_rus_fin_dyu_bam_hun_por_aeg_geo_ctl_mcd_dut_prs_tig_owc_swe_est_swt_ind_afr_bat_jpn_tml_kor_nor_lit_dgb_alb_jav_hin_hau_mao_cnt_grk_tsn_svk_gam_ukr_lat_ger_bul_qcu_mol_guj_slo_swa_mlt_bos_chh_pan_sun_glc_igb_eng_akn_tag_tha_amh_knd_cic_bem_uzb_ben_cze_azi_yor_vie_sod_lda_moo_ewe	-0.394390599977859	-0.935150496657618	0.352132623159356
366	aeg_eng_ven_bul_amh_sid_owc_spa_azi_uzb_bem_jav_swa_bos_glc_bsq_prs_chh_zul_cnt_arw_ukr_xho_ger_dyu_afr_hun_ewe_cic_fin_ita_anl_geo_ctl_mcd_pan_cze_hau_gam_scr_est_fbf_ind_alb_tag_jpn_tml_kor_por_swe_tsw_fre_bat_nor_wly_mly_mnd_guj_igb_krd_mlt_hin_pol_urd_lit_qcu_dut_slo_grk_tsn_sod_ben_tig_svk_mao_rom_bam_lat_swt_sun_tha_heb_knd_yor_moo_aze_rus_mol_tur_akn_vie_amr_ses_dgb_lda	-0.837012522477103	-2.02199310012156	0.046050078452361
367	sid_ukr_ven_cze_hau_owc_tig_ger_tur_azi_tsn_jav_yor_rom_urd_bsq_grk_anl_zul_mnd_mol_hin_swt_lat_ses_por_fin_bam_cic_est_nor_sod_geo_bos_arw_glc_pol_amr_gam_dut_hun_dgb_mly_eng_bat_jpn_tml_kor_afr_spa_fbf_svk_sun_krd_mlt_tag_cnt_lit_swa_slo_heb_mcd_guj_rus_bul_qcu_scr_ben_alb_igb_aeg_pan_wly_ctl_mao_fre_moo_swe_bem_ind_tha_amh_knd_ewe_akn_aze_prs_ita_uzb_dyu_vie_chh_lda_xho_tsw	0.588886136742051	1.39449807786602	0.166489536635862
368	amh_guj_moo_prs_sid_chh_hau_ger_tur_uzb_fbf_mly_igb_fre_alb_bsq_svk_tig_ven_cnt_por_swe_bam_glc_akn_spa_est_swa_tsn_hun_arw_heb_geo_dut_nor_bos_urd_mlt_sod_mol_fin_xho_ind_slo_sun_jpn_tml_kor_ita_eng_ewe_pol_mao_ben_gam_bat_mnd_afr_swt_grk_anl_ctl_pan_krd_cze_qcu_lat_rom_bul_cic_owc_mcd_amr_lit_tag_ukr_ses_scr_dgb_jav_tha_wly_knd_bem_zul_aze_hin_rus_azi_dyu_vie_aeg_yor_lda_tsw	-0.429566877966623	-1.02148986031878	0.309672288111647
369	amh_hin_zul_ctl_tig_chh_amr_fre_tur_aze_ses_tag_dyu_rus_lit_bsq_mol_heb_tsn_mnd_pol_cze_akn_alb_cic_grk_est_yor_swt_fin_pan_anl_geo_por_krd_bos_afr_sid_owc_rom_hun_swa_sun_ger_mao_jpn_knd_kor_ukr_dut_lda_prs_jav_bul_gam_ind_cnt_svk_tsw_slo_sod_guj_ben_nor_spa_qcu_eng_swe_mcd_ven_aeg_glc_hau_lat_bat_arw_xho_scr_fbf_mly_tha_wly_tml_dgb_bam_azi_ita_urd_uzb_ewe_vie_mlt_moo_igb_bem	-0.613315900105251	-1.46745262001811	0.14562678788978
370	chh_guj_igb_ctl_aeg_mlt_hau_eng_uzb_tur_yor_sun_zul_prs_arw_bsq_urd_heb_cic_mnd_nor_rus_xho_por_dgb_scr_fin_bem_bam_hun_glc_gam_geo_spa_krd_afr_fre_amh_anl_bul_est_ses_ind_mol_mao_jpn_tml_kor_ukr_svk_ewe_bos_bat_swe_tig_mly_cnt_ger_moo_pan_sid_slo_dut_mcd_grk_qcu_lat_rom_ita_dyu_wly_hin_sod_ben_tag_alb_lda_lit_fbf_jav_tha_owc_knd_tsw_swa_aze_cze_pol_azi_ven_vie_amr_swt_tsn_akn	-0.182370243390934	-0.430014310808956	0.668180006769063
371	tig_mcd_dyu_ukr_aeg_amh_sid_svk_uzb_aze_dgb_mao_bam_arw_scr_bsq_urd_heb_ses_mnd_ger_eng_akn_grk_tsw_lit_hun_tsn_moo_est_fre_wly_geo_prs_pan_por_ben_hau_gam_rus_fin_ewe_mly_bul_bat_jpn_tml_kor_glc_hin_ven_bos_ind_slo_owc_sun_cnt_guj_swa_lat_mlt_rom_afr_cze_pol_qcu_swe_nor_krd_xho_chh_mol_anl_spa_tag_ctl_zul_ita_cic_jav_tha_sod_knd_swt_lda_tur_alb_dut_azi_yor_vie_amr_bem_igb_fbf	0.385395725329465	0.907969996524442	0.36624089869519
372	anl_bul_dyu_glc_aeg_gam_chh_slo_aze_azi_cic_mly_igb_guj_lat_bsq_grk_amr_zul_mnd_svk_ukr_bam_pan_ses_ben_est_akn_ewe_fin_swe_heb_geo_ita_alb_spa_krd_sod_mlt_fre_hun_lda_jav_scr_bat_jpn_tml_kor_rus_eng_swa_prs_sun_lit_wly_ind_cnt_mcd_tsn_arw_tig_afr_ctl_nor_hin_qcu_urd_pol_bos_dgb_amh_dut_owc_cze_tag_rom_moo_por_ven_mao_tha_hau_knd_swt_xho_tur_mol_ger_uzb_fbf_vie_sid_yor_tsw_bem	-0.143731237420365	-0.33917487357144	0.735242683533204
373	tig_ctl_swa_rus_sid_hau_gam_hin_aze_azi_ven_tag_tsn_mcd_alb_bsq_afr_anl_cic_mnd_cze_bul_dgb_krd_dyu_rom_est_xho_bam_hun_mol_mlt_geo_scr_eng_por_ger_amh_chh_guj_fin_yor_mao_svk_bat_jpn_tml_kor_ukr_ita_lda_glc_sun_pan_sod_jav_cnt_lat_zul_arw_aeg_nor_spa_swe_bos_qcu_prs_fre_lit_bem_amr_urd_heb_grk_mly_dut_ewe_ben_ses_ind_tha_wly_knd_tsw_akn_tur_slo_pol_uzb_swt_vie_owc_igb_moo_fbf	0.467745142661886	1.10388371098233	0.272491641725888
374	tig_rus_tsw_ben_mlt_anl_owc_rom_azi_aze_moo_mly_igb_pan_afr_bsq_por_chh_yor_cnt_alb_spa_dgb_arw_fbf_grk_est_bam_xho_fin_ukr_wly_geo_fre_swe_mcd_scr_aeg_heb_krd_hun_ses_tag_urd_bat_jpn_knd_kor_dut_bos_ven_prs_jav_ctl_amr_sun_mnd_eng_tsn_svk_hau_hin_lat_ger_cze_qcu_bul_lit_ita_akn_gam_guj_sod_pol_mao_slo_swt_glc_dyu_ind_tha_sid_tml_cic_ewe_uzb_nor_mol_tur_zul_vie_amh_lda_bem_swa	-0.318976029317576	-0.755391978629387	0.451922746067305
375	heb_ctl_yor_por_amr_mlt_chh_bos_uzb_azi_tsw_ind_cic_bul_fre_bsq_lat_owc_bem_mnd_spa_prs_dgb_krd_swt_glc_est_moo_dyu_fin_guj_tig_geo_slo_afr_svk_pol_anl_amh_ger_hun_ewe_mao_swe_jav_jpn_knd_kor_rom_pan_zul_ita_mly_dut_sid_bat_cnt_cze_xho_mcd_sod_mol_urd_ben_nor_qcu_ukr_arw_grk_fbf_hau_rus_gam_alb_sun_lit_ven_eng_akn_tag_tha_aeg_tml_lda_ses_aze_scr_hin_tur_igb_vie_wly_swa_tsn_bam	-0.207416786018853	-0.490737459344046	0.624768098039454
376	hau_nor_akn_fre_chh_anl_sod_dut_azi_uzb_bam_mly_dyu_urd_scr_bsq_prs_tig_moo_mnd_rus_afr_ewe_bul_igb_arw_hun_tsn_xho_est_ben_heb_geo_lat_guj_glc_eng_amr_owc_hin_fin_swa_ind_lit_jav_jpn_tml_kor_rom_krd_ses_ita_tag_bos_aeg_mao_cnt_ctl_zul_slo_amh_pan_grk_cze_pol_qcu_ger_por_svk_swt_sid_swe_mlt_ukr_sun_alb_ven_mcd_bem_bat_tha_gam_knd_fbf_lda_aze_spa_mol_tur_tsw_vie_wly_dgb_yor_cic	-0.199703427157605	-0.47163517979045	0.638291842307936
377	chh_prs_ven_spa_gam_owc_mlt_ger_uzb_tur_dyu_ind_ewe_fre_slo_bsq_krd_heb_moo_mnd_ukr_lat_lda_ita_yor_eng_hun_tsn_cic_fin_pol_tig_geo_dut_svk_hin_pan_sid_wly_glc_est_zul_sun_rom_mly_jpn_tml_kor_rus_ctl_fbf_por_mao_lit_anl_bat_cnt_scr_bem_swe_hau_cze_alb_bul_mcd_qcu_afr_ben_nor_igb_amh_urd_amr_grk_jav_mol_ses_arw_tsw_tag_tha_sod_knd_dgb_akn_azi_guj_bos_aze_swa_vie_aeg_swt_xho_bam	-0.156225944171061	-0.368747766971881	0.713153868268119
378	amr_svk_xho_mol_wly_amh_hau_grk_uzb_azi_moo_mly_ven_bos_hin_bsq_arw_gam_akn_cnt_cze_pol_tsw_slo_swa_glc_hun_yor_lda_fin_nor_heb_geo_lit_bul_prs_eng_sod_mlt_ctl_est_ses_mao_rus_bat_jpn_knd_kor_pan_dut_zul_rom_jav_ita_anl_sun_mnd_spa_igb_lat_aeg_swe_afr_por_ben_qcu_mcd_guj_ger_dyu_sid_urd_tig_fre_ind_krd_cic_alb_ewe_tag_tha_owc_tml_bam_fbf_tur_scr_ukr_aze_dgb_vie_chh_swt_tsn_bem	-0.269473657878845	-0.637180078247	0.525573036118651
379	amr_hin_ewe_lit_hau_owc_tig_pan_tur_uzb_bam_mao_swa_lat_afr_bsq_por_amh_ses_cnt_fre_urd_dgb_grk_xho_svk_fin_tsn_akn_hun_rom_heb_geo_nor_ita_slo_eng_mlt_sod_krd_est_swt_ind_guj_bat_jpn_tml_kor_ukr_rus_moo_cze_jav_bul_wly_mly_mnd_spa_fbf_swe_anl_alb_ctl_mol_dut_qcu_ben_scr_ger_cic_chh_pol_aeg_prs_sun_mcd_zul_glc_lda_tag_tha_gam_knd_igb_yor_azi_bos_arw_aze_bem_vie_sid_dyu_ven_tsw	-0.165382698568477	-0.39046143939493	0.697088312641357
380	chh_glc_xho_fre_wly_amh_sid_prs_tur_aze_swa_mao_swt_dut_cze_bsq_ctl_anl_dgb_mnd_bos_nor_yor_grk_ewe_lit_est_bam_moo_fin_por_tig_geo_pol_afr_scr_lat_hau_mlt_krd_hun_zul_jav_pan_mly_jpn_knd_kor_ita_eng_tsn_ger_ind_alb_sod_tag_cnt_rus_lda_ukr_heb_arw_mol_urd_svk_qcu_slo_mcd_swe_bem_owc_guj_gam_bul_bat_ben_ven_spa_igb_sun_tha_amr_tml_akn_cic_azi_hin_rom_uzb_fbf_vie_aeg_dyu_tsw_ses	-0.176752903123654	-0.417987310827886	0.676919939656059
381	wly_ben_tsn_fre_sid_aeg_hau_nor_azi_uzb_swt_mao_moo_hin_cze_bsq_ger_heb_dgb_cnt_bul_svk_fbf_glc_bem_urd_est_igb_ven_fin_eng_anl_geo_arw_bos_ita_prs_amr_owc_rus_hun_lda_ind_ukr_tag_jpn_tml_kor_pol_alb_tsw_dut_bat_lit_amh_sun_mnd_lat_xho_mcd_sod_por_afr_scr_krd_qcu_ctl_guj_mol_swa_chh_pan_tig_swe_mly_grk_yor_rom_dyu_jav_tha_mlt_knd_akn_zul_aze_slo_spa_tur_ewe_vie_gam_cic_bam_ses	-0.839436371537909	-2.02489411158937	0.0457453517550706
382	heb_eng_lda_ukr_owc_anl_amr_grk_tur_aze_igb_mly_akn_ita_slo_bsq_rus_hau_ses_mnd_mol_glc_bam_swe_fbf_bos_fin_yor_ewe_hun_bul_tig_geo_alb_lit_mcd_lat_mlt_wly_por_est_zul_jav_cze_mao_jpn_tml_kor_hin_spa_swt_pan_tag_afr_amh_bat_cnt_svk_moo_ben_aeg_ger_dut_nor_fre_qcu_pol_rom_prs_tsw_gam_urd_sid_krd_sun_scr_cic_arw_swa_ind_tha_chh_knd_xho_dyu_uzb_guj_ctl_azi_bem_vie_sod_ven_tsn_dgb	-0.634302789572632	-1.51935918671532	0.132064601009077
383	amr_svk_swa_krd_hau_anl_mlt_fre_aze_tur_ses_mly_ven_ukr_pan_bsq_alb_wly_xho_cnt_arw_glc_cic_lit_swt_spa_fin_bam_tsw_hun_por_owc_geo_slo_ben_cze_rus_heb_amh_hin_est_lda_jav_scr_tag_jpn_knd_kor_pol_grk_tsn_guj_bat_bos_chh_mao_mnd_bul_yor_urd_sid_mcd_eng_dut_ger_qcu_swe_lat_ctl_ewe_sod_nor_gam_rom_ind_prs_moo_mol_akn_sun_tha_aeg_tml_dgb_bem_uzb_afr_ita_azi_igb_vie_tig_fbf_zul_dyu	-0.24224453250142	-0.572170708896731	0.568586864437515
384	heb_swe_ven_guj_hau_tig_anl_glc_uzb_azi_dgb_tag_zul_afr_pan_bsq_hin_chh_xho_mnd_rus_cze_bem_dut_igb_lat_fin_cic_yor_est_arw_amh_geo_ben_spa_ctl_ita_amr_aeg_svk_hun_swa_bat_pol_mao_jpn_knd_kor_ger_mol_fbf_rom_jav_bos_gam_mly_cnt_urd_tsn_alb_sid_lit_grk_bul_mcd_qcu_ukr_fre_prs_bam_sod_krd_wly_nor_ind_por_lda_slo_moo_sun_tha_mlt_tml_swt_ewe_aze_scr_eng_tur_ses_vie_owc_akn_dyu_tsw	-0.885313347457074	-2.14427439035146	0.0346183937887211
385	heb_hin_yor_fre_anl_wly_tig_svk_azi_aze_igb_jav_dgb_pan_dut_bsq_alb_aeg_xho_mnd_rus_afr_akn_bos_dyu_arw_hun_fbf_lda_fin_guj_mlt_geo_pol_mcd_spa_lat_sid_sod_swe_est_tsw_tag_ita_mly_jpn_knd_kor_lit_ctl_zul_por_bat_slo_amh_ind_cnt_mol_cic_rom_chh_cze_ben_nor_krd_qcu_prs_glc_ukr_moo_gam_grk_owc_ger_sun_scr_bam_eng_swt_mao_tha_amr_tml_bem_ses_tur_bul_urd_uzb_ewe_vie_hau_ven_tsn_swa	-0.678582936172033	-1.62632205690758	0.107265069310364
386	gam_guj_swt_ger_sid_heb_sod_prs_aze_azi_tsn_bat_bam_svk_rom_bsq_eng_wly_moo_cnt_grk_bos_igb_slo_yor_cze_hun_tsw_ses_est_mcd_mlt_geo_pol_nor_scr_lat_owc_anl_ita_fin_xho_mao_arw_jav_jpn_knd_kor_rus_ukr_zul_ctl_tag_afr_amr_mly_mnd_alb_cic_urd_hau_spa_por_dut_pan_qcu_hin_krd_bul_bem_amh_fre_tig_ben_ind_glc_fbf_lit_ewe_sun_tha_aeg_tml_ven_akn_tur_mol_swe_uzb_swa_vie_chh_dgb_lda_dyu	-0.477964857947087	-1.13483917802562	0.259359176451341
387	gam_hin_ses_prs_sid_anl_mlt_ger_tur_aze_ven_ind_fbf_guj_slo_bsq_swe_wly_bam_cnt_ben_urd_swt_alb_dgb_ctl_hun_tsn_ewe_est_afr_owc_geo_cze_ukr_krd_svk_amh_chh_mcd_fin_cic_mao_fre_jav_jpn_tml_kor_dut_nor_dyu_scr_mly_pol_heb_bat_mnd_rom_swa_bul_hau_grk_rus_ita_mol_qcu_lit_glc_pan_igb_sod_por_amr_arw_sun_lat_lda_bos_yor_tag_tha_aeg_knd_xho_moo_azi_eng_spa_uzb_akn_vie_tig_bem_zul_tsw	-0.0593472671420681	-0.139773870403456	0.88914092119436
388	sod_swe_swa_bos_tig_mlt_chh_cze_tur_azi_ses_ind_yor_ben_hin_bsq_rus_aeg_tsw_mnd_pol_ger_swt_guj_moo_lat_fin_bem_tsn_hun_dut_gam_geo_fre_arw_svk_ctl_amr_hau_ukr_est_fbf_sun_grk_mao_jpn_tml_kor_alb_mcd_xho_lit_bat_krd_anl_jav_cnt_por_bam_mol_heb_slo_afr_nor_prs_qcu_pan_ita_bul_cic_sid_spa_amh_eng_tag_rom_ven_glc_ewe_mly_tha_wly_knd_igb_dgb_aze_scr_urd_uzb_dyu_vie_owc_lda_akn_zul	-0.610567443482208	-1.45852103854997	0.14806607215077
389	gam_swe_dyu_slo_owc_hau_heb_guj_tur_uzb_ven_sun_cic_eng_lat_bsq_por_sid_ses_cnt_ger_ukr_swa_mol_bem_afr_hun_zul_lda_fin_grk_tig_geo_scr_lit_glc_urd_chh_mlt_alb_est_xho_tag_ben_mly_jpn_knd_kor_nor_cze_tsw_rus_bat_hin_wly_mao_mnd_ita_igb_ctl_aeg_pan_krd_bos_pol_qcu_svk_spa_prs_fbf_amh_arw_sod_dut_jav_fre_bam_bul_dgb_ind_tha_amr_tml_akn_tsn_aze_mcd_rom_azi_swt_vie_anl_yor_ewe_moo	-0.302467287822453	-0.715842443042716	0.475882182584117
390	sod_ben_yor_glc_aeg_sid_amr_ita_tur_uzb_ewe_tag_akn_prs_afr_bsq_mol_gam_tsw_cnt_pan_spa_lda_krd_bem_bos_hun_zul_tsn_est_urd_heb_geo_ukr_slo_alb_bul_owc_chh_fre_fin_cic_ind_dut_mly_jpn_knd_kor_swe_grk_dgb_mcd_bat_hin_anl_sun_mnd_rom_xho_cze_wly_lat_nor_por_guj_qcu_svk_scr_lit_dyu_mlt_eng_amh_ger_jav_ctl_igb_rus_ven_mao_tha_hau_tml_moo_fbf_aze_arw_pol_azi_swa_vie_tig_bam_ses_swt	0.473602716754387	1.11700033445068	0.266871664178508
391	aeg_rom_zul_lit_mlt_wly_amh_mol_uzb_azi_yor_ind_moo_ukr_spa_bsq_guj_chh_ven_mnd_lat_alb_bam_afr_dgb_grk_fin_bem_dyu_est_ger_amr_geo_urd_ben_eng_dut_owc_gam_fre_hun_ses_tag_ita_sun_jpn_knd_kor_ctl_scr_tsn_bul_mly_svk_sid_jav_cnt_pan_igb_por_sod_krd_hin_swe_nor_qcu_pol_bos_prs_swa_anl_slo_tig_mcd_bat_cze_lda_glc_fbf_mao_tha_hau_tml_ewe_swt_aze_rus_arw_tur_akn_vie_heb_xho_tsw_cic	-0.216235071862156	-0.510834239667975	0.610677657442967
392	mlt_pan_yor_lit_wly_hau_gam_cze_tur_aze_bam_jav_ewe_spa_scr_bsq_glc_sod_lda_mnd_alb_mcd_swt_grk_tsw_swe_est_zul_igb_hun_svk_heb_geo_afr_dut_por_ben_tig_amh_ger_fin_swa_mao_bos_sun_jpn_knd_kor_arw_lat_dgb_pol_ind_mol_amr_bat_cnt_ukr_xho_krd_aeg_rus_fre_slo_rom_qcu_eng_prs_ctl_dyu_anl_urd_sid_nor_tag_hin_cic_ita_ven_mly_tha_chh_tml_akn_ses_azi_bul_guj_uzb_moo_vie_owc_fbf_bem_tsn	-0.0226529349353332	-0.0533655170533366	0.957555146750507
393	hau_ben_ewe_ita_sod_mlt_amr_mol_tur_azi_ven_bat_fbf_svk_urd_bsq_prs_amh_yor_mnd_ukr_ger_bam_pol_dyu_pan_est_dgb_cic_fin_swe_gam_geo_spa_rom_glc_afr_wly_tig_krd_hun_igb_ind_cze_tag_jpn_tml_kor_scr_guj_ses_alb_sun_eng_chh_mao_cnt_lit_zul_slo_anl_arw_nor_por_bul_qcu_dut_lat_mcd_swt_sid_bos_owc_hin_mly_grk_akn_ctl_tsn_jav_tha_heb_knd_xho_tsw_aze_rus_fre_uzb_moo_vie_aeg_bem_lda_swa	-0.726636492040558	-1.74533179486951	0.0842300296127362
394	sid_urd_igb_bos_wly_gam_amh_fre_uzb_azi_xho_tag_dyu_lat_mol_bsq_pol_owc_yor_mnd_rom_rus_akn_glc_fbf_por_est_cic_bem_hun_afr_chh_geo_hin_alb_prs_eng_amr_hau_nor_fin_ses_bat_slo_mao_jpn_knd_kor_spa_mcd_bam_grk_sun_cze_tig_jav_cnt_ben_lda_krd_aeg_ita_lit_dut_guj_qcu_ukr_svk_ctl_swa_anl_bul_mlt_pan_mly_arw_dgb_scr_moo_ind_tha_sod_tml_ven_tsn_aze_swe_ger_tur_zul_vie_heb_tsw_swt_ewe	0.411149582415675	0.97144979813928	0.333844202784978
395	mlt_grk_tsn_ctl_sod_tig_chh_swe_tur_aze_dyu_jav_yor_scr_lat_bsq_nor_heb_zul_cnt_por_pol_swa_slo_igb_arw_fin_xho_moo_hun_dut_aeg_geo_prs_hin_cze_guj_amh_sid_spa_est_ses_sun_lit_tag_jpn_knd_kor_bul_ben_tsw_svk_bat_mcd_owc_mly_mnd_urd_fbf_ita_wly_pan_ukr_bos_eng_qcu_ger_fre_afr_ewe_anl_rus_amr_mol_mao_glc_swt_krd_cic_ind_tha_hau_tml_bam_ven_uzb_rom_alb_azi_dgb_vie_gam_lda_bem_akn	-0.340755168881346	-0.80680127689682	0.421839480962736
396	anl_ita_ses_krd_amh_chh_wly_pol_uzb_azi_igb_mly_swa_ukr_rom_bsq_nor_sod_bem_mnd_bul_ben_akn_hin_dgb_lit_fin_dyu_tsw_hun_urd_owc_geo_cze_arw_ctl_rus_gam_aeg_bos_est_fbf_ind_afr_tag_jpn_tml_kor_scr_guj_xho_prs_mao_mcd_hau_sun_cnt_lat_lda_ger_sid_slo_alb_glc_grk_qcu_svk_pan_fre_yor_mlt_spa_amr_por_jav_eng_tsn_swe_zul_bat_tha_heb_knd_moo_ewe_tur_dut_mol_aze_swt_vie_tig_cic_bam_ven	-0.481953447432932	-1.14714025809293	0.254266293318659
397	tig_ben_tsn_spa_sid_sod_owc_svk_uzb_azi_lda_mao_swa_grk_slo_bsq_rus_chh_swt_mnd_swe_rom_ses_lit_dyu_krd_fin_igb_fbf_est_pan_aeg_geo_eng_arw_mol_bos_wly_anl_dut_hun_zul_tag_fre_bat_jpn_tml_kor_cze_alb_dgb_ger_mly_scr_heb_sun_cnt_ukr_yor_guj_amh_por_nor_hin_afr_qcu_ctl_glc_mcd_bem_gam_ita_hau_urd_jav_prs_moo_lat_bam_ind_tha_amr_knd_ven_cic_aze_bul_pol_tur_akn_vie_mlt_ewe_xho_tsw	-0.428738872276042	-1.0178380094626	0.311395557026916
398	tig_swe_tsw_ben_sid_heb_amr_afr_azi_tur_ewe_jav_yor_nor_lat_bsq_spa_sod_igb_cnt_arw_alb_fbf_krd_ven_slo_fin_dgb_tsn_hun_grk_chh_geo_rom_prs_ukr_dut_hau_anl_cze_est_cic_tag_scr_mao_jpn_knd_kor_bos_guj_akn_eng_mly_ita_mlt_sun_mnd_ctl_swt_pan_owc_urd_mol_lit_ger_qcu_rus_svk_mcd_bem_gam_bul_aeg_glc_ind_por_zul_fre_ses_bat_tha_amh_tml_xho_bam_aze_pol_hin_uzb_moo_vie_wly_swa_dyu_lda	-0.0374197344816313	-0.088082221325304	0.930000718992113
399	owc_scr_moo_slo_tig_sod_amr_afr_uzb_aze_bam_jav_bem_lit_ctl_bsq_grk_wly_tsw_mnd_krd_prs_swa_mol_lda_spa_fin_dgb_fbf_est_rus_heb_geo_alb_svk_por_pan_amh_gam_ita_hun_akn_bat_mcd_mly_jpn_knd_kor_glc_rom_dyu_arw_mao_eng_hau_sun_cnt_pol_ven_dut_anl_bul_fre_ukr_nor_qcu_urd_guj_ger_ses_mlt_hin_sid_lat_tag_swe_swt_ben_tsn_ind_tha_aeg_tml_ewe_igb_tur_cze_bos_azi_yor_vie_chh_zul_cic_xho	-0.28829029338393	-0.683854157381964	0.495767694425603
400	sod_swe_swa_bos_anl_amr_hau_dut_tur_aze_tsn_jav_cic_ctl_slo_bsq_svk_wly_zul_cnt_pan_spa_tsw_fre_yor_ger_fin_bem_ewe_est_krd_heb_geo_guj_urd_cze_lit_chh_sid_rus_hun_dyu_sun_ukr_tag_jpn_knd_kor_ita_hin_ven_eng_ind_rom_gam_mao_mnd_scr_bam_glc_amh_por_mcd_afr_pol_qcu_prs_nor_alb_ses_tig_lat_mlt_arw_mly_ben_igb_mol_xho_bat_tha_owc_tml_lda_moo_azi_grk_bul_uzb_fbf_vie_aeg_akn_dgb_swt	-0.322822474600201	-0.767040821740886	0.445000134532229
401	mlt_ctl_cic_scr_tig_gam_anl_grk_aze_uzb_yor_tag_tsn_fre_dut_bsq_krd_owc_ewe_cnt_alb_slo_fbf_arw_dgb_svk_est_zul_bam_fin_rus_sid_geo_por_prs_ben_spa_amh_wly_pol_hun_swa_bat_bul_jav_jpn_knd_kor_bos_guj_moo_rom_ind_ita_chh_sun_mnd_cze_ven_nor_heb_afr_lit_mol_urd_qcu_eng_hin_ukr_swt_aeg_swe_amr_ger_mly_glc_akn_pan_bem_mao_tha_sod_tml_igb_dyu_azi_mcd_lat_tur_lda_vie_hau_xho_tsw_ses	0.302159761471064	0.711437694042143	0.478593748856401
402	wly_afr_swa_lat_chh_owc_heb_ctl_tur_aze_dgb_ind_bam_ger_bos_bsq_scr_aeg_bem_cnt_eng_pan_xho_bul_igb_ita_est_dyu_yor_fin_krd_amr_geo_mcd_nor_ben_por_hau_mlt_urd_hun_akn_mly_guj_tag_jpn_knd_kor_alb_pol_moo_mol_bat_grk_sid_jav_mnd_prs_fbf_rus_tig_svk_hin_ukr_lit_qcu_arw_spa_fre_tsw_amh_swe_gam_cze_sun_dut_ven_glc_zul_mao_tha_anl_tml_cic_swt_azi_rom_slo_uzb_ses_vie_sod_ewe_lda_tsn	-1.1714779447807	-2.88867724682897	0.00481259465470892
403	heb_urd_tsn_rom_wly_amh_hau_swe_uzb_aze_igb_jav_dgb_glc_guj_bsq_mol_gam_yor_cnt_cze_scr_swt_lat_cic_ukr_fin_swa_akn_est_lit_tig_geo_pan_pol_bul_ita_amr_sod_alb_hun_zul_ind_krd_bat_jpn_tml_kor_por_rus_ven_prs_mly_ben_aeg_mao_mnd_dut_ewe_ger_chh_svk_mcd_fre_spa_qcu_ctl_arw_slo_moo_anl_grk_sid_nor_sun_eng_dyu_afr_bem_tag_tha_owc_knd_tsw_xho_azi_bos_hin_tur_ses_vie_mlt_lda_bam_fbf	-0.182965927820196	-0.432100503728661	0.666668585156708
404	tig_bos_swa_lat_gam_sod_wly_ger_tur_aze_ewe_mly_ven_alb_mol_bsq_mcd_mlt_fbf_cnt_glc_prs_igb_hin_cic_slo_hun_xho_tsn_est_rus_heb_geo_swe_eng_krd_rom_owc_anl_grk_fin_yor_mao_svk_ind_jpn_knd_kor_ita_lit_moo_dut_tag_cze_sid_jav_mnd_bul_tsw_urd_hau_scr_pan_nor_arw_qcu_pol_fre_ctl_lda_aeg_guj_chh_por_sun_spa_dyu_ukr_akn_bat_tha_amh_tml_bem_zul_uzb_ben_afr_azi_swt_vie_amr_ses_bam_dgb	-0.451063753422126	-1.07157252279372	0.286685045084935
405	hau_ukr_cic_dut_wly_mlt_sid_guj_azi_tur_tsn_sun_bam_urd_glc_bsq_nor_gam_swa_mnd_krd_afr_swt_hin_bem_ctl_hun_tsw_xho_est_por_tig_geo_fre_rom_lit_scr_aeg_heb_mcd_fin_yor_mao_arw_bat_jpn_knd_kor_alb_ger_fbf_prs_jav_pol_amr_mly_cnt_ita_akn_svk_owc_mol_eng_cze_pan_qcu_grk_bos_lat_dgb_anl_spa_chh_slo_tag_rus_moo_ben_ven_ind_tha_sod_tml_igb_dyu_aze_bul_swe_uzb_ewe_vie_amh_lda_zul_ses	-0.23729122898257	-0.560545232335232	0.576455537065199
406	amr_svk_dyu_por_wly_owc_sod_krd_aze_uzb_zul_mly_cic_lat_ukr_bsq_prs_amh_swa_mnd_ita_mol_moo_spa_lda_ger_hun_yor_xho_fin_scr_chh_geo_nor_mcd_hin_alb_gam_aeg_bos_est_akn_sun_urd_mao_jpn_knd_kor_rom_dut_ewe_ctl_tag_ben_heb_ind_cnt_swe_tsw_pol_mlt_afr_slo_pan_cze_qcu_fre_rus_arw_ses_sid_guj_tig_grk_jav_eng_dgb_bul_tsn_bat_tha_hau_tml_ven_bem_tur_glc_lit_azi_igb_vie_anl_swt_fbf_bam	-0.417160625326031	-0.990142977331078	0.324673412457935
407	aeg_alb_tsn_mol_anl_owc_amh_por_aze_uzb_bem_ind_zul_mcd_lat_bsq_prs_gam_swa_cnt_eng_afr_dyu_arw_ven_swe_hun_fbf_ses_est_spa_hau_geo_guj_bos_ita_nor_sid_wly_svk_fin_xho_mly_krd_bat_jpn_tml_kor_pol_slo_cic_ben_mao_dut_chh_sun_mnd_hin_moo_lit_tig_ger_rom_bul_grk_qcu_glc_ukr_ctl_bam_amr_urd_mlt_rus_jav_fre_swt_pan_yor_tag_tha_heb_knd_ewe_akn_azi_cze_scr_tur_lda_vie_sod_tsw_igb_dgb	0.192635577571147	0.453320032976154	0.651374262605456
408	tig_cze_tsn_grk_sid_chh_gam_por_uzb_aze_cic_ind_xho_bos_spa_bsq_slo_amh_lda_cnt_rom_krd_moo_urd_fbf_prs_est_zul_dyu_hun_guj_sod_geo_ger_fre_afr_alb_anl_mlt_ita_fin_ewe_mly_svk_sun_jpn_tml_kor_ben_nor_bam_lit_bat_glc_hau_tag_mnd_dut_igb_lat_amr_mcd_bul_pan_pol_qcu_eng_ctl_arw_swa_wly_mol_heb_rus_jav_ukr_yor_hin_ses_mao_tha_owc_knd_swt_ven_azi_swe_scr_tur_akn_vie_aeg_bem_tsw_dgb	-0.117279073213319	-0.276823202373908	0.782530191593843
409	amr_rus_akn_svk_sod_tig_wly_mol_uzb_aze_bam_mly_tsw_afr_prs_bsq_bul_heb_moo_cnt_scr_krd_dgb_ger_cic_rom_fin_yor_igb_est_dut_gam_geo_eng_pan_por_swe_anl_sid_bos_hun_lda_sun_glc_mao_jpn_tml_kor_ctl_hin_ven_ita_tag_mcd_amh_bat_mnd_guj_bem_alb_hau_pol_ben_nor_slo_qcu_cze_urd_lit_xho_owc_arw_aeg_grk_ind_ukr_swa_fre_swt_jav_tha_chh_knd_ewe_tsn_tur_spa_lat_azi_fbf_vie_mlt_dyu_ses_zul	-0.47163435163579	-1.12420654003897	0.263818792454634
410	mlt_pan_bem_guj_wly_hau_gam_cze_uzb_tur_swa_sun_tsn_hin_lat_bsq_spa_sid_swt_cnt_swe_ben_dgb_pol_moo_rom_hun_cic_bam_fin_krd_heb_geo_urd_ctl_ita_grk_anl_chh_prs_est_lda_bat_lit_tag_jpn_knd_kor_ukr_por_ewe_scr_mly_mol_amh_mao_mnd_alb_tsw_ger_aeg_afr_bul_bos_nor_qcu_dut_eng_arw_igb_owc_slo_amr_mcd_jav_glc_ven_rus_ses_ind_tha_sod_tml_fbf_akn_aze_svk_fre_azi_xho_vie_tig_dyu_zul_yor	0.108158346804906	0.255017674860049	0.799272551501303
411	gam_alb_cic_hin_heb_amh_tig_mcd_tur_uzb_xho_ind_yor_spa_urd_bsq_mol_sod_lda_cnt_rus_prs_dgb_glc_ses_fre_fin_bem_zul_hun_svk_wly_geo_guj_lat_pol_krd_owc_chh_grk_est_swt_bat_ger_sun_jpn_knd_kor_lit_rom_fbf_por_mly_ita_amr_tag_mnd_afr_igb_nor_mlt_ukr_bul_cze_scr_qcu_dut_bos_pan_moo_aeg_eng_hau_arw_jav_ben_bam_slo_tsw_mao_tha_sid_tml_swa_ewe_aze_ctl_swe_azi_dyu_vie_anl_ven_akn_tsn	0.410834824119975	0.968638888021599	0.335237769572444
412	aeg_rus_bem_alb_hau_tig_amh_mcd_tur_aze_zul_sun_ses_ita_bos_bsq_eng_owc_bam_cnt_ukr_krd_fbf_glc_yor_arw_hun_moo_ewe_fin_nor_sod_geo_urd_ctl_ben_guj_amr_wly_dut_est_swt_jav_grk_bat_jpn_knd_kor_scr_swe_swa_ger_mly_lat_sid_mao_mnd_cze_igb_pan_chh_hin_prs_svk_lit_qcu_bul_por_mol_lda_heb_rom_anl_slo_tag_fre_tsw_spa_cic_ind_tha_gam_tml_dgb_akn_uzb_afr_pol_azi_dyu_vie_mlt_tsn_xho_ven	0.369032087160192	0.87022296306339	0.38641920545174
413	mlt_urd_dgb_prs_aeg_gam_sod_svk_uzb_azi_fbf_ind_moo_pol_mcd_bsq_rom_wly_swt_cnt_bul_afr_bem_por_tsn_glc_hun_ses_yor_est_swe_sid_geo_pan_scr_spa_slo_amh_hau_lit_fin_lda_tag_bos_mly_jpn_tml_kor_cze_ukr_swa_arw_jav_rus_amr_mao_mnd_krd_zul_mol_heb_ben_nor_dut_eng_qcu_ger_alb_lat_cic_chh_guj_owc_fre_bat_ctl_tsw_ita_dyu_sun_tha_tig_knd_ewe_xho_tur_hin_grk_aze_bam_vie_anl_ven_akn_igb	0.124844910393915	0.293690021595749	0.769649199728941
414	aeg_ita_fbf_ben_owc_hau_sid_lit_uzb_aze_bem_bat_yor_bos_swe_bsq_scr_amh_zul_mnd_cze_spa_cic_hin_lda_glc_fin_dgb_igb_hun_urd_tig_geo_krd_lat_svk_eng_mlt_gam_arw_est_dyu_jav_guj_sun_jpn_knd_kor_rus_mcd_tsn_prs_ind_grk_chh_tag_cnt_bul_xho_afr_sod_mol_fre_alb_por_qcu_ger_ctl_dut_akn_amr_nor_wly_slo_mao_pan_ewe_rom_tsw_mly_tha_anl_tml_bam_swt_azi_pol_ukr_tur_moo_vie_heb_swa_ven_ses	-0.786482197881398	-1.89507478280328	0.0611887064057725
415	owc_rus_fbf_ben_mlt_heb_hau_grk_uzb_aze_bem_bat_igb_mol_ctl_bsq_slo_tig_ewe_mnd_ger_guj_lda_lit_bam_prs_est_dgb_ven_hun_pan_gam_geo_afr_ukr_ita_hin_sod_sid_fre_fin_cic_tag_bos_ind_jpn_tml_kor_dut_svk_dyu_alb_mao_scr_amh_jav_cnt_swe_yor_pol_aeg_bul_cze_krd_arw_qcu_rom_urd_por_ses_anl_mcd_wly_spa_sun_eng_moo_nor_tsn_mly_tha_amr_knd_tsw_zul_azi_lat_glc_tur_swa_vie_chh_swt_akn_xho	-0.37378522415507	-0.88548157284173	0.378180760062581
416	sid_grk_tsn_guj_wly_sod_aeg_pan_azi_aze_cic_mly_ewe_spa_rom_bsq_scr_owc_igb_mnd_svk_nor_yor_cze_swa_alb_hun_akn_ses_fin_ger_hau_geo_rus_krd_bul_lit_chh_heb_ita_est_lda_bat_arw_jav_jpn_tml_kor_pol_hin_tsw_fre_mao_urd_gam_ind_cnt_glc_dyu_eng_amh_ukr_bos_mcd_swe_qcu_prs_slo_dut_fbf_amr_ctl_mlt_lat_tag_mol_zul_ben_swt_sun_tha_tig_knd_bem_bam_tur_afr_por_uzb_xho_vie_anl_moo_dgb_ven	-0.458618599609175	-1.09068814864614	0.278227953884582
417	mlt_scr_xho_fre_sid_wly_aeg_ita_azi_tur_bem_ind_swa_ukr_dut_bsq_glc_anl_igb_mnd_eng_arw_ewe_nor_ses_bul_est_dyu_fbf_fin_bos_heb_geo_ger_urd_por_lit_amh_sod_hin_hun_swt_sun_mol_mao_jpn_knd_kor_ben_grk_zul_guj_jav_pol_gam_bat_cnt_afr_akn_rus_amr_spa_swe_cze_pan_qcu_rom_prs_lat_tsn_chh_krd_owc_mcd_tag_svk_ven_alb_moo_mly_tha_tig_tml_dgb_lda_aze_slo_ctl_uzb_cic_vie_hau_yor_tsw_bam	-1.08519467187971	-2.6619584791182	0.00915339345131522
418	chh_bos_zul_afr_aeg_hau_amr_guj_aze_azi_tsw_jav_ewe_nor_rom_bsq_ukr_mlt_fbf_cnt_grk_pan_dgb_lat_bam_ctl_hun_ven_bem_est_bul_tig_geo_mcd_dut_ger_arw_gam_amh_alb_fin_swa_tag_urd_bat_jpn_tml_kor_pol_prs_lda_svk_mao_scr_sid_mly_mnd_lit_swt_krd_heb_cze_por_spa_fre_qcu_slo_hin_ben_ses_sod_eng_owc_glc_sun_mol_tsn_rus_akn_ind_tha_anl_knd_cic_dyu_tur_swe_ita_uzb_yor_vie_wly_moo_igb_xho	0.442622906061262	1.04370635275955	0.299326692212962
419	wly_svk_moo_guj_anl_amh_sid_ita_azi_tur_ewe_bat_zul_pan_ctl_bsq_cze_aeg_swa_mnd_ger_krd_dgb_bos_fbf_rom_hun_swt_lda_est_alb_amr_geo_bul_por_slo_prs_sod_tig_glc_fin_bam_ind_dut_jav_jpn_tml_kor_arw_lat_akn_grk_mao_swe_heb_sun_cnt_urd_dyu_mcd_gam_ben_hin_ukr_mol_qcu_scr_lit_fre_ses_hau_rus_owc_spa_mly_eng_bem_nor_cic_tag_tha_mlt_knd_ven_yor_aze_pol_afr_uzb_tsn_vie_chh_xho_igb_tsw	-0.389089051830128	-0.922716311607887	0.358542769566552
420	sid_rus_cic_rom_sod_gam_mlt_swe_aze_uzb_dgb_jav_dyu_cze_urd_bsq_bos_amh_tsn_cnt_afr_scr_zul_eng_ven_fre_hun_bem_swa_fin_dut_aeg_geo_alb_svk_krd_mol_heb_amr_ita_est_xho_bat_lit_ind_jpn_tml_kor_por_nor_bam_guj_mly_mcd_chh_sun_mnd_lat_lda_prs_tig_ctl_grk_pol_bul_qcu_ben_ukr_pan_tsw_wly_hin_owc_slo_mao_ger_ses_arw_yor_tag_tha_anl_knd_akn_moo_tur_glc_spa_azi_fbf_vie_hau_swt_igb_ewe	-0.924240574515175	-2.24451235390182	0.027170701006901
421	owc_svk_akn_swe_amh_sid_chh_scr_aze_tur_dgb_sun_fbf_por_rus_bsq_mcd_sod_yor_mnd_cze_lat_ven_ben_xho_spa_hun_moo_zul_fin_nor_heb_geo_fre_alb_pol_guj_tig_mlt_glc_est_tsn_ind_mol_jav_jpn_tml_kor_dut_rom_tsw_eng_mao_ger_gam_mly_cnt_ita_dyu_arw_aeg_hin_prs_slo_ukr_qcu_afr_urd_ctl_ses_wly_pan_anl_grk_tag_lit_swt_krd_swa_bat_tha_amr_knd_bem_bam_uzb_bul_bos_azi_ewe_vie_hau_igb_lda_cic	-0.063446342584688	-0.149626918953395	0.881382980299171
422	hau_rom_bam_urd_sid_heb_chh_mol_tur_azi_ses_tag_ewe_ctl_lat_bsq_bul_sod_bem_mnd_scr_dut_fbf_ita_tsn_ukr_est_swt_yor_fin_eng_owc_geo_krd_arw_spa_ger_amh_wly_swe_hun_dyu_bat_ben_jav_jpn_tml_kor_pan_alb_zul_pol_mao_cze_gam_mly_cnt_rus_swa_afr_tig_por_glc_lit_fre_qcu_grk_svk_mcd_moo_amr_slo_aeg_hin_sun_prs_ven_guj_xho_ind_tha_mlt_knd_tsw_cic_uzb_nor_bos_aze_dgb_vie_anl_akn_lda_igb	-0.260284211650203	-0.615117739118577	0.5399792232044
423	anl_dut_zul_ukr_mlt_owc_aeg_nor_azi_aze_dgb_mly_igb_mol_afr_bsq_spa_chh_cic_cnt_prs_rus_akn_glc_tsn_bul_est_lda_swt_fin_ben_hau_geo_cze_swe_ger_urd_gam_wly_rom_hun_bam_mao_slo_jav_jpn_tml_kor_alb_por_xho_scr_ind_krd_sid_sun_mnd_pan_moo_hin_sod_svk_mcd_eng_lat_qcu_bos_arw_fre_tsw_amh_pol_tig_ctl_bat_guj_ven_grk_yor_tag_tha_heb_knd_bem_dyu_uzb_lit_ita_tur_swa_vie_amr_ewe_ses_fbf	-0.672636669320837	-1.61049507285819	0.110678937741983
424	gam_pol_bem_hin_mlt_sod_heb_mol_aze_tur_igb_tag_ses_por_lit_bsq_svk_amh_ven_mnd_ukr_bul_dgb_fre_xho_grk_hun_bam_cic_est_pan_amr_geo_arw_urd_nor_afr_sid_chh_eng_fin_ewe_bat_alb_mao_jpn_knd_kor_scr_ita_swa_rom_jav_guj_tig_sun_cnt_bos_tsw_dut_anl_mcd_swe_ctl_glc_qcu_prs_spa_lat_moo_wly_krd_aeg_ger_ind_rus_akn_ben_dyu_mly_tha_hau_tml_yor_tsn_azi_slo_cze_uzb_swt_vie_owc_fbf_lda_zul	0.109421725571528	0.257658446861432	0.797239789616628
425	sod_ben_ses_spa_anl_mlt_wly_ctl_tur_azi_dgb_mao_fbf_cze_ukr_bsq_slo_sid_akn_mnd_prs_rus_ven_pan_igb_guj_fin_dyu_lda_est_grk_hau_geo_alb_fre_glc_rom_chh_amh_urd_hun_yor_bat_bos_mly_jpn_tml_kor_dut_afr_xho_bul_sun_krd_gam_jav_cnt_swe_swt_eng_tig_ita_pol_ger_hin_qcu_por_mcd_lit_swa_amr_mol_aeg_scr_tag_nor_tsn_arw_tsw_ind_tha_owc_knd_zul_ewe_uzb_svk_lat_aze_cic_vie_heb_moo_bam_bem	0.358171694738515	0.84400665170304	0.40083149582402
426	mlt_ger_swt_ukr_heb_chh_aeg_bul_tur_uzb_zul_bat_moo_alb_ctl_bsq_pol_gam_lda_cnt_slo_lit_yor_por_swa_scr_fin_fbf_ses_est_urd_tig_geo_mol_rom_pan_rus_sid_hau_grk_hun_dgb_jav_fre_mly_jpn_knd_kor_spa_hin_ven_mcd_sun_lat_sod_tag_mnd_krd_dyu_ita_anl_ben_guj_svk_swe_qcu_glc_dut_nor_akn_owc_prs_wly_arw_ind_cze_ewe_afr_cic_mao_tha_amh_tml_xho_tsn_azi_bos_eng_aze_bem_vie_amr_bam_tsw_igb	0.0711902993182895	0.167509154793237	0.867333156617868
427	sod_alb_igb_ctl_gam_hau_amr_pan_azi_uzb_lda_ind_bem_nor_swe_bsq_rom_heb_swa_cnt_dut_svk_zul_slo_fbf_mcd_fin_dyu_ses_hun_krd_chh_geo_grk_fre_spa_guj_tig_anl_rus_est_ven_jav_prs_mly_jpn_tml_kor_lit_arw_akn_cze_bat_scr_amh_tag_mnd_pol_swt_glc_mlt_eng_por_urd_bul_qcu_afr_hin_ukr_dgb_aeg_bos_sid_mol_sun_ger_tsw_lat_yor_mao_tha_owc_knd_tsn_cic_tur_ita_ben_aze_xho_vie_wly_bam_ewe_moo	-0.770404811448627	-1.85239794894623	0.0671406218625793
428	mlt_rus_akn_afr_gam_aeg_amh_pan_uzb_tur_ewe_mao_swt_spa_ita_bsq_slo_hau_moo_cnt_scr_lit_ven_mol_ses_por_est_bem_xho_hun_bul_sid_geo_krd_prs_grk_pol_wly_amr_mcd_fin_lda_bat_fre_ind_jpn_tml_kor_urd_dut_igb_hin_sun_ben_chh_mly_mnd_swe_bam_ukr_owc_nor_rom_cze_eng_qcu_alb_glc_bos_zul_heb_ger_tig_lat_tag_arw_swa_svk_fbf_jav_tha_sod_knd_cic_tsn_azi_ctl_guj_aze_dyu_vie_anl_tsw_dgb_yor	-0.35377772317323	-0.837524376101757	0.404445074939412
429	sid_afr_igb_glc_amr_sod_mlt_cze_uzb_aze_dyu_tag_cic_mol_fre_bsq_por_tig_swt_mnd_arw_nor_lda_dut_fbf_bos_est_ven_dgb_fin_slo_hau_geo_urd_prs_ctl_ita_owc_chh_spa_hun_tsw_jav_pan_mly_jpn_tml_kor_ger_eng_bam_rom_mao_ben_heb_ind_cnt_lat_swa_scr_amh_krd_hin_alb_svk_qcu_guj_bul_lit_xho_aeg_pol_gam_rus_bat_grk_bem_ukr_zul_sun_tha_anl_knd_akn_yor_tur_mcd_swe_azi_moo_vie_wly_ewe_tsn_ses	0.626789317354387	1.48544848933743	0.140807052878652
430	sod_bul_zul_mcd_hau_amr_gam_swe_uzb_azi_cic_bat_tsw_grk_krd_bsq_ukr_mlt_ses_mnd_lit_pan_ven_por_swa_ger_hun_bem_moo_est_ben_wly_geo_scr_rom_dut_guj_sid_chh_nor_fin_yor_mly_urd_tag_jpn_tml_kor_alb_cze_dyu_hin_mao_svk_anl_jav_cnt_bos_akn_slo_amh_arw_fre_eng_glc_qcu_ita_prs_rus_bam_owc_afr_tig_ctl_ind_mol_tsn_pol_dgb_sun_tha_heb_knd_lda_xho_aze_lat_spa_tur_fbf_vie_aeg_ewe_igb_swt	-0.378740494067069	-0.899259749184891	0.370836829651274
431	amh_ger_dgb_krd_anl_chh_owc_rom_azi_aze_bem_tag_zul_cze_hin_bsq_pan_sid_lda_mnd_ita_swe_akn_arw_moo_afr_est_ewe_fbf_hun_lit_tig_geo_mcd_alb_ben_mol_wly_hau_dut_fin_ven_mao_bul_jav_jpn_knd_kor_urd_spa_igb_scr_sun_prs_mlt_bat_cnt_ctl_tsw_ukr_sod_bos_pol_por_slo_qcu_eng_svk_nor_swt_aeg_rus_gam_glc_mly_grk_ses_guj_dyu_ind_tha_amr_tml_tsn_swa_uzb_lat_fre_tur_cic_vie_heb_xho_bam_yor	0.222016236800175	0.523123258784225	0.602132665959437
432	heb_lit_bem_arw_hau_aeg_mlt_lat_aze_uzb_ses_tag_zul_fre_alb_bsq_krd_wly_dgb_mnd_slo_dut_tsw_grk_akn_pol_hun_tsn_dyu_fin_ben_sod_geo_pan_bos_urd_rom_tig_owc_mol_est_bam_sun_hin_mao_jpn_tml_kor_ukr_afr_ven_cze_bat_glc_amh_mly_cnt_ita_lda_svk_anl_prs_mcd_ger_ctl_qcu_swe_guj_scr_swa_gam_nor_amr_por_jav_spa_cic_bul_fbf_ind_tha_sid_knd_xho_swt_tur_rus_eng_azi_yor_vie_chh_igb_ewe_moo	0.241264158017289	0.568478795234112	0.571080066745381
433	anl_cze_tsn_prs_tig_amh_aeg_lit_tur_aze_fbf_sun_dgb_pol_nor_bsq_guj_chh_bam_cnt_fre_ukr_yor_svk_cic_hin_est_swt_zul_fin_mcd_heb_geo_glc_alb_bul_urd_hau_sod_ger_hun_lda_bat_grk_jav_jpn_knd_kor_afr_dut_akn_slo_ind_pan_wly_mao_mnd_mol_tsw_rom_owc_arw_scr_krd_eng_qcu_lat_rus_spa_ewe_sid_bos_mlt_ctl_tag_swe_ses_por_igb_mly_tha_amr_tml_bem_dyu_azi_ita_ben_uzb_swa_vie_gam_xho_ven_moo	-0.930936835540014	-2.25754737947014	0.0263136814188341
434	hau_svk_swa_spa_sod_wly_mlt_rom_tur_azi_ven_sun_tsw_lit_pol_bsq_krd_heb_fbf_mnd_cze_scr_akn_ukr_dgb_ita_est_igb_xho_hun_slo_owc_geo_glc_rus_guj_afr_tig_amh_bul_fin_bem_mao_fre_bat_jpn_knd_kor_ger_mol_dyu_urd_ind_prs_aeg_mly_cnt_dut_lda_swe_amr_lat_pan_ctl_alb_qcu_bos_arw_hin_tsn_gam_ben_chh_por_tag_mcd_moo_grk_yor_jav_tha_sid_tml_ses_ewe_aze_eng_nor_uzb_cic_vie_anl_swt_bam_zul	-0.195219412477219	-0.460788021010968	0.646026435114815
435	mlt_grk_cic_rus_tig_sid_heb_scr_tur_aze_dyu_jav_akn_glc_prs_bsq_eng_amr_tsn_cnt_svk_arw_xho_pol_fbf_nor_est_dgb_tsw_fin_ben_amh_geo_bos_mcd_alb_ita_gam_anl_urd_hun_swa_sun_dut_mao_jpn_knd_kor_ctl_ukr_moo_slo_bat_lat_aeg_tag_mnd_mol_igb_spa_sod_por_rom_fre_bul_qcu_cze_lit_krd_bem_owc_ger_hau_hin_ind_swe_ewe_pan_yor_mly_tha_wly_tml_ven_swt_uzb_guj_afr_azi_ses_vie_chh_bam_zul_lda	-0.0775600273446412	-0.182616478618929	0.85549645326247
436	owc_guj_tsn_grk_amh_sid_aeg_spa_tur_uzb_xho_tag_igb_slo_lat_bsq_krd_anl_ses_mnd_lit_fre_tsw_bul_ewe_pol_est_ven_bem_fin_por_wly_geo_pan_ita_cze_eng_tig_hau_rom_hun_swt_bat_ctl_sun_jpn_tml_kor_ben_nor_fbf_ukr_mao_afr_chh_mly_cnt_hin_yor_prs_mlt_dut_svk_mol_arw_qcu_swe_urd_rus_moo_sod_mcd_amr_glc_ind_scr_cic_bos_dgb_jav_tha_heb_knd_zul_dyu_azi_alb_ger_aze_akn_vie_gam_swa_lda_bam	-0.213619449780565	-0.504200949911768	0.615312619959674
437	chh_nor_bam_spa_amr_sid_mlt_svk_azi_tur_swt_mao_moo_bul_lit_bsq_prs_heb_akn_cnt_afr_fre_dyu_ben_swa_guj_hun_fbf_tsw_fin_cze_owc_geo_lat_mcd_dut_por_gam_sod_slo_est_lda_tag_rom_sun_jpn_knd_kor_pol_eng_igb_mol_mly_ctl_hau_jav_mnd_krd_tsn_glc_wly_urd_swe_hin_alb_qcu_grk_arw_ukr_dgb_tig_pan_amh_ger_ind_rus_ses_bos_xho_bat_tha_anl_tml_bem_ewe_aze_ita_scr_uzb_cic_vie_aeg_ven_yor_zul	-0.331991268620513	-0.786283087950443	0.433700580218649
438	heb_grk_zul_guj_owc_mlt_sod_spa_aze_azi_dyu_jav_dgb_swe_rus_bsq_ger_wly_ses_mnd_lat_ben_swt_ukr_swa_pol_hun_ewe_bam_fin_arw_amr_geo_dut_krd_por_slo_gam_hau_ctl_est_fbf_tag_pan_ind_jpn_tml_kor_bos_svk_tsn_urd_sun_afr_anl_mly_cnt_eng_ven_lit_chh_prs_alb_mcd_scr_qcu_mol_hin_fre_igb_sid_rom_tig_ita_mao_cze_lda_nor_yor_bat_tha_aeg_knd_moo_tsw_uzb_glc_bul_tur_bem_vie_amh_xho_cic_akn	-0.325893239572626	-0.770987119241562	0.442668956828269
439	owc_swe_akn_scr_tig_amr_aeg_grk_uzb_tur_ven_ind_bem_hin_ger_bsq_prs_sid_fbf_mnd_cze_ukr_moo_lit_xho_arw_hun_zul_tsw_est_mcd_amh_geo_pol_svk_alb_mol_wly_anl_rom_fin_swt_mao_eng_tag_jpn_tml_kor_glc_por_dgb_lat_sun_afr_sod_jav_cnt_ben_cic_pan_gam_nor_ctl_krd_bos_qcu_dut_guj_slo_lda_chh_spa_hau_fre_mly_bul_bam_urd_igb_bat_tha_mlt_knd_yor_dyu_azi_ita_rus_aze_ewe_vie_heb_tsn_ses_swa	0.10577981972398	0.24898855666951	0.803918690725538
440	amr_cze_cic_rus_gam_sod_amh_ctl_azi_uzb_dgb_bat_tsw_pan_lit_bsq_bos_heb_lda_mnd_eng_nor_ewe_ben_swa_ita_hun_yor_ven_est_ukr_wly_geo_lat_ger_bul_svk_mlt_hau_mcd_fin_bem_tag_alb_jav_jpn_tml_kor_pol_slo_fbf_dut_ind_afr_aeg_mao_cnt_fre_bam_grk_chh_guj_spa_mol_arw_qcu_prs_por_swe_xho_owc_rom_tig_scr_mly_glc_zul_urd_ses_sun_tha_sid_knd_tsn_dyu_aze_hin_krd_tur_akn_vie_anl_igb_swt_moo	-0.136588083223942	-0.322222310333305	0.748007498726625
441	wly_pol_lda_mol_gam_sid_heb_rom_tur_uzb_ven_jav_tsw_bos_dut_bsq_afr_tig_bem_mnd_urd_ben_yor_rus_akn_bul_fin_swt_tsn_hun_swe_hau_geo_por_ukr_ita_spa_chh_owc_mcd_est_ewe_sun_svk_bat_jpn_tml_kor_ctl_nor_zul_krd_mao_eng_amh_ind_cnt_lit_fbf_cze_aeg_slo_lat_alb_glc_qcu_grk_pan_arw_bam_amr_ger_sod_hin_tag_fre_cic_scr_swa_mly_tha_mlt_knd_xho_ses_azi_guj_prs_aze_moo_vie_anl_dyu_dgb_igb	-0.231804305720249	-0.548235108423701	0.584844086735353
442	heb_slo_dyu_lat_sod_hau_sid_dut_azi_tur_tsw_mao_moo_por_cze_bsq_alb_mlt_igb_cnt_svk_ger_lda_rus_swt_ukr_est_xho_bam_hun_grk_anl_geo_ctl_fre_bos_guj_owc_amr_hin_fin_zul_sun_arw_mly_jpn_knd_kor_krd_bul_ven_ben_ind_spa_gam_bat_mnd_nor_tsn_glc_amh_pan_mol_swe_scr_qcu_lit_afr_urd_ses_tig_ita_aeg_eng_tag_pol_akn_mcd_bem_jav_tha_wly_tml_dgb_swa_aze_rom_prs_uzb_fbf_vie_chh_yor_cic_ewe	-0.459410945482115	-1.09109640809519	0.278049234344265
443	wly_mcd_igb_mol_hau_mlt_chh_alb_azi_aze_tsn_tag_tsw_hin_krd_bsq_scr_sod_ses_cnt_slo_bul_bam_ctl_xho_pan_fin_zul_ven_est_por_tig_geo_rom_fre_lat_dut_amh_aeg_bos_hun_dyu_jav_ger_mao_jpn_tml_kor_ben_arw_yor_swe_mly_cze_gam_sun_mnd_guj_dgb_glc_heb_spa_lit_svk_prs_qcu_urd_pol_grk_swa_sid_rus_anl_nor_bat_ukr_moo_eng_cic_ind_tha_amr_knd_fbf_lda_tur_ita_afr_uzb_akn_vie_owc_ewe_bem_swt	-0.209182749163945	-0.494202201242316	0.622328701579547
444	amh_scr_dgb_mol_tig_aeg_anl_arw_tur_uzb_cic_bat_fbf_svk_urd_bsq_glc_gam_xho_mnd_eng_nor_zul_mcd_ses_ita_fin_lda_akn_est_alb_wly_geo_bul_ger_slo_rom_sod_amr_dut_hun_tsn_tag_ben_mao_jpn_tml_kor_prs_por_moo_pan_mly_grk_heb_sun_cnt_fre_ven_bos_hau_pol_swe_lat_cze_qcu_guj_rus_spa_bem_sid_hin_mlt_krd_jav_afr_swt_ukr_ewe_ind_tha_owc_knd_dyu_yor_aze_lit_ctl_azi_swa_vie_chh_tsw_bam_igb	0.113533804163188	0.267092443990493	0.789989370699897
445	anl_svk_yor_scr_aeg_amr_owc_lat_azi_tur_swt_mly_dyu_glc_por_bsq_spa_heb_akn_cnt_nor_hin_zul_bul_ven_krd_hun_dgb_tsw_est_swe_hau_geo_dut_mol_mcd_bos_mlt_chh_pan_fin_ewe_sun_ctl_bat_jpn_tml_kor_ben_rom_bam_rus_jav_ita_wly_mao_mnd_grk_tsn_ukr_sod_urd_eng_alb_lit_qcu_ger_pol_cze_fbf_gam_slo_amh_arw_tag_prs_lda_guj_swa_ind_tha_tig_knd_ses_cic_aze_fre_afr_uzb_bem_vie_sid_xho_igb_moo	0.163025548448313	0.383891513382205	0.70193513738876
446	mlt_lit_igb_nor_anl_amh_sid_ger_uzb_aze_yor_tag_tsw_ctl_fre_bsq_guj_tig_zul_cnt_urd_rom_moo_cze_dgb_spa_est_ses_akn_hun_grk_sod_geo_scr_ben_dut_pan_owc_aeg_krd_fin_swt_bat_ita_sun_jpn_tml_kor_hin_pol_xho_eng_mly_glc_wly_mao_mnd_rus_bem_bos_gam_arw_bul_mol_slo_qcu_prs_swe_ukr_lda_heb_svk_hau_afr_jav_alb_swa_mcd_ven_ind_tha_chh_knd_cic_tsn_tur_por_lat_azi_ewe_vie_amr_bam_fbf_dyu	-0.0853395949095497	-0.201183222753024	0.840994671564455
447	mlt_glc_ewe_cze_heb_hau_aeg_svk_azi_tur_dgb_sun_fbf_rom_ukr_bsq_mol_sod_lda_cnt_eng_alb_igb_pan_zul_swe_hun_akn_swa_fin_grk_owc_geo_ger_bul_lit_rus_wly_gam_mcd_est_ven_tag_afr_bat_jpn_tml_kor_arw_scr_yor_slo_jav_hin_amr_mly_mnd_guj_bam_spa_chh_dut_pol_ben_ctl_qcu_nor_krd_por_xho_tig_urd_anl_lat_mao_ita_bem_bos_dyu_ind_tha_amh_knd_tsw_swt_uzb_fre_prs_aze_tsn_vie_sid_ses_moo_cic	0.237503838012298	0.55777017311538	0.578341517455471
448	mlt_scr_bem_lit_sod_wly_hau_fre_azi_uzb_swt_mly_fbf_swe_mcd_bsq_hin_anl_akn_cnt_guj_grk_yor_arw_zul_afr_fin_moo_ses_hun_rom_amr_geo_ben_glc_prs_ukr_sid_tig_eng_est_xho_bat_urd_ind_jpn_knd_kor_dut_pan_ven_lat_sun_rus_owc_jav_mnd_ctl_igb_por_gam_cze_slo_spa_krd_qcu_mol_bos_pol_tsn_aeg_ita_chh_alb_mao_svk_cic_bul_dyu_tag_tha_amh_tml_swa_dgb_aze_ger_nor_tur_bam_vie_heb_tsw_lda_ewe	-0.529800234174995	-1.26117544930882	0.210400143939197
449	amh_fre_cic_spa_gam_hau_aeg_glc_aze_tur_bam_mly_zul_pol_ita_bsq_ben_owc_moo_cnt_ctl_ukr_tsw_lit_lda_cze_fin_akn_swt_hun_rus_sid_geo_eng_bos_alb_bul_chh_mlt_prs_est_dyu_tag_swe_ind_jpn_tml_kor_nor_scr_yor_urd_mao_hin_sod_bat_mnd_pan_fbf_mcd_anl_svk_krd_ger_por_qcu_dut_rom_mol_ewe_tig_guj_wly_slo_sun_lat_ven_afr_tsn_jav_tha_amr_knd_xho_dgb_azi_grk_arw_uzb_swa_vie_heb_igb_ses_bem	-0.534020439798737	-1.27210986016883	0.206505760543894
450	wly_glc_swt_svk_gam_owc_tig_eng_uzb_azi_cic_mao_moo_grk_guj_bsq_pan_mlt_akn_cnt_afr_por_fbf_ger_dgb_lit_fin_ewe_ven_hun_fre_sod_geo_krd_ukr_arw_scr_anl_amh_prs_est_dyu_bat_ita_ind_jpn_knd_kor_ctl_swe_zul_spa_jav_ben_amr_mly_mnd_urd_yor_nor_aeg_bul_rom_rus_lat_qcu_slo_bos_mcd_xho_heb_hin_chh_dut_sun_mol_igb_pol_tsn_tag_tha_sid_tml_tsw_bem_tur_alb_cze_aze_bam_vie_hau_lda_ses_swa	-0.218814879770775	-0.517720701375248	0.605882514155362
451	amr_eng_tsw_mcd_owc_aeg_hau_ctl_uzb_azi_ven_mly_cic_mol_bos_bsq_fre_wly_igb_cnt_bul_arw_bam_ukr_moo_afr_est_dyu_yor_fin_rus_amh_geo_ben_spa_glc_slo_anl_mlt_scr_hun_swa_bat_pol_jav_jpn_knd_kor_prs_hin_ewe_svk_ind_guj_sod_tag_mnd_swe_xho_por_heb_ger_rom_nor_krd_qcu_lat_alb_pan_ses_gam_dut_tig_ita_mao_grk_bem_cze_lda_sun_tha_sid_tml_dgb_akn_aze_urd_lit_tur_swt_vie_chh_fbf_tsn_zul	-0.244591722253301	-0.577951633039195	0.564693576666048
452	heb_rom_ses_afr_tig_amr_owc_eng_uzb_tur_swt_mao_yor_pan_grk_bsq_prs_hau_ven_mnd_dut_lit_bem_hin_fbf_svk_fin_akn_xho_est_glc_chh_geo_ctl_arw_bos_mcd_amh_aeg_spa_hun_zul_jav_scr_tag_jpn_tml_kor_urd_swe_ewe_ger_ind_por_wly_sun_cnt_alb_tsw_bul_mlt_krd_cze_rus_ita_qcu_fre_lat_nor_dgb_gam_slo_sod_mol_bat_guj_moo_ukr_igb_mly_tha_anl_knd_dyu_bam_aze_ben_pol_azi_tsn_vie_sid_lda_swa_cic	-0.711922828793703	-1.70478320080384	0.0915734401558239
453	gam_eng_fbf_ctl_tig_sid_hau_slo_uzb_aze_akn_mly_swt_por_mol_bsq_ita_mlt_lda_cnt_prs_rom_xho_krd_bam_cze_est_swa_ven_hun_pol_amh_geo_glc_mcd_alb_lat_wly_anl_spa_fin_cic_mao_bul_ind_jpn_knd_kor_dut_fre_tsn_bos_tag_rus_amr_sun_mnd_ukr_yor_urd_chh_lit_nor_ger_guj_qcu_grk_swe_ben_dyu_aeg_pan_owc_arw_jav_svk_igb_hin_moo_bat_tha_heb_tml_bem_tsw_azi_scr_afr_tur_ses_vie_sod_dgb_zul_ewe	-0.144011683204984	-0.339567375949793	0.734948002496108
454	hau_lit_ewe_ita_anl_mlt_sid_prs_aze_azi_bam_mly_cic_nor_guj_bsq_svk_owc_swa_mnd_mol_dut_xho_krd_tsw_pan_est_swt_yor_hun_ctl_chh_geo_lat_por_urd_afr_aeg_tig_rom_fin_bem_mao_grk_bat_jpn_tml_kor_glc_scr_akn_bos_sun_mcd_gam_jav_cnt_spa_ven_cze_heb_rus_slo_pol_bul_qcu_ger_ukr_eng_fbf_wly_hin_amh_ben_tag_swe_igb_fre_dyu_ind_tha_amr_knd_dgb_zul_tur_arw_alb_uzb_moo_vie_sod_ses_tsn_lda	-0.0167675873324793	-0.0395167430734159	0.968563112869913
455	hau_arw_akn_guj_wly_mlt_gam_glc_aze_tur_xho_sun_igb_nor_fre_bsq_rus_chh_lda_mnd_mcd_alb_tsn_dut_fbf_spa_fin_ewe_swt_est_lit_heb_geo_urd_mol_slo_bos_tig_owc_ben_hun_ses_bat_bul_jav_jpn_knd_kor_scr_lat_dgb_prs_mao_por_amr_mly_cnt_ukr_tsw_krd_amh_svk_cze_eng_grk_qcu_ger_afr_rom_ven_aeg_ita_sid_ctl_ind_hin_dyu_pol_bam_tag_tha_sod_tml_yor_moo_azi_pan_swe_uzb_cic_vie_anl_zul_swa_bem	0.358817924875282	0.847318373709497	0.398992988855436
456	heb_nor_tsw_krd_gam_mlt_hau_alb_azi_uzb_ewe_ind_swt_rom_arw_bsq_grk_owc_tsn_cnt_scr_ita_bem_mcd_dgb_spa_hun_ses_zul_fin_bul_aeg_geo_guj_afr_prs_ben_amh_wly_pan_est_igb_mao_fre_sun_jpn_knd_kor_hin_bos_lda_lit_jav_pol_amr_bat_mnd_ger_fbf_swe_chh_cze_urd_rus_svk_qcu_glc_eng_ukr_ven_sid_slo_tig_dut_mly_ctl_cic_por_swa_tag_tha_sod_tml_akn_yor_tur_lat_mol_aze_xho_vie_anl_bam_dyu_moo	-1.22741591098471	-3.04806843550839	0.00299862030263428
457	gam_afr_yor_pan_mlt_heb_amr_mcd_uzb_aze_lda_mao_akn_cze_spa_bsq_glc_owc_dyu_mnd_slo_rom_ven_eng_tsn_swe_fin_fbf_swa_est_dut_sid_geo_ger_pol_ukr_hin_amh_aeg_ita_hun_tsw_bat_scr_jav_jpn_tml_kor_lit_ctl_ewe_bul_tag_prs_wly_mly_cnt_fre_moo_urd_tig_svk_lat_nor_alb_qcu_grk_bos_rus_ses_sod_arw_chh_krd_ind_por_xho_ben_igb_sun_tha_anl_knd_zul_dgb_tur_mol_guj_azi_bem_vie_hau_bam_cic_swt	-0.810122440443628	-1.951667675878	0.0539863417682972
458	chh_pan_bem_urd_aeg_amr_amh_cze_aze_azi_akn_ind_lda_glc_lit_bsq_scr_gam_yor_mnd_rus_rom_tsw_arw_tsn_mol_fin_fbf_bam_hun_swe_owc_geo_ctl_lat_prs_bos_sod_wly_spa_est_ewe_tag_grk_bat_jpn_tml_kor_alb_ben_swt_krd_mly_eng_sid_mao_cnt_ger_cic_ukr_mlt_fre_slo_mcd_guj_qcu_pol_ita_bul_ses_tig_por_heb_nor_sun_afr_moo_hin_zul_jav_tha_hau_knd_igb_dyu_uzb_svk_dut_tur_dgb_vie_anl_swa_ven_xho	0.250263364514931	0.589306074686029	0.557084834522108
459	gam_rom_moo_lat_mlt_owc_amh_ukr_tur_aze_tsn_mly_bam_arw_slo_bsq_alb_chh_fbf_cnt_lit_rus_xho_pan_akn_bul_est_swt_dyu_fin_mcd_sid_geo_krd_prs_urd_ben_anl_wly_cze_hun_ven_ind_grk_mao_jpn_tml_kor_hin_por_dgb_afr_bat_swe_amr_tag_mnd_scr_cic_guj_aeg_nor_dut_ger_bos_qcu_mol_ita_eng_ses_hau_spa_sod_fre_jav_svk_zul_ctl_tsw_sun_tha_tig_knd_igb_swa_uzb_pol_glc_azi_ewe_vie_heb_lda_bem_yor	0.421700822676255	0.995630959249846	0.322012974349491
460	sid_afr_dgb_dut_heb_sod_tig_ita_uzb_aze_dyu_jav_bem_lat_swe_bsq_nor_aeg_ewe_mnd_eng_lit_akn_bul_zul_alb_est_tsn_ses_fin_pol_anl_geo_prs_bos_rom_grk_amr_mlt_ben_hun_swt_mao_krd_ind_jpn_knd_kor_ukr_scr_ven_svk_bat_cze_owc_mly_cnt_fre_igb_mcd_chh_hin_arw_glc_guj_qcu_slo_ger_ctl_tsw_hau_mol_amh_urd_sun_por_lda_pan_moo_tag_tha_wly_tml_xho_cic_azi_spa_rus_tur_swa_vie_gam_bam_fbf_yor	-0.283207493974124	-0.669339747277443	0.504937099725506
461	heb_arw_moo_ger_chh_tig_wly_glc_uzb_aze_tsn_mao_tsw_ctl_lit_bsq_rom_gam_akn_mnd_ita_mcd_bam_alb_bem_eng_est_dyu_yor_fin_grk_sod_geo_svk_scr_urd_pol_hau_owc_prs_hun_ewe_tag_por_jav_jpn_knd_kor_nor_hin_lda_fre_bat_lat_amh_ind_cnt_pan_ses_spa_amr_mol_ben_guj_cze_qcu_krd_ukr_afr_fbf_mlt_swe_sid_bul_mly_dut_zul_bos_cic_sun_tha_aeg_tml_ven_igb_tur_slo_rus_azi_swa_vie_anl_swt_dgb_xho	-0.634073610831818	-1.51796075448444	0.13241647811206
462	hau_krd_ewe_prs_mlt_amr_aeg_cze_azi_tur_dgb_tag_bam_scr_swe_bsq_guj_amh_swa_mnd_ben_fre_ses_urd_lda_eng_hun_igb_xho_est_svk_heb_geo_grk_ukr_spa_dut_gam_sod_mcd_fin_swt_mly_hin_bat_jpn_knd_kor_rom_rus_tsw_slo_sun_lat_tig_ind_cnt_pan_yor_alb_sid_lit_afr_bul_pol_qcu_por_glc_bos_tsn_chh_ger_wly_arw_jav_ita_moo_mol_fbf_mao_tha_anl_tml_dyu_bem_uzb_ctl_nor_aze_akn_vie_owc_ven_zul_cic	-0.851650979309787	-2.05543141944722	0.0426410471720894
463	sid_krd_ewe_pol_mlt_chh_hau_swe_uzb_azi_tsw_ind_akn_glc_slo_bsq_ger_sod_dgb_cnt_hin_nor_cic_prs_dyu_svk_fin_swt_ses_est_cze_gam_geo_bos_eng_fre_arw_owc_tig_lat_hun_xho_mly_mol_mao_jpn_tml_kor_spa_alb_lda_scr_sun_rom_anl_tag_mnd_ita_fbf_ben_wly_ctl_mcd_urd_rus_qcu_dut_guj_bul_tsn_aeg_grk_amh_lit_jav_pan_ven_afr_bem_bat_tha_amr_knd_bam_yor_tur_por_ukr_aze_swa_vie_heb_zul_igb_moo	0.224269303315288	0.527787159607898	0.598904084818205
464	tig_bos_ses_lit_mlt_amh_chh_alb_azi_uzb_bem_bat_lda_eng_pan_bsq_nor_anl_tsw_mnd_ben_urd_swt_prs_akn_swe_fin_ewe_moo_hun_hin_sod_geo_ita_ctl_mol_spa_owc_gam_cze_est_dyu_mly_ukr_mao_jpn_knd_kor_guj_grk_fbf_rom_sun_fre_aeg_jav_cnt_slo_tsn_bul_heb_krd_rus_svk_dut_qcu_glc_ger_pol_igb_hau_afr_amr_mcd_ind_por_yor_arw_xho_tag_tha_wly_tml_bam_dgb_aze_scr_lat_tur_ven_vie_sid_swa_cic_zul	0.277345791288386	0.652889561941466	0.515438223786683
465	anl_dut_yor_lat_wly_owc_gam_krd_uzb_aze_swt_ind_igb_ctl_nor_bsq_rus_amh_ewe_mnd_pan_ita_dyu_por_swa_glc_est_ses_bam_fin_scr_chh_geo_guj_ben_cze_fre_sid_hau_rom_hun_moo_sun_spa_jav_jpn_tml_kor_prs_lit_cic_swe_bat_mol_sod_mly_cnt_svk_lda_eng_heb_ukr_bul_mcd_pol_qcu_alb_bos_arw_fbf_amr_grk_tig_afr_tag_urd_zul_hin_xho_mao_tha_aeg_knd_ven_tsn_azi_slo_ger_tur_dgb_vie_mlt_akn_bem_tsw	-0.345784201354185	-0.818631454840724	0.415089450004679
466	anl_fre_ses_lat_hau_sid_owc_pan_azi_tur_tsw_sun_dyu_glc_swe_bsq_ita_aeg_swt_mnd_pol_scr_bem_slo_fbf_svk_hun_ewe_dgb_est_dut_chh_geo_rus_bul_guj_krd_amh_tig_hin_fin_akn_mly_rom_mao_jpn_knd_kor_ukr_por_yor_lit_ind_afr_mlt_bat_cnt_arw_ven_ger_heb_ctl_mol_cze_grk_qcu_spa_mcd_alb_lda_gam_eng_sod_ben_tag_prs_moo_nor_cic_jav_tha_wly_tml_zul_tsn_uzb_urd_bos_aze_igb_vie_amr_swa_xho_bam	-0.267545913866138	-0.632206867033147	0.528802905294195
467	heb_ger_swt_glc_chh_sid_gam_ukr_uzb_tur_fbf_jav_tsw_spa_prs_bsq_krd_tig_dgb_cnt_guj_bos_igb_fre_ven_por_fin_bem_ewe_hun_mcd_anl_geo_slo_svk_urd_grk_hau_mlt_mol_est_swa_mao_eng_bat_jpn_knd_kor_alb_pan_dyu_lat_sun_lit_sod_ind_mnd_afr_yor_nor_owc_pol_bul_hin_ben_qcu_ctl_rom_swe_ses_amh_dut_amr_ita_tag_rus_lda_scr_moo_mly_tha_aeg_tml_cic_tsn_aze_cze_arw_azi_bam_vie_wly_zul_xho_akn	-0.712227744109345	-1.71201044751297	0.0902275531443177
468	amh_bos_moo_guj_heb_sod_mlt_ctl_aze_tur_bem_sun_cic_arw_krd_bsq_bul_anl_zul_mnd_ger_rus_ven_lat_lda_cze_est_dyu_swa_fin_dut_aeg_geo_glc_svk_por_swe_chh_tig_grk_hun_bam_bat_ita_jav_jpn_tml_kor_nor_ukr_ewe_rom_mao_prs_owc_ind_cnt_slo_dgb_pan_wly_ben_fre_pol_urd_qcu_eng_scr_alb_tsn_sid_hin_hau_afr_tag_lit_akn_spa_swt_mly_tha_gam_knd_ses_xho_uzb_mcd_mol_azi_yor_vie_amr_fbf_igb_tsw	-0.632365613083867	-1.51217891619065	0.133879157146714
469	amh_ger_swa_glc_mlt_tig_amr_ctl_azi_tur_tsn_ind_zul_slo_prs_bsq_lat_aeg_tsw_mnd_pan_alb_dyu_hin_xho_spa_fin_lda_moo_est_pol_gam_geo_mol_mcd_guj_ita_sod_chh_cze_hun_bam_tag_rus_bat_jpn_knd_kor_por_dut_ven_arw_mao_bul_hau_mly_cnt_krd_yor_nor_anl_bos_scr_swe_fre_qcu_svk_ukr_lit_igb_owc_rom_sid_urd_sun_grk_cic_ben_dgb_jav_tha_heb_tml_fbf_bem_uzb_eng_afr_aze_swt_vie_wly_akn_ses_ewe	0.216238361627335	0.509389417146632	0.611685875577685
470	mlt_ctl_ven_arw_amr_chh_hau_scr_azi_tur_ewe_sun_yor_rom_bos_bsq_guj_sod_xho_cnt_slo_cze_bem_ben_lda_ita_est_dyu_dgb_hun_ukr_sid_geo_afr_eng_prs_mcd_heb_gam_dut_fin_akn_mly_bul_ind_jpn_knd_kor_hin_pan_swt_urd_jav_krd_wly_mao_mnd_ger_moo_alb_tig_rus_lit_lat_fre_qcu_swe_glc_pol_cic_aeg_mol_owc_nor_tag_svk_swa_spa_ses_bat_tha_anl_tml_tsn_fbf_uzb_grk_por_aze_bam_vie_amh_tsw_zul_igb	-0.458600352525105	-1.09160968949953	0.277824653132111
471	sid_afr_ewe_arw_sod_gam_anl_por_azi_uzb_fbf_mao_igb_eng_glc_bsq_mol_owc_bem_cnt_pan_spa_swt_prs_moo_lit_est_ses_zul_fin_fre_hau_geo_urd_ctl_nor_rus_wly_amr_ger_hun_dgb_sun_guj_mly_jpn_tml_kor_svk_ita_tsw_lat_bat_grk_chh_ind_mnd_alb_akn_scr_tig_krd_slo_bos_hin_qcu_bul_pol_swe_yor_amh_cze_heb_ukr_jav_mcd_xho_rom_cic_tag_tha_aeg_knd_ven_bam_tur_dut_ben_aze_swa_vie_mlt_lda_tsn_dyu	-0.463832581242819	-1.10122787383387	0.273639514831728
472	amr_ben_swa_ita_mlt_heb_gam_fre_aze_azi_bam_mly_moo_pan_por_bsq_krd_aeg_xho_cnt_guj_glc_ewe_rom_tsw_ukr_fin_bem_zul_est_lit_sod_geo_svk_dut_alb_eng_anl_amh_nor_hun_akn_bat_ctl_mao_jpn_knd_kor_swe_arw_ven_scr_sun_ger_owc_jav_mnd_bul_tsn_bos_sid_rus_pol_lat_prs_qcu_cze_slo_grk_igb_hau_hin_wly_mcd_tag_urd_dyu_afr_dgb_ind_tha_chh_tml_ses_lda_uzb_spa_mol_tur_fbf_vie_tig_swt_yor_cic	-0.381099243765185	-0.903412667161879	0.368641036623761
473	aeg_rom_akn_cze_gam_amr_tig_dut_uzb_azi_xho_mly_tsw_spa_pan_bsq_ger_wly_ven_mnd_glc_slo_lda_arw_fbf_rus_est_yor_ses_fin_guj_mlt_geo_grk_alb_prs_nor_owc_sid_bos_hun_moo_bat_urd_ind_jpn_tml_kor_ukr_mol_zul_ctl_tag_ita_sod_mao_cnt_mcd_dgb_por_heb_ben_afr_lit_pol_qcu_lat_scr_krd_dyu_anl_bul_hau_swe_sun_svk_bem_hin_bam_jav_tha_chh_knd_ewe_swa_tur_fre_eng_aze_swt_vie_amh_tsn_cic_igb	0.194387865279106	0.457730919871436	0.648213399449097
474	wly_afr_bem_ukr_owc_sid_heb_rus_aze_tur_zul_ind_moo_nor_urd_bsq_pan_mlt_igb_cnt_ger_ctl_tsw_bos_cic_por_fin_akn_dyu_hun_lat_aeg_geo_dut_guj_cze_krd_amh_tig_arw_est_tsn_sun_svk_jav_jpn_tml_kor_grk_scr_bam_ita_bat_rom_chh_mao_mnd_glc_ven_hin_amr_eng_mol_slo_spa_qcu_pol_ben_swe_yor_sod_alb_anl_lit_tag_prs_swa_fre_ses_mly_tha_gam_knd_lda_fbf_uzb_mcd_bul_azi_xho_vie_hau_ewe_swt_dgb	-0.118545325585328	-0.279514726622996	0.780470535184836
475	chh_swe_dyu_svk_anl_amr_sod_hin_uzb_azi_dgb_ind_moo_ita_nor_bsq_spa_aeg_bem_mnd_ukr_bul_cic_rus_bam_prs_fin_tsw_lda_hun_lat_sid_geo_ben_glc_fre_ger_mlt_amh_krd_est_xho_jav_rom_mly_jpn_knd_kor_ctl_lit_akn_scr_bat_pol_owc_mao_cnt_guj_fbf_urd_tig_eng_dut_mol_afr_qcu_pan_slo_alb_ven_hau_bos_heb_mcd_tag_grk_yor_arw_tsn_sun_tha_wly_tml_swa_ewe_tur_por_cze_aze_zul_vie_gam_igb_swt_ses	0.44295542607119	1.0448162825881	0.298816047061472
476	mlt_dut_ewe_por_hau_sid_heb_pol_aze_uzb_bam_bat_cic_cze_ger_bsq_ukr_gam_tsn_mnd_krd_ita_swa_guj_xho_ben_hun_akn_tsw_fin_glc_anl_geo_swe_scr_hin_bul_sod_aeg_pan_est_swt_jav_grk_mao_jpn_tml_kor_afr_prs_lda_svk_mly_rus_wly_ind_cnt_urd_yor_ctl_tig_eng_slo_mcd_rom_qcu_mol_nor_spa_ses_amh_fre_owc_lat_tag_arw_igb_alb_moo_sun_tha_amr_knd_bem_zul_tur_lit_bos_azi_dgb_vie_chh_fbf_dyu_ven	-1.18535790454455	-2.92991474604527	0.00426520118618166
477	anl_ctl_tsn_guj_tig_owc_sid_por_aze_tur_ewe_mly_fbf_nor_slo_bsq_alb_aeg_bam_cnt_afr_arw_igb_ita_lda_fre_hun_cic_dyu_fin_eng_heb_geo_swe_glc_bul_hin_chh_amh_scr_est_bem_ind_rus_bat_jpn_knd_kor_grk_urd_moo_dut_mao_pol_wly_jav_mnd_prs_xho_mol_gam_cze_bos_ger_ukr_qcu_pan_krd_rom_tsw_hau_mcd_amr_svk_tag_ben_dgb_spa_yor_sun_tha_mlt_tml_swt_zul_uzb_lit_lat_azi_akn_vie_sod_swa_ses_ven	-0.746671860651893	-1.7959130365631	0.0757557427228205
478	amr_dut_swt_grk_sid_aeg_mlt_swe_aze_azi_bam_tag_igb_guj_ita_bsq_bul_gam_ven_mnd_por_alb_tsw_ben_ses_svk_est_akn_tsn_fin_arw_wly_geo_scr_ukr_ger_ctl_heb_sod_urd_hun_moo_sun_nor_ind_jpn_knd_kor_spa_afr_lda_mol_bat_lit_chh_jav_cnt_prs_cic_pol_amh_eng_bos_hin_mcd_qcu_rus_krd_rom_bem_hau_cze_tig_glc_mly_lat_fbf_slo_ewe_mao_tha_owc_tml_swa_xho_tur_fre_pan_uzb_dyu_vie_anl_dgb_yor_zul	-0.879783825568765	-2.12711020369922	0.0360574936511178
479	aeg_ben_ses_urd_heb_wly_tig_swe_aze_azi_cic_jav_moo_slo_grk_bsq_dut_sid_swa_cnt_cze_glc_akn_spa_xho_rom_fin_bem_tsw_hun_fre_chh_geo_scr_alb_por_ita_amh_amr_ger_est_bam_sun_mol_mao_jpn_knd_kor_lat_prs_dyu_bul_bat_ctl_gam_tag_mnd_eng_ewe_hin_anl_mcd_ukr_pol_bos_qcu_svk_arw_lit_lda_owc_nor_mlt_krd_ind_afr_yor_guj_swt_mly_tha_hau_tml_igb_ven_uzb_pan_rus_tur_dgb_vie_sod_zul_fbf_tsn	-0.3387498769478	-0.801628732914665	0.424811251739401
480	heb_prs_moo_urd_aeg_sod_owc_ger_tur_aze_ven_mly_xho_ukr_afr_bsq_fre_amh_ewe_mnd_ben_spa_lda_arw_bem_grk_hun_dyu_yor_fin_ita_mlt_geo_lit_svk_bos_rus_anl_amr_nor_est_tsw_bat_mcd_jav_jpn_knd_kor_mol_ctl_tsn_hin_sun_krd_hau_mao_cnt_alb_swt_glc_wly_guj_eng_bul_pan_qcu_swe_cze_rom_zul_sid_scr_gam_pol_ind_lat_ses_por_akn_tag_tha_tig_tml_dgb_cic_uzb_dut_slo_azi_bam_vie_chh_swa_fbf_igb	-0.52200616590715	-1.24447640473197	0.216451444557977
481	wly_lat_swa_afr_mlt_tig_amh_mcd_azi_tur_cic_jav_akn_guj_swe_bsq_glc_aeg_tsn_cnt_por_rom_xho_alb_swt_pol_hun_moo_igb_est_slo_amr_geo_bos_lit_krd_eng_sod_heb_cze_fin_lda_ind_prs_tag_jpn_knd_kor_grk_urd_dgb_fre_mao_mol_chh_sun_mnd_nor_zul_scr_hau_hin_svk_ger_ctl_qcu_spa_rus_bul_bam_anl_arw_sid_ita_mly_dut_bem_ukr_tsw_bat_tha_gam_tml_fbf_ven_uzb_pan_ben_aze_ses_vie_owc_ewe_dyu_yor	-0.27833576123782	-0.658694277431238	0.511719622331817
482	hau_ben_akn_lat_gam_mlt_amh_bos_aze_azi_dgb_sun_swt_ita_rom_bsq_mol_wly_yor_cnt_prs_fre_ewe_hin_ses_pan_est_ven_bam_fin_cze_aeg_geo_swe_grk_pol_spa_sid_heb_rus_hun_moo_bat_mcd_jav_jpn_knd_kor_glc_lit_cic_dut_ind_urd_sod_mly_mnd_afr_igb_krd_anl_alb_nor_ukr_svk_qcu_guj_ger_eng_xho_tig_slo_owc_scr_tag_ctl_fbf_por_bem_mao_tha_chh_tml_dyu_lda_tur_arw_bul_uzb_tsn_vie_amr_swa_zul_tsw	-0.329345414290858	-0.780336537884427	0.437174431026123
483	tig_glc_igb_arw_sod_owc_mlt_ctl_aze_azi_dgb_mao_bam_scr_urd_bsq_afr_gam_swa_mnd_pan_rus_tsn_ben_moo_eng_hun_fbf_zul_est_fre_wly_geo_alb_pol_ger_por_amh_aeg_krd_fin_tsw_mly_ita_tag_jpn_knd_kor_grk_bul_ewe_mol_bat_slo_sid_ind_cnt_bos_xho_cze_chh_lit_guj_mcd_rom_qcu_svk_prs_nor_cic_heb_dut_amr_ukr_sun_hin_akn_lat_yor_jav_tha_hau_tml_dyu_bem_tur_swe_spa_uzb_ven_vie_anl_swt_ses_lda	-0.29190006811616	-0.690447851845917	0.491632185934105
484	aeg_hin_akn_arw_amh_amr_heb_bul_azi_aze_moo_sun_ses_mol_pan_bsq_rus_chh_tsn_cnt_svk_eng_lda_por_tsw_krd_fin_igb_swt_hun_swe_wly_geo_lit_ctl_prs_guj_sod_hau_spa_est_xho_mly_ukr_jav_jpn_tml_kor_cze_nor_ven_afr_ind_glc_anl_mao_mnd_scr_bem_bos_mlt_lat_mcd_slo_alb_qcu_rom_ben_urd_swa_tig_ita_sid_pol_tag_fre_fbf_dut_dyu_bat_tha_owc_knd_dgb_cic_uzb_ger_grk_tur_zul_vie_gam_yor_bam_ewe	-0.0787435917859321	-0.185327585344471	0.853375691264505
485	chh_guj_swa_bos_amr_amh_hau_urd_tur_azi_lda_sun_dgb_rus_arw_bsq_lit_sod_ses_mnd_ctl_dut_ven_eng_tsn_por_est_igb_akn_fin_prs_anl_geo_afr_nor_hin_glc_sid_heb_lat_hun_xho_tag_alb_mly_jpn_tml_kor_ben_rom_fbf_pol_jav_mcd_mlt_mao_cnt_mol_moo_ita_tig_grk_scr_bul_spa_qcu_svk_krd_fre_bam_owc_cze_gam_slo_ind_pan_swt_ukr_cic_bat_tha_aeg_knd_ewe_bem_aze_swe_ger_uzb_yor_vie_wly_tsw_zul_dyu	-0.338228252016729	-0.801562569285371	0.424849344936738
486	gam_fre_ses_bul_aeg_chh_amr_ger_azi_uzb_tsw_sun_swt_rom_eng_bsq_grk_amh_dgb_cnt_swe_dut_swa_ita_fbf_mol_hun_zul_akn_fin_prs_tig_geo_lit_rus_alb_pol_heb_hau_nor_est_yor_bat_ctl_tag_jpn_knd_kor_urd_mcd_igb_lat_jav_afr_wly_mly_mnd_krd_tsn_ben_owc_por_ukr_slo_pan_qcu_guj_spa_hin_bam_anl_arw_sid_bos_ind_scr_ewe_cze_xho_mao_tha_mlt_tml_bem_lda_aze_glc_svk_tur_dyu_vie_sod_moo_cic_ven	-0.129270037540539	-0.304939239689376	0.761093824001563
487	mlt_por_ewe_ben_tig_amh_sid_nor_aze_uzb_akn_jav_dgb_lit_hin_bsq_glc_owc_ven_cnt_afr_swe_bam_prs_fbf_fre_est_zul_cic_hun_svk_aeg_geo_rus_urd_spa_ger_chh_gam_bul_fin_dyu_tag_ukr_bat_jpn_tml_kor_guj_mcd_lda_slo_mao_bos_wly_ind_mnd_ita_tsw_mol_heb_alb_krd_ctl_dut_qcu_pol_arw_eng_moo_sod_rom_anl_pan_sun_grk_ses_scr_swa_mly_tha_amr_knd_yor_igb_azi_cze_lat_tur_swt_vie_hau_xho_bem_tsn	-0.250515286620131	-0.592501980504043	0.554952408700506
488	heb_rom_xho_grk_wly_tig_amh_scr_uzb_tur_swt_sun_moo_ger_krd_bsq_ita_sod_fbf_mnd_bul_hin_yor_pol_ses_mol_est_igb_akn_hun_pan_owc_geo_slo_prs_por_mcd_mlt_chh_dut_fin_tsn_ind_spa_bat_jpn_tml_kor_lat_swe_dyu_alb_tag_cze_amr_mly_cnt_bos_swa_ben_hau_arw_afr_nor_fre_qcu_svk_glc_guj_cic_sid_lit_gam_urd_jav_ukr_bem_ctl_bam_mao_tha_aeg_knd_tsw_zul_aze_rus_eng_azi_lda_vie_anl_ewe_ven_dgb	-0.590844140858856	-1.41096142703364	0.161592464072795
489	amr_mol_swa_arw_hau_chh_owc_ukr_azi_aze_yor_jav_bam_rus_glc_bsq_nor_gam_fbf_cnt_hin_ger_lda_eng_tsn_prs_hun_moo_ses_fin_dut_anl_geo_mcd_alb_lat_urd_amh_sod_ctl_est_dgb_mly_lit_sun_jpn_tml_kor_svk_por_akn_cze_mao_ita_mlt_ind_mnd_bul_dyu_scr_aeg_spa_ben_grk_slo_qcu_rom_guj_bos_tsw_wly_afr_heb_pan_bat_swe_xho_pol_zul_tag_tha_tig_knd_ven_cic_uzb_krd_fre_tur_swt_vie_sid_bem_igb_ewe	0.231243349459541	0.544879381084082	0.587140761277766
490	tig_afr_yor_dut_hau_heb_amh_prs_azi_tur_cic_sun_ven_ctl_nor_bsq_lit_sod_moo_cnt_pan_glc_swt_hin_dyu_alb_fin_akn_dgb_hun_bul_owc_geo_ger_scr_urd_ukr_aeg_amr_rus_est_lda_tag_por_ind_jpn_tml_kor_spa_slo_bem_cze_bat_mol_mlt_mly_mnd_bos_xho_swe_gam_mcd_rom_arw_lat_qcu_grk_svk_ben_ses_chh_pol_sid_ita_mao_fre_zul_eng_tsw_jav_tha_wly_knd_swa_ewe_aze_krd_guj_uzb_fbf_vie_anl_igb_bam_tsn	-1.13056030388094	-2.79156897876812	0.00636599963753607
491	wly_krd_ven_glc_aeg_mlt_hau_dut_azi_aze_xho_jav_ewe_ctl_pol_bsq_guj_amh_moo_mnd_grk_urd_dyu_nor_dgb_lat_fin_cic_yor_hun_prs_sid_geo_arw_bos_ger_por_amr_chh_spa_est_igb_mly_ukr_sun_jpn_knd_kor_alb_slo_lda_ben_bat_fre_anl_tag_cnt_mol_tsw_afr_sod_eng_ita_pan_lit_qcu_svk_mcd_hin_fbf_heb_bul_gam_scr_mao_rus_akn_rom_zul_ind_tha_owc_tml_ses_bem_tur_cze_swe_uzb_tsn_vie_tig_bam_swa_swt	0.481356974639705	1.13724215498935	0.258358696032778
492	gam_ger_tsn_bul_aeg_sid_wly_bos_tur_uzb_moo_ind_lda_swe_urd_bsq_ita_sod_akn_cnt_arw_glc_swa_pan_swt_slo_hun_igb_ven_est_pol_amr_geo_spa_afr_alb_ctl_anl_owc_lit_fin_xho_bat_ukr_mao_jpn_knd_kor_hin_eng_ses_ben_jav_nor_heb_mly_mnd_mol_tsw_grk_hau_guj_svk_por_fre_qcu_prs_scr_dut_bem_mlt_lat_amh_rus_tag_krd_dyu_cze_bam_sun_tha_tig_tml_ewe_cic_azi_mcd_rom_aze_dgb_vie_chh_zul_yor_fbf	0.629581470560732	1.49055992919128	0.139461058062799
493	hau_fre_ven_scr_sod_owc_tig_rus_azi_tur_tsn_sun_akn_pan_ctl_bsq_grk_aeg_lda_mnd_por_guj_yor_prs_cic_svk_fin_tsw_fbf_hun_lat_heb_geo_lit_ben_arw_ger_chh_mlt_nor_est_moo_bat_dut_jav_jpn_knd_kor_slo_urd_xho_eng_tag_krd_amr_mao_cnt_spa_bam_glc_wly_alb_pol_mol_bul_qcu_rom_hin_ukr_ses_amh_mcd_gam_afr_mly_bos_igb_cze_dgb_ind_tha_sid_tml_zul_swa_aze_swe_ita_uzb_dyu_vie_anl_bem_ewe_swt	-0.746444406033227	-1.79351904113404	0.0761402546727581
494	tig_pol_tsw_ben_anl_heb_chh_grk_uzb_aze_xho_jav_lda_por_ctl_bsq_krd_amr_dyu_cnt_pan_afr_dgb_mcd_igb_urd_fin_ven_swt_hun_arw_wly_geo_svk_alb_ita_guj_hau_gam_rus_est_cic_bat_hin_mly_jpn_tml_kor_spa_ukr_fbf_nor_ind_prs_owc_tag_mnd_ger_tsn_lit_sid_scr_bul_glc_cze_qcu_swe_lat_rom_ewe_sod_fre_amh_bos_sun_mol_ses_dut_yor_mao_tha_aeg_knd_zul_akn_azi_eng_slo_tur_moo_vie_mlt_bam_swa_bem	-0.027294382134566	-0.0643067141781467	0.948864031239327
495	amr_arw_zul_prs_owc_hau_wly_afr_azi_tur_cic_sun_akn_grk_slo_bsq_alb_aeg_igb_mnd_nor_spa_lda_swe_swt_por_hun_bam_swa_fin_eng_anl_geo_hin_bul_urd_lat_sid_tig_glc_est_tsn_tag_dut_bat_jpn_knd_kor_mcd_bos_moo_pan_ind_ukr_sod_jav_cnt_krd_ewe_ita_gam_fre_scr_guj_pol_qcu_rus_rom_ger_yor_amh_cze_chh_lit_mly_ben_dgb_ctl_dyu_mao_tha_heb_tml_bem_tsw_aze_mol_svk_uzb_ven_vie_mlt_xho_fbf_ses	-1.35344222200233	-3.38931684952689	0.00102936899958086
496	owc_dut_ven_lit_wly_anl_sid_eng_uzb_tur_tsw_ind_zul_afr_bul_bsq_rus_heb_akn_cnt_svk_krd_ewe_hin_dgb_ben_fin_lda_dyu_hun_nor_hau_geo_alb_ukr_ger_rom_mlt_aeg_slo_est_swa_bat_por_sun_jpn_knd_kor_pol_spa_igb_guj_mly_cze_sod_tag_mnd_ctl_yor_mcd_tig_bos_swe_arw_ita_qcu_scr_lat_fre_bam_amr_grk_amh_prs_mao_glc_ses_urd_xho_jav_tha_gam_tml_moo_swt_azi_pan_mol_aze_bem_vie_chh_cic_fbf_tsn	-0.471937844679357	-1.12183819509103	0.264819417499216
497	sid_eng_bem_pol_heb_aeg_wly_afr_tur_azi_ewe_mly_yor_glc_rom_bsq_fre_chh_cic_cnt_urd_ctl_ven_slo_zul_arw_fin_igb_ses_hun_alb_sod_geo_bul_mol_krd_bos_amr_anl_lat_est_lda_tag_dut_mao_jpn_tml_kor_ukr_lit_swa_pan_ind_grk_owc_sun_mnd_mcd_fbf_cze_gam_nor_ger_hin_ben_qcu_swe_guj_ita_moo_amh_svk_tig_por_jav_prs_akn_rus_tsn_bat_tha_mlt_knd_dgb_tsw_aze_scr_spa_uzb_xho_vie_hau_dyu_swt_bam	-0.347654082372369	-0.822707390691416	0.412778919561037
498	mlt_svk_akn_krd_wly_owc_heb_bul_aze_azi_fbf_bat_moo_hin_dut_bsq_ita_aeg_xho_mnd_nor_slo_tsn_afr_yor_eng_fin_swt_cic_hun_ctl_anl_geo_mcd_glc_ger_fre_amh_chh_bos_est_dgb_ind_prs_jav_jpn_knd_kor_lat_arw_ven_lit_tag_por_amr_mly_cnt_guj_bam_grk_sod_pan_scr_swe_ukr_qcu_rus_urd_alb_igb_gam_rom_hau_spa_mao_ben_ewe_mol_lda_sun_tha_sid_tml_dyu_tsw_uzb_pol_cze_tur_zul_vie_tig_ses_bem_swa	-0.363347052302268	-0.860904946736016	0.391504525491593
499	tig_pan_igb_prs_amr_gam_heb_spa_tur_azi_lda_ind_xho_lat_nor_bsq_eng_owc_yor_mnd_arw_grk_tsw_urd_ewe_svk_hun_bem_swa_est_mcd_wly_geo_glc_afr_guj_ben_sid_aeg_cze_fin_dgb_mly_rus_mao_jpn_tml_kor_alb_swe_ses_ger_bat_ukr_anl_sun_cnt_por_ven_bul_sod_ita_scr_krd_dut_qcu_pol_fre_lit_dyu_hau_ctl_amh_mol_tag_bos_swt_rom_zul_jav_tha_chh_knd_fbf_akn_uzb_slo_hin_aze_moo_vie_mlt_bam_cic_tsn	-0.194643959682113	-0.459402118725681	0.647017486981573
500	mlt_eng_moo_dut_amr_sid_anl_krd_tur_uzb_bam_sun_bem_ben_pol_bsq_ger_amh_zul_mnd_prs_svk_dyu_guj_ses_ita_est_ven_swt_hun_pan_heb_geo_lit_nor_slo_spa_tig_gam_lat_fin_yor_bat_rus_ind_jpn_tml_kor_arw_mcd_igb_afr_jav_rom_aeg_mly_cnt_por_tsn_grk_owc_bul_scr_glc_hin_qcu_fre_swe_mol_cic_wly_ctl_hau_cze_mao_alb_swa_urd_akn_tag_tha_chh_knd_ewe_fbf_azi_ukr_bos_aze_xho_vie_sod_lda_tsw_dgb	0.238593053574451	0.561015242295475	0.576136401958208
501	hau_scr_swa_ukr_owc_amr_amh_cze_aze_uzb_tsn_mao_fbf_prs_pan_bsq_lat_gam_akn_cnt_hin_pol_igb_afr_dgb_krd_est_ses_xho_hun_svk_wly_geo_eng_grk_por_spa_sid_anl_nor_fin_dyu_ind_glc_jav_jpn_tml_kor_arw_bos_moo_fre_tag_ctl_chh_bat_mnd_slo_lda_guj_tig_lit_swe_mol_bul_qcu_rus_dut_ita_swt_aeg_ger_heb_mcd_sun_ben_yor_rom_ven_mly_tha_sod_knd_bam_zul_azi_alb_urd_tur_tsw_vie_mlt_ewe_bem_cic	-0.529647609958243	-1.26061981374386	0.210599470534704
502	heb_cze_igb_nor_sid_amr_tig_spa_aze_azi_ven_sun_moo_slo_krd_bsq_urd_amh_swt_mnd_lat_arw_fbf_pan_dgb_mol_hun_swa_bam_est_ger_aeg_geo_alb_glc_rus_bos_wly_anl_ctl_fin_ses_tag_eng_mly_jpn_tml_kor_afr_grk_dyu_prs_mao_bul_mlt_bat_cnt_lit_ewe_ben_owc_hin_scr_pol_rom_qcu_guj_svk_swe_lda_hau_ita_sod_fre_jav_por_cic_mcd_tsw_ind_tha_chh_knd_akn_xho_tur_dut_ukr_uzb_tsn_vie_gam_zul_bem_yor	-0.432333785661101	-1.02658971593091	0.307276453158517
503	anl_cze_cic_hin_hau_gam_tig_krd_azi_aze_xho_jav_ven_mcd_arw_bsq_ita_mlt_akn_cnt_bos_ben_ses_grk_lda_pol_hun_bam_tsn_est_bul_amh_geo_ukr_scr_rom_svk_aeg_heb_dut_fin_tsw_bat_lat_mao_jpn_knd_kor_pan_mol_bem_por_tag_afr_wly_ind_mnd_alb_swt_spa_amr_swe_nor_urd_slo_qcu_rus_ger_guj_ewe_chh_glc_sid_fre_mly_lit_fbf_eng_yor_sun_tha_sod_tml_dgb_zul_uzb_ctl_prs_tur_dyu_vie_owc_moo_swa_igb	-0.392426667889636	-0.930580904791239	0.354479748575206
504	heb_glc_yor_hin_aeg_chh_sid_lat_tur_aze_swa_ind_dgb_svk_bos_bsq_slo_amr_dyu_cnt_urd_prs_cic_nor_fbf_pol_fin_ewe_ses_hun_krd_anl_geo_fre_lit_ger_por_amh_mlt_ben_est_xho_mao_spa_tag_jpn_knd_kor_afr_alb_swt_dut_jav_scr_sod_bat_mnd_ukr_tsn_grk_wly_mol_ita_bul_mcd_qcu_rom_arw_rus_moo_owc_cze_gam_pan_sun_guj_igb_eng_akn_mly_tha_hau_tml_bam_ven_uzb_ctl_swe_azi_bem_vie_tig_tsw_zul_lda	-0.594621540845902	-1.42149288961243	0.158518293579475
505	chh_pan_bem_bos_sid_mlt_sod_ben_uzb_azi_swa_bat_tsw_cze_rom_bsq_mcd_heb_tsn_cnt_fre_por_akn_eng_cic_mol_hun_zul_swt_est_ger_owc_geo_afr_lat_dut_glc_wly_amr_lit_fin_yor_ind_ita_mly_jpn_knd_kor_alb_svk_moo_nor_mao_pol_amh_jav_mnd_slo_igb_krd_gam_urd_guj_arw_ctl_qcu_hin_swe_scr_ewe_hau_grk_aeg_bul_sun_spa_lda_rus_ven_tag_tha_tig_tml_ses_dyu_aze_prs_ukr_tur_dgb_vie_anl_xho_fbf_bam	-0.485121815651946	-1.15197587625021	0.252283743870258
506	owc_swe_yor_ger_heb_tig_aeg_slo_aze_uzb_tsw_jav_swa_prs_rus_bsq_bul_wly_igb_cnt_svk_lat_tsn_bos_moo_pol_fin_bem_ewe_est_eng_hau_geo_ben_afr_dut_alb_sid_amh_mcd_hun_akn_tag_lit_mao_jpn_tml_kor_urd_krd_bam_pan_mly_ita_anl_ind_mnd_spa_xho_ctl_chh_hin_ukr_arw_mol_qcu_fre_grk_scr_cic_amr_rom_sod_guj_sun_cze_lda_glc_dyu_bat_tha_mlt_knd_zul_fbf_azi_nor_por_tur_ses_vie_gam_swt_dgb_ven	-0.000630459250425015	-0.00148433806920318	0.998818849357422
507	aeg_alb_dyu_dut_heb_owc_amh_ita_aze_uzb_bam_mly_xho_urd_cze_bsq_afr_hau_bem_mnd_prs_por_zul_pan_dgb_nor_fin_igb_ewe_hun_lit_mlt_geo_rus_ger_scr_mol_wly_gam_grk_est_cic_sun_swe_ind_jpn_knd_kor_svk_bul_ses_guj_mao_slo_amr_bat_cnt_spa_tsn_rom_sid_bos_arw_ukr_fre_qcu_hin_pol_eng_swt_sod_ben_anl_lat_jav_krd_lda_mcd_yor_tag_tha_tig_tml_swa_ven_azi_ctl_glc_tur_akn_vie_chh_fbf_tsw_moo	0.471416787934095	1.1098330332804	0.269932462793087
508	wly_urd_igb_ger_mlt_owc_sod_ukr_tur_aze_xho_tag_swa_grk_guj_bsq_mcd_amh_bam_cnt_swe_svk_moo_alb_cic_fre_fin_dyu_ses_est_mol_anl_geo_hin_nor_lat_ita_heb_tig_pan_hun_swt_mao_afr_bat_jpn_knd_kor_pol_cze_yor_prs_mly_bos_hau_sun_mnd_ben_bem_scr_sid_glc_spa_rom_eng_qcu_lit_rus_slo_tsn_gam_bul_chh_dut_jav_arw_zul_ctl_akn_ind_tha_amr_tml_lda_ewe_uzb_krd_por_azi_dgb_vie_aeg_fbf_tsw_ven	-0.705877107343713	-1.69699089515552	0.0930428775805116
509	hau_ita_fbf_swe_amh_gam_sid_afr_azi_aze_bem_bat_yor_guj_spa_bsq_rom_tig_akn_mnd_svk_cze_xho_ben_ewe_lat_hun_bam_moo_fin_dut_amr_geo_pol_ukr_urd_bul_owc_sod_rus_est_tsn_mly_scr_sun_jpn_tml_kor_prs_ctl_tsw_glc_mao_grk_heb_tag_cnt_hin_dgb_fre_wly_bos_por_eng_pan_qcu_ger_mcd_arw_lda_mlt_lit_chh_mol_ind_slo_igb_krd_cic_jav_tha_aeg_knd_swt_zul_uzb_alb_nor_tur_swa_vie_anl_ven_ses_dyu	-0.410560190521472	-0.974294675857896	0.332437667495206
510	amh_scr_cic_lat_aeg_tig_sid_guj_azi_aze_fbf_tag_moo_bos_ukr_bsq_prs_heb_tsw_mnd_afr_spa_ven_rus_swt_ger_hun_xho_swa_est_alb_owc_geo_rom_svk_krd_ctl_amr_hau_cze_fin_ewe_sun_mol_mao_jpn_knd_kor_eng_ita_zul_glc_jav_urd_gam_bat_cnt_lit_dyu_mcd_chh_nor_por_dut_bul_qcu_slo_ben_arw_bam_anl_grk_wly_pan_mly_fre_akn_hin_lda_ind_tha_sod_tml_tsn_bem_uzb_pol_swe_tur_igb_vie_mlt_yor_ses_dgb	0.174116415607637	0.410081175473129	0.682689543280149
511	sid_bul_zul_krd_aeg_hau_heb_spa_azi_uzb_xho_bat_tsw_scr_alb_bsq_prs_anl_ven_mnd_eng_ukr_swa_arw_tsn_svk_fin_akn_dyu_hun_glc_mlt_geo_afr_fre_rom_dut_owc_tig_por_est_cic_mao_ger_jav_jpn_knd_kor_pan_hin_igb_mcd_mly_ctl_amh_ind_cnt_pol_bam_bos_wly_lat_swe_guj_mol_qcu_nor_rus_lit_bem_sod_slo_gam_grk_tag_ben_dgb_urd_fbf_sun_tha_chh_tml_yor_ewe_aze_ita_cze_tur_lda_vie_amr_swt_ses_moo	0.077651588797998	0.183063911157758	0.85514637584336
512	wly_fre_ven_svk_sod_chh_anl_swe_tur_uzb_dgb_mao_swt_krd_ctl_bsq_por_heb_lda_mnd_afr_urd_dyu_ita_cic_pol_est_xho_bem_hun_grk_gam_geo_mol_spa_mcd_arw_aeg_sid_alb_fin_igb_bat_pan_ind_jpn_tml_kor_lat_eng_zul_scr_sun_nor_tig_tag_cnt_rom_ses_dut_owc_lit_cze_ben_ger_qcu_guj_glc_rus_fbf_mlt_ukr_hau_prs_jav_bos_yor_bul_tsn_mly_tha_amh_knd_bam_ewe_azi_slo_hin_aze_akn_vie_amr_moo_swa_tsw	-0.545148791832291	-1.29829689111327	0.197395730099127
513	mlt_svk_lda_scr_chh_heb_tig_lit_tur_aze_cic_mly_swa_hin_ukr_bsq_alb_hau_dgb_mnd_por_lat_moo_ctl_igb_spa_hun_bam_akn_fin_bos_gam_geo_rom_urd_fre_pol_sod_amh_glc_est_ewe_jav_ita_mao_jpn_tml_kor_guj_swe_tsw_cze_bat_pan_wly_tag_cnt_mcd_swt_dut_anl_ger_rus_nor_eng_qcu_ben_mol_grk_ses_aeg_krd_owc_afr_ind_slo_xho_bul_fbf_sun_tha_amr_knd_ven_bem_uzb_arw_prs_azi_dyu_vie_sid_tsn_yor_zul	0.080725010625676	0.190498573826076	0.849333684927313
514	wly_ukr_tsn_cze_amh_tig_anl_afr_azi_uzb_xho_bat_bam_svk_slo_bsq_swe_mlt_yor_mnd_pol_mcd_ses_rus_bem_ben_fin_lda_fbf_est_glc_sid_geo_ger_bos_grk_por_aeg_amr_guj_hun_dgb_mly_hin_mao_jpn_tml_kor_alb_arw_swa_krd_sun_fre_hau_tag_cnt_lat_ewe_dut_gam_ctl_ita_scr_urd_qcu_rom_lit_prs_dyu_owc_spa_heb_bul_jav_mol_zul_eng_igb_ind_tha_chh_knd_akn_cic_tur_nor_pan_aze_ven_vie_sod_moo_tsw_swt	-0.107196403568905	-0.252595879944273	0.801137969693285
515	amr_mol_moo_ben_tig_mlt_aeg_swe_aze_tur_bem_sun_fbf_fre_dut_bsq_spa_heb_ven_mnd_nor_ukr_tsw_afr_tsn_bos_est_dyu_dgb_fin_pan_hau_geo_grk_eng_alb_lit_gam_wly_prs_hun_ses_mly_slo_jav_jpn_tml_kor_scr_cze_swa_guj_tag_pol_sod_bat_cnt_svk_bam_ita_owc_mcd_ger_rom_lat_qcu_glc_por_arw_akn_sid_rus_chh_ctl_ind_urd_swt_bul_zul_mao_tha_amh_knd_lda_ewe_azi_hin_krd_uzb_cic_vie_anl_xho_igb_yor	-0.808475014284871	-1.95094444667389	0.054073639680307
516	gam_spa_ewe_mcd_wly_anl_amr_urd_uzb_azi_ven_jav_fbf_cze_slo_bsq_afr_sod_zul_mnd_arw_lit_cic_ukr_dgb_fre_fin_bem_dyu_hun_ger_owc_geo_guj_hin_ben_alb_tig_mlt_glc_est_ses_bat_scr_mao_jpn_tml_kor_nor_ctl_lda_pol_sun_krd_heb_ind_cnt_rus_yor_dut_chh_por_bos_prs_ita_qcu_lat_eng_grk_moo_amh_svk_hau_swe_tag_rom_igb_mol_swa_mly_tha_sid_knd_tsw_xho_tur_bul_pan_aze_bam_vie_aeg_swt_tsn_akn	-0.175131646653867	-0.413241684652661	0.680380836357485
517	wly_bos_ses_bul_gam_heb_hau_svk_uzb_azi_bam_tag_yor_guj_nor_bsq_arw_aeg_moo_mnd_fre_grk_lda_ger_zul_alb_est_xho_akn_hun_lit_sid_geo_ita_afr_spa_por_owc_tig_urd_fin_igb_mao_rus_sun_jpn_knd_kor_ctl_pan_swt_scr_jav_ben_amr_bat_cnt_prs_swa_eng_chh_mcd_swe_krd_lat_qcu_pol_rom_mol_dgb_amh_ukr_anl_cze_mly_glc_dyu_slo_ven_ind_tha_mlt_tml_fbf_tsw_tur_hin_dut_aze_bem_vie_sod_tsn_ewe_cic	-0.729437740955792	-1.75448115341838	0.0826418417443476
518	sod_bul_yor_swe_tig_hau_aeg_lit_tur_azi_dgb_sun_fbf_ita_alb_bsq_eng_amr_bem_cnt_rom_urd_cic_slo_swa_spa_fin_igb_lda_hun_mcd_anl_geo_svk_afr_lat_ben_gam_amh_pan_est_ses_tag_hin_mao_jpn_knd_kor_krd_prs_tsw_ger_ind_nor_mlt_mly_mnd_ctl_xho_pol_wly_dut_bos_glc_cze_qcu_ukr_arw_por_akn_chh_rus_heb_grk_bat_guj_zul_fre_moo_jav_tha_sid_tml_bam_tsn_aze_scr_mol_uzb_ven_vie_owc_ewe_dyu_swt	-0.55240710710847	-1.31656880112202	0.191218572087788
519	tig_nor_yor_ger_wly_mlt_hau_fre_tur_uzb_cic_ind_dgb_glc_rom_bsq_krd_amr_fbf_cnt_mol_cze_zul_ukr_bem_slo_fin_tsw_ewe_hun_ben_owc_geo_dut_rus_guj_swe_sod_sid_prs_est_tsn_tag_grk_jav_jpn_tml_kor_hin_scr_bam_por_mly_urd_aeg_mao_mnd_afr_swa_lat_amh_arw_alb_bos_spa_qcu_ita_lit_mcd_ven_gam_eng_heb_pan_sun_svk_ses_bul_swt_bat_tha_anl_knd_igb_xho_aze_ctl_pol_azi_dyu_vie_chh_lda_akn_moo	0.201118737622704	0.473092274918981	0.637255873562758
520	gam_grk_ven_bul_aeg_tig_mlt_afr_tur_azi_akn_jav_bem_spa_cze_bsq_prs_heb_swt_mnd_bos_pol_fbf_mol_tsn_ukr_est_ewe_cic_fin_dut_anl_geo_swe_urd_rus_scr_hau_wly_nor_hun_dyu_mly_glc_ind_jpn_tml_kor_ctl_lat_tsw_por_tag_guj_sid_sun_cnt_pan_bam_eng_owc_mcd_alb_lit_ita_qcu_ger_slo_svk_xho_sod_arw_chh_ben_mao_krd_igb_hin_yor_bat_tha_amr_knd_moo_dgb_uzb_fre_rom_aze_lda_vie_amh_swa_ses_zul	-0.275141821128259	-0.650524832894605	0.516957186835726
521	aeg_fre_ses_pol_tig_sid_sod_bul_tur_uzb_swt_tag_xho_ctl_rus_bsq_grk_amh_tsw_mnd_ita_alb_bem_pan_dyu_arw_est_moo_igb_hun_swe_gam_geo_scr_rom_dut_por_hau_owc_mol_fin_lda_sun_cze_mao_jpn_knd_kor_slo_afr_zul_lat_bat_lit_wly_jav_cnt_ukr_yor_prs_anl_guj_ben_glc_ger_qcu_mcd_svk_eng_dgb_amr_hin_mlt_spa_ind_bos_ewe_urd_tsn_mly_tha_heb_tml_akn_cic_azi_nor_krd_aze_ven_vie_chh_bam_swa_fbf	0.13910988212578	0.327701743183934	0.743873755378703
522	wly_spa_ses_swe_gam_amh_sod_arw_uzb_azi_zul_sun_cic_prs_lat_bsq_krd_sid_moo_cnt_alb_mol_dyu_dut_tsw_ger_hun_ven_fbf_est_ukr_chh_geo_rom_fre_hin_rus_owc_aeg_grk_fin_igb_ind_pol_mly_jpn_knd_kor_guj_lit_swt_scr_jav_bos_mlt_bat_mnd_ctl_lda_nor_heb_slo_bul_eng_pan_qcu_ita_por_ben_bam_tig_afr_amr_glc_tag_urd_tsn_cze_akn_mao_tha_anl_tml_ewe_swa_tur_svk_mcd_aze_dgb_vie_hau_bem_yor_xho	0.101875139336082	0.239829293227831	0.810990410142029
523	sid_slo_fbf_eng_chh_amr_gam_swe_aze_tur_igb_mao_xho_lit_ben_bsq_urd_amh_ewe_cnt_pan_ctl_tsn_arw_dgb_mol_hun_ven_tsw_fin_fre_tig_geo_rus_guj_svk_grk_mlt_hau_lat_est_cic_jav_scr_ind_jpn_tml_kor_hin_dut_moo_ita_bat_glc_sod_sun_mnd_krd_akn_bos_heb_por_ger_alb_rom_qcu_pol_ukr_spa_zul_aeg_prs_anl_mcd_tag_bul_swt_cze_ses_mly_tha_owc_knd_bam_bem_azi_afr_nor_uzb_yor_vie_wly_lda_swa_dyu	0.388802676358525	0.917122935671455	0.361450467477209
524	sid_hin_tsn_nor_owc_heb_anl_grk_azi_aze_igb_tag_bem_bul_rus_bsq_guj_chh_ewe_cnt_ben_pan_dyu_spa_lda_lat_fin_zul_cic_hun_fre_amr_geo_urd_dut_eng_swe_sod_wly_glc_est_tsw_jav_krd_ind_jpn_knd_kor_prs_lit_yor_ukr_sun_ita_mlt_mly_mnd_cze_ses_rom_tig_mol_mcd_svk_slo_qcu_afr_arw_ctl_fbf_hau_por_gam_pol_mao_ger_xho_alb_ven_bat_tha_amh_tml_dgb_moo_uzb_bos_scr_tur_bam_vie_aeg_swt_swa_akn	-0.674266223557516	-1.61595069039324	0.109492448474078
525	hau_nor_lda_ctl_amr_anl_heb_lit_uzb_tur_ses_mly_zul_ben_krd_bsq_afr_sid_fbf_mnd_pol_lat_dyu_arw_dgb_svk_hun_tsw_swa_est_ukr_gam_geo_hin_grk_fre_rus_aeg_mlt_scr_fin_akn_jav_cze_bat_jpn_tml_kor_guj_spa_bam_alb_mao_prs_owc_ind_cnt_por_ven_rom_sod_bul_ger_mol_mcd_qcu_swe_urd_glc_tsn_wly_eng_tig_dut_tag_slo_yor_pan_cic_sun_tha_chh_knd_moo_bem_aze_ita_bos_azi_xho_vie_amh_ewe_igb_swt	-0.080994597428891	-0.190920343265069	0.849004176365536
526	owc_ctl_bam_grk_hau_chh_tig_scr_tur_azi_ven_bat_zul_ben_dut_bsq_mcd_amh_igb_mnd_svk_lat_dyu_bos_dgb_rus_est_xho_ewe_fin_cze_mlt_geo_lit_swe_pol_bul_heb_anl_ukr_hun_tsn_jav_glc_tag_jpn_knd_kor_pan_prs_lda_hin_sun_mol_amr_mao_cnt_arw_akn_rom_sid_eng_por_alb_fre_qcu_slo_krd_afr_yor_wly_spa_sod_ger_mly_ita_fbf_urd_cic_ind_tha_aeg_tml_ses_bem_aze_guj_nor_uzb_swt_vie_gam_moo_tsw_swa	0.206920962525182	0.487069002169543	0.627355483741742
527	wly_por_zul_lit_owc_amh_sod_arw_tur_uzb_fbf_bat_moo_mcd_afr_bsq_bos_mlt_tsn_mnd_fre_glc_bam_urd_swt_mol_fin_tsw_akn_hun_pol_amr_geo_bul_krd_grk_scr_chh_gam_slo_est_dgb_tag_alb_sun_jpn_tml_kor_prs_swe_yor_rus_jav_ben_hau_mly_cnt_lat_dyu_cze_heb_ctl_nor_ita_guj_qcu_eng_spa_ukr_lda_tig_hin_sid_rom_ind_pan_ses_svk_bem_mao_tha_anl_knd_swa_xho_azi_ger_dut_aze_igb_vie_aeg_ven_cic_ewe	-0.139263622210686	-0.328450549820205	0.743309426561456
528	owc_nor_tsw_rom_gam_aeg_heb_grk_azi_uzb_lda_mao_fbf_mcd_rus_bsq_ukr_amh_tsn_cnt_por_spa_akn_ita_ewe_ger_hun_bam_swt_fin_alb_amr_geo_prs_bul_pan_lat_sid_anl_lit_est_dgb_jav_dut_sun_jpn_tml_kor_svk_hin_zul_guj_mly_mol_hau_ind_mnd_afr_moo_glc_mlt_pol_urd_fre_ctl_qcu_bos_arw_eng_dyu_sod_swe_chh_ben_tag_cze_xho_krd_igb_bat_tha_wly_knd_swa_yor_aze_scr_slo_tur_bem_vie_tig_ven_ses_cic	-0.760069631038929	-1.83350823540178	0.069925698531554
529	amh_rus_igb_guj_heb_sid_gam_ger_azi_tur_ven_mao_ses_spa_pan_bsq_pol_chh_dgb_cnt_alb_por_swa_slo_swt_dut_fin_tsn_lda_hun_swe_anl_geo_arw_ukr_eng_mcd_tig_amr_rom_est_dyu_ind_prs_bat_jpn_tml_kor_lit_ben_cic_afr_jav_lat_mlt_mly_mnd_glc_tsw_scr_owc_bos_grk_fre_bul_qcu_mol_hin_svk_akn_wly_nor_aeg_krd_sun_ctl_bam_cze_bem_tag_tha_hau_knd_fbf_ewe_aze_urd_ita_uzb_moo_vie_sod_zul_yor_xho	0.235162159365609	0.553444989529689	0.581286854814381
530	amr_ger_tsn_mol_aeg_mlt_sid_ita_azi_uzb_fbf_ind_swa_por_krd_bsq_alb_anl_dgb_cnt_lat_scr_bem_slo_moo_bul_hun_bam_ewe_fin_pol_sod_geo_cze_guj_ben_svk_chh_heb_swe_est_swt_mao_mcd_tag_jpn_tml_kor_nor_rus_cic_lit_sun_grk_gam_bat_mnd_pan_yor_ctl_owc_ukr_dut_rom_spa_qcu_arw_prs_glc_tsw_hau_afr_amh_urd_jav_eng_igb_hin_ven_mly_tha_tig_knd_zul_akn_aze_fre_bos_tur_dyu_vie_wly_ses_lda_xho	-1.02068919609422	-2.49567214633491	0.0143340051861459
531	aeg_hin_fbf_slo_mlt_wly_amr_ukr_azi_tur_tsn_jav_dgb_urd_glc_bsq_afr_chh_dyu_cnt_spa_krd_xho_por_bem_pan_est_moo_yor_hun_grk_sid_geo_prs_rus_ita_mol_gam_hau_rom_fin_igb_ind_ger_tag_jpn_tml_kor_eng_guj_ses_pol_mly_lit_amh_bat_mnd_ctl_swt_ben_owc_alb_svk_arw_scr_qcu_cze_lat_swe_zul_anl_dut_tig_fre_sun_bos_cic_nor_akn_mao_tha_heb_knd_tsw_lda_aze_mcd_bul_uzb_ewe_vie_sod_swa_ven_bam	-0.553990010581428	-1.32001390079655	0.190070263955368
532	sid_cze_lda_por_aeg_anl_sod_eng_azi_aze_xho_mly_swa_prs_ctl_bsq_hin_amr_dyu_cnt_alb_svk_cic_bul_zul_pol_est_moo_igb_hun_dut_gam_geo_slo_grk_fre_lat_wly_heb_bos_fin_yor_tag_pan_ind_jpn_knd_kor_krd_swe_ven_glc_bat_rus_amh_mao_mnd_ben_dgb_scr_owc_urd_arw_ita_spa_qcu_mcd_afr_nor_fbf_hau_ger_mlt_mol_jav_guj_ses_lit_swt_sun_tha_chh_tml_ewe_tsw_tur_rom_ukr_uzb_bam_vie_tig_bem_akn_tsn	0.193600075208688	0.455517769733062	0.649798553064421
533	aeg_urd_dgb_mcd_mlt_tig_sod_grk_tur_aze_xho_mly_akn_fre_ctl_bsq_scr_gam_cic_mnd_arw_bos_zul_ger_bam_prs_fin_ven_tsn_hun_rom_amh_geo_por_pol_lat_dut_amr_hau_krd_est_swt_ind_mol_jav_jpn_knd_kor_slo_bul_moo_spa_bat_glc_owc_sun_cnt_svk_fbf_nor_sid_afr_cze_ben_hin_qcu_alb_lit_swe_igb_anl_rus_chh_ita_mao_ukr_tsw_pan_bem_tag_tha_wly_tml_swa_ewe_azi_eng_guj_uzb_lda_vie_heb_ses_yor_dyu	-0.657861997516797	-1.57395667479963	0.118893425170729
534	wly_spa_bem_bos_tig_chh_heb_hin_aze_azi_dyu_mly_akn_pan_cze_bsq_prs_sid_lda_cnt_guj_scr_swt_ita_moo_lat_fin_dgb_tsn_est_afr_amr_geo_ger_dut_ben_grk_gam_amh_ctl_hun_igb_bat_fre_ind_jpn_knd_kor_swe_bul_ewe_eng_mao_krd_sod_tag_mnd_glc_yor_lit_mlt_slo_rus_por_ukr_qcu_alb_pol_mol_swa_aeg_rom_owc_mcd_jav_nor_ven_urd_zul_sun_tha_hau_tml_fbf_xho_uzb_svk_arw_tur_bam_vie_anl_tsw_cic_ses	-0.276335020877442	-0.654276953187567	0.514548142249613
535	chh_prs_ses_ger_sod_tig_hau_ben_azi_aze_swt_jav_bem_pan_rus_bsq_glc_owc_akn_cnt_slo_grk_lda_dut_swa_eng_hun_dgb_bam_fin_afr_sid_geo_spa_lat_pol_swe_heb_gam_scr_est_xho_mly_por_mao_jpn_tml_kor_alb_krd_yor_hin_bat_mol_anl_tag_mnd_bul_ewe_ita_amr_arw_guj_cze_nor_qcu_lit_fre_rom_moo_amh_mcd_mlt_svk_sun_urd_ven_bos_cic_ind_tha_aeg_knd_tsw_zul_tur_ctl_ukr_uzb_fbf_vie_wly_igb_dyu_tsn	0.179462156037326	0.422140694654721	0.673896629684484
536	sod_nor_swt_por_owc_amh_chh_bul_azi_tur_ven_sun_cic_spa_eng_bsq_glc_gam_zul_cnt_svk_mcd_tsn_rom_dyu_alb_fin_swa_fbf_est_lat_sid_geo_bos_slo_prs_pan_heb_anl_ita_hun_yor_mao_ukr_mly_jpn_tml_kor_ctl_hin_tsw_guj_ind_rus_aeg_bat_mnd_cze_lda_fre_mlt_afr_krd_ben_urd_qcu_grk_dut_mol_akn_hau_arw_wly_pol_jav_ger_ses_lit_bam_tag_tha_tig_knd_xho_igb_aze_swe_scr_uzb_moo_vie_amr_ewe_dgb_bem	-0.0734401076336077	-0.173310381376281	0.862784122413306
537	heb_rus_lda_krd_mlt_wly_amh_lat_aze_azi_cic_mly_bam_prs_por_bsq_dut_sid_dgb_cnt_ctl_bul_akn_mcd_ewe_pan_hun_zul_tsn_fin_alb_sod_geo_ukr_urd_hin_pol_tig_owc_rom_est_tsw_tag_afr_ind_jpn_tml_kor_ita_glc_ven_eng_bat_cze_hau_jav_mnd_swe_swt_grk_anl_spa_arw_bos_ben_qcu_ger_scr_fre_swa_gam_guj_aeg_lit_sun_mol_moo_slo_bem_mao_tha_amr_knd_yor_xho_uzb_svk_nor_tur_ses_vie_chh_dyu_igb_fbf	0.168840842439633	0.397617507947097	0.691823336725621
538	sod_arw_igb_pol_heb_mlt_amh_hin_tur_azi_lda_bat_cic_bos_krd_bsq_ukr_amr_ven_cnt_alb_cze_fbf_ctl_bam_ger_fin_swt_yor_hun_eng_anl_geo_spa_prs_nor_mol_aeg_gam_scr_est_dgb_tag_slo_mao_jpn_knd_kor_svk_glc_moo_bul_jav_fre_wly_mly_mnd_por_dyu_mcd_sid_lat_urd_swe_rom_qcu_grk_ita_pan_zul_chh_ben_owc_guj_ind_rus_xho_lit_tsw_sun_tha_hau_tml_akn_ewe_uzb_afr_dut_aze_tsn_vie_tig_ses_swa_bem	-0.899267857020844	-2.18647463042604	0.0312903901060076
539	gam_cze_swt_pan_amh_anl_heb_glc_aze_uzb_tsw_sun_xho_urd_por_bsq_afr_chh_ven_mnd_mcd_guj_bem_bos_swa_slo_hun_bam_moo_est_ita_sod_geo_prs_alb_scr_arw_mlt_tig_swe_fin_dgb_mao_bul_jav_jpn_knd_kor_spa_ben_ses_rus_tag_hin_sid_bat_cnt_lat_yor_svk_owc_mol_grk_ger_eng_qcu_rom_nor_lit_cic_wly_fre_aeg_dut_ind_ctl_lda_ukr_zul_mly_tha_amr_tml_dyu_fbf_azi_pol_krd_tur_akn_vie_hau_ewe_tsn_igb	-0.349884642648527	-0.828611812177892	0.409445641820895
540	sod_mol_cic_swe_mlt_owc_tig_dut_aze_azi_ses_ind_moo_nor_urd_bsq_afr_amh_zul_cnt_ctl_bul_akn_svk_tsn_hin_fin_bem_lda_est_lat_gam_geo_ukr_fre_alb_ita_amr_chh_rus_hun_bam_sun_lit_bat_jpn_knd_kor_prs_grk_tsw_pol_mly_krd_heb_mao_mnd_eng_xho_arw_wly_slo_por_cze_pan_qcu_rom_bos_ben_ewe_hau_ger_anl_mcd_tag_guj_igb_scr_yor_jav_tha_sid_tml_dyu_dgb_uzb_glc_spa_tur_ven_vie_aeg_fbf_swa_swt	0.880592413513616	2.09989627280837	0.0384454207854626
541	gam_afr_zul_urd_sod_aeg_chh_bul_tur_uzb_ven_mao_moo_lit_alb_bsq_por_mlt_dyu_mnd_mol_glc_lda_prs_swt_hin_est_tsn_xho_fin_rom_sid_geo_ukr_arw_spa_krd_amr_amh_mcd_hun_bam_jav_bos_sun_jpn_tml_kor_rus_dut_cic_grk_tag_ctl_wly_mly_cnt_ger_swa_cze_tig_pan_lat_nor_scr_qcu_fre_slo_pol_bem_hau_eng_anl_ben_bat_swe_dgb_ita_ses_ind_tha_owc_knd_igb_ewe_azi_svk_guj_aze_tsw_vie_heb_yor_akn_fbf	0.173530626969168	0.40861203824414	0.683763756765583
542	amh_pol_swt_dut_mlt_chh_heb_krd_azi_tur_yor_ind_bam_por_prs_bsq_ukr_aeg_ven_cnt_spa_ger_lda_eng_xho_lit_est_fbf_tsn_hun_rus_sid_geo_ctl_nor_glc_bul_hau_owc_rom_fin_moo_mao_slo_bat_jpn_knd_kor_mol_bos_akn_fre_sun_lat_wly_tag_mnd_swe_tsw_mcd_tig_guj_grk_arw_hin_qcu_urd_ita_afr_igb_sod_scr_amr_ben_mly_svk_zul_alb_ses_jav_tha_gam_tml_swa_dyu_uzb_cze_pan_aze_bem_vie_anl_ewe_dgb_cic	-0.570852408527211	-1.36166346055746	0.176593718169433
543	hau_arw_dyu_dut_aeg_amh_heb_ben_tur_azi_zul_mly_yor_glc_ita_bsq_slo_amr_tsn_cnt_fre_guj_lda_rom_swt_ukr_hun_ses_bam_fin_pan_sid_geo_svk_rus_alb_spa_sod_mlt_ger_est_swa_bat_pol_mao_jpn_tml_kor_prs_grk_dgb_krd_sun_hin_tig_tag_mnd_urd_fbf_scr_chh_ctl_por_nor_eng_qcu_lit_mol_bos_xho_anl_afr_owc_swe_jav_mcd_ven_lat_ewe_ind_tha_wly_knd_akn_igb_aze_cze_bul_uzb_moo_vie_gam_tsw_cic_bem	0.408319428517156	0.964436577379645	0.337328242580144
544	amh_guj_ewe_ben_amr_hau_sod_mcd_aze_uzb_ses_jav_igb_rom_grk_bsq_bul_wly_xho_mnd_bos_urd_bem_ita_dgb_svk_fin_cic_ven_est_lat_heb_geo_pan_lit_prs_ctl_anl_gam_arw_hun_lda_ind_eng_bat_jpn_tml_kor_por_rus_dyu_ger_tag_krd_tig_mly_cnt_slo_tsw_alb_owc_cze_nor_afr_glc_qcu_hin_pol_swe_akn_sid_mol_chh_scr_mao_fre_bam_ukr_fbf_sun_tha_aeg_knd_moo_swt_tur_spa_dut_azi_tsn_vie_mlt_yor_swa_zul	-0.415263261807594	-0.985699820374649	0.326837966325933
545	gam_hin_moo_grk_heb_anl_aeg_eng_azi_uzb_ses_sun_lda_prs_krd_bsq_cze_tig_dyu_mnd_dut_fre_yor_urd_dgb_spa_est_bam_bem_hun_por_owc_geo_alb_afr_ctl_pol_mlt_sod_mol_fin_cic_mly_rus_mao_jpn_tml_kor_bul_lat_fbf_pan_bat_guj_chh_jav_cnt_bos_akn_rom_amr_swe_nor_ben_glc_qcu_lit_slo_scr_igb_amh_ukr_hau_mcd_ind_arw_ven_svk_swa_tag_tha_wly_knd_ewe_tsw_tur_ita_ger_aze_zul_vie_sid_tsn_xho_swt	-0.097104050406472	-0.228793179590807	0.819532030971429
546	sid_mcd_tsw_por_aeg_hau_mlt_bul_uzb_aze_ses_tag_dgb_ukr_krd_bsq_alb_gam_akn_cnt_glc_ctl_ven_scr_cic_grk_est_lda_dyu_hun_slo_amr_geo_swe_spa_pan_lit_chh_sod_afr_fin_fbf_mly_svk_mao_jpn_knd_kor_rom_prs_tsn_hin_ind_fre_owc_jav_mnd_ger_xho_mol_anl_guj_ita_nor_dut_qcu_bos_urd_cze_swt_amh_pol_wly_arw_bat_rus_zul_eng_moo_sun_tha_heb_tml_yor_igb_tur_ben_lat_azi_ewe_vie_tig_bem_swa_bam	0.0272219382094972	0.0641090775891638	0.949020971780502
547	hau_ukr_moo_cze_tig_anl_amh_nor_aze_uzb_fbf_bat_bam_glc_arw_bsq_alb_amr_xho_mnd_svk_krd_tsn_rus_tsw_rom_hun_dyu_ewe_est_bos_sod_geo_mol_pan_eng_por_aeg_mlt_lit_fin_igb_sun_guj_tag_jpn_tml_kor_hin_spa_akn_dut_mao_afr_heb_mly_cnt_grk_lda_fre_chh_ben_lat_ger_mcd_qcu_prs_ita_ctl_dgb_wly_swe_sid_pol_ind_bul_zul_urd_ses_jav_tha_owc_knd_cic_bem_azi_scr_slo_tur_ven_vie_gam_yor_swa_swt	-0.2168774738536	-0.512311063022248	0.609647883515087
548	gam_ctl_xho_por_chh_hau_amr_grk_tur_aze_akn_mao_bem_eng_pol_bsq_alb_amh_swt_mnd_pan_ben_bam_spa_moo_fre_hun_ses_ven_est_ger_aeg_geo_ukr_swe_mol_svk_sid_tig_lit_fin_lda_bat_prs_tag_jpn_tml_kor_ita_krd_tsw_hin_mly_urd_owc_ind_cnt_rus_fbf_mcd_anl_glc_guj_nor_scr_qcu_cze_afr_lat_dyu_heb_arw_mlt_slo_jav_bos_swa_dut_cic_sun_tha_wly_knd_tsn_igb_uzb_rom_bul_azi_yor_vie_sod_ewe_zul_dgb	0.350512385593983	0.827108595058821	0.410292719484988
549	heb_swe_xho_spa_anl_amh_owc_krd_aze_tur_swa_mao_zul_ukr_afr_bsq_ctl_amr_fbf_cnt_cze_rus_dyu_slo_lda_hin_fin_ses_ven_hun_ita_aeg_geo_lit_svk_ger_nor_chh_mlt_pan_est_dgb_bat_lat_mly_jpn_tml_kor_scr_ben_tsn_prs_jav_eng_wly_sun_mnd_bos_akn_alb_sid_fre_por_rom_arw_qcu_bul_mol_urd_bam_gam_guj_hau_dut_ind_glc_yor_pol_ewe_tag_tha_sod_knd_swt_igb_azi_grk_mcd_uzb_tsw_vie_tig_bem_moo_cic	-0.950334518374839	-2.31330041701492	0.0229103302603774
550	tig_lit_ven_ben_mlt_amh_amr_mol_uzb_azi_swa_jav_lda_pan_ukr_bsq_rus_heb_xho_mnd_ctl_ger_zul_grk_dgb_mcd_fin_moo_bem_hun_svk_owc_geo_urd_guj_spa_lat_wly_gam_bos_est_ses_mao_hin_bat_jpn_knd_kor_cze_nor_tsw_pol_mly_glc_aeg_tag_cnt_krd_dyu_swe_anl_afr_rom_slo_prs_qcu_por_eng_dut_igb_hau_ita_sod_alb_sun_fre_cic_bul_swt_ind_tha_chh_tml_ewe_bam_aze_scr_arw_tur_tsn_vie_sid_fbf_akn_yor	0.658502212502752	1.56203335869468	0.121676740124937
551	chh_rus_igb_guj_anl_gam_amh_ita_uzb_azi_ses_sun_swt_ben_rom_bsq_pol_sod_lda_cnt_ger_eng_xho_lat_swa_mcd_est_bem_fbf_fin_pan_amr_geo_grk_ukr_fre_bos_sid_hau_arw_hun_dyu_ind_ctl_jav_jpn_tml_kor_scr_dut_cic_spa_tag_afr_tig_mly_mnd_krd_bam_mol_wly_cze_hin_slo_alb_qcu_swe_nor_glc_moo_heb_lit_mlt_bul_mao_svk_ewe_por_dgb_bat_tha_owc_knd_tsn_zul_tur_prs_urd_aze_akn_vie_aeg_tsw_yor_ven	0.51018881031741	1.20560783185256	0.231027223632141
552	sod_lat_dyu_krd_aeg_gam_owc_ger_uzb_azi_moo_bat_xho_pan_alb_bsq_grk_wly_swa_cnt_fre_scr_dgb_bos_akn_slo_hun_lda_tsn_est_spa_anl_geo_cze_ita_svk_dut_sid_amr_pol_fin_bam_sun_mol_jav_jpn_knd_kor_por_guj_bem_glc_ind_mcd_mlt_mly_mnd_nor_fbf_eng_amh_ben_bul_arw_afr_qcu_rom_swe_prs_igb_chh_rus_tig_lit_mao_ukr_yor_ctl_swt_tag_tha_hau_tml_tsw_ven_tur_urd_hin_aze_ewe_vie_heb_zul_cic_ses	-0.758197472731166	-1.82659011466091	0.0709695181006076
553	sod_scr_bam_guj_mlt_sid_aeg_grk_azi_aze_tsw_jav_moo_ctl_spa_bsq_rus_tig_ses_mnd_alb_rom_akn_ukr_swt_arw_fin_bem_dyu_hun_fre_wly_geo_por_cze_nor_krd_gam_owc_bos_est_xho_mao_ita_sun_jpn_tml_kor_pan_lat_swa_mcd_tag_hin_amh_ind_cnt_lit_yor_afr_amr_urd_bul_mol_glc_qcu_slo_swe_svk_zul_chh_pol_anl_ben_bat_dut_dgb_prs_igb_mly_tha_hau_knd_fbf_ewe_tur_eng_ger_uzb_ven_vie_heb_lda_cic_tsn	-0.0483809643628933	-0.113974911288915	0.909503375267531
554	amh_ben_igb_ger_owc_sod_sid_fre_azi_uzb_cic_sun_swa_prs_ita_bsq_pan_hau_yor_cnt_afr_hin_tsw_lit_lda_nor_fin_bem_akn_est_lat_wly_geo_svk_grk_mcd_glc_gam_anl_swe_hun_ewe_ind_bos_mly_jpn_tml_kor_bul_scr_moo_arw_mao_slo_chh_bat_mnd_eng_ven_ctl_mlt_cze_dut_alb_spa_qcu_por_rus_urd_tsn_aeg_pol_amr_krd_tag_rom_xho_mol_ses_jav_tha_heb_knd_fbf_dyu_aze_guj_ukr_tur_bam_vie_tig_swt_dgb_zul	-0.110473871718104	-0.260571558367905	0.794999012058063
555	gam_pol_ewe_swe_aeg_amh_mlt_guj_tur_uzb_akn_bat_swa_afr_bul_bsq_lit_chh_dgb_mnd_urd_mcd_bem_bos_fbf_pan_hun_moo_tsw_fin_scr_sod_geo_ita_lat_mol_eng_hau_heb_slo_est_lda_ind_dut_tag_jpn_tml_kor_ger_ukr_xho_glc_sun_prs_sid_jav_cnt_svk_swt_rus_anl_arw_spa_ben_por_qcu_cze_ctl_nor_dyu_wly_alb_amr_fre_mly_hin_ven_krd_igb_mao_tha_owc_knd_bam_yor_azi_grk_rom_aze_ses_vie_tig_zul_cic_tsn	0.0668274350407653	0.157519779822323	0.875176717222498
556	aeg_mcd_fbf_pan_heb_sod_sid_afr_uzb_aze_cic_tag_bem_ctl_ita_bsq_rus_amh_swt_mnd_spa_bos_ven_ukr_yor_ben_est_dgb_tsn_fin_svk_chh_geo_nor_lit_guj_glc_hau_mlt_scr_hun_akn_mao_lat_mly_jpn_tml_kor_mol_ger_igb_por_ind_swe_owc_bat_cnt_fre_tsw_hin_tig_arw_dut_alb_rom_qcu_slo_grk_eng_ses_wly_prs_amr_urd_jav_pol_swa_krd_xho_sun_tha_anl_knd_lda_zul_azi_cze_bul_tur_bam_vie_gam_dyu_ewe_moo	-0.242627099081806	-0.572945820702438	0.568064092587007
557	aeg_swe_bem_lat_tig_chh_wly_alb_tur_aze_zul_ind_swa_eng_pol_bsq_hin_amr_ven_mnd_prs_cze_dyu_pan_lda_guj_fin_tsn_cic_hun_dut_hau_geo_fre_glc_slo_ita_gam_amh_bos_est_swt_tag_mcd_jav_jpn_tml_kor_arw_svk_fbf_rom_mly_mol_heb_sun_cnt_grk_ewe_ben_mlt_rus_lit_por_ctl_qcu_bul_spa_scr_igb_sid_ukr_sod_ger_bat_afr_tsw_urd_ses_mao_tha_anl_knd_akn_dgb_azi_nor_krd_uzb_bam_vie_owc_moo_yor_xho	-0.175244717477025	-0.413495403571254	0.68019562987146
558	sod_krd_igb_nor_amr_mlt_hau_pol_tur_aze_dyu_ind_lda_glc_fre_bsq_pan_chh_fbf_cnt_prs_spa_akn_arw_zul_eng_est_ven_bem_fin_lit_gam_geo_ben_guj_bul_cze_wly_sid_afr_hun_bam_jav_ctl_mao_jpn_knd_kor_urd_lat_yor_grk_mly_svk_heb_tag_mnd_slo_ses_rus_owc_swe_mol_dut_scr_qcu_mcd_rom_bos_moo_amh_ukr_tig_ger_sun_alb_tsw_por_cic_bat_tha_aeg_tml_dgb_swt_uzb_ita_hin_azi_ewe_vie_anl_tsn_swa_xho	-0.0420912625100711	-0.0990863171927758	0.921283004154564
559	tig_krd_ven_prs_gam_amh_hau_ctl_aze_azi_fbf_ind_dyu_swe_rom_bsq_cze_wly_zul_mnd_ita_fre_ses_ukr_igb_eng_est_tsn_tsw_fin_lat_heb_geo_bos_hin_guj_glc_amr_owc_urd_hun_bam_bat_afr_jav_jpn_knd_kor_nor_svk_moo_scr_tag_mol_sod_mly_cnt_spa_dgb_ben_mlt_lit_alb_slo_bul_qcu_ger_arw_por_yor_aeg_dut_anl_pan_mao_rus_bem_pol_xho_sun_tha_sid_tml_swt_lda_uzb_mcd_grk_tur_ewe_vie_chh_akn_cic_swa	0.332709061104459	0.784792107941535	0.434570053151634
560	amr_mcd_swt_prs_amh_mlt_heb_grk_aze_uzb_akn_sun_tsw_ita_eng_bsq_alb_gam_cic_mnd_mol_bul_swa_lit_ven_krd_fin_dyu_dgb_est_lat_tig_geo_guj_ben_ger_pol_sod_wly_fre_hun_xho_mao_ctl_ind_jpn_knd_kor_rus_pan_fbf_urd_tag_ukr_chh_mly_cnt_scr_bam_dut_anl_slo_por_svk_rom_qcu_glc_arw_swe_igb_hau_cze_owc_nor_bat_bos_yor_spa_lda_jav_tha_aeg_tml_zul_ewe_azi_hin_afr_tur_moo_vie_sid_ses_bem_tsn	-0.161030338715231	-0.37966571086748	0.705059173077346
561	sod_scr_swa_bos_amr_chh_hau_ben_tur_azi_igb_ind_ven_pol_prs_bsq_cze_mlt_tsn_cnt_hin_por_xho_ukr_dyu_afr_fin_ewe_bem_hun_bul_aeg_geo_mol_lat_dut_swe_tig_sid_spa_est_dgb_mao_ita_mly_jpn_knd_kor_rus_urd_tsw_glc_bat_ctl_wly_tag_mnd_grk_cic_mcd_heb_nor_slo_alb_lit_qcu_eng_arw_ger_fbf_owc_pan_amh_krd_sun_guj_akn_rom_ses_jav_tha_gam_tml_lda_yor_aze_fre_svk_uzb_swt_vie_anl_moo_zul_bam	0.0805202681032501	0.189786302061745	0.849890209951476
562	owc_guj_swt_swe_hau_chh_amr_por_aze_tur_xho_mly_moo_nor_afr_bsq_svk_sid_fbf_cnt_rom_krd_akn_hin_lda_ctl_hun_bem_dyu_est_prs_tig_geo_bul_lit_ger_ita_gam_sod_scr_fin_tsn_ind_eng_bat_jpn_knd_kor_alb_ukr_yor_lat_mao_arw_mlt_sun_mnd_pan_ewe_slo_heb_bos_mcd_grk_ben_qcu_cze_spa_fre_cic_aeg_dut_wly_glc_tag_urd_zul_pol_ven_jav_tha_anl_tml_tsw_bam_uzb_mol_rus_azi_igb_vie_amh_ses_dgb_swa	0.240215371993171	0.565985873570451	0.572766558115948
563	gam_krd_zul_scr_anl_aeg_amr_grk_uzb_azi_dyu_mao_lda_por_rus_bsq_rom_sid_ewe_mnd_alb_dut_ven_arw_tsn_prs_hun_fbf_ses_fin_lat_heb_geo_urd_spa_mcd_pol_owc_sod_pan_est_bam_sun_afr_ind_jpn_knd_kor_glc_fre_tsw_guj_bat_swe_chh_mly_cnt_cze_igb_ctl_tig_mol_ben_bul_nor_qcu_svk_hin_eng_moo_wly_lit_amh_ger_tag_ukr_akn_slo_dgb_jav_tha_hau_tml_xho_bem_tur_bos_ita_aze_swa_vie_mlt_swt_yor_cic	-0.589593680631016	-1.40582662016525	0.163107824793502
564	gam_guj_tsn_mol_sod_heb_anl_alb_tur_azi_ses_jav_zul_svk_glc_bsq_rom_mlt_bem_mnd_slo_mcd_yor_spa_ewe_swe_est_ven_igb_hun_scr_owc_geo_ben_hin_rus_bos_hau_amh_ukr_fin_bam_mly_urd_tag_jpn_tml_kor_ctl_arw_swa_dut_mao_ger_tig_sun_cnt_bul_swt_pol_amr_eng_prs_lat_cze_qcu_lit_krd_grk_moo_chh_afr_wly_ita_bat_por_tsw_nor_dgb_ind_tha_aeg_knd_cic_akn_aze_pan_fre_uzb_fbf_vie_sid_dyu_lda_xho	-0.838388889556317	-2.02360174595806	0.0458808899460937
565	anl_por_fbf_glc_amr_gam_aeg_bul_aze_azi_lda_jav_swa_urd_pan_bsq_swe_owc_cic_mnd_nor_rom_igb_prs_zul_krd_fin_swt_tsw_est_ukr_mlt_geo_lat_arw_fre_svk_sid_chh_dut_hun_ewe_bat_hin_sun_jpn_knd_kor_pol_ita_dgb_slo_tag_ger_sod_mly_cnt_cze_bam_scr_tig_afr_grk_ben_mcd_qcu_eng_alb_ctl_akn_heb_lit_wly_guj_ind_spa_dyu_mol_bem_mao_tha_hau_tml_yor_xho_uzb_bos_rus_tur_ven_vie_amh_moo_ses_tsn	0.0760897471848681	0.179141102550871	0.858216614536971
566	tig_spa_lda_bos_gam_amr_anl_afr_uzb_tur_dyu_sun_tsw_fre_scr_bsq_pan_sod_zul_cnt_alb_urd_cic_ger_moo_mcd_fin_dgb_fbf_hun_glc_sid_geo_hin_rom_ctl_svk_heb_mlt_lit_est_igb_ind_guj_tag_jpn_knd_kor_ukr_mol_tsn_swe_mly_lat_wly_jav_mnd_slo_swa_dut_chh_por_arw_rus_grk_qcu_eng_nor_ben_akn_hau_pol_owc_prs_mao_ita_xho_cze_yor_bat_tha_aeg_tml_bam_ewe_aze_bul_krd_azi_bem_vie_amh_ses_swt_ven	-0.807070550330217	-1.94774306787651	0.0544615036164848
567	owc_por_bam_cze_tig_sod_hau_pan_aze_uzb_akn_tag_bem_mol_afr_bsq_rom_mlt_ewe_cnt_hin_spa_xho_mcd_ses_scr_est_yor_tsn_hun_bul_amh_geo_ger_grk_ben_glc_wly_amr_krd_fin_moo_ind_lat_jav_jpn_tml_kor_eng_ita_dgb_dut_mao_slo_gam_bat_mnd_svk_igb_lit_heb_ukr_pol_nor_guj_qcu_prs_arw_bos_swt_aeg_swe_sid_ctl_sun_alb_tsw_urd_swa_mly_tha_chh_knd_zul_lda_azi_rus_fre_tur_dyu_vie_anl_ven_cic_fbf	-0.425786936527767	-1.0107128155507	0.314776328327411
568	mlt_pol_moo_rus_sod_owc_gam_lit_azi_aze_ses_jav_igb_svk_nor_bsq_ita_tig_lda_mnd_afr_scr_akn_arw_tsw_krd_hun_swt_xho_fin_grk_wly_geo_mcd_lat_fre_eng_chh_hau_por_est_dyu_mao_prs_mly_jpn_knd_kor_guj_rom_zul_hin_ind_mol_amr_tag_cnt_dut_cic_pan_heb_alb_slo_cze_bul_qcu_bos_spa_urd_dgb_sid_glc_amh_swe_bat_ukr_fbf_ger_tsn_sun_tha_anl_tml_yor_swa_tur_ctl_ben_uzb_bem_vie_aeg_bam_ewe_ven	0.0810784644882449	0.19086999475439	0.849043509873345
569	tig_urd_bam_mol_gam_heb_aeg_glc_azi_uzb_zul_sun_swt_guj_pol_bsq_ctl_wly_lda_cnt_mcd_bul_dgb_afr_ewe_cze_est_tsw_xho_fin_ita_amr_geo_nor_por_hin_pan_sid_sod_lit_hun_tsn_bat_arw_jav_jpn_tml_kor_ben_fre_fbf_alb_mao_rom_anl_tag_mnd_bos_ven_krd_owc_ukr_rus_grk_ger_qcu_scr_spa_dut_moo_mlt_lat_chh_swe_mly_svk_dyu_eng_bem_ind_tha_hau_knd_cic_akn_tur_prs_slo_aze_yor_vie_amh_igb_swa_ses	-0.300206367217718	-0.70974550065659	0.479637740345511
570	hau_alb_bam_pan_tig_heb_sod_ben_azi_tur_bem_bat_moo_ita_svk_bsq_bul_chh_ses_cnt_slo_lit_dyu_por_lda_ukr_fin_dgb_fbf_hun_fre_amh_geo_guj_ctl_eng_rom_sid_gam_rus_est_akn_sun_cze_jav_jpn_tml_kor_krd_hin_tsw_dut_tag_prs_amr_mly_mnd_pol_ewe_mol_mlt_swe_scr_urd_glc_qcu_mcd_arw_afr_zul_owc_ger_aeg_lat_ind_grk_tsn_spa_yor_mao_tha_wly_knd_cic_igb_aze_bos_nor_uzb_xho_vie_anl_ven_swt_swa	-0.181293600475419	-0.42826481348461	0.669448551625825
571	tig_ben_bem_nor_hau_amh_amr_rom_azi_tur_akn_bat_xho_rus_ger_bsq_arw_sod_zul_mnd_ita_eng_cic_guj_tsn_hin_hun_ses_ewe_fin_pan_anl_geo_ukr_mol_svk_glc_owc_heb_fre_est_fbf_ind_cze_mly_jpn_knd_kor_pol_dut_yor_bul_tag_alb_gam_sun_cnt_scr_lda_por_mlt_slo_swe_spa_lat_qcu_mcd_afr_bos_swa_sid_ctl_wly_urd_jav_prs_ven_krd_moo_mao_tha_chh_tml_bam_swt_aze_lit_grk_uzb_igb_vie_aeg_dyu_tsw_dgb	-0.456071727342226	-1.08593519994888	0.280314450763352
572	gam_por_fbf_grk_sid_owc_anl_swe_azi_uzb_yor_bat_cic_rus_slo_bsq_scr_amh_swa_mnd_arw_bos_zul_ben_igb_ita_fin_swt_akn_hun_svk_wly_geo_fre_ukr_spa_nor_aeg_tig_alb_est_bam_mao_afr_jav_jpn_knd_kor_krd_cze_ewe_hin_tag_urd_chh_ind_cnt_prs_xho_lit_sod_eng_pol_rom_mcd_qcu_ctl_ger_lat_dyu_heb_dut_hau_glc_mly_bul_tsw_guj_tsn_sun_tha_mlt_tml_moo_ven_tur_mol_pan_aze_bem_vie_amr_dgb_lda_ses	-0.56833290385389	-1.35740498471814	0.17793750258946
573	sod_bul_ven_ben_wly_sid_hau_lat_aze_azi_moo_mly_tsw_glc_nor_bsq_bos_tig_fbf_mnd_mol_arw_swt_lit_zul_hin_est_swa_bam_hun_swe_aeg_geo_ger_por_pan_guj_owc_anl_krd_fin_tsn_sun_grk_jav_jpn_knd_kor_dut_scr_dyu_ita_ind_afr_amr_bat_cnt_spa_yor_ctl_amh_prs_pol_rus_fre_qcu_svk_alb_eng_ewe_heb_mcd_mlt_ukr_tag_cze_lda_slo_igb_mao_tha_gam_tml_cic_akn_uzb_rom_urd_tur_bem_vie_chh_ses_xho_dgb	-0.386520684069785	-0.91688744135683	0.361573217119247
574	anl_prs_igb_afr_hau_chh_gam_dut_uzb_tur_tsw_tag_bem_urd_ben_bsq_swe_wly_moo_cnt_rom_cze_ewe_mcd_ses_arw_hun_ven_dgb_est_svk_tig_geo_krd_grk_pan_slo_sid_mlt_lit_fin_akn_jav_rus_mly_jpn_knd_kor_fre_pol_xho_nor_sun_lat_owc_mao_mnd_por_zul_glc_amh_mol_ger_alb_hin_qcu_ita_ukr_ctl_cic_amr_bul_heb_guj_bat_eng_yor_scr_fbf_ind_tha_aeg_tml_bam_lda_aze_bos_spa_azi_swa_vie_sod_dyu_tsn_swt	0.129969858793299	0.305633487094111	0.760566786595009
575	amr_swe_bam_hin_gam_mlt_sid_ben_azi_uzb_cic_bat_fbf_bos_prs_bsq_dut_chh_xho_mnd_urd_grk_igb_spa_dyu_eng_fin_ewe_ven_est_pan_tig_geo_mcd_krd_ctl_ita_hau_owc_slo_hun_swa_tag_fre_mao_jpn_knd_kor_svk_rom_ses_mol_ind_por_wly_mly_cnt_glc_dgb_ukr_anl_guj_bul_ger_cze_qcu_lit_lat_pol_moo_amh_scr_sod_alb_jav_nor_yor_afr_tsn_sun_tha_aeg_tml_lda_swt_aze_arw_rus_tur_akn_vie_heb_zul_bem_tsw	-0.50734301764386	-1.20797621412653	0.230119279316525
576	heb_bos_xho_pan_amr_aeg_owc_guj_azi_aze_swa_sun_ses_ben_urd_bsq_lat_anl_lda_cnt_cze_ita_igb_ukr_fbf_dut_fin_ven_zul_hun_fre_sid_geo_rom_spa_afr_ger_wly_tig_por_est_akn_mly_bul_tag_jpn_tml_kor_ctl_lit_yor_alb_jav_krd_mlt_mao_mnd_rus_cic_prs_amh_arw_mcd_nor_slo_qcu_swe_grk_scr_bam_gam_hin_hau_mol_bat_svk_moo_eng_ewe_ind_tha_sod_knd_tsn_dyu_tur_glc_pol_uzb_bem_vie_chh_dgb_swt_tsw	-0.0270786533191449	-0.0637247169157555	0.949326193140076
577	mlt_alb_ewe_rom_amh_hau_aeg_nor_tur_aze_swt_jav_swa_ben_swe_bsq_pan_amr_ses_mnd_scr_grk_yor_ctl_xho_glc_est_dgb_ven_fin_bul_tig_geo_eng_mol_prs_fre_sod_chh_guj_hun_cic_mao_slo_ind_jpn_tml_kor_por_mcd_igb_ger_mly_hin_gam_bat_cnt_afr_bam_pol_owc_svk_cze_rus_arw_qcu_dut_lit_bos_tsw_anl_spa_sid_ukr_tag_ita_fbf_krd_lda_sun_tha_wly_knd_bem_zul_uzb_urd_lat_azi_akn_vie_heb_tsn_dyu_moo	-0.352995309554738	-0.837447794675954	0.404487883696851
578	sid_bos_bem_ita_wly_tig_anl_lit_uzb_azi_swa_mly_akn_ukr_pan_bsq_guj_mlt_lda_mnd_nor_lat_zul_cze_xho_alb_est_bam_yor_fin_scr_sod_geo_hin_spa_afr_pol_heb_aeg_svk_hun_fbf_ind_urd_mao_jpn_knd_kor_por_eng_ses_ben_tag_rom_amh_jav_cnt_slo_swt_glc_chh_rus_mcd_krd_bul_qcu_ctl_swe_arw_dgb_gam_grk_hau_prs_sun_mol_tsn_ger_tsw_bat_tha_owc_tml_dyu_igb_aze_dut_fre_tur_moo_vie_amr_cic_ven_ewe	-0.710542948412813	-1.71158256926093	0.0903067813681352
579	mlt_lit_swt_urd_sod_sid_tig_cze_tur_aze_tsn_mly_akn_por_guj_bsq_rom_chh_lda_cnt_pol_ctl_ses_lat_ven_hin_hun_yor_cic_fin_dut_wly_geo_eng_arw_alb_rus_aeg_hau_ukr_est_moo_sun_fre_ind_jpn_knd_kor_grk_glc_zul_mcd_mao_afr_anl_tag_mnd_krd_fbf_swe_amh_bul_slo_nor_ben_qcu_prs_ger_pan_ewe_heb_bos_gam_ita_jav_scr_xho_svk_dyu_bat_tha_owc_tml_bam_swa_uzb_mol_spa_azi_igb_vie_amr_tsw_dgb_bem	0.150298551827256	0.353882421260021	0.724228037367053
580	owc_krd_cic_lit_gam_aeg_wly_ukr_uzb_tur_tsn_mao_lda_mcd_ger_bsq_cze_chh_akn_mnd_prs_ita_bem_afr_swa_bos_hun_ewe_tsw_est_hin_sid_geo_urd_ben_bul_guj_amh_sod_alb_fin_swt_ind_spa_bat_jpn_knd_kor_glc_ctl_yor_lat_tag_svk_anl_jav_cnt_grk_ven_rus_mlt_scr_slo_pol_pan_qcu_mol_arw_por_fbf_tig_swe_amr_dut_sun_fre_ses_eng_moo_mly_tha_heb_tml_igb_xho_azi_rom_nor_aze_bam_vie_hau_zul_dyu_dgb	-0.153485368989747	-0.361841131994602	0.718291602828017
581	mlt_eng_tsw_grk_gam_aeg_tig_afr_uzb_tur_ses_sun_fbf_ita_glc_bsq_lat_owc_swa_cnt_nor_slo_tsn_urd_ven_mol_hun_bam_moo_fin_rom_sid_geo_ctl_arw_spa_bos_hau_amh_scr_est_swt_ind_hin_mly_jpn_tml_kor_ukr_swe_cic_por_tag_lit_heb_bat_mnd_rus_igb_krd_amr_guj_cze_svk_dut_qcu_bul_alb_fre_dyu_chh_ger_anl_ben_mao_mcd_lda_pol_dgb_jav_tha_wly_knd_bem_xho_azi_pan_prs_aze_akn_vie_sod_yor_ewe_zul	0.314137207596773	0.739636218690511	0.461383709634485
582	hau_spa_bam_ukr_amr_aeg_sid_cze_uzb_tur_ven_mao_tsw_lit_guj_bsq_dut_sod_bem_cnt_bos_glc_tsn_mol_swt_ger_fin_dyu_lda_est_rus_owc_geo_urd_ben_krd_pol_heb_chh_pan_hun_moo_ind_hin_tag_jpn_knd_kor_grk_eng_zul_rom_sun_nor_wly_jav_mnd_bul_akn_slo_tig_scr_ctl_ita_alb_qcu_svk_lat_prs_cic_amh_fre_gam_mcd_bat_arw_ewe_por_xho_mly_tha_mlt_tml_igb_fbf_aze_swe_afr_azi_swa_vie_anl_yor_dgb_ses	-0.567398321413048	-1.35455006658818	0.1788427088017
583	gam_alb_ses_arw_amh_amr_tig_urd_uzb_tur_tsn_mly_swa_nor_spa_bsq_bos_anl_fbf_mnd_dut_lat_ven_pol_cic_swe_fin_igb_ewe_hun_ita_sid_geo_krd_ger_slo_grk_owc_sod_eng_est_dyu_ind_ben_sun_jpn_tml_kor_pan_rom_dgb_mol_jav_scr_mlt_bat_cnt_prs_akn_mcd_heb_fre_bul_cze_guj_qcu_ctl_rus_svk_moo_chh_hin_hau_ukr_tag_lit_xho_glc_lda_mao_tha_wly_knd_bam_yor_aze_por_afr_azi_tsw_vie_aeg_zul_swt_bem	-0.261421583327934	-0.618061155349754	0.53804569274303
584	sod_guj_dgb_nor_wly_owc_anl_scr_aze_tur_ewe_ind_cic_prs_ukr_bsq_cze_gam_swa_cnt_por_krd_ses_arw_fbf_rom_hun_igb_xho_fin_ger_mlt_geo_mcd_swe_lat_hin_amh_hau_rus_est_swt_mao_ben_jav_jpn_tml_kor_eng_pan_tsw_afr_sun_bos_heb_mly_mnd_dut_ven_pol_sid_grk_lit_ctl_glc_qcu_fre_svk_mol_tsn_amr_bul_chh_slo_bat_ita_akn_alb_bam_tag_tha_tig_knd_yor_zul_azi_urd_spa_uzb_dyu_vie_aeg_moo_bem_lda	-0.692980483334749	-1.66296793038161	0.0996855765794427
585	sid_ctl_ven_glc_mlt_wly_gam_svk_aze_uzb_dgb_ind_akn_pan_eng_bsq_hin_amh_bam_cnt_mol_pol_cic_dut_lda_slo_fin_ses_tsw_est_prs_sod_geo_ukr_ben_fre_alb_amr_heb_lit_hun_igb_mao_urd_sun_jpn_tml_kor_por_mcd_fbf_spa_mly_afr_anl_bat_mnd_ita_xho_rus_tig_cze_rom_arw_grk_qcu_bos_nor_bul_zul_chh_lat_hau_swe_tag_scr_moo_krd_swt_jav_tha_aeg_knd_dyu_yor_azi_ger_guj_tur_tsn_vie_owc_swa_bem_ewe	0.242332958200828	0.57009159560647	0.569990269147718
586	tig_pan_tsw_afr_chh_amr_gam_swe_tur_azi_akn_ind_zul_scr_mcd_bsq_eng_sod_yor_mnd_pol_cze_tsn_slo_dgb_bul_fin_xho_ses_est_ukr_wly_geo_fre_lit_glc_spa_mlt_sid_grk_hun_ven_tag_bos_jav_jpn_knd_kor_guj_urd_moo_krd_mly_ita_aeg_mao_cnt_ger_dyu_dut_amh_alb_arw_svk_mol_qcu_por_hin_rus_swt_hau_ctl_heb_prs_bat_rom_ewe_nor_bem_sun_tha_owc_tml_lda_swa_aze_ben_lat_uzb_cic_vie_anl_igb_bam_fbf	-0.231662894460124	-0.547055511728229	0.585650924082901
587	owc_urd_igb_alb_tig_anl_hau_bul_uzb_aze_xho_sun_bam_swe_eng_bsq_ctl_sod_swa_mnd_nor_rom_dgb_lat_ven_arw_est_moo_cic_fin_ukr_amr_geo_svk_prs_pol_dut_sid_gam_afr_hun_akn_ind_scr_mly_jpn_tml_kor_mol_grk_yor_ben_jav_mcd_aeg_tag_cnt_hin_dyu_ger_heb_krd_spa_rus_slo_qcu_lit_pan_glc_lda_chh_ita_wly_cze_mao_guj_bem_por_zul_bat_tha_mlt_knd_ses_fbf_tur_bos_fre_azi_tsn_vie_amh_tsw_swt_ewe	0.281523882111901	0.662712604260396	0.509153770671893
588	sid_cze_zul_bul_amr_amh_sod_bos_azi_tur_ses_ind_bam_lat_lit_bsq_grk_tig_dgb_mnd_glc_ctl_yor_por_lda_ger_hun_tsn_swa_fin_spa_wly_geo_swe_prs_guj_krd_aeg_anl_scr_est_ven_bat_ita_sun_jpn_tml_kor_svk_mcd_cic_pan_jav_rus_hau_mao_cnt_eng_swt_alb_chh_arw_mol_slo_ukr_qcu_rom_dut_urd_bem_mlt_fre_owc_pol_mly_ben_igb_hin_dyu_tag_tha_gam_knd_akn_xho_aze_afr_nor_uzb_tsw_vie_heb_ewe_fbf_moo	-0.836974173198719	-2.02655617269609	0.0455715453839219
589	chh_afr_zul_hin_anl_amr_aeg_svk_aze_uzb_yor_mly_bem_cze_ctl_bsq_ger_tig_xho_cnt_scr_ben_cic_fre_ewe_glc_est_ven_bam_fin_bos_wly_geo_pan_ukr_dut_alb_sod_owc_por_hun_swa_jav_pol_tag_jpn_tml_kor_mcd_slo_akn_mol_ind_bul_hau_bat_mnd_urd_igb_rom_mlt_krd_eng_grk_lat_qcu_arw_prs_lit_fbf_sid_nor_gam_guj_sun_rus_tsw_ita_lda_mao_tha_heb_knd_ses_tsn_azi_spa_swe_tur_dyu_vie_amh_dgb_moo_swt	-0.335180000799152	-0.793756603637111	0.429357787215727
590	anl_scr_ven_rus_heb_owc_mlt_pan_uzb_tur_tsn_tag_dyu_bul_guj_bsq_grk_amr_ses_mnd_alb_urd_ewe_pol_dgb_hin_hun_bam_lda_fin_ita_sod_geo_lat_mcd_bos_nor_chh_hau_ger_est_swt_bat_swe_jav_jpn_knd_kor_mol_krd_xho_slo_mao_eng_tig_ind_cnt_dut_bem_ukr_wly_glc_afr_prs_ctl_qcu_ben_arw_cze_swa_gam_svk_sid_rom_sun_spa_igb_por_akn_mly_tha_amh_tml_zul_fbf_aze_fre_lit_azi_tsw_vie_aeg_yor_moo_cic	-0.683382415875651	-1.63760471357432	0.104883552933627
591	gam_ben_fbf_glc_hau_owc_aeg_ukr_uzb_tur_dyu_mly_zul_ita_rus_bsq_prs_amr_ven_cnt_pol_guj_moo_fre_xho_svk_fin_cic_ewe_hun_mcd_sod_geo_lat_urd_hin_afr_sid_anl_ger_est_igb_tag_bos_jav_jpn_knd_kor_swe_rom_dgb_eng_ind_nor_heb_sun_mnd_lit_akn_scr_amh_grk_alb_arw_bul_qcu_krd_ctl_mol_swt_tig_pan_chh_por_bat_slo_tsn_cze_swa_mao_tha_mlt_tml_lda_bem_aze_dut_spa_azi_tsw_vie_wly_yor_ses_bam	-0.183868941148948	-0.433978064428496	0.665309489445684
592	amh_ger_xho_rom_aeg_heb_wly_spa_uzb_azi_ewe_tag_tsn_ukr_bul_bsq_bos_gam_ses_cnt_hin_cze_swa_swe_akn_lat_est_dyu_moo_hun_arw_sod_geo_eng_rus_scr_mcd_owc_tig_urd_fin_cic_mly_pan_mao_jpn_knd_kor_guj_dut_igb_lit_bat_grk_anl_sun_mnd_glc_zul_ctl_chh_nor_fre_svk_prs_qcu_alb_ben_slo_yor_hau_ita_mlt_por_jav_mol_lda_afr_tsw_ind_tha_amr_tml_swt_dgb_aze_pol_krd_tur_fbf_vie_sid_ven_bem_bam	-0.14642963185473	-0.345242348845014	0.730691824531195
593	sid_dut_xho_hin_amh_hau_amr_ben_azi_uzb_yor_bat_akn_guj_por_bsq_lit_gam_bam_cnt_pol_pan_moo_nor_dgb_alb_hun_cic_dyu_est_ctl_mlt_geo_swe_bos_prs_bul_sod_wly_eng_fin_ven_ind_urd_jav_jpn_knd_kor_slo_svk_tsw_krd_tag_cze_chh_mly_mnd_grk_zul_fre_owc_mol_ita_mcd_lat_qcu_glc_ukr_rom_swa_tig_ger_heb_afr_sun_scr_tsn_rus_swt_mao_tha_aeg_tml_fbf_bem_tur_arw_spa_aze_igb_vie_anl_lda_ewe_ses	-0.982886652975919	-2.39398858947248	0.0186733269903944
594	owc_mcd_swa_mol_sid_gam_heb_pol_tur_uzb_bam_bat_akn_glc_ger_bsq_alb_sod_xho_cnt_eng_nor_tsw_prs_tsn_rom_fin_igb_lda_est_afr_anl_geo_krd_spa_ita_lat_amr_aeg_por_hun_moo_mao_pan_sun_jpn_knd_kor_slo_ctl_dyu_ukr_mly_ben_chh_tag_mnd_svk_yor_lit_wly_urd_fre_cze_dut_qcu_scr_guj_bos_fbf_hau_grk_mlt_arw_jav_rus_ses_swe_ewe_ind_tha_amh_tml_swt_cic_azi_bul_hin_aze_zul_vie_tig_ven_bem_dgb	-0.543374496402742	-1.29552867201729	0.198344381375092
595	heb_cze_tsw_ben_hau_sod_tig_arw_azi_aze_lda_mao_dyu_pol_fre_bsq_ger_amh_zul_mnd_ukr_ita_fbf_rom_ven_rus_fin_moo_bem_hun_por_gam_geo_hin_guj_lat_prs_anl_sid_spa_est_yor_tag_afr_mly_jpn_knd_kor_glc_slo_xho_bul_sun_eng_aeg_ind_cnt_mol_igb_nor_chh_bos_swe_mcd_svk_qcu_pan_alb_dut_ewe_wly_lit_mlt_urd_bat_ctl_tsn_grk_swt_jav_tha_amr_tml_cic_akn_tur_krd_scr_uzb_swa_vie_owc_ses_dgb_bam	-0.217967006803552	-0.515020843309005	0.607760424021508
596	amr_grk_igb_ben_sid_gam_tig_ger_uzb_aze_xho_mao_bam_guj_arw_bsq_ita_anl_yor_cnt_scr_svk_fbf_swe_akn_mcd_est_moo_ewe_fin_rus_mlt_geo_lat_bos_hin_glc_hau_owc_slo_hun_lda_tag_nor_bat_jpn_tml_kor_fre_pan_ses_por_mly_krd_wly_sun_mnd_eng_dyu_lit_aeg_pol_urd_bul_spa_qcu_ctl_mol_rom_ven_amh_alb_heb_afr_ind_cze_tsw_dut_zul_jav_tha_chh_knd_tsn_swt_tur_ukr_prs_azi_swa_vie_sod_dgb_bem_cic	0.225240152665078	0.531164184634641	0.596571332129381
597	hau_afr_bam_svk_wly_owc_amh_swe_azi_aze_tsw_mly_fbf_scr_rom_bsq_guj_mlt_yor_mnd_cze_bos_ewe_ita_akn_ben_fin_dgb_igb_hun_hin_amr_geo_ukr_spa_eng_grk_tig_chh_krd_est_moo_jav_prs_mao_jpn_tml_kor_alb_mcd_cic_fre_bat_urd_anl_tag_cnt_ger_xho_bul_heb_ctl_lit_lat_mol_qcu_pan_rus_slo_zul_sid_pol_sod_dut_ind_por_dyu_nor_swt_sun_tha_aeg_knd_ven_tsn_uzb_glc_arw_tur_swa_vie_gam_ses_bem_lda	-0.101934623706232	-0.240156517066537	0.81073749196257
598	mlt_arw_ewe_spa_sid_anl_gam_nor_uzb_azi_lda_tag_yor_ctl_cze_bsq_scr_wly_zul_mnd_ukr_por_tsw_lat_dyu_hin_est_ses_swa_hun_mcd_amh_geo_guj_dut_mol_ben_owc_aeg_pan_fin_tsn_mao_bul_bat_jpn_tml_kor_prs_rus_moo_swe_sun_lit_sod_ind_cnt_ger_bam_fre_heb_svk_pol_slo_grk_qcu_urd_alb_krd_dgb_amr_rom_hau_bos_jav_afr_bem_ita_fbf_mly_tha_tig_knd_igb_xho_aze_glc_eng_tur_swt_vie_chh_cic_akn_ven	-0.718930168737492	-1.72479707473906	0.0878860243819855
599	amh_prs_swa_urd_heb_hau_anl_arw_tur_aze_fbf_jav_dyu_ukr_lat_bsq_fre_tig_swt_cnt_ben_krd_zul_afr_akn_bul_est_xho_ses_fin_grk_chh_geo_mcd_pol_dut_pan_sod_mlt_por_hun_bam_mao_nor_sun_jpn_knd_kor_ctl_alb_ven_ita_tag_mol_gam_mly_mnd_rom_igb_spa_aeg_guj_svk_cze_bos_qcu_slo_ger_scr_ewe_wly_rus_sid_swe_ind_hin_tsn_glc_dgb_bat_tha_owc_tml_yor_moo_uzb_lit_eng_azi_tsw_vie_amr_bem_cic_lda	-0.474208308845119	-1.12707719763269	0.262609497269104
600	anl_scr_igb_cze_owc_tig_heb_lat_uzb_azi_yor_ind_swt_mcd_rus_bsq_fre_amr_zul_cnt_mol_ukr_ven_grk_swa_bos_hun_dgb_fbf_est_ben_sid_geo_urd_arw_alb_prs_aeg_hau_svk_fin_dyu_mao_guj_sun_jpn_knd_kor_eng_spa_cic_lit_bat_ctl_chh_jav_mnd_pol_ewe_swe_gam_bul_pan_slo_afr_qcu_nor_rom_dut_moo_amh_hin_mlt_ger_mly_por_ses_ita_akn_tag_tha_sod_tml_tsn_lda_aze_krd_glc_tur_tsw_vie_wly_xho_bem_bam	-1.05478209109042	-2.57806587712915	0.0115060027694294
601	mlt_rus_zul_swe_amr_chh_sid_lit_uzb_aze_ven_jav_dgb_guj_rom_bsq_slo_owc_cic_cnt_mol_grk_ewe_nor_yor_bul_fin_bem_moo_hun_ger_tig_geo_ita_svk_mcd_spa_sod_wly_por_est_igb_tag_glc_mly_jpn_knd_kor_pan_prs_ses_urd_mao_alb_amh_bat_mnd_hin_fbf_ctl_heb_scr_eng_pol_afr_qcu_cze_lat_ben_swa_gam_fre_anl_dut_ind_bos_dyu_krd_bam_sun_tha_aeg_tml_tsw_lda_tur_ukr_arw_azi_tsn_vie_hau_xho_swt_akn	-0.0323445812314279	-0.0761551776465641	0.939459231267068
602	gam_grk_xho_ita_heb_wly_anl_alb_aze_azi_ven_mao_igb_pol_swe_bsq_krd_mlt_bam_cnt_cze_dut_dgb_eng_yor_afr_est_ses_tsn_hun_ctl_aeg_geo_svk_pan_urd_prs_amr_sid_spa_fin_fbf_tag_mcd_ind_jpn_tml_kor_guj_ben_moo_bos_bat_glc_owc_jav_mnd_fre_cic_mol_tig_lat_slo_nor_bul_qcu_hin_rom_scr_akn_sod_ukr_chh_por_sun_arw_swa_lit_ewe_mly_tha_amh_knd_swt_lda_tur_ger_rus_uzb_zul_vie_hau_tsw_bem_dyu	-0.528967088374146	-1.25987896459799	0.210865455860059
603	aeg_swe_fbf_fre_wly_chh_anl_lat_uzb_aze_xho_mao_yor_ctl_por_bsq_spa_gam_moo_mnd_urd_pan_ses_ukr_ven_eng_est_cic_swa_fin_ben_owc_geo_pol_mol_dut_bul_mlt_hau_ger_hun_tsn_sun_afr_tag_jpn_knd_kor_grk_guj_akn_lit_ind_nor_tig_jav_cnt_glc_bem_prs_sod_alb_arw_rom_ita_qcu_slo_svk_hin_dyu_heb_krd_amr_bos_mly_rus_igb_cze_dgb_bat_tha_amh_tml_swt_tsw_tur_scr_mcd_azi_bam_vie_sid_lda_ewe_zul	0.378205964340445	0.891807722550868	0.374797612309925
604	hau_scr_igb_swe_anl_chh_aeg_bos_aze_tur_bem_ind_dyu_ctl_afr_bsq_glc_sod_zul_mnd_lit_pan_akn_guj_swa_rus_hun_bam_fbf_fin_por_amh_geo_mol_rom_krd_bul_wly_mlt_mcd_est_lda_bat_svk_sun_jpn_tml_kor_hin_lat_swt_dut_mao_cze_sid_mly_cnt_slo_ven_spa_gam_alb_prs_ukr_ita_qcu_pol_grk_ger_cic_amr_nor_heb_ben_jav_fre_dgb_arw_yor_tag_tha_tig_knd_moo_ewe_azi_eng_urd_uzb_tsn_vie_owc_tsw_ses_xho	-0.00183144832633123	-0.00431088625674534	0.996569654765713
605	anl_pol_xho_fre_hau_owc_chh_glc_azi_tur_lda_mly_ses_eng_urd_bsq_arw_sid_bem_mnd_ukr_krd_moo_ita_swa_ger_est_tsn_fbf_fin_svk_aeg_geo_swe_hin_dut_rus_amr_tig_slo_hun_yor_sun_lat_mao_jpn_knd_kor_prs_guj_dgb_rom_bat_nor_heb_ind_cnt_alb_ven_afr_amh_bos_ben_grk_ctl_qcu_bul_scr_cze_tsw_wly_pan_gam_mol_jav_spa_dyu_lit_bam_tag_tha_mlt_tml_igb_zul_aze_mcd_por_uzb_ewe_vie_sod_swt_cic_akn	-0.930562227966421	-2.26526427363028	0.025817579587592
606	anl_swe_lda_mcd_hau_amr_sod_slo_tur_azi_ven_jav_zul_eng_arw_bsq_hin_heb_cic_mnd_mol_urd_xho_guj_bam_rom_hun_moo_dyu_est_glc_mlt_geo_bul_scr_krd_afr_wly_aeg_ger_fin_igb_tag_spa_mly_jpn_knd_kor_alb_bos_dgb_dut_bat_rus_tig_ind_cnt_pan_tsn_ukr_amh_lat_ita_lit_cze_qcu_ctl_ben_fre_akn_owc_grk_chh_svk_sun_nor_yor_prs_ses_mao_tha_gam_tml_ewe_swa_aze_pol_por_uzb_tsw_vie_sid_swt_fbf_bem	-0.661496731307524	-1.58265651184439	0.116894766843804
607	owc_ger_ven_guj_chh_hau_amr_ben_azi_aze_bam_bat_tsn_ita_cze_bsq_prs_aeg_lda_mnd_arw_lit_igb_hin_zul_nor_est_tsw_moo_hun_ukr_tig_geo_bos_afr_rom_krd_heb_sod_mcd_fin_swa_sun_pan_jav_jpn_knd_kor_swe_dut_dgb_por_tag_slo_wly_ind_cnt_bul_akn_scr_mlt_svk_spa_lat_glc_qcu_rus_eng_grk_ewe_anl_pol_sid_mol_mao_alb_fbf_urd_ses_mly_tha_amh_tml_yor_swt_uzb_fre_ctl_tur_dyu_vie_gam_bem_cic_xho	-0.500287239625482	-1.1918652707861	0.236346646472109
608	amr_prs_moo_glc_gam_aeg_mlt_eng_azi_uzb_lda_sun_bam_ukr_swe_bsq_ctl_sid_tsn_mnd_cze_grk_igb_pol_swa_afr_fin_yor_zul_hun_ger_chh_geo_rom_fre_rus_svk_anl_amh_spa_est_dyu_jav_lit_mly_jpn_knd_kor_ben_krd_ven_nor_ind_mol_sod_mao_cnt_por_swt_lat_hau_arw_scr_slo_alb_qcu_hin_urd_bos_ses_owc_mcd_tig_ita_bat_guj_bem_dut_ewe_tag_tha_heb_tml_akn_tsw_tur_bul_pan_aze_dgb_vie_wly_xho_fbf_cic	-0.645999515211782	-1.54361678935841	0.12607726698811
609	gam_urd_ewe_pan_amh_wly_amr_slo_uzb_aze_xho_mly_lda_nor_cze_bsq_dut_sid_yor_mnd_mcd_prs_moo_afr_swt_ctl_fin_fbf_tsw_hun_glc_sod_geo_rom_rus_svk_pol_owc_chh_alb_est_akn_sun_ger_jav_jpn_knd_kor_spa_guj_dyu_bos_bat_ita_anl_mao_cnt_eng_dgb_grk_hau_lit_fre_bul_krd_qcu_lat_ben_hin_igb_aeg_por_mlt_arw_tag_scr_swa_swe_tsn_ind_tha_tig_tml_bem_ses_azi_ukr_mol_tur_bam_vie_heb_zul_ven_cic	0.835886858711617	1.98790161901434	0.0497631831140723
610	heb_alb_xho_mcd_owc_mlt_sid_rus_aze_tur_zul_bat_moo_lat_por_bsq_grk_wly_akn_cnt_ctl_ita_ses_dut_tsw_mol_hun_bem_tsn_fin_cze_amr_geo_prs_pol_krd_guj_gam_aeg_fre_est_lda_mao_glc_tag_jpn_knd_kor_ben_ger_dgb_lit_jav_urd_chh_mly_mnd_spa_bam_scr_hau_hin_bul_slo_bos_qcu_arw_nor_ukr_swa_amh_eng_tig_rom_sun_pan_yor_svk_fbf_ind_tha_sod_tml_cic_swt_azi_swe_afr_uzb_igb_vie_anl_ven_dyu_ewe	-0.28058146097225	-0.663312971233544	0.508771002828166
611	owc_pol_bam_svk_wly_mlt_tig_glc_azi_aze_ewe_sun_swa_dut_ger_bsq_ita_chh_swt_cnt_afr_bos_ses_nor_tsw_cze_fin_lda_fbf_hun_ctl_anl_geo_rom_lat_hin_swe_amh_aeg_urd_est_moo_jav_ben_tag_jpn_tml_kor_fre_slo_cic_ukr_mly_lit_heb_ind_mnd_guj_dyu_por_sod_krd_alb_arw_eng_qcu_scr_spa_mcd_igb_gam_mol_amr_prs_mao_rus_yor_pan_akn_bat_tha_sid_knd_dgb_ven_uzb_bul_grk_tur_xho_vie_hau_tsn_zul_bem	-0.0310831050170221	-0.073231353211856	0.94177929165345
612	anl_afr_tsw_krd_mlt_amh_owc_eng_azi_uzb_ewe_mao_swt_scr_bul_bsq_lit_chh_bam_cnt_ben_pol_bem_fre_cic_prs_fin_akn_ven_hun_ger_sod_geo_ita_dut_ctl_grk_aeg_heb_lat_est_ses_sun_por_bat_jpn_knd_kor_cze_mcd_tsn_arw_ind_svk_sid_mly_mnd_ukr_moo_pan_gam_hin_spa_nor_bos_qcu_urd_mol_glc_dyu_wly_swe_amr_slo_tag_alb_zul_rus_igb_jav_tha_hau_tml_fbf_xho_tur_guj_rom_aze_yor_vie_tig_lda_swa_dgb	-0.517553405357756	-1.23122289389207	0.221344041599717
613	heb_por_igb_bos_amh_gam_owc_afr_uzb_aze_swa_mao_fbf_cze_ben_bsq_ukr_amr_tsw_mnd_ger_ctl_ses_nor_akn_eng_hun_cic_lda_est_hin_sid_geo_prs_ita_rom_rus_wly_chh_spa_fin_moo_bat_fre_sun_jpn_knd_kor_swe_urd_bam_guj_ind_grk_anl_jav_cnt_svk_tsn_arw_hau_slo_lit_dut_bul_qcu_alb_mol_scr_bem_tig_mcd_mlt_krd_tag_pan_dgb_glc_ven_mly_tha_aeg_tml_dyu_swt_tur_lat_pol_azi_zul_vie_sod_ewe_yor_xho	-0.58930760914486	-1.40800557186151	0.162463457778495
614	chh_ctl_ven_nor_amh_anl_amr_lit_uzb_tur_fbf_mly_dgb_ben_pan_bsq_spa_sod_ewe_mnd_urd_fre_ses_hin_lda_pol_fin_bam_xho_est_ita_heb_geo_cze_ukr_guj_scr_mlt_wly_afr_hun_zul_bat_alb_ind_jpn_tml_kor_por_prs_moo_bos_tag_mol_tig_sun_cnt_glc_swa_mcd_aeg_bul_lat_rus_krd_qcu_grk_ger_rom_igb_sid_dut_gam_swe_mao_slo_cic_svk_bem_jav_tha_owc_knd_yor_tsw_aze_eng_arw_azi_swt_vie_hau_akn_dyu_tsn	-0.637163049359911	-1.52464973076208	0.130740037916994
615	hau_scr_fbf_glc_mlt_chh_heb_nor_aze_tur_lda_tag_yor_swe_dut_bsq_lat_tig_swa_cnt_ger_por_ewe_pan_cic_eng_fin_akn_igb_hun_afr_anl_geo_lit_alb_krd_svk_amr_aeg_arw_est_bem_jav_grk_ind_jpn_knd_kor_ukr_mol_dyu_ben_mly_prs_sid_sun_mnd_ctl_ven_bos_gam_rom_fre_mcd_spa_qcu_rus_pol_urd_xho_owc_cze_wly_guj_mao_ita_dgb_slo_ses_bat_tha_amh_tml_bam_zul_uzb_hin_bul_azi_swt_vie_sod_tsn_tsw_moo	-0.717169623578142	-1.72368168355288	0.0880882759227907
616	anl_lat_bam_fre_amh_mlt_sod_hin_tur_aze_lda_mao_ven_arw_guj_bsq_bul_chh_ses_mnd_spa_pan_swa_afr_ewe_alb_est_akn_tsn_hun_rom_wly_geo_cze_eng_urd_prs_amr_aeg_dut_fin_xho_jav_rus_sun_jpn_tml_kor_grk_slo_fbf_glc_ind_ita_owc_mly_cnt_svk_cic_mol_gam_ben_lit_pol_ukr_qcu_por_ctl_ger_moo_sid_mcd_tig_nor_tag_scr_dgb_krd_zul_bat_tha_hau_knd_dyu_swt_azi_swe_bos_uzb_tsw_vie_heb_bem_igb_yor	-0.948374016023753	-2.30432736971891	0.02343037911767
617	wly_guj_tsw_lat_mlt_owc_amh_bos_tur_azi_ven_bat_dgb_mol_ita_bsq_rus_hau_cic_cnt_arw_scr_ses_slo_dyu_prs_fin_ewe_bem_est_hin_tig_geo_lit_fre_eng_swe_chh_aeg_spa_hun_fbf_sun_por_mly_jpn_knd_kor_pol_urd_swa_ctl_tag_ben_anl_ind_mnd_ger_moo_pan_sid_glc_rom_nor_svk_qcu_ukr_bul_alb_swt_amr_cze_gam_grk_mao_dut_bam_krd_lda_jav_tha_heb_tml_yor_zul_aze_mcd_afr_uzb_tsn_vie_sod_akn_igb_xho	0.285062994596179	0.670844269531169	0.503982424241779
618	chh_arw_ses_slo_amh_sod_hau_rus_tur_aze_moo_mao_xho_rom_swe_bsq_bos_mlt_ewe_mnd_guj_mcd_bem_ukr_igb_grk_est_akn_yor_fin_ger_tig_geo_dut_pan_fre_prs_aeg_amr_afr_hun_swt_sun_urd_jav_jpn_knd_kor_ben_glc_tsw_cze_tag_lit_wly_mly_cnt_scr_ven_ita_gam_mol_pol_svk_eng_qcu_ctl_por_alb_fbf_owc_hin_anl_bul_bat_spa_zul_krd_dyu_ind_tha_sid_tml_dgb_cic_uzb_lat_nor_azi_lda_vie_heb_tsn_bam_swa	-0.293409671518968	-0.694028607109577	0.489394275508923
619	wly_mol_dgb_rom_heb_sid_sod_mcd_aze_azi_moo_ind_ewe_arw_bul_bsq_spa_chh_swa_cnt_prs_lit_akn_urd_tsn_por_est_zul_lda_hun_cze_aeg_geo_ukr_fre_pol_ben_anl_mlt_alb_fin_ven_tag_slo_mly_jpn_knd_kor_glc_scr_tsw_krd_mao_ctl_tig_jav_mnd_rus_bam_eng_amh_dut_grk_ita_nor_qcu_hin_guj_svk_igb_hau_afr_amr_bos_bat_ger_cic_lat_swt_sun_tha_owc_tml_fbf_yor_uzb_swe_pan_tur_xho_vie_gam_bem_ses_dyu	0.417173945865757	0.984616225247393	0.327367298252712
620	wly_urd_bem_eng_owc_sid_aeg_glc_uzb_aze_ven_mly_swt_ger_mcd_bsq_ukr_chh_yor_mnd_krd_dut_tsn_grk_moo_mol_fin_xho_fbf_est_por_tig_geo_ben_scr_cze_arw_heb_amh_alb_hun_dyu_mao_ita_sun_jpn_knd_kor_nor_fre_ses_prs_jav_rus_mlt_bat_cnt_pan_cic_swe_gam_guj_lat_ctl_lit_qcu_slo_pol_afr_dgb_hau_svk_amr_bos_tag_hin_igb_spa_zul_ind_tha_sod_tml_ewe_lda_azi_rom_bul_tur_tsw_vie_anl_akn_swa_bam	-0.205811094436281	-0.486637749380895	0.627659955978692
621	wly_glc_bam_spa_tig_amh_owc_grk_azi_uzb_ven_jav_tsw_alb_ben_bsq_cze_gam_bem_cnt_nor_scr_dgb_pol_swa_swe_est_swt_cic_hun_ita_sid_geo_rus_svk_bul_arw_heb_sod_por_fin_moo_sun_krd_tag_jpn_tml_kor_fre_afr_xho_lat_mly_prs_mlt_ind_mnd_hin_yor_mol_amr_ger_lit_rom_urd_qcu_bos_guj_dut_ses_aeg_pan_hau_slo_mao_ukr_fbf_eng_akn_bat_tha_anl_knd_dyu_zul_tur_ctl_mcd_aze_igb_vie_chh_lda_tsn_ewe	0.768060651432601	1.82652308083635	0.0709796954590488
622	sid_rom_ewe_arw_aeg_gam_tig_ben_tur_azi_akn_tag_yor_cze_slo_bsq_lat_amh_zul_mnd_por_ger_bem_ctl_xho_krd_fin_dyu_ven_hun_ita_heb_geo_alb_pan_dut_hin_chh_sod_glc_est_igb_ind_bul_mly_jpn_knd_kor_urd_spa_ses_fre_jav_svk_mlt_bat_cnt_lit_tsw_scr_owc_pol_ukr_bos_mol_qcu_afr_eng_mcd_moo_wly_prs_hau_swe_mao_grk_dgb_guj_lda_sun_tha_anl_tml_fbf_swt_aze_rus_nor_uzb_cic_vie_amr_bam_swa_tsn	-0.30311613265878	-0.717497745011247	0.474865394546875
623	amr_pan_xho_ctl_anl_amh_mlt_grk_tur_azi_akn_jav_ses_krd_arw_bsq_ger_sid_swt_mnd_rus_alb_bam_spa_swa_scr_hun_igb_dgb_fin_afr_tig_geo_por_bul_lat_dut_sod_owc_rom_est_ewe_sun_glc_tag_jpn_tml_kor_nor_svk_cic_ben_mly_hin_chh_bat_cnt_mol_bem_cze_gam_pol_swe_ukr_ita_qcu_mcd_urd_lit_lda_aeg_prs_wly_eng_mao_bos_yor_slo_ven_ind_tha_hau_knd_tsw_tsn_uzb_fre_guj_aze_moo_vie_heb_zul_dyu_fbf	-0.458843264496287	-1.09023610138664	0.278425934640115
624	aeg_ita_dgb_fre_anl_sod_amh_ger_azi_aze_tsn_sun_ewe_por_nor_bsq_eng_amr_swa_cnt_swe_grk_cic_hin_lda_spa_hun_bem_tsw_est_rom_owc_geo_ctl_rus_prs_bul_hau_sid_lat_fin_xho_tag_mol_mao_jpn_tml_kor_pol_alb_zul_guj_mly_cze_wly_jav_mnd_krd_akn_svk_heb_pan_arw_bos_ukr_qcu_glc_afr_scr_ven_chh_ben_tig_lit_bat_slo_fbf_mcd_yor_ind_tha_gam_knd_ses_dyu_uzb_dut_urd_tur_swt_vie_mlt_bam_igb_moo	-0.394770845098894	-0.937647343249118	0.350854376437803
625	hau_pan_igb_svk_heb_sid_tig_ukr_aze_azi_zul_mly_tsw_rus_nor_bsq_arw_wly_cic_mnd_lat_mol_akn_por_lda_spa_est_dgb_swa_hun_scr_mlt_geo_fre_prs_krd_bul_amr_aeg_alb_fin_swt_sun_ben_tag_jpn_knd_kor_cze_pol_tsn_lit_bat_ger_chh_ind_cnt_bos_ven_ctl_owc_afr_slo_grk_mcd_qcu_hin_eng_dut_moo_amh_glc_gam_urd_jav_ita_bam_swe_ses_mao_tha_anl_tml_ewe_dyu_tur_guj_rom_uzb_yor_vie_sod_fbf_xho_bem	-1.11020395538244	-2.72542690852265	0.00767342729295631
626	sid_rus_tsw_cze_hau_amh_sod_grk_tur_uzb_bem_mly_tsn_prs_guj_bsq_afr_gam_ewe_cnt_glc_slo_ven_bul_dyu_krd_est_swt_dgb_hun_urd_chh_geo_bos_rom_por_ukr_heb_mlt_pol_fin_ses_jav_ctl_bat_jpn_tml_kor_alb_eng_bam_swe_mao_ben_anl_ind_mnd_nor_cic_arw_tig_lat_ita_dut_scr_qcu_spa_mol_svk_yor_wly_mcd_aeg_ger_tag_fre_moo_lit_akn_sun_tha_amr_knd_swa_lda_aze_hin_pan_azi_igb_vie_owc_xho_fbf_zul	0.183404019311471	0.431706552541292	0.666953892991374
627	heb_cze_xho_pol_gam_anl_wly_spa_uzb_aze_zul_bat_swt_urd_krd_bsq_bos_amh_ewe_mnd_bul_lat_yor_rus_moo_mcd_est_dgb_bem_fin_swe_owc_geo_hin_svk_guj_ger_mlt_sod_fre_hun_akn_jav_dut_ind_jpn_knd_kor_grk_arw_fbf_ukr_sun_ben_sid_tag_cnt_glc_tsn_scr_hau_slo_afr_rom_nor_qcu_eng_ctl_pan_cic_tig_lit_amr_por_mly_ita_swa_prs_tsw_mao_tha_chh_tml_lda_igb_azi_alb_mol_tur_dyu_vie_aeg_ses_ven_bam	-0.283482090127033	-0.670085058573782	0.504464050902335
628	gam_glc_ses_prs_owc_wly_anl_ctl_tur_aze_tsw_bat_xho_ukr_alb_bsq_mcd_amr_moo_cnt_bul_eng_bem_svk_dgb_urd_est_cic_fbf_hun_krd_mlt_geo_hin_rus_arw_lit_heb_chh_scr_fin_akn_mao_cze_sun_jpn_knd_kor_pan_afr_dyu_mol_jav_guj_tig_tag_mnd_nor_lda_spa_hau_dut_swe_fre_ita_qcu_lat_slo_ger_bam_aeg_rom_amh_pol_mly_bos_tsn_grk_ven_ind_tha_sid_tml_yor_ewe_uzb_por_ben_azi_swa_vie_sod_swt_igb_zul	-0.0148275199279343	-0.0350314562708233	0.972129738609794
629	wly_ita_bam_swe_hau_tig_heb_mcd_tur_azi_xho_sun_ses_spa_glc_bsq_por_anl_swt_cnt_urd_prs_ewe_ger_swa_pol_est_dyu_ven_hun_dut_sid_geo_scr_arw_mol_ctl_amh_chh_hin_fin_fbf_mao_alb_bat_jpn_knd_kor_svk_eng_dgb_ukr_ind_slo_owc_mly_mnd_bos_tsn_cze_mlt_ben_lit_bul_nor_qcu_guj_rus_rom_igb_gam_fre_amr_lat_tag_pan_akn_krd_moo_jav_tha_sod_tml_tsw_bem_uzb_afr_grk_aze_zul_vie_aeg_lda_cic_yor	-0.231350747063326	-0.546336113423847	0.586143246026022
630	hau_prs_bem_bul_gam_tig_anl_cze_azi_uzb_swa_bat_dyu_grk_slo_bsq_nor_wly_lda_cnt_pol_eng_igb_ben_akn_guj_hun_cic_fbf_est_pan_sod_geo_por_svk_hin_ukr_heb_amr_krd_fin_ewe_tag_urd_mao_jpn_tml_kor_dut_ctl_zul_alb_ind_glc_chh_mly_mnd_fre_swt_mcd_sid_spa_ger_lit_rus_qcu_mol_ita_scr_ven_aeg_swe_amh_bos_sun_lat_tsn_rom_dgb_jav_tha_owc_knd_xho_tsw_tur_afr_arw_aze_moo_vie_mlt_bam_yor_ses	-0.712392546904063	-1.71430828316677	0.0898030453380351
631	amr_rus_zul_dut_owc_sod_heb_bos_tur_aze_dgb_ind_lda_por_spa_bsq_scr_chh_swt_mnd_hin_swe_dyu_ctl_ven_prs_hun_cic_yor_est_alb_tig_geo_ger_grk_glc_bul_wly_amh_pol_fin_ses_bat_afr_tag_jpn_tml_kor_arw_ukr_swa_pan_mao_cze_anl_sun_cnt_mcd_bem_ita_mlt_mol_eng_slo_lat_qcu_rom_svk_ben_tsn_sid_lit_aeg_guj_mly_krd_tsw_nor_xho_jav_tha_gam_knd_igb_ewe_uzb_fre_urd_azi_akn_vie_hau_fbf_moo_bam	-0.295224567055049	-0.699193280111622	0.486176285310258
632	amr_cze_dyu_alb_gam_owc_aeg_lat_tur_aze_bem_mao_lda_mcd_ger_bsq_fre_amh_akn_mnd_pan_urd_cic_por_tsn_grk_hun_fbf_moo_fin_hin_tig_geo_swe_bos_ukr_guj_hau_sid_rom_est_bam_ind_scr_sun_jpn_tml_kor_krd_ctl_dgb_svk_tag_arw_sod_bat_cnt_rus_ven_afr_chh_dut_slo_bul_nor_qcu_pol_glc_ita_swa_anl_ben_heb_mol_mly_prs_igb_eng_xho_jav_tha_wly_knd_ewe_tsw_azi_lit_spa_uzb_ses_vie_mlt_yor_swt_zul	-0.275235702569144	-0.651206170161546	0.516519294281193
633	mlt_fre_yor_mcd_tig_sid_chh_prs_uzb_tur_tsn_sun_ses_afr_bul_bsq_krd_owc_zul_cnt_bos_por_tsw_rus_igb_ctl_est_xho_fbf_hun_slo_amh_geo_alb_svk_hin_rom_gam_amr_urd_fin_swt_ind_mol_mly_jpn_tml_kor_ita_ger_swa_spa_jav_lit_aeg_bat_mnd_pan_bam_pol_sod_arw_grk_ukr_nor_qcu_scr_guj_lat_lda_heb_swe_hau_glc_tag_ben_akn_cze_dgb_mao_tha_anl_knd_ewe_bem_aze_dut_eng_azi_dyu_vie_wly_moo_cic_ven	0.100207975149747	0.235782402740327	0.814119986096775
634	amr_lat_bam_mcd_hau_gam_owc_prs_uzb_azi_ses_mao_yor_bul_eng_bsq_arw_anl_bem_cnt_svk_spa_fbf_ukr_tsn_nor_est_xho_igb_hun_afr_mlt_geo_fre_hin_mol_pan_heb_tig_cze_fin_dgb_mly_ctl_bat_jpn_tml_kor_bos_glc_ewe_lit_ind_alb_chh_sun_mnd_guj_swt_rus_aeg_swe_ita_dut_ben_qcu_grk_urd_por_ven_amh_pol_wly_krd_jav_ger_tsw_rom_swa_tag_tha_sid_knd_zul_akn_tur_slo_scr_aze_dyu_vie_sod_lda_moo_cic	-0.224229061861967	-0.529649194709577	0.597617324113383
635	anl_bos_akn_slo_owc_sid_sod_pol_tur_uzb_bem_mly_cic_hin_ctl_bsq_mcd_hau_tsn_mnd_ita_svk_tsw_guj_yor_ger_hun_igb_ses_est_spa_chh_geo_por_lat_urd_eng_amr_aeg_lit_fin_swa_tag_ukr_bat_jpn_knd_kor_grk_krd_lda_cze_jav_swe_amh_mao_cnt_ben_ven_bul_heb_alb_prs_fre_nor_qcu_rom_scr_mol_dyu_wly_arw_gam_afr_ind_rus_fbf_glc_dgb_sun_tha_mlt_tml_zul_swt_azi_pan_dut_aze_ewe_vie_tig_moo_bam_xho	-1.06000972708789	-2.59339747757787	0.0110390501343938
636	sid_eng_fbf_urd_wly_aeg_hau_afr_uzb_azi_zul_jav_tsw_scr_glc_bsq_hin_sod_ven_mnd_ger_pol_moo_ctl_igb_swe_est_swa_lda_fin_arw_gam_geo_pan_guj_cze_rom_amr_anl_grk_hun_akn_bat_mol_mly_jpn_knd_kor_nor_rus_dyu_bul_sun_ita_amh_mao_cnt_svk_ewe_krd_chh_fre_mcd_slo_spa_qcu_lat_ben_ukr_tsn_mlt_por_tig_prs_ind_bos_xho_lit_swt_tag_tha_owc_tml_cic_bem_aze_dut_alb_tur_yor_vie_heb_dgb_bam_ses	-0.560519369318119	-1.33687300841115	0.184525199170694
637	gam_hin_cic_lit_tig_wly_anl_alb_azi_tur_bem_tag_tsn_mol_pol_bsq_bos_chh_fbf_cnt_ita_ukr_swa_pan_ewe_svk_est_xho_bam_fin_glc_aeg_geo_scr_eng_dut_swe_amr_sid_guj_hun_zul_mao_bul_sun_jpn_knd_kor_grk_ctl_lda_ben_bat_nor_mlt_ind_mnd_por_ven_mcd_hau_krd_afr_rus_spa_qcu_prs_ger_fre_dyu_heb_lat_amh_slo_mly_urd_igb_rom_swt_jav_tha_owc_tml_ses_moo_uzb_cze_arw_aze_akn_vie_sod_tsw_dgb_yor	-0.0243194686038924	-0.0573513550857424	0.954388355921896
638	gam_lit_yor_cze_sid_owc_heb_ukr_uzb_tur_ses_bat_fbf_svk_eng_bsq_ita_anl_ven_mnd_arw_scr_tsn_swe_dyu_mcd_hun_lda_ewe_fin_krd_hau_geo_slo_dut_glc_grk_chh_aeg_fre_est_akn_ind_alb_jav_jpn_knd_kor_por_lat_xho_pol_mly_urd_wly_mao_cnt_guj_swt_bul_amh_spa_nor_afr_mol_qcu_bos_ctl_ben_bam_amr_rus_tig_prs_tag_rom_zul_pan_igb_sun_tha_mlt_tml_bem_cic_aze_hin_ger_azi_swa_vie_sod_moo_dgb_tsw	-0.556912316938285	-1.32658702564596	0.187893665842012
639	tig_rus_bem_krd_mlt_heb_gam_mcd_uzb_azi_moo_sun_fbf_lit_ukr_bsq_ben_sod_yor_mnd_rom_eng_dyu_slo_tsn_prs_hun_dgb_swt_est_guj_hau_geo_cze_mol_alb_scr_sid_owc_arw_fin_ses_mly_lat_tag_jpn_knd_kor_pan_ger_xho_swe_ind_ctl_aeg_mao_cnt_fre_tsw_urd_amh_nor_grk_bul_svk_qcu_bos_hin_glc_zul_chh_dut_amr_pol_bat_ita_cic_spa_bam_jav_tha_anl_tml_igb_ven_aze_por_afr_tur_swa_vie_wly_lda_ewe_akn	-0.0380573819972887	-0.0895889906860867	0.928806490751658
640	mlt_ctl_bem_ger_hau_anl_sid_mol_uzb_aze_xho_mao_ewe_arw_pol_bsq_swe_chh_akn_mnd_lat_rom_swa_glc_tsw_dut_est_moo_ses_hun_guj_gam_geo_grk_nor_ukr_mcd_sod_amh_cze_fin_swt_tag_eng_bat_jpn_tml_kor_alb_urd_fbf_rus_sun_bos_amr_ind_cnt_ita_lda_por_heb_ben_scr_krd_afr_qcu_slo_hin_lit_yor_owc_fre_wly_pan_jav_bul_igb_prs_ven_mly_tha_tig_knd_zul_tsn_tur_spa_svk_azi_dgb_vie_aeg_cic_bam_dyu	-0.386625804330292	-0.916413549099627	0.361820310373653
641	sid_urd_lda_ben_aeg_gam_heb_lit_azi_aze_tsw_ind_fbf_ctl_cze_bsq_fre_tig_akn_mnd_pan_ita_bam_mcd_xho_arw_hun_dyu_swa_fin_guj_anl_geo_mol_hin_lat_alb_wly_owc_pol_est_yor_tag_glc_sun_jpn_knd_kor_rom_slo_ven_krd_jav_grk_amr_mly_cnt_ukr_dgb_afr_sod_svk_prs_scr_eng_qcu_nor_bul_bos_tsn_hau_swe_amh_ger_bat_por_ses_spa_moo_mao_tha_chh_tml_zul_ewe_uzb_dut_rus_tur_cic_vie_mlt_swt_bem_igb	0.259932217654801	0.611989495105863	0.542038033272704
642	anl_fre_ewe_urd_hau_wly_heb_krd_azi_tur_akn_bat_cic_svk_bul_bsq_ger_sod_yor_cnt_alb_swe_igb_lat_fbf_mcd_fin_lda_bam_est_afr_mlt_geo_pol_ukr_rus_rom_gam_chh_por_hun_dyu_mly_arw_tag_jpn_tml_kor_slo_prs_swa_spa_sun_ctl_amh_jav_mnd_eng_bem_guj_amr_pan_lit_nor_scr_qcu_hin_bos_ita_swt_owc_ben_tig_dut_mao_grk_ven_cze_tsw_ind_tha_aeg_knd_moo_dgb_aze_glc_mol_uzb_xho_vie_sid_tsn_zul_ses	-0.079486325367784	-0.187469139200999	0.85170122190543
643	amh_dut_xho_arw_sod_gam_heb_pol_aze_uzb_swa_tag_bam_hin_lat_bsq_svk_mlt_tsw_cnt_guj_slo_fbf_spa_akn_ita_fin_ven_ses_hun_ukr_anl_geo_bos_lit_fre_glc_hau_wly_grk_est_igb_mly_bul_sun_jpn_knd_kor_afr_eng_cic_urd_bat_ben_chh_mao_mnd_alb_lda_rom_amr_ctl_swe_krd_cze_qcu_por_pan_nor_zul_owc_ger_aeg_prs_ind_rus_moo_mcd_bem_jav_tha_tig_tml_yor_tsn_tur_mol_scr_azi_ewe_vie_sid_dyu_dgb_swt	-0.181139687319614	-0.427322878511686	0.670131937670929
644	amh_swe_bam_spa_anl_heb_aeg_mol_azi_aze_xho_sun_yor_fre_prs_bsq_slo_chh_ven_cnt_bos_ben_fbf_bul_akn_glc_est_zul_tsn_hun_krd_amr_geo_alb_urd_ctl_eng_wly_hau_afr_fin_dgb_mly_svk_bat_jpn_knd_kor_nor_rom_bem_lat_ind_grk_owc_jav_mnd_lit_cic_mcd_sod_por_guj_hin_ita_qcu_pol_scr_arw_igb_tig_pan_mlt_ger_tag_rus_dyu_ukr_moo_mao_tha_gam_tml_swa_ses_tur_cze_dut_uzb_ewe_vie_sid_lda_tsw_swt	-0.0155138324674504	-0.0365182674469985	0.970947384672268
645	chh_afr_ven_pol_wly_aeg_sod_scr_azi_tur_ewe_bat_cic_alb_spa_bsq_lit_amh_bam_cnt_lat_fre_zul_krd_dyu_rus_fin_fbf_swt_est_mol_anl_geo_ben_ukr_bul_nor_mlt_gam_cze_hun_ses_tag_mcd_ind_jpn_knd_kor_bos_grk_moo_eng_mly_urd_tig_mao_mnd_svk_igb_ita_amr_hin_guj_glc_por_qcu_ctl_pan_swe_akn_owc_slo_hau_rom_sun_arw_dgb_ger_tsw_jav_tha_sid_tml_tsn_xho_aze_dut_prs_uzb_lda_vie_heb_swa_bem_yor	-0.79784302444724	-1.92330044474212	0.0575012975015267
646	sod_arw_lda_bul_sid_aeg_tig_ita_azi_aze_moo_mly_igb_rom_fre_bsq_ukr_heb_bem_mnd_svk_pol_tsw_grk_fbf_lit_fin_tsn_ewe_est_lat_owc_geo_mol_krd_afr_cze_gam_amh_bos_hun_ven_mao_por_ind_jpn_knd_kor_urd_scr_dyu_pan_jav_rus_chh_sun_cnt_prs_akn_guj_anl_swe_slo_hin_ger_qcu_spa_ctl_glc_swt_mlt_dut_hau_nor_bat_alb_bam_ben_cic_tag_tha_wly_tml_dgb_swa_uzb_mcd_eng_tur_yor_vie_amr_xho_zul_ses	-0.210392238937283	-0.49654208362585	0.620683655740305
647	owc_scr_moo_ger_anl_heb_wly_ukr_tur_azi_xho_tag_lda_swe_alb_bsq_fre_amh_fbf_cnt_grk_nor_swa_hin_swt_ita_est_bam_tsw_hun_spa_aeg_geo_arw_lit_pan_guj_sid_tig_lat_fin_cic_jav_ctl_mao_jpn_knd_kor_bul_rom_igb_dut_sun_por_sod_ind_mnd_ben_bem_cze_gam_krd_mcd_slo_urd_qcu_prs_pol_glc_ven_amr_afr_hau_svk_mly_eng_ses_bos_yor_bat_tha_mlt_tml_dgb_tsn_aze_mol_rus_uzb_zul_vie_chh_akn_ewe_dyu	0.274448017516156	0.646096088549129	0.519808277961924
648	aeg_ger_dyu_bos_sod_owc_hau_pan_aze_azi_xho_mly_bam_guj_afr_bsq_alb_anl_swa_cnt_ita_mol_cic_ben_yor_lat_hun_igb_zul_fin_grk_heb_geo_por_krd_nor_cze_amr_gam_eng_est_fbf_jav_scr_bat_jpn_knd_kor_lit_bul_ewe_fre_sun_svk_mlt_mao_mnd_mcd_ses_dut_tig_ukr_prs_rom_slo_qcu_hin_ctl_urd_moo_wly_pol_chh_arw_tag_swe_ven_rus_akn_ind_tha_amh_tml_bem_swt_tur_spa_glc_uzb_dgb_vie_sid_lda_tsn_tsw	-0.294919478327734	-0.697141252991593	0.487453462730592
649	owc_mcd_bam_fre_amr_chh_sod_dut_azi_uzb_dgb_mly_bem_glc_rom_bsq_ita_anl_lda_mnd_krd_eng_yor_urd_ewe_ben_est_igb_dyu_hun_lit_tig_geo_hin_cze_ger_svk_sid_gam_ukr_fin_ven_tag_swe_ind_jpn_knd_kor_prs_por_zul_nor_jav_ctl_wly_mao_cnt_pan_akn_arw_hau_alb_bul_bos_scr_qcu_slo_grk_rus_tsw_heb_guj_aeg_spa_bat_lat_cic_mol_fbf_sun_tha_mlt_tml_xho_tsn_tur_afr_pol_aze_swa_vie_amh_ses_swt_moo	0.702890129678878	1.66476176592231	0.0993259935491612
650	chh_guj_tsn_urd_gam_wly_sod_mol_azi_uzb_zul_bat_fbf_lit_prs_bsq_slo_owc_bem_cnt_swe_hin_cic_pan_ses_dut_fin_igb_bam_hun_mcd_mlt_geo_lat_spa_cze_bos_aeg_anl_rom_est_dyu_sun_por_ind_jpn_knd_kor_glc_bul_ven_krd_mao_fre_amh_jav_mnd_ger_xho_svk_hau_eng_scr_pol_grk_qcu_nor_ctl_alb_ewe_heb_rus_tig_ita_mly_afr_dgb_ukr_swa_tag_tha_sid_tml_lda_moo_tur_arw_ben_aze_tsw_vie_amr_swt_akn_yor	0.0267185977219539	0.0631687716199577	0.94976768344996
651	sod_fre_yor_ger_heb_owc_aeg_dut_uzb_tur_ven_mao_akn_pol_scr_bsq_hin_amr_swt_cnt_pan_guj_moo_urd_tsw_lat_est_ewe_xho_hun_glc_chh_geo_rus_bul_por_ben_wly_sid_alb_fin_bam_sun_svk_mly_jpn_knd_kor_eng_slo_ses_prs_jav_afr_amh_ind_mnd_krd_igb_rom_tig_arw_cze_ita_ctl_qcu_nor_mol_grk_dgb_anl_ukr_hau_bos_bat_spa_cic_lit_zul_tag_tha_gam_tml_swa_tsn_azi_swe_mcd_aze_lda_vie_mlt_dyu_bem_fbf	0.342103762219552	0.806556550340238	0.421979803447899
652	sod_mcd_xho_bul_amr_hau_chh_guj_uzb_aze_tsn_ind_bem_rus_grk_bsq_nor_amh_akn_mnd_ukr_arw_dgb_lat_lda_ctl_hun_swa_tsw_fin_fre_sid_geo_glc_hin_krd_pan_aeg_mlt_ger_est_zul_mao_por_sun_jpn_tml_kor_rom_swe_dyu_dut_tag_ita_gam_jav_cnt_urd_bam_spa_wly_afr_slo_prs_pol_qcu_alb_cze_mol_ven_owc_lit_tig_eng_bat_svk_moo_bos_swt_mly_tha_anl_knd_cic_fbf_azi_scr_ben_tur_yor_vie_heb_igb_ewe_ses	-1.16930175071294	-2.88430980136191	0.00487420324571071
653	sid_guj_bam_afr_aeg_anl_heb_grk_uzb_tur_ses_tag_zul_ben_pol_bsq_lit_gam_moo_mnd_eng_fre_tsw_slo_lda_ita_fin_dgb_xho_hun_krd_tig_geo_cze_swe_glc_dut_amh_chh_ctl_est_tsn_sun_urd_mao_jpn_tml_kor_ukr_bos_akn_hin_ind_pan_mlt_jav_cnt_mol_yor_prs_sod_rus_arw_alb_ger_qcu_scr_svk_bul_fbf_wly_nor_owc_spa_mly_lat_ewe_por_ven_bat_tha_amr_knd_swa_dyu_azi_rom_mcd_aze_igb_vie_hau_swt_bem_cic	-0.296161202196184	-0.700892651042353	0.485119993959997
654	aeg_krd_tsw_nor_amr_chh_tig_guj_azi_aze_xho_sun_zul_pan_ukr_bsq_slo_amh_lda_cnt_dut_pol_bam_bul_tsn_swe_est_moo_dyu_hun_alb_owc_geo_lat_arw_por_lit_wly_sid_ger_fin_bem_mao_rom_bat_jpn_knd_kor_bos_afr_ewe_cze_tag_mcd_heb_mly_mnd_fre_cic_ben_anl_ctl_eng_mol_urd_qcu_scr_spa_rus_ses_sod_glc_gam_prs_ind_hin_swt_ita_igb_jav_tha_mlt_tml_akn_dgb_tur_svk_grk_uzb_yor_vie_hau_ven_swa_fbf	0.338940701535729	0.798005902829889	0.426900051274668
655	amh_lit_ses_alb_sid_anl_sod_bul_azi_aze_tsw_tag_ven_afr_por_bsq_cze_amr_zul_mnd_dut_slo_yor_arw_bem_nor_fin_swa_dyu_est_ben_chh_geo_grk_glc_eng_krd_hau_wly_svk_hun_lda_jav_mol_sun_jpn_knd_kor_mcd_ukr_swt_guj_ind_ctl_owc_mao_cnt_fre_fbf_pan_mlt_hin_spa_prs_ita_qcu_swe_lat_pol_cic_tig_ger_gam_bos_bat_rus_bam_rom_xho_mly_tha_aeg_tml_dgb_moo_tur_scr_urd_uzb_tsn_vie_heb_akn_igb_ewe	-0.48277335350711	-1.14731639914406	0.254193884664534
656	mlt_rom_tsn_dut_amr_heb_aeg_grk_aze_azi_bem_jav_swa_spa_lit_bsq_swe_sid_dyu_mnd_bul_afr_tsw_ben_yor_bos_est_dgb_cic_fin_prs_owc_geo_svk_scr_por_ukr_sod_hau_pan_hun_xho_mly_alb_bat_jpn_knd_kor_ctl_ita_bam_lat_ind_rus_tig_tag_cnt_mol_fbf_eng_chh_ger_fre_slo_nor_qcu_arw_pol_hin_swt_anl_mcd_wly_guj_mao_krd_akn_glc_zul_sun_tha_gam_tml_ven_ewe_tur_urd_cze_uzb_igb_vie_amh_ses_moo_lda	-0.440598110032077	-1.04572886352481	0.298396639086466
657	heb_slo_ven_spa_amh_chh_wly_mol_uzb_tur_dgb_ind_bem_ctl_pan_bsq_ben_sid_dyu_mnd_mcd_arw_fbf_ukr_moo_por_hun_ses_yor_est_hin_hau_geo_alb_glc_ita_lit_sod_anl_urd_fin_tsw_tag_svk_sun_jpn_knd_kor_dut_rom_cic_rus_mao_pol_amr_jav_cnt_prs_xho_afr_tig_scr_lat_cze_bul_qcu_nor_ger_fre_swt_aeg_eng_mlt_swe_bat_grk_akn_krd_lda_mly_tha_gam_tml_tsn_igb_aze_guj_bos_azi_ewe_vie_owc_bam_zul_swa	-0.0848116876262296	-0.19992386332542	0.84197663711786
658	sod_alb_akn_fre_chh_wly_heb_ita_aze_tur_igb_mly_swa_pan_ger_bsq_spa_sid_tsn_mnd_lat_arw_dyu_rom_zul_cze_fin_bem_yor_hun_prs_hau_geo_slo_nor_mol_bos_aeg_mlt_ben_est_cic_ind_afr_sun_jpn_tml_kor_glc_ukr_fbf_swe_bat_ctl_tig_mao_cnt_lit_swt_pol_gam_grk_eng_guj_rus_qcu_mcd_svk_dut_bam_amr_scr_anl_por_jav_bul_ewe_krd_ses_tag_tha_amh_knd_xho_ven_azi_hin_urd_uzb_moo_vie_owc_tsw_dgb_lda	-0.272019344080357	-0.643354258609129	0.5215775070541
659	heb_pol_xho_prs_sod_aeg_anl_pan_aze_tur_igb_tag_tsw_cze_nor_bsq_bos_amh_ses_cnt_krd_fre_moo_spa_yor_scr_fin_tsn_bem_est_afr_amr_geo_rom_mcd_alb_ben_mlt_hau_slo_hun_zul_sun_ger_mly_jpn_knd_kor_rus_urd_swt_arw_bat_ukr_tig_jav_mnd_bul_akn_por_chh_grk_ita_swe_lat_qcu_lit_eng_mol_fbf_owc_dut_sid_glc_ind_svk_cic_guj_bam_mao_tha_wly_tml_swa_dgb_azi_ctl_hin_uzb_ewe_vie_gam_ven_lda_dyu	-1.09454833649466	-2.6836259666537	0.00862129556879014
660	wly_prs_ses_dut_aeg_amr_chh_lat_uzb_azi_dgb_sun_yor_glc_pol_bsq_guj_heb_zul_cnt_cze_krd_ven_alb_akn_por_est_xho_bam_fin_scr_sid_geo_ukr_arw_grk_mol_sod_amh_rom_hun_tsw_ind_hin_mao_jpn_tml_kor_mcd_afr_cic_nor_tag_ctl_anl_bat_mnd_swe_bem_ben_tig_bul_urd_eng_rus_qcu_spa_fre_svk_tsn_hau_ger_mlt_pan_jav_lit_swa_ita_fbf_mly_tha_owc_knd_ewe_igb_aze_slo_bos_tur_moo_vie_gam_swt_dyu_lda	-0.162766903437432	-0.38389242167327	0.701934466458289
661	anl_arw_dgb_pan_gam_sid_owc_ukr_azi_tur_ewe_jav_yor_lat_ger_bsq_hin_heb_tsw_mnd_pol_ben_dyu_rom_swa_ctl_est_bam_xho_hun_mol_hau_geo_lit_mcd_spa_svk_chh_aeg_por_fin_lda_ind_eng_tag_jpn_knd_kor_prs_alb_moo_urd_mao_nor_mlt_mly_cnt_rus_ses_ita_wly_slo_bul_scr_swe_qcu_afr_fre_cze_akn_amh_dut_tig_guj_bat_grk_tsn_bos_bem_sun_tha_sod_tml_zul_swt_aze_krd_glc_uzb_fbf_vie_amr_cic_ven_igb	-0.786318695375308	-1.89275580294928	0.0615003143628574
662	aeg_bos_dgb_nor_sid_wly_sod_swe_azi_uzb_ewe_mao_moo_scr_cze_bsq_dut_anl_igb_mnd_spa_guj_ven_mol_yor_slo_fin_fbf_cic_est_mcd_gam_geo_pol_urd_grk_afr_heb_tig_eng_hun_swa_bat_alb_sun_jpn_knd_kor_fre_rus_zul_rom_ind_por_chh_mly_cnt_svk_dyu_arw_amr_glc_pan_ben_lit_qcu_lat_hin_bul_bem_hau_prs_mlt_ita_jav_ukr_lda_krd_swt_tag_tha_owc_tml_ses_xho_tur_ger_ctl_aze_akn_vie_amh_tsn_bam_tsw	-0.277768996720106	-0.656594033039836	0.513063430690334
663	owc_ukr_ven_hin_mlt_amh_chh_spa_aze_azi_lda_jav_xho_ita_swe_bsq_mol_amr_moo_cnt_krd_lit_bam_slo_dgb_urd_hun_dyu_fbf_fin_grk_aeg_geo_ctl_afr_cze_arw_heb_gam_pan_est_igb_tag_prs_ind_jpn_tml_kor_mcd_lat_tsw_rus_bat_ben_sod_sun_mnd_ger_tsn_dut_sid_bul_svk_scr_glc_qcu_eng_alb_guj_ses_wly_pol_anl_bos_mly_rom_swa_fre_akn_mao_tha_hau_knd_swt_ewe_tur_nor_por_uzb_zul_vie_tig_cic_bem_yor	-0.707462050784695	-1.6955681907198	0.0933132297704713
664	aeg_por_dyu_pol_gam_tig_wly_alb_azi_aze_tsn_jav_bam_ger_scr_bsq_prs_anl_ewe_cnt_svk_rus_bem_lit_ses_urd_hun_zul_akn_fin_hin_hau_geo_slo_ukr_eng_afr_amr_heb_glc_est_moo_tag_cze_mly_jpn_knd_kor_ita_lat_tsw_dut_mao_bos_owc_bat_mnd_nor_ven_bul_amh_pan_ctl_swe_krd_qcu_fre_mcd_arw_dgb_mlt_rom_sid_spa_ind_ben_swt_mol_swa_sun_tha_sod_tml_igb_yor_uzb_guj_grk_tur_cic_vie_chh_fbf_lda_xho	-0.735051838456947	-1.76312176959421	0.0811646901562523
665	amr_grk_xho_bos_amh_sod_mlt_prs_aze_tur_tsw_ind_swa_ctl_ben_bsq_ukr_wly_yor_cnt_urd_mol_bam_lat_moo_hin_est_swt_igb_hun_cze_owc_geo_fre_rom_bul_pan_anl_gam_scr_fin_lda_jav_pol_mao_jpn_tml_kor_afr_ger_ewe_alb_sun_nor_aeg_bat_mnd_ita_zul_svk_sid_mcd_krd_swe_spa_qcu_rus_slo_eng_cic_hau_dut_heb_por_mly_arw_fbf_guj_ses_tag_tha_chh_knd_tsn_bem_azi_glc_lit_uzb_dgb_vie_tig_akn_dyu_ven	-0.0901775603240762	-0.212508939381787	0.832175097235204
666	aeg_krd_ses_slo_chh_hau_wly_grk_aze_uzb_yor_bat_tsw_mol_nor_bsq_scr_amr_bam_cnt_eng_pol_ven_mcd_zul_fre_hun_moo_xho_fin_guj_tig_geo_lat_afr_rus_swe_anl_mlt_hin_est_swa_jav_prs_tag_jpn_knd_kor_pan_alb_tsn_rom_mao_lit_sod_ind_mnd_ukr_fbf_bos_owc_glc_por_ben_arw_qcu_dut_bul_ita_swt_sid_ctl_gam_cze_mly_urd_lda_ger_dgb_sun_tha_amh_tml_cic_akn_azi_svk_spa_tur_igb_vie_heb_bem_ewe_dyu	-0.920659789049736	-2.23063317123043	0.0281100360009287
667	sod_krd_ewe_ben_wly_owc_hau_swe_aze_uzb_moo_mly_ven_lit_scr_bsq_prs_mlt_bem_mnd_spa_slo_tsn_rom_zul_por_hun_akn_dgb_est_cze_anl_geo_guj_bul_eng_lat_gam_chh_afr_fin_tsw_mao_mcd_sun_jpn_knd_kor_ukr_bos_fbf_fre_ind_pan_aeg_tag_cnt_dut_swt_mol_heb_grk_ita_urd_arw_qcu_glc_pol_ger_ses_amh_rus_tig_hin_jav_svk_bam_alb_igb_bat_tha_sid_tml_cic_xho_tur_ctl_nor_azi_swa_vie_amr_yor_lda_dyu	-0.336351146748558	-0.797005618952037	0.427477850580479
668	hau_spa_igb_bul_gam_chh_amr_eng_azi_aze_swa_bat_zul_prs_scr_bsq_afr_sid_ewe_cnt_ger_ukr_yor_grk_ses_mcd_est_fbf_dgb_hun_rom_sod_geo_lit_lat_mol_glc_anl_mlt_ctl_fin_tsn_sun_alb_jav_jpn_knd_kor_nor_svk_bam_ita_ind_cze_wly_mly_mnd_rus_tsw_arw_amh_swe_urd_dut_por_qcu_pol_pan_krd_moo_heb_fre_tig_bos_mao_guj_swt_hin_bem_tag_tha_owc_tml_lda_ven_tur_slo_ben_uzb_akn_vie_aeg_xho_cic_dyu	-0.622201414321249	-1.48906494817697	0.139853685803341
669	chh_ita_yor_mol_sod_mlt_aeg_ctl_azi_aze_lda_ind_bem_rus_pol_bsq_ben_hau_dyu_mnd_spa_hin_xho_urd_swt_mcd_hun_dgb_ewe_fin_glc_gam_geo_guj_ukr_fre_slo_heb_wly_por_est_swa_mao_bul_tag_jpn_knd_kor_cze_bos_moo_eng_mly_dut_amr_sun_cnt_swe_tsw_afr_anl_arw_lat_alb_scr_qcu_lit_prs_pan_ven_tig_rom_amh_nor_bat_svk_zul_ger_ses_jav_tha_owc_tml_fbf_akn_uzb_krd_grk_tur_cic_vie_sid_igb_bam_tsn	-0.240270972089389	-0.568515984092769	0.571054926230747
670	tig_alb_swt_grk_mlt_heb_amh_eng_tur_azi_fbf_jav_cic_hin_krd_bsq_bul_chh_bam_cnt_afr_scr_lda_nor_ses_ita_fin_dyu_tsn_est_glc_gam_geo_ctl_cze_guj_urd_owc_sid_dut_hun_zul_mao_prs_mly_jpn_knd_kor_swe_ger_igb_ukr_tag_fre_sod_bat_mnd_svk_akn_mol_hau_ben_lit_arw_rom_qcu_rus_spa_pol_ewe_anl_pan_wly_slo_ind_mcd_moo_bos_xho_sun_tha_aeg_tml_swa_tsw_aze_por_lat_uzb_dgb_vie_amr_yor_bem_ven	-0.0563911924837831	-0.133029855975823	0.89445719255585
671	sod_prs_akn_swe_tig_heb_mlt_alb_tur_uzb_ven_jav_ses_mcd_scr_bsq_glc_amh_tsw_mnd_grk_pan_bam_arw_ewe_krd_fin_dyu_tsn_hun_ita_chh_geo_rus_lit_guj_fre_anl_hau_bul_est_igb_ind_afr_mao_jpn_knd_kor_rom_cze_zul_dut_tag_urd_amr_bat_cnt_ben_swt_slo_gam_mol_ctl_bos_nor_qcu_svk_eng_lat_dgb_aeg_hin_wly_spa_sun_ukr_moo_pol_cic_mly_tha_sid_tml_lda_fbf_aze_por_ger_azi_swa_vie_owc_xho_bem_yor	-0.312734313989219	-0.740541156798153	0.460837289256789
672	tig_pol_akn_eng_gam_mlt_amh_fre_uzb_azi_yor_bat_tsw_lat_slo_bsq_alb_chh_ven_cnt_arw_rus_moo_ctl_swt_cze_fin_bem_lda_est_rom_owc_geo_guj_ukr_prs_nor_sid_aeg_pan_hun_igb_ind_svk_tag_jpn_knd_kor_bos_lit_cic_scr_sun_ita_anl_jav_mnd_spa_tsn_mol_sod_dut_por_krd_grk_qcu_bul_mcd_urd_xho_wly_swe_amr_afr_mly_hin_fbf_glc_swa_mao_tha_heb_tml_ewe_ses_tur_ben_ger_aze_dyu_vie_hau_bam_dgb_zul	-0.432546283219068	-1.02798341450268	0.306623890233142
673	sod_nor_tsw_por_amh_owc_mlt_eng_azi_tur_ven_bat_cic_ita_guj_bsq_pol_chh_swt_cnt_spa_arw_xho_lat_fbf_glc_fin_dgb_moo_hun_ben_hau_geo_swe_prs_hin_svk_tig_aeg_fre_est_zul_mly_afr_jav_jpn_knd_kor_bul_krd_ewe_urd_ind_lit_wly_mao_mnd_bos_ses_ukr_amr_ctl_cze_ger_dut_qcu_mcd_slo_mol_lda_anl_pan_sid_rus_sun_scr_swa_rom_tsn_tag_tha_gam_tml_akn_igb_aze_alb_grk_uzb_bam_vie_heb_bem_dyu_yor	-0.085258780068325	-0.201074586072726	0.841079369410559
674	amr_guj_zul_mol_gam_chh_tig_prs_azi_uzb_tsn_ind_lda_mcd_krd_bsq_ukr_hau_dyu_cnt_slo_eng_moo_swe_yor_afr_est_igb_ses_fin_pol_amh_geo_nor_grk_ita_por_mlt_heb_svk_hun_xho_tag_ger_mao_jpn_knd_kor_pan_urd_bam_cze_bat_arw_sid_jav_mnd_fre_fbf_scr_anl_lit_rom_spa_dut_qcu_lat_bos_alb_ven_aeg_ben_owc_rus_sun_bul_bem_glc_akn_mly_tha_wly_tml_cic_tsw_tur_hin_ctl_aze_swa_vie_sod_swt_ewe_dgb	-0.648997870686404	-1.55291478571691	0.12384007181112
675	sod_scr_ses_afr_owc_amr_anl_cze_azi_uzb_yor_bat_tsw_por_rom_bsq_guj_wly_ven_cnt_urd_dut_bam_ben_tsn_pan_fin_bem_zul_hun_lit_amh_geo_krd_ukr_ita_fre_gam_chh_bul_est_dgb_tag_bos_mao_jpn_tml_kor_glc_spa_cic_grk_sun_nor_mlt_mly_mnd_eng_moo_mcd_sid_alb_ctl_prs_lat_qcu_arw_mol_ger_xho_heb_hin_hau_rus_ind_pol_akn_slo_fbf_jav_tha_tig_knd_igb_dyu_tur_svk_swe_aze_ewe_vie_aeg_swt_lda_swa	-0.384791252923681	-0.912461088145713	0.363885359250169
676	aeg_rom_xho_dut_amr_gam_sod_por_tur_aze_fbf_ind_zul_hin_ukr_bsq_mol_chh_yor_cnt_lit_svk_igb_eng_moo_afr_fin_dgb_ewe_hun_krd_tig_geo_spa_bos_grk_urd_wly_sid_scr_est_akn_jav_nor_mly_jpn_knd_kor_ita_fre_swt_prs_mao_arw_amh_bat_mnd_guj_tsw_swe_owc_ctl_ben_glc_lat_qcu_bul_slo_alb_ses_mlt_mcd_hau_pol_sun_ger_tsn_pan_swa_tag_tha_heb_tml_cic_bam_azi_rus_cze_uzb_bem_vie_anl_lda_ven_dyu	-0.276545403310296	-0.653748362164568	0.514887164319653
677	mlt_hin_fbf_glc_heb_aeg_sid_arw_tur_aze_moo_sun_akn_krd_grk_bsq_ukr_owc_dgb_mnd_fre_ben_bam_eng_yor_ita_hun_tsw_lda_fin_prs_anl_geo_alb_pol_mol_lit_tig_amh_mcd_est_tsn_bat_svk_mly_jpn_knd_kor_bul_afr_igb_scr_mao_ctl_gam_tag_cnt_rus_dyu_urd_chh_lat_ger_nor_dut_qcu_cze_pan_guj_bem_wly_slo_amr_spa_jav_bos_zul_por_swt_ind_tha_hau_tml_cic_ven_uzb_rom_swe_azi_ses_vie_sod_xho_ewe_swa	-0.618395768100754	-1.48084719793506	0.142027371543794
678	aeg_urd_lda_mol_chh_mlt_amr_rom_uzb_azi_tsn_tag_igb_arw_svk_bsq_grk_heb_moo_mnd_krd_lat_fbf_bul_tsw_afr_fin_ewe_dyu_hun_prs_sid_geo_pol_scr_ger_hin_wly_amh_fre_est_bam_mao_dut_ind_jpn_knd_kor_por_nor_swa_ita_jav_ctl_anl_sun_cnt_ben_cic_ukr_sod_spa_bos_alb_rus_qcu_swe_slo_pan_ses_owc_glc_gam_mcd_bat_lit_yor_guj_bem_mly_tha_hau_tml_xho_ven_tur_eng_cze_aze_zul_vie_tig_akn_swt_dgb	-0.243174269199033	-0.574037200247492	0.567328411273523
679	owc_swe_ewe_ita_mlt_gam_sod_por_aze_azi_tsn_ind_swa_urd_arw_bsq_prs_amr_swt_mnd_svk_rom_xho_mol_akn_scr_est_igb_dyu_hun_bul_hau_geo_guj_eng_spa_ctl_anl_amh_nor_fin_ven_mao_lat_tag_jpn_knd_kor_krd_glc_dgb_dut_bat_bos_tig_sun_cnt_alb_bem_grk_sid_slo_afr_pan_ger_qcu_pol_hin_ukr_ses_aeg_cze_wly_rus_jav_mcd_moo_fre_cic_mly_tha_heb_tml_fbf_zul_uzb_lit_ben_tur_yor_vie_chh_lda_tsw_bam	-0.371427498384206	-0.881145076722973	0.380510871007255
680	anl_svk_lda_guj_gam_wly_sid_glc_uzb_azi_dgb_mao_tsw_pan_ita_bsq_prs_owc_akn_mnd_mcd_nor_swt_ben_igb_pol_fin_dyu_ven_est_hin_amr_geo_bul_krd_swe_por_hau_aeg_lit_hun_tsn_tag_cze_jav_jpn_tml_kor_rus_lat_bam_rom_bat_mol_chh_mly_cnt_afr_moo_ukr_mlt_arw_slo_eng_alb_qcu_fre_scr_ctl_yor_heb_spa_amh_grk_ind_ger_swa_urd_xho_sun_tha_sod_knd_zul_bem_tur_dut_bos_aze_cic_vie_tig_ewe_ses_fbf	-0.0257285097171569	-0.0606409160988954	0.951775313434127
681	sod_ukr_moo_grk_amr_mlt_amh_krd_azi_aze_swa_mly_cic_hin_lit_bsq_por_heb_lda_cnt_rom_nor_bem_pan_fbf_ger_est_dgb_tsn_fin_mol_sid_geo_ben_mcd_prs_scr_chh_owc_glc_hun_xho_tag_ctl_sun_jpn_knd_kor_swe_urd_swt_cze_mao_svk_gam_bat_mnd_bul_tsw_dut_wly_guj_spa_ita_bos_qcu_arw_alb_fre_igb_anl_lat_hau_rus_jav_eng_zul_afr_ven_ind_tha_aeg_tml_dyu_bam_tur_slo_pol_uzb_yor_vie_tig_ewe_akn_ses	0.206483137926104	0.486102969497705	0.628037609688307
682	hau_rus_ewe_urd_heb_wly_chh_fre_tur_azi_dgb_ind_yor_pol_lat_bsq_ita_tig_cic_cnt_alb_ukr_moo_swe_igb_glc_hun_zul_fbf_fin_spa_anl_geo_eng_nor_krd_rom_mlt_amh_afr_est_bem_sun_lit_mao_jpn_tml_kor_ben_scr_tsw_hin_bat_slo_amr_jav_mnd_svk_dyu_cze_sid_arw_ger_grk_mcd_qcu_bos_por_bul_akn_aeg_guj_owc_ctl_mly_mol_swa_dut_bam_tag_tha_gam_knd_xho_ven_aze_pan_prs_uzb_tsn_vie_sod_ses_swt_lda	0.280748702476503	0.66151022777902	0.50992081425074
683	aeg_alb_dgb_urd_tig_gam_amr_scr_uzb_tur_ven_mly_bem_cze_bos_bsq_ukr_owc_igb_mnd_lit_guj_yor_arw_tsw_lat_fin_bam_dyu_est_ger_heb_geo_ctl_glc_pol_ben_wly_amh_slo_hun_ewe_sun_afr_tag_jpn_knd_kor_spa_pan_ses_prs_bat_ita_hau_mao_cnt_mol_moo_dut_mlt_swe_grk_rus_nor_qcu_bul_mcd_fre_lda_anl_svk_sid_krd_jav_por_akn_hin_xho_ind_tha_sod_tml_swt_swa_aze_eng_rom_azi_cic_vie_chh_tsn_fbf_zul	0.350662982684333	0.825935007415883	0.410954782739112
684	anl_afr_yor_pan_chh_amr_heb_grk_aze_uzb_tsw_mao_dgb_mol_slo_bsq_scr_aeg_ses_mnd_lat_rus_dyu_svk_zul_krd_hun_bam_moo_est_ukr_owc_geo_pol_ctl_por_nor_hau_amh_mcd_fin_igb_bat_swe_ind_jpn_knd_kor_spa_ben_ven_eng_sun_cze_sid_tag_cnt_bul_cic_hin_tig_bos_glc_alb_fre_qcu_lit_urd_guj_lda_mlt_dut_sod_ger_mly_rom_tsn_prs_swt_jav_tha_wly_tml_xho_akn_tur_ita_arw_azi_ewe_vie_gam_fbf_swa_bem	-0.370256326523955	-0.876428040696896	0.383055608845621
685	sod_ukr_swt_mcd_chh_wly_hau_krd_aze_uzb_xho_jav_swa_lat_urd_bsq_lit_amh_moo_mnd_nor_prs_akn_eng_lda_rus_fin_bem_fbf_est_rom_amr_geo_alb_mol_slo_por_heb_sid_guj_hun_igb_bat_ben_ind_jpn_knd_kor_arw_scr_bam_ctl_mao_dut_anl_mly_cnt_ger_ewe_fre_aeg_ita_cze_bul_bos_qcu_svk_pan_spa_zul_mlt_glc_owc_grk_tag_hin_dyu_swe_tsn_sun_tha_tig_tml_dgb_ven_tur_afr_pol_azi_cic_vie_gam_tsw_ses_yor	-0.0180458727367456	-0.0425384980675955	0.966160619133395
686	anl_slo_akn_urd_gam_heb_owc_dut_azi_tur_tsn_mly_cic_spa_bos_bsq_pol_aeg_ewe_cnt_mol_glc_dyu_mcd_ses_grk_est_tsw_igb_fin_krd_hau_geo_ger_swe_alb_bul_mlt_chh_por_hun_fbf_jav_eng_tag_jpn_tml_kor_svk_lat_ven_lit_mao_ben_amh_bat_mnd_fre_swa_afr_sid_hin_nor_arw_rus_qcu_ctl_ukr_guj_swt_tig_pan_amr_cze_sun_rom_zul_ita_dgb_ind_tha_wly_knd_bem_bam_uzb_prs_scr_aze_xho_vie_sod_lda_yor_moo	-0.726022747872109	-1.74393248040252	0.0844751279401888
687	mlt_ukr_akn_slo_gam_owc_chh_alb_azi_tur_lda_jav_xho_pol_urd_bsq_lat_amr_tsn_cnt_rom_krd_swa_mol_ses_guj_fin_ven_bam_est_grk_hau_geo_svk_glc_bos_dut_wly_sid_pan_hun_dgb_mao_cze_sun_jpn_tml_kor_ger_mcd_moo_ben_ind_arw_tig_mly_mnd_scr_zul_swe_amh_nor_spa_ita_por_qcu_eng_lit_fre_fbf_heb_hin_sod_ctl_tag_prs_bem_afr_swt_bat_tha_aeg_knd_igb_tsw_aze_rus_bul_uzb_cic_vie_anl_yor_ewe_dyu	-0.564746088823742	-1.34659471150237	0.181383465787403
688	heb_prs_swt_por_owc_anl_sod_alb_uzb_aze_xho_sun_ewe_bul_eng_bsq_ben_sid_cic_mnd_ukr_dut_zul_svk_swa_rus_fin_tsw_moo_hun_krd_chh_geo_arw_fre_ita_glc_amh_tig_guj_est_yor_mly_ctl_tag_jpn_knd_kor_ger_rom_tsn_mol_jav_slo_amr_mao_cnt_pan_dgb_cze_hau_hin_lit_mcd_nor_qcu_bos_swe_urd_igb_mlt_scr_aeg_grk_ind_spa_ven_pol_akn_bat_tha_gam_tml_dyu_lda_tur_afr_lat_azi_bem_vie_wly_fbf_bam_ses	0.651778227432544	1.54383769197863	0.12602374699515
689	owc_afr_ven_spa_aeg_mlt_sod_ben_azi_uzb_akn_tag_xho_ukr_dut_bsq_bos_amr_dyu_cnt_swe_bul_cic_krd_fbf_urd_hun_tsn_lda_fin_lat_anl_geo_rom_hin_ctl_pan_sid_tig_fre_est_swa_ind_cze_mao_jpn_knd_kor_ger_glc_tsw_scr_jav_por_chh_bat_mnd_alb_ewe_ita_heb_slo_nor_mcd_rus_qcu_pol_prs_eng_bam_hau_grk_amh_guj_sun_lit_ses_arw_moo_mly_tha_gam_tml_bem_swt_aze_mol_svk_tur_yor_vie_wly_igb_dgb_zul	-0.234585630305673	-0.554500854329545	0.580567180817775
690	tig_pol_ses_slo_chh_sid_wly_guj_azi_uzb_tsw_bat_swa_urd_bul_bsq_scr_owc_fbf_mnd_alb_ben_xho_grk_dgb_lat_est_dyu_ven_hun_krd_mlt_geo_pan_ger_ita_mcd_amh_hau_rom_fin_akn_jav_dut_sun_jpn_knd_kor_lit_nor_yor_swe_tag_mol_heb_mly_cnt_hin_ewe_spa_gam_eng_glc_ukr_svk_qcu_ctl_rus_por_igb_anl_fre_sod_cze_ind_bos_moo_arw_lda_mao_tha_amr_tml_tsn_bem_aze_afr_prs_tur_cic_vie_aeg_swt_bam_zul	-0.0312876735406591	-0.0737417657269565	0.941374241588593
691	owc_por_fbf_ukr_wly_hau_tig_ben_uzb_tur_ven_jav_swt_guj_bul_bsq_rom_sid_bem_mnd_ita_hin_xho_ger_tsn_pan_est_dyu_zul_hun_scr_anl_geo_arw_pol_dut_alb_heb_aeg_glc_fin_ses_tag_krd_mao_jpn_knd_kor_cze_spa_ewe_mol_mly_mcd_sod_sun_cnt_fre_yor_bos_mlt_eng_grk_prs_ctl_qcu_lat_slo_lit_moo_gam_svk_amh_nor_bat_urd_cic_swe_tsw_ind_tha_amr_tml_dgb_swa_azi_afr_rus_aze_bam_vie_chh_akn_lda_igb	-0.887030312785617	-2.14603852440432	0.0344733474369089
692	chh_eng_cic_bul_sid_sod_owc_alb_uzb_azi_dgb_ind_swa_hin_ita_bsq_cze_tig_bem_mnd_scr_krd_tsw_lat_zul_arw_hun_ewe_bam_est_ctl_wly_geo_afr_bos_guj_lit_hau_gam_fre_fin_lda_bat_grk_tag_jpn_tml_kor_ukr_mcd_igb_swe_mly_pan_mlt_sun_cnt_ben_fbf_ger_amr_por_nor_pol_urd_qcu_mol_glc_slo_ses_heb_rus_anl_spa_mao_svk_tsn_dut_swt_jav_tha_aeg_knd_ven_akn_tur_rom_prs_aze_moo_vie_amh_yor_xho_dyu	0.67980381019792	1.61248553298496	0.110244861961841
693	mlt_guj_dyu_arw_wly_chh_sid_eng_tur_aze_ven_mao_yor_urd_pol_bsq_prs_sod_bem_cnt_ita_krd_bam_pan_moo_grk_est_ses_fbf_hun_nor_heb_geo_hin_por_alb_bos_tig_owc_afr_fin_dgb_ind_rom_jav_jpn_tml_kor_slo_mol_igb_lat_sun_ben_gam_mly_mnd_svk_tsw_dut_hau_ctl_glc_lit_ukr_qcu_fre_cze_rus_zul_amr_swe_aeg_mcd_bat_bul_cic_scr_swt_tag_tha_anl_knd_ewe_swa_azi_ger_spa_uzb_tsn_vie_amh_xho_akn_lda	0.0582908353111969	0.137240753181886	0.891137183591726
694	chh_eng_bem_pan_hau_sid_mlt_nor_uzb_azi_moo_mao_fbf_ben_ita_bsq_svk_amr_swa_cnt_mol_spa_lda_grk_yor_por_hun_zul_akn_est_bos_heb_geo_ukr_urd_arw_fre_tig_sod_prs_fin_cic_sun_pol_ind_jpn_knd_kor_ger_slo_ses_mcd_mly_rus_owc_bat_mnd_rom_tsn_bul_aeg_scr_ctl_dut_glc_qcu_swe_hin_lat_dyu_anl_lit_amh_alb_tag_krd_bam_cze_ven_jav_tha_gam_tml_tsw_igb_tur_guj_afr_aze_dgb_vie_wly_swt_xho_ewe	0.601082989889624	1.42534260556708	0.157405845565921
695	aeg_pol_dgb_urd_tig_sid_anl_bos_uzb_azi_ewe_mly_ven_por_ben_bsq_krd_mlt_igb_mnd_afr_slo_xho_svk_tsw_prs_est_moo_lda_hun_guj_gam_geo_rus_rom_ger_grk_heb_chh_alb_fin_bam_ind_scr_bat_jpn_tml_kor_mol_bul_swt_eng_jav_ukr_hau_sun_cnt_ita_yor_lit_amr_spa_ctl_lat_cze_qcu_nor_hin_pan_akn_wly_dut_owc_swe_tag_fre_fbf_arw_dyu_mao_tha_sod_knd_swa_ses_aze_glc_mcd_tur_zul_vie_amh_bem_cic_tsn	-0.241086706575082	-0.569337595653335	0.570499634736527
696	owc_eng_dyu_spa_amr_amh_heb_ctl_uzb_azi_ven_ind_ses_mcd_rom_bsq_pan_chh_bam_mnd_ben_afr_swa_hin_tsw_svk_hun_swt_cic_fin_lat_hau_geo_urd_pol_slo_ger_sod_mlt_ukr_est_moo_mly_por_sun_jpn_tml_kor_prs_krd_xho_dut_tag_glc_gam_jav_cnt_nor_akn_arw_anl_bul_bos_mol_lit_qcu_rus_cze_alb_ewe_tig_swe_wly_grk_bat_guj_dgb_scr_zul_mao_tha_sid_knd_tsn_bem_tur_ita_fre_aze_lda_vie_aeg_yor_igb_fbf	0.18036599059018	0.425082298444034	0.671758621943751
697	hau_por_fbf_scr_gam_wly_owc_prs_aze_uzb_xho_jav_zul_ita_lit_bsq_hin_heb_moo_mnd_glc_bul_swa_slo_igb_ukr_hun_ven_yor_fin_swe_mlt_geo_eng_cze_urd_spa_sid_sod_svk_est_dyu_sun_mcd_tag_jpn_knd_kor_lat_nor_cic_rom_ind_ben_chh_mly_cnt_alb_tsn_guj_aeg_pol_arw_rus_pan_qcu_fre_ger_grk_ses_amr_dut_tig_afr_bat_mol_tsw_krd_bem_mao_tha_anl_tml_akn_bam_azi_ctl_bos_tur_ewe_vie_amh_swt_lda_dgb	-0.453329892619038	-1.07620390960811	0.284620018957998
698	amr_bos_cic_bul_mlt_anl_hau_lit_aze_uzb_yor_tag_fbf_grk_rom_bsq_afr_owc_swa_cnt_lat_pol_swt_fre_moo_spa_est_dyu_tsn_fin_ben_gam_geo_cze_ita_pan_mcd_aeg_sod_scr_hun_akn_ind_rus_jav_jpn_tml_kor_mol_glc_lda_swe_sun_prs_tig_mly_mnd_eng_bam_krd_amh_urd_guj_nor_ctl_qcu_por_ukr_alb_tsw_sid_arw_wly_hin_mao_dut_ses_slo_ewe_bat_tha_chh_knd_xho_igb_tur_ger_svk_azi_zul_vie_heb_dgb_ven_bem	-0.507479947893589	-1.20801428426429	0.230104705813995
699	amr_ctl_tsw_alb_hau_tig_mlt_lit_azi_tur_moo_jav_lda_guj_glc_bsq_hin_sid_dyu_mnd_swe_ukr_igb_mol_dgb_lat_hun_ewe_bem_est_pan_heb_geo_ita_bos_rom_rus_anl_amh_fre_fin_ses_mao_nor_tag_jpn_knd_kor_afr_ben_zul_prs_bat_ger_gam_sun_cnt_spa_cic_slo_sod_krd_pol_urd_eng_qcu_bul_scr_svk_bam_wly_dut_chh_arw_ind_mcd_swt_por_tsn_mly_tha_owc_tml_swa_fbf_uzb_grk_cze_aze_yor_vie_aeg_ven_akn_xho	-1.36177354874317	-3.42163097897247	0.000926668067327381
700	aeg_lat_ewe_hin_gam_wly_sid_ger_aze_tur_fbf_tag_tsn_guj_swe_bsq_slo_chh_cic_mnd_bos_nor_ven_grk_tsw_fre_est_lda_zul_hun_scr_heb_geo_urd_glc_arw_pan_tig_hau_dut_fin_bam_sun_prs_mao_jpn_tml_kor_ukr_ctl_ses_ita_bat_pol_amr_ind_cnt_por_moo_bul_amh_afr_cze_mcd_rom_qcu_svk_spa_eng_yor_mlt_krd_owc_lit_mly_alb_swa_mol_igb_jav_tha_anl_knd_swt_dgb_uzb_ben_rus_azi_xho_vie_sod_akn_bem_dyu	-0.108328607586502	-0.255637309840442	0.79879545629823
701	amr_guj_bem_ben_sid_gam_owc_cze_azi_uzb_ven_tag_tsn_bos_svk_bsq_ukr_heb_moo_cnt_scr_por_xho_mol_swa_hin_hun_yor_zul_est_dut_tig_geo_bul_mcd_grk_ctl_chh_hau_swe_fin_dgb_ind_fre_jav_jpn_tml_kor_urd_pan_ewe_glc_mly_prs_amh_bat_mnd_spa_akn_eng_sod_rom_rus_lat_arw_qcu_lit_alb_slo_lda_anl_krd_wly_ger_mao_afr_swt_ita_tsw_sun_tha_mlt_knd_igb_fbf_aze_pol_nor_tur_ses_vie_aeg_bam_cic_dyu	-0.34057493530322	-0.806485386208831	0.422020613096606
702	amr_mol_swt_guj_sid_sod_mlt_cze_azi_uzb_ewe_mao_dyu_ctl_slo_bsq_ukr_wly_ven_mnd_mcd_grk_bem_lit_yor_spa_fin_xho_moo_hun_bos_heb_geo_ger_dut_scr_svk_chh_amh_lat_est_dgb_jav_nor_tag_jpn_knd_kor_prs_pan_lda_ben_ind_ita_aeg_bat_cnt_afr_tsw_por_owc_rom_urd_glc_pol_qcu_rus_arw_alb_ses_gam_bul_tig_eng_sun_krd_fbf_swe_tsn_mly_tha_anl_tml_akn_bam_tur_hin_fre_aze_zul_vie_hau_swa_igb_cic	-1.00331249546282	-2.44814692377963	0.0162350627243067
703	owc_rus_cic_ita_tig_amr_chh_ukr_azi_tur_akn_sun_yor_scr_cze_bsq_prs_wly_fbf_cnt_lat_glc_ven_krd_ewe_pol_est_ses_dgb_hun_grk_hau_geo_mol_fre_bul_guj_sid_aeg_por_fin_dyu_bat_urd_jav_jpn_tml_kor_spa_ctl_bem_nor_mly_eng_heb_ind_mnd_alb_tsn_mcd_gam_ben_rom_hin_bos_qcu_lit_ger_afr_moo_sod_swe_mlt_arw_tag_pan_swt_dut_lda_mao_tha_anl_knd_zul_igb_uzb_svk_slo_aze_tsw_vie_amh_swa_xho_bam	-0.157176725087427	-0.370639751175953	0.711748744089072
704	owc_lit_ven_fre_amr_heb_aeg_bul_uzb_aze_xho_ind_cic_bos_grk_bsq_dut_sod_tsn_cnt_svk_prs_tsw_urd_swt_spa_est_yor_fbf_hun_ger_tig_geo_scr_hin_pol_pan_mlt_wly_ita_fin_bem_mao_rus_tag_jpn_tml_kor_ben_por_zul_mcd_sun_alb_gam_mly_mnd_swe_ewe_glc_hau_rom_afr_krd_arw_qcu_lat_ukr_mol_bam_chh_guj_sid_slo_jav_eng_dyu_ctl_akn_bat_tha_anl_knd_ses_igb_azi_nor_cze_tur_lda_vie_amh_swa_dgb_moo	-0.524327860918725	-1.24721486874605	0.21545046284198
705	hau_spa_lda_dut_sod_amh_mlt_grk_aze_tur_moo_bat_yor_ger_ctl_bsq_urd_heb_zul_mnd_prs_nor_cic_swe_ses_pol_hun_ewe_ven_fin_rom_aeg_geo_guj_cze_ita_arw_tig_wly_ben_est_tsn_jav_mol_tag_jpn_tml_kor_por_svk_dyu_mcd_mly_hin_chh_sun_cnt_lat_swa_glc_amr_pan_rus_krd_bul_qcu_fre_lit_eng_tsw_owc_slo_sid_scr_ind_afr_bem_bos_xho_mao_tha_gam_knd_igb_dgb_uzb_ukr_alb_azi_bam_vie_anl_swt_akn_fbf	-0.929258436105766	-2.26062922681242	0.0261145611031697
706	sod_swe_igb_grk_heb_wly_amr_rus_tur_azi_bam_mly_swa_nor_ukr_bsq_guj_gam_moo_mnd_urd_bul_xho_krd_dyu_svk_hun_dgb_yor_est_pan_tig_geo_spa_rom_arw_mcd_owc_sid_alb_fin_ewe_tag_mol_jav_jpn_tml_kor_por_lat_lda_ctl_ind_fre_anl_bat_cnt_scr_ven_lit_chh_prs_ben_ger_ita_qcu_afr_bos_cze_swt_hau_glc_aeg_dut_sun_pol_cic_slo_zul_mao_tha_amh_knd_ses_tsn_aze_hin_eng_uzb_tsw_vie_mlt_akn_bem_fbf	0.11999669896664	0.282311115971173	0.778332289096204
707	amr_swe_bam_eng_amh_hau_heb_afr_aze_uzb_ewe_mly_dgb_rom_mol_bsq_nor_mlt_xho_mnd_pan_rus_dyu_dut_bem_lit_fin_yor_lda_est_guj_owc_geo_lat_ukr_alb_glc_anl_sod_scr_hun_moo_mao_ger_tag_jpn_tml_kor_slo_ctl_zul_fre_jav_hin_sid_ind_cnt_ita_tsw_krd_aeg_pol_mcd_prs_svk_qcu_spa_ben_urd_ses_tig_bul_wly_por_bat_arw_tsn_bos_swt_sun_tha_gam_knd_ven_igb_azi_grk_cze_tur_cic_vie_chh_akn_swa_fbf	-0.0715790167291562	-0.168875927723366	0.86626099307998
708	aeg_lit_yor_slo_tig_mlt_heb_fre_tur_aze_dgb_jav_swa_grk_pan_bsq_bos_gam_akn_cnt_mcd_spa_tsw_pol_ses_hin_fin_dyu_ven_hun_arw_wly_geo_bul_rus_por_nor_amh_hau_ita_est_ewe_sun_ukr_mly_jpn_tml_kor_urd_mol_xho_glc_mao_afr_amr_bat_mnd_lat_moo_svk_anl_ger_prs_scr_ctl_qcu_swe_krd_rom_lda_sod_eng_sid_alb_tag_guj_zul_cze_tsn_ind_tha_chh_knd_igb_fbf_azi_dut_ben_uzb_bam_vie_owc_bem_swt_cic	0.451094047548779	1.06520281965675	0.289541902269194
709	amh_alb_swt_rus_heb_chh_amr_lat_uzb_azi_tsn_mly_lda_dut_svk_bsq_prs_aeg_bam_mnd_scr_fre_igb_mcd_dyu_glc_fin_ewe_akn_hun_afr_anl_geo_bul_ita_guj_urd_tig_wly_mol_est_tsw_tag_rom_sun_jpn_knd_kor_eng_slo_dgb_por_mao_ger_gam_jav_cnt_arw_ven_pan_owc_lit_krd_nor_bos_qcu_hin_swe_spa_fbf_hau_ukr_mlt_ben_bat_pol_xho_ctl_swa_ind_tha_sid_tml_bem_yor_aze_grk_cze_tur_ses_vie_sod_zul_cic_moo	-0.219929684917665	-0.519720181807992	0.604493461407638
710	amr_bos_zul_fre_sid_heb_chh_svk_aze_azi_ses_bat_tsw_mcd_ita_bsq_cze_gam_swa_cnt_dut_slo_akn_ben_tsn_rus_fin_cic_bem_est_swe_tig_geo_nor_urd_pan_krd_owc_hau_scr_hun_lda_mly_eng_tag_jpn_tml_kor_afr_arw_yor_ctl_jav_guj_amh_mao_mnd_alb_ven_hin_aeg_grk_mol_ger_spa_qcu_prs_rom_lit_moo_mlt_glc_wly_bul_ind_ukr_dgb_por_swt_sun_tha_anl_knd_ewe_bam_tur_pol_lat_uzb_dyu_vie_sod_fbf_xho_igb	-0.202633273751907	-0.478421661677368	0.633472918332755
711	chh_nor_yor_alb_mlt_gam_wly_grk_aze_azi_swt_ind_cic_dut_por_bsq_guj_hau_swa_mnd_hin_mcd_zul_eng_bem_bul_fin_ewe_igb_est_ctl_sod_geo_pan_fre_rom_pol_owc_anl_bos_hun_tsn_bat_ben_mao_jpn_knd_kor_prs_glc_dyu_lat_jav_krd_amh_tag_cnt_rus_tsw_afr_heb_ger_spa_slo_arw_qcu_cze_ita_swe_ven_tig_ukr_aeg_svk_sun_urd_bam_scr_lda_mly_tha_amr_tml_fbf_moo_uzb_mol_lit_tur_ses_vie_sid_akn_xho_dgb	0.291341025547574	0.685797305810516	0.494547010806265
712	amh_krd_yor_slo_chh_mlt_aeg_pol_uzb_aze_moo_bat_akn_ben_svk_bsq_mcd_heb_ven_mnd_ukr_ger_tsw_lat_cic_mol_est_zul_ses_hun_por_hau_geo_urd_lit_nor_dut_owc_wly_fre_fin_dgb_mao_swe_tag_jpn_knd_kor_cze_grk_tsn_alb_mly_bul_amr_jav_cnt_pan_dyu_scr_tig_spa_ita_rom_glc_qcu_rus_ctl_bos_ewe_sod_eng_gam_guj_ind_afr_lda_prs_igb_sun_tha_sid_tml_bam_fbf_tur_arw_hin_azi_swt_vie_anl_xho_swa_bem	-0.452793210613262	-1.07525821377688	0.28504084936559
713	hau_dut_akn_afr_anl_mlt_sod_pan_tur_azi_xho_mly_ven_svk_ger_bsq_guj_gam_tsw_cnt_lat_lit_swa_glc_bem_grk_hun_moo_swt_fin_bos_amh_geo_arw_alb_krd_mol_heb_owc_hin_est_ses_bat_eng_ind_jpn_knd_kor_nor_cze_fbf_pol_sun_rus_wly_jav_mnd_bul_zul_ctl_chh_scr_spa_mcd_prs_qcu_fre_urd_swe_ewe_sid_ukr_aeg_rom_tag_ben_igb_ita_dyu_mao_tha_amr_tml_bam_cic_uzb_por_slo_aze_tsn_vie_tig_lda_yor_dgb	-0.46681304772791	-1.10866215164393	0.270434804264206
714	sod_fre_tsn_lat_hau_gam_tig_rus_azi_uzb_ewe_sun_xho_alb_mcd_bsq_bos_sid_swa_cnt_glc_slo_cic_scr_yor_ita_hun_zul_swt_est_lit_anl_geo_por_rom_svk_arw_amh_amr_urd_fin_bem_jav_swe_tag_jpn_tml_kor_eng_nor_moo_ben_mao_dut_chh_ind_mnd_ger_dyu_ukr_wly_pol_afr_pan_ctl_qcu_grk_bul_hin_akn_heb_guj_aeg_cze_mly_krd_dgb_prs_ven_bat_tha_mlt_knd_fbf_igb_tur_mol_spa_aze_bam_vie_owc_tsw_lda_ses	-0.137887217181046	-0.325220453211597	0.745744746481996
715	tig_mol_ewe_lit_chh_wly_anl_urd_azi_aze_lda_sun_dyu_ger_pan_bsq_nor_sid_xho_mnd_hin_ukr_dgb_ctl_moo_prs_est_swt_bem_fin_eng_sod_geo_arw_bul_scr_alb_hau_owc_lat_hun_swa_mly_pol_bat_jpn_knd_kor_mcd_rus_zul_cze_ind_svk_amh_mao_cnt_fre_ven_afr_mlt_slo_grk_krd_ben_qcu_guj_swe_dut_yor_heb_spa_amr_rom_jav_bos_tsw_glc_cic_tag_tha_aeg_tml_akn_fbf_tur_por_ita_uzb_igb_vie_gam_bam_tsn_ses	-0.680476973612925	-1.63045636443057	0.106387405314533
716	tig_alb_zul_rus_amr_sid_aeg_lit_aze_azi_fbf_mao_tsn_afr_cze_bsq_mol_gam_dgb_mnd_rom_glc_xho_pan_yor_nor_est_lda_bam_hun_prs_mlt_geo_swe_hin_arw_mcd_owc_sod_svk_fin_tsw_mly_lat_ind_jpn_knd_kor_scr_bos_akn_ukr_tag_eng_amh_jav_cnt_slo_ses_pol_heb_urd_guj_por_ita_qcu_spa_bul_fre_bem_wly_ben_chh_krd_sun_ger_moo_dut_ven_bat_tha_hau_tml_ewe_swa_uzb_ctl_grk_tur_igb_vie_anl_dyu_swt_cic	0.0871204042930726	0.205056721585024	0.837975954106711
717	sid_pan_bam_prs_owc_heb_wly_alb_aze_uzb_fbf_mao_cic_swe_grk_bsq_glc_amr_tsw_mnd_pol_slo_ewe_arw_ses_lit_est_moo_yor_hun_nor_tig_geo_bul_lat_eng_fre_chh_mlt_cze_fin_dgb_jav_urd_mly_jpn_knd_kor_hin_rus_zul_spa_sun_ben_hau_bat_cnt_ukr_akn_ger_aeg_scr_mcd_ita_mol_qcu_ctl_rom_svk_dyu_gam_bos_anl_krd_ind_guj_tsn_por_swt_tag_tha_amh_tml_ven_igb_azi_afr_dut_tur_lda_vie_sod_xho_swa_bem	-0.0917007213745539	-0.216098967994558	0.829383885250432
718	sod_prs_swa_pol_aeg_hau_tig_slo_uzb_aze_yor_tag_igb_arw_nor_bsq_dut_chh_zul_cnt_rus_ctl_bem_grk_ven_mol_fin_cic_ewe_est_ita_amh_geo_scr_afr_mcd_spa_gam_amr_lat_hun_xho_mao_swe_ind_jpn_knd_kor_ukr_hin_dyu_pan_sun_ben_sid_bat_mnd_glc_lda_bul_mlt_cze_por_bos_urd_qcu_lit_alb_eng_swt_owc_fre_heb_krd_jav_rom_fbf_svk_ses_mly_tha_anl_tml_moo_bam_tur_guj_ger_azi_tsw_vie_wly_dgb_tsn_akn	0.367168990008879	0.865608926526124	0.38893218205138
719	sod_rus_dgb_fre_tig_sid_amh_slo_azi_aze_igb_jav_bam_arw_guj_bsq_spa_amr_moo_cnt_ctl_lat_zul_urd_ven_prs_est_tsw_ewe_fin_bos_anl_geo_rom_nor_alb_grk_gam_hau_pan_hun_swt_sun_eng_bat_jpn_tml_kor_svk_dut_swa_ukr_mao_glc_heb_mly_mnd_ger_lda_krd_chh_ita_mcd_por_swe_qcu_bul_afr_scr_cic_aeg_hin_mlt_lit_ind_mol_xho_pol_akn_tag_tha_wly_knd_yor_ses_tur_ben_cze_uzb_fbf_vie_owc_tsn_dyu_bem	0.34551661716569	0.815088867456249	0.417103935899965
720	aeg_afr_akn_pan_amr_chh_hau_mol_tur_aze_dgb_tag_swa_fre_ukr_bsq_rom_wly_tsn_mnd_guj_scr_igb_ben_ses_hin_hun_ewe_yor_est_por_sod_geo_rus_krd_lat_alb_tig_sid_ger_fin_moo_bat_bul_jav_jpn_tml_kor_dut_eng_bem_slo_mly_ctl_owc_sun_cnt_pol_cic_cze_amh_glc_urd_ita_prs_qcu_grk_spa_arw_swt_heb_mcd_mlt_swe_mao_bos_zul_nor_lda_ind_tha_gam_knd_tsw_fbf_azi_lit_svk_uzb_bam_vie_anl_ven_xho_dyu	0.125095664562394	0.294475074740846	0.76905120317787
721	wly_krd_xho_bos_hau_amr_sod_hin_tur_aze_ven_mly_yor_rom_ger_bsq_grk_sid_dgb_cnt_afr_ita_dyu_ukr_tsn_dut_est_swa_cic_hun_pol_anl_geo_ctl_prs_guj_bul_gam_aeg_cze_fin_akn_ind_eng_tag_jpn_knd_kor_spa_glc_swt_lit_mao_lat_chh_sun_mnd_swe_fbf_slo_owc_mol_urd_fre_por_qcu_alb_rus_mcd_bam_mlt_svk_amh_pan_jav_ben_lda_nor_bem_bat_tha_tig_tml_tsw_ewe_azi_scr_arw_uzb_moo_vie_heb_zul_ses_igb	-0.49099409977723	-1.16837415649174	0.245642248651157
722	gam_mcd_tsn_lat_mlt_amr_owc_ger_aze_tur_ses_jav_xho_scr_dut_bsq_rus_wly_moo_mnd_svk_swe_lda_alb_cic_pol_fin_bam_bem_hun_por_aeg_geo_grk_krd_guj_lit_amh_chh_afr_est_swa_mao_ben_tag_jpn_tml_kor_ctl_pan_zul_ukr_bat_eng_tig_ind_cnt_hin_ven_bul_sod_cze_rom_spa_urd_qcu_glc_fre_nor_dgb_hau_ita_sid_bos_sun_prs_akn_mol_yor_mly_tha_heb_knd_ewe_tsw_azi_arw_slo_uzb_dyu_vie_anl_fbf_swt_igb	-0.455710250272279	-1.08326925947834	0.281489488790266
723	mlt_lit_dyu_mol_sid_tig_heb_ukr_tur_uzb_ewe_jav_xho_nor_ben_bsq_krd_gam_yor_mnd_slo_pol_tsw_swe_igb_grk_fin_swt_bem_hun_svk_amr_geo_arw_rom_hin_fre_owc_hau_ita_est_cic_bat_rus_mao_jpn_tml_kor_cze_prs_lda_guj_mly_ger_amh_tag_cnt_mcd_swa_spa_sod_pan_glc_scr_eng_qcu_afr_alb_ctl_zul_anl_bos_wly_lat_sun_urd_ven_bul_fbf_ind_tha_aeg_knd_moo_akn_azi_por_dut_aze_ses_vie_chh_bam_dgb_tsn	-0.414088768080913	-0.982497539884944	0.328403900692057
724	amr_scr_tsw_guj_chh_hau_amh_mcd_azi_uzb_dyu_bat_igb_bul_krd_bsq_por_heb_bam_cnt_spa_rom_bem_ctl_zul_bos_fin_ven_cic_est_mol_owc_geo_ger_cze_glc_ben_sid_tig_nor_hun_moo_ind_grk_tag_jpn_knd_kor_swe_pol_lda_rus_sun_afr_anl_mao_mnd_urd_swt_arw_mlt_dut_slo_svk_ita_qcu_eng_alb_lit_dgb_sod_prs_gam_hin_mly_lat_swa_fre_yor_jav_tha_wly_tml_ses_akn_tur_pan_ukr_aze_ewe_vie_aeg_fbf_xho_tsn	-0.344792218808766	-0.816715220790434	0.416178386656475
725	sod_por_akn_guj_gam_mlt_amr_rus_uzb_azi_ses_jav_ven_ita_ger_bsq_ben_amh_tsw_mnd_pol_ctl_swt_slo_zul_bos_hun_yor_moo_est_dut_sid_geo_swe_glc_afr_prs_aeg_hau_svk_fin_dgb_tag_mcd_sun_jpn_knd_kor_rom_bul_swa_lat_ind_pan_heb_mly_cnt_eng_tsn_krd_owc_urd_nor_lit_alb_qcu_mol_hin_scr_bem_tig_grk_chh_arw_mao_cze_lda_ukr_cic_bat_tha_anl_tml_dyu_igb_tur_fre_spa_aze_fbf_vie_wly_xho_ewe_bam	-0.430067838001666	-1.02038011605544	0.310195286012506
726	aeg_ita_fbf_prs_anl_sid_sod_swe_uzb_aze_akn_mly_cic_mol_eng_bsq_guj_owc_swt_cnt_bul_mcd_xho_lit_igb_lat_hun_zul_bam_est_grk_amr_geo_glc_ger_ukr_arw_mlt_heb_por_fin_ewe_tag_spa_mao_jpn_knd_kor_hin_pan_tsn_alb_ind_fre_gam_bat_mnd_ctl_dgb_svk_wly_nor_ben_slo_rom_qcu_rus_afr_pol_dyu_hau_cze_tig_scr_sun_krd_ven_bos_swa_jav_tha_chh_tml_bem_moo_azi_urd_dut_tur_yor_vie_amh_lda_ses_tsw	-0.409715468941996	-0.971987237229625	0.333578189245981
727	hau_dut_tsn_arw_amr_aeg_wly_svk_tur_azi_fbf_bat_akn_urd_krd_bsq_swe_tig_cic_mnd_scr_ctl_ewe_lat_ses_cze_est_moo_igb_fin_hin_anl_geo_nor_rom_ukr_alb_gam_amh_lit_hun_lda_tag_rus_sun_jpn_tml_kor_grk_bos_bam_pol_mao_por_heb_ind_cnt_fre_xho_mcd_sod_pan_prs_slo_mol_qcu_glc_ben_bul_yor_sid_ita_chh_ger_jav_spa_dgb_afr_zul_mly_tha_mlt_knd_tsw_swt_uzb_eng_guj_aze_swa_vie_owc_bem_dyu_ven	-0.406130531554876	-0.962403029807868	0.338342897563837
728	sod_hin_lda_slo_wly_anl_tig_alb_azi_tur_bam_jav_bem_swe_afr_bsq_nor_heb_xho_cnt_scr_ben_ses_rom_igb_por_hun_swt_fbf_fin_pol_amr_geo_svk_lit_prs_ger_mlt_owc_krd_est_ewe_mly_urd_mao_jpn_knd_kor_mol_ctl_swa_grk_sun_rus_amh_tag_mnd_ita_dgb_fre_hau_lat_bul_eng_pan_qcu_bos_dut_arw_yor_gam_ukr_sid_cze_bat_spa_cic_mcd_tsw_ind_tha_chh_tml_dyu_zul_uzb_glc_guj_aze_tsn_vie_aeg_moo_akn_ven	-0.850419119728261	-2.05793330323359	0.0423949325800565
729	chh_nor_moo_pol_anl_gam_sod_afr_tur_aze_swa_ind_bam_lit_alb_bsq_slo_tig_dgb_cnt_hin_fre_lda_guj_xho_grk_hun_dyu_swt_est_mol_hau_geo_glc_pan_eng_ger_amh_mlt_urd_fin_ven_mly_mcd_jav_jpn_knd_kor_bos_ctl_tsn_swe_bat_rom_amr_tag_mnd_krd_yor_dut_wly_ita_bul_por_arw_qcu_svk_prs_cze_igb_aeg_scr_owc_ben_mao_lat_akn_ukr_cic_sun_tha_sid_tml_ewe_tsw_uzb_spa_rus_azi_ses_vie_heb_zul_fbf_bem	0.567028885310703	1.33960419228841	0.18363846464661
730	hau_urd_akn_alb_sid_amr_anl_ita_azi_aze_moo_tag_tsw_fre_ger_bsq_lat_mlt_ewe_cnt_rus_mcd_ven_por_fbf_pan_fin_ses_bam_est_hin_owc_geo_ctl_lit_cze_mol_heb_tig_swe_hun_xho_sun_svk_bat_jpn_tml_kor_rom_slo_tsn_arw_jav_scr_sod_mly_mnd_guj_swa_bos_chh_eng_afr_prs_grk_qcu_krd_dut_nor_dgb_aeg_pol_gam_spa_ind_glc_bem_ben_dyu_mao_tha_wly_knd_yor_cic_uzb_ukr_bul_tur_swt_vie_amh_lda_igb_zul	-0.869755493791357	-2.10085561954904	0.0383589738833477
731	anl_svk_cic_krd_wly_amr_hau_slo_uzb_azi_tsw_mly_xho_ben_grk_bsq_alb_heb_bem_cnt_afr_dut_tsn_lit_fbf_arw_hun_dyu_dgb_est_guj_amh_geo_glc_mcd_swe_rus_aeg_mlt_por_fin_akn_bat_ctl_mao_jpn_tml_kor_ukr_lat_lda_spa_tag_fre_sod_jav_mnd_prs_igb_ger_tig_mol_ita_rom_bul_qcu_hin_scr_eng_zul_sid_cze_owc_pol_ind_urd_ses_pan_bam_sun_tha_chh_knd_yor_swt_aze_nor_bos_tur_moo_vie_gam_ven_swa_ewe	-0.740452425788173	-1.77798698821279	0.0786744110366447
732	heb_grk_cic_bos_owc_anl_sid_cze_aze_tur_swa_mao_dgb_guj_rom_bsq_ctl_sod_moo_mnd_krd_mol_tsw_pan_igb_prs_est_tsn_akn_fin_lat_hau_geo_glc_nor_afr_fre_gam_wly_ben_hun_ven_sun_hin_jav_jpn_tml_kor_por_urd_bam_svk_bat_slo_amr_ind_cnt_mcd_lda_eng_aeg_scr_spa_alb_ita_qcu_ger_lit_swe_fbf_tig_rus_amh_ukr_mly_pol_ses_dut_swt_tag_tha_mlt_knd_ewe_xho_azi_arw_bul_uzb_yor_vie_chh_dyu_bem_zul	-0.059640670684906	-0.140431320759736	0.888622923436426
733	owc_pol_swt_svk_heb_sid_wly_slo_uzb_aze_zul_tag_moo_ita_grk_bsq_ukr_gam_lda_cnt_nor_rus_bam_ben_ewe_ger_hun_ses_tsw_fin_scr_anl_geo_hin_mcd_eng_mol_chh_aeg_guj_est_bem_ind_urd_mao_jpn_knd_kor_arw_swe_akn_dut_jav_lit_amr_mly_mnd_afr_ven_spa_tig_rom_alb_cze_bos_qcu_krd_lat_bul_swa_mlt_prs_sod_fre_sun_ctl_igb_pan_yor_bat_tha_hau_tml_dgb_dyu_tur_glc_por_azi_cic_vie_amh_xho_tsn_fbf	0.224835310705441	0.528623365799908	0.598326066011847
734	hau_krd_ses_bos_wly_sid_aeg_eng_uzb_azi_bam_sun_swt_pol_afr_bsq_por_sod_fbf_cnt_mol_rom_swa_ukr_yor_svk_est_tsw_bem_hun_alb_owc_geo_dut_pan_ctl_slo_mlt_heb_ger_fin_igb_bat_scr_mao_jpn_tml_kor_fre_mcd_cic_arw_tag_ben_chh_jav_mnd_ita_ewe_rus_anl_hin_glc_guj_lit_qcu_cze_urd_prs_moo_gam_swe_amh_grk_ind_bul_zul_spa_xho_mly_tha_tig_knd_dyu_tsn_aze_nor_lat_tur_akn_vie_amr_dgb_lda_ven	-0.786083495510172	-1.88942039990358	0.0619508422815208
735	sid_mcd_bam_afr_sod_wly_mlt_krd_tur_uzb_cic_bat_lda_guj_bos_bsq_ger_hau_bem_mnd_grk_hin_tsn_cze_dgb_lat_hun_ven_ewe_est_ctl_gam_geo_svk_ita_eng_urd_heb_aeg_glc_fin_swt_mly_mol_sun_jpn_tml_kor_bul_slo_moo_nor_mao_prs_chh_tag_cnt_spa_ses_scr_amh_por_pol_alb_rus_qcu_dut_arw_lit_swa_amr_fre_anl_ben_ind_ukr_zul_pan_xho_jav_tha_tig_knd_tsw_akn_aze_swe_rom_azi_fbf_vie_owc_yor_igb_dyu	0.057500798613823	0.135343332246387	0.892632935828455
736	anl_afr_akn_mol_hau_amh_heb_bul_tur_azi_moo_ind_cic_fre_eng_bsq_nor_tig_swt_cnt_krd_ger_zul_guj_ewe_spa_est_igb_dgb_hun_bos_sid_geo_por_lat_ita_arw_amr_aeg_glc_fin_bem_sun_grk_bat_jpn_tml_kor_rus_prs_yor_pan_mly_mcd_sod_mao_mnd_svk_dyu_alb_wly_rom_urd_scr_ukr_qcu_cze_swe_slo_ses_gam_dut_mlt_ben_jav_pol_lda_hin_ven_tag_tha_chh_knd_tsn_bam_aze_ctl_lit_uzb_tsw_vie_owc_swa_xho_fbf	-1.0298741232732	-2.52251225215348	0.0133508556621526
737	chh_bul_moo_scr_amh_owc_hau_mcd_uzb_tur_lda_tag_dgb_swe_fre_bsq_guj_wly_xho_cnt_lit_ben_tsn_dut_swt_arw_est_yor_ven_hun_hin_mlt_geo_bos_spa_ukr_prs_gam_aeg_urd_fin_cic_jav_ita_ind_jpn_tml_kor_rus_mol_bem_pan_mao_ctl_amr_bat_mnd_nor_fbf_afr_anl_glc_grk_alb_por_qcu_slo_krd_rom_tsw_heb_lat_sid_pol_mly_svk_dyu_ger_akn_sun_tha_tig_knd_bam_swa_azi_eng_cze_aze_zul_vie_sod_igb_ewe_ses	-0.0793074966098835	-0.186986647869412	0.852078420266069
738	sid_prs_dgb_bos_hau_aeg_wly_eng_aze_uzb_bam_bat_lda_guj_scr_bsq_ukr_sod_ewe_cnt_bul_ben_tsw_pan_swa_pol_hun_swt_moo_fin_swe_heb_geo_lit_rus_nor_mol_chh_gam_lat_est_cic_tag_svk_sun_jpn_knd_kor_hin_ita_fbf_fre_ind_cze_amh_mly_mnd_alb_yor_arw_anl_spa_por_slo_afr_qcu_grk_rom_ger_bem_tig_mcd_mlt_glc_mao_krd_dyu_urd_igb_jav_tha_owc_tml_zul_ses_azi_ctl_dut_tur_tsn_vie_amr_akn_xho_ven	0.488222513360648	1.15436292008384	0.25130912959003
739	tig_cze_swt_spa_chh_sid_aeg_ita_tur_uzb_igb_jav_tsw_scr_guj_bsq_mol_amh_ses_cnt_krd_svk_yor_afr_bem_swe_fin_ven_dyu_hun_dut_owc_geo_mcd_pan_bos_glc_sod_amr_eng_est_akn_bat_alb_mly_jpn_knd_kor_ctl_arw_ewe_lit_ind_rus_heb_tag_mnd_hin_dgb_grk_mlt_fre_urd_rom_prs_qcu_ben_slo_por_fbf_hau_bul_wly_ukr_mao_pol_cic_lat_xho_sun_tha_gam_tml_moo_tsn_aze_ger_nor_azi_bam_vie_anl_zul_lda_swa	-0.201128072297262	-0.475431074717144	0.63559453416699
740	sid_bul_cic_rom_chh_hau_heb_pol_uzb_azi_tsw_mao_akn_scr_eng_bsq_lat_aeg_ven_cnt_grk_swe_bem_afr_zul_por_fin_swa_moo_est_urd_anl_geo_fre_ctl_cze_nor_amr_owc_guj_hun_fbf_jav_bos_tag_jpn_knd_kor_hin_ukr_xho_alb_mly_mcd_amh_sun_mnd_ita_igb_rus_wly_spa_slo_prs_glc_qcu_svk_mol_krd_lda_mlt_lit_tig_dut_bat_arw_yor_pan_bam_ind_tha_sod_tml_ses_swt_aze_ger_ben_tur_ewe_vie_gam_tsn_dyu_dgb	-0.276051100355078	-0.652871643634017	0.515449724596168
741	amh_afr_akn_dut_anl_owc_hau_ctl_aze_tur_swt_mao_igb_nor_rus_bsq_lat_heb_dgb_cnt_guj_slo_xho_glc_swa_lit_hun_tsn_cic_est_eng_tig_geo_prs_bos_ger_svk_sid_chh_urd_fin_dyu_ind_mol_mly_jpn_tml_kor_cze_ukr_lda_ben_bat_bul_mlt_sun_mnd_fre_fbf_krd_amr_mcd_rom_spa_scr_qcu_swe_arw_grk_bam_wly_ita_aeg_por_tag_pan_tsw_hin_ewe_jav_tha_sod_knd_bem_yor_uzb_pol_alb_azi_zul_vie_gam_ven_ses_moo	0.72690919071536	1.72179412457372	0.0884314117171014
742	chh_swe_dyu_bul_wly_aeg_hau_ita_tur_uzb_ven_tag_swt_ben_por_bsq_prs_sid_zul_mnd_fre_pan_tsn_cze_xho_ukr_hun_ewe_igb_est_guj_anl_geo_eng_scr_nor_arw_owc_amh_mcd_fin_swa_jav_alb_mao_jpn_knd_kor_ctl_spa_tsw_lit_sun_rus_amr_mly_cnt_krd_cic_ger_tig_bos_dut_lat_mol_qcu_grk_pol_afr_bem_gam_hin_heb_slo_ind_rom_dgb_glc_lda_bat_tha_sod_tml_moo_ses_aze_svk_urd_azi_yor_vie_mlt_akn_bam_fbf	-0.436481107759483	-1.03763222210423	0.302131690706224
743	sod_ben_ewe_ita_amr_heb_hau_slo_uzb_aze_bem_tag_yor_urd_glc_bsq_ger_owc_swa_cnt_alb_prs_tsw_swe_swt_nor_hun_tsn_lda_fin_afr_mlt_geo_mcd_hin_rom_spa_wly_amh_cze_est_xho_bat_dut_ind_jpn_knd_kor_pan_ukr_ses_fre_mao_guj_chh_sun_mnd_mol_moo_eng_anl_scr_grk_lat_svk_qcu_bul_pol_bos_dyu_aeg_rus_tig_lit_mly_arw_bam_ctl_ven_jav_tha_sid_tml_zul_fbf_tur_krd_por_azi_igb_vie_gam_cic_dgb_akn	0.126474448122641	0.29787007196837	0.766466751873757
744	chh_scr_yor_dut_aeg_owc_wly_mcd_aze_azi_akn_sun_swa_krd_ctl_bsq_hin_amr_tsw_mnd_afr_ita_ven_bos_bam_cze_fin_igb_xho_est_lit_heb_geo_rom_lat_swe_spa_hau_sid_por_hun_fbf_ind_prs_bat_jpn_tml_kor_rus_svk_dgb_eng_tag_nor_tig_mly_cnt_guj_zul_slo_anl_ben_fre_mol_pol_qcu_grk_ukr_bul_lda_mlt_pan_gam_urd_mao_arw_moo_glc_bem_jav_tha_amh_knd_tsn_ses_uzb_alb_ger_tur_ewe_vie_sod_swt_cic_dyu	-0.320651328175843	-0.759550579612293	0.449444320171119
745	anl_ger_fbf_cze_sod_tig_chh_por_azi_aze_swa_mao_akn_slo_afr_bsq_spa_amh_tsn_mnd_pan_nor_dgb_rom_swt_bul_fin_ewe_xho_est_scr_wly_geo_glc_grk_prs_pol_owc_sid_eng_hun_cic_tag_urd_jav_jpn_knd_kor_alb_ctl_ven_hin_sun_krd_gam_mly_cnt_rus_ses_bos_hau_svk_swe_ita_ukr_qcu_lat_mol_arw_igb_mlt_ben_amr_fre_ind_lit_dyu_guj_yor_bat_tha_heb_tml_bem_lda_tur_dut_mcd_uzb_bam_vie_aeg_moo_zul_tsw	-0.0466310353746083	-0.109928488654608	0.912702955070634
746	anl_svk_yor_swe_aeg_amh_chh_prs_uzb_azi_ven_mao_dgb_krd_rom_bsq_rus_wly_cic_mnd_ctl_pol_xho_afr_fbf_scr_est_ewe_bem_fin_urd_owc_geo_mcd_grk_lit_ukr_gam_hau_ger_hun_dyu_sun_bos_jav_jpn_knd_kor_mol_alb_swa_slo_ind_pan_sid_mly_cnt_spa_lda_nor_tig_por_fre_arw_lat_qcu_bul_glc_cze_bam_heb_ita_sod_dut_tag_eng_akn_ben_igb_bat_tha_mlt_tml_moo_zul_aze_guj_hin_tur_ses_vie_amr_tsw_swt_tsn	0.186387977424098	0.438384718882946	0.662124070284036
747	tig_dut_yor_bos_sod_hau_sid_hin_aze_azi_zul_ind_bem_lat_alb_bsq_krd_wly_ses_mnd_swe_lit_tsn_prs_ewe_glc_hun_tsw_swa_est_nor_anl_geo_rus_bul_pan_ger_gam_aeg_slo_fin_dgb_sun_mcd_tag_jpn_knd_kor_urd_eng_fbf_svk_mao_ita_mlt_bat_cnt_fre_bam_arw_chh_ben_mol_guj_scr_qcu_pol_rom_afr_akn_heb_ctl_owc_cze_jav_por_ven_ukr_cic_mly_tha_amh_tml_dyu_igb_tur_spa_grk_uzb_xho_vie_amr_lda_swt_moo	-0.0744451171982697	-0.175533203745149	0.861042311162671
748	sid_rus_tsw_dut_chh_wly_mlt_ben_azi_uzb_yor_sun_akn_nor_bul_bsq_ctl_gam_xho_mnd_spa_lit_dgb_arw_cic_eng_est_igb_moo_fin_guj_tig_geo_pol_mol_ukr_cze_owc_anl_ita_hun_ven_mao_lat_tag_jpn_tml_kor_glc_pan_fbf_ger_bat_slo_heb_mly_cnt_mcd_tsn_urd_aeg_por_grk_alb_swe_qcu_hin_prs_afr_ewe_hau_bos_amr_rom_jav_fre_zul_svk_swa_ind_tha_sod_knd_bem_ses_tur_krd_scr_aze_lda_vie_amh_bam_swt_dyu	0.797638709230933	1.90465225637934	0.0599157953438398
749	hau_swe_dgb_arw_owc_wly_tig_cze_aze_tur_moo_mao_ven_por_ger_bsq_hin_heb_zul_mnd_pol_ita_cic_prs_swa_bul_hun_akn_tsn_fin_fre_chh_geo_mol_rus_rom_ben_amh_aeg_nor_est_ewe_ind_urd_jav_jpn_knd_kor_dut_pan_ses_slo_bat_glc_gam_mly_cnt_lit_bem_mcd_sod_krd_svk_bos_afr_qcu_spa_grk_guj_lda_amr_eng_mlt_alb_sun_ctl_swt_ukr_xho_tag_tha_sid_tml_tsw_dyu_uzb_lat_scr_azi_igb_vie_anl_bam_yor_fbf	-0.396142093840143	-0.939319898480806	0.349999794967817
750	anl_mcd_swa_krd_wly_mlt_chh_ger_uzb_azi_akn_sun_fbf_ctl_arw_bsq_lat_sid_bam_mnd_mol_svk_bem_spa_zul_urd_fin_cic_dyu_hun_hin_sod_geo_swe_bul_fre_nor_aeg_hau_eng_est_tsw_ind_ben_jav_jpn_knd_kor_rom_glc_ven_rus_mao_bos_tig_tag_cnt_pol_yor_cze_amh_afr_prs_alb_slo_qcu_por_ukr_pan_swt_owc_lit_gam_guj_bat_dut_moo_scr_tsn_mly_tha_heb_tml_ewe_ses_tur_grk_ita_aze_xho_vie_amr_lda_dgb_igb	-1.19311679930675	-2.94934819827971	0.00402765954164078
751	wly_ita_zul_rus_amr_tig_aeg_rom_azi_tur_lda_mao_ven_nor_scr_bsq_swe_owc_yor_cnt_hin_ukr_tsn_ben_tsw_eng_fin_dgb_igb_hun_prs_sod_geo_bul_urd_guj_alb_heb_mlt_pol_est_cic_mly_spa_tag_jpn_knd_kor_ctl_svk_fbf_mol_ind_grk_sid_bat_mnd_slo_xho_dut_chh_lat_ger_glc_mcd_qcu_por_cze_bos_bam_gam_pan_anl_krd_jav_arw_swt_lit_akn_sun_tha_amh_tml_moo_bem_aze_fre_afr_uzb_dyu_vie_hau_swa_ewe_ses	-0.186722721626945	-0.440690257524468	0.660459943257945
752	wly_lat_ewe_grk_sid_aeg_tig_prs_aze_uzb_bem_tag_dgb_bul_ben_bsq_swe_chh_tsw_mnd_nor_ctl_swa_guj_fbf_mcd_est_tsn_yor_fin_ukr_gam_geo_urd_por_krd_eng_sod_amh_scr_hun_swt_jav_alb_mly_jpn_knd_kor_pan_rus_xho_afr_sun_ita_hau_ind_cnt_svk_cic_fre_mlt_lit_bos_ger_dut_qcu_arw_hin_cze_bam_heb_mol_anl_rom_bat_pol_moo_glc_igb_mao_tha_owc_tml_ven_ses_tur_slo_spa_azi_lda_vie_amr_akn_zul_dyu	0.111481785539855	0.262699427471814	0.793363330552241
753	heb_cze_dyu_ukr_sid_owc_wly_pol_azi_tur_ses_mao_akn_swe_fre_bsq_dut_gam_tsw_cnt_ger_slo_swt_por_lda_prs_hun_ven_zul_est_arw_aeg_geo_ctl_eng_krd_svk_amr_sod_urd_fin_moo_sun_lat_tag_jpn_tml_kor_scr_ben_bem_mcd_jav_hin_tig_ind_mnd_mol_bam_guj_mlt_nor_lit_pan_spa_qcu_rus_alb_afr_dgb_hau_glc_amh_ita_mly_bos_tsn_grk_xho_bat_tha_anl_knd_ewe_yor_uzb_bul_rom_aze_cic_vie_chh_swa_igb_fbf	-0.75317283887993	-1.81136254737083	0.0733128672188095
754	amh_lat_akn_svk_heb_chh_anl_ben_aze_tur_ses_bat_fbf_dut_urd_bsq_grk_sod_yor_mnd_eng_bul_ewe_ita_cic_afr_hun_zul_dyu_fin_guj_amr_geo_mcd_arw_ger_slo_hau_wly_ctl_est_tsw_tag_glc_jav_jpn_tml_kor_alb_hin_igb_bos_sun_ukr_aeg_ind_cnt_swe_ven_rom_tig_spa_fre_scr_prs_qcu_por_mol_pol_dgb_owc_cze_mlt_krd_mly_lit_tsn_pan_bam_mao_tha_sid_knd_xho_lda_azi_rus_nor_uzb_moo_vie_gam_swt_swa_bem	0.234382227741685	0.552331211489109	0.582046461583106
755	amh_guj_bam_mol_owc_aeg_gam_mcd_uzb_aze_swa_tag_xho_rom_pan_bsq_svk_anl_zul_mnd_ger_eng_igb_spa_ewe_bos_fin_dgb_fbf_est_por_wly_geo_lit_ctl_nor_cze_heb_tig_rus_hun_tsn_ind_swe_sun_jpn_knd_kor_urd_pol_cic_dut_mao_slo_chh_bat_cnt_afr_lda_alb_amr_glc_prs_lat_arw_qcu_ita_ben_hin_ven_hau_fre_mlt_scr_mly_bul_yor_grk_tsw_jav_tha_sod_tml_akn_swt_azi_ukr_krd_tur_ses_vie_sid_moo_dyu_bem	-0.422292574100375	-1.00358461723695	0.318182969474285
756	sid_fre_bem_afr_aeg_sod_amh_eng_aze_azi_xho_bat_ven_dut_rom_bsq_slo_chh_ses_cnt_krd_alb_cic_scr_bam_lit_fin_dyu_igb_hun_swe_amr_geo_ita_ben_hin_grk_anl_wly_glc_est_tsn_mao_nor_tag_jpn_tml_kor_cze_lat_dgb_ger_mly_pan_heb_ind_mnd_ukr_yor_ctl_mlt_urd_mol_guj_svk_qcu_spa_pol_prs_tsw_tig_rus_gam_bul_jav_por_moo_bos_akn_sun_tha_hau_knd_fbf_swa_tur_arw_mcd_uzb_zul_vie_owc_ewe_swt_lda	-0.0689499161430325	-0.162645994984521	0.871150055027686
757	chh_lit_bem_eng_owc_amh_aeg_krd_azi_tur_ewe_bat_ven_dut_scr_bsq_pol_sod_dyu_cnt_ben_slo_zul_hin_igb_urd_hun_tsn_lda_est_arw_gam_geo_spa_lat_fre_rus_anl_sid_pan_fin_xho_ind_ger_mao_jpn_tml_kor_ita_nor_moo_ukr_tag_bos_mlt_jav_mnd_guj_cic_ctl_hau_mcd_glc_prs_alb_qcu_grk_rom_afr_swt_heb_bul_amr_cze_sun_por_tsw_mol_akn_mly_tha_wly_knd_ses_swa_uzb_svk_swe_aze_yor_vie_tig_fbf_dgb_bam	-0.433351512717189	-1.02871170154272	0.306283260304128
758	aeg_pan_ewe_dut_tig_sod_heb_alb_uzb_tur_dgb_tag_xho_cze_lit_bsq_urd_anl_swa_cnt_ben_swe_bem_ger_tsw_mcd_est_lda_cic_fin_rom_gam_geo_por_afr_glc_lat_amh_chh_grk_hun_akn_ind_bos_bat_jpn_tml_kor_eng_slo_ses_spa_mly_ctl_owc_mao_mnd_mol_swt_fre_hau_arw_guj_bul_ukr_qcu_svk_ita_pol_bam_sid_rus_mlt_scr_jav_krd_zul_nor_tsn_sun_tha_amr_knd_moo_igb_aze_hin_prs_azi_fbf_vie_wly_dyu_ven_yor	-0.576566236081169	-1.37599357746661	0.172128201891484
759	sod_slo_moo_mol_owc_heb_gam_glc_aze_uzb_lda_sun_bem_ben_ita_bsq_nor_mlt_ven_cnt_spa_krd_akn_dut_ewe_svk_fin_zul_yor_est_guj_wly_geo_alb_por_bos_hin_sid_tig_ukr_hun_tsn_ind_ctl_jav_jpn_knd_kor_fre_lat_cic_lit_mao_pol_amr_tag_mnd_cze_dyu_bul_amh_arw_scr_afr_pan_qcu_prs_eng_urd_xho_chh_mcd_hau_swe_mly_rus_bam_rom_igb_bat_tha_anl_tml_dgb_tsw_azi_grk_ger_tur_fbf_vie_aeg_swt_ses_swa	-0.397309119728896	-0.942295267176859	0.348482869540494
760	amr_mol_ven_por_anl_owc_mlt_pan_uzb_aze_igb_tag_ewe_krd_spa_bsq_swe_aeg_lda_cnt_slo_nor_xho_ger_akn_arw_est_tsn_bam_hun_urd_tig_geo_dut_ita_fre_ukr_wly_gam_bos_fin_swa_mao_eng_jav_jpn_knd_kor_svk_grk_fbf_prs_mly_hin_sid_ind_mnd_scr_moo_ben_heb_glc_bul_alb_rus_qcu_rom_lat_ctl_ses_hau_lit_chh_pol_bat_mcd_cic_guj_dgb_sun_tha_sod_tml_tsw_swt_azi_cze_afr_tur_yor_vie_amh_bem_zul_dyu	-0.102597175537674	-0.241634818851102	0.809595132053592
761	anl_glc_ven_bos_amh_amr_chh_fre_azi_tur_zul_tag_tsn_nor_lit_bsq_hin_owc_cic_mnd_prs_spa_akn_scr_dgb_krd_est_moo_lda_hun_grk_gam_geo_ger_ben_mcd_swe_heb_sod_rus_fin_bem_mly_dut_ind_jpn_tml_kor_afr_cze_xho_por_sun_pol_mlt_bat_cnt_lat_ses_urd_wly_bul_ctl_ita_arw_qcu_guj_mol_ukr_swa_sid_rom_tig_eng_jav_slo_bam_alb_yor_mao_tha_aeg_knd_swt_dyu_uzb_pan_svk_aze_fbf_vie_hau_igb_ewe_tsw	-0.959178313968019	-2.3340248672086	0.0217479744994162
762	owc_cze_tsn_mol_anl_chh_sid_spa_aze_uzb_lda_sun_swa_ben_ger_bsq_glc_heb_ses_mnd_nor_scr_dgb_ita_swt_por_est_fbf_dyu_hun_svk_gam_geo_bos_ctl_rom_bul_hau_sod_krd_fin_zul_tag_swe_mao_jpn_tml_kor_lat_ukr_bem_dut_ind_mcd_amh_bat_cnt_prs_xho_urd_aeg_pol_slo_pan_afr_qcu_guj_eng_arw_yor_tig_alb_amr_fre_mly_grk_ewe_rus_bam_jav_tha_wly_knd_ven_igb_azi_lit_hin_tur_cic_vie_mlt_akn_tsw_moo	0.464571826956373	1.09731059238688	0.275338717115428
763	gam_eng_tsn_nor_sid_mlt_tig_fre_azi_tur_cic_tag_ses_lit_swe_bsq_svk_anl_yor_mnd_urd_bul_lda_arw_moo_krd_est_ewe_bem_fin_hin_chh_geo_scr_glc_rus_ctl_amh_hau_prs_hun_fbf_bat_rom_ind_jpn_tml_kor_por_ben_swt_spa_jav_cze_sod_sun_cnt_pol_dgb_alb_heb_ita_bos_slo_mcd_qcu_guj_dut_lat_xho_owc_pan_amr_afr_mao_ukr_igb_mol_swa_mly_tha_wly_knd_zul_ven_aze_ger_grk_uzb_tsw_vie_aeg_dyu_bam_akn	-0.549459276931531	-1.31110675726713	0.193049780955452
764	tig_mcd_moo_spa_chh_hau_heb_ukr_tur_azi_ven_jav_swt_afr_nor_bsq_hin_owc_akn_cnt_ben_pol_fbf_swe_zul_lit_hun_tsw_bem_est_slo_mlt_geo_urd_rus_bos_pan_gam_aeg_por_fin_lda_mly_ger_tag_jpn_knd_kor_rom_bul_ses_guj_mao_eng_sid_bat_mnd_alb_xho_mol_amr_scr_glc_dut_krd_qcu_arw_grk_fre_igb_anl_ita_wly_lat_ind_svk_dyu_prs_ewe_sun_tha_sod_tml_cic_yor_aze_cze_ctl_uzb_dgb_vie_amh_bam_swa_tsn	0.12498125442832	0.294233865585851	0.769234923979404
765	amh_slo_bem_ukr_amr_heb_wly_lit_uzb_azi_bam_mao_tsn_eng_glc_bsq_dut_owc_ses_cnt_por_arw_swt_ita_igb_alb_est_dgb_swa_fin_krd_anl_geo_afr_urd_bul_grk_gam_hau_mcd_hun_xho_mly_ctl_bat_jpn_knd_kor_bos_ben_moo_guj_ind_ger_sod_sun_mnd_spa_lda_pan_aeg_pol_rus_nor_swe_qcu_rom_prs_lat_zul_mlt_fre_sid_mol_jav_svk_cic_cze_dyu_tag_tha_chh_tml_ven_tsw_aze_scr_hin_tur_yor_vie_tig_akn_fbf_ewe	0.120689457616039	0.284043077441562	0.77700880638724
766	heb_dut_xho_bul_chh_sod_mlt_mcd_azi_tur_yor_mao_swt_pan_fre_bsq_lit_anl_cic_cnt_cze_glc_igb_spa_zul_eng_fin_ven_tsn_hun_scr_sid_geo_ukr_guj_por_krd_owc_amh_svk_est_lda_jav_ben_bat_jpn_tml_kor_lat_swe_dyu_grk_mly_ita_hau_tag_mnd_arw_moo_urd_wly_alb_ctl_afr_pol_qcu_prs_hin_ger_fbf_amr_rom_aeg_rus_ind_nor_akn_bos_ses_sun_tha_gam_knd_swa_ewe_uzb_mol_slo_aze_dgb_vie_tig_tsw_bem_bam	0.293399014088306	0.691714106632442	0.490840161056246
767	aeg_slo_lda_ger_chh_heb_amr_spa_uzb_tur_swa_tag_akn_por_ita_bsq_eng_hau_dyu_cnt_ukr_glc_moo_arw_swt_svk_est_xho_tsn_hun_ben_anl_geo_dut_fre_pol_bos_tig_sod_krd_fin_cic_ind_mcd_bat_jpn_knd_kor_pan_nor_bam_afr_jav_scr_sid_sun_mnd_alb_dgb_urd_wly_prs_lit_rus_ctl_qcu_rom_cze_bul_ven_owc_grk_gam_mol_mao_guj_ses_lat_yor_mly_tha_mlt_tml_ewe_tsw_aze_hin_swe_azi_zul_vie_amh_igb_fbf_bem	-0.61617583877936	-1.4705246138199	0.144795066409937
768	tig_ger_swa_ctl_owc_amh_chh_afr_azi_tur_cic_sun_zul_eng_urd_bsq_mol_amr_xho_cnt_arw_bos_tsn_glc_lda_ben_fin_ses_yor_hun_pan_sid_geo_krd_mcd_alb_scr_sod_gam_lit_est_dgb_mao_dut_bat_jpn_knd_kor_slo_lat_akn_grk_ind_ukr_anl_jav_mnd_pol_moo_por_aeg_nor_rus_cze_swe_qcu_hin_fre_ita_bem_mlt_guj_wly_svk_tag_spa_tsw_bul_swt_mly_tha_heb_tml_ven_fbf_aze_rom_prs_uzb_ewe_vie_hau_dyu_igb_bam	-0.249543951705917	-0.590767128460138	0.556109462602713
769	owc_ukr_dgb_por_tig_chh_amh_cze_azi_uzb_bem_jav_bam_ben_rus_bsq_swe_mlt_yor_cnt_slo_rom_ven_grk_zul_eng_est_ses_ewe_hun_arw_gam_geo_prs_lit_guj_alb_anl_hau_pol_fin_moo_bat_nor_sun_jpn_knd_kor_mcd_afr_tsw_scr_tag_bul_sid_mao_mnd_bos_fbf_fre_sod_dut_urd_lat_ctl_qcu_ita_svk_ger_cic_aeg_krd_heb_pan_mly_glc_dyu_mol_igb_ind_tha_wly_tml_tsn_lda_aze_spa_hin_tur_swt_vie_amr_akn_xho_swa	0.227107403265039	0.535137339467114	0.593832185284664
770	wly_pol_cic_ctl_amh_hau_aeg_pan_tur_aze_igb_jav_tsw_lat_mcd_bsq_spa_sod_bam_mnd_swe_prs_lda_eng_tsn_grk_est_xho_swa_hun_ger_sid_geo_alb_ukr_bos_guj_heb_chh_mol_fin_moo_tag_urd_mly_jpn_knd_kor_lit_arw_dgb_slo_sun_por_anl_mao_cnt_glc_ses_ben_amr_nor_bul_fre_hin_qcu_cze_scr_dut_ewe_gam_ita_tig_rom_bat_afr_zul_rus_swt_ind_tha_mlt_tml_yor_bem_uzb_krd_svk_azi_dyu_vie_owc_ven_fbf_akn	-0.378784894204888	-0.897668696445305	0.371680256415513
771	wly_bos_ses_ukr_sid_aeg_gam_lat_azi_aze_bem_bat_swt_alb_svk_bsq_prs_heb_yor_mnd_por_hin_fbf_swe_lda_fre_est_akn_tsw_fin_grk_owc_geo_glc_pan_lit_spa_amh_chh_cze_hun_cic_sun_pol_jav_jpn_tml_kor_mcd_arw_bam_krd_mly_scr_hau_ind_cnt_rus_moo_dut_mlt_ger_ita_afr_bul_qcu_eng_guj_nor_ven_amr_rom_sod_ctl_mao_slo_zul_mol_tsn_tag_tha_tig_knd_ewe_swa_tur_ben_urd_uzb_igb_vie_anl_xho_dyu_dgb	-0.570872086757551	-1.36213298625965	0.176446028527657
772	tig_fre_igb_glc_mlt_aeg_gam_lit_tur_uzb_tsn_mly_moo_por_ger_bsq_ita_sod_dgb_cnt_pan_rus_tsw_krd_bem_arw_hun_lda_zul_fin_pol_hau_geo_hin_bul_ben_spa_wly_chh_ctl_est_dyu_sun_eng_tag_jpn_tml_kor_mol_svk_swa_bos_ind_swe_sid_mao_mnd_dut_bam_nor_owc_alb_grk_cze_slo_qcu_lat_prs_afr_yor_heb_mcd_amr_ukr_jav_rom_ven_guj_fbf_bat_tha_amh_knd_swt_xho_aze_urd_scr_azi_akn_vie_anl_ewe_cic_ses	-0.221931051982814	-0.525400453336689	0.600555283958641
773	owc_bos_ses_rom_sod_aeg_anl_krd_azi_tur_dyu_ind_cic_alb_mcd_bsq_glc_heb_fbf_mnd_ger_por_swa_scr_swt_guj_fin_dgb_akn_hun_cze_chh_geo_arw_eng_afr_svk_tig_wly_rus_est_ven_mly_slo_jav_jpn_knd_kor_pol_fre_lda_mol_tag_ben_amr_mao_cnt_lat_ewe_spa_gam_prs_lit_ukr_grk_qcu_swe_bul_ctl_zul_mlt_dut_amh_nor_sun_urd_tsn_ita_bem_bat_tha_sid_tml_moo_tsw_uzb_hin_pan_aze_bam_vie_hau_xho_yor_igb	-0.379979433411992	-0.900024135449535	0.370432053516957
774	anl_slo_zul_ger_amh_mlt_chh_fre_uzb_aze_bem_ind_tsw_rom_lit_bsq_afr_owc_xho_cnt_cze_alb_dgb_guj_ewe_nor_est_swa_ses_fin_bos_hau_geo_grk_pan_urd_hin_amr_aeg_mcd_hun_lda_mao_svk_tag_jpn_tml_kor_krd_scr_yor_ita_bat_prs_sid_jav_mnd_lat_dyu_ukr_tig_pol_dut_eng_arw_qcu_rus_bul_glc_cic_sod_por_gam_ben_mly_spa_igb_ctl_swt_sun_tha_wly_knd_akn_bam_tur_swe_mol_azi_moo_vie_heb_fbf_ven_tsn	-0.756668242313375	-1.82362198326961	0.0714213188028138
775	heb_ukr_lda_krd_tig_sod_aeg_slo_aze_tur_bam_jav_bem_guj_scr_bsq_urd_sid_ven_mnd_glc_spa_yor_ger_akn_mcd_fin_fbf_swt_hun_ctl_amr_geo_rom_lit_alb_pol_chh_mlt_hin_est_swa_mly_grk_sun_jpn_tml_kor_por_lat_ses_mol_bat_swe_anl_ind_cnt_afr_xho_rus_hau_dut_ita_pan_cze_qcu_prs_arw_fre_tsw_gam_nor_owc_svk_mao_eng_dgb_ben_igb_tag_tha_amh_knd_cic_ewe_uzb_bos_bul_azi_dyu_vie_wly_moo_zul_tsn	-0.647218379510331	-1.54761221533214	0.125112036548451
776	wly_nor_bam_krd_amh_sid_anl_hin_tur_azi_swt_jav_dgb_dut_spa_bsq_mcd_sod_igb_mnd_ctl_ben_tsn_slo_ven_glc_hun_swa_dyu_fin_lit_hau_geo_urd_svk_fre_pan_owc_chh_arw_est_fbf_mly_bul_mao_jpn_tml_kor_ukr_lat_ses_prs_tag_mol_gam_ind_cnt_guj_cic_grk_mlt_alb_bos_rus_afr_qcu_por_swe_pol_zul_tig_cze_aeg_ger_bat_rom_ewe_scr_yor_sun_tha_heb_knd_xho_moo_uzb_eng_ita_aze_tsw_vie_amr_lda_akn_bem	0.0419647564529234	0.0987733923581814	0.921530783254438
777	gam_ctl_xho_por_anl_sid_mlt_hin_aze_azi_fbf_mao_tsw_pan_guj_bsq_cze_hau_ven_mnd_pol_swe_dgb_slo_ses_arw_hun_zul_swt_est_grk_wly_geo_prs_ita_krd_fre_chh_heb_lat_fin_ewe_bat_nor_jav_jpn_tml_kor_mol_mcd_dyu_ger_mly_svk_tig_tag_cnt_glc_moo_ben_amh_alb_bul_eng_spa_qcu_rus_ukr_rom_bem_amr_afr_owc_dut_ind_scr_bam_lit_swa_sun_tha_sod_knd_yor_cic_uzb_bos_urd_tur_lda_vie_aeg_akn_igb_tsn	-0.149597300424364	-0.352929488884434	0.724939972935767
778	owc_krd_ewe_rom_sid_wly_aeg_grk_azi_uzb_swt_ind_cic_afr_rus_bsq_ukr_heb_swa_cnt_arw_svk_dyu_ita_zul_urd_hun_fbf_tsn_est_lit_gam_geo_glc_prs_mcd_por_amh_mlt_ger_fin_akn_jav_pan_bat_jpn_tml_kor_cze_guj_xho_eng_mly_ctl_hau_mao_mnd_scr_bam_alb_sod_mol_hin_pol_ben_qcu_nor_swe_spa_ven_amr_fre_chh_bos_sun_bul_lda_lat_tsw_tag_tha_anl_knd_yor_dgb_aze_dut_slo_tur_igb_vie_tig_ses_bem_moo	-0.77519662089027	-1.86397927045645	0.0654794143327029
779	sod_arw_zul_scr_amr_hau_amh_prs_aze_azi_dyu_sun_akn_krd_alb_bsq_cze_anl_dgb_cnt_bul_ben_cic_grk_igb_svk_est_bam_lda_fin_nor_chh_geo_ctl_pol_lat_por_heb_tig_hin_hun_tsn_bat_fre_ind_jpn_knd_kor_swe_pan_swt_glc_mao_spa_mlt_mly_mnd_afr_tsw_mcd_gam_guj_rus_rom_ukr_qcu_ger_urd_slo_xho_owc_ita_aeg_dut_tag_bos_ewe_eng_swa_jav_tha_wly_tml_moo_fbf_tur_lit_mol_uzb_yor_vie_sid_bem_ven_ses	0.0674258260010417	0.158570138635145	0.874351385088468
780	gam_lat_dgb_ctl_chh_sod_sid_guj_azi_uzb_zul_tag_xho_dut_alb_bsq_spa_wly_swt_mnd_ukr_swe_moo_arw_dyu_bul_hun_yor_tsw_est_ben_mlt_geo_por_lit_mcd_cze_amr_heb_svk_fin_akn_bat_bos_mly_jpn_knd_kor_rom_ger_ewe_mol_sun_ita_hau_mao_cnt_fre_ven_slo_anl_pan_nor_glc_afr_qcu_grk_krd_eng_tsn_tig_scr_owc_pol_jav_prs_cic_hin_lda_ind_tha_amh_tml_bam_swa_tur_urd_rus_aze_fbf_vie_aeg_bem_ses_igb	-0.275514619202358	-0.652933448137751	0.515410056140932
781	hau_mol_ses_ctl_tig_aeg_wly_ger_aze_tur_swt_bat_fbf_prs_scr_bsq_bul_owc_bam_mnd_svk_fre_tsn_bos_ven_nor_hun_tsw_ewe_est_guj_amr_geo_alb_afr_slo_ukr_mlt_anl_ita_fin_dyu_mly_eng_jav_jpn_knd_kor_lit_por_dgb_grk_ind_mcd_gam_sun_cnt_pan_igb_swe_heb_ben_arw_dut_pol_qcu_krd_hin_rus_zul_sod_urd_amh_spa_tag_glc_yor_rom_akn_mao_tha_chh_tml_lda_bem_azi_cze_lat_uzb_swa_vie_sid_xho_moo_cic	-0.741728954419157	-1.78505618040151	0.0775125067105384
782	aeg_ger_igb_afr_sod_anl_sid_prs_azi_tur_moo_sun_bem_krd_arw_bsq_ukr_amr_bam_mnd_glc_hin_tsn_ita_swa_pol_est_cic_akn_hun_svk_chh_geo_nor_lit_ben_scr_hau_amh_ctl_fin_xho_mao_dut_tag_jpn_knd_kor_swe_rus_dgb_bul_jav_mcd_mlt_ind_cnt_urd_dyu_eng_heb_lat_cze_por_pan_qcu_slo_grk_rom_tsw_wly_spa_gam_mol_mly_guj_swt_bos_ewe_bat_tha_owc_tml_fbf_yor_aze_fre_alb_uzb_ses_vie_tig_lda_ven_zul	-0.533019081751328	-1.27050527944938	0.207073892572072
783	owc_spa_dgb_glc_gam_aeg_sid_bul_uzb_aze_igb_jav_swa_rom_scr_bsq_lat_amh_dyu_cnt_guj_pan_bem_arw_bam_fre_est_ses_moo_hun_hin_hau_geo_pol_urd_alb_afr_chh_mlt_nor_fin_tsn_tag_eng_mao_jpn_knd_kor_cze_ctl_yor_ita_ind_mcd_anl_mly_mnd_por_cic_grk_wly_slo_svk_ger_ben_qcu_prs_bos_rus_xho_amr_lit_sod_ukr_sun_krd_tsw_dut_lda_bat_tha_heb_tml_fbf_zul_tur_swe_mol_azi_swt_vie_tig_ewe_ven_akn	0.336723975963291	0.793420012409679	0.429552823465747
784	gam_urd_swa_svk_sod_amh_heb_fre_azi_tur_lda_jav_ses_rom_arw_bsq_lat_amr_cic_mnd_hin_eng_dgb_nor_xho_mol_fin_zul_bam_hun_mcd_sid_geo_cze_grk_ukr_pol_mlt_hau_bul_est_dyu_sun_scr_bat_jpn_tml_kor_glc_alb_bem_rus_ind_swe_owc_tag_cnt_guj_ewe_spa_anl_afr_ben_dut_pan_qcu_ita_krd_slo_swt_tig_bos_aeg_ger_mly_por_tsw_lit_tsn_mao_tha_wly_knd_akn_ven_aze_ctl_prs_uzb_moo_vie_chh_yor_igb_fbf	-0.0630293285888878	-0.148439620719403	0.882317219539389
785	wly_guj_ven_lat_sid_gam_anl_pol_aze_azi_ewe_bat_swa_rom_afr_bsq_dut_sod_ses_mnd_fre_spa_zul_ger_igb_rus_est_cic_bam_hun_eng_aeg_geo_ctl_scr_bul_por_chh_heb_mol_fin_xho_mao_bos_tag_jpn_knd_kor_urd_arw_dyu_alb_mly_mcd_tig_jav_cnt_krd_swt_grk_hau_swe_ben_svk_hin_qcu_lit_cze_ukr_fbf_amh_prs_mlt_glc_sun_slo_tsn_ita_dgb_ind_tha_amr_tml_lda_tsw_uzb_pan_nor_tur_yor_vie_owc_bem_moo_akn	-0.994852730451798	-2.42487631718376	0.0172455884902014
786	anl_urd_moo_swe_tig_mlt_wly_dut_tur_aze_yor_mao_zul_nor_ctl_bsq_spa_owc_dyu_mnd_mcd_glc_tsn_scr_igb_lit_hun_ewe_lda_est_cze_amh_geo_alb_lat_por_bul_heb_sod_eng_fin_swt_tag_grk_bat_jpn_knd_kor_ger_arw_tsw_mol_jav_slo_chh_ind_cnt_pan_dgb_rus_gam_rom_prs_pol_hin_qcu_ukr_bos_ben_ses_amr_afr_hau_svk_sun_krd_bem_ita_bam_mly_tha_aeg_tml_xho_fbf_azi_guj_fre_uzb_swa_vie_sid_cic_ven_akn	-0.833523830121234	-2.01147558018165	0.0471694625968047
787	amh_rom_bem_fre_chh_anl_tig_spa_azi_tur_swa_mao_dyu_krd_scr_bsq_cze_hau_dgb_cnt_alb_pol_fbf_ctl_moo_lit_est_swt_ses_fin_hin_sid_geo_grk_prs_guj_lat_mlt_owc_slo_hun_yor_bat_arw_sun_jpn_knd_kor_urd_pan_igb_ben_mly_rus_wly_tag_mnd_ger_cic_mol_sod_swe_bul_bos_ukr_qcu_eng_afr_glc_tsw_amr_mcd_aeg_por_ind_dut_tsn_svk_bam_jav_tha_heb_tml_ven_xho_uzb_ita_nor_aze_akn_vie_gam_ewe_zul_lda	0.0957307459982867	0.225407174799819	0.822157116468869
788	hau_lit_dyu_bos_sod_chh_aeg_pol_tur_uzb_akn_mly_tsw_spa_mcd_bsq_scr_anl_ses_cnt_ben_ctl_tsn_grk_zul_alb_est_xho_moo_hun_afr_owc_geo_nor_glc_prs_arw_gam_amh_dut_fin_swa_ind_rus_tag_jpn_tml_kor_mol_urd_cic_cze_jav_ukr_mlt_bat_mnd_slo_ewe_krd_wly_bul_rom_swe_eng_qcu_por_ita_pan_lda_tig_svk_sid_ger_mao_fre_igb_hin_ven_sun_tha_heb_knd_swt_yor_aze_guj_lat_azi_bam_vie_amr_fbf_dgb_bem	-0.561893986369721	-1.34090887139242	0.183216007714375
789	heb_spa_ven_bos_mlt_chh_owc_slo_tur_aze_moo_tag_swa_mol_eng_bsq_fre_aeg_akn_cnt_swe_ger_dyu_glc_lda_arw_hun_bem_yor_est_hin_tig_geo_rom_rus_ita_prs_amh_sid_pol_fin_bam_jav_alb_mao_jpn_tml_kor_afr_ukr_swt_urd_bat_pan_wly_sun_mnd_dut_fbf_lat_amr_scr_grk_ben_por_qcu_krd_guj_ctl_ses_sod_svk_hau_lit_mly_nor_xho_bul_tsw_ind_tha_anl_knd_tsn_ewe_uzb_mcd_cze_azi_igb_vie_gam_dgb_cic_zul	-0.370677522972636	-0.8780039992903	0.382204237441358
790	sid_bul_bem_ben_chh_owc_sod_urd_uzb_aze_igb_mao_tsn_ger_guj_bsq_bos_anl_zul_cnt_pan_fre_lda_grk_tsw_hin_fin_bam_dgb_hun_svk_amr_geo_afr_pol_krd_glc_mlt_aeg_nor_est_moo_tag_dut_mly_jpn_tml_kor_slo_swe_swa_arw_sun_por_hau_bat_mnd_lit_ewe_scr_gam_ukr_mol_cze_lat_qcu_prs_spa_alb_ven_tig_eng_wly_ita_jav_rus_dyu_ctl_ses_ind_tha_amh_knd_akn_swt_tur_rom_mcd_azi_fbf_vie_heb_xho_yor_cic	-0.701235361350771	-1.68434869921631	0.095467746872927
791	heb_mcd_tsn_alb_aeg_sid_owc_ben_azi_uzb_yor_mly_ses_mol_prs_bsq_slo_wly_dyu_mnd_svk_lit_xho_pol_swa_cze_fin_akn_ven_est_por_amh_geo_ger_arw_scr_pan_hau_gam_bos_hun_dgb_tag_spa_mao_jpn_knd_kor_glc_afr_bem_fre_sun_nor_mlt_jav_cnt_dut_moo_ita_amr_rom_ukr_grk_lat_qcu_urd_guj_rus_bam_chh_krd_anl_ctl_bat_swe_fbf_hin_igb_ind_tha_tig_tml_ewe_tsw_tur_eng_bul_aze_lda_vie_sod_zul_cic_swt	0.20175711925013	0.474556238249212	0.636215746579159
792	mlt_mol_cic_ukr_aeg_amr_sid_afr_uzb_aze_dgb_mly_fbf_swe_rus_bsq_ctl_gam_tsn_cnt_scr_dut_yor_bos_tsw_fre_fin_swa_ven_est_arw_tig_geo_glc_por_spa_pan_amh_wly_eng_hun_ses_sun_ger_jav_jpn_knd_kor_ben_ita_bam_cze_mao_svk_chh_tag_mnd_prs_igb_alb_hau_bul_mcd_lat_rom_qcu_hin_nor_grk_bem_heb_krd_sod_lit_ind_urd_swt_guj_akn_bat_tha_owc_tml_xho_dyu_tur_pol_slo_azi_moo_vie_anl_lda_ewe_zul	-0.172353377648263	-0.407128701116196	0.684849013307818
793	owc_mcd_dyu_lit_chh_heb_gam_lat_tur_aze_tsn_sun_tsw_alb_pan_bsq_urd_mlt_akn_cnt_bos_prs_ewe_scr_igb_fre_hun_dgb_zul_est_rom_sid_geo_nor_spa_eng_slo_amr_aeg_ctl_fin_bam_bat_ben_ind_jpn_tml_kor_guj_arw_yor_hin_mao_krd_wly_tag_mnd_ukr_lda_glc_tig_grk_afr_svk_mol_qcu_rus_cze_ita_xho_hau_por_anl_swe_mly_ger_ven_bul_fbf_jav_tha_sod_knd_bem_swa_uzb_pol_dut_azi_moo_vie_amh_cic_swt_ses	-0.359056836913745	-0.850725720919563	0.3971067886867
794	sod_rus_ewe_ukr_chh_wly_aeg_spa_uzb_aze_cic_sun_fbf_ita_svk_bsq_ctl_owc_ven_cnt_lat_slo_akn_urd_lda_afr_hun_tsn_dgb_fin_rom_sid_geo_mol_arw_prs_mcd_gam_mlt_cze_est_xho_jav_dut_tag_jpn_knd_kor_glc_guj_swt_eng_mao_ger_anl_ind_mnd_alb_zul_ben_amr_swe_bul_hin_scr_qcu_bos_lit_pol_yor_tig_pan_amh_por_mly_grk_ses_krd_moo_bat_tha_heb_tml_dyu_bam_azi_nor_fre_tur_igb_vie_hau_swa_tsw_bem	-0.0234881159550111	-0.0553168330143795	0.956004717187564
795	wly_rom_swa_scr_aeg_amr_heb_mol_azi_aze_tsn_tag_ewe_prs_krd_bsq_urd_mlt_swt_cnt_ctl_bul_tsw_svk_igb_slo_est_dgb_ses_fin_pan_sod_geo_hin_ben_swe_pol_hau_chh_mcd_hun_bam_mao_dut_mly_jpn_knd_kor_spa_guj_moo_fre_bat_cze_sid_jav_mnd_grk_lda_arw_tig_ukr_bos_lit_eng_qcu_afr_alb_nor_zul_amh_rus_gam_ita_ind_lat_akn_ger_cic_sun_tha_anl_tml_dyu_yor_tur_por_glc_uzb_ven_vie_owc_bem_fbf_xho	-0.42158264943038	-1.00058039201686	0.319626045588908
796	owc_ben_fbf_nor_amr_sid_chh_pol_tur_uzb_ewe_mao_dyu_arw_fre_bsq_ukr_sod_swt_mnd_eng_glc_bem_prs_dgb_rus_fin_lda_tsw_est_urd_gam_geo_mcd_grk_lat_pan_tig_heb_bul_hun_swa_ind_alb_bat_jpn_tml_kor_ita_ger_zul_krd_tag_bos_anl_sun_cnt_slo_yor_afr_aeg_scr_guj_swe_cze_qcu_spa_rom_mol_ses_wly_por_amh_hin_mly_ctl_moo_lit_xho_jav_tha_mlt_knd_tsn_akn_aze_dut_svk_azi_igb_vie_hau_ven_bam_cic	0.206656226012984	0.48655971689992	0.627715055200703
797	anl_krd_dyu_rom_chh_sod_mlt_bos_tur_uzb_fbf_ind_tsn_hin_dut_bsq_ctl_sid_moo_mnd_svk_cze_akn_slo_dgb_pan_hun_bem_lda_fin_scr_heb_geo_ger_ukr_afr_prs_hau_owc_rus_est_swt_sun_lit_mly_jpn_tml_kor_eng_alb_igb_mol_mao_ita_wly_bat_cnt_lat_tsw_urd_gam_swe_nor_bul_pol_qcu_ben_guj_mcd_ses_aeg_fre_amh_grk_jav_spa_ven_por_xho_tag_tha_tig_knd_swa_ewe_azi_arw_glc_aze_cic_vie_amr_yor_bam_zul	-1.05294968298976	-2.5781646129252	0.0115029394447637
798	gam_hin_zul_krd_hau_amh_anl_glc_tur_uzb_tsn_mao_fbf_pol_alb_bsq_bos_aeg_igb_mnd_grk_urd_moo_nor_bam_pan_hun_bem_xho_fin_spa_sod_geo_svk_rus_ctl_lat_sid_heb_ukr_est_swa_ind_bul_mly_jpn_knd_kor_afr_ger_ewe_por_bat_arw_chh_sun_cnt_dut_dyu_scr_mlt_swe_fre_cze_ben_qcu_lit_prs_guj_dgb_wly_slo_tig_mcd_jav_ita_ses_eng_yor_tag_tha_amr_tml_ven_lda_aze_mol_rom_azi_akn_vie_owc_tsw_swt_cic	-0.719371894825138	-1.72521312418107	0.0878106805308283
799	sod_bos_akn_mcd_tig_hau_wly_mol_uzb_aze_ewe_jav_ses_ger_rom_bsq_dut_mlt_lda_mnd_cze_ukr_bem_guj_zul_svk_est_tsw_dgb_hun_glc_heb_geo_arw_ctl_grk_pan_amr_chh_alb_fin_igb_tag_eng_sun_jpn_tml_kor_hin_krd_yor_prs_ind_pol_gam_mly_cnt_por_fbf_swe_sid_urd_lat_lit_rus_qcu_spa_fre_ita_xho_anl_bul_amh_scr_mao_afr_swa_nor_dyu_bat_tha_owc_knd_ven_swt_tur_ben_slo_azi_cic_vie_aeg_tsn_bam_moo	-0.755878724784789	-1.81873311099414	0.0721707099386253
800	wly_ger_ses_ben_owc_amr_heb_hin_aze_azi_bam_jav_ven_fre_bos_bsq_prs_sod_akn_cnt_lit_pan_tsn_alb_tsw_ita_fin_lda_swt_hun_swe_aeg_geo_lat_arw_eng_por_anl_gam_grk_est_dyu_ind_urd_tag_jpn_tml_kor_rus_glc_cic_ukr_sun_bul_tig_mao_mnd_rom_swa_afr_chh_mol_slo_mcd_guj_qcu_svk_dut_ctl_igb_sid_pol_amh_nor_mly_scr_yor_krd_dgb_bat_tha_hau_knd_moo_fbf_uzb_spa_cze_tur_zul_vie_mlt_ewe_xho_bem	-0.63648601619546	-1.52462105419712	0.130747189173308
801	sid_dut_bam_pol_mlt_wly_aeg_ita_uzb_aze_yor_jav_tsn_grk_por_bsq_pan_amh_moo_cnt_mol_slo_ses_rom_lda_lat_hun_ewe_dgb_est_ukr_hau_geo_glc_fre_afr_alb_tig_gam_spa_fin_bem_tag_rus_sun_jpn_tml_kor_swe_mcd_fbf_prs_mly_krd_amr_bat_mnd_lit_zul_urd_heb_eng_scr_hin_ctl_qcu_arw_nor_svk_swa_owc_guj_anl_bos_mao_cze_cic_ben_xho_ind_tha_sod_knd_dyu_tsw_tur_bul_ger_azi_akn_vie_chh_ven_igb_swt	0.144468510121128	0.340256564372188	0.734430672893929
802	gam_mol_bam_ita_heb_wly_chh_hin_uzb_tur_ewe_tag_lda_krd_rom_bsq_dut_owc_tsn_cnt_por_lat_swa_pol_ven_swe_est_ses_dgb_hun_alb_amr_geo_mcd_prs_bul_glc_aeg_mlt_slo_fin_tsw_ind_eng_bat_jpn_tml_kor_ukr_afr_swt_rus_sun_fre_anl_mly_mnd_guj_cic_pan_hau_ger_nor_svk_scr_qcu_arw_ctl_spa_moo_sid_bos_tig_lit_jav_ben_bem_grk_yor_mao_tha_sod_knd_igb_xho_azi_urd_cze_aze_dyu_vie_amh_akn_zul_fbf	0.379146953896866	0.89366864857429	0.373806041403833
803	heb_mol_swa_afr_sid_wly_aeg_guj_azi_aze_xho_tag_yor_glc_por_bsq_krd_chh_ven_cnt_eng_svk_zul_nor_tsw_spa_est_fbf_bam_hun_pol_mlt_geo_bul_ger_ita_ben_amr_sod_mcd_fin_tsn_mao_hin_sun_jpn_tml_kor_prs_dut_swt_rus_mly_lit_tig_jav_mnd_rom_igb_lat_anl_ctl_pan_alb_grk_qcu_scr_ukr_slo_moo_gam_swe_hau_cze_bat_urd_dyu_fre_lda_ind_tha_amh_knd_ses_dgb_uzb_bos_arw_tur_cic_vie_owc_akn_bem_ewe	-0.177464577737621	-0.419158659366475	0.676066759169906
804	sid_lat_ewe_pan_amr_aeg_tig_afr_uzb_azi_fbf_jav_tsn_mcd_bul_bsq_ger_hau_tsw_cnt_svk_bos_igb_urd_yor_rus_fin_bam_bem_est_fre_wly_geo_scr_ukr_hin_arw_owc_heb_mol_hun_dyu_mly_ben_sun_jpn_knd_kor_ita_swe_ses_lit_tag_krd_anl_ind_mnd_grk_cic_prs_sod_eng_alb_dut_nor_qcu_rom_spa_pol_akn_chh_guj_amh_glc_mao_cze_zul_slo_dgb_bat_tha_gam_tml_lda_ven_aze_ctl_por_tur_moo_vie_mlt_swt_swa_xho	0.046098601319514	0.108537064901436	0.913803514133799
805	mlt_swe_swt_grk_hau_amr_sid_hin_tur_aze_dyu_sun_zul_nor_ben_bsq_eng_heb_dgb_cnt_glc_bos_bam_arw_lda_spa_hun_akn_igb_est_bul_gam_geo_por_ger_ita_mol_tig_wly_fre_fin_fbf_jav_lit_ind_jpn_knd_kor_pol_alb_swa_guj_mly_urd_anl_bat_mnd_slo_tsn_cze_sod_svk_mcd_prs_dut_qcu_ukr_lat_rom_yor_owc_ctl_aeg_pan_mao_afr_ses_rus_ven_tag_tha_amh_tml_bem_moo_uzb_krd_scr_azi_ewe_vie_chh_tsw_cic_xho	-0.00723800369495763	-0.0170452083558376	0.986437064876476
806	owc_scr_dyu_swe_hau_sod_aeg_ctl_uzb_tur_tsw_jav_dgb_nor_bos_bsq_fre_amh_ewe_cnt_dut_cze_zul_ukr_ven_prs_est_yor_swt_fin_slo_heb_geo_arw_glc_alb_pan_wly_anl_mcd_hun_bem_bat_ben_ind_jpn_tml_kor_grk_rus_moo_lat_tag_mol_chh_mao_mnd_eng_fbf_guj_amr_bul_urd_spa_ita_qcu_pol_ger_krd_bam_gam_hin_sid_afr_mly_rom_lda_por_ses_sun_tha_mlt_knd_xho_tsn_aze_lit_svk_azi_igb_vie_tig_akn_swa_cic	-0.100930590398577	-0.237770665971654	0.812582025212042
807	wly_bos_zul_mcd_amh_chh_anl_eng_tur_azi_fbf_mly_tsn_svk_fre_bsq_slo_gam_lda_cnt_krd_swe_bem_afr_cic_arw_hun_ewe_swt_fin_rus_heb_geo_guj_bul_ukr_pol_aeg_owc_rom_est_tsw_tag_prs_ind_jpn_tml_kor_alb_cze_moo_mol_sun_scr_hau_mao_mnd_hin_bam_por_mlt_ger_grk_ctl_lat_qcu_ita_lit_urd_swa_sod_glc_sid_nor_bat_dut_dgb_pan_dyu_jav_tha_tig_knd_ven_ses_uzb_ben_spa_aze_akn_vie_amr_xho_yor_igb	-0.462780150754274	-1.10011253553135	0.274122572629995
808	wly_glc_cic_ben_sod_owc_heb_pol_uzb_tur_bam_ind_ewe_svk_mcd_bsq_urd_sid_swt_mnd_guj_pan_yor_ukr_dgb_nor_fin_moo_xho_hun_alb_mlt_geo_fre_scr_dut_mol_gam_hau_por_est_igb_jav_swe_mao_jpn_tml_kor_krd_bul_bem_hin_mly_bos_tig_tag_cnt_prs_tsw_eng_anl_ctl_slo_lit_afr_qcu_ita_rom_rus_swa_amh_cze_amr_lat_bat_ger_lda_grk_fbf_sun_tha_chh_knd_zul_ven_azi_spa_arw_aze_ses_vie_aeg_dyu_tsn_akn	0.0462915407650841	0.108996469042042	0.913440125639656
809	amh_arw_bem_ctl_wly_heb_aeg_nor_aze_uzb_fbf_mao_xho_prs_fre_bsq_ukr_anl_akn_cnt_urd_mcd_cic_ben_dyu_ger_hun_lda_moo_est_swe_sod_geo_spa_dut_pol_svk_sid_gam_alb_fin_ses_mly_scr_ind_jpn_knd_kor_lit_mol_swt_krd_bat_bul_chh_tag_mnd_ita_yor_slo_tig_afr_hin_por_grk_qcu_glc_cze_pan_igb_amr_eng_hau_bos_sun_lat_dgb_guj_tsw_jav_tha_mlt_tml_swa_ewe_tur_rom_rus_azi_tsn_vie_owc_zul_ven_bam	-0.664698026564045	-1.59332708245864	0.114480072822153
810	gam_mol_dyu_ita_anl_sid_heb_lat_uzb_azi_dgb_mly_tsw_guj_glc_bsq_lit_aeg_akn_mnd_krd_ukr_fbf_ger_yor_afr_fin_zul_ven_hun_bos_amh_geo_pol_hin_spa_svk_owc_chh_ctl_est_bem_ind_rus_mao_jpn_tml_kor_mcd_cze_moo_bul_bat_scr_mlt_jav_cnt_urd_lda_prs_sod_alb_arw_slo_pan_qcu_swe_eng_nor_xho_hau_grk_tig_fre_sun_rom_cic_por_tsn_tag_tha_amr_knd_igb_bam_tur_dut_ben_aze_ewe_vie_wly_ses_swa_swt	-0.361465418847295	-0.856332894152919	0.394014756371087
811	hau_dut_igb_ukr_tig_heb_chh_nor_aze_azi_akn_sun_xho_grk_scr_bsq_afr_sod_swt_cnt_urd_pol_bem_krd_fbf_mcd_hun_swa_dgb_fin_swe_amr_geo_slo_rom_por_pan_mlt_owc_alb_est_yor_ind_mol_tag_jpn_knd_kor_lat_bul_ses_arw_jav_lit_anl_mly_mnd_ita_ewe_svk_sid_ger_glc_rus_fre_qcu_ctl_spa_ben_cic_gam_guj_wly_cze_mao_prs_moo_eng_dyu_bat_tha_aeg_tml_ven_tsn_uzb_hin_bos_tur_zul_vie_amh_tsw_lda_bam	-0.750308612997253	-1.80158891402715	0.0748505418183978
812	amh_spa_cic_prs_amr_gam_aeg_swe_tur_uzb_ven_mao_ewe_ukr_alb_bsq_slo_wly_akn_mnd_bos_glc_swt_guj_moo_bul_fin_tsw_lda_est_ctl_mlt_geo_arw_nor_pan_lat_sod_chh_scr_hun_swa_mly_por_jav_jpn_knd_kor_ita_pol_xho_dut_sun_rus_hau_bat_cnt_urd_igb_ger_anl_svk_krd_cze_rom_qcu_eng_grk_fre_dyu_tig_ben_sid_afr_ind_lit_fbf_mcd_bem_tag_tha_heb_tml_bam_yor_azi_hin_mol_aze_zul_vie_owc_dgb_tsn_ses	-0.111849014911922	-0.263631500093411	0.792647141711939
813	owc_ben_bam_lat_tig_aeg_hau_cze_tur_azi_moo_mly_ewe_fre_spa_bsq_ita_heb_dyu_cnt_dut_svk_tsn_alb_swt_slo_fin_zul_lda_hun_rus_amh_geo_bul_mcd_por_ger_wly_amr_urd_est_igb_mao_ctl_jav_jpn_tml_kor_prs_afr_dgb_swe_bat_hin_gam_tag_mnd_rom_fbf_guj_anl_bos_lit_eng_krd_qcu_grk_arw_scr_swa_mlt_mol_sid_ukr_ind_nor_yor_pan_bem_sun_tha_chh_knd_tsw_akn_uzb_pol_glc_aze_ses_vie_sod_xho_ven_cic	-0.152206411468429	-0.358957720232567	0.720440378143611
814	aeg_afr_lda_mol_sid_sod_gam_dut_aze_tur_bam_jav_igb_guj_urd_bsq_rus_mlt_fbf_mnd_alb_eng_bem_mcd_ewe_ben_fin_swt_ven_hun_bul_chh_geo_scr_glc_ctl_lat_tig_amh_slo_est_ses_bat_hin_mao_jpn_tml_kor_swe_arw_xho_grk_sun_por_heb_tag_cnt_bos_dgb_cze_owc_prs_nor_rom_lit_qcu_krd_ukr_svk_moo_anl_ita_wly_spa_mly_pan_cic_ger_dyu_ind_tha_hau_knd_swa_yor_uzb_pol_fre_azi_zul_vie_amr_tsw_akn_tsn	-0.456816336203718	-1.0855014406659	0.280505403212535
815	tig_cze_akn_lit_amh_hau_heb_urd_azi_uzb_ses_jav_lda_lat_scr_bsq_rom_aeg_dyu_mnd_fre_rus_bam_pol_swt_prs_hun_dgb_ewe_est_grk_sid_geo_arw_hin_ita_eng_amr_gam_ctl_fin_ven_mao_nor_bat_jpn_tml_kor_glc_ger_swa_mol_ind_dut_mlt_tag_cnt_swe_tsw_spa_wly_guj_krd_mcd_afr_qcu_bul_svk_alb_fbf_sod_ukr_anl_pan_sun_ben_moo_slo_igb_mly_tha_chh_knd_yor_bem_tur_por_bos_aze_tsn_vie_owc_cic_zul_xho	-0.105686656961322	-0.248960118532632	0.803940622460539
816	chh_grk_zul_pan_amr_aeg_amh_slo_aze_azi_swt_bat_ses_ger_ben_bsq_mol_tig_ven_mnd_lit_cze_tsw_arw_xho_pol_fin_dgb_dyu_est_prs_owc_geo_bul_glc_afr_ukr_anl_gam_ita_hun_cic_mao_swe_ind_jpn_tml_kor_alb_bos_tsn_ctl_mly_fre_heb_tag_cnt_nor_fbf_mcd_sid_dut_eng_hin_lat_qcu_svk_por_scr_yor_hau_urd_sod_rus_sun_krd_lda_guj_igb_jav_tha_wly_knd_ewe_bem_tur_rom_spa_uzb_moo_vie_mlt_bam_swa_akn	0.457668820405096	1.08008482463782	0.282897503956793
817	tig_bul_dgb_svk_mlt_sid_hau_eng_uzb_azi_akn_bat_bem_fre_afr_bsq_arw_amr_yor_mnd_ita_bos_moo_guj_bam_lat_hun_swt_xho_est_rom_owc_geo_alb_krd_por_urd_sod_gam_slo_fin_ven_ind_ben_jav_jpn_knd_kor_mcd_grk_ses_ukr_mao_ctl_aeg_mly_cnt_ger_zul_glc_anl_rus_pol_nor_spa_qcu_hin_scr_dut_tsn_amh_prs_chh_mol_sun_swe_tsw_pan_swa_tag_tha_heb_tml_fbf_igb_tur_cze_lit_aze_dyu_vie_wly_lda_cic_ewe	-0.562888518001725	-1.34057802955809	0.183323065447625
818	hau_slo_bam_bos_amr_tig_mlt_bul_azi_tur_cic_sun_yor_cze_guj_bsq_pol_aeg_ven_mnd_scr_mol_tsn_mcd_swa_ita_hun_dgb_bem_est_krd_heb_geo_hin_urd_nor_arw_chh_wly_swe_fin_zul_mao_ger_bat_jpn_tml_kor_eng_glc_dyu_ctl_jav_fre_sid_mly_cnt_spa_fbf_lat_gam_ukr_rom_por_grk_qcu_svk_pan_lit_ewe_owc_rus_sod_alb_tag_ben_lda_dut_swt_ind_tha_amh_knd_tsw_moo_aze_prs_afr_uzb_xho_vie_anl_akn_igb_ses	-0.275881396533332	-0.652370923662444	0.515771164878934
819	tig_grk_ewe_mcd_mlt_aeg_anl_ger_aze_azi_cic_jav_fbf_slo_lat_bsq_rus_owc_tsw_cnt_fre_ukr_igb_pol_yor_krd_hun_xho_bem_fin_mol_amr_geo_lit_ita_cze_spa_amh_hau_por_est_tsn_mao_hin_bat_jpn_tml_kor_dut_swe_dgb_nor_mly_alb_wly_ind_mnd_prs_moo_arw_sod_eng_rom_scr_bos_qcu_ctl_pan_guj_swa_gam_svk_chh_bul_tag_glc_ven_afr_swt_sun_tha_heb_knd_akn_zul_uzb_urd_ben_tur_dyu_vie_sid_lda_ses_bam	-0.516357806727886	-1.22819620835471	0.222472567946434
820	amr_bos_dgb_ben_aeg_tig_amh_nor_azi_tur_yor_sun_xho_bul_scr_bsq_urd_owc_dyu_cnt_spa_ita_fbf_slo_swt_rom_hun_tsn_ses_est_por_wly_geo_dut_guj_arw_fre_sid_mlt_eng_fin_moo_mao_mol_ind_jpn_knd_kor_ukr_svk_bem_ctl_jav_rus_sod_bat_mnd_krd_swa_swe_chh_pan_afr_cze_prs_qcu_mcd_pol_ger_ven_hau_hin_heb_grk_tag_glc_ewe_lit_igb_mly_tha_anl_tml_lda_bam_uzb_lat_alb_aze_zul_vie_gam_tsw_cic_akn	-0.0296548732006574	-0.0697792634391084	0.944519176476058
821	aeg_krd_dyu_slo_sod_amh_hau_ben_azi_tur_zul_tag_lda_bul_alb_bsq_mcd_mlt_ewe_mnd_cze_prs_xho_lit_swt_urd_est_bam_igb_hun_guj_owc_geo_glc_swe_por_grk_wly_sid_fre_fin_ses_ind_eng_mly_jpn_knd_kor_afr_bos_cic_rom_jav_svk_amr_bat_cnt_scr_dgb_ger_gam_rus_pan_lat_dut_qcu_mol_nor_ukr_ven_heb_hin_chh_spa_sun_arw_tsw_ita_fbf_mao_tha_anl_tml_yor_swa_aze_ctl_pol_uzb_tsn_vie_tig_bem_moo_akn	-0.676447931056647	-1.61973393299648	0.108675683406901
822	chh_alb_zul_bos_mlt_sod_hau_slo_tur_uzb_ven_ind_moo_scr_dut_bsq_ger_anl_fbf_cnt_mol_swe_bem_pan_igb_eng_est_swt_dyu_hun_fre_heb_geo_ukr_ctl_bul_prs_tig_amr_mcd_fin_swa_tag_guj_bat_jpn_tml_kor_spa_ita_dgb_hin_sun_arw_wly_jav_mnd_lat_tsn_nor_sid_pol_cze_ben_lit_qcu_urd_glc_por_tsw_aeg_afr_amh_rom_mao_svk_yor_rus_lda_mly_tha_owc_knd_ewe_cic_azi_krd_grk_aze_akn_vie_gam_ses_bam_xho	-0.135540566076737	-0.319442744682972	0.750107259701811
823	wly_ctl_lda_lit_anl_sod_heb_prs_azi_uzb_tsw_mao_moo_arw_rom_bsq_hin_tig_fbf_cnt_glc_guj_zul_pol_cic_spa_est_ses_igb_fin_ger_sid_geo_scr_bul_cze_ita_owc_gam_slo_hun_bam_mly_ukr_jav_jpn_knd_kor_swe_nor_ven_mol_ind_eng_aeg_bat_mnd_mcd_swt_rus_mlt_urd_grk_alb_lat_qcu_afr_fre_svk_akn_amh_por_chh_pan_sun_ben_swa_dut_bem_tag_tha_hau_tml_dyu_xho_aze_bos_krd_tur_yor_vie_amr_tsn_ewe_dgb	0.370269901453387	0.871657039510657	0.385640209897907
824	sod_slo_tsw_bos_chh_heb_gam_guj_aze_uzb_swa_jav_cic_por_krd_bsq_glc_anl_bem_mnd_mol_eng_moo_dut_dgb_afr_fin_lda_igb_est_spa_tig_geo_scr_pol_ukr_alb_owc_amr_svk_hun_dyu_mao_urd_mly_jpn_knd_kor_ger_ctl_xho_mcd_sun_fre_hau_tag_cnt_lit_swt_cze_wly_swe_rus_grk_bul_qcu_lat_pan_hin_akn_aeg_arw_mlt_ben_bat_nor_bam_ita_fbf_ind_tha_sid_tml_ewe_zul_tur_rom_prs_azi_yor_vie_amh_ses_tsn_ven	0.162346833914451	0.382108479280922	0.703252671817215
825	hau_ukr_igb_mcd_chh_amh_mlt_arw_azi_aze_tsw_mao_lda_guj_hin_bsq_spa_heb_tsn_cnt_eng_pol_ewe_alb_swa_glc_est_cic_fbf_fin_rom_anl_geo_krd_lat_swe_cze_aeg_sid_bul_hun_moo_bat_prs_tag_jpn_knd_kor_rus_por_akn_ctl_jav_grk_owc_ind_mnd_mol_xho_bos_sod_pan_ita_ger_dut_qcu_nor_ben_lit_zul_wly_afr_tig_slo_sun_urd_dgb_svk_swt_mly_tha_gam_tml_dyu_bem_tur_fre_scr_uzb_bam_vie_amr_ses_yor_ven	-0.834953090491122	-2.02070596377583	0.0461858366212891
826	gam_guj_swa_ukr_amr_aeg_tig_por_uzb_azi_bem_sun_tsn_fre_bul_bsq_rom_sod_fbf_mnd_ger_scr_dgb_lit_tsw_nor_hun_ewe_zul_fin_ben_hau_geo_alb_glc_svk_dut_mlt_chh_eng_est_xho_jav_grk_ind_jpn_tml_kor_bos_pol_dyu_mcd_mly_cze_sid_bat_cnt_swe_ses_slo_owc_krd_prs_afr_arw_qcu_hin_lat_urd_cic_heb_spa_wly_ctl_tag_pan_akn_ita_swt_mao_tha_anl_knd_ven_lda_tur_mol_rus_aze_igb_vie_amh_bam_yor_moo	-0.646350330572696	-1.55173860659381	0.124121321401382
827	amr_alb_yor_ben_sod_wly_tig_spa_tur_aze_swt_jav_fbf_rus_rom_bsq_pan_owc_ses_mnd_cze_krd_ven_ita_xho_mol_est_cic_dyu_hun_glc_mlt_geo_bos_prs_svk_slo_sid_gam_swe_fin_bam_sun_guj_tag_jpn_knd_kor_urd_ukr_igb_eng_mly_grk_heb_ind_cnt_por_moo_ctl_anl_scr_fre_arw_lit_qcu_bul_afr_dut_swa_hau_ger_amh_pol_mao_hin_ewe_nor_tsn_bat_tha_chh_tml_zul_lda_azi_mcd_lat_uzb_tsw_vie_aeg_akn_dgb_bem	0.0195486351669798	0.0461277538389025	0.9633073323381
828	hau_ita_lda_fre_wly_sid_amh_mcd_tur_aze_swt_tag_bem_arw_rom_bsq_rus_owc_yor_cnt_lat_ctl_ewe_bul_tsw_bos_est_zul_swa_fin_lit_aeg_geo_mol_ger_ukr_pol_amr_sod_alb_hun_moo_sun_spa_bat_jpn_knd_kor_krd_scr_fbf_pan_mao_ben_chh_mly_mnd_cze_igb_afr_heb_glc_dut_slo_swe_qcu_nor_eng_por_dyu_tig_hin_mlt_grk_jav_prs_bam_svk_akn_ind_tha_anl_tml_ven_cic_uzb_guj_urd_azi_xho_vie_gam_tsn_ses_dgb	0.208276712447474	0.490185421465842	0.625157154560279
829	hau_ita_xho_rom_tig_amr_anl_urd_aze_azi_fbf_ind_lda_pan_afr_bsq_slo_amh_yor_mnd_ger_rus_swa_pol_ewe_mcd_fin_tsw_tsn_est_scr_wly_geo_ctl_bos_lat_prs_mlt_sid_grk_hun_bem_jav_fre_mao_jpn_knd_kor_svk_swe_ven_por_tag_eng_heb_bat_cnt_krd_swt_cze_owc_guj_mol_arw_lit_qcu_dut_alb_glc_moo_gam_hin_sod_ukr_mly_nor_akn_bul_ses_sun_tha_aeg_tml_zul_dgb_uzb_ben_spa_tur_igb_vie_chh_cic_bam_dyu	-0.611167144547514	-1.45953108709995	0.147788639335125
830	amh_afr_yor_pol_wly_mlt_sid_slo_aze_uzb_akn_bat_igb_swe_cze_bsq_ctl_anl_swt_mnd_spa_dut_fbf_eng_dgb_glc_hun_tsw_zul_est_pan_chh_geo_bos_bul_nor_scr_sod_amr_krd_fin_ven_ind_lit_tag_jpn_knd_kor_rus_rom_xho_ukr_mly_ita_aeg_mao_cnt_por_tsn_mcd_owc_hin_prs_alb_urd_qcu_fre_mol_ger_dyu_hau_ben_gam_arw_sun_guj_bam_grk_swa_jav_tha_tig_tml_cic_moo_azi_lat_svk_tur_lda_vie_heb_bem_ses_ewe	-0.303465218848375	-0.718076327003812	0.474510280044281
831	amh_spa_cic_fre_heb_chh_gam_grk_tur_aze_igb_mly_moo_arw_swe_bsq_dut_amr_bam_cnt_bul_svk_swa_eng_fbf_ctl_est_lda_dyu_hun_cze_tig_geo_rus_ita_mol_afr_anl_owc_scr_fin_dgb_mao_glc_ind_jpn_tml_kor_urd_prs_tsn_bos_sun_lit_wly_bat_mnd_hin_bem_por_sod_alb_ben_krd_guj_qcu_lat_ger_pan_ven_sid_ukr_hau_mcd_tag_pol_akn_slo_swt_jav_tha_aeg_knd_tsw_yor_azi_nor_rom_uzb_ses_vie_mlt_ewe_xho_zul	-0.182392438819562	-0.430850114772768	0.667574312284913
832	hau_pan_ses_cze_amh_gam_anl_grk_tur_aze_ven_ind_dgb_mcd_bos_bsq_glc_amr_bam_cnt_svk_dut_yor_bul_ewe_eng_est_swt_swa_fin_por_mlt_geo_ctl_lat_swe_pol_sid_heb_afr_hun_fbf_bat_rom_sun_jpn_tml_kor_fre_ita_akn_nor_mao_ukr_sod_mly_mnd_ger_tsn_arw_aeg_spa_krd_hin_rus_qcu_ben_mol_prs_tsw_chh_slo_owc_guj_tag_urd_cic_lit_dyu_jav_tha_wly_knd_igb_lda_uzb_alb_scr_azi_bem_vie_tig_moo_zul_xho	-0.0784129840588808	-0.184675514886377	0.853885675348425
833	amh_lat_ven_swe_aeg_gam_sid_afr_aze_azi_xho_mly_yor_dut_lit_bsq_urd_tig_dyu_mnd_bul_hin_swa_prs_moo_slo_hun_fbf_cic_est_svk_hau_geo_alb_ukr_pol_ben_chh_sod_guj_fin_ses_bat_eng_tag_jpn_knd_kor_ger_cze_bem_bos_jav_rom_owc_mao_cnt_scr_tsw_ita_wly_krd_por_glc_spa_qcu_rus_nor_arw_tsn_mlt_fre_amr_mol_ind_mcd_lda_ctl_zul_sun_tha_anl_tml_igb_bam_tur_grk_pan_uzb_ewe_vie_heb_swt_dgb_akn	-0.33755424078884	-0.80009318331092	0.425695855070275
834	tig_pan_ven_ctl_amh_hau_chh_arw_aze_azi_yor_sun_ewe_hin_svk_bsq_afr_mlt_zul_mnd_rom_lit_cic_bos_bem_slo_fin_lda_dgb_est_alb_amr_geo_por_guj_scr_eng_sod_owc_grk_hun_bam_jav_swe_tag_jpn_tml_kor_mcd_fre_swt_ben_ind_prs_heb_bat_cnt_ukr_tsn_rus_gam_ger_bul_krd_urd_qcu_spa_lat_pol_xho_sid_cze_anl_nor_mly_glc_fbf_mol_igb_mao_tha_wly_knd_swa_dyu_uzb_dut_ita_tur_akn_vie_aeg_tsw_moo_ses	-0.32876472166683	-0.779371472939117	0.437739733335543
835	aeg_cze_tsw_glc_hau_amh_mlt_por_tur_aze_yor_mly_tsn_mcd_eng_bsq_pol_tig_akn_cnt_slo_krd_dgb_bos_lda_mol_est_swa_bem_fin_lit_heb_geo_hin_spa_prs_guj_sid_anl_bul_hun_dyu_bat_alb_mao_jpn_tml_kor_pan_swe_ewe_nor_jav_dut_amr_tag_mnd_grk_igb_ben_gam_fre_ger_afr_rom_qcu_ita_rus_arw_ven_chh_svk_wly_ukr_ind_urd_moo_ctl_xho_sun_tha_sod_knd_cic_zul_uzb_scr_lat_azi_swt_vie_owc_bam_ses_fbf	-0.777183913006346	-1.87510387852447	0.0639162812367293
836	tig_rom_fbf_slo_sod_chh_amr_ben_uzb_tur_dyu_ind_yor_mcd_arw_bsq_afr_aeg_swa_mnd_rus_urd_cic_spa_tsn_nor_est_akn_swt_hun_lit_heb_geo_mol_bul_hin_svk_anl_hau_dut_fin_dgb_bat_guj_mly_jpn_tml_kor_lat_pan_lda_krd_mao_ita_amh_sun_cnt_ctl_ven_eng_wly_pol_bos_ukr_scr_qcu_grk_prs_glc_ewe_owc_por_sid_alb_tag_fre_bam_ger_bem_jav_tha_mlt_knd_zul_igb_azi_cze_swe_aze_tsw_vie_gam_moo_ses_xho	-0.893104384496116	-2.16312531175974	0.033095567816267
837	gam_glc_dyu_lit_amh_anl_wly_dut_uzb_aze_tsw_mly_tsn_ukr_cze_bsq_ita_hau_ven_mnd_swe_urd_swa_bos_fbf_eng_hun_bem_xho_fin_alb_amr_geo_por_slo_nor_pan_mlt_sid_ctl_est_cic_jav_afr_ind_jpn_knd_kor_scr_mcd_igb_arw_sun_prs_sod_mao_cnt_hin_ewe_grk_owc_ben_krd_bul_rom_qcu_spa_guj_fre_ses_heb_ger_tig_pol_tag_lat_swt_svk_lda_bat_tha_aeg_tml_akn_zul_azi_rus_mol_tur_moo_vie_chh_yor_bam_dgb	-0.354140722184335	-0.839099058622754	0.403565443445626
838	tig_pan_tsw_alb_anl_sid_gam_bul_aze_tur_bem_ind_ven_prs_rom_bsq_rus_mlt_swt_mnd_pol_swe_xho_eng_ewe_urd_fin_lda_fbf_est_nor_amh_geo_svk_mol_slo_por_chh_amr_ben_hun_cic_bat_mcd_mly_jpn_tml_kor_ger_spa_yor_afr_tag_bos_wly_sun_cnt_grk_tsn_dut_heb_ukr_scr_lat_lit_qcu_ctl_hin_ita_bam_hau_krd_sod_fre_mao_cze_moo_glc_zul_jav_tha_owc_knd_ses_dyu_uzb_arw_guj_azi_swa_vie_aeg_dgb_akn_igb	-0.0043144876170451	-0.0101704329953253	0.991907093905538
839	mlt_lit_bem_urd_anl_owc_wly_ger_aze_azi_cic_ind_ewe_alb_scr_bsq_svk_heb_swt_cnt_grk_rus_zul_eng_ven_por_hun_fbf_dyu_est_slo_hau_geo_hin_rom_prs_mol_sod_tig_ita_fin_bam_mao_fre_mly_jpn_knd_kor_pan_spa_moo_lat_tag_glc_amr_bat_mnd_ben_yor_bul_amh_swe_ukr_guj_ctl_qcu_mcd_arw_cze_xho_sid_dut_gam_nor_jav_afr_dgb_krd_ses_sun_tha_chh_tml_lda_akn_tur_bos_pol_uzb_swa_vie_aeg_tsw_igb_tsn	-0.0430886211968394	-0.101638238156209	0.919262642607992
840	wly_glc_xho_ita_chh_sod_gam_eng_azi_tur_zul_tag_akn_rom_por_bsq_mol_sid_lda_mnd_ctl_swe_ses_fre_ewe_grk_fin_tsn_dyu_hun_cze_mlt_geo_guj_dut_mcd_bos_amr_hau_svk_est_ven_mly_afr_mao_jpn_knd_kor_arw_nor_dgb_alb_ind_ben_amh_sun_cnt_prs_fbf_lit_tig_hin_ukr_pol_scr_qcu_lat_spa_slo_bem_heb_krd_owc_urd_jav_pan_cic_bul_igb_bat_tha_anl_tml_swt_yor_aze_ger_rus_uzb_tsw_vie_aeg_bam_swa_moo	-0.43677195916898	-1.03850154354902	0.301729156743232
841	sod_spa_xho_slo_aeg_amh_wly_lat_uzb_aze_tsn_mao_zul_eng_cze_bsq_guj_sid_ses_cnt_lit_ger_yor_alb_bam_dut_est_swa_bem_hun_por_gam_geo_scr_prs_glc_ben_mlt_chh_hin_fin_ven_sun_grk_ind_jpn_tml_kor_arw_ita_cic_rus_bat_mol_tig_tag_mnd_svk_igb_urd_anl_nor_bul_krd_ctl_qcu_pan_swe_fre_swt_owc_afr_heb_rom_jav_mcd_akn_pol_moo_mly_tha_amr_knd_fbf_dgb_tur_ukr_bos_azi_dyu_vie_hau_lda_tsw_ewe	0.172243115353021	0.405698173797906	0.685896259100233
842	amr_ita_bem_nor_wly_sod_amh_prs_azi_uzb_ven_mao_yor_swe_rom_bsq_afr_anl_lda_cnt_mcd_dut_xho_cze_tsw_pan_hun_bam_cic_fin_arw_gam_geo_scr_krd_grk_pol_sid_mlt_hin_est_swa_ind_por_sun_jpn_knd_kor_spa_lit_dgb_urd_tag_glc_chh_mly_mnd_ger_akn_svk_owc_slo_fre_ukr_guj_qcu_ben_mol_alb_igb_hau_eng_tig_bul_bat_ctl_swt_bos_fbf_jav_tha_heb_tml_dyu_moo_tur_rus_lat_aze_ewe_vie_aeg_zul_tsn_ses	-0.335205805173582	-0.792921097221917	0.429842013804545
843	amh_prs_igb_bos_owc_wly_sid_ita_azi_aze_tsw_sun_lda_slo_afr_bsq_fre_hau_dgb_cnt_krd_ctl_ven_lat_yor_rom_hun_xho_dyu_est_urd_mlt_geo_glc_ukr_cze_lit_anl_heb_rus_fin_zul_mao_arw_jav_jpn_knd_kor_alb_scr_swt_swe_mly_hin_aeg_ind_mnd_bul_akn_por_chh_spa_guj_dut_pan_qcu_ben_grk_svk_cic_gam_mol_amr_mcd_tag_nor_bam_eng_bem_bat_tha_sod_tml_fbf_ewe_uzb_ger_pol_tur_moo_vie_tig_ses_swa_tsn	-0.178551989341044	-0.421939879760653	0.674042683265974
844	aeg_alb_ses_ukr_mlt_owc_amh_grk_uzb_tur_swt_sun_akn_scr_krd_bsq_ger_hau_dyu_cnt_pol_glc_igb_hin_yor_lit_hun_fbf_tsn_fin_fre_amr_geo_dut_por_ben_rus_gam_tig_prs_est_ven_ind_bos_tag_jpn_tml_kor_slo_lat_ewe_swe_mly_spa_heb_jav_mnd_arw_tsw_svk_sod_ctl_afr_urd_cze_qcu_nor_mol_pan_moo_anl_ita_sid_bul_mao_rom_cic_guj_lda_bat_tha_chh_knd_dgb_bam_aze_eng_mcd_azi_bem_vie_wly_swa_zul_xho	0.555224730178103	1.31164369976743	0.192869187018673
845	sid_ukr_cic_cze_heb_amh_mlt_pol_aze_azi_zul_bat_tsn_rus_lat_bsq_ctl_gam_ewe_cnt_urd_scr_igb_ita_bem_swe_hun_dgb_ven_fin_afr_wly_geo_krd_hin_rom_guj_chh_amr_ben_est_tsw_jav_mol_sun_jpn_knd_kor_fre_ger_bam_por_ind_prs_anl_mao_mnd_eng_fbf_pan_aeg_grk_mcd_alb_dut_qcu_glc_arw_spa_yor_owc_svk_hau_slo_mly_nor_lda_bos_swa_tag_tha_sod_tml_ses_dyu_uzb_bul_lit_tur_moo_vie_tig_swt_akn_xho	0.448535993241501	1.05753452538795	0.293006953083364
846	aeg_urd_fbf_bos_mlt_amh_anl_lit_aze_uzb_dgb_sun_akn_nor_ben_bsq_afr_heb_tsn_cnt_krd_arw_yor_spa_swt_por_hun_cic_ven_est_bul_tig_geo_guj_pan_ita_glc_gam_hau_slo_fin_bam_tag_lat_mao_jpn_tml_kor_ger_swe_igb_fre_bat_svk_sid_jav_mnd_mcd_zul_cze_owc_ukr_alb_scr_prs_qcu_dut_eng_rus_ses_chh_pol_wly_ctl_ind_hin_swa_mol_tsw_mly_tha_amr_knd_bem_lda_tur_rom_grk_azi_moo_vie_sod_ewe_xho_dyu	-0.77002891145564	-1.85008853882946	0.0674760613613834
847	sid_krd_tsn_dut_amr_aeg_heb_eng_uzb_azi_cic_jav_dgb_cze_bul_bsq_slo_amh_ewe_cnt_svk_ukr_bam_spa_yor_swe_est_fbf_xho_fin_ctl_chh_geo_prs_arw_afr_ger_mlt_wly_pol_hun_bem_bat_grk_ind_jpn_tml_kor_lit_por_ses_nor_sun_lat_hau_tag_mnd_rus_swt_mcd_gam_ita_pan_rom_alb_qcu_bos_hin_ben_igb_tig_scr_anl_fre_mly_guj_akn_urd_tsw_mao_tha_owc_knd_lda_zul_aze_glc_mol_tur_moo_vie_sod_swa_dyu_ven	-0.146770561289711	-0.345956437275533	0.73015685787082
848	heb_urd_cic_ctl_amh_gam_mlt_glc_aze_azi_xho_jav_tsn_grk_ben_bsq_fre_owc_bam_mnd_ita_cze_tsw_scr_swa_ukr_fin_swt_ewe_est_eng_anl_geo_bul_bos_mcd_slo_hau_tig_lit_hun_zul_bat_pan_sun_jpn_tml_kor_guj_hin_dyu_mol_ind_lat_chh_mao_cnt_pol_ven_prs_wly_svk_alb_krd_rus_qcu_por_nor_arw_fbf_amr_dut_aeg_ger_mly_afr_lda_rom_akn_tag_tha_sid_knd_igb_bem_uzb_spa_swe_tur_ses_vie_sod_yor_moo_dgb	-0.143798031916819	-0.339092188611856	0.735304766399046
849	chh_fre_yor_prs_hau_aeg_mlt_mol_azi_aze_swt_tag_cic_scr_lat_bsq_grk_wly_lda_mnd_por_slo_ewe_cze_akn_lit_fin_dyu_swa_hun_pol_owc_geo_spa_bul_guj_eng_sod_sid_glc_est_ses_bat_ben_sun_jpn_tml_kor_ctl_rom_tsn_dut_mly_arw_anl_mao_cnt_rus_tsw_ukr_heb_ita_urd_nor_afr_qcu_pan_swe_bos_bam_gam_hin_tig_ger_jav_mcd_moo_alb_fbf_ind_tha_amr_knd_xho_igb_tur_krd_svk_uzb_dgb_vie_amh_zul_bem_ven	-0.0726788613304892	-0.171196778688194	0.864440977852137
850	hau_bos_akn_glc_amr_tig_sid_arw_aze_tur_igb_jav_tsw_pol_spa_bsq_mol_aeg_bem_mnd_afr_rom_ven_dut_swt_ben_est_tsn_fbf_hun_nor_anl_geo_cze_ger_guj_urd_heb_wly_mcd_fin_swa_sun_fre_mly_jpn_tml_kor_ukr_hin_dyu_eng_bat_por_owc_mao_cnt_scr_dgb_lit_amh_alb_bul_swe_prs_qcu_krd_lat_pan_xho_mlt_slo_sod_ctl_tag_ita_ses_grk_yor_ind_tha_chh_knd_moo_ewe_uzb_rus_svk_azi_zul_vie_gam_cic_lda_bam	0.0218019951681375	0.0513793265871096	0.959133453611438
851	hau_lat_bem_bul_owc_wly_sid_bos_uzb_aze_cic_jav_dgb_mol_pol_bsq_spa_tig_ewe_mnd_por_scr_bam_eng_dyu_swe_est_xho_zul_fin_ctl_aeg_geo_guj_cze_hin_grk_mlt_chh_arw_hun_igb_bat_ben_ind_jpn_knd_kor_pan_prs_fbf_rom_tag_fre_amh_mao_cnt_mcd_ses_ita_gam_alb_afr_lit_ger_qcu_glc_rus_krd_moo_amr_urd_heb_dut_mly_ukr_ven_svk_swa_sun_tha_anl_tml_akn_tsn_azi_nor_slo_tur_yor_vie_sod_lda_swt_tsw	-0.491746145104945	-1.16999609270831	0.244992179829168
852	anl_eng_bam_rus_owc_aeg_amr_bul_tur_aze_fbf_bat_zul_ben_bos_bsq_afr_sod_swt_mnd_guj_pol_ses_spa_bem_glc_est_tsn_yor_hun_svk_mlt_geo_cze_arw_swe_ctl_gam_tig_alb_fin_swa_tag_scr_mao_jpn_knd_kor_pan_por_tsw_lat_sun_dut_wly_jav_cnt_mol_xho_fre_heb_nor_prs_krd_mcd_qcu_grk_hin_ger_dyu_chh_rom_hau_ita_ind_ukr_lda_urd_ewe_mly_tha_amh_tml_cic_akn_azi_lit_slo_uzb_ven_vie_sid_igb_moo_dgb	-0.699111650281553	-1.67603971689696	0.0970893000619326
853	amh_alb_swt_bos_hau_mlt_sid_lit_azi_uzb_tsw_mao_lda_grk_dut_bsq_guj_sod_yor_mnd_rom_arw_bem_eng_zul_nor_hun_igb_bam_est_mcd_wly_geo_svk_hin_mol_ctl_tig_gam_slo_fin_dgb_sun_prs_bat_jpn_knd_kor_ben_ger_akn_bul_mly_glc_anl_jav_cnt_pan_fbf_fre_owc_urd_afr_pol_krd_qcu_rus_cze_swe_ses_aeg_lat_amr_spa_ind_ita_dyu_ukr_ven_tag_tha_heb_tml_tsn_swa_aze_por_scr_tur_cic_vie_chh_ewe_xho_moo	0.95456314053708	2.27426004310705	0.0252496527951925
854	chh_bul_ewe_slo_wly_amh_hau_bos_uzb_tur_cic_mao_dgb_ukr_pan_bsq_cze_aeg_ven_mnd_ctl_eng_swa_rom_zul_por_fin_yor_bem_hun_scr_owc_geo_afr_urd_hin_mcd_tig_heb_arw_est_fbf_sun_lat_mly_jpn_tml_kor_ben_krd_akn_nor_bat_swe_sod_jav_cnt_spa_tsw_prs_amr_grk_fre_svk_pol_qcu_rus_glc_ita_bam_anl_guj_gam_mol_ind_alb_igb_lit_dyu_tag_tha_sid_knd_tsn_swt_aze_ger_dut_azi_moo_vie_mlt_ses_lda_xho	-0.4070444314836	-0.967038188310289	0.336033048579879
855	sid_krd_bem_fre_aeg_anl_amh_spa_aze_uzb_swa_jav_akn_urd_scr_bsq_lat_amr_xho_cnt_guj_dut_lda_cze_igb_mol_est_dyu_ven_fin_glc_heb_geo_rus_arw_ita_nor_mlt_chh_rom_hun_tsw_mly_eng_sun_jpn_knd_kor_bos_svk_zul_mcd_bat_prs_owc_ind_mnd_alb_ses_hin_tig_afr_slo_bul_grk_qcu_ukr_ctl_pan_bam_hau_ben_wly_pol_tag_lit_swt_por_dgb_mao_tha_gam_tml_moo_yor_azi_ger_swe_tur_fbf_vie_sod_cic_tsn_ewe	-0.162498457157953	-0.383306586214831	0.702367256551095
856	amr_svk_igb_ita_amh_aeg_gam_ctl_tur_azi_zul_bat_moo_bul_afr_bsq_glc_hau_lda_mnd_arw_fre_ven_por_fbf_krd_est_bam_yor_hun_pol_wly_geo_mol_cze_rus_grk_sod_owc_mcd_fin_tsn_jav_rom_sun_jpn_knd_kor_eng_ben_swa_nor_mly_scr_sid_mao_cnt_slo_xho_swe_mlt_hin_guj_lat_urd_qcu_dut_bos_ger_cic_tig_prs_heb_alb_ind_pan_dyu_ukr_ewe_tag_tha_anl_tml_swt_dgb_uzb_spa_lit_aze_akn_vie_chh_tsw_bem_ses	-0.497858788604313	-1.182555172121	0.240000030083292
857	owc_spa_ewe_fre_heb_mlt_anl_grk_uzb_tur_tsw_mly_zul_dut_rus_bsq_svk_wly_dgb_cnt_guj_krd_tsn_scr_swt_slo_est_igb_bam_fin_bul_gam_geo_cze_por_mol_nor_amh_chh_ger_hun_lda_bat_glc_jav_jpn_knd_kor_alb_swe_moo_lat_ind_afr_sid_tag_mnd_eng_akn_rom_hau_mcd_pol_prs_bos_qcu_lit_urd_ben_ses_sod_arw_aeg_ita_sun_ukr_xho_ctl_swa_mao_tha_tig_tml_yor_bem_aze_pan_hin_azi_dyu_vie_amr_fbf_cic_ven	0.36648189860822	0.864239531571756	0.389679946717723
858	mlt_lat_ven_rom_anl_aeg_sid_dut_tur_uzb_moo_mly_dgb_ger_eng_bsq_ukr_sod_cic_cnt_mcd_rus_fbf_cze_ewe_mol_fin_tsn_bam_est_krd_owc_geo_slo_por_nor_scr_hau_heb_bul_hun_swa_mao_alb_bat_jpn_tml_kor_ben_pol_akn_grk_jav_guj_chh_tag_mnd_glc_igb_ctl_tig_svk_hin_bos_lit_qcu_prs_pan_fre_bem_amh_spa_amr_ita_ind_afr_yor_swe_swt_sun_tha_wly_knd_zul_lda_azi_urd_arw_aze_xho_vie_gam_ses_tsw_dyu	-0.425075796556527	-1.00871044186269	0.315730814132685
859	chh_arw_ses_bul_anl_gam_tig_mol_tur_aze_igb_mly_cic_lit_pan_bsq_cze_wly_moo_cnt_pol_dut_bam_rus_akn_guj_fin_bem_xho_est_ita_mlt_geo_urd_prs_por_rom_aeg_heb_lat_hun_ewe_sun_bos_bat_jpn_knd_kor_ctl_slo_swt_eng_tag_spa_hau_mao_mnd_ben_dyu_grk_sod_hin_swe_alb_fre_qcu_krd_svk_afr_zul_sid_nor_amh_ger_ind_scr_ven_ukr_lda_jav_tha_owc_tml_dgb_swa_uzb_mcd_glc_azi_tsw_vie_amr_tsn_fbf_yor	0.336053884209901	0.793488146209758	0.429513339424309
860	amh_dut_fbf_pol_tig_amr_chh_slo_uzb_aze_ewe_tag_igb_ben_glc_bsq_spa_sod_akn_cnt_mol_ger_dyu_rom_cic_guj_fin_swt_lda_est_pan_anl_geo_rus_fre_por_hin_wly_heb_grk_hun_bem_mao_prs_bat_jpn_knd_kor_scr_ita_zul_swe_sun_krd_aeg_ind_mnd_afr_yor_ukr_mlt_lat_eng_arw_svk_qcu_ctl_bos_urd_dgb_gam_lit_sid_nor_mly_bul_ven_cze_bam_jav_tha_hau_tml_xho_ses_tur_alb_mcd_azi_tsw_vie_owc_moo_swa_tsn	-0.0296023906382518	-0.0697361414222564	0.94455340622299
861	heb_swe_moo_spa_sid_amh_gam_hin_uzb_aze_ses_mly_bem_rom_por_bsq_mcd_anl_igb_mnd_prs_bos_cic_svk_ven_rus_est_fbf_dgb_hun_glc_amr_geo_slo_lat_cze_ben_owc_aeg_pan_fin_swt_tag_ger_bat_jpn_tml_kor_pol_nor_tsw_afr_jav_dut_wly_ind_cnt_eng_ewe_krd_hau_fre_bul_ukr_lit_qcu_ita_ctl_scr_tsn_sod_grk_tig_guj_sun_urd_swa_arw_yor_mao_tha_mlt_knd_xho_bam_azi_mol_alb_tur_dyu_vie_chh_lda_akn_zul	-0.434228317987701	-1.03022286374046	0.305577282137084
862	amr_mol_yor_rus_owc_sid_tig_bos_aze_azi_bam_bat_tsw_hin_cze_bsq_guj_gam_ewe_mnd_bul_nor_xho_slo_moo_grk_hun_zul_swa_est_pol_wly_geo_pan_ita_dut_alb_heb_chh_eng_fin_akn_mly_fre_jav_jpn_knd_kor_ben_lit_dyu_svk_ind_lat_hau_mao_cnt_ger_dgb_scr_anl_mcd_swe_afr_ctl_qcu_krd_glc_rom_bem_amh_ukr_mlt_prs_sun_urd_ses_arw_ven_tag_tha_aeg_tml_cic_swt_tur_spa_por_uzb_igb_vie_sod_tsn_fbf_lda	-0.302577229242385	-0.7154868635992	0.476100759459623
863	sod_ukr_ses_alb_owc_tig_wly_fre_aze_tur_cic_ind_ewe_ben_glc_bsq_lat_gam_tsw_cnt_scr_cze_zul_pan_akn_guj_fin_ven_swa_est_spa_hau_geo_afr_dut_rom_prs_chh_aeg_mol_hun_dyu_jav_grk_mao_jpn_tml_kor_bos_hin_swt_urd_tag_rus_mlt_sun_mnd_svk_fbf_ger_sid_slo_ctl_nor_por_qcu_lit_eng_bul_tsn_amh_krd_anl_pol_mly_swe_igb_ita_bem_bat_tha_amr_knd_moo_yor_uzb_mcd_arw_azi_bam_vie_heb_lda_dgb_xho	-0.464431695777804	-1.10370593485723	0.272568373208372
864	sid_afr_tsw_scr_tig_sod_wly_arw_aze_azi_yor_mao_tsn_spa_nor_bsq_prs_chh_bam_cnt_lit_guj_cic_mcd_akn_ukr_est_swt_zul_fin_cze_gam_geo_ben_ger_alb_hin_amr_owc_urd_hun_ewe_ind_ctl_sun_jpn_tml_kor_eng_lat_dyu_bos_mly_swe_anl_jav_mnd_pan_lda_grk_hau_pol_glc_svk_mol_qcu_fre_rus_rom_igb_mlt_krd_heb_por_bat_bul_ses_ita_moo_tag_tha_aeg_knd_swa_ven_tur_slo_dut_uzb_dgb_vie_amh_bem_xho_fbf	0.0735147103526974	0.173064256140731	0.86297702884887
865	wly_bul_igb_mol_hau_amr_sod_mcd_tur_aze_zul_sun_tsn_ctl_slo_bsq_scr_chh_xho_cnt_nor_eng_ven_dut_moo_grk_hun_tsw_swt_est_glc_sid_geo_alb_ita_fre_spa_heb_tig_rus_fin_dyu_mao_hin_ind_jpn_knd_kor_prs_arw_cic_urd_bat_afr_owc_tag_mnd_pan_fbf_krd_aeg_swe_cze_lit_lat_qcu_ukr_bos_ger_ewe_anl_ben_mlt_svk_jav_rom_yor_guj_bem_mly_tha_gam_tml_akn_lda_azi_pol_por_uzb_dgb_vie_amh_bam_swa_ses	0.225215518861163	0.530705672467883	0.596887812532783
866	owc_ben_moo_glc_amh_hau_aeg_ukr_tur_azi_fbf_tag_ven_urd_arw_bsq_hin_anl_bem_mnd_lit_slo_akn_afr_tsn_spa_fin_tsw_igb_est_eng_sod_geo_mcd_pol_swe_rom_mlt_heb_svk_hun_cic_mly_dut_sun_jpn_tml_kor_ita_guj_yor_nor_bat_por_chh_ind_cnt_bul_xho_mol_tig_alb_lat_fre_scr_qcu_krd_bos_cze_lda_sid_pan_gam_rus_mao_ger_dyu_prs_bam_jav_tha_wly_knd_zul_swa_uzb_ctl_grk_aze_swt_vie_amr_dgb_ewe_ses	-0.934780076430846	-2.26839995909634	0.0256183535683875
867	mlt_slo_akn_hin_owc_wly_amr_alb_azi_aze_dgb_bat_tsn_ben_glc_bsq_lat_heb_yor_cnt_ita_spa_swa_ukr_tsw_mcd_hun_moo_cic_fin_bos_aeg_geo_grk_scr_krd_arw_gam_amh_svk_est_bem_jav_ger_mly_jpn_tml_kor_guj_rom_ewe_fre_tag_nor_tig_ind_mnd_prs_dyu_swe_hau_mol_dut_ctl_eng_qcu_afr_urd_lit_ven_anl_cze_sid_pan_sun_por_lda_pol_xho_mao_tha_sod_knd_bam_fbf_tur_rus_bul_uzb_swt_vie_chh_zul_ses_igb	0.0516016783609417	0.121613671028216	0.90346737531181
868	chh_lat_bam_grk_mlt_tig_amr_hin_azi_aze_dgb_tag_tsn_dut_cze_bsq_pol_aeg_swt_cnt_spa_alb_ewe_swe_bem_arw_est_lda_dyu_hun_guj_owc_geo_scr_bos_mcd_slo_anl_sid_bul_fin_yor_mly_glc_bat_jpn_knd_kor_ger_urd_ven_fre_jav_krd_heb_ind_mnd_ben_swa_lit_amh_eng_ita_svk_afr_qcu_rom_nor_mol_cic_wly_ukr_sod_rus_mao_ctl_fbf_pan_akn_sun_tha_gam_tml_zul_ses_uzb_por_prs_tur_igb_vie_hau_xho_moo_tsw	-0.290157458445158	-0.686237057141918	0.494270986287453
869	mlt_eng_tsn_lit_tig_sid_wly_swe_azi_uzb_dyu_ind_ses_cze_ben_bsq_glc_amh_fbf_cnt_grk_mcd_bam_spa_tsw_afr_hun_akn_moo_fin_bul_chh_geo_alb_por_mol_urd_amr_sod_prs_est_swt_sun_guj_mly_jpn_knd_kor_scr_svk_swa_ctl_bat_krd_owc_tag_mnd_pan_cic_ger_anl_fre_hin_bos_slo_qcu_dut_ita_ukr_zul_hau_rom_heb_rus_mao_lat_lda_nor_igb_jav_tha_aeg_tml_yor_ewe_aze_pol_arw_tur_ven_vie_gam_xho_bem_dgb	-0.419851606390788	-0.998605514807738	0.320577042115585
870	owc_alb_swa_nor_amr_wly_amh_krd_uzb_tur_lda_bat_ses_dut_svk_bsq_mol_sid_tsn_cnt_urd_lit_zul_ctl_swt_ukr_hun_igb_bam_fin_mcd_tig_geo_bos_spa_fre_guj_aeg_chh_arw_est_tsw_ind_ger_tag_jpn_knd_kor_ben_pol_yor_rom_mao_lat_hau_jav_mnd_rus_fbf_scr_mlt_glc_swe_prs_slo_qcu_hin_pan_por_dyu_gam_cze_anl_grk_sun_afr_moo_eng_bem_mly_tha_sod_tml_ven_akn_azi_ita_bul_aze_xho_vie_heb_dgb_ewe_cic	-0.431669933817291	-1.02600737376089	0.307549396254426
871	anl_eng_ewe_swe_owc_amr_sid_lat_aze_azi_bam_bat_dgb_cze_urd_bsq_krd_gam_lda_cnt_pol_afr_ven_hin_dyu_mol_hun_zul_swa_fin_slo_chh_geo_svk_pan_dut_rus_wly_hau_bos_est_ses_mao_spa_tag_jpn_tml_kor_ctl_bul_igb_mcd_mly_lit_sod_sun_mnd_glc_tsn_prs_amh_ukr_nor_arw_fre_qcu_scr_rom_por_akn_aeg_alb_tig_ger_jav_guj_swt_grk_tsw_ind_tha_heb_knd_fbf_bem_uzb_ita_ben_tur_cic_vie_mlt_yor_moo_xho	-0.475737509479216	-1.12965607866931	0.261526437535557
872	tig_lit_ven_alb_sod_gam_hau_ger_aze_tur_swa_tag_igb_grk_rom_bsq_mcd_mlt_akn_cnt_swe_pol_swt_dut_dyu_nor_fin_zul_moo_hun_ukr_anl_geo_spa_krd_arw_bul_amh_chh_eng_est_lda_jav_mol_ind_jpn_knd_kor_glc_pan_tsn_prs_mly_rus_heb_bat_mnd_guj_bam_svk_owc_por_ben_cze_ita_qcu_scr_urd_ctl_ses_sid_slo_wly_lat_mao_hin_ewe_fre_dgb_sun_tha_amr_tml_bem_tsw_uzb_afr_bos_azi_fbf_vie_aeg_xho_yor_cic	-0.340786985101249	-0.807814925392193	0.421258566474634
873	tig_dut_swa_ukr_gam_mlt_anl_urd_azi_aze_igb_mao_tsn_swe_guj_bsq_fre_sid_ewe_mnd_scr_por_bam_lat_yor_cze_fin_xho_akn_est_bos_wly_geo_eng_mol_svk_spa_amh_amr_bul_hun_dyu_bat_ita_tag_jpn_tml_kor_rom_slo_ven_alb_ind_pol_aeg_jav_cnt_pan_bem_prs_owc_glc_arw_grk_lit_qcu_ger_krd_afr_zul_sod_ctl_heb_hin_sun_ben_moo_nor_swt_mly_tha_hau_knd_lda_fbf_tur_rus_mcd_uzb_tsw_vie_chh_dgb_cic_ses	-0.265412911713288	-0.627175713020977	0.532080821484772
874	mlt_dut_swt_grk_tig_gam_amh_cze_uzb_aze_dyu_mly_igb_pan_lit_bsq_spa_anl_yor_mnd_krd_arw_moo_por_zul_svk_hun_ses_tsw_est_hin_amr_geo_afr_bul_urd_ukr_chh_hau_slo_fin_fbf_bat_rom_tag_jpn_knd_kor_pol_mcd_bam_ger_jav_alb_sod_ind_cnt_eng_cic_mol_wly_lat_fre_guj_ita_qcu_rus_bos_ben_dgb_sid_ctl_owc_scr_mao_prs_xho_nor_ewe_sun_tha_aeg_tml_bem_swa_azi_swe_glc_tur_lda_vie_heb_akn_tsn_ven	-0.896599744280992	-2.16718586683389	0.0327752791634695
875	gam_nor_xho_fre_owc_heb_sid_mcd_aze_tur_tsn_mly_moo_grk_eng_bsq_bos_anl_cic_cnt_rom_pol_dgb_slo_ewe_mol_est_zul_igb_fin_lit_mlt_geo_prs_alb_dut_bul_wly_chh_scr_hun_fbf_mao_guj_bat_jpn_knd_kor_hin_ben_dyu_ita_jav_urd_hau_sun_mnd_lat_bem_spa_amh_glc_cze_svk_ukr_qcu_ger_arw_swe_swa_aeg_rus_tig_por_ind_pan_akn_afr_ses_tag_tha_amr_tml_yor_ven_uzb_krd_ctl_azi_swt_vie_sod_bam_tsw_lda	-0.395616407295149	-0.938782691550189	0.350274131017571
876	chh_hin_ven_urd_tig_amh_anl_svk_uzb_tur_igb_tag_swa_krd_ctl_bsq_alb_amr_moo_mnd_ger_por_ewe_pan_cic_mcd_hun_tsw_yor_fin_arw_sid_geo_lat_slo_ita_afr_mlt_owc_scr_est_bam_mao_dut_sun_jpn_knd_kor_ben_rom_dyu_swe_jav_cze_gam_mly_cnt_fre_ses_pol_heb_rus_glc_bul_ukr_qcu_lit_eng_spa_akn_aeg_grk_sod_bos_ind_guj_dgb_mol_xho_bat_tha_wly_tml_lda_swt_azi_prs_nor_aze_fbf_vie_hau_tsn_zul_bem	0.468454171770938	1.10881552230792	0.270368966850231
877	heb_ger_swt_prs_owc_aeg_anl_por_aze_azi_tsn_sun_dyu_ukr_rus_bsq_fre_chh_ven_cnt_urd_dut_zul_spa_tsw_mcd_est_akn_xho_hun_ctl_wly_geo_svk_ita_glc_cze_amh_amr_bul_fin_swa_mao_hin_ind_jpn_knd_kor_mol_arw_moo_pan_tag_scr_gam_mly_mnd_lat_ses_ben_sid_alb_bos_afr_pol_qcu_grk_eng_slo_ewe_hau_rom_tig_swe_bat_guj_yor_nor_igb_jav_tha_mlt_tml_cic_bam_tur_krd_lit_uzb_bem_vie_sod_dgb_fbf_lda	-0.785172630357463	-1.88954861702701	0.0619334722624431
878	anl_grk_dyu_eng_owc_sid_tig_fre_uzb_azi_tsw_mao_swt_hin_ukr_bsq_lat_heb_ewe_cnt_por_ita_bam_urd_akn_ben_est_ses_zul_fin_rus_chh_geo_mol_swe_bul_arw_mlt_wly_nor_hun_swa_sun_dut_mly_jpn_knd_kor_ctl_prs_ven_alb_ind_glc_hau_bat_mnd_bos_dgb_pan_amh_slo_svk_spa_afr_qcu_lit_rom_cze_moo_sod_guj_amr_krd_tag_ger_fbf_mcd_cic_jav_tha_aeg_tml_lda_xho_aze_pol_scr_tur_tsn_vie_gam_yor_bem_igb	0.164024497951755	0.38618614582294	0.700240907743717
879	amh_bul_ses_fre_wly_chh_tig_rus_azi_uzb_moo_tag_cic_krd_bos_bsq_prs_anl_ven_mnd_por_slo_yor_lat_tsn_pan_hun_akn_swt_fin_nor_aeg_geo_afr_cze_eng_ctl_hau_heb_rom_est_xho_bat_glc_ind_jpn_knd_kor_dut_pol_lda_ger_mao_grk_gam_sun_cnt_alb_ewe_swe_sod_arw_ita_lit_ukr_qcu_spa_mol_scr_bem_sid_urd_amr_ben_mly_guj_fbf_mcd_bam_jav_tha_mlt_tml_igb_zul_aze_hin_svk_tur_tsw_vie_owc_dyu_swa_dgb	-0.580083521265853	-1.38252986492839	0.17012011337989
880	amr_lat_cic_ita_sid_chh_mlt_rus_aze_uzb_ses_ind_ewe_pan_rom_bsq_ukr_owc_dyu_cnt_mol_ger_ven_fre_yor_scr_hun_dgb_swa_est_slo_heb_geo_cze_afr_urd_krd_tig_hau_dut_fin_fbf_jav_alb_sun_jpn_tml_kor_bul_spa_igb_prs_tag_eng_amh_mly_mnd_svk_swt_guj_sod_ben_arw_hin_lit_qcu_mcd_pol_por_zul_anl_bos_wly_ctl_bat_grk_akn_nor_xho_mao_tha_gam_knd_tsw_bem_azi_swe_glc_tur_bam_vie_aeg_tsn_lda_moo	-0.774128257126656	-1.86289789667741	0.065633053338808
881	tig_ctl_tsn_grk_sod_hau_amr_scr_azi_uzb_bem_ind_dyu_prs_ger_bsq_rom_chh_swt_mnd_cze_fre_fbf_nor_xho_lat_est_bam_lda_fin_glc_owc_geo_eng_slo_ben_ukr_mlt_heb_bos_hun_dgb_mly_pol_jav_jpn_knd_kor_spa_mcd_ewe_lit_bat_urd_wly_tag_cnt_hin_moo_mol_anl_ita_swe_por_dut_qcu_afr_guj_bul_akn_aeg_arw_sid_krd_sun_pan_tsw_svk_ses_mao_tha_gam_tml_swa_ven_aze_alb_rus_tur_yor_vie_amh_cic_igb_zul	0.167278052261519	0.393886763483862	0.694566310070619
882	amh_lit_dgb_dut_hau_wly_aeg_mcd_uzb_tur_dyu_sun_fbf_spa_prs_bsq_rus_mlt_igb_cnt_ctl_eng_yor_bos_ewe_bul_hun_cic_lda_fin_grk_amr_geo_slo_svk_alb_ben_chh_anl_ger_est_ses_tag_swe_bat_jpn_tml_kor_fre_ita_ven_pan_ind_ukr_sid_jav_mnd_lat_tsn_scr_sod_mol_krd_nor_afr_qcu_por_glc_arw_bam_tig_urd_heb_rom_mly_cze_moo_pol_swa_mao_tha_gam_knd_bem_swt_aze_guj_hin_azi_akn_vie_owc_zul_tsw_xho	-0.502100580693663	-1.19461627097932	0.235274812513516
883	wly_mcd_cic_por_gam_heb_anl_lit_azi_aze_akn_ind_yor_ben_alb_bsq_glc_owc_tsw_mnd_arw_mol_moo_nor_swt_cze_fin_bam_igb_hun_eng_tig_geo_ukr_ger_dut_hin_amr_amh_swe_est_dgb_mao_svk_mly_jpn_tml_kor_afr_prs_zul_pol_sun_rom_chh_bat_cnt_pan_tsn_krd_sod_slo_bos_urd_grk_qcu_ita_rus_scr_ses_mlt_ctl_hau_bul_tag_fre_ewe_guj_swa_jav_tha_aeg_knd_xho_dyu_uzb_lat_spa_tur_lda_vie_sid_ven_bem_fbf	-0.52010310759594	-1.23739778194095	0.219054620984078
884	sod_swe_bam_ita_mlt_sid_aeg_pol_aze_azi_dyu_tag_ven_hin_krd_bsq_ger_anl_xho_cnt_ctl_mol_tsw_cze_zul_rom_hun_swa_ses_est_spa_gam_geo_rus_guj_dut_scr_tig_owc_afr_fin_yor_sun_fre_mly_jpn_tml_kor_pan_bos_tsn_ukr_jav_nor_amh_ind_mnd_urd_igb_grk_amr_alb_lit_ben_prs_qcu_bul_svk_glc_bem_wly_arw_heb_por_mao_eng_moo_slo_lda_bat_tha_chh_knd_akn_swt_uzb_mcd_lat_tur_dgb_vie_hau_cic_ewe_fbf	-0.053226759927755	-0.12531951246783	0.900541109992926
885	amh_pol_zul_prs_wly_gam_aeg_lat_azi_uzb_ses_mly_bem_ita_fre_bsq_lit_heb_yor_cnt_bos_grk_cic_krd_ewe_ctl_fin_swa_moo_est_cze_sid_geo_svk_nor_arw_afr_owc_amr_dut_hun_fbf_bat_rus_ind_jpn_tml_kor_ben_mcd_ven_scr_tag_ukr_mlt_mao_mnd_glc_dgb_slo_anl_urd_pan_mol_por_qcu_eng_rom_spa_bam_hau_hin_chh_swe_jav_ger_igb_bul_xho_sun_tha_tig_knd_akn_swt_aze_alb_guj_tur_lda_vie_sod_tsw_dyu_tsn	-0.021264860696769	-0.0500626444884441	0.960179832307751
886	mlt_guj_lda_urd_chh_owc_amr_rus_azi_uzb_bam_mao_ses_cze_krd_bsq_prs_hau_zul_mnd_por_slo_ven_mcd_akn_rom_hun_moo_dyu_fin_grk_sod_geo_lit_lat_mol_hin_amh_heb_bos_est_tsw_tag_svk_sun_jpn_tml_kor_swe_ben_yor_arw_mly_bul_aeg_bat_cnt_dut_dgb_scr_anl_glc_pol_ita_spa_qcu_ger_ctl_alb_ewe_wly_nor_gam_eng_ind_pan_bem_fre_igb_jav_tha_sid_knd_swa_tsn_tur_afr_ukr_aze_fbf_vie_tig_cic_xho_swt	-0.119725262378945	-0.282176549835537	0.778435145561273
887	anl_arw_cic_krd_tig_amr_owc_pol_tur_uzb_tsn_tag_yor_cze_spa_bsq_mol_sod_tsw_mnd_urd_nor_akn_fre_swt_afr_hun_zul_lda_fin_por_sid_geo_ctl_slo_ita_pan_wly_hau_ger_est_ewe_jav_prs_ind_jpn_tml_kor_glc_scr_swa_mcd_bat_grk_amh_mao_cnt_ben_igb_alb_gam_swe_guj_eng_rus_qcu_rom_lat_lit_moo_chh_hin_mlt_bos_mly_bul_dyu_dut_fbf_sun_tha_aeg_knd_bem_dgb_aze_ukr_svk_azi_xho_vie_heb_ven_bam_ses	-0.938265440622372	-2.27899293474198	0.0249552869021006
888	heb_fre_ven_ger_aeg_owc_mlt_mol_uzb_aze_swa_mly_lda_afr_nor_bsq_ctl_wly_bem_cnt_guj_spa_akn_pol_tsn_eng_hun_ewe_xho_est_rus_gam_geo_mcd_prs_svk_rom_chh_amh_pan_fin_yor_jav_lat_ind_jpn_tml_kor_urd_alb_dyu_grk_sun_ukr_amr_tag_mnd_hin_fbf_por_anl_bos_slo_cze_bul_qcu_krd_swe_ita_dgb_sod_glc_hau_dut_bat_lit_ses_arw_tsw_mao_tha_sid_knd_zul_igb_tur_ben_scr_azi_cic_vie_tig_bam_moo_swt	0.613183597673275	1.45147063832827	0.150013899450998
889	sid_guj_tsn_svk_owc_anl_heb_por_tur_azi_bam_jav_igb_ukr_pan_bsq_ita_amh_zul_cnt_ben_nor_swa_dut_dyu_afr_fin_swt_akn_est_rom_aeg_geo_eng_fre_cze_ctl_sod_wly_prs_hun_ses_ind_slo_mao_jpn_knd_kor_grk_lit_tsw_krd_bat_mcd_tig_sun_mnd_ger_cic_mol_hau_swe_pol_rus_scr_qcu_glc_arw_bos_ven_amr_spa_gam_urd_tag_hin_xho_alb_lda_mly_tha_mlt_tml_ewe_dgb_uzb_lat_bul_aze_fbf_vie_chh_yor_moo_bem	-0.848053579211202	-2.04879903297002	0.0432994353386088
890	gam_nor_lda_ukr_chh_owc_sod_prs_tur_azi_dyu_ind_dgb_ger_mcd_bsq_svk_mlt_ses_mnd_afr_ben_bam_guj_yor_pan_fin_ewe_igb_est_ita_heb_geo_spa_pol_mol_ctl_aeg_amr_bos_hun_akn_sun_eng_tag_jpn_tml_kor_por_scr_moo_bul_bat_slo_wly_jav_cnt_arw_xho_hin_hau_lat_grk_fre_urd_qcu_swe_krd_dut_swt_sid_cze_tig_lit_mly_rus_tsn_rom_bem_mao_tha_anl_knd_ven_cic_uzb_glc_alb_aze_swa_vie_amh_fbf_tsw_zul	-0.875736713112527	-2.11888550390496	0.0367652566778283
891	aeg_eng_lda_pan_chh_tig_sid_arw_uzb_aze_akn_mly_bam_rus_bul_bsq_alb_amh_cic_cnt_cze_dut_tsw_ctl_fbf_ukr_hun_ses_dgb_fin_pol_gam_geo_rom_mcd_swe_por_owc_mlt_spa_est_tsn_mao_slo_bat_jpn_knd_kor_nor_guj_dyu_krd_ind_grk_amr_jav_mnd_lat_zul_lit_sod_mol_urd_ben_bos_qcu_fre_prs_glc_ewe_anl_svk_wly_ger_tag_scr_yor_afr_xho_sun_tha_hau_tml_swt_ven_azi_ita_hin_tur_igb_vie_heb_moo_bem_swa	-0.38854574312726	-0.920298022495769	0.359798070151316
892	owc_guj_lda_pan_amr_sid_heb_mol_aze_uzb_zul_sun_bam_lat_bos_bsq_slo_amh_tsn_cnt_ctl_por_igb_eng_swt_ukr_fin_xho_dyu_est_lit_chh_geo_alb_rus_rom_cze_mlt_gam_swe_hun_bem_mly_krd_ind_jpn_knd_kor_mcd_ita_cic_ben_jav_dut_wly_bat_mnd_glc_ses_spa_anl_bul_afr_prs_pol_qcu_urd_ger_fre_swa_sod_scr_aeg_svk_tag_grk_akn_nor_tsw_mao_tha_hau_tml_yor_ven_tur_arw_hin_azi_moo_vie_tig_dgb_ewe_fbf	0.14110615533567	0.331936396861171	0.740684210035406
893	tig_glc_swt_ita_heb_mlt_sod_dut_azi_aze_xho_bat_lda_mol_swe_bsq_bos_owc_zul_mnd_por_krd_dyu_afr_ven_prs_fin_dgb_ewe_est_arw_amh_geo_rus_pan_grk_hin_anl_gam_alb_hun_yor_ind_eng_jav_jpn_tml_kor_slo_svk_fbf_lat_mly_bul_chh_tag_cnt_ben_bam_urd_aeg_ger_mcd_cze_spa_qcu_ukr_fre_scr_ses_hau_ctl_amr_nor_sun_lit_moo_guj_igb_mao_tha_wly_knd_tsw_tsn_uzb_rom_pol_tur_swa_vie_sid_akn_bem_cic	0.776290421858127	1.84604058814308	0.0680674025291491
894	wly_glc_xho_fre_mlt_tig_anl_bos_tur_uzb_ses_ind_dyu_lit_lat_bsq_swe_hau_moo_mnd_ukr_guj_yor_ctl_igb_cze_fin_fbf_swa_hun_eng_heb_geo_rom_grk_pan_svk_gam_amr_bul_est_zul_bat_hin_mao_jpn_tml_kor_prs_mcd_dgb_ger_jav_urd_chh_sun_cnt_arw_ven_por_owc_scr_ita_spa_ben_qcu_dut_pol_nor_lda_aeg_alb_sid_mol_tag_slo_bam_krd_ewe_mly_tha_amh_knd_tsn_cic_aze_rus_afr_azi_tsw_vie_sod_akn_swt_bem	-0.331611160719917	-0.785395758298046	0.434217908047103
895	amh_dut_xho_swe_amr_chh_tig_bul_tur_aze_tsn_tag_ven_urd_eng_bsq_pan_wly_dgb_mnd_scr_svk_swa_krd_moo_guj_est_igb_akn_hun_glc_hau_geo_fre_bos_rom_ben_owc_anl_lit_fin_ewe_jav_afr_ind_jpn_tml_kor_ctl_prs_fbf_pol_mao_rus_sid_mly_cnt_ukr_yor_slo_aeg_spa_mol_grk_mcd_qcu_alb_lat_ger_lda_sod_arw_heb_nor_bat_por_cic_hin_swt_sun_tha_mlt_knd_bem_ses_azi_ita_cze_uzb_tsw_vie_gam_bam_dyu_zul	0.00702988250105786	0.0165527197567645	0.986828903158391
896	amr_swe_swt_arw_sod_aeg_anl_grk_azi_tur_yor_mly_cic_alb_ben_bsq_por_wly_ewe_cnt_spa_hin_ses_eng_moo_ukr_est_fbf_zul_hun_rom_mlt_geo_mcd_ita_mol_cze_heb_tig_bul_fin_bem_jav_krd_tag_jpn_knd_kor_pan_scr_akn_dut_ind_slo_sid_sun_mnd_svk_tsn_prs_amh_bos_pol_rus_glc_qcu_nor_guj_lat_lda_chh_lit_gam_urd_bat_afr_dyu_ctl_bam_mao_tha_hau_tml_igb_dgb_aze_ger_fre_uzb_xho_vie_owc_tsw_ven_swa	-1.16295068427495	-2.86146006691167	0.00520851113685032
897	gam_bos_swa_mol_mlt_chh_sod_ben_tur_azi_cic_tag_akn_nor_afr_bsq_ger_sid_bem_cnt_alb_scr_igb_ukr_tsn_slo_est_yor_swt_fin_eng_owc_geo_krd_fre_arw_bul_hau_heb_rus_hun_dyu_mly_por_sun_jpn_knd_kor_ctl_swe_lda_lit_ind_pol_amr_bat_mnd_cze_zul_hin_tig_glc_svk_rom_mcd_qcu_prs_urd_lat_ven_amh_ita_aeg_guj_jav_grk_fbf_spa_dgb_mao_tha_anl_tml_ewe_tsw_uzb_dut_pan_aze_xho_vie_wly_ses_bam_moo	0.147347250141641	0.346489024569801	0.729757951476587
898	owc_scr_ewe_fre_heb_amh_tig_spa_azi_aze_dyu_ind_xho_svk_pan_bsq_ita_anl_fbf_mnd_lit_bos_tsn_lat_igb_prs_est_bem_ses_fin_dut_sod_geo_bul_rom_ctl_rus_mlt_hau_krd_hun_moo_mly_alb_jav_jpn_knd_kor_guj_swe_lda_pol_mao_afr_aeg_tag_cnt_hin_akn_mol_gam_ukr_ger_ben_eng_qcu_mcd_arw_cze_ven_sid_urd_amr_grk_sun_glc_tsw_por_cic_bat_tha_wly_tml_yor_bam_uzb_nor_slo_tur_swt_vie_chh_zul_dgb_swa	0.359051401471	0.845212092734296	0.400161695823374
899	tig_pol_moo_bul_aeg_anl_wly_urd_azi_uzb_yor_bat_cic_rus_alb_bsq_prs_mlt_tsn_cnt_afr_rom_swa_slo_dgb_krd_hun_bam_lda_fin_eng_heb_geo_pan_ukr_por_nor_hau_amh_fre_est_tsw_ind_guj_jav_jpn_tml_kor_ger_ita_ven_spa_mao_dut_chh_mly_mnd_hin_fbf_bos_amr_grk_ctl_lat_ben_qcu_scr_mcd_glc_xho_gam_lit_sid_arw_sun_mol_dyu_cze_igb_tag_tha_sod_knd_ewe_zul_tur_swe_svk_aze_ses_vie_owc_swt_bem_akn	-0.483317796916459	-1.14911483469164	0.253455412157019
900	mlt_arw_xho_lit_chh_hau_amh_fre_uzb_aze_zul_sun_tsw_cze_rom_bsq_scr_owc_dgb_cnt_pol_swe_cic_mol_ewe_eng_hun_igb_tsn_fin_bos_amr_geo_ita_dut_pan_spa_wly_anl_lat_est_moo_tag_bul_mao_jpn_knd_kor_grk_mcd_ses_nor_jav_urd_tig_ind_mnd_rus_akn_ger_gam_afr_krd_slo_ctl_qcu_ben_svk_prs_fbf_sid_por_heb_ukr_bat_glc_swt_hin_bem_mly_tha_aeg_tml_swa_lda_azi_guj_alb_tur_dyu_vie_sod_ven_bam_yor	-1.2193274059459	-3.01797886689017	0.00328304250650673
901	amr_glc_yor_rom_owc_sod_chh_ben_tur_aze_dyu_jav_moo_bul_urd_bsq_lit_amh_cic_mnd_guj_afr_ewe_nor_akn_mcd_fin_dgb_xho_est_ger_tig_geo_svk_dut_prs_cze_gam_hau_hin_hun_tsn_mao_scr_bat_jpn_tml_kor_pol_swe_fbf_eng_ind_bos_anl_tag_cnt_rus_bem_pan_heb_lat_mol_arw_ita_qcu_spa_grk_krd_igb_mlt_fre_sid_por_mly_alb_swa_slo_bam_sun_tha_wly_knd_zul_swt_azi_ctl_ukr_uzb_tsw_vie_aeg_ven_ses_lda	0.116192193783846	0.273434361144425	0.785125664647179
[truncated: 99 more rows]
