# Supplementary material for: Future Tense and Economic Decisions: Controlling for Cultural Evolution
Source: PLoS One. 2015 Jul 17;10(7):e0132145. doi: 10.1371/journal.pone.0132145 (PMC4506144; doi:10.1371/journal.pone.0132145)
Supplement: S8 Appendix — See README files within the various sub-folders. (ZIP) [file pone.0132145.s008.zip › S3_Code/Residuals_new/PGLS/PermuteResults/permute_B_SavingsWITHINFAM_23000.csv]

	ftr	r	t	p
1	aeg_cze_zul_nor_heb_chh_tig_ger_aze_tur_akn_mly_swt_lat_grk_bsq_svk_gam_dgb_mnd_alb_pol_tsn_arw_lda_rom_fin_dyu_xho_hun_afr_sid_geo_hin_urd_spa_mcd_hau_wly_ben_est_cic_mao_prs_tag_jpn_tml_kor_glc_lit_tsw_dut_ind_eng_amh_sun_cnt_slo_moo_ita_owc_mol_pan_ctl_ukr_qcu_bul_swe_krd_igb_amr_por_anl_fre_jav_guj_ses_scr_ven_bat_tha_sod_knd_fbf_swa_azi_bos_rus_uzb_bem_vie_mlt_ewe_yor_bam	-0.125685858288868	-0.296516524300443	0.767496829227232
2	anl_ben_tsn_hin_sid_gam_amr_lit_azi_uzb_dgb_mao_dyu_cze_bos_bsq_ger_wly_swa_mnd_ita_fre_bem_eng_ven_spa_hun_cic_bam_fin_pan_heb_geo_afr_urd_alb_mcd_aeg_hau_grk_est_moo_sun_dut_jav_jpn_knd_kor_por_guj_yor_arw_tag_nor_mlt_bat_cnt_rom_lda_prs_owc_krd_swe_pol_glc_qcu_rus_scr_svk_ewe_sod_lat_amh_ctl_mly_bul_swt_ukr_fbf_ind_tha_chh_tml_zul_tsw_aze_mol_slo_tur_ses_vie_tig_igb_akn_xho	-0.380069652132745	-0.902092050160683	0.369338399937623
3	heb_fre_yor_nor_owc_amh_tig_svk_tur_uzb_moo_mly_fbf_slo_rus_bsq_ita_hau_ses_mnd_dut_scr_xho_grk_tsw_lat_hun_bem_igb_est_bul_anl_geo_lit_pan_por_alb_gam_amr_glc_fin_ven_tag_eng_sun_jpn_knd_kor_arw_cze_tsn_ukr_bat_hin_mlt_mao_cnt_ger_dyu_rom_aeg_ctl_spa_mol_ben_qcu_guj_mcd_krd_swt_sid_urd_chh_prs_jav_afr_swa_pol_ewe_ind_tha_sod_tml_lda_cic_azi_swe_bos_aze_bam_vie_wly_zul_akn_dgb	-0.112230571014036	-0.264746561753257	0.791790580723139
4	sid_ben_swa_afr_heb_anl_mlt_pan_azi_uzb_yor_mao_tsw_hin_fre_bsq_ukr_amh_igb_mnd_swe_bos_moo_bul_fbf_eng_est_akn_dyu_fin_spa_sod_geo_nor_pol_arw_slo_wly_amr_alb_hun_ses_tag_ita_bat_jpn_tml_kor_mol_por_zul_lit_jav_ger_gam_mly_cnt_scr_xho_ctl_tig_guj_prs_grk_mcd_qcu_glc_rom_urd_bam_chh_svk_owc_cze_ind_krd_tsn_dut_bem_sun_tha_hau_knd_ven_lda_tur_lat_rus_aze_swt_vie_aeg_dgb_ewe_cic	-0.723048768517517	-1.73611859900322	0.0858545774494212
5	heb_bos_ven_ukr_sid_sod_chh_rom_tur_azi_lda_mly_tsn_scr_por_bsq_fre_amh_tsw_mnd_krd_lat_zul_mol_dgb_slo_hun_fbf_xho_fin_pan_wly_geo_eng_pol_mcd_cze_anl_owc_ben_est_akn_mao_urd_jav_jpn_tml_kor_afr_grk_ses_bul_ind_ger_tig_tag_cnt_rus_ewe_lit_gam_spa_hin_nor_svk_qcu_arw_guj_ctl_yor_aeg_prs_hau_dut_sun_ita_cic_alb_swa_bat_tha_mlt_knd_igb_bem_uzb_swe_glc_aze_moo_vie_amr_bam_dyu_swt	-0.646906143147066	-1.55207853202631	0.124039985975455
6	tig_por_ven_ukr_sid_mlt_amr_eng_uzb_aze_ewe_jav_moo_krd_pan_bsq_mcd_gam_swt_mnd_grk_dut_dyu_urd_swa_slo_hun_akn_dgb_est_prs_chh_geo_spa_fre_bul_mol_owc_wly_swe_fin_lda_tag_guj_sun_jpn_tml_kor_ctl_scr_tsn_bos_mly_lat_amh_mao_cnt_pol_igb_afr_aeg_svk_rus_alb_glc_qcu_arw_ita_ben_bam_anl_ger_sod_lit_bat_cze_bem_rom_ses_ind_tha_hau_knd_xho_cic_tur_hin_nor_azi_tsw_vie_heb_zul_fbf_yor	0.178593605442745	0.42081183866523	0.674863344567351
7	amr_afr_swt_spa_gam_heb_amh_ita_tur_uzb_ewe_mao_dyu_por_ctl_bsq_swe_mlt_bem_mnd_scr_dut_akn_mol_igb_glc_fin_ses_zul_est_krd_wly_geo_prs_ger_ben_guj_sid_owc_arw_hun_bam_ind_cze_mly_jpn_knd_kor_svk_slo_cic_mcd_bat_pol_hau_sun_cnt_bos_yor_fre_tig_lat_rus_ukr_eng_qcu_pan_nor_alb_dgb_aeg_lit_sod_urd_jav_rom_lda_bul_fbf_tag_tha_chh_tml_tsn_swa_aze_hin_grk_azi_ven_vie_anl_moo_xho_tsw	-0.135650896965377	-0.320125778190659	0.749591102157119
8	aeg_pan_moo_por_gam_sid_owc_lat_uzb_aze_bem_tag_ven_hin_bul_bsq_spa_amh_yor_mnd_eng_fre_cic_grk_tsw_svk_hun_swt_fbf_fin_mcd_tig_geo_bos_mol_rus_ukr_hau_wly_swe_est_bam_mly_ger_sun_jpn_knd_kor_cze_ctl_ses_alb_jav_glc_anl_mao_cnt_prs_dgb_nor_mlt_arw_ben_pol_guj_qcu_ita_krd_lit_swa_sod_afr_amr_scr_bat_dut_dyu_slo_lda_ind_tha_chh_tml_akn_ewe_azi_urd_rom_tur_igb_vie_heb_tsn_xho_zul	0.0507892136453706	0.119558184771064	0.90509103831119
9	amh_swe_cic_rus_owc_mlt_sid_eng_aze_uzb_yor_tag_lda_nor_svk_bsq_pol_hau_zul_mnd_scr_guj_bem_prs_dyu_ukr_fin_igb_swt_est_bos_chh_geo_hin_krd_ger_por_gam_sod_urd_hun_ven_ind_mcd_bat_jpn_knd_kor_rom_pan_ses_ben_mly_slo_wly_mao_cnt_dut_tsn_glc_anl_fre_ctl_alb_afr_qcu_ita_spa_lit_tsw_amr_grk_heb_bul_jav_arw_swa_lat_bam_sun_tha_tig_tml_xho_akn_tur_mol_cze_azi_ewe_vie_aeg_moo_dgb_fbf	-0.0302924479633486	-0.071379505822258	0.943248997155582
10	gam_lit_xho_ben_tig_aeg_sod_glc_azi_aze_dyu_mly_bam_rus_eng_bsq_pol_chh_dgb_cnt_ctl_prs_ses_urd_bem_arw_fin_lda_swt_est_ita_anl_geo_ger_mcd_swe_grk_mlt_wly_por_hun_igb_tag_krd_ind_jpn_tml_kor_cze_ukr_fbf_mol_mao_bul_owc_bat_mnd_lat_tsw_scr_sid_fre_rom_spa_guj_qcu_pan_nor_bos_akn_hau_slo_amh_afr_jav_dut_zul_alb_moo_sun_tha_amr_knd_cic_swa_uzb_svk_hin_tur_yor_vie_heb_tsn_ewe_ven	-1.03223093904351	-2.52112881744633	0.0134000111687962
11	chh_guj_akn_ita_gam_aeg_amr_lat_uzb_tur_dyu_sun_dgb_bul_ger_bsq_urd_amh_ewe_cnt_swe_glc_yor_grk_zul_bos_hun_igb_xho_est_eng_hau_geo_rus_alb_mcd_slo_heb_sod_ctl_fin_moo_mly_cze_bat_jpn_knd_kor_arw_scr_swa_hin_ind_krd_wly_tag_mnd_ukr_ven_dut_mlt_ben_afr_pan_por_qcu_fre_mol_lit_fbf_anl_svk_tig_rom_mao_pol_bem_nor_swt_jav_tha_owc_tml_ses_tsn_aze_prs_spa_azi_lda_vie_sid_tsw_cic_bam	-0.206469232195314	-0.487440080297922	0.627093547501771
12	sod_glc_zul_fre_wly_chh_gam_svk_azi_aze_fbf_jav_tsn_guj_ukr_bsq_lit_anl_cic_cnt_dut_ger_dgb_ctl_ewe_swe_est_moo_lda_hun_hin_heb_geo_spa_mol_urd_mcd_hau_amr_por_fin_dyu_ind_afr_tag_jpn_knd_kor_ita_pol_yor_bul_mly_bos_amh_sun_mnd_grk_bam_lat_mlt_pan_prs_arw_rom_qcu_cze_eng_scr_swt_owc_ben_sid_alb_mao_nor_akn_slo_bem_bat_tha_aeg_tml_ven_tsw_uzb_rus_krd_tur_xho_vie_tig_swa_ses_igb	-0.802177705332488	-1.93568945956357	0.0559430838558717
13	gam_ger_zul_krd_chh_heb_wly_dut_uzb_tur_ewe_bat_tsw_pol_grk_bsq_svk_anl_igb_mnd_lat_eng_akn_arw_swt_bul_est_swa_xho_hun_mol_sod_geo_rus_ukr_mcd_ben_tig_aeg_swe_fin_dyu_mly_ita_sun_jpn_tml_kor_rom_por_bem_spa_jav_alb_owc_tag_cnt_urd_moo_cze_hau_pan_slo_fre_ctl_qcu_bos_glc_nor_tsn_amr_guj_sid_hin_mao_lit_fbf_afr_bam_ind_tha_amh_knd_yor_cic_aze_scr_prs_azi_lda_vie_mlt_ses_ven_dgb	-0.109614192010036	-0.258352697810604	0.796705613969802
14	chh_pan_bam_dut_mlt_amr_wly_nor_uzb_aze_tsw_sun_bem_glc_ita_bsq_rom_owc_yor_mnd_bos_ukr_akn_spa_dgb_slo_fin_lda_cic_est_guj_sod_geo_lit_ben_lat_ctl_tig_anl_afr_hun_moo_mao_urd_bat_jpn_knd_kor_fre_mcd_tsn_pol_jav_hin_sid_mly_cnt_por_dyu_arw_gam_svk_swe_bul_scr_qcu_ger_prs_mol_fbf_aeg_eng_heb_grk_ind_krd_igb_cze_swt_tag_tha_hau_tml_ewe_zul_tur_alb_rus_azi_ses_vie_amh_ven_xho_swa	0.271827936135067	0.639855103191907	0.523839982298938
15	tig_hin_moo_fre_sid_chh_wly_prs_tur_aze_yor_sun_ven_eng_scr_bsq_cze_amh_tsw_cnt_por_alb_dgb_bos_akn_bul_est_ses_bam_hun_rus_mlt_geo_mol_afr_glc_lit_aeg_anl_swe_fin_zul_ind_pan_bat_jpn_tml_kor_svk_pol_dyu_rom_mly_grk_sod_jav_mnd_arw_swt_spa_hau_nor_slo_lat_guj_qcu_ben_dut_urd_cic_gam_ger_heb_mcd_mao_krd_xho_ita_lda_tag_tha_amr_knd_swa_fbf_uzb_ukr_ctl_azi_tsn_vie_owc_igb_bem_ewe	-0.856751451915854	-2.07317551736968	0.0409217567263319
16	owc_ctl_fbf_ita_mlt_hau_amr_ukr_azi_uzb_bem_mao_bam_slo_scr_bsq_glc_wly_xho_cnt_nor_eng_dgb_lit_moo_dut_est_swt_ven_hun_mol_anl_geo_hin_mcd_swe_spa_amh_chh_pol_fin_igb_jav_ben_tag_jpn_tml_kor_afr_ger_swa_bul_sun_prs_sod_ind_mnd_por_ewe_rus_gam_rom_alb_pan_grk_qcu_krd_lat_arw_dyu_heb_urd_aeg_fre_bat_cze_akn_bos_yor_mly_tha_sid_knd_ses_tsw_tur_svk_guj_aze_zul_vie_tig_tsn_cic_lda	-0.287473592744348	-0.679694920326565	0.498386005858823
17	hau_slo_fbf_rom_heb_chh_amh_lat_uzb_tur_zul_jav_moo_prs_ben_bsq_rus_wly_tsn_mnd_guj_ger_akn_svk_swa_swe_fin_lda_ses_hun_glc_owc_geo_spa_cze_krd_alb_sid_anl_hin_est_ewe_mao_afr_bat_jpn_knd_kor_dut_fre_bem_pan_mly_scr_sod_tag_cnt_grk_yor_por_mlt_arw_bos_eng_urd_qcu_ukr_ctl_nor_cic_aeg_mcd_amr_lit_sun_ita_dgb_bul_ven_ind_tha_gam_tml_igb_tsw_azi_mol_pol_aze_dyu_vie_tig_swt_bam_xho	0.685729268112751	1.62324086617034	0.107922952189272
18	sod_rom_tsw_krd_wly_heb_hau_ger_tur_azi_ewe_ind_fbf_afr_eng_bsq_fre_tig_moo_mnd_slo_hin_akn_grk_dyu_svk_est_xho_tsn_fin_bos_mlt_geo_pol_bul_dut_guj_aeg_amr_glc_hun_cic_mly_scr_sun_jpn_tml_kor_prs_rus_ven_mol_jav_ita_owc_bat_cnt_spa_swt_urd_sid_mcd_ctl_nor_lit_qcu_ukr_alb_por_dgb_gam_arw_chh_cze_mao_ben_igb_swe_yor_tag_tha_anl_knd_bem_lda_aze_pan_lat_uzb_swa_vie_amh_bam_ses_zul	-1.04194101258252	-2.53805345642388	0.0128096796984274
19	tig_rom_swa_fre_chh_sod_aeg_svk_azi_tur_dgb_jav_tsw_mol_ben_bsq_hin_amr_xho_mnd_arw_mcd_zul_ctl_bam_nor_fin_yor_ses_hun_cze_wly_geo_bos_rus_alb_afr_mlt_gam_lit_est_ewe_bat_prs_mao_jpn_knd_kor_grk_ita_igb_pan_sun_spa_sid_ind_cnt_ger_fbf_lat_anl_bul_guj_glc_dut_qcu_urd_eng_pol_swt_heb_scr_amh_swe_tag_krd_bem_slo_lda_mly_tha_owc_tml_moo_ven_uzb_por_ukr_aze_cic_vie_hau_dyu_akn_tsn	-0.797475713959801	-1.92295116506216	0.0575457540021694
20	owc_ukr_bam_krd_chh_amr_sod_rus_azi_aze_ses_mly_igb_afr_alb_bsq_pol_wly_yor_cnt_prs_por_swt_ger_lda_ctl_fin_zul_cic_hun_mol_heb_geo_urd_dut_pan_spa_aeg_amh_rom_est_akn_sun_eng_tag_jpn_tml_kor_arw_hin_bem_lit_jav_nor_tig_ind_mnd_mcd_dgb_svk_anl_slo_scr_fre_grk_qcu_ben_bul_cze_dyu_hau_glc_sid_lat_mao_bos_ewe_ita_tsw_bat_tha_gam_knd_fbf_ven_tur_swe_guj_uzb_xho_vie_mlt_swa_moo_tsn	-0.432326850738949	-1.02881562737577	0.306234673539854
21	amr_bul_ses_afr_mlt_tig_sid_rom_tur_aze_dyu_mao_zul_mcd_guj_bsq_hin_amh_fbf_mnd_ben_cze_ven_rus_tsn_bos_fin_lda_bem_hun_mol_wly_geo_prs_pol_swe_alb_heb_anl_ita_est_moo_sun_glc_ind_jpn_tml_kor_lit_arw_xho_slo_tag_spa_hau_mly_cnt_ukr_bam_svk_sod_por_krd_scr_lat_qcu_eng_ger_urd_swa_chh_nor_owc_pan_bat_dut_tsw_fre_ewe_jav_tha_aeg_knd_akn_yor_azi_grk_ctl_uzb_dgb_vie_gam_igb_cic_swt	-0.448290093865613	-1.06502505450938	0.289621909691977
22	owc_pol_ven_glc_chh_heb_anl_grk_azi_aze_xho_bat_tsw_urd_eng_bsq_alb_gam_moo_mnd_dut_lat_zul_nor_swa_mol_hun_tsn_ewe_est_bul_sid_geo_ita_bos_prs_ben_aeg_amr_rom_fin_ses_ind_ctl_jav_jpn_tml_kor_ukr_ger_bam_krd_tag_spa_amh_mly_cnt_lit_lda_guj_tig_por_hin_slo_mcd_qcu_swe_arw_cze_dyu_mlt_rus_wly_svk_mao_pan_yor_afr_igb_sun_tha_sod_knd_cic_fbf_tur_fre_scr_uzb_bem_vie_hau_dgb_akn_swt	-0.972069905568105	-2.3662106139037	0.0200460762189388
23	wly_ben_tsn_mcd_amh_tig_chh_glc_aze_azi_ewe_mao_igb_cze_svk_bsq_ukr_owc_ses_mnd_guj_bul_lda_grk_swt_dut_est_tsw_dgb_fin_mol_sod_geo_pan_fre_slo_lat_amr_hau_alb_hun_bem_ind_bos_bat_jpn_tml_kor_krd_lit_fbf_pol_jav_ita_heb_tag_cnt_eng_cic_spa_sid_arw_swe_scr_rom_qcu_ctl_urd_nor_moo_mlt_por_aeg_afr_mly_hin_swa_rus_xho_sun_tha_gam_knd_bam_dyu_tur_ger_prs_uzb_yor_vie_anl_ven_zul_akn	0.674614590258549	1.60034854660112	0.112913029333037
24	hau_ita_zul_afr_chh_gam_amr_ger_tur_uzb_akn_mly_swa_glc_fre_bsq_hin_mlt_moo_cnt_lat_dut_lda_ben_xho_nor_fin_fbf_bam_hun_mol_amh_geo_rus_swe_prs_bul_heb_sod_bos_est_ven_jav_ukr_tag_jpn_knd_kor_por_urd_tsw_svk_sun_mcd_aeg_ind_mnd_scr_yor_arw_owc_eng_rom_lit_cze_qcu_spa_grk_pol_dyu_sid_alb_anl_slo_mao_ctl_igb_pan_swt_bat_tha_wly_tml_ewe_cic_azi_guj_krd_aze_tsn_vie_tig_dgb_ses_bem	0.587488356425919	1.38650825710718	0.168906629757017
25	amr_hin_bam_urd_sod_gam_anl_dut_tur_uzb_bem_mao_swa_lat_fre_bsq_ukr_hau_yor_cnt_cze_swe_lda_por_fbf_pan_hun_akn_igb_fin_eng_wly_geo_rus_slo_spa_lit_tig_aeg_svk_est_tsn_mly_ita_ind_jpn_tml_kor_rom_mcd_dgb_prs_jav_guj_amh_bat_mnd_ger_xho_scr_chh_mol_grk_ben_krd_qcu_bos_pol_nor_dyu_heb_arw_owc_afr_sun_bul_moo_glc_ewe_tag_tha_mlt_knd_swt_tsw_aze_alb_ctl_azi_zul_vie_sid_ses_ven_cic	-0.743095294443796	-1.78243213309887	0.0779421310348124
26	mlt_pan_swa_dut_amr_gam_sod_scr_tur_azi_xho_bat_zul_ctl_swe_bsq_ita_anl_bem_mnd_hin_guj_igb_rom_cic_nor_fin_ses_lda_hun_ger_owc_geo_prs_glc_grk_svk_wly_heb_krd_est_dgb_mao_lat_jav_jpn_knd_kor_pol_arw_fbf_ben_ind_afr_amh_sun_cnt_slo_tsn_mol_sid_bul_rus_por_lit_qcu_cze_spa_bos_yor_aeg_urd_tig_mcd_tag_eng_dyu_alb_ewe_mly_tha_chh_tml_swt_moo_uzb_fre_ukr_aze_bam_vie_hau_akn_ven_tsw	-0.307284708277886	-0.726487531270204	0.469364535064186
27	sid_rom_ses_grk_wly_heb_sod_pol_tur_aze_tsw_mly_tsn_fre_scr_bsq_alb_owc_lda_mnd_por_lit_swa_arw_zul_afr_fin_fbf_dgb_hun_urd_amr_geo_guj_svk_dut_nor_gam_chh_hin_est_igb_bat_bos_sun_jpn_knd_kor_ctl_ger_xho_krd_ind_bul_amh_mao_cnt_ben_dyu_eng_anl_prs_glc_slo_spa_qcu_lat_pan_swe_akn_mlt_ukr_aeg_mcd_jav_cze_ewe_ita_cic_tag_tha_tig_tml_moo_yor_azi_mol_rus_uzb_bem_vie_hau_ven_bam_swt	0.105242274751714	0.247714770358042	0.804901199237416
28	aeg_scr_ven_ben_sod_wly_sid_svk_tur_azi_tsn_sun_bem_lat_lit_bsq_prs_amr_swt_cnt_pan_mcd_swa_pol_ses_fre_est_cic_zul_hun_bul_owc_geo_glc_urd_bos_ita_gam_anl_krd_fin_tsw_mly_rus_bat_jpn_knd_kor_afr_arw_bam_ger_ind_alb_hau_tag_mnd_eng_dgb_mol_tig_por_ukr_hin_dut_qcu_rom_cze_slo_moo_chh_grk_heb_guj_jav_nor_ewe_swe_lda_mao_tha_amh_tml_dyu_akn_uzb_spa_ctl_aze_xho_vie_mlt_igb_fbf_yor	-0.441111032615885	-1.04675852345766	0.297923903285028
29	anl_cze_tsn_rus_wly_owc_chh_pol_uzb_azi_akn_jav_ewe_afr_ctl_bsq_guj_sid_zul_cnt_fre_scr_fbf_slo_yor_ukr_est_ses_ven_hun_spa_mlt_geo_urd_ben_mol_lit_gam_sod_ger_fin_bem_tag_svk_sun_jpn_tml_kor_pan_bos_bam_lat_mao_grk_aeg_ind_mnd_bul_lda_mcd_amr_swe_krd_eng_prs_qcu_por_nor_arw_xho_heb_glc_tig_hin_mly_alb_moo_rom_cic_bat_tha_hau_knd_dyu_tsw_aze_ita_dut_tur_igb_vie_amh_swt_dgb_swa	0.147468251395001	0.347172523535519	0.729246121540703
30	gam_ben_ewe_afr_wly_chh_anl_ukr_azi_tur_dgb_bat_bam_grk_spa_bsq_pan_amh_igb_cnt_bos_fre_xho_slo_bem_eng_est_zul_swt_fin_mcd_mlt_geo_prs_alb_urd_lit_owc_aeg_nor_hun_yor_jav_krd_mao_jpn_tml_kor_guj_bul_swa_pol_sun_por_hau_mly_mnd_rom_lda_mol_amr_scr_cze_lat_ita_qcu_dut_glc_arw_akn_heb_ger_tig_svk_tag_rus_cic_hin_dyu_ind_tha_sod_knd_ven_fbf_uzb_swe_ctl_aze_ses_vie_sid_moo_tsw_tsn	-0.0785351920471053	-0.185047001956263	0.853595127817568
31	aeg_ita_swt_bul_anl_amr_heb_afr_uzb_aze_bem_jav_ven_ger_alb_bsq_glc_sod_akn_mnd_pol_arw_ses_grk_tsn_svk_fin_igb_fbf_est_urd_wly_geo_prs_cze_nor_fre_sid_tig_bos_hun_yor_mly_slo_bat_jpn_tml_kor_scr_por_dgb_ctl_ind_lit_owc_mao_cnt_krd_ewe_mol_gam_ukr_mcd_swe_rus_qcu_hin_spa_dut_tsw_amh_lat_mlt_pan_tag_rom_zul_guj_swa_sun_tha_hau_knd_xho_bam_tur_eng_ben_azi_dyu_vie_chh_cic_lda_moo	-0.394615637088244	-0.935013318467854	0.352202937487707
32	chh_lat_dyu_alb_sod_anl_wly_afr_tur_uzb_swt_sun_xho_swe_krd_bsq_rom_amh_ven_mnd_eng_ctl_bam_pan_ewe_ukr_est_cic_fbf_fin_scr_mlt_geo_spa_fre_lit_grk_tig_aeg_arw_hun_tsw_ind_svk_bat_jpn_tml_kor_por_pol_igb_ben_jav_ger_amr_mly_cnt_mcd_zul_hin_sid_ita_mol_bul_slo_qcu_urd_bos_cze_akn_gam_dut_hau_glc_mao_nor_swa_guj_ses_tag_tha_owc_knd_yor_dgb_aze_rus_prs_azi_moo_vie_heb_lda_tsn_bem	-0.435093393214845	-1.03246405160837	0.304532274605524
33	amh_urd_xho_svk_heb_tig_gam_ita_aze_uzb_tsn_jav_swa_rom_hin_bsq_pol_anl_ses_cnt_slo_cze_bem_lit_ewe_ger_hun_yor_ven_est_mcd_aeg_geo_bul_krd_glc_nor_sod_wly_prs_fin_fbf_bat_alb_mao_jpn_knd_kor_mol_rus_moo_por_mly_swe_owc_ind_mnd_spa_zul_pan_sid_grk_arw_guj_bos_qcu_eng_lat_ben_cic_hau_afr_chh_ukr_sun_scr_dyu_ctl_swt_tag_tha_amr_tml_akn_igb_azi_dut_fre_tur_dgb_vie_mlt_bam_lda_tsw	-0.721003747230565	-1.73001685996294	0.0869445836975189
34	sod_ita_swt_mcd_anl_heb_chh_rom_tur_azi_bam_mao_fbf_spa_guj_bsq_ctl_amr_lda_mnd_eng_krd_xho_svk_ven_ukr_fin_ewe_ses_hun_pan_tig_geo_rus_pol_urd_bos_gam_amh_swe_est_moo_mly_lat_jav_jpn_knd_kor_ger_lit_swa_prs_bat_glc_wly_tag_cnt_ben_cic_cze_hau_alb_fre_por_mol_qcu_dut_afr_arw_igb_mlt_grk_aeg_scr_ind_hin_zul_bul_tsw_sun_tha_sid_tml_akn_dyu_aze_slo_nor_uzb_dgb_vie_owc_tsn_yor_bem	0.766460163525469	1.8255170322535	0.0711325841304863
35	tig_ben_ses_ctl_wly_heb_aeg_guj_uzb_azi_fbf_ind_zul_glc_scr_bsq_afr_gam_bam_mnd_cze_krd_ewe_lat_bem_mcd_est_dyu_tsw_hun_mol_anl_geo_alb_slo_svk_pol_hau_sod_spa_fin_ven_mly_arw_tag_jpn_tml_kor_dut_bul_cic_ger_jav_nor_mlt_sun_cnt_grk_lda_pan_owc_bos_rom_ukr_por_qcu_urd_hin_swe_yor_amr_eng_chh_fre_mao_rus_tsn_lit_moo_bat_tha_amh_knd_igb_akn_aze_prs_ita_tur_dgb_vie_sid_swa_xho_swt	-0.192564919137744	-0.454772956681384	0.650332383251542
36	chh_pol_ven_ukr_anl_sod_wly_bos_aze_azi_ewe_ind_ses_scr_nor_bsq_spa_gam_igb_mnd_afr_eng_moo_lat_bam_glc_est_bem_dyu_fin_ben_amh_geo_svk_dut_cze_lit_heb_mlt_rus_hun_yor_jav_prs_mao_jpn_knd_kor_bul_pan_swt_mol_bat_por_hau_sun_cnt_ita_fbf_urd_sid_rom_hin_ger_alb_qcu_fre_grk_swe_cic_amr_mcd_aeg_slo_tag_ctl_tsn_guj_xho_mly_tha_tig_tml_dgb_akn_tur_krd_arw_uzb_swa_vie_owc_lda_zul_tsw	0.588052495807221	1.39059904655629	0.167665756017941
37	amr_scr_xho_bos_sid_aeg_sod_svk_uzb_azi_zul_tag_fbf_glc_urd_bsq_ben_owc_lda_mnd_guj_lit_tsn_eng_bam_ita_hun_ses_dgb_fin_ctl_heb_geo_dut_rus_lat_pan_amh_gam_rom_est_swt_ind_por_sun_jpn_tml_kor_prs_fre_igb_spa_bat_mol_hau_mao_cnt_cze_dyu_slo_mlt_nor_afr_krd_pol_qcu_ger_ukr_swe_ven_wly_bul_chh_alb_jav_grk_ewe_hin_tsw_mly_tha_tig_knd_moo_swa_aze_arw_mcd_tur_yor_vie_anl_cic_akn_bem	-0.784455492160818	-1.89093584545204	0.0617458013414506
38	wly_slo_xho_rus_anl_chh_amr_svk_azi_tur_moo_jav_tsw_por_bos_bsq_eng_aeg_tsn_cnt_prs_hin_dyu_lit_ewe_scr_hun_dgb_lda_fin_mcd_gam_geo_glc_alb_dut_rom_mlt_sid_urd_est_ven_sun_swe_tag_jpn_tml_kor_grk_ctl_fbf_lat_mao_mol_tig_mly_mnd_bul_swt_guj_amh_nor_pan_ita_arw_qcu_krd_pol_spa_igb_sod_ben_heb_cze_bat_ger_bam_afr_ses_ind_tha_owc_knd_akn_bem_uzb_fre_ukr_aze_cic_vie_hau_yor_swa_zul	-0.280270511542891	-0.662837471771967	0.509074147959229
39	chh_bos_tsn_ctl_aeg_tig_hau_ukr_azi_uzb_bem_ind_ewe_mcd_dut_bsq_ita_amr_yor_cnt_nor_svk_cic_rus_swt_glc_hun_igb_dyu_fin_fre_anl_geo_cze_grk_pol_lat_mlt_wly_hin_est_tsw_sun_bul_jav_jpn_tml_kor_afr_pan_dgb_swe_bat_urd_gam_mly_mnd_lit_ven_guj_amh_scr_spa_eng_ben_qcu_por_arw_mol_ses_heb_alb_sid_prs_mao_ger_xho_rom_lda_tag_tha_sod_knd_moo_swa_tur_krd_slo_aze_bam_vie_owc_zul_akn_fbf	-0.310364063703231	-0.734296424360554	0.464615466248418
40	anl_ger_yor_prs_chh_owc_mlt_ita_uzb_tur_fbf_mao_moo_pol_pan_bsq_cze_heb_xho_cnt_hin_ukr_igb_mol_swa_grk_est_ses_cic_fin_rus_sid_geo_eng_rom_bul_ben_wly_hau_slo_hun_ewe_jav_alb_ind_jpn_tml_kor_lat_urd_bem_swe_mly_mcd_amr_sun_mnd_scr_tsw_por_gam_svk_nor_lit_ctl_qcu_guj_krd_afr_zul_sod_dut_aeg_spa_tag_fre_swt_bos_bam_bat_tha_tig_knd_ven_akn_aze_arw_glc_azi_dyu_vie_amh_dgb_tsn_lda	-0.00467538791429221	-0.0110140456731432	0.991235833415761
41	anl_guj_yor_prs_tig_owc_amh_glc_tur_azi_xho_jav_zul_por_lat_bsq_nor_hau_ses_mnd_hin_fre_moo_ukr_fbf_rom_fin_bam_swa_hun_ger_sid_geo_dut_afr_mcd_ctl_sod_aeg_swe_est_tsw_bat_ben_mly_jpn_knd_kor_rus_eng_ven_arw_tag_pol_chh_ind_cnt_alb_cic_krd_mlt_slo_pan_cze_urd_qcu_scr_grk_spa_bem_amr_ita_gam_mol_mao_bos_dyu_lit_tsn_sun_tha_heb_tml_swt_akn_aze_bul_svk_uzb_dgb_vie_wly_ewe_lda_igb	-0.0971550406548703	-0.229093431036204	0.819299352176354
42	aeg_glc_cic_ukr_anl_amr_wly_nor_tur_aze_akn_jav_xho_ben_fre_bsq_svk_heb_yor_cnt_lat_guj_bam_grk_ses_spa_fin_moo_ewe_hun_rus_sid_geo_krd_afr_slo_swe_sod_owc_bul_est_swt_mly_ger_ind_jpn_knd_kor_scr_bos_igb_eng_tag_mol_hau_sun_mnd_pan_tsn_cze_tig_pol_rom_dut_por_qcu_urd_ctl_hin_bem_mlt_mcd_amh_prs_mao_ita_lda_lit_zul_bat_tha_chh_tml_ven_tsw_uzb_arw_alb_azi_swa_vie_gam_dyu_fbf_dgb	0.315340300748874	0.742619076082173	0.459583990845866
43	heb_dut_moo_alb_gam_wly_mlt_guj_tur_aze_dyu_sun_ses_ctl_urd_bsq_bul_owc_tsn_cnt_lat_fre_ven_rus_cic_ger_est_bem_fbf_hun_svk_sid_geo_slo_rom_nor_ita_hau_anl_por_fin_swa_bat_krd_ind_jpn_tml_kor_pan_grk_yor_eng_jav_hin_amh_mly_mnd_pol_ewe_cze_amr_glc_spa_bos_mol_qcu_lit_arw_ukr_bam_aeg_mcd_sod_ben_mao_swe_zul_scr_xho_tag_tha_chh_knd_lda_tsw_uzb_prs_afr_azi_akn_vie_tig_igb_dgb_swt	-0.44556266437854	-1.05898479286525	0.292349464964511
44	mlt_dut_bem_mol_sid_heb_wly_lat_uzb_azi_bam_mao_dyu_ctl_bos_bsq_lit_hau_swt_mnd_pan_svk_ewe_nor_zul_swe_fin_yor_lda_est_krd_amr_geo_ita_cze_ukr_pol_amh_sod_afr_hun_tsw_bat_spa_jav_jpn_tml_kor_eng_mcd_swa_glc_tag_hin_anl_sun_cnt_por_dgb_scr_owc_guj_bul_fre_alb_qcu_slo_ger_arw_ses_aeg_rus_chh_rom_mly_prs_xho_grk_tsn_ind_tha_tig_knd_cic_fbf_tur_ben_urd_aze_moo_vie_gam_akn_ven_igb	0.0625911837179115	0.147304200470828	0.883210793660201
45	amh_ctl_ven_cze_owc_mlt_amr_lit_aze_tur_zul_mly_dyu_dut_rom_bsq_pan_aeg_tsn_mnd_mol_guj_bem_afr_dgb_krd_fin_tsw_akn_est_ukr_hau_geo_scr_prs_nor_urd_gam_sid_fre_hun_bam_tag_swe_sun_jpn_knd_kor_eng_bul_igb_alb_ind_svk_anl_jav_cnt_ben_xho_lat_wly_por_slo_grk_bos_qcu_glc_mcd_ita_ses_sod_ger_chh_arw_bat_pol_cic_spa_lda_mao_tha_heb_tml_swa_yor_azi_hin_rus_uzb_fbf_vie_tig_swt_ewe_moo	-0.316620846620501	-0.748675536629234	0.455942118732331
46	sid_afr_swt_hin_aeg_hau_tig_por_tur_uzb_cic_mly_moo_ctl_svk_bsq_bul_gam_zul_mnd_pan_nor_igb_lit_lda_ita_est_fbf_xho_hun_mol_owc_geo_fre_alb_arw_spa_amh_wly_bos_fin_tsw_mao_prs_ind_jpn_knd_kor_pol_ben_ven_rus_tag_lat_heb_sun_cnt_guj_ewe_mcd_mlt_slo_ger_swe_krd_qcu_rom_dut_glc_swa_sod_scr_chh_ukr_jav_eng_ses_urd_bam_bat_tha_anl_tml_yor_dyu_azi_cze_grk_aze_tsn_vie_amr_bem_akn_dgb	0.0134846320316977	0.0317409126724188	0.974746688674604
47	wly_swe_bem_fre_heb_hau_anl_urd_azi_aze_zul_bat_cic_scr_ben_bsq_afr_mlt_moo_cnt_spa_ctl_dgb_por_ewe_bos_est_yor_ses_hun_pan_owc_geo_pol_svk_mol_lit_gam_amr_nor_fin_akn_mao_hin_sun_jpn_tml_kor_rus_guj_bam_alb_ind_krd_sod_tag_mnd_arw_fbf_lat_chh_bul_ukr_mcd_rom_qcu_slo_prs_dut_swa_sid_grk_tig_glc_jav_ita_tsw_cze_dyu_mly_tha_amh_knd_lda_igb_tur_ger_eng_uzb_ven_vie_aeg_xho_swt_tsn	-0.464051282105519	-1.10216493301076	0.273234127812817
48	mlt_bul_xho_rom_gam_amh_tig_arw_tur_azi_dgb_bat_yor_ukr_spa_bsq_prs_owc_tsn_mnd_pan_por_bem_svk_ses_swe_est_zul_dyu_fin_bos_hau_geo_nor_scr_rus_glc_wly_chh_alb_hun_ewe_mao_lit_tag_jpn_tml_kor_pol_ben_tsw_mol_sun_hin_anl_mly_cnt_krd_moo_ita_heb_dut_ger_grk_urd_qcu_ctl_fre_cze_lda_amr_slo_aeg_guj_ind_eng_akn_lat_bam_jav_tha_sod_knd_swa_ven_aze_afr_mcd_uzb_igb_vie_sid_fbf_swt_cic	0.773697849250235	1.83903861935571	0.069100500958245
49	mlt_ukr_igb_prs_sid_wly_chh_svk_azi_uzb_fbf_tag_yor_bul_afr_bsq_fre_heb_moo_cnt_rus_urd_dyu_hin_tsn_swe_hun_ses_swt_est_guj_hau_geo_spa_dut_ger_bos_gam_aeg_slo_fin_swa_mao_rom_ind_jpn_tml_kor_ben_pol_bem_lit_mly_por_anl_sun_mnd_arw_tsw_ita_amr_mcd_krd_glc_ctl_qcu_mol_pan_lat_cic_amh_grk_sod_nor_jav_alb_ewe_cze_xho_bat_tha_owc_knd_bam_dgb_tur_scr_eng_aze_ven_vie_tig_akn_lda_zul	-0.39527380997188	-0.937074703468357	0.351147271723454
50	chh_guj_dgb_urd_tig_gam_owc_grk_tur_uzb_bem_mao_lda_eng_slo_bsq_bul_sod_cic_mnd_mcd_pol_ses_arw_igb_nor_hun_ven_bam_fin_ger_heb_geo_svk_prs_rom_ita_mlt_anl_spa_est_ewe_sun_pan_bat_jpn_tml_kor_ukr_rus_moo_hin_ind_scr_sid_jav_cnt_bos_xho_glc_amh_krd_cze_lit_afr_qcu_por_alb_ben_fbf_wly_dut_amr_ctl_mly_fre_tsn_mol_swt_tag_tha_hau_knd_akn_swa_aze_lat_swe_azi_tsw_vie_aeg_dyu_yor_zul	-0.72249452898991	-1.73554934888752	0.0859557906258028
51	gam_bos_cic_rom_amh_wly_tig_mcd_azi_aze_yor_tag_lda_rus_por_bsq_krd_hau_akn_cnt_mol_afr_igb_cze_bam_ita_est_fbf_swa_fin_glc_mlt_geo_ben_nor_pan_svk_owc_anl_fre_hun_zul_jav_guj_ind_jpn_tml_kor_lit_swe_bem_slo_sun_pol_heb_mly_mnd_alb_tsw_arw_amr_ukr_bul_hin_eng_qcu_ctl_grk_dut_tsn_chh_lat_aeg_prs_mao_urd_ses_spa_ewe_bat_tha_sod_knd_xho_swt_tur_scr_ger_uzb_ven_vie_sid_moo_dgb_dyu	0.244493877268839	0.576317722919775	0.565792646455448
52	heb_glc_tsw_swe_tig_chh_gam_spa_uzb_azi_zul_jav_igb_lit_ger_bsq_prs_sid_moo_cnt_ukr_alb_yor_rus_ewe_ben_fin_ses_dgb_hun_nor_sod_geo_bul_guj_hin_dut_aeg_anl_mcd_est_xho_mly_scr_ind_jpn_knd_kor_krd_mol_lda_svk_tag_grk_owc_mao_mnd_slo_swt_pol_amh_eng_ctl_ita_pan_qcu_rom_lat_arw_tsn_mlt_afr_hau_cze_bat_fre_fbf_urd_ven_sun_tha_wly_tml_swa_cic_tur_por_bos_aze_bam_vie_amr_akn_dyu_bem	-0.142608460774403	-0.336627173914488	0.737156394226364
53	chh_lat_zul_spa_mlt_sid_hau_grk_aze_uzb_dyu_mao_tsw_rus_glc_bsq_cze_amh_fbf_mnd_eng_krd_ses_mcd_akn_afr_fin_tsn_swa_est_arw_wly_geo_por_nor_pan_bul_sod_gam_slo_hun_bem_bat_pol_mly_jpn_tml_kor_ben_dut_cic_ita_sun_mol_amr_jav_cnt_ukr_ven_rom_heb_ger_lit_urd_fre_qcu_svk_alb_guj_lda_anl_ctl_aeg_hin_tag_scr_dgb_bos_yor_ind_tha_tig_knd_bam_igb_tur_prs_swe_azi_swt_vie_owc_moo_ewe_xho	0.600251797461095	1.42108226389375	0.158637307727467
54	mlt_mol_swa_krd_anl_hau_amh_ctl_uzb_aze_ven_bat_bam_ger_grk_bsq_dut_tig_cic_mnd_slo_bos_igb_lat_dyu_bul_hun_zul_ses_fin_hin_wly_geo_prs_arw_ben_eng_sod_chh_swe_est_yor_tag_fre_sun_jpn_knd_kor_por_pol_xho_lit_mao_afr_sid_ind_cnt_spa_moo_glc_heb_cze_mcd_rom_alb_qcu_urd_rus_pan_dgb_gam_guj_owc_ukr_mly_nor_swt_ita_tsw_jav_tha_aeg_tml_ewe_tsn_azi_svk_scr_tur_fbf_vie_amr_bem_akn_lda	-0.452206491164566	-1.07403185260018	0.285587211146835
55	sid_lat_dyu_urd_tig_gam_chh_rom_azi_uzb_swa_mao_lda_scr_pol_bsq_mcd_heb_moo_cnt_afr_pan_zul_ukr_bam_prs_fin_cic_dgb_hun_hin_amh_geo_mol_por_ben_slo_anl_amr_eng_est_fbf_tag_cze_sun_jpn_knd_kor_arw_dut_ven_grk_mly_krd_owc_ind_mnd_swe_akn_ita_sod_ctl_fre_spa_guj_qcu_svk_ger_lit_ses_hau_bul_wly_alb_jav_nor_tsw_glc_tsn_bat_tha_mlt_tml_swt_yor_aze_bos_rus_tur_ewe_vie_aeg_bem_igb_xho	-0.643679283247912	-1.53998400266715	0.126959996683686
56	chh_scr_swt_alb_sod_owc_anl_mol_azi_aze_ewe_sun_tsw_lit_bul_bsq_ben_heb_xho_cnt_prs_ger_swa_ctl_zul_hin_est_yor_bem_hun_pol_gam_geo_urd_krd_swe_fre_amh_tig_arw_fin_tsn_mao_grk_bat_jpn_knd_kor_glc_slo_dyu_cze_jav_svk_amr_tag_mnd_afr_dgb_bos_wly_pan_spa_rus_mcd_qcu_rom_nor_eng_moo_aeg_dut_mlt_ukr_ind_ita_fbf_por_ses_mly_tha_hau_tml_lda_ven_uzb_lat_guj_tur_akn_vie_sid_cic_bam_igb	-0.247023398575849	-0.583590729967117	0.560908406049891
57	owc_nor_ewe_hin_tig_sid_aeg_ita_tur_uzb_swt_mao_fbf_ukr_rom_bsq_swe_chh_yor_cnt_fre_prs_xho_por_bam_krd_est_tsw_cic_hun_slo_hau_geo_lat_alb_dut_arw_wly_heb_cze_fin_lda_jav_pan_bat_jpn_knd_kor_pol_mol_akn_ben_tag_eng_amh_ind_mnd_rus_igb_ctl_amr_svk_bos_grk_afr_qcu_glc_scr_spa_dgb_sod_bul_gam_urd_mly_guj_tsn_lit_zul_sun_tha_mlt_tml_dyu_swa_azi_mcd_ger_aze_ven_vie_anl_ses_bem_moo	-0.683246059425725	-1.63811946783733	0.104775925414097
58	amh_prs_tsw_mol_sod_sid_tig_ger_uzb_tur_lda_mly_ewe_swe_krd_bsq_slo_amr_tsn_mnd_rus_spa_ses_glc_akn_svk_hun_swa_zul_est_ben_owc_geo_pol_ctl_hin_bos_hau_aeg_grk_fin_dgb_ind_dut_tag_jpn_knd_kor_ukr_ita_fbf_pan_mao_lat_mlt_bat_cnt_afr_swt_scr_anl_mcd_por_guj_fre_qcu_urd_lit_eng_bem_gam_cze_wly_nor_sun_arw_moo_alb_igb_jav_tha_chh_tml_dyu_ven_aze_bul_rom_azi_cic_vie_heb_bam_yor_xho	-0.841510081017584	-2.03346246370739	0.0448553790861091
59	tig_svk_tsn_mcd_owc_amh_hau_urd_uzb_aze_zul_jav_cic_krd_por_bsq_dut_gam_dyu_cnt_lat_scr_swa_eng_ses_ger_fin_bem_moo_hun_afr_sod_geo_prs_fre_spa_lit_aeg_heb_glc_est_ewe_mao_pol_mly_jpn_knd_kor_pan_ben_tsw_nor_ind_alb_chh_sun_mnd_ctl_xho_rus_mlt_ita_hin_ukr_swe_qcu_cze_bul_mol_yor_anl_grk_wly_guj_tag_bos_ven_arw_fbf_bat_tha_sid_tml_akn_lda_azi_slo_rom_tur_igb_vie_amr_dgb_swt_bam	0.324145299394762	0.764511721779225	0.446497870997763
60	sid_ukr_igb_swe_amr_mlt_aeg_pan_azi_uzb_akn_mao_zul_krd_fre_bsq_lat_chh_moo_cnt_slo_glc_swa_por_bam_alb_fin_dgb_xho_hun_rom_heb_geo_eng_bul_hin_rus_amh_wly_prs_est_tsn_ind_dut_bat_jpn_tml_kor_bos_arw_swt_mol_jav_svk_anl_tag_mnd_cze_bem_pol_gam_scr_urd_ctl_ita_qcu_afr_lit_spa_dyu_owc_ben_tig_nor_mly_guj_cic_grk_tsw_sun_tha_hau_knd_ses_yor_aze_ger_mcd_tur_lda_vie_sod_ewe_fbf_ven	-0.383750306922629	-0.909113813159557	0.365640061059042
61	aeg_hin_bam_pan_sod_heb_amr_ben_tur_uzb_lda_mao_dgb_glc_scr_bsq_svk_gam_swt_mnd_arw_guj_moo_lat_fbf_ger_fin_xho_swa_est_bul_tig_geo_rom_lit_mcd_dut_hau_sid_slo_hun_ewe_bat_urd_ind_jpn_tml_kor_spa_rus_dyu_eng_sun_swe_amh_tag_cnt_bos_bem_mol_wly_alb_pol_prs_ctl_qcu_afr_nor_por_akn_chh_grk_owc_ita_mly_fre_igb_krd_ven_jav_tha_anl_knd_yor_cic_aze_cze_ukr_azi_ses_vie_mlt_tsn_zul_tsw	-0.466506266826351	-1.10860402678423	0.270459758436938
62	chh_cze_moo_grk_aeg_sod_anl_ger_uzb_tur_cic_bat_bem_spa_svk_bsq_ctl_hau_ven_cnt_rus_rom_dyu_ukr_swt_alb_hun_yor_igb_est_mol_amr_geo_eng_afr_pol_mcd_wly_heb_lit_fin_lda_sun_lat_tag_jpn_tml_kor_scr_slo_zul_nor_ind_dut_amh_jav_mnd_glc_xho_hin_tig_swe_bul_ita_bos_qcu_guj_prs_urd_fbf_gam_fre_mlt_krd_mao_ben_bam_arw_dgb_mly_tha_sid_knd_ewe_tsn_azi_pan_por_aze_tsw_vie_owc_swa_ses_akn	-0.194625589300803	-0.459419962982619	0.647004722593403
63	anl_scr_fbf_rom_amr_mlt_sid_mol_uzb_azi_dgb_mao_yor_nor_pan_bsq_mcd_sod_lda_cnt_slo_spa_xho_svk_swt_ben_fin_ses_ewe_hun_rus_wly_geo_swe_grk_urd_bos_gam_hau_guj_est_zul_ind_glc_tag_jpn_knd_kor_ger_cze_akn_por_sun_krd_amh_bat_mnd_ita_tsw_dut_aeg_bul_alb_prs_arw_qcu_ukr_ctl_lat_bam_tig_afr_owc_lit_mly_pol_moo_hin_tsn_jav_tha_chh_tml_igb_swa_aze_eng_fre_tur_dyu_vie_heb_cic_ven_bem	0.21660104608582	0.509729716703351	0.611448342189652
64	amr_lit_yor_ita_tig_owc_hau_slo_aze_uzb_cic_bat_bem_pan_rus_bsq_afr_sod_xho_cnt_arw_alb_swt_nor_zul_cze_hun_dgb_ses_est_pol_sid_geo_dut_ger_svk_ben_heb_chh_rom_fin_tsw_jav_spa_mao_jpn_knd_kor_grk_por_fbf_mol_tag_ukr_anl_ind_mnd_urd_dyu_fre_aeg_swe_bos_bul_eng_qcu_ctl_hin_krd_bam_mlt_glc_amh_prs_mly_mcd_swa_lat_akn_sun_tha_wly_tml_moo_ewe_tur_guj_scr_azi_lda_vie_gam_igb_tsn_ven	0.410518797165589	0.968851774938316	0.335132093407375
65	mlt_nor_xho_afr_gam_amr_wly_ger_uzb_azi_akn_tag_ven_scr_rom_bsq_por_owc_lda_mnd_pan_prs_swt_ben_swa_ukr_fin_fbf_moo_hun_swe_sid_geo_hin_svk_rus_eng_tig_anl_dut_est_dyu_mao_spa_mly_jpn_knd_kor_guj_alb_igb_glc_bat_bos_hau_jav_cnt_mol_zul_krd_chh_grk_lat_pol_urd_qcu_mcd_ctl_lit_bem_sod_bul_aeg_ita_sun_arw_dgb_cze_ewe_ind_tha_heb_tml_tsw_yor_aze_fre_slo_tur_cic_vie_amh_ses_tsn_bam	-0.209734837475086	-0.494896636750115	0.621840280671138
66	amr_spa_dyu_dut_sid_sod_gam_eng_aze_uzb_xho_bat_dgb_rom_urd_bsq_rus_heb_tsn_cnt_arw_lat_bem_scr_yor_afr_est_bam_ven_fin_hin_owc_geo_bos_pan_slo_guj_anl_tig_svk_hun_moo_sun_krd_ind_jpn_tml_kor_mcd_por_swa_glc_jav_prs_aeg_mly_mnd_mol_swt_pol_chh_grk_bul_ger_lit_qcu_cze_alb_ctl_zul_amh_swe_hau_ben_mao_ita_fbf_ukr_igb_tag_tha_wly_knd_lda_cic_azi_fre_nor_tur_ses_vie_mlt_ewe_akn_tsw	-0.17106671054835	-0.403635377018886	0.687407449782447
67	amr_alb_zul_pol_anl_wly_chh_ita_uzb_tur_dyu_jav_swt_swe_mcd_bsq_grk_mlt_bam_mnd_dut_hin_ewe_ukr_ses_krd_fin_igb_swa_est_prs_hau_geo_arw_mol_eng_lat_gam_sod_bul_hun_bem_mao_nor_mly_jpn_knd_kor_rom_ctl_moo_svk_ind_bos_owc_bat_cnt_ger_xho_por_tig_guj_scr_ben_afr_qcu_cze_lit_fre_fbf_heb_slo_aeg_spa_tag_urd_tsw_rus_dgb_sun_tha_amh_tml_lda_ven_azi_pan_glc_aze_akn_vie_sid_cic_tsn_yor	0.812474053112463	1.93311849608659	0.0562634721798305
68	amr_dut_akn_pol_sod_gam_chh_alb_tur_azi_moo_bat_xho_swe_urd_bsq_rus_hau_ewe_cnt_por_ben_fbf_fre_cic_eng_est_dgb_swt_hun_ctl_wly_geo_bul_svk_bos_slo_tig_anl_guj_fin_bem_mao_ukr_mly_jpn_tml_kor_mol_lat_lda_grk_jav_hin_sid_sun_mnd_pan_dyu_afr_amh_prs_krd_ita_arw_qcu_nor_rom_lit_ven_owc_scr_mlt_glc_tag_mcd_swa_cze_tsn_ind_tha_aeg_knd_ses_yor_uzb_spa_ger_aze_tsw_vie_heb_igb_zul_bam	-0.562075364729622	-1.33910431592923	0.183800519452863
69	hau_lit_ewe_urd_mlt_wly_sid_swe_tur_azi_ven_mly_bam_guj_pan_bsq_por_chh_swt_mnd_lat_ita_moo_afr_lda_scr_hun_akn_ses_fin_ben_heb_geo_grk_svk_krd_fre_gam_sod_eng_est_dgb_tag_ger_jav_jpn_knd_kor_alb_arw_zul_mcd_mao_rom_amr_sun_cnt_prs_bem_pol_anl_nor_glc_slo_cze_qcu_ukr_bos_rus_swa_owc_dut_aeg_bul_ind_ctl_cic_hin_fbf_bat_tha_amh_tml_tsw_xho_uzb_mol_spa_aze_igb_vie_tig_dyu_yor_tsn	0.559721942492269	1.3219794755482	0.189417422427897
70	anl_alb_ven_guj_wly_tig_sod_swe_aze_uzb_ses_ind_akn_pan_mol_bsq_svk_chh_tsn_cnt_slo_scr_lda_rom_cic_lit_fin_igb_ewe_hun_mcd_heb_geo_nor_arw_bos_ctl_sid_amr_pol_est_dgb_sun_ben_mly_jpn_tml_kor_spa_lat_zul_grk_tag_hin_amh_mao_mnd_dut_bem_cze_mlt_afr_urd_eng_por_qcu_glc_ukr_ita_tsw_aeg_fre_hau_prs_jav_bul_swt_krd_dyu_bat_tha_owc_knd_fbf_xho_azi_rus_ger_tur_moo_vie_gam_yor_bam_swa	0.0220860289143457	0.0520419619962566	0.958606878446619
71	chh_alb_bem_krd_aeg_amh_wly_pan_tur_uzb_yor_mly_ewe_lat_eng_bsq_dut_hau_tsn_cnt_svk_swe_dyu_rom_swt_guj_hun_dgb_bam_est_glc_mlt_geo_hin_ukr_nor_ctl_heb_amr_bos_fin_zul_jav_mcd_tag_jpn_knd_kor_arw_urd_xho_rus_ind_pol_tig_bat_mnd_scr_swa_spa_owc_cze_grk_prs_afr_qcu_lit_ita_mol_lda_anl_fre_sod_bul_sun_ger_fbf_ben_cic_mao_tha_sid_tml_akn_ven_azi_por_slo_aze_igb_vie_gam_ses_moo_tsw	-0.0230309687301433	-0.0542669212514237	0.956838910107241
72	gam_glc_dyu_ctl_amh_wly_sid_eng_azi_tur_bam_sun_xho_urd_swe_bsq_cze_owc_yor_mnd_mol_bos_swt_lat_moo_guj_hun_tsw_zul_fin_rus_aeg_geo_arw_ger_dut_hin_heb_chh_bul_est_dgb_bat_alb_mao_jpn_tml_kor_nor_rom_akn_svk_tag_por_hau_mly_cnt_prs_ven_spa_tig_slo_grk_fre_ukr_qcu_scr_lit_ita_bem_amr_pan_anl_pol_jav_mcd_cic_ben_fbf_ind_tha_mlt_knd_ses_tsn_aze_afr_krd_uzb_igb_vie_sod_ewe_swa_lda	0.0785042355485084	0.184974036849409	0.853652193708166
73	owc_ben_igb_spa_anl_heb_tig_ger_aze_azi_tsn_tag_dyu_bos_lat_bsq_mcd_wly_lda_cnt_prs_eng_ewe_bul_yor_swe_hun_ses_xho_est_rom_sid_geo_ctl_pan_lit_grk_amh_amr_pol_fin_zul_mao_svk_bat_jpn_knd_kor_fre_scr_akn_por_jav_mol_chh_ind_mnd_urd_fbf_krd_aeg_afr_alb_cze_ita_qcu_glc_slo_dut_dgb_mlt_arw_gam_hin_sun_guj_tsw_nor_bam_mly_tha_sod_tml_bem_moo_tur_ukr_rus_uzb_ven_vie_hau_swa_swt_cic	-0.172253575043657	-0.406597839940876	0.685237569027909
74	amh_mol_bem_lat_anl_wly_heb_lit_aze_tur_tsw_bat_fbf_ctl_krd_bsq_nor_sid_dgb_mnd_spa_pan_cic_urd_swt_por_est_zul_dyu_fin_rus_amr_geo_ita_bul_eng_hin_gam_hau_glc_hun_ven_tag_arw_ind_jpn_tml_kor_fre_swe_swa_mcd_mao_cze_chh_jav_cnt_prs_lda_pol_sod_alb_bos_svk_ger_qcu_grk_afr_scr_tsn_tig_slo_mlt_guj_sun_ukr_ses_ben_igb_mly_tha_owc_knd_yor_moo_uzb_dut_rom_azi_xho_vie_aeg_ewe_akn_bam	-0.117263792693555	-0.277046218818617	0.782359471853691
75	sid_lit_xho_mcd_wly_anl_amr_hin_uzb_aze_dgb_mly_cic_bul_alb_bsq_grk_owc_zul_mnd_svk_pan_ses_ita_igb_lat_est_lda_ewe_fin_scr_mlt_geo_prs_bos_krd_spa_heb_tig_urd_hun_swa_ind_swe_sun_jpn_tml_kor_fre_mol_bem_afr_jav_slo_amh_bat_cnt_dut_swt_nor_sod_por_ukr_rom_ger_qcu_eng_pol_rus_akn_aeg_glc_chh_cze_mao_arw_tsw_ben_ven_tag_tha_gam_knd_yor_fbf_azi_guj_ctl_tur_bam_vie_hau_dyu_moo_tsn	-0.839976988686367	-2.02950418508014	0.0452646543239959
76	hau_spa_ses_ctl_gam_heb_anl_prs_azi_aze_fbf_mly_ven_arw_guj_bsq_urd_wly_igb_mnd_mol_afr_lda_dut_swa_ger_hun_bem_moo_fin_pol_mlt_geo_ben_svk_scr_alb_amr_aeg_ita_est_cic_jav_glc_bat_jpn_tml_kor_rom_hin_ewe_swe_ind_slo_sid_mao_cnt_lit_bam_rus_owc_fre_grk_eng_lat_qcu_por_cze_krd_zul_sod_nor_chh_mcd_sun_pan_akn_bul_yor_tag_tha_amh_knd_tsn_dyu_tur_ukr_bos_uzb_xho_vie_tig_swt_tsw_dgb	-0.597723576335088	-1.4291830903072	0.156302065016446
77	sid_grk_tsn_pan_gam_heb_mlt_hin_tur_aze_zul_bat_lda_afr_ukr_bsq_por_hau_igb_cnt_swe_scr_swt_svk_ewe_krd_hun_ven_cic_est_arw_wly_geo_lit_rom_eng_dut_anl_amh_mol_fin_akn_ind_alb_sun_jpn_tml_kor_ctl_bul_xho_lat_mly_rus_chh_mao_mnd_guj_bem_ger_sod_fre_ita_bos_ben_qcu_spa_prs_cze_dgb_owc_urd_tig_slo_tag_mcd_tsw_glc_dyu_jav_tha_aeg_knd_swa_moo_uzb_pol_nor_azi_fbf_vie_amr_ses_bam_yor	-1.18536084384687	-2.92126998011926	0.00437496256333318
78	sid_ita_ven_dut_hau_wly_heb_slo_azi_aze_swa_mly_dgb_arw_rom_bsq_ukr_sod_igb_cnt_grk_fre_yor_ctl_swt_rus_fin_cic_fbf_est_eng_tig_geo_urd_cze_spa_lat_aeg_anl_guj_hun_tsn_jav_prs_tag_jpn_knd_kor_mcd_alb_ses_bos_bat_hin_gam_mao_mnd_ger_dyu_swe_mlt_pol_pan_por_afr_qcu_bul_lit_ben_zul_amr_mol_owc_nor_ind_krd_moo_glc_akn_sun_tha_chh_tml_bam_lda_uzb_svk_scr_tur_bem_vie_amh_tsw_xho_ewe	-0.175306839294298	-0.414316192234178	0.679596615407554
79	amh_svk_xho_hin_owc_heb_tig_lit_tur_uzb_ewe_jav_tsw_glc_nor_bsq_scr_mlt_yor_mnd_rus_mcd_akn_slo_zul_guj_est_fbf_bem_fin_mol_amr_geo_por_bos_urd_krd_sid_hau_rom_hun_tsn_sun_afr_ind_jpn_tml_kor_arw_prs_moo_alb_tag_pan_aeg_mao_cnt_fre_dgb_bul_anl_ukr_ger_ctl_dut_qcu_pol_spa_grk_cic_wly_lat_chh_ben_mly_cze_swa_eng_dyu_bat_tha_sod_knd_ven_bam_azi_ita_swe_aze_ses_vie_gam_lda_igb_swt	0.0160666759368152	0.0378169887350729	0.969914658088005
80	amh_lit_swa_prs_gam_sod_amr_spa_azi_aze_bam_mly_tsn_svk_por_bsq_eng_tig_ven_cnt_mol_hin_akn_ukr_ewe_bul_hun_cic_ses_fin_mcd_chh_geo_lat_scr_dut_swe_aeg_heb_fre_est_zul_jav_nor_mao_jpn_tml_kor_ger_ben_yor_glc_tag_slo_wly_bat_mnd_cze_swt_grk_hau_arw_ctl_pan_urd_qcu_pol_rus_krd_igb_sid_guj_mlt_bos_sun_afr_dgb_rom_bem_ind_tha_anl_knd_dyu_fbf_uzb_alb_ita_tur_lda_vie_owc_xho_moo_tsw	-0.486894800768382	-1.15731267864641	0.250108454041626
81	hau_por_igb_lit_tig_gam_amh_slo_azi_aze_xho_tag_dgb_spa_hin_bsq_glc_anl_bam_mnd_guj_bos_tsn_svk_bem_swe_est_ses_fbf_fin_scr_wly_geo_eng_krd_ger_cze_sid_mlt_mol_hun_akn_jav_mcd_ind_jpn_tml_kor_ita_ctl_cic_afr_mao_lat_chh_mly_cnt_alb_dyu_pol_heb_dut_rom_prs_arw_qcu_grk_urd_ben_yor_amr_fre_sod_ukr_bat_bul_tsw_pan_moo_sun_tha_aeg_knd_swt_ewe_uzb_nor_rus_tur_ven_vie_owc_zul_swa_lda	0.217228791897187	0.511377014334715	0.610299095049192
82	anl_urd_swa_afr_mlt_owc_hau_nor_tur_uzb_xho_jav_zul_ita_krd_bsq_fre_sod_ven_mnd_bos_scr_dyu_ctl_dgb_prs_fin_yor_tsw_est_cze_aeg_geo_rom_lat_guj_ger_heb_tig_pan_hun_igb_sun_por_ind_jpn_knd_kor_grk_dut_ewe_bul_mao_mcd_gam_mly_cnt_mol_tsn_alb_amr_glc_hin_lit_arw_qcu_slo_swe_ben_akn_wly_rus_sid_ukr_tag_pol_moo_svk_lda_bat_tha_amh_tml_swt_ses_aze_spa_eng_azi_cic_vie_chh_fbf_bem_bam	-0.66681105950261	-1.59667457610211	0.113730826419972
83	wly_afr_ses_por_hau_owc_heb_guj_tur_azi_tsn_mly_ewe_cze_urd_bsq_bul_anl_akn_mnd_eng_alb_igb_rus_cic_mol_hun_bem_yor_est_dut_sod_geo_pol_ita_rom_pan_sid_mlt_ben_fin_xho_mao_grk_tag_jpn_knd_kor_ukr_ctl_tsw_prs_jav_spa_gam_bat_cnt_ger_lda_arw_amh_fre_lit_glc_bos_qcu_hin_slo_nor_dyu_aeg_mcd_amr_scr_sun_swe_swt_svk_swa_ind_tha_chh_tml_zul_ven_aze_lat_krd_uzb_bam_vie_tig_dgb_moo_fbf	0.110700119046788	0.260669818216463	0.794923460010403
84	amh_krd_dyu_bos_owc_chh_heb_cze_uzb_aze_ven_bat_xho_ctl_scr_bsq_rom_anl_dgb_cnt_mcd_mol_zul_afr_fbf_pol_est_cic_ses_fin_rus_amr_geo_lat_svk_bul_ukr_hau_aeg_alb_hun_yor_jav_nor_ind_jpn_tml_kor_ben_glc_swt_urd_mao_arw_mlt_mly_mnd_por_lda_lit_sid_fre_pan_hin_prs_qcu_ger_spa_swe_tsw_tig_ita_gam_dut_tag_guj_igb_eng_moo_sun_tha_wly_knd_tsn_swa_azi_slo_grk_tur_ewe_vie_sod_bem_akn_bam	-0.505440011379999	-1.20137786720873	0.232655254843047
85	hau_eng_zul_guj_owc_gam_heb_lat_uzb_azi_yor_mly_ewe_por_svk_bsq_grk_aeg_ven_mnd_nor_pol_tsn_scr_bam_alb_fin_akn_moo_hun_bul_sid_geo_mol_bos_ger_urd_mlt_amr_arw_est_swt_tag_fre_bat_jpn_tml_kor_swe_spa_xho_krd_mao_dut_amh_ind_cnt_ita_dyu_rom_anl_glc_slo_mcd_ukr_qcu_rus_hin_pan_dgb_tig_lit_wly_ctl_sun_cze_swa_ben_tsw_jav_tha_sod_knd_lda_bem_aze_prs_afr_tur_igb_vie_chh_fbf_cic_ses	-0.521550185895856	-1.24301997236454	0.216985193073928
86	tig_nor_ses_eng_wly_gam_owc_ben_azi_uzb_cic_mly_ven_fre_rom_bsq_spa_heb_moo_cnt_cze_ita_tsw_scr_bem_ctl_fin_yor_bam_est_ger_chh_geo_glc_rus_ukr_krd_amr_sod_mcd_hun_akn_ind_lit_jav_jpn_knd_kor_pol_swe_swa_arw_bat_slo_hau_sun_mnd_bos_xho_guj_aeg_urd_svk_hin_grk_qcu_por_alb_dut_zul_anl_bul_sid_mol_tag_afr_fbf_prs_lda_mao_tha_amh_tml_dyu_ewe_aze_lat_pan_tur_tsn_vie_mlt_dgb_igb_swt	-0.0617176468917506	-0.145743699281161	0.884439152085001
87	gam_afr_swt_prs_heb_wly_owc_urd_uzb_tur_fbf_mly_dyu_arw_ukr_bsq_slo_aeg_tsw_cnt_pol_cze_tsn_ita_cic_krd_est_xho_yor_hun_bos_mlt_geo_ben_swe_lit_bul_chh_anl_por_fin_ven_mao_rus_jav_jpn_tml_kor_nor_hin_akn_pan_bat_mcd_amh_sun_mnd_grk_bam_ger_sod_glc_ctl_alb_scr_qcu_mol_rom_dut_dgb_hau_spa_tig_lat_tag_guj_ses_svk_bem_ind_tha_amr_knd_zul_swa_azi_eng_fre_aze_igb_vie_sid_moo_lda_ewe	-0.842635376765536	-2.03173125662931	0.0450339893466906
88	amr_hin_dyu_bul_anl_owc_tig_alb_tur_uzb_dgb_mao_yor_eng_nor_bsq_slo_sod_lda_mnd_pol_lat_moo_ita_tsw_por_hun_cic_swt_fin_swe_sid_geo_dut_scr_cze_pan_mlt_amh_fre_est_tsn_mly_ukr_tag_jpn_tml_kor_prs_mol_ses_ctl_jav_mcd_heb_sun_cnt_glc_xho_lit_aeg_svk_rus_spa_arw_qcu_ger_afr_bos_ewe_wly_urd_gam_ben_ind_rom_swa_guj_bam_bat_tha_hau_knd_akn_igb_aze_grk_krd_azi_zul_vie_chh_fbf_bem_ven	0.37452595179097	0.882311081769885	0.37988346720309
89	aeg_cze_fbf_rus_chh_amr_anl_fre_azi_tur_swa_sun_dgb_svk_nor_bsq_lit_hau_ven_cnt_hin_spa_bem_pol_ewe_glc_est_xho_igb_hun_scr_amh_geo_dut_ben_bos_krd_tig_sid_mcd_fin_akn_bat_rom_mao_jpn_knd_kor_pan_grk_ses_swe_mly_por_owc_ind_mnd_slo_zul_urd_heb_alb_ger_guj_arw_qcu_ita_mol_ctl_cic_gam_bul_mlt_afr_tag_eng_bam_prs_yor_jav_tha_wly_tml_swt_tsw_uzb_lat_ukr_aze_tsn_vie_sod_moo_lda_dyu	-0.408394334644207	-0.968240825780284	0.335435424497469
90	tig_rom_fbf_rus_wly_hau_amh_prs_tur_uzb_ven_mao_tsn_grk_bul_bsq_fre_chh_swt_mnd_spa_swe_akn_mol_lda_slo_hun_tsw_zul_est_ctl_sid_geo_alb_lit_arw_urd_gam_amr_hin_fin_dgb_jav_ben_bat_jpn_knd_kor_glc_ita_cic_krd_sun_scr_sod_tag_cnt_bos_ses_ukr_owc_mcd_lat_por_cze_qcu_pan_afr_nor_bem_heb_ger_aeg_guj_mly_svk_xho_eng_yor_ind_tha_mlt_tml_dyu_swa_azi_pol_dut_aze_igb_vie_anl_moo_bam_ewe	-0.137833945094644	-0.324883259297858	0.745999122001138
91	heb_bos_igb_pan_chh_aeg_amh_ita_azi_tur_zul_bat_fbf_eng_lat_bsq_fre_wly_dyu_cnt_ben_por_yor_hin_ses_lit_est_tsn_tsw_fin_ger_owc_geo_alb_cze_spa_pol_mlt_anl_nor_hun_ven_ind_svk_sun_jpn_tml_kor_krd_mcd_swa_ukr_jav_scr_amr_tag_mnd_mol_dgb_guj_gam_dut_ctl_bul_urd_qcu_prs_swe_rus_bem_hau_afr_sod_grk_mao_slo_akn_rom_ewe_mly_tha_tig_knd_bam_moo_aze_glc_arw_uzb_lda_vie_sid_swt_xho_cic	-0.483761321720383	-1.15001447596582	0.253086572183471
92	sod_pol_tsw_pan_wly_heb_sid_swe_uzb_azi_ewe_jav_swt_lit_bul_bsq_ger_amr_dyu_mnd_prs_mol_ses_scr_fbf_ben_est_lda_bem_fin_bos_owc_geo_ita_dut_spa_lat_anl_aeg_nor_hun_bam_sun_krd_tag_jpn_tml_kor_guj_eng_moo_slo_ind_fre_chh_bat_cnt_urd_igb_arw_gam_mcd_rom_afr_alb_qcu_por_cze_ctl_ven_amh_glc_tig_grk_mao_ukr_swa_svk_tsn_mly_tha_mlt_knd_xho_akn_tur_hin_rus_aze_cic_vie_hau_zul_yor_dgb	-1.20691998093334	-2.98124632645609	0.00366406205811058
93	chh_bul_akn_grk_gam_tig_amh_fre_uzb_aze_tsn_mly_ven_mol_eng_bsq_krd_heb_fbf_cnt_ben_svk_igb_ger_bem_lat_est_cic_xho_hun_alb_sod_geo_mcd_pol_spa_lit_sid_amr_ita_fin_swa_jav_slo_sun_jpn_tml_kor_scr_rom_dyu_guj_ind_ctl_wly_tag_mnd_glc_lda_dut_hau_pan_rus_bos_por_qcu_nor_hin_prs_tsw_owc_ukr_anl_urd_bat_cze_yor_swe_bam_mao_tha_aeg_knd_moo_dgb_azi_arw_afr_tur_swt_vie_mlt_zul_ses_ewe	-0.49524241687759	-1.17767294079145	0.241931959210066
94	sid_bos_ven_ger_heb_aeg_wly_hin_aze_azi_fbf_sun_lda_dut_ben_bsq_pan_anl_tsw_cnt_nor_slo_swa_guj_yor_urd_fin_igb_tsn_hun_lat_gam_geo_svk_cze_rus_krd_hau_amr_spa_est_akn_jav_rom_mly_jpn_knd_kor_ita_swe_dgb_afr_ind_scr_amh_bat_mnd_pol_ses_arw_mlt_grk_alb_lit_glc_qcu_por_mol_ctl_cic_sod_eng_tig_ukr_tag_fre_bem_bul_bam_mao_tha_chh_tml_swt_dyu_uzb_mcd_prs_tur_ewe_vie_owc_moo_zul_xho	-0.121768637294501	-0.2869525423377	0.774787013000909
95	tig_glc_zul_ukr_wly_owc_gam_scr_uzb_aze_swt_tag_cic_fre_nor_bsq_ben_heb_yor_mnd_cze_svk_ewe_eng_tsw_por_hun_ven_dyu_est_hin_chh_geo_dut_alb_slo_pol_anl_sid_ctl_fin_igb_mao_afr_bat_jpn_tml_kor_lat_guj_akn_rus_mly_urd_hau_sun_cnt_ger_moo_pan_amh_mcd_mol_spa_prs_qcu_grk_bos_krd_swa_amr_lit_aeg_rom_ind_bul_tsn_arw_dgb_jav_tha_mlt_knd_ses_xho_tur_ita_swe_azi_bam_vie_sod_fbf_bem_lda	0.689063921351474	1.63490378224149	0.105449740310474
96	chh_eng_dgb_mol_wly_hau_heb_swe_aze_uzb_tsw_mly_lda_urd_pol_bsq_scr_owc_bem_cnt_ukr_hin_zul_pan_ses_mcd_fin_moo_ewe_hun_svk_sid_geo_rom_bul_ben_por_gam_mlt_lit_est_xho_sun_grk_jav_jpn_knd_kor_slo_guj_swt_prs_bat_cze_aeg_tag_mnd_arw_bam_fre_anl_nor_afr_ctl_krd_qcu_glc_alb_rus_tsn_amh_dut_amr_lat_ind_spa_ven_ita_akn_mao_tha_tig_tml_fbf_yor_tur_ger_bos_azi_igb_vie_sod_cic_swa_dyu	0.527838329392691	1.24469970134099	0.216369696529653
97	anl_bul_lda_slo_amh_aeg_amr_alb_uzb_aze_dyu_mly_bam_svk_lat_bsq_rus_mlt_moo_mnd_cze_spa_cic_krd_akn_glc_est_xho_tsw_hun_ben_chh_geo_rom_swe_grk_mol_hau_heb_pan_fin_ven_mao_eng_sun_jpn_knd_kor_prs_pol_fbf_ctl_ind_hin_gam_bat_cnt_urd_swt_nor_sid_lit_arw_ger_por_qcu_ita_fre_scr_zul_owc_mcd_sod_afr_tag_guj_yor_dut_swa_jav_tha_wly_tml_tsn_ses_tur_ukr_bos_azi_bem_vie_tig_ewe_dgb_igb	-0.914609310323209	-2.21531830187916	0.0291794296900074
98	owc_dut_zul_urd_amr_heb_sod_eng_tur_azi_igb_mao_yor_glc_bul_bsq_pol_mlt_swt_mnd_mcd_scr_fbf_arw_tsn_spa_est_ewe_cic_fin_ukr_amh_geo_ctl_afr_krd_guj_sid_chh_ita_hun_xho_ind_lat_bat_jpn_knd_kor_rom_prs_moo_ger_mly_cze_tig_tag_cnt_nor_swa_mol_hau_hin_swe_rus_ben_qcu_bos_lit_grk_bem_wly_slo_anl_por_jav_alb_lda_svk_tsw_sun_tha_gam_tml_ven_dyu_uzb_pan_fre_aze_bam_vie_aeg_akn_dgb_ses	0.185652133121628	0.436965072230116	0.663149609444199
99	mlt_svk_akn_ger_hau_chh_sod_hin_uzb_aze_ven_tag_swa_cze_krd_bsq_rus_sid_swt_mnd_urd_prs_tsn_nor_dyu_fre_fin_igb_yor_est_alb_owc_geo_ben_eng_glc_mcd_amr_tig_por_hun_dgb_sun_slo_mly_jpn_tml_kor_lit_spa_tsw_guj_mao_bos_anl_jav_cnt_ctl_moo_mol_wly_scr_ukr_afr_arw_qcu_rom_grk_swe_fbf_heb_dut_aeg_pol_bat_bul_bem_pan_ses_ind_tha_amh_knd_zul_xho_azi_ita_lat_tur_lda_vie_gam_ewe_bam_cic	0.698548276359745	1.65553543491249	0.10118671423602
100	tig_alb_ven_scr_amh_mlt_anl_slo_azi_uzb_tsw_ind_igb_pan_cze_bsq_ita_heb_swt_cnt_rus_lit_ewe_ger_akn_ctl_est_lda_ses_fin_svk_gam_geo_ukr_por_swe_mcd_hau_amr_eng_hun_moo_jav_krd_tag_jpn_knd_kor_nor_dut_tsn_arw_mly_pol_sod_sun_mnd_afr_yor_guj_sid_mol_rom_urd_spa_qcu_hin_glc_ben_bam_aeg_bul_owc_prs_mao_lat_swa_fre_cic_bat_tha_wly_tml_zul_xho_tur_bos_grk_aze_fbf_vie_chh_dyu_dgb_bem	-0.26451804327855	-0.62583775092124	0.532954292732476
101	chh_por_ewe_urd_sod_wly_owc_arw_aze_uzb_bam_tag_dgb_ita_hin_bsq_dut_gam_swt_cnt_svk_lit_tsn_pan_lda_ukr_fin_cic_dyu_est_swe_mlt_geo_ctl_rom_eng_prs_amr_tig_lat_hun_igb_ind_alb_mly_jpn_knd_kor_bul_mcd_moo_ger_jav_krd_aeg_mao_mnd_slo_akn_bos_sid_guj_spa_nor_glc_qcu_fre_rus_cze_zul_anl_ben_hau_grk_sun_afr_ven_pol_yor_bat_tha_heb_tml_bem_swa_tur_mol_scr_azi_ses_vie_amh_xho_fbf_tsw	0.193667318814762	0.456752758419945	0.648913801647611
102	heb_spa_dyu_ben_tig_sod_amh_alb_azi_aze_cic_bat_akn_cze_afr_bsq_bul_wly_zul_cnt_prs_ukr_bem_urd_yor_ita_hun_swt_tsw_fin_swe_gam_geo_glc_nor_ger_krd_chh_aeg_rom_est_swa_ind_svk_mao_jpn_knd_kor_arw_guj_dgb_mcd_sun_pan_anl_mly_mnd_grk_moo_por_owc_scr_pol_rus_dut_qcu_lat_fre_bos_xho_hau_ctl_sid_mol_jav_lit_bam_slo_lda_tag_tha_mlt_tml_tsn_ses_uzb_eng_hin_tur_ven_vie_amr_ewe_igb_fbf	-0.623605590904033	-1.49252352425995	0.138946668542365
103	owc_swe_tsw_ukr_tig_hau_sid_grk_azi_tur_swt_sun_lda_bos_por_bsq_ben_wly_cic_cnt_afr_scr_igb_mol_swa_rom_hun_yor_moo_est_prs_aeg_geo_eng_nor_cze_alb_heb_amr_dut_fin_bem_tag_ita_mao_jpn_knd_kor_hin_guj_tsn_pan_bat_mcd_sod_ind_mnd_slo_fbf_arw_chh_svk_ctl_krd_lit_qcu_spa_rus_bul_ses_gam_lat_anl_urd_mly_glc_xho_ger_dyu_jav_tha_mlt_tml_akn_dgb_uzb_pol_fre_aze_ven_vie_amh_bam_zul_ewe	-0.271286076474769	-0.641040648519145	0.523072862910619
104	tig_arw_fbf_alb_owc_sod_aeg_mcd_tur_azi_ewe_mly_dyu_ger_guj_bsq_glc_gam_tsw_cnt_bos_lit_swt_ctl_akn_fre_hun_lda_igb_fin_scr_wly_geo_svk_eng_ita_urd_heb_hau_por_est_ven_ind_ben_tag_jpn_tml_kor_grk_rom_zul_cze_bat_afr_chh_sun_mnd_hin_bam_slo_amh_nor_pol_prs_swe_qcu_ukr_lat_rus_tsn_amr_spa_mlt_krd_mao_mol_yor_dut_cic_jav_tha_anl_knd_dgb_ses_aze_pan_bul_uzb_moo_vie_sid_bem_xho_swa	-0.482543979363496	-1.14756729058449	0.254090772547795
105	anl_grk_ven_bul_sod_amr_tig_nor_uzb_tur_fbf_sun_swa_fre_bos_bsq_ctl_gam_dyu_mnd_rus_dut_cic_slo_xho_svk_est_swt_zul_hun_ben_sid_geo_alb_lat_por_mcd_chh_owc_cze_fin_lda_jav_arw_tag_jpn_knd_kor_eng_ger_moo_scr_mly_ukr_mlt_bat_cnt_pan_bam_mol_heb_krd_pol_hin_lit_qcu_guj_afr_rom_igb_hau_urd_amh_ita_mao_prs_ses_swe_dgb_ind_tha_aeg_tml_bem_ewe_aze_spa_glc_azi_tsn_vie_wly_yor_tsw_akn	-0.179799323777883	-0.424323901178223	0.672309580741953
106	hau_mcd_cic_lit_owc_tig_sod_scr_azi_tur_tsw_ind_bem_guj_nor_bsq_ger_anl_yor_mnd_ukr_bos_moo_rus_xho_mol_est_bam_ven_fin_rom_sid_geo_pan_afr_dut_hin_gam_amr_cze_hun_fbf_mao_ita_jav_jpn_knd_kor_ben_glc_dyu_urd_tag_ctl_aeg_bat_cnt_arw_dgb_bul_wly_slo_alb_krd_eng_qcu_grk_svk_spa_zul_amh_fre_chh_pol_mly_swe_ewe_por_lda_sun_tha_mlt_tml_igb_ses_aze_lat_prs_uzb_tsn_vie_heb_akn_swa_swt	0.176806214489093	0.416433074498688	0.678052656439606
107	heb_fre_swa_bos_aeg_chh_gam_afr_uzb_azi_ses_bat_tsw_rus_pol_bsq_ita_amr_bem_mnd_hin_cze_dyu_spa_tsn_ukr_fin_akn_zul_hun_ctl_wly_geo_urd_swe_alb_eng_anl_amh_ben_est_ewe_tag_rom_mao_jpn_tml_kor_krd_lat_bam_mol_mly_slo_sod_ind_cnt_pan_xho_grk_owc_nor_glc_mcd_bul_qcu_dut_por_guj_dgb_tig_lit_mlt_arw_sun_svk_fbf_ger_ven_jav_tha_sid_knd_lda_igb_aze_scr_prs_tur_swt_vie_hau_moo_cic_yor	0.0440194126737759	0.103622337972532	0.917692191566175
108	mlt_bos_ven_alb_anl_heb_hau_nor_aze_azi_tsn_mly_tsw_pan_swe_bsq_cze_amr_fbf_cnt_guj_arw_yor_ctl_akn_rus_hun_bam_swa_fin_dut_chh_geo_mcd_bul_mol_por_wly_gam_svk_est_cic_ind_fre_mao_jpn_tml_kor_glc_ben_dgb_pol_bat_lit_tig_sun_mnd_hin_dyu_ger_owc_spa_ukr_krd_lat_qcu_eng_afr_ita_swt_sod_scr_amh_slo_jav_grk_zul_urd_ses_tag_tha_aeg_knd_xho_ewe_uzb_prs_rom_tur_bem_vie_sid_lda_moo_igb	-0.742848581618778	-1.78434147588061	0.0776293276046988
109	sod_eng_zul_scr_chh_anl_aeg_bos_azi_uzb_xho_ind_lda_lit_por_bsq_mol_amh_tsw_cnt_urd_nor_ses_fre_swa_cze_est_dyu_igb_fin_rus_sid_geo_ukr_rom_svk_krd_amr_owc_ita_hun_ven_bat_ben_sun_jpn_tml_kor_lat_alb_moo_swe_mly_prs_wly_jav_mnd_mcd_cic_glc_mlt_spa_arw_pol_guj_qcu_ctl_afr_hin_tsn_gam_slo_heb_bul_tag_pan_yor_grk_ewe_mao_tha_tig_knd_bam_dgb_aze_dut_ger_tur_akn_vie_hau_swt_bem_fbf	-0.476291888627245	-1.13182026326073	0.260619963391677
110	gam_krd_tsn_alb_hau_tig_wly_eng_tur_aze_ewe_sun_yor_ben_por_bsq_rus_amh_igb_cnt_scr_fre_dyu_bul_fbf_dut_hun_lda_bem_est_hin_anl_geo_pol_bos_nor_swe_sid_aeg_svk_fin_ven_mao_slo_mly_jpn_tml_kor_ita_mol_tsw_ger_jav_lit_amr_ind_mnd_pan_dgb_grk_sod_spa_arw_urd_lat_qcu_mcd_rom_glc_moo_owc_guj_chh_cze_tag_ctl_swt_ukr_xho_bat_tha_mlt_knd_zul_swa_azi_afr_prs_uzb_cic_vie_heb_ses_akn_bam	-0.196986466512679	-0.46553041121176	0.642640011587181
111	chh_scr_ven_bul_aeg_amr_sid_ger_azi_uzb_zul_ind_yor_cze_krd_bsq_spa_anl_xho_mnd_ctl_lit_tsw_fre_tsn_mol_hun_swa_cic_fin_por_sod_geo_pol_guj_swe_glc_tig_owc_lat_est_akn_tag_eng_bat_jpn_knd_kor_alb_afr_dyu_nor_mly_rus_wly_jav_cnt_grk_moo_prs_mlt_svk_ukr_ben_arw_qcu_slo_rom_dut_bem_gam_ita_hau_bos_mao_pan_igb_hin_bam_sun_tha_amh_tml_lda_fbf_aze_urd_mcd_tur_ewe_vie_heb_ses_swt_dgb	0.114050785439233	0.268911273305422	0.788593625013762
112	chh_mcd_tsn_mol_amr_wly_mlt_urd_tur_aze_ses_jav_fbf_rus_svk_bsq_prs_owc_yor_cnt_bos_afr_cic_grk_bem_cze_hun_swa_zul_fin_guj_sod_geo_alb_hin_scr_ben_tig_hau_pan_est_moo_bat_dut_ind_jpn_knd_kor_spa_ita_ven_nor_sun_por_aeg_tag_mnd_lat_swt_glc_amh_arw_fre_bul_eng_qcu_ukr_pol_ctl_bam_heb_swe_anl_slo_mly_ger_ewe_lit_akn_mao_tha_gam_tml_lda_xho_azi_krd_rom_uzb_tsw_vie_sid_igb_dgb_dyu	0.304616630515805	0.716836203431827	0.475271608514489
113	sod_eng_akn_lit_aeg_amh_wly_mol_aze_azi_bam_jav_ewe_nor_urd_bsq_glc_owc_ses_mnd_mcd_spa_lda_pol_dyu_slo_hun_igb_swa_fin_cze_chh_geo_ben_ukr_grk_alb_gam_heb_ger_est_cic_mao_rus_mly_jpn_knd_kor_fre_svk_tsw_ita_bat_krd_hau_sun_cnt_guj_ven_bos_tig_prs_pan_afr_arw_qcu_lat_ctl_swe_dgb_mlt_dut_sid_scr_ind_bul_fbf_rom_xho_tag_tha_amr_tml_moo_yor_uzb_hin_por_tur_bem_vie_anl_zul_tsn_swt	-0.344696017050598	-0.817480169517083	0.415743484585824
114	anl_eng_ewe_bos_gam_tig_amh_cze_azi_tur_lda_mao_xho_rom_glc_bsq_afr_owc_dyu_cnt_grk_scr_zul_fre_bam_ita_fin_bem_cic_hun_prs_heb_geo_pan_krd_guj_ukr_aeg_wly_pol_est_swt_mly_hin_jav_jpn_knd_kor_arw_alb_swa_ben_sun_lat_sid_tag_mnd_swe_dgb_mol_chh_bul_ger_slo_nor_qcu_dut_mcd_spa_fbf_mlt_por_hau_rus_bat_svk_akn_lit_igb_ind_tha_sod_tml_tsn_ven_aze_urd_ctl_uzb_yor_vie_amr_ses_tsw_moo	-0.496445687508948	-1.18222184990733	0.24013157527654
115	sod_por_dgb_rom_heb_hau_gam_grk_tur_aze_lda_bat_bem_pan_ctl_bsq_slo_mlt_ven_mnd_ita_krd_tsw_glc_igb_hin_hun_bam_tsn_est_cze_tig_geo_svk_afr_ger_mcd_amh_aeg_nor_fin_yor_tag_arw_mao_jpn_tml_kor_dut_scr_ewe_lit_sun_pol_amr_ind_cnt_eng_akn_lat_sid_fre_urd_alb_prs_qcu_ben_rus_mol_moo_wly_bul_anl_guj_mly_ukr_xho_swe_swa_jav_tha_chh_knd_cic_zul_azi_spa_bos_uzb_fbf_vie_owc_swt_ses_dyu	0.0918672245963925	0.216109097950063	0.829376012387139
116	mlt_ctl_yor_ita_gam_sod_amh_rus_azi_uzb_cic_tag_moo_glc_svk_bsq_por_anl_dgb_mnd_spa_bul_akn_arw_fbf_slo_est_ven_igb_fin_dut_aeg_geo_pan_swe_scr_lit_owc_sid_pol_hun_ses_mly_bos_ind_jpn_knd_kor_fre_grk_zul_hin_jav_mol_chh_bat_cnt_afr_xho_rom_heb_prs_cze_nor_ukr_qcu_urd_eng_mcd_dyu_wly_guj_amr_krd_mao_lat_tsw_alb_bem_sun_tha_hau_tml_swa_lda_aze_ger_ben_tur_bam_vie_tig_tsn_ewe_swt	-0.400359143531765	-0.949477586578572	0.344838646929461
117	owc_spa_yor_dut_amr_sid_tig_glc_uzb_tur_moo_mly_zul_lit_pan_bsq_cze_mlt_tsn_cnt_ita_ben_igb_fre_swt_rus_est_dyu_fbf_hun_hin_wly_geo_alb_mcd_svk_grk_chh_sod_lat_fin_ven_tag_guj_mao_jpn_knd_kor_mol_nor_xho_ukr_jav_rom_aeg_bat_mnd_bos_bem_arw_amh_pol_ctl_slo_krd_qcu_por_swe_bul_akn_hau_ger_heb_eng_ind_scr_cic_afr_dgb_sun_tha_gam_tml_bam_ses_azi_urd_prs_aze_swa_vie_anl_tsw_lda_ewe	0.0718849001068494	0.169208938369208	0.86599980104663
118	sid_ukr_ses_urd_heb_mlt_gam_eng_uzb_aze_xho_jav_dyu_prs_ita_bsq_guj_sod_tsw_cnt_ben_swe_bam_krd_zul_mcd_est_lda_cic_fin_bos_wly_geo_ger_pol_afr_cze_owc_anl_por_hun_moo_mly_slo_sun_jpn_tml_kor_alb_rus_swa_pan_mao_mol_amr_ind_mnd_scr_ven_lit_amh_grk_rom_arw_ctl_qcu_hin_lat_glc_fbf_hau_bul_chh_dut_bat_fre_swt_nor_igb_tag_tha_aeg_knd_bem_akn_tur_spa_svk_azi_tsn_vie_tig_yor_dgb_ewe	-0.200072259764802	-0.471893462573029	0.638108155425234
119	heb_ben_fbf_rom_amh_sod_aeg_ukr_aze_uzb_bem_mly_dyu_mcd_scr_bsq_cze_hau_igb_cnt_slo_pan_yor_ger_dgb_rus_fin_ven_xho_est_ctl_amr_geo_spa_afr_krd_lit_anl_owc_urd_hun_tsw_tag_nor_mao_jpn_tml_kor_glc_guj_cic_svk_bat_lat_tig_sun_mnd_alb_ses_pol_wly_por_hin_prs_mol_qcu_fre_dut_swe_swt_sid_bos_mlt_bul_ind_grk_ewe_eng_lda_jav_tha_gam_knd_bam_tsn_azi_arw_ita_tur_zul_vie_chh_moo_akn_swa	-0.948596231879889	-2.30544308135193	0.023365154231267
120	tig_ben_moo_svk_hau_aeg_sid_arw_aze_tur_swa_ind_zul_slo_eng_bsq_bos_amr_yor_cnt_lat_swe_cic_cze_dyu_dut_hun_fbf_akn_est_pan_anl_geo_prs_ukr_mcd_hin_owc_wly_ita_fin_bem_mly_afr_mao_jpn_knd_kor_urd_lit_ses_rus_tag_pol_chh_jav_mnd_alb_xho_bul_sod_guj_fre_por_ger_qcu_ctl_glc_scr_lda_mlt_krd_gam_spa_bat_grk_tsw_nor_swt_sun_tha_amh_tml_dgb_ven_uzb_rom_mol_azi_tsn_vie_heb_ewe_igb_bam	-0.646704992994363	-1.54692536323057	0.125277551005509
121	gam_rus_cic_nor_tig_chh_amr_bos_tur_uzb_bam_ind_tsw_fre_eng_bsq_scr_hau_akn_mnd_ger_svk_dgb_lit_ven_ctl_est_yor_ewe_fin_urd_wly_geo_prs_ukr_arw_swe_heb_sod_ben_hun_lda_mao_mol_jav_jpn_knd_kor_ita_hin_fbf_alb_tag_slo_sid_mly_cnt_guj_tsn_rom_anl_pan_dut_por_bul_qcu_mcd_lat_pol_ses_aeg_glc_mlt_spa_bat_afr_dyu_grk_xho_sun_tha_owc_tml_bem_zul_aze_cze_krd_azi_swa_vie_amh_igb_moo_swt	0.490090403755808	1.15838289049401	0.249673841069228
122	sid_ctl_swt_bul_heb_amr_wly_slo_tur_uzb_tsw_ind_bem_lit_afr_bsq_scr_gam_ses_mnd_ben_guj_yor_mcd_fbf_grk_hun_ven_ewe_fin_hin_hau_geo_nor_rus_cze_prs_sod_tig_fre_est_lda_bat_por_jav_jpn_knd_kor_ger_ita_dgb_bos_mao_eng_amh_sun_cnt_ukr_akn_glc_chh_rom_dut_swe_svk_qcu_pan_spa_alb_zul_anl_krd_owc_urd_mly_mol_dyu_pol_swa_tag_tha_aeg_tml_bam_xho_aze_arw_lat_azi_igb_vie_mlt_moo_cic_tsn	-0.533556975990334	-1.27230517834968	0.206436683056733
123	sid_pol_bam_slo_sod_gam_chh_bul_uzb_azi_yor_bat_ven_por_dut_bsq_spa_anl_tsw_mnd_guj_scr_dyu_lit_bem_alb_fin_xho_swt_est_afr_hau_geo_ukr_urd_grk_rus_amh_mlt_cze_hun_moo_sun_svk_mao_jpn_tml_kor_mol_glc_lda_lat_mly_ben_owc_ind_cnt_eng_igb_fre_amr_pan_swe_prs_nor_qcu_mcd_bos_rom_zul_tig_ger_aeg_hin_jav_krd_ses_ita_ewe_tag_tha_heb_knd_fbf_tsn_tur_ctl_arw_aze_dgb_vie_wly_akn_swa_cic	-0.104352955813811	-0.246018413934083	0.80621013441248
124	aeg_cze_lda_dut_mlt_wly_anl_krd_uzb_aze_dyu_mao_tsw_pan_afr_bsq_por_tig_swt_cnt_grk_spa_igb_scr_xho_lit_est_swa_ven_hun_ger_chh_geo_pol_mol_prs_swe_heb_hau_eng_fin_bam_mly_bos_ind_jpn_knd_kor_guj_ctl_tsn_slo_sun_ita_sid_bat_mnd_svk_ewe_fre_owc_arw_lat_ben_bul_qcu_mcd_alb_nor_ses_sod_rom_gam_glc_tag_rus_zul_hin_bem_jav_tha_amh_tml_cic_dgb_azi_urd_ukr_tur_moo_vie_amr_yor_akn_fbf	-0.785635752944139	-1.89127273584147	0.0617002974464217
125	amr_swe_bam_spa_heb_mlt_anl_prs_aze_uzb_swa_tag_ewe_por_ukr_bsq_scr_amh_swt_mnd_krd_dut_xho_lit_akn_arw_fin_ses_fbf_hun_lat_tig_geo_ctl_bos_cze_pol_wly_aeg_eng_est_tsn_sun_glc_mly_jpn_tml_kor_bul_hin_lda_pan_ind_grk_sod_mao_cnt_urd_igb_rom_sid_mcd_svk_fre_alb_qcu_slo_guj_ben_dgb_gam_rus_hau_ger_bat_mol_tsw_nor_zul_jav_tha_owc_knd_dyu_moo_tur_afr_ita_azi_yor_vie_chh_bem_cic_ven	-0.651262788385782	-1.56028938697415	0.122088149344587
126	sid_arw_bam_dut_gam_tig_wly_eng_uzb_tur_swa_sun_akn_grk_urd_bsq_fre_chh_igb_cnt_ger_prs_ven_mol_xho_afr_hun_tsn_bem_est_swe_aeg_geo_hin_cze_mcd_por_anl_hau_pol_fin_zul_tag_bos_ind_jpn_tml_kor_lit_spa_cic_glc_jav_rus_owc_mao_mnd_ita_fbf_ukr_sod_lat_pan_alb_ben_qcu_svk_ctl_rom_moo_amh_bul_mlt_nor_bat_guj_tsw_scr_ses_mly_tha_amr_knd_ewe_lda_aze_slo_krd_azi_dyu_vie_heb_dgb_yor_swt	-0.598112355772897	-1.42909171921951	0.156328256205627
127	wly_ctl_tsn_lit_gam_amr_heb_urd_tur_aze_bem_mly_dgb_rom_swe_bsq_fre_anl_ewe_cnt_eng_bul_cic_pan_ven_scr_est_ses_swa_fin_rus_sid_geo_pol_mol_ger_alb_amh_owc_nor_hun_yor_mao_lat_tag_jpn_tml_kor_spa_ukr_akn_krd_jav_bos_aeg_bat_mnd_slo_igb_dut_sod_por_hin_ben_arw_qcu_guj_cze_svk_fbf_tig_afr_mlt_mcd_sun_grk_bam_prs_lda_ind_tha_chh_knd_moo_xho_azi_glc_ita_uzb_tsw_vie_hau_zul_swt_dyu	0.504764869733004	1.19109405763122	0.236647752295308
128	gam_guj_dyu_grk_hau_mlt_aeg_cze_azi_uzb_moo_mao_bem_ger_prs_bsq_pan_owc_lda_mnd_krd_bul_swa_rus_tsn_slo_fin_cic_ewe_est_bos_sid_geo_ita_alb_nor_por_amh_anl_dut_hun_swt_mly_fre_bat_jpn_tml_kor_afr_hin_zul_svk_jav_eng_tig_tag_cnt_ctl_xho_pol_sod_mcd_ben_spa_glc_qcu_mol_arw_scr_akn_heb_ukr_chh_urd_ind_swe_dgb_rom_igb_sun_tha_wly_knd_bam_tsw_aze_lat_lit_tur_ven_vie_amr_ses_yor_fbf	-0.209814577818504	-0.495536988854852	0.621390048453317
129	amh_hin_ven_ben_amr_aeg_heb_bos_aze_tur_zul_mly_tsn_krd_nor_bsq_swe_chh_bam_mnd_ukr_grk_yor_scr_igb_svk_est_cic_dgb_hun_glc_tig_geo_ctl_lat_dut_guj_mlt_wly_afr_fin_swa_bat_arw_ind_jpn_tml_kor_alb_pol_ses_fre_sun_urd_owc_jav_cnt_mol_fbf_pan_hau_mcd_rom_rus_cze_qcu_prs_ger_eng_swt_sod_bul_gam_spa_mao_ita_ewe_lit_dyu_tag_tha_anl_knd_bem_tsw_uzb_por_slo_azi_moo_vie_sid_xho_lda_akn	-0.525639101117315	-1.2508486356331	0.214127461497038
130	gam_lit_swa_por_owc_tig_anl_bos_aze_azi_dgb_mao_tsn_alb_mcd_bsq_slo_wly_zul_mnd_ger_nor_cic_bul_fbf_dut_est_swt_ewe_fin_ctl_mlt_geo_lat_pan_svk_hin_chh_sod_grk_hun_ses_bat_ita_jav_jpn_tml_kor_rom_cze_igb_spa_tag_rus_aeg_sun_cnt_pol_bem_scr_amh_arw_ukr_krd_swe_qcu_fre_afr_ben_yor_heb_urd_hau_guj_mly_glc_ven_eng_lda_ind_tha_amr_knd_bam_dyu_tur_mol_prs_uzb_akn_vie_sid_moo_tsw_xho	0.444640776888808	1.04948672242831	0.296673796530559
131	sod_arw_dyu_hin_aeg_sid_mlt_fre_uzb_azi_tsw_mao_akn_ukr_lit_bsq_spa_amh_yor_mnd_rus_rom_lda_cze_bam_urd_hun_tsn_cic_fin_krd_tig_geo_ben_bos_por_alb_chh_wly_ctl_est_swt_jav_ger_mly_jpn_knd_kor_scr_bul_ses_mcd_bat_prs_amr_sun_cnt_grk_zul_svk_owc_nor_glc_lat_guj_qcu_afr_pan_pol_ven_heb_mol_gam_dut_ind_eng_swa_swe_bem_tag_tha_hau_tml_moo_ewe_tur_slo_ita_aze_igb_vie_anl_dgb_fbf_xho	-0.0696799987228986	-0.164318803118909	0.869836786424362
132	mlt_lat_cic_ger_amr_owc_heb_prs_tur_uzb_ses_jav_igb_pol_por_bsq_slo_wly_dyu_mnd_ita_swe_swa_svk_yor_guj_hun_dgb_fbf_est_eng_tig_geo_mol_grk_scr_lit_sid_anl_urd_fin_bam_tag_krd_mly_jpn_knd_kor_hin_mcd_akn_ukr_bat_alb_chh_mao_cnt_cze_ewe_bul_gam_arw_nor_spa_ctl_qcu_fre_ben_rom_zul_aeg_afr_hau_bos_sun_pan_moo_rus_tsn_ind_tha_amh_tml_xho_ven_aze_dut_glc_azi_bem_vie_sod_tsw_lda_swt	0.104355818358722	0.245561432926157	0.806562842624521
133	heb_svk_bem_pan_aeg_chh_gam_rus_uzb_tur_swa_sun_akn_ita_guj_bsq_slo_sid_tsw_mnd_prs_bos_cic_rom_bam_cze_est_fbf_swt_hun_mol_amr_geo_ger_mcd_glc_alb_sod_anl_bul_fin_dyu_mly_arw_bat_jpn_knd_kor_spa_urd_tsn_pol_mao_swe_tig_ind_cnt_lat_yor_ben_mlt_grk_lit_dut_scr_qcu_fre_ctl_eng_igb_hau_por_amh_krd_tag_afr_ewe_hin_ven_jav_tha_owc_tml_lda_zul_azi_nor_ukr_aze_dgb_vie_wly_moo_xho_ses	-0.237780549195793	-0.562366959170478	0.575219063520324
134	sid_fre_moo_lit_chh_aeg_gam_pan_uzb_tur_fbf_ind_xho_svk_hin_bsq_ctl_hau_igb_mnd_cze_glc_cic_guj_akn_ger_hun_dyu_bem_est_lat_anl_geo_nor_prs_pol_rom_amr_heb_arw_fin_swt_mao_spa_bat_jpn_knd_kor_scr_bos_dgb_ben_tag_afr_wly_mly_cnt_swe_zul_grk_owc_alb_por_ukr_mol_qcu_ita_mcd_slo_ewe_sod_bul_mlt_urd_sun_dut_ses_rus_swa_jav_tha_tig_tml_lda_yor_aze_eng_krd_azi_bam_vie_amh_tsn_tsw_ven	-0.592460964985391	-1.41586755429431	0.160154703771381
135	sid_svk_moo_prs_gam_anl_amh_afr_aze_tur_tsn_ind_swa_krd_por_bsq_ita_aeg_xho_cnt_fre_ger_yor_bul_bem_pol_est_fbf_dgb_fin_nor_hau_geo_scr_arw_cze_lat_heb_amr_urd_hun_ses_bat_rom_sun_jpn_tml_kor_dut_guj_swt_grk_mly_ben_mlt_mao_mnd_bos_dyu_alb_tig_mcd_hin_pan_glc_qcu_spa_slo_eng_igb_sod_ctl_owc_ukr_tag_rus_akn_lit_lda_jav_tha_chh_knd_cic_ven_uzb_swe_mol_azi_bam_vie_wly_zul_ewe_tsw	-0.729833168363096	-1.75403831007361	0.0827181404531502
136	sod_pan_bem_eng_tig_chh_amh_svk_azi_tur_swa_sun_zul_bul_slo_bsq_krd_amr_moo_cnt_mcd_mol_swt_ukr_lda_dut_est_igb_ven_hun_rus_wly_geo_ben_rom_prs_afr_gam_mlt_alb_fin_tsw_bat_urd_mly_jpn_tml_kor_guj_por_fbf_lit_mao_pol_hau_tag_mnd_nor_akn_bos_owc_ctl_hin_swe_scr_qcu_ita_grk_ger_cic_sid_arw_heb_glc_jav_lat_ewe_spa_ses_ind_tha_anl_knd_dgb_yor_uzb_fre_cze_aze_xho_vie_aeg_tsn_bam_dyu	-0.631870062666208	-1.50776915851448	0.135003243249693
137	owc_prs_cic_rus_aeg_amr_tig_krd_aze_tur_lda_mly_igb_cze_ctl_bsq_dut_mlt_ses_cnt_hin_arw_swt_fre_xho_mol_est_dgb_yor_fin_bos_hau_geo_lit_ukr_por_pan_sid_heb_alb_hun_fbf_ind_rom_mao_jpn_tml_kor_urd_lat_bem_nor_jav_bul_sod_tag_mnd_ger_tsw_glc_gam_guj_pol_swe_grk_qcu_svk_eng_ita_dyu_chh_scr_wly_spa_bat_ben_moo_slo_bam_sun_tha_amh_knd_swa_akn_uzb_mcd_afr_azi_zul_vie_anl_ewe_ven_tsn	-0.541449012205948	-1.29046742964355	0.200087589998206
138	chh_pan_moo_svk_amr_gam_amh_afr_tur_azi_cic_tag_bam_rom_rus_bsq_ben_owc_ses_mnd_ctl_bos_dgb_cze_yor_krd_hun_swa_akn_est_hin_anl_geo_grk_eng_scr_nor_mlt_sid_ita_fin_zul_ind_mcd_bat_jpn_tml_kor_ger_ukr_igb_swe_jav_bul_aeg_sun_cnt_spa_lda_arw_wly_guj_lit_dut_pol_qcu_por_slo_alb_ewe_tig_lat_hau_mol_mly_prs_tsn_glc_ven_mao_tha_heb_knd_dyu_fbf_uzb_urd_fre_aze_xho_vie_sod_tsw_swt_bem	0.0101630024555821	0.0239462352347853	0.980946800279211
139	amr_alb_bem_ukr_owc_sod_amh_pan_uzb_aze_akn_jav_cic_rus_ctl_bsq_lat_anl_zul_cnt_arw_scr_ewe_por_lda_krd_hun_yor_fbf_fin_bul_sid_geo_fre_grk_slo_pol_wly_tig_ger_est_dgb_sun_eng_bat_jpn_tml_kor_svk_rom_ses_swe_mao_bos_heb_tag_mnd_prs_tsn_guj_mlt_ben_lit_cze_nor_qcu_urd_hin_ita_bam_hau_afr_gam_mol_ind_mcd_xho_glc_igb_mly_tha_chh_knd_tsw_swt_azi_spa_dut_tur_moo_vie_aeg_ven_dyu_swa	-1.15212409898305	-2.84446926606012	0.00547060611184996
140	hau_svk_bam_spa_gam_aeg_amr_pol_tur_aze_yor_sun_zul_ctl_cze_bsq_ukr_amh_dgb_cnt_glc_lat_ses_rus_akn_prs_fin_swa_swt_est_afr_mlt_geo_bul_arw_urd_ben_wly_anl_por_hun_bem_mao_bos_jav_jpn_knd_kor_alb_swe_dyu_rom_tag_eng_tig_ind_mnd_grk_tsn_krd_sod_ita_nor_scr_mol_qcu_dut_hin_slo_fbf_chh_ger_owc_lit_mly_mcd_xho_pan_tsw_bat_tha_sid_tml_igb_lda_azi_guj_fre_uzb_ewe_vie_heb_cic_moo_ven	-0.471564733198878	-1.11994113130325	0.265622841241638
141	amr_bos_igb_pan_wly_owc_chh_hin_azi_tur_xho_bat_akn_ctl_guj_bsq_spa_amh_bem_mnd_bul_pol_swa_rus_dgb_por_fin_zul_cic_hun_lit_sid_geo_scr_slo_urd_dut_tig_aeg_cze_est_swt_ind_afr_mly_jpn_knd_kor_swe_nor_dyu_rom_mao_lat_mlt_tag_cnt_ben_fbf_arw_gam_svk_ger_alb_mol_qcu_glc_ukr_grk_ewe_hau_prs_sod_eng_jav_fre_ses_krd_moo_sun_tha_heb_tml_tsw_tsn_uzb_ita_mcd_aze_bam_vie_anl_yor_lda_ven	-0.25166319250339	-0.594354035330887	0.553718507858507
142	sod_ctl_bem_lat_chh_amh_wly_dut_tur_azi_moo_mao_swt_bos_alb_bsq_glc_mlt_fbf_mnd_urd_fre_swa_pan_ven_afr_hun_zul_dgb_est_pol_aeg_geo_swe_arw_ita_spa_sid_owc_nor_fin_dyu_sun_hin_mly_jpn_tml_kor_scr_bul_bam_por_ind_svk_amr_bat_cnt_cze_tsw_rom_gam_krd_ben_prs_guj_qcu_eng_grk_mcd_lda_hau_rus_anl_ger_jav_ukr_tsn_lit_ses_tag_tha_heb_knd_igb_cic_uzb_slo_mol_aze_ewe_vie_tig_xho_akn_yor	-0.162475151750204	-0.383178247585068	0.702462080724416
143	mlt_ger_dgb_arw_sid_wly_amh_spa_tur_uzb_tsn_sun_swt_ita_hin_bsq_afr_gam_ses_mnd_mcd_urd_moo_dut_ewe_ctl_hun_akn_igb_est_alb_owc_geo_svk_por_cze_pan_tig_hau_nor_fin_swa_tag_fre_mao_jpn_tml_kor_grk_ben_zul_glc_jav_mol_aeg_ind_cnt_bul_lda_bos_heb_rus_rom_swe_eng_qcu_krd_guj_lat_ven_sod_ukr_amr_prs_mly_scr_tsw_pol_bem_bat_tha_chh_knd_bam_xho_azi_slo_lit_aze_yor_vie_anl_cic_dyu_fbf	0.495918573237636	1.16967293482084	0.245121602918315
144	wly_glc_swt_afr_gam_heb_sid_krd_tur_uzb_lda_jav_cic_por_ctl_bsq_urd_anl_bam_cnt_pol_ukr_igb_hin_swa_rom_fin_moo_dgb_hun_slo_amr_geo_nor_grk_guj_scr_amh_chh_mol_est_ses_sun_arw_mly_jpn_knd_kor_pan_lat_ewe_cze_bat_alb_owc_ind_mnd_ger_tsn_dut_hau_ita_bos_lit_mcd_qcu_svk_rus_bul_dyu_aeg_eng_sod_ben_mao_prs_ven_spa_fbf_tag_tha_tig_tml_akn_bem_aze_fre_swe_azi_tsw_vie_mlt_xho_zul_yor	-0.444713373813032	-1.05650074301191	0.29347624027272
145	tig_swe_igb_mcd_hau_heb_owc_ctl_tur_uzb_tsw_ind_akn_ger_glc_bsq_por_mlt_dyu_mnd_krd_dut_bem_bos_tsn_hin_est_fbf_ewe_hun_slo_amr_geo_mol_ben_spa_guj_chh_sod_pan_fin_swt_jav_lit_sun_jpn_knd_kor_prs_rus_ses_rom_mao_ukr_wly_bat_cnt_lat_swa_svk_anl_pol_bul_cze_grk_qcu_scr_eng_arw_moo_amh_fre_gam_urd_tag_ita_cic_alb_yor_mly_tha_aeg_tml_dgb_xho_aze_afr_nor_azi_bam_vie_sid_zul_lda_ven	-0.773746197395254	-1.86198632396618	0.065762801890916
146	gam_hin_yor_eng_sid_aeg_hau_ctl_azi_uzb_xho_sun_ses_krd_mol_bsq_fre_amr_dgb_cnt_nor_pan_tsn_slo_lda_scr_hun_tsw_dyu_est_guj_mlt_geo_urd_ger_alb_prs_sod_wly_rom_fin_bem_mly_grk_bat_jpn_knd_kor_spa_lat_akn_rus_tag_bos_chh_jav_mnd_arw_ewe_por_amh_swe_dut_ita_ben_qcu_lit_bul_mcd_moo_heb_cze_owc_svk_ind_ukr_bam_pol_cic_mao_tha_anl_tml_ven_swa_tur_afr_glc_aze_swt_vie_tig_zul_fbf_igb	-0.798395087350615	-1.92355335237963	0.0574691254006569
147	amr_lat_bem_ger_wly_aeg_amh_ita_azi_uzb_tsn_tag_moo_arw_guj_bsq_mcd_tig_yor_cnt_ukr_cze_bam_bos_tsw_spa_est_zul_dyu_hun_krd_chh_geo_por_pan_hin_scr_gam_hau_eng_fin_akn_sun_slo_mao_jpn_tml_kor_fre_mol_xho_grk_ind_ben_owc_mly_mnd_bul_dgb_urd_heb_prs_glc_ctl_swe_qcu_pol_rom_nor_ewe_anl_afr_sid_alb_jav_rus_swt_dut_ses_bat_tha_sod_knd_ven_cic_tur_svk_lit_aze_lda_vie_mlt_igb_swa_fbf	0.243969442141609	0.574579948105944	0.566962726451686
148	gam_pan_tsw_ben_owc_hau_amh_ita_tur_uzb_ewe_ind_bem_lat_ctl_bsq_prs_sid_zul_mnd_krd_swe_ven_por_dyu_guj_est_swa_moo_hun_bos_amr_geo_urd_cze_scr_fre_aeg_wly_svk_fin_fbf_jav_hin_bat_jpn_tml_kor_afr_arw_xho_glc_tag_dut_chh_sun_cnt_ukr_akn_slo_anl_rus_grk_ger_rom_qcu_pol_lit_alb_lda_sod_nor_mlt_mol_mao_spa_bam_bul_dgb_mly_tha_heb_knd_igb_ses_azi_eng_mcd_aze_swt_vie_tig_yor_tsn_cic	-0.590558178243026	-1.40994486474936	0.16189160658766
149	mlt_svk_yor_arw_anl_amr_sod_ctl_aze_uzb_swt_ind_moo_nor_slo_bsq_mol_gam_swa_mnd_pol_ukr_dgb_afr_ses_urd_fin_lda_bem_est_fre_sid_geo_lat_ger_prs_eng_wly_hau_bos_hun_ven_mao_krd_tag_jpn_knd_kor_ben_grk_zul_dut_sun_spa_aeg_jav_cnt_pan_igb_rus_tig_mcd_guj_scr_hin_qcu_lit_bul_cze_dyu_chh_glc_heb_alb_bat_swe_tsw_ita_bam_mly_tha_amh_tml_cic_akn_tur_rom_por_azi_xho_vie_owc_fbf_ewe_tsn	0.425118771110217	1.0016369812855	0.319118018901872
150	anl_prs_akn_eng_sod_aeg_tig_lat_uzb_tur_cic_mly_moo_swe_mcd_bsq_lit_owc_ven_mnd_grk_hin_bem_scr_xho_bul_fin_igb_zul_hun_ukr_amh_geo_ita_ben_mol_glc_wly_gam_nor_est_yor_bat_bos_jav_jpn_tml_kor_krd_rus_bam_alb_mao_svk_sid_sun_cnt_dut_dgb_pan_chh_por_spa_cze_guj_qcu_urd_rom_ctl_ewe_heb_arw_hau_slo_ind_pol_tsn_afr_swt_tag_tha_mlt_knd_dyu_tsw_aze_ger_fre_azi_ses_vie_amr_swa_lda_fbf	-0.557872658441511	-1.32989741624492	0.186804578849377
151	hau_lat_igb_ctl_tig_aeg_amh_scr_tur_azi_xho_ind_dgb_prs_ben_bsq_alb_sid_zul_mnd_rus_grk_cic_por_ewe_pol_hun_ses_bam_fin_pan_sod_geo_dut_rom_spa_nor_gam_anl_mol_est_ven_mao_hin_mly_jpn_tml_kor_mcd_bos_bem_krd_tag_svk_heb_sun_cnt_fre_swt_lit_chh_eng_ger_afr_ita_qcu_glc_guj_arw_dyu_amr_urd_owc_slo_jav_ukr_moo_swe_tsn_bat_tha_wly_knd_lda_yor_uzb_bul_cze_aze_akn_vie_mlt_swa_tsw_fbf	0.00494255697581801	0.0116345788647724	0.990742080709907
152	gam_pol_zul_alb_amr_sid_anl_cze_azi_tur_bem_bat_fbf_bul_ukr_bsq_scr_mlt_bam_cnt_spa_rom_tsn_swe_ven_ger_hun_yor_lda_fin_grk_heb_geo_krd_urd_bos_afr_wly_aeg_fre_est_dyu_mly_rus_jav_jpn_knd_kor_ben_prs_xho_mol_ind_ita_sod_sun_mnd_svk_akn_ctl_chh_glc_nor_slo_pan_qcu_dut_por_mcd_igb_tig_arw_owc_lat_tag_guj_swa_lit_ses_mao_tha_hau_tml_cic_ewe_uzb_eng_hin_aze_moo_vie_amh_dgb_tsw_swt	-0.447662261944255	-1.06396350793038	0.290099998819628
153	sid_guj_tsw_arw_anl_mlt_owc_fre_uzb_aze_xho_bat_swa_pan_swe_bsq_bos_chh_swt_mnd_grk_afr_akn_spa_tsn_ben_est_bam_dyu_fin_prs_hau_geo_scr_por_ita_pol_amr_heb_lit_hun_moo_tag_svk_mao_jpn_knd_kor_bul_ger_cic_urd_jav_glc_amh_sun_cnt_cze_lda_alb_sod_mcd_rus_eng_dut_qcu_mol_rom_ctl_igb_gam_krd_aeg_slo_mly_nor_ses_hin_bem_ind_tha_tig_tml_zul_fbf_tur_lat_ukr_azi_ewe_vie_wly_ven_dgb_yor	0.0641369916895496	0.15109408649451	0.880228754476156
154	aeg_ita_dgb_eng_owc_amh_heb_slo_uzb_aze_swa_mao_fbf_por_bul_bsq_fre_wly_lda_cnt_hin_pan_akn_dut_tsw_mcd_fin_bem_tsn_est_grk_amr_geo_ukr_lat_alb_glc_sod_sid_ger_hun_ewe_tag_pol_bat_jpn_knd_kor_spa_afr_ven_lit_ind_ben_mlt_sun_mnd_cze_moo_prs_tig_scr_ctl_rus_mol_qcu_rom_bos_urd_zul_hau_svk_anl_nor_mly_guj_cic_swe_ses_jav_tha_gam_tml_swt_yor_azi_arw_krd_tur_xho_vie_chh_dyu_igb_bam	0.495240833919572	1.16760972903213	0.24594905549162
155	sod_lat_moo_hin_hau_sid_amr_swe_uzb_tur_tsn_ind_xho_guj_dut_bsq_rom_anl_yor_cnt_nor_mcd_swa_eng_swt_scr_est_tsw_ses_hun_urd_chh_geo_ctl_svk_lit_ger_aeg_amh_alb_fin_lda_mly_glc_mao_jpn_knd_kor_arw_afr_fbf_grk_bat_spa_gam_sun_mnd_prs_dyu_ita_owc_por_bul_cze_mol_qcu_krd_rus_ukr_ven_tig_slo_mlt_fre_jav_pan_bam_ben_dgb_tag_tha_heb_tml_zul_akn_aze_pol_bos_azi_igb_vie_wly_bem_cic_ewe	-1.04871287795826	-2.56171773962102	0.0120234723902133
156	heb_bos_zul_mcd_amh_aeg_wly_urd_azi_aze_ven_tag_akn_ger_alb_bsq_eng_gam_swa_mnd_spa_ben_fbf_dut_swt_pol_fin_igb_bam_hun_slo_mlt_geo_scr_bul_ukr_cze_tig_chh_ctl_est_yor_jav_lat_mao_jpn_knd_kor_rus_afr_dyu_krd_ind_guj_hau_sun_cnt_por_bem_svk_anl_prs_ita_mol_rom_qcu_glc_grk_fre_xho_owc_nor_sid_pan_mly_lit_dgb_swe_tsw_bat_tha_amr_tml_lda_tsn_uzb_hin_arw_tur_ses_vie_sod_cic_moo_ewe	0.105350058401971	0.247933363006787	0.804732570052135
157	tig_rom_yor_scr_amr_mlt_amh_ita_azi_aze_tsw_bat_swt_bul_por_bsq_alb_owc_akn_mnd_spa_guj_ven_afr_swa_prs_hun_zul_igb_fin_ctl_gam_geo_lit_bos_svk_ger_heb_aeg_nor_est_bem_jav_glc_mao_jpn_tml_kor_slo_hin_xho_rus_sun_urd_sid_mly_cnt_krd_lda_lat_chh_pan_ben_grk_eng_qcu_swe_pol_mol_ewe_anl_arw_sod_dut_ind_mcd_tsn_cze_bam_tag_tha_wly_knd_moo_dgb_uzb_ukr_fre_tur_dyu_vie_hau_ses_fbf_cic	0.0187416166407078	0.0441264333632761	0.964898229952969
158	aeg_ita_bem_scr_sid_wly_anl_por_tur_azi_tsn_sun_ewe_mcd_rus_bsq_grk_amr_zul_mnd_cze_lit_moo_pol_swt_spa_fin_dyu_dgb_est_lat_heb_geo_rom_afr_nor_hin_owc_mlt_ben_hun_cic_bat_arw_ind_jpn_tml_kor_fre_pan_xho_ger_mly_ctl_amh_jav_cnt_bul_lda_bos_chh_prs_dut_guj_svk_qcu_urd_swe_ukr_akn_tig_krd_hau_alb_tag_eng_ses_slo_yor_mao_tha_gam_knd_ven_bam_uzb_glc_mol_aze_tsw_vie_sod_swa_fbf_igb	-0.690714802789383	-1.65836732749701	0.10061261448399
159	heb_svk_yor_grk_amh_owc_anl_ben_tur_aze_fbf_mao_ven_fre_ita_bsq_ctl_wly_akn_cnt_rom_pan_igb_ukr_swa_slo_hun_swt_xho_est_mcd_sod_geo_hin_spa_urd_prs_amr_mlt_bul_fin_lda_sun_cze_jav_jpn_tml_kor_glc_swe_zul_rus_ind_por_aeg_mly_mnd_dut_cic_afr_chh_nor_bos_eng_alb_qcu_lat_krd_mol_tsw_gam_ger_hau_lit_tag_pol_moo_arw_ses_bat_tha_sid_knd_bem_dgb_azi_guj_scr_uzb_tsn_vie_tig_ewe_bam_dyu	-0.218967484103514	-0.517179408693849	0.606258803451473
160	gam_krd_fbf_rus_mlt_anl_chh_pan_tur_azi_dyu_mao_moo_dut_mcd_bsq_lit_owc_lda_cnt_glc_grk_tsn_ukr_cic_lat_est_zul_akn_fin_ger_heb_geo_prs_alb_ita_afr_amh_sid_ben_hun_ven_jav_arw_tag_jpn_knd_kor_pol_nor_swt_bos_mly_hin_aeg_sun_mnd_mol_yor_slo_sod_fre_cze_scr_urd_qcu_spa_rom_por_ewe_tig_swe_wly_eng_ind_guj_bam_ctl_igb_bat_tha_amr_tml_swa_ses_uzb_bul_svk_aze_dgb_vie_hau_xho_tsw_bem	-0.156002272246683	-0.367999245679952	0.713710047752548
161	mlt_mcd_ven_ctl_wly_amr_owc_krd_aze_azi_yor_jav_ses_swe_guj_bsq_grk_tig_igb_mnd_prs_glc_bem_lit_xho_hin_fin_dyu_cic_hun_scr_heb_geo_ger_pan_mol_fre_chh_amh_ben_est_zul_ind_pol_mly_jpn_knd_kor_dut_afr_fbf_spa_tag_bos_sod_sun_cnt_eng_tsn_svk_gam_rom_ita_arw_urd_qcu_cze_por_ukr_bam_aeg_lat_anl_nor_bat_rus_moo_slo_swt_mao_tha_sid_tml_ewe_tsw_uzb_alb_bul_tur_dgb_vie_hau_swa_akn_lda	-0.208199788114372	-0.491864200739402	0.623974340882679
162	hau_svk_fbf_spa_tig_gam_amr_eng_azi_aze_bem_tag_igb_scr_dut_bsq_glc_sod_cic_cnt_ita_pan_tsw_nor_zul_ger_est_ses_ewe_fin_arw_chh_geo_bul_krd_alb_rus_wly_anl_lit_hun_lda_jav_mcd_sun_jpn_tml_kor_guj_hin_yor_urd_ind_cze_mlt_bat_mnd_lat_xho_ctl_sid_prs_grk_ben_bos_qcu_rom_mol_pol_tsn_aeg_afr_owc_swe_mly_slo_swa_ukr_akn_mao_tha_heb_knd_bam_dyu_tur_fre_por_uzb_moo_vie_amh_dgb_swt_ven	-0.123100420240721	-0.290142209652099	0.772353397152917
163	mlt_rom_dyu_grk_aeg_amr_gam_spa_uzb_aze_swt_bat_swa_bos_rus_bsq_pol_owc_cic_cnt_svk_cze_ewe_lit_dgb_ita_hun_fbf_lda_fin_mcd_amh_geo_mol_alb_por_bul_heb_sid_fre_est_bam_tag_glc_ind_jpn_tml_kor_ben_swe_ven_eng_mly_afr_sod_jav_mnd_ctl_xho_krd_tig_ukr_nor_ger_slo_qcu_pan_guj_arw_yor_wly_lat_chh_urd_mao_hin_bem_scr_tsw_sun_tha_anl_knd_zul_igb_tur_prs_dut_azi_akn_vie_hau_moo_ses_tsn	0.123637480670624	0.290932526850562	0.771750760514988
164	mlt_alb_tsw_lit_tig_amr_chh_guj_aze_tur_moo_mao_xho_grk_rom_bsq_hin_aeg_dyu_cnt_svk_swe_yor_cze_ses_slo_hun_zul_ewe_est_mcd_anl_geo_afr_ger_ben_bul_sod_amh_dut_fin_dgb_mly_rus_ind_jpn_knd_kor_urd_lat_akn_mol_bat_fre_sid_tag_mnd_ita_fbf_ukr_hau_eng_pan_nor_krd_qcu_bos_spa_pol_cic_wly_arw_gam_glc_jav_ctl_lda_por_ven_sun_tha_heb_tml_tsn_bem_uzb_prs_scr_azi_swt_vie_owc_bam_igb_swa	-0.594476337911019	-1.41983015484507	0.159000638465893
165	anl_bul_fbf_alb_amr_mlt_amh_ctl_aze_tur_lda_ind_ven_mcd_grk_bsq_dut_hau_tsn_mnd_bos_swe_zul_mol_dyu_fre_fin_moo_dgb_est_ben_sod_geo_arw_rus_hin_pol_owc_tig_cze_hun_xho_bat_ukr_mly_jpn_knd_kor_lit_nor_akn_slo_sun_ita_aeg_mao_cnt_spa_ses_scr_wly_prs_afr_krd_rom_qcu_guj_ger_lat_tsw_chh_eng_gam_svk_tag_por_yor_glc_cic_jav_tha_sid_tml_bem_swt_azi_urd_pan_uzb_swa_vie_heb_ewe_igb_bam	-0.370266136168979	-0.877882873915414	0.382269630474475
166	amh_ukr_igb_scr_hau_aeg_sod_ita_azi_uzb_moo_tag_dyu_mol_hin_bsq_bos_heb_ses_cnt_swe_ctl_fbf_pol_xho_fre_fin_akn_swt_est_prs_owc_geo_rom_urd_mcd_afr_chh_gam_dut_hun_bam_mly_ben_jav_jpn_knd_kor_cze_pan_ven_ger_ind_alb_amr_sun_mnd_lit_yor_glc_sid_krd_rus_arw_bul_qcu_eng_nor_guj_tsw_anl_grk_mlt_lat_mao_slo_zul_svk_swa_bat_tha_wly_tml_tsn_ewe_aze_por_spa_tur_bem_vie_tig_lda_dgb_cic	0.289112681993651	0.681249265629741	0.497406644963987
167	owc_ben_ses_slo_heb_tig_hau_guj_tur_aze_zul_ind_cic_ctl_afr_bsq_krd_chh_lda_mnd_pol_lit_bem_arw_bam_prs_hun_akn_igb_fin_swe_gam_geo_bos_grk_dut_alb_sid_mlt_mcd_est_swa_mly_scr_tag_jpn_tml_kor_bul_glc_dyu_svk_bat_urd_anl_jav_cnt_hin_tsn_ger_wly_eng_fre_rom_mol_qcu_ukr_por_lat_moo_aeg_nor_amr_spa_sun_pan_xho_rus_swt_mao_tha_amh_knd_ven_fbf_azi_ita_cze_uzb_yor_vie_sod_dgb_ewe_tsw	0.506557530245407	1.19439063126339	0.235362593535879
168	chh_prs_akn_nor_anl_gam_tig_alb_azi_tur_swt_sun_dgb_rom_arw_bsq_ger_sid_lda_cnt_ben_rus_tsn_lat_zul_ita_est_bem_cic_hun_lit_hau_geo_slo_bul_krd_por_mlt_wly_afr_fin_ses_bat_pan_ind_jpn_tml_kor_urd_mcd_ewe_scr_mly_glc_amh_jav_mnd_svk_ven_grk_amr_ctl_fre_mol_guj_qcu_bos_hin_spa_dyu_aeg_eng_heb_swe_tag_pol_yor_dut_fbf_mao_tha_owc_knd_tsw_moo_aze_cze_ukr_uzb_xho_vie_sod_bam_igb_swa	1.18576071060535	2.8718115279892	0.00505453576184032
169	mlt_lat_dgb_mol_anl_hau_tig_bul_azi_aze_bem_bat_bam_slo_ukr_bsq_ger_owc_lda_mnd_nor_spa_tsw_ben_akn_cze_fin_dyu_ewe_est_glc_amr_geo_bos_pan_ita_rom_sod_wly_pol_hun_igb_mao_prs_ind_jpn_knd_kor_scr_grk_ses_afr_sun_por_chh_jav_cnt_swe_xho_ctl_sid_hin_eng_fre_lit_qcu_alb_urd_mcd_cic_heb_arw_amh_krd_tag_rus_swt_svk_yor_mly_tha_aeg_tml_fbf_zul_tur_dut_guj_uzb_moo_vie_gam_swa_ven_tsn	-0.598840713942394	-1.42891243667124	0.156379656725016
170	owc_ukr_akn_guj_mlt_amh_amr_bul_aze_azi_xho_ind_zul_grk_ben_bsq_pan_hau_ses_cnt_dut_slo_ven_urd_swa_krd_fin_cic_moo_est_por_aeg_geo_rus_svk_eng_cze_sod_wly_bos_hun_bem_jav_alb_sun_jpn_tml_kor_ita_prs_dgb_swe_mly_scr_anl_tag_mnd_hin_bam_mcd_sid_fre_ctl_lat_glc_qcu_lit_arw_afr_yor_gam_rom_chh_pol_bat_spa_tsn_ger_lda_mao_tha_heb_knd_swt_ewe_uzb_nor_mol_tur_dyu_vie_tig_igb_tsw_fbf	-0.0879827771166167	-0.207348714863014	0.836190882175254
171	gam_rom_zul_lit_hau_chh_anl_nor_tur_azi_swa_tag_dgb_hin_bul_bsq_fre_sid_xho_mnd_ctl_mcd_tsw_ben_dyu_pan_est_cic_bem_fin_bos_aeg_geo_por_cze_guj_krd_owc_heb_mol_hun_bam_mao_glc_sun_jpn_knd_kor_svk_dut_ses_urd_mly_arw_wly_jav_cnt_swe_ewe_lat_tig_ukr_pol_rus_alb_qcu_ita_grk_eng_tsn_amh_ger_mlt_prs_bat_slo_ven_spa_yor_ind_tha_amr_tml_igb_akn_aze_afr_scr_uzb_fbf_vie_sod_swt_lda_moo	-0.691575582777473	-1.65796525878987	0.100693963442432
172	heb_grk_dyu_fre_owc_sid_amh_arw_tur_uzb_akn_ind_cic_krd_cze_bsq_guj_wly_ven_cnt_por_ctl_swa_bos_dgb_mcd_fin_bem_bam_hun_urd_gam_geo_spa_glc_bul_ukr_amr_chh_lat_est_ewe_jav_prs_bat_jpn_tml_kor_svk_swe_fbf_pol_mao_pan_anl_mly_mnd_afr_swt_ger_hau_dut_ben_hin_rom_qcu_nor_rus_alb_tsn_sod_mol_aeg_slo_sun_scr_tsw_ita_yor_tag_tha_mlt_knd_zul_xho_azi_eng_lit_aze_igb_vie_tig_moo_ses_lda	-0.177783982362825	-0.420090372578425	0.675388424600248
173	wly_lat_dyu_slo_anl_aeg_owc_ger_tur_aze_lda_tag_swt_glc_rus_bsq_dut_gam_bam_mnd_urd_ben_ses_guj_dgb_ukr_est_tsw_fbf_hun_mol_chh_geo_lit_hin_svk_pol_amh_sid_mcd_fin_cic_bat_por_jav_jpn_knd_kor_bos_spa_moo_grk_ind_cze_hau_sun_cnt_ita_ven_scr_amr_bul_swe_alb_prs_qcu_rom_pan_fre_igb_sod_nor_tig_arw_mly_ctl_tsn_krd_swa_mao_tha_mlt_tml_zul_yor_azi_afr_eng_uzb_bem_vie_heb_akn_xho_ewe	-0.0112502773992511	-0.02648917382482	0.978923926409169
174	anl_fre_yor_svk_aeg_hau_gam_alb_uzb_aze_moo_mao_xho_mcd_afr_bsq_ger_heb_zul_cnt_cze_por_fbf_guj_akn_arw_est_dgb_swa_fin_glc_owc_geo_spa_dut_hin_bos_chh_mlt_krd_hun_dyu_ind_slo_sun_jpn_knd_kor_pol_grk_tsw_rus_tag_ita_sid_bat_mnd_ben_lda_rom_tig_urd_lat_prs_ukr_qcu_lit_eng_scr_bam_wly_nor_sod_bul_jav_ctl_swt_mol_ewe_mly_tha_amr_tml_ven_ses_tur_pan_swe_azi_igb_vie_amh_cic_bem_tsn	-0.653727682617107	-1.5635373450988	0.121322829619675
175	gam_nor_fbf_bos_owc_sid_aeg_pol_uzb_aze_igb_mao_ewe_rus_ctl_bsq_guj_heb_akn_cnt_ben_alb_swa_por_bem_krd_fin_tsn_ses_est_eng_mlt_geo_rom_pan_cze_lit_tig_hau_bul_hun_xho_ind_urd_mly_jpn_tml_kor_scr_arw_swt_ita_bat_fre_sod_sun_mnd_ger_moo_mcd_chh_prs_lat_spa_dut_qcu_grk_afr_ukr_cic_amh_svk_amr_hin_jav_swe_yor_slo_ven_tag_tha_anl_knd_tsw_zul_tur_mol_glc_azi_lda_vie_wly_dyu_bam_dgb	-0.891984767872581	-2.15797336916467	0.0335058584351229
176	owc_mol_bem_svk_amr_amh_heb_nor_aze_tur_fbf_bat_bam_bos_spa_bsq_fre_gam_dgb_mnd_ger_glc_cic_slo_xho_swe_est_yor_tsn_fin_cze_hau_geo_ita_urd_lat_eng_anl_chh_bul_hun_akn_mao_grk_ind_jpn_tml_kor_ukr_afr_swt_krd_mly_ben_wly_tag_cnt_dut_ewe_por_mlt_prs_hin_rus_guj_qcu_arw_pan_mcd_dyu_tig_rom_aeg_ctl_sun_pol_ven_alb_igb_jav_tha_sid_knd_swa_moo_uzb_lit_scr_azi_tsw_vie_sod_ses_lda_zul	-0.328625468474869	-0.779761011116756	0.437511503664601
177	chh_pol_bem_ger_wly_anl_hau_ita_aze_uzb_tsn_ind_swt_dut_spa_bsq_arw_heb_tsw_mnd_swe_mol_xho_eng_bam_lat_est_dgb_fbf_fin_cze_sod_geo_prs_guj_por_afr_owc_amh_glc_hun_yor_mao_scr_sun_jpn_tml_kor_krd_grk_moo_nor_bat_ctl_tig_mly_cnt_alb_igb_lit_mlt_mcd_bul_ben_svk_qcu_pan_rus_urd_ven_amr_ukr_sid_slo_tag_fre_lda_rom_ewe_jav_tha_aeg_knd_zul_cic_tur_hin_bos_azi_dyu_vie_gam_swa_ses_akn	-0.246011931609461	-0.580887107941536	0.562721619244671
178	aeg_ctl_zul_cze_sod_amh_chh_guj_uzb_aze_tsn_sun_ses_mol_rom_bsq_hin_anl_moo_cnt_ben_alb_fbf_lat_ven_fre_fin_bem_dyu_est_bos_heb_geo_krd_prs_pan_ukr_tig_wly_dut_hun_xho_tag_swe_ind_jpn_tml_kor_grk_por_igb_slo_jav_eng_amr_mly_mnd_glc_cic_nor_mlt_lit_ita_rus_bul_qcu_afr_arw_mcd_lda_gam_svk_sid_scr_bat_spa_bam_urd_ewe_mao_tha_owc_knd_tsw_swt_azi_ger_pol_tur_swa_vie_hau_dgb_akn_yor	-0.0506231093038176	-0.119316275376533	0.905282153247904
179	amr_pan_swt_bul_gam_aeg_mlt_alb_aze_azi_dyu_mly_zul_nor_urd_bsq_swe_heb_yor_cnt_rus_ukr_ses_arw_akn_bos_est_xho_lda_fin_spa_sod_geo_ben_rom_glc_afr_chh_anl_eng_hun_bem_mao_svk_jav_jpn_knd_kor_ger_ctl_moo_mol_bat_slo_owc_ind_mnd_scr_tsn_lat_tig_pol_hin_ita_por_qcu_guj_dut_mcd_igb_hau_lit_amh_prs_tag_grk_ven_krd_cic_sun_tha_sid_tml_fbf_swa_tur_cze_fre_uzb_dgb_vie_wly_ewe_bam_tsw	-0.696225542668521	-1.66630416548896	0.0990176536415675
180	amr_nor_lda_lat_wly_amh_mlt_krd_uzb_tur_yor_sun_cic_guj_ben_bsq_spa_anl_bam_cnt_ita_urd_ven_swe_dgb_pan_hun_igb_tsn_fin_arw_tig_geo_alb_mcd_por_ukr_sod_heb_pol_est_akn_mly_rus_tag_jpn_knd_kor_mol_grk_zul_cze_jav_dut_aeg_bat_mnd_rom_bem_bos_gam_eng_svk_glc_slo_qcu_fre_ger_prs_xho_sid_hin_hau_ctl_ind_afr_tsw_lit_ses_mao_tha_owc_tml_dyu_swt_azi_scr_bul_aze_moo_vie_chh_swa_ewe_fbf	-0.799322251013876	-1.92621320079248	0.0571316891929973
181	gam_lat_ewe_rus_sod_anl_mlt_guj_uzb_aze_dgb_jav_igb_krd_glc_bsq_rom_tig_swa_mnd_prs_hin_bem_nor_fbf_afr_est_yor_akn_hun_slo_chh_geo_bos_dut_cze_alb_sid_aeg_ger_fin_xho_bat_mcd_ind_jpn_tml_kor_ben_pol_zul_grk_mao_svk_amh_mly_cnt_ctl_swt_ukr_heb_lit_scr_ita_fre_qcu_spa_urd_mol_cic_hau_swe_amr_por_sun_pan_lda_arw_tsn_tag_tha_wly_knd_ven_dyu_tur_eng_bul_azi_bam_vie_owc_moo_tsw_ses	-0.0720999587063433	-0.169805488310233	0.865531943018053
182	owc_guj_swt_bul_hau_mlt_tig_lat_aze_azi_ewe_ind_lda_mcd_ger_bsq_afr_aeg_swa_cnt_por_ben_xho_krd_ven_swe_est_bam_tsw_hun_cze_heb_geo_alb_lit_rus_spa_wly_sod_nor_fin_moo_jav_urd_mly_jpn_tml_kor_prs_glc_tsn_ita_mao_bos_amh_tag_mnd_dut_bem_svk_anl_ctl_rom_slo_pan_qcu_scr_ukr_mol_ses_chh_pol_gam_hin_bat_fre_akn_grk_igb_sun_tha_sid_knd_zul_fbf_uzb_arw_eng_tur_dgb_vie_amr_dyu_yor_cic	-0.398432673859177	-0.944928514559442	0.347143913798329
183	hau_slo_cic_swe_wly_aeg_anl_nor_tur_uzb_ewe_tag_fbf_ger_guj_bsq_ctl_heb_tsw_cnt_alb_hin_zul_bos_bam_arw_est_yor_ses_hun_eng_amr_geo_cze_por_rus_grk_sod_gam_pan_fin_dgb_jav_scr_bat_jpn_tml_kor_prs_mol_dyu_pol_mao_fre_mlt_mly_mnd_glc_swt_lat_owc_bul_krd_dut_afr_qcu_ben_svk_mcd_lda_amh_spa_tig_ukr_sun_rom_ven_urd_swa_ind_tha_sid_knd_xho_moo_aze_lit_ita_azi_bem_vie_chh_akn_igb_tsn	-0.519802299768164	-1.23594666284401	0.219591082969419
184	chh_ben_tsw_arw_anl_heb_wly_dut_uzb_aze_tsn_jav_ewe_cze_nor_bsq_urd_aeg_swt_cnt_fre_guj_cic_ctl_ven_scr_fin_dyu_akn_hun_afr_amh_geo_swe_lat_mcd_pan_sid_owc_rom_est_fbf_sun_spa_mao_jpn_knd_kor_mol_pol_ses_ukr_tag_bos_gam_bat_mnd_lit_yor_por_tig_svk_rus_grk_ger_qcu_ita_prs_eng_xho_amr_alb_hau_glc_ind_slo_bam_hin_dgb_mly_tha_mlt_tml_bem_lda_azi_krd_bul_tur_zul_vie_sod_swa_moo_igb	-0.520910457270457	-1.24072220271971	0.217829227574396
185	anl_nor_ewe_lit_tig_aeg_amh_rom_tur_uzb_cic_mly_bam_afr_prs_bsq_cze_sid_dyu_cnt_por_ben_dgb_ita_tsn_krd_fin_swa_fbf_hun_glc_chh_geo_rus_grk_urd_pan_owc_sod_spa_est_swt_bat_svk_mao_jpn_tml_kor_slo_lat_zul_mol_sun_arw_gam_jav_mnd_dut_ses_scr_mlt_eng_pol_bos_hin_qcu_swe_guj_fre_tsw_heb_alb_wly_mcd_tag_bul_bem_ctl_ven_ind_tha_hau_knd_lda_igb_aze_ger_ukr_azi_moo_vie_amr_yor_akn_xho	-0.673818577994408	-1.61377757927285	0.109963827179621
186	anl_por_dyu_rom_chh_wly_sod_ukr_uzb_azi_tsn_bat_bem_nor_lat_bsq_swe_tig_lda_cnt_eng_ben_xho_mcd_tsw_arw_est_dgb_ven_fin_slo_owc_geo_svk_lit_urd_pol_gam_amh_glc_hun_igb_ind_afr_jav_jpn_knd_kor_dut_guj_bam_fre_sun_cze_mlt_mly_mnd_prs_ses_pan_sid_spa_ctl_rus_ita_qcu_ger_hin_bos_cic_hau_grk_heb_mol_mao_scr_akn_krd_moo_tag_tha_amr_tml_yor_swt_tur_bul_alb_aze_swa_vie_aeg_ewe_fbf_zul	0.120745826067273	0.284060615629131	0.77699540789291
187	owc_bos_igb_cze_amh_wly_gam_fre_tur_uzb_lda_bat_ses_ukr_lit_bsq_guj_chh_dgb_mnd_prs_hin_ven_ita_swt_spa_est_moo_dyu_fin_krd_anl_geo_pan_lat_glc_dut_mlt_heb_mol_hun_swa_tag_pol_jav_jpn_tml_kor_swe_urd_bam_mcd_ind_nor_sod_sun_cnt_rus_ewe_eng_aeg_afr_grk_ctl_rom_qcu_por_bul_alb_bem_hau_scr_sid_ger_mly_slo_fbf_arw_tsw_mao_tha_tig_knd_yor_xho_azi_ben_svk_aze_akn_vie_amr_zul_cic_tsn	-0.13284124455444	-0.314019641097763	0.75420943067533
188	amh_lit_bem_alb_mlt_owc_aeg_ukr_aze_azi_akn_mly_cic_rom_pan_bsq_grk_hau_ewe_mnd_hin_cze_bam_urd_tsw_bul_fin_swt_fbf_hun_krd_sod_geo_pol_ita_mcd_prs_wly_sid_nor_est_ven_ind_arw_jav_jpn_tml_kor_eng_glc_zul_svk_sun_spa_heb_mao_cnt_swe_dgb_por_chh_guj_lat_ger_afr_qcu_fre_slo_bos_xho_gam_mol_anl_rus_tag_scr_swa_ben_moo_bat_tha_tig_knd_yor_ses_tur_ctl_dut_uzb_lda_vie_amr_igb_dyu_tsn	-0.0207243561435306	-0.0487747127500841	0.961203430304978
189	sid_glc_cic_ger_sod_wly_heb_pan_aze_uzb_lda_tag_akn_rom_ben_bsq_lit_owc_dgb_mnd_lat_por_yor_scr_tsw_ita_hun_swt_bam_fin_eng_chh_geo_guj_ukr_rus_spa_amr_mlt_mcd_est_ewe_mly_nor_sun_jpn_tml_kor_hin_dut_dyu_bul_mao_pol_amh_bat_cnt_cze_fbf_ctl_hau_alb_urd_fre_grk_qcu_prs_bos_mol_bem_anl_swe_tig_krd_jav_svk_tsn_afr_xho_ind_tha_aeg_knd_moo_ses_azi_arw_slo_tur_swa_vie_gam_ven_zul_igb	-0.208836183783899	-0.493582460297575	0.62276472989996
190	gam_ben_dgb_ctl_sod_chh_mlt_scr_azi_aze_swa_ind_bam_alb_pol_bsq_arw_anl_lda_mnd_rus_svk_dyu_hin_swt_urd_est_xho_tsw_hun_grk_amh_geo_por_guj_swe_nor_sid_tig_fre_fin_ewe_bat_cze_mao_jpn_tml_kor_lit_prs_zul_ukr_sun_krd_aeg_tag_cnt_eng_ses_mcd_wly_ita_ger_glc_spa_qcu_pan_slo_lat_yor_owc_dut_hau_bos_jav_mol_moo_bul_fbf_mly_tha_heb_knd_igb_bem_uzb_afr_rom_tur_akn_vie_amr_tsn_cic_ven	-0.378920142591672	-0.897779184144149	0.371621647177895
191	sid_swe_dyu_slo_tig_hau_sod_prs_aze_tur_moo_sun_dgb_urd_bos_bsq_ger_amh_akn_mnd_pan_eng_bem_grk_ses_guj_fin_tsw_zul_hun_krd_amr_geo_pol_fre_nor_lit_gam_wly_ukr_est_ven_mao_alb_jav_jpn_tml_kor_afr_hin_xho_dut_tag_ita_heb_bat_cnt_mcd_bam_spa_aeg_svk_lat_rom_cze_qcu_por_ben_mol_lda_mlt_rus_anl_bul_ind_glc_ewe_ctl_yor_mly_tha_owc_knd_swa_fbf_azi_arw_scr_uzb_igb_vie_chh_tsn_cic_swt	0.254901825270504	0.600127239335784	0.549880990019217
192	sod_glc_cic_hin_gam_aeg_sid_ukr_aze_uzb_igb_jav_swa_ita_grk_bsq_ctl_tig_yor_mnd_pol_pan_lda_nor_swt_krd_hun_xho_tsn_est_swe_amr_geo_ger_mcd_lit_dut_amh_anl_por_fin_dyu_tag_fre_mly_jpn_knd_kor_scr_arw_zul_bos_bat_cze_wly_mao_cnt_lat_fbf_afr_mlt_mol_svk_rom_prs_qcu_spa_eng_bul_ewe_heb_ben_chh_guj_sun_rus_bam_urd_akn_ind_tha_owc_tml_ses_moo_azi_slo_alb_tur_ven_vie_hau_dgb_tsw_bem	-0.396091410556724	-0.939625821137465	0.349843631035122
193	mlt_rom_bam_lit_anl_chh_gam_svk_tur_uzb_xho_mly_akn_fre_ctl_bsq_pan_amr_fbf_mnd_ukr_dut_ven_cze_ses_ita_hun_tsn_swt_est_mol_wly_geo_grk_krd_mcd_bul_hau_owc_spa_fin_tsw_tag_por_sun_jpn_knd_kor_bos_ger_moo_ben_mao_swe_sod_ind_cnt_eng_bem_hin_sid_arw_pol_glc_rus_qcu_scr_lat_nor_swa_amh_prs_aeg_slo_jav_urd_yor_guj_zul_bat_tha_heb_tml_cic_igb_aze_alb_afr_azi_lda_vie_tig_ewe_dyu_dgb	0.336765362968866	0.791916699288946	0.430424549694858
194	heb_lit_fbf_glc_aeg_amh_amr_grk_uzb_azi_akn_ind_moo_afr_svk_bsq_por_tig_tsw_mnd_prs_ger_cic_cze_zul_ctl_fin_igb_xho_est_lat_sid_geo_fre_mcd_scr_ukr_gam_chh_bos_hun_lda_mao_rom_tag_jpn_knd_kor_slo_mol_ewe_ita_mly_nor_anl_jav_cnt_pan_swt_alb_owc_krd_eng_arw_guj_qcu_bul_urd_ben_bem_hau_dut_sod_rus_sun_swe_yor_pol_tsn_bat_tha_mlt_tml_dyu_bam_tur_hin_spa_aze_dgb_vie_wly_ses_ven_swa	0.584916011302258	1.38017126273864	0.170842659473585
195	hau_bul_swt_prs_wly_mlt_amh_lat_aze_uzb_swa_sun_igb_glc_ctl_bsq_ita_gam_dyu_cnt_hin_rus_fbf_fre_tsw_arw_fin_xho_zul_est_scr_owc_geo_nor_svk_eng_alb_sod_anl_pol_hun_yor_jav_por_mly_jpn_knd_kor_ben_guj_dgb_afr_bat_spa_heb_tag_mnd_mol_akn_swe_tig_pan_urd_slo_mcd_qcu_grk_lit_dut_moo_chh_ukr_sid_ger_mao_cze_ewe_krd_ven_ind_tha_amr_tml_bem_bam_azi_rom_bos_tur_ses_vie_aeg_lda_tsn_cic	-0.496188149164255	-1.18003715095784	0.240995042407445
196	mlt_rus_cic_ger_amh_heb_anl_pol_aze_azi_ewe_mao_tsn_krd_lit_bsq_arw_sid_dgb_cnt_ita_svk_swt_pan_ses_afr_est_bam_lda_fin_prs_sod_geo_cze_eng_por_ukr_amr_chh_lat_hun_ven_bat_ctl_sun_jpn_tml_kor_spa_bul_swa_urd_tag_guj_owc_ind_mnd_fre_bem_alb_gam_swe_mcd_nor_slo_qcu_dut_mol_scr_moo_wly_hin_tig_glc_jav_bos_tsw_rom_zul_mly_tha_aeg_knd_xho_dyu_tur_ben_grk_uzb_igb_vie_hau_fbf_yor_akn	-1.02520989084947	-2.50182340772085	0.0141031222605249
197	sod_guj_xho_cze_aeg_amr_hau_rom_azi_aze_igb_ind_bem_hin_bos_bsq_scr_chh_swt_cnt_nor_ger_ven_pan_akn_ctl_hun_cic_tsw_est_glc_wly_geo_arw_mcd_slo_mol_anl_mlt_krd_fin_moo_tag_grk_jav_jpn_tml_kor_ita_eng_dgb_prs_bat_rus_heb_mao_mnd_pol_ses_bul_amh_fre_ben_ukr_afr_qcu_lit_alb_dut_yor_tig_svk_owc_spa_mly_swe_tsn_urd_zul_sun_tha_gam_knd_lda_bam_uzb_por_lat_tur_dyu_vie_sid_swa_fbf_ewe	0.401026776093709	0.94444972935669	0.347387119119942
198	chh_ben_moo_svk_amr_hau_anl_lat_tur_aze_dgb_tag_xho_cze_ger_bsq_mcd_mlt_bem_mnd_swe_arw_akn_alb_igb_nor_hun_lda_fbf_fin_eng_sod_geo_pol_rom_dut_grk_owc_tig_hin_est_cic_bat_urd_mao_jpn_knd_kor_bos_rus_dyu_pan_mly_afr_wly_ind_cnt_scr_tsw_ita_amh_fre_bul_spa_ctl_qcu_prs_krd_lit_ses_gam_slo_heb_mol_sun_glc_bam_por_zul_jav_tha_sid_tml_swt_ven_azi_guj_ukr_uzb_tsn_vie_aeg_yor_swa_ewe	-0.633527029911808	-1.51796970086107	0.132414224658828
199	hau_slo_bem_swe_aeg_heb_wly_arw_uzb_tur_ewe_ind_ven_ctl_glc_bsq_hin_amh_lda_cnt_afr_por_igb_dut_zul_pol_fin_ses_dyu_hun_eng_sod_geo_ger_bul_scr_lat_chh_anl_guj_est_tsn_sun_nor_tag_jpn_tml_kor_fre_rus_yor_ita_mly_grk_amr_mao_mnd_pan_bam_krd_sid_cze_ukr_urd_prs_qcu_bos_rom_mol_akn_owc_ben_tig_mcd_bat_svk_xho_alb_moo_jav_tha_mlt_knd_tsw_swt_aze_lit_spa_azi_swa_vie_gam_fbf_cic_dgb	-0.156290854664012	-0.368576138389863	0.713281381084048
200	tig_cze_cic_krd_aeg_owc_sod_por_uzb_aze_swt_ind_yor_scr_eng_bsq_afr_heb_igb_cnt_bos_dut_fbf_lat_dgb_swe_est_ven_xho_hun_mcd_mlt_geo_ger_hin_urd_arw_hau_amr_rus_fin_lda_tag_ukr_mao_jpn_tml_kor_pol_glc_bem_nor_jav_grk_wly_mly_mnd_alb_tsn_pan_anl_rom_ben_slo_fre_qcu_mol_ita_guj_akn_chh_prs_amh_ctl_sun_svk_dyu_spa_ewe_bat_tha_sid_knd_moo_zul_tur_bul_lit_azi_swa_vie_gam_bam_tsw_ses	0.249476005854209	0.587331250362209	0.558404534318196
201	hau_lat_swa_ctl_aeg_sid_amh_swe_azi_tur_bam_tag_xho_mcd_pan_bsq_krd_anl_swt_cnt_eng_pol_yor_ita_ewe_rus_hun_fbf_moo_fin_grk_sod_geo_lit_scr_por_bul_gam_owc_glc_est_bem_mao_guj_sun_jpn_knd_kor_dut_arw_zul_cze_bat_alb_chh_mly_mnd_spa_ven_urd_tig_prs_mol_nor_afr_qcu_ben_rom_svk_akn_heb_hin_amr_bos_jav_fre_igb_ukr_lda_ind_tha_mlt_tml_tsn_ses_uzb_ger_slo_aze_dyu_vie_wly_cic_tsw_dgb	0.382210706254661	0.90189396986225	0.369443069805032
202	amh_prs_ven_guj_amr_chh_tig_mol_azi_aze_tsn_tag_akn_ita_afr_bsq_pol_wly_bem_mnd_scr_urd_fbf_mcd_tsw_svk_fin_ses_yor_est_eng_owc_geo_fre_glc_bos_ukr_anl_mlt_ger_hun_zul_mly_slo_mao_jpn_tml_kor_pan_spa_lda_grk_bat_arw_aeg_jav_cnt_hin_dgb_por_heb_alb_ben_dut_rus_qcu_rom_lit_ctl_xho_hau_swe_sid_cze_ind_krd_ewe_lat_swa_sun_tha_gam_knd_moo_igb_uzb_bul_nor_tur_bam_vie_sod_dyu_swt_cic	0.784862676292456	1.86573186985262	0.0652310491871743
203	mlt_rus_ses_ger_tig_amr_sod_mol_aze_tur_swa_bat_igb_ctl_glc_bsq_slo_chh_moo_mnd_urd_pan_tsn_rom_ven_scr_hun_bem_bam_est_mcd_heb_geo_cze_swe_ukr_pol_wly_gam_eng_fin_tsw_tag_bos_ind_jpn_knd_kor_ben_prs_dyu_grk_mly_hin_hau_sun_cnt_lit_dgb_spa_sid_svk_dut_por_afr_qcu_fre_nor_krd_ewe_anl_guj_aeg_lat_jav_ita_akn_bul_xho_mao_tha_owc_tml_zul_cic_azi_arw_alb_uzb_swt_vie_amh_yor_fbf_lda	0.271411215455931	0.638975750228634	0.524409355189277
204	anl_ger_dgb_hin_owc_aeg_sod_lit_uzb_azi_ewe_tag_dyu_dut_swe_bsq_cze_gam_igb_cnt_spa_prs_moo_urd_tsw_slo_hun_ses_tsn_est_krd_heb_geo_ita_por_lat_glc_tig_amh_alb_fin_bam_mao_mcd_ind_jpn_tml_kor_eng_ben_lda_rus_sun_afr_amr_jav_mnd_rom_fbf_nor_chh_mol_fre_pol_bul_qcu_ctl_guj_arw_ven_mlt_ukr_hau_bos_bat_grk_cic_svk_swt_mly_tha_sid_knd_xho_zul_tur_pan_scr_aze_yor_vie_wly_bem_akn_swa	-0.530263225032788	-1.26395213635017	0.2094061243389
205	wly_dut_xho_por_tig_gam_heb_swe_tur_uzb_ewe_sun_zul_spa_guj_bsq_slo_anl_dgb_mnd_rom_fre_tsw_ctl_lda_hin_est_akn_swt_hun_bul_sod_geo_alb_glc_svk_ukr_sid_chh_ita_fin_fbf_ind_afr_mly_jpn_tml_kor_ben_bos_dyu_pan_jav_prs_owc_tag_cnt_pol_cic_mol_hau_lat_urd_cze_grk_qcu_rus_scr_ger_swa_mlt_arw_amr_lit_bat_krd_moo_mcd_bam_mao_tha_amh_knd_tsn_bem_aze_nor_eng_azi_ven_vie_aeg_ses_igb_yor	-0.816638644237572	-1.96922726324899	0.0519031990001044
206	amh_grk_cic_ukr_mlt_aeg_sid_glc_azi_tur_bem_mly_moo_cze_afr_bsq_ita_anl_ses_mnd_ben_bul_ven_slo_igb_guj_hun_xho_ewe_est_ctl_sod_geo_lit_bos_urd_lat_wly_tig_ger_fin_tsn_ind_rus_tag_jpn_knd_kor_alb_prs_yor_rom_jav_por_amr_bat_cnt_pol_fbf_pan_gam_swe_mol_spa_krd_qcu_arw_dut_nor_lda_heb_hin_owc_fre_mao_mcd_dgb_svk_swt_sun_tha_hau_tml_bam_akn_uzb_eng_scr_aze_swa_vie_chh_dyu_zul_tsw	0.0742729746560888	0.174672436883239	0.861716730041324
207	hau_mcd_akn_svk_tig_amr_aeg_mol_tur_uzb_xho_mao_ven_guj_ita_bsq_rus_chh_tsn_mnd_glc_ctl_zul_eng_tsw_pol_fin_bam_cic_est_urd_sid_geo_lat_bos_lit_fre_owc_anl_rom_hun_moo_jav_prs_tag_jpn_knd_kor_bul_pan_igb_hin_mly_scr_heb_bat_cnt_arw_dgb_alb_sod_por_dut_afr_ger_qcu_spa_krd_cze_dyu_amh_ben_mlt_ukr_sun_slo_ewe_grk_swa_ind_tha_gam_tml_ses_fbf_aze_nor_swe_azi_bem_vie_wly_swt_yor_lda	0.140610821962928	0.330675611967416	0.741633363932983
208	aeg_krd_ses_pan_wly_amh_sod_mol_uzb_azi_bem_sun_fbf_rus_bos_bsq_guj_anl_zul_cnt_hin_ger_swa_bul_moo_prs_hun_tsn_cic_est_pol_owc_geo_fre_slo_scr_cze_heb_hau_afr_fin_xho_jav_por_mao_jpn_knd_kor_ctl_ben_swt_lit_bat_mcd_chh_mly_mnd_swe_bam_eng_gam_dut_lat_grk_ukr_qcu_arw_spa_urd_lda_amr_svk_mlt_alb_ind_nor_ewe_glc_tsw_tag_tha_tig_tml_ven_igb_aze_rom_ita_tur_yor_vie_sid_dyu_dgb_akn	-1.08430031691968	-2.65141188575067	0.00942302068209479
209	amh_hin_ewe_glc_aeg_tig_amr_alb_uzb_azi_bam_tag_ven_mol_eng_bsq_swe_hau_fbf_cnt_ctl_prs_bem_pol_xho_ger_est_igb_swa_fin_nor_heb_geo_lat_rus_pan_ita_gam_anl_krd_hun_akn_bat_grk_jav_jpn_tml_kor_bos_ben_tsn_scr_ind_lit_chh_mly_mnd_afr_cic_spa_mlt_ukr_por_guj_rom_qcu_arw_slo_urd_tsw_owc_svk_sod_dut_mao_fre_swt_cze_yor_sun_tha_sid_knd_ses_lda_aze_mcd_bul_tur_moo_vie_wly_dgb_zul_dyu	0.319089468581814	0.750683302778277	0.454738458924504
210	amr_spa_bam_rus_hau_mlt_tig_ctl_azi_uzb_ses_mly_igb_swe_grk_bsq_mcd_anl_ven_cnt_bos_guj_bem_arw_zul_mol_hun_swt_moo_est_slo_gam_geo_ita_nor_pol_prs_sid_heb_svk_fin_yor_tag_ukr_ind_jpn_tml_kor_glc_lit_fbf_rom_sun_dut_aeg_mao_mnd_ger_dgb_afr_sod_bul_cze_pan_hin_qcu_alb_por_scr_dyu_wly_eng_chh_krd_jav_ben_ewe_fre_tsn_bat_tha_amh_knd_akn_cic_aze_lat_urd_tur_lda_vie_owc_swa_xho_tsw	0.135127958038661	0.317622051881815	0.751483683243087
211	amr_swe_dyu_ben_tig_hau_amh_eng_azi_tur_swt_mao_yor_fre_svk_bsq_krd_aeg_fbf_mnd_prs_ctl_ewe_arw_moo_spa_hun_tsn_bam_est_rus_anl_geo_slo_afr_cze_glc_mlt_sid_lat_fin_ses_tag_grk_mly_jpn_knd_kor_pol_por_xho_lit_sun_pan_gam_ind_cnt_nor_zul_ger_sod_bul_hin_ukr_dut_qcu_alb_mcd_rom_cic_wly_scr_owc_bos_jav_urd_tsw_ita_swa_bat_tha_chh_tml_igb_dgb_aze_guj_mol_uzb_akn_vie_heb_lda_ven_bem	-0.914572884559657	-2.22329007899576	0.028618423740932
212	amh_ben_igb_urd_wly_mlt_anl_rom_aze_tur_bem_sun_akn_lat_cze_bsq_dut_amr_tsn_cnt_grk_bul_ewe_rus_ven_slo_est_ses_swa_fin_ctl_sid_geo_nor_scr_guj_pan_owc_gam_por_hun_yor_mao_bos_bat_jpn_tml_kor_mcd_ita_lda_eng_jav_svk_tig_mly_mnd_pol_moo_ger_aeg_glc_prs_afr_lit_qcu_ukr_swe_mol_xho_hau_fre_heb_hin_tag_krd_zul_arw_dyu_ind_tha_sod_knd_tsw_swt_uzb_alb_spa_azi_bam_vie_chh_fbf_dgb_cic	0.141725970357966	0.33338108673509	0.739597100361034
213	aeg_nor_ven_por_heb_chh_anl_arw_aze_azi_bam_mao_dgb_alb_urd_bsq_guj_amr_ses_cnt_rom_slo_lda_prs_ewe_ukr_hun_cic_moo_est_cze_hau_geo_rus_fre_ger_lat_mlt_tig_spa_fin_akn_jav_mcd_sun_jpn_knd_kor_ctl_grk_igb_pol_bat_svk_gam_tag_mnd_afr_zul_hin_owc_bul_ben_krd_bos_qcu_dut_scr_mol_bem_wly_lit_amh_swe_ind_ita_tsn_eng_swt_mly_tha_sid_tml_yor_dyu_tur_glc_pan_uzb_tsw_vie_sod_swa_xho_fbf	-0.93036311702234	-2.25762733792691	0.0263084984479255
214	tig_mol_swa_urd_amh_chh_gam_rus_uzb_tur_yor_mao_dyu_pan_dut_bsq_arw_sid_ses_mnd_ger_svk_bam_lat_cic_lit_fin_fbf_ven_hun_ita_amr_geo_ctl_grk_por_afr_aeg_hau_spa_est_bem_jav_fre_sun_jpn_tml_kor_rom_bos_moo_bul_tag_krd_heb_bat_cnt_nor_akn_alb_mlt_glc_slo_hin_prs_qcu_swe_ben_ukr_xho_sod_pol_owc_scr_ind_cze_swt_eng_tsn_mly_tha_anl_knd_lda_zul_aze_guj_mcd_azi_ewe_vie_wly_igb_dgb_tsw	-0.81222503948513	-1.96238614090551	0.0527065117855001
215	aeg_arw_xho_eng_wly_sod_anl_rom_tur_azi_dgb_tag_swt_scr_spa_bsq_ita_amr_bam_mnd_ben_hin_ewe_lit_tsn_ctl_fin_dyu_tsw_hun_dut_hau_geo_fre_alb_urd_bos_heb_chh_bul_est_moo_ind_rus_sun_jpn_tml_kor_mol_lat_zul_afr_jav_svk_amh_mly_cnt_nor_akn_por_tig_pol_grk_ukr_glc_qcu_krd_ger_pan_ses_gam_cze_owc_slo_mao_prs_lda_mcd_yor_bat_tha_sid_knd_ven_fbf_aze_swe_guj_uzb_swa_vie_mlt_igb_bem_cic	-1.02123229386256	-2.49148269796577	0.0144931865719392
216	wly_svk_swa_lat_amr_sid_tig_pol_uzb_azi_fbf_jav_ewe_spa_krd_bsq_alb_sod_ven_mnd_bos_ctl_bem_eng_tsn_ukr_est_moo_lda_hun_bul_amh_geo_lit_ita_swe_prs_mlt_owc_grk_fin_dyu_mly_slo_mao_jpn_tml_kor_mol_pan_yor_fre_sun_rom_heb_tag_cnt_glc_swt_rus_chh_ben_mcd_ger_dut_qcu_hin_guj_nor_dgb_gam_scr_hau_urd_ind_cze_cic_arw_bam_bat_tha_aeg_knd_tsw_xho_tur_por_afr_aze_igb_vie_anl_akn_ses_zul	0.146684774763881	0.345405301333957	0.730569735271178
217	aeg_arw_zul_urd_owc_tig_chh_krd_uzb_tur_akn_tag_cic_lit_ctl_bsq_cze_anl_swt_mnd_por_ita_bam_dut_dyu_alb_est_igb_yor_fin_nor_heb_geo_bul_spa_scr_ben_wly_mlt_lat_hun_tsw_sun_prs_mly_jpn_knd_kor_svk_rom_bem_pol_mao_mcd_amh_ind_cnt_hin_fbf_ger_sod_eng_mol_guj_bos_qcu_swe_slo_ukr_dgb_sid_rus_gam_grk_bat_fre_ses_afr_ven_jav_tha_hau_tml_tsn_lda_azi_pan_glc_aze_swa_vie_amr_ewe_moo_xho	-0.95398092325719	-2.31829886644848	0.0226250772172414
218	sid_hin_swt_ita_heb_aeg_owc_ger_azi_uzb_tsn_sun_moo_afr_bul_bsq_rom_anl_xho_cnt_lat_mol_bem_fre_dyu_bos_fin_cic_bam_est_pol_hau_geo_urd_ukr_por_dut_gam_chh_eng_hun_zul_bat_grk_ind_jpn_knd_kor_glc_ben_fbf_rus_jav_cze_tig_mao_mnd_svk_dgb_spa_mlt_nor_prs_pan_lit_qcu_scr_mcd_slo_igb_sod_ctl_amr_alb_mly_swe_ses_krd_yor_tag_tha_amh_tml_swa_tsw_tur_guj_arw_aze_akn_vie_wly_ven_ewe_lda	-0.0309934844800441	-0.0729892374162794	0.941971433793961
219	owc_mol_dgb_guj_amr_mlt_amh_ita_tur_azi_ewe_mao_xho_bos_krd_bsq_ctl_tig_cic_cnt_pan_prs_moo_arw_akn_bul_fin_bam_tsw_est_fre_anl_geo_slo_scr_urd_hin_hau_wly_eng_hun_dyu_jav_pol_tag_jpn_tml_kor_dut_afr_fbf_mcd_mly_spa_aeg_ind_mnd_rus_zul_rom_heb_grk_svk_ger_lat_qcu_cze_alb_nor_yor_sod_por_chh_ben_bat_lit_lda_ukr_bem_sun_tha_sid_knd_ven_ses_uzb_swe_glc_aze_igb_vie_gam_tsn_swt_swa	0.44949147517687	1.06147108776138	0.291224631655457
220	gam_ger_ven_fre_anl_tig_owc_ukr_uzb_tur_dgb_sun_xho_guj_spa_bsq_rus_hau_swa_cnt_swe_hin_bam_grk_swt_mol_hun_cic_igb_fin_lit_aeg_geo_alb_urd_mcd_afr_mlt_amh_pol_est_ewe_ind_lat_jav_jpn_knd_kor_prs_ita_tsn_krd_tag_eng_chh_mly_mnd_bul_bem_svk_sod_bos_arw_nor_slo_qcu_rom_dut_glc_zul_amr_cze_wly_pan_mao_scr_lda_ben_fbf_bat_tha_sid_tml_moo_tsw_azi_ctl_por_aze_dyu_vie_heb_ses_yor_akn	-0.0842244098009593	-0.198894347980923	0.842779571046426
221	heb_rus_ewe_pan_anl_mlt_tig_slo_tur_aze_dyu_ind_tsn_spa_krd_bsq_swe_wly_cic_cnt_glc_lat_xho_ukr_akn_por_est_ven_ses_fin_pol_hau_geo_ctl_urd_bul_mol_sid_chh_svk_hun_bam_bat_prs_jav_jpn_knd_kor_mcd_alb_yor_cze_mao_bos_owc_mly_mnd_ger_dgb_rom_sod_hin_ita_guj_ben_qcu_afr_arw_fre_bem_gam_lit_amr_dut_sun_scr_lda_grk_fbf_tag_tha_amh_tml_moo_igb_azi_eng_nor_uzb_swa_vie_aeg_swt_zul_tsw	-0.235102334333415	-0.555169739243296	0.580111490575523
222	sod_spa_tsn_afr_aeg_anl_amr_prs_azi_uzb_lda_bat_zul_scr_por_bsq_lat_hau_dgb_mnd_ukr_urd_xho_cze_ses_eng_est_igb_fbf_fin_fre_sid_geo_ger_grk_mol_glc_amh_mlt_hin_hun_ven_ind_dut_jav_jpn_knd_kor_alb_ben_swa_krd_mao_ita_gam_sun_cnt_lit_yor_ctl_wly_bul_mcd_nor_guj_qcu_svk_bos_rus_ewe_chh_swe_owc_rom_mly_pol_akn_pan_swt_tag_tha_heb_tml_cic_bem_aze_slo_arw_tur_bam_vie_tig_tsw_dyu_moo	-0.888808317718964	-2.14957435478868	0.0341842207355628
223	owc_afr_akn_svk_wly_hau_amr_bos_uzb_azi_ses_mly_yor_urd_glc_bsq_ctl_sod_ven_cnt_por_lit_tsw_pan_tsn_nor_hun_xho_bem_est_swe_aeg_geo_spa_fre_ita_ger_amh_mlt_scr_fin_fbf_ind_mol_jav_jpn_tml_kor_slo_arw_swt_rom_sun_hin_heb_bat_mnd_pol_dgb_cze_tig_rus_guj_bul_prs_qcu_lat_ben_ukr_ewe_chh_eng_anl_grk_tag_alb_bam_dut_igb_mao_tha_sid_knd_zul_lda_tur_mcd_krd_aze_moo_vie_gam_swa_dyu_cic	0.144243795877965	0.339326681021782	0.735128705570924
224	sod_pan_yor_swe_amh_heb_tig_mol_aze_azi_ven_ind_bam_bos_dut_bsq_urd_mlt_moo_cnt_lit_scr_swt_ukr_akn_ben_est_tsn_tsw_hun_bul_sid_geo_por_hin_svk_fre_wly_chh_arw_fin_igb_sun_spa_bat_jpn_tml_kor_rom_eng_dyu_glc_mao_prs_hau_jav_mnd_nor_ses_lat_owc_mcd_ger_pol_grk_qcu_alb_krd_slo_xho_gam_rus_anl_ita_mly_cze_swa_ctl_zul_tag_tha_amr_knd_lda_bem_tur_afr_guj_uzb_ewe_vie_aeg_cic_dgb_fbf	-0.519652352144938	-1.23605804390102	0.219549872755027
225	anl_lat_ven_slo_tig_owc_sod_ctl_uzb_aze_dyu_mao_bem_eng_prs_bsq_scr_hau_igb_cnt_arw_pol_swa_mcd_zul_svk_est_ses_xho_fin_mol_amr_geo_ukr_hin_urd_afr_sid_wly_bos_hun_cic_bat_ger_mly_jpn_knd_kor_alb_glc_lda_ita_jav_grk_heb_ind_mnd_fre_tsw_nor_gam_swe_pan_ben_krd_qcu_cze_spa_bul_dgb_mlt_lit_aeg_por_sun_rus_akn_rom_swt_tag_tha_amh_tml_yor_tsn_azi_guj_dut_tur_fbf_vie_chh_moo_ewe_bam	-0.0737946104639438	-0.173862187842614	0.862351661364702
226	gam_ben_tsn_rom_mlt_hau_owc_ita_aze_uzb_bam_bat_yor_guj_ukr_bsq_hin_wly_ven_mnd_ctl_fre_tsw_eng_cic_pol_est_dgb_xho_fin_svk_amh_geo_slo_swe_grk_krd_heb_chh_pan_hun_lda_ind_alb_mly_jpn_tml_kor_arw_afr_zul_bul_sun_scr_amr_tag_cnt_cze_swt_por_tig_rus_mcd_bos_nor_qcu_urd_ger_prs_bem_sid_lit_aeg_lat_jav_mol_swa_spa_moo_mao_tha_sod_knd_fbf_akn_tur_dut_glc_azi_ewe_vie_anl_dyu_ses_igb	-0.200995003385965	-0.474820710941673	0.636027919783205
227	aeg_nor_zul_rom_sod_amh_tig_lat_uzb_azi_ewe_ind_lda_dut_eng_bsq_ben_hau_yor_mnd_arw_swe_igb_spa_akn_pan_est_swt_tsn_fin_glc_gam_geo_slo_ger_ctl_ita_wly_mlt_bos_hun_ven_tag_cze_mao_jpn_knd_kor_fre_mcd_swa_mol_mly_svk_chh_sun_cnt_guj_bem_ukr_owc_scr_hin_afr_pol_qcu_prs_por_urd_tsw_heb_krd_anl_rus_jav_grk_dgb_lit_ses_bat_tha_sid_tml_bam_xho_tur_bul_alb_aze_fbf_vie_amr_dyu_cic_moo	-0.165445279378718	-0.39004605382116	0.697394385402915
228	aeg_nor_ven_mol_heb_mlt_amr_swe_aze_azi_tsw_bat_yor_scr_ben_bsq_mcd_gam_akn_cnt_svk_por_bem_bos_zul_urd_fin_swt_cic_est_spa_amh_geo_bul_guj_lat_glc_tig_sid_arw_hun_swa_ind_cze_jav_jpn_tml_kor_fre_ukr_fbf_alb_sun_rom_chh_mao_mnd_eng_bam_pol_sod_krd_grk_ita_dut_qcu_ger_pan_slo_ewe_wly_lit_owc_afr_tag_ctl_dyu_prs_ses_mly_tha_hau_knd_tsn_lda_uzb_rus_hin_tur_igb_vie_anl_dgb_moo_xho	-0.424637767332402	-1.00694879007075	0.31657214878209
229	wly_fre_bam_lat_anl_heb_mlt_por_aze_uzb_dgb_bat_igb_arw_scr_bsq_krd_aeg_akn_mnd_mcd_dut_yor_bul_bem_glc_hun_zul_fbf_fin_slo_gam_geo_ger_alb_afr_ctl_owc_chh_nor_est_cic_sun_swe_mly_jpn_tml_kor_urd_hin_swa_pol_jav_ukr_amh_tag_cnt_rom_lda_svk_tig_mol_prs_ben_rus_qcu_guj_pan_ita_ses_sod_lit_sid_cze_ind_spa_dyu_bos_moo_mao_tha_amr_knd_xho_swt_azi_grk_eng_tur_ven_vie_hau_tsn_tsw_ewe	-0.461821539283025	-1.098504935149	0.274819872425278
230	amh_bos_dyu_dut_heb_gam_tig_slo_azi_uzb_lda_jav_cic_nor_ger_bsq_por_aeg_tsn_mnd_mol_scr_zul_ita_swa_alb_hun_bem_swt_fin_spa_hau_geo_svk_cze_ctl_arw_chh_owc_pan_est_akn_mly_krd_mao_jpn_tml_kor_bul_lit_ses_grk_bat_prs_wly_tag_cnt_afr_bam_ukr_mlt_rus_fre_eng_ben_qcu_glc_urd_pol_igb_anl_guj_sod_hin_sun_rom_ewe_mcd_tsw_ind_tha_amr_knd_moo_ven_tur_swe_lat_aze_dgb_vie_sid_yor_xho_fbf	0.305634982050412	0.719737985689883	0.473491233453571
231	owc_lat_ses_mol_gam_chh_amh_slo_azi_uzb_bam_jav_dyu_rom_ukr_bsq_pan_hau_bem_mnd_prs_nor_swt_scr_akn_rus_est_tsw_ven_hun_urd_sod_geo_grk_guj_cze_lit_tig_anl_arw_fin_xho_mao_krd_bat_jpn_knd_kor_alb_swe_zul_glc_mly_ita_mlt_sun_cnt_ger_cic_hin_sid_svk_dut_por_ben_qcu_spa_bos_ctl_ewe_amr_eng_aeg_afr_tag_fre_igb_mcd_dgb_ind_tha_heb_tml_swa_moo_tur_bul_pol_aze_lda_vie_wly_yor_fbf_tsn	-0.220922345342214	-0.521204385870781	0.603463314682387
232	heb_arw_dgb_grk_tig_anl_gam_ctl_uzb_azi_fbf_ind_ses_spa_nor_bsq_bul_sod_swa_cnt_svk_ita_tsw_bos_ewe_glc_fin_bem_ven_est_por_wly_geo_swe_pol_ukr_guj_sid_amr_rus_hun_moo_jav_rom_tag_jpn_knd_kor_mol_scr_zul_afr_mly_mcd_amh_sun_mnd_pan_lda_lat_hau_fre_ger_slo_eng_qcu_ben_prs_alb_akn_chh_hin_aeg_krd_mao_cze_swt_dut_cic_bat_tha_owc_tml_tsn_dyu_aze_urd_lit_tur_yor_vie_mlt_bam_xho_igb	0.0687063852118069	0.16169919886729	0.871893514884983
233	hau_urd_lda_rom_wly_owc_anl_alb_uzb_aze_swt_jav_moo_pan_afr_bsq_bul_amr_dyu_mnd_por_lat_ses_swe_dgb_scr_est_cic_ven_hun_krd_tig_geo_arw_prs_fre_ger_sid_mlt_pol_fin_ewe_mly_glc_ind_jpn_tml_kor_ctl_mcd_bam_hin_sun_bos_heb_mao_cnt_svk_tsn_dut_chh_eng_ben_ita_spa_qcu_ukr_guj_nor_tsw_aeg_slo_amh_lit_tag_rus_yor_grk_zul_bat_tha_gam_knd_igb_fbf_tur_mol_cze_azi_bem_vie_sod_xho_akn_swa	0.0783250059949059	0.184297690602883	0.854181200000478
234	chh_rus_bem_krd_tig_heb_aeg_spa_uzb_tur_ewe_sun_bam_dut_bul_bsq_prs_anl_dyu_cnt_afr_scr_zul_ger_xho_ctl_est_akn_tsw_hun_lat_owc_geo_fre_pol_ben_por_gam_wly_grk_fin_igb_mao_cze_bat_jpn_tml_kor_ukr_rom_yor_ita_ind_hin_sid_mly_mnd_arw_ven_slo_hau_swe_guj_lit_glc_qcu_bos_eng_pan_moo_amr_alb_sod_nor_jav_mol_dgb_svk_fbf_tag_tha_amh_knd_cic_lda_aze_urd_mcd_azi_tsn_vie_mlt_swt_ses_swa	-0.62712099936035	-1.49838103647592	0.137421034442619
235	mlt_glc_swa_pol_sod_gam_amh_eng_aze_azi_moo_bat_xho_rus_guj_bsq_slo_chh_lda_mnd_ita_mcd_dyu_por_cic_hin_fin_zul_akn_hun_spa_wly_geo_urd_ger_alb_rom_amr_anl_lat_est_bam_mao_ben_ind_jpn_tml_kor_afr_scr_tsn_bul_jav_swe_tig_tag_cnt_cze_swt_prs_owc_bos_dut_ctl_lit_qcu_nor_mol_fre_ses_sid_pan_heb_grk_sun_ukr_ewe_svk_ven_mly_tha_aeg_knd_fbf_igb_tur_arw_krd_uzb_tsw_vie_hau_yor_dgb_bem	-0.660338789295645	-1.5830204329021	0.116811749168237
236	amh_alb_cic_pan_chh_gam_sod_spa_uzb_tur_yor_sun_zul_krd_arw_bsq_ben_heb_tsw_mnd_ctl_lit_xho_urd_ewe_eng_hun_ses_dgb_fin_hin_anl_geo_swe_bos_rus_cze_wly_tig_bul_est_ven_jav_pol_mao_jpn_tml_kor_ita_fre_bem_slo_bat_por_sid_tag_cnt_svk_bam_mol_mlt_nor_lat_scr_glc_qcu_mcd_grk_ger_akn_aeg_rom_owc_guj_ind_afr_igb_prs_fbf_mly_tha_amr_knd_moo_swt_azi_ukr_dut_aze_lda_vie_hau_tsn_swa_dyu	-0.434210233536104	-1.0313621530237	0.305045759572123
237	hau_fre_dgb_dut_amr_chh_mlt_swe_azi_tur_moo_mao_cic_nor_guj_bsq_bul_sid_fbf_cnt_rus_eng_tsw_pan_tsn_glc_est_swt_swa_hun_ben_tig_geo_hin_grk_slo_ctl_owc_wly_ita_fin_lda_ind_ukr_tag_jpn_knd_kor_rom_lat_bem_urd_jav_spa_aeg_mly_mnd_afr_bam_bos_amh_svk_krd_lit_prs_qcu_alb_pol_por_ven_heb_cze_sod_ger_bat_scr_zul_mol_ses_sun_tha_gam_tml_igb_yor_aze_arw_mcd_uzb_dyu_vie_anl_xho_akn_ewe	0.396833914267518	0.934390998589841	0.352522037506568
238	amr_spa_yor_por_heb_sid_anl_arw_aze_tur_ses_ind_bem_svk_guj_bsq_rus_mlt_moo_mnd_lat_lit_tsw_nor_cic_alb_hun_dgb_akn_est_urd_gam_geo_ctl_cze_eng_swe_sod_owc_rom_fin_ven_jav_slo_mao_jpn_tml_kor_fre_mol_swa_ukr_tag_dut_chh_bat_cnt_prs_swt_bul_amh_afr_grk_krd_scr_qcu_pol_ben_ger_xho_tig_bos_wly_glc_sun_pan_zul_ita_fbf_mly_tha_hau_knd_lda_igb_azi_hin_mcd_uzb_dyu_vie_aeg_tsn_ewe_bam	-1.1853770995532	-2.93378771909958	0.00421685449835541
239	amh_pan_dyu_afr_wly_chh_sod_fre_tur_azi_swa_sun_swt_lit_spa_bsq_rom_anl_bam_mnd_ger_glc_ses_mcd_ven_nor_fin_akn_bem_est_dut_heb_geo_ben_arw_slo_cze_owc_hau_eng_hun_igb_bat_hin_mly_jpn_tml_kor_prs_bul_moo_bos_mao_grk_amr_jav_cnt_ukr_yor_alb_sid_svk_ctl_swe_scr_qcu_pol_ita_lat_xho_gam_por_aeg_rus_tag_guj_cic_urd_lda_ind_tha_mlt_knd_tsw_dgb_uzb_mol_krd_aze_zul_vie_tig_ewe_fbf_tsn	-0.0627219665472149	-0.14775428462075	0.882856559941852
240	aeg_ita_bam_krd_anl_tig_hau_grk_uzb_tur_ses_mao_tsw_mcd_glc_bsq_ctl_chh_xho_mnd_arw_pol_dgb_bos_fbf_pan_est_lda_moo_hun_spa_mlt_geo_svk_bul_rom_swe_sod_wly_eng_fin_dyu_jav_guj_mly_jpn_knd_kor_afr_lat_swa_lit_tag_fre_amh_bat_cnt_mol_bem_scr_amr_alb_prs_cze_ger_qcu_urd_ben_dut_yor_gam_hin_owc_ukr_ind_slo_zul_nor_ewe_sun_tha_heb_tml_akn_igb_azi_rus_por_aze_swt_vie_sid_tsn_cic_ven	-0.291516461665018	-0.690729340917168	0.491456058167082
241	owc_glc_lda_guj_amr_sod_amh_urd_aze_tur_dgb_bat_cic_slo_rom_bsq_lat_gam_zul_mnd_ben_eng_tsw_alb_tsn_dut_fin_bem_swt_est_pan_aeg_geo_krd_hin_prs_rus_tig_wly_grk_hun_ven_mly_ctl_tag_jpn_tml_kor_scr_spa_ewe_fre_sun_cze_mlt_jav_cnt_lit_xho_ita_hau_bos_nor_ukr_mcd_qcu_swe_mol_bul_dyu_anl_por_heb_svk_mao_ger_igb_pol_moo_ind_tha_sid_knd_ses_swa_uzb_afr_arw_azi_yor_vie_chh_fbf_akn_bam	0.370798645285074	0.874003903349684	0.384367489839946
242	amr_grk_yor_por_sid_mlt_amh_rom_azi_tur_ses_sun_dgb_guj_afr_bsq_dut_heb_bem_cnt_mol_svk_lda_swe_cic_ita_est_igb_dyu_fin_ukr_tig_geo_alb_pol_ctl_arw_gam_wly_mcd_hun_zul_mao_bos_tag_jpn_knd_kor_ger_lat_ven_pan_jav_prs_anl_mly_mnd_eng_moo_fre_owc_hin_scr_krd_urd_qcu_bul_cze_lit_akn_chh_slo_hau_glc_bat_ben_ewe_nor_xho_ind_tha_aeg_tml_swt_tsw_aze_spa_rus_uzb_tsn_vie_sod_swa_bam_fbf	-0.679582282790955	-1.63029117877258	0.106422360957655
243	gam_ita_bem_hin_wly_mlt_tig_slo_aze_azi_swt_mly_akn_svk_por_bsq_scr_amr_ewe_mnd_rus_rom_bam_grk_zul_lat_est_ses_igb_fin_lit_heb_geo_ctl_prs_krd_arw_sod_chh_spa_hun_lda_ind_guj_mao_jpn_knd_kor_ukr_glc_dyu_bul_tag_ger_sid_jav_cnt_dut_tsw_alb_aeg_pol_cze_nor_swe_qcu_eng_ben_mcd_cic_hau_bos_owc_pan_bat_fre_yor_urd_ven_sun_tha_anl_tml_xho_swa_tur_mol_afr_uzb_dgb_vie_amh_moo_tsn_fbf	-0.034280896404812	-0.0808219866963371	0.935757199035902
244	heb_glc_lda_urd_chh_sod_amh_bos_tur_azi_moo_ind_yor_spa_eng_bsq_rus_tig_bam_mnd_ben_prs_tsw_grk_swt_ctl_est_akn_ses_fin_bul_owc_geo_lat_scr_guj_nor_wly_hau_fre_hun_fbf_tag_krd_jav_jpn_tml_kor_swe_rom_igb_dut_mly_pol_gam_bat_cnt_pan_zul_ukr_aeg_afr_hin_svk_lit_qcu_ita_mol_por_dyu_mlt_cze_amr_mcd_sun_arw_cic_ger_xho_mao_tha_anl_knd_ven_tsn_uzb_slo_alb_aze_dgb_vie_sid_bem_ewe_swa	0.0560134769329601	0.131870123137985	0.895371896482873
245	sid_rus_fbf_por_aeg_gam_hau_krd_azi_uzb_swa_mly_ewe_hin_pol_bsq_glc_amh_moo_cnt_pan_grk_dyu_prs_tsn_ita_hun_ven_swt_est_spa_chh_geo_lit_eng_nor_scr_amr_mlt_rom_fin_ses_bat_dut_ind_jpn_tml_kor_slo_fre_yor_lat_jav_bos_tig_mao_mnd_mol_bam_ben_wly_cze_urd_ctl_afr_qcu_guj_svk_mcd_dgb_sod_alb_heb_bul_tag_swe_tsw_ukr_bem_sun_tha_owc_knd_akn_lda_tur_ger_arw_aze_cic_vie_anl_igb_zul_xho	0.329597474784552	0.776033186758526	0.439698481082723
246	tig_cze_lda_ukr_amr_mlt_chh_hin_azi_aze_igb_sun_tsn_rus_por_bsq_arw_aeg_bem_cnt_svk_dut_tsw_grk_ses_krd_est_xho_swa_hun_mol_wly_geo_eng_ger_nor_spa_sid_gam_glc_fin_dgb_ind_ita_tag_jpn_tml_kor_rom_bul_swt_pan_jav_scr_hau_mao_mnd_slo_cic_alb_amh_afr_lit_ben_mcd_qcu_guj_ctl_swe_ven_anl_fre_heb_pol_mly_urd_moo_prs_fbf_bat_tha_sod_knd_yor_dyu_uzb_bos_lat_tur_zul_vie_owc_akn_ewe_bam	0.229221349378687	0.539266649164128	0.590991595899622
247	amr_slo_lda_prs_gam_chh_sod_ita_uzb_azi_tsn_mao_moo_ben_mcd_bsq_rom_wly_ewe_mnd_lit_glc_swa_spa_dyu_nor_hun_cic_bam_fin_alb_owc_geo_ctl_bos_mol_afr_amh_anl_cze_est_ven_sun_eng_mly_jpn_tml_kor_guj_urd_xho_pol_bat_scr_sid_jav_cnt_swe_igb_ukr_hau_por_lat_grk_rus_qcu_fre_arw_dut_tsw_aeg_ger_mlt_krd_ind_bul_zul_pan_swt_tag_tha_heb_knd_yor_dgb_tur_hin_svk_aze_ses_vie_tig_fbf_akn_bem	-0.289793179257827	-0.685678539310386	0.494621572903267
248	sod_lit_swa_eng_wly_anl_amh_glc_azi_uzb_yor_tag_swt_ctl_alb_bsq_pan_gam_lda_mnd_pol_rus_ses_ger_ewe_prs_est_akn_cic_fin_guj_owc_geo_spa_afr_swe_ben_amr_hau_mcd_hun_bam_mao_arw_ind_jpn_knd_kor_dut_bul_ven_urd_sun_lat_chh_jav_cnt_scr_igb_svk_heb_mol_krd_slo_fre_qcu_rom_nor_ukr_tsn_aeg_por_sid_hin_mly_bos_zul_grk_dgb_bat_tha_tig_tml_xho_fbf_tur_cze_ita_aze_dyu_vie_mlt_moo_bem_tsw	-0.284161003262884	-0.672685203943757	0.502815600678085
249	owc_prs_ewe_ctl_mlt_sid_heb_arw_aze_tur_tsn_mao_swa_dut_eng_bsq_alb_amh_dgb_mnd_ita_bos_yor_hin_igb_lat_fin_tsw_cic_hun_slo_sod_geo_por_rus_pol_lit_hau_gam_bul_est_dyu_sun_glc_mly_jpn_knd_kor_scr_guj_ses_urd_jav_mol_tig_ind_cnt_fre_moo_swe_aeg_spa_rom_cze_pan_qcu_afr_ger_nor_swt_chh_ukr_anl_ben_tag_grk_ven_krd_akn_bat_tha_wly_tml_bem_lda_azi_mcd_svk_uzb_zul_vie_amr_fbf_xho_bam	0.357797168444666	0.844036795577467	0.400814738124737
250	heb_svk_bem_slo_amh_chh_tig_grk_aze_tur_ses_tag_ven_prs_nor_bsq_afr_wly_tsw_mnd_glc_scr_moo_por_swt_eng_hun_xho_ewe_fin_krd_sid_geo_mcd_pol_swe_rus_gam_owc_lit_est_akn_bat_ctl_ind_jpn_knd_kor_ger_ben_bam_lat_mao_pan_hau_jav_cnt_ita_lda_arw_amr_dut_spa_fre_bos_qcu_guj_bul_hin_cic_aeg_urd_anl_alb_mly_cze_tsn_rom_dyu_sun_tha_mlt_tml_igb_fbf_uzb_mol_ukr_azi_yor_vie_sod_dgb_zul_swa	1.0172505335195	2.44425987557285	0.016400089997443
251	hau_svk_swt_fre_sid_heb_wly_spa_aze_tur_xho_bat_zul_bul_urd_bsq_ctl_sod_fbf_cnt_ben_pan_akn_afr_bem_swe_hun_lda_igb_est_bos_anl_geo_ukr_dut_slo_alb_amr_gam_nor_fin_tsw_jav_pol_tag_jpn_tml_kor_rom_lit_tsn_mol_mly_hin_mlt_mao_mnd_arw_moo_ger_aeg_rus_krd_cze_eng_qcu_guj_glc_por_cic_amh_scr_owc_lat_ind_grk_bam_prs_ewe_sun_tha_chh_knd_dgb_yor_uzb_mcd_ita_azi_dyu_vie_tig_swa_ses_ven	-0.0934807582977152	-0.220643380403296	0.825853789652321
252	hau_prs_fbf_ben_owc_gam_tig_hin_azi_uzb_igb_mao_dgb_lit_por_bsq_svk_sid_yor_mnd_spa_afr_dyu_bul_cic_rom_est_swa_akn_fin_arw_heb_geo_slo_swe_lat_grk_wly_amr_scr_hun_ewe_mly_urd_tag_jpn_tml_kor_pol_ukr_swt_cze_sun_nor_mlt_bat_cnt_bos_ven_guj_amh_mcd_eng_ita_krd_qcu_ctl_ger_fre_xho_aeg_glc_sod_alb_ind_dut_bem_rus_tsw_jav_tha_anl_knd_moo_zul_aze_pan_mol_tur_tsn_vie_chh_ses_bam_lda	-0.152142222986144	-0.358941789192668	0.720452256522114
253	anl_swe_zul_ctl_sid_tig_hau_spa_azi_tur_igb_mly_akn_krd_arw_bsq_ita_amr_cic_cnt_bul_ben_xho_guj_ven_glc_hun_tsn_swa_est_lit_chh_geo_prs_bos_lat_pan_aeg_heb_mcd_fin_moo_tag_mol_bat_jpn_knd_kor_rom_cze_lda_nor_ind_ger_wly_sun_mnd_alb_dgb_grk_gam_urd_hin_slo_eng_qcu_pol_ukr_fre_bam_sod_rus_amh_por_mao_svk_tsw_afr_dyu_jav_tha_owc_tml_ewe_ses_aze_scr_dut_uzb_swt_vie_mlt_yor_bem_fbf	-0.797398087308898	-1.9234037315054	0.0574881566687569
254	sod_ita_dgb_pan_wly_heb_anl_glc_tur_azi_swa_mly_igb_alb_slo_bsq_cze_hau_yor_cnt_prs_dut_ewe_nor_swt_lit_est_tsw_ses_fin_bul_gam_geo_ctl_krd_hin_guj_tig_chh_fre_hun_akn_mao_svk_bat_jpn_knd_kor_pol_grk_tsn_eng_ind_por_sid_tag_mnd_ben_lda_scr_amr_mol_mcd_ukr_spa_qcu_arw_swe_lat_bem_amh_rom_mlt_afr_sun_urd_dyu_ger_cic_jav_tha_aeg_tml_moo_fbf_uzb_bos_rus_aze_bam_vie_owc_xho_ven_zul	-0.471225480490962	-1.12077298154492	0.265270335361421
255	chh_bul_fbf_rom_gam_hau_aeg_slo_uzb_aze_swa_mly_zul_ita_arw_bsq_grk_owc_ewe_cnt_lat_eng_akn_afr_lda_glc_fin_tsw_bam_est_ctl_amh_geo_krd_spa_svk_nor_sid_wly_ger_hun_ven_bat_bos_mao_jpn_knd_kor_pol_ben_swt_rus_ind_mcd_sod_sun_mnd_por_bem_dut_heb_lit_fre_mol_alb_qcu_prs_swe_ukr_igb_anl_cze_tig_guj_tag_scr_xho_hin_cic_jav_tha_mlt_tml_yor_tsn_azi_pan_urd_tur_dyu_vie_amr_dgb_moo_ses	-0.0268943400108155	-0.0634292008783188	0.949560867987771
256	anl_glc_swa_ben_sod_gam_hau_pan_aze_tur_xho_bat_moo_krd_swe_bsq_hin_wly_lda_mnd_alb_lat_bam_scr_swt_ger_hun_akn_yor_est_pol_heb_geo_bul_afr_bos_arw_sid_chh_ukr_fin_tsn_jav_mcd_sun_jpn_knd_kor_ita_eng_zul_grk_tag_svk_owc_ind_cnt_rom_igb_slo_mlt_fre_dut_lit_spa_qcu_cze_prs_urd_ven_aeg_guj_tig_rus_mly_por_bem_nor_fbf_mao_tha_amr_tml_ewe_ses_uzb_mol_ctl_azi_cic_vie_amh_dyu_tsw_dgb	0.0609015946804637	0.143429766664118	0.886261097694986
257	tig_guj_akn_lat_anl_chh_heb_krd_uzb_azi_swt_mly_ses_alb_rus_bsq_bul_wly_tsw_cnt_rom_ukr_swa_mcd_igb_ita_est_moo_fbf_fin_eng_sod_geo_grk_swe_bos_afr_hau_aeg_ger_hun_zul_bat_slo_sun_jpn_knd_kor_pan_por_xho_hin_tag_fre_mlt_jav_mnd_spa_tsn_lit_amr_nor_prs_ben_mol_qcu_urd_scr_ctl_bam_gam_dut_owc_glc_ind_svk_ewe_cze_cic_mao_tha_sid_tml_lda_dgb_tur_arw_pol_aze_bem_vie_amh_yor_ven_dyu	0.448348382377224	1.05726188187529	0.293130670323963
258	sod_arw_akn_pan_chh_owc_amh_glc_aze_tur_ven_mao_lda_scr_grk_bsq_lit_anl_igb_cnt_mcd_fre_fbf_guj_moo_rom_fin_tsw_xho_est_ctl_wly_geo_afr_hin_alb_swe_amr_sid_svk_hun_swt_jav_ita_mly_jpn_knd_kor_eng_cze_swa_dut_sun_por_aeg_tag_mnd_urd_bam_mol_heb_ger_spa_bul_ukr_qcu_ben_bos_krd_bem_gam_prs_hau_rus_ind_pol_ses_lat_dyu_bat_tha_tig_tml_ewe_tsn_azi_slo_nor_uzb_yor_vie_mlt_cic_dgb_zul	0.184879523723581	0.435157134373722	0.664456575499228
259	gam_grk_cic_arw_sod_wly_chh_rus_azi_tur_bam_tag_dgb_rom_afr_bsq_alb_amr_lda_cnt_ukr_scr_xho_krd_ses_urd_est_zul_ewe_fin_eng_hau_geo_glc_bul_swe_prs_amh_sid_ctl_hun_bem_bat_guj_jav_jpn_knd_kor_spa_lat_yor_por_ind_nor_anl_mao_mnd_svk_tsw_fre_owc_slo_dut_bos_cze_qcu_pan_hin_pol_dyu_aeg_mol_heb_ger_sun_ita_fbf_ben_ven_mly_tha_mlt_tml_igb_tsn_uzb_lit_mcd_aze_swa_vie_tig_moo_akn_swt	0.0233418891561012	0.0549263402205406	0.956314972184817
260	heb_arw_bem_krd_tig_hau_gam_ctl_uzb_tur_yor_mly_dgb_bul_urd_bsq_ita_wly_cic_mnd_ger_ben_xho_dut_ven_guj_fin_akn_tsn_hun_hin_mlt_geo_mol_pan_lit_grk_amr_sid_rus_est_zul_ind_afr_jav_jpn_knd_kor_fre_por_swa_glc_bat_lat_owc_sun_cnt_svk_igb_bos_amh_ukr_spa_pol_alb_qcu_rom_slo_prs_dyu_anl_scr_aeg_swe_tag_mcd_tsw_cze_swt_mao_tha_chh_tml_lda_ewe_aze_eng_nor_azi_bam_vie_sod_ses_moo_fbf	0.257463712522128	0.60638792931578	0.545734540665859
261	mlt_lat_tsw_lit_sid_wly_anl_scr_azi_aze_ewe_tag_fbf_guj_prs_bsq_alb_owc_ven_cnt_ctl_rus_yor_spa_igb_nor_hun_xho_bam_fin_ger_sod_geo_cze_svk_dut_pol_tig_amr_glc_est_moo_bat_eng_sun_jpn_knd_kor_slo_ita_bem_hin_mao_grk_hau_jav_mnd_por_dgb_mcd_heb_afr_bos_ukr_urd_qcu_arw_mol_fre_swt_gam_pan_amh_swe_ind_bul_ses_ben_swa_mly_tha_chh_tml_tsn_zul_uzb_krd_rom_tur_cic_vie_aeg_dyu_akn_lda	-0.85662647683425	-2.07123435060356	0.0411068891667098
262	amh_svk_swa_ben_sod_sid_anl_ita_tur_azi_ven_bat_tsn_mcd_swe_bsq_krd_amr_ses_mnd_rom_bul_ewe_mol_moo_guj_est_lda_bam_fin_prs_owc_geo_fre_eng_grk_rus_gam_aeg_arw_hun_bem_tag_slo_jav_jpn_knd_kor_bos_lit_zul_lat_ind_ger_tig_sun_cnt_por_xho_dut_mlt_alb_cze_spa_pol_qcu_ukr_hin_pan_dgb_chh_ctl_heb_urd_mao_glc_igb_scr_swt_mly_tha_wly_tml_dyu_tsw_uzb_afr_nor_aze_cic_vie_hau_fbf_akn_yor	-0.249504221032863	-0.589130867937255	0.557201856077817
263	hau_pol_xho_por_wly_amr_heb_guj_aze_uzb_bem_sun_tsw_fre_glc_bsq_grk_anl_tsn_cnt_arw_hin_igb_bos_ven_lat_est_dyu_yor_hun_ger_tig_geo_rus_cze_spa_pan_sid_chh_dut_fin_zul_jav_scr_mao_jpn_tml_kor_mcd_afr_swt_svk_mly_rom_mlt_ind_mnd_mol_akn_ukr_owc_bul_nor_eng_ben_qcu_ita_swe_slo_lda_amh_urd_aeg_lit_tag_prs_swa_alb_fbf_bat_tha_gam_knd_ewe_cic_tur_krd_ctl_azi_moo_vie_sod_dgb_bam_ses	-0.219452433851655	-0.517933137879712	0.60573486414819
264	amr_lit_tsw_alb_aeg_owc_sid_eng_azi_aze_dgb_mao_zul_slo_mol_bsq_urd_anl_dyu_cnt_ctl_bos_moo_nor_swa_swe_fin_bem_ven_hun_ben_heb_geo_arw_hin_guj_spa_hau_mlt_prs_est_yor_sun_rus_jav_jpn_tml_kor_scr_afr_akn_por_bat_fre_tig_ind_mnd_pol_cic_lat_amh_pan_cze_ita_dut_qcu_rom_krd_grk_swt_gam_ukr_wly_glc_mly_ger_ses_svk_tsn_tag_tha_sod_knd_xho_ewe_tur_bul_mcd_uzb_bam_vie_chh_igb_fbf_lda	-0.5301745699033	-1.26270743142615	0.209851285080791
265	amr_pol_yor_alb_tig_sod_heb_mol_azi_uzb_swa_jav_bam_cze_lit_bsq_ben_sid_dyu_cnt_spa_swe_swt_arw_lda_lat_est_cic_tsn_hun_bul_amh_geo_rus_pan_ita_bos_mlt_gam_ukr_fin_ven_sun_afr_mly_jpn_tml_kor_dut_svk_fbf_prs_tag_hin_owc_bat_mnd_ctl_moo_fre_chh_slo_urd_grk_krd_qcu_rom_eng_scr_bem_wly_mcd_anl_glc_mao_por_igb_guj_zul_ind_tha_aeg_knd_ewe_ses_aze_ger_nor_tur_dgb_vie_hau_tsw_xho_akn	-0.444862141388499	-1.05558249799116	0.293893508620471
266	amh_pan_tsw_pol_sid_hau_tig_cze_azi_uzb_ewe_sun_tsn_ita_glc_bsq_mcd_wly_swa_mnd_grk_krd_cic_ukr_igb_lit_est_swt_fbf_fin_nor_aeg_geo_bos_eng_prs_ger_owc_amr_arw_hun_yor_bat_fre_mly_jpn_knd_kor_por_lat_bem_guj_ind_urd_anl_tag_cnt_swe_xho_svk_gam_mol_alb_afr_scr_qcu_rus_ctl_ben_ven_heb_spa_sod_slo_jav_rom_lda_bul_dgb_mao_tha_mlt_tml_dyu_bam_aze_hin_dut_tur_ses_vie_chh_akn_zul_moo	0.09753915789562	0.229611744098956	0.818897725357833
267	sid_arw_ewe_bos_hau_amr_owc_mol_uzb_azi_tsn_ind_igb_prs_urd_bsq_dut_aeg_tsw_mnd_glc_scr_ven_nor_yor_pan_fin_dgb_bam_hun_bul_heb_geo_ukr_por_pol_hin_tig_gam_rus_est_ses_mly_cze_tag_jpn_tml_kor_ita_ctl_zul_rom_mao_alb_chh_jav_cnt_swe_bem_ger_anl_slo_krd_lat_mcd_qcu_eng_afr_guj_xho_wly_spa_mlt_grk_sun_svk_swt_ben_swa_bat_tha_amh_knd_dyu_lda_aze_fre_lit_tur_moo_vie_sod_cic_fbf_akn	-0.318492928083895	-0.75382166922184	0.452860651088855
268	wly_slo_igb_swe_sid_anl_aeg_guj_aze_tur_tsn_mao_tsw_bul_fre_bsq_afr_hau_fbf_mnd_bos_mol_ven_prs_lda_pol_est_swt_swa_fin_alb_heb_geo_nor_ben_svk_krd_chh_tig_rom_hun_zul_sun_por_tag_jpn_knd_kor_grk_scr_xho_dut_bat_ger_mlt_jav_cnt_rus_dgb_urd_amr_ita_lit_ukr_lat_qcu_arw_cze_ctl_akn_amh_spa_owc_pan_ind_hin_dyu_mcd_yor_mly_tha_gam_tml_ewe_bam_uzb_glc_eng_azi_bem_vie_sod_ses_moo_cic	-0.716509892623428	-1.7198065538888	0.0887939110850494
269	sid_slo_akn_nor_heb_chh_tig_rom_tur_azi_fbf_mly_swt_arw_hin_bsq_afr_hau_tsw_mnd_spa_pan_bem_glc_bam_fre_fin_zul_yor_est_cze_anl_geo_rus_eng_ctl_scr_amh_mlt_pol_hun_igb_jav_ukr_sun_jpn_tml_kor_mcd_lit_tsn_ben_tag_krd_wly_ind_cnt_dut_cic_alb_amr_prs_grk_svk_ita_qcu_bos_ger_bul_dgb_gam_guj_sod_lat_mao_mol_dyu_urd_lda_bat_tha_aeg_knd_moo_swa_aze_por_swe_uzb_ven_vie_owc_xho_ses_ewe	-0.204435790139711	-0.483249198044906	0.630054572807551
270	amr_slo_tsn_pan_anl_sid_aeg_guj_aze_azi_cic_ind_bem_bul_svk_bsq_hin_tig_yor_cnt_glc_lit_fbf_spa_ses_alb_fin_akn_igb_hun_rus_amh_geo_fre_ben_por_arw_gam_owc_scr_est_bam_bat_afr_sun_jpn_tml_kor_dut_pol_dgb_swe_mao_urd_mlt_tag_mnd_mcd_xho_ukr_hau_lat_eng_grk_bos_qcu_cze_ita_prs_ewe_wly_ger_sod_ctl_mly_mol_tsw_nor_dyu_jav_tha_chh_knd_zul_ven_uzb_krd_rom_tur_lda_vie_heb_swa_swt_moo	0.204794573357972	0.481751125847864	0.631114490971774
271	tig_ita_zul_spa_chh_amh_aeg_swe_uzb_azi_bem_jav_swt_krd_pan_bsq_lit_mlt_swa_mnd_ukr_arw_ses_fre_ven_glc_fin_bam_tsn_hun_ctl_anl_geo_pol_slo_ger_mol_amr_sod_alb_est_dyu_bat_prs_tag_jpn_knd_kor_ben_dut_ewe_bos_ind_urd_owc_sun_cnt_svk_fbf_rom_wly_mcd_por_afr_lat_qcu_rus_cze_guj_cic_hau_scr_sid_eng_mly_nor_akn_bul_dgb_mao_tha_heb_tml_tsw_moo_tur_grk_hin_aze_xho_vie_gam_yor_lda_igb	-0.864068112537551	-2.09063466039136	0.0392886755599196
272	amh_rus_bem_scr_heb_gam_wly_grk_aze_uzb_xho_bat_tsw_slo_hin_bsq_urd_sid_yor_mnd_lit_prs_swt_por_bam_rom_est_igb_zul_hun_bul_chh_geo_alb_spa_swe_lat_mlt_sod_cze_fin_dyu_mao_ctl_ind_jpn_tml_kor_arw_afr_ven_glc_jav_pol_anl_sun_cnt_svk_dgb_guj_hau_ukr_bos_pan_mol_qcu_mcd_krd_nor_lda_tig_ben_aeg_fre_mly_eng_swa_ger_moo_tag_tha_amr_knd_ewe_fbf_azi_dut_ita_tur_akn_vie_owc_ses_tsn_cic	-0.0899717428039852	-0.212065176157075	0.832520268941093
273	chh_hin_bam_arw_mlt_aeg_heb_rus_tur_uzb_tsw_sun_zul_alb_nor_bsq_scr_hau_bem_cnt_svk_cze_ewe_afr_xho_pol_fin_moo_swt_hun_urd_anl_geo_grk_ger_por_lat_gam_amh_prs_est_dgb_mly_ctl_ind_jpn_knd_kor_mol_bos_ven_pan_jav_bul_amr_mao_mnd_ukr_dyu_mcd_wly_lit_rom_ita_eng_qcu_ben_swe_dut_swa_tig_slo_sid_guj_tag_fre_ses_krd_cic_bat_tha_sod_tml_igb_yor_aze_glc_spa_azi_akn_vie_owc_tsn_fbf_lda	0.0627043528309042	0.147466705047859	0.883082893501129
274	wly_bos_swa_spa_chh_amh_gam_swe_uzb_aze_lda_tag_tsw_ger_glc_bsq_bul_tig_moo_cnt_hin_urd_cic_guj_bam_dut_est_dgb_swt_hun_pol_aeg_geo_ctl_cze_svk_mcd_mlt_anl_por_fin_fbf_ind_rom_mao_jpn_tml_kor_alb_fre_akn_slo_mly_eng_amr_sun_mnd_prs_tsn_ukr_hau_lat_pan_lit_afr_qcu_grk_krd_arw_xho_heb_nor_sid_mol_bat_scr_zul_ita_ewe_jav_tha_sod_knd_dyu_bem_azi_ben_rus_tur_igb_vie_owc_yor_ses_ven	-0.495751833637176	-1.1814926888328	0.240419517789776
275	aeg_scr_akn_slo_hau_chh_sid_lat_tur_azi_swt_jav_dyu_grk_prs_bsq_svk_mlt_lda_mnd_swe_krd_zul_afr_igb_urd_hun_bem_yor_est_ger_heb_geo_mol_pol_spa_glc_anl_amr_alb_fin_xho_mao_rom_ind_jpn_knd_kor_bul_ben_ven_cze_bat_eng_amh_tag_cnt_ctl_fbf_nor_wly_ita_hin_fre_ukr_qcu_guj_arw_por_ses_gam_pan_owc_lit_mly_bos_swa_dut_cic_sun_tha_tig_tml_moo_ewe_uzb_rus_mcd_aze_bam_vie_sod_dgb_tsw_tsn	-0.462959764993097	-1.09944636566012	0.274411375919033
276	chh_ukr_tsw_fre_gam_amr_sid_prs_azi_tur_swa_ind_xho_bos_ita_bsq_glc_hau_dyu_cnt_por_bul_bem_scr_lda_afr_hun_ven_bam_fin_mol_owc_geo_ctl_ben_lat_swe_amh_tig_rom_est_tsn_jav_urd_sun_jpn_tml_kor_pan_mcd_akn_ger_tag_spa_anl_mly_mnd_dut_zul_eng_mlt_svk_alb_krd_slo_qcu_hin_nor_grk_ewe_sod_lit_heb_arw_bat_pol_igb_guj_dgb_mao_tha_aeg_knd_yor_fbf_uzb_rus_cze_aze_ses_vie_wly_cic_swt_moo	-0.309424805619416	-0.731783409194558	0.466140814130441
277	sid_bos_swt_spa_aeg_chh_heb_urd_tur_aze_swa_tag_akn_grk_swe_bsq_mcd_owc_ses_cnt_rom_guj_ewe_ita_yor_glc_est_dyu_igb_hun_nor_amh_geo_ukr_lat_svk_eng_wly_anl_krd_fin_bam_mly_prs_ind_jpn_tml_kor_scr_dut_bem_rus_jav_bul_tig_sun_mnd_mol_cic_ctl_mlt_lit_cze_ger_fre_qcu_alb_pol_arw_zul_sod_pan_hau_hin_mao_por_ven_slo_xho_bat_tha_gam_knd_fbf_dgb_azi_ben_afr_uzb_lda_vie_amr_tsn_moo_tsw	-0.149433724508112	-0.352691977562966	0.725117455246931
278	heb_spa_ses_swe_amr_wly_anl_ctl_azi_tur_zul_jav_akn_ger_svk_bsq_dut_tig_moo_cnt_mcd_alb_cic_pol_dyu_prs_est_igb_bam_fin_ben_owc_geo_mol_scr_urd_cze_mlt_sid_hin_hun_ven_bat_nor_mly_jpn_tml_kor_por_bos_dgb_ita_mao_lat_gam_sun_mnd_guj_fbf_slo_aeg_rom_rus_fre_grk_qcu_ukr_arw_lit_xho_amh_eng_chh_afr_ind_pan_ewe_bul_swt_tag_tha_hau_knd_lda_bem_aze_krd_glc_uzb_tsn_vie_sod_tsw_swa_yor	-0.244661871356428	-0.579085489828382	0.563931487882845
279	aeg_bos_swa_cze_hau_amr_heb_alb_azi_tur_ses_bat_moo_por_ctl_bsq_slo_tig_ewe_cnt_arw_lit_swt_nor_tsw_prs_fin_dyu_yor_hun_rom_sod_geo_grk_ukr_spa_eng_amh_chh_bul_est_cic_sun_ita_mly_jpn_knd_kor_krd_glc_ven_guj_tag_svk_anl_mao_mnd_pan_bam_scr_gam_hin_fre_mcd_ger_qcu_dut_lat_swe_akn_mlt_pol_wly_ben_jav_rus_lda_urd_xho_ind_tha_sid_tml_igb_zul_uzb_mol_afr_aze_fbf_vie_owc_bem_dgb_tsn	0.261314699221652	0.614556778841165	0.540348118563819
280	wly_scr_bam_ita_aeg_gam_sod_pol_azi_aze_tsw_ind_dgb_svk_lat_bsq_dut_heb_swt_mnd_glc_bul_ven_ctl_bem_rus_hun_cic_fbf_est_eng_mlt_geo_nor_prs_mcd_bos_chh_anl_alb_fin_zul_mao_spa_bat_jpn_knd_kor_krd_lit_tsn_cze_sun_ben_hau_mly_cnt_slo_ses_grk_amr_swe_fre_rom_pan_qcu_ukr_por_arw_lda_tig_guj_owc_mol_tag_afr_xho_urd_moo_jav_tha_sid_tml_akn_dyu_uzb_ger_hin_tur_ewe_vie_amh_yor_igb_swa	0.0562258567953995	0.13225712591162	0.895066644063416
281	anl_svk_cic_por_amr_wly_heb_glc_tur_azi_bem_tag_tsn_krd_ita_bsq_ctl_chh_dgb_mnd_dut_swe_ewe_mcd_yor_cze_fin_ven_tsw_hun_fre_sod_geo_afr_eng_urd_pan_aeg_mlt_rom_est_akn_jav_hin_bat_jpn_knd_kor_grk_slo_igb_prs_ind_alb_gam_mao_cnt_scr_swa_guj_sid_pol_ger_bul_ukr_qcu_lat_mol_rus_moo_owc_lit_amh_ben_mly_spa_fbf_arw_bam_sun_tha_tig_tml_zul_swt_uzb_nor_bos_aze_ses_vie_hau_dyu_lda_xho	-0.885851184942853	-2.14469243930207	0.0345839741754898
282	aeg_ger_bem_ctl_owc_amr_amh_ukr_aze_tur_ven_sun_yor_scr_por_bsq_spa_hau_zul_cnt_fre_afr_igb_urd_bam_krd_fin_moo_akn_hun_lit_chh_geo_mol_prs_pan_swe_gam_sid_nor_est_xho_bat_guj_mao_jpn_knd_kor_rom_rus_dyu_hin_mly_mcd_sod_tag_mnd_glc_ewe_slo_tig_arw_pol_alb_ita_qcu_ben_grk_dut_dgb_mlt_bos_anl_bul_jav_lat_lda_cze_swt_ind_tha_heb_tml_ses_tsn_azi_svk_eng_uzb_tsw_vie_wly_cic_fbf_swa	0.120245963078921	0.282914482374684	0.777871150759872
283	wly_pan_swt_bos_hau_aeg_owc_slo_tur_azi_cic_bat_dgb_urd_spa_bsq_rom_mlt_dyu_mnd_ger_svk_xho_grk_yor_rus_est_ven_tsn_fin_ita_amh_geo_ukr_guj_hin_arw_amr_anl_alb_hun_zul_mao_nor_mly_jpn_tml_kor_swe_glc_igb_cze_tag_fre_sid_jav_cnt_pol_swa_scr_sod_bul_prs_krd_mol_qcu_por_mcd_lat_ewe_chh_eng_gam_ctl_ind_dut_akn_ben_tsw_sun_tha_tig_knd_moo_ses_aze_afr_lit_uzb_bam_vie_heb_fbf_bem_lda	-0.689354139095913	-1.64927187200746	0.102465923917941
284	mlt_rus_akn_urd_owc_gam_chh_dut_azi_uzb_bem_ind_tsw_rom_mcd_bsq_bos_tig_dyu_mnd_svk_eng_ven_spa_dgb_afr_est_ewe_xho_hun_krd_heb_geo_fre_pan_por_bul_wly_anl_arw_fin_moo_mly_guj_sun_jpn_tml_kor_ctl_slo_swt_glc_mao_scr_sod_jav_cnt_prs_bam_lit_sid_ukr_alb_swe_lat_qcu_ger_cze_grk_fbf_aeg_pol_amr_mol_bat_ita_lda_hin_tsn_tag_tha_hau_knd_swa_igb_aze_ben_nor_tur_ses_vie_amh_yor_cic_zul	-0.494197666935391	-1.17518023188136	0.242922616512617
285	heb_ita_ewe_ukr_tig_amh_hau_spa_aze_uzb_zul_bat_igb_bos_prs_bsq_scr_anl_ses_cnt_swe_hin_lda_slo_tsn_arw_hun_dgb_yor_fin_svk_owc_geo_mcd_ben_urd_por_mlt_sid_dut_est_tsw_mly_pol_mao_jpn_knd_kor_rom_nor_swa_rus_ind_alb_amr_jav_mnd_fre_ven_ctl_chh_ger_glc_eng_bul_qcu_afr_guj_lit_bem_gam_cze_aeg_pan_sun_krd_swt_grk_xho_tag_tha_sod_tml_fbf_cic_azi_mol_lat_tur_moo_vie_wly_dyu_bam_akn	-0.516549711329808	-1.22922616770573	0.222088069586323
286	gam_spa_ses_krd_sid_sod_owc_ben_azi_aze_dgb_bat_igb_mcd_pol_bsq_fre_hau_bem_mnd_ger_rus_swt_bos_ewe_ukr_fin_tsw_lda_hun_ita_amh_geo_cze_urd_swe_grk_tig_heb_eng_est_yor_ind_nor_tag_jpn_knd_kor_rom_lit_akn_scr_sun_alb_chh_jav_cnt_glc_cic_svk_aeg_hin_bul_prs_pan_qcu_mol_slo_dut_xho_mlt_por_anl_ctl_mly_lat_moo_arw_swa_mao_tha_wly_tml_tsn_ven_tur_guj_afr_uzb_bam_vie_amr_zul_fbf_dyu	0.0645355562888422	0.152063538539363	0.879466224869263
287	anl_scr_cic_bul_amr_mlt_tig_dut_tur_aze_yor_ind_tsw_slo_urd_bsq_nor_gam_lda_cnt_prs_ger_bem_ita_swt_spa_hun_ses_swa_est_cze_heb_geo_guj_mol_por_rus_sid_wly_grk_fin_xho_tag_arw_mao_jpn_knd_kor_rom_mcd_ven_svk_sun_pan_aeg_jav_mnd_swe_ewe_eng_owc_lat_glc_lit_hin_qcu_alb_pol_ctl_dgb_amh_ukr_hau_afr_mly_bos_tsn_ben_bam_bat_tha_sod_tml_fbf_dyu_uzb_fre_krd_azi_zul_vie_chh_akn_igb_moo	-0.0180985489055785	-0.0425925664647123	0.966117633981942
288	sid_spa_dgb_pol_sod_aeg_hau_mol_azi_aze_bam_sun_zul_dut_lat_bsq_ita_owc_fbf_mnd_bul_hin_akn_swe_lda_alb_fin_tsn_bem_hun_mcd_heb_geo_afr_bos_glc_nor_anl_chh_scr_est_moo_ind_slo_mly_jpn_tml_kor_lit_fre_igb_rom_mao_pan_wly_tag_cnt_eng_ses_svk_gam_ger_krd_cze_rus_qcu_por_ben_prs_ewe_mlt_ukr_amr_urd_jav_arw_swt_guj_swa_bat_tha_tig_knd_ven_cic_tur_grk_ctl_uzb_xho_vie_amh_tsw_dyu_yor	-0.749281800613659	-1.80654000874183	0.074068278591799
289	hau_lit_fbf_arw_amr_amh_heb_bul_azi_aze_xho_sun_dyu_ukr_prs_bsq_lat_sod_zul_mnd_urd_ger_akn_bos_ven_glc_est_cic_igb_fin_svk_tig_geo_nor_alb_dut_hin_mlt_sid_fre_hun_yor_mly_cze_bat_jpn_tml_kor_swe_afr_bem_ctl_mao_pan_owc_ind_cnt_krd_tsw_eng_chh_spa_slo_guj_ben_qcu_mol_pol_grk_tsn_wly_rus_aeg_mcd_tag_por_ewe_ita_swt_jav_tha_gam_knd_moo_dgb_tur_rom_scr_uzb_lda_vie_anl_ses_swa_bam	-0.0403919381775968	-0.0951325711090896	0.924414208794969
290	tig_hin_tsn_rus_wly_gam_owc_ita_uzb_tur_xho_ind_ses_ger_grk_bsq_lat_chh_tsw_mnd_krd_pan_swt_ben_moo_eng_est_ven_ewe_hun_bul_sid_geo_glc_fre_por_lit_sod_anl_afr_fin_bem_mly_nor_tag_jpn_knd_kor_arw_spa_swa_pol_sun_mcd_amr_bat_cnt_rom_akn_cze_hau_scr_dut_slo_alb_qcu_svk_ukr_swe_igb_amh_guj_mlt_mol_jav_urd_cic_prs_fbf_mao_tha_heb_tml_dyu_bam_aze_ctl_bos_azi_zul_vie_aeg_dgb_lda_yor	-0.621480016400997	-1.48817016636415	0.140089096035304
291	chh_cze_fbf_ctl_sid_tig_amh_hin_uzb_tur_ven_sun_moo_dut_slo_bsq_grk_sod_igb_cnt_fre_krd_xho_pan_swt_lat_est_yor_dyu_fin_guj_owc_geo_por_eng_swe_bos_gam_aeg_ben_hun_akn_mly_afr_mao_jpn_tml_kor_mcd_ukr_bem_nor_tag_ger_mlt_bat_mnd_lit_ses_rom_hau_spa_glc_mol_arw_qcu_bul_rus_scr_bam_wly_alb_anl_prs_jav_svk_tsw_ita_lda_ind_tha_amr_knd_zul_swa_azi_pol_urd_aze_ewe_vie_heb_tsn_dgb_cic	0.180679374763306	0.425285572974578	0.671610977937925
292	chh_ctl_fbf_ukr_heb_wly_sod_nor_aze_tur_lda_bat_swa_urd_swe_bsq_mcd_anl_zul_cnt_mol_ben_tsw_bul_ven_por_hun_ewe_yor_est_alb_sid_geo_krd_lit_afr_glc_tig_gam_slo_fin_akn_ind_rus_jav_jpn_knd_kor_bos_spa_dgb_prs_mao_pan_owc_tag_mnd_eng_ses_fre_amr_scr_lat_dut_ita_qcu_svk_rom_guj_bem_mlt_cze_aeg_ger_sun_hin_bam_pol_swt_mly_tha_amh_tml_igb_cic_uzb_arw_grk_azi_dyu_vie_hau_moo_xho_tsn	0.430220818791435	1.01412692765634	0.313153348133607
293	amh_fre_ses_mol_mlt_sid_owc_svk_uzb_aze_bem_jav_ewe_pan_dut_bsq_hin_aeg_cic_mnd_rom_ukr_fbf_ita_xho_guj_fin_swa_tsw_est_pol_amr_geo_ger_por_nor_swe_wly_sod_afr_hun_tsn_mao_eng_bat_jpn_tml_kor_mcd_urd_igb_cze_tag_glc_gam_ind_cnt_alb_dyu_lat_chh_spa_scr_lit_bos_qcu_bul_prs_grk_dgb_tig_slo_anl_ben_sun_arw_ven_ctl_moo_mly_tha_heb_knd_akn_swt_azi_krd_rus_tur_lda_vie_hau_zul_yor_bam	-0.774426816251931	-1.86380621094604	0.0655039819429648
294	sod_prs_xho_nor_amh_sid_hau_urd_aze_uzb_swt_mly_bam_ger_rus_bsq_alb_mlt_ses_mnd_mol_cze_tsn_slo_akn_ita_est_zul_swa_hun_krd_aeg_geo_arw_grk_mcd_spa_gam_heb_ctl_fin_ewe_tag_ukr_ind_jpn_knd_kor_eng_bos_fbf_svk_mao_lit_anl_sun_cnt_guj_lda_hin_owc_dut_fre_pan_ben_qcu_bul_por_glc_dgb_amr_rom_tig_lat_jav_afr_tsw_pol_yor_bat_tha_wly_tml_igb_bem_azi_scr_swe_tur_dyu_vie_chh_ven_cic_moo	-0.162080509720526	-0.382861352893886	0.702696241425819
295	sid_nor_bam_bos_hau_mlt_anl_cze_uzb_azi_swt_tag_zul_scr_ctl_bsq_ukr_tig_ven_cnt_swe_lat_yor_grk_dgb_por_est_dyu_tsn_fin_svk_gam_geo_guj_rus_afr_ger_owc_wly_glc_hun_igb_jav_rom_mao_jpn_knd_kor_prs_hin_akn_slo_bat_dut_heb_mly_mnd_mcd_ewe_pol_chh_fre_lit_pan_ita_qcu_arw_eng_bul_bem_aeg_alb_amh_spa_sun_krd_tsw_urd_xho_ind_tha_amr_tml_swa_ses_aze_ben_mol_tur_cic_vie_sod_fbf_moo_lda	0.379683718735029	0.894733131494188	0.373239587493088
296	aeg_scr_fbf_lat_owc_mlt_tig_lit_azi_tur_swa_sun_zul_por_bul_bsq_eng_anl_tsw_mnd_bos_ger_dgb_rom_lda_ita_est_ewe_ses_hun_svk_amh_geo_prs_krd_cze_swe_gam_heb_hin_fin_bem_mao_afr_jav_jpn_tml_kor_slo_dut_cic_mcd_bat_pol_wly_tag_cnt_grk_ven_fre_sid_alb_spa_urd_guj_qcu_arw_nor_ctl_tsn_sod_ben_amr_mol_ind_rus_moo_ukr_swt_mly_tha_hau_knd_bam_xho_uzb_glc_pan_aze_yor_vie_chh_dyu_akn_igb	-0.882928107121539	-2.13245168390681	0.0356041899528543
297	wly_ben_ewe_ctl_tig_hau_heb_svk_azi_aze_zul_mly_swt_slo_lat_bsq_guj_amr_bam_mnd_pan_grk_fbf_bul_lda_afr_hun_igb_moo_est_bos_mlt_geo_scr_ger_ita_spa_aeg_owc_lit_fin_swa_jav_fre_mao_jpn_tml_kor_mcd_pol_bem_ukr_bat_eng_anl_ind_cnt_krd_xho_swe_sod_mol_arw_dut_glc_qcu_cze_rus_prs_akn_sid_urd_gam_rom_tag_nor_tsw_hin_cic_sun_tha_amh_knd_dgb_ses_uzb_alb_por_tur_tsn_vie_chh_yor_ven_dyu	-0.402726387875117	-0.955863102542365	0.341619532018991
298	wly_scr_swa_fre_gam_chh_sod_grk_tur_azi_dgb_tag_ses_arw_ita_bsq_ger_hau_tsn_cnt_svk_bul_igb_lit_xho_rom_est_fbf_bem_fin_nor_mlt_geo_cze_hin_slo_guj_sid_owc_dut_hun_zul_sun_mcd_bat_jpn_knd_kor_por_afr_ven_rus_ind_bos_amr_mly_mnd_urd_yor_prs_heb_krd_pol_mol_ben_qcu_spa_lat_glc_bam_amh_eng_tig_pan_mao_ukr_akn_alb_cic_jav_tha_aeg_tml_moo_swt_aze_swe_ctl_uzb_tsw_vie_anl_dyu_ewe_lda	-0.383328441946612	-0.908933617322298	0.365734674963396
299	anl_rus_xho_prs_wly_amr_sid_afr_azi_aze_tsw_mly_ven_urd_mol_bsq_spa_tig_swt_cnt_pol_pan_swa_alb_dgb_slo_fin_tsn_akn_hun_mcd_aeg_geo_hin_ger_lat_swe_amh_mlt_scr_est_fbf_sun_dut_mao_jpn_knd_kor_krd_por_yor_guj_ind_arw_hau_bat_mnd_rom_ses_cze_sod_glc_ita_nor_ben_qcu_ctl_ukr_grk_dyu_heb_bul_gam_eng_jav_svk_ewe_bos_lda_tag_tha_owc_tml_igb_bam_uzb_lit_fre_tur_moo_vie_chh_bem_cic_zul	-0.723897859016288	-1.74069567307863	0.0850443216505928
300	wly_ben_swa_mcd_sid_mlt_sod_krd_azi_uzb_dgb_jav_tsw_scr_ukr_bsq_rom_gam_cic_cnt_por_nor_yor_bul_ven_slo_est_dyu_bam_fin_cze_aeg_geo_rus_alb_ita_eng_owc_hau_spa_hun_fbf_mao_guj_ind_jpn_knd_kor_arw_urd_akn_lat_mly_svk_heb_bat_mnd_hin_igb_mol_amh_ger_afr_grk_ctl_qcu_lit_swe_prs_zul_chh_pol_amr_bos_sun_fre_swt_pan_moo_tag_tha_anl_tml_tsn_ses_tur_dut_glc_aze_xho_vie_tig_bem_ewe_lda	0.0158778186519242	0.0373834351836823	0.970259408722433
301	anl_eng_lda_krd_hau_tig_heb_dut_azi_tur_swt_mao_ven_pol_rom_bsq_rus_sod_moo_mnd_glc_por_dgb_nor_cic_bul_fin_ewe_dyu_hun_ger_wly_geo_urd_bos_guj_scr_mlt_amr_spa_est_igb_sun_mol_mly_jpn_tml_kor_svk_swe_tsw_hin_jav_grk_chh_ind_cnt_lat_bam_prs_gam_ita_alb_mcd_pan_qcu_slo_afr_arw_fbf_amh_cze_sid_ukr_tag_lit_yor_fre_zul_bat_tha_owc_knd_bem_swa_uzb_ctl_ben_aze_tsn_vie_aeg_ses_akn_xho	-0.856664792733614	-2.07296886840341	0.0409414309905005
302	owc_krd_ses_pan_amr_aeg_heb_lat_aze_uzb_lda_mao_bem_mcd_svk_bsq_alb_hau_akn_cnt_scr_grk_tsn_pol_swt_arw_est_zul_yor_hun_dut_wly_geo_nor_bul_lit_ukr_tig_sid_spa_fin_dyu_jav_rus_sun_jpn_knd_kor_por_rom_cic_ger_bat_urd_gam_tag_mnd_mol_fbf_ben_chh_hin_glc_guj_fre_qcu_ctl_afr_swe_bam_sod_slo_mlt_ita_mly_eng_swa_cze_xho_ind_tha_anl_tml_igb_ewe_tur_prs_bos_azi_tsw_vie_amh_dgb_moo_ven	-0.688765170870221	-1.64684665565511	0.102964724858306
303	owc_por_swt_lat_sod_sid_anl_nor_aze_tur_ewe_bat_igb_mol_hin_bsq_ita_mlt_tsw_cnt_rom_grk_moo_ukr_xho_afr_hun_fbf_zul_fin_lit_tig_geo_ben_slo_fre_arw_heb_aeg_ctl_est_cic_mao_ger_sun_jpn_tml_kor_guj_swe_bem_spa_mly_eng_wly_ind_mnd_rus_bam_prs_amh_krd_cze_alb_bul_qcu_svk_glc_mcd_lda_gam_scr_chh_pol_jav_urd_dgb_bos_swa_tag_tha_hau_knd_tsn_dyu_azi_pan_dut_uzb_akn_vie_amr_ses_ven_yor	-0.846562171167671	-2.04494206008358	0.0436863112239021
304	wly_afr_bem_slo_chh_amh_gam_spa_azi_uzb_ven_mao_yor_nor_lit_bsq_ita_mlt_akn_cnt_ger_hin_zul_mol_igb_arw_est_swt_dgb_hun_fre_aeg_geo_glc_bul_svk_swe_heb_sid_guj_fin_cic_sun_dut_jav_jpn_knd_kor_bos_pol_fbf_por_bat_alb_anl_mly_mnd_krd_xho_urd_tig_ctl_pan_cze_eng_qcu_mcd_ben_grk_swa_hau_rus_sod_lat_ind_scr_lda_rom_moo_tag_tha_owc_tml_dyu_bam_tur_prs_ukr_aze_tsn_vie_amr_tsw_ewe_ses	-0.225317787043231	-0.532680421596685	0.595525328055398
305	chh_mol_ses_swe_sod_owc_heb_por_uzb_tur_xho_sun_fbf_fre_guj_bsq_krd_wly_igb_cnt_arw_ctl_zul_pol_dyu_grk_hun_cic_moo_est_nor_amr_geo_prs_hin_spa_glc_amh_sid_rom_fin_ven_jav_svk_ind_jpn_tml_kor_lit_ben_swa_scr_tag_mcd_hau_mly_mnd_slo_swt_bos_aeg_ukr_lat_ita_afr_qcu_dut_pan_cze_ewe_gam_urd_mlt_ger_mao_bul_yor_rus_bam_bat_tha_tig_knd_tsn_akn_azi_alb_eng_aze_bem_vie_anl_tsw_lda_dgb	-0.0919598818329793	-0.216878491696693	0.828778100997961
306	anl_grk_swa_arw_wly_mlt_heb_rom_aze_uzb_ses_jav_yor_lit_alb_bsq_lat_owc_bam_cnt_fre_krd_lda_pol_cic_swe_fin_zul_swt_est_dut_sod_geo_pan_eng_bos_ben_aeg_sid_hin_hun_bem_bat_mol_ind_jpn_tml_kor_slo_rus_tsw_por_sun_urd_hau_tag_mnd_ita_ven_prs_amh_scr_spa_glc_ctl_qcu_ukr_cze_nor_moo_amr_ger_tig_afr_mly_bul_ewe_svk_xho_mao_tha_chh_knd_akn_dgb_tur_mcd_guj_azi_igb_vie_gam_fbf_dyu_tsn	-0.238459489886771	-0.56312111295672	0.57470756449578
307	anl_krd_xho_rom_wly_sod_sid_ctl_aze_tur_zul_mao_bam_pan_hin_bsq_prs_chh_ewe_mnd_por_bul_akn_eng_tsn_ukr_est_dgb_lda_fin_fre_amr_geo_dut_cze_spa_glc_owc_aeg_scr_hun_ven_bat_swe_tag_jpn_tml_kor_rus_nor_moo_lit_ind_slo_mlt_jav_cnt_arw_tsw_grk_amh_ita_alb_mol_pol_qcu_urd_mcd_afr_ses_gam_ger_heb_lat_mly_svk_yor_guj_bem_sun_tha_hau_knd_igb_swa_azi_bos_ben_uzb_dyu_vie_tig_swt_cic_fbf	-0.136992722738288	-0.323023396453896	0.747402687720483
308	hau_lat_lda_svk_amh_gam_owc_fre_azi_aze_moo_ind_dyu_mcd_glc_bsq_rus_amr_tsn_mnd_spa_afr_cic_por_ven_lit_fin_xho_igb_hun_grk_anl_geo_ctl_ben_bos_alb_chh_tig_ita_est_dgb_sun_hin_jav_jpn_tml_kor_pan_ukr_akn_scr_mly_rom_heb_tag_cnt_swe_bam_pol_wly_eng_mol_guj_krd_qcu_dut_cze_slo_tsw_mlt_nor_sid_bul_bat_urd_ses_arw_ewe_mao_tha_aeg_knd_zul_swt_tur_prs_ger_uzb_bem_vie_sod_yor_swa_fbf	-0.522593864744934	-1.24323770837293	0.216905336785395
309	aeg_alb_lda_scr_tig_chh_gam_ita_aze_tur_moo_mly_zul_ukr_guj_bsq_ctl_anl_swt_mnd_swe_lat_dgb_nor_ewe_slo_est_fbf_swa_fin_por_mlt_geo_mol_pan_dut_pol_sod_hau_arw_hun_tsw_tag_lit_bat_jpn_knd_kor_bul_rus_ven_spa_ind_prs_wly_sun_cnt_ger_ses_rom_sid_svk_bos_fre_grk_qcu_mcd_urd_krd_igb_owc_eng_amr_ben_mao_hin_cic_glc_bem_jav_tha_amh_tml_tsn_bam_azi_cze_afr_uzb_xho_vie_heb_akn_yor_dyu	-0.798126314520185	-1.92816920608005	0.0568846145078209
310	sod_mcd_bem_bos_heb_aeg_sid_lat_aze_uzb_moo_tag_ewe_prs_spa_bsq_rom_mlt_tsn_mnd_krd_scr_akn_alb_bam_fre_fin_igb_cic_hun_guj_hau_geo_lit_cze_ukr_dut_chh_wly_swe_est_tsw_ind_ita_bat_jpn_knd_kor_urd_rus_dyu_ctl_mao_glc_amh_jav_cnt_svk_zul_grk_tig_hin_arw_eng_nor_qcu_afr_ger_mol_xho_amr_ben_anl_pan_sun_slo_dgb_bul_ses_mly_tha_gam_tml_lda_swa_tur_por_pol_azi_swt_vie_owc_yor_fbf_ven	-0.226520152348874	-0.535092753369671	0.593862891079377
311	amr_lat_yor_lit_anl_amh_wly_swe_tur_azi_zul_tag_swa_bul_svk_bsq_ger_tig_lda_mnd_ukr_ctl_fbf_ita_bem_afr_hun_igb_akn_est_pan_sod_geo_hin_ben_spa_por_hau_mlt_slo_fin_ewe_jav_krd_bat_jpn_tml_kor_urd_arw_cic_rom_sun_eng_owc_ind_cnt_pol_dyu_grk_heb_nor_alb_bos_guj_qcu_fre_mol_cze_moo_chh_glc_sid_prs_mao_dut_tsn_rus_swt_mly_tha_aeg_knd_bam_ven_aze_scr_mcd_uzb_dgb_vie_gam_ses_tsw_xho	-0.294684643144183	-0.696782912215723	0.487676681914591
312	sod_bos_lda_mcd_chh_tig_mlt_eng_aze_azi_ewe_bat_cic_rus_lit_bsq_ben_sid_igb_mnd_hin_rom_bem_mol_tsn_grk_est_fbf_zul_fin_svk_amr_geo_pan_ctl_por_swe_gam_owc_dut_hun_xho_mly_arw_sun_jpn_knd_kor_guj_ukr_bam_ita_tag_krd_wly_jav_cnt_afr_swt_slo_aeg_lat_urd_alb_ger_qcu_cze_bul_fre_ven_anl_pol_amh_prs_mao_scr_dgb_nor_akn_ind_tha_hau_tml_ses_moo_tur_spa_glc_uzb_swa_vie_heb_yor_dyu_tsw	-0.081483513920705	-0.192304044345444	0.847923344540998
313	owc_ukr_swa_ben_mlt_gam_amr_urd_uzb_azi_igb_tag_bem_ita_mol_bsq_rus_tig_dgb_mnd_bul_hin_zul_prs_cic_alb_est_tsw_tsn_hun_scr_amh_geo_swe_bos_rom_pan_wly_sod_cze_fin_ewe_jav_pol_bat_jpn_knd_kor_slo_lat_yor_svk_sun_por_chh_ind_cnt_ctl_dyu_arw_anl_fre_spa_dut_krd_qcu_ger_eng_mcd_lda_sid_lit_aeg_afr_mao_guj_moo_grk_fbf_mly_tha_heb_tml_swt_bam_aze_glc_nor_tur_akn_vie_hau_ven_ses_xho	0.0154694790549895	0.0363905111730455	0.971048977532999
314	hau_glc_ses_pan_chh_sid_wly_spa_aze_tur_swa_ind_bem_rus_dut_bsq_alb_tig_moo_mnd_urd_prs_lda_lit_dyu_eng_hun_cic_ewe_est_bul_mlt_geo_guj_afr_bos_ben_amh_amr_ita_fin_akn_mao_lat_sun_jpn_tml_kor_cze_nor_igb_grk_bat_svk_heb_jav_cnt_ukr_swt_scr_anl_ctl_mol_fre_slo_qcu_arw_pol_ger_ven_aeg_rom_gam_mcd_tag_por_tsw_swe_zul_mly_tha_owc_knd_tsn_fbf_azi_krd_hin_uzb_bam_vie_sod_xho_yor_dgb	-0.143464462950183	-0.339161345591392	0.735252840710906
315	sid_cze_bam_spa_mlt_owc_gam_mol_uzb_tur_ses_ind_yor_ita_swe_bsq_pan_chh_zul_cnt_lat_bul_swa_urd_dyu_slo_hun_dgb_fbf_fin_rus_sod_geo_guj_mcd_alb_ukr_amh_hau_ben_est_cic_tag_glc_bat_jpn_knd_kor_fre_ger_swt_krd_jav_por_heb_mly_mnd_rom_akn_scr_wly_svk_eng_arw_grk_qcu_hin_bos_afr_tsn_tig_ctl_aeg_prs_sun_lit_ven_dut_lda_mao_tha_anl_tml_ewe_tsw_azi_nor_pol_aze_bem_vie_amr_xho_igb_moo	0.420648145539743	0.991195084279887	0.324162253638747
316	chh_slo_ses_bul_wly_mlt_heb_rus_aze_azi_fbf_sun_xho_glc_urd_bsq_ger_hau_bam_cnt_swe_lit_ewe_ukr_zul_cze_fin_ven_bem_est_hin_amr_geo_por_mcd_afr_ctl_amh_sid_scr_hun_yor_jav_alb_tag_jpn_knd_kor_guj_fre_moo_bos_mly_nor_anl_bat_mnd_arw_cic_eng_aeg_prs_mol_dut_ben_qcu_grk_ita_krd_lda_owc_pol_gam_lat_mao_spa_swt_svk_tsn_ind_tha_sod_tml_swa_akn_uzb_pan_rom_tur_igb_vie_tig_dyu_tsw_dgb	0.382484981264991	0.901774019878838	0.369506463051632
317	tig_swe_cic_guj_heb_gam_wly_ita_azi_tur_ewe_sun_swa_slo_pol_bsq_spa_sid_bem_cnt_afr_rus_bam_rom_fbf_ger_hun_dyu_lda_est_eng_owc_geo_ctl_ukr_dut_bos_aeg_sod_por_fin_akn_bat_arw_jav_jpn_knd_kor_alb_grk_igb_krd_ind_urd_amh_tag_mnd_lit_zul_glc_mlt_mcd_scr_svk_pan_qcu_lat_hin_ben_ses_amr_fre_chh_bul_mao_cze_tsw_prs_moo_mly_tha_hau_tml_dgb_ven_aze_nor_mol_uzb_xho_vie_anl_tsn_swt_yor	-0.590364341661975	-1.41671590829312	0.159907089854585
318	gam_svk_ven_ita_wly_owc_mlt_mol_aze_azi_lda_bat_igb_ben_dut_bsq_grk_sod_cic_cnt_urd_ger_dgb_ctl_moo_ukr_est_tsw_bam_fin_spa_amh_geo_guj_fre_prs_arw_chh_tig_slo_hun_fbf_sun_lit_mao_jpn_tml_kor_afr_por_akn_cze_tag_krd_sid_jav_mnd_rus_dyu_rom_amr_nor_pan_hin_scr_qcu_glc_pol_bos_swt_heb_swe_hau_bul_ind_mcd_yor_eng_xho_mly_tha_anl_knd_swa_tsn_tur_alb_lat_uzb_ses_vie_aeg_zul_ewe_bem	-0.812887941109008	-1.96008093934917	0.0529795660344756
319	heb_krd_lda_dut_chh_sid_gam_mol_aze_uzb_zul_bat_xho_guj_spa_bsq_ukr_amr_moo_cnt_pol_arw_ven_rom_dgb_lit_est_akn_fbf_fin_rus_anl_geo_bos_mcd_grk_urd_mlt_tig_hin_hun_bam_sun_scr_jav_jpn_knd_kor_ben_lat_igb_afr_mly_svk_sod_ind_mnd_slo_dyu_fre_aeg_pan_eng_por_ctl_qcu_ita_bul_ger_swt_wly_prs_hau_nor_mao_swe_ses_cze_tsw_tag_tha_owc_tml_bem_tsn_azi_glc_alb_tur_ewe_vie_amh_cic_swa_yor	-0.225441702652434	-0.532610447067802	0.59557358255989
320	wly_slo_dgb_grk_sid_hau_amh_lat_uzb_azi_bam_sun_swa_mcd_bos_bsq_krd_heb_cic_mnd_mol_dut_swt_eng_ven_nor_fin_igb_zul_hun_rom_gam_geo_hin_scr_spa_ger_chh_anl_afr_est_tsn_mao_alb_tag_jpn_tml_kor_rus_prs_yor_pan_jav_urd_tig_bat_cnt_ukr_ewe_glc_aeg_lit_arw_cze_svk_qcu_ita_swe_guj_lda_owc_por_amr_pol_ind_bul_akn_ben_bem_mly_tha_sod_knd_dyu_tsw_aze_ctl_fre_tur_fbf_vie_mlt_ses_moo_xho	-0.611885858706851	-1.46226255555102	0.147040401181984
321	hau_por_fbf_lit_chh_owc_aeg_pan_aze_azi_tsn_bat_akn_ger_ita_bsq_rom_mlt_lda_mnd_ctl_bul_bem_svk_swt_nor_hun_ven_yor_est_dut_tig_geo_mcd_krd_glc_prs_wly_gam_slo_fin_igb_sun_ukr_tag_jpn_knd_kor_alb_cze_bam_scr_ind_ben_anl_mao_cnt_spa_ewe_arw_amr_grk_rus_guj_afr_qcu_fre_eng_mol_tsw_sod_pol_heb_hin_jav_bos_dyu_urd_swa_mly_tha_amh_tml_dgb_moo_tur_swe_lat_uzb_xho_vie_sid_ses_zul_cic	0.579277389034967	1.36763385802901	0.174722688035836
322	hau_swe_bem_krd_heb_wly_anl_arw_tur_uzb_fbf_jav_cic_cze_pol_bsq_lat_mlt_lda_mnd_guj_hin_yor_afr_bam_nor_fin_dyu_dgb_est_prs_gam_geo_ita_fre_grk_eng_amh_sod_bos_hun_tsw_ind_svk_bat_jpn_knd_kor_alb_por_xho_glc_tag_scr_tig_sun_cnt_mcd_zul_ctl_sid_rus_rom_slo_mol_qcu_dut_urd_spa_ven_amr_ben_owc_ukr_mao_ger_swa_pan_moo_mly_tha_aeg_tml_ses_swt_azi_lit_bul_aze_tsn_vie_chh_igb_ewe_akn	-0.69511316674466	-1.66605285180601	0.099067840559825
323	amr_ctl_tsn_grk_gam_sod_mlt_ben_aze_tur_zul_bat_ven_krd_cze_bsq_ukr_anl_lda_cnt_hin_guj_dyu_por_igb_glc_est_bam_tsw_fin_swe_sid_geo_svk_ger_lit_afr_owc_hau_bos_hun_swa_mao_ita_ind_jpn_knd_kor_alb_lat_dgb_slo_sun_urd_tig_tag_mnd_rus_fbf_bul_chh_pol_mol_arw_nor_qcu_fre_spa_scr_moo_heb_prs_aeg_mcd_jav_eng_cic_dut_ewe_mly_tha_amh_tml_ses_xho_azi_pan_rom_uzb_yor_vie_wly_akn_bem_swt	-0.0423451672588758	-0.0997267600248147	0.920775915078655
324	aeg_bul_bem_rus_anl_sid_hau_nor_tur_aze_bam_sun_igb_lat_ctl_bsq_grk_chh_dgb_mnd_rom_dut_tsn_krd_akn_slo_fin_xho_fbf_est_svk_amr_geo_pan_afr_cze_eng_owc_mlt_ger_hun_yor_tag_guj_jav_jpn_tml_kor_glc_ita_zul_fre_bat_mol_sod_mly_cnt_scr_swt_alb_amh_spa_urd_ukr_prs_qcu_lit_mcd_arw_cic_tig_por_heb_swe_ind_pol_ses_ben_swa_mao_tha_gam_knd_tsw_lda_azi_hin_bos_uzb_ven_vie_wly_ewe_dyu_moo	-0.281715457163202	-0.666193280478187	0.506936776541334
325	amr_swe_igb_bos_gam_aeg_sid_slo_azi_tur_bam_sun_dyu_scr_fre_bsq_cze_owc_zul_mnd_grk_arw_cic_afr_fbf_lat_est_bem_akn_hun_bul_amh_geo_alb_ctl_mol_hin_mlt_wly_pan_fin_lda_ind_ben_mly_jpn_tml_kor_prs_glc_dgb_urd_tag_ger_sod_bat_cnt_eng_yor_guj_heb_por_krd_ita_rom_qcu_svk_pol_nor_swa_chh_mcd_hau_rus_mao_lit_ven_dut_ewe_jav_tha_tig_knd_xho_moo_aze_ukr_spa_uzb_ses_vie_anl_tsw_swt_tsn	-0.52068259821288	-1.2410575612466	0.21770589182504
326	mlt_krd_swt_pol_hau_wly_tig_prs_uzb_azi_ses_sun_lda_scr_ukr_bsq_arw_heb_yor_cnt_afr_fre_moo_slo_tsw_lat_est_dyu_fbf_hun_ctl_gam_geo_alb_bul_lit_ita_sid_owc_glc_fin_bam_jav_nor_ind_jpn_tml_kor_rus_ben_igb_bos_mao_swe_amr_mly_mnd_ger_akn_dut_aeg_grk_guj_mol_mcd_qcu_cze_hin_spa_bem_sod_pan_amh_eng_tag_svk_ven_urd_tsn_bat_tha_chh_knd_dgb_ewe_aze_rom_por_tur_xho_vie_anl_cic_zul_swa	0.537219182619679	1.27033717346156	0.207133480306841
327	sod_alb_ewe_scr_hau_heb_amh_guj_uzb_tur_tsw_bat_dgb_pan_slo_bsq_nor_sid_cic_cnt_por_hin_xho_rus_yor_fre_est_ses_moo_fin_grk_gam_geo_lit_afr_rom_mol_wly_aeg_pol_hun_bam_mly_mcd_sun_jpn_knd_kor_ita_lat_igb_svk_tag_spa_amr_ind_mnd_arw_ven_bos_mlt_swe_ben_dut_ukr_qcu_urd_ger_cze_akn_chh_ctl_tig_eng_mao_krd_lda_bul_tsn_jav_tha_anl_tml_bem_zul_aze_prs_glc_azi_swt_vie_owc_swa_fbf_dyu	0.187758885924828	0.44177448326908	0.659677943024538
328	hau_ger_xho_eng_sod_sid_anl_rom_aze_azi_swt_ind_bem_pan_bul_bsq_dut_chh_ewe_mnd_cze_ita_cic_afr_yor_prs_est_tsw_fbf_hun_alb_aeg_geo_urd_bos_ukr_svk_amh_amr_grk_fin_dyu_mly_ben_mao_jpn_tml_kor_spa_hin_ses_lit_tag_arw_owc_jav_cnt_krd_lda_glc_heb_scr_rus_lat_por_qcu_mcd_fre_guj_swa_wly_ctl_tig_mol_bat_nor_ven_swe_bam_sun_tha_mlt_knd_dgb_igb_uzb_slo_pol_tur_akn_vie_gam_zul_tsn_moo	-0.425581030029809	-1.01038383485472	0.314933013457425
329	aeg_slo_fbf_eng_anl_wly_heb_scr_uzb_azi_swa_jav_bem_lit_por_bsq_krd_tig_yor_mnd_fre_mcd_dyu_cze_tsw_grk_est_zul_moo_hun_pol_hau_geo_ben_prs_rom_ukr_sid_mlt_mol_fin_cic_ind_alb_tag_jpn_knd_kor_pan_arw_tsn_nor_bat_guj_gam_mao_cnt_glc_dgb_rus_sod_ger_spa_afr_hin_qcu_bul_bos_swe_igb_amh_svk_amr_urd_mly_ctl_akn_dut_bam_sun_tha_chh_tml_lda_ewe_tur_ita_lat_aze_swt_vie_owc_ses_xho_ven	0.385829466541738	0.90887871079568	0.365763507355267
330	owc_prs_cic_dut_heb_sid_amh_eng_uzb_azi_bem_ind_tsn_mcd_bul_bsq_fre_aeg_swt_mnd_swe_ukr_lda_rom_yor_arw_fin_dgb_fbf_hun_spa_chh_geo_lit_nor_guj_ctl_sod_anl_lat_est_swa_bat_slo_jav_jpn_tml_kor_cze_krd_tsw_alb_mao_rus_amr_mly_cnt_glc_ewe_scr_tig_ben_grk_svk_bos_qcu_por_ita_pan_xho_mlt_pol_wly_hin_tag_urd_igb_mol_bam_sun_tha_gam_knd_moo_zul_tur_afr_ger_aze_ven_vie_hau_ses_akn_dyu	-0.0153364665924385	-0.0361852941118657	0.971212168860118
331	tig_swe_dgb_ben_owc_hau_sod_bul_tur_aze_bam_tag_cic_fre_pol_bsq_guj_gam_swt_mnd_svk_mol_akn_lat_tsn_krd_hun_xho_ven_est_rus_amr_geo_urd_ukr_pan_mcd_anl_wly_glc_fin_igb_sun_lit_jav_jpn_knd_kor_prs_por_ses_cze_ind_nor_sid_mao_cnt_rom_yor_spa_aeg_scr_ita_arw_alb_qcu_bos_slo_hin_lda_amh_dut_mlt_afr_bat_ctl_ewe_eng_tsw_mly_tha_chh_tml_bem_moo_azi_ger_grk_uzb_fbf_vie_heb_dyu_zul_swa	-0.148821352752107	-0.35208521915214	0.725570928639379
332	chh_bos_swt_bul_tig_aeg_sid_afr_tur_uzb_bem_ind_xho_ben_mol_bsq_ger_amr_ses_mnd_swe_arw_fbf_slo_igb_lat_hun_zul_ven_est_nor_mlt_geo_krd_dut_pol_pan_amh_anl_por_fin_dyu_mao_ctl_bat_jpn_tml_kor_ukr_scr_ewe_urd_jav_ita_heb_tag_cnt_rom_dgb_lit_gam_guj_svk_spa_fre_qcu_hin_eng_glc_yor_owc_rus_wly_alb_mly_grk_tsw_mcd_bam_sun_tha_sod_knd_cic_swa_azi_prs_cze_aze_tsn_vie_hau_akn_lda_moo	-0.814381138857303	-1.95927246341945	0.0530756151779975
333	chh_scr_ses_lit_amr_owc_sid_lat_tur_azi_ven_mao_tsn_svk_por_bsq_alb_gam_dyu_cnt_eng_prs_yor_cze_ewe_bul_hun_xho_igb_fin_mol_sod_geo_arw_hin_spa_guj_anl_hau_krd_est_dgb_jav_ben_sun_jpn_tml_kor_rom_ctl_bam_slo_bat_urd_heb_mly_mnd_ukr_akn_mcd_wly_dut_ger_rus_pan_qcu_ita_glc_bos_moo_tig_swe_amh_grk_tag_pol_zul_afr_tsw_ind_tha_mlt_knd_lda_swa_aze_fre_nor_uzb_fbf_vie_aeg_cic_swt_bem	0.0940561663023545	0.221677300683614	0.825051137832391
334	tig_rus_lda_nor_sod_owc_chh_svk_tur_uzb_fbf_bat_swt_por_bul_bsq_hin_anl_ewe_cnt_alb_arw_swa_swe_dgb_ctl_fin_ven_xho_est_slo_amr_geo_pan_afr_fre_scr_aeg_heb_bos_hun_ses_mly_urd_mao_jpn_knd_kor_guj_ben_akn_krd_tag_lit_wly_jav_mnd_ukr_igb_mol_amh_pol_ita_dut_mcd_qcu_ger_eng_prs_cic_gam_cze_hau_lat_ind_rom_tsn_spa_bem_sun_tha_mlt_tml_moo_yor_aze_grk_glc_azi_zul_vie_sid_tsw_bam_dyu	-0.635681479617031	-1.51950337042098	0.132028363039264
335	amr_grk_bam_pan_wly_gam_owc_lat_tur_azi_ven_jav_igb_rus_ctl_bsq_swe_aeg_cic_mnd_pol_prs_fbf_eng_bem_ger_est_swt_xho_fin_urd_tig_geo_scr_alb_afr_guj_chh_hau_ukr_hun_yor_mly_fre_sun_jpn_knd_kor_hin_krd_tsn_spa_mao_glc_heb_ind_cnt_ben_dyu_dut_mlt_mcd_nor_mol_ita_qcu_bos_bul_svk_ewe_anl_rom_sod_cze_tag_por_dgb_arw_swa_bat_tha_amh_tml_moo_tsw_uzb_slo_lit_aze_lda_vie_sid_zul_ses_akn	0.730814677420034	1.73765183689095	0.0855824530747763
336	owc_bul_yor_prs_sid_amh_anl_hin_aze_uzb_ewe_mly_swt_bos_alb_bsq_ukr_chh_swa_mnd_ita_nor_xho_guj_ses_glc_hun_lda_ven_fin_arw_heb_geo_ben_afr_mcd_cze_sod_hau_svk_est_dgb_mao_swe_ind_jpn_knd_kor_ger_lit_dyu_dut_sun_slo_aeg_bat_cnt_por_cic_krd_amr_fre_grk_urd_pol_qcu_ctl_eng_rus_tsn_gam_scr_mlt_pan_jav_lat_bem_spa_bam_tag_tha_tig_tml_igb_zul_azi_mol_rom_tur_moo_vie_wly_akn_fbf_tsw	-0.208980647831659	-0.493319875540391	0.622949516032697
337	amh_afr_dyu_scr_heb_owc_mlt_krd_tur_azi_dgb_mly_cic_ctl_spa_bsq_lat_gam_moo_cnt_slo_por_zul_glc_fbf_mcd_hun_bam_ses_est_guj_anl_geo_bos_fre_ukr_ben_wly_amr_rus_fin_lda_ind_bul_jav_jpn_tml_kor_lit_cze_tsw_svk_sun_ita_hau_bat_mnd_nor_tsn_hin_sod_rom_grk_eng_ger_qcu_mol_alb_swe_swt_aeg_prs_sid_urd_tag_pol_ven_dut_yor_mao_tha_chh_knd_igb_xho_aze_pan_arw_uzb_akn_vie_tig_bem_ewe_swa	-0.165515072007298	-0.390559308515107	0.697016206035314
338	tig_urd_cic_ita_chh_wly_owc_nor_aze_tur_dyu_bat_ven_grk_mcd_bsq_scr_mlt_tsn_cnt_lit_slo_lda_ukr_ewe_dut_hun_bem_zul_est_alb_aeg_geo_bos_rom_krd_bul_anl_amr_pan_fin_yor_jav_rus_mly_jpn_knd_kor_svk_afr_fbf_mol_ind_ger_sid_tag_mnd_pol_xho_guj_gam_ctl_cze_spa_swe_qcu_fre_lat_por_bam_heb_ben_hau_prs_mao_glc_igb_arw_swt_sun_tha_sod_tml_swa_akn_uzb_eng_hin_azi_moo_vie_amh_dgb_tsw_ses	-0.499296981705436	-1.18770771550674	0.237973148210283
339	aeg_ger_akn_glc_mlt_amr_hau_urd_uzb_azi_cic_bat_dgb_krd_arw_bsq_bul_wly_fbf_mnd_svk_nor_bem_pol_bam_afr_est_zul_lda_hun_alb_gam_geo_lat_rom_guj_ukr_sid_anl_bos_fin_igb_mao_prs_mly_jpn_tml_kor_ben_lit_tsw_cze_jav_swe_amh_ind_cnt_eng_swa_mol_sod_scr_dut_ctl_ita_qcu_spa_mcd_rus_yor_owc_por_tig_hin_tag_fre_ses_grk_dyu_sun_tha_heb_knd_tsn_swt_tur_slo_pan_aze_moo_vie_chh_xho_ewe_ven	-0.491876694557335	-1.16935745096981	0.245247999611367
340	amh_ger_bem_pan_aeg_tig_hau_guj_azi_tur_yor_mao_bam_ukr_arw_bsq_scr_sod_ses_cnt_pol_alb_tsn_mcd_tsw_eng_hun_ven_moo_fin_lit_chh_geo_svk_rus_grk_cze_heb_amr_mol_est_zul_tag_hin_ind_jpn_knd_kor_lat_nor_cic_glc_bat_rom_anl_mly_mnd_ctl_akn_prs_mlt_afr_slo_ben_swe_qcu_bul_krd_spa_swa_sid_ita_wly_dut_jav_por_swt_fre_lda_sun_tha_gam_tml_fbf_dyu_uzb_bos_urd_aze_ewe_vie_owc_dgb_igb_xho	0.457701504673335	1.07833839765271	0.283671752104308
341	amr_alb_swa_scr_aeg_sid_mlt_krd_uzb_azi_fbf_jav_tsw_lit_afr_bsq_ger_heb_akn_mnd_por_swe_dgb_bos_dyu_bul_hun_xho_ses_est_lat_tig_geo_glc_urd_hin_rom_wly_gam_ben_fin_lda_tag_ctl_mao_jpn_tml_kor_svk_grk_bem_dut_bat_ukr_anl_mly_cnt_rus_swt_mol_sod_cze_spa_mcd_pol_qcu_eng_arw_nor_ewe_hau_ita_chh_pan_sun_guj_cic_slo_igb_ind_tha_amh_knd_moo_tsn_aze_fre_prs_tur_bam_vie_owc_zul_ven_yor	0.0515193324211757	0.12120271550897	0.90379196337211
342	hau_arw_ses_spa_anl_gam_tig_cze_tur_uzb_swa_bat_dgb_svk_grk_bsq_dut_mlt_bem_mnd_glc_bul_cic_lat_xho_ben_fin_moo_tsn_est_pan_amr_geo_ukr_eng_krd_lit_sod_chh_alb_hun_igb_jav_scr_tag_jpn_tml_kor_fre_ctl_zul_slo_mly_mcd_aeg_sun_cnt_prs_lda_pol_sid_hin_ita_afr_guj_qcu_nor_swe_rom_yor_heb_bos_wly_por_mao_mol_dyu_urd_akn_ind_tha_owc_knd_tsw_bam_azi_ger_rus_aze_swt_vie_amh_ven_ewe_fbf	0.974564236785341	2.33773373513077	0.0215455505318686
343	wly_pol_cic_grk_sid_amr_mlt_svk_azi_tur_tsw_sun_tsn_dut_pan_bsq_slo_tig_dyu_mnd_mol_ben_zul_bos_moo_krd_hun_lda_xho_fin_alb_heb_geo_spa_guj_urd_eng_amh_gam_scr_est_bam_ind_lat_tag_jpn_tml_kor_glc_bul_akn_nor_mly_fre_anl_bat_cnt_rus_fbf_swe_sod_ita_arw_ctl_afr_qcu_ger_lit_por_yor_owc_hin_chh_cze_mao_rom_bem_ukr_ewe_jav_tha_aeg_knd_ses_ven_uzb_prs_mcd_aze_dgb_vie_hau_swa_igb_swt	-0.29947687994748	-0.707892912350414	0.480782133012616
344	aeg_rus_akn_ctl_amh_wly_sid_mol_aze_azi_igb_mly_ses_cze_bos_bsq_urd_heb_cic_mnd_mcd_swe_dyu_pol_tsn_hin_fin_xho_bem_est_svk_sod_geo_glc_krd_lat_pan_chh_gam_arw_hun_tsw_mao_ita_jav_jpn_knd_kor_rom_guj_moo_lit_tag_alb_amr_ind_cnt_prs_swa_scr_anl_afr_eng_spa_grk_qcu_ukr_dut_ben_dgb_owc_nor_mlt_por_bat_ger_ewe_fre_yor_sun_tha_hau_tml_lda_swt_uzb_slo_bul_tur_bam_vie_tig_fbf_ven_zul	0.166485060972387	0.391806772428202	0.696097361326076
345	amr_svk_dgb_rom_mlt_gam_tig_arw_azi_uzb_ven_jav_bam_rus_pol_bsq_alb_chh_ewe_cnt_bul_lit_lda_mol_swt_ita_hun_zul_yor_est_spa_wly_geo_ukr_swe_guj_slo_hau_aeg_glc_fin_xho_mly_scr_mao_jpn_tml_kor_afr_pan_bem_cze_bat_ben_anl_ind_mnd_por_swa_urd_sid_ctl_grk_hin_krd_qcu_dut_prs_lat_tsn_sod_bos_owc_fre_tag_eng_cic_mcd_ses_sun_tha_amh_knd_moo_fbf_tur_nor_ger_aze_tsw_vie_heb_igb_akn_dyu	0.40102302135636	0.944771932060487	0.347223439845634
346	tig_nor_bam_ben_owc_heb_sid_rus_aze_uzb_xho_sun_moo_hin_grk_bsq_prs_gam_dyu_mnd_afr_ctl_lda_alb_swt_bos_est_swa_yor_fin_mol_amh_geo_dut_eng_krd_mcd_wly_sod_fre_hun_cic_jav_lat_mly_jpn_tml_kor_ukr_ita_tsn_arw_tag_guj_mlt_ind_cnt_pol_fbf_slo_amr_urd_bul_pan_glc_qcu_scr_rom_ger_bem_hau_lit_aeg_spa_mao_swe_zul_cze_tsw_bat_tha_chh_knd_ven_ewe_tur_svk_por_azi_dgb_vie_anl_ses_igb_akn	0.663993394636635	1.57087738841429	0.119607333876619
347	amr_bos_fbf_fre_amh_heb_aeg_ger_azi_uzb_dyu_bat_ewe_arw_cze_bsq_nor_sid_tsn_cnt_krd_pol_tsw_bul_xho_eng_hun_bem_igb_est_ukr_hau_geo_pan_slo_dut_svk_owc_wly_lit_fin_swa_mao_alb_sun_jpn_tml_kor_por_lat_moo_prs_mly_glc_tig_ind_mnd_rus_ses_ctl_anl_rom_ita_ben_spa_qcu_hin_swe_guj_cic_mlt_mcd_sod_urd_tag_grk_swt_afr_akn_jav_tha_chh_knd_ven_yor_aze_scr_mol_tur_bam_vie_gam_lda_dgb_zul	-0.11255227029057	-0.265292593932693	0.791371226264801
348	aeg_scr_lda_fre_amh_sod_hau_dut_uzb_aze_tsw_bat_zul_bos_ger_bsq_rus_tig_fbf_cnt_rom_ben_akn_alb_swt_lit_hun_dgb_bem_est_lat_mlt_geo_guj_ita_bul_ukr_wly_chh_pan_fin_bam_tag_spa_jav_jpn_tml_kor_krd_afr_igb_grk_mao_ctl_owc_ind_mnd_mcd_tsn_arw_heb_cze_por_glc_svk_qcu_urd_prs_mol_cic_gam_slo_amr_nor_mly_eng_ven_pol_ses_sun_tha_sid_knd_xho_yor_tur_swe_hin_azi_dyu_vie_anl_swa_moo_ewe	-0.326658120833283	-0.773810045383423	0.441005745863663
349	sid_fre_xho_urd_heb_owc_amh_scr_uzb_tur_bam_bat_tsw_dut_ukr_bsq_rom_hau_yor_cnt_ger_bul_lda_glc_fbf_svk_hun_cic_moo_est_prs_gam_geo_pan_cze_krd_guj_tig_chh_alb_fin_ses_sun_ita_tag_jpn_tml_kor_lit_lat_ewe_spa_ind_ben_aeg_mao_mnd_ctl_akn_mcd_sod_bos_por_hin_swe_qcu_mol_arw_afr_ven_wly_slo_mlt_grk_jav_rus_zul_pol_tsn_mly_tha_anl_knd_igb_swa_azi_eng_nor_aze_dyu_vie_amr_bem_dgb_swt	-0.133812567707138	-0.315478031903952	0.753105568938313
350	wly_cze_swt_svk_mlt_tig_sid_bul_aze_tur_tsn_mly_yor_lit_grk_bsq_bos_gam_zul_mnd_krd_ger_ewe_mol_dgb_dut_hun_bam_lda_fin_lat_chh_geo_alb_afr_prs_scr_heb_sod_slo_est_ses_mao_ctl_jav_jpn_knd_kor_rom_eng_xho_ben_ind_pol_anl_sun_cnt_mcd_dyu_rus_owc_ukr_arw_ita_spa_qcu_guj_hin_glc_fbf_hau_nor_amh_urd_bat_fre_swa_swe_tsw_tag_tha_amr_tml_bem_ven_azi_pan_por_uzb_igb_vie_aeg_cic_moo_akn	-0.427363607953923	-1.01502714002721	0.312726344869369
351	hau_swe_dgb_fre_sod_sid_chh_scr_tur_azi_ses_mly_tsn_hin_slo_bsq_svk_gam_igb_mnd_lit_eng_ewe_cze_xho_arw_fin_bem_lda_hun_guj_owc_geo_ben_lat_pan_bos_amr_aeg_alb_est_swt_tag_grk_ind_jpn_tml_kor_bul_dut_yor_pol_mao_ita_anl_sun_cnt_mol_ven_spa_amh_prs_ger_afr_krd_qcu_nor_mcd_ukr_swa_heb_urd_mlt_rus_jav_rom_dyu_ctl_fbf_bat_tha_wly_knd_zul_tsw_aze_por_glc_uzb_moo_vie_tig_cic_bam_akn	0.17932352120149	0.421820151090823	0.674129768410768
352	amr_lat_tsn_krd_hau_gam_mlt_scr_azi_tur_cic_jav_ses_prs_alb_bsq_mol_heb_swt_mnd_rom_urd_bem_rus_yor_spa_hun_dgb_lda_est_pol_amh_geo_por_eng_ger_glc_anl_chh_guj_fin_swa_mly_bul_ind_jpn_knd_kor_hin_mcd_xho_ben_mao_afr_sid_sun_cnt_ukr_fbf_swe_wly_grk_ita_nor_cze_qcu_pan_arw_fre_ewe_aeg_bos_tig_slo_bat_dut_ven_svk_tsw_tag_tha_owc_tml_dyu_zul_uzb_lit_ctl_aze_akn_vie_sod_igb_bam_moo	-0.618608718956276	-1.47886156077412	0.14255652967639
353	anl_ger_igb_mol_tig_sod_hau_urd_azi_aze_dgb_bat_tsn_arw_ita_bsq_guj_amr_swa_cnt_rus_alb_swt_lit_lda_nor_hun_yor_xho_est_glc_gam_geo_ben_lat_cze_swe_mlt_amh_rom_fin_zul_tag_grk_sun_jpn_knd_kor_eng_fre_ewe_spa_mly_mcd_aeg_ind_mnd_svk_ven_bos_sid_ukr_krd_hin_pan_qcu_prs_por_afr_moo_heb_dut_chh_ctl_mao_scr_bem_bul_cic_jav_tha_owc_tml_bam_fbf_tur_slo_pol_uzb_dyu_vie_wly_ses_tsw_akn	-0.180448644856659	-0.425786987377527	0.671246841622496
354	sod_spa_ses_rus_sid_tig_amr_scr_uzb_aze_dyu_tag_ewe_ctl_slo_bsq_por_owc_lda_cnt_mcd_pan_bem_lat_xho_eng_fin_igb_yor_est_lit_mlt_geo_cze_arw_bul_ger_aeg_chh_alb_hun_fbf_bat_ukr_ind_jpn_knd_kor_dut_ita_akn_urd_jav_prs_heb_mao_mnd_hin_zul_guj_amh_grk_nor_svk_swe_qcu_krd_rom_ben_swa_anl_fre_gam_mol_sun_afr_bam_glc_swt_mly_tha_hau_tml_tsw_ven_tur_pol_bos_azi_tsn_vie_wly_dgb_moo_cic	-0.480945208238077	-1.14438008963091	0.255402857872429
355	owc_ger_yor_lit_chh_amr_anl_ukr_uzb_azi_dyu_mly_zul_mcd_guj_bsq_afr_sod_moo_cnt_fre_rom_ses_swe_fbf_spa_hun_cic_bam_fin_svk_hau_geo_por_slo_bos_nor_amh_aeg_glc_est_ven_ind_prs_bat_jpn_tml_kor_ita_dut_tsn_pol_sun_lat_mlt_mao_mnd_mol_tsw_eng_gam_urd_cze_scr_bul_qcu_alb_hin_grk_swa_heb_rus_sid_pan_tag_ben_igb_ctl_akn_jav_tha_tig_knd_dgb_lda_tur_arw_krd_aze_bem_vie_wly_xho_ewe_swt	-0.967567519934432	-2.35858808500301	0.0204380958163081
356	heb_alb_akn_mcd_sod_anl_owc_eng_aze_tur_yor_ind_ven_glc_bul_bsq_rus_hau_swt_mnd_pan_por_tsw_lat_ewe_arw_est_tsn_xho_fin_slo_gam_geo_mol_svk_dut_ukr_amr_tig_urd_hun_bem_mao_cze_mly_jpn_tml_kor_grk_hin_fbf_swe_jav_ita_mlt_bat_cnt_lit_bam_nor_aeg_bos_ger_scr_rom_qcu_afr_pol_guj_zul_sid_fre_chh_ben_tag_spa_moo_prs_swa_sun_tha_amh_knd_ses_lda_azi_ctl_krd_uzb_dyu_vie_wly_dgb_igb_cic	-0.0866868665060395	-0.204408940399043	0.838480619250354
357	mlt_fre_bem_urd_heb_anl_amh_prs_tur_azi_dyu_ind_zul_ita_krd_bsq_bos_sid_igb_cnt_spa_arw_ven_lat_akn_dut_hun_yor_bam_fin_pol_wly_geo_swe_alb_cze_guj_gam_chh_mcd_est_swa_tag_pan_bat_jpn_tml_kor_bul_lit_ses_rom_jav_nor_owc_mly_mnd_hin_tsn_por_hau_eng_scr_afr_ctl_qcu_svk_mol_grk_cic_sod_ger_amr_rus_mao_slo_tsw_ukr_swt_sun_tha_aeg_knd_fbf_xho_uzb_ben_glc_aze_moo_vie_tig_ewe_dgb_lda	-0.0774067783367629	-0.182275179384507	0.855763509949035
358	hau_ben_yor_ctl_chh_anl_mlt_guj_uzb_tur_zul_mly_dgb_alb_mol_bsq_lit_sod_swt_mnd_scr_pol_swa_arw_igb_nor_est_tsw_cic_hun_afr_amh_geo_bos_pan_cze_hin_aeg_heb_glc_fin_lda_bat_eng_jav_jpn_knd_kor_grk_dut_akn_urd_ind_mcd_sid_tag_cnt_swe_ses_svk_wly_prs_lat_slo_rus_qcu_rom_ita_ukr_dyu_owc_bul_gam_fre_mao_por_bam_krd_ewe_sun_tha_amr_tml_xho_bem_azi_ger_spa_aze_moo_vie_tig_tsn_fbf_ven	-0.658311704830086	-1.57463440295749	0.118736755785431
359	sod_ben_ses_lit_wly_anl_amr_ukr_tur_uzb_tsw_tag_ewe_dut_urd_bsq_afr_hau_tsn_mnd_glc_slo_cic_ctl_yor_eng_fin_fbf_swt_hun_krd_sid_geo_fre_grk_hin_swe_aeg_chh_pan_est_xho_ind_lat_bat_jpn_tml_kor_ita_cze_igb_rom_jav_alb_amh_mao_cnt_prs_akn_rus_gam_ger_mol_mcd_svk_qcu_scr_guj_nor_dyu_tig_spa_heb_por_sun_bos_swa_arw_lda_mly_tha_owc_knd_zul_moo_azi_bul_pol_aze_ven_vie_mlt_bam_bem_dgb	-0.836674505579562	-2.01855480551133	0.0464134902479528
360	amr_bul_zul_bos_sid_aeg_sod_mol_tur_uzb_swt_tag_xho_alb_ben_bsq_cze_mlt_yor_mnd_nor_lit_ven_grk_igb_rus_est_tsw_cic_hun_pan_gam_geo_krd_fre_dut_spa_heb_tig_scr_fin_bam_ind_hin_sun_jpn_knd_kor_eng_glc_lda_prs_bat_afr_anl_mao_cnt_rom_moo_urd_wly_por_lat_slo_svk_qcu_ger_guj_ctl_ewe_owc_pol_hau_arw_jav_mcd_dyu_ukr_akn_mly_tha_chh_tml_dgb_ses_aze_swe_ita_azi_bem_vie_amh_tsn_swa_fbf	0.0743135191063198	0.17495010051516	0.861499166772513
361	wly_arw_tsw_afr_tig_owc_amh_swe_uzb_tur_akn_mly_swt_scr_bul_bsq_mol_aeg_lda_cnt_mcd_guj_dyu_bos_cic_krd_hun_zul_yor_est_ukr_amr_geo_dut_lat_alb_pan_sid_sod_prs_fin_ewe_ind_fre_mao_jpn_knd_kor_por_ctl_moo_rus_jav_hin_chh_tag_mnd_ita_bam_lit_hau_nor_rom_ben_spa_qcu_urd_svk_grk_ses_gam_ger_mlt_pol_bat_glc_tsn_cze_ven_sun_tha_heb_tml_xho_swa_azi_slo_eng_aze_igb_vie_anl_fbf_bem_dgb	-0.617932965143824	-1.47498058359311	0.143595221702649
362	heb_guj_ven_por_mlt_chh_sid_scr_tur_azi_swt_bat_dgb_afr_krd_bsq_fre_gam_tsw_mnd_arw_pan_ewe_bul_swa_glc_hun_tsn_lda_est_ger_hau_geo_svk_slo_prs_nor_wly_tig_rom_fin_cic_mao_grk_sun_jpn_knd_kor_eng_ukr_igb_ctl_ind_mol_amr_mly_cnt_urd_bam_cze_anl_alb_rus_ben_ita_qcu_lat_bos_hin_moo_owc_lit_sod_spa_tag_mcd_yor_pol_xho_jav_tha_aeg_tml_zul_ses_aze_dut_swe_uzb_fbf_vie_amh_bem_dyu_akn	0.41250202466818	0.972972870130694	0.333090696688532
363	mlt_ger_moo_ben_amh_tig_heb_lat_uzb_azi_dgb_mly_zul_por_spa_bsq_glc_wly_tsn_cnt_ita_ukr_lda_guj_akn_scr_est_ewe_bam_fin_krd_aeg_geo_ctl_urd_swe_eng_owc_anl_arw_hun_swt_sun_hin_mao_jpn_tml_kor_pan_alb_xho_rom_bat_bul_sid_ind_mnd_fre_ses_cze_gam_svk_prs_rus_mol_qcu_nor_slo_pol_swa_hau_afr_amr_mcd_tag_lit_ven_bos_tsw_jav_tha_chh_knd_igb_dyu_tur_dut_grk_aze_bem_vie_sod_fbf_yor_cic	-0.714774298965021	-1.71979857384655	0.0887953689589383
364	sod_cze_dyu_lit_mlt_hau_heb_swe_azi_tur_moo_mly_ven_fre_grk_bsq_svk_amh_bem_cnt_bos_rus_fbf_eng_tsw_alb_fin_swt_zul_hun_ctl_sid_geo_afr_rom_krd_nor_gam_wly_mol_est_akn_jav_slo_ind_jpn_tml_kor_lat_ger_cic_guj_sun_ukr_aeg_bat_mnd_ben_swa_pol_amr_por_spa_bul_ita_qcu_hin_urd_arw_lda_chh_pan_anl_mcd_mao_prs_ses_scr_ewe_tag_tha_owc_knd_xho_yor_uzb_dut_glc_aze_dgb_vie_tig_igb_tsn_bam	0.676851177133329	1.60697962892051	0.111448928401638
365	chh_ger_ses_lat_gam_amh_sid_rus_aze_tur_fbf_bat_bam_arw_urd_bsq_hin_owc_swt_mnd_swe_nor_akn_alb_moo_eng_fin_zul_bem_est_bul_heb_geo_pan_lit_ctl_scr_aeg_anl_dut_hun_tsn_mao_spa_ind_jpn_tml_kor_glc_ben_cic_slo_mly_bos_mlt_jav_cnt_cze_dgb_ukr_tig_prs_por_mol_krd_qcu_guj_fre_afr_swa_hau_mcd_sod_grk_tag_ita_ewe_rom_lda_sun_tha_amr_knd_ven_xho_azi_svk_pol_uzb_dyu_vie_wly_igb_tsw_yor	-0.165605017783134	-0.390979098184743	0.696706950982442
366	gam_dut_ven_swe_owc_wly_tig_pan_tur_azi_dgb_jav_ewe_cze_afr_bsq_scr_aeg_swa_mnd_ukr_grk_xho_mcd_bam_bos_fin_zul_akn_est_guj_amr_geo_ger_pol_svk_fre_amh_sod_ben_hun_cic_mly_ctl_bat_jpn_tml_kor_eng_prs_tsn_spa_mao_hin_chh_sun_cnt_por_bem_lat_hau_rom_krd_urd_arw_qcu_alb_nor_ita_swt_mlt_rus_heb_slo_ind_mol_ses_glc_tsw_tag_tha_anl_knd_igb_moo_aze_bul_lit_uzb_dyu_vie_sid_fbf_lda_yor	-0.831774734009655	-2.00407469109346	0.0479710119447862
367	chh_dut_yor_guj_tig_amr_aeg_rus_tur_azi_zul_ind_ewe_krd_fre_bsq_pol_mlt_dyu_cnt_pan_lit_ses_mol_tsw_ita_fin_swt_lda_est_rom_hau_geo_prs_cze_ukr_ben_owc_gam_swe_hun_cic_tag_svk_mao_jpn_knd_kor_ctl_urd_bam_spa_sun_ger_anl_bat_mnd_lat_akn_scr_wly_por_glc_bul_eng_qcu_arw_mcd_hin_moo_sod_bos_amh_slo_mly_alb_ven_nor_igb_jav_tha_heb_tml_tsn_swa_uzb_grk_afr_aze_bem_vie_sid_xho_dgb_fbf	-0.0974577854743437	-0.229674751276259	0.818848906084108
368	sod_ger_tsw_ita_gam_amh_wly_mcd_azi_tur_dgb_bat_dyu_svk_ukr_bsq_slo_sid_cic_cnt_alb_nor_xho_rus_swt_lit_est_bem_akn_fin_dut_owc_geo_spa_ben_cze_bul_anl_mlt_rom_hun_moo_sun_por_jav_jpn_knd_kor_hin_bos_ewe_pan_mao_prs_aeg_ind_mnd_scr_ven_swe_hau_grk_mol_arw_krd_qcu_eng_glc_pol_ses_chh_ctl_heb_guj_mly_fre_yor_afr_swa_tag_tha_tig_tml_tsn_fbf_aze_lat_urd_uzb_bam_vie_amr_lda_zul_igb	0.0324820451472482	0.07648626008613	0.939196549239852
369	wly_krd_xho_ger_tig_amh_aeg_ben_tur_uzb_yor_jav_fbf_rom_nor_bsq_spa_amr_igb_mnd_ukr_urd_bam_afr_bem_por_est_moo_akn_hun_lit_sid_geo_guj_dut_rus_svk_chh_anl_pan_fin_swt_bat_prs_tag_jpn_tml_kor_bos_grk_tsw_pol_mao_slo_gam_mly_cnt_scr_dyu_bul_mlt_lat_fre_ctl_hin_qcu_cze_ita_alb_ses_hau_arw_sod_mol_ind_mcd_cic_glc_dgb_sun_tha_owc_knd_zul_ven_aze_eng_swe_azi_lda_vie_heb_swa_tsn_ewe	-0.720450542789774	-1.72933184358409	0.0870676597269692
370	tig_fre_igb_pol_sid_owc_wly_dut_aze_tur_ven_bat_ses_alb_urd_bsq_ita_amr_bam_cnt_cze_ctl_ewe_krd_swt_spa_fin_lda_dyu_est_scr_gam_geo_ukr_slo_bul_rus_heb_sod_lat_hun_tsn_mly_bos_mao_jpn_knd_kor_por_hin_tsw_pan_sun_eng_mlt_jav_mnd_swe_dgb_nor_hau_mcd_guj_afr_ger_qcu_svk_arw_rom_akn_anl_ben_chh_glc_tag_lit_swa_grk_zul_ind_tha_aeg_tml_yor_bem_azi_mol_prs_uzb_moo_vie_amh_cic_fbf_xho	0.359167756226656	0.846746974384563	0.399309833254453
371	wly_bos_swt_mol_hau_amh_tig_alb_tur_aze_fbf_mly_dyu_ger_swe_bsq_rom_gam_tsn_mnd_nor_ita_swa_ctl_ewe_arw_hun_xho_dgb_fin_hin_amr_geo_eng_lit_grk_guj_sod_aeg_spa_est_ven_bat_pol_ind_jpn_knd_kor_ben_urd_igb_cze_tag_ukr_owc_sun_cnt_glc_bem_afr_mlt_slo_scr_svk_fre_qcu_pan_por_krd_yor_chh_dut_sid_bul_jav_prs_cic_lat_moo_mao_tha_anl_tml_zul_akn_uzb_mcd_rus_azi_lda_vie_heb_bam_ses_tsw	-0.677232793134539	-1.62268912547316	0.108041099506942
372	sid_ben_swt_krd_tig_amr_anl_hin_tur_aze_igb_sun_tsw_bul_pan_bsq_pol_aeg_dyu_cnt_swe_mol_ewe_lit_moo_guj_est_swa_lda_hun_slo_sod_geo_svk_rom_spa_grk_amh_wly_prs_fin_akn_mly_dut_bat_jpn_tml_kor_ger_glc_ses_eng_tag_bos_chh_ind_mnd_cze_zul_fre_gam_lat_arw_alb_rus_qcu_ukr_por_mcd_cic_mlt_nor_owc_scr_mao_ita_xho_afr_dgb_jav_tha_heb_knd_ven_tsn_uzb_ctl_urd_azi_bam_vie_hau_yor_bem_fbf	-0.857694697159524	-2.0715254524477	0.0410790804054056
373	anl_prs_tsw_bos_owc_hau_mlt_cze_aze_uzb_ses_ind_cic_svk_ita_bsq_bul_aeg_xho_mnd_ben_eng_swa_fre_fbf_pan_hun_ven_yor_fin_grk_wly_geo_guj_urd_alb_nor_chh_amh_rom_est_bem_tag_swe_bat_jpn_tml_kor_ctl_rus_bam_lat_jav_krd_amr_mly_cnt_slo_ewe_mcd_heb_ukr_glc_mol_hin_qcu_afr_scr_lit_tsn_sid_arw_gam_pol_mao_spa_lda_dut_dgb_sun_tha_sod_knd_zul_igb_azi_ger_por_tur_akn_vie_tig_moo_dyu_swt	-0.303396559115646	-0.716380033525001	0.475551828585757
374	sid_por_ven_mol_wly_hau_owc_rom_aze_tur_xho_bat_swa_swe_bul_bsq_grk_aeg_bam_cnt_dut_ukr_ses_pan_dgb_afr_fin_zul_bem_est_scr_anl_geo_arw_glc_eng_rus_chh_amr_pol_hun_tsw_ind_alb_sun_jpn_tml_kor_fre_slo_ewe_svk_mao_guj_heb_tag_mnd_ger_fbf_hin_tig_urd_prs_cze_lit_qcu_nor_ita_mcd_lda_gam_krd_sod_ben_mly_bos_moo_ctl_dyu_jav_tha_amh_knd_igb_tsn_uzb_lat_spa_azi_akn_vie_mlt_cic_swt_yor	-0.169299587403324	-0.399613450213456	0.690357532955705
375	mlt_urd_yor_cze_owc_heb_amr_dut_aze_tur_fbf_jav_akn_grk_prs_bsq_ukr_tig_dgb_cnt_lit_afr_zul_mol_igb_fre_hun_ses_lda_fin_svk_wly_geo_pan_ben_ctl_eng_sid_sod_rus_est_tsw_mao_ger_ind_jpn_tml_kor_spa_swe_bam_alb_tag_pol_chh_sun_mnd_bul_tsn_por_aeg_guj_bos_hin_nor_qcu_lat_slo_rom_swt_hau_mcd_amh_krd_mly_glc_cic_arw_ven_bat_tha_anl_knd_dyu_swa_azi_ita_scr_uzb_xho_vie_gam_bem_moo_ewe	-0.034325496753406	-0.080815292762707	0.935762508130906
376	owc_hin_fbf_svk_sid_sod_mlt_bos_uzb_azi_lda_jav_cic_ben_spa_bsq_grk_chh_swa_cnt_rus_scr_bam_pol_ewe_afr_hun_dyu_zul_fin_fre_hau_geo_cze_urd_slo_alb_anl_amh_ger_est_igb_mly_ctl_bat_jpn_tml_kor_eng_arw_tsn_lat_tag_nor_heb_mao_mnd_bul_akn_guj_gam_dut_swe_mol_por_qcu_lit_ita_rom_bem_aeg_prs_wly_krd_sun_mcd_xho_pan_ses_ind_tha_amr_knd_moo_swt_tur_ukr_glc_aze_ven_vie_tig_tsw_dgb_yor	-0.251243582089876	-0.594533188339461	0.553599222598217
377	amh_scr_zul_pol_aeg_sid_anl_lat_tur_azi_moo_tag_lda_mcd_nor_bsq_prs_heb_fbf_cnt_bos_grk_yor_pan_cic_ger_est_dgb_dyu_hun_lit_tig_geo_glc_slo_ben_urd_mlt_gam_afr_fin_tsw_bat_krd_jav_jpn_knd_kor_eng_ukr_ewe_fre_sun_rus_chh_ind_mnd_alb_ven_dut_hau_mol_ita_arw_cze_qcu_swe_por_svk_akn_owc_spa_sod_ctl_mao_hin_swt_bul_bem_mly_tha_amr_tml_bam_tsn_aze_rom_guj_uzb_swa_vie_wly_igb_ses_xho	-0.179201869258958	-0.422620564893156	0.673547668480388
378	gam_swe_dyu_ger_owc_chh_sod_arw_uzb_tur_fbf_bat_ewe_spa_lat_bsq_lit_amh_ven_mnd_mcd_grk_swa_bul_igb_cze_hun_ses_dgb_est_svk_sid_geo_nor_alb_prs_dut_heb_mlt_mol_fin_yor_ind_krd_jav_jpn_tml_kor_ben_bos_tsn_por_mao_pol_amr_mly_cnt_hin_moo_ctl_aeg_eng_slo_guj_ita_qcu_glc_rom_pan_akn_wly_rus_tig_afr_tag_fre_cic_urd_zul_sun_tha_anl_knd_swt_bem_aze_ukr_scr_azi_lda_vie_hau_bam_xho_tsw	-0.0155259479659928	-0.0366087804885515	0.970875408232194
379	amr_fre_moo_dut_gam_sid_heb_ita_aze_azi_ewe_ind_dgb_hin_grk_bsq_scr_anl_bam_mnd_rom_ukr_ses_bos_bem_mol_est_dyu_fbf_fin_mcd_mlt_geo_alb_prs_ger_glc_tig_wly_pan_hun_yor_jav_lat_mao_jpn_tml_kor_eng_bul_ven_nor_tag_rus_owc_mly_cnt_krd_cic_slo_sod_pol_ben_spa_lit_qcu_guj_urd_afr_swa_hau_ctl_amh_swe_sun_cze_akn_por_tsw_bat_tha_chh_knd_lda_zul_uzb_arw_svk_tur_swt_vie_aeg_tsn_igb_xho	-1.05920728746215	-2.5992333207968	0.0108658520002138
380	owc_nor_ewe_dut_amr_hau_gam_mol_tur_uzb_lda_jav_igb_bos_hin_bsq_scr_mlt_dyu_cnt_swe_pan_dgb_afr_tsw_ger_hun_bam_ven_fin_lat_anl_geo_rus_pol_prs_svk_tig_amh_ctl_est_cic_ind_krd_sun_jpn_tml_kor_ukr_mcd_ses_por_mao_spa_heb_bat_mnd_ita_bem_guj_sod_slo_bul_urd_eng_qcu_cze_lit_fre_fbf_sid_glc_chh_rom_mly_arw_moo_grk_xho_tag_tha_wly_knd_swa_tsn_aze_ben_alb_azi_akn_vie_aeg_yor_swt_zul	-0.166587985678393	-0.393504769097742	0.694847395922326
381	gam_arw_yor_por_chh_sid_wly_fre_azi_aze_bam_mly_swt_bos_lat_bsq_nor_hau_bem_mnd_mol_rus_akn_ctl_dgb_ben_hun_tsn_fbf_fin_mcd_heb_geo_guj_urd_prs_ukr_tig_mlt_krd_est_cic_mao_spa_sun_jpn_knd_kor_grk_bul_moo_dut_ind_ita_anl_jav_cnt_lit_ses_afr_amr_glc_ger_hin_svk_qcu_cze_pan_pol_xho_aeg_alb_amh_eng_bat_slo_lda_scr_tsw_tag_tha_owc_tml_swa_ven_tur_rom_swe_uzb_dyu_vie_sod_igb_ewe_zul	-0.305683914651197	-0.724164199742189	0.470782743627085
382	anl_mol_xho_rus_tig_aeg_hau_bul_azi_tur_dyu_tag_swt_dut_grk_bsq_pol_chh_fbf_cnt_ctl_hin_bam_glc_cic_svk_fin_zul_bem_est_swe_amh_geo_cze_krd_slo_ben_wly_mlt_por_hun_ses_mao_spa_bat_jpn_tml_kor_rom_bos_tsn_ger_sun_nor_heb_jav_mnd_guj_moo_eng_gam_fre_arw_lit_prs_qcu_afr_scr_lat_dgb_amr_ukr_sod_mcd_mly_alb_akn_pan_ven_ind_tha_sid_knd_lda_tsw_uzb_urd_ita_aze_swa_vie_owc_yor_ewe_igb	-0.332080784006856	-0.785749307595867	0.434011739565647
383	heb_pol_fbf_afr_aeg_amh_anl_ben_aze_azi_xho_ind_ses_eng_guj_bsq_scr_tig_tsn_cnt_lat_ctl_akn_prs_ven_bos_est_dgb_yor_hun_mol_sod_geo_rus_ukr_grk_ger_chh_gam_svk_fin_swt_tag_lit_mly_jpn_tml_kor_hin_alb_lda_arw_mao_pan_wly_jav_mnd_rom_dyu_cze_mlt_dut_urd_por_nor_qcu_spa_swe_slo_tsw_hau_bul_sid_glc_sun_mcd_bam_ita_igb_bat_tha_amr_knd_bem_moo_tur_fre_krd_uzb_zul_vie_owc_swa_ewe_cic	0.141582758369033	0.333024354284895	0.73986548766973
384	amh_bul_moo_bos_hau_mlt_wly_hin_tur_uzb_dgb_jav_yor_fre_ben_bsq_pol_aeg_bam_mnd_por_alb_igb_svk_tsn_mol_hun_lda_xho_fin_rus_sod_geo_guj_afr_slo_rom_heb_chh_grk_est_ven_tag_ukr_sun_jpn_knd_kor_mcd_ctl_cic_ita_ind_nor_amr_mly_cnt_lit_akn_urd_owc_lat_arw_glc_dut_qcu_prs_scr_spa_dyu_tig_pan_sid_cze_mao_krd_swt_ger_fbf_bat_tha_gam_tml_ewe_bem_aze_swe_eng_azi_ses_vie_anl_swa_zul_tsw	-0.238438962261746	-0.563459210272307	0.574478323593669
385	owc_rom_xho_glc_wly_aeg_gam_lat_uzb_aze_ven_ind_igb_ger_eng_bsq_guj_anl_swt_mnd_rus_krd_ewe_spa_tsn_pol_fin_lda_bam_est_swe_amr_geo_mcd_bos_ita_dut_mlt_amh_ctl_hun_swa_jav_nor_mao_jpn_tml_kor_afr_ben_bem_scr_bat_mol_tig_mly_cnt_slo_dgb_prs_hau_ukr_svk_bul_fre_qcu_pan_grk_urd_yor_sod_lit_chh_cze_sun_arw_tsw_alb_fbf_tag_tha_heb_knd_ses_dyu_azi_por_hin_tur_akn_vie_sid_cic_zul_moo	-0.670310047621547	-1.60578395640878	0.111711794452198
386	amr_rus_tsw_rom_heb_anl_gam_cze_uzb_azi_bem_jav_fbf_slo_ger_bsq_grk_chh_xho_cnt_arw_fre_ven_lit_igb_por_fin_moo_bam_est_guj_sod_geo_afr_spa_mol_ita_wly_amh_scr_hun_tsn_tag_mcd_bat_jpn_knd_kor_hin_eng_swa_svk_mly_krd_owc_ind_mnd_ukr_dgb_dut_tig_nor_swe_alb_lat_qcu_bos_prs_pan_dyu_mlt_bul_aeg_ben_sun_urd_yor_glc_ewe_mao_tha_sid_tml_ses_lda_aze_ctl_pol_tur_akn_vie_hau_swt_zul_cic	0.230416827086094	0.542021271160345	0.58910020448706
387	amr_fre_tsn_scr_tig_gam_anl_rom_aze_uzb_fbf_ind_dyu_arw_eng_bsq_pol_mlt_tsw_cnt_ctl_cze_ewe_bos_xho_hin_fin_lda_akn_hun_ukr_heb_geo_por_afr_spa_prs_hau_wly_grk_est_ven_mly_lat_bat_jpn_tml_kor_ger_dut_igb_lit_jav_bul_owc_tag_mnd_swe_bam_svk_amh_mcd_ita_mol_slo_qcu_rus_alb_glc_ses_sod_pan_sid_urd_mao_ben_dgb_nor_zul_sun_tha_chh_knd_yor_swt_tur_krd_guj_azi_moo_vie_aeg_bem_cic_swa	-0.832358699519085	-2.01279081987817	0.0470282207247677
388	sid_mol_swa_eng_mlt_amh_hau_ger_tur_aze_xho_mly_igb_fre_ctl_bsq_grk_owc_cic_cnt_mcd_slo_moo_arw_akn_svk_fin_bam_dyu_est_bos_gam_geo_nor_bul_ben_glc_tig_wly_ukr_hun_dgb_bat_pan_sun_jpn_knd_kor_urd_krd_zul_spa_jav_afr_sod_mao_mnd_cze_yor_pol_aeg_swe_por_ita_alb_qcu_hin_lat_dut_lda_heb_prs_anl_rus_tag_rom_ven_guj_ses_ind_tha_chh_tml_tsw_swt_azi_lit_scr_uzb_fbf_vie_amr_tsn_ewe_bem	0.682447450781108	1.61820696689427	0.109004749027372
389	sid_alb_dgb_grk_sod_tig_heb_mol_uzb_aze_igb_ind_moo_afr_slo_bsq_arw_mlt_ven_cnt_por_ctl_bam_mcd_tsn_eng_hun_xho_lda_est_lit_amr_geo_prs_hin_cze_urd_amh_gam_swe_fin_dyu_jav_bul_mly_jpn_tml_kor_lat_scr_zul_spa_bat_nor_wly_tag_mnd_krd_yor_pan_anl_ger_ben_rom_fre_qcu_dut_rus_bos_ewe_hau_ita_chh_pol_sun_ukr_swa_svk_swt_mao_tha_owc_knd_cic_bem_azi_guj_glc_tur_ses_vie_aeg_fbf_akn_tsw	-0.0748375702839206	-0.1767287534877	0.86010575767856
390	chh_eng_xho_mol_gam_amh_aeg_ger_tur_azi_akn_mao_ven_spa_arw_bsq_pol_sid_bem_mnd_urd_krd_fbf_ctl_cic_ben_est_ewe_moo_hun_mcd_tig_geo_alb_lat_scr_bos_heb_wly_glc_fin_zul_ind_guj_jav_jpn_tml_kor_ukr_rom_bam_pan_tag_slo_hau_sun_cnt_prs_igb_swe_anl_por_fre_ita_lit_qcu_bul_svk_hin_tsn_amr_dut_owc_afr_mly_rus_yor_nor_dgb_bat_tha_sod_knd_ses_tsw_aze_grk_cze_uzb_swa_vie_mlt_dyu_lda_swt	-0.892163535157926	-2.16906299364755	0.0326281289059896
391	gam_lit_igb_mol_aeg_anl_hau_urd_aze_uzb_xho_bat_moo_ukr_ben_bsq_swe_tig_bem_mnd_pan_bul_dgb_rom_yor_krd_hun_dyu_lda_fin_fre_sod_geo_spa_grk_lat_alb_heb_wly_slo_est_ses_sun_svk_jav_jpn_tml_kor_afr_rus_swa_ctl_mly_por_amr_mao_cnt_scr_swt_ger_sid_dut_arw_nor_eng_qcu_guj_mcd_pol_fbf_mlt_prs_owc_cze_tag_hin_cic_ita_tsn_ind_tha_amh_knd_zul_tsw_azi_glc_bos_tur_akn_vie_chh_ewe_bam_ven	-0.187773074752408	-0.442924531602989	0.658848880918521
392	sod_rom_swa_cze_amh_sid_wly_grk_aze_tur_swt_ind_tsn_por_slo_bsq_lat_mlt_zul_mnd_dut_scr_igb_arw_dyu_nor_fin_yor_akn_hun_mcd_owc_geo_glc_alb_prs_guj_heb_gam_ukr_est_xho_bat_eng_mly_jpn_tml_kor_fre_swe_tsw_pan_sun_mol_hau_mao_cnt_ben_ses_svk_chh_ger_lit_bos_rus_qcu_afr_ita_ctl_lda_tig_pol_aeg_hin_jav_bul_ewe_krd_dgb_tag_tha_anl_knd_bem_bam_uzb_spa_urd_azi_cic_vie_amr_ven_fbf_moo	-0.350358179375463	-0.829775032468494	0.408790881789195
393	amr_afr_bam_por_tig_amh_aeg_alb_aze_tur_swa_bat_cic_scr_pol_bsq_swe_mlt_tsw_cnt_glc_ita_xho_dut_moo_prs_est_yor_ewe_hun_spa_gam_geo_rom_lat_ger_bos_chh_hau_arw_fin_ven_jav_cze_mao_jpn_tml_kor_fre_guj_tsn_eng_mly_mol_sod_ind_mnd_rus_swt_ukr_heb_pan_lit_hin_svk_qcu_grk_ctl_mcd_dgb_sid_nor_wly_urd_sun_slo_igb_ben_bem_tag_tha_anl_knd_dyu_zul_uzb_bul_krd_azi_fbf_vie_owc_lda_ses_akn	-0.30176205896364	-0.713729148197853	0.477182058924402
394	tig_spa_bam_slo_hau_aeg_heb_krd_aze_uzb_dyu_mly_yor_fre_rus_bsq_guj_owc_akn_cnt_nor_ctl_ewe_eng_fbf_dut_est_tsn_dgb_fin_ben_wly_geo_urd_swe_prs_ukr_anl_chh_arw_hun_swt_jav_scr_ind_jpn_knd_kor_bos_svk_zul_glc_sun_ita_sod_bat_mnd_lat_swa_rom_gam_afr_alb_ger_pan_qcu_bul_mol_lit_cic_amr_mcd_amh_pol_mao_cze_tsw_hin_bem_tag_tha_sid_tml_igb_ses_azi_por_grk_tur_moo_vie_mlt_lda_xho_ven	-0.399759110693037	-0.948327771749166	0.345420382716721
395	amr_afr_moo_ukr_tig_aeg_gam_bos_tur_azi_ven_tag_lda_hin_pan_bsq_urd_mlt_ses_mnd_por_pol_yor_svk_ewe_glc_est_zul_dyu_hun_mcd_owc_geo_nor_prs_scr_grk_amh_anl_mol_fin_tsn_jav_dut_mao_jpn_knd_kor_alb_ctl_akn_slo_bat_eng_sod_ind_cnt_rus_fbf_ita_chh_swe_krd_ger_ben_qcu_lit_bul_rom_bem_wly_guj_sid_arw_sun_lat_bam_spa_dgb_mly_tha_heb_tml_swt_swa_uzb_fre_cze_aze_xho_vie_hau_igb_tsw_cic	-1.05766837344508	-2.59362519831915	0.0110322453027274
396	gam_prs_moo_nor_sid_chh_tig_slo_aze_uzb_swa_tag_fbf_eng_guj_bsq_ita_owc_ewe_mnd_krd_lat_ven_hin_dyu_arw_hun_tsn_igb_est_fre_mlt_geo_cze_bos_ctl_ger_hau_wly_mol_fin_bam_ind_alb_mao_jpn_tml_kor_bul_lit_xho_pol_mly_svk_anl_bat_cnt_ben_cic_scr_amr_rus_swe_pan_afr_qcu_ukr_rom_mcd_swt_aeg_grk_amh_por_sun_urd_bem_spa_yor_jav_tha_sod_knd_zul_tsw_azi_glc_dut_tur_akn_vie_heb_lda_dgb_ses	0.176016314563185	0.414958243119698	0.679128187620804
397	aeg_bul_fbf_afr_owc_gam_anl_spa_tur_azi_dyu_tag_swa_por_slo_bsq_urd_hau_akn_cnt_alb_arw_ses_lit_lda_prs_fin_bem_yor_est_bos_wly_geo_glc_ukr_pan_pol_heb_mlt_lat_hun_tsn_sun_cze_jav_jpn_knd_kor_swe_dut_igb_mcd_ind_ctl_sid_bat_mnd_eng_zul_scr_sod_mol_fre_rus_guj_qcu_ben_grk_ger_swt_chh_rom_amh_ita_mao_krd_ven_hin_xho_mly_tha_amr_tml_dgb_ewe_aze_nor_svk_uzb_cic_vie_tig_moo_bam_tsw	-1.47387563713974	-3.72057959862014	0.000339989937589158
398	chh_por_moo_pol_sid_tig_heb_krd_uzb_aze_fbf_ind_zul_afr_mol_bsq_eng_hau_tsn_mnd_scr_grk_akn_guj_ewe_lit_fin_swt_xho_hun_cze_gam_geo_prs_mcd_nor_svk_aeg_mlt_fre_est_swa_bat_slo_mao_jpn_knd_kor_swe_hin_dgb_ukr_mly_glc_wly_sun_cnt_urd_lda_spa_amr_ita_bul_bos_lat_qcu_ger_ben_alb_bem_sod_rus_owc_rom_tag_dut_dyu_arw_tsw_jav_tha_amh_tml_bam_cic_tur_pan_ctl_azi_igb_vie_anl_ven_ses_yor	-0.455641895966489	-1.08363556438763	0.281327835517732
399	mlt_alb_fbf_krd_aeg_anl_wly_pan_tur_aze_ewe_ind_akn_hin_urd_bsq_fre_owc_tsn_mnd_bos_cze_swt_swe_bam_lat_hun_ven_lda_est_scr_hau_geo_mol_grk_guj_rom_heb_sid_dut_fin_xho_mly_arw_tag_jpn_knd_kor_prs_ctl_zul_ita_bat_por_amh_sun_cnt_lit_tsw_bul_gam_slo_rus_nor_svk_qcu_ger_mcd_ben_yor_sod_pol_tig_spa_jav_ukr_bem_eng_dgb_mao_tha_amr_tml_dyu_swa_uzb_afr_glc_azi_igb_vie_chh_ses_moo_cic	-0.713026966744484	-1.71060143524134	0.0904886681659197
400	chh_spa_moo_glc_sod_amr_anl_grk_azi_aze_ven_ind_swt_bos_prs_bsq_rus_heb_igb_mnd_hin_nor_bem_guj_dyu_pan_hun_ewe_dgb_fin_mol_gam_geo_ger_ben_scr_arw_hau_wly_mcd_est_lda_tag_eng_sun_jpn_knd_kor_svk_rom_cic_slo_mly_bul_tig_bat_cnt_ita_xho_ukr_sid_por_krd_cze_ctl_qcu_urd_fre_afr_tsw_mlt_alb_aeg_dut_mao_lat_ses_swe_akn_jav_tha_amh_tml_swa_bam_tur_lit_pol_uzb_zul_vie_owc_fbf_tsn_yor	-0.174342318693207	-0.411337171004931	0.681771693651402
401	heb_prs_bem_spa_aeg_chh_gam_arw_azi_tur_akn_tag_cic_mcd_hin_bsq_alb_owc_ven_cnt_ben_lit_igb_grk_dyu_glc_fin_swa_moo_hun_pan_sod_geo_swe_scr_ger_fre_mlt_sid_urd_est_bam_sun_rus_ind_jpn_tml_kor_bos_slo_xho_ctl_bat_mol_anl_mly_mnd_nor_lda_krd_hau_ita_dut_cze_ukr_qcu_guj_svk_rom_yor_wly_pol_amh_afr_mao_bul_swt_lat_fbf_jav_tha_tig_knd_ses_tsw_aze_por_eng_uzb_dgb_vie_amr_zul_ewe_tsn	0.197382763074606	0.464524365822329	0.643357776398765
402	tig_slo_ewe_bos_sod_amh_gam_prs_azi_uzb_swa_mao_akn_pol_glc_bsq_ctl_sid_zul_mnd_ita_mol_ven_cze_bam_afr_fin_bem_fbf_hun_eng_hau_geo_scr_urd_lat_grk_amr_aeg_swe_est_yor_ind_guj_jav_jpn_knd_kor_ger_arw_cic_svk_tag_alb_mlt_sun_cnt_hin_dgb_spa_chh_dut_mcd_rus_krd_qcu_ben_pan_fre_ses_heb_nor_owc_rom_mly_bul_moo_ukr_swt_bat_tha_wly_tml_dyu_igb_tur_lit_por_aze_tsn_vie_anl_tsw_lda_xho	-0.253947880114756	-0.601043848118659	0.549272936382545
403	amh_arw_bam_por_hau_owc_gam_lit_azi_tur_zul_jav_yor_alb_ita_bsq_glc_mlt_xho_mnd_scr_ger_igb_svk_swt_lat_hun_bem_moo_est_bul_chh_geo_slo_swe_ukr_mol_tig_anl_pan_fin_fbf_bat_grk_tag_jpn_knd_kor_hin_mcd_tsw_prs_mao_urd_heb_sun_cnt_guj_akn_eng_sod_fre_dut_cze_rus_qcu_krd_pol_spa_dyu_aeg_bos_wly_ctl_mly_rom_ses_afr_swa_ind_tha_sid_tml_dgb_cic_uzb_ben_nor_aze_ewe_vie_amr_ven_tsn_lda	0.316787887417509	0.746356866502666	0.457334429492832
404	gam_slo_cic_guj_aeg_anl_sid_grk_tur_aze_dgb_tag_yor_krd_pol_bsq_bos_owc_swt_cnt_afr_lit_lda_prs_akn_mol_est_zul_ven_hun_ger_wly_geo_rus_ben_arw_cze_chh_tig_por_fin_xho_sun_svk_mao_jpn_knd_kor_eng_hin_ses_nor_jav_alb_heb_bat_mnd_lat_dyu_pan_amr_ukr_glc_bul_ita_qcu_scr_mcd_spa_fbf_amh_swe_hau_dut_mly_fre_igb_ctl_swa_ind_tha_mlt_tml_bem_tsn_azi_rom_urd_uzb_bam_vie_sod_moo_tsw_ewe	0.52192688597999	1.23216536816727	0.220993484417152
405	hau_fre_moo_arw_amh_gam_amr_prs_azi_tur_ven_mly_tsn_pan_hin_bsq_ben_anl_xho_cnt_cze_pol_igb_dut_ewe_ita_est_bem_swa_fin_nor_sod_geo_eng_urd_rom_ctl_tig_wly_bul_hun_dgb_bat_bos_tag_jpn_tml_kor_alb_krd_fbf_glc_sun_mcd_chh_mao_mnd_swe_yor_ger_owc_slo_spa_lit_afr_qcu_scr_grk_mol_tsw_aeg_lat_sid_ukr_jav_svk_zul_guj_akn_ind_tha_heb_knd_cic_swt_aze_rus_por_uzb_ses_vie_mlt_lda_dyu_bam	-0.468612284374223	-1.11479164401468	0.267812289391937
406	anl_lit_zul_afr_heb_wly_owc_cze_azi_aze_swt_bat_moo_slo_alb_bsq_urd_hau_akn_cnt_bos_ita_yor_rus_tsn_svk_fin_bem_dgb_hun_spa_aeg_geo_ukr_nor_krd_swe_chh_gam_pan_est_dyu_sun_pol_ind_jpn_tml_kor_ctl_arw_swa_lat_jav_mol_amh_tag_mnd_grk_cic_prs_mlt_eng_dut_hin_mcd_qcu_guj_rom_fre_lda_sod_scr_amr_por_mly_bul_ses_glc_igb_mao_tha_tig_knd_ewe_bam_uzb_ben_ger_tur_xho_vie_sid_tsw_ven_fbf	0.267768097190645	0.63028671604532	0.530052695706472
407	amh_dut_ven_grk_sod_heb_hau_ukr_tur_uzb_cic_mao_xho_eng_bos_bsq_slo_owc_akn_mnd_bul_mcd_tsw_svk_bem_lat_hun_fbf_igb_fin_ita_wly_geo_guj_por_urd_ben_mlt_chh_ctl_est_lda_bat_scr_ind_jpn_tml_kor_rus_hin_swt_krd_jav_glc_aeg_mly_cnt_pan_swa_cze_tig_ger_mol_rom_lit_qcu_spa_arw_prs_tsn_anl_nor_gam_alb_tag_afr_ses_fre_moo_sun_tha_amr_knd_zul_dgb_aze_swe_pol_azi_yor_vie_sid_dyu_bam_ewe	-0.238541604945834	-0.563020311396578	0.574775919719409
408	tig_por_ses_cze_mlt_aeg_sod_ger_aze_uzb_tsw_ind_akn_mol_arw_bsq_fre_amh_swt_mnd_bos_lat_dyu_pan_dgb_eng_hun_ven_ewe_est_nor_chh_geo_urd_svk_dut_guj_hau_wly_pol_fin_fbf_jav_prs_sun_jpn_knd_kor_lit_krd_zul_spa_mao_scr_heb_bat_cnt_swe_bam_ctl_gam_slo_mcd_ita_glc_qcu_grk_hin_bul_swa_amr_rom_sid_ben_tag_alb_xho_ukr_yor_mly_tha_anl_tml_cic_igb_azi_rus_afr_tur_tsn_vie_owc_lda_bem_moo	-0.108348162414653	-0.25533219220804	0.799030375661489
409	anl_ita_ven_ben_aeg_amr_hau_hin_aze_tur_lda_jav_tsw_alb_ger_bsq_arw_wly_xho_cnt_eng_scr_dgb_grk_bem_svk_fin_fbf_swt_est_pan_amh_geo_mol_mcd_rus_cze_sid_heb_krd_hun_bam_tag_glc_ind_jpn_tml_kor_por_ukr_tsn_rom_sun_bul_gam_mao_mnd_swe_swa_lit_owc_prs_lat_slo_afr_qcu_urd_pol_fre_dyu_chh_nor_tig_spa_bat_guj_akn_dut_ses_mly_tha_sod_knd_igb_ewe_uzb_ctl_bos_azi_zul_vie_mlt_cic_moo_yor	-0.631412120549376	-1.50754335741846	0.135061000814369
410	chh_ctl_dyu_ukr_gam_heb_amr_arw_aze_tur_fbf_sun_moo_guj_por_bsq_fre_owc_xho_mnd_ben_scr_ewe_mcd_swt_pan_hun_cic_ven_fin_spa_aeg_geo_dut_ita_grk_lit_mlt_amh_eng_est_tsw_mao_rom_ind_jpn_tml_kor_bul_lat_tsn_bos_tag_mol_tig_bat_cnt_cze_lda_ger_anl_krd_afr_hin_slo_qcu_pol_swe_svk_yor_sod_nor_wly_urd_mly_prs_akn_alb_igb_jav_tha_sid_knd_ses_bam_azi_rus_glc_uzb_dgb_vie_hau_swa_bem_zul	-0.557250829410662	-1.32981699216528	0.186830981324844
411	gam_pol_ven_bos_aeg_heb_wly_rom_azi_aze_xho_tag_dyu_hin_ger_bsq_ctl_owc_fbf_mnd_mcd_nor_cic_scr_yor_lit_hun_zul_swt_fin_rus_anl_geo_guj_ita_pan_grk_amh_amr_ukr_est_ses_ind_lat_jav_jpn_knd_kor_spa_fre_ewe_alb_mly_slo_sod_mao_cnt_mol_dgb_por_hau_krd_afr_svk_dut_qcu_bul_swe_arw_moo_tig_ben_chh_urd_sun_cze_swa_glc_tsw_bat_tha_sid_tml_akn_lda_uzb_prs_eng_tur_igb_vie_mlt_bam_bem_tsn	-0.298785666597918	-0.707993601668257	0.480719895748265
412	sid_spa_fbf_grk_hau_amr_chh_rom_aze_tur_swa_tag_igb_urd_dut_bsq_por_wly_dgb_cnt_pan_swe_lda_glc_tsn_ita_fin_zul_cic_est_lit_sod_geo_guj_ukr_cze_ger_gam_aeg_afr_hun_yor_ind_mcd_jav_jpn_knd_kor_alb_ctl_akn_bos_sun_mol_anl_bat_mnd_scr_xho_rus_mlt_svk_fre_nor_slo_qcu_bul_lat_prs_bem_heb_pol_tig_arw_mly_krd_ses_eng_ven_mao_tha_owc_tml_moo_dyu_uzb_hin_ben_azi_swt_vie_amh_ewe_tsw_bam	0.372924315712538	0.878126135379218	0.382138305803643
413	sid_ben_moo_cze_wly_hau_heb_lit_aze_uzb_ses_mao_tsw_alb_mol_bsq_krd_sod_bam_mnd_afr_scr_dgb_bos_zul_glc_est_yor_cic_hun_hin_tig_geo_dut_guj_mcd_rom_amr_mlt_eng_fin_igb_sun_ita_ind_jpn_knd_kor_slo_bul_lda_arw_tag_ger_owc_mly_cnt_pol_swa_urd_gam_ukr_grk_prs_rus_qcu_nor_swe_fre_bem_amh_spa_aeg_ctl_bat_lat_fbf_svk_ewe_jav_tha_chh_tml_akn_xho_azi_por_pan_tur_swt_vie_anl_ven_dyu_tsn	-0.00423149743398674	-0.00996261640501741	0.992072453956967
414	sid_rus_dgb_pan_heb_mlt_tig_arw_azi_tur_ven_sun_tsw_alb_slo_bsq_pol_hau_yor_cnt_urd_prs_akn_guj_swt_por_hun_lda_fbf_fin_scr_amh_geo_swe_ukr_nor_ita_sod_wly_bul_est_igb_mao_ger_ind_jpn_knd_kor_mol_afr_cic_eng_bat_grk_aeg_tag_mnd_lat_ewe_svk_chh_glc_spa_mcd_bos_qcu_ctl_ben_hin_bem_anl_krd_gam_lit_jav_fre_bam_dut_swa_mly_tha_owc_tml_xho_tsn_aze_cze_rom_uzb_moo_vie_amr_zul_dyu_ses	0.190250278102369	0.447684021365427	0.655422334529461
415	owc_spa_yor_fre_mlt_heb_amr_krd_azi_uzb_zul_sun_ses_grk_arw_bsq_cze_hau_lda_mnd_glc_ctl_dgb_rus_ewe_svk_hun_igb_moo_fin_slo_sod_geo_bos_pan_mcd_urd_aeg_wly_mol_est_cic_jav_guj_mao_jpn_tml_kor_swe_lit_akn_dut_mly_ger_amh_ind_cnt_ita_bam_scr_sid_bul_rom_ben_alb_qcu_hin_lat_ukr_swt_gam_pol_anl_afr_bat_nor_tsw_por_tsn_tag_tha_chh_knd_bem_dyu_tur_eng_prs_aze_fbf_vie_tig_swa_ven_xho	-0.316421898307109	-0.749016412835701	0.455737634500522
416	sod_guj_ewe_scr_heb_owc_aeg_pan_uzb_azi_fbf_mao_cic_mol_ben_bsq_arw_amh_bem_cnt_krd_glc_yor_eng_ses_lat_fin_tsw_ven_hun_urd_hau_geo_rus_dut_spa_bos_anl_chh_ger_est_bam_jav_ita_mly_jpn_knd_kor_rom_swe_swt_grk_tag_ctl_sid_bat_mnd_ukr_xho_slo_wly_nor_bul_prs_hin_qcu_por_afr_cze_lda_gam_svk_mlt_lit_ind_alb_igb_fre_moo_sun_tha_amr_tml_swa_tsn_tur_pol_mcd_aze_dgb_vie_tig_dyu_akn_zul	-0.501404717596007	-1.19307065123993	0.235876579705271
417	mlt_krd_bam_cze_sid_chh_heb_dut_aze_uzb_xho_mly_cic_swe_ita_bsq_bul_tig_swa_mnd_fre_rom_yor_pan_ewe_mcd_fin_moo_zul_est_alb_amr_geo_ger_bos_ctl_grk_sod_gam_hin_hun_ven_jav_arw_ind_jpn_knd_kor_glc_urd_dgb_svk_tag_mol_hau_mao_cnt_guj_ses_scr_anl_lat_spa_nor_pol_qcu_por_prs_afr_swt_wly_slo_amh_lit_bat_ben_tsn_eng_bem_sun_tha_owc_tml_lda_akn_azi_ukr_rus_tur_igb_vie_aeg_fbf_tsw_dyu	-0.0242146788633109	-0.0570847430860911	0.954600159730633
418	heb_nor_dyu_mol_anl_hau_chh_fre_azi_aze_bam_mly_moo_guj_cze_bsq_por_amr_swa_mnd_bul_ita_tsn_lit_tsw_ben_hun_zul_dgb_fin_rom_sod_geo_arw_scr_slo_grk_aeg_owc_ukr_est_bem_jav_hin_bat_jpn_tml_kor_glc_spa_ewe_lat_tag_eng_sid_ind_cnt_dut_swt_ctl_amh_afr_mcd_svk_krd_qcu_urd_prs_swe_fbf_tig_pol_gam_ger_mao_rus_cic_alb_igb_sun_tha_wly_knd_akn_ven_tur_bos_pan_uzb_yor_vie_mlt_ses_lda_xho	-0.834599554921381	-2.01909545522563	0.0463561840320322
419	sid_cze_swt_guj_chh_wly_aeg_dut_aze_uzb_ewe_tag_xho_alb_ben_bsq_bul_mlt_bam_mnd_ita_por_lda_pan_yor_mcd_fin_ses_zul_est_spa_amr_geo_rom_hin_fre_rus_amh_hau_eng_hun_bem_bat_slo_mly_jpn_knd_kor_lat_grk_fbf_arw_mao_ger_anl_sun_cnt_nor_ven_mol_gam_pol_prs_svk_krd_qcu_glc_ctl_bos_dgb_tig_lit_heb_urd_ind_scr_dyu_ukr_tsw_jav_tha_owc_tml_tsn_swa_azi_swe_afr_tur_moo_vie_sod_akn_cic_igb	0.0755676332836648	0.177930990104535	0.859164167526545
420	mlt_cze_ven_por_tig_gam_owc_mcd_azi_aze_dyu_mly_fbf_bul_nor_bsq_grk_amr_moo_mnd_guj_spa_xho_arw_tsn_rus_est_igb_akn_hun_pol_chh_geo_rom_ben_ger_afr_heb_aeg_prs_fin_bem_ind_urd_mao_jpn_tml_kor_lat_glc_lda_lit_jav_ita_hau_sun_cnt_bos_zul_svk_amh_scr_ctl_mol_slo_qcu_fre_swe_eng_swa_sid_pan_sod_ukr_bat_alb_ewe_dut_tsw_tag_tha_wly_knd_bam_swt_uzb_krd_hin_tur_cic_vie_anl_dgb_ses_yor	-0.414396667601064	-0.982826431261817	0.328242843371828
421	amr_ben_akn_grk_hau_sod_sid_swe_uzb_tur_ewe_jav_tsn_ctl_eng_bsq_rom_heb_ses_mnd_krd_lat_dgb_slo_ven_spa_hun_zul_cic_est_afr_mlt_geo_por_prs_bos_bul_aeg_amh_mol_fin_yor_ind_hin_tag_jpn_knd_kor_cze_rus_fbf_ita_bat_nor_gam_mly_cnt_fre_tsw_mcd_anl_pan_alb_pol_dut_qcu_guj_glc_ukr_bem_owc_arw_tig_scr_mao_svk_swt_urd_igb_sun_tha_chh_tml_lda_dyu_aze_ger_lit_azi_xho_vie_wly_moo_swa_bam	-0.313259102452529	-0.741997857378264	0.459958475953359
422	gam_svk_cic_alb_amh_mlt_sod_mol_tur_azi_dgb_tag_moo_arw_scr_bsq_fre_aeg_bam_cnt_eng_ctl_xho_rus_tsw_por_fin_ewe_ses_hun_slo_wly_geo_swe_hin_urd_ukr_heb_anl_ben_est_ven_mao_grk_sun_jpn_tml_kor_bul_pan_bem_spa_ind_lit_chh_jav_mnd_ger_akn_rom_amr_glc_krd_ita_mcd_qcu_prs_lat_nor_igb_sid_cze_owc_pol_bat_afr_fbf_dut_lda_mly_tha_tig_knd_tsn_swa_aze_guj_bos_uzb_swt_vie_hau_dyu_zul_yor	-0.456878228752384	-1.08426493181997	0.281050240186169
423	tig_glc_zul_arw_anl_aeg_mlt_grk_tur_azi_tsn_jav_dyu_bos_svk_bsq_ger_wly_moo_mnd_bul_rom_swa_rus_igb_scr_hun_bam_fbf_est_pan_sid_geo_krd_urd_mol_ctl_gam_hau_ita_fin_tsw_mao_hin_tag_jpn_tml_kor_guj_fre_ven_slo_bat_ukr_owc_ind_cnt_eng_lda_lit_amr_swe_prs_afr_spa_qcu_nor_cze_lat_cic_amh_pol_heb_por_sun_alb_swt_dut_akn_mly_tha_chh_knd_ses_bem_aze_mcd_ben_uzb_yor_vie_sod_xho_ewe_dgb	0.323749435124669	0.76258643721861	0.447639979234972
424	amh_bos_bam_rus_amr_anl_hau_svk_tur_azi_lda_mao_bem_grk_arw_bsq_bul_chh_dyu_mnd_prs_pan_ewe_spa_tsn_ger_hun_ven_swt_est_ita_owc_geo_mol_fre_rom_nor_wly_heb_lat_fin_igb_mly_lit_ind_jpn_tml_kor_alb_mcd_yor_cze_tag_swe_sid_jav_cnt_slo_swa_krd_gam_guj_scr_pol_ben_qcu_hin_ukr_dut_akn_mlt_afr_sod_glc_sun_urd_dgb_ctl_fbf_bat_tha_tig_knd_xho_ses_aze_por_eng_uzb_zul_vie_aeg_cic_moo_tsw	-0.577099143423168	-1.37906162836278	0.171183397367793
425	sid_afr_moo_mcd_gam_chh_amh_nor_aze_uzb_akn_mly_swa_pan_rom_bsq_urd_sod_dyu_cnt_mol_ger_dgb_eng_xho_cze_hun_fbf_yor_est_ukr_wly_geo_ben_svk_dut_krd_tig_owc_pol_fin_tsw_jav_bos_sun_jpn_knd_kor_alb_lit_zul_bul_bat_lat_anl_ind_mnd_arw_ses_scr_heb_hin_ctl_slo_swe_qcu_por_prs_grk_bam_mlt_fre_amr_rus_tag_spa_tsn_guj_igb_mao_tha_hau_tml_swt_lda_tur_ita_glc_azi_ven_vie_aeg_bem_cic_ewe	-0.00300562955628853	-0.00707926561936907	0.994366774106589
426	chh_mol_tsn_guj_mlt_aeg_wly_scr_uzb_aze_igb_bat_ewe_pan_nor_bsq_lit_owc_akn_cnt_ita_dut_bam_ben_ses_fre_fin_ven_dgb_hun_grk_tig_geo_por_bos_arw_rus_gam_sod_rom_est_swa_mao_hin_jav_jpn_tml_kor_swe_slo_zul_pol_tag_alb_hau_sun_mnd_ukr_bem_mcd_heb_eng_afr_spa_prs_qcu_krd_svk_urd_swt_amh_ger_anl_bul_mly_cze_tsw_ctl_moo_ind_tha_sid_knd_yor_dyu_azi_glc_lat_tur_xho_vie_amr_lda_cic_fbf	0.0727143182414328	0.171071779871009	0.864538983607367
427	gam_arw_zul_fre_owc_sod_sid_rom_uzb_tur_swa_mly_bem_lit_spa_bsq_eng_chh_fbf_mnd_swe_dut_ewe_nor_swt_guj_hun_ses_akn_fin_rus_anl_geo_pol_krd_mol_lat_amh_mlt_ita_est_igb_jav_slo_bat_jpn_tml_kor_hin_ger_dgb_ctl_sun_scr_heb_mao_cnt_ben_bam_urd_hau_cze_grk_prs_afr_qcu_bos_por_bul_xho_aeg_pan_tig_alb_tag_svk_dyu_mcd_ven_ind_tha_amr_knd_yor_tsw_azi_ukr_glc_aze_moo_vie_wly_lda_tsn_cic	0.417152629646385	0.984995100664143	0.327182154845965
428	aeg_mol_bem_bul_owc_amh_mlt_dut_aze_tur_tsn_mao_tsw_ctl_eng_bsq_prs_hau_lda_cnt_slo_scr_dgb_lat_ven_bos_hun_xho_moo_est_hin_gam_geo_mcd_spa_ukr_nor_tig_anl_swe_fin_akn_tag_ita_ind_jpn_knd_kor_alb_cze_bam_grk_mly_pan_sod_sun_mnd_pol_fbf_guj_amr_por_krd_rus_urd_qcu_afr_fre_lit_swt_wly_arw_chh_glc_bat_svk_swa_ger_dyu_jav_tha_heb_tml_ewe_cic_uzb_ben_rom_azi_zul_vie_sid_yor_igb_ses	-0.408238874290788	-0.968108397788994	0.335501197560256
429	gam_ben_cic_eng_aeg_anl_owc_ger_aze_uzb_igb_bat_bam_rom_afr_bsq_cze_amh_swa_mnd_arw_bul_xho_swe_zul_spa_hun_fbf_akn_fin_urd_tig_geo_prs_pol_ita_nor_wly_amr_dut_est_ewe_jav_scr_tag_jpn_tml_kor_krd_rus_ses_fre_mly_glc_mlt_sun_cnt_mcd_moo_svk_heb_mol_alb_lat_lit_qcu_pan_ctl_ukr_yor_hau_por_sod_bos_ind_hin_tsn_guj_tsw_mao_tha_sid_knd_dyu_lda_tur_grk_slo_azi_bem_vie_chh_dgb_swt_ven	0.594817040763702	1.40599905090935	0.163056761738356
430	amr_swe_ewe_mcd_gam_sid_tig_eng_aze_azi_lda_sun_dyu_dut_pan_bsq_slo_mlt_tsn_cnt_ctl_prs_yor_hin_swa_ger_fin_bem_moo_est_ben_anl_geo_rus_krd_afr_svk_sod_owc_pol_hun_dgb_bat_bos_jav_jpn_knd_kor_ita_nor_fbf_alb_ind_rom_aeg_tag_mnd_ukr_swt_glc_wly_grk_scr_guj_fre_qcu_arw_mol_por_zul_chh_lit_hau_spa_mao_bul_cic_lat_ven_mly_tha_heb_tml_bam_ses_uzb_urd_cze_tur_akn_vie_amh_igb_xho_tsw	-0.502242692506721	-1.19661615110595	0.234497824758005
431	sid_lat_moo_rus_sod_mlt_heb_ita_aze_uzb_ven_jav_ses_fre_slo_bsq_nor_anl_tsn_mnd_mcd_arw_bam_bos_tsw_svk_est_dgb_xho_hun_grk_tig_geo_alb_prs_pan_rom_gam_amr_eng_fin_swa_tag_ger_bat_jpn_knd_kor_afr_hin_swt_cze_mao_lit_amh_ind_cnt_urd_yor_pol_wly_swe_por_scr_krd_qcu_glc_bul_mol_dyu_hau_spa_owc_ben_sun_dut_akn_ukr_cic_mly_tha_aeg_tml_lda_bem_azi_guj_ctl_tur_zul_vie_chh_fbf_ewe_igb	-0.761036476237091	-1.82450325173969	0.0712869252257177
432	anl_prs_akn_krd_heb_wly_amh_mcd_tur_uzb_cic_mao_ses_glc_afr_bsq_por_chh_xho_mnd_swe_pol_lda_dut_dyu_lat_fin_igb_bem_hun_mol_mlt_geo_slo_hin_nor_ita_aeg_sid_svk_est_dgb_sun_ben_jav_jpn_tml_kor_pan_urd_bam_ger_tag_rom_tig_bat_cnt_cze_ewe_lit_owc_alb_guj_bul_ukr_qcu_grk_eng_ctl_yor_hau_spa_gam_fre_mly_scr_fbf_arw_swa_ind_tha_amr_knd_swt_zul_azi_rus_bos_aze_moo_vie_sod_tsw_tsn_ven	-0.340044383472813	-0.805671262528051	0.422487646202891
433	sod_slo_lda_ben_sid_tig_mlt_ger_tur_uzb_dyu_tag_cic_ita_scr_bsq_spa_chh_ses_mnd_ctl_bul_xho_cze_moo_pan_fin_igb_swa_est_guj_hau_geo_svk_glc_lit_bos_amh_heb_afr_hun_fbf_mly_rom_sun_jpn_knd_kor_por_krd_tsw_pol_ind_eng_gam_jav_cnt_lat_bem_swe_amr_ukr_hin_rus_arw_qcu_fre_grk_mol_ewe_aeg_prs_owc_alb_mao_urd_akn_mcd_zul_bat_tha_anl_tml_bam_swt_azi_dut_nor_aze_ven_vie_wly_tsn_yor_dgb	-0.255110732918662	-0.603342100160264	0.547749821082807
434	amr_ben_fbf_hin_chh_sid_hau_swe_uzb_azi_xho_sun_moo_lit_urd_bsq_rus_sod_ses_cnt_scr_krd_swa_fre_cic_mol_est_lda_dgb_fin_slo_tig_geo_alb_afr_dut_bul_owc_anl_bos_hun_yor_tag_ita_bat_jpn_knd_kor_spa_rom_akn_pan_mao_mcd_heb_ind_mnd_eng_igb_lat_wly_pol_grk_ger_svk_qcu_ctl_arw_nor_tsw_mlt_guj_gam_ukr_jav_por_ven_prs_zul_mly_tha_amh_tml_ewe_bam_tur_glc_cze_aze_tsn_vie_aeg_bem_swt_dyu	-0.615053841514504	-1.47063252745752	0.144765916904326
435	amh_rom_moo_pol_owc_hau_tig_nor_uzb_azi_tsw_jav_xho_ukr_pan_bsq_scr_sid_yor_mnd_ctl_bul_bam_bos_igb_mcd_hun_dgb_lda_est_urd_heb_geo_lat_rus_dut_krd_amr_gam_lit_fin_ewe_sun_afr_mao_jpn_knd_kor_svk_prs_bem_glc_tag_por_chh_bat_cnt_arw_zul_grk_wly_mol_ben_alb_slo_qcu_eng_hin_ita_tsn_aeg_ger_sod_cze_ind_fre_cic_guj_ses_mly_tha_mlt_tml_fbf_akn_tur_spa_swe_aze_swt_vie_anl_dyu_ven_swa	-0.173762996148431	-0.410887020455625	0.682100597308071
436	heb_spa_bem_guj_hau_gam_anl_prs_aze_tur_zul_sun_yor_ger_scr_bsq_grk_amr_bam_mnd_lat_ita_ewe_pan_xho_ben_fin_tsn_fbf_est_ctl_sid_geo_krd_lit_hin_ukr_aeg_sod_afr_hun_dyu_bat_rus_tag_jpn_knd_kor_dut_rom_swa_fre_ind_mol_amh_mly_cnt_eng_tsw_nor_wly_por_cze_bos_mcd_qcu_arw_pol_bul_ses_tig_glc_mlt_slo_mao_svk_akn_urd_dgb_jav_tha_owc_tml_cic_igb_uzb_alb_swe_azi_moo_vie_chh_swt_lda_ven	-0.0309918407351047	-0.072966853864168	0.941989197466115
437	amr_ita_tsw_ctl_chh_amh_sid_dut_aze_uzb_dyu_bat_ven_hin_scr_bsq_glc_wly_lda_cnt_mol_alb_bem_grk_ewe_eng_hun_swa_dgb_est_krd_heb_geo_bul_urd_swe_ukr_hau_aeg_pan_fin_moo_ind_ben_jav_jpn_tml_kor_cze_spa_ses_rus_sun_nor_mlt_mly_mnd_mcd_akn_pol_owc_slo_lit_por_fre_qcu_rom_svk_guj_bam_anl_prs_sod_lat_mao_ger_tsn_bos_yor_tag_tha_gam_knd_swt_cic_azi_afr_arw_tur_igb_vie_tig_zul_xho_fbf	-0.292535104314489	-0.692877591171939	0.490113032227758
438	anl_bos_akn_fre_chh_heb_sid_glc_aze_azi_igb_bat_tsw_ctl_lat_bsq_lit_tig_swt_cnt_nor_svk_bem_guj_ses_mcd_fin_ven_cic_hun_scr_amr_geo_grk_hin_spa_cze_sod_owc_rus_est_dyu_jav_pol_ind_jpn_knd_kor_bul_arw_zul_mol_mly_ukr_wly_mao_mnd_prs_tsn_rom_mlt_pan_ben_eng_krd_qcu_ita_slo_por_swa_amh_urd_gam_ger_sun_alb_yor_swe_fbf_tag_tha_aeg_tml_lda_ewe_tur_dut_afr_uzb_xho_vie_hau_bam_moo_dgb	-0.938759330828354	-2.28175440697488	0.0247849334777135
439	wly_cze_swa_afr_sod_mlt_owc_svk_azi_uzb_tsw_tag_lda_ger_fre_bsq_ita_gam_fbf_cnt_urd_pol_akn_guj_zul_swe_fin_tsn_moo_est_bos_chh_geo_bul_por_rus_glc_tig_amr_scr_hun_ewe_bat_dut_sun_jpn_tml_kor_ben_grk_dyu_alb_mao_hin_sid_ind_mnd_rom_bem_nor_heb_lat_mol_mcd_prs_qcu_arw_pan_ukr_dgb_aeg_slo_hau_eng_jav_krd_cic_spa_bam_mly_tha_amh_knd_ses_igb_tur_ctl_lit_aze_swt_vie_anl_ven_xho_yor	0.310954356816567	0.732612143338812	0.465637477723091
440	owc_mcd_swa_nor_sod_anl_wly_urd_tur_uzb_dyu_jav_ewe_afr_swe_bsq_lit_gam_zul_cnt_prs_eng_dgb_rom_lda_fre_hun_swt_yor_fin_pol_hau_geo_lat_glc_bul_arw_heb_sid_scr_est_tsn_bat_spa_mly_jpn_knd_kor_ita_bos_akn_guj_mao_svk_chh_ind_mnd_pan_tsw_alb_tig_slo_mol_rus_ctl_qcu_cze_hin_krd_fbf_amh_ukr_aeg_ben_sun_grk_igb_por_bem_tag_tha_amr_tml_cic_xho_azi_dut_ger_aze_bam_vie_mlt_ven_moo_ses	-0.922859312766744	-2.24279485783914	0.0272854278443063
441	sid_eng_tsn_fre_tig_mlt_owc_lat_aze_uzb_yor_mao_fbf_svk_dut_bsq_mcd_wly_ewe_mnd_afr_pan_tsw_ita_lda_hin_fin_dyu_akn_hun_por_gam_geo_alb_nor_guj_ben_chh_aeg_cze_est_xho_bat_spa_ind_jpn_tml_kor_krd_arw_moo_pol_sun_prs_anl_tag_cnt_rom_ven_scr_amr_rus_slo_lit_bos_qcu_grk_urd_swe_dgb_sod_glc_hau_ctl_jav_bul_cic_mol_bem_mly_tha_amh_knd_swa_ses_tur_ger_ukr_azi_swt_vie_heb_igb_zul_bam	-0.370346904808489	-0.877841227477569	0.382292116117618
442	gam_urd_ewe_swe_amr_amh_hau_hin_uzb_tur_dgb_bat_xho_scr_afr_bsq_cze_sod_akn_cnt_pan_spa_cic_lit_bem_nor_fin_igb_tsw_hun_guj_heb_geo_alb_bos_bul_eng_anl_owc_mcd_est_yor_mly_krd_jav_jpn_tml_kor_ctl_lat_moo_grk_mao_rus_aeg_ind_mnd_rom_swt_ben_mlt_pol_ita_por_fre_qcu_ger_glc_dut_swa_tig_arw_wly_prs_sun_mol_ses_ukr_bam_tag_tha_sid_knd_ven_fbf_azi_svk_slo_aze_dyu_vie_chh_zul_tsn_lda	-0.204945138115179	-0.483989840367201	0.629530838072048
443	wly_ita_swt_lit_tig_sod_gam_guj_uzb_azi_moo_ind_tsw_pan_svk_bsq_bos_amr_yor_cnt_rom_dut_lda_prs_fbf_ger_hun_ven_bem_est_alb_aeg_geo_bul_hin_lat_ukr_anl_amh_rus_fin_bam_mly_spa_sun_jpn_knd_kor_grk_ctl_dyu_fre_jav_ben_heb_tag_mnd_nor_akn_cze_mlt_swe_arw_scr_glc_qcu_pol_mol_urd_xho_owc_slo_sid_mcd_mao_krd_swa_afr_cic_bat_tha_chh_tml_ses_ewe_tur_por_eng_aze_zul_vie_hau_tsn_dgb_igb	-0.27206567310909	-0.644786361084001	0.520653017249384
444	amr_krd_yor_alb_amh_sid_tig_bul_uzb_aze_lda_bat_swa_grk_afr_bsq_fre_aeg_bem_mnd_urd_cze_dyu_ita_igb_spa_est_tsn_ewe_hun_ger_hau_geo_pol_lit_rus_ctl_mlt_chh_glc_fin_tsw_jav_dut_sun_jpn_knd_kor_svk_por_akn_scr_tag_bos_sod_mao_cnt_nor_xho_ben_owc_slo_mcd_lat_pan_qcu_mol_guj_prs_bam_anl_rom_wly_eng_mly_ukr_moo_arw_ses_ind_tha_heb_tml_fbf_dgb_tur_swe_hin_azi_zul_vie_gam_swt_ven_cic	-0.449730454923633	-1.06754964444381	0.288487075993815
445	wly_bos_akn_grk_heb_mlt_chh_lat_uzb_azi_igb_ind_bem_cze_eng_bsq_glc_tig_tsn_cnt_por_spa_moo_pan_ses_hin_fin_cic_zul_hun_lit_sid_geo_afr_swe_krd_pol_owc_amr_nor_est_dgb_bat_ita_tag_jpn_knd_kor_ctl_alb_xho_slo_mao_prs_sod_jav_mnd_mcd_yor_bul_amh_ukr_scr_ben_ger_qcu_svk_mol_dut_tsw_gam_rus_aeg_arw_sun_urd_ewe_guj_ven_mly_tha_anl_tml_swa_lda_tur_fre_rom_aze_bam_vie_hau_swt_dyu_fbf	-0.035253803540692	-0.0830097062271769	0.934022231050294
446	heb_eng_dgb_bos_gam_wly_sid_rus_tur_azi_swt_ind_akn_dut_slo_bsq_ger_sod_ses_cnt_scr_prs_fbf_rom_bam_lat_fin_lda_swa_hun_grk_owc_geo_pan_cze_glc_ukr_chh_mlt_krd_est_igb_sun_lit_jav_jpn_tml_kor_spa_pol_tsn_mol_bat_ita_amh_mao_mnd_afr_xho_urd_tig_ben_mcd_guj_alb_qcu_svk_nor_por_zul_anl_hin_hau_bul_mly_fre_cic_swe_tsw_tag_tha_amr_knd_bem_dyu_aze_ctl_arw_uzb_ven_vie_aeg_moo_ewe_yor	-0.34699771316196	-0.823108354817654	0.412552043695987
447	wly_eng_fbf_lat_tig_heb_gam_spa_uzb_tur_tsw_ind_akn_fre_krd_bsq_bul_mlt_igb_mnd_ukr_glc_dgb_grk_ses_mol_hun_ewe_lda_fin_alb_amr_geo_por_afr_ctl_swe_amh_hau_guj_est_swa_tag_ger_jav_jpn_knd_kor_urd_rus_swt_rom_mly_dut_chh_bat_cnt_ben_cic_pan_aeg_slo_svk_lit_hin_qcu_pol_cze_bos_bam_sod_arw_anl_ita_mao_prs_moo_mcd_dyu_sun_tha_sid_tml_ven_zul_aze_scr_nor_azi_tsn_vie_owc_xho_yor_bem	0.528302491551456	1.2498518445611	0.214489784491236
448	mlt_ctl_bam_bos_amh_sod_hau_alb_azi_aze_yor_mao_akn_swe_scr_bsq_afr_aeg_dgb_mnd_lat_pan_dyu_nor_moo_mol_est_swt_swa_hun_hin_tig_geo_ukr_ben_rus_ita_gam_chh_slo_fin_bem_jav_svk_ind_jpn_tml_kor_bul_rom_lda_dut_sun_mcd_sid_tag_cnt_krd_ven_ger_heb_urd_lit_spa_prs_qcu_fre_glc_pol_xho_owc_guj_amr_arw_bat_cze_zul_eng_tsn_mly_tha_anl_knd_ses_tsw_uzb_grk_por_tur_igb_vie_wly_fbf_cic_ewe	-0.831234047557747	-2.00417265496672	0.0479603265305572
449	chh_fre_swa_rus_tig_sod_heb_glc_tur_azi_dyu_jav_ses_lit_nor_bsq_lat_wly_ven_cnt_pan_swe_igb_eng_tsw_ger_fin_cic_fbf_hun_bos_gam_geo_rom_arw_svk_por_mlt_amr_urd_est_dgb_ind_prs_tag_jpn_tml_kor_cze_ben_yor_mol_sun_dut_aeg_mao_mnd_grk_tsn_slo_amh_hin_ctl_ita_ukr_qcu_krd_guj_bul_zul_sid_pol_anl_spa_mly_mcd_swt_afr_bam_bat_tha_owc_knd_xho_moo_aze_scr_alb_uzb_akn_vie_hau_bem_ewe_lda	-0.0605207428671986	-0.142605179499236	0.886910509815716
450	owc_slo_ven_pol_heb_amr_hau_scr_azi_tur_lda_sun_igb_alb_guj_bsq_nor_tig_bam_cnt_fre_ger_cic_bos_bem_swe_est_swt_akn_fin_grk_mlt_geo_prs_ita_mol_afr_anl_sid_rus_hun_tsw_bat_lit_ind_jpn_tml_kor_rom_ben_ses_glc_mly_eng_amh_jav_mnd_ctl_zul_hin_aeg_ukr_urd_krd_mcd_qcu_pan_dut_bul_fbf_chh_cze_gam_spa_tag_lat_dyu_svk_yor_mao_tha_sod_knd_xho_ewe_aze_arw_por_uzb_tsn_vie_wly_dgb_swa_moo	-0.52756015843527	-1.25756821511067	0.211696664848096
451	mlt_ctl_xho_fre_tig_sod_gam_por_tur_azi_ses_ind_bam_rus_slo_bsq_hin_owc_lda_cnt_nor_bul_dyu_glc_fbf_pan_fin_swa_zul_hun_spa_hau_geo_scr_grk_guj_afr_sid_amh_ita_est_dgb_mao_lat_tag_jpn_tml_kor_ukr_ben_akn_lit_mly_bos_wly_sun_mnd_ger_tsn_mcd_chh_dut_arw_krd_pol_qcu_alb_eng_rom_tsw_aeg_svk_heb_urd_bat_cze_igb_prs_bem_jav_tha_amr_knd_ven_cic_uzb_mol_swe_aze_moo_vie_anl_swt_yor_ewe	-0.154701931792214	-0.365092416093473	0.71587139543206
452	mlt_rom_moo_lit_heb_hau_wly_pol_azi_aze_swt_ind_lda_svk_urd_bsq_guj_tig_bam_mnd_spa_mcd_cic_slo_ven_grk_hun_ewe_fbf_est_bul_aeg_geo_prs_lat_nor_scr_amr_anl_alb_fin_bem_tag_arw_jav_jpn_tml_kor_cze_ctl_dgb_ita_sun_bos_owc_mao_cnt_ben_tsn_glc_gam_fre_eng_afr_rus_qcu_mol_ger_swe_xho_chh_pan_amh_por_bat_hin_yor_dut_dyu_mly_tha_sid_knd_tsw_ses_tur_ukr_krd_uzb_zul_vie_sod_swa_akn_igb	-0.876001948541336	-2.12039657138372	0.0366343296530088
453	amh_rus_yor_ita_tig_sod_mlt_mol_uzb_aze_bam_ind_fbf_bul_svk_bsq_urd_heb_moo_mnd_swe_pol_dgb_hin_tsn_lit_fin_lda_igb_est_ben_amr_geo_bos_slo_arw_spa_sid_aeg_nor_hun_cic_sun_por_mly_jpn_knd_kor_dut_alb_swt_glc_bat_prs_owc_tag_cnt_ctl_xho_cze_chh_pan_ger_mcd_lat_qcu_fre_ukr_grk_akn_anl_eng_gam_guj_mao_scr_ses_afr_ven_jav_tha_hau_tml_swa_ewe_azi_krd_rom_tur_zul_vie_wly_dyu_bem_tsw	-0.667711062764741	-1.59948504468179	0.113104813511373
454	sod_eng_cic_nor_aeg_chh_mlt_glc_aze_tur_zul_bat_igb_hin_prs_bsq_mol_wly_akn_mnd_ukr_svk_bem_rom_fbf_lit_est_bam_tsn_fin_slo_tig_geo_bul_guj_pan_swe_amr_anl_scr_hun_moo_ind_por_tag_jpn_tml_kor_afr_fre_ewe_dut_mly_mcd_sid_mao_cnt_bos_dyu_lat_gam_rus_alb_spa_grk_qcu_cze_ger_arw_swa_owc_krd_heb_ben_sun_urd_dgb_ctl_ses_jav_tha_hau_knd_ven_yor_azi_ita_pol_uzb_lda_vie_amh_swt_tsw_xho	0.224573907664624	0.528239645773542	0.598591276534134
455	hau_ukr_xho_lat_mlt_heb_tig_ctl_uzb_tur_moo_tag_tsn_lit_rom_bsq_eng_wly_ven_cnt_hin_guj_lda_ger_bam_ben_hun_igb_bem_est_glc_owc_geo_spa_mcd_por_pan_amr_chh_fre_fin_swa_sun_scr_jav_jpn_knd_kor_svk_nor_zul_dut_ind_rus_sod_mly_mnd_alb_ses_bos_anl_pol_prs_mol_grk_qcu_arw_ita_afr_ewe_sid_slo_aeg_krd_bat_bul_swt_urd_cic_mao_tha_amh_tml_dgb_yor_azi_swe_cze_aze_tsw_vie_gam_akn_dyu_fbf	-0.171238386462394	-0.404140921255194	0.687036973865304
456	heb_prs_dyu_mol_sid_chh_aeg_afr_azi_uzb_lda_jav_fbf_fre_ita_bsq_grk_hau_ewe_cnt_glc_ger_bam_eng_zul_swe_fin_tsw_yor_hun_rus_sod_geo_ctl_guj_rom_cze_amr_tig_urd_est_akn_tag_bos_mly_jpn_tml_kor_pol_lit_ses_bul_ind_ukr_wly_mao_mnd_scr_ven_svk_anl_pan_lat_por_arw_qcu_slo_ben_spa_xho_mlt_mcd_amh_hin_bat_alb_tsn_krd_cic_sun_tha_gam_knd_moo_igb_tur_nor_dut_aze_dgb_vie_owc_swa_bem_swt	-0.390269454847507	-0.926730353389351	0.356465322474206
457	amr_ger_yor_rus_anl_aeg_hau_rom_aze_uzb_xho_jav_swt_bos_swe_bsq_hin_gam_igb_cnt_ita_eng_bem_svk_tsn_por_est_ewe_ven_fin_bul_sid_geo_glc_mcd_pan_ctl_wly_sod_krd_hun_fbf_sun_dut_bat_jpn_tml_kor_cze_guj_bam_fre_tag_spa_heb_mao_mnd_pol_swa_slo_mlt_ukr_lit_lat_prs_qcu_urd_ben_scr_tsw_amh_afr_owc_mol_ind_grk_ses_alb_lda_mly_tha_chh_knd_dyu_moo_tur_nor_arw_azi_akn_vie_tig_cic_zul_dgb	-0.0747691137062809	-0.176433252578301	0.860337224609095
458	heb_mcd_ven_ben_amh_mlt_hau_krd_azi_tur_swt_mly_moo_ita_swe_bsq_scr_chh_yor_cnt_por_ctl_xho_rom_fbf_mol_fin_dyu_zul_hun_hin_amr_geo_fre_cze_eng_prs_sid_wly_afr_est_igb_sun_alb_tag_jpn_tml_kor_glc_nor_dgb_urd_mao_rus_gam_bat_mnd_ukr_tsw_bul_anl_dut_grk_ger_lit_qcu_pol_slo_spa_ewe_owc_bos_aeg_arw_jav_lat_bem_pan_akn_ind_tha_tig_knd_lda_swa_aze_guj_svk_uzb_bam_vie_sod_ses_cic_tsn	0.146127574132444	0.343954195285641	0.731657194538563
459	owc_mcd_ven_ben_sod_gam_anl_swe_aze_azi_igb_bat_akn_urd_bos_bsq_ger_aeg_ewe_mnd_ukr_alb_swa_afr_fbf_glc_fin_bam_swt_hun_pol_chh_geo_slo_hin_guj_eng_sid_wly_fre_est_dgb_sun_ctl_mly_jpn_knd_kor_scr_krd_yor_grk_jav_por_mlt_ind_cnt_dut_xho_ita_amr_bul_nor_mol_svk_qcu_cze_lit_arw_dyu_heb_rom_tig_rus_tag_pan_bem_prs_ses_mao_tha_amh_tml_tsn_cic_uzb_lat_spa_tur_moo_vie_hau_lda_tsw_zul	-0.138386337122884	-0.326478743792458	0.7447957542212
460	aeg_alb_dgb_eng_amh_wly_owc_ctl_aze_uzb_swa_tag_tsw_spa_rom_bsq_krd_sod_ewe_cnt_arw_por_swt_lit_zul_bos_hun_ses_tsn_fin_ben_hau_geo_pan_scr_cze_guj_gam_heb_ita_est_igb_mly_fre_jav_jpn_knd_kor_svk_afr_dyu_rus_sun_hin_mlt_bat_mnd_dut_ven_nor_anl_prs_mcd_ukr_swe_qcu_grk_mol_pol_cic_tig_slo_amr_urd_mao_lat_akn_bul_xho_ind_tha_chh_tml_moo_bem_azi_glc_ger_tur_lda_vie_sid_yor_fbf_bam	0.435095415101354	1.02597873451625	0.307562823641136
461	mlt_dut_bem_scr_amh_chh_tig_cze_tur_aze_xho_mao_lda_alb_bos_bsq_glc_aeg_ven_mnd_lit_ctl_tsn_lat_zul_ita_fin_swt_dgb_est_eng_sod_geo_ben_pan_bul_mcd_amr_owc_spa_hun_fbf_tag_mol_jav_jpn_tml_kor_hin_urd_igb_krd_sun_rom_sid_mly_cnt_rus_bam_swe_hau_slo_ukr_guj_svk_qcu_ger_pol_por_ewe_heb_afr_anl_arw_bat_prs_swa_grk_yor_ind_tha_gam_knd_ses_dyu_uzb_fre_nor_azi_moo_vie_wly_tsw_cic_akn	0.328938862065363	0.77560753631498	0.43994859949932
462	hau_krd_moo_nor_heb_sod_sid_guj_tur_uzb_ses_mly_dgb_bul_slo_bsq_cze_gam_bam_mnd_mcd_lit_xho_eng_cic_lat_est_swt_igb_fin_fre_amr_geo_ben_alb_ctl_swe_chh_owc_arw_hun_yor_ind_pol_bat_jpn_knd_kor_bos_hin_ven_pan_sun_mol_anl_jav_cnt_rus_bem_prs_tig_svk_dut_rom_scr_qcu_spa_ita_glc_tsn_amh_afr_mlt_grk_mao_urd_lda_ger_zul_tag_tha_wly_tml_swa_tsw_aze_ukr_por_azi_dyu_vie_aeg_ewe_fbf_akn	-0.230203937831502	-0.543872855196449	0.5878304584626
463	sid_swe_swa_pol_heb_amh_hau_mcd_uzb_azi_bem_sun_lda_ita_dut_bsq_lit_gam_igb_mnd_bos_spa_yor_mol_ses_krd_hun_ewe_ven_fin_prs_wly_geo_fre_glc_arw_ctl_aeg_owc_afr_est_xho_tag_urd_mly_jpn_tml_kor_cze_ben_bam_ukr_bat_por_sod_ind_cnt_alb_dyu_slo_anl_hin_pan_eng_rom_qcu_rus_scr_ger_fbf_amr_svk_tig_nor_jav_bul_zul_grk_swt_mao_tha_mlt_knd_cic_tsn_aze_lat_guj_tur_akn_vie_chh_tsw_moo_dgb	0.14558249616587	0.343109658163328	0.732290343313656
464	amh_ukr_dyu_hin_anl_wly_aeg_nor_tur_uzb_swt_jav_igb_por_eng_bsq_glc_sid_fbf_cnt_bul_ita_tsw_krd_yor_spa_hun_tsn_ewe_est_guj_gam_geo_prs_scr_urd_bos_tig_hau_mcd_fin_ses_mao_ger_tag_jpn_knd_kor_lat_rus_cic_alb_mly_grk_owc_bat_mnd_fre_moo_ctl_heb_svk_arw_swe_pan_qcu_rom_dut_ben_xho_sod_afr_mlt_pol_sun_mol_zul_slo_swa_ind_tha_amr_tml_bam_ven_aze_cze_lit_azi_lda_vie_chh_dgb_akn_bem	-0.0110379665865891	-0.0259888969394976	0.979321879560695
465	gam_hin_dgb_grk_hau_chh_sid_prs_tur_aze_dyu_sun_ewe_swe_lit_bsq_ctl_anl_swt_mnd_pan_ger_cic_ukr_fbf_afr_est_igb_xho_hun_ben_sod_geo_krd_lat_fre_slo_wly_aeg_bul_fin_tsn_tag_ita_jav_jpn_tml_kor_urd_rom_bem_scr_mly_eng_tig_mao_cnt_spa_akn_rus_amr_glc_guj_mol_cze_qcu_por_alb_bos_zul_amh_svk_owc_mcd_ind_nor_yor_pol_moo_bat_tha_mlt_knd_bam_lda_uzb_arw_dut_azi_swa_vie_heb_tsw_ven_ses	0.0248378644530875	0.0585219273147563	0.953458460510142
466	tig_mol_fbf_nor_gam_heb_amr_slo_tur_uzb_dyu_ind_swt_krd_rom_bsq_pol_wly_ses_mnd_glc_eng_yor_ger_akn_urd_fin_cic_igb_hun_afr_sod_geo_mcd_spa_ben_grk_anl_amh_alb_est_tsw_tag_guj_sun_jpn_tml_kor_bul_pan_lda_lit_mly_swe_chh_mao_cnt_ita_tsn_bos_hau_rus_ctl_cze_svk_qcu_lat_dut_prs_dgb_aeg_ukr_sid_hin_bat_arw_xho_scr_bam_jav_tha_mlt_knd_zul_ven_aze_por_fre_azi_bem_vie_owc_moo_ewe_swa	-0.820651417576545	-1.97629292959906	0.0510844695469984
467	amh_dut_ewe_mcd_wly_chh_amr_pan_aze_uzb_dgb_bat_cic_krd_lat_bsq_ukr_gam_swa_mnd_ben_urd_xho_nor_tsw_ger_fin_dyu_swt_est_prs_sod_geo_grk_rom_cze_bul_hau_sid_swe_hun_ses_jav_pol_mao_jpn_tml_kor_arw_ctl_moo_rus_sun_ita_aeg_mly_cnt_alb_fbf_guj_heb_spa_fre_slo_scr_qcu_glc_mol_hin_ven_mlt_eng_anl_afr_ind_lit_bem_por_tsn_tag_tha_owc_knd_zul_akn_azi_svk_bos_tur_yor_vie_tig_lda_igb_bam	0.369420347939548	0.870637765188775	0.386193783157974
468	amh_krd_ses_ben_tig_sid_heb_alb_uzb_tur_fbf_ind_zul_swe_lat_bsq_svk_aeg_yor_mnd_ukr_ita_dyu_hin_cic_bos_est_moo_tsw_fin_mol_amr_geo_dut_arw_por_ctl_gam_chh_prs_hun_xho_bat_mcd_mao_jpn_tml_kor_eng_guj_bem_urd_jav_slo_owc_sun_cnt_glc_akn_lit_mlt_ger_scr_rus_bul_qcu_rom_afr_pan_igb_anl_fre_sod_cze_tag_nor_ewe_grk_ven_mly_tha_wly_knd_tsn_lda_aze_pol_spa_azi_swa_vie_hau_dgb_bam_swt	-0.236222848706506	-0.558392639128582	0.577918221916004
469	sid_mcd_akn_alb_chh_anl_mlt_pol_azi_uzb_ewe_sun_ven_por_swe_bsq_guj_aeg_tsn_mnd_mol_ben_bem_grk_xho_glc_hun_ses_dyu_est_cze_sod_geo_krd_spa_ukr_rus_amr_gam_nor_fin_cic_mly_prs_bat_jpn_knd_kor_rom_slo_dgb_pan_tag_svk_amh_mao_cnt_dut_lda_fre_wly_eng_ctl_ita_scr_qcu_hin_lat_lit_fbf_hau_arw_owc_ger_jav_afr_swt_urd_yor_ind_tha_heb_tml_swa_tsw_aze_bul_bos_tur_moo_vie_tig_igb_bam_zul	-0.550754806667847	-1.31184312762672	0.19280214407359
470	amh_pol_swa_swe_tig_anl_gam_dut_uzb_aze_swt_tag_lda_ger_ukr_bsq_mcd_chh_ewe_cnt_rus_alb_dyu_urd_tsw_ita_est_zul_yor_hun_nor_hau_geo_pan_krd_fre_ben_sid_heb_grk_fin_tsn_mao_eng_bat_jpn_tml_kor_slo_afr_ven_spa_jav_por_wly_mly_mnd_guj_dgb_prs_aeg_lit_rom_scr_glc_qcu_hin_bos_arw_bem_mlt_cze_owc_bul_sun_lat_moo_mol_xho_ind_tha_sod_knd_bam_igb_azi_ctl_svk_tur_cic_vie_amr_akn_ses_fbf	0.574784252153073	1.36059816540474	0.176929154667823
471	amh_scr_akn_mol_hau_aeg_wly_por_aze_azi_dyu_ind_fbf_slo_ctl_bsq_grk_chh_bam_mnd_bos_swe_dgb_ben_ewe_svk_hun_swt_yor_est_pan_gam_geo_rus_nor_guj_afr_owc_sid_pol_fin_moo_bat_lit_mao_jpn_tml_kor_eng_bul_tsn_hin_mly_urd_mlt_sun_cnt_dut_zul_krd_tig_prs_arw_rom_ger_qcu_ukr_alb_spa_igb_amr_mcd_anl_cze_jav_ita_lda_fre_cic_tag_tha_sod_knd_xho_swa_tur_lat_glc_uzb_ses_vie_heb_ven_tsw_bem	0.0572311489306176	0.134775329562967	0.893080772672785
472	gam_fre_cic_swe_wly_anl_chh_prs_tur_uzb_akn_mao_ses_afr_scr_bsq_spa_aeg_moo_mnd_grk_lit_tsn_lat_bem_bos_fin_swa_ven_hun_slo_sod_geo_dut_krd_bul_guj_heb_sid_ben_est_lda_jav_por_tag_jpn_knd_kor_urd_pol_bam_eng_mly_rom_hau_sun_cnt_ita_swt_nor_owc_cze_ctl_glc_arw_qcu_ukr_ger_rus_igb_mlt_mcd_amr_pan_bat_svk_dyu_alb_fbf_ind_tha_tig_tml_dgb_zul_aze_mol_hin_azi_xho_vie_amh_tsw_yor_ewe	-0.349714179859228	-0.828313052803247	0.409613911452257
473	gam_guj_tsn_hin_mlt_amh_wly_lit_uzb_aze_swa_bat_igb_mol_bos_bsq_lat_chh_swt_mnd_cze_pol_tsw_fre_moo_ukr_hun_ven_yor_est_eng_sod_geo_krd_grk_por_svk_hau_heb_swe_fin_akn_jav_rom_tag_jpn_knd_kor_ben_mcd_ses_urd_ind_nor_sid_mly_cnt_afr_zul_bul_anl_glc_scr_arw_spa_qcu_pan_ctl_alb_dyu_owc_slo_tig_prs_mao_rus_ewe_ger_cic_sun_tha_amr_tml_bam_xho_azi_ita_dut_tur_bem_vie_aeg_dgb_lda_fbf	-0.554617678776182	-1.32244995343089	0.189261408355767
474	sid_glc_ven_mol_anl_aeg_chh_rus_azi_aze_cic_jav_ewe_urd_fre_bsq_ben_tig_tsw_cnt_scr_mcd_dgb_lit_lda_pol_est_igb_fbf_hun_dut_sod_geo_bos_ger_rom_grk_amh_wly_bul_fin_bem_tag_krd_ind_jpn_knd_kor_hin_lat_zul_guj_mly_pan_owc_mao_mnd_ctl_bam_slo_amr_afr_prs_alb_eng_qcu_nor_arw_spa_swa_mlt_ukr_gam_swe_bat_ita_xho_cze_moo_sun_tha_heb_tml_swt_akn_uzb_por_svk_tur_dyu_vie_hau_tsn_ses_yor	-0.239703430913356	-0.566538198041592	0.572392696902804
475	sid_alb_akn_ger_hau_anl_tig_guj_azi_tur_ven_sun_moo_glc_urd_bsq_dut_aeg_xho_cnt_pol_ita_igb_ben_bam_bul_hun_ewe_fbf_est_ctl_wly_geo_mol_afr_spa_scr_chh_heb_swe_fin_tsn_mao_arw_ind_jpn_knd_kor_krd_cze_lda_lit_bat_ukr_gam_mly_mnd_hin_bem_nor_amr_bos_pan_por_prs_qcu_fre_mcd_eng_yor_amh_grk_mlt_svk_jav_rus_dyu_slo_ses_tag_tha_owc_tml_cic_zul_aze_lat_rom_uzb_swt_vie_sod_swa_dgb_tsw	-0.685147163670154	-1.6457523555784	0.103190434125734
476	sid_rom_ewe_por_aeg_hau_sod_scr_aze_uzb_tsn_bat_moo_afr_ben_bsq_arw_wly_bam_cnt_glc_mcd_swa_ctl_igb_slo_est_bem_fbf_fin_lat_heb_geo_urd_lit_eng_rus_tig_chh_krd_hun_ven_tag_swe_ind_jpn_tml_kor_pan_ger_tsw_alb_mao_dut_amh_sun_mnd_fre_swt_cze_owc_bul_ukr_spa_pol_qcu_hin_mol_ita_akn_gam_prs_amr_bos_mly_svk_lda_nor_dyu_jav_tha_mlt_knd_zul_ses_azi_guj_grk_tur_xho_vie_anl_dgb_cic_yor	-0.107277807024862	-0.253037230136223	0.800797927903911
477	amr_ctl_yor_rus_hau_sod_amh_dut_aze_tur_swa_jav_zul_mol_lat_bsq_rom_owc_igb_cnt_ger_slo_ven_pol_moo_lit_est_ses_bem_fin_alb_heb_geo_swe_eng_svk_pan_gam_aeg_nor_hun_fbf_bat_por_ind_jpn_knd_kor_glc_mcd_dgb_urd_sun_arw_sid_mly_mnd_ukr_dyu_hin_chh_grk_scr_ita_spa_qcu_ben_krd_cze_akn_wly_afr_tig_guj_tag_bul_tsn_prs_xho_mao_tha_mlt_tml_ewe_cic_azi_bos_fre_uzb_swt_vie_anl_bam_lda_tsw	-1.05552496830252	-2.58524027635372	0.0112853193171995
478	hau_eng_ven_ben_gam_chh_amr_urd_uzb_aze_dyu_tag_yor_spa_lit_bsq_scr_sid_dgb_cnt_rom_afr_fbf_krd_cic_mcd_fin_zul_ses_est_ctl_tig_geo_bul_lat_mol_ukr_sod_mlt_bos_hun_swt_sun_slo_bat_jpn_knd_kor_arw_hin_swa_prs_jav_svk_amh_mly_mnd_nor_bem_ita_anl_rus_dut_pol_pan_qcu_ger_fre_por_akn_aeg_cze_heb_guj_ind_swe_ewe_glc_bam_mao_tha_wly_tml_moo_tsw_azi_grk_alb_tur_tsn_vie_owc_lda_igb_xho	-0.0606087562786909	-0.142888341340994	0.886687494066255
479	mlt_ctl_lda_pan_chh_sid_aeg_spa_aze_tur_tsw_mao_dyu_ger_ita_bsq_eng_wly_fbf_mnd_mcd_swe_moo_slo_swt_alb_fin_ses_bem_hun_lat_gam_geo_guj_dut_ukr_lit_amr_owc_por_est_akn_tag_prs_ind_jpn_tml_kor_rom_glc_ewe_pol_sun_hin_tig_jav_cnt_nor_xho_fre_anl_mol_krd_cze_svk_qcu_afr_rus_bos_cic_amh_arw_sod_scr_bat_bul_zul_urd_dgb_mly_tha_hau_knd_bam_ven_azi_grk_ben_uzb_igb_vie_heb_tsn_swa_yor	-0.394945011904234	-0.937561510719124	0.35089826825413
480	tig_guj_yor_nor_anl_heb_wly_lat_aze_uzb_igb_sun_cic_scr_cze_bsq_pol_owc_tsw_mnd_spa_ger_xho_dut_ven_swe_est_dyu_lda_fin_mcd_amr_geo_svk_eng_bul_rom_gam_hau_ukr_hun_dgb_jav_mol_ind_jpn_knd_kor_bos_slo_akn_alb_mao_arw_sod_bat_cnt_hin_swa_ita_sid_grk_fre_krd_prs_qcu_afr_glc_por_swt_chh_lit_mlt_urd_mly_pan_zul_ctl_tsn_tag_tha_amh_tml_fbf_ses_azi_rus_ben_tur_bem_vie_aeg_ewe_bam_moo	-0.229764760367308	-0.54304289178	0.588399456807122
481	amr_eng_yor_lat_mlt_hau_heb_urd_azi_aze_tsn_jav_cic_fre_guj_bsq_krd_amh_swt_cnt_dut_mcd_bam_hin_ses_spa_hun_bem_igb_est_svk_sid_geo_ger_scr_nor_arw_gam_anl_ctl_fin_zul_bat_mol_mao_jpn_tml_kor_lit_bul_fbf_pol_mly_bos_tig_tag_mnd_rus_lda_alb_owc_cze_pan_grk_ita_qcu_afr_slo_rom_akn_chh_ukr_sod_glc_ind_por_dgb_swe_ewe_sun_tha_wly_knd_dyu_swa_uzb_prs_ben_tur_ven_vie_aeg_moo_xho_tsw	-0.765700411401734	-1.84608871389845	0.0680603467674085
482	sid_glc_bam_ukr_hau_owc_amr_grk_uzb_aze_xho_sun_cic_pol_pan_bsq_alb_sod_moo_cnt_urd_cze_tsw_ben_yor_guj_est_lda_bem_hun_mol_chh_geo_dut_mcd_ger_nor_gam_tig_scr_fin_swt_jav_bos_mly_jpn_knd_kor_rom_spa_zul_arw_mao_swe_anl_tag_mnd_eng_swa_lat_amh_svk_prs_afr_fre_qcu_hin_krd_ita_ven_aeg_slo_mlt_rus_bat_ctl_dyu_bul_igb_ind_tha_heb_tml_akn_ses_tur_por_lit_azi_dgb_vie_wly_tsn_ewe_fbf	0.798096891352464	1.8963051737665	0.0610239154803824
483	amr_afr_xho_bos_tig_aeg_hau_urd_tur_aze_moo_tag_lda_alb_nor_bsq_por_anl_akn_cnt_rus_bul_ven_arw_bam_mcd_fin_ses_dgb_hun_ger_gam_geo_pan_cze_hin_prs_heb_sod_swe_est_bem_ind_krd_mly_jpn_tml_kor_ukr_lat_ewe_dut_bat_guj_chh_jav_mnd_glc_zul_lit_sid_rom_svk_scr_fre_qcu_slo_mol_ben_swa_wly_ctl_mlt_pol_mao_ita_fbf_eng_dyu_sun_tha_owc_knd_swt_yor_azi_spa_grk_uzb_tsw_vie_amh_tsn_igb_cic	-0.522618595374377	-1.2412019044059	0.217652822043865
484	sid_lit_ven_pan_anl_heb_aeg_lat_aze_azi_xho_ind_zul_glc_afr_bsq_bul_wly_cic_mnd_pol_prs_dgb_scr_igb_dut_fin_swa_akn_hun_alb_hau_geo_svk_ger_bos_urd_amh_gam_krd_est_bam_sun_cze_tag_jpn_tml_kor_nor_fre_tsn_swe_mly_hin_chh_jav_cnt_eng_ses_ben_owc_slo_rus_mcd_grk_qcu_ita_ukr_guj_bem_mlt_arw_amr_por_bat_ctl_dyu_spa_ewe_mao_tha_sod_knd_yor_tsw_uzb_rom_mol_tur_swt_vie_tig_fbf_moo_lda	-0.0331710564759599	-0.0781200334368539	0.937900406442626
485	sod_cze_lda_mcd_heb_amr_aeg_por_aze_azi_tsn_mly_akn_rom_ctl_bsq_fre_gam_fbf_cnt_bul_krd_zul_slo_ses_guj_est_tsw_ven_hun_arw_mlt_geo_eng_ben_ita_spa_tig_wly_urd_fin_xho_tag_pan_bat_jpn_tml_kor_nor_hin_swt_swe_mao_afr_hau_ind_mnd_scr_yor_bos_anl_glc_svk_ukr_prs_qcu_grk_mol_rus_dyu_chh_ger_owc_lat_sun_dut_dgb_lit_ewe_jav_tha_amh_knd_cic_bam_uzb_alb_pol_tur_swa_vie_sid_moo_igb_bem	0.0970587147394796	0.228561188409076	0.819711822775903
486	anl_krd_yor_rus_sid_aeg_amr_guj_tur_azi_fbf_bat_bem_cze_eng_bsq_hin_owc_ven_cnt_nor_ctl_ses_glc_lda_svk_est_swt_bam_fin_scr_mlt_geo_ben_ita_mcd_pan_amh_tig_lat_hun_tsn_mly_dut_jav_jpn_knd_kor_fre_lit_swa_ukr_ind_bul_chh_mao_mnd_por_akn_rom_hau_prs_mol_urd_alb_qcu_pol_bos_spa_igb_heb_ger_sod_arw_sun_afr_zul_swe_dgb_tag_tha_gam_tml_cic_ewe_aze_slo_grk_uzb_tsw_vie_wly_moo_dyu_xho	-1.01164391220396	-2.46595125189058	0.0154979681249011
487	sid_swe_yor_dut_sod_hau_gam_ctl_aze_uzb_tsn_sun_cic_afr_glc_bsq_slo_amr_fbf_cnt_krd_ukr_akn_por_dgb_ben_hun_igb_zul_est_fre_tig_geo_bul_prs_grk_rom_wly_chh_guj_fin_swt_bat_pan_mao_jpn_tml_kor_svk_nor_moo_cze_tag_urd_mlt_jav_mnd_pol_dyu_ita_anl_lat_ger_bos_scr_qcu_alb_hin_mcd_bem_heb_lit_amh_mol_mly_rus_ewe_eng_swa_ind_tha_owc_knd_bam_ven_tur_arw_spa_azi_tsw_vie_aeg_xho_lda_ses	-0.151320859916759	-0.357359699013602	0.721632223389564
488	amr_mcd_zul_pan_owc_amh_gam_svk_tur_uzb_ses_mly_lda_alb_rus_bsq_urd_sid_swa_cnt_dut_pol_xho_slo_bam_guj_est_tsw_akn_fin_scr_sod_geo_fre_grk_por_swe_hau_chh_nor_hun_dgb_bat_rom_mao_jpn_tml_kor_ita_ukr_bem_lit_sun_hin_aeg_ind_mnd_afr_fbf_spa_tig_bos_cze_eng_ger_qcu_krd_arw_lat_ven_heb_bul_anl_ben_tag_ctl_ewe_prs_moo_jav_tha_mlt_knd_igb_tsn_azi_glc_mol_aze_cic_vie_wly_swt_yor_dyu	0.311902047018106	0.734561506725226	0.464454731466073
489	tig_lat_xho_prs_anl_mlt_hau_ctl_aze_azi_tsn_ind_dgb_fre_ben_bsq_bul_aeg_dyu_mnd_ger_rom_fbf_spa_swa_glc_fin_yor_zul_est_alb_sid_geo_dut_afr_svk_grk_heb_gam_pol_hun_ven_sun_eng_mly_jpn_knd_kor_mcd_scr_cic_por_tag_nor_wly_bat_cnt_urd_bem_swe_owc_slo_rus_guj_pan_qcu_arw_cze_ita_akn_sod_ukr_amr_lit_mao_bos_igb_mol_lda_jav_tha_chh_tml_moo_ses_uzb_hin_krd_tur_bam_vie_amh_tsw_ewe_swt	0.115091032519489	0.270815514857923	0.787133073785119
490	hau_slo_ven_mol_sid_aeg_chh_eng_uzb_aze_cic_sun_swa_pan_fre_bsq_ita_tig_ewe_mnd_glc_lat_bem_por_swt_prs_est_ses_zul_fin_dut_anl_geo_rom_hin_cze_lit_wly_heb_bul_hun_dyu_mly_arw_ind_jpn_knd_kor_rus_pol_dgb_bos_tag_spa_sod_mao_cnt_urd_tsw_grk_mlt_ctl_scr_svk_krd_qcu_ben_afr_nor_fbf_amr_ukr_gam_mcd_bat_alb_igb_swe_yor_jav_tha_amh_tml_bam_akn_tur_ger_guj_azi_moo_vie_owc_lda_xho_tsn	-0.212921724124507	-0.503063963312518	0.616108656565203
491	anl_hin_dgb_lit_hau_owc_sid_spa_azi_tur_tsn_ind_xho_dut_glc_bsq_slo_amh_bem_mnd_bul_eng_lda_ctl_ven_bos_hun_bam_tsw_fin_ukr_sod_geo_prs_pan_cze_urd_chh_amr_pol_est_fbf_mao_alb_mly_jpn_knd_kor_krd_mol_igb_arw_tag_rom_heb_bat_cnt_lat_moo_mcd_tig_ita_fre_afr_scr_qcu_svk_nor_ger_dyu_wly_grk_aeg_swe_sun_por_yor_rus_swa_jav_tha_mlt_tml_akn_zul_uzb_ben_guj_aze_swt_vie_gam_ewe_cic_ses	0.265797774702219	0.625894938039059	0.532916943789319
492	owc_eng_dgb_grk_chh_amr_amh_bos_aze_tur_tsn_jav_yor_pan_swe_bsq_por_gam_ses_mnd_arw_ctl_tsw_rus_bem_hin_fin_swa_fbf_hun_nor_anl_geo_krd_dut_prs_lit_sod_mlt_urd_est_dyu_ind_svk_bat_jpn_knd_kor_lat_pol_ewe_ger_tag_glc_hau_mao_cnt_fre_akn_rom_heb_guj_mol_alb_afr_qcu_bul_ben_spa_ven_aeg_ita_tig_ukr_sun_mcd_xho_cze_bam_mly_tha_sid_tml_zul_moo_azi_scr_slo_uzb_lda_vie_wly_swt_cic_igb	0.0350440923570423	0.0827431052941612	0.934233641686004
493	owc_pan_dyu_slo_amr_wly_aeg_ita_uzb_azi_ven_ind_zul_ger_pol_bsq_lit_sid_xho_mnd_prs_scr_lda_fre_ewe_grk_hun_yor_igb_est_por_mlt_geo_ctl_alb_rus_ben_heb_chh_guj_fin_swa_sun_mcd_mly_jpn_tml_kor_rom_dut_dgb_glc_mao_urd_anl_jav_cnt_eng_moo_arw_amh_swe_ukr_krd_bos_qcu_afr_svk_nor_fbf_hau_spa_gam_mol_tag_hin_cic_bul_ses_bat_tha_tig_knd_swt_tsw_tur_lat_cze_aze_bam_vie_sod_tsn_bem_akn	-0.167316186847833	-0.3950760802736	0.693691439411683
494	anl_afr_lda_rom_sid_sod_aeg_pol_azi_aze_tsn_jav_ven_bul_lat_bsq_urd_mlt_tsw_mnd_svk_spa_moo_glc_akn_mol_est_fbf_bem_hun_ctl_amr_geo_pan_prs_nor_fre_owc_heb_slo_fin_igb_tag_krd_sun_jpn_tml_kor_por_alb_xho_guj_mly_ger_wly_ind_cnt_lit_swt_ita_amh_rus_scr_ukr_eng_qcu_cze_grk_dut_dgb_hau_mcd_chh_ben_mao_arw_zul_hin_bam_bat_tha_gam_knd_swa_ewe_uzb_bos_swe_tur_dyu_vie_tig_yor_ses_cic	-0.823575320857362	-1.98872598785227	0.0496704720670104
495	mlt_glc_swa_ctl_sid_anl_aeg_dut_tur_azi_tsw_mao_ven_cze_grk_bsq_bos_wly_dyu_cnt_swe_pol_fbf_rom_xho_pan_est_swt_ewe_fin_rus_sod_geo_ger_svk_ben_mol_amh_heb_krd_hun_moo_ind_urd_sun_jpn_knd_kor_ukr_slo_akn_por_mly_lit_chh_bat_mnd_eng_zul_ita_gam_bul_fre_lat_afr_qcu_mcd_prs_nor_bam_hau_hin_tig_alb_tag_arw_tsn_scr_cic_jav_tha_owc_tml_bem_lda_uzb_spa_guj_aze_dgb_vie_amr_yor_igb_ses	-0.674103788523931	-1.6157427128797	0.109537491397043
496	sid_scr_bem_svk_sod_wly_heb_ita_tur_aze_ses_mly_swt_mol_rus_bsq_ben_tig_cic_cnt_urd_ger_zul_cze_xho_arw_fin_igb_akn_est_nor_chh_geo_bos_por_grk_pol_hau_gam_prs_hun_bam_sun_lit_bat_jpn_tml_kor_alb_hin_lda_pan_tag_ukr_mlt_jav_mnd_dut_fbf_afr_amh_lat_glc_mcd_spa_qcu_slo_eng_guj_moo_owc_krd_amr_ctl_ind_bul_dgb_rom_ven_mao_tha_aeg_knd_ewe_yor_azi_fre_swe_uzb_dyu_vie_anl_tsn_tsw_swa	0.0792153480303528	0.186360917348058	0.852567650258258
497	sod_krd_yor_grk_owc_anl_gam_ben_aze_tur_dgb_jav_ewe_lat_ctl_bsq_por_hau_dyu_mnd_prs_slo_igb_svk_ses_ita_est_lda_akn_hun_scr_amr_geo_swe_lit_bos_urd_wly_tig_rom_fin_bem_bat_fre_mly_jpn_knd_kor_mcd_dut_tsn_afr_ind_hin_amh_sun_cnt_spa_tsw_guj_aeg_rus_ger_glc_bul_qcu_mol_eng_nor_moo_chh_ukr_sid_arw_mao_pan_bam_pol_swt_tag_tha_heb_tml_zul_swa_azi_alb_cze_uzb_fbf_vie_mlt_xho_cic_ven	-0.694211366150548	-1.66569642386535	0.0991390539933421
498	aeg_glc_ses_urd_mlt_gam_amh_scr_tur_azi_zul_mly_lda_fre_lit_bsq_ger_anl_bem_mnd_prs_ben_tsn_slo_ewe_ukr_est_moo_yor_hun_pan_sod_geo_svk_nor_bos_por_amr_heb_dut_fin_akn_bat_arw_ind_jpn_knd_kor_pol_mcd_igb_cze_sun_rus_sid_mao_cnt_afr_tsw_mol_tig_bul_swe_alb_hin_qcu_ctl_eng_krd_swa_wly_grk_chh_ita_tag_lat_dgb_guj_xho_jav_tha_hau_tml_dyu_cic_aze_rom_spa_uzb_fbf_vie_owc_swt_ven_bam	-0.616845403240762	-1.47278543479202	0.144185330445951
499	tig_bos_igb_ben_amh_gam_mlt_guj_azi_uzb_ses_sun_bam_dut_krd_bsq_rus_owc_tsn_cnt_swe_eng_ewe_lat_yor_pol_fin_ven_dyu_est_afr_hau_geo_ctl_grk_prs_fre_sid_amr_mcd_hun_akn_ind_lit_mao_jpn_knd_kor_svk_ger_moo_spa_mly_mol_wly_jav_mnd_bul_lda_alb_chh_ita_rom_nor_slo_qcu_cze_por_scr_fbf_heb_ukr_sod_urd_bat_arw_cic_pan_tsw_tag_tha_aeg_tml_zul_xho_tur_glc_hin_aze_swt_vie_anl_dgb_swa_bem	-0.531964111407142	-1.26792748308082	0.207989021991903
500	chh_hin_ses_afr_sod_mlt_amr_bos_uzb_tur_dgb_jav_fbf_svk_dut_bsq_bul_anl_yor_mnd_guj_glc_bam_scr_tsw_fre_hun_bem_swt_est_eng_heb_geo_grk_cze_krd_alb_amh_hau_prs_fin_swa_tag_rom_sun_jpn_tml_kor_arw_nor_cic_spa_mly_lit_sid_bat_cnt_ctl_tsn_slo_aeg_swe_ukr_mol_rus_qcu_lat_mcd_por_akn_tig_pol_gam_ger_ind_pan_lda_ben_ewe_mao_tha_owc_knd_moo_dyu_azi_ita_urd_aze_zul_vie_wly_igb_ven_xho	-0.387322422559022	-0.918256122530961	0.360860173661467
501	sid_lit_tsw_bul_tig_amr_owc_alb_azi_tur_fbf_mly_moo_pol_rus_bsq_arw_mlt_dyu_mnd_mcd_swe_tsn_ger_zul_rom_est_lda_akn_hun_ita_wly_geo_slo_urd_krd_nor_anl_aeg_lat_fin_swa_ind_dut_jav_jpn_knd_kor_svk_eng_ewe_bos_bat_ctl_heb_tag_cnt_ukr_igb_cze_chh_glc_guj_fre_por_qcu_mol_scr_ben_xho_sod_spa_gam_prs_sun_grk_yor_hin_dgb_mao_tha_amh_tml_bem_ses_aze_pan_afr_uzb_swt_vie_hau_ven_bam_cic	-0.936390516790462	-2.27603770662621	0.0251387334139108
502	amh_swe_bam_prs_sod_gam_tig_dut_aze_azi_igb_jav_ven_ukr_bul_bsq_ita_anl_zul_mnd_nor_cze_tsw_lit_tsn_glc_fin_yor_swt_hun_grk_sid_geo_mol_arw_ctl_krd_heb_mlt_ger_est_cic_ind_rus_bat_jpn_tml_kor_pol_ben_ses_rom_tag_hin_chh_sun_cnt_alb_bem_urd_amr_afr_por_slo_bos_qcu_svk_eng_pan_akn_owc_scr_aeg_mcd_mly_fre_xho_guj_swa_mao_tha_hau_knd_dyu_ewe_uzb_spa_lat_tur_lda_vie_wly_moo_fbf_dgb	0.159663770628941	0.375792219250015	0.707927201675398
503	sod_por_ven_hin_hau_aeg_chh_bos_aze_tur_akn_bat_bam_scr_prs_bsq_nor_gam_dyu_cnt_eng_grk_ses_alb_ewe_rom_hun_tsn_bem_fin_ben_sid_geo_urd_rus_afr_swe_wly_amh_pol_est_zul_mly_ctl_tag_jpn_tml_kor_mol_krd_yor_svk_jav_ita_heb_mao_mnd_lat_xho_mcd_mlt_slo_cze_guj_lit_qcu_ger_glc_bul_fbf_owc_spa_tig_dut_sun_pan_tsw_fre_cic_ind_tha_anl_knd_swa_swt_azi_ukr_arw_uzb_moo_vie_amr_dgb_lda_igb	-0.546114379372343	-1.30059048545367	0.196612289386839
504	amh_pan_akn_arw_wly_chh_hau_hin_aze_tur_bam_mly_fbf_spa_prs_bsq_ger_sid_ven_mnd_rus_ita_igb_urd_xho_ben_hun_zul_ewe_fin_ctl_aeg_geo_afr_cze_ukr_mcd_amr_gam_scr_est_dgb_sun_lat_bat_jpn_tml_kor_por_glc_dyu_mol_tag_dut_sod_ind_cnt_nor_tsn_swe_owc_eng_guj_krd_fre_qcu_rom_alb_grk_tsw_mlt_pol_anl_svk_jav_slo_ses_bos_swt_mao_tha_tig_knd_lda_yor_azi_bul_lit_uzb_cic_vie_heb_swa_moo_bem	-0.209060133817629	-0.494475468500478	0.622136482931256
505	tig_afr_ses_prs_gam_hau_amh_cze_uzb_azi_akn_bat_fbf_guj_lit_bsq_scr_amr_swt_cnt_krd_arw_tsw_dut_ven_grk_est_zul_yor_hun_alb_chh_geo_spa_mcd_ukr_nor_heb_wly_urd_fin_bem_tag_slo_mao_jpn_tml_kor_bos_mol_moo_por_sun_bul_sid_jav_mnd_fre_bam_rus_sod_ctl_lat_ger_glc_qcu_rom_swe_pol_cic_anl_svk_mlt_eng_mly_ita_igb_hin_ewe_ind_tha_aeg_knd_swa_dyu_tur_ben_pan_aze_dgb_vie_owc_tsn_lda_xho	-0.237290763449211	-0.560327413444706	0.576603464052444
506	hau_swe_akn_pan_mlt_amr_owc_alb_uzb_tur_ven_mao_ses_fre_pol_bsq_mol_anl_swa_mnd_glc_mcd_yor_urd_bem_svk_est_tsw_zul_fin_lit_sid_geo_slo_bul_spa_afr_chh_amh_rom_hun_tsn_jav_dut_mly_jpn_knd_kor_hin_eng_xho_ukr_bat_ita_aeg_ind_cnt_arw_cic_ctl_tig_guj_grk_prs_nor_qcu_cze_rus_lat_ewe_wly_ben_heb_bos_sun_ger_swt_scr_moo_tag_tha_gam_tml_fbf_bam_azi_por_krd_aze_dgb_vie_sod_dyu_igb_lda	0.0795610813388564	0.187155703452294	0.851946253375639
507	sod_fre_yor_svk_aeg_gam_amr_ben_uzb_aze_moo_mao_dyu_slo_por_bsq_mcd_heb_ewe_mnd_urd_bos_bem_ger_tsn_rus_hun_swt_zul_est_prs_hau_geo_guj_arw_glc_grk_anl_wly_cze_fin_cic_bat_afr_sun_jpn_tml_kor_lat_ita_ses_ctl_ind_lit_mlt_tag_cnt_rom_swa_eng_owc_ukr_bul_dut_nor_qcu_alb_scr_spa_fbf_tig_swe_sid_pan_jav_hin_igb_krd_lda_mly_tha_chh_knd_bam_ven_tur_mol_pol_azi_dgb_vie_amh_akn_tsw_xho	-0.481803397417207	-1.1461248854467	0.254683980468534
508	hau_alb_moo_ukr_sid_chh_amr_spa_aze_uzb_fbf_jav_igb_dut_urd_bsq_mol_anl_dgb_mnd_glc_pan_akn_bul_zul_ita_est_bem_ewe_fin_scr_heb_geo_nor_arw_swe_lat_amh_mlt_rus_hun_dyu_tag_afr_sun_jpn_knd_kor_rom_por_tsw_ger_bat_ben_tig_mao_cnt_krd_lda_hin_owc_mcd_cze_lit_guj_qcu_slo_ctl_pol_swa_sod_prs_gam_grk_mly_eng_bam_svk_ven_ind_tha_wly_tml_xho_tsn_tur_fre_bos_azi_cic_vie_aeg_yor_ses_swt	-0.509277018224666	-1.21482785309003	0.227507157954397
509	hau_eng_ven_prs_anl_heb_tig_rom_azi_aze_zul_sun_cic_grk_ger_bsq_urd_mlt_yor_mnd_rus_ctl_igb_ben_lda_spa_est_xho_bam_hun_guj_aeg_geo_glc_slo_afr_mol_sod_amh_pan_fin_fbf_mly_svk_mao_jpn_tml_kor_ita_bos_dyu_scr_bat_pol_owc_jav_cnt_ukr_swt_cze_gam_nor_arw_mcd_lat_qcu_fre_alb_hin_moo_wly_krd_sid_dut_ind_bul_tsw_lit_bem_tag_tha_chh_knd_akn_swa_tur_por_swe_uzb_ewe_vie_amr_tsn_ses_dgb	-0.801430232682748	-1.9323652023153	0.0563576396933702
510	tig_mcd_lda_arw_heb_amr_chh_pol_uzb_tur_akn_mly_yor_swe_prs_bsq_ita_gam_fbf_mnd_grk_por_ses_mol_bam_lit_hun_bem_swt_est_fre_hau_geo_ben_bos_nor_guj_anl_owc_ukr_fin_swa_jav_rus_sun_jpn_knd_kor_hin_pan_igb_scr_mao_spa_mlt_ind_cnt_bul_dgb_urd_sod_eng_afr_rom_glc_qcu_alb_ger_slo_tsw_amh_svk_wly_cze_bat_dut_zul_lat_tsn_tag_tha_sid_tml_xho_ven_azi_ctl_krd_aze_cic_vie_aeg_moo_ewe_dyu	-0.423719705363395	-1.00661008123752	0.316734081488154
511	aeg_fre_ewe_bos_wly_heb_hau_eng_azi_aze_akn_bat_dgb_ctl_alb_bsq_afr_amr_moo_cnt_urd_hin_ven_arw_dyu_ita_fin_zul_swt_est_dut_amh_geo_svk_ger_nor_slo_sid_sod_pol_hun_swa_tag_ben_mao_jpn_tml_kor_guj_cze_igb_prs_jav_krd_chh_sun_mnd_glc_lda_bul_gam_lat_lit_rom_swe_qcu_pan_mcd_grk_bem_anl_mol_mlt_por_ind_rus_ses_spa_yor_mly_tha_tig_knd_cic_xho_uzb_scr_ukr_tur_tsn_vie_owc_tsw_fbf_bam	-0.581981894888023	-1.38743194844004	0.168625832955575
512	amr_dut_tsw_lit_wly_heb_sid_por_tur_azi_dgb_mao_dyu_lat_eng_bsq_ukr_chh_bam_mnd_arw_krd_cic_ben_tsn_ger_hun_fbf_moo_fin_svk_owc_geo_bul_alb_scr_grk_mlt_gam_pan_est_yor_sun_rus_ind_jpn_knd_kor_ctl_fre_swt_pol_bat_swe_sod_mly_cnt_rom_akn_glc_aeg_ita_mcd_urd_guj_qcu_slo_nor_bos_ven_amh_prs_anl_spa_jav_hin_igb_mol_ses_tag_tha_tig_tml_zul_lda_uzb_cze_afr_aze_swa_vie_hau_bem_xho_ewe	-0.0532861649382339	-0.12549966756396	0.900398887741718
513	hau_urd_bam_fre_sod_heb_anl_grk_aze_uzb_swa_ind_moo_ita_alb_bsq_rom_aeg_cic_cnt_rus_dut_ven_afr_swt_arw_est_ses_lda_hun_por_chh_geo_ukr_pan_svk_hin_gam_amh_swe_fin_fbf_sun_ctl_bat_jpn_tml_kor_ben_nor_dgb_krd_jav_mol_mlt_mly_mnd_eng_dyu_guj_sid_pol_cze_mcd_prs_qcu_lat_lit_ger_yor_wly_slo_amr_bul_tag_glc_zul_bos_akn_mao_tha_owc_knd_xho_tsn_tur_scr_spa_azi_tsw_vie_tig_ewe_igb_bem	-0.248189516616271	-0.585593057069906	0.559567378919397
514	sid_ita_ven_por_mlt_wly_anl_dut_aze_azi_cic_mly_yor_krd_fre_bsq_urd_sod_zul_cnt_arw_ukr_bem_ben_moo_spa_fin_ses_dyu_hun_lit_amh_geo_slo_scr_afr_grk_aeg_gam_hin_est_tsn_sun_cze_ind_jpn_knd_kor_mcd_glc_xho_eng_mao_lat_hau_bat_mnd_pol_tsw_mol_chh_bos_prs_nor_swe_qcu_pan_ger_rus_lda_heb_guj_tig_alb_tag_ctl_fbf_rom_igb_jav_tha_amr_tml_bam_akn_tur_svk_bul_uzb_ewe_vie_owc_swt_dgb_swa	-0.420322366365853	-0.998265148792434	0.320741134069123
515	anl_afr_fbf_ctl_sid_tig_aeg_alb_tur_aze_igb_tag_yor_rus_krd_bsq_slo_heb_dyu_mnd_lat_glc_swa_ger_lda_mcd_fin_dgb_tsw_est_lit_wly_geo_arw_nor_ben_bos_chh_gam_eng_hun_ewe_sun_swe_ind_jpn_knd_kor_pan_hin_cic_ita_mao_fre_hau_mly_cnt_spa_moo_grk_amh_bul_dut_ukr_pol_qcu_por_svk_urd_tsn_amr_guj_owc_prs_bat_cze_zul_rom_akn_jav_tha_sod_tml_bem_ses_uzb_mol_scr_azi_swt_vie_mlt_ven_bam_xho	-0.547406551832634	-1.3049505651403	0.19512936839074
516	gam_svk_bam_arw_chh_aeg_mlt_bul_uzb_tur_swt_mly_igb_ben_swe_bsq_mol_amr_akn_cnt_krd_spa_lda_urd_fbf_ger_hun_dyu_ses_fin_scr_sid_geo_bos_lat_slo_prs_hau_owc_lit_est_dgb_mao_grk_ind_jpn_knd_kor_glc_ita_ven_por_sun_alb_heb_jav_mnd_ukr_ewe_hin_wly_cze_ctl_fre_mcd_qcu_guj_rom_afr_tsw_anl_rus_amh_pol_bat_eng_cic_dut_swa_tag_tha_tig_tml_tsn_xho_aze_nor_pan_azi_yor_vie_sod_bem_moo_zul	-0.065703966464366	-0.154906773173741	0.877230515516124
517	aeg_krd_xho_eng_sod_amr_mlt_hin_azi_aze_fbf_mao_igb_pol_fre_bsq_prs_anl_lda_mnd_cze_glc_ewe_lat_akn_ctl_hun_cic_ses_est_guj_hau_geo_pan_mcd_spa_por_sid_tig_arw_fin_dgb_tag_ben_jav_jpn_knd_kor_ita_slo_tsw_ukr_bat_svk_wly_mly_cnt_mol_moo_dut_gam_lit_ger_bul_afr_qcu_grk_swe_alb_zul_chh_rus_owc_bos_sun_urd_yor_nor_dyu_ind_tha_heb_tml_bem_bam_uzb_rom_scr_tur_swt_vie_amh_tsn_swa_ven	-0.625606426769955	-1.49290027744173	0.138848143077429
518	anl_mol_tsn_slo_hau_owc_gam_ukr_azi_tur_ewe_bat_igb_ger_svk_bsq_rom_aeg_ven_cnt_por_ita_dgb_krd_dyu_hin_est_bam_ses_hun_spa_amh_geo_ben_alb_cze_bos_chh_amr_ctl_fin_swa_sun_dut_ind_jpn_knd_kor_arw_nor_cic_bul_mao_pol_mlt_mly_mnd_lat_yor_fre_heb_eng_swe_grk_scr_qcu_lit_rus_urd_xho_wly_guj_tig_mcd_tag_glc_tsw_pan_bem_jav_tha_sid_tml_moo_akn_uzb_afr_prs_aze_lda_vie_sod_fbf_zul_swt	-0.112526729204966	-0.265101279637144	0.791518149279122
519	sid_bos_xho_bul_gam_anl_amr_svk_azi_aze_tsn_mly_fbf_lit_pol_bsq_dut_wly_akn_cnt_swe_fre_tsw_ukr_ewe_nor_hun_dgb_yor_fin_alb_heb_geo_slo_hin_ben_arw_chh_sod_spa_est_swt_tag_afr_sun_jpn_tml_kor_ctl_guj_zul_rom_bat_cze_owc_mao_mnd_prs_ven_por_aeg_grk_lat_urd_scr_qcu_mol_glc_ita_igb_mlt_ger_tig_eng_jav_rus_dyu_mcd_bem_ind_tha_amh_knd_ses_cic_uzb_pan_krd_tur_bam_vie_hau_moo_swa_lda	-0.278297482787305	-0.658389206656676	0.511914701125105
520	amh_ctl_swt_bos_heb_wly_aeg_ukr_aze_azi_tsw_mly_ven_pan_por_bsq_swe_anl_bam_mnd_dut_slo_igb_guj_moo_grk_fin_zul_ses_est_ita_chh_geo_bul_afr_rus_prs_sod_mlt_fre_hun_ewe_mao_spa_jav_jpn_knd_kor_rom_lat_swa_ben_sun_alb_hau_tag_cnt_urd_fbf_mol_owc_ger_lit_eng_pol_qcu_mcd_arw_cze_dyu_tig_scr_amr_hin_ind_nor_tsn_glc_cic_bat_tha_sid_tml_akn_dgb_uzb_krd_svk_tur_yor_vie_gam_lda_bem_xho	-0.0221441120369144	-0.0520949600218714	0.958564763400409
521	chh_alb_dgb_lit_sid_owc_heb_pol_tur_azi_igb_sun_tsw_rus_nor_bsq_afr_amh_yor_cnt_por_fre_dyu_bul_ses_urd_fin_fbf_tsn_hun_ctl_aeg_geo_swe_hin_lat_slo_sod_wly_scr_est_akn_mly_grk_jav_jpn_tml_kor_eng_pan_moo_dut_bat_cze_hau_ind_mnd_mol_zul_guj_anl_ger_bos_mcd_glc_qcu_ukr_svk_arw_bem_gam_rom_mlt_spa_tag_krd_ven_ben_swt_mao_tha_tig_knd_lda_xho_aze_prs_ita_uzb_cic_vie_amr_bam_swa_ewe	-0.220575658757528	-0.521410515214095	0.603320309217808
522	heb_nor_tsw_cze_amh_aeg_gam_spa_aze_uzb_ven_sun_ewe_svk_urd_bsq_lit_hau_akn_mnd_arw_ger_tsn_hin_ses_mol_est_lda_fbf_hun_fre_mlt_geo_bos_ita_afr_ukr_amr_tig_rus_fin_swa_jav_ben_ind_jpn_knd_kor_guj_grk_dyu_prs_tag_mcd_anl_mao_cnt_pol_igb_swe_sod_slo_krd_dut_ctl_qcu_alb_bul_scr_xho_chh_lat_sid_eng_bat_pan_cic_rom_yor_mly_tha_owc_tml_dgb_bem_azi_glc_por_tur_bam_vie_wly_moo_swt_zul	-0.450886763489929	-1.07139718339605	0.286763426262113
523	gam_lat_cic_ben_chh_hau_sod_nor_tur_aze_dyu_tag_ewe_eng_cze_bsq_bul_amr_ven_cnt_spa_grk_bem_ctl_yor_ukr_fin_xho_moo_est_hin_amh_geo_rus_pol_afr_slo_wly_mlt_mcd_hun_akn_mly_ger_ind_jpn_knd_kor_glc_scr_fbf_swe_bat_por_heb_mao_mnd_rom_tsw_guj_sid_lit_mol_ita_bos_qcu_pan_alb_krd_swa_anl_fre_owc_arw_sun_dut_bam_svk_swt_jav_tha_aeg_tml_tsn_ses_uzb_prs_urd_azi_igb_vie_tig_lda_zul_dgb	-0.203060011659294	-0.478990761693373	0.633069526934637
524	heb_fre_bem_bul_anl_sod_gam_ukr_uzb_tur_cic_sun_yor_scr_rus_bsq_mcd_wly_ewe_cnt_lat_hin_bam_pan_moo_glc_est_zul_dyu_fin_rom_hau_geo_eng_lit_afr_ger_mlt_aeg_ben_hun_tsw_jav_ctl_ind_jpn_knd_kor_pol_slo_lda_mol_mao_urd_chh_bat_mnd_arw_igb_prs_sid_grk_nor_cze_por_qcu_guj_bos_ita_ses_amr_alb_owc_dut_mly_swe_akn_svk_tsn_tag_tha_tig_tml_fbf_xho_aze_spa_krd_azi_dgb_vie_amh_swa_ven_swt	-0.100230719179786	-0.236208134612617	0.813790612594393
525	amr_arw_bem_rus_tig_anl_chh_bul_azi_uzb_xho_ind_yor_krd_nor_bsq_svk_aeg_ewe_cnt_ben_ukr_fbf_lit_dgb_prs_hun_moo_tsn_est_ita_wly_geo_cze_eng_dut_spa_gam_heb_alb_fin_swa_sun_swe_bat_jpn_tml_kor_pan_guj_akn_afr_mao_por_owc_tag_mnd_scr_bam_rom_sod_grk_hin_ger_ctl_qcu_mol_fre_glc_swt_hau_urd_sid_slo_mly_bos_lda_pol_ven_jav_tha_mlt_knd_cic_igb_aze_mcd_lat_tur_dyu_vie_amh_ses_zul_tsw	-0.259912234487597	-0.613314301629082	0.541165644813335
526	sod_mol_igb_lat_anl_hau_tig_lit_aze_uzb_dyu_jav_xho_cze_spa_bsq_glc_sid_tsn_mnd_slo_eng_tsw_arw_swa_mcd_fin_swt_fbf_hun_scr_amh_geo_svk_urd_bul_por_aeg_wly_pol_est_lda_ind_ukr_bat_jpn_tml_kor_prs_rom_akn_afr_sun_pan_heb_mao_cnt_fre_zul_ctl_mlt_ger_krd_bos_dut_qcu_guj_swe_grk_bem_chh_alb_amr_ben_tag_ita_ses_nor_cic_mly_tha_gam_knd_dgb_ewe_tur_hin_rus_azi_bam_vie_owc_yor_ven_moo	-0.0146304056238949	-0.0344435894689174	0.972597244092342
527	aeg_hin_bem_pan_amh_owc_wly_svk_azi_uzb_akn_mly_dyu_ukr_rus_bsq_grk_sid_ven_cnt_spa_guj_yor_nor_igb_pol_est_fbf_cic_hun_prs_gam_geo_scr_ben_por_afr_chh_heb_cze_fin_swt_bat_lit_sun_jpn_knd_kor_rom_dut_ses_slo_tag_fre_tig_jav_mnd_glc_xho_eng_amr_ger_krd_bul_ita_qcu_bos_ctl_mol_swa_mlt_arw_hau_mcd_ind_alb_bam_lat_lda_mao_tha_anl_tml_moo_dgb_aze_swe_urd_tur_ewe_vie_sod_zul_tsn_tsw	-0.338891237874143	-0.801863261311149	0.424676240166668
528	gam_hin_akn_cze_hau_chh_sid_scr_aze_tur_igb_mao_lda_mcd_spa_bsq_ger_amh_cic_cnt_arw_pol_fbf_glc_swa_slo_fin_dyu_dgb_est_ctl_wly_geo_guj_dut_mol_alb_mlt_sod_swe_hun_yor_jav_rus_bat_jpn_tml_kor_lat_svk_ewe_lit_mly_krd_amr_sun_mnd_ukr_bem_grk_tig_pan_por_nor_bul_qcu_afr_bos_fre_xho_anl_eng_heb_prs_tag_ben_bam_urd_ses_ind_tha_aeg_knd_swt_tsn_azi_ita_rom_uzb_zul_vie_owc_moo_tsw_ven	0.740277783269731	1.75460370917428	0.0826207365170076
529	amr_pan_moo_urd_sod_heb_wly_mcd_azi_aze_tsw_jav_xho_spa_ita_bsq_alb_gam_igb_mnd_bul_rom_ewe_mol_akn_slo_fin_tsn_fbf_hun_por_aeg_geo_grk_nor_glc_arw_hau_anl_ctl_est_bem_sun_lat_mly_jpn_tml_kor_scr_prs_lda_bos_ind_afr_amh_mao_cnt_ben_zul_hin_mlt_ger_cze_pol_eng_qcu_swe_dut_rus_cic_tig_lit_owc_fre_bat_svk_dgb_ukr_ven_tag_tha_sid_knd_bam_yor_uzb_guj_krd_tur_swa_vie_chh_swt_dyu_ses	-0.539598276601462	-1.28548609048288	0.201814353009427
530	aeg_fre_bam_nor_sid_owc_heb_grk_aze_uzb_fbf_tag_dgb_ukr_krd_bsq_bos_wly_swa_mnd_rus_afr_igb_urd_ewe_ctl_est_yor_ven_fin_cze_hau_geo_spa_pol_por_rom_sod_tig_pan_hun_lda_ind_swe_mly_jpn_knd_kor_prs_ita_xho_scr_sun_dut_mlt_jav_cnt_arw_bem_guj_chh_mcd_lat_bul_alb_qcu_eng_svk_ben_swt_amh_slo_amr_glc_bat_hin_cic_mol_akn_mao_tha_anl_tml_tsn_tsw_tur_lit_ger_azi_moo_vie_gam_zul_dyu_ses	-0.506672223580562	-1.20656297165162	0.230660749975364
531	anl_pan_ses_por_hau_amh_tig_rom_aze_tur_bem_ind_yor_eng_grk_bsq_ben_mlt_akn_mnd_lat_hin_ewe_fre_tsw_alb_fin_fbf_zul_hun_spa_gam_geo_ukr_guj_mol_scr_sid_aeg_urd_est_swa_mao_svk_sun_jpn_knd_kor_ita_glc_xho_arw_bat_swe_amr_mly_cnt_dut_igb_slo_chh_pol_krd_afr_ctl_qcu_nor_prs_bul_dgb_sod_cze_owc_ger_jav_bos_tsn_rus_moo_tag_tha_heb_tml_bam_cic_uzb_mcd_lit_azi_ven_vie_wly_dyu_swt_lda	-0.261739572210113	-0.617844940140228	0.538187604279074
532	amr_arw_xho_alb_heb_owc_amh_bul_uzb_tur_igb_jav_zul_rom_eng_bsq_slo_hau_moo_mnd_prs_ctl_cic_ita_tsn_rus_est_swa_bem_fin_hin_sid_geo_dut_guj_pol_pan_anl_aeg_fre_hun_tsw_mly_grk_tag_jpn_tml_kor_ben_nor_dyu_krd_mao_ukr_chh_sun_cnt_lit_yor_por_tig_bos_glc_scr_svk_qcu_mcd_spa_afr_swt_gam_lat_mlt_ger_bat_swe_akn_cze_fbf_ind_tha_sod_knd_bam_ewe_azi_mol_urd_aze_ven_vie_wly_lda_dgb_ses	-0.337810051959054	-0.799330190375416	0.426135808008305
533	anl_glc_ven_pan_tig_wly_sod_ger_aze_azi_akn_ind_xho_urd_dut_bsq_nor_sid_bam_mnd_prs_cze_igb_bul_cic_mol_est_bem_yor_fin_swe_amr_geo_ita_alb_slo_lat_amh_heb_hin_hun_ses_tag_ukr_mly_jpn_knd_kor_eng_scr_dgb_spa_bat_rom_aeg_jav_cnt_arw_lda_lit_gam_svk_mcd_guj_rus_qcu_grk_krd_fre_swt_owc_ctl_hau_bos_mao_por_tsw_afr_swa_sun_tha_mlt_tml_moo_ewe_uzb_ben_pol_tur_fbf_vie_chh_dyu_zul_tsn	-0.202692618879224	-0.478560787007763	0.633374292813332
534	sod_mol_swt_rus_heb_amr_sid_prs_uzb_azi_tsn_sun_xho_afr_krd_bsq_ben_owc_zul_cnt_arw_ctl_yor_ita_cic_bos_hun_bem_akn_fin_ger_hau_geo_svk_slo_pol_guj_chh_tig_spa_est_bam_mly_dut_jav_jpn_knd_kor_bul_nor_ewe_hin_ind_grk_anl_tag_mnd_glc_ses_scr_wly_pan_mcd_fre_swe_qcu_lat_cze_alb_dgb_mlt_rom_amh_urd_mao_eng_moo_ukr_lda_bat_tha_aeg_tml_dyu_igb_tur_por_lit_aze_fbf_vie_gam_swa_ven_tsw	0.289130906097241	0.680174835992657	0.498083509736455
535	tig_glc_cic_lit_aeg_sod_hau_grk_azi_aze_ses_sun_bem_swe_rom_bsq_mol_gam_xho_mnd_ukr_ctl_moo_mcd_yor_arw_fin_fbf_lda_hun_fre_heb_geo_scr_cze_urd_prs_wly_amr_eng_est_zul_ind_ben_jav_jpn_tml_kor_alb_ger_bam_afr_bat_pol_sid_mly_cnt_rus_dgb_spa_anl_svk_por_krd_nor_qcu_bul_slo_lat_swa_amh_dut_chh_pan_tag_bos_swt_guj_tsn_mao_tha_owc_knd_dyu_ven_uzb_hin_ita_tur_tsw_vie_mlt_akn_ewe_igb	-0.138764322032166	-0.327725306490922	0.743855995052954
536	aeg_grk_ses_glc_tig_heb_chh_slo_uzb_aze_moo_jav_dgb_swe_dut_bsq_pol_wly_ven_mnd_hin_scr_zul_ben_dyu_cze_hun_bam_swa_est_ger_sid_geo_lit_mol_prs_afr_amr_hau_rus_fin_fbf_mly_mcd_ind_jpn_tml_kor_ita_krd_xho_nor_bat_por_sod_mao_cnt_svk_lda_ukr_anl_spa_guj_arw_ctl_qcu_eng_fre_rom_swt_gam_lat_amh_urd_tag_bos_bem_pan_tsw_sun_tha_mlt_knd_akn_igb_tur_bul_alb_azi_tsn_vie_owc_yor_ewe_cic	-0.388657080785286	-0.921561307916243	0.359141966545924
537	amr_pan_xho_scr_mlt_sid_heb_bos_azi_tur_dgb_bat_cic_prs_krd_bsq_swe_aeg_moo_cnt_ctl_rus_igb_urd_ven_lit_fin_ses_dyu_hun_dut_hau_geo_ukr_afr_ben_alb_amh_anl_svk_est_zul_ind_mcd_jav_jpn_knd_kor_bul_por_lda_arw_sun_ita_sod_tag_mnd_hin_swa_ger_owc_spa_grk_glc_lat_qcu_fre_slo_mol_bam_chh_pol_gam_guj_mly_rom_yor_nor_ewe_mao_tha_tig_tml_fbf_swt_uzb_cze_eng_aze_tsn_vie_wly_akn_bem_tsw	-0.786852740322777	-1.88853196545574	0.0620713141556524
538	wly_ger_dyu_swe_chh_sid_anl_pol_tur_uzb_cic_sun_tsn_dut_slo_bsq_prs_amh_swa_mnd_krd_pan_fbf_ben_swt_ctl_hun_xho_yor_fin_nor_heb_geo_bos_bul_glc_mcd_tig_sod_guj_est_ses_jav_afr_mao_jpn_knd_kor_ukr_alb_ewe_scr_bat_svk_aeg_tag_cnt_ita_igb_hin_mlt_fre_urd_grk_por_qcu_lit_mol_rom_tsw_gam_rus_owc_lat_ind_arw_bam_eng_moo_mly_tha_hau_tml_dgb_akn_aze_cze_spa_azi_bem_vie_amr_lda_ven_zul	-0.453621918939035	-1.08069358770875	0.282627961755837
539	tig_afr_xho_eng_heb_amh_sid_arw_azi_uzb_ewe_bat_bam_pol_ben_bsq_dut_mlt_igb_cnt_ger_scr_tsn_fre_dyu_ctl_hun_tsw_ses_est_lit_gam_geo_lat_krd_hin_prs_anl_owc_ita_fin_cic_mao_guj_jav_jpn_tml_kor_nor_por_fbf_bul_mly_slo_aeg_sun_mnd_svk_yor_ukr_hau_swe_alb_cze_rom_qcu_pan_mcd_glc_dgb_chh_urd_amr_spa_ind_mol_ven_grk_bem_tag_tha_wly_knd_zul_akn_tur_bos_rus_aze_swa_vie_sod_swt_lda_moo	0.0531231290150631	0.125014138532784	0.900782192839327
540	tig_mcd_dgb_slo_gam_aeg_heb_arw_azi_tur_zul_bat_ven_prs_alb_bsq_spa_chh_cic_cnt_guj_mol_tsw_ben_swa_ctl_fin_ewe_swt_hun_bos_sid_geo_afr_lit_glc_scr_amh_wly_svk_est_dyu_jav_pan_mao_jpn_tml_kor_rom_dut_igb_cze_mly_por_amr_sun_mnd_bul_bam_lat_anl_grk_ger_ukr_pol_qcu_ita_fre_nor_ses_owc_urd_sod_hin_ind_swe_yor_rus_akn_tag_tha_hau_knd_fbf_lda_aze_eng_krd_uzb_tsn_vie_mlt_xho_bem_moo	-0.0537233871219936	-0.12665853163957	0.899484108028777
541	sod_ger_swt_por_gam_hau_chh_lat_uzb_aze_zul_bat_fbf_mol_alb_bsq_afr_mlt_ses_cnt_bul_slo_yor_arw_dyu_lit_hun_tsw_bam_fin_hin_amr_geo_svk_spa_ita_grk_tig_heb_eng_est_cic_ind_rus_mly_jpn_knd_kor_rom_dut_ewe_glc_tag_fre_owc_jav_mnd_bos_dgb_prs_amh_cze_ctl_guj_urd_qcu_ukr_swe_ben_swa_sid_nor_aeg_scr_sun_mcd_xho_pol_ven_mao_tha_anl_tml_tsn_moo_azi_krd_pan_tur_lda_vie_wly_bem_akn_igb	-0.460296037855493	-1.09479633195261	0.276433177839244
542	hau_eng_ses_alb_sod_chh_amr_pan_azi_tur_swt_mao_yor_hin_grk_bsq_cze_tig_lda_cnt_swe_krd_cic_arw_swa_guj_hun_dyu_tsn_est_spa_aeg_geo_prs_ukr_ita_bos_sid_anl_lit_fin_bem_sun_pol_mly_jpn_knd_kor_lat_rom_zul_bul_jav_nor_owc_bat_mnd_urd_tsw_svk_heb_dut_por_ben_glc_qcu_rus_slo_afr_igb_mlt_fre_wly_ctl_ind_ger_dgb_scr_fbf_tag_tha_gam_tml_xho_akn_uzb_mcd_mol_aze_ven_vie_amh_ewe_moo_bam	-0.227685625088721	-0.537970945472416	0.591882238356718
543	sod_scr_dyu_alb_tig_amh_anl_mol_uzb_aze_ewe_bat_ses_ben_hin_bsq_prs_gam_lda_cnt_dut_cze_fbf_rom_ven_por_hun_bam_swa_est_slo_chh_geo_ukr_urd_nor_ger_amr_sid_rus_fin_akn_sun_spa_tag_jpn_knd_kor_fre_arw_yor_pol_jav_swe_wly_mao_mnd_afr_xho_lat_owc_glc_ctl_lit_ita_qcu_eng_bul_grk_bem_heb_bos_aeg_krd_mly_pan_dgb_svk_tsw_ind_tha_mlt_tml_cic_moo_tur_mcd_guj_azi_igb_vie_hau_tsn_swt_zul	0.470770793380762	1.11205419279386	0.268981310293182
544	wly_mol_bam_krd_sod_tig_hau_urd_azi_aze_akn_sun_dgb_lat_por_bsq_rus_amr_igb_cnt_eng_grk_tsn_ger_swt_glc_hun_ses_yor_est_lit_amh_geo_spa_ukr_bos_prs_sid_gam_slo_fin_tsw_mao_nor_mly_jpn_knd_kor_rom_pan_fbf_swe_bat_ben_chh_ind_mnd_ctl_moo_dut_aeg_svk_afr_alb_cze_qcu_ita_pol_scr_zul_heb_mcd_mlt_bul_jav_hin_ewe_guj_lda_tag_tha_anl_tml_bem_cic_uzb_fre_arw_tur_dyu_vie_owc_xho_ven_swa	0.0522597883477712	0.123022413264789	0.902354822686596
545	sid_fre_yor_mcd_sod_gam_heb_prs_uzb_azi_dyu_sun_akn_swe_alb_bsq_pan_amr_xho_cnt_arw_cze_bam_mol_ewe_scr_est_lda_tsn_hun_glc_mlt_geo_bos_rus_lat_guj_owc_amh_bul_fin_ven_bat_afr_ind_jpn_tml_kor_slo_ger_swt_ben_jav_rom_aeg_tag_mnd_ukr_dgb_por_hau_pol_svk_lit_ctl_qcu_urd_dut_ita_fbf_chh_grk_wly_nor_mly_eng_tsw_krd_zul_mao_tha_tig_knd_cic_swa_tur_hin_spa_aze_ses_vie_anl_moo_igb_bem	-0.382911455885657	-0.908437311300159	0.365995346440917
546	mlt_lat_moo_spa_sod_owc_heb_nor_tur_uzb_zul_mao_xho_rom_prs_bsq_por_hau_lda_mnd_grk_rus_cic_bos_dgb_fre_fin_bam_ewe_hun_krd_sid_geo_scr_ukr_slo_mol_anl_amr_pol_est_ven_mly_guj_bat_jpn_tml_kor_arw_lit_yor_cze_tag_alb_chh_jav_cnt_hin_igb_ger_wly_ctl_dut_pan_glc_qcu_afr_svk_ita_dyu_aeg_bul_gam_ben_sun_eng_fbf_urd_swa_ind_tha_amh_knd_ses_swt_aze_mcd_swe_azi_tsn_vie_tig_bem_akn_tsw	-0.44035071720287	-1.04567060086186	0.298423403754519
547	sod_ukr_xho_svk_anl_wly_owc_bul_aze_tur_swa_jav_moo_por_grk_bsq_lat_amr_ven_mnd_rom_dut_ewe_eng_fbf_scr_est_lda_bam_fin_cze_mlt_geo_krd_guj_ita_mol_gam_sid_mcd_hun_yor_mly_afr_tag_jpn_knd_kor_rus_spa_dyu_lit_ind_ben_heb_mao_cnt_swe_swt_bos_aeg_prs_pol_glc_hin_qcu_slo_nor_ger_tsw_tig_arw_amh_fre_sun_alb_cic_pan_igb_bat_tha_chh_tml_ses_dgb_uzb_ctl_urd_azi_akn_vie_hau_tsn_zul_bem	0.817808454426893	1.95092494096957	0.0540759957876395
548	mlt_pol_moo_slo_wly_amh_anl_lat_tur_aze_ses_tag_bam_ger_lit_bsq_bos_sid_swa_cnt_spa_ukr_bem_mcd_swt_krd_est_yor_akn_fin_pan_gam_geo_hin_fre_scr_arw_heb_owc_urd_hun_igb_ind_grk_bat_jpn_knd_kor_alb_mol_dyu_afr_jav_dut_sod_sun_mnd_ben_ven_por_tig_rom_nor_glc_svk_qcu_swe_cze_prs_xho_hau_bul_chh_guj_mly_eng_tsw_ctl_zul_mao_tha_amr_tml_tsn_fbf_uzb_ita_rus_azi_lda_vie_aeg_ewe_dgb_cic	-0.745463191024958	-1.7917326336159	0.0764282315840257
549	wly_mcd_akn_glc_heb_hau_owc_nor_azi_uzb_tsw_bat_lda_ben_pol_bsq_bos_amh_zul_cnt_mol_lat_ewe_urd_swa_rus_hun_ven_igb_fin_alb_gam_geo_afr_krd_rom_eng_chh_aeg_cze_est_swt_mly_ukr_mao_jpn_knd_kor_fre_guj_cic_dut_tag_lit_anl_sun_mnd_scr_yor_pan_amr_por_grk_spa_hin_qcu_arw_bul_prs_moo_tig_ctl_mlt_slo_jav_ger_bam_ita_tsn_ind_tha_sod_tml_bem_xho_aze_swe_svk_tur_dyu_vie_sid_fbf_ses_dgb	0.904601177828779	2.16047476704377	0.0333061030159525
550	sod_glc_ses_mcd_amh_amr_owc_dut_uzb_aze_ewe_mao_lda_arw_prs_bsq_ukr_tig_igb_cnt_scr_bos_fbf_grk_zul_cze_hun_moo_swt_fin_afr_hau_geo_por_alb_krd_ita_sid_wly_ben_est_xho_jav_lit_ind_jpn_knd_kor_rom_slo_bam_hin_mly_guj_heb_bat_mnd_bul_dgb_lat_anl_svk_mol_ger_pol_qcu_eng_ctl_rus_bem_aeg_pan_mlt_spa_sun_swe_tsn_nor_yor_tag_tha_chh_tml_swa_ven_azi_urd_fre_tur_cic_vie_gam_dyu_akn_tsw	0.364177194470432	0.858387121964974	0.392885684607565
551	hau_pan_dyu_rom_sid_gam_mlt_swe_aze_azi_zul_mao_swa_dut_spa_bsq_pol_owc_cic_mnd_mcd_hin_tsn_urd_xho_alb_hun_lda_swt_est_svk_anl_geo_nor_ben_scr_lat_wly_amr_eng_fin_ewe_ind_ukr_sun_jpn_tml_kor_afr_arw_igb_lit_jav_ctl_tig_bat_cnt_cze_ven_rus_aeg_bos_slo_ita_grk_qcu_ger_por_guj_ses_chh_krd_heb_glc_mly_mol_fbf_fre_dgb_tag_tha_sod_knd_moo_tsw_uzb_bul_prs_tur_akn_vie_amh_bem_yor_bam	-0.0426849779680668	-0.100533108753355	0.920137511799526
552	hau_fre_akn_lit_mlt_amr_wly_arw_uzb_tur_dgb_mly_swt_afr_swe_bsq_krd_aeg_ses_cnt_ita_glc_bem_svk_bam_bul_hun_swa_cic_fin_ger_sod_geo_urd_mcd_rom_pan_chh_anl_ukr_est_lda_ind_spa_sun_jpn_knd_kor_bos_scr_tsw_ben_tag_prs_amh_mao_mnd_rus_tsn_cze_owc_slo_nor_guj_ctl_qcu_por_dut_alb_ven_heb_mol_tig_pol_bat_grk_xho_hin_ewe_jav_tha_sid_tml_dyu_igb_azi_eng_lat_aze_moo_vie_gam_yor_zul_fbf	-0.126932027545938	-0.29926218049689	0.765407766312592
553	amr_ctl_bem_grk_wly_owc_heb_svk_aze_uzb_akn_jav_ewe_bul_spa_bsq_hin_sod_fbf_mnd_mol_pan_yor_prs_cic_ukr_fin_igb_swa_est_rom_amh_geo_guj_mcd_afr_urd_hau_tig_krd_hun_moo_sun_cze_tag_jpn_tml_kor_alb_nor_bam_ita_bat_bos_gam_mao_cnt_swe_dgb_rus_sid_eng_lat_arw_por_qcu_ger_dut_glc_dyu_anl_lit_chh_ben_mly_fre_lda_slo_zul_ind_tha_aeg_knd_tsn_tsw_tur_pol_scr_azi_swt_vie_mlt_ven_ses_xho	-0.630093767631562	-1.50606579626128	0.135439424573375
554	tig_svk_swt_glc_owc_wly_heb_grk_uzb_aze_bem_mao_ven_ben_spa_bsq_rom_hau_dgb_cnt_ger_rus_tsn_krd_dyu_bul_hun_yor_akn_fin_lat_mlt_geo_afr_prs_arw_mol_sid_amh_cze_est_tsw_mly_swe_ind_jpn_tml_kor_dut_ctl_fbf_urd_jav_fre_gam_sun_mnd_mcd_igb_lit_chh_slo_guj_pol_ukr_qcu_eng_pan_scr_cic_anl_nor_aeg_alb_bat_por_swa_ita_lda_tag_tha_sod_knd_xho_bam_tur_bos_hin_azi_ewe_vie_amr_zul_moo_ses	-0.527716173733333	-1.25600457204204	0.212260492814141
555	heb_eng_fbf_dut_amh_gam_chh_glc_aze_tur_lda_sun_bam_slo_mol_bsq_por_sid_swa_cnt_ben_ger_tsw_svk_bem_bul_hun_zul_dyu_fin_lat_hau_geo_arw_spa_rom_alb_mlt_tig_krd_est_xho_ind_ita_bat_jpn_knd_kor_rus_urd_akn_nor_mao_hin_owc_jav_mnd_guj_tsn_swe_sod_ukr_prs_pol_cze_qcu_afr_mcd_lit_ven_amr_ctl_anl_fre_mly_bos_swt_pan_dgb_tag_tha_wly_tml_cic_igb_azi_grk_scr_uzb_yor_vie_aeg_ewe_ses_moo	-0.124350601718069	-0.293464721226953	0.769820842940208
556	gam_glc_dyu_grk_amr_wly_sod_rom_tur_uzb_ses_mao_swt_ukr_mcd_bsq_nor_tig_ven_cnt_ita_spa_tsw_hin_fbf_slo_fin_dgb_moo_est_ben_mlt_geo_ger_por_pol_alb_owc_anl_bul_hun_xho_ind_scr_jav_jpn_knd_kor_dut_cze_zul_afr_mly_mol_chh_sun_mnd_swe_bam_pan_heb_fre_svk_lit_guj_qcu_bos_rus_krd_bem_amh_arw_sid_eng_bat_prs_swa_ctl_ewe_tag_tha_hau_tml_igb_lda_azi_lat_urd_aze_yor_vie_aeg_tsn_akn_cic	-0.546722747095605	-1.30700843996035	0.19443236003719
557	anl_ger_swt_cze_tig_sod_chh_grk_uzb_tur_dyu_mly_ven_swe_svk_bsq_eng_owc_bam_cnt_ita_slo_bem_alb_ses_guj_fin_igb_zul_est_urd_wly_geo_bul_ben_mcd_rom_sid_heb_pol_hun_akn_bat_dut_ind_jpn_knd_kor_lat_lit_tsw_fre_tag_nor_amh_mao_mnd_prs_ewe_ukr_hau_spa_mol_krd_ctl_qcu_afr_scr_hin_xho_mlt_bos_aeg_por_jav_pan_lda_rus_tsn_sun_tha_amr_tml_fbf_dgb_aze_glc_arw_azi_cic_vie_gam_yor_swa_moo	0.238857788611206	0.56169570815169	0.575674518233387
558	heb_bul_dgb_svk_hau_sid_aeg_grk_uzb_azi_akn_mly_bam_afr_cze_bsq_spa_amh_tsn_cnt_ben_prs_dyu_mol_moo_ctl_fin_ven_yor_est_alb_gam_geo_dut_mcd_nor_slo_anl_amr_rom_hun_lda_ind_ger_sun_jpn_tml_kor_lat_por_swt_scr_jav_glc_sod_tag_mnd_swe_fbf_ita_wly_pol_lit_guj_eng_qcu_urd_rus_krd_bem_chh_bos_owc_fre_mao_pan_tsw_arw_swa_bat_tha_mlt_knd_xho_zul_tur_hin_ukr_aze_ewe_vie_tig_ses_igb_cic	-0.384423998598227	-0.911429621198839	0.364425501498346
559	anl_por_tsw_mol_sod_heb_aeg_bos_uzb_tur_xho_mly_cic_svk_cze_bsq_bul_owc_bam_cnt_lit_alb_lda_fre_dgb_ben_est_akn_ewe_fin_afr_wly_geo_ita_pol_swe_rom_chh_tig_pan_hun_dyu_sun_ger_mao_jpn_tml_kor_lat_guj_fbf_rus_jav_ukr_hau_tag_mnd_grk_swa_mcd_gam_urd_glc_nor_ctl_qcu_dut_hin_scr_moo_amr_spa_amh_krd_bat_prs_igb_slo_ven_ind_tha_mlt_knd_zul_swt_aze_eng_arw_azi_tsn_vie_sid_bem_yor_ses	-0.441448920265253	-1.04942337641589	0.296702782249257
560	sod_swe_lda_bos_sid_mlt_anl_dut_azi_tur_bam_mly_moo_grk_bul_bsq_por_aeg_dgb_cnt_svk_scr_cic_mol_swt_krd_est_bem_igb_fin_ben_gam_geo_pol_rus_fre_slo_hau_heb_hin_hun_xho_mao_pan_sun_jpn_knd_kor_nor_cze_tsw_spa_bat_urd_amr_ind_mnd_ukr_dyu_lit_amh_prs_ger_guj_alb_qcu_arw_rom_lat_swa_wly_afr_owc_glc_tag_mcd_ven_ita_ses_jav_tha_chh_tml_ewe_tsn_uzb_eng_ctl_aze_akn_vie_tig_yor_zul_fbf	-0.319364887597193	-0.756023895530843	0.451545633647937
561	chh_rus_bem_cze_sid_heb_amr_arw_azi_tur_akn_tag_fbf_alb_glc_bsq_ita_anl_swa_cnt_spa_urd_moo_ben_ewe_mcd_est_ven_yor_hun_prs_mlt_geo_pol_slo_grk_bul_tig_sod_pan_fin_tsn_mly_ger_ind_jpn_tml_kor_lit_mol_dyu_afr_bat_dut_aeg_sun_mnd_nor_lda_swe_amh_scr_rom_lat_guj_qcu_por_fre_ctl_ses_owc_hin_wly_krd_mao_bos_zul_eng_cic_jav_tha_gam_knd_xho_tsw_uzb_ukr_svk_aze_igb_vie_hau_bam_swt_dgb	-0.623908342613512	-1.49020039535284	0.139555403812536
562	chh_guj_cic_ben_wly_sid_hau_cze_azi_uzb_moo_sun_lda_eng_mcd_bsq_bul_owc_ewe_cnt_fre_prs_bem_ukr_igb_slo_hun_bam_swt_fin_urd_amr_geo_lat_arw_rus_swe_anl_sod_glc_est_ses_jav_pan_ind_jpn_knd_kor_ger_alb_xho_ctl_mao_mol_mlt_tag_mnd_pol_dyu_lit_heb_dut_hin_nor_svk_qcu_krd_grk_rom_tsw_aeg_scr_tig_spa_mly_ita_akn_afr_ven_bat_tha_gam_tml_swa_dgb_aze_bos_por_tur_fbf_vie_amh_yor_zul_tsn	0.793899549899382	1.89125504483755	0.0617026862741838
563	mlt_rom_akn_bos_amr_sid_aeg_mol_aze_tur_xho_jav_cic_cze_grk_bsq_scr_wly_ses_mnd_urd_arw_igb_afr_swa_spa_hun_ewe_zul_est_svk_gam_geo_dut_prs_rus_bul_chh_heb_krd_fin_moo_tag_ger_bat_jpn_tml_kor_por_nor_bem_ita_mao_fre_anl_ind_cnt_ctl_yor_mcd_amh_swe_lit_pol_eng_qcu_hin_ukr_ben_ven_tig_alb_sod_glc_mly_pan_tsn_guj_swt_sun_tha_hau_knd_tsw_fbf_azi_slo_lat_uzb_bam_vie_owc_lda_dgb_dyu	0.221433599806422	0.520608446177523	0.603876844272543
564	sid_swe_zul_svk_gam_amr_heb_pol_tur_aze_xho_bat_dgb_krd_nor_bsq_ukr_mlt_moo_cnt_mol_mcd_swa_fre_tsn_hin_fin_tsw_lda_hun_prs_amh_geo_bos_lit_glc_dut_wly_chh_scr_est_akn_ind_ctl_mao_jpn_knd_kor_eng_ben_swt_slo_tag_arw_tig_jav_mnd_ita_ses_rus_owc_por_alb_urd_rom_qcu_grk_spa_pan_ewe_sod_ger_anl_lat_mly_cze_fbf_guj_yor_sun_tha_hau_tml_cic_ven_uzb_bul_afr_azi_bam_vie_aeg_bem_igb_dyu	-0.231696894251465	-0.547397741881526	0.585416786558536
565	sid_arw_tsw_krd_aeg_wly_amr_ctl_tur_azi_tsn_tag_igb_swe_glc_bsq_ben_gam_fbf_mnd_eng_mol_lda_prs_ewe_afr_est_bam_zul_hun_bul_sod_geo_lit_rus_por_ukr_heb_chh_dut_fin_cic_mly_scr_jav_jpn_tml_kor_ita_nor_bem_fre_sun_urd_mlt_mao_cnt_pol_yor_hin_tig_slo_bos_pan_lat_qcu_ger_guj_mcd_xho_hau_svk_amh_cze_bat_alb_dgb_rom_moo_ind_tha_owc_knd_dyu_swa_uzb_spa_grk_aze_ven_vie_anl_akn_swt_ses	0.051732918228066	0.121853654560472	0.903277834908495
566	heb_fre_tsw_bos_aeg_owc_sid_ctl_aze_tur_ses_bat_bem_slo_eng_bsq_ger_mlt_zul_cnt_ita_svk_swa_grk_ven_spa_fin_xho_swt_est_pan_amr_geo_lit_urd_scr_glc_hau_tig_alb_hun_moo_ind_arw_jav_jpn_tml_kor_prs_nor_yor_dut_tag_lat_wly_sun_mnd_afr_dyu_hin_chh_rom_ukr_guj_swe_qcu_pol_bul_mcd_cic_amh_mol_sod_rus_mly_por_igb_krd_tsn_mao_tha_anl_knd_ewe_bam_uzb_ben_cze_azi_akn_vie_gam_fbf_dgb_lda	0.0107572168435832	0.025343735131788	0.979835091419045
567	gam_swe_swt_dut_chh_tig_amr_spa_tur_uzb_fbf_jav_bam_cze_slo_bsq_eng_anl_zul_mnd_mol_prs_tsn_ukr_cic_ita_fin_tsw_bem_hun_ben_amh_geo_rom_mcd_bul_pol_heb_mlt_pan_est_yor_tag_svk_ind_jpn_knd_kor_alb_urd_lda_rus_bat_bos_hau_mly_cnt_ger_xho_ctl_owc_scr_grk_lat_lit_qcu_por_krd_glc_igb_sid_fre_sod_hin_mao_guj_swa_nor_ven_sun_tha_wly_tml_akn_moo_azi_afr_arw_aze_ewe_vie_aeg_ses_dyu_dgb	-0.889475238268463	-2.15451266966821	0.0337839379364829
568	aeg_dut_zul_spa_amr_hau_mlt_bul_azi_aze_fbf_tag_tsw_rus_nor_bsq_afr_anl_xho_mnd_krd_por_swa_urd_ses_slo_est_lda_akn_hun_grk_chh_geo_ben_ukr_pol_svk_tig_heb_glc_fin_ven_sun_alb_ind_jpn_knd_kor_fre_prs_ewe_mcd_mly_lit_sod_jav_cnt_eng_cic_pan_owc_swe_scr_arw_bos_qcu_hin_rom_lat_yor_amh_cze_sid_guj_mao_ctl_moo_mol_dgb_bat_tha_gam_tml_igb_bem_uzb_ger_ita_tur_swt_vie_wly_dyu_bam_tsn	-0.13766502312309	-0.324485874227921	0.746298941207002
569	gam_urd_bam_dut_wly_sid_owc_mol_aze_uzb_igb_ind_zul_rus_hin_bsq_grk_mlt_lda_cnt_lit_pan_dgb_lat_ses_svk_hun_ewe_cic_fin_bos_hau_geo_glc_ctl_bul_por_tig_heb_slo_est_tsw_jav_alb_mao_jpn_tml_kor_fre_arw_ven_rom_tag_nor_chh_mly_mnd_ben_moo_mcd_amr_scr_guj_ger_krd_qcu_eng_ita_cze_xho_anl_prs_sod_pol_bat_ukr_dyu_spa_bem_sun_tha_aeg_knd_fbf_tsn_tur_afr_swe_azi_swt_vie_amh_yor_akn_swa	-0.113325018090529	-0.267232864920129	0.789881589070507
570	sod_slo_bem_lit_sid_amr_tig_arw_aze_azi_xho_tag_zul_bos_ukr_bsq_svk_heb_swt_mnd_eng_prs_cic_urd_tsn_por_fin_dyu_swa_est_afr_aeg_geo_grk_spa_bul_alb_hau_chh_rus_hun_moo_sun_ctl_mly_jpn_knd_kor_pol_ita_ses_cze_bat_ben_wly_mao_cnt_fre_dgb_glc_anl_ger_dut_scr_krd_qcu_lat_guj_hin_lda_amh_rom_mlt_mol_ind_swe_bam_nor_igb_jav_tha_owc_tml_tsw_yor_uzb_mcd_pan_tur_fbf_vie_gam_akn_ewe_ven	-0.201127476246294	-0.475124874854041	0.6358119339427
571	owc_spa_tsn_eng_wly_hau_sod_ben_tur_uzb_cic_ind_dgb_ita_afr_bsq_grk_gam_tsw_cnt_scr_pan_ewe_mol_yor_slo_fin_ven_ses_hun_nor_aeg_geo_pol_lat_por_alb_amr_mlt_arw_est_fbf_tag_ukr_bat_jpn_tml_kor_prs_cze_zul_glc_sun_svk_anl_mao_mnd_dut_lda_urd_chh_rus_bos_ctl_mcd_qcu_krd_swe_rom_bem_tig_lit_amh_guj_mly_hin_swt_ger_bam_jav_tha_heb_knd_akn_igb_azi_fre_bul_aze_moo_vie_sid_dyu_xho_swa	-0.328574385720174	-0.77824077503846	0.438402601184022
572	aeg_guj_tsn_eng_heb_chh_amr_mcd_azi_uzb_yor_jav_ven_krd_fre_bsq_cze_mlt_ewe_cnt_pan_afr_zul_urd_fbf_hin_est_tsw_swa_hun_rom_amh_geo_nor_ctl_rus_ger_sid_sod_ita_fin_bem_tag_swe_sun_jpn_knd_kor_lit_slo_bam_arw_ind_svk_gam_bat_mnd_prs_xho_pol_hau_glc_mol_dut_lat_qcu_por_scr_bul_dyu_wly_spa_anl_alb_mao_bos_lda_ukr_igb_mly_tha_tig_tml_swt_cic_tur_grk_ben_aze_moo_vie_owc_dgb_akn_ses	-0.243337592902123	-0.574126976058945	0.567267915498707
573	amh_dut_zul_mcd_heb_aeg_chh_grk_tur_uzb_yor_jav_bem_fre_glc_bsq_scr_wly_tsn_mnd_rom_ctl_swa_pol_dyu_afr_est_xho_ewe_fin_ger_tig_geo_spa_guj_ben_ukr_mlt_gam_urd_hun_bam_ind_ita_mao_jpn_tml_kor_hin_mol_cic_bul_bat_svk_sid_mly_cnt_cze_moo_arw_owc_prs_swe_alb_nor_qcu_pan_por_slo_tsw_anl_krd_amr_lit_tag_bos_swt_rus_akn_sun_tha_sod_knd_dgb_ven_aze_lat_eng_azi_fbf_vie_hau_lda_ses_igb	0.39171670513388	0.92426389958572	0.357740908424212
574	mlt_rus_tsw_mcd_aeg_tig_chh_ctl_uzb_tur_lda_mao_swt_dut_ger_bsq_lat_hau_dyu_mnd_prs_swe_bem_spa_swa_krd_hun_ses_fbf_fin_urd_sid_geo_guj_glc_fre_cze_gam_heb_grk_est_yor_sun_slo_bat_jpn_tml_kor_rom_ita_akn_por_ind_eng_wly_tag_cnt_pan_moo_pol_owc_nor_bos_afr_bul_qcu_ukr_lit_mol_igb_amr_svk_amh_ben_jav_scr_bam_arw_dgb_mly_tha_sod_knd_ewe_cic_aze_hin_alb_azi_xho_vie_anl_tsn_ven_zul	-0.348496275257977	-0.824918055421463	0.411529003161091
575	owc_scr_ses_pol_sod_chh_aeg_ben_uzb_tur_moo_mao_xho_prs_ctl_bsq_mol_amr_akn_mnd_alb_lat_swa_slo_tsn_arw_hun_bem_yor_est_afr_heb_geo_rus_cze_lit_swe_hau_tig_nor_fin_fbf_sun_svk_mly_jpn_knd_kor_spa_rom_dgb_ger_bat_urd_gam_tag_cnt_bos_swt_guj_anl_pan_mcd_ita_bul_qcu_por_hin_ukr_ewe_amh_glc_sid_fre_ind_krd_ven_eng_cic_jav_tha_mlt_tml_tsw_igb_azi_dut_grk_aze_bam_vie_wly_lda_zul_dyu	-0.503552126435223	-1.19830435302365	0.233843368363883
576	chh_alb_tsn_svk_amh_amr_sod_scr_tur_azi_xho_jav_yor_swe_pan_bsq_glc_owc_ven_mnd_spa_guj_moo_slo_tsw_hin_fin_swt_akn_hun_lit_mlt_geo_ita_pol_fre_arw_wly_sid_ctl_est_lda_ind_urd_bat_jpn_tml_kor_eng_ger_zul_ben_tag_ukr_gam_mly_cnt_krd_ses_mcd_aeg_mol_prs_rus_bos_qcu_dut_rom_cze_dgb_hau_afr_heb_lat_sun_por_fbf_nor_swa_mao_tha_tig_knd_ewe_dyu_aze_grk_bul_uzb_bam_vie_anl_igb_bem_cic	-0.120773686609339	-0.286007906054706	0.775508173738875
577	gam_urd_lda_swe_chh_owc_heb_ukr_uzb_aze_cic_ind_yor_bul_ctl_bsq_slo_sod_bem_mnd_cze_bos_dgb_lit_tsw_svk_fin_bam_igb_est_mol_anl_geo_pan_ita_nor_hin_tig_aeg_rom_hun_ewe_sun_pol_tag_jpn_knd_kor_lat_rus_dyu_arw_jav_guj_amh_mly_cnt_krd_fbf_dut_wly_grk_afr_alb_ger_qcu_ben_glc_scr_ses_hau_mcd_amr_prs_bat_por_swa_fre_tsn_mao_tha_mlt_tml_akn_swt_tur_spa_eng_azi_zul_vie_sid_ven_xho_moo	0.020050714275247	0.0472583391982825	0.962408668137677
578	owc_prs_zul_lat_aeg_hau_amr_mcd_aze_tur_dgb_bat_moo_scr_pol_bsq_slo_wly_dyu_cnt_urd_hin_cic_bos_tsw_lit_hun_fbf_lda_fin_glc_chh_geo_ita_rom_ben_swe_sid_sod_alb_est_igb_ind_guj_tag_jpn_tml_kor_eng_mol_yor_cze_jav_por_tig_mao_mnd_nor_ven_ukr_heb_bul_dut_fre_krd_qcu_arw_grk_spa_xho_gam_pan_mlt_ctl_mly_ger_bam_afr_swt_sun_tha_anl_knd_bem_swa_azi_rus_svk_uzb_ses_vie_amh_akn_ewe_tsn	0.0376254599748607	0.0885019011108428	0.929668074930357
579	owc_pan_xho_rom_sid_sod_gam_por_tur_uzb_tsw_bat_bem_scr_urd_bsq_mcd_tig_zul_cnt_ben_hin_bam_krd_swa_prs_fin_moo_tsn_hun_ger_mlt_geo_alb_lit_nor_mol_wly_amr_bul_est_ewe_sun_rus_mly_jpn_knd_kor_cze_guj_lda_spa_jav_ukr_heb_tag_mnd_pol_yor_arw_aeg_ctl_svk_swe_afr_qcu_glc_bos_ita_dyu_anl_dut_chh_fre_ind_grk_dgb_slo_swt_mao_tha_amh_tml_fbf_cic_aze_eng_lat_azi_ven_vie_hau_ses_igb_akn	0.298749556499099	0.704889600953538	0.482640564596182
580	gam_urd_swt_scr_aeg_mlt_amr_prs_aze_tur_lda_jav_swa_bos_grk_bsq_hin_amh_igb_cnt_mcd_rom_bam_eng_xho_arw_est_dgb_bem_hun_ben_wly_geo_slo_bul_guj_ctl_anl_heb_lit_fin_ewe_sun_krd_bat_jpn_knd_kor_ita_rus_yor_afr_tag_ger_chh_mao_mnd_dut_fbf_glc_sod_pan_spa_lat_fre_qcu_por_ukr_nor_ses_hau_pol_tig_swe_ind_cze_moo_mol_tsn_mly_tha_owc_tml_cic_dyu_uzb_alb_svk_azi_tsw_vie_sid_zul_ven_akn	-0.567483216797613	-1.35369827783835	0.179113457712233
581	mlt_swe_igb_scr_sod_hau_gam_svk_azi_uzb_swa_tag_ses_ben_dut_bsq_lit_heb_ewe_mnd_prs_por_cic_ukr_bem_grk_fin_dgb_moo_est_hin_owc_geo_pan_lat_pol_krd_aeg_amh_eng_hun_tsn_sun_glc_mly_jpn_tml_kor_nor_alb_dyu_rom_mao_slo_sid_jav_cnt_guj_bam_mcd_tig_rus_urd_ctl_mol_qcu_bul_cze_spa_ven_amr_bos_wly_arw_bat_afr_yor_ita_akn_ind_tha_chh_knd_tsw_fbf_aze_fre_ger_tur_xho_vie_anl_lda_swt_zul	-0.112720767108462	-0.266017253663719	0.790814780032312
582	amr_mcd_lda_pan_wly_mlt_heb_lit_tur_uzb_yor_ind_swa_alb_lat_bsq_krd_tig_dgb_cnt_ukr_scr_tsn_spa_igb_urd_hun_fbf_xho_fin_guj_anl_geo_prs_dut_ctl_slo_chh_gam_fre_est_dyu_mly_hin_bat_jpn_tml_kor_mol_rus_akn_arw_jav_nor_sid_tag_mnd_cze_ses_afr_hau_grk_eng_swe_ger_qcu_bul_por_glc_swt_amh_rom_owc_ita_sun_svk_ven_bos_moo_mao_tha_sod_knd_bem_cic_azi_ben_pol_aze_zul_vie_aeg_tsw_ewe_bam	-0.958744685932708	-2.32746056093841	0.0221103690972817
583	gam_eng_yor_bos_sid_amh_hau_grk_tur_azi_bem_jav_fbf_scr_mcd_bsq_swe_mlt_igb_mnd_prs_lit_zul_guj_ven_ita_est_lda_akn_fin_urd_sod_geo_arw_svk_glc_por_wly_heb_ctl_hun_bam_mao_lat_mly_jpn_tml_kor_slo_pol_tsw_rus_bat_alb_amr_sun_cnt_pan_dyu_krd_anl_hin_mol_afr_dut_qcu_bul_ben_cze_dgb_chh_ger_aeg_rom_ind_ukr_xho_spa_tsn_tag_tha_owc_knd_ewe_moo_uzb_nor_fre_aze_swa_vie_tig_cic_ses_swt	0.508397672778881	1.20029995255096	0.233071442598428
584	aeg_ita_bam_ctl_wly_amh_chh_lat_aze_azi_akn_sun_dyu_scr_dut_bsq_pan_owc_zul_cnt_krd_alb_ewe_slo_cic_arw_fin_tsw_dgb_est_rus_hau_geo_urd_prs_fre_bos_sid_amr_spa_hun_swa_ind_ukr_mly_jpn_tml_kor_guj_mcd_swt_nor_jav_svk_anl_tag_mnd_hin_xho_cze_heb_afr_glc_lit_ger_qcu_por_swe_bul_tsn_mlt_mol_tig_grk_bat_rom_igb_pol_ven_mao_tha_sod_knd_yor_bem_tur_eng_ben_uzb_ses_vie_gam_moo_lda_fbf	-0.12326474766245	-0.290848183731738	0.771815067590595
585	wly_pan_yor_arw_chh_amh_tig_glc_uzb_tur_bem_ind_swa_urd_bul_bsq_rom_mlt_bam_cnt_ben_prs_ewe_pol_lda_mcd_est_tsw_ses_fin_svk_owc_geo_nor_guj_hin_rus_amr_sid_por_hun_ven_bat_cze_jav_jpn_knd_kor_swe_lat_akn_ger_mao_ita_sod_tag_mnd_ctl_moo_krd_gam_ukr_lit_dut_mol_qcu_grk_eng_fre_dgb_anl_afr_hau_spa_sun_scr_igb_slo_xho_mly_tha_aeg_tml_swt_zul_azi_alb_bos_aze_fbf_vie_heb_dyu_tsn_cic	-0.828253885591755	-1.99586834556111	0.0488733659783661
586	aeg_bul_bam_lat_heb_amr_hau_ita_uzb_tur_swa_tag_ses_lit_ukr_bsq_alb_anl_cic_mnd_nor_ben_ven_slo_moo_rom_fin_ewe_bem_hun_scr_amh_geo_mcd_hin_pol_pan_sod_sid_krd_est_yor_jav_spa_mao_jpn_knd_kor_ger_dut_igb_mol_mly_cze_chh_sun_cnt_guj_tsw_grk_owc_prs_rus_glc_arw_qcu_afr_svk_bos_lda_tig_por_mlt_ctl_ind_eng_akn_urd_tsn_bat_tha_gam_tml_swt_xho_aze_fre_swe_azi_dgb_vie_wly_fbf_zul_dyu	-0.1254951288183	-0.295852607144798	0.768002236453624
587	sid_mol_igb_cze_amr_chh_hau_lit_tur_aze_zul_mly_tsw_bul_krd_bsq_urd_gam_swa_mnd_lat_guj_akn_afr_yor_ukr_hun_ses_tsn_est_prs_wly_geo_ita_slo_por_spa_heb_owc_bos_fin_moo_mao_pol_bat_jpn_knd_kor_ctl_eng_dgb_swe_tag_scr_anl_sun_cnt_hin_bam_grk_tig_fre_pan_dut_ben_qcu_arw_svk_ger_swt_amh_glc_aeg_rom_jav_nor_bem_mcd_cic_ind_tha_mlt_tml_fbf_dyu_azi_rus_alb_uzb_ven_vie_sod_lda_xho_ewe	0.52199713673645	1.23235660173063	0.220922403692713
588	tig_por_cic_hin_anl_owc_chh_guj_uzb_azi_bam_jav_dgb_rus_spa_bsq_prs_gam_yor_mnd_lit_ben_bem_lat_ven_nor_hun_ewe_xho_fin_mcd_amh_geo_afr_cze_svk_arw_heb_hau_eng_est_zul_mly_rom_mao_jpn_knd_kor_ita_glc_swa_grk_ind_pol_wly_bat_cnt_fre_ses_scr_sid_ctl_dut_bos_pan_qcu_alb_swe_ukr_dyu_amr_urd_aeg_bul_tag_ger_lda_mol_moo_sun_tha_sod_tml_tsw_igb_aze_krd_slo_tur_swt_vie_mlt_tsn_fbf_akn	0.57214774265871	1.3518397370567	0.1797052870993
589	tig_urd_ses_hin_heb_amh_chh_ctl_uzb_azi_tsn_jav_swa_pol_nor_bsq_grk_sod_dyu_cnt_pan_krd_ven_ita_akn_lit_hun_ewe_tsw_fin_prs_aeg_geo_guj_mol_arw_rom_amr_owc_afr_est_igb_tag_scr_sun_jpn_knd_kor_dut_mcd_lda_spa_bat_bos_sid_mao_mnd_bul_zul_slo_hau_por_alb_rus_svk_qcu_lat_ger_cze_yor_anl_ukr_wly_ben_ind_glc_dgb_fre_cic_mly_tha_gam_tml_moo_swt_aze_eng_swe_tur_bem_vie_mlt_xho_fbf_bam	-0.612082136131601	-1.46336900495864	0.146738147672621
590	sod_bos_dyu_lit_gam_chh_hau_bul_tur_aze_moo_ind_bam_pan_krd_bsq_mcd_heb_lda_cnt_ben_ukr_dgb_ctl_ewe_grk_hun_tsw_ses_est_spa_amr_geo_afr_ita_fre_pol_sid_mlt_nor_fin_swt_mly_rom_tag_jpn_tml_kor_prs_swe_fbf_urd_mao_svk_amh_bat_mnd_dut_swa_eng_wly_ger_hin_arw_scr_qcu_guj_slo_mol_ven_tig_rus_owc_alb_sun_lat_cic_por_tsn_jav_tha_aeg_knd_igb_yor_uzb_glc_cze_azi_akn_vie_anl_zul_xho_bem	-1.23842210832028	-3.06713261431474	0.00283042160827916
591	aeg_cze_igb_bos_wly_owc_hau_por_tur_aze_akn_bat_zul_svk_dut_bsq_alb_amr_tsw_cnt_afr_ger_dgb_ita_swa_prs_fin_bem_ven_est_pol_tig_geo_lat_nor_pan_hin_mlt_anl_lit_hun_cic_jav_ben_mly_jpn_tml_kor_scr_fre_lda_swe_mao_grk_sid_ind_mnd_ctl_moo_rus_sod_ukr_mcd_slo_glc_qcu_spa_urd_mol_tsn_chh_arw_gam_krd_sun_guj_dyu_rom_yor_tag_tha_heb_knd_fbf_bam_uzb_eng_bul_azi_swt_vie_amh_xho_ses_ewe	-0.85091158164231	-2.05268763033651	0.042912368927173
592	aeg_bul_moo_lit_gam_owc_mlt_guj_tur_aze_tsw_sun_ewe_ita_prs_bsq_ctl_tig_xho_cnt_scr_rus_akn_fre_ses_glc_est_zul_dgb_hun_slo_wly_geo_pol_mol_rom_alb_heb_amh_ben_fin_bem_mly_arw_ind_jpn_knd_kor_grk_spa_cic_nor_bat_urd_chh_tag_mnd_ger_fbf_pan_amr_bos_afr_hin_por_qcu_svk_swe_eng_lda_anl_lat_sid_mcd_mao_krd_swt_cze_igb_jav_tha_hau_tml_swa_dyu_uzb_ukr_dut_azi_ven_vie_sod_bam_yor_tsn	0.0951034096912947	0.224070732584911	0.823193785853448
593	gam_spa_ven_ben_owc_chh_tig_rom_tur_uzb_fbf_tag_tsw_por_swe_bsq_hin_heb_igb_mnd_prs_lit_cic_dut_bem_nor_fin_ewe_moo_hun_ita_amh_geo_bul_bos_ukr_pol_mlt_sod_alb_est_lda_mao_eng_mly_jpn_knd_kor_rus_fre_xho_slo_bat_guj_amr_sun_cnt_urd_swa_ger_aeg_pan_arw_cze_grk_qcu_svk_krd_glc_dgb_hau_mol_wly_lat_ind_scr_zul_afr_tsn_jav_tha_anl_tml_swt_dyu_azi_ctl_mcd_aze_akn_vie_sid_yor_ses_bam	0.196652619165121	0.463065761608239	0.644399020793843
594	anl_dut_swt_alb_amh_hau_sod_pol_aze_uzb_cic_bat_yor_mcd_pan_bsq_nor_gam_dgb_cnt_afr_prs_bem_rom_swa_por_est_akn_moo_fin_mol_sid_geo_cze_bul_spa_swe_amr_owc_krd_hun_ven_sun_hin_mly_jpn_tml_kor_ben_urd_zul_bos_ind_svk_aeg_jav_mnd_glc_bam_eng_mlt_lit_slo_rus_grk_qcu_arw_ctl_ger_ewe_tig_guj_heb_ita_tag_ukr_xho_scr_dyu_mao_tha_chh_knd_igb_ses_azi_fre_lat_tur_tsw_vie_wly_lda_fbf_tsn	0.108838497851983	0.256161136324907	0.798392189496345
595	hau_bos_xho_bul_amr_wly_sid_glc_tur_aze_dgb_bat_zul_rus_alb_bsq_rom_gam_tsn_mnd_ita_arw_swt_urd_yor_prs_fin_ses_tsw_est_fre_anl_geo_spa_lit_hin_pol_aeg_sod_scr_hun_akn_sun_afr_mly_jpn_tml_kor_krd_dut_igb_por_tag_guj_owc_ind_cnt_mcd_dyu_ger_chh_mol_slo_ukr_cze_qcu_grk_nor_swe_bam_heb_ben_tig_eng_jav_ctl_moo_lat_fbf_mao_tha_mlt_knd_swa_ven_azi_svk_pan_uzb_bem_vie_amh_ewe_cic_lda	-0.328829500441294	-0.780532456758819	0.437059720571255
596	mlt_ger_dyu_grk_sod_amr_owc_pol_azi_uzb_swa_mao_zul_ita_rus_bsq_cze_aeg_swt_mnd_mcd_scr_ses_swe_xho_hin_hun_fbf_tsn_fin_alb_anl_geo_guj_arw_lat_ctl_amh_sid_bos_est_ewe_tag_prs_bat_jpn_knd_kor_por_eng_lda_nor_sun_afr_wly_ind_cnt_svk_moo_lit_tig_spa_fre_slo_glc_qcu_ukr_krd_bul_ven_gam_dut_hau_rom_jav_pan_bem_mol_cic_mly_tha_chh_tml_yor_bam_tur_ben_urd_aze_igb_vie_heb_tsw_akn_dgb	-0.792118905341013	-1.91218893485807	0.0589298757954393
597	chh_swe_swt_glc_mlt_gam_sid_mol_uzb_tur_dgb_mly_fbf_alb_pan_bsq_ctl_aeg_bem_mnd_scr_ger_bam_slo_ses_prs_fin_tsw_tsn_est_por_sod_geo_eng_dut_nor_guj_wly_amh_spa_hun_akn_jav_arw_ind_jpn_tml_kor_urd_mcd_cic_bul_bat_afr_owc_tag_cnt_rom_zul_bos_anl_ben_pol_hin_svk_qcu_grk_lit_ita_yor_amr_cze_hau_lat_mao_ukr_moo_rus_igb_sun_tha_tig_knd_ven_lda_azi_krd_fre_aze_xho_vie_heb_dyu_swa_ewe	0.413870808682428	0.976450911360136	0.331374198645893
598	sod_grk_xho_spa_gam_sid_owc_glc_azi_tur_bam_jav_ewe_cze_prs_bsq_slo_mlt_tsn_mnd_lit_lat_bem_scr_swa_pan_fin_cic_tsw_hun_ukr_chh_geo_swe_dut_eng_alb_heb_wly_fre_est_igb_tag_ger_mly_jpn_tml_kor_urd_ben_dyu_rus_mao_bul_anl_sun_cnt_svk_akn_rom_aeg_guj_nor_arw_pol_qcu_krd_bos_mol_swt_amh_hin_tig_afr_bat_ctl_ses_por_fbf_ind_tha_amr_knd_lda_moo_aze_ita_mcd_uzb_ven_vie_hau_zul_dgb_yor	-0.282383323242935	-0.668393494444783	0.505538028149526
599	wly_bul_swt_lat_sod_amh_hau_mol_uzb_aze_moo_ind_akn_krd_swe_bsq_pan_aeg_tsn_cnt_slo_spa_zul_ctl_lda_cze_hun_cic_ses_est_ger_owc_geo_eng_por_glc_scr_anl_tig_dut_fin_bam_tag_guj_jav_jpn_knd_kor_pol_arw_dyu_rus_mao_hin_heb_mly_mnd_bos_bem_rom_amr_svk_urd_fre_ben_qcu_lit_ukr_afr_dgb_gam_prs_mlt_nor_bat_ita_ewe_grk_tsw_sun_tha_chh_tml_yor_igb_tur_mcd_alb_azi_swa_vie_sid_ven_xho_fbf	-0.29846387286299	-0.705924597181773	0.481999667385639
600	sid_guj_fbf_svk_mlt_anl_owc_ita_tur_uzb_dgb_ind_yor_ben_mcd_bsq_afr_wly_lda_mnd_scr_ger_bem_spa_tsw_eng_est_cic_akn_fin_nor_gam_geo_grk_lat_pan_urd_aeg_tig_bos_hun_moo_jav_mol_tag_jpn_tml_kor_dut_bul_ven_lit_sun_fre_amr_mly_cnt_alb_tsn_arw_amh_prs_cze_rus_glc_qcu_ukr_pol_hin_ewe_hau_rom_sod_ctl_mao_krd_swa_por_xho_bat_tha_heb_knd_dyu_zul_azi_slo_swe_aze_igb_vie_chh_ses_swt_bam	0.257221219693855	0.605037056962834	0.546627887395441
601	heb_grk_akn_lat_aeg_amh_chh_ukr_tur_uzb_bem_bat_tsw_bos_mol_bsq_bul_gam_zul_mnd_cze_alb_xho_por_bam_svk_fin_dyu_igb_hun_arw_sid_geo_fre_mcd_scr_krd_hau_mlt_afr_est_swt_jav_spa_mly_jpn_tml_kor_glc_ctl_swa_pan_sun_nor_amr_mao_cnt_dut_lda_hin_tig_ben_eng_rus_rom_qcu_slo_guj_prs_moo_anl_lit_owc_swe_ind_pol_ewe_ger_fbf_tag_tha_wly_knd_tsn_yor_aze_ita_urd_azi_cic_vie_sod_ven_ses_dgb	-0.239394833451956	-0.565739371371544	0.572933450236203
602	sid_ben_lda_mol_amr_amh_hau_rus_azi_uzb_dyu_bat_ewe_bul_ukr_bsq_dut_aeg_igb_cnt_urd_ita_bem_glc_tsn_lat_hun_fbf_ses_est_fre_heb_geo_swe_ctl_eng_prs_owc_sod_guj_fin_swt_tag_krd_sun_jpn_knd_kor_por_lit_akn_spa_jav_pan_mlt_mly_mnd_slo_swa_afr_gam_ger_arw_scr_grk_qcu_pol_cze_mcd_dgb_tig_nor_wly_rom_mao_hin_yor_bos_tsw_ind_tha_anl_tml_bam_cic_tur_svk_alb_aze_xho_vie_chh_ven_zul_moo	-0.689773094812765	-1.65320987761968	0.101660146706768
603	aeg_krd_xho_ger_sod_amr_heb_hin_aze_uzb_lda_tag_fbf_lit_slo_bsq_swe_hau_dyu_cnt_pol_grk_ses_svk_swt_eng_est_tsn_igb_fin_ita_wly_geo_glc_ctl_ukr_rom_owc_anl_bos_hun_tsw_mly_alb_bat_jpn_tml_kor_ben_scr_cic_spa_mao_pan_amh_jav_mnd_guj_akn_prs_chh_mcd_afr_fre_rus_qcu_arw_por_mol_bam_sid_cze_gam_urd_sun_lat_ewe_dut_yor_ind_tha_tig_knd_dgb_ven_tur_nor_bul_azi_moo_vie_mlt_swa_bem_zul	-0.924818751167	-2.23790401202347	0.0276144610662992
604	sod_lit_xho_guj_hau_mlt_wly_cze_azi_tur_ewe_mly_akn_lat_glc_bsq_svk_amh_swt_mnd_afr_mcd_moo_ita_dgb_prs_hun_ven_bem_est_pol_owc_geo_ben_ger_bos_scr_tig_anl_dut_fin_bam_bat_slo_jav_jpn_knd_kor_spa_rus_fbf_fre_tag_pan_chh_mao_cnt_rom_dyu_por_gam_swe_bul_eng_arw_qcu_mol_ctl_alb_igb_sid_hin_aeg_grk_ind_ukr_ses_krd_swa_sun_tha_amr_tml_lda_tsw_uzb_urd_nor_aze_tsn_vie_heb_zul_yor_cic	-0.674862690778356	-1.61728064329575	0.109204764384313
605	aeg_rom_cic_slo_tig_gam_heb_bos_aze_azi_zul_mao_yor_hin_eng_bsq_prs_anl_bam_mnd_ita_lit_lda_alb_bem_por_hun_igb_moo_fin_fre_sod_geo_bul_nor_arw_ctl_wly_amr_ukr_est_dgb_mly_grk_jav_jpn_knd_kor_mol_cze_dyu_mcd_bat_dut_mlt_sun_cnt_spa_xho_pan_sid_ben_guj_svk_glc_qcu_afr_urd_rus_ven_amh_scr_chh_swe_tag_krd_tsn_ger_ses_ind_tha_hau_tml_akn_tsw_uzb_pol_lat_tur_ewe_vie_owc_fbf_swt_swa	-0.622096716119044	-1.48721496966433	0.140340742709509
606	mlt_spa_swt_dut_heb_anl_sod_ukr_uzb_tur_fbf_mly_bem_cze_prs_bsq_lat_gam_bam_mnd_urd_grk_yor_hin_moo_por_fin_akn_swa_est_ger_amh_geo_mol_pol_guj_lit_tig_hau_rom_hun_tsw_tag_nor_sun_jpn_knd_kor_fre_bul_zul_swe_jav_krd_chh_ind_cnt_scr_lda_glc_amr_afr_ita_alb_ben_qcu_arw_slo_mcd_xho_wly_bos_owc_eng_mao_svk_ven_ctl_ses_bat_tha_sid_tml_dgb_ewe_aze_pan_rus_azi_dyu_vie_aeg_cic_tsn_igb	-0.523122036632888	-1.24722279744468	0.21544756961906
607	heb_rus_cic_svk_sod_tig_owc_glc_uzb_azi_zul_bat_fbf_prs_guj_bsq_ukr_amr_ses_mnd_lat_dut_swa_arw_bem_scr_fin_tsw_swt_hun_ita_amh_geo_eng_mcd_ger_bul_mlt_gam_nor_est_tsn_mly_afr_jav_jpn_tml_kor_ben_alb_moo_spa_tag_rom_chh_sun_cnt_fre_yor_slo_aeg_pan_ctl_por_lit_qcu_krd_hin_swe_dyu_sid_cze_wly_bos_ind_pol_lda_grk_ven_mao_tha_anl_knd_akn_bam_aze_urd_mol_tur_xho_vie_hau_ewe_dgb_igb	-0.442179817850541	-1.04940728531565	0.296710145483463
608	anl_cze_igb_guj_sid_mlt_owc_ger_uzb_tur_ven_ind_lda_urd_prs_bsq_bos_heb_moo_cnt_ukr_ben_tsw_fre_zul_svk_fin_ses_bam_est_slo_wly_geo_eng_mol_nor_ita_sod_chh_afr_hun_fbf_tag_grk_mao_jpn_tml_kor_scr_alb_swt_swe_mly_lit_amr_jav_mnd_lat_bem_arw_gam_spa_pol_glc_mcd_qcu_rom_pan_dut_tsn_tig_rus_amh_bul_bat_krd_ewe_ctl_akn_sun_tha_hau_knd_dgb_swa_azi_por_hin_aze_cic_vie_aeg_yor_xho_dyu	-0.323571835610205	-0.766268509274354	0.445457190000475
609	chh_bul_zul_ger_sod_heb_gam_nor_aze_azi_fbf_mly_swt_rom_hin_bsq_ctl_hau_ewe_mnd_ben_grk_dgb_pol_bam_lat_est_dyu_tsn_fin_fre_wly_geo_afr_swe_guj_slo_sid_owc_scr_hun_lda_ind_prs_sun_jpn_knd_kor_krd_pan_igb_urd_tag_glc_amr_mao_cnt_mol_moo_svk_mlt_rus_lit_por_ita_qcu_arw_bos_spa_yor_aeg_cze_amh_ukr_bat_dut_xho_alb_bem_jav_tha_tig_tml_tsw_ses_uzb_eng_mcd_tur_akn_vie_anl_swa_ven_cic	0.164674784468326	0.387795697271506	0.699053407231535
610	gam_ita_fbf_dut_sid_sod_amh_mol_tur_uzb_cic_mao_lda_hin_ger_bsq_svk_heb_ven_mnd_por_pan_akn_pol_ses_rus_fin_tsn_swa_hun_bul_amr_geo_mcd_lat_grk_nor_tig_chh_bos_est_bam_mly_ben_tag_jpn_tml_kor_rom_prs_moo_slo_jav_glc_hau_ind_cnt_cze_tsw_scr_aeg_swe_arw_guj_krd_qcu_spa_fre_lit_zul_owc_urd_anl_eng_sun_ukr_igb_ctl_yor_bat_tha_wly_knd_dgb_xho_aze_alb_afr_azi_ewe_vie_mlt_bem_swt_dyu	0.309089757154643	0.727885949553817	0.468512070888011
611	gam_lit_fbf_fre_wly_chh_sid_mol_tur_uzb_dgb_tag_swt_cze_krd_bsq_spa_amh_bam_cnt_bos_scr_lda_dut_tsw_ctl_hun_yor_bem_fin_grk_sod_geo_svk_lat_mcd_eng_hau_tig_por_est_ven_ind_afr_bat_jpn_knd_kor_alb_slo_ses_ukr_mly_pan_mlt_jav_mnd_urd_ewe_swe_owc_pol_ben_arw_ita_qcu_prs_bul_glc_dyu_amr_ger_aeg_hin_mao_nor_moo_guj_igb_sun_tha_heb_tml_cic_swa_azi_rom_rus_aze_tsn_vie_anl_akn_zul_xho	0.483778903384269	1.14161154955632	0.25654646985625
612	mlt_fre_akn_rom_hau_aeg_gam_nor_azi_uzb_swa_mao_fbf_ben_dut_bsq_prs_heb_ewe_mnd_rus_bos_tsw_swe_swt_ita_fin_tsn_dyu_est_por_wly_geo_glc_spa_pol_cze_chh_sod_lat_hun_xho_jav_arw_sun_jpn_knd_kor_hin_pan_cic_krd_tag_mcd_tig_mly_cnt_slo_yor_guj_anl_scr_svk_urd_mol_qcu_bul_grk_alb_bem_amr_eng_sid_ctl_bat_lit_zul_ger_bam_ind_tha_owc_tml_igb_ven_tur_afr_ukr_aze_moo_vie_amh_dgb_lda_ses	-0.374169074775788	-0.887743742945718	0.376968789790487
613	heb_mcd_igb_urd_amh_sid_tig_mol_tur_uzb_fbf_ind_moo_eng_guj_bsq_rom_chh_bem_mnd_slo_prs_akn_por_ven_swe_fin_zul_tsn_est_spa_wly_geo_ger_cze_lat_krd_gam_aeg_fre_hun_lda_bat_alb_jav_jpn_knd_kor_hin_ita_bam_svk_tag_nor_sod_mly_cnt_afr_swt_bul_owc_grk_ctl_pan_bos_qcu_scr_pol_dut_ewe_anl_ben_hau_rus_sun_glc_ses_ukr_yor_mao_tha_amr_tml_dgb_cic_aze_arw_lit_azi_swa_vie_mlt_tsw_xho_dyu	-0.00434339846535259	-0.0102192794311114	0.9918682267558
614	mlt_urd_tsw_fre_sod_tig_sid_afr_uzb_azi_fbf_ind_swa_cze_pan_bsq_rus_owc_dyu_cnt_glc_lit_swt_grk_ses_bul_hun_xho_moo_fin_scr_gam_geo_hin_alb_rom_bos_heb_amh_swe_est_ven_jav_arw_mly_jpn_knd_kor_nor_ukr_bem_ita_bat_dut_aeg_tag_mnd_svk_zul_lat_hau_por_pol_eng_spa_qcu_krd_mol_ben_igb_chh_mcd_anl_prs_mao_guj_ewe_ger_bam_sun_tha_amr_tml_lda_tsn_aze_slo_ctl_tur_cic_vie_wly_akn_dgb_yor	0.305564991641347	0.720127521683991	0.473252519534143
615	chh_scr_ewe_lat_tig_hau_owc_ctl_azi_uzb_akn_ind_ses_ben_bul_bsq_ger_amr_igb_cnt_ita_spa_zul_slo_cic_rom_fin_lda_dgb_est_afr_sod_geo_swe_lit_fre_ukr_anl_heb_krd_hun_dyu_jav_grk_mao_jpn_tml_kor_alb_nor_swt_mol_bat_mcd_mlt_tag_mnd_guj_tsn_cze_aeg_dut_eng_bos_prs_qcu_urd_hin_pol_moo_sid_por_wly_svk_sun_glc_xho_pan_ven_mly_tha_gam_knd_yor_swa_aze_arw_rus_tur_bem_vie_amh_tsw_fbf_bam	-0.493619623537304	-1.17497203435385	0.24300548972609
616	amh_alb_bem_ger_amr_mlt_sid_hin_uzb_tur_tsn_bat_ewe_fre_ben_bsq_guj_chh_cic_mnd_krd_dut_yor_scr_swt_pol_fin_zul_swa_hun_bos_heb_geo_slo_grk_ita_por_anl_aeg_svk_est_dyu_mly_nor_tag_jpn_tml_kor_ctl_mol_akn_eng_mao_rom_wly_jav_cnt_afr_ses_glc_owc_lat_urd_mcd_prs_qcu_swe_lit_bul_igb_tig_ukr_hau_arw_sun_pan_tsw_rus_lda_ind_tha_gam_knd_bam_ven_azi_cze_spa_aze_moo_vie_sod_fbf_xho_dgb	-0.152253058565781	-0.359966627943526	0.719688263968101
617	heb_scr_zul_urd_owc_anl_wly_lat_tur_uzb_cic_mao_ses_guj_spa_bsq_grk_amr_dyu_cnt_eng_mol_swt_nor_tsn_ben_fin_tsw_ven_hun_arw_sid_geo_rus_ukr_glc_rom_hau_gam_lit_est_yor_jav_dut_ind_jpn_knd_kor_fre_alb_bam_por_sun_afr_amh_mly_mnd_prs_igb_cze_sod_swe_hin_bos_ger_qcu_slo_pan_mcd_swa_aeg_svk_chh_bul_bat_ita_akn_ctl_lda_tag_tha_mlt_tml_moo_xho_azi_krd_pol_aze_dgb_vie_tig_fbf_ewe_bem	-0.778315931522638	-1.87087119246507	0.0645072912143543
618	tig_ctl_bem_bul_gam_hau_sod_ukr_uzb_aze_xho_bat_ses_alb_rus_bsq_ben_anl_yor_mnd_swe_eng_tsw_prs_dgb_hin_est_ewe_swa_fin_svk_aeg_geo_guj_arw_afr_ger_wly_sid_lit_hun_moo_tag_bos_sun_jpn_knd_kor_glc_krd_igb_rom_mao_ita_amh_mly_cnt_scr_akn_pan_mlt_mol_spa_por_nor_qcu_fre_dut_cze_tsn_amr_mcd_chh_grk_ind_pol_lda_urd_cic_jav_tha_owc_tml_fbf_zul_azi_slo_lat_tur_bam_vie_heb_ven_dyu_swt	-0.183825692006216	-0.43411434604954	0.665210883714537
619	sod_rom_zul_ita_mlt_wly_aeg_por_tur_azi_dyu_tag_bam_alb_grk_bsq_prs_tig_akn_mnd_dut_fre_ewe_ger_tsn_swe_est_yor_swa_hun_glc_amh_geo_hin_pol_mcd_lit_heb_anl_mol_fin_ses_sun_bul_ind_jpn_knd_kor_pan_svk_fbf_bos_mao_urd_owc_mly_cnt_rus_moo_scr_chh_cze_guj_nor_lat_qcu_spa_eng_arw_ven_amr_afr_gam_slo_bat_ctl_swt_ukr_dgb_jav_tha_hau_tml_bem_igb_uzb_ben_krd_aze_cic_vie_sid_xho_lda_tsw	-0.803214355059195	-1.93633113588031	0.0558633606485076
620	gam_prs_lda_guj_amh_heb_amr_lit_tur_aze_swa_jav_ewe_krd_por_bsq_slo_owc_igb_cnt_mol_svk_cic_ctl_bem_ger_est_akn_ven_fin_nor_sod_geo_arw_pan_pol_bos_aeg_hau_rus_hun_fbf_tag_swe_mao_jpn_knd_kor_ita_mcd_xho_ukr_bat_glc_anl_ind_mnd_lat_tsw_urd_sid_afr_hin_ben_alb_qcu_grk_dut_fre_bam_wly_spa_mlt_eng_mly_rom_dgb_scr_swt_sun_tha_chh_tml_zul_tsn_uzb_bul_cze_azi_moo_vie_tig_dyu_ses_yor	0.0102958719055505	0.0242328590510336	0.980718788369606
621	amh_alb_akn_rus_gam_wly_anl_ukr_aze_uzb_dyu_mao_tsn_scr_mol_bsq_cze_owc_bem_cnt_prs_afr_lda_nor_tsw_bos_fin_swa_ses_est_mcd_mlt_geo_pan_glc_svk_lat_sid_aeg_rom_hun_zul_sun_eng_mly_jpn_knd_kor_grk_por_fbf_arw_jav_guj_hau_bat_mnd_fre_xho_ita_amr_swe_lit_krd_ctl_qcu_ger_hin_urd_dgb_tig_slo_chh_ben_ind_bul_ven_pol_cic_tag_tha_sod_tml_moo_swt_azi_spa_dut_tur_yor_vie_heb_bam_ewe_igb	-0.695332667452801	-1.66858130153883	0.0985638527228782
622	wly_spa_tsn_pan_hau_aeg_anl_hin_uzb_tur_dgb_ind_bam_ita_afr_bsq_rus_amh_ven_mnd_fre_glc_swt_ben_dyu_mol_fin_ses_fbf_hun_prs_tig_geo_scr_arw_alb_lit_mlt_heb_cze_est_ewe_bat_por_tag_jpn_tml_kor_ctl_swe_moo_nor_mao_mcd_sod_sun_cnt_eng_akn_guj_amr_urd_grk_svk_slo_qcu_lat_bos_rom_igb_gam_dut_sid_krd_mly_ukr_bem_pol_cic_jav_tha_owc_knd_zul_tsw_azi_ger_bul_aze_swa_vie_chh_xho_lda_yor	-0.748404072417934	-1.79829454016063	0.0753748361219001
623	aeg_rus_dgb_grk_owc_anl_chh_cze_aze_tur_dyu_jav_yor_ctl_ukr_bsq_nor_gam_tsw_mnd_pan_afr_akn_hin_bam_mcd_est_zul_xho_fin_ben_tig_geo_slo_fre_mol_por_heb_mlt_urd_hun_swa_mao_arw_bat_jpn_tml_kor_lit_guj_moo_rom_mly_svk_sod_ind_cnt_scr_lda_eng_wly_krd_spa_ger_glc_qcu_prs_pol_ita_bem_sid_bul_hau_lat_tag_bos_igb_dut_ewe_sun_tha_amh_knd_ses_ven_uzb_alb_swe_azi_swt_vie_amr_fbf_tsn_cic	-0.681218303096628	-1.63128087608666	0.106213065163214
624	anl_swe_ses_ger_tig_heb_amr_ben_aze_azi_dyu_tag_tsn_nor_scr_bsq_krd_sod_swt_mnd_hin_dut_cic_rus_zul_bul_fin_moo_bam_hun_eng_hau_geo_ita_ukr_mol_slo_wly_amh_urd_est_bem_bat_grk_jav_jpn_tml_kor_mcd_pan_xho_afr_mao_fre_aeg_sun_cnt_arw_ven_prs_mlt_lat_bos_pol_rom_qcu_glc_guj_spa_igb_owc_svk_sid_ctl_ind_cze_tsw_por_akn_mly_tha_chh_knd_yor_lda_tur_lit_alb_uzb_dgb_vie_gam_ewe_fbf_swa	-0.464125101154031	-1.10379986811081	0.272527827997133
625	hau_bos_dyu_ctl_anl_mlt_tig_pan_aze_azi_zul_ind_tsw_nor_por_bsq_lat_wly_cic_cnt_fre_dut_fbf_ita_moo_svk_hun_bam_akn_est_swe_chh_geo_rus_afr_eng_guj_aeg_sod_slo_fin_igb_bat_arw_mao_jpn_tml_kor_alb_ger_bem_hin_tag_rom_amh_jav_mnd_spa_ewe_lit_owc_mcd_bul_ukr_mol_qcu_krd_prs_urd_dgb_sid_pol_gam_cze_sun_scr_swt_glc_xho_mly_tha_heb_knd_yor_ses_tur_ben_grk_uzb_ven_vie_amr_swa_lda_tsn	-1.02346792324871	-2.5045488125532	0.0140018966202105
626	sid_eng_dgb_por_amh_wly_chh_mol_aze_azi_swt_bat_swa_grk_afr_bsq_prs_heb_moo_cnt_hin_ger_tsw_urd_cic_rus_est_ses_ewe_fin_ctl_hau_geo_bul_nor_ukr_arw_tig_owc_spa_hun_bem_mly_scr_sun_jpn_tml_kor_guj_alb_akn_lit_tag_slo_mlt_ind_mnd_rom_dyu_krd_amr_bos_glc_svk_ben_qcu_swe_dut_pol_zul_aeg_lat_sod_pan_mao_mcd_fbf_cze_tsn_jav_tha_anl_knd_lda_ven_uzb_fre_ita_tur_xho_vie_gam_igb_bam_yor	0.550137597614413	1.30355789678921	0.195602124702739
627	mlt_scr_ewe_swe_amh_sid_gam_bos_azi_uzb_tsn_mly_cic_mcd_svk_bsq_dut_amr_xho_cnt_lat_lit_igb_ger_yor_bul_hun_fbf_moo_est_ctl_aeg_geo_fre_arw_grk_pol_chh_tig_por_fin_swt_bat_prs_sun_jpn_tml_kor_slo_hin_lda_cze_mao_ita_owc_jav_mnd_ukr_swa_rus_hau_guj_afr_eng_spa_qcu_krd_glc_rom_bem_anl_alb_wly_mol_tag_nor_akn_ben_ven_ind_tha_heb_knd_zul_tsw_aze_pan_urd_tur_bam_vie_sod_dyu_ses_dgb	-0.346440518346659	-0.820800289815085	0.413859034553807
628	sid_slo_bam_swe_hau_amr_mlt_lit_uzb_aze_dyu_mao_ses_urd_pol_bsq_fre_tig_cic_cnt_rom_rus_ven_ger_fbf_ita_fin_yor_swa_est_cze_sod_geo_afr_bos_eng_glc_wly_gam_mol_hun_ewe_jav_lat_mly_jpn_knd_kor_mcd_bul_bem_arw_tag_ben_chh_sun_mnd_svk_akn_ctl_amh_spa_por_scr_guj_qcu_krd_hin_prs_zul_heb_alb_anl_grk_bat_pan_tsn_dut_swt_ind_tha_aeg_tml_moo_xho_azi_ukr_nor_tur_dgb_vie_owc_tsw_igb_lda	-0.116211958164371	-0.274159442180841	0.784570128442038
629	sid_afr_ewe_lat_wly_sod_gam_swe_uzb_tur_ven_sun_xho_prs_pan_bsq_grk_amr_lda_mnd_rom_spa_ses_glc_igb_por_hun_tsw_bam_fin_scr_aeg_geo_urd_cze_slo_dut_heb_anl_ben_est_moo_ind_hin_bat_jpn_knd_kor_mcd_krd_swa_ita_tag_alb_chh_jav_cnt_mol_zul_rus_tig_lit_nor_bul_bos_qcu_ger_arw_fre_bem_owc_pol_mlt_eng_mao_ukr_fbf_guj_dyu_mly_tha_amh_tml_tsn_swt_aze_ctl_svk_azi_dgb_vie_hau_akn_yor_cic	-0.712782497896888	-1.71082701564116	0.0904468226202311
630	heb_lat_ses_cze_chh_wly_sod_nor_azi_aze_swa_jav_lda_glc_urd_bsq_dut_amr_yor_cnt_scr_slo_zul_rus_ewe_krd_fin_tsw_dyu_hun_grk_hau_geo_pan_pol_alb_por_tig_gam_afr_est_xho_ind_bos_sun_jpn_tml_kor_bul_ctl_moo_mcd_mly_lit_aeg_tag_mnd_prs_cic_rom_sid_ger_guj_eng_svk_qcu_fre_swe_ben_igb_mlt_hin_owc_ita_mao_spa_dgb_ukr_swt_bat_tha_amh_knd_bem_akn_uzb_arw_mol_tur_tsn_vie_anl_fbf_ven_bam	0.308918448271652	0.728688294772909	0.468023361370652
631	hau_lat_dyu_ukr_tig_owc_wly_nor_azi_tur_igb_sun_fbf_spa_hin_bsq_scr_gam_tsn_cnt_ctl_glc_ewe_prs_swa_ger_hun_akn_bem_est_eng_amh_geo_rom_lit_mcd_grk_sod_anl_slo_fin_swt_mly_guj_tag_jpn_tml_kor_svk_urd_lda_ita_jav_swe_aeg_mao_mnd_arw_yor_pol_sid_por_mol_dut_ben_qcu_bul_cze_rus_ses_heb_bos_mlt_alb_bat_fre_dgb_pan_ven_ind_tha_amr_knd_cic_zul_uzb_afr_krd_aze_xho_vie_chh_bam_tsw_moo	0.53227357420546	1.25594177730229	0.212283158728176
632	anl_mol_igb_cze_amr_gam_amh_ita_aze_tur_fbf_tag_bem_fre_por_bsq_pan_owc_ven_mnd_afr_pol_xho_svk_dgb_krd_est_swa_zul_hun_hin_aeg_geo_arw_nor_prs_slo_sid_heb_spa_fin_akn_bat_guj_mly_jpn_knd_kor_scr_alb_lda_ukr_ind_ben_hau_jav_cnt_eng_moo_swe_wly_ctl_urd_grk_mcd_qcu_lit_glc_ger_ewe_chh_dut_mlt_bul_sun_lat_swt_bos_ses_mao_tha_tig_tml_cic_tsn_azi_rom_rus_uzb_dyu_vie_sod_tsw_yor_bam	-0.416223153617841	-0.987619914085307	0.32590139635842
633	sod_glc_xho_slo_chh_hau_amh_ben_azi_tur_bem_tag_swt_spa_arw_bsq_scr_mlt_tsn_cnt_afr_dut_bam_eng_tsw_lit_hun_lda_zul_est_cze_amr_geo_urd_krd_rom_bos_sid_tig_ita_fin_moo_ind_ukr_sun_jpn_tml_kor_rus_por_swa_swe_mly_hin_owc_bat_mnd_nor_ses_svk_gam_pan_bul_mcd_lat_qcu_guj_ger_mol_igb_wly_pol_heb_fre_mao_prs_dyu_alb_akn_jav_tha_anl_knd_cic_ewe_uzb_ctl_grk_aze_fbf_vie_aeg_ven_yor_dgb	-0.633389895331657	-1.51606934533151	0.132893572804978
634	amr_dut_ewe_ctl_tig_chh_owc_svk_uzb_tur_akn_ind_lda_scr_nor_bsq_bos_anl_cic_cnt_ben_prs_ven_ukr_bem_ger_fin_swt_tsn_hun_urd_aeg_geo_lat_guj_spa_bul_wly_sid_swe_est_xho_bat_arw_jav_jpn_tml_kor_por_krd_swa_lit_mao_mol_amh_sun_mnd_slo_yor_eng_heb_pan_rus_alb_mcd_qcu_rom_pol_cze_dyu_gam_afr_mlt_grk_mly_glc_igb_ita_dgb_tag_tha_hau_knd_tsw_fbf_azi_fre_hin_aze_zul_vie_sod_bam_moo_ses	-0.695541216946548	-1.6651545779207	0.0992473930114779
635	amr_ita_igb_por_aeg_heb_anl_svk_azi_uzb_bam_bat_bem_scr_bos_bsq_pol_chh_fbf_mnd_ger_bul_tsn_swe_ses_mcd_fin_ven_zul_hun_rus_amh_geo_grk_arw_mol_urd_owc_sod_cze_est_lda_jav_krd_tag_jpn_tml_kor_lat_ukr_swa_fre_sun_pan_tig_mao_cnt_lit_akn_glc_wly_ben_hin_alb_prs_qcu_guj_spa_ctl_cic_sid_slo_mlt_rom_ind_dut_yor_eng_tsw_mly_tha_hau_knd_dgb_moo_tur_nor_afr_aze_xho_vie_gam_swt_ewe_dyu	-0.653824777560484	-1.56491611182382	0.120999104489007
636	heb_mol_swt_mcd_wly_amr_gam_eng_aze_azi_tsw_bat_dgb_por_urd_bsq_bul_amh_akn_cnt_dut_guj_swa_spa_ewe_krd_fin_yor_bem_hun_ctl_hau_geo_ben_lit_pol_grk_sod_chh_hin_est_ses_mly_nor_ind_jpn_tml_kor_ger_svk_ven_fre_jav_pan_owc_mao_mnd_ukr_zul_rom_anl_glc_afr_arw_cze_qcu_scr_slo_lat_moo_sid_ita_tig_rus_tag_prs_lda_alb_igb_sun_tha_mlt_knd_cic_xho_uzb_swe_bos_tur_tsn_vie_aeg_fbf_dyu_bam	-0.755113491557555	-1.81515423174049	0.0727234374181929
637	sid_scr_akn_arw_gam_wly_amh_ctl_aze_azi_dgb_tag_zul_ukr_krd_bsq_svk_amr_fbf_mnd_mol_eng_bam_slo_tsw_ger_est_swa_ven_hun_prs_tig_geo_ita_pol_bos_lit_sod_heb_dut_fin_ses_bat_pan_jav_jpn_knd_kor_ben_swe_bem_hin_mao_bul_aeg_ind_cnt_rom_xho_guj_chh_lat_fre_grk_afr_qcu_glc_nor_cze_igb_hau_por_owc_urd_sun_alb_lda_mcd_ewe_mly_tha_anl_tml_tsn_yor_uzb_rus_spa_tur_dyu_vie_mlt_moo_swt_cic	-0.65917662961352	-1.58021152356327	0.117453738971639
638	anl_urd_moo_eng_tig_owc_chh_alb_uzb_azi_akn_ind_cic_ita_mol_bsq_bos_heb_tsw_cnt_ctl_spa_fbf_ger_ses_rom_est_ven_yor_fin_prs_hau_geo_mcd_guj_hin_nor_mlt_sod_grk_hun_bam_mao_krd_mly_jpn_knd_kor_dut_swe_swt_afr_sun_rus_wly_jav_mnd_ben_ewe_lit_aeg_glc_bul_scr_por_qcu_lat_pol_arw_swa_amr_fre_gam_pan_bat_cze_dgb_svk_dyu_tag_tha_sid_tml_bem_igb_tur_slo_ukr_aze_lda_vie_amh_tsn_xho_zul	-0.212671003840777	-0.502507574293456	0.61649836766374
639	anl_guj_lda_mcd_amr_owc_mlt_cze_uzb_azi_tsn_jav_fbf_urd_eng_bsq_rus_gam_tsw_mnd_mol_krd_dyu_swe_igb_rom_est_moo_dgb_fin_ger_sid_geo_slo_hin_ctl_prs_amh_wly_bos_hun_cic_mao_lit_ind_jpn_tml_kor_arw_pol_bam_alb_bat_ben_hau_mly_cnt_pan_akn_ita_sod_scr_fre_dut_afr_qcu_grk_ukr_svk_ven_tig_nor_aeg_bul_sun_lat_ewe_glc_swt_tag_tha_heb_knd_zul_swa_tur_por_spa_aze_bem_vie_chh_yor_xho_ses	-0.097455532075886	-0.229859694487781	0.818705612352994
640	hau_ctl_bem_cze_sid_sod_heb_fre_uzb_azi_dyu_mly_xho_svk_grk_bsq_ger_wly_tsw_cnt_swe_glc_ven_lat_zul_dut_est_lda_moo_hun_bul_amh_geo_eng_afr_rom_lit_anl_tig_ukr_fin_igb_mao_ita_tag_jpn_tml_kor_prs_krd_yor_slo_ind_pan_aeg_bat_mnd_nor_bam_rus_gam_pol_hin_urd_mol_qcu_ben_por_mcd_swa_mlt_bos_amr_arw_jav_guj_akn_alb_dgb_sun_tha_owc_knd_tsn_ses_tur_spa_scr_aze_ewe_vie_chh_swt_cic_fbf	-0.0370773400424122	-0.0873527540173742	0.930578934512605
641	tig_pol_ven_slo_owc_anl_amh_ger_azi_tur_bem_bat_ses_nor_afr_bsq_pan_chh_moo_cnt_mol_svk_lda_ukr_swa_urd_fin_dgb_cic_est_cze_gam_geo_spa_ita_swe_fre_wly_sid_arw_hun_tsn_jav_glc_sun_jpn_tml_kor_alb_ctl_akn_lat_mly_dut_aeg_mao_mnd_ben_fbf_lit_amr_por_guj_rom_rus_qcu_krd_eng_bul_tsw_heb_prs_hau_grk_ind_scr_xho_hin_bam_tag_tha_sod_knd_ewe_yor_uzb_bos_mcd_aze_igb_vie_mlt_swt_zul_dyu	0.497583463665921	1.1757875980638	0.242680969226
642	amh_dut_xho_lit_anl_heb_tig_urd_uzb_tur_tsn_tag_lda_rus_fre_bsq_spa_hau_ewe_cnt_mcd_pol_zul_hin_bem_ukr_est_igb_akn_fin_nor_gam_geo_arw_glc_bos_afr_amr_wly_ita_hun_yor_bat_swe_sun_jpn_tml_kor_rom_lat_tsw_cze_ind_slo_owc_jav_mnd_eng_swa_grk_sid_guj_pan_svk_krd_qcu_mol_bul_scr_swt_mlt_ger_chh_ben_mao_alb_dyu_por_ses_mly_tha_sod_knd_ven_bam_azi_ctl_prs_aze_fbf_vie_aeg_moo_cic_dgb	-0.589267142250712	-1.40431649715964	0.163555551186649
643	chh_mol_igb_mcd_aeg_hau_sid_rus_aze_uzb_yor_ind_ses_glc_bul_bsq_dut_sod_ven_mnd_por_ctl_bem_ger_akn_eng_fin_dyu_tsw_hun_prs_heb_geo_krd_afr_hin_cze_amh_amr_grk_est_swt_tag_spa_bat_jpn_tml_kor_ben_scr_tsn_bos_mao_arw_tig_sun_cnt_fre_xho_lit_owc_ita_svk_nor_alb_qcu_rom_lat_slo_fbf_anl_pan_mlt_swe_mly_ukr_cic_pol_dgb_jav_tha_gam_knd_lda_bam_tur_guj_urd_azi_swa_vie_wly_zul_ewe_moo	0.0989891138461197	0.233210415340131	0.816110548998901
644	wly_guj_yor_pan_sid_amh_sod_bos_aze_tur_xho_jav_dyu_swe_mcd_bsq_bul_aeg_moo_cnt_ben_glc_ses_rus_cic_cze_hun_tsw_zul_fin_lat_heb_geo_dut_fre_urd_slo_anl_gam_nor_est_ewe_ind_spa_bat_jpn_knd_kor_scr_alb_fbf_hin_mly_pol_amr_tag_mnd_ukr_lda_arw_owc_grk_por_ger_prs_qcu_krd_ctl_eng_bam_hau_lit_tig_afr_mao_ita_swt_mol_bem_sun_tha_mlt_tml_swa_igb_azi_svk_rom_uzb_tsn_vie_chh_ven_akn_dgb	0.0231691203840924	0.0545784608846356	0.956591375531563
645	heb_ctl_lda_swe_sid_gam_anl_svk_tur_aze_swt_mly_swa_dut_guj_bsq_spa_chh_tsn_cnt_alb_grk_tsw_rom_moo_lit_hun_igb_bem_est_ger_wly_geo_mcd_hin_ukr_urd_amr_sod_rus_fin_dyu_bat_glc_tag_jpn_knd_kor_cze_pol_yor_eng_jav_arw_aeg_sun_mnd_por_dgb_afr_tig_nor_mol_bul_krd_qcu_bos_lat_pan_xho_amh_scr_owc_prs_mao_fre_akn_ita_ses_ind_tha_mlt_tml_cic_ewe_uzb_ben_slo_azi_fbf_vie_hau_bam_zul_ven	-0.250349964216377	-0.592891623602056	0.554692702040294
646	gam_arw_igb_afr_sid_anl_wly_rom_aze_tur_lda_tag_cic_guj_ukr_bsq_glc_mlt_moo_mnd_por_svk_ewe_grk_zul_prs_est_xho_swa_fin_hin_owc_geo_bul_swe_pol_rus_aeg_amr_lat_hun_tsn_sun_mol_ind_jpn_tml_kor_ger_fre_akn_bos_bat_ita_chh_jav_cnt_alb_bam_scr_tig_urd_ben_ctl_spa_qcu_lit_cze_nor_ses_sod_krd_heb_dut_mly_eng_swt_mcd_yor_mao_tha_hau_knd_tsw_ven_azi_slo_pan_uzb_dyu_vie_amh_dgb_fbf_bem	-0.446789811329407	-1.06032154860015	0.291744330610775
647	mlt_nor_igb_swe_tig_amh_hau_spa_aze_tur_dgb_jav_bam_cze_hin_bsq_prs_wly_ses_mnd_rom_alb_lda_ben_xho_rus_hun_tsw_moo_est_ita_anl_geo_afr_scr_ctl_pan_chh_gam_guj_fin_ewe_ind_krd_bat_jpn_knd_kor_slo_svk_tsn_grk_mao_bul_aeg_mly_cnt_fre_fbf_mol_sid_ukr_urd_lit_arw_qcu_dut_lat_por_swt_sod_mcd_owc_bos_tag_ger_zul_pol_cic_sun_tha_heb_tml_yor_bem_uzb_eng_glc_azi_dyu_vie_amr_ven_akn_swa	-0.243113904594174	-0.574662994094879	0.566906783051758
648	aeg_alb_swt_spa_chh_tig_anl_slo_azi_tur_bam_bat_xho_scr_urd_bsq_mcd_gam_dyu_cnt_pan_hin_cic_glc_tsn_ger_est_fbf_ses_fin_dut_mlt_geo_krd_swe_rus_rom_sid_amr_pol_hun_swa_mao_ctl_mly_jpn_knd_kor_svk_fre_moo_guj_ind_lat_heb_tag_mnd_lit_bem_grk_hau_ben_afr_mol_bos_qcu_eng_por_ita_zul_sod_cze_wly_nor_jav_prs_yor_ukr_dgb_sun_tha_amh_tml_lda_tsw_uzb_bul_arw_aze_akn_vie_owc_ven_igb_ewe	-0.053222755765151	-0.12535993186185	0.900509200886666
649	aeg_por_zul_ben_amh_amr_gam_rom_tur_aze_tsn_tag_fbf_bul_eng_bsq_prs_sod_dyu_mnd_lit_afr_xho_bos_tsw_fre_hun_bem_ven_fin_urd_heb_geo_spa_ukr_alb_nor_wly_chh_swe_est_bam_jav_pan_bat_jpn_tml_kor_grk_ctl_moo_slo_sun_krd_mlt_mly_cnt_svk_dgb_mcd_owc_arw_guj_rus_ger_qcu_cze_hin_pol_akn_tig_glc_hau_mol_mao_ita_swt_dut_lda_ind_tha_anl_knd_cic_ewe_uzb_scr_lat_azi_igb_vie_sid_ses_swa_yor	-0.0869037507143204	-0.20499672212388	0.838022694882634
650	anl_grk_swt_slo_amh_chh_tig_prs_uzb_tur_bem_mao_ses_ctl_svk_bsq_eng_sid_igb_cnt_rus_swe_lda_hin_tsn_lit_hun_ven_tsw_est_afr_gam_geo_cze_pol_ger_por_mlt_wly_lat_fin_moo_sun_guj_tag_jpn_tml_kor_spa_bul_dgb_ukr_jav_alb_hau_mly_mnd_rom_cic_urd_aeg_nor_mcd_arw_dut_qcu_ben_ita_glc_swa_heb_fre_amr_scr_ind_mol_yor_krd_ewe_bat_tha_owc_knd_bam_akn_azi_pan_bos_aze_dyu_vie_sod_fbf_zul_xho	0.727917056207888	1.73224415684906	0.0865453940988222
651	mlt_ukr_cic_prs_amh_heb_aeg_alb_azi_tur_swt_bat_dgb_por_hin_bsq_glc_amr_yor_cnt_spa_mcd_ses_afr_tsn_ben_hun_fbf_zul_est_arw_chh_geo_ita_lat_rus_nor_gam_owc_swe_fin_tsw_ind_guj_tag_jpn_tml_kor_lit_ctl_ewe_eng_mao_pol_wly_jav_mnd_dut_lda_grk_sod_krd_fre_urd_slo_qcu_ger_scr_svk_akn_sid_pan_tig_bul_sun_rom_dyu_bos_swa_mly_tha_anl_knd_ven_igb_uzb_cze_mol_aze_bam_vie_hau_bem_xho_moo	-0.894866164155564	-2.16243500135905	0.0331502880348209
652	tig_rom_ewe_ctl_sid_wly_gam_ger_tur_aze_dyu_mao_ses_mcd_scr_bsq_ita_heb_lda_cnt_fre_ukr_bem_bos_swa_bul_fin_fbf_tsw_hun_hin_anl_geo_spa_alb_afr_swe_sod_amr_dut_est_zul_mly_cze_tag_jpn_tml_kor_krd_glc_cic_ben_sun_svk_owc_ind_mnd_pol_igb_grk_mlt_por_prs_slo_rus_qcu_nor_eng_arw_ven_chh_pan_amh_lat_bat_mol_yor_guj_swt_jav_tha_hau_knd_akn_xho_uzb_lit_urd_azi_dgb_vie_aeg_bam_moo_tsn	-0.881983687777003	-2.13698618789442	0.035223255283033
653	sid_lit_zul_bos_aeg_chh_heb_nor_tur_uzb_cic_bat_yor_pol_mol_bsq_dut_gam_igb_mnd_glc_scr_dyu_ger_fbf_rus_est_tsw_swt_hun_afr_tig_geo_ita_cze_rom_ben_amr_wly_lat_fin_bam_mly_ctl_jav_jpn_tml_kor_pan_svk_bem_slo_tag_fre_sod_sun_cnt_grk_dgb_hin_mlt_por_mcd_eng_arw_qcu_spa_alb_krd_xho_anl_urd_amh_prs_mao_guj_ven_bul_swa_ind_tha_hau_knd_lda_ewe_azi_swe_ukr_aze_akn_vie_owc_tsn_ses_moo	0.059461796490635	0.140099687553294	0.888884207491783
654	gam_bos_swt_glc_tig_sod_wly_slo_uzb_aze_dgb_ind_lda_cze_rom_bsq_hin_amh_moo_cnt_krd_mcd_bem_arw_yor_svk_hun_akn_igb_est_pol_heb_geo_mol_urd_alb_bul_anl_aeg_prs_fin_ewe_sun_pan_jav_jpn_knd_kor_ben_ger_xho_por_bat_nor_mlt_mly_mnd_spa_bam_swe_hau_dut_fre_rus_scr_qcu_ita_eng_ctl_ses_sid_ukr_amr_lat_tag_afr_dyu_guj_zul_mao_tha_owc_tml_ven_swa_tur_lit_grk_azi_tsw_vie_chh_cic_tsn_fbf	-0.286125276872647	-0.677557464645071	0.499734472661537
655	anl_krd_swa_pol_owc_aeg_chh_ita_aze_tur_igb_mly_tsw_afr_ger_bsq_rom_amr_tsn_cnt_alb_nor_cic_lat_lda_pan_est_bam_akn_fin_slo_sod_geo_rus_prs_mol_cze_mlt_tig_spa_hun_fbf_ind_guj_tag_jpn_knd_kor_ctl_bos_dyu_fre_mao_ukr_gam_jav_mnd_ben_yor_hin_wly_scr_por_svk_eng_qcu_grk_bul_glc_ven_sid_urd_heb_dut_sun_lit_zul_swe_ses_bat_tha_hau_tml_xho_ewe_azi_arw_mcd_uzb_bem_vie_amh_moo_dgb_swt	-0.639413632590187	-1.52833750289103	0.129822961326718
656	tig_pan_fbf_lit_amr_aeg_sid_swe_uzb_tur_zul_tag_igb_slo_mol_bsq_nor_mlt_ven_mnd_ukr_ctl_yor_bul_swt_rom_est_moo_cic_hun_arw_anl_geo_grk_hin_ben_glc_hau_sod_bos_fin_dgb_mao_dut_bat_jpn_tml_kor_urd_lat_bem_por_ind_spa_wly_sun_cnt_fre_bam_afr_chh_ita_eng_svk_mcd_qcu_alb_pol_guj_ses_amh_ger_gam_cze_mly_scr_ewe_rus_xho_jav_tha_owc_knd_akn_tsn_azi_krd_prs_aze_dyu_vie_heb_swa_tsw_lda	-0.198252545374395	-0.468173015784432	0.640756256560905
657	hau_alb_swt_spa_mlt_amr_owc_fre_uzb_aze_tsw_bat_bam_krd_scr_bsq_hin_amh_zul_mnd_pan_rom_ses_bul_lda_prs_fin_xho_akn_est_por_chh_geo_mcd_slo_ita_lat_wly_tig_ctl_hun_ven_jav_cze_ind_jpn_tml_kor_afr_mol_swa_grk_mly_urd_sid_sun_cnt_bos_ewe_lit_heb_ukr_guj_pol_dut_qcu_nor_rus_glc_dyu_aeg_svk_anl_ger_mao_arw_fbf_swe_moo_tag_tha_sod_knd_cic_bem_tur_ben_eng_azi_tsn_vie_gam_dgb_yor_igb	0.453129438738795	1.06903614611066	0.287820302184631
658	hau_mcd_fbf_por_owc_sod_wly_ukr_aze_uzb_tsw_ind_akn_bul_urd_bsq_hin_tig_ven_mnd_guj_afr_lda_slo_ewe_spa_fin_swt_dgb_hun_lat_sid_geo_pan_ben_grk_rus_chh_anl_mol_est_cic_bat_bos_jav_jpn_knd_kor_nor_ger_swa_glc_sun_cze_heb_tag_cnt_ita_yor_alb_amr_scr_krd_ctl_eng_qcu_rom_dut_prs_bam_mlt_pol_gam_swe_mao_arw_xho_fre_zul_mly_tha_aeg_tml_dyu_bem_tur_svk_lit_azi_ses_vie_amh_tsn_igb_moo	-0.444427745395988	-1.05674959961561	0.293363224606944
659	sod_rom_zul_bos_owc_amr_chh_rus_aze_azi_tsw_mao_bam_lit_cze_bsq_svk_heb_dgb_mnd_dut_ctl_akn_mol_ewe_pan_est_tsn_ven_hun_mcd_aeg_geo_slo_guj_ben_arw_hau_tig_pol_fin_dyu_bat_swe_tag_jpn_knd_kor_glc_ita_cic_bul_mly_eng_mlt_jav_cnt_por_fbf_fre_wly_prs_scr_lat_urd_qcu_grk_ger_ukr_ses_gam_alb_sid_hin_ind_nor_igb_krd_yor_sun_tha_anl_tml_xho_swa_tur_afr_spa_uzb_lda_vie_amh_swt_moo_bem	-0.830350310813482	-2.00116347358316	0.0482894822328916
660	sod_rus_bem_dut_aeg_mlt_tig_rom_azi_uzb_ven_jav_fbf_por_urd_bsq_afr_anl_dgb_cnt_swe_arw_zul_svk_swt_scr_fin_ses_dyu_est_guj_chh_geo_bos_lat_ger_lit_heb_sid_slo_hun_akn_ind_prs_sun_jpn_tml_kor_pol_eng_cic_cze_bat_alb_amh_mao_mnd_krd_tsw_bul_gam_ita_nor_ukr_grk_qcu_glc_mol_ctl_tsn_wly_hin_amr_pan_mly_mcd_ewe_ben_yor_tag_tha_owc_knd_moo_lda_aze_fre_spa_tur_igb_vie_hau_bam_xho_swa	0.0753948248376133	0.177337463684056	0.859628991295775
661	heb_pan_bem_prs_tig_owc_aeg_glc_aze_azi_dgb_jav_ewe_svk_spa_bsq_krd_gam_swa_cnt_swe_pol_akn_slo_dyu_ger_fin_yor_lda_hun_ita_wly_geo_guj_hin_bul_bos_hau_anl_afr_est_zul_tag_por_bat_jpn_knd_kor_ukr_alb_fbf_arw_ind_ben_mlt_sun_mnd_lat_ses_mcd_amr_nor_scr_cze_ctl_qcu_grk_rom_fre_tsn_sid_urd_amh_lit_mao_mol_cic_eng_igb_mly_tha_sod_tml_xho_tsw_uzb_rus_dut_tur_bam_vie_chh_ven_moo_swt	-0.938782923247395	-2.28050920565681	0.0248616220254754
662	wly_ben_fbf_nor_chh_hau_gam_rom_uzb_aze_swt_sun_ven_afr_slo_bsq_glc_mlt_igb_mnd_mcd_ukr_zul_scr_lda_pan_est_moo_yor_hun_bos_tig_geo_dut_grk_spa_krd_owc_heb_swe_fin_ses_jav_mol_ind_jpn_knd_kor_alb_cze_cic_ita_mly_arw_aeg_mao_cnt_urd_bam_pol_amr_lit_rus_eng_ger_qcu_svk_prs_por_bem_anl_guj_amh_ctl_tag_hin_dgb_fre_tsw_bat_tha_sod_tml_swa_dyu_azi_lat_bul_tur_ewe_vie_sid_akn_xho_tsn	0.487258928738793	1.15115425400897	0.252619825407634
663	wly_ben_fbf_fre_amr_heb_mlt_ukr_azi_uzb_dgb_tag_lda_rom_glc_bsq_lat_gam_bam_cnt_lit_scr_tsw_por_ven_pol_fin_xho_bem_est_svk_anl_geo_afr_krd_hin_dut_sid_aeg_urd_hun_tsn_mly_ger_mao_jpn_knd_kor_guj_ctl_ewe_cze_sun_ita_hau_ind_mnd_swe_igb_alb_chh_bos_nor_rus_mol_qcu_grk_slo_prs_swa_amh_arw_tig_spa_jav_eng_swt_bul_moo_bat_tha_owc_tml_akn_yor_tur_mcd_pan_aze_ses_vie_sod_cic_zul_dyu	-0.278391304077188	-0.658611198183719	0.511772743800161
664	chh_dut_swa_eng_owc_wly_tig_ukr_azi_aze_dyu_jav_tsw_ita_bos_bsq_hin_amh_yor_mnd_fre_spa_fbf_arw_ven_mcd_est_akn_zul_hun_nor_aeg_geo_rus_scr_bul_por_anl_sid_ctl_fin_ses_mly_afr_sun_jpn_knd_kor_grk_pol_tsn_urd_ind_lit_heb_tag_cnt_prs_bem_alb_mlt_krd_mol_ben_cze_qcu_swe_rom_glc_cic_gam_slo_hau_pan_mao_ger_xho_lat_swt_bat_tha_amr_tml_moo_dgb_tur_svk_guj_uzb_lda_vie_sod_bam_igb_ewe	-0.0816943386555307	-0.192637852204814	0.847662645118312
665	chh_urd_swa_fre_aeg_anl_amh_bul_tur_azi_tsn_tag_swt_rom_ben_bsq_ger_mlt_bem_mnd_por_dut_tsw_arw_bam_prs_est_ses_akn_fin_krd_wly_geo_swe_lat_scr_ita_sid_hau_nor_hun_igb_bat_eng_ind_jpn_tml_kor_rus_svk_ewe_pan_mly_afr_amr_sun_cnt_guj_dyu_pol_owc_mol_bos_mcd_cze_qcu_spa_ukr_hin_zul_sod_glc_heb_ctl_jav_grk_cic_slo_fbf_mao_tha_tig_knd_xho_dgb_aze_lit_alb_uzb_ven_vie_gam_moo_lda_yor	0.00796031869613306	0.0187254690468264	0.985100226105607
666	amh_ukr_fbf_mol_tig_gam_hau_hin_aze_uzb_tsw_bat_igb_bos_rus_bsq_lat_sod_cic_mnd_arw_urd_yor_rom_ses_nor_hun_bem_zul_est_krd_anl_geo_swe_bul_spa_ben_amr_aeg_ger_fin_dyu_sun_fre_mly_jpn_knd_kor_glc_ita_xho_mcd_tag_por_owc_jav_cnt_cze_dgb_scr_mlt_svk_lit_pol_grk_qcu_eng_pan_dut_akn_heb_afr_wly_ctl_ind_alb_swt_slo_moo_mao_tha_chh_tml_lda_ewe_tur_guj_prs_azi_swa_vie_sid_ven_tsn_bam	-0.315542463828286	-0.748239700677323	0.45620364363509
667	hau_lat_dgb_mol_aeg_heb_gam_urd_uzb_aze_cic_ind_tsw_spa_bos_bsq_mcd_amr_dyu_cnt_dut_swe_bem_svk_tsn_guj_est_swt_bam_hun_krd_chh_geo_arw_eng_prs_grk_anl_wly_lit_fin_akn_sun_ita_bat_jpn_knd_kor_por_pol_lda_nor_tag_rom_tig_jav_mnd_ctl_moo_fre_sid_hin_ben_bul_scr_qcu_afr_pan_rus_ses_amh_cze_mlt_ger_mly_glc_igb_alb_fbf_mao_tha_owc_tml_ewe_xho_tur_ukr_slo_azi_yor_vie_sod_swa_ven_zul	-0.331084233466487	-0.78365564449021	0.435233474389072
668	gam_eng_ven_ctl_tig_aeg_amr_por_uzb_tur_bam_bat_xho_pol_afr_bsq_ben_sod_cic_mnd_spa_bul_ewe_arw_yor_lit_est_fbf_swa_fin_fre_mlt_geo_guj_mol_ger_scr_heb_anl_hin_hun_zul_mao_svk_sun_jpn_knd_kor_glc_rus_tsw_prs_ind_slo_sid_jav_cnt_grk_igb_lat_wly_ita_dut_swe_alb_qcu_mcd_pan_urd_lda_hau_ukr_amh_rom_tag_nor_akn_cze_ses_mly_tha_chh_tml_swt_moo_aze_bos_krd_azi_tsn_vie_owc_bem_dgb_dyu	-0.797861813073231	-1.92045086842278	0.0578648417753258
669	aeg_lat_ewe_alb_anl_mlt_wly_ger_uzb_tur_fbf_ind_bam_urd_guj_bsq_fre_gam_yor_cnt_spa_ukr_bem_nor_swa_rus_fin_tsw_akn_hun_glc_sid_geo_mol_ita_bos_cze_heb_hau_lit_est_zul_bat_dut_mly_jpn_tml_kor_afr_grk_tsn_ctl_sun_svk_amr_tag_mnd_bul_igb_mcd_owc_por_scr_rom_hin_qcu_arw_eng_prs_cic_tig_slo_sod_krd_jav_pol_dyu_pan_ses_mao_tha_amh_knd_moo_dgb_azi_swe_ben_aze_lda_vie_chh_ven_xho_swt	0.141557991787981	0.333043304571323	0.739851229630469
670	wly_por_swt_arw_amh_owc_hau_lit_tur_uzb_akn_mao_swa_krd_bos_bsq_scr_amr_bem_cnt_grk_alb_dgb_glc_fbf_ger_fin_igb_dyu_est_lat_tig_geo_dut_ita_guj_svk_chh_gam_ctl_hun_tsn_bat_spa_mly_jpn_tml_kor_bul_slo_moo_fre_jav_hin_sid_ind_mnd_ukr_cic_eng_aeg_rom_mol_nor_swe_qcu_pol_cze_rus_tsw_mlt_afr_heb_pan_tag_urd_ven_prs_ewe_sun_tha_sod_knd_bam_ses_aze_ben_mcd_azi_lda_vie_anl_xho_zul_yor	0.239957118950402	0.565131658945903	0.573344996661674
671	sid_guj_moo_grk_anl_amr_chh_alb_uzb_aze_xho_sun_cic_ctl_ukr_bsq_arw_wly_lda_mnd_fre_svk_tsn_dut_swt_spa_hun_fbf_ses_fin_rus_heb_geo_prs_lat_hin_krd_mlt_aeg_afr_est_akn_mly_ita_jav_jpn_tml_kor_cze_mol_swa_rom_ind_pan_sod_mao_cnt_bos_ewe_glc_tig_mcd_nor_ger_scr_qcu_por_bul_urd_igb_amh_lit_gam_pol_bat_slo_bem_eng_yor_tag_tha_owc_knd_tsw_ven_tur_swe_ben_azi_dyu_vie_hau_dgb_zul_bam	-0.234005419900277	-0.552974653105517	0.581607571055351
672	sod_dut_ven_alb_tig_wly_mlt_glc_aze_tur_cic_jav_xho_swe_pol_bsq_fre_sid_igb_mnd_eng_pan_swa_rus_moo_ctl_est_fbf_swt_fin_krd_heb_geo_lat_guj_hin_scr_aeg_amr_por_hun_bem_ind_cze_mly_jpn_knd_kor_ben_ita_dyu_bos_sun_grk_gam_mao_cnt_nor_akn_spa_anl_slo_bul_prs_mcd_qcu_mol_ukr_urd_zul_amh_svk_chh_rom_tag_lit_yor_ger_dgb_bat_tha_hau_tml_tsn_ses_uzb_afr_arw_azi_bam_vie_owc_lda_tsw_ewe	-0.430899398546748	-1.02483203518683	0.308100772676859
673	aeg_grk_xho_fre_hau_anl_wly_lat_azi_uzb_fbf_sun_zul_ukr_bul_bsq_arw_owc_yor_mnd_ctl_prs_igb_slo_tsw_lit_est_ven_moo_hun_svk_sid_geo_dut_afr_rom_scr_gam_heb_urd_fin_swa_tag_pol_ind_jpn_knd_kor_spa_krd_bam_hin_bat_alb_amh_jav_cnt_rus_tsn_por_amr_swe_ger_ita_ben_qcu_mcd_glc_mol_swt_sod_eng_tig_pan_mao_cze_cic_bos_dgb_mly_tha_mlt_tml_lda_akn_aze_nor_guj_tur_dyu_vie_chh_bem_ses_ewe	-0.395383269705915	-0.935972861648517	0.35171128748524
674	wly_pol_dgb_ita_owc_sid_amr_rus_tur_aze_swt_mao_ses_swe_cze_bsq_ctl_gam_fbf_mnd_spa_ukr_swa_arw_dyu_urd_fin_tsw_ewe_hun_nor_mlt_geo_dut_lat_por_hin_hau_sod_guj_est_igb_ind_slo_tag_jpn_knd_kor_svk_eng_cic_scr_bat_mol_chh_jav_cnt_rom_bem_ger_amh_mcd_fre_krd_grk_qcu_ben_pan_bos_bam_tig_lit_aeg_prs_mly_alb_ven_glc_akn_sun_tha_heb_tml_lda_tsn_uzb_bul_afr_azi_moo_vie_anl_zul_yor_xho	-0.479985173602187	-1.14148115947686	0.256600419566617
675	anl_krd_ses_ger_gam_sid_heb_ita_tur_azi_bam_sun_akn_glc_rom_bsq_afr_tig_bem_cnt_ukr_eng_tsw_pan_cic_slo_hun_zul_tsn_fin_ben_amr_geo_por_prs_bos_guj_aeg_wly_hin_est_swa_tag_lit_jav_jpn_tml_kor_grk_fre_xho_pol_ind_ctl_owc_bat_mnd_scr_fbf_swe_sod_cze_rus_mol_arw_qcu_spa_lat_urd_yor_hau_svk_mlt_alb_mao_dut_moo_nor_dgb_mly_tha_amh_knd_swt_igb_aze_bul_mcd_uzb_ewe_vie_chh_ven_dyu_lda	-1.05255148594318	-2.57482289571013	0.0116070275955523
676	amh_eng_dgb_prs_mlt_gam_sid_pan_azi_aze_akn_sun_cic_mol_nor_bsq_rom_hau_swa_cnt_ctl_glc_swt_ita_zul_lat_hun_ses_yor_est_afr_anl_geo_ukr_rus_por_bos_sod_wly_krd_fin_tsn_bat_scr_jav_jpn_tml_kor_lit_pol_tsw_grk_mly_ben_owc_tag_mnd_arw_ewe_swe_tig_fre_cze_bul_alb_qcu_spa_slo_ger_xho_aeg_guj_amr_hin_ind_urd_lda_svk_dyu_mao_tha_heb_knd_bam_moo_uzb_mcd_dut_tur_ven_vie_chh_bem_igb_fbf	0.0483008432600261	0.113769137602607	0.909666048715348
677	hau_cze_zul_swe_gam_sid_sod_por_aze_azi_ven_ind_ses_grk_ben_bsq_svk_tig_swt_mnd_krd_bul_igb_rom_dyu_ger_fin_yor_tsw_hun_fre_chh_geo_eng_pan_arw_nor_aeg_heb_afr_est_xho_sun_mol_mao_jpn_tml_kor_guj_scr_fbf_dut_bat_prs_mlt_mly_cnt_ukr_bam_spa_wly_lit_pol_alb_ctl_qcu_lat_urd_bos_lda_amr_rus_anl_slo_tag_glc_dgb_mcd_bem_jav_tha_owc_knd_ewe_cic_tur_ita_hin_uzb_akn_vie_amh_tsn_moo_swa	-0.0856602896310685	-0.201912868952216	0.840425856397669
678	amr_fre_igb_arw_owc_anl_aeg_krd_tur_aze_dgb_sun_ses_ben_svk_bsq_slo_wly_cic_cnt_rom_swe_moo_spa_dyu_ukr_hun_tsw_bem_est_dut_hau_geo_pol_ctl_afr_lat_sod_amh_cze_fin_ewe_bat_eng_jav_jpn_knd_kor_pan_mcd_bam_glc_tag_rus_sid_ind_mnd_ita_xho_ger_tig_lit_nor_alb_urd_qcu_bos_guj_scr_yor_mlt_bul_gam_por_mao_grk_zul_hin_akn_mly_tha_chh_tml_swt_fbf_azi_prs_mol_uzb_tsn_vie_heb_lda_swa_ven	-1.3335473785061	-3.32962151997222	0.00124780696628314
679	mlt_krd_fbf_rom_amr_aeg_sod_spa_azi_aze_tsn_mly_ses_bul_lat_bsq_dut_hau_swt_cnt_swe_pan_swa_mcd_yor_eng_est_dgb_akn_fin_rus_sid_geo_slo_ukr_alb_pol_heb_gam_nor_hun_igb_bat_glc_mao_jpn_knd_kor_lit_prs_bam_mol_jav_ben_wly_tag_mnd_svk_ewe_por_amh_cze_urd_ita_ctl_qcu_fre_grk_guj_lda_owc_bos_anl_afr_ind_arw_xho_hin_moo_sun_tha_chh_tml_zul_cic_tur_ger_scr_uzb_dyu_vie_tig_ven_bem_tsw	-0.337507221023053	-0.799812269463324	0.425857802778473
680	sid_bul_ven_spa_hau_sod_aeg_grk_aze_azi_xho_jav_swa_arw_mcd_bsq_prs_mlt_ses_cnt_fre_scr_lda_rom_bem_krd_fin_cic_yor_est_pan_wly_geo_swe_alb_bos_mol_amh_gam_nor_hun_fbf_mly_afr_bat_jpn_tml_kor_hin_svk_dyu_pol_tag_rus_heb_ind_mnd_ger_tsw_por_amr_lit_urd_dut_eng_qcu_guj_ukr_slo_moo_chh_ita_tig_ctl_sun_lat_bam_ben_igb_mao_tha_owc_knd_akn_swt_tur_cze_glc_uzb_zul_vie_anl_ewe_dgb_tsn	-0.340016726660989	-0.805063559420095	0.422836463838826
681	mlt_grk_ewe_mol_owc_amr_sod_ita_aze_azi_tsn_mly_dyu_cze_mcd_bsq_scr_tig_tsw_cnt_pol_glc_igb_rus_xho_pan_est_cic_fbf_hun_bul_gam_geo_svk_dut_prs_ger_amh_anl_lit_fin_swa_tag_rom_bat_jpn_knd_kor_ben_arw_dgb_fre_jav_nor_wly_mao_mnd_bos_swt_urd_heb_ctl_slo_alb_guj_qcu_lat_hin_ukr_bam_sid_spa_hau_afr_ind_eng_zul_por_akn_sun_tha_chh_tml_ses_ven_uzb_krd_swe_tur_bem_vie_aeg_yor_moo_lda	-0.113477792301188	-0.2675996484189	0.789600079635307
682	heb_grk_fbf_krd_wly_sod_owc_bos_tur_aze_dyu_ind_swa_mol_swe_bsq_lat_anl_akn_cnt_ita_rus_tsn_por_zul_ben_fin_swt_xho_est_prs_amh_geo_ctl_svk_urd_dut_mlt_gam_scr_hun_bem_jav_lit_tag_jpn_knd_kor_pan_hin_ses_afr_mly_slo_sid_mao_mnd_mcd_ewe_glc_tig_cze_ukr_guj_eng_qcu_arw_fre_ger_tsw_chh_nor_hau_rom_bat_alb_moo_spa_ven_sun_tha_amr_tml_igb_yor_azi_pol_bul_uzb_lda_vie_aeg_dgb_bam_cic	-1.12970914897298	-2.78068799169599	0.00656603186037018
683	anl_scr_bem_hin_mlt_hau_aeg_cze_uzb_aze_lda_ind_bam_ben_glc_bsq_ger_heb_zul_cnt_pol_grk_dyu_dut_dgb_rus_hun_yor_ses_fin_bos_amh_geo_lat_mol_ctl_rom_gam_tig_swe_est_swa_bat_spa_mao_jpn_knd_kor_ukr_alb_tsw_fre_sun_mcd_amr_tag_mnd_svk_igb_slo_wly_lit_ita_afr_krd_qcu_bul_nor_guj_akn_chh_urd_owc_eng_mly_arw_moo_prs_ven_jav_tha_sod_tml_fbf_swt_azi_pan_por_tur_cic_vie_sid_xho_tsn_ewe	-0.38913936217334	-0.921219488187049	0.359319419590015
684	anl_bos_cic_svk_sod_heb_hau_prs_aze_tur_swt_ind_igb_arw_eng_bsq_lit_tig_xho_mnd_mol_glc_bam_swe_lda_guj_hun_ewe_dgb_est_pol_chh_geo_rus_cze_mcd_ben_amr_amh_krd_fin_yor_mly_bul_mao_jpn_knd_kor_ita_por_swa_urd_sun_fre_mlt_jav_cnt_hin_fbf_rom_wly_dut_lat_slo_afr_qcu_pan_ger_spa_ven_gam_grk_sid_ctl_bat_nor_zul_alb_bem_tag_tha_aeg_tml_tsn_tsw_uzb_ukr_scr_azi_moo_vie_owc_akn_dyu_ses	-1.17281671200003	-2.89533516300415	0.00472005256073733
685	amh_krd_tsn_urd_sod_chh_amr_cze_azi_aze_cic_mly_swa_hin_lat_bsq_spa_gam_swt_mnd_rom_ita_yor_ben_bam_pol_hun_moo_fbf_fin_mcd_tig_geo_eng_ger_glc_svk_aeg_hau_lit_est_ven_sun_ctl_mao_jpn_tml_kor_dut_pan_zul_por_bat_arw_sid_tag_cnt_slo_ewe_ukr_mlt_alb_guj_prs_swe_qcu_scr_afr_rus_bem_anl_bul_heb_bos_jav_nor_tsw_mol_xho_ind_tha_owc_knd_lda_ses_tur_grk_fre_uzb_igb_vie_wly_akn_dgb_dyu	0.12144646373761	0.286284604869868	0.775296914017993
686	amr_pan_tsn_spa_anl_tig_hau_scr_uzb_aze_swt_jav_zul_krd_bul_bsq_dut_sod_bam_cnt_cze_urd_igb_lat_ses_ita_est_tsw_dgb_hun_ger_sid_geo_prs_bos_mcd_swe_owc_gam_pol_fin_bem_mao_glc_mly_jpn_knd_kor_rus_ukr_swa_hin_tag_afr_chh_ind_mnd_ben_lda_fre_amh_ctl_eng_por_mol_qcu_lit_arw_alb_moo_mlt_svk_heb_nor_bat_rom_dyu_slo_ewe_sun_tha_aeg_tml_yor_fbf_tur_grk_guj_azi_akn_vie_wly_ven_cic_xho	0.121367631255772	0.28571786820266	0.775729635947447
687	tig_rom_ewe_prs_amr_mlt_sod_krd_azi_aze_bam_bat_swt_afr_eng_bsq_guj_wly_yor_cnt_alb_cze_lda_rus_tsn_ctl_hun_cic_moo_est_ger_gam_geo_por_lat_mol_ukr_sid_owc_ita_fin_zul_mly_urd_sun_jpn_tml_kor_svk_fre_tsw_pol_jav_grk_amh_mao_mnd_glc_swa_ben_chh_dut_mcd_slo_pan_qcu_nor_bos_swe_dgb_anl_spa_hau_hin_tag_bul_igb_scr_dyu_ind_tha_aeg_knd_akn_bem_uzb_lit_arw_tur_ses_vie_heb_fbf_ven_xho	0.0598598995306152	0.141017788139352	0.888160893144371
688	anl_ukr_tsw_afr_sid_wly_hau_eng_tur_uzb_akn_mly_cic_ger_grk_bsq_pan_gam_fbf_cnt_pol_prs_zul_bos_tsn_lat_hun_ses_yor_est_glc_chh_geo_mcd_ita_ctl_scr_heb_amr_mol_fin_igb_sun_rus_bat_jpn_tml_kor_swe_alb_swa_fre_ind_por_aeg_jav_mnd_guj_bam_slo_amh_spa_rom_urd_krd_qcu_hin_cze_dut_ven_mlt_bul_tig_lit_mao_arw_dyu_svk_bem_tag_tha_sod_knd_dgb_lda_azi_nor_ben_aze_xho_vie_owc_ewe_moo_swt	-0.572450419660843	-1.36532347617364	0.175444934487794
689	owc_scr_akn_por_sid_wly_chh_urd_tur_aze_bem_mao_igb_guj_dut_bsq_prs_sod_fbf_mnd_fre_pol_bam_ukr_lda_ger_fin_cic_dyu_est_cze_tig_geo_swe_glc_nor_bos_anl_amr_hin_hun_ewe_jav_arw_tag_jpn_tml_kor_rom_mcd_ses_lit_ind_svk_mlt_mly_cnt_mol_dgb_bul_hau_grk_lat_alb_spa_qcu_ctl_eng_pan_tsw_gam_afr_heb_rus_sun_ita_ven_ben_swt_bat_tha_amh_knd_swa_zul_azi_slo_krd_uzb_moo_vie_aeg_xho_tsn_yor	-0.258324969339267	-0.611950933787981	0.542063436671772
690	sod_alb_cic_pan_tig_sid_amh_bos_aze_azi_xho_jav_tsw_glc_svk_bsq_lat_gam_fbf_cnt_arw_nor_ewe_urd_akn_ukr_est_bem_igb_fin_ctl_heb_geo_slo_pol_ger_cze_chh_amr_hin_hun_ses_ind_mcd_sun_jpn_knd_kor_prs_grk_zul_lit_bat_eng_anl_mly_mnd_afr_lda_por_aeg_mol_spa_swe_ben_qcu_scr_fre_ita_dgb_owc_rom_wly_dut_tag_bul_yor_rus_swa_mao_tha_mlt_tml_moo_dyu_tur_guj_krd_uzb_bam_vie_hau_ven_swt_tsn	0.259547479215303	0.610992074166018	0.542695307581883
691	sod_bos_bam_arw_wly_amr_owc_ben_tur_azi_tsw_tag_lda_lit_grk_bsq_svk_chh_dyu_mnd_dut_scr_swt_alb_swa_prs_est_yor_dgb_fin_hin_amh_geo_ita_mol_rom_eng_anl_mlt_lat_hun_ses_sun_slo_jav_jpn_knd_kor_urd_swe_zul_guj_mao_fre_hau_bat_cnt_cze_akn_glc_sid_ger_krd_por_bul_qcu_nor_pol_ctl_fbf_gam_ukr_heb_pan_ind_afr_ewe_spa_moo_mly_tha_tig_tml_igb_xho_aze_mcd_rus_uzb_bem_vie_aeg_tsn_ven_cic	-0.824434177724322	-1.9964132812792	0.0488130002442188
692	sod_prs_ses_arw_wly_tig_amh_glc_aze_uzb_lda_bat_moo_slo_spa_bsq_ita_hau_dyu_mnd_mcd_dut_tsn_mol_igb_alb_est_xho_bam_fin_bul_anl_geo_pol_eng_rom_hin_mlt_amr_fre_hun_zul_mly_lat_sun_jpn_tml_kor_lit_afr_swa_cze_mao_por_gam_tag_cnt_ukr_dgb_rus_sid_pan_ger_urd_grk_qcu_scr_ben_ctl_fbf_chh_guj_aeg_krd_ind_swe_cic_svk_akn_jav_tha_owc_knd_tsw_bem_tur_nor_bos_azi_ewe_vie_heb_yor_swt_ven	-0.205182015046033	-0.485510069123529	0.628456422946285
693	amr_nor_cic_ukr_gam_chh_anl_swe_tur_aze_ven_jav_lda_ita_ben_bsq_bul_sod_ewe_mnd_rus_ctl_igb_spa_swa_ger_hun_yor_zul_est_svk_amh_geo_por_hin_guj_cze_tig_owc_glc_fin_swt_bat_lat_sun_jpn_knd_kor_fre_bos_fbf_scr_mly_dut_hau_mao_cnt_pol_dgb_grk_mlt_alb_rom_krd_afr_qcu_arw_lit_eng_tsn_wly_urd_aeg_prs_ind_mol_bem_mcd_ses_tag_tha_sid_tml_dyu_xho_azi_slo_pan_uzb_tsw_vie_heb_moo_bam_akn	-0.269406598212194	-0.637330598589719	0.525475440259756
694	heb_ctl_igb_alb_amr_sod_owc_pol_tur_uzb_swa_bat_bam_ita_fre_bsq_prs_hau_tsn_mnd_rus_krd_bem_por_cic_spa_hun_lda_ses_fin_bul_tig_geo_nor_bos_svk_hin_wly_gam_guj_est_dgb_jav_ben_mao_jpn_tml_kor_grk_ukr_yor_scr_tag_glc_aeg_sun_cnt_rom_akn_mol_mlt_lit_dut_lat_eng_qcu_swe_mcd_ger_dyu_amh_urd_anl_slo_ind_cze_ewe_arw_ven_mly_tha_chh_knd_swt_fbf_aze_afr_pan_azi_moo_vie_sid_tsw_zul_xho	0.383613883722136	0.902274605836569	0.369241950206034
695	chh_hin_ses_eng_heb_aeg_wly_bul_aze_uzb_swt_bat_xho_alb_rom_bsq_ita_mlt_dyu_cnt_ben_prs_bam_nor_fbf_afr_fin_yor_tsw_hun_svk_owc_geo_urd_mol_lat_grk_amr_amh_arw_est_ewe_jav_krd_ind_jpn_knd_kor_cze_lit_lda_slo_tag_guj_anl_sun_mnd_rus_cic_scr_tig_pol_dut_bos_ger_qcu_glc_por_swe_swa_hau_mcd_gam_pan_mao_spa_zul_ukr_ven_mly_tha_sod_tml_tsn_moo_tur_fre_ctl_azi_akn_vie_sid_igb_dgb_bem	-0.0190131211204678	-0.0447638467407248	0.964391519062891
696	chh_lit_dgb_por_amr_anl_heb_afr_tur_uzb_ses_mly_igb_glc_swe_bsq_ctl_sod_yor_mnd_rus_eng_tsn_mcd_akn_ger_fin_swa_cic_hun_guj_wly_geo_slo_ukr_rom_pan_gam_mlt_mol_est_zul_jav_spa_tag_jpn_tml_kor_arw_dut_xho_fre_ind_prs_sid_mao_cnt_nor_ven_krd_tig_bul_svk_pol_ben_qcu_lat_ita_cze_bem_hau_hin_amh_bos_sun_alb_fbf_grk_tsw_bat_tha_aeg_knd_swt_ewe_aze_urd_scr_azi_lda_vie_owc_dyu_moo_bam	-0.321471698484607	-0.7604342725486	0.448918671373324
697	gam_urd_moo_alb_tig_anl_sid_guj_uzb_azi_akn_tag_xho_eng_lit_bsq_slo_amr_swa_cnt_pan_arw_swt_svk_ven_glc_hun_zul_dyu_fin_pol_aeg_geo_nor_hin_ukr_ben_hau_chh_ctl_est_igb_bat_mcd_mly_jpn_knd_kor_afr_ger_tsn_prs_sun_cze_sod_ind_mnd_fre_cic_krd_amh_rom_lat_ita_swe_qcu_grk_dut_bos_bem_owc_scr_wly_bul_mao_mol_tsw_por_ses_jav_tha_mlt_tml_ewe_dgb_tur_spa_rus_aze_bam_vie_heb_yor_lda_fbf	-0.862671554972786	-2.08942269713337	0.0394001950897192
698	sod_svk_moo_fre_owc_chh_amh_guj_aze_tur_dyu_sun_swa_ctl_rom_bsq_arw_tig_ewe_cnt_bos_dut_igb_afr_xho_grk_est_yor_swt_hun_urd_wly_geo_bul_alb_ukr_lit_heb_aeg_hin_fin_bem_ind_mol_bat_jpn_knd_kor_scr_eng_fbf_mcd_jav_nor_anl_mly_mnd_spa_ses_ben_gam_pan_prs_ita_lat_qcu_slo_rus_por_dgb_sid_ger_mlt_swe_mao_cze_ven_krd_lda_tag_tha_amr_tml_bam_tsw_uzb_pol_glc_azi_akn_vie_hau_tsn_zul_cic	-0.334744860789813	-0.791960020505851	0.430399414427277
699	anl_lat_fbf_lit_amh_heb_hau_urd_uzb_azi_ewe_ind_dgb_afr_ctl_bsq_spa_sid_tsn_mnd_bul_fre_lda_guj_tsw_svk_hun_xho_cic_est_ben_owc_geo_slo_krd_ger_pan_amr_aeg_arw_fin_dyu_bat_alb_jav_jpn_tml_kor_mcd_bos_ven_mol_mao_ukr_mlt_tag_cnt_por_ses_glc_tig_swe_ita_rom_grk_qcu_dut_cze_rus_bam_sod_scr_chh_pol_mly_hin_yor_eng_swa_sun_tha_wly_knd_swt_zul_aze_nor_prs_tur_moo_vie_gam_akn_bem_igb	-0.984304721706934	-2.39361907676628	0.0186910252188091
700	sid_spa_lda_lat_tig_heb_amr_por_tur_aze_igb_jav_zul_ben_pol_bsq_bos_mlt_xho_mnd_krd_afr_swt_glc_tsn_prs_est_dyu_ses_fin_bul_chh_geo_nor_eng_svk_arw_hau_wly_slo_hun_bam_tag_swe_mao_jpn_tml_kor_guj_dut_ven_scr_mly_mol_aeg_sun_cnt_grk_moo_cze_amh_hin_mcd_lit_fre_qcu_alb_ger_ctl_swa_owc_urd_gam_ita_ind_pan_akn_ukr_bem_bat_tha_anl_knd_fbf_dgb_uzb_rus_rom_azi_yor_vie_sod_tsw_ewe_cic	-0.465173387192928	-1.10556388090125	0.271767190925195
701	sid_nor_igb_lit_sod_tig_amr_svk_azi_tur_swt_mao_zul_mol_pol_bsq_grk_hau_dgb_cnt_ita_pan_ewe_bos_tsw_dut_hun_fbf_yor_fin_mcd_mlt_geo_ger_urd_alb_rus_owc_wly_swe_est_xho_sun_guj_ind_jpn_knd_kor_rom_slo_ses_glc_tag_bul_anl_bat_mnd_lat_lda_eng_amh_spa_cze_ukr_ben_qcu_fre_hin_prs_swa_aeg_arw_gam_scr_mly_por_bam_afr_cic_jav_tha_chh_tml_dyu_bem_aze_krd_ctl_uzb_moo_vie_heb_tsn_akn_ven	-0.00267863396397037	-0.0063155596576696	0.994974473707199
702	chh_mcd_fbf_bos_wly_aeg_tig_pan_tur_uzb_swt_sun_lda_grk_glc_bsq_rus_sod_swa_cnt_cze_guj_dgb_ctl_cic_urd_fin_tsw_bam_hun_prs_heb_geo_spa_swe_bul_eng_mlt_amh_nor_est_yor_mly_alb_ind_jpn_tml_kor_por_ukr_moo_afr_mao_ita_hau_bat_mnd_lat_ven_lit_gam_mol_dut_fre_rom_qcu_ger_scr_ben_igb_sid_hin_amr_slo_tag_pol_dyu_svk_ses_jav_tha_owc_knd_akn_bem_aze_arw_krd_azi_xho_vie_anl_ewe_tsn_zul	-0.515562973936651	-1.22700254095561	0.222918786447979
703	gam_afr_bem_ukr_heb_hau_aeg_por_aze_tur_fbf_jav_ewe_ben_dut_bsq_bos_chh_cic_cnt_krd_nor_dgb_fre_tsw_prs_hun_igb_ses_fin_svk_sid_geo_spa_arw_ctl_glc_tig_sod_pan_est_yor_bat_eng_tag_jpn_tml_kor_ita_alb_akn_pol_ind_mol_wly_mly_mnd_guj_lda_swe_anl_lit_rus_rom_lat_qcu_scr_hin_cze_dyu_owc_slo_amr_grk_mao_urd_tsn_mcd_bam_sun_tha_amh_knd_swa_swt_uzb_bul_ger_azi_zul_vie_mlt_ven_moo_xho	0.0866436889994267	0.2039184597134	0.838862781642572
704	mlt_guj_ewe_fre_wly_amh_anl_arw_uzb_tur_ven_tag_zul_pan_grk_bsq_hin_hau_swa_cnt_nor_ita_xho_lat_dgb_eng_fin_bam_lda_est_urd_gam_geo_mcd_rom_pol_bos_amr_sid_ger_hun_tsw_bat_glc_ind_jpn_knd_kor_ben_dut_akn_prs_mly_svk_heb_jav_mnd_ctl_swt_slo_aeg_bul_swe_lit_afr_qcu_cze_por_spa_dyu_sod_alb_chh_ukr_mao_mol_moo_scr_fbf_sun_tha_tig_tml_bem_ses_aze_krd_rus_azi_igb_vie_owc_cic_tsn_yor	0.244342921663937	0.57519065294627	0.566551391867323
705	sod_mcd_bam_prs_mlt_tig_chh_guj_azi_tur_swa_sun_zul_eng_krd_bsq_lat_owc_lda_cnt_slo_swe_ven_por_igb_grk_est_akn_fbf_hun_ita_hau_geo_pan_scr_lit_spa_sid_heb_ctl_fin_yor_ind_bos_tag_jpn_knd_kor_bul_urd_ewe_rom_bat_ukr_amh_mao_mnd_ben_tsn_afr_gam_rus_dut_hin_fre_qcu_alb_arw_svk_dgb_wly_pol_aeg_mol_jav_ger_ses_cze_bem_mly_tha_amr_tml_moo_tsw_aze_glc_nor_uzb_dyu_vie_anl_swt_cic_xho	-0.449929790550272	-1.06874073017116	0.287952727521171
706	mlt_mcd_lda_pan_aeg_sod_gam_scr_aze_uzb_ewe_tag_fbf_rom_prs_bsq_ita_tig_ses_cnt_eng_ukr_xho_glc_cic_lit_hun_swa_moo_fin_spa_amr_geo_hin_swe_svk_ctl_chh_hau_bul_est_tsw_ind_mol_mao_jpn_knd_kor_krd_nor_ven_ben_mly_cze_anl_bat_mnd_fre_akn_afr_amh_grk_slo_rus_urd_qcu_por_ger_arw_swt_owc_pol_sid_guj_jav_alb_zul_bos_dyu_sun_tha_wly_tml_dgb_yor_azi_dut_lat_tur_bem_vie_heb_bam_igb_tsn	-0.324274428846154	-0.768391562905015	0.444201417857026
707	chh_alb_dyu_spa_wly_mlt_sid_slo_tur_aze_igb_sun_yor_dut_lat_bsq_cze_amr_tsn_mnd_swe_lit_dgb_rus_zul_bul_hun_swa_bem_est_eng_hau_geo_hin_pan_ukr_grk_tig_heb_bos_fin_tsw_bat_mcd_ind_jpn_knd_kor_guj_fre_swt_rom_mao_ben_anl_tag_cnt_arw_ses_ger_sod_krd_mol_por_urd_qcu_pol_nor_scr_bam_gam_ctl_owc_glc_mly_afr_ewe_svk_akn_jav_tha_amh_tml_fbf_xho_azi_prs_ita_uzb_ven_vie_aeg_moo_cic_lda	-0.417514742725795	-0.991153318701035	0.324182534996749
708	hau_svk_tsw_ben_amh_amr_tig_lat_aze_azi_ven_jav_bam_lit_ger_bsq_bul_anl_tsn_cnt_swe_slo_dgb_alb_swa_afr_fin_ewe_ses_est_rus_wly_geo_spa_glc_mcd_guj_heb_owc_pol_hun_xho_bat_arw_tag_jpn_knd_kor_pan_ukr_swt_ita_mly_rom_mlt_sun_mnd_krd_moo_prs_sod_mol_cze_grk_por_qcu_eng_scr_bos_bem_sid_dut_chh_hin_ind_nor_akn_urd_zul_mao_tha_aeg_tml_lda_fbf_tur_ctl_fre_uzb_igb_vie_gam_dyu_cic_yor	-0.684388874186671	-1.63805267936495	0.104789884865496
709	sid_fre_moo_eng_hau_wly_heb_ben_aze_azi_ewe_tag_dgb_scr_rus_bsq_rom_owc_swt_mnd_guj_afr_ses_bos_akn_dut_est_tsn_ven_fin_prs_sod_geo_slo_lit_ukr_por_amr_chh_cze_hun_igb_jav_urd_mao_jpn_tml_kor_arw_alb_zul_svk_mly_pan_tig_bat_cnt_bul_fbf_ger_gam_grk_hin_lat_krd_qcu_glc_mcd_swe_tsw_aeg_pol_amh_nor_sun_spa_swa_ita_cic_ind_tha_anl_knd_xho_dyu_tur_ctl_mol_uzb_lda_vie_mlt_bam_yor_bem	-0.824607477095051	-1.99154881284696	0.0493541227713915
710	sid_ger_tsw_dut_amh_amr_mlt_hin_azi_aze_xho_mao_dgb_scr_lit_bsq_ctl_sod_akn_mnd_prs_pan_zul_rom_igb_grk_hun_ven_swa_fin_cze_owc_geo_alb_eng_glc_arw_anl_heb_mcd_est_tsn_jav_guj_ind_jpn_tml_kor_bos_urd_fbf_nor_sun_afr_aeg_tag_cnt_por_swt_slo_tig_rus_lat_ita_krd_qcu_swe_mol_svk_lda_gam_fre_chh_ben_mly_pol_cic_spa_dyu_bat_tha_hau_knd_ewe_ses_tur_ukr_bul_uzb_yor_vie_wly_bem_moo_bam	-0.604242040120088	-1.44636957177109	0.151435520211852
711	gam_bos_igb_ger_amh_heb_mlt_spa_aze_azi_swt_ind_lda_pol_arw_bsq_fre_sid_ven_mnd_ukr_ctl_dyu_krd_xho_nor_hun_swa_ewe_est_dut_chh_geo_eng_ita_lit_guj_sod_wly_cze_fin_bem_mao_afr_mly_jpn_knd_kor_slo_swe_akn_glc_sun_por_tig_tag_cnt_alb_dgb_ben_aeg_svk_lat_rus_urd_qcu_pan_rom_grk_ses_hau_prs_amr_scr_bat_mcd_tsn_hin_yor_jav_tha_anl_tml_moo_zul_uzb_bul_mol_tur_bam_vie_owc_cic_fbf_tsw	0.28462423964479	0.670084172609657	0.504464613082446
712	tig_alb_igb_rus_owc_mlt_chh_lit_tur_uzb_tsn_ind_lda_pol_prs_bsq_arw_wly_fbf_mnd_grk_ctl_xho_glc_tsw_bul_est_swa_cic_fin_ita_sod_geo_slo_fre_urd_nor_aeg_gam_hin_hun_ven_mly_por_sun_jpn_knd_kor_spa_krd_ewe_eng_bat_swe_sid_jav_cnt_ukr_swt_mcd_amr_dut_afr_pan_ben_qcu_ger_scr_cze_bem_anl_mol_hau_svk_mao_guj_moo_rom_zul_tag_tha_amh_tml_yor_dgb_azi_bos_lat_aze_dyu_vie_heb_ses_akn_bam	-0.203041051918784	-0.479960235408754	0.632382596623971
713	aeg_urd_bem_rus_amr_heb_gam_svk_uzb_aze_dyu_tag_cic_ctl_ger_bsq_spa_amh_zul_mnd_ukr_krd_tsw_bos_igb_mol_est_tsn_xho_fin_por_sod_geo_glc_pol_guj_alb_mlt_owc_eng_hun_swa_jav_prs_ind_jpn_knd_kor_scr_hin_bam_bul_mao_rom_hau_bat_cnt_cze_dgb_dut_anl_slo_ben_nor_pan_qcu_ita_grk_arw_ewe_sid_fre_wly_lat_sun_mcd_fbf_swe_yor_mly_tha_tig_tml_lda_ven_tur_afr_lit_azi_moo_vie_chh_swt_ses_akn	-0.256811754270826	-0.60661295328703	0.545585801367842
714	wly_bos_yor_grk_heb_mlt_amr_lat_tur_azi_zul_mly_ewe_nor_glc_bsq_arw_aeg_swt_mnd_ben_alb_fbf_scr_lda_guj_fin_xho_moo_est_dut_owc_geo_mol_rom_hin_lit_chh_anl_ita_hun_cic_mao_fre_tag_jpn_tml_kor_ukr_spa_igb_prs_jav_urd_gam_ind_cnt_afr_akn_bul_tig_pol_slo_rus_ger_qcu_cze_mcd_por_tsn_sid_svk_sod_ctl_bat_eng_ses_pan_dgb_sun_tha_amh_knd_ven_dyu_uzb_swe_krd_aze_bam_vie_hau_tsw_bem_swa	-0.25467487837096	-0.60147273608808	0.548988539406509
715	sod_pol_yor_hin_owc_hau_tig_glc_uzb_tur_fbf_mly_bam_guj_spa_bsq_por_amh_moo_cnt_prs_ctl_akn_bul_zul_alb_fin_xho_tsw_hun_svk_anl_geo_ita_rus_urd_nor_wly_mlt_krd_est_ses_tag_slo_ind_jpn_tml_kor_lat_fre_ven_afr_bat_scr_amr_jav_mnd_dut_swt_pan_aeg_arw_swe_rom_grk_qcu_bos_mcd_mol_lda_chh_lit_sid_ukr_mao_eng_dgb_ger_tsn_sun_tha_heb_knd_dyu_igb_azi_ben_cze_aze_cic_vie_gam_swa_bem_ewe	-0.139842278431139	-0.329889171863118	0.742225620339895
716	owc_cze_bem_fre_wly_sod_amr_scr_uzb_aze_moo_sun_xho_por_lat_bsq_ben_aeg_zul_mnd_mol_afr_bam_rom_ven_lit_fin_dgb_tsn_est_eng_amh_geo_rus_alb_urd_grk_tig_sid_krd_hun_swt_mly_slo_ind_jpn_knd_kor_nor_svk_swa_ukr_tag_guj_gam_mao_cnt_bul_akn_ctl_mlt_hin_ger_pol_arw_qcu_ita_mcd_bos_yor_hau_spa_chh_prs_jav_swe_tsw_dut_ewe_bat_tha_heb_tml_igb_ses_azi_glc_pan_tur_cic_vie_anl_lda_fbf_dyu	-0.386699324579585	-0.916082481411529	0.361992996933072
717	hau_mol_lda_cze_chh_mlt_amr_pan_azi_aze_fbf_mao_yor_krd_bos_bsq_mcd_wly_bem_cnt_bul_spa_xho_fre_tsw_guj_hun_ses_dyu_est_ger_amh_geo_dut_scr_rus_rom_tig_anl_ctl_fin_moo_sun_pol_jav_jpn_knd_kor_urd_ben_tsn_lat_mly_ukr_sid_ind_mnd_nor_igb_alb_heb_arw_glc_swe_svk_qcu_lit_por_afr_zul_gam_grk_owc_ita_tag_slo_bam_prs_swa_bat_tha_aeg_tml_ven_akn_uzb_eng_hin_tur_cic_vie_sod_swt_dgb_ewe	-0.705763426895668	-1.69080394109806	0.0942232326772184
718	wly_urd_igb_mcd_hau_mlt_sid_ctl_azi_aze_tsw_sun_fbf_glc_cze_bsq_svk_tig_bem_mnd_spa_rus_dgb_ger_zul_krd_fin_tsn_ses_est_dut_gam_geo_ukr_swe_slo_mol_aeg_amh_hin_hun_cic_bat_prs_mly_jpn_tml_kor_pan_ita_bam_scr_ind_bos_anl_mao_cnt_lat_ewe_lit_amr_pol_alb_ben_nor_qcu_arw_grk_eng_xho_sod_bul_heb_por_tag_rom_lda_afr_moo_jav_tha_owc_knd_swt_swa_uzb_guj_fre_tur_yor_vie_chh_dyu_akn_ven	0.721829236406703	1.71385178657087	0.0898872493414314
719	amh_scr_ven_lit_wly_owc_sod_afr_tur_uzb_igb_mly_dyu_ukr_urd_bsq_ctl_gam_ewe_mnd_ben_krd_fbf_bul_zul_ita_fin_moo_bam_est_arw_hau_geo_pan_prs_pol_slo_amr_aeg_rom_hun_cic_bat_guj_jav_jpn_knd_kor_eng_dut_swt_por_sun_mol_chh_ind_cnt_spa_lda_nor_heb_cze_grk_fre_rus_qcu_svk_alb_ger_yor_tig_mcd_mlt_glc_mao_bos_xho_swe_swa_tag_tha_sid_tml_ses_tsw_aze_hin_lat_azi_tsn_vie_anl_akn_bem_dgb	-0.338288656823235	-0.802110082988973	0.424534179212086
720	owc_glc_zul_urd_chh_sod_anl_scr_uzb_azi_ewe_tag_swt_ukr_bul_bsq_slo_aeg_akn_cnt_prs_krd_igb_swe_lda_lit_est_cic_tsw_fin_hin_heb_geo_nor_pol_alb_arw_tig_amh_ger_hun_ses_ind_fre_bat_jpn_knd_kor_cze_rom_moo_bos_mao_mcd_hau_mly_mnd_spa_bam_pan_wly_por_grk_rus_ita_qcu_svk_guj_ctl_ven_sid_lat_amr_eng_jav_ben_dgb_afr_bem_sun_tha_gam_tml_dyu_yor_tur_dut_mol_aze_tsn_vie_mlt_swa_xho_fbf	-0.556764860120913	-1.327259666697	0.187671988734638
721	tig_rom_bam_glc_sid_hau_mlt_ctl_tur_aze_akn_sun_dyu_spa_ita_bsq_mcd_owc_dgb_cnt_urd_ger_ven_lit_xho_svk_est_tsn_fbf_fin_rus_aeg_geo_arw_swe_krd_lat_amr_amh_prs_hun_lda_mly_dut_ind_jpn_tml_kor_cze_hin_cic_ukr_bat_alb_gam_mao_mnd_scr_zul_afr_heb_bos_grk_pan_mol_qcu_bul_guj_fre_swa_wly_eng_chh_ben_tag_nor_swt_slo_igb_jav_tha_sod_knd_bem_ewe_azi_por_pol_uzb_ses_vie_anl_moo_tsw_yor	-0.374957050812808	-0.893605729812677	0.373839539904014
722	owc_arw_zul_urd_chh_heb_aeg_pan_aze_tur_swt_bat_cic_bos_slo_bsq_ben_hau_lda_mnd_scr_glc_yor_prs_moo_guj_fin_ses_bam_hun_fre_sid_geo_grk_svk_rom_nor_amr_anl_ita_est_tsn_mao_cze_jav_jpn_knd_kor_pol_mcd_ewe_spa_mly_krd_mlt_sun_cnt_ger_xho_afr_amh_lat_ukr_ctl_eng_qcu_lit_alb_bul_tsw_gam_mol_tig_hin_ind_swe_swa_dut_bem_tag_tha_sod_tml_igb_akn_uzb_rus_por_azi_dgb_vie_wly_dyu_fbf_ven	-0.735579969900855	-1.76170267650514	0.0814057850464663
723	chh_ita_moo_glc_mlt_amr_hau_urd_uzb_aze_swt_ind_igb_rom_ctl_bsq_guj_amh_bam_mnd_arw_krd_xho_por_dyu_eng_hun_cic_zul_fin_svk_anl_geo_prs_ukr_mcd_ger_owc_sod_dut_est_yor_sun_hin_mly_jpn_knd_kor_pan_bul_akn_rus_mao_scr_aeg_jav_cnt_alb_ven_ben_tig_slo_grk_swe_mol_qcu_afr_cze_pol_bem_gam_bos_sid_spa_tag_fre_lda_nor_tsw_bat_tha_wly_tml_tsn_swa_tur_lit_lat_azi_fbf_vie_heb_ewe_dgb_ses	-0.481831331126401	-1.14725536872079	0.254218971604624
724	owc_afr_ven_ctl_mlt_amh_amr_urd_tur_aze_yor_mly_tsw_rus_nor_bsq_prs_chh_ewe_mnd_hin_svk_lda_cze_ses_alb_fin_xho_bem_est_dut_sid_geo_guj_ukr_ger_rom_anl_sod_mcd_hun_tsn_jav_ita_ind_jpn_knd_kor_fre_spa_swt_pol_bat_mol_gam_sun_cnt_lat_cic_scr_tig_bos_eng_bul_pan_qcu_lit_ben_grk_moo_wly_glc_aeg_swe_mao_por_dgb_krd_fbf_tag_tha_heb_tml_zul_dyu_uzb_arw_slo_azi_swa_vie_hau_bam_akn_igb	-0.214323242396435	-0.506339097977906	0.61381688791298
725	anl_pan_dyu_spa_chh_wly_mlt_glc_tur_aze_moo_jav_lda_lit_dut_bsq_mol_aeg_tsw_mnd_urd_rom_swt_swe_yor_scr_est_xho_bam_fin_arw_tig_geo_lat_krd_afr_por_sod_owc_prs_hun_bem_ind_alb_bat_jpn_tml_kor_rus_hin_igb_mcd_tag_bos_sid_mly_cnt_fre_ewe_svk_gam_pol_nor_bul_ctl_qcu_ben_guj_slo_tsn_hau_ita_amr_ukr_mao_grk_akn_ger_dgb_sun_tha_amh_knd_fbf_zul_azi_cze_eng_uzb_ven_vie_heb_ses_cic_swa	-0.701387599125727	-1.68098943094976	0.0961206570039104
726	mlt_ger_zul_eng_wly_aeg_heb_arw_tur_uzb_moo_mao_dyu_spa_glc_bsq_afr_sid_cic_cnt_nor_lat_xho_dut_fbf_rom_est_bam_ses_fin_scr_owc_geo_mol_slo_fre_ctl_anl_gam_guj_hun_lda_tag_mcd_sun_jpn_knd_kor_krd_swe_igb_por_ind_svk_sod_jav_mnd_pol_tsn_alb_chh_bul_urd_rus_prs_qcu_bos_ukr_ben_dgb_tig_grk_hau_ita_mly_pan_akn_cze_bem_bat_tha_amr_tml_ewe_swt_aze_lit_hin_azi_yor_vie_amh_ven_swa_tsw	-0.449995532924349	-1.06911625410971	0.287784399575773
727	owc_alb_dgb_svk_sod_amr_anl_urd_tur_azi_bem_bat_ses_mol_pan_bsq_dut_amh_igb_cnt_glc_lat_tsn_spa_bam_fre_fin_xho_akn_est_grk_mlt_geo_ita_slo_bul_mcd_gam_chh_scr_hun_ven_ind_nor_sun_jpn_tml_kor_ger_krd_ewe_ctl_mao_rom_wly_jav_mnd_pol_swa_por_tig_swe_hin_ukr_cze_qcu_bos_eng_prs_dyu_heb_arw_aeg_ben_tag_lit_yor_afr_moo_mly_tha_hau_knd_lda_cic_uzb_rus_guj_aze_fbf_vie_sid_tsw_swt_zul	-0.386783589129548	-0.918724169911005	0.360616540294445
728	gam_pol_bem_arw_hau_wly_aeg_ukr_uzb_tur_tsn_sun_swt_eng_krd_bsq_hin_sid_xho_cnt_alb_scr_dgb_ita_dyu_ctl_fin_tsw_swa_est_prs_mlt_geo_svk_rus_mol_urd_owc_anl_guj_hun_igb_mao_bul_bat_jpn_tml_kor_slo_cze_lda_mcd_mly_fre_amh_jav_mnd_ben_yor_por_tig_swe_rom_grk_ger_qcu_nor_bos_lat_ewe_chh_dut_amr_pan_ind_lit_ses_glc_akn_tag_tha_sod_knd_cic_bam_aze_spa_afr_azi_fbf_vie_heb_zul_ven_moo	-0.742297070492945	-1.78662160211421	0.0772571415791593
729	aeg_mcd_moo_bos_anl_amr_owc_krd_tur_uzb_zul_sun_ewe_ukr_ctl_bsq_lat_mlt_yor_mnd_glc_dut_dyu_hin_bem_cze_est_swt_xho_fin_alb_wly_geo_eng_slo_ben_grk_tig_gam_ger_hun_akn_ind_rus_mao_jpn_tml_kor_bul_svk_swa_mol_mly_scr_chh_jav_cnt_swe_tsw_fre_amh_spa_guj_urd_prs_qcu_pan_nor_arw_fbf_sid_pol_sod_afr_tag_lit_igb_por_tsn_bat_tha_heb_knd_lda_ses_aze_ita_rom_azi_bam_vie_hau_cic_ven_dgb	-0.33064447355224	-0.782123612660795	0.436128751718089
730	amr_pol_tsw_scr_sod_aeg_gam_ita_aze_uzb_moo_sun_zul_nor_slo_bsq_lit_wly_swt_mnd_ger_rom_xho_mcd_ewe_lat_hun_bam_dyu_fin_urd_sid_geo_pan_guj_hin_ctl_heb_tig_prs_est_lda_mao_alb_jav_jpn_knd_kor_ukr_ben_cic_svk_tag_krd_hau_ind_cnt_arw_akn_afr_amh_eng_spa_por_bul_qcu_cze_swe_dut_fbf_owc_grk_mlt_bos_bat_glc_bem_mol_ses_mly_tha_chh_tml_igb_ven_tur_fre_rus_azi_dgb_vie_anl_yor_tsn_swa	-0.494964964362899	-1.17740821814464	0.242037028507684
731	amr_bul_moo_pol_wly_owc_hau_lit_azi_aze_zul_sun_cic_prs_alb_bsq_dut_mlt_igb_cnt_pan_hin_ewe_eng_fbf_bos_fin_swt_tsn_est_cze_sod_geo_spa_urd_mol_afr_anl_sid_ben_hun_lda_jav_krd_mly_jpn_tml_kor_ita_mcd_swa_guj_tag_fre_chh_ind_mnd_slo_bem_svk_heb_ctl_grk_scr_rus_qcu_por_rom_swe_ses_tig_arw_amh_glc_bat_ukr_bam_nor_akn_mao_tha_aeg_knd_tsw_dyu_uzb_lat_ger_tur_xho_vie_gam_dgb_ven_yor	-0.507724052778388	-1.20856999453417	0.229892052135003
732	sid_cze_yor_mcd_amh_anl_hau_rom_uzb_tur_swa_tag_moo_afr_ben_bsq_prs_owc_xho_mnd_pol_svk_cic_dut_bam_fre_hun_igb_tsw_est_rus_heb_geo_slo_pan_glc_eng_tig_amr_spa_fin_ewe_jav_grk_mly_jpn_tml_kor_ukr_mol_ses_arw_bat_ger_chh_mao_cnt_hin_tsn_alb_gam_swe_bos_nor_ita_qcu_urd_lat_krd_fbf_sod_bul_wly_guj_sun_ctl_zul_scr_lda_ind_tha_aeg_knd_dgb_akn_aze_lit_por_azi_bem_vie_mlt_ven_dyu_swt	-1.17910370696123	-2.91026660275633	0.00451843375110091
733	owc_svk_bam_pan_heb_tig_wly_alb_aze_tur_swt_mly_tsn_ger_lit_bsq_dut_gam_zul_mnd_spa_lat_swa_pol_ewe_grk_hun_dgb_fbf_est_slo_aeg_geo_afr_krd_urd_bul_amr_amh_ctl_fin_akn_ind_bos_tag_jpn_knd_kor_guj_prs_bem_hin_bat_scr_chh_sun_cnt_rus_dyu_nor_anl_fre_mol_ben_rom_qcu_ita_arw_swe_moo_mlt_eng_hau_glc_mao_mcd_igb_ukr_lda_jav_tha_sid_tml_ven_yor_uzb_cze_por_azi_xho_vie_sod_cic_tsw_ses	0.465042077911142	1.10167512505296	0.273445974603798
734	chh_prs_swt_ben_mlt_aeg_tig_arw_uzb_aze_lda_ind_tsn_cze_por_bsq_krd_anl_swa_cnt_bul_ger_zul_lat_ven_bos_hun_dyu_igb_fin_nor_gam_geo_urd_spa_eng_grk_hau_sid_rom_est_dgb_bat_ita_sun_jpn_tml_kor_mol_ukr_bem_guj_jav_hin_heb_tag_mnd_swe_akn_slo_owc_ctl_afr_fre_alb_qcu_rus_glc_svk_yor_sod_pan_amr_dut_mao_pol_tsw_scr_xho_mly_tha_wly_knd_bam_ewe_azi_mcd_lit_tur_ses_vie_amh_cic_moo_fbf	-0.0917974749912977	-0.216174841281479	0.829324917989625
735	sid_eng_ewe_guj_gam_sod_tig_swe_aze_azi_lda_tag_tsn_cze_lat_bsq_hin_heb_ses_mnd_ben_mcd_swa_spa_moo_ger_fin_bem_cic_hun_nor_anl_geo_rom_krd_alb_ukr_wly_amh_arw_est_zul_mly_bul_ind_jpn_tml_kor_glc_ctl_igb_urd_sun_afr_mlt_jav_cnt_lit_bam_prs_aeg_por_pan_fre_dut_qcu_pol_mol_ita_fbf_owc_bos_hau_rus_bat_svk_ven_scr_xho_mao_tha_amr_knd_swt_yor_tur_slo_grk_uzb_tsw_vie_chh_akn_dgb_dyu	-0.456552684363852	-1.08615721418797	0.280216748877951
736	anl_ukr_xho_nor_heb_chh_wly_spa_aze_tur_tsn_ind_bem_bul_pol_bsq_ctl_amh_akn_mnd_glc_ita_yor_bos_tsw_mcd_est_igb_moo_hun_arw_sid_geo_dut_por_ben_prs_aeg_mlt_eng_fin_dgb_mao_ger_jav_jpn_tml_kor_lit_alb_ewe_swe_sun_rom_gam_bat_cnt_slo_ven_svk_tig_hin_guj_grk_scr_qcu_pan_fre_mol_dyu_amr_afr_hau_lat_tag_krd_swa_urd_swt_mly_tha_sod_knd_cic_ses_uzb_rus_cze_azi_fbf_vie_owc_lda_zul_bam	0.170478487705336	0.401682698390591	0.688839138947304
737	aeg_mcd_ses_grk_amr_heb_owc_rus_aze_azi_tsn_sun_tsw_ben_dut_bsq_lat_anl_moo_mnd_guj_rom_ven_nor_dgb_mol_hun_cic_bem_fin_pol_gam_geo_scr_eng_svk_ita_tig_amh_glc_est_yor_tag_alb_ind_jpn_tml_kor_slo_spa_dyu_urd_mly_ukr_mlt_bat_cnt_por_akn_pan_chh_afr_bul_swe_lit_qcu_krd_cze_ger_ewe_wly_prs_hau_bos_jav_arw_zul_ctl_fbf_mao_tha_sod_knd_lda_swa_uzb_fre_hin_tur_igb_vie_sid_xho_bam_swt	-0.498704613821209	-1.18637580876812	0.238495906129905
738	tig_rom_xho_por_amr_owc_anl_arw_aze_azi_lda_mao_ses_alb_svk_bsq_afr_heb_bam_mnd_fre_ctl_swa_ger_fbf_ukr_hun_swt_tsw_fin_urd_aeg_geo_bul_nor_grk_swe_gam_wly_pan_est_zul_mly_lit_ind_jpn_knd_kor_rus_spa_dyu_krd_tag_slo_chh_bat_cnt_scr_ven_dut_amh_glc_mol_guj_mcd_qcu_cze_eng_bos_tsn_sid_pol_mlt_prs_jav_hin_cic_ben_yor_sun_tha_sod_tml_dgb_moo_tur_lat_ita_uzb_igb_vie_hau_ewe_akn_bem	-0.703830104957695	-1.6844167511577	0.095454557628493
739	amr_mol_ses_alb_anl_mlt_gam_arw_aze_tur_cic_jav_swa_lit_swe_bsq_guj_wly_zul_cnt_ukr_ita_yor_nor_moo_pan_fin_lda_fbf_hun_mcd_aeg_geo_grk_ben_cze_svk_heb_sod_krd_est_akn_sun_rom_ind_jpn_tml_kor_lat_ctl_xho_scr_tag_urd_amh_bat_mnd_bul_dyu_fre_chh_por_ger_hin_glc_qcu_spa_bos_afr_igb_tig_dut_hau_slo_mao_pol_tsw_prs_ewe_mly_tha_owc_knd_bam_ven_uzb_rus_eng_azi_bem_vie_sid_dgb_tsn_swt	-0.767389660742183	-1.84709687390496	0.0679126799394248
740	hau_lit_dyu_pol_sid_amr_mlt_ukr_aze_azi_ven_ind_yor_scr_slo_bsq_dut_chh_lda_mnd_krd_svk_bam_alb_moo_fre_fin_swa_zul_est_ita_wly_geo_ben_urd_swe_ctl_heb_anl_nor_hun_ewe_mao_arw_tag_jpn_knd_kor_mol_ger_swt_guj_sun_spa_gam_bat_cnt_prs_dgb_pan_sod_hin_mcd_por_rom_qcu_eng_afr_bul_fbf_amh_glc_tig_bos_mly_rus_xho_grk_igb_jav_tha_owc_tml_ses_tsn_uzb_lat_cze_tur_cic_vie_aeg_tsw_bem_akn	-0.781791376427332	-1.88242483595378	0.0629047838429786
741	owc_glc_igb_fre_heb_amr_gam_afr_uzb_aze_moo_ind_ses_prs_ukr_bsq_rom_anl_bem_mnd_spa_ger_dgb_pan_yor_guj_hun_dyu_xho_est_urd_sod_geo_ita_slo_pol_ctl_aeg_mlt_hin_fin_swt_mly_svk_tag_jpn_tml_kor_por_bul_ewe_eng_sun_nor_wly_jav_cnt_lit_swa_alb_chh_grk_rus_mcd_ben_qcu_lat_dut_mol_akn_tig_swe_amh_cze_bat_krd_fbf_arw_lda_mao_tha_hau_knd_tsw_bam_azi_bos_scr_tur_cic_vie_sid_zul_tsn_ven	-0.789308593569529	-1.90178052895609	0.0602951038510226
742	owc_ukr_ven_bos_anl_tig_amr_grk_aze_tur_ses_mly_cic_pol_swe_bsq_alb_gam_ewe_mnd_por_mcd_akn_bul_tsn_mol_est_tsw_lda_fin_pan_mlt_geo_arw_lit_fre_ita_sod_wly_prs_hun_igb_ind_svk_tag_jpn_knd_kor_afr_eng_yor_rom_jav_ben_aeg_mao_cnt_guj_fbf_ger_chh_hin_spa_urd_ctl_qcu_glc_cze_lat_bem_hau_krd_heb_nor_bat_dut_xho_slo_dgb_sun_tha_sid_tml_moo_swa_azi_scr_rus_uzb_zul_vie_amh_dyu_swt_bam	0.722627301398235	1.71191629699031	0.0902449816790422
743	gam_urd_moo_eng_owc_mlt_wly_mcd_azi_tur_zul_mly_xho_prs_slo_bsq_ukr_sod_bam_cnt_por_nor_ses_lat_yor_grk_est_tsw_lda_hun_ctl_sid_geo_lit_alb_glc_afr_chh_tig_cze_fin_akn_ind_ben_sun_jpn_tml_kor_arw_swe_fbf_ger_mao_pol_aeg_bat_mnd_fre_swa_hin_hau_pan_rom_ita_krd_qcu_svk_spa_bos_ewe_heb_bul_anl_guj_jav_scr_cic_rus_igb_tag_tha_amh_knd_ven_swt_aze_mol_dut_uzb_dyu_vie_amr_bem_tsn_dgb	0.796746437944275	1.90428371264317	0.0599643612268388
744	wly_krd_ewe_ben_heb_anl_amr_ita_tur_aze_tsw_tag_yor_svk_nor_bsq_rom_owc_bam_cnt_pan_urd_ven_lat_fbf_fre_fin_ses_tsn_est_ukr_mlt_geo_ger_guj_glc_bul_chh_tig_hin_hun_xho_mao_scr_bat_jpn_tml_kor_mcd_lit_dyu_cze_jav_alb_amh_ind_mnd_grk_moo_slo_aeg_ctl_pol_mol_por_qcu_prs_spa_eng_akn_hau_bos_gam_arw_sun_afr_zul_dut_swa_mly_tha_sod_knd_lda_cic_azi_rus_swe_uzb_igb_vie_sid_dgb_swt_bem	0.0705867717743111	0.166253428563232	0.868318428388646
745	sid_guj_ewe_arw_aeg_anl_tig_svk_tur_azi_swt_tag_yor_cze_eng_bsq_pol_heb_xho_cnt_rom_ukr_dyu_dut_akn_nor_fin_ses_tsw_hun_ita_gam_geo_glc_mcd_ctl_prs_chh_amh_slo_est_moo_bat_urd_jav_jpn_knd_kor_lat_alb_cic_spa_mao_lit_hau_ind_mnd_bos_bem_por_wly_hin_ger_mol_swe_qcu_afr_bul_pan_fbf_owc_fre_sod_scr_mly_rus_tsn_ben_dgb_sun_tha_amr_tml_igb_ven_uzb_grk_krd_aze_zul_vie_mlt_bam_swa_lda	-0.118397450925487	-0.279175844555956	0.780729774800152
746	mlt_arw_xho_ukr_aeg_amh_owc_ita_aze_tur_bem_mly_dgb_ctl_spa_bsq_afr_anl_bam_cnt_hin_grk_lda_glc_igb_bul_hun_tsw_yor_est_lat_wly_geo_dut_slo_ben_scr_chh_amr_pol_fin_cic_ind_swe_jav_jpn_knd_kor_rus_mcd_moo_urd_bat_pan_heb_tag_mnd_fre_ewe_nor_gam_eng_svk_cze_guj_qcu_bos_ger_alb_ven_sid_krd_sod_por_sun_mol_zul_lit_swt_mao_tha_hau_tml_fbf_akn_azi_prs_rom_uzb_ses_vie_tig_tsn_swa_dyu	-0.280180293397972	-0.661900460598522	0.509671801948701
747	sid_ita_bem_grk_amr_gam_heb_swe_azi_aze_yor_sun_dgb_pol_ben_bsq_mol_chh_cic_mnd_svk_ctl_ses_nor_fbf_rus_fin_dyu_igb_est_mcd_amh_geo_slo_cze_lit_bul_anl_sod_pan_hun_moo_mao_ukr_jav_jpn_tml_kor_por_alb_swa_afr_mly_ger_mlt_tag_cnt_spa_bam_dut_wly_krd_scr_hin_arw_qcu_fre_lat_bos_tsw_hau_rom_tig_glc_bat_guj_zul_eng_akn_ind_tha_owc_knd_tsn_xho_tur_urd_prs_uzb_swt_vie_aeg_lda_ven_ewe	-0.0430950205324467	-0.101606000537766	0.919288161928001
748	hau_ger_zul_guj_tig_mlt_aeg_por_tur_aze_lda_mao_moo_ita_rus_bsq_ukr_wly_dyu_mnd_urd_alb_dgb_rom_ewe_bul_est_ses_swt_hun_spa_sod_geo_ben_swe_lit_afr_sid_chh_pol_fin_bam_sun_slo_jav_jpn_knd_kor_cze_bos_bem_ctl_mly_glc_anl_bat_cnt_hin_cic_grk_amh_mol_nor_svk_eng_qcu_mcd_dut_scr_yor_gam_arw_amr_pan_tag_lat_tsn_krd_akn_ind_tha_owc_tml_swa_igb_azi_prs_fre_uzb_xho_vie_heb_fbf_ven_tsw	-0.220561495335968	-0.520847179737998	0.603711168703663
749	anl_por_ven_ger_aeg_mlt_gam_pan_tur_aze_xho_bat_moo_urd_ukr_bsq_afr_sod_fbf_mnd_bos_lat_dgb_spa_tsn_arw_hun_bam_lda_fin_ita_amr_geo_ben_hin_bul_lit_owc_sid_eng_est_bem_tag_cze_mly_jpn_knd_kor_grk_scr_cic_dut_mao_alb_heb_ind_cnt_fre_swt_mcd_wly_krd_swe_pol_rus_qcu_nor_rom_mol_zul_tig_slo_amh_guj_jav_glc_akn_svk_swa_sun_tha_hau_tml_yor_tsw_uzb_ctl_prs_azi_dyu_vie_chh_ewe_ses_igb	0.223214137377445	0.525207219567882	0.600689060669388
750	owc_scr_dyu_ben_wly_gam_sid_dut_tur_azi_bem_tag_tsn_lat_pol_bsq_afr_chh_swt_mnd_urd_alb_swa_arw_fbf_cze_est_ven_dgb_fin_spa_mlt_geo_krd_grk_rom_pan_amh_aeg_bos_hun_cic_bat_ger_sun_jpn_knd_kor_ita_slo_akn_hin_mao_por_sod_ind_cnt_lit_zul_eng_hau_svk_nor_guj_glc_qcu_prs_mol_ukr_moo_anl_bul_amr_mcd_mly_swe_lda_rus_bam_jav_tha_heb_tml_tsw_ses_uzb_ctl_fre_aze_yor_vie_tig_xho_ewe_igb	0.272643658411305	0.642320850456582	0.522245153554643
751	heb_bul_dyu_ben_mlt_wly_amh_dut_azi_aze_swt_ind_lda_mcd_prs_bsq_pan_aeg_xho_mnd_ita_urd_igb_svk_yor_nor_est_tsw_ven_hun_slo_amr_geo_afr_ukr_por_cze_gam_hau_pol_fin_dgb_bat_lat_mly_jpn_tml_kor_glc_guj_fbf_spa_tag_ger_owc_sun_cnt_swe_bam_scr_chh_eng_bos_arw_rom_qcu_rus_ctl_fre_zul_anl_mol_sod_grk_jav_alb_tsn_hin_moo_mao_tha_tig_knd_bem_ses_uzb_lit_krd_tur_cic_vie_sid_ewe_swa_akn	-0.220733611567237	-0.521102249819306	0.60353417890729
752	anl_alb_zul_bul_sid_wly_amh_krd_uzb_azi_dgb_tag_dyu_ctl_guj_bsq_pol_chh_fbf_cnt_lit_mol_lda_pan_ewe_bos_hun_swt_swa_est_spa_mlt_geo_mcd_afr_ita_cze_heb_aeg_grk_fin_tsn_ind_hin_bat_jpn_knd_kor_slo_swe_bem_dut_mly_arw_owc_mao_mnd_svk_ses_eng_sod_lat_rom_ben_rus_qcu_fre_prs_urd_moo_hau_ukr_tig_scr_jav_nor_tsw_glc_igb_sun_tha_gam_tml_xho_akn_aze_por_ger_tur_ven_vie_amr_cic_bam_yor	-0.757646010725484	-1.82455348351912	0.071279271221
753	amh_mol_ven_slo_aeg_owc_amr_rom_aze_uzb_tsw_tag_ses_grk_ita_bsq_fre_gam_igb_cnt_ctl_pol_bam_lit_cic_pan_hun_zul_lda_fin_glc_wly_geo_spa_ben_bul_dut_sid_tig_ukr_est_akn_ind_alb_mao_jpn_tml_kor_krd_por_swa_urd_mly_lat_heb_bat_mnd_afr_tsn_ger_chh_scr_mcd_eng_swe_qcu_arw_nor_rus_xho_sod_guj_hau_bos_jav_svk_bem_cze_fbf_sun_tha_anl_knd_ewe_dyu_azi_hin_prs_tur_yor_vie_mlt_swt_moo_dgb	0.0897237159899352	0.211279297986834	0.833131627899528
754	sid_krd_bam_swe_tig_chh_amh_svk_azi_aze_ses_mao_zul_ctl_arw_bsq_prs_owc_tsw_mnd_scr_ger_dyu_rom_ven_eng_est_dgb_swa_fin_glc_aeg_geo_ukr_bos_mol_lit_mlt_sod_cze_hun_yor_jav_rus_ind_jpn_knd_kor_ben_hin_cic_grk_tag_spa_amr_mly_cnt_afr_fbf_lat_gam_por_dut_mcd_urd_qcu_fre_pol_slo_igb_hau_bul_heb_guj_sun_pan_moo_alb_lda_bat_tha_wly_tml_bem_akn_tur_ita_nor_uzb_swt_vie_anl_tsn_xho_ewe	0.499863483131248	1.18037130284718	0.240862830504367
755	amh_mol_moo_fre_anl_heb_tig_ctl_uzb_azi_fbf_bat_cic_prs_pan_bsq_bul_mlt_swa_mnd_ita_nor_bem_por_akn_glc_est_swt_xho_fin_swe_sid_geo_arw_svk_eng_bos_sod_hau_grk_hun_dgb_tag_ben_mly_jpn_tml_kor_spa_rom_ewe_lit_mao_pol_amr_jav_cnt_ukr_zul_urd_aeg_ger_afr_alb_cze_qcu_scr_mcd_rus_dyu_chh_slo_wly_dut_sun_guj_yor_lat_bam_ind_tha_gam_knd_igb_tsw_aze_krd_hin_tur_tsn_vie_owc_ses_ven_lda	0.704528571491534	1.67177456301965	0.0979303249970622
756	sod_hin_bem_eng_gam_mlt_hau_svk_tur_uzb_dyu_sun_yor_prs_swe_bsq_grk_amh_lda_mnd_bos_cze_xho_dut_akn_ita_fin_cic_igb_est_glc_amr_geo_afr_mcd_guj_fre_sid_wly_alb_hun_zul_mao_ctl_bat_jpn_tml_kor_nor_lit_fbf_rus_mly_scr_aeg_ind_cnt_mol_ses_slo_chh_spa_urd_rom_ger_qcu_ben_lat_arw_tsw_heb_ukr_anl_bul_tag_pol_ven_por_swa_jav_tha_owc_knd_bam_moo_azi_pan_krd_aze_dgb_vie_tig_ewe_tsn_swt	0.201037090815484	0.473830173634604	0.636731515151665
757	tig_glc_akn_ctl_heb_sid_gam_pol_tur_azi_moo_jav_dyu_cze_fre_bsq_prs_amr_bem_mnd_scr_grk_ses_krd_bam_arw_est_ven_fbf_fin_mol_chh_geo_ben_ita_spa_rus_sod_wly_hin_hun_zul_mao_alb_tag_jpn_tml_kor_lit_dut_swt_afr_ind_eng_mlt_sun_cnt_ger_dgb_nor_owc_pan_bul_mcd_guj_qcu_slo_swe_urd_xho_amh_svk_anl_lat_mly_ukr_cic_bos_tsw_bat_tha_hau_knd_lda_swa_uzb_rom_por_aze_ewe_vie_aeg_igb_yor_tsn	-0.049539865915244	-0.116750568475885	0.907309471719138
758	sod_hin_xho_ukr_owc_amr_tig_ger_tur_uzb_bam_bat_tsn_ita_bos_bsq_lat_hau_swa_cnt_fre_slo_swt_mcd_moo_prs_fin_ven_igb_est_krd_chh_geo_urd_pol_ctl_grk_sid_anl_eng_hun_fbf_ind_swe_sun_jpn_knd_kor_afr_lit_tsw_alb_jav_pan_gam_mly_mnd_por_cic_guj_amh_ben_svk_mol_rom_qcu_rus_dut_scr_zul_aeg_spa_heb_glc_mao_nor_dyu_bul_akn_tag_tha_mlt_tml_ses_dgb_aze_cze_arw_azi_lda_vie_wly_bem_ewe_yor	-0.370206990862578	-0.876473592220843	0.383030984239765
759	gam_slo_ses_ukr_heb_hau_mlt_alb_uzb_azi_moo_tag_zul_lit_ger_bsq_pol_anl_lda_mnd_lat_mol_cic_ctl_akn_bos_fin_swt_tsn_est_prs_sod_geo_spa_rom_por_mcd_sid_amr_dut_hun_yor_mao_cze_ind_jpn_tml_kor_pan_hin_ewe_nor_bat_svk_chh_mly_cnt_swe_tsw_ben_aeg_guj_fre_urd_bul_qcu_scr_eng_glc_xho_wly_afr_amh_grk_sun_krd_dyu_ita_swa_jav_tha_owc_knd_dgb_bam_aze_rus_arw_tur_igb_vie_tig_bem_fbf_ven	-0.544440766980005	-1.29919358085244	0.197089164888609
760	aeg_krd_moo_hin_amh_sid_hau_prs_uzb_tur_ses_ind_swt_dut_svk_bsq_swe_chh_zul_mnd_slo_pol_yor_rus_fbf_mol_est_tsn_dgb_hun_lat_heb_geo_ctl_afr_urd_ita_anl_gam_guj_fin_cic_sun_nor_jav_jpn_knd_kor_pan_rom_ven_lit_tag_eng_sod_mly_cnt_spa_lda_mcd_mlt_ben_alb_cze_fre_qcu_bul_grk_ukr_xho_owc_glc_tig_scr_bat_por_bam_arw_igb_mao_tha_wly_tml_tsw_swa_aze_bos_ger_azi_ewe_vie_amr_akn_bem_dyu	-0.600642167707714	-1.43488745192063	0.15467361854337
761	wly_hin_lda_ita_sid_hau_amh_ger_aze_azi_tsw_jav_dyu_bul_glc_bsq_nor_sod_igb_mnd_swe_grk_bam_fre_tsn_cze_est_akn_fbf_fin_svk_mlt_geo_rus_scr_bos_ukr_chh_tig_krd_hun_ewe_sun_pan_tag_jpn_knd_kor_lat_urd_swt_mcd_bat_ben_gam_mao_cnt_prs_zul_dut_heb_mol_guj_spa_por_qcu_afr_pol_eng_bem_anl_slo_aeg_ctl_ind_lit_yor_rom_dgb_mly_tha_owc_tml_ven_moo_uzb_alb_arw_tur_xho_vie_amr_cic_swa_ses	0.557561408731416	1.32309085849229	0.189049034219555
762	amh_pan_dyu_swe_owc_amr_mlt_glc_aze_azi_tsn_mao_igb_mcd_krd_bsq_bul_sid_moo_mnd_arw_spa_dgb_prs_zul_guj_fin_swt_xho_hun_ita_tig_geo_bos_scr_rom_por_gam_chh_urd_est_bem_ind_eng_sun_jpn_tml_kor_pol_ger_ses_hin_tag_lit_aeg_jav_cnt_fre_lda_afr_anl_nor_ctl_ben_grk_qcu_slo_lat_mol_ewe_heb_ukr_sod_alb_mly_cze_cic_rus_ven_bat_tha_hau_knd_yor_fbf_tur_svk_dut_uzb_bam_vie_wly_swa_tsw_akn	0.938930615961173	2.24821325040564	0.0269249222490725
763	tig_cze_lda_alb_amh_hau_anl_scr_azi_uzb_swt_mao_igb_ita_urd_bsq_nor_sid_zul_cnt_pan_prs_ses_ger_tsn_spa_est_swa_ven_fin_slo_amr_geo_krd_ukr_lit_eng_owc_heb_fre_hun_akn_bat_svk_jav_jpn_tml_kor_ctl_guj_tsw_pol_mly_glc_chh_tag_mnd_arw_fbf_dut_gam_afr_hin_rus_por_qcu_bul_mcd_swe_cic_sod_mol_mlt_lat_sun_grk_ewe_ben_xho_ind_tha_wly_knd_yor_dyu_aze_rom_bos_tur_bam_vie_aeg_bem_dgb_moo	-0.426230299624396	-1.01344250442213	0.313478255707252
764	amr_por_cic_bos_chh_wly_mlt_afr_tur_aze_fbf_mao_bam_lat_hin_bsq_swe_sod_moo_mnd_lit_ctl_xho_rus_ses_dut_fin_swt_ewe_est_rom_amh_geo_alb_slo_glc_ger_gam_heb_spa_hun_bem_tag_krd_sun_jpn_knd_kor_grk_ben_dgb_scr_mly_prs_owc_bat_cnt_mol_ven_pan_aeg_pol_bul_ita_arw_qcu_eng_guj_cze_akn_anl_ukr_hau_fre_jav_mcd_tsw_svk_yor_ind_tha_sid_tml_igb_dyu_uzb_nor_urd_azi_zul_vie_tig_swa_lda_tsn	0.310797568558174	0.732607740100913	0.465640151243585
765	tig_pan_bam_rus_gam_hau_mlt_por_uzb_aze_akn_tag_cic_nor_alb_bsq_ita_aeg_lda_cnt_fre_ben_moo_mol_dyu_afr_est_swt_ses_hun_pol_amh_geo_slo_prs_lat_dut_sid_anl_urd_fin_swa_mly_mcd_ind_jpn_tml_kor_ctl_cze_xho_scr_mao_ger_heb_sun_mnd_guj_zul_bul_sod_swe_svk_hin_krd_qcu_rom_spa_eng_dgb_wly_arw_amr_lit_jav_grk_fbf_glc_igb_bat_tha_owc_knd_yor_ewe_tur_ukr_bos_azi_tsw_vie_chh_tsn_bem_ven	-0.661118195184274	-1.58024211501892	0.11744673201967
766	sod_ger_akn_pol_heb_anl_amr_afr_tur_uzb_bam_sun_ses_slo_rom_bsq_scr_sid_ewe_cnt_rus_bul_moo_ctl_dgb_eng_est_swt_bem_fin_ita_chh_geo_spa_swe_nor_svk_amh_tig_prs_hun_tsw_mly_fre_mao_jpn_knd_kor_pan_guj_ven_ukr_ind_mcd_gam_jav_mnd_lat_cic_lit_wly_arw_bos_glc_cze_qcu_por_urd_alb_swa_hau_ben_owc_hin_tag_krd_lda_grk_zul_bat_tha_aeg_tml_yor_fbf_azi_dut_mol_aze_xho_vie_mlt_dyu_tsn_igb	-0.509919473949871	-1.21414817526383	0.22776531504708
767	aeg_mcd_swa_bos_hau_mlt_sid_mol_aze_uzb_dgb_mao_moo_grk_spa_bsq_krd_anl_zul_mnd_ctl_glc_igb_nor_lda_rus_hun_cic_tsn_fin_prs_amh_geo_lit_lat_swe_urd_sod_chh_slo_est_bem_ind_ita_mly_jpn_knd_kor_dut_ukr_xho_pan_bat_svk_heb_jav_cnt_por_dyu_bul_tig_eng_rom_fre_alb_qcu_ben_cze_arw_ven_owc_guj_gam_pol_sun_afr_ewe_scr_fbf_tag_tha_wly_tml_ses_yor_tur_ger_hin_azi_tsw_vie_amr_bam_swt_akn	-0.7056896256852	-1.69164610790349	0.0940618492834604
768	mlt_pan_dgb_mol_tig_gam_aeg_svk_aze_tur_zul_sun_ven_rus_nor_bsq_ger_chh_akn_mnd_ben_lit_tsw_urd_igb_cze_fin_xho_swa_est_dut_amh_geo_lat_krd_rom_glc_sod_heb_grk_hun_fbf_ind_arw_jav_jpn_knd_kor_scr_spa_dyu_pol_mly_bul_wly_tag_cnt_ukr_bam_ctl_anl_afr_ita_guj_swe_qcu_fre_mcd_alb_ewe_amr_por_owc_slo_bat_bos_yor_hin_swt_mao_tha_hau_tml_tsn_ses_uzb_eng_prs_azi_moo_vie_sid_bem_cic_lda	-0.0597229974616807	-0.140834776377276	0.888305069196607
769	hau_cze_ven_mol_tig_sod_chh_hin_azi_uzb_zul_mly_akn_prs_swe_bsq_svk_amh_bem_cnt_lat_afr_tsn_bul_yor_rus_est_igb_tsw_fin_ctl_sid_geo_krd_scr_grk_arw_heb_gam_rom_hun_swt_sun_nor_bat_jpn_knd_kor_spa_glc_swa_ukr_tag_pol_wly_ind_mnd_fre_moo_mcd_mlt_ben_pan_ger_ita_qcu_dut_slo_guj_fbf_anl_alb_owc_bos_jav_eng_dyu_lit_dgb_mao_tha_amr_tml_bam_cic_tur_urd_por_aze_lda_vie_aeg_xho_ewe_ses	-0.0357177067395056	-0.084242016113095	0.933045089035896
770	amr_fre_dgb_slo_hau_aeg_wly_afr_aze_tur_akn_tag_cic_glc_ukr_bsq_ita_gam_ses_mnd_alb_bos_zul_prs_swa_ctl_fin_tsn_swt_est_pan_tig_geo_grk_urd_nor_bul_mlt_owc_hin_hun_bam_bat_lit_mly_jpn_tml_kor_spa_mcd_xho_rom_sun_ben_sod_mao_cnt_arw_fbf_ger_amh_lat_por_eng_rus_qcu_swe_krd_dut_moo_sid_scr_chh_guj_ind_svk_dyu_pol_ewe_jav_tha_heb_knd_tsw_igb_uzb_cze_mol_azi_yor_vie_anl_lda_bem_ven	-0.760087108390289	-1.83084742726817	0.0703256411778291
771	aeg_svk_ven_bos_chh_sid_anl_rom_uzb_aze_lda_tag_ewe_swe_mol_bsq_ben_heb_zul_mnd_lat_fre_ses_cze_cic_dut_hun_igb_tsn_fin_bul_wly_geo_slo_scr_eng_grk_tig_gam_ukr_est_tsw_jav_spa_bat_jpn_knd_kor_hin_lit_bem_guj_mao_urd_amr_mly_cnt_alb_swa_afr_mlt_prs_glc_pol_rus_qcu_pan_arw_mcd_swt_sod_krd_owc_ger_ind_ctl_fbf_por_moo_sun_tha_hau_tml_dgb_dyu_tur_nor_ita_azi_yor_vie_amh_xho_akn_bam	-0.794366425574567	-1.90984961503663	0.0592344214882979
772	anl_slo_xho_lat_owc_hau_amh_eng_azi_aze_dgb_tag_ewe_svk_cze_bsq_ita_mlt_igb_mnd_mol_lit_ses_bul_swa_alb_hun_swt_zul_est_grk_tig_geo_glc_scr_swe_pan_chh_aeg_rus_fin_fbf_sun_hin_bat_jpn_tml_kor_prs_rom_tsw_krd_mly_pol_gam_mao_cnt_ctl_bem_ben_wly_bos_por_urd_mcd_qcu_arw_fre_afr_moo_amr_dut_heb_guj_jav_nor_yor_ger_cic_ind_tha_sid_knd_ven_lda_uzb_spa_ukr_tur_akn_vie_sod_tsn_dyu_bam	-0.76044439671441	-1.8321423766766	0.0701307614067647
773	anl_svk_akn_scr_gam_sid_wly_krd_tur_azi_cic_ind_swa_cze_lit_bsq_ben_hau_ses_mnd_dut_nor_ewe_prs_zul_por_fin_tsn_bam_hun_ukr_tig_geo_fre_glc_mcd_ctl_sod_chh_lat_est_bem_sun_swe_mly_jpn_knd_kor_slo_bul_lda_arw_tag_bos_aeg_bat_cnt_urd_moo_mol_amh_pol_afr_alb_pan_qcu_ger_eng_ita_xho_heb_grk_amr_guj_jav_spa_fbf_rom_ven_mao_tha_owc_tml_igb_tsw_aze_hin_rus_uzb_swt_vie_mlt_dgb_dyu_yor	-0.00949557344048378	-0.022366916325551	0.982203191009242
774	gam_rus_ewe_alb_tig_wly_owc_bos_tur_azi_akn_jav_swa_spa_krd_bsq_rom_amr_cic_cnt_lit_arw_ven_slo_moo_ben_est_swt_tsw_hun_guj_heb_geo_scr_eng_grk_prs_mlt_amh_pan_fin_lda_ind_afr_tag_jpn_tml_kor_urd_mol_xho_swe_mao_cze_hau_sun_mnd_lat_yor_hin_sod_pol_glc_svk_fre_qcu_ukr_bul_ctl_dyu_sid_ita_anl_nor_bat_por_tsn_ger_bem_mly_tha_chh_knd_zul_ses_uzb_mcd_dut_aze_bam_vie_aeg_dgb_igb_fbf	-0.801123831908467	-1.93467963200575	0.0560687419407234
775	wly_grk_tsw_arw_aeg_amr_sod_prs_tur_aze_swt_mly_yor_urd_cze_bsq_lat_owc_zul_cnt_pol_fre_swa_ita_akn_eng_fin_moo_ven_hun_mol_anl_geo_hin_rus_spa_svk_amh_chh_nor_est_igb_tag_bul_mao_jpn_knd_kor_mcd_ben_dyu_rom_ind_alb_mlt_jav_mnd_ctl_bam_scr_gam_glc_krd_afr_por_qcu_swe_lit_pan_tsn_sid_bos_heb_slo_sun_ger_dgb_dut_lda_bat_tha_tig_tml_fbf_cic_uzb_guj_ukr_azi_ewe_vie_hau_xho_ses_bem	0.237157804281063	0.557744412561478	0.578359038595587
776	owc_pol_cic_rus_sod_mlt_heb_rom_aze_tur_bam_mao_yor_pan_nor_bsq_bul_aeg_tsn_mnd_scr_krd_ses_fre_akn_dut_est_fbf_dgb_hun_urd_wly_geo_svk_grk_slo_cze_anl_tig_hin_fin_swt_tag_glc_sun_jpn_knd_kor_eng_ger_dyu_spa_bat_mol_gam_ind_cnt_alb_tsw_prs_amr_mcd_ita_ctl_ukr_qcu_swe_lit_afr_lda_sid_bos_chh_guj_jav_ben_moo_arw_xho_mly_tha_hau_tml_ewe_ven_azi_por_lat_uzb_bem_vie_amh_zul_igb_swa	-0.991576428539257	-2.40607906516263	0.018102398393506
777	sod_ger_bam_nor_aeg_heb_sid_ukr_tur_uzb_moo_mao_tsn_urd_glc_bsq_alb_mlt_ewe_cnt_spa_prs_lda_slo_dyu_arw_est_zul_fbf_hun_grk_owc_geo_krd_pan_bos_cze_hau_amh_hin_fin_ses_sun_rom_tag_jpn_tml_kor_rus_ita_ven_bul_jav_afr_amr_bat_mnd_lat_yor_por_tig_swe_mol_mcd_lit_qcu_scr_eng_ben_swa_chh_fre_wly_guj_ind_ctl_tsw_pol_cic_mly_tha_anl_knd_xho_igb_aze_dut_svk_azi_bem_vie_gam_dgb_akn_swt	-0.6568594102529	-1.57353921916387	0.118990009677309
778	amr_slo_fbf_swe_chh_heb_aeg_bos_aze_uzb_bam_mly_ven_afr_hin_bsq_mol_tig_ses_mnd_mcd_prs_ewe_pan_bem_rom_est_zul_swt_fin_nor_mlt_geo_ben_lat_por_dut_owc_hau_ita_hun_tsn_mao_krd_bat_jpn_tml_kor_cze_lit_igb_ger_sun_spa_sod_ind_cnt_urd_dyu_guj_gam_alb_bul_arw_pol_qcu_fre_scr_ctl_akn_amh_grk_anl_svk_tag_glc_moo_rus_xho_jav_tha_sid_knd_cic_swa_azi_eng_ukr_tur_dgb_vie_wly_lda_tsw_yor	-0.258917724481717	-0.611882504961012	0.542108517654024
779	gam_prs_akn_lat_sod_heb_anl_grk_aze_uzb_dgb_mly_ven_mcd_ukr_bsq_glc_mlt_cic_mnd_svk_rom_tsn_nor_ses_krd_est_igb_lda_fin_lit_aeg_geo_ita_swe_ben_pan_amr_hau_ger_hun_xho_bat_pol_tag_jpn_tml_kor_bos_guj_swt_arw_mao_fre_wly_sun_cnt_ctl_zul_hin_owc_cze_alb_urd_por_qcu_afr_eng_bul_swa_chh_mol_sid_scr_jav_dut_bem_spa_moo_ind_tha_amh_knd_yor_bam_azi_slo_rus_tur_tsw_vie_tig_ewe_dyu_fbf	-1.05472293304423	-2.58252913019976	0.011368260900294
780	sid_bos_igb_krd_amh_wly_tig_slo_uzb_aze_yor_mly_xho_por_spa_bsq_guj_owc_zul_mnd_rom_lit_moo_eng_cic_mcd_fin_bem_swt_hun_pan_mlt_geo_alb_swe_svk_prs_heb_aeg_afr_est_fbf_mao_ukr_sun_jpn_knd_kor_scr_grk_swa_hin_tag_rus_gam_ind_cnt_ger_dgb_glc_amr_fre_cze_mol_ita_qcu_pol_arw_dut_tsn_sod_lat_anl_urd_bat_ben_bam_bul_ses_jav_tha_chh_tml_lda_dyu_tur_nor_ctl_azi_tsw_vie_hau_akn_ven_ewe	-0.364493942802514	-0.865959327863746	0.388740986427489
781	tig_ger_fbf_cze_wly_anl_chh_ita_azi_aze_bam_mao_ven_scr_dut_bsq_afr_mlt_dgb_cnt_spa_por_ewe_ctl_akn_fre_hun_ses_bem_est_prs_owc_geo_lat_rom_ben_mcd_heb_hau_grk_fin_tsw_sun_bul_bat_jpn_knd_kor_ukr_mol_swt_slo_mly_arw_sod_jav_mnd_svk_igb_hin_sid_swe_pan_guj_nor_qcu_alb_pol_krd_swa_gam_rus_amh_lit_ind_bos_zul_urd_tsn_tag_tha_aeg_tml_dyu_xho_uzb_eng_glc_tur_lda_vie_amr_moo_yor_cic	-1.15972379893934	-2.86192498527192	0.0052015042463668
782	sod_grk_swa_spa_anl_owc_mlt_hin_aze_azi_cic_sun_lda_nor_glc_bsq_rus_heb_akn_mnd_swe_por_tsw_arw_dgb_lit_est_yor_zul_fin_ger_hau_geo_bul_guj_ben_mcd_chh_amh_pol_hun_bam_mao_prs_tag_jpn_tml_kor_scr_urd_moo_fre_ind_mol_sid_mly_cnt_dut_swt_alb_gam_pan_ukr_ita_afr_qcu_slo_cze_bos_xho_tig_lat_amr_ctl_bat_krd_igb_svk_dyu_jav_tha_wly_knd_tsn_ven_uzb_rom_eng_tur_ewe_vie_aeg_bem_ses_fbf	-0.130814131092539	-0.30849131411206	0.758398460841075
783	chh_prs_akn_arw_sid_aeg_mlt_lit_aze_uzb_swt_jav_dyu_glc_ben_bsq_ctl_sod_xho_mnd_ukr_rus_zul_fre_tsn_urd_fin_fbf_tsw_hun_svk_anl_geo_ita_ger_guj_hin_heb_tig_grk_est_moo_ind_por_mly_jpn_tml_kor_afr_pan_yor_bos_sun_nor_owc_tag_cnt_scr_dgb_pol_amh_cze_spa_swe_slo_qcu_alb_mol_rom_bem_wly_bul_hau_lat_bat_dut_bam_mcd_swa_mao_tha_gam_knd_ven_ses_azi_krd_eng_tur_cic_vie_amr_lda_ewe_igb	-0.883327438786731	-2.13641182773124	0.0352713098053029
784	wly_afr_moo_bos_tig_mlt_owc_ita_azi_tur_tsn_mao_bam_rom_rus_bsq_guj_chh_akn_mnd_bul_grk_zul_mcd_bem_svk_hun_dgb_swa_fin_lat_sod_geo_slo_spa_ger_hin_hau_amh_nor_est_dyu_bat_por_jav_jpn_tml_kor_swe_arw_fbf_prs_ind_dut_aeg_sun_cnt_pol_ewe_lit_sid_scr_glc_eng_alb_qcu_cze_fre_ben_lda_gam_ukr_heb_krd_mly_pan_swt_ctl_yor_tag_tha_anl_knd_cic_ses_aze_mol_urd_uzb_igb_vie_amr_ven_xho_tsw	-0.426045865533877	-1.01232856559026	0.3140075436965
785	tig_swe_tsn_cze_mlt_gam_heb_por_uzb_tur_ses_jav_moo_dut_rus_bsq_grk_owc_akn_cnt_krd_ger_swa_lat_xho_spa_fin_zul_swt_est_mcd_aeg_geo_scr_fre_hin_svk_anl_wly_lit_hun_bem_mly_eng_bat_jpn_knd_kor_ben_alb_tsw_glc_ind_guj_sid_mao_mnd_bos_fbf_pol_chh_arw_slo_urd_mol_qcu_afr_prs_ukr_cic_amh_pan_amr_ctl_tag_ita_lda_bul_ewe_sun_tha_sod_tml_bam_yor_aze_rom_nor_azi_ven_vie_hau_igb_dgb_dyu	0.162170929817452	0.381584638796274	0.703639924782119
786	chh_krd_zul_fre_amr_wly_sid_nor_aze_azi_xho_ind_fbf_guj_mol_bsq_alb_tig_yor_mnd_svk_lit_ses_lat_akn_hin_hun_tsn_moo_fin_ita_gam_geo_ben_ger_scr_eng_sod_hau_rom_est_cic_mly_ukr_mao_jpn_tml_kor_glc_grk_swa_pan_sun_afr_mlt_bat_cnt_arw_tsw_mcd_aeg_cze_pol_por_dut_qcu_bos_bul_spa_lda_anl_rus_heb_slo_jav_urd_igb_swe_bam_tag_tha_owc_knd_ven_dgb_tur_ctl_prs_uzb_bem_vie_amh_dyu_ewe_swt	0.650654477227596	1.54316568570137	0.126186615659344
787	chh_guj_lda_lit_aeg_sid_owc_ben_azi_tur_xho_tag_fbf_rom_hin_bsq_grk_sod_swt_cnt_por_ger_bam_scr_swa_ita_est_bem_ewe_hun_cze_tig_geo_mol_krd_urd_spa_anl_wly_dut_fin_tsw_bat_pol_mly_jpn_tml_kor_nor_ctl_ses_arw_mao_swe_amh_sun_mnd_bos_akn_prs_gam_slo_svk_eng_bul_qcu_mcd_ukr_pan_igb_amr_lat_heb_fre_jav_afr_ven_glc_tsn_ind_tha_mlt_knd_yor_dyu_uzb_alb_rus_aze_moo_vie_hau_zul_cic_dgb	0.173259224185541	0.407893930125619	0.684289064740789
788	sod_glc_swa_mcd_owc_mlt_amh_arw_aze_tur_dgb_bat_tsn_alb_ita_bsq_ctl_sid_xho_cnt_rom_hin_cic_scr_ven_pan_fin_ses_zul_hun_svk_chh_geo_guj_fre_por_urd_gam_heb_slo_est_akn_mao_eng_sun_jpn_knd_kor_nor_bul_ewe_krd_tag_swe_wly_ind_mnd_pol_fbf_ukr_hau_rus_dut_afr_ger_qcu_grk_mol_spa_tsw_amr_lit_aeg_cze_mly_prs_lda_bos_bam_jav_tha_tig_tml_igb_bem_uzb_ben_lat_azi_yor_vie_anl_dyu_swt_moo	0.357080495277578	0.8412744833023	0.402352148956604
789	gam_afr_bam_bos_tig_anl_amr_ita_uzb_azi_tsn_mao_ven_eng_bul_bsq_arw_heb_igb_mnd_dut_rom_bem_hin_ewe_ger_hun_swt_lda_est_slo_sod_geo_mcd_lat_cze_prs_wly_sid_alb_fin_swa_mly_krd_jav_jpn_knd_kor_grk_ukr_cic_lit_sun_pol_hau_bat_cnt_fre_yor_mol_chh_rus_glc_scr_ctl_qcu_pan_spa_svk_dgb_aeg_por_mlt_guj_ind_urd_zul_nor_xho_tag_tha_amh_tml_fbf_ses_aze_swe_ben_tur_dyu_vie_owc_moo_tsw_akn	-0.267761812510804	-0.633222021142075	0.528142776915347
790	sod_mcd_fbf_swe_wly_hau_heb_nor_uzb_azi_zul_sun_dyu_afr_alb_bsq_svk_tig_yor_cnt_por_slo_cic_scr_moo_pol_est_swa_swt_fin_pan_sid_geo_eng_spa_fre_ben_anl_amh_dut_hun_tsw_mly_ukr_tag_jpn_knd_kor_krd_bos_dgb_prs_ind_urd_amr_bat_mnd_lat_bam_ita_chh_ctl_bul_hin_lit_qcu_guj_arw_glc_igb_gam_cze_owc_rus_jav_mol_ses_grk_lda_mao_tha_aeg_tml_xho_ewe_tur_ger_rom_aze_ven_vie_mlt_akn_tsn_bem	-0.697817087233544	-1.672890325495	0.0977097439975574
791	tig_afr_tsn_ukr_sid_aeg_amr_prs_azi_tur_dyu_tag_swa_lat_scr_bsq_pol_heb_yor_cnt_rus_pan_bem_dut_xho_grk_hun_dgb_moo_fin_slo_owc_geo_cze_mcd_urd_eng_hau_anl_ita_est_ewe_sun_fre_bat_jpn_tml_kor_krd_glc_ses_por_jav_rom_mlt_mao_mnd_guj_cic_hin_wly_spa_svk_ger_mol_qcu_bos_bul_alb_ven_sod_nor_amh_lit_ind_ctl_bam_arw_lda_mly_tha_gam_knd_igb_tsw_aze_ben_swe_uzb_akn_vie_chh_swt_fbf_zul	-0.536063053715527	-1.27551175939642	0.205305059590606
792	amr_nor_tsn_bos_chh_sid_owc_alb_uzb_aze_bem_bat_swa_ger_ita_bsq_rus_wly_akn_mnd_pan_svk_tsw_arw_moo_ctl_est_yor_xho_fin_dut_aeg_geo_por_hin_fre_bul_tig_hau_guj_hun_ewe_mly_grk_ind_jpn_knd_kor_mcd_lit_fbf_mol_tag_slo_anl_sun_cnt_prs_igb_pol_sod_spa_eng_afr_scr_qcu_cze_urd_ben_cic_heb_krd_mlt_rom_mao_ukr_dyu_swe_bam_jav_tha_gam_tml_swt_ses_tur_lat_glc_azi_ven_vie_amh_zul_lda_dgb	-0.0700323585881276	-0.165226725164986	0.869124158087096
793	gam_prs_xho_nor_chh_hau_aeg_por_tur_aze_swa_sun_bam_mol_ben_bsq_bos_amh_tsw_mnd_pan_spa_fbf_glc_cic_alb_hun_zul_akn_est_lit_wly_geo_ukr_scr_eng_afr_mlt_sid_ger_fin_dgb_jav_bul_mly_jpn_tml_kor_swe_svk_dyu_lat_ind_hin_sod_bat_cnt_mcd_moo_pol_owc_fre_guj_rom_slo_qcu_rus_ctl_ita_ven_heb_dut_tig_urd_tag_cze_tsn_krd_ses_mao_tha_amr_knd_swt_igb_uzb_grk_arw_azi_bem_vie_anl_yor_lda_ewe	-0.682377988882801	-1.63747821591899	0.104910015373381
794	gam_mcd_bem_scr_sid_hau_aeg_hin_uzb_azi_tsw_mao_igb_afr_ita_bsq_alb_mlt_bam_mnd_pan_slo_ewe_lat_dgb_guj_est_akn_xho_fin_ger_chh_geo_spa_ukr_fre_grk_heb_amr_glc_hun_yor_ind_ben_tag_jpn_tml_kor_swe_cze_swt_bos_bat_pol_owc_sun_cnt_por_ven_bul_amh_rom_rus_nor_arw_qcu_mol_prs_lit_fbf_tig_ctl_anl_dut_mly_svk_tsn_krd_cic_jav_tha_sod_knd_zul_ses_aze_eng_urd_tur_moo_vie_wly_dyu_lda_swa	-0.203325125110606	-0.479758797504629	0.632525300966719
795	hau_por_dgb_ita_wly_tig_sid_cze_tur_azi_bem_bat_igb_fre_eng_bsq_rom_mlt_ven_cnt_urd_slo_lda_bos_tsw_prs_fin_fbf_bam_hun_glc_anl_geo_mol_afr_lat_pan_gam_aeg_lit_est_tsn_mly_dut_sun_jpn_tml_kor_guj_spa_cic_ben_mao_bul_amh_jav_mnd_ukr_akn_scr_sod_swe_svk_ger_pol_qcu_nor_ctl_hin_yor_owc_mcd_heb_alb_ind_grk_ses_rus_swa_tag_tha_amr_knd_ewe_xho_uzb_arw_krd_aze_zul_vie_chh_swt_dyu_moo	-0.502238688158165	-1.19475817264071	0.235219620319306
796	sid_mol_igb_pol_tig_gam_amh_spa_azi_tur_bam_ind_xho_rom_por_bsq_prs_wly_cic_cnt_ita_arw_zul_slo_bem_dut_hun_dyu_ewe_est_krd_anl_geo_glc_lit_bul_mcd_sod_chh_ben_fin_fbf_jav_afr_mao_jpn_knd_kor_cze_nor_moo_fre_sun_rus_heb_bat_mnd_alb_ven_scr_mlt_pan_swe_grk_eng_qcu_ukr_bos_guj_tsn_hau_ger_aeg_hin_tag_ctl_dgb_urd_swt_mly_tha_amr_tml_akn_ses_aze_svk_lat_uzb_yor_vie_owc_tsw_lda_swa	-0.411102010794041	-0.975731455744369	0.331728789894675
797	tig_ger_ses_arw_heb_anl_wly_eng_tur_uzb_moo_bat_ewe_afr_bul_bsq_ita_aeg_tsn_mnd_mcd_prs_zul_urd_cic_svk_hun_bam_xho_fin_nor_amh_geo_por_guj_rom_glc_mlt_owc_rus_est_lda_tag_grk_ind_jpn_tml_kor_cze_fre_igb_ukr_sun_pan_hau_mao_cnt_hin_swa_mol_gam_alb_spa_swe_bos_qcu_ben_slo_krd_dyu_chh_dut_amr_scr_jav_lat_tsw_pol_swt_mly_tha_sid_knd_dgb_yor_aze_lit_ctl_azi_akn_vie_sod_ven_bem_fbf	-0.464008489594307	-1.10255387863757	0.273065986236103
798	owc_dut_lda_eng_chh_mlt_amh_pol_aze_uzb_bam_ind_yor_guj_hin_bsq_ukr_heb_tsn_mnd_nor_lit_dgb_slo_swt_prs_hun_swa_ses_est_ita_wly_geo_lat_mol_glc_arw_sod_sid_afr_fin_zul_sun_cze_mly_jpn_tml_kor_swe_por_tsw_krd_jav_spa_hau_tag_cnt_bul_akn_fre_tig_bos_alb_urd_ger_qcu_svk_scr_ben_moo_anl_rom_amr_rus_mao_pan_ven_ctl_xho_bat_tha_aeg_knd_bem_ewe_tur_grk_mcd_azi_igb_vie_gam_dyu_fbf_cic	-0.226332481929874	-0.534503825927697	0.594268546069729
799	gam_mcd_bam_cze_anl_chh_aeg_urd_uzb_tur_tsn_mly_dgb_lit_afr_bsq_pan_amh_swt_mnd_prs_krd_xho_swe_ewe_dut_fin_akn_bem_est_mol_owc_geo_fre_nor_slo_guj_amr_mlt_lat_hun_swa_sun_ctl_jav_jpn_tml_kor_bul_svk_tsw_spa_ind_por_heb_bat_cnt_ukr_lda_bos_sid_ger_pol_rom_arw_qcu_alb_scr_ben_yor_wly_ita_hau_glc_tag_rus_dyu_hin_ven_mao_tha_tig_knd_fbf_igb_azi_eng_grk_aze_moo_vie_sod_ses_zul_cic	-0.147156860657163	-0.347145539874824	0.729266325605897
800	anl_guj_cic_glc_mlt_hau_sod_bul_uzb_aze_lda_tag_bem_pol_grk_bsq_rom_chh_bam_mnd_hin_alb_tsn_cze_ven_swe_fin_igb_tsw_est_mcd_tig_geo_mol_nor_ukr_ita_owc_amh_urd_hun_ewe_mao_ctl_jav_jpn_tml_kor_slo_bos_yor_fre_ind_svk_wly_bat_cnt_scr_dgb_pan_amr_ger_krd_lit_eng_qcu_dut_rus_afr_fbf_heb_ben_aeg_spa_mly_lat_xho_por_ses_sun_tha_sid_knd_zul_swa_tur_prs_arw_azi_dyu_vie_gam_akn_swt_moo	0.796900547329966	1.894197802172	0.0613063922167104
801	hau_krd_tsw_ukr_tig_gam_chh_scr_uzb_tur_tsn_tag_fbf_urd_guj_bsq_spa_wly_swa_mnd_glc_ctl_igb_rom_ses_swe_est_swt_dgb_fin_pol_sid_geo_ita_svk_mol_grk_owc_sod_bul_hun_zul_jav_mcd_sun_jpn_knd_kor_prs_nor_bam_afr_bat_fre_amr_ind_cnt_ger_bem_arw_amh_ben_lit_hin_pan_qcu_lat_dut_por_akn_heb_cze_anl_rus_mly_alb_ewe_eng_yor_mao_tha_aeg_tml_ven_xho_aze_bos_slo_azi_moo_vie_mlt_lda_dyu_cic	0.148664544262801	0.349832437067293	0.727255446178081
802	aeg_mol_fbf_guj_sid_amr_wly_rus_tur_uzb_tsw_sun_tsn_swe_lit_bsq_dut_anl_swt_cnt_eng_hin_lda_ukr_bam_nor_hun_igb_cic_est_rom_mlt_geo_ctl_scr_alb_svk_tig_sod_prs_fin_akn_mao_ita_ind_jpn_knd_kor_arw_afr_xho_slo_mly_lat_hau_tag_mnd_pol_ses_ben_amh_mcd_cze_ger_spa_qcu_bos_glc_pan_dyu_owc_urd_chh_krd_jav_bul_moo_fre_ven_bat_tha_heb_tml_ewe_dgb_azi_por_grk_aze_swa_vie_gam_bem_yor_zul	-0.807379162037625	-1.94809785572084	0.0544184033182489
803	aeg_pan_lda_ger_mlt_chh_sod_cze_tur_aze_xho_mly_ewe_bul_scr_bsq_glc_owc_tsw_cnt_rus_eng_swa_hin_igb_pol_fin_dyu_ses_est_svk_heb_geo_spa_alb_fre_ita_anl_amr_mcd_hun_bem_sun_lit_mao_jpn_knd_kor_swe_dut_swt_guj_tag_por_wly_ind_mnd_arw_cic_prs_gam_ctl_grk_slo_rom_qcu_nor_bos_lat_ven_amh_ukr_sid_krd_jav_afr_bam_urd_yor_bat_tha_tig_tml_tsn_dgb_azi_ben_mol_uzb_akn_vie_hau_fbf_moo_zul	-0.522742911311972	-1.24527074121545	0.216160743759118
804	chh_grk_ven_lat_wly_heb_owc_mcd_aze_tur_dgb_mly_swa_ukr_arw_bsq_por_tig_tsw_mnd_bul_lit_fbf_hin_xho_rus_hun_moo_cic_fin_glc_anl_geo_krd_pan_afr_prs_mlt_sod_eng_est_swt_ind_spa_tag_jpn_tml_kor_ctl_mol_lda_dut_bat_ger_gam_jav_cnt_slo_tsn_urd_amh_ben_svk_swe_fre_qcu_scr_pol_rom_bam_aeg_bos_sid_cze_mao_alb_akn_nor_zul_sun_tha_amr_knd_igb_bem_azi_guj_ita_uzb_yor_vie_hau_dyu_ewe_ses	-0.457137518961109	-1.08600235466913	0.280284895481217
805	heb_ben_tsn_lat_owc_sid_wly_slo_azi_aze_tsw_mao_dyu_scr_glc_bsq_prs_gam_akn_cnt_ukr_rus_cic_pan_swt_ita_est_ses_swa_fin_arw_amr_geo_lit_urd_eng_grk_hau_tig_afr_hun_igb_tag_ger_ind_jpn_tml_kor_rom_spa_fbf_guj_bat_pol_chh_mly_mnd_swe_xho_krd_aeg_mol_bos_alb_bul_qcu_svk_cze_ctl_ewe_amh_dut_mlt_nor_jav_fre_lda_por_yor_sun_tha_sod_knd_bam_dgb_tur_mcd_hin_uzb_ven_vie_anl_bem_moo_zul	0.301442183561024	0.710328279085315	0.479278055217508
806	owc_glc_lda_por_hau_gam_aeg_guj_azi_uzb_ses_sun_fbf_swe_rus_bsq_krd_mlt_xho_mnd_alb_slo_akn_svk_dyu_bos_fin_bem_ewe_hun_afr_wly_geo_ctl_spa_lat_pan_chh_amr_eng_est_cic_bat_fre_jav_jpn_knd_kor_nor_lit_igb_urd_mao_mol_anl_mly_cnt_grk_dgb_scr_sid_bul_dut_ben_cze_qcu_arw_ukr_pol_bam_tig_mcd_sod_ita_tag_hin_zul_prs_tsn_ind_tha_amh_tml_tsw_yor_tur_ger_rom_aze_swt_vie_heb_moo_ven_swa	-0.00834655873600601	-0.0196552192091933	0.984360521974124
807	tig_ita_cic_slo_aeg_amh_chh_ukr_uzb_azi_ewe_sun_bam_ben_lit_bsq_urd_heb_bem_mnd_prs_pan_dgb_bos_igb_lat_est_fbf_yor_hun_mol_gam_geo_glc_scr_alb_por_wly_sid_arw_fin_moo_ind_cze_mao_jpn_tml_kor_rus_hin_tsn_mcd_tag_grk_mlt_mly_cnt_afr_swt_eng_hau_ctl_ger_spa_rom_qcu_swe_svk_pol_tsw_sod_krd_amr_dut_jav_nor_ven_guj_ses_bat_tha_anl_knd_xho_dyu_aze_fre_bul_tur_zul_vie_owc_lda_swa_akn	0.162836505711237	0.382848687933584	0.702705600449286
808	mlt_ukr_akn_fre_gam_wly_owc_krd_azi_aze_swt_mao_bem_svk_nor_bsq_eng_hau_dgb_mnd_pol_alb_igb_arw_tsn_afr_est_yor_ewe_hun_guj_sid_geo_bos_spa_glc_grk_anl_amr_scr_fin_dyu_sun_lat_jav_jpn_knd_kor_pan_cze_lda_lit_mly_ben_tig_ind_cnt_prs_bam_swe_sod_hin_mol_slo_ctl_qcu_dut_rus_bul_cic_chh_ger_heb_por_tag_mcd_ven_rom_moo_bat_tha_amh_tml_ses_fbf_uzb_ita_urd_tur_swa_vie_aeg_xho_zul_tsw	-0.305234457111807	-0.722556610345017	0.471765453925521
809	anl_afr_swt_arw_gam_sid_tig_mol_aze_uzb_yor_mly_ewe_urd_dut_bsq_spa_amh_xho_mnd_alb_swe_dyu_nor_moo_fre_fin_bem_tsn_est_scr_chh_geo_lat_rom_ukr_pan_wly_amr_guj_hun_igb_jav_ita_ind_jpn_knd_kor_bos_pol_ses_mcd_tag_rus_hau_mao_cnt_bul_lda_cze_heb_krd_ctl_lit_slo_qcu_ger_ben_prs_tsw_owc_eng_sod_svk_sun_hin_zul_por_fbf_bat_tha_mlt_tml_cic_dgb_azi_glc_grk_tur_swa_vie_aeg_bam_akn_ven	-0.414530016844523	-0.984384376219491	0.327480628993401
810	mlt_rom_xho_spa_sod_heb_owc_pol_azi_tur_zul_mly_yor_guj_hin_bsq_fre_anl_ven_cnt_mcd_bul_swt_krd_ses_scr_fin_bam_swa_hun_svk_chh_geo_lat_swe_mol_glc_sid_wly_grk_est_tsn_ind_arw_bat_jpn_tml_kor_por_ita_cic_ukr_mao_urd_aeg_jav_mnd_ben_bem_eng_hau_rus_ger_nor_slo_qcu_dut_afr_ctl_moo_tig_pan_gam_cze_sun_prs_tsw_alb_ewe_tag_tha_amr_knd_akn_dgb_uzb_lit_bos_aze_igb_vie_amh_dyu_lda_fbf	-0.297632717403284	-0.703448916373451	0.483533457636155
811	mlt_alb_dyu_lat_sid_aeg_sod_bos_tur_aze_ewe_jav_ven_ger_pan_bsq_ukr_wly_tsw_cnt_hin_cze_igb_slo_xho_bul_est_moo_ses_hun_mcd_gam_geo_por_mol_krd_fre_hau_owc_grk_fin_dgb_bat_glc_tag_jpn_knd_kor_prs_guj_zul_svk_mao_spa_chh_ind_mnd_ctl_cic_eng_amh_dut_pol_ben_ita_qcu_rom_arw_afr_swa_amr_urd_anl_lit_mly_swe_akn_scr_bem_sun_tha_heb_tml_yor_tsn_uzb_nor_rus_azi_fbf_vie_tig_lda_bam_swt	-0.463676538369963	-1.10260781348768	0.273042675825908
812	wly_swe_bem_alb_sod_owc_tig_pol_tur_uzb_dgb_tag_igb_guj_lit_bsq_arw_sid_ses_mnd_nor_bul_ven_scr_fbf_urd_est_dyu_lda_hun_grk_chh_geo_rus_ita_mol_spa_heb_hau_fre_fin_swt_mao_bos_sun_jpn_tml_kor_pan_ger_zul_eng_jav_lat_amr_mly_cnt_mcd_xho_hin_anl_dut_prs_por_krd_qcu_cze_svk_rom_yor_amh_ctl_gam_afr_ind_slo_swa_ben_bam_bat_tha_mlt_knd_moo_tsw_azi_ukr_glc_aze_akn_vie_aeg_tsn_cic_ewe	-0.260490315913446	-0.61634369725182	0.53917346196012
813	amr_mcd_ewe_lit_wly_hau_mlt_afr_tur_uzb_zul_mly_bam_grk_ger_bsq_mol_sid_swt_cnt_ukr_lat_ven_krd_bem_por_est_cic_fbf_hun_rus_aeg_geo_fre_urd_pan_ctl_chh_tig_rom_fin_moo_sun_hin_mao_jpn_tml_kor_bos_prs_igb_cze_ind_svk_sod_jav_mnd_dut_swa_eng_owc_ita_scr_swe_glc_qcu_nor_spa_slo_lda_anl_ben_amh_guj_bat_bul_xho_pol_akn_tag_tha_heb_knd_yor_tsw_azi_alb_arw_aze_dgb_vie_gam_dyu_tsn_ses	-0.417321803597506	-0.990255546099429	0.324618696250038
814	anl_scr_yor_afr_owc_sid_amr_slo_uzb_azi_bem_ind_xho_alb_nor_bsq_pol_aeg_cic_cnt_grk_bos_tsw_glc_ewe_por_est_bam_fbf_fin_swe_chh_geo_prs_ctl_eng_fre_heb_gam_ukr_hun_moo_bat_cze_jav_jpn_tml_kor_lat_mcd_dgb_spa_mly_krd_wly_tag_mnd_rus_swt_lit_tig_rom_urd_arw_hin_qcu_pan_ita_ger_ven_hau_bul_mlt_guj_mao_mol_dyu_dut_akn_sun_tha_amh_knd_igb_ses_aze_svk_ben_tur_lda_vie_sod_tsn_zul_swa	-0.387320466526165	-0.917690422852552	0.361154778140325
815	hau_ita_ses_scr_amr_owc_gam_bul_uzb_tur_tsw_tag_bem_lat_pol_bsq_hin_aeg_swa_mnd_bos_nor_lda_alb_dgb_guj_fin_ven_tsn_hun_swe_sod_geo_arw_urd_krd_rus_mlt_sid_cze_est_fbf_mao_svk_jav_jpn_knd_kor_mcd_ctl_dyu_mol_mly_glc_chh_ind_cnt_pan_ewe_grk_tig_fre_slo_prs_por_qcu_eng_lit_rom_moo_wly_spa_anl_ben_sun_dut_cic_afr_xho_bat_tha_amh_tml_yor_igb_aze_ger_ukr_azi_akn_vie_heb_swt_bam_zul	-0.14704218749726	-0.3470189961816	0.729361077975708
816	sid_hin_tsw_cze_chh_owc_gam_ger_aze_azi_dgb_jav_lda_ben_prs_bsq_bul_aeg_ven_mnd_mol_slo_igb_pan_dyu_mcd_fin_bam_akn_hun_urd_sod_geo_dut_rus_krd_fre_amh_amr_bos_est_tsn_tag_svk_mao_jpn_tml_kor_nor_rom_fbf_pol_mly_lat_tig_sun_cnt_afr_cic_guj_wly_alb_scr_swe_grk_qcu_ukr_arw_spa_bem_heb_glc_anl_ita_ind_lit_moo_eng_zul_bat_tha_mlt_knd_swt_swa_uzb_por_ctl_tur_yor_vie_hau_xho_ewe_ses	-0.0490016917134563	-0.115519199373517	0.908282668896944
817	gam_glc_dyu_lit_sod_wly_anl_svk_tur_uzb_ewe_mly_swa_prs_scr_bsq_arw_heb_yor_mnd_grk_ukr_xho_mcd_akn_afr_est_bem_dgb_hun_cze_tig_geo_eng_krd_bos_rus_amr_amh_swe_fin_moo_mao_ger_ind_jpn_knd_kor_rom_guj_lda_ita_jav_slo_aeg_tag_cnt_pan_bam_ben_mlt_mol_urd_por_bul_qcu_hin_lat_nor_ven_owc_pol_hau_alb_sun_fre_tsn_spa_zul_bat_tha_sid_tml_fbf_swt_azi_ctl_dut_aze_ses_vie_chh_tsw_cic_igb	-0.16525763338943	-0.390238062900784	0.697252899184383
818	chh_prs_ses_rom_owc_gam_mlt_swe_uzb_azi_akn_jav_dgb_alb_ctl_bsq_bul_sod_moo_cnt_svk_ukr_bam_eng_xho_dut_fin_lda_igb_est_glc_heb_geo_lit_lat_rus_hin_amh_hau_pan_hun_swa_mly_mol_mao_jpn_knd_kor_bos_grk_fbf_ben_ind_por_aeg_sun_mnd_mcd_bem_scr_tig_pol_arw_slo_urd_qcu_spa_guj_afr_cic_wly_cze_anl_nor_tag_ita_tsn_krd_dyu_bat_tha_sid_tml_ewe_tsw_tur_ger_fre_aze_ven_vie_amr_zul_swt_yor	0.470477196698268	1.10967331699172	0.270000947282832
819	owc_glc_tsw_fre_chh_hau_sid_slo_azi_uzb_ses_mao_moo_bos_dut_bsq_pol_sod_zul_cnt_lat_eng_tsn_por_akn_prs_fin_dyu_ven_hun_rom_gam_geo_spa_grk_arw_ukr_amh_tig_krd_est_swa_bat_ben_tag_jpn_knd_kor_ita_guj_lda_urd_sun_nor_wly_jav_mnd_scr_yor_svk_heb_afr_cze_bul_rus_qcu_swe_mol_pan_ewe_aeg_mcd_amr_ger_ind_lit_cic_alb_bam_mly_tha_mlt_tml_xho_swt_aze_hin_ctl_tur_dgb_vie_anl_bem_fbf_igb	-0.25889986316635	-0.612862463067729	0.541463101550211
820	amh_ita_zul_scr_aeg_amr_heb_fre_azi_aze_bem_sun_moo_cze_slo_bsq_ger_owc_dgb_mnd_alb_bos_fbf_afr_bam_eng_est_tsw_dyu_fin_mol_tig_geo_guj_prs_dut_hin_hau_sod_por_hun_ven_jav_glc_mly_jpn_knd_kor_ctl_arw_swa_krd_bat_ben_chh_tag_cnt_lit_lda_svk_mlt_grk_swe_urd_spa_qcu_mcd_rom_pan_akn_sid_pol_gam_ukr_ind_lat_igb_nor_tsn_mao_tha_wly_tml_swt_yor_tur_bul_rus_uzb_ses_vie_anl_xho_cic_ewe	-0.750875019422691	-1.80611168804659	0.0741356830277109
821	anl_glc_dgb_scr_heb_sid_chh_cze_uzb_azi_moo_ind_akn_pan_mol_bsq_guj_wly_yor_cnt_arw_slo_bem_por_swa_spa_est_fbf_igb_hun_svk_aeg_geo_eng_lit_swe_prs_amh_owc_ben_fin_swt_tag_ctl_mao_jpn_tml_kor_dut_krd_ses_ger_mly_hin_amr_sun_mnd_mcd_lda_alb_sod_ukr_ita_grk_urd_qcu_lat_afr_bos_dyu_mlt_nor_tig_rus_jav_fre_xho_pol_bam_bat_tha_hau_knd_tsw_cic_tur_rom_bul_aze_ven_vie_gam_ewe_tsn_zul	-0.118512465228267	-0.280108005702752	0.780016745458121
822	sod_grk_ses_mol_sid_chh_heb_alb_uzb_tur_xho_bat_fbf_svk_eng_bsq_pol_anl_moo_mnd_dut_guj_swa_bos_igb_pan_fin_tsw_bam_est_ctl_owc_geo_cze_prs_por_urd_amh_tig_spa_hun_akn_tag_afr_mly_jpn_tml_kor_ben_lat_bem_fre_jav_scr_mlt_ind_cnt_swe_tsn_rom_gam_rus_nor_bul_hin_qcu_glc_arw_krd_yor_amr_lit_aeg_ita_mao_ukr_ven_slo_dyu_sun_tha_hau_knd_zul_swt_azi_mcd_ger_aze_lda_vie_wly_ewe_dgb_cic	0.0871976377923775	0.20524529147234	0.83782905818968
823	heb_slo_zul_arw_owc_sod_wly_svk_azi_aze_swa_mao_ses_rus_bul_bsq_afr_aeg_swt_mnd_guj_fre_ewe_eng_ven_pol_hun_lda_igb_fin_bos_amh_geo_cze_dut_ctl_lat_anl_mlt_ukr_est_akn_mly_swe_ind_jpn_knd_kor_prs_rom_dyu_nor_sun_lit_hau_jav_cnt_glc_tsn_mcd_sid_pan_ita_grk_spa_qcu_scr_mol_krd_fbf_chh_por_gam_alb_tag_urd_cic_ger_tsw_bat_tha_tig_tml_bam_moo_uzb_ben_hin_tur_yor_vie_amr_bem_dgb_xho	-0.770021252973761	-1.85470053586377	0.0668075631483728
824	anl_bos_igb_krd_amh_chh_amr_lat_tur_uzb_ven_tag_fbf_eng_pol_bsq_ger_sid_moo_cnt_guj_grk_bem_por_dgb_lit_hun_cic_zul_est_swe_wly_geo_prs_bul_cze_rus_hau_aeg_alb_fin_xho_ind_fre_mly_jpn_knd_kor_pan_ben_swt_hin_sun_rom_heb_mao_mnd_ita_lda_spa_mlt_ukr_dut_nor_slo_qcu_urd_mol_svk_yor_owc_mcd_tig_arw_bat_ctl_tsn_afr_tsw_jav_tha_sod_tml_ewe_ses_azi_glc_scr_aze_dyu_vie_gam_swa_akn_bam	-0.459892782512237	-1.0923229771001	0.277512769632247
825	chh_lit_zul_guj_tig_anl_sod_ben_azi_aze_swt_jav_tsn_swe_por_bsq_ita_heb_bam_mnd_spa_hin_cic_ger_igb_glc_hun_dyu_ses_est_arw_amr_geo_cze_alb_svk_bos_gam_wly_urd_fin_dgb_mly_prs_tag_jpn_knd_kor_bul_ctl_akn_slo_sun_grk_mlt_ind_cnt_dut_moo_fre_hau_rom_mcd_scr_lat_qcu_nor_ukr_eng_bem_sid_rus_aeg_pan_mao_krd_yor_mol_xho_bat_tha_amh_tml_tsw_lda_tur_afr_pol_uzb_swa_vie_owc_ven_fbf_ewe	0.0239792281040313	0.0564253637524386	0.955124002531033
826	aeg_mol_swt_lat_heb_anl_sid_lit_aze_azi_ewe_ind_dgb_krd_pan_bsq_ben_owc_lda_mnd_urd_alb_dyu_prs_bam_mcd_hun_tsn_cic_est_por_sod_geo_ita_rom_pol_afr_tig_amr_slo_fin_ven_jav_arw_tag_jpn_tml_kor_fre_grk_moo_nor_mao_ctl_wly_bat_cnt_spa_xho_glc_chh_ukr_eng_dut_bos_qcu_scr_hin_guj_zul_gam_ger_hau_rus_sun_svk_ses_bul_bem_mly_tha_mlt_knd_igb_fbf_uzb_swe_cze_tur_tsw_vie_amh_swa_yor_akn	-1.19104849785471	-2.94051144737987	0.00413411947247523
827	mlt_urd_moo_eng_aeg_tig_amh_arw_azi_tur_lda_mly_tsw_fre_krd_bsq_dut_heb_swt_mnd_bul_ctl_cic_prs_akn_bos_est_dgb_swa_hun_ger_owc_geo_scr_glc_svk_pol_anl_gam_rom_fin_dyu_mao_nor_tag_jpn_knd_kor_lat_lit_tsn_spa_jav_hin_sid_sun_cnt_guj_xho_por_chh_afr_mol_mcd_grk_qcu_cze_ita_ben_bam_amr_slo_hau_pan_ind_rus_yor_ukr_fbf_bat_tha_wly_tml_ewe_zul_uzb_alb_swe_aze_ven_vie_sod_igb_ses_bem	-0.058446898162642	-0.137750209535317	0.890735641835991
828	chh_dut_lda_arw_anl_hau_mlt_ben_azi_aze_yor_bat_xho_nor_urd_bsq_svk_heb_tsn_mnd_cze_por_ven_rom_dyu_slo_est_moo_zul_fin_krd_wly_geo_alb_swe_pan_afr_amh_sod_rus_hun_cic_mly_hin_mao_jpn_knd_kor_fre_lat_fbf_spa_tag_ukr_tig_ind_cnt_grk_swt_glc_sid_mol_ctl_ger_bos_qcu_lit_eng_bul_swa_amr_ita_aeg_prs_jav_pol_bem_scr_igb_sun_tha_gam_tml_bam_ses_tur_guj_mcd_uzb_tsw_vie_owc_akn_dgb_ewe	-0.0760048614042259	-0.178987730364479	0.858336697931654
829	mlt_arw_tsw_mol_gam_sid_heb_svk_uzb_azi_dyu_ind_zul_ger_por_bsq_nor_chh_cic_cnt_grk_ukr_ses_pol_ven_slo_hun_swa_xho_fin_ita_sod_geo_alb_afr_urd_fre_aeg_hau_glc_est_ewe_bat_ctl_sun_jpn_tml_kor_dut_spa_bem_eng_mao_rus_amr_jav_mnd_prs_igb_scr_wly_mcd_cze_guj_pan_qcu_bos_swe_bul_dgb_owc_lat_tig_rom_tag_hin_bam_krd_tsn_mly_tha_amh_knd_swt_lda_aze_ben_lit_tur_yor_vie_anl_moo_fbf_akn	-0.87638920313402	-2.11995474379077	0.0366725701549922
830	anl_grk_tsn_guj_hau_sod_aeg_cze_uzb_tur_ewe_jav_igb_rus_krd_bsq_ita_owc_moo_cnt_por_ger_bem_mcd_lda_pol_fin_dgb_ses_hun_prs_gam_geo_ukr_urd_eng_dut_heb_wly_fre_est_cic_sun_swe_tag_jpn_tml_kor_spa_afr_yor_rom_ind_bul_tig_bat_mnd_ctl_dyu_lit_chh_arw_lat_mol_svk_qcu_slo_hin_bos_zul_amr_scr_sid_ben_mly_nor_akn_pan_bam_mao_tha_amh_knd_ven_swt_aze_glc_alb_azi_xho_vie_mlt_fbf_tsw_swa	-0.301852226432721	-0.713922578777994	0.477062998762988
831	sid_arw_akn_spa_mlt_chh_hau_ukr_uzb_tur_ses_tag_cic_pol_hin_bsq_mcd_sod_ven_cnt_rom_ita_ewe_cze_xho_bul_hun_yor_tsw_fin_krd_gam_geo_svk_afr_prs_guj_wly_amr_lit_est_dgb_mly_scr_mao_jpn_knd_kor_urd_slo_zul_ger_bat_ben_aeg_sun_mnd_glc_lda_lat_anl_dut_nor_alb_rus_qcu_eng_por_fre_igb_owc_mol_amh_ctl_ind_bos_bam_grk_moo_jav_tha_heb_tml_swa_tsn_azi_swe_pan_aze_fbf_vie_tig_bem_swt_dyu	0.965255220507127	2.32589386038881	0.0221976466820371
832	sid_nor_swa_ben_amr_anl_gam_guj_tur_azi_cic_mly_ses_lit_rom_bsq_bul_wly_ven_mnd_cze_bos_zul_mcd_ewe_afr_est_fbf_moo_hun_scr_chh_geo_glc_dut_fre_hin_amh_mlt_mol_fin_tsn_jav_krd_mao_jpn_tml_kor_lat_arw_dyu_eng_sun_urd_heb_tag_cnt_por_swt_pol_owc_grk_ita_prs_rus_qcu_svk_ger_spa_igb_aeg_swe_tig_alb_bat_ctl_dgb_ukr_tsw_ind_tha_sod_knd_akn_yor_aze_pan_slo_uzb_bam_vie_hau_bem_lda_xho	-0.0611548082101314	-0.14408542458909	0.885744782906454
833	gam_cze_tsw_ger_heb_mlt_owc_mol_azi_uzb_zul_tag_swa_hin_ben_bsq_krd_anl_yor_mnd_pan_rom_ven_guj_moo_lat_est_xho_ewe_hun_lit_sid_geo_bul_pol_ctl_swe_wly_sod_rus_fin_akn_jav_ita_sun_jpn_tml_kor_eng_prs_swt_arw_mly_alb_amr_mao_cnt_scr_igb_grk_hau_fre_svk_urd_ukr_qcu_afr_spa_nor_lda_tig_bos_aeg_dut_bat_mcd_cic_slo_bam_ind_tha_chh_knd_dyu_dgb_aze_glc_por_tur_fbf_vie_amh_ses_bem_tsn	0.389164123862824	0.917328448203235	0.36134336731162
834	sid_krd_ewe_bul_chh_owc_aeg_spa_aze_tur_lda_ind_cic_dut_eng_bsq_lit_amh_zul_mnd_mol_rom_ses_ita_dyu_fre_hun_swt_bem_est_svk_wly_geo_scr_hin_swe_por_mlt_gam_pol_fin_igb_jav_bos_bat_jpn_tml_kor_ben_mcd_dgb_cze_sun_rus_sod_mao_cnt_pan_fbf_alb_anl_afr_lat_ger_ctl_qcu_nor_guj_ukr_akn_tig_urd_hau_glc_mly_grk_xho_slo_swa_tag_tha_amr_knd_tsn_ven_azi_arw_prs_uzb_yor_vie_heb_moo_tsw_bam	-0.938240402281896	-2.28276332217632	0.024722949909981
835	amh_bos_bem_rus_wly_gam_aeg_lat_tur_azi_yor_jav_lda_prs_slo_bsq_ita_sid_tsw_cnt_eng_grk_tsn_ukr_fbf_guj_est_dyu_ven_fin_hin_sod_geo_fre_dut_mcd_svk_hau_owc_ger_hun_ewe_tag_glc_mao_jpn_tml_kor_krd_arw_cic_spa_mly_por_chh_bat_mnd_swe_xho_pan_anl_scr_rom_afr_mol_qcu_cze_lit_nor_swt_tig_ctl_amr_alb_sun_bul_akn_ben_igb_ind_tha_mlt_knd_dgb_ses_uzb_pol_urd_aze_moo_vie_heb_swa_zul_bam	0.20054196278581	0.472360030204505	0.637776396673768
836	owc_ita_zul_pan_tig_hau_heb_alb_aze_tur_fbf_ind_bem_bul_dut_bsq_swe_sid_bam_mnd_prs_guj_igb_lat_yor_rus_fin_tsw_xho_est_afr_anl_geo_ger_cze_slo_eng_aeg_chh_glc_hun_cic_sun_spa_jav_jpn_tml_kor_mol_ukr_lda_scr_mly_grk_amh_tag_cnt_nor_dgb_mcd_wly_hin_ctl_fre_krd_qcu_svk_rom_arw_dyu_amr_pol_gam_bos_bat_urd_akn_por_swa_mao_tha_sod_knd_moo_tsn_azi_lit_ben_uzb_ses_vie_mlt_swt_ven_ewe	-0.673074055758021	-1.6133912750152	0.110047792405004
837	gam_ita_xho_rom_sid_wly_amh_urd_uzb_azi_igb_mao_tsn_svk_mol_bsq_nor_amr_akn_mnd_lit_pan_bem_afr_moo_ger_hun_ewe_bam_fin_spa_hau_geo_dut_mcd_scr_lat_aeg_chh_pol_est_dgb_bat_swe_jav_jpn_knd_kor_ctl_arw_dyu_bul_mly_hin_anl_ind_cnt_ben_yor_slo_tig_grk_por_ukr_glc_qcu_cze_guj_bos_lda_heb_eng_owc_krd_tag_alb_ses_prs_swa_sun_tha_sod_tml_zul_swt_aze_rus_fre_tur_tsw_vie_mlt_ven_cic_fbf	-0.11420458080812	-0.269506274609255	0.788137178261312
838	anl_nor_bem_swe_amh_mlt_sid_fre_azi_uzb_dyu_tag_moo_lat_spa_bsq_svk_gam_xho_cnt_afr_mol_cic_eng_ewe_bos_fin_tsn_yor_est_lit_wly_geo_arw_prs_slo_alb_chh_tig_rom_hun_ses_bat_ukr_jav_jpn_knd_kor_ger_mcd_lda_cze_mly_pan_hau_mao_mnd_urd_swa_guj_sod_rus_ben_dut_hin_qcu_glc_krd_pol_akn_amr_ctl_aeg_ita_ind_por_tsw_grk_igb_sun_tha_owc_tml_bam_swt_tur_scr_bul_aze_zul_vie_heb_dgb_ven_fbf	0.306277830095325	0.720762869090869	0.472863312835881
839	sid_guj_tsw_rom_chh_amr_wly_mol_aze_uzb_fbf_mly_ven_urd_scr_bsq_pol_aeg_zul_cnt_grk_fre_swa_svk_ewe_hin_fin_tsn_lda_est_afr_amh_geo_glc_bul_lit_dut_owc_hau_slo_hun_moo_mao_prs_bat_jpn_knd_kor_ctl_ita_xho_rus_tag_pan_heb_sun_mnd_alb_ses_bos_sod_ben_mcd_ger_ukr_qcu_arw_swe_krd_igb_gam_cze_anl_spa_jav_lat_cic_por_swt_ind_tha_mlt_tml_akn_yor_tur_eng_nor_azi_bam_vie_tig_bem_dyu_dgb	-0.458429448022528	-1.09018442862329	0.278448571690972
840	mlt_scr_ven_ita_owc_wly_hau_por_aze_uzb_akn_mly_fbf_ctl_lit_bsq_cze_chh_lda_cnt_afr_swe_dyu_rom_bem_ukr_fin_tsn_bam_hun_alb_aeg_geo_lat_prs_eng_ger_sod_heb_mcd_est_swt_jav_svk_sun_jpn_knd_kor_mol_fre_yor_pan_tag_spa_anl_ind_mnd_rus_zul_arw_gam_guj_dut_ben_nor_qcu_bos_glc_bul_dgb_tig_grk_sid_pol_mao_slo_moo_krd_ses_bat_tha_amr_tml_igb_ewe_azi_hin_urd_tur_tsw_vie_amh_xho_swa_cic	-0.272713255636598	-0.644575829755692	0.520788871360348
841	gam_nor_swa_fre_owc_aeg_wly_glc_tur_uzb_akn_tag_ewe_afr_cze_bsq_ben_anl_igb_mnd_eng_mol_tsn_ukr_moo_slo_est_xho_tsw_hun_hin_tig_geo_swe_urd_rus_mcd_mlt_hau_guj_fin_yor_jav_ita_mao_jpn_knd_kor_krd_por_cic_rom_ind_alb_chh_mly_cnt_lat_bem_scr_sod_ger_spa_svk_lit_qcu_bul_prs_pol_bam_heb_arw_amr_ctl_sun_bos_fbf_pan_dgb_bat_tha_sid_tml_swt_zul_azi_grk_dut_aze_dyu_vie_amh_lda_ven_ses	0.0634057415834633	0.149193857716932	0.881723720142801
842	sod_rus_yor_spa_chh_amr_wly_urd_azi_aze_bem_jav_akn_prs_lit_bsq_krd_hau_moo_mnd_rom_mol_xho_ukr_bam_scr_hun_ewe_swt_fin_lat_heb_geo_fre_bos_afr_pan_amh_anl_dut_est_ses_ind_ctl_mly_jpn_tml_kor_alb_mcd_tsn_slo_sun_glc_aeg_tag_cnt_ita_swa_por_owc_hin_pol_nor_swe_qcu_grk_guj_eng_cic_tig_arw_gam_svk_mao_ben_lda_bul_dgb_bat_tha_mlt_knd_ven_dyu_uzb_cze_ger_tur_igb_vie_sid_zul_fbf_tsw	-0.570046158561437	-1.35777937562425	0.17781905232236
843	chh_ita_cic_urd_aeg_gam_amr_mcd_aze_azi_bam_mly_swt_cze_fre_bsq_arw_mlt_dyu_cnt_rus_lit_akn_swe_ses_dut_est_fbf_moo_hun_ukr_sid_geo_bos_grk_ctl_ben_heb_hau_alb_fin_igb_jav_hin_sun_jpn_knd_kor_krd_ger_dgb_spa_ind_prs_wly_mao_mnd_nor_lda_glc_amh_bul_svk_lat_afr_qcu_guj_scr_mol_zul_owc_pan_sod_rom_tag_por_ven_eng_xho_bat_tha_tig_tml_ewe_yor_tur_slo_pol_uzb_bem_vie_anl_tsn_swa_tsw	-0.505662057203846	-1.20569947526485	0.23099204312593
844	aeg_spa_bem_guj_anl_sid_tig_ctl_azi_uzb_dgb_mly_ses_mcd_prs_bsq_rus_amh_bam_cnt_bos_alb_xho_pol_lda_ita_est_ewe_fbf_hun_grk_owc_geo_eng_swe_hin_urd_chh_wly_fre_fin_tsn_jav_rom_mao_jpn_knd_kor_svk_arw_swa_krd_sun_glc_heb_tag_mnd_bul_ven_slo_mlt_por_ben_dut_nor_qcu_ukr_pan_lit_cic_hau_ger_sod_cze_ind_scr_yor_lat_igb_bat_tha_gam_tml_tsw_zul_tur_afr_mol_aze_moo_vie_amr_swt_akn_dyu	0.123225624888883	0.289914145377625	0.772527327831849
845	tig_ben_bam_slo_mlt_amh_aeg_arw_tur_aze_ses_jav_tsw_svk_hin_bsq_grk_anl_swt_cnt_mcd_bul_igb_cze_swa_krd_fin_dyu_ven_hun_lat_sid_geo_spa_afr_fre_swe_heb_sod_scr_est_yor_tag_ita_mao_jpn_knd_kor_guj_bos_bem_nor_mly_eng_amr_ind_mnd_prs_zul_urd_wly_rus_pan_dut_alb_qcu_por_mol_lit_akn_chh_glc_gam_rom_bat_ctl_ewe_ger_tsn_sun_tha_owc_tml_moo_xho_azi_ukr_pol_uzb_fbf_vie_hau_lda_dgb_cic	-0.420173853183269	-0.996915864430064	0.321392178715427
846	sod_mol_ven_mcd_chh_aeg_owc_pol_aze_tur_lda_sun_cic_svk_ger_bsq_eng_amr_igb_mnd_hin_cze_bem_bul_dyu_bos_est_zul_fbf_hun_afr_wly_geo_scr_rus_pan_alb_hau_amh_por_fin_tsw_bat_lat_ind_jpn_tml_kor_swe_urd_akn_glc_jav_arw_anl_tag_cnt_ctl_bam_ben_sid_ita_prs_lit_guj_qcu_slo_krd_ukr_swt_gam_nor_tig_dut_mao_rom_xho_grk_swa_mly_tha_mlt_knd_moo_ses_azi_spa_fre_uzb_dgb_vie_heb_tsn_yor_ewe	-1.04052084976377	-2.53909478189373	0.0127741337007493
847	amr_cze_ewe_slo_hau_gam_amh_rom_azi_tur_bem_sun_igb_krd_pol_bsq_swe_anl_akn_mnd_arw_mcd_swa_scr_dyu_bul_hun_bam_ven_est_spa_tig_geo_dut_svk_eng_glc_wly_sod_fre_fin_tsn_mao_ctl_jav_jpn_tml_kor_lit_lat_yor_mol_bat_ukr_owc_ind_cnt_ben_moo_alb_sid_bos_urd_por_afr_qcu_pan_grk_nor_fbf_aeg_prs_heb_ita_tag_rus_xho_ger_lda_mly_tha_mlt_knd_ses_tsw_aze_hin_guj_uzb_swt_vie_chh_zul_dgb_cic	-0.568320072012999	-1.35387814508024	0.179056259468098
848	aeg_lat_lda_por_gam_anl_sid_alb_aze_uzb_ewe_mly_cic_mcd_cze_bsq_spa_sod_dgb_mnd_ita_mol_swt_swe_bam_grk_fin_bem_ses_hun_ukr_mlt_geo_glc_nor_fre_ger_amh_heb_rom_est_moo_ind_svk_jav_jpn_knd_kor_bos_pol_tsw_prs_sun_bul_tig_mao_cnt_pan_swa_hin_chh_eng_arw_ben_rus_qcu_scr_urd_afr_yor_owc_krd_wly_lit_bat_slo_zul_ctl_akn_tag_tha_hau_tml_tsn_igb_tur_dut_guj_azi_ven_vie_amr_fbf_xho_dyu	-1.61427790891599	-4.14775999861732	7.41565663284692e-05
849	heb_eng_ewe_guj_sod_hau_tig_svk_azi_tur_swa_ind_dyu_cze_spa_bsq_ukr_owc_swt_mnd_nor_bos_bem_slo_igb_scr_fin_zul_xho_hun_alb_amh_geo_ger_ita_ben_ctl_anl_chh_prs_est_bam_bat_arw_mao_jpn_knd_kor_lit_rus_fbf_por_jav_pan_gam_tag_cnt_krd_tsn_bul_aeg_lat_mol_mcd_rom_qcu_urd_swe_grk_moo_wly_dut_mlt_pol_mly_fre_ses_afr_lda_sun_tha_sid_tml_yor_ven_uzb_hin_glc_aze_dgb_vie_amr_cic_tsw_akn	-0.233272270172386	-0.551731826001775	0.582455442891147
850	owc_ctl_bem_glc_wly_tig_amr_scr_uzb_azi_igb_tag_dyu_mol_pan_bsq_grk_amh_dgb_mnd_ita_eng_ven_lit_moo_fre_hun_fbf_swa_est_svk_gam_geo_cze_hin_afr_slo_heb_sod_nor_fin_ses_mao_ben_bat_jpn_knd_kor_guj_ger_lda_ukr_jav_urd_hau_sun_cnt_mcd_xho_dut_chh_bos_alb_pol_por_qcu_swe_spa_lat_tsw_aeg_bul_sid_krd_ind_prs_akn_rom_ewe_mly_tha_mlt_tml_tsn_swt_tur_arw_rus_aze_zul_vie_anl_yor_bam_cic	-0.362267537788903	-0.85881950543173	0.392648286387487
851	heb_svk_fbf_krd_sod_hau_sid_grk_tur_aze_yor_ind_tsw_por_afr_bsq_eng_owc_moo_mnd_rus_hin_xho_ger_swa_guj_hun_akn_tsn_fin_pol_amr_geo_ukr_swe_ctl_slo_wly_amh_lat_est_ses_jav_pan_tag_jpn_knd_kor_dut_ben_lda_rom_bat_scr_aeg_sun_cnt_lit_dyu_bul_chh_mol_urd_bos_arw_qcu_cze_nor_fre_zul_anl_mcd_gam_alb_mao_ita_swt_spa_ewe_mly_tha_mlt_tml_bam_bem_uzb_prs_glc_azi_ven_vie_tig_cic_igb_dgb	-0.208551980408132	-0.492317046275678	0.623655448984829
852	wly_ita_xho_glc_anl_heb_chh_slo_tur_uzb_ses_tag_tsw_mcd_grk_bsq_afr_hau_moo_mnd_spa_dut_fbf_fre_cic_por_fin_zul_bam_hun_ger_amh_geo_pan_lit_rom_svk_tig_sod_krd_est_dgb_mly_eng_ind_jpn_knd_kor_mol_rus_akn_arw_sun_ben_amr_jav_cnt_bul_bem_cze_mlt_urd_alb_lat_pol_qcu_prs_bos_scr_tsn_owc_hin_aeg_ukr_bat_guj_ven_ctl_swt_mao_tha_gam_tml_ewe_lda_aze_nor_swe_azi_swa_vie_sid_dyu_yor_igb	0.606385526758591	1.430293502543	0.155984039660219
853	owc_eng_xho_krd_hau_heb_anl_scr_tur_aze_fbf_tag_zul_slo_lit_bsq_swe_aeg_akn_cnt_ben_mcd_lda_spa_igb_arw_est_swt_tsn_fin_alb_wly_geo_pan_urd_bul_ger_tig_sid_cze_hun_ven_jav_rom_sun_jpn_knd_kor_lat_guj_cic_glc_mly_ukr_amr_mao_mnd_prs_dyu_pol_sod_ita_dut_fre_hin_qcu_mol_svk_afr_yor_gam_por_amh_nor_ind_grk_bem_ctl_bam_bat_tha_chh_tml_swa_tsw_azi_bos_rus_uzb_ses_vie_mlt_ewe_moo_dgb	-0.325367545561617	-0.769713797126999	0.443420363848576
854	gam_glc_dyu_nor_amr_aeg_heb_svk_azi_tur_dgb_mao_ewe_urd_hin_bsq_rom_anl_akn_cnt_ger_bos_ses_eng_tsw_prs_est_bem_cic_hun_slo_owc_geo_scr_dut_lat_swe_sid_hau_lit_fin_zul_bat_afr_ind_jpn_knd_kor_ben_guj_ven_bul_mly_ctl_amh_sun_mnd_spa_swt_grk_chh_krd_rus_arw_ukr_qcu_cze_mcd_pan_bam_sod_mol_mlt_fre_jav_ita_moo_pol_fbf_tag_tha_tig_tml_lda_xho_uzb_por_alb_aze_swa_vie_wly_yor_tsn_igb	-0.300685906901132	-0.710716998885178	0.479038224369047
855	chh_rom_yor_svk_gam_wly_owc_lit_azi_uzb_tsw_mly_bam_spa_scr_bsq_rus_mlt_igb_cnt_por_ger_ses_hin_zul_cze_est_xho_dyu_fin_eng_sod_geo_arw_guj_ctl_dut_anl_hau_slo_hun_moo_jav_nor_tag_jpn_tml_kor_glc_urd_dgb_pan_sun_alb_tig_ind_mnd_krd_lda_swe_amr_ita_ukr_mcd_afr_qcu_lat_bul_ben_cic_aeg_grk_amh_mol_bat_pol_ven_bos_tsn_mao_tha_heb_knd_swt_bem_tur_prs_fre_aze_ewe_vie_sid_swa_fbf_akn	-0.0577190910334016	-0.136118121334099	0.892022116138463
856	sod_guj_tsw_ita_amr_sid_tig_rus_aze_azi_swa_sun_igb_pol_ctl_bsq_spa_wly_ewe_mnd_nor_hin_bem_rom_moo_mol_est_akn_ven_fin_bul_hau_geo_swe_grk_prs_scr_amh_aeg_afr_hun_ses_bat_alb_mao_jpn_knd_kor_krd_urd_bam_cze_ind_ukr_owc_tag_cnt_ger_fbf_lit_mlt_glc_pan_svk_eng_qcu_mcd_slo_fre_swt_anl_bos_chh_dut_mly_lat_dyu_por_xho_jav_tha_gam_tml_yor_tsn_uzb_ben_arw_tur_lda_vie_heb_dgb_cic_zul	-0.12755365890655	-0.300786208464181	0.764248939597943
857	sid_afr_moo_urd_gam_mlt_owc_pol_uzb_tur_ewe_mly_igb_alb_scr_bsq_lat_sod_yor_cnt_rom_grk_xho_cze_cic_mcd_hun_tsw_swa_est_ita_amh_geo_spa_ctl_krd_arw_amr_heb_nor_fin_akn_sun_slo_tag_jpn_knd_kor_dut_ger_tsn_lit_mao_glc_chh_bat_mnd_svk_bam_ben_tig_fre_hin_por_eng_qcu_pan_bul_ukr_ven_anl_swe_wly_rus_ind_mol_ses_guj_lda_jav_tha_aeg_tml_swt_bem_azi_bos_prs_aze_dyu_vie_hau_fbf_dgb_zul	-0.8941607148593	-2.1651323296759	0.0329369195056086
858	wly_eng_bam_swe_amh_hau_tig_mol_aze_uzb_zul_bat_akn_por_bul_bsq_hin_owc_lda_mnd_guj_lat_igb_ukr_dyu_ita_fin_dgb_tsw_hun_dut_chh_geo_glc_ben_svk_rus_mlt_anl_bos_est_yor_mly_pol_ind_jpn_tml_kor_prs_ger_ewe_lit_tag_krd_sod_jav_cnt_mcd_xho_grk_sid_slo_nor_alb_pan_qcu_rom_urd_scr_bem_aeg_ctl_amr_fre_sun_cze_fbf_afr_tsn_mao_tha_heb_knd_ses_swa_tur_arw_spa_azi_ven_vie_gam_cic_swt_moo	0.024635670975556	0.0579734832261542	0.953894133198553
859	anl_arw_ven_afr_gam_sod_wly_hin_azi_aze_akn_jav_yor_prs_slo_bsq_ctl_amh_dgb_cnt_por_nor_ses_alb_ewe_fre_hun_bem_swt_est_spa_hau_geo_ita_ger_guj_cze_aeg_chh_rus_fin_tsw_bat_lit_mao_jpn_knd_kor_svk_dut_dyu_urd_sun_bos_sid_tag_mnd_ukr_fbf_krd_amr_mcd_scr_swe_pan_qcu_mol_eng_lat_igb_owc_ben_tig_bul_mly_rom_lda_pol_moo_ind_tha_mlt_tml_tsn_zul_tur_grk_glc_uzb_xho_vie_heb_cic_swa_bam	-1.00341792679509	-2.44312802019107	0.0164484243819758
860	gam_lat_bam_por_hau_heb_anl_swe_azi_aze_ses_bat_cic_glc_eng_bsq_guj_amr_bem_cnt_lit_bos_ewe_dut_moo_mcd_fin_yor_swt_hun_grk_owc_geo_rus_prs_ukr_bul_mlt_chh_urd_est_tsn_jav_nor_ind_jpn_tml_kor_afr_alb_akn_ita_mao_hin_tig_sun_mnd_ctl_zul_cze_sid_rom_ger_krd_pan_qcu_ben_pol_slo_dyu_aeg_mol_wly_arw_tag_fre_lda_scr_tsw_mly_tha_amh_knd_fbf_swa_tur_spa_svk_uzb_ven_vie_sod_xho_igb_dgb	-0.0469443815516031	-0.110643205245886	0.91213770958776
861	anl_rus_moo_prs_sod_wly_heb_scr_tur_aze_ven_mly_akn_pol_nor_bsq_afr_gam_xho_mnd_swe_dut_dyu_ctl_yor_ger_est_tsw_lda_hun_ben_mlt_geo_eng_krd_fre_por_sid_hau_bul_fin_dgb_bat_spa_mao_jpn_tml_kor_cze_ita_ewe_hin_tag_urd_aeg_ind_cnt_arw_cic_guj_tig_ukr_rom_glc_mcd_qcu_bos_svk_lit_swa_amr_lat_owc_grk_sun_pan_tsn_slo_bem_jav_tha_amh_knd_swt_ses_uzb_alb_mol_azi_bam_vie_chh_igb_zul_fbf	0.0207433676542053	0.0488740183141172	0.961124503775068
862	sid_bos_zul_ukr_mlt_anl_heb_nor_aze_uzb_bem_sun_yor_grk_glc_bsq_scr_wly_igb_cnt_spa_rus_akn_por_swt_slo_hun_swa_dyu_est_ger_amr_geo_afr_mol_ben_mcd_sod_gam_rom_fin_cic_mao_lat_mly_jpn_tml_kor_bul_pol_xho_urd_bat_lit_chh_jav_mnd_pan_moo_prs_aeg_ctl_fre_dut_hin_qcu_svk_arw_alb_dgb_owc_guj_hau_krd_ind_cze_ven_swe_tsw_tag_tha_tig_knd_ewe_ses_azi_eng_ita_tur_fbf_vie_amh_tsn_lda_bam	-0.570428115000964	-1.36290854456846	0.176202281036995
863	hau_guj_tsn_prs_amr_wly_heb_slo_tur_aze_dgb_mao_ewe_eng_bul_bsq_afr_gam_ses_cnt_ctl_glc_xho_lat_moo_alb_fin_yor_swa_est_nor_mlt_geo_ukr_rus_lit_krd_chh_aeg_urd_hun_bem_sun_dut_bat_jpn_tml_kor_swe_por_bam_mcd_mly_fre_amh_tag_mnd_spa_cic_rom_anl_ger_mol_pol_scr_qcu_grk_hin_arw_zul_owc_pan_sid_bos_ind_svk_tsw_ita_igb_jav_tha_sod_knd_akn_ven_azi_ben_cze_uzb_dyu_vie_tig_fbf_lda_swt	-0.179313487788263	-0.423207445839708	0.673120986233442
864	hau_ben_tsn_hin_tig_owc_aeg_dut_uzb_azi_swt_mao_igb_bul_ukr_bsq_mcd_sid_bem_cnt_cze_slo_zul_pol_ewe_ita_est_ven_dyu_hun_mol_anl_geo_pan_afr_alb_por_amr_sod_guj_fin_fbf_sun_swe_mly_jpn_knd_kor_arw_glc_akn_ger_ind_svk_chh_tag_mnd_eng_swa_scr_amh_lat_lit_grk_urd_qcu_rus_krd_rom_ses_wly_spa_mlt_ctl_bat_nor_lda_bos_dgb_jav_tha_gam_tml_cic_moo_tur_fre_prs_aze_bam_vie_heb_xho_tsw_yor	-0.321496992404611	-0.761567927413394	0.448244856646184
865	hau_spa_tsn_svk_sod_chh_sid_arw_tur_uzb_swa_bat_moo_bul_ben_bsq_rom_amr_bam_mnd_pan_rus_igb_urd_xho_nor_hun_ven_lda_fin_ctl_anl_geo_hin_pol_guj_grk_mlt_owc_por_est_yor_mly_krd_sun_jpn_tml_kor_ger_swe_ewe_ita_jav_scr_heb_ind_cnt_slo_dgb_fre_aeg_eng_lit_mol_lat_qcu_ukr_dut_glc_tsw_tig_cze_gam_afr_tag_alb_dyu_prs_fbf_mao_tha_wly_knd_ses_cic_aze_mcd_bos_azi_akn_vie_amh_zul_swt_bem	0.137310943317575	0.323166639073502	0.747294557795582
866	gam_grk_dyu_mol_chh_amh_heb_bul_uzb_tur_bem_sun_ewe_hin_cze_bsq_rom_anl_tsn_mnd_ita_ger_zul_scr_swa_ctl_est_ven_dgb_hun_por_owc_geo_prs_alb_nor_lit_sod_hau_glc_fin_xho_mly_fre_ind_jpn_tml_kor_slo_spa_swt_rus_jav_pol_mlt_bat_cnt_krd_fbf_bos_tig_svk_afr_ben_mcd_qcu_guj_arw_swe_bam_sid_lat_wly_pan_mao_eng_akn_dut_ses_tag_tha_aeg_knd_moo_lda_aze_urd_ukr_azi_igb_vie_amr_tsw_cic_yor	-0.881931651283918	-2.13177053241624	0.0356617195680381
867	amr_prs_swa_bos_sid_tig_mlt_lat_uzb_aze_akn_ind_tsw_pol_svk_bsq_cze_sod_swt_mnd_pan_arw_xho_fre_yor_mcd_fin_tsn_dgb_hun_glc_owc_geo_ukr_ita_ctl_lit_hau_amh_krd_est_ven_bat_por_mao_jpn_tml_kor_rom_rus_lda_guj_jav_ben_gam_mly_cnt_grk_bem_urd_anl_afr_mol_swe_alb_qcu_bul_hin_dut_cic_aeg_scr_chh_nor_sun_ger_dyu_eng_ewe_tag_tha_heb_knd_bam_moo_tur_slo_spa_azi_igb_vie_wly_fbf_ses_zul	-0.0834342945162403	-0.196694325789288	0.844495955986773
868	aeg_scr_ses_urd_anl_tig_heb_cze_uzb_tur_moo_bat_yor_slo_ukr_bsq_swe_owc_xho_cnt_lat_por_cic_prs_dyu_glc_hun_bem_ven_fin_guj_sid_geo_ctl_arw_rom_grk_sod_mlt_bul_est_fbf_ind_eng_tag_jpn_knd_kor_alb_rus_dgb_pol_mly_pan_amr_jav_mnd_bos_swt_fre_wly_krd_mcd_spa_svk_qcu_hin_lit_ita_ewe_chh_dut_hau_ger_sun_nor_tsw_ben_akn_mao_tha_gam_tml_igb_swa_azi_afr_mol_aze_bam_vie_amh_tsn_zul_lda	-0.395293071534647	-0.938095343090648	0.350625342069285
869	mlt_fre_tsn_scr_aeg_sod_owc_guj_uzb_tur_ses_mao_xho_glc_bul_bsq_rus_amr_yor_cnt_lat_ctl_zul_swe_akn_afr_hun_lda_dyu_fin_krd_heb_geo_mol_lit_por_alb_tig_sid_urd_est_swa_sun_spa_bat_jpn_knd_kor_svk_pan_swt_ita_tag_bos_wly_mly_mnd_cze_igb_prs_anl_nor_pol_rom_hin_qcu_mcd_arw_ukr_moo_hau_grk_chh_eng_jav_dut_ewe_slo_tsw_ind_tha_amh_tml_ven_cic_aze_ger_ben_azi_bam_vie_gam_bem_dgb_fbf	0.044852938807359	0.105680298645817	0.916063623121213
870	mlt_guj_ewe_pan_anl_wly_gam_glc_tur_aze_cic_bat_ven_lat_alb_bsq_urd_sod_tsn_cnt_ukr_eng_lda_ita_zul_swe_fin_moo_dgb_hun_ben_aeg_geo_slo_bul_bos_lit_owc_hau_fre_est_xho_ind_ger_sun_jpn_knd_kor_cze_hin_dyu_mol_mao_dut_chh_jav_mnd_pol_fbf_mcd_tig_krd_svk_por_afr_qcu_prs_rus_grk_bem_heb_scr_sid_arw_tag_ctl_yor_rom_ses_mly_tha_amh_tml_akn_tsw_azi_spa_nor_uzb_swa_vie_amr_swt_bam_igb	-0.591776761710801	-1.41598225302235	0.160121208789897
871	gam_grk_xho_ita_tig_sod_amh_lat_tur_uzb_ses_mly_tsw_bos_hin_bsq_mcd_anl_lda_mnd_spa_dut_ewe_nor_akn_arw_hun_swt_zul_fin_lit_heb_geo_mol_ger_pan_afr_aeg_owc_pol_est_dgb_tag_swe_jav_jpn_tml_kor_glc_urd_moo_eng_sun_por_amr_mao_cnt_slo_tsn_ben_chh_krd_scr_cze_ukr_qcu_rom_bul_ctl_dyu_sid_rus_hau_prs_bat_svk_bem_alb_yor_ind_tha_mlt_knd_ven_cic_azi_fre_guj_aze_fbf_vie_wly_bam_swa_igb	-0.681907782138513	-1.63279560990314	0.105893379861717
872	tig_swe_tsw_dut_gam_amr_amh_mcd_azi_tur_zul_ind_bem_urd_krd_bsq_rom_sid_dgb_mnd_bos_grk_tsn_lit_dyu_cze_est_ven_moo_fin_rus_owc_geo_guj_ger_hin_afr_anl_wly_ukr_hun_fbf_tag_pol_mly_jpn_knd_kor_bul_alb_akn_por_sun_ctl_sod_bat_cnt_scr_ewe_glc_mlt_nor_arw_mol_svk_qcu_spa_slo_ben_xho_chh_fre_heb_lat_jav_eng_yor_ita_ses_mao_tha_hau_tml_cic_lda_aze_pan_prs_uzb_swt_vie_aeg_bam_igb_swa	-0.624874410854548	-1.49648723181379	0.137912847933172
873	hau_swe_tsn_scr_aeg_owc_anl_ita_tur_aze_tsw_bat_lda_hin_bos_bsq_slo_sid_dyu_mnd_krd_alb_ewe_ctl_bem_ukr_fin_moo_zul_est_eng_amr_geo_spa_grk_glc_mcd_tig_gam_pol_hun_swa_jav_lit_mao_jpn_knd_kor_fre_ben_fbf_arw_ind_nor_mlt_mly_cnt_rus_dgb_cze_sod_dut_mol_rom_lat_qcu_afr_prs_por_akn_chh_ger_amh_svk_tag_bul_yor_urd_swt_sun_tha_heb_tml_ven_igb_uzb_guj_pan_azi_bam_vie_wly_ses_xho_cic	0.143753612620598	0.33859154069274	0.735680708528327
874	anl_alb_zul_rom_heb_gam_tig_ctl_aze_tur_cic_tag_ven_bos_swe_bsq_mol_hau_tsn_cnt_afr_ben_yor_cze_dgb_guj_fin_bam_moo_est_lit_wly_geo_bul_dut_mcd_pan_owc_chh_ukr_hun_bem_mly_svk_jav_jpn_tml_kor_arw_prs_swa_scr_mao_fre_sid_sun_mnd_spa_lda_nor_aeg_rus_slo_grk_ger_qcu_lat_glc_eng_dyu_mlt_hin_amh_ita_ind_por_ewe_pol_swt_bat_tha_sod_knd_igb_ses_azi_krd_urd_uzb_fbf_vie_amr_akn_xho_tsw	0.323983187336918	0.76402351950456	0.446787320438482
875	sid_arw_ven_slo_aeg_tig_amr_hin_aze_tur_xho_sun_dyu_spa_afr_bsq_glc_amh_swa_mnd_pol_dut_bam_por_moo_prs_fin_yor_swt_hun_grk_wly_geo_cze_rus_swe_urd_gam_chh_krd_est_ses_mly_lat_bat_jpn_knd_kor_svk_lit_igb_ger_mao_mcd_owc_tag_cnt_eng_tsn_guj_hau_bos_fre_pan_ukr_qcu_ctl_nor_scr_fbf_sod_mol_mlt_ben_jav_alb_akn_bul_cic_ind_tha_anl_tml_ewe_bem_uzb_rom_ita_azi_tsw_vie_heb_dgb_zul_lda	0.284638819369644	0.670201914695941	0.504389903903643
876	hau_rus_xho_pan_tig_wly_amr_mol_azi_tur_ses_jav_zul_rom_ben_bsq_svk_sod_igb_cnt_ukr_glc_tsw_por_dyu_eng_est_ven_tsn_fin_dut_amh_geo_bos_hin_swe_afr_aeg_chh_alb_hun_yor_sun_scr_mly_jpn_tml_kor_mcd_lat_fbf_ger_tag_pol_anl_bat_mnd_slo_swa_fre_mlt_ctl_guj_spa_prs_qcu_grk_bul_urd_bam_sid_nor_gam_lit_mao_ita_ewe_cze_cic_ind_tha_owc_knd_dgb_swt_uzb_arw_krd_aze_akn_vie_heb_moo_lda_bem	-0.529007069311138	-1.26022332254693	0.210741791139426
877	tig_ita_cic_bos_hau_anl_chh_urd_aze_uzb_dyu_mly_tsn_guj_rus_bsq_glc_owc_ewe_mnd_mol_lat_moo_hin_xho_svk_est_fbf_ven_fin_mcd_gam_geo_pol_ben_grk_scr_mlt_sod_ukr_hun_ses_bat_krd_mao_jpn_knd_kor_bul_pan_igb_cze_sun_afr_amr_jav_cnt_spa_swa_ger_amh_swe_ctl_nor_prs_qcu_arw_rom_lit_akn_aeg_dut_wly_por_tag_eng_dgb_fre_lda_ind_tha_sid_tml_tsw_yor_tur_alb_slo_azi_bem_vie_heb_zul_bam_swt	-0.167585784322285	-0.395416347090448	0.69344121275138
878	hau_arw_yor_ctl_amr_amh_sid_pan_azi_aze_zul_bat_swt_slo_cze_bsq_ukr_heb_lda_cnt_lit_lat_cic_ben_tsw_bul_fin_dyu_moo_est_rom_aeg_geo_bos_alb_urd_eng_chh_owc_mol_hun_ven_mly_glc_jav_jpn_tml_kor_por_krd_fbf_spa_mao_mcd_anl_ind_mnd_prs_swa_afr_wly_scr_rus_nor_guj_qcu_fre_swe_dut_akn_sod_hin_mlt_svk_sun_ita_bem_grk_tsn_tag_tha_tig_knd_ewe_bam_tur_ger_pol_uzb_ses_vie_gam_dgb_xho_igb	0.370198765651067	0.871794077758201	0.385565821286811
879	anl_spa_ven_grk_hau_amr_gam_eng_tur_uzb_swt_tag_zul_prs_ben_bsq_svk_sod_lda_mnd_ger_mol_cic_mcd_swa_alb_hun_xho_yor_fin_lit_sid_geo_urd_ukr_por_lat_wly_mlt_rus_est_ses_bat_afr_ind_jpn_knd_kor_glc_ctl_moo_bul_mao_cze_amh_sun_cnt_swe_igb_krd_chh_dut_arw_bos_pol_qcu_ita_pan_fre_dgb_tig_guj_aeg_slo_jav_rom_fbf_scr_dyu_mly_tha_owc_tml_bem_ewe_aze_nor_hin_azi_bam_vie_heb_akn_tsn_tsw	-0.00916866498075877	-0.021582333346841	0.982827364776594
880	hau_bos_bam_krd_sod_amh_owc_ctl_tur_uzb_tsw_tag_lda_ger_bul_bsq_swe_mlt_igb_mnd_grk_por_bem_urd_swt_prs_fin_xho_yor_est_dut_amr_geo_slo_ben_spa_mol_sid_chh_svk_hun_cic_mly_scr_bat_jpn_tml_kor_rus_arw_akn_fre_ind_ita_tig_jav_cnt_rom_ses_glc_anl_eng_hin_cze_ukr_qcu_pan_alb_lit_swa_aeg_afr_gam_lat_mao_mcd_ewe_nor_zul_sun_tha_wly_knd_ven_dyu_aze_pol_guj_azi_fbf_vie_heb_tsn_moo_dgb	0.18243342421308	0.430730646410823	0.667660875732358
881	mlt_mol_swt_rom_sid_wly_chh_scr_uzb_azi_cic_bat_lda_prs_cze_bsq_arw_sod_tsn_cnt_rus_pan_fbf_spa_zul_ita_hun_yor_igb_est_glc_aeg_geo_bul_ukr_lat_por_heb_hau_guj_fin_bem_sun_slo_mao_jpn_knd_kor_swe_afr_moo_alb_tag_lit_amh_mly_mnd_fre_ses_grk_anl_urd_ben_mcd_ctl_qcu_eng_pol_hin_xho_gam_bos_amr_nor_jav_ger_ewe_dut_bam_ind_tha_tig_tml_tsw_dgb_tur_krd_svk_aze_akn_vie_owc_swa_dyu_ven	-0.0789762960455221	-0.186191378169705	0.852700215098099
882	sid_ita_ewe_bul_aeg_gam_sod_lat_azi_uzb_xho_bat_dgb_ctl_cze_bsq_por_tig_cic_mnd_krd_afr_igb_spa_tsw_mcd_hun_lda_akn_fin_fre_mlt_geo_mol_slo_urd_dut_owc_wly_bos_est_swa_mao_svk_ind_jpn_knd_kor_ger_swe_ses_arw_mly_pol_anl_tag_cnt_glc_yor_eng_chh_alb_rus_nor_pan_qcu_guj_scr_rom_bam_amh_lit_heb_ben_jav_hin_moo_prs_tsn_sun_tha_amr_tml_dyu_ven_tur_ukr_grk_aze_zul_vie_hau_bem_fbf_swt	0.670395235483143	1.5837918239296	0.116635935009379
883	wly_arw_zul_fre_sod_tig_owc_ctl_azi_tur_igb_sun_ewe_grk_bul_bsq_krd_hau_lda_cnt_hin_slo_dgb_scr_cic_alb_est_bam_xho_fin_svk_amh_geo_ben_bos_mol_spa_chh_sid_pan_hun_fbf_tag_ukr_mly_jpn_knd_kor_glc_afr_ven_cze_jav_ita_amr_ind_mnd_dut_bem_rus_mlt_lit_por_pol_lat_qcu_swe_nor_prs_tsn_heb_rom_anl_guj_mao_eng_swt_mcd_dyu_bat_tha_gam_tml_ses_akn_uzb_urd_ger_aze_tsw_vie_aeg_moo_yor_swa	0.639759598738191	1.51406471513661	0.133400701861448
884	anl_arw_dyu_bul_wly_gam_sid_krd_aze_tur_ven_mao_bam_scr_pol_bsq_ita_hau_zul_cnt_hin_spa_ewe_cze_akn_rom_fin_cic_xho_est_urd_chh_geo_ben_nor_grk_mcd_sod_mlt_mol_hun_igb_jav_slo_bat_jpn_tml_kor_svk_rus_fbf_bos_tag_guj_owc_ind_mnd_fre_moo_alb_aeg_prs_lat_glc_afr_qcu_ctl_pan_lit_tsw_heb_dut_tig_por_mly_eng_yor_ukr_bem_sun_tha_amr_knd_swa_ses_azi_ger_swe_uzb_lda_vie_amh_swt_dgb_tsn	-0.0424053927917764	-0.0999604917750704	0.920590859368461
885	mlt_lit_igb_ita_sid_amh_hau_slo_aze_uzb_akn_mly_dgb_hin_ctl_bsq_dut_heb_bem_mnd_swe_fre_xho_por_fbf_lat_hun_tsn_ewe_fin_pan_anl_geo_prs_ger_grk_scr_chh_sod_afr_est_tsw_tag_arw_sun_jpn_tml_kor_pol_bul_bam_rom_jav_ben_wly_ind_cnt_eng_ses_urd_aeg_spa_glc_mcd_guj_qcu_ukr_rus_mol_swa_amr_krd_tig_nor_mao_alb_dyu_bos_cic_bat_tha_gam_knd_yor_zul_azi_cze_svk_tur_lda_vie_owc_swt_ven_moo	-0.0287046461998143	-0.0676234179026114	0.946230587322968
886	sid_krd_moo_lit_owc_chh_wly_bos_azi_uzb_akn_tag_lda_spa_pol_bsq_hin_amr_dgb_cnt_pan_bul_zul_rom_dyu_swe_est_ewe_ven_fin_rus_sod_geo_lat_por_ben_fre_amh_hau_dut_hun_tsw_mao_alb_bat_jpn_knd_kor_urd_afr_xho_grk_jav_eng_aeg_ind_mnd_mcd_igb_nor_gam_prs_mol_ukr_svk_qcu_guj_scr_ctl_swt_heb_slo_anl_ger_mly_arw_bam_ita_tsn_sun_tha_mlt_tml_bem_fbf_aze_glc_cze_tur_yor_vie_tig_cic_ses_swa	0.165768605897496	0.389737821598862	0.697621535622918
887	sid_rom_tsn_bos_wly_amh_gam_nor_tur_aze_lda_tag_swt_bul_fre_bsq_hin_mlt_fbf_cnt_prs_mcd_dgb_svk_swa_ger_hun_ewe_xho_fin_swe_anl_geo_scr_urd_alb_arw_owc_tig_lit_est_yor_sun_eng_jav_jpn_tml_kor_rus_ita_moo_dut_mly_glc_amr_ind_mnd_ctl_igb_ukr_aeg_grk_por_ben_spa_qcu_guj_mol_lat_dyu_hau_afr_heb_krd_mao_slo_akn_pan_tsw_bat_tha_chh_knd_ven_bam_azi_pol_cze_uzb_zul_vie_sod_cic_bem_ses	0.684286053190773	1.62473913319449	0.10760264418719
888	anl_lat_dyu_cze_owc_hau_sod_ita_tur_uzb_akn_bat_fbf_slo_por_bsq_ger_wly_swt_mnd_bos_krd_bam_eng_xho_mol_fin_yor_cic_hun_grk_chh_geo_pol_ukr_rus_ben_sid_amh_swe_est_tsw_tag_arw_mao_jpn_tml_kor_afr_lit_igb_pan_mly_guj_gam_jav_cnt_bul_ven_glc_heb_alb_dut_scr_nor_qcu_hin_fre_mcd_lda_tig_ctl_amr_svk_ind_urd_zul_spa_tsn_sun_tha_mlt_knd_dgb_ewe_aze_rom_prs_azi_swa_vie_aeg_bem_ses_moo	-0.340481447056374	-0.806665218105863	0.421917491571865
889	tig_glc_ewe_eng_owc_heb_amh_urd_azi_uzb_fbf_tag_dyu_swe_guj_bsq_lat_hau_lda_cnt_slo_fre_xho_hin_ses_prs_hun_swa_akn_fin_lit_amr_geo_ger_pol_nor_bos_anl_aeg_svk_est_ven_jav_rom_mao_jpn_tml_kor_scr_afr_bem_mcd_mly_ben_sod_bat_mnd_por_igb_krd_gam_mol_ukr_bul_spa_qcu_grk_alb_ctl_moo_mlt_rus_chh_ita_ind_dut_cic_arw_tsw_sun_tha_wly_knd_zul_dgb_tur_cze_pan_aze_tsn_vie_sid_swt_yor_bam	-0.589795336478676	-1.40868195681861	0.162263832374052
890	wly_ctl_zul_afr_sod_aeg_heb_lit_uzb_azi_dyu_mly_ewe_alb_ita_bsq_mcd_hau_swt_cnt_swe_rom_bem_por_ven_spa_hun_yor_bam_fin_bos_tig_geo_cze_pan_ukr_hin_mlt_gam_ger_est_akn_ind_slo_mao_jpn_knd_kor_bul_pol_fbf_mol_tag_ben_amh_sun_mnd_krd_moo_grk_owc_fre_nor_eng_guj_qcu_lat_scr_urd_tsn_anl_arw_sid_rus_bat_prs_igb_svk_tsw_jav_tha_amr_tml_swa_xho_aze_dut_glc_tur_dgb_vie_chh_cic_ses_lda	-0.0870730013474976	-0.205354371578663	0.837744087423337
891	sid_pol_akn_afr_tig_chh_aeg_scr_tur_uzb_yor_mao_lda_bul_ger_bsq_alb_anl_swt_mnd_eng_por_ses_svk_xho_krd_hun_tsn_fbf_est_mol_hau_geo_rom_arw_nor_slo_sod_owc_ben_fin_tsw_tag_dut_sun_jpn_knd_kor_spa_pan_dgb_hin_jav_cze_mlt_ind_cnt_glc_zul_mcd_amr_ctl_rus_urd_guj_qcu_fre_grk_lit_ven_gam_prs_wly_ukr_mly_bos_ewe_swe_bam_bat_tha_amh_tml_bem_dyu_aze_ita_lat_azi_swa_vie_heb_igb_moo_cic	-0.423074121884812	-1.00369577456422	0.318129658520645
892	sod_slo_cic_rom_amh_hau_heb_lit_azi_aze_swa_sun_yor_scr_krd_bsq_urd_gam_dyu_mnd_glc_guj_ewe_arw_fbf_pan_hun_moo_akn_fin_pol_mlt_geo_prs_mcd_por_alb_wly_aeg_dut_est_ses_bat_spa_jav_jpn_knd_kor_cze_fre_swt_ukr_mly_bul_amr_ind_cnt_mol_igb_svk_chh_swe_eng_nor_hin_qcu_afr_rus_ben_zul_sid_lat_owc_grk_mao_bos_xho_ger_bem_tag_tha_anl_tml_tsw_tsn_uzb_ita_ctl_tur_dgb_vie_tig_bam_ven_lda	-0.682529421211362	-1.63470986447768	0.105490485292056
893	sid_slo_akn_urd_amr_aeg_chh_swe_uzb_tur_dyu_mly_yor_ben_pol_bsq_ukr_heb_bem_mnd_grk_por_tsw_ita_cic_rom_fin_swt_ses_est_alb_mlt_geo_fre_scr_ger_ctl_hau_sod_guj_hun_moo_tag_lat_sun_jpn_tml_kor_rus_prs_swa_lit_mao_cze_owc_bat_cnt_svk_xho_afr_gam_bul_mol_eng_glc_qcu_nor_krd_dut_fbf_wly_arw_amh_bos_ind_mcd_zul_spa_ewe_jav_tha_tig_knd_dgb_ven_azi_pan_hin_aze_igb_vie_anl_tsn_lda_bam	-1.11461718015431	-2.74582838904424	0.00724616893511757
894	wly_glc_akn_lat_amh_heb_gam_rus_aze_uzb_igb_tag_lda_por_lit_bsq_pan_hau_dgb_mnd_mol_urd_fbf_alb_zul_slo_fin_ses_cic_est_cze_sid_geo_pol_spa_ger_ita_chh_amr_prs_hun_bem_bat_arw_sun_jpn_knd_kor_ctl_ben_xho_nor_jav_grk_tig_mao_cnt_bos_ven_swe_aeg_afr_bul_rom_scr_qcu_mcd_hin_dut_moo_mlt_guj_anl_svk_ind_krd_ewe_fre_swa_mly_tha_sod_tml_tsn_yor_azi_ukr_eng_tur_dyu_vie_owc_bam_swt_tsw	0.249097577752387	0.588339989839995	0.55773023927648
895	aeg_glc_akn_bos_heb_gam_amh_svk_aze_uzb_lda_tag_xho_bul_ukr_bsq_por_tig_swt_cnt_alb_guj_ven_grk_fbf_urd_est_dyu_yor_fin_scr_wly_geo_fre_dut_afr_prs_mlt_chh_pan_hun_cic_sun_mcd_mly_jpn_tml_kor_cze_ger_tsn_nor_ind_lit_sod_bat_mnd_eng_bam_hin_hau_mol_slo_rus_ctl_qcu_lat_krd_swe_dgb_owc_pol_amr_arw_jav_ita_tsw_spa_ewe_mao_tha_sid_knd_moo_swa_azi_rom_ben_tur_bem_vie_anl_igb_ses_zul	-0.125229448343903	-0.295620501703205	0.768178950484858
896	mlt_fre_bem_dut_sid_aeg_amr_por_aze_azi_tsw_jav_ses_mol_bos_bsq_urd_wly_moo_mnd_lat_lit_dyu_nor_xho_grk_hun_yor_swa_fin_ger_chh_geo_ita_glc_ben_bul_anl_sod_afr_est_dgb_ind_rus_bat_jpn_tml_kor_mcd_svk_fbf_alb_sun_slo_heb_tag_cnt_pol_tsn_ukr_owc_pan_rom_prs_guj_qcu_hin_ctl_spa_zul_amh_arw_gam_scr_mao_swe_lda_eng_bam_mly_tha_hau_knd_igb_swt_uzb_krd_cze_tur_ven_vie_tig_ewe_cic_akn	-0.791943556133436	-1.9067918068405	0.0596345044571113
897	aeg_mcd_ven_glc_mlt_anl_sid_alb_azi_tur_bem_mao_yor_ukr_hin_bsq_dut_chh_swa_mnd_rus_krd_swt_ctl_moo_mol_est_cic_akn_fin_ben_amh_geo_swe_grk_ger_cze_gam_owc_scr_hun_xho_tag_urd_mly_jpn_knd_kor_spa_pan_dyu_lat_sun_prs_sod_bat_cnt_nor_zul_eng_amr_bos_fre_bul_lit_qcu_svk_slo_afr_dgb_heb_rom_hau_ita_jav_guj_igb_por_lda_ind_tha_wly_tml_ses_ewe_aze_pol_arw_uzb_tsn_vie_tig_bam_tsw_fbf	-0.00209953501352099	-0.00494390711494331	0.99606593854183
898	wly_ger_akn_arw_chh_sod_tig_krd_aze_uzb_xho_mao_dgb_ctl_ben_bsq_nor_sid_lda_cnt_bos_alb_dyu_fre_bam_rom_hun_igb_swa_est_glc_hau_geo_swe_grk_prs_eng_amr_owc_pol_fin_tsw_bat_svk_tag_jpn_knd_kor_mcd_urd_tsn_pan_jav_lat_gam_mly_mnd_ukr_moo_por_anl_dut_hin_ita_guj_qcu_rus_slo_bul_ven_mlt_mol_amh_afr_ind_lit_fbf_scr_bem_sun_tha_aeg_tml_zul_swt_tur_spa_cze_azi_ewe_vie_heb_cic_ses_yor	-0.437705612731824	-1.04033489566564	0.300881424070899
899	sod_afr_ven_spa_tig_mlt_amr_krd_aze_tur_ewe_jav_lda_fre_cze_bsq_rom_wly_tsn_cnt_nor_guj_cic_por_yor_mcd_hun_zul_bem_est_swe_aeg_geo_pan_glc_grk_alb_heb_sid_scr_fin_xho_mly_eng_ind_jpn_tml_kor_ita_arw_akn_prs_bat_ben_chh_sun_mnd_bul_dgb_ctl_hau_bos_slo_dut_lit_qcu_ger_svk_hin_tsw_gam_mol_anl_rus_tag_urd_fbf_lat_bam_mao_tha_owc_knd_moo_ses_uzb_pol_ukr_azi_igb_vie_amh_dyu_swa_swt	-0.554645331196773	-1.32140987120739	0.189606436466397
900	owc_lat_igb_guj_amh_sid_heb_grk_tur_azi_cic_tag_ven_scr_prs_bsq_ctl_anl_bam_mnd_glc_pol_yor_swe_fbf_alb_est_xho_bem_hun_por_wly_geo_pan_slo_bos_mol_mlt_gam_ita_fin_dgb_bat_mcd_ind_jpn_tml_kor_arw_spa_ses_nor_mly_ben_amr_sun_cnt_svk_zul_krd_aeg_bul_urd_rom_lit_qcu_ger_hin_ukr_akn_sod_fre_hau_afr_jav_cze_moo_eng_dyu_mao_tha_tig_knd_tsn_tsw_uzb_rus_dut_aze_swt_vie_chh_swa_ewe_lda	0.039296111234479	0.0925867150679519	0.926431055476539
901	heb_afr_moo_alb_anl_sod_amr_mcd_tur_uzb_swa_jav_lda_eng_lit_bsq_pol_hau_bem_mnd_urd_dut_tsn_fre_igb_pan_hun_ewe_swt_est_lat_mlt_geo_spa_glc_ctl_bos_tig_aeg_rom_fin_tsw_mly_por_tag_jpn_knd_kor_hin_bul_yor_ita_bat_krd_wly_ind_cnt_mol_ses_guj_sid_cze_ger_grk_prs_qcu_ben_scr_ukr_xho_amh_nor_gam_svk_mao_rus_akn_slo_cic_sun_tha_chh_tml_dgb_bam_azi_arw_swe_aze_fbf_vie_owc_zul_dyu_ven	-0.879442291863569	-2.12763003070129	0.0360131600794003
[truncated: 99 more rows]
