# Supplementary material for: Future Tense and Economic Decisions: Controlling for Cultural Evolution
Source: PLoS One. 2015 Jul 17;10(7):e0132145. doi: 10.1371/journal.pone.0132145 (PMC4506144; doi:10.1371/journal.pone.0132145)
Supplement: S8 Appendix — See README files within the various sub-folders. (ZIP) [file pone.0132145.s008.zip › S3_Code/Residuals_new/PGLS/PermuteResults/permute_B_SavingsWITHINFAM_24000.csv]

	ftr	r	t	p
1	tig_spa_moo_krd_amr_sod_wly_fre_azi_aze_xho_bat_bem_glc_grk_bsq_lat_mlt_akn_mnd_ita_pol_dyu_ukr_cic_nor_est_swa_lda_fin_eng_chh_geo_hin_rom_prs_mol_heb_amh_cze_hun_swt_mly_scr_tag_jpn_tml_kor_afr_arw_ven_bul_ind_ctl_owc_mao_cnt_alb_zul_slo_anl_rus_urd_ger_swe_qcu_guj_dut_por_ewe_aeg_pan_hau_mcd_sun_ben_dgb_svk_tsn_jav_tha_sid_knd_ses_yor_uzb_lit_bos_tur_igb_vie_gam_fbf_tsw_bam	0.99865386382346	2.40152408224773	0.0183156413644881
2	tig_spa_ses_ger_sid_chh_mlt_pan_aze_tur_fbf_ind_yor_krd_lit_bsq_alb_gam_dgb_mnd_rus_slo_tsn_ben_bam_scr_est_swa_zul_fin_mol_hau_geo_guj_afr_grk_prs_owc_aeg_ctl_hun_swt_sun_bul_bat_jpn_knd_kor_eng_pol_ven_bos_tag_lat_heb_mao_cnt_dut_akn_hin_amr_ita_glc_mcd_por_qcu_swe_arw_urd_bem_wly_svk_sod_ukr_jav_nor_ewe_fre_moo_mly_tha_anl_tml_igb_tsw_azi_cze_rom_uzb_lda_vie_amh_cic_xho_dyu	-0.537427097877471	-1.28066844156404	0.203494852028049
3	chh_nor_moo_bos_sid_amr_gam_pan_uzb_azi_zul_sun_bam_rom_grk_bsq_ctl_mlt_ses_mnd_mcd_hin_cic_urd_fbf_mol_est_igb_dgb_fin_bul_hau_geo_krd_spa_rus_guj_owc_wly_ger_hun_tsn_mly_ben_ind_jpn_tml_kor_lat_lit_akn_afr_jav_eng_amh_mao_cnt_fre_lda_glc_aeg_por_ita_slo_dut_qcu_alb_cze_scr_yor_anl_ukr_tig_pol_bat_svk_xho_swe_ven_tag_tha_heb_knd_ewe_swa_aze_prs_arw_tur_bem_vie_sod_tsw_swt_dyu	0.13944174419694	0.328410037506184	0.743339954581077
4	amh_arw_ven_lat_anl_gam_amr_cze_tur_uzb_swa_ind_akn_krd_guj_bsq_urd_chh_lda_mnd_ctl_glc_tsn_mcd_dyu_slo_hun_cic_bam_fin_hin_hau_geo_spa_mol_fre_prs_sid_aeg_lit_est_ses_bat_eng_jav_jpn_knd_kor_pan_por_fbf_rom_mly_ger_wly_sun_cnt_svk_swt_ita_sod_rus_ukr_ben_afr_qcu_scr_grk_dut_moo_tig_bos_heb_pol_tag_swe_zul_alb_yor_mao_tha_mlt_tml_ewe_xho_aze_nor_bul_azi_dgb_vie_owc_bem_igb_tsw	-0.484829704801915	-1.15325160744749	0.251762538634591
5	owc_bul_bem_ger_wly_gam_anl_rom_uzb_azi_tsn_jav_ses_rus_glc_bsq_svk_amr_xho_mnd_fre_pan_lda_afr_swa_bos_est_ven_dyu_hun_slo_sid_geo_cze_ben_spa_mol_amh_heb_nor_fin_moo_bat_lat_mly_jpn_tml_kor_dut_eng_cic_grk_tag_swe_mlt_mao_cnt_lit_zul_urd_chh_arw_guj_pol_mcd_qcu_alb_por_hin_igb_tig_scr_aeg_ita_sun_ctl_fbf_krd_swt_ind_tha_sod_knd_tsw_yor_tur_prs_ukr_aze_akn_vie_hau_bam_ewe_dgb	0.0183134388450736	0.0431402684993225	0.965682208668177
6	aeg_por_yor_lat_wly_hau_heb_glc_tur_aze_lda_mly_ven_pol_guj_bsq_ukr_sid_akn_cnt_lit_ita_swa_mol_xho_urd_fin_tsn_fbf_est_prs_amh_geo_nor_mcd_bul_fre_amr_anl_grk_hun_cic_mao_svk_jav_jpn_tml_kor_rom_ctl_ewe_slo_sun_spa_gam_bat_mnd_eng_zul_krd_sod_dut_pan_ger_arw_qcu_afr_rus_ben_ses_owc_alb_mlt_bos_tag_cze_dgb_scr_dyu_ind_tha_tig_knd_swt_tsw_uzb_swe_hin_azi_bam_vie_chh_bem_moo_igb	-0.619019740535382	-1.47772287411265	0.142860674688854
7	gam_bos_dyu_cze_heb_hau_aeg_scr_tur_aze_moo_ind_ven_afr_por_bsq_bul_amh_tsw_mnd_dut_prs_ses_fre_tsn_ukr_hun_dgb_bem_est_rom_tig_geo_alb_rus_hin_ger_mlt_anl_mcd_fin_fbf_bat_slo_sun_jpn_tml_kor_krd_pol_zul_nor_mao_ctl_owc_jav_cnt_ita_xho_mol_sod_ben_grk_arw_lit_qcu_spa_svk_urd_swt_sid_eng_chh_swe_tag_lat_yor_glc_lda_mly_tha_amr_knd_ewe_bam_uzb_pan_guj_azi_igb_vie_wly_swa_akn_cic	-1.19620711145247	-2.95699124932386	0.0039376261894841
8	hau_ctl_lda_prs_sid_sod_gam_arw_azi_aze_fbf_tag_bem_scr_dut_bsq_fre_mlt_cic_cnt_pol_ger_swa_ukr_zul_por_fin_tsw_akn_est_mcd_amr_geo_lit_nor_bos_urd_amh_heb_cze_hun_igb_bat_grk_jav_jpn_tml_kor_hin_guj_dgb_spa_sun_glc_tig_mao_mnd_pan_ses_afr_anl_alb_svk_krd_bul_qcu_ita_rus_eng_ewe_aeg_ben_wly_rom_mly_mol_tsn_slo_swt_ind_tha_chh_knd_bam_moo_tur_swe_lat_uzb_dyu_vie_owc_ven_yor_xho	0.333930860116468	0.786905164065407	0.433338115590662
9	chh_spa_dgb_ger_mlt_heb_amh_slo_tur_uzb_tsn_mao_ewe_mol_urd_bsq_svk_tig_igb_mnd_grk_scr_bam_cze_bem_glc_hun_tsw_swa_fin_rom_wly_geo_prs_ukr_lit_alb_anl_sid_ita_est_swt_tag_guj_sun_jpn_tml_kor_bul_fre_yor_pol_jav_pan_sod_mly_cnt_dut_akn_bos_hau_lat_ctl_nor_krd_qcu_mcd_arw_swe_dyu_amr_ben_gam_por_bat_afr_cic_eng_xho_ind_tha_owc_knd_moo_fbf_azi_rus_hin_aze_ven_vie_aeg_zul_ses_lda	-0.0587413987230092	-0.138582617473797	0.890079618404669
10	amr_pol_dyu_afr_chh_mlt_owc_svk_tur_azi_akn_sun_swt_rom_swe_bsq_alb_gam_dgb_mnd_krd_arw_swa_urd_lda_grk_fin_cic_tsw_est_cze_sid_geo_slo_dut_bos_mol_amh_heb_ukr_hun_ses_bat_hin_ind_jpn_tml_kor_pan_nor_igb_lit_mly_ita_sod_mao_cnt_ger_bam_ctl_hau_glc_scr_fre_eng_qcu_spa_ben_lat_bem_wly_guj_anl_prs_jav_por_moo_mcd_zul_tag_tha_aeg_knd_fbf_ven_aze_bul_rus_uzb_xho_vie_tig_yor_ewe_tsn	-0.767780612874103	-1.84628245933345	0.0680319477516681
11	chh_ger_lda_spa_aeg_heb_sid_fre_tur_azi_xho_jav_swa_por_urd_bsq_alb_tig_cic_cnt_hin_bul_swt_scr_akn_svk_fin_moo_ven_hun_mol_amh_geo_prs_bos_swe_rus_sod_mlt_arw_est_fbf_mly_krd_sun_jpn_tml_kor_eng_afr_bem_dut_bat_nor_amr_ind_mnd_pol_dyu_pan_owc_ctl_ita_lit_lat_qcu_mcd_slo_cze_dgb_anl_glc_wly_guj_tag_rom_yor_grk_zul_mao_tha_hau_knd_tsn_ewe_uzb_ukr_ben_aze_bam_vie_gam_igb_tsw_ses	0.667454727123809	1.5802260870781	0.117450403166957
12	tig_ukr_swa_prs_hau_anl_aeg_bos_aze_azi_ses_tag_akn_mcd_hin_bsq_krd_heb_tsw_mnd_ben_eng_dyu_arw_ven_lit_hun_fbf_yor_fin_cze_sid_geo_bul_pan_afr_ctl_amr_gam_grk_est_bam_bat_mol_mao_jpn_knd_kor_svk_rom_zul_urd_ind_lat_owc_jav_cnt_fre_lda_ger_mlt_pol_swe_glc_guj_qcu_nor_por_alb_xho_chh_ita_sod_dut_mly_spa_dgb_scr_tsn_sun_tha_wly_tml_swt_cic_tur_rus_slo_uzb_bem_vie_amh_moo_igb_ewe	-0.137914033681916	-0.325088040286369	0.745844634034487
13	aeg_eng_ven_prs_sod_chh_wly_arw_tur_uzb_bam_mao_zul_dut_scr_bsq_ger_amh_tsw_mnd_mcd_ctl_cic_lit_yor_afr_fin_bem_tsn_hun_urd_hau_geo_rom_fre_slo_mol_gam_amr_rus_est_swa_ind_grk_jav_jpn_knd_kor_spa_ukr_igb_ita_mly_nor_heb_sun_cnt_pan_ses_lat_anl_ben_bul_krd_guj_qcu_cze_bos_por_xho_owc_swe_sid_alb_tag_svk_dyu_glc_dgb_bat_tha_tig_tml_ewe_moo_aze_hin_pol_azi_akn_vie_mlt_fbf_lda_swt	-0.221621712742455	-0.523913619820551	0.60158497851358
14	wly_svk_bam_ita_amh_owc_mlt_spa_aze_azi_yor_mao_dgb_arw_cze_bsq_lat_sid_moo_cnt_mol_ger_ewe_bos_cic_slo_est_fbf_xho_hun_afr_heb_geo_ukr_ctl_lit_urd_gam_aeg_fre_fin_zul_jav_guj_bat_jpn_tml_kor_alb_dut_lda_krd_mly_rus_amr_sun_mnd_hin_bem_pan_hau_rom_eng_mcd_glc_qcu_prs_grk_swe_igb_anl_bul_chh_scr_tag_ben_ven_nor_swt_ind_tha_tig_knd_ses_swa_tur_pol_por_uzb_dyu_vie_sod_tsw_akn_tsn	-0.018041460348196	-0.0424998138709346	0.966191373686091
15	chh_ctl_lda_cze_aeg_hau_tig_bul_aze_tur_xho_mly_ses_prs_por_bsq_lit_anl_ewe_cnt_urd_pol_dgb_scr_yor_bos_fin_bam_swa_hun_ben_amr_geo_fre_ukr_ger_afr_sod_wly_arw_est_ven_tag_nor_mao_jpn_knd_kor_lat_pan_igb_mcd_ind_grk_gam_sun_mnd_rom_cic_glc_owc_spa_svk_mol_slo_qcu_eng_alb_guj_fbf_amh_ita_sid_krd_bat_hin_zul_swe_tsw_jav_tha_heb_tml_moo_dyu_uzb_dut_rus_azi_akn_vie_mlt_bem_tsn_swt	-0.559491867543687	-1.33677204704904	0.184558039953039
16	chh_grk_fbf_ctl_aeg_amr_tig_fre_aze_tur_cic_bat_moo_eng_scr_bsq_prs_hau_ses_mnd_ita_bul_dyu_pol_yor_guj_est_ewe_tsn_fin_ger_gam_geo_afr_spa_nor_arw_wly_anl_rom_hun_swa_jav_por_ind_jpn_tml_kor_dut_lat_xho_pan_sun_ben_sod_tag_cnt_urd_ven_mol_heb_ukr_hin_swe_glc_qcu_mcd_lit_krd_bam_amh_slo_owc_cze_mao_rus_lda_alb_akn_mly_tha_mlt_knd_igb_zul_azi_bos_svk_uzb_tsw_vie_sid_dgb_bem_swt	-0.41160815438979	-0.976107633868794	0.331543355481995
17	wly_dut_dyu_bul_amh_chh_hau_swe_uzb_azi_moo_jav_swt_rus_grk_bsq_ger_amr_yor_cnt_glc_afr_dgb_alb_tsn_mcd_fin_tsw_fbf_est_lat_heb_geo_hin_pol_ben_arw_gam_anl_eng_hun_ven_ind_svk_mao_jpn_tml_kor_fre_ita_ewe_pan_bat_nor_aeg_sun_mnd_slo_zul_lit_sod_urd_ctl_krd_spa_qcu_bos_ukr_cze_bam_owc_por_sid_prs_tag_scr_lda_rom_xho_mly_tha_tig_knd_cic_igb_tur_guj_mol_aze_akn_vie_mlt_bem_ses_swa	-0.575352848065147	-1.37155006019638	0.173503602416254
18	chh_rus_ses_urd_wly_anl_aeg_svk_tur_uzb_swa_tag_lda_mcd_spa_bsq_slo_hau_igb_mnd_ita_rom_bem_arw_tsn_ger_fin_moo_fbf_est_glc_heb_geo_krd_grk_scr_por_amr_gam_prs_hun_dyu_bat_eng_mao_jpn_knd_kor_ben_pan_ven_ctl_sun_hin_owc_mly_cnt_fre_cic_nor_amh_guj_bos_mol_bul_qcu_alb_lit_ukr_yor_sod_cze_mlt_swe_ind_lat_bam_afr_swt_jav_tha_tig_tml_akn_zul_aze_dut_pol_azi_tsw_vie_sid_ewe_dgb_xho	-0.416549546443127	-0.988951426487517	0.325252962622424
19	gam_slo_lda_svk_chh_sod_heb_mcd_uzb_tur_moo_bat_ses_swe_ctl_bsq_alb_mlt_fbf_mnd_ita_dut_tsn_bul_akn_rus_fin_swt_dyu_est_arw_aeg_geo_ukr_urd_por_bos_wly_amh_krd_hun_dgb_jav_guj_ind_jpn_knd_kor_fre_prs_ven_ger_mao_scr_sid_mly_cnt_pan_cic_lat_anl_ben_mol_pol_lit_qcu_eng_rom_afr_tsw_amr_cze_tig_grk_sun_glc_zul_hin_swa_tag_tha_owc_tml_ewe_bem_aze_nor_spa_azi_xho_vie_hau_yor_bam_igb	-0.215967698451392	-0.511395088157708	0.610286491142706
20	owc_cze_ven_por_mlt_tig_hau_ukr_azi_tur_lda_bat_fbf_arw_guj_bsq_ctl_heb_bem_cnt_nor_pol_swt_prs_yor_lat_est_moo_zul_fin_pan_gam_geo_ita_lit_scr_alb_sid_aeg_fre_hun_bam_jav_krd_ind_jpn_knd_kor_slo_afr_cic_rus_tag_spa_amr_sun_mnd_grk_akn_dut_wly_hin_swe_svk_bul_qcu_eng_rom_mol_tsw_anl_urd_sod_ben_mly_mcd_xho_glc_tsn_mao_tha_amh_tml_igb_dgb_uzb_ger_bos_aze_ses_vie_chh_swa_ewe_dyu	-0.325862043900262	-0.770632583150849	0.442878099678173
21	mlt_guj_cic_pol_sod_heb_owc_fre_tur_aze_bam_mao_ewe_cze_urd_bsq_lit_amh_tsn_cnt_mcd_spa_swt_mol_ses_slo_fin_dgb_bem_hun_hin_gam_geo_dut_alb_bos_rus_tig_wly_pan_est_akn_tag_grk_jav_jpn_knd_kor_swe_arw_tsw_svk_mly_por_sid_sun_mnd_ctl_ven_ben_amr_nor_rom_glc_ita_qcu_eng_scr_ger_swa_anl_lat_chh_krd_bat_bul_zul_afr_yor_ind_tha_aeg_tml_dyu_moo_azi_ukr_prs_uzb_lda_vie_hau_fbf_xho_igb	0.23948067124917	0.564185872673964	0.573985771897962
22	gam_scr_igb_ukr_heb_amr_aeg_bul_tur_uzb_moo_ind_lda_dut_svk_bsq_lit_wly_dyu_mnd_rus_krd_dgb_guj_cic_cze_hun_tsn_zul_fin_swe_chh_geo_mol_hin_afr_pan_hau_owc_lat_est_swt_mao_arw_jav_jpn_tml_kor_ctl_pol_ven_mcd_tag_glc_sod_bat_cnt_fre_ewe_ben_tig_eng_bos_grk_slo_qcu_alb_ita_nor_swa_anl_ger_amh_prs_mly_rom_tsw_por_akn_sun_tha_mlt_knd_yor_bam_azi_urd_spa_aze_xho_vie_sid_ses_bem_fbf	-0.357067678922567	-0.845287585172408	0.400119771419446
23	amr_pan_swa_ben_aeg_sid_amh_mol_aze_uzb_tsw_jav_ewe_nor_rom_bsq_cze_mlt_igb_cnt_afr_hin_xho_bul_moo_eng_est_dgb_lda_hun_glc_wly_geo_prs_spa_dut_mcd_sod_gam_grk_fin_bem_ind_bos_mly_jpn_tml_kor_swe_ger_yor_lit_tag_arw_chh_bat_mnd_fre_fbf_urd_owc_ita_lat_alb_guj_qcu_por_scr_svk_akn_anl_krd_tig_ctl_sun_slo_zul_pol_dyu_mao_tha_hau_knd_ses_swt_tur_rus_ukr_azi_bam_vie_heb_cic_tsn_ven	0.198529595156503	0.468905307374668	0.640234664758733
24	amh_mol_swt_eng_tig_gam_heb_pan_uzb_aze_dgb_jav_bem_hin_slo_bsq_svk_wly_dyu_mnd_bos_ita_swa_prs_fbf_arw_fin_ses_bam_hun_bul_hau_geo_dut_ben_krd_afr_sod_anl_por_est_xho_mao_guj_mly_jpn_tml_kor_fre_scr_tsw_ger_bat_mcd_aeg_sun_cnt_spa_zul_nor_chh_rus_grk_ukr_alb_qcu_glc_lit_ctl_ven_amr_rom_owc_urd_ind_cze_igb_swe_cic_tag_tha_mlt_knd_tsn_ewe_tur_lat_pol_azi_lda_vie_sid_yor_akn_moo	-0.485186285725434	-1.15265152256542	0.252007610654797
25	tig_mcd_swa_cze_wly_chh_sod_krd_uzb_aze_ewe_ind_dgb_rom_pan_bsq_lat_heb_tsw_cnt_dut_prs_dyu_scr_akn_hin_est_lda_tsn_fin_grk_mlt_geo_pol_lit_afr_glc_hau_amh_swe_hun_swt_mao_spa_tag_jpn_knd_kor_bul_fre_cic_ita_bat_guj_sid_jav_mnd_urd_fbf_bos_aeg_arw_slo_svk_alb_qcu_eng_mol_ctl_xho_anl_ger_gam_nor_sun_rus_ses_ukr_bam_mly_tha_owc_tml_ven_bem_azi_ben_por_tur_zul_vie_amr_moo_yor_igb	-0.252835581939938	-0.598794221880471	0.550765879071604
26	amh_grk_fbf_cze_anl_aeg_chh_dut_aze_uzb_xho_mly_igb_rus_ctl_bsq_pan_owc_swt_cnt_svk_afr_cic_pol_ses_slo_fin_swa_moo_est_lit_sid_geo_prs_scr_por_glc_amr_tig_arw_hun_bam_sun_krd_mao_jpn_knd_kor_hin_guj_ewe_ukr_ind_urd_hau_bat_mnd_ita_dyu_spa_gam_bos_fre_mcd_mol_qcu_ben_bul_nor_tsn_mlt_lat_heb_eng_jav_rom_akn_ger_lda_tag_tha_wly_tml_ven_dgb_azi_swe_alb_tur_bem_vie_sod_zul_tsw_yor	0.27059400878193	0.636333985166322	0.526121809529388
27	gam_prs_ven_eng_chh_owc_wly_krd_uzb_aze_ewe_bat_tsw_svk_scr_bsq_ben_hau_bem_mnd_rus_lit_swa_ukr_zul_por_est_cic_tsn_hun_pan_tig_geo_lat_urd_cze_bul_mlt_heb_spa_fin_bam_jav_slo_mly_jpn_tml_kor_nor_bos_akn_mcd_sun_guj_sod_mao_cnt_glc_moo_pol_amr_dut_hin_arw_afr_qcu_rom_ger_alb_yor_aeg_ctl_amh_fre_ind_grk_lda_swe_fbf_tag_tha_anl_knd_igb_xho_tur_ita_mol_azi_dyu_vie_sid_swt_ses_dgb	0.107990111340638	0.25460637308819	0.799589280174745
28	chh_svk_swt_afr_tig_amh_gam_fre_azi_aze_xho_tag_lda_mol_ukr_bsq_pan_owc_ven_cnt_swe_dut_bem_ctl_dgb_ger_hun_tsw_cic_fin_scr_heb_geo_lat_spa_eng_lit_hau_wly_krd_est_igb_mly_cze_sun_jpn_knd_kor_arw_ita_zul_rus_jav_mcd_anl_ind_mnd_grk_dyu_por_sid_guj_slo_bos_bul_qcu_rom_ben_pol_swa_sod_prs_mlt_nor_bat_alb_tsn_urd_ses_mao_tha_amr_tml_bam_moo_tur_glc_hin_uzb_ewe_vie_aeg_akn_yor_fbf	-0.0696035170915212	-0.164135173326705	0.869980930594344
29	wly_ctl_igb_prs_amr_aeg_tig_slo_azi_tur_xho_jav_bam_por_eng_bsq_nor_heb_tsn_cnt_fre_lat_dyu_scr_lda_spa_fin_swa_tsw_est_pan_chh_geo_ger_svk_rom_cze_gam_mlt_swe_hun_swt_mly_alb_sun_jpn_tml_kor_ukr_urd_zul_mcd_tag_ita_anl_ind_mnd_grk_cic_hin_hau_mol_pol_krd_dut_qcu_arw_afr_ben_ewe_amh_guj_sod_bos_bat_rus_fbf_lit_moo_mao_tha_sid_knd_yor_dgb_aze_bul_glc_uzb_akn_vie_owc_ses_ven_bem	0.0701568698807817	0.164995238757939	0.869305841614423
30	amr_spa_swa_ita_heb_tig_anl_rus_tur_aze_lda_mao_ewe_ukr_ger_bsq_guj_hau_fbf_mnd_slo_prs_tsn_grk_ses_krd_fin_ven_swt_hun_hin_amh_geo_afr_ben_svk_rom_sod_aeg_dut_est_xho_sun_fre_tag_jpn_tml_kor_lat_glc_akn_mcd_jav_pol_wly_ind_cnt_arw_igb_eng_sid_por_cze_alb_nor_qcu_urd_pan_mol_dyu_chh_ctl_owc_bos_bat_lit_moo_swe_dgb_mly_tha_mlt_knd_bam_bem_azi_scr_bul_uzb_cic_vie_gam_zul_yor_tsw	-0.952120920264706	-2.30811426684086	0.0232096461437967
31	anl_lat_swt_bos_aeg_gam_owc_svk_tur_uzb_swa_sun_ses_prs_ger_bsq_scr_amr_tsw_mnd_ben_krd_ewe_ctl_fbf_dut_hun_bam_tsn_est_spa_chh_geo_alb_arw_lit_rus_heb_tig_nor_fin_cic_bat_grk_mly_jpn_knd_kor_pan_cze_dyu_bul_tag_glc_sid_ind_cnt_por_moo_ukr_mlt_guj_swe_mol_urd_qcu_hin_slo_fre_ven_wly_rom_amh_pol_jav_ita_xho_eng_igb_mao_tha_sod_tml_bem_akn_azi_mcd_afr_aze_yor_vie_hau_dgb_zul_lda	-0.488353444628056	-1.1613528252976	0.248470560456091
32	owc_bos_bam_mcd_amh_sod_sid_svk_uzb_aze_swa_mly_ewe_rus_ukr_bsq_ger_anl_cic_mnd_lit_dut_xho_guj_tsw_scr_est_ses_igb_fin_pol_aeg_geo_eng_krd_urd_spa_hau_wly_mol_hun_ven_ind_pan_sun_jpn_tml_kor_alb_ctl_lda_afr_mao_slo_gam_bat_cnt_bul_swt_rom_tig_nor_lat_ita_cze_qcu_arw_por_grk_akn_amr_glc_mlt_prs_tag_swe_moo_fre_yor_jav_tha_chh_knd_bem_dgb_tur_hin_ben_azi_zul_vie_heb_fbf_dyu_tsn	-0.430153730923147	-1.02188056398808	0.309488299087137
33	anl_fre_dgb_ctl_chh_mlt_tig_grk_uzb_aze_swa_jav_bam_mcd_por_bsq_lat_aeg_moo_mnd_glc_ita_ven_cze_tsw_guj_hun_ewe_lda_fin_alb_gam_geo_dut_pol_rus_spa_sid_owc_ben_est_igb_bat_mol_mao_jpn_tml_kor_rom_ukr_akn_ger_mly_slo_sod_sun_cnt_arw_swt_swe_amr_lit_nor_urd_prs_qcu_pan_scr_svk_tsn_amh_bos_wly_krd_ind_eng_cic_hin_fbf_tag_tha_hau_knd_dyu_yor_azi_afr_bul_tur_ses_vie_heb_zul_bem_xho	-0.535719420625019	-1.27571412557138	0.205233797242727
34	sod_rom_ses_scr_heb_amr_anl_glc_tur_aze_akn_mly_igb_lat_nor_bsq_mol_tig_tsw_cnt_ger_guj_ven_bul_zul_ctl_fin_swa_tsn_est_prs_gam_geo_grk_spa_dut_pan_sid_chh_swe_hun_swt_tag_urd_sun_jpn_knd_kor_ukr_hin_lda_afr_jav_por_aeg_ind_mnd_eng_cic_arw_owc_fre_krd_slo_ita_qcu_rus_bos_alb_fbf_amh_cze_hau_svk_bat_pol_yor_lit_bam_mao_tha_mlt_tml_ewe_moo_uzb_ben_mcd_azi_xho_vie_wly_bem_dyu_dgb	0.365219807822538	0.859203079211661	0.392437760891265
35	sid_bul_ven_lat_gam_heb_amr_ctl_aze_uzb_dyu_mao_igb_dut_afr_bsq_alb_sod_swt_mnd_krd_slo_bem_bos_yor_rus_est_xho_ses_hun_svk_mlt_geo_fre_spa_lit_prs_wly_anl_cze_fin_moo_jav_ger_bat_jpn_knd_kor_swe_hin_tsw_por_ind_scr_tig_tag_cnt_urd_fbf_rom_hau_ben_ukr_ita_glc_qcu_arw_nor_eng_tsn_owc_pan_aeg_mol_sun_pol_cic_grk_swa_mly_tha_chh_tml_ewe_bam_azi_mcd_guj_tur_zul_vie_amh_dgb_lda_akn	-0.861520594515957	-2.07955005539011	0.0403188473694116
36	chh_guj_akn_rus_anl_amr_sid_alb_aze_azi_bem_jav_zul_dut_ctl_bsq_hin_mlt_ven_mnd_scr_glc_dgb_eng_igb_lit_fin_yor_xho_est_mcd_tig_geo_por_fre_grk_nor_gam_hau_lat_hun_tsw_mao_krd_mly_jpn_tml_kor_bul_ger_moo_pan_ind_spa_heb_bat_cnt_urd_lda_slo_wly_swe_bos_ben_ukr_qcu_mol_arw_svk_fbf_amh_afr_sod_ita_sun_rom_swa_prs_swt_tag_tha_owc_knd_ewe_dyu_tur_pol_cze_uzb_tsn_vie_aeg_cic_bam_ses	-0.459819356154121	-1.09375688682231	0.276886529063342
37	amr_guj_bam_ctl_sod_heb_mlt_spa_tur_uzb_bem_mao_igb_eng_glc_bsq_bos_gam_yor_mnd_rus_grk_akn_pan_lda_afr_hun_swt_dgb_est_ben_sid_geo_pol_ger_arw_slo_hau_aeg_svk_fin_swa_jav_nor_tag_jpn_tml_kor_cze_lat_moo_prs_mly_bul_wly_ind_cnt_swe_xho_lit_amh_fre_alb_ukr_rom_qcu_scr_mcd_hin_ewe_anl_urd_chh_krd_bat_ita_tsw_por_ses_sun_tha_tig_knd_tsn_dyu_azi_mol_dut_aze_zul_vie_owc_cic_fbf_ven	-0.491067860536411	-1.16824822649474	0.245692772521493
38	amr_svk_ses_guj_hau_owc_sid_por_azi_aze_swa_ind_yor_pol_prs_bsq_scr_anl_xho_mnd_afr_lat_bam_mcd_tsw_ben_est_swt_lda_fin_ukr_sod_geo_rus_alb_ger_ctl_aeg_gam_pan_hun_moo_tag_bul_bat_jpn_knd_kor_nor_urd_ewe_arw_sun_krd_amh_jav_cnt_spa_bem_cze_heb_mol_glc_dut_rom_qcu_fre_hin_grk_zul_tig_slo_wly_swe_mao_lit_fbf_ita_ven_mly_tha_mlt_tml_dyu_cic_tur_bos_eng_uzb_akn_vie_chh_dgb_igb_tsn	-0.328910969968086	-0.778633576929543	0.438172255949682
39	wly_hin_dgb_bos_heb_hau_aeg_prs_tur_uzb_xho_tag_swt_krd_por_bsq_lat_tig_cic_mnd_mcd_slo_bam_ukr_yor_dut_est_ewe_dyu_hun_glc_sod_geo_urd_lit_alb_ctl_amh_gam_arw_fin_fbf_sun_scr_bat_jpn_tml_kor_guj_afr_moo_spa_jav_mol_chh_mao_cnt_grk_swa_swe_anl_rom_fre_cze_ger_qcu_bul_rus_ben_ven_owc_pan_sid_svk_mly_pol_ses_ita_igb_ind_tha_mlt_knd_akn_bem_azi_nor_eng_aze_tsw_vie_amr_tsn_zul_lda	0.127921612301915	0.301093819467654	0.764015106068513
40	amr_bos_zul_ben_heb_gam_mlt_ger_tur_uzb_tsw_ind_igb_pol_krd_bsq_alb_sid_cic_mnd_por_bul_tsn_rom_bam_ita_est_fbf_dgb_fin_slo_wly_geo_guj_prs_grk_swe_hau_anl_scr_hun_ven_sun_nor_mao_jpn_tml_kor_mcd_rus_dyu_mol_tag_glc_aeg_bat_cnt_lat_lda_pan_tig_fre_hin_arw_afr_qcu_ctl_spa_dut_bem_sod_eng_amh_svk_mly_ukr_swt_lit_swa_jav_tha_chh_knd_akn_yor_aze_cze_urd_azi_ses_vie_owc_xho_moo_ewe	0.325445647927941	0.765720453165882	0.445781695135917
41	gam_mol_igb_nor_hau_anl_owc_glc_aze_azi_ewe_mao_bam_por_dut_bsq_fre_amh_dgb_mnd_bos_scr_bem_ctl_akn_rom_fin_tsn_ven_est_mcd_mlt_geo_ger_guj_urd_svk_wly_amr_ben_hun_lda_mly_hin_sun_jpn_knd_kor_ukr_pan_fbf_rus_bat_pol_sid_ind_cnt_grk_zul_lat_sod_krd_afr_ita_arw_qcu_cze_spa_eng_xho_aeg_swe_chh_lit_tag_prs_dyu_alb_ses_jav_tha_tig_tml_swa_tsw_tur_bul_slo_uzb_yor_vie_heb_swt_cic_moo	-0.718292726497739	-1.72510535137859	0.087830192402896
42	sod_glc_xho_rus_amr_wly_aeg_mcd_uzb_aze_bem_mao_bam_pol_ctl_bsq_cze_owc_swt_cnt_scr_ukr_swa_dut_moo_guj_fin_cic_lda_est_urd_anl_geo_hin_krd_ita_lit_chh_amh_afr_hun_yor_bat_prs_ind_jpn_knd_kor_lat_grk_igb_bos_sun_alb_mlt_tag_mnd_rom_fbf_ger_sid_mol_por_ben_bul_qcu_spa_svk_fre_zul_hau_slo_heb_pan_mly_arw_tsn_eng_dyu_jav_tha_gam_tml_ven_akn_azi_swe_nor_tur_ses_vie_tig_ewe_dgb_tsw	0.0108012165733194	0.025436049310373	0.979761657019641
43	aeg_hin_moo_ita_sod_sid_mlt_por_azi_aze_yor_mly_tsw_svk_spa_bsq_scr_anl_igb_cnt_nor_bul_dyu_afr_tsn_lit_hun_ewe_lda_est_rus_heb_geo_mol_guj_slo_mcd_chh_gam_urd_fin_bem_ind_arw_jav_jpn_knd_kor_ukr_lat_ven_ben_tag_swe_owc_bat_mnd_pol_cic_prs_hau_rom_glc_grk_cze_qcu_eng_ctl_bos_ses_amr_alb_tig_krd_mao_ger_akn_fre_swa_sun_tha_wly_tml_bam_swt_tur_dut_pan_uzb_zul_vie_amh_dgb_fbf_xho	-0.255216085479143	-0.60487959567258	0.546732066153497
44	amr_bos_yor_urd_wly_tig_gam_spa_azi_aze_lda_bat_ewe_fre_ben_bsq_dut_chh_bam_cnt_guj_mol_igb_glc_zul_alb_hun_tsw_swa_fin_por_sod_geo_afr_mcd_arw_cze_owc_hau_pol_est_dgb_mao_ctl_sun_jpn_knd_kor_hin_ukr_cic_eng_jav_ger_anl_mly_mnd_krd_fbf_ita_heb_scr_slo_svk_bul_qcu_swe_grk_lat_ven_mlt_lit_aeg_rom_ind_rus_bem_pan_ses_tag_tha_amh_tml_moo_xho_tur_prs_nor_uzb_akn_vie_sid_tsn_swt_dyu	0.322683118151917	0.758989157521893	0.449778456151724
45	sid_lat_dgb_ger_mlt_amh_chh_mcd_uzb_azi_cic_sun_yor_bul_dut_bsq_arw_wly_fbf_cnt_afr_hin_ses_guj_bem_bos_hun_lda_ven_est_ukr_anl_geo_por_pol_cze_ctl_heb_sod_slo_fin_ewe_mly_alb_ind_jpn_tml_kor_svk_urd_swt_swe_tag_mol_owc_jav_mnd_krd_dyu_spa_aeg_rom_pan_grk_eng_qcu_glc_lit_nor_moo_hau_ben_amr_ita_bat_prs_tsw_rus_igb_mao_tha_tig_knd_akn_bam_tur_scr_fre_aze_swa_vie_gam_zul_tsn_xho	-0.0141706717873489	-0.0334373481651372	0.973397487149995
46	sod_urd_bem_rom_sid_aeg_amr_svk_azi_tur_yor_mly_cic_mcd_eng_bsq_afr_mlt_lda_mnd_cze_krd_moo_swe_swa_ben_fin_swt_dgb_hun_bos_tig_geo_scr_arw_lat_ger_chh_amh_guj_est_tsw_tag_dut_sun_jpn_tml_kor_grk_pol_fbf_fre_mao_ukr_owc_bat_cnt_lit_ses_hin_gam_slo_por_mol_ita_qcu_glc_prs_pan_ewe_wly_alb_anl_rus_jav_nor_tsn_spa_bam_ind_tha_heb_knd_xho_dyu_aze_bul_ctl_uzb_akn_vie_hau_zul_igb_ven	-0.621945911942063	-1.48554458086741	0.140781655829783
47	chh_prs_swa_krd_wly_heb_mlt_mol_tur_aze_akn_tag_swt_scr_mcd_bsq_hin_sid_ses_cnt_ita_por_ven_rom_zul_nor_est_tsn_yor_fin_pan_hau_geo_bul_afr_ukr_cze_owc_amr_eng_hun_lda_jav_glc_ind_jpn_knd_kor_pol_swe_dyu_rus_mly_spa_sod_sun_mnd_dut_bem_ben_tig_bos_lit_ctl_arw_qcu_urd_guj_slo_cic_aeg_svk_gam_lat_mao_fre_fbf_alb_xho_bat_tha_anl_tml_igb_tsw_azi_ger_grk_uzb_bam_vie_amh_ewe_moo_dgb	-0.448604272503531	-1.06597788832958	0.289193240974715
48	owc_guj_xho_rom_anl_sod_gam_mcd_tur_uzb_ewe_mao_fbf_rus_glc_bsq_svk_mlt_tsw_cnt_pol_prs_dgb_urd_ven_cze_est_yor_swt_hun_por_amh_geo_afr_krd_swe_spa_amr_wly_dut_fin_ses_jav_alb_ind_jpn_tml_kor_ctl_ger_dyu_ita_sun_bul_aeg_mly_mnd_lat_zul_hin_hau_ben_pan_grk_ukr_qcu_slo_bos_mol_bem_sid_arw_tig_scr_tag_eng_bam_nor_swa_bat_tha_chh_knd_lda_tsn_aze_lit_fre_azi_cic_vie_heb_igb_akn_moo	0.140131399260535	0.329726207345611	0.742348365923074
49	sod_alb_dgb_cze_sid_hau_aeg_pol_uzb_aze_xho_mao_yor_guj_ger_bsq_spa_chh_ses_cnt_lat_scr_cic_swe_ven_eng_hun_igb_bam_est_krd_anl_geo_ukr_svk_ita_rus_owc_mlt_slo_fin_zul_tag_nor_ind_jpn_tml_kor_arw_lit_ewe_urd_mly_ctl_amh_sun_mnd_grk_moo_bos_gam_glc_prs_por_hin_qcu_mol_rom_dut_lda_amr_ben_tig_mcd_bat_afr_bem_fre_tsw_jav_tha_heb_knd_dyu_tsn_azi_bul_pan_tur_swa_vie_wly_fbf_swt_akn	-0.340825270805824	-0.80704313471389	0.421700830688728
50	hau_scr_dgb_prs_amr_amh_heb_nor_aze_tur_swt_sun_yor_ben_lit_bsq_eng_tig_dyu_mnd_spa_alb_swa_mcd_cic_cze_hun_bam_ewe_fin_rus_mlt_geo_fre_dut_svk_mol_sid_wly_arw_est_tsw_jav_afr_mly_jpn_tml_kor_ger_guj_bem_swe_bat_pol_aeg_ind_cnt_ita_ven_lat_owc_glc_slo_bul_bos_qcu_ctl_rom_grk_fbf_chh_krd_sod_hin_mao_pan_lda_por_moo_tag_tha_gam_knd_ses_xho_azi_ukr_urd_uzb_akn_vie_anl_igb_zul_tsn	-0.00430448132183169	-0.0101337330196546	0.991936296119666
51	aeg_rus_fbf_dut_anl_tig_owc_pol_aze_uzb_moo_mao_yor_urd_mcd_bsq_swe_hau_ven_cnt_ita_spa_xho_svk_lda_prs_fin_swt_tsw_hun_glc_sid_geo_lit_eng_ben_scr_heb_mlt_alb_est_dyu_bat_pan_ind_jpn_tml_kor_arw_ctl_igb_ukr_tag_krd_wly_sun_mnd_bos_bam_mol_sod_slo_afr_bul_grk_qcu_guj_cze_por_cic_amr_nor_chh_lat_jav_fre_akn_ger_dgb_mly_tha_amh_knd_bem_swa_tur_hin_rom_azi_ewe_vie_gam_zul_ses_tsn	-0.485758558939855	-1.15425643230986	0.251352550882208
52	owc_eng_akn_mol_wly_gam_aeg_prs_uzb_azi_xho_tag_zul_swe_urd_bsq_ukr_amr_swa_cnt_lit_rom_fbf_guj_dyu_fre_est_lda_tsn_hun_pan_amh_geo_cze_hin_alb_ben_sod_heb_arw_fin_yor_jav_afr_mao_jpn_knd_kor_grk_spa_tsw_ctl_ind_krd_mlt_bat_mnd_por_bam_rus_anl_bul_scr_ger_glc_qcu_ita_nor_dut_ven_hau_bos_sid_slo_mly_lat_dgb_mcd_swt_sun_tha_tig_tml_ewe_ses_tur_svk_pol_aze_moo_vie_chh_bem_cic_igb	-0.0119025001568872	-0.0280743876839954	0.977662978687048
53	chh_bul_fbf_scr_heb_owc_amr_slo_uzb_azi_lda_jav_dyu_hin_prs_bsq_spa_tig_ewe_mnd_svk_alb_swt_krd_cic_arw_fin_bem_igb_hun_ger_hau_geo_rus_afr_pol_swe_gam_mlt_grk_est_akn_mao_rom_ind_jpn_knd_kor_dut_ita_xho_fre_tag_lat_aeg_sun_cnt_eng_swa_glc_sid_guj_por_mcd_nor_qcu_lit_ukr_cze_tsn_wly_bos_sod_mol_mly_ben_dgb_ctl_tsw_bat_tha_amh_tml_bam_ses_aze_urd_pan_tur_zul_vie_anl_yor_moo_ven	-0.360805279209888	-0.85503733057973	0.394727866302488
54	hau_prs_cic_por_mlt_amh_sid_ukr_aze_uzb_dgb_bat_moo_rom_hin_bsq_ger_amr_zul_mnd_urd_rus_tsn_ita_ewe_alb_hun_tsw_fbf_fin_guj_chh_geo_lat_ctl_slo_cze_sod_owc_grk_est_igb_ind_lit_tag_jpn_knd_kor_mcd_eng_ven_pan_sun_glc_wly_mly_cnt_pol_yor_mol_heb_ben_fre_afr_svk_qcu_krd_arw_nor_xho_tig_scr_anl_spa_jav_swe_lda_bul_bam_mao_tha_aeg_tml_swa_akn_tur_bos_dut_azi_dyu_vie_gam_ses_bem_swt	-0.0329585773788658	-0.0776229737961105	0.938294727738812
55	owc_ger_ewe_dut_anl_mlt_amh_mcd_tur_uzb_cic_tag_bem_krd_ben_bsq_ukr_gam_akn_mnd_glc_pan_swa_arw_lda_ita_est_igb_bam_fin_rus_heb_geo_spa_ctl_prs_lit_sod_tig_cze_hun_tsw_jav_svk_mao_jpn_knd_kor_pol_scr_tsn_eng_ind_por_hau_sun_cnt_fre_zul_mol_aeg_alb_grk_urd_bul_qcu_guj_rom_lat_xho_amr_bos_wly_hin_bat_slo_swt_nor_yor_mly_tha_chh_tml_dyu_ses_azi_swe_afr_aze_ven_vie_sid_dgb_fbf_moo	0.121242947926268	0.285572803047676	0.775840409304818
56	wly_slo_tsn_arw_aeg_hau_amr_por_uzb_aze_lda_mly_moo_urd_glc_bsq_prs_sod_bam_cnt_cze_krd_fbf_ger_akn_nor_est_yor_xho_fin_ben_owc_geo_hin_dut_bos_swe_heb_gam_spa_hun_dyu_jav_bul_tag_jpn_knd_kor_ctl_pol_swt_scr_ind_rom_amh_mao_mnd_guj_igb_alb_tig_rus_lat_svk_mcd_qcu_eng_fre_lit_dgb_chh_ita_sid_grk_sun_afr_bem_pan_ven_bat_tha_mlt_tml_ses_zul_tur_ukr_mol_azi_swa_vie_anl_tsw_cic_ewe	-0.845792666111308	-2.04780762992222	0.0433985966590388
57	heb_ger_dgb_lit_mlt_aeg_hau_pol_aze_uzb_yor_mao_bem_rus_cze_bsq_lat_amr_ewe_cnt_rom_krd_tsn_prs_dyu_alb_fin_bam_moo_hun_ita_amh_geo_spa_afr_pan_arw_wly_gam_scr_est_ses_jav_swe_bat_jpn_knd_kor_por_ukr_fbf_urd_sun_eng_anl_tag_mnd_guj_ven_svk_chh_nor_slo_glc_mcd_qcu_ben_hin_dut_cic_sod_grk_sid_bos_mly_bul_swt_fre_igb_ind_tha_owc_tml_xho_tsw_tur_ctl_mol_azi_zul_vie_tig_lda_swa_akn	-0.225066863981682	-0.53158231297208	0.596282793693911
58	aeg_svk_yor_bul_chh_gam_sod_glc_tur_uzb_igb_mly_dyu_hin_nor_bsq_ita_anl_bam_cnt_lat_bos_ewe_ben_bem_prs_fin_moo_akn_est_rom_mlt_geo_eng_afr_arw_mcd_tig_hau_fre_hun_ven_sun_por_bat_jpn_knd_kor_ukr_slo_cic_swe_mao_pan_amr_jav_mnd_ctl_fbf_pol_sid_mol_krd_grk_spa_qcu_guj_alb_urd_dgb_heb_dut_amh_cze_tag_lit_lda_ger_swt_ind_tha_owc_tml_tsn_tsw_azi_rus_scr_aze_zul_vie_wly_ses_swa_xho	-0.453742951213711	-1.0781367048569	0.28376126294912
59	amh_spa_tsw_urd_sod_owc_sid_dut_aze_azi_fbf_tag_swt_bul_ger_bsq_ctl_amr_tsn_mnd_pan_ukr_zul_ben_ewe_lat_est_ven_cic_fin_krd_tig_geo_scr_nor_arw_fre_anl_aeg_ita_hun_bam_bat_mol_jav_jpn_knd_kor_eng_slo_lda_rom_sun_por_heb_mly_cnt_pol_moo_guj_chh_alb_grk_lit_swe_qcu_afr_hin_mcd_akn_gam_rus_mlt_glc_ind_svk_igb_bos_xho_mao_tha_wly_tml_swa_yor_tur_cze_prs_uzb_ses_vie_hau_bem_dyu_dgb	-0.734980303894718	-1.76471947443685	0.0808939554054916
60	chh_hin_dyu_fre_amh_mlt_tig_ukr_tur_azi_igb_bat_dgb_por_slo_bsq_swe_sod_moo_mnd_ctl_lit_tsn_ger_yor_pol_fin_ses_tsw_est_guj_owc_geo_lat_cze_scr_bul_wly_aeg_prs_hun_swt_mly_mcd_jav_jpn_tml_kor_arw_ben_ewe_rom_ind_dut_sid_sun_cnt_spa_zul_svk_heb_nor_mol_krd_urd_qcu_alb_afr_bos_bem_hau_eng_amr_grk_tag_rus_akn_pan_ven_mao_tha_gam_knd_xho_bam_uzb_ita_glc_aze_lda_vie_anl_cic_fbf_swa	0.0207225172009467	0.0487765639752022	0.961201958976283
61	heb_bul_bem_ctl_gam_aeg_hau_lat_azi_uzb_ven_jav_bam_glc_krd_bsq_afr_wly_lda_cnt_ben_ukr_xho_grk_tsw_spa_hun_igb_ewe_fin_lit_amh_geo_eng_alb_pan_guj_chh_owc_prs_est_yor_tag_rus_ind_jpn_tml_kor_mcd_dut_dgb_fre_mly_nor_sod_mao_mnd_scr_fbf_svk_tig_bos_ita_pol_ger_qcu_por_slo_arw_swa_mlt_urd_anl_mol_bat_swe_tsn_hin_ses_sun_tha_sid_knd_cic_zul_aze_rom_cze_tur_akn_vie_amr_moo_dyu_swt	-0.00743435429157429	-0.0174907201088523	0.986082605603782
62	gam_afr_zul_grk_amr_aeg_hau_spa_tur_azi_bam_sun_xho_scr_por_bsq_fre_owc_tsn_mnd_guj_bul_dyu_krd_fbf_hin_est_swa_swt_hun_eng_mlt_geo_ita_ben_arw_nor_chh_anl_prs_fin_ewe_tag_mcd_ind_jpn_tml_kor_swe_lat_dgb_ctl_bat_glc_heb_mly_cnt_slo_cic_urd_amh_ger_bos_pan_svk_qcu_ukr_pol_rus_moo_wly_rom_tig_dut_mao_cze_tsw_mol_bem_jav_tha_sid_knd_lda_yor_aze_alb_lit_uzb_igb_vie_sod_ses_akn_ven	-0.243113759171677	-0.574327989723868	0.567132473058182
63	wly_swe_tsw_ger_sid_owc_hau_guj_aze_azi_fbf_mao_bam_eng_prs_bsq_ctl_chh_dgb_mnd_rom_cze_akn_urd_cic_bul_fin_ses_swt_est_arw_anl_geo_mcd_grk_mol_bos_mlt_sod_rus_hun_igb_jav_dut_sun_jpn_tml_kor_ben_ukr_swa_alb_ind_fre_gam_tag_cnt_nor_lda_pol_heb_afr_glc_krd_lat_qcu_scr_slo_spa_ven_tig_lit_amh_svk_bat_ita_moo_por_dyu_mly_tha_aeg_knd_ewe_tsn_tur_pan_hin_uzb_yor_vie_amr_zul_xho_bem	-0.642819908749044	-1.53861487189968	0.127293946851571
64	hau_alb_yor_ukr_sod_wly_anl_pol_azi_tur_cic_tag_xho_lat_hin_bsq_swe_heb_tsn_cnt_rus_eng_fbf_urd_swt_afr_hun_moo_igb_est_ita_tig_geo_mol_prs_por_mcd_amh_aeg_bos_fin_bam_jav_nor_sun_jpn_tml_kor_ger_ctl_bem_scr_mly_glc_sid_bat_mnd_grk_ses_spa_amr_ben_arw_rom_pan_qcu_fre_krd_bul_akn_owc_lit_mlt_slo_mao_cze_ewe_guj_ven_ind_tha_chh_knd_tsw_dyu_aze_dut_svk_uzb_dgb_vie_gam_zul_swa_lda	-0.0965031153294531	-0.227359675522091	0.820643142109353
65	amr_por_swt_rus_hau_amh_anl_grk_uzb_azi_dgb_tag_tsn_ger_afr_bsq_eng_wly_bem_cnt_nor_pol_xho_svk_ewe_rom_est_ven_igb_hun_mcd_aeg_geo_alb_scr_arw_prs_sod_chh_ctl_fin_dyu_jav_hin_mly_jpn_tml_kor_cze_slo_fbf_lat_mao_ben_gam_ind_mnd_ukr_lda_dut_sid_lit_pan_mol_swe_qcu_spa_fre_urd_zul_heb_glc_owc_ita_bat_guj_akn_krd_tsw_sun_tha_tig_knd_swa_moo_aze_bul_bos_tur_cic_vie_mlt_yor_ses_bam	-0.365667207312448	-0.866714392069637	0.388329185213633
66	aeg_cze_bam_scr_amr_anl_hau_bos_uzb_aze_dyu_bat_moo_grk_ben_bsq_svk_sod_swa_mnd_alb_nor_igb_swe_ewe_bul_fin_dgb_ven_hun_rus_gam_geo_dut_rom_ita_ukr_heb_mlt_glc_est_akn_ind_spa_mly_jpn_tml_kor_krd_mcd_zul_ger_jav_por_tig_sun_cnt_mol_tsw_afr_owc_ctl_pol_arw_hin_qcu_slo_fre_prs_yor_sid_lat_amh_pan_mao_guj_lda_urd_tsn_tag_tha_chh_knd_bem_ses_azi_eng_lit_tur_swt_vie_wly_fbf_xho_cic	-0.570266209788564	-1.35818964693972	0.177689318678799
67	tig_ita_swt_ukr_gam_mlt_heb_ger_uzb_tur_fbf_sun_dyu_urd_mol_bsq_rus_amh_akn_cnt_ctl_krd_ses_rom_tsw_cze_fin_bam_ewe_hun_nor_chh_geo_lat_alb_arw_fre_aeg_owc_glc_est_swa_mly_pan_jav_jpn_tml_kor_eng_ben_igb_hin_bat_afr_hau_ind_mnd_bul_dgb_dut_amr_svk_prs_grk_spa_qcu_mcd_slo_pol_tsn_wly_guj_sod_scr_tag_bos_cic_lit_bem_mao_tha_sid_knd_yor_xho_aze_swe_por_azi_zul_vie_anl_lda_ven_moo	0.126625526031718	0.298179035292599	0.766231683203487
68	tig_ger_ses_ben_owc_anl_heb_swe_azi_aze_swt_tag_bem_por_urd_bsq_glc_sid_ven_cnt_mcd_spa_akn_krd_tsn_arw_hun_fbf_zul_est_pan_amr_geo_pol_eng_guj_cze_mlt_sod_hin_fin_tsw_jav_fre_bat_jpn_tml_kor_prs_grk_dgb_ukr_mao_lat_amh_mly_mnd_lit_yor_ita_chh_rom_alb_slo_bos_qcu_bul_scr_dut_cic_hau_mol_gam_rus_ind_nor_igb_ctl_bam_sun_tha_aeg_knd_xho_dyu_uzb_svk_afr_tur_lda_vie_wly_moo_ewe_swa	-0.939782379981126	-2.28154571927388	0.0247977714427617
69	heb_grk_moo_por_hau_sid_anl_mol_uzb_azi_lda_jav_swa_prs_svk_bsq_ben_aeg_swt_mnd_rus_ctl_ses_glc_tsw_nor_fin_zul_xho_hun_cze_amr_geo_pol_spa_krd_lit_owc_amh_hin_est_ven_sun_ger_mly_jpn_tml_kor_bul_slo_bam_ukr_ind_afr_sod_bat_cnt_urd_dyu_eng_chh_scr_arw_swe_fre_qcu_mcd_ita_dut_dgb_gam_bos_tig_rom_tag_pan_yor_lat_bem_mao_tha_wly_knd_igb_ewe_tur_guj_alb_aze_cic_vie_mlt_fbf_akn_tsn	-0.941271366709569	-2.2835195693182	0.0246765787272054
70	tig_guj_ewe_eng_amh_heb_owc_arw_azi_aze_tsn_sun_yor_lit_lat_bsq_ita_wly_igb_mnd_grk_bos_tsw_mol_cic_prs_fin_xho_ven_est_nor_amr_geo_hin_ger_scr_pol_mlt_gam_ukr_hun_bam_tag_ben_bat_jpn_knd_kor_alb_swe_dyu_urd_mao_slo_aeg_ind_cnt_krd_ses_cze_chh_ctl_dut_afr_rus_qcu_svk_fre_rom_dgb_sid_spa_sod_por_jav_bul_zul_mcd_fbf_mly_tha_hau_tml_swa_akn_uzb_pan_glc_tur_lda_vie_anl_swt_moo_bem	-0.540935372992666	-1.28913370023798	0.20054884417541
71	amr_bos_xho_guj_amh_aeg_anl_pan_uzb_azi_lda_ind_moo_pol_cze_bsq_spa_chh_bem_mnd_rom_grk_yor_ctl_swa_lat_fin_swt_ses_est_ben_mlt_geo_mol_lit_mcd_slo_hau_sid_urd_hun_igb_jav_glc_mly_jpn_knd_kor_bul_ita_tsw_hin_bat_fre_heb_sun_cnt_afr_dyu_svk_gam_krd_eng_rus_alb_qcu_arw_por_nor_cic_sod_prs_owc_ukr_tag_dut_ven_ger_tsn_mao_tha_tig_tml_fbf_ewe_tur_scr_swe_aze_akn_vie_wly_bam_dgb_zul	-0.957374994896122	-2.32639440684016	0.0221697292547798
72	gam_fre_moo_glc_tig_aeg_owc_dut_azi_tur_swa_jav_igb_mol_pan_bsq_krd_chh_akn_mnd_spa_rom_tsn_scr_bem_pol_hun_cic_lda_fin_cze_mlt_geo_bul_lat_ita_ben_sid_hau_rus_est_swt_sun_lit_bat_jpn_tml_kor_eng_ctl_xho_urd_mly_por_wly_mao_cnt_prs_tsw_hin_amh_mcd_nor_alb_afr_qcu_svk_grk_arw_dgb_amr_slo_sod_ukr_tag_bos_ven_swe_fbf_ind_tha_anl_knd_yor_ewe_aze_ger_guj_uzb_bam_vie_heb_dyu_ses_zul	-0.427514130194121	-1.01503918309382	0.312720635050342
73	mlt_bos_dyu_pol_wly_sid_heb_lat_aze_uzb_dgb_mly_swa_cze_glc_bsq_mcd_hau_bem_mnd_eng_ukr_xho_svk_tsn_alb_fin_ven_cic_est_urd_anl_geo_bul_arw_hin_afr_owc_gam_pan_hun_fbf_ind_ben_sun_jpn_tml_kor_ita_prs_ses_por_bat_ger_sod_mao_cnt_slo_ewe_dut_aeg_nor_fre_swe_grk_qcu_guj_rom_lit_swt_amr_scr_chh_mol_jav_rus_lda_spa_bam_tag_tha_amh_knd_moo_yor_azi_ctl_krd_tur_tsw_vie_tig_akn_zul_igb	0.258798952339727	0.609536927062048	0.543654934851194
74	gam_lit_tsw_krd_wly_amr_chh_rus_azi_aze_dyu_ind_fbf_ctl_cze_bsq_ukr_aeg_bam_cnt_hin_dut_ses_guj_igb_slo_est_ewe_xho_hun_arw_amh_geo_alb_afr_por_fre_sid_sod_eng_fin_zul_tag_nor_mly_jpn_tml_kor_grk_spa_swa_pol_bat_rom_anl_mao_mnd_ita_yor_prs_owc_mol_glc_urd_ben_qcu_lat_scr_swe_moo_tig_bos_mlt_bul_sun_mcd_bem_ger_swt_jav_tha_heb_knd_lda_ven_uzb_svk_pan_tur_dgb_vie_hau_tsn_akn_cic	-0.807100865494005	-1.94599494030826	0.0546742922452862
75	aeg_lat_lda_nor_sod_anl_mlt_krd_azi_aze_yor_tag_fbf_urd_ukr_bsq_ger_owc_xho_mnd_hin_bos_tsw_prs_bem_mcd_fin_bam_swa_est_rom_wly_geo_fre_ctl_bul_dut_amh_tig_mol_hun_cic_mao_glc_bat_jpn_knd_kor_scr_grk_ewe_rus_jav_lit_hau_ind_cnt_slo_zul_arw_heb_ita_pan_pol_ben_qcu_guj_por_alb_swt_gam_afr_amr_spa_sun_swe_akn_cze_moo_mly_tha_sid_tml_ven_tsn_tur_eng_svk_uzb_dgb_vie_chh_igb_dyu_ses	-0.350184972989657	-0.828983807204605	0.409236182235609
76	anl_afr_xho_fre_wly_heb_sod_por_azi_tur_zul_jav_bem_grk_pol_bsq_arw_owc_lda_mnd_bul_mol_bam_ita_ewe_svk_est_ses_yor_fin_nor_hau_geo_ukr_slo_rus_dut_tig_mlt_swe_hun_tsw_bat_alb_tag_jpn_knd_kor_glc_hin_swt_lat_sun_spa_amr_ind_cnt_pan_dgb_urd_gam_scr_ctl_eng_bos_qcu_cze_ger_ben_igb_sid_rom_amh_guj_mly_prs_dyu_lit_cic_mao_tha_chh_tml_ven_akn_aze_krd_mcd_uzb_swa_vie_aeg_moo_tsn_fbf	-0.41546226289739	-0.984924548893165	0.327216625838068
77	sod_arw_ewe_fre_aeg_amh_amr_mcd_uzb_tur_akn_mly_ven_swe_alb_bsq_ctl_wly_fbf_mnd_nor_ben_xho_pol_swt_scr_fin_tsn_tsw_est_guj_sid_geo_ger_ita_hin_krd_tig_heb_slo_hun_bem_bat_lit_jav_jpn_knd_kor_glc_afr_ses_svk_tag_prs_chh_mao_cnt_rom_bam_grk_hau_lat_urd_por_rus_qcu_pan_ukr_spa_lda_owc_eng_anl_dut_sun_mol_dgb_bos_dyu_ind_tha_gam_tml_igb_yor_azi_cze_bul_aze_moo_vie_mlt_cic_zul_swa	0.285746997182903	0.672387340449722	0.503004294484648
78	chh_ukr_bem_arw_gam_anl_mlt_mcd_uzb_azi_xho_tag_dyu_guj_svk_bsq_fre_sid_akn_mnd_cze_mol_igb_eng_yor_spa_est_ses_swt_fin_krd_wly_geo_ger_swe_afr_bos_aeg_owc_dut_hun_swa_ind_lat_mly_jpn_tml_kor_rus_alb_dgb_nor_sun_lit_hau_jav_cnt_bul_tsn_ctl_heb_glc_ita_rom_hin_qcu_pan_por_prs_moo_sod_slo_amr_pol_bat_grk_cic_scr_ewe_mao_tha_tig_knd_zul_bam_tur_urd_ben_aze_tsw_vie_amh_ven_fbf_lda	-0.319843828168673	-0.757616568284936	0.450595968710613
79	anl_eng_bam_pol_owc_wly_sid_urd_tur_aze_ven_mly_zul_lat_ctl_bsq_grk_heb_moo_mnd_mol_nor_cic_lit_ewe_fre_fin_xho_akn_hun_scr_aeg_geo_mcd_svk_hin_ben_chh_amh_bul_est_swt_ind_rom_tag_jpn_tml_kor_krd_glc_tsn_alb_mao_cze_gam_jav_cnt_ukr_swa_arw_tig_ita_pan_afr_bos_qcu_dut_swe_spa_dyu_amr_guj_sod_slo_bat_prs_ses_rus_dgb_sun_tha_hau_knd_igb_bem_azi_por_ger_uzb_tsw_vie_mlt_fbf_yor_lda	-0.214738769172202	-0.507532094652599	0.612983041070582
80	anl_spa_ven_dut_heb_tig_owc_ctl_tur_azi_xho_mao_dyu_bos_ukr_bsq_eng_mlt_akn_mnd_alb_cze_dgb_lat_lda_ita_est_bem_igb_hun_grk_amr_geo_svk_scr_mol_slo_aeg_chh_fre_fin_swt_mly_lit_sun_jpn_knd_kor_rom_krd_tsn_swe_tag_prs_wly_ind_cnt_urd_ewe_nor_amh_hin_ben_pan_rus_qcu_arw_mcd_ger_yor_sod_guj_sid_afr_jav_pol_fbf_por_zul_bat_tha_hau_tml_ses_tsw_uzb_bul_glc_aze_cic_vie_gam_swa_moo_bam	-0.59340823854503	-1.41709110776746	0.159797672109616
81	amh_alb_lda_mcd_mlt_wly_hau_arw_uzb_tur_ven_sun_zul_por_bul_bsq_urd_amr_ewe_mnd_eng_ger_swa_cze_dyu_dut_hun_fbf_bem_fin_nor_aeg_geo_fre_ctl_spa_mol_chh_tig_ukr_est_cic_mao_grk_tag_jpn_tml_kor_glc_slo_ses_lit_bat_pol_sod_jav_cnt_afr_igb_lat_heb_krd_hin_guj_ben_qcu_bos_rom_svk_tsw_gam_rus_sid_swe_mly_scr_moo_pan_swt_ind_tha_owc_knd_akn_yor_aze_prs_ita_azi_xho_vie_anl_bam_tsn_dgb	0.0803158930596774	0.189316398161938	0.850257405377562
82	amh_lit_ses_svk_aeg_gam_wly_nor_uzb_azi_ewe_ind_fbf_spa_cze_bsq_ger_hau_tsn_cnt_slo_scr_igb_bul_yor_arw_hun_dyu_moo_fin_mol_heb_geo_prs_urd_ctl_fre_tig_sod_hin_est_bam_bat_rus_sun_jpn_knd_kor_lat_krd_swt_afr_mao_dut_owc_jav_mnd_swe_akn_pol_mlt_bos_por_pan_glc_qcu_guj_eng_ben_lda_anl_alb_sid_ukr_tag_rom_cic_mcd_dgb_mly_tha_chh_tml_swa_xho_tur_ita_grk_aze_zul_vie_amr_ven_bem_tsw	-0.0785006649202796	-0.185353966957009	0.853355059523413
83	tig_bul_lda_urd_owc_aeg_amr_spa_azi_aze_bem_tag_swa_lat_guj_bsq_hin_sod_dyu_mnd_nor_bos_ses_svk_akn_arw_fin_fbf_swt_est_slo_hau_geo_prs_rus_por_glc_amh_mlt_grk_hun_ewe_mly_mol_jav_jpn_tml_kor_afr_fre_tsn_ukr_sun_dut_wly_ind_cnt_ben_ven_ctl_gam_mcd_rom_swe_alb_qcu_pan_scr_ita_yor_chh_krd_anl_ger_mao_lit_tsw_cze_cic_bat_tha_sid_knd_igb_xho_tur_pol_eng_uzb_bam_vie_heb_zul_moo_dgb	-0.762984238052913	-1.8332077871527	0.0699707633021869
84	wly_krd_swt_bul_hau_sid_owc_guj_azi_uzb_lda_tag_ses_slo_ctl_bsq_grk_heb_fbf_mnd_spa_cze_igb_ben_dyu_svk_hun_bam_ven_est_nor_sod_geo_rom_mol_mcd_ukr_tig_aeg_lat_fin_xho_mao_fre_mly_jpn_tml_kor_bos_urd_moo_arw_ind_pan_chh_jav_cnt_hin_bem_scr_anl_dut_prs_pol_afr_qcu_ger_glc_swe_yor_amh_alb_amr_lit_bat_rus_tsw_eng_akn_sun_tha_mlt_knd_dgb_ewe_tur_por_ita_aze_zul_vie_gam_cic_swa_tsn	-0.384553686012717	-0.9107770720071	0.364767480953753
85	anl_alb_akn_afr_owc_amr_gam_prs_uzb_tur_bem_mao_ewe_rom_hin_bsq_glc_aeg_cic_mnd_slo_lit_tsn_dut_xho_krd_fin_moo_ven_hun_ita_heb_geo_pol_bos_pan_por_sod_chh_ben_est_bam_ind_bul_jav_jpn_tml_kor_swe_cze_tsw_arw_sun_guj_amh_tag_cnt_grk_zul_ger_mlt_mol_fre_rus_eng_qcu_mcd_nor_ukr_lda_wly_ctl_tig_scr_mly_svk_dgb_urd_swt_bat_tha_hau_knd_fbf_dyu_azi_lat_spa_aze_igb_vie_sid_ses_yor_swa	-0.398925381163396	-0.944898115203206	0.34715935228206
86	mlt_rom_swt_pan_anl_tig_chh_lit_tur_azi_tsn_tag_cic_scr_slo_bsq_mol_heb_xho_mnd_ukr_ben_dgb_guj_akn_grk_hun_ven_moo_est_arw_sid_geo_fre_ctl_ger_swe_owc_amh_nor_fin_bem_ind_bos_jav_jpn_knd_kor_spa_afr_ses_mcd_sun_eng_aeg_mly_cnt_ita_yor_bul_amr_krd_pol_glc_prs_qcu_rus_urd_hin_swa_wly_cze_gam_alb_mao_svk_ewe_lat_lda_bat_tha_sod_tml_igb_tsw_aze_dut_por_uzb_dyu_vie_hau_zul_fbf_bam	0.216475803266413	0.509433600962879	0.611655032370877
87	amh_ben_dyu_eng_gam_sid_heb_lit_azi_aze_ses_ind_dgb_guj_cze_bsq_ger_amr_akn_cnt_bos_krd_fbf_pol_tsw_pan_est_ewe_xho_hun_svk_tig_geo_grk_mcd_dut_rom_hau_wly_afr_fin_tsn_bat_ctl_sun_jpn_knd_kor_hin_fre_ven_ukr_mao_rus_owc_mly_mnd_spa_cic_scr_anl_slo_nor_ita_por_qcu_arw_swe_glc_yor_mlt_prs_aeg_lat_jav_mol_igb_alb_bam_tag_tha_chh_tml_moo_swt_tur_urd_bul_uzb_bem_vie_sod_lda_zul_swa	0.169407019968497	0.398815331670661	0.690943523509841
88	owc_eng_zul_ctl_sod_heb_gam_cze_aze_azi_fbf_tag_swa_hin_prs_bsq_urd_hau_ses_cnt_guj_grk_xho_fre_tsw_dut_est_dgb_lda_hun_mcd_sid_geo_por_arw_lit_swe_tig_amh_pol_fin_dyu_mly_afr_ind_jpn_knd_kor_ben_mol_tsn_bul_sun_krd_chh_mao_mnd_bos_ewe_rus_mlt_ukr_rom_spa_ita_qcu_scr_svk_glc_akn_anl_lat_wly_nor_bat_ger_yor_alb_cic_jav_tha_aeg_tml_bam_swt_tur_slo_pan_uzb_bem_vie_amr_igb_ven_moo	-0.2379662252553	-0.562108528995737	0.575394392097279
89	sod_ita_bem_scr_gam_hau_mlt_guj_azi_uzb_xho_bat_cic_prs_lat_bsq_rom_aeg_akn_mnd_dut_ben_swt_nor_tsw_por_hun_swa_dyu_est_krd_heb_geo_svk_lit_ctl_grk_amh_chh_glc_fin_zul_mly_rus_ind_jpn_knd_kor_slo_fre_lda_mcd_mao_eng_tig_sun_cnt_pol_fbf_arw_amr_cze_ger_ukr_spa_qcu_swe_mol_afr_dgb_anl_pan_wly_hin_jav_alb_igb_bul_yor_tag_tha_owc_tml_moo_ses_tur_bos_urd_aze_tsn_vie_sid_ven_bam_ewe	-0.200374208344535	-0.473207387967814	0.637174060888437
90	chh_krd_lda_grk_sod_anl_heb_cze_uzb_tur_dyu_mly_tsn_guj_dut_bsq_prs_tig_xho_mnd_bul_urd_tsw_fre_igb_nor_fin_ewe_cic_hun_pol_aeg_geo_rom_mol_arw_glc_owc_mlt_mcd_est_ses_mao_ben_bat_jpn_knd_kor_eng_pan_fbf_spa_sun_alb_wly_jav_cnt_afr_swt_svk_amr_lat_por_ita_hin_qcu_ger_lit_ctl_swa_sid_ukr_amh_scr_tag_bos_ven_swe_bam_ind_tha_gam_tml_bem_zul_azi_rus_slo_aze_dgb_vie_hau_yor_moo_akn	-0.653913474634008	-1.56559731208032	0.120839416933126
91	sid_grk_zul_urd_mlt_wly_hau_ctl_azi_aze_swa_sun_dgb_spa_prs_bsq_ben_anl_moo_mnd_scr_ita_xho_guj_dyu_eng_fin_igb_ses_est_dut_amr_geo_fre_krd_lat_glc_owc_heb_nor_hun_bam_bat_rus_mly_jpn_tml_kor_cze_bos_swt_pol_tag_afr_chh_mao_cnt_svk_lda_ukr_gam_lit_alb_bul_pan_qcu_mcd_slo_mol_cic_sod_por_amh_rom_ind_hin_tsn_arw_fbf_jav_tha_aeg_knd_ven_yor_uzb_swe_ger_tur_bem_vie_tig_akn_ewe_tsw	-0.694678269596438	-1.66298759398359	0.0996816292028911
92	amr_mol_akn_lit_chh_hau_mlt_por_uzb_azi_cic_mly_zul_glc_cze_bsq_eng_sod_dgb_cnt_svk_bul_igb_rom_dyu_alb_hun_ven_ewe_est_ben_heb_geo_slo_krd_bos_rus_wly_sid_arw_fin_tsn_tag_lat_jav_jpn_tml_kor_guj_ukr_swt_afr_sun_mcd_gam_mao_mnd_spa_ses_swe_owc_pol_hin_fre_ctl_qcu_nor_grk_urd_bam_amh_ger_aeg_prs_ind_scr_lda_pan_tsw_bat_tha_anl_knd_bem_moo_tur_ita_dut_aze_fbf_vie_tig_xho_yor_swa	-0.693453691381917	-1.66196631996869	0.0998868128622766
93	owc_slo_igb_glc_chh_gam_mlt_guj_azi_uzb_ewe_sun_swt_scr_hin_bsq_dut_aeg_swa_cnt_urd_eng_tsw_krd_xho_bul_hun_ses_fbf_fin_fre_sod_geo_spa_rom_mol_nor_sid_heb_ctl_est_zul_mao_pol_mly_jpn_tml_kor_arw_alb_akn_afr_ind_cze_amh_tag_mnd_por_cic_ben_hau_grk_bos_ger_lat_qcu_svk_ukr_rus_bem_amr_swe_anl_ita_bat_mcd_bam_lit_ven_jav_tha_tig_knd_dgb_lda_tur_prs_pan_aze_dyu_vie_wly_yor_moo_tsn	0.00502861226779943	0.0118387049107584	0.990579660220518
94	amh_arw_cic_cze_aeg_chh_owc_bul_aze_tur_tsw_bat_swt_por_lit_bsq_scr_amr_lda_cnt_urd_afr_bem_ita_zul_guj_fin_yor_swa_hun_grk_sid_geo_nor_swe_pan_krd_tig_wly_ger_est_bam_mao_mol_ind_jpn_tml_kor_fre_hin_moo_ctl_jav_alb_heb_sun_mnd_dut_ven_eng_gam_lat_glc_prs_mcd_qcu_rom_pol_svk_akn_mlt_slo_hau_spa_mly_ukr_ses_bos_dgb_tag_tha_anl_knd_fbf_xho_uzb_ben_rus_azi_ewe_vie_sod_dyu_igb_tsn	0.0522988329934661	0.123034687778046	0.902345129756336
95	wly_bul_bam_ger_mlt_tig_sod_arw_tur_azi_akn_mao_ven_por_glc_bsq_lat_amh_dyu_cnt_rom_bos_ses_spa_fbf_mol_fin_lda_igb_hun_rus_amr_geo_swe_scr_fre_grk_aeg_owc_nor_est_zul_mly_lit_bat_jpn_tml_kor_urd_slo_xho_ben_sun_dut_heb_ind_mnd_prs_tsn_ukr_chh_ctl_ita_mcd_cze_qcu_eng_afr_hin_tsw_sid_svk_hau_pol_jav_alb_ewe_guj_yor_tag_tha_gam_knd_swt_dgb_uzb_krd_pan_aze_moo_vie_anl_cic_swa_bem	-0.474464486728178	-1.12906187486569	0.261775708335703
96	chh_swe_ven_lit_anl_amh_mlt_prs_uzb_azi_dgb_tag_cic_krd_slo_bsq_eng_owc_ewe_mnd_grk_mcd_yor_ben_swa_svk_est_lda_swt_hun_alb_wly_geo_rom_ukr_lat_guj_sod_amr_bul_fin_tsw_sun_ita_ind_jpn_tml_kor_por_pan_moo_ctl_jav_arw_gam_mao_cnt_fre_zul_hin_sid_spa_rus_mol_scr_qcu_bos_cze_urd_bam_hau_ger_aeg_pol_bat_dut_xho_afr_fbf_mly_tha_heb_knd_akn_ses_aze_nor_glc_tur_bem_vie_tig_dyu_tsn_igb	-0.27936952982984	-0.660068607703092	0.510841290167392
97	owc_ita_dyu_slo_amh_hau_anl_scr_uzb_azi_lda_mao_igb_afr_bul_bsq_krd_amr_tsw_mnd_fre_ukr_ven_lit_ses_svk_hun_dgb_swt_fin_urd_sod_geo_nor_rus_mol_pol_tig_wly_alb_est_ewe_jav_grk_sun_jpn_knd_kor_eng_por_cic_ger_tag_lat_aeg_bat_cnt_arw_swa_cze_chh_glc_bos_pan_guj_qcu_rom_ctl_prs_tsn_sid_spa_gam_hin_mly_swe_yor_ben_xho_ind_tha_heb_tml_bem_fbf_aze_mcd_dut_tur_akn_vie_mlt_moo_zul_bam	-0.527012523574108	-1.25591446621003	0.212293017287769
98	aeg_afr_zul_grk_mlt_anl_sid_arw_azi_uzb_xho_sun_cic_guj_pol_bsq_mol_heb_tsn_mnd_fre_dut_swa_ger_tsw_ben_fin_ses_igb_est_alb_gam_geo_rom_scr_glc_ukr_sod_tig_urd_hun_ven_mao_ctl_tag_jpn_tml_kor_swe_rus_fbf_svk_ind_ita_owc_bat_cnt_pan_bam_spa_wly_por_slo_bos_lat_qcu_lit_prs_krd_akn_amr_cze_hau_eng_jav_nor_lda_hin_moo_mly_tha_amh_knd_dyu_ewe_aze_bul_mcd_tur_bem_vie_chh_dgb_swt_yor	-0.224835961541752	-0.530747496224427	0.59685894116224
99	heb_bos_lda_bul_gam_owc_anl_cze_aze_uzb_moo_jav_akn_ukr_rus_bsq_lat_mlt_ses_cnt_grk_alb_dyu_hin_ven_afr_fin_tsw_yor_hun_eng_sod_geo_svk_slo_nor_swe_aeg_amr_mol_est_igb_tag_spa_mao_jpn_knd_kor_guj_glc_bem_scr_ind_mcd_sid_mly_mnd_lit_xho_pan_wly_ben_urd_ita_prs_qcu_fre_ctl_ger_bam_chh_krd_amh_rom_sun_por_swa_dut_zul_bat_tha_tig_tml_swt_dgb_azi_pol_arw_tur_tsn_vie_hau_cic_fbf_ewe	-0.580288776312489	-1.38316767118652	0.169925124926289
100	chh_hin_dgb_guj_sod_wly_amh_ukr_azi_uzb_zul_sun_swa_grk_mol_bsq_prs_gam_dyu_mnd_arw_pol_akn_krd_yor_ita_hun_xho_cic_fin_rus_amr_geo_glc_nor_lat_ger_mlt_tig_cze_est_lda_mly_svk_mao_jpn_tml_kor_afr_swe_fbf_dut_tag_ben_anl_bat_cnt_mcd_swt_scr_sid_slo_pan_bul_bos_qcu_fre_rom_lit_ses_heb_eng_owc_ctl_jav_por_ven_spa_moo_ind_tha_aeg_knd_tsn_bem_aze_urd_alb_tur_igb_vie_hau_bam_ewe_tsw	-0.0216965064253619	-0.0511391454494975	0.95932432236565
101	heb_ben_yor_dut_owc_hau_sod_mcd_aze_tur_zul_jav_bam_glc_pol_bsq_spa_chh_xho_mnd_lat_bos_moo_prs_bem_nor_fin_igb_dyu_est_arw_anl_geo_pan_ger_fre_por_sid_amh_ctl_hun_lda_sun_hin_ind_jpn_tml_kor_eng_guj_fbf_grk_mly_ita_mlt_mao_cnt_bul_ewe_alb_aeg_afr_urd_rom_lit_qcu_scr_slo_ukr_cic_tig_svk_amr_krd_tag_cze_ses_swe_tsw_bat_tha_wly_knd_akn_tsn_uzb_rus_mol_azi_swa_vie_gam_dgb_swt_ven	0.355993914697418	0.838438084854393	0.403934527341978
102	anl_rom_swa_ben_chh_tig_mlt_eng_azi_tur_igb_mly_ven_lat_fre_bsq_por_amr_cic_cnt_urd_nor_dyu_rus_akn_lit_est_ewe_swt_hun_slo_owc_geo_spa_hin_krd_scr_gam_amh_ctl_fin_bam_jav_arw_bat_jpn_knd_kor_afr_svk_lda_cze_ind_grk_wly_tag_mnd_ger_bem_guj_hau_pan_glc_ita_mcd_qcu_pol_swe_mol_fbf_sid_prs_aeg_bul_sun_bos_tsn_alb_yor_mao_tha_heb_tml_tsw_moo_aze_dut_ukr_uzb_ses_vie_sod_dgb_zul_xho	-0.522434850817027	-1.24313451121816	0.21694318242477
103	amr_scr_bem_ben_tig_amh_heb_ukr_uzb_azi_ven_mly_dgb_pol_urd_bsq_spa_aeg_igb_cnt_nor_ger_ewe_svk_fbf_alb_est_zul_swt_hun_rom_gam_geo_lit_cze_fre_arw_anl_mlt_afr_fin_dyu_jav_bul_mao_jpn_knd_kor_hin_lat_lda_mol_tag_glc_sid_sun_mnd_por_xho_swe_owc_guj_dut_eng_bos_qcu_krd_mcd_ita_tsn_sod_grk_hau_prs_ind_ctl_cic_slo_swa_bat_tha_chh_tml_tsw_bam_aze_rus_pan_tur_moo_vie_wly_akn_yor_ses	-0.533324508728451	-1.27000756801614	0.207250350690846
104	chh_fre_igb_prs_owc_gam_mlt_grk_azi_tur_ses_jav_moo_dut_por_bsq_rom_anl_swt_mnd_rus_mol_swa_lat_cic_lit_est_dyu_ewe_hun_alb_sod_geo_nor_mcd_bos_guj_amr_tig_swe_fin_bam_ind_scr_mly_jpn_knd_kor_hin_ger_tsn_krd_sun_pol_sid_mao_cnt_ukr_yor_ita_amh_slo_glc_spa_arw_qcu_afr_urd_bul_zul_wly_svk_hau_eng_tag_ctl_xho_pan_akn_bat_tha_heb_tml_fbf_ven_aze_ben_cze_uzb_dgb_vie_aeg_tsw_bem_lda	-0.668948874955762	-1.60211022992076	0.11252256633895
105	heb_arw_ven_guj_wly_mlt_anl_rom_aze_azi_cic_ind_ses_bos_mcd_bsq_ita_gam_lda_mnd_grk_pol_moo_lit_bam_bul_fin_tsn_fbf_est_fre_owc_geo_svk_afr_urd_spa_chh_sod_ukr_hun_dyu_mao_cze_sun_jpn_knd_kor_ger_dut_ewe_eng_bat_slo_hau_mly_cnt_por_bem_ctl_tig_scr_nor_mol_pan_qcu_krd_swe_ben_xho_amr_lat_aeg_prs_tag_hin_tsw_glc_igb_jav_tha_amh_tml_swa_swt_uzb_alb_rus_tur_yor_vie_sid_akn_dgb_zul	-0.251661004849325	-0.594458986301843	0.553648626911466
106	gam_scr_swa_glc_heb_tig_anl_bos_uzb_aze_ven_sun_swt_ctl_pan_bsq_bul_wly_bem_mnd_krd_prs_moo_ben_igb_arw_fin_ses_fbf_hun_urd_sod_geo_slo_spa_dut_nor_hau_aeg_lit_est_akn_mao_lat_jav_jpn_tml_kor_rom_grk_zul_alb_mly_swe_amr_ind_cnt_guj_yor_mol_mlt_afr_ita_cze_rus_qcu_mcd_por_fre_xho_chh_pol_amh_svk_bat_ukr_ewe_hin_bam_tag_tha_sid_knd_lda_dgb_azi_eng_ger_tur_tsw_vie_owc_dyu_tsn_cic	-0.227451495617536	-0.537370039779573	0.59229550214497
107	heb_swe_dyu_spa_aeg_mlt_anl_alb_uzb_aze_tsn_jav_fbf_slo_rus_bsq_ctl_wly_yor_mnd_ukr_urd_swt_mol_swa_fre_hun_akn_ses_fin_scr_sod_geo_svk_guj_afr_pol_hau_owc_arw_est_bem_ind_krd_mao_jpn_tml_kor_ita_dut_bam_lat_sun_lit_chh_tag_cnt_hin_tsw_grk_tig_cze_ger_bul_por_qcu_rom_eng_pan_igb_amh_ben_gam_nor_mly_prs_dgb_glc_ewe_bat_tha_sid_knd_ven_xho_azi_bos_mcd_tur_cic_vie_amr_zul_lda_moo	-0.588985495826073	-1.40543924351147	0.163222585884635
108	mlt_nor_tsw_bos_anl_tig_amh_eng_azi_tur_fbf_tag_zul_prs_afr_bsq_ctl_chh_yor_cnt_ukr_bul_lda_spa_tsn_ita_hun_cic_moo_est_glc_aeg_geo_alb_pol_mol_arw_heb_sod_rus_fin_dyu_ind_svk_bat_jpn_knd_kor_mcd_scr_ven_ger_mao_lit_wly_sun_mnd_dut_swt_grk_owc_rom_swe_por_slo_qcu_guj_krd_hin_swa_gam_urd_hau_ben_jav_lat_bem_pan_dgb_mly_tha_amr_tml_ewe_bam_uzb_fre_cze_aze_igb_vie_sid_akn_xho_ses	-0.427601396395667	-1.01645116852275	0.312051672828504
109	hau_lit_swa_hin_mlt_sod_aeg_mcd_azi_aze_lda_mao_moo_lat_spa_bsq_eng_tig_xho_mnd_pol_grk_tsn_swe_tsw_alb_fin_ses_bam_est_ctl_amh_geo_nor_arw_glc_mol_wly_owc_bos_hun_fbf_jav_prs_sun_jpn_knd_kor_bul_rus_ven_guj_bat_krd_amr_tag_cnt_scr_zul_ita_anl_pan_rom_cze_svk_qcu_urd_ukr_por_igb_gam_dut_sid_afr_ind_ben_akn_ger_dgb_mly_tha_heb_tml_dyu_ewe_tur_slo_fre_uzb_swt_vie_chh_cic_bem_yor	-0.795262045260225	-1.92130521147763	0.0577556428805652
110	sid_rom_swt_svk_amh_chh_hau_swe_azi_tur_dgb_ind_bem_ita_ctl_bsq_lat_mlt_moo_cnt_por_bos_akn_urd_igb_scr_hun_zul_tsn_est_hin_gam_geo_slo_eng_grk_mcd_amr_anl_nor_fin_ewe_tag_dut_bat_jpn_tml_kor_cze_ger_lda_lit_mly_ben_owc_mao_mnd_bul_fbf_alb_aeg_pol_spa_pan_krd_qcu_ukr_glc_rus_swa_sod_prs_heb_guj_jav_mol_dyu_fre_yor_sun_tha_tig_knd_bam_ses_uzb_afr_arw_aze_xho_vie_wly_ven_tsw_cic	-0.0858155063671962	-0.202232247186393	0.840176903192896
111	heb_ger_fbf_mol_wly_sid_amr_pan_aze_uzb_ses_tag_akn_urd_dut_bsq_guj_sod_swa_cnt_arw_pol_ewe_eng_moo_grk_hun_dyu_swt_fin_nor_tig_geo_spa_ita_rus_hin_gam_mlt_afr_est_tsn_mao_fre_sun_jpn_tml_kor_ctl_lat_dgb_lit_jav_slo_amh_bat_mnd_glc_bem_ukr_aeg_swe_krd_svk_bos_qcu_alb_mcd_ben_yor_chh_prs_anl_scr_ind_rom_zul_cze_tsw_mly_tha_hau_knd_igb_lda_azi_por_bul_tur_ven_vie_owc_cic_bam_xho	-0.151002062443108	-0.356012959993324	0.722637189635547
112	wly_lat_tsn_ukr_owc_anl_sid_bos_azi_uzb_zul_jav_ses_hin_rus_bsq_grk_amh_swa_cnt_swe_spa_cic_eng_tsw_mcd_hun_yor_akn_fin_ben_amr_geo_glc_lit_scr_afr_tig_gam_alb_est_swt_mly_nor_tag_jpn_knd_kor_cze_prs_ven_ita_bat_pan_hau_mao_mnd_rom_bam_svk_aeg_arw_ctl_por_dut_qcu_guj_bul_krd_xho_heb_fre_sod_mol_sun_pol_fbf_urd_moo_ind_tha_mlt_tml_dgb_dyu_aze_ger_slo_tur_ewe_vie_chh_igb_lda_bem	0.322956693873607	0.761443281382581	0.448318914404654
113	heb_por_zul_mcd_amh_hau_wly_bos_azi_aze_moo_sun_ses_urd_hin_bsq_nor_mlt_cic_mnd_rus_cze_dgb_mol_tsn_krd_fin_bem_bam_est_ctl_sid_geo_alb_ita_arw_svk_owc_tig_pan_hun_dyu_mao_prs_bat_jpn_knd_kor_swe_dut_swt_ukr_tag_ben_anl_jav_cnt_glc_lda_lat_amr_fre_lit_eng_rom_qcu_bul_grk_guj_fbf_sod_pol_chh_spa_ind_afr_ewe_slo_swa_mly_tha_aeg_tml_xho_yor_uzb_ger_scr_tur_igb_vie_gam_akn_tsw_ven	-0.289872447858109	-0.68532147590958	0.494845775549583
114	owc_dut_zul_scr_gam_hau_mlt_hin_aze_azi_dgb_mao_ses_pan_svk_bsq_guj_heb_tsw_mnd_glc_lat_igb_swe_ewe_nor_est_moo_lda_fin_rom_tig_geo_arw_mcd_pol_ita_chh_amr_lit_hun_swt_tag_bul_jav_jpn_knd_kor_alb_ger_cic_ctl_mly_spa_wly_bat_cnt_ukr_yor_eng_sid_fre_bos_rus_slo_qcu_por_urd_prs_ven_amh_cze_sod_ben_sun_grk_tsn_afr_swa_ind_tha_anl_tml_dyu_bem_uzb_mol_krd_tur_akn_vie_aeg_fbf_bam_xho	-1.0049490627718	-2.45049124937028	0.0161362511508963
115	wly_slo_xho_pan_heb_hau_amh_guj_uzb_azi_igb_bat_dgb_spa_rus_bsq_ben_aeg_yor_cnt_bos_mol_ven_mcd_ses_arw_est_bam_ewe_hun_bul_sod_geo_pol_rom_glc_por_mlt_owc_prs_fin_fbf_jav_nor_sun_jpn_tml_kor_cze_urd_zul_scr_mly_ukr_anl_mao_mnd_ctl_swt_swe_amr_dut_svk_grk_fre_qcu_lit_ger_eng_dyu_tig_afr_gam_alb_tag_hin_swa_ita_akn_ind_tha_sid_knd_tsw_tsn_tur_lat_krd_aze_bem_vie_chh_cic_lda_moo	-0.127275168696971	-0.300100203483396	0.764770491690913
116	anl_urd_cic_arw_gam_hau_amr_afr_aze_azi_ses_sun_dgb_ben_lat_bsq_ita_sid_bem_mnd_bul_pan_igb_svk_bam_rom_hun_tsw_ven_fin_spa_owc_geo_hin_bos_ctl_dut_amh_heb_alb_est_ewe_jav_nor_ind_jpn_knd_kor_ger_rus_moo_swe_mao_krd_aeg_tag_cnt_glc_akn_prs_tig_scr_por_slo_fre_qcu_cze_mol_grk_zul_sod_eng_chh_lit_bat_mcd_tsn_pol_swt_mly_tha_mlt_tml_fbf_xho_tur_ukr_guj_uzb_lda_vie_wly_dyu_yor_swa	-0.607221782767192	-1.44851517121289	0.15083629557137
117	wly_slo_tsn_glc_heb_sod_anl_krd_uzb_azi_bam_tag_lda_alb_spa_bsq_bos_amr_zul_mnd_pol_ben_xho_dut_cic_rus_hun_dyu_moo_fin_bul_gam_geo_lat_ita_swe_cze_hau_tig_mol_est_yor_jav_lit_mao_jpn_tml_kor_ger_urd_akn_nor_ind_ctl_chh_bat_cnt_pan_bem_guj_mlt_hin_rom_afr_ukr_qcu_mcd_por_prs_ewe_owc_svk_sid_eng_sun_grk_ven_arw_dgb_mly_tha_aeg_knd_tsw_igb_aze_scr_fre_tur_swt_vie_amh_swa_ses_fbf	-0.341913279271533	-0.808920226564615	0.420625670442347
118	heb_dut_igb_glc_tig_amr_anl_bos_tur_uzb_akn_mly_cic_por_alb_bsq_pan_aeg_xho_mnd_arw_nor_bem_afr_tsw_ita_est_lda_moo_hun_hin_gam_geo_svk_ctl_pol_ukr_mlt_owc_fre_fin_bam_mao_krd_jav_jpn_tml_kor_spa_rus_ses_slo_ind_cze_amh_sun_cnt_ger_zul_bul_wly_scr_prs_lit_urd_qcu_rom_lat_grk_fbf_hau_mol_sid_swe_bat_guj_yor_eng_swa_tag_tha_sod_knd_swt_ven_azi_ben_mcd_aze_dgb_vie_chh_dyu_tsn_ewe	-0.748528699484974	-1.79630575056413	0.0756928208927657
119	heb_rom_moo_scr_amh_tig_aeg_por_uzb_tur_dgb_ind_bam_svk_bos_bsq_cze_mlt_ses_cnt_mol_krd_dyu_afr_swt_bul_fin_tsn_cic_est_hin_sod_geo_pol_ita_lit_fre_chh_wly_ger_hun_fbf_tag_ukr_sun_jpn_knd_kor_urd_alb_tsw_lat_jav_slo_owc_mao_mnd_swe_igb_dut_anl_pan_arw_grk_spa_qcu_glc_ctl_mcd_lda_hau_rus_sid_ben_mly_guj_yor_nor_xho_bat_tha_gam_tml_ven_akn_azi_eng_prs_aze_bem_vie_amr_zul_ewe_swa	-0.153738050717461	-0.362643124637988	0.71769434343177
120	owc_swe_swt_slo_sod_aeg_tig_afr_azi_aze_ses_jav_fbf_ben_lat_bsq_mcd_anl_ewe_mnd_bos_arw_zul_bul_xho_mol_est_yor_akn_hun_lit_heb_geo_grk_alb_spa_scr_hau_gam_por_fin_dyu_tag_fre_sun_jpn_knd_kor_svk_ger_igb_dut_ind_krd_mlt_mao_cnt_nor_ven_glc_sid_rus_prs_ctl_hin_qcu_eng_pol_cze_tsw_chh_guj_amr_urd_bat_ukr_swa_rom_tsn_mly_tha_amh_tml_bam_dgb_uzb_pan_ita_tur_bem_vie_wly_lda_cic_moo	-0.433477738152713	-1.02975586638235	0.305795334743237
121	aeg_ukr_swt_svk_anl_tig_amr_fre_aze_azi_zul_mly_dgb_lat_alb_bsq_guj_wly_yor_cnt_pan_mol_bem_eng_dyu_grk_est_bam_tsn_fin_rus_chh_geo_bul_pol_ctl_glc_owc_mlt_dut_hun_ven_ind_por_jav_jpn_tml_kor_mcd_urd_ewe_nor_mao_ger_heb_sun_mnd_prs_akn_ben_sid_cze_scr_hin_lit_qcu_spa_afr_bos_moo_sod_slo_gam_krd_bat_rom_swa_swe_tsw_tag_tha_amh_knd_xho_igb_tur_ita_arw_uzb_lda_vie_hau_cic_fbf_ses	-0.310412861578705	-0.734824956581593	0.464295017727224
122	tig_alb_zul_guj_aeg_amh_heb_hin_uzb_azi_swa_ind_cic_swe_mol_bsq_afr_owc_dgb_mnd_lit_ger_lda_ben_akn_arw_hun_bam_dyu_est_rom_anl_geo_scr_nor_pol_eng_sid_hau_prs_fin_swt_mao_rus_tag_jpn_tml_kor_ukr_spa_ven_slo_sun_fre_amr_bat_cnt_glc_bem_mcd_sod_ita_lat_grk_svk_qcu_cze_bul_dut_fbf_gam_urd_chh_ctl_jav_pan_tsw_por_moo_mly_tha_mlt_knd_ses_tsn_aze_bos_krd_tur_yor_vie_wly_ewe_igb_xho	-0.504128408577409	-1.20104537583243	0.232783574090171
123	aeg_grk_bam_krd_chh_heb_amr_nor_azi_uzb_ewe_mly_akn_fre_ita_bsq_lit_gam_bem_cnt_ben_prs_yor_pol_moo_guj_hun_xho_lda_est_mol_wly_geo_mcd_rus_bos_urd_amh_anl_glc_fin_ses_bat_alb_ind_jpn_knd_kor_svk_afr_dyu_bul_sun_pan_tig_jav_mnd_ctl_ven_cze_mlt_eng_rom_dut_spa_qcu_scr_lat_hin_zul_sod_swe_sid_ger_tag_arw_swa_ukr_igb_mao_tha_owc_tml_swt_cic_tur_slo_por_aze_tsn_vie_hau_fbf_tsw_dgb	-0.504786278191869	-1.19989647853575	0.233227363682386
124	anl_lit_ses_cze_gam_heb_sid_eng_aze_azi_igb_mao_ven_afr_lat_bsq_rus_sod_tsn_mnd_ben_ita_zul_hin_cic_urd_fin_bam_lda_hun_spa_amr_geo_fre_bul_ctl_por_tig_owc_glc_est_ewe_ind_ger_bat_jpn_tml_kor_arw_scr_akn_krd_jav_alb_wly_sun_cnt_rom_swa_slo_hau_pol_pan_nor_swe_qcu_grk_prs_bos_tsw_chh_mol_amh_ukr_mly_guj_moo_dut_bem_tag_tha_mlt_knd_swt_dgb_uzb_svk_mcd_tur_fbf_vie_aeg_dyu_xho_yor	-0.963521890275015	-2.34033780507851	0.021404422371858
125	anl_afr_tsw_ita_hau_amh_chh_svk_tur_azi_xho_mly_fbf_bos_dut_bsq_lat_owc_bem_mnd_prs_fre_ewe_pol_akn_scr_hun_moo_dyu_fin_hin_wly_geo_cze_arw_ctl_urd_mlt_aeg_eng_est_lda_bat_spa_tag_jpn_tml_kor_mol_alb_ses_bul_mao_rom_heb_ind_cnt_glc_igb_ukr_gam_mcd_grk_nor_krd_qcu_lit_pan_rus_tsn_amr_slo_tig_por_sun_guj_dgb_swe_swa_jav_tha_sid_knd_yor_ven_uzb_ben_ger_aze_cic_vie_sod_bam_zul_swt	0.213747902783913	0.503193143035362	0.616018191041488
126	sid_alb_tsw_rus_aeg_heb_anl_mcd_tur_uzb_tsn_mao_igb_dut_glc_bsq_grk_gam_dyu_mnd_bos_por_akn_lit_cic_urd_est_xho_fbf_fin_scr_mlt_geo_krd_spa_nor_fre_amr_wly_ger_hun_yor_mly_ben_ind_jpn_knd_kor_swe_ita_ses_ctl_sun_svk_owc_bat_cnt_guj_swa_slo_sod_arw_eng_cze_rom_qcu_prs_afr_pan_swt_chh_hin_tig_lat_jav_mol_lda_pol_bam_tag_tha_hau_tml_ven_dgb_azi_bul_ukr_aze_bem_vie_amh_zul_moo_ewe	-0.441727918093595	-1.04854994421053	0.297102641545226
127	amr_pol_swt_arw_sid_anl_owc_mol_azi_uzb_swa_mly_fbf_rom_lit_bsq_ben_mlt_tsn_mnd_swe_prs_moo_alb_lda_cze_est_ven_yor_hun_nor_sod_geo_spa_hin_guj_ctl_wly_tig_ger_fin_akn_tag_bos_jav_jpn_tml_kor_glc_svk_tsw_fre_ind_dut_chh_mao_cnt_slo_dgb_grk_gam_ita_ukr_pan_rus_qcu_krd_urd_scr_igb_amh_bul_hau_afr_bat_mcd_ewe_eng_bam_sun_tha_aeg_knd_zul_ses_tur_lat_por_aze_xho_vie_heb_dyu_cic_bem	-1.27104791372776	-3.15702196132784	0.00214898998740143
128	sod_alb_tsn_bos_hau_gam_chh_lit_tur_aze_igb_mao_swa_mcd_hin_bsq_swe_anl_bem_mnd_grk_eng_swt_bul_ses_cze_fin_fbf_tsw_est_ita_owc_geo_pan_rus_prs_rom_aeg_tig_scr_hun_dyu_ind_ukr_jav_jpn_knd_kor_svk_afr_moo_nor_sun_pol_heb_tag_cnt_krd_xho_dut_amh_ben_arw_spa_urd_qcu_glc_por_ctl_yor_wly_guj_sid_slo_bat_lat_ven_mol_cic_mly_tha_mlt_tml_bam_zul_azi_ger_fre_uzb_dgb_vie_amr_lda_ewe_akn	-0.0198747832479044	-0.0468334396490534	0.962746400840193
129	tig_mcd_fbf_ger_anl_wly_aeg_pol_tur_aze_dyu_ind_swt_scr_rus_bsq_urd_sod_ewe_cnt_krd_dut_tsn_lit_yor_svk_est_moo_akn_fin_cze_owc_geo_ctl_slo_glc_afr_heb_hau_ben_hun_ven_tag_swe_sun_jpn_tml_kor_mol_hin_ses_eng_mly_ukr_sid_bat_mnd_rom_cic_alb_mlt_pan_bul_nor_guj_qcu_bos_ita_grk_xho_amr_por_gam_arw_mao_spa_bem_lat_lda_jav_tha_chh_knd_tsw_swa_uzb_fre_prs_azi_dgb_vie_amh_bam_igb_zul	-0.248494057559767	-0.587676879646619	0.558173452005767
130	heb_por_yor_slo_chh_amh_gam_rus_aze_uzb_ven_mao_swa_grk_bos_bsq_svk_tig_bem_mnd_ita_ger_ses_ben_tsn_cze_hun_fbf_moo_est_krd_hau_geo_hin_mcd_fre_urd_mlt_owc_rom_fin_dgb_sun_swe_ind_jpn_knd_kor_scr_lat_dyu_mol_mly_ukr_sod_bat_cnt_afr_tsw_pan_wly_spa_nor_alb_bul_qcu_eng_prs_lit_bam_amr_pol_anl_arw_tag_dut_lda_glc_swt_jav_tha_sid_tml_ewe_igb_tur_guj_ctl_azi_xho_vie_aeg_zul_akn_cic	-0.121917129859711	-0.287614834803955	0.774281518794062
131	gam_eng_swa_svk_aeg_amr_sid_lat_uzb_tur_dgb_mly_cic_rus_ben_bsq_swe_owc_zul_mnd_mol_alb_dyu_bul_moo_ukr_hun_igb_swt_est_glc_amh_geo_ita_pol_spa_grk_hau_sod_dut_fin_bam_jav_guj_sun_jpn_knd_kor_slo_mcd_fbf_fre_bat_arw_heb_tag_cnt_krd_yor_por_tig_scr_lit_rom_bos_qcu_hin_ger_prs_lda_chh_cze_anl_nor_mao_ctl_ses_urd_tsn_ind_tha_mlt_tml_tsw_bem_aze_pan_afr_azi_ven_vie_wly_ewe_akn_xho	0.15449404968384	0.363368077884455	0.717154607600926
132	heb_grk_moo_afr_amr_sid_gam_swe_azi_aze_zul_mly_bem_bos_lit_bsq_spa_wly_xho_cnt_guj_alb_tsn_cze_swt_eng_hun_cic_swa_fin_por_amh_geo_hin_urd_ita_arw_mlt_tig_ben_est_lda_tag_scr_bat_jpn_knd_kor_dut_glc_tsw_ger_jav_ctl_aeg_ind_mnd_fre_ewe_mcd_owc_mol_bul_rus_rom_qcu_lat_pol_pan_dyu_anl_nor_chh_prs_mao_ukr_yor_svk_dgb_sun_tha_hau_tml_ses_fbf_uzb_krd_slo_tur_akn_vie_sod_bam_igb_ven	0.669456926515104	1.58494470335122	0.116373566445166
133	tig_ben_tsn_fre_wly_owc_chh_dut_tur_uzb_igb_mly_ven_svk_alb_bsq_urd_heb_dyu_cnt_glc_cze_akn_spa_bam_krd_hun_zul_xho_fin_por_aeg_geo_ger_pol_hin_ctl_sod_amh_mcd_est_tsw_ind_grk_bat_jpn_tml_kor_lit_guj_ewe_arw_mao_afr_hau_jav_mnd_rus_lda_bul_gam_rom_nor_swe_ita_qcu_lat_mol_scr_dgb_amr_eng_mlt_ukr_tag_pan_fbf_slo_ses_sun_tha_sid_knd_swa_cic_azi_bos_prs_aze_swt_vie_anl_yor_moo_bem	-0.626826735747448	-1.500436884676	0.136888695807785
134	wly_nor_xho_lat_owc_sid_gam_cze_azi_aze_tsw_bat_ses_hin_lit_bsq_urd_hau_swt_mnd_fre_bos_igb_afr_lda_glc_hun_cic_yor_fin_guj_sod_geo_swe_ita_arw_mcd_aeg_amr_pan_est_ven_mly_mol_ind_jpn_tml_kor_por_svk_fbf_ben_mao_alb_tig_jav_cnt_eng_akn_scr_anl_ger_dut_spa_slo_qcu_pol_prs_krd_bem_amh_bul_chh_ctl_sun_rom_dyu_grk_moo_tag_tha_mlt_knd_tsn_bam_uzb_ukr_rus_tur_ewe_vie_heb_swa_zul_dgb	-0.548538783825724	-1.3100124397732	0.19341823182938
135	hau_prs_tsn_lat_amr_tig_chh_eng_tur_aze_dgb_tag_tsw_arw_spa_bsq_grk_anl_bem_mnd_ger_afr_swt_slo_ewe_cze_fin_lda_moo_hun_pan_amh_geo_ben_ukr_guj_hin_gam_owc_svk_est_yor_jav_nor_ind_jpn_tml_kor_krd_rom_cic_bul_bat_lit_aeg_mao_cnt_ctl_dyu_mol_sid_bos_rus_fre_glc_qcu_dut_alb_ita_swa_sod_mcd_heb_swe_sun_scr_fbf_pol_xho_mly_tha_mlt_knd_zul_akn_uzb_por_urd_azi_ven_vie_wly_ses_bam_igb	-0.162013706670617	-0.382107259676888	0.703253573327741
136	heb_ger_xho_fre_sid_sod_wly_bul_azi_aze_igb_ind_tsn_ben_mcd_bsq_rus_gam_lda_mnd_guj_arw_ses_slo_bam_prs_fin_akn_ewe_est_pan_owc_geo_svk_hin_ctl_rom_mlt_tig_swe_hun_fbf_jav_glc_tag_jpn_knd_kor_grk_eng_moo_afr_sun_urd_amr_mao_cnt_mol_dyu_scr_chh_ita_spa_alb_dut_qcu_lat_bos_ukr_dgb_amh_lit_aeg_por_bat_pol_tsw_nor_cic_mly_tha_anl_tml_yor_swa_tur_krd_cze_uzb_swt_vie_hau_zul_bem_ven	-0.564071275514996	-1.34834968703272	0.180820639566262
137	mlt_arw_swt_hin_gam_anl_aeg_dut_uzb_azi_moo_mao_swa_rus_mol_bsq_alb_tig_igb_mnd_glc_swe_bam_slo_yor_bos_hun_ven_tsn_fin_lit_chh_geo_prs_afr_urd_spa_owc_amh_pan_est_cic_bat_grk_jav_jpn_knd_kor_eng_pol_tsw_por_tag_svk_heb_mly_cnt_ita_lda_rom_wly_ger_krd_ben_nor_qcu_cze_fre_mcd_ses_sid_guj_amr_lat_ind_scr_bem_bul_dgb_sun_tha_hau_tml_fbf_dyu_tur_ukr_ctl_aze_akn_vie_sod_zul_xho_ewe	-0.337467224919435	-0.798381388745762	0.426683276808543
138	chh_arw_lda_krd_wly_owc_amr_alb_uzb_tur_igb_jav_bem_dut_spa_bsq_ita_amh_swa_cnt_ben_svk_tsn_ctl_bam_hin_est_ven_yor_hun_bos_mlt_geo_lat_mol_lit_urd_hau_tig_swe_fin_cic_mao_bul_bat_jpn_knd_kor_scr_afr_zul_ger_mly_mcd_anl_tag_mnd_prs_dgb_rom_sod_ukr_grk_por_nor_qcu_pan_fre_rus_fbf_aeg_eng_heb_cze_ind_guj_xho_glc_akn_sun_tha_gam_tml_swt_tsw_aze_slo_pol_azi_ses_vie_sid_ewe_moo_dyu	0.130485772564494	0.307250447319933	0.759339710549465
139	heb_grk_ewe_ger_sid_wly_chh_nor_tur_aze_igb_mly_ses_por_lat_bsq_bos_tig_dyu_mnd_rus_guj_bem_cze_akn_bul_hun_moo_swt_fin_ita_amh_geo_glc_mcd_rom_mol_aeg_sod_ukr_est_fbf_ind_eng_sun_jpn_knd_kor_pol_fre_cic_dut_jav_arw_amr_tag_cnt_ben_xho_alb_hau_krd_scr_pan_prs_qcu_spa_urd_lit_ven_owc_hin_gam_swe_mao_afr_bam_ctl_tsw_bat_tha_anl_tml_lda_swa_uzb_svk_slo_azi_dgb_vie_mlt_zul_tsn_yor	-0.90877360012118	-2.20729317866291	0.0297538796325267
140	wly_mol_ewe_nor_sod_owc_amh_hin_azi_tur_tsn_jav_akn_svk_spa_bsq_ukr_sid_cic_cnt_lit_eng_lda_glc_ven_alb_fin_bam_zul_est_bos_amr_geo_fre_cze_ben_ctl_chh_tig_rus_hun_xho_sun_guj_bat_jpn_tml_kor_krd_rom_moo_dut_ind_slo_anl_mao_mnd_scr_yor_lat_gam_afr_por_mcd_urd_qcu_pol_prs_swe_swa_hau_arw_heb_pan_tag_grk_swt_bul_tsw_mly_tha_mlt_knd_igb_dyu_aze_ger_ita_uzb_ses_vie_aeg_dgb_fbf_bem	0.0621869572480151	0.146365527445509	0.883949642092268
141	aeg_glc_ven_cze_hau_tig_sid_arw_tur_aze_tsw_mly_bam_afr_mol_bsq_nor_anl_swt_cnt_ukr_guj_moo_svk_igb_prs_fin_akn_tsn_hun_ita_mlt_geo_fre_bos_ben_grk_heb_chh_rom_est_cic_bat_dut_tag_jpn_knd_kor_bul_hin_xho_pol_ind_rus_gam_jav_mnd_pan_ewe_slo_amh_mcd_krd_urd_alb_qcu_spa_eng_lat_lda_amr_ctl_sod_swe_sun_ger_yor_lit_dyu_mao_tha_wly_tml_dgb_zul_uzb_por_scr_azi_swa_vie_owc_fbf_bem_ses	-0.455574884491308	-1.08322125697763	0.281510677421787
142	hau_glc_ses_cze_wly_mlt_gam_eng_azi_uzb_bam_mly_lda_mol_hin_bsq_krd_aeg_yor_cnt_arw_urd_tsw_spa_ven_lat_fin_moo_zul_est_pan_amh_geo_mcd_prs_nor_pol_sod_amr_guj_hun_akn_bat_bul_mao_jpn_tml_kor_scr_afr_cic_dut_jav_grk_anl_ind_mnd_bos_swa_ukr_tig_slo_por_svk_alb_qcu_ctl_swe_rus_dyu_heb_rom_chh_ger_tag_lit_tsn_fre_xho_sun_tha_sid_knd_igb_fbf_aze_ben_ita_tur_swt_vie_owc_dgb_ewe_bem	-0.0658463299897352	-0.15506071192108	0.877109497702784
143	chh_glc_ven_lit_anl_sid_mlt_ben_azi_tur_fbf_ind_xho_hin_pan_bsq_fre_wly_swa_cnt_alb_scr_dyu_svk_cic_cze_est_bem_akn_hun_swe_owc_geo_spa_nor_rom_slo_amh_amr_urd_fin_lda_sun_dut_mly_jpn_tml_kor_ukr_ita_bam_prs_mao_bos_hau_tag_mnd_pol_dgb_rus_heb_afr_arw_eng_mcd_qcu_por_bul_krd_moo_gam_ctl_tig_ger_bat_mol_swt_lat_tsw_jav_tha_aeg_knd_igb_ses_aze_grk_guj_uzb_tsn_vie_sod_zul_ewe_yor	0.0533807553420541	0.125735031149302	0.900213086409776
144	wly_ger_lda_lit_gam_tig_amr_svk_tur_uzb_xho_bat_zul_pan_guj_bsq_scr_chh_moo_cnt_slo_glc_dgb_swe_tsn_cze_est_akn_igb_fin_ben_owc_geo_afr_ita_spa_prs_anl_sod_mcd_hun_yor_ind_mol_mly_jpn_knd_kor_pol_eng_swt_alb_sun_bul_sid_jav_mnd_dut_bem_rus_heb_lat_urd_krd_nor_qcu_rom_grk_fre_cic_hau_ukr_aeg_ctl_tag_hin_ven_arw_fbf_mao_tha_mlt_tml_ewe_bam_azi_por_bos_aze_tsw_vie_amh_ses_swa_dyu	0.247638477000377	0.583262090584206	0.561128658060418
145	sid_ben_ewe_lat_aeg_owc_sod_rus_tur_azi_xho_bat_tsw_arw_por_bsq_urd_hau_swt_mnd_mol_bos_lda_pol_akn_eng_fin_cic_bem_est_rom_amh_geo_fre_pan_nor_mcd_amr_tig_slo_hun_bam_ind_hin_mly_jpn_knd_kor_scr_grk_ses_guj_tag_ukr_chh_mao_cnt_dut_fbf_svk_gam_alb_afr_ctl_ita_qcu_ger_bul_lit_yor_heb_krd_wly_cze_jav_spa_moo_glc_igb_sun_tha_mlt_tml_swa_zul_uzb_swe_prs_aze_dgb_vie_anl_tsn_dyu_ven	-0.297933189520046	-0.7061343411507	0.481869845673901
146	heb_bos_bem_dut_mlt_amh_wly_lit_tur_uzb_ewe_tag_akn_glc_mcd_bsq_scr_owc_ven_mnd_nor_rom_cic_bul_dyu_afr_fin_ses_xho_est_spa_sid_geo_arw_ctl_lat_svk_anl_hau_krd_hun_igb_sun_pan_jav_jpn_knd_kor_ger_eng_bam_por_ind_ukr_sod_mao_cnt_guj_swa_prs_amr_cze_swe_ben_grk_qcu_alb_urd_pol_moo_aeg_ita_gam_mol_bat_hin_yor_fre_fbf_mly_tha_tig_tml_dgb_swt_aze_rus_slo_azi_tsw_vie_chh_tsn_zul_lda	-0.0296591812110388	-0.0699133531037187	0.944412738351723
147	amh_alb_bem_eng_gam_mlt_chh_rus_azi_tur_igb_jav_bam_swe_grk_bsq_krd_aeg_xho_cnt_spa_hin_dyu_dut_dgb_cze_fin_yor_akn_hun_ger_hau_geo_mol_pol_bos_prs_amr_wly_lit_est_moo_ind_por_mao_jpn_tml_kor_bul_nor_fbf_afr_sun_mcd_heb_mly_mnd_slo_lda_ukr_sid_fre_arw_guj_rom_qcu_svk_ben_urd_zul_anl_lat_owc_pan_bat_scr_tsw_glc_ewe_tag_tha_sod_knd_swt_ses_uzb_ita_ctl_aze_tsn_vie_tig_swa_cic_ven	-0.236881963114657	-0.560138819520204	0.576731558227956
148	aeg_prs_bam_rom_gam_amh_mlt_afr_uzb_aze_fbf_bat_moo_ben_lat_bsq_slo_tig_tsn_cnt_nor_swe_igb_ctl_ven_mcd_fin_swa_dyu_hun_eng_heb_geo_por_spa_glc_grk_amr_owc_rus_est_yor_jav_arw_tag_jpn_knd_kor_cze_lit_ewe_dut_mao_ita_sid_ind_mnd_svk_tsw_guj_anl_pol_fre_hin_bul_qcu_ger_bos_ukr_cic_sod_scr_hau_mol_mly_pan_xho_alb_zul_sun_tha_chh_tml_akn_dgb_tur_urd_krd_azi_bem_vie_wly_swt_lda_ses	-0.770456181208365	-1.85912212102531	0.0661718765209931
149	sid_rom_bem_pan_owc_hau_anl_bul_aze_tur_swt_ind_zul_swe_prs_bsq_lit_chh_tsw_cnt_hin_slo_dgb_lat_bam_dut_est_moo_cic_fin_urd_sod_geo_afr_guj_svk_ukr_mlt_tig_ger_hun_dyu_bat_fre_jav_jpn_tml_kor_spa_rus_lda_grk_sun_cze_aeg_mly_mnd_por_akn_alb_gam_nor_arw_ita_glc_qcu_bos_ben_mol_ven_amh_scr_amr_mcd_mao_ctl_ewe_pol_swa_tag_tha_heb_knd_xho_ses_uzb_eng_krd_azi_tsn_vie_wly_igb_fbf_yor	-0.357890542634076	-0.847277729271978	0.399015521361626
150	sod_cze_igb_rus_heb_hau_anl_urd_tur_uzb_swa_ind_tsn_ctl_lat_bsq_arw_amr_fbf_cnt_scr_ger_lda_svk_zul_slo_fin_bem_dgb_est_swe_gam_geo_krd_ben_afr_ita_amh_mlt_lit_hun_ses_mly_pan_jav_jpn_tml_kor_prs_glc_yor_grk_sun_ukr_owc_bat_mnd_guj_cic_pol_tig_por_mol_rom_eng_qcu_spa_bul_dut_xho_chh_bos_aeg_fre_mao_alb_swt_mcd_ewe_tag_tha_sid_knd_dyu_akn_aze_nor_hin_azi_moo_vie_wly_ven_bam_tsw	0.107286143864503	0.252331429551372	0.801341735966075
151	owc_pol_ven_ukr_sod_amr_gam_afr_azi_aze_dyu_mao_moo_slo_svk_bsq_nor_mlt_ewe_cnt_bul_alb_bam_ita_dgb_ctl_fin_tsn_swt_est_swe_amh_geo_bos_grk_ger_fre_sid_tig_rus_hun_ses_tag_eng_jav_jpn_tml_kor_mcd_scr_lda_prs_ind_glc_heb_bat_mnd_urd_swa_ben_hau_pan_guj_spa_por_qcu_lit_lat_cze_zul_aeg_krd_anl_arw_sun_dut_fbf_mol_igb_mly_tha_wly_knd_yor_tsw_tur_hin_rom_uzb_xho_vie_chh_akn_cic_bem	0.118685572980296	0.279175790821653	0.780729815908039
152	owc_mcd_swa_nor_amr_anl_sod_pol_aze_uzb_ewe_tag_yor_lit_ben_bsq_alb_mlt_ses_mnd_fre_eng_tsn_swe_swt_afr_hun_bem_zul_fin_pan_chh_geo_dut_spa_scr_ctl_amh_heb_rus_est_igb_jav_hin_ind_jpn_tml_kor_cze_por_dyu_prs_mly_bul_sid_sun_cnt_lat_cic_svk_gam_bos_grk_ita_slo_qcu_glc_urd_arw_fbf_aeg_ukr_hau_krd_bat_rom_xho_guj_moo_mao_tha_tig_knd_ven_dgb_azi_mol_ger_tur_akn_vie_wly_tsw_lda_bam	-0.214482099469037	-0.506353521511616	0.613806803527385
153	aeg_ben_swt_afr_anl_hau_mlt_fre_aze_tur_ewe_mao_dgb_pol_krd_bsq_lat_owc_igb_mnd_spa_slo_dyu_urd_akn_pan_est_lda_moo_hun_nor_tig_geo_swe_arw_rus_cze_amr_sod_guj_fin_yor_tag_ger_sun_jpn_tml_kor_por_mol_swa_scr_ind_ita_heb_mly_cnt_glc_xho_ukr_wly_bul_prs_svk_rom_qcu_alb_bos_lit_bem_sid_mcd_amh_hin_jav_grk_tsw_eng_ses_bat_tha_chh_knd_cic_tsn_azi_dut_ctl_uzb_ven_vie_gam_zul_bam_fbf	-0.167070565461755	-0.394515273960778	0.694103921281245
154	wly_pol_yor_afr_aeg_hau_amh_pan_tur_uzb_ven_tag_moo_ben_glc_bsq_por_owc_bam_cnt_dut_spa_tsn_krd_dyu_ctl_est_bem_cic_fin_guj_gam_geo_grk_swe_alb_lat_tig_amr_rom_hun_fbf_mly_ger_mao_jpn_knd_kor_fre_ukr_lda_rus_ind_ita_chh_jav_mnd_mcd_dgb_scr_sid_slo_eng_lit_hin_qcu_bos_nor_cze_xho_anl_mol_sod_bul_bat_prs_ses_urd_tsw_sun_tha_mlt_tml_igb_swa_azi_svk_arw_aze_zul_vie_heb_swt_ewe_akn	0.455904236244147	1.0754033913627	0.284976218219969
155	tig_grk_ses_alb_anl_aeg_chh_pol_azi_aze_ven_tag_akn_dut_arw_bsq_ctl_wly_dyu_mnd_prs_rom_ewe_mol_tsw_spa_hun_swt_bam_est_pan_gam_geo_bul_lit_swe_cze_owc_hau_rus_fin_bem_ind_scr_mly_jpn_knd_kor_fre_urd_tsn_eng_mao_nor_sod_jav_cnt_bos_yor_guj_mlt_ita_hin_svk_ukr_qcu_mcd_afr_glc_lda_heb_ben_sid_lat_bat_por_moo_slo_cic_sun_tha_amh_tml_xho_dgb_tur_krd_ger_uzb_fbf_vie_amr_swa_zul_igb	0.528476153885786	1.24892349944641	0.214827631904894
156	sod_krd_swa_ita_amr_amh_gam_pol_uzb_azi_dyu_sun_ven_lat_hin_bsq_prs_tig_xho_mnd_arw_scr_bam_alb_swt_mcd_est_dgb_akn_hun_bos_mlt_geo_fre_ger_ben_ctl_aeg_heb_mol_fin_igb_ind_bul_tag_jpn_knd_kor_nor_grk_yor_ukr_bat_rus_owc_mao_cnt_afr_moo_eng_anl_urd_lit_pan_swe_qcu_slo_cze_guj_cic_chh_svk_wly_dut_jav_glc_lda_spa_bem_mly_tha_hau_tml_tsw_ewe_tur_por_rom_aze_fbf_vie_sid_zul_ses_tsn	-0.646181118869452	-1.54713523981571	0.12522695752186
157	sod_scr_bam_mcd_amh_amr_heb_svk_tur_aze_akn_mly_ven_pol_fre_bsq_glc_tig_dgb_mnd_arw_ctl_swa_krd_ses_pan_fin_xho_swt_est_prs_anl_geo_hin_urd_bul_ger_aeg_mlt_lit_hun_moo_bat_alb_jav_jpn_knd_kor_rom_spa_tsn_nor_mao_lat_sid_ind_cnt_mol_cic_bos_owc_ita_dut_ukr_slo_qcu_rus_ben_swe_lda_chh_afr_wly_guj_sun_por_fbf_grk_tsw_tag_tha_hau_tml_igb_dyu_azi_cze_eng_uzb_bem_vie_gam_zul_yor_ewe	-0.938474837384595	-2.27605378060068	0.0251377324180176
158	mlt_pan_moo_pol_heb_amh_chh_ctl_uzb_tur_zul_jav_tsw_lat_grk_bsq_por_owc_bem_cnt_arw_ger_bam_rom_swa_afr_fin_lda_xho_hun_fre_aeg_geo_eng_svk_slo_lit_sod_amr_mcd_est_ven_mao_alb_ind_jpn_knd_kor_glc_dut_dyu_bos_mly_mol_anl_sun_mnd_hin_ewe_rus_tig_ukr_ben_cze_nor_qcu_prs_swe_urd_swt_hau_spa_wly_krd_bat_ita_ses_bul_akn_tag_tha_gam_tml_fbf_tsn_aze_guj_scr_azi_cic_vie_sid_yor_igb_dgb	0.228106421946047	0.537109540332945	0.592474698487415
159	owc_slo_ven_grk_sod_chh_aeg_prs_azi_tur_swt_mly_ses_pan_bos_bsq_pol_tig_swa_cnt_rus_alb_dyu_scr_bam_svk_hun_xho_zul_fin_cze_gam_geo_ctl_nor_arw_mcd_mlt_hau_dut_est_akn_tag_guj_sun_jpn_tml_kor_ger_eng_tsn_lit_ind_spa_wly_mao_mnd_ben_fbf_mol_heb_hin_krd_ita_por_qcu_urd_glc_fre_bem_sid_rom_anl_afr_jav_swe_moo_ukr_yor_bat_tha_amr_knd_igb_tsw_aze_lat_bul_uzb_cic_vie_amh_ewe_dgb_lda	0.023818589632527	0.0560514273264538	0.955421084462637
160	gam_eng_swt_ger_wly_owc_chh_krd_aze_azi_bam_mao_yor_grk_spa_bsq_rus_sod_lda_cnt_fre_swe_moo_urd_fbf_nor_est_cic_dgb_fin_svk_sid_geo_ita_dut_mcd_hin_hau_heb_ukr_hun_akn_mly_lat_ind_jpn_tml_kor_alb_por_ses_bos_bat_afr_tig_tag_mnd_slo_dyu_pan_amr_ctl_arw_guj_scr_qcu_bul_mol_cze_tsn_amh_pol_mlt_rom_sun_glc_tsw_lit_xho_jav_tha_aeg_knd_igb_zul_uzb_prs_ben_tur_ven_vie_anl_ewe_bem_swa	-0.204684284558244	-0.48343989441392	0.62991970649115
161	wly_ger_xho_ita_sid_anl_sod_nor_tur_aze_moo_mao_cic_afr_fre_bsq_scr_chh_ewe_mnd_svk_ben_zul_glc_tsn_eng_hun_ven_swt_est_lat_tig_geo_mcd_pol_mol_cze_mlt_aeg_urd_fin_lda_jav_alb_tag_jpn_knd_kor_arw_grk_igb_ctl_bat_ukr_amh_mly_cnt_prs_bam_spa_hau_guj_hin_lit_slo_qcu_swe_bos_rus_tsw_owc_dut_heb_rom_ind_por_dgb_krd_ses_sun_tha_gam_tml_yor_akn_azi_pan_bul_uzb_bem_vie_amr_swa_dyu_fbf	-0.5887416091024	-1.40701461871864	0.162756263444915
162	aeg_ben_dyu_mol_mlt_sod_chh_grk_tur_uzb_akn_sun_ewe_arw_por_bsq_bul_anl_swa_mnd_pan_lat_lda_hin_cic_lit_fin_bam_yor_hun_guj_amr_geo_bos_krd_scr_mcd_sid_gam_eng_est_tsw_ind_pol_tag_jpn_knd_kor_alb_svk_fbf_rus_mly_cze_amh_bat_cnt_slo_zul_afr_hau_glc_nor_rom_prs_qcu_ita_ukr_fre_moo_heb_spa_owc_ctl_jav_urd_swt_dut_ven_mao_tha_tig_tml_dgb_bem_aze_swe_ger_azi_igb_vie_wly_tsn_xho_ses	-0.219206332338168	-0.517909405192297	0.605751358295093
163	hau_por_swt_scr_chh_amr_sid_lit_tur_uzb_igb_mly_xho_swe_ctl_bsq_rom_aeg_ses_cnt_eng_fre_fbf_guj_swa_arw_est_dgb_tsw_fin_pol_anl_geo_glc_krd_urd_dut_gam_owc_ben_hun_bem_bat_grk_jav_jpn_knd_kor_lat_afr_zul_rus_mao_slo_heb_sun_mnd_pan_dyu_alb_wly_spa_ger_mol_nor_qcu_cze_hin_ukr_lda_sod_svk_amh_prs_ind_mcd_akn_ita_moo_tag_tha_tig_tml_tsn_ewe_azi_bos_bul_aze_bam_vie_mlt_yor_ven_cic	-0.924831058799568	-2.24907514495807	0.0268679641034209
164	aeg_cze_igb_hin_anl_gam_heb_rom_azi_uzb_dyu_jav_swa_grk_lit_bsq_ger_mlt_swt_cnt_mol_mcd_ewe_ben_ven_glc_fin_tsw_xho_est_dut_amr_geo_nor_arw_por_guj_amh_tig_urd_hun_akn_ind_svk_sun_jpn_knd_kor_krd_scr_ses_ukr_mao_pol_wly_bat_mnd_pan_yor_swe_sod_ctl_lat_afr_rus_qcu_eng_bos_bul_dgb_owc_fre_hau_ita_mly_slo_tsn_alb_bam_tag_tha_sid_tml_lda_zul_aze_spa_prs_tur_cic_vie_chh_fbf_moo_bem	-0.727085683184418	-1.74867550043332	0.083646727368479
165	hau_fre_moo_ger_chh_sod_tig_ita_uzb_aze_xho_bat_ven_svk_arw_bsq_cze_amr_swt_mnd_pan_nor_zul_pol_bam_ctl_fin_tsn_igb_est_prs_mlt_geo_ben_bos_alb_spa_anl_wly_eng_hun_fbf_jav_por_tag_jpn_knd_kor_grk_bul_swa_ukr_mao_mcd_gam_sun_cnt_mol_akn_hin_owc_rom_lit_dut_rus_qcu_guj_scr_lat_dyu_heb_swe_aeg_slo_mly_krd_ewe_urd_cic_ind_tha_amh_tml_bem_tsw_azi_afr_glc_tur_ses_vie_sid_yor_dgb_lda	-0.0282497761632639	-0.0665875666287663	0.947052984619711
166	anl_svk_yor_rom_tig_hau_gam_cze_aze_uzb_tsn_bat_dyu_fre_spa_bsq_grk_heb_ses_mnd_hin_rus_swt_ita_moo_alb_est_fbf_swa_fin_scr_amh_geo_pan_bos_lit_urd_sid_aeg_ukr_hun_tsw_mly_arw_mao_jpn_tml_kor_ger_slo_cic_prs_tag_swe_sod_ind_cnt_glc_ewe_dut_owc_pol_eng_guj_nor_qcu_por_ctl_ben_xho_amr_mol_chh_bul_sun_afr_akn_krd_bam_jav_tha_wly_knd_ven_lda_azi_mcd_lat_tur_bem_vie_mlt_zul_dgb_igb	-0.161166821311312	-0.379948163635235	0.704850204030839
167	sod_bos_ven_spa_chh_sid_owc_slo_azi_aze_xho_tag_moo_ita_scr_bsq_krd_heb_bem_cnt_ger_pan_zul_bul_dyu_mcd_fin_cic_tsw_est_lit_amh_geo_por_urd_rus_svk_wly_anl_mol_hun_dgb_sun_grk_jav_jpn_tml_kor_eng_cze_fbf_hin_mao_alb_hau_ind_mnd_swe_swa_prs_aeg_lat_ctl_pol_dut_qcu_fre_glc_nor_bam_gam_ukr_tig_afr_bat_ben_yor_guj_lda_mly_tha_amr_knd_akn_ewe_tur_rom_arw_uzb_tsn_vie_mlt_swt_igb_ses	-0.541824526716427	-1.29038985776221	0.200114395716684
168	gam_spa_swa_pol_anl_sid_owc_afr_aze_azi_yor_mly_xho_glc_cze_bsq_lit_wly_fbf_cnt_krd_alb_moo_por_zul_pan_fin_dyu_swt_est_prs_tig_geo_rus_bos_arw_scr_amh_hau_swe_hun_akn_jav_slo_bat_jpn_knd_kor_dut_ben_ses_ukr_ind_ger_sod_mao_mnd_lat_bem_ctl_heb_eng_svk_guj_mcd_qcu_urd_bul_fre_igb_aeg_nor_chh_grk_tag_ita_tsn_hin_ven_sun_tha_amr_tml_tsw_ewe_uzb_rom_mol_tur_lda_vie_mlt_cic_dgb_bam	0.363646386198831	0.857599852907197	0.39331815812022
169	owc_spa_swt_ben_amh_amr_sod_mcd_azi_aze_cic_tag_dgb_cze_guj_bsq_mol_mlt_dyu_mnd_pol_ger_akn_nor_igb_ukr_hun_yor_ven_fin_scr_tig_geo_rus_alb_krd_lit_sid_heb_bos_est_tsn_jav_grk_mao_jpn_tml_kor_urd_por_zul_fre_ind_pan_hau_sun_cnt_ita_fbf_prs_wly_lat_svk_hin_glc_qcu_eng_bul_ctl_ewe_gam_swe_anl_dut_mly_rom_lda_afr_swa_bat_tha_chh_knd_tsw_bem_uzb_slo_arw_tur_ses_vie_aeg_xho_moo_bam	-0.496437099320829	-1.18016244611277	0.240945461529508
170	owc_eng_lda_lat_amh_sid_chh_ger_aze_tur_swt_tag_ven_arw_slo_bsq_prs_mlt_bem_cnt_ita_glc_dgb_mol_yor_nor_est_tsw_akn_hun_guj_wly_geo_swe_cze_fre_urd_anl_tig_scr_fin_xho_sun_por_ind_jpn_knd_kor_krd_rom_tsn_bos_mao_grk_sod_mly_mnd_dut_swa_afr_gam_hin_ctl_lit_alb_qcu_ben_ukr_mcd_moo_heb_spa_aeg_rus_jav_pol_dyu_pan_igb_bat_tha_hau_tml_ses_cic_azi_bul_svk_uzb_bam_vie_amr_zul_fbf_ewe	0.153560523042519	0.361447067962465	0.718585134042881
171	hau_mol_bem_rus_heb_mlt_aeg_afr_aze_azi_akn_tag_dgb_lit_lat_bsq_urd_amr_cic_mnd_scr_ita_tsn_fre_tsw_ctl_fin_swa_moo_est_guj_sod_geo_dut_ben_mcd_prs_anl_sid_cze_hun_xho_sun_nor_ind_jpn_tml_kor_arw_glc_ses_slo_mao_ukr_amh_jav_cnt_eng_ewe_hin_gam_spa_grk_swe_alb_qcu_bul_pol_krd_ven_wly_bos_owc_rom_bat_ger_yor_pan_lda_mly_tha_tig_knd_dyu_fbf_tur_por_svk_uzb_igb_vie_chh_swt_zul_bam	-0.368572689163627	-0.873385150257694	0.384702790086301
172	chh_arw_fbf_nor_hau_amh_amr_grk_aze_tur_ewe_tag_ses_bul_krd_bsq_cze_wly_akn_mnd_pan_prs_zul_lit_igb_ctl_fin_dgb_bem_hun_rus_owc_geo_urd_slo_ben_scr_aeg_sod_swe_est_ven_mao_svk_sun_jpn_knd_kor_spa_dut_lda_glc_ind_eng_anl_mly_cnt_pol_yor_lat_mlt_mcd_rom_por_afr_qcu_ita_bos_alb_xho_sid_guj_heb_ukr_bat_ger_bam_mol_swa_jav_tha_tig_tml_cic_moo_uzb_hin_fre_azi_dyu_vie_gam_swt_tsn_tsw	0.688756025130618	1.63213554435967	0.106032591548886
173	amr_eng_dgb_glc_heb_sod_hau_ben_aze_uzb_cic_mao_yor_bul_lat_bsq_por_gam_ses_cnt_urd_rom_swa_scr_lda_ger_est_tsw_swt_fin_nor_mlt_geo_svk_swe_krd_ukr_amh_wly_alb_hun_xho_tag_slo_sun_jpn_knd_kor_mol_afr_zul_grk_mly_lit_owc_bat_mnd_spa_moo_bos_anl_cze_arw_fre_ctl_qcu_mcd_prs_ita_akn_chh_guj_sid_pan_ind_hin_ewe_rus_fbf_jav_tha_tig_tml_dyu_ven_tur_dut_pol_azi_tsn_vie_aeg_bam_bem_igb	-0.262831376975718	-0.621660572320741	0.535686044362815
174	gam_alb_dgb_nor_chh_anl_wly_lat_uzb_aze_ewe_mao_bem_mcd_eng_bsq_hin_tig_swt_cnt_ben_spa_swa_ukr_xho_guj_hun_cic_dyu_est_bul_sod_geo_pol_lit_arw_ita_owc_heb_krd_fin_fbf_tag_rus_bat_jpn_tml_kor_svk_swe_tsn_mol_mly_rom_hau_ind_mnd_bos_bam_afr_amr_urd_ctl_ger_slo_qcu_dut_cze_prs_ven_sid_pan_amh_fre_sun_grk_igb_por_yor_jav_tha_aeg_knd_moo_akn_tur_scr_glc_azi_tsw_vie_mlt_lda_ses_zul	-0.233606460784463	-0.551908634080749	0.582334786489567
175	tig_lit_ven_grk_wly_chh_sod_urd_tur_uzb_tsn_bat_swa_afr_hin_bsq_alb_hau_fbf_cnt_ben_ger_swt_mcd_igb_svk_fin_moo_tsw_est_bos_gam_geo_eng_ukr_nor_krd_heb_anl_por_hun_lda_tag_dut_mly_jpn_knd_kor_swe_scr_dgb_cze_jav_pol_amh_sun_mnd_spa_bam_lat_mlt_fre_rom_arw_rus_qcu_mol_bul_prs_ses_owc_ctl_sid_glc_ind_slo_yor_ita_zul_mao_tha_amr_tml_bem_xho_aze_guj_pan_azi_akn_vie_aeg_cic_ewe_dyu	-0.75512843752397	-1.81409188593494	0.072888183764575
176	wly_nor_akn_bos_amh_anl_chh_slo_tur_aze_swt_jav_igb_swe_rom_bsq_mol_sid_lda_cnt_ben_scr_ses_por_moo_spa_est_xho_yor_hun_rus_hau_geo_krd_hin_ukr_grk_mlt_aeg_mcd_fin_tsw_tag_ctl_bat_jpn_tml_kor_glc_cze_ven_bul_sun_alb_tig_mly_mnd_eng_ewe_arw_gam_afr_guj_lat_svk_qcu_ita_urd_prs_bam_amr_pol_owc_lit_ind_ger_zul_pan_dgb_mao_tha_heb_knd_bem_tsn_azi_dut_fre_uzb_cic_vie_sod_fbf_dyu_swa	-0.555404175978976	-1.32263726246996	0.189199322038156
177	amh_glc_moo_por_heb_mlt_gam_pol_uzb_azi_igb_ind_yor_svk_mol_bsq_pan_owc_swt_mnd_bos_bul_fbf_cze_tsw_grk_hun_ewe_zul_est_krd_anl_geo_ctl_afr_rus_hin_wly_amr_lit_fin_akn_mly_prs_bat_jpn_tml_kor_mcd_rom_swa_guj_sun_ita_hau_tag_cnt_slo_lda_ukr_sod_dut_eng_arw_scr_qcu_urd_alb_lat_tsn_tig_nor_sid_ben_mao_ger_dgb_spa_dyu_jav_tha_chh_knd_ses_bem_aze_fre_swe_tur_bam_vie_aeg_xho_ven_cic	0.0636341041792462	0.149793109048746	0.881252225065276
178	owc_nor_tsn_por_tig_sid_sod_swe_aze_azi_dyu_mly_bam_spa_urd_bsq_ben_mlt_cic_cnt_rus_svk_lda_grk_swt_mol_est_dgb_ewe_fin_ctl_aeg_geo_afr_dut_scr_krd_chh_gam_hin_hun_igb_ind_slo_sun_jpn_tml_kor_guj_eng_ven_arw_bat_fre_wly_jav_mnd_bos_swa_pan_amh_ita_mcd_prs_lat_qcu_alb_lit_ger_yor_anl_rom_heb_cze_mao_pol_xho_bul_zul_tag_tha_hau_knd_tsw_fbf_uzb_glc_ukr_tur_akn_vie_amr_bem_ses_moo	0.205869650085051	0.484927524328142	0.628868039624826
179	anl_prs_zul_swe_heb_chh_wly_grk_uzb_aze_dyu_jav_tsw_arw_hin_bsq_rom_sod_bam_cnt_bul_guj_ses_lat_swt_bos_est_ven_cic_hun_afr_tig_geo_glc_rus_nor_dut_aeg_amr_ben_fin_moo_mao_lit_sun_jpn_knd_kor_ctl_cze_dgb_fre_tag_krd_gam_mly_mnd_scr_yor_ger_owc_por_pol_mol_eng_qcu_ita_slo_svk_tsn_amh_urd_mlt_pan_bat_spa_igb_mcd_akn_ind_tha_hau_tml_fbf_ewe_azi_alb_ukr_tur_xho_vie_sid_lda_swa_bem	-0.610393412409881	-1.45859749604087	0.148045057226457
180	chh_rom_igb_ita_amr_sid_tig_svk_aze_uzb_ses_ind_lda_bos_prs_bsq_guj_hau_bam_cnt_hin_spa_bem_krd_tsw_eng_fin_cic_zul_hun_cze_wly_geo_bul_alb_pan_mcd_aeg_mlt_ger_est_swt_jav_urd_bat_jpn_tml_kor_fre_glc_ewe_rus_mao_pol_amh_sun_mnd_swe_akn_ben_anl_dut_ctl_scr_lit_qcu_mol_nor_lat_dgb_owc_ukr_heb_slo_mly_afr_tsn_grk_swa_tag_tha_sod_knd_fbf_moo_tur_arw_por_azi_yor_vie_gam_ven_xho_dyu	0.534849694249026	1.26410424130063	0.209351772666786
181	chh_hin_xho_slo_amr_owc_hau_prs_azi_uzb_dyu_jav_cic_rom_swe_bsq_por_gam_bam_mnd_mol_urd_ses_krd_bem_rus_est_zul_akn_hun_pol_mlt_geo_lit_ger_spa_ctl_heb_amh_grk_fin_igb_mao_mcd_ind_jpn_knd_kor_svk_afr_ewe_bul_mly_ukr_anl_sun_cnt_ita_swa_bos_aeg_scr_ben_glc_arw_qcu_eng_fre_pan_tsn_tig_alb_sid_lat_tag_guj_tsw_nor_lda_bat_tha_sod_tml_swt_yor_tur_dut_cze_aze_fbf_vie_wly_dgb_ven_moo	0.271071005984973	0.638471092062285	0.52473626213135
182	tig_scr_ses_svk_sid_mlt_anl_nor_tur_aze_ven_ind_igb_pan_afr_bsq_lat_gam_akn_mnd_urd_swe_yor_slo_fbf_rom_est_cic_bem_fin_spa_amh_geo_ukr_guj_arw_ita_owc_hau_glc_hun_swa_bat_por_tag_jpn_knd_kor_krd_eng_bam_ben_mao_bul_amr_jav_cnt_cze_moo_ctl_sod_mcd_hin_bos_prs_qcu_dut_mol_ger_ewe_heb_lit_aeg_rus_mly_pol_swt_grk_dgb_sun_tha_wly_tml_tsw_tsn_uzb_alb_fre_azi_lda_vie_chh_dyu_zul_xho	0.599058044034609	1.41603042833373	0.160107141963722
183	anl_grk_bam_nor_gam_wly_hau_scr_aze_uzb_dgb_bat_tsn_arw_ctl_bsq_lat_owc_lda_mnd_guj_ger_igb_afr_swt_slo_hun_yor_ewe_fin_glc_chh_geo_cze_por_lit_pol_sid_aeg_ben_est_fbf_mly_rom_jav_jpn_knd_kor_pan_alb_swa_bos_mao_bul_amr_tag_cnt_mcd_zul_rus_tig_spa_dut_eng_krd_qcu_swe_hin_ita_moo_mlt_ukr_heb_svk_ind_urd_ses_prs_akn_sun_tha_amh_tml_bem_cic_tur_fre_mol_azi_xho_vie_sod_dyu_tsw_ven	0.240429923543716	0.56560052358932	0.573027466214414
184	owc_swe_tsn_pol_heb_amr_hau_por_uzb_aze_xho_jav_tsw_ben_guj_bsq_glc_mlt_yor_cnt_spa_rus_zul_mcd_bem_hin_fin_ven_ewe_hun_lat_aeg_geo_bul_ukr_afr_mol_sod_amh_bos_est_dyu_ind_slo_mao_jpn_tml_kor_ctl_eng_moo_nor_sun_krd_sid_tag_mnd_cze_ses_dut_gam_svk_rom_ger_ita_qcu_arw_prs_pan_swa_wly_alb_tig_urd_mly_grk_lda_fre_dgb_bat_tha_chh_knd_fbf_cic_tur_scr_lit_azi_swt_vie_anl_igb_bam_akn	-0.403329872771912	-0.957075131487678	0.341010728431078
185	sod_ukr_cic_nor_chh_hau_anl_rus_azi_tur_tsw_jav_fbf_pol_mcd_bsq_lat_gam_bam_mnd_guj_mol_ses_glc_zul_scr_est_lda_akn_fin_fre_mlt_geo_svk_spa_grk_arw_aeg_wly_cze_hun_swa_ind_bul_mly_jpn_knd_kor_rom_swe_dyu_slo_sun_alb_amr_mao_cnt_bos_tsn_hin_heb_eng_dut_krd_ctl_qcu_lit_ger_urd_yor_tig_ben_sid_prs_tag_pan_xho_afr_swt_bat_tha_owc_tml_moo_ven_aze_ita_por_uzb_dgb_vie_amh_bem_igb_ewe	-0.0771406636489052	-0.181866792023888	0.856083083193865
186	amh_arw_xho_prs_amr_gam_heb_ukr_uzb_aze_dgb_mao_swt_ger_lit_bsq_lat_aeg_fbf_mnd_rus_krd_cic_mol_lda_slo_est_tsw_bam_fin_cze_hau_geo_afr_swe_guj_bul_owc_sod_scr_hun_dyu_bat_eng_mly_jpn_tml_kor_spa_por_ses_nor_ind_fre_chh_sun_cnt_pan_ven_pol_sid_mcd_ben_grk_hin_qcu_rom_ita_ctl_bem_mlt_glc_tig_alb_jav_svk_ewe_bos_moo_tag_tha_anl_knd_zul_igb_tur_dut_urd_azi_tsn_vie_wly_yor_akn_swa	-0.767573876202834	-1.84407926372266	0.0683554745981528
187	sod_bos_zul_rom_hau_owc_amh_spa_tur_aze_ses_ind_tsw_pan_por_bsq_ger_anl_cic_mnd_lit_afr_swt_urd_lda_nor_est_igb_ven_fin_rus_gam_geo_slo_pol_fre_lat_aeg_amr_arw_hun_dyu_mly_dut_jav_jpn_knd_kor_grk_krd_fbf_ctl_mao_ben_mlt_tag_cnt_swe_bam_hin_heb_bul_alb_mcd_mol_qcu_guj_ita_scr_yor_tig_prs_sid_glc_sun_ukr_tsn_cze_moo_bat_tha_wly_tml_xho_dgb_azi_eng_svk_uzb_ewe_vie_chh_swa_akn_bem	-0.144205702080972	-0.340544741166816	0.734214393326747
188	hau_bos_ses_glc_sid_mlt_tig_scr_tur_aze_dyu_ind_ewe_ben_alb_bsq_mol_amh_bem_mnd_por_mcd_ven_ukr_fbf_hin_est_akn_bam_hun_prs_wly_geo_pol_urd_fre_rus_anl_gam_slo_fin_igb_mao_rom_jav_jpn_knd_kor_ita_spa_xho_lat_tag_grk_owc_bat_cnt_svk_tsn_ctl_aeg_swe_krd_lit_dut_qcu_ger_bul_afr_swt_heb_arw_sod_pan_sun_guj_cic_nor_dgb_mly_tha_amr_tml_yor_swa_azi_eng_cze_uzb_tsw_vie_chh_moo_zul_lda	-0.334379986230798	-0.79236483381479	0.430164580811845
189	hau_ben_dgb_grk_anl_sod_amr_guj_uzb_tur_lda_mao_cic_slo_por_bsq_prs_aeg_swa_cnt_pol_ukr_ven_afr_tsw_lat_fin_tsn_akn_est_mol_mlt_geo_swe_glc_fre_mcd_sid_heb_alb_hun_swt_sun_rus_jav_jpn_tml_kor_lit_pan_moo_dut_tag_nor_gam_mly_mnd_spa_bam_ger_amh_hin_bul_svk_arw_qcu_urd_scr_eng_ses_wly_ita_owc_krd_ind_ctl_yor_bos_ewe_bat_tha_tig_knd_zul_fbf_aze_rom_cze_azi_xho_vie_chh_igb_bem_dyu	-0.853858104144434	-2.06183502758029	0.042013550322533
190	wly_pol_dyu_grk_anl_chh_tig_hin_azi_aze_cic_sun_ven_glc_lat_bsq_rus_amh_lda_cnt_swe_bul_yor_nor_bem_krd_hun_tsn_tsw_fin_ger_owc_geo_fre_mol_mcd_urd_mlt_heb_afr_est_dgb_ind_spa_mly_jpn_knd_kor_lit_bos_xho_por_bat_ukr_hau_jav_mnd_ctl_zul_ben_amr_scr_guj_pan_prs_qcu_rom_alb_dut_igb_sid_cze_aeg_arw_mao_eng_moo_slo_swt_tag_tha_sod_tml_bam_ewe_uzb_ita_svk_tur_akn_vie_gam_swa_fbf_ses	-0.186373123645078	-0.439978404002398	0.660973574240909
191	anl_cze_swt_afr_tig_owc_aeg_glc_uzb_tur_swa_tag_dgb_rom_pan_bsq_ctl_gam_tsn_mnd_ben_nor_xho_lat_ses_lit_hun_bam_igb_fin_alb_hau_geo_grk_por_bul_urd_wly_mlt_svk_est_zul_sun_scr_bat_jpn_tml_kor_ukr_ita_fbf_hin_ind_rus_chh_mao_cnt_guj_cic_ger_amh_dut_fre_spa_swe_qcu_pol_mcd_slo_ven_sod_krd_sid_eng_jav_prs_lda_bos_moo_mly_tha_heb_knd_tsw_bem_aze_arw_mol_azi_yor_vie_amr_dyu_ewe_akn	-0.994832573837155	-2.42076430899912	0.017429869850807
192	chh_nor_ewe_arw_anl_gam_hau_alb_aze_uzb_cic_mao_bem_scr_pol_bsq_mol_mlt_xho_mnd_eng_ctl_moo_mcd_zul_lat_hun_akn_dyu_est_rom_sid_geo_hin_swe_dut_ben_owc_wly_ukr_fin_ses_sun_krd_bat_jpn_tml_kor_svk_por_yor_spa_jav_ger_amh_mly_cnt_lit_swa_slo_heb_prs_bul_urd_afr_qcu_bos_glc_pan_swt_aeg_guj_amr_ita_ind_rus_bam_fre_fbf_tag_tha_sod_knd_tsn_tsw_tur_grk_cze_azi_lda_vie_tig_igb_dgb_ven	0.275497796883763	0.648374590555272	0.518340418797761
193	amr_guj_ewe_rus_amh_tig_wly_fre_azi_tur_tsw_ind_fbf_scr_eng_bsq_pol_owc_lda_cnt_bul_bos_dyu_spa_akn_mol_hun_zul_igb_fin_prs_anl_geo_rom_arw_ctl_swe_chh_mlt_dut_est_moo_bat_ger_sun_jpn_tml_kor_cze_slo_tsn_afr_jav_ukr_hau_tag_mnd_svk_bam_glc_aeg_krd_mcd_lit_por_qcu_pan_urd_ita_xho_sod_hin_gam_lat_mao_alb_ven_grk_ses_mly_tha_sid_knd_cic_yor_aze_nor_ben_uzb_swa_vie_heb_swt_bem_dgb	-0.546655784338388	-1.3054924058359	0.194945664985053
194	hau_cze_fbf_urd_sod_sid_amh_mol_aze_azi_akn_tag_moo_arw_eng_bsq_hin_heb_xho_cnt_rus_scr_zul_krd_swa_grk_est_ewe_cic_fin_swe_owc_geo_ita_lat_rom_svk_tig_chh_prs_hun_tsw_bat_ben_sun_jpn_knd_kor_alb_ukr_lda_bos_mao_pol_mlt_mly_mnd_spa_bam_mcd_aeg_ger_ctl_pan_nor_qcu_bul_fre_afr_ses_gam_slo_amr_dut_jav_glc_tsn_lit_swt_ind_tha_anl_tml_dgb_bem_uzb_por_guj_tur_yor_vie_wly_ven_igb_dyu	0.222472584247856	0.524458024548253	0.601207861486391
195	gam_bos_ses_lit_mlt_heb_chh_swe_tur_azi_bam_tag_moo_eng_arw_bsq_krd_hau_fbf_cnt_ctl_pol_igb_ita_lda_urd_hun_swt_tsw_fin_ger_aeg_geo_cze_fre_glc_scr_anl_amh_guj_est_zul_mly_pan_mao_jpn_knd_kor_prs_ben_akn_svk_jav_mol_tig_ind_mnd_slo_swa_mcd_sid_rom_alb_dut_hin_qcu_ukr_nor_bul_bem_owc_lat_amr_por_bat_spa_dyu_grk_tsn_sun_tha_sod_tml_ven_cic_aze_afr_rus_uzb_ewe_vie_wly_dgb_yor_xho	-0.637061746628819	-1.52285273048544	0.131188763244379
196	gam_bos_tsw_glc_sid_sod_amh_rom_aze_uzb_ses_mly_bam_lat_mol_bsq_mcd_tig_swt_mnd_bul_dut_dgb_ger_bem_hin_fin_ven_swa_est_ukr_owc_geo_prs_swe_pan_arw_heb_amr_grk_hun_moo_tag_urd_sun_jpn_knd_kor_spa_nor_xho_slo_bat_afr_wly_ind_cnt_lit_fbf_fre_hau_svk_cze_ctl_eng_qcu_rus_krd_pol_akn_mlt_ben_aeg_scr_mao_ita_yor_por_ewe_jav_tha_chh_tml_tsn_igb_azi_guj_alb_tur_dyu_vie_anl_zul_cic_lda	-0.269746070210128	-0.63875260362544	0.524553891785706
197	sid_krd_swa_glc_hau_heb_gam_bul_uzb_aze_bem_jav_ven_grk_prs_bsq_rom_owc_ses_mnd_spa_urd_zul_lit_ewe_eng_hun_dyu_tsw_est_hin_mlt_geo_pol_rus_dut_scr_amr_anl_nor_fin_lda_sun_ctl_ind_jpn_tml_kor_por_ben_dgb_cze_tag_pan_sod_mao_cnt_ita_moo_mol_aeg_fre_arw_slo_alb_qcu_mcd_swe_bos_bam_tig_lat_chh_ukr_mly_svk_cic_afr_xho_bat_tha_amh_knd_swt_tsn_tur_ger_guj_azi_yor_vie_wly_fbf_akn_igb	-0.257620693779345	-0.609331963315591	0.543790171399624
198	tig_prs_ses_por_hau_amh_amr_ger_tur_uzb_zul_ind_ven_fre_lit_bsq_afr_aeg_bem_cnt_eng_slo_tsn_grk_lda_hin_est_tsw_xho_fin_cze_chh_geo_svk_ita_alb_pol_mlt_anl_krd_hun_ewe_mly_spa_sun_jpn_knd_kor_lat_mol_dyu_scr_bat_pan_heb_tag_mnd_nor_fbf_ctl_sod_ukr_guj_swe_bul_qcu_glc_mcd_dut_cic_owc_arw_gam_rus_mao_rom_bam_urd_igb_jav_tha_wly_tml_swa_yor_azi_ben_bos_aze_akn_vie_sid_swt_moo_dgb	-0.275868944498935	-0.652008584737998	0.516003836491175
199	sid_ita_bam_fre_amr_gam_wly_pan_aze_uzb_moo_jav_tsw_pol_rus_bsq_dut_heb_fbf_cnt_afr_ger_ewe_prs_dyu_guj_est_tsn_swa_fin_mol_anl_geo_bul_svk_slo_urd_amh_chh_nor_hun_ven_sun_glc_tag_jpn_knd_kor_hin_ukr_yor_scr_ind_rom_tig_bat_mnd_arw_bem_alb_hau_grk_krd_swe_lit_qcu_ben_mcd_spa_ses_sod_bos_aeg_eng_mly_cze_igb_ctl_xho_mao_tha_owc_tml_lda_akn_azi_lat_por_tur_zul_vie_mlt_dgb_swt_cic	-0.0678647775155765	-0.160156998327469	0.873104754618044
200	hau_ctl_tsw_urd_mlt_heb_sod_krd_azi_aze_moo_bat_akn_bos_arw_bsq_alb_wly_dyu_cnt_ben_nor_igb_grk_lda_bul_est_dgb_xho_hun_mol_anl_geo_prs_cze_slo_por_owc_amr_swe_fin_ven_mao_glc_sun_jpn_tml_kor_ita_ukr_tsn_afr_tag_spa_chh_ind_mnd_ger_swt_mcd_tig_lat_lit_pan_rus_qcu_hin_svk_scr_cic_aeg_pol_amh_eng_jav_guj_fbf_dut_swa_mly_tha_gam_knd_bam_zul_tur_rom_fre_uzb_yor_vie_sid_ewe_bem_ses	-0.590211004906747	-1.4072561120165	0.162684870040651
201	mlt_slo_ven_spa_hau_heb_amh_scr_tur_azi_akn_ind_zul_eng_afr_bsq_lat_owc_swa_mnd_guj_grk_tsw_alb_bam_ctl_est_lda_moo_hun_bos_chh_geo_dut_fre_prs_ger_anl_tig_bul_fin_ses_mly_rom_sun_jpn_tml_kor_por_swe_xho_ita_mao_arw_aeg_bat_cnt_pan_yor_urd_wly_mol_lit_krd_glc_qcu_pol_cze_svk_fbf_sid_ben_amr_hin_tag_mcd_dgb_nor_ewe_jav_tha_gam_knd_cic_igb_aze_rus_ukr_uzb_swt_vie_sod_tsn_dyu_bem	-0.168997489834463	-0.39918863611443	0.690669414361215
202	mlt_ita_moo_guj_amh_hau_tig_ukr_tur_aze_akn_bat_xho_pol_fre_bsq_glc_anl_ewe_mnd_grk_dut_igb_svk_bem_ben_fin_tsn_dgb_est_mcd_amr_geo_ctl_bos_rus_rom_sod_gam_lit_hun_tsw_ind_ger_mao_jpn_knd_kor_pan_por_swt_hin_jav_krd_wly_mly_cnt_urd_yor_bul_owc_slo_scr_spa_arw_qcu_swe_lat_eng_swa_heb_cze_sid_alb_tag_nor_bam_mol_ses_sun_tha_chh_tml_fbf_cic_uzb_prs_afr_azi_lda_vie_aeg_dyu_zul_ven	-0.471725089495247	-1.12238758844312	0.264587062536725
203	heb_slo_tsn_lat_aeg_hau_chh_scr_uzb_azi_cic_bat_akn_fre_rus_bsq_ben_wly_swt_mnd_spa_nor_xho_glc_fbf_grk_fin_ewe_ses_est_svk_anl_geo_lit_dut_ita_swe_mlt_tig_mol_hun_bem_ind_bul_sun_jpn_tml_kor_prs_guj_dyu_por_mao_pol_sod_jav_cnt_cze_ven_ukr_owc_urd_ctl_hin_rom_qcu_eng_arw_mcd_igb_amh_krd_gam_pan_tag_alb_moo_ger_tsw_mly_tha_sid_knd_swa_lda_aze_bos_afr_tur_yor_vie_amr_dgb_bam_zul	-0.823763517195449	-1.99051114370718	0.0494702123961567
204	aeg_krd_ven_glc_heb_gam_tig_slo_uzb_aze_yor_mly_swt_guj_por_bsq_bos_sod_ses_cnt_grk_ukr_zul_ger_swa_afr_hun_fbf_igb_est_dut_anl_geo_mol_spa_hin_rom_sid_amr_eng_fin_akn_sun_arw_bat_jpn_knd_kor_mcd_ctl_bam_scr_tag_svk_chh_jav_mnd_rus_bem_fre_owc_swe_lat_ben_alb_qcu_nor_ita_prs_cic_amh_pan_mlt_lit_mao_cze_moo_urd_lda_ind_tha_wly_tml_tsn_xho_tur_bul_pol_azi_dyu_vie_hau_dgb_tsw_ewe	-0.261642808723653	-0.618928570922576	0.537476561756051
205	mlt_swe_akn_slo_sod_gam_wly_rus_tur_aze_igb_mly_bem_eng_scr_bsq_dut_amh_moo_mnd_cze_bul_swt_ger_zul_nor_hun_xho_tsn_est_ukr_owc_geo_ben_lit_grk_pol_tig_hau_pan_fin_dyu_ind_hin_mao_jpn_knd_kor_afr_mcd_yor_ita_sun_guj_heb_jav_cnt_krd_ven_arw_chh_fre_glc_mol_urd_qcu_lat_svk_bos_dgb_aeg_por_anl_ctl_bat_alb_cic_spa_bam_tag_tha_amr_tml_lda_swa_uzb_prs_rom_azi_ses_vie_sid_fbf_tsw_ewe	0.406989842796123	0.958398019394805	0.340347046568181
206	wly_guj_moo_afr_mlt_sid_amh_cze_tur_aze_cic_bat_swt_dut_slo_bsq_pan_aeg_ewe_cnt_bul_bos_dyu_krd_dgb_prs_fin_zul_akn_hun_ita_amr_geo_fre_alb_ben_glc_sod_anl_ctl_est_bem_tag_ger_mao_jpn_tml_kor_grk_svk_tsn_mol_jav_hin_heb_mly_mnd_pol_ven_nor_chh_spa_eng_swe_scr_qcu_lat_arw_lit_xho_tig_rom_hau_rus_sun_mcd_tsw_ukr_fbf_ind_tha_owc_knd_yor_igb_uzb_por_urd_azi_ses_vie_gam_swa_bam_lda	-0.303403828697408	-0.717496984267125	0.474865861564051
207	amh_arw_bam_fre_sod_chh_amr_glc_azi_tur_lda_bat_cic_prs_cze_bsq_hin_heb_igb_cnt_dut_grk_dyu_rus_ewe_mol_fin_tsw_xho_est_bos_wly_geo_ukr_scr_rom_urd_tig_sid_lat_hun_swa_mao_svk_tag_jpn_tml_kor_lit_guj_bem_pol_sun_por_gam_ind_mnd_mcd_ven_ger_anl_spa_nor_ita_krd_qcu_ctl_swe_ben_zul_hau_afr_aeg_eng_mly_alb_tsn_slo_fbf_jav_tha_mlt_knd_swt_yor_aze_bul_pan_uzb_moo_vie_owc_ses_akn_dgb	-0.109026483937067	-0.257181462181656	0.79760685061258
208	hau_rus_tsw_bos_mlt_tig_sid_svk_azi_tur_igb_sun_bem_cze_ukr_bsq_urd_amh_xho_cnt_pol_arw_moo_guj_bam_ger_fin_yor_lda_est_swe_wly_geo_nor_spa_afr_bul_amr_owc_rom_hun_dyu_tag_ita_mly_jpn_knd_kor_slo_mcd_tsn_fre_ind_scr_anl_bat_mnd_ctl_ewe_prs_gam_pan_hin_krd_dut_qcu_por_glc_lat_dgb_chh_alb_sod_lit_jav_mol_akn_eng_zul_mao_tha_heb_tml_ses_swa_uzb_grk_ben_aze_ven_vie_aeg_swt_cic_fbf	-0.607352493083577	-1.45431714935549	0.149225111242826
209	sid_pan_fbf_hin_gam_chh_owc_cze_azi_uzb_lda_jav_igb_alb_swe_bsq_fre_sod_akn_mnd_por_bul_tsn_svk_swa_ita_est_zul_moo_hun_scr_amr_geo_spa_arw_rom_lat_amh_wly_guj_fin_ewe_sun_grk_ind_jpn_knd_kor_slo_eng_ven_ger_tag_dut_aeg_bat_cnt_krd_tsw_prs_tig_urd_ben_nor_glc_qcu_pol_rus_lit_ses_heb_bos_hau_ukr_mly_mcd_swt_mol_cic_mao_tha_mlt_tml_xho_dgb_tur_afr_ctl_aze_bam_vie_anl_bem_yor_dyu	-0.219589485237469	-0.519068225540497	0.604946220332197
210	gam_dut_akn_pol_sid_owc_hau_afr_azi_aze_xho_mly_tsn_glc_pan_bsq_por_anl_ewe_mnd_ctl_spa_bem_rom_swa_urd_fin_bam_lda_hun_krd_chh_geo_guj_ukr_ita_slo_heb_wly_nor_est_swt_tag_rus_jav_jpn_tml_kor_grk_bos_tsw_eng_ind_lat_mlt_bat_cnt_svk_ses_mcd_amr_prs_arw_alb_hin_qcu_mol_ger_cze_igb_amh_ben_aeg_scr_mao_fre_fbf_swe_moo_sun_tha_sod_knd_dyu_ven_tur_lit_bul_uzb_yor_vie_tig_dgb_cic_zul	0.0225483209742692	0.0530936750654288	0.957771153485619
211	mlt_pol_dyu_alb_amr_owc_sod_rom_uzb_tur_fbf_bat_tsw_svk_nor_bsq_mol_aeg_lda_mnd_rus_ger_yor_por_moo_ctl_hun_cic_akn_fin_grk_wly_geo_swe_cze_ben_afr_heb_hau_eng_est_ewe_jav_lat_sun_jpn_tml_kor_bos_arw_ven_scr_tag_lit_anl_mly_cnt_dut_dgb_urd_chh_pan_fre_prs_krd_qcu_hin_ukr_spa_zul_tig_ita_sid_slo_mao_bul_igb_mcd_xho_ind_tha_gam_knd_bem_ses_aze_guj_glc_azi_swt_vie_amh_tsn_bam_swa	-0.268938587087012	-0.636453572698654	0.526044227364553
212	sod_bos_akn_glc_sid_chh_amh_guj_tur_aze_tsn_ind_dgb_pan_arw_bsq_slo_anl_yor_cnt_rus_mcd_ses_lat_swt_swe_hun_dyu_zul_fin_ita_mlt_geo_nor_grk_hin_cze_tig_gam_pol_est_bem_mao_urd_mly_jpn_knd_kor_eng_rom_bam_mol_bat_fre_amr_jav_mnd_scr_tsw_alb_wly_krd_spa_afr_bul_qcu_por_svk_prs_moo_hau_dut_heb_ukr_sun_ger_fbf_ben_ven_tag_tha_owc_tml_cic_swa_azi_ctl_lit_uzb_lda_vie_aeg_ewe_xho_igb	-0.207137224882209	-0.489762390101203	0.625455363756412
213	anl_bos_tsw_prs_chh_wly_sod_lat_tur_azi_dgb_ind_tsn_mol_bul_bsq_grk_owc_fbf_cnt_ger_ukr_swa_arw_ewe_lit_hun_dyu_swt_est_por_hau_geo_eng_guj_pan_ctl_tig_amh_mcd_fin_akn_tag_dut_mly_jpn_tml_kor_hin_nor_ven_pol_sun_fre_amr_mao_mnd_krd_moo_svk_heb_afr_cze_scr_ita_qcu_glc_spa_rom_yor_aeg_alb_sid_urd_jav_swe_bem_ben_igb_bat_tha_mlt_knd_lda_bam_uzb_slo_rus_aze_zul_vie_gam_cic_ses_xho	0.221627712429864	0.521821352714762	0.603035330463709
214	chh_bos_fbf_ger_hau_aeg_wly_alb_aze_tur_bem_bat_xho_urd_ctl_bsq_lit_owc_akn_cnt_pan_svk_dyu_ukr_bam_pol_est_moo_yor_hun_glc_amh_geo_slo_scr_prs_fre_heb_tig_bul_fin_swa_ind_eng_mao_jpn_knd_kor_nor_dut_ven_rom_tag_hin_sid_mly_mnd_lat_lda_swe_mlt_guj_afr_grk_mol_qcu_por_mcd_ben_tsw_amr_cze_anl_rus_sun_spa_tsn_arw_igb_jav_tha_gam_tml_ewe_ses_azi_ita_krd_uzb_swt_vie_sod_dgb_cic_zul	0.0343227272177053	0.0809271701080248	0.935673776312641
215	amh_bul_fbf_prs_tig_amr_heb_guj_azi_tur_ses_sun_bam_ben_nor_bsq_pan_sod_zul_cnt_mcd_cze_yor_swe_ewe_pol_hun_tsw_moo_est_glc_anl_geo_ita_slo_spa_ger_wly_mlt_ctl_fin_igb_mao_alb_jav_jpn_tml_kor_dut_ukr_akn_svk_tag_arw_sid_mly_mnd_hin_swt_rom_owc_scr_mol_grk_krd_qcu_bos_urd_lat_lda_aeg_por_chh_fre_ind_rus_bem_afr_swa_bat_tha_hau_knd_dgb_tsn_uzb_eng_lit_aze_ven_vie_gam_dyu_cic_xho	-0.671857501167559	-1.60941427735701	0.110915209502922
216	heb_rus_bam_ukr_sod_gam_chh_grk_tur_uzb_fbf_tag_zul_spa_arw_bsq_por_wly_cic_cnt_ctl_nor_xho_fre_ewe_alb_fin_tsw_dgb_est_eng_owc_geo_glc_pol_ben_cze_anl_sid_mcd_hun_swt_mly_prs_mao_jpn_tml_kor_pan_svk_ven_ger_ind_lat_tig_jav_mnd_dut_ses_ita_hau_slo_bos_scr_mol_qcu_urd_rom_afr_bem_aeg_guj_mlt_krd_sun_swe_lda_hin_moo_bat_tha_amr_knd_tsn_swa_aze_bul_lit_azi_akn_vie_amh_igb_yor_dyu	-0.268079064678244	-0.634633784152439	0.527225453845477
217	sod_slo_tsn_swe_amr_sid_owc_cze_tur_aze_zul_tag_moo_lat_hin_bsq_pol_wly_xho_cnt_afr_ben_yor_guj_bem_mol_hun_akn_bam_est_alb_chh_geo_rus_mcd_eng_ita_mlt_anl_arw_fin_igb_jav_dut_mao_jpn_knd_kor_por_glc_dyu_krd_mly_prs_aeg_ind_mnd_fre_ewe_rom_amh_nor_lit_bul_ukr_qcu_svk_grk_ctl_ses_hau_bos_tig_pan_sun_ger_fbf_spa_swa_bat_tha_heb_tml_lda_swt_uzb_urd_scr_azi_cic_vie_gam_dgb_tsw_ven	0.349171001545108	0.821801709889435	0.413291653586076
218	gam_rom_xho_cze_aeg_owc_hau_slo_tur_uzb_igb_ind_fbf_glc_mcd_bsq_pan_amh_bem_mnd_bul_dut_dyu_prs_ewe_swe_fin_yor_lda_hun_afr_anl_geo_ben_por_ita_scr_sod_heb_urd_est_moo_jav_spa_bat_jpn_knd_kor_grk_ctl_cic_nor_tag_pol_chh_mly_cnt_rus_dgb_lit_tig_eng_krd_hin_mol_qcu_svk_ger_bos_zul_amr_fre_mlt_arw_sun_lat_ven_guj_tsw_mao_tha_sid_tml_swa_bam_azi_ukr_alb_aze_ses_vie_wly_swt_tsn_akn	-0.0671029831475998	-0.158344923605047	0.874528338853648
219	anl_por_bem_fre_heb_amr_owc_eng_uzb_tur_ses_mly_tsw_ita_spa_bsq_cze_aeg_akn_mnd_lit_scr_ewe_bul_swt_swe_est_fbf_igb_hun_afr_tig_geo_bos_arw_svk_prs_chh_sid_ctl_fin_yor_sun_alb_mao_jpn_knd_kor_ger_grk_zul_rom_jav_ben_amh_ind_cnt_lat_dyu_guj_sod_mol_ukr_pan_dut_qcu_mcd_krd_urd_moo_gam_nor_hau_glc_bat_rus_cic_slo_lda_tag_tha_wly_tml_dgb_xho_azi_pol_hin_aze_tsn_vie_mlt_swa_ven_bam	-0.318863226752725	-0.755019918298445	0.452144867101717
220	gam_scr_cic_pan_amh_hau_anl_ger_tur_azi_ven_bat_akn_dut_grk_bsq_prs_sid_bam_mnd_por_svk_xho_guj_dgb_afr_est_lda_igb_fin_ben_owc_geo_cze_spa_alb_mol_mlt_aeg_bul_hun_tsn_tag_pol_jav_jpn_knd_kor_hin_rus_yor_nor_mao_lit_chh_mly_cnt_slo_ewe_eng_wly_ita_glc_fre_bos_qcu_urd_mcd_lat_swa_tig_ctl_heb_ukr_sun_rom_swt_arw_tsw_ind_tha_amr_tml_ses_dyu_uzb_swe_krd_aze_moo_vie_sod_zul_fbf_bem	-0.352179803692312	-0.833624335467463	0.406628684490897
221	amr_guj_cic_urd_sod_sid_anl_bos_aze_uzb_swt_mly_zul_svk_lat_bsq_arw_amh_tsn_cnt_pan_ctl_xho_cze_lda_swe_fin_yor_ewe_est_spa_wly_geo_glc_rom_afr_krd_tig_gam_dut_hun_fbf_tag_lit_jav_jpn_knd_kor_por_eng_dyu_mcd_ind_grk_heb_bat_mnd_hin_igb_ger_aeg_alb_prs_ita_ben_qcu_mol_bul_ukr_akn_mlt_rus_chh_slo_sun_pol_bem_scr_tsw_mao_tha_owc_tml_moo_ven_azi_fre_nor_tur_ses_vie_hau_bam_dgb_swa	-0.177927311042884	-0.420339751304207	0.675206909624984
222	tig_grk_tsn_dut_amr_mlt_amh_ctl_aze_tur_dyu_bat_tsw_alb_urd_bsq_scr_hau_moo_cnt_ben_fre_igb_slo_swt_mol_fin_xho_dgb_hun_ita_anl_geo_cze_ukr_hin_mcd_sid_wly_bul_est_akn_ind_guj_sun_jpn_tml_kor_rom_lit_swa_nor_jav_swe_gam_mly_mnd_pan_yor_pol_heb_ger_prs_arw_svk_qcu_eng_spa_por_ses_owc_rus_chh_bos_tag_glc_ewe_krd_fbf_mao_tha_aeg_knd_bam_bem_uzb_lat_afr_azi_cic_vie_sod_ven_zul_lda	-0.321242465223526	-0.759885355917776	0.449245142802856
223	sod_lit_bem_pol_chh_aeg_tig_alb_uzb_aze_ven_tag_igb_pan_scr_bsq_guj_amr_dyu_mnd_bos_krd_moo_nor_bam_fre_est_dgb_yor_hun_ita_owc_geo_ben_cze_slo_ukr_mlt_heb_grk_fin_akn_bat_svk_mly_jpn_tml_kor_hin_mcd_zul_prs_ind_bul_gam_sun_cnt_urd_tsw_rom_sid_ger_glc_lat_eng_qcu_afr_por_spa_ewe_amh_ctl_anl_arw_mao_mol_swt_swe_swa_jav_tha_wly_knd_fbf_ses_azi_dut_rus_tur_lda_vie_hau_cic_tsn_xho	-0.788496500811806	-1.90049050020241	0.0604661529912579
224	heb_slo_ewe_rom_chh_tig_amh_pan_uzb_aze_tsn_tag_igb_dut_hin_bsq_eng_owc_dgb_mnd_ita_pol_bam_fre_bem_prs_hun_xho_swt_fin_bos_sod_geo_ger_ctl_nor_afr_mlt_hau_lat_est_lda_mao_scr_bat_jpn_knd_kor_ben_urd_tsw_mol_jav_rus_wly_ind_cnt_lit_fbf_swe_aeg_svk_cze_glc_alb_qcu_guj_por_grk_ses_sid_arw_amr_bul_mly_spa_swa_mcd_zul_sun_tha_gam_tml_akn_ven_tur_krd_ukr_azi_moo_vie_anl_dyu_yor_cic	-0.462073699418167	-1.10047998461011	0.273963363503609
225	amh_ger_xho_eng_amr_sod_mlt_bos_azi_aze_bem_jav_bam_spa_ita_bsq_mcd_hau_tsn_mnd_cze_grk_akn_guj_ewe_afr_est_zul_ven_fin_prs_owc_geo_nor_swe_rom_mol_heb_gam_slo_hun_fbf_ind_scr_mao_jpn_knd_kor_rus_alb_cic_urd_tag_svk_sid_bat_cnt_pol_dgb_por_wly_fre_glc_ben_ukr_qcu_pan_bul_krd_swa_anl_arw_aeg_dut_sun_hin_swt_lat_lda_mly_tha_chh_tml_dyu_yor_tur_lit_ctl_uzb_tsw_vie_tig_igb_moo_ses	-0.200633456724984	-0.474078887244234	0.636554818341224
226	tig_krd_akn_hin_gam_heb_hau_guj_azi_tur_bem_mao_xho_rus_slo_bsq_ukr_owc_ewe_cnt_alb_afr_yor_prs_bam_nor_hun_moo_lda_est_scr_wly_geo_ben_urd_por_fre_sod_amh_ctl_fin_ven_jav_ita_ind_jpn_tml_kor_pan_spa_dgb_ger_mly_rom_anl_bat_mnd_pol_fbf_bul_amr_arw_swe_cze_svk_qcu_grk_lat_glc_zul_chh_mcd_aeg_lit_tag_bos_igb_dut_tsn_sun_tha_sid_knd_tsw_cic_aze_mol_eng_uzb_swa_vie_mlt_swt_dyu_ses	0.0925980977257792	0.217997077228047	0.827909005501192
227	wly_arw_ses_krd_sod_tig_chh_swe_azi_uzb_yor_mly_bem_lit_svk_bsq_lat_sid_dyu_cnt_slo_ukr_ewe_rus_swt_eng_fin_cic_ven_est_cze_aeg_geo_mcd_afr_glc_nor_gam_amh_dut_hun_zul_jav_guj_sun_jpn_tml_kor_fre_bul_akn_rom_tag_pan_heb_mao_mnd_ger_igb_alb_mlt_hin_ita_prs_por_qcu_pol_urd_grk_bam_owc_ben_hau_mol_bat_spa_dgb_bos_moo_ind_tha_amr_knd_tsn_fbf_aze_ctl_scr_tur_swa_vie_anl_xho_lda_tsw	-0.133476718449397	-0.314966270384084	0.753492864968775
228	amh_pol_dgb_krd_anl_chh_owc_mcd_tur_uzb_lda_jav_tsw_glc_guj_bsq_arw_wly_yor_mnd_ita_svk_fbf_rom_swa_slo_hun_swt_moo_est_scr_hau_geo_rus_cze_por_hin_aeg_gam_afr_fin_xho_bat_alb_mly_jpn_tml_kor_swe_eng_cic_bul_mao_bos_tig_tag_cnt_ukr_dyu_fre_sod_dut_spa_urd_ben_qcu_pan_lit_nor_akn_mlt_ger_sid_grk_sun_lat_bam_prs_ses_ind_tha_amr_knd_ven_igb_aze_ctl_mol_azi_ewe_vie_heb_zul_tsn_bem	-0.203567276907179	-0.481257456505035	0.631463941708031
229	tig_ger_zul_urd_anl_sod_owc_scr_aze_uzb_bam_bat_xho_eng_ctl_bsq_cze_aeg_ewe_mnd_pan_ben_ses_ita_cic_rom_fin_tsn_dyu_est_alb_amh_geo_arw_prs_swe_hin_chh_sid_lat_hun_lda_mly_lit_sun_jpn_knd_kor_svk_por_yor_grk_ind_pol_wly_mao_cnt_krd_dgb_bos_gam_spa_mcd_afr_ukr_qcu_dut_fre_mol_igb_amr_guj_mlt_slo_jav_nor_swa_glc_akn_tag_tha_hau_tml_ven_tsw_azi_rus_bul_tur_swt_vie_heb_fbf_bem_moo	-0.599800127507006	-1.43265306133476	0.155309911744913
230	heb_scr_tsn_lit_mlt_tig_sid_slo_tur_uzb_zul_bat_swa_rus_grk_bsq_por_amh_ven_cnt_dut_prs_fbf_ben_dgb_guj_hun_swt_xho_est_mol_aeg_geo_nor_ita_urd_bos_sod_anl_mcd_fin_igb_ind_krd_tag_jpn_tml_kor_eng_ukr_bam_arw_sun_swe_owc_mly_mnd_lat_ewe_pol_chh_bul_fre_ger_alb_qcu_svk_rom_afr_yor_gam_hin_hau_ctl_jav_glc_tsw_spa_bem_mao_tha_wly_knd_akn_moo_azi_cze_pan_aze_lda_vie_amr_dyu_ses_cic	-0.70914583128404	-1.70203774062686	0.0920889891993957
231	sid_ger_bem_ukr_anl_amr_wly_fre_uzb_azi_dyu_jav_dgb_alb_eng_bsq_bos_tig_xho_mnd_lit_bul_lda_dut_fbf_rus_hun_bam_yor_fin_grk_hau_geo_urd_mol_ita_prs_chh_heb_ben_est_zul_bat_por_mao_jpn_knd_kor_pan_spa_akn_lat_ind_swe_sod_sun_cnt_afr_tsn_glc_mlt_rom_nor_scr_guj_qcu_arw_krd_svk_swt_amh_pol_aeg_mcd_mly_cze_cic_hin_ewe_tag_tha_owc_tml_tsw_moo_tur_slo_ctl_aze_swa_vie_gam_igb_ven_ses	0.309140711483818	0.727281673670594	0.468880325549289
232	gam_cze_yor_arw_heb_anl_chh_bul_uzb_aze_swt_ind_ven_dut_mol_bsq_ukr_amr_tsw_cnt_slo_prs_ses_mcd_xho_bos_hun_dyu_lda_est_por_owc_geo_lat_krd_guj_ita_mlt_hau_grk_fin_igb_bat_rus_sun_jpn_knd_kor_rom_alb_dgb_nor_jav_hin_sid_mly_mnd_glc_moo_afr_sod_svk_pol_lit_swe_qcu_eng_spa_ben_cic_tig_scr_amh_ger_mao_ctl_bem_fre_fbf_tag_tha_wly_tml_ewe_akn_tur_urd_pan_azi_tsn_vie_aeg_bam_swa_zul	-0.344156240144168	-0.815247660544805	0.417013513285896
233	wly_arw_bem_afr_anl_mlt_sid_spa_uzb_tur_ses_mao_igb_cze_ukr_bsq_grk_tig_akn_cnt_dut_lit_tsw_ctl_ven_scr_est_bam_swt_hun_rus_gam_geo_lat_hin_slo_svk_aeg_amr_urd_fin_cic_sun_krd_tag_jpn_tml_kor_bos_nor_tsn_mcd_mly_swe_amh_ind_mnd_fre_xho_pol_heb_por_ita_ger_eng_qcu_pan_guj_ben_moo_chh_mol_hau_glc_bat_rom_yor_alb_dyu_jav_tha_owc_knd_fbf_ewe_aze_bul_prs_azi_zul_vie_sod_lda_dgb_swa	-0.0219220332251197	-0.0516469499234939	0.958920779711678
234	wly_bul_bam_guj_tig_chh_aeg_pan_aze_uzb_swt_jav_moo_arw_ger_bsq_scr_amh_igb_mnd_slo_ita_cic_spa_ses_eng_est_zul_tsw_fin_svk_gam_geo_hin_cze_por_dut_owc_hau_mol_hun_akn_tag_afr_ind_jpn_knd_kor_ukr_mcd_ven_ctl_mly_alb_anl_mao_cnt_ben_fbf_rus_heb_swe_urd_pol_nor_qcu_prs_krd_rom_dgb_sod_grk_mlt_glc_bat_lat_tsn_fre_yor_sun_tha_sid_tml_ewe_lda_tur_lit_bos_azi_swa_vie_amr_dyu_xho_bem	0.614240978335642	1.4526837472151	0.149677344209664
235	gam_ctl_igb_mol_sid_tig_mlt_ben_tur_uzb_ses_bat_bem_scr_afr_bsq_spa_sod_moo_cnt_dut_hin_tsw_alb_cic_glc_est_ven_dgb_hun_eng_heb_geo_slo_prs_krd_ukr_hau_amr_arw_fin_swa_jav_grk_tag_jpn_knd_kor_guj_fre_zul_bos_mao_mcd_anl_ind_mnd_rus_xho_ita_aeg_svk_lit_bul_cze_qcu_por_lat_pan_bam_owc_nor_amh_urd_sun_rom_dyu_ger_yor_mly_tha_chh_tml_akn_swt_azi_pol_swe_aze_tsn_vie_wly_lda_fbf_ewe	-0.696765404330495	-1.68217737270681	0.0958893538668382
236	anl_alb_ewe_spa_sid_hau_amr_scr_tur_azi_swa_mly_xho_rus_bul_bsq_fre_owc_dgb_mnd_ben_nor_zul_ger_yor_pol_fin_tsn_ven_est_ukr_gam_geo_pan_bos_eng_lat_aeg_tig_ita_hun_ses_bat_swe_mao_jpn_knd_kor_rom_lit_akn_glc_sun_por_wly_tag_cnt_hin_cic_krd_amh_grk_mcd_guj_prs_qcu_arw_mol_urd_fbf_heb_cze_chh_afr_ind_ctl_moo_dut_igb_jav_tha_mlt_tml_lda_dyu_uzb_slo_svk_aze_bem_vie_sod_tsw_swt_bam	-0.154870079772058	-0.365310502814092	0.715709158390012
237	tig_afr_dgb_lit_mlt_aeg_gam_guj_uzb_tur_dyu_tag_bam_por_pol_bsq_fre_chh_fbf_mnd_ita_eng_tsn_slo_cic_cze_fin_bem_igb_hun_rus_anl_geo_arw_alb_lat_scr_owc_sid_urd_est_xho_mly_bul_bat_jpn_tml_kor_swe_mcd_akn_hin_mao_pan_amr_ind_cnt_spa_lda_mol_heb_prs_ukr_glc_nor_qcu_dut_bos_svk_ven_wly_ger_amh_ctl_sun_grk_yor_ben_zul_jav_tha_hau_knd_ses_ewe_azi_krd_rom_aze_moo_vie_sod_tsw_swt_swa	-0.127030907173891	-0.299651107948116	0.765111986316523
238	amh_lit_dyu_fre_sod_aeg_wly_prs_uzb_tur_lda_mly_bam_pan_rom_bsq_pol_hau_ses_cnt_por_ger_igb_nor_bem_afr_est_moo_tsw_hun_urd_tig_geo_ukr_slo_swe_mol_sid_owc_hin_fin_zul_bat_bul_jav_jpn_knd_kor_grk_mcd_ewe_arw_sun_bos_heb_mao_mnd_guj_cic_scr_amr_ctl_ita_svk_ben_qcu_glc_eng_dut_dgb_chh_alb_gam_rus_ind_krd_yor_lat_swa_tag_tha_anl_tml_tsn_akn_azi_cze_spa_aze_xho_vie_mlt_ven_fbf_swt	-0.601760211645866	-1.43599519615809	0.154358910341111
239	heb_slo_dyu_hin_wly_sod_aeg_bul_uzb_azi_swa_mly_tsw_ita_nor_bsq_bos_chh_yor_cnt_por_mol_lda_spa_dgb_arw_est_cic_bem_fin_dut_anl_geo_grk_urd_glc_svk_mlt_sid_eng_hun_moo_mao_pol_jav_jpn_tml_kor_prs_lat_swt_swe_sun_cze_gam_ind_mnd_ctl_xho_rom_tig_alb_lit_afr_ukr_qcu_rus_scr_mcd_tsn_owc_pan_hau_ben_tag_ger_bam_fre_akn_bat_tha_amr_knd_igb_ven_aze_guj_krd_tur_zul_vie_amh_ewe_fbf_ses	-0.686350703208504	-1.64539397775374	0.10326443962429
240	amr_bos_lda_dut_aeg_sod_amh_rus_tur_aze_ewe_bat_tsn_fre_por_bsq_krd_heb_swa_cnt_ukr_nor_igb_scr_zul_ctl_est_dyu_akn_hun_slo_mlt_geo_ita_glc_grk_urd_anl_sid_bul_fin_yor_ind_arw_sun_jpn_tml_kor_guj_svk_bam_pol_tag_cze_hau_jav_mnd_eng_xho_rom_owc_lit_hin_lat_spa_qcu_mol_ben_mcd_fbf_tig_pan_gam_alb_mly_prs_dgb_afr_cic_mao_tha_chh_knd_bem_swt_azi_swe_ger_uzb_ven_vie_wly_ses_tsw_moo	-0.340692782193632	-0.806825340740704	0.421825684622158
241	heb_bos_moo_grk_aeg_chh_tig_pol_uzb_azi_bem_jav_swt_svk_krd_bsq_slo_gam_yor_mnd_ger_spa_fbf_ctl_tsn_nor_fin_ven_akn_hun_prs_sid_geo_dut_eng_cze_urd_owc_amr_rom_est_zul_sun_por_ind_jpn_tml_kor_ukr_arw_ewe_guj_bat_swe_sod_tag_cnt_bul_tsw_lat_amh_mol_afr_lit_ben_qcu_hin_rus_ita_bam_anl_pan_mlt_mcd_mly_alb_dyu_glc_dgb_mao_tha_hau_knd_xho_cic_aze_scr_fre_tur_swa_vie_wly_lda_igb_ses	0.196129745701797	0.461179133059758	0.645746868195164
242	chh_ctl_cic_glc_sod_hau_wly_slo_tur_azi_ses_mao_swa_hin_afr_bsq_cze_owc_xho_cnt_scr_fre_bem_pan_fbf_nor_hun_dgb_akn_fin_alb_mlt_geo_rus_por_grk_pol_anl_amr_spa_est_tsn_jav_ger_sun_jpn_tml_kor_urd_swe_zul_dut_tag_mcd_sid_ind_mnd_prs_ven_rom_tig_ukr_ben_lit_bul_qcu_arw_mol_svk_ewe_gam_ita_amh_lat_mly_krd_tsw_eng_bam_bat_tha_aeg_knd_igb_dyu_uzb_bos_guj_aze_moo_vie_heb_yor_swt_lda	-0.295132991803478	-0.6987367197383	0.486460288385158
243	amr_glc_bam_bos_mlt_aeg_heb_krd_tur_azi_akn_ind_lda_hin_prs_bsq_ger_owc_tsw_cnt_svk_lit_zul_por_igb_dut_est_yor_tsn_hun_nor_wly_geo_lat_ben_rom_alb_anl_gam_spa_fin_dyu_tag_mol_mly_jpn_knd_kor_pol_guj_xho_ita_sun_cze_sid_bat_mnd_fre_ses_grk_chh_arw_bul_scr_ctl_qcu_mcd_ukr_pan_ewe_amh_swe_hau_rus_jav_slo_swa_eng_ven_mao_tha_sod_tml_bem_swt_aze_afr_urd_uzb_cic_vie_tig_dgb_fbf_moo	-0.653055960930066	-1.56180434618547	0.12173070208959
244	chh_hin_swt_ukr_mlt_heb_amr_fre_uzb_tur_tsw_mao_bam_eng_glc_bsq_nor_tig_swa_cnt_swe_dut_xho_scr_moo_cze_fin_zul_yor_hun_mol_sod_geo_urd_rom_rus_ben_hau_wly_ctl_est_dgb_mly_grk_ind_jpn_tml_kor_pan_svk_tsn_lit_bat_krd_sid_sun_mnd_guj_dyu_bos_aeg_ita_spa_lat_prs_qcu_arw_por_slo_bem_amh_pol_anl_mcd_tag_bul_ses_afr_lda_jav_tha_gam_knd_igb_akn_aze_ger_alb_azi_fbf_vie_owc_ewe_ven_cic	0.54369216247951	1.28583157219229	0.201694237856551
245	mlt_ger_tsw_bul_hau_sid_gam_nor_uzb_aze_zul_tag_moo_por_mol_bsq_mcd_owc_cic_mnd_ctl_ita_ses_arw_akn_guj_hun_ven_lda_fin_rus_sod_geo_eng_svk_dut_lit_wly_amh_prs_est_igb_mly_pol_bat_jpn_tml_kor_slo_grk_ewe_ukr_jav_urd_amr_mao_cnt_scr_fbf_alb_anl_hin_afr_cze_swe_qcu_bos_rom_krd_xho_chh_spa_heb_fre_sun_ben_swa_glc_yor_ind_tha_aeg_knd_dgb_tsn_azi_lat_pan_tur_bam_vie_tig_swt_bem_dyu	0.0607008252626537	0.142785415454498	0.886768556525641
246	sid_rus_fbf_eng_mlt_sod_tig_arw_aze_azi_akn_bat_swa_por_spa_bsq_lit_owc_ven_mnd_glc_svk_tsn_slo_xho_alb_hun_tsw_cic_est_mcd_chh_geo_lat_prs_hin_ukr_anl_heb_scr_fin_yor_jav_ger_tag_jpn_knd_kor_guj_urd_moo_ita_mao_mol_wly_sun_cnt_fre_lda_rom_amr_krd_swe_afr_nor_qcu_grk_bul_ctl_ewe_aeg_dut_hau_ben_mly_bos_ses_cze_bam_ind_tha_amh_tml_zul_igb_uzb_pan_pol_tur_bem_vie_gam_dyu_dgb_swt	0.389396010996945	0.919126360580041	0.360407271225147
247	sod_mol_yor_glc_aeg_amh_owc_afr_azi_aze_lda_jav_zul_dut_cze_bsq_bos_amr_swt_cnt_arw_ctl_ven_scr_ses_ita_hun_fbf_ewe_fin_ger_mlt_geo_por_hin_alb_slo_sid_hau_rom_est_tsn_bat_grk_mly_jpn_tml_kor_spa_eng_swa_prs_tag_guj_chh_sun_mnd_pan_dgb_fre_gam_swe_ukr_svk_ben_qcu_pol_rus_krd_dyu_wly_lat_heb_mcd_ind_lit_cic_urd_xho_mao_tha_tig_knd_bam_moo_uzb_nor_bul_tur_bem_vie_anl_akn_tsw_igb	-0.159134344173017	-0.375607780454272	0.708063870158818
248	amr_nor_bam_pan_mlt_sid_hau_ukr_uzb_azi_yor_mly_dyu_rus_lit_bsq_eng_gam_tsn_cnt_spa_prs_moo_bos_swa_glc_fin_ses_lda_hun_hin_amh_geo_mol_por_ctl_scr_aeg_chh_svk_est_bem_bat_rom_mao_jpn_tml_kor_urd_bul_ven_slo_tag_swe_owc_jav_mnd_dut_cic_mcd_anl_lat_ita_fre_krd_qcu_arw_grk_ben_fbf_tig_guj_sod_ger_ind_alb_igb_cze_tsw_sun_tha_wly_knd_akn_dgb_aze_afr_pol_tur_swt_vie_heb_xho_zul_ewe	0.297373290548851	0.701342410198252	0.484840645134256
249	hau_spa_fbf_ben_heb_sod_gam_glc_azi_uzb_lda_mao_dyu_bul_fre_bsq_pol_tig_yor_cnt_hin_ita_xho_mol_ses_svk_fin_tsw_tsn_hun_dut_mlt_geo_grk_mcd_slo_afr_anl_amh_cze_est_moo_mly_ctl_bat_jpn_knd_kor_rus_scr_bam_lit_tag_ukr_amr_sun_mnd_por_zul_swe_chh_eng_urd_nor_alb_qcu_arw_prs_ger_ewe_owc_lat_aeg_krd_jav_pan_cic_guj_swt_ind_tha_sid_tml_akn_swa_aze_bos_rom_tur_ven_vie_wly_igb_bem_dgb	0.0704646695921963	0.165777154534543	0.868692178433273
250	chh_afr_zul_mcd_anl_sod_tig_bul_azi_uzb_xho_sun_yor_guj_spa_bsq_ger_aeg_lda_mnd_cze_slo_ewe_eng_akn_urd_hun_fbf_igb_fin_nor_heb_geo_prs_swe_lat_svk_mlt_owc_pan_est_ses_ind_bos_bat_jpn_tml_kor_dut_krd_moo_ita_mly_ctl_gam_jav_cnt_arw_bam_scr_sid_hin_mol_rom_fre_qcu_por_ben_rus_dgb_amr_lit_amh_ukr_tag_pol_bem_grk_tsn_mao_tha_hau_knd_ven_cic_tur_glc_alb_aze_swa_vie_wly_tsw_swt_dyu	-0.207573472655954	-0.489813648886128	0.625419226377998
251	anl_glc_dgb_scr_mlt_sod_aeg_ukr_azi_uzb_ses_mao_swt_mcd_pol_bsq_por_gam_akn_mnd_svk_afr_zul_alb_fbf_pan_hun_igb_ven_est_urd_chh_geo_dut_ctl_hin_rus_heb_wly_arw_fin_tsw_ind_ger_mly_jpn_knd_kor_krd_mol_ewe_bul_tag_cze_amr_bat_cnt_fre_swa_lat_owc_grk_bos_ita_eng_qcu_slo_rom_ben_lda_tig_nor_hau_swe_sun_spa_bam_lit_dyu_jav_tha_amh_tml_cic_yor_tur_prs_guj_aze_moo_vie_sid_bem_tsn_xho	0.144857065973555	0.341015998663957	0.733860756035102
252	mlt_lat_ses_rom_sid_amr_sod_pan_azi_tur_bem_tag_tsn_por_prs_bsq_spa_amh_swt_cnt_guj_mcd_dgb_rus_swa_ger_fin_cic_dyu_est_bul_wly_geo_ben_ukr_glc_pol_owc_heb_ita_hun_bam_sun_bos_bat_jpn_tml_kor_slo_mol_akn_ctl_mly_eng_tig_jav_mnd_fre_igb_swe_chh_grk_lit_afr_krd_qcu_alb_nor_urd_yor_aeg_svk_anl_arw_ind_dut_ven_scr_moo_mao_tha_gam_knd_lda_ewe_uzb_hin_cze_aze_fbf_vie_hau_xho_tsw_zul	0.0297912148228905	0.0701460746655565	0.944228010278606
253	tig_ita_yor_pan_sid_chh_heb_urd_azi_uzb_moo_sun_fbf_lit_alb_bsq_por_sod_zul_cnt_eng_pol_dgb_mcd_bam_glc_hun_xho_igb_fin_dut_anl_geo_rom_svk_cze_hin_aeg_amr_scr_est_cic_bat_prs_jav_jpn_knd_kor_bul_slo_ewe_ctl_mly_arw_mlt_ind_mnd_nor_ven_ben_hau_spa_mol_fre_rus_qcu_swe_afr_lat_bem_owc_ukr_amh_guj_tag_grk_swt_bos_akn_mao_tha_wly_tml_tsw_dyu_tur_krd_ger_aze_tsn_vie_gam_swa_ses_lda	-0.651386685022372	-1.56146996742809	0.121809525534973
254	wly_glc_akn_alb_aeg_owc_tig_scr_tur_azi_ses_tag_ven_prs_krd_bsq_dut_sid_bam_cnt_bos_swe_tsn_slo_dgb_ctl_hun_zul_ewe_est_rus_hau_geo_guj_pol_por_cze_gam_chh_rom_fin_bem_jav_spa_mly_jpn_tml_kor_afr_svk_fbf_bul_bat_ger_mlt_sun_mnd_eng_dyu_hin_amh_grk_ukr_fre_mol_qcu_lat_lit_urd_cic_heb_mcd_anl_ita_ind_nor_tsw_ben_igb_mao_tha_sod_knd_yor_lda_aze_arw_pan_uzb_xho_vie_amr_moo_swa_swt	0.505303891749143	1.18931068151044	0.237345093542067
255	amr_ukr_ven_nor_amh_sod_anl_mcd_azi_tur_tsw_mly_yor_dut_lit_bsq_fre_owc_dgb_cnt_swe_grk_cic_svk_dyu_ita_est_igb_lda_hun_spa_mlt_geo_eng_alb_mol_afr_sid_gam_hin_fin_tsn_bat_slo_ind_jpn_knd_kor_guj_scr_fbf_ctl_tag_rus_chh_sun_mnd_krd_ewe_rom_aeg_arw_prs_ben_bos_qcu_urd_lat_pan_akn_heb_ger_hau_cze_jav_bul_ses_pol_bem_mao_tha_tig_tml_moo_swt_uzb_por_glc_aze_swa_vie_wly_xho_bam_zul	-0.0652396073050183	-0.153828975655407	0.878077899628526
256	amh_urd_tsw_glc_sid_amr_hau_arw_azi_uzb_igb_sun_dyu_nor_svk_bsq_ukr_sod_ven_cnt_pol_eng_bem_swe_dgb_lat_est_ewe_swa_fin_afr_owc_geo_alb_pan_grk_bul_gam_tig_guj_hun_tsn_bat_ita_ind_jpn_knd_kor_scr_spa_yor_bos_mly_por_aeg_mao_mnd_krd_swt_dut_anl_prs_mol_hin_ger_qcu_rus_rom_lit_moo_heb_fre_chh_ctl_jav_cze_cic_ben_zul_tag_tha_mlt_tml_fbf_xho_tur_mcd_slo_aze_lda_vie_wly_ses_bam_akn	-0.113098821554724	-0.266610283396674	0.790359489433884
257	sid_ukr_bem_ben_heb_owc_amh_mcd_aze_tur_cic_ind_swt_ita_dut_bsq_afr_tig_tsn_cnt_nor_slo_fbf_rus_zul_swe_hun_xho_tsw_fin_urd_hau_geo_rom_bos_guj_grk_chh_amr_prs_est_swa_jav_cze_mao_jpn_tml_kor_ger_fre_dyu_pol_bat_arw_sod_sun_mnd_mol_bam_glc_wly_alb_por_eng_spa_qcu_scr_bul_hin_ewe_anl_lit_mlt_ctl_tag_lat_dgb_svk_igb_mly_tha_aeg_knd_lda_ses_uzb_krd_pan_azi_akn_vie_gam_moo_ven_yor	0.110267912318753	0.259536807445354	0.795794751061327
258	chh_ger_bam_ukr_hau_amh_owc_mcd_uzb_tur_bem_mly_zul_bul_fre_bsq_ben_mlt_igb_cnt_bos_grk_moo_eng_ses_arw_hun_swa_lda_fin_rom_sid_geo_alb_ctl_ita_mol_anl_amr_svk_est_tsw_sun_swe_tag_jpn_knd_kor_lit_krd_dyu_glc_ind_dut_aeg_jav_mnd_por_ewe_spa_sod_rus_afr_lat_hin_qcu_pan_urd_prs_akn_gam_slo_wly_guj_mao_pol_cic_nor_ven_bat_tha_heb_tml_tsn_xho_azi_scr_cze_aze_fbf_vie_tig_swt_yor_dgb	-0.472493080094061	-1.12505287125101	0.263461861316637
259	hau_mcd_yor_lat_sod_owc_heb_ukr_aze_uzb_cic_bat_moo_guj_rom_bsq_pol_amr_ses_mnd_ger_scr_bem_grk_tsw_pan_fin_zul_fbf_hun_por_amh_geo_fre_bul_lit_svk_sid_tig_rus_est_swt_sun_afr_mao_jpn_tml_kor_eng_ctl_tsn_hin_tag_cze_aeg_ind_cnt_spa_swa_dut_mlt_ita_arw_ben_mol_qcu_slo_urd_bos_lda_wly_alb_gam_nor_jav_swe_dgb_krd_ewe_mly_tha_anl_knd_xho_bam_azi_prs_glc_tur_akn_vie_chh_igb_ven_dyu	0.00700634603974588	0.016504730779369	0.986867084761514
260	heb_spa_ven_guj_wly_chh_anl_prs_azi_aze_fbf_mao_swa_ukr_svk_bsq_pan_owc_akn_cnt_krd_afr_zul_urd_lda_swe_hun_dyu_moo_est_glc_hau_geo_rus_arw_ger_bul_mlt_sid_bos_fin_tsn_jav_scr_sun_jpn_knd_kor_ctl_hin_swt_eng_bat_mcd_amr_mly_mnd_ben_xho_fre_tig_mol_rom_nor_cze_qcu_lit_por_lat_ses_gam_dut_aeg_grk_tag_pol_dgb_slo_igb_ind_tha_amh_tml_bem_tsw_uzb_ita_alb_tur_cic_vie_sod_bam_yor_ewe	-0.292220177725225	-0.691199897878917	0.491161707479479
261	amr_prs_bam_arw_owc_amh_heb_rom_azi_uzb_cic_tag_fbf_guj_eng_bsq_mcd_aeg_tsn_mnd_ita_ben_zul_scr_moo_grk_hun_ses_dgb_fin_krd_anl_geo_ctl_nor_slo_spa_chh_tig_bul_est_xho_mly_rus_mao_jpn_knd_kor_hin_dut_ven_bos_bat_ukr_hau_jav_cnt_pol_ewe_svk_mlt_alb_por_afr_pan_qcu_lit_glc_cze_swa_sod_ger_wly_fre_sun_swe_lda_mol_akn_ind_tha_gam_tml_yor_tsw_aze_urd_lat_tur_bem_vie_sid_dyu_swt_igb	-0.430675442054743	-1.02133758133998	0.309744018763033
262	wly_bos_akn_prs_hau_amr_tig_bul_aze_uzb_ven_sun_ses_rom_dut_bsq_svk_anl_ewe_mnd_fre_spa_lda_scr_xho_hin_hun_cic_dgb_fin_krd_heb_geo_eng_nor_ben_rus_mlt_gam_afr_est_swa_bat_ctl_tag_jpn_knd_kor_urd_lat_dyu_pan_mly_cze_owc_mao_cnt_lit_zul_guj_amh_swe_glc_slo_alb_qcu_mol_grk_por_igb_sod_mcd_sid_ita_jav_pol_moo_ukr_bem_ind_tha_aeg_tml_tsw_swt_tur_arw_ger_azi_yor_vie_chh_tsn_bam_fbf	-0.306424270188776	-0.724785144832607	0.470403471009236
263	anl_arw_lda_mol_amh_chh_tig_krd_aze_uzb_swa_mly_zul_dut_glc_bsq_afr_sod_ses_cnt_spa_ger_swt_por_dgb_pol_est_igb_ewe_hun_rom_aeg_geo_lit_hin_guj_mcd_hau_heb_eng_fin_cic_jav_ctl_bat_jpn_knd_kor_fre_grk_akn_ukr_ind_cze_sid_tag_mnd_svk_xho_rus_mlt_pan_alb_ita_ben_qcu_nor_swe_urd_tsn_wly_bos_amr_prs_mao_lat_moo_scr_bam_sun_tha_gam_tml_bem_yor_tur_bul_slo_azi_tsw_vie_owc_dyu_fbf_ven	-0.377591002548258	-0.894932972798459	0.373133304192396
264	chh_ger_tsw_lit_sod_amr_mlt_krd_azi_uzb_dyu_mao_tsn_ben_urd_bsq_rus_hau_fbf_cnt_spa_eng_xho_dut_moo_swe_hun_bam_yor_fin_prs_anl_geo_hin_svk_ita_mol_amh_gam_por_est_bem_ind_slo_tag_jpn_knd_kor_rom_glc_swa_pan_jav_pol_heb_bat_mnd_nor_ses_arw_wly_fre_mcd_guj_alb_qcu_grk_ctl_lat_zul_aeg_ukr_owc_bos_mly_scr_ven_cze_swt_sun_tha_sid_tml_cic_akn_tur_afr_bul_aze_igb_vie_tig_lda_dgb_ewe	0.140184765677482	0.330100687268244	0.742066315952003
265	gam_guj_zul_ctl_heb_amh_owc_ita_aze_tur_tsw_ind_swt_glc_fre_bsq_por_mlt_akn_cnt_cze_urd_ven_bul_lda_bos_est_swa_yor_fin_krd_tig_geo_ukr_spa_ger_mcd_chh_anl_dut_hun_moo_sun_grk_bat_jpn_knd_kor_hin_slo_dgb_prs_mly_lat_wly_mao_mnd_svk_ewe_pol_hau_lit_scr_rom_alb_qcu_eng_afr_arw_cic_sod_nor_amr_swe_tag_mol_xho_pan_bam_jav_tha_sid_tml_bem_tsn_azi_rus_ben_uzb_ses_vie_aeg_fbf_dyu_igb	0.393590957877974	0.928456046140318	0.35557457314171
266	amh_grk_zul_urd_chh_sod_gam_svk_azi_tur_dgb_jav_swa_alb_rom_bsq_guj_hau_dyu_mnd_hin_afr_igb_por_ewe_ukr_hun_tsn_ven_fin_mol_wly_geo_spa_glc_mcd_swe_tig_anl_lit_est_bam_mly_scr_bat_jpn_tml_kor_arw_nor_moo_dut_ind_ita_heb_sun_cnt_pan_cic_ben_mlt_krd_eng_lat_ctl_qcu_cze_bos_ger_xho_aeg_rus_amr_slo_mao_pol_fbf_fre_bem_tag_tha_owc_knd_lda_tsw_uzb_prs_bul_aze_swt_vie_sid_akn_ses_yor	-0.081754925586962	-0.192505713238236	0.847765841840043
267	anl_bul_lda_mol_chh_heb_owc_hin_azi_uzb_bem_jav_ewe_prs_pan_bsq_scr_tig_moo_mnd_ben_alb_fbf_ger_swa_swe_fin_bam_tsw_est_cze_sid_geo_lit_ita_ctl_arw_hau_sod_dut_hun_cic_sun_slo_bat_jpn_tml_kor_urd_glc_dgb_grk_tag_spa_amr_ind_cnt_pol_xho_afr_aeg_fre_rom_por_guj_qcu_rus_ukr_lat_ven_amh_mcd_gam_krd_mao_nor_ses_eng_tsn_mly_tha_mlt_knd_akn_yor_aze_bos_svk_tur_dyu_vie_wly_zul_swt_igb	-0.502970497331638	-1.19744205132322	0.234177487805734
268	amh_prs_akn_mcd_hau_mlt_tig_urd_tur_aze_tsn_mly_ses_glc_bos_bsq_arw_chh_bem_mnd_hin_mol_dgb_pan_cic_ukr_est_igb_xho_hun_afr_sod_geo_scr_ben_lat_alb_heb_wly_ger_fin_ven_bat_dut_ind_jpn_knd_kor_grk_spa_zul_bul_tag_ita_amr_sun_cnt_svk_dyu_ctl_anl_slo_por_nor_rus_qcu_fre_cze_lit_swa_aeg_eng_gam_guj_mao_krd_swt_rom_bam_jav_tha_owc_tml_ewe_tsw_uzb_pol_swe_azi_lda_vie_sid_yor_moo_fbf	0.367306255126911	0.868028716316948	0.387613015929226
269	owc_fre_dyu_alb_gam_hau_anl_mcd_uzb_azi_tsn_jav_ewe_scr_por_bsq_lit_sid_zul_mnd_ben_rus_bam_grk_ven_pol_est_dgb_moo_hun_cze_chh_geo_rom_ctl_eng_bos_sod_wly_nor_fin_fbf_sun_afr_ind_jpn_knd_kor_ger_arw_cic_slo_tag_krd_tig_mly_cnt_glc_swt_hin_amh_lat_urd_guj_prs_qcu_swe_pan_svk_xho_aeg_spa_mlt_bul_bat_dut_igb_ita_yor_mao_tha_heb_tml_swa_ses_aze_ukr_mol_tur_lda_vie_amr_tsw_bem_akn	-0.396354959403689	-0.941974831830855	0.348646032076295
270	sid_ger_bem_eng_amh_wly_heb_bos_aze_uzb_ses_bat_akn_mol_afr_bsq_cze_aeg_swa_mnd_prs_alb_tsw_nor_tsn_spa_fin_fbf_yor_est_ita_amr_geo_guj_lit_dut_grk_tig_owc_pol_hun_dgb_mao_bul_tag_jpn_tml_kor_fre_scr_ven_rom_mly_ben_hau_ind_cnt_lat_xho_swe_sod_rus_svk_pan_slo_qcu_ctl_krd_ukr_moo_gam_mcd_anl_hin_sun_arw_igb_glc_ewe_jav_tha_mlt_knd_swt_cic_tur_urd_por_azi_dyu_vie_chh_lda_zul_bam	-0.275883141258192	-0.65338825205562	0.515118195418411
271	owc_slo_cic_ben_heb_anl_gam_afr_aze_azi_dgb_ind_xho_rus_eng_bsq_ger_tig_ven_cnt_dut_spa_igb_hin_fbf_mol_fin_bam_bem_est_arw_wly_geo_bos_svk_ctl_urd_chh_sod_fre_hun_swt_mao_grk_sun_jpn_tml_kor_prs_nor_dyu_swe_jav_por_sid_bat_mnd_mcd_yor_ukr_hau_bul_alb_ita_scr_qcu_glc_pan_lit_moo_mlt_rom_aeg_krd_tag_lat_ewe_pol_lda_mly_tha_amr_knd_ses_tsw_uzb_guj_cze_tur_zul_vie_amh_swa_tsn_akn	0.21473863701312	0.505292736864843	0.614548661702225
272	heb_pol_dgb_ger_gam_anl_sod_krd_uzb_tur_igb_jav_swt_guj_ukr_bsq_nor_hau_fbf_cnt_eng_arw_zul_por_yor_cze_fin_tsw_tsn_hun_svk_owc_geo_bos_fre_afr_hin_wly_tig_ben_est_dyu_bat_mol_mly_jpn_knd_kor_pan_dut_akn_rom_tag_lit_sid_ind_mnd_prs_cic_lat_amh_ctl_glc_ita_urd_qcu_spa_bul_grk_ses_mlt_scr_aeg_mcd_sun_alb_swa_swe_moo_mao_tha_amr_tml_xho_bam_azi_rus_slo_aze_bem_vie_chh_ven_ewe_lda	-0.555146815615522	-1.32169266486791	0.189512578292694
273	anl_rus_ven_nor_sid_chh_amr_pol_tur_azi_yor_mao_xho_slo_scr_bsq_bos_owc_lda_cnt_krd_pan_fbf_glc_akn_guj_fin_swt_dyu_est_ben_aeg_geo_afr_por_swe_ger_tig_gam_arw_hun_dgb_bat_ukr_tag_jpn_tml_kor_ita_hin_ses_lat_mly_rom_hau_jav_mnd_bul_ewe_dut_sod_ctl_alb_grk_spa_qcu_mcd_cze_prs_cic_amh_svk_wly_urd_ind_lit_bam_mol_swa_sun_tha_heb_knd_igb_bem_uzb_fre_eng_aze_zul_vie_mlt_moo_tsw_tsn	-0.417794192980365	-0.992508500528269	0.323524887360455
274	mlt_hin_tsn_ger_wly_tig_amr_svk_tur_uzb_bam_bat_ewe_dut_bos_bsq_rus_hau_dyu_cnt_fre_krd_ven_slo_fbf_por_hun_yor_moo_fin_mcd_sid_geo_prs_guj_spa_alb_gam_amh_rom_est_tsw_mao_ctl_tag_jpn_knd_kor_pan_afr_swt_lat_sun_nor_anl_jav_mnd_mol_ses_ita_sod_glc_urd_arw_ben_qcu_eng_pol_bul_akn_chh_scr_aeg_cze_ind_grk_cic_lit_swa_mly_tha_heb_tml_lda_igb_aze_swe_ukr_azi_dgb_vie_owc_bem_xho_zul	-0.292262168982594	-0.691150796039655	0.491192417988527
275	sid_slo_dyu_alb_tig_hau_gam_spa_uzb_aze_xho_mly_igb_cze_prs_bsq_guj_aeg_lda_cnt_krd_lit_cic_ukr_yor_eng_fin_zul_tsn_est_urd_wly_geo_scr_rom_grk_por_amr_amh_hin_hun_bem_jav_rus_tag_jpn_tml_kor_ben_mcd_fbf_bul_ind_ita_chh_mao_mnd_lat_moo_pol_owc_arw_mol_svk_glc_qcu_ger_dut_fre_ven_sod_nor_mlt_ctl_bat_pan_swa_bos_swt_sun_tha_anl_knd_akn_bam_tur_afr_swe_azi_dgb_vie_heb_ses_tsw_ewe	-0.0594826481608043	-0.140183066463785	0.888818514543464
276	anl_fre_igb_hin_mlt_owc_amr_guj_aze_azi_tsn_tag_swa_slo_prs_bsq_ctl_amh_dgb_cnt_svk_ita_xho_mcd_bam_mol_hun_cic_yor_est_rom_wly_geo_arw_ben_eng_afr_tig_gam_rus_fin_zul_mao_por_jav_jpn_knd_kor_bul_grk_ven_krd_sun_lat_chh_mly_mnd_scr_tsw_urd_sod_alb_cze_ger_spa_qcu_ukr_nor_swe_fbf_aeg_lit_heb_pan_bat_bos_akn_dut_moo_ind_tha_hau_tml_dyu_lda_tur_pol_glc_uzb_ses_vie_sid_swt_ewe_bem	0.439112153833304	1.03688086319258	0.302479895270709
277	sid_ctl_tsw_bos_wly_mlt_heb_ger_aze_uzb_igb_jav_ven_afr_slo_bsq_lit_sod_ewe_cnt_hin_cze_zul_swe_tsn_arw_hun_bem_moo_est_guj_hau_geo_prs_ukr_mcd_rus_aeg_anl_mol_fin_fbf_mly_pan_mao_jpn_tml_kor_eng_rom_dyu_grk_sun_glc_chh_ind_mnd_nor_swa_ben_tig_urd_krd_ita_lat_qcu_fre_pol_alb_dgb_owc_spa_amh_scr_tag_dut_cic_bul_lda_bat_tha_gam_knd_yor_bam_tur_por_svk_azi_swt_vie_amr_akn_ses_xho	-0.764616998704312	-1.84082738295732	0.068835342668227
278	chh_grk_moo_rus_gam_anl_mlt_ukr_aze_azi_swa_mly_lda_hin_mol_bsq_mcd_sid_ewe_mnd_krd_lat_dyu_ctl_akn_bos_hun_yor_ven_fin_urd_wly_geo_bul_ita_rom_nor_tig_sod_fre_est_igb_ind_prs_bat_jpn_knd_kor_svk_swe_cic_spa_sun_slo_amh_mao_cnt_glc_tsn_ben_amr_pan_pol_ger_alb_qcu_afr_eng_cze_swt_aeg_dut_heb_por_tag_guj_zul_scr_ses_jav_tha_hau_tml_bem_fbf_uzb_arw_lit_tur_bam_vie_owc_dgb_tsw_xho	0.0556672232671953	0.131053995849096	0.896015676830674
279	sod_ctl_moo_hin_mlt_chh_sid_ita_aze_tur_swt_tag_bam_eng_spa_bsq_pol_anl_swa_cnt_lit_mcd_ven_rus_lda_ger_est_akn_tsw_hun_afr_hau_geo_lat_ben_cze_pan_tig_gam_alb_fin_cic_sun_dut_mly_jpn_tml_kor_krd_urd_dyu_grk_mao_rom_amr_jav_mnd_scr_fbf_swe_aeg_nor_svk_bul_arw_qcu_prs_fre_glc_dgb_amh_ukr_owc_mol_ind_bos_ses_slo_bem_bat_tha_heb_knd_tsn_xho_azi_guj_por_uzb_yor_vie_wly_ewe_zul_igb	0.235579823083928	0.554456912274109	0.58059712312023
280	owc_hin_dyu_cze_aeg_mlt_wly_arw_uzb_azi_bam_ind_xho_alb_svk_bsq_ben_amr_cic_cnt_ita_urd_akn_por_zul_krd_hun_bem_tsw_est_grk_sod_geo_slo_pol_scr_nor_anl_gam_mol_fin_lda_mao_rus_mly_jpn_knd_kor_swe_glc_tsn_pan_jav_mcd_hau_bat_mnd_rom_fbf_prs_tig_bos_ctl_eng_guj_qcu_dut_bul_lit_yor_sid_fre_chh_lat_sun_spa_swt_ger_moo_tag_tha_amh_tml_ven_dgb_tur_afr_ukr_aze_swa_vie_heb_ses_igb_ewe	-0.746738184115453	-1.79770216369487	0.0754694342799863
281	sid_cze_swa_fre_mlt_sod_hau_rus_azi_aze_ven_tag_moo_scr_guj_bsq_ukr_tig_tsw_mnd_eng_ger_bam_alb_fbf_glc_fin_igb_akn_hun_bul_wly_geo_arw_bos_ctl_mcd_heb_anl_hin_est_zul_mly_ben_jav_jpn_knd_kor_dut_pol_xho_slo_mao_rom_aeg_bat_cnt_prs_bem_svk_chh_lit_pan_urd_spa_qcu_nor_grk_lat_dgb_gam_por_owc_mol_ind_swe_swt_afr_ewe_sun_tha_amr_tml_lda_yor_uzb_ita_krd_tur_ses_vie_amh_dyu_tsn_cic	-0.170329538820417	-0.401982142541789	0.688619515067112
282	hau_lat_lda_eng_gam_amr_mlt_krd_uzb_azi_bam_mly_cic_pol_spa_bsq_nor_heb_tsn_mnd_arw_ger_akn_ctl_fbf_urd_est_tsw_ven_fin_guj_tig_geo_svk_mol_prs_slo_sid_aeg_rus_hun_swt_ind_mcd_sun_jpn_knd_kor_alb_rom_bem_ita_mao_glc_owc_jav_cnt_ben_xho_scr_amh_bul_grk_afr_lit_qcu_fre_pan_por_yor_wly_swe_sod_hin_bat_ukr_dyu_dut_igb_tag_tha_chh_tml_zul_dgb_aze_cze_bos_tur_ewe_vie_anl_moo_swa_ses	-0.988655690049853	-2.39863090205824	0.0184522441815379
283	sod_ger_akn_pan_chh_wly_amh_ita_tur_azi_dgb_tag_xho_eng_grk_bsq_swe_mlt_moo_mnd_afr_rom_bem_bul_ewe_lat_hun_cic_tsn_est_ben_aeg_geo_nor_spa_scr_glc_anl_heb_prs_fin_lda_sun_hin_ind_jpn_tml_kor_mol_cze_tsw_dut_mao_pol_sid_mly_cnt_por_swa_lit_owc_ctl_slo_guj_bos_qcu_krd_rus_alb_swt_tig_arw_hau_fre_bat_urd_ses_mcd_bam_jav_tha_gam_knd_fbf_igb_aze_svk_ukr_uzb_ven_vie_amr_dyu_yor_zul	-0.830176632566779	-2.00795324369227	0.0475495085481832
284	amh_hin_xho_eng_chh_mlt_tig_fre_aze_azi_yor_sun_ses_pol_swe_bsq_alb_owc_ven_cnt_rom_cze_bem_afr_dgb_bos_fin_swt_tsw_hun_mol_gam_geo_grk_ctl_nor_arw_heb_wly_ger_est_ewe_mao_scr_tag_jpn_knd_kor_urd_guj_dyu_ukr_mly_lat_aeg_bat_mnd_bul_zul_krd_amr_ben_glc_svk_lit_qcu_rus_ita_por_lda_hau_spa_sod_mcd_jav_dut_bam_pan_igb_ind_tha_anl_tml_akn_tsn_tur_prs_slo_uzb_cic_vie_sid_swa_moo_fbf	0.357459722912328	0.842981547010759	0.40140163052342
285	hau_rom_ses_spa_amh_owc_chh_guj_uzb_aze_ven_mao_dgb_grk_scr_bsq_alb_sid_xho_cnt_lit_ctl_bem_pan_cic_lat_hun_igb_akn_est_bul_amr_geo_por_prs_ita_eng_mlt_gam_fre_fin_swa_ind_pol_tag_jpn_knd_kor_glc_mcd_fbf_hin_bat_mol_sod_mly_mnd_swe_ewe_rus_anl_krd_ukr_slo_ben_qcu_arw_nor_bos_tsw_heb_afr_aeg_dut_sun_svk_yor_urd_tsn_jav_tha_tig_tml_swt_zul_azi_ger_cze_tur_lda_vie_wly_bam_moo_dyu	0.787716238509983	1.88215626072714	0.0629416524122727
286	heb_ctl_igb_bul_owc_gam_amr_pol_aze_tur_bem_bat_swt_spa_bos_bsq_lit_hau_moo_mnd_afr_ita_xho_por_dyu_guj_fin_ven_dgb_hun_lat_sid_geo_slo_ukr_scr_ben_mlt_aeg_cze_est_bam_mao_urd_sun_jpn_tml_kor_grk_ger_tsw_mol_jav_swe_anl_ind_cnt_eng_tsn_fre_tig_mcd_alb_arw_rus_qcu_glc_hin_pan_ewe_amh_krd_chh_dut_tag_rom_zul_prs_ses_mly_tha_sod_knd_fbf_swa_azi_nor_svk_uzb_akn_vie_wly_cic_yor_lda	-1.06927242046882	-2.62456952085891	0.0101420279225921
287	wly_cze_igb_eng_chh_tig_anl_dut_uzb_tur_ses_sun_swt_por_pol_bsq_rom_amh_akn_mnd_lit_alb_xho_pan_fbf_fre_hun_zul_tsn_fin_slo_sid_geo_hin_ger_lat_spa_aeg_owc_ben_est_tsw_ind_scr_jav_jpn_tml_kor_bos_ctl_lda_afr_mly_krd_sod_bat_cnt_swe_yor_ukr_heb_mol_grk_svk_urd_qcu_rus_arw_prs_ven_mlt_guj_gam_ita_mao_glc_dgb_mcd_swa_tag_tha_hau_knd_bam_dyu_azi_nor_bul_aze_cic_vie_amr_moo_bem_ewe	-0.262850074619689	-0.621364350321785	0.535880036641959
288	wly_krd_tsn_rom_chh_gam_owc_lit_tur_azi_ses_sun_lda_lat_alb_bsq_glc_mlt_xho_mnd_hin_prs_dyu_mol_akn_ita_hun_ven_cic_est_mcd_anl_geo_guj_arw_afr_eng_tig_sod_pol_fin_bem_ind_spa_mly_jpn_tml_kor_grk_ctl_bam_swe_bat_fre_aeg_jav_cnt_scr_dgb_urd_hau_dut_nor_por_slo_qcu_pan_svk_cze_zul_sid_ukr_amr_ben_tag_rus_moo_ger_fbf_mao_tha_amh_knd_igb_yor_uzb_bul_bos_aze_tsw_vie_heb_swa_ewe_swt	-0.146530231392245	-0.345843573063035	0.730241402382139
289	owc_scr_tsw_mol_tig_aeg_sod_ben_tur_aze_akn_tag_swt_mcd_rus_bsq_slo_amr_swa_mnd_nor_lit_bem_rom_ses_afr_est_cic_tsn_fin_guj_heb_geo_pol_bos_eng_ger_sid_wly_bul_hun_ven_sun_prs_jav_jpn_knd_kor_spa_cze_ewe_fre_ind_svk_gam_bat_cnt_urd_igb_krd_amh_ukr_hin_ita_lat_qcu_ctl_grk_alb_yor_hau_glc_chh_swe_mao_por_bam_dut_fbf_mly_tha_anl_tml_moo_dyu_uzb_pan_arw_azi_dgb_vie_mlt_xho_lda_zul	-0.808022072711503	-1.94423612218317	0.0548890928386712
290	aeg_afr_zul_bul_amh_hau_mlt_ben_aze_uzb_fbf_sun_ses_fre_slo_bsq_scr_chh_dyu_cnt_krd_ctl_swa_rus_ewe_por_fin_tsw_bam_hun_spa_gam_geo_mcd_nor_swe_eng_tig_anl_cze_est_tsn_mly_mol_tag_jpn_tml_kor_hin_alb_lda_ger_ind_lit_wly_jav_mnd_urd_akn_pan_sod_lat_ukr_glc_dut_qcu_arw_svk_rom_igb_owc_bos_amr_pol_bat_ita_xho_prs_dgb_mao_tha_heb_knd_bem_cic_tur_grk_guj_azi_swt_vie_sid_yor_moo_ven	-0.429003688855508	-1.01752814250666	0.311542075121443
291	owc_cze_swa_bul_amh_mlt_wly_dut_uzb_aze_xho_sun_fbf_spa_pol_bsq_grk_gam_ewe_mnd_mcd_glc_akn_ita_cic_fre_est_zul_tsn_hun_mol_tig_geo_eng_krd_scr_rus_anl_hau_ger_fin_lda_bat_svk_tag_jpn_knd_kor_ukr_lit_igb_guj_jav_nor_sod_ind_cnt_ben_dyu_hin_chh_lat_prs_slo_arw_qcu_alb_swe_rom_yor_sid_pan_heb_ctl_mao_urd_ven_afr_bem_mly_tha_aeg_tml_dgb_moo_tur_bos_por_azi_ses_vie_amr_swt_tsw_bam	-0.788934854911079	-1.90128285370496	0.0603610438902096
292	amh_lat_xho_arw_amr_sod_gam_dut_uzb_tur_ses_bat_akn_urd_eng_bsq_bos_sid_dyu_mnd_scr_svk_zul_slo_yor_swe_hun_fbf_dgb_fin_ukr_wly_geo_ben_glc_alb_ctl_heb_owc_afr_est_swa_sun_nor_jav_jpn_knd_kor_ger_krd_tsn_pol_tag_cze_mlt_ind_cnt_hin_ven_pan_tig_rus_rom_bul_spa_qcu_guj_fre_mol_bem_hau_prs_anl_grk_mao_ita_lda_mcd_moo_mly_tha_aeg_tml_swt_ewe_azi_lit_por_aze_cic_vie_chh_igb_bam_tsw	0.0305561025077833	0.0718870500891786	0.94284616851204
293	amh_mcd_fbf_krd_anl_sid_owc_lat_uzb_aze_bem_ind_xho_alb_svk_bsq_rom_tig_bam_mnd_rus_swe_tsw_ukr_tsn_mol_est_dyu_moo_fin_ben_mlt_geo_eng_ger_hin_nor_aeg_chh_pol_hun_swa_bat_pan_mao_jpn_tml_kor_afr_ita_cic_cze_mly_dut_wly_sun_cnt_grk_igb_por_sod_bos_ctl_fre_spa_qcu_scr_glc_arw_ewe_gam_prs_hau_bul_tag_lit_ses_slo_lda_jav_tha_heb_knd_swt_ven_azi_urd_guj_tur_akn_vie_amr_dgb_yor_zul	-0.284305636387565	-0.672834858369583	0.502720810315903
294	amr_por_akn_fre_gam_sid_wly_prs_uzb_aze_bem_jav_fbf_nor_alb_bsq_krd_tig_swa_mnd_swe_rom_ewe_bos_tsw_scr_fin_dgb_xho_hun_ger_amh_geo_bul_eng_ita_pol_sod_anl_arw_est_lda_ind_rus_mly_jpn_knd_kor_svk_mol_yor_slo_sun_lat_aeg_tag_cnt_spa_bam_ukr_chh_ctl_lit_urd_dut_qcu_pan_cze_hin_moo_hau_mcd_mlt_afr_bat_grk_ven_glc_swt_mao_tha_owc_tml_ses_cic_azi_guj_ben_tur_tsn_vie_heb_dyu_zul_igb	-0.0483679338224389	-0.113927994378975	0.909540464877305
295	tig_mol_fbf_ger_amr_chh_sid_por_azi_tur_xho_ind_bam_arw_nor_bsq_ukr_owc_lda_mnd_grk_krd_yor_rus_bem_pan_est_moo_akn_fin_glc_gam_geo_fre_scr_cze_lit_anl_sod_ben_hun_igb_jav_mcd_sun_jpn_knd_kor_eng_rom_swa_afr_mly_bos_mlt_mao_cnt_bul_cic_spa_wly_lat_urd_ctl_prs_qcu_dut_pol_alb_zul_aeg_hin_hau_slo_tag_svk_ewe_guj_dgb_bat_tha_heb_tml_tsn_swt_uzb_ita_swe_aze_tsw_vie_amh_ses_ven_dyu	0.521890322543864	1.23310391184655	0.220644791339094
296	mlt_dut_swt_krd_amr_tig_sid_pol_uzb_tur_swa_sun_moo_ger_prs_bsq_slo_hau_bam_cnt_ita_ben_fbf_afr_xho_ctl_est_tsn_akn_fin_nor_amh_geo_arw_mol_bul_glc_heb_anl_scr_hun_tsw_tag_hin_ind_jpn_knd_kor_alb_rom_ewe_bos_bat_svk_aeg_mly_mnd_lat_dyu_fre_chh_cze_grk_rus_por_qcu_lit_urd_mcd_yor_wly_pan_sod_eng_jav_ukr_ven_guj_cic_mao_tha_gam_tml_lda_zul_aze_swe_spa_azi_ses_vie_owc_bem_igb_dgb	0.0906098419559504	0.213217334823042	0.831624155207612
297	tig_mcd_akn_alb_amr_heb_anl_grk_tur_uzb_dgb_tag_tsn_eng_ctl_bsq_svk_chh_ven_mnd_rom_rus_ewe_mol_ses_pol_fin_dyu_swt_est_bul_owc_geo_scr_krd_ben_guj_sid_wly_urd_hun_lda_mao_nor_bat_jpn_knd_kor_lat_ger_xho_hin_jav_bos_aeg_mly_cnt_ukr_moo_dut_gam_slo_swe_afr_cze_qcu_glc_pan_lit_cic_hau_fre_sod_arw_ind_prs_tsw_ita_swa_sun_tha_mlt_tml_zul_bam_aze_por_spa_azi_yor_vie_amh_fbf_bem_igb	0.368481963400463	0.867304602051917	0.388007481226036
298	anl_dut_tsn_scr_hau_amr_mlt_rom_tur_aze_ses_jav_akn_glc_alb_bsq_por_aeg_ven_cnt_pan_ger_cic_ctl_igb_nor_est_dyu_lda_hun_guj_sod_geo_bul_pol_afr_arw_gam_sid_hin_fin_bam_ind_cze_mly_jpn_knd_kor_ben_svk_xho_eng_bat_grk_heb_mao_mnd_prs_dgb_bos_tig_krd_swe_lat_mcd_qcu_urd_ukr_slo_yor_owc_spa_chh_ita_sun_lit_bem_fre_fbf_tag_tha_amh_tml_swa_ewe_azi_mol_rus_uzb_swt_vie_wly_tsw_zul_moo	-0.477760303298458	-1.13617853054664	0.258801200633012
299	anl_mcd_igb_guj_wly_heb_sod_ita_uzb_azi_tsn_ind_bam_dut_mol_bsq_ctl_chh_fbf_mnd_bos_ger_ven_lit_tsw_spa_hun_yor_akn_est_por_mlt_geo_hin_ben_urd_pol_owc_sid_slo_fin_swa_mly_fre_jav_jpn_knd_kor_eng_afr_bem_glc_bat_krd_aeg_mao_cnt_rom_swt_swe_tig_prs_lat_nor_scr_qcu_arw_rus_svk_ewe_gam_ukr_amh_pan_sun_alb_cic_grk_dgb_tag_tha_amr_tml_lda_xho_tur_bul_cze_aze_ses_vie_hau_dyu_moo_zul	-0.600549478839537	-1.43328541780195	0.155129629411298
300	wly_mol_akn_bos_hau_heb_anl_fre_azi_uzb_dgb_mao_moo_por_eng_bsq_alb_chh_swa_mnd_rom_nor_tsn_scr_zul_hin_est_swt_dyu_fin_lat_sod_geo_afr_rus_ita_slo_amh_mlt_spa_hun_igb_ind_grk_bat_jpn_tml_kor_cze_ukr_yor_arw_sun_guj_amr_jav_cnt_dut_ven_krd_tig_prs_svk_lit_pan_qcu_pol_mcd_bul_ewe_owc_ctl_gam_glc_tag_swe_fbf_urd_ses_mly_tha_aeg_knd_bam_bem_tur_ger_ben_aze_lda_vie_sid_tsw_xho_cic	-0.139956333810265	-0.330138157308719	0.742038096285185
301	tig_rus_ewe_hin_heb_sid_owc_urd_uzb_aze_akn_mao_ses_afr_krd_bsq_slo_amr_swt_mnd_scr_alb_cic_glc_swa_ger_hun_lda_igb_est_guj_chh_geo_cze_ukr_dut_ita_gam_mlt_eng_fin_moo_mly_lat_sun_jpn_tml_kor_lit_fre_fbf_bos_jav_bul_anl_ind_cnt_mcd_dgb_prs_wly_por_rom_mol_nor_qcu_swe_arw_ctl_dyu_hau_spa_amh_grk_tag_ben_ven_pan_yor_bat_tha_aeg_knd_tsn_zul_tur_pol_svk_azi_xho_vie_sod_tsw_bam_bem	-0.0487097846668101	-0.114716377873781	0.908917244271962
302	gam_afr_moo_alb_aeg_mlt_hau_ger_aze_uzb_cic_bat_dyu_urd_bul_bsq_scr_wly_ven_mnd_rus_bos_akn_lit_zul_pol_hun_tsw_tsn_fin_svk_sid_geo_spa_ita_lat_glc_heb_amr_grk_est_xho_jav_dut_ind_jpn_knd_kor_ctl_swe_fbf_nor_tag_eng_amh_mly_cnt_cze_ewe_por_sod_hin_ukr_rom_slo_qcu_fre_arw_guj_yor_anl_mol_tig_ben_mao_prs_bam_pan_dgb_sun_tha_chh_tml_igb_swa_tur_krd_mcd_azi_swt_vie_owc_ses_bem_lda	0.262544671692715	0.618592885263049	0.537696776255993
303	hau_slo_ewe_bos_wly_amr_anl_ukr_aze_azi_dgb_ind_tsw_ger_hin_bsq_rus_gam_cic_cnt_swe_cze_xho_pol_swt_pan_est_dyu_akn_hun_afr_mlt_geo_mcd_krd_svk_bul_sod_heb_alb_fin_igb_mao_glc_tag_jpn_tml_kor_prs_guj_yor_lat_jav_mol_chh_bat_mnd_dut_ven_eng_aeg_spa_nor_ctl_grk_qcu_arw_rom_ben_swa_sid_scr_amh_por_mly_lit_ses_urd_zul_sun_tha_owc_knd_fbf_lda_uzb_ita_fre_tur_bem_vie_tig_bam_moo_tsn	-0.325130266937694	-0.769190475606324	0.443729398546565
304	hau_cze_lda_arw_wly_mlt_anl_scr_aze_azi_fbf_ind_akn_grk_fre_bsq_krd_tig_ewe_cnt_rom_hin_ses_slo_tsw_afr_fin_igb_ven_hun_mcd_amr_geo_ukr_lat_nor_urd_heb_gam_glc_est_zul_jav_rus_tag_jpn_tml_kor_swe_pan_bem_lit_mly_guj_amh_sun_mnd_mol_xho_ben_sid_ctl_bos_alb_dut_qcu_ger_bul_prs_tsn_aeg_por_owc_ita_bat_pol_swt_eng_bam_mao_tha_chh_knd_yor_moo_tur_spa_svk_uzb_dyu_vie_sod_swa_dgb_cic	-0.482809594306402	-1.14803567974461	0.253898351732764
305	wly_dut_yor_fre_hau_aeg_chh_lat_uzb_tur_akn_tag_moo_mol_urd_bsq_ger_mlt_swt_mnd_ukr_nor_ewe_pol_bam_scr_fin_ses_dgb_est_hin_owc_geo_alb_glc_slo_spa_amh_amr_bos_hun_cic_bat_lit_mao_jpn_knd_kor_rus_ctl_lda_krd_mly_svk_heb_jav_cnt_por_bem_pan_tig_swe_arw_eng_cze_qcu_ben_grk_mcd_swa_sod_ita_sid_afr_sun_rom_fbf_guj_zul_ind_tha_gam_tml_tsn_xho_aze_bul_prs_azi_tsw_vie_anl_dyu_ven_igb	-0.258088429810192	-0.609923523910543	0.543399901778155
306	gam_rom_lda_arw_hau_amr_sid_rus_tur_uzb_bam_mly_zul_ctl_ben_bsq_ita_wly_ses_mnd_spa_urd_yor_por_tsn_lit_fin_cic_xho_est_swe_chh_geo_glc_ger_hin_svk_amh_tig_eng_hun_bem_sun_slo_bat_jpn_knd_kor_krd_lat_akn_pan_tag_ukr_sod_jav_cnt_mcd_swt_pol_owc_mol_alb_prs_bul_qcu_grk_afr_guj_tsw_mlt_scr_aeg_dut_ind_fre_fbf_bos_ven_mao_tha_heb_tml_moo_dyu_aze_cze_nor_azi_ewe_vie_anl_dgb_igb_swa	-0.201656151428307	-0.476095426543686	0.635122958726726
307	sid_por_ewe_eng_aeg_hau_sod_mcd_tur_aze_ses_tag_akn_bul_nor_bsq_urd_tig_bam_mnd_slo_scr_igb_cze_moo_rus_hun_cic_dgb_est_spa_amh_geo_ctl_svk_lat_ukr_heb_anl_pan_fin_fbf_bat_ita_ind_jpn_knd_kor_krd_bos_tsw_prs_mly_rom_owc_mao_cnt_fre_swa_ger_mlt_swe_lit_mol_dut_qcu_hin_glc_arw_zul_chh_afr_wly_grk_jav_pol_xho_ben_tsn_sun_tha_amr_tml_dyu_yor_uzb_alb_guj_azi_ven_vie_gam_swt_bem_lda	-0.583675028407098	-1.39487923394724	0.166374892515987
308	anl_lat_swa_pan_sid_heb_wly_afr_azi_uzb_ewe_mao_bem_dut_rus_bsq_scr_owc_dgb_mnd_guj_spa_zul_mol_moo_bos_fin_cic_lda_est_bul_mlt_geo_ben_pol_urd_fre_chh_amh_alb_hun_igb_bat_eng_ind_jpn_tml_kor_rom_prs_yor_swe_sun_ita_sod_tag_cnt_nor_akn_arw_gam_svk_grk_ger_glc_qcu_por_cze_slo_tsw_aeg_krd_amr_ctl_jav_mcd_fbf_hin_xho_mly_tha_tig_knd_tsn_dyu_aze_ukr_lit_tur_ven_vie_hau_ses_bam_swt	-0.453691345668918	-1.07863002041514	0.283542364886863
309	sid_ukr_moo_pan_mlt_heb_hau_arw_azi_tur_fbf_ind_dyu_lit_rom_bsq_ctl_wly_lda_cnt_ita_lat_swa_mcd_xho_svk_fin_zul_igb_est_krd_anl_geo_swe_bul_afr_ben_sod_owc_dut_hun_dgb_tag_slo_jav_jpn_tml_kor_prs_ger_yor_hin_mao_glc_gam_mly_mnd_nor_ses_guj_aeg_mol_fre_por_eng_qcu_urd_grk_bos_tsw_tig_pol_amh_alb_bat_scr_bam_spa_ven_sun_tha_chh_knd_bem_swt_aze_cze_rus_uzb_ewe_vie_amr_tsn_cic_akn	-0.332330316581565	-0.786972750940476	0.433298745522225
310	tig_fre_ewe_scr_sod_wly_amh_spa_aze_azi_zul_ind_fbf_lat_afr_bsq_cze_gam_swa_cnt_arw_lit_lda_svk_akn_por_fin_tsw_bem_hun_mcd_amr_geo_guj_grk_bos_rom_sid_owc_hin_est_yor_sun_glc_mly_jpn_knd_kor_dut_mol_tsn_ben_bat_slo_mlt_jav_mnd_swe_swt_eng_heb_rus_bul_alb_prs_qcu_pol_urd_ger_cic_chh_ita_aeg_ctl_mao_nor_igb_ukr_dgb_tag_tha_anl_tml_ven_dyu_uzb_pan_krd_tur_moo_vie_hau_xho_ses_bam	0.334785483178754	0.788776495278158	0.432248822407371
311	hau_bul_swa_urd_aeg_wly_mlt_fre_tur_aze_tsn_ind_akn_glc_ctl_bsq_dut_amh_yor_mnd_mol_eng_bem_slo_ses_lit_hun_cic_ven_est_ukr_chh_geo_ben_krd_ita_pol_gam_sod_rom_fin_igb_bat_rus_tag_jpn_knd_kor_bos_prs_bam_ger_mly_grk_anl_mao_cnt_swe_tsw_cze_heb_guj_nor_svk_afr_qcu_alb_pan_spa_xho_sid_hin_amr_por_sun_mcd_ewe_scr_dgb_jav_tha_tig_tml_lda_zul_uzb_arw_lat_azi_swt_vie_owc_fbf_dyu_moo	0.586449279378209	1.38472802350658	0.169448815855771
312	hau_scr_bem_prs_wly_gam_sid_ukr_tur_azi_moo_mly_swt_glc_spa_bsq_rom_owc_swa_cnt_pan_ita_ewe_pol_cic_fre_hun_zul_yor_fin_afr_chh_geo_rus_swe_lat_bos_tig_amh_alb_est_dgb_bat_cze_jav_jpn_knd_kor_guj_krd_dyu_lit_tag_hin_heb_mao_mnd_dut_tsw_svk_aeg_mol_ctl_por_arw_qcu_grk_slo_ger_ses_mlt_ben_amr_urd_ind_eng_lda_bul_xho_sun_tha_sod_tml_ven_igb_uzb_mcd_nor_aze_bam_vie_anl_tsn_fbf_akn	0.598420541503465	1.4203894702675	0.158838260111357
313	hau_rus_ses_prs_chh_aeg_owc_grk_tur_uzb_tsw_tag_fbf_pan_mol_bsq_bul_sid_bem_mnd_hin_dut_xho_slo_tsn_urd_fin_dyu_ven_est_ukr_amr_geo_svk_bos_lat_ctl_wly_heb_mcd_hun_dgb_jav_glc_mly_jpn_knd_kor_pol_arw_igb_guj_bat_por_gam_ind_cnt_afr_zul_fre_amh_alb_ita_krd_nor_qcu_ben_eng_lit_lda_tig_ger_anl_rom_mao_spa_akn_swe_swa_sun_tha_sod_tml_bam_swt_aze_cze_scr_azi_cic_vie_mlt_moo_ewe_yor	-0.644435599715447	-1.53943724956251	0.127093274228602
314	amr_krd_ses_prs_wly_heb_mlt_dut_azi_tur_tsn_tag_dgb_ger_grk_bsq_bul_anl_lda_cnt_scr_guj_moo_bos_akn_slo_fin_dyu_fbf_hun_lit_aeg_geo_ctl_swe_rom_alb_owc_sid_afr_est_xho_sun_pan_ind_jpn_tml_kor_hin_ukr_tsw_nor_mao_pol_hau_jav_mnd_glc_ewe_mol_gam_por_svk_lat_eng_qcu_cze_rus_spa_zul_tig_fre_amh_ben_mly_urd_bam_arw_swa_bat_tha_sod_knd_ven_igb_uzb_mcd_ita_aze_cic_vie_chh_swt_bem_yor	-0.863169743853132	-2.08697463246758	0.0396262883431116
315	amh_ger_bam_bul_gam_tig_chh_nor_tur_aze_bem_sun_swt_rom_ukr_bsq_ita_anl_zul_cnt_arw_por_yor_swe_cic_grk_hun_ven_dyu_fin_ctl_aeg_geo_fre_urd_afr_scr_amr_sod_lat_est_tsw_bat_alb_mly_jpn_knd_kor_spa_rus_moo_bos_ind_hin_sid_tag_mnd_lit_swa_guj_hau_pan_eng_ben_cze_qcu_svk_prs_dut_tsn_mlt_slo_wly_glc_mao_krd_ses_mol_fbf_jav_tha_owc_tml_akn_dgb_azi_mcd_pol_uzb_ewe_vie_heb_lda_igb_xho	-0.791534480295275	-1.9112990687826	0.0590455674981283
316	chh_svk_tsw_hin_amh_sod_anl_alb_azi_aze_lda_mao_ses_bos_afr_bsq_grk_owc_zul_mnd_fre_ben_dgb_mol_ven_rus_fin_bem_xho_est_nor_gam_geo_mcd_ukr_lat_urd_wly_amr_guj_hun_swa_tag_lit_mly_jpn_tml_kor_pan_por_yor_scr_ind_bul_aeg_bat_cnt_spa_dyu_rom_heb_ctl_dut_slo_cze_qcu_eng_krd_pol_fbf_mlt_ita_sid_swe_jav_glc_moo_prs_ewe_sun_tha_tig_knd_tsn_swt_tur_arw_ger_uzb_bam_vie_hau_igb_cic_akn	0.135308122872714	0.318531782793958	0.750795836029929
317	gam_lit_cic_ctl_tig_sid_aeg_ita_azi_tur_swt_mly_dgb_eng_guj_bsq_prs_wly_swa_mnd_lat_scr_ses_bul_bam_bos_hun_tsw_ewe_fin_dut_hau_geo_glc_cze_mol_grk_amh_mlt_spa_est_lda_bat_urd_sun_jpn_tml_kor_hin_por_bem_ukr_mao_swe_amr_tag_cnt_mcd_xho_pol_chh_afr_rom_svk_nor_qcu_ben_alb_slo_akn_heb_arw_owc_pan_jav_ger_tsn_fre_zul_ind_tha_anl_knd_moo_dyu_uzb_krd_rus_aze_yor_vie_sod_igb_ven_fbf	-0.199920360675988	-0.472403581625365	0.637745432651911
318	sid_nor_tsn_prs_amr_mlt_owc_svk_azi_aze_lda_ind_tsw_glc_ita_bsq_slo_chh_ses_mnd_grk_pan_dgb_cze_ven_mcd_est_fbf_cic_fin_bul_hau_geo_bos_spa_ger_urd_gam_tig_dut_hun_swa_mao_ctl_sun_jpn_tml_kor_pol_alb_igb_rom_jav_scr_sod_tag_cnt_lit_dyu_eng_aeg_ben_afr_lat_guj_qcu_arw_krd_hin_yor_heb_mol_wly_fre_bat_rus_bem_swe_ewe_mly_tha_anl_knd_akn_xho_uzb_ukr_por_tur_swt_vie_amh_moo_zul_bam	0.17128075167519	0.403259572567753	0.687682898458293
319	hau_por_fbf_mcd_gam_tig_amh_guj_azi_uzb_ewe_bat_zul_nor_afr_bsq_lat_wly_tsn_cnt_fre_cze_bam_svk_ses_ita_est_xho_igb_fin_krd_mlt_geo_prs_urd_mol_ctl_amr_sod_dut_hun_swa_mao_pan_tag_jpn_knd_kor_lit_rus_akn_scr_mly_alb_heb_jav_mnd_eng_dgb_hin_sid_arw_ben_slo_glc_qcu_spa_ukr_bul_yor_owc_pol_aeg_swe_sun_bos_ven_grk_dyu_ind_tha_anl_tml_moo_cic_tur_ger_rom_aze_bem_vie_chh_swt_lda_tsw	-0.172592474238799	-0.407278041935341	0.684739720843945
320	sod_dut_swt_por_gam_tig_anl_rom_aze_tur_akn_tag_ven_lit_arw_bsq_nor_heb_yor_mnd_svk_scr_igb_hin_tsn_ita_hun_cic_lda_fin_pan_amr_geo_pol_mol_cze_glc_mlt_wly_rus_est_tsw_mly_bos_bat_jpn_tml_kor_prs_fre_swa_spa_sun_afr_chh_jav_cnt_ger_bem_mcd_sid_lat_bul_ukr_krd_qcu_swe_eng_ctl_ewe_hau_slo_owc_grk_ind_guj_ses_urd_moo_mao_tha_amh_knd_zul_dyu_uzb_ben_alb_azi_dgb_vie_aeg_fbf_xho_bam	-0.702796561686677	-1.68573808029127	0.0951987626989144
321	anl_bos_ven_spa_sod_sid_mlt_urd_aze_uzb_cic_ind_yor_rom_mol_bsq_scr_chh_bem_mnd_krd_bul_swa_guj_xho_pol_hun_tsw_swt_est_swe_amh_geo_eng_fre_ger_rus_wly_tig_cze_fin_tsn_sun_slo_tag_jpn_knd_kor_lat_nor_zul_hin_jav_prs_amr_mly_cnt_por_fbf_glc_gam_ben_dut_alb_ita_qcu_arw_mcd_lit_lda_hau_pan_heb_grk_mao_afr_ewe_svk_dyu_bat_tha_aeg_tml_bam_igb_tur_ukr_ctl_azi_dgb_vie_owc_moo_akn_ses	-0.246112412678715	-0.581919459278329	0.562028922511201
322	mlt_mol_bam_slo_chh_sid_owc_dut_uzb_aze_ven_bat_igb_rom_ukr_bsq_fre_amh_cic_mnd_hin_scr_fbf_mcd_ewe_arw_est_bem_swt_hun_krd_sod_geo_bul_rus_afr_spa_wly_aeg_svk_fin_swa_sun_nor_tag_jpn_knd_kor_ita_guj_tsw_ger_mly_grk_tig_mao_cnt_pan_dgb_alb_hau_bos_glc_lit_eng_qcu_urd_prs_ben_xho_amr_lat_gam_ctl_ind_pol_zul_swe_ses_jav_tha_heb_tml_tsn_dyu_tur_cze_por_azi_lda_vie_anl_yor_akn_moo	-0.774955496661119	-1.86562402375741	0.0652463094922432
323	mlt_ukr_lda_rus_chh_amr_aeg_scr_azi_tur_tsn_bat_swa_arw_lat_bsq_alb_sid_ewe_cnt_swe_glc_swt_ger_akn_eng_hun_cic_moo_est_fre_wly_geo_mol_bos_pan_slo_heb_sod_cze_fin_dyu_tag_guj_mao_jpn_tml_kor_hin_urd_igb_ben_jav_krd_owc_sun_mnd_bul_yor_spa_hau_grk_pol_ita_rom_qcu_svk_lit_nor_dgb_tig_mcd_gam_afr_ind_prs_xho_por_fbf_mly_tha_anl_knd_ses_bem_uzb_ctl_dut_aze_bam_vie_amh_tsw_ven_zul	-1.19087752485114	-2.93563181868388	0.00419401238611511
324	wly_swe_zul_slo_amr_amh_sod_pol_aze_uzb_ven_mly_swa_alb_scr_bsq_grk_mlt_xho_mnd_krd_lit_dgb_por_tsw_arw_hun_cic_bam_fin_ukr_chh_geo_guj_bul_cze_rom_tig_gam_mol_est_tsn_sun_hin_jav_jpn_tml_kor_ben_urd_ewe_glc_tag_afr_sid_mao_cnt_rus_fbf_fre_heb_svk_mcd_prs_eng_qcu_ger_bos_spa_moo_anl_dut_owc_ctl_ind_ita_yor_pan_igb_bat_tha_aeg_knd_bem_swt_azi_nor_lat_tur_dyu_vie_hau_ses_lda_akn	0.268616117304972	0.632637893967362	0.528522567535787
325	tig_bul_ewe_ger_sid_amr_amh_krd_aze_tur_yor_mao_tsn_guj_bos_bsq_lit_chh_swa_cnt_fre_mol_cic_pol_ven_ctl_est_zul_ses_fin_hin_owc_geo_spa_ben_glc_eng_heb_sod_slo_hun_dyu_sun_ita_bat_jpn_tml_kor_lat_ukr_moo_urd_jav_nor_anl_mly_mnd_rom_fbf_grk_hau_rus_dut_prs_mcd_qcu_scr_swe_afr_igb_gam_alb_aeg_arw_tag_svk_bem_por_akn_ind_tha_wly_knd_tsw_bam_azi_cze_pan_uzb_dgb_vie_mlt_swt_xho_lda	0.460531313832105	1.08491652194044	0.28076304222737
326	heb_pol_lda_lit_sod_mlt_owc_bos_azi_tur_tsw_jav_dyu_dut_ita_bsq_ben_amh_yor_cnt_ger_rus_xho_glc_akn_lat_hun_ses_ven_est_ctl_anl_geo_bul_mcd_urd_guj_wly_amr_arw_fin_fbf_sun_prs_bat_jpn_knd_kor_hin_ukr_bem_rom_ind_eng_aeg_tag_mnd_spa_cic_fre_hau_por_alb_svk_krd_qcu_scr_swe_slo_swa_chh_mol_gam_grk_mly_nor_igb_afr_ewe_mao_tha_tig_tml_moo_tsn_aze_pan_cze_uzb_bam_vie_sid_zul_swt_dgb	-0.425937118016158	-1.01018473465466	0.315027865110371
327	owc_ita_igb_ukr_heb_amr_wly_mol_uzb_tur_fbf_jav_cic_lit_arw_bsq_svk_hau_swa_cnt_fre_mcd_ven_dut_lda_alb_fin_swt_yor_est_hin_sod_geo_por_spa_eng_pol_amh_tig_bos_hun_dgb_sun_krd_tag_jpn_tml_kor_pan_ben_tsw_glc_bat_nor_mlt_mao_mnd_swe_bem_guj_aeg_lat_afr_rus_scr_qcu_prs_bul_urd_xho_gam_slo_sid_grk_ind_ctl_akn_cze_zul_mly_tha_chh_knd_bam_tsn_aze_rom_ger_azi_dyu_vie_anl_ewe_ses_moo	-0.122450217263951	-0.288805638463818	0.77337288353882
328	aeg_pan_cic_svk_gam_heb_anl_por_uzb_azi_ven_mao_bem_rus_mol_bsq_slo_mlt_igb_cnt_dut_prs_akn_scr_fbf_alb_hun_swt_lda_fin_afr_tig_geo_ben_krd_mcd_grk_amr_amh_bul_est_moo_sun_swe_bat_jpn_tml_kor_ukr_pol_ewe_ctl_tag_fre_wly_ind_mnd_cze_tsw_hin_owc_eng_arw_urd_lat_qcu_ger_bos_guj_zul_chh_rom_sid_spa_jav_lit_bam_glc_xho_mly_tha_sod_knd_swa_tsn_tur_nor_ita_aze_dyu_vie_hau_dgb_ses_yor	-1.21283418297745	-3.00346062293605	0.00342902930199655
329	gam_guj_dgb_rom_tig_anl_mlt_alb_uzb_aze_yor_sun_igb_eng_krd_bsq_ita_sid_cic_mnd_arw_hin_xho_lat_akn_ben_est_bem_ven_fin_bos_amh_geo_prs_afr_pol_por_wly_heb_glc_hun_ewe_bat_swe_mly_jpn_knd_kor_spa_lit_lda_ukr_ind_cze_amr_tag_cnt_dut_zul_mol_hau_urd_svk_grk_rus_qcu_scr_pan_ctl_swa_chh_nor_aeg_mcd_jav_ger_dyu_fre_tsw_mao_tha_owc_tml_tsn_bam_azi_bul_slo_tur_fbf_vie_sod_swt_moo_ses	0.00811199071601536	0.0190850036156908	0.984814180794934
330	tig_ukr_ses_ger_gam_owc_anl_svk_tur_uzb_yor_mly_cic_dut_prs_bsq_fre_aeg_ewe_cnt_rom_bul_lda_ita_tsn_hin_fin_dgb_akn_hun_arw_sod_geo_lit_spa_bos_afr_wly_heb_por_est_bam_jav_alb_ind_jpn_knd_kor_rus_grk_dyu_cze_mao_urd_sid_bat_mnd_pol_tsw_mol_chh_slo_guj_glc_mcd_qcu_scr_swe_ben_zul_amr_lat_mlt_eng_sun_krd_bem_ctl_moo_tag_tha_hau_tml_swa_fbf_azi_nor_pan_aze_ven_vie_amh_igb_swt_xho	-0.744050819289459	-1.78686699587026	0.0772171740534768
331	heb_glc_tsw_pol_sid_tig_hau_fre_uzb_aze_yor_mao_bam_hin_ctl_bsq_ita_gam_xho_mnd_alb_svk_ses_krd_ven_ukr_hun_akn_bem_fin_dut_anl_geo_guj_nor_spa_urd_aeg_sod_mcd_est_dgb_bat_cze_mly_jpn_knd_kor_mol_arw_fbf_pan_tag_lat_wly_sun_cnt_slo_tsn_rus_amh_grk_swe_bul_lit_qcu_afr_por_ben_swt_mlt_bos_owc_ger_ind_eng_zul_prs_swa_jav_tha_chh_tml_cic_moo_tur_scr_rom_azi_igb_vie_amr_ewe_lda_dyu	-0.554182925917462	-1.32346332136633	0.188925694747625
332	gam_ita_cic_spa_tig_owc_mlt_bos_aze_tur_fbf_ind_bam_pan_cze_bsq_pol_amr_tsw_cnt_ger_scr_ven_afr_xho_ukr_est_bem_lda_fin_grk_aeg_geo_hin_arw_prs_urd_wly_chh_mcd_hun_ewe_bat_krd_mly_jpn_tml_kor_por_eng_yor_mol_mao_ctl_amh_jav_mnd_ben_swt_svk_anl_swe_fre_lat_dut_qcu_glc_slo_nor_ses_sid_lit_hau_rus_tag_alb_tsn_bul_dyu_sun_tha_heb_knd_akn_swa_azi_guj_rom_uzb_moo_vie_sod_dgb_zul_igb	0.0964848101396035	0.227447664918149	0.820574930835326
333	anl_bos_swt_pol_owc_sid_hau_slo_aze_tur_lda_mao_tsn_glc_grk_bsq_mcd_aeg_dyu_mnd_bul_mol_xho_cze_tsw_guj_hun_cic_bam_est_spa_sod_geo_lat_eng_dut_ctl_gam_amh_rus_fin_bem_sun_afr_jav_jpn_knd_kor_por_fre_dgb_hin_ind_ukr_heb_mly_cnt_urd_akn_ger_tig_prs_lit_swe_svk_qcu_ben_pan_krd_igb_wly_nor_chh_ita_tag_rom_ewe_scr_yor_bat_tha_mlt_tml_swa_zul_uzb_alb_arw_azi_ven_vie_amr_fbf_moo_ses	-0.630945107520482	-1.50804649808326	0.134932329225337
334	sid_scr_yor_eng_tig_amh_aeg_ben_uzb_tur_swt_ind_moo_urd_ukr_bsq_mcd_chh_fbf_cnt_krd_mol_tsw_bos_akn_pol_fin_bem_ven_est_fre_wly_geo_swe_dut_pan_ctl_gam_sod_glc_hun_lda_bat_slo_mly_jpn_tml_kor_hin_ita_tsn_nor_jav_alb_amr_sun_mnd_arw_swa_rus_anl_cze_spa_grk_prs_qcu_guj_lat_lit_dgb_hau_svk_mlt_bul_tag_ger_igb_rom_bam_mao_tha_heb_knd_cic_zul_aze_por_afr_azi_ses_vie_owc_ewe_xho_dyu	0.360907342240642	0.850443950996946	0.397262560041065
335	wly_afr_swt_alb_anl_mlt_aeg_rom_uzb_aze_moo_bat_yor_grk_bul_bsq_cze_tig_zul_cnt_eng_glc_dgb_nor_igb_urd_hun_cic_dyu_est_pol_chh_geo_prs_hin_scr_bos_amr_gam_ger_fin_ewe_tag_ctl_mao_jpn_tml_kor_mol_spa_bam_ben_jav_swe_sid_sun_mnd_slo_ven_por_sod_arw_svk_lit_krd_qcu_guj_pan_mcd_tsw_hau_ukr_heb_fre_mly_lat_bem_dut_ses_ind_tha_amh_knd_tsn_lda_azi_rus_ita_tur_akn_vie_owc_fbf_swa_xho	0.0803910785488943	0.189311339454938	0.850261358565696
336	anl_spa_tsw_lit_heb_gam_amh_ger_aze_uzb_xho_bat_zul_bul_hin_bsq_krd_sid_bem_mnd_arw_por_fbf_guj_igb_ita_fin_cic_dyu_hun_scr_amr_geo_grk_prs_slo_swe_chh_owc_fre_est_swt_ind_ukr_mao_jpn_knd_kor_glc_pan_bam_eng_jav_mcd_mlt_sun_cnt_alb_ewe_dut_sod_pol_lat_svk_cze_qcu_rus_afr_ctl_akn_aeg_bos_hau_rom_mly_urd_lda_nor_dgb_tag_tha_wly_tml_moo_yor_tur_ben_mol_azi_tsn_vie_tig_swa_ses_ven	0.60868920404186	1.43840189052492	0.153676876817938
337	mlt_mol_ven_mcd_amh_wly_anl_urd_uzb_aze_xho_tag_swa_bul_ukr_bsq_bos_sod_cic_mnd_ben_por_lda_cze_bem_dut_fin_yor_moo_hun_ctl_hau_geo_afr_ger_nor_rom_owc_chh_lit_est_akn_sun_arw_ind_jpn_tml_kor_fre_pol_fbf_eng_bat_guj_gam_mao_cnt_svk_igb_spa_amr_lat_prs_hin_ita_qcu_glc_pan_alb_dgb_tig_krd_aeg_swe_mly_rus_tsw_slo_bam_jav_tha_heb_knd_zul_dyu_azi_grk_scr_tur_tsn_vie_sid_swt_ses_ewe	-0.155258325369593	-0.366116370112461	0.715109778309472
338	wly_rom_igb_cze_chh_heb_aeg_grk_tur_aze_swa_bat_cic_eng_scr_bsq_hin_anl_zul_mnd_ger_bos_dgb_bul_swt_urd_fin_moo_akn_hun_alb_mlt_geo_prs_lit_ukr_glc_hau_amh_nor_est_yor_mly_slo_sun_jpn_tml_kor_arw_lat_xho_ita_ind_swe_amr_mao_cnt_mcd_lda_krd_owc_ctl_guj_ben_mol_qcu_por_spa_dut_tsn_sod_pan_tig_fre_tag_svk_fbf_afr_tsw_jav_tha_gam_knd_ewe_dyu_azi_pol_rus_uzb_bam_vie_sid_ven_ses_bem	-0.110285590352766	-0.260085452717799	0.795372807668974
339	wly_mcd_ewe_rus_sid_amh_amr_pan_azi_aze_yor_sun_akn_glc_svk_bsq_ita_mlt_swa_mnd_dut_rom_cic_bos_bam_alb_fin_tsn_ven_hun_nor_sod_geo_por_scr_ger_afr_anl_heb_hin_est_dyu_mly_ben_ind_jpn_knd_kor_urd_fre_lda_krd_jav_pol_tig_tag_cnt_grk_igb_ctl_owc_prs_eng_arw_mol_qcu_cze_bul_swe_xho_hau_slo_aeg_ukr_bat_guj_dgb_lat_fbf_mao_tha_chh_tml_ses_bem_tur_lit_spa_uzb_moo_vie_gam_zul_tsw_swt	-0.395067629872482	-0.93722933428084	0.351068165238102
340	gam_svk_dgb_nor_owc_chh_anl_scr_tur_uzb_ven_bat_xho_fre_grk_bsq_pol_tig_ewe_mnd_lit_ben_bam_ita_yor_ukr_est_swt_fbf_fin_swe_mlt_geo_afr_rom_rus_ctl_sid_amh_mol_hun_lda_mly_guj_ind_jpn_tml_kor_arw_ger_zul_pan_jav_spa_aeg_mao_cnt_por_tsw_eng_sod_dut_cze_bul_krd_qcu_slo_lat_mcd_bem_amr_hin_heb_prs_sun_bos_akn_urd_cic_tag_tha_hau_knd_ses_moo_aze_glc_alb_azi_igb_vie_wly_swa_dyu_tsn	0.190634145216089	0.448421154480463	0.654892299298394
341	heb_prs_akn_alb_mlt_amh_tig_dut_uzb_tur_moo_bat_tsw_bul_svk_bsq_urd_aeg_fbf_mnd_scr_arw_swt_mcd_cic_ben_fin_dyu_lda_hun_nor_chh_geo_cze_grk_hin_ukr_sod_owc_ctl_est_tsn_sun_por_mao_jpn_tml_kor_fre_ger_yor_krd_mly_glc_gam_ind_cnt_slo_bem_ita_wly_spa_rom_mol_rus_qcu_afr_lit_eng_igb_hau_pan_amr_pol_jav_guj_xho_lat_ses_tag_tha_anl_knd_bam_ven_azi_swe_bos_aze_swa_vie_sid_dgb_zul_ewe	-0.391944600991432	-0.92932032330824	0.355128996660786
342	sod_mcd_tsn_urd_anl_wly_chh_pol_uzb_aze_zul_ind_igb_arw_scr_bsq_pan_aeg_bam_cnt_rom_guj_akn_nor_cic_grk_fin_yor_fbf_est_ger_gam_geo_ben_ita_alb_glc_amh_tig_hin_hun_bem_bat_spa_tag_jpn_knd_kor_por_bul_moo_slo_jav_rus_sid_mao_mnd_cze_dyu_prs_amr_lit_krd_eng_swe_qcu_dut_svk_bos_ses_mlt_ctl_heb_fre_sun_ukr_dgb_lat_ven_mly_tha_hau_tml_ewe_lda_azi_mol_afr_tur_xho_vie_owc_swt_swa_tsw	0.308460979405798	0.726652026914915	0.469264214675151
343	aeg_prs_yor_afr_wly_chh_hau_lat_aze_uzb_igb_mly_cic_slo_mcd_bsq_pan_amr_xho_cnt_ita_guj_tsw_bul_akn_bos_est_bam_ven_fin_scr_owc_geo_mol_lit_svk_nor_mlt_gam_krd_hun_swt_bat_rom_jav_jpn_knd_kor_rus_urd_swa_alb_mao_por_heb_tag_mnd_grk_lda_hin_amh_glc_ukr_spa_arw_qcu_eng_swe_dut_bem_sid_ger_sod_ben_ind_pol_fbf_cze_ewe_sun_tha_tig_tml_zul_dyu_azi_fre_ctl_tur_dgb_vie_anl_moo_tsn_ses	-0.292844585455501	-0.692408139808057	0.490406348678398
344	mlt_ben_ewe_rus_wly_amr_sid_pan_aze_uzb_xho_mly_dgb_eng_rom_bsq_urd_aeg_igb_cnt_mol_bos_dyu_afr_bem_ita_hun_moo_lda_est_svk_sod_geo_cze_arw_ger_alb_hau_heb_ctl_fin_cic_bat_spa_mao_jpn_tml_kor_guj_lat_zul_lit_sun_ukr_gam_jav_mnd_dut_ven_hin_anl_pol_grk_slo_nor_qcu_prs_fre_por_ses_amh_glc_owc_scr_tag_krd_yor_mcd_tsw_ind_tha_chh_knd_fbf_swa_azi_bul_swe_tur_swt_vie_tig_akn_tsn_bam	-0.457172704898125	-1.08746447974733	0.279641936843773
345	wly_krd_dgb_spa_tig_aeg_mlt_lit_tur_aze_ven_mao_bem_ger_alb_bsq_slo_anl_cic_mnd_rus_urd_igb_grk_swt_nor_est_moo_zul_hun_glc_heb_geo_mcd_arw_prs_svk_amh_amr_lat_fin_yor_mly_swe_bat_jpn_tml_kor_ben_ukr_tsn_pol_ind_ita_hau_jav_cnt_bos_akn_eng_sod_guj_cze_ctl_pan_qcu_bul_hin_afr_xho_chh_scr_owc_dut_tag_mol_lda_por_tsw_sun_tha_gam_knd_dyu_ewe_uzb_rom_fre_azi_fbf_vie_sid_ses_bam_swa	-0.490539524105371	-1.16564797318743	0.246737665182121
346	tig_lat_xho_hin_hau_mlt_chh_spa_aze_tur_ses_ind_swt_scr_bul_bsq_arw_sod_moo_cnt_bos_grk_akn_ger_lda_slo_hun_tsn_ven_fin_mcd_anl_geo_cze_guj_prs_fre_heb_sid_dut_est_fbf_jav_por_bat_jpn_knd_kor_swe_ukr_yor_rom_mly_ctl_wly_sun_mnd_urd_cic_svk_aeg_lit_mol_glc_krd_qcu_afr_rus_eng_tsw_amr_ita_amh_nor_tag_ben_dyu_pan_bem_mao_tha_owc_tml_igb_ewe_azi_alb_pol_uzb_bam_vie_gam_swa_dgb_zul	-0.039459296805417	-0.0931024669375137	0.926022433653191
347	aeg_afr_ven_bul_chh_sid_hau_urd_uzb_aze_yor_mao_xho_ukr_guj_bsq_svk_sod_bem_cnt_eng_spa_cic_nor_tsw_lat_est_bam_swa_hun_swe_owc_geo_krd_glc_scr_mol_gam_mlt_por_fin_swt_mly_dut_tag_jpn_tml_kor_ger_ita_igb_arw_sun_grk_heb_ind_mnd_cze_fbf_mcd_amr_ctl_bos_alb_rus_qcu_ben_pan_slo_ewe_amh_rom_tig_lit_bat_pol_dgb_prs_lda_jav_tha_wly_knd_ses_moo_azi_hin_fre_tur_dyu_vie_anl_akn_zul_tsn	-0.131212177390905	-0.309267986928059	0.757809506808992
348	sid_pan_ewe_krd_wly_aeg_gam_pol_tur_aze_dgb_bat_yor_afr_por_bsq_svk_tig_tsw_mnd_glc_arw_akn_ita_tsn_lat_hun_moo_bem_fin_slo_mlt_geo_prs_rus_bos_mol_hau_chh_cze_est_bam_mly_ben_tag_jpn_knd_kor_alb_rom_zul_dut_mao_nor_heb_sun_cnt_lit_swa_ger_sod_guj_swe_eng_scr_qcu_bul_grk_mcd_fbf_owc_fre_amr_urd_jav_hin_cic_spa_swt_ind_tha_anl_tml_lda_igb_azi_ctl_ukr_uzb_dyu_vie_amh_ven_ses_xho	-0.368190913751972	-0.872544595109846	0.385158575210384
349	hau_arw_yor_spa_tig_owc_sid_dut_aze_tur_tsn_bat_cic_prs_svk_bsq_mol_anl_fbf_cnt_urd_ger_lda_lit_akn_glc_est_moo_swt_hun_lat_amr_geo_ctl_nor_scr_por_mlt_gam_cze_fin_igb_tag_alb_mly_jpn_tml_kor_ukr_hin_bem_grk_mao_rom_chh_ind_mnd_fre_tsw_slo_heb_krd_eng_ita_ben_qcu_pan_rus_mcd_ses_amh_bos_aeg_bul_sun_pol_xho_afr_ven_jav_tha_wly_knd_ewe_dyu_uzb_guj_swe_azi_bam_vie_sod_dgb_swa_zul	-0.392450044104106	-0.931335401347951	0.354091518390413
350	sod_alb_dgb_hin_owc_chh_amh_slo_uzb_aze_fbf_mly_xho_rus_glc_bsq_afr_mlt_dyu_mnd_rom_ukr_akn_swe_ewe_krd_est_lda_swt_hun_pan_heb_geo_ctl_pol_por_nor_hau_wly_ben_fin_yor_jav_eng_sun_jpn_knd_kor_ita_svk_zul_lit_tag_lat_tig_mao_cnt_ger_cic_bos_sid_urd_fre_prs_scr_qcu_spa_mol_mcd_bem_anl_bul_gam_arw_ind_guj_tsn_grk_swa_bat_tha_aeg_tml_tsw_ses_azi_dut_cze_tur_ven_vie_amr_bam_moo_igb	-0.860559872721525	-2.08520224026412	0.0397906767659977
351	amr_dut_dgb_nor_sod_aeg_amh_urd_tur_uzb_swa_jav_dyu_eng_mcd_bsq_arw_anl_xho_cnt_ctl_cze_igb_krd_swt_rom_fin_tsw_ses_hun_hin_tig_geo_scr_mol_bul_alb_gam_heb_lat_est_ven_tag_grk_ind_jpn_tml_kor_fre_ukr_cic_spa_mly_slo_chh_mao_mnd_svk_zul_ben_mlt_rus_pan_guj_glc_qcu_prs_bos_swe_bem_hau_afr_wly_ita_sun_lit_lda_ger_ewe_bat_tha_sid_knd_bam_akn_aze_por_pol_azi_yor_vie_owc_moo_tsn_fbf	-0.398606972519938	-0.94330034668911	0.347971412860805
352	hau_urd_tsw_prs_chh_mlt_wly_pan_uzb_tur_tsn_jav_ven_lit_grk_bsq_hin_amr_lda_cnt_ben_ita_swa_cze_swt_ukr_hun_igb_zul_fin_dut_sid_geo_fre_glc_mol_eng_heb_gam_krd_est_bem_tag_ctl_mly_jpn_tml_kor_scr_bos_cic_afr_mao_spa_owc_bat_mnd_mcd_bam_swe_aeg_bul_svk_arw_por_qcu_rus_pol_slo_ewe_tig_guj_anl_ger_sun_nor_xho_lat_moo_ind_tha_sod_knd_dyu_yor_aze_alb_rom_azi_fbf_vie_amh_ses_dgb_akn	0.112739857067732	0.265643581104064	0.791101699380302
353	anl_grk_dgb_spa_tig_hau_owc_mcd_tur_azi_dyu_bat_swa_scr_arw_bsq_hin_wly_cic_mnd_pol_por_bem_bos_zul_ger_hun_tsn_moo_est_slo_chh_geo_lat_svk_afr_ukr_aeg_amh_ita_fin_ven_sun_guj_mao_jpn_knd_kor_nor_lit_ewe_pan_ind_krd_gam_mly_cnt_bul_bam_urd_mlt_glc_prs_rom_swe_qcu_ben_alb_cze_akn_amr_mol_sid_ctl_jav_dut_fbf_fre_xho_tag_tha_sod_tml_lda_tsw_uzb_eng_rus_aze_ses_vie_heb_yor_swt_igb	-0.353512959205383	-0.837796388501239	0.40429304319715
354	wly_ukr_cic_krd_hau_sid_amh_por_tur_aze_moo_ind_ven_fre_pol_bsq_mcd_gam_bem_mnd_bul_nor_tsw_rom_xho_pan_fin_yor_akn_est_hin_mlt_geo_rus_ita_afr_slo_tig_anl_spa_hun_ewe_bat_lat_tag_jpn_knd_kor_eng_mol_zul_glc_jav_arw_chh_mly_cnt_lit_dgb_ben_sod_dut_swe_svk_ger_qcu_cze_urd_guj_igb_owc_prs_heb_ctl_mao_bos_swt_grk_lda_sun_tha_aeg_tml_bam_swa_uzb_alb_scr_azi_dyu_vie_amr_fbf_ses_tsn	0.0357178682073493	0.084122183940902	0.93314010371995
355	sid_pan_zul_bul_mlt_anl_hau_ctl_azi_tur_bem_mly_dgb_spa_ger_bsq_dut_heb_tsn_mnd_grk_glc_ven_hin_fbf_bos_fin_cic_tsw_hun_ukr_amh_geo_nor_afr_svk_rus_aeg_wly_guj_est_bam_tag_fre_bat_jpn_tml_kor_swe_mcd_igb_cze_jav_alb_amr_ind_cnt_lit_xho_arw_sod_por_slo_lat_scr_qcu_pol_mol_ben_akn_gam_rom_tig_urd_mao_krd_lda_eng_swt_sun_tha_owc_knd_swa_ewe_aze_ita_prs_uzb_ses_vie_chh_dyu_yor_moo	-0.539985196280787	-1.28612781103815	0.201591285378181
356	mlt_guj_swa_ita_wly_heb_gam_lit_aze_azi_bem_mao_tsn_alb_eng_bsq_por_sid_fbf_cnt_prs_nor_lda_dut_yor_pan_fin_akn_bam_est_arw_tig_geo_glc_bos_mcd_hin_chh_amh_svk_hun_dgb_mly_pol_sun_jpn_tml_kor_urd_scr_ven_spa_jav_ger_aeg_bat_mnd_afr_xho_ukr_hau_fre_swe_rom_ben_qcu_bul_ctl_mol_swt_owc_krd_sod_rus_ind_slo_dyu_lat_zul_tag_tha_anl_knd_ewe_cic_uzb_cze_grk_tur_moo_vie_amr_tsw_ses_igb	0.109889078370139	0.258814726701357	0.796350169930089
357	mlt_arw_cic_rus_sid_owc_hau_pol_azi_tur_ewe_bat_tsw_slo_rom_bsq_scr_wly_bam_mnd_bos_fre_yor_dut_dgb_pan_est_bem_swa_hun_svk_chh_geo_ctl_ita_grk_bul_heb_tig_ben_fin_dyu_sun_alb_mly_jpn_tml_kor_nor_afr_zul_krd_tag_urd_gam_jav_cnt_mol_tsn_spa_aeg_glc_por_lit_cze_qcu_guj_mcd_lat_lda_sod_ukr_anl_swe_ind_hin_ven_ger_akn_mao_tha_amr_knd_xho_swt_uzb_prs_eng_aze_moo_vie_amh_fbf_igb_ses	-0.425931796894325	-1.01097607602274	0.314650981578707
358	wly_pol_ewe_urd_amr_heb_anl_pan_azi_tur_zul_bat_dyu_alb_guj_bsq_arw_tig_fbf_mnd_nor_ger_igb_scr_lda_por_est_bam_ven_fin_ita_amh_geo_spa_lat_grk_hin_mlt_sod_eng_hun_swt_mly_mcd_ind_jpn_knd_kor_bos_ctl_xho_glc_jav_rus_gam_mao_cnt_lit_swa_svk_chh_swe_mol_rom_fre_qcu_ukr_slo_prs_ses_sid_ben_owc_bul_tag_dut_bem_krd_tsw_sun_tha_hau_tml_cic_akn_uzb_afr_cze_aze_yor_vie_aeg_moo_dgb_tsn	-0.578244573046657	-1.37880047857036	0.171263664334602
359	amh_guj_dgb_alb_wly_sod_heb_eng_tur_uzb_yor_sun_ven_glc_afr_bsq_bul_anl_swt_mnd_krd_rom_swa_dut_akn_arw_hun_bem_ses_fin_scr_chh_geo_cze_svk_hin_bos_aeg_mlt_spa_est_cic_jav_ctl_mao_jpn_tml_kor_nor_ukr_tsn_lat_mly_urd_amr_bat_cnt_swe_moo_mcd_hau_prs_ita_slo_ger_qcu_rus_pol_pan_fbf_owc_por_gam_grk_tag_fre_bam_ben_igb_ind_tha_tig_knd_lda_ewe_aze_mol_lit_azi_tsw_vie_sid_dyu_xho_zul	-0.237852022725162	-0.562318723834819	0.575251786205924
360	amh_swe_ses_hin_anl_sod_hau_bos_azi_tur_swt_tag_akn_afr_ukr_bsq_rom_gam_xho_mnd_svk_krd_dyu_glc_ewe_alb_hun_lda_igb_est_grk_heb_geo_arw_dut_ita_por_mlt_wly_mol_fin_swa_ind_prs_bat_jpn_knd_kor_bul_mcd_tsw_eng_jav_guj_owc_sun_cnt_lit_tsn_ben_aeg_rus_ger_lat_fre_qcu_ctl_cze_spa_fbf_amr_urd_chh_scr_mly_nor_cic_slo_bam_mao_tha_tig_tml_ven_moo_uzb_pan_pol_aze_yor_vie_sid_bem_zul_dgb	0.169078852980489	0.398551437484787	0.691137319987095
361	sid_pan_ven_bul_gam_hau_amr_dut_azi_tur_ewe_ind_igb_spa_slo_bsq_afr_owc_ses_cnt_prs_rus_lda_nor_bem_urd_est_akn_moo_fin_pol_sod_geo_guj_lat_mol_glc_mlt_wly_swe_hun_zul_mao_krd_tag_jpn_knd_kor_ukr_alb_xho_ben_bat_arw_anl_sun_mnd_grk_swt_lit_tig_hin_ger_bos_ita_qcu_rom_svk_por_cic_chh_ctl_heb_scr_mly_mcd_dgb_fre_fbf_jav_tha_aeg_tml_bam_tsn_aze_eng_cze_uzb_tsw_vie_amh_yor_swa_dyu	-0.527854812390704	-1.25624558525286	0.212173515004878
362	anl_alb_ven_scr_hau_mlt_gam_prs_aze_azi_ses_mly_cic_swe_svk_bsq_ctl_owc_xho_cnt_guj_glc_lda_eng_swa_rus_hun_zul_bam_fin_lat_amr_geo_arw_bul_ger_nor_amh_aeg_pol_est_igb_mao_pan_jav_jpn_tml_kor_por_bos_bem_lit_tag_krd_wly_ind_mnd_fre_dyu_ukr_chh_hin_spa_dut_mol_qcu_ita_rom_ben_fbf_sod_afr_sid_cze_sun_mcd_swt_slo_tsn_bat_tha_tig_knd_tsw_moo_uzb_urd_grk_tur_dgb_vie_heb_akn_yor_ewe	-0.349326640228646	-0.82776403340035	0.409923243473647
363	tig_bos_tsn_rom_anl_heb_amr_ctl_uzb_azi_bem_ind_dgb_ukr_spa_bsq_lat_sid_zul_cnt_nor_pan_ven_mol_yor_swe_fin_swa_ewe_hun_guj_amh_geo_grk_prs_bul_mcd_owc_wly_krd_est_bam_jav_ben_mao_jpn_tml_kor_cze_glc_ses_fre_bat_eng_chh_mly_mnd_por_xho_ger_mlt_rus_ita_scr_hin_qcu_lit_urd_slo_lda_aeg_svk_hau_dut_sun_pol_swt_afr_tsw_tag_tha_sod_knd_fbf_dyu_tur_alb_arw_aze_igb_vie_gam_akn_cic_moo	-0.0178860265977487	-0.0421350543601877	0.966481365815199
364	sid_mcd_swt_arw_wly_anl_amh_ben_azi_uzb_bem_ind_akn_scr_rus_bsq_bos_sod_swa_mnd_por_pol_ses_ukr_yor_mol_hun_cic_zul_fin_prs_mlt_geo_fre_svk_ita_urd_aeg_heb_ger_est_ewe_jav_alb_bat_jpn_tml_kor_spa_dut_dgb_grk_mly_rom_amr_mao_cnt_hin_tsn_ctl_hau_glc_bul_nor_krd_qcu_lit_pan_cze_ven_chh_guj_owc_eng_tag_afr_igb_lat_bam_sun_tha_gam_knd_tsw_lda_tur_slo_swe_aze_fbf_vie_tig_dyu_xho_moo	-0.328571689595255	-0.7777986681901	0.438661944219246
365	anl_mol_bam_lat_wly_aeg_gam_ukr_uzb_aze_igb_bat_ewe_spa_prs_bsq_mcd_amr_ven_cnt_rus_hin_yor_cze_cic_svk_est_xho_fbf_hun_urd_amh_geo_grk_ctl_lit_slo_hau_sid_por_fin_tsw_tag_nor_mao_jpn_tml_kor_pan_guj_lda_bul_mly_ita_tig_sun_mnd_alb_swa_eng_owc_ben_arw_scr_glc_qcu_rom_pol_bos_zul_heb_krd_mlt_afr_ind_dut_akn_ger_dyu_jav_tha_chh_knd_swt_tsn_azi_fre_swe_tur_moo_vie_sod_ses_bem_dgb	-0.564307662027755	-1.3439809391664	0.182224158687818
366	sod_ctl_xho_guj_heb_amh_amr_ita_aze_azi_akn_tag_ven_scr_cze_bsq_afr_owc_tsw_cnt_ger_bul_yor_pan_fbf_lat_hun_zul_bem_est_alb_aeg_geo_svk_rom_mcd_arw_tig_mlt_grk_fin_igb_sun_ben_mly_jpn_knd_kor_spa_rus_ses_slo_jav_krd_sid_ind_mnd_eng_lda_dut_anl_swe_urd_hin_bos_qcu_nor_mol_glc_cic_hau_ukr_wly_lit_bat_pol_bam_prs_swa_mao_tha_gam_tml_tsn_swt_tur_por_fre_uzb_dgb_vie_chh_ewe_moo_dyu	0.150277478707274	0.354548498952873	0.723730554704469
367	gam_alb_bam_pol_tig_anl_heb_swe_uzb_tur_igb_sun_swa_dut_pan_bsq_eng_chh_tsn_cnt_afr_krd_fbf_guj_yor_bos_hun_ven_bem_est_mol_sid_geo_slo_bul_svk_spa_hau_owc_urd_fin_lda_bat_hin_tag_jpn_tml_kor_scr_grk_dgb_rom_jav_ukr_sod_mly_mnd_lat_xho_ita_mlt_mcd_glc_ger_ben_qcu_cze_por_rus_tsw_wly_arw_amr_prs_ind_nor_ewe_ctl_akn_mao_tha_amh_knd_moo_ses_aze_fre_lit_azi_dyu_vie_aeg_cic_zul_swt	-0.642950048819697	-1.54257077960842	0.126330937151569
368	hau_lat_bem_grk_wly_aeg_sod_krd_aze_tur_ses_mly_tsn_alb_pol_bsq_slo_anl_moo_mnd_hin_spa_zul_urd_swa_prs_fin_lda_cic_hun_mol_tig_geo_fre_glc_rom_ita_amh_mlt_por_est_igb_sun_ben_tag_jpn_knd_kor_arw_afr_fbf_dut_mao_eng_chh_jav_cnt_lit_akn_mcd_heb_ukr_ctl_cze_scr_qcu_rus_nor_guj_tsw_owc_svk_sid_swe_ind_pan_bam_ger_ewe_bat_tha_amr_tml_swt_dgb_azi_bul_bos_uzb_yor_vie_gam_ven_xho_dyu	-0.389867575930046	-0.923193546898452	0.35829537435226
369	chh_slo_fbf_eng_aeg_amh_sid_rus_uzb_aze_tsw_tag_ses_ben_ita_bsq_alb_hau_zul_cnt_afr_ukr_moo_swe_ven_scr_hun_bem_akn_fin_svk_mlt_geo_bos_fre_dut_krd_owc_amr_guj_est_dyu_ind_nor_mao_jpn_knd_kor_bul_grk_swt_hin_bat_cze_heb_jav_mnd_lat_tsn_pol_tig_ger_prs_spa_mol_qcu_mcd_glc_ctl_dgb_wly_urd_gam_por_sun_lit_yor_arw_swa_mly_tha_sod_tml_ewe_xho_tur_rom_pan_azi_cic_vie_anl_igb_lda_bam	-0.272387605773195	-0.644137610201441	0.521071710280101
370	hau_fre_ven_rom_amr_tig_amh_ukr_uzb_azi_bam_mly_bem_mol_rus_bsq_ctl_sid_tsw_mnd_scr_eng_cic_nor_swa_glc_est_akn_igb_fin_lit_wly_geo_hin_pan_arw_bul_owc_anl_alb_hun_lda_tag_slo_mao_jpn_tml_kor_grk_svk_moo_guj_sun_prs_heb_bat_cnt_mcd_fbf_ben_mlt_spa_krd_ita_pol_qcu_urd_bos_cze_yor_gam_swe_sod_lat_jav_afr_swt_dut_dyu_ind_tha_chh_knd_xho_dgb_aze_ger_por_tur_zul_vie_aeg_ewe_tsn_ses	-0.0255736333198962	-0.0602252141651249	0.952105495210817
371	chh_prs_dyu_mol_tig_sod_gam_eng_aze_azi_swt_jav_swa_dut_pan_bsq_swe_amh_bem_cnt_arw_por_ewe_afr_moo_fre_hun_lda_dgb_est_nor_anl_geo_rus_pol_lit_ctl_aeg_amr_rom_fin_fbf_mao_krd_ind_jpn_tml_kor_ita_guj_akn_lat_bat_mcd_wly_tag_mnd_slo_igb_urd_mlt_ger_cze_svk_hin_qcu_ukr_scr_bos_tsn_hau_bul_heb_grk_mly_glc_bam_alb_xho_sun_tha_sid_knd_tsw_ven_uzb_spa_ben_tur_yor_vie_owc_cic_zul_ses	0.0595625319522292	0.140324151571794	0.888707357546085
372	sid_guj_tsw_bos_amr_owc_tig_mcd_aze_azi_tsn_ind_swt_urd_scr_bsq_cze_wly_cic_mnd_swe_mol_bem_grk_yor_eng_hun_xho_fbf_fin_ctl_gam_geo_dut_rus_lat_hin_mlt_amh_afr_est_bam_tag_nor_bat_jpn_tml_kor_lit_por_dyu_fre_mly_pan_aeg_jav_cnt_glc_lda_spa_chh_ukr_ger_prs_slo_qcu_svk_arw_krd_dgb_sod_ita_heb_pol_mao_alb_moo_ben_igb_sun_tha_hau_knd_swa_ses_tur_rom_bul_uzb_akn_vie_anl_zul_ven_ewe	0.643634265106733	1.52215674701669	0.131362881543944
373	owc_fre_yor_slo_chh_amh_mlt_cze_tur_aze_ewe_jav_bam_svk_mol_bsq_glc_sid_fbf_cnt_ben_swe_tsw_lit_igb_hin_est_akn_moo_hun_pol_tig_geo_ita_urd_mcd_rus_amr_hau_bul_fin_bem_tag_afr_sun_jpn_knd_kor_arw_ger_dyu_nor_mly_lat_anl_bat_mnd_ukr_swt_eng_sod_por_spa_rom_alb_qcu_krd_pan_dut_xho_heb_guj_aeg_prs_mao_scr_ven_ctl_lda_ind_tha_wly_tml_tsn_dgb_uzb_grk_bos_azi_ses_vie_gam_swa_cic_zul	0.0853698685213049	0.201026855955571	0.841116582461637
374	chh_nor_zul_arw_owc_gam_mlt_cze_tur_uzb_dgb_tag_moo_ger_por_bsq_lit_sod_swt_cnt_lat_rus_yor_svk_tsw_ukr_hun_ven_tsn_est_grk_sid_geo_dut_urd_glc_ctl_hau_anl_fre_fin_akn_mao_hin_ind_jpn_knd_kor_pan_eng_ewe_swe_bat_scr_heb_jav_mnd_slo_bem_rom_aeg_guj_mol_ben_pol_qcu_ita_bos_alb_bam_amh_krd_tig_bul_sun_afr_cic_mcd_swa_mly_tha_amr_tml_ses_igb_azi_spa_prs_aze_lda_vie_wly_fbf_xho_dyu	0.135444593258013	0.318827705896063	0.750572132026842
375	wly_rom_yor_ita_mlt_sod_amr_lat_aze_azi_lda_ind_tsw_por_grk_bsq_ctl_amh_swa_cnt_nor_mcd_dgb_swe_tsn_bul_fin_dyu_bam_hun_svk_anl_geo_eng_ukr_afr_guj_hau_gam_mol_est_igb_bat_dut_tag_jpn_tml_kor_ger_scr_zul_cze_jav_urd_chh_mao_mnd_slo_ven_bos_owc_spa_arw_glc_pan_qcu_fre_ben_rus_xho_sid_hin_aeg_prs_mly_krd_swt_lit_bem_sun_tha_heb_knd_akn_ewe_uzb_pol_alb_tur_ses_vie_tig_fbf_moo_cic	-0.503538086101846	-1.19899805007753	0.23357482813711
376	gam_guj_ses_swe_anl_amh_mlt_dut_uzb_azi_lda_mly_tsw_por_ger_bsq_scr_sod_ven_mnd_glc_ita_yor_fre_tsn_nor_fin_swa_igb_hun_arw_heb_geo_svk_grk_krd_afr_tig_sid_alb_est_dgb_mao_ctl_tag_jpn_tml_kor_rom_hin_moo_bul_ind_urd_aeg_bat_cnt_mol_dyu_bos_chh_ben_prs_lit_rus_qcu_pol_cze_mcd_zul_amr_spa_owc_slo_jav_pan_akn_ukr_ewe_sun_tha_hau_knd_bam_swt_aze_eng_lat_tur_bem_vie_wly_fbf_cic_xho	0.212815085523252	0.500472286519772	0.617924877771046
377	gam_lit_zul_lat_sid_sod_heb_dut_uzb_azi_tsw_sun_fbf_pol_svk_bsq_bos_aeg_bem_mnd_krd_eng_ewe_slo_bam_mcd_hun_dgb_xho_est_ctl_hau_geo_scr_prs_swe_ita_owc_amh_fre_fin_dyu_mao_arw_ind_jpn_tml_kor_nor_rom_akn_grk_bat_pan_amr_mly_cnt_glc_swa_spa_chh_mol_bul_ukr_afr_qcu_hin_alb_ger_lda_tig_ben_anl_cze_jav_rus_ven_guj_igb_tag_tha_wly_knd_tsn_swt_tur_por_urd_aze_moo_vie_mlt_yor_ses_cic	-0.445968959095143	-1.05785136348258	0.292863226451161
378	mlt_dut_zul_arw_amh_sid_amr_rus_uzb_aze_swa_bat_dyu_pan_bos_bsq_krd_hau_igb_cnt_ger_prs_akn_mol_bam_lat_hun_tsw_xho_est_bul_heb_geo_nor_afr_pol_fre_sod_anl_cze_fin_ewe_ind_scr_tag_jpn_knd_kor_alb_swe_yor_por_jav_ctl_owc_sun_mnd_ita_fbf_eng_wly_urd_spa_glc_grk_qcu_ben_hin_guj_dgb_aeg_slo_gam_ukr_mao_svk_tsn_mcd_lda_mly_tha_chh_tml_swt_ven_tur_rom_lit_azi_moo_vie_tig_cic_bem_ses	-1.03094114854592	-2.50727103029309	0.0139014403586845
379	chh_arw_igb_krd_owc_mlt_heb_mol_tur_uzb_lda_mly_tsn_ctl_cze_bsq_mcd_hau_bam_mnd_eng_svk_zul_bos_dgb_bul_hun_fbf_ses_fin_lat_anl_geo_scr_dut_pan_hin_amh_aeg_afr_est_bem_mao_urd_tag_jpn_tml_kor_ben_ita_xho_rus_ind_rom_sod_sun_cnt_por_cic_slo_gam_ger_spa_alb_lit_qcu_fre_nor_prs_yor_sid_swe_tig_grk_jav_glc_swa_guj_swt_bat_tha_wly_knd_ewe_tsw_aze_ukr_pol_azi_dyu_vie_amr_moo_akn_ven	-1.23875990062294	-3.06833831644994	0.00282008398438318
380	chh_nor_bem_pol_hau_anl_sod_mol_uzb_azi_ses_mly_xho_ger_ctl_bsq_prs_aeg_dgb_cnt_urd_hin_yor_bul_fbf_por_hun_lda_cic_fin_bos_tig_geo_lat_svk_swe_lit_gam_sid_krd_est_tsw_ind_ukr_mao_jpn_tml_kor_fre_ita_ewe_grk_tag_slo_heb_bat_mnd_afr_dyu_scr_owc_cze_spa_alb_rus_qcu_mcd_ben_glc_swa_mlt_arw_wly_pan_sun_eng_ven_guj_akn_jav_tha_amr_knd_zul_igb_tur_rom_dut_aze_moo_vie_amh_tsn_swt_bam	0.268582814360534	0.63222957634592	0.528788133351788
381	anl_pan_swt_cze_wly_chh_aeg_pol_azi_tur_moo_tag_cic_nor_krd_bsq_rus_sid_ses_cnt_hin_ukr_fbf_rom_akn_alb_hun_xho_zul_est_prs_mlt_geo_afr_ben_ger_ita_gam_heb_spa_fin_bem_mao_bul_ind_jpn_knd_kor_eng_glc_igb_swe_mly_fre_tig_jav_mnd_svk_ven_slo_amr_mol_dut_ctl_guj_qcu_urd_bos_por_yor_hau_arw_amh_mcd_sun_scr_tsn_lit_dyu_bat_tha_sod_tml_dgb_swa_uzb_lat_grk_aze_tsw_vie_owc_lda_bam_ewe	-0.661676583782854	-1.58460400350494	0.116451052719134
382	amh_guj_zul_ita_aeg_sod_chh_eng_uzb_tur_swt_tag_tsn_ger_bos_bsq_swe_wly_ses_cnt_nor_mol_tsw_scr_ven_slo_fin_xho_swa_est_bul_tig_geo_lat_spa_svk_urd_gam_amr_dut_hun_akn_sun_ukr_bat_jpn_tml_kor_grk_hin_dyu_alb_jav_fre_owc_ind_mnd_por_igb_mcd_hau_prs_cze_ctl_afr_qcu_ben_rom_pol_bem_sid_lit_heb_glc_mao_rus_lda_pan_ewe_mly_tha_anl_knd_dgb_yor_azi_krd_arw_aze_moo_vie_mlt_bam_cic_fbf	0.5422983233262	1.28152862810233	0.203194043768368
383	tig_pol_bem_cze_amh_hau_anl_lat_azi_uzb_lda_sun_fbf_ger_alb_bsq_guj_owc_bam_cnt_grk_afr_akn_bul_yor_bos_fin_ses_ewe_hun_fre_aeg_geo_glc_hin_por_ukr_sod_amr_ita_est_zul_jav_arw_mly_jpn_knd_kor_mcd_ctl_tsn_svk_bat_ben_heb_mao_mnd_slo_xho_prs_chh_nor_mol_swe_dut_qcu_lit_urd_spa_dgb_mlt_rom_gam_scr_ind_pan_ven_rus_cic_tag_tha_wly_tml_swa_dyu_aze_eng_krd_tur_moo_vie_sid_igb_swt_tsw	-0.752633933260661	-1.80943783600854	0.07361358616634
384	amh_rom_igb_spa_tig_chh_sid_bos_uzb_aze_bem_jav_cic_swe_svk_bsq_mcd_heb_xho_mnd_eng_arw_ses_prs_tsn_ita_hun_fbf_yor_fin_afr_amr_geo_ctl_urd_hin_grk_anl_hau_krd_est_bam_ind_mol_bat_jpn_knd_kor_guj_ukr_dgb_lat_mly_ben_gam_mao_cnt_fre_tsw_lit_wly_cze_pan_alb_por_qcu_scr_ger_bul_ven_mlt_slo_owc_rus_tag_nor_akn_pol_moo_sun_tha_sod_tml_lda_zul_tur_glc_dut_azi_dyu_vie_aeg_ewe_swt_swa	-0.718298140459933	-1.72573691607633	0.0877159005086666
385	wly_urd_yor_cze_amh_anl_sid_pan_tur_azi_moo_bat_dgb_bos_eng_bsq_pol_gam_lda_mnd_hin_ben_tsn_afr_tsw_ita_est_bem_bam_fin_por_tig_geo_nor_svk_ukr_grk_hau_amr_mol_hun_swt_jav_lat_ind_jpn_knd_kor_ctl_bul_ses_dut_mao_swe_owc_mly_cnt_guj_ewe_rom_chh_glc_alb_scr_arw_qcu_mcd_fre_rus_igb_aeg_spa_sod_ger_tag_prs_swa_slo_akn_sun_tha_mlt_tml_dyu_ven_aze_krd_lit_uzb_xho_vie_heb_zul_cic_fbf	-0.506655546382778	-1.20550694538598	0.231065956879158
386	sid_ger_zul_dut_mlt_anl_amh_lat_uzb_tur_yor_mly_swa_alb_bos_bsq_arw_heb_bam_mnd_ita_krd_fbf_rus_bem_pol_fin_cic_swt_hun_swe_wly_geo_rom_guj_afr_ctl_amr_hau_grk_est_dgb_sun_spa_tag_jpn_tml_kor_mcd_svk_ses_nor_jav_slo_aeg_bat_cnt_mol_dyu_cze_owc_por_urd_prs_eng_qcu_ben_glc_lit_lda_gam_ukr_sod_fre_mao_scr_akn_hin_tsw_ind_tha_chh_knd_tsn_moo_azi_pan_bul_aze_igb_vie_tig_xho_ven_ewe	0.06754383262234	0.158984159371836	0.874026101403745
387	heb_pol_zul_cze_sid_owc_wly_eng_azi_tur_tsw_mly_ewe_lat_guj_bsq_mcd_chh_swa_mnd_pan_slo_yor_ukr_dgb_bul_est_moo_dyu_fin_glc_tig_geo_bos_alb_dut_ben_sod_amr_swe_hun_xho_jav_arw_sun_jpn_knd_kor_ger_por_bam_afr_tag_rus_gam_mao_cnt_fre_ven_ita_aeg_nor_grk_prs_spa_qcu_urd_krd_rom_igb_hau_mol_amh_lit_bat_scr_bem_svk_ses_ind_tha_mlt_tml_swt_akn_aze_hin_ctl_uzb_fbf_vie_anl_cic_lda_tsn	-0.30437218567035	-0.720561178016431	0.472986847126407
388	amh_ita_yor_dut_sod_amr_heb_arw_uzb_tur_dyu_tag_lda_rom_cze_bsq_spa_owc_tsn_cnt_pan_ctl_dgb_hin_akn_lit_fin_fbf_zul_hun_ukr_anl_geo_eng_glc_urd_ben_mlt_wly_bul_est_tsw_bat_scr_jav_jpn_tml_kor_nor_rus_xho_bos_sun_pol_tig_mao_mnd_prs_ven_alb_sid_slo_swe_mol_mcd_qcu_grk_afr_guj_bem_chh_lat_aeg_svk_ind_krd_ewe_ger_cic_mly_tha_gam_knd_bam_moo_aze_por_fre_azi_ses_vie_hau_swa_igb_swt	-1.08121196761949	-2.65633449850465	0.00929628897325766
389	aeg_dut_yor_slo_amr_wly_sid_ger_azi_uzb_fbf_ind_lda_bul_ben_bsq_nor_tig_tsw_cnt_guj_afr_igb_scr_swa_prs_est_swt_bam_hun_bos_mlt_geo_arw_fre_rom_pol_heb_owc_ita_fin_tsn_mao_eng_sun_jpn_tml_kor_glc_krd_ven_hin_tag_svk_sod_jav_mnd_ctl_cic_pan_chh_cze_rus_grk_por_qcu_mcd_lat_lit_bem_anl_swe_gam_alb_bat_mol_dyu_ukr_dgb_mly_tha_hau_knd_ses_ewe_aze_spa_urd_tur_zul_vie_amh_moo_xho_akn	0.0722881615558798	0.170397131846593	0.865067980245867
390	mlt_eng_swt_scr_wly_sid_owc_lat_aze_azi_yor_tag_dgb_arw_svk_bsq_bul_amh_bem_cnt_pan_swe_ven_fre_swa_slo_hun_xho_tsw_fin_prs_chh_geo_alb_pol_glc_grk_gam_hau_rus_est_dyu_jav_cze_sun_jpn_knd_kor_nor_bos_zul_por_mao_ben_anl_bat_mnd_krd_fbf_mcd_sod_hin_ctl_rom_dut_qcu_urd_ger_ita_ses_aeg_mol_amr_spa_ind_lit_akn_ukr_lda_mly_tha_tig_tml_igb_bam_tur_guj_afr_uzb_tsn_vie_heb_moo_ewe_cic	0.0581250024129348	0.136939611249865	0.891374550070549
391	heb_glc_dgb_krd_wly_mlt_tig_ukr_tur_aze_akn_ind_lda_nor_mcd_bsq_guj_sid_moo_mnd_lat_rus_igb_bos_zul_rom_hun_fbf_cic_fin_por_anl_geo_scr_alb_mol_slo_amr_amh_pol_est_bam_mao_ita_mly_jpn_tml_kor_ger_fre_swa_prs_jav_spa_hau_sun_cnt_grk_tsw_arw_gam_afr_svk_hin_urd_qcu_lit_swe_dut_xho_chh_ctl_sod_cze_bat_bul_dyu_eng_bem_tag_tha_owc_knd_yor_tsn_uzb_ben_pan_azi_ven_vie_aeg_ewe_ses_swt	-0.614740182852313	-1.47053092531389	0.144793361430749
392	tig_ukr_tsn_lat_heb_amr_sod_hin_uzb_aze_lda_mao_dgb_alb_mcd_bsq_mol_hau_akn_cnt_glc_nor_swt_bos_moo_ctl_hun_ewe_ses_fin_rus_sid_geo_por_cze_dut_pan_anl_gam_spa_est_tsw_sun_scr_tag_jpn_knd_kor_rom_ger_swa_bul_bat_guj_mlt_jav_mnd_afr_igb_pol_owc_svk_swe_krd_arw_qcu_eng_ben_fre_yor_amh_urd_chh_ita_mly_lit_bem_slo_ven_ind_tha_aeg_tml_dyu_fbf_azi_grk_prs_tur_bam_vie_wly_zul_xho_cic	-0.659911180453821	-1.57872731577016	0.11779409644465
393	sod_rom_dgb_eng_mlt_anl_gam_glc_tur_uzb_lda_tag_xho_svk_bul_bsq_fre_heb_moo_cnt_scr_krd_cic_nor_dyu_urd_est_akn_zul_fin_lat_tig_geo_ukr_ben_prs_swe_amr_chh_spa_hun_igb_bat_alb_mly_jpn_tml_kor_rus_ctl_bam_por_mao_pan_amh_sun_mnd_afr_ven_slo_hau_dut_ger_mol_cze_qcu_ita_arw_grk_bem_aeg_bos_owc_hin_jav_guj_swt_pol_ses_ind_tha_wly_knd_fbf_ewe_azi_mcd_lit_aze_swa_vie_sid_tsw_tsn_yor	-0.239290458055806	-0.565882296750224	0.572836681023968
394	amr_urd_xho_hin_gam_chh_heb_pol_uzb_azi_lda_mao_moo_spa_ctl_bsq_swe_wly_swt_cnt_guj_ger_fbf_bos_dyu_rus_fin_tsn_akn_hun_pan_mlt_geo_krd_nor_alb_slo_tig_hau_por_est_ses_ind_scr_mly_jpn_tml_kor_ben_afr_ven_ukr_bat_lit_sid_tag_mnd_glc_zul_prs_anl_mol_lat_bul_mcd_qcu_rom_cze_dut_bem_aeg_grk_amh_ita_jav_fre_ewe_eng_yor_sun_tha_owc_knd_bam_igb_tur_arw_svk_aze_dgb_vie_sod_swa_cic_tsw	-0.424863895235294	-1.00780621391046	0.316162471322724
395	sod_rom_swa_arw_aeg_anl_amh_grk_tur_aze_lda_mly_zul_krd_cze_bsq_fre_mlt_ven_cnt_ctl_ita_xho_nor_bem_mcd_est_yor_ses_fin_spa_hau_geo_prs_slo_lat_por_sid_tig_lit_hun_dyu_mao_hin_jav_jpn_knd_kor_rus_ben_igb_ukr_tag_guj_chh_ind_mnd_scr_akn_pol_owc_bos_glc_ger_urd_qcu_pan_eng_alb_bam_wly_mol_gam_svk_sun_swe_ewe_bul_fbf_bat_tha_amr_tml_cic_dgb_azi_afr_dut_uzb_tsn_vie_heb_swt_moo_tsw	-0.765268075746798	-1.8417055928245	0.0687054720408117
396	amh_cze_dgb_prs_heb_anl_hau_ben_tur_aze_cic_bat_swt_krd_mol_bsq_hin_chh_ewe_cnt_bul_pol_ven_mcd_bem_slo_est_ses_fbf_fin_ctl_amr_geo_pan_lat_ita_swe_sod_aeg_dut_hun_akn_sun_rom_mly_jpn_knd_kor_eng_nor_xho_spa_ind_bos_wly_mao_mnd_ukr_tsw_afr_owc_grk_alb_lit_svk_qcu_scr_ger_arw_lda_mlt_guj_sid_rus_jav_fre_swa_por_moo_tag_tha_gam_tml_igb_tsn_uzb_glc_urd_azi_bam_vie_tig_zul_dyu_yor	-0.587450532934664	-1.40353189666132	0.163788543507122
397	owc_svk_dgb_slo_mlt_wly_gam_arw_aze_azi_bem_ind_ewe_nor_ctl_bsq_krd_hau_moo_mnd_ukr_lat_bam_pan_fbf_glc_hun_tsn_xho_fin_bul_sid_geo_scr_rus_dut_eng_heb_sod_fre_est_igb_jav_guj_sun_jpn_knd_kor_alb_ita_ven_rom_tag_urd_chh_mly_cnt_hin_swa_lit_tig_prs_ben_mcd_ger_qcu_pol_por_cze_ses_aeg_grk_anl_bos_mao_afr_dyu_swe_yor_bat_tha_amh_tml_cic_lda_uzb_mol_spa_tur_akn_vie_amr_zul_swt_tsw	0.515003358811726	1.21836460666864	0.226167238902627
398	anl_bos_tsn_fre_hau_owc_amr_swe_uzb_aze_akn_jav_tsw_ben_mcd_bsq_dut_amh_dyu_mnd_afr_ita_ses_rom_swa_bul_fin_ven_bem_hun_ctl_sid_geo_alb_ger_rus_krd_sod_wly_pol_est_xho_sun_arw_ind_jpn_knd_kor_spa_nor_dgb_ukr_tag_scr_gam_mao_cnt_prs_swt_urd_mlt_cze_hin_guj_svk_qcu_pan_por_lat_yor_heb_eng_aeg_slo_mly_grk_igb_lit_cic_bat_tha_chh_tml_bam_ewe_tur_mol_glc_azi_zul_vie_tig_moo_fbf_lda	0.164796252777834	0.387802685086773	0.699048253364966
399	owc_afr_ven_mol_wly_sid_tig_slo_azi_tur_lda_mao_yor_ctl_spa_bsq_cze_heb_tsn_mnd_lit_bos_swt_svk_dyu_mcd_est_cic_bam_hun_rom_gam_geo_lat_alb_dut_arw_hau_aeg_ita_fin_zul_jav_ger_bat_jpn_tml_kor_ukr_rus_ewe_fre_ind_grk_amh_tag_cnt_bul_tsw_nor_amr_guj_pol_scr_pan_qcu_prs_eng_krd_swa_sod_swe_anl_urd_mly_ben_bem_glc_moo_sun_tha_chh_knd_igb_ses_aze_hin_por_uzb_akn_vie_mlt_dgb_xho_fbf	-0.379432669200406	-0.898650376063417	0.371159719308368
400	owc_krd_yor_dut_aeg_hau_amr_nor_tur_uzb_lda_mao_tsw_grk_lat_bsq_eng_mlt_xho_mnd_scr_pan_ewe_hin_igb_bos_est_cic_bam_fin_bul_sid_geo_mol_swe_rus_guj_heb_tig_urd_hun_tsn_jav_por_bat_jpn_knd_kor_fre_mcd_akn_cze_mly_ben_chh_ind_cnt_alb_ses_lit_sod_spa_rom_ita_afr_qcu_pol_prs_ger_swa_amh_glc_anl_slo_tag_arw_dyu_ukr_fbf_sun_tha_wly_tml_swt_zul_aze_ctl_svk_azi_dgb_vie_gam_moo_bem_ven	0.164178943640153	0.386457066229747	0.700040974910783
401	wly_cze_ewe_alb_heb_gam_chh_swe_azi_aze_tsw_sun_dgb_svk_grk_bsq_ita_owc_zul_mnd_arw_rus_ven_rom_cic_prs_fin_moo_dyu_est_guj_hau_geo_bos_pol_hin_eng_amh_tig_pan_hun_xho_bat_dut_mly_jpn_knd_kor_mcd_afr_bem_por_jav_ctl_amr_tag_cnt_fre_fbf_nor_sid_ger_lit_scr_bul_qcu_ben_urd_glc_yor_mlt_ukr_aeg_spa_ind_slo_bam_krd_swa_mao_tha_anl_tml_swt_ses_tur_lat_mol_uzb_tsn_vie_sod_igb_lda_akn	0.234480830040698	0.551674095208767	0.5824948417912
402	hau_grk_xho_pol_heb_sid_chh_alb_aze_uzb_akn_bat_tsn_svk_bos_bsq_mol_mlt_bam_cnt_slo_ger_swa_guj_dyu_ctl_est_yor_zul_fin_lit_amh_geo_ita_glc_rom_scr_wly_gam_prs_hun_tsw_mly_pan_sun_jpn_knd_kor_arw_dut_ewe_swe_tag_fre_anl_mao_mnd_por_dgb_spa_amr_nor_eng_mcd_urd_qcu_ukr_hin_cze_ses_owc_afr_sod_bul_ind_lat_swt_krd_lda_jav_tha_tig_tml_fbf_cic_azi_rus_ben_tur_bem_vie_aeg_moo_igb_ven	0.0931994922869811	0.219261069219766	0.826927192768882
403	chh_mcd_igb_mol_sid_amr_anl_por_azi_uzb_moo_mao_ven_fre_eng_bsq_guj_aeg_yor_cnt_pol_krd_tsw_arw_tsn_rom_hun_fbf_swa_fin_swe_heb_geo_lit_urd_ita_grk_hau_gam_hin_est_lda_ind_alb_mly_jpn_tml_kor_bos_cze_xho_dut_jav_scr_amh_tag_mnd_prs_akn_rus_owc_slo_lat_spa_bul_qcu_glc_ben_svk_dyu_sod_ukr_wly_afr_bat_ctl_bem_nor_ewe_sun_tha_mlt_knd_ses_zul_aze_ger_pan_tur_cic_vie_tig_bam_dgb_swt	-0.72550692793861	-1.73958128558021	0.0852410149343263
404	aeg_por_zul_ben_owc_gam_anl_ger_tur_uzb_fbf_mao_lda_spa_mcd_bsq_eng_hau_moo_cnt_rom_alb_swa_bul_dgb_hin_est_dyu_ven_hun_svk_tig_geo_grk_mol_ctl_krd_amr_wly_slo_fin_swt_ind_lat_tag_jpn_knd_kor_afr_dut_yor_swe_jav_ita_mlt_bat_mnd_arw_bam_nor_sid_pan_urd_glc_bos_qcu_lit_scr_ukr_bem_heb_fre_sod_guj_mly_rus_ses_pol_akn_sun_tha_amh_tml_xho_tsn_aze_prs_cze_azi_ewe_vie_chh_cic_igb_tsw	-0.257419149408971	-0.608314092283294	0.544462021839037
405	mlt_bos_igb_ctl_amh_anl_sid_krd_aze_uzb_cic_bat_bam_svk_rom_bsq_pan_heb_ses_cnt_ger_pol_lda_prs_zul_mcd_fin_swt_tsw_est_arw_hau_geo_spa_ben_mol_dut_gam_amr_nor_hun_fbf_sun_rus_ind_jpn_tml_kor_scr_fre_ewe_ukr_mly_urd_wly_tag_mnd_guj_bem_ita_owc_lit_bul_glc_slo_qcu_lat_swe_hin_swa_aeg_por_chh_alb_mao_afr_ven_grk_moo_jav_tha_sod_knd_akn_tsn_tur_cze_eng_azi_yor_vie_tig_xho_dyu_dgb	-0.536951921293092	-1.27856453682022	0.20423197807861
406	gam_afr_ven_prs_anl_chh_owc_krd_uzb_azi_dgb_tag_swa_rom_bos_bsq_mcd_amh_tsn_cnt_slo_spa_fbf_nor_xho_ger_fin_bem_yor_hun_rus_amr_geo_lat_hin_guj_por_sid_tig_alb_est_ewe_mly_scr_jav_jpn_knd_kor_grk_pan_igb_svk_mao_pol_wly_bat_mnd_ita_tsw_fre_sod_cze_ben_arw_swe_qcu_urd_ukr_mol_zul_aeg_ctl_heb_dut_ind_lit_ses_bul_akn_sun_tha_hau_tml_dyu_bam_tur_eng_glc_aze_lda_vie_mlt_moo_cic_swt	0.590959348815589	1.39721532180734	0.16567356144015
407	hau_ita_ses_scr_sod_amr_anl_alb_tur_azi_yor_bat_dyu_grk_rus_bsq_mol_amh_xho_cnt_por_ger_fbf_swe_swa_spa_est_bam_bem_fin_ukr_gam_geo_lat_krd_bos_slo_chh_wly_bul_hun_lda_mly_rom_ind_jpn_knd_kor_arw_cze_tsn_ben_jav_lit_tig_tag_mnd_pol_zul_urd_aeg_ctl_fre_glc_dut_qcu_svk_mcd_eng_ven_owc_pan_mlt_nor_mao_afr_ewe_prs_akn_sun_tha_heb_tml_igb_moo_uzb_hin_guj_aze_cic_vie_sid_dgb_swt_tsw	0.325621801116302	0.766215716148388	0.445488442961893
408	tig_cze_dgb_grk_aeg_mlt_sid_swe_azi_aze_swt_sun_akn_afr_mol_bsq_ita_sod_bam_cnt_lat_rom_bem_krd_tsw_pol_fin_zul_dyu_hun_alb_heb_geo_por_bos_prs_scr_owc_chh_glc_est_swa_jav_ukr_ind_jpn_knd_kor_pan_rus_cic_arw_mly_urd_wly_bat_mnd_guj_lda_slo_amr_ger_bul_dut_hin_qcu_ben_svk_fre_xho_gam_lit_amh_eng_mao_nor_fbf_mcd_ses_tag_tha_anl_tml_yor_igb_uzb_ctl_spa_tur_ven_vie_hau_tsn_moo_ewe	-0.295370466187911	-0.698554021825826	0.486573961025694
409	hau_ita_dgb_prs_wly_tig_amh_fre_tur_aze_zul_mly_fbf_swe_por_bsq_ben_sod_akn_cnt_alb_urd_lda_dut_tsw_ctl_hun_igb_swa_est_spa_sid_geo_krd_eng_glc_rom_gam_chh_arw_fin_dyu_bat_afr_ind_jpn_tml_kor_hin_cze_swt_pol_tag_mol_owc_mao_mnd_grk_moo_lat_mlt_nor_bul_lit_rus_qcu_ukr_slo_bos_bam_aeg_scr_heb_guj_sun_svk_xho_mcd_ewe_jav_tha_anl_knd_ven_yor_azi_ger_pan_uzb_ses_vie_amr_tsn_bem_cic	0.772151776500061	1.83477854895276	0.069735429394149
410	amr_hin_bam_bos_amh_mlt_sid_bul_azi_aze_zul_mly_dyu_rus_guj_bsq_grk_wly_fbf_cnt_lit_spa_swt_pan_igb_alb_hun_tsn_yor_fin_eng_aeg_geo_pol_ukr_mcd_rom_tig_sod_dut_est_dgb_bat_fre_mao_jpn_tml_kor_slo_por_moo_svk_sun_arw_hau_ind_mnd_lat_ses_swe_heb_ctl_ben_ger_ita_qcu_mol_nor_cze_swa_owc_glc_anl_scr_jav_krd_ewe_urd_xho_tag_tha_chh_knd_tsw_ven_uzb_prs_afr_tur_cic_vie_gam_akn_bem_lda	0.26559674431868	0.624923807057479	0.533551372576657
411	mlt_krd_ses_hin_amr_tig_aeg_cze_aze_azi_bam_jav_bem_bos_fre_bsq_pol_gam_ven_mnd_alb_afr_dgb_rus_cic_ger_hun_swa_lda_fin_prs_hau_geo_mcd_ukr_guj_ita_chh_sod_swe_est_tsn_sun_arw_bat_jpn_knd_kor_lat_bul_ewe_mol_mly_svk_wly_mao_cnt_grk_fbf_eng_owc_dut_ben_rom_por_qcu_ctl_lit_pan_xho_amh_nor_heb_scr_tag_spa_moo_urd_igb_ind_tha_sid_tml_tsw_akn_tur_glc_slo_uzb_swt_vie_anl_zul_dyu_yor	-0.223282985022969	-0.527390223818334	0.599178552557551
412	amh_bos_zul_cze_sod_owc_amr_ctl_azi_tur_ses_bat_xho_eng_ukr_bsq_nor_aeg_yor_cnt_ben_dut_moo_ger_tsw_lat_hun_ewe_dyu_fin_lit_hau_geo_fre_pan_grk_ita_gam_tig_alb_est_bam_tag_prs_ind_jpn_tml_kor_urd_bul_ven_scr_mly_hin_sid_jav_mnd_mcd_bem_rus_chh_glc_arw_spa_pol_qcu_rom_slo_guj_swa_wly_swe_mlt_svk_mao_por_swt_mol_fbf_sun_tha_anl_knd_akn_cic_uzb_krd_afr_aze_igb_vie_heb_tsn_dgb_lda	-0.460936714414615	-1.09462256981336	0.276508927913519
413	sid_dut_moo_por_gam_amh_hau_grk_aze_uzb_dyu_tag_ven_pol_lit_bsq_cze_sod_bem_cnt_glc_fre_bam_slo_xho_ben_est_igb_ses_hun_guj_owc_geo_nor_ita_hin_mol_wly_mlt_prs_fin_dgb_mao_svk_mly_jpn_knd_kor_ger_arw_tsn_scr_jav_bos_heb_sun_mnd_afr_swt_krd_chh_urd_lat_pan_rus_qcu_spa_bul_alb_tsw_tig_mcd_aeg_rom_bat_swe_ewe_ukr_akn_ind_tha_amr_tml_yor_fbf_azi_eng_ctl_tur_lda_vie_anl_zul_cic_swa	-0.265822823003788	-0.62789786677553	0.531609679106517
414	wly_pol_tsw_grk_owc_sod_anl_fre_tur_aze_xho_bat_swa_hin_slo_bsq_ctl_heb_ses_cnt_pan_scr_tsn_prs_dyu_rom_est_dgb_ven_fin_lat_tig_geo_ukr_bos_glc_ita_aeg_sid_rus_hun_akn_mao_mol_mly_jpn_knd_kor_arw_ben_zul_spa_sun_mcd_amh_ind_mnd_krd_fbf_ger_amr_eng_guj_por_afr_qcu_lit_cze_bul_igb_chh_alb_mlt_urd_jav_dut_lda_swe_cic_tag_tha_gam_tml_swt_yor_azi_svk_nor_uzb_bam_vie_hau_ewe_bem_moo	-0.685031001496737	-1.64243467912077	0.10387717889779
415	heb_fre_bem_mcd_sid_chh_mlt_ctl_uzb_aze_tsw_mao_swa_alb_arw_bsq_prs_gam_xho_mnd_eng_spa_fbf_ger_lda_swe_est_yor_dyu_fin_slo_tig_geo_nor_pol_rus_ita_hau_anl_bul_hun_bam_ind_cze_tag_jpn_knd_kor_scr_bos_akn_por_mly_glc_aeg_jav_cnt_afr_ewe_guj_amr_lit_hin_dut_grk_qcu_ben_svk_ukr_moo_owc_mol_sod_pan_bat_rom_ses_krd_dgb_sun_tha_amh_tml_swt_cic_azi_urd_lat_tur_ven_vie_wly_zul_igb_tsn	-0.081354882884383	-0.191993140050659	0.848166171798451
416	wly_pan_dgb_slo_tig_mlt_chh_dut_tur_uzb_moo_mao_dyu_guj_rus_bsq_ger_owc_lda_cnt_hin_ben_swa_prs_bam_spa_est_yor_ewe_hun_cze_amr_geo_arw_rom_nor_pol_sod_gam_svk_fin_fbf_ind_alb_bat_jpn_tml_kor_glc_urd_ses_lit_sun_scr_anl_jav_mnd_lat_cic_por_heb_mcd_grk_eng_bos_qcu_afr_mol_swe_tsw_aeg_ctl_sid_fre_mly_krd_bem_ita_ven_tag_tha_hau_knd_zul_xho_aze_bul_ukr_azi_igb_vie_amh_akn_swt_tsn	-0.0269460758817712	-0.0634885886462304	0.94951370668582
417	chh_bos_akn_guj_aeg_amr_anl_prs_tur_aze_igb_mly_bam_glc_bul_bsq_ctl_sod_bem_mnd_hin_ukr_swt_por_dyu_eng_fin_cic_ven_est_dut_wly_geo_pol_cze_grk_arw_heb_mlt_lat_hun_moo_jav_fre_sun_jpn_knd_kor_svk_lit_yor_pan_mao_slo_hau_tag_cnt_urd_ses_ben_amh_rus_spa_krd_ger_qcu_alb_afr_swe_tsw_gam_ita_tig_rom_bat_mcd_zul_scr_lda_ind_tha_sid_tml_dgb_xho_uzb_nor_mol_azi_fbf_vie_owc_swa_tsn_ewe	-0.306864158555725	-0.72596719947582	0.469681947350134
418	anl_rus_ven_dut_heb_amr_aeg_lat_tur_azi_xho_mly_fbf_swe_slo_bsq_nor_wly_bem_mnd_pan_grk_tsw_afr_cic_scr_hun_dyu_lda_est_ctl_gam_geo_por_bul_glc_svk_mlt_amh_mcd_fin_bam_sun_ukr_tag_jpn_tml_kor_arw_mol_swt_spa_jav_prs_sod_mao_cnt_pol_ewe_alb_owc_urd_ger_eng_guj_qcu_ita_cze_fre_dgb_hau_krd_tig_bos_ind_ben_moo_hin_igb_bat_tha_chh_knd_yor_akn_uzb_lit_rom_aze_swa_vie_sid_zul_ses_tsn	-0.383383901625282	-0.908980589048947	0.365710010419968
419	mlt_ger_dyu_afr_amr_wly_heb_ukr_aze_azi_ses_ind_swt_prs_nor_bsq_por_tig_fbf_cnt_bul_mol_akn_swe_igb_ben_est_tsn_moo_fin_hin_sod_geo_mcd_spa_lat_ctl_amh_aeg_alb_hun_dgb_mao_lit_jav_jpn_tml_kor_ita_glc_yor_krd_bat_rom_anl_mly_mnd_bos_zul_scr_sid_guj_arw_pan_eng_qcu_grk_dut_pol_ven_gam_urd_hau_svk_sun_slo_lda_fre_cic_tag_tha_owc_knd_ewe_swa_tur_rus_cze_uzb_tsw_vie_chh_bam_xho_bem	0.13791974025299	0.324358894497265	0.746394753143336
420	chh_por_moo_dut_tig_aeg_anl_mcd_tur_uzb_yor_sun_bam_ctl_slo_bsq_urd_mlt_cic_cnt_rus_eng_zul_ukr_dgb_swe_hun_xho_fbf_est_fre_sod_geo_pol_cze_arw_bos_hau_amh_mol_fin_ses_ind_scr_mly_jpn_tml_kor_spa_svk_tsn_prs_mao_rom_sid_jav_mnd_pan_swa_krd_owc_ben_glc_ita_lit_qcu_hin_guj_ger_ewe_amr_bul_heb_grk_tag_lat_ven_nor_igb_bat_tha_gam_knd_swt_bem_azi_alb_afr_aze_akn_vie_wly_dyu_tsw_lda	-0.0229074867404199	-0.0539393540730531	0.957099183969383
421	sod_guj_dyu_mol_wly_amr_mlt_lat_azi_uzb_lda_mao_tsw_dut_nor_bsq_ger_amh_tsn_cnt_ita_swe_ewe_pan_zul_arw_est_bam_ses_fin_bul_heb_geo_eng_hin_spa_fre_sid_owc_cze_hun_bem_mly_slo_jav_jpn_tml_kor_afr_rus_swa_svk_ind_scr_aeg_sun_mnd_mcd_yor_por_anl_glc_krd_bos_rom_qcu_prs_urd_ukr_fbf_tig_grk_chh_ctl_tag_pol_xho_alb_akn_bat_tha_gam_knd_igb_swt_tur_lit_ben_aze_ven_vie_hau_moo_cic_dgb	-0.109015454340702	-0.257131047607743	0.79764564953594
422	hau_lat_tsw_krd_tig_owc_amr_prs_uzb_tur_yor_tag_akn_grk_pol_bsq_guj_sid_dgb_cnt_bos_ita_ewe_urd_xho_ben_est_ses_swt_hun_ger_heb_geo_rom_ctl_pan_eng_gam_sod_arw_fin_bem_mly_alb_ind_jpn_knd_kor_ukr_por_lda_lit_sun_spa_wly_bat_mnd_cze_ven_afr_chh_dut_mol_hin_bul_qcu_rus_nor_slo_tsn_anl_svk_aeg_glc_jav_scr_dyu_mcd_fbf_mao_tha_amh_tml_cic_swa_azi_swe_fre_aze_bam_vie_mlt_zul_igb_moo	0.17311547852267	0.407936961290618	0.68425758235575
423	sod_bul_akn_hin_gam_anl_amh_lat_aze_uzb_fbf_bat_dyu_eng_pol_bsq_ita_hau_igb_mnd_bos_ukr_lda_ctl_cic_por_fin_yor_ses_hun_arw_tig_geo_fre_rom_nor_rus_aeg_amr_krd_est_swt_mao_svk_tag_jpn_tml_kor_swe_glc_moo_ben_mly_alb_chh_jav_cnt_slo_bem_cze_wly_spa_urd_lit_mol_qcu_ger_mcd_pan_ewe_mlt_scr_owc_dut_sun_prs_ven_afr_dgb_ind_tha_heb_knd_tsn_xho_azi_grk_guj_tur_zul_vie_sid_tsw_swa_bam	-1.00665284712821	-2.45513019118457	0.0159423049185903
424	anl_svk_fbf_dut_sod_sid_mlt_ben_aze_azi_swt_sun_tsn_bos_bul_bsq_grk_owc_cic_cnt_rus_prs_ewe_mcd_tsw_scr_est_bam_lda_hun_nor_tig_geo_ita_swe_lit_rom_gam_hau_glc_fin_xho_ind_pan_tag_jpn_knd_kor_ukr_cze_igb_urd_mao_slo_amh_mly_mnd_eng_dgb_mol_amr_fre_arw_afr_ger_qcu_guj_lat_ctl_ven_heb_alb_wly_pol_jav_por_ses_krd_yor_bat_tha_chh_tml_dyu_moo_tur_hin_spa_uzb_zul_vie_aeg_swa_bem_akn	0.0439565569749955	0.103539443329867	0.917757797693262
425	sod_ukr_swt_dut_anl_amr_hau_bos_azi_tur_fbf_sun_akn_por_cze_bsq_hin_heb_ewe_mnd_svk_pan_yor_alb_moo_nor_est_cic_bem_fin_eng_sid_geo_ita_swe_krd_lit_amh_chh_arw_hun_tsn_mly_grk_mao_jpn_knd_kor_afr_lat_bam_bul_ind_ben_wly_jav_cnt_spa_zul_ger_tig_urd_prs_glc_mol_qcu_scr_mcd_guj_dgb_mlt_slo_gam_rus_bat_ctl_dyu_rom_ses_tag_tha_aeg_tml_lda_ven_uzb_pol_fre_aze_igb_vie_owc_swa_tsw_xho	-0.848315005772814	-2.04759263540106	0.0434201263733436
426	amh_urd_bam_dut_sod_aeg_heb_bos_aze_tur_xho_mly_yor_mcd_swe_bsq_eng_gam_moo_mnd_nor_cze_fbf_pan_ven_arw_hun_dyu_akn_est_afr_chh_geo_rus_lat_svk_rom_wly_sid_slo_fin_dgb_mao_bul_bat_jpn_knd_kor_mol_guj_tsn_lit_jav_grk_anl_ind_cnt_hin_cic_ben_owc_ger_spa_glc_ctl_qcu_scr_prs_ita_swa_mlt_ukr_amr_fre_tag_alb_tsw_krd_ewe_sun_tha_tig_tml_igb_lda_uzb_pol_por_azi_ses_vie_hau_swt_zul_bem	0.912075803795011	2.18048460418013	0.0317451088751667
427	wly_lat_swa_scr_owc_anl_mlt_pol_uzb_tur_fbf_sun_moo_rus_ukr_bsq_ita_sod_akn_cnt_alb_nor_bam_por_bem_slo_fin_lda_ewe_hun_fre_aeg_geo_krd_ben_bul_grk_chh_gam_ctl_est_tsw_jav_svk_ind_jpn_tml_kor_swe_bos_tsn_cze_mao_lit_amh_mly_mnd_guj_dyu_dut_tig_mcd_ger_hin_arw_qcu_pan_spa_mol_swt_amr_rom_sid_glc_bat_eng_ses_afr_zul_tag_tha_heb_knd_dgb_ven_aze_urd_prs_azi_cic_vie_hau_igb_yor_xho	-0.652361579236875	-1.56088914337403	0.121946540171585
428	heb_bul_dyu_scr_gam_aeg_sod_mol_uzb_tur_fbf_tag_tsw_pan_glc_bsq_slo_wly_tsn_mnd_por_ita_swa_arw_cic_swe_est_xho_ven_fin_svk_tig_geo_grk_dut_ctl_hin_amh_anl_urd_hun_swt_ind_bos_jav_jpn_knd_kor_spa_alb_bem_afr_mao_lit_sid_bat_cnt_eng_moo_ger_hau_guj_krd_pol_mcd_qcu_fre_rom_rus_igb_chh_lat_mlt_ben_mly_prs_zul_ukr_bam_sun_tha_owc_tml_yor_akn_azi_nor_cze_aze_dgb_vie_amr_ses_lda_ewe	-0.684708394950219	-1.6401130853286	0.104359929967207
429	owc_afr_bem_mol_heb_amr_amh_ita_aze_azi_moo_tag_swt_lit_urd_bsq_guj_gam_zul_cnt_dut_fre_xho_cze_igb_ben_hun_bam_dgb_fin_nor_wly_geo_bos_ger_pan_hin_aeg_mlt_bul_est_ses_mao_glc_jav_jpn_knd_kor_swe_arw_ewe_mcd_sun_lat_sod_mly_mnd_eng_tsn_prs_tig_rom_rus_ctl_spa_qcu_svk_slo_grk_dyu_anl_por_sid_pol_bat_ukr_akn_alb_cic_ind_tha_hau_tml_yor_fbf_uzb_scr_krd_tur_lda_vie_chh_tsw_ven_swa	-0.058999260934868	-0.139083549238533	0.889684869262443
430	tig_dut_swt_svk_sod_chh_wly_bos_tur_uzb_igb_tag_ven_cze_slo_bsq_spa_sid_bem_cnt_rus_krd_fbf_glc_moo_nor_est_tsn_lda_hun_swe_owc_geo_pol_prs_lat_rom_hau_heb_bul_fin_akn_mly_guj_ind_jpn_knd_kor_ukr_urd_dyu_hin_sun_fre_aeg_bat_mnd_ben_tsw_por_amh_grk_afr_scr_ctl_qcu_eng_alb_mcd_ewe_mlt_ger_anl_mol_mao_arw_swa_ita_cic_jav_tha_amr_tml_xho_dgb_aze_pan_lit_azi_ses_vie_gam_zul_bam_yor	-0.158771723236337	-0.374376733967577	0.708976315716189
431	amh_urd_akn_svk_wly_anl_heb_ukr_tur_azi_igb_ind_ewe_fre_ita_bsq_afr_chh_bam_mnd_lat_spa_zul_mol_dgb_krd_est_cic_swt_fin_por_gam_geo_scr_eng_hin_pol_amr_aeg_nor_hun_yor_mly_bos_mao_jpn_knd_kor_grk_ger_tsn_arw_bat_cze_sid_jav_cnt_glc_bem_guj_hau_ctl_rom_swe_lit_qcu_bul_mcd_dut_ses_owc_ben_sod_slo_sun_pan_fbf_prs_lda_tag_tha_mlt_tml_moo_xho_aze_alb_rus_uzb_swa_vie_tig_dyu_tsw_ven	-0.598653311720636	-1.42662902027224	0.157035454893848
432	owc_krd_swt_swe_hau_amr_chh_prs_tur_azi_xho_jav_lda_afr_ita_bsq_mcd_gam_dyu_cnt_grk_ctl_moo_eng_tsn_lit_est_swa_tsw_hun_alb_aeg_geo_arw_glc_mol_guj_tig_sid_rus_fin_cic_ind_nor_sun_jpn_knd_kor_spa_bul_ewe_pol_tag_lat_sod_bat_mnd_ben_zul_pan_amh_ukr_por_dut_bos_qcu_ger_scr_svk_bem_mlt_urd_heb_hin_mao_rom_dgb_cze_akn_mly_tha_anl_tml_ven_yor_aze_slo_fre_uzb_fbf_vie_wly_bam_igb_ses	0.116269193310619	0.273882619676417	0.784782208725513
433	heb_prs_ven_bul_anl_owc_sod_mol_uzb_tur_dgb_mao_akn_glc_rus_bsq_slo_tig_yor_mnd_guj_lat_igb_ctl_ewe_hin_fin_bem_lda_est_rom_hau_geo_bos_ukr_nor_por_gam_amr_ger_hun_xho_sun_dut_ind_jpn_knd_kor_eng_cze_ses_grk_bat_krd_amh_mly_cnt_scr_swt_pan_chh_ben_ita_svk_lit_qcu_urd_spa_fre_zul_mlt_afr_aeg_alb_tag_pol_fbf_arw_tsw_jav_tha_wly_tml_cic_tsn_aze_swe_mcd_azi_dyu_vie_sid_swa_moo_bam	0.163353210414145	0.384174330982182	0.701726238954313
434	gam_ger_igb_mol_chh_wly_amr_dut_azi_tur_tsn_jav_lda_hin_urd_bsq_eng_mlt_cic_cnt_alb_guj_dyu_svk_bam_pan_fin_moo_ses_est_bos_amh_geo_glc_ita_bul_ctl_sid_tig_fre_hun_fbf_ind_scr_mao_jpn_knd_kor_rom_cze_ven_slo_mly_prs_aeg_tag_mnd_nor_swa_lit_sod_pol_lat_ben_arw_qcu_grk_krd_ukr_xho_anl_swe_owc_afr_bat_rus_yor_por_dgb_sun_tha_heb_tml_akn_ewe_uzb_mcd_spa_aze_bem_vie_hau_swt_tsw_zul	0.112494820332046	0.264942539665533	0.791640062009689
435	gam_krd_bam_pan_sid_chh_heb_pol_azi_tur_xho_mly_moo_urd_ctl_bsq_lat_amr_tsn_cnt_bos_cze_yor_svk_dgb_mcd_fin_bem_swa_hun_spa_amh_geo_scr_slo_swe_grk_anl_aeg_por_est_lda_sun_eng_tag_jpn_tml_kor_prs_rom_ses_alb_ind_ita_owc_jav_mnd_mol_zul_afr_wly_arw_nor_lit_ukr_qcu_ger_hin_guj_ven_tig_rus_sod_dut_mao_bul_igb_ben_ewe_bat_tha_mlt_knd_cic_swt_uzb_fre_glc_aze_tsw_vie_hau_akn_dyu_fbf	-0.7188554088159	-1.7245924195732	0.0879231055389859
436	aeg_prs_tsn_svk_sod_gam_sid_nor_uzb_aze_swt_sun_zul_hin_spa_bsq_urd_anl_ses_mnd_alb_mol_tsw_grk_fbf_fre_est_akn_xho_fin_bos_amh_geo_dut_guj_ben_eng_tig_hau_slo_hun_lda_jav_rus_tag_jpn_knd_kor_afr_ger_yor_scr_mly_lat_amr_ind_cnt_ctl_dyu_mcd_heb_cze_bul_pan_por_qcu_rom_arw_lit_dgb_owc_pol_wly_krd_mao_swe_swa_glc_igb_bat_tha_chh_tml_ven_bem_azi_ukr_ita_tur_moo_vie_mlt_cic_bam_ewe	0.0528616439711138	0.124567853554082	0.90113453712093
437	anl_ben_bem_dut_tig_chh_mlt_rus_uzb_tur_ven_bat_swt_glc_lat_bsq_grk_heb_ewe_cnt_afr_hin_akn_ger_cic_rom_fin_zul_swa_hun_fre_wly_geo_guj_bos_slo_bul_gam_sid_ita_est_igb_mly_ctl_ind_jpn_tml_kor_scr_pol_dgb_ukr_jav_nor_sod_sun_mnd_svk_tsn_spa_aeg_mcd_urd_por_eng_qcu_lit_krd_arw_moo_owc_cze_hau_swe_mao_mol_yor_prs_xho_tag_tha_amr_knd_lda_bam_aze_alb_pan_azi_ses_vie_amh_tsw_fbf_dyu	-0.479047540777292	-1.13841631300761	0.257870824903781
438	sod_arw_dyu_pol_tig_chh_gam_urd_uzb_tur_fbf_mao_moo_lit_ctl_bsq_rom_hau_zul_cnt_rus_nor_dgb_prs_xho_svk_hun_igb_ses_est_pan_owc_geo_afr_slo_dut_ita_amh_wly_mol_fin_cic_ind_krd_mly_jpn_tml_kor_cze_spa_ven_glc_bat_ger_heb_jav_mnd_scr_yor_swe_mlt_fre_ukr_grk_eng_qcu_bos_bul_alb_bem_aeg_mcd_anl_ben_sun_lat_tsn_por_swt_tag_tha_amr_knd_akn_bam_azi_hin_guj_aze_tsw_vie_sid_lda_swa_ewe	0.297564901887421	0.700855378147881	0.485143148411493
439	heb_scr_fbf_dut_hau_mlt_anl_svk_uzb_aze_xho_tag_zul_ger_guj_bsq_fre_chh_swa_cnt_cze_eng_moo_urd_akn_arw_fin_tsw_dgb_hun_lit_sid_geo_bos_nor_pol_mcd_gam_owc_krd_est_bem_jav_slo_mly_jpn_knd_kor_bul_por_dyu_ukr_ind_rom_amr_mao_mnd_ctl_igb_ben_sod_afr_rus_pan_glc_qcu_spa_grk_prs_yor_tig_hin_wly_alb_sun_ita_cic_lat_ses_bat_tha_aeg_tml_ven_lda_tur_mol_swe_azi_tsn_vie_amh_bam_ewe_swt	-0.0902860433971607	-0.212611624959185	0.832095230143913
440	heb_svk_igb_afr_sod_sid_owc_ger_uzb_aze_fbf_mao_moo_lit_glc_bsq_dut_hau_tsn_cnt_rom_ita_ewe_ben_swt_swe_fin_dgb_ses_est_spa_amh_geo_bos_slo_grk_bul_mlt_tig_lat_hun_ven_ind_fre_sun_jpn_tml_kor_krd_eng_xho_rus_bat_nor_chh_tag_mnd_cze_swa_scr_amr_arw_alb_ctl_prs_qcu_pan_guj_urd_bem_wly_pol_gam_hin_jav_por_bam_mcd_tsw_mly_tha_aeg_knd_dyu_cic_tur_mol_ukr_azi_akn_vie_anl_zul_yor_lda	-0.764386357238045	-1.83844738167744	0.0691883306441105
441	mlt_ukr_akn_arw_anl_aeg_tig_prs_tur_azi_cic_tag_lda_svk_urd_bsq_afr_chh_ses_mnd_lat_lit_xho_scr_swt_rus_hun_tsw_ven_est_ctl_gam_geo_pol_slo_ben_ger_wly_sid_eng_fin_dgb_mao_por_jav_jpn_knd_kor_fre_spa_bem_cze_bat_hin_heb_mly_cnt_ita_zul_bos_sod_krd_grk_mol_glc_qcu_rom_dut_swe_moo_amh_nor_amr_bul_ind_pan_dyu_mcd_swa_sun_tha_hau_tml_tsn_ewe_aze_alb_guj_uzb_yor_vie_owc_igb_bam_fbf	0.198258025567279	0.466282746844136	0.642103477888568
442	mlt_lat_akn_cze_heb_chh_hau_rom_azi_tur_dgb_jav_bam_arw_mcd_bsq_fre_owc_ses_mnd_krd_nor_yor_alb_igb_eng_fin_moo_swt_est_lit_sid_geo_prs_urd_ben_scr_aeg_tig_hin_hun_tsn_tag_rus_bat_jpn_knd_kor_ger_grk_fbf_swe_mly_bos_wly_ind_cnt_afr_zul_slo_amh_svk_dut_bul_spa_qcu_por_guj_pol_bem_anl_ukr_gam_mol_mao_ctl_swa_glc_cic_sun_tha_amr_tml_dyu_lda_uzb_ita_pan_aze_ewe_vie_sod_xho_ven_tsw	-0.510343124059959	-1.21614911838801	0.227005917921946
443	sid_hin_tsn_slo_amh_sod_anl_fre_uzb_azi_akn_sun_igb_nor_spa_bsq_ger_owc_swt_mnd_lat_svk_cic_ben_bem_glc_fin_bam_swa_est_dut_tig_geo_lit_grk_por_cze_heb_amr_krd_hun_yor_bat_swe_jav_jpn_tml_kor_mol_guj_lda_mcd_mao_ctl_aeg_mly_cnt_pan_ewe_prs_gam_rus_eng_bul_ukr_qcu_pol_arw_scr_tsw_wly_ita_mlt_rom_tag_urd_dgb_afr_ses_ind_tha_chh_knd_xho_fbf_aze_alb_bos_tur_dyu_vie_hau_moo_ven_zul	-0.145392694650352	-0.34350388348599	0.731994769842305
444	anl_cze_ses_dut_tig_sid_sod_ger_aze_tur_igb_sun_dyu_fre_afr_bsq_pol_heb_ewe_mnd_slo_lit_swt_rom_tsn_pan_est_tsw_ven_fin_guj_mlt_geo_bos_urd_svk_swe_wly_chh_mcd_hun_moo_jav_rus_mao_jpn_knd_kor_hin_krd_swa_lat_bat_alb_gam_ind_cnt_mol_cic_bul_aeg_prs_arw_ctl_spa_qcu_por_glc_scr_xho_owc_ukr_hau_eng_tag_grk_lda_nor_yor_mly_tha_amr_tml_zul_bem_uzb_ben_ita_azi_fbf_vie_amh_bam_dgb_akn	-0.555767502481246	-1.32153878631261	0.18956364570186
445	aeg_bos_akn_cze_sid_tig_amh_svk_aze_azi_bam_mao_moo_ctl_lat_bsq_mcd_gam_swt_mnd_pan_rom_tsw_swe_swa_pol_fin_ewe_igb_hun_guj_wly_geo_fre_nor_por_glc_amr_hau_bul_est_ven_tag_spa_sun_jpn_knd_kor_arw_krd_tsn_ger_ind_afr_heb_mly_cnt_scr_xho_hin_owc_urd_rus_slo_ukr_qcu_mol_ben_grk_cic_sod_ita_anl_lit_bat_prs_bem_eng_yor_jav_tha_mlt_tml_dyu_fbf_tur_dut_alb_uzb_lda_vie_chh_dgb_ses_zul	-0.179620192457428	-0.423769109277967	0.672712738069348
446	amh_fre_akn_lat_mlt_chh_owc_eng_uzb_aze_bam_tag_swa_grk_ben_bsq_ger_heb_zul_cnt_lit_pan_moo_rus_ses_rom_est_bem_xho_fin_hin_hau_geo_svk_swe_ctl_arw_tig_wly_krd_hun_swt_sun_scr_mly_jpn_knd_kor_mcd_bos_ven_pol_jav_ita_amr_mao_mnd_glc_lda_nor_aeg_por_dut_urd_mol_qcu_afr_spa_alb_tsn_gam_cze_sod_ukr_ind_bul_cic_slo_fbf_bat_tha_anl_tml_tsw_igb_tur_guj_prs_azi_dyu_vie_sid_yor_dgb_ewe	0.122076970098408	0.287290124559484	0.774529341497899
447	hau_ukr_cic_rom_amh_amr_heb_glc_uzb_aze_tsn_mly_bem_mol_nor_bsq_slo_sid_igb_mnd_mcd_scr_moo_svk_swa_krd_est_yor_dyu_fin_pol_gam_geo_cze_lat_ger_hin_anl_chh_arw_hun_ven_sun_pan_jav_jpn_tml_kor_eng_bul_bam_ctl_mao_rus_tig_ind_cnt_urd_swt_prs_mlt_ita_lit_spa_guj_qcu_ben_fre_alb_akn_owc_por_wly_afr_tag_grk_ewe_dut_fbf_bat_tha_aeg_knd_ses_lda_azi_bos_swe_tur_zul_vie_sod_tsw_dgb_xho	-0.287061324476457	-0.679002199798898	0.49882281025101
448	wly_mcd_dyu_lat_heb_tig_sid_alb_uzb_aze_ses_jav_zul_krd_swe_bsq_svk_sod_xho_cnt_scr_por_ewe_rom_akn_ita_hun_tsw_bem_fin_guj_aeg_geo_ben_glc_bul_fre_chh_owc_dut_est_fbf_mao_grk_tag_jpn_knd_kor_hin_slo_yor_mol_ind_lit_amr_bat_mnd_prs_ven_pol_hau_urd_ctl_ukr_rus_qcu_pan_bos_eng_swt_mlt_afr_amh_nor_sun_cze_moo_spa_dgb_mly_tha_gam_tml_igb_tsn_tur_ger_arw_azi_bam_vie_anl_lda_swa_cic	-0.0188953288187539	-0.0445958905217817	0.964525034219304
449	mlt_dut_swa_pan_aeg_gam_anl_slo_aze_azi_dgb_sun_tsn_mol_eng_bsq_ben_sod_yor_cnt_glc_urd_swt_ctl_akn_ukr_hun_cic_bam_est_grk_owc_geo_afr_ger_guj_fre_hau_amh_krd_fin_lda_jav_ita_bat_jpn_tml_kor_nor_prs_ven_alb_mao_bul_sid_mly_mnd_lat_xho_swe_chh_hin_spa_por_rom_qcu_arw_lit_bos_ses_amr_scr_wly_svk_ind_rus_moo_cze_tsw_tag_tha_heb_knd_dyu_igb_tur_mcd_pol_uzb_fbf_vie_tig_zul_bem_ewe	-0.794667247988479	-1.91260939097524	0.0588752787536567
450	wly_glc_cic_rom_sid_mlt_aeg_krd_aze_tur_xho_ind_zul_cze_dut_bsq_guj_tig_swt_cnt_arw_swe_ewe_fre_moo_eng_est_akn_dyu_hun_slo_owc_geo_mcd_scr_ctl_afr_hau_amh_urd_fin_igb_jav_ukr_bat_jpn_tml_kor_svk_alb_fbf_grk_sun_spa_amr_mly_mnd_ita_dgb_bos_gam_lat_mol_nor_pol_qcu_rus_ger_ben_bam_heb_bul_anl_prs_mao_por_ven_hin_swa_tag_tha_chh_knd_tsn_ses_azi_pan_lit_uzb_lda_vie_sod_yor_bem_tsw	-0.256204394022051	-0.606026134044817	0.545973727690349
451	owc_pol_ses_arw_heb_tig_sod_eng_tur_uzb_swa_jav_bem_rom_bos_bsq_cze_amr_akn_cnt_mol_krd_tsn_slo_bam_ukr_est_swt_tsw_fin_spa_anl_geo_lat_lit_pan_dut_gam_hau_nor_hun_zul_mao_bul_ind_jpn_knd_kor_ita_hin_fbf_guj_sun_swe_aeg_bat_mnd_ben_igb_svk_chh_por_mcd_urd_grk_qcu_alb_afr_scr_lda_mlt_prs_sid_rus_mly_ctl_cic_ger_moo_tag_tha_amh_tml_dyu_ewe_aze_fre_glc_azi_dgb_vie_wly_yor_xho_ven	-0.129023270114874	-0.303934088336145	0.761857083512121
452	aeg_slo_ses_pol_mlt_tig_sod_urd_aze_azi_bem_tag_ven_bos_bul_bsq_ukr_amh_akn_cnt_spa_afr_swt_por_zul_prs_fin_swa_fbf_hun_mol_owc_geo_ita_cze_rus_rom_amr_sid_ben_est_igb_jav_swe_ind_jpn_knd_kor_guj_fre_lda_alb_mao_arw_chh_bat_mnd_eng_xho_hin_heb_lat_dut_nor_krd_qcu_pan_svk_glc_dgb_anl_ger_wly_lit_mly_grk_ewe_ctl_tsw_sun_tha_gam_tml_tsn_cic_tur_mcd_scr_uzb_yor_vie_hau_bam_moo_dyu	-0.337275886224405	-0.80008068169417	0.425703061514528
453	wly_por_dgb_dut_sod_gam_anl_cze_tur_aze_dyu_tag_fbf_lit_ukr_bsq_ger_owc_bem_cnt_ctl_rus_moo_bul_yor_glc_est_igb_cic_hun_svk_heb_geo_afr_bos_eng_slo_amh_sid_ita_fin_xho_jav_pan_ind_jpn_tml_kor_arw_nor_swa_mol_bat_scr_mlt_mly_mnd_spa_ven_mcd_tig_guj_hin_urd_prs_qcu_swe_ben_fre_lda_aeg_pol_chh_grk_mao_alb_akn_rom_tsw_sun_tha_amr_knd_bam_ses_azi_lat_krd_uzb_ewe_vie_hau_zul_swt_tsn	-0.0682547263382764	-0.160807183778552	0.87259406386483
454	sid_ita_dgb_svk_chh_sod_mlt_scr_tur_aze_swt_jav_swa_lit_ukr_bsq_afr_tig_lda_cnt_bos_cze_ses_glc_zul_urd_hun_bam_ewe_fin_lat_gam_geo_rus_grk_rom_ben_amr_aeg_fre_est_fbf_ind_ger_mao_jpn_tml_kor_swe_por_bem_pol_tag_slo_wly_bat_mnd_arw_xho_prs_hau_pan_mcd_ctl_spa_qcu_alb_bul_krd_cic_anl_hin_amh_guj_mly_mol_moo_eng_ven_sun_tha_heb_knd_akn_tsw_uzb_dut_nor_azi_yor_vie_owc_dyu_igb_tsn	-0.158206963206085	-0.373365460035741	0.709726184589923
455	sid_nor_dyu_por_heb_mlt_chh_pol_azi_tur_xho_tag_bem_lat_bul_bsq_slo_anl_cic_cnt_grk_arw_swt_pan_akn_alb_fin_lda_moo_est_guj_tig_geo_ita_scr_fre_rus_aeg_hau_eng_hun_swa_bat_ben_sun_jpn_knd_kor_krd_ctl_zul_mcd_jav_lit_amh_mao_mnd_svk_ses_dut_owc_afr_glc_hin_prs_qcu_bos_ukr_cze_bam_sod_mol_wly_spa_ind_swe_ven_urd_ewe_mly_tha_gam_tml_dgb_fbf_aze_rom_ger_uzb_igb_vie_amr_tsw_yor_tsn	-0.167409606443387	-0.395226173352413	0.693581059226909
456	amh_eng_zul_ita_amr_chh_sod_rom_uzb_tur_ses_sun_dgb_afr_nor_bsq_spa_heb_bem_mnd_mcd_swe_moo_rus_xho_scr_fin_tsn_cic_est_pol_owc_geo_lit_prs_ctl_por_tig_wly_glc_hun_swa_mly_svk_bat_jpn_knd_kor_arw_ukr_swt_krd_mao_grk_hau_ind_cnt_pan_igb_alb_mlt_fre_ger_dut_slo_qcu_mol_ben_bul_ven_anl_guj_aeg_cze_tag_hin_lda_bos_akn_jav_tha_gam_tml_ewe_tsw_azi_urd_lat_aze_dyu_vie_sid_bam_fbf_yor	1.07535471642262	2.58846232657229	0.0111874580166152
457	sod_rom_ewe_hin_heb_wly_chh_ita_tur_azi_swa_jav_fbf_glc_ger_bsq_mcd_hau_cic_mnd_guj_prs_ven_eng_xho_scr_est_yor_zul_fin_alb_amh_geo_ukr_urd_arw_rus_owc_mlt_fre_hun_igb_mao_mol_ind_jpn_tml_kor_swe_slo_bam_krd_sun_afr_tig_tag_cnt_lit_lda_ben_sid_por_nor_bul_spa_qcu_dut_cze_pan_ses_anl_svk_gam_lat_mly_bos_tsw_grk_bem_bat_tha_aeg_knd_swt_dgb_aze_pol_ctl_uzb_tsn_vie_amr_dyu_moo_akn	0.0727085645302843	0.171234627476554	0.864411302796535
458	hau_pan_ewe_guj_owc_wly_tig_scr_uzb_azi_akn_mly_ses_rom_spa_bsq_lit_mlt_bam_cnt_krd_urd_cic_grk_fbf_cze_fin_tsn_swa_est_afr_sid_geo_bos_lat_svk_fre_amr_anl_bul_hun_tsw_sun_por_jav_jpn_tml_kor_pol_alb_xho_ita_mao_slo_heb_ind_mnd_rus_bem_swe_gam_prs_ctl_ukr_arw_qcu_nor_mol_hin_dyu_sod_ger_chh_mcd_tag_ben_igb_dut_lda_bat_tha_amh_knd_zul_ven_tur_glc_eng_aze_swt_vie_aeg_moo_dgb_yor	-0.480653258340367	-1.14315306085445	0.255909266518966
459	mlt_dut_tsn_afr_sod_amh_chh_alb_tur_uzb_ven_bat_bam_rom_slo_bsq_guj_gam_yor_cnt_ukr_urd_akn_bos_swt_ben_est_xho_ses_hun_bul_tig_geo_hin_cze_pan_lat_anl_owc_svk_fin_lda_sun_prs_mly_jpn_knd_kor_mol_rus_tsw_ctl_jav_fre_amr_ind_mnd_eng_dyu_swe_sid_lit_spa_ita_glc_qcu_mcd_krd_pol_fbf_aeg_ger_wly_por_mao_arw_swa_scr_igb_tag_tha_hau_tml_bem_cic_aze_nor_grk_azi_dgb_vie_heb_zul_ewe_moo	-0.223213533666746	-0.527659545439416	0.598992319402947
460	sod_bul_xho_por_sid_tig_hau_prs_uzb_tur_igb_tag_swt_hin_lat_bsq_spa_chh_bem_mnd_swe_glc_dyu_ben_ewe_rom_hun_ven_moo_fin_eng_anl_geo_pan_mcd_pol_krd_amh_wly_scr_est_cic_ind_mol_mao_jpn_tml_kor_rus_dut_bam_alb_jav_guj_gam_bat_cnt_slo_swa_urd_heb_nor_bos_ctl_fre_qcu_arw_ger_cze_tsn_amr_ita_owc_grk_mly_svk_ses_lit_dgb_sun_tha_mlt_knd_yor_lda_azi_ukr_afr_aze_fbf_vie_aeg_zul_akn_tsw	-0.12811396747197	-0.30266189221715	0.762823460439941
461	gam_krd_moo_alb_owc_wly_sod_lit_tur_aze_lda_mao_igb_eng_scr_bsq_mol_aeg_ven_cnt_ger_rus_dyu_cze_bam_bul_fin_dgb_ses_hun_swe_hau_geo_por_prs_pol_guj_sid_chh_lat_est_akn_bat_rom_mly_jpn_knd_kor_ben_bos_xho_svk_sun_afr_anl_jav_mnd_mcd_bem_ctl_amh_dut_ita_nor_pan_qcu_slo_ukr_glc_tsn_tig_grk_amr_hin_tag_spa_yor_arw_swt_ind_tha_mlt_tml_fbf_zul_uzb_fre_urd_azi_cic_vie_heb_ewe_swa_tsw	-0.43071416849189	-1.02386126112737	0.308556684365033
462	mlt_grk_zul_lat_sid_amr_heb_ben_tur_azi_tsw_jav_bam_alb_fre_bsq_krd_amh_bem_cnt_rom_ger_akn_glc_ven_bul_fin_swa_cic_hun_guj_tig_geo_cze_urd_nor_bos_sod_gam_afr_est_xho_ind_scr_mao_jpn_tml_kor_dut_ukr_tsn_slo_mly_ctl_aeg_sun_mnd_hin_swt_swe_chh_eng_mcd_ita_mol_qcu_prs_rus_spa_fbf_wly_por_owc_pan_tag_pol_lda_arw_ses_bat_tha_hau_knd_igb_moo_uzb_lit_svk_aze_dgb_vie_anl_yor_ewe_dyu	-0.333944483570287	-0.790246725803091	0.431394139564013
463	heb_lat_swa_por_sod_gam_amh_cze_aze_azi_yor_sun_bam_bul_prs_bsq_ctl_mlt_lda_mnd_dut_afr_ses_mol_igb_ukr_fin_dyu_ven_hun_eng_aeg_geo_bos_alb_lit_hin_tig_anl_pol_est_dgb_tag_ben_ind_jpn_tml_kor_pan_arw_akn_scr_mao_guj_owc_mly_cnt_fre_cic_slo_amr_spa_rus_mcd_svk_qcu_rom_ger_swe_tsw_wly_glc_sid_nor_bat_urd_bem_grk_fbf_jav_tha_chh_knd_swt_zul_tur_krd_ita_uzb_xho_vie_hau_ewe_moo_tsn	-0.564001336230613	-1.34283406486143	0.182593964581575
464	amh_svk_fbf_fre_owc_aeg_chh_ben_azi_aze_tsn_jav_dyu_bos_spa_bsq_grk_gam_xho_cnt_hin_scr_tsw_rus_swa_swe_fin_ven_dgb_hun_dut_tig_geo_pan_lat_ger_afr_amr_mlt_lit_est_bem_bat_eng_mao_jpn_knd_kor_pol_ukr_igb_prs_tag_guj_hau_sun_mnd_krd_akn_cze_wly_ctl_slo_mcd_alb_qcu_glc_mol_ita_bam_sod_rom_sid_arw_ind_nor_lda_bul_yor_mly_tha_heb_tml_zul_moo_tur_urd_por_uzb_swt_vie_anl_ses_ewe_cic	-0.464804044455703	-1.10492799337457	0.272041213287011
465	chh_nor_lda_dut_aeg_tig_anl_swe_azi_uzb_ven_mly_bam_por_arw_bsq_ger_gam_swt_cnt_scr_spa_akn_alb_fbf_rus_fin_xho_ses_est_grk_amr_geo_cze_glc_lat_rom_hau_amh_krd_hun_igb_tag_ukr_ind_jpn_tml_kor_hin_lit_cic_ben_mao_svk_wly_sun_mnd_eng_dyu_guj_mlt_afr_pan_slo_bos_qcu_ita_bul_ctl_tsw_heb_pol_sod_prs_jav_mcd_moo_urd_yor_bat_tha_sid_knd_dgb_tsn_tur_fre_mol_aze_ewe_vie_owc_bem_zul_swa	0.525677844057806	1.24092259036923	0.217755524308232
466	sid_cze_swt_dut_hau_mlt_anl_spa_azi_aze_fbf_tag_tsn_rus_por_bsq_eng_chh_swa_cnt_bul_hin_igb_grk_akn_ita_est_bem_lda_fin_lat_amr_geo_ukr_arw_guj_pol_gam_sod_ben_hun_bam_ind_prs_bat_jpn_knd_kor_mcd_swe_tsw_scr_mly_fre_tig_sun_mnd_alb_ven_rom_aeg_bos_urd_pan_ger_qcu_slo_mol_glc_dyu_wly_afr_amh_nor_mao_svk_zul_ctl_xho_jav_tha_heb_tml_ses_moo_tur_krd_lit_uzb_dgb_vie_owc_yor_ewe_cic	-0.255184087556889	-0.603051166776349	0.547942513332537
467	tig_ben_igb_krd_hau_owc_amr_mcd_uzb_aze_xho_bat_fbf_ukr_fre_bsq_svk_aeg_dyu_mnd_pol_ctl_ven_grk_swa_alb_hun_bem_lda_est_dut_anl_geo_glc_arw_hin_ger_heb_sod_afr_fin_tsw_sun_mol_tag_jpn_knd_kor_bos_rom_zul_guj_mao_eng_mlt_ind_cnt_por_swt_nor_wly_cze_ita_slo_swe_qcu_scr_pan_spa_ewe_amh_lit_gam_prs_mly_lat_moo_rus_bam_jav_tha_sid_tml_tsn_dgb_azi_bul_urd_tur_cic_vie_chh_ses_yor_akn	-0.606649736121951	-1.45024546911213	0.150354395604015
468	sid_urd_bem_afr_hau_mlt_wly_eng_aze_tur_bam_ind_moo_arw_cze_bsq_ita_sod_swt_cnt_mcd_ben_dgb_slo_ewe_dut_fin_cic_tsw_hun_mol_anl_geo_grk_pan_rom_krd_amh_owc_swe_est_fbf_sun_bos_mao_jpn_knd_kor_pol_nor_zul_ger_jav_ctl_heb_tag_mnd_ukr_ses_hin_gam_spa_glc_por_scr_qcu_svk_bul_rus_yor_tig_lat_chh_alb_bat_guj_tsn_fre_ven_mly_tha_amr_tml_dyu_swa_azi_prs_lit_uzb_xho_vie_aeg_igb_akn_lda	-1.12707188594328	-2.76792995162771	0.00680787740995896
469	owc_svk_tsn_ukr_chh_tig_gam_mol_uzb_aze_igb_bat_ses_rus_eng_bsq_cze_heb_ven_cnt_ger_pol_xho_fre_dyu_rom_hun_zul_ewe_fin_bos_hau_geo_por_slo_alb_afr_sid_aeg_hin_est_cic_tag_nor_ind_jpn_knd_kor_spa_arw_swt_urd_sun_grk_mlt_jav_mnd_ben_moo_glc_sod_swe_krd_pan_lat_qcu_dut_lit_prs_yor_anl_guj_amh_bul_mao_ctl_fbf_scr_dgb_mly_tha_amr_tml_lda_swa_azi_mcd_ita_tur_bem_vie_wly_akn_tsw_bam	-0.66186997292822	-1.5832565415333	0.116757913235542
470	hau_slo_tsn_ben_aeg_tig_wly_guj_tur_azi_dyu_tag_tsw_rus_bul_bsq_glc_amr_bam_mnd_pol_krd_dgb_por_swa_mol_est_akn_fbf_fin_afr_owc_geo_nor_rom_lit_scr_amh_sod_ita_hun_moo_ind_spa_sun_jpn_knd_kor_grk_ger_ewe_arw_bat_bos_gam_jav_cnt_ukr_zul_fre_chh_prs_alb_dut_eng_qcu_urd_cze_svk_xho_heb_lat_sid_hin_mly_swe_bem_mcd_ven_mao_tha_anl_tml_yor_lda_uzb_ctl_pan_aze_swt_vie_mlt_ses_igb_cic	-0.531115555338203	-1.26627645493459	0.208576708035837
471	hau_rus_xho_ukr_gam_anl_sod_pol_aze_azi_dyu_sun_akn_mcd_arw_bsq_pan_wly_swa_cnt_rom_glc_swt_grk_igb_swe_est_zul_yor_hun_prs_chh_geo_scr_bul_mol_ben_tig_amh_spa_fin_ven_bat_nor_mly_jpn_tml_kor_krd_guj_cic_cze_tag_ita_heb_jav_mnd_lat_tsn_eng_amr_lit_hin_slo_alb_qcu_por_ger_afr_ses_aeg_dut_owc_urd_mao_svk_fbf_fre_bam_ind_tha_sid_knd_ewe_moo_uzb_bos_ctl_tur_bem_vie_mlt_tsw_lda_dgb	-0.121733748785964	-0.287004526652422	0.7747473325018
472	aeg_krd_swa_arw_gam_mlt_tig_nor_uzb_aze_cic_mao_yor_mol_cze_bsq_spa_amr_bam_mnd_ita_svk_igb_hin_ven_guj_est_xho_bem_fin_glc_amh_geo_dut_ger_bos_grk_wly_heb_mcd_hun_lda_tag_slo_mly_jpn_tml_kor_prs_scr_swt_rus_bat_rom_chh_ind_cnt_afr_fbf_swe_hau_bul_por_ukr_alb_qcu_eng_urd_ben_moo_anl_pan_owc_lit_sun_pol_ewe_fre_tsw_jav_tha_sid_knd_dyu_ses_tur_ctl_lat_azi_tsn_vie_sod_zul_dgb_akn	-0.325056174161838	-0.769202771887959	0.443722135845053
473	amr_alb_akn_ita_sod_tig_anl_hin_aze_uzb_yor_sun_igb_fre_svk_bsq_bos_amh_ewe_cnt_ctl_pan_dgb_afr_cic_ukr_est_ses_xho_hun_rus_aeg_geo_prs_mcd_nor_urd_gam_mlt_guj_fin_lda_mao_pol_ind_jpn_tml_kor_krd_cze_ven_rom_tag_dut_hau_mly_mnd_ger_swa_spa_chh_arw_scr_slo_glc_qcu_grk_mol_lit_swt_wly_lat_owc_eng_jav_bul_zul_swe_tsw_bat_tha_heb_knd_dyu_fbf_azi_ben_por_tur_tsn_vie_sid_moo_bam_bem	-0.893370351280351	-2.16782493717521	0.0327251169596783
474	mlt_krd_ven_grk_amh_anl_owc_slo_uzb_aze_ewe_mao_lda_ctl_nor_bsq_ukr_heb_xho_mnd_eng_ben_zul_lit_dgb_lat_est_tsn_cic_hun_hin_hau_geo_svk_rus_afr_alb_chh_wly_bul_fin_akn_sun_cze_ind_jpn_tml_kor_ger_rom_dyu_spa_jav_swe_amr_tag_cnt_scr_ses_por_aeg_guj_ita_fre_bos_qcu_mol_urd_pan_fbf_tig_mcd_gam_prs_mly_dut_bem_glc_yor_bat_tha_sod_knd_bam_tsw_tur_arw_pol_azi_igb_vie_sid_swa_moo_swt	-0.531521350000075	-1.26503505576755	0.209019390838935
475	hau_ukr_igb_swe_amh_aeg_sid_arw_aze_tur_tsn_tag_ven_slo_lit_bsq_prs_amr_dyu_cnt_hin_rom_ses_pol_tsw_spa_hun_xho_bam_est_cze_tig_geo_glc_grk_por_afr_chh_heb_ita_fin_ewe_ind_bos_mao_jpn_knd_kor_ger_dut_dgb_urd_jav_scr_mlt_mly_mnd_mcd_swa_lat_anl_eng_alb_bul_fre_qcu_guj_svk_pan_akn_sod_krd_wly_ctl_sun_mol_fbf_rus_bem_bat_tha_owc_tml_swt_cic_azi_ben_nor_uzb_moo_vie_gam_yor_zul_lda	0.22398314674197	0.527871040288317	0.598846091565224
476	amr_afr_zul_rom_sod_heb_owc_hin_uzb_aze_ven_sun_fbf_bul_fre_bsq_scr_amh_swa_cnt_nor_alb_bam_cze_moo_mcd_hun_bem_ewe_est_lit_hau_geo_glc_eng_arw_por_chh_wly_urd_fin_tsw_mly_spa_ind_jpn_knd_kor_ctl_krd_dyu_grk_bat_swe_aeg_tag_mnd_slo_tsn_lat_tig_pol_mol_guj_pan_qcu_ben_dut_ukr_lda_sid_svk_mlt_ger_jav_ita_akn_bos_dgb_mao_tha_anl_tml_xho_ses_azi_prs_rus_tur_igb_vie_gam_cic_yor_swt	-0.1719182676616	-0.405325742747436	0.686169005320914
477	mlt_dut_akn_glc_sid_gam_amh_pan_uzb_azi_yor_tag_moo_spa_alb_bsq_pol_tig_lda_cnt_swe_fre_igb_ben_fbf_rus_hun_ven_tsn_fin_krd_aeg_geo_rom_grk_prs_lat_chh_amr_cze_est_bem_jav_ctl_bat_jpn_knd_kor_bos_mcd_dgb_ukr_ind_scr_anl_mao_mnd_urd_bam_svk_wly_afr_hin_ita_arw_qcu_nor_mol_por_ewe_heb_ger_owc_eng_mly_lit_ses_bul_swa_sun_tha_hau_tml_dyu_cic_aze_slo_guj_tur_xho_vie_sod_swt_tsw_zul	0.0387303017386879	0.0912085411907525	0.927523056698
478	amr_cze_fbf_ita_sid_hau_gam_eng_aze_azi_ven_ind_swa_ukr_prs_bsq_slo_heb_igb_cnt_mcd_grk_akn_dut_yor_pan_fin_bem_dyu_est_hin_amh_geo_swe_lat_por_ger_tig_chh_svk_hun_tsw_mly_pol_mao_jpn_knd_kor_guj_urd_zul_rom_bat_arw_mlt_tag_mnd_afr_lda_rus_wly_bul_krd_lit_spa_qcu_ctl_scr_alb_bam_owc_bos_anl_ben_sun_glc_dgb_nor_ses_jav_tha_sod_tml_ewe_tsn_tur_mol_fre_uzb_swt_vie_aeg_moo_cic_xho	-0.0745457808090913	-0.175635232607373	0.860962377411253
479	mlt_eng_bem_rom_aeg_hau_tig_krd_aze_tur_zul_sun_yor_grk_mol_bsq_prs_amh_lda_mnd_svk_alb_igb_swe_moo_ita_est_cic_swa_fin_spa_sid_geo_hin_nor_fre_slo_wly_anl_ger_hun_fbf_tag_pan_jav_jpn_tml_kor_por_lit_dgb_bul_mao_glc_chh_ind_cnt_ben_akn_guj_sod_afr_bos_rus_lat_qcu_scr_urd_dut_ses_gam_pol_heb_cze_bat_ukr_tsn_mcd_ewe_mly_tha_amr_knd_dyu_ven_uzb_arw_ctl_azi_xho_vie_owc_tsw_swt_bam	-0.247175061834098	-0.584122753992372	0.560551937130201
480	chh_mcd_yor_pol_sod_heb_hau_spa_azi_tur_swt_ind_dyu_dut_krd_bsq_por_amr_bem_mnd_slo_svk_tsn_scr_lda_bul_hun_igb_tsw_est_guj_gam_geo_grk_ctl_lit_ger_mlt_owc_bos_fin_akn_mao_ita_bat_jpn_tml_kor_hin_glc_ewe_fre_mly_cze_wly_tag_cnt_eng_xho_mol_anl_alb_lat_rom_swe_qcu_nor_afr_rus_zul_tig_ben_amh_arw_jav_pan_swa_ukr_fbf_sun_tha_aeg_knd_ses_cic_uzb_prs_urd_aze_ven_vie_sid_dgb_bam_moo	-0.273395552280197	-0.646096940235671	0.519807728880647
481	mlt_slo_swa_rom_wly_hau_amr_arw_azi_aze_dgb_bat_xho_ctl_spa_bsq_ukr_heb_bam_cnt_ger_rus_tsn_bos_ses_urd_est_akn_cic_fin_prs_tig_geo_ita_hin_grk_dut_amh_sod_bul_hun_zul_ind_por_jav_jpn_knd_kor_ben_eng_bem_nor_mly_krd_chh_sun_mnd_mcd_moo_scr_aeg_pol_mol_swe_glc_qcu_svk_guj_alb_lda_owc_fre_sid_lit_mao_lat_ewe_cze_igb_tag_tha_gam_tml_ven_dyu_uzb_afr_pan_tur_swt_vie_anl_yor_fbf_tsw	-0.588979165668494	-1.40545228747254	0.163218720579418
482	sod_scr_tsw_pol_heb_owc_tig_rus_azi_uzb_lda_mly_ewe_mcd_urd_bsq_mol_sid_igb_cnt_hin_ben_zul_alb_dgb_eng_fin_ven_swa_est_ukr_amr_geo_fre_spa_glc_rom_mlt_gam_dut_hun_akn_ind_arw_mao_jpn_knd_kor_afr_bul_dyu_ita_bat_svk_chh_jav_mnd_slo_xho_prs_wly_bos_krd_ctl_pan_qcu_swe_por_nor_cic_anl_lit_aeg_grk_sun_lat_moo_ger_fbf_tag_tha_amh_tml_ses_tsn_tur_cze_guj_aze_bem_vie_hau_yor_swt_bam	-0.313581286364834	-0.743548369989352	0.459024114837496
483	sod_svk_akn_pan_amh_mlt_chh_slo_aze_azi_moo_jav_cic_glc_scr_bsq_grk_anl_swa_mnd_cze_rus_dyu_spa_tsw_mol_fin_fbf_lda_est_pol_hau_geo_krd_bul_mcd_urd_heb_gam_ita_hun_bam_ind_hin_mly_jpn_knd_kor_por_guj_bem_lat_tag_fre_amr_bat_cnt_prs_zul_ukr_sid_afr_ger_lit_ben_qcu_eng_dut_alb_ven_aeg_ctl_owc_nor_sun_rom_yor_arw_ewe_mao_tha_tig_tml_igb_ses_tur_swe_bos_uzb_swt_vie_wly_xho_tsn_dgb	0.237109594320861	0.559011507210431	0.577497519983514
484	tig_spa_zul_fre_amr_hau_sid_bos_tur_uzb_lda_jav_tsw_ger_afr_bsq_alb_owc_moo_cnt_ita_hin_cic_rom_swt_cze_fin_ses_xho_hun_lit_anl_geo_ukr_eng_swe_dut_amh_chh_grk_est_bam_sun_ben_tag_jpn_knd_kor_krd_svk_bem_rus_bat_prs_sod_mao_mnd_bul_ven_mcd_heb_glc_pol_pan_por_qcu_nor_urd_lat_yor_mlt_arw_aeg_scr_mly_slo_igb_mol_fbf_ind_tha_gam_tml_ewe_akn_azi_ctl_guj_aze_dyu_vie_wly_swa_tsn_dgb	0.749664460869484	1.78209058316174	0.0779981962301719
485	aeg_glc_igb_pol_heb_sid_amr_fre_uzb_azi_ses_jav_akn_slo_svk_bsq_cze_tig_cic_mnd_rus_rom_moo_ctl_bam_prs_fin_swa_yor_est_bul_sod_geo_ben_guj_urd_lat_hau_mlt_ita_hun_tsn_bat_por_tag_jpn_tml_kor_afr_mol_ewe_bos_sun_lit_amh_mly_cnt_swe_lda_pan_wly_nor_spa_scr_grk_qcu_hin_mcd_arw_bem_chh_alb_owc_ukr_ind_dut_ven_krd_swt_mao_tha_anl_knd_xho_fbf_aze_eng_ger_tur_dgb_vie_gam_dyu_tsw_zul	-0.402491042705949	-0.954299920193866	0.34240576337754
486	tig_fre_akn_spa_wly_amh_gam_bul_tur_uzb_bam_ind_xho_lat_alb_bsq_hin_amr_ewe_cnt_eng_ben_zul_bos_yor_glc_hun_moo_igb_fin_grk_anl_geo_rom_krd_cze_afr_owc_aeg_prs_est_dgb_mly_por_tag_jpn_tml_kor_guj_rus_bem_ita_mao_arw_sod_sun_mnd_mcd_ven_mol_mlt_pan_ukr_swe_svk_qcu_urd_nor_lit_tsn_heb_dut_chh_slo_jav_pol_cic_ctl_tsw_bat_tha_sid_knd_lda_ses_azi_scr_ger_aze_dyu_vie_hau_fbf_swa_swt	-0.435925060036911	-1.03612616537086	0.30282992017126
487	hau_mcd_tsn_bul_tig_gam_chh_lit_aze_uzb_tsw_sun_fbf_dut_guj_bsq_hin_sod_dgb_cnt_fre_grk_ses_krd_cic_ukr_hun_ven_yor_fin_svk_wly_geo_alb_slo_scr_bos_amr_sid_prs_est_dyu_tag_cze_mao_jpn_knd_kor_glc_spa_swa_rus_ind_nor_anl_jav_mnd_eng_moo_urd_owc_mol_swe_afr_lat_qcu_ctl_rom_ita_lda_heb_por_amh_pan_bat_ger_swt_ben_bem_mly_tha_aeg_tml_ewe_igb_azi_pol_arw_tur_bam_vie_mlt_akn_xho_zul	-0.199115956863815	-0.470087498126055	0.639393002909643
488	heb_ita_akn_afr_sid_amh_sod_mol_tur_aze_swt_tag_tsw_swe_svk_bsq_fre_wly_zul_mnd_glc_lat_tsn_krd_cic_spa_fin_dyu_ses_hun_lit_tig_geo_ukr_rom_pan_pol_chh_mlt_prs_est_igb_sun_nor_mao_jpn_knd_kor_alb_mcd_yor_bul_mly_ger_aeg_jav_cnt_ctl_ewe_eng_gam_scr_slo_bos_grk_qcu_por_urd_arw_bam_anl_hin_owc_cze_ind_rus_dgb_ben_swa_bat_tha_hau_tml_moo_xho_azi_guj_dut_uzb_fbf_vie_amr_bem_ven_lda	0.349373104862824	0.822943531847	0.412645295699802
489	wly_krd_zul_arw_amh_anl_amr_ukr_uzb_aze_bem_sun_ewe_rom_ben_bsq_spa_gam_ven_mnd_mol_cze_bam_lat_akn_scr_hun_cic_ses_fin_svk_mlt_geo_hin_guj_prs_nor_sod_owc_eng_est_tsn_ind_por_mao_jpn_knd_kor_fre_mcd_moo_ctl_bat_lit_sid_tag_cnt_dut_fbf_pol_tig_bul_glc_swe_rus_qcu_alb_pan_grk_tsw_aeg_ita_heb_ger_mly_bos_xho_slo_yor_jav_tha_hau_tml_dyu_swa_tur_afr_urd_azi_igb_vie_chh_swt_lda_dgb	-0.425710479362211	-1.00996170742791	0.31513413828839
490	wly_pan_yor_ukr_gam_mlt_anl_alb_aze_uzb_ven_ind_tsw_ger_bos_bsq_lat_owc_igb_mnd_grk_dut_tsn_mcd_akn_afr_hun_zul_swt_est_slo_chh_geo_krd_ben_urd_rus_amr_hau_hin_fin_swa_mly_svk_mao_jpn_knd_kor_fre_guj_dyu_lit_sun_nor_heb_bat_cnt_spa_xho_rom_sid_cze_pol_por_arw_qcu_mol_glc_scr_dgb_tig_eng_sod_prs_jav_ctl_lda_bul_ewe_tag_tha_amh_tml_moo_bam_tur_ita_swe_azi_cic_vie_aeg_bem_ses_fbf	-0.400199075237768	-0.948247240593233	0.345461150351326
491	wly_slo_ewe_cze_tig_hau_sid_rom_azi_tur_swt_mly_dyu_dut_arw_bsq_ukr_amr_akn_mnd_guj_ita_tsw_bul_swa_spa_est_igb_zul_hun_swe_owc_geo_hin_ctl_lit_mcd_chh_heb_pol_fin_xho_tag_urd_bat_jpn_knd_kor_ger_ben_tsn_alb_ind_svk_aeg_sun_cnt_scr_dgb_afr_gam_pan_grk_rus_eng_qcu_bos_prs_krd_bem_mlt_lat_sod_nor_mao_mol_yor_fre_bam_jav_tha_amh_tml_cic_ses_uzb_glc_por_aze_moo_vie_anl_lda_fbf_ven	-0.123142462111397	-0.290326876407143	0.77221257162363
492	gam_ger_moo_arw_sid_aeg_anl_krd_uzb_aze_igb_tag_ewe_mol_scr_bsq_glc_hau_akn_mnd_pan_guj_bem_grk_xho_pol_fin_dyu_dgb_hun_swe_wly_geo_mcd_afr_nor_prs_heb_amr_bos_est_lda_jav_rus_ind_jpn_tml_kor_por_rom_swa_spa_mly_eng_owc_sun_cnt_lat_ven_alb_amh_hin_dut_bul_svk_qcu_lit_urd_slo_cic_chh_ita_sod_ctl_bat_ukr_yor_fre_tsn_mao_tha_tig_knd_tsw_fbf_tur_cze_ben_azi_bam_vie_mlt_ses_zul_swt	-0.76139876313068	-1.83346351404488	0.0699324048340719
493	hau_alb_yor_urd_amr_owc_anl_por_aze_tur_zul_mly_swt_pan_ukr_bsq_eng_heb_ven_mnd_cze_lit_lda_arw_dyu_prs_fin_cic_fbf_est_hin_tig_geo_spa_afr_nor_ctl_amh_sid_ben_hun_tsw_mao_krd_ind_jpn_tml_kor_fre_ita_swa_grk_sun_ger_chh_jav_cnt_rus_ses_scr_wly_slo_svk_dut_rom_qcu_swe_pol_mol_igb_mlt_guj_sod_lat_tag_bos_bem_bul_xho_bat_tha_aeg_knd_ewe_akn_uzb_glc_mcd_azi_dgb_vie_gam_tsn_moo_bam	-0.0754693533815897	-0.177810803224739	0.85925828860138
494	amr_guj_akn_cze_heb_hau_tig_slo_uzb_aze_fbf_bat_moo_ben_afr_bsq_glc_owc_tsn_mnd_arw_pan_ven_nor_igb_alb_fin_dyu_zul_hun_svk_chh_geo_eng_spa_mol_hin_sod_mlt_por_est_cic_jav_ita_ind_jpn_knd_kor_scr_ukr_bem_rus_tag_bos_gam_sun_cnt_rom_tsw_lat_anl_lit_mcd_dut_krd_qcu_ger_urd_prs_ses_amh_pol_wly_bul_mly_swe_lda_fre_ewe_mao_tha_sid_tml_xho_bam_tur_ctl_grk_azi_swt_vie_aeg_yor_swa_dgb	-0.365040113410667	-0.865151137998988	0.389182060849983
495	chh_pan_zul_afr_amr_owc_wly_spa_azi_aze_akn_sun_cic_scr_bul_bsq_mcd_amh_dyu_mnd_pol_cze_lda_grk_igb_swe_hun_swt_fbf_est_ctl_anl_geo_ben_glc_lat_slo_sod_hau_rom_fin_dgb_mly_prs_tag_jpn_tml_kor_eng_lit_tsn_arw_mao_nor_gam_ind_cnt_bos_xho_hin_aeg_guj_por_ger_urd_qcu_svk_fre_dut_ewe_mlt_mol_heb_ita_bat_krd_tsw_ukr_bam_jav_tha_tig_knd_ses_bem_tur_alb_rus_uzb_moo_vie_sid_swa_ven_yor	0.486497745908546	1.15165845714347	0.252413545418166
496	gam_bos_lda_ctl_hau_anl_tig_hin_tur_uzb_swt_bat_ses_ukr_alb_bsq_pan_heb_ewe_cnt_mcd_rus_akn_bul_yor_arw_est_igb_tsn_hun_eng_aeg_geo_nor_fre_prs_svk_sid_sod_lat_fin_xho_sun_glc_ind_jpn_knd_kor_pol_krd_tsw_ben_mao_ita_amh_tag_mnd_scr_dyu_spa_mlt_swe_guj_mol_ger_qcu_grk_slo_rom_zul_wly_lit_chh_afr_mly_por_swa_cze_fbf_jav_tha_owc_tml_ven_cic_azi_urd_dut_aze_bam_vie_amr_bem_dgb_moo	-0.574550100724521	-1.37080977437839	0.173733551649956
497	hau_ger_ewe_lat_sod_mlt_heb_urd_aze_uzb_bam_ind_ven_swe_mcd_bsq_rus_amr_xho_mnd_slo_pan_lda_cze_tsn_nor_fin_cic_akn_hun_prs_gam_geo_ben_bul_dut_por_aeg_owc_afr_est_dyu_bat_mol_sun_jpn_tml_kor_eng_svk_fbf_pol_tag_krd_tig_jav_cnt_alb_tsw_bos_chh_ctl_fre_lit_hin_qcu_spa_arw_rom_swa_sid_grk_wly_guj_mao_ukr_dgb_ita_bem_mly_tha_anl_knd_yor_ses_tur_scr_glc_azi_zul_vie_amh_igb_moo_swt	-1.23437662394923	-3.07448658683014	0.00276791172067777
498	amr_ger_tsn_glc_aeg_gam_heb_cze_aze_uzb_tsw_tag_dgb_swe_mcd_bsq_afr_hau_xho_cnt_lat_svk_ven_scr_akn_ben_hun_igb_swa_est_nor_mlt_geo_hin_urd_bos_ita_owc_sod_krd_fin_bam_sun_por_ind_jpn_knd_kor_mol_pol_cic_bul_mao_ctl_chh_jav_mnd_fre_ses_spa_anl_prs_dut_rom_alb_qcu_ukr_guj_eng_bem_amh_lit_sid_pan_mly_arw_lda_rus_dyu_bat_tha_tig_tml_zul_moo_azi_slo_grk_tur_yor_vie_wly_fbf_swt_ewe	0.172015964800232	0.404751693716161	0.686589485846731
499	amr_fre_swt_krd_gam_mlt_tig_ukr_tur_azi_igb_jav_swa_ctl_glc_bsq_hin_anl_cic_cnt_prs_ger_dyu_alb_bem_por_fin_zul_lda_hun_pol_wly_geo_ben_spa_arw_eng_hau_aeg_pan_est_bam_bat_cze_mao_jpn_tml_kor_bul_slo_akn_mol_sun_lat_sod_tag_mnd_bos_xho_swe_owc_ita_dut_rom_guj_qcu_afr_grk_lit_ses_amh_svk_sid_rus_mly_urd_ewe_mcd_yor_ind_tha_chh_knd_dgb_fbf_aze_nor_scr_uzb_tsw_vie_heb_ven_tsn_moo	-1.12427228262336	-2.76680237238235	0.00682963869225363
500	gam_urd_igb_mol_mlt_wly_sid_hin_uzb_azi_swa_mly_akn_cze_swe_bsq_guj_hau_yor_mnd_pol_eng_xho_spa_ses_bul_hun_bam_bem_est_lat_amr_geo_grk_arw_por_prs_heb_chh_ctl_fin_dyu_mao_afr_jav_jpn_tml_kor_ukr_glc_cic_slo_bat_lit_aeg_tag_cnt_fre_dgb_rom_owc_rus_ger_ben_mcd_qcu_svk_alb_ita_swt_sod_dut_amh_krd_sun_nor_tsn_bos_ven_ind_tha_anl_knd_tsw_moo_aze_pan_scr_tur_ewe_vie_tig_zul_fbf_lda	0.0148589175475554	0.0349912526349887	0.972161710544532
501	gam_grk_swt_lit_aeg_tig_sod_pol_azi_tur_fbf_mao_ses_afr_fre_bsq_rom_chh_zul_mnd_alb_ita_cic_mol_lda_ben_fin_yor_tsn_hun_ukr_anl_geo_urd_nor_spa_rus_hau_sid_lat_est_xho_sun_ctl_ind_jpn_knd_kor_por_pan_igb_dut_mly_mcd_owc_tag_cnt_scr_akn_bul_amh_svk_krd_ger_eng_qcu_bos_slo_glc_moo_heb_prs_wly_swe_bat_hin_bam_arw_ven_jav_tha_mlt_tml_tsw_dyu_uzb_guj_cze_aze_ewe_vie_amr_swa_dgb_bem	0.109733394675159	0.259085494364261	0.796141885256996
502	chh_rus_lda_lit_gam_sid_mlt_spa_tur_uzb_fbf_tag_ewe_eng_swe_bsq_lat_sod_bem_cnt_pan_svk_ses_prs_moo_rom_fin_ven_yor_est_por_aeg_geo_ctl_krd_pol_grk_tig_wly_ben_hun_xho_jav_cze_ind_jpn_tml_kor_fre_ukr_bam_ger_sun_slo_hau_bat_mnd_afr_tsw_bos_amr_arw_alb_nor_mol_qcu_hin_mcd_bul_akn_anl_scr_heb_urd_mao_ita_swt_dut_tsn_mly_tha_owc_knd_dyu_igb_aze_guj_glc_azi_cic_vie_amh_dgb_zul_swa	0.0749603552579561	0.176591422205676	0.860213328250303
503	amh_alb_ewe_ctl_chh_hau_tig_cze_azi_aze_moo_ind_tsw_fre_svk_bsq_grk_wly_bem_cnt_eng_por_dyu_rom_cic_slo_est_igb_lda_fin_krd_owc_geo_rus_glc_ita_hin_anl_sid_lat_hun_dgb_tag_lit_bat_jpn_knd_kor_spa_nor_ven_pan_jav_mol_sod_mao_mnd_dut_bam_afr_heb_scr_arw_swe_bul_qcu_urd_mcd_bos_zul_gam_pol_mlt_guj_mly_prs_tsn_ukr_ses_sun_tha_amr_tml_swt_xho_tur_ben_ger_uzb_swa_vie_aeg_yor_fbf_akn	-0.144846365115209	-0.3421367458388	0.733019964452381
504	amh_lat_bem_afr_amr_chh_sod_por_tur_uzb_swt_mly_igb_grk_slo_bsq_alb_wly_ewe_cnt_arw_rus_swa_rom_bam_bul_est_akn_moo_fin_spa_owc_geo_swe_ger_cze_mcd_aeg_sid_prs_hun_tsw_mao_scr_bat_jpn_tml_kor_nor_guj_xho_hin_ind_dut_hau_jav_mnd_ctl_dgb_pan_heb_ben_fre_glc_svk_qcu_pol_ita_ukr_lda_tig_bos_mlt_krd_sun_urd_cic_mol_ven_tag_tha_anl_knd_fbf_yor_aze_lit_eng_azi_dyu_vie_gam_zul_ses_tsn	0.331542853774734	0.781633853334873	0.436415181015704
505	mlt_ita_tsn_hin_sod_heb_sid_afr_azi_tur_xho_ind_bam_glc_urd_bsq_svk_chh_bem_cnt_fre_arw_ven_ben_moo_lat_hun_swa_cic_fin_rom_aeg_geo_pan_swe_grk_spa_wly_amr_ctl_est_yor_sun_alb_bat_jpn_tml_kor_guj_slo_swt_bos_mao_eng_owc_jav_mnd_mol_tsw_por_amh_lit_mcd_bul_ger_qcu_dut_krd_cze_fbf_gam_prs_hau_rus_mly_scr_lda_nor_ses_tag_tha_anl_knd_ewe_igb_uzb_pol_ukr_aze_akn_vie_tig_zul_dyu_dgb	-0.940170446214341	-2.28337468201002	0.0246854569209258
506	amr_ita_lda_eng_amh_heb_owc_svk_tur_aze_tsw_mly_ven_mol_ben_bsq_bos_wly_bam_cnt_mcd_krd_akn_afr_tsn_dut_fin_igb_ses_est_ctl_chh_geo_bul_spa_cze_lat_sid_hau_ukr_hun_bem_mao_lit_tag_jpn_knd_kor_nor_alb_moo_arw_ind_ger_aeg_bat_mnd_prs_zul_pan_tig_slo_grk_rus_scr_qcu_urd_glc_fre_fbf_anl_por_sod_rom_jav_hin_dyu_guj_swa_sun_tha_mlt_tml_cic_ewe_uzb_pol_swe_azi_xho_vie_gam_swt_dgb_yor	0.555511917763746	1.31249934218857	0.19258166304872
507	gam_fre_swt_arw_sod_amh_aeg_ger_tur_aze_tsn_tag_igb_glc_bul_bsq_scr_tig_lda_cnt_slo_guj_yor_alb_swa_ukr_est_xho_bem_fin_ben_amr_geo_dut_grk_afr_cze_hau_anl_spa_hun_dgb_ind_prs_sun_jpn_knd_kor_pol_hin_dyu_ctl_mao_mol_owc_mly_mnd_nor_moo_pan_mlt_mcd_lat_eng_urd_qcu_por_lit_bos_ven_sid_ita_chh_swe_bat_krd_cic_svk_ewe_jav_tha_wly_tml_bam_fbf_uzb_rom_rus_azi_akn_vie_heb_ses_tsw_zul	-0.132162101150291	-0.311892308607224	0.755820531933277
508	gam_ita_dyu_pan_tig_chh_wly_afr_aze_azi_bam_mao_moo_dut_arw_bsq_spa_owc_dgb_mnd_rus_fre_ses_guj_tsn_scr_fin_fbf_yor_hun_ukr_anl_geo_lit_slo_ben_svk_amh_sod_rom_est_swt_bat_bul_mly_jpn_tml_kor_eng_mol_igb_bos_sun_cze_aeg_tag_cnt_urd_xho_por_sid_lat_krd_grk_ger_qcu_prs_swe_glc_cic_amr_alb_heb_mcd_ind_nor_tsw_hin_ven_jav_tha_hau_knd_akn_bem_tur_pol_ctl_uzb_ewe_vie_mlt_zul_lda_swa	-0.103178704313218	-0.243467808510326	0.808179259119468
509	aeg_ctl_ewe_pan_gam_sod_heb_rus_aze_azi_igb_bat_tsn_guj_bul_bsq_dut_mlt_akn_mnd_arw_cze_dgb_krd_tsw_ger_hun_dyu_bam_est_ben_anl_geo_por_lat_lit_ita_sid_chh_glc_fin_cic_mao_mcd_jav_jpn_knd_kor_eng_prs_bem_urd_mly_bos_amh_ind_cnt_grk_ses_pol_hau_hin_scr_swe_ukr_qcu_fre_spa_slo_xho_owc_rom_tig_afr_sun_svk_lda_mol_swa_tag_tha_amr_tml_ven_yor_uzb_nor_alb_tur_fbf_vie_wly_swt_moo_zul	-0.720249097553319	-1.72922703634408	0.0870865029095479
510	anl_ben_fbf_alb_chh_mlt_sid_svk_tur_uzb_swa_mao_zul_fre_ukr_bsq_guj_gam_tsw_cnt_krd_dut_bem_rom_dyu_afr_fin_moo_dgb_hun_bos_wly_geo_por_grk_cze_eng_hau_heb_bul_est_yor_mly_scr_bat_jpn_knd_kor_arw_urd_xho_mcd_ind_glc_amh_sun_mnd_ctl_ven_lat_amr_hin_nor_rus_ger_qcu_swe_slo_mol_tsn_aeg_pol_sod_ita_tag_lit_lda_prs_ses_jav_tha_owc_tml_akn_swt_aze_spa_pan_azi_igb_vie_tig_ewe_bam_cic	-0.155142137503861	-0.366068161923178	0.715145629108813
511	wly_urd_lda_eng_aeg_hau_amr_dut_azi_aze_ses_tag_swa_cze_ger_bsq_scr_sid_tsn_cnt_ukr_ben_dyu_alb_zul_nor_est_cic_ven_hun_rom_sod_geo_spa_ita_pol_grk_gam_anl_arw_fin_dgb_sun_lat_ind_jpn_tml_kor_swe_prs_ewe_bul_jav_afr_amh_mao_mnd_guj_tsw_por_mlt_svk_bos_mcd_slo_qcu_hin_krd_mol_akn_chh_fre_tig_ctl_mly_pan_bam_lit_igb_bat_tha_heb_knd_xho_fbf_uzb_rus_glc_tur_yor_vie_owc_swt_bem_moo	-0.322233190127507	-0.76187963299701	0.448059689385413
512	sid_bul_dyu_ben_hau_owc_anl_urd_tur_aze_moo_mao_cic_bos_guj_bsq_arw_amh_akn_cnt_mol_ctl_tsn_mcd_tsw_ita_est_ses_fbf_fin_lit_tig_geo_pol_nor_grk_rus_amr_wly_swe_hun_dgb_jav_ger_mly_jpn_knd_kor_prs_spa_bam_lat_sun_slo_aeg_tag_mnd_pan_swa_afr_sod_ukr_por_alb_fre_qcu_krd_svk_eng_xho_gam_dut_mlt_cze_bat_hin_bem_rom_yor_ind_tha_heb_tml_ven_zul_uzb_scr_glc_azi_lda_vie_chh_ewe_igb_swt	0.23984855747948	0.563900382239926	0.574179260896076
513	amr_spa_igb_mcd_heb_sid_hau_pol_tur_aze_lda_mao_ewe_ukr_pan_bsq_hin_gam_fbf_cnt_scr_krd_dgb_rom_cic_nor_fin_yor_xho_hun_prs_tig_geo_grk_mol_bul_ctl_chh_owc_lat_est_dyu_mly_lit_sun_jpn_knd_kor_por_arw_zul_fre_tag_afr_wly_jav_mnd_dut_swt_ben_amh_rus_swe_ita_cze_qcu_guj_urd_bos_tsw_anl_slo_aeg_eng_ind_glc_tsn_ger_bam_bat_tha_mlt_tml_swa_akn_uzb_alb_svk_azi_ses_vie_sod_moo_bem_ven	-0.0870973554747433	-0.205269710819235	0.837810035941664
514	sod_ita_fbf_lit_tig_amh_hau_slo_aze_azi_tsn_tag_swa_eng_pan_bsq_grk_heb_ses_mnd_guj_bul_ewe_mol_zul_mcd_est_tsw_yor_hun_swe_mlt_geo_svk_krd_cze_glc_chh_gam_lat_fin_lda_bat_hin_mly_jpn_knd_kor_rom_prs_bem_por_jav_alb_owc_sun_cnt_spa_ven_nor_aeg_ctl_arw_pol_fre_qcu_rus_urd_ukr_dyu_amr_ben_wly_bos_mao_dut_moo_ger_cic_ind_tha_sid_tml_swt_bam_uzb_afr_scr_tur_xho_vie_anl_igb_akn_dgb	-0.125015159036757	-0.295580907532829	0.768209096823635
515	aeg_afr_tsn_hin_wly_hau_tig_eng_azi_uzb_ses_jav_cic_arw_pan_bsq_prs_amr_zul_mnd_ita_bul_ven_fre_lda_nor_est_xho_swa_hun_rus_mlt_geo_pol_cze_lat_slo_sod_owc_ben_fin_tsw_mly_por_bat_jpn_knd_kor_urd_grk_dgb_lit_sun_alb_sid_ind_cnt_rom_bam_bos_heb_mol_ctl_spa_swe_qcu_guj_dut_glc_dyu_anl_krd_amh_scr_mao_ukr_igb_svk_moo_tag_tha_gam_tml_swt_ewe_tur_ger_mcd_aze_akn_vie_chh_fbf_bem_yor	-0.523454408607252	-1.24559246047093	0.216043086490883
516	heb_mcd_cic_ben_sod_aeg_mlt_ita_uzb_aze_igb_tag_dgb_arw_ctl_bsq_svk_anl_xho_mnd_prs_alb_lda_glc_tsn_swe_est_bem_fbf_fin_rom_chh_geo_spa_por_ukr_nor_amr_owc_grk_hun_tsw_bat_mol_sun_jpn_knd_kor_lit_pan_ses_slo_jav_urd_amh_mly_cnt_eng_bam_bos_hau_scr_cze_guj_hin_qcu_lat_rus_fre_dyu_sid_pol_gam_krd_ind_afr_yor_ger_akn_mao_tha_wly_tml_swt_ewe_tur_dut_bul_azi_ven_vie_tig_swa_moo_zul	-1.08955225758716	-2.67613818063694	0.00880191386079121
517	hau_fre_ses_bul_tig_amr_chh_grk_aze_azi_yor_bat_bam_ben_eng_bsq_ctl_amh_swa_cnt_dut_glc_xho_bos_zul_guj_est_dgb_cic_fin_alb_sid_geo_ger_prs_hin_urd_sod_gam_por_hun_fbf_ind_rus_mly_jpn_knd_kor_rom_nor_tsn_cze_mao_spa_wly_tag_mnd_svk_lda_swe_heb_slo_krd_ukr_ita_qcu_mol_afr_lit_ewe_anl_pol_owc_scr_jav_pan_swt_arw_akn_sun_tha_mlt_tml_tsw_ven_tur_mcd_lat_uzb_igb_vie_aeg_dyu_moo_bem	-0.142388584052005	-0.336447919352424	0.737291104265303
518	hau_pan_ses_cze_mlt_owc_tig_swe_aze_azi_yor_sun_swa_lat_por_bsq_arw_aeg_swt_mnd_glc_pol_tsn_scr_bam_nor_hun_dgb_igb_est_svk_amh_geo_ukr_krd_alb_afr_gam_anl_mol_fin_ewe_tag_slo_jav_jpn_tml_kor_ben_bul_lda_mcd_mao_ctl_heb_ind_cnt_prs_cic_eng_wly_bos_rom_ita_spa_qcu_urd_grk_guj_akn_sid_ger_amr_lit_mly_hin_zul_fre_dyu_bat_tha_sod_knd_xho_fbf_uzb_rus_dut_tur_bem_vie_chh_ven_moo_tsw	-0.123477094479991	-0.290813985712758	0.771841142188133
519	mlt_ita_yor_bul_owc_sod_wly_lat_azi_uzb_fbf_jav_ven_svk_pol_bsq_urd_tig_igb_mnd_spa_lit_bam_rus_swt_hin_est_ewe_cic_hun_ctl_hau_geo_slo_fre_por_ukr_gam_sid_mcd_fin_xho_mly_guj_tag_jpn_tml_kor_scr_afr_dgb_rom_bat_ben_aeg_sun_cnt_arw_bem_mol_amr_prs_eng_nor_glc_qcu_ger_cze_pan_zul_anl_grk_amh_krd_ind_dut_tsn_bos_ses_mao_tha_chh_knd_swa_akn_aze_swe_alb_tur_dyu_vie_heb_tsw_lda_moo	0.233762802279767	0.551141437852387	0.58285841823486
520	sod_por_dgb_rus_amh_sid_chh_nor_tur_uzb_yor_mao_cic_lat_ita_bsq_svk_gam_bem_mnd_pol_fre_swt_eng_tsw_mol_est_bam_akn_fin_ctl_hau_geo_bul_spa_swe_arw_tig_mlt_rom_hun_ven_mly_afr_jav_jpn_tml_kor_scr_guj_ses_pan_tag_slo_owc_ind_cnt_urd_xho_mcd_wly_cze_grk_lit_prs_qcu_bos_dut_ben_tsn_aeg_krd_anl_alb_sun_ger_moo_glc_swa_bat_tha_amr_knd_lda_igb_aze_ukr_hin_azi_ewe_vie_heb_dyu_zul_fbf	0.264545017926192	0.622904107064785	0.534872060592586
521	wly_grk_fbf_ger_heb_tig_mlt_hin_aze_uzb_ewe_ind_dgb_rom_ctl_bsq_mol_amr_bem_cnt_pol_eng_dyu_urd_cic_swe_fin_ses_tsw_hun_lat_gam_geo_lit_spa_mcd_guj_sod_hau_fre_est_yor_bat_cze_jav_jpn_tml_kor_svk_bul_xho_slo_tag_ben_amh_mly_mnd_glc_igb_arw_aeg_ukr_dut_rus_afr_qcu_alb_ita_pan_ven_sid_por_anl_krd_sun_bos_bam_scr_zul_mao_tha_chh_knd_akn_moo_tur_prs_nor_azi_swa_vie_owc_lda_swt_tsn	0.485586097386711	1.14646340395796	0.254544672482508
522	heb_ctl_fbf_krd_gam_aeg_tig_mcd_aze_uzb_tsw_mly_yor_nor_arw_bsq_guj_sid_igb_mnd_mol_ben_tsn_por_zul_rus_hun_dgb_dyu_est_pol_sod_geo_scr_dut_bul_rom_hau_owc_hin_fin_lda_ind_urd_bat_jpn_knd_kor_glc_swe_cic_prs_tag_fre_anl_mao_cnt_bos_swt_svk_amr_pan_spa_cze_ger_qcu_eng_ukr_slo_ven_mlt_alb_amh_lit_sun_grk_akn_ita_ewe_jav_tha_wly_tml_xho_swa_tur_afr_lat_azi_moo_vie_chh_bam_ses_bem	0.236215993996751	0.55599767073909	0.579547682967315
523	owc_lit_igb_afr_sod_mlt_sid_krd_uzb_azi_yor_ind_tsn_dut_ger_bsq_spa_chh_swt_mnd_scr_eng_xho_prs_cic_guj_est_zul_fbf_fin_cze_gam_geo_pol_grk_por_svk_wly_aeg_urd_hun_lda_mly_ben_jav_jpn_knd_kor_rus_ctl_swa_rom_tag_ita_amr_sun_cnt_mcd_bam_alb_hau_ukr_nor_fre_glc_qcu_swe_arw_pan_dgb_anl_mol_tig_slo_bat_hin_moo_bul_ven_mao_tha_amh_tml_tsw_ewe_aze_bos_lat_tur_dyu_vie_heb_akn_bem_ses	-0.142799933705141	-0.337119008243039	0.736786822239131
524	anl_ukr_swa_afr_sid_owc_aeg_spa_tur_azi_swt_tag_ses_eng_scr_bsq_hin_heb_tsw_cnt_mol_rus_dyu_urd_cic_glc_hun_dgb_ewe_est_swe_hau_geo_bos_pol_pan_bul_chh_amh_mcd_fin_yor_ind_ben_jav_jpn_knd_kor_svk_lat_lda_ger_mao_lit_mlt_mly_mnd_ctl_bem_ita_wly_cze_arw_alb_nor_qcu_grk_dut_slo_ven_sod_krd_gam_guj_bat_fre_akn_por_igb_sun_tha_amr_tml_moo_tsn_uzb_rom_prs_aze_bam_vie_tig_fbf_xho_zul	-0.604336157884995	-1.4435078567336	0.152237607994921
525	hau_nor_swa_ctl_gam_aeg_sod_slo_uzb_aze_zul_bat_ewe_dut_glc_bsq_alb_chh_tsn_mnd_mol_guj_tsw_afr_dyu_fre_est_bem_igb_hun_rom_amr_geo_scr_pan_svk_ger_tig_amh_ukr_fin_akn_jav_prs_sun_jpn_knd_kor_por_ben_bam_bos_tag_lit_sid_mly_cnt_ita_cic_spa_mlt_arw_rus_pol_hin_qcu_cze_mcd_lat_yor_wly_urd_owc_krd_ind_bul_ven_grk_swt_mao_tha_heb_tml_moo_lda_azi_swe_eng_tur_xho_vie_anl_dgb_ses_fbf	-0.697205985005223	-1.67381994030359	0.0975262717725275
526	tig_bos_swt_grk_amr_gam_hau_arw_uzb_tur_akn_jav_moo_rus_afr_bsq_swe_wly_lda_cnt_prs_cze_fbf_dut_dyu_guj_hun_igb_dgb_est_por_chh_geo_ukr_rom_svk_mcd_aeg_heb_alb_fin_zul_bat_ger_mao_jpn_knd_kor_ctl_nor_tsw_krd_tag_bul_sod_sun_mnd_urd_bem_lit_anl_ben_pan_pol_glc_qcu_mol_lat_eng_ven_owc_spa_sid_hin_ind_slo_ewe_scr_tsn_mly_tha_mlt_tml_cic_xho_aze_fre_ita_azi_yor_vie_amh_swa_bam_ses	-0.18935294293342	-0.447255890988057	0.655730262496948
527	sod_guj_swa_svk_owc_sid_hau_arw_azi_tur_lda_jav_cic_ctl_fre_bsq_grk_aeg_fbf_cnt_alb_ukr_zul_hin_bam_rus_fin_igb_akn_est_ita_wly_geo_scr_pol_swe_cze_chh_tig_ben_hun_bem_tag_pan_bat_jpn_tml_kor_afr_rom_yor_lit_mly_prs_mlt_sun_mnd_mcd_dyu_urd_heb_dut_por_eng_krd_qcu_ger_nor_slo_moo_anl_lat_amr_mol_ind_bul_ses_spa_tsn_mao_tha_amh_knd_ven_tsw_uzb_bos_glc_aze_dgb_vie_gam_ewe_swt_xho	0.241492058569282	0.568485420359589	0.571075587970621
528	chh_ctl_tsn_urd_sid_mlt_sod_arw_uzb_azi_ven_mly_swa_slo_por_bsq_dut_amh_bam_mnd_glc_afr_swt_mcd_moo_svk_est_yor_dyu_hun_swe_owc_geo_scr_ben_lit_eng_amr_aeg_rom_fin_lda_ind_ita_bat_jpn_knd_kor_alb_grk_xho_rus_mao_nor_hau_sun_cnt_lat_zul_bos_wly_mol_pan_bul_hin_qcu_ger_cze_krd_dgb_gam_prs_tig_pol_jav_guj_tsw_fre_akn_tag_tha_anl_tml_fbf_ses_tur_ukr_spa_aze_cic_vie_heb_bem_ewe_igb	-1.0174878611181	-2.48440723519784	0.0147656236538519
529	tig_spa_yor_afr_owc_sod_wly_ctl_azi_aze_swa_bat_akn_svk_swe_bsq_alb_hau_tsw_mnd_dut_scr_igb_arw_bem_hin_fin_fbf_bam_hun_ita_amr_geo_rom_ger_pan_slo_amh_heb_pol_est_cic_jav_guj_sun_jpn_knd_kor_lit_mol_ewe_lat_ind_fre_aeg_mly_cnt_bul_dyu_ben_chh_bos_mcd_por_krd_qcu_rus_prs_grk_ven_gam_cze_anl_ukr_tag_urd_lda_eng_dgb_mao_tha_mlt_tml_zul_ses_tur_glc_nor_uzb_tsn_vie_sid_swt_moo_xho	-0.241726335632541	-0.570806522980633	0.569507502727928
530	anl_guj_ven_pol_sod_amh_tig_por_tur_azi_cic_sun_ewe_hin_ita_bsq_mol_chh_tsn_cnt_krd_slo_zul_bul_akn_prs_est_swt_igb_hun_afr_wly_geo_svk_eng_scr_ctl_aeg_hau_ger_fin_dgb_bat_spa_tag_jpn_knd_kor_rus_dut_yor_fre_mao_rom_sid_mly_mnd_grk_xho_urd_heb_lit_mcd_nor_swe_qcu_glc_ukr_cze_swa_owc_pan_amr_alb_jav_arw_dyu_lat_bam_ind_tha_mlt_tml_lda_tsw_aze_ben_bos_uzb_fbf_vie_gam_ses_bem_moo	-0.0103953068544671	-0.0244957393819439	0.980509666030101
531	anl_arw_xho_bos_chh_amr_hau_guj_uzb_aze_dgb_sun_tsw_por_pan_bsq_alb_mlt_cic_mnd_eng_hin_moo_glc_swa_scr_fin_yor_swt_hun_rom_heb_geo_nor_svk_ctl_rus_aeg_amh_dut_est_lda_mly_lit_jav_jpn_tml_kor_ger_ita_fbf_ben_ind_fre_gam_mao_cnt_slo_ven_prs_tig_krd_grk_cze_ukr_qcu_urd_pol_mcd_igb_sod_lat_owc_bul_tag_swe_bem_mol_dyu_bat_tha_sid_knd_ewe_bam_tur_afr_spa_azi_zul_vie_wly_akn_ses_tsn	-0.966813790529979	-2.3513070647176	0.0208188813160351
532	mlt_prs_dyu_slo_tig_gam_sod_hin_azi_tur_xho_tag_zul_cze_svk_bsq_dut_amr_swa_cnt_mcd_bos_swt_urd_fbf_swe_est_moo_cic_hun_rus_wly_geo_mol_rom_arw_ger_aeg_sid_spa_fin_ven_bat_krd_sun_jpn_knd_kor_glc_lat_lda_pol_mly_ctl_amh_ind_mnd_alb_tsn_nor_owc_guj_ben_lit_afr_qcu_eng_grk_ita_akn_heb_fre_chh_por_mao_bul_tsw_pan_igb_jav_tha_hau_tml_ses_bem_aze_ukr_scr_uzb_dgb_vie_anl_bam_yor_ewe	-0.235765820024709	-0.557491307951002	0.578531202158263
533	heb_pan_swt_krd_sod_anl_gam_por_azi_uzb_tsn_tag_xho_dut_glc_bsq_pol_aeg_ses_cnt_lat_lit_bam_alb_tsw_ukr_fin_lda_yor_hun_mcd_amh_geo_fre_ctl_rom_afr_chh_owc_urd_est_ewe_mly_cze_sun_jpn_knd_kor_rus_scr_igb_nor_mao_grk_amr_bat_mnd_bos_akn_arw_wly_eng_bul_hin_mol_qcu_svk_prs_ger_cic_mlt_ita_sid_slo_ind_swe_zul_ben_bem_jav_tha_tig_tml_dyu_ven_tur_spa_guj_aze_moo_vie_hau_swa_fbf_dgb	-0.381122414688507	-0.90300831550264	0.36885446955667
534	amr_swe_tsw_pol_sod_heb_wly_mol_tur_uzb_yor_tag_tsn_guj_rus_bsq_ctl_amh_lda_cnt_eng_slo_bam_grk_ewe_svk_fin_dgb_ven_est_bul_hau_geo_ben_lat_lit_afr_owc_sid_arw_hun_swa_bat_ukr_ind_jpn_tml_kor_fre_ita_xho_dut_mao_mcd_tig_mly_mnd_rom_igb_cze_anl_ger_alb_hin_prs_qcu_scr_glc_spa_ses_aeg_urd_chh_nor_jav_bos_dyu_por_swt_sun_tha_gam_knd_moo_akn_azi_krd_pan_aze_fbf_vie_mlt_bem_cic_zul	0.00331491496229193	0.00781306384933248	0.993782875946958
535	sod_lat_bam_rus_wly_amh_mlt_bos_azi_uzb_ses_mao_ven_scr_pol_bsq_ger_sid_igb_mnd_mol_eng_dgb_slo_dyu_grk_hun_fbf_tsn_est_glc_chh_geo_hin_prs_bul_urd_owc_gam_alb_fin_swt_sun_swe_mly_jpn_knd_kor_cze_mcd_xho_pan_ind_ita_tig_bat_cnt_svk_tsw_arw_aeg_dut_spa_afr_rom_qcu_fre_ctl_krd_cic_hau_ukr_anl_nor_tag_lit_lda_ben_zul_jav_tha_amr_tml_swa_akn_aze_por_guj_tur_bem_vie_heb_yor_ewe_moo	-0.0487553682444503	-0.114876699581298	0.908790516216765
536	amr_bul_dgb_urd_tig_chh_amh_ben_azi_aze_fbf_mao_lda_scr_nor_bsq_ukr_gam_moo_mnd_afr_swe_xho_ctl_igb_alb_fin_bam_dyu_est_pol_mlt_geo_arw_rom_eng_por_sod_owc_lat_hun_zul_tag_ger_sun_jpn_tml_kor_rus_grk_bem_cze_mly_hin_anl_bat_cnt_pan_swa_glc_wly_slo_prs_ita_svk_qcu_guj_fre_mol_tsn_heb_mcd_aeg_lit_jav_bos_akn_dut_cic_ind_tha_hau_knd_ses_ven_uzb_krd_spa_tur_swt_vie_sid_ewe_tsw_yor	0.578021019758888	1.36397916449498	0.175866218918578
537	aeg_arw_dyu_lat_hau_gam_chh_por_aze_azi_igb_tag_akn_fre_bos_bsq_rom_amh_tsw_cnt_glc_slo_ewe_ben_swt_lit_fin_yor_tsn_hun_dut_mlt_geo_bul_ita_swe_cze_sid_anl_ger_est_moo_sun_eng_ind_jpn_knd_kor_grk_nor_lda_svk_mao_prs_tig_bat_mnd_mcd_xho_rus_sod_alb_guj_ctl_afr_qcu_mol_scr_pol_zul_heb_spa_wly_hin_mly_pan_ses_krd_bam_jav_tha_owc_tml_swa_ven_tur_urd_ukr_uzb_bem_vie_amr_fbf_cic_dgb	0.00866857458599162	0.0204206239160431	0.983751580411068
538	aeg_ctl_dyu_ita_mlt_heb_sid_pol_tur_uzb_ven_bat_lda_glc_fre_bsq_eng_tig_igb_cnt_lit_mol_bam_por_swa_krd_hun_cic_bem_fin_ger_amr_geo_cze_spa_afr_lat_gam_amh_pan_est_tsn_mly_slo_mao_jpn_tml_kor_arw_scr_dgb_urd_tag_swe_anl_ind_mnd_rom_swt_ben_wly_nor_hin_dut_rus_qcu_bos_prs_mcd_fbf_chh_bul_hau_guj_jav_grk_moo_svk_ewe_sun_tha_owc_knd_ses_yor_azi_ukr_alb_aze_akn_vie_sod_tsw_zul_xho	0.180820661921424	0.42495456121374	0.671851407670306
539	gam_rom_zul_krd_heb_amh_mlt_cze_azi_aze_swa_bat_igb_eng_arw_bsq_ger_aeg_yor_cnt_ita_ctl_tsn_guj_ewe_bul_est_lda_bam_hun_pan_wly_geo_scr_slo_ukr_prs_anl_tig_por_fin_tsw_mly_dut_jav_jpn_knd_kor_rus_svk_bem_hin_mao_grk_chh_tag_mnd_mcd_ses_glc_sod_alb_lat_bos_fre_qcu_ben_pol_mol_fbf_owc_urd_hau_nor_sun_lit_cic_swe_ven_ind_tha_amr_tml_dgb_xho_tur_spa_afr_uzb_dyu_vie_sid_akn_swt_moo	-0.570387479694944	-1.3589784874928	0.177440077283999
540	mlt_rom_cic_bul_heb_tig_hau_glc_aze_tur_dyu_ind_zul_krd_mcd_bsq_urd_owc_moo_mnd_scr_spa_akn_lit_swa_hin_est_ewe_igb_hun_por_chh_geo_slo_ben_nor_ita_amr_sid_svk_fin_bem_mly_afr_tag_jpn_knd_kor_ger_arw_yor_pol_jav_eng_anl_bat_cnt_pan_dgb_alb_sod_ukr_bos_swe_dut_qcu_fre_guj_cze_fbf_aeg_prs_wly_ctl_sun_grk_ses_mol_ven_mao_tha_amh_tml_tsn_bam_uzb_rus_lat_azi_lda_vie_gam_swt_tsw_xho	0.215973676033285	0.508538267562386	0.612280170426127
541	chh_krd_swt_bul_gam_amh_heb_afr_tur_aze_moo_bat_lda_por_ita_bsq_pol_sid_dyu_mnd_guj_rus_fbf_bos_tsw_nor_est_tsn_xho_fin_grk_sod_geo_spa_arw_ger_glc_amr_mlt_alb_hun_bam_sun_slo_mao_jpn_tml_kor_rom_mcd_yor_ben_jav_dut_aeg_ind_cnt_pan_ewe_svk_wly_ctl_prs_ukr_lit_qcu_eng_hin_lat_ses_hau_scr_tig_fre_mly_swe_igb_cze_akn_tag_tha_anl_knd_bem_cic_uzb_urd_mol_azi_swa_vie_owc_dgb_ven_zul	-0.162380196730946	-0.38324804451785	0.702410510036865
542	aeg_prs_ses_guj_heb_sod_sid_bos_tur_uzb_yor_sun_fbf_ctl_alb_bsq_pol_mlt_swt_mnd_lat_hin_tsn_ben_ewe_por_hun_dyu_xho_est_mcd_tig_geo_swe_fre_arw_ger_owc_amr_slo_fin_zul_tag_glc_mao_jpn_knd_kor_rom_bul_akn_afr_mly_grk_chh_bat_cnt_eng_bem_urd_hau_scr_svk_pan_ita_qcu_spa_nor_lit_ven_gam_krd_amh_dut_jav_cze_bam_rus_swa_ind_tha_wly_tml_lda_igb_azi_ukr_mol_aze_dgb_vie_anl_tsw_moo_cic	-0.577187046670005	-1.37695852859544	0.171830619316993
543	aeg_eng_cic_krd_mlt_sid_tig_svk_uzb_azi_swa_mly_dyu_pol_fre_bsq_guj_gam_zul_mnd_afr_pan_xho_rom_igb_lit_hun_bem_tsn_est_swe_heb_geo_rus_grk_nor_ben_amh_amr_slo_fin_ses_bat_por_tag_jpn_tml_kor_ger_scr_moo_bos_sun_dut_anl_ind_cnt_spa_akn_hin_sod_ita_mcd_ctl_lat_qcu_bul_mol_arw_ven_owc_alb_hau_urd_mao_glc_fbf_prs_lda_jav_tha_chh_knd_dgb_ewe_tur_ukr_cze_aze_tsw_vie_wly_bam_swt_yor	0.251007351098582	0.590361118693116	0.556380422095284
544	anl_ctl_bam_spa_heb_gam_owc_bos_azi_uzb_swa_ind_lda_pan_lat_bsq_ben_hau_swt_mnd_slo_dut_dyu_fre_tsw_eng_est_fbf_bem_fin_pol_aeg_geo_mol_rus_urd_arw_mlt_chh_por_hun_moo_bat_mcd_sun_jpn_tml_kor_prs_hin_ewe_ukr_jav_krd_amh_mao_cnt_alb_tsn_glc_tig_afr_nor_svk_rom_qcu_lit_ger_bul_cic_sid_swe_wly_scr_mly_cze_igb_grk_ses_tag_tha_sod_knd_xho_dgb_aze_guj_ita_tur_akn_vie_amr_zul_yor_ven	-0.594397604650825	-1.42080885951283	0.15871658829188
545	heb_afr_akn_alb_mlt_chh_amr_prs_uzb_tur_ses_bat_yor_krd_pan_bsq_ita_sid_igb_mnd_rom_por_dgb_arw_fbf_bul_est_swa_ven_hun_hin_amh_geo_guj_spa_urd_scr_hau_gam_mcd_fin_swt_sun_ben_mly_jpn_tml_kor_eng_swe_bem_fre_jav_bos_wly_ind_cnt_ctl_dyu_dut_aeg_glc_mol_pol_nor_qcu_lit_grk_lat_cic_sod_svk_owc_rus_tag_cze_lda_slo_bam_mao_tha_anl_knd_zul_ewe_azi_ukr_ger_aze_tsn_vie_tig_xho_tsw_moo	0.0869555127506992	0.204816723284219	0.838162921050097
546	tig_grk_xho_fre_amh_aeg_hau_prs_aze_uzb_lda_sun_dyu_ger_rom_bsq_spa_sod_ewe_mnd_por_guj_yor_rus_moo_hin_hun_bam_swa_fin_lit_chh_geo_mol_krd_nor_lat_mlt_sid_slo_est_ven_jav_glc_ind_jpn_tml_kor_pol_ita_tsn_urd_mly_arw_amr_tag_cnt_swe_fbf_eng_wly_cze_scr_svk_mcd_qcu_ukr_ctl_afr_tsw_heb_bos_owc_alb_bat_bul_bem_pan_igb_mao_tha_anl_knd_dgb_zul_azi_ben_dut_tur_akn_vie_gam_ses_swt_cic	-0.189844116060952	-0.447751134596209	0.65537406948699
547	aeg_ctl_cic_rus_mlt_chh_wly_ita_azi_aze_ven_mly_fbf_guj_hin_bsq_krd_amh_swt_cnt_ukr_por_igb_glc_ewe_afr_fin_swa_tsw_est_cze_sid_geo_svk_swe_bul_eng_owc_anl_rom_hun_dyu_jav_fre_mao_jpn_tml_kor_dut_urd_lda_ger_tag_mol_sod_bat_mnd_arw_yor_bos_hau_grk_ben_pol_lat_qcu_lit_slo_scr_ses_gam_spa_heb_nor_sun_prs_akn_pan_moo_ind_tha_tig_knd_xho_tsn_uzb_alb_mcd_tur_bem_vie_amr_zul_bam_dgb	-0.0545132092711694	-0.128397937039806	0.898111317860298
548	tig_guj_ven_nor_heb_gam_aeg_urd_tur_uzb_xho_mao_ses_lit_bul_bsq_arw_anl_zul_mnd_ben_mcd_swa_afr_yor_ita_fin_bem_dgb_est_spa_hau_geo_pan_grk_fre_pol_owc_chh_glc_hun_swt_bat_rus_ind_jpn_knd_kor_prs_rom_cic_eng_jav_mol_sod_sun_cnt_bos_bam_cze_amh_ctl_dut_lat_svk_qcu_hin_krd_swe_dyu_mlt_ukr_wly_slo_mly_scr_igb_alb_tsn_tag_tha_sid_tml_lda_fbf_aze_por_ger_azi_moo_vie_amr_ewe_tsw_akn	-0.0886967161307519	-0.20922077082024	0.834733505151264
549	wly_lit_moo_afr_mlt_amr_amh_bos_aze_azi_bam_mly_ses_nor_ben_bsq_mol_anl_swt_cnt_glc_lat_cic_spa_xho_rom_fin_igb_akn_est_mcd_hau_geo_rus_eng_ita_dut_sod_aeg_urd_hun_dyu_bat_pan_sun_jpn_knd_kor_alb_fre_lda_krd_tag_ukr_sid_jav_mnd_prs_swa_svk_tig_scr_por_swe_pol_qcu_arw_ger_grk_zul_gam_guj_chh_ctl_ind_hin_tsw_slo_ven_mao_tha_owc_tml_ewe_dgb_uzb_cze_bul_tur_tsn_vie_heb_yor_fbf_bem	-0.779178905643753	-1.87637410410222	0.0637398085644778
550	aeg_alb_igb_afr_anl_hau_wly_svk_uzb_tur_lda_tag_zul_mol_prs_bsq_pan_tig_swt_mnd_swe_krd_moo_ctl_tsw_ger_fin_akn_dgb_est_guj_heb_geo_rom_nor_cze_fre_amr_sod_lat_hun_tsn_mly_bul_jav_jpn_knd_kor_rus_glc_ewe_grk_ind_ukr_chh_bat_cnt_ben_cic_ita_owc_slo_pol_lit_scr_qcu_mcd_urd_dut_ven_mlt_eng_sid_hin_mao_arw_ses_spa_bem_sun_tha_amh_tml_yor_xho_aze_por_bos_azi_fbf_vie_gam_bam_swa_dyu	-0.453238404080212	-1.08142814525491	0.282302957077235
551	sid_dut_lda_eng_gam_amr_chh_arw_aze_uzb_bam_mly_xho_ukr_swe_bsq_rus_tig_dgb_cnt_ita_rom_fbf_mol_ewe_glc_hun_bem_swt_est_afr_sod_geo_pol_bos_scr_nor_anl_owc_hin_fin_igb_bat_mcd_mao_jpn_knd_kor_lat_cze_yor_alb_sun_grk_amh_tag_mnd_lit_tsw_urd_aeg_svk_fre_ctl_por_qcu_ger_prs_bul_ven_hau_slo_mlt_ben_jav_krd_dyu_pan_tsn_ind_tha_heb_tml_cic_akn_tur_spa_guj_azi_zul_vie_wly_swa_ses_moo	0.222903353241244	0.525973523219523	0.600158625290793
552	amr_prs_lda_fre_sid_amh_mlt_bos_aze_azi_tsw_tag_zul_slo_swe_bsq_guj_owc_swa_mnd_dut_pan_ses_ukr_swt_por_est_dyu_moo_fin_rus_aeg_geo_grk_glc_cze_spa_sod_anl_alb_hun_cic_mao_arw_ind_jpn_tml_kor_scr_krd_yor_ctl_bat_lit_hau_jav_cnt_ben_bem_nor_heb_hin_ita_urd_pol_qcu_svk_bul_rom_xho_wly_afr_chh_lat_sun_ger_fbf_eng_ewe_mly_tha_gam_knd_igb_bam_uzb_mcd_mol_tur_tsn_vie_tig_akn_dgb_ven	-0.30113353852577	-0.713406276602244	0.477380829276475
553	chh_mol_lda_lat_amr_heb_owc_arw_azi_aze_akn_sun_swa_krd_urd_bsq_hin_amh_fbf_cnt_ctl_rus_swt_ukr_tsw_lit_est_moo_xho_fin_cze_tig_geo_bul_nor_ita_alb_sid_mlt_prs_hun_yor_bat_pol_jav_jpn_knd_kor_guj_dut_ses_svk_mao_grk_wly_ind_mnd_eng_ven_glc_sod_afr_por_ger_scr_qcu_rom_ben_spa_dyu_anl_fre_gam_bos_tag_pan_bam_mcd_tsn_mly_tha_hau_tml_cic_bem_tur_swe_slo_uzb_igb_vie_aeg_ewe_dgb_zul	-0.278752884065765	-0.65915711514867	0.511423734102535
554	wly_urd_bam_grk_sod_sid_owc_afr_uzb_tur_swa_mao_dyu_mol_nor_bsq_ger_tig_zul_cnt_scr_pan_ses_eng_dgb_svk_est_tsw_ewe_hun_slo_amh_geo_swe_cze_dut_rom_amr_hau_ctl_fin_fbf_tag_spa_sun_jpn_knd_kor_ita_hin_yor_pol_bat_rus_gam_jav_mnd_por_cic_ukr_aeg_mcd_glc_prs_lat_qcu_alb_lit_bul_ven_heb_arw_chh_krd_ind_ben_bem_fre_tsn_mly_tha_mlt_tml_moo_akn_azi_bos_guj_aze_swt_vie_anl_lda_igb_xho	-0.402725230871578	-0.95557925537364	0.341762210878054
555	amh_svk_xho_por_mlt_anl_gam_afr_tur_azi_swa_mao_fbf_bos_ger_bsq_hin_amr_akn_mnd_ukr_nor_lda_mol_yor_eng_hun_ven_tsw_fin_swe_wly_geo_alb_spa_krd_rus_sid_aeg_arw_est_swt_tag_ben_jav_jpn_knd_kor_prs_ctl_bem_bul_ind_guj_sod_sun_cnt_mcd_cic_pan_tig_glc_urd_dut_pol_qcu_rom_lat_lit_ses_hau_grk_chh_scr_bat_cze_zul_ita_dyu_mly_tha_heb_tml_igb_dgb_uzb_slo_fre_aze_moo_vie_owc_bam_tsn_ewe	-0.701001540591862	-1.67837166820171	0.0966319610870478
556	owc_prs_dyu_spa_heb_anl_sod_mol_uzb_tur_tsn_tag_cic_ukr_slo_bsq_eng_amh_moo_cnt_ger_hin_yor_cze_swa_alb_hun_dgb_ven_est_mcd_hau_geo_bos_bul_lat_grk_aeg_wly_ita_fin_bam_jav_arw_mao_jpn_knd_kor_ben_afr_fbf_swe_ind_krd_amr_mly_mnd_lit_ewe_glc_gam_rom_urd_rus_nor_qcu_pol_svk_fre_tsw_chh_ctl_mlt_dut_sun_guj_swt_por_igb_bat_tha_tig_tml_lda_xho_azi_scr_pan_aze_zul_vie_sid_bem_ses_akn	-0.189932747017134	-0.448674562555423	0.654710127133455
557	tig_bul_akn_grk_chh_mlt_gam_prs_uzb_azi_swa_mly_yor_glc_fre_bsq_krd_amh_ses_mnd_urd_svk_ewe_bos_tsw_cze_est_bam_igb_fin_scr_heb_geo_lat_rus_ita_pan_sod_sid_guj_hun_ven_sun_rom_bat_jpn_knd_kor_dut_afr_moo_ger_jav_hin_anl_ind_cnt_mol_zul_pol_hau_slo_ukr_spa_mcd_qcu_lit_alb_ctl_swt_wly_ben_aeg_eng_mao_arw_dgb_swe_cic_tag_tha_owc_tml_fbf_lda_tur_nor_por_aze_dyu_vie_amr_bem_tsn_xho	0.29442462566598	0.693318876757918	0.489837401411533
558	wly_cze_moo_guj_amh_heb_gam_ctl_azi_uzb_fbf_mao_zul_alb_rom_bsq_ben_sod_xho_cnt_nor_ukr_dyu_rus_igb_dut_hun_lda_bam_est_urd_sid_geo_svk_spa_krd_afr_aeg_chh_fre_fin_akn_jav_swe_sun_jpn_tml_kor_mol_pol_ses_eng_tag_prs_anl_ind_mnd_lit_tsw_slo_owc_mcd_pan_hin_lat_qcu_ita_bul_scr_tsn_amr_bos_mlt_glc_bat_por_swa_grk_ewe_mly_tha_tig_knd_yor_bem_tur_arw_ger_aze_ven_vie_hau_cic_swt_dgb	0.0230202125245839	0.0542897620711038	0.956820761734254
559	amr_ben_dyu_scr_sod_tig_wly_spa_azi_aze_fbf_jav_moo_cze_ita_bsq_alb_heb_cic_mnd_rus_swe_tsw_guj_bem_pol_fin_bam_tsn_est_eng_amh_geo_lat_ukr_hin_dut_anl_sid_grk_hun_yor_mly_fre_sun_jpn_knd_kor_krd_svk_lda_por_bat_prs_gam_mao_cnt_slo_ses_ger_mlt_bul_rom_mol_pan_qcu_mcd_bos_afr_ewe_hau_lit_owc_arw_ind_nor_xho_urd_igb_tag_tha_chh_tml_akn_zul_tur_glc_ctl_uzb_swa_vie_aeg_ven_dgb_swt	-0.638140712719906	-1.52829468295187	0.129833580610453
560	hau_arw_cic_rom_owc_mlt_chh_spa_uzb_azi_swt_tag_ses_prs_cze_bsq_scr_amh_ewe_cnt_glc_mol_fbf_urd_akn_nor_hun_zul_moo_est_grk_amr_geo_lit_slo_alb_svk_tig_wly_lat_fin_swa_sun_mcd_mao_jpn_tml_kor_ger_ben_ven_ita_mly_swe_sid_bat_mnd_ukr_xho_rus_aeg_pan_fre_eng_krd_qcu_pol_hin_dut_dgb_heb_guj_sod_bul_jav_ctl_igb_afr_yor_ind_tha_anl_knd_tsw_lda_aze_por_bos_tur_bam_vie_gam_tsn_bem_dyu	0.25001199937467	0.589381144682635	0.557034698579599
561	gam_dut_akn_krd_hau_heb_sod_swe_tur_aze_ven_mly_yor_alb_cze_bsq_lit_aeg_dgb_cnt_rus_ita_dyu_lat_ewe_ben_hun_zul_ses_est_fre_sid_geo_guj_grk_hin_prs_amh_tig_glc_fin_lda_tag_spa_ind_jpn_knd_kor_eng_por_tsw_rom_mao_ukr_amr_sun_mnd_mol_tsn_urd_owc_svk_nor_afr_mcd_qcu_scr_arw_pol_bem_wly_pan_chh_ctl_bat_bul_swt_bos_cic_jav_tha_anl_tml_fbf_igb_azi_ger_slo_uzb_xho_vie_mlt_bam_moo_swa	-0.300537280732345	-0.710580197631868	0.479122619886736
562	amr_mol_swa_slo_owc_chh_aeg_swe_tur_azi_igb_ind_ewe_bos_ger_bsq_hin_gam_tsn_mnd_nor_ben_moo_cze_yor_alb_est_ses_ven_hun_pol_heb_geo_lit_ukr_ctl_arw_anl_wly_rom_fin_bam_sun_por_tag_jpn_tml_kor_urd_fre_cic_prs_mly_spa_sod_bat_cnt_dut_lda_guj_tig_scr_grk_ita_lat_qcu_afr_krd_bul_fbf_mlt_pan_hau_glc_jav_svk_swt_rus_tsw_mao_tha_sid_knd_zul_bem_uzb_eng_mcd_aze_dgb_vie_amh_akn_xho_dyu	-0.174656065996009	-0.412576559441393	0.680866448915773
563	sid_nor_swa_alb_sod_tig_amh_lit_tur_uzb_dyu_mao_bem_bos_ctl_bsq_rom_hau_tsn_mnd_grk_eng_akn_ita_swt_slo_fin_lda_dgb_est_ger_owc_geo_cze_pan_urd_guj_chh_gam_mol_hun_xho_sun_rus_tag_jpn_knd_kor_arw_lat_cic_svk_ind_glc_heb_bat_cnt_mcd_zul_krd_mlt_bul_ukr_pol_por_qcu_swe_afr_dut_fbf_aeg_scr_wly_prs_mly_ben_bam_hin_yor_jav_tha_amr_tml_ses_moo_aze_spa_fre_azi_tsw_vie_anl_ven_ewe_igb	0.23059414508811	0.542828174428452	0.588546702756977
564	sod_por_fbf_ita_mlt_wly_chh_afr_aze_azi_zul_mao_bam_alb_pol_bsq_swe_gam_tsw_cnt_guj_fre_xho_scr_bem_pan_fin_moo_lda_hun_slo_amr_geo_svk_glc_ger_grk_sid_heb_spa_est_dgb_sun_mcd_jav_jpn_tml_kor_mol_cze_akn_rus_ind_rom_amh_bat_mnd_arw_cic_urd_hau_lit_ctl_hin_ukr_qcu_ben_eng_bul_ven_tig_lat_aeg_dut_tag_nor_swt_krd_igb_mly_tha_anl_knd_ses_swa_tur_bos_prs_uzb_ewe_vie_owc_yor_dyu_tsn	0.0336958444643377	0.0793367975125863	0.936935203501103
565	wly_lit_dgb_prs_owc_heb_sod_mcd_uzb_aze_fbf_mao_tsn_pol_ita_bsq_ben_tig_swt_cnt_ukr_rus_tsw_svk_swa_grk_fin_igb_cic_hun_swe_amr_geo_bul_dut_rom_ger_hau_anl_hin_est_yor_tag_nor_jav_jpn_knd_kor_cze_bos_bem_glc_sun_lat_mlt_mly_mnd_mol_xho_spa_aeg_scr_fre_guj_pan_qcu_afr_alb_eng_moo_chh_ctl_sid_por_ind_urd_ven_slo_ses_bat_tha_amh_tml_dyu_ewe_tur_krd_arw_azi_zul_vie_gam_akn_lda_bam	-0.417078779440578	-0.989512677192569	0.324979894627964
566	mlt_nor_swt_por_amr_anl_chh_krd_tur_azi_yor_mly_dyu_lit_dut_bsq_afr_aeg_cic_cnt_prs_ben_fbf_scr_tsn_ukr_hun_moo_zul_fin_pan_sid_geo_glc_ita_guj_grk_heb_sod_ctl_est_ewe_sun_svk_tag_jpn_tml_kor_eng_pol_lda_rom_ind_hin_amh_jav_mnd_fre_igb_slo_owc_arw_urd_bul_bos_qcu_lat_swe_ger_ven_tig_mol_gam_rus_bat_mcd_ses_spa_bem_mao_tha_wly_knd_swa_xho_aze_alb_cze_uzb_dgb_vie_hau_tsw_akn_bam	-1.06489390559161	-2.6068715101109	0.0106428724219664
567	sod_cze_moo_mol_mlt_owc_tig_scr_tur_uzb_zul_ind_fbf_ger_ben_bsq_grk_aeg_cic_cnt_lit_ukr_swa_prs_swt_bos_fin_dgb_yor_est_ctl_wly_geo_afr_dut_pan_alb_amr_gam_spa_hun_lda_sun_por_mao_jpn_tml_kor_mcd_fre_dyu_arw_tag_slo_hau_bat_mnd_nor_xho_krd_chh_pol_rom_svk_swe_qcu_lat_ita_urd_ven_heb_eng_amh_bul_mly_guj_ewe_rus_igb_jav_tha_anl_knd_tsn_bam_azi_glc_hin_aze_tsw_vie_sid_akn_bem_ses	0.169050521716111	0.39795618440787	0.691574532629257
568	heb_glc_bam_hin_sid_amh_gam_lit_azi_uzb_moo_mly_dyu_cze_krd_bsq_nor_owc_igb_cnt_lat_scr_yor_ctl_dgb_bos_hun_swa_tsw_fin_por_mlt_geo_ben_ita_guj_pol_hau_sod_svk_est_ewe_tag_spa_jav_jpn_tml_kor_afr_arw_swt_fre_bat_dut_tig_sun_mnd_alb_lda_prs_wly_ger_ukr_pan_slo_qcu_bul_grk_swe_ses_anl_mcd_chh_eng_mao_mol_bem_rus_xho_ind_tha_amr_knd_fbf_zul_tur_rom_urd_aze_akn_vie_aeg_tsn_cic_ven	-0.709499881044063	-1.7071240317338	0.0911357372248449
569	wly_ctl_bem_lat_mlt_aeg_amr_spa_uzb_azi_tsn_sun_fbf_ben_bul_bsq_rom_gam_moo_mnd_mcd_ukr_swt_rus_ses_arw_est_xho_dgb_fin_afr_anl_geo_bos_glc_alb_krd_sod_heb_grk_hun_akn_jav_ger_tag_jpn_tml_kor_cze_mol_yor_svk_bat_ita_sid_ind_cnt_dut_igb_pol_chh_por_fre_hin_pan_qcu_urd_nor_swe_bam_tig_prs_amh_guj_mao_slo_tsw_scr_cic_mly_tha_hau_knd_lda_swa_tur_lit_eng_aze_ven_vie_owc_ewe_zul_dyu	-0.474814978775814	-1.12822848833081	0.262125598254312
570	hau_rom_yor_glc_mlt_owc_heb_cze_uzb_azi_tsn_bat_ewe_mcd_spa_bsq_ita_wly_dyu_cnt_ger_bos_bem_pan_dgb_ukr_est_lda_ses_hun_grk_anl_geo_krd_alb_ctl_urd_amh_sid_scr_fin_cic_jav_eng_ind_jpn_knd_kor_svk_lat_tsw_afr_tag_nor_amr_sun_mnd_mol_moo_lit_aeg_swe_arw_slo_hin_qcu_pol_por_bul_igb_tig_prs_chh_rus_mao_guj_bam_fre_zul_mly_tha_sod_tml_akn_swt_aze_dut_ben_tur_xho_vie_gam_fbf_swa_ven	0.0739939021562238	0.174281194283882	0.862023306173763
571	sid_pan_dyu_grk_hau_mlt_tig_eng_tur_azi_ewe_ind_igb_krd_swe_bsq_rus_wly_zul_cnt_guj_nor_bam_prs_dgb_fre_hun_cic_tsn_fin_rom_gam_geo_lit_alb_mol_ben_sod_heb_urd_est_lda_tag_slo_mly_jpn_knd_kor_mcd_hin_tsw_lat_mao_scr_owc_sun_mnd_ctl_swa_bul_chh_por_svk_spa_ukr_qcu_ger_pol_cze_fbf_amr_ita_aeg_arw_bat_dut_ven_bos_swt_jav_tha_anl_tml_yor_bem_uzb_glc_afr_aze_xho_vie_amh_akn_ses_moo	0.130712062553798	0.307978792062634	0.758787186378688
572	anl_urd_zul_krd_owc_tig_chh_bul_aze_tur_swa_sun_lda_mcd_eng_bsq_glc_amh_swt_mnd_rus_nor_cic_ukr_dyu_pan_est_dgb_fbf_fin_lit_hau_geo_bos_mol_fre_scr_heb_mlt_svk_hun_yor_tag_spa_bat_jpn_tml_kor_ben_slo_xho_grk_mly_rom_amr_ind_cnt_cze_bam_arw_wly_ita_dut_prs_guj_qcu_alb_afr_lat_tsw_gam_swe_aeg_pol_mao_hin_ses_por_bem_jav_tha_sid_knd_akn_moo_uzb_ctl_ger_azi_tsn_vie_sod_ven_ewe_igb	-0.161339609028267	-0.380854580243354	0.704179756276579
573	sod_nor_moo_por_owc_tig_aeg_scr_tur_aze_ses_jav_dgb_ger_arw_bsq_svk_sid_yor_cnt_afr_mcd_swt_bul_ven_lat_est_fbf_bem_hun_rom_hau_geo_pan_ctl_ben_rus_heb_amr_mol_fin_tsn_tag_guj_sun_jpn_knd_kor_dut_ita_akn_eng_mly_glc_wly_bat_mnd_bos_tsw_urd_chh_slo_hin_krd_swe_qcu_grk_lit_spa_dyu_anl_pol_mlt_alb_mao_cze_cic_fre_xho_ind_tha_amh_tml_ewe_igb_uzb_ukr_prs_azi_lda_vie_gam_zul_bam_swa	0.180149947646232	0.424187291473764	0.672408843684845
574	sod_cze_lda_ita_anl_mlt_aeg_krd_aze_azi_moo_bat_zul_bos_grk_bsq_spa_owc_tsw_mnd_pan_arw_tsn_svk_ven_dut_est_swt_dgb_fin_ukr_amh_geo_slo_lit_nor_glc_sid_chh_ger_hun_dyu_ind_eng_tag_jpn_knd_kor_afr_prs_yor_por_sun_lat_gam_mly_cnt_guj_bem_ben_tig_hin_rom_ctl_mcd_qcu_rus_urd_alb_akn_heb_bul_amr_swe_jav_mol_cic_fre_fbf_mao_tha_hau_tml_xho_igb_uzb_scr_pol_tur_ses_vie_wly_bam_swa_ewe	-0.0474812153739535	-0.111864937061878	0.911171587458485
575	owc_lat_ven_dut_anl_aeg_sod_scr_azi_tur_igb_ind_bem_urd_afr_bsq_arw_gam_dyu_cnt_mcd_pan_xho_bul_dgb_alb_est_ses_bam_hun_cze_sid_geo_slo_pol_lit_eng_hau_chh_ben_fin_swa_sun_ukr_mly_jpn_knd_kor_rom_grk_yor_nor_mao_prs_tig_tag_mnd_fre_cic_swe_wly_ita_hin_bos_krd_qcu_ctl_rus_por_swt_mlt_spa_amr_ger_bat_guj_tsn_glc_ewe_jav_tha_heb_tml_akn_zul_uzb_svk_mol_aze_moo_vie_amh_fbf_lda_tsw	-0.432234503657761	-1.02612754986512	0.307493056503668
576	wly_mol_xho_hin_hau_sid_amr_spa_uzb_aze_igb_mly_cic_alb_scr_bsq_svk_gam_fbf_mnd_grk_pol_akn_krd_ses_prs_est_swa_ven_hun_pan_heb_geo_cze_mcd_fre_glc_anl_sod_nor_fin_bam_ind_ger_mao_jpn_knd_kor_bul_rom_lda_arw_tag_ctl_mlt_sun_cnt_ben_swt_eng_chh_rus_ukr_dut_ita_qcu_slo_bos_por_moo_amh_urd_aeg_guj_bat_swe_dgb_lat_dyu_jav_tha_tig_tml_zul_bem_azi_afr_lit_tur_yor_vie_owc_ewe_tsw_tsn	0.472008281676789	1.11428932833674	0.268026535673633
577	amr_prs_moo_ger_anl_tig_amh_svk_aze_azi_ses_jav_tsn_nor_krd_bsq_ctl_aeg_akn_mnd_mol_ben_cic_pol_yor_spa_fin_swa_dgb_est_slo_hau_geo_mcd_rom_por_fre_sid_wly_guj_hun_swt_sun_pan_ind_jpn_tml_kor_urd_swe_bam_grk_mly_lit_mlt_tag_cnt_eng_igb_scr_heb_glc_alb_lat_rus_qcu_cze_afr_bos_ven_owc_hin_chh_arw_mao_ukr_dyu_bul_ewe_bat_tha_sod_knd_zul_bem_tur_ita_dut_uzb_fbf_vie_gam_xho_tsw_lda	0.513420612284629	1.21251422501534	0.228386794273862
578	aeg_bul_ewe_swe_amr_gam_sod_krd_azi_uzb_swt_tag_tsw_ita_lat_bsq_por_wly_ven_cnt_lit_afr_igb_hin_tsn_prs_fin_moo_swa_est_alb_anl_geo_rus_scr_dut_guj_tig_amh_fre_hun_lda_mao_rom_mly_jpn_knd_kor_ctl_glc_fbf_spa_ind_cze_owc_sun_mnd_mcd_dyu_urd_hau_pol_slo_pan_arw_qcu_ukr_mol_nor_dgb_heb_eng_sid_svk_bat_ger_zul_ben_yor_jav_tha_mlt_tml_ses_akn_tur_grk_bos_aze_bem_vie_chh_xho_bam_cic	0.180059810482364	0.42417081379879	0.67242081703693
579	owc_cze_ewe_por_amr_gam_heb_glc_aze_tur_tsn_mao_swa_hin_spa_bsq_lit_wly_akn_mnd_scr_arw_bem_eng_xho_urd_hun_bam_ses_fin_ben_mlt_geo_guj_bul_fre_mcd_aeg_tig_nor_est_igb_mly_alb_bat_jpn_knd_kor_rom_ger_ven_krd_jav_slo_anl_tag_cnt_pan_lda_rus_chh_mol_dut_pol_ita_qcu_ctl_grk_lat_cic_sod_afr_hau_ukr_ind_svk_moo_prs_fbf_sun_tha_amh_tml_tsw_dgb_uzb_swe_bos_azi_swt_vie_sid_zul_dyu_yor	0.180385813785588	0.424615430322778	0.672097770101958
580	amr_por_moo_eng_wly_gam_amh_bul_aze_tur_yor_ind_tsw_guj_ger_bsq_ita_heb_zul_cnt_mol_dut_lda_pol_ven_afr_fin_dyu_xho_est_pan_aeg_geo_fre_glc_lat_urd_tig_anl_mcd_hun_swa_sun_arw_tag_jpn_knd_kor_rom_nor_fbf_ctl_jav_svk_mlt_mao_mnd_lit_ewe_spa_hau_krd_alb_cze_rus_qcu_swe_prs_slo_cic_chh_scr_owc_ukr_bat_ben_igb_grk_bam_mly_tha_sid_tml_akn_ses_azi_hin_bos_uzb_swt_vie_sod_dgb_tsn_bem	-0.516200685160092	-1.23032914718684	0.22167684830565
581	aeg_mol_ses_krd_sod_gam_hau_ita_azi_aze_dyu_bat_igb_lat_ukr_bsq_prs_sid_akn_cnt_urd_cze_swt_bos_fbf_lit_fin_cic_swa_est_por_heb_geo_nor_eng_pan_dut_wly_owc_scr_hun_moo_jav_mcd_mly_jpn_knd_kor_spa_afr_yor_ger_sun_rom_anl_tag_mnd_fre_xho_rus_amr_pol_svk_alb_guj_qcu_grk_bul_swe_bem_amh_glc_chh_slo_mao_ben_bam_arw_tsn_ind_tha_mlt_tml_tsw_dgb_uzb_hin_ctl_tur_ewe_vie_tig_ven_zul_lda	0.000942165024617517	0.00221747200929975	0.998235464450058
582	heb_rus_lda_scr_sid_hau_owc_prs_tur_azi_zul_bat_xho_rom_lat_bsq_pan_tig_tsw_cnt_mcd_arw_moo_alb_ven_ben_est_bem_igb_hun_krd_gam_geo_guj_urd_svk_nor_aeg_wly_glc_fin_tsn_ind_bul_sun_jpn_knd_kor_fre_swe_swa_hin_mly_lit_mlt_jav_mnd_ger_dgb_dut_anl_eng_ita_por_spa_qcu_ctl_grk_mol_bam_chh_ukr_amr_cze_mao_slo_swt_afr_cic_tag_tha_sod_tml_akn_dyu_uzb_pol_bos_aze_fbf_vie_amh_ses_ewe_yor	-0.115902838969662	-0.273660250162854	0.784952583044626
583	amr_swe_swa_eng_hau_owc_heb_scr_aze_tur_tsn_mly_ewe_pol_ger_bsq_bul_sid_bam_cnt_grk_spa_ses_prs_fbf_svk_fin_igb_dyu_est_alb_tig_geo_ukr_mcd_mol_urd_sod_aeg_glc_hun_dgb_tag_dut_ind_jpn_knd_kor_fre_rus_lda_por_sun_lit_wly_mao_mnd_lat_xho_cze_mlt_bos_hin_krd_afr_qcu_ctl_pan_arw_moo_amh_guj_anl_ben_bat_rom_zul_ita_tsw_jav_tha_gam_tml_swt_bem_azi_nor_slo_uzb_cic_vie_chh_yor_ven_akn	0.199754159360514	0.469607212221849	0.639734886107381
584	mlt_dut_tsn_eng_sod_amr_gam_bul_uzb_azi_zul_jav_swa_nor_urd_bsq_por_heb_dgb_mnd_pol_afr_akn_lit_ses_alb_fin_bem_bam_est_guj_amh_geo_rom_glc_rus_ctl_hau_wly_arw_hun_swt_mao_slo_sun_jpn_knd_kor_ger_mcd_ven_spa_mly_bos_owc_bat_cnt_hin_ewe_cze_sid_ukr_scr_svk_krd_qcu_ita_mol_prs_yor_tig_ben_chh_pan_tag_swe_fbf_fre_tsw_ind_tha_aeg_tml_igb_moo_tur_lat_grk_aze_lda_vie_anl_cic_dyu_xho	-0.511370914641084	-1.21634408970682	0.226932020695051
585	hau_arw_yor_fre_gam_owc_sod_pan_tur_uzb_ewe_ind_tsw_grk_scr_bsq_ita_amh_dgb_mnd_ukr_ger_bam_lat_lda_hin_fin_zul_moo_est_cze_amr_geo_svk_por_prs_rus_heb_tig_afr_hun_fbf_jav_eng_bat_jpn_knd_kor_urd_mcd_bem_swe_mly_bul_aeg_sun_cnt_glc_akn_pol_chh_alb_ben_dut_guj_qcu_mol_ctl_krd_swt_anl_lit_sid_slo_mao_nor_igb_rom_ses_tag_tha_wly_tml_swa_cic_aze_bos_spa_azi_tsn_vie_mlt_xho_ven_dyu	-0.109283645727373	-0.258055570680625	0.796934219870663
586	sod_afr_ven_pan_heb_amh_owc_grk_azi_aze_tsw_sun_bam_krd_prs_bsq_por_anl_dgb_cnt_pol_dut_ses_mcd_ewe_scr_hun_igb_fbf_fin_bos_gam_geo_ctl_lat_slo_lit_hau_mlt_arw_est_akn_bat_svk_tag_jpn_knd_kor_ben_guj_swt_hin_jav_ukr_amr_ind_mnd_urd_zul_bul_tig_eng_ger_ita_rus_qcu_cze_alb_spa_swa_wly_mol_sid_rom_mao_glc_lda_fre_xho_mly_tha_chh_tml_moo_cic_tur_nor_swe_uzb_tsn_vie_aeg_yor_bem_dyu	-0.648919450393595	-1.5527103521182	0.123888919936772
587	heb_alb_dgb_arw_aeg_hau_chh_mol_tur_uzb_moo_bat_xho_bos_scr_bsq_afr_gam_akn_mnd_rus_svk_bem_pol_tsw_cze_hun_fbf_ses_est_urd_wly_geo_prs_hin_mcd_rom_sod_mlt_ger_fin_cic_ind_guj_mly_jpn_tml_kor_spa_ukr_zul_swe_tag_ben_amr_jav_cnt_glc_lda_eng_tig_slo_krd_nor_bul_qcu_por_lat_ctl_igb_anl_grk_owc_lit_mao_fre_yor_ita_dyu_sun_tha_amh_knd_swt_swa_aze_pan_dut_azi_ewe_vie_sid_tsn_ven_bam	0.458398530011945	1.08023454876989	0.282831194149789
588	wly_swe_ses_arw_anl_owc_mlt_dut_aze_azi_dyu_jav_swt_ger_slo_bsq_bul_sod_zul_mnd_grk_cze_swa_scr_lda_rom_fin_xho_akn_hun_lat_heb_geo_por_ita_pan_spa_tig_gam_bos_est_bam_mao_urd_bat_jpn_knd_kor_lit_pol_igb_mcd_sun_svk_amr_tag_cnt_prs_moo_afr_chh_fre_ben_glc_guj_qcu_alb_ukr_rus_yor_aeg_eng_hau_mol_mly_krd_ewe_nor_tsw_ind_tha_sid_tml_bem_ven_uzb_ctl_hin_tur_fbf_vie_amh_dgb_tsn_cic	0.03976451104088	0.0935868510192534	0.92563868207366
589	sid_mol_ses_arw_hau_anl_owc_eng_azi_tur_swt_ind_swa_scr_nor_bsq_dut_sod_moo_mnd_por_bul_xho_ctl_igb_ukr_hun_ewe_dyu_fin_slo_tig_geo_svk_grk_alb_pol_mlt_amh_spa_est_bem_mly_ben_mao_jpn_knd_kor_urd_afr_dgb_glc_bat_cze_gam_sun_cnt_hin_zul_fre_heb_ger_mcd_lit_prs_qcu_rus_bos_rom_yor_wly_krd_chh_ita_tag_swe_cic_guj_lda_jav_tha_amr_tml_fbf_tsw_aze_pan_lat_uzb_bam_vie_aeg_ven_akn_tsn	-0.685016323592238	-1.64110387292891	0.104153685050832
590	hau_hin_xho_eng_tig_aeg_sod_ger_uzb_aze_dyu_mly_lda_mol_por_bsq_krd_heb_yor_cnt_ukr_arw_swt_cze_akn_ben_est_ses_swa_fin_slo_wly_geo_glc_nor_bos_fre_amh_anl_spa_hun_bam_mao_alb_ind_jpn_tml_kor_svk_rom_igb_guj_bat_lit_mlt_sun_mnd_rus_moo_grk_owc_ctl_swe_ita_lat_qcu_mcd_pan_dut_fbf_chh_pol_amr_prs_tag_scr_cic_afr_dgb_jav_tha_sid_knd_bem_ven_tur_bul_urd_azi_tsn_vie_gam_zul_tsw_ewe	-0.368186290607051	-0.872846623557837	0.384994763812868
591	tig_pan_ven_krd_sid_amr_anl_ger_tur_uzb_tsn_bat_xho_mol_spa_bsq_alb_hau_fbf_mnd_ukr_nor_bem_pol_bam_afr_est_yor_ewe_hun_ctl_owc_geo_por_swe_lat_bos_wly_aeg_eng_fin_swa_mly_scr_mao_jpn_tml_kor_prs_bul_dyu_slo_sun_urd_sod_tag_cnt_mcd_swt_arw_gam_ita_cze_rom_rus_qcu_dut_ben_glc_ses_mlt_lit_amh_guj_ind_hin_cic_grk_tsw_jav_tha_chh_knd_zul_igb_azi_svk_fre_aze_akn_vie_heb_dgb_lda_moo	-0.850997441824276	-2.05097566014144	0.0430824086902667
592	owc_glc_ewe_ben_heb_gam_amr_dut_azi_uzb_dyu_sun_ses_hin_bul_bsq_por_wly_swa_mnd_guj_slo_igb_urd_bam_ger_est_tsn_swt_fin_ukr_tig_geo_arw_lat_scr_ita_hau_mlt_rom_hun_cic_mly_pan_bat_jpn_knd_kor_svk_spa_tsw_fre_tag_prs_aeg_mao_cnt_eng_ven_swe_sod_afr_mcd_alb_nor_qcu_grk_cze_bos_zul_chh_rus_sid_ctl_ind_mol_moo_lit_xho_jav_tha_amh_tml_fbf_bem_aze_pol_krd_tur_yor_vie_anl_akn_dgb_lda	0.0601439506062803	0.141519954375006	0.887765307595997
593	tig_bos_dyu_por_sid_amh_anl_hin_aze_uzb_swa_jav_swt_fre_arw_bsq_scr_chh_dgb_cnt_krd_urd_xho_pan_ewe_mcd_hun_bem_lda_fin_ctl_aeg_geo_bul_grk_swe_ita_gam_mlt_nor_est_igb_ind_glc_sun_jpn_tml_kor_dut_lat_ses_prs_mao_rus_heb_tag_mnd_guj_fbf_ukr_hau_ben_eng_spa_svk_qcu_cze_alb_slo_yor_sod_rom_wly_pol_bat_ger_zul_mol_cic_mly_tha_owc_knd_ven_moo_tur_lit_afr_azi_bam_vie_amr_tsn_akn_tsw	-0.186488580097438	-0.440517402690947	0.660584650050922
594	tig_ctl_swa_rus_mlt_sid_aeg_por_uzb_aze_dyu_bat_akn_fre_bul_bsq_eng_heb_bam_mnd_lat_swe_lda_lit_tsn_ukr_hun_yor_cic_fin_dut_wly_geo_arw_scr_hin_bos_owc_amr_glc_est_igb_mly_afr_sun_jpn_tml_kor_guj_mol_zul_ger_mao_nor_chh_tag_cnt_prs_moo_cze_hau_grk_pan_spa_rom_qcu_ita_svk_pol_swt_anl_mcd_sod_ben_ind_urd_ewe_alb_xho_jav_tha_amh_knd_fbf_bem_tur_krd_slo_azi_tsw_vie_gam_ven_dgb_ses	-0.0697223224673688	-0.164429958753744	0.869749534543939
595	anl_spa_swa_scr_heb_aeg_hau_dut_aze_uzb_lda_tag_fbf_pol_por_bsq_nor_wly_ses_cnt_cze_svk_ven_alb_tsn_hin_hun_bam_igb_est_slo_amh_geo_prs_lit_krd_ben_owc_chh_bul_fin_tsw_mao_ita_mly_jpn_knd_kor_swe_afr_yor_eng_bat_fre_gam_ind_mnd_ctl_dgb_arw_tig_glc_bos_rom_grk_qcu_mol_urd_ger_moo_sod_lat_amr_ukr_jav_mcd_swt_pan_bem_sun_tha_mlt_tml_zul_xho_azi_rus_guj_tur_ewe_vie_sid_akn_cic_dyu	-0.409629909602741	-0.970746402522544	0.334192569011337
596	aeg_spa_ses_lat_anl_heb_chh_arw_uzb_tur_yor_sun_zul_ctl_pan_bsq_por_sid_dyu_cnt_swe_guj_bem_dut_moo_mol_est_igb_ewe_fin_ita_amr_geo_bos_scr_pol_lit_amh_mlt_svk_hun_dgb_mao_slo_ind_jpn_tml_kor_afr_alb_bam_cze_mly_bul_gam_bat_mnd_mcd_tsw_grk_sod_rom_krd_ger_eng_qcu_urd_nor_hin_xho_owc_ben_wly_rus_jav_glc_tsn_prs_swa_tag_tha_tig_knd_swt_ven_aze_ukr_fre_azi_cic_vie_hau_fbf_akn_lda	-0.521307326332212	-1.23991518460275	0.218126236094392
597	hau_eng_ses_prs_chh_aeg_owc_rom_tur_aze_dyu_sun_tsn_lat_grk_bsq_arw_mlt_igb_cnt_guj_rus_tsw_fre_akn_bos_fin_yor_ewe_hun_lit_wly_geo_svk_ukr_bul_ita_amr_heb_ctl_est_fbf_jav_hin_tag_jpn_tml_kor_krd_nor_bam_slo_mly_cze_anl_bat_mnd_ger_swt_por_sid_ben_swe_dut_afr_qcu_urd_pan_alb_cic_gam_spa_amh_scr_mao_mol_xho_pol_zul_ind_tha_sod_knd_moo_lda_azi_glc_mcd_uzb_dgb_vie_tig_ven_bem_swa	-0.829563003438263	-2.00393596890759	0.0479861465513902
598	owc_grk_yor_guj_aeg_sid_mlt_nor_aze_uzb_ven_tag_ses_rom_spa_bsq_hin_amr_tsw_cnt_slo_svk_cic_lit_ewe_ger_est_dgb_swa_hun_arw_anl_geo_lat_rus_bos_krd_hau_chh_eng_fin_tsn_sun_glc_bat_jpn_tml_kor_urd_prs_akn_alb_jav_pol_wly_mao_mnd_mcd_swt_mol_heb_por_ben_dut_swe_qcu_fre_bul_pan_lda_gam_ctl_tig_cze_ind_ukr_bam_ita_igb_mly_tha_amh_knd_xho_moo_tur_scr_afr_azi_fbf_vie_sod_zul_bem_dyu	-0.32429784081294	-0.768074473986336	0.444388843307147
599	owc_fre_tsn_mcd_aeg_tig_amh_hin_tur_uzb_swa_jav_moo_glc_arw_bsq_svk_hau_igb_mnd_krd_dut_dgb_pol_yor_lat_est_lda_fbf_hun_afr_mlt_geo_ger_eng_grk_swe_chh_amr_bos_fin_tsw_ind_lit_bat_jpn_tml_kor_rus_prs_cic_por_tag_slo_heb_mly_cnt_ben_xho_nor_gam_cze_mol_pan_ukr_qcu_spa_guj_bul_bam_sid_urd_anl_alb_sun_ctl_bem_rom_ses_mao_tha_wly_knd_akn_ven_azi_ita_scr_aze_zul_vie_sod_dyu_ewe_swt	-0.220009988049166	-0.519356518289781	0.604745992885638
600	anl_ita_tsw_eng_mlt_owc_amr_ger_aze_uzb_swt_jav_yor_mcd_dut_bsq_guj_gam_bem_cnt_prs_ben_bam_krd_moo_pan_hun_dgb_ven_est_alb_sid_geo_mol_spa_lat_nor_chh_amh_bos_fin_ewe_mly_pol_bat_jpn_tml_kor_grk_lit_tsn_bul_mao_arw_hau_tag_mnd_afr_xho_ctl_wly_svk_fre_scr_por_qcu_glc_slo_ukr_dyu_sod_rom_tig_hin_sun_cze_cic_swe_akn_ind_tha_heb_knd_lda_zul_tur_rus_urd_azi_fbf_vie_aeg_swa_igb_ses	-0.394898482240283	-0.936104980377124	0.351643627205128
601	sod_spa_lda_mcd_gam_owc_chh_arw_aze_azi_swa_sun_zul_afr_lat_bsq_bul_anl_bem_cnt_scr_lit_tsw_guj_ses_rom_fin_cic_ven_hun_hin_wly_geo_slo_bos_ben_glc_heb_amr_grk_est_dyu_ind_fre_bat_jpn_tml_kor_krd_eng_dgb_ger_jav_prs_hau_mly_mnd_por_yor_ukr_amh_swe_ita_nor_alb_qcu_ctl_mol_svk_ewe_mlt_urd_tig_pol_mao_cze_akn_pan_tsn_tag_tha_aeg_knd_swt_moo_tur_rus_dut_uzb_xho_vie_sid_bam_igb_fbf	-0.432292568678596	-1.02590726434199	0.307596333844928
602	sid_scr_ven_por_owc_hau_gam_bos_aze_tur_ses_jav_fbf_hin_pol_bsq_cze_sod_swa_mnd_ger_mol_moo_lit_dgb_grk_fin_akn_cic_hun_urd_mlt_geo_guj_bul_swe_rom_tig_aeg_arw_est_tsw_ind_eng_bat_jpn_tml_kor_slo_prs_igb_mcd_mao_ben_wly_mly_cnt_rus_bam_afr_heb_ita_pan_fre_krd_qcu_svk_dut_nor_yor_amh_alb_chh_lat_tag_ctl_dyu_spa_bem_sun_tha_anl_knd_swt_ewe_uzb_glc_ukr_azi_lda_vie_amr_xho_zul_tsn	-0.458194637879306	-1.08823083457802	0.279305345245363
603	sid_lit_xho_rom_wly_gam_hau_grk_uzb_aze_lda_tag_zul_nor_glc_bsq_dut_heb_dgb_cnt_lat_mcd_ven_bos_yor_swe_hun_tsw_tsn_fin_svk_amh_geo_scr_ukr_cze_guj_amr_anl_urd_est_bam_mao_spa_sun_jpn_tml_kor_alb_krd_cic_pol_ind_ger_sod_mly_mnd_prs_igb_ctl_aeg_por_slo_rus_eng_qcu_afr_ben_arw_moo_chh_hin_mlt_ita_bat_fre_ewe_bul_bem_jav_tha_tig_knd_swa_ses_tur_pan_mol_azi_akn_vie_owc_swt_dyu_fbf	-0.547256366420138	-1.30326321668546	0.195702266323683
604	wly_cze_tsn_alb_chh_gam_amh_glc_aze_tur_akn_tag_zul_scr_guj_bsq_mol_heb_xho_cnt_dut_svk_fbf_ben_dyu_hin_hun_dgb_swt_fin_por_mlt_geo_afr_krd_ger_nor_amr_hau_prs_est_igb_mao_grk_mly_jpn_tml_kor_ctl_lit_bem_slo_sun_fre_anl_bat_mnd_ukr_moo_rom_sid_lat_spa_swe_bos_qcu_rus_pan_urd_ven_aeg_pol_sod_ita_ind_bul_swa_arw_ewe_jav_tha_tig_knd_bam_lda_azi_mcd_eng_uzb_cic_vie_owc_yor_ses_tsw	0.0904286560885549	0.213149175814034	0.831677161020826
605	sid_pan_ses_alb_hau_owc_heb_eng_tur_aze_ven_ind_dyu_bul_svk_bsq_krd_chh_swt_mnd_pol_grk_xho_urd_igb_arw_est_tsw_bem_fin_afr_gam_geo_guj_slo_glc_lat_sod_wly_fre_hun_zul_jav_por_tag_jpn_knd_kor_prs_rom_fbf_scr_mao_mol_anl_mly_cnt_ukr_bam_swe_amh_hin_ger_ita_cze_qcu_nor_rus_ctl_moo_mlt_ben_tig_dut_sun_spa_ewe_mcd_yor_bat_tha_amr_tml_lda_dgb_uzb_bos_lit_azi_cic_vie_aeg_swa_tsn_akn	0.242179123926038	0.570261923790395	0.56987523425782
606	anl_ita_dgb_por_heb_tig_wly_scr_azi_uzb_moo_mao_bam_guj_rus_bsq_svk_chh_swa_cnt_slo_mol_fbf_hin_tsn_spa_fin_dyu_ven_est_ger_owc_geo_cze_ukr_afr_ctl_hau_mlt_ben_hun_igb_sun_lit_ind_jpn_knd_kor_pol_eng_ewe_mcd_mly_glc_aeg_tag_mnd_rom_ses_prs_sod_pan_fre_krd_bul_qcu_grk_lat_nor_cic_gam_dut_amh_urd_bat_bos_akn_swe_bem_jav_tha_sid_tml_xho_lda_aze_alb_arw_tur_yor_vie_amr_tsw_swt_zul	0.00604573883924202	0.0142293730850868	0.988677467417041
607	sid_ben_bem_alb_aeg_anl_wly_lit_aze_tur_dgb_tag_ven_dut_ger_bsq_cze_hau_xho_cnt_grk_fre_dyu_glc_tsn_rom_hun_zul_cic_est_afr_owc_geo_svk_pan_bul_por_amr_mlt_eng_fin_yor_sun_pol_bat_jpn_knd_kor_mol_arw_igb_nor_mao_ukr_tig_jav_mnd_swe_swa_urd_sod_mcd_hin_spa_rus_qcu_ctl_slo_guj_ses_gam_krd_chh_lat_ind_scr_bam_prs_tsw_mly_tha_heb_tml_ewe_lda_uzb_ita_bos_azi_fbf_vie_amh_swt_moo_akn	-0.689478220107827	-1.65376565386909	0.101546840184085
608	chh_mcd_lda_fre_aeg_sod_amr_eng_uzb_aze_cic_ind_zul_slo_ger_bsq_ukr_amh_dgb_mnd_afr_bul_tsw_nor_ven_urd_fin_akn_moo_est_mol_gam_geo_spa_ctl_glc_hin_mlt_wly_lat_hun_ewe_mly_swe_bat_jpn_knd_kor_guj_arw_swa_grk_sun_por_hau_jav_cnt_prs_ses_ita_owc_ben_svk_krd_rom_qcu_bos_pol_pan_bam_heb_dut_anl_cze_mao_alb_swt_lit_yor_tag_tha_sid_tml_fbf_xho_azi_scr_rus_tur_dyu_vie_tig_tsn_igb_bem	0.280790543801641	0.660738611707578	0.510413382196257
609	tig_ukr_cic_lit_gam_owc_sod_bul_azi_aze_xho_bat_lda_cze_krd_bsq_ben_hau_dgb_cnt_swe_afr_swt_lat_akn_dut_hun_yor_zul_est_pol_amr_geo_prs_bos_rus_nor_anl_aeg_guj_fin_bam_jav_scr_sun_jpn_tml_kor_pan_rom_bem_urd_ind_ctl_sid_mly_mnd_grk_ses_ger_mlt_mcd_mol_spa_slo_qcu_hin_alb_ita_ewe_chh_svk_wly_eng_tag_arw_dyu_por_swa_mao_tha_heb_knd_tsn_moo_tur_glc_fre_uzb_ven_vie_amh_igb_tsw_fbf	-0.967899281239784	-2.34420831999659	0.0211961703422738
610	owc_hin_cic_lat_amr_hau_sid_lit_tur_aze_moo_tag_ewe_glc_por_bsq_grk_chh_akn_cnt_ita_cze_ses_rus_dyu_swe_hun_swt_zul_fin_arw_anl_geo_svk_krd_prs_guj_aeg_sod_slo_est_xho_bat_afr_mly_jpn_tml_kor_eng_scr_dgb_bul_ind_urd_wly_jav_mnd_pol_bam_mcd_amh_dut_nor_alb_ger_qcu_mol_ctl_spa_tsw_tig_fre_heb_ben_mao_rom_yor_bos_tsn_sun_tha_gam_knd_swa_fbf_uzb_pan_ukr_azi_bem_vie_mlt_lda_ven_igb	-0.103436301167359	-0.243947911441008	0.807808514103442
611	sod_bos_lda_afr_owc_chh_gam_pan_tur_uzb_akn_mao_bam_bul_cze_bsq_hin_anl_igb_mnd_fre_scr_ses_glc_tsw_ukr_fin_yor_tsn_est_grk_amh_geo_arw_dut_urd_nor_hau_mlt_mcd_hun_moo_jav_svk_ind_jpn_knd_kor_eng_prs_ven_slo_tag_ben_amr_mly_cnt_ger_swa_alb_aeg_lat_por_mol_lit_qcu_swe_rom_pol_fbf_wly_spa_sid_ita_sun_guj_bem_ctl_ewe_bat_tha_heb_tml_dgb_swt_azi_krd_rus_aze_zul_vie_tig_dyu_xho_cic	-0.285655217188571	-0.675352399324595	0.50112765253695
612	wly_glc_tsn_por_gam_anl_aeg_mol_tur_azi_tsw_tag_cic_arw_grk_bsq_svk_heb_zul_mnd_hin_mcd_akn_alb_bam_scr_hun_ses_swt_est_bul_sod_geo_ita_slo_bos_pol_hau_chh_rus_fin_fbf_sun_ctl_bat_jpn_knd_kor_krd_lat_igb_nor_ind_afr_amr_mly_cnt_lit_ven_pan_amh_eng_rom_cze_urd_qcu_guj_spa_ben_dyu_sid_dut_tig_swe_jav_fre_xho_ger_lda_mao_tha_owc_tml_bem_ewe_uzb_ukr_prs_aze_swa_vie_mlt_dgb_moo_yor	-1.09070741951184	-2.68050345266926	0.00869620279468869
613	chh_por_swt_alb_wly_sid_anl_afr_aze_azi_xho_ind_ewe_slo_mol_bsq_ita_tig_bam_cnt_pol_urd_akn_pan_cic_glc_est_moo_bem_hun_krd_heb_geo_arw_ger_eng_mcd_hau_sod_ctl_fin_ven_bat_prs_tag_jpn_tml_kor_nor_rus_dyu_fre_jav_guj_amr_mao_mnd_ukr_swa_dut_mlt_scr_ben_lat_spa_qcu_bos_rom_svk_zul_amh_bul_gam_grk_sun_swe_tsn_hin_dgb_mly_tha_aeg_knd_lda_fbf_uzb_cze_lit_tur_ses_vie_owc_igb_tsw_yor	-0.162265454363323	-0.38284837278034	0.702705833338606
614	chh_bul_tsw_por_aeg_gam_heb_grk_tur_azi_moo_mly_ewe_pan_ukr_bsq_bos_wly_swt_cnt_mcd_prs_bam_svk_xho_rus_fin_fbf_dyu_hun_mol_mlt_geo_rom_glc_spa_krd_amr_hau_nor_est_igb_sun_fre_mao_jpn_knd_kor_arw_ben_tsn_ita_ind_afr_anl_bat_mnd_slo_bem_lit_sid_ger_urd_ctl_scr_qcu_alb_swe_guj_ven_sod_hin_amh_eng_jav_lat_zul_dut_ses_tag_tha_owc_tml_dgb_swa_uzb_pol_cze_aze_yor_vie_tig_lda_akn_cic	0.253326713256245	0.597300855276815	0.551758056678114
615	anl_alb_cic_bul_sod_mlt_owc_slo_azi_tur_tsn_ind_ewe_ctl_pan_bsq_urd_aeg_moo_cnt_arw_guj_yor_prs_zul_lit_fin_swt_tsw_est_mcd_hau_geo_ita_ukr_pol_grk_tig_sid_nor_hun_fbf_tag_scr_bat_jpn_knd_kor_eng_afr_igb_swe_mly_spa_gam_sun_mnd_rus_swa_ben_amh_por_dut_krd_fre_qcu_ger_rom_hin_akn_amr_cze_chh_bos_jav_svk_dyu_glc_xho_mao_tha_wly_tml_lda_ven_uzb_lat_mol_aze_bam_vie_heb_bem_ses_dgb	-0.708028232333219	-1.70231474253603	0.0920368658880853
616	amh_ukr_igb_svk_anl_tig_wly_ger_azi_tur_xho_jav_zul_cze_bul_bsq_lit_hau_cic_mnd_spa_glc_tsn_prs_bam_fre_hun_tsw_swa_fin_ita_sid_geo_bos_lat_urd_ben_amr_heb_guj_est_dgb_ind_pol_bat_jpn_knd_kor_ctl_por_fbf_eng_tag_rom_chh_mly_cnt_dut_ven_swe_sod_alb_slo_krd_mol_qcu_grk_hin_pan_bem_aeg_arw_owc_mcd_mao_nor_ewe_scr_dyu_sun_tha_gam_tml_lda_swt_aze_afr_rus_uzb_yor_vie_mlt_akn_ses_moo	0.140938060686282	0.332064071461969	0.740588115382231
617	owc_mcd_fbf_rom_chh_gam_mlt_rus_uzb_aze_dgb_bat_lda_lat_krd_bsq_ctl_tig_swt_cnt_eng_nor_ses_svk_tsw_bos_fin_moo_bem_hun_swe_amr_geo_slo_fre_alb_scr_heb_wly_pan_est_zul_sun_bul_mao_jpn_knd_kor_hin_afr_ewe_dut_jav_pol_aeg_ind_mnd_guj_cic_lit_anl_glc_ben_ukr_mol_qcu_urd_prs_spa_bam_hau_ita_amh_grk_mly_arw_yor_ger_xho_tag_tha_sid_tml_tsn_ven_tur_cze_por_azi_igb_vie_sod_swa_dyu_akn	-0.191084407325182	-0.451575068477168	0.65262647681682
618	gam_swe_ewe_guj_amr_sod_sid_bul_aze_azi_cic_sun_akn_hin_ben_bsq_glc_tig_xho_cnt_prs_arw_igb_bos_lda_rom_fin_dgb_bam_est_rus_heb_geo_spa_slo_por_urd_anl_hau_cze_hun_tsw_jav_grk_mly_jpn_tml_kor_alb_mol_bem_scr_tag_ctl_wly_mao_mnd_fre_ven_nor_aeg_mcd_dut_pol_eng_qcu_ita_pan_lit_ses_amh_ger_chh_svk_bat_afr_tsn_krd_swa_ind_tha_owc_knd_dyu_fbf_tur_lat_ukr_uzb_yor_vie_mlt_moo_swt_zul	-0.27042484611492	-0.640589851289702	0.523364486861992
619	tig_prs_cic_svk_anl_wly_sid_lit_uzb_aze_igb_bat_swt_ger_pol_bsq_afr_heb_ven_mnd_hin_slo_ses_guj_bam_ukr_est_bem_akn_fin_urd_gam_geo_cze_bos_ben_lat_owc_aeg_pan_hun_yor_mao_grk_mly_jpn_knd_kor_eng_dut_dyu_mcd_sun_nor_chh_ind_cnt_mol_moo_por_hau_ita_rom_bul_arw_qcu_rus_fre_swe_zul_amh_scr_mlt_krd_jav_glc_dgb_spa_ewe_tag_tha_sod_tml_tsw_xho_tur_ctl_alb_azi_swa_vie_amr_tsn_lda_fbf	-0.59012326993896	-1.40879641656674	0.16223006982221
620	sid_swe_yor_guj_sod_chh_anl_grk_tur_azi_swt_mao_swa_ukr_hin_bsq_mcd_wly_bem_cnt_lit_glc_dgb_nor_fbf_rom_fin_dyu_bam_hun_svk_gam_geo_pan_krd_ita_slo_amh_tig_por_est_xho_jav_fre_bat_jpn_knd_kor_eng_lat_tsn_arw_ind_urd_aeg_tag_mnd_cze_ven_ger_mlt_ben_rus_alb_pol_qcu_bos_afr_ctl_cic_heb_bul_hau_dut_mly_prs_moo_spa_zul_sun_tha_amr_tml_ewe_akn_aze_scr_mol_uzb_tsw_vie_owc_igb_ses_lda	0.514671030567298	1.21307639738224	0.228172831522994
621	owc_eng_cic_pan_hau_chh_gam_ctl_azi_uzb_dgb_mao_bem_mol_arw_bsq_guj_tig_dyu_mnd_prs_ukr_swa_ben_zul_cze_est_tsw_akn_hun_alb_sid_geo_glc_grk_lit_dut_sod_amr_hin_fin_ewe_sun_afr_bat_jpn_tml_kor_rus_krd_xho_por_ind_rom_wly_jav_cnt_urd_bam_slo_anl_fre_ger_swe_ita_qcu_bos_lat_pol_tsn_heb_nor_aeg_bul_mly_svk_igb_scr_ven_tag_tha_mlt_knd_ses_fbf_aze_mcd_spa_tur_swt_vie_amh_yor_moo_lda	0.0292244416390465	0.0688004262097767	0.945296191404066
622	tig_rus_zul_scr_mlt_aeg_sod_ctl_azi_aze_xho_sun_swt_ben_ger_bsq_rom_chh_lda_mnd_swe_hin_bam_cze_dyu_prs_fin_akn_moo_hun_bos_owc_geo_afr_lat_mol_dut_hau_amh_nor_est_igb_mao_urd_ind_jpn_knd_kor_ita_spa_ven_pol_jav_alb_gam_bat_cnt_bul_yor_ukr_sid_guj_grk_fre_arw_qcu_glc_krd_por_tsw_amr_slo_anl_svk_mly_lit_bem_mcd_dgb_tag_tha_wly_tml_tsn_cic_uzb_eng_pan_tur_ewe_vie_heb_swa_ses_fbf	0.0652645054291761	0.153620284620596	0.878241992772471
623	chh_prs_ses_por_wly_amr_heb_rom_azi_tur_xho_sun_cic_pol_fre_bsq_ita_aeg_fbf_cnt_guj_cze_lda_alb_akn_mol_est_tsn_ewe_hun_krd_sod_geo_pan_lat_urd_ukr_tig_sid_ger_fin_yor_ind_mcd_mly_jpn_knd_kor_swe_rus_moo_dut_mao_glc_mlt_tag_mnd_afr_igb_nor_owc_spa_slo_ben_arw_qcu_svk_eng_bul_swa_hau_hin_anl_scr_jav_bos_bem_lit_swt_bat_tha_gam_tml_bam_zul_aze_ctl_grk_uzb_dgb_vie_amh_tsw_ven_dyu	0.0257180934334196	0.0605286980905017	0.951864444599462
624	amh_ukr_moo_prs_tig_mlt_anl_dut_azi_aze_dyu_ind_tsw_mol_bos_bsq_spa_chh_swa_mnd_por_cze_tsn_fre_ven_afr_hun_xho_cic_fin_hin_heb_geo_svk_lit_alb_ger_hau_owc_mcd_est_bem_mly_glc_sun_jpn_tml_kor_rom_guj_lda_rus_bat_nor_amr_tag_cnt_swe_yor_arw_sid_grk_pan_pol_ctl_qcu_bul_urd_lat_bam_wly_slo_sod_ita_jav_ben_akn_eng_ewe_mao_tha_aeg_knd_dgb_zul_tur_scr_krd_uzb_igb_vie_gam_swt_fbf_ses	-0.485334076366862	-1.15295622220551	0.251883151549509
625	tig_fre_tsw_lat_wly_amh_chh_mcd_azi_aze_tsn_mao_xho_ukr_alb_bsq_krd_sod_ewe_cnt_slo_grk_dgb_scr_igb_mol_est_fbf_cic_hun_rom_mlt_geo_ctl_glc_prs_urd_owc_gam_spa_fin_swt_jav_pol_mly_jpn_knd_kor_eng_dut_ven_afr_ind_por_amr_tag_mnd_bos_swa_swe_heb_arw_svk_ger_cze_qcu_ita_guj_ben_yor_sid_bul_anl_rus_bat_nor_bem_pan_lda_sun_tha_aeg_tml_ses_dyu_uzb_hin_lit_tur_moo_vie_hau_zul_bam_akn	0.0547532416993038	0.128954288375573	0.897672294131909
626	sid_bos_yor_lat_sod_gam_anl_afr_uzb_azi_moo_ind_bem_ger_hin_bsq_svk_tig_lda_mnd_ita_bul_ven_lit_tsn_pol_fin_swt_dyu_est_eng_amr_geo_cze_ukr_mcd_guj_wly_owc_pan_hun_ses_mly_swe_mao_jpn_knd_kor_dut_grk_cic_arw_sun_mol_mlt_tag_cnt_urd_ewe_rom_chh_ben_alb_fre_glc_qcu_rus_scr_slo_zul_aeg_nor_amh_ctl_jav_spa_dgb_prs_xho_bat_tha_hau_tml_igb_fbf_tur_por_krd_aze_bam_vie_heb_akn_swa_tsw	0.0361273240222383	0.0850433067692448	0.932409772294845
627	mlt_slo_lda_prs_amr_tig_sid_pan_azi_aze_dgb_ind_akn_scr_arw_bsq_eng_gam_ven_mnd_fre_hin_yor_krd_moo_pol_fin_tsn_ewe_est_ukr_heb_geo_ctl_rus_alb_guj_aeg_wly_bos_hun_swt_bat_mcd_sun_jpn_tml_kor_spa_lat_tsw_ger_jav_ben_amh_tag_cnt_svk_bam_afr_hau_grk_urd_por_mol_qcu_swe_nor_cze_swa_sod_dut_anl_rom_mly_ita_fbf_glc_cic_mao_tha_chh_knd_dyu_xho_uzb_bul_lit_tur_ses_vie_owc_bem_igb_zul	-0.188255538582859	-0.444987550310957	0.657362732313523
628	sod_bos_zul_hin_mlt_heb_chh_ger_uzb_aze_dgb_bat_ven_rus_slo_bsq_lat_aeg_bem_mnd_afr_fre_yor_ita_tsw_alb_hun_xho_moo_fin_prs_amr_geo_guj_ukr_bul_cze_anl_hau_mcd_est_swt_ind_swe_tag_jpn_knd_kor_pol_glc_swa_krd_sun_lit_tig_mly_cnt_mol_bam_ctl_gam_arw_rom_nor_dut_qcu_urd_eng_scr_igb_owc_por_wly_ben_mao_grk_ses_svk_tsn_jav_tha_sid_tml_fbf_dyu_azi_spa_pan_tur_akn_vie_amh_cic_lda_ewe	-1.03492690477474	-2.53565409325738	0.0128919215567162
629	mlt_swe_cic_rus_owc_sod_aeg_grk_tur_azi_bam_mly_swa_mol_mcd_bsq_nor_hau_fbf_mnd_rom_urd_swt_svk_zul_bos_hun_akn_ewe_fin_lit_heb_geo_slo_prs_pol_fre_amh_chh_ukr_est_lda_jav_eng_mao_jpn_tml_kor_hin_ben_dgb_alb_tag_pan_anl_sun_cnt_ger_tsw_krd_wly_guj_lat_ita_dut_qcu_cze_spa_ctl_ses_gam_arw_amr_scr_bat_glc_yor_bul_moo_ind_tha_tig_knd_bem_igb_aze_por_afr_uzb_ven_vie_sid_xho_dyu_tsn	-0.122630709157605	-0.289162848533916	0.773100378101982
630	anl_svk_igb_arw_mlt_sod_gam_eng_tur_uzb_akn_tag_swa_afr_lat_bsq_rom_amh_xho_cnt_ctl_rus_moo_glc_swt_cze_fin_ses_tsw_hun_prs_amr_geo_spa_lit_pol_swe_heb_chh_bul_est_zul_bat_fre_jav_jpn_tml_kor_dut_mcd_tsn_grk_sun_urd_sid_mly_mnd_ukr_dyu_krd_aeg_bos_ita_por_guj_qcu_ger_ben_slo_ven_owc_mol_tig_alb_ind_scr_lda_hin_fbf_mao_tha_hau_knd_bem_dgb_azi_nor_pan_aze_ewe_vie_wly_cic_bam_yor	-0.512709109177271	-1.22053407710389	0.225348159678582
631	aeg_urd_tsn_pol_amh_sod_heb_por_tur_uzb_cic_mao_igb_cze_slo_bsq_fre_sid_dyu_mnd_guj_glc_akn_pan_swt_lat_est_moo_xho_fin_bos_owc_geo_dut_mcd_spa_rom_wly_mlt_svk_hun_dgb_jav_bul_sun_jpn_tml_kor_nor_krd_fbf_swe_bat_hin_gam_ind_cnt_prs_lda_ukr_tig_arw_rus_alb_afr_qcu_eng_mol_ben_bam_hau_lit_chh_ger_tag_grk_yor_scr_zul_mly_tha_anl_knd_ses_bem_aze_ctl_ita_azi_tsw_vie_amr_ven_swa_ewe	-0.462861851449018	-1.09825162846574	0.274929856835301
632	owc_krd_tsw_hin_amh_wly_amr_fre_azi_uzb_swa_mly_zul_nor_rus_bsq_glc_aeg_ven_mnd_bos_scr_yor_mcd_tsn_ger_est_ewe_igb_hun_pan_anl_geo_rom_cze_pol_svk_heb_tig_por_fin_dgb_mao_urd_tag_jpn_knd_kor_prs_arw_moo_ben_ind_ctl_chh_sun_cnt_eng_bam_mol_mlt_lit_ita_slo_alb_qcu_bul_dut_guj_dyu_gam_lat_sod_grk_bat_afr_lda_ukr_fbf_jav_tha_hau_tml_xho_bem_tur_spa_swe_aze_ses_vie_sid_cic_akn_swt	-0.525723803033483	-1.25198702074463	0.213714219490547
633	chh_ita_moo_bul_hau_amh_sod_rus_uzb_tur_tsn_sun_ewe_lit_ben_bsq_arw_amr_bam_cnt_dut_glc_swa_pan_lda_mol_est_ven_igb_hun_por_sid_geo_urd_pol_svk_slo_heb_anl_alb_fin_ses_tag_guj_mao_jpn_tml_kor_grk_ukr_dgb_eng_ind_bos_tig_bat_mnd_scr_swt_afr_gam_lat_ctl_prs_nor_qcu_swe_mcd_fre_zul_mlt_rom_owc_ger_mly_hin_xho_krd_fbf_jav_tha_aeg_knd_akn_yor_aze_spa_cze_azi_bem_vie_wly_tsw_cic_dyu	-0.417475878225456	-0.988918962228295	0.325268762253427
634	anl_ctl_zul_pol_aeg_amh_sod_rom_aze_azi_moo_mao_swt_scr_alb_bsq_lit_chh_tsn_cnt_ukr_afr_igb_por_cic_swe_hun_yor_swa_est_krd_wly_geo_bul_mol_spa_urd_owc_amr_svk_fin_xho_bat_mcd_sun_jpn_knd_kor_dut_prs_tsw_cze_tag_hin_heb_mly_mnd_slo_ven_ben_mlt_rus_nor_fre_grk_qcu_lat_pan_ita_dyu_hau_eng_sid_bos_jav_guj_akn_glc_ses_ind_tha_gam_tml_bam_dgb_uzb_arw_ger_tur_fbf_vie_tig_ewe_bem_lda	-0.109385126048007	-0.25803923625698	0.796946787885685
635	heb_bos_ses_pol_chh_mlt_sod_pan_aze_uzb_dgb_mly_bem_hin_grk_bsq_swe_gam_cic_cnt_fre_lat_ewe_mol_ven_cze_est_swt_zul_fin_lit_anl_geo_ukr_slo_nor_rom_amh_tig_eng_hun_igb_ind_bul_tag_jpn_tml_kor_rus_krd_akn_afr_jav_spa_owc_sun_mnd_scr_swa_guj_hau_mcd_svk_alb_ita_qcu_ben_dut_por_tsn_sid_glc_wly_ctl_mao_urd_fbf_prs_dyu_bat_tha_amr_knd_yor_lda_azi_arw_ger_tur_tsw_vie_aeg_moo_bam_xho	-0.464976107902661	-1.10518252245894	0.271931506267523
636	hau_glc_xho_spa_heb_sid_tig_nor_aze_uzb_cic_mao_swt_pol_ita_bsq_ukr_chh_ven_mnd_rus_pan_yor_ger_igb_ben_fin_fbf_dgb_hun_guj_mlt_geo_prs_fre_bos_urd_sod_gam_arw_est_akn_tag_mol_bat_jpn_knd_kor_lit_alb_ses_cze_mly_mcd_owc_ind_cnt_bul_bam_swe_aeg_slo_lat_afr_hin_qcu_eng_krd_por_dyu_amr_grk_wly_scr_jav_svk_swa_dut_ewe_sun_tha_anl_tml_tsw_zul_azi_ctl_rom_tur_bem_vie_amh_lda_tsn_moo	0.228902713277499	0.539497290263433	0.590833123216005
637	aeg_por_ven_mcd_hau_sod_wly_pol_aze_azi_ewe_ind_tsn_nor_ger_bsq_rus_heb_xho_mnd_swe_spa_bam_ukr_yor_scr_fin_igb_swt_hun_prs_amh_geo_bos_cze_krd_ben_gam_owc_glc_est_zul_tag_rom_bat_jpn_tml_kor_hin_grk_lda_slo_jav_mol_amr_sun_cnt_fre_tsw_dut_tig_bul_pan_ctl_lit_qcu_svk_afr_ita_dgb_anl_arw_chh_lat_mly_urd_fbf_alb_akn_mao_tha_sid_knd_swa_dyu_uzb_guj_eng_tur_ses_vie_mlt_moo_cic_bem	-0.203414400437866	-0.479801722833151	0.632494890276605
638	gam_rom_fbf_pol_tig_owc_anl_bos_azi_uzb_yor_tag_akn_nor_arw_bsq_lat_sod_tsw_cnt_svk_ukr_lda_hin_tsn_fre_fin_xho_ewe_est_ger_wly_geo_eng_prs_bul_urd_amh_aeg_guj_hun_bem_mly_alb_mao_jpn_tml_kor_lit_ita_bam_por_bat_pan_mlt_ind_mnd_mcd_ven_mol_heb_scr_glc_ctl_spa_qcu_slo_grk_dut_zul_hau_krd_chh_afr_sun_cze_ses_ben_moo_jav_tha_sid_knd_dgb_dyu_tur_rus_swe_aze_swa_vie_amr_igb_swt_cic	0.018290931456296	0.0432111041080403	0.965625894831808
639	amh_bos_xho_arw_tig_gam_wly_ben_tur_aze_moo_sun_cic_rom_mol_bsq_lit_anl_akn_cnt_bul_urd_yor_por_lda_hin_hun_tsn_igb_fin_guj_amr_geo_glc_ukr_mcd_pol_sid_mlt_eng_est_zul_mao_prs_mly_jpn_knd_kor_ger_nor_ewe_krd_ind_dut_hau_bat_mnd_cze_ses_spa_heb_svk_swe_grk_afr_qcu_ctl_slo_pan_tsw_chh_alb_owc_lat_jav_ita_ven_rus_bam_tag_tha_sod_tml_bem_dgb_azi_fre_scr_uzb_dyu_vie_aeg_swa_fbf_swt	-0.956075286680407	-2.32592204529132	0.0221960738750944
640	sod_afr_swt_guj_gam_tig_amr_fre_aze_tur_dgb_mao_swa_scr_prs_bsq_mcd_hau_zul_cnt_lat_nor_ses_svk_tsw_alb_hun_bam_igb_fin_lit_amh_geo_rom_dut_por_glc_wly_aeg_rus_est_bem_bat_ctl_ind_jpn_knd_kor_bos_grk_moo_ita_mly_eng_heb_sun_mnd_arw_lda_slo_owc_spa_urd_cze_bul_qcu_mol_pol_krd_cic_chh_hin_sid_ger_jav_ukr_ewe_swe_dyu_tag_tha_mlt_tml_tsn_fbf_azi_pan_ben_uzb_ven_vie_anl_yor_xho_akn	-0.706996653300858	-1.69936444833309	0.0925932606770179
641	wly_alb_bam_afr_owc_chh_amr_krd_uzb_azi_ewe_mly_swt_fre_rom_bsq_mcd_heb_zul_cnt_dut_eng_akn_lat_ses_bul_est_igb_fbf_hun_nor_amh_geo_mol_rus_spa_bos_tig_sid_ger_fin_swa_tag_swe_mao_jpn_knd_kor_scr_prs_yor_pan_jav_cze_aeg_bat_mnd_urd_moo_por_mlt_ctl_glc_pol_ita_qcu_ukr_ben_lit_cic_gam_guj_anl_hin_ind_grk_tsn_svk_tsw_sun_tha_sod_tml_xho_bem_tur_arw_slo_aze_ven_vie_hau_dgb_lda_dyu	0.188737605564708	0.444247391350602	0.657895766917793
642	anl_ctl_tsw_guj_owc_amr_amh_rus_aze_tur_ven_ind_xho_bul_krd_bsq_bos_sod_zul_mnd_mcd_rom_akn_fre_fbf_hin_est_yor_tsn_hun_pan_tig_geo_alb_scr_ben_ger_aeg_mlt_glc_fin_ses_jav_lit_tag_jpn_knd_kor_pol_eng_ewe_cze_bat_ukr_chh_mao_cnt_afr_dgb_urd_gam_lat_swe_arw_ita_qcu_prs_mol_por_bem_wly_dut_sid_grk_mly_nor_lda_spa_moo_sun_tha_hau_tml_igb_swt_uzb_slo_svk_azi_bam_vie_heb_dyu_swa_cic	-0.987675467459739	-2.40832065776447	0.0179982709403187
643	sod_fre_fbf_ukr_sid_amr_amh_eng_aze_azi_zul_sun_tsw_ctl_krd_bsq_svk_chh_tsn_mnd_slo_mol_igb_alb_xho_mcd_est_ses_ven_fin_bos_wly_geo_scr_ger_nor_rus_anl_heb_guj_hun_bam_ind_ita_tag_jpn_knd_kor_ben_glc_dyu_lat_bat_swe_mlt_jav_cnt_cze_akn_dut_aeg_por_pan_urd_lit_qcu_arw_prs_afr_yor_owc_grk_hau_spa_mly_rom_dgb_bul_lda_mao_tha_tig_tml_cic_moo_uzb_hin_pol_tur_bem_vie_gam_swa_ewe_swt	0.185261802508197	0.4361718808354	0.663722882942336
644	wly_fre_swa_por_heb_gam_sid_ukr_azi_uzb_moo_tag_ven_prs_lit_bsq_bos_anl_dgb_cnt_rus_swe_tsw_arw_dyu_pol_est_bem_ses_hun_afr_hau_geo_ita_svk_mol_cze_tig_mlt_alb_fin_swt_jav_ctl_mly_jpn_knd_kor_glc_lat_zul_ben_bat_krd_amh_sun_mnd_bul_lda_dut_owc_mcd_urd_ger_eng_qcu_spa_pan_grk_bam_aeg_scr_chh_nor_ind_hin_tsn_guj_yor_mao_tha_amr_tml_igb_fbf_aze_slo_rom_tur_xho_vie_sod_akn_ewe_cic	-0.429244103226813	-1.01887679829906	0.31090471103152
645	hau_pol_dgb_svk_sod_tig_owc_arw_uzb_tur_igb_mao_ses_grk_eng_bsq_ger_heb_bam_mnd_guj_mol_bem_alb_ewe_ukr_fin_ven_xho_est_mcd_aeg_geo_ita_slo_fre_rus_gam_chh_lit_hun_yor_mly_rom_ind_jpn_tml_kor_ctl_urd_swt_nor_jav_afr_anl_bat_cnt_swe_moo_dut_amr_hin_pan_lat_bul_qcu_glc_ben_bos_lda_wly_por_sid_krd_tag_scr_swa_cze_cic_sun_tha_mlt_knd_dyu_zul_aze_prs_spa_azi_fbf_vie_amh_tsw_tsn_akn	-0.154413935429171	-0.363970575350872	0.71670615063989
646	tig_ger_tsn_lat_anl_hau_wly_slo_tur_aze_tsw_bat_zul_urd_ben_bsq_fre_gam_bam_cnt_pol_guj_ven_eng_ses_bos_hun_swt_lda_fin_prs_mlt_geo_lit_nor_dut_bul_aeg_sid_grk_est_ewe_jav_por_ind_jpn_knd_kor_svk_krd_akn_ita_sun_arw_chh_tag_mnd_ukr_igb_spa_sod_rom_cze_glc_pan_qcu_hin_scr_ctl_bem_amr_swe_amh_afr_mly_rus_cic_mcd_moo_mao_tha_owc_tml_dyu_fbf_azi_alb_mol_uzb_swa_vie_heb_yor_xho_dgb	0.301785935181725	0.712040088693363	0.478222408736451
647	tig_glc_ses_alb_hau_owc_wly_scr_uzb_tur_swt_mao_tsn_mol_dut_bsq_grk_sod_ven_cnt_arw_rus_moo_hin_lda_fre_est_dgb_tsw_fin_spa_amh_geo_afr_urd_cze_krd_aeg_anl_por_hun_ewe_bat_pan_tag_jpn_knd_kor_lit_bos_bam_ger_ind_bul_gam_mly_mnd_swe_fbf_guj_heb_pol_ukr_svk_slo_qcu_ita_ben_mcd_cic_sid_eng_amr_ctl_jav_prs_xho_rom_swa_sun_tha_chh_tml_akn_bem_azi_nor_lat_aze_dyu_vie_mlt_zul_yor_igb	-0.26407818696988	-0.62528556521686	0.533314994773814
648	hau_swe_ewe_pol_tig_owc_anl_urd_azi_tur_ses_mly_tsn_fre_ita_bsq_ben_amr_bam_cnt_bos_nor_tsw_dut_yor_rom_est_lda_ven_hun_pan_sid_geo_grk_mcd_mol_spa_sod_heb_slo_fin_dgb_ind_guj_jav_jpn_knd_kor_por_ukr_akn_lat_mao_cze_chh_bat_mnd_alb_igb_afr_wly_scr_arw_ger_svk_qcu_krd_hin_glc_cic_aeg_prs_mlt_rus_sun_eng_swa_ctl_zul_tag_tha_gam_tml_fbf_swt_uzb_lit_bul_aze_dyu_vie_amh_bem_xho_moo	-0.167005328718287	-0.393719251482476	0.694689566456752
649	amr_lat_fbf_scr_aeg_owc_anl_bos_uzb_tur_dyu_bat_tsw_pol_guj_bsq_arw_tig_cic_mnd_swe_ger_dgb_pan_lda_mcd_est_igb_yor_fin_eng_mlt_geo_grk_slo_cze_mol_sod_gam_ita_hun_akn_ind_svk_mao_jpn_knd_kor_krd_hin_swa_rus_tag_glc_hau_sun_cnt_prs_ses_ukr_wly_alb_afr_rom_dut_qcu_ben_lit_urd_ewe_sid_spa_heb_ctl_jav_nor_zul_bul_bam_mly_tha_chh_tml_tsn_ven_azi_por_fre_aze_swt_vie_amh_bem_xho_moo	0.2033342067707	0.479097119209922	0.632994150531678
650	amh_eng_zul_ben_amr_chh_owc_afr_azi_uzb_tsn_jav_swt_glc_fre_bsq_ukr_wly_yor_cnt_nor_krd_moo_mcd_tsw_svk_fin_akn_dyu_hun_urd_tig_geo_scr_hin_ger_ctl_mlt_sod_rus_est_ven_tag_cze_mly_jpn_knd_kor_mol_lit_fbf_bos_sun_rom_aeg_ind_mnd_bul_swa_dut_sid_guj_pol_por_alb_qcu_lat_prs_grk_ses_anl_slo_hau_arw_mao_spa_lda_ita_xho_bat_tha_gam_tml_dgb_igb_aze_pan_swe_tur_bam_vie_heb_bem_ewe_cic	0.749437696507402	1.7803520649084	0.0782840902547033
651	owc_ger_ewe_ita_anl_aeg_gam_urd_tur_azi_fbf_mao_dyu_fre_mcd_bsq_grk_heb_swt_mnd_spa_lat_dgb_mol_tsw_afr_est_akn_xho_hun_pan_mlt_geo_svk_rus_slo_glc_chh_sod_scr_fin_lda_ind_rom_mly_jpn_tml_kor_prs_arw_ses_ben_jav_bul_tig_bat_cnt_por_bem_dut_hau_ctl_eng_hin_ukr_qcu_bos_lit_swe_zul_amh_nor_amr_guj_sun_krd_bam_cze_cic_tag_tha_wly_knd_moo_yor_aze_alb_pol_uzb_swa_vie_sid_tsn_igb_ven	0.362945411623588	0.854522526986897	0.395011446891991
652	sod_ger_cic_scr_anl_gam_amh_pol_azi_tur_yor_sun_zul_grk_alb_bsq_rus_amr_tsn_mnd_ctl_pan_bem_por_swa_spa_est_moo_ven_fin_svk_chh_geo_ukr_urd_fre_rom_hau_tig_krd_hun_lda_tag_dut_ind_jpn_tml_kor_bos_arw_tsw_slo_mly_ita_sid_jav_cnt_nor_dyu_prs_owc_afr_guj_ben_swe_qcu_mol_hin_bul_xho_heb_eng_mlt_glc_mao_lit_igb_lat_ses_bat_tha_aeg_knd_fbf_ewe_uzb_mcd_cze_aze_akn_vie_wly_dgb_swt_bam	0.538961764977304	1.27270863564333	0.20629404773711
653	anl_ita_dgb_lit_sid_tig_amr_hin_uzb_azi_tsw_mly_ven_eng_pan_bsq_lat_owc_xho_mnd_nor_mol_zul_ger_moo_arw_hun_igb_yor_est_slo_chh_geo_svk_scr_ctl_swe_sod_gam_dut_fin_dyu_mao_prs_tag_jpn_knd_kor_ben_fre_lda_rus_jav_cze_amh_bat_cnt_pol_swa_ukr_aeg_urd_guj_bul_bos_qcu_krd_mcd_grk_bem_mlt_afr_hau_spa_sun_rom_ses_por_ewe_ind_tha_wly_tml_tsn_cic_tur_alb_glc_aze_fbf_vie_heb_swt_bam_akn	-0.124277336684442	-0.293231231527865	0.769998737217393
654	amr_eng_yor_guj_hau_owc_tig_mol_aze_tur_ses_tag_ven_rom_urd_bsq_dut_heb_dgb_cnt_swe_glc_swa_prs_bam_arw_est_zul_lda_fin_svk_sid_geo_scr_ita_ben_grk_gam_anl_ukr_hun_xho_bat_pan_ind_jpn_knd_kor_spa_ctl_dyu_bos_jav_krd_amh_sun_mnd_mcd_swt_ger_aeg_lit_lat_hin_cze_qcu_por_afr_alb_ewe_wly_slo_sod_fre_mao_bul_igb_nor_tsw_mly_tha_chh_tml_bem_akn_uzb_pol_rus_azi_fbf_vie_mlt_cic_tsn_moo	-0.530642005073387	-1.26411259938412	0.209348786373221
655	owc_rus_xho_bos_hau_amr_sid_prs_aze_uzb_moo_mly_dgb_pan_alb_bsq_ctl_sod_bem_cnt_hin_dut_lda_urd_ven_swe_fin_ses_tsn_est_lat_chh_geo_cze_grk_scr_ger_tig_gam_afr_hun_zul_mao_guj_jav_jpn_knd_kor_slo_pol_swa_krd_bat_mol_anl_ind_mnd_glc_ewe_svk_mlt_arw_ukr_eng_por_qcu_lit_bul_fre_igb_aeg_nor_amh_spa_tag_rom_yor_mcd_cic_sun_tha_heb_tml_bam_akn_azi_ben_ita_tur_fbf_vie_wly_swt_dyu_tsw	0.722214002779359	1.71465708017652	0.0897387507773828
656	sod_glc_tsn_bul_owc_mlt_aeg_alb_azi_aze_zul_ind_swt_ukr_fre_bsq_guj_sid_cic_cnt_grk_rom_ven_afr_akn_scr_est_bem_moo_hun_lit_wly_geo_lat_rus_ger_swe_gam_chh_prs_fin_yor_sun_por_jav_jpn_knd_kor_arw_hin_fbf_pol_mly_pan_amr_mao_mnd_dut_igb_eng_hau_ita_nor_ben_cze_qcu_slo_bos_ctl_dgb_tig_spa_heb_svk_bat_krd_dyu_urd_ses_tag_tha_anl_tml_ewe_tsw_tur_mol_mcd_uzb_swa_vie_amh_bam_xho_lda	0.181878329762889	0.427715883631714	0.669846773586573
657	tig_mcd_bam_svk_heb_aeg_amh_ctl_uzb_tur_swa_bat_ewe_nor_pol_bsq_pan_wly_tsn_mnd_arw_slo_bem_afr_moo_mol_fin_dyu_lda_est_urd_gam_geo_ger_hin_por_scr_hau_sod_bos_hun_swt_tag_cze_mly_jpn_knd_kor_ben_guj_fbf_alb_ind_dut_mlt_mao_cnt_grk_ses_ukr_chh_glc_spa_ita_rom_qcu_eng_prs_lit_cic_amr_lat_sid_swe_jav_bul_igb_fre_zul_sun_tha_owc_tml_ven_xho_aze_krd_rus_azi_akn_vie_anl_yor_dgb_tsw	-0.189334435866414	-0.44743562851376	0.655600981053613
658	aeg_slo_fbf_ukr_anl_amr_owc_bul_uzb_aze_dgb_tag_akn_rus_lit_bsq_lat_heb_bem_mnd_dut_urd_tsn_scr_xho_afr_fin_dyu_ses_est_arw_wly_geo_ger_ctl_pan_alb_gam_hau_mcd_hun_lda_mao_eng_ind_jpn_knd_kor_prs_guj_swa_ita_jav_por_sid_bat_cnt_rom_zul_mol_chh_ben_glc_fre_grk_qcu_bos_hin_cze_tsw_tig_pol_sod_krd_mly_nor_igb_spa_cic_sun_tha_amh_tml_ewe_yor_tur_svk_swe_azi_ven_vie_mlt_swt_bam_moo	-0.395953899453932	-0.938479929217242	0.350428804041187
659	sid_bul_akn_lit_tig_amh_anl_slo_tur_uzb_swt_ind_ven_ctl_afr_bsq_rom_owc_swa_mnd_pan_glc_zul_urd_xho_prs_fin_moo_tsn_hun_fre_mlt_geo_nor_mcd_hin_cze_amr_heb_por_est_cic_sun_spa_bat_jpn_tml_kor_ukr_ben_bam_eng_tag_arw_chh_mao_cnt_swe_fbf_alb_wly_pol_krd_ger_guj_qcu_dut_grk_scr_bem_hau_lat_gam_svk_jav_bos_tsw_ita_ses_mly_tha_sod_knd_yor_dgb_aze_rus_mol_azi_igb_vie_aeg_lda_dyu_ewe	-1.17502710404722	-2.90327109092463	0.0046118860174199
660	chh_dut_zul_prs_heb_anl_tig_por_aze_azi_moo_mao_ven_urd_pan_bsq_glc_aeg_dyu_mnd_rus_bos_tsn_guj_cic_ctl_fin_swt_lda_hun_ben_wly_geo_mol_mcd_nor_svk_amr_sod_bul_est_igb_jav_ger_ind_jpn_tml_kor_rom_pol_fbf_lat_sun_fre_mlt_tag_cnt_eng_yor_ukr_amh_krd_lit_afr_cze_qcu_swe_alb_grk_swa_owc_spa_gam_arw_mly_hin_xho_ita_bam_bat_tha_sid_knd_bem_ses_uzb_scr_slo_tur_ewe_vie_hau_akn_dgb_tsw	-0.542948182706571	-1.29302004157932	0.199206995816423
661	tig_krd_ewe_prs_owc_gam_mlt_nor_aze_uzb_akn_mao_lda_eng_cze_bsq_afr_wly_zul_cnt_rus_por_swa_scr_xho_ukr_hun_igb_cic_fin_bos_aeg_geo_spa_grk_svk_lit_sid_amr_fre_est_tsn_ind_arw_bat_jpn_tml_kor_ben_ger_tsw_slo_jav_hin_heb_mly_mnd_ctl_dgb_ita_anl_lat_alb_mcd_glc_qcu_urd_pol_guj_bam_sod_bul_chh_swe_tag_mol_bem_dut_dyu_sun_tha_amh_knd_ven_yor_tur_rom_pan_azi_fbf_vie_hau_ses_swt_moo	0.154050512253807	0.362910473309638	0.71749528265951
662	mlt_svk_lda_por_wly_owc_hau_lit_azi_aze_yor_ind_ses_hin_ukr_bsq_rom_sid_xho_cnt_fre_glc_zul_spa_akn_ger_hun_swa_bam_fin_dut_aeg_geo_grk_krd_urd_rus_sod_anl_lat_est_swt_jav_ctl_sun_jpn_tml_kor_alb_mol_ven_mcd_bat_scr_gam_mao_mnd_swe_moo_bul_tig_guj_slo_bos_pan_qcu_prs_cze_ita_cic_chh_pol_amr_afr_mly_ben_fbf_eng_igb_tag_tha_amh_knd_dgb_tsw_tur_arw_nor_uzb_bem_vie_heb_dyu_tsn_ewe	-0.83134070317276	-2.00725558826468	0.0476250923457722
663	mlt_mol_dyu_por_aeg_amr_gam_ben_tur_aze_bam_mly_yor_slo_lit_bsq_pol_owc_tsn_cnt_hin_cze_lda_bul_swt_spa_hun_dgb_bem_fin_svk_hau_geo_ger_urd_alb_mcd_sid_tig_lat_est_cic_ind_swe_sun_jpn_knd_kor_ukr_arw_swa_pan_tag_ctl_heb_jav_mnd_bos_ven_prs_wly_dut_krd_nor_afr_qcu_guj_rom_ita_fbf_sod_fre_amh_scr_mao_rus_ewe_eng_akn_bat_tha_anl_tml_ses_zul_azi_grk_glc_uzb_igb_vie_chh_moo_xho_tsw	0.0800268690136612	0.188227463080059	0.85110845499428
664	mlt_fre_swt_pol_aeg_owc_sod_guj_uzb_aze_lda_tag_cic_ctl_swe_bsq_bos_gam_xho_mnd_por_rus_dyu_ger_akn_alb_fin_igb_zul_est_afr_hau_geo_arw_spa_svk_krd_anl_tig_ben_hun_ewe_sun_cze_mly_jpn_knd_kor_bul_lat_dgb_grk_ind_ukr_wly_jav_cnt_dut_bam_mcd_chh_rom_nor_prs_urd_qcu_ita_eng_glc_tsn_amr_slo_heb_pan_mao_lit_swa_hin_tsw_bat_tha_amh_tml_yor_ses_azi_scr_mol_tur_ven_vie_sid_moo_bem_fbf	-0.130559061555121	-0.308156230214995	0.758652600290906
665	sod_pol_xho_ita_wly_amh_tig_rom_tur_uzb_ven_jav_swt_grk_rus_bsq_krd_gam_ses_cnt_afr_fre_yor_bos_tsn_ctl_est_fbf_dgb_hun_ger_mlt_geo_hin_prs_alb_por_heb_chh_svk_fin_dyu_tag_lat_mly_jpn_knd_kor_bul_guj_akn_lit_sun_nor_owc_mao_mnd_mcd_bem_dut_amr_mol_cze_urd_ukr_qcu_glc_pan_scr_tsw_hau_swe_aeg_slo_bat_spa_igb_ben_ewe_ind_tha_anl_tml_swa_cic_azi_eng_arw_aze_bam_vie_sid_zul_moo_lda	0.235582330182351	0.554952314878245	0.58025959626312
666	sid_slo_lda_spa_mlt_aeg_tig_guj_aze_uzb_dgb_sun_tsw_dut_krd_bsq_svk_owc_zul_mnd_pol_alb_swa_cze_xho_rus_fin_swt_akn_hun_scr_chh_geo_ctl_afr_nor_mcd_heb_hau_bul_est_bem_bat_por_tag_jpn_tml_kor_urd_lit_tsn_eng_mly_prs_sod_mao_cnt_ben_bam_rom_amh_ger_ita_hin_lat_qcu_grk_swe_pan_igb_wly_glc_gam_arw_ind_fre_ewe_bos_moo_jav_tha_anl_knd_dyu_fbf_azi_mol_ukr_tur_cic_vie_amr_ses_ven_yor	-0.539237557107344	-1.28619922426207	0.201566472823929
667	gam_ukr_swt_pan_aeg_mlt_chh_pol_tur_aze_lda_sun_dgb_svk_bos_bsq_prs_wly_dyu_cnt_alb_swe_ven_eng_ses_afr_fin_cic_tsn_hun_arw_amr_geo_fre_guj_mol_lit_amh_sod_rus_est_moo_ind_hin_mly_jpn_knd_kor_bul_ita_swa_cze_jav_ger_anl_bat_mnd_slo_zul_glc_owc_spa_por_ctl_grk_qcu_scr_dut_ben_yor_heb_rom_sid_mcd_mao_krd_fbf_nor_bam_tag_tha_hau_tml_xho_akn_azi_lat_urd_uzb_bem_vie_tig_tsw_ewe_igb	-0.350379273983366	-0.830201626839552	0.408550916751271
668	heb_rom_tsw_svk_anl_aeg_sid_afr_aze_azi_bam_jav_swt_alb_glc_bsq_pol_amr_cic_mnd_urd_lit_moo_grk_bem_prs_fin_xho_zul_est_ctl_wly_geo_swe_rus_arw_mol_chh_mlt_lat_hun_yor_tag_mcd_sun_jpn_knd_kor_guj_ben_ses_pan_mly_krd_owc_mao_cnt_por_fbf_ukr_amh_scr_ita_ger_dut_qcu_slo_bos_eng_akn_tig_nor_hau_cze_ind_bul_igb_fre_tsn_bat_tha_gam_tml_dyu_ven_uzb_spa_hin_tur_ewe_vie_sod_lda_dgb_swa	-0.289386743997918	-0.683555218171938	0.495955632640387
669	heb_grk_fbf_rus_amh_tig_anl_afr_uzb_azi_zul_mly_bem_svk_slo_bsq_eng_mlt_tsw_mnd_pan_dut_cic_mol_lda_ctl_est_swt_moo_hun_krd_wly_geo_pol_arw_alb_ita_chh_amr_glc_fin_swa_jav_ger_sun_jpn_knd_kor_prs_por_tsn_mcd_ind_bos_sid_mao_cnt_ben_dyu_urd_gam_swe_spa_hin_fre_qcu_rom_lit_ukr_xho_owc_cze_aeg_scr_bat_bul_igb_nor_bam_tag_tha_hau_tml_ven_yor_aze_guj_lat_tur_ses_vie_sod_ewe_dgb_akn	-0.647772494075247	-1.5496841379981	0.124613803431211
670	amh_swe_lda_arw_heb_sod_tig_slo_tur_aze_ses_sun_igb_bos_por_bsq_prs_wly_dgb_mnd_pol_guj_dyu_lat_ewe_ita_est_tsw_bam_fin_urd_chh_geo_bul_glc_alb_nor_amr_aeg_lit_hun_moo_tag_mcd_jav_jpn_tml_kor_ger_dut_bem_krd_bat_pan_gam_ind_cnt_rus_swt_ctl_mlt_ukr_cze_afr_svk_qcu_ben_eng_fre_swa_owc_rom_anl_spa_mly_scr_yor_grk_cic_mao_tha_sid_knd_zul_xho_uzb_hin_mol_azi_ven_vie_hau_akn_tsn_fbf	0.117522843402656	0.276420532086668	0.782838463830505
671	amr_grk_ewe_rom_owc_wly_chh_eng_tur_uzb_tsn_ind_yor_por_fre_bsq_dut_aeg_xho_cnt_mol_svk_bam_slo_swa_ctl_fin_ses_swt_est_arw_heb_geo_scr_krd_mcd_lit_mlt_amh_urd_hun_akn_mao_guj_bat_jpn_tml_kor_lat_pan_igb_rus_tag_ben_tig_mly_mnd_nor_dgb_ita_sid_ger_bos_spa_swe_qcu_hin_alb_ukr_lda_gam_afr_sod_pol_sun_prs_ven_glc_bem_jav_tha_anl_knd_fbf_dyu_aze_bul_cze_azi_tsw_vie_hau_zul_cic_moo	-1.12011229012142	-2.75558861682777	0.00704953645334868
672	wly_ukr_igb_pan_amr_mlt_amh_bos_tur_aze_tsn_bat_swa_svk_pol_bsq_mcd_owc_zul_cnt_ctl_scr_lda_fre_cic_lat_hun_xho_swt_fin_glc_sod_geo_ger_guj_grk_por_heb_chh_ben_est_moo_mly_krd_sun_jpn_tml_kor_slo_cze_akn_urd_tag_bul_anl_jav_mnd_rom_yor_arw_sid_spa_ita_eng_prs_qcu_nor_swe_dut_ven_gam_afr_hau_alb_ind_hin_fbf_lit_ewe_mao_tha_tig_knd_bam_ses_azi_rus_mol_uzb_bem_vie_aeg_dyu_tsw_dgb	-0.183615840171506	-0.433591000505241	0.665589579250053
673	mlt_krd_dyu_fre_chh_anl_owc_dut_azi_aze_yor_bat_swt_mol_swe_bsq_grk_sod_cic_cnt_alb_ger_xho_ita_igb_rom_hun_dgb_lda_fin_scr_tig_geo_spa_svk_nor_bos_heb_wly_lit_est_ven_mao_pan_jav_jpn_tml_kor_afr_cze_fbf_bul_sun_hin_gam_mly_mnd_ukr_bem_eng_amr_guj_glc_arw_pol_qcu_mcd_ben_lat_ses_hau_por_sid_rus_ind_slo_bam_urd_moo_tag_tha_aeg_knd_ewe_tsn_tur_ctl_prs_uzb_akn_vie_amh_swa_zul_tsw	-0.624413696540015	-1.49166106920607	0.139172416830071
674	chh_por_moo_afr_tig_amh_aeg_ita_uzb_aze_dgb_jav_lda_fre_lat_bsq_urd_wly_akn_mnd_slo_mcd_swt_dut_xho_ger_est_fbf_ven_fin_pol_owc_geo_ukr_svk_hin_rus_hau_mlt_bul_hun_dyu_mao_alb_mly_jpn_tml_kor_spa_bos_zul_ben_sun_swe_sid_ind_cnt_mol_tsw_eng_heb_pan_ctl_scr_guj_qcu_grk_nor_glc_tsn_anl_arw_sod_cze_tag_prs_yor_krd_ses_bat_tha_gam_knd_bem_swa_azi_rom_lit_tur_igb_vie_amr_cic_ewe_bam	0.544234934930288	1.28755242154957	0.201096731524984
675	tig_arw_cic_eng_mlt_heb_sod_dut_tur_aze_tsn_tag_swt_mcd_rom_bsq_fre_owc_dyu_mnd_pan_prs_bam_slo_lda_scr_fin_tsw_zul_hun_grk_wly_geo_ger_afr_swe_hin_chh_anl_guj_est_bem_jav_bul_mly_jpn_knd_kor_ukr_bos_igb_krd_sun_ita_aeg_ind_cnt_glc_ewe_spa_gam_cze_ben_rus_ctl_qcu_urd_lat_svk_dgb_amh_pol_amr_lit_mao_por_xho_alb_ses_bat_tha_hau_tml_yor_ven_uzb_nor_mol_azi_akn_vie_sid_swa_moo_fbf	-0.618893453527563	-1.48144484954425	0.141868402154863
676	gam_cze_ven_ben_tig_amh_aeg_slo_uzb_tur_igb_mao_ses_alb_guj_bsq_ita_owc_akn_cnt_hin_arw_xho_swe_dgb_scr_fin_bem_ewe_hun_ctl_sid_geo_ger_eng_pan_lit_wly_amr_por_est_bam_ind_krd_tag_jpn_tml_kor_fre_lat_tsw_spa_mly_afr_chh_jav_mnd_ukr_zul_glc_hau_dut_pol_mcd_mol_qcu_rom_nor_bos_yor_sod_urd_anl_rus_sun_prs_moo_grk_swt_bat_tha_mlt_knd_swa_fbf_azi_bul_svk_aze_tsn_vie_heb_lda_cic_dyu	-0.584444035375396	-1.39499207404724	0.166340964047205
677	chh_mol_dgb_ger_sod_anl_amh_nor_tur_uzb_yor_sun_bem_prs_rom_bsq_ita_mlt_cic_mnd_mcd_pol_igb_por_lda_ben_est_swt_ewe_fin_bul_aeg_geo_arw_rus_hin_bos_amr_gam_dut_hun_xho_bat_ctl_mao_jpn_tml_kor_lit_slo_akn_fre_jav_glc_owc_mly_cnt_lat_swa_alb_wly_ukr_krd_eng_guj_qcu_swe_spa_urd_bam_sid_scr_heb_grk_ind_pan_ven_svk_ses_tag_tha_tig_knd_tsn_zul_azi_afr_cze_aze_tsw_vie_hau_dyu_moo_fbf	-0.903873793750082	-2.19318391332529	0.030787822956958
678	chh_bos_moo_rus_aeg_gam_wly_guj_uzb_aze_ven_jav_xho_scr_pan_bsq_bul_tig_zul_mnd_cze_rom_ewe_eng_ses_por_fin_fbf_bam_hun_krd_sod_geo_mcd_urd_slo_grk_heb_mlt_svk_est_tsw_ind_ctl_tag_jpn_tml_kor_ukr_lit_swa_spa_mao_pol_anl_mly_cnt_ben_igb_mol_hau_fre_swe_arw_lat_qcu_alb_ger_afr_dgb_sid_glc_amr_hin_sun_ita_swt_prs_dyu_bat_tha_owc_knd_lda_akn_azi_nor_dut_tur_cic_vie_amh_bem_tsn_yor	1.04994865759469	2.51361351010635	0.0136698917566374
679	wly_rom_ewe_pan_sid_chh_amr_ctl_aze_uzb_tsn_bat_akn_guj_fre_bsq_scr_tig_moo_cnt_ben_ukr_dgb_slo_fbf_alb_est_igb_xho_fin_arw_heb_geo_mol_por_lit_afr_aeg_gam_grk_hun_swt_ind_hin_mao_jpn_tml_kor_dut_glc_dyu_rus_mly_eng_hau_tag_mnd_svk_zul_prs_sod_urd_ita_spa_cze_qcu_mcd_lat_bos_bem_mlt_pol_anl_swe_sun_ger_tsw_nor_yor_jav_tha_amh_knd_bam_swa_tur_krd_bul_azi_lda_vie_owc_ses_cic_ven	-0.105638713564278	-0.249340364709628	0.803647386326871
680	gam_pan_tsw_ita_aeg_amh_sid_scr_azi_tur_xho_sun_igb_ctl_spa_bsq_glc_amr_ses_cnt_eng_krd_swt_afr_yor_slo_fin_bam_dyu_hun_mol_hau_geo_hin_ben_prs_urd_anl_sod_fre_est_moo_tag_lit_ind_jpn_knd_kor_mcd_arw_lda_pol_mly_guj_tig_jav_mnd_bos_ewe_dut_chh_alb_cze_por_ukr_qcu_rus_bul_rom_swa_heb_nor_mlt_grk_bat_svk_bem_lat_tsn_mao_tha_owc_tml_cic_fbf_aze_ger_swe_uzb_zul_vie_wly_dgb_ven_akn	0.493592249398096	1.1664572312608	0.246412132236086
681	gam_hin_bem_afr_sid_anl_owc_ukr_uzb_azi_lda_sun_cic_por_fre_bsq_nor_amr_zul_mnd_guj_alb_ewe_ben_bam_bul_hun_dyu_dgb_est_lat_hau_geo_pol_mol_rom_grk_sod_chh_dut_fin_moo_ind_pan_mly_jpn_tml_kor_slo_lit_fbf_ita_jav_ger_aeg_mao_cnt_urd_ven_arw_mlt_svk_ctl_eng_glc_qcu_prs_spa_cze_xho_wly_mcd_tig_swe_tag_bos_swa_krd_akn_bat_tha_amh_knd_igb_tsn_tur_scr_rus_aze_ses_vie_heb_yor_swt_tsw	-0.16637058748202	-0.393119101684158	0.695131227781209
682	sod_urd_tsw_ben_wly_chh_anl_pan_tur_azi_ewe_sun_igb_dut_arw_bsq_rus_amr_ven_mnd_lat_cze_dyu_lit_akn_bul_est_bam_fbf_hun_fre_owc_geo_glc_mcd_ger_por_tig_heb_bos_fin_tsn_jav_svk_mly_jpn_tml_kor_spa_guj_bem_alb_mao_afr_aeg_bat_cnt_grk_xho_nor_hau_ita_scr_ctl_swe_qcu_krd_prs_rom_swt_gam_hin_amh_pol_tag_ukr_yor_slo_dgb_ind_tha_sid_knd_cic_swa_aze_eng_mol_uzb_lda_vie_mlt_ses_moo_zul	-0.897605200012694	-2.17608296221676	0.0320829090863447
683	wly_ukr_bem_lat_amh_hau_gam_rus_tur_azi_moo_mao_lda_eng_cze_bsq_ben_chh_xho_cnt_ger_por_yor_afr_swa_prs_est_fbf_igb_fin_swe_tig_geo_guj_pol_bos_arw_aeg_owc_dut_hun_cic_sun_alb_tag_jpn_knd_kor_pan_slo_dgb_svk_bat_hin_heb_jav_mnd_rom_ven_spa_amr_nor_glc_mcd_ctl_qcu_urd_lit_grk_tsw_mlt_ita_sod_bul_mly_scr_swt_krd_akn_ind_tha_sid_tml_ewe_dyu_uzb_fre_mol_aze_tsn_vie_anl_bam_zul_ses	0.21777084633085	0.513403931436635	0.608886342759432
684	sid_ukr_dyu_guj_mlt_amh_heb_fre_aze_azi_bam_mao_cic_mcd_por_bsq_glc_hau_ewe_mnd_lit_dut_igb_grk_ses_spa_est_fbf_zul_fin_pol_amr_geo_scr_pan_nor_rus_tig_wly_slo_hun_akn_jav_ita_bat_jpn_knd_kor_cze_svk_dgb_ger_ind_alb_chh_mly_cnt_eng_tsn_hin_aeg_urd_ben_rom_ctl_qcu_swe_arw_afr_swa_anl_krd_gam_lat_sun_prs_bem_bul_lda_tag_tha_owc_tml_xho_moo_tur_bos_mol_uzb_swt_vie_sod_tsw_ven_yor	0.2175397608166	0.512860311676807	0.609265098178614
685	tig_ita_tsw_ger_chh_wly_aeg_krd_tur_aze_lda_jav_yor_cze_fre_bsq_pan_gam_fbf_mnd_pol_svk_bem_prs_ven_afr_est_akn_zul_hun_mcd_sod_geo_arw_lat_scr_grk_amr_hau_spa_fin_tsn_sun_glc_bat_jpn_tml_kor_ctl_lit_moo_bos_mao_mol_mlt_tag_cnt_alb_swa_eng_sid_rus_nor_dut_ben_qcu_guj_bul_slo_xho_owc_ukr_amh_rom_mly_hin_ewe_swe_dyu_ind_tha_anl_knd_ses_dgb_uzb_por_urd_azi_bam_vie_heb_igb_cic_swt	-0.839235973428089	-2.02688694335612	0.0455370233192696
686	hau_ben_ven_rom_heb_owc_sid_ita_azi_aze_swt_mly_bam_scr_lat_bsq_por_sod_swa_cnt_prs_alb_tsw_spa_fbf_svk_fin_dgb_xho_est_afr_anl_geo_dut_ger_lit_mcd_wly_amr_guj_hun_igb_ind_cze_jav_jpn_tml_kor_hin_eng_bem_krd_bat_bul_chh_tag_mnd_pan_lda_nor_amh_ctl_bos_swe_fre_qcu_arw_urd_slo_tsn_tig_pol_gam_grk_sun_glc_ses_rus_moo_mao_tha_aeg_knd_zul_akn_tur_mol_ukr_uzb_cic_vie_mlt_ewe_yor_dyu	-0.52590274066261	-1.25117826456255	0.214007743625985
687	anl_arw_ven_alb_wly_tig_mlt_fre_tur_aze_dyu_sun_swt_nor_lit_bsq_prs_chh_swa_cnt_ita_cze_bam_glc_ses_rus_est_tsn_bem_fin_spa_sid_geo_scr_krd_bos_mcd_aeg_sod_ukr_hun_igb_ind_svk_mao_jpn_tml_kor_dut_ger_akn_eng_jav_grk_owc_mly_mnd_mol_lda_bul_amh_swe_hin_pol_afr_qcu_urd_ctl_guj_cic_hau_pan_gam_por_tag_rom_ewe_slo_tsw_bat_tha_amr_knd_xho_fbf_azi_lat_ben_uzb_moo_vie_heb_dgb_zul_yor	-0.732197769961658	-1.75882441304738	0.0818965974738093
688	tig_guj_zul_spa_amh_chh_sid_rus_tur_aze_yor_bat_bam_grk_afr_bsq_urd_hau_dyu_cnt_bos_por_swa_pol_moo_ctl_hun_dgb_igb_fin_arw_owc_geo_alb_ita_ger_prs_amr_gam_krd_est_akn_mao_svk_tag_jpn_knd_kor_lit_fre_fbf_bul_mly_rom_sod_ind_mnd_nor_cic_ukr_anl_dut_glc_slo_scr_qcu_lat_eng_cze_ewe_mlt_mcd_aeg_mol_jav_pan_ven_hin_ses_sun_tha_heb_tml_bem_swt_uzb_swe_ben_azi_xho_vie_wly_tsw_tsn_lda	0.291847318783669	0.68753142742303	0.493459018003997
689	aeg_grk_ewe_ger_gam_chh_tig_slo_tur_azi_lda_tag_dyu_spa_arw_bsq_lat_sid_xho_cnt_ctl_bos_tsn_alb_dgb_ita_hun_igb_cic_est_rus_hau_geo_glc_eng_lit_rom_owc_amr_prs_fin_yor_mly_hin_mao_jpn_tml_kor_guj_pol_akn_cze_jav_afr_sod_bat_mnd_ben_ven_bul_mlt_svk_nor_swe_dut_qcu_scr_mcd_fre_bam_heb_mol_amh_por_ind_urd_ses_ukr_zul_sun_tha_wly_knd_bem_swa_uzb_pan_krd_aze_swt_vie_anl_tsw_moo_fbf	-0.745263148030878	-1.7959289512935	0.0757531919734205
690	amh_pol_bem_guj_chh_sid_hau_pan_aze_tur_akn_mao_swa_swe_krd_bsq_dut_wly_dgb_cnt_lat_prs_xho_ctl_tsn_bos_fin_lda_bam_est_eng_heb_geo_rus_ukr_cze_mol_gam_mlt_grk_hun_ewe_sun_fre_tag_jpn_tml_kor_urd_alb_yor_lit_jav_slo_aeg_bat_mnd_ita_moo_ger_sod_nor_afr_por_rom_qcu_mcd_ben_glc_zul_anl_hin_amr_bul_ind_arw_igb_spa_ven_mly_tha_owc_knd_swt_cic_uzb_svk_scr_azi_tsw_vie_tig_fbf_dyu_ses	-0.147163694230998	-0.347554324121857	0.728960268137872
691	hau_slo_yor_guj_sid_heb_chh_grk_aze_azi_ven_ind_dgb_dut_fre_bsq_ukr_wly_zul_cnt_ben_swe_moo_pol_tsw_bos_est_ewe_swa_fin_hin_mlt_geo_mcd_rus_lit_nor_gam_anl_arw_hun_bem_bat_ger_sun_jpn_tml_kor_lat_ctl_igb_pan_mly_svk_owc_tag_mnd_bul_xho_urd_amh_krd_cze_rom_scr_qcu_eng_por_ita_dyu_tig_alb_aeg_mol_jav_spa_cic_afr_swt_mao_tha_amr_knd_akn_tsn_uzb_prs_glc_tur_ses_vie_sod_lda_fbf_bam	0.00994609119552456	0.0234023358492764	0.981379481628396
692	amh_mcd_dyu_por_wly_heb_amr_scr_uzb_azi_moo_bat_igb_urd_ctl_bsq_slo_sid_yor_cnt_lit_prs_xho_lat_cic_cze_fin_dgb_swa_hun_dut_mlt_geo_swe_glc_pan_fre_owc_sod_guj_est_bem_mly_bul_ind_jpn_knd_kor_hin_rom_akn_spa_jav_pol_aeg_tag_mnd_svk_ses_nor_tig_ita_bos_ukr_krd_qcu_ben_mol_alb_ewe_gam_grk_anl_rus_sun_afr_swt_ger_tsn_mao_tha_chh_tml_bam_ven_aze_eng_arw_tur_fbf_vie_hau_lda_zul_tsw	-0.393243040654775	-0.932598382676057	0.353442255882778
693	owc_lit_tsw_pan_chh_anl_wly_bos_aze_uzb_bem_ind_yor_urd_lat_bsq_por_mlt_igb_cnt_bul_ger_ven_ctl_xho_grk_fin_fbf_dyu_hun_cze_sid_geo_spa_slo_hin_arw_heb_hau_dut_est_akn_bat_rom_tag_jpn_knd_kor_ukr_alb_moo_swe_mly_afr_amh_jav_mnd_glc_zul_fre_aeg_mol_guj_rus_pol_qcu_prs_svk_nor_cic_amr_mcd_gam_scr_mao_ita_lda_eng_tsn_sun_tha_tig_tml_ewe_bam_azi_ben_krd_tur_dgb_vie_sod_swa_swt_ses	-0.314841399881747	-0.746431586465224	0.457289523987601
694	chh_fre_lda_guj_wly_gam_hau_ita_aze_uzb_ven_ind_fbf_scr_arw_bsq_ctl_tig_dyu_cnt_glc_slo_swa_ger_xho_bos_fin_ses_cic_hun_cze_anl_geo_swe_pan_svk_hin_mlt_sid_krd_est_yor_tag_lat_mao_jpn_knd_kor_dut_ukr_tsn_urd_sun_mcd_amh_jav_mnd_afr_dgb_pol_owc_rus_rom_mol_ben_qcu_grk_eng_spa_zul_sod_lit_heb_prs_mly_por_igb_alb_tsw_bat_tha_aeg_tml_akn_bem_tur_nor_bul_azi_bam_vie_amr_swt_ewe_moo	-0.570853046669906	-1.36578739874639	0.175299726741873
695	aeg_afr_ven_lit_sid_amh_wly_por_tur_uzb_swa_mly_lda_ger_dut_bsq_alb_anl_tsn_mnd_bos_guj_swt_swe_yor_lat_fin_bem_fbf_hun_eng_gam_geo_ctl_urd_fre_scr_chh_mlt_krd_est_dyu_sun_slo_tag_jpn_tml_kor_spa_bul_cic_nor_mao_svk_owc_ind_cnt_arw_ses_grk_tig_rus_mcd_cze_glc_qcu_ben_pan_mol_ewe_heb_pol_hau_rom_jav_hin_moo_ukr_tsw_bat_tha_amr_knd_igb_akn_azi_ita_prs_aze_zul_vie_sod_dgb_xho_bam	-0.24807535391847	-0.585614208126663	0.559553221771884
696	aeg_ben_dyu_rom_gam_amr_amh_glc_aze_uzb_akn_bat_moo_pan_lat_bsq_pol_sod_swt_mnd_ukr_fre_bem_guj_igb_swe_hun_tsn_ses_fin_nor_hau_geo_rus_eng_bul_scr_mlt_heb_dut_est_yor_mao_mcd_sun_jpn_knd_kor_hin_cze_fbf_mol_jav_afr_chh_ind_cnt_bos_tsw_por_sid_ger_ita_krd_svk_qcu_alb_arw_grk_zul_anl_spa_owc_urd_mly_lit_bam_ctl_dgb_tag_tha_tig_tml_ewe_ven_azi_prs_slo_tur_xho_vie_wly_swa_lda_cic	-1.14154223019096	-2.81020978787086	0.00603622120605833
697	aeg_por_ven_hin_owc_gam_sid_prs_aze_azi_cic_mao_moo_ger_alb_bsq_ukr_hau_xho_cnt_ctl_svk_swa_nor_igb_mol_hun_ewe_yor_est_glc_amr_geo_pol_scr_mcd_grk_amh_chh_slo_fin_dyu_tag_afr_sun_jpn_knd_kor_ita_rom_tsn_dut_bat_cze_tig_ind_mnd_arw_lda_bul_sod_fre_lat_swe_pan_qcu_bos_spa_urd_swt_anl_lit_wly_rus_jav_krd_bem_guj_tsw_mly_tha_mlt_tml_bam_fbf_uzb_eng_ben_tur_ses_vie_heb_zul_akn_dgb	-0.757594335886429	-1.82511401178802	0.0711939078515143
698	hau_lit_igb_afr_owc_amh_wly_cze_uzb_azi_moo_mly_yor_ctl_ben_bsq_svk_gam_dyu_cnt_mcd_eng_akn_alb_ses_lat_fin_bam_bem_hun_slo_tig_geo_rus_ukr_swe_urd_anl_chh_fre_est_tsn_jav_spa_tag_jpn_knd_kor_por_glc_lda_grk_ind_mol_heb_mao_mnd_pol_ven_guj_sod_bos_pan_krd_rom_qcu_ger_prs_ita_swa_aeg_hin_sid_bul_bat_arw_cic_nor_fbf_sun_tha_mlt_tml_zul_swt_tur_dut_scr_aze_tsw_vie_amr_ewe_dgb_xho	-0.213169692139785	-0.503966856474857	0.615476477854316
699	anl_bul_ven_rus_heb_sod_gam_eng_uzb_tur_fbf_mly_ses_alb_slo_bsq_fre_chh_yor_mnd_urd_scr_igb_por_tsw_svk_hun_moo_bam_fin_cze_sid_geo_pol_swe_pan_lat_mlt_amh_rom_est_xho_mao_ben_sun_jpn_knd_kor_hin_ctl_lda_dut_jav_mcd_tig_tag_cnt_spa_swt_ger_amr_ita_glc_mol_grk_qcu_ukr_afr_nor_tsn_wly_krd_owc_bos_bat_prs_ewe_lit_dyu_ind_tha_hau_tml_swa_akn_aze_arw_guj_azi_cic_vie_aeg_zul_bem_dgb	-0.353482920220187	-0.837056728335114	0.404706531398273
700	wly_rus_bam_ukr_owc_hau_sod_ger_uzb_azi_ven_sun_swt_krd_guj_bsq_pol_sid_ses_mnd_ctl_svk_lda_grk_akn_arw_fin_bem_swa_hun_lat_chh_geo_afr_bul_ben_alb_tig_amh_rom_est_cic_jav_mcd_bat_jpn_tml_kor_urd_por_xho_hin_tag_swe_amr_mly_cnt_spa_tsn_prs_heb_slo_ita_bos_dut_qcu_lit_mol_pan_tsw_gam_cze_aeg_glc_mao_nor_igb_fre_yor_ind_tha_mlt_knd_dgb_zul_aze_eng_scr_tur_ewe_vie_anl_dyu_fbf_moo	0.150957475101399	0.355232087450809	0.723220116795941
701	hau_rom_cic_krd_amr_sid_heb_nor_uzb_tur_tsw_sun_bem_alb_dut_bsq_afr_tig_fbf_cnt_bul_prs_bam_ben_ven_fre_hun_dgb_dyu_est_ger_aeg_geo_grk_svk_spa_urd_amh_mlt_eng_fin_igb_jav_slo_bat_jpn_tml_kor_arw_mcd_ses_pan_mao_lat_anl_tag_mnd_scr_yor_rus_chh_lit_por_cze_glc_qcu_pol_ita_guj_zul_sod_ukr_wly_swe_ind_mol_tsn_bos_xho_mly_tha_gam_knd_akn_lda_aze_hin_ctl_azi_swa_vie_owc_moo_ewe_swt	-0.0876231046476092	-0.206531571104603	0.836827200004935
702	tig_afr_yor_ger_sod_aeg_amh_lit_aze_uzb_swa_mly_zul_pol_dut_bsq_ben_mlt_akn_cnt_pan_hin_swt_krd_lda_svk_est_cic_tsw_hun_eng_chh_geo_mcd_prs_nor_rom_owc_heb_bul_fin_fbf_tag_ita_mao_jpn_tml_kor_lat_ukr_ewe_guj_ind_rus_anl_bat_mnd_por_bam_fre_hau_arw_cze_scr_alb_qcu_urd_swe_slo_ses_amr_ctl_sid_bos_sun_spa_xho_glc_moo_jav_tha_wly_knd_tsn_ven_azi_mol_grk_tur_dyu_vie_gam_bem_dgb_igb	-0.223075412436034	-0.526637345802117	0.599699301422868
703	tig_lat_ses_urd_heb_amr_chh_mol_aze_uzb_igb_mly_zul_pol_hin_bsq_glc_sod_cic_cnt_ukr_ita_lda_krd_fbf_pan_fin_bem_swa_est_dut_gam_geo_eng_cze_bos_grk_amh_anl_ben_hun_ewe_bat_swe_jav_jpn_knd_kor_lit_afr_dgb_arw_ind_guj_wly_tag_mnd_rom_bam_spa_mlt_por_scr_prs_slo_qcu_ger_ctl_bul_xho_owc_fre_aeg_rus_sun_mcd_tsn_svk_akn_mao_tha_sid_tml_tsw_moo_tur_nor_alb_azi_ven_vie_hau_dyu_yor_swt	0.193388076423195	0.455642977187119	0.649708830994792
704	sod_ctl_bem_rus_aeg_anl_heb_ben_uzb_tur_bam_ind_akn_bos_nor_bsq_svk_hau_dgb_cnt_afr_prs_yor_slo_tsn_hin_fin_dyu_zul_hun_mol_amh_geo_eng_scr_fre_ukr_sid_gam_alb_est_swa_tag_swe_jav_jpn_knd_kor_guj_bul_ses_rom_sun_krd_amr_bat_mnd_spa_ewe_lit_wly_arw_pol_mcd_lat_qcu_grk_ita_cze_fbf_chh_glc_tig_urd_mly_pan_lda_dut_cic_mao_tha_mlt_tml_tsw_igb_aze_por_ger_azi_moo_vie_owc_swt_xho_ven	-0.0217808118551725	-0.0512351488080104	0.959248029489163
705	wly_urd_ewe_lit_mlt_tig_sid_swe_tur_uzb_swa_jav_lda_ben_nor_bsq_scr_owc_swt_mnd_fre_bul_moo_grk_dyu_krd_est_fbf_bem_hun_bos_heb_geo_slo_rus_pol_eng_sod_anl_hin_fin_dgb_sun_ita_mly_jpn_knd_kor_ctl_prs_bam_dut_tag_por_amh_ind_cnt_svk_tsw_lat_aeg_afr_ger_guj_pan_qcu_arw_glc_ukr_tsn_amr_rom_chh_spa_mao_alb_xho_mol_cic_bat_tha_hau_tml_yor_akn_aze_cze_mcd_azi_ven_vie_gam_zul_ses_igb	0.188945032391398	0.445648526645016	0.656886871692512
706	wly_spa_swt_svk_heb_mlt_anl_alb_tur_uzb_fbf_mly_cic_slo_arw_bsq_lit_sod_igb_cnt_urd_bul_bem_ctl_ewe_dut_fin_bam_swa_est_ben_chh_geo_guj_mol_rom_eng_amr_hau_scr_hun_dgb_bat_pol_ind_jpn_knd_kor_fre_mcd_yor_prs_sun_ita_aeg_mao_mnd_por_moo_bos_sid_cze_lat_nor_ukr_qcu_krd_grk_hin_tsn_tig_rus_owc_swe_jav_afr_tsw_ger_zul_tag_tha_gam_tml_lda_dyu_azi_glc_pan_aze_akn_vie_amh_ven_xho_ses	-0.505169342121001	-1.20396847574203	0.231657201089684
707	anl_bos_xho_mol_amh_chh_aeg_ukr_aze_tur_dgb_tag_swa_scr_spa_bsq_ben_heb_ewe_cnt_nor_krd_tsn_pan_fbf_ita_hun_akn_igb_est_por_gam_geo_rus_lat_ger_glc_amr_mlt_dut_fin_yor_sun_urd_mao_jpn_knd_kor_fre_arw_tsw_swe_ind_eng_tig_bat_mnd_guj_zul_prs_owc_pol_rom_grk_slo_qcu_afr_ctl_lit_swt_hau_bul_wly_hin_jav_mcd_ven_cze_ses_mly_tha_sid_tml_moo_cic_azi_alb_svk_uzb_bam_vie_sod_bem_lda_dyu	-0.844128535041566	-2.03624646803184	0.0445694239335213
708	gam_hin_bem_slo_sod_anl_tig_nor_azi_uzb_xho_mly_dyu_arw_swe_bsq_ger_aeg_igb_cnt_svk_urd_yor_prs_moo_spa_fin_dgb_ven_hun_afr_owc_geo_eng_bul_rom_rus_heb_chh_mcd_est_tsn_ind_mol_bat_jpn_knd_kor_ita_lat_lda_alb_sun_scr_hau_mao_mnd_guj_swa_glc_amh_lit_fre_bos_krd_qcu_ctl_dut_pan_fbf_wly_por_mlt_ukr_jav_ben_tsw_grk_ses_tag_tha_amr_tml_swt_bam_tur_cze_pol_aze_ewe_vie_sid_cic_akn_zul	-0.691202902806844	-1.65728851874273	0.100831005823726
709	chh_slo_lda_lit_mlt_wly_aeg_scr_tur_azi_bem_jav_moo_grk_afr_bsq_rom_gam_swt_mnd_pan_spa_fbf_por_zul_rus_hun_cic_bam_fin_mol_amr_geo_guj_cze_pol_prs_amh_heb_swe_est_xho_mao_bos_tag_jpn_knd_kor_hin_nor_igb_lat_sun_eng_hau_mly_cnt_urd_dgb_glc_owc_ger_ukr_ctl_bul_qcu_svk_mcd_ita_ses_tig_alb_sid_krd_bat_fre_tsw_ben_akn_ind_tha_anl_tml_swa_dyu_uzb_dut_arw_aze_tsn_vie_sod_yor_ewe_ven	-0.800180329712389	-1.93148958381879	0.0564672662667716
710	tig_swe_fbf_hin_mlt_sid_aeg_svk_azi_tur_ewe_mao_cic_cze_pol_bsq_arw_owc_swa_cnt_afr_por_tsn_bul_bem_ita_hun_swt_yor_fin_grk_hau_geo_lit_mcd_alb_krd_gam_sod_spa_est_dyu_jav_mol_ind_jpn_tml_kor_nor_rom_zul_scr_tag_ukr_wly_sun_mnd_ger_dgb_slo_amh_glc_lat_dut_fre_qcu_pan_guj_bos_ven_anl_ctl_amr_prs_mly_urd_igb_eng_tsw_bat_tha_chh_knd_ses_moo_uzb_rus_ben_aze_bam_vie_heb_xho_lda_akn	-0.232470111233701	-0.549872684747248	0.583724865303741
711	amr_ukr_swt_hin_amh_hau_chh_spa_aze_azi_ses_jav_yor_lit_prs_bsq_pan_gam_ven_cnt_bos_ctl_moo_glc_dgb_nor_est_fbf_dyu_hun_ben_wly_geo_grk_afr_ger_cze_sod_owc_dut_fin_ewe_bat_lat_mao_jpn_tml_kor_eng_alb_cic_rom_ind_bul_mlt_mly_mnd_svk_zul_mol_tig_arw_scr_urd_slo_qcu_mcd_por_krd_akn_sid_rus_anl_swe_tag_fre_xho_pol_tsw_sun_tha_heb_knd_tsn_swa_uzb_guj_ita_tur_bam_vie_aeg_igb_lda_bem	-0.378674365370557	-0.897700809605996	0.371663221087289
712	amh_bos_bam_arw_owc_hau_gam_cze_aze_azi_akn_mly_swt_krd_swe_bsq_urd_wly_ewe_mnd_ita_ctl_igb_alb_xho_ben_est_lda_ses_fin_pol_amr_geo_spa_por_scr_grk_sod_chh_rom_hun_tsn_bat_nor_tag_jpn_tml_kor_mol_prs_fbf_eng_ind_ger_heb_sun_cnt_bul_tsw_lit_mlt_rus_glc_ukr_fre_qcu_hin_mcd_slo_moo_aeg_lat_anl_pan_jav_svk_dyu_afr_yor_mao_tha_sid_knd_bem_ven_tur_guj_dut_uzb_zul_vie_tig_cic_dgb_swa	0.416767015040649	0.983186278895809	0.328066686499985
713	wly_afr_igb_ita_heb_sid_chh_ben_azi_aze_tsn_sun_dyu_eng_prs_bsq_bul_tig_akn_cnt_glc_pol_fbf_lat_tsw_slo_est_lda_cic_hun_cze_amr_geo_krd_arw_guj_nor_aeg_owc_ctl_fin_swa_jav_ger_mao_jpn_tml_kor_rus_mcd_zul_spa_mly_bos_sod_bat_mnd_lit_ses_pan_gam_por_svk_rom_fre_qcu_swe_mol_ukr_xho_mlt_dut_anl_alb_ind_urd_ewe_hin_dgb_tag_tha_hau_knd_yor_ven_tur_scr_grk_uzb_moo_vie_amh_bem_swt_bam	0.613110374072225	1.45435598709323	0.149214371318996
714	heb_ctl_cic_urd_amh_wly_sid_guj_tur_uzb_tsw_mao_moo_hin_nor_bsq_grk_sod_fbf_mnd_afr_ger_akn_alb_xho_mcd_est_dgb_swa_fin_mol_mlt_geo_swe_prs_krd_ben_amr_anl_svk_hun_bem_sun_bos_ind_jpn_knd_kor_fre_slo_lda_glc_jav_dut_tig_bat_cnt_scr_zul_lat_chh_pan_bul_eng_cze_qcu_ukr_rom_arw_tsn_hau_pol_aeg_spa_tag_rus_ewe_por_swt_mly_tha_gam_tml_dyu_igb_azi_ita_lit_aze_ven_vie_owc_yor_bam_ses	-0.446502621244264	-1.06144151594502	0.291237992943909
715	amh_pol_ven_rom_anl_heb_aeg_bul_uzb_aze_yor_mao_moo_mcd_afr_bsq_rus_amr_zul_mnd_mol_cze_bam_glc_tsw_urd_hun_dgb_cic_est_bos_sid_geo_spa_por_swe_ben_owc_gam_ita_fin_igb_jav_ukr_bat_jpn_knd_kor_nor_alb_tsn_prs_sun_hin_wly_ind_cnt_slo_lda_ctl_hau_guj_eng_pan_svk_qcu_ger_grk_scr_swt_mlt_lat_tig_fre_mly_lit_bem_arw_ewe_tag_tha_sod_tml_akn_fbf_azi_krd_dut_tur_dyu_vie_chh_ses_xho_swa	-0.307905211937644	-0.728306443480331	0.46825591169744
716	wly_grk_yor_eng_anl_tig_hau_swe_aze_tur_igb_mly_bem_bul_rus_bsq_lit_mlt_dgb_mnd_spa_scr_swa_nor_ewe_lat_est_dyu_akn_fin_glc_chh_geo_fre_cze_dut_mol_aeg_amr_hin_hun_xho_sun_ben_jav_jpn_knd_kor_urd_alb_zul_ctl_ind_krd_amh_bat_cnt_pan_tsn_mcd_sid_por_arw_bos_slo_qcu_ita_pol_afr_ses_owc_prs_gam_ukr_mao_rom_lda_ger_ven_tag_tha_sod_tml_fbf_moo_uzb_guj_svk_azi_swt_vie_heb_cic_tsw_bam	-0.897841146846501	-2.17731216333143	0.0319882614800721
717	anl_hin_swa_ben_tig_mlt_hau_dut_uzb_tur_tsw_sun_akn_mcd_spa_bsq_prs_wly_ewe_cnt_scr_guj_bam_bos_dyu_afr_est_xho_moo_fin_swe_owc_geo_ger_glc_pan_svk_aeg_sid_cze_hun_ses_bat_ctl_jav_jpn_knd_kor_mol_alb_zul_slo_ind_por_heb_mao_mnd_lit_ven_ukr_sod_grk_bul_nor_fre_qcu_arw_lat_urd_lda_amh_pol_gam_krd_tag_ita_yor_rus_cic_mly_tha_chh_tml_dgb_tsn_azi_eng_rom_aze_swt_vie_amr_fbf_bem_igb	-0.668075662786306	-1.59974612714509	0.113046799484966
718	hau_rus_bem_ger_amr_tig_owc_bos_tur_azi_xho_bat_moo_afr_swe_bsq_ben_chh_bam_cnt_guj_mol_zul_glc_cic_svk_fin_igb_ses_hun_mcd_sod_geo_eng_rom_prs_spa_heb_wly_ukr_est_swt_mao_pol_sun_jpn_knd_kor_lit_pan_swa_slo_tag_urd_sid_jav_mnd_ctl_ven_dut_mlt_fre_nor_grk_scr_qcu_lat_ita_hin_dyu_amh_cze_aeg_krd_mly_alb_lda_bul_yor_ind_tha_anl_tml_dgb_tsn_aze_por_arw_uzb_ewe_vie_gam_akn_fbf_tsw	0.179799403243363	0.423419089582017	0.672967140312194
719	gam_mol_moo_krd_amh_amr_mlt_lit_aze_azi_cic_mao_xho_pol_svk_bsq_por_aeg_dgb_cnt_slo_spa_lda_ita_ewe_bos_est_zul_ses_fin_rom_tig_geo_lat_eng_fre_glc_anl_owc_ger_hun_tsn_sun_afr_ind_jpn_knd_kor_bul_arw_dyu_guj_bat_grk_sid_mly_mnd_alb_swt_swe_chh_prs_ben_mcd_rus_qcu_ctl_scr_urd_swa_sod_hin_heb_dut_tag_pan_tsw_ukr_akn_jav_tha_hau_tml_igb_yor_uzb_nor_cze_tur_fbf_vie_wly_bam_bem_ven	-0.61125775327016	-1.4582911727546	0.148129266465104
720	amh_ger_tsw_fre_wly_heb_aeg_mol_uzb_tur_swt_sun_swa_grk_por_bsq_guj_sod_akn_mnd_ukr_rom_xho_lat_dgb_cze_est_ses_zul_fin_svk_sid_geo_lit_bos_ben_bul_owc_amr_ita_hun_bem_tag_urd_ind_jpn_knd_kor_prs_swe_moo_pan_jav_mcd_hau_mly_cnt_krd_igb_nor_chh_hin_scr_glc_pol_qcu_alb_rus_ctl_ewe_tig_afr_anl_spa_mao_arw_bam_dut_cic_bat_tha_mlt_tml_fbf_lda_azi_slo_eng_aze_dyu_vie_gam_ven_tsn_yor	0.158217252264679	0.371829058157731	0.71086598736996
721	gam_lit_xho_krd_wly_heb_anl_nor_uzb_azi_tsn_tag_akn_glc_grk_bsq_eng_amr_moo_mnd_slo_rus_dyu_por_cic_svk_hun_tsw_ewe_est_ita_hau_geo_bul_ctl_dut_ukr_mlt_amh_fre_fin_igb_ind_bos_sun_jpn_knd_kor_urd_pol_yor_pan_mao_afr_aeg_bat_cnt_prs_dgb_ben_sid_spa_swe_lat_arw_qcu_rom_cze_hin_zul_tig_ger_owc_mcd_jav_alb_bem_scr_ses_mly_tha_chh_tml_fbf_ven_tur_guj_mol_aze_lda_vie_sod_bam_swa_swt	-0.713363240861194	-1.71051285030141	0.0905051051495821
722	gam_mcd_tsw_spa_amr_mlt_tig_glc_aze_tur_swa_jav_swt_arw_swe_bsq_pan_anl_dyu_cnt_krd_ukr_yor_ita_xho_guj_fin_bem_cic_est_eng_amh_geo_scr_fre_por_grk_owc_wly_cze_hun_dgb_tag_rus_mao_jpn_knd_kor_svk_rom_akn_lat_ind_ben_chh_sun_mnd_pol_fbf_mol_heb_prs_lit_dut_alb_qcu_hin_bul_ctl_moo_hau_afr_aeg_slo_bat_urd_zul_bos_ven_mly_tha_sod_tml_bam_tsn_azi_ger_nor_uzb_ewe_vie_sid_lda_ses_igb	0.411265965595096	0.969124097881637	0.334996945241378
723	owc_slo_fbf_prs_wly_anl_aeg_ita_azi_uzb_zul_tag_moo_alb_rom_bsq_eng_sod_ses_cnt_fre_por_yor_ben_igb_bul_est_ewe_tsw_fin_urd_gam_geo_ctl_bos_afr_mcd_mlt_tig_lat_hun_swt_jav_rus_sun_jpn_tml_kor_nor_arw_xho_svk_ind_ukr_amr_bat_mnd_pan_akn_mol_hau_hin_pol_guj_cze_qcu_spa_scr_glc_cic_chh_dut_sid_swe_mly_krd_tsn_grk_lda_mao_tha_amh_knd_dyu_dgb_tur_ger_lit_aze_swa_vie_heb_ven_bem_bam	-0.493859697854796	-1.17492028365648	0.243026092271319
724	gam_lit_tsw_mol_amh_amr_wly_bos_tur_uzb_xho_ind_fbf_bul_mcd_bsq_spa_anl_dgb_cnt_hin_urd_bam_arw_ven_ger_fin_ses_tsn_hun_krd_sod_geo_pan_por_eng_ben_heb_aeg_svk_est_swt_tag_ukr_sun_jpn_knd_kor_dut_guj_bem_lat_bat_grk_sid_mly_mnd_fre_yor_prs_tig_alb_pol_glc_ita_qcu_ctl_rom_scr_moo_owc_nor_hau_swe_jav_rus_swa_afr_akn_mao_tha_chh_tml_dyu_zul_azi_slo_cze_aze_lda_vie_mlt_cic_igb_ewe	-0.254742945271212	-0.601723846307021	0.548822061699943
725	heb_eng_dgb_bul_owc_anl_wly_hin_aze_uzb_moo_mly_dyu_alb_ctl_bsq_ben_sod_lda_cnt_lat_nor_cic_slo_swt_afr_est_bam_zul_fin_arw_amh_geo_ita_cze_glc_urd_sid_tig_rom_hun_tsw_tag_fre_mao_jpn_knd_kor_krd_dut_yor_spa_sun_swe_mlt_jav_mnd_grk_akn_ukr_aeg_por_lit_pan_scr_qcu_svk_mol_rus_swa_amr_pol_chh_prs_bat_bos_bem_mcd_ewe_ind_tha_hau_tml_tsn_fbf_tur_ger_guj_azi_igb_vie_gam_ven_ses_xho	0.290211292339265	0.683511538873722	0.495983096338573
726	owc_ita_dyu_nor_mlt_gam_heb_svk_aze_uzb_bem_bat_swt_guj_spa_bsq_hin_anl_swa_cnt_grk_mcd_akn_slo_zul_alb_fin_fbf_tsn_hun_rus_sid_geo_fre_lat_ctl_scr_wly_hau_eng_est_cic_mly_glc_tag_jpn_knd_kor_cze_lit_ven_por_mao_krd_amh_sun_mnd_ukr_lda_urd_sod_afr_prs_dut_bul_qcu_ben_mol_ger_ewe_aeg_rom_chh_bos_ind_swe_moo_pan_bam_jav_tha_tig_tml_tsw_yor_tur_pol_arw_azi_dgb_vie_amr_xho_ses_igb	0.234717586542531	0.552734991717582	0.581771025340153
727	owc_krd_igb_swe_tig_sod_heb_alb_tur_azi_zul_sun_bem_ger_lat_bsq_eng_mlt_dgb_cnt_guj_grk_moo_mol_xho_pol_fin_dyu_akn_hun_pan_sid_geo_svk_mcd_ctl_rus_hau_aeg_glc_est_bam_jav_afr_mly_jpn_knd_kor_nor_cze_tsn_dut_mao_ukr_amh_bat_mnd_rom_fbf_spa_amr_arw_ben_bul_slo_qcu_por_bos_ita_swa_wly_hin_anl_lit_tag_urd_cic_scr_yor_ind_tha_gam_tml_ses_ven_uzb_fre_prs_aze_lda_vie_chh_tsw_swt_ewe	0.343300807802081	0.808982828959352	0.420589841263348
728	mlt_krd_igb_ger_sod_wly_tig_hin_uzb_azi_akn_mly_swt_slo_svk_bsq_arw_heb_bam_cnt_nor_cze_cic_bul_yor_urd_hun_ewe_dyu_est_pol_owc_geo_lat_ben_guj_glc_chh_sid_rus_fin_moo_bat_afr_tag_jpn_knd_kor_mol_fre_fbf_lit_ind_grk_gam_sun_mnd_dut_zul_bos_amh_mcd_prs_spa_scr_qcu_ukr_ita_ctl_tsn_aeg_rom_hau_por_mao_pan_ven_eng_swa_jav_tha_anl_tml_ses_xho_aze_swe_alb_tur_lda_vie_amr_bem_tsw_dgb	-0.108968291314088	-0.256900266333567	0.797823264680973
729	sod_bos_swa_fre_owc_wly_gam_swe_aze_uzb_lda_tag_dgb_ita_lit_bsq_slo_chh_bam_cnt_lat_dut_bem_rus_dyu_ben_hun_ven_ewe_est_glc_amr_geo_grk_cze_nor_afr_amh_sid_alb_fin_xho_bat_bul_mly_jpn_knd_kor_eng_ukr_ses_urd_mao_prs_mlt_sun_mnd_guj_cic_por_hau_arw_ctl_spa_ger_qcu_pol_scr_svk_akn_heb_hin_aeg_krd_ind_mcd_fbf_rom_swt_jav_tha_anl_tml_tsw_zul_azi_mol_pan_tur_tsn_vie_tig_moo_yor_igb	0.114082723207151	0.268547834148322	0.788872468472442
730	sod_por_igb_ben_amh_chh_anl_eng_tur_azi_dgb_tag_bam_glc_afr_bsq_lit_wly_xho_mnd_ukr_bul_tsn_swe_tsw_arw_fin_swt_ven_hun_lat_heb_geo_hin_bos_fre_slo_tig_hau_krd_est_ses_mly_mcd_bat_jpn_knd_kor_svk_ita_ewe_prs_mao_nor_gam_ind_cnt_ctl_dyu_pol_aeg_cze_mol_ger_dut_qcu_grk_urd_rus_yor_sid_pan_owc_alb_jav_rom_cic_scr_bem_sun_tha_mlt_tml_zul_lda_aze_guj_spa_uzb_swa_vie_amr_akn_fbf_moo	-0.493577407600526	-1.17482023427199	0.243065926614748
731	gam_grk_zul_prs_wly_chh_owc_ger_azi_tur_dyu_ind_yor_dut_lat_bsq_por_heb_lda_cnt_guj_ita_ses_glc_tsw_spa_fin_igb_akn_hun_ben_anl_geo_lit_afr_rus_slo_aeg_mlt_hin_est_cic_mly_pol_jav_jpn_tml_kor_bul_pan_swa_alb_bat_scr_hau_tag_mnd_mcd_moo_ukr_sod_nor_svk_rom_swe_qcu_eng_arw_ctl_bam_tig_urd_amh_krd_sun_fre_swt_mol_ven_mao_tha_amr_knd_dgb_tsn_aze_bos_cze_uzb_xho_vie_sid_bem_fbf_ewe	-0.582617418649439	-1.38959657331083	0.167969194327805
732	amh_urd_xho_arw_heb_sod_mlt_spa_tur_aze_tsw_bat_tsn_mcd_bul_bsq_cze_aeg_ven_cnt_pan_grk_cic_pol_igb_prs_fin_swa_yor_hun_slo_sid_geo_rom_mol_eng_rus_amr_tig_svk_est_swt_jav_ita_mao_jpn_tml_kor_ger_fre_akn_scr_tag_guj_anl_sun_mnd_lat_lda_hin_chh_lit_por_bos_ukr_qcu_glc_ben_ctl_bem_gam_swe_owc_afr_ind_nor_dgb_alb_fbf_mly_tha_wly_knd_moo_bam_uzb_dut_krd_azi_ses_vie_hau_zul_dyu_ewe	-0.621192900835745	-1.48473733481906	0.140995122734506
733	amh_ben_yor_swe_heb_aeg_mlt_rom_aze_azi_igb_ind_akn_mcd_prs_bsq_fre_sid_swt_mnd_alb_svk_ewe_grk_swa_rus_est_moo_bam_fin_afr_owc_geo_guj_pan_krd_scr_gam_wly_hin_hun_dyu_jav_urd_tag_jpn_knd_kor_spa_eng_zul_lit_mly_ctl_sod_mao_cnt_pol_xho_arw_hau_slo_dut_lat_ita_qcu_bos_mol_por_ses_tig_ger_anl_ukr_bat_bul_fbf_cze_cic_sun_tha_amr_tml_lda_ven_uzb_glc_nor_tur_tsw_vie_chh_tsn_bem_dgb	0.432714322610577	1.02088074647442	0.30995927665299
734	amr_glc_dyu_fre_tig_heb_owc_mol_uzb_aze_ven_ind_xho_arw_krd_bsq_swe_amh_dgb_cnt_hin_ben_bam_spa_tsn_urd_fin_ewe_zul_hun_dut_mlt_geo_prs_guj_rom_bos_hau_sod_lit_est_swt_bat_ger_jav_jpn_tml_kor_slo_ukr_moo_grk_mao_mcd_anl_mly_mnd_rus_fbf_cze_chh_ctl_pol_nor_scr_qcu_ita_alb_bul_cic_sid_pan_gam_por_sun_lat_swa_eng_akn_tag_tha_wly_knd_bem_tsw_azi_afr_svk_tur_yor_vie_aeg_ses_lda_igb	-0.74614425956087	-1.79411469368059	0.0760444329828622
735	gam_hin_xho_guj_hau_amh_owc_swe_uzb_tur_swa_ind_ewe_rus_cze_bsq_dut_chh_yor_mnd_glc_svk_igb_rom_zul_ctl_est_ses_dyu_hun_lit_sid_geo_bos_pan_mol_scr_wly_heb_arw_fin_dgb_bat_bul_jav_jpn_knd_kor_grk_fre_tsw_spa_mly_krd_anl_sun_cnt_eng_ven_urd_mlt_alb_ben_lat_nor_qcu_afr_mcd_slo_swt_aeg_ger_amr_por_tag_pol_tsn_ukr_cic_mao_tha_sod_tml_lda_akn_azi_ita_prs_aze_moo_vie_tig_bem_bam_fbf	0.978005372240533	2.33908726765721	0.0214720931213251
736	tig_prs_cic_afr_mlt_gam_chh_rom_azi_uzb_tsw_sun_tsn_ita_ger_bsq_glc_owc_swa_cnt_mol_por_akn_urd_fbf_lat_est_ses_zul_hun_pan_amr_geo_cze_dut_bul_grk_sid_sod_alb_fin_dgb_mao_svk_ind_jpn_tml_kor_spa_lit_ewe_krd_mly_arw_heb_bat_mnd_eng_bam_swe_aeg_guj_mcd_slo_pol_qcu_nor_fre_scr_igb_anl_rus_hau_bos_jav_hin_dyu_ctl_yor_tag_tha_wly_knd_ven_xho_tur_ukr_ben_aze_moo_vie_amh_bem_swt_lda	0.728646352012041	1.73356167998902	0.0863099684358835
737	tig_svk_swa_cze_anl_hau_mlt_scr_aze_uzb_dyu_mao_zul_afr_spa_bsq_rus_gam_tsw_mnd_bos_por_moo_swe_bam_arw_fin_fbf_ven_est_ben_owc_geo_lit_fre_prs_guj_heb_sid_grk_hun_igb_ind_mol_tag_jpn_knd_kor_ctl_ukr_dgb_alb_sun_rom_aeg_mly_cnt_slo_ses_krd_amr_urd_pan_pol_mcd_qcu_dut_bul_lat_tsn_chh_ger_amh_glc_bat_hin_ewe_eng_bem_jav_tha_sod_tml_yor_lda_azi_ita_nor_tur_cic_vie_wly_akn_xho_swt	0.295737512503176	0.696211702530802	0.488032618193251
738	tig_dut_cic_fre_sid_aeg_heb_spa_uzb_tur_bem_sun_ewe_lit_rom_bsq_mol_amh_ven_cnt_prs_afr_dgb_cze_tsn_bos_fin_tsw_yor_est_hin_gam_geo_bul_glc_alb_swe_owc_chh_nor_hun_zul_bat_ger_tag_jpn_knd_kor_arw_guj_moo_ukr_mly_rus_hau_mao_mnd_scr_ses_eng_amr_pol_slo_ita_pan_qcu_krd_grk_mcd_bam_anl_urd_wly_lat_ind_ben_dyu_ctl_igb_jav_tha_sod_tml_fbf_xho_aze_por_svk_azi_akn_vie_mlt_swt_swa_lda	-0.0293155380208881	-0.069079479731724	0.945074669323117
739	amh_eng_ven_por_owc_anl_chh_slo_azi_uzb_xho_sun_yor_hin_pan_bsq_bul_heb_fbf_mnd_bos_svk_ewe_afr_tsn_swe_fin_dyu_akn_est_rom_amr_geo_scr_lat_urd_prs_mlt_gam_ukr_hun_swt_tag_spa_ind_jpn_knd_kor_nor_pol_cic_grk_bat_cze_hau_mly_cnt_ita_dgb_rus_aeg_arw_lit_fre_ben_qcu_ctl_mcd_mol_ses_sid_glc_wly_dut_mao_ger_bam_krd_lda_jav_tha_sod_tml_swa_moo_aze_guj_alb_tur_tsw_vie_tig_igb_bem_zul	0.125862959058725	0.296191603163508	0.767744163046224
740	hau_ita_swa_spa_sod_amh_amr_por_uzb_tur_bam_sun_yor_rom_ben_bsq_fre_chh_xho_mnd_bul_hin_swt_pan_fbf_mol_hun_zul_akn_fin_slo_owc_geo_ger_ctl_glc_cze_aeg_sid_mcd_est_moo_bat_lit_mly_jpn_tml_kor_prs_dut_lda_urd_tag_guj_anl_mao_cnt_nor_ses_ukr_wly_pol_rus_eng_scr_qcu_alb_bos_afr_bem_mlt_arw_heb_krd_ind_lat_ven_grk_ewe_jav_tha_tig_knd_igb_dyu_aze_svk_swe_azi_cic_vie_gam_tsw_dgb_tsn	0.297531418158914	0.70062731994917	0.48528483464795
741	tig_ger_lda_prs_chh_anl_sod_urd_azi_uzb_igb_bat_yor_spa_rom_bsq_krd_sid_akn_cnt_arw_svk_swa_glc_ewe_grk_fin_ven_bam_est_lat_gam_geo_ita_hin_pan_ben_amr_amh_lit_hun_tsn_ind_scr_mao_jpn_tml_kor_fre_guj_dyu_slo_tag_swe_aeg_sun_mnd_cze_swt_alb_heb_pol_mcd_dut_bos_qcu_nor_afr_mol_xho_wly_ukr_hau_por_mly_eng_fbf_ctl_dgb_jav_tha_mlt_knd_tsw_moo_aze_bul_rus_tur_zul_vie_owc_ses_bem_cic	-0.567587411916745	-1.35797354953	0.177757642833909
742	amr_fre_ven_ukr_aeg_gam_heb_svk_uzb_aze_ses_mly_dgb_hin_glc_bsq_cze_chh_bam_mnd_mol_ctl_bem_prs_dyu_grk_fin_xho_swa_hun_slo_amh_geo_afr_arw_por_lat_mlt_wly_ger_est_igb_mao_mcd_sun_jpn_knd_kor_alb_swe_zul_bos_jav_ita_anl_bat_cnt_krd_yor_guj_sid_nor_rom_eng_spa_qcu_scr_dut_urd_akn_hau_lit_tig_pan_ind_ben_swt_bul_tsn_tag_tha_sod_tml_tsw_ewe_azi_rus_pol_tur_fbf_vie_owc_cic_lda_moo	-0.138123519129632	-0.325728641772321	0.7453614276241
743	tig_krd_tsn_nor_heb_amr_hau_slo_aze_uzb_igb_ind_yor_alb_svk_bsq_ben_amh_tsw_cnt_fre_pol_xho_prs_dgb_urd_est_bem_moo_hun_glc_wly_geo_spa_por_dut_cze_owc_aeg_mol_fin_akn_bat_mcd_mly_jpn_tml_kor_eng_ukr_ewe_lit_jav_scr_chh_mao_mnd_bul_cic_afr_sod_grk_lat_ita_swe_qcu_guj_ger_rom_fbf_gam_rus_mlt_hin_tag_ctl_swt_arw_ses_sun_tha_anl_knd_dyu_swa_tur_bos_pan_azi_ven_vie_sid_bam_zul_lda	-0.27897420467987	-0.65898597736483	0.511533130458683
744	hau_alb_swa_ita_wly_sod_amh_mcd_tur_uzb_moo_tag_bem_swe_mol_bsq_krd_anl_lda_cnt_urd_pol_igb_ukr_ses_lit_hun_akn_swt_fin_nor_aeg_geo_rom_scr_guj_cze_tig_chh_pan_est_zul_sun_hin_bat_jpn_knd_kor_spa_fre_ven_slo_mly_ger_mlt_jav_mnd_eng_bam_afr_heb_dut_svk_grk_glc_qcu_ctl_ben_rus_tsn_sid_prs_amr_bos_ind_bul_fbf_arw_dgb_mao_tha_gam_tml_dyu_ewe_azi_por_lat_aze_xho_vie_owc_cic_tsw_yor	0.275411081975127	0.648355783162541	0.518352525999502
745	gam_glc_ewe_lit_owc_anl_hau_scr_tur_azi_dyu_ind_yor_ita_rom_bsq_spa_amh_zul_mnd_krd_arw_fbf_afr_tsw_swe_fin_swa_ven_est_hin_heb_geo_cze_grk_rus_eng_amr_tig_mol_hun_bam_sun_fre_jav_jpn_tml_kor_pol_ben_swt_prs_bat_lat_wly_mao_cnt_slo_dgb_pan_aeg_por_dut_ctl_guj_qcu_ger_ukr_bul_bem_sid_urd_sod_alb_mly_nor_igb_mcd_cic_tag_tha_chh_knd_ses_xho_uzb_bos_svk_aze_tsn_vie_mlt_akn_lda_moo	-0.302011293469281	-0.716360164549348	0.475564035967787
746	anl_slo_moo_glc_sid_aeg_amr_afr_uzb_aze_swt_mly_igb_ger_pan_bsq_ukr_gam_lda_cnt_guj_swe_tsn_krd_ses_eng_hun_yor_fbf_est_dut_hau_geo_bos_ita_urd_cze_mlt_amh_arw_fin_bem_mao_scr_ind_jpn_tml_kor_bul_lit_akn_mcd_jav_ben_sod_tag_mnd_por_bam_svk_owc_hin_lat_fre_spa_qcu_alb_pol_grk_dgb_tig_rom_heb_nor_sun_mol_tsw_prs_cic_bat_tha_wly_knd_zul_ven_tur_ctl_rus_azi_dyu_vie_chh_ewe_xho_swa	0.087698190387164	0.20634606511591	0.836971670457798
747	wly_scr_ewe_spa_hau_amr_heb_bos_aze_azi_tsw_mly_xho_ben_mcd_bsq_urd_chh_ses_mnd_afr_ita_bem_krd_ven_ukr_hun_yor_swa_fin_arw_mlt_geo_nor_cze_lit_slo_sod_owc_fre_est_fbf_tag_svk_ind_jpn_tml_kor_rus_bul_dyu_glc_mao_hin_amh_jav_cnt_alb_zul_eng_tig_swe_ctl_pol_lat_qcu_ger_rom_dut_swt_anl_mol_aeg_pan_bat_grk_igb_guj_cic_sun_tha_sid_knd_tsn_dgb_tur_por_prs_uzb_akn_vie_gam_bam_moo_lda	0.300231418374714	0.706873953425464	0.481412214524579
748	mlt_dut_tsn_grk_tig_wly_gam_guj_aze_tur_igb_bat_cic_swe_urd_bsq_alb_sid_xho_mnd_ctl_mol_bem_fre_dyu_krd_est_swa_zul_hun_ita_heb_geo_slo_hin_bul_arw_hau_amh_svk_fin_tsw_mao_ger_sun_jpn_tml_kor_scr_ben_yor_rus_mly_prs_owc_jav_cnt_lat_lda_afr_amr_glc_nor_rom_pan_qcu_pol_ukr_mcd_moo_chh_spa_sod_cze_tag_por_bam_lit_fbf_ind_tha_aeg_knd_swt_ven_uzb_eng_bos_azi_ses_vie_anl_dgb_ewe_akn	-0.807620807844577	-1.94403546788762	0.0549136436870271
749	hau_por_dgb_alb_gam_wly_sid_arw_aze_uzb_igb_bat_swt_ctl_afr_bsq_ben_aeg_akn_mnd_nor_bos_lda_guj_ses_lat_fin_moo_ven_est_krd_tig_geo_hin_pan_eng_rom_amh_amr_dut_hun_cic_ind_ger_mao_jpn_tml_kor_ita_swe_ewe_prs_jav_spa_anl_mly_cnt_ukr_xho_scr_heb_pol_slo_fre_mcd_qcu_mol_bul_cze_fbf_mlt_rus_chh_urd_tag_glc_swa_grk_dyu_sun_tha_sod_knd_bam_bem_azi_svk_lit_tur_tsn_vie_owc_zul_tsw_yor	0.237288155905379	0.558369876422159	0.577933698628639
750	sod_fre_moo_bos_amr_owc_aeg_lit_uzb_aze_xho_mly_swt_cze_urd_bsq_nor_sid_dgb_mnd_alb_dut_fbf_hin_tsn_arw_fin_lda_bam_hun_bul_hau_geo_ctl_ita_scr_slo_tig_chh_mcd_est_tsw_sun_guj_jav_jpn_knd_kor_por_krd_ewe_spa_bat_eng_heb_ind_cnt_ger_dyu_afr_gam_rus_glc_ben_ukr_qcu_pol_swe_rom_swa_anl_prs_wly_svk_tag_pan_cic_lat_akn_mao_tha_amh_tml_zul_ven_tur_mol_grk_azi_bem_vie_mlt_ses_yor_igb	0.0131626071057268	0.0309912140259788	0.975342959293615
751	amr_ita_bem_rom_chh_anl_wly_por_tur_uzb_swa_sun_igb_bos_swe_bsq_hin_heb_ses_mnd_alb_slo_moo_pan_zul_lit_est_dyu_dgb_hun_fre_amh_geo_glc_ben_arw_prs_owc_gam_lat_fin_yor_bat_bul_jav_jpn_knd_kor_nor_svk_fbf_eng_mao_scr_sid_ind_cnt_grk_tsw_ger_aeg_ukr_afr_urd_dut_qcu_spa_cze_mol_ven_mlt_rus_sod_guj_tag_pol_tsn_ctl_bam_mly_tha_tig_tml_ewe_swt_aze_krd_mcd_azi_lda_vie_hau_cic_akn_xho	-0.670518729027832	-1.60705570479365	0.111432220081001
752	sod_bos_akn_krd_wly_tig_amh_glc_aze_azi_zul_jav_moo_ger_fre_bsq_dut_hau_tsw_cnt_mol_ben_tsn_alb_ses_rus_hun_xho_ewe_fin_pan_heb_geo_cze_scr_nor_ita_gam_amr_svk_est_cic_mly_pol_ind_jpn_tml_kor_guj_swe_igb_grk_bat_spa_mlt_mao_mnd_hin_ven_arw_sid_prs_urd_afr_por_qcu_bul_mcd_eng_bem_owc_rom_chh_ukr_sun_lat_fbf_ctl_lda_tag_tha_anl_knd_yor_swa_uzb_slo_lit_tur_dgb_vie_aeg_bam_swt_dyu	-0.733770875903333	-1.76324089707185	0.08114447797918
753	sid_cze_tsn_rus_anl_chh_tig_grk_aze_tur_moo_jav_bem_afr_pol_bsq_lit_amh_akn_cnt_hin_lat_lda_slo_fbf_nor_est_xho_yor_hun_arw_mlt_geo_scr_swe_ukr_rom_aeg_gam_svk_fin_swt_mao_krd_sun_jpn_tml_kor_fre_prs_ewe_glc_tag_ita_owc_mly_mnd_bul_zul_ger_wly_urd_spa_guj_mcd_qcu_bos_mol_eng_dyu_amr_alb_hau_dut_bat_ben_dgb_pan_igb_ind_tha_heb_knd_cic_bam_azi_ctl_por_uzb_swa_vie_sod_ven_ses_tsw	0.0069366579459424	0.0163423468291591	0.986996282980174
754	sod_dut_dyu_prs_wly_anl_gam_krd_aze_uzb_ven_mly_igb_ctl_guj_bsq_slo_aeg_fbf_mnd_grk_swe_akn_lat_tsw_spa_hun_yor_ses_fin_eng_heb_geo_mcd_ger_bos_ben_amr_mlt_nor_est_lda_jav_mol_tag_jpn_tml_kor_pol_fre_tsn_bul_sun_hin_sid_ind_cnt_pan_cic_arw_tig_scr_glc_rom_svk_qcu_cze_ukr_lit_zul_chh_ita_hau_alb_bat_urd_ewe_por_swt_mao_tha_amh_knd_dgb_bam_tur_afr_rus_azi_xho_vie_owc_swa_moo_bem	-0.481004822394596	-1.14314812853961	0.255911303570628
755	hau_scr_bam_rus_anl_owc_wly_krd_aze_tur_lda_sun_swt_pol_bos_bsq_ger_gam_dgb_mnd_grk_ita_tsw_dut_ven_glc_hun_tsn_igb_est_svk_amh_geo_alb_afr_por_ctl_sod_mlt_fre_fin_moo_ind_spa_bat_jpn_tml_kor_bul_rom_cic_mcd_mao_guj_aeg_jav_cnt_lat_akn_arw_heb_prs_nor_swe_pan_qcu_mol_cze_hin_swa_chh_ukr_amr_slo_tag_lit_ses_eng_yor_mly_tha_tig_knd_fbf_ewe_uzb_ben_urd_azi_xho_vie_sid_dyu_zul_bem	0.500083610959601	1.17881422332387	0.241479353773966
756	owc_afr_bam_spa_hau_aeg_wly_grk_uzb_aze_lda_mly_yor_rus_pol_bsq_rom_heb_swa_cnt_arw_krd_moo_ctl_tsn_urd_hun_akn_bem_est_ben_anl_geo_prs_dut_alb_lit_mlt_tig_mcd_fin_ses_bat_bos_sun_jpn_knd_kor_swe_glc_swt_eng_mao_bul_gam_jav_mnd_cze_tsw_scr_sod_por_ita_pan_nor_qcu_mol_lat_ger_igb_amr_fre_sid_ukr_tag_svk_ewe_hin_fbf_ind_tha_chh_tml_zul_ven_azi_guj_slo_tur_dyu_vie_amh_xho_cic_dgb	-0.825485689704334	-1.99395865693453	0.049085416275594
757	chh_spa_tsn_guj_mlt_sid_amr_prs_aze_tur_xho_ind_dgb_fre_ctl_bsq_afr_tig_igb_cnt_urd_arw_lda_rom_yor_cze_fin_ven_cic_est_ger_gam_geo_slo_bos_rus_glc_hau_aeg_pan_hun_tsw_mly_eng_jav_jpn_tml_kor_dut_svk_dyu_hin_sun_swe_sod_tag_mnd_lat_akn_ukr_amh_bul_ita_pol_ben_qcu_krd_alb_nor_bam_heb_scr_owc_lit_mao_grk_fbf_por_ewe_bat_tha_anl_knd_ses_zul_azi_mcd_mol_uzb_swt_vie_wly_moo_bem_swa	-0.130956229581303	-0.308724338591036	0.758221742489785
758	gam_fre_tsn_svk_wly_anl_hau_grk_uzb_tur_cic_mao_moo_guj_rus_bsq_dut_heb_ses_mnd_ben_prs_bam_rom_fbf_bos_est_swa_tsw_hun_lat_sid_geo_urd_arw_pan_lit_mlt_chh_krd_fin_dyu_jav_glc_mly_jpn_knd_kor_slo_hin_zul_scr_bat_nor_sod_tag_cnt_cze_akn_ukr_aeg_afr_ita_swe_mol_qcu_por_ctl_mcd_ewe_amr_ger_tig_alb_sun_bul_yor_spa_lda_ind_tha_amh_tml_dgb_igb_aze_eng_pol_azi_swt_vie_owc_xho_ven_bem	0.32012521826646	0.754793289926182	0.452280195583767
759	heb_spa_fbf_slo_amr_sid_amh_lat_tur_azi_zul_tag_tsw_urd_glc_bsq_eng_tig_tsn_mnd_lit_ctl_bem_krd_yor_nor_hun_cic_ses_est_ben_anl_geo_por_rus_bul_prs_hau_wly_arw_fin_moo_mao_ita_jav_jpn_knd_kor_mcd_afr_akn_pan_sun_svk_mlt_bat_cnt_cze_bam_pol_owc_alb_bos_grk_scr_qcu_rom_dut_ukr_ven_aeg_mol_gam_fre_ind_swe_swt_hin_dgb_mly_tha_chh_tml_ewe_igb_aze_guj_ger_uzb_lda_vie_sod_xho_swa_dyu	-0.109823883500702	-0.259111615343286	0.796121792797482
760	wly_afr_fbf_slo_chh_sod_aeg_dut_uzb_tur_moo_bat_cic_guj_scr_bsq_glc_tig_zul_mnd_ger_lit_bem_pan_tsw_ukr_hun_ewe_dgb_fin_ben_sid_geo_urd_cze_rom_prs_heb_hau_krd_est_igb_mly_por_tag_jpn_tml_kor_eng_svk_xho_swe_sun_hin_gam_jav_cnt_spa_lda_grk_mlt_arw_alb_ita_nor_qcu_fre_mcd_ctl_dyu_owc_bos_amh_pol_mao_mol_akn_bul_ven_ind_tha_anl_knd_bam_yor_azi_lat_rus_aze_tsn_vie_amr_ses_swt_swa	-0.181945593074075	-0.429713597387599	0.668397982979714
761	tig_afr_swa_rom_gam_mlt_amh_ger_uzb_azi_moo_tag_bem_swe_mcd_bsq_hin_hau_ses_mnd_rus_ita_bam_por_zul_bos_fin_dyu_ven_est_pol_sod_geo_ukr_ben_nor_fre_heb_amr_urd_hun_cic_ind_cze_mao_jpn_tml_kor_svk_guj_swt_spa_bat_bul_wly_jav_cnt_glc_akn_ctl_anl_grk_lat_eng_pan_qcu_krd_lit_scr_tsw_aeg_arw_sid_slo_mly_alb_igb_dut_fbf_sun_tha_chh_knd_lda_yor_aze_prs_mol_tur_tsn_vie_owc_ewe_dgb_xho	0.154441877229239	0.364141908613286	0.716578640264869
762	sid_rus_yor_ger_chh_hau_sod_dut_aze_tur_dgb_ind_zul_svk_rom_bsq_urd_heb_xho_cnt_lat_pol_tsw_nor_moo_eng_hun_tsn_ven_est_mol_amr_geo_lit_ukr_pan_afr_anl_owc_fre_fin_lda_sun_scr_mly_jpn_knd_kor_swe_bul_bem_hin_mao_guj_tig_bat_mnd_ita_bam_arw_aeg_spa_cze_glc_mcd_qcu_alb_ctl_ben_ses_mlt_krd_wly_prs_tag_bos_cic_slo_ewe_jav_tha_gam_tml_swt_akn_azi_grk_por_uzb_dyu_vie_amh_swa_igb_fbf	-0.425513806945834	-1.01057207353487	0.314843353792316
763	chh_grk_ses_krd_heb_amh_tig_rom_azi_aze_zul_mao_dyu_cze_hin_bsq_svk_aeg_swt_cnt_lit_guj_tsw_ben_akn_ukr_hun_cic_ewe_fin_pol_owc_geo_nor_por_eng_ger_amr_wly_arw_est_dgb_tag_slo_ind_jpn_knd_kor_alb_mol_xho_dut_sun_urd_hau_mly_mnd_rus_fbf_afr_sid_mcd_swe_bos_glc_qcu_spa_scr_lat_bam_sod_ita_anl_prs_bat_pan_bem_ctl_igb_jav_tha_gam_tml_lda_tsn_uzb_fre_bul_tur_yor_vie_mlt_swa_moo_ven	-0.23354020459074	-0.551563981149906	0.582569993628322
764	amr_lat_xho_urd_heb_mlt_gam_eng_aze_tur_yor_bat_tsw_svk_arw_bsq_ctl_wly_moo_cnt_ita_ger_akn_nor_bem_prs_hun_ewe_tsn_est_mcd_amh_geo_fre_spa_cze_bul_sod_owc_rom_fin_ses_ind_ben_mao_jpn_knd_kor_guj_bos_igb_slo_jav_dut_sid_sun_mnd_grk_swa_swe_aeg_krd_pol_rus_hin_qcu_pan_ukr_lit_bam_hau_mol_chh_glc_tag_por_swt_alb_zul_mly_tha_anl_tml_dgb_cic_uzb_scr_afr_azi_lda_vie_tig_dyu_fbf_ven	-0.802314642087173	-1.93359202993858	0.0562043449759551
765	sod_glc_tsw_bul_anl_amr_tig_dut_aze_uzb_moo_jav_dyu_ita_prs_bsq_rus_amh_zul_cnt_ger_svk_cic_nor_bam_mcd_hun_igb_akn_fin_arw_gam_geo_grk_bos_hin_mol_owc_aeg_afr_est_ven_sun_eng_ind_jpn_knd_kor_ben_swe_lda_por_mao_pan_heb_tag_mnd_ctl_swa_pol_sid_spa_urd_slo_alb_qcu_rom_scr_fre_ses_mlt_cze_hau_ukr_mly_lit_yor_lat_dgb_bat_tha_chh_tml_xho_swt_azi_krd_guj_tur_bem_vie_wly_fbf_ewe_tsn	0.222356392009386	0.52338967665001	0.601948023903571
766	sod_lat_swt_spa_anl_owc_amr_por_tur_azi_cic_ind_xho_ita_alb_bsq_scr_gam_yor_mnd_afr_cze_tsw_arw_ven_guj_fin_ewe_igb_est_slo_aeg_geo_ben_glc_urd_nor_mlt_sid_ctl_hun_fbf_mao_ger_sun_jpn_knd_kor_pol_fre_tsn_pan_tag_hin_hau_jav_cnt_swe_zul_mol_tig_lit_rom_prs_svk_qcu_bos_ukr_krd_dyu_wly_dut_heb_grk_mly_mcd_dgb_rus_bem_bat_tha_amh_tml_ses_moo_aze_bul_eng_uzb_bam_vie_chh_lda_akn_swa	0.368913952265673	0.870727001571985	0.38614529872475
767	anl_ben_moo_spa_wly_amr_sid_svk_tur_aze_lda_bat_igb_por_ger_bsq_scr_hau_ewe_mnd_urd_bul_cic_ukr_swa_pan_fin_swt_ses_est_lat_chh_geo_guj_swe_eng_bos_mlt_sod_cze_hun_dyu_mly_grk_ind_jpn_tml_kor_afr_alb_fbf_prs_mao_pol_gam_jav_cnt_dut_tsn_mol_heb_krd_hin_rom_nor_qcu_mcd_lit_arw_akn_amh_rus_owc_ctl_sun_glc_dgb_slo_ven_tag_tha_aeg_knd_yor_tsw_uzb_fre_ita_azi_bem_vie_tig_bam_xho_zul	-0.772025580598583	-1.85403520227654	0.0669036583135556
768	owc_mcd_lda_rom_chh_heb_anl_prs_uzb_azi_yor_jav_dyu_nor_rus_bsq_slo_gam_tsn_cnt_bos_svk_cic_por_ewe_afr_fin_akn_fbf_hun_swe_hau_geo_ita_grk_hin_guj_sod_amr_scr_est_bem_bat_krd_ind_jpn_knd_kor_spa_lit_zul_mol_mao_lat_wly_sun_mnd_dut_ven_ctl_mlt_pan_ukr_ger_eng_qcu_urd_ben_bul_moo_tig_fre_amh_pol_tag_alb_bam_cze_xho_mly_tha_sid_tml_swt_dgb_aze_glc_arw_tur_ses_vie_aeg_swa_igb_tsw	-1.25521195556888	-3.12414576195135	0.00237821642727764
769	gam_hin_ses_spa_chh_amr_hau_urd_azi_aze_moo_bat_tsw_grk_svk_bsq_ben_heb_lda_cnt_ita_nor_akn_ukr_swt_krd_fin_yor_bem_est_swe_aeg_geo_fre_glc_rus_lit_sod_mlt_bos_hun_fbf_ind_lat_jav_jpn_knd_kor_ger_prs_ewe_por_mao_rom_anl_tag_mnd_eng_cic_slo_owc_guj_bul_dut_ctl_qcu_mcd_pan_mol_zul_sid_afr_amh_pol_mly_alb_ven_cze_bam_sun_tha_wly_tml_xho_tsn_tur_scr_arw_uzb_dyu_vie_tig_igb_swa_dgb	-0.34006671195906	-0.80481242943366	0.422980660854249
770	tig_spa_moo_grk_heb_mlt_anl_afr_uzb_tur_tsn_jav_swa_glc_bos_bsq_pan_wly_bam_cnt_rom_ukr_bem_ben_ven_cze_hun_fbf_xho_fin_nor_chh_geo_prs_hin_rus_mcd_gam_hau_por_est_zul_mao_svk_bat_jpn_knd_kor_fre_guj_swt_bul_mly_eng_amh_tag_mnd_lat_lda_urd_amr_arw_ctl_pol_ger_qcu_slo_swe_mol_dyu_sod_ita_sid_krd_sun_scr_akn_lit_dgb_ind_tha_owc_tml_yor_tsw_aze_dut_alb_azi_ewe_vie_aeg_cic_ses_igb	0.255004384659646	0.600641337206729	0.549539909800976
771	sod_por_yor_krd_anl_owc_wly_rom_aze_uzb_ven_jav_fbf_ita_cze_bsq_swe_mlt_xho_cnt_dut_glc_swt_urd_dyu_bul_fin_akn_dgb_hun_ukr_amr_geo_nor_scr_spa_afr_chh_hau_rus_est_bem_mly_fre_sun_jpn_tml_kor_pan_slo_ewe_ben_mao_lit_amh_ind_mnd_grk_igb_mol_sid_alb_prs_lat_svk_qcu_eng_pol_ctl_cic_aeg_ger_heb_bos_tag_hin_zul_arw_lda_bat_tha_tig_knd_tsw_bam_azi_mcd_guj_tur_swa_vie_gam_ses_moo_tsn	0.533391138113913	1.26147766041511	0.210291788135249
772	chh_prs_igb_rom_heb_amr_gam_alb_uzb_aze_dgb_bat_tsw_krd_swe_bsq_ger_mlt_bem_cnt_guj_spa_ses_bos_lda_ukr_fin_xho_ewe_est_svk_tig_geo_mcd_eng_glc_por_sid_hau_arw_hun_yor_sun_scr_tag_jpn_knd_kor_afr_nor_swt_grk_ind_ita_sod_jav_mnd_pan_akn_ben_amh_fre_cze_urd_lat_qcu_dut_ctl_rus_zul_wly_mol_anl_hin_mly_pol_dyu_lit_swa_mao_tha_aeg_tml_moo_ven_tur_bul_slo_azi_bam_vie_owc_cic_tsn_fbf	-0.261003834449106	-0.616573088039677	0.539022762835432
773	heb_scr_moo_bul_gam_wly_amh_krd_uzb_aze_dyu_mly_xho_slo_spa_bsq_ctl_mlt_fbf_mnd_dut_ita_igb_lit_swa_rus_est_cic_dgb_fin_lat_anl_geo_ben_fre_arw_ukr_sod_amr_ger_hun_bam_ind_swe_tag_jpn_knd_kor_mcd_mol_ven_rom_sun_alb_aeg_bat_cnt_hin_yor_eng_hau_urd_nor_afr_cze_qcu_pan_prs_pol_bem_chh_svk_sid_por_mao_glc_tsw_bos_ses_jav_tha_tig_tml_ewe_tsn_tur_guj_grk_azi_zul_vie_owc_swt_lda_akn	-0.586242134977835	-1.40193835767903	0.164262537726019
774	gam_krd_igb_lat_chh_aeg_sod_pol_azi_uzb_bem_jav_xho_swe_ctl_bsq_arw_sid_cic_mnd_cze_hin_zul_guj_swa_ben_fin_swt_fbf_est_ita_anl_geo_dut_ukr_lit_rus_heb_amh_nor_hun_dgb_mly_grk_tag_jpn_tml_kor_fre_afr_ses_bos_bat_slo_owc_mao_cnt_mol_ven_alb_wly_rom_scr_bul_mcd_qcu_glc_pan_prs_akn_hau_urd_tig_spa_sun_ger_moo_svk_yor_ind_tha_amr_knd_tsn_dyu_aze_eng_por_tur_ewe_vie_mlt_bam_tsw_lda	-0.583494172157597	-1.39191258593733	0.1672687946736
775	hau_mcd_moo_alb_amh_owc_mlt_nor_aze_azi_akn_ind_xho_scr_rus_bsq_rom_sod_zul_cnt_lat_spa_bam_slo_dgb_urd_est_ewe_yor_hun_hin_heb_geo_bos_pol_ben_prs_anl_tig_svk_fin_ses_sun_bul_bat_jpn_knd_kor_ita_fre_lda_afr_mao_glc_aeg_mly_mnd_guj_tsn_pan_amr_ger_ukr_ctl_mol_qcu_cze_grk_swe_swt_wly_arw_chh_dut_jav_lit_ven_por_cic_tag_tha_gam_tml_swa_bem_uzb_eng_krd_tur_fbf_vie_sid_tsw_igb_dyu	-0.486014010686644	-1.15686891096558	0.250288825472025
776	anl_svk_tsn_nor_amh_gam_mlt_krd_aze_tur_dyu_tag_swa_ukr_rus_bsq_bul_heb_fbf_mnd_glc_arw_akn_pan_tsw_grk_est_lda_moo_hun_ctl_amr_geo_ben_urd_dut_spa_chh_hau_lat_fin_igb_sun_hin_jav_jpn_knd_kor_alb_bos_bem_guj_ind_ger_wly_bat_cnt_mol_zul_mcd_aeg_prs_por_lit_eng_qcu_ita_rom_afr_yor_sid_slo_tig_cze_mly_scr_ven_swe_ewe_mao_tha_sod_tml_ses_xho_azi_fre_pol_uzb_swt_vie_owc_bam_dgb_cic	-0.532001554630271	-1.26568606536394	0.208787154707783
777	anl_eng_bam_por_sid_amr_owc_fre_uzb_azi_dgb_tag_xho_krd_ukr_bsq_slo_sod_lda_mnd_arw_svk_tsw_ben_tsn_ger_hun_akn_zul_est_hin_tig_geo_pan_ctl_rus_alb_aeg_gam_glc_fin_bem_bat_afr_jav_jpn_tml_kor_mol_spa_yor_scr_mao_pol_wly_mly_cnt_mcd_ses_dut_mlt_grk_bul_rom_lat_qcu_bos_ita_cze_swa_amh_swe_chh_prs_ind_lit_ewe_urd_moo_sun_tha_heb_knd_swt_fbf_aze_nor_guj_tur_cic_vie_hau_dyu_igb_ven	-0.295666701999326	-0.698943764127413	0.486331485269152
778	sid_prs_bem_bul_gam_heb_wly_por_aze_uzb_akn_mao_zul_alb_grk_bsq_afr_mlt_dyu_cnt_spa_pan_ven_lit_dgb_rus_hun_ses_moo_fin_lat_owc_geo_swe_nor_svk_ukr_hau_amh_pol_est_swa_tag_dut_ind_jpn_tml_kor_bos_scr_ewe_urd_sun_cze_amr_bat_mnd_arw_lda_krd_chh_rom_ger_slo_ben_qcu_fre_ita_hin_igb_aeg_mcd_sod_eng_jav_mol_tsw_guj_fbf_mly_tha_anl_knd_tsn_xho_azi_ctl_glc_tur_bam_vie_tig_yor_swt_cic	-0.408226516143634	-0.967475591085877	0.335815610420175
779	chh_glc_swa_alb_amr_tig_mlt_svk_tur_aze_ses_jav_igb_guj_spa_bsq_rus_owc_bem_cnt_dut_swe_akn_ukr_dyu_nor_est_yor_fbf_fin_slo_wly_geo_ita_urd_prs_grk_aeg_anl_ger_hun_ven_tag_pan_mao_jpn_tml_kor_hin_mcd_ewe_scr_bat_eng_sod_ind_mnd_lit_lda_bos_heb_rom_krd_cze_por_qcu_bul_lat_fre_bam_sid_ctl_hau_mol_sun_pol_tsn_ben_swt_mly_tha_gam_knd_zul_cic_azi_arw_afr_uzb_dgb_vie_amh_moo_xho_tsw	0.00382724942140693	0.00902446402995832	0.992818947766603
780	gam_pol_tsw_mol_tig_aeg_mlt_glc_azi_uzb_akn_mao_swa_bul_grk_bsq_prs_sid_dyu_cnt_fre_rus_bam_bos_ewe_nor_hun_moo_swt_fin_mcd_anl_geo_krd_scr_arw_hin_wly_heb_dut_est_xho_ind_lat_tag_jpn_knd_kor_ctl_afr_tsn_spa_mly_ger_chh_jav_mnd_alb_ven_svk_owc_pan_slo_guj_urd_qcu_rom_cze_lit_bem_amh_ita_sod_por_sun_swe_fbf_ukr_dgb_bat_tha_hau_tml_zul_ses_aze_eng_ben_tur_igb_vie_amr_yor_cic_lda	-0.693016878336669	-1.66038493166515	0.10020520400563
781	heb_spa_fbf_slo_chh_anl_amr_bul_tur_azi_swa_jav_bem_ger_guj_bsq_lit_sid_tsw_mnd_rom_swe_ses_pol_akn_mol_est_lda_igb_hun_eng_aeg_geo_glc_pan_por_rus_amh_hau_prs_fin_bam_mly_cze_bat_jpn_tml_kor_urd_arw_dgb_lat_mao_dut_owc_tag_cnt_ben_moo_afr_wly_alb_ctl_ukr_krd_qcu_scr_hin_ita_zul_gam_svk_tig_grk_ind_mcd_dyu_bos_cic_sun_tha_mlt_knd_yor_swt_aze_fre_nor_uzb_ewe_vie_sod_tsn_ven_xho	-1.07365154764491	-2.63031640587786	0.00998404043142829
782	hau_fre_lda_rom_mlt_sod_chh_svk_tur_uzb_dgb_jav_akn_ger_mol_bsq_cze_tig_moo_mnd_rus_lat_swa_ukr_cic_grk_est_swt_dyu_fin_nor_anl_geo_eng_ctl_bul_swe_owc_amr_ben_hun_tsw_mao_spa_ind_jpn_tml_kor_guj_glc_ven_urd_sun_mcd_gam_bat_cnt_arw_bam_alb_sid_afr_bos_pan_por_qcu_prs_krd_hin_bem_heb_dut_amh_pol_tag_lit_igb_slo_xho_mly_tha_wly_knd_yor_zul_azi_ita_scr_aze_ewe_vie_aeg_fbf_tsn_ses	-0.843508221380466	-2.04125131206963	0.0440592875921664
783	hau_hin_dgb_prs_gam_heb_mlt_lat_uzb_aze_swt_ind_ses_ukr_krd_bsq_eng_amh_bam_cnt_pan_por_tsw_grk_igb_fre_est_swa_xho_fin_ben_chh_geo_svk_guj_mcd_ger_owc_aeg_slo_hun_ven_bat_spa_sun_jpn_knd_kor_bos_ita_bem_pol_mly_mol_sod_tag_mnd_urd_fbf_ctl_wly_rus_bul_glc_cze_qcu_alb_swe_lit_yor_anl_dut_sid_arw_jav_rom_cic_nor_tsn_mao_tha_tig_tml_lda_zul_azi_scr_afr_tur_ewe_vie_amr_dyu_moo_akn	-0.577164216115083	-1.37726528513885	0.171736100258002
784	mlt_ita_moo_krd_anl_sid_aeg_guj_tur_uzb_tsw_mao_ses_pol_glc_bsq_rom_gam_yor_mnd_cze_arw_zul_scr_ven_rus_fin_xho_tsn_hun_mcd_sod_geo_afr_hin_alb_nor_wly_amh_bos_est_dgb_ind_urd_jav_jpn_knd_kor_mol_swe_lda_prs_bat_ctl_heb_sun_cnt_fre_ewe_dut_tig_por_ger_spa_ukr_qcu_eng_lat_bul_swa_owc_slo_chh_grk_tag_pan_fbf_lit_cic_mly_tha_hau_tml_swt_igb_azi_ben_svk_aze_dyu_vie_amr_bam_akn_bem	0.0534600202372084	0.125775782844634	0.900180916664808
785	sod_pan_ewe_krd_aeg_chh_mlt_fre_uzb_azi_cic_bat_lda_ger_scr_bsq_rom_owc_zul_cnt_ukr_alb_yor_mol_bem_afr_fin_moo_fbf_est_slo_amh_geo_lat_rus_grk_svk_tig_sid_spa_hun_xho_mly_ben_mao_jpn_knd_kor_glc_dut_swt_ctl_sun_eng_anl_tag_mnd_hin_ven_prs_hau_nor_lit_guj_ita_qcu_cze_swe_mcd_tsw_gam_bos_heb_urd_ind_por_igb_pol_akn_jav_tha_amr_tml_ses_bam_tur_bul_arw_aze_dyu_vie_wly_swa_dgb_tsn	0.554461655342077	1.31109674812163	0.193053148605346
786	mlt_afr_dyu_pan_hau_owc_heb_cze_aze_azi_bem_ind_akn_urd_glc_bsq_ctl_sid_tsn_mnd_spa_lit_ewe_nor_dgb_dut_fin_ses_xho_est_krd_sod_geo_fre_bul_bos_grk_tig_aeg_mol_hun_tsw_bat_rus_sun_jpn_tml_kor_pol_guj_swt_alb_mly_por_gam_mao_cnt_scr_ven_lat_wly_mcd_slo_ukr_ger_qcu_ben_ita_prs_bam_amr_rom_chh_hin_jav_arw_yor_eng_swa_tag_tha_anl_knd_fbf_igb_uzb_svk_swe_tur_lda_vie_amh_zul_moo_cic	-0.920497328006154	-2.22681040422137	0.0283737038365974
787	hau_rus_igb_ita_heb_owc_anl_ben_azi_uzb_tsn_sun_yor_lit_alb_bsq_arw_amr_lda_cnt_bul_grk_akn_ctl_dyu_eng_hun_cic_dgb_est_pol_tig_geo_prs_nor_pan_guj_wly_sid_krd_fin_swt_jav_scr_bat_jpn_tml_kor_lat_ukr_xho_hin_mao_rom_aeg_mly_mnd_por_ven_bos_chh_svk_slo_swe_fre_qcu_urd_afr_ger_bem_gam_mcd_amh_cze_ind_mol_swa_spa_moo_tag_tha_sod_knd_fbf_ses_aze_dut_glc_tur_bam_vie_mlt_zul_ewe_tsw	-0.817102984225535	-1.96938415956156	0.0518848983525993
788	heb_glc_igb_spa_amh_aeg_amr_lat_tur_uzb_fbf_sun_xho_por_urd_bsq_rus_gam_swa_cnt_mcd_ben_zul_alb_moo_afr_hun_akn_dgb_fin_rom_chh_geo_ctl_bos_cze_hin_mlt_tig_bul_est_ven_ind_guj_bat_jpn_tml_kor_prs_grk_tsw_ita_mly_eng_owc_jav_mnd_swe_tsn_mol_sod_scr_slo_svk_arw_qcu_dut_lit_krd_dyu_wly_pan_anl_ger_mao_ukr_bam_pol_cic_tag_tha_hau_knd_bem_ses_azi_nor_fre_aze_swt_vie_sid_lda_ewe_yor	-0.895867803166657	-2.17318542893892	0.0323069826979258
789	owc_urd_ven_nor_chh_sod_hau_mcd_tur_aze_dgb_sun_zul_slo_svk_bsq_fre_aeg_xho_cnt_ben_por_yor_pol_akn_eng_hun_bam_tsn_fin_swe_heb_geo_cze_ger_lit_rus_wly_amr_hin_est_cic_jav_rom_mly_jpn_knd_kor_alb_guj_ses_prs_tag_mol_sid_ind_mnd_spa_swt_ctl_anl_glc_ukr_arw_krd_qcu_ita_pan_afr_tsw_mlt_lat_gam_bul_bat_bos_lda_scr_moo_mao_tha_tig_tml_dyu_fbf_uzb_grk_dut_azi_ewe_vie_amh_swa_bem_igb	-0.758800994818005	-1.8243091834647	0.0713165025686049
790	hau_lit_dyu_prs_mlt_sid_owc_pan_aze_tur_moo_bat_cic_nor_ita_bsq_mol_gam_bam_mnd_lat_rom_ven_cze_ewe_pol_fin_lda_igb_est_mcd_amh_geo_por_ger_hin_bul_chh_anl_slo_hun_zul_mly_fre_jav_jpn_tml_kor_ben_guj_ses_grk_sun_scr_wly_mao_cnt_svk_yor_ukr_tig_ctl_rus_krd_arw_qcu_bos_urd_eng_bem_heb_dut_aeg_spa_tag_glc_swa_swe_swt_ind_tha_sod_knd_dgb_tsw_azi_afr_alb_uzb_tsn_vie_amr_xho_akn_fbf	0.0239579199276934	0.0564080736502114	0.955137738889658
791	wly_pol_ses_swe_chh_hau_anl_cze_azi_tur_ven_jav_tsn_hin_krd_bsq_bos_owc_igb_mnd_pan_glc_akn_nor_dgb_svk_est_ewe_swa_fin_scr_heb_geo_afr_grk_fre_bul_mlt_sid_ctl_hun_dyu_mly_spa_ind_jpn_knd_kor_ger_mcd_fbf_lit_mao_eng_amh_sun_cnt_guj_swt_urd_sod_dut_mol_alb_rom_qcu_arw_ben_prs_moo_amr_lat_gam_slo_tag_ukr_tsw_por_yor_bat_tha_aeg_tml_bem_bam_aze_ita_rus_uzb_lda_vie_tig_cic_zul_xho	-0.395969617418669	-0.938721060573823	0.350305613035896
792	owc_guj_moo_pol_sid_wly_gam_eng_aze_tur_swa_mly_dyu_alb_rus_bsq_ctl_amh_xho_cnt_prs_ita_fbf_scr_cic_bos_fin_swt_ses_hun_rom_amr_geo_ben_fre_glc_hin_aeg_hau_nor_est_ven_sun_mol_tag_jpn_knd_kor_urd_cze_tsw_mcd_bat_grk_mlt_jav_mnd_krd_tsn_ukr_anl_svk_spa_lat_bul_qcu_afr_arw_ger_bem_chh_lit_heb_slo_ind_pan_ewe_por_igb_mao_tha_tig_tml_lda_dgb_uzb_dut_swe_azi_yor_vie_sod_zul_akn_bam	-0.15517309034715	-0.366542966618877	0.714792560759081
793	aeg_ita_bem_rus_gam_hau_amh_nor_aze_uzb_dyu_mao_xho_rom_svk_bsq_cze_sid_fbf_cnt_lit_pan_tsw_glc_moo_lat_est_lda_yor_hun_eng_tig_geo_guj_bul_slo_ukr_sod_anl_alb_fin_akn_bat_dut_ind_jpn_knd_kor_scr_swe_ven_grk_tag_prs_owc_mly_mnd_mol_bam_arw_mlt_fre_por_pol_afr_qcu_bos_spa_krd_zul_chh_urd_amr_ben_jav_ctl_cic_hin_tsn_sun_tha_wly_tml_swa_igb_azi_ger_mcd_tur_ses_vie_heb_swt_ewe_dgb	-0.914864909002533	-2.22262686216716	0.0286647343218763
794	anl_dut_yor_mol_hau_owc_amh_ger_aze_uzb_swa_jav_bam_swe_grk_bsq_hin_heb_lda_mnd_slo_urd_dyu_guj_igb_lit_fin_swt_zul_est_krd_sod_geo_pol_prs_arw_mcd_wly_gam_ukr_hun_ven_bat_rus_sun_jpn_tml_kor_ita_ctl_cic_spa_mly_lat_mlt_mao_cnt_eng_dgb_alb_chh_svk_glc_rom_por_qcu_bos_ben_pan_bem_tig_cze_aeg_nor_ind_scr_tsw_fre_ewe_tag_tha_sid_knd_xho_akn_azi_afr_bul_tur_moo_vie_amr_tsn_ses_fbf	-0.266566431094149	-0.629834946278699	0.530346965663877
795	hau_arw_bam_ben_owc_gam_sod_alb_tur_aze_ven_tag_moo_rom_lit_bsq_fre_anl_tsw_cnt_dut_bul_bem_rus_tsn_slo_fin_fbf_dyu_est_pan_aeg_geo_lat_prs_grk_ger_chh_sid_scr_hun_lda_ind_eng_mao_jpn_tml_kor_glc_ctl_swa_afr_mly_mcd_heb_sun_mnd_svk_ewe_guj_amr_urd_pol_swe_hin_qcu_spa_cze_krd_igb_wly_por_tig_bos_jav_ukr_cic_nor_ses_bat_tha_mlt_knd_akn_xho_azi_ita_mol_uzb_swt_vie_amh_yor_zul_dgb	0.245779040560891	0.578677761736508	0.564205472458928
796	tig_mcd_cic_krd_sid_chh_gam_ita_uzb_azi_tsw_tag_bam_cze_urd_bsq_bos_heb_ven_cnt_afr_ben_akn_swe_moo_pan_hun_dyu_bem_est_rus_mlt_geo_scr_alb_ger_ukr_amr_anl_mol_fin_tsn_jav_fre_mly_jpn_tml_kor_guj_lat_xho_glc_bat_arw_hau_ind_mnd_pol_igb_grk_wly_svk_prs_dut_por_qcu_bul_nor_ctl_ses_owc_lit_sod_rom_mao_hin_ewe_eng_fbf_sun_tha_aeg_knd_zul_yor_tur_spa_slo_aze_swt_vie_amh_lda_dgb_swa	-0.615803892235825	-1.4706725426546	0.144755109207371
797	amh_krd_swa_alb_aeg_chh_wly_prs_uzb_azi_bem_mao_fbf_glc_eng_bsq_guj_anl_zul_mnd_mcd_svk_tsn_arw_swt_urd_hun_dyu_ewe_est_rus_sid_geo_mol_rom_afr_swe_owc_sod_ben_fin_moo_jav_lat_ind_jpn_tml_kor_lit_hin_ven_grk_sun_pol_hau_bat_cnt_por_bam_spa_amr_ger_bos_scr_slo_qcu_nor_ita_fre_xho_heb_dut_tig_bul_tag_ctl_dgb_pan_cic_mly_tha_gam_knd_lda_yor_tur_cze_ukr_aze_tsw_vie_mlt_ses_igb_akn	0.518908095638531	1.22905945439286	0.222150273191813
798	amh_guj_ses_lat_aeg_chh_sid_bul_tur_azi_ven_jav_dgb_slo_fre_bsq_lit_amr_bem_mnd_bos_spa_yor_prs_bam_cze_hun_zul_xho_est_pol_gam_geo_eng_ita_grk_scr_hau_wly_mol_fin_igb_sun_pan_mao_jpn_tml_kor_hin_svk_dyu_swe_bat_por_anl_ind_cnt_krd_cic_mcd_owc_ger_urd_ctl_nor_qcu_rom_afr_rus_fbf_sod_arw_heb_ben_mly_ukr_tsn_glc_akn_tag_tha_tig_knd_swa_ewe_uzb_dut_alb_aze_tsw_vie_mlt_swt_moo_lda	0.0856203604101846	0.201619274240072	0.840654725828306
799	heb_por_ses_lit_wly_tig_mlt_dut_uzb_tur_moo_jav_xho_spa_fre_bsq_ctl_sod_ewe_mnd_glc_mcd_tsw_bos_lda_svk_est_yor_ven_fin_krd_amr_geo_bul_eng_rus_slo_amh_sid_rom_hun_bam_ind_ita_tag_jpn_knd_kor_lat_ger_fbf_nor_sun_swe_hau_mao_cnt_alb_bem_prs_aeg_urd_scr_cze_ben_qcu_grk_pan_afr_igb_owc_pol_chh_mol_mly_ukr_akn_arw_dyu_bat_tha_anl_tml_swa_dgb_azi_guj_hin_aze_tsn_vie_gam_cic_swt_zul	-0.208601251933557	-0.492170465169232	0.62375866293385
800	gam_fre_tsw_grk_hau_heb_chh_afr_azi_uzb_lda_mao_cic_guj_cze_bsq_dut_tig_ewe_cnt_ger_ukr_dyu_lat_fbf_ita_hun_moo_tsn_est_lit_anl_geo_bul_ben_arw_rom_amr_sod_mol_fin_bem_bat_por_mly_jpn_knd_kor_swe_nor_swt_krd_jav_rus_mlt_sun_mnd_bos_ses_pan_aeg_spa_alb_hin_mcd_qcu_urd_scr_glc_dgb_sid_ctl_amh_eng_ind_slo_swa_prs_bam_tag_tha_owc_tml_akn_ven_tur_svk_pol_aze_yor_vie_wly_xho_zul_igb	0.0384977279235047	0.0906852639636292	0.927937713816007
801	hau_pan_igb_svk_amh_tig_aeg_bos_azi_aze_swa_bat_fbf_scr_mol_bsq_dut_sod_tsn_cnt_swe_bul_bem_cze_tsw_eng_fin_zul_yor_est_nor_amr_geo_guj_ger_pol_lit_chh_sid_spa_hun_moo_sun_rom_jav_jpn_knd_kor_grk_hin_swt_ben_tag_lat_mlt_mao_mnd_krd_bam_urd_heb_slo_ctl_ita_rus_qcu_mcd_afr_fre_ewe_anl_glc_owc_alb_ind_arw_ven_ukr_lda_mly_tha_gam_tml_cic_dyu_tur_prs_por_uzb_xho_vie_wly_ses_akn_dgb	0.253352987915399	0.597994282014839	0.551297240037621
802	gam_dut_tsn_ben_sod_owc_heb_cze_azi_tur_lda_sun_bam_hin_pan_bsq_rus_mlt_dgb_mnd_lit_rom_xho_swe_fbf_pol_est_igb_swt_hun_krd_amh_geo_svk_slo_lat_por_aeg_wly_fre_fin_swa_jav_arw_mly_jpn_knd_kor_ctl_ukr_ven_mcd_tag_guj_tig_ind_cnt_glc_moo_mol_chh_spa_grk_afr_ger_qcu_prs_alb_ita_yor_amr_bul_hau_nor_bat_bos_tsw_eng_zul_mao_tha_anl_tml_ses_akn_aze_urd_scr_uzb_dyu_vie_sid_cic_bem_ewe	-0.741691392903117	-1.77831404415642	0.0786203396235633
803	tig_guj_akn_bul_sod_amh_owc_alb_aze_azi_lda_ind_bem_afr_ita_bsq_pol_aeg_tsn_mnd_svk_arw_fbf_ben_igb_spa_hun_swa_cic_fin_ctl_anl_geo_por_cze_dut_hin_mlt_gam_mol_est_ewe_jav_rus_sun_jpn_tml_kor_ukr_prs_xho_fre_bat_rom_wly_tag_cnt_lat_swt_grk_hau_glc_ger_eng_nor_qcu_krd_lit_pan_moo_heb_slo_sid_bos_mao_swe_dgb_scr_zul_mly_tha_amr_knd_dyu_ven_uzb_mcd_urd_tur_bam_vie_chh_ses_tsw_yor	-0.588299200965441	-1.40450932781296	0.163498327727286
804	amr_lit_akn_mcd_sod_sid_wly_grk_azi_aze_ven_ind_swa_slo_swe_bsq_hin_amh_xho_cnt_pan_rom_bam_arw_ewe_ger_est_yor_swt_fin_fre_hau_geo_guj_cze_dut_glc_anl_owc_eng_hun_fbf_tag_ita_sun_jpn_knd_kor_ukr_bos_igb_lat_mao_nor_heb_jav_mnd_spa_tsn_pol_chh_mol_svk_prs_krd_qcu_urd_bul_alb_zul_mlt_ben_gam_rus_mly_scr_bem_por_dgb_bat_tha_aeg_tml_ses_moo_tur_afr_ctl_uzb_dyu_vie_tig_cic_tsw_lda	-0.114954848723805	-0.27106052716192	0.786945204727336
805	sid_bos_lda_grk_gam_hau_tig_scr_tur_azi_swt_jav_ses_guj_rom_bsq_ger_sod_bam_cnt_lit_fre_tsn_ukr_zul_pol_hun_fbf_bem_est_cze_mlt_geo_slo_mcd_alb_ita_chh_wly_por_fin_ven_ind_spa_sun_jpn_tml_kor_afr_swe_dgb_arw_tag_mol_amr_mao_mnd_prs_yor_urd_aeg_glc_hin_bul_lat_qcu_pan_ctl_rus_cic_owc_eng_heb_svk_mly_krd_swa_dut_tsw_bat_tha_anl_knd_akn_igb_uzb_ben_nor_aze_dyu_vie_amh_xho_ewe_moo	0.657915617461426	1.56126642686092	0.12185752621165
806	sod_hin_fbf_rom_mlt_heb_gam_mcd_aze_uzb_akn_ind_ses_eng_rus_bsq_nor_sid_ewe_cnt_pol_bul_dgb_prs_xho_grk_est_cic_tsw_hun_fre_wly_geo_arw_mol_pan_swe_aeg_tig_alb_fin_yor_bat_por_tag_jpn_tml_kor_svk_ctl_swa_urd_jav_slo_amh_mly_mnd_ger_swt_guj_hau_cze_krd_ben_dut_qcu_ita_bos_spa_lda_chh_lit_amr_afr_mao_scr_zul_ukr_dyu_sun_tha_owc_knd_moo_bem_tur_glc_lat_azi_igb_vie_anl_bam_tsn_ven	-0.0370738260121683	-0.0873678664933993	0.930566955162156
807	hau_urd_fbf_bul_aeg_mlt_amr_pan_azi_aze_igb_mly_tsn_mol_prs_bsq_ben_sid_swa_mnd_ita_svk_swt_hin_xho_scr_fin_dgb_zul_est_alb_tig_geo_ger_arw_pol_dut_wly_sod_mcd_hun_yor_bat_ctl_sun_jpn_tml_kor_rom_lat_ven_cze_mao_lit_heb_jav_cnt_nor_lda_por_anl_swe_glc_krd_eng_qcu_fre_guj_slo_ses_gam_spa_owc_ukr_ind_bos_cic_rus_bem_tag_tha_chh_knd_dyu_tsw_tur_afr_grk_uzb_akn_vie_amh_ewe_bam_moo	0.0149026084875705	0.0350756150741464	0.972094621381217
808	sod_nor_ewe_cze_tig_owc_mlt_grk_tur_aze_zul_ind_bem_krd_alb_bsq_afr_hau_bam_mnd_dut_lit_lda_svk_cic_ctl_hun_yor_dgb_fin_slo_aeg_geo_por_ita_rom_mol_anl_amh_ben_est_tsn_sun_scr_tag_jpn_knd_kor_pan_spa_moo_hin_jav_glc_gam_mly_cnt_rus_swa_ukr_sid_eng_bul_ger_pol_qcu_swe_mcd_prs_ses_wly_guj_amr_bos_bat_urd_akn_arw_dyu_mao_tha_heb_tml_igb_tsw_azi_lat_fre_uzb_xho_vie_chh_swt_ven_fbf	-0.329617005887614	-0.780571114707119	0.437037088432162
809	sod_ctl_ses_fre_owc_hau_amr_guj_aze_tur_dyu_ind_lda_svk_prs_bsq_alb_chh_fbf_cnt_mol_ita_tsw_dut_bam_rus_hun_tsn_moo_est_pan_amh_geo_bos_pol_arw_ben_sid_tig_glc_fin_ewe_jav_hin_mao_jpn_knd_kor_slo_lat_ven_lit_sun_ukr_gam_bat_mnd_rom_akn_eng_aeg_nor_ger_bul_por_qcu_spa_grk_afr_dgb_anl_krd_wly_scr_mly_mcd_bem_urd_yor_tag_tha_heb_tml_cic_igb_azi_cze_swe_uzb_xho_vie_mlt_swt_swa_zul	-0.171638904432767	-0.405422196906235	0.686098364077597
810	mlt_spa_bam_arw_gam_sod_hau_mol_uzb_azi_ewe_jav_akn_bul_nor_bsq_fre_anl_ses_mnd_ben_prs_zul_scr_xho_pan_hun_ven_lda_est_swe_heb_geo_glc_bos_krd_ctl_owc_amr_cze_fin_dgb_mly_por_bat_jpn_tml_kor_afr_lit_swt_rom_sun_eng_tig_mao_cnt_guj_igb_lat_sid_rus_ita_grk_slo_qcu_hin_mcd_alb_yor_wly_svk_amh_pol_ind_ukr_fbf_dut_bem_tag_tha_aeg_knd_swa_dyu_aze_ger_urd_tur_tsn_vie_chh_moo_tsw_cic	-0.884977145222659	-2.13387385852184	0.0354843332955573
811	gam_bos_xho_por_amh_sod_owc_guj_azi_aze_yor_mly_ses_rus_mcd_bsq_krd_mlt_igb_cnt_ctl_swe_lda_hin_moo_scr_est_dyu_swt_hun_cze_hau_geo_prs_ita_nor_mol_tig_anl_bul_fin_ewe_tag_pan_mao_jpn_knd_kor_lit_alb_bam_ukr_sun_fre_heb_ind_mnd_eng_akn_spa_aeg_dut_arw_ger_afr_qcu_rom_urd_ben_zul_chh_pol_amr_slo_bat_glc_bem_lat_fbf_jav_tha_wly_tml_cic_ven_uzb_svk_grk_tur_swa_vie_sid_tsn_dgb_tsw	0.074147364812208	0.174613714033584	0.861762743681827
812	tig_lat_ewe_guj_owc_wly_amr_eng_azi_tur_lda_jav_xho_ben_fre_bsq_lit_anl_swa_cnt_prs_ita_tsw_ctl_ses_ger_est_igb_yor_fin_glc_sid_geo_urd_rom_scr_mcd_heb_sod_alb_hun_moo_mao_krd_mly_jpn_knd_kor_nor_cze_bam_svk_ind_hin_gam_tag_mnd_swe_akn_bos_chh_grk_arw_slo_dut_qcu_pan_pol_mol_dyu_hau_rus_mlt_spa_bat_afr_cic_por_dgb_sun_tha_amh_tml_swt_zul_uzb_ukr_bul_aze_tsn_vie_aeg_bem_fbf_ven	-0.730869687800555	-1.75553014066851	0.0824613400848129
813	owc_rom_lda_mcd_anl_amr_heb_ger_aze_uzb_swa_mao_ven_eng_swe_bsq_svk_sid_yor_cnt_alb_scr_ewe_mol_fbf_ukr_est_zul_cic_fin_urd_wly_geo_ctl_bul_ita_glc_hau_gam_pol_hun_dyu_bat_grk_tag_jpn_tml_kor_lit_lat_igb_rus_jav_ben_amh_ind_mnd_pan_bam_fre_mlt_slo_bos_cze_hin_qcu_arw_krd_por_moo_chh_guj_tig_spa_sun_dut_dgb_nor_ses_mly_tha_sod_knd_tsw_bem_azi_afr_prs_tur_xho_vie_aeg_akn_tsn_swt	-0.67324117533197	-1.6150294138576	0.109692087873302
814	aeg_spa_bam_guj_anl_sod_gam_prs_uzb_aze_swa_bat_swt_svk_ukr_bsq_lat_amr_fbf_cnt_alb_cze_ses_ctl_yor_lit_fin_tsn_ewe_hun_pan_hau_geo_bul_afr_mol_rom_amh_tig_mcd_est_xho_mly_urd_sun_jpn_tml_kor_scr_arw_zul_bos_ind_ben_mlt_jav_mnd_por_cic_eng_owc_slo_ger_rus_fre_qcu_krd_dut_swe_tsw_chh_pol_heb_ita_tag_nor_ven_grk_lda_mao_tha_wly_knd_igb_dgb_tur_glc_hin_azi_bem_vie_sid_akn_dyu_moo	-0.214769525342127	-0.506782954100909	0.613506594626823
815	wly_pan_lda_swe_anl_heb_hau_lat_tur_uzb_ven_sun_ewe_ger_rom_bsq_mcd_sid_fbf_cnt_hin_bul_bem_cze_tsw_ukr_fin_ses_xho_est_pol_tig_geo_eng_nor_svk_prs_aeg_mlt_krd_hun_yor_tag_grk_ind_jpn_tml_kor_por_slo_tsn_scr_mly_alb_gam_bat_mnd_ben_akn_arw_owc_bos_lit_fre_mol_qcu_glc_guj_ita_zul_chh_dut_amr_afr_jav_rus_swa_spa_igb_mao_tha_sod_knd_dyu_moo_aze_ctl_urd_azi_bam_vie_amh_cic_dgb_swt	-0.0340148809872835	-0.0801197343345435	0.936314185453683
816	mlt_eng_tsn_urd_sid_heb_hau_swe_tur_azi_ewe_mao_yor_guj_ben_bsq_alb_owc_swt_mnd_krd_svk_zul_ctl_igb_lit_hun_swa_ses_fin_hin_gam_geo_mcd_bos_lat_ukr_chh_aeg_rom_est_bem_mly_rus_jav_jpn_knd_kor_bul_slo_fbf_spa_bat_pol_sod_sun_cnt_ger_tsw_prs_tig_grk_arw_por_afr_qcu_cze_mol_dut_cic_amh_glc_wly_ita_ind_nor_akn_scr_moo_tag_tha_anl_tml_ven_dgb_aze_fre_pan_uzb_bam_vie_amr_xho_lda_dyu	-1.29567060594013	-3.21670982325859	0.00178458044144035
817	gam_ita_ses_ukr_sod_tig_amh_cze_uzb_tur_lda_mao_dyu_lat_guj_bsq_bul_anl_igb_cnt_dut_lit_cic_krd_tsn_swe_hun_swa_zul_fin_ben_aeg_geo_fre_glc_bos_pol_mlt_heb_mol_est_bam_sun_prs_tag_jpn_tml_kor_mcd_grk_yor_svk_bat_ger_amr_ind_mnd_slo_swt_nor_wly_ctl_pan_rom_scr_qcu_afr_eng_rus_ewe_chh_alb_hau_por_mly_hin_moo_spa_dgb_jav_tha_owc_knd_fbf_xho_azi_urd_arw_aze_akn_vie_sid_ven_tsw_bem	-0.451770079191685	-1.07340140797724	0.285868363201955
818	anl_alb_bam_pan_chh_tig_gam_mol_azi_uzb_fbf_sun_xho_fre_glc_bsq_hin_amr_dgb_mnd_dut_guj_cic_spa_moo_grk_fin_zul_dyu_est_swe_sid_geo_arw_afr_lit_prs_hau_aeg_krd_hun_ses_tag_por_mao_jpn_tml_kor_eng_lat_ven_svk_jav_bul_sod_mly_cnt_cze_yor_ger_heb_ukr_slo_bos_rom_qcu_urd_nor_ita_lda_amh_mcd_mlt_rus_ind_pol_igb_ben_bem_bat_tha_owc_knd_akn_tsn_tur_ctl_scr_aze_swt_vie_wly_ewe_swa_tsw	-0.399898777147025	-0.949109725774457	0.345024692813862
819	amr_guj_ewe_ben_hau_owc_chh_ger_aze_tur_tsn_jav_igb_lat_hin_bsq_swe_anl_fbf_cnt_arw_fre_tsw_glc_bam_cze_hun_cic_bem_fin_scr_heb_geo_rom_urd_por_ita_tig_gam_eng_est_xho_mly_pan_sun_jpn_knd_kor_svk_nor_ven_grk_mao_krd_aeg_tag_mnd_prs_dyu_ukr_sod_pol_dut_slo_bul_qcu_afr_spa_lit_zul_wly_ctl_mlt_mcd_bat_rus_swa_bos_akn_ind_tha_sid_tml_ses_swt_uzb_mol_alb_azi_yor_vie_amh_dgb_lda_moo	-0.157211169944207	-0.370861037797873	0.711584465505489
820	mlt_ctl_dgb_bul_sid_chh_owc_ger_aze_tur_fbf_tag_zul_por_dut_bsq_pol_hau_tsw_cnt_lat_eng_tsn_ukr_swt_svk_hun_swa_lda_fin_ben_sod_geo_rus_hin_mcd_mol_gam_anl_urd_est_bem_bat_rom_sun_jpn_tml_kor_bos_arw_dyu_glc_mly_guj_amr_ind_mnd_prs_ses_fre_wly_slo_grk_nor_alb_qcu_pan_swe_cze_cic_tig_spa_heb_ita_mao_krd_ewe_afr_ven_jav_tha_aeg_knd_yor_xho_uzb_scr_lit_azi_moo_vie_amh_bam_igb_akn	0.0935145314049322	0.219959661863109	0.826384674925114
821	chh_ukr_dgb_prs_wly_aeg_amh_mol_tur_uzb_bem_mao_ewe_dut_pan_bsq_afr_owc_ven_cnt_krd_arw_yor_swe_ses_hin_fin_fbf_swt_est_pol_sid_geo_lat_por_alb_guj_gam_sod_rom_hun_bam_bat_ger_ind_jpn_tml_kor_fre_lit_lda_nor_tag_ctl_heb_jav_mnd_glc_tsn_svk_tig_ita_mcd_bul_rus_qcu_ben_scr_grk_moo_hau_eng_anl_bos_sun_spa_igb_cze_akn_mly_tha_amr_knd_dyu_xho_azi_slo_urd_aze_tsw_vie_mlt_cic_zul_swa	0.20122629482128	0.473452212910213	0.63700007485108
822	aeg_ctl_swt_bul_owc_amh_sod_grk_azi_tur_tsn_mly_yor_lat_ger_bsq_afr_heb_cic_cnt_pan_eng_fbf_ukr_bem_cze_fin_ven_zul_hun_spa_amr_geo_guj_scr_rus_dut_sid_chh_ita_est_bam_tag_alb_ind_jpn_tml_kor_lit_ben_ses_por_sun_pol_mlt_jav_mnd_krd_dgb_rom_tig_hin_mol_mcd_bos_qcu_urd_svk_prs_dyu_wly_glc_hau_arw_mao_fre_xho_slo_ewe_bat_tha_gam_knd_lda_akn_aze_nor_swe_uzb_swa_vie_anl_moo_igb_tsw	-0.399556859766017	-0.948113457389561	0.345528882889216
823	amh_ben_swt_hin_mlt_hau_sod_guj_azi_aze_bam_mao_ven_ita_mcd_bsq_grk_heb_moo_cnt_prs_urd_fbf_krd_tsw_por_hun_akn_lda_est_ukr_anl_geo_ctl_bul_arw_rom_sid_wly_dut_fin_bem_ind_pan_tag_jpn_knd_kor_afr_fre_zul_rus_jav_slo_chh_mly_mnd_svk_yor_eng_owc_lat_nor_ger_lit_qcu_mol_alb_swe_dyu_tig_spa_aeg_scr_bat_pol_igb_glc_cic_sun_tha_gam_tml_xho_tsn_uzb_bos_cze_tur_swa_vie_amr_ses_dgb_ewe	-0.41771961869577	-0.993149772535903	0.323213996676911
824	hau_mol_ven_ctl_amr_sid_chh_eng_uzb_tur_xho_bat_lda_slo_dut_bsq_svk_tig_swa_mnd_glc_ukr_tsw_arw_moo_ger_est_dgb_bem_fin_pol_amh_geo_guj_scr_bos_nor_anl_aeg_alb_hun_dyu_ind_grk_tag_jpn_knd_kor_pan_por_fbf_rus_mao_fre_wly_mly_cnt_rom_ses_lat_mlt_mcd_hin_ita_krd_qcu_cze_swe_afr_cic_sod_prs_owc_urd_jav_ben_igb_lit_tsn_sun_tha_heb_tml_swt_bam_aze_bul_spa_azi_zul_vie_gam_akn_ewe_yor	-0.00457463063900968	-0.0107715826896464	0.991428759978664
825	hau_guj_bem_rom_wly_gam_anl_ctl_tur_azi_xho_jav_dyu_slo_arw_bsq_bos_heb_bam_cnt_eng_mcd_ven_ukr_dgb_fre_est_igb_swt_fin_ita_tig_geo_pan_glc_lit_por_sid_aeg_prs_hun_moo_bat_rus_sun_jpn_tml_kor_ben_pol_ewe_alb_mao_nor_amh_ind_mnd_bul_cic_spa_mlt_cze_ger_lat_urd_qcu_svk_afr_scr_yor_amr_swe_sod_dut_mly_krd_akn_grk_lda_tag_tha_owc_knd_tsw_ses_uzb_mol_hin_aze_zul_vie_chh_fbf_tsn_swa	0.0569262284462936	0.133941922851759	0.893737927717942
826	gam_bos_fbf_guj_owc_tig_sid_pol_aze_uzb_ewe_jav_tsw_bul_hin_bsq_mol_heb_bem_cnt_rom_spa_moo_krd_yor_ita_est_akn_bam_hun_slo_anl_geo_fre_eng_scr_swe_chh_sod_svk_fin_lda_tag_lat_ind_jpn_tml_kor_rus_afr_dgb_dut_bat_por_amh_sun_mnd_mcd_zul_lit_amr_alb_urd_ctl_grk_qcu_pan_ukr_ger_ven_mlt_prs_aeg_ben_mly_arw_dyu_cze_tsn_mao_tha_wly_knd_igb_xho_azi_glc_nor_tur_cic_vie_hau_ses_swt_swa	0.138548779101039	0.326061134638662	0.745110668000196
827	tig_bos_lda_alb_aeg_wly_owc_por_aze_tur_bam_sun_ses_mol_spa_bsq_mcd_hau_swt_mnd_grk_guj_ven_lit_tsw_eng_est_swa_fbf_hun_glc_mlt_geo_urd_krd_ger_bul_heb_chh_ukr_fin_cic_bat_afr_mao_jpn_knd_kor_prs_cze_bem_lat_tag_slo_gam_jav_cnt_nor_dgb_pol_sod_hin_rom_dut_scr_qcu_rus_ita_pan_ewe_amr_ben_amh_fre_mly_svk_moo_swe_tsn_ind_tha_anl_tml_dyu_igb_uzb_arw_ctl_azi_yor_vie_sid_zul_akn_xho	0.00175676961859723	0.0041399277185746	0.996705692535081
828	sod_alb_xho_grk_aeg_heb_tig_dut_tur_azi_igb_mly_ewe_bul_fre_bsq_svk_owc_fbf_cnt_ben_prs_lda_pol_cic_por_est_akn_swa_fin_ger_mlt_geo_slo_mcd_nor_guj_amr_sid_bos_hun_yor_bat_ukr_mao_jpn_tml_kor_cze_pan_ven_ita_sun_arw_amh_jav_mnd_ctl_ses_lat_chh_lit_afr_urd_scr_qcu_mol_glc_rom_dgb_gam_krd_wly_hin_ind_eng_zul_spa_moo_tag_tha_hau_knd_tsw_tsn_aze_rus_swe_uzb_bam_vie_anl_swt_dyu_bem	-0.725041635803904	-1.74365682340078	0.084523479990081
829	sod_rus_akn_ita_owc_anl_chh_mcd_tur_aze_bam_sun_yor_cze_mol_bsq_hin_amh_bem_mnd_lit_krd_zul_ctl_cic_por_hun_lda_dgb_fin_ben_tig_geo_ger_bul_rom_lat_amr_sid_ukr_est_ven_tag_bos_ind_jpn_tml_kor_pan_pol_moo_scr_bat_urd_wly_jav_cnt_afr_tsn_slo_mlt_nor_spa_svk_arw_qcu_grk_glc_guj_swa_heb_alb_gam_eng_mao_fre_ewe_prs_ses_mly_tha_aeg_knd_tsw_swt_uzb_dut_swe_azi_dyu_vie_hau_fbf_xho_igb	-1.13951501814811	-2.80540206227666	0.0061197452137265
830	sid_ben_ewe_slo_sod_owc_aeg_nor_aze_azi_dgb_tag_cic_hin_ctl_bsq_dut_amh_tsn_mnd_lat_grk_dyu_fre_tsw_swe_hun_lda_moo_fin_afr_wly_geo_bos_eng_alb_bul_hau_tig_cze_est_akn_mao_prs_ind_jpn_knd_kor_rom_urd_fbf_scr_jav_mcd_gam_mly_cnt_guj_ses_mol_anl_krd_ukr_ita_rus_qcu_por_glc_pan_ven_chh_arw_amr_spa_sun_ger_xho_svk_swa_bat_tha_mlt_tml_igb_yor_tur_pol_lit_uzb_bem_vie_heb_zul_bam_swt	-0.0908196476774974	-0.214263569770735	0.830810618313182
831	owc_mol_akn_nor_gam_hau_aeg_urd_aze_tur_fbf_mao_dgb_pan_guj_bsq_afr_tig_cic_cnt_por_hin_dyu_prs_swa_ger_fin_tsn_bam_est_slo_amr_geo_ita_cze_ukr_bul_mlt_sod_svk_hun_ses_sun_scr_jav_jpn_tml_kor_dut_grk_ewe_ctl_ind_alb_heb_bat_mnd_glc_swt_mcd_sid_pol_fre_rus_lit_qcu_rom_spa_eng_zul_wly_bos_anl_lat_mly_arw_lda_swe_tsw_tag_tha_amh_knd_ven_yor_uzb_ben_krd_azi_igb_vie_chh_bem_xho_moo	-0.369735543336252	-0.877405604627536	0.382527365934744
832	wly_mcd_ewe_swe_sod_owc_mlt_slo_tur_azi_yor_tag_zul_rus_ukr_bsq_dut_sid_bam_cnt_mol_eng_bem_ben_tsw_cze_fin_swt_ses_hun_svk_hau_geo_afr_nor_glc_spa_amr_gam_guj_est_cic_bat_por_mao_jpn_knd_kor_alb_ita_xho_arw_sun_urd_amh_jav_mnd_lat_ven_rom_heb_bos_prs_lit_fre_qcu_scr_krd_grk_tsn_tig_hin_aeg_ger_ind_ctl_fbf_pan_dyu_mly_tha_chh_tml_moo_lda_aze_pol_bul_uzb_igb_vie_anl_dgb_akn_swa	-0.0018348983278195	-0.0043285626400099	0.996555589046627
833	aeg_rom_yor_mcd_wly_anl_chh_bul_uzb_tur_swt_tag_xho_grk_por_bsq_rus_owc_lda_cnt_ukr_scr_tsw_alb_zul_hin_est_ven_bem_fin_slo_heb_geo_lit_spa_urd_eng_tig_gam_ita_hun_cic_mao_pol_sun_jpn_tml_kor_arw_ger_swa_krd_bat_afr_sid_mly_mnd_bos_akn_fre_hau_prs_ctl_guj_dut_qcu_mol_glc_nor_ewe_mlt_cze_amh_svk_ind_pan_dyu_swe_moo_jav_tha_sod_knd_dgb_tsn_aze_lat_ben_azi_ses_vie_amr_igb_bam_fbf	-0.5782296683915	-1.38013749729514	0.170853020282645
834	aeg_eng_swa_ita_tig_sid_gam_grk_azi_tur_ven_bat_igb_pan_dut_bsq_ger_heb_ewe_cnt_swe_por_cic_urd_bem_fre_est_tsw_swt_fin_arw_anl_geo_svk_glc_afr_rus_hau_chh_alb_hun_akn_mly_lat_tag_jpn_knd_kor_ukr_lit_tsn_prs_sun_scr_wly_mao_mnd_ben_xho_bos_mlt_rom_cze_pol_mcd_qcu_ctl_hin_mol_bam_owc_guj_amr_krd_jav_slo_zul_spa_dgb_ind_tha_sod_tml_fbf_dyu_uzb_bul_nor_aze_lda_vie_amh_ses_yor_moo	-0.0962319591226677	-0.22676387465323	0.82110505601298
835	aeg_ben_bam_scr_tig_mlt_chh_slo_azi_aze_xho_bat_swa_bos_krd_bsq_alb_wly_tsn_cnt_swe_ctl_akn_lat_moo_glc_hun_tsw_ven_est_ger_sod_geo_lit_nor_bul_pol_amh_gam_rom_fin_zul_tag_arw_jav_jpn_knd_kor_ita_mcd_swt_por_mao_cze_heb_ind_mnd_pan_cic_urd_amr_rus_grk_dut_svk_qcu_ukr_guj_prs_ewe_owc_afr_hau_spa_sun_hin_bem_eng_fbf_mly_tha_sid_tml_dyu_igb_tur_fre_mol_uzb_ses_vie_anl_yor_lda_dgb	-0.109056410607062	-0.257121380812642	0.797653089134047
836	owc_ukr_akn_nor_wly_anl_amh_hin_tur_azi_yor_mao_ewe_ben_pan_bsq_guj_heb_moo_cnt_eng_fre_fbf_swe_dgb_pol_hun_tsn_xho_est_por_aeg_geo_urd_dut_svk_prs_hau_tig_mcd_fin_swa_bat_ger_tag_jpn_knd_kor_bul_slo_cic_grk_mly_alb_gam_ind_mnd_rus_lda_cze_chh_spa_ita_mol_arw_qcu_lit_afr_scr_ven_mlt_ctl_sid_krd_sun_glc_tsw_rom_swt_jav_tha_amr_tml_igb_zul_aze_lat_bos_uzb_bam_vie_sod_bem_dyu_ses	-0.88176385464135	-2.13152055926348	0.0356828523408046
837	sid_krd_yor_glc_amr_wly_gam_arw_tur_azi_moo_ind_akn_nor_spa_bsq_pan_owc_bem_cnt_ita_swe_ven_rus_igb_guj_hun_tsw_ewe_fin_lit_chh_geo_fre_bos_dut_alb_heb_mlt_ger_est_tsn_bat_lat_mly_jpn_knd_kor_afr_pol_lda_eng_tag_ukr_aeg_jav_mnd_cze_fbf_hin_tig_mcd_scr_por_prs_qcu_ben_urd_bul_cic_anl_mol_amh_rom_mao_svk_zul_grk_swt_sun_tha_sod_tml_dyu_swa_aze_ctl_slo_uzb_ses_vie_hau_bam_xho_dgb	0.553350186068391	1.30969612595778	0.19352483072225
838	amr_grk_igb_ger_sid_aeg_chh_krd_tur_uzb_akn_ind_dgb_nor_bos_bsq_guj_anl_zul_cnt_alb_prs_swa_cze_tsn_slo_fin_ewe_dyu_hun_swe_tig_geo_por_lit_scr_mcd_heb_wly_rom_est_tsw_sun_rus_bat_jpn_knd_kor_hin_glc_fbf_spa_jav_urd_amh_tag_mnd_svk_xho_eng_hau_ukr_fre_ben_afr_qcu_dut_mol_ita_bam_owc_arw_mlt_lat_mao_bul_lda_ctl_moo_mly_tha_sod_tml_bem_cic_azi_pol_pan_aze_ven_vie_gam_ses_yor_swt	-0.974355458303654	-2.37100083878018	0.0198031451034985
839	tig_fre_dyu_grk_sid_gam_wly_nor_tur_aze_ven_mao_zul_mcd_arw_bsq_scr_hau_tsn_cnt_ita_bos_akn_glc_dgb_rom_hun_bem_tsw_fin_rus_heb_geo_afr_hin_ben_lit_amh_chh_ger_est_fbf_sun_urd_tag_jpn_tml_kor_swe_spa_swt_krd_jav_eng_sod_mly_mnd_slo_bam_dut_mlt_ctl_cze_prs_mol_qcu_por_svk_pol_ewe_owc_guj_aeg_bul_bat_alb_swa_ukr_ses_ind_tha_anl_knd_moo_xho_azi_lat_pan_uzb_yor_vie_amr_lda_cic_igb	0.117917995950468	0.277608652350675	0.781928974666782
840	tig_mcd_lda_guj_sid_owc_sod_ger_tur_aze_ewe_sun_tsn_pol_cze_bsq_prs_chh_ven_mnd_nor_spa_ses_eng_xho_hin_hun_yor_fbf_est_rom_mlt_geo_bul_slo_scr_lit_gam_wly_por_fin_zul_jav_swe_tag_jpn_knd_kor_krd_bos_bam_lat_ind_rus_aeg_bat_cnt_alb_igb_svk_heb_urd_ita_glc_ben_qcu_ctl_arw_afr_bem_anl_ukr_amr_mol_mao_grk_akn_dut_swt_mly_tha_hau_tml_moo_cic_azi_fre_pan_uzb_dgb_vie_amh_tsw_swa_dyu	0.791943437495448	1.88958005975839	0.0619292132317947
841	aeg_bos_swt_cze_wly_hau_tig_nor_azi_aze_cic_bat_fbf_arw_por_bsq_pan_sid_dgb_mnd_pol_ukr_yor_afr_bam_alb_est_swa_dyu_hun_spa_anl_geo_rus_dut_krd_ger_sod_mlt_grk_fin_tsw_mly_urd_tag_jpn_knd_kor_rom_ctl_ewe_eng_sun_lit_gam_mao_cnt_mol_lda_svk_chh_scr_slo_ita_glc_qcu_swe_guj_fre_ven_amh_ben_amr_hin_jav_mcd_akn_prs_tsn_ind_tha_heb_tml_zul_bem_uzb_bul_lat_tur_igb_vie_owc_moo_xho_ses	-0.627274456547046	-1.49982108612108	0.137047980004706
842	hau_svk_zul_nor_owc_amr_heb_glc_uzb_azi_cic_sun_tsw_fre_lit_bsq_guj_sod_swa_cnt_rom_urd_swt_grk_moo_bos_est_akn_bam_fin_eng_aeg_geo_prs_hin_arw_lat_gam_amh_ctl_hun_ewe_tag_afr_bat_jpn_tml_kor_cze_swe_bem_slo_ind_ger_sid_mly_mnd_scr_lda_bul_tig_pan_spa_krd_ben_qcu_por_pol_alb_dyu_wly_mol_anl_rus_jav_mcd_igb_ukr_fbf_mao_tha_chh_knd_tsn_ses_aze_ita_dut_tur_xho_vie_mlt_ven_dgb_yor	-0.361263893981223	-0.855882723476709	0.394262451459865
843	sod_urd_tsn_hin_tig_sid_heb_slo_tur_azi_moo_tag_xho_krd_mol_bsq_eng_amh_yor_mnd_glc_guj_ven_lat_fbf_alb_hun_zul_swa_fin_cze_gam_geo_dut_grk_rus_ben_owc_wly_pan_est_akn_ind_ukr_sun_jpn_tml_kor_bos_prs_tsw_por_jav_nor_mlt_mao_cnt_rom_ewe_swe_aeg_fre_ger_afr_ctl_qcu_mcd_lit_arw_bem_amr_spa_hau_pol_mly_bul_igb_scr_lda_bat_tha_chh_knd_ses_bam_aze_svk_ita_uzb_cic_vie_anl_dyu_swt_dgb	0.638771815050361	1.51489069783717	0.133191561658759
844	amr_dut_igb_ita_anl_sid_sod_alb_azi_uzb_moo_mao_lda_prs_ctl_bsq_hin_wly_akn_cnt_pan_spa_zul_scr_tsw_nor_est_swt_tsn_fin_glc_owc_geo_svk_swe_ben_urd_chh_tig_ukr_hun_ven_ind_krd_mly_jpn_knd_kor_mcd_grk_dgb_afr_jav_guj_mlt_tag_mnd_slo_bem_pol_amh_lat_bul_eng_lit_qcu_ger_por_rus_swa_heb_bos_aeg_fre_bat_cze_dyu_arw_bam_sun_tha_hau_tml_cic_yor_aze_rom_mol_tur_xho_vie_gam_fbf_ewe_ses	0.899976836966968	2.14974451605853	0.0341703598296553
845	anl_scr_lda_ukr_aeg_sid_owc_guj_azi_aze_tsw_mao_ses_afr_lat_bsq_ctl_amr_swa_mnd_por_svk_igb_mcd_yor_spa_fin_ven_moo_hun_ita_sod_geo_prs_pan_cze_ger_amh_heb_glc_est_swt_jav_nor_mly_jpn_tml_kor_mol_arw_xho_hin_ind_bul_mlt_sun_cnt_rom_dyu_grk_tig_urd_dut_ben_bos_qcu_lit_fre_pol_ewe_hau_rus_wly_eng_tag_swe_akn_slo_zul_bat_tha_chh_knd_cic_dgb_uzb_krd_alb_tur_bam_vie_gam_tsn_fbf_bem	0.0929907639631452	0.218794298320136	0.827289727704787
846	amr_eng_xho_mol_aeg_heb_anl_cze_tur_azi_ses_sun_igb_guj_alb_bsq_arw_wly_akn_cnt_bos_rus_ven_pan_tsw_ben_est_bem_tsn_fin_glc_tig_geo_nor_rom_krd_prs_hau_mlt_mcd_hun_dgb_tag_ita_ind_jpn_tml_kor_ger_slo_bam_bul_mly_afr_owc_jav_mnd_svk_fbf_lat_sod_ukr_grk_urd_swe_qcu_lit_ctl_hin_moo_gam_scr_sid_pol_bat_fre_cic_por_swa_mao_tha_chh_knd_yor_swt_aze_spa_dut_uzb_ewe_vie_amh_zul_dyu_lda	-0.183017485446173	-0.431535067238307	0.66707810159139
847	owc_cze_igb_fre_aeg_hau_chh_grk_aze_azi_ewe_sun_xho_swe_krd_bsq_nor_tig_cic_cnt_glc_scr_zul_ben_ses_pan_fin_lda_swt_hun_dut_amr_geo_lat_urd_mcd_spa_sod_anl_eng_est_ven_jav_rom_mly_jpn_tml_kor_svk_guj_dyu_por_ind_afr_mlt_tag_mnd_ita_tsn_bos_amh_rus_mol_hin_bul_qcu_pol_ger_ukr_fbf_wly_prs_sid_arw_bat_alb_bem_ctl_swa_mao_tha_gam_knd_tsw_yor_tur_lit_slo_uzb_bam_vie_heb_dgb_akn_moo	-0.506365154834523	-1.20451471072518	0.231447154446853
848	owc_ctl_yor_pan_sod_gam_sid_dut_uzb_azi_bem_mly_ven_hin_arw_bsq_scr_heb_zul_cnt_swe_mol_ses_cze_moo_lit_hun_cic_akn_est_rus_amr_geo_ger_bul_krd_alb_amh_hau_por_fin_ewe_sun_spa_jav_jpn_tml_kor_fre_slo_tsn_nor_bat_prs_chh_tag_mnd_ukr_tsw_pol_anl_lat_urd_mcd_guj_qcu_bos_ita_grk_bam_tig_afr_mlt_ben_mao_svk_swa_eng_swt_ind_tha_aeg_knd_lda_fbf_aze_rom_glc_tur_igb_vie_wly_xho_dyu_dgb	-0.488384900261046	-1.16257120299155	0.247978124273088
849	hau_fre_swt_dut_anl_tig_aeg_ukr_tur_uzb_igb_mao_dgb_svk_nor_bsq_rus_sod_ses_cnt_slo_lit_ven_bos_lda_scr_fin_moo_xho_hun_ita_wly_geo_ben_prs_hin_eng_gam_amr_lat_est_dyu_jav_pan_ind_jpn_tml_kor_pol_bul_bem_afr_sun_krd_sid_tag_mnd_spa_swa_guj_chh_arw_ger_mol_cze_qcu_alb_mcd_ctl_akn_mlt_urd_heb_glc_bat_grk_cic_swe_bam_mly_tha_owc_knd_tsn_ewe_aze_por_rom_azi_yor_vie_amh_fbf_tsw_zul	-0.450981308414303	-1.07069231451202	0.287078668968369
850	hau_bos_akn_slo_sod_heb_owc_bul_azi_tur_bem_sun_swa_spa_dut_bsq_ita_wly_dyu_cnt_pol_lit_ven_alb_tsw_afr_hun_ses_lda_est_ben_gam_geo_prs_por_urd_grk_tig_amh_arw_fin_yor_bat_mcd_mao_jpn_tml_kor_fre_lat_bam_nor_ind_rus_amr_jav_mnd_glc_zul_ukr_anl_ger_cze_svk_hin_qcu_eng_guj_scr_dgb_aeg_krd_sid_ctl_tag_swe_ewe_mol_cic_mly_tha_chh_knd_fbf_tsn_uzb_pan_rom_aze_moo_vie_mlt_igb_xho_swt	0.369046423070352	0.87035465931081	0.386347626895086
851	mlt_eng_xho_alb_wly_amh_sod_prs_aze_azi_zul_jav_swa_scr_ben_bsq_guj_gam_cic_cnt_grk_swe_swt_afr_dgb_pol_hun_ewe_akn_fin_fre_anl_geo_ukr_bul_hin_arw_tig_hau_rom_est_fbf_bat_cze_mly_jpn_knd_kor_por_ctl_yor_slo_mao_rus_sid_ind_mnd_mcd_ven_urd_aeg_pan_mol_spa_svk_qcu_dut_glc_lit_moo_owc_bos_chh_ita_sun_krd_ses_nor_lda_tag_tha_heb_tml_dyu_bem_tur_lat_ger_uzb_tsw_vie_amr_igb_tsn_bam	-0.334980630052341	-0.79391136855596	0.4292681269443
852	owc_grk_swa_nor_mlt_gam_amr_hin_tur_aze_ses_ind_cic_ben_lit_bsq_swe_chh_xho_mnd_pol_urd_zul_rom_swt_fre_hun_igb_akn_est_scr_sid_geo_eng_afr_mcd_pan_heb_aeg_ita_fin_tsn_jav_ctl_bat_jpn_knd_kor_bos_bul_dgb_rus_mly_cze_amh_tag_cnt_mol_yor_arw_hau_guj_glc_lat_ukr_qcu_prs_alb_por_lda_wly_dut_tig_ger_mao_spa_bem_slo_moo_sun_tha_sod_tml_ewe_fbf_uzb_krd_svk_azi_ven_vie_anl_tsw_bam_dyu	-0.404630542460266	-0.959799571291427	0.339644817843559
853	owc_mol_akn_fre_sid_hau_chh_hin_azi_uzb_swt_ind_dgb_eng_slo_bsq_ger_wly_yor_mnd_grk_alb_lda_pan_cic_ctl_fin_zul_fbf_hun_spa_tig_geo_ben_pol_nor_cze_anl_heb_svk_est_xho_bat_glc_jav_jpn_tml_kor_rom_urd_bem_lat_tag_mcd_mlt_mao_cnt_guj_moo_lit_amh_ita_scr_por_swe_qcu_afr_ukr_bul_bam_sod_rus_gam_arw_mly_krd_igb_dut_ven_sun_tha_aeg_knd_swa_tsn_tur_prs_bos_aze_dyu_vie_amr_ewe_ses_tsw	-0.176441759898284	-0.416301596883871	0.678148510397482
854	heb_cze_swt_svk_gam_tig_sod_arw_azi_tur_moo_mao_lda_ukr_scr_bsq_rus_hau_xho_cnt_ben_lat_dyu_afr_tsw_spa_est_bam_ses_hun_eng_amh_geo_prs_nor_glc_por_sid_aeg_bos_fin_zul_tag_dut_sun_jpn_knd_kor_ctl_lit_swa_guj_mly_urd_chh_jav_mnd_pan_dgb_bul_amr_rom_swe_pol_fre_qcu_grk_mol_krd_fbf_wly_slo_anl_mcd_ind_ita_ewe_alb_yor_bat_tha_owc_tml_bem_igb_aze_ger_hin_uzb_ven_vie_mlt_akn_tsn_cic	-0.37809015683246	-0.895867512681579	0.372636532710796
855	owc_ukr_lda_ger_amh_mlt_sod_krd_tur_uzb_yor_ind_cic_ctl_guj_bsq_cze_amr_swa_mnd_prs_hin_swt_mcd_akn_dut_hun_tsw_igb_est_rom_gam_geo_lat_ben_glc_por_anl_hau_eng_fin_fbf_sun_scr_jav_jpn_knd_kor_spa_pol_bam_arw_bat_pan_heb_mly_cnt_grk_moo_bos_tig_rus_lit_svk_swe_qcu_urd_fre_afr_ven_chh_nor_wly_mol_tag_bul_bem_slo_dgb_mao_tha_aeg_tml_ewe_xho_aze_ita_alb_azi_ses_vie_sid_tsn_zul_dyu	-0.723335379159106	-1.73184098114316	0.0866175419970069
856	gam_cze_xho_svk_amh_chh_tig_ctl_tur_azi_dgb_sun_igb_mol_bul_bsq_arw_wly_moo_cnt_eng_lit_akn_ita_bam_ukr_est_swa_tsn_hun_pan_aeg_geo_prs_swe_urd_dut_hau_heb_ben_fin_ven_mly_grk_tag_jpn_knd_kor_mcd_nor_cic_krd_bat_pol_mlt_mao_mnd_fre_swt_ger_sod_afr_guj_glc_hin_qcu_slo_rom_alb_ses_sid_bos_owc_spa_ind_por_lda_rus_zul_jav_tha_amr_tml_tsw_yor_uzb_scr_lat_aze_ewe_vie_anl_bem_fbf_dyu	-0.94450326717218	-2.292282094263	0.0241448401772457
857	tig_ukr_bam_rom_aeg_wly_chh_nor_azi_tur_xho_mly_bem_ben_prs_bsq_arw_sid_fbf_cnt_lit_ctl_swa_rus_swt_krd_est_dyu_tsw_fin_pol_owc_geo_mcd_spa_bos_ita_amh_heb_swe_hun_moo_bat_hin_tag_jpn_knd_kor_mol_por_akn_afr_ind_glc_amr_jav_mnd_lat_igb_fre_mlt_dut_bul_alb_pan_qcu_cze_svk_grk_dgb_gam_guj_hau_eng_sun_urd_ven_ger_ewe_mao_tha_sod_tml_lda_yor_uzb_scr_slo_aze_zul_vie_anl_cic_ses_tsn	0.386250407833608	0.909627588636865	0.365370382562977
858	aeg_nor_ven_glc_anl_chh_sid_bul_aze_tur_bam_tag_dgb_slo_arw_bsq_fre_gam_dyu_cnt_mol_svk_fbf_urd_tsn_swe_hun_zul_ses_est_por_amr_geo_pan_alb_grk_bos_wly_heb_ger_fin_cic_bat_hin_jav_jpn_knd_kor_dut_mcd_yor_afr_ind_eng_tig_sun_mnd_cze_swa_lit_sod_krd_scr_ukr_ben_qcu_lat_guj_prs_swt_amh_ctl_mlt_pol_mao_rus_ewe_rom_moo_mly_tha_hau_tml_bem_tsw_uzb_ita_spa_azi_akn_vie_owc_xho_igb_lda	-0.0268473408201954	-0.0631819543091294	0.949757214559018
859	sod_svk_akn_fre_owc_hau_amh_lit_tur_uzb_yor_tag_igb_ukr_prs_bsq_ctl_heb_dyu_mnd_mol_mcd_cic_urd_lda_lat_fin_tsw_swt_hun_bul_mlt_geo_afr_rus_ben_krd_wly_aeg_glc_est_ses_bat_scr_ind_jpn_knd_kor_slo_grk_fbf_swe_mao_arw_amr_mly_cnt_hin_bem_ita_anl_bos_dut_pol_spa_qcu_ger_rom_guj_zul_tig_pan_sid_nor_sun_eng_swa_cze_moo_jav_tha_gam_tml_xho_ewe_aze_por_alb_azi_tsn_vie_chh_ven_bam_dgb	-0.380025592206409	-0.900284829001152	0.370294068606212
860	sid_swe_dgb_glc_heb_wly_chh_svk_azi_aze_ses_mly_akn_rom_slo_bsq_ctl_amh_cic_mnd_dut_cze_dyu_pol_ven_mcd_hun_tsn_swt_fin_eng_aeg_geo_spa_fre_bos_ita_hau_anl_arw_est_yor_sun_ukr_tag_jpn_tml_kor_scr_krd_swa_ger_jav_rus_amr_bat_cnt_lit_zul_urd_tig_mol_guj_hin_alb_qcu_nor_ben_afr_bam_gam_lat_mlt_pan_ind_grk_igb_bul_tsw_mao_tha_owc_knd_bem_fbf_uzb_por_prs_tur_moo_vie_sod_lda_ewe_xho	0.191163458532503	0.449826828327575	0.653882040036111
861	heb_urd_bem_svk_mlt_sid_amr_pan_aze_uzb_ses_sun_tsw_rom_prs_bsq_rus_gam_moo_cnt_lit_dut_yor_bos_cic_ita_hun_akn_ewe_est_arw_tig_geo_ctl_scr_eng_mol_chh_owc_ger_fin_dgb_ind_nor_tag_jpn_tml_kor_por_krd_fbf_fre_jav_glc_amh_mao_mnd_cze_dyu_pol_wly_bul_swe_lat_hin_qcu_ben_grk_spa_swt_sod_guj_anl_afr_bat_alb_swa_mcd_ven_mly_tha_aeg_knd_xho_bam_tur_ukr_slo_azi_zul_vie_hau_tsn_lda_igb	-0.684166937906298	-1.64030095439784	0.104320797349639
862	amh_afr_bam_mcd_chh_owc_sod_hin_aze_tur_cic_tag_ses_eng_slo_bsq_ben_wly_swt_mnd_svk_arw_fbf_urd_akn_glc_est_ewe_tsw_fin_pan_aeg_geo_ger_lit_bul_krd_gam_hau_mol_hun_dgb_bat_prs_jav_jpn_tml_kor_alb_rom_ven_bos_mly_nor_mlt_mao_cnt_ita_bem_scr_anl_grk_cze_swe_fre_qcu_lat_ctl_ukr_dyu_sid_pol_tig_spa_sun_por_igb_rus_lda_ind_tha_amr_knd_swa_yor_uzb_guj_dut_azi_xho_vie_heb_tsn_moo_zul	-0.253568810806075	-0.600226630308941	0.549815040429236
863	heb_fre_igb_scr_wly_aeg_tig_alb_uzb_aze_xho_ind_bem_spa_lat_bsq_ben_amr_ewe_mnd_hin_afr_swa_pan_lda_mol_fin_fbf_ses_est_swe_mlt_geo_prs_glc_svk_bos_hau_amh_cze_hun_dgb_bat_bul_mly_jpn_tml_kor_por_krd_moo_slo_jav_eng_owc_tag_cnt_ukr_tsn_lit_chh_arw_nor_ctl_mcd_qcu_ita_guj_rom_tsw_gam_ger_sod_rus_mao_pol_cic_dut_ven_sun_tha_anl_knd_swt_zul_tur_urd_grk_azi_akn_vie_sid_bam_yor_dyu	-0.514265092160482	-1.22169610001553	0.224910326547584
864	anl_por_swa_afr_aeg_sid_hau_pan_tur_aze_ewe_jav_tsw_glc_grk_bsq_guj_gam_zul_cnt_arw_ukr_ses_cze_dyu_rus_est_tsn_ven_fin_prs_amh_geo_fre_urd_lat_krd_chh_owc_slo_hun_yor_sun_bul_ind_jpn_tml_kor_swe_pol_igb_rom_mao_spa_mlt_bat_mnd_ita_bam_mcd_amr_dut_mol_scr_alb_qcu_eng_ger_lit_xho_sod_nor_wly_ben_mly_bos_cic_svk_bem_tag_tha_tig_knd_swt_moo_azi_ctl_hin_uzb_fbf_vie_heb_akn_lda_dgb	-0.244180307362227	-0.576743067552051	0.56550643266288
865	heb_glc_dyu_mol_anl_hau_wly_por_aze_azi_fbf_bat_akn_ben_urd_bsq_guj_sid_bam_cnt_arw_bul_tsw_lat_cic_eng_est_xho_moo_hun_lit_mlt_geo_pan_swe_ita_svk_amr_sod_hin_fin_dgb_ind_dut_mao_jpn_tml_kor_ukr_mcd_ven_bos_sun_cze_chh_mly_mnd_krd_swa_ger_aeg_fre_ctl_nor_scr_qcu_rom_afr_grk_tsn_owc_spa_tig_pol_jav_alb_ewe_slo_lda_tag_tha_gam_knd_zul_swt_tur_prs_rus_uzb_yor_vie_amh_igb_bem_ses	-0.325076986684304	-0.769828390951081	0.443352709955684
866	amh_swe_yor_ctl_gam_aeg_owc_ben_uzb_tur_zul_bat_bem_cze_nor_bsq_guj_hau_lda_cnt_urd_lat_tsn_rus_akn_ita_hun_igb_dgb_est_svk_heb_geo_por_krd_hin_spa_sod_mlt_bul_fin_ses_jav_alb_sun_jpn_knd_kor_dut_mcd_tsw_fre_mao_bos_wly_ind_mnd_lit_moo_pol_amr_scr_rom_mol_ger_qcu_arw_grk_ukr_fbf_chh_afr_tig_pan_mly_slo_swt_prs_cic_tag_tha_sid_tml_dyu_ewe_aze_glc_eng_azi_xho_vie_anl_bam_swa_ven	-0.761399479567372	-1.83462341290054	0.06975864268811
867	amr_pol_swa_slo_owc_amh_sod_rus_azi_tur_dgb_mly_fbf_spa_ben_bsq_hin_heb_yor_mnd_urd_alb_ses_grk_dyu_svk_fin_tsw_cic_hun_bos_chh_geo_swe_scr_glc_ger_wly_tig_lit_est_igb_tag_dut_ind_jpn_tml_kor_eng_fre_swt_mcd_jav_ita_hau_sun_cnt_cze_lda_arw_anl_rom_nor_por_guj_qcu_pan_bul_ukr_akn_aeg_krd_gam_lat_bat_prs_zul_mol_ewe_mao_tha_sid_knd_bam_ven_aze_ctl_afr_uzb_moo_vie_mlt_xho_tsn_bem	0.0510604731059176	0.120470939501769	0.904369987885125
868	sid_grk_swt_lat_aeg_mlt_wly_pol_uzb_tur_zul_sun_igb_alb_urd_bsq_fre_chh_lda_cnt_afr_ukr_yor_rus_fbf_guj_fin_tsw_dgb_est_prs_sod_geo_ben_dut_pan_mol_tig_amh_ita_hun_moo_mao_cze_jav_jpn_tml_kor_slo_swe_ven_hin_mly_svk_heb_ind_mnd_ctl_swa_rom_gam_eng_mcd_lit_arw_qcu_bos_bul_spa_ses_amr_glc_hau_por_bat_ger_tsn_scr_xho_tag_tha_owc_knd_dyu_akn_aze_nor_krd_azi_bem_vie_anl_cic_bam_ewe	0.289119354283716	0.680393005633447	0.497946027839953
869	tig_bul_swa_eng_gam_amh_anl_glc_tur_uzb_bem_jav_swt_krd_mol_bsq_hin_sod_akn_cnt_spa_cze_moo_swe_ses_dut_fin_dgb_bam_est_pol_wly_geo_mcd_pan_afr_svk_amr_mlt_ger_hun_zul_bat_urd_tag_jpn_tml_kor_por_bos_cic_lat_sun_slo_sid_ind_mnd_rus_dyu_prs_hau_grk_lit_ita_fre_qcu_nor_ukr_scr_yor_heb_ctl_chh_alb_mly_rom_fbf_ben_igb_mao_tha_owc_knd_xho_ven_aze_guj_arw_azi_lda_vie_aeg_tsw_tsn_ewe	-0.651233774719297	-1.55801294913893	0.122626830785358
870	aeg_mol_zul_arw_hau_gam_owc_bos_uzb_azi_xho_jav_bam_fre_pan_bsq_slo_mlt_ven_cnt_urd_scr_tsn_por_dyu_spa_hun_swt_igb_est_afr_anl_geo_rus_svk_bul_glc_amh_amr_alb_fin_dgb_mly_nor_tag_jpn_tml_kor_cze_krd_tsw_lat_bat_dut_wly_ind_mnd_rom_lda_grk_sod_mcd_ukr_guj_ita_qcu_swe_ben_eng_bem_tig_pol_sid_hin_mao_ctl_ewe_prs_fbf_sun_tha_chh_knd_yor_swa_tur_lit_ger_aze_moo_vie_heb_ses_akn_cic	-0.586421181824122	-1.39957964826702	0.164966056400185
871	sid_rom_bam_mol_wly_hau_tig_ctl_aze_uzb_moo_bat_ses_glc_por_bsq_mcd_chh_dyu_mnd_dut_lat_tsw_ukr_xho_guj_fin_ven_fbf_hun_ben_aeg_geo_prs_cze_eng_pol_owc_anl_spa_est_bem_jav_lit_mao_jpn_knd_kor_hin_ita_lda_nor_sun_fre_gam_ind_cnt_krd_yor_swe_amh_slo_urd_rus_grk_qcu_alb_afr_svk_swa_sod_pan_heb_scr_tag_arw_akn_bul_ewe_mly_tha_mlt_tml_tsn_igb_azi_ger_bos_tur_zul_vie_amr_swt_cic_dgb	-0.648061222526267	-1.5513229865564	0.124220826054651
872	amh_prs_tsw_glc_anl_amr_mlt_bul_tur_azi_akn_mly_cic_guj_por_bsq_dut_gam_dgb_cnt_nor_ukr_igb_lit_dyu_ger_hun_ven_ewe_fin_krd_aeg_geo_ctl_ben_arw_scr_hau_tig_afr_est_moo_tag_swe_bat_jpn_tml_kor_ita_grk_yor_rus_sun_bos_chh_jav_mnd_mol_bam_slo_sid_pan_fre_svk_spa_qcu_cze_pol_urd_zul_heb_mcd_owc_eng_ind_lat_swa_hin_tsn_mao_tha_wly_knd_ses_fbf_aze_alb_rom_uzb_bem_vie_sod_swt_lda_xho	-0.843144362917892	-2.04258484331061	0.0439242107727892
873	amh_slo_ven_rus_sid_owc_aeg_ben_azi_aze_akn_ind_swa_scr_rom_bsq_afr_gam_yor_mnd_cze_eng_cic_pol_tsw_mol_est_dgb_dyu_hun_prs_amr_geo_svk_guj_hin_krd_tig_heb_arw_fin_ewe_tag_por_jav_jpn_knd_kor_alb_fre_zul_grk_mao_swe_hau_mly_cnt_bul_swt_spa_sod_nor_dut_ukr_ger_qcu_bos_pan_mcd_bem_anl_glc_mlt_lit_sun_urd_xho_ctl_lda_bat_tha_chh_tml_ses_tsn_tur_ita_lat_uzb_fbf_vie_wly_igb_bam_moo	-0.126466375994609	-0.298280373252297	0.766154586970728
874	gam_afr_lda_alb_tig_aeg_wly_krd_uzb_tur_ewe_mly_fbf_mol_scr_bsq_prs_owc_zul_cnt_pol_arw_bam_cze_cic_lat_est_igb_swa_fin_lit_amr_geo_por_ctl_ben_ukr_anl_chh_dut_hun_bem_sun_bul_tag_jpn_tml_kor_rus_urd_xho_hin_jav_guj_sid_ind_mnd_swe_ses_svk_mlt_spa_bos_ita_ger_qcu_glc_nor_eng_tsn_heb_fre_sod_slo_bat_pan_swt_grk_dgb_mao_tha_hau_knd_yor_dyu_azi_rom_mcd_aze_tsw_vie_amh_moo_ven_akn	-0.200389819499214	-0.474013615128959	0.636601188417386
875	heb_slo_swt_afr_sid_amr_anl_por_tur_aze_zul_sun_ses_urd_glc_bsq_nor_tig_tsn_mnd_mol_bul_bam_hin_igb_mcd_est_yor_moo_fin_fre_wly_geo_ctl_spa_ger_swe_aeg_gam_bos_hun_bem_jav_ben_mao_jpn_knd_kor_scr_prs_dyu_eng_ind_lit_amh_tag_cnt_rus_tsw_lat_owc_ukr_pol_guj_arw_qcu_grk_rom_alb_cic_hau_ita_mlt_cze_mly_dut_xho_pan_akn_bat_tha_chh_tml_fbf_lda_uzb_krd_svk_azi_swa_vie_sod_dgb_ven_ewe	0.0198125379833269	0.0466592398848395	0.962884866020881
876	gam_nor_ses_eng_hau_sod_heb_guj_aze_uzb_bam_tag_moo_fre_dut_bsq_ger_anl_lda_cnt_lit_alb_fbf_rom_akn_afr_est_yor_zul_fin_lat_wly_geo_bos_pol_glc_bul_amr_mlt_arw_hun_ven_sun_svk_bat_jpn_tml_kor_ukr_scr_tsn_hin_ind_rus_sid_mao_mnd_mol_bem_urd_amh_mcd_cze_prs_grk_qcu_pan_por_swe_igb_owc_ita_aeg_spa_jav_slo_xho_krd_tsw_mly_tha_chh_knd_swt_dyu_azi_ben_ctl_tur_swa_vie_tig_cic_ewe_dgb	-0.38860288431417	-0.921469683065699	0.35918952738033
877	gam_afr_swt_pan_amr_hau_heb_rom_aze_azi_akn_bat_fbf_scr_cze_bsq_ita_sid_ewe_mnd_por_svk_ven_mcd_yor_slo_fin_bem_tsw_hun_grk_sod_geo_ger_pol_spa_eng_tig_mlt_lat_est_dgb_tag_prs_mao_jpn_tml_kor_bos_mol_igb_fre_sun_hin_aeg_mly_cnt_rus_tsn_arw_wly_dut_ukr_ben_guj_qcu_swe_bul_alb_cic_amh_lit_owc_glc_ind_nor_zul_urd_lda_jav_tha_chh_knd_swa_bam_uzb_krd_ctl_tur_dyu_vie_anl_xho_ses_moo	0.0369012226807919	0.0868057788884566	0.931012521238957
878	wly_afr_bem_mol_sid_sod_tig_pol_uzb_tur_igb_mao_ses_cze_ger_bsq_guj_hau_ewe_mnd_prs_rom_akn_lat_ven_glc_est_bam_fbf_fin_swe_aeg_geo_ben_scr_ukr_mcd_mlt_amr_bul_hun_xho_tag_eng_bat_jpn_tml_kor_urd_arw_cic_ctl_mly_spa_gam_ind_cnt_grk_yor_slo_chh_nor_pan_fre_por_qcu_svk_krd_lit_dyu_heb_alb_anl_dut_jav_hin_tsw_bos_moo_sun_tha_amh_knd_swa_tsn_aze_ita_rus_azi_lda_vie_owc_swt_dgb_zul	-0.132285527129726	-0.312123292730826	0.755645547429414
879	tig_rus_xho_mol_chh_heb_sid_bul_uzb_tur_ses_bat_swa_slo_por_bsq_guj_wly_tsw_mnd_grk_scr_tsn_prs_akn_ger_hun_cic_bem_est_ctl_gam_geo_alb_mcd_spa_pan_amh_owc_afr_fin_swt_mly_swe_mao_jpn_tml_kor_svk_nor_ven_cze_tag_ukr_amr_sun_cnt_eng_dgb_krd_aeg_bos_lat_glc_fre_qcu_hin_pol_ben_lda_hau_arw_sod_rom_jav_urd_zul_ita_moo_ind_tha_anl_knd_ewe_yor_azi_lit_dut_aze_igb_vie_mlt_bam_fbf_dyu	-0.0783562198201582	-0.18487861464646	0.853726824431129
880	owc_ukr_dgb_por_tig_wly_mlt_mcd_tur_aze_dyu_tag_ses_cze_mol_bsq_rus_chh_bem_mnd_ger_lat_tsn_grk_swt_swe_est_ewe_bam_fin_pan_heb_geo_arw_eng_ben_rom_gam_sod_krd_hun_moo_mly_bos_sun_jpn_knd_kor_ctl_nor_igb_fre_ind_spa_amh_jav_cnt_ita_akn_scr_amr_hin_pol_urd_bul_qcu_lit_alb_slo_xho_anl_svk_aeg_afr_bat_prs_fbf_glc_lda_mao_tha_sid_tml_yor_zul_azi_guj_dut_uzb_ven_vie_hau_tsw_swa_cic	0.357883428240453	0.843678060035446	0.401014195513641
881	gam_mcd_tsw_lit_aeg_sod_heb_krd_azi_uzb_ewe_jav_zul_pan_svk_bsq_ger_amh_ven_mnd_lat_afr_swt_dut_akn_mol_fin_cic_bam_est_arw_sid_geo_scr_ukr_bul_por_mlt_tig_nor_hun_igb_bat_fre_mao_jpn_tml_kor_bos_glc_yor_rom_mly_ctl_wly_tag_cnt_alb_swa_rus_anl_cze_swe_spa_slo_qcu_ben_guj_eng_ses_hau_prs_amr_hin_sun_grk_lda_urd_dgb_ind_tha_chh_knd_moo_dyu_aze_pol_ita_tur_xho_vie_owc_bem_tsn_fbf	0.931405434361842	2.23586165185801	0.0277528875296987
882	tig_prs_ven_scr_amr_gam_sod_krd_tur_azi_dgb_ind_zul_nor_cze_bsq_pol_anl_ewe_cnt_swe_glc_yor_hin_tsn_pan_est_akn_igb_hun_fre_amh_geo_afr_spa_arw_svk_aeg_heb_ctl_fin_moo_bat_ukr_sun_jpn_tml_kor_por_slo_bam_ben_mao_ger_sid_tag_mnd_bos_swt_bul_mlt_eng_grk_rom_rus_qcu_lat_alb_dut_cic_owc_urd_hau_mcd_mly_guj_bem_mol_xho_jav_tha_wly_knd_dyu_ses_aze_lit_ita_uzb_tsw_vie_chh_lda_fbf_swa	-0.225540769982936	-0.532332962893157	0.595764953762427
883	hau_prs_tsw_lat_tig_amr_owc_scr_tur_uzb_dgb_mao_tsn_bul_ger_bsq_hin_sod_fbf_mnd_grk_eng_ven_slo_swt_dut_fin_akn_igb_hun_swe_gam_geo_ita_krd_rus_arw_aeg_amh_rom_est_xho_mly_glc_ind_jpn_knd_kor_alb_pol_bem_urd_sun_svk_wly_bat_cnt_ukr_lda_guj_mlt_fre_lit_bos_spa_qcu_ctl_mcd_cze_swa_sid_nor_chh_pan_jav_mol_yor_por_dyu_tag_tha_anl_tml_bam_ses_azi_ben_afr_aze_zul_vie_heb_ewe_moo_cic	-1.24487711866697	-3.08107237208118	0.00271302153133539
884	amh_bul_xho_swe_mlt_anl_aeg_pan_tur_aze_moo_sun_ewe_scr_ctl_bsq_svk_gam_bem_mnd_ukr_fre_lda_mcd_cic_afr_fin_dgb_tsw_est_guj_sod_geo_arw_grk_urd_mol_chh_wly_ita_hun_zul_mly_nor_bat_jpn_tml_kor_ben_eng_tsn_prs_jav_bos_amr_tag_cnt_spa_bam_pol_hau_krd_cze_hin_lat_qcu_ger_alb_slo_dyu_heb_glc_tig_rus_mao_lit_yor_dut_ses_ind_tha_owc_knd_swt_fbf_uzb_por_rom_azi_igb_vie_sid_ven_akn_swa	0.352182272917158	0.830556728590063	0.408351232286507
885	anl_ger_zul_ctl_wly_amh_heb_ukr_tur_azi_moo_mao_bam_rom_spa_bsq_mcd_chh_tsw_mnd_ita_krd_fbf_scr_xho_lat_est_tsn_ewe_hun_slo_aeg_geo_pan_ben_por_svk_sod_mlt_fre_fin_ses_bat_pol_sun_jpn_tml_kor_grk_glc_dgb_lit_tag_bos_gam_mly_cnt_arw_cic_nor_amr_bul_dut_hin_afr_qcu_rus_cze_urd_swa_sid_prs_owc_mol_jav_swe_dyu_eng_bem_ind_tha_tig_knd_lda_swt_aze_guj_alb_uzb_igb_vie_hau_ven_akn_yor	-0.628961803493075	-1.50471841196755	0.135785233329985
886	hau_fre_dgb_afr_anl_amh_chh_spa_tur_azi_swa_ind_igb_slo_glc_bsq_dut_gam_ewe_mnd_ctl_nor_ses_krd_cic_alb_est_bem_akn_hun_lat_wly_geo_arw_eng_svk_scr_owc_sod_grk_fin_zul_mly_urd_jav_jpn_tml_kor_ger_bul_dyu_ita_tag_mol_tig_sun_cnt_bos_tsw_cze_sid_guj_mcd_lit_swe_qcu_rus_pol_rom_swt_mlt_hin_aeg_ukr_mao_prs_bam_por_tsn_bat_tha_amr_knd_yor_moo_aze_pan_ben_uzb_fbf_vie_heb_xho_lda_ven	0.235767540462801	0.554838841612725	0.580336899424066
887	wly_svk_tsn_ben_heb_sod_sid_cze_uzb_tur_bam_mao_moo_afr_mol_bsq_spa_aeg_ven_cnt_swe_rom_swa_prs_swt_ukr_est_tsw_ses_fin_mcd_tig_geo_guj_arw_ger_ita_gam_hau_urd_hun_dyu_sun_lit_ind_jpn_knd_kor_por_bos_cic_alb_bat_krd_amh_mly_mnd_fre_xho_nor_chh_pan_rus_eng_glc_qcu_pol_grk_scr_bem_mlt_ctl_amr_bul_tag_dut_igb_lat_zul_jav_tha_owc_tml_akn_fbf_aze_slo_hin_azi_lda_vie_anl_dgb_ewe_yor	-0.201952569840787	-0.476492987394995	0.634840830861562
888	gam_ben_fbf_scr_anl_hau_sod_mol_aze_azi_akn_bat_bam_prs_pan_bsq_ger_owc_bem_cnt_urd_hin_xho_nor_cic_rus_fin_moo_dgb_est_bos_amh_geo_krd_dut_fre_svk_chh_sid_cze_hun_ven_sun_pol_tag_jpn_knd_kor_afr_mcd_lda_ita_jav_bul_wly_mly_mnd_ukr_yor_grk_tig_eng_slo_swe_alb_qcu_glc_spa_guj_dyu_amr_lat_heb_rom_ind_lit_igb_arw_swa_mao_tha_mlt_tml_tsw_ewe_tur_ctl_por_uzb_zul_vie_aeg_ses_swt_tsn	0.216256763978219	0.509035194828027	0.611933171316785
889	sod_lit_lda_glc_gam_tig_chh_eng_azi_aze_akn_mao_dgb_pol_arw_bsq_spa_aeg_swa_mnd_mcd_slo_tsw_hin_bem_ger_fin_ses_moo_hun_prs_amr_geo_urd_bos_mol_alb_amh_sid_afr_est_xho_bat_lat_ind_jpn_tml_kor_cze_guj_ven_por_mly_krd_wly_sun_cnt_scr_swt_pan_heb_ctl_rus_dut_swe_qcu_bul_nor_ita_fbf_mlt_fre_hau_grk_tag_svk_cic_rom_igb_jav_tha_anl_knd_dyu_bam_tur_ben_ukr_uzb_tsn_vie_owc_yor_ewe_zul	-0.203786630199189	-0.481400198397431	0.631362891260193
890	heb_glc_akn_ctl_anl_hau_chh_lat_uzb_aze_dyu_mly_zul_slo_fre_bsq_pol_amh_moo_mnd_dut_guj_dgb_scr_swt_alb_est_fbf_ewe_fin_pan_tig_geo_ukr_ben_krd_rus_owc_wly_bos_hun_xho_tag_rom_mao_jpn_knd_kor_eng_mcd_bem_ger_ind_afr_sid_jav_cnt_hin_igb_nor_gam_grk_prs_arw_por_qcu_mol_cze_svk_ses_aeg_urd_mlt_swe_sun_ita_cic_spa_ven_bat_tha_sod_tml_tsw_swa_tur_bul_lit_azi_tsn_vie_amr_lda_yor_bam	0.282257655537462	0.664085468858222	0.508278717534391
891	hau_krd_bem_nor_tig_chh_anl_hin_azi_aze_lda_ind_tsn_ger_pol_bsq_swe_aeg_igb_mnd_guj_arw_xho_eng_fbf_ita_hun_ven_zul_est_dut_owc_geo_lit_prs_glc_ctl_gam_wly_svk_fin_ewe_tag_pan_bat_jpn_tml_kor_slo_mol_swa_lat_sun_por_heb_jav_cnt_fre_ses_grk_amh_mcd_ukr_bul_afr_qcu_alb_rus_ben_dyu_amr_rom_sod_bos_mao_spa_yor_scr_akn_mly_tha_mlt_knd_bam_dgb_uzb_urd_cze_tur_swt_vie_sid_moo_cic_tsw	-0.564927571507246	-1.34537318906767	0.181775991085878
892	gam_hin_moo_nor_owc_anl_amh_scr_tur_azi_zul_sun_dyu_eng_lat_bsq_ukr_sid_tsw_cnt_rom_mcd_bam_pan_ven_pol_fin_bem_ewe_hun_ctl_tig_geo_fre_arw_por_guj_chh_mlt_afr_est_lda_jav_dut_ind_jpn_knd_kor_bos_ben_igb_ita_mao_ger_sod_tag_mnd_svk_ses_slo_amr_urd_glc_alb_spa_qcu_cze_rus_prs_xho_wly_grk_aeg_bul_bat_mol_cic_swe_tsn_mly_tha_heb_tml_akn_swt_aze_krd_lit_uzb_swa_vie_hau_fbf_dgb_yor	-0.0676272538537384	-0.159318054599506	0.873763785686933
893	aeg_fre_bem_hin_owc_wly_amr_mol_aze_uzb_fbf_mao_lda_bul_rus_bsq_scr_chh_xho_cnt_ita_arw_ven_krd_dyu_por_est_tsw_akn_hun_cze_tig_geo_eng_glc_lat_urd_mlt_hau_spa_fin_tsn_tag_ukr_ind_jpn_tml_kor_rom_afr_moo_swe_bat_guj_sid_jav_mnd_lit_swt_pan_amh_nor_grk_svk_ctl_qcu_alb_bos_dut_yor_anl_slo_gam_prs_sun_ger_ses_pol_swa_mly_tha_sod_knd_igb_dgb_tur_mcd_ben_azi_ewe_vie_heb_cic_zul_bam	-0.528324140673768	-1.25759940578922	0.211685429123711
894	mlt_guj_ewe_eng_sid_aeg_hau_swe_azi_tur_swt_bat_akn_dut_arw_bsq_lit_wly_tsn_mnd_ctl_svk_swa_pol_dgb_urd_hun_ses_fbf_fin_krd_anl_geo_lat_por_mcd_rus_heb_tig_ita_est_bam_mly_glc_tag_jpn_tml_kor_nor_fre_moo_hin_mao_bos_amh_sun_cnt_afr_ven_pan_amr_ger_mol_alb_ukr_qcu_slo_scr_spa_zul_gam_rom_sod_cze_jav_grk_yor_prs_cic_ind_tha_chh_knd_dyu_lda_aze_bul_ben_uzb_tsw_vie_owc_bem_igb_xho	-0.131314048096687	-0.31014386874447	0.757145493575092
895	sod_krd_bem_pol_aeg_owc_tig_ben_tur_uzb_bam_bat_tsn_swe_guj_bsq_nor_chh_cic_mnd_lit_rom_moo_bos_ses_svk_hun_dyu_akn_fin_prs_mlt_geo_rus_cze_scr_mol_amr_heb_eng_est_swa_mao_ukr_tag_jpn_knd_kor_pan_dut_ewe_bul_mly_grk_sid_jav_cnt_alb_dgb_slo_anl_spa_ctl_ger_lat_qcu_mcd_ita_glc_yor_gam_urd_amh_por_ind_arw_xho_fre_igb_sun_tha_hau_tml_zul_ven_azi_afr_hin_aze_fbf_vie_wly_swt_lda_tsw	-0.343478756675343	-0.813659713918398	0.417918276889651
896	wly_spa_dyu_grk_chh_gam_hau_urd_azi_tur_swt_jav_dgb_ger_cze_bsq_slo_amh_fbf_mnd_fre_guj_bam_eng_cic_scr_est_lda_ses_hun_krd_mlt_geo_lat_ben_pan_ukr_heb_sid_lit_fin_ewe_mao_afr_ind_jpn_knd_kor_bos_por_igb_glc_bat_mol_sod_sun_cnt_prs_tsn_alb_owc_ctl_ita_pol_arw_qcu_svk_bul_rom_ven_amr_hin_aeg_mcd_tag_rus_zul_nor_tsw_mly_tha_anl_tml_swa_xho_uzb_swe_dut_aze_akn_vie_tig_yor_bem_moo	-0.551622209529775	-1.31528991801715	0.191646162512521
897	mlt_urd_dgb_alb_amr_amh_hau_swe_azi_aze_xho_ind_akn_krd_bos_bsq_dut_tig_zul_cnt_scr_rus_yor_mol_cic_mcd_est_fbf_swa_hun_guj_owc_geo_por_prs_grk_arw_gam_heb_rom_fin_dyu_mly_afr_bat_jpn_tml_kor_lit_ger_swt_nor_sun_spa_sod_jav_mnd_ben_moo_fre_wly_bul_pol_ita_glc_qcu_ukr_lat_hin_ses_chh_ctl_aeg_svk_mao_cze_ewe_eng_lda_tag_tha_sid_knd_tsw_ven_tur_pan_slo_uzb_bem_vie_anl_tsn_igb_bam	-0.243882244103312	-0.576125129588342	0.565922265478181
898	chh_por_bem_ger_sod_aeg_hau_urd_azi_uzb_cic_mly_ses_prs_ben_bsq_dut_owc_swt_mnd_fre_spa_swa_pan_akn_scr_est_dyu_zul_hun_lit_heb_geo_pol_bul_slo_mol_tig_gam_nor_fin_moo_bat_rus_mao_jpn_tml_kor_mcd_ita_ven_bos_ind_arw_sid_tag_cnt_eng_bam_grk_mlt_glc_svk_rom_cze_qcu_guj_hin_alb_ewe_wly_swe_amh_ctl_sun_ukr_dgb_krd_igb_jav_tha_anl_knd_xho_tsn_tur_lat_afr_aze_yor_vie_amr_fbf_lda_tsw	-0.563041521408182	-1.3428815080791	0.182578655467472
899	sod_bul_tsn_slo_tig_mlt_gam_prs_uzb_aze_xho_bat_ses_pan_ctl_bsq_cze_amr_ven_cnt_ger_glc_swa_lat_tsw_eng_est_dgb_zul_fin_arw_heb_geo_ita_afr_alb_urd_aeg_hau_guj_hun_fbf_tag_spa_ind_jpn_knd_kor_krd_por_swt_mcd_mao_lit_anl_mly_mnd_mol_yor_rus_chh_ukr_svk_swe_ben_qcu_dut_hin_rom_bam_owc_nor_sid_bos_jav_fre_cic_scr_ewe_sun_tha_amh_tml_dyu_lda_azi_grk_pol_tur_bem_vie_wly_akn_moo_igb	-0.0546304028973825	-0.128795308458011	0.897797743911277
900	owc_spa_moo_hin_tig_mlt_hau_rom_aze_uzb_yor_ind_xho_por_prs_bsq_svk_aeg_swt_mnd_rus_lit_zul_ger_tsn_ctl_est_igb_ses_fin_mol_heb_geo_krd_glc_grk_pan_amh_sid_swe_hun_lda_mao_ita_jav_jpn_knd_kor_pol_bul_akn_eng_sun_alb_amr_tag_cnt_dut_swa_arw_sod_guj_nor_cze_ben_qcu_ukr_afr_fre_ven_chh_lat_anl_mcd_bat_bos_dyu_scr_bam_mly_tha_wly_tml_dgb_ewe_tur_urd_slo_azi_cic_vie_gam_bem_fbf_tsw	-0.187363314288512	-0.441942071279495	0.659557103483213
901	hau_afr_moo_por_tig_amr_wly_cze_uzb_tur_cic_bat_bem_grk_ben_bsq_mol_amh_tsw_mnd_eng_guj_tsn_mcd_ven_ger_fin_swt_xho_est_spa_owc_geo_hin_ukr_slo_prs_heb_anl_pan_hun_fbf_sun_bos_mly_jpn_tml_kor_glc_urd_dyu_bul_tag_arw_gam_jav_cnt_svk_igb_lat_mlt_ita_alb_krd_pol_qcu_swe_nor_rus_swa_aeg_lit_sid_fre_ind_rom_zul_dut_akn_mao_tha_chh_knd_yor_ses_aze_scr_ctl_azi_ewe_vie_sod_dgb_bam_lda	-0.0786401141858771	-0.185488769542269	0.853249638747916
902	amh_ger_moo_slo_tig_amr_mlt_grk_azi_tur_swt_mly_bam_krd_bos_bsq_rus_sid_igb_mnd_spa_bul_dyu_afr_zul_cze_hun_yor_ses_fin_dut_hau_geo_hin_swe_lat_glc_sod_chh_fre_est_tsw_sun_eng_bat_jpn_tml_kor_arw_ben_ewe_svk_jav_mcd_aeg_tag_cnt_ukr_xho_pol_heb_rom_por_alb_lit_qcu_ctl_ita_scr_fbf_anl_prs_wly_guj_mao_nor_akn_pan_bem_ind_tha_owc_knd_lda_cic_aze_urd_mol_uzb_swa_vie_gam_ven_tsn_dgb	0.877141048377765	2.0896227722184	0.0393817662621083
[truncated: 98 more rows]
