# Supplementary material for: Future Tense and Economic Decisions: Controlling for Cultural Evolution
Source: PLoS One. 2015 Jul 17;10(7):e0132145. doi: 10.1371/journal.pone.0132145 (PMC4506144; doi:10.1371/journal.pone.0132145)
Supplement: S8 Appendix — See README files within the various sub-folders. (ZIP) [file pone.0132145.s008.zip › S3_Code/Residuals_new/PGLS/PermuteResults/permute_B_SavingsWITHINFAM_25000.csv]

	ftr	r	t	p
1	amr_ben_ven_arw_wly_owc_heb_bul_aze_azi_tsn_sun_dyu_grk_por_bsq_scr_sid_swa_mnd_mol_ger_bem_rus_yor_swe_hun_lda_fbf_fin_cze_aeg_geo_spa_bos_guj_urd_gam_anl_glc_est_ses_mly_rom_mao_jpn_knd_kor_pol_svk_bam_ctl_tag_prs_hau_jav_cnt_alb_tsw_mcd_chh_slo_pan_ukr_dut_qcu_nor_fre_afr_cic_mlt_hin_amh_eng_bat_ita_dgb_krd_akn_ind_tha_sod_tml_zul_igb_uzb_lat_lit_tur_swt_vie_tig_moo_xho_ewe	-0.190368168267607	-0.449118435194519	0.654391082518417
2	mlt_svk_bem_cze_aeg_gam_anl_urd_tur_uzb_tsw_jav_ewe_arw_eng_bsq_grk_sod_fbf_cnt_rom_guj_ven_prs_bam_ger_hun_zul_cic_fin_lit_sid_geo_spa_swe_krd_rus_amr_wly_por_est_igb_tag_mcd_bat_jpn_tml_kor_fre_ctl_lda_lat_mao_slo_owc_sun_mnd_bul_yor_glc_tig_nor_pol_scr_hin_qcu_ben_ita_mol_swa_chh_alb_amh_dut_mly_pan_dgb_bos_moo_ind_tha_hau_knd_swt_xho_azi_afr_ukr_aze_dyu_vie_heb_tsn_ses_akn	-0.474090869837809	-1.12690298398398	0.262682775581023
3	hau_ctl_fbf_svk_heb_chh_amr_hin_uzb_tur_xho_mao_akn_guj_mcd_bsq_arw_mlt_ven_cnt_fre_spa_tsw_ita_yor_swe_est_lda_igb_fin_nor_amh_geo_eng_pan_ben_afr_owc_tig_rom_hun_bam_tag_lat_sun_jpn_tml_kor_slo_cze_swa_mol_jav_pol_sod_mly_mnd_urd_tsn_scr_anl_grk_ukr_glc_por_qcu_dut_prs_rus_swt_gam_lit_aeg_bos_bat_alb_dyu_bul_ewe_ind_tha_wly_knd_cic_zul_azi_krd_ger_aze_bem_vie_sid_moo_ses_dgb	0.740387306773114	1.75360422024148	0.0827929872933347
4	sod_bul_igb_swe_anl_amh_gam_cze_tur_aze_dgb_ind_cic_pan_ger_bsq_spa_amr_swa_mnd_slo_eng_dyu_pol_tsw_rom_fin_ewe_ven_est_dut_mlt_geo_bos_ita_afr_nor_wly_chh_mcd_hun_bam_jav_glc_mao_jpn_knd_kor_arw_hin_ses_por_mly_fre_heb_tag_cnt_grk_lda_alb_sid_guj_urd_lat_scr_qcu_lit_ukr_krd_akn_owc_ctl_hau_prs_bat_ben_moo_rus_zul_sun_tha_aeg_tml_bem_tsn_azi_svk_mol_uzb_yor_vie_tig_fbf_xho_swt	0.290663901347871	0.683869251984955	0.495758205719035
5	amh_mol_bem_ukr_owc_hau_tig_swe_tur_azi_moo_mly_yor_afr_lat_bsq_hin_chh_ses_mnd_urd_eng_ewe_rom_cic_pol_fin_swa_akn_est_mcd_heb_geo_por_svk_cze_slo_sod_anl_nor_hun_zul_jav_krd_sun_jpn_knd_kor_bul_ita_tsn_rus_bat_lit_sid_mao_cnt_ben_ven_ger_gam_arw_guj_prs_fre_qcu_ctl_pan_bos_xho_mlt_grk_wly_dut_tag_alb_fbf_scr_igb_ind_tha_aeg_tml_bam_lda_uzb_spa_glc_aze_dyu_vie_amr_swt_tsw_dgb	-0.870542519380157	-2.10696790140722	0.0378121284212404
6	aeg_urd_tsn_pan_wly_owc_amr_mol_uzb_aze_cic_ind_swa_nor_fre_bsq_rom_gam_ses_mnd_lit_ben_dyu_grk_bam_dut_fin_ven_swt_est_ger_tig_geo_arw_slo_bul_afr_sod_anl_hin_hun_tsw_mly_spa_jav_jpn_tml_kor_ukr_guj_ewe_por_bat_krd_chh_sun_cnt_scr_yor_ctl_hau_eng_mcd_cze_swe_qcu_ita_prs_rus_zul_heb_pol_sid_bos_tag_glc_dgb_lat_bem_mao_tha_mlt_knd_fbf_lda_tur_svk_alb_azi_moo_vie_amh_akn_igb_xho	-0.54284060410233	-1.28987637946396	0.200291900337073
7	anl_arw_swa_slo_mlt_chh_wly_fre_tur_uzb_xho_mly_tsw_guj_alb_bsq_eng_gam_ewe_cnt_mol_ger_ven_spa_lda_cze_est_cic_igb_fin_rus_owc_geo_bos_urd_lit_rom_heb_sod_krd_hun_akn_mao_dut_bat_jpn_knd_kor_ctl_ben_ses_grk_ind_por_tig_sun_mnd_pan_fbf_nor_aeg_afr_mcd_svk_pol_qcu_lat_prs_swe_bam_sid_hin_hau_ita_tag_scr_dyu_glc_zul_jav_tha_amr_tml_dgb_yor_azi_bul_ukr_aze_swt_vie_amh_moo_bem_tsn	-0.402715993719607	-0.957040679026692	0.341028024188714
8	amh_ukr_tsn_glc_amr_mlt_anl_swe_azi_uzb_yor_sun_igb_pan_afr_bsq_rus_hau_cic_mnd_spa_prs_bam_ger_ven_lit_fin_ses_tsw_est_bul_aeg_geo_rom_pol_slo_krd_tig_gam_arw_hun_moo_bat_urd_jav_jpn_tml_kor_lat_mol_zul_svk_mao_fre_sid_mly_cnt_eng_fbf_hin_wly_alb_dut_cze_ita_qcu_grk_guj_ctl_swa_sod_scr_owc_por_tag_mcd_lda_ben_dgb_ind_tha_heb_knd_dyu_ewe_tur_bos_nor_aze_bem_vie_chh_swt_akn_xho	-0.622714435779731	-1.48729226948074	0.140320364933966
9	anl_cze_cic_swe_mlt_sid_owc_prs_aze_tur_fbf_ind_akn_nor_ctl_bsq_dut_hau_xho_mnd_por_fre_yor_arw_swa_bul_fin_lda_bam_hun_lit_chh_geo_guj_pan_krd_mcd_sod_aeg_lat_est_dgb_sun_alb_tag_jpn_knd_kor_ita_rus_moo_bos_mly_scr_heb_bat_cnt_ukr_bem_pol_gam_eng_ger_spa_rom_qcu_hin_grk_mol_swt_tig_svk_wly_glc_mao_ben_ewe_afr_tsn_jav_tha_amh_tml_igb_dyu_azi_urd_slo_uzb_ses_vie_amr_ven_zul_tsw	-0.200206192115977	-0.472908784180616	0.637386292636279
10	sid_svk_swt_bos_aeg_amh_anl_ger_aze_azi_cic_tag_dgb_alb_por_bsq_ben_gam_tsw_mnd_lit_grk_bem_hin_swa_mcd_fin_xho_dyu_hun_pol_heb_geo_glc_krd_dut_rus_tig_amr_swe_est_igb_mao_ukr_mly_jpn_tml_kor_guj_pan_moo_ctl_jav_scr_mlt_sun_cnt_fre_lda_arw_chh_slo_rom_cze_bul_qcu_eng_nor_urd_akn_sod_prs_wly_afr_ind_mol_ven_lat_bam_bat_tha_owc_knd_zul_tsn_tur_spa_ita_uzb_yor_vie_hau_ewe_ses_fbf	-0.0150886098382189	-0.0355455245080079	0.971720929958959
11	hau_rus_dyu_ger_wly_mlt_owc_nor_azi_tur_igb_tag_ven_fre_swe_bsq_ukr_tig_tsw_cnt_dut_bos_cic_mol_fbf_scr_hun_xho_bem_fin_pol_heb_geo_lat_cze_urd_hin_amh_sid_arw_est_swt_sun_ita_mao_jpn_tml_kor_spa_bul_lda_krd_mly_rom_sod_jav_mnd_lit_zul_ben_amr_por_prs_pan_grk_qcu_alb_afr_ctl_dgb_chh_glc_anl_slo_ind_eng_moo_svk_tsn_bat_tha_gam_knd_yor_ses_uzb_mcd_guj_aze_swa_vie_aeg_bam_ewe_akn	0.0676614379841904	0.159402851931888	0.873697169209886
12	chh_glc_igb_eng_gam_anl_amr_fre_azi_tur_lda_jav_tsw_urd_grk_bsq_spa_sod_ven_cnt_svk_lat_zul_arw_xho_ita_hun_swa_swt_est_alb_tig_geo_ukr_afr_por_ben_amh_sid_bul_fin_bam_mao_scr_ind_jpn_tml_kor_mol_pol_ses_bos_mly_nor_heb_bat_mnd_slo_dgb_pan_hau_lit_rom_hin_prs_qcu_cze_mcd_krd_dyu_wly_rus_mlt_swe_tag_ctl_akn_dut_fbf_sun_tha_owc_knd_bem_cic_aze_ger_guj_uzb_ewe_vie_aeg_moo_tsn_yor	0.30946632381151	0.729036165644974	0.467811561977384
13	amh_bul_swt_svk_amr_owc_aeg_swe_uzb_azi_ewe_mly_swa_lit_dut_bsq_rus_mlt_moo_mnd_por_mol_bem_krd_xho_ben_hun_tsw_tsn_fin_slo_hau_geo_spa_lat_nor_hin_heb_sod_ctl_est_bam_sun_urd_mao_jpn_knd_kor_ger_glc_cic_alb_jav_bos_anl_bat_cnt_fre_fbf_cze_sid_arw_ita_ukr_scr_qcu_guj_pol_mcd_yor_gam_pan_tig_prs_ind_eng_lda_rom_dgb_tag_tha_chh_tml_ses_igb_aze_afr_grk_tur_zul_vie_wly_ven_akn_dyu	-0.275917622557353	-0.652502131379303	0.515686925055453
14	owc_scr_dgb_svk_sid_aeg_wly_swe_tur_azi_moo_jav_ses_rus_bul_bsq_prs_heb_ewe_mnd_lat_glc_ven_ctl_yor_nor_est_xho_tsw_hun_ben_chh_geo_grk_bos_alb_lit_amr_anl_ita_fin_dyu_tag_arw_ind_jpn_knd_kor_urd_ger_igb_pan_mly_afr_amh_sun_cnt_fre_bam_guj_hau_mol_por_dut_pol_qcu_mcd_slo_rom_tsn_sod_eng_mlt_cze_mao_krd_lda_hin_bem_bat_tha_gam_tml_swt_swa_uzb_ukr_spa_aze_cic_vie_tig_fbf_akn_zul	-0.754084134561436	-1.81356796930308	0.0729695458514465
15	anl_afr_lda_ctl_aeg_tig_heb_slo_tur_aze_xho_bat_tsw_prs_bos_bsq_mcd_amr_swa_cnt_ben_alb_moo_lat_akn_rom_est_yor_ses_fin_swe_sod_geo_mol_cze_urd_guj_wly_hau_eng_hun_dgb_ind_fre_mao_jpn_knd_kor_dut_rus_cic_ger_mly_scr_gam_tag_mnd_pan_bem_hin_sid_arw_glc_pol_spa_qcu_bul_krd_lit_dyu_amh_grk_owc_svk_jav_ita_igb_ukr_fbf_sun_tha_chh_tml_swt_tsn_azi_por_nor_uzb_bam_vie_mlt_zul_ven_ewe	0.0445390816734164	0.104839932866805	0.916728604251848
16	hau_mol_dyu_bos_sid_amh_tig_ger_tur_aze_swa_tag_ewe_rus_lit_bsq_glc_heb_bem_cnt_ben_lat_bam_mcd_yor_swe_hun_tsn_ven_est_alb_mlt_geo_prs_bul_afr_slo_anl_amr_grk_fin_swt_mao_cze_mly_jpn_tml_kor_hin_ctl_cic_pol_sun_ukr_sod_bat_mnd_nor_akn_eng_aeg_guj_fre_arw_por_qcu_pan_svk_spa_ses_gam_ita_chh_dut_jav_krd_dgb_scr_tsw_ind_tha_wly_knd_zul_fbf_azi_urd_rom_uzb_xho_vie_owc_lda_moo_igb	-0.510539082435492	-1.2159475242162	0.227082343649076
17	aeg_krd_dgb_guj_sod_chh_heb_ukr_azi_tur_tsw_bat_ewe_alb_rus_bsq_ger_gam_igb_cnt_pan_scr_cic_grk_bam_urd_fin_moo_dyu_est_arw_amh_geo_swe_eng_afr_lat_amr_sid_hin_hun_ses_ind_ita_sun_jpn_knd_kor_lit_pol_zul_prs_tag_dut_mlt_mly_mnd_slo_tsn_glc_anl_fre_svk_mcd_spa_qcu_bul_bos_ctl_lda_wly_ben_hau_por_mao_cze_swt_mol_bem_jav_tha_owc_tml_ven_akn_aze_rom_nor_uzb_fbf_vie_tig_yor_xho_swa	0.101273090502553	0.238385883497212	0.812106290784679
18	tig_por_ses_lat_amr_mlt_sod_grk_tur_azi_ven_jav_dyu_cze_pan_bsq_dut_chh_moo_cnt_mol_nor_tsn_bos_cic_ukr_est_yor_bem_hun_glc_anl_geo_ben_rus_mcd_swe_gam_aeg_guj_fin_tsw_bat_fre_ind_jpn_tml_kor_afr_prs_lda_bul_mao_krd_sid_sun_mnd_lit_bam_pol_hau_slo_hin_scr_eng_qcu_ger_urd_arw_zul_wly_svk_amh_ita_mly_rom_fbf_alb_akn_tag_tha_heb_knd_xho_dgb_uzb_ctl_spa_aze_swt_vie_owc_ewe_swa_igb	-0.802809661968197	-1.93420371661372	0.0561280453209397
19	amh_bos_igb_cze_mlt_aeg_sid_pan_azi_tur_tsn_mao_swa_eng_prs_bsq_krd_heb_bem_cnt_ita_ukr_ewe_rus_dyu_grk_fin_fbf_zul_est_slo_tig_geo_scr_svk_afr_urd_wly_anl_dut_hun_moo_mly_ctl_sun_jpn_tml_kor_ben_hin_yor_bul_tag_guj_amr_jav_mnd_mcd_xho_por_sod_ger_spa_glc_pol_qcu_nor_lat_rom_tsw_chh_mol_hau_fre_ind_arw_cic_lit_bam_bat_tha_gam_knd_dgb_swt_uzb_swe_alb_aze_ven_vie_owc_lda_akn_ses	-0.0686524636851927	-0.16178126978957	0.871829065153129
20	hau_krd_tsw_bos_sod_wly_mlt_fre_uzb_aze_ses_jav_fbf_mcd_ita_bsq_alb_amr_ven_mnd_pan_lat_swt_cze_akn_arw_hun_lda_zul_fin_ukr_heb_geo_prs_grk_ger_lit_aeg_chh_swe_est_tsn_ind_bul_bat_jpn_tml_kor_rom_rus_ewe_hin_mly_glc_amh_mao_cnt_spa_bam_svk_anl_urd_mol_scr_nor_qcu_ctl_pol_eng_moo_sid_guj_gam_slo_sun_dut_igb_afr_yor_tag_tha_tig_knd_bem_xho_tur_por_ben_azi_cic_vie_owc_dgb_swa_dyu	-0.547202394976623	-1.30345540840568	0.195636949167346
21	tig_urd_ewe_svk_sid_wly_chh_dut_azi_uzb_lda_jav_bem_arw_ben_bsq_grk_heb_dgb_mnd_hin_alb_swa_ukr_ses_pan_hun_fbf_zul_fin_krd_amh_geo_pol_rus_fre_glc_owc_hau_bos_est_bam_mly_ita_ind_jpn_tml_kor_spa_nor_tsn_afr_tag_bul_mlt_bat_cnt_prs_igb_lit_amr_por_eng_swe_mcd_qcu_lat_ger_scr_swt_aeg_mol_gam_ctl_sun_guj_cic_rom_xho_mao_tha_anl_knd_yor_dyu_aze_cze_slo_tur_moo_vie_sod_akn_tsw_ven	0.130743193505798	0.308174667745581	0.758638615928058
22	heb_bul_xho_pol_hau_chh_amr_bos_azi_aze_ven_tag_fbf_lit_ger_bsq_pan_sod_tsw_mnd_svk_ctl_bem_spa_ses_alb_fin_zul_dyu_hun_scr_aeg_geo_urd_mcd_dut_hin_tig_mlt_ukr_est_yor_bat_rom_ind_jpn_tml_kor_mol_lat_swt_rus_mao_arw_owc_mly_cnt_cze_lda_afr_gam_krd_ita_slo_ben_qcu_swe_eng_glc_bam_anl_nor_wly_grk_sun_prs_igb_por_dgb_jav_tha_sid_knd_tsn_ewe_tur_guj_fre_uzb_swa_vie_amh_cic_moo_akn	-0.12853485390997	-0.303207123333075	0.762409249602999
23	wly_lat_cic_prs_mlt_amh_sid_spa_azi_aze_yor_tag_moo_lit_ukr_bsq_urd_hau_dyu_cnt_rus_afr_igb_glc_swt_alb_fin_ses_bam_est_mol_gam_geo_guj_pol_krd_slo_sod_heb_por_hun_lda_mao_nor_sun_jpn_tml_kor_cze_hin_zul_swe_jav_dut_aeg_mly_mnd_ger_tsw_svk_tig_fre_ctl_eng_bos_qcu_grk_bul_ben_akn_anl_scr_chh_arw_ind_pan_swa_mcd_fbf_bat_tha_owc_knd_bem_ewe_tur_rom_ita_uzb_ven_vie_amr_dgb_xho_tsn	0.42073244032984	0.991703992501097	0.323915195347773
24	sod_grk_cic_glc_chh_hau_heb_pol_uzb_aze_tsn_sun_bam_prs_krd_bsq_eng_tig_zul_cnt_por_bos_dgb_guj_swa_rom_fin_swt_ven_hun_rus_owc_geo_ctl_ben_swe_hin_amh_anl_mcd_est_dyu_bat_ukr_mly_jpn_knd_kor_scr_nor_xho_cze_mao_alb_aeg_ind_mnd_svk_lda_lat_gam_mol_ger_spa_lit_qcu_fre_urd_slo_bem_wly_arw_mlt_afr_jav_dut_yor_bul_igb_tag_tha_amr_tml_fbf_moo_tur_ita_pan_azi_ses_vie_sid_ewe_tsw_akn	-0.326659560558937	-0.773094157452626	0.441427187804838
25	tig_lit_bam_ctl_hau_owc_amr_mol_tur_azi_ven_bat_ses_alb_hin_bsq_svk_gam_dyu_mnd_ger_por_akn_prs_swa_glc_fin_igb_yor_hun_ita_mlt_geo_mcd_arw_ben_spa_heb_aeg_swe_est_tsn_mao_grk_sun_jpn_knd_kor_rom_lat_dgb_nor_jav_pan_sod_tag_cnt_rus_lda_ukr_anl_bos_guj_pol_dut_qcu_slo_eng_cze_moo_sid_bul_amh_krd_mly_afr_fbf_fre_bem_ind_tha_chh_tml_xho_cic_uzb_urd_scr_aze_swt_vie_wly_tsw_ewe_zul	0.0201903579763588	0.0475535502493284	0.962174022765267
26	aeg_cze_tsw_mol_wly_chh_gam_bos_uzb_aze_ses_mao_tsn_arw_lat_bsq_ita_sid_ven_mnd_afr_ukr_fbf_urd_swa_eng_hun_yor_bam_est_spa_anl_geo_por_svk_prs_guj_amr_owc_alb_fin_akn_sun_dut_mly_jpn_knd_kor_mcd_slo_dyu_nor_jav_ben_tig_bat_cnt_pan_bem_hin_hau_pol_rus_scr_lit_qcu_grk_bul_ctl_xho_mlt_swe_amh_fre_tag_krd_dgb_rom_cic_ind_tha_sod_tml_lda_swt_tur_ger_glc_azi_igb_vie_heb_zul_ewe_moo	-0.371198160615593	-0.881509911935899	0.380314491034188
27	tig_rus_bem_eng_amh_sid_gam_svk_uzb_tur_ven_mly_yor_slo_lit_bsq_arw_amr_tsw_mnd_ita_swe_igb_pan_cic_urd_est_swa_dyu_hun_mol_hau_geo_bul_dut_nor_pol_chh_heb_mcd_fin_akn_tag_cze_mao_jpn_knd_kor_spa_ger_zul_krd_jav_fre_owc_sun_cnt_ukr_dgb_grk_anl_ctl_lat_afr_glc_qcu_bos_prs_hin_fbf_mlt_alb_aeg_ben_bat_rom_lda_scr_ewe_ind_tha_sod_tml_tsn_xho_azi_por_guj_aze_moo_vie_wly_swt_bam_ses	0.499276322671172	1.18245190219609	0.240040779909993
28	sid_lat_bem_fre_sod_chh_mlt_alb_uzb_tur_xho_mao_ses_ita_spa_bsq_slo_tig_akn_mnd_swe_scr_lda_grk_bam_ben_hun_igb_tsn_est_ukr_aeg_geo_pol_afr_hin_glc_wly_heb_rom_fin_fbf_tag_por_sun_jpn_tml_kor_lit_guj_ewe_ger_ind_ctl_anl_jav_cnt_pan_dyu_urd_amh_arw_eng_rus_mcd_qcu_bos_cze_prs_ven_amr_svk_gam_bul_mly_mol_tsw_krd_moo_bat_tha_hau_knd_yor_swa_aze_dut_nor_azi_swt_vie_owc_zul_dgb_cic	0.212880157467054	0.501430492192354	0.617253099457088
29	owc_alb_zul_bos_amh_heb_gam_swe_azi_uzb_bem_jav_dyu_mcd_urd_bsq_slo_amr_swa_mnd_arw_prs_tsw_fre_bam_hin_hun_yor_tsn_fin_lat_sod_geo_glc_bul_pol_lit_sid_wly_ita_est_lda_mao_cze_sun_jpn_tml_kor_ger_spa_ewe_scr_tag_grk_chh_ind_cnt_rom_dgb_por_aeg_pan_guj_afr_nor_qcu_ctl_mol_rus_swt_mlt_svk_hau_dut_mly_krd_fbf_ukr_moo_bat_tha_tig_knd_akn_igb_tur_ben_eng_aze_cic_vie_anl_ven_ses_xho	-0.168637236945868	-0.398626887421608	0.69108190957279
30	gam_ctl_dyu_swe_sod_anl_tig_ita_uzb_aze_dgb_bat_igb_eng_mcd_bsq_fre_chh_moo_cnt_pan_ben_xho_lit_tsn_grk_fin_akn_swa_hun_krd_wly_geo_ger_ukr_bul_pol_sid_heb_mol_est_bem_mao_hin_jav_jpn_tml_kor_bos_prs_tsw_glc_mly_rus_owc_tag_mnd_cze_swt_spa_amh_por_afr_dut_slo_qcu_alb_svk_scr_ewe_mlt_lat_amr_urd_ind_nor_ses_guj_bam_sun_tha_hau_knd_cic_yor_azi_arw_rom_tur_ven_vie_aeg_fbf_lda_zul	-0.600220916039163	-1.43613582399658	0.154318993608802
31	amh_nor_xho_ger_sod_owc_sid_svk_uzb_tur_cic_ind_bam_swe_arw_bsq_mol_mlt_ven_mnd_ben_rom_swt_grk_fbf_alb_est_dyu_swa_hun_dut_wly_geo_ukr_cze_hin_fre_hau_tig_krd_fin_moo_mly_guj_jav_jpn_knd_kor_urd_ita_zul_glc_bat_afr_amr_mao_cnt_scr_bem_eng_anl_lit_rus_bul_mcd_qcu_spa_lat_por_ses_heb_slo_aeg_pan_tag_prs_yor_ctl_tsw_sun_tha_chh_tml_lda_dgb_aze_bos_pol_azi_akn_vie_gam_ewe_igb_tsn	0.981610901366371	2.33967948508286	0.0214400227021667
32	mlt_swe_ven_svk_tig_aeg_wly_ctl_uzb_azi_akn_sun_moo_slo_alb_bsq_fre_sid_ses_cnt_urd_scr_lda_bos_tsn_pan_hun_dyu_fbf_est_bul_amh_geo_lit_ukr_cze_glc_gam_hau_por_fin_swa_jav_eng_bat_jpn_knd_kor_lat_ita_tsw_rus_tag_dut_heb_mly_mnd_grk_swt_afr_owc_hin_guj_ger_mcd_qcu_arw_pol_mol_dgb_sod_nor_anl_krd_ind_ben_bam_spa_ewe_mao_tha_amr_tml_igb_cic_aze_rom_prs_tur_xho_vie_chh_zul_bem_yor	-0.267189384910771	-0.631421428551604	0.5293139482499
33	amr_ita_moo_pol_owc_hau_anl_rus_aze_azi_fbf_tag_bem_mcd_bul_bsq_glc_sid_cic_mnd_eng_prs_xho_ctl_yor_ukr_est_swa_ven_fin_cze_amh_geo_alb_slo_scr_arw_sod_mlt_rom_hun_lda_bat_urd_mao_jpn_knd_kor_hin_ger_ses_lat_sun_mol_wly_jav_cnt_nor_bam_afr_chh_svk_fre_dut_bos_qcu_pan_ben_lit_akn_tig_swe_aeg_guj_mly_grk_swt_por_dyu_ind_tha_gam_tml_tsw_dgb_uzb_spa_krd_tur_zul_vie_heb_ewe_tsn_igb	-0.749902187846663	-1.80433206901302	0.0744162858411965
34	aeg_krd_yor_glc_sod_anl_tig_prs_azi_uzb_bam_jav_swt_ukr_urd_bsq_fre_wly_fbf_cnt_mol_rus_xho_nor_dyu_lat_fin_dgb_ses_est_svk_chh_geo_spa_ger_swe_hin_heb_amr_ita_hun_ewe_bat_bul_mly_jpn_tml_kor_slo_grk_ven_pan_sun_alb_hau_mao_mnd_arw_lda_lit_owc_rom_eng_mcd_cze_qcu_ctl_scr_dut_igb_amh_por_mlt_guj_tag_ben_swa_bos_bem_ind_tha_gam_knd_cic_moo_aze_afr_pol_tur_tsn_vie_sid_tsw_zul_akn	-0.500043956375053	-1.18925401421049	0.23736727592425
35	sod_ita_bem_hin_mlt_amr_tig_nor_azi_uzb_ewe_mao_igb_bos_ben_bsq_arw_chh_yor_cnt_guj_ctl_lda_rus_bam_mcd_fin_moo_dgb_est_ukr_aeg_geo_spa_swe_lat_svk_hau_sid_ger_hun_xho_tag_urd_sun_jpn_knd_kor_slo_pan_swa_mol_ind_por_amh_bat_mnd_eng_akn_grk_gam_lit_glc_rom_dut_qcu_bul_prs_fre_ses_anl_afr_heb_alb_mly_krd_swt_pol_tsn_jav_tha_wly_tml_tsw_cic_aze_cze_scr_tur_ven_vie_owc_fbf_dyu_zul	-0.0494875193786587	-0.116689214713017	0.907357958564115
36	heb_eng_yor_swe_sid_sod_chh_lit_aze_uzb_dyu_sun_bam_lat_rus_bsq_alb_aeg_ses_mnd_afr_bul_ven_pan_tsn_krd_fin_swa_akn_hun_ger_hau_geo_ctl_grk_scr_nor_anl_tig_cze_est_xho_tag_dut_mao_jpn_tml_kor_mol_rom_moo_fre_mly_bos_amr_ind_cnt_urd_fbf_prs_owc_ukr_pol_glc_guj_qcu_spa_arw_mcd_cic_mlt_svk_gam_ita_bat_por_tsw_hin_lda_jav_tha_amh_knd_dgb_ewe_tur_slo_ben_azi_swt_vie_wly_bem_igb_zul	-0.561415631473371	-1.33819452484559	0.184095740590703
37	owc_urd_zul_alb_sid_amh_wly_ukr_azi_aze_ses_bat_moo_mol_prs_bsq_rus_heb_tsn_cnt_ger_arw_cic_mcd_tsw_ctl_fin_ewe_bem_est_hin_chh_geo_cze_lat_eng_swe_mlt_anl_afr_hun_akn_sun_slo_mly_jpn_tml_kor_nor_spa_ven_pan_jav_ita_gam_tag_mnd_bos_yor_por_tig_dut_rom_krd_ben_qcu_svk_glc_bul_fbf_amr_grk_aeg_fre_ind_pol_xho_lit_igb_mao_tha_hau_knd_swa_dgb_tur_guj_scr_uzb_bam_vie_sod_swt_dyu_lda	-0.0733832308486481	-0.172884134725211	0.863118208502001
38	gam_rus_fbf_slo_heb_amh_tig_ben_azi_uzb_ven_sun_bam_afr_krd_bsq_ita_mlt_tsw_mnd_lat_cze_dgb_guj_tsn_spa_est_ses_cic_hun_hin_chh_geo_swe_mol_mcd_glc_owc_anl_eng_fin_swt_ind_fre_jav_jpn_knd_kor_ger_svk_swa_bul_bat_pol_aeg_mao_cnt_urd_ewe_alb_sod_lit_grk_arw_por_qcu_nor_bos_ukr_bem_sid_dut_wly_prs_tag_ctl_moo_rom_lda_mly_tha_hau_tml_xho_zul_tur_pan_scr_aze_akn_vie_amr_yor_igb_dyu	-0.365276225667931	-0.866026724489383	0.388704218294328
39	owc_mol_dgb_pol_wly_anl_amr_lat_tur_aze_igb_jav_tsn_cze_alb_bsq_bos_hau_zul_cnt_ben_ita_ewe_guj_lda_prs_hun_bam_bem_fin_mcd_heb_geo_nor_grk_krd_ger_chh_sid_hin_est_swa_mly_spa_bat_jpn_knd_kor_slo_fre_moo_afr_sun_por_gam_ind_mnd_arw_tsw_pan_mlt_rom_ukr_eng_bul_qcu_rus_glc_svk_yor_amh_lit_aeg_swe_tag_urd_fbf_scr_swt_mao_tha_sod_tml_xho_ses_azi_ctl_dut_uzb_ven_vie_tig_dyu_cic_akn	-0.615823432481509	-1.46986193177729	0.144974169513497
40	heb_grk_akn_pan_sod_amr_wly_ctl_aze_tur_swa_mao_fbf_lat_lit_bsq_nor_owc_xho_cnt_mcd_afr_ses_mol_tsw_bos_fin_moo_bem_hun_swe_amh_geo_spa_fre_ger_pol_aeg_hau_alb_est_dyu_bat_eng_tag_jpn_tml_kor_urd_cze_bam_arw_ind_slo_mlt_sun_mnd_svk_igb_rus_gam_rom_ben_dut_ukr_qcu_guj_prs_ita_cic_tig_bul_chh_scr_mly_krd_ven_por_swt_jav_tha_sid_knd_zul_ewe_uzb_glc_hin_azi_yor_vie_anl_tsn_dgb_lda	-0.484994875825567	-1.15415632187268	0.251393376611632
41	sod_afr_bam_mol_amr_owc_mlt_hin_tur_aze_igb_tag_moo_ben_arw_bsq_mcd_amh_swt_cnt_rus_lat_bem_pol_cic_dut_fin_ewe_tsw_est_rom_heb_geo_scr_urd_slo_fre_sid_tig_cze_hun_ven_ind_prs_jav_jpn_tml_kor_grk_bos_dyu_svk_sun_nor_aeg_mly_mnd_ctl_fbf_por_hau_swe_spa_guj_alb_qcu_ita_lit_eng_lda_wly_bul_gam_ukr_bat_pan_tsn_glc_swa_mao_tha_anl_knd_ses_dgb_uzb_krd_ger_azi_yor_vie_chh_xho_akn_zul	-0.364376058200753	-0.863673058961541	0.389989531426806
42	tig_slo_yor_por_amh_heb_hau_ita_aze_tur_swa_bat_bem_lat_glc_bsq_cze_gam_swt_mnd_rus_hin_ses_alb_dgb_pan_hun_cic_ven_fin_fre_sod_geo_ukr_pol_rom_swe_wly_sid_nor_est_moo_tag_prs_sun_jpn_knd_kor_mol_bos_xho_bul_mao_urd_amr_jav_cnt_arw_ewe_ctl_chh_mcd_eng_afr_lit_qcu_guj_ben_dut_tsw_owc_scr_anl_krd_ind_grk_akn_svk_dyu_mly_tha_mlt_tml_bam_lda_uzb_spa_ger_azi_zul_vie_aeg_igb_tsn_fbf	-0.553553616888258	-1.32028488416268	0.18998016019589
43	wly_fre_cic_lit_tig_hau_owc_rus_aze_azi_igb_sun_dyu_bos_ukr_bsq_krd_chh_tsw_mnd_mcd_arw_akn_pol_lda_rom_hun_xho_swa_est_lat_sod_geo_eng_bul_nor_glc_gam_heb_afr_fin_swt_mao_hin_bat_jpn_knd_kor_scr_por_moo_guj_jav_ger_amr_ind_cnt_swe_bem_urd_aeg_alb_ctl_prs_slo_qcu_ita_dut_pan_zul_mlt_svk_amh_ben_mly_mol_yor_grk_fbf_tag_tha_sid_tml_ven_ewe_uzb_spa_cze_tur_dgb_vie_anl_tsn_ses_bam	0.133592227167009	0.314883376135344	0.753555604446742
44	amr_afr_dgb_eng_sod_tig_amh_lat_aze_uzb_tsn_sun_xho_glc_krd_bsq_svk_aeg_fbf_mnd_ukr_scr_dyu_nor_bam_urd_est_ven_tsw_fin_lit_owc_geo_ben_bul_dut_grk_sid_hau_ctl_hun_zul_bat_fre_mao_jpn_tml_kor_rom_ita_moo_bos_mly_mcd_wly_ind_cnt_arw_swt_por_heb_pan_prs_mol_alb_qcu_rus_cze_slo_akn_chh_guj_anl_hin_jav_ger_lda_swe_igb_tag_tha_mlt_knd_bem_ses_tur_pol_spa_azi_yor_vie_gam_cic_ewe_swa	-0.689065382431012	-1.64908326747051	0.102504644547666
45	heb_arw_xho_scr_sod_amr_owc_fre_aze_azi_zul_mly_cic_ben_nor_bsq_ukr_tig_yor_cnt_ctl_por_ewe_prs_igb_pan_fin_bem_bam_hun_krd_anl_geo_hin_mcd_slo_svk_hau_sid_grk_est_dyu_jav_pol_tag_jpn_tml_kor_ger_spa_ses_alb_mao_ita_wly_bat_mnd_lat_tsn_glc_gam_mol_eng_cze_swe_qcu_urd_bul_rom_moo_amh_lit_chh_bos_sun_guj_dgb_dut_swt_ind_tha_aeg_knd_lda_tsw_uzb_rus_afr_tur_ven_vie_mlt_swa_fbf_akn	-0.794016989546045	-1.91261386529398	0.0588746979842543
46	heb_urd_swa_bul_anl_mlt_chh_ita_azi_uzb_fbf_mao_cic_mol_bos_bsq_scr_owc_swt_cnt_afr_glc_ses_guj_akn_grk_hun_moo_tsn_est_slo_sid_geo_ben_svk_lat_alb_sod_aeg_rus_fin_igb_ind_arw_bat_jpn_knd_kor_hin_krd_tsw_swe_tag_mcd_hau_mly_mnd_pan_zul_lit_amr_ukr_rom_ger_eng_qcu_fre_spa_ctl_xho_tig_pol_gam_por_jav_prs_yor_cze_dgb_sun_tha_wly_tml_bam_bem_tur_nor_dut_aze_lda_vie_amh_dyu_ven_ewe	-0.0910600433969089	-0.214535680466849	0.83059905919399
47	tig_krd_swt_por_amr_heb_hau_afr_tur_azi_fbf_mao_bam_scr_hin_bsq_bos_sod_dgb_cnt_spa_arw_swa_prs_tsw_glc_fin_ven_cic_hun_lat_owc_geo_mol_ger_ctl_lit_aeg_mlt_ukr_est_yor_bat_rom_sun_jpn_knd_kor_pol_ben_akn_urd_tag_nor_amh_ind_mnd_svk_ewe_ita_sid_swe_fre_slo_dut_qcu_bul_guj_grk_bem_gam_rus_anl_eng_jav_alb_ses_cze_zul_mly_tha_wly_tml_tsn_igb_uzb_mcd_pan_aze_lda_vie_chh_xho_moo_dyu	-0.441788805942874	-1.04976338913601	0.296547222594099
48	sid_slo_swt_svk_tig_amr_heb_grk_tur_azi_ewe_sun_yor_pan_afr_bsq_por_aeg_lda_cnt_spa_eng_tsn_dut_xho_bul_est_bam_ven_hun_rus_amh_geo_fre_hin_rom_bos_sod_anl_nor_fin_bem_tag_prs_jav_jpn_tml_kor_ben_swe_akn_lat_mly_ita_wly_mao_mnd_pol_swa_alb_owc_cze_krd_arw_glc_qcu_guj_scr_ger_igb_gam_mol_mlt_lit_bat_ctl_fbf_mcd_zul_ind_tha_hau_knd_tsw_moo_uzb_ukr_urd_aze_cic_vie_chh_dyu_dgb_ses	-0.798519106202937	-1.92031182662004	0.0578826300605862
49	anl_ukr_ewe_rus_tig_amr_sid_bos_azi_uzb_bem_tag_ses_prs_ita_bsq_nor_owc_xho_mnd_alb_arw_fbf_krd_swt_guj_hun_tsn_swa_fin_spa_amh_geo_pol_bul_cze_afr_chh_mlt_eng_est_bam_sun_ben_mly_jpn_knd_kor_dut_grk_zul_lit_jav_slo_aeg_mao_cnt_fre_moo_swe_wly_mcd_ctl_rom_hin_qcu_scr_pan_lat_dgb_gam_mol_heb_ger_ind_glc_lda_urd_cic_bat_tha_sod_tml_tsw_yor_tur_svk_por_aze_akn_vie_hau_igb_ven_dyu	0.303277121572351	0.71366080515007	0.477224129306918
50	hau_ger_ses_bos_sod_chh_mlt_lat_uzb_tur_xho_tag_akn_ita_svk_bsq_dut_owc_ewe_cnt_guj_spa_lda_arw_bam_swe_est_cic_fbf_hun_alb_sid_geo_slo_hin_ben_krd_wly_aeg_pan_fin_moo_sun_por_mly_jpn_tml_kor_mcd_urd_tsn_afr_ind_pol_tig_mao_mnd_bul_swa_rom_anl_grk_ctl_eng_glc_qcu_nor_scr_lit_igb_amr_cze_heb_ukr_bat_rus_yor_fre_ven_jav_tha_amh_knd_zul_bem_aze_mol_prs_azi_dyu_vie_gam_dgb_tsw_swt	0.466253408654019	1.09896428063367	0.274620504952125
51	aeg_spa_ven_lit_heb_sid_sod_rom_tur_uzb_dyu_tag_moo_hin_nor_bsq_bul_mlt_swa_cnt_slo_rus_bem_ben_tsw_mol_hun_ses_igb_est_svk_chh_geo_dut_por_guj_mcd_amr_tig_urd_fin_fbf_sun_ita_bat_jpn_knd_kor_alb_scr_swt_swe_mly_afr_hau_ind_mnd_cze_cic_krd_amh_eng_fre_pan_ger_qcu_arw_ukr_bos_ewe_wly_prs_anl_grk_jav_ctl_dgb_pol_lda_mao_tha_gam_tml_akn_yor_aze_glc_lat_azi_bam_vie_owc_xho_zul_tsn	0.311225529400438	0.732745959460429	0.465556232523996
52	mlt_dut_cic_por_sod_wly_heb_slo_aze_uzb_bem_sun_ewe_scr_grk_bsq_ukr_amr_swa_mnd_ctl_urd_fbf_bos_akn_krd_fin_dyu_dgb_est_prs_sid_geo_pol_glc_cze_alb_anl_amh_eng_hun_moo_jav_ita_mao_jpn_knd_kor_afr_rom_tsn_guj_ind_swe_tig_mly_cnt_fre_ses_lat_owc_nor_ger_lit_mol_qcu_rus_hin_bul_xho_gam_ben_chh_pan_tag_svk_lda_spa_bam_bat_tha_hau_tml_zul_ven_tur_arw_mcd_azi_swt_vie_aeg_yor_tsw_igb	-0.713087649969737	-1.70885800691182	0.0908126111898871
53	chh_hin_xho_rus_hau_heb_amr_ctl_uzb_azi_moo_tag_tsn_lit_prs_bsq_slo_mlt_dyu_cnt_por_grk_swa_pol_fbf_afr_est_cic_zul_fin_pan_owc_geo_ben_mol_cze_urd_wly_sod_rom_hun_bam_ind_lat_bat_jpn_knd_kor_eng_ukr_dgb_krd_jav_dut_sid_mao_mnd_mcd_lda_glc_amh_scr_arw_ger_swe_qcu_fre_ita_bul_akn_anl_alb_gam_bos_mly_nor_swt_spa_yor_sun_tha_aeg_tml_ses_ewe_tur_guj_svk_aze_bem_vie_tig_ven_igb_tsw	-0.582838207236767	-1.39008299507018	0.167821907187342
54	amh_rom_tsn_guj_amr_tig_sod_ctl_aze_tur_bam_tag_ewe_afr_svk_bsq_glc_chh_xho_cnt_mol_lat_igb_spa_lda_pan_hun_yor_cic_fin_cze_hau_geo_pol_swe_rus_alb_wly_owc_hin_est_ses_mly_por_bat_jpn_knd_kor_mcd_urd_zul_nor_jav_ita_aeg_ind_mnd_arw_dgb_ger_gam_bos_eng_bul_ben_qcu_lit_scr_dut_ven_sid_fre_mlt_slo_mao_krd_bem_prs_akn_sun_tha_anl_tml_dyu_swt_azi_ukr_grk_uzb_moo_vie_heb_swa_tsw_fbf	-0.316221790168833	-0.748433274782022	0.456087478229456
55	mlt_alb_dyu_dut_gam_sod_amr_por_tur_uzb_xho_mly_ses_ctl_guj_bsq_fre_heb_akn_cnt_krd_lat_cic_glc_tsn_eng_hun_swt_bam_est_rus_sid_geo_afr_slo_arw_ukr_amh_tig_bul_fin_bem_sun_mcd_tag_jpn_tml_kor_swe_nor_zul_pol_mao_grk_anl_jav_mnd_mol_ven_svk_owc_hin_scr_pan_ita_qcu_cze_rom_ger_swa_hau_lit_aeg_ben_bat_spa_fbf_urd_igb_ind_tha_wly_knd_tsw_yor_aze_prs_bos_azi_moo_vie_chh_lda_dgb_ewe	0.323664139901895	0.761408940089693	0.448339319336931
56	heb_grk_bem_lit_gam_mlt_sod_scr_azi_aze_igb_mao_swt_spa_pan_bsq_guj_hau_dyu_cnt_swe_ctl_fbf_cze_yor_krd_hun_cic_moo_est_mcd_sid_geo_ger_bos_ben_pol_chh_amr_hin_fin_zul_jav_fre_sun_jpn_knd_kor_glc_svk_xho_afr_bat_urd_aeg_tag_mnd_ukr_tsw_alb_tig_bul_mol_por_nor_qcu_rom_lat_eng_ven_anl_slo_amh_ita_ind_arw_ewe_dut_bam_mly_tha_owc_tml_dgb_akn_uzb_rus_prs_tur_tsn_vie_wly_ses_swa_lda	-0.43570768539874	-1.03402203678552	0.303807248827249
57	wly_arw_ven_hin_chh_tig_heb_ctl_aze_azi_dyu_bat_dgb_rom_svk_bsq_lat_amh_fbf_cnt_cze_ben_zul_eng_xho_ukr_est_bam_moo_hun_grk_sid_geo_prs_glc_mol_nor_owc_sod_alb_fin_yor_tag_krd_mly_jpn_tml_kor_pol_guj_swt_bul_ind_bos_amr_jav_mnd_afr_swa_ger_hau_por_pan_spa_urd_qcu_scr_slo_rus_tsn_aeg_swe_gam_mcd_sun_dut_akn_fre_ses_mao_tha_anl_knd_ewe_lda_tur_lit_ita_uzb_bem_vie_mlt_igb_cic_tsw	-0.51747212287076	-1.23232075210908	0.220935727580048
58	heb_urd_xho_ctl_gam_owc_wly_slo_azi_uzb_akn_jav_zul_cze_svk_bsq_por_mlt_ven_mnd_ukr_ita_dgb_bul_bem_lit_hun_bam_ewe_fin_krd_sid_geo_eng_ger_arw_nor_hau_chh_dut_est_igb_sun_hin_tag_jpn_tml_kor_mol_afr_dyu_rom_mly_pan_amh_mao_cnt_grk_yor_fre_sod_prs_ben_scr_lat_qcu_pol_swe_alb_lda_anl_bos_aeg_mcd_ind_rus_fbf_glc_tsw_bat_tha_tig_knd_ses_cic_tur_guj_spa_aze_swt_vie_amr_moo_tsn_swa	-0.251126699752217	-0.593829704059089	0.554067696286978
59	aeg_rom_dgb_slo_amh_owc_amr_ben_azi_tur_ven_sun_ewe_svk_ctl_bsq_glc_hau_dyu_mnd_lat_bos_igb_grk_fbf_afr_est_bem_akn_hun_urd_chh_geo_alb_nor_guj_cze_mlt_anl_prs_fin_tsn_jav_fre_ind_jpn_knd_kor_lit_scr_zul_mcd_mao_eng_sid_bat_cnt_spa_lda_por_tig_ita_pol_pan_rus_qcu_hin_bul_arw_tsw_heb_krd_gam_mol_tag_dut_bam_ukr_ses_mly_tha_wly_tml_moo_swa_aze_swe_ger_uzb_yor_vie_sod_swt_xho_cic	-0.720582335062525	-1.72978790608936	0.0869857036639839
60	sid_dut_tsn_spa_aeg_sod_gam_ger_tur_aze_ses_bat_akn_hin_fre_bsq_mcd_wly_xho_cnt_arw_svk_fbf_nor_dyu_pol_est_cic_swa_fin_ukr_owc_geo_lat_afr_bos_slo_amh_heb_glc_hun_bam_jav_alb_tag_jpn_tml_kor_grk_lit_yor_ctl_ind_swe_hau_mly_mnd_cze_lda_ben_chh_ita_guj_krd_bul_qcu_mol_eng_pan_tsw_mlt_rom_amr_prs_sun_por_ewe_scr_dgb_mao_tha_anl_knd_zul_bem_azi_rus_urd_uzb_igb_vie_tig_moo_ven_swt	0.319039574551713	0.751191195148004	0.454434264980041
61	sod_glc_moo_mcd_mlt_gam_wly_dut_uzb_aze_bem_sun_cic_svk_spa_bsq_lat_owc_tsw_cnt_urd_arw_dyu_prs_igb_rus_est_yor_tsn_hun_nor_aeg_geo_fre_swe_alb_bos_heb_amr_ben_fin_lda_mao_slo_mly_jpn_tml_kor_ger_ita_swt_rom_ind_mol_hau_bat_mnd_ctl_akn_ukr_sid_grk_scr_afr_eng_qcu_krd_por_cze_ewe_tig_bul_amh_pol_tag_guj_ses_lit_zul_jav_tha_anl_knd_fbf_ven_azi_hin_pan_tur_xho_vie_chh_bam_dgb_swa	-0.441831639638665	-1.05003178670638	0.296424466842219
62	chh_lit_swa_ukr_aeg_heb_gam_guj_tur_aze_lda_sun_bam_ger_grk_bsq_afr_sid_akn_cnt_bul_ita_yor_urd_dyu_pan_est_swt_cic_fin_mol_tig_geo_scr_hin_prs_cze_wly_mlt_nor_hun_zul_ind_eng_mly_jpn_tml_kor_fre_spa_ewe_lat_mao_krd_anl_bat_mnd_rus_tsw_mcd_amr_pol_por_alb_dut_qcu_swe_arw_bos_moo_amh_glc_sod_ben_tag_svk_dgb_ctl_ses_jav_tha_owc_knd_bem_xho_uzb_slo_rom_azi_igb_vie_hau_ven_fbf_tsn	0.192949637066493	0.453934537933071	0.650933521691961
63	wly_ukr_xho_rus_aeg_sid_sod_nor_tur_aze_zul_mly_akn_fre_bos_bsq_spa_mlt_moo_mnd_krd_prs_swa_alb_tsw_pan_fin_swt_cic_est_bul_chh_geo_guj_svk_mcd_ger_owc_amh_ben_hun_tsn_bat_afr_ind_jpn_knd_kor_dut_pol_dyu_urd_mao_slo_heb_tag_cnt_grk_dgb_cze_gam_scr_ctl_glc_lat_qcu_mol_eng_rom_bam_tig_lit_amr_arw_sun_swe_ses_por_fbf_jav_tha_anl_tml_yor_lda_azi_hin_ita_uzb_ven_vie_hau_igb_bem_ewe	0.132388179485959	0.311332190829832	0.756244908013086
64	mlt_slo_cic_rom_gam_sod_owc_rus_aze_tur_tsw_jav_swa_mol_arw_bsq_ukr_sid_ven_cnt_fre_alb_dgb_eng_akn_lit_est_yor_fbf_hun_cze_heb_geo_krd_guj_lat_dut_amr_tig_ger_fin_igb_mao_ita_sun_jpn_tml_kor_ben_mcd_xho_hin_bat_nor_aeg_ind_mnd_pan_bam_bul_amh_afr_ctl_scr_pol_qcu_grk_swe_prs_tsn_chh_glc_anl_bos_tag_urd_swt_svk_zul_mly_tha_wly_knd_moo_bem_uzb_por_spa_azi_lda_vie_hau_ewe_dyu_ses	-0.231130129684919	-0.546209302592152	0.586230049541235
65	chh_grk_tsn_afr_owc_mlt_gam_bos_aze_uzb_tsw_bat_xho_guj_bul_bsq_prs_amh_fbf_cnt_ita_spa_dyu_ukr_lda_pol_fin_moo_akn_est_swe_anl_geo_rus_ger_lat_svk_hau_aeg_ben_hun_swa_tag_eng_mao_jpn_tml_kor_rom_nor_yor_dut_mly_scr_tig_ind_mnd_cze_bem_fre_sod_urd_hin_mcd_alb_qcu_por_glc_slo_ven_sid_ctl_wly_pan_jav_arw_ses_krd_igb_sun_tha_amr_knd_cic_swt_tur_lit_mol_azi_dgb_vie_heb_ewe_bam_zul	-0.519837477759205	-1.23823291320224	0.218746316502826
66	anl_scr_yor_rus_sod_mlt_tig_fre_uzb_aze_ewe_jav_dyu_pol_bos_bsq_mol_chh_bem_mnd_glc_ita_zul_nor_akn_krd_fin_bam_xho_hun_por_hau_geo_slo_afr_ukr_eng_amh_aeg_ctl_est_swt_mly_ger_bat_jpn_tml_kor_ben_pan_ven_cze_mao_alb_owc_ind_cnt_urd_lda_dut_sid_rom_prs_spa_mcd_qcu_lat_grk_bul_igb_gam_svk_heb_lit_tag_arw_cic_hin_tsn_sun_tha_amr_knd_moo_dgb_azi_swe_guj_tur_swa_vie_wly_tsw_ses_fbf	-0.690377284949846	-1.65201066316012	0.101904979947272
67	mlt_scr_bem_afr_tig_sid_aeg_hin_aze_azi_dyu_ind_moo_ita_pan_bsq_svk_heb_fbf_cnt_pol_mol_swt_arw_akn_ben_hun_ewe_dgb_est_nor_wly_geo_ger_rus_bul_fre_gam_amr_urd_fin_cic_bat_cze_mao_jpn_tml_kor_lat_lit_ven_grk_tag_alb_hau_jav_mnd_dut_zul_por_sod_krd_prs_slo_eng_qcu_swe_rom_glc_bam_owc_bos_anl_mcd_sun_guj_swa_ctl_lda_mly_tha_chh_knd_ses_yor_tur_ukr_spa_uzb_tsw_vie_amh_xho_igb_tsn	-0.829423020484455	-2.00271782497248	0.0481192213787679
68	sod_prs_bem_pan_tig_owc_gam_eng_tur_aze_akn_sun_ven_glc_ben_bsq_afr_sid_dyu_mnd_hin_lit_moo_ita_swt_guj_est_dgb_lda_hun_mcd_hau_geo_dut_por_slo_rom_heb_mlt_arw_fin_zul_bat_pol_tag_jpn_knd_kor_cze_ctl_fbf_urd_ind_mol_aeg_mly_cnt_grk_yor_bos_anl_swe_lat_rus_spa_qcu_ukr_nor_scr_ses_amh_krd_wly_fre_mao_ger_tsw_svk_tsn_jav_tha_amr_tml_ewe_swa_azi_alb_bul_uzb_cic_vie_chh_xho_bam_igb	0.0269285624425895	0.0634282185454452	0.949561648084222
69	aeg_svk_tsn_guj_heb_anl_hau_bul_aze_tur_dgb_tag_ven_scr_ctl_bsq_swe_wly_akn_cnt_arw_mol_ewe_eng_moo_grk_hun_dyu_zul_est_ben_owc_geo_spa_ita_nor_urd_sod_tig_krd_fin_ses_ind_dut_bat_jpn_tml_kor_rus_cze_swt_pan_jav_glc_chh_mao_mnd_rom_fbf_pol_gam_lit_fre_mcd_alb_qcu_hin_prs_por_cic_mlt_ukr_amr_ger_sun_lat_bem_afr_bam_mly_tha_amh_knd_xho_lda_uzb_slo_bos_azi_tsw_vie_sid_yor_igb_swa	-0.571913602652204	-1.36300337176351	0.176172495642213
70	gam_svk_tsw_por_mlt_tig_owc_prs_aze_azi_moo_ind_bam_lit_rus_bsq_guj_anl_dyu_cnt_mcd_eng_fbf_pol_dgb_arw_fin_xho_yor_est_krd_sid_geo_hin_bul_bos_glc_aeg_chh_afr_hun_zul_jav_ctl_mly_jpn_tml_kor_spa_urd_akn_nor_bat_pan_sod_sun_mnd_swe_lda_ukr_wly_lat_dut_ita_cze_qcu_ben_ger_grk_ses_amh_alb_amr_mol_tag_slo_tsn_scr_ewe_mao_tha_heb_knd_ven_bem_tur_fre_rom_uzb_cic_vie_hau_igb_swa_swt	-0.266530277291175	-0.629616317741688	0.530489404331333
71	amh_pan_lda_bos_gam_anl_amr_mcd_tur_azi_zul_mly_tsn_pol_lit_bsq_fre_heb_igb_cnt_hin_dut_yor_prs_ewe_guj_est_fbf_tsw_hun_alb_hau_geo_urd_rom_swe_mol_owc_chh_bul_fin_xho_tag_ger_sun_jpn_knd_kor_slo_spa_moo_glc_jav_nor_sod_bat_mnd_lat_dgb_cze_mlt_eng_arw_ukr_rus_qcu_krd_afr_scr_akn_wly_ben_sid_por_ind_grk_bam_ctl_ses_mao_tha_tig_tml_cic_swa_uzb_ita_svk_aze_swt_vie_aeg_bem_dyu_ven	-0.84507190341001	-2.04025457875399	0.0441604818414679
72	sid_pol_akn_guj_anl_amh_owc_urd_uzb_tur_swt_mly_moo_alb_lit_bsq_lat_aeg_xho_cnt_ukr_svk_swa_mcd_bam_pan_hun_ven_tsw_fin_scr_wly_geo_nor_bul_krd_ctl_heb_mlt_spa_est_zul_jav_slo_bat_jpn_tml_kor_prs_swe_ses_ita_ind_ger_amr_tag_mnd_eng_ewe_cze_gam_grk_arw_fre_afr_qcu_glc_bos_por_lda_sod_hin_tig_rom_mao_dut_yor_rus_tsn_sun_tha_chh_knd_cic_igb_azi_mol_ben_aze_bem_vie_hau_dgb_dyu_fbf	-0.194800533201297	-0.459711713999009	0.64679604166534
73	hau_afr_cic_eng_gam_amr_amh_ger_tur_azi_moo_tag_xho_mol_alb_bsq_spa_anl_tsw_cnt_ben_ukr_ewe_krd_dgb_pol_fin_bem_swa_hun_rus_chh_geo_por_mcd_scr_guj_mlt_sid_svk_est_igb_mao_rom_ind_jpn_knd_kor_prs_fre_tsn_grk_mly_dut_aeg_bat_mnd_urd_ses_bul_sod_arw_lit_glc_nor_qcu_hin_slo_pan_swt_heb_ita_owc_swe_sun_lat_bam_cze_dyu_jav_tha_wly_tml_fbf_lda_uzb_bos_ctl_aze_akn_vie_tig_zul_yor_ven	-0.0290463605669007	-0.0684327996730528	0.9455880322851
74	amr_urd_dgb_scr_mlt_chh_sid_svk_aze_tur_moo_mao_xho_bos_spa_bsq_cze_anl_cic_mnd_rus_ger_zul_arw_ewe_glc_hun_dyu_lda_fin_ita_gam_geo_swe_alb_ctl_pan_hau_sod_fre_est_igb_jav_mcd_tag_jpn_knd_kor_dut_lit_yor_eng_ind_afr_wly_sun_cnt_rom_swt_prs_amh_hin_bul_pol_ben_qcu_por_nor_grk_tsn_owc_slo_tig_ukr_bat_mol_bam_lat_bem_mly_tha_heb_tml_akn_ses_uzb_krd_guj_azi_swa_vie_aeg_ven_tsw_fbf	-0.766246698138844	-1.84215351700912	0.06863931136189
75	aeg_rom_ses_lit_heb_sid_hau_ger_uzb_tur_moo_sun_akn_glc_afr_bsq_ben_sod_xho_cnt_grk_slo_ven_eng_yor_nor_fin_igb_swt_hun_bul_wly_geo_por_arw_fre_lat_anl_mlt_mol_est_zul_bat_cze_mao_jpn_knd_kor_ita_pan_swa_spa_ind_krd_gam_tag_mnd_ctl_dgb_hin_amh_guj_ukr_prs_urd_qcu_alb_svk_pol_tsn_chh_mcd_tig_scr_jav_bos_bem_dut_tsw_mly_tha_amr_tml_cic_dyu_aze_swe_rus_azi_fbf_vie_owc_lda_ewe_bam	-1.02133068498833	-2.48938210933695	0.014573594766025
76	sid_bos_dgb_dut_anl_aeg_tig_ukr_aze_azi_cic_mao_swa_cze_eng_bsq_prs_mlt_tsw_cnt_swe_pol_dyu_scr_ses_ben_fin_bem_moo_hun_krd_wly_geo_bul_ita_hin_ger_chh_owc_arw_est_ven_mly_mcd_tag_jpn_tml_kor_pan_rom_ewe_slo_bat_ctl_gam_sun_mnd_grk_yor_guj_hau_nor_urd_rus_mol_qcu_svk_spa_fre_igb_heb_alb_amr_lit_ind_lat_akn_por_fbf_jav_tha_sod_knd_bam_lda_tur_glc_afr_uzb_swt_vie_amh_zul_xho_tsn	0.443497394164559	1.04496016672881	0.298749893612415
77	hau_bos_akn_lit_heb_chh_tig_grk_uzb_azi_bam_mao_swa_urd_hin_bsq_prs_owc_xho_mnd_pan_rom_dyu_mcd_igb_bul_hun_lda_moo_est_krd_aeg_geo_lat_cze_afr_ger_sod_wly_ukr_fin_swt_bat_ben_jav_jpn_knd_kor_slo_ctl_bem_guj_sun_eng_gam_ind_cnt_spa_tsw_arw_mlt_nor_swe_scr_fre_qcu_pol_alb_glc_ven_amr_por_amh_rus_mly_ita_ewe_svk_yor_tag_tha_sid_tml_ses_fbf_aze_mol_dut_tur_tsn_vie_anl_cic_zul_dgb	0.0569704918168767	0.134679022286803	0.893156708757876
78	wly_krd_dyu_slo_mlt_anl_aeg_arw_uzb_azi_moo_jav_swt_swe_svk_bsq_prs_owc_ven_cnt_grk_glc_ses_ben_yor_por_fin_fbf_tsn_hun_hin_gam_geo_bos_nor_ctl_pol_amh_hau_alb_est_tsw_mao_cze_ind_jpn_knd_kor_pan_guj_lda_lit_mly_ukr_chh_tag_mnd_ita_igb_afr_sid_mcd_eng_rus_bul_qcu_fre_rom_scr_zul_sod_urd_tig_lat_bat_dut_cic_ger_dgb_sun_tha_heb_tml_swa_xho_tur_spa_mol_aze_ewe_vie_amr_bem_akn_bam	-0.996381724805349	-2.42738213176388	0.0171341427877648
79	owc_spa_yor_fre_sid_gam_tig_slo_tur_azi_dgb_bat_bem_mol_ctl_bsq_ukr_mlt_akn_cnt_svk_prs_lda_rom_ses_dut_fin_tsn_swa_hun_glc_heb_geo_alb_ita_hin_lat_hau_chh_arw_est_moo_jav_bul_mao_jpn_knd_kor_afr_grk_zul_por_mly_pol_amh_sun_mnd_cze_bam_pan_wly_scr_ger_guj_swe_qcu_rus_lit_urd_dyu_sod_krd_anl_ben_ind_eng_ewe_mcd_fbf_tag_tha_aeg_tml_cic_igb_aze_nor_bos_uzb_swt_vie_amr_tsw_ven_xho	-0.302258408369819	-0.715468394024265	0.476112114348644
80	anl_prs_zul_mcd_mlt_amh_amr_pan_aze_azi_ewe_mao_bem_rus_ger_bsq_rom_tig_cic_cnt_dut_guj_swt_grk_akn_svk_fin_fbf_yor_est_slo_owc_geo_nor_urd_spa_bos_chh_sod_mol_hun_ven_tag_ita_sun_jpn_tml_kor_ukr_pol_swa_swe_mly_cze_heb_ind_mnd_krd_tsn_lat_sid_eng_glc_hin_por_qcu_lit_afr_scr_dyu_gam_alb_aeg_fre_bat_arw_bam_ben_ses_jav_tha_hau_knd_dgb_xho_tur_ctl_bul_uzb_lda_vie_wly_moo_igb_tsw	0.00196821158942356	0.00463316482933508	0.996313206559403
81	amh_eng_yor_scr_gam_hau_mlt_glc_azi_aze_bam_ind_akn_urd_lat_bsq_spa_wly_ewe_mnd_arw_ger_zul_grk_swt_fre_hun_dgb_ses_fin_ben_anl_geo_hin_rom_dut_guj_sod_aeg_prs_est_tsw_mly_mcd_sun_jpn_knd_kor_lit_pol_igb_slo_tag_pan_amr_jav_cnt_ukr_moo_nor_heb_por_bul_alb_bos_qcu_ctl_svk_krd_bem_chh_mol_tig_rus_mao_ita_dyu_cze_ven_bat_tha_owc_tml_tsn_xho_tur_afr_swe_uzb_cic_vie_sid_lda_swa_fbf	-0.372324065226314	-0.882501648514916	0.379780988554944
82	amr_krd_swt_scr_sid_gam_chh_lat_tur_azi_tsw_bat_xho_arw_pan_bsq_bos_heb_ses_cnt_nor_cze_igb_slo_ven_hin_est_zul_fbf_fin_mol_wly_geo_fre_glc_ukr_urd_mlt_anl_ger_hun_dgb_sun_ben_tag_jpn_tml_kor_afr_alb_bam_ctl_mao_ita_owc_mly_mnd_grk_moo_swe_aeg_guj_prs_pol_spa_qcu_eng_rus_dut_yor_tig_svk_sod_bul_ind_lit_cic_rom_lda_jav_tha_hau_knd_akn_tsn_uzb_por_mcd_aze_dyu_vie_amh_ewe_bem_swa	-0.254091866182325	-0.60056498475207	0.549590559429283
83	amr_nor_fbf_ben_hau_chh_gam_arw_uzb_tur_ewe_tag_akn_lit_mcd_bsq_svk_owc_igb_mnd_alb_fre_tsw_hin_ses_pol_est_bem_lda_fin_krd_heb_geo_scr_ukr_swe_rom_amh_tig_ger_hun_swt_ind_cze_mly_jpn_tml_kor_glc_guj_bam_grk_bat_rus_mlt_sun_cnt_slo_ven_dut_sid_mol_ctl_afr_spa_qcu_por_bul_lat_moo_sod_ita_anl_eng_jav_urd_yor_prs_zul_mao_tha_aeg_knd_tsn_xho_azi_bos_pan_aze_swa_vie_wly_cic_dyu_dgb	0.0607640917019219	0.142948230351771	0.886640327181334
84	amr_mol_dgb_bul_heb_anl_hau_hin_uzb_aze_tsn_mao_akn_spa_rus_bsq_pan_owc_igb_cnt_afr_ukr_fbf_ctl_moo_fre_est_bam_bem_fin_glc_sid_geo_urd_mcd_guj_pol_mlt_gam_swe_hun_yor_jav_grk_mly_jpn_tml_kor_eng_ben_ewe_ita_ind_bos_aeg_tag_mnd_lat_tsw_ger_sod_svk_krd_dut_rom_qcu_alb_por_scr_ses_tig_lit_amh_slo_bat_nor_swa_cze_swt_sun_tha_wly_knd_ven_lda_tur_arw_prs_azi_xho_vie_chh_cic_zul_dyu	0.13931396680578	0.327786952473322	0.743809531401009
85	mlt_afr_tsn_alb_anl_amh_chh_slo_azi_uzb_cic_ind_akn_grk_cze_bsq_ben_hau_bam_cnt_arw_lat_swa_pan_xho_krd_hun_ven_bem_est_fre_sid_geo_mol_ita_eng_lit_sod_amr_nor_fin_tsw_tag_prs_mly_jpn_knd_kor_ukr_dut_lda_pol_mao_guj_gam_jav_mnd_ger_yor_mcd_heb_urd_por_swe_hin_qcu_rus_bul_rom_dyu_tig_glc_aeg_scr_bat_spa_moo_bos_igb_sun_tha_wly_tml_ses_ewe_tur_svk_ctl_aze_swt_vie_owc_fbf_zul_dgb	0.654031425842126	1.55016589163535	0.124498182238831
86	amr_mol_bem_pan_tig_aeg_heb_ctl_azi_uzb_yor_jav_dyu_por_swe_bsq_rom_owc_cic_cnt_alb_krd_xho_ben_fbf_scr_hun_tsn_ven_fin_ukr_mlt_geo_arw_pol_afr_lat_sod_sid_lit_est_igb_bat_bos_ind_jpn_tml_kor_prs_spa_zul_dut_sun_fre_amh_mao_mnd_urd_moo_grk_hau_ita_guj_bul_nor_qcu_mcd_slo_svk_dgb_chh_ger_wly_hin_mly_cze_bam_rus_ses_tag_tha_anl_knd_swt_lda_aze_glc_eng_tur_tsw_vie_gam_akn_swa_ewe	-0.742229899375233	-1.77836168278134	0.0786124662029149
87	sid_ger_xho_pol_amr_amh_tig_svk_aze_azi_lda_tag_tsn_por_cze_bsq_dut_chh_ewe_mnd_grk_rus_bam_bul_cic_mcd_fin_dyu_igb_est_nor_aeg_geo_bos_ita_guj_afr_wly_hau_ctl_hun_akn_mly_ukr_sun_jpn_tml_kor_krd_fre_dgb_rom_jav_hin_heb_ind_cnt_lat_yor_urd_sod_spa_slo_ben_pan_qcu_lit_glc_alb_moo_gam_swe_owc_mol_mao_eng_ven_arw_ses_bat_tha_anl_knd_fbf_swt_uzb_scr_prs_tur_swa_vie_mlt_zul_tsw_bem	0.0499393133573223	0.117528376491463	0.906694813642476
88	tig_glc_bam_hin_heb_anl_sid_pol_azi_uzb_swa_jav_zul_ita_slo_bsq_rom_amr_bem_mnd_ctl_rus_dyu_nor_tsw_fre_fin_cic_moo_hun_mol_amh_geo_scr_spa_dut_eng_mlt_sod_mcd_est_dgb_sun_ger_bat_jpn_tml_kor_por_pan_lda_krd_ind_bul_gam_mly_cnt_ben_tsn_prs_aeg_afr_urd_lat_arw_qcu_svk_swe_grk_ses_owc_guj_wly_cze_mao_lit_akn_ukr_yor_tag_tha_chh_knd_fbf_ven_tur_alb_bos_aze_igb_vie_hau_swt_ewe_xho	-0.243939719805941	-0.576276888099123	0.565820127866253
89	mlt_pan_fbf_mol_chh_amr_hau_arw_uzb_tur_moo_ind_bam_ctl_bos_bsq_urd_owc_bem_mnd_prs_ita_akn_rus_lda_eng_est_yor_ven_hun_rom_anl_geo_dut_guj_slo_hin_heb_gam_pol_fin_ewe_tag_lat_mao_jpn_tml_kor_spa_swe_tsn_svk_jav_fre_tig_bat_cnt_alb_ses_mcd_sid_glc_scr_afr_lit_qcu_por_bul_ukr_tsw_wly_grk_sod_ger_sun_cze_igb_ben_zul_mly_tha_aeg_knd_dyu_swt_aze_nor_krd_azi_cic_vie_amh_swa_dgb_xho	-1.12324392645063	-2.75264541929792	0.00710831212487405
90	wly_grk_zul_ukr_hau_amh_sid_lat_uzb_tur_dgb_tag_swa_lit_fre_bsq_rus_aeg_tsw_cnt_scr_svk_moo_cze_igb_mol_est_yor_swt_fin_arw_owc_geo_mcd_swe_guj_spa_amr_sod_ben_hun_cic_jav_bos_sun_jpn_knd_kor_glc_dut_xho_slo_mly_ita_heb_ind_mnd_bul_ses_por_gam_pol_urd_nor_rom_qcu_afr_krd_ger_tsn_chh_pan_anl_ctl_mao_prs_bam_alb_fbf_bat_tha_tig_tml_dyu_lda_azi_hin_eng_aze_akn_vie_mlt_bem_ven_ewe	-0.0544018809516535	-0.128125368348691	0.898326416765559
91	heb_lit_swa_ctl_amh_sid_gam_arw_aze_tur_bem_bat_fbf_rom_guj_bsq_lat_owc_tsn_mnd_nor_bos_zul_cze_cic_dut_fin_lda_dyu_hun_alb_anl_geo_ita_swe_glc_ger_sod_mlt_pol_est_yor_mly_svk_tag_jpn_knd_kor_fre_grk_ewe_scr_mao_prs_hau_jav_cnt_slo_moo_afr_aeg_mol_bul_por_eng_qcu_krd_rus_urd_bam_chh_hin_wly_ukr_sun_ben_ven_mcd_akn_ind_tha_amr_tml_dgb_igb_uzb_spa_pan_azi_swt_vie_tig_ses_tsw_xho	-0.368232227514856	-0.87311485346378	0.384849320049403
92	amr_ctl_yor_urd_owc_sod_chh_lit_azi_aze_bam_tag_ewe_alb_pan_bsq_scr_hau_akn_mnd_ita_ger_tsn_por_xho_swe_fin_ven_swt_est_hin_wly_geo_ukr_mol_lat_slo_aeg_amh_arw_hun_cic_sun_grk_ind_jpn_knd_kor_ben_afr_igb_eng_jav_rus_tig_mao_cnt_pol_dgb_krd_mlt_glc_guj_cze_bul_qcu_dut_fre_rom_bem_gam_mcd_heb_bos_mly_spa_tsw_prs_dyu_bat_tha_sid_tml_lda_fbf_tur_svk_nor_uzb_ses_vie_anl_zul_moo_swa	-0.149358046712392	-0.352517729284615	0.725247673267268
93	anl_fre_yor_guj_mlt_tig_amh_urd_azi_aze_zul_tag_ses_nor_spa_bsq_swe_sid_swt_mnd_mcd_pan_tsn_ukr_ven_slo_est_fbf_swa_hun_pol_sod_geo_krd_ger_lit_cze_owc_aeg_prs_fin_dgb_mao_bos_ind_jpn_knd_kor_alb_rom_lda_scr_mly_svk_wly_bat_cnt_por_igb_hin_chh_lat_ita_rus_mol_qcu_ctl_afr_bul_ewe_gam_arw_heb_glc_jav_eng_cic_ben_bam_sun_tha_amr_tml_tsw_dyu_uzb_dut_grk_tur_xho_vie_hau_bem_akn_moo	-0.169288412987467	-0.399358083493483	0.690545006517526
94	owc_mcd_tsn_urd_anl_tig_hau_dut_azi_tur_lda_mly_cic_pol_lit_bsq_cze_amh_fbf_cnt_afr_ita_zul_ger_swa_glc_hun_dgb_akn_est_scr_aeg_geo_pan_prs_arw_slo_heb_gam_nor_fin_ses_ind_krd_sun_jpn_knd_kor_spa_alb_bem_hin_tag_ben_sid_bat_mnd_ctl_ven_por_chh_fre_bos_svk_swe_qcu_lat_eng_ukr_yor_mlt_mol_amr_guj_jav_bul_tsw_grk_swt_mao_tha_wly_tml_moo_xho_uzb_rom_rus_aze_igb_vie_sod_ewe_bam_dyu	-0.376692363877045	-0.89389312828639	0.373686541818231
95	sid_prs_lda_spa_anl_amr_gam_lat_azi_tur_xho_bat_moo_rus_arw_bsq_mcd_owc_yor_mnd_pol_lit_igb_por_akn_grk_hun_ewe_dyu_fin_fre_chh_geo_rom_ukr_krd_ger_tig_sod_ita_est_zul_tag_dut_mao_jpn_tml_kor_mol_bos_tsn_ben_mly_svk_wly_ind_cnt_slo_swa_glc_aeg_cze_swe_scr_pan_qcu_afr_guj_hin_ven_heb_bul_mlt_eng_jav_nor_tsw_urd_fbf_sun_tha_amh_knd_bem_ses_aze_ctl_alb_uzb_swt_vie_hau_cic_bam_dgb	0.458133107999266	1.08140046497444	0.282315199534721
96	amr_pan_xho_nor_owc_wly_sid_bul_uzb_tur_bem_mao_zul_krd_dut_bsq_arw_chh_fbf_cnt_mcd_por_lda_pol_tsn_mol_est_bam_dyu_hun_ita_gam_geo_slo_urd_afr_scr_heb_aeg_ukr_fin_cic_sun_hin_tag_jpn_tml_kor_glc_grk_ewe_ger_jav_rus_sod_mly_mnd_fre_swt_bos_anl_cze_swe_alb_ben_qcu_lit_prs_rom_ses_amh_spa_tig_eng_ind_svk_ven_lat_moo_bat_tha_hau_knd_akn_swa_azi_guj_ctl_aze_tsw_vie_mlt_igb_yor_dgb	-0.374829218604277	-0.888616213705682	0.376502009828137
97	owc_afr_dgb_dut_mlt_chh_tig_swe_uzb_aze_swt_mao_tsn_svk_rom_bsq_prs_sid_igb_mnd_scr_cze_lda_nor_cic_grk_fin_fbf_swa_hun_hin_heb_geo_arw_guj_alb_ukr_amh_anl_glc_est_dyu_bat_fre_tag_jpn_tml_kor_bul_krd_tsw_ctl_jav_spa_amr_ind_cnt_slo_ewe_urd_gam_eng_por_lat_rus_qcu_ita_pol_lit_akn_hau_mol_wly_pan_sun_mcd_zul_bos_bam_mly_tha_aeg_knd_xho_ven_azi_ben_ger_tur_ses_vie_sod_yor_moo_bem	-0.465034582728987	-1.10512763243471	0.271955162339252
98	mlt_svk_yor_urd_hau_anl_aeg_nor_tur_uzb_cic_tag_ewe_alb_mol_bsq_slo_tig_akn_cnt_afr_pan_ses_ben_bam_rus_hun_swa_tsn_est_grk_wly_geo_mcd_spa_prs_pol_chh_sod_ukr_fin_dyu_ind_guj_sun_jpn_tml_kor_rom_glc_ven_por_mly_bul_owc_mao_mnd_swe_xho_cze_amr_krd_lit_bos_eng_qcu_ita_fre_scr_fbf_gam_dut_heb_arw_bat_ger_zul_lat_dgb_jav_tha_sid_knd_swt_moo_aze_ctl_hin_azi_bem_vie_amh_lda_igb_tsw	-0.205557843603086	-0.484940546444595	0.628858837127532
99	heb_grk_xho_bul_chh_tig_sod_krd_aze_azi_dgb_ind_akn_afr_arw_bsq_bos_aeg_moo_mnd_ita_ben_zul_rus_igb_prs_est_ewe_swa_fin_nor_hau_geo_scr_fre_pan_por_mlt_owc_mol_hun_cic_mao_dut_mly_jpn_tml_kor_lat_mcd_ven_ukr_bat_alb_sid_sun_cnt_hin_bam_pol_amr_spa_slo_ctl_guj_qcu_urd_swe_svk_dyu_gam_ger_amh_rom_jav_eng_bem_lit_fbf_tag_tha_wly_knd_lda_yor_tur_cze_glc_uzb_tsn_vie_anl_tsw_ses_swt	-0.546185530685154	-1.30044957822498	0.196660353339768
100	amr_swe_tsw_pan_sod_mlt_wly_ben_uzb_azi_bam_sun_ewe_ukr_krd_bsq_nor_aeg_lda_cnt_scr_mol_igb_hin_tsn_eng_est_ven_dgb_fin_rus_amh_geo_fre_rom_alb_afr_heb_sid_bos_hun_xho_ind_cze_jav_jpn_tml_kor_grk_ita_swt_dut_mly_bul_owc_mao_mnd_por_yor_ger_tig_spa_lit_mcd_glc_qcu_svk_prs_pol_moo_anl_urd_chh_lat_tag_ctl_akn_slo_swa_bat_tha_gam_knd_zul_cic_tur_arw_guj_aze_dyu_vie_hau_bem_ses_fbf	-0.564823501027583	-1.3484218302018	0.18079753125343
101	gam_scr_yor_slo_sid_heb_aeg_alb_aze_azi_xho_tag_swt_prs_ben_bsq_por_mlt_lda_cnt_rom_lit_zul_cze_tsw_spa_est_tsn_bam_fin_ctl_anl_geo_rus_nor_bul_eng_amr_hau_svk_hun_akn_mly_mol_bat_jpn_tml_kor_urd_lat_cic_arw_jav_ger_sod_ind_mnd_mcd_dyu_ita_chh_dut_fre_hin_ukr_qcu_swe_bos_pol_dgb_tig_guj_amh_grk_mao_krd_ven_pan_bem_sun_tha_wly_knd_ewe_fbf_tur_glc_afr_uzb_igb_vie_owc_ses_swa_moo	-0.236569599184337	-0.55916935097409	0.577390242421279
102	tig_krd_akn_alb_sod_hau_aeg_ukr_azi_aze_zul_jav_lda_pol_ger_bsq_spa_heb_xho_cnt_glc_mcd_tsn_svk_cic_ben_est_swa_tsw_hun_arw_chh_geo_scr_lit_rus_rom_sid_owc_urd_fin_swt_mao_ita_tag_jpn_tml_kor_eng_por_ven_prs_mly_bos_gam_sun_mnd_nor_ses_mol_wly_pan_grk_cze_fre_qcu_ctl_guj_slo_bam_amr_bul_mlt_afr_bat_hin_bem_lat_moo_ind_tha_amh_knd_ewe_dgb_tur_dut_swe_uzb_dyu_vie_anl_fbf_igb_yor	-0.0638545338517316	-0.150476960605662	0.880714218205728
103	mlt_swe_swt_nor_owc_chh_sod_ukr_tur_uzb_moo_tag_fbf_spa_bul_bsq_pan_amh_zul_cnt_cze_glc_bem_lat_tsw_svk_fin_dyu_cic_est_hin_gam_geo_ben_dut_mcd_scr_hau_wly_afr_hun_ses_mly_guj_jav_jpn_tml_kor_bos_mol_yor_lit_bat_arw_amr_mao_mnd_slo_tsn_por_sid_prs_urd_eng_ger_qcu_pol_grk_rom_akn_tig_rus_heb_fre_ind_alb_swa_ctl_bam_sun_tha_anl_knd_ven_ewe_azi_ita_krd_aze_dgb_vie_aeg_igb_xho_lda	-0.131616667697415	-0.310318762089705	0.757012927283244
104	chh_glc_tsn_rom_tig_wly_amr_lat_uzb_azi_lda_mly_swt_ctl_nor_bsq_ben_sod_yor_cnt_guj_ger_ven_ita_ses_alb_fin_cic_dgb_hun_cze_gam_geo_svk_swe_dut_mol_heb_owc_prs_est_akn_sun_arw_ind_jpn_knd_kor_spa_bul_tsw_rus_mao_scr_sid_bat_mnd_urd_bem_bos_anl_krd_fre_slo_lit_qcu_afr_mcd_hin_moo_amh_grk_mlt_pan_jav_pol_igb_ukr_zul_tag_tha_hau_tml_xho_ewe_aze_eng_por_tur_bam_vie_aeg_swa_dyu_fbf	-0.497058746929048	-1.18428349760798	0.239318776251092
105	sod_grk_swa_eng_aeg_hau_amh_ukr_uzb_aze_akn_mly_cic_ita_rom_bsq_scr_anl_lda_mnd_dut_spa_bem_cze_igb_por_fin_tsw_ven_est_lat_chh_geo_pol_urd_lit_slo_sid_amr_rus_hun_fbf_tag_ben_mao_jpn_knd_kor_afr_arw_yor_alb_ind_fre_gam_bat_cnt_glc_tsn_svk_heb_pan_krd_bos_mol_qcu_ctl_bul_swe_swt_tig_prs_wly_guj_jav_mcd_xho_ger_ewe_sun_tha_mlt_tml_dyu_moo_azi_nor_hin_tur_dgb_vie_owc_zul_bam_ses	-0.271376337350778	-0.640886951113029	0.523172281336952
106	wly_bul_moo_lat_aeg_tig_heb_spa_aze_uzb_dyu_bat_ses_hin_eng_bsq_alb_sod_zul_mnd_rus_bos_fbf_prs_yor_lit_hun_akn_bam_est_svk_chh_geo_swe_cze_ben_krd_mlt_gam_nor_fin_dgb_mly_guj_mao_jpn_knd_kor_mcd_dut_tsn_pan_tag_grk_owc_ind_cnt_slo_bem_ukr_amr_ita_scr_pol_fre_qcu_ger_afr_por_xho_sid_arw_amh_urd_sun_mol_lda_glc_tsw_jav_tha_hau_tml_cic_igb_azi_rom_ctl_tur_swa_vie_anl_ven_ewe_swt	-0.433961946783564	-1.03162555198474	0.304922962535757
107	sod_krd_cic_lit_mlt_wly_aeg_lat_aze_tur_lda_tag_bam_glc_fre_bsq_mol_anl_swt_mnd_mcd_alb_igb_ita_xho_eng_est_yor_ses_fin_ger_chh_geo_urd_slo_ctl_bos_tig_amh_arw_hun_moo_ind_swe_mao_jpn_knd_kor_cze_pol_fbf_svk_jav_por_owc_sun_cnt_scr_bem_spa_heb_bul_nor_ukr_grk_qcu_afr_rom_prs_dgb_amr_hin_sid_rus_mly_ben_ven_guj_zul_bat_tha_hau_tml_dyu_tsw_azi_pan_dut_uzb_ewe_vie_gam_swa_akn_tsn	-0.172897469346912	-0.407830737516543	0.684335298616529
108	tig_svk_swa_rom_heb_wly_gam_urd_uzb_aze_bam_tag_tsw_pol_pan_bsq_mcd_aeg_swt_mnd_ben_arw_zul_scr_xho_bul_fin_dyu_yor_hun_ctl_anl_geo_mol_glc_nor_afr_sod_mlt_hin_est_tsn_mly_lat_mao_jpn_knd_kor_ukr_guj_lda_ita_bat_cze_amr_ind_cnt_fre_ven_alb_owc_spa_eng_por_slo_qcu_swe_prs_rus_dgb_sid_krd_chh_lit_sun_grk_bem_dut_ewe_jav_tha_amh_tml_cic_ses_azi_ger_bos_tur_fbf_vie_hau_moo_akn_igb	-0.26897803707545	-0.63605648867324	0.52630185769556
109	aeg_pol_xho_fre_hau_sid_amr_nor_uzb_aze_ewe_bat_ven_eng_afr_bsq_bos_mlt_bam_mnd_slo_bul_swt_mol_yor_cze_fin_cic_tsw_hun_ita_anl_geo_por_ben_rom_ctl_sod_owc_krd_est_tsn_tag_lit_ind_jpn_tml_kor_prs_scr_igb_hin_sun_swe_heb_mly_cnt_svk_dyu_arw_chh_ger_ukr_spa_alb_qcu_pan_dut_mcd_akn_wly_guj_gam_lat_jav_urd_bem_grk_ses_mao_tha_amh_knd_fbf_swa_azi_rus_glc_tur_lda_vie_tig_dgb_moo_zul	-0.62974968235439	-1.50525018178232	0.135648670913765
110	gam_hin_lda_svk_anl_amh_aeg_prs_tur_azi_ewe_bat_fbf_krd_spa_bsq_bos_tig_igb_mnd_glc_dut_zul_cze_swt_ukr_fin_moo_tsw_est_mcd_hau_geo_swe_eng_guj_arw_heb_wly_ctl_hun_bam_sun_pol_mao_jpn_knd_kor_fre_ita_cic_ben_jav_bul_mlt_ind_cnt_mol_xho_urd_amr_alb_slo_lit_por_qcu_pan_rus_lat_akn_chh_scr_owc_grk_tag_rom_yor_ger_tsn_mly_tha_sod_tml_dyu_dgb_uzb_nor_afr_aze_swa_vie_sid_ven_ses_bem	-0.0931348548970876	-0.219534674792042	0.826714704270047
111	tig_ctl_dgb_alb_hau_aeg_amr_rom_uzb_aze_swt_jav_akn_nor_swe_bsq_pol_chh_tsw_mnd_bul_hin_fbf_por_ewe_afr_est_zul_lda_fin_slo_anl_geo_glc_dut_pan_ben_heb_amh_fre_hun_dyu_tag_ger_bat_jpn_tml_kor_mol_eng_tsn_cze_ind_scr_owc_mao_cnt_prs_xho_urd_mlt_mcd_lat_spa_lit_qcu_ukr_arw_svk_bam_sod_ita_gam_guj_mly_rus_bem_krd_yor_sun_tha_sid_knd_ses_ven_tur_bos_grk_azi_moo_vie_wly_igb_swa_cic	-0.332354877512215	-0.787214893412964	0.433157712235342
112	anl_svk_akn_swe_owc_sid_wly_lat_aze_uzb_ven_jav_igb_prs_bul_bsq_nor_sod_tsw_cnt_pan_ctl_lda_glc_ses_alb_fin_cic_yor_hun_slo_hau_geo_lit_rus_spa_grk_aeg_heb_fre_est_xho_sun_ger_bat_jpn_knd_kor_por_cze_dyu_ita_ind_dut_tig_tag_mnd_guj_zul_hin_gam_mcd_krd_scr_ukr_qcu_arw_eng_pol_swa_mlt_mol_amr_urd_mly_afr_dgb_bos_ewe_mao_tha_amh_tml_bem_bam_azi_rom_ben_tur_swt_vie_chh_tsn_moo_fbf	-0.523784243721609	-1.24822665650428	0.215081486018747
113	amh_pan_swt_bos_owc_anl_gam_dut_uzb_aze_fbf_sun_dyu_lat_scr_bsq_mol_hau_lda_mnd_krd_ita_igb_slo_moo_spa_hun_xho_bem_est_eng_mlt_geo_por_svk_ben_guj_heb_aeg_alb_fin_cic_ind_bul_mly_jpn_tml_kor_prs_rom_tsn_urd_mao_pol_wly_tag_cnt_glc_ven_cze_chh_hin_arw_afr_rus_qcu_nor_mcd_ukr_ses_sod_ger_tig_ctl_bat_fre_yor_grk_tsw_jav_tha_sid_knd_ewe_dgb_tur_lit_swe_azi_akn_vie_amr_swa_bam_zul	-1.05048977517685	-2.56535245679759	0.0119066429750891
114	heb_afr_lda_arw_sid_owc_gam_por_uzb_azi_tsw_jav_bam_svk_urd_bsq_glc_aeg_fbf_cnt_spa_nor_ewe_grk_akn_rom_est_ven_moo_fin_lit_chh_geo_swe_ctl_fre_ita_tig_anl_rus_hun_xho_sun_ukr_bat_jpn_knd_kor_lat_pol_zul_ben_mao_mol_hau_tag_mnd_dut_swa_pan_wly_krd_alb_prs_ger_qcu_hin_bos_bul_dyu_amh_guj_amr_slo_ind_cze_bem_scr_yor_mly_tha_sod_tml_dgb_swt_tur_mcd_eng_aze_ses_vie_mlt_igb_cic_tsn	-0.447853352542183	-1.06240640063732	0.290802249943246
115	anl_dut_cic_rom_tig_amr_aeg_guj_uzb_aze_swa_jav_ewe_nor_slo_bsq_ben_sod_zul_cnt_mol_lit_fbf_eng_akn_mcd_fin_swt_yor_est_rus_chh_geo_ger_bul_lat_cze_heb_gam_krd_hun_xho_tag_spa_sun_jpn_tml_kor_hin_afr_lda_grk_mly_ukr_hau_bat_mnd_urd_ven_ctl_wly_arw_bos_por_scr_qcu_swe_glc_pan_moo_mlt_svk_owc_pol_ind_prs_tsn_ita_bam_mao_tha_sid_knd_dgb_tsw_tur_alb_fre_azi_ses_vie_amh_igb_dyu_bem	-1.11851381602023	-2.74527475755286	0.0072574710527097
116	hau_glc_cic_mol_mlt_sod_anl_prs_azi_uzb_igb_mao_moo_ctl_pol_bsq_dut_wly_dgb_mnd_alb_ita_dyu_mcd_ven_nor_est_fbf_swa_hun_scr_aeg_geo_urd_svk_grk_krd_owc_gam_hin_fin_tsw_sun_ukr_jav_jpn_knd_kor_rus_pan_bem_swe_tag_por_tig_bat_cnt_slo_ses_cze_amr_guj_ben_spa_afr_qcu_rom_ger_fre_bam_chh_lat_sid_bul_ind_lit_zul_eng_ewe_mly_tha_amh_tml_akn_lda_aze_bos_arw_tur_swt_vie_heb_xho_tsn_yor	-0.24527856487688	-0.579858576463157	0.5634121690459
117	wly_fre_tsn_slo_amr_aeg_anl_mcd_azi_tur_tsw_jav_akn_spa_mol_bsq_dut_sid_dgb_cnt_nor_alb_igb_lit_zul_rus_hun_dyu_ven_est_scr_heb_geo_krd_urd_bul_swe_owc_mlt_pol_fin_fbf_tag_hin_bat_jpn_knd_kor_eng_cze_xho_prs_ind_arw_tig_mao_mnd_grk_cic_pan_chh_bos_lat_ben_glc_qcu_ukr_afr_svk_ewe_sod_guj_hau_rom_mly_ita_bam_por_ses_sun_tha_gam_tml_bem_yor_uzb_ger_ctl_aze_lda_vie_amh_moo_swt_swa	0.267137179208667	0.628761551126072	0.531046482659027
118	heb_urd_akn_prs_sod_gam_aeg_hin_azi_aze_ven_sun_tsw_nor_spa_bsq_lit_hau_bam_cnt_mol_grk_dyu_glc_tsn_bos_hun_lda_yor_est_svk_sid_geo_ita_fre_por_ger_amr_mlt_guj_fin_ses_ind_rus_mly_jpn_tml_kor_alb_ctl_swt_cze_tag_ben_chh_mao_mnd_swe_xho_slo_wly_arw_scr_lat_pan_qcu_eng_rom_afr_ewe_amh_bul_anl_ukr_bat_mcd_fbf_krd_zul_jav_tha_owc_knd_swa_bem_tur_pol_dut_uzb_moo_vie_tig_dgb_igb_cic	-0.519589704694703	-1.23768281025994	0.218949361772007
119	sod_arw_tsn_lit_anl_amh_heb_dut_azi_uzb_moo_jav_ewe_glc_cze_bsq_scr_mlt_swt_mnd_pan_afr_cic_ita_dyu_pol_hun_igb_ses_fin_mcd_hau_geo_bos_bul_ctl_guj_wly_gam_prs_est_bam_bat_swe_tag_jpn_knd_kor_ben_krd_yor_hin_sun_eng_sid_mao_cnt_ukr_ven_slo_chh_nor_mol_rom_spa_qcu_ger_svk_alb_tsw_owc_grk_aeg_fre_ind_rus_fbf_lat_lda_mly_tha_tig_tml_swa_dgb_aze_urd_por_tur_bem_vie_amr_akn_xho_zul	-0.418708629108213	-0.993597750533462	0.322996932988318
120	sid_por_tsn_afr_amh_aeg_gam_arw_tur_azi_bam_ind_swa_ukr_dut_bsq_slo_chh_lda_cnt_mol_guj_ses_hin_tsw_ctl_hun_xho_igb_est_nor_heb_geo_glc_scr_fre_bos_tig_amr_prs_fin_zul_mao_rom_mly_jpn_tml_kor_bul_rus_ewe_pol_jav_mcd_owc_bat_mnd_pan_bem_eng_mlt_krd_ben_swe_ger_qcu_spa_grk_urd_fbf_anl_cze_sod_alb_tag_lat_yor_lit_dgb_sun_tha_wly_knd_ven_dyu_aze_svk_ita_uzb_akn_vie_hau_moo_cic_swt	-0.344626076644291	-0.817401170516587	0.415788385851574
121	amh_mcd_fbf_pol_wly_owc_chh_krd_tur_azi_tsw_mly_dyu_afr_glc_bsq_rom_sid_akn_mnd_slo_lit_dgb_pan_igb_rus_fin_ewe_swt_hun_scr_heb_geo_fre_por_bul_ita_hau_gam_guj_est_ses_tag_mol_ind_jpn_knd_kor_bos_cze_cic_ben_bat_hin_tig_jav_cnt_prs_bem_ger_sod_lat_urd_grk_arw_qcu_dut_ctl_nor_moo_mlt_spa_aeg_eng_mao_svk_lda_ukr_yor_sun_tha_anl_tml_ven_bam_aze_swe_alb_uzb_tsn_vie_amr_xho_swa_zul	0.224568009289704	0.52888400037497	0.598145957689149
122	mlt_fre_moo_afr_tig_owc_gam_nor_azi_aze_bem_jav_cic_lat_ita_bsq_arw_heb_tsn_mnd_pol_ukr_bam_glc_zul_urd_fin_lda_swt_est_por_hau_geo_grk_swe_bos_prs_anl_sid_rom_hun_fbf_mao_slo_ind_jpn_knd_kor_svk_ger_igb_lit_bat_mcd_chh_mly_cnt_cze_dyu_hin_amh_mol_rus_scr_ben_qcu_guj_eng_dut_ven_aeg_bul_wly_krd_sun_alb_swa_spa_akn_tag_tha_sod_tml_ewe_tsw_tur_pan_ctl_uzb_ses_vie_amr_yor_dgb_xho	-0.703524900340002	-1.69029390473286	0.0943210799472616
123	gam_lit_ewe_ctl_amr_sod_amh_grk_uzb_azi_cic_bat_ses_scr_svk_bsq_urd_chh_tsn_mnd_afr_rus_bam_rom_fbf_nor_est_yor_swa_hun_ben_aeg_geo_krd_spa_fre_ger_hau_heb_guj_fin_ven_mao_lat_ind_jpn_knd_kor_por_pol_dyu_eng_sun_slo_wly_mly_cnt_arw_zul_glc_anl_pan_dut_cze_mcd_qcu_prs_hin_bul_moo_tig_swe_mlt_ita_tag_bos_igb_ukr_lda_jav_tha_owc_tml_tsw_bem_aze_alb_mol_tur_dgb_vie_sid_xho_swt_akn	0.145741817604788	0.34308322494686	0.732310163265575
124	aeg_rus_zul_mcd_sod_anl_amh_swe_aze_tur_xho_tag_ses_slo_rom_bsq_bul_tig_swa_mnd_dut_eng_lda_alb_dgb_lat_est_ven_tsn_fin_cze_gam_geo_pol_bos_scr_lit_owc_hau_ita_hun_swt_mao_nor_sun_jpn_knd_kor_afr_hin_dyu_fre_ind_ger_mlt_jav_cnt_svk_bem_krd_chh_ukr_mol_glc_por_qcu_ctl_pan_urd_akn_sid_ben_amr_prs_mly_arw_cic_grk_tsw_bat_tha_wly_tml_yor_bam_uzb_guj_spa_azi_moo_vie_heb_fbf_igb_ewe	-0.115346403536459	-0.271772859120261	0.786399078731252
125	anl_lit_dyu_urd_aeg_tig_sod_nor_azi_uzb_ses_mao_bam_ita_ukr_bsq_prs_heb_yor_mnd_arw_mcd_fbf_lat_bem_glc_est_ewe_akn_fin_spa_owc_geo_dut_hin_fre_ben_chh_amr_cze_hun_tsw_mly_bos_ind_jpn_knd_kor_krd_por_zul_ger_jav_swe_wly_sun_cnt_scr_moo_bul_mlt_svk_mol_grk_pan_qcu_pol_guj_ctl_igb_gam_afr_sid_slo_tag_alb_tsn_rom_lda_bat_tha_hau_tml_ven_swa_aze_eng_rus_tur_xho_vie_amh_dgb_swt_cic	0.3550065057103	0.836119095824966	0.405231060241578
126	wly_eng_fbf_swe_tig_chh_hau_spa_uzb_tur_tsw_bat_xho_lit_slo_bsq_mcd_heb_yor_mnd_lat_dut_tsn_bul_lda_nor_est_dgb_moo_hun_glc_amh_geo_bos_cze_ita_urd_owc_amr_pan_fin_igb_mao_rus_ind_jpn_tml_kor_ukr_arw_swa_mol_tag_alb_gam_jav_cnt_rom_ses_pol_sod_ger_svk_prs_ctl_qcu_grk_guj_fre_ven_sid_afr_aeg_scr_mly_por_zul_hin_akn_sun_tha_mlt_knd_bam_dyu_aze_krd_ben_azi_cic_vie_anl_ewe_bem_swt	-0.503802577783075	-1.19905279403914	0.233553645414248
127	aeg_mol_ewe_ukr_amh_sid_mlt_hin_uzb_tur_xho_mao_fbf_pan_rus_bsq_lit_sod_tsw_cnt_scr_eng_dyu_fre_swa_dut_est_swt_cic_fin_ger_wly_geo_krd_bos_afr_alb_chh_owc_svk_hun_ses_ind_slo_mly_jpn_knd_kor_bul_glc_bam_ita_jav_cze_anl_sun_mnd_urd_tsn_ctl_amr_mcd_rom_nor_arw_qcu_pol_lat_guj_bem_tig_prs_hau_swe_tag_por_igb_grk_zul_bat_tha_heb_tml_yor_moo_aze_spa_ben_azi_akn_vie_gam_ven_lda_dgb	0.0388826179788355	0.0915088969366546	0.927285056805157
128	chh_hin_swt_ita_sid_heb_anl_guj_aze_uzb_moo_tag_dgb_rus_urd_bsq_bos_gam_tsw_cnt_arw_fre_cic_pol_xho_swe_hun_dyu_lda_est_ukr_aeg_geo_eng_grk_slo_afr_sod_hau_ctl_fin_ewe_mao_bul_bat_jpn_knd_kor_ger_rom_igb_prs_sun_por_amh_ind_mnd_dut_zul_svk_amr_mol_spa_lat_alb_qcu_krd_nor_glc_swa_wly_ben_mlt_cze_mly_scr_bem_pan_tsn_jav_tha_tig_tml_akn_ven_tur_mcd_lit_azi_ses_vie_owc_fbf_bam_yor	-0.151344031202426	-0.357887211670442	0.721238714796303
129	owc_prs_zul_glc_amh_mlt_hau_bul_tur_aze_moo_mao_tsw_slo_guj_bsq_svk_wly_swt_cnt_ukr_eng_lda_lat_cic_cze_fin_tsn_fbf_hun_rom_chh_geo_grk_mcd_urd_krd_anl_sid_swe_est_akn_mly_pol_ind_jpn_knd_kor_spa_ben_bam_afr_tag_scr_heb_sun_mnd_arw_ven_por_gam_ger_alb_hin_ita_qcu_lit_nor_dut_xho_sod_bos_tig_ctl_jav_mol_ewe_fre_yor_bat_tha_amr_tml_dgb_swa_uzb_pan_rus_azi_igb_vie_aeg_dyu_bem_ses	-0.621811638668844	-1.48704669780005	0.140385110531949
130	amr_ita_bam_urd_tig_mlt_anl_mol_tur_aze_cic_mao_bem_spa_fre_bsq_grk_gam_yor_cnt_dut_bos_swa_afr_ewe_rom_fin_igb_ses_hun_scr_chh_geo_mcd_slo_prs_nor_aeg_owc_pan_est_lda_ind_glc_sun_jpn_knd_kor_rus_lit_dyu_cze_mly_arw_hau_jav_mnd_ben_fbf_lat_wly_eng_swe_ger_alb_qcu_por_guj_pol_swt_heb_ctl_amh_bul_tag_svk_zul_krd_tsn_bat_tha_sod_tml_akn_moo_azi_hin_ukr_uzb_dgb_vie_sid_ven_xho_tsw	-0.100168114371783	-0.236186838928567	0.813807087508013
131	gam_swe_yor_urd_hau_aeg_anl_mol_tur_uzb_tsn_tag_bam_eng_lat_bsq_por_owc_dgb_cnt_pan_arw_cic_pol_moo_scr_est_swt_akn_fin_guj_wly_geo_krd_alb_ctl_dut_sod_mlt_cze_hun_dyu_sun_slo_mao_jpn_tml_kor_rus_afr_lda_hin_jav_svk_sid_bat_mnd_bul_ewe_ben_amh_ger_mcd_fre_bos_qcu_lit_rom_prs_xho_heb_nor_amr_spa_ind_grk_igb_glc_ses_mly_tha_chh_knd_fbf_ven_azi_ukr_ita_aze_tsw_vie_tig_zul_swa_bem	-0.347177994325698	-0.822588484801094	0.41284621402715
132	mlt_pan_yor_guj_amr_tig_sid_pol_aze_tur_zul_ind_xho_afr_glc_bsq_ita_sod_tsn_mnd_rom_ger_moo_slo_dyu_urd_hun_swa_igb_est_arw_aeg_geo_mcd_ben_dut_por_amh_gam_scr_fin_bem_tag_bos_mao_jpn_knd_kor_alb_spa_ewe_krd_jav_ukr_anl_sun_cnt_swe_cic_eng_hau_ctl_nor_grk_hin_qcu_fre_bul_cze_swt_heb_rus_owc_lat_bat_prs_akn_mol_lda_mly_tha_chh_tml_bam_ven_uzb_svk_lit_azi_tsw_vie_wly_ses_dgb_fbf	-0.0208812632242888	-0.0492007041072976	0.960864861683838
133	hau_nor_swa_ita_chh_sod_aeg_spa_tur_azi_cic_bat_swt_ger_pan_bsq_slo_amh_igb_cnt_scr_rus_moo_guj_akn_alb_est_ewe_bam_hun_arw_anl_geo_afr_eng_svk_prs_tig_heb_fre_fin_tsw_sun_pol_ind_jpn_tml_kor_krd_lat_zul_mcd_mly_por_sid_tag_mnd_lit_tsn_bul_gam_grk_urd_ukr_glc_qcu_cze_hin_swe_ses_amr_dut_mlt_ctl_jav_mol_dyu_ben_yor_mao_tha_owc_knd_bem_fbf_aze_rom_bos_uzb_ven_vie_wly_dgb_xho_lda	-0.699661269263159	-1.68171590476599	0.0959791520667601
134	tig_pan_tsw_ctl_mlt_heb_amr_slo_azi_aze_ses_ind_bam_rom_svk_bsq_urd_chh_tsn_cnt_alb_afr_lda_rus_fbf_guj_fin_ewe_xho_hun_ita_aeg_geo_ger_hin_cze_krd_sod_sid_lit_est_moo_bat_dut_mly_jpn_tml_kor_eng_nor_dyu_por_tag_glc_anl_sun_mnd_mcd_cic_swe_amh_spa_prs_lat_bul_qcu_arw_grk_fre_zul_hau_scr_owc_bos_jav_pol_bem_ben_swt_mao_tha_gam_knd_yor_swa_uzb_mol_ukr_tur_dgb_vie_wly_igb_ven_akn	-0.107082728707483	-0.252556149491684	0.801168582218246
135	chh_grk_fbf_hin_hau_tig_heb_glc_azi_uzb_ven_ind_ses_ben_urd_bsq_scr_amr_bem_cnt_prs_mcd_xho_cze_lda_alb_hun_dyu_ewe_est_swe_sid_geo_mol_spa_afr_arw_sod_amh_por_fin_bam_bat_pan_tag_jpn_knd_kor_eng_ger_tsn_ctl_mly_ukr_wly_jav_mnd_lit_moo_bos_mlt_krd_pol_bul_svk_qcu_fre_guj_dut_yor_aeg_rom_gam_lat_sun_nor_igb_slo_tsw_mao_tha_owc_tml_zul_dgb_aze_ita_rus_tur_swt_vie_anl_cic_swa_akn	-0.27395124030433	-0.649006881688594	0.517933469772248
136	tig_slo_yor_ger_chh_anl_heb_lat_azi_tur_tsn_bat_ewe_ukr_mol_bsq_alb_gam_moo_mnd_scr_fre_lda_krd_fbf_ita_est_xho_cic_hun_mcd_amr_geo_dut_arw_eng_spa_sid_hau_hin_fin_dgb_mao_rom_jav_jpn_tml_kor_pan_ben_akn_pol_mly_urd_wly_sun_cnt_bul_swa_guj_sod_prs_grk_cze_nor_qcu_bos_svk_afr_dyu_aeg_swe_owc_ctl_ind_por_tsw_glc_ven_tag_tha_amh_knd_swt_zul_aze_lit_rus_uzb_igb_vie_mlt_bam_bem_ses	-0.510137106312237	-1.21548831065132	0.227256504245708
137	wly_mol_igb_lat_sid_amh_owc_fre_azi_aze_tsw_tag_bam_ukr_svk_bsq_urd_sod_ven_mnd_arw_lit_dgb_rom_xho_por_hun_moo_lda_est_slo_aeg_geo_krd_ger_rus_glc_mlt_chh_afr_fin_swt_mly_hin_mao_jpn_knd_kor_alb_spa_cic_nor_ind_swe_anl_jav_cnt_eng_akn_guj_tig_ita_ctl_pol_scr_qcu_prs_pan_bul_fbf_hau_mcd_gam_dut_bat_bos_dyu_grk_yor_sun_tha_amr_tml_tsn_ewe_uzb_ben_cze_tur_ses_vie_heb_swa_bem_zul	-0.0519356573704606	-0.122465047843629	0.902794978240594
138	gam_lat_yor_dut_heb_amr_anl_ger_tur_uzb_bam_jav_igb_nor_fre_bsq_eng_wly_akn_cnt_afr_hin_moo_pan_ses_ita_fin_tsn_dyu_est_glc_aeg_geo_rom_grk_spa_rus_sid_amh_bos_hun_dgb_mly_mol_sun_jpn_tml_kor_ben_scr_fbf_por_bat_guj_chh_tag_mnd_swe_tsw_bul_hau_ctl_krd_ukr_svk_qcu_alb_prs_lit_lda_mlt_slo_tig_mcd_ind_arw_xho_pol_swt_mao_tha_owc_knd_bem_swa_azi_urd_cze_aze_ewe_vie_sod_ven_cic_zul	0.00224077036715598	0.0052772383274683	0.995800696187973
139	heb_krd_ewe_guj_sod_tig_hau_ctl_azi_aze_ven_sun_dyu_bul_ita_bsq_eng_owc_ses_cnt_alb_hin_bem_lat_fbf_cze_hun_moo_dgb_fin_mcd_mlt_geo_rom_slo_urd_glc_sid_anl_por_est_tsn_mao_fre_bat_jpn_knd_kor_arw_nor_tsw_grk_ind_mol_aeg_tag_mnd_svk_igb_dut_wly_ben_ukr_spa_bos_qcu_scr_swe_prs_xho_gam_lit_chh_ger_mly_pan_lda_rus_swa_jav_tha_amh_tml_akn_zul_uzb_afr_pol_tur_swt_vie_amr_bam_yor_cic	0.174317558932692	0.410228865361977	0.682581590485986
140	amh_urd_swt_rus_chh_sid_heb_ctl_aze_azi_dgb_sun_cic_guj_swe_bsq_eng_aeg_fbf_mnd_arw_lat_lda_mol_xho_rom_hun_moo_zul_est_grk_anl_geo_bos_ita_fre_cze_amr_wly_afr_fin_dyu_bat_ukr_ind_jpn_knd_kor_glc_nor_yor_alb_tag_bul_owc_mly_cnt_pol_ven_spa_hau_ben_hin_pan_svk_qcu_por_dut_mcd_tsn_tig_prs_mlt_lit_jav_slo_igb_krd_tsw_mao_tha_sod_tml_bam_akn_uzb_ger_scr_tur_ewe_vie_gam_ses_bem_swa	-0.543974483013638	-1.2956236082786	0.198311791310501
141	amr_ben_ven_krd_owc_mlt_wly_mcd_azi_aze_bam_jav_lda_cze_prs_bsq_pol_chh_tsn_cnt_afr_rom_fbf_fre_yor_hin_hun_igb_ses_est_dut_aeg_geo_svk_urd_ctl_eng_anl_hau_rus_fin_ewe_ind_spa_bat_jpn_tml_kor_ger_scr_tsw_swe_tag_slo_gam_mao_mnd_mol_dgb_guj_sod_pan_ukr_nor_arw_qcu_bos_por_alb_dyu_amh_glc_tig_lat_sun_lit_swa_ita_cic_mly_tha_heb_knd_akn_xho_tur_bul_grk_uzb_zul_vie_sid_swt_bem_moo	-1.41843745072964	-3.57506087272667	0.000557652735949696
142	tig_bos_tsn_nor_gam_wly_hau_swe_tur_aze_dgb_tag_swt_pan_spa_bsq_por_heb_yor_mnd_eng_arw_cic_ita_lda_bul_est_dyu_ven_fin_lit_amh_geo_svk_grk_ben_dut_anl_amr_lat_hun_bem_mly_mol_sun_jpn_knd_kor_ukr_prs_ses_ger_ind_ctl_mlt_jav_cnt_mcd_tsw_urd_owc_pol_guj_hin_glc_qcu_krd_alb_afr_moo_chh_rus_sid_cze_mao_scr_akn_slo_igb_bat_tha_aeg_tml_bam_zul_uzb_fre_rom_azi_swa_vie_sod_xho_ewe_fbf	-1.00743651516303	-2.45666986868198	0.0158783955211093
143	wly_nor_dgb_urd_aeg_hau_sid_scr_tur_aze_moo_jav_swt_ita_bos_bsq_pol_gam_lda_cnt_grk_ctl_bam_lit_fbf_fre_fin_igb_tsw_hun_afr_chh_geo_rom_mcd_hin_swe_heb_owc_rus_est_yor_bat_glc_tag_jpn_knd_kor_ger_alb_cic_cze_sun_pan_amr_ind_mnd_ben_xho_lat_amh_prs_slo_svk_guj_qcu_bul_eng_arw_ven_tig_ukr_anl_dut_mao_krd_ses_por_zul_mly_tha_mlt_tml_tsn_dyu_uzb_mol_spa_azi_ewe_vie_sod_bem_swa_akn	0.213936000018556	0.5033852184892	0.615883690127291
144	sid_bos_zul_mol_chh_wly_amr_prs_aze_tur_dyu_tag_yor_dut_glc_bsq_por_anl_bam_mnd_rom_grk_moo_pan_akn_scr_fin_xho_swa_hun_ukr_hau_geo_spa_afr_ben_ctl_sod_aeg_cze_est_ven_mly_urd_bat_jpn_tml_kor_hin_swe_dgb_ita_sun_arw_owc_mao_cnt_pol_igb_krd_mlt_rus_svk_mcd_slo_qcu_alb_nor_lit_cic_tig_fre_heb_ger_ind_eng_tsn_bul_tsw_jav_tha_gam_knd_ewe_lda_uzb_guj_lat_azi_ses_vie_amh_bem_fbf_swt	-0.254829419678231	-0.601753746380396	0.54880224063487
145	mlt_ukr_bem_scr_sid_heb_sod_glc_tur_azi_ven_jav_swt_bos_fre_bsq_spa_gam_tsn_cnt_grk_prs_ses_lit_yor_swe_hun_igb_ewe_est_svk_aeg_geo_eng_rus_rom_ita_wly_tig_nor_fin_bam_ind_krd_bat_jpn_tml_kor_bul_pol_fbf_pan_mao_slo_owc_tag_mnd_afr_dgb_cze_anl_dut_mcd_mol_por_qcu_urd_hin_arw_zul_hau_alb_amh_ctl_mly_ben_cic_ger_moo_sun_tha_amr_knd_tsw_swa_uzb_guj_lat_aze_xho_vie_chh_lda_dyu_akn	-0.388148744691688	-0.92062352649362	0.359628942326871
146	hau_ukr_zul_mcd_amr_owc_amh_alb_aze_azi_tsw_jav_xho_arw_ben_bsq_pan_tig_swt_mnd_grk_cze_fbf_svk_akn_por_hun_tsn_swa_fin_fre_chh_geo_lit_guj_scr_prs_aeg_sid_afr_est_igb_tag_ctl_ind_jpn_knd_kor_spa_slo_ses_ita_mly_swe_anl_sun_cnt_lat_yor_rom_gam_bul_pol_urd_glc_qcu_eng_nor_hin_dgb_mlt_mol_heb_ger_bat_dut_moo_bos_bem_mao_tha_sod_tml_dyu_ewe_tur_rus_krd_uzb_ven_vie_wly_bam_lda_cic	0.146796948151834	0.345559344507297	0.730454327535729
147	gam_mol_tsw_glc_tig_amh_chh_swe_uzb_azi_swa_tag_ses_prs_ita_bsq_pan_heb_tsn_mnd_slo_hin_ven_eng_bam_nor_est_igb_akn_fin_ger_sod_geo_cze_ctl_bos_ben_wly_amr_krd_hun_yor_ind_svk_mly_jpn_knd_kor_fre_rus_swt_arw_mao_alb_owc_jav_cnt_spa_moo_lit_sid_mcd_por_scr_afr_qcu_grk_rom_bul_zul_mlt_dut_anl_urd_sun_lat_ewe_ukr_dgb_bat_tha_hau_tml_fbf_lda_aze_guj_pol_tur_dyu_vie_aeg_cic_bem_xho	-0.0290208558958811	-0.0683781862101747	0.945631387899078
148	gam_rus_cic_dut_anl_wly_mlt_ben_tur_uzb_swt_mly_moo_spa_lit_bsq_scr_amh_lda_cnt_slo_rom_dyu_urd_tsn_mcd_hun_fbf_yor_est_swe_aeg_geo_svk_lat_bul_pol_sid_hau_ger_fin_ses_bat_ukr_tag_jpn_tml_kor_por_nor_akn_mol_mao_ita_tig_sun_mnd_krd_zul_hin_chh_guj_fre_bos_ctl_qcu_alb_prs_pan_ven_amr_eng_owc_afr_jav_grk_ewe_glc_xho_ind_tha_sod_knd_tsw_swa_azi_cze_arw_aze_bem_vie_heb_bam_dgb_igb	-0.079872380448804	-0.188309576764735	0.851044273459912
149	sod_hin_akn_ukr_hau_chh_amh_mcd_uzb_aze_dyu_sun_ven_ctl_slo_bsq_arw_wly_tsn_mnd_glc_dut_lda_pan_xho_svk_fin_cic_moo_est_grk_heb_geo_lit_lat_spa_eng_amr_gam_afr_hun_yor_jav_urd_mao_jpn_knd_kor_alb_ger_ewe_ben_bat_krd_owc_tag_cnt_guj_fbf_rom_anl_bos_scr_nor_mol_qcu_pol_rus_fre_dgb_tig_por_aeg_cze_mly_ita_zul_swe_tsw_ind_tha_sid_tml_bam_bem_tur_bul_prs_azi_swt_vie_mlt_swa_ses_igb	0.760242229216324	1.8082140499192	0.0738053243391793
150	sid_por_bam_ita_mlt_hau_wly_pol_tur_azi_ewe_sun_lda_ukr_guj_bsq_alb_owc_moo_cnt_ctl_swe_bem_mol_swt_rom_est_tsn_zul_fin_rus_chh_geo_spa_cze_bos_ger_amr_sod_mcd_hun_fbf_bat_grk_tag_jpn_tml_kor_prs_pan_xho_krd_mly_nor_tig_ind_mnd_fre_tsw_urd_aeg_bul_glc_lit_slo_qcu_svk_scr_ben_yor_anl_lat_gam_dut_mao_afr_cic_eng_ses_jav_tha_amh_knd_dgb_akn_uzb_hin_arw_aze_dyu_vie_heb_swa_ven_igb	0.639342718923998	1.52168614605642	0.131480717702242
151	amr_dut_tsw_guj_hau_aeg_gam_ctl_uzb_azi_ewe_ind_xho_urd_eng_bsq_swe_anl_dyu_mnd_rom_lit_tsn_krd_ses_ben_hun_dgb_yor_est_pol_heb_geo_por_prs_svk_ger_amh_wly_cze_fin_zul_mao_mol_tag_jpn_tml_kor_arw_nor_lda_spa_jav_ita_chh_bat_cnt_grk_moo_mcd_mlt_fre_lat_scr_bul_qcu_ukr_afr_pan_bem_sod_slo_sid_alb_mly_glc_fbf_hin_akn_sun_tha_tig_knd_swa_swt_aze_bos_rus_tur_igb_vie_owc_bam_ven_cic	-0.358528518530766	-0.848602854349851	0.398281298138989
152	mlt_dut_zul_grk_owc_tig_hau_afr_aze_uzb_xho_sun_tsw_svk_eng_bsq_urd_sid_bam_cnt_rom_por_igb_bul_akn_prs_hun_swa_swt_fin_ctl_gam_geo_swe_nor_krd_ben_amh_anl_mol_est_dgb_ind_pol_jav_jpn_tml_kor_fre_cze_lda_hin_mly_lat_sod_bat_mnd_slo_ses_bos_amr_arw_pan_ukr_spa_qcu_ita_alb_lit_tsn_wly_scr_chh_rus_tag_glc_moo_guj_cic_mao_tha_heb_knd_bem_fbf_azi_mcd_ger_tur_ven_vie_aeg_ewe_dyu_yor	-0.788496570379496	-1.89557820828028	0.0611212355089555
153	tig_hin_bem_prs_wly_heb_gam_rom_azi_tur_fbf_tag_akn_ukr_guj_bsq_ger_owc_yor_mnd_lat_ita_moo_scr_ewe_eng_hun_dyu_zul_est_spa_chh_geo_dut_mcd_cze_ctl_amr_sid_bul_fin_tsn_mao_arw_mly_jpn_knd_kor_svk_krd_dgb_mol_jav_por_mlt_ind_cnt_alb_lda_pan_aeg_rus_pol_lit_urd_qcu_slo_grk_bos_bam_sod_fre_amh_afr_sun_swe_tsw_ben_xho_bat_tha_anl_tml_ven_igb_aze_nor_glc_uzb_cic_vie_hau_ses_swt_swa	0.226122975300365	0.533179639845924	0.595181119255177
154	wly_swe_bem_glc_hau_amh_mlt_urd_azi_uzb_tsw_tag_cic_hin_por_bsq_rus_sod_fbf_mnd_eng_afr_xho_bul_yor_grk_est_tsn_bam_hun_dut_owc_geo_lat_cze_arw_krd_amr_chh_bos_fin_ewe_mly_mcd_mao_jpn_tml_kor_lit_pan_dyu_scr_ind_ita_heb_jav_cnt_rom_lda_alb_gam_pol_fre_ctl_nor_qcu_svk_ben_spa_swt_aeg_ukr_sid_slo_sun_guj_moo_mol_ven_bat_tha_tig_knd_swa_ses_aze_prs_ger_tur_zul_vie_anl_igb_akn_dgb	0.0927591982231129	0.218346268546941	0.827637741833231
155	wly_ctl_akn_lit_chh_sid_mlt_hin_aze_azi_bam_jav_ses_spa_bul_bsq_pol_heb_zul_mnd_ben_ukr_swt_grk_tsw_swe_hun_fbf_xho_fin_afr_amr_geo_scr_urd_rus_arw_amh_tig_prs_est_bem_ind_lat_mly_jpn_knd_kor_mcd_ita_ven_glc_tag_mol_sod_mao_cnt_rom_cic_ger_aeg_eng_alb_svk_cze_qcu_bos_nor_krd_lda_anl_slo_owc_pan_sun_por_dgb_fre_ewe_bat_tha_hau_tml_moo_yor_uzb_dut_guj_tur_igb_vie_gam_tsn_dyu_swa	-0.00715926678720428	-0.0168894480104734	0.986560991991626
156	aeg_por_bem_mcd_sid_gam_chh_lat_azi_aze_tsw_sun_bam_ger_ben_bsq_grk_amh_zul_cnt_ukr_ita_fbf_prs_akn_cze_est_swt_dyu_fin_glc_sod_geo_pol_slo_hin_eng_hau_wly_pan_hun_xho_jav_ctl_mly_jpn_tml_kor_mol_urd_ses_bos_tag_svk_tig_ind_mnd_guj_swa_swe_owc_arw_rom_afr_krd_qcu_fre_alb_scr_lda_heb_lit_amr_rus_bat_bul_igb_dut_ewe_mao_tha_anl_knd_dgb_yor_tur_spa_nor_uzb_cic_vie_mlt_moo_tsn_ven	-0.100618750505255	-0.237241539998786	0.812991243140369
157	heb_pan_moo_mol_gam_owc_wly_bos_tur_azi_fbf_jav_yor_ben_fre_bsq_svk_anl_bam_mnd_por_rom_xho_spa_tsn_guj_fin_ven_tsw_est_cze_sid_geo_ukr_prs_slo_urd_hau_sod_arw_hun_ses_mly_afr_mao_jpn_tml_kor_bul_dut_lda_rus_tag_krd_mlt_ind_cnt_alb_zul_ger_tig_glc_lat_nor_lit_qcu_ctl_hin_pol_dgb_amr_scr_amh_swe_sun_eng_ewe_grk_dyu_bat_tha_aeg_knd_akn_bem_aze_ita_mcd_uzb_swa_vie_chh_cic_igb_swt	-0.338103614464756	-0.799660372481442	0.425945387078793
158	sid_guj_ven_cze_amh_amr_aeg_por_azi_aze_lda_tag_dyu_ben_lat_bsq_ctl_heb_fbf_mnd_lit_pan_ses_afr_dgb_rom_est_bem_swt_fin_slo_gam_geo_svk_dut_ger_ukr_owc_tig_prs_hun_akn_mly_krd_bat_jpn_tml_kor_mcd_nor_tsw_fre_mao_bos_chh_sun_cnt_glc_yor_pol_anl_spa_hin_arw_ita_qcu_scr_grk_swe_moo_wly_mol_mlt_alb_jav_eng_cic_rus_ewe_ind_tha_hau_knd_igb_tsn_tur_urd_bul_uzb_zul_vie_sod_swa_bam_xho	-0.371769153009854	-0.880409655669278	0.380906918716714
159	amh_ukr_dgb_dut_wly_sod_sid_rom_azi_uzb_lda_jav_zul_pol_alb_bsq_lit_gam_ewe_mnd_mcd_bos_cic_rus_moo_hin_est_fbf_xho_hun_ita_heb_geo_lat_krd_prs_slo_mlt_chh_swe_fin_igb_mly_ben_ind_jpn_knd_kor_fre_ctl_bam_pan_tag_urd_owc_mao_cnt_guj_tsn_svk_amr_por_glc_afr_scr_qcu_grk_mol_arw_tsw_hau_bul_tig_nor_bat_ger_swa_eng_dyu_sun_tha_anl_tml_ses_ven_aze_spa_cze_tur_akn_vie_aeg_swt_yor_bem	-0.409006535540314	-0.970091523912108	0.334517120562229
160	sod_guj_lda_bul_wly_aeg_owc_arw_uzb_azi_akn_mao_zul_swe_por_bsq_slo_gam_tsn_cnt_lit_bos_ewe_rus_bem_scr_hun_swa_swt_est_cze_amh_geo_svk_pol_spa_krd_mlt_heb_hin_fin_cic_ind_afr_sun_jpn_tml_kor_alb_dut_bam_urd_jav_mol_anl_bat_mnd_pan_dyu_lat_amr_prs_ctl_ita_glc_qcu_eng_fre_mcd_fbf_sid_ben_chh_rom_tag_grk_dgb_ukr_igb_mly_tha_tig_knd_yor_moo_aze_nor_ger_tur_ses_vie_hau_tsw_xho_ven	0.00870052593194672	0.0205258836177955	0.983667838519993
161	owc_slo_lda_cze_chh_mlt_wly_pol_aze_tur_fbf_bat_ses_lit_krd_bsq_rom_gam_ewe_mnd_ctl_ukr_moo_scr_bam_guj_fin_xho_zul_hun_ger_aeg_geo_alb_hin_bos_fre_hau_amr_por_est_swa_ind_ita_sun_jpn_knd_kor_ben_rus_akn_eng_jav_mol_heb_tag_cnt_urd_swt_mcd_sod_bul_prs_lat_spa_qcu_arw_grk_pan_tsn_anl_glc_amh_nor_mly_swe_cic_dut_yor_mao_tha_tig_tml_igb_bem_uzb_svk_afr_azi_dyu_vie_sid_ven_dgb_tsw	-0.277650574932395	-0.657231164734295	0.512655574696779
162	wly_ctl_tsw_slo_chh_amr_gam_spa_uzb_aze_moo_sun_ven_pan_prs_bsq_arw_owc_dyu_cnt_rus_hin_akn_fre_dgb_por_fin_fbf_bam_hun_eng_heb_geo_ben_krd_ger_lat_anl_sid_glc_est_lda_mly_nor_mao_jpn_knd_kor_grk_pol_tsn_svk_ind_ita_amh_tag_mnd_rom_zul_alb_tig_mcd_ukr_guj_dut_qcu_lit_urd_scr_xho_sod_afr_hau_bul_jav_mol_yor_swe_swa_bat_tha_mlt_tml_cic_igb_azi_bos_cze_tur_ses_vie_aeg_ewe_swt_bem	-0.840048763676	-2.04136733825767	0.0440475208640791
163	hau_alb_fbf_mcd_tig_owc_amr_lat_aze_azi_moo_bat_cic_grk_spa_bsq_ita_sid_ven_cnt_lit_pol_bam_urd_akn_por_hun_yor_bem_est_krd_amh_geo_rom_fre_glc_svk_gam_chh_afr_fin_tsw_ind_dut_mao_jpn_tml_kor_pan_scr_tsn_ctl_tag_ukr_anl_jav_mnd_arw_swa_mol_sod_guj_ger_rus_cze_qcu_hin_nor_bos_ses_heb_prs_wly_ben_mly_bul_ewe_eng_dgb_sun_tha_aeg_knd_dyu_zul_tur_slo_swe_uzb_swt_vie_mlt_lda_xho_igb	0.206029675483834	0.484874748008216	0.628905336308112
164	tig_svk_dyu_ben_gam_wly_hau_bos_tur_uzb_yor_ind_ses_ukr_eng_bsq_grk_amr_dgb_mnd_lit_krd_bam_mcd_ven_spa_hun_xho_igb_fin_hin_owc_geo_rus_afr_urd_ger_sod_chh_nor_est_akn_jav_scr_mao_jpn_knd_kor_prs_guj_fbf_mol_mly_por_anl_tag_cnt_alb_swt_slo_heb_pol_cze_glc_swe_qcu_rom_ita_fre_tsw_sid_dut_mlt_pan_sun_arw_moo_ctl_lda_bat_tha_amh_tml_tsn_swa_azi_lat_bul_aze_bem_vie_aeg_zul_ewe_cic	-0.128841784014781	-0.303909505861008	0.761875753114424
165	amr_lat_swa_bul_wly_gam_sid_eng_uzb_tur_tsw_mly_ses_grk_bos_bsq_glc_mlt_dgb_mnd_ger_spa_swt_cze_igb_mol_est_yor_dyu_hun_mcd_tig_geo_alb_arw_ukr_lit_hau_owc_pol_fin_xho_tag_ben_jav_jpn_knd_kor_krd_scr_zul_fre_bat_urd_anl_mao_cnt_pan_akn_dut_chh_afr_prs_guj_por_qcu_ctl_hin_swe_cic_aeg_rus_sod_rom_ind_slo_ven_nor_bam_sun_tha_amh_tml_fbf_moo_azi_ita_svk_aze_bem_vie_heb_tsn_lda_ewe	-0.100636123311334	-0.237237080771404	0.812994692059235
166	aeg_scr_moo_krd_anl_sod_hau_por_uzb_azi_zul_tag_bem_lit_bul_bsq_ger_amh_bam_cnt_lat_mol_dyu_bos_dgb_rus_hun_ven_xho_fin_glc_amr_geo_ctl_cze_urd_hin_tig_sid_fre_est_tsw_mao_svk_ind_jpn_tml_kor_nor_rom_swa_ben_mly_alb_wly_bat_mnd_grk_lda_swe_chh_afr_spa_pol_arw_qcu_slo_ukr_mcd_swt_gam_guj_mlt_prs_jav_eng_tsn_pan_fbf_sun_tha_owc_knd_yor_cic_tur_dut_ita_aze_ses_vie_heb_akn_ewe_igb	-0.465846369210063	-1.10667880491121	0.271287201575951
167	amr_lat_dgb_mcd_anl_mlt_sod_alb_aze_uzb_tsw_ind_moo_scr_ita_bsq_hin_sid_cic_mnd_arw_ukr_ewe_grk_igb_prs_fin_akn_zul_hun_bos_tig_geo_krd_eng_lit_por_heb_wly_fre_est_fbf_mao_bul_tag_jpn_tml_kor_spa_ctl_xho_swe_mly_mol_gam_sun_cnt_ben_swt_cze_amh_ger_rus_dut_rom_qcu_pan_svk_urd_swa_owc_guj_hau_nor_bat_glc_dyu_afr_ven_jav_tha_chh_knd_yor_ses_azi_pol_slo_tur_tsn_vie_aeg_bem_lda_bam	-0.178094704482606	-0.420572838037357	0.675037270435661
168	sod_krd_lda_arw_tig_chh_mlt_spa_aze_tur_dgb_bat_igb_lit_eng_bsq_bul_wly_tsw_cnt_guj_glc_akn_urd_moo_pol_est_ewe_xho_hun_slo_anl_geo_cze_alb_rom_afr_owc_amr_ger_fin_swt_sun_svk_mao_jpn_knd_kor_scr_lat_fbf_mcd_tag_bos_sid_jav_mnd_rus_bam_ukr_amh_fre_hin_ita_mol_qcu_nor_prs_ben_ven_aeg_grk_hau_dut_ind_ctl_zul_pan_tsn_mly_tha_heb_tml_yor_swa_azi_por_swe_uzb_bem_vie_gam_dyu_cic_ses	-0.17153234788302	-0.405248212890259	0.68622578877561
169	sid_ukr_ewe_spa_aeg_amh_hau_pol_tur_aze_lda_mly_dyu_nor_fre_bsq_krd_anl_tsw_cnt_bos_pan_ses_glc_ven_scr_fin_swa_tsn_est_swe_gam_geo_eng_slo_afr_grk_chh_amr_guj_hun_swt_ind_rom_mao_jpn_knd_kor_arw_bul_yor_ctl_bat_alb_tig_jav_mnd_urd_igb_por_mlt_svk_mcd_ita_ben_qcu_rus_dut_ger_xho_owc_cze_wly_lat_tag_mol_zul_hin_bem_sun_tha_heb_tml_dgb_cic_uzb_prs_lit_azi_bam_vie_sod_moo_akn_fbf	-0.537612670452954	-1.27972143367425	0.203826402672465
170	gam_ita_swt_lat_sid_anl_amr_alb_aze_tur_zul_bat_lda_arw_prs_bsq_bos_owc_fbf_mnd_guj_spa_tsn_krd_moo_rom_hun_bem_igb_est_pan_wly_geo_eng_ukr_slo_ctl_heb_amh_svk_fin_yor_tag_nor_mao_jpn_tml_kor_scr_mcd_swa_swe_mly_glc_mlt_sun_cnt_dut_tsw_rus_chh_fre_hin_bul_lit_qcu_urd_ger_mol_xho_sod_cze_aeg_grk_jav_por_cic_afr_ses_ind_tha_hau_knd_dgb_ewe_azi_ben_pol_uzb_bam_vie_tig_dyu_akn_ven	0.0315547441849352	0.0743447317666705	0.940895763320476
171	gam_swe_xho_eng_hau_anl_chh_krd_aze_azi_akn_jav_bem_fre_mcd_bsq_ctl_tig_cic_mnd_hin_guj_dyu_bos_ewe_bul_hun_igb_ven_est_mol_owc_geo_svk_scr_ger_glc_amr_aeg_urd_fin_ses_mao_lit_sun_jpn_tml_kor_ita_pan_fbf_prs_mly_ukr_mlt_ind_cnt_nor_moo_slo_amh_afr_arw_rom_alb_qcu_ben_por_cze_yor_wly_grk_heb_pol_tag_lat_bam_spa_tsn_bat_tha_sod_knd_tsw_swt_tur_dut_rus_uzb_lda_vie_sid_dgb_swa_zul	-0.437720472795186	-1.03926427026605	0.301376279727828
172	amh_ukr_dgb_spa_aeg_sid_anl_ben_azi_aze_swa_mly_zul_fre_svk_bsq_lat_gam_ewe_cnt_swe_bul_cic_slo_swt_por_fin_lda_bem_est_rus_owc_geo_guj_pol_ger_mol_mlt_sod_nor_hun_igb_mao_prs_sun_jpn_knd_kor_scr_grk_bam_glc_ind_ctl_chh_tag_mnd_lit_ses_afr_hau_pan_alb_mcd_urd_qcu_rom_dut_ita_tsn_heb_hin_amr_cze_bat_arw_moo_eng_dyu_jav_tha_tig_tml_akn_yor_tur_bos_krd_uzb_ven_vie_wly_tsw_fbf_xho	0.363344090191561	0.855737073450559	0.394342612219101
173	hau_ukr_swa_spa_owc_mlt_sod_ctl_tur_aze_bam_mao_fbf_arw_glc_bsq_ita_sid_ven_cnt_hin_pol_bem_slo_xho_svk_hun_lda_dyu_est_rom_tig_geo_por_alb_bos_guj_amr_anl_swe_fin_dgb_sun_dut_jav_jpn_knd_kor_afr_ger_tsn_mol_tag_lit_heb_bat_mnd_lat_akn_ben_gam_grk_krd_pan_mcd_qcu_prs_scr_bul_yor_aeg_nor_amh_cze_ind_fre_igb_eng_ses_mly_tha_chh_tml_ewe_cic_uzb_urd_rus_azi_zul_vie_wly_moo_tsw_swt	-0.511010057986121	-1.21826935476312	0.226203250479812
174	aeg_lit_ven_guj_mlt_sid_wly_krd_aze_azi_ses_tag_xho_ger_rom_bsq_lat_sod_bem_mnd_pan_bul_zul_nor_akn_grk_hun_dyu_moo_fin_scr_owc_geo_fre_glc_ben_bos_anl_amh_por_est_swt_sun_ctl_mly_jpn_knd_kor_urd_mcd_lda_slo_ind_swe_tig_bat_cnt_hin_cic_svk_chh_prs_pol_eng_dut_qcu_cze_spa_afr_tsn_gam_ukr_heb_alb_jav_arw_bam_rus_fbf_mao_tha_hau_tml_yor_swa_uzb_mol_ita_tur_ewe_vie_amr_igb_tsw_dgb	-0.416342226506234	-0.98824720859669	0.325595803632685
175	tig_hin_ses_glc_amh_mlt_anl_ita_aze_azi_swa_bat_fbf_prs_pol_bsq_lit_hau_moo_cnt_afr_por_bem_cze_ewe_rom_est_swt_tsn_fin_scr_owc_geo_rus_ctl_svk_pan_heb_amr_bos_hun_zul_ind_mcd_jav_jpn_tml_kor_ger_urd_lda_nor_mao_arw_chh_mly_mnd_ben_xho_mol_sod_dut_guj_bul_ukr_qcu_lat_krd_alb_akn_sid_spa_wly_fre_sun_eng_ven_grk_yor_tag_tha_aeg_knd_bam_cic_uzb_slo_swe_tur_igb_vie_gam_dyu_dgb_tsw	-0.793907559317673	-1.90742986560996	0.0595508334280109
176	owc_bos_swt_bul_amh_sid_gam_pan_azi_uzb_bam_sun_cic_hin_afr_bsq_dut_amr_igb_cnt_ita_rom_yor_mol_lda_eng_est_dgb_zul_fin_pol_heb_geo_ctl_cze_guj_svk_mlt_tig_grk_hun_tsw_ind_alb_tag_jpn_tml_kor_spa_rus_fbf_krd_mly_prs_wly_bat_mnd_fre_moo_lat_sod_swe_slo_por_ukr_qcu_arw_scr_ben_ven_anl_lit_chh_urd_mao_glc_swa_ger_dyu_jav_tha_aeg_knd_akn_xho_tur_mcd_nor_aze_ses_vie_hau_bem_ewe_tsn	-0.824576823962536	-1.98876562368852	0.0496660182107412
177	mlt_afr_dgb_alb_chh_anl_tig_rom_azi_aze_bem_mao_ses_urd_bul_bsq_slo_wly_cic_cnt_rus_krd_moo_scr_tsw_glc_fin_xho_fbf_est_grk_hau_geo_bos_por_mcd_ctl_sid_sod_ben_hun_ven_bat_guj_jav_jpn_tml_kor_eng_dut_tsn_spa_tag_arw_amh_ind_mnd_fre_bam_lat_owc_pol_ita_svk_ger_qcu_hin_ukr_mol_akn_amr_pan_gam_prs_sun_nor_swt_cze_swa_mly_tha_aeg_knd_ewe_dyu_uzb_swe_lit_tur_lda_vie_heb_yor_zul_igb	-0.523649936798592	-1.24705544868891	0.215508642076492
178	heb_mcd_lda_ukr_chh_amr_wly_rom_tur_aze_tsn_bat_xho_svk_arw_bsq_prs_aeg_swa_cnt_spa_ita_bem_mol_moo_cze_est_yor_ewe_hun_ger_tig_geo_pan_afr_swe_guj_gam_sod_hin_fin_bam_mao_slo_ind_jpn_knd_kor_lat_krd_dyu_eng_sun_por_anl_tag_mnd_pol_akn_alb_amh_scr_ctl_nor_bos_qcu_rus_dut_grk_swt_hau_fre_mlt_lit_mly_bul_fbf_urd_zul_jav_tha_sid_tml_tsw_igb_azi_glc_ben_uzb_dgb_vie_owc_ven_ses_cic	0.148077890593329	0.348274605882548	0.728421098774667
179	aeg_dut_yor_bos_wly_amh_chh_ger_tur_uzb_ses_jav_dyu_urd_glc_bsq_ben_sod_ven_cnt_spa_cze_ewe_ita_cic_grk_hun_bem_tsw_est_pol_heb_geo_rom_ctl_afr_eng_hau_amr_krd_fin_zul_sun_por_tag_jpn_tml_kor_slo_lit_dgb_rus_ind_hin_mlt_bat_mnd_guj_bam_fre_anl_mcd_lat_prs_mol_qcu_ukr_scr_alb_moo_owc_bul_sid_arw_mao_pan_swa_nor_swt_mly_tha_tig_knd_tsn_akn_aze_swe_svk_azi_igb_vie_gam_lda_xho_fbf	-0.660386931090204	-1.5803951884289	0.117411675667866
180	amh_ukr_akn_dut_amr_mlt_aeg_lit_tur_uzb_yor_ind_zul_fre_guj_bsq_spa_gam_lda_cnt_ben_mcd_ven_nor_fbf_alb_hun_dgb_tsn_est_svk_chh_geo_eng_ita_grk_rus_sod_wly_prs_fin_swa_mly_ger_sun_jpn_knd_kor_por_ctl_tsw_krd_tag_glc_sid_bat_mnd_slo_swt_pan_tig_arw_swe_pol_urd_qcu_mol_lat_hin_cic_heb_cze_owc_bos_jav_bul_moo_afr_xho_mao_tha_hau_tml_bem_ses_aze_rom_scr_azi_igb_vie_anl_bam_ewe_dyu	-0.491289179961192	-1.16794651968892	0.245813849224626
181	hau_nor_swt_spa_sid_amr_chh_ger_aze_azi_tsw_tag_bem_por_grk_bsq_bul_sod_dgb_mnd_prs_hin_ven_bos_swa_glc_hun_fbf_ewe_fin_arw_owc_geo_mcd_lat_lit_krd_wly_anl_rus_est_moo_jav_slo_mly_jpn_knd_kor_ukr_rom_yor_urd_sun_pan_heb_bat_cnt_svk_akn_mol_mlt_ita_scr_cze_pol_qcu_swe_eng_afr_dyu_tig_fre_gam_alb_mao_guj_ses_ctl_xho_ind_tha_amh_tml_tsn_igb_uzb_ben_dut_tur_cic_vie_aeg_zul_lda_bam	-0.50399469989969	-1.20128840125011	0.232689777653162
182	heb_urd_zul_mcd_hau_aeg_sod_dut_aze_azi_swa_ind_ewe_bos_prs_bsq_grk_sid_bam_cnt_guj_pol_igb_eng_cic_nor_est_moo_dyu_fin_alb_wly_geo_bul_ctl_fre_slo_gam_anl_ben_hun_xho_jav_pan_bat_jpn_tml_kor_ita_rus_ven_arw_mly_rom_chh_mao_mnd_ukr_ses_scr_tig_hin_spa_mol_cze_qcu_swe_lat_ger_swt_amh_por_amr_lit_sun_svk_akn_glc_dgb_tag_tha_owc_knd_lda_fbf_uzb_afr_krd_tur_yor_vie_mlt_bem_tsw_tsn	-0.554323405684166	-1.31987407878304	0.190116768207219
183	gam_krd_yor_swe_hau_sid_amr_rus_azi_tur_igb_mao_swa_fre_lit_bsq_lat_amh_xho_cnt_mcd_bul_ses_scr_swt_grk_hun_akn_lda_fin_por_heb_geo_slo_bos_rom_alb_chh_owc_guj_est_tsw_ind_arw_mly_jpn_knd_kor_cze_eng_ven_hin_jav_afr_sod_tag_mnd_svk_dyu_glc_aeg_prs_pol_urd_ben_qcu_ita_ukr_spa_zul_mlt_dut_tig_ger_bat_mol_dgb_ctl_moo_sun_tha_wly_tml_bem_bam_aze_pan_nor_uzb_ewe_vie_anl_fbf_tsn_cic	0.00526971191523933	0.0124741852711683	0.990074019179687
184	wly_svk_tsn_mol_heb_amh_mlt_urd_aze_azi_tsw_ind_bem_mcd_guj_bsq_ita_owc_ven_cnt_ctl_rus_swa_por_dyu_arw_hun_igb_ewe_fin_pan_amr_geo_spa_glc_fre_prs_gam_aeg_lat_est_cic_sun_ger_jav_jpn_knd_kor_ukr_slo_moo_scr_tag_grk_anl_bat_mnd_pol_swt_ben_hau_cze_eng_hin_rom_qcu_bos_alb_afr_dgb_sid_nor_sod_lit_mao_krd_xho_swe_yor_mly_tha_chh_tml_bam_fbf_tur_dut_bul_uzb_akn_vie_tig_zul_ses_lda	-0.201480760577164	-0.475662312120895	0.635430378363189
185	tig_nor_yor_afr_mlt_sid_wly_rom_tur_aze_ses_bat_bem_arw_pan_bsq_prs_hau_dgb_mnd_por_ita_ewe_dut_zul_mol_fin_xho_bam_hun_slo_owc_geo_urd_fre_rus_pol_amh_amr_scr_est_tsn_sun_cze_tag_jpn_tml_kor_bul_krd_igb_mcd_mly_ben_aeg_jav_cnt_spa_moo_glc_chh_ukr_bos_swe_grk_qcu_lit_eng_alb_akn_sod_ger_gam_guj_ind_hin_fbf_ctl_swa_mao_tha_anl_knd_ven_swt_azi_lat_svk_uzb_cic_vie_heb_lda_tsw_dyu	0.0711316576647556	0.16752953692584	0.8673171660492
186	tig_alb_tsw_hin_mlt_hau_owc_svk_azi_aze_bam_jav_cic_lit_krd_bsq_mol_amr_swt_mnd_lat_slo_dgb_scr_yor_prs_hun_swa_dyu_est_grk_anl_geo_nor_rom_glc_afr_heb_chh_guj_fin_zul_mao_ben_tag_jpn_tml_kor_spa_mcd_moo_ita_mly_bos_gam_bat_cnt_ger_igb_cze_sod_rus_pan_swe_fre_qcu_dut_pol_por_akn_aeg_ukr_sid_ctl_sun_bul_tsn_urd_ses_ind_tha_wly_knd_bem_ewe_uzb_arw_eng_tur_xho_vie_amh_ven_lda_fbf	-0.365841843005915	-0.868915674235911	0.387130179277329
187	amh_lit_tsn_pan_sod_chh_anl_afr_aze_uzb_akn_jav_swa_mcd_dut_bsq_spa_mlt_zul_mnd_ben_grk_cic_por_swt_scr_hun_bam_bem_est_ita_wly_geo_cze_urd_rus_nor_hau_tig_krd_fin_dyu_ind_swe_mao_jpn_knd_kor_rom_pol_dgb_arw_bat_ctl_aeg_sun_cnt_slo_ses_fre_owc_bul_svk_ukr_glc_qcu_hin_guj_bos_xho_amr_lat_sid_eng_tag_ger_tsw_prs_ven_mly_tha_heb_tml_fbf_moo_tur_mol_alb_azi_yor_vie_gam_igb_ewe_lda	-0.444266416389698	-1.05455157493996	0.294362461642851
188	chh_cze_bam_mcd_gam_hau_anl_pan_tur_aze_fbf_bat_dyu_guj_ben_bsq_ctl_wly_ses_cnt_bul_nor_swa_krd_moo_glc_fin_swt_ven_est_ita_amh_geo_lat_alb_pol_urd_owc_amr_slo_hun_zul_mao_bos_ind_jpn_tml_kor_prs_rom_dgb_ukr_sun_lit_aeg_tag_mnd_arw_xho_swe_mlt_hin_ger_svk_spa_qcu_afr_mol_scr_bem_heb_fre_sid_por_mly_eng_tsn_grk_yor_jav_tha_tig_knd_cic_ewe_uzb_rus_dut_azi_akn_vie_sod_tsw_igb_lda	0.266080137838749	0.626234336870864	0.532695309887292
189	wly_rom_lda_arw_amr_mlt_aeg_mcd_aze_tur_bem_tag_ven_urd_pol_bsq_guj_chh_bam_cnt_grk_lit_tsw_krd_tsn_ben_fin_moo_xho_est_prs_heb_geo_pan_svk_mol_ctl_anl_sod_alb_hun_ses_mly_dut_bat_jpn_knd_kor_afr_glc_swt_spa_ind_bos_hau_jav_mnd_eng_swa_swe_owc_cze_ukr_slo_ita_qcu_nor_rus_hin_zul_amh_ger_gam_por_sun_scr_dyu_bul_cic_mao_tha_sid_tml_yor_dgb_azi_fre_lat_uzb_igb_vie_tig_ewe_fbf_akn	-0.318469290690614	-0.753595961554109	0.452995552172157
190	aeg_ctl_zul_krd_hau_amh_heb_pol_uzb_tur_swa_bat_lda_cze_lit_bsq_mol_sod_ven_cnt_dut_ger_swt_rus_igb_pan_est_ses_dgb_hun_rom_anl_geo_ita_glc_slo_mcd_amr_mlt_guj_fin_xho_mao_afr_mly_jpn_tml_kor_hin_eng_ewe_svk_tag_bos_owc_sun_mnd_swe_tsn_scr_chh_prs_grk_nor_arw_qcu_fre_spa_ben_tsw_tig_por_gam_ukr_ind_lat_bem_urd_cic_jav_tha_wly_knd_fbf_dyu_aze_alb_bul_azi_yor_vie_sid_akn_moo_bam	-0.687060476757091	-1.64480847604856	0.10338543875353
191	amr_glc_xho_pan_anl_mlt_wly_por_uzb_tur_zul_mao_ewe_rom_cze_bsq_ukr_heb_swt_mnd_lit_ger_moo_ben_yor_eng_est_fbf_cic_fin_prs_sod_geo_bos_ctl_guj_scr_aeg_gam_grk_hun_igb_tag_alb_bat_jpn_knd_kor_arw_dut_dyu_afr_jav_nor_hau_sun_cnt_hin_bem_urd_owc_fre_mcd_pol_krd_qcu_slo_mol_lat_lda_amh_ita_tig_spa_ind_bul_dgb_rus_swa_mly_tha_sid_tml_ses_tsw_aze_swe_svk_azi_akn_vie_chh_bam_ven_tsn	0.027918219272172	0.0657299860877682	0.947733890183922
192	gam_ben_tsn_swe_sod_anl_owc_pol_azi_tur_swt_sun_yor_ctl_mol_bsq_bul_tig_igb_mnd_cze_fre_moo_glc_bam_scr_fin_swa_akn_hun_grk_chh_geo_ger_alb_krd_bos_hau_heb_eng_est_lda_mao_urd_bat_jpn_tml_kor_dut_afr_tsw_arw_jav_mcd_sid_mly_cnt_guj_xho_ukr_wly_rom_lat_prs_slo_qcu_lit_hin_spa_zul_amr_pan_aeg_ita_tag_por_dyu_rus_bem_ind_tha_amh_knd_fbf_ses_aze_nor_svk_uzb_ewe_vie_mlt_ven_dgb_cic	-0.117910903301419	-0.277862196609628	0.781734929318836
193	anl_guj_bem_ctl_gam_hau_heb_ukr_uzb_tur_swt_bat_ewe_urd_cze_bsq_lit_aeg_xho_cnt_rus_bul_swa_swe_tsw_alb_est_igb_bam_hun_prs_sid_geo_slo_pol_nor_spa_tig_amh_ben_fin_ses_sun_rom_ind_jpn_tml_kor_pan_afr_fbf_por_jav_scr_amr_mao_mnd_hin_dyu_arw_mlt_ita_mcd_svk_lat_qcu_bos_eng_glc_ven_owc_krd_chh_dut_mly_mol_zul_ger_cic_tag_tha_wly_knd_moo_tsn_aze_grk_fre_azi_yor_vie_sod_akn_lda_dgb	-0.871601852784022	-2.11240313849432	0.0373315293874606
194	gam_ger_igb_bul_aeg_mlt_sod_rus_tur_aze_bem_tag_yor_ukr_por_bsq_rom_chh_ses_mnd_dut_prs_ewe_swe_fbf_svk_est_dgb_akn_hun_lit_amh_geo_grk_krd_hin_glc_heb_anl_ita_fin_dyu_mly_eng_sun_jpn_tml_kor_bos_slo_swa_ben_ind_mcd_amr_jav_cnt_urd_xho_pan_tig_ctl_scr_cze_mol_qcu_nor_lat_arw_bam_hau_spa_owc_alb_mao_afr_tsn_guj_moo_bat_tha_wly_knd_lda_tsw_uzb_pol_fre_azi_zul_vie_sid_ven_cic_swt	0.0823782921533293	0.193890206075664	0.846684724885526
195	tig_glc_cic_cze_hau_sod_anl_mol_azi_uzb_dgb_bat_moo_hin_fre_bsq_swe_mlt_bem_cnt_pol_prs_swa_pan_ven_mcd_est_xho_zul_hun_dut_wly_geo_ukr_por_eng_nor_amr_gam_grk_fin_ewe_sun_bul_tag_jpn_knd_kor_lat_afr_swt_slo_ind_guj_chh_mao_mnd_rus_tsn_arw_amh_ctl_urd_bos_alb_qcu_ita_svk_krd_fbf_sid_scr_aeg_lit_mly_ben_yor_spa_lda_jav_tha_owc_tml_igb_akn_tur_rom_ger_aze_dyu_vie_heb_bam_tsw_ses	0.319069144277326	0.751866178252344	0.454030175152407
196	tig_scr_ses_rus_hau_chh_aeg_eng_tur_azi_zul_sun_swt_afr_spa_bsq_pol_mlt_igb_cnt_arw_krd_dyu_ukr_ven_alb_est_bam_ewe_hun_ben_sod_geo_ger_lat_bos_ctl_amh_wly_rom_fin_bem_bat_lit_jav_jpn_knd_kor_mcd_svk_fbf_hin_tag_nor_heb_mao_mnd_swe_moo_slo_gam_por_fre_grk_prs_qcu_cze_guj_pan_lda_anl_glc_sid_bul_mly_mol_akn_dut_dgb_ind_tha_amr_tml_tsn_tsw_uzb_ita_urd_aze_swa_vie_owc_cic_yor_xho	0.218331568833941	0.513504761709116	0.608816103137088
197	heb_lit_moo_hin_anl_amh_tig_arw_azi_uzb_ses_tag_bem_rus_eng_bsq_ukr_aeg_ven_cnt_nor_spa_swt_pol_fbf_mcd_fin_igb_dgb_hun_bos_owc_geo_grk_rom_ctl_bul_sid_hau_guj_est_yor_jav_prs_mao_jpn_knd_kor_alb_afr_cic_pan_sun_krd_chh_ind_mnd_ger_bam_lat_wly_fre_scr_svk_slo_qcu_mol_ita_urd_xho_gam_cze_mlt_swe_bat_por_dyu_glc_akn_mly_tha_amr_tml_tsw_lda_aze_dut_ben_tur_zul_vie_sod_ewe_tsn_swa	-0.405257711038834	-0.960556982565302	0.339265720358096
198	amh_lat_zul_ukr_sid_chh_mlt_svk_uzb_tur_moo_sun_swt_swe_rom_bsq_alb_anl_xho_cnt_mol_cze_igb_bos_bem_afr_fin_dgb_akn_hun_spa_owc_geo_ger_lit_arw_ita_amr_heb_guj_est_swa_mly_ctl_tag_jpn_tml_kor_scr_slo_bam_eng_mao_krd_hau_ind_mnd_pol_yor_grk_aeg_rus_urd_dut_mcd_qcu_nor_prs_hin_tsw_sod_por_wly_fre_jav_ben_dyu_glc_ses_bat_tha_gam_knd_ven_ewe_aze_bul_pan_azi_fbf_vie_tig_cic_lda_tsn	-0.723531703061258	-1.73691235334582	0.0857136106068406
199	sod_rus_swa_nor_hau_gam_anl_alb_tur_aze_zul_mly_swt_lat_ben_bsq_por_heb_akn_cnt_afr_eng_dyu_dut_xho_bul_hun_ewe_moo_fin_ukr_sid_geo_spa_slo_ger_glc_amh_tig_ctl_est_bem_ind_swe_jav_jpn_knd_kor_arw_prs_fbf_lit_bat_scr_owc_sun_mnd_krd_ven_mcd_mlt_bos_pan_urd_svk_qcu_mol_cze_fre_tsn_aeg_pol_chh_ita_mao_rom_lda_guj_tsw_tag_tha_wly_tml_bam_ses_uzb_hin_grk_azi_dgb_vie_amr_igb_cic_yor	0.0383329147696997	0.0902715257386173	0.928265583749853
200	heb_por_fbf_ben_sod_anl_sid_lat_uzb_azi_ven_bat_moo_rus_lit_bsq_urd_wly_dgb_cnt_arw_mol_yor_pol_tsn_bul_fin_zul_swt_est_ctl_gam_geo_alb_bos_glc_ukr_amh_aeg_rom_hun_bem_tag_krd_mly_jpn_knd_kor_cze_nor_akn_spa_jav_scr_chh_ind_mnd_guj_lda_ger_hau_pan_dut_fre_swe_qcu_grk_eng_afr_igb_owc_ita_mlt_prs_sun_slo_bam_svk_tsw_mao_tha_tig_tml_xho_cic_aze_mcd_hin_tur_dyu_vie_amr_ewe_swa_ses	-0.532575661614804	-1.26887969586879	0.207650635634571
201	hau_ger_tsn_pan_heb_anl_sod_afr_azi_tur_tsw_sun_swt_ctl_eng_bsq_dut_mlt_bem_cnt_swe_ben_dgb_mol_bam_cze_hun_dyu_moo_est_nor_wly_geo_grk_mcd_pol_slo_owc_chh_prs_fin_igb_bat_spa_ind_jpn_tml_kor_rom_lit_lda_bos_tag_krd_sid_jav_mnd_scr_swa_ita_aeg_lat_rus_guj_bul_qcu_urd_por_svk_cic_amr_hin_tig_alb_mao_glc_xho_arw_yor_mly_tha_gam_knd_fbf_ses_uzb_fre_ukr_aze_ewe_vie_amh_akn_ven_zul	0.211088255714744	0.496785800050768	0.620512422402549
202	wly_lat_tsw_bos_hau_tig_chh_rom_uzb_aze_ewe_mly_ven_slo_ger_bsq_ukr_heb_akn_mnd_guj_cze_dgb_urd_yor_rus_hun_dyu_bem_fin_bul_anl_geo_mol_swe_arw_svk_sid_aeg_grk_est_bam_bat_spa_mao_jpn_knd_kor_por_eng_igb_glc_sun_pol_mlt_tag_cnt_afr_tsn_ben_gam_mcd_nor_ita_pan_qcu_krd_lit_fre_zul_sod_ctl_owc_hin_jav_alb_swt_dut_xho_ind_tha_amh_tml_lda_fbf_azi_scr_prs_tur_cic_vie_amr_ses_swa_moo	-0.18976005122387	-0.448292821855957	0.654984564118461
203	mlt_dut_ewe_urd_heb_sod_gam_ukr_aze_tur_zul_sun_xho_rom_mcd_bsq_krd_amr_swt_cnt_bul_fre_yor_lit_lda_prs_hun_bem_igb_fin_slo_sid_geo_cze_ben_ctl_por_owc_tig_pol_est_dyu_mao_ger_ind_jpn_tml_kor_spa_arw_swa_scr_jav_mol_aeg_mly_mnd_nor_tsn_bos_wly_hin_glc_alb_eng_qcu_rus_pan_afr_ven_hau_svk_anl_lat_tag_swe_tsw_grk_ses_bat_tha_amh_knd_cic_moo_uzb_ita_guj_azi_akn_vie_chh_dgb_bam_fbf	0.593491358637174	1.40354367553451	0.163785043814323
204	sod_fre_bam_rus_amr_mlt_hau_slo_tur_aze_bem_jav_ewe_svk_lat_bsq_guj_heb_tsw_mnd_ger_krd_tsn_lit_igb_afr_hun_swt_moo_est_prs_anl_geo_ctl_arw_dut_glc_wly_tig_bul_fin_dgb_sun_hin_ind_jpn_tml_kor_scr_eng_lda_urd_tag_ita_sid_bat_cnt_mcd_yor_ukr_gam_pan_cze_grk_pol_qcu_spa_swe_bos_xho_aeg_nor_chh_mol_mly_ben_cic_rom_swa_mao_tha_amh_knd_ses_fbf_azi_alb_por_uzb_zul_vie_owc_ven_dyu_akn	-0.481791441951444	-1.14528404556248	0.255030238142926
205	tig_eng_dyu_ita_amh_heb_anl_pol_tur_aze_zul_ind_yor_ben_krd_bsq_afr_sod_swa_cnt_mcd_glc_bem_slo_xho_svk_est_tsn_lda_hun_spa_gam_geo_por_lat_ctl_ukr_mlt_amr_pan_fin_dgb_bat_mol_mao_jpn_tml_kor_bos_hin_ewe_prs_jav_alb_owc_sun_mnd_grk_swt_swe_sid_urd_rom_arw_dut_qcu_guj_lit_bul_igb_wly_cze_chh_nor_tag_fre_ses_ger_akn_mly_tha_hau_knd_bam_moo_uzb_scr_rus_azi_cic_vie_aeg_fbf_ven_tsw	-1.19122568377001	-2.9511394130995	0.00400639069146918
206	mlt_glc_fbf_lat_amr_tig_heb_ctl_azi_uzb_bam_bat_zul_arw_mcd_bsq_fre_wly_yor_mnd_ben_slo_bem_por_igb_cze_est_ses_ewe_hun_prs_amh_geo_eng_bul_scr_nor_chh_aeg_ita_fin_lda_tag_ukr_mly_jpn_knd_kor_hin_dut_dgb_mol_jav_guj_hau_mao_cnt_bos_xho_rus_sid_afr_pan_swe_svk_qcu_rom_spa_urd_swt_owc_pol_anl_ger_ind_lit_cic_krd_tsn_sun_tha_sod_tml_tsw_swa_tur_grk_alb_aze_akn_vie_gam_dyu_ven_moo	0.263675209915596	0.619855100635041	0.536868984281137
207	wly_spa_tsw_ukr_hau_amr_sod_alb_tur_uzb_swa_ind_tsn_lat_bul_bsq_swe_anl_ewe_mnd_scr_krd_bam_lit_dyu_eng_hun_bem_swt_est_prs_sid_geo_por_ita_rom_fre_gam_amh_pol_fin_xho_bat_nor_sun_jpn_knd_kor_svk_pan_moo_urd_mly_ctl_mlt_tag_cnt_ger_zul_mcd_heb_dut_arw_ben_rus_qcu_grk_bos_guj_akn_chh_glc_aeg_mol_jav_cze_dgb_slo_ses_mao_tha_owc_tml_cic_fbf_azi_afr_hin_aze_lda_vie_tig_igb_ven_yor	0.0725177969246586	0.170564264853205	0.864936924251177
208	anl_hin_igb_ita_wly_mlt_owc_mcd_tur_azi_cic_mly_ven_nor_ger_bsq_rus_heb_lda_cnt_ben_grk_fbf_lit_dyu_scr_hun_dgb_ewe_fin_afr_hau_geo_spa_prs_cze_pol_gam_sod_bul_est_moo_mao_ctl_sun_jpn_tml_kor_alb_rom_bam_krd_bat_eng_amh_tag_mnd_lat_swa_svk_amr_dut_fre_swe_guj_qcu_pan_bos_arw_yor_chh_slo_aeg_urd_ind_ukr_tsw_mol_ses_jav_tha_sid_knd_akn_zul_aze_por_glc_uzb_xho_vie_tig_tsn_bem_swt	-0.252409998028186	-0.596263505997384	0.552447785814536
209	heb_scr_ewe_rom_hau_wly_amh_alb_aze_uzb_lda_jav_bam_bos_swe_bsq_cze_gam_igb_mnd_ita_grk_dyu_urd_ven_guj_fin_akn_swt_est_glc_aeg_geo_pol_svk_bul_arw_sid_sod_fre_hun_ses_mly_pan_ind_jpn_knd_kor_por_ger_zul_prs_sun_lat_chh_bat_cnt_hin_swa_rus_mlt_mcd_spa_mol_ukr_qcu_eng_afr_ctl_cic_anl_nor_owc_krd_mao_ben_yor_dut_moo_tag_tha_amr_tml_tsw_tsn_tur_slo_lit_azi_bem_vie_tig_fbf_dgb_xho	0.152525533441593	0.359499095747471	0.720036762698314
210	sid_lit_bam_rus_mlt_aeg_anl_nor_aze_tur_ewe_bat_xho_prs_bos_bsq_ctl_sod_tsn_cnt_urd_afr_cic_eng_swt_ben_fin_moo_tsw_est_pan_wly_geo_lat_bul_dut_alb_heb_chh_ger_hun_igb_sun_hin_ind_jpn_knd_kor_krd_glc_fbf_slo_tag_arw_gam_mly_mnd_svk_ven_cze_amr_por_grk_ukr_pol_qcu_swe_ita_guj_zul_owc_mcd_tig_rom_mao_scr_dyu_mol_ses_jav_tha_amh_tml_akn_bem_azi_fre_spa_uzb_swa_vie_hau_lda_dgb_yor	-0.165547244563331	-0.390867644671235	0.696789052732918
211	gam_slo_moo_krd_tig_wly_amr_spa_azi_aze_cic_ind_fbf_guj_alb_bsq_ctl_hau_akn_cnt_afr_prs_tsw_glc_yor_ita_hun_bam_ewe_est_swe_mlt_geo_cze_grk_dut_ukr_aeg_heb_pol_fin_xho_tag_ger_jav_jpn_knd_kor_hin_bul_ven_svk_mao_rus_chh_mly_mnd_por_igb_mol_amh_urd_arw_lat_rom_qcu_ben_bos_pan_bem_anl_mcd_owc_scr_sun_fre_swa_lit_zul_bat_tha_sid_tml_swt_dgb_uzb_eng_nor_tur_dyu_vie_sod_lda_tsn_ses	-0.513092156429049	-1.22192503528954	0.224824139973331
212	amr_por_moo_rom_wly_sid_tig_arw_aze_azi_ven_bat_yor_svk_ben_bsq_lit_anl_swt_cnt_hin_grk_dyu_bul_xho_swe_est_ses_tsn_hun_mcd_mlt_geo_ita_ger_alb_krd_aeg_hau_bos_fin_fbf_tag_cze_mly_jpn_knd_kor_spa_lat_cic_eng_sun_ctl_chh_jav_mnd_fre_bam_slo_sod_dut_glc_guj_nor_qcu_rus_urd_pan_akn_amh_ukr_gam_afr_ind_scr_tsw_prs_swa_mao_tha_heb_tml_zul_lda_uzb_mol_pol_tur_igb_vie_owc_bem_ewe_dgb	-1.03237047120387	-2.52350502185274	0.0133156809417748
213	sid_scr_ewe_slo_gam_chh_heb_swe_uzb_azi_cic_tag_fbf_ukr_ita_bsq_mcd_owc_dgb_mnd_rom_grk_ven_lat_lda_bul_hun_yor_dyu_fin_hin_sod_geo_ctl_nor_eng_dut_anl_amh_pan_est_bam_jav_bos_sun_jpn_tml_kor_ben_urd_akn_ger_ind_krd_tig_mly_cnt_mol_swt_cze_amr_fre_arw_rus_pol_qcu_lit_guj_por_swa_hau_afr_wly_glc_bat_spa_tsw_alb_moo_mao_tha_mlt_knd_igb_tsn_tur_svk_prs_aze_bem_vie_aeg_xho_ses_zul	-0.864764643728275	-2.09458161148734	0.0389273801697882
214	hau_mol_fbf_grk_anl_gam_sod_eng_uzb_aze_dyu_jav_swa_pol_bul_bsq_nor_amr_tsn_cnt_cze_prs_akn_rom_ven_lat_est_ses_cic_hun_scr_heb_geo_ctl_lit_swe_guj_aeg_owc_spa_fin_bam_sun_mcd_mao_jpn_knd_kor_ukr_hin_igb_afr_tag_urd_chh_mly_mnd_ger_xho_ben_amh_alb_bos_por_slo_qcu_rus_krd_arw_bem_sid_pan_mlt_dut_bat_glc_dgb_fre_moo_ind_tha_wly_tml_ewe_zul_azi_svk_ita_tur_yor_vie_tig_swt_lda_tsw	-0.715768703711813	-1.71891149153564	0.0889575522524482
215	anl_fre_moo_grk_gam_chh_sod_rus_azi_uzb_dgb_ind_bem_cze_krd_bsq_spa_tig_dyu_mnd_ctl_bul_ven_rom_swt_mol_est_ewe_lda_fin_ukr_aeg_geo_slo_prs_eng_ita_amr_hau_swe_hun_tsw_jav_afr_tag_jpn_tml_kor_pol_bos_swa_ger_sun_alb_wly_bat_cnt_nor_fbf_urd_sid_hin_lit_scr_mcd_qcu_guj_por_arw_cic_amh_svk_mlt_pan_mly_dut_igb_lat_xho_mao_tha_owc_knd_akn_tsn_aze_glc_ben_tur_yor_vie_heb_ses_zul_bam	-0.421939237933611	-1.00178118054088	0.319048727038375
216	tig_rus_cic_glc_mlt_heb_hau_mol_tur_azi_igb_jav_ewe_pol_ger_bsq_cze_chh_moo_mnd_ita_arw_dyu_ctl_ven_mcd_fin_xho_yor_hun_hin_gam_geo_krd_fre_ben_eng_amh_aeg_lit_est_swa_bat_rom_ind_jpn_knd_kor_slo_ukr_swt_scr_mao_por_anl_mly_cnt_guj_tsw_alb_sid_swe_bos_bul_spa_qcu_prs_dut_afr_bam_wly_grk_amr_urd_sun_lat_akn_nor_fbf_tag_tha_sod_tml_zul_tsn_aze_svk_pan_uzb_lda_vie_owc_dgb_bem_ses	-0.397922928512122	-0.943529274446435	0.347854985815401
217	gam_rus_bam_rom_amh_mlt_tig_bul_tur_azi_dgb_bat_swt_spa_lit_bsq_scr_sid_ven_cnt_slo_cze_tsn_fre_dyu_lat_hun_cic_akn_fin_ger_aeg_geo_swe_ita_pan_eng_hau_amr_hin_est_bem_mly_ben_ind_jpn_knd_kor_mcd_bos_swa_dut_mao_afr_sod_tag_mnd_nor_ewe_pol_owc_mol_svk_krd_ukr_qcu_por_prs_urd_zul_chh_arw_anl_glc_sun_guj_tsw_alb_yor_jav_tha_heb_tml_moo_xho_aze_grk_ctl_uzb_fbf_vie_wly_igb_ses_lda	-0.680857054326821	-1.63367381092416	0.10570839053992
218	sid_ukr_ses_slo_wly_amr_owc_bul_uzb_azi_swt_jav_zul_pol_rom_bsq_prs_tig_moo_cnt_swe_spa_fbf_eng_yor_lit_fin_cic_ven_hun_bos_mlt_geo_ita_urd_mcd_rus_gam_aeg_alb_est_ewe_tag_afr_sun_jpn_tml_kor_arw_nor_dyu_guj_mao_dut_sod_bat_mnd_ben_swa_por_chh_krd_lat_fre_ger_qcu_mol_ctl_grk_igb_hau_scr_amh_cze_ind_glc_tsn_pan_xho_mly_tha_heb_knd_bem_akn_tur_hin_svk_aze_dgb_vie_anl_lda_tsw_bam	-0.714151636705743	-1.71144261482139	0.0903327084230568
219	chh_ita_akn_eng_aeg_mlt_sod_arw_tur_azi_ven_bat_moo_lat_bos_bsq_prs_heb_yor_mnd_scr_glc_dyu_ger_tsn_ben_est_dgb_ses_fin_lit_anl_geo_ukr_bul_krd_guj_gam_sid_svk_hun_zul_ind_ctl_sun_jpn_knd_kor_slo_alb_swa_grk_jav_rom_wly_mly_cnt_por_fbf_dut_owc_mol_afr_cze_pan_qcu_swe_fre_hin_lda_hau_nor_amr_rus_mao_mcd_ewe_pol_bem_tag_tha_tig_tml_bam_cic_uzb_urd_spa_aze_igb_vie_amh_swt_tsw_xho	0.486820356567902	1.1478047826577	0.253993194598972
220	mlt_ben_moo_prs_owc_aeg_anl_dut_azi_aze_ewe_jav_swt_lit_krd_bsq_lat_sid_bam_cnt_mol_cze_cic_fre_dyu_guj_fin_zul_dgb_hun_nor_tig_geo_mcd_slo_svk_bos_sod_hau_hin_est_swa_sun_afr_bat_jpn_knd_kor_bul_arw_tsn_urd_mao_spa_amh_tag_mnd_grk_fbf_pan_heb_pol_alb_glc_swe_qcu_ctl_scr_ukr_tsw_chh_ger_wly_ita_mly_rus_xho_rom_lda_ind_tha_amr_tml_igb_ven_uzb_eng_por_tur_bem_vie_gam_akn_ses_yor	-0.485223685381578	-1.15254097368267	0.252052776762671
221	sod_ben_tsn_pan_sid_anl_chh_svk_aze_uzb_swa_sun_lda_nor_ger_bsq_glc_wly_akn_mnd_mcd_ita_tsw_pol_bem_grk_hun_cic_igb_fin_scr_amh_geo_bos_slo_rom_fre_hau_mlt_arw_est_dgb_jav_dut_mly_jpn_knd_kor_guj_ctl_moo_cze_tag_lat_amr_bat_cnt_bul_ses_urd_owc_rus_por_mol_spa_qcu_krd_swe_hin_bam_aeg_eng_tig_prs_ind_alb_ven_afr_dyu_mao_tha_gam_tml_swt_yor_tur_ukr_lit_azi_fbf_vie_heb_ewe_xho_zul	0.0345419362998001	0.081432239585548	0.935273207274963
222	tig_lat_fbf_mol_sod_amr_heb_por_aze_azi_cic_mly_dgb_mcd_rom_bsq_cze_amh_swt_cnt_rus_arw_moo_glc_dyu_krd_hun_akn_tsn_est_ukr_mlt_geo_spa_pan_bos_swe_chh_anl_guj_fin_swa_mao_dut_jav_jpn_tml_kor_scr_afr_tsw_pol_ind_ita_wly_tag_mnd_lit_ses_hin_gam_ctl_eng_slo_svk_qcu_grk_alb_prs_zul_aeg_ger_owc_bul_bat_fre_bam_urd_xho_sun_tha_hau_knd_bem_ven_uzb_ben_nor_tur_yor_vie_sid_igb_ewe_lda	-0.770970997199159	-1.85472528723745	0.0668039904981096
223	gam_lit_cic_prs_anl_amh_chh_bos_uzb_tur_bem_sun_tsn_afr_krd_bsq_rom_mlt_zul_mnd_hin_guj_swt_alb_bam_svk_est_fbf_dgb_hun_mcd_tig_geo_fre_arw_grk_ita_wly_heb_nor_fin_ses_tag_rus_ind_jpn_knd_kor_por_swe_igb_ger_jav_ukr_amr_mly_cnt_ctl_akn_spa_hau_cze_pol_pan_urd_qcu_eng_lat_dut_ven_sid_ben_sod_bul_mao_slo_ewe_glc_lda_bat_tha_owc_tml_xho_moo_aze_scr_mol_azi_yor_vie_aeg_tsw_swa_dyu	-0.46477980156976	-1.10593268406244	0.271608350983214
224	gam_scr_igb_fre_sid_amh_owc_prs_azi_uzb_tsw_mly_swt_afr_bos_bsq_dut_wly_dyu_cnt_lat_pol_swa_grk_dgb_mcd_fin_akn_yor_est_ctl_heb_geo_ger_por_spa_bul_anl_aeg_krd_hun_ven_sun_glc_jav_jpn_knd_kor_swe_ben_bem_svk_bat_cze_mlt_mao_mnd_arw_moo_alb_sod_rus_lit_ukr_urd_qcu_mol_eng_slo_fbf_tig_guj_chh_ita_tag_pan_xho_rom_ses_ind_tha_amr_tml_tsn_cic_tur_nor_hin_aze_bam_vie_hau_ewe_zul_lda	-0.566861599737286	-1.35351374324889	0.179172154533292
225	gam_lat_dgb_afr_amr_sod_aeg_grk_azi_aze_swt_sun_yor_ukr_lit_bsq_urd_owc_lda_mnd_ger_arw_akn_dut_ven_hin_hun_fbf_bam_fin_eng_amh_geo_prs_mol_bul_por_hau_sid_cze_est_igb_bat_pan_ind_jpn_tml_kor_pol_nor_ses_ctl_mly_mcd_heb_tag_cnt_ben_swa_spa_mlt_glc_svk_alb_slo_qcu_krd_rus_ita_moo_tig_rom_chh_scr_mao_guj_zul_bos_xho_jav_tha_anl_knd_cic_ewe_uzb_swe_fre_tur_tsw_vie_wly_dyu_bem_tsn	0.195757480064518	0.460594292402	0.646164931158395
226	owc_ben_ven_scr_amr_gam_tig_fre_uzb_aze_bem_mao_lda_rom_glc_bsq_lit_anl_moo_mnd_por_slo_bam_ukr_dgb_pol_fin_swa_xho_est_mcd_mlt_geo_hin_arw_swe_alb_aeg_amh_guj_hun_tsn_jav_eng_sun_jpn_tml_kor_ger_svk_tsw_pan_tag_rus_wly_ind_cnt_prs_ses_afr_sod_ctl_bos_cze_nor_qcu_krd_grk_urd_ewe_sid_spa_hau_ita_bat_dut_yor_bul_zul_mly_tha_chh_knd_dyu_swt_tur_lat_mol_azi_igb_vie_heb_akn_cic_fbf	-0.491792377176589	-1.1707365780072	0.244695802999967
227	owc_spa_yor_ukr_hau_mlt_sid_fre_aze_tur_dyu_jav_tsw_ctl_bos_bsq_prs_heb_ses_cnt_alb_nor_bem_svk_akn_lit_fin_bam_fbf_est_lat_wly_geo_por_rus_pol_mol_sod_tig_ger_hun_xho_ind_ita_mly_jpn_knd_kor_bul_slo_ewe_eng_bat_krd_chh_sun_mnd_hin_cic_pan_anl_ben_urd_grk_glc_qcu_rom_dut_swe_ven_amr_arw_aeg_mcd_tag_afr_swa_guj_swt_mao_tha_gam_tml_igb_dgb_azi_cze_scr_uzb_tsn_vie_amh_zul_moo_lda	0.298168512740481	0.703249398727595	0.483657184460921
228	amr_swe_swa_spa_chh_owc_mlt_hin_aze_azi_bem_mao_ven_dut_lat_bsq_arw_tig_dyu_cnt_fre_krd_cic_rom_dgb_urd_est_akn_yor_hun_lit_wly_geo_pol_rus_afr_bul_hau_aeg_svk_fin_ses_jav_guj_sun_jpn_tml_kor_eng_ger_tsw_glc_mly_nor_amh_bat_mnd_prs_zul_pan_sod_slo_por_bos_grk_qcu_ukr_ben_ctl_lda_gam_mol_anl_scr_tag_mcd_fbf_alb_swt_ind_tha_heb_knd_tsn_ewe_tur_cze_ita_uzb_xho_vie_sid_bam_moo_igb	-0.63651099094914	-1.5216169398286	0.131498053620748
229	sid_rus_ses_ita_aeg_owc_chh_afr_tur_aze_tsw_jav_xho_alb_cze_bsq_rom_hau_akn_mnd_guj_glc_swa_arw_fbf_eng_fin_swt_bam_est_pol_gam_geo_fre_scr_hin_mcd_heb_amh_ger_hun_lda_tag_ukr_ind_jpn_knd_kor_prs_slo_moo_lat_bat_grk_wly_mao_cnt_swe_tsn_mol_anl_dut_ben_bos_bul_qcu_por_nor_urd_cic_sod_ctl_mlt_krd_mly_pan_ven_spa_yor_sun_tha_amr_tml_ewe_dyu_uzb_svk_lit_azi_igb_vie_tig_dgb_zul_bem	0.740989186911732	1.76122098502454	0.0814877554994475
230	hau_rom_xho_ita_anl_chh_sid_ger_uzb_azi_yor_bat_swa_afr_pol_bsq_por_mlt_fbf_cnt_cze_fre_tsw_grk_zul_svk_hun_lda_tsn_fin_alb_wly_geo_glc_lit_nor_slo_tig_heb_pan_est_dyu_ind_ukr_tag_jpn_tml_kor_mcd_bos_dgb_lat_mly_scr_amr_mao_mnd_eng_igb_prs_amh_krd_bul_swe_guj_qcu_ctl_urd_arw_ven_owc_dut_gam_spa_sun_ben_bem_hin_ses_jav_tha_sod_knd_cic_bam_tur_mol_rus_aze_swt_vie_aeg_ewe_akn_moo	-0.355653047090375	-0.843116519313879	0.401326534418049
231	amr_svk_fbf_spa_anl_tig_amh_swe_uzb_tur_ven_sun_akn_eng_alb_bsq_krd_wly_zul_mnd_fre_mcd_moo_guj_lda_lit_est_ewe_bem_hun_por_heb_geo_rom_mol_pol_prs_gam_owc_lat_fin_swa_jav_arw_mly_jpn_tml_kor_ukr_hin_igb_ctl_ind_nor_mlt_mao_cnt_scr_xho_dut_aeg_ita_cze_urd_ger_qcu_bul_slo_bos_dgb_hau_grk_sod_rus_bat_pan_yor_afr_dyu_tag_tha_chh_knd_bam_cic_aze_ben_glc_azi_tsw_vie_sid_swt_ses_tsn	0.507611939313031	1.19959148570802	0.233345276940337
232	aeg_pan_swa_krd_tig_owc_mlt_pol_tur_azi_fbf_bat_lda_scr_ben_bsq_lat_wly_dgb_cnt_urd_ita_yor_spa_igb_eng_est_dyu_bam_hun_rus_chh_geo_bos_ctl_slo_guj_sid_gam_lit_fin_ewe_tag_svk_jav_jpn_knd_kor_alb_afr_tsw_grk_ind_nor_amr_mly_mnd_ukr_akn_glc_sod_fre_mcd_mol_swe_qcu_ger_prs_hin_bem_hau_cze_heb_bul_sun_dut_zul_arw_ven_mao_tha_amh_tml_cic_moo_aze_rom_por_uzb_tsn_vie_anl_ses_xho_swt	-0.0787205418660628	-0.185539618314829	0.853209873755391
233	wly_bul_dyu_glc_gam_anl_heb_lat_aze_uzb_swa_jav_tsw_prs_rom_bsq_mcd_tig_zul_cnt_scr_lit_bem_dut_tsn_ita_fin_swt_ven_est_pan_sid_geo_arw_ctl_bos_por_hau_owc_cze_hun_bam_tag_alb_sun_jpn_knd_kor_guj_grk_igb_urd_mao_eng_amh_mly_mnd_ben_ewe_mol_aeg_rus_spa_svk_krd_qcu_slo_fre_nor_akn_amr_ger_sod_hin_bat_swe_dgb_ukr_fbf_ind_tha_mlt_tml_xho_cic_azi_afr_pol_tur_yor_vie_chh_lda_ses_moo	0.627468987034684	1.49162613064228	0.139181568071198
234	amr_bul_igb_ita_sod_tig_sid_eng_aze_tur_zul_bat_cic_afr_guj_bsq_por_gam_lda_cnt_dut_mol_ewe_bos_tsn_ben_fin_ven_bam_hun_krd_hau_geo_arw_lat_mcd_lit_owc_aeg_slo_est_akn_mao_pan_mly_jpn_knd_kor_ctl_ger_dyu_prs_tag_ukr_wly_ind_mnd_urd_bem_grk_chh_swe_alb_svk_pol_qcu_cze_rom_scr_ses_mlt_hin_heb_glc_jav_fre_yor_rus_fbf_sun_tha_amh_tml_swa_dgb_azi_spa_nor_uzb_tsw_vie_anl_moo_swt_xho	0.27933258083976	0.658744684742799	0.511687392959801
235	sid_afr_bem_ctl_hau_amh_owc_glc_tur_aze_ven_mao_bam_slo_spa_bsq_alb_tig_tsn_mnd_pan_nor_lda_dut_swa_rus_est_dgb_zul_hun_fre_chh_geo_hin_bul_grk_ger_mlt_anl_ukr_fin_igb_bat_eng_tag_jpn_knd_kor_swe_arw_akn_pol_mly_scr_amr_jav_cnt_mcd_ewe_svk_heb_lat_ben_ita_cze_qcu_rom_urd_lit_dyu_gam_mol_sod_guj_ind_krd_ses_por_cic_sun_tha_aeg_tml_tsw_yor_uzb_prs_bos_azi_fbf_vie_wly_xho_moo_swt	0.0823017255062364	0.193676743024646	0.846851393950602
236	tig_arw_bam_mol_anl_gam_hau_ger_tur_azi_lda_ind_igb_ctl_grk_bsq_ita_owc_ses_mnd_afr_por_dyu_bul_fbf_bos_fin_swt_swa_est_ukr_chh_geo_cze_ben_rus_pol_heb_sid_alb_hun_akn_mao_glc_mly_jpn_knd_kor_urd_mcd_ven_pan_bat_eng_sod_tag_cnt_nor_xho_svk_wly_swe_spa_slo_lit_qcu_lat_dut_rom_yor_aeg_fre_amh_prs_sun_guj_dgb_krd_ewe_jav_tha_mlt_tml_bem_moo_uzb_hin_scr_aze_tsn_vie_amr_zul_cic_tsw	0.174305684439874	0.410792556495595	0.682169625437426
237	sid_slo_igb_ita_amr_mlt_gam_prs_azi_uzb_dyu_ind_swt_grk_pol_bsq_hin_tig_bem_mnd_cze_ger_ewe_bul_fbf_arw_hun_xho_ses_fin_spa_sod_geo_rom_nor_scr_eng_chh_hau_ctl_est_bam_tag_por_mly_jpn_tml_kor_urd_bos_moo_ben_jav_lit_heb_sun_cnt_rus_ven_pan_aeg_mol_krd_mcd_fre_qcu_alb_ukr_swe_dgb_wly_guj_amh_glc_bat_afr_yor_lat_cic_mao_tha_owc_knd_lda_akn_tur_dut_svk_aze_tsw_vie_anl_tsn_swa_zul	0.402681048626404	0.950390799429504	0.344377069968628
238	anl_mol_yor_rom_amh_tig_sid_arw_azi_tur_dyu_jav_fbf_ben_pol_bsq_cze_amr_ses_mnd_por_ita_bam_pan_zul_urd_fin_igb_xho_hun_mcd_aeg_geo_lit_hin_ger_ctl_mlt_sod_grk_est_dgb_bat_guj_sun_jpn_tml_kor_krd_rus_akn_spa_mly_scr_owc_mao_cnt_bul_swt_svk_wly_dut_eng_bos_prs_qcu_glc_nor_alb_tsw_heb_fre_gam_swe_ind_slo_ewe_lat_ven_tag_tha_hau_knd_swa_tsn_aze_ukr_afr_uzb_lda_vie_chh_cic_bem_moo	-0.515015377264304	-1.22451215458156	0.223851841130907
239	mlt_afr_zul_alb_amr_sid_hau_prs_azi_tur_akn_bat_tsw_dut_lat_bsq_rom_gam_swt_cnt_grk_ben_fbf_guj_tsn_scr_fin_xho_swa_est_mcd_sod_geo_svk_urd_ita_pan_chh_anl_ger_hun_ven_ind_glc_tag_jpn_tml_kor_ctl_nor_yor_ukr_mao_cze_aeg_mly_mnd_lit_cic_slo_wly_bos_rus_krd_spa_qcu_swe_bul_pol_bam_amh_arw_owc_hin_jav_fre_moo_mol_ewe_sun_tha_heb_knd_dyu_bem_uzb_eng_por_aze_igb_vie_tig_dgb_ses_lda	0.0325313274028425	0.0765673109145913	0.939132244237226
240	chh_scr_lda_mcd_owc_anl_heb_eng_azi_uzb_akn_mly_cic_cze_mol_bsq_grk_amr_zul_mnd_prs_pol_moo_lit_swt_pan_est_yor_bem_hun_arw_sid_geo_fre_hin_guj_ita_mlt_amh_glc_fin_igb_mao_svk_sun_jpn_knd_kor_rus_slo_ewe_bos_ind_alb_tig_jav_cnt_krd_ses_afr_hau_lat_swe_rom_ukr_qcu_nor_dut_ger_tsw_wly_urd_aeg_ben_bat_ctl_dgb_por_xho_tag_tha_gam_tml_tsn_swa_tur_spa_bul_aze_ven_vie_sod_bam_dyu_fbf	-0.583276366827363	-1.39134851319746	0.167439173644477
241	wly_afr_dgb_por_gam_heb_sid_lat_azi_uzb_igb_bat_xho_grk_eng_bsq_hin_chh_ven_cnt_spa_nor_lda_arw_akn_guj_est_swa_tsw_hun_glc_amr_geo_bos_rus_fre_cze_anl_sod_slo_fin_bam_mly_swe_tag_jpn_tml_kor_lit_ben_yor_alb_ind_rom_hau_mao_mnd_bul_ewe_ita_amh_ger_prs_svk_ukr_qcu_ctl_krd_pan_swt_mlt_dut_aeg_pol_jav_mol_dyu_scr_zul_sun_tha_owc_knd_fbf_ses_aze_urd_mcd_tur_bem_vie_tig_moo_tsn_cic	-0.168176508773928	-0.397281397752142	0.692070288976111
242	owc_bul_tsn_ger_sod_chh_tig_ctl_uzb_aze_moo_sun_dgb_krd_glc_bsq_mol_anl_xho_mnd_ukr_ben_lda_lat_swa_urd_hun_ven_bam_fin_arw_gam_geo_nor_lit_grk_pan_hau_aeg_eng_est_swt_ind_mcd_mao_jpn_tml_kor_ita_svk_yor_prs_mly_bos_mlt_bat_cnt_slo_igb_pol_wly_rom_por_hin_swe_qcu_scr_fre_dut_tsw_heb_guj_amh_alb_tag_cze_bem_rus_cic_jav_tha_sid_knd_zul_fbf_tur_spa_afr_azi_ewe_vie_amr_ses_akn_dyu	-0.280033975232742	-0.661898184712579	0.509673254031624
243	hau_dut_bam_pol_sod_amh_gam_swe_uzb_tur_bem_mao_ven_ctl_urd_bsq_lat_anl_moo_cnt_alb_afr_fbf_krd_cic_bul_hun_akn_yor_fin_glc_mlt_geo_cze_ukr_grk_scr_aeg_wly_mcd_est_dyu_bat_guj_jav_jpn_knd_kor_spa_nor_tsn_slo_mly_eng_chh_ind_mnd_hin_swa_rom_amr_ger_svk_ben_fre_qcu_por_rus_prs_igb_owc_lit_sid_pan_sun_arw_lda_bos_ses_tag_tha_heb_tml_swt_tsw_azi_mol_ita_aze_xho_vie_tig_ewe_dgb_zul	-0.761880621459251	-1.83042645998273	0.0703890906262822
244	aeg_ctl_zul_rus_amh_chh_amr_bul_uzb_azi_tsn_jav_moo_lit_glc_bsq_bos_hau_dgb_mnd_ger_guj_ewe_pol_igb_alb_hun_yor_ven_fin_svk_heb_geo_afr_fre_scr_dut_anl_tig_pan_est_bam_tag_grk_bat_jpn_tml_kor_rom_nor_cic_hin_ind_slo_gam_mly_cnt_ukr_bem_arw_mlt_ita_prs_mol_urd_qcu_por_lat_spa_swa_owc_swe_sid_krd_sun_mcd_tsw_ben_swt_mao_tha_wly_knd_xho_akn_aze_eng_cze_tur_lda_vie_sod_dyu_fbf_ses	-0.725915536592712	-1.74530419218654	0.0842348587277874
245	hau_afr_zul_ukr_chh_amh_mlt_lat_uzb_tur_cic_sun_lda_swe_guj_bsq_pan_owc_tsn_cnt_ita_nor_swt_krd_dyu_mcd_est_igb_bam_hun_ben_tig_geo_glc_spa_pol_mol_heb_aeg_fre_fin_ewe_mly_bul_jav_jpn_knd_kor_arw_urd_dgb_rom_mao_grk_sod_bat_mnd_cze_bem_bos_anl_slo_alb_ger_dut_qcu_svk_prs_scr_moo_sid_hin_amr_rus_tag_por_tsw_eng_ses_ind_tha_wly_tml_ven_fbf_azi_ctl_lit_aze_akn_vie_gam_xho_swa_yor	-0.400488919480683	-0.949376118671901	0.344889957905686
246	heb_prs_dgb_swe_tig_hau_gam_rom_uzb_aze_yor_jav_swt_afr_por_bsq_ctl_mlt_tsw_mnd_krd_lit_moo_bos_swa_grk_est_bem_cic_fin_nor_chh_geo_mol_ita_fre_svk_wly_sid_mcd_hun_ven_sun_ukr_mao_jpn_tml_kor_slo_pol_tsn_ger_bat_guj_owc_ind_cnt_alb_ewe_arw_amh_urd_hin_lat_pan_qcu_spa_cze_glc_zul_sod_rus_aeg_dut_mly_bul_xho_eng_fbf_tag_tha_amr_knd_lda_dyu_azi_scr_ben_tur_igb_vie_anl_akn_ses_bam	-0.153500373835226	-0.362114613111654	0.718087916487463
247	mlt_lat_cic_ger_amh_chh_sod_pol_azi_uzb_tsw_bat_swa_urd_ita_bsq_glc_amr_moo_mnd_alb_rom_ewe_fre_yor_mol_hun_dyu_dgb_est_krd_heb_geo_ben_mcd_bos_dut_hau_sid_prs_fin_xho_jav_lit_ind_jpn_knd_kor_slo_pan_bam_hin_tag_arw_anl_mly_cnt_afr_swt_ctl_aeg_scr_rus_spa_svk_qcu_guj_nor_ukr_lda_owc_cze_gam_bul_mao_eng_tsn_por_fbf_sun_tha_wly_tml_bem_zul_tur_grk_swe_aze_akn_vie_tig_igb_ses_ven	-0.244805169696492	-0.578469302394215	0.564345577845388
248	wly_nor_igb_dut_sod_anl_aeg_svk_azi_aze_yor_sun_lda_alb_mol_bsq_ukr_chh_bam_cnt_urd_hin_ses_mcd_tsn_guj_hun_akn_tsw_est_lat_tig_geo_spa_bos_scr_lit_amr_gam_ger_fin_xho_bat_por_jav_jpn_tml_kor_ctl_grk_moo_afr_ind_fre_amh_tag_mnd_glc_dgb_bul_heb_cze_ben_rus_slo_qcu_krd_pan_swe_bem_hau_prs_owc_arw_mly_pol_cic_ita_dyu_mao_tha_sid_knd_ewe_swt_tur_rom_eng_uzb_zul_vie_mlt_fbf_swa_ven	-0.426933512311218	-1.01412123078022	0.313156051609304
249	mlt_glc_dyu_rom_wly_anl_heb_ger_azi_aze_ewe_mly_swt_mol_rus_bsq_krd_amh_yor_cnt_afr_lit_bam_prs_tsw_pol_fin_cic_lda_hun_ben_hau_geo_guj_eng_ita_fre_owc_tig_cze_est_xho_tag_swe_sun_jpn_tml_kor_scr_slo_dgb_urd_bat_grk_amr_mao_mnd_bos_akn_bul_chh_arw_dut_hin_alb_qcu_por_svk_pan_moo_sod_mcd_gam_lat_ind_ukr_igb_spa_ses_jav_tha_sid_knd_bem_ven_tur_ctl_nor_uzb_tsn_vie_aeg_zul_swa_fbf	-0.472756544059795	-1.12790544449959	0.262261313590224
250	hau_grk_yor_swe_chh_sod_heb_lat_uzb_tur_zul_sun_ses_fre_guj_bsq_arw_amr_fbf_cnt_rom_eng_akn_urd_swt_mol_fin_cic_igb_hun_mcd_amh_geo_nor_slo_ita_scr_sid_mlt_por_est_ewe_tag_bul_mly_jpn_tml_kor_pan_cze_dgb_bos_bat_prs_tig_jav_mnd_alb_bem_hin_anl_krd_spa_ger_svk_qcu_ben_dut_ctl_swa_aeg_glc_gam_ukr_mao_lit_ven_pol_dyu_ind_tha_wly_knd_tsw_moo_azi_afr_rus_aze_lda_vie_owc_xho_tsn_bam	0.173858153800097	0.409561823439257	0.683069212047804
251	chh_ger_bam_ctl_mlt_wly_heb_cze_tur_uzb_cic_mly_ewe_mol_guj_bsq_glc_gam_dgb_mnd_slo_rus_yor_fre_swt_ita_est_ses_bem_hun_nor_amr_geo_rom_lat_hin_krd_aeg_sid_svk_fin_fbf_ind_pol_tag_jpn_knd_kor_ben_lit_tsw_mcd_bat_dut_tig_sun_cnt_ukr_lda_alb_amh_arw_bos_swe_urd_qcu_grk_scr_spa_xho_anl_por_sod_prs_mao_pan_ven_afr_dyu_jav_tha_owc_tml_igb_zul_azi_eng_bul_aze_swa_vie_hau_moo_akn_tsn	-0.344215820451772	-0.818418532961382	0.415210362369672
252	tig_fre_dyu_scr_hau_amr_wly_lit_uzb_aze_igb_tag_lda_afr_bos_bsq_mcd_anl_moo_mnd_ukr_guj_ses_ger_swt_ita_fin_xho_tsw_hun_krd_owc_geo_rus_prs_slo_hin_heb_gam_cze_est_tsn_mly_mol_sun_jpn_tml_kor_ctl_lat_bam_svk_ind_ben_sod_jav_cnt_alb_ewe_arw_chh_nor_dut_eng_rom_qcu_pol_pan_por_yor_mlt_urd_amh_bul_bat_glc_fbf_grk_dgb_mao_tha_sid_knd_bem_zul_tur_spa_swe_azi_swa_vie_aeg_akn_ven_cic	-0.168141132521178	-0.396822938332975	0.692407189248104
253	aeg_mcd_akn_fre_sod_chh_heb_ctl_uzb_azi_swa_mao_xho_rom_lat_bsq_scr_gam_bem_cnt_ukr_lit_dgb_alb_bam_glc_est_igb_lda_hun_bul_amr_geo_por_svk_urd_ger_anl_wly_afr_fin_tsw_jav_eng_ind_jpn_tml_kor_pol_slo_yor_nor_sun_guj_amh_bat_mnd_prs_ven_rus_owc_pan_spa_krd_hin_qcu_swe_arw_grk_swt_tig_bos_mlt_cze_mly_dut_moo_mol_dyu_tag_tha_hau_knd_tsn_ses_aze_ita_ben_tur_ewe_vie_sid_zul_cic_fbf	-0.952817213410749	-2.32000912000725	0.0225281986232987
254	anl_afr_akn_rus_gam_hau_mlt_scr_azi_uzb_bem_jav_swa_nor_glc_bsq_por_chh_moo_cnt_mol_spa_lda_cze_cic_slo_fin_yor_tsw_hun_svk_tig_geo_ben_krd_fre_dut_sod_sid_bul_est_ewe_bat_ita_mly_jpn_tml_kor_hin_guj_ses_alb_sun_rom_owc_tag_mnd_swe_swt_pan_aeg_ctl_ger_prs_arw_qcu_lat_lit_pol_dgb_heb_mcd_amr_urd_mao_ukr_dyu_grk_tsn_ind_tha_wly_knd_bam_igb_aze_bos_eng_tur_zul_vie_amh_fbf_ven_xho	0.410302602606176	0.967957966116126	0.335575922756107
255	amh_glc_igb_prs_sid_anl_gam_nor_tur_aze_ewe_mao_tsw_mol_dut_bsq_spa_aeg_bam_mnd_ukr_ben_moo_hin_swa_mcd_hun_dyu_yor_est_afr_amr_geo_lit_pan_ger_bos_owc_wly_arw_fin_dgb_tag_rom_ind_jpn_knd_kor_bul_urd_bem_scr_sun_fre_mlt_jav_cnt_por_cic_svk_heb_pol_grk_swe_krd_qcu_guj_rus_eng_lda_sod_lat_chh_ctl_bat_alb_tsn_slo_ses_mly_tha_tig_tml_fbf_xho_azi_cze_ita_uzb_zul_vie_hau_swt_akn_ven	-0.747326550444545	-1.79856525107403	0.0753316383403923
256	mlt_pol_igb_por_amr_sid_gam_ben_uzb_tur_lda_mly_fbf_urd_grk_bsq_krd_aeg_cic_mnd_ita_rom_yor_slo_tsw_ger_hun_xho_ven_est_nor_owc_geo_svk_fre_bos_ukr_anl_tig_mcd_fin_dyu_sun_mol_tag_jpn_knd_kor_cze_bul_bam_glc_mao_prs_sod_bat_cnt_scr_swt_rus_heb_alb_hin_lit_pan_qcu_swe_arw_ctl_zul_hau_eng_wly_guj_ind_dut_swa_spa_bem_jav_tha_amh_tml_ses_akn_aze_afr_lat_azi_tsn_vie_chh_dgb_ewe_moo	-0.116460115654246	-0.27486873551685	0.784026796220375
257	aeg_prs_bam_scr_wly_sid_tig_por_azi_tur_yor_bat_bem_ger_hin_bsq_urd_gam_dyu_cnt_mcd_nor_fbf_fre_swt_ctl_est_swa_ewe_fin_arw_hau_geo_guj_bos_rus_dut_amr_heb_lat_hun_tsn_mly_cze_mao_jpn_knd_kor_mol_krd_ses_ukr_ind_bul_amh_jav_mnd_alb_lda_eng_chh_rom_pol_spa_ita_qcu_pan_svk_afr_moo_sod_slo_anl_grk_tag_swe_zul_lit_dgb_sun_tha_mlt_tml_igb_cic_uzb_glc_ben_aze_akn_vie_owc_tsw_ven_xho	-0.160131236811197	-0.377736978163317	0.706486724917085
258	tig_fre_tsn_nor_sod_aeg_gam_grk_aze_tur_lda_bat_fbf_slo_glc_bsq_afr_hau_xho_cnt_arw_lat_bem_eng_dgb_urd_est_cic_yor_hun_cze_anl_geo_hin_dut_ctl_ben_owc_heb_rus_fin_akn_mly_ger_jav_jpn_knd_kor_scr_prs_tsw_swe_ind_svk_wly_tag_mnd_mol_moo_ita_mlt_rom_lit_bos_pan_qcu_guj_por_mcd_ewe_amr_pol_sid_alb_sun_bul_swa_ukr_dyu_mao_tha_chh_tml_ses_bam_uzb_spa_krd_azi_zul_vie_amh_igb_ven_swt	-0.555517351153769	-1.32473159988062	0.188506161979736
259	tig_fre_zul_scr_mlt_hau_heb_guj_uzb_azi_bem_mly_cic_rom_prs_bsq_spa_gam_moo_cnt_alb_lit_fbf_krd_akn_grk_fin_dyu_ses_hun_pol_chh_geo_pan_svk_mol_ukr_amr_wly_bul_est_yor_jav_nor_bat_jpn_tml_kor_swe_ben_swt_ger_sun_ita_owc_ind_mnd_hin_swa_dut_sid_eng_glc_mcd_rus_qcu_afr_urd_por_lda_anl_cze_sod_ctl_mao_bos_tsw_arw_igb_tag_tha_aeg_knd_dgb_tsn_tur_lat_slo_aze_ven_vie_amh_xho_ewe_bam	-0.024664946712338	-0.058132335342753	0.95376794290261
260	aeg_rus_xho_afr_amr_anl_hau_por_azi_aze_fbf_ind_cic_bos_fre_bsq_hin_owc_ewe_cnt_swe_bul_tsw_krd_dgb_ita_est_tsn_ven_fin_scr_wly_geo_slo_svk_nor_pan_chh_tig_lat_hun_moo_bat_ger_mly_jpn_tml_kor_grk_mol_ses_mcd_jav_ukr_gam_tag_mnd_pol_akn_rom_mlt_ben_cze_glc_alb_qcu_prs_arw_ctl_bem_sid_dut_amh_urd_sun_lit_dyu_eng_igb_mao_tha_heb_knd_bam_swa_tur_guj_spa_uzb_zul_vie_sod_swt_yor_lda	-0.607966655330128	-1.45080763062496	0.150198086724509
261	gam_urd_yor_ben_chh_heb_mlt_krd_aze_tur_cic_jav_zul_lat_fre_bsq_ita_aeg_swa_cnt_glc_slo_akn_ukr_bem_por_fin_moo_xho_hun_spa_amh_geo_dut_grk_bos_guj_amr_hau_lit_est_ven_mao_cze_bat_jpn_tml_kor_ger_arw_tsn_mol_sun_prs_tig_ind_mnd_pol_dgb_bul_owc_nor_ctl_pan_scr_qcu_afr_rus_alb_lda_sid_hin_anl_svk_tag_mcd_swt_rom_dyu_mly_tha_sod_knd_fbf_bam_uzb_swe_eng_azi_igb_vie_wly_tsw_ses_ewe	-0.353777013119878	-0.837510158893631	0.404453022102358
262	heb_ctl_tsn_afr_hau_aeg_owc_slo_aze_azi_lda_bat_dgb_lat_ger_bsq_krd_anl_ses_mnd_lit_scr_bam_nor_ewe_ben_fin_swt_dyu_est_glc_mlt_geo_swe_rom_urd_ukr_tig_amh_pol_hun_tsw_mao_prs_ind_jpn_tml_kor_arw_mcd_moo_spa_mly_ita_sod_tag_cnt_dut_akn_hin_wly_cze_eng_bul_mol_qcu_grk_pan_alb_swa_chh_por_sid_guj_sun_rus_fbf_svk_bem_jav_tha_amr_knd_ven_cic_uzb_fre_bos_tur_igb_vie_gam_zul_yor_xho	-0.999770849989069	-2.44085705127576	0.0165457867685212
263	aeg_pol_swt_scr_amh_amr_hau_grk_uzb_tur_moo_bat_ewe_afr_ita_bsq_por_chh_bem_cnt_rom_lit_yor_eng_cic_ctl_hun_lda_akn_est_ben_heb_geo_nor_ukr_arw_krd_wly_sid_ger_fin_dgb_jav_cze_mly_jpn_knd_kor_svk_swe_ven_rus_tag_spa_tig_sun_mnd_prs_tsw_fre_anl_alb_mcd_dut_glc_qcu_guj_bul_bos_dyu_gam_lat_sod_hin_mao_pan_tsn_mol_zul_ind_tha_mlt_tml_igb_bam_azi_urd_slo_aze_fbf_vie_owc_ses_xho_swa	-0.55277700208997	-1.31931842180585	0.190301661705207
264	aeg_por_moo_prs_gam_anl_amr_rus_uzb_aze_swa_bat_bem_grk_krd_bsq_nor_heb_lda_mnd_bul_swe_fbf_fre_igb_glc_fin_xho_ven_hun_pan_sid_geo_lat_dut_rom_mol_wly_tig_mcd_est_akn_mao_arw_ind_jpn_knd_kor_lit_ctl_tsw_ukr_mly_cze_amh_tag_cnt_urd_ses_guj_sod_bos_afr_eng_ita_qcu_ger_ben_spa_dgb_mlt_alb_hau_slo_sun_hin_bam_pol_yor_jav_tha_owc_tml_tsn_dyu_azi_scr_svk_tur_ewe_vie_chh_cic_swt_zul	-0.263137466865578	-0.621601396954156	0.535724794736063
265	anl_nor_dyu_spa_amh_mlt_chh_cze_aze_uzb_ven_mly_tsn_afr_pan_bsq_mcd_sid_dgb_mnd_rom_ctl_lda_fre_cic_lit_est_akn_ses_hun_swe_wly_geo_glc_rus_guj_ita_hau_heb_grk_fin_swt_tag_prs_ind_jpn_tml_kor_ben_por_xho_hin_mao_ukr_aeg_bat_cnt_pol_swa_lat_owc_bos_arw_eng_dut_qcu_ger_scr_mol_yor_tig_krd_amr_bul_sun_svk_zul_urd_igb_jav_tha_sod_knd_bam_moo_azi_alb_slo_tur_ewe_vie_gam_fbf_bem_tsw	0.00904450949775835	0.0212909622439441	0.983059167344968
266	anl_grk_dgb_urd_gam_amh_wly_nor_aze_uzb_swa_tag_ses_scr_eng_bsq_lat_hau_tsw_cnt_guj_krd_moo_fre_dyu_spa_fin_zul_cic_hun_slo_owc_geo_mol_glc_ctl_ben_amr_mlt_mcd_est_akn_jav_ita_mly_jpn_tml_kor_pol_lit_lda_svk_ind_swe_tig_mao_mnd_prs_ven_bul_heb_hin_afr_pan_ger_qcu_ukr_bos_rus_igb_sid_alb_chh_rom_bat_por_bam_cze_bem_sun_tha_sod_knd_xho_swt_azi_arw_dut_tur_fbf_vie_aeg_yor_ewe_tsn	-0.722840879010955	-1.73471026805967	0.0861051585528562
267	owc_ctl_yor_mcd_wly_tig_sod_lit_uzb_aze_cic_ind_tsw_mol_rom_bsq_ukr_anl_akn_cnt_krd_dut_ewe_bos_ven_urd_est_igb_fbf_hun_nor_mlt_geo_pan_grk_ben_swe_amh_hau_svk_fin_xho_sun_slo_jav_jpn_knd_kor_glc_eng_moo_hin_mao_bul_amr_mly_mnd_guj_ses_rus_gam_fre_alb_ita_ger_qcu_prs_cze_lat_swt_aeg_afr_heb_scr_bat_spa_swa_por_bem_tag_tha_chh_tml_bam_tsn_azi_pol_arw_tur_lda_vie_sid_dyu_dgb_zul	0.072759186321276	0.171238497872769	0.864408268252673
268	gam_urd_dgb_slo_sod_wly_aeg_ctl_tur_uzb_tsn_sun_fbf_scr_mcd_bsq_spa_heb_swt_cnt_fre_ukr_akn_rus_tsw_hin_hun_bem_igb_est_cze_anl_geo_mol_alb_rom_pol_hau_tig_ita_fin_moo_jav_eng_tag_jpn_knd_kor_dut_glc_xho_lat_ind_pan_mlt_mly_mnd_arw_ewe_krd_owc_ben_bul_prs_bos_qcu_lit_guj_grk_bam_amh_ger_chh_swe_mao_por_swa_nor_ses_bat_tha_sid_tml_ven_cic_azi_svk_afr_aze_zul_vie_amr_dyu_lda_yor	-0.480250030591314	-1.14231336856239	0.256256225334607
269	chh_spa_igb_afr_tig_hau_anl_bul_tur_azi_lda_mly_tsw_krd_slo_bsq_ukr_amh_xho_cnt_ben_por_swt_pan_bem_ctl_fin_ewe_ven_hun_mcd_sid_geo_alb_swe_urd_lat_owc_mlt_svk_est_swa_bat_lit_ind_jpn_knd_kor_ita_dut_yor_bos_tag_rus_aeg_mao_mnd_fre_cic_hin_wly_pol_arw_rom_cze_qcu_ger_mol_scr_fbf_amr_eng_heb_guj_sun_grk_dyu_glc_tsn_jav_tha_gam_tml_moo_akn_aze_prs_nor_uzb_bam_vie_sod_ses_dgb_zul	-0.217702750117485	-0.514633404154426	0.608030127029634
270	amr_hin_lda_afr_anl_sid_hau_ger_uzb_aze_dgb_mao_tsw_svk_bos_bsq_mcd_amh_tsn_cnt_mol_krd_swt_bul_swa_ita_fin_yor_akn_est_spa_sod_geo_lat_swe_rus_dut_tig_gam_cze_hun_fbf_jav_pan_bat_jpn_tml_kor_scr_guj_ewe_prs_ind_rom_heb_tag_mnd_glc_moo_alb_aeg_lit_eng_por_ben_qcu_arw_slo_fre_bem_wly_pol_chh_ctl_mly_ukr_cic_nor_dyu_sun_tha_mlt_knd_ses_bam_azi_grk_urd_tur_zul_vie_owc_ven_igb_xho	0.324247965052841	0.763153514885005	0.447303404895458
271	chh_lat_yor_slo_sid_aeg_anl_ita_aze_tur_swt_mly_moo_ben_por_bsq_grk_wly_tsw_cnt_cze_arw_lda_rus_akn_pol_hun_bam_zul_est_alb_hau_geo_krd_mcd_eng_hin_heb_mlt_ctl_fin_tsn_mao_ukr_ind_jpn_knd_kor_prs_afr_bem_rom_bat_guj_amh_sun_mnd_swe_swa_glc_gam_urd_scr_mol_dut_qcu_svk_nor_pan_ses_tig_fre_owc_bul_jav_ger_fbf_bos_ewe_tag_tha_sod_tml_dyu_cic_uzb_spa_lit_azi_xho_vie_amr_igb_dgb_ven	-1.13523419131894	-2.79219454327589	0.00635467064999249
272	wly_por_ses_grk_owc_anl_mlt_guj_tur_uzb_zul_bat_cic_rus_arw_bsq_bos_hau_tsw_mnd_alb_nor_tsn_urd_ewe_krd_hun_moo_fbf_est_ctl_aeg_geo_eng_dut_ger_mcd_tig_chh_pol_fin_swt_ind_ukr_tag_jpn_knd_kor_swe_hin_dyu_lit_jav_spa_amr_sun_cnt_rom_akn_cze_sod_lat_ita_bul_scr_qcu_afr_svk_pan_dgb_sid_mol_gam_slo_mao_glc_ven_ben_xho_mly_tha_heb_tml_bem_bam_azi_prs_fre_aze_lda_vie_amh_igb_swa_yor	-0.663241871115525	-1.58682911980281	0.115945731789897
273	anl_urd_bam_svk_wly_hau_heb_swe_azi_aze_ven_mly_swt_lat_ita_bsq_bos_chh_tsw_cnt_alb_por_ses_pan_xho_eng_fin_bem_cic_hun_ger_sod_geo_dut_spa_slo_cze_aeg_mlt_lit_est_dgb_sun_nor_bat_jpn_knd_kor_afr_prs_akn_rom_jav_krd_sid_ind_mnd_mol_tsn_ctl_amh_grk_ukr_pol_rus_qcu_glc_guj_arw_swa_owc_ben_tig_bul_mao_hin_ewe_scr_lda_tag_tha_gam_tml_igb_fbf_uzb_mcd_fre_tur_zul_vie_amr_yor_dyu_moo	-0.63397160296175	-1.51593778411967	0.132926808439195
274	aeg_lat_swt_spa_hau_wly_heb_pan_uzb_azi_swa_mly_zul_lit_mcd_bsq_ctl_gam_tsw_mnd_hin_ita_yor_fre_xho_scr_est_ses_ven_fin_bul_amh_geo_cze_por_krd_bos_sod_tig_guj_hun_bam_tag_urd_ind_jpn_knd_kor_rom_swe_igb_pol_sun_glc_sid_bat_cnt_arw_ewe_slo_chh_nor_ger_ukr_alb_qcu_svk_rus_dut_moo_amr_afr_mlt_ben_mao_prs_akn_grk_bem_jav_tha_anl_tml_fbf_lda_aze_eng_mol_tur_cic_vie_owc_dgb_dyu_tsn	-0.228600334695808	-0.539575575828672	0.590779337996922
275	wly_fre_xho_grk_sid_tig_hau_por_tur_aze_yor_mly_ses_ukr_alb_bsq_rus_aeg_tsn_cnt_bos_glc_swt_ita_dgb_ben_est_ewe_moo_fin_spa_owc_geo_nor_krd_lat_mol_heb_anl_mcd_hun_akn_ind_afr_bat_jpn_tml_kor_rom_eng_lda_lit_sun_prs_amr_jav_mnd_bul_igb_ctl_sod_pol_urd_pan_hin_qcu_swe_cze_guj_ven_chh_dut_gam_ger_tag_scr_zul_svk_swa_mao_tha_mlt_knd_bam_bem_uzb_slo_arw_azi_cic_vie_amh_fbf_tsw_dyu	-0.907001602543363	-2.20116001733318	0.0301995379662377
276	tig_svk_fbf_bos_anl_heb_sid_slo_tur_uzb_tsw_sun_bam_bul_alb_bsq_prs_amh_cic_mnd_urd_krd_lda_cze_swa_afr_est_akn_swt_fin_lat_chh_geo_arw_dut_mol_pan_owc_gam_swe_hun_dyu_jav_ger_mao_jpn_tml_kor_scr_hin_yor_mcd_mly_fre_sod_tag_cnt_spa_ses_guj_wly_por_pol_grk_rus_qcu_ben_eng_lit_ewe_mlt_ukr_hau_glc_ind_ctl_ven_rom_igb_bat_tha_amr_knd_bem_dgb_azi_ita_nor_aze_xho_vie_aeg_zul_tsn_moo	0.408889883552051	0.963662912797553	0.33771403431275
277	sid_afr_xho_glc_wly_sod_mlt_ger_aze_tur_dyu_mly_swt_spa_slo_bsq_hin_owc_bam_cnt_pol_mcd_zul_nor_tsn_svk_fin_ses_bem_hun_cze_hau_geo_ctl_fre_dut_pan_tig_heb_ita_est_fbf_sun_lit_ind_jpn_tml_kor_bul_rus_akn_mol_tag_arw_chh_mao_mnd_ukr_tsw_rom_anl_prs_bos_scr_eng_qcu_grk_ben_lat_swa_aeg_guj_amr_krd_jav_alb_lda_swe_igb_bat_tha_gam_knd_ven_cic_azi_por_urd_uzb_yor_vie_amh_moo_dgb_ewe	-0.108151558133239	-0.255268907943893	0.799079102460385
278	chh_ita_moo_pol_hau_sid_owc_rus_aze_uzb_bam_ind_lda_urd_glc_bsq_rom_sod_cic_mnd_arw_alb_zul_dut_tsn_krd_est_bem_ses_fin_hin_aeg_geo_prs_spa_ger_pan_heb_wly_afr_hun_swt_sun_ctl_jav_jpn_tml_kor_grk_svk_dyu_swe_mao_scr_amr_tag_cnt_ben_xho_mol_tig_fre_ukr_bos_lit_qcu_por_bul_eng_igb_mlt_slo_gam_guj_bat_nor_ewe_mcd_yor_mly_tha_amh_knd_ven_dgb_tur_lat_cze_azi_tsw_vie_anl_akn_fbf_swa	-0.238017305462267	-0.563169201362648	0.57467495632052
279	amr_rom_dgb_bos_mlt_tig_gam_ita_azi_aze_ses_ind_xho_rus_krd_bsq_por_sod_yor_cnt_nor_eng_dyu_scr_cic_lat_hun_igb_bem_fin_lit_heb_geo_mcd_mol_grk_pol_aeg_owc_ctl_est_ven_bat_fre_sun_jpn_knd_kor_ger_slo_swt_afr_mao_ukr_wly_mly_mnd_dut_zul_ben_hau_glc_urd_cze_swe_qcu_prs_svk_arw_tsw_anl_guj_chh_hin_tag_spa_akn_alb_moo_jav_tha_amh_tml_ewe_tsn_uzb_bul_pan_tur_swa_vie_sid_bam_lda_fbf	-0.458868549935439	-1.09191579303379	0.277690780312226
280	gam_ger_ses_slo_aeg_owc_tig_ben_aze_azi_zul_tag_swa_cze_arw_bsq_glc_wly_igb_cnt_dut_rus_ewe_alb_bem_ukr_fin_bam_moo_est_nor_heb_geo_mcd_por_hin_spa_amh_sid_fre_hun_fbf_jav_urd_mao_jpn_tml_kor_grk_pan_tsn_prs_ind_svk_mlt_sun_mnd_afr_yor_bos_sod_pol_bul_swe_scr_qcu_ita_rom_krd_cic_chh_lat_hau_eng_bat_ctl_dgb_guj_xho_mly_tha_amr_knd_swt_akn_tur_lit_mol_uzb_ven_vie_anl_lda_dyu_tsw	-0.389947546584345	-0.926373495098061	0.356649699878813
281	mlt_fre_ewe_glc_tig_wly_heb_lit_azi_uzb_swa_mao_bem_ger_rom_bsq_afr_owc_cic_mnd_krd_alb_yor_mcd_bam_lat_fin_lda_dyu_est_slo_sid_geo_svk_scr_urd_nor_amh_chh_rus_hun_moo_jav_por_bat_jpn_tml_kor_mol_prs_xho_eng_tag_dut_amr_ind_cnt_ctl_ven_guj_anl_cze_ita_grk_pol_qcu_bos_bul_spa_zul_gam_arw_sod_ben_sun_ukr_tsw_hin_igb_mly_tha_hau_knd_ses_fbf_aze_pan_swe_tur_swt_vie_aeg_akn_dgb_tsn	-0.438839627319732	-1.04288848801836	0.299703345447133
282	gam_fre_zul_ukr_amh_sod_wly_nor_tur_azi_ses_jav_lda_swe_ger_bsq_ita_owc_bem_cnt_bul_rus_tsn_mol_igb_spa_fin_yor_akn_est_rom_anl_geo_mcd_scr_guj_krd_heb_mlt_bos_hun_moo_bat_urd_mly_jpn_knd_kor_lat_afr_cic_lit_sun_slo_chh_ind_mnd_dut_swa_prs_hau_ctl_pan_por_cze_qcu_arw_pol_glc_swt_amr_eng_sid_hin_mao_grk_ewe_alb_fbf_tag_tha_aeg_tml_ven_bam_aze_ben_svk_uzb_dgb_vie_tig_xho_dyu_tsw	-0.629525640195572	-1.50695596879254	0.13521133958714
283	hau_mol_zul_lit_mlt_owc_anl_ita_tur_azi_dyu_ind_bem_spa_rom_bsq_afr_sid_igb_mnd_swe_prs_cic_ger_bam_pol_hun_fbf_dgb_fin_krd_chh_geo_alb_eng_guj_hin_amh_aeg_ukr_est_xho_mly_por_tag_jpn_tml_kor_bos_dut_tsn_nor_bat_fre_gam_sun_cnt_scr_akn_ben_sod_glc_slo_svk_mcd_qcu_rus_cze_urd_yor_wly_ctl_heb_pan_mao_arw_swt_grk_ewe_jav_tha_tig_knd_lda_ven_uzb_bul_lat_aze_tsw_vie_amr_ses_swa_moo	-0.863223713258498	-2.08792513137872	0.0395383716047419
284	aeg_swe_yor_mol_tig_sid_amr_alb_azi_aze_dyu_tag_ewe_ger_ctl_bsq_slo_owc_tsw_mnd_svk_urd_lda_lat_ses_eng_fin_ven_tsn_est_fre_chh_geo_lit_pol_bos_mcd_anl_amh_krd_hun_swt_sun_spa_bat_jpn_tml_kor_ben_glc_fbf_ita_jav_guj_wly_ind_cnt_dut_moo_pan_mlt_rom_cze_ukr_nor_qcu_arw_grk_scr_zul_hau_prs_heb_por_mao_rus_akn_afr_xho_mly_tha_gam_knd_dgb_bam_tur_hin_bul_uzb_swa_vie_sod_igb_bem_cic	-0.010180320550961	-0.0239911607418488	0.980911061515803
285	amr_svk_swa_ben_heb_aeg_anl_ukr_aze_azi_bem_bat_xho_glc_grk_bsq_pan_sid_tsw_cnt_afr_ctl_fbf_krd_cic_pol_est_moo_ses_fin_nor_chh_geo_scr_guj_mol_swe_gam_sod_arw_hun_yor_sun_spa_mly_jpn_tml_kor_urd_rom_dyu_cze_ind_ita_hau_mao_mnd_lat_bam_hin_tig_fre_bul_mcd_ger_qcu_por_bos_alb_lda_amh_prs_wly_slo_tag_dut_tsn_lit_akn_jav_tha_owc_knd_dgb_ven_uzb_rus_eng_tur_zul_vie_mlt_igb_swt_ewe	-0.204257443996597	-0.481806787279291	0.631075095505087
286	anl_nor_swt_guj_sid_mlt_hau_spa_azi_tur_tsw_mao_xho_lit_hin_bsq_eng_gam_bam_mnd_ukr_lat_igb_pan_bem_bul_fin_zul_akn_hun_mcd_wly_geo_ger_dut_scr_prs_heb_sod_por_est_moo_bat_alb_tag_jpn_tml_kor_grk_glc_lda_mol_sun_ctl_tig_mly_cnt_arw_fbf_cze_chh_rom_bos_pol_krd_qcu_slo_swe_svk_dyu_amr_ita_owc_urd_jav_rus_tsn_afr_ewe_ind_tha_amh_knd_ven_cic_aze_ben_fre_uzb_yor_vie_aeg_dgb_ses_swa	-0.348958059992219	-0.827169512942769	0.410258371095686
287	wly_krd_swa_arw_hau_aeg_amh_spa_uzb_azi_fbf_mao_xho_afr_grk_bsq_rom_anl_yor_mnd_alb_ctl_ses_glc_akn_nor_hun_cic_tsw_est_urd_tig_geo_bul_scr_dut_por_chh_owc_ger_fin_zul_tag_guj_ind_jpn_knd_kor_lat_fre_swt_ukr_bat_bos_amr_sun_cnt_hin_dgb_pan_heb_lit_cze_eng_ita_qcu_ben_pol_rus_ewe_sid_prs_gam_svk_jav_slo_dyu_swe_lda_mly_tha_mlt_tml_bam_tsn_aze_mol_mcd_tur_moo_vie_sod_ven_bem_igb	-0.652745751537226	-1.55946260211442	0.122283576570653
288	amh_ctl_igb_ukr_amr_heb_gam_lat_uzb_aze_yor_ind_fbf_pan_guj_bsq_arw_sod_tsw_mnd_hin_svk_tsn_fre_ven_mol_hun_bem_moo_est_spa_aeg_geo_ita_lit_mcd_bul_sid_owc_krd_fin_dgb_mao_por_jav_jpn_knd_kor_glc_ger_swt_rom_mly_slo_anl_sun_cnt_swe_akn_scr_wly_nor_pol_cze_rus_qcu_eng_afr_dut_swa_mlt_bos_chh_grk_tag_alb_bam_prs_ewe_bat_tha_hau_tml_ses_dyu_tur_urd_ben_azi_xho_vie_tig_lda_zul_cic	0.0866953679401199	0.203970478240468	0.838822249111919
289	wly_krd_dyu_cze_hau_anl_heb_mol_uzb_azi_ven_ind_lda_eng_svk_bsq_ctl_sid_zul_cnt_swe_glc_xho_alb_bam_mcd_est_ses_igb_hun_prs_aeg_geo_grk_nor_afr_urd_mlt_tig_ben_fin_moo_bat_bul_jav_jpn_knd_kor_scr_ukr_swa_bos_mao_arw_sod_sun_mnd_rus_swt_dut_gam_slo_pol_pan_por_qcu_lat_guj_hin_tsn_amr_rom_chh_fre_tag_ger_akn_spa_fbf_mly_tha_owc_tml_dgb_bem_tur_ita_lit_aze_ewe_vie_amh_cic_tsw_yor	-0.549014552308017	-1.30773879208218	0.194185434475036
290	anl_arw_bam_prs_hau_chh_tig_hin_uzb_tur_dgb_jav_igb_ger_alb_bsq_urd_sod_moo_cnt_nor_grk_swa_glc_xho_dut_hun_ewe_fbf_fin_ita_mlt_geo_ctl_scr_rom_rus_sid_amr_pan_est_akn_mly_bos_mao_jpn_knd_kor_lit_bul_lda_lat_sun_fre_gam_tag_mnd_cze_tsn_ben_heb_eng_afr_ukr_por_qcu_slo_krd_swe_ses_aeg_mol_wly_mcd_bat_guj_bem_pol_ven_ind_tha_owc_tml_tsw_yor_azi_svk_spa_aze_zul_vie_amh_swt_dyu_cic	-0.369880090716734	-0.876244674101812	0.383154744589494
291	owc_lat_bem_arw_chh_gam_sid_rom_tur_azi_ses_bat_tsw_ctl_spa_bsq_bos_aeg_moo_mnd_slo_urd_bam_lit_lda_mcd_fin_dgb_tsn_hun_ger_hau_geo_glc_guj_scr_nor_tig_heb_hin_est_swa_jav_ben_mly_jpn_tml_kor_krd_bul_igb_svk_mao_swe_sod_tag_cnt_rus_akn_ukr_mlt_afr_ita_grk_prs_qcu_dut_pan_por_yor_anl_mol_wly_alb_sun_cze_zul_pol_dyu_ind_tha_amh_knd_xho_swt_aze_fre_eng_uzb_ven_vie_amr_ewe_fbf_cic	-0.217128060320477	-0.512967798794857	0.609190200386889
292	heb_ita_ven_ben_owc_tig_anl_prs_uzb_azi_zul_ind_fbf_rom_cze_bsq_svk_mlt_bam_mnd_mcd_swe_swt_lat_yor_pan_est_tsw_dyu_fin_grk_wly_geo_dut_eng_guj_mol_aeg_gam_rus_hun_ses_mly_pol_sun_jpn_tml_kor_ger_bos_moo_fre_jav_alb_sid_bat_cnt_spa_ewe_lit_sod_glc_bul_arw_ctl_qcu_urd_por_hin_bem_chh_scr_hau_ukr_mao_afr_igb_krd_akn_tag_tha_amr_knd_swa_lda_tur_slo_nor_aze_tsn_vie_amh_cic_xho_dgb	-0.0749363968555026	-0.176728745613398	0.860105763846367
293	mlt_guj_ewe_mcd_anl_amh_gam_mol_azi_aze_tsw_ind_cic_ctl_cze_bsq_grk_heb_yor_mnd_bos_dut_ven_rom_zul_svk_hun_swt_moo_fin_lat_wly_geo_nor_eng_pan_afr_aeg_tig_urd_est_igb_tag_hin_jav_jpn_knd_kor_rus_lit_swa_ben_mly_swe_amr_mao_cnt_slo_tsn_pol_owc_prs_scr_spa_glc_qcu_krd_ger_alb_ses_chh_fre_sid_ukr_sun_bul_akn_por_bem_bat_tha_hau_tml_lda_dgb_tur_arw_ita_uzb_fbf_vie_sod_dyu_bam_xho	-0.151923732268919	-0.358235457522824	0.720978974935141
294	tig_ita_ses_urd_hau_aeg_amr_grk_uzb_azi_cic_ind_ewe_rom_krd_bsq_por_anl_zul_mnd_bos_svk_ven_pol_swa_lit_fin_xho_akn_hun_lat_sod_geo_fre_afr_alb_swe_amh_owc_pan_est_lda_mao_rus_jav_jpn_tml_kor_hin_dut_moo_prs_mly_spa_wly_sun_cnt_arw_tsn_ben_gam_scr_eng_ger_glc_qcu_bul_ukr_mcd_dgb_sid_slo_heb_mol_tag_nor_dyu_ctl_fbf_bat_tha_mlt_knd_tsw_swt_aze_guj_cze_tur_yor_vie_chh_bem_igb_bam	-0.676402271695213	-1.61871182668311	0.108895861780195
295	wly_arw_yor_swe_tig_chh_hau_mol_aze_tur_swt_bat_dgb_pan_ukr_bsq_ita_owc_bam_mnd_lat_ctl_dyu_fre_ses_mcd_fin_tsw_bem_hun_prs_aeg_geo_glc_krd_alb_lit_sid_gam_grk_est_lda_tag_bos_ind_jpn_tml_kor_ben_rom_xho_ger_sun_eng_sod_mly_cnt_slo_ven_hin_anl_bul_rus_dut_spa_qcu_por_nor_urd_igb_amh_svk_mlt_pol_mao_guj_swa_scr_ewe_jav_tha_heb_knd_tsn_moo_uzb_afr_cze_azi_fbf_vie_amr_zul_cic_akn	-0.190818659800129	-0.450836349714503	0.653156893237378
296	sod_por_igb_ctl_sid_tig_hau_mol_azi_tur_fbf_sun_cic_urd_ukr_bsq_eng_wly_zul_mnd_alb_rus_ses_cze_dyu_mcd_est_swt_bem_hun_rom_owc_geo_krd_dut_grk_arw_amr_heb_bul_fin_bam_tag_bos_mly_jpn_knd_kor_ita_spa_ewe_prs_jav_ger_mlt_bat_cnt_ben_moo_pol_aeg_pan_nor_glc_hin_qcu_swe_fre_afr_xho_gam_lat_anl_scr_ind_guj_yor_svk_akn_mao_tha_amh_tml_ven_tsw_uzb_slo_lit_aze_lda_vie_chh_tsn_dgb_swa	0.0491309112220715	0.115678127384025	0.90815705423569
297	aeg_hin_ses_ben_sid_hau_mlt_nor_tur_azi_swa_mly_tsw_pol_ctl_bsq_ukr_tig_bam_mnd_urd_krd_swt_ger_bem_eng_hun_lda_fbf_fin_por_amh_geo_rus_lat_alb_glc_gam_anl_rom_est_tsn_ind_pan_sun_jpn_tml_kor_svk_ita_dgb_arw_jav_spa_heb_mao_cnt_swe_igb_scr_sod_mol_slo_bul_lit_qcu_dut_grk_cze_zul_owc_afr_wly_mcd_bat_prs_dyu_bos_ven_tag_tha_chh_knd_moo_xho_aze_fre_guj_uzb_yor_vie_amr_ewe_cic_akn	-0.756207915366472	-1.82085228051437	0.0718450732261596
298	tig_por_tsw_bos_aeg_wly_owc_mol_tur_uzb_akn_jav_bem_cze_hin_bsq_rom_hau_ewe_mnd_mcd_slo_dgb_fre_zul_swe_hun_tsn_ses_fin_lat_sod_geo_arw_nor_lit_spa_amh_sid_afr_est_dyu_sun_krd_ind_jpn_knd_kor_rus_eng_xho_svk_mao_scr_chh_tag_cnt_ger_lda_dut_anl_pol_ita_alb_ctl_qcu_urd_prs_guj_swa_mlt_ben_heb_grk_bat_ukr_moo_glc_ven_mly_tha_amr_tml_igb_swt_azi_pan_bul_aze_fbf_vie_gam_yor_cic_bam	0.313403578299953	0.737687429452649	0.462561676987871
299	aeg_arw_tsw_nor_sod_owc_amh_guj_uzb_aze_ven_ind_akn_bos_ctl_bsq_ita_tig_yor_cnt_ukr_mcd_zul_grk_swa_afr_hun_xho_moo_est_cze_chh_geo_krd_dut_pan_lat_amr_gam_lit_fin_bam_mao_ger_tag_jpn_tml_kor_eng_ben_dyu_prs_bat_fre_hau_sun_mnd_rus_swt_svk_mlt_pol_alb_slo_rom_qcu_bul_scr_swe_ses_anl_mol_heb_por_mly_spa_ewe_urd_fbf_jav_tha_sid_knd_igb_dgb_azi_hin_glc_tur_lda_vie_wly_cic_bem_tsn	0.774754386633784	1.84954115342603	0.0675557736425188
300	heb_krd_tsw_lat_hau_aeg_sid_ukr_azi_uzb_moo_ind_xho_mcd_lit_bsq_glc_anl_swt_mnd_ben_dut_igb_cze_lda_alb_est_swa_dyu_hun_hin_mlt_geo_fre_rom_pan_guj_amr_chh_bul_fin_bam_sun_slo_tag_jpn_tml_kor_nor_swe_ses_bos_bat_grk_sod_jav_cnt_prs_akn_pol_amh_urd_mol_ita_svk_qcu_eng_rus_ctl_fbf_owc_afr_wly_spa_mly_por_tsn_ger_cic_mao_tha_tig_knd_dgb_zul_aze_scr_arw_tur_bem_vie_gam_ven_ewe_yor	-1.16232622994166	-2.86505687113818	0.00515452794520606
301	chh_pol_swa_guj_amh_tig_hau_scr_uzb_azi_igb_sun_cic_fre_cze_bsq_grk_heb_ven_mnd_alb_pan_tsn_krd_tsw_slo_est_ewe_xho_fin_ukr_anl_geo_lat_bos_lit_mol_gam_owc_prs_hun_ses_tag_arw_bat_jpn_tml_kor_swe_bul_fbf_dut_mly_svk_sod_mao_cnt_ben_yor_spa_mlt_afr_rus_nor_ctl_qcu_por_hin_ger_bam_sid_eng_aeg_glc_jav_ita_bem_mcd_moo_ind_tha_amr_knd_akn_dyu_aze_rom_urd_tur_zul_vie_wly_lda_dgb_swt	0.309138308238697	0.727911757778705	0.46849634659756
302	wly_dut_zul_mcd_aeg_sid_mlt_pol_azi_tur_cic_mao_xho_urd_ctl_bsq_mol_tig_swt_cnt_eng_spa_akn_ben_tsn_guj_hun_tsw_fbf_est_rom_gam_geo_krd_por_slo_pan_amh_chh_hin_fin_ewe_bat_lat_mly_jpn_tml_kor_afr_lit_moo_prs_ind_arw_hau_sun_mnd_bos_bem_grk_anl_rus_bul_ita_fre_qcu_svk_glc_scr_swa_owc_ger_heb_alb_tag_ukr_igb_cze_lda_jav_tha_sod_knd_bam_dyu_uzb_swe_nor_aze_ses_vie_amr_yor_dgb_ven	0.582906446091991	1.37892541170864	0.171225261329098
303	gam_swe_dyu_eng_aeg_tig_sod_por_tur_azi_akn_ind_ewe_nor_bos_bsq_slo_wly_fbf_mnd_bul_urd_bem_ben_ven_ita_fin_tsw_igb_est_alb_amr_geo_arw_svk_hin_krd_heb_hau_lit_hun_ses_jav_mol_sun_jpn_tml_kor_ukr_ger_tsn_ctl_mao_rom_sid_tag_cnt_guj_cic_afr_chh_mcd_grk_dut_spa_qcu_glc_scr_lat_lda_anl_rus_amh_prs_bat_pol_moo_fre_swt_mly_tha_owc_knd_zul_swa_aze_cze_pan_uzb_yor_vie_mlt_xho_dgb_bam	-0.175493422144263	-0.414944067513915	0.679138528507439
304	amh_lat_dgb_urd_tig_heb_gam_afr_tur_azi_akn_mao_fbf_lit_dut_bsq_cze_sod_tsw_cnt_grk_slo_lda_pan_ewe_alb_fin_moo_swt_est_nor_amr_geo_svk_eng_pol_prs_aeg_hau_glc_hun_bem_bat_swe_jav_jpn_knd_kor_rus_ita_bam_guj_mly_rom_anl_tag_mnd_spa_swa_krd_sid_fre_mcd_scr_por_qcu_bos_bul_ukr_tsn_chh_mol_mlt_ctl_ind_ger_ses_ben_cic_sun_tha_owc_tml_xho_zul_uzb_arw_hin_aze_yor_vie_wly_igb_ven_dyu	0.0786472206581043	0.185249020326181	0.85343713364371
305	amh_ger_lda_bos_aeg_owc_tig_ukr_uzb_azi_ven_tag_swa_grk_afr_bsq_ben_heb_xho_cnt_bul_scr_tsn_lit_ewe_alb_fin_swt_yor_est_glc_wly_geo_spa_ctl_mol_svk_sod_anl_pol_hun_bam_sun_slo_mao_jpn_tml_kor_por_pan_akn_krd_ind_ita_hau_bat_mnd_swe_zul_rom_amr_prs_cze_lat_arw_qcu_hin_rus_guj_dgb_mlt_urd_chh_fre_mly_dut_dyu_nor_igb_jav_tha_gam_knd_tsw_ses_tur_eng_mcd_aze_fbf_vie_sid_moo_cic_bem	0.270159170872722	0.635723496895487	0.526517955108694
306	chh_pan_dgb_lit_amh_owc_aeg_slo_uzb_azi_akn_sun_swt_dut_afr_bsq_guj_anl_bem_mnd_lat_ita_fbf_bos_ven_glc_fin_ses_swa_est_ctl_hau_geo_prs_cze_rus_mol_mlt_wly_urd_hun_bam_tag_rom_bat_jpn_knd_kor_scr_spa_xho_por_jav_ben_gam_mly_cnt_fre_igb_bul_heb_eng_arw_nor_krd_qcu_svk_hin_grk_lda_sod_mcd_sid_pol_ind_ger_tsw_alb_moo_mao_tha_tig_tml_ewe_dyu_aze_ukr_swe_tur_yor_vie_amr_zul_cic_tsn	-0.791418480451084	-1.90630206902908	0.0596987928097602
307	hau_scr_fbf_guj_aeg_amr_wly_ger_tur_aze_tsn_sun_ses_fre_bul_bsq_mcd_owc_dgb_cnt_ukr_ctl_akn_bos_ven_dut_fin_swt_moo_est_hin_tig_geo_alb_por_afr_pan_mlt_chh_prs_hun_bem_bat_pol_jav_jpn_tml_kor_lit_mol_cic_krd_mly_ben_gam_mao_mnd_cze_yor_arw_amh_glc_urd_slo_spa_qcu_eng_ita_nor_bam_heb_swe_anl_rom_ind_rus_tsw_svk_swa_tag_tha_sid_knd_lda_xho_uzb_lat_grk_azi_zul_vie_sod_dyu_ewe_igb	0.0979398521762934	0.230496186192347	0.818212506565944
308	heb_mcd_tsn_swe_aeg_anl_hau_spa_uzb_tur_swa_bat_dgb_pan_prs_bsq_cze_wly_ses_mnd_bos_ita_bem_arw_akn_ctl_est_ewe_swt_hun_rom_amh_geo_bul_urd_dut_lat_sod_chh_ger_fin_fbf_mao_lit_mly_jpn_tml_kor_por_glc_igb_pol_tag_scr_mlt_ind_cnt_afr_yor_mol_amr_krd_hin_guj_rus_qcu_ben_svk_alb_tsw_sid_slo_owc_grk_jav_nor_dyu_ukr_zul_sun_tha_tig_knd_lda_cic_aze_eng_fre_azi_bam_vie_gam_ven_moo_xho	0.395711370911947	0.93329649286109	0.353083705874976
309	mlt_svk_dyu_lat_hau_wly_sid_mol_uzb_azi_tsw_sun_moo_dut_mcd_bsq_ukr_amh_bam_cnt_nor_pol_ses_glc_swa_krd_est_igb_zul_hun_alb_sod_geo_cze_afr_swe_bos_amr_gam_hin_fin_dgb_bat_ben_mao_jpn_knd_kor_grk_rus_xho_guj_ind_spa_owc_tag_mnd_ctl_ewe_fre_aeg_rom_scr_arw_eng_qcu_prs_ita_urd_lda_anl_pan_chh_por_jav_bul_yor_lit_tsn_mly_tha_tig_tml_cic_bem_tur_ger_slo_aze_ven_vie_heb_fbf_akn_swt	-0.145572855468873	-0.344131558998088	0.731524248684441
310	owc_mol_igb_alb_hau_aeg_tig_grk_tur_aze_ses_jav_dyu_bos_arw_bsq_ctl_amr_yor_mnd_nor_lit_ewe_ukr_swa_cze_est_swt_cic_fin_urd_chh_geo_krd_prs_scr_hin_sod_wly_fre_hun_zul_ind_rus_bat_jpn_knd_kor_guj_ben_tsw_swe_mly_lat_sid_tag_cnt_ita_xho_por_amh_pol_pan_spa_ger_qcu_svk_bul_dut_moo_heb_afr_mlt_rom_sun_mcd_tsn_eng_fbf_mao_tha_anl_tml_dgb_lda_azi_slo_glc_uzb_bem_vie_gam_ven_akn_bam	-0.0349572889738771	-0.0823831374222306	0.934519098412739
311	gam_guj_swa_ctl_sod_amh_mlt_ger_azi_uzb_xho_mao_tsn_eng_arw_bsq_afr_anl_moo_cnt_por_lat_akn_svk_yor_mol_hun_swt_dgb_fin_glc_wly_geo_lit_rus_prs_dut_aeg_heb_slo_est_fbf_mly_grk_jav_jpn_tml_kor_bul_scr_lda_hin_sun_ben_sid_ind_mnd_urd_tsw_spa_tig_bos_swe_ita_pol_qcu_ukr_nor_pan_cic_owc_cze_amr_alb_bat_mcd_igb_krd_zul_tag_tha_hau_knd_bem_ven_tur_fre_rom_aze_bam_vie_chh_ses_dyu_ewe	-0.445495861623731	-1.05696850200552	0.293263836875405
312	gam_mol_lda_eng_wly_amh_amr_bul_uzb_azi_bam_jav_zul_spa_hin_bsq_por_owc_xho_cnt_krd_dut_ses_ger_akn_swe_hun_moo_fbf_est_guj_aeg_geo_grk_ben_pol_pan_tig_anl_ukr_fin_tsn_ind_mcd_mly_jpn_knd_kor_rus_glc_igb_lat_bat_nor_mlt_mao_mnd_ctl_ewe_fre_heb_ita_afr_cze_rom_qcu_scr_arw_bos_tsw_sod_prs_hau_slo_tag_svk_bem_lit_cic_sun_tha_sid_tml_dyu_yor_aze_alb_urd_tur_ven_vie_chh_swt_dgb_swa	-0.393456532432152	-0.934470871829162	0.352481071400327
313	sod_glc_fbf_alb_hau_wly_tig_scr_azi_tur_swt_mao_ses_ben_hin_bsq_svk_heb_tsn_mnd_urd_ukr_dgb_por_akn_ctl_fin_igb_moo_hun_ger_amh_geo_pol_cze_fre_ita_sid_aeg_dut_est_xho_ind_nor_mly_jpn_tml_kor_krd_arw_bam_spa_jav_prs_owc_tag_cnt_guj_bem_lit_mlt_swe_mcd_mol_rom_qcu_rus_lat_afr_lda_chh_bos_amr_bul_bat_eng_ven_slo_dyu_sun_tha_gam_knd_tsw_yor_uzb_grk_pan_aze_zul_vie_anl_ewe_cic_swa	-0.31717235009914	-0.751451370718006	0.454278482170342
314	chh_ben_igb_eng_amh_hau_sod_arw_azi_tur_moo_mly_bam_scr_glc_bsq_mol_anl_ses_cnt_bos_swe_swt_ita_zul_svk_hun_tsn_xho_est_alb_gam_geo_lat_guj_mcd_bul_tig_mlt_lit_fin_dyu_ind_pol_sun_jpn_knd_kor_ukr_pan_yor_grk_mao_urd_aeg_tag_mnd_krd_dgb_por_wly_prs_spa_afr_dut_qcu_hin_nor_ger_fbf_amr_rom_owc_slo_jav_rus_ewe_fre_lda_bat_tha_heb_tml_cic_tsw_uzb_cze_ctl_aze_swa_vie_sid_ven_bem_akn	-0.253692746967925	-0.59900333497522	0.550627017693655
315	anl_ger_ses_svk_gam_sid_chh_prs_uzb_tur_swt_ind_yor_glc_guj_bsq_fre_mlt_akn_mnd_pol_afr_bam_nor_dgb_cze_hun_zul_ven_fin_alb_aeg_geo_por_scr_dut_krd_wly_amr_hin_est_tsn_jav_ita_sun_jpn_tml_kor_bul_rus_fbf_rom_mao_pan_tig_mly_cnt_slo_ewe_lit_amh_spa_urd_arw_ukr_qcu_ben_lat_mcd_tsw_hau_grk_sod_mol_tag_eng_lda_swe_igb_bat_tha_owc_knd_cic_xho_azi_bos_ctl_aze_moo_vie_heb_dyu_bem_swa	-0.836509049153236	-2.02085549362717	0.0461700476938457
316	hau_swe_ven_por_sod_sid_gam_dut_uzb_aze_akn_jav_bam_rom_arw_bsq_spa_tig_lda_mnd_mcd_slo_tsw_afr_igb_eng_est_swa_fbf_hun_grk_wly_geo_nor_alb_rus_lit_amh_heb_ctl_fin_moo_mly_mol_mao_jpn_tml_kor_ukr_pol_tsn_glc_sun_urd_amr_tag_cnt_svk_ses_cze_owc_prs_scr_bos_pan_qcu_guj_krd_lat_cic_aeg_ben_chh_hin_ind_ger_xho_ita_swt_bat_tha_mlt_knd_bem_zul_azi_fre_bul_tur_ewe_vie_anl_yor_dyu_dgb	-0.391764624606371	-0.929154971426185	0.355214215802106
317	mlt_ger_swt_bul_chh_anl_sid_alb_tur_aze_cic_ind_swa_rus_afr_bsq_dut_owc_akn_cnt_lit_fre_lda_krd_tsw_svk_hun_yor_dyu_fin_urd_hau_geo_ctl_ukr_scr_pan_wly_amr_ben_est_xho_mly_grk_bat_jpn_tml_kor_arw_por_ven_guj_tag_mcd_gam_mao_mnd_ita_igb_cze_sod_pol_swe_mol_hin_qcu_nor_prs_spa_bem_aeg_eng_heb_rom_jav_slo_bam_lat_fbf_sun_tha_tig_knd_tsn_zul_uzb_glc_bos_azi_ses_vie_amh_dgb_ewe_moo	-0.0188116335341032	-0.0443106914272907	0.964751752768344
318	anl_spa_igb_bos_amr_sod_owc_eng_tur_aze_cic_sun_bam_krd_pol_bsq_glc_tig_swt_mnd_lat_cze_yor_afr_dgb_slo_est_zul_lda_hun_scr_wly_geo_rus_arw_pan_por_hau_aeg_svk_fin_tsw_ind_grk_jav_jpn_tml_kor_ukr_dut_xho_mol_mly_alb_gam_mao_cnt_ger_fbf_hin_chh_fre_mcd_lit_bul_qcu_guj_urd_rom_ven_amh_nor_heb_prs_bat_ita_bem_swe_tsn_tag_tha_mlt_knd_moo_ewe_azi_ben_ctl_uzb_dyu_vie_sid_akn_ses_swa	-0.624680062270104	-1.4933043844235	0.138742525051707
319	wly_eng_swt_svk_aeg_heb_amr_bos_tur_azi_swa_mly_zul_ukr_ger_bsq_spa_chh_bam_mnd_slo_ben_bem_urd_moo_nor_fin_igb_tsw_hun_alb_anl_geo_glc_prs_krd_grk_amh_owc_rus_est_ses_jav_bul_mao_jpn_tml_kor_guj_scr_akn_ita_sun_pan_sid_tag_cnt_cze_dyu_rom_gam_swe_arw_pol_afr_qcu_ctl_por_mcd_ewe_hau_dut_sod_mol_bat_lat_ven_hin_xho_ind_tha_tig_knd_lda_yor_aze_lit_fre_uzb_dgb_vie_mlt_fbf_tsn_cic	-0.238564416832388	-0.563877272443775	0.574194924759908
320	chh_mcd_yor_ben_anl_tig_mlt_eng_uzb_tur_cic_tag_igb_ukr_pol_bsq_scr_amr_swa_cnt_fre_ger_dgb_cze_zul_krd_est_bem_ewe_fin_afr_sid_geo_dut_hin_nor_bos_heb_aeg_mol_hun_bam_jav_prs_mao_jpn_tml_kor_ita_bul_dyu_por_bat_glc_owc_ind_mnd_ctl_ses_spa_amh_arw_guj_swe_urd_qcu_svk_rom_slo_ven_sod_lit_gam_rus_mly_pan_akn_lat_fbf_sun_tha_hau_knd_xho_tsw_aze_grk_alb_azi_swt_vie_wly_tsn_moo_lda	-0.0750506588949667	-0.176803605044153	0.860047128121732
321	mlt_hin_dgb_ger_sod_tig_amh_mol_uzb_tur_lda_jav_ses_eng_pan_bsq_cze_gam_igb_cnt_ukr_lat_fbf_pol_tsw_por_est_akn_swt_fin_guj_anl_geo_bul_arw_fre_scr_sid_wly_ben_hun_bem_tag_swe_ind_jpn_tml_kor_ctl_nor_yor_dut_mly_alb_owc_mao_mnd_slo_ven_mcd_heb_svk_bos_rom_rus_qcu_urd_krd_ita_bam_chh_afr_aeg_prs_bat_glc_dyu_lit_xho_sun_tha_amr_knd_moo_zul_azi_spa_grk_aze_tsn_vie_hau_cic_ewe_swa	0.0929153296826612	0.218691145410765	0.827369850287917
322	heb_arw_tsw_urd_aeg_mlt_amr_svk_uzb_tur_moo_mly_dyu_ukr_rus_bsq_alb_tig_ses_mnd_ger_swe_yor_pan_igb_mcd_est_ewe_bem_fin_slo_chh_geo_hin_por_grk_guj_amh_gam_bul_hun_xho_bat_dut_sun_jpn_tml_kor_krd_afr_fbf_spa_mao_eng_owc_ind_cnt_cze_bam_mol_wly_scr_bos_ita_prs_qcu_fre_lat_lit_lda_sod_nor_hau_rom_jav_pol_akn_ben_dgb_tag_tha_sid_knd_swt_cic_azi_ctl_glc_aze_swa_vie_anl_ven_zul_tsn	-0.00525986516097595	-0.0123803816172389	0.990148656920443
323	sid_ben_igb_eng_amh_chh_amr_grk_aze_tur_swa_tag_xho_alb_lit_bsq_pan_sod_bam_cnt_dut_nor_ven_ita_fbf_krd_fin_swt_dgb_hun_ukr_gam_geo_afr_cze_rom_ctl_heb_hau_ger_est_lda_ind_mol_sun_jpn_knd_kor_bul_bos_cic_prs_mao_scr_tig_bat_mnd_mcd_yor_arw_owc_svk_guj_slo_swe_qcu_urd_glc_por_tsw_wly_hin_aeg_spa_mly_pol_dyu_lat_tsn_jav_tha_anl_tml_ses_ewe_azi_rus_fre_uzb_bem_vie_mlt_moo_akn_zul	-0.352466504056832	-0.835103818028762	0.405799490656937
324	anl_ger_bem_arw_chh_aeg_sid_hin_tur_azi_tsw_ind_dgb_lit_swe_bsq_afr_hau_ewe_cnt_nor_cze_swt_pan_zul_guj_hun_akn_fbf_fin_ctl_tig_geo_rom_bos_slo_bul_amr_sod_glc_est_ses_bat_mcd_sun_jpn_tml_kor_mol_pol_moo_scr_jav_ita_amh_tag_mnd_ukr_bam_fre_owc_krd_eng_lat_por_qcu_ben_svk_spa_yor_heb_alb_wly_rus_mao_dut_swa_grk_cic_mly_tha_mlt_knd_xho_tsn_aze_urd_prs_uzb_ven_vie_gam_igb_lda_dyu	-0.554101607123951	-1.31952516622655	0.190232852292255
325	sid_prs_swa_rom_heb_sod_amh_scr_uzb_aze_xho_ind_yor_pan_mcd_bsq_grk_tig_moo_cnt_ita_ben_igb_spa_ven_lit_est_dgb_bam_hun_urd_anl_geo_mol_por_cze_afr_mlt_wly_rus_fin_swt_sun_swe_tag_jpn_knd_kor_ctl_hin_tsw_fre_mao_arw_chh_mly_mnd_krd_lda_nor_hau_slo_ger_alb_pol_qcu_ukr_svk_dut_ewe_owc_eng_aeg_glc_bat_lat_akn_guj_bem_jav_tha_amr_tml_tsn_cic_azi_bos_bul_tur_ses_vie_gam_zul_fbf_dyu	0.141650576177332	0.333368035152986	0.739606919138333
326	heb_ger_dgb_pol_aeg_sod_hau_krd_tur_uzb_swa_sun_lda_nor_grk_bsq_prs_gam_tsn_cnt_eng_urd_bem_lit_yor_por_fin_dyu_bam_hun_dut_tig_geo_mcd_ukr_bos_rom_wly_owc_svk_est_ven_tag_swe_mao_jpn_tml_kor_alb_ita_moo_ctl_jav_cze_mlt_bat_mnd_bul_ses_guj_amr_hin_mol_scr_afr_qcu_ben_lat_slo_zul_anl_rus_amh_arw_ind_spa_swt_fre_xho_mly_tha_sid_knd_ewe_akn_aze_glc_pan_azi_igb_vie_chh_tsw_fbf_cic	0.325698628273159	0.766822642434295	0.445129225766106
327	gam_ben_swt_ger_amh_heb_tig_grk_tur_azi_fbf_tag_xho_nor_bul_bsq_pol_wly_akn_mnd_hin_arw_bam_alb_igb_slo_fin_dgb_ven_hun_ctl_sod_geo_scr_por_eng_ita_owc_mlt_pan_est_dyu_ind_prs_jav_jpn_tml_kor_dut_cze_lda_mcd_bat_guj_hau_mly_cnt_fre_moo_rus_anl_swe_lit_spa_krd_qcu_glc_rom_afr_yor_aeg_mol_sid_lat_sun_urd_ses_ukr_tsn_mao_tha_amr_knd_zul_swa_aze_svk_bos_uzb_cic_vie_chh_bem_tsw_ewe	0.371186287741052	0.875742309154925	0.383426426151112
328	amh_scr_yor_dut_aeg_hau_gam_ita_azi_aze_swa_mly_tsw_hin_ukr_bsq_prs_mlt_akn_mnd_swe_afr_tsn_slo_bem_glc_fin_xho_ewe_est_lit_anl_geo_arw_grk_mol_rom_amr_tig_bos_hun_swt_jav_eng_mao_jpn_knd_kor_cze_bul_dgb_spa_bat_lat_owc_ind_cnt_rus_dyu_alb_sid_ger_ctl_urd_nor_qcu_krd_ben_por_fbf_chh_guj_heb_pan_sun_fre_ven_svk_igb_tag_tha_wly_tml_bam_cic_tur_pol_mcd_uzb_lda_vie_sod_ses_moo_zul	-0.420768726233668	-1.0011727227126	0.319341176398981
329	sod_arw_xho_slo_anl_hau_heb_lat_uzb_azi_akn_mao_tsw_alb_spa_bsq_afr_sid_swt_cnt_swe_nor_bem_lit_swa_guj_fin_ven_cic_hun_pol_mlt_geo_ita_eng_mol_rom_chh_owc_scr_est_fbf_bat_glc_tag_jpn_tml_kor_ukr_pan_dyu_prs_sun_cze_aeg_mly_mnd_dut_ses_hin_amh_ben_ctl_rus_urd_qcu_por_grk_mcd_ewe_amr_bul_tig_krd_ind_bos_zul_fre_bam_jav_tha_wly_knd_moo_dgb_aze_ger_svk_tur_tsn_vie_gam_igb_lda_yor	-0.0756409416057341	-0.178147918498759	0.858994291123809
330	mlt_lit_ven_rus_aeg_owc_amh_mol_aze_tur_ewe_mao_dgb_cze_eng_bsq_guj_wly_tsn_mnd_ukr_bos_fbf_dut_swa_alb_hun_bem_dyu_fin_fre_heb_geo_prs_bul_glc_hin_chh_anl_pol_est_cic_tag_mcd_sun_jpn_tml_kor_slo_spa_swt_por_bat_scr_sid_ind_cnt_ita_moo_arw_tig_krd_urd_grk_ben_qcu_afr_rom_lat_tsw_amr_ger_sod_swe_mly_pan_bam_ctl_yor_jav_tha_hau_knd_igb_ses_azi_svk_nor_uzb_zul_vie_gam_xho_akn_lda	-0.0203989037004352	-0.0480304659392805	0.961794958430891
331	tig_afr_bam_krd_hau_amh_anl_lat_aze_tur_swt_sun_lda_urd_rom_bsq_pol_sod_yor_mnd_swe_glc_ven_guj_igb_bos_hun_fbf_tsw_fin_pan_chh_geo_nor_scr_ben_fre_amr_gam_dut_est_ewe_ind_ctl_mao_jpn_knd_kor_bul_rus_zul_spa_mly_mcd_aeg_jav_cnt_lit_bem_alb_heb_hin_cze_ukr_eng_qcu_grk_por_ita_xho_sid_prs_owc_slo_bat_mol_ses_arw_tsn_tag_tha_mlt_tml_dgb_cic_azi_ger_svk_uzb_swa_vie_wly_akn_dyu_moo	-0.303613876990559	-0.718817368875472	0.474055669611369
332	owc_pan_ses_lit_sid_anl_heb_mcd_aze_uzb_bam_ind_dgb_alb_prs_bsq_nor_tig_moo_mnd_afr_ukr_akn_scr_yor_ger_est_swt_igb_hun_mol_amr_geo_rus_ctl_dut_svk_sod_gam_guj_fin_zul_jav_hin_mao_jpn_knd_kor_swe_arw_fbf_krd_bat_lat_amh_sun_cnt_urd_swa_cze_mlt_spa_grk_slo_por_qcu_fre_eng_rom_bem_chh_ita_wly_ben_tag_bos_tsw_pol_ven_mly_tha_hau_tml_lda_cic_tur_bul_glc_azi_ewe_vie_aeg_tsn_xho_dyu	-0.790759952094133	-1.90187848140059	0.0602821326818388
333	anl_bos_swt_pan_aeg_amh_tig_fre_uzb_azi_dgb_jav_igb_slo_lit_bsq_rom_heb_bam_cnt_cze_bul_dyu_alb_zul_ukr_fin_moo_xho_est_afr_wly_geo_urd_arw_rus_por_mlt_sod_mol_hun_akn_mao_prs_sun_jpn_tml_kor_ita_dut_yor_krd_ind_mcd_chh_tag_mnd_hin_ven_glc_hau_scr_lat_eng_nor_qcu_pol_spa_swe_tsn_sid_grk_owc_ctl_mly_ger_tsw_guj_ses_bat_tha_gam_knd_cic_lda_tur_svk_ben_aze_ewe_vie_amr_bem_swa_fbf	-0.346631994120833	-0.820363123733588	0.414106869347134
334	tig_ukr_igb_mol_sod_heb_anl_glc_azi_uzb_tsw_sun_swt_urd_guj_bsq_fre_hau_swa_mnd_grk_krd_bem_hin_dgb_bos_hun_ven_tsn_fin_ger_mlt_geo_prs_spa_lit_pol_sid_amh_arw_est_lda_bat_slo_ind_jpn_knd_kor_bul_ctl_akn_rus_mly_nor_chh_mao_cnt_rom_ses_alb_amr_afr_pan_lat_por_qcu_eng_svk_mcd_ewe_gam_ben_owc_swe_jav_cze_xho_dut_dyu_tag_tha_wly_tml_moo_fbf_tur_scr_ita_aze_bam_vie_aeg_yor_cic_zul	-0.83648484611372	-2.01831917258516	0.0464384851371262
335	heb_rus_dgb_glc_hau_owc_sid_krd_tur_uzb_igb_mao_swa_lit_svk_bsq_ctl_gam_ses_mnd_arw_spa_akn_slo_tsn_afr_hun_swt_xho_est_ita_amr_geo_nor_ben_scr_bul_anl_wly_dut_fin_bem_sun_por_jav_jpn_knd_kor_cze_swe_bam_grk_tag_urd_mlt_ind_cnt_rom_tsw_ukr_chh_ger_alb_pan_mcd_qcu_mol_eng_bos_dyu_aeg_prs_sod_guj_bat_pol_ven_fre_yor_mly_tha_tig_tml_cic_zul_azi_hin_lat_aze_lda_vie_amh_ewe_moo_fbf	-0.374470221715983	-0.888427002320557	0.376603208891333
336	gam_mol_ven_rom_amh_wly_heb_guj_uzb_tur_bam_mao_tsn_lat_cze_bsq_svk_hau_dyu_mnd_pol_spa_fbf_mcd_yor_ger_fin_ses_swa_est_scr_amr_geo_fre_afr_dut_ben_tig_sod_lit_hun_swt_mly_slo_jav_jpn_tml_kor_grk_bul_bem_swe_tag_ita_chh_ind_cnt_bos_dgb_eng_owc_ctl_hin_alb_nor_qcu_prs_por_rus_ewe_aeg_glc_sid_ukr_sun_krd_igb_urd_xho_bat_tha_mlt_knd_lda_tsw_aze_arw_pan_azi_cic_vie_anl_akn_zul_moo	-0.245674833253339	-0.580680387981731	0.562860376435292
337	hau_grk_bam_eng_amh_sid_owc_mol_uzb_tur_ses_tag_dgb_slo_nor_bsq_rom_anl_akn_cnt_bos_pan_ven_svk_ewe_glc_est_lda_swa_hun_ukr_gam_geo_alb_krd_dut_ben_sod_amr_rus_fin_cic_ind_arw_jav_jpn_tml_kor_guj_ita_zul_fre_sun_urd_tig_bat_mnd_bul_swt_ger_mlt_mcd_ctl_spa_swe_qcu_por_lat_prs_xho_wly_lit_heb_cze_mly_pol_fbf_hin_tsn_mao_tha_chh_knd_tsw_moo_aze_afr_scr_azi_dyu_vie_aeg_bem_igb_yor	-0.749600719760496	-1.80445557107079	0.0743967841231103
338	aeg_arw_swt_ctl_heb_amh_amr_swe_uzb_aze_dgb_sun_ewe_glc_nor_bsq_por_tig_cic_mnd_mcd_pan_tsw_dut_xho_krd_hun_ven_moo_fin_mol_sod_geo_grk_svk_pol_bul_anl_owc_alb_est_igb_bat_ukr_mly_jpn_tml_kor_spa_prs_fbf_ben_tag_eng_chh_jav_cnt_rom_tsn_ger_wly_lat_lit_rus_guj_qcu_cze_ita_hin_dyu_hau_urd_gam_fre_ind_scr_akn_slo_zul_mao_tha_mlt_knd_bem_swa_tur_afr_bos_azi_bam_vie_sid_yor_lda_ses	-0.755431077720902	-1.81465115961099	0.0728014141380787
339	anl_grk_tsw_swe_mlt_chh_hau_ukr_tur_azi_ven_jav_ses_rus_cze_bsq_bos_amr_fbf_cnt_por_glc_bem_lit_lda_pol_fin_bam_akn_hun_urd_amh_geo_ger_dut_nor_bul_tig_owc_svk_est_tsn_bat_eng_sun_jpn_tml_kor_mcd_ben_igb_ctl_ind_lat_heb_mly_mnd_ita_ewe_alb_wly_fre_krd_arw_prs_qcu_scr_mol_spa_dyu_gam_afr_sid_guj_tag_pan_swt_rom_cic_mao_tha_sod_knd_yor_dgb_uzb_hin_slo_aze_moo_vie_aeg_xho_swa_zul	-0.856291861742323	-2.07150925998807	0.0410806268345713
340	anl_alb_bem_prs_sod_gam_hau_eng_aze_tur_bam_ind_ses_svk_cze_bsq_grk_wly_tsn_cnt_lit_afr_dyu_nor_lda_lat_fin_akn_zul_hun_pan_heb_geo_glc_scr_ita_pol_amh_amr_slo_est_fbf_mao_bul_jav_jpn_knd_kor_fre_urd_swt_bos_sun_guj_sid_mly_mnd_rus_moo_mol_tig_ctl_arw_krd_ben_qcu_mcd_ger_hin_cic_aeg_dut_chh_por_bat_swe_igb_spa_xho_tag_tha_mlt_tml_yor_dgb_uzb_rom_ukr_azi_ewe_vie_owc_swa_tsw_ven	-0.879703183823145	-2.13259725703861	0.0355919053794756
341	sod_krd_cic_mol_mlt_chh_amr_hin_uzb_azi_igb_mly_swa_glc_guj_bsq_spa_hau_ses_cnt_rom_rus_ewe_fre_swt_scr_hun_moo_bam_fin_slo_heb_geo_lat_arw_nor_grk_gam_anl_por_est_dgb_bat_ita_jav_jpn_tml_kor_ben_pol_xho_mcd_sun_dut_wly_mao_mnd_alb_ven_ctl_sid_svk_prs_bul_swe_qcu_eng_pan_afr_dyu_tig_ukr_amh_ger_tag_lit_zul_bos_lda_ind_tha_owc_knd_tsn_tsw_tur_cze_urd_aze_akn_vie_aeg_yor_bem_fbf	-0.667367253947685	-1.60019120909206	0.11294795465065
342	gam_dut_bem_ben_anl_amr_wly_mcd_uzb_azi_ven_tag_zul_prs_afr_bsq_rus_heb_dyu_cnt_krd_pol_lda_pan_xho_guj_hun_bam_cic_est_scr_sid_geo_alb_glc_svk_grk_mlt_chh_urd_fin_yor_sun_mol_mly_jpn_tml_kor_slo_lit_fbf_arw_bat_ger_sod_mao_mnd_hin_tsw_por_tig_fre_ukr_nor_ctl_qcu_bos_bul_eng_tsn_hau_cze_aeg_rom_ind_lat_ses_swe_swt_jav_tha_owc_knd_swa_moo_aze_ita_spa_tur_ewe_vie_amh_igb_dgb_akn	0.386324773460434	0.909580267473052	0.365395215956634
343	wly_eng_fbf_grk_owc_heb_sod_spa_aze_azi_dyu_sun_tsn_lit_bul_bsq_fre_tig_tsw_mnd_glc_arw_ven_guj_igb_lat_hun_akn_cic_fin_scr_gam_geo_pan_ita_ger_por_amh_aeg_alb_est_ses_jav_svk_mao_jpn_knd_kor_prs_rom_swt_hin_mly_urd_sid_ind_cnt_swe_xho_cze_hau_nor_ben_mcd_rus_qcu_mol_afr_ukr_ewe_anl_pol_amr_bos_tag_krd_bem_dut_bam_bat_tha_chh_tml_moo_zul_tur_ctl_slo_uzb_lda_vie_mlt_swa_yor_dgb	0.306378099051719	0.723229239435354	0.47135413982394
344	sid_svk_tsw_ger_hau_aeg_sod_por_aze_tur_akn_sun_cic_guj_krd_bsq_swe_owc_lda_mnd_grk_ukr_ven_mcd_swa_hin_fin_igb_tsn_est_ben_anl_geo_prs_cze_mol_dut_tig_amh_pan_hun_yor_jav_bul_bat_jpn_tml_kor_glc_lit_xho_ctl_mly_arw_wly_mao_cnt_eng_swt_ita_gam_rus_lat_spa_rom_qcu_alb_pol_scr_bem_heb_slo_mlt_urd_ind_fre_ses_afr_ewe_tag_tha_amr_knd_bam_moo_uzb_bos_nor_azi_zul_vie_chh_fbf_dyu_dgb	-0.685133107557797	-1.64189335412595	0.103989580246757
345	owc_lat_cic_bos_anl_hau_sid_dut_azi_uzb_bam_ind_dgb_ben_spa_bsq_mol_sod_yor_mnd_nor_fre_tsw_svk_akn_guj_fin_fbf_ven_est_krd_chh_geo_prs_bul_mcd_alb_wly_gam_slo_hun_swt_jav_lit_tag_jpn_tml_kor_ukr_cze_ses_rom_mao_glc_amh_mly_cnt_afr_xho_pol_heb_eng_ita_rus_arw_qcu_scr_por_hin_bem_tig_urd_aeg_ctl_sun_ger_dyu_swe_moo_bat_tha_mlt_knd_ewe_lda_tur_grk_pan_aze_zul_vie_amr_igb_swa_tsn	0.282494646604656	0.665059596544656	0.507658302667585
346	tig_mol_swt_ukr_sid_anl_gam_urd_aze_azi_swa_tag_bam_nor_svk_bsq_bul_wly_xho_mnd_scr_mcd_yor_ger_ven_pol_hun_dyu_bem_est_rus_aeg_geo_eng_alb_dut_por_amr_owc_ita_fin_akn_mly_spa_jav_jpn_tml_kor_lit_hin_fbf_prs_mao_rom_chh_bat_cnt_bos_tsw_grk_heb_afr_ben_fre_pan_qcu_slo_ctl_glc_moo_amh_krd_mlt_lat_ind_swe_dgb_cze_lda_sun_tha_hau_knd_ses_igb_uzb_guj_arw_tur_tsn_vie_sod_ewe_zul_cic	-0.264933609867353	-0.626344769150525	0.532623205726734
347	amh_cze_bem_slo_hau_sid_sod_urd_aze_azi_swt_sun_moo_scr_eng_bsq_ukr_anl_swa_cnt_guj_pan_akn_lit_xho_por_fin_tsw_lda_hun_svk_heb_geo_prs_mcd_rom_dut_mlt_gam_ger_est_dgb_jav_afr_ind_jpn_tml_kor_bos_ben_fbf_alb_tag_lat_aeg_bat_mnd_spa_dyu_krd_wly_nor_swe_ctl_bul_qcu_glc_pol_fre_cic_owc_grk_amr_hin_mly_mol_yor_ita_ses_mao_tha_chh_knd_igb_tsn_uzb_rus_arw_tur_ewe_vie_tig_bam_ven_zul	0.434346693886549	1.02407798696351	0.30845486254458
348	gam_ita_fbf_nor_amh_wly_mlt_mol_azi_aze_akn_mao_bem_rus_pol_bsq_dut_heb_lda_mnd_afr_por_cic_spa_swa_arw_est_zul_tsn_fin_mcd_tig_geo_eng_rom_ger_bos_aeg_sod_slo_hun_moo_mly_alb_jav_jpn_knd_kor_bul_cze_xho_fre_sun_lat_owc_bat_cnt_hin_yor_prs_sid_ukr_swe_ctl_urd_qcu_ben_guj_svk_ses_hau_lit_chh_krd_ind_glc_tsw_grk_dyu_tag_tha_amr_tml_ewe_igb_uzb_pan_scr_tur_ven_vie_anl_dgb_bam_swt	-0.982121391354897	-2.39264440927458	0.0187377795792743
349	amh_afr_yor_pol_owc_hau_anl_cze_uzb_aze_akn_jav_bem_rom_fre_bsq_alb_sod_dyu_mnd_ger_lit_ses_eng_swa_bos_est_zul_lda_fin_dut_aeg_geo_krd_arw_scr_nor_heb_mlt_glc_hun_bam_mao_swe_mly_jpn_knd_kor_ita_ben_tsw_bul_sun_ukr_amr_bat_cnt_urd_ven_mol_wly_slo_lat_hin_svk_qcu_rus_pan_guj_dgb_tig_ctl_chh_spa_tag_por_cic_prs_fbf_ind_tha_gam_tml_tsn_swt_tur_grk_mcd_azi_moo_vie_sid_igb_ewe_xho	-0.499175307574311	-1.18793610234123	0.23788359167453
350	sod_fre_xho_ben_wly_heb_aeg_prs_uzb_azi_dgb_bat_swa_svk_lat_bsq_bos_amr_zul_cnt_cze_scr_lda_ctl_ses_spa_est_tsn_akn_fin_urd_gam_geo_por_swe_rus_dut_sid_amh_krd_hun_bem_mly_eng_tag_jpn_knd_kor_pol_grk_ven_pan_jav_guj_mlt_sun_mnd_bul_swt_mcd_chh_slo_mol_alb_arw_qcu_ita_ger_glc_yor_anl_ukr_hau_rom_mao_nor_fbf_afr_tsw_ind_tha_tig_tml_igb_moo_aze_hin_lit_tur_ewe_vie_owc_dyu_cic_bam	-0.249464040888992	-0.589434121448421	0.556999319076699
351	anl_ukr_dyu_ben_heb_hau_gam_swe_aze_azi_swa_jav_bem_mcd_scr_bsq_spa_sod_swt_mnd_alb_bos_tsw_por_fbf_mol_hun_moo_cic_fin_ger_amh_geo_eng_grk_glc_prs_aeg_amr_lat_est_yor_ind_krd_mly_jpn_knd_kor_arw_dut_ven_hin_tag_pol_tig_bat_cnt_nor_lda_fre_wly_pan_guj_cze_lit_qcu_ctl_afr_svk_ewe_owc_rom_mlt_bul_mao_ita_akn_slo_zul_sun_tha_chh_tml_ses_tsn_uzb_urd_rus_tur_bam_vie_sid_dgb_xho_igb	-0.415950363395511	-0.987976391589249	0.325727711579052
352	mlt_dut_bam_grk_aeg_amr_sid_eng_aze_azi_ses_mao_yor_ben_hin_bsq_scr_tig_lda_mnd_slo_afr_tsw_bul_dyu_lit_fin_igb_fbf_est_cze_hau_geo_alb_prs_pan_fre_anl_gam_spa_hun_swa_sun_ukr_bat_jpn_tml_kor_glc_swe_tsn_lat_tag_pol_sod_jav_cnt_rom_cic_ger_wly_urd_ita_nor_mol_qcu_mcd_arw_ctl_dgb_owc_por_heb_bos_mly_guj_swt_rus_moo_ind_tha_chh_knd_ven_zul_uzb_krd_svk_tur_ewe_vie_amh_bem_xho_akn	0.0418235829986016	0.0984115453837294	0.921817309368405
353	amh_mcd_dgb_por_owc_chh_hau_hin_aze_azi_zul_mao_swt_pan_guj_bsq_dut_amr_igb_mnd_pol_fre_cic_cze_xho_ger_hun_swa_fbf_est_alb_anl_geo_rom_slo_svk_scr_tig_sid_arw_fin_ewe_bat_krd_mly_jpn_tml_kor_bul_eng_ses_swe_ind_spa_gam_sun_cnt_rus_bam_ctl_mlt_urd_afr_nor_lit_qcu_ukr_grk_prs_akn_heb_bos_aeg_ita_jav_lat_dyu_mol_lda_tag_tha_sod_knd_tsw_yor_tur_glc_ben_uzb_moo_vie_wly_bem_ven_tsn	0.249183294182915	0.587229100578797	0.558472839104872
354	hau_svk_ven_alb_owc_sod_heb_bul_uzb_tur_lda_tag_xho_spa_ctl_bsq_cze_amh_dyu_cnt_rus_eng_ses_arw_bem_swe_fin_igb_zul_hun_prs_sid_geo_slo_hin_nor_ita_aeg_anl_grk_est_dgb_mao_glc_jav_jpn_knd_kor_fre_pan_fbf_afr_sun_dut_mlt_ind_mnd_mol_swt_por_wly_bos_guj_pol_ukr_qcu_rom_krd_ger_akn_amr_lit_tig_ben_bat_mcd_cic_scr_tsw_mly_tha_chh_tml_yor_moo_aze_lat_urd_azi_ewe_vie_gam_swa_bam_tsn	-0.962146009840045	-2.33837473418951	0.0215107352775177
355	amh_slo_ses_rom_mlt_amr_sid_mcd_aze_azi_fbf_mly_akn_nor_por_bsq_glc_heb_zul_mnd_bos_arw_swt_scr_dyu_eng_est_swa_lda_fin_ukr_gam_geo_rus_lat_krd_ctl_chh_anl_ita_hun_xho_tag_fre_sun_jpn_tml_kor_dut_pan_tsw_mol_bat_ger_aeg_ind_cnt_alb_yor_ben_tig_guj_prs_grk_afr_qcu_spa_pol_urd_bam_wly_bul_hau_hin_jav_lit_cic_svk_bem_mao_tha_owc_knd_dgb_igb_uzb_cze_swe_tur_ewe_vie_sod_moo_ven_tsn	0.158724307510879	0.373046110051066	0.709963044934301
356	owc_glc_igb_por_hau_tig_amh_ger_tur_uzb_ewe_bat_akn_arw_cze_bsq_rom_chh_xho_cnt_bul_grk_tsw_eng_moo_dut_fin_yor_bam_est_scr_sid_geo_prs_ita_alb_guj_heb_anl_mcd_hun_dyu_sun_slo_ind_jpn_knd_kor_ctl_spa_swt_pan_jav_urd_sod_tag_mnd_swe_ses_ukr_aeg_hin_krd_afr_fre_qcu_ben_pol_nor_fbf_gam_svk_mlt_rus_mly_lat_lda_mol_dgb_mao_tha_amr_tml_tsn_cic_azi_lit_bos_aze_ven_vie_wly_swa_bem_zul	-0.0783727664194273	-0.1848238893143	0.85376962629754
357	hau_rom_fbf_ita_owc_sod_tig_slo_azi_tur_swt_mly_akn_fre_scr_bsq_svk_sid_bam_cnt_dut_pol_xho_spa_bem_eng_fin_tsn_cic_est_lit_amh_geo_pan_alb_mcd_bos_amr_mlt_glc_hun_yor_ind_swe_tag_jpn_knd_kor_ger_nor_ses_krd_mao_cze_heb_bat_mnd_afr_ven_hin_anl_lat_bul_grk_mol_qcu_arw_ben_ukr_lda_aeg_urd_gam_por_sun_prs_ewe_ctl_moo_jav_tha_chh_tml_dgb_tsw_uzb_guj_rus_aze_zul_vie_wly_swa_igb_dyu	0.442366480294107	1.04443402260845	0.298991846565407
358	aeg_bul_swt_ukr_chh_heb_hau_lat_azi_aze_tsn_sun_zul_lit_spa_bsq_prs_mlt_moo_cnt_krd_mol_dgb_mcd_dyu_ger_est_ven_bam_fin_nor_amr_geo_urd_glc_rom_afr_tig_amh_bos_hun_lda_mao_grk_tag_jpn_tml_kor_por_rus_ewe_pan_mly_hin_sod_jav_mnd_slo_fbf_arw_anl_pol_ben_dut_eng_qcu_ita_scr_cze_ses_gam_fre_sid_swe_ind_svk_tsw_guj_xho_bat_tha_wly_knd_yor_bem_uzb_alb_ctl_tur_swa_vie_owc_igb_akn_cic	-0.3344154621335	-0.791515816799052	0.43065718554041
359	anl_eng_akn_mcd_chh_amh_sid_fre_aze_tur_igb_ind_zul_ctl_dut_bsq_urd_mlt_moo_cnt_pol_hin_bam_por_dgb_rom_hun_swt_fbf_est_arw_amr_geo_rus_lit_grk_cze_owc_tig_svk_fin_bem_sun_swe_tag_jpn_tml_kor_scr_alb_dyu_bul_jav_nor_gam_bat_mnd_ita_ven_prs_aeg_lat_spa_ben_bos_qcu_guj_slo_krd_ses_heb_afr_hau_ger_mao_ukr_ewe_pan_swa_mly_tha_sod_knd_cic_yor_azi_glc_mol_uzb_xho_vie_wly_tsn_lda_tsw	-0.309880519358465	-0.733665597292942	0.464998099657192
360	hau_mcd_akn_grk_wly_anl_aeg_spa_uzb_azi_ven_bat_bam_scr_alb_bsq_lit_amh_xho_cnt_fre_ukr_ewe_svk_igb_arw_fin_dyu_ses_hun_bul_heb_geo_slo_swe_nor_hin_amr_mlt_pol_est_fbf_sun_prs_ind_jpn_tml_kor_dut_bos_yor_rus_tag_pan_chh_mly_mnd_mol_dgb_urd_owc_ita_glc_por_ctl_qcu_eng_afr_krd_moo_tig_ben_gam_lat_jav_guj_cic_cze_swt_mao_tha_sod_knd_bem_lda_aze_rom_ger_tur_tsw_vie_sid_tsn_swa_zul	-0.743016806215822	-1.78382915263193	0.0777131582287287
361	owc_ger_dyu_mol_gam_anl_wly_por_tur_uzb_bam_sun_swa_lat_scr_bsq_dut_hau_yor_mnd_swe_lit_xho_rus_ses_bul_hun_bem_igb_est_slo_amr_geo_eng_spa_ctl_bos_mlt_sid_afr_fin_tsw_bat_guj_mly_jpn_knd_kor_mcd_pol_moo_alb_ind_svk_tig_mao_cnt_ben_dgb_ukr_chh_arw_krd_rom_hin_qcu_cze_ita_grk_ewe_amh_urd_aeg_nor_jav_prs_swt_pan_lda_tag_tha_heb_tml_tsn_zul_azi_fre_glc_aze_ven_vie_sod_cic_fbf_akn	-0.304162607733941	-0.719896197807014	0.47339427040991
362	amr_pol_cic_urd_aeg_gam_tig_nor_aze_uzb_zul_ind_ewe_grk_ctl_bsq_dut_sod_akn_mnd_lat_rus_tsw_fre_moo_arw_est_swa_dgb_fin_bos_anl_geo_mcd_slo_guj_svk_mlt_owc_scr_hun_tsn_sun_lit_jav_jpn_tml_kor_mol_hin_dyu_krd_bat_alb_hau_mly_cnt_por_ven_ben_sid_pan_cze_swe_bul_qcu_ukr_ita_glc_swt_chh_prs_amh_eng_mao_afr_ses_spa_xho_tag_tha_heb_knd_fbf_yor_tur_rom_ger_azi_bem_vie_wly_igb_lda_bam	-0.649041421063808	-1.5519309049652	0.124075304146851
363	hau_lit_tsw_mol_heb_wly_gam_ger_aze_azi_igb_mly_tsn_por_alb_bsq_prs_tig_bam_mnd_lat_fre_yor_pol_bem_hin_est_ven_cic_fin_slo_amh_geo_spa_arw_ben_ita_sid_mlt_bul_hun_ses_mao_svk_tag_jpn_knd_kor_rus_rom_swt_ukr_sun_eng_amr_jav_cnt_afr_ewe_mcd_aeg_nor_glc_grk_scr_qcu_dut_cze_krd_fbf_owc_pan_chh_guj_bat_urd_zul_ctl_akn_ind_tha_anl_tml_lda_dgb_uzb_swe_bos_tur_dyu_vie_sod_moo_swa_xho	0.100903883381754	0.237449673383685	0.812830269768651
364	aeg_lat_igb_nor_amr_wly_sod_alb_azi_uzb_moo_sun_zul_ger_hin_bsq_svk_sid_lda_cnt_glc_ita_fbf_arw_bem_grk_est_ewe_swa_fin_eng_tig_geo_fre_por_lit_urd_mlt_heb_prs_hun_dgb_mao_scr_ind_jpn_knd_kor_rom_dut_yor_pol_tag_guj_gam_jav_mnd_swe_tsn_bul_owc_ben_ukr_slo_krd_qcu_mcd_cze_spa_xho_chh_rus_anl_ctl_bat_pan_ses_afr_dyu_mly_tha_hau_tml_akn_bam_aze_bos_mol_tur_ven_vie_amh_cic_tsw_swt	-0.367263174022192	-0.870266138429833	0.386395738194147
365	sid_lit_dgb_bos_anl_chh_amh_ita_azi_tur_igb_mly_moo_nor_fre_bsq_pol_owc_yor_cnt_ctl_swe_bem_mol_xho_scr_hun_dyu_cic_fin_dut_hau_geo_krd_rus_por_grk_sod_wly_ben_est_akn_jav_lat_mao_jpn_tml_kor_urd_pan_tsw_mcd_ind_afr_aeg_tag_mnd_bul_swt_prs_amr_ger_eng_arw_hin_qcu_svk_slo_alb_ewe_gam_cze_tig_glc_sun_rom_tsn_spa_ses_bat_tha_heb_knd_swa_zul_aze_guj_ukr_uzb_lda_vie_mlt_ven_fbf_bam	0.567967462971995	1.34243406120796	0.182723077364823
366	amh_cze_igb_prs_aeg_wly_hau_arw_uzb_azi_tsn_sun_yor_slo_glc_bsq_rus_anl_ewe_mnd_lit_ger_dgb_ukr_bem_lat_hun_moo_tsw_fin_svk_mlt_geo_afr_por_mol_spa_amr_gam_bul_est_swa_bat_guj_ind_jpn_tml_kor_mcd_eng_ven_pan_jav_ctl_chh_mao_cnt_pol_ses_rom_owc_scr_urd_grk_alb_qcu_nor_bos_fre_zul_sid_dut_sod_krd_mly_ben_lda_hin_swt_tag_tha_tig_knd_fbf_cic_aze_swe_ita_tur_akn_vie_heb_xho_dyu_bam	-0.576339228142271	-1.37290669287953	0.173082802111973
367	sid_mol_igb_nor_hau_gam_aeg_cze_uzb_azi_zul_mao_tsw_pol_dut_bsq_ita_chh_xho_mnd_ger_swe_bem_slo_ses_lat_hun_lda_moo_est_bos_tig_geo_urd_ukr_pan_fre_owc_amr_alb_fin_yor_bat_ben_ind_jpn_knd_kor_glc_eng_ven_grk_jav_scr_mlt_sun_cnt_krd_dyu_prs_heb_rom_mcd_hin_afr_qcu_svk_arw_guj_fbf_wly_ctl_anl_rus_mly_por_akn_bul_dgb_tag_tha_amh_tml_cic_ewe_tur_lit_spa_aze_bam_vie_sod_swt_tsn_swa	0.392463848382625	0.924911806499859	0.357405545365051
368	gam_pol_akn_scr_chh_amh_aeg_ben_tur_aze_swa_mao_cic_alb_spa_bsq_nor_hau_ses_mnd_rom_glc_dgb_svk_xho_cze_fin_yor_igb_hun_lat_mlt_geo_swe_bos_rus_ita_anl_sod_prs_est_zul_sun_fre_bat_jpn_tml_kor_slo_por_tsn_urd_jav_krd_amr_tag_cnt_arw_bem_pan_heb_lit_afr_bul_mol_qcu_mcd_dut_grk_ewe_wly_hin_sid_eng_mly_ukr_dyu_ger_swt_ind_tha_tig_knd_tsw_fbf_azi_ctl_guj_uzb_bam_vie_owc_lda_moo_ven	-0.255358144724381	-0.60354200365293	0.547617439877995
369	owc_cze_fbf_bul_sid_anl_heb_spa_aze_tur_yor_sun_igb_guj_swe_bsq_svk_mlt_dgb_cnt_bos_eng_swt_pol_cic_ita_est_dyu_tsn_hun_rom_sod_geo_pan_dut_por_glc_aeg_amh_mol_fin_ven_jav_urd_mly_jpn_knd_kor_prs_hin_zul_afr_ind_arw_wly_tag_mnd_nor_bam_mcd_gam_ctl_scr_lit_grk_qcu_ger_ukr_ben_lda_hau_lat_tig_alb_mao_fre_moo_krd_ewe_bat_tha_amr_tml_ses_swa_uzb_slo_rus_azi_bem_vie_chh_akn_xho_tsw	-0.435524904355699	-1.03330173713028	0.304142303346694
370	chh_urd_ses_bul_amh_sid_hau_mcd_aze_tur_lda_tag_swa_afr_ctl_bsq_rus_mlt_fbf_cnt_mol_dut_dgb_cze_ven_ita_est_ewe_swt_fin_fre_heb_geo_pol_svk_swe_lit_gam_anl_por_hun_cic_mao_arw_ind_jpn_knd_kor_ben_bos_tsn_ukr_sun_hin_tig_jav_mnd_guj_dyu_scr_sod_glc_krd_slo_pan_qcu_spa_prs_eng_xho_amr_nor_aeg_grk_mly_ger_bem_alb_tsw_bat_tha_owc_tml_igb_akn_azi_lat_rom_uzb_bam_vie_wly_yor_zul_moo	0.0805831738193273	0.189531775154876	0.85008909995553
371	sid_ctl_swt_mcd_gam_mlt_chh_por_azi_aze_ewe_jav_akn_lit_mol_bsq_spa_owc_cic_mnd_krd_ukr_bem_bos_ses_bul_hun_fbf_xho_fin_urd_heb_geo_ita_afr_scr_ben_anl_wly_rus_est_moo_mao_swe_tag_jpn_tml_kor_glc_dut_swa_hin_bat_guj_sod_mly_cnt_slo_bam_lat_hau_ger_alb_pan_svk_qcu_prs_arw_cze_dgb_amh_grk_tig_fre_sun_pol_zul_rom_lda_ind_tha_aeg_knd_dyu_tsw_tur_nor_eng_uzb_yor_vie_amr_ven_igb_tsn	-0.578097950898856	-1.38029617249575	0.170804335505182
372	amr_spa_igb_scr_sod_wly_amh_ita_uzb_tur_ven_mly_bam_afr_fre_bsq_alb_heb_yor_cnt_hin_krd_xho_eng_swa_lit_fin_dyu_dgb_est_bul_anl_geo_mcd_grk_lat_ben_sid_mlt_nor_hun_swt_ind_pan_tag_jpn_knd_kor_glc_mol_tsw_urd_bat_prs_hau_mao_mnd_rom_tsn_bos_aeg_pol_por_ger_ukr_qcu_cze_svk_guj_bem_tig_dut_gam_ctl_jav_arw_cic_slo_moo_sun_tha_chh_tml_ses_ewe_azi_rus_swe_aze_akn_vie_owc_fbf_zul_lda	0.00630089238904387	0.0148405406976292	0.988191187222533
373	owc_cze_swt_por_heb_sod_anl_spa_tur_azi_swa_jav_ses_lat_ben_bsq_ctl_wly_ewe_mnd_glc_guj_tsw_fre_akn_bul_fin_moo_fbf_hun_ita_amr_geo_pan_prs_mcd_urd_hau_aeg_dut_est_igb_sun_krd_mly_jpn_knd_kor_hin_rus_cic_svk_bat_eng_amh_ind_cnt_lit_xho_nor_mlt_alb_grk_scr_afr_qcu_bos_swe_rom_yor_sid_mol_tig_ukr_mao_slo_ven_ger_bam_tag_tha_gam_tml_zul_tsn_uzb_pol_arw_aze_dyu_vie_chh_dgb_lda_bem	-0.934156149858503	-2.2657725402432	0.0257851946600981
374	aeg_ben_ven_eng_gam_chh_mlt_dut_tur_uzb_ses_mly_cic_pan_pol_bsq_urd_anl_igb_mnd_svk_mcd_tsn_spa_lda_ukr_fin_swt_moo_hun_swe_amh_geo_afr_mol_slo_rus_wly_owc_por_est_akn_mao_bos_ind_jpn_tml_kor_arw_guj_dyu_lit_sun_bul_tig_jav_cnt_glc_zul_fre_amr_alb_ita_nor_ctl_qcu_grk_scr_lat_swa_sid_hin_sod_krd_tag_prs_bem_ger_fbf_bat_tha_heb_knd_tsw_bam_azi_rom_cze_aze_dgb_vie_hau_xho_ewe_yor	-0.943646256793911	-2.28906781888285	0.0243387090945716
375	tig_bos_dyu_prs_sid_aeg_mlt_krd_azi_uzb_bam_jav_lda_fre_nor_bsq_por_owc_ewe_cnt_guj_slo_moo_ben_cic_mol_est_zul_igb_hun_spa_heb_geo_eng_mcd_afr_arw_sod_amr_lat_fin_dgb_ind_ctl_tag_jpn_knd_kor_svk_swe_ven_lit_mao_ukr_anl_sun_mnd_rus_bem_ita_amh_scr_urd_glc_cze_qcu_bul_alb_rom_akn_hau_pol_gam_pan_bat_ger_tsw_grk_tsn_mly_tha_wly_tml_fbf_ses_tur_hin_dut_aze_yor_vie_chh_swa_swt_xho	-0.818926771073975	-1.9772213203352	0.0509777140496045
376	amr_rom_lda_pol_aeg_owc_sid_rus_azi_uzb_tsw_tag_moo_afr_ukr_bsq_spa_hau_fbf_cnt_ctl_por_swa_dut_yor_swe_fin_bam_ses_est_ita_tig_geo_fre_nor_ger_eng_gam_mlt_grk_hun_akn_sun_arw_mao_jpn_knd_kor_guj_lit_tsn_krd_ind_mol_chh_jav_mnd_ben_bem_slo_sod_prs_scr_lat_hin_qcu_mcd_cze_bul_cic_anl_glc_heb_alb_bat_svk_dyu_bos_dgb_mly_tha_amh_tml_igb_zul_tur_urd_pan_aze_swt_vie_wly_xho_ven_ewe	0.529211325547595	1.24901468352532	0.214794430543841
377	amh_ita_bam_afr_heb_tig_mlt_urd_aze_uzb_dyu_mao_ven_glc_fre_bsq_lit_chh_ewe_cnt_guj_rom_igb_swe_fbf_nor_est_zul_moo_hun_pol_amr_geo_mcd_krd_ben_alb_sid_gam_scr_fin_lda_sun_arw_bat_jpn_knd_kor_eng_spa_swt_ukr_mly_slo_anl_tag_mnd_ctl_cic_bul_aeg_pan_svk_cze_ger_qcu_bos_rus_hin_akn_wly_prs_hau_por_jav_lat_bem_dut_dgb_ind_tha_owc_tml_yor_ses_azi_grk_mol_tur_tsw_vie_sod_xho_tsn_swa	0.68337345016271	1.6165812998788	0.10935596458957
378	owc_por_tsw_pan_amh_hau_aeg_krd_uzb_aze_dyu_sun_tsn_nor_ger_bsq_rom_amr_fbf_mnd_glc_ben_ses_ukr_swa_afr_est_bam_zul_hun_bos_gam_geo_mol_cze_swe_prs_chh_mlt_lit_fin_igb_jav_grk_mao_jpn_knd_kor_ita_dut_bem_ctl_ind_svk_anl_tag_cnt_rus_ven_mcd_tig_spa_guj_scr_hin_qcu_bul_slo_alb_akn_wly_urd_sid_eng_bat_arw_cic_lat_ewe_mly_tha_sod_tml_moo_swt_azi_pol_fre_tur_dgb_vie_heb_lda_xho_yor	-0.340427456548613	-0.805034158125091	0.422853344336796
379	aeg_eng_tsw_cze_anl_sid_chh_dut_aze_tur_ven_jav_fbf_fre_ukr_bsq_afr_hau_xho_mnd_pol_nor_igb_bos_bem_lat_est_akn_bam_hun_guj_sod_geo_lit_glc_mcd_prs_amr_wly_ger_fin_dgb_bat_por_mly_jpn_tml_kor_ctl_hin_zul_arw_sun_swe_mlt_mao_cnt_bul_yor_ben_owc_spa_pan_grk_scr_qcu_mol_rus_krd_cic_tig_ita_gam_rom_tag_urd_dyu_alb_tsn_ind_tha_amh_knd_ewe_moo_azi_svk_slo_uzb_swt_vie_heb_swa_lda_ses	-0.654405618114953	-1.56834268569956	0.120197542100577
380	sid_lit_cic_afr_anl_tig_amr_mol_tur_azi_bam_mao_akn_mcd_ger_bsq_swe_owc_dgb_mnd_glc_svk_zul_rus_bem_spa_est_xho_tsn_fin_scr_mlt_geo_rom_por_ben_pan_amh_chh_guj_hun_fbf_ind_ita_jav_jpn_tml_kor_ctl_urd_moo_pol_tag_arw_aeg_sun_cnt_eng_ven_lat_hau_nor_fre_bul_slo_qcu_alb_cze_dut_yor_heb_hin_sod_bos_mly_krd_swa_prs_ses_bat_tha_gam_knd_ewe_tsw_uzb_ukr_grk_aze_igb_vie_wly_lda_swt_dyu	0.95078317933855	2.27711224162554	0.0250718945960988
381	owc_ctl_cic_por_sid_mlt_aeg_slo_aze_uzb_ses_tag_zul_mcd_spa_bsq_svk_wly_tsn_cnt_bos_lat_bam_rom_lda_mol_est_igb_akn_fin_scr_sod_geo_bul_grk_cze_prs_hau_amh_glc_hun_dgb_jav_ger_bat_jpn_tml_kor_hin_lit_bem_ukr_ind_afr_tig_mao_mnd_swe_tsw_guj_heb_pan_krd_urd_dut_qcu_eng_pol_fre_dyu_gam_alb_chh_arw_sun_ben_swt_nor_swa_mly_tha_anl_knd_xho_fbf_azi_rus_ita_tur_yor_vie_amr_moo_ewe_ven	-1.06887099550346	-2.61853935687235	0.0103102317060567
382	mlt_swe_tsn_por_amr_tig_hau_grk_azi_aze_ewe_bat_ven_scr_mcd_bsq_hin_sod_lda_cnt_ukr_bos_zul_guj_fbf_rom_fin_bam_tsw_hun_slo_owc_geo_ctl_nor_rus_lit_sid_chh_dut_est_swt_ind_ger_mao_jpn_knd_kor_urd_krd_dgb_ben_mly_ita_amh_jav_mnd_spa_ses_pol_gam_pan_eng_mol_svk_qcu_prs_alb_afr_xho_anl_glc_wly_cze_tag_fre_dyu_bul_igb_sun_tha_aeg_tml_akn_swa_tur_lat_arw_uzb_moo_vie_heb_yor_bem_cic	-0.538998636285373	-1.28505435045591	0.201964532458973
383	gam_glc_tsw_pan_wly_mlt_tig_arw_tur_uzb_yor_bat_swa_rus_ctl_bsq_grk_aeg_dgb_mnd_mcd_cze_akn_slo_cic_dut_hun_bam_lda_fin_alb_amh_geo_ben_bos_svk_pol_chh_sod_urd_est_zul_jav_prs_tag_jpn_tml_kor_ger_swe_tsn_por_sun_fre_owc_ind_cnt_afr_bem_lat_anl_rom_krd_ukr_guj_qcu_bul_nor_mol_fbf_sid_scr_heb_spa_mao_ita_xho_hin_igb_mly_tha_amr_knd_ven_moo_azi_eng_lit_aze_ewe_vie_hau_dyu_ses_swt	-0.44773489911619	-1.06270369050193	0.290668083358425
384	wly_ben_dyu_eng_mlt_amh_hau_ctl_uzb_azi_ses_jav_ven_rus_bul_bsq_ger_heb_swa_mnd_lat_pol_akn_alb_dgb_krd_hun_tsw_yor_est_grk_aeg_geo_rom_spa_mcd_arw_sod_anl_afr_fin_zul_mao_cze_tag_jpn_knd_kor_nor_prs_igb_lit_mly_urd_chh_sun_cnt_swe_bem_hin_amr_glc_ita_dut_pan_qcu_por_svk_mol_lda_tig_ukr_sid_guj_bat_scr_ewe_bos_moo_ind_tha_owc_tml_swt_tsn_aze_fre_slo_tur_fbf_vie_gam_cic_xho_bam	-0.488911602634205	-1.16330594044045	0.247681498412453
385	sod_pan_dgb_alb_tig_gam_aeg_ger_tur_azi_lda_sun_xho_rus_swe_bsq_hin_wly_tsw_mnd_bos_lit_zul_spa_ewe_scr_est_cic_dyu_hun_fre_chh_geo_arw_ctl_afr_eng_anl_sid_krd_fin_yor_jav_ben_bat_jpn_tml_kor_ita_mol_akn_slo_mly_svk_heb_mao_cnt_glc_swa_guj_hau_nor_mcd_bul_ukr_qcu_dut_urd_rom_igb_owc_lat_amh_pol_tag_por_tsn_cze_bam_ind_tha_amr_knd_bem_moo_aze_prs_grk_uzb_fbf_vie_mlt_ses_swt_ven	-0.470063593121992	-1.11795986725507	0.266463743860574
386	sod_eng_ewe_prs_heb_owc_chh_nor_uzb_aze_cic_tag_bem_pan_rom_bsq_hin_wly_zul_cnt_swe_scr_ses_alb_dgb_cze_est_swt_yor_hun_slo_aeg_geo_spa_rus_ben_krd_sid_amr_mol_fin_xho_jav_dut_mly_jpn_tml_kor_pol_bul_lda_mcd_mao_por_amh_ind_mnd_ita_dyu_afr_tig_guj_ukr_svk_urd_qcu_glc_fre_ctl_fbf_hau_ger_mlt_lit_bat_arw_akn_grk_moo_sun_tha_gam_knd_bam_igb_tur_lat_bos_azi_tsn_vie_anl_swa_ven_tsw	-0.283675335707672	-0.671863538578907	0.50333621039575
387	sod_grk_bem_afr_amh_wly_tig_nor_aze_azi_bam_sun_zul_guj_eng_bsq_slo_heb_tsw_cnt_lat_ben_tsn_bos_swt_glc_est_ewe_dgb_fin_scr_owc_geo_ita_prs_cze_rus_anl_hau_dut_hun_ven_mao_ctl_mly_jpn_tml_kor_urd_hin_swa_spa_ind_arw_mlt_tag_mnd_rom_igb_bul_gam_alb_lit_mol_krd_qcu_fre_por_svk_dyu_chh_ger_sid_pol_jav_mcd_ses_ukr_moo_bat_tha_aeg_knd_xho_cic_uzb_pan_swe_tur_fbf_vie_amr_lda_yor_akn	-0.656053294520099	-1.5702617026204	0.119750484410223
388	sid_grk_ven_ger_hau_anl_wly_glc_azi_tur_ewe_sun_bem_bos_afr_bsq_svk_mlt_swt_cnt_slo_ctl_cic_pan_tsw_spa_est_zul_dgb_hun_rus_gam_geo_cze_krd_dut_ben_aeg_heb_lat_fin_yor_mao_rom_mly_jpn_knd_kor_hin_alb_lda_bul_tag_nor_sod_ind_mnd_swe_akn_mcd_owc_arw_lit_por_prs_qcu_scr_fre_guj_bam_amh_urd_tig_eng_jav_pol_ses_mol_dyu_bat_tha_chh_tml_moo_xho_uzb_ukr_ita_aze_tsn_vie_amr_igb_fbf_swa	-0.239592186337778	-0.566004245835802	0.572754120276199
389	gam_lat_zul_pol_sod_wly_amh_glc_azi_tur_ewe_tag_dgb_ita_guj_bsq_bos_anl_moo_cnt_eng_alb_xho_spa_igb_swe_est_yor_swt_fin_cze_aeg_geo_bul_mol_rus_mcd_mlt_sid_scr_hun_lda_bat_por_ind_jpn_tml_kor_afr_urd_swa_prs_mly_ger_amr_sun_mnd_pan_tsw_rom_chh_slo_svk_ukr_nor_qcu_fre_krd_ctl_bem_heb_hin_tig_lit_mao_ben_cic_arw_dyu_jav_tha_hau_knd_akn_ven_uzb_grk_dut_aze_bam_vie_owc_tsn_fbf_ses	-0.041717038514581	-0.0983594609537927	0.921858552926823
390	owc_spa_yor_ctl_tig_mlt_aeg_eng_uzb_aze_tsn_bat_ven_alb_svk_bsq_rus_gam_tsw_mnd_swe_slo_bam_dut_xho_mcd_hun_cic_fbf_est_ita_heb_geo_arw_fre_scr_cze_amr_hau_urd_fin_akn_jav_rom_mao_jpn_tml_kor_bos_lat_dgb_lit_sun_ukr_wly_ind_cnt_ben_ses_glc_chh_por_prs_pol_krd_qcu_grk_guj_nor_swt_sod_pan_sid_afr_mly_ger_dyu_hin_igb_tag_tha_amh_knd_swa_zul_tur_mol_bul_azi_ewe_vie_anl_moo_bem_lda	-0.847805307583424	-2.04918276276709	0.0432611064777979
391	gam_swe_zul_ita_tig_aeg_heb_bul_azi_uzb_ewe_bat_dgb_dut_lit_bsq_nor_amh_cic_cnt_arw_mol_tsw_rom_ses_prs_est_bem_fbf_hun_spa_sid_geo_rus_cze_guj_mcd_mlt_owc_bos_fin_moo_ind_glc_sun_jpn_tml_kor_pol_alb_swt_ukr_tag_urd_hau_mly_mnd_lat_xho_krd_amr_ctl_scr_slo_pan_qcu_ger_grk_hin_ven_sod_ben_anl_fre_jav_afr_lda_por_yor_mao_tha_wly_knd_bam_akn_tur_svk_eng_aze_dyu_vie_chh_swa_tsn_igb	0.210940540033934	0.496208132099357	0.620918321508612
392	gam_scr_xho_lit_owc_amr_aeg_spa_uzb_aze_swt_tag_bem_lat_nor_bsq_mcd_sod_moo_mnd_rus_por_ewe_grk_bam_afr_hun_tsw_ses_fin_slo_amh_geo_cze_krd_glc_bos_wly_anl_arw_est_swa_mao_svk_mly_jpn_knd_kor_bul_swe_cic_ger_sun_pol_tig_jav_cnt_urd_akn_dut_sid_ctl_fre_alb_ukr_qcu_mol_guj_ben_tsn_hau_ita_heb_prs_bat_hin_dgb_eng_yor_ind_tha_mlt_tml_fbf_zul_azi_pan_rom_tur_lda_vie_chh_dyu_ven_igb	0.0900041648096457	0.211798003057958	0.832728099636862
393	sid_ben_ven_rus_hau_amh_tig_ukr_aze_uzb_moo_tag_bam_ger_urd_bsq_ita_owc_fbf_cnt_afr_fre_akn_eng_lda_swe_est_zul_tsw_hun_prs_anl_geo_arw_por_mol_pan_aeg_chh_slo_fin_dgb_sun_pol_mao_jpn_tml_kor_grk_glc_yor_alb_ind_lat_wly_jav_mnd_bos_swa_rom_heb_spa_mcd_hin_bul_qcu_svk_nor_cze_swt_amr_lit_sod_krd_bat_dut_bem_scr_ewe_mly_tha_mlt_knd_ses_xho_azi_ctl_guj_tur_cic_vie_gam_tsn_dyu_igb	-0.449495438395437	-1.06826911604219	0.288164223298391
394	mlt_svk_bem_slo_gam_chh_tig_glc_uzb_aze_dgb_mly_swa_eng_lit_bsq_mol_wly_swt_mnd_mcd_por_xho_pan_ven_ger_hun_igb_akn_est_arw_anl_geo_bul_pol_prs_cze_sid_amh_rus_fin_lda_bat_spa_sun_jpn_knd_kor_bos_rom_tsw_afr_jav_lat_hau_ind_cnt_fre_tsn_scr_aeg_hin_ukr_dut_alb_qcu_ben_ctl_guj_ses_heb_ita_sod_krd_mao_grk_zul_urd_dyu_tag_tha_amr_tml_fbf_bam_azi_nor_swe_tur_ewe_vie_owc_moo_yor_cic	0.456388196892141	1.07861291299007	0.283549953989362
395	sod_mol_igb_dut_amr_chh_anl_nor_aze_azi_xho_mao_ses_svk_ukr_bsq_krd_gam_dgb_cnt_hin_pan_cic_glc_ewe_ctl_fin_tsw_yor_hun_guj_mlt_geo_ben_arw_grk_slo_owc_hau_bul_est_bem_mly_rus_ind_jpn_tml_kor_cze_bos_dyu_urd_tag_prs_aeg_sun_mnd_fre_swt_eng_sid_pol_swe_alb_ger_qcu_rom_spa_por_swa_heb_afr_tig_mcd_jav_lat_lda_ita_bam_bat_tha_wly_knd_fbf_tsn_tur_lit_scr_uzb_ven_vie_amh_akn_zul_moo	0.123018565962038	0.289403354621859	0.772916918833965
396	mlt_mol_moo_spa_aeg_heb_chh_grk_azi_aze_swa_ind_lda_slo_afr_bsq_bos_sid_xho_cnt_pan_guj_igb_fre_tsn_rus_est_zul_ven_hun_urd_gam_geo_glc_pol_por_ukr_amr_sod_ctl_fin_akn_tag_bul_jav_jpn_knd_kor_krd_ger_ses_dut_bat_swe_owc_mao_mnd_ben_bam_cze_wly_arw_rom_prs_mcd_qcu_svk_ita_scr_yor_amh_eng_hau_lat_sun_nor_ewe_lit_dgb_mly_tha_anl_tml_fbf_swt_uzb_hin_alb_tur_cic_vie_tig_bem_dyu_tsw	-0.675788325544043	-1.61724103924934	0.10921332241192
397	owc_grk_dyu_por_amr_anl_chh_afr_uzb_azi_bam_tag_bem_svk_ben_bsq_lat_sod_swa_mnd_slo_ger_ses_spa_tsn_bul_hun_tsw_zul_est_krd_tig_geo_urd_hin_alb_scr_sid_hau_dut_fin_xho_mao_eng_jav_jpn_knd_kor_rom_glc_ewe_guj_bat_mol_mlt_sun_cnt_cze_ven_ita_wly_fre_rus_arw_swe_qcu_nor_lit_bos_dgb_heb_prs_aeg_ctl_mly_mcd_cic_pol_akn_ind_tha_amh_tml_swt_moo_aze_pan_ukr_tur_lda_vie_gam_igb_yor_fbf	0.356602682697819	0.840008673590949	0.403057855417663
398	amh_scr_ewe_ctl_aeg_wly_owc_urd_aze_uzb_swt_mly_bem_lit_cze_bsq_guj_tig_tsn_cnt_swe_rus_ven_ger_igb_mcd_est_xho_tsw_fin_eng_hau_geo_krd_glc_pol_hin_gam_chh_rom_hun_lda_ind_spa_sun_jpn_tml_kor_pan_bul_dyu_alb_bat_arw_sod_mao_mnd_ben_yor_dut_sid_ukr_grk_lat_ita_qcu_afr_mol_nor_akn_amr_prs_heb_fre_tag_slo_dgb_por_ses_jav_tha_anl_knd_swa_bam_tur_svk_bos_azi_cic_vie_mlt_zul_fbf_moo	0.577645392816731	1.36475698635417	0.175622369407944
399	aeg_mcd_yor_por_amh_chh_anl_hin_azi_aze_ven_bat_cic_scr_bul_bsq_afr_owc_moo_cnt_krd_rus_lda_nor_ses_bos_hun_bam_xho_est_grk_amr_geo_lat_ben_ukr_slo_gam_wly_pan_fin_swa_jav_dut_sun_jpn_tml_kor_prs_fre_zul_swe_mly_guj_tig_mao_mnd_arw_fbf_eng_heb_rom_svk_alb_glc_qcu_ger_ctl_urd_tsn_hau_cze_mlt_pol_tag_ita_igb_spa_tsw_ind_tha_sid_knd_akn_bem_tur_mol_lit_uzb_dyu_vie_sod_swt_ewe_dgb	-0.0562878811288304	-0.132606584433881	0.894791018622622
400	sod_ita_moo_glc_owc_heb_tig_ukr_uzb_azi_cic_mao_ses_rom_guj_bsq_rus_aeg_dgb_cnt_afr_alb_xho_nor_zul_ben_fin_tsw_dyu_est_arw_anl_geo_prs_fre_slo_eng_gam_chh_mcd_hun_igb_bat_bos_mly_jpn_tml_kor_scr_mol_swt_urd_sun_ger_mlt_tag_mnd_ctl_yor_por_amr_svk_swe_lit_pol_qcu_krd_hin_bul_tsn_wly_lat_sid_cze_ind_pan_ven_dut_bem_jav_tha_amh_knd_swa_akn_aze_grk_spa_tur_fbf_vie_hau_bam_lda_ewe	-0.458453464748111	-1.08965583148042	0.278680215154418
401	hau_eng_swa_afr_wly_amr_owc_bos_aze_tur_dyu_mao_ewe_glc_rus_bsq_guj_gam_igb_mnd_lit_por_lda_rom_ven_ita_est_tsw_tsn_fin_spa_chh_geo_arw_mcd_dut_prs_anl_mlt_hin_hun_dgb_ind_grk_jav_jpn_knd_kor_krd_bul_yor_lat_mly_mol_sod_sun_cnt_svk_fbf_nor_tig_slo_ukr_ctl_urd_qcu_pan_ben_fre_swt_sid_cze_amh_pol_tag_swe_bem_ger_akn_bat_tha_aeg_tml_zul_xho_uzb_scr_alb_azi_moo_vie_heb_ses_bam_cic	-0.872916540146316	-2.1136225121654	0.0372244374338546
402	sod_lat_ven_pan_mlt_owc_aeg_ger_aze_azi_lda_mao_tsn_pol_prs_bsq_scr_heb_cic_cnt_por_swe_dgb_rom_zul_cze_est_swt_yor_hun_svk_tig_geo_mcd_spa_nor_urd_wly_anl_eng_fin_bem_mly_ben_tag_jpn_knd_kor_alb_slo_moo_bul_ind_ctl_amr_jav_mnd_rus_tsw_ukr_gam_mol_dut_arw_guj_qcu_glc_hin_ita_bam_sid_afr_chh_lit_sun_fre_igb_grk_akn_bat_tha_hau_tml_dyu_fbf_tur_bos_krd_uzb_swa_vie_amh_ses_xho_ewe	-0.223964317011215	-0.528318972541374	0.598536444893654
403	gam_svk_dgb_bos_aeg_tig_sod_alb_uzb_aze_fbf_bat_ses_ukr_rom_bsq_grk_anl_tsw_mnd_prs_afr_dyu_fre_lda_guj_fin_igb_bam_est_pan_chh_geo_swe_por_rus_dut_hau_sid_krd_hun_moo_sun_mol_tag_jpn_knd_kor_ben_arw_swt_spa_ind_ger_mlt_mao_cnt_urd_swa_bul_heb_scr_eng_lat_cze_qcu_lit_pol_nor_cic_amh_slo_amr_hin_mly_mcd_bem_ita_ven_jav_tha_owc_tml_tsn_akn_tur_ctl_glc_azi_xho_vie_wly_yor_zul_ewe	0.316014965407648	0.744758075103695	0.45829588036167
404	amh_pan_dgb_dut_aeg_anl_owc_grk_azi_uzb_xho_bat_swa_spa_por_bsq_ger_hau_bem_cnt_rom_ukr_dyu_ita_tsw_afr_est_ewe_ven_fin_mol_amr_geo_hin_urd_lit_cze_sod_chh_ctl_hun_swt_jav_pol_mly_jpn_knd_kor_scr_krd_moo_lat_ind_nor_gam_sun_mnd_fre_lda_eng_wly_guj_bul_bos_mcd_qcu_ben_slo_swe_akn_sid_rus_heb_alb_tag_svk_fbf_arw_cic_mao_tha_mlt_tml_tsn_igb_tur_prs_glc_aze_ses_vie_tig_zul_yor_bam	-0.105578606620619	-0.248631598914629	0.804193990973741
405	aeg_ctl_xho_pol_sod_sid_chh_spa_azi_aze_igb_mao_cic_swe_svk_bsq_cze_wly_tsw_mnd_ger_ukr_akn_arw_yor_scr_hun_ven_bem_fin_hin_owc_geo_lit_krd_pan_fre_gam_mlt_alb_est_dyu_bat_bos_tag_jpn_tml_kor_dut_prs_tsn_ita_ind_slo_tig_sun_cnt_bul_zul_guj_heb_mol_mcd_ben_grk_qcu_glc_urd_rus_fbf_amr_lat_amh_rom_mly_nor_ses_eng_bam_jav_tha_anl_knd_ewe_lda_tur_por_afr_uzb_swa_vie_hau_moo_swt_dgb	0.068508800421069	0.161295659340886	0.872210424268832
406	sid_mcd_bem_pan_chh_amr_hau_urd_uzb_tur_dgb_mao_yor_arw_lat_bsq_grk_tig_ewe_mnd_bul_pol_swa_glc_akn_slo_est_xho_ven_hun_cze_owc_geo_bos_prs_fre_afr_amh_gam_svk_fin_tsn_jav_mol_bat_jpn_knd_kor_por_ukr_igb_spa_tag_lit_sod_ind_cnt_nor_bam_scr_heb_ben_guj_alb_ctl_qcu_ger_krd_ita_fbf_wly_dut_anl_eng_sun_swe_tsw_hin_ses_mly_tha_mlt_tml_zul_lda_azi_rus_rom_aze_dyu_vie_aeg_moo_cic_swt	-0.735075790373456	-1.76765644950174	0.0803982220340969
407	heb_pol_ewe_ger_aeg_wly_chh_lit_azi_aze_bem_ind_ses_urd_scr_bsq_arw_amr_fbf_mnd_alb_swe_bam_dut_dgb_svk_fin_dyu_xho_est_mol_sid_geo_ben_slo_grk_glc_gam_anl_rom_hun_tsn_jav_guj_mly_jpn_knd_kor_ita_ukr_zul_mcd_mao_eng_owc_bat_cnt_ctl_tsw_por_hau_prs_lat_fre_hin_qcu_afr_krd_spa_igb_mlt_pan_tig_rus_sun_nor_moo_bos_lda_tag_tha_amh_tml_yor_akn_tur_bul_cze_uzb_swt_vie_sod_swa_cic_ven	-0.272558383687502	-0.644459343716823	0.520864046802608
408	gam_bul_xho_svk_hau_sid_wly_nor_tur_aze_bam_tag_moo_hin_prs_bsq_swe_owc_ewe_mnd_pan_lit_ven_afr_swt_alb_fin_lda_cic_hun_ben_amr_geo_dut_ita_guj_ger_amh_tig_urd_est_dyu_mly_lat_sun_jpn_knd_kor_krd_rom_tsw_eng_bat_ukr_heb_jav_cnt_bos_tsn_glc_sod_slo_mol_spa_scr_qcu_fre_cze_arw_fbf_chh_por_mlt_rus_mao_pol_swa_mcd_yor_ind_tha_anl_tml_ses_igb_uzb_grk_ctl_azi_dgb_vie_aeg_zul_bem_akn	-0.0965160904128394	-0.227606576740295	0.820451742464413
409	hau_prs_ewe_bul_sid_tig_sod_dut_aze_uzb_dgb_jav_yor_pol_cze_bsq_ita_heb_tsw_mnd_ger_fre_fbf_lit_lda_eng_hun_swa_ses_fin_por_gam_geo_hin_rom_lat_pan_chh_amh_mcd_est_bem_tag_afr_mao_jpn_knd_kor_spa_scr_igb_arw_ind_guj_aeg_sun_cnt_glc_ven_alb_wly_slo_rus_krd_mol_qcu_nor_ctl_ukr_bam_mlt_grk_amr_ben_bat_bos_cic_urd_akn_mly_tha_owc_tml_swt_dyu_azi_svk_swe_tur_tsn_vie_anl_moo_xho_zul	-0.300703797757342	-0.710899817571804	0.478925452623969
410	tig_arw_swa_ben_anl_amr_amh_lit_aze_azi_tsw_tag_tsn_rom_ctl_bsq_rus_chh_moo_mnd_dut_hin_lda_scr_ewe_nor_hun_cic_igb_fin_guj_sod_geo_spa_slo_eng_pan_wly_owc_glc_est_yor_mao_svk_sun_jpn_tml_kor_ukr_afr_xho_pol_ind_fre_heb_mly_cnt_por_ses_urd_mlt_swe_lat_krd_prs_qcu_mcd_bul_mol_bem_gam_ita_sid_alb_jav_grk_fbf_ger_bam_bat_tha_aeg_knd_dyu_dgb_tur_bos_cze_uzb_ven_vie_hau_zul_akn_swt	-0.0621097656685031	-0.146247434801885	0.884042602467183
411	chh_bos_swt_urd_heb_gam_wly_svk_aze_tur_fbf_sun_dgb_eng_lit_bsq_ukr_sid_swa_cnt_pol_krd_ven_slo_ewe_rom_est_bem_tsn_fin_ita_tig_geo_rus_glc_lat_ben_aeg_hau_pan_hun_lda_jav_prs_tag_jpn_knd_kor_bul_grk_dyu_mol_bat_scr_amh_mao_mnd_cze_moo_guj_anl_swe_alb_ctl_ger_qcu_nor_hin_afr_bam_owc_spa_sod_por_mly_mcd_akn_fre_igb_ind_tha_mlt_tml_zul_yor_azi_dut_arw_uzb_tsw_vie_amr_cic_xho_ses	-0.00508632506458783	-0.0119945391002103	0.990455665211669
412	aeg_ben_tsw_fre_chh_gam_heb_prs_uzb_aze_bam_tag_igb_grk_swe_bsq_afr_hau_zul_cnt_ger_scr_fbf_glc_tsn_lat_fin_moo_dyu_est_guj_owc_geo_arw_mcd_alb_dut_amh_tig_ukr_hun_ewe_mao_por_jav_jpn_knd_kor_pol_eng_akn_pan_sun_nor_sod_ind_mnd_cze_swa_urd_wly_mol_slo_hin_ita_qcu_rom_krd_bul_swt_mlt_lit_anl_svk_bat_ctl_lda_bos_ven_mly_tha_sid_tml_xho_dgb_tur_spa_rus_azi_cic_vie_amr_ses_yor_bem	-0.381520846193856	-0.904515946345066	0.368059079176284
413	sid_rus_akn_arw_hau_sod_wly_mol_azi_tur_dgb_mly_tsw_swe_eng_bsq_por_heb_dyu_cnt_guj_scr_zul_grk_ses_urd_fin_ewe_igb_hun_krd_anl_geo_ita_afr_bos_fre_gam_owc_rom_est_fbf_bat_nor_ind_jpn_tml_kor_alb_ben_swt_ukr_mao_mcd_amh_sun_mnd_spa_swa_lat_chh_hin_lit_ctl_bul_qcu_svk_pol_ger_xho_amr_glc_tig_cze_jav_prs_moo_pan_tsn_tag_tha_aeg_knd_lda_bem_uzb_dut_slo_aze_cic_vie_mlt_ven_yor_bam	-0.327176983170131	-0.773858902575653	0.44097699226561
414	sid_glc_cic_lit_tig_amr_hau_scr_tur_azi_dyu_jav_ses_lat_bul_bsq_guj_wly_dgb_mnd_afr_pan_lda_cze_ven_krd_hun_tsw_bam_fin_ctl_mlt_geo_rom_arw_prs_rus_heb_gam_por_est_swa_ind_eng_mly_jpn_tml_kor_bos_nor_xho_ita_sun_mol_owc_bat_cnt_ben_akn_swe_amh_ukr_hin_svk_dut_qcu_slo_pol_spa_ewe_sod_grk_aeg_ger_mao_mcd_yor_alb_tsn_tag_tha_chh_knd_bem_moo_uzb_fre_urd_aze_igb_vie_anl_zul_fbf_swt	-0.554502506203101	-1.32717956720609	0.187698376210287
415	hau_fre_tsw_ukr_owc_tig_wly_nor_uzb_aze_fbf_ind_moo_mcd_lit_bsq_ger_amr_bam_cnt_pan_mol_cic_slo_akn_krd_hun_dyu_ven_fin_cze_sid_geo_rom_por_lat_pol_amh_chh_bul_est_tsn_jav_urd_tag_jpn_tml_kor_eng_spa_swt_dut_mly_ben_gam_mao_mnd_alb_ses_hin_heb_bos_ctl_arw_grk_qcu_scr_ita_svk_zul_anl_afr_sod_swe_sun_prs_yor_glc_igb_bat_tha_mlt_knd_dgb_xho_tur_guj_rus_azi_ewe_vie_aeg_lda_swa_bem	-0.468070618420757	-1.11293048244816	0.268606706476721
416	chh_mol_bem_lat_amh_wly_tig_pol_azi_uzb_tsn_ind_yor_glc_slo_bsq_bos_aeg_xho_cnt_pan_prs_ses_dut_igb_cze_hun_swt_bam_est_hin_sid_geo_guj_ita_krd_ukr_mlt_hau_ctl_fin_dyu_sun_svk_tag_jpn_knd_kor_ben_arw_ven_urd_jav_mcd_anl_mly_mnd_bul_ewe_scr_gam_afr_rom_nor_grk_qcu_fre_lit_swe_akn_heb_eng_amr_alb_mao_rus_tsw_spa_dgb_bat_tha_sod_tml_moo_zul_tur_por_ger_aze_lda_vie_owc_fbf_swa_cic	0.227208268795982	0.53485229856794	0.594028501517067
417	amr_nor_ewe_bul_chh_aeg_amh_por_uzb_aze_lda_jav_xho_swe_ctl_bsq_hin_sid_tsw_cnt_afr_alb_fbf_mol_moo_urd_fin_swa_cic_est_grk_tig_geo_pol_arw_rom_spa_hau_owc_guj_hun_tsn_ind_cze_sun_jpn_knd_kor_glc_eng_yor_slo_mly_scr_anl_bat_mnd_svk_dyu_krd_wly_fre_lit_mcd_bos_qcu_lat_prs_ukr_ses_gam_pan_heb_ben_tag_dut_igb_ger_swt_mao_tha_sod_tml_bem_akn_azi_ita_rus_tur_zul_vie_mlt_dgb_ven_bam	-0.34623573630663	-0.820906874325084	0.413798624020654
418	wly_slo_ven_pol_sid_chh_owc_lat_aze_uzb_bam_ind_tsn_rom_guj_bsq_grk_amr_dyu_cnt_arw_hin_tsw_ita_fbf_lit_est_yor_swt_hun_ukr_gam_geo_svk_rus_pan_dut_mlt_tig_scr_fin_xho_mao_ben_tag_jpn_tml_kor_glc_ger_moo_prs_sun_ctl_amh_jav_mnd_mcd_igb_alb_aeg_cze_urd_bul_mol_qcu_por_spa_eng_akn_sod_swe_hau_afr_bat_bos_dgb_fre_zul_mly_tha_heb_knd_swa_ses_azi_nor_krd_tur_ewe_vie_anl_lda_bem_cic	-0.911436217365248	-2.20853940636195	0.0296640297913371
419	mlt_rus_igb_glc_tig_heb_aeg_ben_uzb_aze_xho_mao_bam_cze_bul_bsq_swe_amh_bem_cnt_dut_guj_tsn_rom_swt_mol_hun_zul_tsw_fin_bos_sid_geo_afr_lat_svk_urd_wly_anl_pol_est_dgb_sun_ukr_mly_jpn_knd_kor_prs_nor_ven_fre_bat_pan_chh_ind_mnd_lit_ewe_ger_owc_arw_grk_eng_alb_qcu_krd_hin_ctl_ses_hau_spa_gam_por_jav_slo_lda_scr_dyu_tag_tha_amr_tml_swa_cic_azi_ita_mcd_tur_fbf_vie_sod_yor_akn_moo	-0.958629871246588	-2.32481359563319	0.0222580031571912
420	mlt_urd_ewe_pol_anl_amh_aeg_fre_azi_aze_tsw_sun_ses_ctl_dut_bsq_swe_hau_zul_mnd_ger_nor_fbf_eng_bem_glc_fin_cic_ven_est_bos_chh_geo_lit_ben_scr_afr_sod_owc_hin_hun_moo_jav_guj_ind_jpn_tml_kor_krd_pan_dgb_cze_mly_por_amr_bat_cnt_mol_xho_spa_sid_arw_svk_rom_alb_qcu_grk_slo_lat_swa_wly_ita_gam_mcd_tag_bul_igb_prs_bam_mao_tha_tig_knd_yor_tsn_uzb_ukr_rus_tur_swt_vie_heb_lda_dyu_akn	-0.37188979759639	-0.880891630162954	0.380647331028776
421	amh_dut_akn_ben_heb_tig_anl_cze_uzb_azi_tsn_sun_igb_slo_bos_bsq_arw_wly_ewe_mnd_hin_bul_fbf_lit_lda_nor_fin_dgb_bem_hun_urd_chh_geo_swe_glc_grk_ukr_mlt_gam_ctl_est_ven_mao_mcd_ind_jpn_tml_kor_pan_spa_xho_rom_bat_guj_sod_jav_cnt_fre_moo_scr_hau_eng_svk_prs_krd_qcu_alb_rus_mol_yor_sid_pol_owc_afr_tag_ger_swt_lat_cic_mly_tha_amr_knd_bam_tsw_aze_por_ita_tur_swa_vie_aeg_zul_ses_dyu	-0.429602179456562	-1.01949120090305	0.310614639272671
422	tig_alb_igb_bos_aeg_gam_anl_rom_uzb_azi_ses_sun_swa_ctl_pan_bsq_afr_heb_bam_mnd_grk_swe_dyu_svk_ewe_glc_hun_fbf_swt_est_mol_amr_geo_lat_eng_arw_ukr_hau_mlt_krd_fin_tsw_mao_lit_mly_jpn_knd_kor_hin_ben_moo_slo_bat_bul_wly_ind_cnt_por_tsn_scr_chh_ita_pol_rus_nor_qcu_guj_mcd_dut_yor_amh_fre_sid_urd_tag_ger_bem_spa_zul_jav_tha_owc_tml_dgb_ven_aze_cze_prs_tur_xho_vie_sod_akn_lda_cic	-0.437463151187524	-1.03900944614812	0.301494143529699
423	hau_guj_fbf_afr_tig_sid_amr_pan_azi_aze_cic_jav_igb_bul_mcd_bsq_fre_chh_ewe_cnt_rom_spa_bam_svk_yor_arw_est_zul_dgb_hun_ben_gam_geo_bos_grk_pol_scr_amh_wly_dut_fin_dyu_tag_ctl_sun_jpn_knd_kor_hin_lit_tsn_alb_bat_urd_owc_ind_mnd_eng_swt_slo_anl_glc_swe_mol_krd_qcu_lat_por_ukr_moo_aeg_ita_heb_ger_mly_rus_ven_prs_lda_mao_tha_sod_tml_akn_bem_uzb_nor_cze_tur_tsw_vie_mlt_ses_swa_xho	0.0608651062232198	0.143306010159984	0.886358558466146
424	wly_scr_akn_pol_mlt_anl_hau_ctl_aze_uzb_cic_tag_tsw_swe_por_bsq_lat_aeg_ewe_mnd_spa_svk_bam_lit_xho_eng_fin_tsn_igb_est_nor_chh_geo_prs_hin_urd_ben_amh_sid_alb_hun_lda_mly_mcd_mao_jpn_knd_kor_ukr_rom_ses_dut_sun_ger_tig_bat_cnt_ita_fbf_bul_sod_cze_mol_glc_krd_qcu_rus_guj_afr_moo_owc_arw_heb_slo_ind_grk_dyu_pan_bem_jav_tha_amr_tml_zul_ven_tur_bos_fre_azi_yor_vie_gam_dgb_swt_swa	0.33427772465049	0.787499541320881	0.432991956626247
425	wly_cze_ewe_alb_sid_sod_owc_grk_uzb_aze_fbf_ind_lda_rom_svk_bsq_ukr_aeg_bam_mnd_eng_ger_ven_bul_dgb_spa_est_yor_cic_hun_afr_heb_geo_ctl_prs_fre_guj_amr_amh_por_fin_xho_jav_lat_mly_jpn_tml_kor_scr_rus_dyu_nor_bat_pol_anl_tag_cnt_mcd_tsw_pan_chh_ben_mol_urd_arw_qcu_dut_glc_hin_akn_gam_slo_hau_bos_mao_ita_swt_krd_tsn_sun_tha_tig_knd_igb_swa_azi_swe_lit_tur_zul_vie_mlt_moo_ses_bem	-0.192471825910418	-0.45436501032772	0.650624848143197
426	chh_ctl_zul_guj_wly_anl_amh_pan_azi_uzb_bem_mao_ven_arw_ukr_bsq_eng_sod_ses_mnd_mol_bul_swa_ger_bam_hin_fin_xho_moo_est_glc_aeg_geo_prs_rus_scr_fre_heb_amr_ita_hun_lda_ind_nor_mly_jpn_knd_kor_swe_afr_fbf_lat_jav_cze_sid_sun_cnt_alb_cic_slo_mlt_svk_por_ben_bos_qcu_dut_spa_lit_swt_gam_pol_hau_mcd_bat_grk_yor_krd_dgb_tag_tha_owc_tml_tsw_tsn_aze_urd_rom_tur_igb_vie_tig_akn_ewe_dyu	-1.09815967398575	-2.70228798947826	0.00818569504376956
427	chh_svk_akn_cze_sid_amr_mlt_ger_tur_uzb_fbf_sun_ses_swe_fre_bsq_por_owc_ewe_cnt_ukr_lit_yor_urd_moo_rom_hun_ven_cic_fin_nor_heb_geo_bos_scr_glc_lat_wly_tig_dut_est_xho_ind_mol_tag_jpn_knd_kor_krd_mcd_dgb_pan_mly_grk_aeg_jav_mnd_guj_dyu_hin_anl_rus_slo_pol_ctl_qcu_afr_bul_ita_tsw_hau_alb_amh_arw_bat_prs_zul_spa_swa_mao_tha_sod_tml_lda_tsn_azi_eng_ben_aze_swt_vie_gam_bam_bem_igb	-0.0131518719322655	-0.0310033880822789	0.975333276580891
428	gam_arw_swa_hin_aeg_mlt_wly_svk_aze_azi_cic_tag_fbf_dut_afr_bsq_eng_tig_swt_mnd_ukr_bul_akn_bos_dgb_fre_fin_ven_zul_est_krd_sod_geo_rom_nor_mol_lit_amr_owc_ger_hun_xho_bat_pan_sun_jpn_knd_kor_por_grk_dyu_rus_mao_swe_heb_ind_cnt_mcd_ewe_cze_anl_pol_alb_guj_ita_qcu_glc_urd_spa_igb_amh_lat_sid_prs_mly_slo_lda_scr_yor_jav_tha_chh_tml_tsn_ses_uzb_ben_ctl_tur_moo_vie_hau_tsw_bam_bem	0.234119645667561	0.551117631415779	0.582874670328465
429	chh_cze_igb_scr_sod_wly_amh_ger_uzb_aze_cic_bat_swt_fre_pan_bsq_arw_anl_dgb_cnt_prs_swe_yor_mol_zul_lat_est_lda_tsw_fin_spa_heb_geo_rom_hin_mcd_nor_aeg_sid_ita_hun_moo_mao_rus_jav_jpn_tml_kor_alb_glc_tsn_lit_mly_afr_amr_sun_mnd_guj_bam_slo_tig_bul_svk_urd_grk_qcu_por_ukr_ctl_fbf_owc_pol_hau_dut_ind_bos_xho_eng_swa_tag_tha_mlt_knd_ewe_akn_azi_ben_krd_tur_dyu_vie_gam_ses_bem_ven	-0.432109243306235	-1.02643968335288	0.307346757661988
430	aeg_krd_lda_rus_mlt_tig_chh_lit_azi_tur_zul_ind_ses_grk_scr_bsq_mol_sid_swa_cnt_ukr_rom_dgb_mcd_swt_fre_hun_yor_akn_est_prs_owc_geo_pan_ctl_hin_urd_gam_wly_alb_fin_cic_bat_nor_mao_jpn_tml_kor_por_dut_igb_eng_sun_pol_anl_mly_mnd_spa_bem_afr_heb_guj_bos_ger_bul_qcu_cze_arw_ben_tsn_sod_svk_hau_lat_jav_glc_fbf_slo_ven_tag_tha_amr_knd_tsw_dyu_aze_swe_ita_uzb_moo_vie_amh_xho_bam_ewe	0.341310268158417	0.803369014436493	0.423810026511841
431	mlt_slo_yor_rom_sid_aeg_tig_urd_azi_uzb_moo_jav_tsw_glc_pan_bsq_spa_amr_dyu_cnt_ita_prs_swa_rus_ses_dut_hun_zul_dgb_fin_ctl_hau_geo_afr_eng_hin_bos_owc_anl_pol_est_lda_sun_lit_tag_jpn_knd_kor_grk_fre_tsn_bul_mly_svk_sod_mao_mnd_krd_akn_mcd_chh_ben_nor_ger_ukr_qcu_guj_lat_mol_fbf_heb_alb_amh_swe_bat_arw_bem_por_xho_ind_tha_wly_tml_ewe_ven_aze_scr_cze_tur_bam_vie_gam_igb_swt_cic	-0.320570842384265	-0.758296692121792	0.450190780904962
432	owc_dut_swa_guj_wly_sod_heb_krd_tur_azi_dyu_tag_igb_mcd_por_bsq_rus_aeg_lda_mnd_pan_afr_yor_glc_bem_pol_hun_zul_moo_est_alb_tig_geo_lat_bul_ben_arw_mlt_anl_ger_fin_dgb_mly_mol_mao_jpn_knd_kor_eng_hin_swt_nor_jav_fre_sid_sun_cnt_grk_tsn_rom_amr_prs_svk_ita_lit_qcu_scr_cze_urd_fbf_amh_spa_chh_bos_bat_slo_akn_ctl_ewe_ind_tha_hau_tml_xho_ven_aze_ukr_swe_uzb_tsw_vie_gam_bam_cic_ses	-1.09048230132056	-2.66740696495205	0.0090168598860407
433	mlt_ben_bem_arw_gam_sod_owc_ukr_aze_uzb_akn_mao_ses_mcd_svk_bsq_alb_hau_zul_cnt_pol_bos_dgb_ita_tsn_ctl_fin_lda_tsw_hun_ger_chh_geo_lit_scr_cze_spa_aeg_sid_prs_est_ven_mly_glc_jav_jpn_knd_kor_por_hin_igb_urd_ind_eng_amr_tag_mnd_nor_xho_guj_tig_pan_slo_grk_bul_qcu_krd_afr_lat_swt_heb_swe_amh_fre_bat_mol_fbf_rus_dyu_sun_tha_wly_tml_ewe_cic_azi_rom_dut_tur_bam_vie_anl_yor_moo_swa	-0.438277163671776	-1.04188388844778	0.3001664355693
434	wly_bul_ven_cze_chh_heb_tig_grk_uzb_tur_ses_jav_yor_lit_ukr_bsq_rom_gam_igb_mnd_spa_arw_cic_krd_zul_nor_hun_xho_fbf_est_swe_sid_geo_pol_dut_ita_ben_amh_owc_fre_fin_ewe_sun_svk_bat_jpn_tml_kor_guj_ctl_swt_urd_ind_mcd_anl_mao_cnt_prs_tsn_glc_amr_ger_lat_hin_por_qcu_afr_mol_slo_lda_hau_bos_sod_pan_mly_alb_moo_scr_dgb_tag_tha_aeg_knd_dyu_swa_aze_rus_eng_azi_akn_vie_mlt_bem_bam_tsw	-0.0045715030141788	-0.0107642833265348	0.991434568052725
435	hau_ukr_lda_eng_anl_owc_tig_lit_azi_uzb_tsw_sun_ven_pol_grk_bsq_spa_chh_igb_cnt_cze_alb_bam_por_xho_rom_hun_swa_tsn_est_rus_wly_geo_prs_bul_bos_fre_amr_mlt_afr_fin_bem_bat_slo_jav_jpn_knd_kor_hin_mol_ewe_ger_tag_guj_sod_mly_mnd_urd_zul_lat_amh_ita_mcd_dut_ctl_qcu_scr_krd_pan_yor_sid_glc_aeg_swe_mao_nor_dgb_ben_fbf_ind_tha_gam_tml_moo_swt_tur_svk_arw_aze_cic_vie_heb_akn_dyu_ses	0.223303684162141	0.52556891436615	0.60043866870687
436	aeg_eng_dgb_swe_wly_amr_mlt_bos_azi_uzb_bem_jav_bam_dut_bul_bsq_glc_sod_yor_cnt_afr_guj_tsn_fre_fbf_por_est_xho_moo_fin_ctl_hau_geo_ita_lit_krd_nor_tig_gam_ukr_hun_dyu_mly_spa_sun_jpn_tml_kor_urd_pol_swt_lat_bat_scr_heb_tag_mnd_arw_cic_cze_owc_mol_ger_alb_slo_qcu_rus_hin_mcd_ven_chh_prs_anl_grk_ind_rom_lda_svk_tsw_mao_tha_amh_knd_zul_ewe_tur_pan_ben_aze_akn_vie_sid_igb_swa_ses	-0.316503525208781	-0.748737162119936	0.455905147055736
437	heb_bul_ewe_ben_owc_anl_aeg_nor_azi_tur_zul_tag_igb_ctl_ita_bsq_urd_sid_ven_cnt_spa_hin_swt_lit_lda_slo_est_bem_akn_hun_lat_gam_geo_scr_dut_rus_prs_chh_tig_guj_fin_dyu_ind_svk_mly_jpn_tml_kor_mol_mcd_xho_pan_sun_krd_amr_bat_mnd_bos_yor_afr_hau_alb_swe_glc_rom_qcu_ukr_pol_ger_moo_mlt_fre_wly_eng_jav_grk_bam_cze_tsw_mao_tha_sod_knd_fbf_swa_aze_por_arw_uzb_tsn_vie_amh_dgb_ses_cic	-0.104297658470355	-0.245803587375516	0.806375937394084
438	amh_nor_fbf_bos_heb_gam_mlt_ukr_uzb_aze_xho_bat_akn_scr_mcd_bsq_lit_tig_ven_mnd_alb_bul_zul_ita_swa_grk_fin_moo_ses_est_glc_sid_geo_hin_fre_pol_rus_amr_sod_por_hun_cic_mao_krd_ind_jpn_knd_kor_slo_guj_ewe_afr_sun_svk_anl_mly_cnt_ger_dgb_rom_owc_urd_lat_mol_prs_qcu_dut_swe_cze_tsw_wly_ben_chh_spa_jav_ctl_bam_arw_igb_tag_tha_hau_tml_lda_yor_azi_pan_eng_tur_dyu_vie_aeg_bem_swt_tsn	-0.0854855081368156	-0.201435910743327	0.840797672333843
439	aeg_prs_tsn_hin_owc_tig_amr_slo_uzb_azi_xho_bat_dgb_por_urd_bsq_swe_amh_swa_mnd_krd_mol_ses_pan_cic_scr_fin_igb_dyu_est_nor_sid_geo_cze_glc_ukr_ita_sod_mlt_alb_hun_akn_mly_arw_sun_jpn_knd_kor_bul_ctl_bem_afr_mao_fre_chh_jav_cnt_bos_fbf_rom_gam_svk_mcd_dut_eng_qcu_guj_lat_ger_moo_hau_lit_heb_grk_ind_pol_lda_ben_ven_tag_tha_wly_tml_tsw_ewe_tur_spa_rus_aze_yor_vie_anl_bam_zul_swt	-0.257417730841861	-0.607993114528337	0.544673971581684
440	amh_ita_ewe_fre_amr_chh_mlt_ukr_uzb_azi_zul_ind_akn_hin_svk_bsq_urd_sod_tsw_cnt_ctl_rus_bem_grk_fbf_slo_est_ses_swt_fin_guj_sid_geo_swe_eng_bul_nor_gam_anl_glc_hun_cic_tag_lat_mao_jpn_knd_kor_ger_bos_xho_mcd_bat_mol_tig_jav_mnd_scr_bam_pol_aeg_krd_lit_pan_por_qcu_alb_dut_spa_tsn_heb_cze_owc_ben_sun_afr_dyu_arw_igb_mly_tha_wly_tml_swa_moo_aze_prs_rom_tur_lda_vie_hau_ven_yor_dgb	0.337301345118646	0.795594958894699	0.428293483861545
441	amh_ger_swa_mcd_gam_amr_sid_pol_uzb_aze_fbf_mao_bem_svk_dut_bsq_bul_hau_cic_mnd_prs_rus_tsn_bos_xho_swe_est_ven_igb_fin_alb_sod_geo_arw_rom_krd_ben_chh_tig_eng_hun_tsw_sun_glc_jav_jpn_knd_kor_lit_mol_dgb_urd_ind_scr_mlt_mly_cnt_ctl_bam_ita_owc_cze_pan_afr_nor_qcu_hin_fre_slo_akn_aeg_spa_anl_lat_bat_ukr_lda_por_zul_tag_tha_heb_tml_dyu_ses_azi_grk_guj_tur_ewe_vie_wly_swt_yor_moo	0.0382422183647128	0.0900632951858044	0.928430602285726
442	amr_krd_bem_swe_amh_owc_gam_por_tur_uzb_tsn_tag_akn_grk_rom_bsq_nor_sid_ven_mnd_prs_pol_lda_arw_tsw_svk_hun_zul_yor_fin_cze_heb_geo_afr_scr_alb_glc_anl_sod_spa_est_swt_bat_ctl_sun_jpn_knd_kor_bos_lat_fbf_guj_mao_mol_hau_jav_cnt_ger_ewe_dut_chh_fre_eng_rus_pan_qcu_bul_ben_ita_dgb_wly_urd_tig_mcd_ind_slo_xho_lit_swa_mly_tha_mlt_tml_cic_moo_aze_hin_ukr_azi_ses_vie_aeg_igb_bam_dyu	-0.560939932273675	-1.33845346500461	0.184011679937172
443	mlt_afr_zul_urd_sod_anl_sid_mcd_tur_uzb_swt_tag_yor_dut_pol_bsq_hin_aeg_ven_mnd_scr_ben_fbf_rus_moo_grk_est_tsw_ses_hun_bos_chh_geo_lit_krd_prs_mol_heb_hau_lat_fin_akn_jav_guj_sun_jpn_knd_kor_nor_fre_dgb_pan_bat_slo_wly_mly_cnt_ger_ewe_glc_amr_eng_por_swe_cze_qcu_ukr_arw_svk_tsn_gam_bul_tig_rom_ind_ctl_lda_ita_swa_mao_tha_amh_tml_cic_bam_azi_alb_spa_aze_xho_vie_owc_bem_dyu_igb	-0.888640637406732	-2.14841340510951	0.0342789191256641
444	sid_krd_fbf_ita_gam_sod_amh_ctl_uzb_aze_yor_bat_lda_spa_rus_bsq_lat_amr_bem_cnt_cze_hin_dgb_fre_swt_pan_est_zul_cic_fin_ben_mlt_geo_svk_bul_ger_eng_chh_hau_glc_hun_ewe_mly_afr_mao_jpn_knd_kor_rom_slo_moo_scr_jav_nor_heb_ind_mnd_prs_akn_lit_anl_alb_ukr_swe_grk_qcu_dut_urd_arw_igb_aeg_por_wly_pol_tag_guj_ven_mol_dyu_sun_tha_owc_tml_ses_tsn_azi_bos_mcd_tur_tsw_vie_tig_bam_swa_xho	0.537447033011814	1.273519012262	0.206007772932652
445	hau_alb_ven_por_heb_anl_chh_spa_azi_uzb_bem_mao_ses_guj_bul_bsq_mcd_amr_akn_mnd_fre_ben_bam_eng_cic_arw_est_xho_igb_hun_afr_sid_geo_prs_rom_glc_hin_owc_gam_rus_fin_zul_ind_lit_jav_jpn_knd_kor_nor_slo_tsn_bos_bat_ger_wly_sun_cnt_ukr_swa_ita_tig_krd_dut_urd_scr_qcu_swe_mol_pol_yor_amh_pan_sod_svk_mly_ctl_swt_grk_dgb_tag_tha_aeg_tml_fbf_dyu_tur_cze_lat_aze_ewe_vie_mlt_moo_tsw_lda	-0.734234841634976	-1.76318105499155	0.081154630774465
446	anl_eng_bem_rom_owc_heb_amr_mol_uzb_tur_tsn_bat_cic_ger_cze_bsq_arw_chh_ewe_cnt_ctl_alb_igb_ukr_dyu_nor_est_akn_yor_fin_pan_sod_geo_swe_krd_ita_ben_aeg_gam_afr_hun_tsw_jav_grk_mly_jpn_knd_kor_bul_urd_swa_prs_sun_mcd_mlt_ind_mnd_lit_ses_svk_amh_pol_bos_glc_spa_qcu_hin_fre_rus_lda_sid_slo_hau_scr_tag_dut_bam_guj_fbf_mao_tha_tig_tml_moo_ven_aze_por_lat_azi_dgb_vie_wly_xho_zul_swt	-0.395154088537737	-0.936955804169815	0.351208106382138
447	chh_glc_dgb_eng_amr_anl_owc_lit_uzb_aze_tsn_tag_tsw_arw_alb_bsq_urd_hau_zul_mnd_slo_mcd_bem_grk_ven_mol_hun_swt_lda_fin_ben_mlt_geo_pol_pan_ukr_scr_gam_sod_svk_est_cic_ind_swe_mly_jpn_knd_kor_bul_dut_ewe_hin_bat_rus_heb_jav_cnt_afr_bam_bos_sid_por_guj_fre_krd_qcu_prs_spa_cze_fbf_tig_lat_aeg_nor_sun_ctl_akn_ger_igb_mao_tha_amh_tml_swa_dyu_azi_rom_ita_tur_moo_vie_wly_yor_ses_xho	0.401426974103648	0.943897813270773	0.347667608889675
448	amr_ita_moo_alb_anl_sod_mlt_ukr_azi_uzb_yor_sun_igb_svk_rus_bsq_ctl_gam_ven_cnt_rom_pol_ses_mcd_lda_afr_fin_xho_fbf_est_swe_amh_geo_scr_urd_pan_guj_chh_owc_ger_hun_bem_mly_fre_tag_jpn_tml_kor_nor_spa_cic_prs_bat_eng_wly_jav_mnd_dut_swa_hin_aeg_glc_lat_lit_por_qcu_mol_krd_bul_dgb_heb_ben_hau_grk_ind_bos_akn_cze_swt_mao_tha_tig_knd_tsw_bam_aze_arw_slo_tur_ewe_vie_sid_zul_dyu_tsn	0.294581260354943	0.694493920007117	0.489103872709131
449	amr_grk_dyu_lit_amh_owc_mlt_svk_azi_uzb_swa_jav_ses_arw_rom_bsq_fre_chh_tsw_mnd_ukr_urd_ven_guj_xho_scr_est_zul_yor_fin_lat_hau_geo_pan_bul_cze_swe_gam_aeg_rus_hun_dgb_mly_prs_tag_jpn_knd_kor_pol_ger_lda_krd_ind_ctl_anl_sun_cnt_ben_igb_spa_heb_por_nor_glc_hin_qcu_ita_slo_eng_swt_wly_mol_sod_afr_mao_dut_moo_bos_akn_bat_tha_sid_tml_bam_cic_tur_alb_mcd_aze_bem_vie_tig_fbf_ewe_tsn	0.180785006010839	0.425129395829633	0.671724412642901
450	aeg_bos_bem_lit_hau_owc_chh_eng_tur_azi_xho_mao_swa_grk_scr_bsq_swe_amh_igb_cnt_urd_prs_bam_pol_akn_glc_hun_ewe_tsw_est_mol_mlt_geo_afr_slo_ctl_ben_heb_wly_cze_fin_zul_tag_bul_jav_jpn_knd_kor_rus_ita_ven_ger_ind_ukr_amr_sun_mnd_rom_lda_alb_sod_krd_arw_svk_spa_qcu_guj_dut_mcd_cic_anl_fre_gam_pan_mly_por_swt_nor_yor_bat_tha_sid_tml_dgb_ses_aze_hin_lat_uzb_tsn_vie_tig_fbf_moo_dyu	-0.201606537707502	-0.477217451621442	0.634326855579842
451	anl_ukr_moo_spa_mlt_owc_heb_guj_azi_uzb_tsn_bat_igb_rom_glc_bsq_prs_aeg_swt_cnt_hin_lit_lda_ita_xho_pan_est_swa_dyu_hun_rus_gam_geo_afr_lat_bos_bul_sid_amr_pol_fin_bam_mao_swe_sun_jpn_knd_kor_eng_grk_ewe_por_tag_alb_chh_mly_mnd_urd_fbf_ben_sod_svk_fre_slo_mol_qcu_mcd_krd_arw_akn_tig_ger_amh_dut_ind_ctl_zul_nor_cic_jav_tha_hau_tml_dgb_ven_tur_scr_cze_aze_ses_vie_wly_yor_bem_tsw	-0.876132657696866	-2.11635650189918	0.0369852892629769
452	sid_mol_bam_arw_wly_anl_owc_lat_uzb_azi_akn_jav_zul_dut_fre_bsq_ger_hau_igb_mnd_nor_por_ewe_scr_ses_cze_est_swt_swa_hun_ita_tig_geo_ben_prs_alb_spa_heb_chh_rom_fin_ven_mly_mcd_bat_jpn_knd_kor_grk_krd_yor_hin_tag_slo_amr_mao_cnt_pol_fbf_rus_aeg_eng_guj_pan_ctl_qcu_swe_afr_svk_dyu_amh_glc_sod_lit_sun_bos_cic_bul_dgb_ind_tha_gam_tml_moo_bem_aze_ukr_urd_tur_tsw_vie_mlt_lda_xho_tsn	0.245529590952064	0.578563442648813	0.564282304135005
453	chh_ben_moo_pan_sid_owc_amr_slo_aze_tur_swt_sun_xho_guj_afr_bsq_svk_sod_zul_cnt_lat_ger_tsw_por_fbf_eng_fin_swa_cic_hun_arw_aeg_geo_krd_mol_ctl_rom_anl_amh_ukr_est_ses_mao_urd_ind_jpn_knd_kor_lit_glc_dyu_prs_tag_ita_mlt_bat_mnd_scr_igb_alb_tig_dut_bul_bos_rus_qcu_pol_hin_swe_ven_heb_nor_gam_spa_mly_cze_bam_mcd_bem_jav_tha_hau_tml_tsn_akn_azi_grk_fre_uzb_ewe_vie_wly_dgb_yor_lda	-0.475481830411414	-1.13304511098592	0.260107912737654
454	mlt_urd_yor_lit_sid_aeg_sod_svk_tur_aze_igb_bat_cic_bos_nor_bsq_swe_amr_akn_cnt_slo_ben_swa_bul_ses_scr_fin_fbf_moo_est_mcd_amh_geo_pol_alb_hin_rom_hau_wly_krd_hun_ven_mly_glc_sun_jpn_knd_kor_prs_grk_tsn_dut_jav_por_gam_tag_mnd_guj_dgb_cze_tig_mol_fre_spa_eng_qcu_ger_arw_ctl_zul_anl_ita_owc_lat_mao_rus_lda_pan_swt_ind_tha_chh_tml_tsw_dyu_uzb_afr_ukr_azi_xho_vie_heb_bem_bam_ewe	-0.107035027889861	-0.252603758249414	0.801131899454152
455	tig_lat_cic_prs_mlt_gam_chh_lit_aze_azi_igb_jav_zul_dut_alb_bsq_guj_amr_tsn_mnd_ita_mcd_moo_rus_dyu_cze_est_tsw_swt_fin_bos_aeg_geo_ben_bul_hin_mol_sod_hau_fre_hun_bem_mao_slo_tag_jpn_knd_kor_ukr_ctl_bam_spa_mly_svk_owc_bat_cnt_nor_ewe_pol_anl_afr_ger_rom_krd_qcu_glc_por_arw_ven_amh_pan_sid_urd_sun_grk_ses_swe_swa_ind_tha_wly_tml_lda_xho_uzb_eng_scr_tur_dgb_vie_heb_akn_yor_fbf	-0.24859950461469	-0.588523859845596	0.55760737419526
456	hau_alb_tsn_ukr_sid_amr_wly_lat_azi_tur_moo_tag_swt_cze_glc_bsq_krd_gam_ses_mnd_mcd_nor_zul_swe_cic_dut_est_dyu_bam_hun_por_tig_geo_hin_ben_rom_prs_owc_anl_scr_fin_yor_mly_bos_sun_jpn_knd_kor_eng_svk_xho_pan_jav_urd_amh_ind_cnt_lit_ven_afr_heb_arw_guj_pol_mol_qcu_ita_ger_bul_tsw_chh_rus_aeg_slo_bat_grk_fbf_spa_swa_mao_tha_sod_tml_bem_ewe_uzb_ctl_fre_aze_akn_vie_mlt_igb_lda_dgb	-0.763927026101992	-1.8376852838242	0.0693016794351744
457	chh_krd_bam_ukr_owc_wly_sod_hin_tur_uzb_dyu_sun_cic_dut_slo_bsq_svk_sid_ven_mnd_rom_mcd_swt_afr_akn_urd_est_zul_xho_fin_ita_tig_geo_bul_ben_lat_lit_heb_anl_ger_hun_fbf_mao_alb_ind_jpn_tml_kor_eng_ctl_dgb_grk_mly_glc_amr_jav_cnt_scr_moo_bos_hau_mol_cze_por_nor_qcu_rus_pol_prs_ewe_aeg_pan_gam_fre_tag_swe_tsw_arw_bem_bat_tha_amh_knd_swa_ses_aze_guj_spa_azi_igb_vie_mlt_tsn_lda_yor	-0.196898876922018	-0.465063521976502	0.642973072404119
458	chh_mol_ven_guj_tig_amr_hau_ben_azi_aze_fbf_mao_swa_arw_rus_bsq_ctl_sod_yor_mnd_mcd_eng_tsn_scr_moo_swe_hun_dgb_swt_fin_lit_owc_geo_bos_pan_nor_lat_wly_sid_por_est_zul_jav_krd_mly_jpn_knd_kor_alb_spa_akn_glc_bat_afr_heb_sun_cnt_rom_tsw_fre_mlt_dut_bul_grk_slo_qcu_svk_prs_ger_cic_anl_pol_amh_urd_tag_cze_lda_ukr_xho_ind_tha_aeg_tml_dyu_igb_uzb_ita_hin_tur_ewe_vie_gam_bam_ses_bem	0.249530229665461	0.588045033850303	0.557927361868277
459	gam_mol_bem_slo_amh_sid_hau_svk_azi_tur_cic_mao_igb_pan_hin_bsq_urd_wly_akn_cnt_prs_glc_fbf_bul_swa_ctl_fin_bam_tsw_hun_afr_aeg_geo_mcd_rus_ben_krd_amr_sod_scr_est_xho_bat_arw_mly_jpn_knd_kor_eng_grk_lda_ukr_sun_bos_owc_tag_mnd_lat_dgb_alb_mlt_lit_rom_pol_spa_qcu_por_fre_ita_zul_tig_guj_heb_ger_jav_nor_moo_swe_swt_ind_tha_anl_tml_ses_tsn_uzb_cze_dut_aze_yor_vie_chh_dyu_ven_ewe	-0.393073361194341	-0.933282501997543	0.353090889298524
460	amr_nor_cic_lat_anl_wly_mlt_eng_uzb_azi_zul_mao_akn_swe_prs_bsq_ben_aeg_yor_mnd_slo_krd_igb_bos_tsw_lit_est_swa_ewe_hun_ctl_chh_geo_rus_pol_dut_mol_sod_hau_svk_fin_fbf_tag_mcd_jav_jpn_knd_kor_fre_grk_ses_ita_sun_urd_heb_bat_cnt_ger_lda_alb_amh_spa_afr_ukr_rom_qcu_glc_arw_guj_tsn_sid_por_gam_cze_ind_bul_dyu_pan_bam_mly_tha_owc_tml_dgb_moo_aze_hin_scr_tur_xho_vie_tig_bem_ven_swt	-0.0591842025336657	-0.1393082363705	0.88950781813664
461	owc_swe_moo_nor_heb_mlt_sid_eng_uzb_azi_igb_mly_fbf_rom_rus_bsq_urd_sod_yor_cnt_ben_bos_swt_por_bem_slo_hun_bam_dgb_est_glc_chh_geo_ctl_fre_spa_afr_wly_gam_alb_fin_swa_tag_svk_bat_jpn_knd_kor_cze_bul_dyu_ukr_sun_ger_amh_jav_mnd_guj_akn_prs_aeg_grk_mcd_hin_pan_qcu_lat_krd_ita_ewe_tig_scr_anl_arw_mao_lit_cic_mol_tsn_ind_tha_hau_tml_xho_ses_aze_pol_dut_tur_zul_vie_amr_ven_tsw_lda	0.308616194585953	0.726103892158943	0.469598550540611
462	sod_urd_dyu_bul_heb_tig_wly_arw_tur_aze_dgb_sun_zul_ger_guj_bsq_prs_sid_ses_cnt_slo_grk_ewe_ctl_tsw_svk_fin_swt_fbf_hun_swe_amh_geo_ben_mcd_rus_mol_mlt_owc_rom_est_bam_tag_pol_jav_jpn_knd_kor_cze_fre_ven_eng_mao_ukr_chh_mly_mnd_lit_yor_scr_amr_alb_dut_krd_pan_qcu_afr_lat_bos_bem_aeg_hin_gam_por_bat_glc_cic_nor_xho_ind_tha_hau_tml_lda_moo_uzb_spa_ita_azi_tsn_vie_anl_igb_akn_swa	-0.214213425378294	-0.506615912799801	0.613623362490264
463	mlt_prs_tsw_urd_heb_chh_tig_bul_tur_aze_cic_sun_ewe_fre_ctl_bsq_ukr_owc_xho_cnt_pol_cze_dgb_svk_ven_glc_fin_swa_lda_hun_hin_sod_geo_lit_krd_mcd_grk_gam_anl_afr_est_tsn_tag_por_jav_jpn_tml_kor_scr_bos_akn_slo_ind_mol_amh_mao_mnd_lat_swt_ita_amr_pan_ben_arw_swe_qcu_dut_ger_guj_bem_aeg_rom_wly_rus_bat_alb_yor_spa_moo_mly_tha_hau_knd_zul_fbf_azi_nor_eng_uzb_bam_vie_sid_igb_ses_dyu	0.138742456133407	0.326844165006027	0.744520230263856
464	anl_rom_akn_nor_hau_tig_sid_ita_tur_azi_igb_ind_xho_bul_dut_bsq_mol_amr_swt_mnd_urd_arw_fbf_krd_moo_pol_est_zul_swa_fin_ger_heb_geo_cze_guj_grk_mcd_chh_gam_fre_hun_cic_mly_bos_mao_jpn_tml_kor_por_svk_ven_ukr_bat_glc_sod_sun_cnt_eng_tsw_spa_mlt_lat_hin_alb_pan_qcu_ben_scr_ctl_lda_owc_swe_aeg_slo_jav_rus_bem_afr_ses_tag_tha_wly_knd_ewe_tsn_aze_lit_prs_uzb_yor_vie_amh_dgb_bam_dyu	-0.0514165996645723	-0.121136476062004	0.903844283298609
465	aeg_hin_bem_rus_wly_hau_amh_glc_uzb_azi_tsw_bat_ewe_pol_alb_bsq_nor_gam_moo_cnt_arw_rom_dyu_urd_tsn_ben_hun_swa_ses_est_ita_mlt_geo_ctl_grk_dut_guj_sid_heb_lat_fin_akn_mao_bul_jav_jpn_tml_kor_fre_swe_yor_ger_tag_ukr_chh_mly_mnd_lit_dgb_por_sod_svk_afr_spa_mol_qcu_krd_scr_cze_bam_tig_pan_owc_mcd_sun_bos_ven_prs_zul_ind_tha_anl_knd_lda_cic_tur_eng_slo_aze_xho_vie_amr_swt_igb_fbf	-0.670704101645572	-1.6071196652658	0.11141817418471
466	amr_mcd_ewe_krd_chh_sid_heb_rus_tur_aze_moo_tag_igb_bul_ukr_bsq_fre_tig_ven_mnd_rom_pol_swt_mol_dgb_guj_fin_swa_tsw_est_dut_sod_geo_eng_afr_spa_nor_owc_aeg_cze_hun_fbf_mly_scr_bat_jpn_tml_kor_glc_urd_dyu_bos_mao_ita_wly_sun_cnt_slo_xho_lit_mlt_prs_lat_svk_por_qcu_grk_ben_ger_tsn_hau_pan_anl_alb_jav_hin_ses_swe_zul_ind_tha_gam_knd_bem_bam_azi_ctl_arw_uzb_lda_vie_amh_yor_akn_cic	-0.212315913382206	-0.500995926714738	0.617557724105315
467	heb_ctl_akn_dut_amr_sod_sid_cze_uzb_tur_bam_sun_ses_swe_grk_bsq_alb_chh_swt_mnd_nor_bul_fbf_mcd_moo_afr_est_xho_zul_hun_arw_amh_geo_bos_rom_lit_glc_wly_aeg_pol_fin_cic_tag_scr_mly_jpn_tml_kor_slo_fre_lda_krd_mao_ukr_mlt_jav_cnt_ger_swa_mol_hau_hin_ita_urd_spa_qcu_pan_guj_ben_ewe_tig_svk_owc_lat_ind_prs_bem_rus_dgb_bat_tha_gam_knd_ven_tsn_aze_eng_por_azi_igb_vie_anl_tsw_yor_dyu	-0.16854007313316	-0.397736635862381	0.691735817152644
468	hau_ctl_ses_svk_tig_mlt_anl_arw_uzb_tur_yor_mao_akn_mcd_eng_bsq_ben_wly_lda_cnt_nor_rom_ven_alb_cic_swe_fin_tsn_swa_est_dut_owc_geo_pan_bos_afr_slo_heb_gam_ita_hun_bem_tag_spa_sun_jpn_knd_kor_lit_ger_xho_glc_mly_cze_aeg_jav_mnd_hin_moo_lat_amh_guj_por_mol_grk_qcu_scr_prs_krd_igb_amr_rus_sod_bul_ind_fre_swt_urd_dgb_bat_tha_sid_tml_bam_fbf_aze_pol_ukr_azi_zul_vie_chh_ewe_tsw_dyu	0.505629229495855	1.19211892797754	0.236247670935908
469	anl_hin_ven_rus_mlt_hau_heb_cze_tur_uzb_lda_mly_bam_grk_glc_bsq_lat_sid_zul_cnt_por_dut_fbf_bul_bem_ukr_fin_yor_tsn_est_alb_chh_geo_nor_mol_prs_lit_aeg_owc_pol_hun_dgb_tag_scr_mao_jpn_tml_kor_ger_rom_tsw_ben_sun_bos_tig_jav_mnd_eng_xho_pan_sod_spa_swe_svk_ita_qcu_guj_slo_krd_cic_gam_ctl_amh_fre_ind_arw_igb_afr_akn_bat_tha_amr_knd_swa_ewe_aze_urd_mcd_azi_ses_vie_wly_swt_dyu_moo	-0.796182957073404	-1.91585550373395	0.0584551996303913
470	hau_svk_ewe_alb_wly_gam_owc_urd_aze_uzb_dyu_sun_akn_krd_lat_bsq_afr_sod_swa_cnt_mcd_mol_tsn_ben_bem_por_est_dgb_cic_fin_pol_tig_geo_glc_dut_slo_bos_aeg_sid_bul_hun_yor_mao_grk_jav_jpn_tml_kor_ger_swe_tsw_eng_bat_guj_mlt_mly_mnd_prs_fbf_ukr_amr_arw_cze_fre_ita_qcu_ctl_hin_pan_xho_anl_rus_heb_lit_ind_nor_ses_rom_moo_tag_tha_amh_knd_igb_zul_tur_spa_scr_azi_lda_vie_chh_ven_swt_bam	0.164782498722585	0.388127179847287	0.698808937622447
471	wly_pan_bam_swe_gam_aeg_chh_guj_uzb_aze_igb_mao_tsw_ben_ger_bsq_slo_heb_akn_mnd_dut_lat_ven_grk_dyu_glc_est_lda_tsn_hun_mol_hau_geo_svk_afr_krd_rom_amr_sid_bos_fin_yor_bat_cze_jav_jpn_tml_kor_eng_scr_fbf_nor_sun_mcd_amh_tag_cnt_bul_ses_arw_sod_ukr_alb_prs_pol_qcu_hin_urd_spa_dgb_anl_ctl_owc_por_mly_fre_cic_lit_moo_ind_tha_mlt_knd_xho_zul_tur_rus_ita_azi_swt_vie_tig_ewe_bem_swa	-0.365431165075115	-0.865477056166966	0.389004151848766
472	chh_afr_dgb_glc_anl_heb_sod_svk_azi_aze_swt_mly_swa_guj_urd_bsq_slo_gam_ven_mnd_bul_por_bem_krd_tsw_fre_hun_yor_zul_est_grk_tig_geo_lit_rom_ctl_ger_amh_amr_bos_fin_xho_bat_hin_tag_jpn_knd_kor_scr_pan_bam_alb_ind_mcd_aeg_jav_cnt_arw_akn_lat_owc_eng_ben_nor_pol_qcu_ukr_ita_swe_cic_wly_mol_sid_rus_sun_prs_lda_cze_moo_mao_tha_hau_tml_dyu_igb_uzb_spa_dut_tur_fbf_vie_mlt_ses_ewe_tsn	0.416776966326877	0.981586708121725	0.328850204609513
473	hau_dut_swt_arw_owc_wly_amr_por_azi_uzb_yor_tag_lda_hin_afr_bsq_spa_amh_zul_mnd_rus_ctl_bem_bos_dyu_glc_est_igb_cic_fin_rom_sod_geo_mol_ger_grk_mcd_sid_gam_ukr_hun_akn_mao_ben_bat_jpn_knd_kor_swe_scr_fbf_nor_mly_slo_heb_sun_cnt_alb_tsn_cze_tig_pan_fre_svk_ita_qcu_bul_eng_prs_dgb_aeg_guj_anl_lit_ind_urd_swa_krd_ses_jav_tha_mlt_tml_tsw_ewe_tur_pol_lat_aze_ven_vie_chh_bam_xho_moo	0.653207487058961	1.54670569226909	0.125330522890586
474	anl_bul_lda_arw_amr_sid_owc_cze_azi_tur_swt_ind_zul_rus_lat_bsq_guj_amh_bam_mnd_spa_slo_ewe_svk_dgb_prs_hun_fbf_igb_fin_ukr_heb_geo_ita_mcd_grk_pol_aeg_wly_urd_est_xho_tag_alb_mly_jpn_tml_kor_dut_krd_cic_ger_sun_afr_mlt_jav_cnt_rom_bem_nor_chh_ctl_por_pan_hin_qcu_bos_glc_fre_swa_sod_eng_tig_ben_mao_scr_ses_mol_ven_bat_tha_hau_knd_tsn_akn_aze_lit_swe_uzb_yor_vie_gam_dyu_moo_tsw	-0.38125911162099	-0.90416214984852	0.368245636327987
475	sod_nor_dyu_ukr_sid_aeg_hau_spa_tur_azi_tsn_tag_ewe_dut_afr_bsq_slo_anl_lda_mnd_pan_hin_yor_bul_dgb_ger_hun_ven_igb_fin_lat_heb_geo_swe_lit_alb_mol_wly_chh_glc_est_tsw_mao_rom_jav_jpn_knd_kor_arw_cze_fbf_eng_mly_grk_tig_ind_cnt_ben_moo_bos_amh_por_svk_urd_fre_qcu_krd_ctl_ita_bam_gam_prs_mlt_rus_bat_guj_akn_pol_zul_sun_tha_amr_tml_bem_cic_uzb_scr_mcd_aze_ses_vie_owc_swt_xho_swa	-0.568122819313631	-1.35729583445827	0.177972046920963
476	mlt_rus_dgb_ukr_hau_gam_anl_grk_tur_azi_ses_mao_yor_ben_alb_bsq_arw_sod_swt_cnt_prs_pan_moo_bos_bem_rom_hun_bam_tsw_fin_ctl_wly_geo_fre_eng_swe_mcd_amh_chh_afr_est_swa_bat_por_ind_jpn_knd_kor_slo_hin_xho_glc_mly_mol_aeg_tag_mnd_lat_lda_svk_amr_ita_urd_guj_scr_qcu_spa_lit_pol_dyu_sid_cze_owc_krd_sun_nor_akn_dut_cic_jav_tha_heb_tml_igb_zul_aze_bul_ger_uzb_tsn_vie_tig_fbf_ven_ewe	0.419590458883262	0.99007270984294	0.324707570410047
477	sod_pan_tsw_nor_wly_amr_amh_ben_aze_tur_akn_mly_dgb_ita_mcd_bsq_prs_owc_bem_cnt_scr_hin_moo_bos_cic_por_est_xho_dyu_fin_mol_sid_geo_bul_ger_guj_slo_mlt_hau_fre_hun_ses_tag_glc_mao_jpn_knd_kor_grk_rus_yor_urd_ind_ukr_chh_bat_mnd_pol_swa_ctl_anl_arw_krd_eng_svk_qcu_alb_lit_lat_zul_aeg_afr_tig_dut_sun_swe_tsn_rom_swt_jav_tha_heb_tml_ewe_lda_uzb_cze_spa_azi_ven_vie_gam_igb_bam_fbf	-0.271277035570425	-0.641719364791117	0.522633956446984
478	owc_pol_lda_swe_tig_heb_sod_cze_tur_azi_dgb_sun_zul_dut_rus_bsq_prs_sid_bem_cnt_svk_fre_xho_alb_yor_ben_est_moo_ven_fin_mcd_mlt_geo_scr_lit_urd_ger_gam_anl_bul_hun_tsw_mly_spa_bat_jpn_knd_kor_pan_glc_swa_ukr_jav_rom_wly_ind_mnd_afr_akn_hin_aeg_bos_eng_guj_lat_qcu_krd_por_arw_ewe_chh_ita_hau_mol_mao_grk_dyu_nor_cic_tag_tha_amr_tml_igb_bam_aze_slo_ctl_uzb_fbf_vie_amh_tsn_ses_swt	-0.648423492602684	-1.55119514909024	0.124251444662786
479	anl_krd_ven_fre_tig_mlt_owc_prs_uzb_aze_lda_sun_tsn_ben_ukr_bsq_hin_wly_swt_cnt_ctl_eng_dgb_pan_bam_glc_hun_bem_ses_fin_mcd_chh_geo_por_pol_lit_bos_sod_aeg_lat_est_igb_mao_alb_ind_jpn_knd_kor_ger_svk_cic_rus_tag_mol_hau_bat_mnd_rom_xho_afr_sid_guj_slo_cze_nor_qcu_scr_grk_urd_ewe_gam_bul_amh_dut_mly_ita_zul_arw_dyu_jav_tha_heb_tml_fbf_swa_tur_spa_swe_azi_akn_vie_amr_yor_tsw_moo	-0.729304684467441	-1.74924862412172	0.0835470816395334
480	mlt_mol_lda_pan_amr_heb_aeg_rom_tur_uzb_dyu_tag_tsw_alb_cze_bsq_hin_sid_yor_cnt_dut_swe_bam_arw_ven_ukr_hun_dgb_tsn_est_glc_hau_geo_mcd_bul_ger_ita_gam_chh_lat_fin_cic_mao_urd_mly_jpn_tml_kor_pol_bos_igb_slo_bat_scr_anl_jav_mnd_spa_bem_svk_amh_ben_fre_grk_afr_qcu_guj_por_krd_akn_wly_nor_tig_rus_ind_lit_xho_eng_fbf_sun_tha_owc_knd_swt_ewe_aze_ctl_prs_azi_zul_vie_sod_ses_moo_swa	0.00331829118651767	0.00781651874879499	0.993780126821019
481	mlt_bos_tsn_ger_sid_owc_wly_lit_aze_uzb_yor_tag_xho_mcd_spa_bsq_ctl_heb_tsw_mnd_krd_svk_swt_guj_dgb_ita_est_ewe_fbf_hun_ben_tig_geo_urd_swe_bul_arw_aeg_gam_grk_fin_ven_jav_dut_bat_jpn_tml_kor_prs_rom_akn_afr_mly_ukr_anl_mao_cnt_hin_igb_lat_hau_mol_nor_alb_cze_qcu_rus_fre_glc_swa_sod_pan_amr_por_sun_pol_bam_slo_lda_ind_tha_amh_knd_moo_cic_tur_scr_eng_azi_bem_vie_chh_ses_dyu_zul	0.0720384507928908	0.169557880294484	0.86572612950273
482	gam_por_yor_alb_tig_sod_owc_rom_azi_tur_moo_tag_dyu_spa_ctl_bsq_ger_hau_zul_mnd_pan_swe_cic_arw_ses_nor_est_igb_lda_fin_mcd_sid_geo_scr_slo_ben_ukr_amh_heb_lat_hun_bem_mly_glc_jav_jpn_tml_kor_hin_lit_ven_prs_bat_bul_wly_sun_cnt_dut_tsw_pol_aeg_rus_grk_mol_svk_qcu_ita_eng_krd_swt_anl_afr_chh_cze_ind_bos_dgb_guj_xho_mao_tha_amr_knd_ewe_akn_aze_urd_fre_uzb_tsn_vie_mlt_swa_bam_fbf	0.0601057528271071	0.141642708136953	0.887668611635836
483	tig_arw_bam_ita_sid_amr_heb_dut_tur_uzb_tsn_jav_lda_grk_bos_bsq_spa_chh_igb_mnd_swe_rus_ven_ukr_swa_ctl_fin_fbf_bem_hun_nor_amh_geo_rom_pan_hin_lit_sod_wly_slo_est_xho_tag_lat_sun_jpn_tml_kor_ger_afr_ses_bul_bat_prs_aeg_mao_cnt_fre_yor_glc_owc_scr_cze_krd_mcd_qcu_urd_svk_pol_dyu_mlt_guj_gam_ben_ind_por_cic_alb_moo_mly_tha_hau_knd_dgb_swt_aze_mol_eng_azi_zul_vie_anl_ewe_tsw_akn	-0.524051798893317	-1.24846610910973	0.214994230656004
484	sod_eng_moo_nor_hau_heb_mlt_alb_aze_azi_ewe_bat_xho_guj_bos_bsq_arw_tig_dgb_cnt_spa_ctl_tsn_lit_dyu_ger_hun_bem_swt_fin_mcd_amr_geo_rus_rom_hin_urd_owc_amh_dut_est_bam_sun_grk_ind_jpn_knd_kor_pol_por_fbf_slo_jav_ita_aeg_tag_mnd_fre_zul_bul_wly_krd_mol_glc_swe_qcu_cze_ukr_svk_cic_chh_prs_sid_lat_mao_ben_swa_afr_ses_mly_tha_gam_tml_igb_tsw_uzb_scr_pan_tur_ven_vie_anl_yor_lda_akn	-0.610356348747072	-1.46031542882304	0.147573480608495
485	mlt_prs_swa_por_amh_hau_heb_ger_tur_uzb_dgb_bat_lda_lit_mol_bsq_fre_sod_bem_cnt_glc_hin_bam_lat_fbf_dut_fin_ven_tsn_hun_ctl_owc_geo_krd_cze_mcd_grk_chh_amr_swe_est_moo_tag_nor_mao_jpn_tml_kor_guj_ita_cic_pol_sun_arw_aeg_mly_mnd_rom_akn_rus_wly_ben_slo_scr_bul_qcu_spa_alb_pan_dyu_anl_afr_gam_urd_ind_svk_ewe_ukr_yor_jav_tha_tig_knd_xho_zul_azi_bos_eng_aze_igb_vie_sid_ses_tsw_swt	0.500095904932809	1.18233490360119	0.240086952992592
486	tig_alb_moo_ukr_heb_gam_sod_pan_aze_tur_bam_ind_cic_mcd_bos_bsq_nor_amr_dgb_mnd_grk_dut_dyu_krd_lda_rom_fin_yor_tsn_est_ben_owc_geo_glc_lat_bul_urd_chh_hau_rus_hun_ven_sun_afr_jav_jpn_tml_kor_svk_slo_igb_lit_mao_ctl_amh_mly_cnt_pol_tsw_eng_aeg_arw_ita_cze_por_qcu_mol_ger_scr_ewe_sid_swe_anl_prs_tag_spa_swt_fre_akn_bat_tha_wly_knd_bem_xho_azi_guj_hin_uzb_ses_vie_mlt_zul_swa_fbf	0.0778663493849462	0.18339334487063	0.85488864085512
487	mlt_scr_tsn_rom_heb_sid_amh_afr_uzb_azi_moo_bat_yor_alb_lit_bsq_cze_tig_lda_cnt_mcd_ben_cic_ctl_ewe_rus_est_akn_zul_hun_fre_chh_geo_svk_swe_pol_bul_amr_anl_eng_fin_dgb_mly_ger_sun_jpn_knd_kor_prs_krd_ven_ukr_mao_ita_owc_ind_mnd_slo_bam_bos_aeg_por_pan_guj_nor_qcu_arw_glc_lat_ses_gam_spa_wly_mol_jav_hin_xho_urd_tsw_tag_tha_sod_tml_fbf_swa_tur_dut_grk_aze_dyu_vie_hau_swt_bem_igb	-0.602572440026934	-1.43852784103332	0.153641247892413
488	mlt_mol_swt_glc_sod_aeg_chh_krd_tur_uzb_tsw_tag_zul_afr_scr_bsq_ctl_owc_dgb_mnd_ukr_urd_bam_dut_ses_arw_fin_ven_xho_hun_grk_hau_geo_nor_pan_fre_bos_tig_amh_swe_est_igb_bat_svk_sun_jpn_knd_kor_rus_ger_bem_pol_jav_lat_gam_ind_cnt_prs_akn_mcd_heb_eng_por_ben_alb_qcu_rom_guj_cze_lda_sid_bul_amr_slo_mao_lit_dyu_hin_yor_mly_tha_anl_tml_swa_ewe_aze_ita_spa_azi_cic_vie_wly_tsn_moo_fbf	-0.332945635806095	-0.787665488682453	0.432895339697819
489	chh_ben_lda_ger_amh_sid_wly_scr_aze_uzb_ses_sun_ven_pan_por_bsq_fre_sod_bem_cnt_alb_lat_igb_spa_bam_grk_fin_tsn_fbf_hun_eng_anl_geo_lit_hin_ctl_rus_owc_amr_nor_est_xho_jav_cze_mao_jpn_tml_kor_ukr_mcd_cic_rom_ind_guj_hau_tag_mnd_pol_dyu_urd_aeg_krd_bos_glc_swe_qcu_dut_svk_slo_zul_tig_mol_mlt_afr_mly_ita_dgb_prs_ewe_bat_tha_heb_knd_moo_swa_azi_bul_arw_tur_akn_vie_gam_yor_swt_tsw	0.313879660454121	0.739557942513596	0.461430991689623
490	heb_nor_bem_afr_hau_amh_tig_svk_tur_azi_akn_sun_tsw_fre_cze_bsq_ger_chh_yor_cnt_prs_mcd_lda_scr_dyu_guj_est_swa_ewe_hun_mol_wly_geo_hin_arw_pol_lat_gam_sod_bos_fin_igb_mly_alb_bat_jpn_tml_kor_por_krd_xho_ita_mao_bul_sid_tag_mnd_grk_zul_dut_mlt_spa_slo_glc_swe_qcu_rus_ben_lit_fbf_owc_eng_anl_urd_ind_pan_moo_rom_swt_jav_tha_amr_knd_bam_dgb_aze_ctl_ukr_uzb_ven_vie_aeg_ses_tsn_cic	-0.0585494666519002	-0.13794261209946	0.890584001971661
491	hau_grk_akn_eng_aeg_amr_wly_lit_aze_azi_swt_bat_zul_scr_cze_bsq_hin_anl_ewe_mnd_ita_afr_fbf_bul_igb_ger_est_tsw_bem_hun_ctl_tig_geo_svk_bos_krd_rus_sid_amh_nor_fin_moo_ind_dut_mly_jpn_tml_kor_swe_urd_lda_rom_tag_pan_sod_sun_cnt_mcd_swa_alb_gam_por_ben_spa_pol_qcu_ukr_fre_arw_xho_heb_lat_owc_slo_jav_glc_yor_prs_ses_mao_tha_mlt_knd_ven_cic_tur_mol_guj_uzb_dgb_vie_chh_dyu_tsn_bam	-0.105427618037526	-0.248375882283443	0.804391225150601
492	owc_prs_dgb_scr_anl_gam_sid_eng_uzb_tur_ewe_mao_akn_grk_ben_bsq_ger_wly_ven_cnt_spa_arw_tsw_ctl_swt_urd_fin_bam_igb_hun_dut_aeg_geo_glc_rus_swe_cze_tig_sod_por_est_zul_mly_mcd_tag_jpn_knd_kor_alb_bul_swa_slo_bat_ita_amr_sun_mnd_guj_bem_svk_mlt_lit_hin_ukr_rom_qcu_mol_fre_bos_fbf_amh_lat_hau_afr_ind_nor_cic_krd_yor_jav_tha_chh_tml_tsn_ses_aze_pol_pan_azi_moo_vie_heb_xho_dyu_lda	-0.0124789771598492	-0.0294161569831142	0.976595721499842
493	wly_prs_ses_ukr_mlt_amr_amh_glc_uzb_tur_cic_mly_lda_ben_mcd_bsq_swe_chh_akn_cnt_afr_svk_ewe_dut_dgb_ctl_fin_moo_xho_hun_alb_tig_geo_fre_rom_scr_guj_aeg_hau_krd_est_tsn_sun_ita_tag_jpn_tml_kor_lat_lit_fbf_grk_jav_urd_anl_mao_mnd_hin_dyu_eng_sod_ger_por_pan_pol_qcu_rus_slo_mol_bam_owc_bos_sid_bul_ind_arw_swt_cze_tsw_bat_tha_heb_knd_bem_yor_aze_nor_spa_azi_igb_vie_gam_ven_zul_swa	0.101345882426939	0.238377174884486	0.812113024475526
494	tig_mcd_swa_cze_amh_anl_owc_fre_tur_azi_xho_mao_dyu_lat_guj_bsq_pan_sod_bem_mnd_bos_bul_igb_mol_akn_dut_hun_ven_dgb_est_ita_hau_geo_ben_scr_slo_swe_gam_chh_krd_fin_ses_sun_eng_jav_jpn_tml_kor_glc_grk_tsn_afr_tag_ger_mlt_mly_cnt_svk_lda_spa_aeg_ctl_pol_por_alb_qcu_arw_hin_prs_tsw_sid_rom_amr_urd_bat_ukr_bam_lit_ewe_ind_tha_wly_knd_moo_yor_aze_rus_nor_uzb_zul_vie_heb_fbf_swt_cic	0.225021477051254	0.52996930989353	0.597396236954687
495	owc_grk_cic_bul_anl_chh_wly_pol_tur_azi_fbf_sun_tsw_lit_eng_bsq_ben_tig_ses_cnt_fre_cze_tsn_urd_bem_pan_est_xho_ewe_hun_svk_heb_geo_scr_arw_afr_rus_mlt_sod_dut_fin_bam_ind_ita_mly_jpn_knd_kor_slo_prs_swa_por_mao_glc_sid_jav_mnd_ger_yor_mol_hau_alb_hin_mcd_ukr_qcu_guj_bos_swe_dgb_amh_nor_aeg_ctl_bat_rom_swt_krd_igb_tag_tha_amr_tml_lda_dyu_aze_lat_spa_uzb_moo_vie_gam_akn_zul_ven	0.355961966945417	0.841117648916529	0.402439545414281
496	amh_arw_dgb_ukr_heb_chh_aeg_grk_tur_uzb_bem_mao_igb_ita_ctl_bsq_prs_hau_ewe_mnd_eng_spa_fbf_afr_ses_mol_hun_bam_xho_est_hin_wly_geo_lat_glc_guj_swe_anl_amr_krd_fin_tsn_tag_ger_ind_jpn_tml_kor_ben_cze_zul_nor_mly_svk_mlt_sun_cnt_pol_swt_urd_owc_rus_rom_fre_scr_qcu_por_pan_slo_tsw_sid_dut_sod_bos_jav_lit_ven_mcd_akn_bat_tha_gam_knd_yor_dyu_aze_bul_alb_azi_moo_vie_tig_cic_lda_swa	-0.112610377545465	-0.265611122916549	0.791126623312677
497	anl_prs_dgb_ita_owc_hau_sod_eng_uzb_azi_dyu_tag_swt_ben_pan_bsq_ger_sid_ven_cnt_svk_urd_zul_dut_yor_nor_hun_moo_igb_fin_glc_amr_geo_swe_afr_cze_fre_gam_chh_rus_est_lda_bat_spa_sun_jpn_knd_kor_por_slo_cic_bos_jav_mcd_aeg_mly_mnd_grk_bam_hin_wly_pol_ctl_ukr_scr_qcu_guj_rom_bul_bem_amh_krd_heb_arw_ind_lit_xho_mol_fbf_mao_tha_mlt_tml_ewe_swa_aze_alb_lat_tur_ses_vie_tig_tsn_tsw_akn	-0.0156284466561642	-0.0367849293781591	0.970735334413205
498	hau_bos_dyu_hin_sid_gam_amh_ger_uzb_aze_ses_jav_cic_krd_fre_bsq_pan_chh_lda_mnd_alb_eng_xho_svk_dgb_spa_fin_bem_igb_est_prs_anl_geo_nor_bul_swe_ben_owc_amr_rus_hun_fbf_tag_rom_bat_jpn_tml_kor_mol_dut_akn_lat_mly_glc_aeg_mao_cnt_guj_zul_ukr_tig_grk_ctl_arw_mcd_qcu_pol_cze_urd_swa_wly_ita_mlt_scr_ind_afr_tsw_lit_yor_sun_tha_sod_knd_moo_bam_tur_por_slo_azi_ven_vie_heb_ewe_swt_tsn	0.255028873837489	0.599906046368226	0.550027773956573
499	mlt_swe_tsw_eng_chh_gam_hau_pan_aze_uzb_ewe_ind_fbf_mcd_glc_bsq_pol_owc_dyu_cnt_por_krd_xho_ctl_dgb_svk_hun_bem_swa_fin_prs_anl_geo_nor_afr_lat_scr_amr_sod_fre_est_akn_mao_grk_tag_jpn_tml_kor_slo_ger_cic_guj_bat_cze_wly_jav_mnd_dut_ses_mol_sid_bul_lit_urd_hin_qcu_bos_ukr_ben_swt_aeg_arw_tig_rus_sun_alb_zul_rom_igb_mly_tha_heb_knd_ven_yor_tur_ita_spa_azi_tsn_vie_amh_lda_moo_bam	-1.04993701209691	-2.56738012031584	0.0118419138788197
500	heb_grk_lda_bos_sid_hau_tig_mcd_aze_azi_fbf_bat_ven_dut_lat_bsq_scr_aeg_igb_cnt_glc_spa_ses_krd_zul_bul_hun_tsw_bam_est_slo_chh_geo_arw_pan_rom_svk_gam_owc_lit_fin_tsn_tag_rus_sun_jpn_tml_kor_prs_eng_xho_guj_ind_ctl_mlt_mly_mnd_nor_cic_mol_wly_fre_ukr_ita_ben_qcu_afr_ger_swe_yor_amr_alb_anl_cze_mao_urd_ewe_pol_swa_jav_tha_amh_knd_dyu_dgb_tur_hin_por_uzb_bem_vie_sod_moo_swt_akn	0.476880783162434	1.1260304064569	0.263050017872797
501	tig_lit_yor_lat_hau_heb_aeg_eng_tur_uzb_swa_bat_dyu_nor_afr_bsq_arw_anl_akn_cnt_por_alb_igb_ita_moo_glc_hun_bem_fbf_est_fre_amr_geo_ben_krd_svk_ctl_mlt_sod_slo_fin_ven_ind_ger_mly_jpn_knd_kor_urd_bos_tsn_cze_tag_grk_wly_sun_mnd_spa_zul_bul_gam_hin_rus_mcd_swe_qcu_prs_ukr_pan_cic_sid_dut_chh_scr_mao_pol_xho_mol_dgb_jav_tha_owc_tml_swt_tsw_aze_rom_guj_azi_ses_vie_amh_bam_ewe_lda	-1.03383802176466	-2.52578853083681	0.0132350899081265
502	gam_rom_dgb_grk_anl_owc_amh_ita_uzb_aze_bam_mao_tsn_nor_lit_bsq_svk_wly_dyu_cnt_pan_spa_lda_krd_ses_afr_fin_moo_fbf_est_alb_aeg_geo_swe_urd_ger_por_hau_sod_slo_hun_ven_mly_ben_tag_jpn_tml_kor_prs_lat_bem_ctl_sun_eng_chh_ind_mnd_pol_tsw_arw_heb_rus_ukr_mcd_glc_qcu_cze_dut_mol_swt_amr_fre_tig_scr_bat_bul_swa_guj_akn_jav_tha_mlt_knd_xho_zul_tur_bos_hin_azi_igb_vie_sid_cic_ewe_yor	0.23901831431516	0.563894256853204	0.574183412674832
503	sod_rus_dgb_rom_amr_hau_tig_bos_aze_uzb_yor_bat_bam_dut_fre_bsq_prs_anl_xho_mnd_swe_afr_ven_arw_tsw_urd_fin_ses_moo_est_ukr_aeg_geo_lit_ger_mcd_pol_owc_chh_slo_hun_zul_sun_ita_jav_jpn_knd_kor_ben_eng_fbf_lat_tag_cze_wly_ind_cnt_grk_lda_scr_sid_alb_pan_spa_por_qcu_svk_krd_glc_ewe_amh_bul_heb_mol_mly_ctl_swa_hin_dyu_mao_tha_gam_tml_bem_akn_azi_guj_nor_tur_cic_vie_mlt_tsn_igb_swt	-0.0837367549115485	-0.197318226920388	0.844009132252888
504	heb_hin_swa_scr_amh_amr_chh_nor_tur_azi_tsn_mly_xho_dut_mcd_bsq_bul_owc_dyu_cnt_ctl_krd_ses_svk_swt_mol_est_ewe_lda_fin_ita_mlt_geo_prs_lat_ger_lit_wly_sid_fre_hun_moo_jav_grk_tag_jpn_tml_kor_ukr_pol_fbf_rom_ind_bos_aeg_mao_mnd_eng_cic_urd_tig_spa_swe_guj_ben_qcu_pan_arw_por_dgb_anl_rus_sod_alb_bat_cze_zul_glc_bam_sun_tha_hau_knd_tsw_ven_uzb_slo_afr_aze_igb_vie_gam_bem_yor_akn	0.392606487074271	0.924828562929871	0.357448621799197
505	amh_prs_igb_ukr_aeg_anl_sod_ita_azi_uzb_bam_mly_akn_bul_rom_bsq_dut_wly_lda_cnt_eng_por_swa_rus_moo_afr_fin_yor_cic_est_arw_hau_geo_lit_urd_lat_fre_sid_gam_grk_hun_zul_mao_mcd_bat_jpn_knd_kor_swe_alb_xho_glc_tag_scr_tig_ind_mnd_mol_ven_svk_owc_slo_krd_ger_ctl_qcu_hin_pan_spa_dgb_mlt_ben_chh_guj_sun_bos_swt_pol_ses_jav_tha_heb_tml_tsn_ewe_tur_cze_nor_aze_tsw_vie_amr_fbf_bem_dyu	-0.105214082046343	-0.248118222026826	0.804589971243707
506	mlt_urd_cic_svk_amh_amr_tig_pol_tur_uzb_lda_jav_zul_glc_krd_bsq_bul_gam_tsw_mnd_alb_prs_fbf_scr_ven_hin_est_ses_dgb_fin_ger_owc_geo_por_afr_cze_rus_hau_aeg_pan_hun_bem_bat_fre_mao_jpn_tml_kor_dut_mol_ewe_guj_sun_swe_wly_ind_cnt_slo_bam_ben_chh_ctl_grk_eng_bos_qcu_spa_lat_nor_tsn_sid_ita_heb_mcd_tag_rom_igb_ukr_xho_mly_tha_sod_knd_dyu_swt_aze_lit_arw_azi_akn_vie_anl_moo_swa_yor	-0.76863144658364	-1.8493350199981	0.0675858119518102
507	amr_afr_zul_grk_sid_anl_hau_bos_uzb_tur_moo_jav_cic_ita_mcd_bsq_bul_wly_tsn_mnd_nor_lit_yor_spa_lda_ben_fin_xho_ven_hun_alb_amh_geo_ger_prs_dut_slo_sod_heb_svk_est_dgb_ind_glc_mly_jpn_knd_kor_cze_krd_fbf_guj_bat_mol_gam_sun_cnt_rus_bam_scr_tig_lat_pol_urd_fre_qcu_por_eng_pan_bem_mlt_arw_aeg_ukr_tag_ctl_ses_hin_akn_mao_tha_chh_tml_dyu_swt_azi_swe_rom_aze_swa_vie_owc_igb_ewe_tsw	-0.918229753632736	-2.22701535791467	0.0283595128215642
508	mlt_swe_bem_ukr_amr_gam_wly_pol_tur_uzb_cic_jav_akn_slo_por_bsq_grk_chh_ewe_cnt_mcd_dut_ven_lit_dyu_ger_hun_ses_fbf_est_hin_sid_geo_spa_nor_rom_arw_sod_amh_glc_fin_xho_sun_guj_bat_jpn_tml_kor_svk_afr_tsw_alb_mao_krd_tig_mly_mnd_lat_igb_rus_hau_ctl_bos_fre_pan_qcu_bul_cze_eng_yor_aeg_mol_anl_ben_tag_scr_bam_prs_swt_ind_tha_heb_knd_tsn_lda_aze_urd_ita_azi_zul_vie_owc_dgb_moo_swa	0.455422958081103	1.07449378144311	0.285381330721927
509	heb_ben_igb_pan_anl_mlt_chh_mcd_uzb_aze_lda_tag_zul_dut_hin_bsq_bul_amr_swt_mnd_eng_arw_moo_grk_ses_rom_hun_fbf_tsn_fin_ita_owc_geo_krd_ukr_prs_nor_tig_sod_ctl_est_ven_jav_slo_mly_jpn_tml_kor_spa_alb_ewe_bos_ind_swe_hau_mao_cnt_scr_cic_svk_aeg_urd_glc_por_fre_qcu_lat_afr_lit_swa_gam_rus_sid_mol_bat_cze_dgb_ger_akn_sun_tha_wly_knd_bem_yor_tur_guj_pol_azi_xho_vie_amh_tsw_bam_dyu	-0.0194890711758911	-0.0458782426666008	0.963505666781505
510	amr_scr_dgb_fre_sod_hau_aeg_alb_aze_tur_ses_tag_akn_guj_hin_bsq_eng_tig_swt_cnt_prs_por_ven_ctl_swa_bos_est_cic_yor_fin_lat_chh_geo_svk_swe_spa_ita_gam_mlt_krd_hun_tsw_mao_bul_jav_jpn_tml_kor_afr_pol_dyu_mol_ind_nor_owc_mly_mnd_pan_ewe_grk_sid_dut_rom_urd_arw_qcu_glc_ukr_mcd_fbf_amh_rus_anl_ben_bat_cze_tsn_lit_moo_sun_tha_heb_knd_bem_igb_uzb_ger_slo_azi_xho_vie_wly_lda_zul_bam	0.0105677938757361	0.0248577179727069	0.980221712864696
511	sod_por_cic_lat_anl_tig_sid_lit_aze_uzb_ven_mly_yor_glc_prs_bsq_mcd_amr_lda_mnd_arw_slo_tsw_spa_zul_pol_fin_dyu_moo_est_swe_mlt_geo_svk_scr_ben_ita_wly_hau_hin_hun_swt_bat_ukr_sun_jpn_tml_kor_ger_fre_bam_ctl_jav_pan_chh_tag_cnt_rus_tsn_rom_heb_nor_bul_guj_cze_qcu_bos_krd_dut_bem_aeg_eng_owc_afr_mao_grk_ewe_alb_akn_ind_tha_gam_knd_swa_dgb_azi_mol_urd_tur_ses_vie_amh_fbf_igb_xho	0.641274166262756	1.51977781666353	0.131959407567986
512	amh_svk_cic_ctl_amr_mlt_heb_swe_tur_azi_ses_mao_yor_eng_bul_bsq_guj_gam_tsw_mnd_pol_mcd_dyu_arw_tsn_por_est_swa_zul_fin_spa_sod_geo_cze_rom_alb_lat_hau_tig_ukr_hun_ewe_tag_ben_jav_jpn_knd_kor_glc_grk_swt_lit_mly_prs_chh_bat_cnt_afr_xho_urd_owc_fre_hin_bos_nor_qcu_pan_slo_rus_bem_wly_scr_anl_mol_sun_krd_akn_ita_fbf_ind_tha_aeg_tml_igb_moo_uzb_ger_dut_aze_dgb_vie_sid_lda_ven_bam	0.378884009742724	0.892674559086267	0.374335524026074
513	owc_lat_yor_swe_hau_chh_mlt_bos_uzb_tur_dgb_mao_tsn_mol_prs_bsq_guj_amr_ewe_mnd_ger_nor_cic_rus_zul_ita_fin_ven_xho_est_hin_gam_geo_scr_cze_mcd_ukr_tig_wly_urd_hun_swa_ind_fre_tag_jpn_knd_kor_por_slo_ses_bul_bat_pol_sod_sun_cnt_pan_lda_grk_aeg_ben_ctl_glc_krd_qcu_dut_arw_rom_tsw_anl_afr_sid_alb_mly_spa_dyu_eng_moo_jav_tha_amh_tml_fbf_akn_azi_svk_lit_aze_bem_vie_heb_swt_igb_bam	0.689171050191394	1.63829950818127	0.104738302674325
514	wly_pol_swt_spa_aeg_chh_tig_cze_uzb_aze_moo_sun_tsn_alb_prs_bsq_lit_mlt_ewe_mnd_hin_glc_fbf_scr_cic_fre_fin_tsw_bam_hun_krd_hau_geo_mcd_afr_ukr_arw_sod_amr_rus_est_dgb_mao_por_tag_jpn_knd_kor_guj_ger_bem_ctl_jav_mol_sid_ind_cnt_grk_akn_nor_amh_ben_slo_ita_lat_qcu_svk_bos_pan_zul_anl_dut_owc_swe_mly_bul_yor_urd_igb_bat_tha_heb_tml_ses_xho_azi_eng_rom_tur_ven_vie_gam_swa_lda_dyu	-0.197498162931713	-0.466090742267379	0.642240389341461
515	gam_grk_dgb_eng_wly_heb_hau_guj_azi_uzb_ses_sun_bam_ita_lat_bsq_ctl_owc_bem_mnd_ben_por_tsw_hin_akn_fre_est_swt_igb_hun_prs_anl_geo_urd_rom_pan_alb_chh_sid_ukr_fin_xho_bat_krd_mly_jpn_tml_kor_rus_ger_fbf_spa_ind_svk_mlt_mao_cnt_cze_yor_bos_amh_arw_glc_afr_slo_qcu_nor_bul_mcd_cic_sod_lit_tig_pol_jav_mol_moo_dut_tsn_tag_tha_amr_knd_lda_swa_aze_scr_swe_tur_zul_vie_aeg_dyu_ven_ewe	-0.341870192019494	-0.809287722021384	0.420415368093617
516	anl_krd_bam_slo_wly_amr_tig_ben_aze_uzb_moo_sun_bem_bos_rus_bsq_lat_sid_ven_mnd_swe_bul_akn_ita_lda_mol_hun_cic_xho_est_scr_owc_geo_ukr_mcd_hin_eng_aeg_hau_nor_fin_tsw_mly_cze_ind_jpn_knd_kor_por_prs_fbf_fre_tag_arw_heb_jav_cnt_pan_dyu_afr_sod_alb_guj_rom_pol_qcu_spa_lit_svk_swt_mlt_dut_chh_ger_bat_grk_igb_ctl_ses_mao_tha_amh_tml_yor_zul_azi_urd_glc_tur_tsn_vie_gam_ewe_swa_dgb	-0.760862527470145	-1.8343853373057	0.0697942789150922
517	sod_mol_ses_por_heb_owc_hau_prs_tur_aze_cic_ind_fbf_glc_ita_bsq_bos_aeg_lda_cnt_cze_ctl_bam_arw_swa_ukr_fin_ven_tsn_est_rus_tig_geo_ger_pol_ben_scr_wly_gam_pan_hun_zul_tag_hin_bat_jpn_knd_kor_lat_rom_dgb_fre_mao_spa_anl_sun_mnd_eng_dyu_swe_amh_bul_mcd_krd_alb_qcu_lit_slo_grk_swt_chh_guj_mlt_urd_jav_svk_tsw_afr_igb_mly_tha_sid_tml_akn_bem_uzb_dut_nor_azi_yor_vie_amr_ewe_xho_moo	-0.260278007215158	-0.614914966693814	0.540112554418304
518	anl_svk_cic_grk_heb_mlt_gam_nor_azi_aze_dyu_ind_swa_fre_ctl_bsq_eng_wly_swt_cnt_lit_rom_ewe_arw_zul_glc_fin_bam_ses_hun_afr_chh_geo_pol_bul_mol_ita_tig_sod_slo_est_xho_jav_dut_tag_jpn_knd_kor_por_ger_yor_cze_mly_spa_aeg_sun_mnd_swe_tsw_bos_amr_krd_guj_prs_ukr_qcu_ben_pan_urd_moo_hau_scr_sid_lat_bat_alb_igb_mcd_bem_mao_tha_owc_tml_dgb_lda_uzb_hin_rus_tur_akn_vie_amh_fbf_ven_tsn	0.603035321233327	1.42534142336317	0.157406186260864
519	anl_ita_xho_ben_amr_heb_owc_svk_azi_tur_swa_tag_lda_krd_fre_bsq_dut_gam_bam_mnd_scr_mol_ses_cze_yor_swe_fin_cic_tsn_est_grk_sod_geo_ger_lit_rom_eng_sid_aeg_bos_hun_swt_mao_arw_jav_jpn_knd_kor_lat_spa_bem_pol_mly_prs_tig_ind_cnt_guj_dgb_slo_chh_ukr_nor_mcd_afr_qcu_bul_ctl_rus_moo_amh_pan_hau_por_sun_urd_fbf_glc_tsw_bat_tha_wly_tml_igb_akn_uzb_hin_alb_aze_zul_vie_mlt_ewe_ven_dyu	-0.511692572219469	-1.22008748892645	0.225516591960122
520	tig_pan_fbf_ukr_sod_sid_mlt_guj_aze_tur_bem_sun_ven_dut_hin_bsq_cze_hau_igb_cnt_ita_ctl_ses_alb_tsw_spa_est_dgb_tsn_hun_grk_wly_geo_slo_scr_rus_ger_heb_gam_lit_fin_dyu_mao_eng_jav_jpn_knd_kor_urd_rom_zul_prs_tag_glc_owc_bat_mnd_afr_moo_fre_amh_swe_ben_pol_krd_qcu_bos_por_nor_yor_anl_mol_chh_bul_mly_svk_xho_mcd_bam_ind_tha_amr_tml_akn_swa_azi_arw_lat_uzb_lda_vie_aeg_swt_ewe_cic	-0.786613088122361	-1.89536447726327	0.0611498728573471
521	amr_slo_zul_prs_sod_sid_mlt_afr_uzb_aze_ewe_ind_dyu_pan_ctl_bsq_eng_chh_igb_cnt_cze_rus_tsw_bul_akn_spa_hun_fbf_tsn_est_glc_heb_geo_svk_krd_arw_pol_wly_amh_urd_fin_xho_sun_ben_mly_jpn_tml_kor_guj_dut_bem_rom_jav_ita_tig_tag_mnd_alb_ven_swe_gam_hin_ger_scr_lat_qcu_ukr_fre_nor_lda_owc_por_anl_lit_bat_bos_dgb_grk_cic_mao_tha_aeg_knd_moo_bam_tur_mcd_mol_azi_swa_vie_hau_swt_ses_yor	-0.476253008568444	-1.13237604740643	0.260387528682042
522	tig_grk_tsw_bul_mlt_amr_chh_eng_uzb_aze_fbf_bat_cic_prs_cze_bsq_nor_anl_dyu_mnd_scr_pol_akn_mcd_bam_arw_fin_xho_moo_est_ben_hau_geo_mol_swe_slo_urd_wly_sod_guj_hun_ses_ind_ctl_sun_jpn_tml_kor_svk_rus_swa_lit_mly_pan_gam_mao_cnt_dut_swt_fre_aeg_ita_afr_alb_por_qcu_glc_bos_lat_zul_heb_hin_sid_krd_tag_rom_dgb_ukr_yor_jav_tha_owc_knd_tsn_ewe_tur_spa_ger_azi_ven_vie_amh_lda_bem_igb	0.0220971099103826	0.0520637094828402	0.958589596724424
523	mlt_krd_ewe_arw_owc_heb_amh_eng_uzb_tur_bam_mly_zul_urd_svk_bsq_ben_amr_dyu_cnt_spa_dut_swa_pol_cic_mol_hun_tsw_akn_fin_swe_gam_geo_prs_por_ita_pan_sod_anl_guj_est_moo_tag_cze_bat_jpn_tml_kor_bos_bul_xho_slo_ind_ctl_sid_jav_mnd_lat_igb_afr_chh_scr_glc_hin_ger_qcu_rus_fre_nor_bem_tig_rom_wly_grk_mao_ukr_dgb_lit_fbf_sun_tha_hau_knd_yor_swt_aze_mcd_alb_azi_ses_vie_aeg_tsn_ven_lda	-0.866551967763412	-2.09205306573578	0.0391585061143279
524	mlt_dut_dyu_urd_tig_owc_chh_bos_tur_aze_lda_mly_bem_fre_mcd_bsq_ger_sid_ses_cnt_grk_pan_ewe_pol_xho_prs_fin_ven_akn_hun_bul_anl_geo_slo_alb_lit_scr_heb_gam_ben_est_dgb_sun_ita_jav_jpn_knd_kor_glc_por_cic_mol_ind_ukr_hau_mao_mnd_ctl_fbf_lat_amr_krd_nor_rom_hin_qcu_eng_arw_afr_tsn_wly_cze_sod_guj_bat_swe_swt_rus_swa_tag_tha_amh_tml_tsw_yor_azi_spa_svk_uzb_bam_vie_aeg_zul_igb_moo	-0.283256118635803	-0.671141459131558	0.503793960895724
525	amh_lit_cic_mol_wly_hau_chh_cze_aze_tur_zul_sun_ses_bul_ger_bsq_hin_aeg_xho_mnd_prs_slo_bam_ben_bem_eng_fin_swa_moo_est_swe_gam_geo_bos_spa_ita_arw_sid_tig_scr_hun_ven_tag_por_ind_jpn_knd_kor_afr_grk_dyu_lat_bat_krd_sod_mao_cnt_pan_dgb_dut_anl_ctl_pol_rom_rus_qcu_mcd_svk_urd_akn_heb_nor_amr_glc_mly_guj_swt_alb_igb_jav_tha_owc_tml_fbf_ewe_uzb_fre_ukr_azi_lda_vie_mlt_tsw_tsn_yor	0.307858661553676	0.725296568208472	0.470091222947218
526	sod_alb_lda_afr_anl_hau_aeg_slo_uzb_tur_igb_jav_dyu_fre_mol_bsq_grk_mlt_swa_cnt_ita_ger_fbf_dut_yor_lat_fin_swt_bem_est_cze_gam_geo_svk_ctl_rus_lit_chh_amh_ben_hun_cic_mao_por_ind_jpn_tml_kor_urd_eng_xho_pan_sun_bul_owc_tag_mnd_swe_bam_pol_amr_glc_arw_bos_hin_qcu_spa_krd_scr_zul_sid_nor_heb_guj_bat_rom_ses_mcd_tsw_mly_tha_tig_knd_ven_akn_azi_ukr_prs_aze_dgb_vie_wly_ewe_tsn_moo	0.353189675945979	0.832183201660967	0.407437372372522
527	aeg_afr_akn_guj_chh_sid_owc_ukr_uzb_tur_swt_jav_lda_mcd_rom_bsq_grk_anl_igb_mnd_svk_swe_tsw_bos_xho_arw_fin_cic_dyu_est_fre_amh_geo_pol_dut_mol_scr_gam_amr_spa_hun_zul_mly_slo_mao_jpn_tml_kor_rus_ben_fbf_bul_sun_por_sod_tag_cnt_hin_tsn_lat_heb_urd_prs_glc_pan_qcu_ita_lit_alb_ewe_wly_eng_hau_nor_bat_krd_yor_cze_ses_ind_tha_mlt_knd_dgb_swa_aze_ctl_ger_azi_bem_vie_tig_moo_ven_bam	0.275568453002738	0.648953443058045	0.517967856922299
528	gam_arw_fbf_eng_amh_wly_hau_ctl_tur_aze_moo_jav_bem_cze_urd_bsq_ita_anl_bam_mnd_fre_rus_ven_svk_tsw_hin_fin_dgb_swt_hun_bos_mlt_geo_swe_slo_por_ger_owc_sid_alb_est_zul_mly_scr_sun_jpn_tml_kor_pol_grk_ses_bul_ind_dut_tig_tag_cnt_guj_cic_lat_amr_ukr_rom_pan_glc_qcu_krd_mol_ben_tsn_heb_nor_chh_prs_mao_spa_dyu_mcd_lda_bat_tha_sod_knd_ewe_swa_uzb_afr_lit_azi_akn_vie_aeg_yor_xho_igb	0.0367588950391223	0.0866370753076994	0.931146256630563
529	tig_pol_yor_scr_hau_amr_gam_dut_uzb_aze_ewe_bat_dgb_ita_fre_bsq_por_aeg_swt_cnt_eng_prs_zul_urd_bam_mcd_est_lda_bem_hun_glc_anl_geo_krd_hin_svk_alb_mlt_amh_arw_fin_fbf_jav_cze_mly_jpn_knd_kor_rus_ger_dyu_slo_ind_spa_heb_mao_mnd_mol_tsw_swe_owc_lat_ukr_grk_nor_qcu_ctl_bos_bul_igb_wly_ben_chh_afr_sun_lit_akn_rom_moo_tag_tha_sod_tml_ven_cic_tur_guj_pan_azi_ses_vie_sid_xho_swa_tsn	-0.599972657277616	-1.43191468803975	0.155520623561168
530	amr_lit_swt_bos_amh_gam_aeg_spa_aze_uzb_igb_mly_ewe_fre_ger_bsq_alb_wly_bem_mnd_cze_arw_tsn_ctl_bam_rus_hun_fbf_swa_fin_guj_chh_geo_pol_urd_nor_mol_tig_sod_ukr_est_tsw_ind_pan_tag_jpn_tml_kor_slo_glc_ses_svk_sun_grk_heb_mao_cnt_afr_ven_prs_hau_ita_eng_hin_mcd_qcu_swe_bul_ben_yor_anl_por_sid_rom_bat_scr_akn_dut_cic_jav_tha_mlt_knd_lda_dyu_azi_lat_krd_tur_xho_vie_owc_moo_zul_dgb	0.12525084792978	0.294726908183573	0.768859404278876
531	anl_fre_ewe_mcd_amr_sod_gam_ita_azi_tur_swa_jav_moo_pol_dut_bsq_ger_hau_igb_mnd_prs_pan_cic_rus_bam_glc_est_akn_tsn_fin_guj_aeg_geo_ben_spa_bos_scr_wly_heb_ukr_hun_dyu_sun_arw_mao_jpn_knd_kor_eng_rom_yor_urd_mly_ctl_tig_bat_cnt_hin_xho_cze_mlt_mol_krd_lit_lat_qcu_slo_bul_svk_ven_owc_afr_sid_por_tag_grk_bem_nor_ses_ind_tha_amh_tml_swt_tsw_aze_swe_alb_uzb_fbf_vie_chh_dgb_zul_lda	-0.237816528308583	-0.562028569175158	0.575448644991124
532	heb_fre_yor_ben_gam_mlt_sid_afr_uzb_aze_fbf_tag_bam_krd_ger_bsq_pan_chh_moo_cnt_dut_scr_swt_bos_akn_svk_est_xho_bem_fin_rom_hau_geo_hin_grk_swe_alb_amh_sod_nor_hun_ven_sun_rus_jav_jpn_tml_kor_urd_por_tsn_eng_ind_cze_amr_mly_mnd_prs_lda_guj_owc_bul_lat_ukr_glc_qcu_slo_arw_lit_ewe_wly_ita_tig_pol_mao_mol_dyu_ctl_igb_bat_tha_anl_knd_cic_zul_azi_spa_mcd_tur_ses_vie_aeg_tsw_swa_dgb	-0.871761184077608	-2.11248616302846	0.0373242292811073
533	mlt_bul_bem_scr_amr_wly_anl_pol_tur_uzb_igb_sun_ses_svk_grk_bsq_hin_sod_tsn_cnt_lit_rom_xho_afr_akn_spa_est_dyu_bam_hun_ita_aeg_geo_ukr_fre_arw_ctl_sid_hau_alb_fin_fbf_mly_slo_mao_jpn_tml_kor_glc_guj_moo_bos_ind_por_heb_bat_mnd_ger_ven_mcd_chh_dut_cze_mol_pan_qcu_urd_rus_lat_lda_tig_prs_owc_swe_tag_ben_zul_nor_yor_jav_tha_gam_knd_ewe_tsw_aze_krd_eng_azi_swt_vie_amh_cic_dgb_swa	-0.354669329948945	-0.839996696555544	0.403064536378181
534	heb_dut_ven_arw_mlt_gam_sid_alb_tur_aze_tsw_ind_cic_hin_fre_bsq_rus_tig_akn_mnd_cze_lit_xho_por_ewe_slo_hun_dyu_zul_fin_lat_aeg_geo_bul_ctl_scr_bos_anl_wly_swe_est_bam_jav_pan_bat_jpn_knd_kor_ukr_glc_swt_prs_tag_ita_amh_mly_cnt_guj_igb_ger_amr_mol_spa_mcd_urd_qcu_eng_nor_rom_dgb_owc_pol_sod_afr_mao_ben_lda_grk_fbf_sun_tha_hau_tml_yor_swa_azi_svk_krd_uzb_ses_vie_chh_moo_bem_tsn	-0.413019912366707	-0.98041811773663	0.329423394088443
535	sod_mcd_lda_bul_tig_anl_hau_prs_azi_uzb_cic_ind_zul_bos_eng_bsq_nor_owc_yor_mnd_krd_arw_bem_ger_tsn_grk_est_igb_ven_fin_hin_wly_geo_scr_svk_ita_lit_aeg_sid_rom_hun_tsw_bat_por_tag_jpn_tml_kor_swe_urd_fbf_afr_mly_pan_heb_sun_cnt_alb_xho_pol_gam_dut_glc_lat_guj_qcu_cze_ukr_fre_moo_chh_mol_mlt_ben_mao_rus_swt_ctl_bam_jav_tha_amh_knd_dgb_ewe_aze_spa_slo_tur_akn_vie_amr_dyu_swa_ses	-0.667423377912107	-1.59964786796663	0.11306863044316
536	gam_nor_ven_mcd_amr_wly_heb_alb_uzb_azi_akn_bat_moo_fre_lit_bsq_ita_mlt_swt_cnt_pan_urd_dyu_scr_bam_svk_est_bem_dgb_fin_spa_chh_geo_cze_bos_rom_pol_hau_amh_hin_hun_zul_ind_mol_mly_jpn_tml_kor_arw_slo_cic_bul_jav_krd_aeg_tag_mnd_ger_ewe_swe_sod_ben_dut_guj_prs_qcu_eng_afr_grk_fbf_anl_glc_owc_lat_mao_rus_xho_ukr_swa_sun_tha_sid_knd_yor_lda_tur_ctl_por_aze_tsn_vie_tig_ses_tsw_igb	0.660274573011911	1.56323097592179	0.121394856434467
537	wly_eng_ewe_arw_hau_anl_heb_scr_uzb_aze_zul_ind_akn_hin_grk_bsq_mcd_gam_xho_mnd_swe_por_tsn_spa_lda_rom_hun_bem_cic_fin_slo_owc_geo_ctl_bul_glc_cze_sod_chh_svk_est_bam_mly_alb_bat_jpn_knd_kor_ger_prs_yor_guj_jav_pan_tig_tag_cnt_rus_dyu_afr_amr_ben_mol_lat_bos_qcu_nor_krd_fre_moo_amh_pol_sid_ukr_sun_urd_swa_ita_fbf_mao_tha_aeg_tml_swt_ses_azi_lit_dut_tur_ven_vie_mlt_tsw_igb_dgb	-0.825038141975557	-1.9932795283714	0.0491610150623639
538	gam_ger_swa_slo_tig_anl_chh_por_aze_tur_fbf_tag_ven_glc_swe_bsq_prs_wly_swt_mnd_lit_spa_igb_fre_dyu_svk_est_cic_bem_hun_ukr_owc_geo_hin_dut_grk_eng_sod_amh_cze_fin_ewe_bat_guj_mly_jpn_tml_kor_bos_afr_ses_mol_jav_pol_hau_ind_cnt_scr_akn_arw_mlt_bul_alb_ita_urd_qcu_rom_ctl_nor_xho_aeg_pan_sid_rus_sun_ben_lda_lat_yor_mao_tha_amr_knd_zul_dgb_azi_krd_mcd_uzb_tsn_vie_heb_tsw_bam_moo	-0.207318009142785	-0.490440545826455	0.624977338851947
539	wly_lit_bem_slo_aeg_owc_tig_ben_azi_aze_bam_jav_swa_guj_prs_bsq_bos_mlt_akn_cnt_fre_ger_ses_lat_fbf_rom_est_xho_swt_fin_pol_chh_geo_eng_svk_glc_arw_anl_amh_por_hun_ven_ind_mol_sun_jpn_tml_kor_bul_scr_moo_urd_bat_krd_sid_tag_mnd_cze_dyu_mcd_heb_rus_afr_alb_hin_qcu_ctl_ukr_grk_tsn_hau_ita_amr_spa_mao_nor_cic_swe_tsw_mly_tha_sod_knd_dgb_lda_uzb_dut_pan_tur_yor_vie_gam_zul_ewe_igb	0.0677577776142224	0.159496681577818	0.87362345804048
540	anl_urd_xho_spa_hau_aeg_gam_fre_aze_uzb_swa_mao_dgb_svk_lat_bsq_afr_amh_fbf_cnt_por_ger_dyu_dut_ses_bul_est_swt_moo_fin_ukr_sid_geo_bos_slo_grk_alb_mlt_wly_eng_hun_cic_ind_guj_tag_jpn_knd_kor_pol_prs_tsn_swe_sun_cze_sod_bat_mnd_arw_zul_ben_amr_hin_mol_lit_krd_qcu_ctl_pan_rom_ven_heb_nor_owc_scr_mly_glc_igb_rus_lda_jav_tha_tig_tml_bem_ewe_tur_ita_mcd_azi_bam_vie_chh_akn_yor_tsw	0.378234105581301	0.892368208992143	0.374498790466412
541	tig_pol_cic_alb_amh_owc_gam_lit_aze_tur_lda_mly_akn_afr_scr_bsq_rom_mlt_dgb_mnd_arw_fre_zul_slo_ses_cze_hun_tsw_bam_est_grk_hau_geo_ben_glc_krd_rus_chh_sid_hin_fin_yor_ind_ukr_tag_jpn_knd_kor_urd_svk_bem_nor_bat_ger_amr_jav_cnt_ita_swt_ctl_heb_dut_eng_swe_guj_qcu_spa_bul_por_xho_wly_prs_anl_mol_mao_lat_igb_bos_ewe_sun_tha_sod_tml_fbf_dyu_azi_pan_mcd_uzb_ven_vie_aeg_tsn_swa_moo	-0.258662549343061	-0.611914940551904	0.542087148816172
542	sod_nor_bem_pan_sid_tig_amh_eng_aze_uzb_swa_tag_ven_mcd_alb_bsq_cze_gam_fbf_cnt_scr_spa_lda_grk_ses_rom_hun_tsn_cic_fin_por_anl_geo_pol_lit_ctl_ukr_heb_aeg_slo_est_moo_sun_hin_ind_jpn_tml_kor_svk_rus_swt_bul_mly_mol_owc_jav_mnd_ger_ewe_prs_amr_ben_guj_afr_lat_qcu_arw_dut_swe_tsw_mlt_krd_wly_glc_mao_bos_dyu_ita_bam_bat_tha_chh_knd_igb_akn_azi_fre_urd_tur_zul_vie_hau_yor_dgb_xho	-0.201368832446531	-0.476702231301168	0.634692363192128
543	gam_bos_xho_pan_anl_sod_aeg_mol_tur_azi_akn_mao_moo_scr_grk_bsq_svk_tig_lda_cnt_pol_rom_zul_lat_dyu_slo_hun_dgb_bem_est_fre_mlt_geo_eng_ita_alb_ctl_amr_sid_por_fin_swt_ind_nor_sun_jpn_tml_kor_ger_guj_bam_swe_bat_hin_heb_mly_mnd_mcd_igb_cze_hau_ukr_urd_dut_ben_qcu_spa_afr_krd_tsn_wly_lit_chh_prs_tag_glc_cic_arw_yor_jav_tha_owc_knd_ven_ses_uzb_rus_bul_aze_fbf_vie_amh_swa_ewe_tsw	-0.0343067719019848	-0.080771622518335	0.935797143961766
544	amh_guj_dgb_cze_tig_mlt_wly_pan_azi_tur_swa_mly_yor_ger_grk_bsq_afr_chh_igb_cnt_lat_ukr_bam_svk_ven_arw_hun_ses_tsn_fin_por_gam_geo_ben_fre_krd_rus_amr_heb_bul_est_ewe_ind_dut_mao_jpn_tml_kor_prs_glc_lda_eng_tag_urd_anl_sun_mnd_spa_tsw_rom_aeg_swe_hin_mol_alb_qcu_mcd_lit_nor_cic_hau_scr_sod_ita_jav_slo_akn_bos_moo_bat_tha_sid_knd_dyu_bem_uzb_ctl_pol_aze_xho_vie_owc_fbf_swt_zul	0.673731246217771	1.59549006590994	0.11399549729686
545	amr_ben_cic_ukr_mlt_chh_aeg_slo_tur_azi_fbf_sun_lda_bul_lat_bsq_nor_sod_moo_mnd_bos_scr_bam_svk_bem_swe_est_yor_ven_hun_dut_tig_geo_grk_mcd_ita_fre_sid_wly_urd_fin_dyu_mly_por_jav_jpn_tml_kor_pan_pol_dgb_ger_ind_rom_hau_bat_cnt_glc_tsn_rus_heb_prs_alb_guj_krd_qcu_eng_ctl_afr_tsw_owc_hin_anl_mol_tag_lit_igb_arw_ses_mao_tha_amh_knd_swa_swt_aze_spa_cze_uzb_ewe_vie_gam_zul_xho_akn	0.524858273921828	1.23902098321539	0.218455676145042
546	tig_krd_lda_alb_heb_aeg_sid_spa_aze_tur_swt_mly_akn_bos_ita_bsq_lit_hau_yor_cnt_ukr_dut_moo_glc_swa_guj_fin_tsn_ewe_hun_swe_sod_geo_eng_por_ctl_rom_amr_owc_mcd_est_cic_sun_arw_jav_jpn_tml_kor_scr_nor_igb_slo_tag_pan_wly_ind_mnd_grk_ven_rus_mlt_prs_fre_afr_ben_qcu_pol_urd_hin_ses_amh_lat_gam_mol_bat_cze_fbf_ger_bem_mao_tha_chh_knd_bam_dgb_azi_bul_svk_uzb_xho_vie_anl_zul_dyu_tsw	-0.718624956328437	-1.73135534113603	0.0867045123184855
547	aeg_pan_swt_fre_sid_mlt_amr_ukr_aze_azi_akn_bat_lda_alb_rom_bsq_slo_sod_cic_mnd_eng_arw_igb_prs_ses_urd_fin_dyu_ven_est_svk_gam_geo_afr_pol_cze_guj_chh_wly_lat_hun_swa_sun_ben_mao_jpn_tml_kor_por_swe_dgb_bos_ind_lit_anl_jav_cnt_hin_moo_mol_amh_glc_scr_grk_spa_qcu_krd_nor_mcd_tsn_hau_ita_owc_dut_mly_rus_xho_bul_bem_tag_tha_heb_knd_ewe_yor_tur_ger_ctl_uzb_tsw_vie_tig_fbf_bam_zul	-0.378574952339868	-0.895762110196739	0.372692540454619
548	anl_urd_bem_mcd_chh_amh_hau_eng_azi_uzb_swa_sun_igb_nor_alb_bsq_grk_owc_cic_mnd_fre_pan_tsn_ctl_ewe_slo_hun_xho_fbf_est_lat_sod_geo_bul_dut_lit_por_mlt_sid_scr_fin_tsw_ind_arw_tag_jpn_tml_kor_cze_rom_swt_pol_mly_prs_gam_jav_cnt_hin_yor_ger_heb_krd_spa_svk_rus_qcu_guj_glc_ita_ven_aeg_afr_tig_swe_bat_ben_zul_bos_dgb_mao_tha_amr_knd_bam_dyu_aze_ukr_mol_tur_ses_vie_wly_moo_akn_lda	-0.78311823256488	-1.88598285515288	0.0624180678648412
549	wly_svk_tsw_ctl_hau_tig_owc_swe_azi_uzb_cic_mly_tsn_dut_pol_bsq_ger_amr_dyu_cnt_fre_ben_akn_ukr_ven_urd_hun_lda_xho_est_rus_chh_geo_por_eng_cze_scr_anl_gam_hin_fin_ses_tag_nor_jav_jpn_tml_kor_mcd_bul_fbf_bos_mao_spa_sod_sun_mnd_glc_swa_alb_mlt_krd_guj_grk_prs_qcu_afr_lit_rom_zul_aeg_mol_heb_ita_ind_lat_yor_slo_moo_bat_tha_amh_knd_igb_ewe_aze_arw_pan_tur_swt_vie_sid_bem_bam_dgb	0.151841720159657	0.357712981597264	0.721368676908419
550	tig_ctl_dyu_grk_amr_mlt_hau_mcd_aze_azi_ven_bat_cic_scr_ukr_bsq_fre_anl_moo_mnd_pol_nor_ses_slo_fbf_guj_hun_akn_bam_est_hin_aeg_geo_glc_ita_cze_bul_gam_chh_afr_fin_tsn_tag_alb_ind_jpn_knd_kor_krd_svk_lda_rom_mao_mol_amh_sun_cnt_bos_swt_ben_heb_pan_dut_arw_rus_qcu_ger_prs_spa_swa_owc_urd_sid_eng_mly_lat_yor_swe_igb_jav_tha_wly_tml_zul_tsw_tur_lit_por_uzb_dgb_vie_sod_ewe_xho_bem	-0.382771498273466	-0.910024979316263	0.36516188051676
551	chh_lit_lda_lat_aeg_amr_heb_ukr_tur_uzb_ven_mao_bem_ben_bos_bsq_arw_hau_fbf_cnt_dut_mcd_bam_ger_xho_grk_fin_dyu_swa_hun_ita_sid_geo_krd_spa_nor_eng_amh_mlt_guj_est_akn_sun_swe_tag_jpn_tml_kor_alb_hin_moo_cze_ind_glc_sod_bat_mnd_rom_tsw_fre_gam_svk_prs_scr_ctl_qcu_pan_mol_pol_cic_wly_urd_tig_rus_mly_slo_swt_afr_dgb_jav_tha_anl_knd_igb_yor_aze_por_bul_azi_zul_vie_owc_ewe_ses_tsn	-0.105516835497481	-0.248547079787472	0.804259179155686
552	sod_krd_moo_dut_tig_amh_sid_slo_aze_tur_tsn_mly_swa_hin_pan_bsq_pol_gam_swt_mnd_guj_swe_akn_por_zul_nor_fin_ses_dyu_est_ita_mlt_geo_bul_ctl_alb_lat_hau_chh_grk_hun_cic_sun_prs_jav_jpn_knd_kor_urd_eng_yor_afr_mao_mol_aeg_tag_cnt_svk_lda_ukr_anl_lit_scr_glc_ben_qcu_ger_cze_fre_igb_heb_bos_wly_spa_bat_rom_dgb_arw_fbf_ind_tha_owc_tml_ewe_xho_uzb_rus_mcd_azi_bam_vie_amr_ven_bem_tsw	1.07789381204261	2.60212071035676	0.0107810698814579
553	gam_slo_akn_rom_hau_mlt_aeg_arw_azi_tur_cic_mly_yor_spa_fre_bsq_urd_anl_dyu_mnd_guj_alb_zul_ctl_ses_ita_fin_igb_bam_hun_mcd_sod_geo_pol_ger_svk_nor_heb_wly_ukr_est_ewe_jav_lat_bat_jpn_knd_kor_cze_hin_moo_swe_ind_prs_amr_tag_cnt_grk_bem_eng_owc_pan_dut_rus_por_qcu_glc_lit_bul_tsw_sid_mol_chh_bos_sun_scr_tsn_krd_lda_mao_tha_amh_tml_swa_fbf_aze_afr_ben_uzb_swt_vie_tig_dgb_xho_ven	-0.386930143141303	-0.917683099212199	0.361158593142771
554	sod_ita_lda_ukr_hau_amh_mlt_dut_azi_aze_tsw_mao_ven_ger_cze_bsq_scr_anl_ewe_mnd_mcd_svk_igb_pan_dgb_por_hun_bem_zul_est_hin_wly_geo_slo_nor_mol_spa_sid_heb_krd_fin_dyu_sun_pol_mly_jpn_tml_kor_guj_swe_akn_alb_bat_grk_owc_tag_cnt_glc_fbf_rom_chh_bul_lat_afr_arw_qcu_prs_lit_ctl_ses_gam_rus_tig_ben_ind_urd_cic_bos_swt_jav_tha_amr_knd_xho_bam_uzb_eng_fre_tur_moo_vie_aeg_yor_swa_tsn	-0.619440476202246	-1.48108352787727	0.141964493517561
555	heb_mcd_xho_spa_wly_aeg_sod_slo_aze_azi_bam_mly_dyu_nor_mol_bsq_rus_tig_swt_cnt_pol_ukr_tsw_urd_ses_svk_hun_ewe_bem_est_dut_mlt_geo_bos_ctl_guj_bul_owc_hau_pan_fin_dgb_ind_alb_tag_jpn_tml_kor_ben_eng_fbf_lat_jav_rom_gam_mao_mnd_prs_swa_cze_chh_por_afr_grk_fre_qcu_scr_ita_krd_zul_amr_swe_anl_arw_bat_ger_lda_lit_yor_sun_tha_sid_knd_ven_tsn_uzb_glc_hin_tur_akn_vie_amh_cic_moo_igb	-0.173406186328436	-0.40886056223722	0.683581993558457
556	aeg_spa_ses_pol_tig_owc_heb_arw_uzb_tur_swa_sun_cic_ctl_por_bsq_guj_hau_yor_mnd_ita_ger_dgb_dut_bem_pan_hun_tsn_lda_est_rus_sid_geo_nor_mol_scr_rom_sod_wly_lat_fin_moo_mao_alb_tag_jpn_tml_kor_bul_ben_akn_eng_bat_fre_chh_jav_cnt_cze_tsw_glc_anl_krd_svk_swe_afr_qcu_prs_grk_urd_dyu_amr_slo_mlt_hin_mly_bos_bam_lit_ewe_ind_tha_gam_knd_zul_xho_azi_ukr_mcd_aze_igb_vie_amh_fbf_swt_ven	-0.0485761035043054	-0.11438431781568	0.909179732281347
557	anl_urd_ewe_mcd_tig_mlt_heb_hin_azi_aze_swa_mly_zul_slo_scr_bsq_swe_amr_dgb_mnd_fre_dut_moo_afr_ses_rom_fin_bam_akn_hun_bos_sid_geo_ctl_glc_lit_bul_chh_aeg_guj_est_fbf_sun_grk_bat_jpn_knd_kor_nor_eng_ven_rus_mao_krd_wly_ind_cnt_alb_yor_arw_owc_prs_cze_ukr_por_qcu_pan_mol_spa_cic_hau_ger_sod_svk_jav_pol_bem_ben_swt_tag_tha_amh_tml_lda_tsw_uzb_ita_lat_tur_xho_vie_gam_dyu_tsn_igb	-0.701894790604213	-1.68167532427673	0.0959870519963179
558	mlt_ger_swa_pol_sod_chh_hau_fre_azi_aze_igb_tag_fbf_por_swe_bsq_grk_tig_swt_cnt_ctl_urd_yor_krd_lda_arw_fin_bam_dgb_hun_eng_amr_geo_ben_spa_lit_cze_heb_aeg_hin_est_bem_ind_ukr_sun_jpn_knd_kor_mol_lat_tsw_bos_jav_dut_anl_bat_mnd_glc_xho_nor_amh_ita_guj_slo_scr_qcu_bul_afr_prs_moo_owc_alb_gam_svk_mao_rus_akn_pan_tsn_mly_tha_wly_tml_ven_dyu_tur_rom_mcd_uzb_zul_vie_sid_ewe_cic_ses	-0.752271561058015	-1.81001760260266	0.0735228951293496
559	tig_bul_cic_slo_gam_amr_hau_glc_azi_aze_swt_bat_tsw_pan_eng_bsq_ger_mlt_zul_mnd_afr_ctl_bam_lat_igb_rom_fin_ewe_xho_est_por_heb_geo_mcd_alb_ukr_cze_owc_anl_pol_hun_tsn_tag_grk_ind_jpn_knd_kor_swe_lit_ven_rus_mly_prs_sid_sun_cnt_ben_dyu_scr_wly_dut_ita_urd_nor_qcu_arw_bos_hin_lda_aeg_svk_sod_spa_mao_fre_yor_guj_moo_jav_tha_chh_tml_ses_swa_uzb_krd_mol_tur_akn_vie_amh_dgb_bem_fbf	-0.18462023975832	-0.435859199778517	0.663948925977715
560	amr_pol_zul_cze_hau_owc_mlt_bos_tur_uzb_swt_tag_tsn_lat_lit_bsq_por_sod_cic_mnd_nor_mol_ses_glc_fbf_rom_hun_moo_ewe_fin_ita_sid_geo_ger_fre_pan_swe_aeg_gam_spa_est_akn_bat_svk_mao_jpn_tml_kor_ben_afr_dgb_grk_ind_mcd_chh_jav_cnt_krd_yor_slo_wly_dut_arw_bul_prs_qcu_ukr_alb_urd_xho_tig_ctl_amh_guj_mly_rus_tsw_hin_bem_sun_tha_anl_knd_igb_swa_azi_eng_scr_aze_lda_vie_heb_bam_ven_dyu	-0.965074846512353	-2.34914066985513	0.0209333867975076
561	mlt_rom_ven_lat_sid_gam_owc_eng_uzb_azi_zul_bat_ewe_hin_grk_bsq_pan_heb_tsn_mnd_urd_mcd_swt_bul_xho_pol_fin_cic_tsw_hun_svk_sod_geo_fre_prs_cze_scr_amr_aeg_guj_est_igb_sun_ben_mao_jpn_tml_kor_lit_glc_dgb_afr_ind_dut_hau_mly_cnt_alb_yor_ukr_chh_ita_rus_swe_spa_qcu_bos_slo_mol_ses_anl_ger_wly_ctl_tag_arw_akn_krd_bam_jav_tha_tig_knd_moo_bem_aze_nor_por_tur_swa_vie_amh_lda_fbf_dyu	0.133288251851938	0.313947535999795	0.754264020570041
562	hau_guj_tsw_rom_sod_amh_anl_lat_tur_uzb_dgb_ind_swt_ger_urd_bsq_por_owc_fbf_cnt_mol_rus_bam_bul_ses_lit_hun_xho_dyu_est_eng_chh_geo_arw_ita_scr_pol_heb_gam_mcd_fin_igb_mao_glc_sun_jpn_tml_kor_alb_slo_moo_bos_mly_afr_amr_jav_mnd_ukr_ewe_prs_sid_svk_krd_cze_ben_qcu_ctl_swe_spa_zul_tig_fre_aeg_dut_bat_pan_lda_grk_akn_tag_tha_wly_knd_ven_cic_azi_hin_nor_aze_yor_vie_mlt_tsn_swa_bem	0.106311064264573	0.250168591298286	0.80300877639636
563	chh_arw_yor_alb_wly_owc_amr_prs_uzb_tur_dgb_mao_ses_ben_glc_bsq_dut_gam_igb_cnt_rom_rus_lda_urd_tsw_por_est_akn_bam_hun_cze_sod_geo_ger_lit_spa_afr_mlt_heb_bos_fin_xho_tag_eng_jav_jpn_tml_kor_lat_ctl_cic_guj_bat_nor_amh_mly_mnd_fre_swa_ukr_tig_scr_mol_swe_bul_qcu_grk_krd_slo_dyu_aeg_pan_sid_mcd_ind_ita_moo_pol_fbf_sun_tha_anl_knd_swt_ewe_aze_svk_hin_azi_tsn_vie_hau_bem_zul_ven	-0.0663340175625473	-0.156340133128099	0.876103803348576
564	gam_pan_akn_lat_aeg_chh_sod_rom_uzb_tur_zul_jav_yor_krd_spa_bsq_swe_mlt_lda_cnt_hin_scr_ven_slo_tsn_bos_hun_swa_igb_est_afr_owc_geo_svk_ukr_dut_urd_anl_heb_nor_fin_ses_tag_grk_bat_jpn_tml_kor_ben_ita_cic_por_mao_rus_amr_mly_mnd_cze_tsw_alb_amh_mol_pol_eng_mcd_qcu_glc_ger_arw_dgb_hau_bul_wly_lit_ind_ctl_fbf_prs_ewe_sun_tha_sid_knd_xho_swt_aze_fre_guj_azi_bem_vie_tig_bam_dyu_moo	-0.197554732606614	-0.466087150146953	0.642242950869131
565	gam_bul_cic_spa_heb_amr_tig_bos_aze_tur_bam_mly_fbf_arw_mol_bsq_dut_sod_moo_cnt_rus_hin_lda_guj_dyu_pol_est_zul_akn_hun_krd_mlt_geo_por_scr_prs_afr_amh_hau_mcd_fin_xho_mao_pan_ind_jpn_knd_kor_ita_grk_ses_lat_jav_lit_anl_sun_mnd_fre_ven_alb_chh_nor_svk_eng_swe_qcu_rom_cze_slo_igb_owc_glc_wly_ger_tag_ctl_tsn_ben_yor_bat_tha_sid_tml_dgb_bem_uzb_ukr_urd_azi_tsw_vie_aeg_swa_swt_ewe	-0.616613094483301	-1.47523467147794	0.143527038497468
566	sod_arw_dgb_eng_amh_chh_tig_rom_tur_uzb_swt_tag_bem_krd_lat_bsq_svk_owc_zul_mnd_bul_rus_cic_slo_tsw_ben_est_dyu_ven_hun_urd_amr_geo_glc_guj_bos_ger_mlt_anl_prs_fin_igb_sun_fre_bat_jpn_tml_kor_nor_pan_tsn_cze_mao_por_wly_jav_cnt_mcd_swa_grk_gam_lit_alb_swe_spa_qcu_pol_afr_ctl_lda_aeg_mol_sid_hin_mly_dut_fbf_ita_akn_ind_tha_hau_knd_ewe_bam_aze_scr_ukr_azi_moo_vie_heb_yor_xho_ses	-0.510314909178526	-1.21582934018442	0.227127156690108
567	amr_ger_lda_rus_tig_amh_sod_guj_azi_aze_bam_bat_zul_pan_hin_bsq_ukr_owc_xho_mnd_bos_dut_swt_cze_ven_por_hun_dgb_bem_est_svk_hau_geo_urd_pol_krd_fre_heb_sid_mcd_fin_tsn_ind_ctl_mly_jpn_knd_kor_eng_alb_fbf_nor_jav_spa_mlt_sun_cnt_mol_igb_swe_wly_lit_lat_bul_rom_qcu_arw_scr_ben_swa_anl_slo_aeg_afr_mao_prs_yor_glc_tsw_tag_tha_chh_tml_dyu_ewe_uzb_ita_grk_tur_moo_vie_gam_ses_cic_akn	0.00329725941601071	0.00776950782943912	0.993817534265557
568	aeg_spa_ses_eng_amh_anl_sod_ita_azi_tur_swt_sun_dgb_swe_rus_bsq_rom_wly_akn_cnt_slo_svk_ewe_lat_moo_lit_est_dyu_bam_fin_dut_gam_geo_ben_fre_glc_por_hau_chh_mcd_hun_lda_bat_bos_mly_jpn_knd_kor_pan_cze_igb_pol_ind_urd_owc_mao_mnd_arw_tsn_guj_mlt_ukr_afr_prs_scr_qcu_nor_alb_grk_cic_heb_hin_sid_ctl_jav_bul_xho_mol_tsw_tag_tha_amr_tml_fbf_swa_aze_krd_ger_uzb_yor_vie_tig_zul_ven_bem	-0.217834157872725	-0.514538520579474	0.608096185369624
569	owc_hin_ses_lat_gam_amh_anl_glc_azi_uzb_moo_bat_xho_cze_pan_bsq_krd_amr_dyu_cnt_afr_mcd_akn_rus_fbf_rom_fin_ven_yor_est_grk_tig_geo_urd_lit_ctl_ita_chh_sod_ukr_hun_tsw_jav_svk_ind_jpn_tml_kor_prs_spa_ewe_ger_mly_por_hau_sun_mnd_guj_bem_nor_wly_pol_bos_fre_ben_qcu_bul_mol_swe_tsn_heb_scr_sid_arw_tag_alb_bam_eng_dgb_mao_tha_mlt_knd_zul_igb_aze_dut_slo_tur_swt_vie_aeg_lda_cic_swa	-0.563468975746218	-1.34298432719075	0.182545480819321
570	heb_fre_ven_bos_chh_sid_gam_mcd_azi_tur_ewe_mly_tsw_hin_arw_bsq_urd_wly_dgb_cnt_bul_slo_ses_grk_zul_ita_fin_bam_dyu_est_lat_hau_geo_afr_glc_spa_mol_aeg_mlt_prs_hun_swa_ind_pan_jav_jpn_tml_kor_scr_ben_igb_ger_sun_eng_amh_bat_mnd_krd_akn_cze_amr_por_dut_alb_lit_qcu_guj_ctl_nor_lda_owc_swe_anl_ukr_tag_pol_fbf_rus_tsn_mao_tha_sod_knd_moo_yor_uzb_svk_rom_aze_swt_vie_tig_cic_bem_xho	-0.0617664870012833	-0.145598158782317	0.884553729653076
571	gam_ben_bem_afr_sod_tig_anl_ita_uzb_azi_fbf_mly_ewe_swe_scr_bsq_hin_wly_ses_mnd_prs_pan_bam_svk_igb_arw_fin_cic_dgb_est_mcd_heb_geo_spa_bos_mol_fre_chh_mlt_ctl_hun_akn_ind_guj_mao_jpn_tml_kor_eng_bul_ven_lit_sun_rus_amr_jav_cnt_ger_swa_nor_hau_ukr_glc_rom_pol_qcu_dut_grk_urd_lda_owc_cze_amh_lat_tag_alb_tsn_por_yor_bat_tha_sid_knd_zul_swt_aze_slo_krd_tur_moo_vie_aeg_xho_tsw_dyu	-0.191312103010205	-0.451886057331063	0.65240323329061
572	gam_pan_xho_bos_heb_amr_wly_pol_uzb_azi_tsn_bat_igb_cze_dut_bsq_slo_amh_ses_mnd_afr_hin_ewe_ger_swa_lit_hun_bem_lda_fin_eng_anl_geo_bul_krd_scr_ukr_aeg_tig_arw_est_moo_jav_swe_mly_jpn_tml_kor_nor_prs_ven_ita_ind_guj_sod_mao_cnt_ben_cic_glc_chh_rus_mol_ctl_rom_qcu_mcd_spa_fre_swt_owc_lat_sid_urd_tag_grk_akn_por_zul_sun_tha_hau_knd_bam_yor_tur_svk_alb_aze_fbf_vie_mlt_dyu_dgb_tsw	-0.784466338007605	-1.89278096841096	0.0614969256556223
573	sod_glc_swt_mol_chh_gam_amr_urd_aze_uzb_cic_mly_tsn_lit_scr_bsq_guj_tig_igb_mnd_eng_ger_tsw_krd_swa_ukr_hun_ses_moo_est_prs_owc_geo_mcd_ctl_nor_bos_hau_heb_rus_fin_bem_ind_rom_tag_jpn_knd_kor_hin_por_ven_cze_mao_spa_aeg_jav_cnt_fre_xho_bul_mlt_swe_pan_grk_alb_qcu_pol_slo_afr_akn_wly_lat_anl_ita_sun_ben_dyu_dut_yor_bat_tha_amh_tml_ewe_bam_azi_svk_arw_tur_dgb_vie_sid_lda_zul_fbf	0.637942080973055	1.51035421083135	0.134343395129386
574	owc_slo_akn_arw_sid_amh_tig_ctl_tur_uzb_bam_sun_moo_por_cze_bsq_fre_heb_swa_cnt_swe_lat_ewe_rus_ses_nor_fin_xho_dyu_est_mcd_gam_geo_pan_ita_glc_svk_wly_mlt_prs_hun_lda_mly_spa_bat_jpn_tml_kor_scr_bul_bem_afr_mao_pol_anl_jav_mnd_bos_cic_grk_amr_lit_urd_rom_ukr_qcu_mol_ben_dut_igb_sod_hin_chh_krd_ind_eng_swt_alb_yor_tag_tha_hau_knd_tsw_zul_azi_guj_ger_aze_tsn_vie_aeg_dgb_fbf_ven	-0.0512488970966991	-0.120750585387516	0.904149091549846
575	amr_dut_ewe_mol_hau_aeg_owc_lit_aze_tur_ses_mao_ven_ctl_bos_bsq_fre_mlt_bem_mnd_nor_prs_fbf_pol_swa_guj_fin_igb_xho_est_cze_wly_geo_afr_ukr_hin_ger_anl_sod_rus_hun_tsn_mly_ita_ind_jpn_knd_kor_scr_eng_cic_grk_tag_bul_heb_jav_cnt_mcd_zul_svk_amh_rom_arw_lat_alb_qcu_urd_glc_spa_moo_chh_slo_sid_pan_sun_ben_lda_swe_dyu_bat_tha_gam_tml_dgb_yor_azi_krd_por_uzb_akn_vie_tig_tsw_bam_swt	-0.301299805001646	-0.71272003654611	0.477803454053944
576	sod_svk_tsw_ukr_sid_aeg_tig_fre_tur_uzb_dyu_tag_ewe_grk_ctl_bsq_pol_chh_ses_cnt_arw_scr_yor_ben_igb_ger_hun_swa_ven_est_krd_hau_geo_lit_rom_bos_afr_mlt_owc_urd_fin_xho_mly_nor_jav_jpn_knd_kor_guj_eng_moo_mol_mao_hin_amr_sun_mnd_dut_cic_slo_gam_pan_spa_glc_prs_qcu_ita_bul_por_tsn_anl_mcd_amh_cze_ind_swe_dgb_rus_fbf_bat_tha_wly_tml_swt_lda_aze_alb_lat_azi_zul_vie_heb_bam_bem_akn	-0.404253438777419	-0.959957724121368	0.339565636815396
577	tig_nor_akn_ita_mlt_sod_aeg_dut_aze_tur_cic_mly_ewe_ukr_mol_bsq_alb_anl_swa_mnd_krd_ben_zul_swe_igb_svk_est_dgb_xho_fin_rom_chh_geo_bos_lat_cze_mcd_amh_sid_eng_hun_yor_mao_slo_jav_jpn_tml_kor_prs_grk_lda_pan_sun_rus_wly_bat_cnt_guj_ven_fre_gam_ger_urd_afr_por_qcu_lit_arw_bul_bem_hau_hin_heb_scr_tag_spa_tsn_pol_dyu_ind_tha_amr_knd_bam_moo_uzb_ctl_glc_azi_ses_vie_owc_fbf_swt_tsw	-0.235805159904911	-0.556438341687479	0.579247699939473
578	hau_scr_igb_urd_heb_amr_aeg_ita_tur_aze_zul_mly_dyu_pan_cze_bsq_arw_amh_ewe_mnd_krd_ukr_ven_nor_akn_fre_hun_bem_bam_fin_eng_wly_geo_lat_guj_bos_mcd_chh_gam_hin_est_tsn_jav_spa_tag_jpn_knd_kor_dut_mol_dgb_pol_bat_rus_sod_sun_cnt_ben_ses_afr_sid_por_ger_slo_svk_qcu_glc_grk_lit_moo_owc_alb_tig_swe_mao_bul_swa_ctl_lda_ind_tha_anl_tml_fbf_yor_uzb_prs_rom_azi_tsw_vie_mlt_cic_swt_xho	-0.402751929738993	-0.955327826009784	0.341888626932663
579	chh_mol_tsw_bul_aeg_sid_amr_scr_aze_uzb_bem_jav_ewe_swe_rom_bsq_fre_wly_dgb_mnd_dut_ukr_ven_lit_xho_nor_fin_lda_cic_est_mcd_heb_geo_spa_cze_arw_pol_sod_anl_prs_hun_moo_sun_svk_mly_jpn_knd_kor_ben_pan_dyu_por_tag_grk_hau_mao_cnt_alb_swt_ctl_gam_urd_lat_afr_eng_qcu_bos_ita_slo_igb_owc_hin_tig_rus_bat_guj_tsn_glc_bam_ind_tha_mlt_tml_akn_yor_tur_ger_krd_azi_swa_vie_amh_ses_zul_fbf	-0.296375897194834	-0.701171744940947	0.484946636193454
580	wly_nor_zul_rus_amh_chh_aeg_slo_uzb_tur_moo_sun_lda_bos_ger_bsq_ita_hau_swt_mnd_lat_pan_xho_rom_dyu_afr_fin_fbf_ven_est_ctl_gam_geo_glc_alb_mol_grk_anl_tig_dut_hun_akn_bat_krd_mly_jpn_knd_kor_por_mcd_yor_guj_mao_urd_sid_tag_cnt_bul_tsw_lit_amr_pol_swe_cze_ukr_qcu_svk_spa_scr_ewe_heb_ben_sod_arw_jav_hin_swa_eng_bam_ind_tha_mlt_tml_igb_tsn_azi_fre_prs_aze_bem_vie_owc_ses_dgb_cic	-0.401361812179105	-0.952255705564612	0.343435711534918
581	wly_arw_moo_mcd_sod_gam_chh_pan_aze_tur_xho_ind_ewe_cze_glc_bsq_rom_amr_fbf_mnd_svk_eng_dyu_prs_tsn_nor_fin_zul_bem_est_grk_amh_geo_swe_lit_slo_dut_sid_owc_ben_hun_cic_mao_hin_tag_jpn_tml_kor_krd_spa_swa_pol_jav_afr_tig_bat_cnt_ctl_ses_scr_hau_por_guj_bul_urd_qcu_ita_fre_mol_dgb_mlt_ukr_heb_bos_mly_alb_swt_lat_ven_sun_tha_aeg_knd_yor_igb_uzb_rus_ger_azi_bam_vie_anl_tsw_akn_lda	0.164457719765111	0.387078462855195	0.69958247874958
582	owc_ukr_tsw_glc_amh_aeg_amr_mcd_azi_uzb_ewe_tag_dgb_arw_scr_bsq_slo_tig_moo_mnd_ger_krd_lda_rom_bam_rus_hun_fbf_swt_fin_por_anl_geo_spa_alb_eng_afr_wly_heb_lat_est_cic_mao_ctl_ind_jpn_knd_kor_grk_mol_ses_hin_jav_ben_hau_sun_cnt_prs_tsn_lit_mlt_dut_bos_pan_bul_qcu_svk_fre_nor_ven_gam_guj_chh_cze_mly_urd_dyu_swe_swa_bat_tha_sod_tml_igb_yor_tur_pol_ita_aze_zul_vie_sid_akn_xho_bem	-0.700100058462954	-1.67735491088444	0.0968311503312122
583	sod_nor_igb_bos_amr_chh_tig_lat_azi_tur_fbf_mly_lda_afr_spa_bsq_por_sid_tsw_mnd_scr_ctl_akn_swe_dyu_ger_hun_tsn_bam_est_cze_mlt_geo_bul_fre_eng_ukr_gam_hau_glc_fin_moo_tag_lit_sun_jpn_tml_kor_alb_pol_bem_grk_mao_dut_owc_jav_cnt_rom_ses_ita_wly_urd_svk_arw_mol_qcu_krd_mcd_prs_zul_amh_ben_heb_rus_bat_pan_swt_slo_dgb_ind_tha_anl_knd_swa_yor_aze_guj_hin_uzb_xho_vie_aeg_cic_ven_ewe	-0.416461560315528	-0.990336166452997	0.324579512930561
584	amr_alb_igb_mol_hau_gam_mlt_por_tur_aze_yor_mly_bam_ben_fre_bsq_mcd_owc_tsn_cnt_slo_spa_cic_svk_fbf_ukr_hun_ewe_xho_est_hin_sod_geo_lat_pol_guj_pan_sid_chh_urd_fin_akn_sun_afr_jav_jpn_knd_kor_lit_rom_ven_scr_bat_ita_wly_tag_mnd_bos_swa_ger_tig_eng_dut_bul_grk_qcu_arw_ctl_krd_moo_anl_prs_amh_glc_ind_nor_dgb_swe_swt_mao_tha_aeg_tml_tsw_dyu_azi_rus_cze_uzb_bem_vie_heb_ses_zul_lda	-0.383455934774039	-0.909281933716548	0.365551801420998
585	gam_krd_yor_rus_wly_amr_tig_cze_uzb_azi_dgb_mao_akn_mcd_pan_bsq_ctl_amh_igb_mnd_slo_lit_moo_afr_ven_glc_est_xho_lda_fin_lat_hau_geo_scr_alb_bul_svk_chh_sod_eng_hun_ses_sun_mol_jav_jpn_tml_kor_rom_ben_tsn_prs_bat_spa_anl_ind_cnt_ger_swt_bos_heb_nor_urd_fre_arw_qcu_ita_grk_pol_bem_mlt_ukr_sid_por_mly_swe_ewe_dut_zul_tag_tha_owc_knd_cic_tsw_tur_guj_hin_aze_dyu_vie_aeg_fbf_bam_swa	0.137098607637451	0.322975035670307	0.747439195090371
586	amh_urd_swt_ctl_amr_aeg_sid_slo_aze_azi_ewe_bat_akn_krd_nor_bsq_scr_owc_ven_mnd_guj_ben_zul_hin_lda_ger_hun_moo_bam_est_prs_mlt_geo_lat_afr_arw_swe_chh_wly_grk_fin_igb_sun_bul_ind_jpn_knd_kor_svk_fre_ses_mol_jav_eng_gam_mao_cnt_rom_yor_por_heb_cze_ita_bos_glc_qcu_mcd_alb_spa_xho_tig_ukr_sod_pan_mly_lit_dyu_rus_swa_tag_tha_hau_tml_fbf_tsw_uzb_dut_pol_tur_dgb_vie_anl_bem_tsn_cic	-0.577747246405591	-1.37808178656903	0.171484709257544
587	sod_mol_bem_ctl_aeg_anl_heb_afr_uzb_azi_dyu_jav_zul_ger_mcd_bsq_ben_tig_akn_cnt_alb_nor_dgb_pol_swt_rus_fin_bam_yor_hun_dut_amr_geo_fre_bos_lit_hin_chh_owc_eng_est_tsn_mao_spa_mly_jpn_knd_kor_guj_slo_fbf_glc_bat_bul_wly_tag_mnd_cze_cic_scr_mlt_prs_ukr_swe_svk_qcu_rom_lat_krd_ses_sid_grk_gam_arw_ind_ita_ven_urd_lda_sun_tha_amh_tml_moo_igb_aze_por_pan_tur_xho_vie_hau_ewe_tsw_swa	-0.0271856678084194	-0.0640278202741534	0.94908549769827
588	sod_por_zul_hin_amh_hau_sid_pan_aze_uzb_bem_bat_tsn_ita_rom_bsq_lit_anl_xho_cnt_nor_prs_fbf_ukr_ses_grk_fin_swa_ewe_hun_fre_amr_geo_glc_cze_afr_ger_heb_chh_lat_est_swt_mly_svk_jav_jpn_tml_kor_pol_mol_bam_rus_mao_dut_tig_tag_mnd_urd_akn_scr_mlt_bul_ben_spa_bos_qcu_krd_arw_slo_ven_wly_guj_aeg_alb_ind_mcd_lda_swe_yor_sun_tha_owc_knd_tsw_dyu_tur_ctl_eng_azi_dgb_vie_gam_igb_moo_cic	-0.285636633117019	-0.675085508486446	0.501296418292696
589	heb_lat_igb_alb_sod_tig_wly_ita_aze_uzb_swt_jav_lda_cze_guj_bsq_grk_gam_dgb_cnt_pol_lit_ven_mol_zul_ger_fin_tsn_dyu_hun_krd_amh_geo_mcd_eng_dut_swe_hau_anl_hin_est_xho_mao_prs_ind_jpn_tml_kor_nor_urd_fbf_ukr_sun_svk_chh_tag_mnd_afr_tsw_pan_mlt_glc_por_rus_arw_qcu_bos_bul_spa_swa_sid_scr_owc_ben_mly_slo_moo_ctl_ses_bat_tha_aeg_knd_cic_bam_tur_fre_rom_azi_bem_vie_amr_yor_akn_ewe	-0.338587023762313	-0.80087776418238	0.425243735284321
590	tig_mol_bem_dut_chh_wly_aeg_ger_azi_aze_dgb_mao_ven_bul_ukr_bsq_rus_amr_zul_mnd_fre_svk_fbf_eng_moo_grk_est_tsn_swa_hun_scr_sid_geo_ben_afr_cze_glc_anl_hau_slo_fin_akn_sun_hin_mly_jpn_knd_kor_alb_spa_cic_por_ind_mcd_owc_bat_cnt_urd_dyu_pan_sod_bos_prs_lat_ctl_qcu_lit_nor_guj_bam_gam_pol_amh_ita_tag_krd_yor_arw_lda_jav_tha_mlt_tml_swt_ses_tur_rom_swe_uzb_xho_vie_heb_ewe_tsw_igb	-0.705768514659466	-1.69225957551957	0.0939444330758348
591	anl_scr_akn_cze_amr_hau_gam_guj_tur_uzb_ewe_ind_yor_ben_glc_bsq_bos_wly_swa_mnd_grk_mol_lda_mcd_igb_krd_est_bam_ses_fin_ctl_amh_geo_urd_hin_arw_fre_mlt_sod_swe_hun_fbf_sun_svk_tag_jpn_knd_kor_nor_por_cic_rus_bat_rom_owc_mao_cnt_ger_tsw_spa_chh_bul_dut_alb_eng_qcu_lit_slo_prs_swt_tig_pan_heb_ukr_jav_afr_tsn_lat_dgb_mly_tha_aeg_tml_zul_ven_azi_ita_pol_aze_moo_vie_sid_dyu_xho_bem	-0.128846277793981	-0.303622169313092	0.762093986458389
592	sod_grk_fbf_pan_owc_anl_amr_bos_tur_aze_ses_mly_ewe_guj_rom_bsq_fre_amh_igb_cnt_cze_prs_swa_spa_tsw_ctl_est_bam_ven_fin_dut_hau_geo_lat_ben_pol_rus_wly_sid_slo_hun_dyu_mao_nor_sun_jpn_knd_kor_mcd_mol_zul_eng_tag_ukr_gam_bat_mnd_ger_xho_arw_aeg_alb_afr_glc_bul_qcu_swe_lit_scr_moo_tig_por_mlt_ita_jav_krd_cic_svk_lda_ind_tha_heb_tml_yor_tsn_azi_hin_urd_uzb_bem_vie_chh_akn_dgb_swt	0.261524976603752	0.615992137769205	0.539404461884637
593	heb_glc_ven_ctl_chh_mlt_tig_grk_uzb_tur_swa_tag_yor_por_rom_bsq_dut_anl_dgb_mnd_ukr_hin_igb_lat_fbf_ger_est_cic_bam_fin_arw_sod_geo_prs_guj_pol_slo_amr_wly_lit_hun_swt_jav_ita_mao_jpn_tml_kor_ben_afr_tsw_urd_mly_pan_owc_bat_cnt_cze_xho_krd_amh_mol_mcd_eng_nor_qcu_rus_spa_swe_akn_hau_svk_gam_fre_sun_bos_dyu_bul_tsn_ind_tha_aeg_knd_ewe_moo_aze_scr_alb_azi_bem_vie_sid_lda_ses_zul	-0.329735537395615	-0.780816536400045	0.436893423294119
594	amh_ita_swt_dut_aeg_anl_sid_bul_aze_tur_tsn_sun_dgb_grk_por_bsq_glc_hau_bem_mnd_afr_mol_igb_rus_ewe_hin_est_cic_dyu_hun_spa_wly_geo_ctl_guj_fre_arw_sod_chh_ukr_fin_ses_tag_nor_mao_jpn_knd_kor_bos_rom_lda_cze_bat_pan_amr_jav_cnt_scr_bam_svk_mlt_ben_pol_krd_prs_qcu_mcd_lit_alb_fbf_tig_urd_gam_slo_ind_eng_xho_swe_akn_mly_tha_owc_tml_zul_tsw_azi_lat_ger_uzb_yor_vie_heb_ven_swa_moo	-0.371579199420994	-0.880530383859944	0.380841885091005
595	sid_urd_tsw_swe_anl_gam_aeg_krd_azi_uzb_bam_bat_ses_mcd_dut_bsq_grk_owc_xho_cnt_rus_spa_ven_ctl_dyu_scr_est_fbf_lda_fin_guj_wly_geo_arw_svk_hin_fre_chh_amh_mol_hun_bem_mao_glc_tag_jpn_knd_kor_rom_ben_zul_bos_sun_pol_tig_jav_mnd_prs_ewe_bul_sod_afr_por_lit_lat_qcu_alb_ukr_cze_yor_hau_pan_amr_ita_mly_eng_moo_nor_tsn_ind_tha_heb_tml_cic_igb_aze_slo_ger_tur_swt_vie_mlt_swa_dgb_akn	-0.126730257936517	-0.298958960650558	0.765638389647118
596	heb_arw_ses_urd_owc_hau_chh_ita_tur_uzb_yor_jav_lda_slo_fre_bsq_hin_gam_zul_cnt_nor_ben_bam_ctl_igb_lit_hun_xho_moo_est_alb_mlt_geo_bos_pol_cze_bul_tig_amh_mol_fin_ven_mly_ger_bat_jpn_tml_kor_ukr_pan_akn_swe_sun_scr_sid_mao_mnd_svk_cic_glc_amr_spa_rus_grk_afr_qcu_por_eng_mcd_dgb_wly_guj_aeg_rom_ind_prs_bem_krd_swa_tag_tha_sod_knd_fbf_tsn_azi_dut_lat_aze_tsw_vie_anl_ewe_swt_dyu	-0.470874319392335	-1.11911858438188	0.265971726927681
597	sid_krd_akn_mcd_hau_amh_amr_lit_aze_uzb_xho_ind_ewe_afr_swe_bsq_svk_wly_igb_mnd_fre_por_moo_lat_tsn_bul_est_yor_fbf_hun_ukr_heb_geo_scr_mol_spa_nor_sod_gam_ger_fin_ses_bat_slo_mao_jpn_tml_kor_grk_arw_tsw_ita_jav_dut_owc_tag_cnt_cze_cic_prs_chh_hin_glc_ctl_eng_qcu_pol_pan_ben_ven_mlt_alb_anl_urd_mly_rom_bam_guj_bem_sun_tha_tig_knd_swa_zul_tur_bos_rus_azi_dyu_vie_aeg_swt_dgb_lda	0.0661280324322678	0.155739526290109	0.876575887635587
598	amr_ita_swa_pan_heb_amh_owc_dut_uzb_azi_lda_sun_cic_swe_nor_bsq_eng_aeg_moo_cnt_guj_urd_bem_mol_bam_scr_hun_fbf_tsn_fin_spa_sid_geo_hin_lat_ben_por_anl_gam_svk_est_ven_bat_afr_mao_jpn_tml_kor_rom_ger_zul_slo_ind_arw_mlt_tag_mnd_rus_akn_ukr_sod_ctl_cze_alb_pol_qcu_bos_prs_bul_xho_wly_glc_chh_krd_mly_fre_yor_lit_tsw_jav_tha_tig_knd_igb_dyu_tur_grk_mcd_aze_ses_vie_hau_swt_ewe_dgb	-0.415233120786092	-0.985377408196612	0.326995404326668
599	sod_por_tsw_pol_aeg_chh_wly_alb_aze_uzb_ven_ind_igb_eng_dut_bsq_ctl_tig_swt_mnd_urd_ben_cic_afr_akn_svk_fin_bam_lda_hun_lat_amr_geo_krd_mcd_swe_pan_anl_gam_slo_est_dgb_mao_spa_tag_jpn_tml_kor_grk_scr_ses_prs_jav_ukr_amh_sun_cnt_glc_zul_nor_sid_lit_rom_cze_bul_qcu_arw_guj_fre_tsn_heb_ita_hau_ger_mly_bos_bem_rus_fbf_bat_tha_owc_knd_ewe_dyu_tur_mol_hin_azi_moo_vie_mlt_swa_xho_yor	0.408634008150683	0.963890000058184	0.337600766252287
600	mlt_ger_moo_ita_tig_gam_sid_lit_uzb_tur_ses_mao_dgb_alb_rus_bsq_svk_owc_lda_mnd_pan_grk_swt_scr_akn_swe_hun_tsn_swa_fin_mcd_anl_geo_arw_guj_pol_bul_hau_heb_afr_est_yor_sun_por_ind_jpn_tml_kor_prs_slo_zul_lat_jav_ben_amh_bat_cnt_urd_dyu_fre_chh_hin_dut_ctl_bos_qcu_cze_ukr_rom_ven_wly_spa_amr_eng_tag_krd_xho_mol_bem_mly_tha_sod_knd_bam_igb_aze_nor_glc_azi_cic_vie_aeg_fbf_ewe_tsw	-0.69072679428464	-1.6601804599365	0.100246431585894
601	tig_ben_bam_fre_aeg_wly_gam_afr_azi_tur_akn_sun_ewe_bos_bul_bsq_svk_sid_ses_mnd_guj_eng_yor_ita_cic_mcd_hun_lda_dyu_est_ukr_amr_geo_urd_prs_arw_rus_mlt_heb_scr_fin_igb_jav_lit_mly_jpn_knd_kor_swe_hin_zul_ger_bat_pol_sod_ind_cnt_nor_fbf_mol_owc_rom_krd_alb_grk_qcu_glc_dut_cze_xho_anl_pan_amh_spa_tag_slo_moo_lat_dgb_mao_tha_hau_tml_swa_tsw_uzb_ctl_por_aze_bem_vie_chh_tsn_swt_ven	0.19751488921177	0.46545854740683	0.642691271709294
602	aeg_bos_swt_spa_tig_hau_chh_rom_azi_aze_ewe_jav_dyu_glc_pol_bsq_scr_amh_akn_mnd_dut_guj_bam_ben_lda_por_fin_dgb_swa_est_rus_heb_geo_arw_svk_slo_mol_anl_wly_grk_hun_ses_tag_ctl_bat_jpn_tml_kor_eng_mcd_fbf_fre_mly_lat_mlt_mao_cnt_alb_bem_swe_owc_nor_ita_prs_hin_qcu_urd_pan_bul_yor_gam_krd_amr_ger_ind_afr_ven_lit_cic_sun_tha_sid_knd_zul_tsw_tur_ukr_cze_uzb_tsn_vie_sod_igb_moo_xho	-0.636508674166619	-1.52466502059473	0.130736225120775
603	anl_slo_fbf_prs_wly_amh_mlt_dut_aze_tur_bam_jav_swa_ger_scr_bsq_mol_sid_akn_cnt_mcd_alb_cic_por_lda_fre_est_dyu_dgb_hun_ctl_amr_geo_pol_rus_arw_lit_gam_hau_pan_fin_yor_ind_krd_sun_jpn_tml_kor_ben_afr_bem_cze_mly_spa_aeg_tag_mnd_grk_xho_glc_tig_nor_ukr_guj_swe_qcu_bul_bos_rom_moo_sod_lat_owc_ita_bat_urd_ewe_hin_igb_mao_tha_chh_knd_zul_ven_azi_eng_svk_uzb_swt_vie_heb_tsw_tsn_ses	-0.826284689848407	-1.99942522599919	0.0484804955779297
604	owc_eng_dyu_svk_sod_wly_mlt_slo_aze_azi_bem_mao_bam_mcd_rus_bsq_cze_tig_ven_mnd_dut_bul_cic_ukr_fbf_bos_hun_swt_moo_fin_krd_amh_geo_ctl_mol_glc_arw_sid_amr_pan_est_yor_bat_grk_ind_jpn_tml_kor_spa_nor_tsn_swe_tag_hin_anl_sun_cnt_ben_ses_scr_aeg_lat_pol_fre_lit_qcu_ita_por_rom_akn_gam_afr_chh_guj_mly_urd_zul_ger_lda_jav_tha_heb_knd_swa_ewe_tur_alb_prs_uzb_tsw_vie_hau_igb_dgb_xho	-0.258568444725582	-0.611612087916208	0.542286687275132
605	hau_ben_tsn_eng_tig_heb_amh_afr_aze_azi_swt_ind_yor_bul_fre_bsq_arw_wly_dgb_cnt_guj_rom_bem_krd_zul_urd_hun_dyu_akn_est_pol_chh_geo_ctl_ita_bos_pan_owc_aeg_nor_fin_xho_mly_prs_sun_jpn_tml_kor_lat_mcd_swa_grk_mao_svk_mlt_tag_mnd_ger_cic_lit_gam_alb_ukr_scr_swe_qcu_por_mol_spa_ewe_anl_glc_amr_cze_jav_dut_ven_hin_moo_bat_tha_sid_knd_ses_lda_uzb_slo_rus_tur_bam_vie_sod_igb_fbf_tsw	0.111426305872574	0.26209271113646	0.79382961634127
606	gam_lat_akn_rom_chh_heb_mlt_alb_aze_uzb_ses_mly_cic_dut_fre_bsq_swe_tig_swa_mnd_nor_urd_bam_ita_xho_mcd_fin_ewe_tsw_est_eng_aeg_geo_guj_rus_ukr_spa_owc_amh_bul_hun_lda_mao_scr_sun_jpn_tml_kor_glc_grk_dyu_prs_tag_por_wly_jav_cnt_mol_dgb_slo_anl_ger_pol_svk_arw_qcu_pan_hin_ctl_tsn_sod_krd_sid_cze_bat_afr_ven_lit_moo_ind_tha_hau_knd_fbf_zul_tur_ben_bos_azi_yor_vie_amr_swt_igb_bem	-0.26630379473193	-0.630315917369352	0.530033677696689
607	sid_cze_dgb_ben_hau_mlt_chh_hin_tur_aze_bam_sun_tsn_lat_dut_bsq_ctl_wly_zul_mnd_mcd_nor_ses_pol_ven_arw_fin_yor_tsw_hun_swe_gam_geo_grk_fre_krd_prs_heb_amr_bul_est_bem_tag_pan_mly_jpn_knd_kor_lit_ita_cic_svk_bat_mol_tig_ind_cnt_afr_akn_guj_amh_spa_slo_glc_ger_qcu_scr_bos_por_igb_aeg_rom_anl_urd_mao_eng_dyu_rus_ewe_jav_tha_owc_tml_fbf_swa_uzb_ukr_alb_azi_moo_vie_sod_xho_lda_swt	0.187526170897723	0.441526228828868	0.659856963778534
608	sod_hin_cic_afr_sid_anl_aeg_krd_aze_uzb_yor_ind_swa_ben_swe_bsq_rom_tig_swt_mnd_prs_guj_zul_rus_ven_cze_hun_dgb_bam_fin_por_chh_geo_lit_nor_scr_ger_owc_gam_pol_est_ewe_tag_ctl_mly_jpn_tml_kor_arw_mcd_akn_dut_jav_slo_amr_sun_cnt_ukr_lda_mol_wly_lat_spa_glc_urd_qcu_eng_pan_svk_ses_amh_ita_mlt_grk_bat_fre_tsw_alb_igb_mao_tha_hau_knd_tsn_dyu_tur_bul_bos_azi_xho_vie_heb_moo_bem_fbf	-0.409153159876957	-0.97069996150399	0.33421557793525
609	gam_krd_fbf_lat_owc_aeg_hau_arw_azi_aze_swt_mao_bam_mcd_lit_bsq_mol_heb_dgb_cnt_rom_ctl_moo_ukr_zul_guj_hun_akn_dyu_est_ger_amr_geo_hin_por_nor_pol_chh_mlt_bos_fin_cic_ind_ita_sun_jpn_knd_kor_cze_urd_lda_ben_mly_glc_tig_jav_mnd_grk_yor_dut_wly_rus_svk_prs_slo_qcu_afr_swe_eng_tsn_sod_bul_sid_alb_bat_pan_ven_fre_ses_tag_tha_amh_tml_ewe_bem_uzb_spa_scr_tur_tsw_vie_anl_xho_swa_igb	-0.46995592671547	-1.11739622653542	0.266703308131659
610	anl_glc_fbf_dut_heb_amh_sid_pol_tur_aze_bam_bat_dyu_bul_urd_bsq_spa_owc_yor_cnt_guj_cze_swa_hin_xho_lit_hun_swt_tsw_est_prs_hau_geo_ctl_bos_fre_swe_tig_wly_grk_fin_cic_ind_afr_sun_jpn_tml_kor_alb_rus_moo_lat_tag_pan_sod_jav_mnd_ger_ses_rom_chh_svk_ita_ben_por_qcu_krd_ukr_scr_bem_amr_mol_gam_eng_mao_slo_zul_nor_ven_mly_tha_aeg_knd_igb_ewe_azi_mcd_arw_uzb_tsn_vie_mlt_lda_akn_dgb	-0.909661004145539	-2.20658177376392	0.029805276651611
611	hau_por_lda_guj_sod_amh_owc_urd_tur_uzb_igb_tag_swa_scr_ben_bsq_mol_chh_dgb_mnd_fre_nor_ewe_cze_tsn_alb_est_tsw_akn_hun_hin_amr_geo_ctl_swe_rus_glc_heb_tig_ita_fin_ven_mao_slo_sun_jpn_tml_kor_spa_prs_dyu_ger_bat_lat_wly_mly_cnt_bos_yor_bul_gam_pan_afr_grk_lit_qcu_krd_dut_pol_zul_anl_rom_sid_ukr_jav_arw_bam_mcd_swt_ind_tha_mlt_knd_fbf_cic_azi_svk_eng_aze_ses_vie_aeg_bem_moo_xho	-0.423007390910618	-1.00689620575656	0.31659728510328
612	amh_glc_swa_prs_anl_heb_gam_ctl_aze_uzb_dyu_sun_lda_rus_slo_bsq_fre_sid_moo_cnt_pan_eng_zul_lat_ewe_swe_hun_cic_fbf_fin_scr_owc_geo_bos_spa_dut_lit_wly_chh_nor_est_ven_mly_urd_ind_jpn_knd_kor_por_svk_igb_guj_mao_rom_aeg_bat_mnd_pol_swt_ger_mlt_arw_grk_afr_ita_qcu_alb_cze_ben_xho_sod_ukr_amr_krd_tag_mcd_tsn_mol_ses_jav_tha_hau_tml_bem_tsw_tur_bul_hin_azi_akn_vie_tig_yor_bam_dgb	0.405466359031945	0.954072212477594	0.342520391205932
613	tig_glc_fbf_spa_anl_sod_heb_eng_azi_tur_ses_ind_swt_rom_krd_bsq_arw_sid_moo_cnt_prs_lit_ven_ger_bem_afr_est_swa_igb_fin_bul_chh_geo_swe_fre_slo_mcd_aeg_wly_por_hun_tsw_mly_ita_jav_jpn_tml_kor_scr_cze_ewe_ctl_tag_mol_mlt_mao_mnd_ukr_xho_urd_amr_ben_rus_alb_hin_qcu_lat_pol_dut_zul_hau_nor_gam_grk_bat_guj_tsn_pan_lda_sun_tha_amh_knd_dgb_dyu_uzb_bos_svk_aze_akn_vie_owc_cic_bam_yor	0.267077950692284	0.629089073219434	0.530832990560623
614	gam_svk_akn_eng_anl_amh_wly_prs_aze_tur_tsn_ind_yor_nor_mcd_bsq_ben_mlt_swa_mnd_slo_por_bam_afr_ven_alb_hun_cic_dgb_fin_scr_sid_geo_ita_ctl_dut_bos_tig_sod_mol_est_dyu_sun_ukr_mao_jpn_tml_kor_guj_cze_tsw_arw_mly_hin_aeg_tag_cnt_krd_ewe_spa_amr_pan_lat_bul_rom_qcu_grk_urd_swe_ses_owc_pol_chh_fre_bat_lit_bem_rus_fbf_jav_tha_heb_knd_igb_xho_azi_ger_glc_uzb_swt_vie_hau_lda_moo_zul	0.365642319839017	0.860608205923719	0.39166714756467
615	amh_por_ven_rus_mlt_chh_anl_guj_aze_tur_tsn_jav_dgb_pan_prs_bsq_grk_hau_cic_cnt_urd_lat_akn_pol_ewe_afr_fin_igb_fbf_est_bos_owc_geo_ctl_bul_mcd_scr_aeg_heb_svk_hun_xho_mao_mol_sun_jpn_knd_kor_hin_alb_moo_rom_bat_ita_sid_mly_mnd_cze_swt_eng_gam_arw_ukr_lit_slo_qcu_glc_dut_ger_yor_tig_ben_wly_fre_tag_nor_swa_swe_tsw_ind_tha_amr_tml_ses_dyu_azi_krd_spa_uzb_lda_vie_sod_bam_zul_bem	-0.806387444585269	-1.94372011434654	0.0549522472443991
616	wly_prs_dgb_ctl_chh_owc_hau_svk_aze_uzb_swa_bat_bem_urd_mol_bsq_eng_tig_moo_mnd_por_guj_tsn_grk_ven_spa_fin_dyu_xho_hun_krd_mlt_geo_arw_pan_rus_rom_heb_aeg_swe_est_swt_mao_dut_jav_jpn_tml_kor_alb_ger_lda_lit_mly_pol_amh_ind_cnt_scr_igb_bul_gam_slo_cze_glc_ukr_qcu_lat_nor_bos_yor_sid_mcd_anl_fre_sun_hin_tsw_ben_ewe_tag_tha_sod_knd_akn_ses_tur_ita_afr_azi_fbf_vie_amr_bam_cic_zul	-0.533237964426884	-1.26994047519352	0.20727414619182
617	wly_pol_zul_afr_chh_amr_amh_cze_aze_uzb_xho_jav_swa_dut_fre_bsq_pan_hau_swt_mnd_ger_nor_akn_alb_ses_ita_fin_tsw_cic_hun_krd_gam_geo_lit_bos_ukr_lat_sod_mlt_swe_est_dyu_sun_spa_mao_jpn_knd_kor_arw_mcd_igb_guj_ind_glc_anl_mly_cnt_grk_yor_ben_aeg_prs_mol_bul_rom_qcu_urd_slo_rus_bem_tig_hin_heb_svk_tag_scr_fbf_ctl_lda_bat_tha_owc_tml_dgb_ven_tur_por_eng_azi_moo_vie_sid_tsn_ewe_bam	0.198388779785714	0.466838194968432	0.64170747772288
618	tig_slo_dgb_lit_sid_hau_owc_bul_azi_uzb_tsw_bat_ven_urd_nor_bsq_krd_chh_cic_mnd_eng_alb_yor_afr_bem_mcd_fin_igb_ses_hun_ukr_aeg_geo_swe_dut_ita_fre_sod_amr_ger_est_akn_mao_scr_jav_jpn_knd_kor_ben_lat_moo_svk_mly_spa_mlt_sun_cnt_grk_zul_mol_anl_rom_ctl_pan_prs_qcu_por_bos_pol_fbf_amh_arw_heb_rus_tag_hin_tsn_guj_bam_ind_tha_wly_tml_xho_swa_tur_glc_cze_aze_dyu_vie_gam_ewe_swt_lda	0.191008692351647	0.450495868919902	0.653401425988879
619	owc_bul_bam_spa_wly_amh_chh_dut_azi_uzb_zul_mao_bem_ger_slo_bsq_rom_mlt_ewe_cnt_fre_mol_dgb_hin_tsw_pan_est_ven_ses_fin_ctl_anl_geo_lit_urd_scr_rus_sod_tig_nor_hun_swa_sun_guj_bat_jpn_knd_kor_por_pol_fbf_ben_tag_arw_gam_mly_mnd_glc_lda_svk_aeg_krd_eng_ukr_bos_qcu_afr_ita_alb_dyu_sid_swe_hau_prs_ind_cze_akn_mcd_tsn_jav_tha_heb_tml_moo_igb_tur_lat_grk_aze_cic_vie_amr_swt_yor_xho	0.00640272118881042	0.0150881390847036	0.987994184926917
620	sod_afr_zul_slo_mlt_sid_gam_glc_tur_azi_dyu_bat_swt_arw_lit_bsq_ger_owc_swa_mnd_ctl_eng_lda_dut_moo_svk_est_fbf_ewe_hun_bos_amh_geo_ben_scr_nor_ukr_aeg_hau_fre_fin_dgb_tag_pan_jav_jpn_tml_kor_krd_cze_akn_grk_ind_swe_anl_mly_cnt_guj_bem_rom_amr_mcd_urd_prs_rus_qcu_lat_mol_por_ven_tig_alb_wly_ita_sun_pol_igb_hin_bam_mao_tha_heb_knd_yor_ses_aze_bul_spa_uzb_cic_vie_chh_tsn_xho_tsw	-0.0146824915595078	-0.0345915473768149	0.97247957854915
621	amh_lat_bem_rus_heb_mlt_wly_urd_aze_tur_xho_mao_ses_por_alb_bsq_bos_owc_swa_cnt_krd_dut_lda_glc_bam_pan_est_akn_fbf_fin_spa_sid_geo_scr_ben_cze_ger_tig_sod_afr_hun_tsn_mly_rom_bat_jpn_tml_kor_guj_ukr_yor_hin_ind_mol_aeg_tag_mnd_pol_swt_bul_amr_ita_grk_mcd_eng_qcu_prs_lit_arw_tsw_hau_swe_anl_fre_sun_slo_dyu_ctl_moo_jav_tha_chh_knd_zul_igb_uzb_nor_svk_azi_ewe_vie_gam_ven_cic_dgb	0.615032900524667	1.45420069389061	0.149257318639075
622	wly_ctl_ses_svk_heb_hau_owc_scr_aze_uzb_moo_jav_yor_grk_guj_bsq_pol_chh_bem_mnd_spa_rus_akn_fre_ewe_arw_fin_zul_tsn_hun_alb_aeg_geo_hin_urd_ukr_mol_anl_sod_dut_est_lda_mly_swe_sun_jpn_knd_kor_por_ita_cic_glc_ind_bos_sid_bat_cnt_mcd_ven_lit_tig_afr_ger_lat_rom_qcu_bul_nor_eng_bam_amh_prs_mlt_krd_mao_slo_igb_pan_dgb_tag_tha_amr_tml_xho_swt_tur_ben_cze_azi_tsw_vie_gam_dyu_swa_fbf	-0.525854466068985	-1.25213637294488	0.213660046982622
623	tig_glc_tsw_eng_hau_wly_anl_spa_azi_tur_swa_ind_yor_cze_lit_bsq_pol_owc_moo_cnt_ukr_afr_ses_ben_ewe_guj_est_bem_igb_fin_grk_chh_geo_por_ita_swe_dut_mlt_aeg_scr_hun_zul_mly_ger_bat_jpn_tml_kor_alb_hin_swt_rom_sun_pan_sod_jav_mnd_nor_tsn_mol_heb_mcd_arw_prs_bul_qcu_lat_bos_rus_ven_sid_slo_amr_urd_tag_fre_xho_svk_akn_mao_tha_amh_knd_lda_dyu_uzb_ctl_krd_aze_fbf_vie_gam_dgb_cic_bam	-0.166558913176435	-0.392897545999514	0.695294301286533
624	wly_ctl_xho_arw_tig_anl_sod_eng_tur_aze_swt_sun_bem_guj_fre_bsq_ger_chh_bam_mnd_nor_alb_yor_pan_igb_cze_est_zul_lda_hun_dut_amh_geo_lit_scr_bul_hin_heb_gam_afr_fin_fbf_mao_ukr_jav_jpn_knd_kor_glc_mcd_dgb_ben_bat_prs_sid_tag_cnt_swe_moo_grk_mlt_mol_slo_spa_rus_qcu_krd_rom_ita_tsn_owc_bos_aeg_svk_mly_urd_dyu_lat_tsw_ind_tha_amr_tml_cic_akn_uzb_pol_por_azi_swa_vie_hau_ven_ewe_ses	0.301711925536359	0.710901746451914	0.478924262872409
625	hau_urd_akn_lit_chh_aeg_sod_glc_azi_aze_bem_bat_swa_prs_ctl_bsq_mcd_heb_xho_mnd_lat_scr_yor_ita_ven_bul_est_tsn_swt_hun_slo_mlt_geo_hin_swe_pan_afr_owc_sid_spa_fin_lda_jav_dut_mly_jpn_tml_kor_arw_por_igb_mol_mao_bos_amr_ind_cnt_fre_ses_ukr_gam_cze_krd_ger_grk_qcu_guj_svk_alb_moo_amh_rus_tig_eng_sun_pol_tsw_nor_zul_tag_tha_wly_knd_fbf_ewe_tur_rom_ben_uzb_dgb_vie_anl_cic_bam_dyu	-1.08697450780455	-2.66142848145419	0.00916677423621644
626	sod_svk_igb_arw_hau_sid_aeg_prs_aze_uzb_bem_tag_dyu_krd_bul_bsq_pol_heb_lda_cnt_mol_mcd_cic_hin_ven_por_hun_tsn_moo_fin_dut_mlt_geo_swe_ita_guj_slo_gam_chh_afr_est_tsw_ind_fre_bat_jpn_knd_kor_scr_nor_ewe_grk_mao_ben_tig_sun_mnd_ukr_xho_cze_wly_lit_rom_lat_glc_qcu_alb_rus_urd_akn_amr_pan_owc_eng_mly_spa_yor_bos_swt_jav_tha_amh_tml_dgb_zul_tur_ctl_ger_azi_swa_vie_anl_bam_ses_fbf	-0.298341649235861	-0.705808375117446	0.482071611732069
627	amh_ger_cic_grk_tig_owc_amr_rus_azi_tur_lda_mly_akn_nor_alb_bsq_krd_heb_igb_mnd_guj_spa_bem_swe_yor_bul_fin_zul_dyu_hun_lat_anl_geo_ukr_por_prs_glc_chh_sod_lit_est_swt_bat_mcd_sun_jpn_knd_kor_pol_scr_fbf_rom_tag_svk_aeg_ind_cnt_afr_moo_dut_hau_ben_ctl_hin_eng_qcu_ita_cze_slo_xho_gam_bos_mlt_fre_jav_arw_ewe_urd_ven_mao_tha_wly_tml_swa_bam_uzb_mol_pan_aze_dgb_vie_sid_tsw_tsn_ses	0.0825768863050795	0.194343848258028	0.846330550353482
628	gam_ben_tsw_alb_wly_hau_amr_slo_aze_tur_zul_tag_tsn_guj_rom_bsq_lit_amh_fbf_mnd_scr_ita_igb_hin_swa_spa_hun_moo_ven_fin_cze_sod_geo_mcd_grk_prs_bul_sid_mlt_por_est_bem_mly_rus_mao_jpn_tml_kor_krd_ctl_cic_lat_ind_glc_aeg_bat_cnt_ukr_swt_svk_chh_swe_mol_nor_fre_qcu_ger_bos_afr_yor_owc_arw_anl_eng_jav_dut_lda_pol_dyu_sun_tha_heb_knd_dgb_ewe_uzb_urd_pan_azi_xho_vie_tig_ses_bam_akn	0.1269581193623	0.298457201808006	0.7660200643852
629	mlt_arw_fbf_spa_sid_gam_chh_lat_tur_aze_cic_jav_bam_ukr_slo_bsq_fre_owc_moo_cnt_rus_ita_ven_pol_igb_pan_hun_swa_akn_fin_cze_aeg_geo_krd_glc_nor_hin_amh_wly_mcd_est_ses_bat_svk_mao_jpn_knd_kor_guj_alb_bem_eng_mly_prs_sod_ind_mnd_ctl_swt_bos_hau_ben_rom_urd_ger_qcu_por_grk_mol_dyu_amr_scr_tig_bul_sun_lit_tsw_dut_dgb_tag_tha_heb_tml_ewe_tsn_uzb_afr_swe_azi_zul_vie_anl_xho_yor_lda	-0.261853663194554	-0.619219932099676	0.537285462068596
630	heb_lat_tsw_mol_mlt_amr_chh_glc_aze_tur_bam_jav_moo_ukr_grk_bsq_afr_wly_xho_mnd_pan_ctl_bem_swe_fbf_rom_est_igb_swt_hun_urd_sod_geo_nor_mcd_ita_prs_gam_aeg_rus_fin_yor_sun_cze_ind_jpn_knd_kor_eng_ger_tsn_guj_mao_krd_sid_tag_cnt_ben_akn_spa_amh_hin_bul_alb_por_qcu_svk_dut_fre_lda_tig_slo_hau_pol_bat_arw_swa_lit_zul_mly_tha_anl_tml_cic_ewe_azi_bos_scr_uzb_ven_vie_owc_dgb_ses_dyu	-0.932209072148991	-2.26079742720078	0.0261037317465141
631	mlt_urd_bem_rom_gam_heb_wly_grk_aze_tur_moo_sun_xho_ita_dut_bsq_por_anl_tsw_mnd_glc_spa_swa_scr_igb_svk_est_dyu_cic_fin_pan_sid_geo_bos_afr_guj_swe_amr_chh_nor_hun_tsn_jav_arw_ind_jpn_knd_kor_lit_krd_swt_pol_tag_mcd_amh_mly_cnt_ukr_ven_rus_tig_ctl_hin_prs_bul_qcu_ben_ger_cze_lda_owc_lat_sod_mol_bat_fre_ewe_slo_yor_mao_tha_hau_tml_zul_akn_azi_alb_eng_uzb_fbf_vie_aeg_dgb_ses_bam	-0.819104480681858	-1.97272337661503	0.0514967053442646
632	sod_guj_bem_rom_amh_chh_amr_dut_uzb_azi_bam_sun_lda_prs_swe_bsq_ukr_owc_tsn_mnd_glc_afr_dgb_spa_moo_lat_est_zul_cic_fin_urd_heb_geo_nor_bul_mol_slo_sid_mlt_ita_hun_ewe_ind_fre_tag_jpn_knd_kor_scr_ger_fbf_alb_bat_pan_wly_jav_cnt_rus_ven_pol_hau_krd_grk_svk_por_qcu_ctl_arw_cze_swa_anl_ben_tig_mcd_mly_lit_swt_hin_igb_mao_tha_aeg_tml_yor_tsw_aze_eng_bos_tur_akn_vie_gam_xho_ses_dyu	-0.530345711392882	-1.26304650014924	0.209729950386985
633	hau_pan_bam_cze_wly_owc_amr_pol_aze_tur_moo_mly_ven_lat_ukr_bsq_eng_anl_lda_cnt_arw_por_cic_grk_swt_mol_fin_fbf_dyu_est_bul_chh_geo_prs_dut_guj_rom_sod_amh_svk_hun_xho_jav_rus_sun_jpn_tml_kor_ger_fre_dgb_glc_bat_lit_gam_mao_mnd_bos_ewe_ita_aeg_afr_scr_nor_mcd_qcu_hin_ben_slo_bem_sid_krd_heb_ctl_ind_spa_igb_swe_swa_tag_tha_mlt_knd_yor_zul_uzb_alb_urd_azi_tsn_vie_tig_akn_ses_tsw	-0.334576554419438	-0.791613677553181	0.430600389193465
634	tig_rom_fbf_por_sid_gam_anl_guj_tur_aze_xho_sun_moo_pol_rus_bsq_alb_heb_ewe_mnd_ben_fre_swt_ukr_ven_scr_est_tsn_bem_fin_mol_amh_geo_nor_slo_ctl_swe_mlt_chh_lat_hun_bam_mao_svk_bat_jpn_knd_kor_hin_grk_yor_prs_jav_mcd_wly_mly_cnt_lit_ses_ger_sod_afr_krd_arw_glc_qcu_dut_ita_pan_swa_owc_urd_aeg_bul_ind_eng_zul_spa_akn_tag_tha_amr_tml_lda_tsw_uzb_bos_cze_azi_dgb_vie_hau_cic_igb_dyu	-0.296221044002405	-0.700562266309291	0.485325254843998
635	amh_mol_swt_svk_amr_mlt_heb_bos_aze_tur_swa_tag_moo_cze_arw_bsq_eng_tig_dgb_mnd_guj_glc_dyu_lat_lda_grk_est_zul_fbf_fin_urd_hau_geo_ita_lit_hin_alb_aeg_sod_ukr_hun_igb_bat_ger_mly_jpn_knd_kor_por_dut_ses_ben_mao_swe_owc_jav_cnt_afr_yor_pol_chh_fre_scr_rus_rom_qcu_mcd_bul_slo_ven_anl_pan_sid_spa_ind_krd_tsn_prs_tsw_sun_tha_wly_tml_cic_bam_azi_ctl_nor_uzb_akn_vie_gam_bem_ewe_xho	-0.359497378271681	-0.852165706508022	0.396311303694644
636	aeg_pol_ses_rus_tig_amh_anl_mol_uzb_azi_bem_sun_bam_hin_slo_bsq_arw_gam_moo_mnd_alb_ctl_zul_dut_xho_scr_hun_dgb_tsn_fin_cze_hau_geo_urd_spa_mcd_ger_heb_mlt_bos_est_akn_mao_lit_bat_jpn_tml_kor_krd_bul_swa_lat_jav_ben_owc_tag_cnt_nor_lda_glc_amr_grk_eng_prs_ita_qcu_ukr_afr_guj_tsw_sod_fre_chh_pan_mly_por_yor_swe_ewe_ind_tha_wly_knd_dyu_fbf_tur_svk_rom_aze_swt_vie_sid_igb_ven_cic	-0.200554153334318	-0.473239863647265	0.637150980719266
637	anl_por_cic_afr_tig_hau_gam_prs_aze_uzb_lda_bat_bem_pan_slo_bsq_bos_amr_ven_mnd_svk_lit_tsw_hin_akn_swe_hun_zul_dyu_fin_krd_mlt_geo_cze_glc_spa_alb_sod_heb_lat_est_swa_tag_rus_jav_jpn_knd_kor_ben_ukr_ses_scr_ind_fre_wly_sun_cnt_urd_xho_rom_amh_dut_nor_guj_mol_qcu_bul_mcd_arw_fbf_owc_ctl_sid_ita_mly_pol_dgb_ger_swt_mao_tha_aeg_tml_bam_yor_tur_eng_grk_azi_tsn_vie_chh_moo_ewe_igb	-1.4126965831577	-3.55258349859386	0.000601265943054461
638	wly_bul_ven_cze_aeg_tig_hau_swe_uzb_aze_yor_ind_bem_ben_alb_bsq_rus_owc_tsn_mnd_svk_guj_ewe_grk_dgb_mol_fin_fbf_dyu_est_nor_anl_geo_lit_arw_dut_slo_amh_heb_afr_hun_akn_jav_ukr_mly_jpn_tml_kor_lat_fre_igb_glc_bat_ctl_sod_tag_cnt_krd_swt_pol_mlt_por_prs_bos_scr_qcu_spa_rom_urd_bam_chh_hin_sid_eng_mao_ita_ses_pan_zul_sun_tha_amr_knd_cic_xho_azi_mcd_ger_tur_swa_vie_gam_tsw_lda_moo	-0.00362311226118854	-0.0085338808725737	0.993209310489761
639	heb_ben_dgb_swe_hau_mlt_gam_cze_azi_aze_cic_ind_yor_slo_mcd_bsq_prs_amr_moo_mnd_bul_mol_zul_pan_dyu_lat_est_swa_akn_fin_hin_sid_geo_urd_krd_bos_rom_anl_owc_ukr_hun_bam_tag_guj_sun_jpn_tml_kor_glc_afr_tsw_por_mly_scr_chh_bat_cnt_alb_ewe_grk_sod_ger_spa_fre_rus_qcu_lit_nor_ita_fbf_tig_eng_wly_dut_jav_svk_tsn_arw_igb_mao_tha_aeg_knd_bem_ven_uzb_pol_ctl_tur_xho_vie_amh_swt_ses_lda	-0.250365250453893	-0.591521363693254	0.555606280946362
640	amh_guj_swa_ctl_mlt_gam_wly_por_tur_azi_ewe_sun_igb_dut_alb_bsq_grk_heb_bem_mnd_rus_ita_lda_krd_tsn_pol_est_cic_fbf_fin_afr_sod_geo_ben_arw_slo_spa_aeg_anl_ukr_hun_moo_tag_pan_mao_jpn_tml_kor_mcd_fre_tsw_lat_ind_eng_tig_jav_cnt_lit_ven_svk_sid_hin_prs_swe_bul_qcu_scr_mol_rom_akn_hau_nor_chh_glc_mly_bos_dgb_urd_zul_bat_tha_owc_knd_yor_dyu_uzb_cze_ger_aze_swt_vie_amr_xho_ses_bam	-0.11006161524738	-0.259696726453517	0.795671756818438
641	sid_nor_dgb_eng_tig_amh_heb_ukr_uzb_tur_akn_tag_tsw_ger_guj_bsq_swe_sod_bem_mnd_pol_spa_yor_grk_xho_cze_est_fbf_cic_fin_bul_wly_geo_svk_pan_ita_por_gam_mlt_glc_hun_ses_sun_ctl_jav_jpn_knd_kor_lat_ben_dyu_mcd_mao_lit_hau_bat_cnt_hin_ewe_prs_aeg_rom_dut_alb_afr_qcu_bos_urd_fre_igb_anl_rus_chh_scr_mly_arw_tsn_slo_swt_ind_tha_amr_tml_moo_zul_azi_krd_mol_aze_swa_vie_owc_bam_ven_lda	0.488370098517706	1.15328957892719	0.251747036933571
642	sid_urd_tsw_pol_chh_hau_anl_guj_azi_tur_cic_jav_swt_swe_scr_bsq_hin_tig_ewe_mnd_prs_glc_yor_fre_moo_rom_est_xho_zul_hun_arw_mlt_geo_ukr_krd_eng_mcd_sod_amr_alb_fin_igb_mly_lit_ind_jpn_knd_kor_spa_slo_dgb_afr_bat_bos_amh_tag_cnt_bul_ses_ita_gam_dut_ger_grk_pan_qcu_mol_por_cze_lda_wly_nor_aeg_ben_mao_svk_tsn_rus_bam_sun_tha_heb_tml_dyu_bem_aze_lat_ctl_uzb_akn_vie_owc_swa_fbf_ven	-0.672670593456592	-1.6078285519402	0.111262595765339
643	hau_prs_cic_ben_mlt_aeg_heb_dut_aze_tur_dyu_sun_tsw_por_pan_bsq_grk_tig_ses_cnt_afr_cze_lda_mcd_tsn_bul_est_swa_akn_hun_bos_amh_geo_hin_rom_ukr_krd_owc_chh_spa_fin_xho_ind_scr_jav_jpn_tml_kor_fre_guj_ewe_mol_bat_glc_anl_tag_mnd_swe_bam_eng_wly_alb_arw_urd_rus_qcu_nor_ger_slo_swt_sod_svk_gam_ita_mao_lat_fbf_lit_bem_mly_tha_sid_knd_moo_zul_uzb_pol_ctl_azi_yor_vie_amr_igb_ven_dgb	-0.438759662714058	-1.04162945161603	0.300283800175213
644	wly_grk_ven_mol_sid_sod_amh_rus_azi_aze_bam_sun_cic_hin_ctl_bsq_ger_tig_moo_cnt_fre_por_lda_pan_xho_lat_hun_fbf_dgb_est_dut_aeg_geo_bul_swe_rom_bos_anl_amr_pol_fin_ses_mly_spa_mao_jpn_knd_kor_krd_nor_swa_lit_jav_slo_mlt_tag_mnd_arw_zul_prs_gam_ita_scr_glc_ben_qcu_svk_afr_eng_dyu_owc_cze_chh_urd_bat_mcd_bem_guj_tsn_ind_tha_hau_tml_yor_ewe_tur_ukr_alb_uzb_tsw_vie_heb_swt_akn_igb	-0.694593786606412	-1.66384930435122	0.0995087692547406
645	hau_fre_tsn_afr_aeg_owc_mlt_spa_uzb_aze_bam_jav_yor_ita_pan_bsq_ukr_amh_zul_mnd_bos_ben_akn_ger_tsw_rom_fin_dgb_moo_hun_swe_gam_geo_lat_alb_rus_pol_sid_heb_ctl_est_ven_tag_glc_sun_jpn_knd_kor_bul_mcd_swt_eng_ind_slo_anl_bat_cnt_hin_xho_prs_wly_svk_arw_krd_nor_qcu_lit_cze_urd_cic_tig_scr_amr_mol_mly_dut_ewe_grk_dyu_mao_tha_sod_tml_bem_fbf_tur_guj_por_azi_igb_vie_chh_swa_lda_ses	0.182180809545801	0.428866572469613	0.669012113192729
646	heb_mcd_akn_fre_tig_sid_chh_bul_aze_tur_xho_ind_swa_rus_mol_bsq_bos_owc_swt_cnt_urd_eng_yor_ctl_tsw_spa_est_dgb_tsn_fin_hin_sod_geo_nor_por_arw_dut_gam_aeg_pan_hun_ven_sun_glc_bat_jpn_tml_kor_prs_krd_bem_ben_jav_rom_anl_tag_mnd_lit_fbf_lat_wly_pol_afr_ger_grk_qcu_alb_ukr_scr_dyu_hau_ita_amh_slo_mao_svk_ses_cze_bam_mly_tha_mlt_knd_igb_zul_uzb_guj_swe_azi_moo_vie_amr_lda_ewe_cic	-0.355288938051298	-0.842200761287566	0.401836213522568
647	amh_bos_bam_pan_anl_amr_tig_ctl_uzb_aze_akn_ind_tsn_lit_svk_bsq_krd_wly_tsw_mnd_arw_dut_bem_cze_zul_ita_hun_swa_dyu_fin_mcd_sid_geo_fre_ben_prs_hin_mlt_owc_mol_est_cic_tag_rus_bat_jpn_tml_kor_bul_guj_xho_pol_sun_spa_sod_mly_cnt_urd_ven_swe_heb_afr_eng_lat_rom_qcu_nor_glc_alb_lda_chh_por_aeg_slo_jav_scr_ewe_ukr_dgb_mao_tha_gam_knd_fbf_ses_tur_grk_ger_azi_swt_vie_hau_igb_moo_yor	0.366173855730205	0.861950744501737	0.390931731845331
648	amh_prs_swt_fre_tig_anl_chh_svk_tur_uzb_swa_tag_igb_por_mol_bsq_dut_gam_moo_cnt_bos_krd_xho_nor_bem_afr_est_fbf_dgb_hun_bul_wly_geo_eng_ukr_hin_arw_sod_aeg_cze_fin_tsw_ind_ita_jav_jpn_tml_kor_lat_spa_yor_urd_mly_alb_owc_sun_mnd_rom_ven_slo_amr_pol_rus_pan_grk_qcu_scr_lit_swe_dyu_mlt_glc_hau_ger_bat_guj_akn_mcd_ewe_mao_tha_sid_knd_tsn_ses_azi_ctl_ben_aze_bam_vie_heb_zul_lda_cic	-0.765625697672519	-1.84268433722565	0.0685609754142782
649	anl_scr_tsn_rus_wly_amh_sod_ben_uzb_tur_igb_mly_dyu_lat_pan_bsq_cze_aeg_tsw_cnt_dut_ukr_akn_por_ewe_glc_hun_ven_cic_est_pol_gam_geo_svk_bul_arw_hin_heb_amr_grk_fin_fbf_sun_ctl_mao_jpn_knd_kor_bos_guj_swa_lit_ind_krd_mlt_jav_mnd_prs_lda_ita_owc_afr_rom_mcd_urd_qcu_mol_fre_ger_ses_sid_alb_hau_eng_bat_slo_bem_nor_yor_tag_tha_chh_tml_bam_xho_azi_spa_swe_aze_dgb_vie_tig_zul_swt_moo	-0.878958288182547	-2.13032617122195	0.0357839760108234
650	hau_bul_ses_arw_sod_gam_chh_ben_tur_uzb_bem_tag_moo_rus_mol_bsq_prs_heb_akn_mnd_lit_svk_dyu_afr_ewe_eng_hun_lda_swt_est_ger_tig_geo_scr_swe_pol_ita_mlt_wly_dut_fin_bam_sun_ukr_bat_jpn_tml_kor_lat_slo_dgb_fre_ind_bos_anl_mly_cnt_krd_tsw_guj_owc_glc_ctl_alb_spa_qcu_cze_grk_mcd_zul_aeg_hin_amh_rom_mao_por_ven_nor_swa_jav_tha_sid_knd_yor_cic_aze_pan_urd_azi_tsn_vie_amr_xho_fbf_igb	-0.251261493811125	-0.594095058838539	0.553890964512866
651	anl_slo_fbf_scr_wly_hau_amr_swe_tur_azi_swa_bat_ewe_dut_mcd_bsq_ctl_sid_bam_mnd_por_cze_moo_rom_ven_prs_hun_zul_akn_est_fre_mlt_geo_guj_lit_afr_hin_amh_chh_pan_fin_lda_ind_bul_sun_jpn_knd_kor_lat_ger_tsw_grk_mly_ita_gam_mao_cnt_spa_bem_mol_sod_glc_ben_ukr_svk_qcu_eng_nor_pol_xho_tig_krd_owc_alb_jav_rus_ses_urd_tsn_tag_tha_aeg_tml_yor_igb_uzb_arw_bos_aze_cic_vie_heb_dyu_swt_dgb	-0.604244981051146	-1.44275699043148	0.152448605753149
652	wly_lit_akn_urd_heb_chh_sid_alb_tur_uzb_swa_mao_dgb_eng_swe_bsq_hin_mlt_igb_mnd_arw_nor_dyu_afr_zul_slo_est_yor_swt_hun_rus_gam_geo_scr_ctl_rom_ita_sod_amh_spa_fin_ses_ind_guj_tag_jpn_tml_kor_svk_mol_tsw_pan_bat_cze_owc_sun_cnt_ger_cic_grk_anl_bul_glc_bos_mcd_qcu_pol_lat_ukr_ewe_tig_dut_hau_por_mly_ben_moo_krd_xho_jav_tha_aeg_knd_bam_fbf_aze_fre_prs_azi_bem_vie_amr_ven_tsn_lda	0.397837101725119	0.938011003492864	0.350668452281284
653	anl_ger_ven_svk_wly_owc_amh_swe_aze_uzb_yor_bat_swa_rus_eng_bsq_spa_aeg_bam_cnt_ben_por_xho_ctl_igb_lat_hun_fbf_dyu_est_guj_amr_geo_glc_cze_arw_dut_mlt_hau_alb_fin_moo_tag_pol_jav_jpn_knd_kor_prs_krd_tsn_fre_mao_hin_heb_sun_mnd_ita_lda_bul_sid_scr_grk_ukr_bos_qcu_nor_mcd_pan_dgb_gam_slo_tig_afr_mly_rom_ewe_lit_ses_ind_tha_sod_tml_cic_akn_tur_mol_urd_azi_swt_vie_chh_tsw_zul_bem	-0.705151013044249	-1.69170352006286	0.09405085566684
654	amr_rus_yor_glc_aeg_sod_hau_ben_uzb_azi_bam_mly_dyu_fre_krd_bsq_nor_amh_swa_mnd_eng_svk_ewe_grk_igb_scr_hun_bem_tsn_est_guj_chh_geo_mol_rom_cze_pol_heb_gam_bul_fin_akn_bat_por_jav_jpn_tml_kor_pan_ger_zul_arw_tag_dut_sid_sun_cnt_spa_moo_slo_owc_ukr_lat_ctl_prs_qcu_alb_ita_afr_ses_anl_bos_tig_urd_ind_hin_fbf_swe_dgb_mao_tha_mlt_knd_swt_lda_aze_lit_mcd_tur_xho_vie_wly_cic_tsw_ven	-0.0820681238056316	-0.193586675444073	0.846921719589067
655	gam_lit_dyu_urd_chh_heb_aeg_pan_tur_uzb_swt_bat_swa_alb_krd_bsq_hin_amh_fbf_cnt_rus_ger_cic_bul_tsn_por_fin_akn_tsw_hun_ukr_sod_geo_afr_cze_mol_nor_sid_anl_bos_est_ses_jav_prs_mly_jpn_knd_kor_pol_slo_ven_eng_sun_ctl_amr_ind_mnd_svk_lda_mcd_tig_arw_scr_swe_spa_qcu_ben_glc_fre_yor_wly_lat_mlt_ita_mao_rom_moo_guj_bem_tag_tha_hau_tml_bam_dgb_azi_dut_grk_aze_igb_vie_owc_zul_xho_ewe	-0.295114483894699	-0.697531839870378	0.487210220522629
656	sid_rom_lda_afr_amr_aeg_mlt_ger_azi_aze_ven_ind_bem_ctl_ukr_bsq_bos_chh_fbf_mnd_ben_por_akn_pol_igb_urd_hun_cic_tsn_est_rus_tig_geo_guj_eng_spa_fre_gam_anl_swe_fin_xho_mao_arw_tag_jpn_knd_kor_ita_krd_ses_prs_mly_scr_owc_sun_cnt_mol_yor_svk_sod_mcd_dut_lit_glc_qcu_nor_alb_cze_swa_heb_hin_wly_grk_jav_lat_swt_pan_bam_bat_tha_hau_tml_dgb_ewe_tur_bul_slo_uzb_tsw_vie_amh_dyu_zul_moo	0.371549769460092	0.877383775968392	0.382539156458106
657	anl_slo_tsn_svk_owc_chh_sid_nor_azi_tur_bam_sun_cic_mcd_ger_bsq_fre_gam_fbf_cnt_bos_prs_igb_scr_bem_hin_hun_tsw_ewe_fin_pol_amh_geo_spa_afr_rus_urd_wly_sod_ctl_est_moo_mly_ukr_mao_jpn_knd_kor_bul_grk_dgb_guj_jav_rom_amr_tag_mnd_glc_ses_ben_mlt_ita_lit_dut_por_qcu_alb_cze_arw_akn_hau_pan_tig_krd_ind_lat_zul_mol_ven_bat_tha_aeg_tml_dyu_swa_uzb_eng_swe_aze_swt_vie_heb_lda_xho_yor	-0.164982125207919	-0.389200102162436	0.698017871229269
658	tig_ben_igb_mcd_owc_chh_wly_ukr_tur_aze_lda_bat_bem_slo_svk_bsq_swe_sod_swt_mnd_ger_rus_dyu_mol_tsw_spa_hun_moo_swa_fin_grk_hau_geo_pol_guj_ctl_cze_aeg_gam_alb_est_bam_sun_por_jav_jpn_knd_kor_lat_rom_ses_nor_ind_bul_amh_mly_cnt_eng_xho_krd_mlt_pan_arw_bos_urd_qcu_fre_afr_glc_dgb_sid_lit_amr_dut_tag_prs_zul_scr_ewe_mao_tha_heb_tml_tsn_cic_azi_ita_hin_uzb_yor_vie_anl_akn_ven_fbf	-0.163182029453924	-0.385383494996388	0.700833368882742
659	anl_afr_cic_fre_gam_heb_chh_cze_aze_uzb_swa_mly_yor_glc_scr_bsq_mol_sod_swt_cnt_ita_grk_bem_rom_bam_hin_hun_fbf_dgb_est_bos_owc_geo_pol_alb_svk_mcd_amr_amh_nor_fin_ses_ind_guj_jav_jpn_knd_kor_ukr_krd_moo_slo_mao_por_hau_tag_mnd_ger_akn_swe_sid_dut_bul_pan_spa_qcu_rus_prs_arw_xho_tig_lat_mlt_ctl_bat_ben_lda_urd_igb_sun_tha_aeg_tml_tsn_zul_tur_lit_eng_azi_ewe_vie_wly_tsw_dyu_ven	-0.634873515996394	-1.51871836321855	0.132225755172567
660	tig_eng_yor_glc_mlt_anl_wly_por_uzb_azi_swt_mly_cic_lat_cze_bsq_dut_sid_dgb_mnd_mol_lit_moo_svk_bem_arw_est_ewe_xho_hun_hin_gam_geo_ukr_ctl_guj_alb_owc_sod_scr_fin_bam_tag_urd_bat_jpn_tml_kor_fre_rom_ven_bul_mao_afr_chh_sun_cnt_prs_akn_slo_heb_ita_pan_mcd_nor_qcu_grk_ben_krd_igb_amr_pol_hau_spa_jav_bos_fbf_ger_zul_ind_tha_amh_knd_dyu_ses_tur_rus_swe_aze_tsw_vie_aeg_tsn_lda_swa	-0.129208870291329	-0.305279352626175	0.76083561342283
661	anl_mol_zul_mcd_wly_tig_sod_urd_uzb_aze_ses_jav_moo_scr_spa_bsq_rom_heb_bam_mnd_krd_nor_fbf_pol_yor_cze_est_bem_ven_fin_fre_amh_geo_por_rus_bul_ukr_hau_amr_arw_hun_cic_sun_afr_mly_jpn_tml_kor_ben_bos_xho_alb_mao_grk_gam_tag_cnt_svk_swa_dut_sid_ger_prs_guj_eng_qcu_hin_ita_slo_igb_aeg_swe_owc_lat_bat_pan_tsn_lit_lda_ind_tha_mlt_knd_dyu_dgb_tur_ctl_glc_azi_tsw_vie_chh_swt_akn_ewe	-0.254319244710532	-0.600615866462384	0.549556805968784
662	amr_alb_akn_ukr_tig_wly_chh_ita_uzb_aze_lda_mao_zul_rom_hin_bsq_mol_gam_igb_mnd_urd_slo_bam_glc_swa_cze_fin_fbf_ven_hun_arw_heb_geo_svk_grk_afr_pol_hau_owc_spa_est_bem_sun_nor_ind_jpn_knd_kor_por_eng_tsw_swe_bat_ctl_amh_jav_cnt_rus_cic_pan_sid_dut_fre_bos_ger_qcu_lat_guj_scr_dgb_anl_krd_mlt_ben_mly_mcd_yor_bul_tsn_tag_tha_aeg_tml_ses_ewe_azi_prs_lit_tur_xho_vie_sod_swt_moo_dyu	-0.499512939788273	-1.18950949668443	0.23726727922697
663	wly_glc_fbf_lit_chh_sod_tig_pan_uzb_aze_xho_mly_yor_rus_rom_bsq_mcd_heb_swt_cnt_pol_dut_tsn_fre_lda_prs_hun_ewe_dyu_est_afr_hau_geo_slo_urd_lat_ben_gam_anl_guj_fin_akn_sun_krd_bat_jpn_knd_kor_mol_bos_swa_grk_jav_nor_mlt_ind_mnd_ctl_zul_cze_amh_hin_ger_alb_swe_qcu_bul_por_ukr_ses_aeg_eng_amr_arw_tag_scr_cic_svk_dgb_mao_tha_owc_tml_igb_ven_azi_spa_ita_tur_tsw_vie_sid_bem_bam_moo	-0.299170565080121	-0.707422487227163	0.481072967462916
664	sid_nor_swt_dut_amh_mlt_anl_urd_aze_azi_tsn_jav_bam_bos_pol_bsq_ukr_amr_dyu_cnt_eng_grk_dgb_arw_ses_bul_est_yor_lda_fin_ben_owc_geo_lat_ita_prs_afr_sod_heb_swe_hun_cic_mao_lit_mly_jpn_knd_kor_slo_cze_swa_ger_sun_pan_gam_bat_mnd_ctl_ewe_por_chh_mol_krd_glc_alb_qcu_scr_rus_rom_akn_hau_mcd_aeg_spa_ind_hin_igb_fre_xho_tag_tha_wly_tml_moo_bem_uzb_guj_svk_tur_zul_vie_tig_fbf_ven_tsw	-0.0666952490649591	-0.157266342034834	0.875375879726907
665	gam_ger_moo_lat_anl_tig_chh_glc_uzb_aze_dgb_ind_ven_prs_rus_bsq_mol_hau_dyu_mnd_slo_hin_tsn_por_igb_guj_hun_swa_ses_fin_cze_amr_geo_spa_ben_ita_afr_owc_mlt_grk_est_fbf_jav_eng_sun_jpn_knd_kor_rom_bul_ewe_bos_mao_alb_sod_mly_cnt_urd_zul_svk_sid_pol_swe_fre_krd_qcu_ctl_dut_mcd_akn_heb_arw_aeg_nor_tag_lit_bam_ukr_swt_bat_tha_wly_tml_lda_cic_tur_scr_pan_azi_bem_vie_amh_tsw_yor_xho	0.671687453192441	1.58891819392128	0.115472901276854
666	owc_slo_yor_pol_chh_gam_heb_alb_azi_aze_igb_tag_fbf_bos_pan_bsq_rus_sod_ewe_mnd_ctl_ben_cic_urd_swt_ita_hun_swa_ven_fin_bul_amh_geo_eng_ger_guj_ukr_amr_mlt_scr_est_tsw_ind_rom_mao_jpn_knd_kor_swe_mcd_zul_mol_jav_afr_tig_mly_cnt_krd_xho_dut_hau_lit_hin_arw_svk_qcu_por_grk_glc_dgb_wly_fre_aeg_spa_sun_prs_moo_lat_tsn_bat_tha_sid_tml_dyu_bem_uzb_cze_nor_tur_bam_vie_anl_lda_ses_akn	0.509613330862478	1.20364684048938	0.23178094553134
667	sod_cze_dgb_nor_amh_sid_tig_scr_azi_aze_zul_tag_fbf_ukr_rom_bsq_ita_gam_akn_mnd_mol_urd_tsn_arw_igb_pan_est_tsw_lda_fin_guj_hau_geo_alb_ben_svk_rus_heb_amr_por_hun_ewe_ind_dut_mao_jpn_tml_kor_fre_swe_bem_ger_bat_glc_wly_jav_cnt_hin_bam_pol_mlt_mcd_lit_lat_slo_qcu_ctl_spa_grk_xho_anl_eng_owc_krd_mly_bos_swt_afr_yor_sun_tha_aeg_knd_ses_swa_tur_prs_bul_uzb_moo_vie_chh_ven_dyu_cic	-0.225598440720411	-0.533069091171441	0.595257334127667
668	aeg_svk_moo_mcd_chh_hau_amr_fre_azi_tur_akn_ind_lda_bos_afr_bsq_hin_anl_ses_cnt_swe_scr_fbf_prs_cic_ita_fin_igb_bam_hun_alb_mlt_geo_rus_lit_ctl_rom_tig_sod_urd_est_swt_mly_ger_tag_jpn_knd_kor_eng_por_xho_lat_bat_krd_heb_mao_mnd_pol_zul_ukr_owc_bul_dut_mol_grk_qcu_slo_nor_glc_dgb_amh_guj_gam_cze_jav_ben_yor_arw_ewe_sun_tha_sid_tml_bem_tsw_uzb_pan_spa_aze_swa_vie_wly_ven_tsn_dyu	-0.449296519028669	-1.06622218068808	0.289083406709251
669	amr_ctl_yor_scr_heb_aeg_tig_lat_uzb_azi_dgb_mao_moo_swe_prs_bsq_mcd_hau_tsn_mnd_ger_urd_dyu_pan_lda_ben_est_swt_tsw_hun_krd_sod_geo_rom_fre_slo_lit_mlt_anl_guj_fin_cic_bat_afr_ind_jpn_knd_kor_dut_arw_ses_ukr_sun_grk_wly_tag_cnt_svk_xho_por_sid_hin_spa_cze_pol_qcu_eng_mol_glc_zul_owc_nor_chh_rus_jav_bos_fbf_alb_ewe_mly_tha_gam_tml_bem_igb_aze_ita_bul_tur_akn_vie_amh_ven_bam_swa	-1.20304706673619	-2.97546081044452	0.00372767168039816
670	chh_arw_lda_guj_mlt_owc_hau_ctl_tur_aze_dgb_ind_swa_svk_lit_bsq_rom_amh_akn_cnt_fre_ger_yor_bos_ewe_pan_est_dyu_swt_hun_cze_sod_geo_ukr_glc_grk_swe_wly_aeg_alb_fin_ses_sun_ben_tag_jpn_tml_kor_ita_rus_tsn_bul_jav_mcd_gam_mly_mnd_mol_fbf_dut_heb_slo_pol_spa_lat_qcu_afr_hin_krd_zul_sid_scr_anl_por_bat_urd_ven_eng_igb_mao_tha_tig_knd_moo_bem_azi_nor_prs_uzb_cic_vie_amr_tsw_xho_bam	0.0727732607627222	0.171475009168293	0.86422283789149
671	amh_svk_tsn_slo_sid_amr_aeg_lit_azi_aze_dgb_mly_xho_pol_swe_bsq_ita_hau_akn_mnd_arw_prs_yor_dut_dyu_krd_est_bam_lda_fin_glc_wly_geo_urd_eng_spa_rom_anl_sod_hin_hun_swt_jav_cze_tag_jpn_tml_kor_ben_scr_moo_bul_bat_bos_tig_sun_cnt_pan_bem_ger_mlt_guj_mol_grk_fre_qcu_mcd_rus_por_ven_owc_ctl_gam_alb_ind_afr_ewe_ukr_zul_mao_tha_chh_knd_tsw_fbf_uzb_lat_nor_tur_swa_vie_heb_igb_cic_ses	-0.665752581342973	-1.59391435188663	0.114348343588187
672	sid_krd_ewe_mcd_owc_aeg_heb_slo_azi_tur_tsn_sun_dgb_arw_scr_bsq_cze_gam_swa_mnd_svk_ger_zul_guj_bem_grk_hun_lda_igb_fin_ctl_wly_geo_bul_ben_mol_fre_mlt_anl_lat_est_tsw_jav_spa_bat_jpn_tml_kor_pan_por_cic_afr_ind_prs_amh_mao_cnt_glc_xho_pol_amr_swe_eng_nor_hin_qcu_alb_ukr_dut_akn_tig_urd_sod_bos_tag_ita_yor_rus_ses_mly_tha_hau_knd_moo_fbf_uzb_lit_rom_aze_bam_vie_chh_ven_dyu_swt	-0.691095543674183	-1.65433642883449	0.101430582245279
673	amh_grk_yor_krd_mlt_gam_anl_dut_azi_aze_dgb_mao_xho_urd_mol_bsq_hin_heb_tsn_mnd_alb_lat_moo_arw_bam_pol_fin_ses_tsw_est_slo_hau_geo_ben_cze_glc_lit_tig_sid_spa_hun_igb_mly_mcd_ind_jpn_tml_kor_pan_afr_ven_prs_jav_swe_wly_sun_cnt_ukr_swt_eng_amr_ita_scr_por_fre_qcu_svk_guj_rom_swa_owc_nor_aeg_bul_tag_rus_dyu_ctl_zul_bat_tha_sod_knd_ewe_bem_tur_bos_ger_uzb_akn_vie_chh_fbf_cic_lda	-0.160645978058353	-0.378691875583984	0.70577982590548
674	aeg_lat_yor_dut_sod_anl_heb_bul_uzb_aze_ses_sun_swt_hin_ukr_bsq_pan_amr_tsn_cnt_guj_mol_swa_rom_akn_fre_est_zul_ewe_hun_ita_hau_geo_ctl_spa_mcd_urd_gam_sid_pol_fin_igb_mao_arw_bat_jpn_tml_kor_svk_ben_tsw_lit_mly_slo_mlt_jav_mnd_cze_bam_ger_amh_prs_bos_grk_afr_qcu_swe_glc_nor_lda_chh_eng_tig_alb_tag_krd_fbf_rus_cic_ind_tha_wly_knd_dyu_xho_tur_por_scr_azi_ven_vie_owc_moo_dgb_bem	-0.800256152867851	-1.92653721101188	0.0570906989562
675	sod_guj_swa_spa_tig_anl_hau_alb_tur_uzb_moo_sun_bam_lit_dut_bsq_ita_mlt_lda_mnd_hin_urd_dyu_eng_tsn_mol_hun_yor_igb_est_por_chh_geo_fre_prs_scr_ctl_aeg_owc_ger_fin_tsw_ind_krd_mly_jpn_tml_kor_swe_rom_ses_slo_tag_grk_sid_mao_cnt_bul_fbf_lat_wly_pol_ben_pan_afr_qcu_svk_bos_cze_bem_amr_rus_heb_mcd_jav_nor_cic_arw_akn_bat_tha_amh_knd_ewe_zul_aze_glc_ukr_azi_dgb_vie_gam_swt_ven_xho	-0.000414024589793003	-0.000975013462736764	0.99922414034583
676	sid_eng_akn_scr_owc_amh_gam_ita_uzb_tur_bem_mly_cic_prs_glc_bsq_lit_heb_tsw_cnt_krd_cze_bam_urd_lda_pan_hun_dgb_dyu_est_nor_hau_geo_fre_pol_mol_hin_chh_amr_ukr_fin_tsn_jav_mcd_bat_jpn_tml_kor_spa_dut_ses_rom_sun_alb_aeg_ind_mnd_guj_fbf_ben_wly_swe_bul_slo_bos_qcu_svk_arw_por_moo_mlt_rus_sod_ctl_mao_afr_igb_ger_swa_tag_tha_tig_knd_xho_ewe_aze_grk_lat_azi_swt_vie_anl_zul_yor_ven	-0.668370405871711	-1.60236001662029	0.112467290784143
677	hau_rom_bam_bul_chh_heb_tig_lit_uzb_azi_swa_sun_moo_fre_pol_bsq_hin_sid_igb_cnt_spa_ger_swt_krd_tsw_urd_est_fbf_lda_hun_alb_amh_geo_ctl_guj_ben_afr_aeg_gam_lat_fin_bem_mly_scr_jav_jpn_tml_kor_mol_ukr_ses_eng_ind_grk_mlt_tag_mnd_cze_tsn_bos_amr_svk_rus_slo_dut_qcu_mcd_prs_swe_ewe_anl_glc_wly_por_bat_ita_zul_nor_dgb_mao_tha_owc_knd_dyu_akn_tur_pan_arw_aze_cic_vie_sod_ven_xho_yor	-0.0741235814630024	-0.17490479559031	0.861534664706364
678	anl_rom_ewe_mol_aeg_amr_wly_arw_uzb_tur_ses_mly_igb_bos_spa_bsq_fre_heb_dyu_mnd_ben_hin_swt_lat_tsn_svk_fin_swa_ven_est_prs_sod_geo_swe_slo_pan_pol_chh_tig_mcd_hun_zul_sun_dut_mao_jpn_knd_kor_guj_nor_yor_alb_ind_glc_amh_jav_cnt_ctl_dgb_por_sid_bul_krd_scr_urd_qcu_grk_afr_rus_fbf_gam_lit_mlt_eng_tag_ger_akn_ita_xho_bat_tha_hau_tml_lda_tsw_azi_cze_ukr_aze_bem_vie_owc_moo_bam_cic	-0.293311299710215	-0.692988232760137	0.490043916566713
679	sid_rus_swa_swe_sod_chh_heb_lat_azi_tur_akn_mly_swt_rom_mol_bsq_cze_amr_tsw_mnd_por_lit_tsn_ita_bam_pan_hun_fbf_zul_fin_bul_amh_geo_prs_fre_alb_nor_hau_gam_bos_est_ven_mao_pol_ind_jpn_knd_kor_arw_svk_xho_ukr_sun_ctl_tig_bat_cnt_grk_lda_urd_aeg_glc_spa_slo_hin_qcu_afr_mcd_scr_igb_owc_ben_anl_guj_tag_krd_dyu_ger_ses_jav_tha_mlt_tml_yor_bem_uzb_eng_dut_aze_dgb_vie_wly_cic_moo_ewe	-0.256996595934908	-0.607073685095285	0.545281324582177
680	owc_scr_zul_cze_tig_anl_amh_dut_tur_aze_tsn_mao_lda_rus_afr_bsq_ctl_sod_bam_mnd_ukr_lat_igb_pan_ven_mcd_fin_swa_moo_hun_rom_sid_geo_mol_krd_urd_nor_amr_gam_por_est_bem_mly_svk_tag_jpn_tml_kor_guj_eng_xho_pol_bat_arw_mlt_jav_cnt_hin_ewe_spa_wly_alb_bos_bul_fre_qcu_lit_ben_ita_swt_hau_swe_aeg_prs_sun_ger_yor_grk_cic_ind_tha_chh_knd_dyu_dgb_azi_glc_slo_uzb_fbf_vie_heb_ses_tsw_akn	0.633724767879002	1.50318748280719	0.136178989689975
681	gam_lat_ewe_pan_mlt_owc_sod_swe_aze_azi_lda_bat_tsn_hin_rus_bsq_bul_amh_akn_cnt_ukr_spa_dyu_scr_cic_alb_fin_tsw_bem_est_krd_tig_geo_urd_ben_grk_lit_amr_aeg_ctl_hun_bam_tag_pol_sun_jpn_knd_kor_guj_cze_moo_svk_mao_fre_hau_ind_mnd_eng_ven_por_anl_mol_nor_arw_afr_qcu_prs_rom_dut_dgb_chh_glc_sid_mcd_mly_ger_fbf_ita_yor_jav_tha_heb_tml_zul_xho_uzb_slo_bos_tur_igb_vie_wly_ses_swa_swt	-0.311296208555554	-0.736579222516625	0.463232304678001
682	tig_guj_fbf_ger_sid_hau_wly_scr_uzb_aze_dgb_jav_igb_pol_ita_bsq_mol_anl_dyu_cnt_ben_lat_yor_svk_bem_spa_hun_moo_bam_est_arw_chh_geo_grk_hin_slo_por_gam_mlt_swe_fin_swt_mao_bos_ind_jpn_tml_kor_alb_urd_xho_bul_tag_eng_amh_bat_mnd_dut_cic_rus_amr_krd_pan_glc_mcd_qcu_ukr_nor_prs_akn_sod_rom_owc_ctl_mly_cze_ses_lit_swa_sun_tha_aeg_knd_tsn_zul_tur_afr_fre_azi_ven_vie_heb_tsw_lda_ewe	-0.533063494650807	-1.26867887177354	0.20772196838867
683	aeg_mcd_dgb_scr_sod_sid_anl_slo_uzb_aze_ewe_sun_akn_rus_prs_bsq_spa_tig_yor_mnd_bul_pol_bem_por_dyu_ukr_fin_ses_swt_est_ita_amh_geo_afr_ger_urd_fre_amr_chh_svk_hun_tsw_ind_dut_tag_jpn_tml_kor_alb_swe_lda_lat_mao_bos_hau_mly_cnt_guj_swa_ctl_mlt_eng_lit_krd_nor_qcu_ben_glc_grk_xho_owc_mol_gam_rom_jav_cze_zul_hin_bam_bat_tha_wly_knd_cic_ven_tur_pan_arw_azi_igb_vie_heb_moo_tsn_fbf	-0.828691911773979	-1.99938219317251	0.0484852325564539
684	sid_slo_fbf_svk_gam_chh_anl_ger_azi_tur_igb_jav_dgb_mcd_bul_bsq_rom_aeg_ses_cnt_scr_guj_akn_rus_tsn_glc_fin_ewe_swt_hun_por_heb_geo_ben_prs_ukr_arw_owc_sod_alb_est_bam_mao_grk_mly_jpn_tml_kor_swe_lat_lda_hin_bat_dut_tig_tag_mnd_mol_tsw_urd_amr_eng_pan_lit_fre_qcu_nor_bos_ita_zul_mlt_krd_hau_afr_ind_ctl_moo_spa_xho_sun_tha_amh_knd_cic_ven_aze_pol_cze_uzb_yor_vie_wly_dyu_swa_bem	-0.0183459335689848	-0.0431994155487115	0.965635187146502
685	heb_spa_xho_grk_amr_chh_hau_rom_aze_tur_swt_jav_bam_ctl_prs_bsq_nor_wly_ses_mnd_hin_swe_tsn_alb_fbf_por_hun_yor_moo_est_scr_sid_geo_urd_rus_mol_fre_gam_owc_bul_fin_lda_sun_guj_ind_jpn_knd_kor_ukr_arw_dgb_slo_tag_pol_sod_mao_cnt_ger_igb_dut_aeg_krd_mcd_svk_ben_qcu_afr_cze_glc_akn_mlt_ita_anl_pan_bat_bos_ven_lit_zul_mly_tha_tig_tml_dyu_cic_uzb_eng_lat_azi_bem_vie_amh_swa_ewe_tsw	0.583948248138974	1.3807524626192	0.170664395259765
686	tig_scr_tsn_arw_hau_chh_gam_guj_uzb_azi_ewe_mao_moo_afr_nor_bsq_mcd_amr_tsw_cnt_ger_alb_fbf_ita_ven_urd_fin_lda_bam_est_spa_aeg_geo_prs_ukr_mol_slo_sid_mlt_glc_hun_swa_mly_bul_ind_jpn_tml_kor_dut_rus_ses_krd_tag_bos_amh_bat_mnd_fre_swt_eng_heb_rom_pol_swe_por_qcu_grk_ben_cze_bem_wly_ctl_anl_lat_jav_hin_akn_pan_dgb_sun_tha_sod_knd_dyu_cic_tur_lit_svk_aze_yor_vie_owc_zul_xho_igb	0.299815603890764	0.706462143772396	0.481666989887076
687	heb_ctl_lda_hin_sid_owc_mlt_bul_aze_azi_igb_bat_dyu_por_rom_bsq_alb_tig_ses_mnd_mol_prs_xho_pol_tsw_spa_hun_bem_zul_fin_dut_chh_geo_grk_pan_ukr_ita_amr_amh_ben_est_moo_jav_mcd_mly_jpn_knd_kor_fre_glc_ven_rus_mao_guj_wly_sun_cnt_lit_bam_swe_sod_ger_afr_urd_krd_qcu_lat_arw_cze_swa_aeg_eng_hau_bos_tag_nor_ewe_slo_swt_ind_tha_gam_tml_fbf_cic_tur_scr_svk_uzb_akn_vie_anl_dgb_tsn_yor	0.075644227468945	0.178613338607452	0.858629843507155
688	sod_rom_tsw_prs_wly_owc_sid_afr_tur_azi_igb_bat_ewe_pol_alb_bsq_dut_heb_zul_cnt_glc_krd_bam_lat_swt_swe_fin_fbf_cic_est_nor_gam_geo_slo_svk_cze_ctl_aeg_hau_bul_hun_lda_jav_grk_mao_jpn_knd_kor_hin_urd_xho_ger_mly_rus_mlt_tag_mnd_lit_swa_guj_tig_pan_eng_ita_spa_qcu_mcd_mol_por_bem_anl_bos_amh_fre_sun_arw_akn_scr_dyu_ind_tha_chh_tml_ven_ses_aze_ukr_ben_uzb_yor_vie_amr_dgb_tsn_moo	0.0119124773061047	0.0280853756963049	0.977654238540664
689	amr_slo_fbf_krd_sod_amh_owc_bul_azi_aze_igb_bat_swa_alb_ctl_bsq_mol_sid_bam_cnt_spa_fre_cic_rus_ewe_scr_est_yor_tsw_hun_ger_mlt_geo_nor_urd_arw_dut_aeg_chh_hin_fin_bem_tag_rom_jav_jpn_tml_kor_por_pol_dgb_mcd_sun_afr_heb_mly_mnd_ukr_dyu_lat_wly_guj_pan_ita_svk_qcu_ben_bos_glc_ven_hau_cze_gam_swe_mao_grk_moo_eng_ses_ind_tha_tig_knd_zul_tsn_uzb_prs_lit_tur_xho_vie_anl_swt_lda_akn	-0.494429049981891	-1.17710692733113	0.242156651522242
690	gam_afr_swa_por_chh_hau_sod_lat_tur_aze_cic_bat_akn_spa_bos_bsq_hin_mlt_bem_mnd_dut_pol_dyu_mcd_ses_alb_hun_dgb_zul_fin_slo_amh_geo_scr_nor_rus_arw_owc_tig_ukr_est_tsw_mao_urd_mly_jpn_tml_kor_ger_ben_swt_mol_jav_ita_anl_ind_cnt_ctl_xho_swe_sid_lit_pan_fre_krd_qcu_glc_bul_grk_ewe_aeg_rom_amr_eng_sun_prs_ven_cze_moo_tag_tha_wly_knd_lda_tsn_uzb_guj_svk_azi_fbf_vie_heb_yor_bam_igb	0.0463240282875811	0.109052351767355	0.913395923678912
691	sod_mcd_moo_rom_gam_sid_amh_rus_tur_azi_tsw_ind_xho_pan_bos_bsq_ukr_heb_ewe_mnd_ger_lat_lda_grk_igb_krd_fin_dyu_tsn_hun_slo_tig_geo_lit_arw_prs_spa_amr_aeg_eng_est_dgb_mly_por_jav_jpn_knd_kor_mol_glc_zul_ben_tag_cze_hau_mao_cnt_urd_akn_ita_anl_ctl_dut_svk_scr_qcu_hin_swe_guj_fbf_mlt_bul_wly_afr_bat_nor_cic_alb_ses_sun_tha_chh_tml_ven_swt_uzb_fre_pol_aze_yor_vie_owc_bem_bam_swa	-0.309284213342289	-0.73209001307823	0.465954560742176
692	hau_mol_dgb_guj_anl_gam_owc_eng_azi_uzb_swa_ind_lda_cze_alb_bsq_bul_chh_moo_cnt_mcd_arw_bem_rus_akn_lat_hun_zul_fbf_fin_urd_heb_geo_ben_hin_ctl_por_tig_amh_fre_est_ven_sun_slo_jav_jpn_knd_kor_afr_pol_dyu_svk_mly_dut_mlt_tag_mnd_lit_tsw_pan_amr_glc_rom_krd_ita_qcu_bos_scr_swe_bam_sod_spa_wly_ger_bat_grk_tsn_ukr_igb_mao_tha_aeg_tml_yor_ses_tur_nor_prs_aze_swt_vie_sid_xho_ewe_cic	0.227425035363905	0.535942475742121	0.593277826753168
693	amr_spa_lda_cze_aeg_mlt_amh_bos_tur_azi_bem_tag_yor_prs_lit_bsq_pol_chh_tsn_mnd_afr_krd_igb_guj_swa_nor_est_bam_tsw_fin_svk_gam_geo_ukr_rus_alb_fre_wly_heb_mcd_hun_swt_bat_arw_jav_jpn_knd_kor_glc_pan_zul_rom_sun_lat_owc_mao_cnt_urd_cic_grk_sid_bul_ctl_hin_ben_qcu_eng_mol_dut_fbf_anl_por_tig_ger_ind_swe_dgb_scr_akn_mly_tha_hau_tml_dyu_xho_uzb_slo_ita_aze_ses_vie_sod_ven_moo_ewe	-0.0576374456358154	-0.13577057148734	0.892296105630787
694	tig_swe_igb_svk_owc_amh_mlt_ita_aze_azi_xho_bat_ven_ukr_rom_bsq_slo_sid_lda_cnt_dut_mol_ses_por_fbf_ben_est_dgb_moo_fin_scr_heb_geo_mcd_hin_arw_nor_chh_gam_pan_hun_akn_tag_rus_mly_jpn_knd_kor_cze_afr_yor_prs_ind_ctl_hau_jav_mnd_grk_bem_glc_sod_fre_spa_ger_bul_qcu_bos_urd_guj_swt_wly_lit_aeg_pol_sun_alb_swa_krd_tsn_mao_tha_amr_tml_dyu_zul_tur_lat_eng_uzb_cic_vie_anl_bam_ewe_tsw	-0.210022773415963	-0.496234132104357	0.620900050050863
695	tig_alb_lda_rom_anl_gam_sid_lat_uzb_azi_cic_ind_xho_dut_spa_bsq_glc_hau_ven_mnd_bul_ita_bam_slo_tsn_scr_est_dgb_igb_fin_nor_heb_geo_mcd_arw_afr_cze_amr_owc_swe_hun_fbf_sun_ben_mao_jpn_tml_kor_grk_svk_yor_ger_tag_krd_amh_jav_cnt_fre_dyu_rus_aeg_ukr_pan_lit_guj_qcu_prs_ctl_por_bem_chh_urd_wly_eng_mly_mol_ewe_hin_tsw_bat_tha_mlt_knd_akn_zul_tur_bos_pol_aze_moo_vie_sod_swt_swa_ses	0.0571410465275705	0.134706833868778	0.893134779859184
696	sod_ita_akn_cze_chh_hau_wly_afr_azi_uzb_ses_bat_moo_svk_bul_bsq_prs_amh_ven_cnt_swe_eng_zul_hin_fbf_spa_hun_xho_cic_fin_lit_anl_geo_ben_mol_arw_alb_aeg_owc_ctl_est_bem_mly_bos_ind_jpn_tml_kor_mcd_guj_swt_nor_jav_krd_gam_tag_mnd_rus_tsn_fre_tig_ger_pan_rom_dut_qcu_lat_ukr_por_swa_amr_scr_mlt_glc_sun_slo_yor_pol_bam_mao_tha_heb_knd_dyu_ewe_aze_urd_grk_tur_tsw_vie_sid_dgb_igb_lda	-0.563068516434636	-1.34487083387445	0.181937604150039
697	amh_rom_swa_prs_mlt_heb_anl_guj_azi_aze_cic_jav_xho_dut_afr_bsq_grk_wly_dgb_mnd_por_nor_zul_ukr_fbf_rus_est_igb_tsw_fin_scr_sid_geo_mol_alb_pol_ita_hau_chh_cze_hun_ses_mly_ben_mao_jpn_tml_kor_swe_hin_moo_bos_ind_svk_sod_sun_cnt_eng_akn_bul_gam_fre_lit_slo_ctl_qcu_urd_pan_ger_lda_tig_glc_aeg_mcd_tag_krd_bem_lat_ewe_bat_tha_owc_knd_bam_tsn_tur_spa_arw_uzb_swt_vie_amr_dyu_yor_ven	0.216962615187318	0.510821683287816	0.610686416240043
698	aeg_rus_ses_bul_sod_amh_wly_scr_tur_aze_zul_ind_ewe_krd_ita_bsq_cze_owc_bem_mnd_prs_ctl_fbf_urd_igb_alb_fin_ven_dyu_hun_ukr_gam_geo_hin_lat_por_eng_anl_chh_afr_est_bam_jav_ben_mao_jpn_knd_kor_ger_lit_swa_swe_mly_guj_sid_bat_cnt_glc_cic_pan_tig_rom_pol_mol_nor_qcu_arw_bos_spa_dgb_hau_svk_heb_grk_tag_fre_xho_dut_akn_sun_tha_mlt_tml_lda_tsn_azi_mcd_slo_uzb_tsw_vie_amr_swt_yor_moo	0.361903580986214	0.85376438224145	0.395429300279863
699	wly_lit_zul_glc_heb_mlt_aeg_ita_aze_tur_cic_tag_igb_spa_krd_bsq_alb_amr_dgb_mnd_mol_ben_lda_grk_bem_rom_est_swt_dyu_fin_pan_hau_geo_hin_swe_lat_ctl_amh_tig_urd_hun_tsn_ind_bul_sun_jpn_knd_kor_ger_mcd_bam_fre_mly_scr_gam_jav_cnt_svk_xho_nor_chh_guj_arw_ukr_pol_qcu_rus_slo_por_swa_anl_cze_sid_eng_mao_dut_ewe_prs_akn_bat_tha_owc_tml_ses_ven_azi_afr_bos_uzb_moo_vie_sod_fbf_yor_tsw	-0.476655352839825	-1.13339605469601	0.25996133034169
700	gam_lat_dyu_eng_chh_hau_tig_por_tur_uzb_bam_ind_yor_ben_svk_bsq_ita_sod_ses_mnd_grk_bul_ewe_prs_lda_hin_est_tsw_ven_hun_lit_aeg_geo_ctl_nor_mol_ger_mlt_sid_afr_fin_cic_jav_arw_mao_jpn_tml_kor_scr_guj_akn_rom_mly_krd_owc_tag_cnt_spa_fbf_cze_amh_urd_ukr_bos_fre_qcu_pol_swe_mcd_bem_anl_rus_heb_glc_bat_slo_tsn_pan_moo_sun_tha_wly_knd_igb_swt_aze_dut_alb_azi_dgb_vie_amr_swa_xho_zul	-0.282822431598357	-0.669975990215391	0.504533261715249
701	mlt_pan_zul_krd_aeg_amr_heb_ita_uzb_azi_fbf_mao_tsw_arw_nor_bsq_svk_chh_moo_cnt_swe_grk_tsn_pol_bem_rus_fin_swt_igb_hun_mcd_sid_geo_hin_ger_ben_ctl_owc_hau_afr_est_ses_tag_mol_mly_jpn_knd_kor_bos_rom_yor_prs_ind_cze_tig_sun_mnd_ukr_ven_dut_amh_guj_urd_lat_lit_qcu_fre_bul_scr_dgb_sod_spa_wly_por_bat_slo_ewe_eng_cic_jav_tha_gam_tml_akn_dyu_tur_glc_alb_aze_bam_vie_anl_swa_xho_lda	-0.131407334009934	-0.309774821392429	0.757425249245479
702	anl_slo_fbf_mol_sid_heb_hau_krd_aze_azi_ven_bat_dgb_swe_por_bsq_spa_mlt_tsw_mnd_guj_ben_cic_prs_zul_bos_est_tsn_lda_fin_rus_amr_geo_arw_glc_mcd_pan_chh_owc_scr_hun_dyu_ind_grk_mly_jpn_knd_kor_afr_svk_bam_ita_jav_rom_gam_tag_cnt_alb_igb_lit_tig_dut_fre_ctl_bul_qcu_ukr_urd_ger_moo_aeg_pol_amh_nor_sun_eng_akn_cze_ses_mao_tha_wly_tml_yor_xho_tur_hin_lat_uzb_ewe_vie_sod_bem_swa_swt	-0.0719721627671942	-0.169692209704817	0.865620780694784
703	tig_ctl_ses_mcd_heb_aeg_mlt_hin_uzb_aze_dyu_jav_dgb_arw_nor_bsq_pan_chh_tsn_mnd_lat_ukr_bam_bos_ven_afr_fin_swa_cic_est_grk_amr_geo_fre_svk_cze_guj_amh_owc_ita_hun_bem_mao_ben_mly_jpn_tml_kor_scr_glc_fbf_rus_bat_urd_sid_ind_cnt_lit_zul_slo_wly_alb_eng_swe_por_qcu_krd_ger_bul_lda_gam_pol_hau_spa_sun_rom_swt_prs_moo_tag_tha_sod_knd_igb_tsw_azi_dut_mol_tur_xho_vie_anl_yor_ewe_akn	-0.797554818238596	-1.9265660530598	0.0570870513802885
704	anl_mcd_moo_eng_amh_hau_amr_slo_azi_tur_ewe_tag_swa_hin_por_bsq_ben_tig_bam_cnt_bul_svk_tsn_scr_dyu_nor_est_bem_lda_hun_cze_sod_geo_prs_grk_lat_ger_wly_chh_bos_fin_igb_jav_arw_ind_jpn_tml_kor_fre_rom_yor_guj_sun_pan_mlt_mly_mnd_urd_ven_dut_heb_spa_ctl_glc_rus_qcu_afr_pol_mol_swt_aeg_lit_gam_krd_bat_ukr_akn_alb_ses_mao_tha_sid_knd_tsw_cic_aze_swe_ita_uzb_xho_vie_owc_zul_fbf_dgb	-0.264064992717585	-0.624982033733626	0.533513322825408
705	amr_dut_dgb_ctl_chh_amh_wly_scr_aze_uzb_xho_jav_igb_alb_mcd_bsq_afr_owc_ses_cnt_pan_cze_tsw_prs_zul_swe_fin_akn_cic_hun_ita_gam_geo_lit_ukr_bul_fre_mlt_tig_guj_est_lda_mly_krd_ind_jpn_tml_kor_por_grk_ewe_lat_mao_slo_sid_sun_mnd_arw_dyu_eng_heb_hin_rus_ben_mol_qcu_ger_rom_svk_fbf_anl_nor_hau_pol_bat_spa_bam_urd_yor_tag_tha_sod_knd_tsn_swa_azi_glc_bos_tur_bem_vie_aeg_swt_moo_ven	0.172703306056662	0.40725010726855	0.68476016383089
706	chh_ger_tsw_rom_amr_sod_wly_eng_azi_aze_swt_mao_cic_hin_lat_bsq_bos_aeg_bem_cnt_krd_fre_fbf_mcd_swa_arw_fin_zul_dgb_hun_ctl_anl_geo_lit_scr_swe_ukr_amh_tig_slo_est_akn_jav_bul_ind_jpn_knd_kor_pol_afr_dyu_spa_tag_nor_gam_mly_mnd_grk_moo_svk_owc_guj_urd_alb_glc_qcu_rus_mol_cze_ewe_hau_prs_sid_ben_sun_dut_ven_pan_igb_bat_tha_heb_tml_yor_lda_uzb_por_ita_tur_xho_vie_mlt_tsn_ses_bam	0.0847899692524926	0.199644655228136	0.842194379092309
707	wly_alb_swa_nor_amr_heb_gam_mol_aze_uzb_zul_ind_dyu_arw_svk_bsq_ita_tig_dgb_mnd_glc_cze_yor_fre_fbf_ctl_est_ven_tsw_hun_por_sid_geo_hin_krd_ger_lit_mlt_aeg_dut_fin_ses_tag_ben_sun_jpn_tml_kor_scr_ukr_lda_urd_jav_prs_sod_mao_cnt_lat_akn_mcd_anl_rus_guj_spa_bul_qcu_grk_afr_pan_ewe_amh_rom_owc_eng_mly_slo_bam_pol_bem_bat_tha_chh_knd_igb_swt_tur_swe_bos_azi_moo_vie_hau_xho_cic_tsn	-0.00172383066033648	-0.00406001812010018	0.996769279469032
708	tig_pan_swa_bos_gam_wly_heb_urd_aze_azi_swt_jav_dgb_ger_grk_bsq_scr_anl_tsn_mnd_eng_dut_ses_bul_igb_ita_est_akn_bem_hun_mol_chh_geo_cze_fre_svk_spa_amh_sid_afr_fin_moo_bat_krd_mly_jpn_knd_kor_nor_ben_ven_glc_ind_mcd_hau_tag_cnt_arw_zul_rom_amr_swe_alb_guj_ukr_qcu_lit_ctl_lat_ewe_owc_prs_mlt_slo_mao_pol_cic_por_yor_sun_tha_sod_tml_tsw_xho_uzb_rus_hin_tur_dyu_vie_aeg_lda_bam_fbf	-0.236643854841976	-0.558911422898392	0.577565546623033
709	gam_hin_swa_alb_mlt_tig_heb_ctl_uzb_aze_dyu_ind_cic_ger_fre_bsq_por_wly_fbf_cnt_scr_spa_ven_guj_zul_bos_fin_igb_yor_est_dut_owc_geo_ben_arw_nor_krd_hau_aeg_cze_hun_tsn_mly_swe_bat_jpn_tml_kor_glc_pan_bem_grk_jav_eng_anl_tag_mnd_pol_swt_svk_sid_mol_afr_ukr_mcd_qcu_slo_lit_rom_bam_amr_bul_amh_lat_sun_ita_lda_urd_moo_mao_tha_sod_knd_dgb_tsw_tur_rus_prs_azi_ewe_vie_chh_xho_akn_ses	0.0495855731474906	0.116662704466767	0.907378909273577
710	tig_mcd_swa_spa_wly_chh_sod_bul_uzb_aze_yor_mly_swt_krd_hin_bsq_ger_aeg_bem_mnd_urd_dut_cic_afr_xho_alb_hun_tsw_tsn_fin_arw_amh_geo_ita_bos_eng_lat_gam_sid_swe_est_bam_mao_svk_bat_jpn_knd_kor_ctl_mol_dgb_guj_jav_slo_owc_ind_cnt_prs_ven_glc_mlt_cze_ukr_fre_grk_qcu_ben_rom_pan_igb_amr_nor_anl_rus_tag_scr_zul_pol_akn_sun_tha_heb_tml_ses_ewe_azi_por_lit_tur_fbf_vie_hau_moo_lda_dyu	-0.244122722360789	-0.576905412153729	0.565397209855093
711	aeg_lat_ven_fre_chh_sid_anl_ita_tur_azi_xho_bat_swt_lit_hin_bsq_pol_heb_dyu_cnt_arw_por_ses_guj_fbf_nor_est_dgb_zul_hun_mcd_mlt_geo_spa_slo_ger_svk_sod_owc_scr_fin_igb_sun_ben_tag_jpn_tml_kor_rom_glc_swa_prs_mao_urd_amh_mly_mnd_eng_ewe_alb_amr_grk_swe_ukr_dut_qcu_bul_ctl_rus_tsn_wly_mol_hau_cze_ind_afr_bam_bos_tsw_jav_tha_tig_knd_akn_yor_aze_krd_pan_uzb_cic_vie_gam_lda_moo_bem	-0.736257192036907	-1.76968892529513	0.0800566297822549
712	amr_bul_yor_hin_wly_mlt_owc_por_aze_azi_igb_tag_ses_krd_alb_bsq_nor_sod_lda_mnd_ukr_arw_akn_dut_ven_prs_est_xho_dyu_fin_urd_sid_geo_fre_slo_afr_guj_amh_anl_grk_hun_cic_mly_rus_bat_jpn_tml_kor_svk_ger_bem_rom_sun_scr_hau_jav_cnt_pan_dgb_eng_gam_bos_ita_mcd_swe_qcu_mol_glc_lat_fbf_tig_ben_heb_pol_ind_spa_bam_cze_ewe_mao_tha_aeg_knd_zul_tsw_tur_lit_ctl_uzb_tsn_vie_chh_moo_swt_swa	-0.0143629956716936	-0.0338304271378955	0.973084876225952
713	aeg_slo_zul_guj_amh_wly_sod_pan_uzb_azi_swt_sun_cic_hin_dut_bsq_ctl_gam_swa_mnd_ukr_grk_moo_eng_bem_pol_est_dyu_yor_fin_svk_owc_geo_rus_por_mcd_nor_mlt_hau_spa_hun_igb_ind_lat_mly_jpn_tml_kor_mol_cze_dgb_alb_bat_arw_amr_jav_cnt_rom_bam_ben_tig_bos_swe_urd_afr_qcu_ita_fre_lit_ses_heb_krd_chh_glc_mao_prs_akn_bul_fbf_tag_tha_sid_knd_ewe_xho_aze_ger_scr_tur_tsw_vie_anl_ven_lda_tsn	-0.419401417981822	-0.996204750484678	0.321735651719862
714	mlt_nor_yor_bul_owc_chh_sod_mcd_uzb_aze_tsn_ind_bem_lat_scr_bsq_por_anl_dgb_cnt_spa_guj_swt_slo_igb_prs_hun_bam_ewe_fin_cze_wly_geo_pol_eng_urd_alb_heb_sid_dut_est_ven_sun_pan_mao_jpn_tml_kor_arw_ukr_moo_krd_bat_grk_amr_jav_mnd_ger_dyu_ctl_amh_rus_lit_rom_fre_qcu_bos_swe_mol_swa_tig_ita_hau_ben_tag_glc_zul_svk_fbf_mly_tha_aeg_knd_akn_lda_azi_hin_afr_tur_ses_vie_gam_cic_xho_tsw	-0.565135547835622	-1.34768391273824	0.181034000164506
715	amr_spa_dyu_ger_hau_sod_sid_fre_azi_tur_ewe_sun_bam_scr_svk_bsq_bos_anl_dgb_mnd_ben_lat_lda_arw_tsw_ita_fin_tsn_yor_est_rom_tig_geo_rus_slo_urd_mcd_aeg_heb_guj_hun_zul_mao_bul_jav_jpn_knd_kor_eng_cze_akn_lit_ind_ctl_amh_tag_cnt_ukr_moo_krd_chh_nor_grk_prs_swe_qcu_pol_glc_alb_swa_wly_hin_mlt_afr_mly_mol_xho_dut_igb_bat_tha_gam_tml_ses_swt_uzb_por_pan_aze_fbf_vie_owc_bem_cic_ven	0.0140731835618516	0.0331230125390465	0.973647477439311
716	hau_rus_bam_grk_heb_anl_amr_dut_azi_tur_bem_mly_akn_slo_nor_bsq_urd_mlt_cic_cnt_ita_spa_zul_krd_ewe_scr_est_fbf_swa_fin_bos_wly_geo_ben_mcd_por_bul_sid_amh_eng_hun_tsn_bat_pol_ind_jpn_tml_kor_svk_swe_igb_ger_mao_ukr_chh_jav_mnd_lat_ses_cze_sod_rom_fre_afr_guj_qcu_alb_glc_ctl_dgb_gam_hin_owc_arw_sun_prs_yor_mol_ven_tag_tha_aeg_knd_dyu_tsw_aze_lit_pan_uzb_swt_vie_tig_lda_moo_xho	-0.760855167402201	-1.82509747455555	0.0711964251023084
717	wly_ctl_bem_ben_aeg_amh_anl_urd_uzb_tur_moo_bat_ven_rus_nor_bsq_svk_chh_lda_cnt_guj_bos_cic_ger_ses_krd_hun_dgb_bam_est_ukr_mlt_geo_mol_pan_fre_glc_sid_hau_prs_fin_swa_mao_mcd_jav_jpn_knd_kor_grk_hin_xho_swe_ind_slo_tig_mly_mnd_lit_ewe_cze_sod_bul_rom_lat_dut_qcu_por_eng_pol_tsn_gam_ita_amr_spa_tag_afr_swt_arw_akn_sun_tha_owc_tml_fbf_zul_azi_scr_alb_aze_igb_vie_heb_dyu_tsw_yor	0.154392010019512	0.363164653225669	0.717306045071433
718	tig_eng_dyu_glc_owc_anl_heb_grk_uzb_aze_moo_mly_cic_slo_fre_bsq_svk_amh_tsw_cnt_pan_rus_igb_ctl_fbf_ukr_hun_swt_zul_fin_guj_hau_geo_arw_bos_nor_afr_wly_sid_ben_est_ewe_jav_krd_sun_jpn_tml_kor_urd_alb_ven_ger_ind_mol_sod_mao_mnd_ita_bem_swe_gam_lit_dut_spa_bul_qcu_por_rom_scr_akn_amr_pol_chh_cze_bat_hin_tsn_lat_xho_tag_tha_mlt_knd_dgb_swa_tur_prs_mcd_azi_yor_vie_aeg_lda_bam_ses	-0.934759071450127	-2.27021261528092	0.0255038037597328
719	wly_swe_lda_svk_gam_tig_heb_fre_uzb_azi_swt_jav_ses_bos_arw_bsq_guj_amh_zul_mnd_lat_ben_tsw_bul_xho_ukr_hun_fbf_akn_fin_ctl_owc_geo_cze_pan_alb_prs_chh_sod_por_est_moo_mao_pol_sun_jpn_tml_kor_ita_scr_bem_rom_bat_urd_mlt_tag_cnt_hin_yor_glc_anl_eng_afr_dut_grk_qcu_mcd_nor_lit_igb_aeg_mol_sid_spa_mly_slo_ewe_rus_dgb_ind_tha_amr_knd_bam_ven_tur_ger_krd_aze_cic_vie_hau_swa_tsn_dyu	0.473044600985787	1.11736627604883	0.266716042201662
720	amr_mcd_bem_scr_anl_sid_amh_guj_uzb_azi_akn_ind_dyu_svk_por_bsq_ukr_hau_fbf_cnt_lit_ctl_cic_cze_ses_swe_fin_ewe_moo_est_prs_heb_geo_spa_slo_eng_alb_tig_owc_rom_hun_swa_sun_lat_bat_jpn_knd_kor_bul_afr_xho_ita_tag_bos_gam_mao_mnd_pan_yor_krd_sod_rus_mol_arw_fre_qcu_ger_grk_pol_zul_wly_nor_chh_glc_mly_urd_bam_hin_dgb_jav_tha_mlt_tml_tsw_tsn_tur_dut_ben_aze_lda_vie_aeg_igb_ven_swt	-0.163596387350083	-0.386121960110719	0.700288278370223
721	aeg_svk_igb_ctl_mlt_anl_amh_scr_tur_azi_ewe_mly_tsw_cze_glc_bsq_ben_sod_dyu_cnt_ger_grk_tsn_pan_ven_nor_fin_lda_ses_est_rom_tig_geo_bos_ukr_urd_alb_heb_gam_mcd_hun_moo_mao_lit_sun_jpn_knd_kor_pol_afr_akn_guj_ind_eng_wly_bat_mnd_hin_fbf_prs_sid_arw_spa_fre_lat_qcu_dut_krd_ita_swa_hau_rus_amr_mol_tag_slo_swt_por_zul_jav_tha_chh_tml_yor_cic_uzb_bul_swe_aze_dgb_vie_owc_xho_bem_bam	-0.107677375286383	-0.253739256964225	0.800257124763987
722	anl_urd_ven_ctl_hau_amr_tig_ben_tur_azi_dyu_mly_dgb_cze_fre_bsq_glc_mlt_lda_cnt_lat_pan_swt_krd_yor_svk_hun_fbf_igb_fin_ita_aeg_geo_lit_ukr_grk_bos_wly_sid_dut_est_xho_mao_rom_bat_jpn_knd_kor_bul_rus_tsn_arw_tag_mcd_heb_jav_mnd_scr_akn_ger_sod_spa_nor_hin_mol_qcu_por_slo_swe_moo_gam_alb_owc_eng_ind_pol_ewe_prs_ses_sun_tha_amh_tml_tsw_zul_aze_guj_afr_uzb_bem_vie_chh_cic_swa_bam	-0.479199988704495	-1.13869529608904	0.257755000945362
723	hau_pol_akn_swe_chh_sid_aeg_arw_azi_uzb_dgb_mly_ewe_ben_spa_bsq_ger_amr_zul_cnt_krd_por_cic_mcd_bem_alb_fin_igb_swt_hun_svk_gam_geo_urd_bos_guj_rus_anl_mlt_glc_est_xho_mao_ctl_ind_jpn_knd_kor_eng_slo_fbf_ita_sun_bul_tig_tag_mnd_grk_lda_cze_owc_fre_pan_dut_hin_qcu_prs_scr_nor_ses_heb_lat_sod_afr_bat_mol_dyu_rom_tsw_jav_tha_amh_tml_bam_yor_tur_lit_ukr_aze_tsn_vie_wly_ven_moo_swa	-0.362708108047957	-0.859652915408579	0.392190955719234
724	sid_scr_zul_bul_mlt_wly_amh_por_azi_tur_bem_ind_ses_hin_arw_bsq_rom_amr_ven_cnt_ben_krd_akn_glc_swa_alb_est_tsn_xho_fin_slo_heb_geo_svk_dut_guj_spa_tig_gam_grk_hun_swt_mly_swe_mao_jpn_knd_kor_afr_ukr_lda_pan_tag_bos_anl_jav_mnd_lat_cic_mol_owc_pol_urd_mcd_ctl_qcu_rus_fre_ger_yor_sod_lit_hau_ita_bat_nor_dyu_eng_igb_sun_tha_chh_tml_ewe_moo_uzb_cze_prs_aze_fbf_vie_aeg_dgb_tsw_bam	0.197515475433673	0.464715191417794	0.64322160553115
725	tig_ben_cic_mcd_sod_heb_mlt_ctl_uzb_tur_tsn_bat_ses_krd_ukr_bsq_mol_anl_bem_mnd_spa_ger_moo_rus_yor_ita_est_ewe_fbf_fin_cze_hau_geo_dut_glc_lit_guj_owc_aeg_eng_hun_swt_sun_scr_tag_jpn_tml_kor_pan_rom_tsw_fre_ind_svk_chh_jav_cnt_afr_swa_bul_amr_urd_nor_por_swe_qcu_slo_arw_bos_bam_wly_alb_sid_lat_mly_hin_ven_grk_dyu_mao_tha_amh_knd_xho_dgb_azi_pol_prs_aze_zul_vie_gam_akn_lda_igb	-0.338599578264444	-0.801250615456773	0.425028977259905
726	chh_nor_xho_urd_heb_gam_owc_ger_aze_azi_tsn_jav_dyu_bul_arw_bsq_mol_sod_yor_cnt_swe_scr_moo_ita_dgb_pol_est_cic_ven_hun_dut_amr_geo_grk_pan_svk_lit_aeg_anl_ukr_fin_tsw_mly_por_bat_jpn_tml_kor_eng_guj_lda_fre_mao_hin_tig_ind_mnd_slo_igb_bos_sid_ctl_rus_lat_krd_qcu_afr_cze_glc_bam_mlt_rom_amh_prs_tag_spa_zul_mcd_ses_sun_tha_wly_knd_swa_swt_tur_ben_alb_uzb_ewe_vie_hau_bem_fbf_akn	-0.464789475232135	-1.10525933830271	0.271898403181879
727	amr_bul_tsw_swe_tig_gam_amh_pan_aze_tur_tsn_jav_akn_ctl_mcd_bsq_spa_owc_moo_cnt_hin_scr_bem_slo_cic_krd_hun_ses_dgb_est_ita_anl_geo_mol_lit_glc_por_aeg_mlt_ben_fin_lda_mao_prs_mly_jpn_knd_kor_ukr_ger_dyu_alb_sun_nor_sod_bat_mnd_lat_swt_arw_heb_guj_svk_pol_dut_qcu_afr_rus_eng_bam_chh_bos_hau_rom_tag_cze_zul_grk_ewe_ind_tha_sid_tml_igb_ven_azi_fre_urd_uzb_xho_vie_wly_fbf_yor_swa	-0.260347357285036	-0.615655877460447	0.539625456272167
728	mlt_ukr_yor_swe_gam_sod_amh_spa_uzb_azi_lda_sun_bam_grk_urd_bsq_eng_anl_igb_mnd_dut_prs_akn_alb_dyu_scr_fin_fbf_swa_est_arw_hau_geo_lat_slo_glc_bos_wly_sid_ben_hun_xho_tag_pan_jav_jpn_tml_kor_cze_afr_ses_svk_bat_por_aeg_ind_cnt_nor_swt_fre_tig_mcd_ita_lit_guj_qcu_hin_pol_bul_bem_heb_ger_chh_rom_mao_ctl_tsn_rus_tsw_mly_tha_owc_knd_moo_dgb_tur_krd_mol_aze_zul_vie_amr_cic_ewe_ven	-0.758207151591883	-1.82244777319954	0.0716007138230231
729	heb_fre_bem_prs_amh_owc_amr_ctl_tur_azi_zul_bat_bam_dut_cze_bsq_slo_mlt_yor_cnt_krd_ben_fbf_pan_dyu_rom_hun_dgb_cic_est_hin_gam_geo_lat_urd_lit_spa_sid_aeg_mol_fin_lda_mly_svk_ind_jpn_tml_kor_guj_por_ewe_scr_jav_bul_chh_tag_mnd_ita_moo_alb_hau_arw_ger_swe_nor_qcu_ukr_glc_mcd_ses_sod_rus_anl_bos_mao_afr_xho_grk_swa_sun_tha_tig_knd_ven_igb_aze_eng_pol_uzb_tsn_vie_wly_akn_swt_tsw	0.0672728727540708	0.158249175237301	0.874603571263127
730	tig_mcd_swa_hin_mlt_hau_amh_ita_uzb_tur_dgb_bat_yor_mol_lat_bsq_nor_chh_tsw_cnt_glc_swe_ven_dut_tsn_rom_fin_dyu_moo_est_ger_sod_geo_arw_grk_ctl_prs_sid_aeg_ben_hun_xho_jav_pan_ind_jpn_knd_kor_pol_lit_lda_slo_sun_bos_anl_mao_mnd_por_igb_spa_amr_krd_rus_alb_fre_qcu_ukr_eng_guj_fbf_gam_afr_wly_svk_mly_bul_swt_scr_akn_tag_tha_heb_tml_zul_bam_aze_urd_cze_azi_cic_vie_owc_ses_bem_ewe	0.00497117681230814	0.0116997437596623	0.990690229792096
731	tig_pol_ewe_svk_heb_wly_sid_ger_azi_tur_zul_bat_bam_bul_nor_bsq_prs_amr_ven_mnd_eng_urd_moo_rom_igb_ita_hun_xho_cic_fin_dut_amh_geo_pan_bos_mcd_arw_gam_owc_krd_est_dyu_mly_spa_tag_jpn_tml_kor_scr_alb_bem_ben_mao_grk_hau_sun_cnt_afr_akn_swe_aeg_lat_ukr_slo_ctl_qcu_lit_por_rus_swa_sod_mol_chh_cze_jav_fre_swt_hin_lda_ind_tha_anl_knd_tsw_fbf_aze_guj_glc_uzb_yor_vie_mlt_ses_dgb_tsn	0.391031879891423	0.921672299823536	0.359084358003309
732	tig_guj_cic_nor_wly_owc_gam_por_uzb_tur_swt_sun_tsn_prs_hin_bsq_fre_heb_tsw_cnt_slo_dut_bem_alb_moo_bul_fin_swa_ses_hun_scr_sid_geo_mcd_ita_urd_eng_sod_mlt_mol_est_dyu_bat_lit_mao_jpn_tml_kor_swe_cze_igb_rus_mly_spa_chh_jav_mnd_ger_bam_pol_aeg_pan_grk_glc_svk_qcu_rom_lat_bos_zul_amr_ctl_amh_ukr_ind_ben_lda_krd_ven_tag_tha_hau_knd_yor_xho_azi_arw_afr_aze_dgb_vie_anl_akn_ewe_fbf	-0.431589888902065	-1.02536473834453	0.307850787956362
733	amh_rus_zul_krd_aeg_sod_gam_arw_tur_uzb_yor_jav_akn_swe_cze_bsq_prs_mlt_swt_cnt_spa_mcd_moo_scr_bam_pol_fin_bem_fbf_est_lit_amr_geo_ita_afr_fre_svk_chh_wly_urd_hun_dgb_mao_grk_tag_jpn_tml_kor_hin_glc_igb_ukr_ind_nor_anl_mly_mnd_lat_tsw_por_hau_ctl_rom_bul_ger_qcu_eng_ben_guj_ses_sid_pan_tig_bos_bat_slo_ven_dut_dyu_sun_tha_heb_knd_ewe_tsn_aze_alb_mol_azi_cic_vie_owc_swa_lda_xho	-0.0190609593464921	-0.0448795040834274	0.96429957897718
734	chh_scr_fbf_slo_heb_anl_sid_krd_aze_tur_swa_jav_dyu_por_cze_bsq_alb_amh_cic_mnd_fre_rom_ewe_arw_tsw_ita_hun_yor_lda_fin_guj_wly_geo_pan_ger_ukr_nor_sod_amr_swe_est_tsn_ind_mol_bat_jpn_knd_kor_svk_bul_swt_pol_mao_ctl_aeg_sun_cnt_ben_akn_grk_gam_lit_urd_spa_afr_qcu_eng_bos_mcd_bam_hau_prs_tig_rus_mly_dut_xho_hin_zul_tag_tha_owc_tml_moo_ses_uzb_lat_glc_azi_ven_vie_mlt_dgb_igb_bem	0.351924091108227	0.82841292624028	0.409557655290889
735	tig_cze_ses_pol_gam_amr_heb_ctl_uzb_azi_ewe_sun_tsn_ben_glc_bsq_ukr_owc_bem_mnd_svk_swe_lda_prs_swt_lit_fin_swa_xho_est_por_aeg_geo_grk_bul_fre_scr_wly_chh_lat_hun_dgb_ind_krd_mly_jpn_knd_kor_guj_arw_yor_dut_bat_spa_hau_jav_cnt_rom_ven_ita_sod_ger_eng_bos_nor_qcu_pan_slo_urd_fbf_amh_mcd_mlt_afr_mao_rus_tsw_alb_dyu_tag_tha_anl_tml_igb_cic_tur_mol_hin_aze_akn_vie_sid_zul_moo_bam	-0.908012532885606	-2.20035761121019	0.0302582728283645
736	anl_cze_zul_dut_chh_owc_sid_pan_aze_uzb_bam_sun_dyu_swe_bul_bsq_ger_sod_xho_mnd_rus_prs_igb_lat_ewe_por_est_ven_lda_fin_ita_mlt_geo_eng_bos_guj_pol_hau_amr_slo_hun_bem_ind_grk_bat_jpn_tml_kor_ctl_svk_ses_scr_tag_mcd_heb_mly_cnt_afr_cic_alb_aeg_rom_fre_glc_nor_qcu_ben_hin_ukr_tsw_gam_krd_wly_lit_mao_spa_akn_arw_swa_jav_tha_tig_knd_tsn_dgb_azi_urd_mol_tur_moo_vie_amh_swt_yor_fbf	-0.331044436461576	-0.783792087284613	0.435153793264896
737	wly_svk_xho_mcd_aeg_chh_amh_prs_aze_tur_tsn_sun_akn_guj_rus_bsq_pan_gam_cic_cnt_hin_por_tsw_grk_ven_ger_est_dgb_ewe_hun_cze_hau_geo_rom_bos_urd_lat_sid_amr_afr_fin_moo_bat_mol_mly_jpn_tml_kor_glc_ukr_lda_spa_tag_ita_anl_ind_mnd_ctl_igb_swe_sod_alb_lit_ben_eng_qcu_pol_bul_krd_ses_mlt_arw_heb_dut_jav_slo_dyu_nor_swt_mao_tha_tig_knd_zul_yor_uzb_fre_scr_azi_swa_vie_owc_fbf_bam_bem	0.527067896252363	1.24236011061056	0.217227333509608
738	tig_ukr_moo_ger_amr_sod_chh_svk_tur_uzb_ses_jav_fbf_pol_fre_bsq_scr_anl_swa_mnd_ita_mcd_xho_mol_yor_bos_hun_ewe_dyu_est_hin_gam_geo_guj_slo_rus_cze_hau_amh_ben_fin_tsw_mly_lat_tag_jpn_knd_kor_urd_eng_bem_krd_sun_ctl_aeg_bat_cnt_nor_tsn_pan_sid_spa_lit_por_rom_qcu_afr_bul_glc_igb_heb_swe_owc_dut_mao_arw_lda_grk_zul_ind_tha_mlt_tml_dgb_akn_azi_prs_alb_aze_bam_vie_wly_ven_swt_cic	0.63957306069312	1.51526687346653	0.133096398869569
739	amr_hin_lda_swe_sid_anl_sod_urd_uzb_azi_dgb_sun_fbf_pol_svk_bsq_alb_owc_tsw_mnd_krd_ita_yor_fre_tsn_ctl_fin_xho_dyu_est_lit_tig_geo_prs_spa_lat_glc_amh_gam_bos_hun_igb_tag_cze_mao_jpn_knd_kor_rom_ukr_akn_pan_jav_mcd_chh_bat_cnt_ben_swa_bul_mlt_eng_mol_slo_guj_qcu_afr_nor_arw_moo_hau_rus_heb_ger_ind_dut_ses_scr_bem_mly_tha_wly_tml_cic_zul_aze_por_grk_tur_ven_vie_aeg_swt_ewe_bam	-0.458571148968841	-1.08972595419006	0.278649478102708
740	chh_scr_ewe_guj_aeg_amr_amh_svk_aze_uzb_bem_mao_xho_glc_grk_bsq_slo_owc_ven_cnt_mcd_nor_cic_dut_bam_fre_est_dyu_tsn_hun_por_wly_geo_urd_bos_eng_pan_tig_hau_lit_fin_moo_tag_ben_sun_jpn_tml_kor_ger_lat_tsw_mol_mly_alb_anl_ind_mnd_bul_fbf_prs_gam_ukr_ita_rom_hin_qcu_krd_pol_spa_yor_mlt_afr_sid_arw_jav_rus_igb_swe_swa_bat_tha_sod_knd_dgb_ses_azi_cze_ctl_tur_swt_vie_heb_lda_zul_akn	0.332559528303595	0.78309249402003	0.435562438726989
741	owc_ukr_akn_dut_amh_gam_mlt_mol_azi_tur_fbf_mao_tsn_urd_lat_bsq_hin_amr_cic_mnd_pol_eng_ewe_pan_ven_ctl_est_dyu_swa_fin_svk_anl_geo_afr_rus_nor_fre_wly_aeg_scr_hun_tsw_mly_krd_bat_jpn_tml_kor_spa_prs_zul_bos_tag_glc_tig_sun_cnt_guj_xho_por_hau_swe_rom_bul_arw_qcu_ita_cze_ben_dgb_heb_lit_sid_alb_jav_slo_bem_grk_moo_ind_tha_sod_knd_yor_swt_aze_ger_mcd_uzb_igb_vie_chh_bam_lda_ses	-0.229629461575479	-0.542234502795488	0.58895391281988
742	gam_guj_swt_ben_wly_aeg_sid_nor_aze_uzb_igb_jav_ven_por_dut_bsq_ger_owc_swa_cnt_pan_ukr_xho_hin_tsw_rom_fin_akn_ses_est_pol_sod_geo_glc_ita_grk_slo_anl_amr_mol_hun_bem_mly_eng_ind_jpn_tml_kor_bul_urd_lda_cze_sun_swe_hau_mao_mnd_svk_fbf_ctl_mlt_alb_afr_fre_prs_qcu_spa_lit_arw_tsn_tig_scr_chh_mcd_bat_krd_ewe_lat_yor_tag_tha_heb_knd_moo_bam_tur_rus_bos_azi_dgb_vie_amh_zul_cic_dyu	-0.769705828191084	-1.85284619930486	0.0670756758437116
743	mlt_pol_dyu_ger_wly_sid_gam_urd_uzb_azi_lda_jav_yor_prs_ben_bsq_lat_anl_ses_cnt_grk_eng_tsn_svk_bem_bul_est_moo_ven_fin_por_aeg_geo_guj_mol_fre_rom_chh_owc_pan_hun_cic_mao_swe_ind_jpn_knd_kor_arw_nor_zul_cze_tag_slo_amh_sun_mnd_ctl_dgb_mcd_heb_scr_afr_krd_dut_qcu_alb_glc_ukr_swa_sod_bos_tig_spa_mly_rus_ewe_ita_swt_bat_tha_hau_tml_xho_tsw_aze_hin_lit_tur_fbf_vie_amr_igb_akn_bam	-0.771056457109757	-1.85505364515458	0.0667566099508745
744	wly_bos_igb_svk_amh_sod_owc_pan_tur_aze_tsw_sun_zul_rus_pol_bsq_grk_tig_cic_mnd_nor_eng_lda_arw_yor_rom_est_bem_fbf_hun_urd_heb_geo_prs_ukr_por_ben_amr_sid_bul_fin_akn_bat_mol_ind_jpn_tml_kor_afr_scr_swt_mcd_jav_ger_anl_tag_cnt_guj_ven_fre_gam_swe_lit_ctl_spa_qcu_lat_krd_ita_xho_chh_dut_mlt_slo_mly_glc_tsn_alb_ewe_mao_tha_aeg_knd_swa_dgb_uzb_hin_cze_azi_bam_vie_hau_dyu_moo_ses	-0.640071676076677	-1.53155997326607	0.129025757539052
745	heb_por_ses_rom_gam_mlt_hau_pan_uzb_tur_igb_tag_moo_mcd_mol_bsq_nor_owc_yor_cnt_scr_ita_tsn_hin_ewe_glc_fin_lda_dyu_est_arw_amr_geo_cze_lit_fre_ukr_aeg_chh_dut_hun_swt_ind_grk_bat_jpn_tml_kor_alb_eng_tsw_bul_jav_prs_sod_sun_mnd_ctl_fbf_spa_anl_slo_ger_krd_bos_qcu_swe_ben_guj_swa_wly_urd_tig_pol_mao_lat_bem_svk_dgb_mly_tha_sid_knd_xho_cic_aze_rus_afr_azi_zul_vie_amh_bam_akn_ven	-0.667807335017346	-1.6016656127779	0.112621009968953
746	mlt_lit_swt_hin_owc_gam_wly_ukr_aze_tur_fbf_bat_bam_swe_urd_bsq_eng_sid_akn_cnt_arw_krd_zul_rus_bem_ctl_fin_lda_dyu_est_cze_chh_geo_slo_bul_alb_ben_sod_aeg_mol_hun_ses_mao_ger_ind_jpn_knd_kor_guj_spa_swa_glc_sun_pol_tig_mly_mnd_lat_moo_nor_amh_bos_ita_svk_prs_qcu_por_scr_grk_ven_anl_mcd_heb_pan_jav_fre_igb_dut_xho_tag_tha_hau_tml_dgb_tsw_uzb_rom_afr_azi_ewe_vie_amr_yor_tsn_cic	-0.224659786083146	-0.530759440407136	0.596850696088265
747	anl_eng_zul_krd_mlt_gam_wly_scr_tur_azi_bam_mly_dgb_swe_mol_bsq_glc_sod_moo_mnd_cze_mcd_swa_bul_swt_nor_fin_xho_bem_hun_bos_amh_geo_guj_arw_ita_pan_sid_owc_ger_est_yor_ind_fre_bat_jpn_knd_kor_lit_grk_cic_por_mao_ukr_amr_sun_cnt_hin_igb_lat_aeg_afr_dut_prs_alb_qcu_rus_svk_slo_ewe_heb_ctl_hau_ben_tag_spa_tsn_pol_fbf_jav_tha_tig_tml_akn_lda_uzb_urd_rom_aze_dyu_vie_chh_ven_tsw_ses	1.01545717855199	2.43166213933569	0.0169452742983991
748	tig_afr_dgb_dut_aeg_mlt_hau_ben_aze_azi_dyu_sun_tsw_lit_fre_bsq_bos_anl_igb_mnd_ctl_mcd_bem_ita_ewe_eng_hun_moo_fbf_est_swe_heb_geo_rom_por_arw_grk_amr_owc_scr_fin_lda_ind_pan_tag_jpn_tml_kor_spa_hin_ven_nor_mao_ger_sid_jav_cnt_krd_xho_svk_wly_slo_pol_alb_cze_qcu_mol_bul_rus_yor_gam_prs_chh_urd_mly_guj_swa_lat_cic_bat_tha_amh_knd_swt_akn_tur_glc_ukr_uzb_bam_vie_sod_tsn_zul_ses	-0.530263933641224	-1.26325082650109	0.209656857762813
749	heb_scr_tsn_mcd_sod_mlt_wly_slo_aze_uzb_dyu_ind_cic_eng_arw_bsq_rom_amh_ses_cnt_ita_lat_bam_ben_akn_bos_hun_ven_swa_fin_ukr_tig_geo_lit_alb_prs_fre_hau_amr_pol_est_yor_mao_rus_tag_jpn_tml_kor_glc_spa_moo_cze_mly_bul_sid_bat_mnd_ger_dgb_urd_aeg_afr_krd_dut_ctl_qcu_nor_svk_hin_xho_anl_grk_gam_por_jav_mol_zul_pan_ewe_sun_tha_chh_knd_bem_lda_tur_guj_swe_azi_tsw_vie_owc_swt_igb_fbf	0.272368135044874	0.643890153074181	0.521231461396036
750	chh_eng_akn_por_gam_aeg_hau_mcd_aze_azi_lda_jav_dgb_fre_ger_bsq_slo_owc_bem_mnd_ita_spa_tsn_svk_dyu_ukr_fin_yor_bam_est_cze_wly_geo_pol_hin_arw_bos_sod_heb_lat_hun_fbf_sun_pan_mly_jpn_tml_kor_alb_afr_ewe_lit_bat_rom_mlt_mao_cnt_ben_moo_urd_sid_bul_guj_scr_glc_qcu_krd_dut_ctl_igb_amh_grk_tig_swe_ind_mol_xho_rus_swa_tag_tha_amr_knd_ven_zul_tur_nor_prs_uzb_ses_vie_anl_tsw_cic_swt	-0.873534158770271	-2.10984623839887	0.0375569556432352
751	mlt_dut_tsw_pol_chh_heb_anl_ben_aze_tur_swa_sun_tsn_rom_glc_bsq_cze_amh_dyu_mnd_slo_scr_fbf_fre_bem_por_hun_moo_akn_fin_swe_amr_geo_mol_eng_grk_ger_gam_hau_mcd_est_ewe_ind_rus_bat_jpn_knd_kor_prs_alb_ses_lat_mly_ukr_owc_jav_cnt_krd_cic_urd_sod_arw_bul_afr_svk_qcu_ita_spa_hin_xho_aeg_lit_sid_bos_tag_pan_igb_guj_swt_mao_tha_tig_tml_yor_lda_azi_nor_ctl_uzb_dgb_vie_wly_ven_bam_zul	-0.473449865185938	-1.12582804032982	0.26313523926244
752	sid_ger_bam_ukr_mlt_heb_amr_pol_azi_tur_fbf_sun_igb_rom_lat_bsq_mol_hau_lda_mnd_lit_grk_bem_bos_akn_fre_hun_tsn_ses_fin_bul_owc_geo_spa_prs_krd_svk_tig_wly_rus_est_moo_tag_scr_ind_jpn_knd_kor_afr_glc_dgb_slo_mao_hin_gam_bat_cnt_pan_tsw_dut_aeg_urd_alb_mcd_ben_qcu_arw_swe_ita_ewe_amh_cze_sod_ctl_mly_guj_ven_nor_swa_jav_tha_chh_tml_swt_cic_aze_eng_por_uzb_zul_vie_anl_yor_xho_dyu	-0.158316039488716	-0.373581940182305	0.709565638515877
753	heb_afr_swt_guj_wly_sod_amh_lit_azi_tur_fbf_tag_yor_eng_ger_bsq_ben_mlt_dyu_mnd_ctl_hin_cic_dut_dgb_fre_est_ewe_moo_fin_cze_amr_geo_mol_swe_pan_por_hau_owc_krd_hun_tsw_mao_ita_jav_jpn_knd_kor_grk_bos_xho_alb_sun_arw_tig_mly_cnt_spa_zul_rus_gam_slo_pol_mcd_bul_qcu_urd_glc_ukr_bam_chh_rom_sid_prs_ind_nor_igb_lat_akn_bat_tha_aeg_tml_lda_ven_uzb_scr_svk_aze_tsn_vie_anl_bem_ses_swa	-0.367886322629851	-0.871241911528475	0.385865608612071
754	tig_alb_bem_prs_chh_sod_sid_spa_aze_uzb_akn_tag_ewe_dut_cze_bsq_slo_heb_cic_cnt_ben_por_ses_urd_yor_bos_est_swt_lda_fin_ctl_owc_geo_pan_fre_nor_mcd_gam_amh_grk_hun_swa_ind_pol_mao_jpn_tml_kor_afr_lat_zul_ukr_bat_ita_aeg_jav_mnd_lit_tsw_scr_wly_ger_rom_arw_bul_qcu_mol_krd_eng_tsn_anl_hin_amr_svk_sun_guj_bam_rus_moo_mly_tha_hau_knd_fbf_ven_tur_glc_swe_azi_xho_vie_mlt_dyu_igb_dgb	0.531301692105731	1.25469318776816	0.212734209116793
755	hau_svk_dgb_ukr_amh_sod_aeg_scr_tur_azi_tsn_bat_yor_bos_mol_bsq_arw_amr_swt_cnt_rus_ctl_bam_cze_ses_grk_fin_bem_akn_est_slo_anl_geo_spa_por_krd_guj_chh_mlt_bul_hun_dyu_jav_mcd_ind_jpn_tml_kor_pan_urd_moo_nor_mao_prs_gam_mly_mnd_glc_swa_swe_sid_hin_fre_rom_dut_qcu_pol_ger_lat_xho_tig_alb_heb_ben_tag_eng_fbf_lit_igb_sun_tha_owc_knd_lda_tsw_uzb_afr_ita_aze_cic_vie_wly_ewe_zul_ven	-0.332439285345852	-0.786334834512363	0.433670422297401
756	anl_eng_akn_alb_gam_wly_sod_bul_aze_uzb_bam_tag_dyu_pan_pol_bsq_scr_aeg_ses_mnd_afr_swe_fbf_arw_igb_glc_est_moo_xho_fin_lat_hau_geo_guj_cze_spa_por_mlt_sid_krd_hun_zul_bat_slo_mao_jpn_tml_kor_rom_mcd_swt_ben_ind_lit_tig_sun_cnt_ctl_cic_hin_heb_mol_svk_rus_urd_qcu_ger_ita_ukr_dgb_amr_bos_chh_grk_mly_dut_swa_fre_ven_jav_tha_owc_knd_yor_ewe_azi_nor_prs_tur_tsn_vie_amh_tsw_lda_bem	-0.58521788835991	-1.39851572570197	0.165284139830025
757	chh_prs_tsn_krd_sid_mlt_aeg_lat_azi_uzb_yor_sun_bam_guj_mcd_bsq_ita_amr_bem_mnd_nor_fre_ewe_rom_swa_glc_est_swt_cic_hun_por_heb_geo_lit_spa_bos_ger_gam_wly_dut_fin_xho_ind_eng_mao_jpn_tml_kor_grk_alb_dgb_hin_bat_ben_hau_tag_cnt_rus_zul_urd_anl_svk_pol_ukr_arw_qcu_slo_mol_swe_ses_sod_scr_amh_afr_jav_bul_ven_ctl_moo_mly_tha_tig_knd_fbf_dyu_tur_cze_pan_aze_igb_vie_owc_akn_lda_tsw	-0.568351772705869	-1.35525050679636	0.178620299295243
758	sid_slo_ewe_ben_tig_gam_heb_alb_tur_azi_zul_bat_fbf_swe_spa_bsq_arw_amr_swa_cnt_grk_scr_cic_rom_ses_prs_hun_dyu_tsw_est_mol_wly_geo_por_svk_lat_bos_mlt_hau_mcd_fin_lda_sun_dut_jav_jpn_knd_kor_cze_nor_akn_ita_tag_fre_amh_ind_mnd_hin_bam_urd_chh_pan_ger_lit_glc_qcu_ukr_pol_eng_xho_anl_guj_owc_afr_mao_ctl_bem_rus_tsn_mly_tha_sod_tml_igb_dgb_uzb_krd_bul_aze_yor_vie_aeg_swt_moo_ven	-0.337683411854258	-0.800601393676741	0.425402963050614
759	gam_ctl_tsw_cze_tig_hau_owc_ukr_uzb_azi_yor_bat_igb_guj_grk_bsq_mcd_amh_cic_mnd_mol_por_swt_krd_dyu_nor_est_ven_ewe_hun_urd_chh_geo_alb_bos_rom_lit_wly_heb_rus_fin_lda_tag_ger_mly_jpn_knd_kor_dut_afr_bem_ben_mao_pan_sid_jav_cnt_swe_dgb_eng_amr_spa_bul_glc_arw_qcu_fre_scr_hin_xho_sod_svk_mlt_pol_sun_slo_akn_lat_bam_ind_tha_anl_tml_swa_fbf_tur_prs_ita_aze_moo_vie_aeg_ses_zul_tsn	-0.238193446549601	-0.562874428600292	0.574874852203313
760	wly_krd_tsn_prs_tig_anl_amr_eng_tur_aze_ewe_mly_ses_rom_urd_bsq_mcd_amh_fbf_mnd_ben_lit_xho_spa_igb_nor_hun_bam_bem_fin_svk_sod_geo_slo_afr_pol_ger_aeg_heb_hin_est_zul_tag_scr_mao_jpn_tml_kor_por_cze_yor_mol_ind_bos_owc_bat_cnt_rus_dyu_pan_mlt_ukr_ctl_alb_arw_qcu_glc_swe_ita_tsw_hau_grk_chh_lat_jav_guj_moo_fre_lda_sun_tha_gam_knd_swt_akn_uzb_dut_bul_azi_ven_vie_sid_cic_swa_dgb	-0.536187321570428	-1.27768686349838	0.20454006337717
761	sid_ukr_moo_slo_amr_aeg_owc_grk_azi_aze_akn_sun_ven_ctl_afr_bsq_fre_hau_dgb_mnd_glc_svk_tsn_cze_dyu_rom_hun_yor_xho_est_mcd_mlt_geo_pol_nor_alb_urd_chh_amh_bul_fin_swa_mly_lit_jav_jpn_tml_kor_pan_scr_lda_lat_tag_dut_wly_bat_cnt_por_bem_bos_tig_ita_spa_rus_ger_qcu_arw_prs_swe_swt_sod_hin_heb_ben_ind_eng_tsw_krd_cic_mao_tha_gam_knd_fbf_ewe_tur_guj_mol_uzb_bam_vie_anl_ses_igb_zul	-0.290156034423533	-0.686129824503085	0.494338286691699
762	heb_fre_ewe_spa_amh_tig_sid_dut_uzb_tur_tsn_tag_dyu_arw_cze_bsq_alb_sod_igb_mnd_scr_pan_fbf_bos_ses_afr_hun_xho_zul_est_pol_anl_geo_guj_ukr_eng_mol_hau_amr_hin_fin_dgb_sun_rus_bat_jpn_knd_kor_svk_lit_bem_krd_ind_urd_wly_mao_cnt_bul_akn_ben_owc_swe_mcd_slo_ctl_qcu_ger_ita_nor_tsw_gam_lat_aeg_grk_mly_por_ven_glc_moo_jav_tha_mlt_tml_yor_cic_azi_prs_rom_aze_swa_vie_chh_swt_bam_lda	-0.759848043738754	-1.82817300186469	0.0707295505778149
763	anl_krd_zul_pan_owc_wly_tig_lat_aze_uzb_swa_mly_akn_por_spa_bsq_dut_sod_xho_mnd_nor_swe_bam_bul_tsw_svk_hun_dgb_cic_est_hin_amh_geo_bos_pol_alb_ger_chh_sid_cze_fin_dyu_ind_rus_jav_jpn_knd_kor_scr_slo_igb_urd_mao_grk_gam_tag_cnt_afr_tsn_rom_aeg_ukr_eng_fre_glc_qcu_prs_ben_ita_swt_amr_lit_heb_arw_sun_mcd_yor_mol_moo_bat_tha_hau_tml_ewe_ven_tur_ctl_guj_azi_bem_vie_mlt_ses_fbf_lda	0.339376319058964	0.800146576878562	0.425665077644106
764	wly_krd_swt_rus_heb_amh_gam_scr_aze_azi_dgb_mao_lda_prs_arw_bsq_por_tig_moo_mnd_fre_ben_igb_cze_tsw_eng_hun_yor_ses_fin_pol_sod_geo_bos_lat_slo_ukr_sid_hau_ger_est_ewe_sun_guj_ind_jpn_tml_kor_afr_urd_tsn_dut_bat_rom_anl_mly_cnt_lit_zul_swe_amr_nor_bul_alb_hin_qcu_ctl_ita_mol_bem_mlt_grk_aeg_pan_tag_svk_fbf_spa_cic_jav_tha_owc_knd_dyu_bam_tur_mcd_glc_uzb_akn_vie_chh_xho_ven_swa	1.07197785218586	2.57352036070807	0.0116478285660191
765	aeg_cze_fbf_urd_owc_mlt_heb_swe_uzb_azi_tsn_bat_igb_glc_nor_bsq_lat_hau_swt_mnd_pol_krd_bem_prs_zul_spa_fin_ewe_lda_hun_hin_chh_geo_ben_svk_ukr_pan_tig_gam_grk_est_cic_mao_scr_jav_jpn_tml_kor_dut_rom_akn_arw_sun_ger_amh_ind_cnt_fre_xho_eng_sod_bul_afr_ita_ctl_qcu_lit_mol_alb_ses_wly_slo_amr_guj_mly_mcd_bam_rus_tsw_tag_tha_sid_knd_yor_ven_tur_por_bos_aze_moo_vie_anl_dyu_swa_dgb	-0.471741889484765	-1.12024105946363	0.265495705546616
766	tig_pol_akn_ger_hau_gam_sod_por_azi_aze_bem_tag_xho_ita_rom_bsq_swe_wly_swt_cnt_mol_ctl_igb_krd_swa_dut_est_tsw_ses_hun_afr_anl_geo_eng_nor_arw_rus_heb_aeg_cze_fin_lda_sun_lit_bat_jpn_tml_kor_alb_pan_ewe_guj_mao_mcd_amr_jav_mnd_prs_fbf_ben_mlt_ukr_urd_lat_slo_qcu_fre_bos_bul_bam_owc_spa_sid_glc_ind_grk_zul_svk_moo_mly_tha_chh_knd_ven_tsn_tur_hin_scr_uzb_yor_vie_amh_cic_dgb_dyu	-0.498756511000981	-1.18663320542114	0.238394816782017
767	owc_svk_tsw_slo_sod_amh_anl_guj_aze_uzb_ven_mao_moo_eng_ita_bsq_rom_chh_zul_cnt_ukr_pan_fbf_swe_igb_cze_est_akn_swt_fin_lit_aeg_geo_por_alb_nor_spa_gam_wly_lat_hun_tsn_mly_prs_ind_jpn_knd_kor_mcd_grk_ses_urd_sun_glc_hau_bat_mnd_hin_dgb_dut_sid_ben_rus_bul_scr_qcu_afr_ctl_arw_cic_mlt_fre_tig_mol_jav_krd_swa_pol_bam_tag_tha_heb_tml_lda_ewe_azi_bos_ger_tur_bem_vie_amr_dyu_xho_yor	-0.143615694061862	-0.338705900874529	0.735594828514265
768	wly_urd_cic_rus_tig_anl_sid_fre_aze_tur_swa_jav_ewe_pol_bos_bsq_prs_owc_tsn_cnt_rom_mol_ven_ctl_akn_pan_fin_yor_xho_hun_svk_amr_geo_ukr_por_ita_dut_chh_heb_lat_est_swt_bat_krd_sun_jpn_tml_kor_nor_swe_dgb_alb_ind_mcd_amh_mao_mnd_lit_igb_guj_aeg_slo_ben_glc_bul_qcu_hin_ger_spa_bem_gam_afr_hau_cze_tag_arw_ses_eng_zul_mly_tha_mlt_knd_dyu_moo_uzb_grk_scr_azi_tsw_vie_sod_bam_fbf_lda	-0.733665902982019	-1.75900211676964	0.0818662242721507
769	aeg_mcd_zul_ctl_sod_sid_heb_dut_azi_tur_bem_mao_fbf_lit_alb_bsq_slo_chh_tsn_cnt_ben_glc_lda_ita_igb_hin_hun_dyu_xho_fin_grk_amh_geo_ger_arw_guj_eng_wly_gam_urd_est_yor_ind_bul_mly_jpn_knd_kor_svk_scr_swt_fre_bat_swe_tig_sun_mnd_lat_cic_spa_hau_krd_mol_prs_ukr_qcu_pol_pan_afr_moo_owc_rus_anl_bos_tag_nor_tsw_por_bam_jav_tha_amr_tml_akn_ses_aze_rom_cze_uzb_ven_vie_mlt_dgb_swa_ewe	-0.50907306869259	-1.21369800680601	0.227936415996928
770	wly_dut_bam_cze_gam_sid_chh_afr_uzb_tur_ven_mao_tsn_slo_grk_bsq_urd_amr_dyu_mnd_pol_rom_moo_krd_dgb_ger_fin_ewe_xho_est_lat_sod_geo_ita_swe_spa_bul_owc_tig_ukr_hun_tsw_sun_bos_mly_jpn_tml_kor_rus_lit_ses_ctl_tag_nor_anl_bat_cnt_ben_zul_guj_aeg_prs_alb_mol_glc_qcu_eng_arw_hin_yor_hau_mcd_amh_pan_jav_scr_igb_fre_swa_ind_tha_mlt_knd_akn_fbf_aze_svk_por_azi_cic_vie_heb_swt_lda_bem	-0.0362134423584294	-0.0853732566507415	0.932148178689698
771	anl_urd_swt_ctl_heb_aeg_hau_slo_tur_aze_ven_mly_tsn_cze_ben_bsq_lit_chh_bem_cnt_glc_krd_bam_pan_cic_guj_fin_tsw_ewe_est_hin_sod_geo_afr_mol_fre_grk_gam_amh_nor_hun_zul_sun_por_tag_jpn_tml_kor_alb_ger_dgb_swe_mao_arw_sid_jav_mnd_ukr_swa_ita_tig_rus_spa_lat_bos_qcu_eng_bul_scr_xho_amr_pol_mlt_svk_ind_rom_yor_prs_dyu_bat_tha_wly_knd_akn_moo_azi_mcd_dut_uzb_igb_vie_owc_lda_ses_fbf	0.283003877576779	0.666116363367198	0.506985712638653
772	aeg_dut_bem_lit_wly_owc_heb_afr_azi_tur_lda_jav_bam_grk_ita_bsq_krd_gam_tsw_mnd_lat_bul_fbf_pol_ven_mcd_hun_swt_zul_fin_swe_mlt_geo_alb_scr_glc_pan_tig_anl_arw_est_swa_mao_ben_mly_jpn_knd_kor_bos_rom_xho_rus_sun_guj_sod_tag_cnt_nor_moo_cze_chh_ctl_eng_mol_prs_qcu_slo_svk_urd_akn_hau_fre_sid_spa_ind_ukr_cic_hin_yor_bat_tha_amr_tml_ewe_dyu_aze_ger_por_uzb_ses_vie_amh_tsn_igb_dgb	-0.790708383752275	-1.90245992494565	0.0602051844905735
773	anl_por_fbf_alb_tig_aeg_amh_pan_azi_uzb_tsn_mly_ses_arw_grk_bsq_ita_mlt_swt_cnt_ukr_cze_xho_pol_lda_glc_hun_moo_akn_est_slo_heb_geo_spa_lit_rus_ctl_wly_gam_swe_fin_ewe_bat_lat_mao_jpn_knd_kor_bos_afr_dgb_rom_tag_krd_sod_ind_mnd_mcd_yor_eng_amr_fre_mol_nor_guj_qcu_svk_dut_ger_swa_owc_prs_chh_hin_sun_ben_tsw_bul_bam_jav_tha_sid_tml_zul_dyu_aze_scr_urd_tur_bem_vie_hau_ven_igb_cic	-0.54131161977962	-1.2911226912267	0.199861264280999
774	aeg_svk_dyu_urd_hau_sid_heb_swe_azi_aze_yor_ind_akn_dut_lit_bsq_ctl_mlt_ven_mnd_pan_arw_ewe_prs_ses_mcd_hun_tsn_bem_fin_ukr_chh_geo_slo_ita_bos_por_wly_amh_bul_est_fbf_jav_ben_mao_jpn_knd_kor_lat_pol_swt_hin_tag_rus_anl_mly_cnt_guj_swa_fre_amr_nor_scr_alb_cze_qcu_spa_ger_krd_moo_sod_glc_tig_rom_bat_grk_dgb_eng_cic_sun_tha_gam_tml_lda_xho_uzb_mol_afr_tur_bam_vie_owc_igb_tsw_zul	0.2020291418184	0.475118938162424	0.635816149267728
775	wly_prs_swt_dut_amr_amh_mlt_bos_azi_tur_moo_ind_lda_cze_mcd_bsq_bul_sid_fbf_mnd_ita_pol_cic_lat_bem_spa_hun_bam_dgb_fin_mol_hau_geo_scr_ben_swe_slo_sod_gam_glc_est_tsn_mly_rom_mao_jpn_knd_kor_pan_urd_tsw_grk_tag_ctl_heb_jav_cnt_guj_yor_fre_tig_lit_krd_por_alb_qcu_ukr_arw_ger_dyu_anl_nor_aeg_afr_sun_svk_ses_eng_zul_bat_tha_owc_tml_xho_igb_uzb_hin_rus_aze_ewe_vie_chh_swa_akn_ven	0.591529602465489	1.39774109993491	0.165516026455158
776	hau_bul_fbf_bos_amr_tig_owc_mcd_aze_azi_igb_ind_swa_pan_ctl_bsq_svk_heb_tsn_cnt_ita_krd_akn_afr_xho_arw_fin_moo_zul_est_glc_sid_geo_hin_ger_eng_lit_wly_anl_prs_hun_dgb_mao_grk_tag_jpn_knd_kor_scr_slo_ewe_cze_mly_por_gam_bat_mnd_dut_bam_spa_amh_mol_rus_lat_alb_qcu_urd_ukr_fre_ses_aeg_nor_chh_rom_sun_swe_ven_guj_dyu_jav_tha_mlt_tml_tsw_bem_tur_pol_ben_uzb_swt_vie_sod_yor_lda_cic	-0.388882701121351	-0.921484817526823	0.359181671072741
777	hau_mcd_ses_svk_sod_wly_amh_hin_tur_azi_moo_tag_lda_lat_lit_bsq_ita_mlt_tsn_cnt_slo_arw_dyu_grk_ewe_scr_est_ven_zul_fin_ger_amr_geo_fre_urd_rus_ben_sid_chh_afr_hun_swa_sun_eng_ind_jpn_tml_kor_rom_nor_swt_pol_mly_prs_owc_mao_mnd_ukr_akn_mol_gam_por_swe_bos_krd_qcu_bul_alb_glc_cic_anl_dut_heb_pan_bat_cze_xho_spa_bam_jav_tha_tig_knd_yor_fbf_aze_guj_ctl_uzb_dgb_vie_aeg_tsw_igb_bem	-0.112843182959179	-0.266227637881017	0.790653252069088
778	tig_rom_zul_lit_gam_anl_amh_ctl_azi_uzb_ewe_sun_dyu_dut_ger_bsq_grk_sid_bem_cnt_pol_cze_fbf_prs_akn_bos_hun_ses_tsw_fin_ukr_chh_geo_krd_por_hin_urd_sod_amr_slo_est_moo_bat_nor_jav_jpn_knd_kor_rus_mcd_swa_eng_mao_ita_owc_mly_mnd_swe_dgb_mol_heb_guj_arw_afr_lat_qcu_pan_svk_spa_lda_hau_fre_aeg_alb_tag_ben_igb_scr_cic_ind_tha_mlt_tml_bam_xho_aze_glc_bul_tur_tsn_vie_wly_yor_ven_swt	0.156099426967613	0.367450817654553	0.714117648588435
779	amr_rus_yor_mol_mlt_hau_sod_alb_tur_uzb_fbf_ind_ewe_arw_slo_bsq_ita_anl_tsn_cnt_lit_scr_dgb_guj_moo_fre_fin_dyu_ven_hun_pan_gam_geo_afr_svk_dut_cze_sid_wly_ctl_est_cic_bat_por_mly_jpn_tml_kor_lat_prs_bem_ukr_mao_glc_amh_tag_mnd_grk_akn_mcd_heb_spa_urd_ben_bos_qcu_ger_eng_swe_xho_chh_pol_owc_krd_jav_nor_bam_rom_swa_sun_tha_tig_knd_lda_swt_azi_hin_bul_aze_tsw_vie_aeg_igb_zul_ses	-0.380185742551735	-0.901114531954504	0.369855123398239
780	aeg_lit_igb_prs_hau_sod_gam_nor_tur_azi_swt_mly_bem_urd_swe_bsq_pol_wly_tsn_cnt_ita_cze_ewe_alb_bam_dut_fin_lda_fbf_hun_arw_amh_geo_slo_afr_bos_rus_sid_anl_glc_est_ven_jav_scr_bat_jpn_tml_kor_ger_svk_yor_spa_tag_bul_chh_ind_mnd_hin_xho_krd_amr_eng_rom_mol_fre_qcu_ben_ukr_pan_moo_tig_mcd_owc_lat_mao_por_swa_grk_dyu_sun_tha_heb_knd_dgb_tsw_uzb_ctl_guj_aze_akn_vie_mlt_cic_ses_zul	-0.448106615733398	-1.0635222957471	0.290298866432541
781	heb_glc_tsw_grk_wly_mlt_chh_bos_uzb_aze_bam_mao_zul_guj_krd_bsq_rom_anl_swa_mnd_urd_bul_bem_por_ses_scr_hun_tsn_swt_fin_slo_hau_geo_rus_ger_hin_prs_sid_tig_pol_est_ven_tag_mcd_ind_jpn_tml_kor_alb_ita_akn_swe_bat_pan_amh_sun_cnt_eng_dyu_cze_owc_svk_arw_spa_lit_qcu_ctl_fre_mol_lda_sod_ben_amr_afr_mly_ukr_yor_dut_ewe_jav_tha_gam_knd_xho_igb_azi_nor_lat_tur_moo_vie_aeg_fbf_cic_dgb	-0.249096179014537	-0.588763542115601	0.557447234505444
782	sod_bos_zul_rus_anl_chh_sid_por_azi_aze_dgb_bat_swa_guj_pol_bsq_arw_wly_lda_mnd_fre_prs_moo_ctl_igb_nor_fin_tsw_ses_hun_lit_amh_geo_glc_dut_mol_slo_heb_mlt_grk_est_dyu_tag_ukr_jav_jpn_tml_kor_eng_urd_swt_spa_mao_ben_owc_mly_cnt_lat_ewe_ita_gam_pan_cze_krd_hin_qcu_rom_mcd_bul_bem_amr_afr_hau_svk_ind_scr_akn_ger_ven_sun_tha_aeg_knd_tsn_cic_tur_swe_alb_uzb_bam_vie_tig_fbf_yor_xho	-0.591753913501902	-1.41770594891183	0.159618493140698
783	tig_ita_swt_glc_wly_hau_amr_bul_azi_aze_yor_tag_moo_ctl_rom_bsq_alb_chh_bem_cnt_spa_mol_ses_ger_ven_ben_est_dyu_fbf_fin_por_gam_geo_scr_arw_eng_prs_amh_sod_guj_hun_zul_ind_rus_mao_jpn_tml_kor_cze_swe_bam_dut_jav_svk_owc_mly_mnd_pan_dgb_nor_anl_ukr_urd_grk_bos_qcu_hin_slo_fre_tsn_heb_krd_aeg_lat_sun_pol_cic_lit_ewe_bat_tha_mlt_knd_xho_igb_tur_afr_mcd_uzb_swa_vie_sid_lda_akn_tsw	0.33389468106255	0.786220610686429	0.433736993640065
784	gam_ger_lda_ben_hau_chh_sid_spa_aze_uzb_xho_mly_dyu_pol_urd_bsq_ita_owc_ses_mnd_lat_cze_bam_ctl_ven_prs_fin_tsw_dgb_est_afr_sod_geo_nor_pan_mol_por_tig_amh_swe_hun_fbf_tag_bul_jav_jpn_tml_kor_guj_slo_zul_rom_sun_grk_amr_bat_cnt_lit_akn_glc_heb_arw_eng_svk_dut_qcu_alb_hin_krd_moo_anl_ukr_wly_fre_ind_mcd_swa_bos_ewe_mao_tha_aeg_knd_tsn_bem_azi_rus_scr_tur_yor_vie_mlt_igb_swt_cic	0.367542871492625	0.866616154957338	0.3883827470445
785	gam_mol_lda_ukr_chh_owc_hau_rus_uzb_aze_dyu_ind_akn_por_glc_bsq_hin_wly_ses_cnt_svk_cze_bem_mcd_zul_prs_hun_xho_swt_est_swe_aeg_geo_rom_spa_krd_ita_amh_amr_slo_fin_ven_jav_fre_tag_jpn_knd_kor_dut_ben_cic_lat_mao_eng_tig_mly_mnd_scr_tsw_ctl_mlt_nor_pol_grk_ger_qcu_arw_urd_guj_bam_anl_lit_sod_bos_bat_bul_dgb_alb_igb_sun_tha_heb_tml_swa_moo_azi_pan_afr_tur_ewe_vie_sid_tsn_yor_fbf	-0.519554825351419	-1.23727936172563	0.219098363700479
786	chh_por_ses_grk_gam_sid_anl_urd_aze_azi_lda_tag_akn_svk_glc_bsq_nor_sod_swa_cnt_rus_dut_xho_afr_bam_bos_fin_moo_tsn_hun_mol_wly_geo_rom_arw_cze_fre_aeg_mlt_ukr_est_tsw_ind_lit_mao_jpn_knd_kor_ita_lat_yor_ger_sun_scr_amh_mly_mnd_krd_dyu_bul_amr_guj_eng_spa_swe_qcu_hin_pol_ctl_bem_tig_ben_hau_slo_jav_prs_fbf_pan_ven_bat_tha_owc_tml_dgb_igb_tur_mcd_alb_uzb_cic_vie_heb_ewe_zul_swt	-0.349918736194967	-0.828994218218164	0.409230321028624
787	sod_rus_ven_swe_owc_amh_heb_alb_aze_tur_swt_ind_fbf_ita_ctl_bsq_rom_aeg_ewe_mnd_bos_mol_bem_grk_igb_nor_est_lda_zul_hun_lit_mlt_geo_bul_dut_hin_pan_anl_sid_prs_fin_xho_bat_afr_mly_jpn_tml_kor_ger_cze_cic_svk_mao_krd_gam_jav_cnt_urd_dyu_arw_chh_pol_ben_eng_mcd_qcu_spa_fre_slo_yor_wly_por_tig_ukr_sun_lat_dgb_scr_bam_tag_tha_hau_knd_tsn_akn_uzb_guj_glc_azi_ses_vie_amr_tsw_swa_moo	-0.78584352163729	-1.89119658186422	0.0617105811208304
788	aeg_ukr_fbf_glc_sid_hau_sod_urd_tur_aze_tsw_sun_yor_prs_rus_bsq_eng_heb_zul_cnt_lit_arw_lda_ger_swa_svk_est_ses_igb_fin_bul_amh_geo_afr_ita_guj_dut_mlt_chh_rom_hun_xho_tag_hin_mao_jpn_knd_kor_pol_bos_swt_pan_mly_scr_anl_ind_mnd_fre_dgb_krd_gam_swe_nor_alb_lat_qcu_slo_spa_ben_akn_tig_grk_owc_ctl_jav_mol_bam_cze_bem_bat_tha_amr_tml_moo_tsn_azi_mcd_por_uzb_ewe_vie_wly_cic_ven_dyu	-0.185333139274218	-0.437439900716931	0.662806526361452
789	hau_ger_zul_spa_owc_wly_mlt_slo_azi_tur_ses_mly_ven_lat_ita_bsq_urd_aeg_fbf_mnd_hin_mcd_dgb_prs_bem_cze_fin_xho_bam_est_bos_anl_geo_nor_arw_grk_pol_gam_sod_krd_hun_moo_mao_eng_jav_jpn_knd_kor_swe_mol_yor_scr_bat_bul_chh_tag_cnt_rom_swt_por_amr_glc_dut_svk_fre_qcu_ben_alb_pan_lda_sid_ukr_heb_afr_ind_guj_swa_rus_cic_sun_tha_tig_tml_igb_tsn_aze_lit_ctl_uzb_akn_vie_amh_dyu_ewe_tsw	-0.378145448794915	-0.896572539219781	0.372262038871807
790	mlt_eng_dyu_swe_wly_sod_amh_lat_tur_uzb_igb_tag_fbf_slo_grk_bsq_pan_aeg_cic_cnt_svk_alb_tsw_ukr_bam_bul_est_ven_swt_fin_por_hau_geo_prs_ben_arw_mcd_chh_gam_dut_hun_dgb_mao_rus_bat_jpn_tml_kor_ctl_mol_akn_krd_sun_cze_owc_jav_mnd_lit_swa_bos_heb_ger_hin_ita_pol_qcu_rom_guj_afr_bem_tig_fre_amr_nor_mly_glc_lda_urd_xho_ind_tha_anl_knd_zul_ses_aze_scr_spa_azi_yor_vie_sid_moo_ewe_tsn	-0.0753542805594572	-0.177358906198271	0.859612197600697
791	amr_slo_yor_ctl_chh_aeg_wly_svk_tur_azi_tsw_sun_fbf_mol_swe_bsq_pan_hau_swt_cnt_mcd_grk_moo_spa_xho_urd_est_cic_bam_hun_afr_gam_geo_lat_krd_ben_bos_owc_amh_scr_fin_swa_mly_hin_ind_jpn_tml_kor_ita_dut_ewe_eng_tag_rom_sod_jav_mnd_pol_lda_arw_tig_ger_rus_prs_glc_qcu_fre_nor_bul_bem_mlt_cze_anl_ukr_bat_guj_igb_lit_zul_mao_tha_heb_knd_akn_dgb_aze_alb_por_uzb_dyu_vie_sid_tsn_ses_ven	0.326276964388219	0.768564682245996	0.444099109539941
792	wly_ben_swa_arw_amr_tig_gam_nor_uzb_azi_tsn_mly_akn_rus_bul_bsq_dut_sid_yor_mnd_pan_ita_ven_mcd_lda_eng_est_zul_igb_fin_lat_mlt_geo_slo_cze_rom_krd_heb_hau_glc_hun_ewe_jav_mol_sun_jpn_tml_kor_hin_scr_dgb_ctl_bat_svk_amh_tag_cnt_grk_swt_lit_aeg_bos_fre_afr_alb_qcu_spa_urd_ger_bem_chh_swe_sod_guj_ind_pol_fbf_ukr_bam_mao_tha_owc_knd_ses_cic_tur_por_prs_aze_xho_vie_anl_tsw_dyu_moo	-0.209036848345555	-0.494252847452581	0.622293074603454
793	tig_eng_bem_bos_hau_wly_heb_grk_azi_uzb_tsw_tag_tsn_mol_lit_bsq_rom_gam_ewe_cnt_spa_bul_moo_ctl_swt_pan_fin_fbf_dyu_hun_por_chh_geo_ita_ger_ukr_pol_sid_amh_hin_est_cic_mao_slo_mly_jpn_knd_kor_dut_afr_igb_guj_jav_cze_mlt_ind_mnd_lat_yor_svk_aeg_ben_alb_fre_mcd_qcu_urd_arw_glc_akn_amr_rus_sod_prs_sun_scr_ses_nor_bam_bat_tha_anl_tml_ven_lda_tur_krd_swe_aze_swa_vie_owc_dgb_xho_zul	0.435183513519739	1.02582778247538	0.30763360337313
794	amr_spa_akn_dut_heb_gam_owc_nor_tur_uzb_swt_mly_zul_urd_ctl_bsq_fre_anl_yor_mnd_mol_grk_bem_lat_ewe_lit_hun_bam_dgb_fin_rus_aeg_geo_bos_bul_guj_cze_sid_chh_hin_est_cic_mao_eng_sun_jpn_tml_kor_prs_ita_igb_mcd_tag_pan_amh_bat_cnt_alb_swa_ger_tig_ukr_arw_ben_por_qcu_afr_slo_scr_xho_mlt_krd_hau_rom_jav_swe_tsw_svk_fbf_ind_tha_wly_knd_ven_ses_aze_glc_pol_azi_dyu_vie_sod_moo_lda_tsn	-0.298493814851396	-0.706508140584188	0.481638529220662
795	amh_afr_akn_bul_sid_aeg_heb_hin_azi_aze_dyu_mly_fbf_ita_glc_bsq_alb_tig_lda_cnt_spa_pol_dgb_rom_cic_fre_fin_bem_ses_est_ger_sod_geo_nor_arw_ben_eng_gam_hau_por_hun_yor_mao_mol_sun_jpn_tml_kor_grk_krd_xho_bos_tag_swe_anl_ind_mnd_ctl_igb_prs_owc_lit_cze_urd_guj_qcu_lat_svk_slo_zul_chh_ukr_wly_dut_jav_scr_ewe_mcd_swa_bat_tha_mlt_knd_tsn_bam_uzb_pan_rus_tur_swt_vie_amr_moo_tsw_ven	-0.494662842096106	-1.17744101398329	0.242024009960213
796	owc_pol_fbf_swe_sid_amr_hau_mol_tur_azi_ewe_ind_akn_ger_rom_bsq_alb_sod_cic_mnd_lit_mcd_dgb_por_swt_krd_hun_xho_ses_est_glc_chh_geo_ben_eng_svk_ita_mlt_aeg_pan_fin_yor_sun_fre_mao_jpn_tml_kor_urd_bul_tsw_ukr_jav_grk_anl_bat_cnt_spa_tsn_prs_amh_guj_hin_bos_lat_qcu_cze_rus_ctl_zul_tig_nor_gam_slo_mly_dut_bem_afr_swa_tag_tha_heb_knd_igb_bam_uzb_arw_scr_aze_dyu_vie_wly_ven_moo_lda	-0.963044720233748	-2.33669578044737	0.0216020317735699
797	tig_nor_xho_ger_mlt_chh_owc_cze_uzb_azi_ven_mao_dgb_svk_alb_bsq_pol_amh_dyu_cnt_bos_scr_bam_prs_bem_fre_hun_ewe_yor_est_ita_hau_geo_dut_guj_pan_arw_sod_sid_mcd_fin_swa_jav_krd_ind_jpn_knd_kor_ctl_bul_ses_lit_tag_urd_aeg_sun_mnd_spa_lda_slo_amr_mol_por_afr_eng_qcu_grk_ben_rom_swt_gam_ukr_heb_swe_mly_hin_zul_lat_cic_bat_tha_wly_tml_akn_igb_aze_rus_glc_tur_tsn_vie_anl_fbf_tsw_moo	0.800363664221047	1.89853273084986	0.060726520693203
798	wly_dut_yor_nor_chh_heb_owc_hin_uzb_aze_ven_bat_xho_scr_rom_bsq_ctl_mlt_dgb_cnt_mol_glc_dyu_ukr_akn_swe_hun_tsn_fbf_fin_lit_aeg_geo_lat_svk_arw_alb_anl_tig_urd_est_tsw_mao_spa_sun_jpn_tml_kor_krd_bos_bam_bul_ind_fre_amh_jav_mnd_guj_lda_eng_sod_ger_ita_cze_slo_qcu_pan_afr_ben_zul_amr_rus_gam_por_mly_prs_bem_grk_cic_tag_tha_hau_knd_swa_swt_tur_pol_mcd_azi_moo_vie_sid_igb_ewe_ses	-0.526164462587738	-1.25283518773984	0.213406709087186
799	wly_bos_igb_urd_gam_owc_tig_cze_azi_aze_ewe_mao_yor_ukr_swe_bsq_eng_amr_swa_cnt_scr_lat_tsw_slo_akn_pan_est_dyu_xho_fin_hin_anl_geo_krd_mol_prs_guj_sid_hau_nor_hun_lda_tag_afr_bat_jpn_tml_kor_pol_ctl_dgb_rus_sun_lit_sod_ind_mnd_ben_swt_svk_amh_por_fre_ger_glc_qcu_arw_grk_dut_moo_mlt_bul_heb_rom_mly_spa_zul_mcd_cic_jav_tha_chh_knd_bam_fbf_tur_alb_ita_uzb_ses_vie_aeg_tsn_bem_ven	-0.456355064008866	-1.08437274001254	0.281002708148184
800	heb_bul_moo_svk_sod_wly_tig_nor_aze_tur_tsw_tag_lda_dut_ita_bsq_ukr_amr_yor_cnt_pan_lit_tsn_afr_ses_guj_hun_ewe_ven_est_arw_owc_geo_swe_rom_fre_ctl_gam_amh_eng_fin_bem_mao_urd_ind_jpn_knd_kor_krd_por_igb_pol_bat_mol_hau_jav_mnd_mcd_xho_spa_sid_ger_cze_glc_prs_qcu_grk_alb_hin_bam_anl_slo_mlt_rus_mly_scr_swt_ben_zul_sun_tha_chh_tml_fbf_dgb_uzb_bos_lat_azi_akn_vie_aeg_dyu_cic_swa	-0.0208735948763154	-0.049165404307331	0.960892916921728
801	owc_cze_lda_eng_hau_wly_aeg_lat_uzb_azi_swa_mly_fbf_rom_mol_bsq_bos_amh_ven_cnt_spa_pan_bam_lit_moo_pol_fin_tsw_bem_est_krd_gam_geo_scr_alb_guj_swe_sid_sod_por_hun_dgb_sun_ctl_ind_jpn_tml_kor_arw_ger_dyu_fre_jav_hin_amr_mao_mnd_urd_ses_nor_heb_dut_rus_grk_ita_qcu_ukr_mcd_svk_yor_mlt_ben_tig_afr_tag_bul_ewe_slo_zul_bat_tha_chh_knd_igb_swt_aze_prs_glc_tur_xho_vie_anl_cic_akn_tsn	-0.0290146076973787	-0.0683538130947397	0.945650736869335
802	hau_spa_xho_rom_amh_chh_tig_slo_tur_aze_swa_ind_dgb_rus_nor_bsq_ukr_amr_moo_mnd_lat_pol_ven_mol_cic_eng_est_zul_ewe_fin_pan_heb_geo_krd_glc_ger_ctl_aeg_owc_lit_hun_tsw_tag_grk_jav_jpn_tml_kor_swe_hin_ses_mcd_bat_ben_mlt_sun_cnt_dut_tsn_scr_sod_arw_afr_urd_guj_qcu_fre_svk_por_igb_anl_bul_sid_ita_mao_bos_swt_prs_bam_mly_tha_gam_knd_akn_dyu_azi_cze_alb_uzb_lda_vie_wly_yor_fbf_bem	-0.23425856320472	-0.554042052091813	0.580879846821047
803	amr_bos_swa_nor_anl_aeg_wly_ben_aze_azi_akn_jav_zul_lat_guj_bsq_eng_owc_dyu_cnt_mcd_slo_ven_rus_bam_svk_est_cic_lda_fin_cze_hau_geo_hin_fre_por_pol_tig_mlt_afr_hun_igb_tag_scr_mly_jpn_tml_kor_lit_arw_xho_rom_ind_prs_sod_sun_mnd_swe_fbf_krd_gam_mol_urd_grk_dut_qcu_pan_spa_bul_tsn_heb_glc_chh_alb_mao_ger_moo_ctl_swt_bat_tha_amh_knd_yor_ewe_tur_ukr_ita_uzb_dgb_vie_sid_bem_ses_tsw	-0.124231232715802	-0.292911693725325	0.770242210915326
804	wly_lat_swa_bul_gam_hau_anl_glc_uzb_azi_dgb_mly_xho_guj_eng_bsq_mol_chh_akn_cnt_afr_mcd_zul_por_bam_alb_est_dyu_cic_fin_ukr_amr_geo_urd_ctl_slo_ben_heb_owc_ita_hun_fbf_bat_nor_jav_jpn_tml_kor_fre_swe_swt_prs_ind_hin_amh_sun_mnd_bos_ses_ger_aeg_rom_spa_rus_cze_qcu_arw_pan_svk_ven_sod_grk_mlt_krd_tag_pol_bem_lit_yor_mao_tha_tig_knd_tsn_tsw_aze_dut_scr_tur_lda_vie_sid_igb_ewe_moo	-0.464435319426233	-1.10543198333808	0.271824013614249
805	heb_glc_moo_eng_wly_aeg_mlt_slo_aze_azi_yor_tag_ses_ben_pan_bsq_dut_amh_swt_cnt_svk_por_zul_nor_dgb_cze_fin_xho_akn_hun_ctl_hau_geo_rom_mol_bos_grk_sod_gam_scr_est_ven_mly_arw_ind_jpn_knd_kor_alb_krd_tsn_guj_bat_hin_tig_jav_mnd_lat_dyu_urd_sid_ger_swe_lit_ita_qcu_afr_ukr_spa_bem_owc_rus_chh_prs_sun_mcd_igb_pol_bam_mao_tha_anl_tml_lda_ewe_uzb_fre_bul_tur_cic_vie_amr_tsw_fbf_swa	-0.948933288313568	-2.3070188076146	0.0232733095684459
806	hau_bul_dgb_pol_amh_chh_sod_svk_aze_uzb_ewe_bat_lda_grk_krd_bsq_arw_owc_cic_mnd_ger_ben_bam_lit_bem_urd_est_swt_fbf_hun_rom_amr_geo_por_pan_nor_hin_wly_mlt_mol_fin_akn_mly_swe_tag_jpn_tml_kor_ukr_rus_dyu_prs_mao_lat_aeg_ind_cnt_mcd_ses_ita_sid_afr_guj_dut_cze_qcu_bos_ctl_slo_tsn_gam_eng_tig_spa_jav_glc_ven_scr_yor_sun_tha_heb_knd_zul_tsw_tur_alb_fre_azi_xho_vie_anl_swa_moo_igb	-0.84675753763292	-2.04458642766236	0.0437221320580912
807	owc_glc_swt_eng_chh_mlt_sid_afr_aze_uzb_zul_sun_dyu_rom_lat_bsq_alb_anl_ses_cnt_urd_slo_akn_guj_dgb_lit_hun_tsw_ewe_fin_bos_amr_geo_nor_dut_grk_scr_aeg_gam_rus_est_lda_ind_arw_tag_jpn_knd_kor_por_ukr_moo_svk_mly_mol_sod_mao_mnd_ben_bem_ctl_amh_pan_ita_ger_krd_qcu_cze_swe_bul_swa_heb_fre_tig_hin_bat_spa_igb_mcd_fbf_jav_tha_wly_tml_ven_bam_azi_pol_prs_tur_xho_vie_hau_yor_cic_tsn	-0.73548896919873	-1.77170312776	0.079719291857551
808	tig_rus_xho_dut_hau_aeg_gam_guj_azi_aze_igb_ind_ewe_mol_spa_bsq_ctl_anl_ven_mnd_pan_mcd_fbf_afr_bem_pol_est_lda_yor_fin_ukr_wly_geo_fre_rom_ben_ita_sod_heb_slo_hun_tsw_bat_bos_jav_jpn_knd_kor_urd_prs_bam_grk_mly_por_mlt_mao_cnt_cze_cic_swe_sid_eng_nor_lat_svk_qcu_arw_glc_alb_swa_amh_scr_owc_lit_tag_hin_zul_ger_dgb_sun_tha_amr_tml_tsn_swt_tur_bul_krd_uzb_akn_vie_chh_dyu_ses_moo	-0.648675212345402	-1.55349734014876	0.123700957862334
809	wly_glc_bem_scr_mlt_gam_chh_bul_uzb_aze_swt_mao_ven_rus_mcd_bsq_hin_owc_cic_mnd_arw_ukr_swa_nor_igb_slo_fin_fbf_dyu_est_grk_hau_geo_rom_afr_spa_cze_sid_anl_dut_hun_akn_sun_fre_tag_jpn_knd_kor_por_pan_yor_lit_jav_guj_sod_bat_cnt_ita_dgb_urd_amh_svk_eng_pol_ctl_qcu_alb_lat_mol_moo_aeg_krd_tig_ben_mly_swe_tsw_ger_xho_ind_tha_heb_tml_bam_lda_tur_prs_bos_azi_tsn_vie_amr_ses_ewe_zul	0.0235179694047723	0.0554360605810946	0.955909989646515
810	mlt_glc_bam_ctl_sid_wly_anl_mol_azi_aze_moo_mly_akn_afr_lat_bsq_spa_tig_cic_cnt_dut_mcd_tsw_lit_igb_ukr_est_xho_tsn_hun_scr_aeg_geo_prs_krd_pol_swe_amr_hau_eng_fin_lda_jav_pan_sun_jpn_tml_kor_cze_por_dyu_ita_bat_bul_owc_tag_mnd_ben_dgb_hin_gam_arw_guj_ger_fre_qcu_alb_urd_svk_fbf_chh_slo_heb_rom_ind_nor_bem_rus_ses_mao_tha_amh_knd_swa_ewe_uzb_bos_grk_tur_swt_vie_sod_zul_ven_yor	-0.602462792128457	-1.43931769432772	0.153417959389937
811	anl_nor_xho_cze_mlt_sid_gam_pan_tur_azi_bam_mao_igb_urd_slo_bsq_scr_amh_moo_cnt_glc_rom_fbf_rus_zul_arw_hun_ses_swa_fin_bul_sod_geo_ctl_pol_lat_afr_hau_chh_ukr_est_swt_bat_por_ind_jpn_tml_kor_dut_lit_cic_swe_jav_eng_aeg_sun_mnd_ben_ewe_mcd_heb_krd_fre_hin_guj_qcu_mol_svk_bos_tsw_tig_spa_amr_prs_tag_alb_dgb_ita_bem_mly_tha_wly_knd_akn_dyu_uzb_ger_grk_aze_yor_vie_owc_lda_ven_tsn	0.241919115381417	0.56953485416294	0.570366355224423
812	sod_hin_dyu_fre_owc_wly_aeg_ben_aze_uzb_bem_ind_igb_swe_rom_bsq_por_anl_lda_mnd_guj_glc_tsw_mol_ses_svk_est_bam_moo_fin_afr_amh_geo_nor_pan_rus_pol_chh_gam_eng_hun_zul_mao_bos_sun_jpn_tml_kor_alb_ukr_akn_bul_bat_slo_heb_mly_cnt_scr_fbf_mcd_amr_ctl_lat_urd_spa_qcu_arw_ita_ger_yor_sid_dut_tig_lit_tag_cze_ven_prs_ewe_jav_tha_mlt_knd_swt_xho_tur_krd_grk_azi_dgb_vie_hau_swa_tsn_cic	-0.165697845202572	-0.390730440505173	0.696890128546979
813	sid_svk_yor_slo_anl_aeg_hau_mol_tur_azi_igb_tag_cic_por_dut_bsq_pol_amh_fbf_mnd_krd_mcd_ses_lit_zul_grk_fin_lda_dyu_est_bul_amr_geo_ita_rom_glc_bos_gam_sod_arw_hun_tsw_sun_swe_mly_jpn_tml_kor_nor_lat_swt_prs_bat_ben_owc_ind_cnt_eng_swa_alb_mlt_afr_hin_scr_cze_qcu_fre_pan_spa_ven_heb_guj_wly_ctl_jav_ukr_bem_urd_dgb_mao_tha_tig_knd_akn_xho_uzb_rus_ger_aze_ewe_vie_chh_tsn_bam_moo	-0.0117479418272083	-0.0276759451623764	0.97797991190509
814	amh_glc_akn_eng_chh_owc_mlt_dut_tur_aze_dgb_bat_dyu_guj_pol_bsq_mol_sod_moo_cnt_rus_afr_swt_nor_bem_slo_est_ven_fbf_fin_urd_heb_geo_svk_krd_ukr_lit_wly_amr_spa_hun_tsn_ind_cze_mao_jpn_tml_kor_ctl_lat_xho_grk_mly_ger_aeg_tag_mnd_prs_lda_bos_sid_arw_ita_por_mcd_qcu_fre_pan_ben_ewe_hau_rom_tig_swe_sun_hin_igb_alb_bam_jav_tha_anl_knd_tsw_swa_uzb_bul_scr_azi_cic_vie_gam_zul_ses_yor	-0.437016619023304	-1.03843255862074	0.301761086533063
815	owc_pan_dyu_nor_gam_anl_aeg_scr_aze_azi_igb_mao_lda_dut_urd_bsq_ben_sod_tsn_mnd_eng_krd_bem_fre_xho_ctl_hun_akn_yor_est_grk_chh_geo_ita_hin_glc_slo_amh_hau_mcd_fin_zul_sun_lat_jav_jpn_knd_kor_bul_spa_bam_pol_tag_prs_sid_ind_cnt_ger_fbf_ukr_tig_rus_alb_swe_por_qcu_afr_lit_rom_moo_mlt_mol_wly_cze_bat_arw_swa_bos_cic_mly_tha_heb_tml_ses_dgb_uzb_svk_guj_tur_ewe_vie_amr_ven_tsw_swt	-0.793286274958852	-1.9100207724823	0.0592120943420535
816	wly_nor_swt_grk_aeg_anl_hau_dut_tur_aze_dgb_sun_ewe_krd_swe_bsq_afr_amh_lda_cnt_pan_arw_tsw_lit_yor_spa_hun_dyu_cic_est_hin_owc_geo_ita_ukr_por_pol_amr_sod_guj_fin_akn_bat_prs_tag_jpn_tml_kor_mol_svk_bam_bos_jav_urd_mlt_ind_mnd_ben_ses_rus_chh_lat_mcd_scr_eng_qcu_ger_cze_fre_xho_gam_ctl_tig_glc_mao_slo_fbf_alb_moo_mly_tha_heb_knd_bem_igb_uzb_bul_rom_azi_ven_vie_sid_zul_swa_tsn	-0.736670514392557	-1.77107363383711	0.0798245929211267
817	aeg_grk_ven_cze_amh_owc_gam_ger_uzb_aze_tsn_tag_dyu_ben_mol_bsq_ctl_sid_swt_mnd_slo_swe_ewe_lat_lda_ukr_est_dgb_xho_hun_prs_amr_geo_lit_urd_bul_pol_chh_heb_scr_fin_swa_mao_nor_mly_jpn_tml_kor_spa_eng_tsw_fre_jav_bos_wly_bat_cnt_krd_yor_por_anl_hin_arw_pan_afr_qcu_alb_svk_guj_akn_mlt_glc_tig_rus_sun_mcd_cic_ita_bam_ind_tha_hau_knd_ses_fbf_tur_rom_dut_azi_zul_vie_sod_igb_moo_bem	-0.513175700512988	-1.22092381518436	0.225201243221685
818	hau_lit_ewe_eng_tig_amh_amr_ukr_aze_uzb_cic_ind_igb_ctl_cze_bsq_mol_sid_lda_mnd_pol_nor_swt_scr_zul_svk_hun_tsn_bem_est_por_anl_geo_fre_rom_bos_ben_owc_aeg_dut_fin_ses_tag_pan_bat_jpn_tml_kor_lat_alb_dyu_arw_mao_urd_wly_jav_cnt_mcd_fbf_slo_mlt_prs_guj_bul_rus_qcu_spa_ger_ita_swa_chh_afr_heb_swe_sun_hin_akn_grk_ven_mly_tha_gam_knd_yor_dgb_azi_krd_glc_tur_bam_vie_sod_moo_xho_tsw	-0.558312241518381	-1.33016079844056	0.186718132535543
819	amh_ukr_ven_pol_amr_aeg_heb_alb_aze_tur_cic_ind_swt_prs_slo_bsq_rus_gam_lda_cnt_pan_svk_fbf_swe_dyu_cze_est_akn_dgb_hun_grk_hau_geo_lat_fre_rom_hin_sod_owc_ger_fin_swa_bat_lit_sun_jpn_tml_kor_mcd_nor_xho_arw_jav_ben_chh_mly_mnd_urd_yor_scr_wly_glc_eng_bul_guj_qcu_dut_ita_por_tsw_anl_spa_mlt_ctl_tag_afr_igb_mol_moo_mao_tha_tig_knd_bem_zul_azi_bos_krd_uzb_ses_vie_sid_ewe_tsn_bam	-0.179735138311825	-0.424309318556944	0.672320176446765
820	tig_fre_bem_bul_heb_gam_hau_eng_azi_aze_fbf_sun_moo_ben_ukr_bsq_bos_owc_xho_cnt_swe_hin_tsw_ger_igb_krd_hun_yor_dgb_fin_cze_amr_geo_rus_scr_prs_guj_sod_mlt_pan_est_ses_mao_ita_mly_jpn_knd_kor_slo_spa_swt_svk_ind_por_anl_bat_mnd_arw_bam_rom_amh_lit_dut_nor_afr_qcu_alb_mcd_pol_akn_sid_glc_chh_urd_tag_grk_lda_ctl_zul_jav_tha_aeg_tml_tsn_ewe_uzb_lat_mol_tur_dyu_vie_wly_cic_ven_swa	-0.23967204363309	-0.566085133389494	0.572699361761466
821	amh_urd_lda_dut_amr_sod_tig_grk_uzb_aze_zul_sun_bem_ben_guj_bsq_arw_wly_ewe_mnd_alb_ukr_swt_mcd_xho_glc_fin_dyu_fbf_hun_scr_chh_geo_bos_hin_mol_rus_anl_gam_ger_est_yor_tag_cze_bat_jpn_tml_kor_slo_pol_swa_eng_jav_prs_aeg_mly_cnt_lit_moo_afr_hau_pan_nor_rom_fre_qcu_ctl_krd_swe_bam_mlt_svk_sid_por_mao_bul_akn_lat_dgb_ind_tha_owc_knd_ven_cic_tur_ita_spa_azi_tsw_vie_heb_igb_tsn_ses	0.708735889067329	1.68025322185808	0.0962642312492888
822	amr_eng_swt_swe_heb_hau_mlt_pol_aze_tur_yor_bat_ewe_pan_alb_bsq_fre_sid_bem_mnd_rus_ukr_swa_bul_igb_arw_fin_ses_tsw_hun_ita_wly_geo_mol_spa_urd_hin_sod_owc_scr_est_cic_tag_guj_ind_jpn_knd_kor_mcd_por_moo_glc_sun_grk_chh_mao_cnt_lat_tsn_ctl_anl_lit_krd_ben_cze_qcu_svk_ger_bos_akn_aeg_nor_gam_rom_mly_dut_dyu_slo_dgb_jav_tha_tig_tml_ven_lda_azi_afr_prs_uzb_xho_vie_amh_bam_fbf_zul	0.070468090405166	0.165834135480306	0.868647461781846
823	mlt_afr_moo_grk_hau_sod_amh_swe_uzb_tur_dyu_jav_ven_cze_glc_bsq_eng_aeg_bam_mnd_bos_mcd_ewe_lat_yor_ita_est_bem_swa_hun_prs_amr_geo_svk_ctl_ger_dut_anl_gam_rom_fin_igb_mao_guj_mly_jpn_tml_kor_ben_krd_tsn_urd_sun_nor_chh_bat_cnt_scr_xho_pan_owc_fre_mol_slo_rus_qcu_hin_bul_alb_swt_sid_pol_wly_por_tag_arw_dgb_lit_lda_ind_tha_heb_knd_fbf_tsw_aze_ukr_spa_azi_zul_vie_tig_akn_cic_ses	-0.525730886936923	-1.25130803547043	0.213960625615555
824	mlt_lit_fbf_lat_wly_gam_amh_scr_uzb_aze_ewe_mao_akn_fre_ukr_bsq_por_sod_moo_mnd_glc_dut_ven_bos_lda_urd_est_bem_ses_hun_rus_heb_geo_ita_pan_cze_eng_tig_amr_guj_fin_yor_ind_mcd_mly_jpn_knd_kor_swe_rom_zul_prs_tag_afr_hau_jav_cnt_hin_swa_ctl_chh_arw_alb_pol_nor_qcu_ben_krd_svk_tsn_anl_spa_owc_bul_bat_slo_cic_grk_dgb_sun_tha_sid_tml_dyu_xho_azi_ger_mol_tur_igb_vie_aeg_bam_tsw_swt	-0.727435325271412	-1.7474089657789	0.0838672793578808
825	gam_spa_yor_bos_aeg_heb_wly_svk_uzb_aze_ewe_mly_zul_afr_por_bsq_glc_amr_xho_cnt_urd_ger_akn_nor_swa_arw_hun_cic_bem_fin_krd_anl_geo_slo_ctl_cze_grk_sid_sod_mcd_est_ses_bat_mol_ind_jpn_tml_kor_rus_ukr_igb_prs_mao_lit_tig_jav_mnd_eng_moo_ita_chh_scr_lat_pol_fre_qcu_dut_rom_guj_tsw_hau_hin_amh_alb_sun_swe_dgb_ben_ven_tag_tha_owc_knd_swt_lda_azi_pan_bul_tur_fbf_vie_mlt_dyu_tsn_bam	-0.847429354349038	-2.05100864121868	0.0430791274184989
826	wly_pol_fbf_dut_amh_amr_hau_pan_tur_azi_ewe_bat_dgb_ukr_hin_bsq_ben_tig_ses_mnd_afr_grk_swt_rus_yor_mcd_hun_ven_lda_est_alb_chh_geo_cze_krd_slo_rom_anl_aeg_guj_fin_igb_sun_prs_mao_jpn_knd_kor_arw_lat_tsn_bos_mly_nor_gam_ind_cnt_por_bem_spa_heb_scr_fre_eng_mol_qcu_glc_urd_ita_xho_sod_svk_owc_ctl_jav_lit_dyu_bul_zul_tag_tha_mlt_tml_moo_tsw_aze_ger_swe_uzb_akn_vie_sid_bam_cic_swa	-0.756971713324213	-1.81731129088951	0.0723898780056743
827	hau_ben_yor_guj_aeg_anl_amh_afr_aze_tur_lda_bat_tsn_ger_fre_bsq_krd_mlt_swt_mnd_lit_rom_dgb_scr_moo_prs_hun_bam_igb_est_por_sod_geo_cze_ctl_dut_ita_heb_owc_bul_fin_cic_tag_lat_mly_jpn_knd_kor_urd_arw_ses_hin_ind_bos_amr_mao_cnt_slo_zul_eng_wly_nor_mcd_pol_spa_qcu_pan_svk_mol_bem_chh_alb_tig_rus_jav_glc_ven_grk_xho_sun_tha_gam_tml_ewe_fbf_uzb_ukr_swe_azi_dyu_vie_sid_akn_tsw_swa	-0.143450986551589	-0.338329067901029	0.735877827999867
828	amh_eng_tsw_rom_wly_sod_sid_por_tur_uzb_igb_mao_swa_hin_dut_bsq_ben_gam_lda_cnt_mol_prs_dgb_spa_bam_grk_est_bem_cic_fin_ukr_anl_geo_mcd_krd_slo_afr_aeg_owc_lat_hun_moo_mly_urd_jav_jpn_knd_kor_guj_arw_dyu_ita_sun_glc_chh_tag_mnd_pan_tsn_nor_amr_svk_alb_scr_pol_qcu_ctl_lit_cze_xho_tig_swe_mlt_bul_ind_rus_ven_fre_fbf_bat_tha_hau_tml_ewe_yor_azi_bos_ger_aze_ses_vie_heb_akn_zul_swt	-0.3630687598024	-0.862930899214236	0.390395361344582
829	sid_slo_ven_ita_hau_heb_anl_lat_tur_azi_lda_mao_tsw_grk_rus_bsq_dut_mlt_ewe_cnt_krd_alb_fbf_spa_swa_mcd_fin_dyu_cic_hun_lit_chh_geo_hin_por_arw_fre_sod_gam_ctl_est_bem_sun_eng_mly_jpn_tml_kor_urd_bos_moo_pan_ind_nor_tig_jav_mnd_scr_akn_prs_wly_mol_swe_ger_ben_qcu_pol_rom_guj_ses_aeg_cze_owc_afr_tag_glc_dgb_bul_igb_bat_tha_amh_knd_bam_xho_uzb_svk_ukr_aze_zul_vie_amr_tsn_swt_yor	-0.241467768244406	-0.570593303347377	0.569651462024241
830	hau_rom_tsn_mol_wly_sid_amh_rus_uzb_azi_tsw_jav_igb_eng_scr_bsq_dut_gam_dyu_mnd_bos_alb_moo_prs_swt_afr_fin_zul_bam_hun_ger_heb_geo_nor_ukr_bul_ctl_chh_mlt_cze_est_ven_ind_pol_mao_jpn_knd_kor_por_urd_lda_arw_bat_pan_anl_tag_cnt_fre_ses_lit_owc_grk_slo_guj_krd_qcu_ita_ben_svk_xho_amr_mcd_aeg_swe_mly_lat_dgb_spa_cic_sun_tha_tig_tml_bem_swa_aze_glc_hin_tur_fbf_vie_sod_ewe_yor_akn	0.452927786128947	1.066973348468	0.288745859320578
831	sod_guj_ewe_rus_sid_gam_aeg_ben_azi_aze_dgb_tag_igb_pan_mol_bsq_alb_tig_moo_cnt_mcd_grk_lda_swe_ven_krd_fin_swt_akn_hun_prs_heb_geo_urd_bos_ukr_eng_amr_owc_svk_est_tsn_ind_por_mao_jpn_tml_kor_ita_afr_dyu_hin_mly_scr_hau_sun_mnd_slo_zul_ger_chh_bul_dut_ctl_fre_qcu_rom_nor_glc_yor_anl_pol_mlt_lat_bat_cze_xho_arw_bem_jav_tha_wly_knd_fbf_bam_tur_spa_lit_uzb_cic_vie_amh_tsw_ses_swa	0.089552658845102	0.210843167328634	0.833470951715791
832	wly_hin_ewe_guj_tig_anl_sod_fre_aze_uzb_dyu_jav_zul_scr_rom_bsq_nor_heb_tsn_mnd_prs_afr_bem_mol_tsw_bul_est_fbf_cic_fin_alb_mlt_geo_slo_spa_krd_pol_chh_aeg_mcd_hun_swa_bat_ukr_tag_jpn_tml_kor_lit_rus_xho_arw_mly_ita_sid_sun_cnt_urd_bam_svk_amr_glc_dut_por_cze_qcu_ctl_lat_bos_ven_gam_grk_hau_eng_ind_swe_moo_ger_lda_mao_tha_amh_knd_akn_ses_tur_pan_ben_azi_igb_vie_owc_yor_dgb_swt	-0.683678202720394	-1.63869717842472	0.104655240791245
833	heb_slo_moo_grk_gam_amh_hau_swe_azi_uzb_tsw_tag_akn_arw_mcd_bsq_rus_wly_swt_mnd_alb_afr_yor_cze_ewe_svk_est_bem_dyu_fin_lit_sid_geo_ger_ctl_bos_ben_owc_amr_pol_hun_cic_mao_ukr_jav_jpn_tml_kor_glc_krd_igb_bul_bat_prs_chh_mly_cnt_lat_dgb_eng_aeg_spa_fre_guj_urd_qcu_rom_hin_por_ses_mlt_dut_anl_mol_sun_scr_zul_ita_ven_ind_tha_sod_knd_swa_fbf_aze_nor_pan_tur_lda_vie_tig_tsn_bam_xho	-0.12098740296332	-0.285377473249331	0.775989572620831
834	amr_lit_lda_ita_hau_tig_sid_prs_azi_aze_akn_ind_igb_bos_ctl_bsq_ben_amh_tsw_cnt_swe_dut_fbf_krd_ewe_glc_hun_yor_dyu_est_arw_sod_geo_ger_spa_hin_mcd_wly_chh_eng_fin_bam_tag_svk_bat_jpn_knd_kor_rom_fre_xho_lat_mly_rus_mlt_sun_mnd_bul_swa_guj_gam_por_afr_mol_grk_qcu_nor_slo_alb_cic_heb_scr_owc_cze_jav_urd_swt_pol_tsn_mao_tha_aeg_tml_ses_dgb_uzb_pan_ukr_tur_zul_vie_anl_bem_ven_moo	-0.497209032792642	-1.18417245019396	0.239362506089706
835	wly_slo_yor_alb_hau_tig_sod_afr_azi_tur_bem_mly_swt_bul_svk_bsq_glc_sid_lda_cnt_grk_ben_dgb_ctl_ses_lit_fin_tsn_ewe_est_guj_owc_geo_pan_swe_bos_eng_aeg_amr_rus_hun_moo_jav_mol_sun_jpn_tml_kor_ita_krd_ven_scr_mao_arw_mlt_bat_mnd_hin_zul_pol_anl_mcd_spa_rom_cze_qcu_por_dut_ukr_dyu_heb_prs_gam_urd_tag_ger_cic_nor_swa_ind_tha_chh_knd_akn_igb_uzb_fre_lat_aze_xho_vie_amh_tsw_bam_fbf	0.178533111893165	0.420457926001674	0.675120900660952
836	chh_pol_akn_nor_gam_mlt_sod_por_uzb_aze_swt_sun_lda_dut_ctl_bsq_mcd_aeg_ses_mnd_scr_hin_zul_bul_xho_pan_est_dyu_moo_fin_afr_wly_geo_rus_glc_swe_guj_tig_amr_slo_hun_yor_tag_prs_ind_jpn_tml_kor_fre_eng_ewe_cze_jav_lit_hau_bat_cnt_bos_tsn_svk_anl_mol_spa_lat_ben_qcu_ukr_ger_arw_fbf_heb_grk_sid_rom_mao_alb_igb_urd_bem_mly_tha_owc_knd_dgb_cic_tur_ita_krd_azi_tsw_vie_amh_swa_ven_bam	0.461859229904144	1.09329040947493	0.277090149209745
837	sod_afr_dgb_mol_mlt_gam_sid_urd_azi_uzb_tsw_bat_akn_arw_pan_bsq_alb_heb_tsn_mnd_pol_spa_lda_svk_dyu_ukr_est_fbf_igb_hun_eng_aeg_geo_scr_cze_lat_bos_hau_anl_dut_fin_swt_sun_slo_jav_jpn_knd_kor_hin_krd_xho_ben_mao_rus_wly_ind_cnt_swe_zul_grk_owc_fre_por_ger_guj_qcu_bul_ita_glc_cic_tig_prs_chh_nor_tag_ctl_bem_lit_ses_mly_tha_amr_tml_ewe_ven_tur_rom_mcd_aze_moo_vie_amh_swa_bam_yor	-0.863593932361144	-2.08223881107812	0.0400668468395446
838	sod_fre_dgb_rus_amh_anl_heb_ukr_uzb_azi_zul_mly_moo_lit_glc_bsq_eng_hau_xho_cnt_rom_cze_tsn_afr_akn_nor_hun_dyu_fbf_est_hin_mlt_geo_spa_pan_dut_alb_aeg_gam_swe_fin_swt_mao_bos_jav_jpn_tml_kor_por_urd_ses_ger_ind_scr_amr_tag_mnd_pol_cic_mcd_wly_bul_ctl_prs_guj_qcu_slo_arw_svk_bem_sid_mol_chh_grk_sun_ben_tsw_krd_ven_bat_tha_tig_knd_ewe_bam_tur_ita_lat_aze_swa_vie_owc_lda_igb_yor	-0.47612315015716	-1.13212202783096	0.260493744218294
839	hau_cze_lda_mol_heb_tig_owc_swe_azi_tur_cic_mly_tsw_ukr_bul_bsq_prs_aeg_swt_mnd_lat_eng_bem_rom_dgb_scr_est_dyu_ewe_fin_afr_sod_geo_por_ben_urd_ctl_amr_sid_nor_hun_xho_ind_grk_tag_jpn_tml_kor_glc_ger_ses_spa_sun_mcd_chh_mao_cnt_hin_tsn_pol_wly_slo_lit_guj_ita_qcu_bos_rus_pan_fbf_anl_dut_gam_alb_jav_krd_zul_svk_igb_bat_tha_amh_knd_yor_moo_aze_fre_arw_uzb_ven_vie_mlt_swa_akn_bam	-0.303766717713716	-0.72071794114833	0.472890829305799
840	aeg_scr_swt_dut_anl_amr_wly_hin_tur_uzb_bam_sun_yor_ita_arw_bsq_fre_heb_moo_mnd_ben_glc_ewe_nor_xho_spa_fin_akn_tsn_hun_lit_sid_geo_mol_slo_bos_bul_owc_sod_mcd_est_ven_jav_ukr_tag_jpn_knd_kor_svk_ctl_tsw_lat_bat_alb_chh_mao_cnt_afr_lda_por_hau_krd_rom_eng_ger_qcu_prs_cze_grk_swa_amh_pol_gam_rus_mly_swe_bem_pan_igb_ind_tha_tig_tml_zul_fbf_azi_urd_guj_aze_dgb_vie_mlt_dyu_cic_ses	-0.416549996564774	-0.987324572365873	0.326045340587861
841	hau_ben_igb_ger_chh_sod_tig_prs_tur_aze_swa_ind_ewe_dut_mcd_bsq_grk_heb_cic_cnt_afr_mol_zul_por_fbf_lit_fin_akn_bam_hun_fre_aeg_geo_swe_lat_slo_rom_sid_mlt_guj_est_swt_mly_arw_bat_jpn_knd_kor_rus_krd_yor_eng_sun_svk_gam_jav_mnd_alb_xho_bul_amh_cze_urd_glc_pol_qcu_ita_pan_scr_tsw_anl_ctl_wly_bos_tag_ukr_ses_nor_lda_mao_tha_amr_tml_dgb_moo_azi_spa_hin_uzb_ven_vie_owc_tsn_dyu_bem	-1.00761414046752	-2.45772873378783	0.0158345767884231
842	amh_guj_tsw_pol_anl_wly_sid_slo_azi_uzb_ewe_ind_akn_krd_scr_bsq_mcd_sod_ven_mnd_lit_urd_swt_rom_xho_ger_hun_igb_ses_est_por_tig_geo_grk_pan_afr_swe_chh_gam_fre_fin_lda_jav_arw_tag_jpn_tml_kor_rus_mol_swa_ben_sun_cze_heb_bat_cnt_bul_tsn_alb_amr_ukr_prs_nor_spa_qcu_hin_svk_ita_dgb_mlt_eng_hau_dut_mly_bos_yor_ctl_fbf_mao_tha_aeg_knd_cic_zul_aze_glc_lat_tur_bam_vie_owc_moo_dyu_bem	0.14420554027111	0.339404969075558	0.735069928737547
843	wly_mcd_moo_cze_amh_sod_amr_urd_azi_aze_dgb_mao_tsw_hin_rus_bsq_krd_aeg_xho_mnd_ita_bul_tsn_scr_ven_rom_est_zul_fbf_hun_ukr_hau_geo_lit_eng_pol_ben_sid_heb_lat_fin_lda_jav_pan_sun_jpn_knd_kor_prs_ctl_swa_guj_mly_alb_gam_ind_cnt_nor_dyu_slo_chh_dut_mol_svk_bos_qcu_ger_fre_swe_akn_owc_arw_mlt_grk_bat_afr_bem_por_cic_tag_tha_tig_tml_ewe_igb_uzb_spa_glc_tur_yor_vie_anl_ses_bam_swt	-1.09023429664769	-2.67305078166347	0.00887738237500063
844	sid_scr_akn_lat_aeg_sod_amh_rus_azi_uzb_yor_tag_igb_dut_prs_bsq_hin_tig_dyu_cnt_lit_swe_moo_pan_swt_glc_fin_zul_cic_hun_svk_anl_geo_ctl_alb_ita_guj_hau_chh_ger_est_xho_mly_mcd_mao_jpn_tml_kor_eng_arw_dgb_krd_sun_bul_gam_bat_mnd_ben_ewe_mol_amr_slo_spa_pol_rom_qcu_por_afr_cze_lda_owc_grk_wly_nor_ind_urd_ses_bos_bem_jav_tha_heb_knd_tsw_bam_tur_ukr_fre_aze_ven_vie_mlt_swa_fbf_tsn	-0.0330588017043712	-0.0779295724886976	0.938051498777303
845	tig_lit_swt_cze_owc_amr_wly_fre_tur_aze_igb_mao_akn_dut_arw_bsq_alb_amh_bem_cnt_grk_pol_tsn_spa_ses_bos_hun_fbf_dgb_fin_afr_mlt_geo_mcd_rus_eng_glc_sod_sid_por_est_ewe_bat_swe_ind_jpn_knd_kor_prs_rom_tsw_hin_tag_krd_chh_sun_mnd_bul_ven_nor_aeg_mol_slo_guj_ctl_qcu_urd_ita_scr_lda_heb_ukr_anl_ben_jav_ger_zul_pan_moo_mly_tha_hau_tml_dyu_bam_uzb_svk_lat_azi_xho_vie_gam_yor_cic_swa	0.179895068702499	0.42368660215049	0.672772702690541
846	gam_mol_akn_guj_tig_sod_anl_urd_uzb_tur_tsw_mly_cic_rom_krd_bsq_scr_sid_tsn_mnd_svk_glc_ven_nor_dgb_por_hun_igb_swa_est_ben_mlt_geo_ctl_cze_pol_lit_hau_wly_rus_fin_swt_jav_dut_mao_jpn_tml_kor_ita_ger_ses_bul_ind_eng_aeg_sun_cnt_grk_moo_alb_amh_pan_swe_prs_mcd_qcu_hin_slo_afr_bem_amr_fre_heb_ukr_bat_bos_fbf_arw_bam_tag_tha_chh_knd_xho_zul_aze_lat_spa_azi_ewe_vie_owc_lda_yor_dyu	-0.254948889236391	-0.603423685471281	0.547695791261667
847	sod_rus_moo_alb_amr_chh_gam_dut_uzb_tur_tsw_bat_xho_pan_ctl_bsq_scr_mlt_ven_cnt_guj_krd_bem_glc_dgb_cze_fin_yor_tsn_hun_spa_heb_geo_ukr_eng_grk_pol_owc_tig_por_est_swa_sun_ben_mly_jpn_tml_kor_mol_hin_swt_slo_ind_bos_amh_mao_mnd_ger_lda_urd_hau_svk_prs_mcd_swe_qcu_nor_bul_arw_akn_aeg_fre_sid_lat_jav_ita_cic_rom_ses_tag_tha_wly_knd_igb_dyu_azi_lit_afr_aze_fbf_vie_anl_zul_ewe_bam	0.0590817363773791	0.139392401391232	0.889441498415958
848	owc_por_dgb_rom_sid_wly_aeg_cze_azi_tur_zul_mly_dyu_pol_afr_bsq_lit_hau_lda_cnt_krd_swe_akn_pan_ewe_dut_hun_yor_fbf_fin_scr_heb_geo_ukr_bul_lat_alb_amh_gam_mol_est_ven_mao_ita_sun_jpn_tml_kor_arw_svk_igb_hin_jav_eng_tig_tag_mnd_slo_swt_nor_sod_glc_prs_ben_fre_qcu_urd_guj_rus_cic_amr_mcd_mlt_spa_bat_ctl_swa_ger_tsn_ind_tha_chh_knd_tsw_xho_uzb_bos_grk_aze_bam_vie_anl_ses_moo_bem	-0.248397851033661	-0.586825820869359	0.558742541592944
849	gam_spa_swa_bos_sod_wly_mlt_dut_tur_uzb_tsw_mly_swt_prs_ger_bsq_hin_hau_cic_mnd_por_lit_fbf_afr_zul_urd_hun_dyu_bam_est_ita_amh_geo_svk_pan_scr_mol_tig_heb_ukr_fin_xho_jav_swe_sun_jpn_tml_kor_glc_ctl_ses_pol_tag_grk_owc_mao_cnt_krd_moo_guj_anl_eng_nor_rus_slo_qcu_mcd_bul_fre_igb_chh_arw_amr_lat_ind_rom_akn_alb_ven_bat_tha_sid_knd_yor_bem_aze_ben_cze_azi_ewe_vie_aeg_tsn_dgb_lda	-0.10159862511767	-0.239511925362439	0.811235729586421
850	amh_cze_cic_ben_owc_gam_wly_alb_uzb_aze_bem_mly_bam_spa_mol_bsq_krd_hau_xho_cnt_svk_ita_igb_nor_ses_scr_est_ven_swa_fin_prs_mlt_geo_ctl_eng_bul_urd_tig_heb_arw_hun_ewe_tag_pan_sun_jpn_tml_kor_rom_ger_swt_pol_bat_ukr_chh_ind_mnd_hin_moo_lat_sid_fre_glc_afr_rus_qcu_dut_slo_guj_akn_anl_swe_amr_lit_jav_grk_zul_por_lda_mao_tha_aeg_knd_dyu_tsn_azi_mcd_bos_tur_tsw_vie_sod_dgb_yor_fbf	-0.4446301715856	-1.05649323280114	0.293479651419044
851	heb_alb_dgb_spa_owc_wly_hau_ita_azi_uzb_moo_mly_cic_urd_mol_bsq_ger_anl_swt_mnd_nor_pan_zul_rus_fbf_dut_est_dyu_swa_fin_arw_mlt_geo_ctl_swe_guj_rom_chh_amr_cze_hun_bam_bat_pol_jav_jpn_knd_kor_scr_bul_akn_slo_mao_grk_sid_tag_cnt_krd_tsn_fre_gam_bos_ukr_glc_ben_qcu_mcd_prs_por_igb_amh_eng_aeg_lat_ind_afr_ven_hin_ses_sun_tha_sod_tml_tsw_bem_aze_lit_svk_tur_ewe_vie_tig_xho_lda_yor	-0.805284244735338	-1.94213437922657	0.055146711428217
852	hau_arw_igb_spa_heb_amr_owc_hin_azi_uzb_zul_ind_fbf_rom_urd_bsq_afr_wly_ven_mnd_lat_alb_bem_glc_dgb_por_fin_ewe_bam_hun_pol_sod_geo_ben_svk_ctl_bos_anl_aeg_krd_est_dyu_mly_dut_jav_jpn_knd_kor_bul_mol_tsn_lit_tag_nor_amh_mao_cnt_mcd_moo_pan_sid_slo_cze_rus_swe_qcu_guj_grk_ukr_cic_gam_ita_chh_scr_sun_fre_akn_ger_ses_bat_tha_mlt_tml_yor_lda_tur_eng_prs_aze_swt_vie_tig_swa_xho_tsw	-0.626365043728987	-1.49966009482136	0.137089646417225
853	amh_rus_ewe_nor_heb_sid_anl_prs_aze_uzb_zul_mao_lda_glc_rom_bsq_guj_wly_ven_cnt_lat_lit_moo_krd_bem_bos_fin_swa_tsn_est_pol_tig_geo_hin_mol_bul_cze_aeg_owc_ukr_hun_yor_bat_ita_jav_jpn_tml_kor_scr_ben_xho_swe_tag_svk_mlt_mly_mnd_pan_akn_ctl_amr_afr_arw_grk_slo_qcu_eng_ger_urd_igb_gam_dut_hau_spa_sun_mcd_cic_por_swt_ind_tha_sod_knd_tsw_dyu_tur_alb_fre_azi_bam_vie_chh_ses_dgb_fbf	-0.0443486912916216	-0.104509388334982	0.91699018026956
854	amr_grk_ewe_pan_sod_mlt_heb_alb_tur_azi_fbf_bat_dyu_pol_ben_bsq_lit_amh_yor_mnd_nor_hin_akn_mcd_moo_cze_fin_swt_cic_est_slo_sid_geo_ger_spa_dut_afr_gam_owc_mol_hun_swa_ind_prs_tag_jpn_tml_kor_krd_lat_tsw_rom_sun_rus_anl_mao_cnt_guj_ses_ctl_chh_glc_arw_ukr_svk_qcu_bul_scr_eng_tsn_tig_ita_aeg_swe_mly_bos_igb_urd_xho_jav_tha_hau_knd_zul_dgb_aze_fre_por_uzb_ven_vie_wly_bem_bam_lda	-0.129349611578277	-0.304687987424409	0.761284589753478
855	amh_arw_xho_prs_sod_sid_amr_lat_azi_tur_tsn_mao_dyu_lit_pol_bsq_nor_gam_zul_cnt_glc_rom_akn_mol_tsw_cze_est_ewe_ses_hun_alb_chh_geo_rus_krd_fre_svk_anl_mlt_swe_fin_yor_mly_bul_bat_jpn_knd_kor_spa_ben_cic_por_ind_slo_owc_jav_mnd_pan_fbf_afr_wly_dut_ita_mcd_ukr_qcu_ger_ctl_eng_dgb_heb_scr_tig_bos_tag_guj_swa_hin_bem_sun_tha_aeg_tml_igb_ven_aze_grk_urd_uzb_bam_vie_hau_swt_lda_moo	-0.400665576342418	-0.950104853698506	0.344521556106267
856	mlt_pol_swa_rus_sod_owc_wly_guj_uzb_aze_zul_ind_bam_eng_nor_bsq_scr_aeg_akn_mnd_fre_ben_xho_ctl_lda_ger_hun_swt_tsw_fin_slo_hau_geo_pan_cze_grk_prs_chh_amh_afr_est_yor_jav_dut_sun_jpn_tml_kor_rom_bos_dyu_arw_tag_svk_sid_bat_cnt_krd_ven_ita_heb_lit_bul_glc_swe_qcu_ukr_spa_mcd_ses_tig_por_amr_alb_mao_urd_igb_mol_bem_mly_tha_gam_knd_moo_cic_tur_lat_hin_azi_ewe_vie_anl_tsn_fbf_dgb	-0.490380164561812	-1.16596468426076	0.246610228229016
857	mlt_pol_igb_slo_anl_sid_sod_ctl_aze_tur_cic_ind_moo_grk_arw_bsq_eng_amr_xho_cnt_swe_pan_zul_spa_dgb_ger_est_ewe_lda_hun_krd_owc_geo_rom_nor_urd_afr_wly_hau_prs_fin_akn_tag_dut_sun_jpn_knd_kor_lat_glc_dyu_ben_mly_svk_gam_bat_mnd_scr_tsw_bos_aeg_rus_mcd_ukr_ita_qcu_alb_guj_fre_tsn_chh_lit_tig_cze_jav_bul_bem_por_ses_mao_tha_amh_tml_bam_swt_uzb_hin_mol_azi_fbf_vie_heb_swa_yor_ven	-0.451430714865664	-1.07358961582129	0.285784410443994
858	tig_bul_swt_cze_sid_heb_aeg_prs_aze_azi_bam_mao_swa_mcd_ctl_bsq_eng_anl_tsn_mnd_ben_ita_xho_rom_dgb_hin_fin_tsw_igb_est_urd_chh_geo_lit_arw_dut_slo_sod_owc_lat_hun_ewe_bat_nor_mly_jpn_tml_kor_pan_por_cic_svk_tag_fre_amr_ind_cnt_afr_ses_ukr_hau_scr_guj_pol_mol_qcu_spa_rus_alb_ven_mlt_glc_gam_krd_jav_bos_akn_swe_dyu_sun_tha_wly_knd_fbf_moo_uzb_grk_ger_tur_lda_vie_amh_yor_bem_zul	-0.312126309065706	-0.738247606888212	0.462222897014315
859	wly_guj_cic_svk_hau_mlt_aeg_rus_uzb_azi_dgb_mly_akn_nor_rom_bsq_pan_amr_lda_mnd_glc_dut_bam_ukr_ses_bul_hun_swa_ven_fin_lit_sod_geo_ben_urd_ita_ctl_amh_chh_fre_est_xho_tag_pol_sun_jpn_knd_kor_cze_prs_tsn_lat_mao_afr_owc_jav_cnt_krd_ewe_bos_anl_grk_hin_mol_spa_qcu_ger_eng_scr_moo_sid_arw_heb_mcd_bat_alb_bem_por_dyu_ind_tha_gam_tml_igb_fbf_aze_swe_slo_tur_tsw_vie_tig_yor_swt_zul	0.226454800342602	0.532630122075444	0.595560014471966
860	chh_alb_akn_ger_tig_sod_owc_pol_azi_tur_tsw_mao_xho_svk_eng_bsq_rom_mlt_swa_cnt_swe_scr_dyu_fre_swt_bul_fin_lda_bam_hun_mol_amr_geo_mcd_ben_lit_hin_heb_hau_afr_est_ses_bat_dut_jav_jpn_knd_kor_slo_ukr_cic_urd_ind_ctl_sid_sun_mnd_ita_ven_pan_amh_lat_glc_por_rus_qcu_cze_spa_grk_dgb_gam_nor_anl_prs_mly_bos_moo_krd_fbf_tag_tha_aeg_tml_tsn_zul_uzb_guj_arw_aze_bem_vie_wly_ewe_yor_igb	-0.246110467503962	-0.581395312341423	0.562380567187469
861	mlt_por_fbf_ben_wly_sid_anl_arw_tur_uzb_ses_mao_yor_prs_alb_bsq_glc_chh_ewe_cnt_mcd_pol_swt_krd_dyu_urd_hun_ven_dgb_fin_ita_sod_geo_grk_pan_swe_cze_tig_amh_guj_est_tsn_mly_ctl_jav_jpn_tml_kor_fre_bul_zul_rus_sun_lit_aeg_bat_mnd_rom_bem_mol_gam_hin_ukr_nor_svk_qcu_dut_slo_afr_xho_owc_bos_hau_spa_ind_eng_moo_lat_lda_tag_tha_amr_knd_bam_akn_aze_scr_ger_azi_cic_vie_heb_swa_igb_tsw	-0.0852910271608179	-0.20089669831287	0.841218062423979
862	owc_pol_cic_prs_mlt_amr_hau_scr_tur_azi_zul_bat_fbf_rus_mol_bsq_ukr_chh_dgb_cnt_arw_guj_swa_glc_akn_hin_est_dyu_moo_fin_spa_wly_geo_slo_alb_krd_dut_gam_heb_lit_hun_bam_mao_lat_mly_jpn_knd_kor_nor_mcd_yor_pan_tag_grk_aeg_ind_mnd_bul_ven_por_amh_ben_bos_ita_cze_qcu_svk_ger_ctl_igb_sid_urd_anl_afr_jav_fre_bem_swe_ses_sun_tha_tig_tml_ewe_tsn_aze_eng_rom_uzb_tsw_vie_sod_swt_lda_xho	-0.168250890911719	-0.397289410595949	0.692064401264249
863	gam_dut_ses_bul_mlt_hau_aeg_hin_uzb_azi_tsw_mao_ewe_por_afr_bsq_guj_amh_bem_mnd_nor_svk_tsn_alb_swt_eng_hun_yor_igb_fin_cze_heb_geo_ita_mol_scr_urd_chh_anl_spa_est_ven_mly_swe_ind_jpn_knd_kor_ger_glc_zul_mcd_tag_lat_sod_sun_cnt_lit_dyu_grk_amr_pan_pol_bos_prs_qcu_rom_ctl_krd_akn_sid_rus_owc_ukr_jav_fre_dgb_ben_swa_bat_tha_tig_tml_moo_xho_tur_arw_slo_aze_bam_vie_wly_lda_cic_fbf	-0.404267901228492	-0.958624831134393	0.340233341523892
864	wly_eng_fbf_ukr_sod_owc_anl_afr_aze_tur_swa_mly_dgb_arw_glc_bsq_slo_tig_ses_cnt_lat_krd_lda_rus_igb_cze_hun_yor_ewe_fin_lit_sid_geo_svk_guj_ger_pol_chh_heb_swe_est_swt_tag_ctl_mao_jpn_tml_kor_dut_por_moo_alb_jav_grk_aeg_sun_mnd_mcd_dyu_rom_gam_spa_nor_scr_mol_qcu_hin_bos_ben_bem_hau_fre_mlt_prs_ind_ita_xho_urd_zul_bat_tha_amh_knd_akn_ven_azi_pan_bul_uzb_tsw_vie_amr_tsn_bam_cic	0.386772390111211	0.911377828622108	0.364452636833453
865	tig_pan_yor_pol_wly_sid_sod_bul_uzb_tur_ven_sun_cic_krd_dut_bsq_urd_anl_swa_mnd_svk_glc_zul_eng_fbf_rom_hun_dyu_ewe_fin_guj_aeg_geo_ger_por_grk_prs_chh_amr_ita_est_bam_bat_mcd_jav_jpn_tml_kor_arw_hin_ses_alb_ind_ctl_heb_mao_cnt_slo_akn_cze_owc_ukr_swe_scr_bos_qcu_nor_rus_lit_bem_mlt_spa_gam_ben_tag_mol_swt_afr_tsw_mly_tha_hau_knd_xho_igb_azi_fre_lat_aze_moo_vie_amh_tsn_dgb_lda	-0.757939217500185	-1.82108085042531	0.0718100238092696
866	anl_por_moo_mcd_sod_sid_hau_eng_tur_uzb_dyu_mly_akn_slo_guj_bsq_grk_aeg_zul_cnt_rus_bul_bam_ger_ses_krd_fin_tsn_swt_est_arw_mlt_geo_prs_ita_glc_fre_amr_owc_ukr_hun_fbf_jav_svk_tag_jpn_tml_kor_rom_spa_dgb_cze_bat_bos_wly_mao_mnd_lit_xho_nor_tig_dut_swe_hin_urd_qcu_ctl_lat_pol_ewe_chh_afr_heb_scr_ind_pan_ven_alb_cic_sun_tha_gam_knd_swa_igb_aze_mol_ben_azi_lda_vie_amh_yor_bem_tsw	-0.925425769192988	-2.24971468437859	0.0268257686075759
867	tig_bul_ven_pan_chh_heb_mlt_rus_tur_aze_lda_ind_fbf_krd_svk_bsq_mol_owc_dgb_cnt_grk_ger_dyu_ita_bem_ukr_est_swt_akn_fin_mcd_amh_geo_arw_por_pol_ctl_hau_gam_swe_hun_moo_jav_cze_bat_jpn_knd_kor_lat_nor_xho_afr_mao_prs_aeg_mly_mnd_rom_yor_spa_wly_guj_ben_alb_lit_qcu_slo_dut_glc_tsn_amr_fre_sod_bos_tag_urd_ses_hin_bam_sun_tha_sid_tml_ewe_cic_azi_scr_eng_uzb_igb_vie_anl_tsw_swa_zul	-0.327860508453026	-0.776392850176016	0.439487202268008
868	amr_alb_tsn_lat_sid_hau_chh_fre_azi_tur_cic_ind_akn_cze_grk_bsq_ctl_aeg_yor_cnt_krd_nor_swt_ukr_swa_mol_hun_igb_ses_fin_afr_tig_geo_rom_pol_bos_glc_wly_amh_hin_est_bem_mao_ger_sun_jpn_knd_kor_ben_guj_lda_pan_bat_spa_mlt_tag_mnd_scr_tsw_slo_owc_swe_arw_mcd_ita_qcu_dut_svk_eng_zul_gam_rus_heb_lit_jav_por_fbf_urd_ewe_mly_tha_sod_tml_moo_dyu_aze_bul_prs_uzb_ven_vie_anl_bam_dgb_xho	-0.547134496459032	-1.3025817666672	0.195933990849856
869	sod_por_yor_pol_wly_mlt_owc_urd_tur_aze_ses_jav_lda_alb_eng_bsq_krd_amh_ven_mnd_afr_mcd_dyu_cze_ewe_dut_est_bem_tsw_hun_svk_tig_geo_grk_ukr_swe_slo_aeg_heb_lat_fin_cic_bat_mol_ind_jpn_knd_kor_ctl_rom_zul_rus_mao_ger_amr_tag_cnt_fre_swt_prs_hau_glc_hin_bul_lit_qcu_pan_arw_scr_moo_sid_spa_chh_guj_mly_nor_bam_ben_xho_sun_tha_anl_tml_dgb_akn_uzb_bos_ita_azi_igb_vie_gam_swa_tsn_fbf	-0.395749332567575	-0.93845464417556	0.350441723471044
870	anl_lat_ven_mol_chh_tig_amr_ben_azi_uzb_dyu_mao_ewe_krd_swe_bsq_pol_mlt_swt_mnd_fre_alb_lda_ita_xho_slo_est_moo_tsw_fin_svk_aeg_geo_eng_hin_ukr_spa_heb_gam_rus_hun_igb_sun_arw_bat_jpn_tml_kor_nor_bos_bam_ctl_tag_guj_wly_jav_cnt_glc_ses_dut_amh_prs_mcd_rom_urd_qcu_por_ger_cze_cic_owc_grk_hau_pan_ind_lit_swa_bul_dgb_mly_tha_sod_knd_zul_bem_aze_scr_afr_tur_yor_vie_sid_fbf_akn_tsn	-0.852701840185109	-2.058265830905	0.0423623133661779
871	amr_pan_tsn_rom_sid_gam_sod_pol_uzb_aze_bam_mly_bem_bos_scr_bsq_alb_wly_yor_cnt_bul_glc_ven_urd_ses_hin_fin_moo_lda_est_ger_tig_geo_eng_cze_mol_ben_chh_mlt_swe_hun_fbf_jav_spa_mao_jpn_tml_kor_ctl_krd_ewe_lit_bat_ita_heb_ind_mnd_grk_xho_slo_owc_afr_rus_arw_fre_qcu_guj_por_nor_cic_aeg_ukr_anl_svk_sun_prs_zul_lat_igb_tag_tha_amh_knd_dyu_akn_tur_dut_mcd_azi_dgb_vie_hau_swa_swt_tsw	0.523307036370736	1.2361009297309	0.21953400680132
872	anl_alb_yor_nor_chh_wly_mlt_prs_aze_azi_fbf_ind_ewe_scr_ukr_bsq_hin_tig_ses_cnt_mol_rom_bem_afr_tsn_grk_fin_bam_tsw_est_svk_heb_geo_ger_ben_ctl_cze_aeg_hau_bul_hun_dyu_mly_lat_jav_jpn_knd_kor_dut_guj_lda_urd_sun_slo_sod_mao_mnd_glc_igb_lit_amr_eng_arw_swe_fre_qcu_rus_mcd_ita_cic_gam_spa_sid_pan_bat_pol_zul_por_xho_tag_tha_amh_tml_swa_dgb_uzb_krd_bos_tur_moo_vie_owc_akn_ven_swt	-0.753371870227632	-1.81446250481616	0.0728306737550289
873	chh_guj_lda_ita_sid_gam_wly_krd_uzb_tur_dyu_jav_tsn_alb_ben_bsq_arw_heb_yor_cnt_pol_glc_ewe_urd_moo_swe_fin_cic_ses_est_nor_sod_geo_por_prs_hin_bul_owc_aeg_rom_hun_swt_tag_lit_mao_jpn_knd_kor_grk_eng_xho_pan_mly_ctl_anl_bat_mnd_svk_tsw_dut_amh_mol_mcd_ger_slo_qcu_lat_bos_ukr_zul_hau_scr_amr_spa_sun_fre_igb_afr_bam_ind_tha_tig_tml_bem_akn_aze_cze_rus_azi_dgb_vie_mlt_fbf_ven_swa	0.304304794986197	0.716200852416396	0.475661922721704
874	amh_ctl_tsn_slo_anl_heb_chh_afr_tur_aze_lda_tag_xho_glc_bul_bsq_guj_owc_tsw_cnt_rom_alb_dyu_prs_ewe_cze_fin_dgb_igb_hun_nor_hau_geo_ukr_scr_dut_pol_sid_wly_pan_est_ses_bat_mcd_jav_jpn_knd_kor_hin_eng_yor_krd_sun_por_aeg_ind_mnd_ben_akn_bos_sod_ger_mol_lat_rus_qcu_svk_arw_fre_moo_gam_ita_mlt_urd_mao_swe_ven_spa_bem_mly_tha_tig_tml_fbf_cic_azi_grk_lit_uzb_zul_vie_amr_swa_swt_bam	-0.0454687317746956	-0.107119738664096	0.914924733691113
875	amh_eng_bem_arw_aeg_heb_gam_pol_azi_tur_zul_ind_lda_lat_nor_bsq_spa_sod_akn_mnd_dut_rom_ven_mol_xho_bos_hun_bam_tsw_est_ger_anl_geo_lit_glc_cze_ben_tig_chh_svk_fin_moo_bat_grk_mly_jpn_knd_kor_alb_guj_ses_urd_tag_por_sid_jav_cnt_pan_swt_bul_wly_prs_slo_mcd_ctl_qcu_fre_ukr_rus_dgb_mlt_hin_amr_ita_mao_krd_tsn_afr_igb_sun_tha_owc_tml_fbf_ewe_uzb_scr_swe_aze_dyu_vie_hau_yor_swa_cic	0.513070706270371	1.21158421117836	0.228741076196729
876	mlt_hin_ewe_lit_sod_owc_aeg_grk_azi_uzb_dgb_tag_zul_glc_ukr_bsq_pan_gam_akn_mnd_prs_svk_bem_krd_tsw_mcd_fin_ven_ses_hun_rom_sid_geo_lat_spa_urd_ger_amr_heb_arw_est_lda_jav_dut_mly_jpn_tml_kor_mol_bos_moo_afr_ind_rus_anl_bat_cnt_bul_dyu_cze_hau_ben_fre_alb_por_qcu_nor_guj_ctl_cic_tig_eng_wly_ita_sun_swe_tsn_slo_igb_mao_tha_amh_knd_fbf_yor_tur_pol_scr_aze_bam_vie_chh_xho_swt_swa	0.162382978335231	0.381967304593703	0.703357028556727
877	owc_arw_ses_mol_wly_sod_mlt_lat_azi_aze_bam_ind_yor_scr_ita_bsq_eng_amr_dyu_mnd_bos_nor_swt_krd_igb_spa_est_ven_tsn_hun_slo_heb_geo_glc_swe_dut_mcd_sid_anl_svk_fin_akn_mao_hin_tag_jpn_tml_kor_ger_afr_cic_pol_bat_grk_tig_sun_cnt_rom_bem_rus_chh_urd_pan_fre_cze_qcu_prs_guj_bul_ewe_amh_lit_aeg_ctl_mly_ben_lda_alb_swa_jav_tha_gam_knd_tsw_zul_uzb_por_ukr_tur_moo_vie_hau_xho_dgb_fbf	-0.715027168133889	-1.71365652726308	0.0899232860073034
878	wly_urd_dyu_ctl_chh_sid_gam_hin_uzb_tur_yor_bat_ewe_lit_lat_bsq_mol_amh_bem_cnt_prs_bul_tsw_ger_tsn_krd_est_fbf_lda_hun_pan_hau_geo_pol_spa_dut_scr_amr_mlt_mcd_fin_swt_mao_ben_mly_jpn_knd_kor_alb_afr_ven_rus_ind_ita_heb_tag_mnd_slo_bam_eng_tig_swe_grk_cze_rom_qcu_por_arw_glc_igb_sod_svk_aeg_nor_jav_ukr_swa_fre_zul_sun_tha_owc_tml_ses_dgb_azi_guj_bos_aze_xho_vie_anl_akn_moo_cic	-0.279230159697932	-0.660756411547987	0.510402016662504
879	sod_guj_swa_ben_wly_tig_amr_rom_azi_uzb_dgb_tag_swt_lit_nor_bsq_svk_anl_yor_mnd_urd_scr_cic_slo_xho_eng_fin_dyu_akn_hun_fre_chh_geo_alb_ctl_pol_glc_gam_mlt_lat_est_moo_mly_cze_ind_jpn_tml_kor_arw_ukr_tsw_krd_mao_grk_hau_jav_cnt_pan_tsn_swe_heb_spa_ita_mol_dut_qcu_hin_ger_bul_lda_aeg_afr_sid_rus_bat_bos_bem_prs_zul_sun_tha_amh_knd_ewe_igb_tur_por_mcd_aze_ven_vie_owc_fbf_ses_bam	-0.0596942179666752	-0.140723318417454	0.888392877243706
880	heb_afr_ewe_ger_tig_chh_gam_cze_azi_aze_xho_tag_akn_bos_ben_bsq_scr_owc_dgb_cnt_svk_swe_tsw_hin_swt_urd_hun_ses_dyu_fin_prs_sid_geo_arw_lit_rus_nor_hau_aeg_krd_est_igb_mao_pan_mly_jpn_knd_kor_dut_ita_swa_pol_ind_eng_amh_bat_mnd_bul_tsn_glc_wly_slo_ctl_spa_mcd_qcu_fre_ukr_alb_moo_amr_lat_mlt_guj_jav_grk_lda_mol_bem_sun_tha_sod_tml_fbf_yor_uzb_rom_por_tur_cic_vie_anl_bam_zul_ven	-0.0827849816429452	-0.195079329782535	0.845756400921421
881	sid_alb_ses_pol_sod_anl_owc_guj_azi_uzb_moo_jav_swt_mcd_swe_bsq_scr_aeg_yor_cnt_nor_ben_ewe_spa_fbf_svk_est_lda_bem_fin_afr_hau_geo_ctl_hin_lat_pan_amr_tig_krd_hun_bam_bat_lit_ind_jpn_knd_kor_eng_bul_akn_ita_mly_dut_heb_mao_mnd_grk_xho_bos_mlt_mol_rus_glc_rom_qcu_urd_por_arw_tsn_wly_slo_gam_ger_sun_ukr_ven_cze_cic_tag_tha_amh_tml_zul_dgb_tur_prs_fre_aze_dyu_vie_chh_swa_tsw_igb	-0.56628235279757	-1.35174261216711	0.179736255884328
882	amh_prs_tsn_glc_chh_heb_hau_guj_aze_uzb_ses_mly_dgb_por_mcd_bsq_grk_owc_lda_mnd_lat_nor_fbf_mol_ewe_pan_est_ven_moo_hun_cze_sid_geo_rus_krd_alb_ukr_tig_amr_bul_fin_igb_bat_fre_tag_jpn_knd_kor_spa_pol_swt_svk_jav_slo_sod_sun_cnt_dut_cic_ger_gam_ita_bos_ben_swe_qcu_ctl_eng_arw_akn_mlt_lit_anl_scr_ind_afr_xho_hin_bam_mao_tha_wly_tml_dyu_zul_tur_urd_rom_azi_bem_vie_aeg_tsw_yor_swa	-0.463102553115467	-1.10054624516528	0.273934660822675
883	owc_hin_moo_spa_hau_sod_aeg_svk_aze_uzb_xho_mao_lda_swe_cze_bsq_por_chh_ses_mnd_fre_krd_ewe_pan_bem_urd_fin_tsw_bam_hun_lit_tig_geo_nor_lat_alb_ger_gam_wly_ben_est_swa_ind_rus_tag_jpn_knd_kor_scr_slo_dgb_mol_sun_bos_sid_bat_cnt_dut_swt_ukr_amr_glc_arw_eng_pol_qcu_grk_ita_rom_akn_amh_afr_mlt_ctl_mly_bul_ven_prs_yor_jav_tha_heb_tml_tsn_igb_tur_mcd_guj_azi_zul_vie_anl_cic_dyu_fbf	-0.0818502361397859	-0.192949517850233	0.847419253753669
884	sid_rom_bem_ita_wly_heb_amr_bul_azi_aze_ewe_jav_tsw_urd_krd_bsq_bos_owc_fbf_cnt_glc_afr_tsn_spa_dyu_mol_fin_swt_yor_hun_cze_chh_geo_ger_dut_mcd_ctl_anl_amh_scr_est_xho_sun_pol_mly_jpn_knd_kor_lit_eng_bam_grk_mao_nor_hau_ind_mnd_prs_akn_hin_tig_svk_arw_por_slo_qcu_ukr_fre_ben_cic_gam_alb_sod_swe_tag_rus_igb_pan_ses_bat_tha_aeg_tml_zul_moo_tur_lat_guj_uzb_swa_vie_mlt_dgb_lda_ven	-1.04814181172704	-2.56132913850593	0.0120360239594708
885	aeg_ben_tsw_bul_amr_sid_sod_eng_aze_uzb_igb_jav_xho_hin_arw_bsq_cze_wly_zul_mnd_lit_por_moo_grk_lda_spa_hun_fbf_swt_fin_mol_mlt_geo_svk_lat_scr_rus_owc_tig_ger_est_ewe_mly_nor_tag_jpn_knd_kor_ctl_prs_bem_glc_bat_ita_heb_ind_cnt_mcd_ses_pol_anl_swe_krd_ukr_afr_qcu_fre_alb_urd_yor_amh_dut_chh_rom_mao_slo_cic_guj_akn_sun_tha_hau_tml_dgb_bam_tur_bos_pan_azi_dyu_vie_gam_swa_ven_tsn	0.19999061637443	0.470513578604314	0.639089770048926
886	amh_ukr_lda_alb_tig_wly_amr_eng_aze_azi_fbf_jav_tsw_prs_lit_bsq_pan_sod_moo_mnd_por_slo_ven_rom_yor_cze_est_igb_swt_hun_swe_mlt_geo_mol_nor_bos_lat_hau_heb_scr_fin_bam_ind_glc_mao_jpn_tml_kor_ben_afr_zul_arw_bat_ger_owc_tag_cnt_grk_ses_krd_sid_svk_rus_hin_ctl_qcu_ita_mcd_guj_akn_anl_spa_aeg_bul_mly_urd_bem_dut_dyu_sun_tha_chh_knd_tsn_xho_uzb_fre_pol_tur_dgb_vie_gam_ewe_swa_cic	0.315340080025151	0.74428807270058	0.458578740453483
887	chh_ukr_tsw_bul_owc_tig_aeg_pan_azi_aze_cic_sun_ses_dut_krd_bsq_ctl_mlt_yor_cnt_arw_bos_fbf_hin_swt_ger_hun_dgb_igb_fin_grk_amr_geo_nor_scr_swe_ita_gam_wly_spa_est_ven_tag_rom_mly_jpn_tml_kor_svk_urd_dyu_lat_ind_mcd_heb_bat_mnd_guj_ewe_fre_anl_mol_prs_rus_eng_qcu_lit_ben_pol_bem_amh_glc_sid_afr_jav_cze_swa_slo_akn_mao_tha_hau_knd_lda_tsn_tur_alb_por_uzb_moo_vie_sod_bam_xho_zul	-0.417055608167873	-0.989995117088918	0.324745292032006
888	heb_ger_xho_afr_hau_gam_amr_bos_aze_tur_swt_ind_zul_bul_guj_bsq_lit_anl_cic_cnt_pan_eng_bam_urd_moo_ukr_est_bem_lda_hun_swe_chh_geo_rom_nor_alb_mol_sid_mlt_scr_fin_dgb_tag_ben_mao_jpn_knd_kor_ita_krd_igb_fre_bat_pol_sod_sun_mnd_mcd_tsw_spa_aeg_lat_glc_grk_cze_qcu_por_slo_dut_swa_owc_svk_tig_rus_jav_arw_fbf_hin_tsn_mly_tha_wly_tml_dyu_ven_uzb_ctl_prs_azi_ewe_vie_amh_akn_ses_yor	-0.133362623378735	-0.314311859779728	0.753988208237402
889	aeg_ukr_igb_bos_sod_anl_hau_arw_aze_azi_xho_ind_cic_rus_krd_bsq_ctl_mlt_ses_cnt_alb_glc_dyu_lit_bem_eng_est_tsw_swa_fin_guj_owc_geo_prs_svk_ita_spa_wly_amr_hin_hun_zul_tag_ben_mao_jpn_knd_kor_slo_lat_yor_nor_jav_rom_sid_bat_mnd_mol_bam_ger_heb_pan_cze_pol_fre_qcu_urd_swe_afr_ven_amh_dut_tig_por_sun_grk_lda_bul_fbf_mly_tha_gam_tml_ewe_akn_uzb_scr_mcd_tur_swt_vie_chh_moo_dgb_tsn	-0.673900133347546	-1.61165350131554	0.110426143329888
890	chh_alb_tsn_nor_sid_gam_wly_lit_uzb_azi_igb_mao_ses_mcd_ctl_bsq_rom_mlt_moo_cnt_guj_mol_akn_ger_dyu_ben_hun_bem_xho_est_krd_anl_geo_afr_urd_svk_bul_heb_aeg_pol_fin_fbf_tag_grk_mly_jpn_knd_kor_ukr_bos_cic_ita_sun_swe_sod_jav_mnd_fre_ven_slo_owc_scr_cze_prs_arw_qcu_por_dut_hin_dgb_amr_pan_tig_lat_ind_glc_tsw_spa_ewe_bat_tha_hau_tml_swt_swa_tur_rus_eng_aze_zul_vie_amh_lda_yor_bam	-0.8053161395526	-1.94715249301203	0.0545333119421611
891	hau_mcd_cic_ctl_owc_sod_sid_swe_tur_uzb_dgb_ind_fbf_eng_rom_bsq_afr_tig_bam_cnt_svk_bul_bem_hin_ewe_pol_est_dyu_swa_hun_dut_amh_geo_ger_prs_arw_mol_wly_aeg_rus_fin_igb_tag_por_mao_jpn_knd_kor_grk_urd_tsw_bos_sun_nor_anl_jav_mnd_guj_xho_cze_mlt_fre_ben_spa_alb_qcu_ukr_krd_ita_ses_amr_lat_gam_scr_bat_slo_ven_glc_moo_mly_tha_heb_tml_akn_lda_aze_lit_pan_azi_tsn_vie_chh_zul_yor_swt	-0.75932005479108	-1.82792412463827	0.0707672357908039
892	chh_eng_moo_ger_heb_tig_anl_pan_uzb_aze_swa_sun_tsw_ben_lat_bsq_afr_aeg_ses_cnt_ctl_guj_dyu_mol_swt_swe_hun_bem_bam_est_krd_amr_geo_por_lit_cze_bos_owc_sid_ita_fin_dgb_tag_mcd_bat_jpn_tml_kor_dut_alb_lda_slo_mly_spa_hau_jav_mnd_prs_yor_ukr_wly_scr_grk_rus_hin_qcu_arw_pol_svk_fbf_sod_nor_mlt_fre_ind_urd_cic_bul_akn_mao_tha_gam_knd_tsn_igb_tur_rom_glc_azi_ven_vie_amh_zul_xho_ewe	0.270579562714626	0.636664370336468	0.525907487301441
893	anl_pan_lda_afr_amh_tig_hau_por_azi_aze_ewe_mao_bam_hin_glc_bsq_swe_heb_zul_mnd_alb_pol_dyu_ctl_tsw_svk_est_akn_fbf_hun_lat_amr_geo_bos_cze_ger_nor_aeg_owc_bul_fin_yor_tag_arw_ind_jpn_knd_kor_grk_spa_xho_ukr_jav_eng_wly_mly_cnt_prs_moo_rus_sid_urd_slo_mol_ben_qcu_dut_guj_rom_tsn_mlt_mcd_chh_fre_sun_lit_dgb_scr_ses_bat_tha_sod_tml_igb_bem_uzb_krd_ita_tur_ven_vie_gam_cic_swa_swt	-0.751746382466477	-1.80681993703417	0.0740242540430457
894	wly_arw_bam_por_tig_owc_hau_prs_azi_uzb_xho_tag_yor_ctl_hin_bsq_alb_heb_tsn_mnd_pan_lat_swt_mcd_moo_spa_est_swa_dyu_fin_guj_mlt_geo_swe_ita_ben_scr_amr_sod_pol_hun_tsw_jav_rus_sun_jpn_knd_kor_rom_bul_ses_ger_ind_ukr_anl_bat_cnt_afr_igb_mol_gam_svk_dut_bos_nor_qcu_glc_slo_lit_zul_amh_eng_sid_cze_mao_grk_ven_krd_fbf_mly_tha_chh_tml_dgb_lda_tur_urd_fre_aze_akn_vie_aeg_bem_cic_ewe	-0.598561378148393	-1.43060510818767	0.155894884586198
895	gam_rom_ven_ita_hau_owc_chh_urd_azi_uzb_ewe_ind_moo_arw_swe_bsq_svk_heb_xho_cnt_slo_alb_igb_scr_tsw_nor_fin_dgb_swa_est_mcd_amh_geo_ger_prs_ctl_afr_sod_mlt_rus_hun_swt_sun_cze_mao_jpn_knd_kor_spa_hin_cic_fre_jav_pol_wly_mly_mnd_bul_fbf_mol_sid_por_ben_glc_bos_qcu_eng_lat_ukr_ses_anl_pan_tig_dut_tag_krd_lda_grk_dyu_bat_tha_aeg_tml_yor_tsn_aze_guj_lit_tur_bam_vie_amr_akn_zul_bem	-0.0277789917340908	-0.0654352407712146	0.947967922348129
896	anl_arw_moo_alb_mlt_amh_owc_ben_azi_tur_tsw_ind_dgb_rom_lit_bsq_slo_aeg_lda_mnd_ctl_rus_ewe_ita_swa_por_hun_tsn_zul_est_nor_sid_geo_ger_mol_urd_krd_hau_heb_fre_fin_yor_jav_eng_tag_jpn_tml_kor_swe_ukr_dyu_dut_mly_scr_gam_sun_cnt_lat_cic_spa_chh_afr_guj_prs_mcd_qcu_bul_hin_glc_ven_amr_grk_tig_svk_mao_pan_bam_pol_fbf_bat_tha_wly_knd_akn_swt_aze_bos_cze_uzb_ses_vie_sod_igb_xho_bem	-0.520511306666683	-1.23863628198692	0.218597518782521
897	hau_lit_zul_glc_sid_gam_mlt_cze_aze_azi_cic_mly_swt_bul_afr_bsq_krd_sod_ven_cnt_swe_rom_xho_fre_dgb_urd_fin_fbf_bem_est_mol_wly_geo_scr_ger_eng_bos_heb_amh_ita_hun_ewe_tag_spa_mao_jpn_tml_kor_grk_ctl_ses_slo_sun_lat_amr_jav_mnd_por_igb_arw_chh_ukr_nor_rus_ben_qcu_mcd_pan_dut_bam_aeg_hin_tig_prs_bat_alb_yor_pol_dyu_ind_tha_anl_knd_swa_tsn_tur_svk_guj_uzb_lda_vie_owc_akn_moo_tsw	-0.155412105741699	-0.366780762140132	0.7146157575192
898	amh_afr_igb_hin_tig_chh_gam_ukr_tur_aze_swa_jav_ses_nor_glc_bsq_grk_wly_tsn_cnt_lit_mol_cic_urd_swt_prs_est_moo_dyu_hun_spa_hau_geo_bos_ben_cze_dut_aeg_heb_lat_fin_lda_tag_scr_mao_jpn_tml_kor_por_rom_fbf_alb_bat_mcd_owc_mly_mnd_slo_akn_svk_mlt_swe_eng_rus_ctl_qcu_ger_bul_krd_bam_amr_pan_anl_guj_ind_ita_bem_fre_zul_sun_tha_sid_knd_tsw_dgb_uzb_arw_pol_azi_ewe_vie_sod_xho_ven_yor	0.482485559338817	1.13967248458198	0.257349595843272
899	chh_pan_swt_cze_mlt_amh_aeg_bul_tur_uzb_bam_ind_swa_dut_lit_bsq_grk_heb_dyu_mnd_glc_hin_ses_lat_tsw_arw_hun_xho_lda_est_por_amr_geo_pol_ctl_scr_mcd_wly_gam_guj_fin_moo_mao_ben_mly_jpn_knd_kor_swe_fre_cic_nor_jav_rom_anl_bat_cnt_urd_bem_slo_sid_spa_mol_svk_ita_qcu_krd_prs_ukr_dgb_hau_bos_owc_alb_tag_rus_zul_ger_ven_sun_tha_tig_tml_yor_akn_aze_eng_afr_azi_fbf_vie_sod_tsn_igb_ewe	-0.170478679660202	-0.402187802239683	0.688468691768382
900	amh_spa_fbf_ctl_wly_chh_anl_pan_uzb_aze_dgb_tag_ven_scr_pol_bsq_ben_tig_igb_cnt_bos_fre_dyu_por_akn_ukr_fin_swt_lda_hun_swe_gam_geo_prs_rom_mcd_ger_sod_mlt_krd_est_tsw_sun_slo_ind_jpn_knd_kor_glc_eng_xho_svk_bat_hin_aeg_mly_mnd_ita_ewe_lit_amr_grk_lat_cze_bul_qcu_guj_afr_arw_bem_heb_alb_owc_rus_mao_mol_swa_urd_ses_jav_tha_hau_tml_zul_yor_azi_nor_dut_tur_cic_vie_sid_moo_bam_tsn	0.132579038127579	0.312018241501203	0.755725128538124
901	mlt_alb_cic_nor_amh_aeg_hau_rom_azi_tur_fbf_mao_tsw_rus_scr_bsq_pol_tig_igb_cnt_dut_cze_akn_ger_dyu_glc_hun_dgb_ses_est_eng_gam_geo_lit_svk_ita_pan_wly_sod_prs_fin_lda_jav_swe_ind_jpn_tml_kor_por_bul_bam_fre_tag_ctl_heb_bat_mnd_bos_xho_arw_chh_spa_ukr_lat_guj_qcu_afr_mol_ben_ewe_owc_grk_anl_urd_sun_krd_swt_slo_tsn_mly_tha_sid_knd_zul_bem_aze_hin_mcd_uzb_ven_vie_amr_moo_yor_swa	-0.605246214046975	-1.45003238090245	0.150413677662669
[truncated: 99 more rows]
