# Supplementary material for: Future Tense and Economic Decisions: Controlling for Cultural Evolution
Source: PLoS One. 2015 Jul 17;10(7):e0132145. doi: 10.1371/journal.pone.0132145 (PMC4506144; doi:10.1371/journal.pone.0132145)
Supplement: S8 Appendix — See README files within the various sub-folders. (ZIP) [file pone.0132145.s008.zip › S3_Code/Residuals_new/PGLS/PermuteResults/permute_B_SavingsWITHINFAM_26000.csv]

	ftr	r	t	p
1	anl_ita_xho_ukr_sod_amr_hau_eng_aze_azi_fbf_tag_swa_fre_scr_bsq_pan_gam_bem_cnt_rom_slo_swt_lat_bam_ger_est_ven_tsn_fin_por_owc_geo_bul_rus_nor_lit_mlt_chh_dut_hun_lda_jav_guj_bat_jpn_tml_kor_afr_mol_akn_krd_sun_ben_wly_mly_mnd_prs_zul_alb_amh_urd_hin_arw_spa_qcu_ctl_swe_grk_yor_tig_mcd_aeg_svk_ind_glc_ewe_cze_igb_mao_tha_sid_knd_cic_moo_tur_bos_pol_uzb_ses_vie_heb_dyu_dgb_tsw	-0.386233791941228	-0.915880897564904	0.362098169775605
2	owc_spa_dgb_mol_gam_wly_chh_ger_aze_azi_akn_tag_tsw_fre_swe_bsq_cze_amh_lda_cnt_slo_bos_igb_grk_dyu_rus_fin_ewe_ven_hun_guj_aeg_geo_por_ben_alb_arw_amr_anl_lit_est_bam_mly_scr_sun_jpn_tml_kor_svk_ukr_swt_ctl_ind_urd_heb_bat_mnd_nor_tsn_prs_hau_eng_lat_pan_hin_qcu_bul_krd_glc_zul_sid_afr_sod_mcd_mao_ita_ses_rom_fbf_jav_tha_mlt_knd_cic_moo_uzb_pol_dut_tur_bem_vie_tig_xho_swa_yor	-0.530924370347401	-1.26553548458438	0.20884085483224
3	heb_fre_ven_arw_hau_sod_sid_bos_azi_tur_ses_mao_swa_urd_pan_bsq_mol_amh_bam_cnt_pol_svk_dgb_nor_tsw_ctl_hun_igb_swt_est_rom_chh_geo_spa_dut_guj_lat_gam_wly_ukr_fin_bem_jav_ger_tag_jpn_tml_kor_cze_prs_fbf_lit_bat_grk_aeg_ind_mnd_swe_zul_scr_mlt_rus_eng_slo_hin_qcu_ben_bul_afr_dyu_anl_glc_tig_ita_sun_mcd_yor_por_moo_mly_tha_owc_knd_lda_ewe_aze_krd_alb_uzb_akn_vie_amr_tsn_cic_xho	0.207758024098854	0.489079117739696	0.625937157230423
4	heb_guj_lda_pol_wly_hau_sod_ctl_tur_aze_igb_sun_dgb_por_arw_bsq_spa_aeg_tsw_cnt_krd_hin_ses_dut_zul_nor_fin_yor_moo_hun_bos_amh_geo_bul_mol_scr_cze_mlt_tig_ben_est_xho_bat_rus_jav_jpn_knd_kor_swe_pan_fbf_eng_mly_afr_chh_mao_mnd_ukr_bam_glc_gam_urd_fre_ita_mcd_qcu_grk_lat_rom_swt_sid_svk_anl_slo_tag_ger_tsn_lit_bem_ind_tha_amr_tml_swa_ewe_azi_alb_prs_uzb_dyu_vie_owc_akn_cic_ven	-0.342226684346653	-0.810112819739654	0.41994342770027
5	gam_swe_bam_fre_mlt_chh_sid_urd_aze_tur_tsn_ind_fbf_ctl_pan_bsq_ukr_aeg_zul_mnd_ger_cze_swt_mol_yor_grk_fin_moo_dyu_est_alb_hau_geo_lat_rus_svk_lit_wly_tig_scr_hun_cic_tag_hin_mly_jpn_tml_kor_mcd_bos_xho_pol_jav_krd_anl_mao_cnt_nor_ses_glc_owc_eng_por_guj_ita_qcu_rom_spa_bul_akn_heb_afr_amr_ben_bat_arw_bem_dut_igb_sun_tha_amh_knd_ven_ewe_azi_slo_prs_uzb_swa_vie_sod_tsw_lda_dgb	0.546364543233311	1.29255394398431	0.199367573963605
6	sod_dut_moo_lat_aeg_mlt_wly_ger_uzb_azi_tsn_tag_akn_afr_arw_bsq_eng_sid_yor_cnt_guj_mcd_ewe_alb_bem_spa_hun_ses_swa_fin_bos_heb_geo_ukr_mol_cze_grk_gam_amh_urd_est_zul_mly_svk_jav_jpn_tml_kor_pan_hin_dyu_krd_mao_ben_owc_sun_mnd_scr_bam_ita_tig_rus_pol_fre_nor_qcu_swe_lit_bul_tsw_chh_prs_hau_por_ind_slo_fbf_glc_xho_bat_tha_anl_knd_ven_swt_tur_rom_ctl_aze_dgb_vie_amr_lda_igb_cic	-0.52514850111605	-1.250268997338	0.2143380992558
7	gam_fre_tsw_pol_heb_amh_amr_ger_azi_tur_xho_tag_ses_ita_ukr_bsq_grk_anl_dgb_mnd_ctl_arw_bem_bos_fbf_dut_est_moo_lda_hun_glc_hau_geo_lit_guj_por_afr_sid_sod_rom_fin_ewe_jav_mcd_bat_jpn_tml_kor_prs_bul_akn_lat_sun_scr_wly_mao_cnt_slo_yor_nor_tig_cze_hin_krd_spa_qcu_swe_urd_pan_swa_aeg_ben_owc_mol_mly_rus_igb_alb_bam_ind_tha_mlt_knd_ven_cic_aze_eng_svk_uzb_zul_vie_chh_swt_dyu_tsn	-0.346976867416998	-0.822778618994184	0.412738611259841
8	amh_rom_yor_nor_chh_mlt_gam_slo_uzb_tur_bem_sun_zul_ger_svk_bsq_krd_amr_fbf_cnt_ukr_mol_ewe_scr_ven_dut_hun_bam_swt_est_pol_owc_geo_lit_fre_glc_bos_anl_aeg_cze_fin_cic_mao_prs_ind_jpn_tml_kor_pan_hin_moo_ben_bat_grk_tig_mly_mnd_guj_dgb_por_sod_ita_alb_bul_afr_qcu_rus_urd_ctl_tsn_heb_lat_wly_swe_tag_eng_akn_mcd_lda_jav_tha_sid_knd_dyu_tsw_azi_arw_spa_aze_xho_vie_hau_igb_swa_ses	-0.432891037632494	-1.0277067989083	0.30675333398393
9	anl_pan_bem_scr_tig_aeg_owc_eng_uzb_azi_ven_jav_swt_ita_urd_bsq_svk_heb_bam_mnd_ben_lit_zul_cze_ewe_afr_hun_swa_ses_fin_ctl_sid_geo_bos_spa_ger_slo_chh_mlt_guj_est_akn_sun_bul_tag_jpn_tml_kor_ukr_mol_cic_alb_ind_arw_amh_mao_cnt_lat_tsn_swe_wly_glc_mcd_por_rus_qcu_hin_krd_prs_dyu_gam_nor_hau_dut_mly_pol_xho_fre_lda_bat_tha_amr_knd_fbf_tsw_tur_rom_grk_aze_moo_vie_sod_igb_dgb_yor	-0.853330923938334	-2.05682660427964	0.0425036494556544
10	owc_rom_zul_nor_heb_chh_tig_guj_aze_tur_moo_mao_igb_ukr_afr_bsq_hin_aeg_fbf_mnd_alb_lat_dgb_spa_swa_glc_fin_bem_xho_hun_slo_amh_geo_bos_scr_grk_fre_wly_anl_mol_est_tsw_jav_cze_tag_jpn_tml_kor_pol_prs_cic_ben_sun_swe_amr_ind_cnt_krd_bam_mcd_sid_ger_arw_ita_pan_qcu_svk_urd_rus_akn_hau_eng_mlt_ctl_mly_lit_dyu_por_tsn_bat_tha_gam_knd_ewe_ven_uzb_bul_dut_azi_swt_vie_sod_lda_ses_yor	0.14900506932714	0.350713910375411	0.726596164546151
11	gam_grk_swa_rom_heb_owc_sid_bul_uzb_aze_moo_ind_akn_prs_hin_bsq_ger_amr_yor_cnt_swe_svk_tsn_arw_ses_afr_fin_dyu_fbf_est_pol_amh_geo_alb_rus_bos_fre_wly_chh_ita_hun_ewe_tag_ctl_sun_jpn_knd_kor_ben_lat_bam_pan_mao_eng_aeg_jav_mnd_nor_xho_por_mlt_lit_krd_glc_mol_qcu_urd_dut_guj_swt_tig_mcd_anl_spa_mly_cze_dgb_slo_cic_bat_tha_sod_tml_bem_lda_tur_scr_ukr_azi_tsw_vie_hau_ven_igb_zul	0.579160248106009	1.36583971293451	0.175283358121755
12	gam_mol_bam_arw_sid_wly_sod_mcd_azi_uzb_dyu_mly_ven_krd_hin_bsq_swe_heb_moo_mnd_afr_svk_zul_eng_swa_ger_est_fbf_igb_fin_scr_chh_geo_spa_dut_lit_rus_amh_mlt_glc_hun_lda_sun_pol_mao_jpn_knd_kor_grk_bul_cic_ctl_bat_bos_tig_tag_cnt_cze_dgb_pan_aeg_nor_urd_fre_rom_qcu_slo_ita_alb_bem_amr_prs_hau_por_ind_lat_xho_ben_ses_jav_tha_owc_tml_swt_ewe_tur_ukr_guj_aze_tsw_vie_anl_yor_akn_tsn	0.0754007285481619	0.177594076119388	0.859428017655026
13	chh_arw_dgb_slo_tig_owc_anl_ger_aze_tur_bem_ind_ewe_lat_cze_bsq_pan_sid_tsn_cnt_grk_eng_moo_hin_bam_fre_fin_yor_igb_hun_pol_amr_geo_ukr_dut_por_nor_mlt_heb_bul_est_tsw_sun_mcd_mao_jpn_tml_kor_lit_glc_swa_bos_mly_svk_wly_tag_mnd_spa_xho_afr_hau_prs_urd_swe_rus_qcu_guj_alb_krd_swt_sod_ctl_amh_mol_bat_ita_fbf_ben_zul_jav_tha_aeg_knd_dyu_cic_azi_scr_rom_uzb_ses_vie_gam_ven_akn_lda	-0.779690669166729	-1.87715621096485	0.0636313538769275
14	hau_scr_yor_swe_wly_chh_tig_arw_uzb_aze_dyu_bat_akn_nor_mol_bsq_grk_sod_xho_cnt_glc_hin_tsw_por_swa_ukr_hun_ses_lda_est_bul_mlt_geo_ger_alb_slo_svk_owc_amr_lat_fin_bem_mao_prs_ind_jpn_tml_kor_dut_mcd_ven_ctl_mly_eng_anl_jav_mnd_fre_fbf_spa_sid_ita_bos_ben_rus_qcu_guj_pan_rom_moo_heb_krd_amh_cze_sun_lit_tsn_afr_cic_tag_tha_aeg_knd_dgb_bam_tur_urd_pol_azi_zul_vie_gam_swt_igb_ewe	-0.704145021285409	-1.69056759250824	0.094268564382148
15	sod_ger_igb_mol_gam_owc_tig_fre_tur_aze_ewe_sun_bam_bul_ben_bsq_rom_wly_dgb_cnt_por_pan_cic_nor_xho_eng_hun_swa_bem_fin_arw_mlt_geo_pol_alb_krd_prs_aeg_amh_cze_est_swt_bat_afr_tag_jpn_tml_kor_glc_scr_zul_slo_ind_ukr_anl_mao_mnd_lit_ses_svk_amr_lat_hin_ita_spa_qcu_swe_ctl_mcd_dyu_hau_urd_sid_bos_jav_grk_akn_guj_yor_mly_tha_heb_knd_tsw_lda_uzb_rus_dut_azi_tsn_vie_chh_moo_ven_fbf	-0.206844994596157	-0.489246257975023	0.625819287209623
16	hau_rom_lda_hin_sod_wly_anl_alb_uzb_azi_dgb_mao_igb_slo_urd_bsq_grk_amr_tsw_mnd_dut_pol_swa_rus_bem_nor_est_dyu_tsn_hun_krd_aeg_geo_ctl_ita_ben_glc_mlt_tig_pan_fin_ewe_jav_mcd_tag_jpn_knd_kor_swe_ukr_ven_afr_mly_cze_owc_sun_cnt_fre_xho_eng_sid_scr_bul_prs_svk_qcu_lit_arw_bos_bam_amh_mol_chh_lat_bat_ger_ses_por_yor_ind_tha_heb_tml_akn_fbf_aze_spa_guj_tur_moo_vie_gam_cic_swt_zul	-0.940630708604242	-2.28882049587086	0.0243536830229654
17	tig_nor_dyu_afr_mlt_gam_hau_urd_tur_azi_dgb_ind_tsw_mol_fre_bsq_hin_amh_xho_cnt_guj_krd_yor_ben_zul_scr_fin_ven_lda_est_pan_amr_geo_ukr_mcd_bos_dut_chh_aeg_cze_hun_akn_tag_lat_bat_jpn_tml_kor_glc_rus_igb_swe_mly_prs_owc_sun_mnd_ger_tsn_alb_sid_eng_pol_slo_bul_qcu_ctl_spa_arw_swt_sod_lit_anl_ita_mao_por_swa_grk_bem_jav_tha_heb_knd_bam_fbf_aze_rom_svk_uzb_ses_vie_wly_ewe_moo_cic	-0.0690736045081601	-0.162747007339019	0.871070743152083
18	chh_lat_bem_fre_amr_wly_sod_glc_aze_tur_ven_bat_dgb_rom_prs_bsq_por_heb_swt_mnd_mol_pan_swa_eng_yor_ita_est_dyu_ewe_hun_bul_amh_geo_mcd_ukr_ctl_spa_aeg_mlt_svk_fin_tsw_jav_alb_mly_jpn_knd_kor_arw_guj_lda_ben_ind_ger_tig_mao_cnt_dut_fbf_scr_gam_krd_rus_bos_cze_qcu_slo_grk_hin_xho_owc_nor_sid_urd_tag_swe_cic_afr_bam_sun_tha_anl_tml_zul_ses_uzb_pol_lit_azi_tsn_vie_hau_moo_akn_igb	-0.60892534375073	-1.45455885558714	0.149158281189553
19	sid_pan_bem_glc_aeg_mlt_heb_rom_aze_azi_xho_mly_yor_hin_ger_bsq_fre_amh_dyu_cnt_eng_bul_ven_pol_dgb_svk_fin_tsw_cic_est_lat_chh_geo_afr_lit_prs_nor_anl_owc_swe_hun_lda_tag_guj_sun_jpn_tml_kor_ctl_arw_ewe_ben_ind_ita_wly_mao_mnd_mol_akn_spa_hau_mcd_slo_por_scr_qcu_ukr_bos_cze_moo_tig_dut_amr_rus_jav_krd_tsn_alb_fbf_bat_tha_gam_knd_igb_zul_tur_grk_urd_uzb_ses_vie_sod_swt_bam_swa	-0.0382072199553157	-0.0899907008306898	0.928488132591519
20	aeg_arw_xho_afr_amh_sid_owc_spa_tur_aze_tsw_sun_swt_nor_slo_bsq_grk_tig_bam_cnt_lit_swe_tsn_scr_zul_rom_hun_moo_lda_fin_cze_mlt_geo_ger_por_lat_bul_sod_gam_svk_est_cic_ind_ita_mly_jpn_knd_kor_eng_hin_igb_ben_bat_guj_hau_tag_mnd_urd_ewe_fre_chh_pan_dut_ctl_rus_qcu_krd_alb_prs_swa_heb_mcd_anl_ukr_jav_mol_dyu_glc_bem_mao_tha_wly_tml_akn_dgb_uzb_pol_bos_azi_yor_vie_amr_ven_fbf_ses	-0.231946632920853	-0.548185555191048	0.58487797029215
21	gam_fre_ses_arw_amh_mlt_sod_rom_aze_azi_dgb_tag_swa_afr_cze_bsq_ukr_aeg_lda_mnd_hin_pol_tsw_ita_bem_bul_fin_ven_tsn_est_ctl_hau_geo_mcd_por_glc_slo_tig_heb_bos_hun_zul_sun_swe_bat_jpn_tml_kor_urd_ben_akn_prs_jav_lat_amr_ind_cnt_grk_swt_guj_sid_nor_pan_mol_svk_qcu_eng_alb_lit_yor_anl_rus_owc_krd_mao_scr_fbf_spa_xho_mly_tha_wly_knd_dyu_cic_tur_dut_ger_uzb_bam_vie_chh_igb_ewe_moo	-0.715351182033341	-1.71733189708524	0.0892469463827683
22	mlt_dut_fbf_bos_tig_chh_amr_slo_aze_uzb_moo_jav_tsw_ger_lit_bsq_ukr_amh_ewe_cnt_scr_glc_akn_eng_zul_guj_est_ven_dgb_hun_svk_heb_geo_nor_arw_mcd_spa_sid_aeg_ita_fin_dyu_mao_rom_sun_jpn_tml_kor_prs_ctl_tsn_bul_mly_pol_wly_bat_mnd_mol_yor_fre_owc_por_swe_rus_pan_qcu_cze_grk_lat_bam_anl_krd_gam_urd_tag_afr_igb_hin_ses_ind_tha_hau_knd_swt_swa_tur_alb_ben_azi_lda_vie_sod_xho_cic_bem	-0.778836492244154	-1.87607922949129	0.0637807390568983
23	mlt_pan_moo_guj_aeg_sod_amr_swe_tur_aze_swa_mao_akn_prs_cze_bsq_mcd_wly_tsw_cnt_hin_grk_swt_spa_tsn_rus_fin_bam_igb_est_ukr_heb_geo_ctl_eng_rom_ita_sid_amh_bos_hun_ses_mly_afr_tag_jpn_tml_kor_svk_glc_xho_ben_jav_fre_tig_sun_mnd_slo_cic_mol_owc_lat_krd_ger_scr_qcu_lit_alb_dut_yor_hau_bul_chh_arw_ind_nor_ven_urd_dgb_bat_tha_gam_knd_lda_zul_azi_pol_por_uzb_bem_vie_anl_fbf_dyu_ewe	-0.175015642840317	-0.413213590706016	0.680401345221771
24	wly_dut_swa_ctl_mlt_amh_amr_swe_azi_aze_bem_bat_zul_rus_guj_bsq_glc_aeg_xho_cnt_fre_lit_akn_scr_lda_urd_hun_ses_moo_est_ita_gam_geo_ger_rom_hin_slo_heb_sid_prs_fin_tsw_sun_ben_mly_jpn_tml_kor_pol_eng_cic_arw_mao_mol_owc_tag_mnd_krd_dyu_por_tig_bul_mcd_spa_svk_qcu_pan_grk_nor_bam_sod_afr_chh_lat_jav_cze_swt_bos_yor_ind_tha_hau_knd_tsn_ewe_tur_ukr_alb_uzb_dgb_vie_anl_igb_fbf_ven	-1.11380638374077	-2.73182557481641	0.00753701541083824
25	heb_alb_tsw_spa_tig_gam_sod_swe_uzb_aze_moo_mly_bem_mol_ita_bsq_grk_aeg_swa_cnt_nor_eng_yor_rom_lda_lit_hun_dgb_ven_est_ben_wly_geo_hin_ger_guj_scr_amh_anl_urd_fin_dyu_jav_fre_tag_jpn_tml_kor_pan_svk_igb_bos_sun_bul_amr_ind_mnd_ukr_zul_afr_sid_pol_ctl_slo_krd_qcu_prs_mcd_lat_tsn_hau_arw_chh_cze_bat_por_xho_glc_swt_mao_tha_mlt_knd_cic_ewe_tur_dut_rus_azi_fbf_vie_owc_bam_ses_akn	-0.86049421775555	-2.08390437553648	0.0399114256707596
26	anl_swe_cic_afr_heb_owc_tig_slo_uzb_aze_bam_mly_ewe_mcd_bul_bsq_svk_hau_xho_cnt_glc_guj_dyu_lit_lda_grk_hun_moo_tsw_fin_pan_wly_geo_scr_cze_spa_ben_chh_sid_alb_est_ses_bat_arw_ind_jpn_tml_kor_dut_ctl_ven_fre_mao_eng_amh_sun_mnd_ita_fbf_nor_sod_prs_rus_ger_ukr_qcu_urd_rom_lat_dgb_gam_bos_amr_krd_tag_mol_yor_pol_akn_jav_tha_aeg_knd_bem_zul_azi_por_hin_tur_tsn_vie_mlt_swa_igb_swt	-0.478917817707126	-1.13874160991169	0.257735776625358
27	chh_pol_ses_ctl_amh_sod_heb_nor_azi_uzb_dyu_tag_dgb_slo_scr_bsq_rus_aeg_xho_cnt_dut_lat_swa_fre_tsw_mol_est_cic_akn_hun_arw_sid_geo_svk_rom_swe_ita_amr_gam_hin_fin_lda_ind_glc_sun_jpn_tml_kor_por_guj_bam_bul_jav_urd_owc_mao_mnd_bos_fbf_ger_anl_prs_alb_eng_krd_qcu_afr_ben_pan_ewe_tig_mcd_wly_cze_bat_spa_ven_ukr_moo_mly_tha_mlt_knd_bem_swt_tur_lit_grk_aze_igb_vie_hau_zul_tsn_yor	-0.666891900911011	-1.59715669135566	0.113623241901189
28	wly_urd_fbf_mcd_tig_heb_owc_por_tur_azi_bem_tag_moo_guj_fre_bsq_mol_mlt_cic_mnd_lat_spa_ses_hin_tsw_bos_est_ewe_tsn_fin_dut_gam_geo_ukr_ita_rus_ger_sid_aeg_slo_hun_dgb_sun_grk_mao_jpn_knd_kor_swe_scr_igb_nor_jav_svk_amh_ind_cnt_arw_swt_eng_hau_bul_pol_afr_lit_qcu_cze_glc_alb_yor_anl_ctl_sod_rom_bat_krd_ven_pan_akn_mly_tha_chh_tml_lda_dyu_aze_ben_prs_uzb_zul_vie_amr_bam_swa_xho	-0.0108413371482891	-0.0255599813861907	0.979663071381061
29	gam_por_ewe_urd_aeg_amr_sid_ita_tur_aze_fbf_tag_moo_afr_pan_bsq_grk_hau_cic_cnt_bul_ben_akn_lit_ven_rom_hun_dyu_xho_fin_spa_amh_geo_slo_hin_eng_fre_wly_chh_ger_est_ses_ind_dut_mly_jpn_tml_kor_alb_ukr_swt_arw_jav_swe_anl_mao_mnd_glc_dgb_guj_heb_krd_lat_prs_rus_qcu_bos_mcd_pol_tsn_tig_nor_sod_scr_sun_cze_swa_svk_zul_bat_tha_mlt_knd_tsw_igb_azi_ctl_mol_uzb_yor_vie_owc_bem_bam_lda	0.506833977441699	1.19496681674503	0.235138485782177
30	chh_prs_igb_glc_heb_aeg_wly_rus_tur_aze_ven_ind_swt_svk_ukr_bsq_cze_amh_lda_mnd_krd_afr_ses_fre_akn_mol_fin_bem_swa_hun_spa_gam_geo_pan_lat_lit_alb_owc_amr_ita_est_moo_jav_mcd_tag_jpn_tml_kor_urd_rom_xho_grk_bat_bos_tig_mao_cnt_arw_cic_eng_anl_scr_nor_dut_ger_qcu_pol_guj_slo_dgb_sid_por_hau_ctl_sun_ben_yor_hin_fbf_mly_tha_mlt_knd_dyu_tsn_azi_swe_bul_uzb_ewe_vie_sod_zul_tsw_bam	0.0397628196923697	0.0935991401874508	0.925628946251821
31	wly_ukr_dgb_hin_amh_owc_tig_krd_tur_uzb_ewe_ind_yor_svk_por_bsq_cze_chh_swa_mnd_ben_lit_ven_pan_igb_dut_fin_tsw_bem_hun_guj_sid_geo_lat_pol_prs_rus_aeg_sod_slo_est_tsn_mao_spa_mly_jpn_tml_kor_alb_rom_swt_mol_tag_urd_mlt_jav_cnt_grk_akn_afr_heb_bul_nor_ctl_mcd_qcu_swe_fre_arw_dyu_amr_scr_gam_bos_bat_eng_zul_ita_xho_sun_tha_hau_knd_cic_bam_azi_glc_ger_aze_fbf_vie_anl_moo_lda_ses	-0.242359461298351	-0.573563536320283	0.567647643508856
32	amr_ita_lda_hin_owc_wly_tig_mol_tur_aze_dgb_mly_ven_lit_nor_bsq_bos_gam_tsn_cnt_prs_rom_ewe_ben_swt_swe_est_akn_moo_hun_grk_chh_geo_slo_rus_glc_spa_heb_amh_pan_fin_xho_ind_por_sun_jpn_knd_kor_pol_alb_ses_dut_mao_ctl_hau_bat_mnd_eng_zul_lat_anl_krd_arw_mcd_cze_qcu_ukr_scr_bul_igb_aeg_guj_sod_ger_jav_afr_yor_fre_dyu_tag_tha_mlt_tml_tsw_cic_azi_svk_urd_uzb_swa_vie_sid_fbf_bam_bem	0.121058464394954	0.28533834015477	0.776019457561332
33	hau_swe_bam_rus_wly_amr_gam_por_uzb_tur_bem_ind_lda_slo_hin_bsq_bul_sid_swa_cnt_ita_ctl_igb_bos_akn_eng_est_dgb_moo_fin_grk_aeg_geo_nor_lit_krd_dut_mlt_amh_cze_hun_fbf_bat_spa_mly_jpn_knd_kor_afr_mol_ses_guj_jav_fre_anl_tag_mnd_urd_tsn_pol_tig_ben_alb_glc_svk_qcu_pan_lat_ger_xho_heb_prs_sod_scr_mao_arw_yor_ukr_ewe_sun_tha_chh_tml_zul_ven_azi_rom_mcd_aze_dyu_vie_owc_cic_tsw_swt	0.0885599793608271	0.208497278349078	0.835296668790176
34	tig_rus_igb_eng_wly_amr_heb_lat_tur_uzb_ven_sun_dgb_nor_por_bsq_scr_amh_ewe_cnt_fre_spa_lda_mol_tsn_ita_fin_dyu_bem_hun_slo_sid_geo_ctl_rom_ben_ukr_sod_owc_glc_est_fbf_ind_swe_mly_jpn_knd_kor_guj_lit_swt_dut_tag_pan_gam_jav_mnd_cze_swa_mcd_mlt_pol_svk_prs_bos_qcu_ger_grk_alb_bam_aeg_arw_hau_urd_mao_hin_akn_afr_cic_bat_tha_anl_tml_yor_moo_aze_bul_krd_azi_xho_vie_chh_tsw_ses_zul	0.0978961727159736	0.230422507729497	0.81826958334809
35	anl_mol_dyu_lat_sid_tig_hau_spa_aze_tur_igb_tag_fbf_afr_guj_bsq_rus_wly_moo_cnt_urd_swe_yor_slo_ewe_krd_fin_tsn_zul_est_scr_amr_geo_bos_pan_ukr_ben_gam_amh_ita_hun_tsw_mly_rom_mao_jpn_tml_kor_grk_nor_xho_ctl_ind_lit_chh_sun_mnd_svk_dgb_fre_mlt_dut_ger_mcd_pol_qcu_alb_prs_hin_lda_sod_glc_owc_cze_bat_bul_bam_por_akn_jav_tha_aeg_knd_ven_cic_uzb_arw_eng_azi_bem_vie_heb_ses_swa_swt	-0.847408578398005	-2.0456674477707	0.0436133251139896
36	gam_eng_ses_rus_owc_anl_aeg_urd_tur_uzb_tsw_jav_akn_hin_swe_bsq_ctl_hau_dyu_cnt_slo_scr_zul_glc_xho_svk_est_moo_dgb_fin_grk_wly_geo_por_spa_pan_mcd_mlt_sid_bul_hun_lda_sun_afr_mly_jpn_knd_kor_arw_lat_bam_lit_bat_guj_sod_tag_mnd_ukr_ewe_dut_amr_bos_ben_pol_prs_qcu_krd_mol_ger_bem_tig_alb_heb_nor_mao_cze_swa_rom_tsn_ind_tha_amh_tml_swt_igb_aze_ita_fre_azi_yor_vie_chh_ven_fbf_cic	0.156781692718718	0.368905758750863	0.713036494222666
37	wly_swe_dyu_arw_amr_sod_chh_hin_tur_azi_bem_tag_lda_dut_grk_bsq_ita_hau_tsn_mnd_guj_scr_ses_ben_moo_ukr_hun_tsw_igb_est_svk_sid_geo_glc_bul_mcd_rus_aeg_mlt_afr_fin_bam_bat_bos_mao_jpn_knd_kor_lit_slo_zul_mol_mly_urd_heb_ind_cnt_prs_ewe_krd_amh_alb_rom_fre_ctl_qcu_pol_ger_spa_yor_anl_nor_tig_lat_sun_pan_fbf_cze_dgb_jav_tha_gam_tml_swa_akn_aze_eng_por_uzb_ven_vie_owc_swt_cic_xho	-0.129285200883054	-0.305079164775244	0.760987590901885
38	chh_krd_tsn_scr_mlt_gam_amr_ger_uzb_tur_moo_jav_igb_swe_lat_bsq_mcd_hau_fbf_cnt_spa_eng_bem_ben_akn_por_fin_xho_cic_hun_glc_wly_geo_rus_nor_rom_grk_sid_sod_hin_est_dyu_mly_fre_sun_jpn_knd_kor_arw_guj_swa_bul_tag_pol_anl_mao_mnd_mol_ewe_alb_tig_afr_pan_ctl_svk_qcu_lit_urd_cze_swt_aeg_ita_amh_ukr_ind_bos_tsw_slo_bam_bat_tha_heb_tml_lda_ven_azi_prs_dut_aze_zul_vie_owc_ses_yor_dgb	-0.120301662639256	-0.283827791943094	0.777173281639878
39	owc_scr_ven_urd_wly_mlt_hau_swe_aze_azi_yor_tag_tsw_prs_ita_bsq_svk_amr_cic_mnd_ben_bul_swa_dut_fbf_eng_est_zul_bam_fin_lit_amh_geo_pan_pol_por_ukr_gam_sid_ctl_hun_dgb_mao_krd_jav_jpn_knd_kor_spa_nor_ewe_afr_sun_bos_anl_ind_cnt_alb_moo_arw_chh_fre_ger_cze_lat_qcu_rus_hin_mol_dyu_sod_grk_aeg_glc_mly_guj_bem_rom_igb_bat_tha_heb_tml_tsn_ses_uzb_mcd_slo_tur_akn_vie_tig_lda_swt_xho	0.777619752050362	1.84937374829889	0.0675801675094686
40	sid_ben_cic_bul_mlt_hau_tig_slo_uzb_azi_swt_mao_tsw_cze_ita_bsq_spa_amh_bam_cnt_fre_scr_zul_ukr_ven_ger_hun_xho_igb_fin_hin_heb_geo_lit_por_pan_krd_anl_sod_eng_est_fbf_ind_bos_sun_jpn_tml_kor_arw_nor_lda_guj_tag_dut_aeg_bat_mnd_swe_bem_svk_owc_lat_rom_alb_ctl_qcu_urd_afr_mcd_akn_gam_glc_wly_prs_mly_pol_tsn_mol_dgb_jav_tha_amr_knd_ewe_swa_tur_rus_grk_aze_ses_vie_chh_dyu_moo_yor	0.269509847165152	0.634203712593058	0.527504814479039
41	amr_cze_cic_lat_sid_chh_hau_scr_azi_tur_swa_mly_tsn_pan_rus_bsq_bos_sod_ewe_cnt_mol_ukr_lda_guj_bem_svk_hun_zul_yor_fin_eng_wly_geo_swe_ita_arw_ger_heb_owc_glc_est_fbf_bat_dut_tag_jpn_knd_kor_rom_afr_ven_por_ind_nor_mlt_jav_mnd_mcd_xho_bul_anl_spa_ben_fre_urd_qcu_alb_pol_grk_akn_gam_prs_amh_krd_sun_ctl_dgb_slo_bam_mao_tha_aeg_tml_ses_igb_uzb_hin_lit_aze_swt_vie_tig_moo_tsw_dyu	-0.596862277347509	-1.42422362805269	0.157728573699908
42	wly_swe_lda_ger_hau_chh_tig_bos_uzb_aze_swa_jav_moo_lat_urd_bsq_nor_amh_swt_mnd_pol_ita_bem_grk_tsw_ukr_est_igb_bam_fin_rom_amr_geo_spa_por_mol_ctl_aeg_mlt_slo_hun_ses_ind_dut_sun_jpn_knd_kor_fre_alb_ewe_afr_bat_cze_sid_tag_cnt_guj_zul_glc_gam_arw_ben_krd_eng_qcu_bul_svk_lit_xho_sod_hin_owc_pan_mao_prs_akn_scr_yor_mly_tha_anl_tml_dgb_cic_azi_mcd_rus_tur_dyu_vie_heb_fbf_ven_tsn	-0.666551775480896	-1.59773649598992	0.113493965791607
43	amh_mcd_swa_ctl_sod_chh_heb_svk_aze_uzb_fbf_sun_ewe_grk_lat_bsq_arw_anl_bem_cnt_guj_pan_akn_alb_cic_urd_fin_bam_dyu_hun_ita_aeg_geo_cze_ukr_ben_bul_sid_owc_hin_est_igb_bat_por_ind_jpn_tml_kor_krd_eng_zul_afr_mao_rus_tig_tag_mnd_lit_ses_fre_hau_pol_prs_nor_scr_qcu_bos_ger_slo_moo_gam_dut_wly_mol_mly_rom_yor_spa_dgb_jav_tha_amr_knd_xho_swt_azi_swe_glc_tur_tsn_vie_mlt_lda_ven_tsw	-0.842389457855029	-2.03340116704005	0.0448616927384109
44	aeg_urd_xho_fre_anl_sod_mlt_ctl_tur_aze_swa_mao_swt_prs_nor_bsq_lat_heb_lda_mnd_ben_rus_yor_pan_akn_slo_fin_bam_ewe_hun_ger_gam_geo_guj_dut_mcd_hin_hau_owc_ukr_est_ven_mly_rom_sun_jpn_tml_kor_alb_svk_igb_grk_jav_mol_chh_bat_cnt_por_tsn_lit_amh_krd_swe_bos_bul_qcu_glc_afr_cze_dgb_sid_spa_wly_scr_tag_pol_tsw_arw_moo_ind_tha_tig_knd_ses_dyu_azi_ita_eng_uzb_zul_vie_amr_cic_fbf_bem	-0.324839699999241	-0.768228368489005	0.444297873359161
45	anl_grk_dyu_bul_amh_gam_aeg_alb_azi_aze_moo_jav_cic_ukr_ctl_bsq_svk_hau_tsn_cnt_lat_cze_igb_hin_yor_lit_est_swt_swa_fin_rus_amr_geo_prs_mcd_fre_bos_wly_sid_swe_hun_ewe_mao_scr_mly_jpn_knd_kor_slo_arw_lda_pan_bat_nor_sod_ind_mnd_ger_tsw_urd_owc_mol_afr_por_pol_qcu_dut_guj_krd_bem_chh_glc_tig_ben_tag_eng_bam_rom_ven_sun_tha_heb_tml_xho_zul_uzb_spa_ita_tur_fbf_vie_mlt_akn_ses_dgb	-0.576719390475233	-1.37356308104009	0.172879482146386
46	aeg_krd_fbf_spa_amr_amh_heb_ukr_uzb_azi_bam_tag_ewe_svk_rus_bsq_grk_owc_tsw_cnt_ctl_pan_dgb_bul_swt_arw_est_swa_zul_hun_mcd_mlt_geo_slo_lit_dut_alb_wly_sid_afr_fin_cic_jav_rom_mly_jpn_tml_kor_prs_urd_moo_guj_bat_swe_sod_mao_mnd_glc_dyu_fre_tig_ita_nor_mol_cze_qcu_ben_por_pol_yor_anl_bos_gam_lat_sun_hin_tsn_ger_igb_ind_tha_chh_knd_ses_lda_aze_eng_scr_tur_ven_vie_hau_akn_xho_bem	-0.297742118918078	-0.704042039485642	0.48316574745734
47	amr_grk_bam_ger_hau_sod_anl_pan_tur_azi_ses_tag_lda_dut_swe_bsq_krd_heb_ewe_mnd_spa_mcd_yor_ben_moo_rus_hun_akn_fbf_fin_svk_chh_geo_lit_prs_eng_cze_aeg_owc_glc_est_swa_sun_ita_jav_jpn_tml_kor_scr_por_bem_fre_ind_rom_tig_bat_cnt_nor_tsw_afr_wly_mol_hin_ukr_bul_qcu_slo_pol_guj_zul_sid_bos_amh_lat_mao_arw_ven_ctl_dgb_mly_tha_mlt_knd_swt_tsn_aze_urd_alb_uzb_cic_vie_gam_xho_dyu_igb	-1.14242512080745	-2.80602881687251	0.00610879705287251
48	anl_dut_bam_fre_mlt_gam_aeg_bul_tur_uzb_tsn_sun_tsw_rom_svk_bsq_ben_chh_swa_mnd_prs_eng_ses_cze_ven_grk_hun_lda_swt_fin_ger_amh_geo_nor_lat_glc_lit_amr_tig_alb_est_dgb_jav_swe_mly_jpn_tml_kor_ukr_rus_igb_pol_bat_slo_heb_mao_cnt_scr_akn_mcd_hau_ctl_mol_pan_afr_qcu_spa_krd_guj_dyu_sod_urd_sid_por_ind_bos_cic_ita_xho_tag_tha_owc_knd_moo_ewe_aze_arw_hin_azi_yor_vie_wly_zul_bem_fbf	-0.359138526513218	-0.850838340447201	0.397044539512113
49	chh_ger_akn_urd_aeg_amh_tig_rom_tur_uzb_xho_ind_swa_dut_spa_bsq_pol_mlt_cic_mnd_guj_lit_ses_svk_tsn_mol_est_moo_igb_fin_arw_amr_geo_swe_ctl_bul_lat_anl_owc_pan_hun_fbf_bat_alb_jav_jpn_tml_kor_eng_rus_ewe_bos_tag_mcd_hau_mao_cnt_krd_lda_slo_heb_hin_ita_cze_prs_qcu_scr_ukr_fre_swt_sod_nor_gam_afr_mly_por_tsw_grk_dyu_sun_tha_wly_knd_bam_ven_azi_ben_glc_aze_bem_vie_sid_zul_yor_dgb	0.263541880031995	0.620627505450805	0.536362743509687
50	mlt_rom_igb_ger_chh_sod_hau_ita_aze_azi_swa_sun_akn_ctl_prs_bsq_arw_wly_moo_cnt_ben_spa_ses_mcd_ewe_glc_hun_yor_lda_fin_pan_anl_geo_alb_bul_bos_hin_owc_tig_fre_est_ven_jav_mol_tag_jpn_tml_kor_guj_afr_bam_ukr_bat_svk_heb_ind_mnd_urd_bem_cze_sid_scr_rus_krd_por_qcu_lit_grk_swe_cic_gam_lat_aeg_slo_mly_nor_xho_dut_fbf_mao_tha_amr_knd_swt_dyu_tur_eng_pol_uzb_tsn_vie_amh_zul_dgb_tsw	-0.346148134716879	-0.820492670389712	0.414033418463315
51	heb_pol_xho_ctl_owc_gam_wly_krd_azi_aze_bam_mly_ven_afr_ita_bsq_pan_chh_dgb_cnt_ukr_slo_fbf_ger_moo_fre_est_swa_bem_hun_rus_sid_geo_arw_nor_bul_dut_hau_aeg_bos_fin_zul_bat_grk_mao_jpn_tml_kor_hin_glc_akn_lat_ind_swe_sod_sun_mnd_eng_igb_alb_amr_cze_mcd_lit_spa_qcu_mol_svk_prs_ewe_tig_guj_amh_ben_jav_rom_swt_urd_tsn_tag_tha_mlt_knd_cic_tsw_uzb_por_scr_tur_lda_vie_anl_dyu_ses_yor	-0.799805670273278	-1.92831056672286	0.0568667934590005
52	anl_krd_bam_rom_aeg_amr_mlt_bos_aze_tur_igb_sun_ses_fre_prs_bsq_svk_gam_swt_mnd_grk_alb_akn_mol_bem_pan_est_zul_tsw_fin_ctl_sod_geo_ukr_glc_mcd_rus_hau_chh_slo_hun_cic_bat_ben_ind_jpn_tml_kor_scr_por_xho_lat_mly_swe_wly_mao_cnt_hin_swa_nor_owc_ita_spa_ger_pol_qcu_arw_bul_guj_ewe_amh_afr_sid_urd_tag_cze_dgb_lit_lda_jav_tha_heb_knd_fbf_tsn_azi_eng_dut_uzb_moo_vie_tig_yor_ven_dyu	-0.148784113519506	-0.350863961641191	0.726483956957461
53	tig_lat_tsw_fre_heb_hau_sid_mcd_azi_tur_moo_mly_fbf_rom_krd_bsq_bos_amr_dgb_cnt_ukr_eng_tsn_slo_bem_pan_est_swa_dyu_fin_ctl_gam_geo_por_guj_cze_prs_wly_owc_ben_hun_swt_ind_pol_tag_jpn_tml_kor_arw_glc_ven_ger_jav_scr_sod_sun_mnd_swe_zul_ita_chh_bul_lit_svk_rus_qcu_nor_alb_afr_ses_amh_spa_mlt_dut_mao_urd_ewe_mol_xho_bat_tha_aeg_knd_lda_akn_aze_grk_hin_uzb_igb_vie_anl_bam_cic_yor	-0.640855213637233	-1.53190010674169	0.128941838217596
54	heb_urd_bam_guj_amr_mlt_chh_pol_tur_aze_akn_sun_yor_nor_eng_bsq_scr_sod_dyu_cnt_grk_hin_ven_slo_xho_afr_fin_tsw_swa_est_por_owc_geo_cze_svk_fre_spa_sid_wly_rom_hun_moo_tag_dut_jav_jpn_knd_kor_glc_prs_dgb_ctl_ind_mol_aeg_bat_mnd_swe_zul_pan_gam_rus_ita_bos_bul_qcu_ger_ukr_lat_fbf_anl_ben_hau_alb_mly_lit_igb_arw_cic_mao_tha_amh_tml_swt_ses_azi_krd_mcd_uzb_ewe_vie_tig_tsn_lda_bem	0.424075424380829	1.00035367638329	0.319735124471537
55	sid_scr_bem_dut_hau_tig_wly_ben_tur_azi_dgb_mao_swt_glc_lat_bsq_eng_amh_ven_mnd_alb_prs_swa_krd_ewe_urd_hun_fbf_yor_est_mcd_sod_geo_hin_lit_nor_rus_heb_mlt_pan_fin_bam_sun_ukr_ind_jpn_tml_kor_ger_ctl_igb_por_mly_mol_aeg_tag_cnt_ita_tsn_fre_amr_bos_grk_arw_guj_qcu_svk_swe_slo_tsw_owc_rom_gam_bul_bat_spa_dyu_afr_xho_jav_tha_chh_knd_cic_lda_aze_cze_pol_uzb_ses_vie_anl_moo_akn_zul	-0.223930687372944	-0.52997465398576	0.597392546384641
56	sod_lat_igb_rus_chh_aeg_amh_ben_uzb_tur_bem_mao_dyu_hin_slo_bsq_lit_mlt_ses_mnd_bos_grk_moo_guj_swt_arw_est_lda_zul_hun_cze_hau_geo_svk_ita_eng_krd_tig_sid_pan_fin_tsn_bat_nor_mly_jpn_knd_kor_glc_ukr_xho_mcd_ind_ger_wly_jav_cnt_swe_akn_fre_amr_prs_mol_spa_afr_qcu_urd_rom_pol_cic_owc_alb_gam_scr_sun_dut_tsw_por_bam_tag_tha_heb_tml_yor_swa_azi_bul_ctl_aze_fbf_vie_anl_ven_ewe_dgb	-1.11813781623495	-2.74156120885556	0.00733369780035629
57	chh_urd_ses_grk_amh_gam_hau_mcd_azi_aze_cic_mly_bam_ctl_lit_bsq_ben_aeg_igb_cnt_nor_glc_xho_bul_dgb_rus_fin_fbf_swa_hun_bos_heb_geo_slo_eng_pol_ita_amr_mlt_lat_est_lda_tag_hin_jav_jpn_tml_kor_ukr_ger_bem_prs_ind_spa_wly_bat_mnd_rom_ven_guj_owc_swe_afr_arw_alb_qcu_pan_krd_fre_tsw_sod_mol_tig_dut_mao_svk_yor_por_swt_sun_tha_anl_knd_akn_zul_tur_cze_scr_uzb_moo_vie_sid_dyu_tsn_ewe	-1.00232609054217	-2.43788374712959	0.0166740374943479
58	tig_ben_cic_dut_amh_chh_amr_bul_uzb_azi_akn_mao_moo_arw_prs_bsq_rom_heb_dyu_mnd_fre_swe_yor_rus_zul_ger_hun_swt_lda_est_hin_aeg_geo_lat_ukr_por_slo_sid_wly_cze_fin_xho_bat_alb_ind_jpn_tml_kor_grk_bos_ewe_svk_jav_spa_sod_tag_cnt_afr_fbf_scr_gam_urd_ita_pan_ctl_qcu_pol_mcd_guj_swa_owc_krd_anl_glc_mly_eng_ses_lit_igb_sun_tha_mlt_knd_bam_dgb_aze_mol_nor_tur_tsn_vie_hau_bem_ven_tsw	0.0553025943849787	0.130054713053367	0.896804029260576
59	wly_ita_tsw_scr_chh_amr_anl_dut_aze_tur_cic_jav_dgb_bos_spa_bsq_glc_hau_lda_mnd_eng_rus_moo_krd_zul_bul_est_bam_ven_hun_cze_tig_geo_mcd_alb_swe_mol_gam_heb_guj_fin_igb_mao_arw_mly_jpn_tml_kor_pan_slo_xho_pol_sun_ben_amh_tag_cnt_svk_tsn_grk_mlt_ukr_por_ctl_lat_qcu_urd_afr_rom_swt_sid_prs_aeg_hin_bat_nor_ewe_ger_yor_ind_tha_sod_knd_akn_fbf_azi_lit_fre_uzb_ses_vie_owc_swa_bem_dyu	-0.288854573862792	-0.682562744265021	0.496579861775763
60	anl_nor_swa_swe_mlt_amh_aeg_ger_azi_uzb_fbf_mao_dyu_pol_alb_bsq_pan_chh_igb_cnt_hin_spa_cic_grk_dgb_fre_hun_yor_ven_est_afr_sid_geo_slo_ctl_bos_krd_heb_owc_mol_fin_xho_mly_eng_sun_jpn_knd_kor_bul_prs_bem_arw_jav_ben_gam_ind_mnd_guj_bam_rus_hau_por_urd_lit_dut_qcu_ukr_glc_svk_tsw_wly_lat_amr_ita_tag_cze_moo_rom_ewe_bat_tha_sod_tml_zul_swt_tur_mcd_scr_aze_lda_vie_tig_akn_tsn_ses	-0.238291201567009	-0.562832086983882	0.574903568302381
61	gam_ger_akn_nor_heb_mlt_wly_bos_tur_aze_swa_ind_ven_hin_svk_bsq_pol_aeg_dgb_cnt_dut_lit_swt_cze_bem_ben_fin_fbf_tsn_hun_guj_sid_geo_pan_slo_por_alb_owc_chh_bul_est_cic_sun_arw_mao_jpn_tml_kor_rus_ctl_bam_spa_tag_rom_hau_mly_mnd_krd_moo_ita_tig_lat_urd_ukr_eng_qcu_mol_mcd_scr_ewe_amh_grk_amr_glc_jav_fre_tsw_swe_yor_bat_tha_sod_knd_xho_igb_uzb_prs_afr_azi_lda_vie_anl_dyu_zul_ses	0.137368324405695	0.323282500296498	0.747207101032744
62	anl_scr_zul_dut_heb_wly_chh_ctl_azi_tur_xho_jav_swa_nor_urd_bsq_eng_sid_bam_cnt_afr_mcd_dyu_ger_fbf_spa_est_tsw_dgb_fin_cze_owc_geo_alb_prs_por_slo_aeg_mlt_lat_hun_tsn_mly_krd_sun_jpn_knd_kor_hin_glc_ewe_bos_tag_ita_gam_ind_mnd_mol_bem_bul_amr_pan_fre_guj_rom_qcu_lit_svk_pol_swt_amh_arw_tig_ben_bat_grk_ses_swe_ven_mao_tha_sod_tml_cic_yor_uzb_ukr_rus_aze_moo_vie_hau_lda_akn_igb	-0.700036828380188	-1.68158391949628	0.0960048479852742
63	hau_ita_swa_ben_amr_aeg_heb_guj_uzb_tur_swt_bat_fbf_krd_fre_bsq_rus_sid_dyu_cnt_ukr_bos_akn_mol_lda_rom_est_tsw_zul_fin_pan_amh_geo_svk_nor_grk_urd_anl_owc_cze_hun_dgb_tag_lat_mly_jpn_knd_kor_pol_scr_yor_lit_sun_por_tig_mao_mnd_alb_xho_spa_chh_eng_afr_glc_swe_qcu_mcd_ctl_prs_cic_wly_bul_sod_slo_jav_dut_igb_hin_tsn_ind_tha_mlt_tml_ewe_ven_azi_arw_ger_aze_moo_vie_gam_ses_bam_bem	-0.540517520787255	-1.28687001189089	0.20133351784284
64	mlt_prs_xho_svk_sid_amr_hau_dut_uzb_tur_bam_mly_bem_krd_cze_bsq_eng_amh_zul_mnd_bos_swe_cic_ben_lda_spa_hun_akn_fbf_est_hin_owc_geo_bul_lat_mcd_urd_tig_gam_arw_fin_tsn_jav_fre_tag_jpn_knd_kor_ger_lit_ses_scr_mao_pol_aeg_ind_cnt_alb_swa_glc_anl_afr_rom_guj_ukr_qcu_pan_rus_ctl_ewe_wly_por_heb_slo_bat_nor_tsw_mol_dgb_sun_tha_sod_tml_igb_ven_aze_ita_grk_azi_dyu_vie_chh_moo_yor_swt	-0.0611338863950433	-0.144073527306973	0.885754151290525
65	tig_ctl_zul_alb_gam_sid_hau_arw_azi_uzb_igb_tag_ses_spa_lat_bsq_eng_amr_yor_cnt_krd_grk_dgb_ita_cic_dut_est_fbf_dyu_fin_afr_anl_geo_rus_nor_ger_guj_chh_amh_rom_hun_lda_ind_scr_bat_jpn_tml_kor_pol_hin_swt_mcd_jav_lit_sod_mao_mnd_swe_tsw_bos_wly_mol_pan_fre_bul_qcu_ukr_cze_ben_ven_owc_svk_mlt_por_sun_glc_xho_urd_ewe_mly_tha_heb_knd_moo_bem_aze_prs_slo_tur_swa_vie_aeg_tsn_akn_bam	-0.796942988388987	-1.92102734275316	0.0577911398931157
66	aeg_lit_swt_rom_gam_anl_amh_lat_aze_uzb_bem_sun_akn_ita_ger_bsq_guj_hau_yor_mnd_swe_cze_cic_alb_tsw_scr_fin_moo_ven_est_ctl_chh_geo_hin_por_svk_nor_sod_heb_dut_hun_zul_mly_arw_mao_jpn_tml_kor_krd_prs_ewe_glc_tag_afr_wly_ind_cnt_rus_tsn_urd_mlt_spa_pol_slo_fre_qcu_bos_ukr_eng_swa_sid_ben_owc_pan_jav_grk_ses_bul_dgb_bat_tha_amr_knd_fbf_dyu_tur_mol_mcd_azi_bam_vie_tig_igb_lda_xho	-0.83330934644517	-2.00676301411664	0.0476785194867927
67	amh_afr_lda_mcd_aeg_tig_hau_pol_tur_uzb_ewe_jav_swa_por_scr_bsq_ctl_anl_xho_cnt_svk_slo_tsn_krd_ven_hin_hun_akn_fbf_est_glc_heb_geo_swe_arw_bul_nor_wly_gam_alb_fin_bam_tag_spa_bat_jpn_knd_kor_lat_ben_cic_prs_mao_urd_sid_sun_mnd_ger_swt_rus_amr_grk_rom_fre_lit_qcu_mol_guj_eng_moo_mlt_cze_sod_ita_mly_ukr_dgb_pan_yor_ind_tha_chh_tml_zul_bem_aze_bos_dut_azi_ses_vie_owc_dyu_igb_tsw	0.557133496271415	1.31765244282803	0.190856818657142
68	sid_krd_swt_grk_sod_wly_anl_cze_uzb_azi_bam_sun_moo_rus_lat_bsq_slo_heb_bem_cnt_alb_ita_cic_lit_lda_ukr_fin_ven_zul_est_por_aeg_geo_svk_bul_swe_nor_chh_hau_pol_hun_tsn_bat_guj_mly_jpn_tml_kor_mol_ben_fbf_glc_tag_ger_owc_ind_mnd_eng_yor_fre_amh_arw_pan_ctl_urd_qcu_bos_mcd_rom_dyu_gam_hin_amr_dut_mao_prs_tsw_afr_ewe_jav_tha_mlt_knd_akn_igb_aze_spa_scr_tur_swa_vie_tig_dgb_xho_ses	-0.620002238834125	-1.47940427332107	0.14241174815297
69	aeg_por_ses_pol_heb_sod_chh_prs_uzb_aze_xho_ind_swt_rom_nor_bsq_ctl_amr_tsw_mnd_scr_hin_zul_pan_fbf_arw_fin_ven_dgb_est_lit_wly_geo_urd_svk_bul_grk_amh_mlt_cze_hun_lda_tag_ukr_mly_jpn_tml_kor_rus_guj_akn_eng_bat_spa_hau_mao_cnt_lat_swa_glc_owc_mol_bos_ger_krd_qcu_ita_mcd_ben_ewe_gam_alb_anl_slo_sun_fre_igb_swe_yor_jav_tha_sid_knd_cic_tsn_azi_afr_dut_tur_moo_vie_tig_bem_dyu_bam	0.219504425452712	0.517720092038474	0.605882937686998
70	aeg_glc_igb_svk_mlt_heb_gam_pol_azi_aze_akn_ind_cic_spa_eng_bsq_mol_amr_swt_mnd_alb_krd_tsw_bos_ses_hin_hun_dgb_tsn_fin_ben_anl_geo_pan_ger_prs_rom_chh_hau_arw_est_lda_mao_swe_jav_jpn_tml_kor_cze_ukr_xho_guj_mly_lit_owc_sun_cnt_mcd_yor_por_amh_ctl_nor_slo_dut_qcu_rus_lat_fre_swa_sid_scr_tig_grk_bat_bul_bem_ita_fbf_tag_tha_sod_knd_ven_ewe_uzb_urd_afr_tur_moo_vie_wly_dyu_zul_bam	-0.684507530020542	-1.64150954432132	0.104069334436348
71	tig_rom_tsw_cze_wly_gam_hau_fre_uzb_tur_tsn_sun_moo_ctl_bul_bsq_dut_anl_lda_cnt_prs_rus_akn_nor_bem_guj_fin_bam_ewe_est_bos_chh_geo_lit_eng_pan_por_aeg_sid_ukr_hun_zul_mly_urd_tag_jpn_tml_kor_slo_spa_igb_ben_ind_swe_owc_mao_mnd_grk_swa_mol_heb_arw_ita_mcd_alb_qcu_svk_ger_glc_cic_sod_krd_amh_afr_jav_hin_dyu_scr_dgb_bat_tha_mlt_knd_ven_xho_aze_lat_pol_azi_yor_vie_amr_fbf_ses_swt	-0.273364223116063	-0.646364741508711	0.519635092804388
72	owc_bul_swa_hin_sid_heb_sod_bos_aze_tur_xho_tag_swt_dut_guj_bsq_nor_hau_zul_cnt_ger_alb_dyu_lit_bem_ctl_est_ses_ewe_hun_cze_anl_geo_mcd_slo_svk_eng_gam_tig_rus_fin_bam_bat_grk_sun_jpn_tml_kor_glc_fre_tsn_arw_mao_swe_chh_jav_mnd_scr_igb_urd_amr_rom_lat_prs_ben_qcu_por_pan_mol_lda_wly_ita_mlt_afr_ind_spa_fbf_pol_cic_mly_tha_amh_knd_tsw_yor_azi_ukr_krd_uzb_moo_vie_aeg_akn_dgb_ven	-0.416391238783712	-0.988753081800647	0.325349500477873
73	wly_ukr_bem_lat_chh_mlt_anl_slo_tur_aze_yor_jav_cic_ctl_bul_bsq_alb_aeg_fbf_cnt_por_svk_ven_glc_ses_ita_fin_dyu_dgb_hun_hin_amr_geo_rom_eng_ben_prs_tig_sid_cze_est_akn_tag_swe_bat_jpn_knd_kor_ger_lit_tsn_mol_ind_rus_amh_mao_mnd_pan_swt_bos_hau_nor_scr_urd_guj_qcu_mcd_arw_krd_zul_gam_grk_sod_pol_mly_spa_swa_dut_moo_sun_tha_heb_tml_xho_ewe_uzb_fre_afr_azi_tsw_vie_owc_igb_bam_lda	-0.722374329081003	-1.73191447072896	0.0866043874307793
74	mlt_swe_lda_pan_chh_amh_anl_fre_azi_uzb_ewe_mao_bam_guj_prs_bsq_glc_gam_tsw_cnt_ben_ukr_yor_arw_tsn_krd_est_akn_igb_fin_por_owc_geo_nor_urd_cze_alb_wly_amr_svk_hun_dgb_bat_eng_mly_jpn_tml_kor_slo_mcd_moo_bul_jav_pol_sid_ind_mnd_rom_dyu_scr_hau_mol_spa_hin_grk_qcu_ger_dut_ita_cic_sod_afr_tig_rus_sun_lit_zul_ctl_fbf_tag_tha_heb_knd_swa_ses_aze_bos_lat_tur_ven_vie_aeg_bem_swt_xho	-0.8336833953667	-2.01334025925456	0.0469693242967933
75	owc_arw_tsn_ger_gam_sid_sod_cze_tur_aze_cic_mao_ses_ben_dut_bsq_hin_amr_swt_cnt_ita_mcd_dyu_afr_dgb_bul_hun_ven_yor_fin_nor_chh_geo_mol_prs_alb_krd_wly_hau_glc_est_swa_bat_bos_sun_jpn_knd_kor_ukr_urd_ewe_fre_jav_svk_mlt_mly_mnd_slo_fbf_pol_aeg_rom_lat_rus_por_qcu_grk_spa_pan_igb_tig_swe_anl_ctl_ind_lit_zul_eng_akn_tag_tha_amh_tml_lda_bam_uzb_guj_scr_azi_moo_vie_heb_bem_tsw_xho	0.0420330052708336	0.0990308840374639	0.921326896485704
76	owc_mcd_lda_lat_amr_amh_wly_dut_azi_uzb_yor_mly_ses_lit_bul_bsq_hin_tig_akn_mnd_guj_spa_dyu_ita_swt_urd_est_igb_swa_fin_eng_heb_geo_mol_svk_glc_fre_chh_sod_rus_hun_xho_ind_bos_mao_jpn_tml_kor_por_rom_bem_arw_bat_afr_hau_jav_cnt_nor_ven_ger_gam_pol_ctl_ben_cze_qcu_alb_ukr_krd_bam_anl_slo_mlt_prs_tag_grk_tsn_pan_fbf_sun_tha_sid_knd_moo_zul_aze_swe_scr_tur_ewe_vie_aeg_dgb_cic_tsw	0.181528454210939	0.427451921710748	0.670038298737793
77	heb_glc_tsn_pan_sid_aeg_sod_krd_azi_aze_bam_jav_cic_grk_pol_bsq_cze_hau_ven_cnt_guj_spa_fbf_por_ewe_dut_hun_dgb_ses_fin_scr_tig_geo_ukr_svk_ctl_ita_mlt_amr_rom_est_swa_ind_mcd_bat_jpn_knd_kor_ger_arw_xho_lat_mly_rus_amh_mao_mnd_eng_igb_bos_chh_prs_ben_urd_mol_qcu_alb_slo_nor_moo_gam_fre_anl_hin_tag_afr_zul_bul_yor_sun_tha_wly_tml_tsw_akn_tur_lit_swe_uzb_dyu_vie_owc_lda_swt_bem	-0.565060606659972	-1.34543110952164	0.181757364414534
78	aeg_grk_swt_ger_amh_owc_sod_dut_uzb_tur_igb_mao_ven_pan_rus_bsq_fre_mlt_dgb_mnd_alb_ctl_zul_eng_fbf_ita_est_yor_xho_hun_pol_hau_geo_cze_mcd_nor_krd_chh_sid_lat_fin_cic_mly_svk_ind_jpn_tml_kor_arw_spa_tsw_rom_jav_glc_anl_bat_cnt_ben_moo_mol_tig_bos_guj_urd_slo_qcu_por_bul_prs_ses_amr_scr_gam_swe_tag_lit_lda_hin_tsn_sun_tha_heb_knd_bam_dyu_azi_afr_ukr_aze_akn_vie_wly_swa_ewe_bem	-0.288085900402615	-0.681076592777272	0.497515391117472
79	wly_lit_igb_lat_gam_tig_mlt_slo_aze_azi_tsn_jav_ven_glc_scr_bsq_pol_amr_yor_cnt_nor_guj_dyu_rus_cic_eng_hun_swt_dgb_fin_ukr_sid_geo_spa_ben_bos_mcd_heb_chh_por_est_bam_mly_dut_sun_jpn_knd_kor_krd_svk_tsw_afr_mao_alb_owc_bat_mnd_hin_zul_ctl_amh_mol_fre_grk_pan_qcu_urd_ita_bul_xho_hau_ger_anl_prs_ind_swe_fbf_rom_lda_tag_tha_sod_tml_bem_akn_uzb_arw_cze_tur_ewe_vie_aeg_swa_ses_moo	-0.535390010981774	-1.27598425049214	0.205138702428433
80	amr_svk_yor_cze_aeg_gam_sid_ctl_azi_tur_lda_mao_xho_rom_nor_bsq_rus_wly_ewe_cnt_guj_urd_swa_mcd_igb_grk_hun_cic_bem_est_ger_mlt_geo_swe_glc_ukr_lit_amh_anl_afr_fin_akn_ind_mol_mly_jpn_tml_kor_prs_lat_fbf_scr_jav_por_chh_bat_mnd_pol_swt_slo_heb_fre_bos_ita_alb_qcu_eng_ben_dut_bam_sod_hin_hau_krd_tag_spa_ses_bul_ven_sun_tha_owc_knd_zul_dgb_uzb_pan_arw_aze_tsw_vie_tig_dyu_moo_tsn	-0.202143549936143	-0.477278859189956	0.634283297862381
81	sod_ukr_bem_rus_amr_owc_sid_pan_uzb_tur_dyu_sun_ewe_guj_afr_bsq_rom_chh_yor_mnd_por_dut_tsn_slo_ses_bos_est_swt_ven_fin_nor_mlt_geo_ita_lit_glc_alb_gam_hau_hin_hun_dgb_jav_ger_mly_jpn_tml_kor_bul_swe_xho_cze_ind_prs_heb_mao_cnt_pol_moo_urd_anl_fre_krd_arw_svk_qcu_grk_ben_mol_zul_amh_scr_wly_eng_bat_spa_lda_ctl_igb_tag_tha_aeg_knd_tsw_swa_azi_mcd_lat_aze_bam_vie_tig_fbf_cic_akn	-0.281268982866265	-0.664754188132796	0.507852771590393
82	gam_afr_lda_urd_sod_anl_hau_alb_tur_uzb_yor_bat_moo_ukr_cze_bsq_pol_wly_swa_cnt_slo_eng_tsn_lat_cic_pan_hun_bem_zul_est_ben_chh_geo_guj_ita_rus_nor_aeg_tig_spa_fin_dyu_mao_bos_tag_jpn_tml_kor_mol_swe_akn_grk_sun_lit_amh_jav_mnd_fre_ven_prs_mlt_ctl_mcd_svk_hin_qcu_dut_por_krd_igb_owc_bul_heb_arw_mly_ger_ewe_glc_bam_ind_tha_sid_knd_ses_swt_azi_scr_rom_aze_fbf_vie_amr_dgb_xho_tsw	-0.346659957135047	-0.820758175472681	0.413882905805702
83	owc_por_cic_rus_sid_gam_heb_bos_tur_azi_ven_ind_swa_hin_dut_bsq_mol_hau_fbf_mnd_spa_urd_akn_svk_dgb_grk_hun_tsn_moo_fin_ita_chh_geo_fre_afr_pol_krd_wly_sod_eng_est_yor_mao_mcd_sun_jpn_knd_kor_alb_rom_tsw_prs_bat_cze_anl_jav_cnt_ben_ewe_ctl_mlt_arw_slo_pan_lat_qcu_glc_lit_guj_lda_tig_bul_amh_ger_tag_swe_ses_ukr_bam_mly_tha_amr_tml_xho_dyu_aze_nor_scr_uzb_zul_vie_aeg_swt_igb_bem	-0.367870400797278	-0.871679958456877	0.385627768162646
84	hau_guj_yor_mcd_chh_aeg_owc_hin_aze_azi_xho_ind_fbf_spa_svk_bsq_glc_mlt_zul_mnd_alb_bos_akn_afr_ses_ger_est_dgb_moo_fin_ita_tig_geo_grk_cze_ukr_slo_amh_sid_ctl_hun_dyu_mly_bul_tag_jpn_tml_kor_lit_swe_tsw_ben_mao_prs_amr_jav_cnt_pan_cic_rom_gam_arw_urd_por_dut_qcu_fre_mol_pol_lda_wly_nor_sod_krd_bat_scr_ewe_eng_swt_sun_tha_heb_knd_ven_swa_uzb_rus_lat_tur_igb_vie_anl_bam_tsn_bem	-0.191602545313215	-0.452178321889568	0.652193459848572
85	aeg_eng_bam_hin_sod_amh_amr_bul_uzb_azi_zul_ind_yor_lat_spa_bsq_prs_hau_cic_mnd_ukr_urd_swa_alb_ewe_guj_fin_ven_xho_hun_ben_mlt_geo_scr_ita_por_afr_wly_sid_grk_est_dyu_jav_ctl_mly_jpn_tml_kor_rom_cze_lda_nor_bat_glc_heb_sun_cnt_mcd_tsn_svk_owc_slo_ger_pol_bos_qcu_pan_swe_fre_akn_tig_dut_gam_rus_tag_arw_igb_krd_dgb_mao_tha_chh_knd_swt_moo_aze_lit_mol_tur_fbf_vie_anl_ses_bem_tsw	-0.639620407742897	-1.52988713109246	0.129439116635238
86	heb_por_igb_scr_amr_owc_aeg_lat_azi_tur_xho_sun_tsw_spa_pan_bsq_krd_sid_dyu_cnt_alb_glc_dgb_mol_cic_pol_fin_akn_moo_est_dut_tig_geo_guj_svk_bul_ger_amh_hau_prs_hun_zul_jav_grk_mao_jpn_tml_kor_slo_rus_yor_arw_tag_eng_wly_ind_mnd_bos_ses_ukr_sod_lit_ita_mcd_swe_qcu_urd_rom_ctl_swt_anl_nor_chh_cze_mly_fre_lda_ben_bam_bat_tha_gam_knd_ven_ewe_uzb_afr_hin_aze_swa_vie_mlt_bem_tsn_fbf	0.183927978057737	0.432992702725876	0.666022616808752
87	owc_bul_tsw_eng_amr_aeg_anl_dut_tur_azi_lda_ind_dgb_pol_glc_bsq_slo_sod_akn_mnd_ita_ger_igb_pan_bam_urd_est_ven_moo_fin_afr_amh_geo_hin_lit_ctl_mol_hau_chh_lat_hun_swt_bat_rus_sun_jpn_tml_kor_krd_guj_dyu_bos_mao_mcd_wly_tag_cnt_por_yor_svk_sid_scr_rom_grk_swe_qcu_fre_ukr_spa_cic_tig_prs_gam_alb_mly_ben_ses_arw_bem_jav_tha_mlt_knd_swa_ewe_aze_nor_cze_uzb_zul_vie_heb_fbf_tsn_xho	-0.591485887283545	-1.4096812759927	0.161969241831809
88	sid_slo_swa_ctl_anl_aeg_heb_fre_azi_uzb_fbf_tag_igb_krd_glc_bsq_afr_amh_ewe_mnd_cze_mol_moo_arw_xho_pol_fin_bem_ven_hun_rus_tig_geo_svk_nor_ita_alb_amr_hau_dut_est_tsw_ind_por_jav_jpn_tml_kor_mcd_bos_ses_lat_mly_scr_owc_sun_cnt_hin_lda_pan_sod_guj_ukr_lit_urd_qcu_ger_eng_swe_tsn_wly_spa_gam_grk_mao_rom_zul_bul_cic_bat_tha_mlt_knd_bam_akn_aze_ben_prs_tur_dgb_vie_chh_dyu_swt_yor	0.223582159310068	0.526242494313919	0.599972494564163
89	gam_glc_akn_lat_wly_chh_sod_ukr_azi_uzb_tsn_mao_bam_svk_ita_bsq_krd_mlt_fbf_mnd_lit_slo_dyu_afr_yor_guj_hun_lda_tsw_est_mcd_anl_geo_hin_mol_prs_rus_owc_aeg_bul_fin_ven_tag_ben_bat_jpn_knd_kor_dut_eng_cic_bos_ind_ctl_heb_mly_cnt_scr_bem_cze_tig_rom_por_arw_pan_qcu_ger_nor_fre_igb_hau_urd_amh_spa_jav_swe_dgb_alb_swt_sun_tha_amr_tml_zul_ses_aze_pol_grk_tur_ewe_vie_sid_moo_xho_swa	-0.416144694344308	-0.988768659302272	0.325341917947944
90	chh_glc_bam_pol_hau_aeg_gam_spa_aze_tur_bem_ind_dgb_nor_bos_bsq_eng_sod_swt_cnt_lit_dut_igb_fre_tsn_ben_hun_tsw_yor_fin_svk_owc_geo_afr_rus_ctl_guj_heb_sid_ger_est_akn_jav_prs_mly_jpn_knd_kor_mcd_ukr_lda_swe_bat_lat_amr_mao_mnd_rom_ewe_krd_wly_por_ita_mol_pan_qcu_slo_bul_grk_swa_tig_hin_anl_arw_tag_urd_xho_scr_zul_sun_tha_mlt_tml_moo_ses_uzb_cze_alb_azi_fbf_vie_amh_ven_cic_dyu	0.0749422086050323	0.176489601959019	0.860293084993954
91	chh_nor_igb_ben_amr_mlt_owc_slo_tur_uzb_dgb_jav_bem_glc_mol_bsq_pol_wly_fbf_cnt_ger_arw_moo_swe_cic_mcd_est_zul_tsw_fin_cze_hau_geo_por_urd_hin_alb_sid_aeg_guj_hun_dyu_bat_grk_ind_jpn_knd_kor_krd_scr_tsn_spa_tag_eng_heb_mly_mnd_lat_bam_rus_anl_dut_ukr_lit_pan_qcu_bos_prs_afr_ewe_amh_ita_sod_rom_mao_ctl_swt_fre_xho_sun_tha_gam_tml_swa_lda_aze_svk_bul_azi_akn_vie_tig_yor_ven_ses	0.2834944821064	0.66700385785897	0.506421225515442
92	amr_dut_ewe_hin_wly_sod_chh_fre_aze_uzb_tsn_ind_yor_mol_swe_bsq_alb_mlt_bem_mnd_ger_slo_lda_grk_dgb_arw_fin_ven_zul_hun_urd_sid_geo_eng_prs_por_pol_gam_heb_rom_est_bam_tag_cze_sun_jpn_tml_kor_ctl_lit_cic_afr_jav_nor_owc_mly_cnt_mcd_ses_bul_amh_rus_bos_spa_scr_qcu_ita_ukr_glc_igb_hau_krd_aeg_lat_bat_svk_dyu_ben_moo_mao_tha_anl_knd_swa_swt_tur_guj_pan_azi_fbf_vie_tig_tsw_akn_xho	-0.391754804079501	-0.927275612487507	0.356183722244489
93	chh_cze_ses_fre_hau_tig_sod_arw_tur_uzb_dgb_mly_ewe_bul_guj_bsq_scr_sid_tsw_cnt_slo_ukr_zul_ita_fbf_swe_est_swa_cic_hun_pol_amr_geo_eng_afr_bos_rom_mlt_amh_ger_fin_lda_ind_glc_tag_jpn_knd_kor_mol_dut_bem_prs_mao_grk_aeg_jav_mnd_krd_tsn_pan_wly_lat_hin_por_spa_qcu_rus_lit_svk_xho_heb_nor_owc_alb_sun_ben_dyu_ctl_yor_bat_tha_anl_tml_moo_bam_aze_mcd_urd_azi_igb_vie_gam_swt_ven_akn	0.0825663032198582	0.19432014349962	0.846349056718099
94	owc_afr_cic_por_tig_amr_gam_svk_azi_tur_bem_mao_dgb_fre_bul_bsq_mol_sid_ven_mnd_cze_ben_lda_rus_tsw_ukr_fin_fbf_swa_est_dut_chh_geo_urd_ger_rom_nor_mlt_sod_swe_hun_yor_bat_eng_sun_jpn_knd_kor_spa_lit_bam_slo_tag_guj_anl_mly_cnt_lat_swt_grk_amh_pan_krd_hin_glc_qcu_alb_bos_scr_zul_aeg_mcd_hau_arw_ind_ctl_dyu_prs_moo_jav_tha_heb_tml_ewe_tsn_uzb_ita_pol_aze_ses_vie_wly_xho_akn_igb	0.562707286824099	1.33155602810318	0.186260696356805
95	anl_scr_zul_ben_tig_wly_sod_grk_uzb_azi_swa_bat_dyu_lat_bos_bsq_hin_amh_swt_cnt_bul_svk_akn_fre_igb_dut_fin_fbf_lda_est_nor_amr_geo_swe_afr_pan_urd_chh_owc_ctl_hun_tsw_ind_alb_jav_jpn_knd_kor_eng_lit_dgb_ukr_mao_por_heb_mly_mnd_ita_bem_rom_hau_guj_arw_mol_mcd_qcu_pol_ger_spa_tsn_aeg_prs_gam_krd_tag_slo_moo_rus_xho_sun_tha_mlt_tml_ewe_cic_tur_glc_cze_aze_bam_vie_sid_ses_yor_ven	0.107983112979112	0.254280607080274	0.799840164617414
96	gam_svk_dyu_arw_owc_sod_sid_hin_aze_uzb_ses_ind_moo_alb_rom_bsq_krd_hau_tsn_mnd_spa_eng_xho_cze_bam_glc_est_ven_swa_fin_bos_wly_geo_ben_pan_scr_pol_tig_anl_guj_hun_bem_bat_bul_mao_jpn_tml_kor_rus_prs_yor_slo_tag_fre_amh_jav_cnt_ctl_swt_ger_heb_por_ita_swe_mcd_qcu_afr_mol_dut_dgb_mlt_grk_aeg_ukr_sun_lat_lda_lit_cic_mly_tha_amr_knd_fbf_tsw_tur_nor_urd_azi_akn_vie_chh_zul_igb_ewe	-0.111936102856086	-0.263866712671764	0.792466436404773
97	sid_alb_tsw_por_anl_heb_aeg_ukr_tur_uzb_ewe_sun_dgb_bos_krd_bsq_mcd_wly_swa_mnd_ger_ita_xho_nor_dyu_grk_est_ven_igb_fin_pan_amr_geo_lat_afr_spa_arw_mlt_hau_rus_hun_tsn_ind_svk_jav_jpn_knd_kor_prs_lit_lda_glc_mly_mol_amh_mao_cnt_pol_akn_dut_tig_urd_ctl_fre_eng_qcu_guj_scr_rom_cic_sod_cze_gam_ben_bat_bul_zul_hin_moo_tag_tha_chh_tml_fbf_swt_azi_swe_slo_aze_bem_vie_owc_ses_yor_bam	-0.607727667884157	-1.45106090393363	0.150127705298315
98	chh_grk_ven_eng_wly_amh_heb_urd_tur_azi_swa_mao_igb_ger_por_bsq_mcd_tig_bam_cnt_guj_ben_lda_hin_dyu_prs_est_moo_akn_hun_glc_owc_geo_lit_arw_fre_lat_sod_aeg_cze_fin_ses_bat_pol_sun_jpn_tml_kor_rus_ita_tsw_svk_tag_scr_mlt_jav_mnd_bul_tsn_krd_sid_slo_nor_ctl_swe_qcu_rom_spa_ukr_xho_gam_afr_hau_dut_ind_alb_cic_bos_swt_mly_tha_amr_knd_bem_dgb_uzb_mol_pan_aze_fbf_vie_anl_ewe_yor_zul	-0.883961422179349	-2.13960509744913	0.0350048601752278
99	aeg_spa_bem_grk_anl_mlt_amr_pan_aze_azi_akn_ind_lda_ctl_lat_bsq_prs_sod_swt_mnd_arw_dut_bam_mol_swa_urd_est_igb_fbf_fin_pol_chh_geo_scr_ger_slo_alb_amh_owc_eng_hun_moo_sun_ukr_mao_jpn_tml_kor_bul_svk_xho_ita_bat_rom_heb_tag_cnt_hin_dyu_guj_sid_nor_cze_glc_bos_qcu_swe_afr_mcd_zul_tig_krd_hau_ben_mly_rus_tsn_por_ven_jav_tha_wly_knd_cic_yor_uzb_lit_fre_tur_ses_vie_gam_dgb_tsw_ewe	0.326469317737857	0.770072614381787	0.443208545345903
100	chh_bos_cic_bul_aeg_wly_owc_cze_aze_uzb_ses_sun_dyu_mol_ukr_bsq_ger_mlt_ven_cnt_pol_grk_lda_lit_tsn_pan_est_ewe_akn_hun_krd_heb_geo_afr_ctl_glc_rus_sid_tig_svk_fin_fbf_jav_mcd_tag_jpn_knd_kor_eng_por_bem_hin_bat_scr_gam_mly_mnd_guj_xho_prs_sod_nor_lat_fre_ben_qcu_urd_dut_swe_dgb_amr_arw_anl_ita_mao_rom_swa_spa_igb_ind_tha_hau_tml_swt_yor_tur_slo_alb_azi_zul_vie_amh_moo_tsw_bam	0.610245938302728	1.4444263754195	0.151979806220081
101	amh_rus_tsw_mcd_amr_sid_tig_guj_tur_uzb_tsn_bat_bam_ben_svk_bsq_arw_owc_dyu_mnd_lat_pol_cic_ger_xho_lit_est_yor_swa_fin_krd_heb_geo_glc_spa_urd_alb_wly_gam_eng_hun_swt_mly_cze_mao_jpn_tml_kor_bul_swe_zul_mol_sun_afr_chh_jav_cnt_dut_igb_pan_mlt_ukr_fre_scr_nor_qcu_prs_rom_por_fbf_sod_ctl_anl_hin_ind_ita_ven_slo_ses_tag_tha_aeg_knd_moo_ewe_aze_grk_bos_azi_dgb_vie_hau_lda_bem_akn	-0.193613160716716	-0.457113784705281	0.648655255801
102	hau_spa_ses_lat_amr_wly_owc_fre_uzb_aze_bem_tag_bam_slo_bos_bsq_ben_heb_xho_cnt_urd_ger_igb_svk_ven_nor_hun_ewe_tsw_est_grk_mlt_geo_eng_lit_cze_hin_chh_gam_afr_fin_cic_mly_prs_mao_jpn_knd_kor_mcd_krd_swa_arw_bat_ctl_amh_jav_mnd_rus_lda_scr_tig_glc_guj_ukr_por_qcu_dut_alb_pol_moo_anl_ita_aeg_rom_ind_swe_swt_bul_fbf_sun_tha_sid_tml_yor_tsn_tur_mol_pan_azi_dyu_vie_sod_dgb_zul_akn	0.781541142279947	1.8665818229162	0.0651108848301353
103	owc_pan_zul_eng_hau_aeg_sod_lat_aze_tur_ses_bat_akn_slo_ger_bsq_glc_tig_xho_mnd_guj_ben_moo_hin_igb_arw_hun_ven_yor_fin_dut_chh_geo_ita_prs_bul_swe_sid_mlt_rus_est_dgb_tag_mcd_ind_jpn_tml_kor_ukr_svk_bem_pol_mly_rom_wly_sun_cnt_urd_fbf_lit_heb_cze_scr_spa_grk_qcu_afr_ctl_bos_dyu_amr_krd_gam_alb_jav_nor_ewe_mol_swa_mao_tha_amh_knd_tsn_cic_uzb_por_fre_azi_swt_vie_anl_tsw_lda_bam	-0.415603091884624	-0.98568072010101	0.326847291840015
104	gam_glc_ven_guj_anl_sid_amr_mol_tur_aze_yor_jav_tsw_slo_urd_bsq_krd_tig_igb_mnd_eng_swe_swt_rus_ewe_dut_est_bam_akn_fin_ctl_chh_geo_alb_bos_afr_ben_hau_owc_svk_hun_fbf_mao_scr_ind_jpn_knd_kor_pol_lit_xho_arw_tag_grk_wly_bat_cnt_cze_moo_ukr_aeg_spa_hin_prs_ger_qcu_nor_lat_fre_dyu_sod_bul_mlt_rom_mly_ita_cic_por_zul_sun_tha_heb_tml_swa_tsn_uzb_pan_mcd_azi_lda_vie_amh_ses_bem_dgb	0.209764941300572	0.494107839817186	0.622395082334467
105	gam_grk_dgb_bul_aeg_sod_heb_krd_uzb_azi_ewe_mao_yor_guj_rus_bsq_fre_sid_moo_mnd_spa_cze_tsn_lit_dyu_mcd_hun_lda_swa_est_alb_owc_geo_eng_glc_mol_lat_tig_wly_por_fin_fbf_ind_arw_jav_jpn_tml_kor_prs_scr_bam_bos_tag_slo_amr_sun_cnt_rom_ven_ukr_hau_svk_pol_swe_pan_qcu_afr_ger_dut_cic_amh_ita_chh_ben_bat_urd_xho_hin_swt_mly_tha_mlt_knd_igb_bem_aze_nor_ctl_tur_tsw_vie_anl_akn_ses_zul	-0.195078752538364	-0.46044886879889	0.646268902277007
106	chh_cze_bam_lat_hau_gam_amh_dut_uzb_aze_fbf_jav_yor_ukr_guj_bsq_fre_heb_zul_cnt_rom_arw_ewe_scr_dgb_alb_fin_swa_ven_hun_mol_aeg_geo_rus_glc_prs_svk_tig_amr_ben_est_swt_ind_krd_sun_jpn_knd_kor_afr_lit_tsw_bos_mly_spa_owc_mao_mnd_slo_igb_nor_wly_por_hin_pol_mcd_qcu_pan_urd_ita_ses_sid_bul_anl_ctl_bat_eng_akn_ger_bem_tag_tha_sod_tml_moo_lda_tur_swe_grk_azi_xho_vie_mlt_dyu_tsn_cic	-0.602360388083835	-1.43979158554603	0.15328411256384
107	sod_eng_dgb_ukr_mlt_heb_hau_cze_tur_azi_tsw_bat_tsn_hin_mol_bsq_alb_amh_dyu_cnt_rom_grk_igb_bul_swa_mcd_hun_ewe_fbf_fin_por_anl_geo_pan_scr_pol_lit_tig_sid_nor_est_ven_sun_svk_mly_jpn_tml_kor_afr_urd_ses_ben_jav_glc_amr_mao_mnd_bos_yor_ger_owc_fre_guj_slo_dut_qcu_ctl_krd_prs_bam_wly_spa_gam_rus_ind_lat_lda_arw_swt_tag_tha_chh_knd_cic_bem_aze_swe_ita_uzb_xho_vie_aeg_moo_akn_zul	-0.368217230388001	-0.872676014430428	0.385087291894427
108	tig_pol_ven_urd_wly_heb_aeg_svk_uzb_azi_bem_jav_igb_lat_ctl_bsq_alb_sid_cic_mnd_cze_prs_moo_glc_dgb_nor_hun_bam_tsn_fin_grk_amr_geo_por_ben_fre_krd_mlt_amh_bos_est_yor_sun_rom_ind_jpn_knd_kor_ger_rus_ewe_eng_tag_scr_anl_bat_cnt_swe_fbf_hin_owc_mol_guj_ukr_pan_qcu_spa_arw_bul_lda_hau_slo_sod_dut_mao_lit_swa_ita_ses_mly_tha_chh_tml_akn_zul_tur_afr_mcd_aze_tsw_vie_gam_dyu_swt_xho	-0.764929711726808	-1.84409234768765	0.0683535495046165
109	gam_spa_dgb_slo_aeg_tig_mlt_urd_aze_azi_swa_mly_bam_ben_fre_bsq_hin_heb_bem_mnd_dut_ita_ses_alb_lda_afr_est_dyu_ven_fin_bos_sid_geo_eng_mcd_arw_svk_anl_wly_rus_hun_moo_tag_mol_bat_jpn_knd_kor_lit_glc_tsw_nor_jav_swe_owc_sun_cnt_krd_swt_prs_hau_grk_por_lat_ukr_qcu_guj_bul_cze_zul_amr_scr_amh_rom_mao_ctl_akn_pan_igb_ind_tha_sod_tml_cic_tsn_uzb_ger_pol_tur_fbf_vie_chh_xho_yor_ewe	-0.0134080444483825	-0.0316234203920871	0.974840134876041
110	amr_dut_lda_urd_owc_wly_anl_ukr_azi_uzb_bem_sun_xho_rom_mcd_bsq_por_hau_fbf_mnd_lit_eng_dyu_swe_swa_alb_fin_igb_ewe_est_afr_amh_geo_ger_rus_fre_prs_chh_tig_cze_hun_tsw_jav_glc_ind_jpn_tml_kor_pol_ctl_yor_scr_mao_krd_sod_tag_cnt_grk_zul_bos_sid_nor_lat_ben_mol_qcu_slo_ita_bul_dgb_heb_spa_mlt_guj_bat_hin_ses_pan_ven_mly_tha_aeg_knd_akn_moo_tur_svk_arw_aze_bam_vie_gam_tsn_cic_swt	-0.642650138327886	-1.53619400421632	0.127886129652994
111	owc_spa_ven_prs_amh_chh_amr_dut_tur_uzb_cic_jav_bem_guj_ukr_bsq_grk_heb_ewe_cnt_rom_eng_moo_ger_xho_alb_hun_bam_lda_fin_svk_tig_geo_bos_pol_hin_nor_sod_anl_mol_est_fbf_tag_mcd_ind_jpn_knd_kor_scr_glc_yor_arw_sun_slo_aeg_bat_mnd_urd_tsw_afr_gam_rus_fre_bul_ita_qcu_pan_swe_ben_swa_mlt_krd_wly_ctl_mly_cze_tsn_lat_igb_mao_tha_sid_tml_dgb_akn_aze_por_lit_azi_dyu_vie_hau_swt_ses_zul	-0.288007237936244	-0.681222998982208	0.497423186380864
112	owc_ctl_lda_krd_mlt_wly_sod_por_aze_tur_igb_bat_ewe_ita_bos_bsq_afr_hau_moo_cnt_glc_swe_dgb_slo_fbf_prs_fin_zul_yor_est_eng_anl_geo_mcd_ben_grk_pan_chh_sid_ger_hun_dyu_mly_pol_mao_jpn_knd_kor_guj_nor_swt_lat_ind_fre_gam_jav_mnd_bul_tsn_svk_heb_spa_dut_cze_arw_qcu_scr_rus_lit_swa_amr_rom_tig_ukr_tag_hin_cic_mol_ven_sun_tha_amh_tml_akn_xho_uzb_alb_urd_azi_tsw_vie_aeg_bam_bem_ses	-0.0104896507645907	-0.024739862132925	0.980315466637945
113	amh_arw_swt_dut_aeg_wly_gam_pol_aze_tur_dgb_mly_cic_ukr_rus_bsq_rom_heb_moo_mnd_nor_krd_tsn_pan_xho_prs_hun_swa_ewe_est_lat_chh_geo_ctl_scr_lit_por_mlt_sid_slo_fin_fbf_sun_afr_ind_jpn_tml_kor_glc_urd_ses_alb_jav_cze_amr_tag_cnt_grk_zul_bul_hau_fre_mcd_bos_hin_qcu_ita_mol_eng_tsw_owc_guj_tig_swe_bat_ben_bem_ger_ven_mao_tha_anl_knd_dyu_akn_azi_spa_svk_uzb_yor_vie_sod_bam_igb_lda	-0.000108415864458693	-0.000255163693144405	0.999796955373624
114	mlt_cze_tsw_ukr_owc_anl_hau_spa_tur_aze_bem_ind_fbf_krd_pan_bsq_swe_heb_akn_cnt_afr_svk_swa_pol_zul_bul_fin_lda_cic_est_guj_aeg_geo_rom_prs_grk_eng_wly_amh_rus_hun_tsn_sun_lat_mly_jpn_knd_kor_lit_slo_moo_bos_tag_mcd_amr_mao_mnd_mol_swt_ben_tig_arw_por_hin_fre_qcu_scr_urd_ger_bam_sid_alb_gam_glc_jav_nor_igb_ita_ven_bat_tha_sod_tml_ses_dgb_azi_dut_ctl_uzb_yor_vie_chh_dyu_xho_ewe	-0.508442779116377	-1.20919707486221	0.229652257890069
115	amh_mcd_ven_ctl_wly_heb_owc_afr_tur_aze_yor_mao_bem_krd_bul_bsq_bos_chh_zul_cnt_slo_ben_ses_nor_tsw_swe_est_igb_tsn_fin_alb_anl_geo_por_arw_fre_prs_mlt_sid_pol_hun_akn_sun_glc_tag_jpn_knd_kor_grk_spa_bam_ger_bat_urd_sod_mly_mnd_cze_lda_rom_gam_guj_scr_lat_hin_qcu_pan_lit_ita_cic_hau_eng_tig_svk_ind_rus_ewe_ukr_dyu_jav_tha_amr_tml_fbf_swt_azi_mol_dut_uzb_swa_vie_aeg_dgb_moo_xho	-0.534929534240713	-1.2763844407713	0.204997879225409
116	hau_ctl_bam_lit_gam_sid_mlt_arw_tur_azi_akn_bat_dgb_lat_ukr_bsq_eng_sod_yor_mnd_scr_ben_cic_ger_tsw_pan_est_bem_moo_hun_dut_tig_geo_nor_prs_cze_grk_wly_heb_bul_fin_lda_sun_mol_jav_jpn_knd_kor_swe_slo_xho_hin_mly_svk_amh_tag_cnt_afr_ewe_glc_aeg_urd_por_ita_fre_qcu_krd_rom_bos_ses_chh_alb_amr_mcd_mao_guj_fbf_pol_swa_ind_tha_anl_tml_dyu_tsn_aze_rus_spa_uzb_swt_vie_owc_igb_zul_ven	-0.498236195267373	-1.18689798358799	0.238290860508956
117	sid_ger_dyu_lat_amr_heb_sod_guj_aze_tur_dgb_mao_ven_ita_mol_bsq_fre_anl_swa_mnd_bul_rus_ewe_scr_zul_dut_hun_ses_lda_est_nor_owc_geo_urd_hin_grk_slo_aeg_mlt_bos_fin_tsw_jav_svk_sun_jpn_tml_kor_spa_krd_swt_rom_ind_eng_chh_tag_cnt_ukr_moo_mcd_hau_alb_prs_pan_afr_qcu_glc_cze_ben_fbf_gam_arw_amh_ctl_mly_por_yor_pol_igb_bat_tha_wly_knd_bam_cic_uzb_lit_swe_azi_bem_vie_tig_akn_xho_tsn	-0.116920773718462	-0.275733035397016	0.783364870645974
118	amr_pol_zul_eng_heb_chh_tig_afr_aze_azi_ewe_jav_tsw_ita_glc_bsq_mol_sid_dgb_mnd_scr_prs_ven_rus_lda_bul_fin_fbf_swt_est_nor_gam_geo_ben_ger_svk_urd_wly_sod_cze_hun_swa_bat_ukr_ind_jpn_tml_kor_ctl_grk_bem_dut_sun_lit_anl_mly_cnt_por_tsn_mcd_amh_pan_swe_guj_lat_qcu_krd_hin_slo_yor_mlt_rom_owc_spa_mao_alb_xho_bos_bam_tag_tha_aeg_knd_moo_igb_uzb_arw_fre_tur_ses_vie_hau_akn_cic_dyu	-0.374813988601792	-0.887205698131351	0.377256829471752
119	tig_ctl_tsn_pol_amh_anl_hau_urd_uzb_aze_ses_jav_bem_mcd_pan_bsq_swe_owc_igb_mnd_grk_slo_yor_fre_lda_rom_est_cic_xho_fin_dut_sid_geo_mol_afr_eng_ita_aeg_amr_lat_hun_ewe_ind_rus_sun_jpn_knd_kor_scr_svk_tsw_ger_mao_hin_wly_mly_cnt_spa_akn_bos_gam_glc_prs_nor_krd_qcu_bul_lit_alb_ven_mlt_arw_chh_ben_tag_cze_swt_por_dyu_bat_tha_heb_tml_dgb_swa_tur_guj_ukr_azi_zul_vie_sod_fbf_moo_bam	-0.915128580780467	-2.22005863800773	0.0288446854658888
120	sod_nor_swt_fre_sid_tig_amr_arw_azi_aze_ewe_jav_dgb_hin_ita_bsq_pol_gam_fbf_mnd_mol_rom_ses_pan_tsw_slo_est_swa_igb_hun_spa_owc_geo_guj_mcd_eng_alb_anl_aeg_ctl_fin_cic_tag_urd_bat_jpn_knd_kor_glc_bos_tsn_lat_ind_ukr_heb_mao_cnt_scr_yor_rus_mlt_prs_ger_swe_bul_qcu_cze_dut_lit_ven_wly_krd_chh_ben_mly_svk_dyu_por_akn_sun_tha_hau_tml_xho_bam_tur_afr_grk_uzb_moo_vie_amh_lda_zul_bem	-0.0839868420747644	-0.197978055254555	0.843494340767139
121	gam_bul_swt_fre_owc_tig_wly_scr_tur_aze_tsn_bat_zul_eng_ita_bsq_swe_hau_moo_mnd_lit_spa_bam_prs_ven_grk_fin_akn_ses_est_lat_sid_geo_por_slo_svk_alb_chh_sod_pol_hun_swa_jav_ctl_tag_jpn_tml_kor_guj_rom_cic_ukr_mly_arw_anl_mao_cnt_pan_yor_ger_mlt_krd_ben_nor_glc_qcu_rus_mol_bos_dgb_heb_dut_amr_cze_ind_afr_fbf_urd_bem_sun_tha_aeg_knd_lda_tsw_azi_mcd_hin_uzb_xho_vie_amh_ewe_igb_dyu	0.542692249039293	1.28272478066566	0.202776294875257
122	sid_rom_fbf_ger_amr_wly_tig_guj_azi_aze_yor_jav_xho_alb_grk_bsq_arw_aeg_lda_cnt_lit_glc_dyu_mol_bam_eng_hun_ewe_bem_est_ben_owc_geo_cze_bos_spa_pol_anl_mlt_ukr_fin_akn_mao_pan_sun_jpn_tml_kor_swe_svk_tsn_ita_ind_slo_amh_bat_mnd_rus_moo_ctl_chh_scr_dut_nor_krd_qcu_bul_hin_fre_ses_heb_urd_sod_afr_mly_lat_zul_por_tsw_tag_tha_gam_knd_dgb_ven_tur_prs_mcd_uzb_swa_vie_hau_swt_igb_cic	-0.595528677311317	-1.42380811447489	0.157848543007639
123	anl_lit_lda_eng_amh_sid_tig_pan_aze_uzb_akn_mly_ses_pol_ben_bsq_lat_mlt_ven_mnd_spa_nor_igb_mol_swa_grk_hun_tsn_moo_fin_guj_gam_geo_glc_afr_arw_ukr_heb_amr_por_est_fbf_tag_bul_sun_jpn_tml_kor_cze_swe_tsw_rus_bat_prs_sod_ind_cnt_svk_bem_scr_hau_rom_slo_hin_ctl_qcu_fre_alb_krd_ewe_wly_bos_chh_ger_mao_ita_cic_urd_xho_jav_tha_aeg_knd_dgb_zul_azi_dut_mcd_tur_swt_vie_owc_dyu_yor_bam	-0.656788589325467	-1.56975359395056	0.119868725317229
124	anl_grk_fbf_glc_aeg_tig_sod_krd_uzb_tur_bam_mly_dyu_alb_pol_bsq_afr_amr_swa_mnd_prs_ben_akn_fre_dgb_dut_est_tsw_tsn_hun_lat_mlt_geo_spa_slo_ukr_scr_chh_hau_ctl_fin_cic_sun_rom_tag_jpn_knd_kor_swe_urd_xho_ita_mao_nor_sid_bat_cnt_hin_moo_eng_wly_pan_bul_cze_por_qcu_bos_mol_guj_igb_amh_lit_owc_rus_ind_arw_bem_svk_ses_jav_tha_heb_tml_lda_zul_aze_mcd_ger_azi_swt_vie_gam_ewe_yor_ven	-0.631718663900035	-1.5091217776527	0.134657663388716
125	amh_lit_ven_ita_sod_sid_chh_spa_tur_uzb_igb_ind_ses_ukr_lat_bsq_pan_hau_fbf_cnt_svk_mol_bem_mcd_swt_rus_est_dgb_xho_fin_dut_heb_geo_hin_por_urd_krd_anl_wly_prs_hun_akn_jav_glc_bat_jpn_tml_kor_eng_bos_cic_afr_sun_grk_owc_mly_mnd_scr_lda_cze_amr_pol_swe_alb_rom_qcu_ger_ctl_slo_ewe_mlt_ben_aeg_fre_tag_bul_dyu_guj_swa_mao_tha_tig_knd_zul_bam_azi_arw_nor_aze_tsn_vie_gam_yor_tsw_moo	0.39117708820656	0.923326085385481	0.358226686754144
126	amr_slo_tsw_mol_hau_tig_amh_eng_tur_uzb_xho_bat_zul_krd_grk_bsq_spa_sid_ven_cnt_bos_ger_bem_ita_igb_prs_hun_yor_swa_est_guj_anl_geo_scr_glc_dut_bul_aeg_wly_pol_fin_swt_jav_ben_mly_jpn_tml_kor_rus_cze_moo_nor_tag_urd_heb_mao_mnd_afr_akn_swe_owc_ukr_mcd_lit_por_qcu_rom_lat_alb_bam_gam_pan_chh_arw_sun_svk_dyu_ctl_ewe_ind_tha_sod_knd_ses_tsn_aze_fre_hin_azi_dgb_vie_mlt_fbf_lda_cic	-0.809200382755778	-1.95712639062796	0.053331291799828
127	heb_pan_dyu_cze_amr_amh_owc_ger_tur_uzb_tsw_sun_tsn_rus_glc_bsq_slo_gam_moo_cnt_alb_svk_igb_mcd_dgb_pol_est_fbf_ewe_fin_nor_tig_geo_guj_ctl_eng_por_wly_sid_ita_hun_swa_ind_grk_jav_jpn_tml_kor_prs_ben_ven_bos_mao_rom_sod_tag_mnd_mol_akn_arw_aeg_ukr_swe_bul_lit_qcu_dut_krd_scr_bem_anl_fre_hau_lat_bat_hin_cic_urd_ses_mly_tha_chh_knd_lda_zul_aze_afr_spa_azi_xho_vie_mlt_swt_bam_yor	0.647806071668963	1.53880671526583	0.127247111771251
128	anl_por_bem_pol_aeg_sod_hau_swe_aze_tur_dgb_mly_ses_ita_spa_bsq_grk_heb_zul_mnd_nor_alb_swt_glc_ven_bul_fin_bam_swa_est_eng_chh_geo_cze_ctl_mol_krd_wly_mlt_lat_hun_yor_sun_bos_bat_jpn_tml_kor_prs_svk_ewe_fre_jav_guj_amr_mao_cnt_urd_igb_ukr_tig_lit_pan_slo_afr_qcu_arw_hin_ben_tsw_owc_ger_amh_rom_tag_rus_xho_scr_moo_ind_tha_sid_knd_cic_akn_azi_mcd_dut_uzb_tsn_vie_gam_lda_fbf_dyu	0.196434272246864	0.461927673513948	0.645211953238464
129	aeg_lat_lda_lit_tig_gam_amr_glc_azi_tur_bam_tag_yor_bul_pol_bsq_prs_sid_cic_cnt_mol_urd_dyu_guj_tsn_pan_hun_dgb_fbf_est_ben_heb_geo_fre_spa_ger_dut_sod_wly_slo_fin_bem_ind_alb_sun_jpn_knd_kor_rus_eng_swa_grk_bat_afr_anl_mly_mnd_bos_moo_scr_owc_ctl_hin_swe_arw_qcu_mcd_krd_nor_ewe_hau_cze_mlt_ita_mao_ukr_ses_svk_swt_jav_tha_chh_tml_ven_akn_aze_por_rom_uzb_tsw_vie_amh_igb_xho_zul	-0.018442610840089	-0.0434636292569143	0.965425140442701
130	chh_afr_bam_mcd_tig_sid_amh_swe_tur_uzb_tsw_sun_moo_glc_urd_bsq_rus_aeg_ven_cnt_lat_arw_lda_krd_zul_scr_est_bem_dyu_fin_grk_mlt_geo_pol_svk_por_prs_sod_amr_bos_hun_yor_ind_ukr_mao_jpn_tml_kor_slo_ger_xho_pan_mly_guj_owc_tag_mnd_ita_ewe_dut_wly_ben_hin_cze_eng_qcu_nor_spa_alb_igb_gam_bul_anl_rom_jav_fre_dgb_lit_fbf_bat_tha_hau_knd_tsn_swt_azi_ctl_mol_aze_akn_vie_heb_cic_swa_ses	0.252537686201315	0.594880613356304	0.553367933424038
131	amr_pol_dyu_nor_mlt_wly_hau_swe_uzb_azi_cic_mao_lda_arw_ben_bsq_afr_owc_akn_cnt_spa_ita_moo_krd_ven_rom_fin_tsw_dgb_est_lit_aeg_geo_ger_bos_mcd_cze_anl_gam_dut_hun_ses_bat_scr_ind_jpn_knd_kor_grk_svk_fbf_hin_tag_alb_heb_jav_mnd_pan_bam_guj_tig_eng_bul_slo_glc_qcu_mol_por_ukr_swa_sid_urd_chh_fre_mly_ctl_swt_lat_bem_sun_tha_amh_tml_tsn_zul_tur_prs_rus_aze_yor_vie_sod_igb_ewe_xho	-0.307372976932353	-0.727832993576818	0.468544336538087
132	anl_arw_lda_krd_chh_aeg_owc_por_aze_azi_fbf_ind_ven_alb_guj_bsq_ukr_sod_ses_mnd_fre_bos_swt_afr_ewe_bul_fin_dyu_zul_hun_mol_sid_geo_nor_urd_glc_rom_hau_wly_spa_est_dgb_mao_rus_sun_jpn_knd_kor_lit_scr_moo_cze_jav_swe_gam_mly_cnt_slo_bem_eng_heb_lat_pan_ita_grk_qcu_ctl_hin_ger_bam_amh_svk_mlt_prs_tag_mcd_xho_dut_tsw_bat_tha_tig_tml_swa_igb_uzb_ben_pol_tur_tsn_vie_amr_akn_cic_yor	-0.634206401220144	-1.51511827344943	0.133133984471241
133	sid_ger_ven_ukr_owc_tig_gam_scr_uzb_azi_yor_mly_fbf_bos_ben_bsq_nor_aeg_xho_cnt_cze_por_cic_spa_dyu_hin_hun_ses_ewe_est_dut_hau_geo_pol_urd_eng_prs_heb_mlt_krd_fin_tsn_tag_glc_ind_jpn_tml_kor_arw_svk_swt_afr_jav_ita_amr_sun_mnd_mcd_bem_guj_chh_mol_lit_rom_lat_qcu_pan_slo_grk_dgb_sod_ctl_wly_alb_mao_rus_swa_bul_bam_bat_tha_amh_knd_zul_akn_aze_swe_fre_tur_lda_vie_anl_moo_igb_tsw	-0.549076054151926	-1.31060367900807	0.193219099600661
134	anl_urd_ses_bos_owc_amr_chh_arw_uzb_tur_swa_mly_dgb_eng_svk_bsq_hin_wly_ewe_mnd_afr_nor_xho_slo_dyu_lat_hun_moo_ven_fin_cze_sid_geo_ukr_pol_mol_alb_mlt_hau_lit_est_akn_sun_ctl_mao_jpn_knd_kor_ben_spa_bem_glc_jav_fre_gam_bat_cnt_prs_zul_krd_sod_ger_mcd_grk_bul_qcu_rom_pan_por_swt_tig_guj_amh_ita_tag_rus_cic_swe_tsw_ind_tha_aeg_tml_tsn_igb_azi_scr_dut_aze_lda_vie_heb_bam_fbf_yor	-0.886294682145318	-2.13889160653809	0.0350642426030608
135	owc_glc_ven_afr_hau_aeg_chh_ctl_aze_uzb_dgb_sun_fbf_krd_prs_bsq_mcd_tig_tsn_mnd_dut_ger_lda_swe_xho_arw_hun_dyu_ses_est_bos_wly_geo_por_rom_scr_guj_sid_gam_nor_fin_igb_mao_lit_ind_jpn_tml_kor_mol_spa_akn_cze_mly_ben_amr_tag_cnt_pol_tsw_hin_anl_rus_svk_alb_ita_qcu_lat_pan_urd_bam_mlt_ukr_heb_eng_bat_slo_moo_bul_yor_jav_tha_sod_knd_cic_swt_tur_grk_fre_azi_ewe_vie_amh_swa_bem_zul	0.408638215087197	0.962653805313593	0.338217663563367
136	wly_scr_ses_eng_gam_owc_anl_prs_uzb_azi_bem_jav_bam_glc_spa_bsq_pol_tig_dgb_mnd_hin_rom_tsn_rus_ewe_nor_hun_xho_yor_est_fre_amr_geo_urd_mol_lit_swe_aeg_sod_pan_fin_igb_mao_slo_bat_jpn_knd_kor_arw_ger_akn_afr_mly_ita_mlt_sun_cnt_lat_fbf_grk_sid_guj_krd_bos_svk_qcu_ukr_ctl_por_moo_chh_ben_hau_alb_tag_bul_swt_cze_zul_ind_tha_amh_tml_lda_cic_aze_mcd_dut_tur_swa_vie_heb_ven_tsw_dyu	-0.296679706947995	-0.70208574274217	0.484379149844183
137	hau_eng_dgb_alb_chh_tig_mlt_por_tur_azi_fbf_bat_ven_rus_bos_bsq_spa_anl_bem_cnt_rom_krd_igb_ukr_yor_mol_hun_dyu_swa_fin_grk_amr_geo_ben_afr_ita_swe_sod_gam_guj_est_bam_sun_lat_ind_jpn_knd_kor_bul_pol_swt_prs_mao_arw_owc_jav_mnd_urd_akn_cze_amh_scr_glc_pan_svk_qcu_lit_ger_hin_cic_heb_nor_sid_mcd_mly_slo_lda_fre_zul_tag_tha_wly_tml_ses_moo_uzb_dut_ctl_aze_tsn_vie_aeg_ewe_tsw_xho	-0.579376715855244	-1.38415529981737	0.169623525669951
138	sod_ukr_zul_hin_owc_gam_wly_ben_azi_tur_swt_sun_tsn_svk_prs_bsq_lit_aeg_xho_cnt_lat_ita_yor_afr_tsw_guj_fin_igb_ewe_est_dut_tig_geo_alb_urd_slo_glc_sid_hau_mol_hun_fbf_ind_arw_bat_jpn_knd_kor_swe_rus_lda_rom_mao_pan_amr_mly_mnd_krd_ven_spa_mlt_mcd_fre_scr_grk_qcu_cze_ger_bos_akn_chh_ctl_heb_eng_jav_bul_ses_por_dgb_tag_tha_anl_tml_dyu_bem_aze_nor_pol_uzb_bam_vie_amh_moo_cic_swa	-0.333058341723381	-0.789097867662261	0.432061915306611
139	amh_pol_tsn_svk_tig_sod_mlt_cze_tur_aze_swa_tag_moo_mcd_slo_bsq_guj_owc_dgb_cnt_hin_lit_akn_glc_igb_ger_est_bam_fbf_fin_alb_sid_geo_urd_pan_por_afr_heb_hau_ctl_hun_ewe_jav_ben_mly_jpn_tml_kor_fre_swe_cic_mol_bat_rom_amr_mao_mnd_lat_ven_eng_aeg_arw_grk_scr_rus_qcu_dut_nor_prs_bem_wly_bos_gam_krd_sun_ukr_xho_bul_swt_ind_tha_anl_knd_zul_tsw_azi_spa_ita_uzb_ses_vie_chh_yor_dyu_lda	-0.108906131318762	-0.25678931210801	0.797908661664907
140	sid_ctl_ewe_ukr_sod_amh_owc_swe_uzb_tur_ven_tag_fbf_slo_ben_bsq_grk_amr_akn_mnd_scr_arw_ses_cze_dyu_bul_est_swt_zul_hun_hin_anl_geo_dut_pol_pan_prs_hau_gam_svk_fin_yor_bat_mol_mly_jpn_knd_kor_lit_urd_xho_krd_jav_spa_heb_sun_cnt_rom_bem_nor_mlt_lat_por_mcd_glc_qcu_ita_guj_afr_moo_aeg_alb_tig_fre_ind_bos_lda_eng_swa_mao_tha_chh_tml_bam_igb_azi_rus_ger_aze_cic_vie_wly_tsn_tsw_dgb	0.380517206925894	0.897421801167385	0.371811245387027
141	heb_hin_fbf_ukr_amh_gam_mlt_cze_uzb_azi_yor_mly_ewe_slo_grk_bsq_lat_hau_bam_cnt_glc_mol_xho_ctl_dgb_nor_hun_swt_moo_est_mcd_tig_geo_bul_eng_scr_por_amr_wly_dut_fin_tsw_sun_rom_jav_jpn_tml_kor_prs_alb_akn_ita_mao_ben_owc_bat_mnd_krd_tsn_guj_sid_svk_urd_spa_arw_qcu_pol_fre_rus_ven_aeg_afr_anl_bos_tag_swe_zul_pan_lda_ind_tha_sod_knd_bem_cic_aze_lit_ger_tur_igb_vie_chh_ses_dyu_swa	-0.114488721865756	-0.269951081275134	0.787795999456325
142	amh_prs_akn_bul_owc_gam_tig_krd_aze_tur_dyu_jav_ven_lat_swe_bsq_afr_wly_lda_mnd_ben_lit_tsn_por_dgb_cze_hun_ewe_moo_fin_urd_sod_geo_ctl_alb_fre_ukr_anl_mlt_ita_est_bam_mly_ger_mao_jpn_tml_kor_eng_svk_bem_guj_tag_slo_hau_bat_cnt_bos_cic_nor_aeg_spa_arw_glc_scr_qcu_grk_hin_pan_swa_chh_rus_sid_dut_sun_pol_igb_rom_zul_ind_tha_amr_knd_ses_yor_uzb_mcd_mol_azi_fbf_vie_heb_swt_xho_tsw	-0.561672939294373	-1.34272750938502	0.18262835173477
143	hau_lit_igb_nor_owc_heb_wly_slo_azi_tur_swa_jav_yor_afr_glc_bsq_swe_gam_xho_mnd_ben_ita_ewe_fre_cic_por_fin_moo_zul_hun_bul_tig_geo_ukr_spa_scr_eng_sid_anl_rus_est_ven_ind_cze_mly_jpn_knd_kor_svk_urd_dyu_mol_mao_alb_aeg_tag_cnt_prs_dgb_arw_amh_bos_mcd_pol_guj_qcu_rom_krd_ctl_lda_amr_ger_chh_lat_sun_grk_bam_dut_akn_bat_tha_sod_tml_tsn_ses_uzb_pan_hin_aze_fbf_vie_mlt_bem_swt_tsw	0.360886954029864	0.851051619151928	0.396926668503728
144	hau_rus_ven_glc_anl_sod_tig_cze_uzb_tur_tsw_tag_lda_scr_prs_bsq_guj_sid_swt_cnt_bul_pol_ewe_hin_cic_lat_fin_tsn_fbf_hun_rom_mlt_geo_lit_por_ctl_nor_amh_amr_urd_est_yor_ind_dut_sun_jpn_knd_kor_ger_spa_igb_arw_mao_eng_chh_jav_mnd_mol_akn_krd_gam_slo_swe_pan_afr_qcu_svk_ita_bos_bem_aeg_alb_wly_mcd_mly_ben_zul_ukr_dgb_bat_tha_heb_tml_moo_xho_aze_fre_grk_azi_bam_vie_owc_dyu_swa_ses	0.207580565410945	0.489657331945049	0.625529432481607
145	sod_por_akn_slo_owc_amh_anl_lat_azi_tur_bem_sun_xho_urd_ita_bsq_svk_heb_ven_mnd_afr_rom_zul_cze_igb_eng_hun_tsw_dyu_fin_lit_wly_geo_spa_scr_glc_nor_mlt_chh_ctl_est_dgb_jav_mcd_tag_jpn_tml_kor_hin_swe_bam_ger_mao_ben_amr_bat_cnt_arw_moo_guj_hau_alb_bos_grk_dut_qcu_mol_krd_prs_swt_aeg_pan_tig_rus_ind_pol_lda_ukr_cic_mly_tha_gam_knd_ewe_swa_aze_fre_bul_uzb_yor_vie_sid_fbf_ses_tsn	0.0848119800357754	0.199778279206298	0.842090170164946
146	tig_cze_yor_lit_hau_mlt_heb_eng_azi_aze_fbf_ind_igb_grk_alb_bsq_pan_amr_akn_cnt_swe_rus_swa_afr_ses_ukr_est_dgb_xho_hun_krd_wly_geo_bos_fre_mol_arw_aeg_amh_svk_fin_lda_mao_rom_bat_jpn_tml_kor_pol_scr_zul_slo_sun_nor_gam_jav_mnd_ctl_swt_lat_sid_spa_guj_ben_urd_qcu_glc_ita_mcd_tsn_chh_bul_anl_prs_mly_ger_ewe_hin_ven_tag_tha_owc_knd_cic_tsw_tur_dut_por_uzb_bam_vie_sod_bem_dyu_moo	-0.634088832269376	-1.51385663215698	0.133453429523221
147	hau_ben_swt_afr_anl_aeg_amh_bul_aze_tur_bam_jav_igb_rus_spa_bsq_slo_chh_ses_mnd_krd_pan_ven_prs_dgb_rom_est_tsw_tsn_fin_grk_amr_geo_urd_mcd_glc_arw_owc_mlt_hin_hun_dyu_tag_ger_sun_jpn_knd_kor_eng_alb_moo_ita_mao_svk_sod_bat_cnt_dut_akn_por_wly_scr_ukr_ctl_mol_qcu_lit_fre_lat_zul_heb_guj_sid_nor_ind_pol_fbf_bos_bem_mly_tha_gam_tml_swa_xho_uzb_swe_cze_azi_yor_vie_tig_ewe_cic_lda	-0.379045486863061	-0.898648363059044	0.371160786236408
148	amr_scr_ses_lat_mlt_hau_sid_dut_uzb_azi_bem_tag_fbf_pan_spa_bsq_svk_wly_dgb_mnd_rus_swe_dyu_ger_swt_ita_est_tsn_xho_hun_slo_aeg_geo_alb_cze_hin_bul_gam_anl_lit_fin_igb_mao_krd_mly_jpn_knd_kor_mcd_fre_akn_grk_ind_glc_tig_bat_cnt_rom_cic_eng_sod_ukr_mol_afr_urd_qcu_ctl_prs_bos_lda_owc_por_amh_nor_sun_arw_yor_ben_swa_jav_tha_chh_tml_ven_bam_aze_guj_pol_tur_zul_vie_heb_moo_ewe_tsw	-0.982254905622996	-2.39996883252363	0.018388960962212
149	wly_ger_igb_bul_anl_gam_tig_krd_tur_uzb_yor_mly_lda_mol_svk_bsq_prs_mlt_swa_mnd_eng_ben_xho_rus_ewe_ctl_est_dgb_dyu_hun_lat_owc_geo_grk_glc_guj_bos_heb_aeg_rom_fin_ses_bat_swe_tag_jpn_tml_kor_dut_afr_swt_slo_sun_pan_amr_ind_cnt_nor_akn_urd_hau_pol_hin_ukr_spa_qcu_ita_scr_fre_zul_chh_lit_amh_arw_jav_cze_fbf_por_ven_mao_tha_sod_knd_moo_bem_aze_alb_mcd_azi_bam_vie_sid_tsn_tsw_cic	0.146084558592824	0.343606019321888	0.731918199300876
150	sod_dut_moo_arw_heb_amh_anl_lat_aze_tur_ewe_ind_ses_hin_prs_bsq_bul_aeg_bam_mnd_swe_lit_fbf_ita_bem_eng_est_tsn_dgb_fin_krd_hau_geo_rom_fre_guj_por_tig_mlt_ger_hun_tsw_mao_ukr_sun_jpn_tml_kor_spa_ben_igb_ctl_jav_svk_gam_tag_cnt_pol_yor_urd_owc_afr_cze_grk_mcd_qcu_mol_glc_rus_akn_sid_nor_chh_alb_mly_bos_ven_pan_swa_bat_tha_amr_knd_zul_xho_azi_slo_scr_uzb_cic_vie_wly_dyu_swt_lda	-0.460458228830988	-1.09118851836187	0.278008923162615
151	sod_ctl_ewe_pol_owc_heb_aeg_prs_azi_tur_swt_mly_akn_alb_ita_bsq_ukr_amh_ses_mnd_ben_rus_igb_ger_tsw_scr_hun_fbf_bam_fin_cze_hau_geo_svk_spa_grk_krd_amr_wly_glc_est_tsn_tag_bos_ind_jpn_knd_kor_mcd_afr_zul_nor_bat_swe_tig_sun_cnt_por_xho_bul_chh_arw_pan_lat_mol_qcu_hin_guj_slo_ven_gam_lit_mlt_fre_jav_urd_swa_rom_cic_mao_tha_anl_tml_moo_bem_uzb_dut_eng_aze_yor_vie_sid_dgb_lda_dyu	-0.810817104975942	-1.95639462990889	0.0534187102186035
152	anl_bos_swt_guj_tig_amh_aeg_dut_azi_uzb_moo_ind_dgb_alb_scr_bsq_bul_chh_lda_mnd_fre_grk_cic_ukr_ses_mcd_hun_ven_akn_fin_cze_owc_geo_swe_afr_pol_ger_sid_gam_mol_est_dyu_tag_slo_bat_jpn_knd_kor_eng_por_igb_pan_sun_prs_sod_mly_cnt_urd_fbf_rom_wly_svk_arw_ben_ita_qcu_lit_lat_spa_zul_heb_glc_mlt_krd_jav_rus_ewe_ctl_swa_mao_tha_hau_tml_tsn_bem_tur_nor_hin_aze_yor_vie_amr_bam_xho_tsw	-0.228627794242204	-0.539667181003588	0.590716404596008
153	sid_slo_bem_dut_chh_anl_gam_spa_aze_uzb_swa_ind_dgb_scr_alb_bsq_swe_wly_lda_mnd_mol_pan_ewe_pol_bam_eng_est_cic_dyu_hun_glc_mlt_geo_urd_hin_arw_prs_heb_amh_afr_fin_yor_sun_lat_mly_jpn_tml_kor_ger_ctl_ses_svk_jav_grk_hau_mao_cnt_nor_tsn_lit_tig_bos_ukr_krd_rom_qcu_bul_guj_mcd_xho_sod_cze_aeg_por_bat_ben_igb_fre_fbf_tag_tha_amr_knd_akn_zul_azi_ita_rus_tur_tsw_vie_owc_moo_swt_ven	-0.133026376322037	-0.313686554275783	0.754461617095638
154	tig_ita_tsw_dut_amh_heb_wly_fre_tur_aze_swt_bat_ses_svk_nor_bsq_glc_mlt_akn_mnd_por_urd_tsn_guj_yor_alb_hun_ven_moo_est_hin_sod_geo_swe_afr_arw_cze_gam_owc_spa_fin_xho_jav_eng_mly_jpn_knd_kor_rom_pol_cic_slo_tag_krd_anl_sun_cnt_pan_swa_scr_amr_mcd_ctl_ukr_rus_qcu_mol_prs_bul_bem_sid_lat_chh_bos_ind_ben_ewe_lit_bam_mao_tha_hau_tml_zul_lda_uzb_grk_ger_azi_fbf_vie_aeg_dyu_dgb_igb	-0.33543615076017	-0.794763561564833	0.428774622385222
155	anl_por_swa_swe_heb_chh_hau_ctl_aze_tur_ses_mly_dyu_spa_prs_bsq_nor_aeg_akn_cnt_bos_ukr_lda_hin_bam_rus_hun_yor_ven_est_ben_owc_geo_glc_slo_ger_alb_gam_amh_guj_fin_moo_mao_afr_ind_jpn_knd_kor_svk_dut_dgb_pol_tag_cze_wly_jav_mnd_lat_bem_krd_tig_mol_urd_grk_scr_qcu_eng_rom_bul_swt_sod_mcd_mlt_ita_sun_arw_tsn_fre_igb_bat_tha_amr_tml_zul_tsw_azi_pan_lit_uzb_xho_vie_sid_ewe_fbf_cic	-0.350392684362285	-0.829934130114969	0.408701377267999
156	chh_ger_zul_pan_mlt_wly_hau_ben_aze_azi_dgb_mly_swa_lat_grk_bsq_rus_sod_akn_mnd_bul_glc_tsw_cze_ses_por_est_yor_swt_hun_lit_tig_geo_eng_mol_bos_ukr_gam_owc_swe_fin_cic_sun_fre_mao_jpn_knd_kor_prs_rom_bam_scr_ind_pol_sid_jav_cnt_krd_bem_dut_heb_alb_svk_ita_urd_qcu_spa_hin_ctl_xho_aeg_nor_anl_afr_bat_slo_lda_arw_dyu_tag_tha_amr_tml_ewe_tsn_tur_mcd_guj_uzb_ven_vie_amh_moo_fbf_igb	0.785538223659671	1.86690993183986	0.0650645472268413
157	tig_bul_moo_ita_gam_chh_wly_rus_azi_uzb_igb_jav_bem_por_lit_bsq_ctl_heb_ven_cnt_nor_glc_lda_guj_swa_spa_fin_zul_yor_est_urd_anl_geo_rom_swe_svk_bos_sod_owc_slo_hun_ses_tag_dut_ind_jpn_tml_kor_lat_cze_tsn_arw_mao_pan_mlt_sun_mnd_hin_swt_scr_amr_eng_prs_mcd_mol_qcu_ukr_krd_pol_dgb_hau_grk_sid_ger_mly_alb_ewe_fre_akn_bat_tha_amh_knd_xho_dyu_aze_ben_afr_tur_cic_vie_aeg_bam_tsw_fbf	-0.0742951002467666	-0.175263437620772	0.861253664387771
158	sod_lat_akn_swe_heb_amr_tig_dut_uzb_tur_xho_mao_ses_ger_bos_bsq_guj_anl_cic_mnd_slo_hin_ewe_eng_bam_grk_est_dyu_dgb_hun_ita_owc_geo_ctl_svk_mol_mcd_chh_mlt_pan_fin_fbf_tag_ukr_bat_jpn_knd_kor_arw_nor_swa_fre_ind_rom_sid_sun_cnt_bul_tsn_scr_amh_rus_spa_glc_alb_qcu_por_urd_lit_tsw_wly_afr_aeg_prs_jav_pol_igb_ben_bem_mly_tha_hau_tml_lda_zul_azi_cze_krd_aze_yor_vie_gam_moo_swt_ven	-0.427461807289875	-1.01350388476796	0.313449108193407
159	hau_bos_lda_eng_wly_gam_sid_dut_uzb_tur_cic_mao_tsn_ukr_ben_bsq_prs_amh_bam_mnd_pol_cze_moo_bul_igb_pan_fin_dyu_ven_hun_slo_sod_geo_mcd_ger_svk_lat_anl_mlt_krd_est_tsw_jav_ctl_bat_jpn_tml_kor_afr_rus_zul_lit_ind_nor_chh_tag_cnt_hin_ewe_arw_heb_alb_glc_por_swe_qcu_mol_urd_fre_fbf_owc_guj_aeg_ita_mly_grk_yor_scr_swa_sun_tha_tig_knd_bem_xho_azi_rom_spa_aze_swt_vie_amr_ses_akn_dgb	-0.0328865310106064	-0.0775651002567174	0.938340640271031
160	sid_bul_yor_fre_aeg_owc_wly_dut_azi_uzb_dyu_ind_fbf_lat_swe_bsq_ita_amr_xho_cnt_por_rom_tsw_scr_ewe_guj_hun_tsn_moo_fin_spa_sod_geo_svk_bos_ger_mol_heb_gam_slo_est_swa_sun_nor_tag_jpn_tml_kor_krd_ben_lda_glc_mly_pol_hau_mao_mnd_eng_zul_lit_tig_grk_ukr_urd_pan_qcu_cze_ctl_rus_dgb_mlt_afr_anl_prs_bat_mcd_igb_alb_ses_jav_tha_chh_knd_cic_akn_aze_arw_hin_tur_swt_vie_amh_ven_bam_bem	0.147756278807574	0.347751555105439	0.72881261665561
161	amr_scr_dyu_urd_gam_anl_hau_glc_azi_uzb_akn_mao_cic_spa_ita_bsq_grk_wly_tsw_cnt_por_arw_zul_nor_ses_fre_est_yor_swa_fin_mol_tig_geo_afr_pan_prs_lat_aeg_heb_pol_hun_xho_bat_dut_jav_jpn_knd_kor_ben_hin_ewe_rus_mly_bul_chh_ind_mnd_ukr_moo_guj_mlt_svk_cze_lit_swe_qcu_bos_mcd_krd_swt_sid_ctl_amh_eng_tag_alb_bam_rom_ven_sun_tha_owc_tml_dgb_igb_aze_slo_ger_tur_lda_vie_sod_tsn_fbf_bem	-0.880455616212206	-2.13245469096569	0.0356039361570719
162	mlt_mol_bem_swe_owc_chh_aeg_arw_aze_tur_swa_sun_zul_spa_ita_bsq_alb_amh_dgb_mnd_pan_lit_cic_bos_lda_afr_est_fbf_ewe_hun_krd_hau_geo_hin_eng_dut_ger_sod_wly_prs_fin_dyu_mao_rom_mly_jpn_tml_kor_slo_mcd_xho_urd_bat_bul_tig_jav_cnt_ctl_swt_cze_anl_ukr_rus_nor_glc_qcu_guj_lat_svk_akn_amr_grk_sid_pol_tag_fre_moo_por_ses_ind_tha_heb_knd_ven_bam_azi_ben_scr_uzb_yor_vie_gam_igb_tsn_tsw	-0.402607972923666	-0.955136727135136	0.341984729779518
163	mlt_ukr_dgb_glc_sid_amh_hau_swe_azi_uzb_ven_ind_swt_lat_ger_bsq_ita_gam_fbf_mnd_bos_pan_bam_scr_lda_spa_est_ewe_bem_fin_hin_tig_geo_ctl_arw_ben_prs_chh_sod_slo_hun_dyu_jav_cze_mly_jpn_tml_kor_mcd_rus_swa_mol_mao_grk_wly_sun_cnt_alb_moo_afr_owc_bul_svk_urd_krd_qcu_nor_lit_rom_zul_anl_por_aeg_guj_bat_fre_ses_eng_igb_tag_tha_heb_knd_yor_xho_tur_pol_dut_aze_cic_vie_amr_akn_tsw_tsn	-0.181199876515116	-0.427887298992077	0.669722409930443
164	amh_mol_bem_bul_wly_aeg_tig_svk_tur_aze_swa_bat_zul_glc_bos_bsq_dut_anl_lda_mnd_swe_krd_yor_grk_bam_scr_fin_moo_akn_est_mcd_gam_geo_slo_ben_rom_cze_chh_owc_nor_hun_tsn_mao_ukr_sun_jpn_knd_kor_ita_afr_fbf_lit_tag_lat_sid_mly_cnt_fre_dgb_prs_heb_pan_pol_ctl_rus_qcu_arw_por_eng_ses_sod_guj_amr_spa_ind_alb_ven_ger_igb_jav_tha_hau_tml_swt_dyu_uzb_hin_urd_azi_xho_vie_mlt_tsw_cic_ewe	-0.489474453108274	-1.16374898134403	0.247502757375927
165	sod_eng_cic_dut_anl_owc_sid_prs_uzb_tur_dyu_tag_zul_glc_arw_bsq_swe_aeg_moo_cnt_ger_hin_bam_fre_xho_bos_hun_bem_tsn_fin_mol_hau_geo_ben_spa_bul_pan_amr_amh_rus_est_yor_mao_svk_jav_jpn_tml_kor_grk_alb_ses_ctl_mly_rom_chh_ind_mnd_lit_swt_scr_gam_mcd_ita_ukr_afr_qcu_lat_pol_cze_swa_tig_urd_wly_guj_bat_nor_ven_krd_akn_sun_tha_heb_knd_fbf_igb_azi_por_slo_aze_tsw_vie_mlt_ewe_dgb_lda	-0.535649602235096	-1.2761102086177	0.205094371241766
166	amh_guj_bem_ben_aeg_amr_heb_cze_uzb_aze_moo_jav_swt_afr_rom_bsq_svk_tig_lda_cnt_ger_hin_yor_mcd_tsw_bul_est_zul_ewe_fin_prs_hau_geo_fre_swe_nor_urd_anl_gam_ita_hun_dyu_tag_mol_mly_jpn_knd_kor_ctl_grk_fbf_alb_bat_por_chh_sun_mnd_ukr_ses_scr_sod_lit_dut_arw_rus_qcu_spa_lat_eng_igb_sid_glc_owc_slo_ind_bos_akn_krd_xho_mao_tha_wly_tml_ven_bam_tur_pan_pol_azi_tsn_vie_mlt_dgb_cic_swa	-0.297070014946879	-0.702899997741401	0.48387390045029
167	tig_afr_dgb_fre_sod_hau_wly_ben_aze_tur_igb_jav_zul_arw_rom_bsq_scr_aeg_dyu_mnd_ukr_dut_cic_prs_ven_por_fin_swa_lda_est_bul_mlt_geo_slo_lat_grk_urd_amh_heb_ctl_hun_ewe_bat_guj_mao_jpn_tml_kor_nor_pan_xho_cze_ind_rus_chh_mly_cnt_glc_ses_ger_gam_ita_krd_bos_eng_qcu_mcd_swe_mol_fbf_owc_spa_amr_alb_tag_lit_bam_pol_bem_sun_tha_sid_knd_swt_moo_uzb_svk_hin_azi_akn_vie_anl_yor_tsn_tsw	-0.537398317244699	-1.28193791462432	0.203051031363475
168	amr_swe_yor_cze_heb_sod_aeg_nor_aze_tur_dyu_mly_moo_glc_ben_bsq_pol_gam_cic_mnd_fre_spa_igb_ctl_ewe_slo_est_xho_dgb_fin_mcd_wly_geo_ukr_bos_eng_ger_chh_owc_hin_hun_ven_jav_guj_ind_jpn_tml_kor_arw_krd_tsw_dut_bat_afr_anl_sun_cnt_lat_zul_prs_hau_pan_scr_urd_lit_qcu_alb_ita_rus_lda_mlt_bul_tig_svk_tag_grk_tsn_por_fbf_mao_tha_sid_knd_akn_ses_azi_rom_mol_uzb_bem_vie_amh_bam_swa_swt	0.0155120959393599	0.036497400800197	0.970963977972155
169	gam_arw_xho_dut_aeg_heb_wly_swe_azi_aze_dyu_mao_lda_urd_hin_bsq_scr_hau_dgb_mnd_svk_slo_swa_bos_igb_krd_fin_yor_bam_hun_grk_sid_geo_guj_rus_rom_lit_sod_tig_ctl_est_tsn_sun_spa_bat_jpn_tml_kor_glc_ukr_bem_alb_tag_ita_amr_mly_cnt_eng_tsw_prs_mlt_bul_lat_ben_fre_qcu_nor_afr_cze_ewe_owc_pol_anl_mol_jav_ger_ses_por_ven_ind_tha_chh_knd_fbf_swt_tur_mcd_pan_uzb_zul_vie_amh_cic_akn_moo	0.216453649230521	0.508979025832671	0.611972389105254
170	amh_rom_swt_krd_mlt_tig_wly_swe_tur_uzb_dyu_sun_igb_ger_mol_bsq_prs_hau_moo_cnt_ita_rus_cic_ctl_ses_mcd_est_lda_xho_fin_nor_amr_geo_grk_ben_lit_alb_gam_sod_pol_hun_akn_jav_eng_ind_jpn_knd_kor_urd_afr_swa_arw_mao_scr_anl_tag_mnd_svk_fbf_hin_owc_slo_ukr_pan_bos_qcu_spa_guj_lat_bam_aeg_bul_sid_fre_mly_por_bem_glc_zul_bat_tha_chh_tml_dgb_ewe_aze_cze_dut_azi_ven_vie_heb_tsw_yor_tsn	0.0492822858592754	0.116115570888281	0.907811316562215
171	hau_dut_lda_grk_tig_anl_aeg_glc_tur_uzb_akn_bat_cic_mcd_spa_bsq_guj_mlt_swa_cnt_mol_ben_xho_por_swt_afr_hun_ven_ses_fin_bul_amh_geo_cze_rus_nor_eng_gam_sod_ukr_est_dgb_ind_pol_jav_jpn_knd_kor_lit_lat_tsn_bos_mao_pan_sid_mly_mnd_alb_ewe_swe_chh_slo_ger_scr_ctl_qcu_rom_arw_krd_zul_heb_svk_wly_ita_tag_prs_moo_fre_tsw_sun_tha_amr_tml_igb_dyu_aze_urd_hin_azi_yor_vie_owc_bam_bem_fbf	-0.803045204414245	-1.93174512428271	0.0564352542288821
172	sid_svk_ven_eng_owc_aeg_mlt_fre_uzb_tur_akn_bat_ewe_prs_krd_bsq_dut_sod_bem_cnt_ger_mcd_tsn_por_swa_bul_hun_xho_zul_fin_slo_wly_geo_ukr_alb_hin_pan_tig_anl_rus_est_yor_jav_urd_tag_jpn_knd_kor_arw_ctl_cic_lat_sun_rom_hau_mly_mnd_mol_bam_cze_amr_ita_scr_lit_nor_qcu_guj_bos_grk_igb_heb_ben_amh_afr_mao_pol_dyu_swe_moo_ind_tha_chh_tml_dgb_fbf_azi_spa_glc_aze_swt_vie_gam_tsw_ses_lda	0.0188855772336208	0.044453431414972	0.964638281487783
173	chh_fre_swt_alb_sod_sid_heb_ctl_azi_aze_igb_tag_moo_bul_slo_bsq_bos_amh_bam_mnd_scr_swe_fbf_rus_cic_mcd_hun_ses_lda_fin_cze_aeg_geo_dut_ita_guj_nor_gam_tig_ger_est_tsn_sun_hin_jav_jpn_knd_kor_pan_krd_ven_lit_mao_arw_hau_bat_cnt_pol_dgb_spa_mlt_afr_lat_prs_mol_qcu_grk_eng_urd_dyu_wly_por_owc_ben_ind_glc_swa_svk_akn_mly_tha_amr_tml_zul_ewe_tur_ukr_rom_uzb_xho_vie_anl_yor_tsw_bem	-0.182383329395234	-0.43066098591546	0.66771135186099
174	owc_rus_ses_spa_heb_wly_chh_slo_azi_tur_tsn_tag_dgb_alb_por_bsq_pol_amr_ewe_cnt_grk_krd_akn_rom_lda_guj_hun_tsw_bem_fin_afr_amh_geo_cze_glc_scr_mol_aeg_tig_urd_est_bam_sun_bos_ind_jpn_tml_kor_pan_bul_igb_ctl_mao_hin_gam_jav_mnd_ger_swa_prs_mlt_fre_ben_eng_lat_qcu_dut_mcd_swe_dyu_hau_svk_anl_nor_mly_lit_xho_ita_zul_bat_tha_sid_knd_ven_moo_uzb_ukr_arw_aze_yor_vie_sod_cic_swt_fbf	0.105604259415099	0.248735013362228	0.80411423103108
175	hau_pol_fbf_afr_tig_mlt_heb_slo_uzb_tur_tsn_jav_ses_svk_grk_bsq_spa_sod_dgb_mnd_bos_ben_swa_mcd_ven_dut_fin_akn_swt_est_lat_amr_geo_por_ger_glc_arw_chh_amh_prs_hun_cic_sun_nor_ind_jpn_tml_kor_cze_lit_moo_ctl_bat_ita_sid_tag_cnt_ukr_xho_urd_anl_scr_alb_rus_rom_qcu_krd_hin_fre_dyu_wly_swe_owc_guj_mao_eng_yor_pan_ewe_mly_tha_aeg_knd_igb_tsw_azi_bul_mol_aze_bam_vie_gam_bem_lda_zul	-0.403030780193633	-0.954668181322743	0.342220433867986
176	owc_bos_zul_nor_sod_amh_amr_grk_azi_tur_cic_mao_bem_bul_alb_bsq_spa_hau_moo_cnt_slo_cze_fbf_mcd_xho_krd_fin_bam_swa_hun_scr_chh_geo_afr_dut_ben_swe_mlt_tig_por_est_ses_jav_eng_mly_jpn_knd_kor_glc_ukr_ven_lat_ind_pan_anl_tag_mnd_rus_lda_svk_heb_rom_fre_ita_urd_qcu_ger_pol_mol_igb_wly_hin_gam_guj_sun_prs_tsn_ctl_tsw_bat_tha_sid_tml_dgb_yor_aze_lit_arw_uzb_akn_vie_aeg_swt_ewe_dyu	-0.238337742406791	-0.563222082687092	0.574639099151257
177	sod_ben_igb_urd_heb_wly_gam_ger_azi_aze_swt_jav_bam_alb_hin_bsq_ita_hau_zul_cnt_pol_lat_akn_rus_bem_glc_fin_swa_lda_hun_swe_sid_geo_bos_nor_fre_krd_chh_amh_bul_est_moo_ind_eng_mao_jpn_tml_kor_cze_por_dgb_mcd_bat_lit_amr_tag_mnd_arw_cic_prs_owc_afr_grk_svk_scr_qcu_guj_ukr_pan_yor_aeg_ctl_mlt_mol_sun_rom_dyu_spa_ven_mly_tha_tig_knd_tsw_ses_tur_dut_slo_uzb_fbf_vie_anl_ewe_tsn_xho	0.353577695015887	0.832637261219385	0.407182473146019
178	heb_afr_tsn_ben_chh_amr_aeg_ger_tur_uzb_swa_ind_fbf_grk_arw_bsq_scr_anl_ses_mnd_eng_slo_ewe_ita_moo_krd_hun_akn_bem_est_bos_hau_geo_rus_mol_fre_urd_gam_sid_spa_fin_dgb_sun_nor_tag_jpn_knd_kor_mcd_rom_dyu_bul_mao_glc_mlt_mly_cnt_ctl_bam_ukr_wly_por_dut_pol_prs_qcu_lat_swe_lit_swt_sod_pan_owc_cze_bat_hin_ven_alb_cic_jav_tha_tig_tml_xho_lda_aze_svk_guj_azi_zul_vie_amh_tsw_igb_yor	-0.68933020185198	-1.65235633849212	0.101834357526905
179	chh_prs_fbf_rom_heb_anl_amh_por_aze_azi_tsn_sun_cic_arw_fre_bsq_afr_hau_tsw_mnd_bos_alb_dyu_svk_akn_pan_est_lda_dgb_hun_mcd_wly_geo_ctl_mol_lat_nor_sod_amr_grk_fin_ewe_jav_glc_mly_jpn_tml_kor_ger_hin_swa_spa_tag_cze_owc_bat_cnt_urd_bem_krd_aeg_ukr_rus_slo_scr_qcu_bul_pol_eng_igb_mlt_ita_tig_guj_mao_swe_moo_ben_ven_ind_tha_sid_knd_xho_ses_uzb_lit_dut_tur_zul_vie_gam_yor_swt_bam	0.122321531716616	0.288006903987814	0.773982318098999
180	amh_mol_tsn_rom_anl_aeg_mlt_alb_tur_uzb_cic_mly_akn_eng_arw_bsq_lat_sod_yor_mnd_grk_slo_xho_fre_dgb_ukr_est_dyu_tsw_hun_ita_owc_geo_swe_dut_scr_cze_wly_chh_nor_fin_bem_bat_por_jav_jpn_tml_kor_hin_mcd_ses_rus_ind_spa_hau_sun_cnt_bos_lda_bul_tig_krd_pol_lit_pan_qcu_guj_urd_prs_zul_heb_svk_sid_glc_tag_ger_igb_ben_moo_mao_tha_amr_knd_ewe_fbf_aze_ctl_afr_azi_bam_vie_gam_ven_swa_swt	-0.325661278248124	-0.7703195243074	0.443062822582741
181	amr_ger_fbf_glc_mlt_sid_anl_spa_azi_uzb_bam_bat_tsw_pan_afr_bsq_hin_hau_lda_mnd_pol_rus_ses_por_ven_fre_fin_swt_zul_hun_svk_gam_geo_krd_ben_grk_nor_sod_chh_eng_est_cic_mao_cze_ind_jpn_tml_kor_rom_lat_yor_ctl_jav_lit_amh_mly_cnt_scr_dyu_guj_aeg_mol_arw_alb_bos_qcu_slo_ita_urd_bem_tig_ukr_wly_dut_sun_swe_xho_prs_igb_tag_tha_owc_knd_dgb_swa_tur_bul_mcd_aze_ewe_vie_heb_moo_tsn_akn	-0.335506017466626	-0.794555192510002	0.428895257826223
182	wly_arw_lda_bul_gam_aeg_mlt_fre_aze_tur_ses_mao_xho_ctl_ben_bsq_urd_chh_bam_cnt_por_alb_ven_lit_zul_guj_fin_ewe_cic_hun_ita_anl_geo_prs_ukr_eng_mcd_owc_sid_krd_est_dyu_sun_swe_tag_jpn_tml_kor_rom_nor_tsw_dut_mly_rus_heb_jav_mnd_glc_tsn_cze_amh_scr_lat_hin_spa_qcu_svk_afr_pan_dgb_amr_ger_tig_mol_bat_bos_moo_grk_akn_ind_tha_sod_knd_igb_bem_uzb_slo_pol_azi_swt_vie_hau_swa_fbf_yor	0.0701902327478487	0.165283076789709	0.86907993123089
183	aeg_ben_zul_por_amh_heb_sid_ctl_uzb_aze_cic_mao_igb_eng_ger_bsq_prs_tig_bem_mnd_pan_grk_fbf_spa_swa_pol_fin_lda_moo_est_dut_hau_geo_svk_slo_lit_glc_mlt_amr_cze_hun_ewe_tag_scr_bat_jpn_tml_kor_alb_rom_xho_ita_jav_ukr_anl_mly_cnt_hin_yor_mol_chh_bos_lat_bul_krd_qcu_swe_afr_arw_ses_wly_fre_gam_nor_sun_urd_swt_guj_dyu_ind_tha_sod_knd_tsn_akn_azi_mcd_rus_tur_bam_vie_owc_ven_tsw_dgb	-0.366875571210698	-0.869765212190181	0.386668062749523
184	sod_alb_bem_grk_heb_sid_anl_prs_aze_azi_moo_tag_tsw_rus_urd_bsq_krd_owc_tsn_cnt_nor_lit_igb_afr_ses_ukr_fin_lda_dyu_est_slo_amr_geo_ita_eng_mcd_rom_mlt_gam_bul_hun_xho_ind_pol_sun_jpn_tml_kor_lat_dut_swt_scr_jav_bos_tig_bat_mnd_ben_ven_ger_hau_cze_guj_hin_por_qcu_svk_fre_swe_dgb_wly_glc_amh_ctl_mly_spa_ewe_pan_bam_mao_tha_aeg_knd_fbf_zul_tur_arw_mol_uzb_akn_vie_chh_swa_cic_yor	-0.544612343451318	-1.29815212181384	0.19744525785566
185	tig_dut_fbf_mol_heb_gam_mlt_lat_azi_aze_dyu_tag_akn_guj_rus_bsq_por_wly_igb_cnt_grk_svk_swt_pan_bem_mcd_fin_tsn_ewe_hun_bos_amh_geo_urd_lit_bul_ctl_aeg_amr_krd_est_zul_ind_alb_bat_jpn_tml_kor_hin_pol_bam_spa_sun_ger_chh_jav_mnd_swe_ses_arw_sid_cze_glc_nor_fre_qcu_eng_rom_scr_tsw_hau_prs_sod_ben_mao_afr_moo_slo_swa_mly_tha_anl_knd_ven_dgb_tur_ita_ukr_uzb_lda_vie_owc_cic_yor_xho	-0.473218314748089	-1.12295532362505	0.264347100334394
186	heb_pan_dyu_swe_anl_amh_hau_nor_uzb_azi_swt_mly_lda_rus_arw_bsq_ctl_tig_igb_cnt_mcd_prs_ewe_scr_fbf_spa_est_tsn_bam_hun_por_wly_geo_lat_svk_ben_fre_gam_amr_dut_fin_bem_mao_mol_bat_jpn_knd_kor_lit_hin_ven_ukr_sun_grk_mlt_jav_mnd_afr_dgb_ger_owc_guj_cze_alb_glc_qcu_eng_bos_rom_cic_sid_slo_chh_urd_ind_krd_yor_pol_moo_tag_tha_aeg_tml_zul_swa_tur_bul_ita_aze_xho_vie_sod_ses_tsw_akn	-0.269794442741523	-0.637230803729267	0.525540145179551
187	amh_nor_swa_alb_sid_hau_wly_svk_aze_uzb_ven_ind_fbf_slo_mcd_bsq_grk_tig_ses_mnd_spa_mol_akn_ctl_tsw_hin_est_cic_bam_fin_rom_chh_geo_urd_scr_pol_prs_gam_amr_pan_hun_zul_mly_cze_sun_jpn_knd_kor_bos_arw_igb_rus_tag_dut_sod_jav_cnt_guj_moo_ukr_mlt_ita_lat_eng_swe_qcu_por_fre_ger_swt_aeg_krd_owc_bul_bat_lit_lda_ben_tsn_mao_tha_anl_tml_xho_dgb_tur_glc_afr_azi_yor_vie_heb_dyu_bem_ewe	0.150249871227756	0.353632557795656	0.724414686892973
188	sod_spa_akn_ctl_aeg_hau_tig_eng_aze_uzb_fbf_sun_igb_scr_lit_bsq_glc_owc_bam_mnd_arw_dut_swt_pan_ewe_grk_hun_yor_bem_fin_lat_wly_geo_krd_fre_bul_pol_sid_chh_alb_est_ven_bat_rus_jav_jpn_knd_kor_por_ita_lda_slo_mly_ukr_anl_ind_cnt_svk_moo_swe_gam_afr_rom_prs_ger_qcu_hin_guj_mcd_ses_amh_cze_heb_bos_tag_mol_dgb_nor_tsn_mao_tha_mlt_tml_swa_dyu_azi_urd_ben_tur_cic_vie_amr_xho_tsw_zul	0.353824309648993	0.833050058030369	0.406950821822501
189	chh_eng_lda_nor_mlt_heb_aeg_por_azi_aze_cic_jav_akn_bul_glc_bsq_ger_anl_yor_cnt_lat_pan_dgb_pol_xho_cze_hun_tsw_swt_est_dut_sid_geo_slo_mcd_guj_swe_gam_hau_ita_fin_igb_ind_lit_mly_jpn_tml_kor_rus_mol_zul_ctl_tag_bos_wly_mao_mnd_rom_moo_spa_owc_urd_ben_ukr_fre_qcu_alb_scr_afr_dyu_amr_prs_amh_grk_sun_arw_tsn_krd_ewe_bat_tha_tig_knd_swa_fbf_uzb_hin_svk_tur_ses_vie_sod_bem_bam_ven	-0.431465344933576	-1.02388134717045	0.308547246619603
190	amh_ctl_swt_ben_owc_sod_chh_svk_azi_uzb_cic_ind_lda_rom_ita_bsq_krd_gam_fbf_cnt_urd_fre_ven_pan_bam_guj_hun_zul_yor_fin_prs_amr_geo_dut_cze_alb_rus_anl_mlt_arw_est_moo_bat_hin_tag_jpn_tml_kor_por_lat_dyu_scr_mao_glc_wly_jav_mnd_slo_ewe_grk_aeg_swe_ukr_nor_ger_qcu_mcd_lit_afr_bem_tig_pol_heb_bul_mly_eng_swa_spa_xho_sun_tha_hau_knd_akn_dgb_tur_bos_mol_aze_igb_vie_sid_tsn_tsw_ses	0.333893930222064	0.78700859570678	0.433277866420557
191	heb_ger_dyu_lat_wly_amh_gam_glc_aze_tur_ven_mly_ewe_bul_cze_bsq_ukr_sid_xho_cnt_urd_spa_swa_pan_igb_rom_hun_tsw_bam_est_krd_mlt_geo_fre_mcd_scr_rus_amr_owc_arw_fin_tsn_bat_prs_mao_jpn_tml_kor_hin_swe_lda_pol_sun_afr_anl_jav_mnd_grk_fbf_bos_hau_ita_por_alb_mol_qcu_dut_lit_ben_bem_aeg_eng_sod_nor_ind_svk_zul_guj_moo_tag_tha_tig_knd_swt_cic_uzb_ctl_slo_azi_ses_vie_chh_akn_yor_dgb	0.333763974223755	0.786207997902553	0.433744344925924
192	mlt_nor_igb_ger_hau_amr_amh_pan_aze_uzb_tsw_bat_bam_glc_prs_bsq_lat_chh_dyu_mnd_guj_dut_cic_afr_akn_slo_hun_bem_swa_est_swe_tig_geo_ben_cze_bos_mcd_aeg_wly_pol_fin_swt_sun_bul_ind_jpn_knd_kor_urd_mol_ewe_spa_mly_rom_anl_tag_cnt_eng_yor_ukr_sid_scr_ctl_por_alb_qcu_fre_hin_svk_ven_heb_krd_sod_lit_mao_arw_lda_rus_moo_jav_tha_gam_tml_tsn_dgb_azi_ita_grk_tur_xho_vie_owc_fbf_zul_ses	0.555808297575681	1.31110064973078	0.19305183587532
193	tig_guj_moo_lat_chh_anl_gam_krd_tur_aze_igb_mly_tsn_glc_svk_bsq_pan_aeg_xho_mnd_ben_pol_dyu_nor_bam_slo_hun_akn_dgb_est_fre_hau_geo_prs_lit_urd_bul_owc_mlt_mcd_fin_swt_ind_swe_jav_jpn_tml_kor_ukr_spa_zul_scr_sun_cze_sid_tag_cnt_grk_cic_arw_sod_eng_ctl_bos_por_qcu_rom_hin_rus_bem_wly_dut_heb_ger_bat_afr_swa_mol_ewe_mao_tha_amh_knd_lda_tsw_azi_ita_alb_uzb_ses_vie_amr_yor_ven_fbf	-0.532533397321512	-1.2690312982794	0.20759679839282
194	aeg_hin_zul_eng_heb_amr_sid_mol_uzb_tur_xho_mly_tsn_dut_cze_bsq_spa_chh_tsw_cnt_ctl_fre_akn_scr_cic_nor_hun_bem_ven_est_svk_gam_geo_alb_guj_grk_krd_owc_sod_glc_fin_moo_bat_pan_ind_jpn_tml_kor_urd_bos_yor_slo_jav_pol_tig_tag_mnd_afr_ewe_mcd_anl_por_rom_ben_rus_qcu_arw_lit_lat_fbf_amh_swe_wly_bul_sun_ger_swt_prs_lda_mao_tha_hau_knd_swa_igb_aze_ita_ukr_azi_ses_vie_mlt_dyu_bam_dgb	-0.45154376717624	-1.07333948329395	0.285895989281114
195	aeg_dut_bem_scr_gam_tig_hau_eng_tur_azi_swt_jav_tsn_mol_rom_bsq_swe_amr_tsw_cnt_ctl_ben_swa_ukr_akn_bul_hun_zul_xho_fin_ger_sod_geo_ita_arw_cze_pan_wly_amh_prs_est_bam_tag_svk_ind_jpn_knd_kor_urd_grk_ewe_bos_bat_spa_chh_mao_mnd_mcd_cic_guj_anl_hin_fre_nor_lit_qcu_rus_alb_por_lda_owc_afr_sid_pol_mly_slo_moo_lat_dyu_sun_tha_mlt_tml_fbf_igb_aze_krd_glc_uzb_ses_vie_heb_ven_yor_dgb	-0.5254829071048	-1.24927940812357	0.214698062019356
196	gam_svk_xho_krd_chh_amh_sid_prs_azi_aze_zul_jav_moo_ben_lit_bsq_mcd_sod_tsn_mnd_ger_spa_ven_ctl_cic_pol_est_igb_swa_hun_bos_amr_geo_dut_afr_pan_por_hau_wly_mol_fin_bam_sun_alb_bat_jpn_tml_kor_slo_rus_ses_urd_tag_glc_owc_mao_cnt_arw_fbf_rom_heb_hin_eng_bul_swe_qcu_grk_ukr_scr_dyu_anl_guj_tig_lat_mly_nor_yor_cze_tsw_ind_tha_mlt_knd_swt_dgb_uzb_fre_ita_tur_akn_vie_aeg_lda_bem_ewe	-0.122068502730011	-0.288582075563391	0.773543447785174
197	amh_rom_yor_svk_wly_sod_tig_mcd_aze_azi_zul_bat_dyu_eng_bul_bsq_lit_aeg_ses_mnd_krd_ita_ewe_fre_cic_nor_fin_lda_xho_hun_prs_heb_geo_pan_glc_lat_ger_owc_amr_scr_est_igb_ind_slo_jav_jpn_tml_kor_dut_alb_tsw_por_mao_pol_anl_mly_cnt_spa_dgb_afr_hau_grk_swe_ctl_cze_qcu_ben_rus_ukr_ven_gam_mol_sid_arw_sun_guj_fbf_hin_bam_tag_tha_chh_knd_moo_bem_tur_bos_urd_uzb_akn_vie_mlt_swa_swt_tsn	-0.330031300181483	-0.781584183776208	0.436444235754576
198	hau_eng_ven_ctl_gam_mlt_aeg_grk_azi_aze_swt_tag_swa_rom_lit_bsq_bul_heb_akn_mnd_guj_glc_dgb_urd_bam_pol_fin_dyu_igb_est_afr_sod_geo_slo_bos_rus_ger_sid_owc_ukr_hun_bem_jav_nor_mly_jpn_tml_kor_swe_svk_tsw_por_ind_dut_amr_bat_cnt_scr_ewe_mcd_anl_lat_arw_alb_krd_qcu_mol_pan_ita_fbf_tig_hin_amh_cze_mao_fre_lda_prs_moo_sun_tha_chh_knd_tsn_yor_uzb_ben_spa_tur_ses_vie_wly_cic_xho_zul	0.0146516177440001	0.0344850251784921	0.972564291718246
199	hau_mol_swt_bul_wly_chh_heb_mcd_uzb_azi_fbf_bat_yor_rus_afr_bsq_spa_amh_akn_cnt_prs_svk_xho_ben_dgb_guj_est_igb_bam_hun_fre_owc_geo_slo_ita_ctl_pol_amr_gam_dut_fin_ewe_tag_por_jav_jpn_knd_kor_nor_urd_ven_eng_ind_arw_tig_sun_mnd_bos_zul_lat_sid_lit_grk_alb_krd_qcu_rom_pan_ger_swa_aeg_swe_sod_glc_mao_ukr_bem_cze_ses_mly_tha_mlt_tml_lda_dyu_aze_hin_scr_tur_tsw_vie_anl_moo_tsn_cic	-0.567415655795439	-1.35456632267935	0.178837544663046
200	mlt_ger_dgb_bos_heb_gam_chh_mcd_aze_tur_swa_mly_yor_pol_ukr_bsq_guj_tig_bam_mnd_arw_prs_ses_bul_fbf_por_hun_zul_lda_est_swe_wly_geo_ben_glc_rom_ctl_hau_anl_mol_fin_tsw_bat_svk_mao_jpn_knd_kor_cze_rus_xho_spa_tag_pan_aeg_sun_cnt_eng_akn_lat_amr_ita_urd_slo_lit_qcu_nor_krd_scr_dyu_owc_hin_amh_afr_ind_alb_tsn_fre_cic_jav_tha_sod_tml_ven_moo_uzb_dut_grk_azi_swt_vie_sid_igb_ewe_bem	0.247000267412935	0.581385837605854	0.562386924681448
201	mlt_pan_dgb_rom_wly_anl_aeg_pol_azi_uzb_bem_jav_ven_ita_hin_bsq_afr_hau_igb_mnd_ukr_lit_ses_mcd_xho_arw_hun_cic_yor_fin_prs_sid_geo_glc_mol_slo_guj_tig_chh_urd_est_akn_bat_spa_ind_jpn_tml_kor_nor_bul_swa_grk_mly_bos_heb_mao_cnt_por_bam_eng_gam_scr_dut_swe_fre_qcu_lat_ctl_rus_dyu_amh_alb_sod_svk_tag_ger_swt_krd_fbf_sun_tha_owc_knd_lda_tsn_tur_cze_ben_aze_zul_vie_amr_tsw_moo_ewe	-0.617715557346601	-1.47506375539785	0.143572900188648
202	tig_pan_bam_hin_sod_amr_aeg_spa_uzb_aze_tsw_tag_swa_grk_lat_bsq_eng_gam_swt_mnd_swe_dut_dgb_glc_cic_arw_fin_ven_igb_hun_ukr_chh_geo_cze_rom_rus_krd_hau_mlt_mol_est_ewe_ind_nor_jav_jpn_knd_kor_bul_ctl_zul_svk_mao_fre_anl_mly_cnt_ger_dyu_pol_amh_lit_ben_alb_por_qcu_prs_ita_afr_ses_owc_guj_wly_mcd_bat_slo_bem_bos_moo_sun_tha_sid_tml_tsn_yor_azi_urd_scr_tur_xho_vie_heb_lda_fbf_akn	-0.404452498030086	-0.959519867793992	0.339784884059842
203	gam_nor_cic_lat_hau_anl_chh_prs_uzb_aze_ses_ind_tsw_scr_glc_bsq_pol_sid_zul_mnd_pan_ger_yor_ben_dgb_slo_est_lda_dyu_hun_mol_owc_geo_por_spa_svk_eng_sod_aeg_ctl_fin_igb_mao_hin_mly_jpn_knd_kor_grk_lit_bam_arw_bat_cze_mlt_tag_cnt_urd_moo_krd_wly_rom_dut_fre_alb_qcu_swe_ukr_mcd_ewe_tig_guj_amh_rus_jav_bos_swt_ita_xho_sun_tha_amr_tml_swa_bem_azi_bul_afr_tur_fbf_vie_heb_ven_akn_tsn	-0.61116628666815	-1.46288586866713	0.146870068629042
204	amr_spa_ses_afr_amh_sod_chh_svk_uzb_azi_fbf_tag_swt_arw_krd_bsq_prs_anl_lda_mnd_hin_mol_dyu_guj_ewe_lat_est_igb_xho_hun_ita_sid_geo_rus_mcd_grk_urd_mlt_heb_cze_fin_bam_mly_slo_jav_jpn_knd_kor_bul_lit_tsn_dut_ind_eng_tig_mao_cnt_alb_akn_fre_gam_ben_por_bos_glc_qcu_pol_swe_rom_swa_wly_ger_hau_nor_bat_ctl_bem_pan_cic_sun_tha_owc_tml_dgb_moo_aze_ukr_scr_tur_zul_vie_aeg_tsw_yor_ven	-0.752844759953852	-1.80760819368077	0.0739004010472971
205	hau_rom_ven_dut_tig_chh_wly_cze_aze_azi_ses_sun_moo_krd_mol_bsq_urd_heb_tsw_mnd_prs_scr_swt_alb_dgb_svk_est_bem_yor_fin_ukr_gam_geo_mcd_eng_fre_guj_anl_sid_pan_hun_fbf_bat_por_mly_jpn_tml_kor_nor_swe_tsn_arw_tag_glc_amh_mao_cnt_lat_igb_spa_aeg_grk_lit_bos_afr_qcu_ctl_ben_slo_akn_amr_pol_owc_ita_jav_ger_dyu_bul_cic_ind_tha_sod_knd_bam_lda_tur_hin_rus_uzb_zul_vie_mlt_ewe_swa_xho	-0.0577234546531376	-0.13616324588743	0.891986543342449
206	amr_slo_ven_mol_sid_gam_anl_pol_tur_uzb_lda_mly_bem_eng_ukr_bsq_swe_chh_zul_mnd_glc_afr_swt_fre_xho_scr_est_igb_tsw_hun_ben_amh_geo_ita_rus_mcd_alb_tig_wly_bul_fin_dyu_sun_arw_jav_jpn_knd_kor_ctl_rom_bam_nor_bat_bos_mlt_mao_cnt_lit_swa_pan_hau_grk_prs_dut_urd_qcu_hin_svk_krd_akn_owc_por_aeg_spa_tag_lat_tsn_cze_cic_ind_tha_sod_tml_ewe_ses_aze_guj_ger_azi_moo_vie_heb_dgb_yor_fbf	-0.0653816770887675	-0.153964809571795	0.87797109668095
207	wly_guj_cic_bul_aeg_owc_hau_scr_uzb_azi_xho_bat_bam_krd_slo_bsq_ctl_heb_ewe_cnt_spa_swe_swa_cze_tsw_hin_est_dyu_lda_hun_alb_tig_geo_ita_bos_fre_dut_sod_sid_svk_fin_tsn_sun_glc_jav_jpn_knd_kor_urd_rus_igb_ukr_mly_eng_mlt_ind_mnd_lit_swt_rom_chh_pol_grk_nor_mol_qcu_pan_afr_ger_yor_amr_lat_anl_arw_tag_mcd_ven_prs_zul_mao_tha_amh_tml_moo_dgb_aze_por_ben_tur_ses_vie_gam_fbf_bem_akn	0.593003915579225	1.40046383749321	0.164702064759974
208	amh_rus_ses_hin_tig_heb_sod_dut_uzb_tur_swa_tag_zul_krd_mol_bsq_rom_mlt_ewe_mnd_eng_slo_dgb_ctl_xho_ukr_hun_tsw_lda_est_guj_chh_geo_urd_pol_lat_glc_anl_sid_bul_fin_bem_mly_alb_sun_jpn_tml_kor_swe_scr_bam_arw_ind_por_hau_jav_cnt_afr_tsn_nor_gam_fre_bos_prs_svk_qcu_spa_ben_ger_akn_wly_mcd_aeg_pan_bat_cze_yor_grk_ven_mao_tha_owc_knd_moo_dyu_aze_lit_ita_azi_igb_vie_amr_swt_fbf_cic	-0.405117518008681	-0.960191396540279	0.339448668057829
209	chh_lat_akn_arw_sid_heb_tig_krd_uzb_aze_ven_mly_ses_ukr_swe_bsq_dut_amh_cic_cnt_mcd_ctl_dgb_rus_tsw_fre_est_tsn_fbf_hun_ben_wly_geo_por_prs_ita_pan_hau_aeg_nor_fin_ewe_ind_hin_mao_jpn_tml_kor_eng_guj_moo_svk_sun_slo_amr_bat_mnd_afr_yor_glc_owc_lit_bos_spa_scr_qcu_ger_grk_alb_xho_anl_pol_sod_mol_jav_urd_swt_cze_bam_tag_tha_mlt_knd_bem_dyu_tur_bul_rom_azi_swa_vie_gam_lda_zul_igb	0.0342265875096111	0.0805626042764844	0.935962922633119
210	sod_krd_cic_fre_wly_chh_hau_ben_azi_tur_fbf_mly_swt_spa_rom_bsq_bul_mlt_ven_cnt_dut_mol_ewe_slo_dgb_cze_est_ses_igb_hun_ctl_aeg_geo_por_grk_mcd_pol_tig_owc_ger_fin_akn_bat_prs_sun_jpn_tml_kor_alb_svk_yor_guj_tag_ukr_heb_jav_mnd_glc_xho_hin_gam_ita_bos_eng_pan_qcu_nor_swe_rus_bem_amh_urd_anl_lat_ind_arw_dyu_scr_swa_mao_tha_sid_knd_bam_moo_aze_lit_afr_uzb_tsn_vie_amr_zul_tsw_lda	-0.468907073117502	-1.11672489852059	0.266988839162327
211	sod_lit_bam_bul_owc_wly_amr_lat_aze_tur_dgb_sun_swa_prs_alb_bsq_spa_mlt_dyu_mnd_arw_ita_ven_dut_swt_swe_est_ewe_tsw_fin_svk_tig_geo_ben_glc_grk_bos_aeg_anl_urd_hun_akn_ind_nor_jav_jpn_tml_kor_pol_por_xho_slo_tag_hin_heb_mly_cnt_eng_lda_scr_amh_ukr_cze_rom_krd_qcu_afr_mcd_fre_zul_gam_mol_sid_guj_bat_pan_fbf_ctl_igb_mao_tha_chh_knd_moo_cic_uzb_rus_ger_azi_ses_vie_hau_bem_yor_tsn	-0.624249205224506	-1.49287857526354	0.138853816972216
212	aeg_rus_fbf_fre_hau_tig_anl_pol_uzb_tur_igb_tag_tsw_spa_nor_bsq_slo_owc_dyu_cnt_swe_svk_swt_krd_ses_pan_fin_moo_akn_est_mol_wly_geo_lat_guj_eng_mcd_sod_amr_prs_hun_ewe_mao_glc_mly_jpn_knd_kor_grk_ita_tsn_arw_jav_por_amh_sun_mnd_hin_xho_cze_gam_ukr_ctl_afr_lit_qcu_alb_urd_ben_yor_mlt_dut_sid_scr_bat_bul_dgb_bos_zul_ind_tha_chh_tml_ven_bam_aze_rom_ger_azi_swa_vie_heb_bem_cic_lda	-0.225645971017983	-0.532903655901156	0.595371397572503
213	hau_urd_dgb_dut_wly_amr_tig_pan_aze_uzb_cic_bat_lda_ukr_scr_bsq_bul_chh_zul_mnd_hin_mol_ven_slo_yor_pol_hun_dyu_xho_fin_arw_sod_geo_glc_ctl_eng_krd_anl_aeg_ita_est_bam_jav_alb_mly_jpn_knd_kor_afr_prs_ses_fre_mao_swe_gam_tag_cnt_bos_swt_nor_heb_por_lat_grk_guj_qcu_ger_cze_lit_igb_sid_rom_owc_mcd_ind_svk_fbf_ben_tsn_sun_tha_mlt_tml_ewe_moo_azi_spa_rus_tur_bem_vie_amh_akn_tsw_swa	-1.05714685188524	-2.58492812781678	0.0112948409270886
214	amh_pol_fbf_urd_gam_heb_owc_bos_uzb_azi_igb_sun_akn_grk_spa_bsq_hin_wly_swt_cnt_rus_nor_dyu_svk_tsn_krd_fin_tsw_ses_hun_arw_sid_geo_swe_scr_ita_mol_tig_aeg_eng_est_bem_bat_pan_jav_jpn_tml_kor_lat_ukr_ven_fre_tag_afr_hau_ind_mnd_guj_ewe_mcd_anl_slo_ctl_alb_ben_qcu_dut_bul_lit_swa_chh_por_amr_ger_mao_rom_dgb_glc_moo_mly_tha_mlt_knd_bam_cic_tur_prs_cze_aze_lda_vie_sod_zul_xho_yor	-0.364498918091745	-0.863206548655568	0.390244599492973
215	tig_krd_yor_afr_wly_sod_aeg_rus_tur_aze_moo_ind_zul_urd_mol_bsq_ita_chh_cic_cnt_ctl_glc_swt_por_bam_scr_hun_dyu_igb_fin_lat_hau_geo_spa_alb_rom_eng_mlt_amr_nor_est_tsn_mly_mcd_tag_jpn_knd_kor_pol_guj_swa_bos_mao_hin_sid_sun_mnd_bul_tsw_pan_gam_prs_ger_arw_svk_qcu_swe_ukr_ben_ses_owc_cze_anl_grk_bat_dut_ven_lit_akn_jav_tha_heb_tml_lda_bem_azi_fre_slo_uzb_fbf_vie_amh_ewe_xho_dgb	-0.467859177593424	-1.11083783513369	0.269501893118318
216	tig_dut_lda_urd_chh_aeg_amh_ben_tur_uzb_zul_sun_moo_fre_rus_bsq_prs_sid_dyu_mnd_pan_mcd_akn_pol_tsw_grk_fin_ven_tsn_hun_bul_sod_geo_afr_svk_ctl_bos_amr_hau_swe_est_cic_bat_glc_mly_jpn_knd_kor_ger_hin_igb_alb_jav_scr_wly_ind_cnt_spa_ewe_arw_mlt_nor_eng_guj_cze_qcu_slo_krd_por_dgb_gam_mol_heb_rom_tag_lat_ses_ita_swa_mao_tha_owc_tml_xho_bam_aze_lit_ukr_azi_swt_vie_anl_bem_yor_fbf	-0.380757327978578	-0.903107145484062	0.368802295938983
217	mlt_por_bem_afr_chh_sid_hau_eng_uzb_aze_akn_jav_tsw_nor_bul_bsq_pan_tig_ven_mnd_rus_cze_yor_lat_cic_mcd_est_ewe_swt_fin_bos_gam_geo_prs_rom_mol_ctl_aeg_wly_slo_hun_ses_mao_glc_sun_jpn_knd_kor_pol_alb_tsn_ben_ind_swe_amh_mly_cnt_krd_lda_fre_anl_grk_ger_svk_hin_qcu_spa_lit_scr_igb_sod_arw_amr_dut_tag_ita_dyu_guj_dgb_bat_tha_heb_tml_fbf_xho_tur_ukr_urd_azi_zul_vie_owc_bam_moo_swa	-0.195877234963853	-0.462742853210574	0.644629629308326
218	mlt_guj_ses_ita_wly_hau_tig_slo_tur_uzb_yor_mly_tsw_scr_pol_bsq_ben_amr_fbf_mnd_por_cze_igb_hin_bem_arw_est_ewe_bam_fin_svk_amh_geo_ukr_glc_ger_alb_anl_heb_grk_hun_cic_jav_afr_sun_jpn_tml_kor_nor_rom_ven_krd_ind_rus_owc_mao_cnt_lit_dyu_prs_sid_eng_mol_pan_spa_qcu_swe_ctl_dut_dgb_aeg_lat_gam_bul_tag_mcd_swa_bos_zul_bat_tha_sod_knd_lda_moo_aze_fre_urd_azi_akn_vie_chh_tsn_swt_xho	-0.320478111492816	-0.759084244721835	0.449721853988329
219	anl_krd_yor_svk_chh_mlt_heb_guj_uzb_tur_ven_mao_swt_arw_ben_bsq_urd_wly_dgb_cnt_pan_spa_igb_ukr_moo_alb_est_xho_akn_fin_cze_gam_geo_glc_afr_nor_bul_tig_aeg_ita_hun_swa_bat_ger_ind_jpn_tml_kor_prs_mcd_dyu_por_sun_fre_owc_mly_mnd_hin_bam_dut_sod_ctl_pol_lit_lat_qcu_grk_scr_rom_fbf_amh_eng_amr_mol_tag_rus_ses_swe_tsw_jav_tha_hau_knd_bem_cic_azi_bos_slo_aze_lda_vie_sid_tsn_zul_ewe	-0.136548146243653	-0.321779981851465	0.748341519328001
220	gam_pan_lda_krd_anl_amr_aeg_swe_uzb_azi_dgb_mly_swa_por_lit_bsq_arw_chh_moo_cnt_ita_cze_tsw_hin_cic_pol_hun_ewe_tsn_fin_spa_hau_geo_lat_ger_bos_nor_owc_tig_ctl_est_fbf_jav_fre_sun_jpn_tml_kor_glc_rus_dyu_scr_tag_bul_sid_mao_mnd_mol_ses_urd_amh_slo_prs_dut_ben_qcu_eng_grk_rom_xho_mlt_alb_heb_svk_ind_afr_bam_ukr_ven_bat_tha_wly_knd_igb_akn_aze_mcd_guj_tur_zul_vie_sod_yor_swt_bem	0.491814734117285	1.16398325844716	0.247408277398494
221	aeg_rus_fbf_mol_anl_tig_mlt_ukr_tur_aze_zul_ind_bam_hin_swe_bsq_slo_heb_tsn_cnt_krd_scr_swa_guj_cic_bos_est_ewe_bem_fin_grk_wly_geo_lat_svk_dut_prs_amh_hau_fre_hun_ven_mao_lit_bat_jpn_knd_kor_alb_mcd_dgb_ben_tag_urd_gam_jav_mnd_eng_tsw_glc_owc_ita_pol_pan_spa_qcu_ctl_afr_ger_xho_sod_arw_sid_rom_sun_bul_dyu_por_ses_mly_tha_amr_tml_swt_yor_azi_nor_cze_uzb_lda_vie_chh_moo_akn_igb	-0.811288696717528	-1.95212181515712	0.0539315856720739
222	hau_nor_ewe_lit_gam_anl_tig_ukr_tur_aze_lda_tag_dgb_mcd_rom_bsq_krd_mlt_bem_mnd_ita_alb_xho_urd_dyu_scr_fin_ses_moo_est_dut_owc_geo_svk_bul_bos_arw_chh_aeg_glc_hun_igb_mao_hin_jav_jpn_tml_kor_ctl_ben_ven_afr_mly_por_sod_ind_cnt_lat_yor_grk_heb_eng_pol_fre_mol_qcu_prs_swe_spa_zul_sid_guj_wly_cze_sun_rus_tsw_ger_bam_bat_tha_amr_knd_swa_tsn_azi_pan_slo_uzb_swt_vie_amh_fbf_cic_akn	-0.69852784933745	-1.67398155227928	0.0974944040017249
223	gam_arw_zul_krd_amr_chh_hau_pol_tur_uzb_tsn_jav_igb_guj_afr_bsq_pan_sod_dyu_mnd_swe_bul_moo_grk_fbf_mol_hun_ewe_ses_fin_lat_sid_geo_ukr_lit_scr_hin_heb_tig_urd_est_xho_mly_slo_mao_jpn_tml_kor_eng_ben_dgb_alb_bat_rus_wly_tag_cnt_mcd_ven_por_aeg_bos_spa_svk_ctl_qcu_prs_nor_rom_akn_anl_cze_amh_ita_ind_fre_bam_ger_swa_sun_tha_mlt_knd_bem_tsw_aze_dut_glc_azi_swt_vie_owc_yor_cic_lda	0.205910692766385	0.48568374253956	0.628333730839018
224	wly_spa_xho_lit_sid_sod_gam_slo_tur_aze_bam_mly_zul_rom_cze_bsq_prs_amr_swa_cnt_bos_scr_dgb_krd_akn_pol_est_lda_yor_fin_hin_anl_geo_lat_por_eng_arw_tig_owc_nor_hun_dyu_sun_alb_ind_jpn_knd_kor_mol_ben_tsn_urd_jav_dut_mlt_mao_mnd_svk_bem_grk_hau_ger_glc_afr_ita_qcu_ukr_ctl_guj_ewe_amh_pan_chh_mcd_bat_swe_ses_rus_tsw_tag_tha_aeg_tml_swt_ven_azi_fre_bul_uzb_cic_vie_heb_moo_fbf_igb	-0.456891799958813	-1.08559892437838	0.280462480453097
225	wly_ita_swt_afr_mlt_aeg_heb_lat_uzb_aze_yor_sun_ewe_lit_dut_bsq_eng_chh_tsw_cnt_hin_ben_zul_prs_bam_grk_fin_moo_tsn_hun_mol_amr_geo_slo_por_spa_svk_owc_anl_ctl_est_dyu_mly_guj_mao_jpn_knd_kor_ger_cze_ses_urd_ind_arw_amh_jav_mnd_pol_xho_rus_tig_pan_glc_alb_mcd_qcu_scr_nor_bul_fbf_sod_ukr_gam_rom_bat_krd_lda_fre_akn_tag_tha_hau_tml_swa_cic_azi_swe_bos_tur_ven_vie_sid_dgb_bem_igb	-1.05188852357152	-2.56992764301515	0.0117610388643957
226	gam_guj_dyu_hin_sod_tig_sid_afr_uzb_azi_akn_mly_lda_arw_fre_bsq_spa_chh_ven_cnt_ger_slo_yor_grk_cic_swe_hun_tsn_swt_est_lat_anl_geo_svk_ukr_bos_por_amh_amr_mol_fin_swa_sun_ita_jav_jpn_knd_kor_rom_pan_bam_scr_ind_prs_wly_mao_mnd_bul_moo_lit_heb_eng_alb_urd_rus_qcu_dut_nor_cze_ewe_hau_krd_owc_glc_bat_ctl_bem_mcd_xho_tag_tha_aeg_tml_igb_zul_aze_pol_ben_tur_tsw_vie_mlt_ses_fbf_dgb	-0.435417633738798	-1.03460712104067	0.303535274566498
227	hau_mol_dgb_hin_amr_amh_tig_bos_azi_uzb_ses_ind_tsn_krd_ger_bsq_spa_wly_moo_mnd_urd_ita_xho_rom_zul_bul_hun_yor_tsw_fin_pol_sod_geo_cze_swe_ben_guj_heb_chh_pan_est_bam_mao_dut_tag_jpn_knd_kor_mcd_glc_fbf_eng_bat_slo_owc_sun_cnt_lit_swt_fre_anl_svk_ukr_prs_arw_qcu_scr_ctl_alb_igb_aeg_nor_gam_por_jav_afr_cic_rus_ewe_mly_tha_sid_tml_bem_dyu_aze_lat_grk_tur_lda_vie_mlt_ven_akn_swa	0.308963919766927	0.733170149193461	0.465298742631807
228	owc_slo_igb_mol_amh_anl_aeg_afr_uzb_aze_xho_bat_fbf_bos_cze_bsq_pol_amr_akn_cnt_mcd_fre_swt_rus_bam_ukr_est_tsw_ewe_hun_ita_gam_geo_spa_lit_krd_pan_mlt_sod_ger_fin_tsn_ind_scr_jav_jpn_knd_kor_alb_ctl_cic_por_mly_ben_hau_sun_mnd_nor_ses_guj_chh_urd_prs_grk_hin_qcu_dut_bul_rom_ven_heb_swe_sid_glc_mao_arw_yor_svk_bem_tag_tha_wly_tml_zul_swa_azi_eng_lat_tur_dgb_vie_tig_moo_lda_dyu	-0.742576464464393	-1.78079048500304	0.0782119117994157
229	wly_ger_swt_rom_sid_chh_amh_rus_aze_tur_fbf_ind_lda_pan_lit_bsq_afr_sod_tsn_cnt_hin_spa_xho_cze_cic_dut_fin_bam_ses_hun_alb_mlt_geo_glc_slo_arw_prs_aeg_anl_mcd_est_swa_jav_lat_tag_jpn_knd_kor_svk_guj_moo_bul_bat_fre_amr_mly_mnd_krd_tsw_nor_hau_swe_bos_urd_ita_qcu_eng_scr_grk_yor_gam_ben_tig_pol_sun_mol_dyu_ctl_akn_mao_tha_heb_tml_igb_ven_azi_ukr_por_uzb_bem_vie_owc_zul_ewe_dgb	-1.14170715540623	-2.80988579328	0.0060418169625334
230	wly_ita_yor_lat_sid_heb_owc_ukr_aze_tur_dgb_sun_zul_pol_spa_bsq_mcd_anl_dyu_cnt_bul_grk_moo_ben_lda_pan_fin_ses_akn_est_afr_tig_geo_guj_ger_nor_scr_amh_aeg_swe_hun_igb_jav_svk_bat_jpn_knd_kor_urd_cze_fbf_glc_mao_alb_sod_tag_mnd_ctl_cic_mol_chh_fre_rom_por_prs_qcu_krd_arw_bos_swa_mlt_slo_amr_eng_mly_rus_swt_dut_tsn_ind_tha_hau_tml_ven_xho_uzb_lit_hin_azi_bem_vie_gam_tsw_bam_ewe	-0.437683017344963	-1.03756418472424	0.302163210312807
231	tig_bul_bam_fre_amr_chh_heb_ctl_tur_uzb_dyu_jav_yor_alb_rus_bsq_pan_sid_swt_mnd_hin_slo_akn_rom_swa_urd_est_zul_fbf_fin_arw_amh_geo_spa_guj_cze_lit_anl_aeg_nor_hun_bem_ind_ger_mly_jpn_tml_kor_krd_prs_ewe_por_sun_ukr_mlt_tag_cnt_bos_ven_svk_owc_ben_mcd_ita_grk_qcu_lat_glc_eng_xho_hau_pol_sod_afr_bat_swe_igb_mol_tsw_mao_tha_gam_knd_lda_cic_aze_scr_dut_azi_ses_vie_wly_tsn_moo_dgb	-0.160022948603985	-0.377721780427275	0.706497977699451
232	amh_rus_moo_rom_sod_hau_amr_fre_tur_uzb_akn_ind_tsn_nor_arw_bsq_pol_mlt_swt_mnd_pan_eng_fbf_prs_cic_ctl_est_yor_swa_hun_glc_heb_geo_scr_grk_svk_urd_wly_anl_dut_fin_tsw_mly_alb_bat_jpn_tml_kor_ben_spa_bem_ger_jav_lit_aeg_mao_cnt_mol_zul_guj_tig_hin_por_lat_ukr_qcu_bos_bul_cze_lda_gam_mcd_sid_slo_sun_swe_dyu_afr_dgb_tag_tha_chh_knd_xho_igb_aze_krd_ita_azi_ven_vie_owc_ewe_ses_bam	-0.662695456785999	-1.58645759463987	0.116029982654379
233	sod_arw_zul_pol_wly_tig_gam_ger_azi_uzb_ven_tag_igb_swe_svk_bsq_scr_owc_bam_cnt_krd_grk_ses_bos_cic_lat_est_tsw_dgb_fin_mcd_mlt_geo_dut_mol_pan_ukr_amr_anl_por_hun_xho_jav_cze_sun_jpn_tml_kor_guj_eng_fbf_slo_bat_ben_amh_mly_mnd_glc_lda_spa_hau_fre_lit_hin_rus_qcu_alb_ctl_rom_yor_sid_ita_heb_nor_mao_prs_swt_afr_swa_ind_tha_chh_knd_moo_dyu_tur_urd_bul_aze_akn_vie_aeg_tsn_ewe_bem	-0.255444003340532	-0.603832439314367	0.547425134608539
234	hau_svk_fbf_slo_amr_aeg_gam_pan_tur_azi_ven_ind_ewe_scr_glc_bsq_fre_anl_zul_cnt_mol_ger_ses_por_lda_ita_fin_yor_tsw_est_pol_mlt_geo_urd_bul_lit_rom_amh_chh_hin_hun_bam_sun_ben_mly_jpn_tml_kor_alb_ctl_moo_dut_mao_grk_owc_bat_mnd_nor_bem_eng_heb_lat_bos_mcd_krd_qcu_spa_swe_prs_akn_sid_guj_tig_cze_jav_arw_dgb_rus_swa_tag_tha_sod_knd_swt_xho_uzb_ukr_afr_aze_dyu_vie_wly_tsn_igb_cic	-0.22340225241241	-0.527217891264952	0.599297732748229
235	chh_guj_fbf_spa_owc_tig_aeg_hin_uzb_aze_xho_bat_ewe_eng_ukr_bsq_lat_hau_akn_cnt_slo_svk_moo_ita_swt_urd_fin_tsw_bam_est_bul_anl_geo_prs_lit_fre_rom_sid_wly_scr_hun_zul_ind_mol_mao_jpn_knd_kor_bos_ben_bem_arw_jav_rus_mlt_mly_mnd_alb_cic_por_amr_pan_afr_swe_cze_qcu_glc_pol_mcd_ses_gam_ger_sod_krd_sun_ctl_tsn_dut_igb_tag_tha_heb_tml_swa_ven_tur_grk_nor_azi_dyu_vie_amh_yor_dgb_lda	-0.334130263497971	-0.790530207464294	0.43122945894089
236	hau_bos_cic_alb_chh_sid_wly_hin_aze_tur_tsn_sun_moo_afr_pol_bsq_bul_amr_akn_cnt_spa_rom_dyu_eng_tsw_arw_hun_igb_bam_est_guj_gam_geo_krd_prs_ukr_lat_anl_tig_cze_fin_lda_ind_ger_bat_jpn_knd_kor_nor_swe_xho_ctl_jav_grk_sod_tag_mnd_ben_bem_mol_heb_dut_mcd_glc_ita_qcu_rus_por_lit_zul_owc_urd_aeg_slo_mly_fre_yor_scr_swt_mao_tha_amh_tml_fbf_ewe_uzb_svk_pan_azi_ses_vie_mlt_dgb_ven_swa	0.380498408444746	0.898015027752423	0.371496561209577
237	wly_glc_swa_rom_heb_owc_mlt_ger_tur_aze_dyu_bat_lda_ukr_dut_bsq_urd_sid_xho_mnd_mol_arw_swt_guj_zul_ctl_hun_bem_tsn_est_cze_anl_geo_hin_lat_swe_mcd_aeg_amr_slo_fin_ven_ind_alb_mly_jpn_tml_kor_bul_pol_akn_lit_mao_scr_gam_sun_cnt_ben_fbf_rus_amh_krd_nor_grk_fre_qcu_afr_eng_pan_igb_tig_bos_hau_por_jav_prs_yor_spa_bam_tag_tha_chh_knd_ewe_moo_azi_ita_svk_uzb_ses_vie_sod_tsw_cic_dgb	-0.682300497945937	-1.63986071262518	0.104412517163344
238	sod_cze_zul_fre_hau_heb_anl_prs_azi_tur_cic_bat_bam_bos_grk_bsq_nor_wly_swa_cnt_lat_guj_dgb_bul_ewe_afr_hun_ven_fbf_est_eng_tig_geo_dut_arw_pol_ctl_sid_mlt_mcd_fin_lda_ind_scr_sun_jpn_knd_kor_ita_hin_swt_rus_mly_urd_amr_jav_mnd_por_tsw_lit_gam_pan_slo_swe_rom_qcu_glc_ukr_alb_yor_amh_svk_chh_mol_tag_ben_ses_krd_bem_mao_tha_owc_tml_akn_moo_aze_ger_spa_uzb_igb_vie_aeg_dyu_xho_tsn	-0.312347776425088	-0.738775128265564	0.461903995215277
239	amr_mol_ses_nor_sid_owc_anl_mcd_aze_azi_dyu_mao_ven_ctl_krd_bsq_swe_chh_yor_mnd_prs_ger_xho_svk_zul_rom_hun_dgb_swa_fin_slo_gam_geo_rus_lit_bul_alb_aeg_tig_ben_est_igb_tag_guj_bat_jpn_knd_kor_bos_spa_bem_ita_mly_pan_heb_sun_cnt_cze_tsn_scr_amh_dut_hin_eng_urd_qcu_pol_fre_glc_bam_mlt_afr_wly_arw_jav_grk_moo_por_akn_ind_tha_sod_tml_cic_swt_tur_ukr_lat_uzb_ewe_vie_hau_lda_fbf_tsw	-0.251411680717093	-0.594056217315349	0.553916832018706
240	wly_spa_bem_ben_hau_sid_heb_afr_tur_azi_ewe_bat_moo_rom_alb_bsq_fre_chh_igb_mnd_grk_ukr_ven_bul_swa_ger_est_fbf_cic_hun_slo_aeg_geo_guj_pan_rus_lat_mlt_amh_eng_fin_dgb_ind_prs_sun_jpn_tml_kor_arw_svk_dyu_glc_mly_scr_owc_tag_cnt_dut_swt_swe_tig_por_ctl_cze_krd_qcu_mol_hin_bos_tsw_gam_pol_anl_nor_jav_ita_yor_mcd_xho_mao_tha_sod_knd_lda_bam_aze_lit_urd_uzb_ses_vie_amr_zul_tsn_akn	-0.486991136266136	-1.16152105824619	0.248402523795083
241	tig_ger_ewe_ctl_sid_chh_wly_bos_uzb_azi_bem_tag_ses_pol_krd_bsq_hin_aeg_swa_mnd_ukr_cze_dgb_mol_yor_urd_est_bam_lda_fin_arw_amr_geo_glc_scr_alb_rom_gam_mlt_dut_hun_swt_bat_svk_mly_jpn_knd_kor_grk_ben_dyu_lat_jav_afr_anl_mao_cnt_eng_moo_ita_sod_slo_mcd_guj_rus_qcu_pan_spa_por_ven_owc_fre_heb_bul_sun_nor_tsw_swe_akn_ind_tha_hau_tml_cic_tsn_tur_lit_prs_aze_xho_vie_amh_fbf_zul_igb	-0.133425345260936	-0.315044598374378	0.753433583036445
242	heb_por_dgb_cze_wly_owc_sid_ukr_aze_azi_fbf_sun_akn_arw_lat_bsq_dut_amr_igb_cnt_swe_hin_tsw_guj_moo_nor_est_lda_swa_fin_prs_sod_geo_fre_krd_pan_grk_mlt_tig_urd_hun_ses_mao_ctl_jav_jpn_tml_kor_ger_afr_bem_bos_mly_slo_hau_bat_mnd_mcd_ewe_eng_anl_bul_glc_ita_ben_qcu_lit_mol_alb_dyu_amh_svk_chh_rom_tag_rus_zul_pol_bam_ind_tha_gam_knd_swt_xho_tur_spa_scr_uzb_cic_vie_aeg_tsn_ven_yor	-0.258939281953586	-0.612614114960813	0.541626630702418
243	gam_glc_cic_guj_tig_sod_owc_grk_aze_uzb_bam_mao_igb_swe_cze_bsq_nor_wly_ses_mnd_urd_mol_bem_hin_xho_bos_est_tsn_fbf_hun_eng_hau_geo_rom_krd_por_lat_anl_sid_dut_fin_dgb_bat_arw_jav_jpn_knd_kor_ita_scr_tsw_ctl_sun_bul_amr_tag_cnt_svk_ewe_spa_mlt_lit_ben_rus_pol_qcu_slo_pan_prs_akn_aeg_ukr_chh_afr_mly_mcd_swt_fre_ven_ind_tha_heb_tml_swa_dyu_azi_ger_alb_tur_yor_vie_amh_zul_lda_moo	-0.138827215658378	-0.328190974702988	0.743505036271667
244	chh_nor_igb_pol_amh_aeg_owc_ctl_azi_aze_tsn_mao_bem_bul_pan_bsq_lit_amr_swt_cnt_slo_bos_ses_prs_ewe_guj_est_cic_moo_hun_por_wly_geo_glc_ben_rus_mol_tig_sid_ita_fin_dyu_sun_krd_mly_jpn_tml_kor_spa_fre_xho_eng_jav_arw_heb_bat_mnd_hin_fbf_rom_gam_swe_ukr_mcd_svk_qcu_urd_alb_dut_zul_sod_lat_anl_scr_tag_afr_bam_cze_ven_ind_tha_hau_knd_akn_lda_tur_grk_ger_uzb_yor_vie_mlt_tsw_dgb_swa	-0.254134600251695	-0.601798932806553	0.548772286771222
245	tig_slo_fbf_por_sod_hau_sid_mol_tur_aze_bam_tag_xho_pan_bos_bsq_arw_amr_ven_cnt_afr_swe_swt_hin_cic_ukr_hun_dgb_yor_fin_ita_aeg_geo_dut_scr_ger_bul_heb_chh_eng_est_akn_mly_nor_jav_jpn_tml_kor_rom_svk_dyu_grk_mao_lit_owc_ind_mnd_ctl_tsn_urd_gam_lat_mcd_rus_guj_qcu_fre_cze_ben_moo_amh_krd_mlt_prs_bat_glc_bem_alb_igb_sun_tha_anl_knd_swa_ewe_azi_spa_pol_uzb_lda_vie_wly_zul_tsw_ses	-0.579301491511577	-1.38256740377858	0.170108632383606
246	owc_arw_tsw_fre_amr_aeg_amh_ben_azi_tur_igb_mao_lda_nor_lat_bsq_swe_hau_dgb_mnd_cze_pan_cic_urd_swt_guj_est_fbf_zul_hun_mol_wly_geo_bos_glc_rom_eng_chh_anl_ger_fin_dyu_ind_spa_tag_jpn_tml_kor_afr_rus_ven_grk_bat_mcd_sid_sun_cnt_scr_swa_alb_tig_pol_hin_ita_svk_qcu_por_slo_lit_yor_gam_bul_heb_krd_mly_prs_akn_ctl_moo_jav_tha_mlt_knd_ses_ewe_aze_ukr_dut_uzb_bem_vie_sod_tsn_bam_xho	-0.544205744013876	-1.29624689385464	0.198097926396607
247	chh_ukr_swa_ben_sid_hau_amh_ger_tur_uzb_akn_sun_zul_pol_pan_bsq_slo_heb_ses_cnt_fre_ctl_xho_alb_yor_krd_fin_moo_lda_est_arw_mlt_geo_lit_por_lat_dut_gam_owc_cze_hun_tsn_tag_urd_mao_jpn_knd_kor_bul_swe_igb_bos_mly_afr_amr_jav_mnd_rom_ewe_grk_sod_spa_guj_prs_mcd_qcu_rus_svk_hin_fbf_anl_nor_wly_ita_ind_eng_cic_glc_tsw_bat_tha_tig_tml_dgb_bem_aze_mol_scr_azi_bam_vie_aeg_dyu_ven_swt	-0.177998017031497	-0.420557667239785	0.675048311144916
248	amh_pan_ewe_por_anl_tig_amr_rus_uzb_azi_bem_jav_cic_dut_urd_bsq_prs_wly_tsw_cnt_ger_bul_tsn_krd_moo_arw_est_igb_xho_fin_alb_sid_geo_bos_lit_svk_grk_heb_chh_swe_hun_lda_sun_ita_mly_jpn_tml_kor_eng_mol_dyu_ctl_tag_fre_owc_ind_mnd_mcd_ses_cze_gam_ukr_afr_pol_lat_qcu_nor_ben_spa_yor_sod_scr_aeg_glc_mao_rom_akn_guj_swa_bat_tha_hau_knd_fbf_bam_aze_slo_hin_tur_dgb_vie_mlt_zul_swt_ven	0.193310449453819	0.455773813342165	0.649615080984922
249	gam_mol_yor_fre_anl_hau_tig_grk_uzb_aze_fbf_sun_akn_guj_ben_bsq_ger_sid_igb_cnt_krd_spa_bem_prs_ven_pol_hun_zul_bam_fin_mcd_sod_geo_por_swe_hin_bos_amh_aeg_alb_est_dgb_ind_arw_mao_jpn_tml_kor_pan_rus_cic_lit_jav_scr_wly_tag_mnd_ukr_swa_cze_heb_afr_glc_slo_dut_qcu_urd_ctl_eng_lda_amr_rom_mlt_bul_bat_ita_swt_lat_ewe_mly_tha_chh_knd_tsn_tsw_tur_svk_nor_azi_ses_vie_owc_moo_dyu_xho	0.214251658547003	0.50482919111933	0.614872967648811
250	wly_grk_dgb_dut_amh_chh_gam_pol_aze_tur_dyu_jav_swa_slo_prs_bsq_glc_sid_fbf_mnd_bos_ukr_xho_por_tsn_ctl_est_ses_akn_fin_ger_hau_geo_eng_guj_lat_rus_tig_heb_cze_hun_moo_mao_mol_mly_jpn_knd_kor_svk_lit_bem_afr_sun_pan_amr_tag_cnt_bul_bam_swe_mlt_alb_arw_hin_ben_qcu_fre_ita_urd_cic_sod_rom_owc_nor_ind_mcd_yor_scr_lda_bat_tha_anl_tml_ven_igb_uzb_spa_krd_azi_tsw_vie_aeg_swt_zul_ewe	-0.242983052827722	-0.574520868062234	0.567002526982475
251	chh_swe_ses_prs_hau_wly_amr_dut_tur_azi_dyu_bat_yor_mcd_urd_bsq_eng_heb_swt_mnd_rus_pan_moo_krd_zul_lat_hun_lda_swa_est_ukr_tig_geo_bul_ctl_hin_spa_anl_sid_por_fin_tsn_mao_scr_tag_jpn_knd_kor_pol_rom_xho_ben_sun_guj_aeg_ind_cnt_alb_bam_nor_owc_ita_lit_ger_fre_qcu_bos_arw_grk_cic_mlt_glc_amh_afr_mly_slo_ewe_cze_akn_jav_tha_gam_tml_igb_tsw_uzb_svk_mol_aze_bem_vie_sod_dgb_fbf_ven	0.0327456284449039	0.077103572808338	0.938706789027924
252	tig_bos_akn_glc_amh_mlt_sid_slo_tur_aze_cic_sun_dgb_hin_rus_bsq_nor_wly_moo_mnd_guj_rom_ven_krd_bem_ben_hun_lda_swt_est_alb_anl_geo_swe_pol_ger_mcd_heb_hau_ukr_fin_swa_mao_fre_tag_jpn_tml_kor_prs_eng_ewe_grk_ind_bul_sod_mly_cnt_dut_fbf_lat_amr_ita_scr_svk_lit_qcu_urd_pan_afr_xho_chh_mol_owc_ctl_bat_spa_ses_por_zul_jav_tha_aeg_knd_tsw_igb_uzb_arw_cze_azi_yor_vie_gam_tsn_dyu_bam	-0.698668246069087	-1.67642120734913	0.0970143626025062
253	chh_svk_xho_bos_heb_sod_aeg_ctl_aze_tur_bam_bat_cic_swe_mol_bsq_bul_sid_ven_mnd_ita_pan_lda_lat_moo_urd_fin_akn_zul_hun_rom_wly_geo_guj_lit_cze_spa_mlt_amr_ben_est_ewe_ind_arw_mly_jpn_knd_kor_pol_nor_dgb_prs_sun_scr_tig_tag_cnt_afr_tsn_eng_hau_dut_alb_slo_glc_qcu_grk_krd_mcd_ses_anl_rus_owc_hin_mao_fre_swt_por_bem_jav_tha_amh_tml_swa_tsw_azi_ukr_ger_uzb_yor_vie_gam_fbf_igb_dyu	-0.0737718255245392	-0.173969281656177	0.862267734793307
254	gam_ctl_bam_rom_amr_owc_anl_por_aze_azi_xho_ind_dyu_rus_bos_bsq_nor_aeg_igb_cnt_lat_scr_cic_ben_swa_svk_est_tsw_ses_fin_ger_heb_geo_mol_urd_glc_spa_wly_hau_mcd_hun_akn_mao_krd_jav_jpn_tml_kor_swe_arw_lda_prs_tag_grk_sid_bat_mnd_fre_moo_lit_amh_bul_dut_alb_pan_qcu_ukr_hin_slo_ewe_sod_ita_mlt_cze_sun_guj_zul_afr_fbf_mly_tha_chh_knd_yor_swt_uzb_pol_eng_tur_ven_vie_tig_bem_dgb_tsn	-0.316241431483699	-0.748078094404506	0.456300637831506
255	gam_bul_ses_svk_chh_mlt_sod_dut_uzb_aze_bam_ind_swa_rom_lit_bsq_krd_heb_xho_cnt_glc_nor_moo_bos_yor_ita_fin_bem_dgb_est_ben_tig_geo_eng_swe_rus_spa_amr_amh_afr_hun_fbf_bat_lat_jav_jpn_tml_kor_guj_grk_akn_por_mao_hin_owc_tag_mnd_mol_dyu_mcd_aeg_scr_arw_ger_ukr_qcu_pan_ctl_pol_igb_wly_urd_hau_alb_mly_fre_cic_prs_tsn_sun_tha_sid_knd_tsw_zul_azi_slo_cze_tur_lda_vie_anl_ven_ewe_swt	-0.424719987755884	-1.00852629557702	0.315818689339291
256	heb_dut_ses_alb_aeg_amr_amh_lat_uzb_azi_tsn_ind_bem_rom_pol_bsq_nor_hau_lda_cnt_glc_por_zul_hin_swa_bos_fin_xho_tsw_est_svk_mlt_geo_fre_prs_afr_krd_gam_wly_ctl_hun_ewe_mao_cze_mly_jpn_knd_kor_ben_urd_igb_grk_tag_mol_owc_jav_mnd_mcd_swt_lit_sid_arw_guj_spa_slo_qcu_pan_rus_ita_bam_sod_bul_tig_swe_sun_scr_moo_ger_dyu_bat_tha_chh_tml_ven_cic_aze_eng_ukr_tur_dgb_vie_anl_akn_yor_fbf	-0.373060983410418	-0.883443011923812	0.379275016991172
257	gam_mol_akn_ben_owc_anl_amh_nor_azi_aze_fbf_mao_ven_rus_lit_bsq_arw_sod_zul_cnt_afr_pol_ses_krd_cic_pan_hun_tsw_bam_est_glc_amr_geo_eng_prs_grk_dut_aeg_tig_svk_fin_swt_mly_fre_ind_jpn_tml_kor_swe_por_lda_slo_tag_bos_hau_jav_mnd_hin_xho_urd_mlt_ger_alb_lat_ita_qcu_scr_bul_guj_bem_chh_cze_sid_ctl_bat_ukr_dgb_mcd_ewe_sun_tha_wly_knd_moo_igb_uzb_rom_spa_tur_dyu_vie_heb_swa_yor_tsn	-0.429153013052901	-1.01902318748616	0.310835581291668
258	heb_spa_xho_ctl_chh_sid_amh_bos_aze_uzb_dgb_mly_ven_hin_mol_bsq_arw_anl_tsn_cnt_mcd_grk_igb_rom_ewe_ben_est_bem_tsw_fin_ukr_wly_geo_rus_prs_krd_por_mlt_owc_lat_hun_dyu_mao_scr_jav_jpn_knd_kor_dut_afr_fbf_nor_tag_svk_gam_ind_mnd_ger_cic_swe_amr_bul_guj_alb_urd_qcu_slo_pol_ita_swt_sod_glc_tig_fre_bat_cze_bam_eng_zul_sun_tha_hau_tml_moo_akn_tur_pan_lit_azi_lda_vie_aeg_yor_swa_ses	-0.581675405010193	-1.38978877768512	0.167910983601354
259	amr_urd_igb_ben_anl_aeg_owc_fre_azi_aze_lda_tag_cic_pan_rom_bsq_mcd_tig_akn_mnd_prs_swe_dyu_arw_ses_mol_fin_bam_dgb_est_ger_heb_geo_nor_spa_bos_alb_gam_hau_guj_hun_xho_jav_ita_bat_jpn_tml_kor_lat_grk_ewe_lit_mly_ukr_wly_ind_cnt_eng_fbf_glc_chh_svk_slo_pol_ctl_qcu_afr_scr_hin_moo_amh_krd_sid_cze_sun_bul_tsw_por_yor_mao_tha_sod_knd_tsn_swa_tur_dut_rus_uzb_ven_vie_mlt_swt_zul_bem	-0.751299995586009	-1.80659193281838	0.0740601108078753
260	aeg_slo_moo_por_chh_owc_tig_spa_tur_azi_igb_sun_bam_pol_ctl_bsq_dut_sod_cic_mnd_afr_nor_dyu_eng_lda_hin_est_swt_swa_hun_ukr_heb_geo_rus_fre_arw_urd_amr_amh_krd_fin_zul_bat_bos_tag_jpn_knd_kor_bul_mol_ven_swe_jav_ita_hau_ind_cnt_ger_ses_alb_wly_svk_guj_rom_prs_qcu_pan_lat_ben_fbf_gam_scr_sid_mcd_mao_glc_akn_grk_dgb_mly_tha_mlt_tml_ewe_yor_uzb_cze_lit_aze_tsw_vie_anl_xho_bem_tsn	-1.31899942567866	-3.29913509486781	0.0013754724895306
261	mlt_cze_ses_slo_wly_aeg_hau_ctl_uzb_tur_yor_ind_akn_prs_nor_bsq_rom_amr_ewe_mnd_arw_pol_swa_hin_dgb_eng_est_cic_moo_fin_swe_amh_geo_ita_lat_pan_afr_gam_tig_ben_hun_zul_sun_por_mly_jpn_knd_kor_svk_spa_tsw_bos_bat_scr_anl_jav_cnt_ger_ven_fre_heb_alb_mcd_rus_glc_qcu_urd_mol_krd_bem_chh_lit_owc_ukr_tag_guj_bam_grk_xho_mao_tha_sid_tml_fbf_igb_azi_dut_bul_aze_swt_vie_sod_tsn_lda_dyu	-0.584398351069818	-1.39462446799588	0.166451514327967
262	sod_ita_fbf_glc_mlt_heb_tig_nor_aze_uzb_moo_bat_bem_rom_lit_bsq_bul_sid_akn_cnt_grk_hin_tsn_por_tsw_svk_hun_xho_lda_est_eng_amr_geo_swe_lat_prs_rus_amh_gam_slo_fin_swa_mly_dut_sun_jpn_tml_kor_scr_bos_ven_cze_ind_mcd_hau_tag_mnd_mol_cic_fre_anl_alb_pan_krd_ctl_qcu_ben_guj_ger_dgb_owc_ukr_chh_afr_mao_spa_zul_pol_ses_jav_tha_wly_knd_ewe_bam_azi_arw_urd_tur_dyu_vie_aeg_swt_igb_yor	-0.140064163467772	-0.330930258091145	0.741441627009894
263	amr_mol_swt_pol_chh_anl_owc_por_tur_azi_ses_jav_ven_rom_ctl_bsq_fre_mlt_tsn_mnd_ger_nor_dgb_afr_yor_dut_hun_swa_cic_est_ita_gam_geo_mcd_rus_ukr_swe_amh_hau_bul_fin_dyu_mao_grk_mly_jpn_knd_kor_svk_lat_tsw_urd_bat_spa_sid_tag_cnt_alb_bem_krd_tig_cze_lit_guj_glc_qcu_prs_scr_hin_xho_aeg_bos_sod_ben_sun_arw_ewe_slo_zul_ind_tha_heb_tml_igb_fbf_aze_pan_eng_uzb_moo_vie_wly_akn_bam_lda	-0.401158487380687	-0.949937296552122	0.344606239681149
264	sid_lat_swt_krd_chh_aeg_gam_glc_tur_uzb_dgb_jav_yor_eng_bul_bsq_rus_sod_moo_mnd_scr_pol_fbf_prs_cic_afr_est_lda_ewe_fin_rom_mlt_geo_ukr_spa_ben_cze_tig_hau_arw_hun_bam_sun_slo_ind_jpn_knd_kor_nor_fre_swa_dut_tag_ita_heb_bat_cnt_ctl_igb_ger_amr_urd_swe_bos_svk_qcu_pan_grk_hin_xho_owc_por_anl_guj_mao_mcd_tsn_alb_ven_mly_tha_amh_tml_dyu_akn_azi_mol_lit_aze_bem_vie_wly_zul_ses_tsw	-0.246373850760479	-0.582415269150126	0.56169638827198
265	mlt_arw_bam_pan_gam_owc_sid_grk_tur_aze_dgb_jav_cic_alb_spa_bsq_mol_chh_bem_cnt_urd_mcd_tsw_svk_lda_fre_fin_moo_yor_hun_ger_wly_geo_bul_bos_guj_ukr_sod_amh_slo_est_swt_sun_dut_mao_jpn_knd_kor_krd_lat_igb_scr_tag_ita_hau_mly_mnd_prs_xho_rus_tig_ben_rom_hin_ctl_qcu_eng_nor_swe_fbf_amr_afr_heb_glc_bat_lit_ses_pol_zul_ind_tha_anl_tml_dyu_tsn_azi_por_cze_uzb_swa_vie_aeg_akn_ewe_ven	-0.205104265066909	-0.484263660087093	0.629337258237282
266	sod_cze_zul_lit_chh_sid_wly_rom_uzb_azi_tsn_sun_yor_ctl_hin_bsq_krd_heb_moo_mnd_alb_ita_cic_urd_ven_scr_fin_dyu_igb_est_slo_gam_geo_ben_swe_eng_glc_amh_hau_prs_hun_swt_jav_grk_bat_jpn_tml_kor_lat_nor_ses_pol_mly_fre_anl_ind_cnt_dut_tsw_arw_tig_rus_afr_por_mol_qcu_mcd_guj_svk_swa_mlt_bul_owc_pan_tag_ukr_ewe_ger_bem_mao_tha_aeg_knd_dgb_lda_aze_bos_spa_tur_akn_vie_amr_bam_fbf_xho	-0.160619371634017	-0.378563404792759	0.70587491627439
267	chh_mol_ewe_ukr_mlt_hau_sod_afr_tur_azi_yor_mao_akn_spa_arw_bsq_mcd_anl_zul_cnt_eng_hin_cic_swe_ses_alb_hun_moo_dyu_est_bul_amr_geo_lit_urd_lat_prs_owc_heb_por_fin_bam_ind_grk_sun_jpn_knd_kor_pan_krd_dgb_rom_mly_rus_aeg_tag_mnd_bos_igb_cze_amh_scr_slo_ben_pol_qcu_ger_ctl_svk_ven_wly_glc_tig_dut_jav_guj_bem_nor_tsw_bat_tha_gam_tml_swa_fbf_uzb_fre_ita_aze_lda_vie_sid_tsn_xho_swt	-0.0275722879257184	-0.0649064726931915	0.948387783484692
268	owc_ukr_dgb_grk_mlt_hau_amh_bos_azi_uzb_ven_mly_xho_mol_nor_bsq_slo_chh_lda_mnd_dut_alb_bem_ger_moo_ben_fin_ewe_yor_hun_bul_amr_geo_ctl_cze_rom_scr_gam_sid_spa_est_ses_sun_pan_tag_jpn_knd_kor_mcd_hin_swa_por_ind_lit_sod_bat_cnt_prs_swt_arw_heb_ita_afr_pol_svk_qcu_fre_glc_urd_bam_anl_rus_tig_guj_jav_eng_zul_swe_tsn_mao_tha_wly_tml_fbf_igb_tur_lat_krd_aze_tsw_vie_aeg_cic_akn_dyu	-0.158221724477826	-0.374037900806898	0.709227531726815
269	chh_spa_lda_swe_amh_heb_wly_arw_tur_azi_yor_mao_bem_bos_mcd_bsq_ben_hau_dgb_mnd_dut_hin_akn_eng_igb_por_est_swt_tsw_hun_slo_gam_geo_guj_ukr_afr_ger_anl_tig_rus_fin_tsn_tag_ita_jav_jpn_knd_kor_prs_pol_ses_nor_bat_pan_aeg_mly_cnt_alb_cic_rom_owc_svk_ctl_grk_mol_qcu_scr_cze_fre_bam_amr_lat_sod_krd_sun_urd_ven_bul_xho_ind_tha_mlt_tml_ewe_moo_uzb_glc_lit_aze_zul_vie_sid_swa_dyu_fbf	-0.0706337767698484	-0.166415736959909	0.868191065746277
270	wly_ukr_ewe_guj_anl_amh_hau_fre_tur_aze_cic_ind_yor_scr_prs_bsq_ita_tig_dgb_cnt_cze_krd_ses_dut_dyu_bos_est_xho_moo_hun_ger_mlt_geo_lat_eng_nor_ctl_sod_aeg_ben_fin_akn_jav_rom_tag_jpn_tml_kor_glc_pol_swt_afr_mly_pan_sid_sun_mnd_lit_bam_por_gam_alb_spa_rus_mol_qcu_swe_grk_mcd_bem_owc_bul_heb_urd_mao_arw_tsn_slo_lda_bat_tha_amr_knd_swa_igb_azi_svk_hin_uzb_fbf_vie_chh_ven_tsw_zul	-0.124404719315774	-0.293584792785182	0.769729365995825
271	anl_eng_cic_svk_gam_owc_sid_urd_tur_aze_lda_ind_ses_lat_cze_bsq_krd_mlt_bem_mnd_bul_spa_xho_bos_yor_arw_fin_tsw_bam_est_mol_sod_geo_scr_hin_prs_grk_heb_amh_slo_hun_akn_sun_afr_tag_jpn_tml_kor_alb_por_dgb_ben_mly_rom_wly_jav_cnt_rus_fbf_ger_chh_fre_dut_pol_ukr_qcu_lit_guj_ita_ven_aeg_glc_amr_ctl_bat_mcd_swt_pan_dyu_mao_tha_tig_knd_moo_ewe_azi_swe_nor_uzb_swa_vie_hau_igb_tsn_zul	-0.456210110798702	-1.0844207270569	0.280981552708497
272	amr_arw_lda_lit_anl_heb_amh_pol_azi_aze_akn_tag_bam_mcd_dut_bsq_urd_chh_ses_mnd_bul_ctl_cic_alb_tsn_ger_fin_zul_swt_hun_svk_mlt_geo_krd_scr_mol_por_sid_aeg_bos_est_tsw_ind_hin_sun_jpn_knd_kor_ben_eng_moo_fre_mao_rus_owc_jav_cnt_cze_xho_nor_hau_spa_guj_swe_grk_qcu_rom_pan_ita_dgb_wly_ukr_gam_lat_bat_glc_dyu_afr_bem_mly_tha_sod_tml_ewe_fbf_uzb_slo_prs_tur_swa_vie_tig_igb_yor_ven	-0.865685491891006	-2.09451732102439	0.0389332421254638
273	aeg_bos_fbf_slo_sid_owc_chh_rus_uzb_aze_lda_sun_ven_lat_rom_bsq_eng_heb_yor_mnd_mol_nor_swa_prs_ses_fre_fin_dyu_tsn_est_ukr_sod_geo_ger_dut_glc_bul_mlt_amh_grk_hun_dgb_mao_ctl_bat_jpn_tml_kor_pol_swe_igb_hin_jav_arw_anl_mly_cnt_lit_bam_ben_amr_por_svk_spa_pan_qcu_krd_ita_mcd_bem_wly_cze_tig_guj_ind_urd_zul_scr_swt_tag_tha_hau_knd_akn_ewe_tur_afr_alb_azi_moo_vie_gam_xho_cic_tsw	-0.580594390631837	-1.38729892004281	0.168666250859569
274	tig_dut_ewe_ben_chh_aeg_anl_fre_aze_uzb_fbf_sun_lda_nor_prs_bsq_ukr_wly_yor_mnd_mol_eng_zul_guj_tsn_scr_fin_dyu_akn_hun_slo_heb_geo_swe_por_spa_urd_sid_gam_glc_est_dgb_tag_ita_mly_jpn_knd_kor_arw_lit_xho_ctl_mao_afr_amr_bat_cnt_hin_ses_alb_amh_lat_pol_mcd_pan_qcu_svk_ger_krd_tsw_sod_bul_mlt_cze_ind_grk_swa_bos_bam_jav_tha_owc_tml_moo_ven_azi_rom_rus_tur_swt_vie_hau_igb_cic_bem	-0.71069177186602	-1.70679942513565	0.091196331883748
275	gam_scr_swa_lit_hau_aeg_amh_dut_aze_uzb_swt_bat_dgb_prs_ita_bsq_swe_tig_bem_cnt_lat_arw_moo_krd_yor_slo_hun_xho_tsn_est_ger_sid_geo_spa_urd_mol_bos_chh_sod_mcd_fin_zul_mao_bul_jav_jpn_knd_kor_ctl_alb_fbf_nor_ind_svk_owc_mly_mnd_guj_akn_ukr_wly_hin_rom_cze_por_qcu_afr_glc_pan_bam_amr_eng_mlt_ben_sun_fre_cic_grk_ven_tag_tha_heb_tml_igb_dyu_azi_rus_pol_tur_ewe_vie_anl_tsw_ses_lda	0.0536576272592558	0.126236995393797	0.899816843069368
276	mlt_grk_igb_mol_aeg_gam_sid_bos_tur_uzb_swt_tag_tsw_ctl_fre_bsq_svk_heb_ses_mnd_ita_eng_ven_ben_swa_alb_hun_lda_bam_est_dut_amr_geo_pol_slo_lit_cze_sod_hau_urd_fin_cic_jav_arw_ind_jpn_knd_kor_ger_por_dyu_hin_bat_krd_owc_mly_cnt_rus_zul_lat_chh_glc_scr_ukr_afr_qcu_rom_pan_mcd_ewe_anl_swe_amh_guj_mao_spa_dgb_prs_bem_sun_tha_wly_tml_fbf_xho_azi_nor_bul_aze_tsn_vie_tig_akn_moo_yor	0.0970003162006827	0.228273924455338	0.81993446399914
277	amr_swe_fbf_pan_gam_aeg_wly_nor_azi_aze_bam_tag_cic_hin_mol_bsq_ger_amh_yor_mnd_por_cze_ewe_mcd_swt_urd_est_ses_tsw_fin_spa_sid_geo_alb_ita_bul_dut_chh_owc_svk_hun_bem_sun_glc_jav_jpn_knd_kor_rus_ctl_zul_lat_bat_eng_hau_mao_cnt_slo_akn_afr_tig_prs_scr_guj_ben_qcu_rom_lit_bos_igb_anl_pol_sod_ukr_ind_fre_dgb_grk_ven_mly_tha_mlt_tml_tsn_swa_uzb_krd_arw_tur_xho_vie_heb_moo_lda_dyu	-0.715021976354504	-1.71554113467941	0.0895759596386141
278	anl_ger_tsw_rom_sid_heb_chh_mcd_azi_uzb_igb_mao_zul_ctl_swe_bsq_slo_hau_xho_mnd_eng_prs_moo_guj_swt_glc_hun_cic_swa_est_ukr_amr_geo_hin_nor_mol_dut_owc_sod_afr_fin_dgb_mly_pol_sun_jpn_knd_kor_bos_scr_fbf_bul_bat_alb_aeg_tag_cnt_pan_dyu_svk_mlt_lit_cze_urd_krd_qcu_rus_grk_ben_ses_gam_lat_wly_spa_ind_arw_tsn_fre_bem_jav_tha_tig_tml_akn_bam_aze_por_ita_tur_lda_vie_amh_yor_ewe_ven	-0.327811602993712	-0.776795637365376	0.439250661368308
279	tig_bos_akn_nor_anl_wly_heb_fre_uzb_aze_cic_jav_xho_slo_mol_bsq_pol_sid_fbf_cnt_glc_swe_dgb_por_igb_svk_fin_swt_bem_est_urd_sod_geo_pan_ita_arw_rom_amr_mlt_cze_hun_dyu_sun_prs_ind_jpn_knd_kor_lit_bul_zul_ukr_mly_grk_hau_mao_mnd_afr_ewe_guj_aeg_krd_alb_scr_eng_qcu_lat_ger_ctl_ven_amh_ben_chh_dut_tag_spa_ses_mcd_moo_bat_tha_owc_tml_lda_swa_tur_rus_hin_azi_tsw_vie_gam_bam_tsn_yor	0.323675393452035	0.762856310226406	0.447479784824495
280	sod_lit_dyu_mol_gam_aeg_anl_dut_aze_uzb_ewe_mly_swt_swe_rus_bsq_ben_owc_bem_mnd_ctl_bul_fbf_urd_yor_por_hun_cic_xho_est_arw_amh_geo_bos_guj_pol_mcd_wly_hau_glc_fin_ven_ind_spa_jav_jpn_tml_kor_fre_hin_tsn_afr_tag_lat_sid_mao_cnt_ukr_igb_krd_mlt_alb_rom_ger_eng_qcu_grk_ita_prs_tsw_amr_pan_chh_slo_sun_svk_dgb_nor_moo_bat_tha_heb_knd_lda_akn_tur_cze_scr_azi_ses_vie_tig_bam_swa_zul	-0.512214483324094	-1.21902066983039	0.225919316168844
281	sid_fre_dgb_krd_aeg_anl_wly_pol_aze_tur_tsw_sun_zul_rus_guj_bsq_svk_owc_ven_mnd_ukr_hin_akn_bul_fbf_cze_est_bam_tsn_fin_ita_heb_geo_prs_mol_urd_alb_gam_amr_rom_hun_ses_jav_mcd_mly_jpn_tml_kor_lat_ben_xho_swe_bat_afr_hau_mao_cnt_grk_lda_glc_tig_slo_scr_nor_ctl_qcu_arw_lit_por_yor_mlt_pan_amh_dut_tag_bos_igb_eng_swa_ind_tha_chh_knd_swt_cic_uzb_spa_ger_azi_dyu_vie_sod_moo_bem_ewe	0.0107611935296364	0.025344354542998	0.979834598687112
282	wly_grk_bem_scr_amh_gam_anl_pol_aze_azi_tsw_tag_igb_swe_spa_bsq_por_aeg_moo_mnd_ben_eng_ven_svk_swt_pan_est_xho_cic_hun_lit_sid_geo_glc_prs_dut_urd_mlt_hau_bos_fin_dyu_mly_ukr_ind_jpn_knd_kor_fre_afr_yor_rus_jav_lat_chh_bat_cnt_nor_ewe_bul_heb_krd_cze_ctl_alb_qcu_slo_arw_ita_bam_sod_rom_tig_mol_sun_mcd_zul_hin_tsn_mao_tha_owc_tml_ses_dgb_tur_ger_guj_uzb_swa_vie_amr_akn_fbf_lda	-0.549680247035077	-1.3082571448148	0.194010325978049
283	amr_cze_bam_arw_hau_anl_sid_por_aze_tur_cic_bat_tsw_swe_eng_bsq_lit_tig_xho_cnt_glc_rus_yor_ger_akn_slo_fin_ewe_lda_hun_svk_amh_geo_mcd_ben_grk_hin_chh_sod_lat_est_swt_ind_dut_mao_jpn_knd_kor_krd_bul_bem_spa_jav_nor_owc_tag_mnd_mol_zul_ita_aeg_ukr_afr_fre_rom_qcu_pan_guj_urd_swa_mlt_ctl_wly_alb_sun_bos_igb_pol_dyu_mly_tha_heb_tml_moo_dgb_uzb_prs_scr_azi_tsn_vie_gam_fbf_ses_ven	-0.514134414688851	-1.22425061886471	0.223949993209767
284	sod_grk_lda_alb_mlt_amr_anl_ben_tur_uzb_akn_mao_dyu_bos_eng_bsq_por_owc_moo_cnt_ger_guj_bam_dut_tsw_pan_hun_ven_swa_fin_bul_chh_geo_mcd_scr_fre_svk_sid_amh_prs_est_dgb_sun_urd_tag_jpn_tml_kor_cze_lit_swt_hin_bat_spa_hau_ind_mnd_rom_bem_glc_heb_krd_swe_slo_ctl_qcu_rus_nor_lat_igb_wly_mol_tig_ukr_mly_pol_ewe_ita_fbf_jav_tha_aeg_knd_ses_yor_azi_afr_arw_aze_cic_vie_gam_xho_zul_tsn	-0.0905776844601693	-0.213321819587143	0.831542901137378
285	amh_rom_ven_rus_amr_hau_anl_bos_uzb_tur_dyu_jav_zul_cze_scr_bsq_ctl_wly_moo_cnt_nor_spa_swt_lat_bem_swe_hun_dgb_tsw_est_ita_sod_geo_grk_eng_pol_bul_sid_gam_ger_fin_fbf_bat_ben_ind_jpn_knd_kor_dut_slo_bam_guj_mly_fre_heb_mao_mnd_pan_igb_lit_tig_arw_hin_prs_krd_qcu_mcd_svk_por_akn_chh_urd_aeg_afr_sun_ukr_yor_mol_swa_tag_tha_owc_tml_ses_xho_azi_glc_alb_aze_ewe_vie_mlt_lda_tsn_cic	0.146070985956525	0.343605591732691	0.731918519855935
286	heb_rus_ven_mol_gam_hau_owc_urd_aze_uzb_tsn_mly_dgb_spa_swe_bsq_grk_amh_bem_cnt_fre_alb_ses_pol_lda_arw_hun_swa_xho_fin_prs_aeg_geo_hin_bul_mcd_rom_sid_amr_svk_est_ewe_ind_bos_bat_jpn_tml_kor_cze_krd_akn_nor_tag_slo_tig_sun_mnd_ger_dyu_afr_wly_guj_por_ukr_ita_qcu_lit_lat_dut_zul_mlt_eng_sod_glc_mao_ctl_tsw_pan_yor_jav_tha_anl_knd_bam_cic_tur_scr_ben_azi_igb_vie_chh_moo_fbf_swt	-0.677802834019129	-1.62104030599391	0.108394790547387
287	sod_lat_moo_scr_chh_heb_amh_mcd_aze_tur_fbf_ind_bem_ben_arw_bsq_nor_aeg_igb_cnt_eng_spa_swa_bos_swt_dut_hun_dgb_yor_fin_krd_amr_geo_glc_por_urd_swe_wly_hau_bul_est_dyu_bat_cze_sun_jpn_knd_kor_slo_pol_ewe_ctl_mly_mol_tig_mao_mnd_pan_tsw_alb_owc_rom_hin_grk_afr_qcu_ger_prs_ita_zul_anl_ukr_sid_guj_tag_rus_akn_svk_ses_jav_tha_mlt_tml_cic_lda_azi_fre_lit_uzb_bam_vie_gam_xho_ven_tsn	-0.612657691541602	-1.46205318899531	0.147097649132506
288	tig_nor_ewe_pol_sod_mlt_wly_dut_uzb_tur_igb_tag_dyu_hin_lat_bsq_ger_sid_bam_mnd_afr_mcd_tsw_ukr_moo_svk_fin_swa_zul_hun_por_heb_geo_alb_pan_krd_rom_amr_aeg_eng_est_ven_mao_fre_ind_jpn_knd_kor_grk_glc_bem_scr_jav_slo_gam_mly_cnt_guj_ses_spa_amh_prs_urd_bos_bul_qcu_lit_ita_rus_xho_anl_ben_chh_swe_bat_mol_fbf_cze_yor_sun_tha_owc_tml_cic_lda_azi_ctl_arw_aze_dgb_vie_hau_akn_tsn_swt	-0.505495358349102	-1.20288923127951	0.232072613020066
289	aeg_ger_ven_ctl_hau_anl_owc_slo_azi_uzb_xho_bat_akn_eng_por_bsq_arw_sod_cic_cnt_spa_ben_zul_rom_dyu_nor_fin_tsn_yor_est_bos_mlt_geo_lat_dut_cze_prs_amr_chh_scr_hun_swa_mly_ukr_ind_jpn_tml_kor_mcd_alb_moo_urd_jav_svk_amh_sun_mnd_rus_ses_ita_sid_fre_bul_mol_afr_qcu_lit_guj_hin_bam_gam_pol_wly_swe_tag_glc_igb_pan_fbf_mao_tha_tig_knd_ewe_swt_aze_krd_grk_tur_tsw_vie_heb_lda_dgb_bem	-0.623834770319567	-1.49144569528217	0.139228835879202
290	anl_urd_moo_rom_sid_amh_amr_bos_uzb_azi_ses_mao_tsw_pan_arw_bsq_alb_owc_dyu_cnt_grk_ben_bem_ger_lda_hin_fin_swa_ewe_hun_swe_hau_geo_afr_svk_lit_nor_tig_aeg_por_est_yor_bat_krd_tag_jpn_tml_kor_scr_ctl_igb_mcd_jav_fre_wly_sun_mnd_cze_cic_ita_gam_bul_pol_lat_dut_qcu_spa_slo_mol_swt_sod_eng_mlt_guj_ind_glc_xho_prs_zul_mly_tha_chh_knd_fbf_dgb_tur_rus_ukr_aze_tsn_vie_heb_akn_bam_ven	-1.32402361579839	-3.31541095322928	0.00130586610491761
291	sid_guj_bem_hin_sod_owc_heb_ctl_uzb_tur_tsw_sun_yor_nor_grk_bsq_mol_amh_swa_mnd_alb_fre_fbf_dut_moo_por_fin_bam_ses_est_pol_chh_geo_ukr_krd_prs_lat_amr_wly_glc_hun_lda_mly_mcd_mao_jpn_knd_kor_bos_urd_swt_ger_ind_afr_anl_tag_cnt_scr_cic_bul_aeg_svk_rom_cze_eng_qcu_arw_rus_ben_ven_gam_spa_hau_lit_jav_ita_zul_pan_akn_bat_tha_tig_tml_ewe_igb_aze_swe_slo_azi_dgb_vie_mlt_dyu_tsn_xho	1.06536447791218	2.56396271222307	0.01195119172754
292	chh_ben_tsw_arw_mlt_sid_owc_afr_uzb_azi_lda_mao_akn_rom_prs_bsq_rus_tig_moo_mnd_ctl_krd_tsn_lat_swa_ger_fin_zul_ewe_est_hin_gam_geo_grk_svk_alb_mcd_anl_amh_mol_hun_bam_mly_por_bat_jpn_tml_kor_ukr_pan_ses_swe_tag_pol_wly_jav_cnt_ita_dyu_dut_aeg_glc_nor_scr_bul_qcu_lit_fre_cze_dgb_hau_bos_heb_eng_sun_spa_igb_urd_ven_ind_tha_sod_knd_xho_fbf_aze_guj_slo_tur_cic_vie_amr_swt_bem_yor	0.747740093555735	1.77911101337526	0.0784887071850291
293	gam_rus_yor_lit_amr_anl_heb_slo_azi_tur_bam_tag_bem_lat_alb_bsq_prs_amh_tsw_mnd_fre_por_moo_urd_swa_svk_hun_ses_dgb_est_cze_owc_geo_pan_grk_hin_guj_sod_aeg_eng_fin_igb_bat_spa_mly_jpn_knd_kor_bos_ita_zul_arw_ind_pol_hau_jav_cnt_ger_lda_ben_mlt_scr_swe_nor_rom_qcu_mol_dut_mcd_xho_sid_ctl_chh_ukr_mao_bul_tsn_afr_ewe_sun_tha_wly_tml_swt_dyu_uzb_krd_glc_aze_akn_vie_tig_fbf_cic_ven	-0.176798524969708	-0.417171336649426	0.677514523651646
294	tig_guj_igb_bul_heb_wly_anl_nor_uzb_tur_cic_mly_akn_ger_glc_bsq_arw_amh_bam_mnd_hin_fre_lda_grk_xho_lit_hun_moo_zul_est_svk_sid_geo_ctl_eng_ukr_afr_mlt_amr_rom_fin_bem_sun_mol_ind_jpn_knd_kor_prs_swe_swa_mcd_jav_krd_hau_tag_cnt_scr_yor_por_gam_ita_ben_spa_lat_qcu_pan_rus_urd_ven_sod_dut_chh_alb_bat_bos_swt_slo_dyu_mao_tha_aeg_tml_fbf_dgb_azi_cze_pol_aze_ewe_vie_owc_tsw_ses_tsn	-0.636139716596832	-1.52214440936001	0.131365969769945
295	anl_rus_ven_ben_aeg_owc_amh_pan_azi_uzb_dgb_tag_moo_swe_alb_bsq_glc_sid_bam_cnt_bul_spa_zul_bos_fbf_prs_hun_tsn_bem_fin_ukr_amr_geo_eng_lat_dut_por_mlt_heb_svk_est_igb_ind_krd_mly_jpn_tml_kor_ita_lit_ses_slo_bat_cze_wly_mao_mnd_afr_tsw_fre_gam_pol_rom_guj_arw_qcu_ger_scr_grk_cic_hau_mol_chh_mcd_jav_urd_dyu_ctl_akn_sun_tha_tig_knd_swt_yor_tur_hin_nor_aze_lda_vie_sod_ewe_xho_swa	-0.542832395778914	-1.29329647371089	0.199111805865263
296	anl_arw_dgb_urd_gam_tig_amr_hin_tur_aze_akn_tag_fbf_grk_eng_bsq_ita_owc_yor_mnd_bos_glc_xho_rom_tsn_svk_hun_igb_swa_est_bul_mlt_geo_krd_pan_mol_spa_sid_heb_ukr_fin_swt_mao_nor_ind_jpn_knd_kor_lit_lat_bam_alb_mly_ben_sod_sun_cnt_pol_zul_ctl_wly_por_ger_fre_afr_qcu_prs_slo_guj_lda_chh_rus_hau_scr_bat_cze_bem_dut_dyu_jav_tha_aeg_tml_cic_moo_uzb_mcd_swe_azi_ses_vie_amh_tsw_ewe_ven	-0.76926877792812	-1.84676869371729	0.0679607196004448
297	tig_ger_ven_bul_anl_mlt_heb_rus_azi_tur_zul_ind_xho_guj_ben_bsq_slo_sod_ewe_mnd_glc_bos_swt_por_yor_lit_hun_ses_cic_est_prs_hau_geo_fre_urd_grk_alb_owc_sid_cze_fin_moo_tag_ctl_bat_jpn_knd_kor_ukr_nor_swa_lat_mao_arw_gam_mly_cnt_pan_bem_scr_chh_krd_svk_afr_mcd_qcu_pol_spa_rom_tsw_aeg_mol_amr_ita_sun_swe_bam_hin_igb_jav_tha_wly_tml_fbf_lda_uzb_dut_eng_aze_dgb_vie_amh_dyu_tsn_akn	0.12230786264297	0.287601732484038	0.774291518187441
298	amr_urd_ses_rom_heb_chh_sod_krd_azi_tur_lda_bat_swa_nor_ctl_bsq_mcd_hau_akn_mnd_afr_prs_tsw_lit_tsn_por_est_dyu_igb_fin_lat_wly_geo_pan_spa_scr_glc_gam_tig_cze_hun_moo_tag_hin_mly_jpn_tml_kor_rus_bos_swt_swe_jav_arw_owc_mao_cnt_alb_ewe_slo_anl_ben_pol_ukr_svk_qcu_guj_bul_grk_fbf_sid_eng_amh_dut_sun_ita_yor_ger_dgb_ind_tha_aeg_knd_bam_xho_uzb_fre_mol_aze_cic_vie_mlt_ven_bem_zul	-0.346763088845317	-0.820575297671885	0.41398657420657
299	hau_pol_moo_ger_anl_amr_sod_ben_aze_tur_lda_bat_dgb_cze_rom_bsq_nor_owc_tsw_cnt_pan_glc_dyu_arw_cic_bos_est_ewe_ses_hun_ukr_amh_geo_rus_slo_guj_prs_mlt_heb_krd_fin_ven_tag_hin_ind_jpn_tml_kor_afr_bul_swt_svk_mao_ita_aeg_mly_mnd_alb_bam_ctl_gam_lat_eng_lit_swe_qcu_dut_urd_spa_xho_chh_mcd_wly_fre_jav_por_akn_scr_bem_sun_tha_tig_knd_swa_tsn_azi_grk_mol_uzb_fbf_vie_sid_zul_igb_yor	-0.246059639574474	-0.581493493248488	0.562314690430503
300	tig_ukr_igb_prs_anl_hau_wly_glc_aze_azi_lda_tag_tsn_spa_grk_bsq_afr_aeg_swt_mnd_nor_dut_cic_ctl_akn_cze_est_swa_zul_fin_rus_sid_geo_pan_scr_pol_ita_amr_owc_bul_hun_bem_mao_lat_jav_jpn_knd_kor_mcd_bos_bam_urd_bat_swe_chh_ind_cnt_eng_yor_slo_mlt_mol_lit_fre_ger_qcu_alb_svk_hin_dgb_gam_arw_amh_krd_sun_guj_ewe_ben_moo_mly_tha_sod_tml_ven_xho_tur_por_rom_uzb_fbf_vie_heb_dyu_ses_tsw	-0.863730174954831	-2.08585947715056	0.0397296499273919
301	wly_prs_xho_ukr_hau_tig_chh_rom_aze_uzb_akn_bat_ven_glc_urd_bsq_alb_heb_swa_cnt_pan_swe_tsw_bul_ses_mcd_est_cic_dyu_fin_ben_sod_geo_mol_afr_scr_nor_owc_amh_bos_hun_lda_mly_slo_tag_jpn_tml_kor_ger_dut_igb_fre_sun_por_aeg_ind_mnd_grk_swt_svk_sid_guj_rus_cze_pol_qcu_ctl_arw_spa_tsn_anl_lat_amr_ita_jav_eng_yor_lit_dgb_mao_tha_gam_knd_ewe_zul_tur_hin_krd_azi_bem_vie_mlt_moo_fbf_bam	0.702168489277362	1.66632941466368	0.0990126125641268
302	sid_afr_ven_nor_aeg_amr_chh_pol_aze_tur_swa_jav_akn_rus_hin_bsq_por_tig_bam_mnd_arw_lit_ewe_ger_tsw_scr_hun_lda_dyu_fin_mcd_mlt_geo_ctl_prs_dut_grk_anl_amh_rom_est_fbf_sun_fre_ind_jpn_knd_kor_eng_guj_igb_lat_tag_ita_hau_bat_cnt_ukr_tsn_mol_wly_ben_bos_swe_alb_qcu_slo_spa_krd_moo_heb_cze_sod_glc_mao_urd_zul_svk_ses_mly_tha_gam_tml_yor_dgb_azi_bul_pan_uzb_cic_vie_owc_swt_xho_bem	0.0276955207634261	0.0652184440256346	0.94814006510092
303	anl_bos_bem_arw_sod_hau_chh_nor_uzb_azi_ses_ind_tsw_lat_pan_bsq_cze_sid_tsn_cnt_ctl_bul_moo_spa_swa_grk_fin_dgb_fbf_est_guj_gam_geo_ukr_glc_fre_rom_amr_mlt_ger_hun_ven_bat_por_sun_jpn_tml_kor_lit_urd_yor_scr_mly_prs_aeg_mao_mnd_mcd_dyu_alb_wly_svk_ita_ben_mol_qcu_rus_dut_swe_lda_owc_krd_tig_pol_tag_afr_igb_eng_akn_jav_tha_heb_knd_xho_ewe_aze_hin_slo_tur_zul_vie_amh_swt_cic_bam	-0.197838714646382	-0.467046176972987	0.641559226050641
304	tig_ger_akn_glc_owc_heb_amh_rus_azi_aze_ewe_tag_swt_bos_spa_bsq_grk_sid_moo_mnd_prs_hin_ses_ita_dyu_ben_fin_tsw_ven_est_krd_sod_geo_fre_ukr_svk_pol_mlt_aeg_rom_hun_lda_sun_guj_mly_jpn_tml_kor_slo_lat_yor_mol_bat_por_chh_jav_cnt_nor_xho_eng_gam_urd_mcd_afr_swe_qcu_cze_scr_ctl_tsn_wly_alb_amr_dut_mao_lit_bam_arw_igb_ind_tha_anl_knd_bem_fbf_uzb_bul_pan_tur_cic_vie_hau_dgb_swa_zul	-0.847413322977344	-2.04891285767695	0.0432880629142872
305	wly_pan_xho_ctl_hau_mlt_amr_nor_aze_azi_moo_tag_ewe_krd_swe_bsq_spa_chh_tsw_mnd_arw_guj_dgb_dut_ven_ger_est_lda_tsn_hun_grk_tig_geo_rom_scr_prs_rus_aeg_anl_lit_fin_swa_mly_afr_ind_jpn_knd_kor_ukr_lat_bem_hin_mao_cze_amh_bat_cnt_mcd_swt_svk_sid_bos_por_fre_pol_qcu_glc_slo_ita_bam_owc_urd_heb_eng_sun_bul_zul_mol_fbf_jav_tha_sod_tml_igb_akn_uzb_alb_ben_tur_dyu_vie_gam_yor_cic_ses	-0.0878362734041634	-0.207040204969877	0.83643110906829
306	owc_arw_swt_lit_aeg_amr_heb_rom_aze_uzb_bam_mly_dgb_hin_bul_bsq_svk_anl_akn_mnd_rus_alb_fbf_ita_tsn_pan_est_lda_moo_hun_urd_sid_geo_prs_pol_dut_ben_wly_gam_ger_fin_yor_ind_ukr_mao_jpn_tml_kor_cze_bos_ses_guj_bat_scr_hau_jav_cnt_afr_xho_mol_mlt_por_spa_glc_grk_qcu_lat_swe_nor_igb_amh_fre_chh_slo_tag_mcd_cic_ctl_ven_sun_tha_sod_knd_zul_ewe_tur_eng_krd_azi_swa_vie_tig_dyu_bem_tsw	-0.487772973069993	-1.15891080602426	0.249459652212353
307	owc_guj_akn_fre_heb_hau_amh_ger_tur_uzb_dgb_jav_cic_por_pan_bsq_ctl_mlt_moo_cnt_hin_mol_yor_grk_bam_dut_fin_ven_ewe_hun_svk_gam_geo_ita_swe_rom_spa_sid_sod_mcd_est_swt_mly_urd_sun_jpn_tml_kor_prs_rus_xho_alb_ind_ukr_chh_bat_mnd_ben_igb_eng_anl_afr_glc_krd_bos_qcu_nor_lit_cze_tsn_aeg_pol_tig_bul_mao_scr_zul_arw_bem_tag_tha_amr_knd_swa_dyu_azi_lat_slo_aze_fbf_vie_wly_tsw_lda_ses	-0.161463012044057	-0.380995140675712	0.704075809064638
308	amr_fre_bam_mol_owc_amh_hau_afr_uzb_tur_swt_bat_cic_lat_grk_bsq_mcd_sid_moo_cnt_nor_rom_tsw_lit_tsn_svk_est_lda_igb_hun_guj_tig_geo_rus_arw_ita_hin_mlt_aeg_scr_fin_dgb_tag_urd_mao_jpn_knd_kor_spa_ctl_ewe_dut_ind_ben_gam_jav_mnd_ukr_ven_glc_anl_krd_pol_prs_ger_qcu_cze_eng_bul_zul_chh_slo_wly_bos_sun_pan_yor_swe_fbf_mly_tha_heb_tml_bem_akn_azi_por_alb_aze_ses_vie_sod_dyu_swa_xho	-0.794270456523195	-1.9124000455279	0.0589024573291768
309	aeg_dut_bem_rus_amr_wly_heb_spa_azi_tur_akn_mao_zul_ukr_slo_bsq_guj_mlt_igb_cnt_urd_lit_swa_hin_bam_bos_fin_dyu_swt_hun_mol_anl_geo_afr_pan_scr_glc_hau_sid_ita_est_yor_mly_ger_jav_jpn_knd_kor_alb_rom_ewe_ben_bat_cze_chh_sun_mnd_prs_ses_bul_sod_fre_mcd_pol_eng_qcu_grk_lat_swe_cic_owc_ctl_amh_por_tag_krd_fbf_arw_tsw_ind_tha_tig_tml_moo_dgb_uzb_svk_nor_aze_lda_vie_gam_ven_xho_tsn	-0.464065343985474	-1.10209859732569	0.273262811974619
310	owc_lit_swt_por_heb_gam_sod_svk_azi_aze_tsn_tag_bam_slo_hin_bsq_guj_anl_swa_cnt_grk_ger_ven_arw_xho_ukr_est_lda_dgb_fin_prs_amh_geo_pol_dut_scr_nor_hau_chh_eng_hun_bem_mly_swe_mao_jpn_tml_kor_bos_alb_akn_ben_ind_ctl_aeg_sun_mnd_glc_cic_cze_amr_lat_mol_rom_krd_qcu_urd_ita_rus_fbf_tig_pan_wly_fre_jav_mcd_dyu_bul_yor_bat_tha_sid_knd_ses_zul_uzb_afr_spa_tur_igb_vie_mlt_tsw_ewe_moo	0.623054544145094	1.47596185243883	0.143332042596076
311	aeg_afr_ewe_lit_heb_amh_gam_nor_uzb_aze_igb_mly_zul_slo_bos_bsq_dut_owc_swt_cnt_fre_krd_yor_rus_dgb_mol_hun_xho_bem_est_eng_chh_geo_cze_alb_mcd_hin_sid_wly_arw_fin_ses_ind_lat_bat_jpn_knd_kor_prs_pol_swa_svk_tag_ukr_sod_mao_mnd_ben_akn_rom_amr_ger_swe_bul_guj_qcu_glc_pan_urd_moo_hau_scr_tig_por_jav_ita_tsn_grk_cic_sun_tha_anl_tml_tsw_lda_azi_spa_ctl_tur_dyu_vie_mlt_ven_fbf_bam	0.233068166994836	0.549561449926616	0.583937504472471
312	chh_guj_zul_lat_amh_sid_mlt_rom_azi_aze_tsn_mly_moo_krd_ctl_bsq_hin_aeg_swa_cnt_prs_ita_fbf_glc_swt_lit_est_ewe_tsw_fin_ger_heb_geo_afr_arw_eng_alb_amr_owc_scr_hun_igb_mao_spa_ind_jpn_tml_kor_por_ben_akn_cze_jav_urd_anl_tag_mnd_bul_cic_grk_sod_pol_svk_mcd_dut_qcu_swe_ukr_rus_dyu_wly_slo_tig_bos_sun_pan_xho_nor_lda_bat_tha_hau_knd_bem_bam_uzb_mol_fre_tur_ses_vie_gam_yor_dgb_ven	-0.393164824489283	-0.932167389794775	0.353663730953512
313	chh_cze_cic_pol_gam_mlt_anl_swe_tur_azi_yor_jav_bem_pan_spa_bsq_rom_aeg_dgb_mnd_lit_ctl_igb_prs_ewe_krd_fin_ven_xho_hun_bul_sid_geo_hin_svk_scr_por_amr_wly_ita_est_lda_bat_ben_tag_jpn_knd_kor_eng_slo_dyu_arw_ind_rus_heb_sun_cnt_glc_swt_bos_owc_afr_fre_mol_ger_qcu_dut_mcd_guj_bam_hau_grk_sod_alb_mly_ukr_tsw_lat_fbf_mao_tha_tig_tml_swa_moo_uzb_urd_nor_aze_akn_vie_amh_ses_zul_tsn	-0.430390828797002	-1.02066029984237	0.310063185706003
314	owc_alb_zul_guj_gam_hau_chh_dut_uzb_azi_lda_sun_ses_scr_fre_bsq_glc_anl_tsn_cnt_bul_ctl_cic_ukr_fbf_arw_hun_moo_ven_fin_svk_amr_geo_spa_rus_ita_rom_wly_sid_por_est_xho_bat_bos_ind_jpn_tml_kor_ger_grk_dyu_cze_jav_ben_tig_tag_mnd_swe_tsw_pan_heb_hin_krd_pol_eng_qcu_mcd_afr_mol_swa_aeg_slo_amh_lit_mao_urd_akn_lat_igb_mly_tha_sod_knd_bem_bam_aze_prs_nor_tur_dgb_vie_mlt_yor_swt_ewe	-0.0878456352167336	-0.207233270176944	0.836280773483258
315	owc_ben_lda_nor_wly_amh_sod_bul_azi_aze_igb_ind_dyu_bos_slo_bsq_krd_aeg_akn_cnt_alb_rom_ewe_eng_bem_swe_fin_ses_ven_est_grk_tig_geo_ukr_fre_ger_pan_chh_anl_ctl_hun_cic_jav_cze_sun_jpn_tml_kor_hin_dut_moo_por_bat_prs_hau_tag_mnd_ita_yor_svk_gam_mol_pol_guj_mcd_qcu_spa_lit_rus_swt_amr_scr_mlt_lat_mao_glc_zul_urd_tsn_mly_tha_sid_knd_fbf_dgb_uzb_arw_afr_tur_xho_vie_heb_tsw_swa_bam	-0.157965733267947	-0.372449308559463	0.710405766052177
316	sid_glc_lda_spa_tig_anl_wly_por_uzb_aze_yor_jav_ses_lit_urd_bsq_lat_amh_xho_mnd_afr_slo_bam_svk_dyu_mol_fin_tsn_tsw_est_bul_hau_geo_swe_nor_scr_rom_amr_mlt_dut_hun_zul_mly_cze_bat_jpn_knd_kor_ctl_hin_swt_bos_mao_ita_gam_ind_cnt_pol_ven_guj_aeg_prs_ben_alb_mcd_qcu_pan_eng_ukr_igb_heb_krd_sod_grk_sun_fre_cic_arw_fbf_tag_tha_chh_tml_bem_dgb_tur_ger_rus_azi_swa_vie_owc_moo_akn_ewe	-0.339398587665769	-0.804504174403143	0.423157698651171
317	anl_por_tsw_lit_tig_gam_amr_arw_uzb_azi_moo_ind_lda_glc_fre_bsq_scr_heb_igb_mnd_cze_grk_ses_guj_fbf_rus_fin_akn_dgb_est_ita_aeg_geo_ukr_ger_hin_slo_wly_amh_nor_hun_cic_bat_alb_tag_jpn_knd_kor_pol_spa_dyu_krd_mly_eng_hau_sun_cnt_bos_swt_rom_owc_dut_mol_ben_urd_qcu_pan_prs_afr_yor_sid_bul_chh_ctl_jav_swe_ewe_mcd_xho_mao_tha_sod_tml_zul_swa_tur_lat_svk_aze_ven_vie_mlt_bem_tsn_bam	-0.665733082455669	-1.59288831207202	0.114578571718432
318	anl_spa_igb_nor_sid_heb_wly_cze_aze_azi_cic_bat_bem_grk_dut_bsq_pan_owc_dyu_cnt_scr_bul_fbf_krd_akn_swe_fin_tsn_yor_est_ger_mlt_geo_mcd_guj_arw_urd_gam_chh_mol_hun_ewe_mly_pol_jav_jpn_tml_kor_fre_bos_tsw_lat_sun_hin_amr_mao_mnd_alb_ses_svk_hau_por_ita_eng_ben_qcu_ctl_lit_rom_moo_tig_prs_amh_ukr_ind_glc_dgb_slo_swt_tag_tha_aeg_knd_ven_lda_tur_afr_rus_uzb_swa_vie_sod_zul_bam_xho	-0.673736940384197	-1.61338834388217	0.110048429698631
319	amr_arw_yor_hin_mlt_amh_hau_ukr_aze_uzb_dgb_jav_tsw_mcd_rus_bsq_glc_heb_moo_mnd_alb_svk_fbf_urd_ses_swe_fin_lda_ewe_est_bos_chh_geo_ben_slo_nor_dut_gam_tig_pol_hun_zul_mly_spa_tag_jpn_tml_kor_lit_ita_dyu_pan_sun_lat_sod_ind_cnt_ctl_swt_eng_aeg_bul_rom_guj_prs_qcu_grk_mol_afr_bam_anl_scr_owc_por_bat_krd_swa_fre_akn_mao_tha_sid_knd_ven_igb_tur_ger_cze_azi_tsn_vie_wly_cic_xho_bem	0.576847467101207	1.36764758150636	0.174718404699895
320	gam_prs_xho_ben_mlt_sod_sid_pol_tur_uzb_zul_tag_igb_slo_ukr_bsq_fre_hau_bam_mnd_glc_bul_yor_krd_akn_ger_fin_moo_tsn_est_ctl_anl_geo_scr_bos_rus_rom_heb_wly_arw_hun_swt_ind_lit_sun_jpn_tml_kor_mol_guj_ven_pan_jav_ita_tig_mao_cnt_svk_cic_afr_owc_cze_eng_grk_hin_qcu_swe_nor_mcd_tsw_chh_dut_amr_urd_mly_alb_ses_lat_dgb_bat_tha_aeg_knd_dyu_bem_aze_spa_por_azi_lda_vie_amh_ewe_fbf_swa	-0.00198178019590421	-0.00466579440765175	0.99628724209656
321	sod_bul_swa_eng_owc_hau_anl_spa_azi_tur_ewe_mly_zul_dut_mcd_bsq_grk_mlt_akn_mnd_por_alb_moo_mol_dgb_prs_hun_fbf_ses_est_ger_sid_geo_ukr_bos_krd_cze_tig_amr_rom_fin_igb_bat_urd_jav_jpn_knd_kor_arw_pan_bem_slo_mao_ctl_gam_sun_cnt_hin_ven_scr_chh_nor_guj_rus_lat_qcu_ita_ben_glc_lda_amh_svk_wly_fre_tag_afr_tsw_pol_swt_ind_tha_heb_tml_xho_dyu_aze_lit_swe_uzb_tsn_vie_aeg_yor_bam_cic	-0.979688230283114	-2.37841027037172	0.0194325271700848
322	owc_mol_swt_ger_hau_amh_chh_dut_tur_uzb_igb_mao_ewe_alb_eng_bsq_nor_wly_lda_cnt_bul_por_dgb_ita_cic_bos_fin_yor_tsw_hun_guj_heb_geo_mcd_urd_krd_prs_mlt_gam_afr_est_akn_ind_arw_bat_jpn_knd_kor_spa_glc_dyu_swe_jav_pan_sod_sun_mnd_fre_moo_lat_amr_scr_rus_slo_hin_qcu_lit_ctl_svk_zul_anl_ben_sid_cze_mly_pol_swa_ukr_xho_tag_tha_aeg_tml_ven_bam_azi_rom_grk_aze_ses_vie_tig_tsn_bem_fbf	0.00322366109230933	0.0075975265827253	0.99395438299216
323	owc_por_yor_urd_heb_amh_tig_pol_azi_uzb_tsw_bat_ewe_bos_alb_bsq_ger_hau_cic_cnt_mol_dut_dgb_ctl_zul_ukr_fin_dyu_tsn_hun_rus_amr_geo_grk_fre_guj_ben_wly_aeg_scr_est_xho_ind_prs_tag_jpn_knd_kor_nor_arw_bam_rom_mly_lat_mlt_sun_mnd_pan_bem_bul_sid_hin_slo_afr_eng_qcu_lit_cze_krd_akn_gam_spa_chh_svk_mao_ita_igb_swe_ven_jav_tha_sod_tml_lda_swa_tur_glc_mcd_aze_ses_vie_anl_swt_fbf_moo	-0.348772899036866	-0.826316173837576	0.410739682314974
324	wly_eng_ven_rom_gam_sid_amr_grk_uzb_tur_fbf_bat_ses_bos_mol_bsq_pol_chh_lda_cnt_svk_lat_swa_glc_bam_hin_hun_yor_cic_fin_alb_amh_geo_guj_scr_spa_krd_heb_tig_swe_est_bem_ind_arw_mao_jpn_knd_kor_ben_pan_xho_urd_jav_ctl_anl_sun_mnd_ukr_dyu_por_hau_afr_bul_ita_slo_qcu_cze_dut_nor_moo_sod_lit_owc_fre_mly_prs_ewe_mcd_zul_tag_tha_mlt_tml_tsn_swt_aze_rus_ger_azi_igb_vie_aeg_akn_dgb_tsw	-0.812630856038868	-1.96385425809976	0.0525332350821755
325	gam_prs_swa_eng_anl_wly_amh_ukr_tur_azi_xho_ind_tsw_lat_pol_bsq_lit_tig_igb_mnd_spa_ctl_tsn_mol_lda_bos_fin_fbf_dyu_est_ger_chh_geo_pan_swe_grk_bul_sid_sod_ben_hun_dgb_mly_ita_sun_jpn_tml_kor_rom_afr_bem_por_jav_hin_mlt_tag_cnt_arw_akn_krd_owc_rus_cze_svk_scr_qcu_guj_slo_urd_bam_heb_fre_amr_mcd_bat_dut_zul_alb_ven_mao_tha_aeg_knd_swt_cic_aze_glc_nor_uzb_yor_vie_hau_ewe_ses_moo	0.578053514906814	1.36613730622955	0.175190266008903
326	amr_bos_ven_ctl_chh_sod_wly_cze_aze_uzb_fbf_mly_zul_glc_lit_bsq_pol_amh_dyu_cnt_slo_ger_moo_pan_igb_guj_est_xho_bem_hun_rus_sid_geo_krd_por_urd_bul_mlt_owc_dut_fin_tsw_mao_ben_sun_jpn_tml_kor_svk_rom_swa_nor_tag_ita_tig_ind_mnd_mol_akn_arw_gam_hin_alb_fre_spa_qcu_mcd_grk_eng_dgb_heb_lat_hau_afr_bat_swe_swt_prs_ewe_jav_tha_anl_knd_cic_yor_tur_scr_ukr_azi_tsn_vie_aeg_ses_bam_lda	-0.245555718030359	-0.580301342844263	0.563114847492941
327	amh_urd_ewe_guj_anl_mlt_heb_scr_uzb_tur_lda_tag_bem_glc_ukr_bsq_mcd_amr_swa_cnt_grk_rom_tsw_pol_ses_ctl_hun_akn_cic_est_eng_chh_geo_arw_bul_rus_cze_aeg_owc_mol_fin_ven_ind_bos_sun_jpn_tml_kor_lat_fre_yor_alb_bat_dut_sod_jav_mnd_hin_moo_lit_gam_ita_por_spa_pan_qcu_ben_afr_prs_dyu_sid_ger_hau_slo_mly_krd_swt_swe_igb_mao_tha_tig_knd_fbf_zul_aze_svk_nor_azi_bam_vie_wly_xho_tsn_dgb	-0.33431237171406	-0.791326860090032	0.430766864583731
328	owc_pol_akn_scr_heb_chh_wly_ukr_aze_uzb_dyu_sun_igb_grk_arw_bsq_svk_amh_ewe_mnd_eng_guj_yor_urd_bam_nor_fin_ses_dgb_est_rus_hau_geo_dut_bul_afr_lat_sod_aeg_slo_hun_fbf_ind_mcd_jav_jpn_knd_kor_lit_krd_swt_por_mly_glc_amr_tag_cnt_alb_tsn_ger_mlt_bos_pan_mol_rom_qcu_swe_ita_spa_lda_anl_ctl_gam_fre_bat_hin_moo_ben_swa_mao_tha_sid_tml_xho_bem_azi_cze_prs_tur_cic_vie_tig_tsw_zul_ven	0.266771794535841	0.628028595595227	0.531524412922396
329	hau_mol_tsw_cze_chh_amh_heb_lit_aze_azi_yor_jav_bam_fre_pan_bsq_grk_amr_moo_cnt_por_urd_fbf_alb_bem_ben_hun_ven_xho_est_hin_owc_geo_eng_rus_afr_spa_sid_sod_svk_fin_zul_mly_lat_sun_jpn_tml_kor_bos_bul_ewe_ukr_mao_swe_anl_ind_mnd_ctl_akn_slo_gam_ger_krd_mcd_guj_qcu_prs_dut_arw_swa_mlt_scr_tig_ita_tag_nor_swt_pol_dgb_bat_tha_wly_knd_cic_lda_uzb_rom_glc_tur_tsn_vie_aeg_dyu_igb_ses	-0.681094836851541	-1.63354883566606	0.105734700139384
330	mlt_ctl_cic_glc_chh_aeg_gam_mol_tur_uzb_xho_sun_swt_rus_slo_bsq_lit_owc_igb_mnd_bul_swe_moo_eng_bem_hin_hun_ses_lda_est_alb_amh_geo_ita_por_pan_pol_amr_tig_rom_fin_ewe_bat_fre_mao_jpn_tml_kor_lat_urd_tsn_ben_jav_ger_anl_ind_cnt_ukr_akn_cze_sod_mcd_spa_guj_nor_qcu_krd_scr_svk_yor_heb_prs_hau_arw_mly_grk_dyu_dut_swa_tag_tha_sid_knd_fbf_bam_aze_afr_bos_azi_dgb_vie_wly_ven_zul_tsw	0.211179599238949	0.496819285989271	0.620488897065314
331	anl_mol_xho_bul_heb_mlt_tig_afr_azi_uzb_cic_tag_ewe_bos_ben_bsq_rom_sid_akn_mnd_pan_ita_dgb_cze_swa_eng_hun_igb_tsw_est_fre_wly_geo_svk_prs_arw_ger_owc_aeg_lat_fin_bam_bat_por_mao_jpn_knd_kor_grk_dut_tsn_slo_mly_guj_chh_ind_cnt_swe_dyu_hin_hau_ctl_scr_krd_nor_qcu_mcd_ukr_rus_ven_amh_urd_gam_pol_jav_glc_lda_alb_bem_sun_tha_sod_tml_swt_fbf_tur_spa_lit_aze_zul_vie_amr_ses_yor_moo	-0.755395759484958	-1.81539838861307	0.0726856178858718
332	sid_lit_tsn_dut_chh_tig_heb_arw_uzb_aze_ewe_jav_akn_pol_lat_bsq_ita_anl_zul_mnd_swe_mol_igb_glc_swt_cze_est_fbf_tsw_hun_bos_mlt_geo_urd_nor_ukr_rom_sod_aeg_prs_fin_ses_mly_ben_tag_jpn_tml_kor_svk_scr_bam_krd_bat_rus_wly_ind_cnt_mcd_lda_slo_hau_afr_guj_ctl_ger_qcu_grk_fre_por_ven_gam_hin_amr_spa_mao_bul_dyu_eng_xho_sun_tha_owc_knd_moo_yor_azi_pan_alb_tur_dgb_vie_amh_swa_cic_bem	-0.774580131251241	-1.86085183646876	0.0659245789861672
333	chh_glc_akn_scr_tig_amh_mlt_prs_azi_tur_bam_sun_swt_mol_krd_bsq_pol_gam_dgb_mnd_fre_cze_igb_dut_bem_rus_est_cic_ewe_hun_ger_wly_geo_urd_bos_ctl_lat_sid_hau_nor_fin_ses_jav_guj_tag_jpn_knd_kor_arw_bul_swa_mcd_bat_rom_anl_ind_cnt_por_zul_hin_sod_pan_eng_ita_spa_qcu_svk_alb_slo_lda_owc_lit_aeg_ukr_mly_afr_yor_swe_xho_mao_tha_heb_tml_ven_tsw_aze_ben_grk_uzb_moo_vie_amr_dyu_fbf_tsn	0.0438499135595162	0.103204269706104	0.918023073267787
334	sid_pan_swa_mol_chh_gam_sod_ger_tur_uzb_akn_jav_xho_lat_prs_bsq_nor_amr_zul_mnd_glc_spa_ven_dut_igb_lit_fin_swt_dyu_hun_bul_hau_geo_guj_eng_urd_swe_anl_amh_rom_est_cic_tag_mcd_mly_jpn_knd_kor_alb_cze_fbf_scr_bat_afr_wly_ind_cnt_slo_ewe_svk_heb_por_grk_ctl_hin_qcu_ukr_rus_pol_bam_aeg_fre_mlt_bos_mao_ben_yor_ita_tsw_sun_tha_owc_tml_lda_moo_azi_krd_arw_aze_ses_vie_tig_bem_dgb_tsn	0.0374479263987933	0.0883197479381555	0.929812450549834
335	amh_bos_xho_dut_sod_amr_owc_cze_uzb_aze_tsn_ind_ewe_pol_grk_bsq_ger_gam_moo_cnt_ita_ukr_dyu_scr_ven_ctl_est_ses_yor_hun_lat_anl_geo_nor_rus_slo_arw_sid_mlt_bul_fin_fbf_mly_svk_sun_jpn_knd_kor_krd_alb_lda_prs_mao_ben_wly_tag_mnd_guj_swt_por_tig_fre_hin_mcd_afr_qcu_spa_urd_rom_swa_chh_pan_heb_eng_bat_swe_bem_glc_igb_jav_tha_aeg_tml_tsw_dgb_tur_mol_lit_azi_bam_vie_hau_zul_cic_akn	-0.69574589891968	-1.67080235905171	0.0981228546013068
336	anl_ukr_swt_ctl_tig_sid_mlt_urd_aze_tur_cic_tag_bam_prs_grk_bsq_guj_amr_ses_mnd_lat_bos_xho_cze_fbf_ger_hun_yor_dyu_fin_pan_heb_geo_krd_hin_glc_svk_sod_chh_slo_est_moo_mly_eng_mao_jpn_knd_kor_ben_nor_ven_pol_ind_afr_aeg_jav_cnt_rom_lda_arw_amh_scr_bul_alb_fre_qcu_spa_swe_mcd_swa_wly_ita_gam_rus_sun_lit_bem_mol_akn_bat_tha_owc_tml_igb_dgb_uzb_dut_por_azi_ewe_vie_hau_zul_tsw_tsn	-0.0836966823302371	-0.197256949355124	0.844056943838118
337	amr_prs_tsw_lit_mlt_tig_sid_dut_aze_uzb_akn_jav_dgb_lat_ctl_bsq_mcd_owc_swt_cnt_eng_ukr_yor_alb_swa_afr_fin_xho_fbf_hun_swe_hau_geo_krd_ben_por_scr_gam_aeg_fre_est_lda_mly_hin_tag_jpn_knd_kor_ita_rus_bem_cze_mao_rom_chh_bat_mnd_urd_moo_nor_heb_glc_mol_slo_bos_qcu_svk_guj_pan_dyu_wly_pol_sod_grk_sun_arw_igb_spa_bam_ind_tha_amh_tml_ewe_tsn_tur_bul_ger_azi_ses_vie_anl_zul_cic_ven	-0.632646873420323	-1.51485374347064	0.133200913052135
338	amh_prs_lda_svk_tig_chh_anl_nor_aze_uzb_swt_sun_cic_mol_rus_bsq_pan_owc_igb_cnt_spa_por_bem_cze_yor_scr_fin_ses_swa_hun_ukr_amr_geo_guj_ita_ger_arw_hau_sid_bul_est_akn_tag_hin_mly_jpn_tml_kor_lat_ben_ven_pol_mao_mcd_wly_bat_mnd_glc_fbf_krd_heb_lit_bos_grk_eng_qcu_swe_afr_dut_zul_gam_fre_aeg_alb_jav_rom_tsw_slo_xho_ind_tha_sod_knd_dgb_tsn_tur_ctl_urd_azi_dyu_vie_mlt_bam_ewe_moo	-0.126058779504806	-0.297740220224979	0.766565553540964
339	amh_ita_swt_glc_amr_sod_tig_spa_azi_tur_ses_tag_ewe_mol_eng_bsq_rom_chh_dyu_mnd_afr_guj_dgb_dut_yor_ben_fin_fbf_ven_est_bos_aeg_geo_cze_rus_prs_bul_hau_sid_arw_hun_cic_bat_scr_jav_jpn_knd_kor_krd_por_igb_mcd_mao_ger_anl_mly_cnt_swe_zul_pan_mlt_urd_ctl_nor_fre_qcu_lit_alb_ukr_tsw_wly_svk_gam_hin_ind_lat_moo_grk_swa_sun_tha_heb_tml_lda_tsn_aze_pol_slo_uzb_bem_vie_owc_akn_xho_bam	0.759055360240322	1.80369341929707	0.0745172002122016
340	mlt_ukr_bem_prs_anl_owc_aeg_dut_azi_uzb_xho_tag_dgb_arw_afr_bsq_ctl_chh_tsn_mnd_por_swe_bam_guj_lda_mol_fin_dyu_igb_hun_ben_hau_geo_pan_mcd_slo_urd_amh_tig_krd_est_ven_mao_lat_sun_jpn_knd_kor_rus_glc_cic_rom_mly_nor_gam_ind_cnt_eng_zul_lit_sid_ita_svk_bul_spa_qcu_bos_ger_alb_swt_wly_grk_amr_cze_jav_scr_yor_fre_fbf_bat_tha_sod_tml_ses_moo_aze_hin_pol_tur_ewe_vie_heb_tsw_swa_akn	-0.152597781420087	-0.360145003058377	0.71955531866582
341	gam_urd_ses_arw_sod_mlt_tig_lat_aze_tur_xho_bat_swa_eng_rom_bsq_ger_sid_zul_mnd_scr_grk_bem_ukr_tsn_mol_hun_fbf_yor_est_guj_anl_geo_pol_mcd_bos_por_amh_amr_swe_fin_cic_mao_prs_tag_jpn_tml_kor_pan_hin_tsw_ctl_sun_bul_aeg_jav_cnt_alb_igb_nor_chh_spa_rus_slo_cze_qcu_lit_ita_krd_dgb_owc_fre_hau_glc_ind_svk_ven_ben_moo_mly_tha_wly_knd_bam_swt_uzb_afr_dut_azi_akn_vie_heb_dyu_ewe_lda	-0.33898905399278	-0.803133400739484	0.423945498500049
342	hau_svk_ewe_dut_sid_heb_owc_mcd_uzb_azi_cic_mly_dyu_lat_urd_bsq_cze_wly_lda_cnt_grk_krd_bem_alb_igb_bos_est_tsn_tsw_fin_mol_sod_geo_spa_scr_pan_rus_amr_gam_pol_hun_akn_tag_afr_mao_jpn_tml_kor_guj_por_fbf_fre_sun_bul_aeg_bat_mnd_swe_bam_eng_anl_ukr_prs_ita_rom_qcu_hin_lit_arw_yor_chh_nor_amh_glc_jav_slo_swa_ctl_swt_ind_tha_tig_knd_moo_dgb_tur_ger_ben_aze_xho_vie_mlt_ven_zul_ses	-0.209824065114066	-0.496138520205721	0.620967242314155
343	amh_guj_bem_grk_chh_amr_mlt_nor_azi_uzb_lda_sun_tsw_mcd_krd_bsq_mol_aeg_swt_cnt_prs_rom_dgb_slo_zul_glc_fin_akn_swa_est_svk_owc_geo_cze_alb_hin_bul_gam_sod_swe_hun_ewe_bat_ger_tag_jpn_tml_kor_lit_rus_xho_urd_jav_fre_wly_ind_mnd_ukr_tsn_ita_hau_bos_scr_pan_afr_qcu_arw_dut_ctl_fbf_tig_ben_heb_eng_mao_lat_cic_pol_moo_mly_tha_anl_knd_bam_dyu_tur_spa_por_aze_ven_vie_sid_igb_ses_yor	-0.62050908006374	-1.48383940174025	0.141232867737332
344	owc_ben_lda_swe_sid_chh_heb_rom_uzb_tur_zul_bat_moo_pol_bul_bsq_ita_mlt_ses_mnd_lit_nor_ewe_cze_dyu_arw_hun_swt_xho_fin_pan_sod_geo_mcd_scr_spa_glc_amh_aeg_ctl_est_cic_mao_afr_mly_jpn_knd_kor_guj_prs_swa_rus_ind_ukr_anl_tag_cnt_hin_bem_por_wly_eng_krd_mol_urd_qcu_fre_grk_svk_bam_hau_ger_gam_alb_sun_slo_yor_lat_igb_jav_tha_tig_tml_ven_tsn_aze_dut_bos_azi_dgb_vie_amr_tsw_akn_fbf	-0.326851871485449	-0.773421774716672	0.441234291024864
345	anl_ita_dgb_rus_heb_gam_mlt_afr_tur_azi_lda_mly_moo_ben_cze_bsq_por_sid_yor_cnt_glc_mcd_bem_swe_ewe_lit_fin_akn_ven_est_krd_wly_geo_guj_fre_mol_arw_chh_tig_alb_hun_zul_tag_eng_jav_jpn_tml_kor_bos_pan_bam_grk_bat_ukr_aeg_sun_mnd_bul_igb_dut_amr_pol_lat_ger_rom_qcu_spa_ctl_scr_tsn_sod_hin_hau_svk_ind_prs_swt_slo_dyu_mao_tha_amh_knd_xho_swa_aze_nor_urd_uzb_fbf_vie_owc_cic_tsw_ses	0.272540031938555	0.640754855367014	0.523257734708519
346	anl_hin_yor_bos_hau_amh_sod_por_aze_tur_zul_sun_igb_grk_scr_bsq_guj_tig_fbf_mnd_ger_rom_swt_rus_cic_bul_est_tsw_ses_fin_pan_gam_geo_ben_eng_slo_pol_aeg_sid_nor_hun_ewe_ind_alb_tag_jpn_knd_kor_svk_fre_dyu_ukr_bat_dut_mlt_jav_cnt_afr_swa_krd_heb_glc_ita_prs_spa_qcu_arw_swe_ctl_bem_owc_lit_wly_urd_mly_mol_akn_lat_lda_mao_tha_amr_tml_dgb_bam_azi_cze_mcd_uzb_moo_vie_chh_tsn_ven_xho	0.233343410799893	0.549484516717908	0.583990071764785
347	owc_rom_swt_ukr_wly_hau_heb_urd_uzb_azi_xho_jav_bam_ctl_ger_bsq_pan_chh_swa_mnd_lat_hin_ses_bul_tsn_scr_hun_igb_ewe_est_mol_sod_geo_nor_por_ita_eng_gam_mlt_alb_fin_ven_tag_guj_sun_jpn_knd_kor_arw_bos_akn_pol_ind_rus_amr_mao_cnt_mcd_zul_spa_anl_prs_grk_cze_ben_qcu_krd_afr_lit_bem_aeg_svk_amh_slo_mly_dut_tsw_glc_yor_bat_tha_sid_tml_moo_cic_tur_swe_fre_aze_lda_vie_tig_fbf_dgb_dyu	0.250715440417812	0.590085835239688	0.556564175735367
348	aeg_glc_xho_ger_mlt_chh_tig_ukr_azi_tur_dgb_tag_swa_pan_ben_bsq_fre_anl_ewe_cnt_afr_spa_bem_eng_tsw_scr_est_akn_dyu_fin_rus_gam_geo_grk_cze_prs_pol_sod_owc_ctl_hun_bam_jav_mol_sun_jpn_knd_kor_krd_alb_igb_mcd_bat_urd_amr_ind_mnd_lit_lda_bos_hau_por_lat_bul_arw_qcu_slo_swe_svk_ven_heb_rom_wly_guj_mly_ita_zul_dut_tsn_mao_tha_sid_tml_ses_yor_uzb_hin_nor_aze_fbf_vie_amh_moo_cic_swt	0.31701950755069	0.746197374359656	0.457430290143379
349	amr_dut_ewe_lit_hau_mlt_gam_ger_azi_tur_igb_sun_ses_slo_nor_bsq_afr_sid_tsw_mnd_lat_ctl_xho_ita_dyu_por_fin_bam_akn_est_swe_aeg_geo_rom_urd_ukr_bul_chh_anl_pol_hun_ven_bat_krd_ind_jpn_knd_kor_hin_svk_swt_grk_mao_arw_heb_mly_cnt_cze_lda_pan_tig_prs_rus_spa_mcd_qcu_alb_fre_glc_tsn_amh_scr_sod_eng_tag_guj_moo_mol_yor_jav_tha_wly_tml_bem_zul_uzb_bos_ben_aze_cic_vie_owc_fbf_dgb_swa	-0.144340528792714	-0.3404039026528	0.734320091364577
350	gam_rus_bam_lit_heb_owc_amh_spa_tur_aze_igb_mao_xho_ben_swe_bsq_lat_tig_dyu_mnd_bul_slo_ven_cze_swa_por_est_ewe_cic_fin_alb_anl_geo_rom_guj_ukr_krd_amr_mlt_afr_hun_ses_sun_urd_jav_jpn_knd_kor_nor_ita_akn_prs_tag_pol_aeg_ind_cnt_scr_bem_pan_hau_ctl_glc_bos_ger_qcu_arw_dut_mcd_tsn_sid_eng_sod_svk_bat_mol_zul_fre_yor_mly_tha_wly_tml_dgb_lda_uzb_hin_grk_azi_moo_vie_chh_fbf_swt_tsw	0.397634098895256	0.937395382627617	0.350983230518106
351	gam_ita_igb_eng_wly_sod_hau_hin_tur_azi_xho_jav_bem_afr_cze_bsq_bos_heb_bam_mnd_urd_arw_fbf_swe_yor_krd_est_ven_tsn_fin_rom_anl_geo_lat_glc_ben_alb_owc_amh_dut_hun_dyu_mao_bul_tag_jpn_knd_kor_nor_ctl_zul_prs_sun_por_sid_bat_cnt_ger_swa_guj_tig_lit_mcd_pol_rus_qcu_slo_spa_svk_ewe_chh_ukr_aeg_mol_ind_pan_dgb_grk_tsw_mly_tha_amr_tml_moo_cic_aze_scr_fre_uzb_lda_vie_mlt_swt_ses_akn	-0.311545737735585	-0.737408466696323	0.462730438509676
352	sod_krd_cic_eng_hau_amh_gam_lit_aze_tur_bem_mao_ses_por_guj_bsq_cze_heb_swt_mnd_dut_hin_lda_fre_igb_rus_fin_bam_xho_hun_pol_amr_geo_ger_arw_rom_alb_owc_sid_ukr_est_dyu_sun_mol_tag_jpn_knd_kor_spa_slo_swa_lat_ind_bos_wly_bat_cnt_ita_ewe_mcd_mlt_prs_glc_pan_scr_qcu_nor_svk_ctl_dgb_aeg_ben_anl_afr_mly_urd_akn_swe_yor_jav_tha_tig_tml_ven_tsn_uzb_grk_bul_azi_fbf_vie_chh_moo_zul_tsw	0.202221254205121	0.476305401928965	0.634973943612752
353	sod_pol_fbf_grk_chh_heb_gam_bul_tur_uzb_akn_ind_dgb_ukr_por_bsq_pan_amh_igb_cnt_spa_krd_moo_urd_xho_eng_est_bam_dyu_hun_rus_amr_geo_fre_alb_dut_mol_hau_wly_hin_fin_tsw_mao_guj_bat_jpn_knd_kor_ger_prs_bem_lit_jav_ita_mlt_tag_mnd_ctl_ven_swe_sid_lat_bos_ben_glc_qcu_slo_afr_svk_tsn_tig_nor_owc_cze_sun_rom_lda_arw_zul_mly_tha_anl_tml_ewe_yor_aze_mcd_scr_azi_cic_vie_aeg_swa_ses_swt	-0.677574901664544	-1.62259969421648	0.108060259716443
354	amr_bos_moo_glc_aeg_wly_tig_spa_tur_uzb_fbf_sun_dgb_hin_pol_bsq_krd_amh_swt_mnd_alb_ita_akn_bul_cic_fre_est_yor_xho_hun_lit_gam_geo_svk_scr_ctl_cze_chh_mlt_urd_fin_bem_jav_swe_mly_jpn_knd_kor_nor_ukr_lda_rom_mao_prs_sid_ind_cnt_rus_ven_arw_sod_guj_mcd_ger_grk_qcu_lat_eng_slo_swa_anl_mol_heb_por_tag_dut_bam_afr_tsn_bat_tha_hau_tml_tsw_ses_aze_ben_pan_azi_ewe_vie_owc_igb_dyu_zul	0.47220029738998	1.11388463450654	0.268199231582519
355	amr_svk_tsn_pan_owc_chh_tig_scr_tur_azi_xho_sun_tsw_cze_hin_bsq_ukr_wly_bem_mnd_arw_krd_yor_slo_swt_lit_fin_swa_ewe_est_fre_heb_geo_alb_glc_ben_guj_mlt_sid_mcd_hun_dgb_bat_prs_ind_jpn_knd_kor_swe_ctl_moo_pol_mly_eng_anl_jav_cnt_por_ses_dut_hau_afr_rom_lat_bos_qcu_bul_grk_nor_cic_amh_spa_sod_urd_mao_ita_lda_mol_bam_tag_tha_aeg_tml_fbf_igb_uzb_ger_rus_aze_ven_vie_gam_zul_akn_dyu	-0.210402282558727	-0.496505319769679	0.620709487564257
356	aeg_rom_moo_ita_owc_hau_mlt_afr_aze_azi_zul_tag_cic_ger_ben_bsq_scr_wly_bam_mnd_ctl_dut_ven_rus_fbf_por_hun_swa_tsw_fin_prs_amh_geo_guj_alb_slo_pol_sid_amr_ukr_est_igb_ind_glc_mao_jpn_tml_kor_grk_spa_xho_urd_jav_svk_anl_bat_cnt_swe_dyu_mcd_chh_nor_arw_mol_pan_qcu_bos_lat_krd_dgb_gam_fre_sod_eng_sun_hin_ses_bul_akn_mly_tha_heb_knd_lda_ewe_tur_cze_lit_uzb_bem_vie_tig_tsn_swt_yor	-0.239997885735186	-0.567526386209425	0.571724099270785
357	sod_urd_tsw_spa_chh_wly_gam_swe_aze_uzb_lda_sun_dyu_pan_dut_bsq_ukr_anl_moo_cnt_grk_bos_dgb_svk_igb_fre_est_swt_fbf_hun_por_mlt_geo_ben_nor_cze_rus_owc_tig_scr_fin_bam_mly_rom_ind_jpn_tml_kor_bul_guj_yor_pol_tag_ctl_sid_jav_mnd_ger_zul_eng_hau_lat_slo_afr_hin_qcu_lit_krd_mol_akn_amr_ita_amh_glc_mao_mcd_ewe_prs_xho_bat_tha_heb_knd_ven_swa_tur_arw_alb_azi_ses_vie_aeg_bem_cic_tsn	-0.727244712004202	-1.74459620076235	0.0843588003247782
358	amr_bul_akn_urd_tig_mlt_hau_afr_aze_azi_cic_ind_swa_ben_nor_bsq_pol_aeg_zul_mnd_grk_ita_tsw_glc_fbf_ctl_fin_bam_dgb_hun_alb_chh_geo_prs_swe_rom_dut_sid_owc_ukr_est_xho_mly_lat_bat_jpn_knd_kor_mcd_bos_swt_guj_jav_rus_sod_mao_cnt_svk_tsn_ger_anl_fre_mol_pan_slo_qcu_arw_krd_lit_bem_heb_scr_amh_spa_sun_eng_ses_por_lda_tag_tha_gam_tml_dyu_moo_uzb_hin_cze_tur_yor_vie_wly_ven_igb_ewe	-0.645493783954491	-1.54532704409168	0.125663377949164
359	sid_fre_xho_rus_gam_amh_owc_prs_tur_aze_yor_sun_tsn_rom_guj_bsq_ctl_aeg_zul_cnt_spa_krd_tsw_mcd_fbf_por_est_moo_akn_fin_mol_amr_geo_arw_slo_swe_ger_hau_mlt_glc_hun_dyu_tag_lit_jav_jpn_tml_kor_cze_alb_ses_scr_ind_hin_sod_bat_mnd_nor_bam_pol_anl_bul_eng_ita_svk_qcu_afr_ukr_grk_bem_chh_urd_tig_bos_mly_lat_igb_pan_cic_mao_tha_heb_knd_ewe_swt_azi_ben_dut_uzb_ven_vie_wly_dgb_swa_lda	-0.218539152821666	-0.51620778781508	0.60693450940399
360	sod_bos_zul_alb_hau_gam_amr_lat_azi_tur_moo_jav_cic_mcd_rus_bsq_slo_anl_tsn_mnd_prs_pol_bem_ben_swt_mol_est_fbf_swa_fin_grk_aeg_geo_hin_spa_guj_ita_owc_wly_fre_hun_yor_ind_arw_sun_jpn_tml_kor_lit_scr_ven_dut_mao_ctl_chh_tag_cnt_afr_ses_glc_amh_nor_svk_pan_ger_qcu_rom_swe_cze_bam_tig_eng_mlt_bul_bat_urd_lda_krd_tsw_mly_tha_sid_knd_akn_dyu_aze_ukr_por_uzb_igb_vie_heb_dgb_xho_ewe	-0.666703156483437	-1.59761551133761	0.113520931403634
361	wly_swe_swt_bul_sid_anl_heb_guj_azi_tur_zul_tag_fbf_hin_mol_bsq_ger_mlt_lda_mnd_cze_ctl_bam_ukr_dyu_krd_hun_igb_ven_fin_arw_aeg_geo_grk_lit_dut_nor_owc_hau_prs_est_ses_mly_alb_sun_jpn_tml_kor_fre_rus_swa_pol_mao_slo_amr_jav_cnt_por_tsn_urd_gam_ita_glc_svk_pan_qcu_rom_ben_afr_bem_sod_lat_chh_spa_ind_mcd_xho_scr_akn_bat_tha_amh_knd_cic_ewe_aze_eng_bos_uzb_yor_vie_tig_moo_dgb_tsw	-0.220829917191976	-0.521215007044315	0.603455945698261
362	amr_pan_swt_prs_wly_sod_gam_rus_azi_uzb_lda_ind_fbf_cze_glc_bsq_bos_sid_tsn_cnt_spa_fre_swa_scr_tsw_ita_est_xho_bam_hun_arw_chh_geo_guj_grk_krd_afr_mlt_hau_alb_fin_akn_sun_bul_mao_jpn_knd_kor_por_ctl_bem_lit_bat_mol_tig_jav_mnd_eng_yor_svk_amh_ukr_ger_hin_lat_qcu_pol_urd_swe_moo_heb_mcd_owc_slo_mly_nor_cic_rom_dyu_tag_tha_anl_tml_igb_ven_tur_dut_ben_aze_ewe_vie_aeg_dgb_zul_ses	-0.654022545132755	-1.56346537496909	0.121339746607984
363	gam_bos_bam_ita_tig_wly_sod_urd_azi_tur_tsn_mao_dgb_cze_grk_bsq_spa_chh_tsw_cnt_slo_dut_igb_por_swa_ctl_hun_dyu_lda_fin_glc_owc_geo_ukr_pan_ger_lat_heb_sid_fre_est_moo_jav_afr_sun_jpn_knd_kor_rus_pol_zul_guj_tag_svk_amh_ind_mnd_swe_ewe_alb_aeg_krd_rom_bul_ben_qcu_mcd_hin_nor_swt_hau_eng_anl_arw_mly_mol_xho_scr_ven_bat_tha_amr_tml_cic_akn_aze_prs_lit_uzb_yor_vie_mlt_bem_fbf_ses	0.340567155399704	0.803115554477933	0.423955760702976
364	anl_guj_dyu_ctl_owc_aeg_sid_dut_aze_tur_lda_mao_cic_ben_bul_bsq_lit_chh_tsw_cnt_rom_ukr_tsn_scr_ses_nor_fin_dgb_swt_est_ger_hau_geo_mcd_cze_spa_fre_amh_gam_hin_hun_xho_sun_pan_jav_jpn_knd_kor_pol_alb_yor_lat_bat_arw_tig_mly_mnd_mol_fbf_grk_heb_swe_prs_svk_ita_qcu_urd_por_eng_zul_amr_rus_sod_slo_tag_afr_ven_bos_ewe_ind_tha_wly_tml_igb_akn_uzb_krd_glc_azi_bem_vie_mlt_bam_swa_moo	0.0334164430377052	0.078785699282913	0.937372352782931
365	heb_prs_bem_guj_chh_gam_sid_ger_aze_tur_zul_tag_swa_ukr_urd_bsq_hin_wly_ven_cnt_svk_rus_tsw_ben_tsn_por_est_cic_igb_fin_swe_hau_geo_alb_lit_spa_ita_amr_mlt_bul_hun_lda_mly_slo_sun_jpn_tml_kor_nor_fre_ewe_afr_mao_bos_owc_jav_mnd_lat_swt_grk_tig_arw_mol_scr_eng_qcu_mcd_rom_ctl_xho_amh_glc_sod_pan_ind_cze_dgb_dut_dyu_bat_tha_anl_knd_yor_moo_uzb_krd_pol_azi_ses_vie_aeg_bam_akn_fbf	-0.588105249792881	-1.405313698758	0.163259792034226
366	wly_ger_moo_svk_tig_chh_gam_alb_aze_tur_akn_jav_swa_nor_prs_bsq_scr_aeg_lda_cnt_rus_ctl_bam_grk_dgb_krd_fin_fbf_ewe_est_spa_heb_geo_rom_dut_arw_afr_mlt_amh_pan_hun_cic_sun_mol_tag_jpn_tml_kor_glc_fre_swt_por_mly_slo_hau_bat_mnd_hin_xho_guj_sid_lat_lit_mcd_pol_qcu_swe_ben_eng_tsn_owc_ukr_amr_bos_ind_urd_zul_cze_bem_mao_tha_sod_knd_igb_ven_uzb_ita_bul_azi_dyu_vie_anl_tsw_yor_ses	-0.428834001169355	-1.0192927376745	0.310708317880559
367	wly_por_akn_ger_gam_amr_sod_urd_aze_tur_swt_mao_swa_alb_glc_bsq_cze_sid_tsn_mnd_eng_nor_fbf_fre_zul_hin_est_tsw_bem_fin_spa_mlt_geo_arw_pol_swe_afr_heb_chh_scr_hun_dyu_ind_mol_mly_jpn_tml_kor_krd_pan_yor_rus_bat_guj_amh_tag_cnt_lat_ven_mcd_anl_svk_ctl_dut_bul_qcu_ben_lit_rom_lda_tig_ukr_owc_grk_sun_prs_ewe_bos_moo_jav_tha_aeg_knd_cic_dgb_azi_slo_ita_uzb_xho_vie_hau_igb_bam_ses	-0.276229951236868	-0.653768746123387	0.514874088487826
368	amr_eng_cic_urd_wly_amh_heb_mol_tur_aze_lda_sun_dgb_rom_prs_bsq_spa_anl_tsw_mnd_krd_bul_dyu_ita_ewe_pol_est_ses_ven_hun_pan_gam_geo_ger_hin_alb_grk_sid_sod_bos_fin_bam_mly_swe_ind_jpn_tml_kor_fre_slo_moo_lat_tag_lit_aeg_mao_cnt_dut_swt_glc_chh_arw_scr_ctl_rus_qcu_svk_mcd_afr_akn_owc_ukr_mlt_nor_bat_cze_zul_ben_swa_jav_tha_tig_knd_fbf_igb_azi_por_guj_uzb_bem_vie_hau_yor_tsn_xho	-0.965288770006345	-2.35127986923982	0.0208203152963312
369	aeg_scr_yor_dut_tig_anl_gam_arw_aze_azi_akn_jav_cic_bos_pol_bsq_prs_amr_tsn_mnd_ita_ben_swa_ger_tsw_rus_est_ses_ewe_fin_afr_owc_geo_urd_fre_guj_nor_heb_mlt_eng_hun_bem_ind_hin_sun_jpn_knd_kor_krd_swe_swt_lat_bat_pan_chh_tag_cnt_mol_dyu_lit_hau_glc_spa_cze_slo_qcu_ukr_svk_grk_igb_wly_rom_sid_ctl_mly_mcd_lda_bul_fbf_mao_tha_amh_tml_xho_dgb_uzb_alb_por_tur_moo_vie_sod_zul_bam_ven	-0.731552093729712	-1.75365704597386	0.082783875970555
370	chh_rus_dyu_mcd_anl_sid_amh_eng_tur_uzb_bam_mly_ven_bos_cze_bsq_bul_wly_zul_mnd_krd_ben_akn_lat_dgb_hin_hun_lda_fbf_est_slo_sod_geo_scr_guj_ita_ctl_gam_mlt_grk_fin_bem_mao_alb_ind_jpn_tml_kor_nor_swe_moo_fre_tag_lit_owc_jav_cnt_prs_ses_spa_hau_pan_mol_por_afr_qcu_arw_ukr_rom_swt_heb_dut_tig_pol_bat_glc_xho_urd_ewe_sun_tha_amr_knd_tsw_yor_aze_svk_ger_azi_tsn_vie_aeg_igb_swa_cic	0.253509469405545	0.597959552464772	0.55132031498057
371	chh_pol_igb_fre_owc_anl_aeg_grk_azi_uzb_fbf_tag_swt_lat_afr_bsq_hin_amh_zul_mnd_spa_glc_akn_urd_moo_dut_hun_ewe_dyu_fin_krd_hau_geo_mcd_ben_por_rom_gam_wly_guj_est_tsn_mly_eng_jav_jpn_knd_kor_ger_bul_dgb_lit_bat_arw_mlt_sun_cnt_slo_bem_prs_heb_svk_ctl_ukr_swe_qcu_ita_scr_cze_ses_amr_nor_tig_rus_ind_pan_xho_mol_cic_mao_tha_sod_tml_bam_swa_tur_bos_alb_aze_yor_vie_sid_ven_lda_tsw	-0.16446452018517	-0.388247758043982	0.698720018633284
372	wly_prs_tsn_lat_mlt_hau_sid_bos_tur_uzb_dgb_mly_zul_dut_mol_bsq_arw_tig_cic_mnd_slo_ben_moo_spa_igb_ukr_fin_ven_yor_est_ctl_gam_geo_glc_fre_lit_urd_amr_heb_eng_hun_ewe_mao_nor_bat_jpn_tml_kor_alb_afr_bam_por_jav_svk_chh_ind_cnt_cze_xho_krd_owc_pol_scr_rus_swe_qcu_pan_bul_ger_bem_aeg_hin_amh_guj_tag_ita_tsw_mcd_swt_sun_tha_sod_knd_dyu_lda_aze_grk_rom_azi_fbf_vie_anl_ses_swa_akn	-0.257188358468595	-0.607936299047674	0.544711492621439
373	mlt_por_xho_hin_hau_tig_amr_guj_tur_uzb_dgb_jav_ven_mcd_scr_bsq_cze_wly_dyu_cnt_krd_bul_bem_glc_fbf_rus_est_igb_tsw_hun_ita_sod_geo_svk_afr_eng_arw_amh_anl_prs_fin_ses_ind_dut_sun_jpn_knd_kor_ger_ben_ewe_spa_tag_slo_owc_mly_mnd_nor_swt_alb_sid_swe_rom_pan_lat_qcu_mol_ctl_lit_bam_gam_urd_aeg_fre_mao_ukr_cic_pol_akn_bat_tha_chh_tml_zul_moo_azi_grk_bos_aze_yor_vie_heb_swa_tsn_lda	-0.592189409741621	-1.41409353732417	0.160673448091445
374	mlt_prs_swt_afr_chh_amr_sod_ukr_azi_uzb_bam_tag_ven_pol_slo_bsq_ben_tig_dgb_mnd_fre_swe_zul_mcd_fbf_glc_fin_cic_swa_est_krd_sid_geo_eng_nor_lit_dut_wly_amh_por_hun_bem_ind_bos_mly_jpn_tml_kor_ctl_rom_dyu_mol_jav_urd_heb_sun_cnt_cze_ses_ger_anl_guj_hin_arw_rus_qcu_pan_svk_bul_tsn_gam_spa_aeg_ita_mao_grk_ewe_lat_lda_bat_tha_owc_knd_igb_yor_aze_alb_scr_tur_tsw_vie_hau_akn_xho_moo	0.297866644750145	0.700513932698957	0.485355287475958
375	sid_afr_fbf_prs_tig_hau_owc_scr_uzb_aze_bem_jav_yor_por_glc_bsq_slo_heb_dgb_mnd_dut_ben_tsn_spa_swa_rus_est_akn_ven_fin_mcd_amr_geo_krd_alb_swe_ger_anl_chh_ita_hun_swt_bat_grk_sun_jpn_knd_kor_lat_bos_igb_pan_mao_hin_gam_tag_cnt_eng_zul_rom_wly_mol_cze_guj_urd_qcu_lit_svk_nor_bam_amh_ctl_aeg_pol_ind_arw_tsw_ukr_dyu_mly_tha_sod_tml_ses_ewe_tur_fre_bul_azi_cic_vie_mlt_lda_moo_xho	-0.564305708893051	-1.34418703750867	0.182157762819424
376	aeg_ger_moo_swe_sid_heb_mlt_pan_aze_tur_swa_bat_cic_pol_rus_bsq_urd_wly_ses_cnt_dut_lit_tsw_spa_ewe_rom_est_bam_dgb_hun_grk_hau_geo_lat_cze_mcd_glc_amh_sod_bul_fin_bem_jav_prs_mly_jpn_knd_kor_nor_ben_zul_ukr_tag_svk_owc_sun_mnd_ctl_akn_krd_anl_arw_hin_alb_slo_qcu_guj_afr_eng_yor_chh_ita_amr_bos_mao_mol_dyu_scr_ven_ind_tha_gam_tml_lda_fbf_uzb_fre_por_azi_swt_vie_tig_tsn_xho_igb	0.0908537554199525	0.213874317437814	0.831113273723601
377	tig_cze_swt_mcd_chh_sid_heb_por_azi_tur_dyu_jav_akn_spa_lat_bsq_prs_anl_lda_mnd_slo_mol_cic_ben_ewe_bul_hun_fbf_swa_fin_pol_gam_geo_eng_arw_alb_rom_aeg_wly_pan_est_tsn_mly_scr_sun_jpn_knd_kor_guj_grk_ven_rus_bat_hin_sod_mao_cnt_lit_bam_swe_hau_bos_svk_krd_fre_qcu_dut_ita_urd_bem_owc_nor_mlt_ctl_tag_glc_zul_afr_dgb_ind_tha_amh_tml_moo_igb_uzb_ger_ukr_aze_yor_vie_amr_tsw_ses_xho	-0.641284403718527	-1.53381828015321	0.128469383980083
378	chh_ben_ses_bos_wly_amr_mlt_rom_tur_uzb_yor_jav_dgb_krd_grk_bsq_ita_sid_akn_cnt_prs_hin_swt_pol_ewe_slo_fin_igb_bam_hun_urd_owc_geo_cze_ukr_ger_bul_anl_heb_rus_est_tsn_mly_alb_tag_jpn_tml_kor_glc_fre_dyu_mcd_mao_dut_sod_bat_mnd_eng_lda_swe_aeg_spa_pan_afr_arw_qcu_por_ctl_mol_xho_hau_guj_gam_lat_ind_svk_cic_scr_moo_sun_tha_tig_knd_ven_swa_aze_nor_lit_azi_bem_vie_amh_tsw_zul_fbf	-0.128060040325125	-0.302198458424127	0.763175584311013
379	mlt_ukr_bam_scr_aeg_owc_wly_dut_azi_uzb_ewe_tag_dgb_bul_krd_bsq_alb_tig_zul_mnd_cze_grk_akn_swe_yor_arw_hun_tsw_swt_fin_pan_anl_geo_por_glc_prs_guj_sod_heb_slo_est_tsn_sun_fre_bat_jpn_tml_kor_mcd_spa_lda_svk_mao_nor_amh_mly_cnt_hin_xho_ctl_gam_ita_pol_rom_rus_qcu_ben_ger_afr_swa_sid_mol_amr_lat_jav_urd_cic_lit_dyu_ind_tha_hau_knd_moo_bem_aze_eng_bos_tur_igb_vie_chh_ven_ses_fbf	-0.467715549890137	-1.1105155716014	0.269639934719521
380	sod_rom_swa_fre_amh_chh_wly_alb_azi_uzb_igb_ind_lda_dut_pan_bsq_urd_hau_akn_mnd_bos_slo_swt_afr_dgb_mcd_est_fbf_dyu_fin_spa_amr_geo_svk_scr_ukr_bul_tig_heb_grk_hun_yor_mly_ctl_tag_jpn_tml_kor_arw_pol_moo_ben_bat_prs_owc_jav_cnt_eng_ven_mol_sid_krd_hin_rus_por_qcu_cze_swe_ger_xho_gam_ita_aeg_lat_mao_guj_tsn_lit_ses_sun_tha_anl_knd_ewe_bem_tur_nor_glc_aze_cic_vie_mlt_tsw_zul_bam	-0.13888036431689	-0.327359848924958	0.744131466250943
381	heb_lit_moo_ita_owc_tig_wly_ger_uzb_azi_zul_ind_yor_urd_afr_bsq_svk_sod_fbf_mnd_eng_rom_tsw_glc_ewe_bos_fin_bem_cic_est_ben_sid_geo_grk_bul_slo_scr_hau_gam_lat_hun_lda_jav_pan_mly_jpn_knd_kor_arw_fre_bam_alb_sun_prs_aeg_mao_cnt_ctl_akn_spa_chh_hin_nor_dut_swe_qcu_mol_krd_cze_ven_mlt_por_amr_pol_tag_mcd_tsn_guj_swa_bat_tha_anl_tml_ses_xho_aze_rus_ukr_tur_dgb_vie_amh_swt_dyu_igb	-0.0322781591355658	-0.0760513499404251	0.939541609931765
382	tig_svk_yor_rom_mlt_gam_heb_hin_uzb_tur_cic_tag_zul_prs_ukr_bsq_ctl_aeg_ewe_cnt_mcd_scr_ven_dut_akn_spa_est_lda_xho_hun_urd_sid_geo_eng_afr_lat_rus_amr_sod_krd_fin_ses_sun_cze_bat_jpn_tml_kor_mol_por_bem_grk_jav_ben_amh_mao_mnd_pan_dgb_ita_owc_pol_bos_fre_nor_qcu_glc_lit_ger_fbf_chh_swe_anl_alb_ind_slo_swt_guj_tsw_mly_tha_hau_knd_bam_swa_aze_bul_arw_azi_dyu_vie_wly_igb_tsn_moo	-0.685600319277664	-1.64122064602259	0.104129398950342
383	sid_ctl_swt_urd_anl_aeg_heb_swe_aze_azi_swa_ind_igb_svk_nor_bsq_lit_chh_cic_cnt_ukr_ita_lda_pol_ven_por_hun_zul_yor_est_slo_wly_geo_krd_lat_fre_arw_mlt_tig_guj_fin_tsn_mao_spa_sun_jpn_knd_kor_ger_mol_bam_cze_tag_scr_sod_bat_mnd_grk_ewe_pan_owc_afr_rus_rom_hin_qcu_dut_alb_mcd_moo_amh_prs_hau_bul_mly_eng_fbf_bos_ses_jav_tha_gam_tml_akn_tsw_uzb_glc_ben_tur_xho_vie_amr_dgb_bem_dyu	0.211559106390663	0.49780020525496	0.619799933492281
384	heb_alb_zul_rom_gam_amh_hau_ben_azi_uzb_bam_ind_tsn_rus_ctl_bsq_mol_anl_ven_mnd_bul_ita_moo_pol_akn_lit_fin_swa_tsw_hun_ger_owc_geo_krd_bos_ukr_arw_sod_aeg_fre_est_yor_bat_spa_jav_jpn_knd_kor_prs_grk_ewe_glc_sun_lat_tig_tag_cnt_swe_cic_guj_amr_eng_slo_urd_nor_qcu_pan_mcd_cze_swt_mlt_scr_chh_afr_mao_por_fbf_hin_dgb_mly_tha_sid_tml_ses_bem_aze_svk_dut_tur_xho_vie_wly_igb_dyu_lda	-0.969937807952012	-2.3566075856922	0.0205410567185468
385	tig_ita_moo_urd_mlt_chh_amh_eng_aze_tur_dyu_ind_lda_mol_dut_bsq_arw_hau_ven_cnt_afr_prs_dgb_spa_cic_lat_hun_tsw_swa_est_glc_amr_geo_ger_cze_lit_por_gam_heb_pol_fin_yor_sun_scr_mly_jpn_tml_kor_guj_ukr_igb_bul_jav_bos_wly_tag_mnd_grk_xho_mcd_sod_rom_pan_svk_alb_qcu_swe_slo_ctl_akn_aeg_ben_owc_hin_bat_krd_fbf_nor_tsn_mao_tha_anl_knd_zul_swt_uzb_fre_rus_azi_ewe_vie_sid_ses_bem_bam	-0.79077420399767	-1.90329411015752	0.0600949330212137
386	mlt_ger_cic_eng_sid_wly_tig_glc_azi_uzb_fbf_ind_igb_rom_ctl_bsq_ita_amh_dgb_cnt_arw_grk_bam_bos_ses_ben_hun_ven_akn_fin_urd_chh_geo_slo_lat_spa_alb_owc_heb_bul_est_dyu_jav_scr_mly_jpn_knd_kor_mol_guj_tsw_lit_sun_ukr_anl_mao_mnd_mcd_lda_pan_amr_cze_krd_afr_swe_qcu_nor_dut_prs_ewe_gam_hin_hau_svk_tag_pol_swa_por_bem_bat_tha_aeg_tml_zul_yor_aze_fre_rus_tur_tsn_vie_sod_moo_swt_xho	0.171357535720645	0.402998037025766	0.687874617744067
387	mlt_lit_bem_pol_gam_owc_wly_spa_aze_uzb_xho_tag_dgb_glc_afr_bsq_hin_chh_ven_mnd_slo_ger_ewe_por_igb_rom_hun_bam_akn_est_bul_anl_geo_guj_cze_eng_ita_sod_tig_bos_fin_fbf_ind_ctl_mly_jpn_tml_kor_scr_lat_swt_mol_jav_pan_aeg_mao_cnt_ukr_tsn_fre_hau_rus_dut_grk_swe_qcu_alb_prs_svk_tsw_heb_arw_amh_mcd_sun_ben_yor_nor_dyu_bat_tha_sid_knd_moo_swa_tur_krd_urd_azi_cic_vie_amr_ses_zul_lda	0.0349357031856236	0.0823745037124533	0.934525945102676
388	sid_slo_tsn_pan_mlt_gam_hau_spa_uzb_aze_ven_mao_bam_lat_ukr_bsq_hin_aeg_igb_cnt_scr_fre_dyu_eng_swa_ben_est_fbf_lda_fin_alb_wly_geo_grk_ctl_arw_rom_amr_tig_dut_hun_yor_mly_afr_ind_jpn_tml_kor_prs_ita_moo_svk_tag_bos_anl_sun_mnd_krd_tsw_ger_amh_pol_urd_por_cze_qcu_glc_bul_nor_xho_chh_lit_owc_mcd_bat_swe_ewe_guj_bem_jav_tha_heb_knd_dgb_swt_azi_rus_mol_tur_ses_vie_sod_cic_akn_zul	-0.264305881345105	-0.625379121096273	0.533253872820569
389	mlt_urd_lda_rom_hau_amh_tig_grk_azi_uzb_moo_jav_cic_slo_ben_bsq_guj_heb_ses_cnt_mcd_spa_igb_glc_bam_cze_hun_akn_swt_est_hin_chh_geo_dut_swe_alb_ita_sod_aeg_rus_fin_ewe_mly_nor_bat_jpn_tml_kor_por_pan_yor_eng_mao_afr_anl_tag_mnd_lat_zul_fre_owc_ctl_ukr_arw_bos_qcu_svk_krd_scr_bem_wly_bul_sid_ger_sun_mol_dgb_prs_dyu_ind_tha_gam_knd_ven_swa_tur_lit_pol_aze_xho_vie_amr_fbf_tsn_tsw	-0.480825352230758	-1.14252125098911	0.256170297912505
390	aeg_mol_akn_ctl_hau_wly_owc_guj_uzb_azi_cic_sun_bam_pol_swe_bsq_ben_chh_moo_mnd_bos_svk_fbf_ger_xho_lat_fin_yor_bem_hun_hin_sod_geo_pan_ukr_bul_nor_gam_amr_slo_est_tsw_mao_scr_jav_jpn_tml_kor_prs_arw_dyu_lit_tag_eng_sid_ind_cnt_rom_ses_ita_tig_glc_fre_grk_afr_qcu_mcd_krd_alb_lda_mlt_cze_amh_rus_mly_spa_ewe_urd_swa_bat_tha_heb_knd_swt_dgb_aze_dut_por_tur_zul_vie_anl_tsn_igb_ven	-0.339771122273663	-0.804034481534409	0.423427538570878
391	gam_bul_bam_nor_amr_anl_hau_svk_aze_uzb_tsw_jav_ven_arw_hin_bsq_rom_chh_igb_mnd_swe_ctl_dgb_lit_fbf_ben_hun_swa_ewe_fin_fre_mlt_geo_ita_scr_mol_ukr_wly_aeg_rus_est_moo_ind_bos_mao_jpn_knd_kor_afr_ger_akn_pol_sun_prs_heb_bat_cnt_mcd_lda_dut_amh_por_urd_guj_cze_qcu_alb_pan_eng_ses_tig_krd_sid_grk_tag_slo_zul_lat_xho_mly_tha_owc_tml_cic_tsn_tur_spa_glc_azi_swt_vie_sod_bem_dyu_yor	-0.209145300345006	-0.494033624703706	0.622447292886577
392	chh_lat_xho_cze_anl_aeg_wly_scr_azi_uzb_fbf_jav_bam_mcd_arw_bsq_por_owc_yor_mnd_pol_hin_cic_guj_dgb_bul_fin_dyu_akn_est_dut_sid_geo_rus_eng_fre_afr_amr_mlt_ctl_hun_tsn_ind_prs_mao_jpn_knd_kor_grk_bos_zul_svk_bat_slo_heb_sun_cnt_pan_lda_mol_hau_ben_spa_krd_rom_qcu_lit_ukr_nor_bem_sod_alb_tig_urd_tag_glc_moo_swe_tsw_mly_tha_amh_tml_igb_swt_aze_ita_ger_tur_swa_vie_gam_ven_ses_ewe	0.118779561265975	0.280164046752044	0.77997388448543
393	gam_por_bem_mol_wly_anl_tig_lat_azi_uzb_bam_sun_swt_ukr_rus_bsq_prs_sid_yor_cnt_bul_dut_fbf_cze_ses_krd_fin_akn_lda_est_swe_owc_geo_afr_hin_pol_ita_heb_hau_scr_hun_dgb_mao_pan_ind_jpn_knd_kor_urd_mcd_tsn_ger_tag_guj_mlt_bat_mnd_spa_cic_ben_sod_fre_nor_lit_svk_qcu_arw_alb_glc_igb_amr_rom_aeg_eng_mly_ctl_ven_grk_xho_jav_tha_chh_tml_zul_swa_aze_slo_bos_tur_tsw_vie_amh_ewe_moo_dyu	0.28540998323893	0.672381492503226	0.503007999485962
394	chh_ukr_ewe_nor_amh_sid_hau_ctl_aze_azi_swt_sun_swa_urd_guj_bsq_rom_heb_dyu_mnd_lat_dut_fbf_por_bam_eng_hun_moo_cic_est_pol_gam_geo_fre_spa_lit_slo_mlt_sod_ben_fin_yor_mao_hin_tag_jpn_knd_kor_scr_ger_tsw_svk_mly_arw_aeg_bat_cnt_prs_zul_afr_wly_ita_bul_rus_glc_qcu_pan_swe_mol_igb_owc_mcd_tig_grk_ind_krd_bem_bos_dgb_jav_tha_anl_tml_akn_ven_tur_cze_alb_uzb_tsn_vie_amr_lda_xho_ses	-0.427183499070234	-1.01522572446622	0.312632201580842
395	owc_ctl_ven_nor_chh_wly_amh_bos_uzb_aze_akn_bat_bem_rom_spa_bsq_slo_aeg_moo_cnt_por_krd_swa_scr_fbf_mol_fin_bam_tsw_hun_ben_amr_geo_pan_grk_swe_bul_mlt_sod_ukr_est_ses_ind_lat_tag_jpn_tml_kor_eng_urd_lda_lit_mly_arw_sid_mao_mnd_cze_tsn_guj_tig_glc_prs_rus_afr_qcu_alb_dut_svk_dgb_hau_ita_gam_mcd_jav_hin_ewe_ger_dyu_sun_tha_heb_knd_cic_xho_azi_pol_fre_tur_swt_vie_anl_yor_zul_igb	-0.791971150590395	-1.90705108153129	0.0596004928531107
396	heb_svk_dgb_por_sod_owc_gam_grk_tur_azi_ses_tag_yor_hin_rus_bsq_fre_tig_zul_cnt_swe_alb_bam_ctl_swa_ben_fin_dyu_igb_hun_prs_aeg_geo_ukr_guj_slo_afr_amh_mlt_mol_est_tsw_sun_arw_bat_jpn_knd_kor_lit_glc_bem_eng_jav_urd_anl_mly_mnd_bul_moo_lat_wly_mcd_cze_nor_dut_qcu_ita_ger_scr_cic_hau_bos_amr_spa_ind_krd_ewe_rom_swt_mao_tha_chh_tml_fbf_tsn_uzb_pan_pol_aze_ven_vie_sid_akn_lda_xho	0.132343860944371	0.311399603145335	0.756193828771658
397	tig_lit_tsw_hin_anl_sid_owc_mol_uzb_azi_swa_mly_igb_ctl_rom_bsq_dut_amh_xho_cnt_pol_mcd_ses_nor_fbf_glc_fin_zul_moo_hun_ben_sod_geo_rus_slo_pan_fre_wly_hau_prs_est_bem_ind_bul_jav_jpn_tml_kor_afr_ger_lda_ukr_bat_por_amr_mao_mnd_krd_tsn_alb_heb_cze_scr_ita_svk_qcu_arw_lat_grk_ven_aeg_bos_chh_spa_sun_eng_ewe_swe_swt_tag_tha_mlt_knd_cic_dgb_tur_guj_urd_aze_dyu_vie_gam_bam_akn_yor	0.083306956248312	0.196046872830438	0.845001220794836
398	chh_pan_tsn_nor_wly_amh_tig_bul_tur_aze_bam_mao_fbf_krd_dut_bsq_slo_aeg_zul_mnd_glc_arw_akn_eng_xho_por_est_ewe_igb_fin_ita_mlt_geo_lit_fre_bos_svk_owc_hau_prs_hun_ses_tag_lat_jav_jpn_tml_kor_urd_ben_ven_ger_ind_ctl_anl_bat_cnt_scr_dyu_mol_sid_mcd_guj_afr_swe_qcu_ukr_cze_hin_tsw_amr_rus_sod_spa_mly_grk_swa_alb_yor_sun_tha_heb_knd_dgb_cic_azi_pol_rom_uzb_swt_vie_gam_bem_moo_lda	-0.138598172342498	-0.326800867041988	0.744552874763417
399	mlt_lit_bem_guj_aeg_sod_gam_mcd_tur_uzb_ven_sun_xho_cze_urd_bsq_ben_chh_tsn_mnd_mol_fre_yor_lat_fbf_nor_hun_swa_zul_fin_dut_wly_geo_pan_krd_por_eng_owc_sid_arw_est_tsw_mao_alb_tag_jpn_tml_kor_rus_spa_ses_slo_mly_scr_heb_ind_cnt_ukr_cic_glc_tig_ger_afr_pol_ctl_qcu_hin_svk_bul_dyu_hau_rom_amh_ita_jav_swe_igb_grk_akn_bat_tha_anl_knd_ewe_dgb_aze_prs_bos_azi_swt_vie_amr_moo_lda_bam	0.300648664324859	0.707914937800129	0.480768518439205
400	wly_mcd_zul_eng_hau_sod_heb_pol_tur_uzb_ses_ind_igb_cze_swe_bsq_alb_gam_dyu_cnt_fre_grk_ewe_arw_fbf_bul_est_tsn_swa_fin_lit_tig_geo_ben_ctl_por_dut_amh_chh_pan_hun_moo_mao_nor_jav_jpn_tml_kor_glc_lat_akn_prs_bat_ger_anl_mly_mnd_bos_yor_guj_owc_mol_afr_urd_svk_qcu_rus_krd_ukr_bam_mlt_spa_amr_slo_tag_ita_lda_rom_swt_sun_tha_aeg_knd_tsw_bem_azi_scr_hin_aze_xho_vie_sid_dgb_ven_cic	0.564325923367568	1.33248395373517	0.185956935523983
401	sod_prs_fbf_por_heb_anl_sid_ben_tur_aze_igb_ind_moo_ger_mcd_bsq_bul_mlt_xho_mnd_grk_guj_bam_mol_lda_ukr_est_ses_dyu_fin_spa_wly_geo_svk_eng_urd_krd_gam_tig_pol_hun_dgb_mao_ctl_tag_jpn_tml_kor_swe_rus_tsw_alb_bat_lit_aeg_jav_cnt_rom_swt_afr_hau_bos_cze_lat_ita_qcu_pan_arw_glc_swa_amr_scr_chh_hin_mly_slo_bem_dut_akn_sun_tha_owc_knd_cic_tsn_uzb_fre_nor_azi_ewe_vie_amh_ven_yor_zul	0.551863374242731	1.30547286141347	0.194952289002662
402	gam_pan_ewe_nor_hau_chh_sid_spa_tur_aze_moo_ind_ses_svk_cze_bsq_eng_amh_ven_cnt_ben_arw_yor_bul_lda_ita_est_fbf_bem_hun_ger_amr_geo_rus_mcd_lat_ukr_anl_owc_lit_fin_igb_sun_afr_bat_jpn_knd_kor_hin_swe_zul_pol_jav_guj_sod_mao_mnd_grk_dyu_alb_aeg_rom_krd_prs_scr_qcu_fre_ctl_dut_bam_wly_mol_mlt_bos_mly_urd_xho_por_swa_tag_tha_heb_tml_cic_akn_uzb_glc_slo_azi_tsw_vie_tig_tsn_swt_dgb	-0.345680245122802	-0.82032008590275	0.414131272843025
403	mlt_fre_fbf_glc_amr_sid_wly_bul_tur_azi_yor_bat_dgb_prs_krd_bsq_mol_amh_moo_cnt_por_pan_swa_cze_ses_lit_hun_swt_igb_est_svk_gam_geo_hin_afr_nor_ger_tig_heb_alb_fin_xho_sun_lat_ind_jpn_knd_kor_bos_ben_lda_guj_mao_rus_anl_jav_mnd_grk_zul_urd_aeg_dut_rom_ukr_slo_qcu_mcd_arw_spa_akn_owc_ita_hau_eng_mly_scr_ven_ctl_tsw_tag_tha_sod_tml_cic_bam_aze_pol_swe_uzb_ewe_vie_chh_dyu_tsn_bem	0.470573456529411	1.11089358920413	0.26947801586031
404	chh_glc_dgb_krd_owc_hau_heb_rom_uzb_tur_zul_bat_fbf_alb_rus_bsq_bul_tig_swt_cnt_urd_ger_lda_slo_swa_lat_fin_moo_igb_est_ukr_amr_geo_mol_grk_nor_arw_mlt_sod_mcd_hun_tsn_mao_pol_ind_jpn_tml_kor_spa_dut_bam_por_sun_fre_wly_jav_mnd_ctl_bem_afr_aeg_hin_eng_svk_scr_qcu_ita_lit_swe_akn_amh_pan_sid_cze_mly_prs_xho_guj_ses_tag_tha_anl_knd_yor_ewe_aze_bos_ben_azi_dyu_vie_gam_ven_cic_tsw	-0.571938661975816	-1.36478728782154	0.175612874995064
405	wly_grk_cic_ben_chh_gam_mlt_lat_azi_aze_akn_tag_xho_arw_dut_bsq_ctl_sid_fbf_cnt_pol_scr_tsn_urd_dgb_prs_fin_bam_bem_hun_cze_amr_geo_krd_lit_nor_rus_hau_heb_guj_est_tsw_ind_hin_bat_jpn_knd_kor_por_rom_ses_spa_mly_afr_owc_mao_mnd_bul_ewe_eng_sod_fre_svk_bos_ita_qcu_glc_slo_mcd_moo_aeg_alb_anl_pan_sun_swe_dyu_ukr_swt_jav_tha_amh_tml_zul_yor_tur_mol_ger_uzb_lda_vie_tig_igb_swa_ven	0.39552806819427	0.934098916890609	0.352671869067173
406	gam_urd_lda_alb_tig_sid_hau_guj_tur_azi_zul_mao_xho_afr_bul_bsq_krd_heb_dyu_mnd_rus_swe_ses_svk_dgb_nor_est_yor_ewe_fin_spa_aeg_geo_glc_ctl_por_grk_anl_wly_arw_hun_cic_mly_lit_bat_jpn_tml_kor_pol_bos_swa_rom_sun_prs_amh_ind_cnt_ben_bem_scr_chh_eng_ger_dut_mol_qcu_hin_slo_ukr_tsw_mlt_lat_owc_cze_jav_fre_swt_pan_tsn_tag_tha_amr_knd_bam_akn_uzb_ita_mcd_aze_fbf_vie_sod_igb_ven_moo	-0.465150315363821	-1.1064248817918	0.271396466864914
407	gam_grk_ven_scr_mlt_amh_aeg_hin_aze_tur_dgb_ind_akn_lat_cze_bsq_fre_sid_fbf_cnt_ger_ctl_swa_alb_swt_swe_hun_igb_ses_fin_mol_tig_geo_bos_pan_afr_nor_sod_anl_dut_est_bem_jav_rus_sun_jpn_tml_kor_ita_arw_cic_mcd_bat_rom_owc_tag_mnd_ben_lda_bul_hau_guj_ukr_prs_slo_qcu_por_urd_pol_bam_amr_svk_heb_lit_mao_glc_tsn_eng_tsw_mly_tha_chh_knd_yor_dyu_azi_spa_krd_uzb_zul_vie_wly_moo_xho_ewe	-0.10248668676164	-0.24144348531471	0.809742962161618
408	sod_por_dyu_slo_amh_sid_mlt_pol_uzb_tur_bam_tag_ses_svk_scr_bsq_swe_tig_yor_cnt_ben_bul_swt_guj_moo_mcd_hun_tsw_swa_est_rom_heb_geo_nor_bos_rus_glc_aeg_owc_arw_fin_zul_mao_eng_bat_jpn_knd_kor_krd_pan_ven_dut_mly_ukr_wly_sun_mnd_grk_igb_spa_amr_fre_mol_urd_prs_qcu_alb_lit_ctl_ewe_anl_ger_chh_lat_ind_afr_cic_ita_bem_jav_tha_hau_tml_fbf_lda_aze_hin_cze_azi_dgb_vie_gam_tsn_xho_akn	-0.581132759926523	-1.38878958487403	0.168213765682483
409	owc_ukr_akn_krd_aeg_amr_mlt_swe_uzb_aze_tsw_tag_swa_dut_hin_bsq_arw_tig_bam_cnt_alb_svk_ses_ctl_xho_prs_est_swt_cic_fin_mcd_heb_geo_por_nor_grk_pol_gam_sid_spa_hun_moo_mao_ben_sun_jpn_knd_kor_lit_glc_igb_rom_jav_slo_hau_bat_mnd_mol_zul_afr_anl_cze_eng_rus_bos_qcu_scr_urd_ger_bem_chh_lat_amh_fre_ind_pan_fbf_bul_dgb_mly_tha_sod_tml_tsn_dyu_azi_ita_guj_tur_ven_vie_wly_lda_ewe_yor	-0.0660002553914644	-0.155435733358511	0.876814689582726
410	amr_por_tsn_lat_heb_hau_tig_krd_azi_uzb_ewe_mao_akn_spa_fre_bsq_arw_aeg_bem_cnt_mcd_cze_moo_afr_zul_rom_hun_tsw_dyu_est_scr_sod_geo_swe_slo_prs_glc_sid_wly_grk_fin_fbf_bat_ben_ind_jpn_tml_kor_alb_dut_ven_hin_sun_ctl_gam_jav_mnd_nor_xho_urd_owc_rus_pan_pol_guj_qcu_svk_bos_bul_lda_mlt_ukr_amh_ger_mly_mol_bam_eng_ses_tag_tha_chh_knd_igb_dgb_aze_ita_lit_tur_swt_vie_anl_yor_swa_cic	-0.569532074778222	-1.35735701761365	0.177952682794876
411	anl_mol_ewe_ita_sid_gam_tig_rom_uzb_aze_lda_tag_igb_hin_swe_bsq_prs_sod_dgb_mnd_ger_por_tsn_arw_moo_nor_fin_fbf_zul_hun_urd_wly_geo_guj_eng_scr_cze_amh_heb_lit_est_akn_sun_bos_bat_jpn_tml_kor_grk_fre_cic_afr_jav_ctl_aeg_ind_cnt_rus_swa_glc_hau_ukr_spa_dut_krd_qcu_alb_slo_pan_ses_chh_lat_amr_pol_mly_mcd_xho_ben_dyu_mao_tha_mlt_knd_swt_tsw_azi_bul_svk_tur_yor_vie_owc_bem_ven_bam	-0.350552715588487	-0.830348697044177	0.408468207555936
412	amr_krd_bem_grk_sid_chh_sod_spa_aze_uzb_ven_sun_zul_mol_hin_bsq_ukr_mlt_tsw_cnt_ger_lit_dgb_eng_tsn_pan_est_ses_swa_fin_ben_wly_geo_mcd_guj_prs_por_aeg_gam_svk_hun_ewe_mly_ita_tag_jpn_knd_kor_arw_alb_lda_dut_mao_rom_amh_bat_mnd_pol_moo_bul_heb_cze_urd_swe_glc_qcu_bos_scr_rus_bam_anl_afr_owc_ctl_ind_slo_akn_fre_cic_jav_tha_hau_tml_yor_xho_azi_nor_lat_tur_swt_vie_tig_igb_dyu_fbf	-0.0315617854494925	-0.0744991578289833	0.940773223390032
413	aeg_svk_tsn_mcd_hau_sod_mlt_prs_uzb_tur_swt_bat_dyu_glc_afr_bsq_pol_tig_dgb_cnt_rom_mol_bem_bul_lda_ben_hun_igb_fbf_fin_arw_wly_geo_por_swe_alb_bos_amr_chh_spa_est_xho_jav_dut_mly_jpn_tml_kor_nor_ctl_bam_urd_tag_ita_owc_sun_mnd_hin_akn_krd_amh_ukr_ger_lat_scr_qcu_pan_fre_grk_yor_gam_cze_sid_slo_ind_lit_zul_rus_ses_mao_tha_anl_knd_ven_cic_azi_eng_guj_aze_tsw_vie_heb_moo_swa_ewe	-0.750390040726832	-1.80303314291455	0.0746216512823512
414	sid_krd_lda_pan_heb_amh_amr_ben_tur_azi_xho_jav_tsw_afr_ukr_bsq_guj_sod_bam_mnd_ctl_prs_ven_alb_ewe_glc_est_igb_yor_fin_bos_aeg_geo_slo_svk_nor_ger_owc_wly_dut_hun_tsn_mly_rus_sun_jpn_knd_kor_rom_arw_akn_lit_tag_lat_tig_bat_cnt_spa_swa_mcd_mlt_bul_hin_mol_ita_qcu_urd_grk_pol_dyu_anl_eng_chh_swe_ind_cze_ses_fre_swt_mao_tha_hau_tml_moo_cic_aze_scr_por_uzb_bem_vie_gam_zul_dgb_fbf	-0.318826531401978	-0.755472438487748	0.4518747195579
415	hau_spa_dgb_nor_owc_amh_anl_grk_uzb_aze_tsw_mly_cic_svk_prs_bsq_dut_sod_dyu_mnd_lat_por_zul_cze_ewe_ukr_fin_swt_tsn_est_guj_heb_geo_hin_pol_bos_swe_mlt_wly_mol_hun_yor_tag_scr_sun_jpn_knd_kor_alb_pan_ven_mcd_mao_urd_tig_ind_cnt_slo_bem_fre_gam_rus_bul_ben_rom_qcu_eng_ger_glc_igb_amr_arw_aeg_krd_jav_ctl_moo_lit_lda_bat_tha_sid_tml_ses_swa_azi_ita_afr_tur_xho_vie_chh_akn_bam_fbf	-0.158289711256066	-0.373182578720685	0.70986182329377
416	tig_svk_akn_pan_anl_amr_hau_grk_tur_uzb_ewe_mly_moo_fre_swe_bsq_ger_owc_dyu_cnt_ukr_bos_ven_prs_dgb_krd_fin_yor_bem_est_urd_heb_geo_ita_glc_arw_bul_amh_aeg_lit_hun_igb_bat_rom_mao_jpn_tml_kor_eng_ben_tsw_pol_sun_mcd_chh_ind_mnd_por_swt_alb_wly_dut_lat_slo_nor_qcu_afr_scr_ctl_lda_sod_hin_gam_mol_tag_spa_fbf_rus_swa_jav_tha_mlt_knd_zul_bam_azi_guj_cze_aze_cic_vie_sid_xho_ses_tsn	-0.665515724002758	-1.59205494267521	0.114765840133008
417	owc_krd_dgb_alb_hau_anl_aeg_ger_aze_tur_ewe_bat_tsw_rom_arw_bsq_grk_mlt_fbf_cnt_lit_svk_bem_mcd_ses_urd_est_dyu_yor_hun_por_heb_geo_slo_rus_ben_afr_tig_amr_eng_fin_moo_mly_ita_sun_jpn_tml_kor_spa_nor_ven_guj_tag_prs_amh_jav_mnd_swe_bam_dut_wly_ukr_pol_pan_bos_qcu_cze_lat_bul_cic_sod_glc_chh_fre_ind_mol_xho_scr_tsn_mao_tha_sid_knd_swa_lda_azi_hin_ctl_uzb_igb_vie_gam_swt_zul_akn	-0.526758753034539	-1.25415600792862	0.212928480446612
418	anl_svk_lda_pol_sod_sid_aeg_rus_azi_aze_igb_sun_tsn_slo_mol_bsq_lat_amh_akn_cnt_rom_ben_fbf_lit_moo_bos_est_dyu_cic_hun_eng_amr_geo_guj_scr_ctl_urd_tig_chh_nor_fin_zul_jav_hin_mao_jpn_knd_kor_arw_afr_ses_pan_ind_glc_heb_tag_mnd_prs_ewe_spa_mlt_fre_por_dut_grk_qcu_ukr_alb_ger_dgb_gam_mcd_wly_cze_mly_ita_bam_bul_tsw_bat_tha_owc_tml_xho_ven_uzb_krd_swe_tur_yor_vie_hau_swt_swa_bem	-0.306123156706647	-0.724505305993751	0.470574375054858
419	hau_afr_ewe_spa_wly_sid_chh_nor_uzb_aze_igb_sun_lda_scr_swe_bsq_ben_gam_zul_cnt_mcd_guj_xho_cze_moo_eng_fin_ven_dyu_est_arw_owc_geo_ita_dut_ctl_por_anl_amh_glc_hun_tsw_tag_lat_bat_jpn_knd_kor_slo_grk_dgb_pol_jav_svk_heb_mly_mnd_rom_ses_hin_mlt_ukr_lit_bul_urd_qcu_krd_ger_bos_fbf_amr_prs_aeg_alb_ind_mol_akn_fre_bam_mao_tha_sod_tml_swt_bem_azi_rus_pan_tur_swa_vie_tig_tsn_yor_cic	0.170181987845579	0.400638772235979	0.689605002961031
420	gam_prs_lda_rus_owc_amr_chh_ctl_tur_azi_dyu_mly_tsw_pan_bul_bsq_dut_hau_tsn_cnt_ukr_swe_xho_urd_moo_por_fin_zul_yor_est_ben_tig_geo_grk_mol_eng_lit_amh_sod_nor_hun_swa_ind_ita_jav_jpn_tml_kor_mcd_pol_ewe_slo_sun_alb_sid_bat_mnd_fre_akn_ger_anl_svk_rom_hin_bos_qcu_arw_lat_scr_ses_aeg_cze_heb_spa_tag_glc_bam_krd_cic_mao_tha_wly_knd_igb_ven_aze_guj_afr_uzb_fbf_vie_mlt_bem_swt_dgb	0.41589259362282	0.981295166586895	0.328993143165783
421	owc_pol_ewe_ben_amh_gam_mlt_grk_aze_tur_xho_ind_igb_ger_svk_bsq_por_aeg_swa_mnd_krd_rus_moo_urd_bam_hin_fin_bem_cic_hun_cze_amr_geo_mol_dut_scr_eng_hau_sid_afr_est_fbf_mly_pan_jav_jpn_tml_kor_ctl_bos_tsw_prs_sun_arw_tig_mao_cnt_nor_swt_ukr_sod_ita_guj_bul_lat_qcu_alb_fre_swe_tsn_anl_rom_chh_glc_bat_spa_dgb_mcd_dyu_tag_tha_wly_knd_ven_zul_uzb_slo_lit_azi_akn_vie_heb_lda_yor_ses	-0.17587116406089	-0.415401354520901	0.678804975610909
422	gam_pan_akn_pol_tig_mlt_owc_mcd_aze_tur_ses_mly_swa_mol_afr_bsq_arw_wly_tsn_cnt_ukr_guj_ven_dut_dyu_slo_fin_moo_igb_est_fre_chh_geo_krd_ger_bul_ita_hau_heb_bos_hun_fbf_jav_prs_ind_jpn_knd_kor_lit_scr_lda_ctl_mao_glc_sid_sun_mnd_ben_ewe_hin_amh_alb_nor_urd_rom_qcu_grk_cze_spa_cic_aeg_rus_amr_swe_tag_svk_tsw_por_dgb_bat_tha_sod_tml_yor_zul_azi_lat_eng_uzb_swt_vie_anl_bem_xho_bam	0.264105299887462	0.622182313987728	0.535344449364808
423	amh_nor_zul_por_aeg_sod_tig_svk_uzb_azi_moo_ind_akn_mol_swe_bsq_rus_heb_xho_cnt_spa_rom_bem_dut_cic_lit_hun_swa_ses_est_krd_anl_geo_ben_pan_guj_bul_sid_hau_ita_fin_yor_tag_afr_mao_jpn_knd_kor_cze_pol_ven_scr_mly_prs_owc_sun_mnd_ctl_tsn_hin_amr_lat_alb_ger_grk_qcu_slo_ukr_bos_swt_gam_mcd_mlt_arw_bat_eng_fbf_urd_bam_jav_tha_wly_tml_dyu_tsw_tur_glc_fre_aze_dgb_vie_chh_ewe_igb_lda	0.0912238894328081	0.214690602314573	0.830478616985339
424	wly_glc_moo_ukr_amr_amh_mlt_swe_tur_aze_dyu_mly_ven_guj_slo_bsq_prs_sod_zul_cnt_alb_rom_xho_dut_akn_scr_est_swt_cic_hun_fre_owc_geo_nor_por_cze_ger_hau_gam_bul_fin_swa_mao_svk_bat_jpn_knd_kor_bos_mcd_bam_hin_ind_ita_sid_tag_mnd_afr_tsn_grk_heb_lit_ctl_eng_spa_qcu_pol_krd_arw_ses_tig_mol_chh_rus_jav_ben_ewe_pan_igb_sun_tha_anl_tml_fbf_dgb_azi_lat_urd_uzb_lda_vie_aeg_tsw_yor_bem	-0.232917014448347	-0.550250291720316	0.583466929147394
425	wly_guj_ses_mcd_sid_heb_amr_ukr_azi_aze_dyu_mly_swa_svk_prs_bsq_glc_aeg_tsn_cnt_ctl_pol_zul_hin_fbf_eng_est_akn_yor_fin_pan_sod_geo_krd_bul_grk_nor_owc_anl_rus_hun_tsw_jav_ita_sun_jpn_tml_kor_rom_afr_bem_spa_tag_dut_tig_bat_mnd_mol_bam_urd_hau_cze_bos_slo_ger_qcu_alb_lit_ben_xho_chh_por_mlt_arw_ind_swe_moo_scr_dgb_mao_tha_gam_knd_swt_lda_uzb_lat_fre_tur_igb_vie_amh_ewe_ven_cic	-0.33219570841874	-0.785576689658284	0.43411239268182
426	amr_ben_moo_ita_tig_gam_sod_prs_azi_aze_lda_bat_swt_spa_glc_bsq_afr_hau_yor_cnt_svk_scr_igb_eng_fbf_rom_est_swa_dyu_fin_dut_mlt_geo_ctl_lat_guj_swe_aeg_sid_mcd_hun_tsn_mly_cze_sun_jpn_knd_kor_ger_pol_tsw_bos_jav_slo_anl_mao_mnd_alb_akn_grk_chh_bul_pan_por_arw_qcu_mol_lit_urd_dgb_owc_krd_wly_ukr_tag_fre_ven_nor_xho_ind_tha_amh_tml_cic_bam_tur_hin_rus_uzb_zul_vie_heb_ewe_ses_bem	-0.640601946154756	-1.5365134077942	0.127807874008007
427	sid_mcd_xho_mol_chh_sod_anl_lat_tur_aze_cic_mao_bem_urd_lit_bsq_svk_heb_ven_mnd_ita_guj_dyu_fre_swt_rom_est_ewe_igb_fin_bul_amh_geo_eng_pol_nor_slo_owc_hau_prs_hun_fbf_ind_ben_bat_jpn_tml_kor_arw_por_bam_cze_jav_ger_aeg_mly_cnt_afr_akn_rus_gam_ctl_pan_scr_krd_qcu_glc_grk_alb_moo_tig_hin_wly_swe_sun_spa_zul_ukr_lda_tag_tha_mlt_knd_swa_dgb_uzb_dut_bos_azi_yor_vie_amr_tsn_ses_tsw	-0.302804234351374	-0.715781318449832	0.475919752268376
428	sid_rus_ses_alb_amr_chh_wly_bos_uzb_tur_zul_mly_swt_mcd_hin_bsq_ctl_owc_fbf_mnd_lit_mol_bem_arw_dgb_swe_hun_swa_moo_fin_slo_heb_geo_guj_lat_ben_krd_gam_aeg_afr_est_dyu_bat_scr_sun_jpn_tml_kor_eng_cze_ewe_nor_jav_dut_anl_tag_cnt_svk_tsw_pol_amh_pan_grk_prs_ukr_qcu_spa_ger_glc_lda_sod_rom_mlt_urd_mao_ita_igb_fre_akn_ind_tha_tig_knd_bam_cic_azi_bul_por_aze_yor_vie_hau_xho_tsn_ven	0.344842989178296	0.81155567725163	0.419118901051482
429	amr_ctl_xho_bul_mlt_wly_gam_ita_tur_uzb_dyu_sun_igb_svk_spa_bsq_afr_heb_ven_mnd_ukr_rom_cic_guj_fbf_hin_fin_tsn_yor_hun_pan_chh_geo_por_slo_cze_swe_tig_sid_ben_est_ses_mao_mol_bat_jpn_tml_kor_nor_bos_bem_rus_jav_krd_anl_ind_cnt_arw_swa_lat_sod_dut_glc_ger_mcd_qcu_prs_urd_fre_tsw_aeg_grk_hau_alb_mly_scr_dgb_eng_akn_tag_tha_owc_knd_bam_zul_azi_pol_lit_aze_ewe_vie_amh_lda_moo_swt	0.136125641669489	0.320137927435364	0.749581922197055
430	anl_por_yor_cze_chh_tig_amr_bul_azi_uzb_zul_bat_fbf_dut_pan_bsq_ita_owc_xho_mnd_ukr_slo_moo_hin_ewe_afr_hun_dgb_tsw_fin_pol_sid_geo_ben_spa_ger_mol_aeg_mlt_ctl_est_tsn_jav_scr_mly_jpn_knd_kor_lit_rom_akn_swe_ind_bos_hau_tag_cnt_eng_swt_guj_gam_glc_alb_svk_urd_qcu_krd_grk_nor_ven_heb_rus_wly_fre_mao_lat_igb_arw_bam_sun_tha_amh_tml_ses_lda_tur_mcd_prs_aze_dyu_vie_sod_bem_swa_cic	-0.510976236093694	-1.21665012578645	0.226816063318292
431	chh_prs_fbf_slo_hau_amr_aeg_guj_azi_tur_bem_mly_akn_ger_por_bsq_krd_owc_dgb_cnt_arw_ctl_ewe_scr_swa_fre_hun_moo_ven_fin_spa_sod_geo_mcd_bul_eng_afr_wly_gam_nor_est_yor_jav_svk_tag_jpn_knd_kor_glc_alb_dyu_grk_mao_dut_sid_bat_mnd_rom_bam_lat_anl_ben_rus_urd_ita_qcu_lit_swe_ukr_zul_mlt_pol_amh_hin_sun_pan_swt_mol_xho_ind_tha_tig_tml_tsw_igb_uzb_cze_bos_aze_tsn_vie_heb_ses_lda_cic	0.00219033993117166	0.00517525345973311	0.995881848774734
432	wly_krd_bam_rus_mlt_hau_sid_ger_tur_uzb_lda_sun_igb_glc_bul_bsq_prs_amr_dgb_mnd_arw_alb_cic_pol_yor_ita_hun_ses_tsn_fin_pan_heb_geo_bos_afr_por_dut_sod_owc_guj_est_xho_mly_nor_ind_jpn_knd_kor_lit_ctl_tsw_mcd_jav_spa_anl_bat_cnt_hin_zul_swe_tig_urd_scr_cze_rom_qcu_ben_eng_svk_dyu_chh_slo_aeg_ukr_tag_grk_akn_fre_ewe_mao_tha_gam_tml_ven_fbf_aze_lat_mol_azi_swt_vie_amh_swa_bem_moo	-0.288942285105952	-0.68333421724211	0.496094597161098
433	amh_rom_yor_ita_sod_gam_mlt_eng_aze_tur_dyu_sun_akn_por_svk_bsq_pan_owc_tsn_cnt_krd_bos_igb_fre_swa_mol_hun_tsw_ven_est_urd_wly_geo_glc_arw_swe_lit_sid_aeg_slo_fin_lda_mao_scr_tag_jpn_knd_kor_guj_cze_xho_ukr_ind_afr_hau_bat_mnd_rus_fbf_pol_amr_lat_spa_grk_bul_qcu_dut_mcd_hin_ewe_heb_ben_chh_ctl_jav_nor_cic_alb_zul_mly_tha_tig_tml_bem_swt_uzb_ger_prs_azi_dgb_vie_anl_bam_ses_moo	-0.633870406117514	-1.51790095550622	0.132431541320488
434	mlt_mol_swt_svk_tig_amh_aeg_pol_uzb_azi_lda_mao_cic_rom_ben_bsq_glc_wly_bem_mnd_cze_eng_dgb_spa_tsw_ctl_est_tsn_fbf_fin_slo_sid_geo_alb_swe_nor_scr_amr_anl_bul_hun_akn_ind_ita_sun_jpn_knd_kor_rus_hin_dyu_pan_tag_grk_hau_bat_cnt_por_yor_fre_gam_urd_arw_dut_ukr_qcu_lat_ger_krd_xho_chh_prs_heb_lit_jav_afr_bam_bos_ewe_mly_tha_sod_tml_moo_ven_aze_mcd_guj_tur_ses_vie_owc_swa_zul_igb	-0.834608302756385	-2.01859669132548	0.0464090483926215
435	heb_ita_ven_urd_owc_sod_wly_alb_aze_tur_swt_sun_yor_guj_eng_bsq_spa_mlt_ewe_cnt_hin_afr_ses_fre_xho_ukr_fin_bam_dyu_est_scr_sid_geo_glc_svk_nor_arw_hau_tig_ctl_hun_tsw_bat_mcd_mao_jpn_knd_kor_krd_ben_zul_por_tag_pol_anl_jav_mnd_ger_swa_rom_aeg_grk_prs_mol_lat_qcu_lit_swe_slo_moo_gam_dut_amh_rus_ind_bul_akn_cze_bem_mly_tha_chh_tml_dgb_cic_azi_bos_pan_uzb_igb_vie_amr_lda_fbf_tsn	-0.171163802774129	-0.404140403554563	0.687037353210695
436	heb_por_fbf_rom_sid_wly_anl_pol_uzb_aze_tsw_bat_yor_afr_bos_bsq_ctl_mlt_lda_mnd_krd_fre_xho_svk_cic_rus_fin_bem_swt_est_arw_aeg_geo_grk_pan_dut_alb_sod_chh_spa_hun_dgb_sun_ger_mly_jpn_tml_kor_cze_scr_dyu_mol_ind_prs_owc_mao_cnt_bul_bam_nor_tig_guj_eng_ita_glc_qcu_swe_hin_lat_moo_gam_mcd_hau_slo_jav_lit_swa_ben_ses_tag_tha_amr_knd_igb_ven_azi_ukr_urd_tur_zul_vie_amh_ewe_tsn_akn	-0.859282084413234	-2.07410091698394	0.0408337527639421
437	chh_prs_bem_urd_heb_sod_hau_spa_tur_aze_dyu_mao_ses_slo_glc_bsq_ben_mlt_akn_mnd_ita_ctl_cic_afr_tsn_por_hun_moo_swa_fin_pan_gam_geo_ukr_alb_ger_rus_anl_amh_eng_est_bam_mly_fre_jav_jpn_tml_kor_bul_mcd_ewe_scr_sun_cze_sid_tag_cnt_mol_igb_pol_tig_nor_arw_svk_guj_qcu_hin_rom_lat_swt_wly_grk_aeg_bos_ind_dut_yor_krd_fbf_bat_tha_amr_knd_ven_zul_uzb_swe_lit_azi_lda_vie_owc_xho_dgb_tsw	0.16396089414623	0.3856208959437	0.700658116699885
438	anl_swe_swa_scr_mlt_aeg_hau_mol_tur_aze_fbf_mly_bam_krd_lat_bsq_lit_wly_tsw_cnt_ita_ger_zul_prs_ewe_nor_hun_moo_igb_est_spa_sid_geo_bul_ben_dut_svk_amh_gam_hin_fin_swt_jav_slo_ind_jpn_knd_kor_mcd_pan_yor_rom_tag_rus_tig_bat_mnd_grk_tsn_fre_sod_glc_afr_cze_ukr_qcu_pol_por_alb_dyu_owc_arw_amr_urd_sun_guj_lda_eng_ses_mao_tha_chh_tml_xho_bem_uzb_bos_ctl_azi_akn_vie_heb_cic_ven_dgb	-0.340704170093982	-0.806446237267792	0.422043064376984
439	aeg_rom_bem_fre_chh_tig_hau_krd_azi_uzb_swt_bat_lda_scr_mcd_bsq_prs_owc_xho_cnt_por_grk_zul_nor_dyu_afr_hun_dgb_ven_fin_ben_wly_geo_rus_ger_pan_ctl_anl_gam_cze_est_tsn_sun_ukr_jav_jpn_tml_kor_dut_alb_swa_ita_ind_hin_amh_tag_mnd_glc_tsw_swe_heb_lit_bos_lat_pol_qcu_spa_eng_slo_cic_amr_svk_mlt_arw_mly_urd_ses_guj_akn_mao_tha_sid_knd_ewe_igb_aze_bul_mol_tur_yor_vie_sod_bam_moo_fbf	-0.436137789427147	-1.03558594626967	0.303080638978302
440	amr_alb_ewe_ben_heb_owc_tig_dut_uzb_tur_dyu_ind_igb_ukr_ita_bsq_swe_hau_cic_mnd_rus_urd_akn_mcd_tsn_rom_est_zul_bam_fin_arw_wly_geo_prs_ger_cze_eng_sod_anl_bos_hun_tsw_mao_por_bat_jpn_knd_kor_scr_pan_yor_bul_mly_afr_amh_jav_cnt_mol_dgb_glc_aeg_spa_slo_lat_guj_qcu_svk_lit_fre_swa_sid_hin_mlt_nor_tag_ctl_lda_grk_bem_sun_tha_chh_tml_moo_ses_aze_pol_krd_azi_fbf_vie_gam_xho_ven_swt	0.163776016356535	0.385170729391075	0.700990448715076
441	sod_ger_ewe_rom_owc_aeg_chh_bul_uzb_tur_ses_tag_dgb_slo_urd_bsq_afr_wly_swt_mnd_pan_guj_moo_nor_xho_ben_est_bam_swa_hun_bos_heb_geo_swe_mol_pol_eng_tig_hau_grk_fin_ven_sun_mcd_bat_jpn_tml_kor_rus_fre_zul_spa_ind_arw_gam_mly_cnt_ctl_akn_scr_mlt_ita_por_dut_lit_qcu_lat_krd_alb_cic_anl_cze_amr_glc_jav_hin_yor_prs_fbf_mao_tha_sid_knd_tsw_igb_aze_svk_ukr_azi_bem_vie_amh_dyu_lda_tsn	-0.289421801432191	-0.685160782356931	0.494946694178983
442	hau_prs_dyu_lit_heb_chh_tig_por_uzb_aze_yor_mly_cic_krd_dut_bsq_urd_sod_lda_cnt_ita_bos_igb_guj_tsn_hin_fin_swa_ses_hun_ger_anl_geo_mcd_scr_grk_arw_wly_sid_pan_est_tsw_mao_ben_ind_jpn_knd_kor_ukr_nor_xho_spa_jav_pol_owc_bat_mnd_mol_fbf_fre_mlt_cze_lat_rus_bul_qcu_slo_glc_svk_ven_amh_afr_gam_rom_tag_swe_swt_ctl_dgb_sun_tha_aeg_tml_ewe_bem_azi_alb_eng_tur_bam_vie_amr_zul_akn_moo	-0.698637282711944	-1.67846060303539	0.0966145540377093
443	sod_prs_tsw_swe_hau_anl_sid_lat_tur_aze_ven_sun_moo_ben_grk_bsq_cze_amh_dgb_mnd_mcd_pan_bam_eng_igb_ita_hun_yor_swa_fin_ukr_tig_geo_dut_guj_ctl_ger_chh_aeg_bos_est_akn_jav_por_ind_jpn_knd_kor_rus_rom_ses_nor_tag_bul_mlt_bat_cnt_glc_bem_pol_amr_fre_krd_scr_arw_qcu_alb_lit_svk_fbf_gam_afr_owc_mol_mao_hin_tsn_urd_dyu_mly_tha_heb_tml_lda_swt_uzb_spa_slo_azi_zul_vie_wly_cic_xho_ewe	0.160289572493602	0.377282958772575	0.706822920292185
444	hau_urd_bem_slo_gam_amh_mlt_alb_aze_azi_ses_ind_tsw_ben_mol_bsq_ukr_tig_akn_mnd_svk_grk_zul_rom_xho_spa_hun_fbf_dyu_est_swe_sod_geo_pol_por_scr_dut_sid_owc_hin_fin_swt_jav_glc_sun_jpn_knd_kor_mcd_nor_moo_krd_mao_bul_aeg_bat_cnt_afr_tsn_bos_amr_rus_pan_cze_lit_qcu_eng_ita_guj_cic_anl_ger_wly_lat_mly_prs_yor_ctl_dgb_tag_tha_chh_tml_ven_igb_uzb_arw_fre_tur_bam_vie_heb_lda_ewe_swa	0.0348630463454523	0.0821478092636796	0.934705719710836
445	sod_bos_bem_svk_owc_chh_amh_glc_tur_azi_bam_sun_swt_dut_lit_bsq_rom_mlt_swa_mnd_pan_fre_cic_ukr_igb_mol_fin_zul_yor_est_bul_tig_geo_afr_swe_slo_pol_anl_aeg_nor_hun_ewe_jav_guj_tag_jpn_knd_kor_mcd_ger_moo_krd_ind_ctl_sid_bat_cnt_cze_tsw_alb_amr_scr_ben_hin_urd_qcu_por_prs_ita_ses_wly_eng_gam_arw_mly_rus_dyu_lat_xho_mao_tha_heb_tml_lda_fbf_aze_spa_grk_uzb_ven_vie_hau_akn_tsn_dgb	-0.676301103444904	-1.62034511008587	0.108544196968427
446	sid_cze_zul_mcd_wly_heb_aeg_guj_uzb_tur_lda_tag_xho_ukr_rom_bsq_ben_tig_tsw_cnt_eng_ctl_swt_nor_ewe_lat_hun_bam_ses_est_mol_sod_geo_svk_bul_hin_lit_amh_mlt_spa_fin_yor_mao_prs_bat_jpn_knd_kor_glc_alb_igb_afr_ind_bos_anl_jav_mnd_fre_dyu_rus_owc_grk_ita_dut_arw_qcu_urd_swe_krd_bem_chh_scr_amr_pan_mly_por_tsn_pol_swa_sun_tha_gam_tml_fbf_akn_azi_slo_ger_aze_ven_vie_hau_dgb_cic_moo	-0.461864930709	-1.09830500285979	0.274906679419201
447	chh_glc_swt_afr_amh_gam_wly_krd_aze_uzb_yor_ind_cic_mcd_pol_bsq_spa_hau_akn_mnd_ctl_slo_ses_bos_zul_ita_est_ven_tsn_fin_ger_owc_geo_prs_por_mol_arw_anl_tig_nor_hun_bem_bat_lat_mly_jpn_knd_kor_swe_rom_dyu_eng_jav_dut_heb_mao_cnt_rus_swa_alb_amr_guj_scr_hin_fre_qcu_svk_ben_ukr_dgb_sid_pan_mlt_urd_tag_lit_bam_cze_xho_sun_tha_aeg_tml_fbf_ewe_tur_bul_grk_azi_moo_vie_sod_lda_igb_tsw	0.0129984032481147	0.0306323683211355	0.975628371148326
448	wly_svk_lda_rus_sod_chh_gam_krd_azi_tur_dgb_bat_ven_swe_urd_bsq_scr_sid_moo_mnd_fre_spa_tsn_ukr_bem_por_fin_cic_fbf_hun_ben_anl_geo_hin_afr_prs_lat_amh_mlt_ctl_est_bam_tag_arw_mly_jpn_tml_kor_ger_guj_xho_ita_jav_rom_hau_ind_cnt_dut_dyu_lit_heb_slo_cze_pol_bos_qcu_mol_bul_eng_akn_amr_alb_aeg_pan_sun_glc_tsw_nor_ewe_mao_tha_tig_knd_igb_swt_uzb_mcd_grk_aze_zul_vie_owc_ses_yor_swa	0.354990683458754	0.837398340324351	0.404515529975399
449	anl_pan_igb_por_aeg_wly_sod_fre_uzb_azi_akn_sun_bam_dut_cze_bsq_spa_chh_xho_mnd_rus_ben_dyu_alb_cic_svk_hun_zul_ven_est_grk_hau_geo_prs_mol_ctl_slo_mlt_gam_mcd_fin_tsw_jav_ita_ind_jpn_knd_kor_eng_bos_yor_guj_tag_arw_amh_bat_cnt_krd_dgb_glc_amr_scr_pol_lat_afr_qcu_lit_ger_rom_lda_sid_bul_tig_nor_mao_swe_tsn_hin_bem_mly_tha_owc_tml_ewe_fbf_tur_ukr_urd_aze_moo_vie_heb_swa_ses_swt	-0.834796295620497	-2.01679792013473	0.0466001300922709
450	heb_prs_lda_guj_amr_mlt_amh_svk_azi_uzb_fbf_sun_ewe_slo_krd_bsq_ctl_anl_swa_mnd_alb_lit_akn_glc_swt_urd_est_xho_ses_fin_por_tig_geo_mol_ukr_hin_afr_sid_hau_bul_hun_tsw_mly_dut_ind_jpn_tml_kor_ben_scr_dgb_pol_jav_ger_owc_mao_cnt_mcd_bam_cze_chh_eng_rom_arw_spa_qcu_ita_nor_fre_zul_aeg_swe_sod_lat_bat_grk_cic_rus_ven_tag_tha_wly_knd_bem_dyu_tur_bos_pan_aze_moo_vie_gam_igb_yor_tsn	-0.0603638037356702	-0.142114430186623	0.887297041155075
451	anl_eng_cic_por_chh_heb_mlt_mcd_aze_azi_yor_ind_swa_cze_ita_bsq_bos_hau_dyu_cnt_spa_ukr_xho_scr_lda_hin_fin_fbf_zul_est_ben_gam_geo_slo_pol_glc_krd_amh_sid_fre_hun_tsw_jav_swe_bat_jpn_tml_kor_bul_ctl_bem_dut_mao_arw_aeg_tag_mnd_nor_igb_lit_sod_svk_rus_prs_afr_qcu_lat_alb_ger_bam_wly_grk_tig_urd_sun_rom_ewe_mol_ses_mly_tha_amr_knd_swt_dgb_tur_pan_guj_uzb_ven_vie_owc_akn_moo_tsn	-0.698099348292131	-1.6721036865836	0.0978652168159492
452	tig_scr_zul_hin_chh_gam_mlt_rom_azi_aze_igb_mly_fbf_ukr_alb_bsq_lit_owc_xho_cnt_por_eng_swa_glc_tsn_grk_fin_akn_tsw_est_guj_sid_geo_ger_ben_urd_spa_aeg_amr_pol_hun_ven_mao_arw_jav_jpn_tml_kor_ita_rus_dgb_dut_sun_prs_anl_bat_mnd_slo_cic_mcd_heb_ctl_krd_cze_bul_qcu_mol_bos_nor_bem_wly_svk_amh_pan_tag_afr_dyu_lat_ewe_ind_tha_hau_knd_swt_moo_tur_swe_fre_uzb_bam_vie_sod_yor_lda_ses	-0.418351668183304	-0.992550711478943	0.323504417272416
453	amr_ukr_ewe_prs_amh_anl_hau_ctl_uzb_aze_yor_mao_tsw_rus_hin_bsq_por_owc_fbf_mnd_grk_svk_swa_eng_moo_slo_est_akn_tsn_fin_krd_sod_geo_lat_ben_spa_ger_aeg_heb_nor_hun_igb_jav_lit_mly_jpn_knd_kor_rom_fre_swt_swe_bat_cze_mlt_tag_cnt_mcd_ven_ita_gam_dut_afr_guj_pan_qcu_arw_bos_pol_bem_chh_scr_tig_bul_ind_glc_cic_urd_zul_sun_tha_sid_tml_bam_dyu_azi_alb_mol_tur_lda_vie_wly_dgb_xho_ses	-0.484854530472579	-1.1532613692146	0.251758553368564
454	aeg_ukr_bem_spa_sod_amh_gam_glc_uzb_tur_lda_bat_dyu_nor_grk_bsq_prs_sid_cic_mnd_pan_fre_ven_lit_yor_ben_fin_zul_swa_hun_urd_hau_geo_afr_hin_mcd_rus_owc_anl_ger_est_tsw_sun_slo_mly_jpn_knd_kor_krd_por_fbf_dut_ind_eng_chh_jav_cnt_scr_dgb_lat_tig_cze_bos_rom_ctl_qcu_pol_guj_swe_akn_mlt_bul_heb_alb_mao_arw_swt_mol_moo_tag_tha_amr_tml_bam_tsn_aze_ita_svk_azi_xho_vie_wly_igb_ewe_ses	-0.521252868050573	-1.2394483344779	0.218298186875393
455	chh_arw_ven_ctl_sod_amr_amh_cze_tur_uzb_dyu_bat_bem_urd_bos_bsq_lit_sid_dgb_mnd_afr_pol_bam_pan_igb_por_fin_lda_yor_hun_glc_wly_geo_spa_mcd_ukr_rus_gam_tig_ger_est_cic_jav_rom_mly_jpn_knd_kor_slo_nor_swa_alb_sun_prs_owc_mao_cnt_ben_swt_bul_hau_hin_ita_eng_fre_qcu_krd_dut_lat_ses_anl_grk_aeg_swe_tag_guj_xho_svk_zul_ind_tha_heb_tml_moo_akn_aze_scr_mol_azi_tsn_vie_mlt_fbf_ewe_tsw	0.494030114929327	1.16761206256666	0.245948118500455
456	wly_rus_dyu_svk_sod_aeg_amr_bul_azi_uzb_swt_tag_fbf_swe_afr_bsq_pan_owc_igb_cnt_lit_ben_yor_ukr_cic_glc_fin_ewe_akn_est_fre_heb_geo_arw_ctl_mcd_grk_chh_amh_ita_hun_ven_ind_urd_mly_jpn_knd_kor_rom_spa_tsw_slo_mao_guj_tig_sun_mnd_bos_zul_por_anl_mol_cze_ger_alb_qcu_eng_nor_hin_moo_hau_krd_sid_prs_jav_lat_lda_scr_xho_bat_tha_gam_tml_ses_tsn_tur_dut_pol_aze_bem_vie_mlt_bam_dgb_swa	0.157564390708713	0.371210800808171	0.711324836475781
457	wly_eng_moo_hin_tig_hau_mlt_ger_tur_azi_zul_bat_dyu_grk_alb_bsq_krd_heb_igb_mnd_cze_swe_bem_ita_cic_spa_fin_ses_bam_hun_ukr_anl_geo_fre_por_bul_pol_aeg_amr_mol_est_fbf_jav_pan_mly_jpn_knd_kor_dut_bos_ven_slo_mao_urd_amh_tag_cnt_glc_swt_svk_owc_mcd_lat_ctl_ben_qcu_prs_lit_scr_swa_sid_rom_chh_afr_ind_guj_lda_rus_yor_sun_tha_gam_tml_akn_ewe_aze_nor_arw_uzb_tsw_vie_sod_tsn_xho_dgb	-0.69607384792618	-1.67095120078392	0.0980933589494558
458	heb_cze_tsw_ukr_aeg_chh_amh_prs_azi_tur_fbf_bat_xho_ita_rus_bsq_ben_owc_bam_cnt_lit_ger_ses_pol_dgb_scr_fin_cic_igb_hun_krd_sod_geo_alb_eng_afr_mol_wly_mlt_pan_est_ven_tag_svk_ind_jpn_knd_kor_spa_ctl_moo_arw_mly_urd_gam_sun_mnd_guj_ewe_rom_amr_bos_bul_mcd_swe_qcu_nor_por_hin_tsn_sid_fre_tig_lat_mao_dut_bem_slo_swt_jav_tha_anl_tml_lda_zul_aze_grk_glc_uzb_swa_vie_hau_akn_dyu_yor	-0.602676091084617	-1.43862767873584	0.153613010301484
459	gam_svk_moo_scr_heb_sid_hau_mol_tur_aze_fbf_bat_yor_arw_bos_bsq_hin_tig_swa_cnt_prs_ctl_bam_krd_cic_ger_est_zul_xho_fin_fre_amh_geo_ukr_urd_bul_cze_sod_aeg_nor_hun_igb_tag_mcd_ind_jpn_tml_kor_grk_lit_bem_glc_jav_eng_mlt_mao_mnd_spa_ewe_rus_wly_pol_lat_alb_afr_qcu_guj_ita_slo_swt_anl_swe_chh_por_mly_dut_akn_pan_tsw_sun_tha_owc_knd_tsn_dgb_azi_rom_ben_uzb_ven_vie_amr_ses_dyu_lda	0.437977372772805	1.03392182111037	0.303853850212669
460	heb_bos_moo_lat_tig_mlt_sod_mol_aze_tur_bem_tag_yor_nor_ger_bsq_ita_aeg_lda_cnt_fre_arw_ewe_pol_ses_rom_fin_tsw_dyu_est_svk_anl_geo_guj_lit_prs_krd_wly_owc_mcd_hun_swa_mao_glc_sun_jpn_knd_kor_ukr_por_dgb_ben_mly_cze_amh_ind_mnd_rus_ven_ctl_sid_grk_scr_afr_alb_qcu_slo_swe_spa_tsn_chh_bul_gam_hin_bat_eng_swt_urd_igb_jav_tha_hau_tml_fbf_bam_uzb_pan_dut_azi_xho_vie_amr_akn_zul_cic	-0.783068139822626	-1.88477762338972	0.0625825807425554
461	heb_ukr_igb_bos_sid_mlt_wly_scr_azi_tur_ven_mly_swt_grk_mol_bsq_svk_amr_lda_mnd_pol_ger_ewe_cze_xho_eng_hun_zul_dyu_fin_ctl_tig_geo_slo_dut_spa_rus_sod_amh_glc_est_tsn_mao_mcd_sun_jpn_knd_kor_swe_arw_moo_hin_bat_prs_aeg_tag_cnt_rom_bem_nor_anl_guj_alb_por_krd_qcu_pan_lat_ben_ses_hau_bul_owc_fre_ind_lit_swa_afr_cic_jav_tha_chh_tml_fbf_yor_uzb_urd_ita_aze_dgb_vie_gam_tsw_bam_akn	0.163609869630435	0.384778626539235	0.701279963036689
462	chh_spa_fbf_scr_mlt_sid_heb_lat_tur_azi_yor_jav_ven_ben_urd_bsq_hin_wly_xho_cnt_arw_dut_igb_bos_tsn_fre_hun_ewe_dgb_fin_afr_gam_geo_mol_grk_pol_krd_amr_hau_ita_est_moo_mao_lit_bat_jpn_knd_kor_pan_ctl_swa_ukr_tag_por_tig_mly_mnd_swe_lda_slo_sod_cze_nor_prs_glc_qcu_bul_alb_guj_ses_aeg_eng_owc_mcd_sun_svk_akn_rus_swt_ind_tha_anl_tml_bam_dyu_uzb_rom_ger_aze_bem_vie_amh_cic_zul_tsw	0.138977264151931	0.327180945081438	0.744266330856217
463	heb_arw_xho_mol_sid_anl_hau_rus_azi_aze_swt_mly_moo_slo_ita_bsq_ger_chh_ewe_cnt_eng_mcd_tsw_ctl_yor_afr_hun_bem_lda_est_dut_tig_geo_lat_krd_prs_alb_owc_aeg_ben_fin_dyu_mao_svk_ind_jpn_tml_kor_fre_urd_fbf_grk_jav_bos_wly_tag_mnd_swe_ven_ukr_amr_hin_pan_scr_por_qcu_glc_pol_guj_dgb_sod_nor_gam_cze_bat_lit_igb_bul_tsn_sun_tha_amh_knd_bam_cic_tur_rom_spa_uzb_akn_vie_mlt_swa_zul_ses	-0.208938743111939	-0.493047113035641	0.623141490003222
464	tig_rus_lda_ben_aeg_chh_mlt_hin_aze_tur_zul_mao_cic_fre_por_bsq_nor_heb_akn_cnt_scr_mcd_dgb_bos_yor_grk_est_moo_ewe_hun_cze_wly_geo_pol_ita_ctl_lat_hau_sid_swe_fin_dyu_jav_slo_bat_jpn_tml_kor_krd_rom_igb_alb_ind_mol_owc_mly_mnd_ger_tsn_guj_amh_pan_svk_spa_prs_qcu_lit_afr_bul_tsw_gam_ukr_sod_dut_tag_glc_swt_urd_ses_sun_tha_anl_knd_ven_fbf_uzb_eng_arw_azi_bem_vie_amr_swa_bam_xho	-0.274745862296308	-0.649567031550284	0.517573091940612
465	sod_prs_cic_eng_hau_anl_sid_rom_tur_azi_ven_mly_dgb_scr_mol_bsq_fre_amh_xho_mnd_slo_ita_dyu_alb_swa_ger_fin_tsn_lda_hun_svk_amr_geo_afr_mcd_grk_glc_wly_owc_lit_est_igb_sun_rus_bat_jpn_tml_kor_ben_lat_bam_bul_tag_ctl_aeg_mao_cnt_por_ewe_dut_mlt_spa_hin_pan_cze_qcu_swe_ukr_krd_tsw_tig_urd_gam_bos_ind_pol_swt_arw_ses_jav_tha_heb_knd_bem_zul_aze_nor_guj_uzb_akn_vie_chh_moo_fbf_yor	0.145509241184963	0.342181807261291	0.732986165887929
466	owc_lat_igb_pol_sid_tig_mlt_ukr_uzb_tur_ewe_ind_bem_eng_urd_bsq_bul_hau_tsw_cnt_ben_cze_lda_hin_akn_svk_est_ven_ses_fin_guj_sod_geo_bos_rus_nor_slo_heb_aeg_glc_hun_swt_tag_ger_sun_jpn_knd_kor_ita_mol_bam_prs_mao_scr_amh_jav_mnd_dut_fbf_pan_wly_afr_arw_alb_lit_qcu_por_krd_swe_moo_gam_fre_anl_rom_bat_spa_swa_grk_yor_mly_tha_chh_tml_zul_cic_aze_ctl_mcd_azi_tsn_vie_amr_dgb_dyu_xho	-0.861303420841782	-2.07850292656921	0.0404173571945898
467	amh_pol_swa_slo_sid_heb_amr_pan_tur_uzb_tsw_bat_yor_urd_fre_bsq_mol_sod_cic_mnd_por_lat_igb_ben_moo_mcd_fin_swt_lda_est_rus_gam_geo_rom_alb_afr_prs_tig_mlt_guj_hun_ewe_tag_swe_sun_jpn_tml_kor_ita_lit_bem_ger_mao_bul_aeg_ind_cnt_hin_tsn_glc_hau_ukr_grk_nor_dut_qcu_bos_eng_arw_bam_chh_svk_wly_cze_mly_scr_dyu_ctl_akn_jav_tha_owc_knd_ses_fbf_aze_krd_spa_azi_zul_vie_anl_dgb_ven_xho	-0.327456137177372	-0.776105463706835	0.439656018330998
468	gam_cze_xho_pol_anl_hau_mlt_bul_aze_azi_akn_sun_zul_mol_ukr_bsq_alb_tig_ven_cnt_nor_por_igb_svk_bam_mcd_est_tsw_moo_hun_lit_heb_geo_guj_swe_prs_ben_sid_sod_krd_fin_dgb_ind_arw_mao_jpn_tml_kor_lat_slo_fbf_pan_jav_hin_amh_tag_mnd_eng_yor_grk_wly_dut_rus_ger_urd_qcu_glc_rom_bos_swa_aeg_scr_amr_ita_bat_spa_cic_fre_swt_mly_tha_chh_knd_ewe_tsn_uzb_afr_ctl_tur_dyu_vie_owc_lda_bem_ses	-0.229038632921387	-0.541221029291963	0.589649377729843
469	tig_lit_tsn_dut_wly_sid_heb_afr_uzb_aze_bem_mao_yor_nor_rus_bsq_ctl_anl_cic_mnd_guj_lat_fbf_ger_moo_mol_hun_igb_ses_fin_rom_gam_geo_eng_cze_svk_ben_owc_amr_ukr_est_akn_mly_krd_bat_jpn_knd_kor_alb_pol_swa_prs_sun_swe_mlt_ind_cnt_glc_xho_scr_chh_fre_mcd_hin_grk_qcu_urd_spa_slo_zul_hau_bul_amh_por_tag_arw_tsw_ita_bam_jav_tha_sod_tml_lda_dgb_tur_pan_bos_azi_dyu_vie_aeg_ewe_ven_swt	-0.828950582224534	-1.99862403768995	0.0485687537934923
470	owc_bul_yor_krd_sod_aeg_heb_rom_aze_azi_bam_bat_xho_lat_mcd_bsq_ukr_anl_cic_mnd_svk_pol_lda_bos_akn_ben_hun_ses_tsn_est_prs_gam_geo_pan_glc_fre_mol_hau_sid_alb_fin_swt_tag_ctl_jav_jpn_tml_kor_guj_nor_dyu_arw_mao_slo_mlt_ind_cnt_eng_zul_grk_amr_hin_por_spa_ita_qcu_swe_cze_lit_moo_amh_dut_tig_ger_sun_scr_igb_afr_ewe_mly_tha_chh_knd_bem_dgb_uzb_rus_urd_tur_ven_vie_wly_fbf_tsw_swa	-0.398068466684388	-0.943738907268607	0.347748393782581
471	aeg_grk_bem_pol_amr_sid_hau_dut_aze_uzb_ewe_mao_xho_mol_lat_bsq_glc_chh_swa_cnt_afr_ita_bam_hin_fbf_por_fin_igb_dgb_hun_nor_wly_geo_swe_slo_alb_svk_anl_heb_eng_est_moo_sun_ctl_bat_jpn_knd_kor_spa_ukr_cic_fre_ind_pan_tig_mly_mnd_krd_ven_rom_mlt_prs_ben_cze_rus_qcu_scr_lit_mcd_tsw_sod_bul_gam_ger_tag_guj_yor_urd_dyu_jav_tha_owc_tml_zul_lda_tur_bos_arw_azi_swt_vie_amh_tsn_ses_akn	-0.279024906007743	-0.659829728556353	0.510993899924594
472	sid_slo_bem_prs_aeg_gam_hau_grk_uzb_azi_ewe_jav_ven_cze_swe_bsq_pol_owc_moo_mnd_lit_mol_yor_ben_tsn_rom_est_igb_xho_hun_ukr_mlt_geo_spa_bul_bos_glc_heb_sod_mcd_fin_dyu_mao_arw_bat_jpn_tml_kor_dut_svk_tsw_pan_tag_ita_chh_ind_cnt_ger_zul_urd_tig_rus_krd_alb_hin_qcu_nor_ctl_fre_akn_anl_por_wly_guj_sun_scr_swa_eng_lda_mly_tha_amh_knd_fbf_ses_tur_lat_afr_aze_dgb_vie_amr_swt_cic_bam	-0.360087970157611	-0.85366916839447	0.395481796811086
473	amh_nor_ses_hin_sid_heb_tig_ita_aze_tur_ven_bat_igb_bos_guj_bsq_mcd_gam_dgb_cnt_ger_ukr_zul_cze_moo_swe_fin_dyu_cic_est_dut_owc_geo_urd_spa_scr_rom_chh_mlt_lit_hun_bem_tag_bul_ind_jpn_tml_kor_prs_pol_ewe_fre_sun_lat_wly_mao_mnd_ctl_swt_alb_aeg_krd_svk_pan_por_qcu_mol_arw_glc_tsn_hau_afr_sod_ben_mly_slo_fbf_rus_akn_jav_tha_anl_knd_lda_xho_uzb_eng_grk_azi_swa_vie_amr_tsw_bam_yor	0.0232517200922405	0.0547400538082585	0.956462983153813
474	gam_pol_swt_svk_mlt_sod_anl_nor_azi_uzb_ses_sun_xho_ukr_arw_bsq_fre_hau_tsn_cnt_swe_por_tsw_mol_moo_bos_fin_ven_fbf_est_urd_owc_geo_alb_slo_krd_grk_amr_wly_hin_hun_dyu_mao_lat_ind_jpn_tml_kor_ctl_bul_yor_glc_bat_eng_sid_jav_mnd_spa_igb_dut_amh_ita_rus_scr_lit_qcu_afr_mcd_ger_zul_aeg_rom_chh_pan_mly_cze_ewe_ben_swa_tag_tha_tig_knd_akn_bam_aze_prs_guj_tur_bem_vie_heb_dgb_cic_lda	-0.422857002318993	-1.00344006729269	0.318252304392015
475	chh_ctl_lda_bos_aeg_sod_amh_afr_uzb_tur_ewe_mao_swa_ita_lit_bsq_arw_sid_bam_cnt_prs_ben_cic_nor_bem_dut_fin_akn_swt_est_fre_tig_geo_mcd_bul_eng_slo_gam_mlt_svk_hun_fbf_bat_pan_mly_jpn_tml_kor_krd_hin_moo_mol_sun_ger_amr_ind_mnd_urd_dgb_pol_owc_alb_ukr_scr_spa_qcu_cze_swe_rom_tsn_anl_lat_hau_por_tag_guj_yor_rus_xho_jav_tha_wly_knd_tsw_ses_aze_glc_grk_azi_dyu_vie_heb_igb_zul_ven	0.612704834919211	1.44857601392206	0.150819330187065
476	anl_prs_ven_guj_aeg_wly_hau_slo_aze_azi_akn_bat_zul_ben_bul_bsq_dut_chh_tsn_mnd_eng_rom_ses_ger_moo_grk_fin_tsw_swa_est_rus_owc_geo_krd_svk_fre_bos_gam_mlt_lit_hun_cic_ind_glc_mao_jpn_tml_kor_urd_mcd_ewe_arw_tag_pan_amr_mly_cnt_por_dgb_alb_sid_ukr_ita_afr_scr_qcu_lat_swe_nor_lda_heb_hin_sod_ctl_jav_pol_yor_spa_xho_sun_tha_tig_knd_bem_swt_uzb_cze_mol_tur_fbf_vie_amh_dyu_igb_bam	-0.00866643607664359	-0.0204025310215834	0.983765974667401
477	hau_glc_dyu_swe_sod_gam_amr_ita_tur_azi_ven_ind_ewe_scr_pol_bsq_fre_amh_dgb_cnt_mol_cze_akn_krd_igb_svk_est_tsw_yor_fin_nor_sid_geo_por_slo_ger_ctl_aeg_owc_bul_hun_lda_tag_pan_jav_jpn_tml_kor_lit_lat_swt_bos_bat_prs_wly_mao_mnd_hin_tsn_ben_heb_eng_afr_rus_urd_qcu_spa_arw_mcd_zul_chh_rom_anl_ukr_sun_grk_cic_alb_bam_mly_tha_tig_knd_fbf_bem_aze_dut_guj_uzb_moo_vie_mlt_xho_swa_ses	-0.254760995299482	-0.60287826157677	0.548057048775569
478	hau_lit_swt_mol_wly_aeg_mlt_bos_tur_uzb_igb_jav_yor_urd_ita_bsq_scr_amr_zul_cnt_lat_slo_tsw_por_swa_eng_fin_tsn_akn_est_hin_anl_geo_krd_grk_swe_nor_sid_gam_rus_hun_bem_mao_mcd_mly_jpn_knd_kor_pan_glc_lda_arw_tag_prs_tig_ind_mnd_alb_xho_pol_sod_rom_ctl_guj_afr_qcu_ukr_fre_cze_cic_owc_svk_heb_spa_bat_bul_fbf_ger_dyu_sun_tha_amh_tml_ewe_ven_azi_ben_dut_aze_bam_vie_chh_moo_ses_dgb	-0.29194451695641	-0.69063859738838	0.491512832650242
479	anl_swe_cic_rus_tig_wly_chh_ukr_uzb_aze_ses_ind_tsn_alb_krd_bsq_cze_owc_xho_mnd_prs_hin_zul_mol_fbf_spa_est_igb_swa_hun_lit_mlt_geo_guj_urd_glc_pol_aeg_amr_svk_fin_ven_mao_nor_jav_jpn_knd_kor_lat_rom_moo_afr_mly_scr_gam_sun_cnt_ctl_bam_por_hau_bul_arw_ben_dut_qcu_ita_pan_mcd_ewe_heb_grk_sid_fre_tag_bos_tsw_slo_lda_bat_tha_amh_tml_bem_dyu_tur_eng_ger_azi_akn_vie_sod_swt_yor_dgb	-0.522849017012624	-1.24743770634789	0.215369159087905
480	sid_spa_ewe_eng_heb_gam_amr_bul_aze_azi_fbf_bat_bam_rom_pan_bsq_alb_tig_ven_cnt_fre_cze_ses_bos_cic_afr_fin_igb_xho_est_mcd_amh_geo_ger_ita_ukr_urd_owc_mlt_hin_hun_lda_jav_ben_ind_jpn_tml_kor_guj_scr_moo_lit_sun_prs_chh_mly_mnd_svk_yor_slo_aeg_nor_rus_lat_krd_qcu_grk_pol_dut_swa_wly_swe_hau_glc_tag_por_tsn_ctl_bem_mao_tha_anl_knd_akn_tsw_tur_arw_mol_uzb_dgb_vie_sod_zul_swt_dyu	-0.435709995326085	-1.03485701303613	0.303419163315015
481	wly_alb_igb_urd_owc_amh_amr_ben_azi_tur_ewe_bat_dgb_arw_pan_bsq_slo_heb_xho_mnd_svk_ger_fbf_hin_bam_cze_fin_bem_cic_est_fre_mlt_geo_afr_dut_grk_rus_anl_sod_krd_hun_ven_mao_ukr_tag_jpn_knd_kor_por_mcd_tsw_guj_sun_scr_sid_mly_cnt_lat_ses_spa_tig_bul_pol_prs_nor_qcu_glc_eng_mol_akn_hau_lit_aeg_ctl_jav_ita_zul_rom_moo_ind_tha_chh_tml_swa_lda_aze_swe_bos_uzb_tsn_vie_gam_swt_dyu_yor	-0.461272197154111	-1.09676753216444	0.275574857100089
482	gam_ctl_ven_hin_chh_amh_anl_pol_azi_tur_ses_jav_moo_eng_mol_bsq_lat_wly_yor_cnt_ger_rus_swa_glc_bem_ben_fin_ewe_fbf_est_urd_hau_geo_scr_arw_alb_ita_sid_mlt_por_hun_dgb_sun_swe_bat_jpn_knd_kor_slo_svk_igb_pan_ind_mcd_aeg_mly_mnd_nor_cic_grk_heb_bul_cze_ukr_prs_qcu_lit_guj_rom_tsw_sod_bos_owc_krd_mao_spa_lda_afr_xho_tag_tha_amr_tml_dyu_zul_aze_dut_fre_uzb_tsn_vie_tig_akn_bam_swt	-0.215998524753179	-0.510520049737068	0.610896839999882
483	sod_pan_cic_fre_hau_owc_aeg_dut_tur_uzb_ven_jav_dgb_arw_afr_bsq_hin_mlt_ewe_cnt_ben_ctl_bem_lat_akn_grk_fin_fbf_dyu_hun_mcd_amh_geo_spa_cze_eng_lit_anl_chh_alb_est_ses_ind_prs_bat_jpn_knd_kor_krd_mol_yor_rus_sun_pol_wly_tag_mnd_ukr_swa_guj_amr_urd_rom_ita_ger_qcu_glc_scr_bos_tsw_tig_por_gam_bul_mao_slo_tsn_svk_bam_mly_tha_heb_tml_zul_xho_azi_nor_swe_aze_lda_vie_sid_swt_moo_igb	-0.674316655556027	-1.61122531312453	0.110519529308527
484	aeg_lat_ses_slo_sid_chh_hau_afr_tur_uzb_ven_bat_lda_prs_ukr_bsq_pol_amh_dgb_cnt_alb_ben_cic_spa_zul_glc_est_tsw_moo_fin_lit_heb_geo_nor_rus_cze_mcd_gam_amr_hin_hun_swt_mly_fre_mao_jpn_tml_kor_arw_ctl_tsn_scr_sun_swe_owc_tag_mnd_krd_dyu_ita_wly_bos_urd_guj_svk_qcu_por_ger_pan_akn_sod_dut_anl_mol_jav_eng_swa_rom_yor_ind_tha_tig_knd_xho_bam_aze_bul_grk_azi_igb_vie_mlt_ewe_fbf_bem	-0.256939462807115	-0.6074955949654	0.545002578650974
485	aeg_arw_swa_eng_gam_heb_amh_dut_azi_aze_akn_bat_tsw_spa_rus_bsq_fre_owc_moo_mnd_ctl_por_xho_grk_ses_mcd_est_bam_swt_fin_ger_sid_geo_hin_ben_bos_glc_chh_sod_lat_hun_ven_jav_svk_tag_jpn_tml_kor_pol_cze_yor_swe_sun_rom_mlt_mao_cnt_pan_tsn_lit_wly_scr_urd_ita_guj_qcu_afr_prs_alb_lda_hau_krd_amr_slo_mly_mol_igb_bul_cic_ind_tha_tig_knd_dgb_zul_tur_ukr_nor_uzb_dyu_vie_anl_fbf_ewe_bem	-0.160165070000312	-0.377821523378802	0.70642412672356
486	mlt_rus_cic_eng_amr_owc_sid_spa_aze_tur_bem_tag_bam_scr_urd_bsq_pol_aeg_xho_cnt_ctl_ger_dyu_por_fbf_nor_est_moo_swt_hun_grk_wly_geo_bos_lit_alb_svk_anl_hau_rom_fin_akn_bat_mol_ind_jpn_tml_kor_afr_ben_swa_fre_mao_hin_chh_sun_mnd_slo_tsw_krd_sod_mcd_cze_lat_guj_qcu_ita_ukr_bul_ven_amh_arw_heb_dut_jav_swe_ses_pan_yor_mly_tha_tig_knd_lda_dgb_uzb_prs_glc_azi_tsn_vie_gam_ewe_igb_zul	-0.326950536702798	-0.774141485639487	0.440810706956153
487	hau_scr_bam_eng_gam_heb_amr_por_uzb_tur_ven_mly_xho_rus_slo_bsq_nor_chh_fbf_cnt_lat_guj_bem_pol_dgb_svk_hun_igb_lda_est_rom_mlt_geo_ger_ben_dut_alb_tig_amh_glc_fin_ses_jav_ita_sun_jpn_knd_kor_bul_hin_cic_krd_ind_urd_wly_mao_mnd_fre_zul_mol_sod_spa_swe_ctl_afr_qcu_cze_arw_grk_swa_owc_mcd_aeg_ukr_tag_prs_yor_lit_tsw_bat_tha_sid_tml_tsn_swt_azi_pan_bos_aze_akn_vie_anl_dyu_moo_ewe	-0.375282727818974	-0.889228031301473	0.376174897993091
488	tig_spa_akn_bos_owc_mlt_gam_lat_uzb_aze_zul_ind_igb_mol_cze_bsq_pol_amr_cic_cnt_alb_urd_bam_svk_yor_ita_fin_ewe_lda_est_ger_sid_geo_slo_ben_ukr_grk_aeg_heb_ctl_hun_ses_tag_scr_mly_jpn_tml_kor_rom_glc_swt_nor_sun_afr_chh_jav_mnd_krd_bem_fre_anl_dut_bul_guj_swe_qcu_rus_lit_prs_xho_amh_hin_wly_pan_mao_eng_ven_por_fbf_bat_tha_hau_knd_dgb_moo_azi_arw_mcd_tur_tsw_vie_sod_swa_tsn_dyu	-0.397619422574111	-0.944692559186216	0.347263756710077
489	amr_krd_akn_slo_anl_mlt_aeg_bul_tur_aze_igb_ind_lda_scr_ukr_bsq_alb_owc_ven_cnt_dut_lat_dgb_fre_dyu_hin_fin_swt_tsw_hun_ita_heb_geo_prs_ger_grk_ctl_amh_wly_glc_est_yor_mao_svk_jav_jpn_tml_kor_lit_mol_ses_cze_mly_ben_chh_bat_mnd_pol_cic_bos_sod_spa_swe_pan_urd_qcu_guj_mcd_por_ewe_tig_rus_gam_nor_tag_rom_fbf_afr_swa_sun_tha_sid_knd_bam_tsn_uzb_arw_eng_azi_moo_vie_hau_zul_xho_bem	-0.514424428330907	-1.22410405971134	0.224005009254095
490	sod_svk_tsn_por_sid_wly_heb_bos_uzb_aze_lda_sun_bem_ger_afr_bsq_krd_anl_tsw_mnd_arw_mcd_bam_rom_ven_eng_fin_moo_igb_est_slo_gam_geo_prs_cze_mol_pan_chh_owc_guj_hun_swt_mao_ctl_mly_jpn_tml_kor_spa_swe_akn_dut_jav_hin_mlt_tag_cnt_ita_dyu_nor_amr_grk_urd_ukr_lat_qcu_lit_rus_ben_zul_amh_pol_hau_bul_ind_fre_dgb_scr_fbf_bat_tha_tig_knd_xho_yor_azi_glc_alb_tur_cic_vie_aeg_ewe_swa_ses	-0.266445785103674	-0.629486089633083	0.530574258619044
491	heb_por_moo_swe_gam_amh_aeg_dut_azi_uzb_igb_tag_akn_mcd_fre_bsq_slo_sid_tsw_mnd_rus_afr_ewe_svk_swt_pol_fin_tsn_fbf_hun_bul_chh_geo_ctl_cze_hin_glc_anl_amr_ukr_est_bem_ind_alb_sun_jpn_knd_kor_lat_grk_dgb_ita_mly_ger_tig_bat_cnt_nor_lda_krd_mlt_eng_lit_arw_rom_qcu_pan_guj_mol_ses_owc_spa_hau_ben_jav_prs_ven_scr_xho_mao_tha_sod_tml_yor_swa_tur_urd_bos_aze_bam_vie_wly_zul_cic_dyu	-0.54103601685961	-1.28984113360832	0.200304088780714
492	tig_ger_tsn_alb_sid_amh_sod_slo_tur_uzb_ses_ind_zul_spa_mcd_bsq_swe_heb_swt_mnd_prs_scr_ewe_krd_tsw_cze_hun_ven_bem_est_rus_amr_geo_rom_eng_fre_afr_aeg_anl_hin_fin_dgb_tag_svk_sun_jpn_tml_kor_dut_lat_igb_nor_jav_bul_gam_mly_cnt_ita_moo_pan_owc_grk_arw_glc_bos_qcu_por_urd_mol_akn_chh_pol_mlt_ben_mao_lit_lda_guj_cic_bat_tha_wly_knd_swa_fbf_aze_ukr_ctl_azi_yor_vie_hau_xho_bam_dyu	-0.388686269919306	-0.922453387015201	0.358679114341259
493	owc_ctl_igb_lat_amr_tig_amh_bos_aze_uzb_fbf_jav_ven_fre_grk_bsq_arw_chh_moo_mnd_rom_hin_akn_slo_swt_nor_fin_bem_lda_est_scr_sid_geo_afr_swe_urd_ukr_aeg_heb_lit_hun_tsw_tag_por_ind_jpn_knd_kor_eng_cze_tsn_ger_mao_svk_anl_mly_cnt_ita_ewe_mcd_mlt_spa_guj_mol_rus_qcu_bul_dut_krd_cic_hau_ben_wly_glc_sun_pol_swa_pan_zul_bat_tha_sod_tml_dgb_bam_tur_alb_prs_azi_xho_vie_gam_ses_yor_dyu	0.592923958055825	1.39968071739919	0.164935863897256
494	amr_slo_igb_cze_anl_heb_hau_rus_uzb_azi_ven_tag_bem_lit_bos_bsq_dut_sod_tsw_cnt_grk_spa_tsn_pol_ewe_glc_est_swa_moo_fin_mol_gam_geo_ukr_afr_mcd_bul_mlt_aeg_alb_hun_akn_ind_swe_jav_jpn_tml_kor_scr_por_yor_guj_bat_urd_amh_mly_mnd_lat_dgb_ctl_wly_fre_eng_ita_krd_qcu_rom_ben_pan_fbf_owc_svk_tig_arw_sun_prs_bam_ger_ses_mao_tha_chh_knd_dyu_lda_aze_hin_nor_tur_cic_vie_sid_zul_xho_swt	-0.343180378557221	-0.813607596942741	0.417947991455887
495	sid_bos_igb_lit_mlt_amr_hau_bul_aze_tur_cic_bat_ven_alb_mol_bsq_arw_anl_bam_cnt_por_pol_zul_ita_dgb_rom_fin_bem_xho_hun_cze_tig_geo_lat_prs_ben_rus_amh_heb_dut_est_moo_sun_scr_mao_jpn_tml_kor_swe_nor_fbf_ukr_tag_guj_sod_jav_mnd_ger_ses_krd_wly_eng_pan_urd_afr_qcu_ctl_glc_grk_tsw_chh_slo_gam_spa_mly_fre_dyu_mcd_swt_ind_tha_owc_knd_akn_tsn_uzb_hin_svk_azi_swa_vie_aeg_yor_ewe_lda	-0.761513496501061	-1.82906768413204	0.0705942150867708
496	owc_nor_yor_lat_gam_sid_wly_pol_uzb_azi_xho_jav_lda_fre_grk_bsq_afr_amr_swa_mnd_glc_ita_ewe_spa_igb_prs_fin_fbf_ses_hun_hin_heb_geo_rus_svk_ukr_urd_amh_mlt_ben_est_tsn_tag_scr_bat_jpn_tml_kor_ger_mcd_tsw_guj_sun_krd_hau_ind_cnt_eng_dgb_rom_chh_ctl_cze_bos_lit_qcu_alb_slo_bul_zul_anl_arw_tig_mol_mao_pan_bam_por_akn_mly_tha_aeg_knd_moo_swt_aze_swe_dut_tur_dyu_vie_sod_bem_cic_ven	-0.530617102883728	-1.26296867075647	0.209757796829211
497	gam_nor_zul_afr_wly_tig_sod_eng_uzb_aze_ewe_mao_tsn_pol_pan_bsq_ben_amh_bam_cnt_ukr_rom_igb_swe_tsw_hin_est_dgb_akn_fin_rus_sid_geo_krd_por_bos_guj_owc_chh_alb_hun_ses_mly_dut_sun_jpn_tml_kor_svk_lat_xho_urd_jav_prs_anl_tag_mnd_fre_swt_cze_mlt_grk_slo_ctl_bul_qcu_glc_ger_arw_swa_hau_scr_aeg_mcd_bat_ita_fbf_mol_cic_ind_tha_amr_knd_dyu_yor_tur_lit_spa_azi_moo_vie_heb_lda_ven_bem	0.852559019180524	2.02841654017119	0.0453776725499504
498	anl_mol_tsw_cze_sod_wly_sid_alb_aze_uzb_igb_ind_zul_ger_bul_bsq_rom_heb_fbf_mnd_ukr_pol_ses_fre_ewe_mcd_hun_tsn_bam_est_ben_mlt_geo_lat_afr_por_ita_hau_tig_swe_fin_xho_sun_eng_mly_jpn_knd_kor_bos_guj_cic_scr_jav_svk_chh_mao_cnt_lit_dgb_urd_aeg_slo_arw_pan_dut_qcu_hin_glc_prs_yor_owc_spa_amh_grk_tag_nor_lda_rus_bem_bat_tha_amr_tml_dyu_moo_azi_krd_ctl_tur_ven_vie_gam_akn_swa_swt	-0.0745236588171372	-0.175705852032585	0.860907051996598
499	sod_hin_xho_rus_wly_gam_aeg_mcd_aze_tur_cic_mao_bam_spa_ben_bsq_swe_mlt_swt_cnt_alb_lit_akn_prs_yor_ger_hun_dyu_moo_fin_ctl_anl_geo_cze_ukr_bul_svk_sid_hau_eng_est_ses_bat_pan_jav_jpn_tml_kor_glc_urd_ven_ita_sun_afr_owc_ind_mnd_mol_lda_guj_amr_grk_bos_scr_slo_qcu_fre_lat_krd_swa_amh_dut_chh_arw_mly_pol_igb_por_tsw_tag_tha_heb_knd_bem_tsn_azi_rom_nor_uzb_ewe_vie_tig_dgb_fbf_zul	-0.952984240887214	-2.31980009813626	0.02254001913752
500	anl_lit_lda_prs_heb_sod_amh_urd_azi_tur_swa_sun_dgb_mcd_afr_bsq_ger_mlt_zul_cnt_bos_ben_ses_eng_xho_rus_est_bem_dyu_fin_guj_sid_geo_pan_slo_cze_por_chh_tig_pol_hun_igb_ind_ctl_bat_jpn_tml_kor_grk_ita_akn_svk_tag_rom_hau_mao_mnd_alb_cic_fre_owc_krd_hin_nor_dut_qcu_scr_bul_ukr_swt_gam_lat_wly_glc_jav_mol_ven_swe_fbf_mly_tha_amr_knd_yor_bam_uzb_arw_spa_aze_moo_vie_aeg_tsn_ewe_tsw	-0.525849409729382	-1.25359448165124	0.213131695790449
501	owc_por_dgb_slo_aeg_wly_tig_alb_tur_aze_moo_bat_ses_pan_bos_bsq_lit_sid_igb_mnd_afr_arw_cic_krd_bem_guj_est_swt_lda_fin_urd_sod_geo_scr_pol_fre_rom_anl_amr_ukr_hun_ewe_sun_svk_mao_jpn_knd_kor_cze_rus_akn_glc_ind_swe_mlt_jav_cnt_ita_zul_nor_chh_prs_eng_mcd_bul_qcu_ger_ben_dut_bam_hau_mol_amh_spa_mly_lat_tsn_ctl_fbf_tag_tha_gam_tml_dyu_xho_uzb_hin_grk_azi_yor_vie_heb_swa_tsw_ven	-0.290639147138994	-0.689004134556408	0.492536061044499
502	mlt_arw_lda_pan_gam_heb_hau_hin_tur_azi_xho_jav_swa_bul_grk_bsq_lit_amh_tsw_cnt_afr_ctl_ewe_krd_cic_por_fin_fbf_moo_hun_ukr_tig_geo_slo_rus_pol_svk_chh_wly_eng_est_akn_mly_mol_tag_jpn_knd_kor_alb_nor_igb_cze_bat_glc_anl_ind_mnd_guj_dyu_bos_sid_spa_ben_mcd_ger_qcu_prs_swe_rom_bem_owc_dut_amr_fre_sun_urd_dgb_scr_swt_mao_tha_sod_tml_yor_bam_uzb_lat_ita_aze_zul_vie_aeg_ven_ses_tsn	-0.147022527644247	-0.347012826094558	0.729365698071309
503	heb_lat_igb_ita_chh_mlt_amh_ukr_aze_tur_swt_mly_lda_swe_arw_bsq_rus_amr_swa_mnd_slo_krd_fbf_urd_yor_svk_fin_dyu_dgb_est_scr_tig_geo_alb_fre_mol_guj_owc_hau_pol_hun_cic_tag_lit_ind_jpn_knd_kor_bul_spa_akn_eng_jav_prs_aeg_mao_cnt_grk_bam_mcd_wly_pan_ctl_dut_hin_qcu_por_glc_ben_bem_sid_afr_gam_nor_bat_rom_moo_cze_ven_sun_tha_sod_tml_ewe_tsw_uzb_ger_bos_azi_zul_vie_anl_tsn_xho_ses	-0.246036749274981	-0.580987917887898	0.562653958401493
504	sid_ben_tsn_bos_anl_hau_aeg_scr_tur_azi_yor_mly_fbf_rus_mol_bsq_cze_owc_bem_cnt_ctl_lit_ewe_urd_lda_pan_est_dyu_zul_hun_guj_mlt_geo_spa_lat_pol_ita_amr_heb_ukr_fin_bam_tag_arw_jav_jpn_tml_kor_glc_slo_moo_ger_mao_nor_wly_bat_mnd_alb_igb_bul_chh_eng_rom_hin_afr_qcu_por_krd_swe_akn_tig_fre_gam_grk_ind_svk_xho_dut_dgb_sun_tha_amh_knd_swa_tsw_uzb_mcd_prs_aze_swt_vie_sod_ses_cic_ven	-0.497964852826582	-1.18436762098964	0.239285652754861
505	sod_ukr_ven_afr_wly_mlt_amh_bos_tur_aze_dyu_jav_cic_por_cze_bsq_glc_gam_lda_mnd_guj_alb_fbf_lat_zul_slo_fin_ewe_xho_hun_mol_chh_geo_lit_scr_grk_pan_tig_amr_swe_est_igb_mao_pol_mly_jpn_tml_kor_dut_nor_bam_rom_bat_krd_owc_sun_cnt_fre_dgb_urd_heb_rus_mcd_ita_svk_qcu_ger_arw_spa_yor_aeg_bul_sid_prs_ind_eng_bem_hin_tsn_tag_tha_anl_knd_moo_ses_azi_ben_ctl_uzb_swa_vie_hau_swt_akn_tsw	-0.0643081738351806	-0.15156145675267	0.879861126841218
506	owc_svk_ven_slo_sod_tig_gam_por_uzb_azi_cic_tag_ses_arw_ctl_bsq_prs_anl_akn_mnd_ukr_hin_dgb_krd_moo_dut_hun_zul_bem_est_spa_amr_geo_cze_ben_swe_pol_aeg_sid_lit_fin_tsn_bat_ita_mao_jpn_tml_kor_mcd_alb_ewe_rom_ind_lat_heb_sun_cnt_bos_lda_scr_wly_rus_urd_mol_afr_qcu_nor_bul_guj_tsw_hau_pan_amh_eng_jav_glc_xho_fre_bam_mly_tha_mlt_knd_fbf_yor_tur_ger_grk_aze_swt_vie_chh_igb_dyu_swa	-0.674635272264444	-1.61592665737138	0.109497652687612
507	mlt_ctl_tsn_afr_sid_sod_heb_pol_azi_uzb_tsw_tag_yor_nor_lit_bsq_urd_tig_bam_mnd_bul_lat_bem_cze_swa_mol_fin_swt_akn_est_dut_amh_geo_ben_por_alb_rus_chh_gam_ger_hun_moo_mao_slo_mly_jpn_tml_kor_svk_arw_zul_ukr_jav_bos_amr_bat_cnt_ita_ewe_rom_aeg_scr_grk_eng_pan_qcu_spa_prs_krd_igb_hau_fre_owc_hin_sun_glc_ven_mcd_ses_ind_tha_wly_knd_dgb_fbf_aze_swe_guj_tur_xho_vie_anl_lda_dyu_cic	0.272591569585208	0.641804473145994	0.52257893286831
508	amh_ita_bem_dut_amr_sid_gam_alb_aze_tur_xho_mly_ven_bul_spa_bsq_krd_anl_zul_mnd_ger_swe_moo_afr_dgb_cze_est_igb_swt_hun_ben_heb_geo_eng_arw_glc_bos_chh_aeg_mol_fin_bam_jav_por_tag_jpn_knd_kor_urd_nor_cic_scr_bat_rom_owc_sun_cnt_mcd_swa_hin_hau_ukr_prs_pan_fre_qcu_grk_ctl_lat_yor_wly_guj_sod_pol_mao_svk_dyu_slo_tsw_ind_tha_tig_tml_fbf_ses_uzb_lit_rus_azi_akn_vie_mlt_lda_tsn_ewe	-0.343146722523337	-0.813376205811583	0.418079934701916
509	wly_mcd_swa_por_tig_mlt_sod_ita_uzb_tur_igb_tag_akn_urd_arw_bsq_bos_amh_yor_cnt_hin_pol_dgb_slo_tsn_afr_est_lda_zul_hun_bul_amr_geo_svk_fre_krd_glc_heb_chh_rus_fin_bam_bat_cze_mly_jpn_tml_kor_guj_ctl_tsw_alb_jav_scr_hau_ind_mnd_ukr_ses_nor_aeg_lit_dut_ben_mol_qcu_eng_pan_prs_bem_owc_swe_anl_rom_sun_ger_ewe_spa_xho_mao_tha_gam_knd_cic_dyu_azi_lat_grk_aze_moo_vie_sid_swt_fbf_ven	-0.0123512966679605	-0.0291260565155601	0.976826466873285
510	heb_fre_ven_rom_amh_anl_mlt_mol_uzb_azi_cic_sun_bem_dut_arw_bsq_ben_tig_moo_cnt_spa_ger_ewe_cze_igb_ita_fin_akn_ses_hun_krd_amr_geo_afr_swe_lit_svk_sod_hau_rus_est_xho_tag_ctl_mly_jpn_knd_kor_lat_guj_fbf_grk_jav_prs_chh_mao_mnd_bos_bam_hin_aeg_nor_pan_mcd_eng_qcu_alb_pol_glc_swa_sid_por_owc_bul_ind_slo_dgb_ukr_yor_bat_tha_gam_tml_zul_swt_aze_scr_urd_tur_tsn_vie_wly_dyu_tsw_lda	-0.18274798259191	-0.431462566391486	0.667130617502597
511	anl_pol_bem_ctl_hau_gam_sod_por_tur_aze_swt_tag_yor_krd_afr_bsq_svk_tig_tsw_cnt_pan_guj_igb_hin_tsn_ben_fin_swa_moo_hun_cze_owc_geo_mol_rus_alb_glc_heb_chh_mcd_est_dgb_sun_bos_jav_jpn_tml_kor_scr_urd_ewe_slo_bat_eng_wly_mao_mnd_swe_dyu_arw_mlt_dut_nor_lat_lit_qcu_prs_fre_ukr_lda_amh_ita_aeg_rom_ind_ger_fbf_spa_ven_mly_tha_amr_knd_bam_zul_uzb_bul_grk_azi_ses_vie_sid_xho_akn_cic	-0.106526140314878	-0.251242917184115	0.802180609033744
512	hau_grk_dgb_dut_aeg_amh_sod_bul_tur_azi_zul_mly_yor_ben_rom_bsq_fre_mlt_bam_cnt_prs_guj_igb_swe_dyu_lat_fin_swa_ven_hun_lit_owc_geo_eng_mol_pol_urd_anl_amr_por_est_akn_tag_rus_jav_jpn_knd_kor_arw_krd_lda_scr_ind_ger_tig_bat_mnd_alb_tsw_ukr_heb_bos_mcd_slo_ita_qcu_svk_hin_ctl_cic_gam_afr_sid_glc_mao_cze_ewe_pan_tsn_sun_tha_chh_tml_bem_fbf_aze_nor_spa_uzb_moo_vie_wly_swt_xho_ses	0.187328884081582	0.441105714533046	0.660160249375842
513	anl_alb_cic_guj_amh_mlt_sid_nor_tur_aze_akn_bat_yor_eng_scr_bsq_dut_chh_xho_mnd_ukr_pan_moo_mcd_tsw_mol_hun_ses_tsn_est_arw_gam_geo_fre_por_bul_ger_wly_owc_rom_fin_zul_jav_grk_mly_jpn_tml_kor_rus_cze_igb_urd_ind_lit_hau_mao_cnt_ctl_bem_glc_tig_slo_krd_spa_ita_qcu_hin_svk_lat_ven_heb_swe_sod_bos_tag_afr_dyu_ben_swt_sun_tha_amr_knd_dgb_ewe_azi_pol_prs_uzb_swa_vie_aeg_fbf_lda_bam	-0.632804576911336	-1.51679988506088	0.13270913922974
514	amr_prs_swa_ben_aeg_hau_chh_slo_azi_tur_dgb_jav_akn_bul_cze_bsq_glc_sod_xho_mnd_fre_afr_tsn_pol_cic_bos_hun_moo_ewe_est_ger_heb_geo_por_arw_dut_ita_tig_wly_svk_fin_ses_mao_krd_ind_jpn_tml_kor_guj_scr_fbf_lit_bat_grk_anl_mly_cnt_mcd_dyu_urd_mlt_mol_pan_spa_hin_qcu_ctl_alb_eng_yor_owc_nor_sid_ukr_sun_rus_zul_swe_swt_tag_tha_amh_knd_ven_igb_uzb_lat_rom_aze_tsw_vie_gam_bam_bem_lda	-0.153183723845393	-0.361101392307177	0.718842656373802
515	hau_por_ses_pol_sod_owc_sid_grk_aze_azi_ven_ind_dyu_krd_mcd_bsq_rus_aeg_lda_mnd_glc_dut_tsw_afr_dgb_alb_est_bem_ewe_fin_svk_tig_geo_ben_slo_guj_lit_chh_amh_pan_hun_cic_bat_spa_mly_jpn_tml_kor_urd_hin_xho_swe_tag_ctl_amr_jav_cnt_rom_fbf_ukr_wly_arw_scr_prs_lat_qcu_cze_eng_fre_akn_anl_nor_gam_bul_mao_bos_swa_ita_moo_sun_tha_heb_knd_yor_igb_tur_mol_ger_uzb_swt_vie_mlt_bam_tsn_zul	0.034917326498437	0.082233641562531	0.934637652061532
516	amh_rom_zul_dut_owc_chh_hau_hin_azi_aze_cic_ind_bem_lat_eng_bsq_scr_anl_bam_cnt_mol_grk_ewe_afr_moo_bul_est_ven_fbf_fin_bos_sid_geo_glc_ctl_slo_urd_mlt_heb_prs_hun_igb_bat_ger_jav_jpn_tml_kor_arw_pan_swa_swe_sun_ben_aeg_mao_mnd_fre_tsn_mcd_gam_lit_nor_ita_alb_qcu_krd_guj_cze_ses_tig_rus_sod_svk_tag_pol_lda_por_dyu_mly_tha_amr_knd_yor_xho_uzb_spa_ukr_tur_akn_vie_wly_tsw_swt_dgb	-0.78989798513839	-1.90028953346235	0.0604928365884931
517	tig_lit_yor_scr_sod_owc_anl_rus_aze_uzb_moo_tag_tsw_arw_hin_bsq_eng_mlt_lda_cnt_slo_lat_swt_krd_zul_cze_hun_ewe_fbf_est_spa_hau_geo_alb_pol_ita_rom_sid_amr_ctl_fin_tsn_ind_swe_mly_jpn_tml_kor_por_pan_cic_mol_mao_glc_chh_sun_mnd_dut_xho_grk_heb_ger_mcd_fre_urd_qcu_bos_nor_guj_igb_aeg_svk_amh_ukr_bat_prs_bam_ben_swa_jav_tha_gam_knd_ven_ses_tur_afr_bul_azi_bem_vie_wly_akn_dgb_dyu	-0.149041570109909	-0.351515661271106	0.725996688440098
518	anl_ita_lda_ger_tig_mlt_sid_hin_aze_tur_akn_tag_ven_slo_nor_bsq_cze_amr_dgb_cnt_krd_prs_tsn_pan_cic_ctl_hun_zul_dyu_est_rom_sod_geo_guj_scr_grk_por_amh_owc_urd_fin_bem_mao_ukr_mly_jpn_tml_kor_bos_bul_yor_alb_bat_lit_aeg_jav_mnd_afr_swa_swe_hau_mcd_spa_pol_glc_qcu_svk_dut_rus_bam_wly_fre_heb_eng_sun_ben_moo_arw_ses_ind_tha_gam_knd_xho_igb_azi_lat_mol_uzb_ewe_vie_chh_fbf_swt_tsw	0.282201195203508	0.663680322951931	0.508536870965463
519	mlt_pol_tsw_bul_hau_sid_gam_mol_azi_aze_ven_jav_dyu_urd_guj_bsq_swe_aeg_bem_mnd_krd_ita_ses_arw_xho_lat_fin_swa_lda_est_svk_wly_geo_spa_slo_hin_ger_amh_owc_lit_hun_akn_sun_por_tag_jpn_knd_kor_mcd_ben_yor_eng_mao_grk_tig_ind_cnt_rom_dgb_nor_heb_ctl_fre_prs_pan_qcu_bos_ukr_rus_fbf_chh_cze_sod_alb_bat_afr_ewe_scr_tsn_mly_tha_amr_tml_zul_swt_tur_glc_dut_uzb_cic_vie_anl_igb_moo_bam	-0.336051970627823	-0.795182641650561	0.42853205634482
520	aeg_dut_dgb_fre_anl_hau_tig_por_aze_azi_moo_bat_bem_spa_lat_bsq_slo_amh_swa_cnt_pan_krd_ven_alb_fbf_mol_est_akn_tsn_hun_pol_amr_geo_ctl_arw_afr_swe_sid_chh_ben_fin_igb_mao_bul_sun_jpn_knd_kor_glc_rom_ses_eng_tag_rus_wly_ind_mnd_lit_xho_mcd_mlt_urd_nor_bos_grk_qcu_svk_ita_hin_cic_gam_ukr_heb_scr_mly_prs_lda_cze_bam_jav_tha_sod_tml_ewe_yor_uzb_guj_ger_tur_dyu_vie_owc_tsw_zul_swt	-0.325860749997735	-0.771127047004727	0.442586428446881
521	chh_ukr_fbf_fre_aeg_owc_anl_rus_tur_azi_tsn_jav_ven_afr_grk_bsq_nor_hau_yor_mnd_guj_glc_dyu_lat_swa_lit_fin_akn_xho_hun_mcd_heb_geo_dut_krd_bul_svk_amh_sod_urd_est_dgb_mly_scr_ind_jpn_knd_kor_cze_ben_ses_mol_tag_slo_mlt_mao_cnt_pan_igb_pol_sid_por_prs_ger_spa_qcu_alb_rom_arw_cic_amr_ctl_wly_swe_bat_hin_moo_bos_zul_sun_tha_gam_tml_tsw_bem_aze_eng_ita_uzb_bam_vie_tig_lda_swt_ewe	0.511777996501373	1.21075864765776	0.229055901533181
522	gam_rus_tsn_pol_sid_chh_owc_eng_uzb_aze_cic_tag_bem_ita_lat_bsq_prs_sod_tsw_mnd_grk_arw_dyu_mcd_lda_alb_hun_bam_ewe_fin_guj_hau_geo_cze_slo_lit_swe_amr_tig_dut_est_xho_ind_ctl_bat_jpn_tml_kor_rom_por_ses_fre_sun_ben_wly_jav_cnt_scr_ven_afr_heb_ger_krd_hin_pan_qcu_bos_urd_bul_moo_anl_glc_mlt_spa_mly_svk_swt_nor_fbf_mao_tha_aeg_knd_yor_swa_azi_ukr_mol_tur_zul_vie_amh_akn_igb_dgb	-0.308050619264703	-0.730329714614741	0.467024464950688
523	gam_alb_tsn_ger_mlt_chh_anl_grk_tur_uzb_akn_bat_ewe_pan_hin_bsq_mol_amh_bam_cnt_prs_svk_ven_lat_ses_krd_fin_swa_bem_est_guj_sid_geo_arw_ita_lit_afr_tig_hau_bul_hun_cic_ind_rom_mao_jpn_knd_kor_urd_glc_swt_dut_jav_slo_heb_sun_mnd_ukr_fbf_rus_wly_spa_ben_ctl_swe_qcu_fre_nor_bos_tsw_sod_mcd_amr_pol_mly_scr_dyu_cze_igb_tag_tha_aeg_tml_xho_moo_aze_eng_por_azi_yor_vie_owc_zul_lda_dgb	0.170858543648307	0.40187683284948	0.688696750213913
524	anl_urd_dyu_arw_aeg_mlt_sid_mol_tur_uzb_igb_bat_xho_scr_rom_bsq_prs_sod_swt_cnt_bos_guj_zul_slo_akn_dut_fin_bem_yor_hun_spa_hau_geo_lat_glc_ben_ita_heb_wly_krd_est_ses_sun_por_mao_jpn_tml_kor_rus_eng_tsn_ctl_jav_mcd_amh_tag_mnd_ukr_moo_alb_tig_svk_fre_grk_swe_qcu_lit_hin_pol_bam_owc_ger_amr_afr_mly_cze_ven_nor_fbf_ind_tha_chh_knd_tsw_ewe_aze_pan_bul_azi_cic_vie_gam_dgb_lda_swa	-0.603681040485671	-1.44083616205985	0.152989398907966
525	aeg_fre_xho_slo_amh_tig_chh_prs_aze_tur_akn_mao_dgb_urd_mol_bsq_grk_sid_swt_cnt_alb_bos_moo_nor_igb_afr_hun_cic_ewe_fin_ukr_gam_geo_krd_hin_ita_lat_heb_sod_guj_est_bem_ind_eng_bat_jpn_knd_kor_cze_lit_swa_spa_tag_arw_anl_mly_mnd_por_yor_ctl_mlt_mcd_swe_glc_ben_qcu_ger_scr_pol_tsn_wly_pan_amr_bul_sun_rus_ses_dut_ven_jav_tha_owc_tml_zul_lda_azi_svk_rom_uzb_bam_vie_hau_fbf_tsw_dyu	0.174594022503195	0.41123021865874	0.681849833095772
526	amr_slo_tsw_pan_hau_mlt_tig_prs_uzb_azi_lda_jav_igb_guj_ctl_bsq_ita_chh_moo_cnt_dut_urd_ses_svk_dgb_glc_fin_ven_yor_est_mcd_wly_geo_nor_arw_scr_alb_aeg_heb_eng_hun_cic_sun_ger_ind_jpn_knd_kor_pol_bul_bam_spa_bat_por_amh_mly_mnd_lit_zul_ukr_sod_mol_afr_fre_rus_qcu_hin_lat_krd_bem_sid_swe_gam_rom_mao_grk_swt_cze_ewe_tag_tha_owc_tml_fbf_akn_tur_bos_ben_aze_xho_vie_anl_swa_dyu_tsn	-0.971035448008928	-2.36271979336562	0.0202247706006571
527	anl_urd_tsw_rom_mlt_sid_sod_scr_tur_aze_moo_bat_bem_glc_mol_bsq_eng_chh_ewe_mnd_ger_slo_igb_guj_zul_nor_est_swa_yor_hun_cze_gam_geo_alb_lat_ita_pan_amr_tig_pol_fin_ses_sun_svk_ind_jpn_knd_kor_ctl_bos_lda_bul_tag_dut_wly_mly_cnt_arw_akn_spa_amh_fre_rus_mcd_krd_qcu_ukr_grk_hin_xho_aeg_afr_hau_swe_jav_prs_dyu_lit_tsn_mao_tha_heb_tml_swt_fbf_uzb_ben_por_azi_bam_vie_owc_ven_cic_dgb	-0.42704073699264	-1.0133450146714	0.313524554119517
528	anl_krd_moo_por_gam_amr_owc_scr_aze_azi_tsn_mly_lda_ben_svk_bsq_alb_wly_dgb_cnt_lit_glc_yor_ger_dyu_afr_fin_bam_ewe_hun_hin_aeg_geo_grk_ukr_fre_swe_sid_mlt_mcd_est_ven_ind_arw_bat_jpn_knd_kor_bos_urd_tsw_guj_mao_rus_hau_jav_mnd_bul_bem_spa_tig_pol_slo_eng_dut_qcu_prs_cze_pan_ses_heb_nor_amh_rom_tag_lat_igb_mol_zul_sun_tha_chh_tml_swa_xho_uzb_ctl_ita_tur_cic_vie_sod_fbf_swt_akn	-0.469489784526135	-1.1165709417278	0.267054350583306
529	chh_fre_ses_ita_anl_tig_heb_ger_uzb_tur_tsn_sun_ewe_eng_ctl_bsq_swe_hau_lda_mnd_spa_ukr_swa_mcd_fbf_ben_est_swt_tsw_fin_lat_sod_geo_slo_prs_mol_glc_aeg_sid_rus_hun_bam_bat_pol_ind_jpn_knd_kor_dut_bul_zul_grk_mly_lit_owc_mao_cnt_por_dyu_alb_mlt_cze_rom_nor_arw_qcu_hin_svk_scr_yor_gam_pan_amr_krd_jav_guj_igb_urd_dgb_tag_tha_wly_tml_cic_akn_azi_bos_afr_aze_moo_vie_amh_ven_xho_bem	-0.118480185099164	-0.27940208091002	0.780556704687972
530	tig_lit_ses_krd_chh_sod_mlt_spa_aze_tur_akn_mao_tsw_pan_ukr_bsq_por_anl_swt_cnt_eng_ger_xho_mcd_yor_lat_hun_ewe_dyu_est_glc_hau_geo_swe_grk_alb_nor_heb_amh_fre_fin_swa_mly_rus_jav_jpn_knd_kor_svk_urd_tsn_bos_sun_bul_wly_bat_mnd_rom_bam_pol_owc_ita_cze_hin_afr_qcu_guj_ctl_mol_bem_sid_slo_amr_scr_ind_arw_igb_prs_fbf_tag_tha_aeg_tml_ven_zul_uzb_dut_ben_azi_lda_vie_gam_cic_moo_dgb	-1.06077091056677	-2.58711111739598	0.0112284038214088
531	amh_prs_ses_mol_sod_heb_wly_ger_uzb_azi_fbf_jav_ven_arw_fre_bsq_glc_tig_dyu_cnt_bul_mcd_cic_urd_swa_eng_fin_tsn_tsw_est_ctl_chh_geo_pol_dut_spa_svk_gam_owc_rus_hun_xho_tag_pan_mly_jpn_knd_kor_por_afr_bam_bos_ind_swe_hau_sun_mnd_guj_igb_lit_amr_lat_nor_hin_ukr_qcu_cze_scr_slo_akn_sid_krd_mlt_ita_bat_rom_bem_alb_zul_mao_tha_anl_tml_ewe_dgb_aze_ben_grk_tur_swt_vie_aeg_yor_moo_lda	-0.169622162543318	-0.400300087954367	0.689853544144575
532	owc_grk_ses_ita_hau_wly_aeg_hin_aze_tur_yor_mao_akn_spa_por_bsq_slo_chh_lda_cnt_ukr_cze_moo_mol_swa_lat_est_swt_igb_fin_krd_amh_geo_pol_dut_mcd_lit_sod_anl_rom_hun_bam_mly_guj_sun_jpn_tml_kor_bul_scr_ven_ben_ind_ger_gam_tag_mnd_fre_bem_pan_tig_nor_arw_swe_alb_qcu_svk_bos_prs_ewe_heb_urd_sid_eng_bat_glc_fbf_afr_zul_jav_tha_mlt_knd_tsn_xho_azi_ctl_rus_uzb_dgb_vie_amr_tsw_cic_dyu	-0.240012992852081	-0.566885632542259	0.572157583393275
533	amh_ukr_ven_afr_owc_wly_aeg_prs_uzb_azi_akn_mly_tsw_mol_dut_bsq_krd_heb_swa_mnd_mcd_guj_moo_fre_cic_ctl_fin_bam_bem_hun_bul_chh_geo_alb_grk_arw_bos_mlt_sod_rom_est_ewe_jav_svk_sun_jpn_tml_kor_lat_urd_lda_lit_mao_pol_hau_ind_cnt_eng_dgb_ger_tig_cze_spa_scr_nor_qcu_swe_pan_slo_tsn_sid_hin_anl_por_bat_rus_yor_glc_igb_tag_tha_gam_knd_zul_xho_aze_ita_ben_tur_fbf_vie_amr_dyu_swt_ses	-0.997996177072966	-2.4390974898658	0.0166215770689839
534	chh_eng_tsw_lit_heb_aeg_amr_swe_uzb_tur_yor_tag_bem_lat_grk_bsq_dut_amh_akn_cnt_urd_fre_fbf_rom_swa_krd_hun_bam_zul_fin_ben_owc_geo_prs_mcd_glc_arw_anl_sid_bul_est_lda_bat_rus_ind_jpn_knd_kor_slo_mol_ses_pol_mly_ukr_wly_mao_mnd_ctl_dyu_spa_sod_svk_alb_bos_nor_qcu_cze_por_guj_tsn_tig_pan_hau_ita_sun_afr_xho_hin_ewe_jav_tha_gam_tml_dgb_igb_aze_ger_scr_azi_ven_vie_mlt_cic_moo_swt	-0.379441301183216	-0.899780467563882	0.37056105609051
535	hau_glc_akn_afr_sid_amr_aeg_cze_uzb_tur_tsn_mao_swa_lat_rom_bsq_krd_anl_dyu_cnt_pan_bos_lda_hin_ses_fre_fin_ven_ewe_hun_slo_mlt_geo_eng_urd_nor_ita_owc_chh_grk_est_xho_tag_ben_jav_jpn_tml_kor_mol_por_dgb_rus_bat_guj_tig_ind_mnd_ger_moo_alb_sod_swe_arw_bul_scr_qcu_svk_spa_dut_fbf_wly_mcd_amh_pol_mly_prs_cic_ctl_zul_sun_tha_gam_knd_bem_bam_azi_lit_ukr_aze_yor_vie_heb_swt_igb_tsw	-0.923027064356374	-2.2470996788059	0.0269986692553398
536	tig_guj_ven_nor_sod_owc_heb_por_uzb_azi_zul_ind_tsn_prs_lit_bsq_fre_aeg_bem_cnt_hin_pol_lda_afr_yor_ita_fin_akn_swa_est_lat_amh_geo_grk_swe_slo_ger_hau_gam_urd_hun_cic_tag_glc_jav_jpn_knd_kor_cze_mol_tsw_arw_sun_rus_anl_mao_mnd_ukr_igb_svk_amr_mcd_bos_krd_bul_qcu_eng_rom_ctl_swt_mlt_ben_wly_dut_bat_spa_ses_scr_ewe_mly_tha_chh_tml_bam_xho_tur_alb_pan_aze_dyu_vie_sid_dgb_fbf_moo	0.194711274995441	0.458273638499362	0.647824927843167
537	mlt_pol_ven_urd_sod_amh_sid_rom_tur_aze_lda_bat_swa_mol_dut_bsq_lat_owc_moo_cnt_prs_eng_bem_bos_tsn_spa_fin_akn_ses_est_hin_heb_geo_fre_rus_grk_slo_hau_tig_svk_hun_dyu_mly_scr_jav_jpn_tml_kor_por_ger_swt_alb_sun_ita_chh_mao_mnd_cze_yor_glc_gam_guj_nor_ben_ukr_qcu_arw_bul_krd_igb_aeg_pan_amr_ctl_tag_lit_dgb_swe_xho_ind_tha_anl_knd_fbf_tsw_uzb_mcd_afr_azi_ewe_vie_wly_zul_bam_cic	-0.609112794944199	-1.45679378763857	0.148541437604598
538	heb_spa_lda_afr_gam_chh_amr_swe_uzb_tur_tsn_jav_ewe_rus_dut_bsq_hin_aeg_swa_cnt_urd_svk_bem_bos_dgb_pan_fin_tsw_bam_est_cze_sod_geo_ben_krd_guj_grk_wly_amh_fre_hun_ses_sun_arw_tag_jpn_tml_kor_mcd_ger_moo_prs_ind_lit_mlt_mly_mnd_mol_swt_ctl_hau_bul_ukr_ita_alb_qcu_slo_scr_rom_fbf_owc_glc_anl_eng_mao_nor_zul_pol_yor_bat_tha_sid_knd_cic_ven_azi_por_lat_aze_xho_vie_tig_dyu_akn_igb	-0.369481492253694	-0.87511010823035	0.383768493991471
539	mlt_fre_bam_mol_amh_amr_sid_ger_aze_tur_dgb_jav_igb_bul_prs_bsq_lit_aeg_swa_cnt_pan_ita_xho_afr_moo_krd_est_akn_lda_hun_rom_chh_geo_nor_cze_swe_bos_anl_owc_guj_fin_ses_ind_pol_sun_jpn_knd_kor_mcd_lat_yor_ben_mao_por_hau_mly_mnd_spa_tsw_hin_sod_scr_arw_alb_ctl_qcu_svk_rus_ukr_ewe_heb_eng_tig_urd_bat_grk_zul_dut_tsn_tag_tha_wly_tml_bem_dyu_azi_glc_slo_uzb_cic_vie_gam_ven_fbf_swt	-0.604369180858688	-1.44345081223438	0.152253629894826
540	mlt_pan_tsw_afr_heb_amh_wly_ita_uzb_tur_dgb_ind_igb_bos_pol_bsq_arw_amr_xho_mnd_scr_alb_swt_hin_zul_dut_fin_cic_moo_hun_rom_anl_geo_swe_cze_spa_bul_sid_owc_urd_est_tsn_sun_ben_mly_jpn_tml_kor_ger_por_akn_lat_bat_rus_tig_tag_cnt_prs_ses_ukr_hau_ctl_slo_fre_eng_qcu_svk_lit_glc_swa_gam_grk_sod_mcd_jav_krd_bam_nor_bem_mao_tha_chh_knd_lda_ewe_azi_mol_guj_aze_yor_vie_aeg_ven_dyu_fbf	-0.586160519513896	-1.39805855832807	0.165420964234501
541	sod_arw_tsw_lit_amh_aeg_mlt_por_uzb_tur_dgb_tag_swt_ben_slo_bsq_afr_amr_ewe_mnd_nor_fre_zul_glc_dyu_rom_est_yor_ses_hun_svk_owc_geo_eng_dut_pan_mcd_tig_chh_ctl_fin_cic_mao_scr_sun_jpn_tml_kor_hin_guj_moo_grk_bat_ukr_wly_mly_cnt_cze_xho_ita_hau_ger_prs_rus_alb_qcu_swe_spa_pol_akn_anl_urd_sid_mol_ind_bos_bem_lat_bam_jav_tha_heb_knd_swa_igb_aze_krd_bul_azi_lda_vie_gam_fbf_ven_tsn	-0.541689565637773	-1.28866348482577	0.20071165038235
542	amh_cze_igb_ger_wly_hau_gam_krd_tur_uzb_yor_ind_akn_bul_grk_bsq_ukr_sid_ewe_mnd_svk_nor_swt_ctl_bam_lit_est_xho_cic_hun_dut_mlt_geo_mol_scr_ita_rom_chh_aeg_afr_fin_lda_sun_eng_mly_jpn_knd_kor_arw_ben_ven_glc_tag_fre_anl_bat_cnt_guj_dyu_rus_tig_por_slo_bos_swe_qcu_alb_mcd_prs_zul_sod_pol_amr_lat_mao_hin_fbf_spa_moo_jav_tha_heb_tml_dgb_bem_azi_pan_urd_aze_swa_vie_owc_tsw_tsn_ses	-0.147984824324504	-0.349053909446736	0.727837902197604
543	chh_bul_ewe_pol_heb_gam_sid_por_tur_aze_moo_bat_ses_mcd_glc_bsq_swe_anl_xho_cnt_nor_mol_dyu_eng_akn_alb_hun_cic_igb_fin_spa_wly_geo_ben_guj_ger_slo_amr_amh_urd_est_lda_ind_arw_mly_jpn_tml_kor_rom_hin_fbf_pan_tag_prs_mlt_mao_mnd_ukr_yor_fre_owc_grk_ita_svk_rus_qcu_krd_ctl_cze_swt_hau_bos_tig_lit_sun_afr_tsn_dut_bem_jav_tha_sod_knd_bam_swa_azi_scr_lat_uzb_ven_vie_aeg_dgb_tsw_zul	-0.018397184433175	-0.043429833172435	0.965452007785614
544	aeg_scr_bem_dut_tig_gam_sid_ukr_aze_uzb_yor_ind_bam_bos_lit_bsq_alb_amh_fbf_cnt_lat_pol_ven_por_tsn_urd_hun_zul_akn_fin_ctl_mlt_geo_krd_nor_pan_rus_heb_amr_arw_est_ses_jav_spa_sun_jpn_knd_kor_slo_cze_swa_grk_mao_prs_wly_tag_mnd_fre_dgb_swe_hau_svk_mol_ger_ben_qcu_eng_mcd_rom_dyu_anl_guj_owc_bul_mly_ita_swt_hin_lda_bat_tha_chh_tml_tsw_igb_azi_afr_glc_tur_moo_vie_sod_ewe_xho_cic	-0.210666560788799	-0.497416330445846	0.620069513453395
545	sid_slo_cic_rus_chh_tig_sod_alb_aze_uzb_bam_tag_tsn_ger_afr_bsq_nor_mlt_swt_mnd_swe_dut_dyu_ben_moo_svk_est_igb_ven_fin_grk_gam_geo_pan_bul_lat_krd_amh_anl_rom_hun_ses_mly_scr_mao_jpn_knd_kor_por_prs_bem_arw_ind_pol_wly_jav_cnt_mol_akn_urd_aeg_cze_spa_ukr_lit_qcu_ita_glc_fre_fbf_amr_hin_heb_mcd_sun_eng_tsw_bos_ewe_bat_tha_owc_tml_yor_lda_azi_guj_ctl_tur_swa_vie_hau_zul_dgb_xho	0.319556438477539	0.753312511398644	0.453164997471655
546	sid_bul_tsw_grk_hau_wly_tig_rus_aze_azi_akn_bat_yor_nor_alb_bsq_eng_aeg_igb_cnt_glc_swe_zul_scr_tsn_spa_hun_ses_ewe_est_hin_mlt_geo_ger_prs_mol_bos_chh_owc_slo_fin_dyu_sun_urd_tag_jpn_knd_kor_por_mcd_bam_ita_mly_dut_heb_ind_mnd_rom_xho_krd_anl_ben_arw_guj_cze_qcu_pol_ukr_lit_moo_amh_afr_sod_lat_jav_ctl_swa_fre_fbf_mao_tha_amr_tml_lda_dgb_uzb_pan_svk_tur_cic_vie_gam_swt_ven_bem	-0.0244154808638245	-0.0574841356567179	0.954282872652557
547	mlt_alb_bam_guj_heb_anl_aeg_ger_tur_uzb_xho_mly_lda_ukr_eng_bsq_ben_sid_ewe_cnt_cze_mol_tsn_nor_fbf_swe_est_ven_ses_fin_urd_owc_geo_pan_afr_arw_ctl_chh_sod_hin_hun_yor_sun_svk_mao_jpn_tml_kor_por_rom_akn_glc_tag_ita_hau_bat_mnd_scr_tsw_prs_tig_lat_pol_mcd_slo_qcu_bos_grk_bul_swt_wly_spa_gam_lit_ind_rus_bem_krd_moo_jav_tha_amr_knd_cic_igb_aze_dut_fre_azi_dyu_vie_amh_swa_dgb_zul	-0.078665359231104	-0.185286969118808	0.853407455384576
548	gam_ben_ses_rus_chh_wly_mlt_por_aze_azi_bem_tag_fbf_cze_pan_bsq_spa_sid_swa_cnt_arw_ita_xho_grk_tsn_rom_hun_bam_akn_fin_nor_anl_geo_afr_eng_bul_slo_heb_owc_glc_est_dgb_mly_guj_bat_jpn_knd_kor_ctl_urd_ven_swe_ind_ger_tig_jav_mnd_ukr_dyu_hin_amr_scr_lat_alb_mol_qcu_svk_bos_lit_yor_hau_dut_aeg_mcd_mao_fre_zul_krd_igb_sun_tha_sod_tml_swt_cic_tur_pol_prs_uzb_lda_vie_amh_ewe_tsw_moo	0.243803448895524	0.574455443249	0.567046603390187
549	heb_arw_lda_cze_aeg_tig_wly_lat_azi_uzb_yor_mly_moo_ukr_bos_bsq_rus_amr_ven_mnd_afr_hin_dgb_eng_bam_ctl_est_swt_cic_fin_ita_amh_geo_pan_nor_slo_mcd_mlt_chh_dut_hun_zul_mao_por_jav_jpn_knd_kor_prs_spa_ses_grk_bat_alb_sod_ind_cnt_swe_xho_ger_owc_mol_bul_glc_ben_qcu_rom_lit_guj_bem_anl_krd_sid_scr_sun_pol_akn_fre_ewe_tag_tha_gam_tml_igb_fbf_tur_svk_urd_aze_tsw_vie_hau_swa_tsn_dyu	-0.102583179636679	-0.242063774309316	0.809263733119425
550	tig_ctl_ses_por_anl_amr_heb_ita_azi_tur_tsn_bat_ven_guj_bul_bsq_lat_chh_ewe_cnt_ukr_bos_cic_scr_fbf_mcd_est_akn_swa_fin_slo_wly_geo_svk_rus_rom_mol_owc_amh_fre_hun_xho_mly_hin_tag_jpn_knd_kor_eng_nor_moo_lit_mao_urd_gam_sun_mnd_pol_bam_arw_sod_swe_cze_afr_krd_qcu_grk_prs_glc_zul_aeg_dut_sid_ger_jav_spa_tsw_ben_lda_ind_tha_hau_tml_yor_dyu_uzb_alb_pan_aze_bem_vie_mlt_swt_dgb_igb	0.19655931946894	0.462640988518023	0.644702384288427
551	mlt_bos_yor_pan_gam_heb_amr_mcd_azi_tur_lda_mao_xho_glc_rus_bsq_slo_hau_akn_cnt_krd_mol_ses_ukr_moo_urd_est_cic_bem_hun_rom_anl_geo_eng_scr_nor_pol_amh_aeg_hin_fin_swt_mly_spa_jav_jpn_knd_kor_bul_lit_tsn_ger_tag_cze_wly_ind_mnd_dut_ven_fre_sod_ben_svk_ctl_afr_qcu_swe_lat_por_zul_owc_arw_tig_alb_bat_grk_dyu_guj_dgb_sun_tha_sid_tml_fbf_swa_aze_ita_prs_uzb_tsw_vie_chh_igb_bam_ewe	-1.1539013486764	-2.83699231566458	0.00558973187378461
552	hau_fre_cic_rom_heb_sid_gam_swe_tur_aze_bam_jav_zul_nor_dut_bsq_bul_sod_fbf_mnd_lit_ita_dyu_mcd_bem_prs_fin_ses_akn_hun_ben_amr_geo_ctl_alb_pol_guj_wly_tig_hin_est_tsn_mly_eng_ind_jpn_tml_kor_afr_grk_tsw_scr_mao_mol_amh_bat_cnt_rus_dgb_urd_anl_krd_bos_por_lat_qcu_ukr_arw_spa_igb_chh_pan_mlt_glc_sun_slo_ven_svk_moo_tag_tha_owc_knd_swt_ewe_uzb_ger_cze_azi_lda_vie_aeg_xho_swa_yor	-0.220139311466697	-0.520489071274857	0.603959695477459
553	amh_grk_moo_pol_chh_sid_heb_krd_aze_uzb_dyu_tag_akn_ben_alb_bsq_lat_hau_dgb_cnt_hin_rus_lda_slo_yor_ita_hun_tsn_ven_fin_spa_wly_geo_ger_urd_mol_cze_tig_owc_eng_est_tsw_jav_por_bat_jpn_tml_kor_scr_ukr_swt_pan_sun_guj_aeg_mly_mnd_prs_ses_svk_mlt_rom_fre_dut_mcd_qcu_bos_nor_lit_cic_amr_swe_gam_afr_ind_bul_igb_glc_xho_mao_tha_sod_knd_swa_zul_azi_ctl_arw_tur_fbf_vie_anl_bem_bam_ewe	-0.726212181622597	-1.74504879000136	0.0842795523787833
554	owc_ita_xho_mcd_hau_amr_chh_arw_aze_uzb_swt_tag_cic_ger_scr_bsq_grk_tig_bem_cnt_afr_pol_fbf_ukr_yor_bos_hun_swa_tsn_fin_ctl_aeg_geo_cze_por_krd_alb_sid_wly_fre_est_ses_mao_slo_ind_jpn_tml_kor_mol_dut_moo_prs_jav_lat_gam_sun_mnd_pan_igb_rus_amh_svk_eng_glc_urd_qcu_guj_hin_ben_lda_sod_spa_anl_nor_mly_rom_dyu_swe_dgb_bat_tha_heb_knd_bam_zul_tur_bul_lit_azi_tsw_vie_mlt_ven_ewe_akn	0.00847296229569169	0.0199485456736772	0.984127155851862
555	sid_bul_tsn_guj_owc_hau_tig_ukr_azi_aze_moo_jav_ewe_lat_spa_bsq_dut_sod_ses_mnd_arw_swe_swt_scr_cic_krd_hun_xho_tsw_est_mol_aeg_geo_svk_fre_eng_rus_amh_heb_rom_fin_dgb_mao_lit_bat_jpn_knd_kor_nor_ctl_ven_ita_ind_pol_wly_sun_cnt_prs_yor_ben_mlt_slo_urd_mcd_hin_qcu_ger_afr_bos_igb_gam_alb_anl_por_tag_cze_bem_glc_lda_mly_tha_chh_tml_fbf_akn_uzb_pan_grk_tur_swa_vie_amr_dyu_zul_bam	-0.764245847401637	-1.83729746782355	0.0693594197881098
556	gam_slo_dyu_alb_hau_heb_chh_glc_aze_azi_ven_mly_yor_swe_rom_bsq_lit_wly_swt_mnd_guj_afr_xho_por_bem_pan_fin_bam_akn_hun_grk_mlt_geo_mcd_urd_krd_eng_aeg_sid_ita_est_ewe_mao_hin_ind_jpn_knd_kor_bos_pol_fbf_scr_jav_spa_owc_sun_cnt_ctl_zul_prs_tig_ger_nor_bul_arw_qcu_ben_svk_cze_moo_amh_ukr_anl_mol_tag_rus_cic_lat_igb_bat_tha_sod_tml_tsw_swa_tur_fre_dut_uzb_ses_vie_amr_lda_tsn_dgb	-0.0428772867934796	-0.101054467758069	0.919724768703884
557	aeg_slo_swt_mcd_amh_sid_chh_afr_tur_azi_tsn_mly_lda_nor_guj_bsq_arw_wly_igb_mnd_grk_scr_ewe_ita_ses_mol_est_yor_ven_fin_eng_mlt_geo_rus_prs_por_svk_sod_anl_swe_hun_dgb_ind_lat_tag_jpn_knd_kor_rom_pol_zul_ukr_bat_lit_heb_mao_cnt_urd_bem_dut_tig_ger_cze_pan_glc_qcu_bul_ben_spa_cic_hau_hin_gam_alb_jav_ctl_moo_fre_tsw_sun_tha_owc_tml_swa_dyu_uzb_bos_krd_aze_fbf_vie_amr_xho_akn_bam	-0.178053122895312	-0.420396877621262	0.675165331867129
558	amh_rom_igb_afr_owc_sid_wly_glc_tur_azi_ven_bat_akn_alb_por_bsq_swe_heb_bem_mnd_pol_nor_swa_ita_yor_hin_est_bam_ses_hun_prs_amr_geo_spa_pan_ctl_ger_gam_sod_mol_fin_fbf_tag_fre_ind_jpn_knd_kor_dut_slo_dgb_lit_mly_krd_aeg_mao_cnt_bul_lda_guj_anl_ukr_urd_cze_bos_qcu_grk_mcd_scr_xho_hau_lat_mlt_arw_jav_svk_tsw_eng_moo_sun_tha_chh_tml_zul_tsn_uzb_ben_rus_aze_ewe_vie_tig_swt_dyu_cic	0.211242503479731	0.497220805060507	0.620206843079715
559	owc_spa_tsn_bul_amr_wly_tig_pan_tur_uzb_moo_bat_igb_hin_lit_bsq_glc_chh_swt_mnd_swe_ben_ewe_ger_dyu_dut_fin_swa_cic_est_alb_sid_geo_slo_ctl_lat_nor_anl_amh_scr_hun_lda_sun_por_mly_jpn_tml_kor_urd_bos_bam_pol_jav_ukr_mlt_ind_cnt_afr_yor_rom_gam_rus_ita_grk_prs_qcu_arw_fre_guj_bem_hau_mol_sod_eng_mao_cze_xho_mcd_fbf_tag_tha_aeg_knd_dgb_ses_aze_svk_krd_azi_ven_vie_heb_zul_akn_tsw	-0.77066247352915	-1.85625811977974	0.0665830504464836
560	amh_spa_xho_prs_aeg_sid_wly_eng_tur_aze_bem_sun_ses_afr_lit_bsq_nor_sod_tsn_cnt_rom_bul_lda_mol_dyu_scr_est_tsw_cic_hun_hin_tig_geo_ukr_ger_ben_ita_anl_owc_ctl_fin_swa_tag_krd_mly_jpn_tml_kor_pol_bos_fbf_lat_mao_cze_chh_ind_mnd_grk_akn_alb_mlt_swe_mcd_slo_arw_qcu_glc_fre_urd_ewe_gam_pan_heb_dut_bat_rus_bam_por_moo_jav_tha_amr_knd_ven_igb_azi_guj_svk_uzb_yor_vie_hau_swt_dgb_zul	-0.285730225924389	-0.676376047539575	0.500480642565273
561	gam_eng_dyu_fre_wly_chh_amr_grk_tur_uzb_tsw_tag_ven_alb_guj_bsq_rus_amh_moo_mnd_rom_urd_swt_lat_ewe_cze_fin_xho_igb_est_krd_aeg_geo_ger_mcd_arw_lit_sid_hau_scr_hun_fbf_sun_glc_ind_jpn_knd_kor_bul_mol_lda_por_bat_dut_owc_mly_cnt_prs_zul_bos_sod_pan_hin_nor_afr_qcu_ctl_pol_swe_swa_anl_ita_mlt_ukr_mao_svk_ses_ben_tsn_jav_tha_tig_tml_bam_cic_aze_spa_slo_azi_dgb_vie_heb_akn_bem_yor	-0.214531893001296	-0.507010625803699	0.613347459981393
562	mlt_cze_akn_hin_tig_hau_aeg_grk_azi_tur_swt_jav_igb_dut_afr_bsq_svk_wly_moo_cnt_spa_swe_dyu_bos_tsn_lit_fin_tsw_bem_est_pol_amh_geo_prs_alb_ita_eng_anl_amr_glc_hun_ewe_mao_mol_sun_jpn_knd_kor_lat_por_cic_krd_bat_slo_owc_mly_mnd_bul_bam_mcd_gam_ctl_ben_fre_rom_qcu_ger_guj_nor_zul_sid_arw_heb_ukr_tag_urd_ses_pan_xho_ind_tha_chh_tml_swa_yor_uzb_rus_scr_aze_ven_vie_sod_lda_fbf_dgb	-0.266829025809216	-0.6304292231784	0.529959888111768
563	aeg_ger_lda_por_amh_chh_tig_afr_tur_azi_cic_jav_ewe_grk_scr_bsq_bul_amr_moo_mnd_krd_rom_yor_pan_akn_swe_est_dyu_bam_fin_spa_hau_geo_slo_mcd_urd_mol_mlt_heb_hin_hun_ven_mly_alb_tag_jpn_knd_kor_svk_cze_dgb_bos_ind_ita_sid_mao_cnt_pol_swt_arw_gam_ukr_prs_dut_nor_qcu_ctl_lat_guj_swa_wly_ben_sod_glc_bat_lit_tsn_fre_igb_sun_tha_anl_tml_tsw_fbf_aze_eng_rus_uzb_zul_vie_owc_xho_bem_ses	-0.876117081571209	-2.12064161647597	0.0366131357064315
564	wly_fre_cic_afr_anl_sid_amr_rus_azi_uzb_yor_sun_swt_slo_hin_bsq_mcd_amh_moo_mnd_lat_urd_dyu_ger_ewe_eng_fin_akn_lda_est_spa_hau_geo_ctl_pan_pol_cze_gam_heb_dut_hun_fbf_ind_glc_tag_jpn_tml_kor_arw_ukr_xho_svk_mao_alb_tig_jav_cnt_ita_bam_guj_aeg_bos_swe_grk_lit_qcu_por_rom_mol_swa_chh_nor_owc_prs_mly_ben_tsw_krd_zul_bat_tha_mlt_knd_igb_ses_tur_bul_scr_aze_ven_vie_sod_tsn_dgb_bem	-0.272144424808401	-0.644147169730049	0.521065539440754
565	gam_rus_igb_rom_mlt_aeg_hau_alb_tur_azi_dgb_ind_bam_urd_por_bsq_guj_anl_tsn_mnd_ben_fre_akn_dut_xho_scr_est_yor_moo_fin_glc_tig_geo_ita_lit_bos_svk_sod_wly_cze_hun_dyu_mao_nor_bat_jpn_knd_kor_ger_mol_cic_swe_tag_spa_chh_jav_cnt_pan_ven_ctl_amr_afr_eng_arw_mcd_qcu_grk_ukr_hin_ewe_heb_lat_owc_slo_sun_pol_swt_bul_lda_mly_tha_sid_tml_tsw_ses_aze_krd_prs_uzb_bem_vie_amh_swa_fbf_zul	-0.264382160267588	-0.624639535952608	0.533737157007158
566	tig_por_ewe_urd_chh_anl_mlt_nor_uzb_tur_yor_ind_zul_fre_scr_bsq_eng_wly_lda_mnd_afr_rus_xho_arw_moo_guj_fin_tsw_cic_est_hin_aeg_geo_mol_dut_ger_prs_sod_amh_ita_hun_tsn_jav_mcd_bat_jpn_tml_kor_rom_alb_ven_pan_mly_ukr_gam_mao_cnt_bul_igb_ben_owc_cze_svk_glc_krd_qcu_spa_grk_slo_akn_hau_bos_amr_lit_sun_pol_dgb_ctl_bem_tag_tha_sid_knd_bam_swt_aze_swe_lat_azi_fbf_vie_heb_swa_dyu_ses	-0.835658286911759	-2.02055180764476	0.0462021188762923
567	owc_ben_fbf_glc_hau_amh_anl_mcd_uzb_tur_zul_mao_akn_dut_rom_bsq_pol_heb_swa_cnt_guj_scr_lda_por_dyu_ukr_fin_tsw_xho_hun_ger_gam_geo_nor_slo_lat_cze_chh_mlt_svk_est_bem_sun_bos_ind_jpn_tml_kor_ita_pan_igb_lit_jav_alb_tig_tag_mnd_rus_ven_grk_amr_prs_spa_swe_fre_qcu_hin_afr_eng_cic_sod_urd_wly_mol_bat_ctl_ewe_krd_moo_mly_tha_aeg_knd_bam_swt_aze_bul_arw_azi_tsn_vie_sid_yor_dgb_ses	-0.602264753077643	-1.43503084862869	0.154632851904263
568	chh_slo_ewe_ukr_owc_aeg_heb_prs_tur_uzb_swt_tag_akn_dut_bos_bsq_ben_tig_yor_mnd_nor_mol_dyu_pan_ses_rus_fin_fbf_zul_est_krd_mlt_geo_mcd_ctl_pol_grk_amh_sod_svk_hun_tsw_jav_fre_sun_jpn_tml_kor_swe_arw_bam_guj_bat_rom_anl_mly_cnt_bul_cic_cze_hau_afr_por_ger_eng_qcu_glc_alb_scr_bem_wly_hin_amr_lat_mao_spa_dgb_lit_moo_ind_tha_sid_knd_igb_lda_azi_ita_urd_aze_ven_vie_gam_swa_xho_tsn	0.842342300839321	2.00592015674998	0.0477700589128775
569	wly_guj_igb_ger_owc_anl_chh_krd_tur_aze_swa_sun_tsw_hin_slo_bsq_glc_tig_bam_cnt_mcd_mol_fbf_rus_ewe_prs_est_swt_akn_hun_fre_sid_geo_bos_ben_svk_cze_gam_hau_lit_fin_ven_bat_ctl_tag_jpn_tml_kor_alb_afr_moo_arw_ind_bul_mlt_jav_mnd_nor_zul_pan_amr_dut_ita_lat_por_qcu_rom_spa_pol_tsn_sod_swe_amh_urd_mly_eng_cic_ukr_yor_mao_tha_aeg_knd_dyu_ses_azi_grk_scr_uzb_xho_vie_heb_bem_lda_dgb	-0.281752400425403	-0.665659264663813	0.507276579367338
570	gam_fre_zul_grk_hau_anl_tig_dut_azi_aze_cic_bat_bam_ita_arw_bsq_glc_sid_dyu_mnd_afr_nor_tsw_slo_yor_rus_est_bem_moo_hun_prs_chh_geo_bos_pol_urd_ukr_mlt_amr_lat_fin_swt_mao_guj_ind_jpn_tml_kor_eng_por_ven_mcd_sun_ctl_sod_tag_cnt_ger_lda_scr_owc_hin_svk_spa_rom_qcu_ben_swe_bul_igb_amh_lit_wly_krd_jav_alb_dgb_cze_swa_mly_tha_aeg_knd_ewe_akn_tur_mol_pan_uzb_xho_vie_heb_fbf_ses_tsn	-0.894518857352925	-2.16429228229246	0.033003241868801
571	hau_guj_igb_ctl_sid_amr_chh_urd_uzb_aze_ven_tag_yor_alb_glc_bsq_prs_gam_akn_mnd_rom_afr_tsn_pan_ses_swe_est_swa_dgb_fin_spa_amh_geo_mcd_lit_grk_dut_aeg_tig_ita_hun_moo_bat_ger_mly_jpn_tml_kor_nor_lat_swt_svk_sun_slo_mlt_mao_cnt_pol_bem_ukr_owc_rus_fre_ben_bos_qcu_hin_mol_eng_lda_anl_bul_sod_cze_jav_krd_dyu_por_ewe_ind_tha_heb_knd_tsw_xho_azi_arw_scr_tur_bam_vie_wly_fbf_cic_zul	0.405587537753291	0.956371613409726	0.341364020387684
572	owc_dut_lda_mol_gam_chh_sid_svk_aze_azi_bam_mao_swa_spa_ben_bsq_urd_tig_cic_mnd_mcd_krd_tsw_glc_ses_ger_fin_yor_akn_hun_afr_amh_geo_lat_pol_cze_eng_anl_wly_grk_est_ven_sun_rom_tag_jpn_knd_kor_nor_rus_zul_arw_mly_ukr_aeg_bat_cnt_fre_dyu_por_sod_swe_ita_scr_lit_qcu_alb_ctl_bos_xho_amr_bul_hau_pan_jav_prs_swt_hin_dgb_ind_tha_heb_tml_ewe_igb_uzb_guj_slo_tur_fbf_vie_mlt_tsn_moo_bem	-0.0919588903196428	-0.216906252042352	0.828756529755522
573	anl_ctl_lda_eng_sid_amh_chh_glc_azi_tur_yor_sun_tsw_mcd_hin_bsq_bos_sod_cic_mnd_fre_por_ven_cze_swa_bul_est_akn_dgb_fin_rom_wly_geo_swe_ger_pan_alb_aeg_tig_ben_hun_xho_bat_urd_ind_jpn_tml_kor_ukr_svk_bem_ita_mly_slo_amr_tag_cnt_nor_moo_dut_hau_pol_guj_lit_scr_qcu_krd_mol_grk_tsn_owc_afr_mlt_prs_mao_rus_ewe_lat_zul_jav_tha_gam_knd_dyu_ses_aze_arw_spa_uzb_igb_vie_heb_swt_fbf_bam	0.149046984925013	0.35086298617634	0.726484686385961
574	amh_mol_tsw_dut_tig_hau_amr_cze_aze_uzb_ven_mao_dyu_mcd_svk_bsq_fre_heb_tsn_mnd_swe_guj_moo_ctl_swa_pol_fin_akn_bem_est_bul_aeg_geo_nor_spa_rus_rom_sid_owc_alb_hun_cic_bat_krd_jav_jpn_tml_kor_afr_arw_ewe_grk_mly_hin_chh_ind_cnt_ger_lda_lat_sod_slo_ita_prs_por_qcu_urd_bos_scr_zul_wly_eng_gam_glc_sun_pan_dgb_ukr_igb_tag_tha_anl_knd_ses_fbf_azi_ben_lit_tur_yor_vie_mlt_xho_bam_swt	-0.94529525435246	-2.29288530450312	0.0241086095679138
575	gam_scr_xho_krd_mlt_hau_chh_svk_aze_azi_cic_jav_swa_guj_slo_bsq_grk_amh_akn_cnt_ctl_rus_ewe_prs_bem_alb_fin_zul_tsn_est_afr_anl_geo_ita_swe_cze_por_amr_wly_pol_hun_ses_mao_hin_mly_jpn_knd_kor_eng_mcd_fbf_lit_ind_spa_sod_tag_mnd_arw_moo_urd_tig_dut_rom_bul_ukr_qcu_ben_pan_fre_igb_aeg_bos_sid_mol_bat_glc_yor_lat_dyu_sun_tha_heb_tml_lda_ven_tur_nor_ger_uzb_swt_vie_owc_bam_tsw_dgb	0.112751240369684	0.265523856046043	0.791193634710179
576	mlt_slo_cic_hin_aeg_anl_gam_ctl_azi_tur_yor_mao_bem_pan_grk_bsq_pol_wly_dgb_cnt_svk_afr_ven_dut_tsw_swe_est_swa_xho_fin_cze_tig_geo_scr_lit_arw_nor_sod_hau_fre_hun_zul_bat_rom_tag_jpn_tml_kor_lat_spa_moo_bos_sun_ben_amh_jav_mnd_ukr_ses_por_amr_glc_mcd_krd_guj_qcu_ita_eng_prs_ewe_chh_bul_sid_alb_ind_mol_tsn_urd_fbf_mly_tha_owc_knd_dyu_bam_aze_ger_rus_uzb_igb_vie_heb_swt_akn_lda	-0.031604174222812	-0.0744243195931204	0.940832608733606
577	tig_spa_fbf_bul_amh_chh_heb_urd_tur_aze_swt_sun_dyu_arw_glc_bsq_mol_aeg_dgb_mnd_ctl_rus_lda_scr_ses_eng_est_cic_tsw_hun_krd_hau_geo_grk_svk_pan_por_gam_amr_ger_fin_tsn_mao_guj_jav_jpn_tml_kor_mcd_slo_ewe_alb_mly_bos_anl_bat_cnt_hin_swa_lit_sod_dut_ukr_swe_fre_qcu_pol_prs_ben_ven_owc_rom_mlt_nor_tag_afr_akn_ita_zul_ind_tha_wly_knd_bam_igb_azi_lat_cze_uzb_moo_vie_sid_xho_yor_bem	0.0863409709208661	0.203008227722407	0.839572099269071
578	chh_hin_ven_svk_anl_amr_sod_rom_uzb_tur_ses_mly_zul_guj_ger_bsq_mol_hau_tsw_cnt_ctl_spa_dyu_krd_bem_rus_hun_lda_xho_est_prs_mlt_geo_bos_slo_nor_afr_gam_owc_por_fin_dgb_bat_ukr_mao_jpn_tml_kor_pan_ben_igb_lat_tag_alb_sid_jav_mnd_pol_akn_bul_heb_fre_grk_glc_dut_qcu_eng_lit_scr_tsn_tig_swe_aeg_cze_sun_arw_moo_ita_yor_ind_tha_wly_knd_swt_cic_azi_mcd_urd_aze_bam_vie_amh_fbf_ewe_swa	0.31586522438342	0.743711887447341	0.458925639912529
579	chh_eng_moo_alb_sid_hau_tig_guj_tur_uzb_swt_sun_ven_prs_hin_bsq_svk_owc_tsw_mnd_fre_cze_dyu_bos_fbf_scr_fin_yor_cic_hun_mol_gam_geo_arw_swe_lit_rus_heb_wly_rom_est_tsn_jav_urd_mao_jpn_knd_kor_mcd_nor_dgb_pan_ind_bul_amh_mly_cnt_grk_ewe_spa_sod_glc_ger_krd_pol_qcu_ita_ctl_dut_akn_amr_por_anl_ukr_bat_lat_xho_slo_swa_tag_tha_mlt_tml_ses_lda_azi_ben_afr_aze_igb_vie_aeg_bem_zul_bam	-0.113359481033452	-0.267500596026658	0.789676100434606
580	gam_alb_swt_krd_sid_amr_chh_pol_tur_aze_ewe_jav_bam_rus_ben_bsq_nor_hau_lda_mnd_lat_hin_yor_glc_tsw_dut_fin_dgb_zul_est_ger_owc_geo_scr_arw_eng_grk_wly_tig_guj_hun_ven_bat_bul_mao_jpn_tml_kor_ctl_pan_xho_slo_sun_ukr_aeg_mly_cnt_fre_tsn_mol_heb_svk_lit_rom_por_qcu_ita_urd_cze_fbf_anl_mcd_amh_bos_tag_afr_igb_swe_ses_ind_tha_mlt_knd_moo_cic_uzb_spa_prs_azi_dyu_vie_sod_akn_swa_bem	0.294346478955609	0.693017624442759	0.490025557046587
581	tig_cze_ses_bul_wly_chh_anl_krd_tur_aze_cic_sun_bem_glc_alb_bsq_grk_sod_moo_mnd_pol_svk_ewe_scr_bam_bos_est_dyu_swa_hun_slo_hau_geo_mcd_rus_guj_afr_owc_amr_lit_fin_igb_bat_por_jav_jpn_tml_kor_spa_nor_ven_ctl_mly_prs_mlt_tag_cnt_ukr_swt_dut_amh_rom_arw_ita_ben_qcu_hin_urd_swe_dgb_sid_ger_aeg_lat_ind_eng_yor_mol_tsw_mao_tha_heb_knd_zul_xho_azi_pan_fre_uzb_akn_vie_gam_fbf_tsn_lda	-0.216702259570315	-0.511324760677248	0.610335535162006
582	amr_rom_swt_ger_amh_anl_sid_ukr_uzb_azi_yor_mly_lda_prs_por_bsq_scr_hau_zul_mnd_swe_lit_cic_ctl_ewe_guj_hun_igb_ven_est_mcd_chh_geo_bul_svk_lat_grk_mlt_sod_rus_fin_swa_bat_nor_sun_jpn_knd_kor_alb_pol_bem_eng_tag_ben_heb_ind_cnt_fre_bam_slo_wly_arw_afr_pan_krd_qcu_mol_glc_dut_dyu_aeg_hin_owc_spa_mao_bos_tsn_ita_xho_jav_tha_tig_tml_fbf_tsw_aze_urd_cze_tur_akn_vie_gam_moo_ses_dgb	-0.406916476098997	-0.965468243641911	0.3368142450382
583	owc_guj_dyu_bos_anl_amh_chh_swe_tur_aze_xho_sun_dgb_alb_svk_bsq_pol_heb_bem_cnt_ben_dut_cic_prs_swt_grk_est_akn_tsw_fin_rom_aeg_geo_bul_scr_fre_urd_hau_sid_nor_hun_ven_mao_lat_bat_jpn_tml_kor_ctl_lit_tsn_mol_tag_ukr_tig_mly_mnd_mcd_ewe_glc_gam_cze_krd_hin_rus_qcu_ger_ita_slo_igb_wly_afr_amr_por_ind_arw_bam_eng_fbf_jav_tha_mlt_knd_yor_lda_uzb_pan_spa_azi_ses_vie_sod_moo_zul_swa	0.159339419125117	0.37503018661658	0.708491926912519
584	mlt_nor_ven_grk_tig_owc_hau_prs_uzb_azi_cic_bat_swa_glc_alb_bsq_fre_chh_igb_cnt_ita_urd_ewe_lat_ses_lit_fin_yor_bam_est_spa_sid_geo_arw_pol_hin_rus_heb_amr_por_hun_xho_jav_krd_ind_jpn_tml_kor_ger_ctl_akn_scr_sun_ukr_anl_tag_mnd_dut_lda_svk_wly_afr_swe_guj_bul_qcu_pan_cze_rom_tsw_aeg_mol_gam_mcd_mao_slo_tsn_eng_dgb_mly_tha_amh_knd_fbf_swt_tur_ben_bos_aze_bem_vie_sod_moo_zul_dyu	0.220264145628615	0.518671694854673	0.605221671412058
585	hau_bos_ven_alb_wly_tig_owc_lit_tur_uzb_zul_sun_bam_rus_arw_bsq_grk_sid_xho_mnd_dut_ukr_swa_afr_cic_prs_hun_igb_ses_est_swe_sod_geo_glc_eng_pan_por_amh_anl_krd_fin_tsw_jav_hin_bat_jpn_tml_kor_bul_svk_tsn_pol_mao_cze_gam_mly_cnt_scr_moo_mol_mlt_ita_mcd_ger_ctl_qcu_guj_ben_nor_akn_chh_urd_heb_fre_ind_lat_yor_slo_swt_tag_tha_amr_knd_ewe_lda_aze_rom_spa_azi_dyu_vie_aeg_bem_fbf_dgb	-0.879284411212355	-2.12892355893741	0.0359030461329485
586	anl_grk_akn_glc_tig_gam_heb_prs_uzb_azi_zul_mly_igb_pan_cze_bsq_eng_owc_ven_mnd_arw_lat_ses_guj_dyu_scr_est_dgb_bam_fin_mcd_chh_geo_alb_ger_pol_bos_hau_mlt_ita_hun_lda_mao_ukr_tag_jpn_knd_kor_nor_urd_fbf_spa_bat_afr_wly_jav_cnt_ben_cic_por_sid_svk_mol_rom_lit_qcu_ctl_rus_bul_bem_aeg_slo_amr_swe_ind_krd_tsw_hin_swt_sun_tha_amh_tml_yor_xho_tur_dut_fre_aze_ewe_vie_sod_tsn_swa_moo	-0.352344871356571	-0.83574594261496	0.405439923810543
587	tig_slo_tsn_dut_amr_wly_aeg_rus_aze_tur_bem_ind_ses_swe_spa_bsq_prs_hau_tsw_cnt_hin_pol_swt_arw_akn_fre_est_moo_dgb_fin_ukr_sid_geo_ben_krd_bos_por_anl_owc_cze_hun_ewe_bat_alb_tag_jpn_knd_kor_ger_svk_lda_grk_mao_lat_heb_sun_mnd_scr_fbf_ita_sod_ctl_urd_lit_nor_qcu_mol_rom_bul_cic_mlt_glc_chh_pan_jav_afr_ven_guj_igb_mly_tha_gam_tml_xho_zul_azi_eng_mcd_uzb_dyu_vie_amh_bam_swa_yor	-0.398473063297932	-0.946659279034136	0.346265667591306
588	amr_ctl_swa_por_tig_mlt_anl_arw_azi_uzb_zul_sun_tsw_swe_bos_bsq_dut_heb_bam_mnd_ita_slo_ven_lat_ewe_cze_hun_xho_dyu_fin_ger_aeg_geo_alb_svk_afr_hin_amh_gam_krd_est_bem_mly_scr_mao_jpn_tml_kor_urd_grk_swt_glc_ind_guj_chh_jav_cnt_fre_igb_mcd_hau_pan_lit_ukr_spa_qcu_nor_rom_mol_ses_owc_rus_sod_ben_bat_eng_dgb_prs_cic_tag_tha_wly_knd_tsn_lda_aze_pol_bul_tur_fbf_vie_sid_yor_moo_akn	-0.844045495029402	-2.03898359951989	0.0442898082724067
589	amr_ukr_lda_spa_mlt_wly_owc_lit_aze_tur_tsn_bat_ven_glc_mol_bsq_lat_hau_fbf_cnt_grk_eng_igb_hin_bem_arw_fin_ses_ewe_hun_mcd_sod_geo_nor_prs_bos_afr_aeg_gam_svk_est_dyu_mao_krd_jav_jpn_tml_kor_cze_fre_dgb_por_ind_rus_amh_mly_mnd_rom_xho_scr_anl_alb_pan_guj_ben_qcu_ger_slo_pol_zul_heb_ctl_chh_swe_sun_ita_bam_dut_swa_tag_tha_tig_knd_swt_yor_azi_urd_bul_uzb_tsw_vie_sid_moo_cic_akn	-0.276495517316686	-0.654142256712906	0.514634521241114
590	amh_rus_ses_urd_hau_mlt_owc_ben_azi_uzb_ewe_tag_swa_rom_bos_bsq_mol_tig_zul_mnd_ctl_ita_fbf_arw_swt_scr_fin_xho_ven_est_pan_anl_geo_spa_fre_dut_cze_chh_heb_swe_hun_dyu_mly_lit_bat_jpn_knd_kor_glc_afr_yor_lat_mao_krd_sod_ind_cnt_por_tsn_nor_gam_prs_alb_bul_slo_qcu_guj_ger_eng_bem_aeg_pol_wly_ukr_jav_grk_moo_mcd_dgb_sun_tha_sid_tml_cic_akn_aze_hin_svk_tur_igb_vie_amr_lda_tsw_bam	-0.0626169518191652	-0.147573722987727	0.882998666109212
591	gam_pan_fbf_swe_chh_mlt_anl_guj_aze_azi_swa_mao_dgb_pol_krd_bsq_urd_amh_igb_mnd_lit_slo_ewe_por_bem_arw_hun_swt_xho_est_grk_wly_geo_glc_scr_nor_rom_sod_aeg_ukr_fin_tsn_tag_bul_jav_jpn_tml_kor_mcd_ita_tsw_rus_bat_svk_amr_mly_cnt_afr_cic_hin_hau_dut_ben_alb_bos_qcu_lat_spa_prs_moo_owc_cze_heb_fre_sun_eng_dyu_ger_ses_ind_tha_sid_knd_yor_akn_uzb_ctl_mol_tur_bam_vie_tig_lda_ven_zul	-0.512084861313156	-1.21874334477921	0.226024091749816
592	owc_por_igb_afr_amh_aeg_chh_lit_aze_tur_tsw_sun_zul_hin_bul_bsq_lat_mlt_dyu_cnt_grk_spa_akn_alb_tsn_eng_fin_ses_bam_hun_slo_tig_geo_svk_ctl_nor_ita_wly_amr_swe_est_dgb_jav_mol_bat_jpn_knd_kor_pol_dut_bem_scr_mao_ukr_sod_tag_mnd_rus_swt_urd_gam_ger_guj_glc_mcd_qcu_bos_arw_cze_lda_heb_fre_anl_rom_ind_ben_yor_pan_swa_mly_tha_sid_tml_moo_fbf_uzb_prs_krd_azi_xho_vie_hau_ewe_cic_ven	-0.0933427953783294	-0.219888596361093	0.826439859614538
593	chh_prs_tsw_ctl_sid_heb_hau_pan_tur_aze_zul_bat_yor_bos_pol_bsq_spa_sod_swa_mnd_rus_glc_igb_ita_bem_mol_hun_dyu_lda_fin_lit_owc_geo_grk_rom_nor_por_wly_amr_ukr_est_swt_tag_mcd_mao_jpn_knd_kor_hin_arw_fbf_krd_jav_slo_tig_sun_cnt_eng_moo_afr_aeg_bul_swe_svk_dut_qcu_ben_lat_fre_bam_amh_ger_gam_cze_ind_scr_tsn_urd_ven_mly_tha_anl_tml_cic_ses_azi_alb_guj_uzb_xho_vie_mlt_akn_dgb_ewe	-0.655992519515481	-1.56896843827824	0.120051619958887
594	gam_dut_tsn_swe_wly_owc_amr_slo_uzb_aze_xho_tag_fbf_bul_cze_bsq_lit_mlt_tsw_mnd_fre_svk_moo_spa_bem_krd_est_cic_akn_fin_nor_chh_geo_grk_eng_afr_guj_anl_sid_bos_hun_ven_sun_hin_ind_jpn_tml_kor_lat_ukr_dyu_ben_bat_pol_sod_mao_cnt_por_bam_ctl_amh_scr_arw_rom_mcd_qcu_ger_rus_prs_lda_tig_urd_hau_alb_mly_pan_swt_ita_igb_jav_tha_heb_knd_dgb_yor_azi_mol_glc_tur_ses_vie_aeg_ewe_swa_zul	-0.672407150329132	-1.61438008682378	0.109832971746104
595	anl_bos_cic_lit_wly_gam_owc_swe_uzb_tur_bem_mao_dyu_svk_slo_bsq_ukr_heb_dgb_cnt_lat_prs_yor_ben_ven_ger_est_ses_bam_hun_afr_amh_geo_guj_scr_glc_pol_mlt_tig_spa_fin_xho_ind_ita_tag_jpn_knd_kor_rom_por_ewe_ctl_sun_mcd_hau_mly_mnd_krd_swa_dut_sid_eng_alb_pan_urd_qcu_rus_grk_hin_tsw_aeg_fre_chh_nor_bat_bul_fbf_arw_akn_jav_tha_sod_tml_zul_igb_azi_cze_mol_aze_moo_vie_amr_lda_tsn_swt	-0.057633207605651	-0.135827385262208	0.892251315830823
596	amh_prs_tsn_bos_hau_owc_amr_nor_uzb_azi_yor_ind_bem_cze_krd_bsq_rus_gam_cic_mnd_hin_lat_fbf_urd_tsw_ben_est_zul_xho_fin_afr_anl_geo_pan_eng_ctl_ukr_wly_aeg_rom_hun_moo_tag_grk_sun_jpn_tml_kor_bul_scr_igb_ger_mao_dut_sid_jav_cnt_pol_lda_swe_heb_mol_slo_por_lit_qcu_mcd_arw_svk_akn_chh_fre_tig_alb_mly_guj_dgb_glc_ses_bat_tha_sod_knd_dyu_swt_aze_ita_spa_tur_ewe_vie_mlt_swa_ven_bam	0.0540241404816126	0.127242453129175	0.899023225636721
597	amr_afr_cic_ctl_amh_mlt_anl_ukr_azi_tur_xho_tag_lda_pol_mcd_bsq_swe_tig_yor_cnt_alb_lit_igb_dut_swa_svk_hun_akn_swt_fin_spa_sid_geo_glc_pan_arw_ita_chh_heb_fre_est_bem_bat_hin_ind_jpn_knd_kor_scr_mol_bam_prs_sun_bul_aeg_mao_mnd_bos_tsw_ben_owc_ger_krd_cze_por_qcu_slo_rom_guj_dgb_sod_rus_wly_urd_jav_nor_zul_grk_fbf_mly_tha_gam_tml_dyu_ses_aze_lat_eng_uzb_ewe_vie_hau_moo_tsn_ven	-0.282612614285019	-0.667693297544375	0.505982942223592
598	amh_rus_igb_mcd_amr_sod_mlt_glc_uzb_azi_lda_mly_ewe_arw_por_bsq_grk_tig_swa_mnd_dut_alb_ses_ita_fbf_ben_fin_moo_akn_hun_lat_gam_geo_urd_ctl_scr_afr_hau_chh_krd_est_swt_sun_ger_ind_jpn_tml_kor_cze_rom_tsn_lit_mao_slo_aeg_bat_cnt_nor_yor_guj_sid_bul_swe_fre_pan_qcu_hin_pol_spa_zul_wly_ukr_anl_bos_jav_eng_bem_mol_ven_tag_tha_owc_knd_dyu_xho_aze_svk_prs_tur_bam_vie_heb_tsw_cic_dgb	-0.0677281220772861	-0.159617898788063	0.873528233259603
599	mlt_krd_tsw_slo_heb_amr_tig_prs_tur_uzb_zul_tag_igb_alb_pan_bsq_pol_hau_akn_cnt_ben_bul_fbf_bos_yor_por_fin_xho_ses_est_spa_owc_geo_svk_guj_ukr_fre_chh_aeg_nor_hun_tsn_bat_urd_sun_jpn_tml_kor_glc_rom_swt_swe_mao_hin_amh_ind_mnd_ita_dyu_grk_wly_lat_dut_arw_mol_qcu_mcd_rus_lit_lda_gam_scr_anl_eng_jav_cze_dgb_afr_ven_mly_tha_sod_knd_cic_bem_aze_ctl_ger_azi_bam_vie_sid_moo_ewe_swa	-0.271878573642148	-0.642744416745887	0.521971449183129
600	mlt_por_swt_hin_tig_wly_sod_bos_azi_uzb_akn_sun_tsw_afr_eng_bsq_glc_sid_lda_mnd_ukr_mol_ewe_mcd_moo_slo_est_fbf_bem_hun_cze_amh_geo_pan_alb_lit_dut_anl_heb_urd_fin_bam_ind_ita_mao_jpn_tml_kor_rom_spa_tsn_scr_bat_nor_gam_mly_cnt_krd_swa_fre_aeg_guj_arw_rus_ger_qcu_swe_ben_grk_igb_owc_prs_amr_svk_jav_ctl_dgb_bul_cic_tag_tha_hau_knd_xho_ven_tur_lat_pol_aze_yor_vie_chh_dyu_zul_ses	-0.201781859854229	-0.476322455369672	0.634961841804287
601	hau_ger_cic_swe_mlt_heb_sid_nor_azi_aze_akn_sun_igb_fre_spa_bsq_slo_chh_dyu_mnd_pol_prs_xho_bos_fbf_ben_est_ses_moo_fin_hin_aeg_geo_por_lat_glc_guj_wly_anl_mol_hun_ven_tag_ita_bat_jpn_knd_kor_urd_mcd_dgb_afr_mao_rom_sod_jav_cnt_ukr_tsw_dut_amr_ctl_krd_rus_bul_qcu_arw_grk_eng_zul_owc_scr_tig_svk_mly_cze_tsn_lit_yor_ind_tha_gam_tml_ewe_lda_tur_pan_alb_uzb_swt_vie_amh_bam_swa_bem	-0.059820809126104	-0.141004792599715	0.888171130862939
602	tig_ita_tsn_slo_sid_amr_gam_grk_tur_uzb_ewe_jav_cic_swe_mol_bsq_fre_aeg_lda_cnt_guj_rus_akn_urd_dgb_hin_hun_igb_swa_est_bul_amh_geo_bos_dut_spa_lit_owc_chh_pol_fin_tsw_bat_prs_tag_jpn_knd_kor_krd_afr_dyu_por_mly_eng_hau_mao_mnd_ukr_fbf_pan_wly_nor_ger_svk_ctl_qcu_mcd_lat_cze_zul_mlt_rom_anl_alb_sun_scr_moo_ben_bam_ind_tha_sod_tml_yor_bem_aze_arw_glc_azi_ven_vie_heb_ses_xho_swt	0.176377341684751	0.415078269438127	0.679040632725287
603	sod_mcd_dgb_por_anl_amr_sid_grk_tur_uzb_swt_mly_tsw_alb_rus_bsq_krd_wly_swa_cnt_lit_slo_ses_rom_tsn_ben_hun_ven_akn_fin_bul_tig_geo_prs_pol_pan_lat_gam_owc_ger_est_fbf_sun_urd_bat_jpn_tml_kor_swe_dut_igb_ita_tag_mol_amh_jav_mnd_hin_lda_arw_hau_spa_svk_scr_ukr_qcu_fre_cze_eng_moo_aeg_ctl_heb_guj_ind_nor_cic_bos_xho_mao_tha_chh_knd_zul_bam_azi_afr_glc_aze_dyu_vie_mlt_ewe_yor_bem	0.640598215929996	1.51643268151651	0.132801819007313
604	gam_lat_tsw_ctl_mlt_heb_amh_krd_aze_tur_ven_ind_igb_por_afr_bsq_swe_hau_zul_mnd_rus_ben_dgb_fre_swa_nor_fin_bam_ses_est_scr_sod_geo_dut_bul_cze_ger_aeg_anl_spa_hun_moo_mly_mol_tag_jpn_tml_kor_rom_hin_bem_urd_jav_lit_wly_sun_cnt_pan_fbf_glc_tig_ita_guj_pol_bos_qcu_prs_alb_eng_xho_amr_slo_sid_arw_mao_mcd_lda_grk_yor_bat_tha_chh_knd_akn_ewe_azi_ukr_svk_uzb_swt_vie_owc_tsn_dyu_cic	-0.194472409613684	-0.459552641719724	0.64690981789374
605	sod_eng_tsn_arw_heb_aeg_owc_dut_uzb_azi_ses_sun_moo_krd_guj_bsq_pan_sid_yor_cnt_hin_fre_tsw_svk_xho_bos_fin_ewe_lda_est_mcd_gam_geo_ger_ctl_nor_slo_mlt_amr_ukr_hun_bem_tag_swe_bat_jpn_knd_kor_glc_lit_igb_prs_mao_alb_hau_jav_mnd_por_dgb_urd_tig_afr_rus_lat_mol_qcu_pol_ita_ben_zul_chh_bul_amh_spa_mly_rom_fbf_grk_swt_ind_tha_wly_tml_cic_bam_aze_cze_scr_tur_ven_vie_anl_swa_akn_dyu	-0.0422593132101547	-0.0994907890721739	0.920962748086197
606	aeg_ukr_akn_arw_sod_chh_sid_glc_uzb_azi_bam_mao_xho_bul_slo_bsq_mcd_mlt_dyu_mnd_bos_guj_ven_lit_tsn_swe_fin_zul_swa_est_spa_hau_geo_urd_hin_ita_afr_gam_owc_rom_hun_lda_jav_grk_ind_jpn_tml_kor_por_cze_yor_nor_tag_scr_heb_mly_cnt_fre_ses_krd_amr_dut_pan_lat_eng_qcu_ben_ctl_prs_swt_wly_mol_anl_ger_sun_rus_ewe_svk_moo_bat_tha_tig_knd_igb_dgb_aze_alb_pol_tur_tsw_vie_amh_cic_fbf_bem	0.654033313327773	1.54957756436814	0.124639392664577
607	wly_lat_ven_fre_anl_gam_mlt_pan_aze_uzb_ses_bat_bam_mcd_grk_bsq_ita_hau_cic_mnd_rom_rus_fbf_afr_swa_eng_hun_bem_yor_fin_urd_heb_geo_hin_swe_bul_spa_chh_sod_lit_est_zul_tag_slo_jav_jpn_knd_kor_svk_mol_dgb_alb_mly_prs_amh_ind_cnt_por_xho_ukr_tig_glc_dut_nor_bos_qcu_ben_guj_ctl_tsw_sid_cze_aeg_krd_mao_scr_lda_pol_tsn_sun_tha_amr_tml_dyu_moo_tur_arw_ger_azi_swt_vie_owc_igb_akn_ewe	0.222072460637587	0.52234004214032	0.602675627808232
608	tig_ger_zul_krd_anl_amr_sod_swe_azi_uzb_dgb_tag_ses_grk_lit_bsq_ukr_aeg_dyu_cnt_fre_pol_tsw_urd_lda_cze_est_igb_ven_hun_lat_mlt_geo_prs_bos_dut_mcd_gam_hau_pan_fin_yor_jav_ita_bat_jpn_knd_kor_eng_slo_akn_rus_mly_guj_owc_ind_mnd_nor_swt_por_sid_mol_bul_svk_arw_qcu_spa_rom_glc_tsn_amh_scr_chh_alb_sun_afr_ewe_hin_bam_mao_tha_heb_tml_bem_swa_aze_ben_ctl_tur_moo_vie_wly_xho_cic_fbf	-0.895133692263035	-2.164405428266	0.0329943021462678
609	wly_rus_igb_grk_amr_heb_aeg_prs_uzb_aze_zul_mly_bem_arw_spa_bsq_ben_tig_moo_mnd_swe_afr_tsw_nor_ven_svk_fin_fbf_lda_hun_urd_mlt_geo_dut_mol_krd_slo_anl_amh_guj_est_tsn_bat_glc_jav_jpn_tml_kor_ita_pol_cic_lit_mao_eng_sod_ind_cnt_ger_ses_ctl_owc_mcd_por_pan_lat_qcu_fre_rom_ukr_xho_hau_hin_gam_cze_tag_alb_ewe_bos_akn_sun_tha_chh_knd_dyu_yor_azi_scr_bul_tur_swt_vie_sid_bam_swa_dgb	-0.250831051522965	-0.592440946535997	0.554993094804292
610	tig_lat_moo_fre_heb_gam_owc_eng_tur_azi_ven_bat_ewe_mol_prs_bsq_scr_chh_lda_mnd_nor_dut_fbf_arw_bem_spa_fin_swa_bam_hun_bos_sid_geo_pan_svk_pol_ukr_amh_hau_krd_est_zul_sun_ger_mao_jpn_tml_kor_guj_alb_tsw_grk_tag_lit_amr_jav_cnt_swe_xho_ita_wly_cze_rom_mcd_afr_qcu_ben_por_slo_akn_anl_urd_mlt_rus_mly_bul_swt_ctl_ses_ind_tha_aeg_knd_dyu_tsn_uzb_glc_hin_aze_igb_vie_sod_dgb_cic_yor	0.362442832807825	0.853845765041267	0.395384432943476
611	mlt_slo_ses_ger_tig_heb_wly_guj_uzb_azi_bem_bat_ewe_pol_dut_bsq_krd_anl_akn_cnt_eng_scr_fbf_urd_bam_ita_fin_swt_xho_hun_arw_sid_geo_svk_ben_bul_por_hau_amr_rus_est_dgb_tag_lat_jav_jpn_tml_kor_pan_hin_zul_lit_ind_bos_chh_mly_mnd_spa_ven_grk_aeg_alb_mcd_swe_prs_qcu_ukr_cze_afr_cic_amh_glc_owc_ctl_mao_mol_tsn_fre_swa_sun_tha_gam_knd_dyu_lda_aze_nor_rom_tur_yor_vie_sod_tsw_moo_igb	-0.42777056289336	-1.01461270573181	0.312922877606473
612	mlt_nor_zul_mol_heb_amh_sid_pol_tur_uzb_cic_mao_akn_pan_ita_bsq_alb_chh_bem_cnt_krd_guj_bam_ctl_igb_bos_hun_moo_lda_est_bul_aeg_geo_swe_scr_arw_cze_amr_tig_lit_fin_dyu_sun_spa_bat_jpn_tml_kor_ger_grk_tsn_ben_mly_dut_wly_ind_mnd_ukr_swa_prs_sod_rom_por_afr_hin_qcu_svk_fre_mcd_swt_gam_eng_anl_lat_tag_glc_yor_rus_fbf_jav_tha_owc_knd_dgb_xho_aze_urd_slo_azi_tsw_vie_hau_ewe_ses_ven	-0.149930809610741	-0.354276021002334	0.723934049761021
613	sid_slo_dyu_lat_amh_wly_mlt_glc_tur_aze_lda_mao_dgb_mol_swe_bsq_scr_hau_cic_cnt_por_pol_ven_afr_tsw_fre_fin_tsn_ses_est_nor_owc_geo_prs_bos_ben_alb_sod_aeg_grk_hun_swt_mly_hin_tag_jpn_knd_kor_urd_mcd_xho_pan_bat_spa_tig_ind_mnd_ukr_swa_svk_heb_bul_lit_guj_dut_qcu_arw_rus_ctl_bem_chh_ger_amr_rom_sun_krd_fbf_eng_yor_jav_tha_gam_tml_bam_moo_uzb_cze_ita_azi_ewe_vie_anl_zul_igb_akn	-0.223634770311949	-0.528150681970956	0.598652772166379
614	amr_mcd_tsn_afr_aeg_wly_amh_ctl_uzb_aze_tsw_mly_swa_swe_urd_bsq_alb_hau_ewe_mnd_guj_nor_lda_spa_bam_pan_fin_yor_moo_hun_eng_sod_geo_prs_mol_glc_rus_heb_sid_cze_est_akn_sun_ben_jav_jpn_knd_kor_arw_svk_igb_fre_bat_ukr_mlt_mao_cnt_hin_ven_bos_owc_pol_grk_lit_slo_qcu_dut_ita_scr_fbf_gam_lat_tig_rom_tag_ger_bem_por_ses_ind_tha_chh_tml_swt_dyu_tur_bul_krd_azi_dgb_vie_anl_xho_cic_zul	-0.411001826693886	-0.975743827270474	0.331722690353021
615	wly_rus_igb_bul_hau_sod_owc_cze_azi_tur_swa_sun_ven_scr_guj_bsq_dut_anl_bam_cnt_mol_pan_zul_ben_xho_ita_hun_yor_dyu_est_mcd_sid_geo_eng_ctl_rom_swe_mlt_gam_hin_fin_swt_bat_lat_ind_jpn_tml_kor_arw_lit_cic_svk_jav_por_amr_tag_mnd_nor_akn_pol_aeg_urd_afr_spa_ger_qcu_fre_bos_alb_ses_heb_krd_chh_prs_mly_ukr_dgb_glc_lda_mao_tha_amh_knd_tsw_ewe_aze_slo_grk_uzb_moo_vie_tig_fbf_bem_tsn	0.0568832667070331	0.133921247989719	0.893754231134578
616	anl_bos_xho_ukr_chh_sid_wly_grk_uzb_azi_bem_jav_yor_eng_urd_bsq_nor_tig_fbf_cnt_alb_fre_swa_mol_bam_slo_est_ven_akn_hun_scr_amr_geo_ben_ger_pan_hin_amh_heb_rom_fin_dyu_mao_afr_sun_jpn_tml_kor_mcd_glc_tsw_swe_mly_lat_owc_ind_mnd_por_cic_krd_hau_bul_ita_pol_svk_qcu_ctl_prs_dut_tsn_gam_cze_sod_lit_tag_rus_moo_arw_zul_bat_tha_aeg_knd_dgb_lda_tur_guj_spa_aze_ses_vie_mlt_swt_igb_ewe	-0.620794307487336	-1.48393728517881	0.141206936024816
617	aeg_guj_ses_alb_owc_hau_amh_scr_uzb_tur_fbf_tag_yor_afr_rus_bsq_bos_sid_zul_cnt_swe_fre_swa_lit_dyu_krd_hun_lda_tsw_est_bul_amr_geo_rom_mol_pan_nor_sod_tig_ukr_fin_xho_sun_cze_mly_jpn_tml_kor_prs_dut_bam_lat_bat_spa_anl_mao_mnd_ctl_ewe_grk_heb_arw_ger_svk_por_qcu_ben_slo_mcd_swt_mlt_glc_gam_eng_jav_urd_dgb_ita_igb_ind_tha_chh_knd_bem_ven_aze_hin_pol_azi_tsn_vie_wly_akn_moo_cic	-0.195707361247596	-0.4620556809587	0.645120496425032
618	sid_ben_swt_krd_amh_chh_tig_guj_uzb_tur_bam_jav_bem_hin_bul_bsq_pol_anl_zul_cnt_ger_ukr_dyu_arw_fbf_eng_est_tsn_swa_fin_mcd_mlt_geo_alb_dut_fre_ctl_sod_gam_lat_hun_tsw_sun_bos_mao_jpn_knd_kor_por_ita_moo_glc_ind_svk_owc_tag_mnd_scr_dgb_slo_aeg_spa_urd_pan_mol_qcu_nor_lit_swe_ses_amr_rus_heb_grk_bat_cze_igb_prs_xho_mly_tha_wly_tml_yor_ven_aze_rom_afr_azi_cic_vie_hau_lda_akn_ewe	-0.315416800442967	-0.748175206569057	0.456242350832379
619	amh_guj_yor_fre_sod_hau_wly_por_aze_tur_tsw_mao_bam_alb_ben_bsq_rom_chh_tsn_cnt_ukr_mcd_ses_ita_ven_urd_hun_lda_bem_fin_svk_amr_geo_eng_arw_mol_spa_sid_gam_ctl_est_dgb_sun_afr_jav_jpn_tml_kor_slo_ger_zul_swe_tag_krd_heb_bat_mnd_grk_ewe_bos_mlt_dut_prs_pol_rus_qcu_glc_nor_bul_swa_aeg_lit_tig_cze_mly_lat_swt_hin_xho_ind_tha_owc_knd_dyu_igb_azi_pan_scr_uzb_fbf_vie_anl_cic_moo_akn	0.361902696860918	0.853878208734838	0.395366547208694
620	sid_alb_tsw_swe_heb_aeg_amr_ger_uzb_aze_lda_ind_tsn_svk_ctl_bsq_dut_gam_ses_cnt_lat_glc_igb_slo_akn_bul_est_dgb_moo_fin_pol_mlt_geo_rus_ukr_guj_nor_chh_owc_urd_hun_bam_mly_por_tag_jpn_tml_kor_eng_spa_bem_rom_jav_ita_tig_bat_mnd_ben_zul_afr_amh_arw_bos_pan_krd_qcu_grk_scr_lit_swt_anl_cze_sod_fre_sun_prs_cic_hin_swa_mao_tha_wly_knd_fbf_ven_tur_mcd_mol_azi_xho_vie_hau_dyu_yor_ewe	-0.375493363579807	-0.890813538391295	0.375328027258295
621	sod_scr_swt_svk_mlt_anl_owc_glc_aze_tur_tsw_sun_xho_dut_urd_bsq_pan_chh_dgb_cnt_cze_arw_bam_grk_lda_lat_hun_fbf_bem_est_mcd_heb_geo_alb_mol_swe_rus_gam_amr_slo_fin_ses_jav_rom_bat_jpn_tml_kor_ctl_por_igb_pol_ind_guj_amh_mao_mnd_krd_moo_eng_hau_spa_nor_hin_afr_qcu_ukr_ita_bos_ewe_aeg_lit_sid_bul_mly_ben_yor_fre_zul_tag_tha_wly_knd_tsn_cic_azi_prs_ger_uzb_dyu_vie_tig_swa_ven_akn	-0.385492424260132	-0.914254873289285	0.36294723071876
622	aeg_krd_tsw_afr_amh_anl_wly_ukr_uzb_tur_ven_mly_swt_ita_mcd_bsq_eng_chh_bam_mnd_svk_rus_xho_arw_swa_lit_hun_yor_ses_fin_prs_tig_geo_glc_fre_lat_urd_hau_amr_pol_est_zul_mao_guj_jav_jpn_tml_kor_mol_rom_cic_dut_sun_cze_mlt_ind_cnt_swe_fbf_pan_owc_bul_bos_ger_scr_qcu_hin_ben_nor_bem_gam_por_sod_alb_bat_spa_ewe_slo_lda_tag_tha_sid_knd_moo_dyu_aze_grk_ctl_azi_akn_vie_heb_tsn_igb_dgb	-0.641701342450935	-1.53214528870272	0.128881372508726
623	anl_mcd_moo_eng_owc_tig_chh_ger_uzb_azi_akn_mao_tsw_ukr_rus_bsq_arw_hau_ven_cnt_grk_pan_bem_pol_swt_cze_hun_ewe_tsn_est_alb_mlt_geo_swe_urd_ita_por_sid_gam_bul_fin_igb_jav_lat_ind_jpn_knd_kor_scr_mol_swa_slo_mly_ben_amh_tag_mnd_spa_lda_bos_aeg_guj_nor_rom_hin_qcu_glc_fre_afr_xho_sod_prs_heb_krd_bat_ctl_yor_lit_cic_sun_tha_amr_tml_dyu_dgb_tur_svk_dut_aze_zul_vie_wly_bam_fbf_ses	-0.0133242016991415	-0.0313974554087402	0.975019854641991
624	chh_bul_xho_lat_tig_owc_hau_swe_tur_aze_swa_sun_moo_hin_alb_bsq_ben_sod_ven_cnt_pol_lit_zul_bos_fbf_eng_est_yor_bem_hun_guj_heb_geo_scr_nor_ukr_glc_wly_mlt_slo_fin_igb_mly_spa_ind_jpn_knd_kor_krd_fre_akn_mol_tag_ger_amr_mao_mnd_prs_dgb_urd_amh_cze_afr_por_ita_qcu_pan_arw_dut_ewe_gam_svk_anl_rus_bat_rom_ses_grk_lda_jav_tha_sid_tml_bam_swt_uzb_ctl_mcd_azi_cic_vie_aeg_dyu_tsn_tsw	-0.0195620930384869	-0.0460673300193224	0.963355362539746
625	anl_lat_ewe_arw_chh_gam_sid_grk_azi_tur_cic_mly_zul_urd_eng_bsq_ben_aeg_fbf_cnt_lit_scr_tsw_alb_akn_afr_fin_igb_ven_hun_nor_owc_geo_fre_mol_ukr_por_mlt_amr_dut_est_lda_ind_mcd_jav_jpn_knd_kor_bos_rus_tsn_ger_mao_swe_heb_sun_mnd_ctl_moo_bul_tig_pan_glc_pol_ita_qcu_hin_krd_cze_dgb_wly_guj_sod_rom_tag_prs_dyu_slo_bem_bat_tha_hau_tml_xho_swt_aze_spa_svk_uzb_swa_vie_amh_bam_yor_ses	-0.888527296001499	-2.14971293672993	0.0341729318328147
626	sid_mcd_bem_dut_aeg_heb_gam_lat_tur_azi_ses_mao_swa_ita_por_bsq_prs_anl_tsn_cnt_alb_swe_moo_svk_zul_urd_hun_xho_dyu_est_eng_wly_geo_guj_ben_fre_hin_chh_tig_afr_fin_lda_bat_lit_tag_jpn_knd_kor_pol_ukr_tsw_mol_sun_ctl_amh_mly_mnd_grk_fbf_arw_mlt_rus_nor_krd_spa_qcu_cze_glc_rom_akn_sod_pan_hau_bul_jav_slo_cic_bos_ewe_ind_tha_owc_tml_yor_ven_uzb_ger_scr_aze_swt_vie_amr_igb_bam_dgb	0.25558805426681	0.60207963068258	0.548586231876941
627	owc_ctl_ven_prs_heb_wly_sid_scr_tur_aze_fbf_jav_tsw_urd_nor_bsq_grk_hau_lda_mnd_ben_hin_tsn_spa_igb_arw_est_swa_dgb_hun_fre_tig_geo_slo_mcd_cze_guj_sod_mlt_alb_fin_yor_ind_lat_bat_jpn_tml_kor_pol_swe_cic_lit_sun_mol_aeg_tag_cnt_svk_swt_afr_amh_dut_bos_glc_ger_qcu_por_ukr_ita_dyu_gam_eng_amr_krd_mly_bul_zul_rus_akn_mao_tha_anl_knd_ses_bem_uzb_rom_pan_azi_ewe_vie_chh_xho_moo_bam	-0.102560183854682	-0.241516071033842	0.809686879415537
628	gam_ger_yor_cze_aeg_wly_amr_pol_aze_tur_tsw_jav_fbf_alb_pan_bsq_bos_tig_dyu_cnt_rus_hin_lda_bul_cic_ukr_est_igb_ewe_hun_arw_amh_geo_slo_swe_glc_mcd_sod_mlt_prs_fin_akn_tag_afr_mly_jpn_knd_kor_svk_fre_moo_krd_bat_lat_owc_ind_mnd_ctl_zul_ben_hau_nor_ita_guj_grk_qcu_eng_scr_urd_ses_heb_rom_sid_mol_sun_dut_bem_spa_ven_mao_tha_chh_tml_bam_swa_azi_lit_por_uzb_dgb_vie_anl_xho_swt_tsn	0.0208417561011214	0.0491353450387142	0.960916807178958
629	gam_svk_moo_rom_amh_owc_amr_urd_azi_uzb_dyu_sun_swa_dut_prs_bsq_krd_chh_akn_mnd_pol_pan_tsw_eng_ven_ukr_fin_tsn_ses_hun_hin_wly_geo_ctl_ita_mol_arw_heb_mlt_bul_est_xho_bat_glc_tag_jpn_tml_kor_cze_nor_igb_spa_jav_afr_sid_ind_cnt_fre_bam_ben_anl_mcd_por_bos_guj_qcu_ger_scr_lat_swt_aeg_alb_sod_rus_mao_slo_fbf_lit_lda_mly_tha_tig_knd_bem_zul_aze_grk_swe_tur_ewe_vie_hau_cic_dgb_yor	-0.341823532144136	-0.809896076571599	0.420067370073639
630	sod_svk_yor_ben_owc_mlt_wly_cze_uzb_aze_dyu_mly_tsw_mol_afr_bsq_ita_hau_xho_cnt_rom_hin_zul_ctl_lda_glc_hun_akn_swt_est_ger_anl_geo_urd_bos_krd_slo_aeg_amr_prs_fin_ses_jav_nor_bat_jpn_tml_kor_alb_dut_dgb_eng_ind_arw_chh_sun_mnd_pan_swa_guj_sid_swe_fre_rus_lat_qcu_grk_ukr_lit_cic_amh_scr_tig_mcd_tag_por_fbf_pol_igb_mao_tha_heb_knd_bem_tsn_azi_bul_spa_tur_ven_vie_gam_ewe_moo_bam	-1.37234594909874	-3.43815698556905	0.000877950963425999
631	mlt_pan_yor_cze_wly_amr_heb_ukr_azi_tur_igb_mly_tsn_bos_eng_bsq_rom_sod_lda_cnt_glc_krd_tsw_spa_ewe_nor_hun_fbf_dyu_fin_svk_sid_geo_urd_afr_ben_mcd_owc_anl_guj_est_xho_ind_por_jav_jpn_knd_kor_swe_pol_bam_dut_sun_ita_tig_mao_mnd_hin_cic_fre_aeg_alb_grk_bul_mol_qcu_arw_lit_scr_akn_amh_lat_hau_slo_bat_rus_ven_ctl_moo_tag_tha_chh_tml_dgb_swt_uzb_ger_prs_aze_swa_vie_gam_bem_ses_zul	-0.416300166488537	-0.986893619983502	0.326255454348715
632	chh_bul_akn_lit_gam_hau_sod_mcd_azi_tur_bem_ind_ses_ukr_rus_bsq_prs_owc_ewe_cnt_nor_cze_yor_ger_fbf_ita_fin_moo_tsn_est_svk_amh_geo_glc_slo_eng_mol_mlt_anl_alb_hun_zul_sun_lat_bat_jpn_knd_kor_rom_krd_swa_afr_tag_grk_amr_mao_mnd_urd_igb_arw_heb_fre_ben_scr_por_qcu_swe_pan_spa_bam_tig_guj_wly_hin_jav_dut_cic_pol_swt_mly_tha_aeg_tml_lda_dyu_uzb_ctl_bos_aze_ven_vie_sid_xho_dgb_tsw	-0.81419942628034	-1.96485630956894	0.0524152445509734
633	heb_pol_cic_bos_aeg_tig_hau_scr_uzb_azi_lda_tag_fbf_lit_grk_bsq_slo_mlt_tsn_mnd_alb_svk_igb_cze_bam_bul_est_ses_moo_fin_ger_anl_geo_spa_hin_pan_fre_sid_gam_rom_hun_akn_sun_rus_mao_jpn_tml_kor_arw_afr_yor_ctl_jav_dut_amr_ind_cnt_mol_swa_swe_wly_eng_lat_krd_prs_qcu_nor_urd_guj_dgb_sod_ita_chh_mcd_mly_glc_tsw_ukr_ewe_bat_tha_owc_knd_dyu_zul_aze_por_ben_tur_ven_vie_amh_bem_xho_swt	-0.0251413306557466	-0.0591881074550279	0.952929279749401
634	gam_krd_swa_guj_owc_mlt_sod_nor_aze_uzb_tsn_mly_igb_afr_pol_bsq_bos_heb_moo_mnd_ger_por_bam_ben_dgb_rom_est_ses_tsw_fin_alb_anl_geo_bul_cze_rus_ita_tig_amr_scr_hun_dyu_ind_lit_tag_jpn_tml_kor_urd_mol_swt_prs_mao_swe_amh_bat_cnt_pan_lda_mcd_sid_arw_dut_svk_glc_qcu_slo_grk_eng_akn_hau_fre_aeg_lat_jav_spa_ven_ukr_zul_sun_tha_chh_knd_ewe_xho_azi_ctl_hin_tur_yor_vie_wly_fbf_bem_cic	-0.0846979793752292	-0.199585628713717	0.842240412815937
635	anl_glc_igb_lit_sod_heb_hau_mol_azi_aze_ses_ind_yor_arw_swe_bsq_spa_tig_bam_mnd_lat_ger_ven_hin_moo_krd_fin_dyu_bem_hun_guj_wly_geo_rom_svk_dut_bul_chh_aeg_pol_est_fbf_sun_ctl_bat_jpn_tml_kor_ben_urd_akn_pan_tag_bos_sid_jav_cnt_fre_tsn_slo_mlt_grk_ita_eng_afr_qcu_nor_scr_prs_cic_owc_mcd_amr_por_mao_alb_swt_ukr_xho_mly_tha_amh_knd_zul_swa_uzb_rus_cze_tur_lda_vie_gam_tsw_dgb_ewe	-0.461830435345635	-1.09583482258602	0.275980756733086
636	chh_urd_dyu_pol_wly_gam_mlt_alb_aze_tur_ewe_bat_fbf_svk_glc_bsq_krd_sod_moo_mnd_cze_ita_tsn_scr_igb_nor_hun_dgb_akn_fin_ben_tig_geo_ukr_swe_por_guj_amh_sid_ger_est_swa_ind_fre_mao_jpn_tml_kor_arw_lat_ses_spa_jav_hin_hau_sun_cnt_rus_yor_dut_anl_afr_rom_mol_eng_qcu_ctl_prs_pan_swt_aeg_lit_heb_mcd_mly_slo_bem_bos_ven_tag_tha_amr_knd_xho_zul_azi_grk_bul_uzb_cic_vie_owc_tsw_lda_bam	0.435618633231017	1.02908197624726	0.306110175460575
637	amr_afr_ewe_por_mlt_sid_gam_pan_aze_azi_bem_sun_ven_ukr_lat_bsq_ger_sod_yor_cnt_rom_mcd_moo_svk_zul_swe_hun_ses_tsn_est_bos_tig_geo_fre_urd_mol_dut_hau_chh_cze_fin_cic_ind_hin_mao_jpn_tml_kor_ita_rus_fbf_guj_jav_slo_aeg_tag_mnd_glc_xho_bul_wly_ctl_grk_nor_lit_qcu_alb_spa_eng_swa_owc_prs_heb_scr_bat_krd_bam_pol_dgb_mly_tha_amh_knd_dyu_lda_uzb_arw_ben_tur_igb_vie_anl_akn_swt_tsw	0.127469358967652	0.299805350749599	0.764994694037128
638	sod_krd_bam_eng_aeg_hau_amr_pan_tur_azi_lda_ind_tsn_glc_bos_bsq_ukr_wly_swt_cnt_slo_ita_akn_spa_ses_por_est_dgb_igb_hun_cze_anl_geo_scr_ger_rus_guj_mlt_chh_fre_fin_cic_mao_rom_jav_jpn_knd_kor_hin_prs_dyu_mcd_tag_arw_amh_bat_mnd_lat_ven_mol_gam_pol_dut_svk_swe_qcu_nor_ctl_lit_yor_sid_ben_tig_bul_sun_afr_zul_urd_xho_mly_tha_owc_tml_ewe_tsw_uzb_grk_alb_aze_swa_vie_heb_moo_fbf_bem	-0.61598200726086	-1.4725413589817	0.144251060422181
639	owc_mol_ewe_mcd_tig_sod_amh_krd_azi_tur_cic_mao_akn_bos_dut_bsq_eng_hau_fbf_mnd_ger_cze_yor_hin_bem_rus_hun_moo_lda_est_arw_wly_geo_lit_ita_scr_bul_heb_sid_glc_fin_xho_sun_guj_tag_jpn_knd_kor_grk_fre_swa_swe_mly_afr_mlt_jav_cnt_pol_dyu_pan_gam_ctl_svk_spa_lat_qcu_ukr_rom_alb_swt_chh_urd_anl_prs_ind_slo_tsw_nor_dgb_bat_tha_aeg_tml_bam_ses_aze_ben_por_uzb_zul_vie_amr_tsn_igb_ven	-0.398794546102026	-0.946460020161253	0.346366704714167
640	heb_mcd_cic_rus_amh_wly_amr_por_azi_tur_dgb_sun_bem_fre_bos_bsq_scr_gam_yor_cnt_slo_urd_swt_bul_zul_lit_fin_tsn_bam_est_dut_chh_geo_hin_mol_swe_grk_owc_aeg_afr_hun_tsw_mao_arw_ind_jpn_knd_kor_cze_pan_igb_spa_jav_krd_anl_mly_mnd_eng_dyu_ukr_sid_prs_alb_ben_lat_qcu_ita_svk_pol_moo_tig_guj_hau_ger_tag_nor_ven_glc_swa_bat_tha_mlt_tml_xho_akn_aze_ctl_rom_uzb_ewe_vie_sod_ses_lda_fbf	-0.246087878927548	-0.580983922455332	0.562656639949195
641	mlt_slo_zul_mol_chh_gam_amr_por_azi_uzb_bem_ind_igb_alb_rus_bsq_pol_amh_swa_cnt_bos_arw_dyu_ita_moo_hin_hun_bam_xho_est_spa_owc_geo_prs_glc_eng_swe_aeg_tig_rom_fin_cic_bat_mcd_mly_jpn_knd_kor_lat_ben_ven_afr_tag_scr_heb_jav_mnd_grk_fbf_bul_anl_nor_urd_svk_fre_qcu_krd_ctl_pan_ses_hau_ger_sid_guj_mao_cze_tsw_dut_dgb_sun_tha_sod_tml_akn_swt_tur_lit_ukr_aze_lda_vie_wly_yor_tsn_ewe	-0.00122262806012547	-0.00288281120960507	0.997706027433987
642	owc_afr_ven_ctl_amr_gam_sod_lit_azi_aze_akn_mao_dyu_bos_rom_bsq_dut_hau_yor_mnd_slo_ben_tsn_ger_moo_fre_hun_dgb_lda_est_eng_wly_geo_svk_arw_guj_grk_mlt_amh_ukr_fin_bam_bat_ita_jav_jpn_knd_kor_hin_mcd_swa_krd_sun_glc_chh_mly_cnt_scr_zul_spa_heb_lat_mol_pan_urd_qcu_pol_por_nor_tsw_sid_alb_anl_swe_ind_cze_igb_rus_bem_tag_tha_tig_tml_ewe_swt_tur_bul_prs_uzb_fbf_vie_aeg_xho_ses_cic	-0.155744051533822	-0.367700601861605	0.713931994520588
643	mlt_krd_xho_fre_aeg_amr_gam_nor_uzb_azi_ewe_mao_fbf_bos_swe_bsq_hin_anl_igb_mnd_ukr_cze_bam_por_moo_dut_est_tsw_zul_hun_rus_owc_geo_alb_urd_ben_rom_amh_tig_prs_fin_dyu_jav_mcd_bat_jpn_knd_kor_eng_afr_swt_mol_sun_spa_sid_ind_cnt_glc_yor_guj_sod_ger_svk_pol_scr_qcu_grk_pan_bul_swa_wly_ita_hau_ctl_mly_slo_ses_lat_akn_tag_tha_heb_tml_bem_cic_aze_lit_arw_tur_tsn_vie_chh_dgb_ven_lda	-0.585592952525789	-1.39459183502699	0.166461330762871
644	aeg_hin_moo_prs_mlt_gam_amh_por_azi_tur_swt_bat_xho_slo_nor_bsq_mcd_tig_swa_cnt_krd_mol_akn_fre_ven_ukr_hun_dgb_bam_est_bul_amr_geo_arw_guj_svk_grk_chh_anl_lat_fin_lda_mly_ita_ind_jpn_tml_kor_scr_lit_fbf_ctl_mao_pol_owc_sun_mnd_cze_yor_afr_sid_rom_alb_rus_ger_qcu_glc_dut_swe_igb_wly_pan_heb_urd_tag_bos_cic_ben_tsn_jav_tha_hau_knd_dyu_bem_uzb_eng_spa_aze_tsw_vie_sod_zul_ewe_ses	-0.246796075358633	-0.583171671874179	0.561189263560468
645	sid_lit_lda_swe_sod_mlt_anl_dut_tur_uzb_bam_mly_dyu_arw_afr_bsq_pan_tig_tsw_cnt_ukr_slo_igb_ctl_dgb_bul_fin_xho_zul_est_hin_hau_geo_rus_ger_prs_bos_amh_amr_urd_hun_fbf_mao_por_tag_jpn_knd_kor_glc_pol_ewe_lat_bat_krd_gam_ind_mnd_grk_tsn_guj_heb_cze_mol_ita_fre_qcu_rom_spa_nor_ven_owc_mcd_wly_scr_jav_ben_yor_alb_moo_sun_tha_aeg_tml_swa_cic_aze_svk_eng_azi_akn_vie_chh_swt_bem_ses	-0.96956944996001	-2.3566562711992	0.0205385201878937
646	hau_hin_dyu_rom_owc_gam_mlt_prs_azi_tur_dgb_mly_bam_alb_eng_bsq_krd_aeg_tsw_cnt_afr_slo_bem_mcd_moo_spa_est_ses_swt_fin_fre_sid_geo_pol_lat_ctl_ger_amr_anl_scr_hun_ven_ind_cze_jav_jpn_knd_kor_swe_bos_ewe_svk_tag_glc_amh_sun_mnd_rus_lda_ben_sod_ukr_por_urd_grk_qcu_nor_guj_arw_zul_chh_dut_heb_ita_mao_mol_igb_bul_yor_bat_tha_tig_tml_tsn_cic_aze_pan_lit_uzb_fbf_vie_wly_akn_swa_xho	-0.403936215829124	-0.958170989091224	0.340460885959407
647	wly_cze_dgb_alb_hau_tig_mlt_por_uzb_tur_ven_tag_xho_dut_pol_bsq_urd_amr_tsn_mnd_nor_eng_swa_afr_yor_bul_est_swt_ewe_fin_slo_gam_geo_prs_hin_guj_ukr_amh_aeg_bos_hun_bam_sun_rus_mly_jpn_knd_kor_lit_ctl_cic_spa_bat_mol_chh_jav_cnt_ger_zul_ita_owc_ben_glc_svk_grk_qcu_fre_swe_scr_bem_anl_lat_heb_mcd_mao_pan_fbf_krd_igb_ind_tha_sid_tml_dyu_moo_azi_arw_rom_aze_tsw_vie_sod_akn_lda_ses	0.0039283217758503	0.00925606734630233	0.99263465891574
648	mlt_grk_moo_ger_amh_chh_aeg_arw_tur_aze_yor_ind_zul_alb_eng_bsq_scr_heb_igb_mnd_guj_svk_lda_pan_bam_ita_est_tsw_bem_hun_afr_gam_geo_mol_spa_bos_urd_sid_tig_por_fin_ses_mly_cze_mao_jpn_knd_kor_nor_glc_dyu_swe_sun_hin_hau_jav_cnt_fre_akn_rus_wly_ctl_pol_mcd_slo_qcu_lat_prs_lit_ven_sod_bul_owc_ben_bat_ukr_dgb_rom_ewe_tag_tha_anl_tml_tsn_xho_azi_krd_dut_uzb_swt_vie_amr_cic_swa_fbf	-0.524635432707677	-1.24866203236541	0.21492285646189
649	sid_scr_zul_bos_tig_owc_hau_alb_azi_tur_ven_mao_moo_por_eng_bsq_arw_aeg_swa_mnd_ben_mcd_dgb_swe_dyu_mol_est_ewe_swt_fin_lit_heb_geo_glc_bul_ukr_rom_sod_gam_lat_hun_akn_bat_pan_tag_jpn_tml_kor_ctl_hin_ses_guj_sun_ita_anl_mly_cnt_nor_lda_spa_amh_ger_krd_fre_cze_qcu_dut_svk_afr_tsn_chh_rus_amr_pol_ind_urd_cic_grk_bam_jav_tha_wly_knd_tsw_yor_uzb_slo_prs_aze_xho_vie_mlt_igb_fbf_bem	-0.301152134793238	-0.712749431838852	0.477785346536955
650	anl_alb_moo_ita_wly_amh_hau_rom_uzb_aze_ses_mao_ewe_lit_prs_bsq_fre_chh_dgb_mnd_bos_urd_dyu_ben_igb_mcd_fin_xho_cic_est_arw_tig_geo_rus_ctl_glc_afr_mlt_amr_por_hun_swa_tag_eng_bat_jpn_tml_kor_bul_ger_zul_scr_mly_lat_sid_jav_cnt_spa_yor_mol_heb_hin_cze_slo_grk_qcu_nor_pan_guj_tsn_owc_ukr_gam_swe_ind_krd_tsw_svk_swt_sun_tha_aeg_knd_akn_bem_tur_pol_dut_azi_lda_vie_sod_fbf_bam_ven	-0.319555332662246	-0.757660975744899	0.450569506300724
651	chh_glc_tsw_lat_tig_anl_owc_rom_tur_uzb_yor_jav_xho_hin_rus_bsq_por_aeg_akn_cnt_cze_bul_swt_eng_dyu_alb_est_fbf_ven_hun_arw_heb_geo_mol_swe_afr_bos_amh_sid_krd_fin_swa_sun_dut_mly_jpn_tml_kor_scr_urd_lda_prs_tag_guj_sod_mao_mnd_ukr_bem_lit_hau_spa_grk_ctl_ger_qcu_pol_mcd_svk_ewe_amr_nor_gam_ben_ind_pan_zul_slo_cic_bat_tha_wly_knd_tsn_igb_azi_ita_fre_aze_dgb_vie_mlt_bam_ses_moo	-0.357281048404884	-0.847084798851893	0.399122488947053
652	sid_glc_tsn_ita_hau_aeg_amh_pan_uzb_aze_cic_tag_tsw_urd_rus_bsq_pol_gam_ses_mnd_fre_ger_bam_slo_ewe_grk_fin_moo_ven_hun_swe_anl_geo_mcd_por_bul_rom_wly_owc_guj_est_zul_mao_ben_ind_jpn_knd_kor_prs_lat_yor_lit_bat_spa_tig_jav_cnt_scr_dgb_hin_sod_mol_arw_ukr_dut_qcu_eng_bos_ctl_igb_mlt_cze_heb_alb_sun_afr_fbf_svk_akn_mly_tha_chh_tml_swt_bem_tur_nor_krd_azi_swa_vie_amr_xho_lda_dyu	-0.671864817923949	-1.61189412767485	0.110373691572918
653	gam_eng_swa_ctl_amr_aeg_anl_prs_tur_aze_ses_bat_igb_swe_por_bsq_bul_sid_cic_mnd_nor_ita_fbf_spa_xho_mcd_fin_ewe_zul_hun_glc_sod_geo_lat_hin_pol_ukr_chh_hau_rom_est_moo_jav_arw_mao_jpn_knd_kor_grk_fre_tsw_afr_sun_lit_amh_mly_cnt_bos_tsn_mol_heb_rus_urd_alb_scr_qcu_slo_pan_dut_dgb_mlt_krd_owc_ger_tag_guj_akn_svk_lda_ind_tha_tig_tml_dyu_bem_azi_cze_ben_uzb_yor_vie_wly_swt_bam_ven	0.375215733095504	0.886642053111933	0.377558721934832
654	mlt_dut_igb_ger_tig_owc_sod_rus_aze_uzb_lda_sun_swa_lit_svk_bsq_pan_sid_xho_cnt_ita_afr_ven_mol_dyu_alb_fin_zul_yor_est_glc_hau_geo_urd_fre_hin_swe_gam_amh_ukr_hun_bam_mao_spa_jav_jpn_knd_kor_grk_guj_moo_mcd_mly_eng_heb_tag_mnd_slo_bem_por_anl_arw_ben_scr_cze_qcu_prs_pol_bul_swt_chh_lat_aeg_nor_bat_bos_akn_ctl_tsw_ind_tha_wly_tml_cic_dgb_azi_krd_rom_tur_fbf_vie_amr_tsn_ses_ewe	0.289502657502718	0.682385466875926	0.496691407444723
655	gam_por_dgb_pol_wly_mlt_amr_hin_aze_uzb_ven_mao_zul_grk_rus_bsq_rom_heb_swa_cnt_fre_ctl_fbf_nor_yor_pan_est_cic_swt_fin_swe_anl_geo_urd_ger_mcd_ukr_owc_tig_scr_hun_igb_tag_bul_bat_jpn_tml_kor_dut_afr_tsn_mol_jav_lit_amh_sun_mnd_glc_bem_bos_chh_cze_alb_lat_arw_qcu_ben_guj_prs_tsw_aeg_slo_hau_krd_mly_spa_moo_eng_bam_ind_tha_sod_knd_ses_ewe_azi_ita_svk_tur_akn_vie_sid_dyu_xho_lda	0.0120418684768732	0.0283881204441132	0.977413428691275
656	amh_ctl_zul_urd_tig_wly_anl_arw_aze_uzb_ses_jav_bam_mol_lat_bsq_slo_sid_swt_mnd_spa_bul_tsn_bos_fbf_prs_hun_akn_moo_est_glc_aeg_geo_alb_krd_ita_ukr_mlt_sod_swe_fin_tsw_tag_rus_mao_jpn_tml_kor_mcd_nor_bem_grk_ind_ger_chh_sun_cnt_pan_cic_fre_hau_dut_pol_lit_hin_qcu_guj_por_ben_dgb_gam_cze_owc_afr_mly_eng_xho_svk_igb_bat_tha_amr_knd_dyu_swa_azi_scr_rom_tur_ven_vie_heb_lda_ewe_yor	-0.960806517539695	-2.34118293966482	0.0213587962507545
657	hau_slo_ewe_pol_owc_wly_chh_fre_tur_azi_zul_bat_fbf_scr_mol_bsq_urd_anl_swa_mnd_rom_grk_bem_krd_ven_mcd_est_igb_dgb_hun_pan_heb_geo_bul_prs_spa_glc_amr_aeg_ctl_fin_moo_ind_swe_tag_jpn_knd_kor_lit_ben_xho_cze_mao_ger_sod_mly_cnt_eng_ses_bos_amh_hin_ita_por_afr_qcu_guj_nor_arw_yor_gam_alb_mlt_ukr_sun_svk_tsn_rus_swt_jav_tha_sid_tml_akn_bam_uzb_dut_lat_aze_dyu_vie_tig_cic_lda_tsw	-0.366823696559674	-0.869033868982388	0.387065865312798
658	mlt_por_dyu_cze_aeg_hau_heb_ben_azi_uzb_bam_mao_tsn_prs_guj_bsq_ukr_owc_bem_cnt_bul_lit_cic_urd_akn_glc_hun_ven_swa_est_fre_tig_geo_mol_scr_hin_krd_amr_anl_arw_fin_igb_ind_ger_tag_jpn_tml_kor_alb_swe_tsw_ctl_sun_lat_sid_mly_mnd_grk_fbf_slo_sod_bos_rus_eng_pol_qcu_pan_nor_spa_swt_wly_svk_amh_afr_jav_ita_ses_rom_zul_bat_tha_gam_knd_yor_dgb_aze_mcd_dut_tur_ewe_vie_chh_lda_moo_xho	-0.390002622145081	-0.925252945172945	0.357229049460267
659	hau_ctl_akn_ben_aeg_amr_gam_arw_tur_uzb_yor_ind_swt_lit_guj_bsq_hin_sod_ven_mnd_cze_ukr_dgb_scr_tsn_glc_hun_bem_xho_est_nor_chh_geo_slo_dut_grk_eng_anl_tig_bul_fin_dyu_mao_rom_mly_jpn_knd_kor_fre_spa_bam_ger_sun_urd_sid_bat_cnt_mol_tsw_pol_mlt_por_mcd_lat_bos_qcu_alb_prs_swe_ses_owc_rus_heb_pan_tag_svk_cic_ita_lda_jav_tha_wly_tml_ewe_fbf_aze_afr_krd_azi_zul_vie_amh_moo_swa_igb	0.0403236131964415	0.0949829446548381	0.924532730494469
660	tig_alb_bem_por_sid_gam_sod_rom_uzb_tur_swt_mly_swa_ben_spa_bsq_scr_aeg_igb_cnt_bos_mol_akn_afr_yor_svk_hun_ses_dgb_fin_ger_chh_geo_lat_ita_ukr_glc_heb_anl_mcd_est_xho_tag_ctl_mao_jpn_tml_kor_lit_dut_ewe_pan_jav_cze_wly_sun_mnd_prs_dyu_grk_hau_slo_bul_nor_krd_qcu_eng_urd_hin_bam_amr_guj_owc_pol_bat_arw_ven_swe_lda_ind_tha_mlt_knd_tsn_fbf_aze_rus_fre_azi_tsw_vie_amh_cic_moo_zul	-0.255832976734489	-0.605060932662542	0.546612091745757
661	aeg_rus_tsn_prs_owc_wly_tig_mcd_uzb_azi_ses_tag_swa_grk_ger_bsq_dut_amh_bem_mnd_alb_ita_zul_svk_akn_bul_fin_cic_yor_est_urd_hau_geo_swe_hin_eng_krd_chh_sid_pan_hun_bam_mly_por_ind_jpn_tml_kor_fre_scr_swt_mol_bat_slo_sod_mao_cnt_lat_lda_bos_gam_ctl_cze_afr_nor_qcu_lit_spa_ben_xho_anl_glc_heb_rom_sun_guj_tsw_pol_fbf_jav_tha_mlt_knd_ven_dgb_tur_arw_ukr_aze_igb_vie_amr_dyu_ewe_moo	-0.144296302453981	-0.34024236708331	0.734441328654749
662	owc_pol_ven_hin_mlt_amh_sid_ukr_uzb_azi_cic_sun_ewe_por_eng_bsq_rom_wly_swa_cnt_bos_rus_xho_mcd_tsw_grk_hun_fbf_ses_est_prs_gam_geo_lat_ger_mol_fre_heb_anl_alb_fin_lda_ind_krd_jav_jpn_tml_kor_cze_pan_igb_afr_mly_lit_aeg_tag_mnd_swe_dyu_arw_chh_guj_ctl_slo_glc_qcu_scr_nor_bul_dgb_sod_spa_amr_ita_bat_ben_akn_svk_moo_mao_tha_tig_knd_bam_yor_tur_dut_urd_aze_tsn_vie_hau_swt_zul_bem	0.493796284601515	1.16610833995454	0.246552440069304
663	tig_krd_yor_prs_wly_amh_amr_fre_azi_aze_dgb_ind_xho_alb_scr_bsq_arw_owc_ven_cnt_slo_bul_akn_rus_bam_glc_est_cic_ses_hun_grk_hau_geo_por_afr_ukr_bos_mlt_heb_urd_fin_ewe_mao_spa_sun_jpn_knd_kor_ben_mcd_moo_dut_jav_rom_chh_bat_mnd_svk_dyu_pol_sod_nor_cze_lat_lit_qcu_pan_ctl_mol_tsn_sid_ita_aeg_hin_tag_swe_zul_guj_fbf_mly_tha_anl_tml_lda_swa_uzb_ger_eng_tur_bem_vie_gam_swt_tsw_igb	-0.622975069746548	-1.48876719689651	0.139931987516856
664	hau_nor_bam_por_heb_wly_owc_bul_tur_uzb_fbf_bat_igb_hin_spa_bsq_dut_amr_dgb_mnd_rom_cze_swa_lat_swt_krd_fin_ewe_bem_est_eng_gam_geo_rus_ger_svk_scr_mlt_anl_ctl_hun_xho_tag_ben_mao_jpn_knd_kor_pan_afr_ses_guj_mly_pol_chh_sun_cnt_glc_yor_grk_sid_fre_arw_ita_bos_qcu_urd_lit_mcd_tsn_amh_alb_aeg_prs_jav_slo_dyu_mol_moo_ind_tha_tig_tml_zul_akn_azi_swe_ukr_aze_ven_vie_sod_lda_cic_tsw	0.334731329099997	0.788579213071729	0.432363583417081
665	gam_por_ses_urd_tig_owc_chh_arw_uzb_aze_swa_jav_dyu_bul_bos_bsq_ctl_heb_ewe_cnt_pol_guj_tsw_swe_tsn_spa_hun_dgb_igb_est_rus_aeg_geo_nor_svk_alb_scr_amh_wly_cze_fin_moo_mao_lit_tag_jpn_knd_kor_ukr_grk_ven_eng_mly_dut_hau_ind_mnd_mcd_cic_ger_sid_pan_fre_slo_afr_qcu_prs_krd_glc_bem_amr_ita_sod_mol_sun_rom_lda_lat_xho_bat_tha_anl_tml_bam_zul_azi_ben_hin_tur_swt_vie_mlt_fbf_yor_akn	-0.465185654294467	-1.10697654470341	0.271159120608739
666	gam_ger_swt_scr_aeg_tig_hau_slo_tur_aze_fbf_jav_moo_ctl_ben_bsq_lat_amh_igb_cnt_spa_swe_ven_guj_tsw_nor_hun_dgb_bem_fin_bul_chh_geo_prs_mol_rom_rus_anl_heb_mcd_est_cic_ind_cze_bat_jpn_tml_kor_por_hin_akn_fre_mly_pol_wly_tag_mnd_glc_xho_pan_amr_grk_ita_svk_bos_qcu_alb_urd_lit_lda_sid_krd_sod_eng_sun_ukr_yor_arw_swa_mao_tha_mlt_knd_dyu_ses_uzb_dut_afr_azi_bam_vie_owc_tsn_ewe_zul	0.151022870720684	0.355581470345019	0.722959279669156
667	gam_rom_tsw_bul_heb_anl_chh_fre_tur_aze_bem_sun_bam_eng_cze_bsq_spa_sod_xho_cnt_lit_hin_swt_ger_ven_alb_fin_yor_tsn_hun_svk_tig_geo_prs_ukr_ita_afr_sid_aeg_ben_est_lda_bat_mol_mly_jpn_tml_kor_arw_grk_moo_pan_jav_swe_owc_tag_mnd_dut_zul_krd_hau_urd_lat_por_mcd_qcu_pol_scr_nor_ses_mlt_rus_amh_ctl_mao_slo_fbf_guj_dyu_ind_tha_wly_knd_dgb_akn_uzb_glc_bos_azi_igb_vie_amr_ewe_cic_swa	-0.280210694979007	-0.662759825042111	0.509123659204047
668	sod_glc_tsw_lat_amh_tig_aeg_ukr_uzb_azi_zul_tag_dgb_bos_rom_bsq_afr_mlt_tsn_mnd_grk_guj_swt_rus_ses_fre_est_ven_ewe_fin_eng_wly_geo_scr_urd_pan_ger_heb_sid_bul_hun_yor_bat_pol_mao_jpn_tml_kor_mcd_cze_akn_swe_jav_hin_hau_ind_cnt_prs_moo_alb_chh_arw_mol_nor_svk_qcu_lit_spa_ctl_lda_owc_ita_anl_ben_mly_dut_bam_por_cic_sun_tha_amr_knd_igb_dyu_aze_krd_slo_tur_xho_vie_gam_swa_bem_fbf	-0.175161545513903	-0.413035921538831	0.680531051067406
669	tig_glc_cic_krd_gam_aeg_sid_alb_azi_uzb_tsw_tag_zul_dut_rus_bsq_mcd_amr_dgb_cnt_pol_lit_xho_por_ven_ger_est_yor_lda_hun_ukr_owc_geo_svk_grk_lat_urd_anl_sod_pan_fin_ewe_jav_bos_mly_jpn_tml_kor_rom_cze_swt_swe_sun_slo_heb_bat_mnd_guj_dyu_prs_wly_hin_ita_arw_afr_qcu_scr_ben_bul_swa_amh_spa_mlt_mol_ind_nor_fbf_fre_igb_mao_tha_hau_knd_bam_bem_tur_ctl_eng_aze_moo_vie_chh_akn_ses_tsn	-0.197624511848056	-0.467366693893884	0.6413307867877
670	heb_rus_ewe_swe_amh_chh_wly_ger_tur_uzb_igb_mao_dyu_svk_pan_bsq_prs_amr_tsn_mnd_urd_cze_dgb_pol_ses_ukr_hun_tsw_lda_est_dut_tig_geo_mcd_bul_hin_nor_mlt_owc_por_fin_cic_sun_eng_ind_jpn_knd_kor_glc_slo_xho_ben_jav_rom_hau_tag_cnt_scr_swt_fre_aeg_lat_arw_mol_ctl_qcu_alb_afr_ita_fbf_sod_spa_sid_lit_mly_guj_ven_bos_bam_bat_tha_anl_tml_akn_moo_azi_krd_grk_aze_yor_vie_gam_zul_bem_swa	-0.127983788060379	-0.301880832848315	0.763416949701732
671	chh_lit_tsn_guj_amh_tig_aeg_svk_azi_aze_igb_mly_bem_rus_slo_bsq_rom_wly_swt_mnd_lat_urd_tsw_ben_zul_ita_hun_fbf_ewe_fin_ctl_heb_geo_prs_dut_spa_ger_amr_mlt_swe_est_bam_sun_afr_mao_jpn_knd_kor_ukr_bos_moo_pan_bat_grk_anl_jav_cnt_scr_dgb_bul_sid_krd_nor_por_hin_qcu_fre_alb_mcd_lda_gam_cze_owc_pol_ind_mol_xho_arw_ven_tag_tha_hau_tml_cic_dyu_uzb_glc_eng_tur_yor_vie_sod_akn_swa_ses	-0.432063020029932	-1.02610635743935	0.30750299121902
672	mlt_arw_dgb_mol_aeg_chh_hau_krd_tur_azi_dyu_mao_tsw_alb_ukr_bsq_pan_owc_lda_cnt_por_bul_igb_pol_swt_guj_hun_bem_ewe_fin_ben_tig_geo_lit_nor_urd_bos_sod_wly_dut_est_tsn_jav_hin_sun_jpn_tml_kor_ita_ger_moo_swe_ind_mcd_amr_mly_mnd_eng_akn_spa_gam_prs_rom_fre_glc_qcu_grk_scr_svk_ses_sid_slo_anl_lat_tag_ctl_fbf_afr_swa_bat_tha_amh_knd_yor_bam_aze_cze_rus_uzb_xho_vie_heb_zul_ven_cic	0.515466625977103	1.21481297601801	0.227512806335047
673	mlt_por_akn_arw_anl_owc_hau_lat_tur_uzb_ses_tag_lda_alb_dut_bsq_pan_chh_swa_cnt_prs_svk_tsw_hin_zul_grk_est_igb_moo_fin_afr_sod_geo_scr_nor_lit_spa_gam_amr_ita_hun_tsn_ind_mol_sun_jpn_tml_kor_guj_glc_ewe_pol_bat_swe_amh_jav_mnd_mcd_bem_bul_sid_cze_rom_ctl_bos_qcu_rus_fre_eng_swt_tig_urd_wly_ben_mly_ger_yor_slo_dyu_mao_tha_heb_knd_ven_cic_aze_ukr_krd_azi_fbf_vie_aeg_xho_dgb_bam	-0.344230821574919	-0.815152506498967	0.417067696082316
674	mlt_ita_tsn_urd_gam_anl_hau_glc_aze_tur_dgb_mao_xho_ukr_cze_bsq_nor_amr_lda_cnt_por_bos_yor_pol_igb_bul_est_bem_tsw_fin_hin_sod_geo_guj_eng_pan_rom_heb_aeg_rus_hun_bam_bat_mcd_ind_jpn_tml_kor_swe_alb_cic_ben_jav_slo_owc_sun_mnd_grk_ewe_scr_sid_prs_lit_ctl_mol_qcu_svk_ger_spa_dyu_chh_krd_wly_fre_mly_lat_swa_arw_fbf_tag_tha_amh_knd_swt_ses_uzb_afr_dut_azi_zul_vie_tig_moo_akn_ven	-1.08277168235057	-2.64870600470107	0.00949334810789944
675	gam_swe_ven_nor_owc_tig_amh_prs_uzb_azi_akn_sun_cic_rom_ita_bsq_mol_amr_zul_mnd_rus_ger_fbf_fre_ses_bos_est_xho_swt_fin_ben_sod_geo_por_eng_pan_hin_sid_aeg_spa_hun_dgb_bat_bul_tag_jpn_tml_kor_krd_urd_swa_cze_mly_lit_heb_ind_cnt_pol_ewe_alb_chh_svk_arw_mcd_grk_qcu_lat_dut_guj_lda_hau_ukr_wly_afr_jav_ctl_tsn_scr_igb_mao_tha_anl_knd_dyu_moo_tur_slo_glc_aze_tsw_vie_mlt_bem_yor_bam	-0.706883440903901	-1.69653999107304	0.0931284922766294
676	amh_grk_tsw_afr_wly_sid_hau_krd_azi_aze_tsn_bat_dgb_spa_scr_bsq_glc_sod_akn_mnd_bos_nor_igb_mcd_zul_pan_fin_lda_dyu_hun_ita_chh_geo_ukr_alb_bul_pol_aeg_amr_ctl_est_swa_sun_rom_mao_jpn_tml_kor_por_dut_bam_arw_jav_hin_heb_tag_cnt_swe_cic_fre_mlt_eng_ger_ben_slo_qcu_svk_cze_lit_xho_tig_mol_gam_lat_ind_prs_swt_guj_yor_mly_tha_anl_knd_ses_moo_tur_urd_rus_uzb_bem_vie_owc_ven_fbf_ewe	-0.507408424570459	-1.2058584315826	0.230931031397259
677	owc_alb_ses_pan_gam_wly_heb_arw_uzb_azi_ewe_bat_yor_grk_guj_bsq_bul_sod_cic_cnt_ukr_scr_fbf_mol_igb_lit_hun_akn_bam_est_krd_tig_geo_glc_rus_spa_ben_mlt_aeg_hin_fin_swa_ind_rom_jav_jpn_tml_kor_pol_lat_swt_slo_tag_fre_anl_mly_mnd_urd_xho_mcd_amh_swe_prs_nor_ita_qcu_afr_eng_dut_bem_amr_ger_chh_bos_mao_por_zul_ctl_ven_sun_tha_sid_knd_dgb_tsn_tur_cze_svk_aze_lda_vie_hau_tsw_dyu_moo	-0.699670499788038	-1.67988619349874	0.0963358736064145
678	mlt_eng_igb_por_aeg_chh_amr_grk_tur_uzb_ven_mao_dyu_bos_rom_bsq_lit_sod_bem_cnt_mol_nor_ewe_svk_ses_ukr_hun_xho_moo_est_ctl_amh_geo_afr_ben_lat_urd_gam_heb_cze_fin_cic_jav_hin_bat_jpn_tml_kor_pol_bul_bam_scr_sun_arw_anl_tag_mnd_rus_lda_dut_sid_slo_prs_krd_spa_qcu_alb_ita_swe_swa_wly_fre_owc_guj_mly_mcd_swt_ger_dgb_ind_tha_hau_knd_yor_tsw_azi_pan_glc_aze_zul_vie_tig_akn_tsn_fbf	0.355523172079359	0.836227735691274	0.405170263964296
679	owc_nor_bem_urd_mlt_gam_tig_mol_aze_azi_ses_mly_igb_pan_fre_bsq_bul_sid_xho_cnt_swe_glc_lda_bos_yor_lat_fin_tsw_dyu_hun_pol_anl_geo_svk_ben_lit_grk_amh_chh_slo_est_swt_ind_krd_jav_jpn_tml_kor_rom_por_fbf_ita_sun_ctl_sod_bat_mnd_guj_moo_alb_aeg_eng_spa_cze_mcd_qcu_afr_hin_prs_ven_amr_dut_wly_arw_tag_ger_akn_ukr_cic_mao_tha_heb_knd_bam_dgb_tur_scr_rus_uzb_zul_vie_hau_swa_tsn_ewe	0.276960222289764	0.653080760234759	0.515315512190602
680	wly_arw_zul_grk_tig_gam_chh_bul_uzb_aze_lda_mao_yor_bos_lit_bsq_rus_aeg_bam_cnt_spa_pol_xho_ger_igb_ukr_fin_tsn_dgb_est_slo_amr_geo_fre_dut_hin_alb_sod_amh_scr_hun_ewe_mly_ita_tag_jpn_knd_kor_urd_mcd_swt_swe_bat_ben_mlt_ind_mnd_svk_swa_guj_owc_ctl_rom_mol_krd_qcu_por_lat_glc_moo_anl_eng_hau_afr_sun_cze_ven_pan_bem_jav_tha_sid_tml_ses_akn_azi_prs_nor_tur_tsw_vie_heb_cic_dyu_fbf	-0.341646384833576	-0.809138764190683	0.420500602893975
681	heb_bul_xho_cze_anl_wly_tig_eng_uzb_tur_yor_ind_dyu_glc_spa_bsq_pol_gam_akn_mnd_slo_lat_lda_guj_ewe_krd_hun_dgb_cic_fin_mcd_aeg_geo_rom_scr_nor_grk_amh_sod_hin_est_tsw_mao_pan_mly_jpn_knd_kor_dut_ctl_moo_ben_tag_ita_amr_sun_cnt_bos_zul_arw_hau_ger_swe_mol_por_qcu_afr_ukr_alb_swa_mlt_rus_chh_prs_bat_urd_bam_fre_ses_jav_tha_owc_tml_ven_igb_azi_lit_svk_aze_fbf_vie_sid_swt_tsn_bem	0.111487160797217	0.262417007791738	0.793580372053415
682	wly_ita_moo_ctl_hau_anl_chh_fre_azi_tur_bam_sun_lda_alb_ger_bsq_swe_gam_igb_cnt_mcd_ukr_xho_rus_ses_dut_hun_yor_bem_fin_svk_owc_geo_afr_lat_urd_bul_mlt_sid_pan_est_ewe_tag_nor_jav_jpn_tml_kor_rom_krd_tsw_scr_ind_pol_amr_mao_mnd_arw_zul_eng_aeg_hin_por_mol_prs_qcu_guj_cze_bos_fbf_amh_slo_tig_spa_bat_glc_swt_lit_swa_mly_tha_sod_knd_dgb_dyu_uzb_ben_grk_aze_ven_vie_heb_tsn_cic_akn	-0.087144888015695	-0.205478245515151	0.837647594952717
683	sid_swe_zul_nor_amr_gam_amh_ctl_uzb_aze_cic_sun_dgb_krd_glc_bsq_rom_tig_swt_mnd_rus_spa_lda_urd_yor_svk_est_moo_tsw_fin_prs_aeg_geo_por_scr_pan_ben_mlt_owc_ita_hun_bam_mao_arw_ind_jpn_tml_kor_lat_afr_fbf_slo_jav_alb_chh_mly_cnt_fre_akn_bul_heb_mol_cze_bos_lit_qcu_guj_hin_ger_ewe_wly_dut_hau_mcd_tag_grk_bem_eng_xho_bat_tha_anl_knd_swa_dyu_azi_pol_ukr_tur_tsn_vie_sod_igb_ses_ven	0.171532932355774	0.404102295610303	0.687065277045459
684	wly_hin_xho_ben_tig_gam_chh_fre_aze_uzb_fbf_mao_yor_bul_alb_bsq_glc_heb_lda_cnt_dut_ctl_zul_cze_tsn_afr_fin_igb_bem_hun_nor_owc_geo_scr_ita_prs_mol_amr_hau_grk_est_tsw_jav_svk_ind_jpn_tml_kor_ger_guj_dgb_pan_sun_eng_amh_bat_mnd_pol_dyu_bos_anl_rus_lit_swe_mcd_qcu_por_slo_ukr_ven_sid_arw_aeg_spa_tag_lat_cic_rom_ewe_mly_tha_sod_knd_swt_moo_tur_krd_urd_azi_swa_vie_mlt_ses_bam_akn	-0.234844025498027	-0.554770290620222	0.58038360186076
685	hau_ben_igb_spa_anl_tig_gam_lit_azi_uzb_swa_mao_moo_grk_ger_bsq_slo_sod_akn_cnt_fre_eng_fbf_scr_lda_prs_fin_cic_swt_hun_alb_owc_geo_bos_rus_afr_svk_wly_amh_bul_est_yor_sun_ukr_bat_jpn_knd_kor_mcd_rom_ven_hin_mly_urd_sid_ind_mnd_pan_ewe_swe_heb_dut_lat_ita_mol_qcu_nor_guj_krd_dyu_aeg_ctl_amr_arw_tag_por_tsw_cze_dgb_jav_tha_chh_tml_ses_tsn_aze_glc_pol_tur_bem_vie_mlt_zul_bam_xho	0.392518699143708	0.926118753736371	0.356781354039897
686	sid_mcd_yor_eng_aeg_chh_anl_urd_tur_azi_ven_tag_tsw_por_ben_bsq_krd_tig_ses_mnd_afr_ger_zul_alb_ewe_grk_hun_xho_igb_est_guj_wly_geo_mol_rus_scr_lit_heb_amh_cze_fin_cic_mly_lat_ind_jpn_tml_kor_glc_rom_fbf_bos_mao_prs_amr_jav_cnt_fre_akn_ctl_hau_pol_dut_slo_spa_qcu_arw_nor_swe_lda_owc_ita_gam_pan_sun_ukr_swa_bul_bam_bat_tha_mlt_knd_tsn_dyu_uzb_svk_hin_aze_moo_vie_sod_swt_bem_dgb	-0.280605511919796	-0.663435543886228	0.508692874684455
687	sid_hin_fbf_eng_hau_mlt_amr_dut_aze_tur_akn_tag_moo_fre_bul_bsq_rus_heb_cic_cnt_cze_glc_dgb_slo_lda_svk_hun_bam_ses_fin_mcd_wly_geo_arw_por_swe_mol_sod_tig_scr_est_ven_mly_rom_ind_jpn_tml_kor_ita_nor_swa_ukr_jav_pan_chh_bat_mnd_prs_ewe_ben_gam_grk_pol_guj_ger_qcu_krd_bos_lit_tsw_anl_ctl_amh_lat_mao_afr_yor_alb_xho_sun_tha_aeg_knd_igb_zul_azi_urd_spa_uzb_swt_vie_owc_bem_dyu_tsn	-1.015549989886	-2.47688737005566	0.0150601912109002
688	anl_rom_zul_por_sid_wly_amh_ben_uzb_azi_cic_mao_akn_dut_bos_bsq_rus_aeg_ewe_mnd_spa_ita_lda_lat_dgb_swe_est_bem_tsn_fin_ger_mlt_geo_urd_arw_fre_ukr_amr_heb_mol_hun_ven_bat_afr_jav_jpn_tml_kor_mcd_lit_xho_ctl_sun_pol_owc_tag_cnt_cze_dyu_prs_gam_glc_grk_hin_pan_qcu_bul_alb_scr_moo_chh_nor_sod_eng_ind_krd_swa_svk_ses_mly_tha_hau_knd_swt_igb_aze_guj_slo_tur_tsw_vie_tig_yor_bam_fbf	-0.934787418374485	-2.26605821170113	0.0257670083737288
689	amh_por_ven_mol_heb_owc_aeg_afr_aze_tur_tsn_mly_xho_scr_pol_bsq_bos_anl_swa_cnt_cze_rom_dyu_bul_fbf_ben_fin_zul_bem_hun_rus_wly_geo_hin_spa_fre_ukr_chh_sid_ger_est_tsw_tag_grk_mao_jpn_tml_kor_urd_lat_yor_krd_sun_prs_tig_bat_mnd_ita_lda_svk_hau_arw_alb_glc_nor_qcu_lit_guj_ctl_dgb_amr_mcd_gam_slo_jav_eng_cic_swe_akn_ind_tha_sod_knd_ses_igb_uzb_dut_pan_azi_bam_vie_mlt_ewe_moo_swt	-0.204641255431066	-0.483025684446842	0.630212664425347
690	owc_krd_dgb_lat_mlt_sod_sid_urd_aze_azi_akn_bat_yor_nor_guj_bsq_ita_wly_bam_mnd_pan_mol_swt_slo_moo_eng_fin_ewe_swa_hun_alb_tig_geo_spa_prs_ger_afr_gam_aeg_fre_est_ven_sun_ben_jav_jpn_knd_kor_por_rus_fbf_bul_mly_bos_amr_ind_cnt_cze_dyu_pol_amh_ukr_rom_glc_ctl_qcu_dut_scr_svk_ses_heb_hin_anl_swe_mao_arw_bem_lit_tsw_tag_tha_chh_tml_cic_xho_tur_grk_mcd_uzb_zul_vie_hau_tsn_igb_lda	0.0089938550397029	0.0211619062949859	0.983161839283982
691	hau_nor_cic_grk_owc_anl_mlt_rus_aze_azi_bem_mly_bam_krd_glc_bsq_cze_heb_swt_mnd_fre_scr_moo_lit_xho_pol_fin_dgb_ewe_est_rom_sid_geo_ita_eng_hin_alb_sod_gam_svk_hun_zul_jav_lat_sun_jpn_tml_kor_ger_pan_ven_urd_bat_mol_wly_tag_cnt_arw_lda_swe_aeg_spa_por_ukr_mcd_qcu_bul_dut_slo_dyu_tig_ctl_chh_afr_mao_bos_igb_prs_fbf_ind_tha_amr_knd_swa_akn_uzb_ben_guj_tur_tsw_vie_amh_yor_ses_tsn	-0.315334003537151	-0.746391534179575	0.457313594459284
692	aeg_ctl_igb_ukr_sod_heb_hau_prs_azi_aze_dgb_bat_ewe_svk_rus_bsq_hin_tig_swt_cnt_fre_rom_fbf_urd_akn_scr_fin_tsn_ses_hun_pol_mlt_geo_lat_grk_ben_alb_wly_owc_krd_est_bem_sun_bul_mao_jpn_tml_kor_swe_bos_dyu_spa_mly_glc_gam_tag_mnd_pan_cic_eng_chh_mcd_dut_arw_ita_qcu_ger_mol_guj_moo_sid_slo_anl_lit_jav_nor_xho_afr_bam_ind_tha_amr_knd_zul_ven_uzb_cze_por_tur_lda_vie_amh_swa_yor_tsw	-0.349671654555601	-0.827610897627978	0.410009549374561
693	chh_hin_swt_guj_aeg_amh_sod_rom_uzb_azi_swa_tag_tsn_grk_scr_bsq_ctl_owc_lda_cnt_ger_bos_ven_prs_akn_bul_hun_tsw_zul_fin_ben_mlt_geo_pol_alb_cze_lit_gam_sid_spa_est_cic_mao_rus_sun_jpn_tml_kor_por_afr_ewe_lat_ind_krd_amr_jav_mnd_nor_moo_arw_heb_pan_eng_glc_fre_qcu_ita_svk_slo_dyu_hau_ukr_wly_dut_bat_mol_bem_urd_ses_mly_tha_anl_knd_yor_fbf_aze_mcd_swe_tur_xho_vie_tig_dgb_bam_igb	0.253496417001301	0.596911314934383	0.552017009986612
694	amr_urd_swt_nor_amh_hau_gam_scr_tur_azi_fbf_mao_akn_lit_alb_bsq_krd_tig_bem_cnt_svk_mol_ven_rus_ewe_bos_est_dyu_bam_hun_ukr_mlt_geo_fre_mcd_grk_guj_sod_heb_prs_fin_lda_sun_ben_tag_jpn_tml_kor_swe_afr_igb_bul_bat_eng_chh_mly_mnd_pan_xho_slo_wly_ctl_ita_lat_arw_qcu_por_glc_rom_ses_anl_spa_aeg_hin_ind_dut_yor_ger_tsn_jav_tha_owc_knd_cic_swa_aze_pol_cze_uzb_moo_vie_sid_dgb_tsw_zul	-0.287488314158677	-0.679851824991163	0.498287096200482
695	gam_prs_yor_ger_amr_owc_wly_pan_aze_tur_cic_jav_lda_grk_ita_bsq_bos_tig_fbf_mnd_hin_eng_ses_ukr_ewe_rom_fin_swt_tsw_est_mcd_heb_geo_lit_glc_ctl_slo_chh_mlt_rus_hun_xho_bat_svk_mly_jpn_knd_kor_cze_bul_tsn_nor_sun_guj_anl_tag_cnt_swe_zul_por_amh_arw_dut_urd_fre_qcu_lat_spa_mol_akn_sod_ben_aeg_scr_ind_pol_dyu_afr_bem_mao_tha_sid_tml_swa_igb_uzb_alb_krd_azi_bam_vie_hau_ven_dgb_moo	0.308272360736573	0.725669137766638	0.469863824957862
696	amr_ben_bam_urd_wly_anl_aeg_hin_azi_tur_igb_bat_dgb_slo_rom_bsq_rus_heb_zul_cnt_scr_eng_tsn_swe_lda_arw_est_swa_akn_hun_bul_tig_geo_cze_ger_pan_spa_sod_chh_dut_fin_yor_tag_grk_mly_jpn_knd_kor_bos_ukr_moo_glc_jav_guj_mlt_sun_mnd_pol_ewe_ita_amh_mcd_lat_prs_afr_qcu_mol_ctl_fre_fbf_hau_lit_owc_krd_ind_nor_bem_alb_ven_mao_tha_gam_tml_dyu_ses_uzb_por_svk_aze_tsw_vie_sid_swt_cic_xho	-1.14971928194302	-2.83419098769019	0.00563497285395024
697	sid_rom_moo_fre_wly_amh_owc_mcd_aze_tur_tsn_jav_xho_slo_grk_bsq_ben_anl_dyu_cnt_ita_ctl_ven_eng_akn_swe_hun_ewe_cic_est_rus_amr_geo_bos_hin_scr_lat_tig_chh_arw_fin_yor_mly_por_mao_jpn_knd_kor_dut_ger_swa_mol_ind_urd_mlt_tag_mnd_spa_swt_glc_gam_afr_krd_svk_prs_qcu_alb_cze_lit_ses_hau_nor_sod_pol_sun_pan_lda_bul_dgb_bat_tha_heb_tml_bam_bem_azi_ukr_guj_uzb_fbf_vie_aeg_tsw_igb_zul	-0.60176266521377	-1.43935524306904	0.153407350751551
698	amr_ita_dgb_slo_aeg_anl_tig_cze_azi_uzb_xho_ind_ses_eng_grk_bsq_swe_gam_tsw_mnd_prs_rus_akn_arw_dyu_rom_hun_swt_igb_est_krd_owc_geo_nor_lit_scr_afr_mlt_sid_urd_fin_cic_tag_mol_bat_jpn_tml_kor_ctl_por_fbf_fre_mly_glc_sod_mao_cnt_bos_tsn_svk_wly_ger_hin_ben_ukr_qcu_bul_pan_dut_lda_amh_alb_heb_spa_jav_guj_ewe_lat_yor_sun_tha_hau_knd_bam_zul_tur_pol_mcd_aze_swa_vie_chh_ven_bem_moo	0.102523976103379	0.241103951235863	0.810005313494579
699	chh_rom_moo_swe_hau_sod_owc_ben_aze_azi_dyu_mao_ven_svk_bos_bsq_bul_mlt_bem_cnt_krd_fre_cic_nor_fbf_grk_est_swa_ses_fin_afr_anl_geo_ita_mcd_rus_lat_heb_tig_spa_hun_yor_jav_alb_ind_jpn_tml_kor_cze_prs_dgb_glc_sun_ctl_gam_tag_mnd_pan_tsn_scr_amh_urd_eng_por_hin_qcu_mol_pol_lit_igb_wly_arw_amr_slo_mly_ukr_zul_guj_akn_bat_tha_aeg_knd_xho_swt_uzb_ger_dut_tur_ewe_vie_sid_lda_bam_tsw	-0.880712744204437	-2.13145706086163	0.0356882222350228
700	heb_bul_swt_ger_hau_owc_tig_lit_uzb_aze_tsn_sun_ven_fre_cze_bsq_mcd_wly_bam_cnt_ukr_ita_cic_slo_yor_swe_fin_ses_igb_hun_mol_anl_geo_ctl_dut_eng_glc_gam_mlt_spa_est_dgb_tag_urd_jav_jpn_tml_kor_ben_pol_moo_prs_ind_pan_amh_bat_mnd_nor_xho_rus_amr_lat_arw_grk_svk_qcu_krd_afr_scr_ewe_chh_guj_aeg_alb_mao_rom_tsw_por_dyu_mly_tha_sid_knd_zul_fbf_azi_hin_bos_tur_swa_vie_sod_lda_bem_akn	-0.504326238372149	-1.20065195228275	0.232935474939441
701	amr_afr_tsw_mcd_heb_anl_sod_spa_aze_uzb_akn_bat_swt_glc_ctl_bsq_lit_mlt_ven_cnt_bul_rus_yor_hin_lda_mol_fin_dgb_xho_est_rom_hau_geo_dut_alb_eng_swe_chh_tig_prs_hun_bam_ind_ger_sun_jpn_knd_kor_lat_pan_dyu_grk_mly_pol_aeg_tag_mnd_urd_ewe_nor_gam_ita_bos_arw_ukr_qcu_scr_por_guj_cic_sid_svk_wly_krd_jav_cze_igb_fre_ses_mao_tha_amh_tml_bem_moo_tur_slo_ben_azi_swa_vie_owc_zul_fbf_tsn	-0.525513078374971	-1.25130680619633	0.213961071912193
702	sod_ukr_bem_rus_wly_mlt_chh_slo_azi_tur_ven_ind_dyu_alb_ben_bsq_pol_sid_xho_cnt_urd_lat_lda_glc_cic_eng_fin_moo_tsn_hun_guj_gam_geo_dut_nor_prs_ctl_anl_owc_lit_est_akn_tag_svk_bat_jpn_knd_kor_krd_cze_zul_bos_mao_mol_amr_jav_mnd_mcd_dgb_hin_tig_scr_grk_pan_ger_qcu_rom_swe_bul_ses_hau_ita_aeg_fre_sun_por_yor_spa_fbf_mly_tha_heb_tml_ewe_tsw_uzb_arw_afr_aze_bam_vie_amh_swt_swa_igb	-0.14154714533077	-0.333911364680713	0.739198205825759
703	anl_hin_fbf_bos_gam_amh_heb_ger_aze_azi_cic_mly_tsw_alb_guj_bsq_glc_chh_zul_cnt_lat_fre_bam_nor_akn_rus_est_swa_dgb_hun_mol_tig_geo_afr_urd_ukr_ctl_aeg_sid_slo_fin_igb_mao_arw_bat_jpn_tml_kor_grk_rom_lda_swe_ind_spa_owc_tag_mnd_ita_ewe_lit_mlt_pol_mcd_ben_pan_qcu_cze_bul_dut_ven_amr_svk_wly_krd_sun_por_dyu_eng_xho_jav_tha_sod_knd_bem_tsn_uzb_prs_scr_tur_moo_vie_hau_ses_yor_swt	-0.728262082918036	-1.75161823857125	0.0831361267658058
704	amh_arw_tsn_urd_wly_aeg_hau_ger_aze_azi_ewe_bat_cic_bos_pan_bsq_ita_owc_igb_mnd_ukr_slo_ven_prs_xho_hin_hun_dyu_dgb_est_dut_sid_geo_guj_pol_swe_spa_gam_heb_lit_fin_bem_sun_alb_tag_jpn_tml_kor_glc_scr_fbf_fre_mly_mol_mlt_jav_cnt_lat_yor_svk_chh_ctl_por_bul_mcd_qcu_rom_nor_afr_swa_sod_ben_anl_eng_ind_grk_swt_cze_akn_mao_tha_amr_knd_tsw_ses_uzb_krd_rus_tur_bam_vie_tig_lda_moo_zul	-0.313159843671762	-0.740714787557893	0.460732489458607
705	hau_rus_cic_scr_amh_mlt_gam_ben_azi_tur_fbf_jav_xho_bos_ukr_bsq_pol_heb_ven_cnt_mol_svk_dgb_hin_akn_mcd_est_bem_tsw_hun_spa_amr_geo_bul_swe_nor_grk_sid_wly_lat_fin_dyu_mly_eng_bat_jpn_knd_kor_fre_afr_lda_ctl_ind_glc_aeg_mao_mnd_lit_ewe_alb_tig_arw_slo_pan_ger_qcu_rom_guj_urd_bam_anl_dut_chh_por_tag_prs_moo_krd_yor_sun_tha_owc_tml_swt_igb_uzb_ita_cze_aze_zul_vie_sod_swa_tsn_ses	-0.189494598805362	-0.447278040085007	0.655714330548372
706	sod_dut_igb_krd_amh_heb_wly_bul_uzb_azi_swt_ind_akn_swe_rom_bsq_scr_aeg_tsn_mnd_lat_mol_bam_hin_dgb_svk_fin_zul_ven_est_slo_gam_geo_alb_afr_prs_fre_tig_amr_ben_hun_cic_sun_ukr_mly_jpn_knd_kor_ctl_pol_lda_lit_jav_urd_sid_tag_cnt_por_yor_ita_hau_spa_rus_ger_mcd_qcu_grk_glc_arw_fbf_anl_eng_owc_guj_mao_bos_bem_nor_swa_bat_tha_chh_tml_tsw_moo_aze_pan_cze_tur_ses_vie_mlt_dyu_xho_ewe	-0.514996518708828	-1.22515185728008	0.223611898016732
707	wly_pol_yor_glc_tig_sod_heb_slo_azi_uzb_bem_sun_ven_lat_pan_bsq_svk_hau_bam_cnt_spa_cze_dgb_nor_tsw_afr_fin_swa_dyu_est_ger_amh_geo_mcd_dut_scr_bul_aeg_owc_ben_hun_cic_mly_rus_tag_jpn_tml_kor_guj_bos_lda_urd_jav_ita_amr_ind_mnd_ctl_tsn_mol_gam_swe_hin_prs_arw_qcu_lit_fre_por_ses_sid_eng_mlt_grk_mao_rom_xho_krd_zul_bat_tha_chh_knd_fbf_ewe_aze_alb_ukr_tur_akn_vie_anl_igb_swt_moo	-0.130125857569034	-0.30692905157918	0.759583561895756
708	amr_spa_xho_pan_amh_anl_mlt_por_azi_aze_zul_bat_fbf_prs_dut_bsq_lat_heb_swt_cnt_alb_ger_bem_krd_moo_grk_hun_tsn_ses_est_afr_tig_geo_bos_glc_swe_rom_hau_owc_ukr_fin_igb_sun_svk_mly_jpn_tml_kor_cze_eng_akn_mcd_tag_pol_sid_jav_mnd_ita_bam_guj_gam_fre_rus_scr_ben_qcu_bul_urd_mol_lda_wly_nor_chh_hin_ind_lit_tsw_ctl_cic_mao_tha_aeg_knd_yor_ewe_tur_arw_slo_uzb_ven_vie_sod_dyu_swa_dgb	-1.23031573146095	-3.04258796588413	0.00304866081026873
709	sid_ger_lda_hin_mlt_tig_chh_mcd_azi_aze_swt_mly_bem_ben_rus_bsq_ukr_aeg_dyu_cnt_arw_pol_xho_nor_tsn_cze_fin_igb_zul_hun_svk_hau_geo_grk_por_krd_ctl_anl_owc_dut_est_dgb_sun_urd_bat_jpn_knd_kor_rom_eng_ewe_mol_tag_lat_wly_ind_mnd_lit_cic_swe_gam_prs_afr_pan_glc_qcu_bos_slo_spa_yor_amr_guj_heb_scr_jav_alb_ven_ita_akn_mao_tha_sod_tml_moo_bam_tur_fre_bul_uzb_ses_vie_amh_tsw_fbf_swa	-0.350864058235008	-0.832305564160524	0.407368671194688
710	amh_spa_cic_eng_aeg_sod_chh_bul_azi_uzb_ses_ind_dgb_por_ben_bsq_krd_tig_akn_mnd_slo_swe_tsw_lat_swt_lit_est_ewe_fbf_fin_pan_wly_geo_ger_hin_bos_ita_hau_anl_rus_hun_yor_mly_pol_jav_jpn_knd_kor_arw_afr_dyu_grk_bat_rom_amr_sun_cnt_mcd_moo_ukr_owc_cze_alb_mol_glc_qcu_svk_nor_prs_xho_gam_ctl_mlt_dut_mao_fre_tsn_guj_bem_tag_tha_heb_tml_bam_lda_tur_scr_urd_aze_ven_vie_sid_igb_zul_swa	0.364776656606343	0.85892238721178	0.392591812620453
711	gam_urd_ses_ukr_amr_wly_owc_alb_aze_azi_yor_sun_ven_krd_svk_bsq_spa_sod_akn_cnt_hin_slo_igb_pol_moo_rom_hun_bem_dyu_fin_prs_aeg_geo_por_bul_mol_nor_mlt_chh_dut_est_ewe_mly_grk_ind_jpn_tml_kor_eng_ger_cic_bos_tag_pan_anl_mao_mnd_scr_swa_rus_heb_ita_afr_lat_guj_qcu_ctl_cze_arw_xho_sid_mcd_amh_ben_bat_swe_lda_lit_dgb_jav_tha_hau_knd_tsn_fbf_tur_glc_fre_uzb_bam_vie_tig_zul_swt_tsw	0.28737144917554	0.676969477913041	0.500105763514388
712	hau_scr_fbf_bos_gam_mlt_sid_guj_azi_uzb_bam_mly_zul_urd_lit_bsq_rom_owc_bem_cnt_ukr_dut_swa_cze_akn_hin_fin_tsw_yor_hun_ctl_tig_geo_svk_ben_swe_lat_sod_wly_afr_est_cic_tag_mol_ind_jpn_knd_kor_grk_pol_xho_prs_jav_slo_chh_bat_mnd_mcd_ses_ger_amr_ita_glc_spa_bul_qcu_pan_fre_rus_tsn_amh_nor_aeg_krd_mao_alb_dyu_por_ewe_sun_tha_heb_tml_igb_swt_aze_arw_eng_tur_moo_vie_anl_ven_lda_dgb	-0.725867256126972	-1.74351799563526	0.0845478399068136
713	chh_rom_lda_guj_heb_owc_wly_pan_tur_azi_igb_jav_xho_fre_lit_bsq_bos_anl_akn_mnd_dut_ita_ven_prs_bem_por_fin_tsw_moo_est_eng_tig_geo_slo_cze_mol_urd_mlt_amr_swe_hun_tsn_bat_arw_tag_jpn_tml_kor_glc_mcd_yor_ctl_ind_pol_hau_sun_cnt_nor_fbf_bul_amh_grk_alb_hin_krd_qcu_rus_svk_ger_dyu_sid_ukr_sod_ben_mao_lat_zul_spa_swt_mly_tha_gam_knd_cic_ewe_uzb_scr_afr_aze_dgb_vie_aeg_ses_bam_swa	-0.662723029544054	-1.58768401598155	0.115752052307513
714	heb_nor_bam_swe_gam_anl_tig_lit_aze_uzb_akn_ind_ven_alb_prs_bsq_arw_wly_cic_cnt_ben_hin_igb_grk_dgb_rom_hun_tsn_lda_est_bos_aeg_geo_fre_pan_spa_ctl_mlt_sod_ukr_fin_dyu_sun_rus_mao_jpn_knd_kor_bul_eng_tsw_afr_jav_svk_amr_bat_mnd_por_moo_dut_amh_cze_guj_krd_scr_qcu_glc_pol_ita_fbf_owc_mol_hau_mcd_mly_urd_ewe_slo_ses_tag_tha_chh_tml_xho_swt_tur_lat_ger_azi_zul_vie_sid_yor_bem_swa	-0.763642690668137	-1.8399736651328	0.0689617878030417
715	heb_scr_zul_lit_sod_tig_chh_swe_azi_uzb_bem_mly_tsn_svk_ger_bsq_glc_gam_ses_cnt_cze_por_moo_arw_igb_spa_fin_cic_yor_est_krd_anl_geo_prs_bul_ukr_hin_hau_wly_guj_hun_xho_tag_urd_ind_jpn_tml_kor_ita_grk_akn_mol_bat_lat_aeg_mao_mnd_rom_lda_nor_owc_pan_pol_mcd_slo_qcu_dut_rus_alb_tsw_mlt_bos_amh_ben_sun_eng_bam_afr_dgb_jav_tha_amr_knd_fbf_swt_tur_fre_ctl_aze_swa_vie_sid_ven_dyu_ewe	-0.192927465208536	-0.455809196083985	0.649589728621988
716	mlt_slo_bam_guj_amh_hau_tig_glc_uzb_aze_dgb_sun_igb_hin_mol_bsq_ben_anl_yor_cnt_cze_lit_cic_fre_xho_rus_fin_tsn_lda_est_urd_wly_geo_scr_grk_pol_alb_amr_sid_bos_hun_ewe_jav_ctl_ind_jpn_tml_kor_bul_ger_dyu_svk_tag_krd_chh_mao_mnd_ukr_ven_nor_owc_dut_por_eng_spa_qcu_pan_arw_swe_bem_gam_lat_aeg_prs_bat_ita_moo_mcd_swa_mly_tha_heb_knd_fbf_akn_tur_rom_afr_azi_tsw_vie_sod_ses_swt_zul	-0.613254252116433	-1.46637916958823	0.145918292061085
717	wly_rus_ewe_arw_heb_chh_amh_lat_uzb_azi_tsw_mao_lda_swe_ita_bsq_ben_anl_bam_mnd_ger_urd_igb_scr_zul_por_est_dgb_moo_fin_afr_sid_geo_nor_svk_pan_dut_sod_mlt_eng_hun_swt_sun_glc_bat_jpn_knd_kor_bul_cze_ven_pol_tag_lit_hau_ind_cnt_ukr_fbf_mcd_tig_rom_grk_guj_prs_qcu_bos_ctl_mol_xho_aeg_fre_owc_hin_mly_slo_bem_spa_tsn_jav_tha_gam_tml_dyu_ses_aze_krd_alb_tur_swa_vie_amr_cic_yor_akn	0.299638782587017	0.705259278622317	0.482411596340983
718	heb_swe_yor_dut_sid_wly_hau_mcd_azi_tur_ven_mao_cic_fre_mol_bsq_ita_mlt_lda_cnt_ukr_alb_moo_arw_fbf_nor_est_ses_ewe_hun_hin_anl_geo_ger_glc_guj_eng_chh_owc_pan_fin_bam_ind_slo_sun_jpn_knd_kor_rus_cze_zul_lat_tag_bul_gam_bat_mnd_afr_swt_ben_tig_ctl_pol_krd_svk_qcu_por_scr_grk_dyu_amh_prs_sod_lit_jav_rom_tsn_bos_swa_mly_tha_amr_tml_akn_xho_aze_spa_urd_uzb_bem_vie_aeg_dgb_tsw_igb	-0.990338278003311	-2.41606820424578	0.0176424721032133
719	aeg_mol_xho_por_amh_hau_anl_pan_azi_aze_ewe_mao_dgb_ukr_nor_bsq_bul_tig_swa_mnd_grk_rom_tsw_dut_swt_guj_est_fbf_lda_hun_lit_owc_geo_arw_spa_ctl_krd_sod_wly_scr_fin_cic_jav_pol_mly_jpn_knd_kor_svk_mcd_ven_lat_sun_ger_heb_tag_cnt_afr_dyu_glc_amr_cze_fre_alb_prs_qcu_ita_slo_eng_tsn_gam_rus_mlt_ben_ind_swe_yor_bos_akn_bat_tha_sid_tml_igb_zul_tur_urd_hin_uzb_ses_vie_chh_bam_moo_bem	-0.105051875638315	-0.24758229673471	0.805003398010232
720	amh_rus_moo_fre_anl_aeg_hau_svk_azi_uzb_yor_tag_swt_scr_urd_bsq_cze_tig_zul_mnd_hin_ctl_lda_ger_ewe_glc_fin_bam_ses_hun_mcd_amr_geo_krd_por_dut_prs_wly_gam_alb_est_dgb_mao_guj_sun_jpn_tml_kor_pan_ben_akn_grk_ind_mol_sid_mly_cnt_spa_tsw_rom_mlt_nor_bul_afr_swe_qcu_ita_arw_ukr_cic_heb_lit_sod_slo_jav_pol_fbf_lat_swa_bat_tha_owc_knd_igb_xho_tur_eng_bos_aze_ven_vie_chh_dyu_bem_tsn	0.112981676200986	0.266086710625272	0.79076145163083
721	gam_grk_igb_fre_mlt_sid_tig_afr_azi_tur_swt_ind_zul_bos_cze_bsq_ukr_aeg_tsn_cnt_slo_hin_akn_ita_moo_rom_hun_dyu_ewe_fin_eng_sod_geo_swe_glc_spa_prs_amh_owc_pan_est_dgb_bat_ben_mao_jpn_knd_kor_krd_nor_ses_por_mly_pol_amr_tag_mnd_alb_bem_scr_heb_svk_bul_ctl_mcd_qcu_lat_lit_rus_tsw_hau_mol_anl_ger_sun_urd_xho_arw_fbf_jav_tha_wly_tml_cic_lda_aze_dut_guj_uzb_bam_vie_chh_swa_yor_ven	0.735929531073811	1.76292281223584	0.0811984562065343
722	amr_ctl_tsn_cze_sod_gam_mlt_guj_azi_uzb_cic_bat_tsw_eng_arw_bsq_ben_heb_bam_mnd_fre_svk_ewe_hin_zul_slo_hun_dyu_fbf_fin_mol_sid_geo_dut_mcd_rom_spa_hau_wly_grk_est_moo_ind_ukr_mly_jpn_tml_kor_nor_glc_swa_bos_mao_scr_aeg_sun_cnt_por_xho_lit_anl_prs_pan_ita_krd_qcu_bul_lat_rus_lda_owc_pol_chh_ger_tag_afr_swt_urd_akn_jav_tha_amh_knd_yor_ses_tur_alb_swe_aze_ven_vie_tig_bem_dgb_igb	0.486238272756728	1.14748107296415	0.254126203187573
723	wly_arw_bam_swe_hau_amh_aeg_nor_aze_azi_ven_ind_igb_prs_spa_bsq_dut_owc_tsw_mnd_slo_krd_ewe_scr_dgb_fre_est_lda_bem_fin_rom_mlt_geo_pol_afr_eng_ger_sod_amr_guj_hun_cic_tag_cze_jav_jpn_knd_kor_ben_mcd_ses_ctl_bat_mol_anl_mao_cnt_glc_moo_bos_gam_ita_ukr_por_lit_qcu_grk_alb_pan_dyu_sid_bul_chh_lat_mly_urd_zul_hin_swa_sun_tha_tig_tml_xho_fbf_tur_rus_svk_uzb_yor_vie_heb_akn_tsn_swt	-0.135212022811409	-0.319616578273274	0.749975885629206
724	sid_rom_dgb_slo_sod_wly_chh_cze_aze_azi_zul_mao_swt_dut_hin_bsq_spa_owc_tsn_mnd_mcd_lit_lda_swe_xho_ctl_fin_moo_bem_hun_eng_amr_geo_fre_lat_ger_svk_amh_mlt_arw_est_tsw_jav_ukr_sun_jpn_tml_kor_prs_glc_fbf_guj_ind_por_hau_tag_cnt_rus_akn_nor_gam_scr_ben_afr_ita_qcu_mol_urd_bul_cic_anl_pol_tig_pan_bat_alb_bam_grk_igb_mly_tha_aeg_knd_ven_yor_uzb_krd_bos_tur_ewe_vie_heb_dyu_swa_ses	-0.353911180388898	-0.840131337296884	0.402989435741198
725	wly_afr_tsn_urd_gam_tig_owc_krd_azi_uzb_ewe_mly_igb_svk_rus_bsq_cze_aeg_ses_cnt_ukr_ctl_tsw_mol_fbf_eng_fin_yor_dyu_hun_bul_sid_geo_ita_lit_dut_guj_heb_sod_glc_est_swa_tag_spa_sun_jpn_tml_kor_grk_fre_cic_arw_ind_ben_mlt_jav_mnd_pol_bam_bos_amr_alb_pan_ger_nor_qcu_scr_swe_rom_ven_anl_por_amh_hin_mao_mcd_swt_prs_xho_bat_tha_hau_knd_bem_akn_aze_lat_slo_tur_dgb_vie_chh_moo_zul_lda	-0.103000409323278	-0.242936336121885	0.808589723700869
726	sod_ben_cic_afr_heb_gam_tig_rus_aze_uzb_bem_ind_lda_mol_svk_bsq_krd_sid_ewe_cnt_nor_arw_igb_fre_swt_rom_fin_yor_tsn_hun_urd_chh_geo_slo_bos_spa_lit_mlt_owc_ctl_est_moo_jav_dut_tag_jpn_tml_kor_mcd_ger_xho_cze_sun_glc_amr_bat_mnd_prs_fbf_eng_anl_swe_hin_ukr_grk_qcu_pol_lat_alb_ven_amh_scr_aeg_pan_mly_bul_zul_guj_akn_mao_tha_wly_knd_ses_bam_tur_ita_por_azi_dyu_vie_hau_tsw_dgb_swa	0.3331686160036	0.784660862859515	0.434646638378784
727	amh_prs_swt_dut_owc_wly_aeg_krd_azi_aze_zul_mao_tsw_por_glc_bsq_grk_gam_ven_mnd_cze_ger_xho_alb_dgb_swe_est_ewe_tsn_fin_lit_anl_geo_guj_ita_bos_ukr_tig_sid_arw_hun_bem_jav_rus_tag_jpn_tml_kor_mcd_nor_igb_afr_bat_eng_heb_mly_cnt_mol_bam_urd_mlt_spa_ben_rom_bul_qcu_svk_fre_slo_moo_amr_pol_hau_lat_ind_hin_akn_pan_fbf_sun_tha_sod_knd_ses_lda_tur_scr_ctl_uzb_yor_vie_chh_cic_dyu_swa	0.29773221293448	0.701513963254515	0.484734115565091
728	gam_arw_dgb_prs_sid_wly_sod_ben_azi_tur_ewe_ind_akn_guj_pan_bsq_nor_amh_igb_mnd_urd_grk_yor_slo_ven_por_hun_moo_bam_est_scr_heb_geo_alb_afr_ctl_rus_aeg_owc_ukr_fin_tsn_sun_eng_mao_jpn_tml_kor_rom_glc_tsw_svk_jav_ita_anl_bat_cnt_fre_zul_lit_amr_dut_spa_krd_lat_qcu_bul_bos_mol_swt_chh_ger_tig_swe_mly_cze_fbf_pol_xho_tag_tha_hau_knd_cic_bem_uzb_mcd_hin_aze_swa_vie_mlt_ses_lda_dyu	-0.709211411141377	-1.70652917665406	0.0912468045603631
729	tig_afr_yor_ita_gam_aeg_chh_swe_uzb_aze_ven_mly_lda_pan_glc_bsq_dut_amr_moo_mnd_ben_bul_dgb_rom_zul_arw_hun_fbf_igb_est_scr_amh_geo_cze_mol_lat_bos_mlt_sod_fre_fin_tsw_jav_eng_bat_jpn_knd_kor_urd_prs_swa_krd_mao_grk_hau_tag_cnt_mcd_cic_ctl_wly_svk_pol_slo_hin_qcu_alb_spa_guj_bam_sid_nor_heb_ukr_sun_ger_tsn_lit_akn_ind_tha_owc_tml_xho_bem_azi_por_rus_tur_swt_vie_anl_ses_ewe_dyu	-0.381857811564755	-0.904843560474764	0.367886381337664
730	anl_pan_ven_dut_chh_heb_amr_prs_uzb_aze_fbf_jav_bam_arw_por_bsq_alb_gam_tsw_mnd_bos_guj_swt_rus_ses_slo_hun_dgb_dyu_fin_fre_mlt_geo_eng_glc_ctl_ben_aeg_owc_urd_est_bem_sun_afr_mly_jpn_knd_kor_pol_cze_swa_mcd_tag_grk_sid_ind_cnt_ger_xho_lat_amh_ukr_krd_hin_mol_qcu_swe_lit_nor_igb_tig_rom_wly_bul_bat_ita_lda_spa_cic_mao_tha_sod_tml_yor_tsn_azi_svk_scr_tur_moo_vie_hau_akn_zul_ewe	-0.602298997068665	-1.43780443676614	0.153845971713719
731	chh_eng_xho_fre_mlt_tig_sid_slo_uzb_tur_ven_mao_ses_bos_spa_bsq_mcd_aeg_fbf_cnt_hin_swe_swa_glc_akn_pan_fin_zul_dyu_hun_prs_amh_geo_cze_ctl_nor_por_anl_gam_guj_est_yor_sun_rom_mly_jpn_knd_kor_svk_urd_cic_rus_bat_bul_hau_jav_mnd_scr_igb_afr_wly_lat_krd_alb_mol_qcu_arw_pol_grk_lda_heb_dut_amr_ben_tag_lit_swt_ukr_dgb_ind_tha_owc_tml_tsw_tsn_azi_ger_ita_aze_bam_vie_sod_moo_ewe_bem	0.113818024149966	0.268136823103871	0.789187843895218
732	amr_prs_cic_scr_hau_sid_chh_ctl_azi_tur_akn_ind_tsn_cze_glc_bsq_afr_mlt_dyu_cnt_krd_por_dgb_eng_lda_svk_est_swa_ven_hun_hin_anl_geo_pol_arw_pan_mcd_sod_gam_alb_fin_yor_tag_ger_mao_jpn_knd_kor_bos_ukr_ewe_fre_jav_ben_amh_mly_mnd_dut_zul_guj_heb_swe_mol_lit_urd_qcu_slo_bul_lat_igb_tig_ita_owc_rus_sun_nor_moo_spa_swt_bat_tha_wly_tml_fbf_xho_uzb_grk_rom_aze_ses_vie_aeg_bem_bam_tsw	-0.752891909295661	-1.81037579426054	0.0734669107704496
733	heb_guj_ven_spa_sid_wly_mlt_bos_azi_tur_cic_bat_akn_pan_rom_bsq_grk_amh_tsw_cnt_mcd_urd_zul_dut_ses_ben_est_swa_tsn_fin_ger_chh_geo_bul_fre_prs_arw_owc_hau_mol_hun_xho_sun_eng_ind_jpn_knd_kor_lat_hin_bam_cze_mly_ukr_tig_tag_mnd_nor_dyu_svk_amr_glc_ita_krd_slo_qcu_pol_lit_afr_yor_aeg_rus_anl_scr_mao_swe_dgb_por_moo_jav_tha_gam_tml_bem_igb_uzb_ctl_alb_aze_ewe_vie_sod_lda_fbf_swt	0.658643275550571	1.56177986031615	0.121736472792974
734	tig_ben_bem_afr_wly_amh_owc_lat_azi_uzb_dgb_ind_ven_ita_svk_bsq_rom_hau_yor_cnt_krd_prs_ewe_slo_igb_eng_fin_dyu_ses_est_pan_anl_geo_dut_cze_nor_mol_mlt_heb_glc_hun_bam_mly_pol_bat_jpn_tml_kor_arw_mcd_lda_alb_sun_ukr_sid_tag_mnd_swe_zul_fre_gam_bos_por_guj_spa_qcu_urd_ger_lit_tsn_amr_rus_sod_grk_jav_ctl_fbf_bul_moo_mao_tha_aeg_knd_akn_swa_aze_hin_scr_tur_cic_vie_chh_swt_tsw_xho	-0.419929333021264	-0.996507231275962	0.321589521633905
735	chh_scr_lda_por_tig_sod_mlt_ben_uzb_azi_swt_mao_igb_glc_spa_bsq_hin_wly_zul_mnd_lat_slo_tsw_svk_bem_swe_hun_swa_ses_est_mcd_gam_geo_arw_ita_rus_pol_aeg_amh_alb_fin_dyu_ind_pan_jav_jpn_knd_kor_fre_krd_moo_nor_sun_lit_owc_mly_cnt_bul_yor_ger_heb_mol_ctl_rom_urd_qcu_cze_guj_grk_ven_sid_bos_hau_afr_tag_ukr_tsn_eng_bam_bat_tha_anl_tml_cic_xho_tur_prs_dut_aze_ewe_vie_amr_dgb_akn_fbf	-0.442266705660892	-1.05054802842404	0.296188452907106
736	wly_svk_ewe_bos_amr_anl_gam_lit_aze_uzb_fbf_mao_tsw_ita_scr_bsq_ger_aeg_cic_cnt_hin_afr_swt_rom_bem_slo_est_xho_moo_hun_dut_hau_geo_cze_urd_alb_mcd_chh_sod_ukr_fin_zul_ind_mol_jav_jpn_tml_kor_eng_lat_ven_rus_bat_pan_sid_mly_mnd_swe_dyu_bul_amh_nor_ben_pol_krd_qcu_guj_grk_spa_swa_heb_fre_owc_ctl_tag_arw_lda_por_dgb_sun_tha_mlt_knd_bam_tsn_azi_glc_prs_tur_akn_vie_tig_ses_igb_yor	-0.31232639816847	-0.738318966362531	0.462179750864532
737	heb_scr_bem_ger_chh_hau_sod_por_tur_uzb_akn_mao_dgb_nor_ctl_bsq_urd_anl_zul_mnd_mcd_alb_igb_grk_lda_rom_est_ven_swt_hun_ben_amh_geo_bos_slo_pol_guj_mlt_sid_krd_fin_dyu_tag_glc_sun_jpn_knd_kor_rus_cze_ewe_pan_bat_spa_tig_jav_cnt_fre_moo_afr_gam_ita_eng_arw_swe_qcu_lat_prs_mol_cic_aeg_svk_wly_ukr_mly_lit_bam_bul_yor_ind_tha_owc_tml_fbf_ses_azi_dut_hin_aze_tsw_vie_amr_tsn_swa_xho	-0.716011714917431	-1.71664269703312	0.0893734544813737
738	hau_cze_bem_lit_owc_gam_anl_nor_aze_azi_swa_mao_tsn_rom_guj_bsq_krd_amr_bam_mnd_lat_ctl_tsw_pol_xho_hin_fin_moo_yor_est_prs_mlt_geo_bul_swe_por_bos_tig_amh_eng_hun_igb_mly_arw_ind_jpn_tml_kor_alb_glc_ewe_urd_bat_grk_sod_sun_cnt_mcd_lda_pan_heb_ukr_slo_fre_ben_qcu_ita_ger_rus_ven_aeg_scr_sid_dut_tag_svk_zul_spa_akn_jav_tha_wly_knd_fbf_dyu_uzb_afr_mol_tur_ses_vie_chh_cic_swt_dgb	0.589184751469529	1.39486606870067	0.166378851352633
739	sid_glc_fbf_krd_anl_heb_amr_scr_tur_aze_swa_sun_zul_lit_cze_bsq_arw_tig_tsw_mnd_prs_spa_cic_pol_swt_por_hun_moo_akn_est_urd_gam_geo_bul_afr_ctl_ukr_wly_sod_mol_fin_bem_ind_rus_tag_jpn_tml_kor_ben_rom_xho_pan_jav_alb_aeg_mly_cnt_mcd_dyu_hin_amh_eng_slo_lat_svk_qcu_fre_bos_grk_ewe_owc_ita_mlt_dut_bat_guj_bam_nor_ven_mao_tha_hau_knd_yor_igb_uzb_ger_swe_azi_lda_vie_chh_tsn_dgb_ses	0.338785396779882	0.797207509508607	0.427361194192872
740	hau_slo_tsn_dut_sid_mlt_aeg_pol_tur_azi_akn_sun_cic_eng_arw_bsq_alb_anl_zul_cnt_lat_mcd_ewe_por_fbf_mol_fin_igb_bem_hun_ukr_heb_geo_urd_swe_lit_svk_owc_amh_bos_est_xho_bat_cze_mao_jpn_tml_kor_rom_prs_dyu_scr_jav_krd_sod_ind_mnd_guj_swa_fre_tig_bul_rus_ita_afr_qcu_hin_glc_nor_yor_gam_ger_amr_spa_mly_ctl_swt_ben_tsw_tag_tha_chh_knd_dgb_ses_aze_grk_pan_uzb_lda_vie_wly_ven_moo_bam	-0.906955008543886	-2.19665026267715	0.0305309416854328
741	chh_por_dgb_ben_sod_sid_aeg_afr_aze_tur_cic_ind_lda_bos_fre_bsq_grk_amh_zul_cnt_svk_prs_akn_mcd_bem_slo_hun_yor_ses_est_mol_hau_geo_ctl_glc_hin_ger_gam_tig_rom_fin_xho_jav_scr_mly_jpn_tml_kor_bul_urd_moo_ita_sun_lat_wly_mao_mnd_pol_igb_pan_heb_krd_spa_guj_swe_qcu_ukr_arw_rus_swa_mlt_dut_owc_cze_bat_eng_fbf_alb_dyu_tag_tha_anl_knd_ewe_swt_uzb_nor_lit_azi_tsn_vie_amr_tsw_bam_ven	-0.819022528032582	-1.97828487321017	0.0508556496624114
742	hau_bul_lda_lat_aeg_amh_gam_ctl_tur_azi_tsw_tag_swt_ita_krd_bsq_svk_anl_bam_mnd_ukr_slo_ses_afr_bem_lit_est_swa_yor_fin_dut_chh_geo_guj_arw_swe_nor_tig_owc_ger_hun_ewe_mly_hin_jav_jpn_knd_kor_grk_mcd_tsn_scr_sun_alb_mlt_mao_cnt_spa_dyu_rus_heb_pan_rom_mol_por_qcu_ben_urd_prs_zul_sid_cze_amr_bos_ind_glc_dgb_fre_ven_bat_tha_wly_tml_xho_moo_uzb_pol_eng_aze_fbf_vie_sod_cic_akn_igb	0.492439238469732	1.1617719549759	0.248301080905405
743	amr_por_moo_urd_anl_owc_amh_alb_tur_uzb_yor_mao_ses_arw_glc_bsq_prs_gam_akn_mnd_grk_ita_cic_pan_xho_rus_fin_ven_swt_hun_pol_sid_geo_ben_lat_nor_cze_tig_chh_ctl_est_dyu_tag_rom_sun_jpn_tml_kor_spa_mcd_bam_eng_ind_dut_wly_mly_cnt_hin_zul_ger_hau_scr_bos_guj_bul_qcu_mol_ukr_krd_dgb_aeg_slo_sod_fre_jav_swe_ewe_afr_fbf_bat_tha_mlt_knd_tsw_igb_azi_lit_svk_aze_lda_vie_heb_swa_bem_tsn	0.305287708631895	0.718952315370666	0.473972909540464
744	sid_mol_lda_spa_amr_chh_wly_rom_azi_uzb_moo_tag_yor_bul_glc_bsq_guj_gam_bem_cnt_svk_swe_tsn_scr_ewe_dut_hun_xho_ses_est_ukr_tig_geo_bos_eng_ctl_arw_anl_owc_cze_fin_zul_ind_fre_jav_jpn_knd_kor_ita_pol_dyu_ger_sun_por_hau_mly_mnd_pan_fbf_urd_mlt_prs_slo_krd_mcd_qcu_afr_hin_nor_bam_sod_lit_aeg_alb_bat_lat_igb_ben_cic_mao_tha_heb_tml_swa_ven_tur_rus_grk_aze_tsw_vie_amh_swt_dgb_akn	0.116407268056397	0.274118328980541	0.784601625212058
745	aeg_rom_bem_spa_tig_owc_hau_scr_tur_aze_zul_ind_xho_grk_fre_bsq_dut_sid_ven_mnd_guj_mcd_tsn_mol_lda_ita_hun_bam_ses_fin_lat_gam_geo_bul_glc_pol_svk_chh_anl_nor_est_moo_bat_slo_mly_jpn_tml_kor_prs_pan_swa_cze_mao_afr_mlt_sun_cnt_alb_dgb_ben_wly_por_ger_ukr_ctl_qcu_arw_hin_rus_tsw_sod_urd_amh_bos_jav_krd_akn_eng_dyu_tag_tha_heb_knd_swt_yor_uzb_lit_swe_azi_fbf_vie_amr_igb_cic_ewe	-0.771239625504222	-1.85605613660835	0.0666121289534083
746	heb_scr_tsn_cze_amh_mlt_sod_mol_uzb_aze_xho_tag_moo_hin_glc_bsq_spa_sid_yor_mnd_ukr_rom_lda_prs_dyu_lit_fin_zul_swt_est_guj_chh_geo_eng_lat_pan_nor_hau_anl_bos_hun_cic_mao_swe_ind_jpn_tml_kor_por_pol_akn_ger_jav_alb_owc_sun_cnt_fre_swa_urd_gam_krd_svk_slo_grk_qcu_ben_rus_dut_ses_tig_arw_amr_ita_mly_mcd_bem_bul_dgb_bat_tha_aeg_knd_ven_igb_azi_afr_ctl_tur_ewe_vie_wly_fbf_bam_tsw	-0.435968046906175	-1.03324210750399	0.304170051830692
747	aeg_mol_moo_por_hau_amr_wly_rom_uzb_tur_tsn_mly_yor_lat_ger_bsq_urd_anl_ven_mnd_svk_nor_swa_hin_zul_cze_hun_swt_igb_est_bos_sod_geo_dut_fre_slo_grk_amh_tig_scr_fin_lda_sun_eng_bat_jpn_knd_kor_prs_ben_bem_glc_jav_ukr_heb_ind_cnt_rus_akn_swe_owc_arw_ita_krd_ctl_qcu_pol_lit_alb_fbf_sid_mcd_mlt_pan_mao_guj_cic_spa_bam_tag_tha_gam_tml_tsw_dgb_aze_bul_afr_azi_xho_vie_chh_ewe_ses_dyu	-0.0771640101215662	-0.181749364803261	0.856174977349996
748	chh_urd_xho_mcd_wly_aeg_amr_ctl_aze_uzb_moo_mao_ewe_ita_arw_bsq_hin_mlt_ven_cnt_lat_bul_akn_spa_bam_cze_fin_fbf_tsn_hun_slo_tig_geo_prs_guj_rom_alb_hau_amh_afr_est_ses_sun_eng_tag_jpn_knd_kor_ger_glc_tsw_lit_mly_nor_anl_jav_mnd_pol_bem_grk_sid_ben_por_pan_rus_qcu_scr_dut_bos_cic_sod_mol_gam_swe_ind_fre_lda_krd_yor_bat_tha_heb_tml_dyu_swa_azi_ukr_svk_tur_zul_vie_owc_swt_igb_dgb	-0.432298124053988	-1.02591726171226	0.307591646232552
749	heb_scr_ses_lit_sod_gam_amr_guj_aze_tur_tsw_tag_xho_afr_alb_bsq_slo_tig_igb_mnd_por_bul_bam_ukr_fbf_mol_est_tsn_zul_hun_glc_sid_geo_pol_spa_rom_krd_hau_amh_lat_fin_ewe_ind_fre_mly_jpn_tml_kor_mcd_bos_cic_hin_mao_eng_aeg_jav_cnt_ita_yor_swe_anl_prs_ger_dut_svk_qcu_ben_grk_ctl_ven_mlt_pan_chh_rus_sun_urd_swa_cze_dgb_bat_tha_wly_knd_swt_lda_azi_arw_nor_uzb_moo_vie_owc_bem_akn_dyu	0.473699281366393	1.11867214617019	0.266161219158116
750	sid_afr_lda_rom_mlt_owc_hau_grk_azi_uzb_ven_bat_swa_urd_lit_bsq_mcd_anl_xho_mnd_svk_hin_yor_swe_tsn_rus_fin_moo_dgb_est_cze_tig_geo_spa_ctl_dut_fre_wly_sod_prs_hun_akn_mly_nor_mao_jpn_tml_kor_ukr_slo_igb_krd_tag_guj_chh_ind_cnt_arw_dyu_bul_amr_pol_ger_pan_por_qcu_bos_ita_ben_zul_aeg_lat_amh_alb_sun_glc_fbf_mol_tsw_jav_tha_heb_knd_ewe_cic_tur_scr_eng_aze_ses_vie_gam_swt_bem_bam	0.230614632701481	0.543543453224224	0.588056255752113
751	hau_lat_xho_slo_tig_wly_owc_ukr_tur_azi_dyu_mao_ewe_bul_mol_bsq_krd_chh_lda_mnd_swe_spa_moo_cze_tsw_arw_hun_igb_tsn_fin_mcd_sod_geo_svk_ita_alb_ben_aeg_anl_prs_est_swt_jav_ger_ind_jpn_knd_kor_afr_scr_dgb_ctl_bat_grk_gam_sun_cnt_bos_fbf_nor_amr_glc_dut_urd_eng_qcu_pan_rus_guj_yor_amh_hin_mlt_por_tag_pol_cic_fre_akn_mly_tha_heb_tml_zul_ven_uzb_rom_lit_aze_bam_vie_sid_swa_bem_ses	-0.835838743284763	-2.01432189258366	0.0468642563701298
752	aeg_lit_yor_rom_anl_hau_gam_krd_tur_uzb_xho_mly_dyu_nor_pol_bsq_ben_owc_bem_mnd_rus_bos_akn_ita_igb_guj_hun_lda_bam_fin_lat_amr_geo_por_urd_arw_cze_mlt_sod_dut_est_ven_jav_spa_bat_jpn_tml_kor_ctl_pan_moo_ukr_tag_fre_wly_ind_cnt_hin_cic_prs_tig_alb_eng_svk_mol_qcu_scr_slo_swe_ewe_heb_glc_sid_ger_sun_mcd_swt_afr_ses_mao_tha_chh_knd_dgb_zul_aze_grk_bul_azi_fbf_vie_amh_swa_tsn_tsw	-0.251265814627366	-0.594062410084933	0.553912707745133
753	anl_pan_moo_cze_hau_sid_amh_ben_aze_uzb_cic_tag_swa_ita_krd_bsq_svk_mlt_fbf_cnt_rus_fre_tsw_rom_bem_lat_fin_tsn_dyu_est_alb_chh_geo_dut_nor_lit_slo_wly_owc_ukr_hun_ses_mly_scr_sun_jpn_knd_kor_grk_glc_ewe_por_ind_pol_tig_mao_mnd_urd_xho_mcd_aeg_guj_bos_arw_ctl_qcu_mol_spa_swe_igb_heb_eng_amr_bul_bat_hin_yor_afr_lda_jav_tha_gam_tml_bam_akn_tur_prs_ger_azi_dgb_vie_sod_ven_swt_zul	0.619549426481873	1.47100866681273	0.1446643502978
754	tig_arw_ewe_urd_gam_sid_amh_eng_uzb_aze_lda_mao_bem_por_ger_bsq_svk_heb_igb_cnt_scr_guj_ses_hin_dgb_cze_est_tsn_dyu_fin_pol_wly_geo_lat_glc_ukr_afr_hau_amr_alb_hun_ven_ind_ctl_sun_jpn_tml_kor_nor_slo_yor_bul_tag_swe_sod_jav_mnd_mol_tsw_rom_anl_grk_mcd_pan_dut_qcu_fre_rus_ita_swt_chh_ben_aeg_spa_mly_krd_xho_lit_cic_bat_tha_owc_knd_swa_fbf_azi_bos_prs_tur_bam_vie_mlt_akn_zul_moo	0.0953700023540901	0.224478558030412	0.822877405018516
755	anl_ukr_xho_nor_owc_gam_mlt_slo_uzb_azi_akn_bat_swa_bul_pol_bsq_krd_wly_tsn_mnd_glc_lat_ewe_pan_igb_scr_hun_zul_bam_est_hin_heb_geo_alb_por_rom_mcd_sod_aeg_arw_fin_dgb_tag_dut_mly_jpn_knd_kor_bos_ben_fbf_guj_sun_afr_hau_mao_cnt_ctl_cic_rus_chh_lit_mol_prs_ger_qcu_spa_svk_urd_yor_amr_eng_amh_ita_ind_cze_ven_grk_moo_jav_tha_sid_tml_lda_bem_aze_fre_swe_tur_dyu_vie_tig_ses_tsw_swt	-0.229248834590773	-0.542026852452571	0.589096375116959
756	anl_rus_swa_guj_heb_aeg_hau_glc_aze_uzb_tsn_ind_dyu_dut_ben_bsq_alb_amr_ven_cnt_krd_hin_fbf_svk_ewe_ctl_hun_moo_ses_est_cze_amh_geo_bos_lat_fre_prs_wly_gam_pan_fin_akn_bat_urd_tag_jpn_tml_kor_nor_grk_lda_lit_mly_pol_sid_mao_mnd_bul_swt_swe_sod_ita_slo_spa_eng_qcu_mcd_rom_scr_bam_tig_arw_owc_mol_sun_ger_zul_afr_cic_jav_tha_chh_knd_igb_xho_tur_ukr_por_azi_dgb_vie_mlt_yor_tsw_bem	-0.444081529646111	-1.05489867944165	0.294204511586321
757	mlt_fre_lda_por_aeg_gam_owc_pol_aze_uzb_ses_tag_moo_rom_krd_bsq_arw_wly_ven_mnd_ita_bul_ewe_spa_dyu_ctl_hun_dgb_fbf_est_svk_chh_geo_rus_nor_afr_guj_heb_sid_eng_fin_tsn_ind_hin_bat_jpn_knd_kor_ben_lit_igb_mcd_mao_ger_amr_mly_cnt_mol_bem_glc_tig_alb_urd_pan_swe_qcu_ukr_slo_prs_swa_sod_bos_hau_lat_sun_grk_swt_scr_bam_jav_tha_amh_tml_tsw_cic_azi_dut_cze_tur_zul_vie_anl_yor_akn_xho	0.111609722826211	0.262855872429729	0.793243108505513
758	amh_rom_yor_afr_sid_owc_wly_ita_aze_uzb_lda_mly_ses_ben_grk_bsq_urd_amr_ven_mnd_mol_pan_fbf_bos_zul_swe_fin_moo_swt_est_por_sod_geo_arw_svk_slo_nor_aeg_heb_ger_hun_igb_sun_cze_tag_jpn_knd_kor_scr_pol_tsn_hin_bat_dut_tig_jav_cnt_rus_akn_eng_hau_spa_guj_fre_prs_qcu_mcd_krd_glc_dyu_mlt_lit_chh_alb_mao_lat_cic_ctl_bem_ind_tha_anl_tml_tsw_bam_azi_ukr_bul_tur_dgb_vie_gam_xho_swa_ewe	-0.563096329708047	-1.34560379432001	0.181701839154082
759	amh_urd_swa_pol_anl_chh_tig_slo_tur_aze_fbf_tag_dyu_afr_lit_bsq_ita_aeg_moo_mnd_ctl_svk_yor_swe_swt_lat_fin_bem_bam_est_prs_gam_geo_eng_grk_scr_krd_owc_sod_bos_hun_akn_mao_mcd_jav_jpn_knd_kor_alb_ger_lda_nor_bat_ben_mlt_ind_cnt_fre_ven_arw_wly_cze_spa_glc_por_qcu_guj_rom_bul_ses_hau_ukr_heb_mol_sun_dut_tsw_pan_tsn_mly_tha_amr_tml_ewe_zul_azi_rus_hin_uzb_igb_vie_sid_dgb_cic_xho	0.336387434870047	0.793573571518063	0.429463837853729
760	amh_ukr_moo_arw_anl_chh_owc_cze_azi_tur_cic_bat_ses_lat_grk_bsq_mcd_amr_dyu_mnd_urd_hin_swt_slo_akn_guj_est_dgb_zul_hun_dut_sid_geo_mol_pol_eng_scr_tig_aeg_bul_fin_lda_jav_glc_tag_jpn_knd_kor_por_ger_bem_svk_mao_ctl_wly_ind_cnt_bos_tsn_krd_sod_nor_swe_fre_pan_qcu_ita_afr_rus_tsw_mlt_lit_gam_rom_sun_alb_swa_ben_xho_mly_tha_hau_tml_ven_fbf_uzb_prs_spa_aze_yor_vie_heb_bam_ewe_igb	-0.77044638660242	-1.85176273921274	0.0672327460897394
761	tig_arw_zul_rom_amh_owc_heb_por_uzb_azi_yor_bat_swa_prs_swe_bsq_hin_hau_ewe_cnt_mcd_svk_ven_spa_moo_alb_est_ses_bem_fin_nor_sid_geo_scr_pol_ger_slo_amr_chh_bos_hun_tsw_jav_mol_sun_jpn_knd_kor_ctl_lat_dyu_eng_tag_urd_gam_mao_mnd_rus_dgb_cze_aeg_fre_afr_ita_grk_qcu_dut_glc_ben_swt_sod_krd_mlt_bul_ind_guj_lda_lit_akn_mly_tha_wly_tml_cic_igb_tur_ukr_pan_aze_bam_vie_anl_xho_fbf_tsn	-0.373175482379477	-0.884764479382176	0.378565455383555
762	hau_cze_zul_pan_gam_sid_sod_rus_uzb_aze_dgb_jav_fbf_dut_urd_bsq_por_aeg_tsn_cnt_svk_ctl_ewe_arw_lda_bul_fin_tsw_akn_est_slo_owc_geo_fre_eng_hin_mcd_chh_wly_nor_hun_yor_mly_alb_sun_jpn_knd_kor_prs_pol_swa_ita_tag_afr_anl_mao_mnd_grk_swt_swe_amr_ger_lit_lat_glc_qcu_guj_bos_krd_bem_tig_mol_heb_scr_bat_ukr_bam_spa_moo_ind_tha_mlt_tml_cic_ven_azi_ben_rom_tur_xho_vie_amh_igb_ses_dyu	-0.0301908950641181	-0.0710480294686192	0.943512091871026
763	hau_pol_lda_guj_wly_amr_heb_mcd_tur_azi_zul_sun_yor_pan_afr_bsq_nor_tig_dyu_cnt_fre_grk_ewe_bos_ses_scr_est_bem_fbf_fin_ger_sod_geo_prs_ita_slo_lat_amh_sid_mol_hun_cic_tag_ukr_bat_jpn_tml_kor_alb_eng_moo_spa_jav_arw_owc_mly_mnd_rom_swa_bul_anl_swe_por_svk_dut_qcu_ctl_cze_hin_tsn_gam_glc_aeg_urd_mao_rus_ven_lit_dgb_ind_tha_mlt_knd_igb_tsw_aze_ben_krd_uzb_xho_vie_chh_swt_bam_akn	0.231505003152286	0.544711928969156	0.587255477326678
764	wly_bul_akn_mcd_mlt_heb_sid_urd_uzb_aze_cic_sun_fbf_fre_ctl_bsq_por_tig_tsw_mnd_scr_slo_dgb_guj_swa_bos_est_moo_bem_hun_lat_hau_geo_dut_ita_krd_ben_aeg_anl_arw_fin_ses_bat_nor_ind_jpn_tml_kor_spa_ger_zul_lit_mly_swe_owc_mao_cnt_pol_tsn_mol_amh_afr_eng_rom_rus_qcu_glc_cze_pan_lda_amr_hin_chh_grk_jav_prs_yor_ukr_xho_tag_tha_gam_knd_igb_dyu_tur_svk_alb_azi_ven_vie_sod_ewe_bam_swt	-0.44801060727176	-1.06441475133801	0.28989670623686
765	sid_pol_swt_spa_anl_aeg_tig_slo_azi_aze_bem_mao_moo_bul_bos_bsq_prs_sod_cic_mnd_ita_nor_yor_mcd_fbf_grk_hun_dyu_akn_fin_urd_heb_geo_alb_swe_ctl_scr_amr_chh_hin_est_ven_tag_fre_ind_jpn_tml_kor_svk_eng_xho_mol_bat_por_gam_mly_cnt_rus_tsn_lit_wly_arw_ukr_cze_ben_qcu_dut_krd_guj_bam_mlt_ger_amh_afr_jav_glc_igb_rom_dgb_sun_tha_owc_knd_zul_ewe_uzb_lat_pan_tur_tsw_vie_hau_swa_ses_lda	-0.434559971869133	-1.03207287333467	0.304714496962156
766	tig_ctl_dgb_swe_heb_gam_chh_scr_azi_tur_bem_sun_lda_mcd_ita_bsq_pol_wly_swa_mnd_ger_pan_dyu_fre_igb_prs_fin_moo_zul_hun_nor_sod_geo_arw_bos_por_bul_anl_mlt_alb_est_cic_mly_urd_bat_jpn_tml_kor_lit_svk_tsw_krd_mao_ben_amh_jav_cnt_ukr_akn_lat_owc_rom_spa_rus_grk_qcu_slo_mol_afr_ven_amr_guj_aeg_dut_ind_cze_yor_glc_ses_tag_tha_hau_knd_bam_tsn_aze_hin_eng_uzb_xho_vie_sid_swt_ewe_fbf	-0.0231789357768045	-0.0546325774146722	0.956548377543561
767	mlt_bul_bam_nor_gam_hau_amr_pan_tur_aze_tsn_bat_cic_krd_eng_bsq_urd_sid_lda_cnt_mol_scr_moo_grk_swa_swe_est_dgb_dyu_fin_glc_heb_geo_rom_arw_guj_prs_chh_aeg_dut_hun_akn_tag_por_sun_jpn_knd_kor_slo_ger_ewe_hin_mly_cze_wly_mao_mnd_mcd_igb_alb_tig_spa_ctl_svk_ita_qcu_ben_ukr_lit_swt_owc_rus_anl_lat_jav_bos_zul_fre_fbf_ind_tha_sod_tml_bem_ven_uzb_afr_pol_azi_ses_vie_amh_yor_tsw_xho	-0.386141292589553	-0.915919921652895	0.362077808122526
768	heb_lit_bem_pan_anl_amr_sod_eng_azi_uzb_ses_tag_ven_hin_dut_bsq_krd_tig_igb_cnt_bos_lat_swt_svk_ewe_scr_est_xho_yor_fin_afr_hau_geo_ita_bul_grk_alb_gam_sid_spa_hun_fbf_ind_arw_bat_jpn_tml_kor_guj_nor_bam_ctl_mly_glc_owc_jav_mnd_urd_zul_ukr_mlt_por_rus_mcd_prs_qcu_ger_slo_ben_dyu_wly_rom_amh_cze_mao_fre_akn_swe_moo_sun_tha_aeg_knd_tsw_dgb_aze_pol_mol_tur_lda_vie_chh_tsn_cic_swa	-0.22973762181495	-0.542296231172596	0.588911566059266
769	gam_krd_akn_ben_wly_owc_chh_rom_azi_uzb_fbf_tag_moo_arw_svk_bsq_prs_aeg_igb_mnd_nor_ukr_ses_swe_tsw_spa_est_ven_bem_fin_pol_amr_geo_lat_pan_bos_eng_tig_sod_urd_hun_ewe_bat_ger_sun_jpn_knd_kor_grk_dut_yor_guj_ind_scr_amh_mly_cnt_afr_cic_por_heb_ctl_slo_mol_mcd_qcu_fre_cze_glc_tsn_anl_alb_mlt_rus_mao_hin_dyu_ita_xho_jav_tha_hau_tml_swa_lda_aze_lit_bul_tur_bam_vie_sid_dgb_zul_swt	0.20766453304723	0.488950855391832	0.626027616518508
770	sid_swe_bam_mcd_tig_anl_owc_slo_aze_tur_dyu_sun_xho_urd_pol_bsq_spa_hau_akn_cnt_lit_rus_tsw_pan_yor_grk_hun_ewe_cic_est_prs_amh_geo_ctl_eng_arw_guj_wly_amr_alb_fin_ses_ind_fre_bat_jpn_knd_kor_rom_scr_swt_nor_jav_bos_mlt_mao_mnd_afr_lda_por_heb_ukr_ger_glc_svk_qcu_hin_mol_dut_swa_sod_bul_chh_lat_tag_ben_zul_cze_dgb_mly_tha_gam_tml_ven_tsn_azi_krd_ita_uzb_moo_vie_aeg_bem_fbf_igb	-0.673628921376586	-1.61429161210775	0.109852179265509
771	tig_afr_swt_ctl_hau_wly_owc_prs_uzb_aze_moo_mly_bem_pan_slo_bsq_hin_gam_akn_cnt_nor_swe_yor_spa_cic_arw_est_ses_ven_fin_mcd_heb_geo_rom_bul_dut_ger_amh_anl_bos_hun_xho_ind_alb_sun_jpn_knd_kor_glc_cze_fbf_mol_jav_ben_aeg_tag_mnd_lit_tsw_guj_sid_svk_grk_pol_fre_qcu_scr_eng_krd_dgb_chh_rus_mlt_ukr_bat_lat_tsn_ita_swa_mao_tha_amr_tml_igb_ewe_azi_por_urd_tur_dyu_vie_sod_lda_bam_zul	-0.53085169568824	-1.26358612981325	0.209536952037752
772	mlt_grk_ewe_por_amr_owc_gam_ctl_aze_uzb_akn_ind_cic_mcd_slo_bsq_urd_sid_dgb_mnd_pan_swe_tsw_nor_swt_lit_fin_xho_moo_est_eng_chh_geo_ben_glc_bul_bos_aeg_amh_pol_hun_bem_sun_rus_mao_jpn_tml_kor_ger_prs_yor_fre_tag_lat_tig_jav_cnt_rom_lda_hin_anl_krd_afr_mol_ukr_qcu_dut_arw_ita_fbf_sod_cze_hau_alb_mly_spa_dyu_svk_tsn_bat_tha_wly_knd_ven_zul_tur_scr_guj_azi_bam_vie_heb_ses_swa_igb	0.114305959122314	0.269283284151219	0.788308233554444
773	owc_prs_ewe_bul_heb_amh_chh_ben_uzb_aze_yor_jav_igb_spa_urd_bsq_rom_aeg_xho_mnd_ukr_pol_dgb_por_tsw_guj_hun_fbf_bem_fin_afr_wly_geo_lit_ctl_alb_krd_amr_anl_scr_est_ses_ind_slo_bat_jpn_tml_kor_dut_swe_swa_grk_tag_mol_gam_mly_cnt_svk_dyu_hin_sod_eng_ita_bos_ger_qcu_mcd_rus_lat_tsn_hau_pan_mlt_glc_mao_nor_akn_fre_zul_sun_tha_tig_knd_ven_lda_azi_arw_cze_tur_cic_vie_sid_swt_bam_moo	-0.231861286032109	-0.548271858383928	0.584818958411341
774	aeg_ctl_igb_fre_chh_mlt_tig_nor_azi_tur_yor_mly_swt_afr_urd_bsq_bos_wly_lda_mnd_bul_ukr_bam_scr_cic_prs_est_zul_tsn_fin_alb_gam_geo_lat_hin_grk_swe_owc_amr_rus_hun_akn_bat_arw_mao_jpn_knd_kor_ita_ger_bem_ben_sun_lit_anl_jav_cnt_mol_fbf_slo_sid_krd_pan_dut_rom_qcu_guj_por_cze_swa_amh_pol_heb_mcd_ind_spa_ven_eng_moo_tag_tha_hau_tml_dyu_ses_aze_glc_svk_uzb_tsw_vie_sod_ewe_dgb_xho	-0.314304087936089	-0.744268704007951	0.458590399187371
775	tig_urd_fbf_pol_aeg_amr_anl_fre_uzb_tur_akn_bat_dyu_nor_ita_bsq_afr_mlt_dgb_mnd_hin_spa_tsw_arw_swt_por_hun_moo_ewe_fin_alb_sod_geo_cze_ukr_lit_glc_wly_heb_rus_est_igb_sun_lat_jav_jpn_knd_kor_mol_guj_ven_ctl_ind_svk_hau_tag_cnt_krd_tsn_dut_amh_eng_scr_ben_bos_qcu_ger_rom_swe_bam_chh_pan_gam_slo_mao_mcd_bem_bul_xho_mly_tha_owc_tml_zul_lda_aze_grk_prs_azi_yor_vie_sid_ses_swa_cic	-0.182887805862414	-0.431251123223142	0.667283785599564
776	amr_rus_igb_svk_gam_wly_hau_scr_azi_tur_tsn_ind_lda_ben_eng_bsq_pan_tig_zul_cnt_ctl_rom_dyu_ukr_ses_pol_est_akn_swt_hun_bos_mlt_geo_hin_spa_afr_alb_anl_owc_por_fin_xho_mao_ger_mly_jpn_knd_kor_krd_bul_ven_slo_bat_lit_sid_jav_mnd_swe_bam_nor_heb_cze_arw_guj_grk_qcu_mcd_prs_fre_moo_aeg_ita_amh_dut_sun_urd_yor_glc_tsw_tag_tha_sod_tml_dgb_ewe_aze_lat_mol_uzb_fbf_vie_chh_bem_swa_cic	-0.444338463928651	-1.05632783093146	0.293554783990996
777	anl_dut_tsw_arw_amh_amr_hau_ukr_azi_uzb_xho_tag_dgb_rom_lit_bsq_cze_heb_tsn_mnd_svk_alb_moo_ita_bem_pol_est_ven_ewe_fin_grk_mlt_geo_bul_prs_afr_slo_sid_gam_ben_hun_cic_jav_ctl_mao_jpn_knd_kor_hin_bos_lda_urd_mly_pan_aeg_ind_cnt_lat_yor_guj_wly_glc_fre_por_rus_qcu_spa_scr_mol_fbf_owc_swe_tig_nor_bat_krd_bam_ger_dyu_sun_tha_chh_tml_swa_igb_tur_mcd_eng_aze_ses_vie_sod_zul_akn_swt	-0.596891876073407	-1.42453479518758	0.157638777832325
778	anl_bos_zul_ger_chh_sod_sid_mcd_uzb_tur_xho_jav_tsw_slo_spa_bsq_ben_mlt_bem_cnt_pan_grk_swa_glc_moo_guj_fin_tsn_yor_est_cze_tig_geo_pol_svk_bul_por_amr_gam_dut_hun_lda_bat_hin_mao_jpn_knd_kor_prs_fre_dyu_rus_mly_ita_wly_ind_mnd_mol_akn_lit_aeg_ctl_arw_scr_lat_qcu_eng_afr_krd_igb_amh_ukr_heb_swe_tag_nor_fbf_rom_dgb_sun_tha_owc_tml_cic_ven_azi_urd_alb_aze_swt_vie_hau_ses_bam_ewe	-0.151425544140321	-0.357418046622399	0.721588694141376
779	wly_grk_xho_alb_sid_tig_owc_fre_aze_tur_cic_mly_tsw_cze_nor_bsq_ctl_anl_ses_mnd_dut_bul_bam_rom_igb_pan_est_fbf_tsn_fin_glc_amr_geo_spa_eng_rus_pol_hau_gam_slo_hun_dyu_tag_hin_mao_jpn_knd_kor_lat_guj_dgb_ger_bat_prs_amh_ind_cnt_ukr_zul_afr_heb_ben_bos_urd_arw_qcu_krd_swe_mol_yor_mlt_ita_chh_mcd_jav_lit_moo_scr_swa_sun_tha_aeg_tml_lda_akn_uzb_por_svk_azi_bem_vie_sod_swt_ven_ewe	-0.272707777839729	-0.645272492050924	0.520339391886802
780	amh_hin_bam_arw_sid_gam_amr_urd_azi_tur_bem_mly_zul_ger_lat_bsq_por_anl_yor_cnt_prs_eng_akn_afr_swt_ita_est_fbf_moo_fin_nor_tig_geo_alb_swe_scr_pan_heb_mlt_bul_hun_tsw_jav_bos_mao_jpn_knd_kor_ben_mol_cic_slo_bat_fre_owc_sun_mnd_glc_ses_guj_chh_rom_krd_grk_ctl_qcu_cze_lit_pol_xho_aeg_spa_sod_rus_ind_ukr_swa_svk_dyu_tag_tha_wly_tml_ewe_lda_aze_dut_mcd_uzb_dgb_vie_hau_tsn_ven_igb	-0.46511805546404	-1.1072485686743	0.271042138818363
781	chh_ger_tsn_eng_aeg_heb_amr_arw_aze_azi_zul_bat_yor_alb_guj_bsq_grk_mlt_dyu_mnd_mol_pan_bem_prs_bam_slo_hun_ven_tsw_fin_nor_hau_geo_por_krd_glc_hin_amh_owc_svk_est_moo_sun_ita_mao_jpn_tml_kor_spa_scr_ses_mcd_ind_urd_gam_mly_cnt_ctl_cic_rom_tig_pol_swe_bul_rus_qcu_bos_dut_ukr_swt_wly_ben_sod_fre_jav_lit_ewe_cze_fbf_tag_tha_sid_knd_swa_igb_uzb_lat_afr_tur_xho_vie_anl_akn_dgb_lda	-0.524520774096807	-1.25111039260473	0.214032390018173
782	hau_svk_bem_fre_amr_anl_wly_glc_tur_azi_swa_jav_dyu_urd_cze_bsq_pol_sid_dgb_cnt_lit_scr_cic_spa_ewe_rom_fin_swt_lda_hun_eng_aeg_geo_mcd_rus_ukr_afr_sod_tig_dut_est_fbf_sun_mol_mly_jpn_tml_kor_prs_bul_akn_guj_tag_ctl_mlt_mao_mnd_lat_xho_slo_chh_nor_alb_hin_arw_qcu_swe_bos_pan_ven_heb_ben_amh_grk_ind_ger_tsw_ita_igb_bat_tha_owc_knd_tsn_bam_aze_krd_por_uzb_ses_vie_gam_yor_moo_zul	-0.432821789520848	-1.02884197452911	0.306222356706169
783	aeg_prs_bem_slo_heb_amh_sod_hin_uzb_aze_ses_mao_yor_glc_arw_bsq_mcd_hau_tsw_cnt_swe_ben_bam_afr_tsn_ger_est_igb_fbf_hun_mol_chh_geo_eng_por_lat_rus_amr_mlt_urd_fin_zul_sun_pan_ind_jpn_tml_kor_ita_dut_ven_guj_jav_scr_gam_tag_mnd_spa_swt_pol_anl_bul_svk_lit_ctl_qcu_rom_ukr_krd_xho_tig_cze_owc_bos_mly_fre_akn_grk_lda_bat_tha_wly_knd_dgb_dyu_azi_alb_nor_tur_swa_vie_sid_cic_moo_ewe	-0.0529526607105686	-0.124727527806464	0.901008471201114
784	heb_lat_akn_alb_amr_chh_mlt_dut_tur_azi_tsn_bat_bam_ben_mol_bsq_prs_sod_tsw_mnd_ctl_fre_yor_grk_fbf_pol_hun_dyu_ven_est_bul_tig_geo_lit_hin_mcd_svk_wly_owc_swe_fin_cic_ind_arw_mly_jpn_tml_kor_ukr_cze_bem_ita_jav_rom_hau_tag_cnt_ger_dgb_por_aeg_scr_spa_urd_nor_qcu_glc_krd_eng_igb_anl_pan_sid_afr_sun_slo_lda_guj_moo_mao_tha_amh_knd_ewe_swa_uzb_rus_bos_aze_ses_vie_gam_xho_zul_swt	0.488350985883301	1.15348252748338	0.251668276927887
785	aeg_mcd_lda_bos_chh_gam_anl_cze_aze_tur_bam_tag_swa_glc_arw_bsq_ctl_owc_cic_mnd_grk_alb_dyu_mol_fbf_pan_hun_zul_moo_est_guj_mlt_geo_hin_scr_rus_ben_amr_heb_por_fin_swt_ind_rom_jav_jpn_tml_kor_dut_eng_yor_krd_mly_prs_tig_mao_cnt_ukr_ses_lit_hau_fre_svk_bul_swe_qcu_lat_nor_pol_bem_sid_spa_amh_ger_sun_urd_tsw_afr_ewe_bat_tha_sod_knd_dgb_ven_azi_slo_ita_uzb_igb_vie_wly_xho_akn_tsn	-0.881602025046579	-2.13096045465855	0.0357302430916093
786	gam_nor_akn_scr_owc_hau_chh_krd_azi_uzb_cic_ind_tsn_ukr_fre_bsq_mcd_tig_igb_cnt_eng_urd_zul_pol_ven_afr_fin_ewe_xho_hun_alb_aeg_geo_spa_dut_glc_cze_amh_amr_swe_est_tsw_bat_bos_sun_jpn_knd_kor_ger_ita_bem_lat_mly_guj_wly_mao_mnd_prs_dyu_arw_heb_rus_ben_bul_ctl_qcu_rom_mol_grk_dgb_mlt_pan_sod_lit_jav_hin_swt_por_yor_tag_tha_anl_tml_moo_swa_tur_slo_svk_aze_fbf_vie_sid_bam_ses_lda	-0.221512843175264	-0.523343868535661	0.601979769568903
787	owc_rus_swt_hin_amr_chh_amh_prs_aze_tur_zul_mly_igb_svk_ger_bsq_afr_gam_yor_mnd_nor_lit_moo_eng_dgb_alb_est_bem_ses_hun_cze_anl_geo_lat_urd_ukr_bul_sod_sid_pan_fin_fbf_ind_grk_bat_jpn_knd_kor_arw_scr_lda_ctl_mao_guj_tig_sun_cnt_bos_tsw_rom_aeg_slo_glc_pol_ita_qcu_mcd_por_ben_tsn_mlt_krd_heb_spa_tag_mol_swa_swe_ewe_jav_tha_wly_tml_cic_akn_uzb_fre_dut_azi_ven_vie_hau_bam_dyu_xho	0.544965804255674	1.28908872807167	0.200564410988409
788	wly_ger_tsw_pol_chh_tig_amr_hin_aze_uzb_lda_sun_fbf_rom_bos_bsq_ben_sod_tsn_mnd_ctl_ita_bam_swe_swt_eng_hun_bem_moo_est_nor_amh_geo_lat_mcd_spa_fre_heb_hau_cze_fin_igb_ind_prs_tag_jpn_tml_kor_dut_bul_xho_grk_bat_mol_sid_jav_cnt_ukr_dyu_afr_anl_slo_lit_svk_arw_qcu_alb_rus_urd_dgb_mlt_por_aeg_krd_mly_pan_ven_glc_swa_mao_tha_owc_knd_yor_ewe_azi_scr_guj_tur_akn_vie_gam_cic_zul_ses	-0.0304288766296991	-0.0717248159221641	0.942974929206291
789	heb_alb_dyu_mol_gam_hau_mlt_prs_tur_uzb_cic_ind_yor_fre_urd_bsq_slo_sod_tsn_cnt_spa_grk_swt_svk_bam_rus_est_ewe_zul_hun_ben_tig_geo_nor_dut_scr_cze_wly_amr_pol_fin_bem_sun_ctl_mao_jpn_knd_kor_hin_ita_dgb_glc_mly_guj_sid_tag_mnd_eng_igb_lat_amh_arw_swe_krd_rom_qcu_lit_por_ger_lda_owc_ukr_chh_bul_jav_mcd_ven_bos_ses_bat_tha_aeg_tml_moo_tsw_aze_afr_pan_azi_akn_vie_anl_swa_xho_fbf	-1.00486812182666	-2.44874613301429	0.0162097552319557
790	chh_afr_moo_eng_tig_wly_sod_nor_azi_tur_tsw_ind_tsn_svk_por_bsq_krd_hau_bam_cnt_hin_mcd_zul_mol_xho_lat_est_akn_bem_hun_lit_owc_geo_ger_dut_prs_cze_amr_amh_ukr_fin_swt_mly_scr_mao_jpn_tml_kor_alb_ita_yor_grk_bat_ben_sid_tag_mnd_bul_dyu_swe_heb_urd_rus_rom_bos_qcu_ctl_slo_pan_dgb_anl_glc_aeg_guj_sun_fre_cic_spa_fbf_jav_tha_gam_knd_ses_igb_aze_pol_arw_uzb_ewe_vie_mlt_ven_lda_swa	0.184616366008973	0.434886742343978	0.664652132340151
791	amr_cze_swt_bul_gam_amh_aeg_guj_aze_azi_zul_mao_swa_arw_nor_bsq_scr_wly_cic_mnd_slo_swe_dgb_hin_akn_mol_hun_xho_tsn_fin_svk_tig_geo_bos_eng_rus_afr_sod_hau_lit_est_ewe_mly_rom_ind_jpn_tml_kor_ben_ctl_ses_urd_tag_prs_owc_sun_cnt_dut_ven_spa_anl_lat_krd_ita_mcd_qcu_grk_glc_pan_bam_mlt_ger_heb_pol_bat_alb_tsw_por_bem_jav_tha_chh_knd_fbf_igb_tur_fre_ukr_uzb_yor_vie_sid_moo_dyu_lda	-0.269249604868621	-0.636715713009	0.525874185169402
792	anl_rom_ewe_bos_owc_gam_sid_afr_uzb_tur_cic_bat_tsn_urd_krd_bsq_mcd_amr_igb_cnt_eng_ita_dyu_ukr_akn_svk_fin_bem_lda_hun_alb_amh_geo_ben_pan_spa_swe_mlt_heb_por_est_xho_mao_rus_ind_jpn_tml_kor_pol_scr_ses_lat_mly_grk_aeg_sun_mnd_ger_zul_arw_sod_glc_nor_mol_hin_qcu_prs_cze_slo_dgb_chh_lit_tig_bul_tag_guj_ven_ctl_swa_jav_tha_hau_knd_yor_moo_azi_fre_dut_aze_fbf_vie_wly_bam_swt_tsw	-0.312153017530664	-0.738432146707143	0.462111323204951
793	wly_hin_xho_swe_amh_gam_owc_lat_azi_tur_swt_jav_tsn_mol_ita_bsq_guj_heb_cic_cnt_lit_arw_zul_spa_ses_ger_hun_ewe_moo_fin_por_anl_geo_eng_ukr_alb_cze_aeg_chh_krd_est_dyu_tag_svk_mly_jpn_tml_kor_rom_afr_akn_mcd_sun_glc_mlt_bat_mnd_grk_dgb_scr_sod_pan_fre_urd_nor_qcu_rus_ctl_pol_ven_hau_bos_amr_bul_ind_slo_fbf_ben_igb_mao_tha_tig_knd_bem_tsw_aze_prs_dut_uzb_bam_vie_sid_swa_yor_lda	0.0377358504697687	0.0891535212893938	0.929151616439038
794	anl_ctl_moo_bos_amr_sid_tig_lit_uzb_azi_fbf_ind_ven_spa_ben_bsq_svk_mlt_cic_mnd_guj_afr_ewe_hin_lda_nor_est_dgb_tsn_fin_rus_heb_geo_pol_alb_eng_glc_gam_owc_rom_hun_tsw_mly_lat_bat_jpn_knd_kor_mcd_bul_bam_por_jav_scr_chh_mao_cnt_ger_ses_urd_sod_mol_slo_cze_grk_qcu_ukr_fre_swe_xho_wly_prs_hau_dut_tag_ita_yor_arw_zul_sun_tha_aeg_tml_dyu_akn_aze_pan_krd_tur_swt_vie_amh_swa_igb_bem	-0.174471647545215	-0.411465846204812	0.681677688074326
795	tig_spa_ewe_lit_mlt_sod_aeg_mcd_uzb_azi_igb_tag_ven_ukr_ger_bsq_grk_gam_swt_cnt_ctl_urd_tsw_alb_bam_eng_est_fbf_akn_fin_ita_hau_geo_guj_scr_slo_rom_chh_amh_fre_hun_tsn_ind_krd_bat_jpn_knd_kor_swe_afr_dgb_por_sun_hin_owc_mly_mnd_dut_dyu_prs_sid_bul_nor_svk_pol_qcu_cze_ben_rus_swa_wly_pan_heb_bos_jav_mol_bem_glc_zul_mao_tha_amr_tml_moo_xho_aze_lat_arw_tur_cic_vie_anl_ses_lda_yor	-0.999234904784846	-2.44299276090634	0.0164542089478352
796	aeg_alb_lda_lat_amr_wly_amh_guj_azi_tur_igb_sun_fbf_arw_mol_bsq_bos_heb_swa_mnd_nor_dut_ven_ger_xho_ben_fin_bem_akn_est_ukr_gam_geo_cze_krd_eng_prs_tig_sid_pan_hun_tsn_mly_lit_mao_jpn_knd_kor_urd_por_dyu_svk_jav_spa_sod_tag_cnt_swe_tsw_slo_hau_mcd_rom_hin_pol_qcu_afr_bul_glc_ses_owc_rus_chh_grk_bat_scr_zul_ctl_moo_ind_tha_mlt_tml_swt_cic_uzb_fre_ita_aze_yor_vie_anl_bam_dgb_ewe	-0.465544161360908	-1.10792504679316	0.270751377040319
797	hau_rus_zul_dut_wly_chh_heb_afr_azi_tur_akn_mao_ewe_slo_ctl_bsq_spa_amh_moo_cnt_pol_bos_bam_por_swt_fre_hun_tsn_lda_fin_prs_gam_geo_cze_guj_svk_glc_tig_aeg_krd_est_swa_mly_ben_bat_jpn_tml_kor_eng_lat_ven_mol_tag_mcd_sod_sun_mnd_bul_dyu_ita_owc_lit_swe_ukr_hin_qcu_ger_nor_arw_tsw_amr_urd_anl_alb_ind_rom_igb_grk_bem_jav_tha_mlt_knd_fbf_cic_aze_scr_pan_uzb_yor_vie_sid_ses_xho_dgb	0.0196962337189907	0.0463325070351399	0.963144577376301
798	chh_grk_bem_mcd_anl_mlt_gam_glc_tur_aze_zul_tag_ses_ben_svk_bsq_cze_amh_xho_cnt_fre_afr_ewe_arw_moo_guj_est_yor_fbf_hun_eng_amr_geo_bos_alb_pan_swe_owc_aeg_urd_fin_akn_jav_dut_ind_jpn_tml_kor_scr_ctl_lda_lat_sun_rom_tig_bat_mnd_ukr_swa_hin_heb_lit_bul_slo_pol_qcu_rus_nor_krd_tsw_hau_spa_wly_ita_mly_por_ven_prs_dgb_mao_tha_sod_knd_tsn_igb_uzb_mol_ger_azi_swt_vie_sid_cic_bam_dyu	-0.118940086668849	-0.280438025216794	0.779764351736362
799	sid_slo_fbf_ben_tig_owc_sod_bul_uzb_aze_dgb_jav_zul_fre_por_bsq_ctl_aeg_bem_cnt_ger_guj_tsn_mol_lda_alb_est_ses_bam_fin_prs_gam_geo_mcd_cze_rus_pan_amr_mlt_dut_hun_dyu_bat_swe_sun_jpn_knd_kor_bos_krd_yor_pol_tag_ita_amh_mao_mnd_grk_cic_afr_heb_eng_lat_urd_arw_qcu_hin_spa_nor_xho_chh_rom_wly_lit_mly_ukr_igb_glc_swt_ind_tha_hau_tml_ven_swa_azi_svk_scr_tur_tsw_vie_anl_akn_ewe_moo	-0.864304247770727	-2.09339612400403	0.0390355946018645
800	amr_hin_yor_ger_aeg_mlt_amh_lit_aze_tur_tsw_jav_zul_krd_eng_bsq_por_heb_bam_mnd_mcd_prs_bem_slo_ewe_rom_est_swt_ses_fin_bul_tig_geo_bos_pan_alb_spa_anl_wly_svk_hun_fbf_ind_scr_bat_jpn_tml_kor_nor_lat_ven_guj_mly_arw_sod_sun_cnt_mol_tsn_ctl_gam_pol_cze_rus_afr_qcu_ben_fre_swe_cic_owc_grk_hau_dut_tag_ukr_dyu_ita_lda_mao_tha_chh_knd_igb_xho_uzb_urd_glc_azi_moo_vie_sid_dgb_swa_akn	-0.527763212157746	-1.25979672619039	0.21089499694141
801	owc_arw_zul_spa_anl_gam_chh_hin_aze_azi_fbf_mly_swt_guj_glc_bsq_ben_sid_swa_cnt_fre_pol_yor_cze_ses_eng_est_ewe_cic_fin_mcd_tig_geo_rom_alb_scr_por_aeg_hau_afr_hun_ven_bat_rus_mao_jpn_tml_kor_svk_slo_tsn_ger_tag_ctl_amh_ind_mnd_lat_akn_prs_wly_ita_bos_bul_mol_qcu_grk_lit_pan_tsw_amr_dut_mlt_nor_jav_swe_igb_urd_bem_sun_tha_heb_knd_dyu_lda_tur_ukr_krd_uzb_xho_vie_sod_bam_dgb_moo	0.41052828773109	0.96884529071499	0.335135311826402
802	aeg_grk_swa_svk_anl_owc_amr_fre_aze_uzb_tsw_tag_igb_arw_spa_bsq_glc_wly_akn_cnt_ita_hin_fbf_scr_dyu_pan_est_bem_lda_fin_guj_tig_geo_rus_por_alb_krd_hau_sod_ben_hun_xho_mly_afr_mao_jpn_tml_kor_nor_pol_yor_ger_bat_mol_sid_ind_mnd_eng_dgb_prs_gam_slo_bul_rom_ukr_qcu_cze_lat_lit_ses_mlt_dut_heb_urd_jav_mcd_zul_bos_bam_sun_tha_amh_knd_tsn_cic_tur_ctl_swe_azi_moo_vie_chh_ewe_swt_ven	0.234499253570529	0.551787742329154	0.582417283494805
803	amr_fre_zul_arw_mlt_wly_sod_pol_tur_azi_dyu_sun_swa_urd_guj_bsq_hin_tig_ven_cnt_pan_krd_bam_eng_ses_alb_fin_tsn_akn_hun_slo_gam_geo_lit_cze_glc_ita_hau_heb_nor_est_dgb_ind_grk_mao_jpn_tml_kor_ger_swe_yor_rom_bat_ben_anl_tag_mnd_ukr_ewe_por_owc_afr_mol_svk_spa_qcu_mcd_ctl_scr_lda_sid_prs_chh_bos_jav_lat_xho_bul_igb_mly_tha_aeg_knd_tsw_bem_aze_rus_dut_uzb_swt_vie_amh_moo_cic_fbf	-0.509705225639953	-1.21403298802622	0.227809086791625
804	gam_alb_dyu_guj_wly_tig_sod_lat_uzb_aze_swt_bat_yor_ita_krd_bsq_grk_mlt_swa_cnt_cze_prs_xho_nor_akn_scr_fin_zul_ewe_est_pol_owc_geo_bul_ctl_lit_ger_sid_heb_arw_hun_bam_tag_dut_jav_jpn_tml_kor_rom_pan_dgb_ben_mao_spa_anl_sun_mnd_glc_tsn_eng_chh_slo_fre_ukr_mcd_qcu_mol_por_rus_lda_aeg_swe_amh_hin_ind_afr_ven_bos_bem_mly_tha_hau_knd_cic_fbf_tur_svk_urd_azi_moo_vie_amr_igb_tsw_ses	-0.16707756203467	-0.394147408514626	0.694374542133596
805	chh_bos_fbf_spa_hau_tig_sod_glc_uzb_tur_bam_mly_moo_arw_pol_bsq_eng_owc_akn_mnd_cze_urd_ewe_grk_tsn_fre_fin_dgb_dyu_hun_hin_wly_geo_rus_svk_lat_slo_sid_gam_ben_est_swa_ind_lit_sun_jpn_tml_kor_scr_ukr_ses_bul_mao_mol_heb_jav_cnt_swe_ven_krd_mlt_por_ger_afr_mcd_qcu_rom_ita_prs_xho_anl_guj_amr_dut_tag_pan_igb_ctl_cic_bat_tha_aeg_knd_tsw_bem_aze_alb_nor_azi_lda_vie_amh_swt_zul_yor	0.822489449366916	1.95558544046267	0.0535155200765533
806	heb_mcd_swt_hin_amh_wly_owc_grk_uzb_aze_dyu_sun_yor_pol_alb_bsq_bul_hau_lda_mnd_ukr_swe_akn_ctl_fbf_arw_hun_moo_ewe_est_afr_chh_geo_ita_urd_ben_svk_mlt_anl_rus_fin_dgb_mly_mol_bat_jpn_knd_kor_rom_krd_swa_lit_jav_prs_gam_tag_cnt_ger_bem_dut_amr_pan_por_scr_bos_qcu_eng_spa_nor_ses_tig_slo_sid_cze_ind_guj_xho_fre_tsn_mao_tha_aeg_tml_ven_igb_tur_lat_glc_azi_zul_vie_sod_bam_cic_tsw	-1.15432433408946	-2.83790476832238	0.00557506796898728
807	aeg_scr_ses_swe_tig_mlt_amh_pol_tur_uzb_yor_mao_tsn_mol_slo_bsq_urd_hau_xho_mnd_lat_afr_ewe_alb_swt_arw_fin_fbf_moo_est_bos_heb_geo_ger_ben_cze_ita_sod_amr_nor_hun_akn_ind_svk_sun_jpn_knd_kor_bul_dut_cic_rom_tag_glc_wly_jav_cnt_fre_tsw_lit_sid_por_ctl_prs_eng_qcu_rus_hin_mcd_dyu_gam_ukr_anl_guj_mly_spa_igb_pan_swa_bat_tha_owc_tml_bam_ven_azi_krd_grk_aze_zul_vie_chh_lda_bem_dgb	-0.565348558684635	-1.34708891861442	0.181224838517425
808	anl_glc_dgb_eng_chh_mlt_wly_hin_tur_aze_tsw_jav_bem_urd_ctl_bsq_fre_amh_xho_cnt_cze_lat_akn_ger_zul_arw_hun_swa_swt_fin_rom_heb_geo_lit_ukr_slo_ben_gam_sod_spa_est_ses_mao_mcd_sun_jpn_knd_kor_bos_svk_bam_pan_ind_afr_tig_tag_mnd_alb_ven_por_hau_prs_mol_krd_guj_qcu_swe_pol_rus_moo_aeg_ita_owc_dut_mly_grk_lda_bul_igb_bat_tha_sid_tml_dyu_ewe_azi_nor_scr_uzb_fbf_vie_amr_tsn_yor_cic	-0.0389824494375751	-0.0918350624978265	0.927026612874962
809	sid_krd_dyu_mol_amr_tig_aeg_rus_tur_azi_igb_ind_lda_slo_alb_bsq_arw_gam_ven_mnd_ctl_pan_swt_por_ses_urd_est_ewe_tsw_hun_nor_mlt_geo_glc_lat_ukr_scr_chh_heb_ita_fin_yor_tag_fre_bat_jpn_tml_kor_lit_eng_cic_guj_jav_bos_owc_sun_cnt_cze_tsn_bul_wly_mcd_swe_prs_afr_qcu_grk_svk_ben_swa_anl_rom_sod_hin_mao_spa_dgb_dut_xho_mly_tha_amh_knd_zul_fbf_uzb_pol_ger_aze_moo_vie_hau_bem_akn_bam	-0.296080865404793	-0.699553087004778	0.485952531887831
810	hau_glc_cic_urd_heb_amh_amr_mol_tur_aze_igb_tag_lda_por_ger_bsq_dut_wly_swt_mnd_prs_arw_ven_pan_tsw_ben_hun_akn_bem_est_slo_mlt_geo_bul_rus_grk_ukr_sod_tig_bos_fin_bam_ind_eng_bat_jpn_tml_kor_nor_spa_yor_guj_sun_lat_anl_mly_cnt_hin_dyu_svk_gam_ctl_ita_lit_fre_qcu_krd_alb_afr_dgb_sid_cze_owc_swe_mao_pol_swa_scr_tsn_jav_tha_chh_knd_fbf_xho_uzb_mcd_rom_azi_ses_vie_aeg_moo_ewe_zul	0.210072873198324	0.493953840548705	0.62250342342838
811	amh_lit_zul_cze_aeg_sod_hau_ctl_tur_azi_bam_bat_ewe_ita_lat_bsq_afr_heb_yor_cnt_alb_spa_xho_pol_moo_pan_est_lda_fbf_hun_rus_owc_geo_scr_por_rom_dut_anl_wly_glc_fin_bem_mly_arw_sun_jpn_tml_kor_grk_urd_tsn_mcd_mao_bos_gam_ind_mnd_ger_tsw_ukr_chh_bul_mol_ben_nor_qcu_eng_hin_prs_swt_tig_slo_mlt_guj_jav_fre_cic_svk_dgb_tag_tha_sid_knd_swa_ses_uzb_swe_krd_aze_akn_vie_amr_dyu_igb_ven	-0.425833020917292	-1.00958362590122	0.315314350011101
812	aeg_rus_ses_scr_amh_heb_tig_mol_azi_aze_fbf_bat_dgb_lit_nor_bsq_grk_wly_yor_mnd_pan_prs_xho_fre_cic_slo_fin_igb_swt_hun_ctl_sid_geo_mcd_spa_krd_eng_gam_anl_ger_est_bem_mao_afr_sun_jpn_tml_kor_ukr_cze_tsw_urd_ind_rom_amr_jav_cnt_hin_ven_swe_hau_guj_bul_ita_svk_qcu_ben_arw_alb_ewe_mlt_pol_chh_por_tag_dut_akn_bos_tsn_mly_tha_owc_knd_lda_swa_tur_lat_glc_uzb_bam_vie_sod_moo_dyu_zul	-0.812267485015059	-1.95510005291052	0.0535736623104311
813	gam_ita_tsn_ctl_heb_sod_amr_svk_aze_tur_ven_jav_swt_scr_mcd_bsq_pan_mlt_yor_mnd_dut_ben_dgb_glc_ses_rom_fin_tsw_dyu_est_arw_wly_geo_nor_guj_cze_lat_chh_sid_afr_hun_akn_sun_mol_mao_jpn_tml_kor_spa_urd_ewe_eng_tag_alb_hau_ind_cnt_lit_xho_fre_aeg_ger_pol_prs_swe_qcu_grk_krd_rus_igb_anl_bul_amh_hin_mly_bos_lda_ukr_swa_bat_tha_tig_knd_cic_fbf_azi_por_slo_uzb_bem_vie_owc_moo_zul_bam	0.947636860593006	2.26617092666538	0.0257598358667922
814	heb_eng_swa_grk_amr_wly_amh_ukr_aze_uzb_zul_bat_tsn_guj_arw_bsq_bul_anl_igb_cnt_krd_hin_swt_por_bam_urd_hun_dyu_ewe_fin_pol_hau_geo_rus_ita_spa_scr_tig_owc_rom_est_xho_ind_pan_mly_jpn_knd_kor_ger_mcd_ven_ctl_tag_prs_gam_mao_mnd_lat_moo_cze_sid_lit_fre_nor_svk_qcu_glc_slo_dut_dgb_mlt_swe_chh_mol_sun_ben_fbf_afr_tsw_jav_tha_sod_tml_lda_ses_azi_bos_alb_tur_yor_vie_aeg_bem_cic_akn	-0.522385573620941	-1.24328959763523	0.216886309186251
815	chh_nor_tsw_scr_sod_tig_mlt_svk_aze_tur_zul_ind_dgb_rom_arw_bsq_ukr_aeg_igb_mnd_alb_eng_fbf_bos_yor_bul_hun_dyu_bem_est_ctl_owc_geo_rus_swe_cze_lit_hau_amh_lat_fin_ses_mao_spa_bat_jpn_knd_kor_pol_prs_lda_grk_tag_hin_heb_jav_cnt_urd_ewe_ben_sid_fre_ita_guj_pan_qcu_afr_mol_dut_swt_gam_por_wly_krd_mly_ger_bam_slo_ven_sun_tha_amr_tml_akn_swa_azi_glc_mcd_uzb_cic_vie_anl_moo_xho_tsn	-0.433567403196324	-1.02931741803544	0.306000152512514
816	chh_arw_dyu_ben_anl_gam_hau_nor_azi_aze_ses_bat_zul_swe_krd_bsq_bul_sod_tsw_mnd_glc_ger_ven_eng_swt_urd_fin_tsn_xho_est_cze_mlt_geo_ukr_prs_mcd_rom_heb_wly_dut_hun_bem_ind_ctl_mly_jpn_tml_kor_guj_grk_fbf_afr_jav_pan_amr_tag_cnt_rus_moo_ita_amh_svk_lit_pol_lat_qcu_scr_por_slo_yor_tig_hin_sid_spa_sun_bos_cic_alb_lda_mao_tha_owc_knd_ewe_igb_tur_fre_mol_uzb_bam_vie_aeg_swa_dgb_akn	-0.196165883737997	-0.463459531554549	0.644117852795101
817	chh_ger_swa_guj_mlt_sid_anl_lat_aze_tur_dyu_ind_ses_ctl_scr_bsq_urd_wly_zul_cnt_afr_slo_dgb_arw_akn_eng_est_cic_ewe_hun_ben_tig_geo_nor_spa_mcd_mol_sod_gam_svk_fin_ven_mao_pan_mly_jpn_knd_kor_pol_glc_tsn_rom_jav_bos_amh_sun_mnd_dut_bam_lit_hau_prs_ita_bul_swe_qcu_hin_alb_krd_lda_owc_rus_heb_grk_bat_cze_fbf_por_tsw_tag_tha_amr_tml_xho_igb_uzb_fre_ukr_azi_moo_vie_aeg_swt_yor_bem	-0.601101239407479	-1.43757535733825	0.153910845233152
818	chh_por_swt_afr_sid_amh_tig_fre_tur_uzb_zul_bat_cic_krd_pan_bsq_ukr_owc_swa_cnt_hin_spa_igb_lit_ses_glc_hun_bam_dyu_est_lat_anl_geo_ctl_urd_pol_prs_wly_heb_guj_fin_fbf_sun_swe_jav_jpn_tml_kor_bos_arw_akn_ita_tag_alb_amr_ind_mnd_rus_tsw_scr_sod_ben_cze_bul_dut_qcu_mol_rom_eng_lda_aeg_grk_mlt_ger_mly_nor_ven_mcd_tsn_mao_tha_hau_knd_bem_xho_aze_slo_svk_azi_moo_vie_gam_ewe_dgb_yor	0.205687056866023	0.484149565914369	0.629417915211697
819	hau_pol_dgb_bul_wly_heb_sid_ctl_azi_uzb_tsn_tag_ewe_dut_svk_bsq_fre_amr_dyu_cnt_rom_por_zul_spa_yor_urd_est_akn_moo_hun_afr_anl_geo_bos_krd_hin_pan_tig_mlt_eng_fin_bam_jav_prs_mly_jpn_knd_kor_cze_ita_igb_scr_bat_slo_aeg_sun_mnd_glc_fbf_ukr_owc_ger_alb_ben_grk_qcu_swe_mol_lit_ven_sod_guj_amh_mcd_mao_arw_lda_lat_tsw_ind_tha_chh_tml_swa_swt_tur_nor_rus_aze_ses_vie_gam_bem_xho_cic	0.0535606963639708	0.126099414900319	0.899925444608165
820	sod_glc_dyu_lat_wly_amh_owc_ben_azi_tur_ven_mao_zul_alb_swe_bsq_mol_anl_bam_mnd_lit_guj_ses_afr_tsn_por_hun_xho_yor_fin_mcd_gam_geo_urd_ctl_grk_rus_mlt_aeg_bos_est_akn_mly_ita_tag_jpn_tml_kor_hin_ger_moo_spa_bat_rom_hau_jav_cnt_dut_lda_scr_chh_slo_bul_pan_fre_qcu_svk_eng_pol_ewe_amr_nor_heb_prs_ind_krd_fbf_arw_tsw_sun_tha_tig_knd_dgb_swa_uzb_cze_ukr_aze_swt_vie_sid_bem_cic_igb	0.251478625744313	0.591515242656897	0.555610363634609
821	wly_ben_dyu_urd_tig_amr_anl_rus_uzb_tur_xho_bat_akn_bos_cze_bsq_ger_chh_cic_mnd_afr_alb_ewe_prs_bam_dut_hun_fbf_igb_fin_rom_amh_geo_eng_mol_lat_svk_sid_heb_nor_est_lda_jav_ukr_mly_jpn_tml_kor_guj_ita_moo_fre_sun_grk_mlt_ind_cnt_scr_tsn_swe_owc_spa_bul_pol_krd_qcu_slo_glc_lit_swa_gam_por_aeg_mcd_mao_ctl_bem_pan_swt_tag_tha_sod_knd_ven_tsw_azi_hin_arw_aze_yor_vie_hau_zul_ses_dgb	-0.199577768861649	-0.470913797007419	0.638804998528445
822	chh_svk_dyu_bul_sid_amh_owc_scr_uzb_aze_xho_mly_igb_pan_cze_bsq_fre_tig_cic_cnt_lat_dut_lda_ita_zul_mcd_fin_bem_ses_est_pol_heb_geo_prs_arw_nor_ger_mlt_anl_eng_hun_moo_sun_guj_bat_jpn_knd_kor_hin_bos_yor_afr_mao_por_aeg_ind_mnd_swe_ven_urd_amr_krd_ctl_grk_rus_qcu_ben_rom_ukr_tsw_wly_alb_gam_mol_tag_lit_bam_slo_fbf_jav_tha_hau_tml_swt_ewe_azi_spa_glc_tur_dgb_vie_sod_akn_tsn_swa	0.0393471576376583	0.0926209438134639	0.926403935985643
823	heb_prs_ses_glc_aeg_anl_chh_fre_uzb_aze_igb_mly_lda_ctl_ita_bsq_rom_tig_dgb_mnd_swe_bos_yor_spa_zul_ukr_est_tsn_akn_fin_grk_wly_geo_nor_bul_svk_dut_sid_gam_lit_hun_tsw_mao_mcd_ind_jpn_tml_kor_krd_cze_swa_alb_bat_pan_mlt_sun_cnt_ger_dyu_mol_amh_rus_urd_arw_por_qcu_eng_guj_ben_ewe_owc_slo_amr_lat_jav_hin_fbf_afr_cic_tag_tha_sod_knd_ven_bam_azi_pol_scr_tur_swt_vie_hau_moo_xho_bem	0.184968375171699	0.434841532528377	0.664684831901787
824	heb_lit_swt_cze_aeg_hau_owc_grk_uzb_azi_igb_ind_bem_swe_bul_bsq_pan_amr_tsn_mnd_arw_ctl_tsw_urd_dyu_eng_hun_xho_akn_est_rus_wly_geo_bos_hin_alb_afr_mlt_anl_ben_fin_fbf_mao_prs_tag_jpn_knd_kor_guj_rom_ses_nor_mly_svk_sid_jav_cnt_spa_bam_fre_tig_dut_glc_scr_ger_qcu_ita_mcd_slo_ven_gam_pol_chh_mol_sun_lat_cic_ukr_lda_bat_tha_amh_tml_swa_ewe_tur_por_krd_aze_zul_vie_sod_dgb_yor_moo	-0.400159298315935	-0.948297394900648	0.345435760153757
825	anl_fre_dgb_hin_mlt_heb_aeg_ukr_azi_uzb_tsn_sun_ewe_pan_svk_bsq_alb_sid_bam_mnd_afr_lat_lda_guj_xho_ger_est_cic_tsw_fin_pol_wly_geo_bul_dut_cze_scr_amr_hau_bos_hun_bem_mao_grk_ind_jpn_knd_kor_spa_lit_fbf_ita_bat_slo_owc_mly_cnt_glc_igb_swe_gam_por_urd_arw_mol_qcu_krd_ben_rom_swt_sod_prs_amh_ctl_tag_eng_ses_mcd_swa_jav_tha_tig_tml_zul_akn_tur_rus_nor_aze_dyu_vie_chh_yor_ven_moo	-0.303045435668456	-0.716634779026423	0.475395329920999
826	tig_hin_tsn_spa_sod_chh_sid_grk_aze_azi_ewe_mao_bem_por_ctl_bsq_pol_amh_tsw_mnd_bos_lit_dyu_arw_lda_afr_fin_ses_swa_est_glc_aeg_geo_slo_krd_ita_pan_amr_wly_ben_hun_swt_ind_rus_sun_jpn_tml_kor_scr_urd_akn_alb_bat_mol_hau_mly_cnt_fre_zul_rom_anl_eng_svk_nor_guj_qcu_cze_lat_dut_xho_owc_bul_mlt_swe_tag_ger_fbf_mcd_dgb_jav_tha_gam_knd_bam_ven_uzb_prs_ukr_tur_igb_vie_heb_cic_yor_moo	-0.0981266501898596	-0.231723467825898	0.817261907740965
827	owc_mcd_moo_slo_wly_anl_amh_dut_aze_uzb_swt_ind_dyu_cze_bos_bsq_grk_sod_xho_mnd_lat_ben_akn_bul_ven_swe_fin_tsn_bam_hun_spa_mlt_geo_svk_krd_afr_glc_gam_amr_nor_est_ewe_jav_pan_mao_jpn_knd_kor_urd_fre_tsw_pol_tag_eng_heb_mly_cnt_alb_bem_guj_tig_hin_rom_ctl_mol_qcu_ukr_arw_por_lda_sid_prs_aeg_rus_bat_ger_zul_ita_swa_sun_tha_chh_tml_ses_cic_azi_scr_lit_tur_igb_vie_hau_dgb_fbf_yor	0.138290544717153	0.325192089914964	0.745766142368303
828	heb_rus_tsn_arw_amr_gam_amh_krd_azi_aze_ses_bat_cic_afr_mcd_bsq_ita_mlt_yor_cnt_guj_pan_bam_ger_ewe_por_hun_fbf_bem_est_grk_wly_geo_lit_spa_scr_svk_sid_hau_bul_fin_swt_tag_bos_mly_jpn_tml_kor_mol_eng_xho_dut_sun_ben_chh_jav_mnd_lat_akn_swe_aeg_pol_urd_ctl_glc_qcu_hin_slo_rom_dyu_tig_cze_sod_prs_mao_nor_moo_ukr_ven_ind_tha_anl_knd_lda_zul_tur_alb_fre_uzb_swa_vie_owc_dgb_tsw_igb	0.0373721220188751	0.0879250885122822	0.930125267856019
829	sid_afr_zul_bos_hau_heb_amh_prs_tur_uzb_akn_tag_swa_lat_ger_bsq_rom_wly_xho_cnt_urd_ukr_yor_krd_bem_pan_fin_dgb_dyu_hun_mol_tig_geo_cze_alb_swe_mcd_owc_sod_arw_est_cic_mao_bul_bat_jpn_tml_kor_glc_scr_ewe_svk_sun_dut_chh_ind_mnd_eng_swt_rus_mlt_lit_hin_slo_ben_qcu_pol_guj_ctl_tsw_anl_fre_aeg_grk_mly_spa_tsn_ita_bam_jav_tha_amr_knd_fbf_igb_azi_nor_por_aze_lda_vie_gam_ses_ven_moo	0.449512937060326	1.06091897810037	0.291474157739599
830	wly_bul_ses_eng_amr_aeg_owc_fre_uzb_azi_dyu_bat_lda_scr_ben_bsq_bos_sid_yor_mnd_cze_afr_cic_lat_tsw_mol_est_bem_zul_fin_glc_hau_geo_lit_grk_svk_dut_sod_tig_alb_hun_dgb_mly_mcd_sun_jpn_knd_kor_guj_nor_ewe_ukr_tag_krd_chh_mao_cnt_ctl_xho_rus_heb_por_slo_rom_urd_qcu_ger_hin_spa_ven_mlt_arw_amh_pol_ind_swe_swt_ita_tsn_jav_tha_gam_tml_fbf_swa_aze_pan_prs_tur_akn_vie_anl_bam_igb_moo	0.155368895490231	0.366036178300415	0.715169414599326
831	amh_grk_ewe_swe_heb_hau_aeg_mcd_uzb_tur_bam_sun_tsw_svk_rom_bsq_afr_amr_dgb_cnt_ita_cze_zul_ukr_swt_bul_hun_moo_akn_fin_rus_anl_geo_lat_krd_dut_ger_tig_mlt_mol_est_ses_mao_por_tag_jpn_knd_kor_ctl_pan_igb_lit_bat_spa_sod_mly_mnd_bos_lda_fre_chh_eng_hin_guj_scr_qcu_nor_slo_ben_xho_sid_pol_owc_alb_jav_prs_swa_glc_cic_ind_tha_gam_tml_ven_bem_aze_arw_urd_azi_tsn_vie_wly_dyu_yor_fbf	-0.42517503607094	-1.00834094816573	0.315907154205365
832	amh_alb_xho_por_amr_sid_chh_ctl_azi_tur_dgb_sun_swt_fre_mcd_bsq_prs_gam_igb_cnt_grk_krd_swa_bos_tsn_rom_est_bam_ven_hun_cze_wly_geo_scr_lit_ben_mol_heb_owc_pol_fin_akn_jav_ukr_bat_jpn_knd_kor_lat_swe_ses_pan_ind_ger_sod_mly_mnd_nor_fbf_urd_hau_dut_bul_spa_arw_qcu_rus_afr_eng_lda_anl_glc_mlt_slo_mao_svk_yor_ita_bem_tag_tha_tig_tml_tsw_ewe_aze_guj_hin_uzb_zul_vie_aeg_dyu_moo_cic	0.118972615572517	0.280501052817655	0.779716151902778
833	aeg_grk_moo_ita_gam_anl_amr_rom_tur_uzb_tsw_ind_bem_mol_nor_bsq_ctl_chh_xho_mnd_lit_eng_zul_spa_swa_dut_est_bam_dgb_hun_krd_owc_geo_lat_alb_prs_afr_wly_hau_pan_fin_yor_mly_pol_sun_jpn_tml_kor_fre_svk_dyu_ger_bat_bul_sod_mao_cnt_arw_lda_urd_mlt_por_glc_ukr_bos_qcu_scr_swe_guj_ven_amh_hin_heb_cze_tag_ben_fbf_slo_ewe_jav_tha_tig_knd_tsn_ses_azi_mcd_rus_aze_swt_vie_sid_akn_cic_igb	-0.165029838372269	-0.389399639680421	0.697870788804666
834	wly_grk_bam_krd_gam_hau_sid_ukr_uzb_tur_fbf_mly_igb_swe_ger_bsq_arw_amh_ewe_cnt_lit_lat_ven_dut_yor_ben_est_swt_dyu_fin_mol_sod_geo_afr_bul_prs_slo_tig_owc_por_hun_xho_bat_eng_jav_jpn_knd_kor_guj_fre_dgb_ctl_ind_ita_mlt_sun_mnd_scr_ses_rom_aeg_pol_svk_bos_glc_qcu_mcd_alb_hin_tsw_amr_nor_heb_pan_mao_rus_tsn_cze_cic_tag_tha_chh_tml_bem_zul_aze_urd_spa_azi_moo_vie_anl_lda_akn_swa	0.3834588984218	0.906151833916908	0.367197252116425
835	sid_mol_tsw_eng_mlt_amh_hau_slo_azi_uzb_zul_mao_igb_fre_glc_bsq_urd_wly_ses_mnd_por_rom_dgb_hin_tsn_rus_est_bam_bem_fin_bos_gam_geo_afr_swe_spa_alb_chh_heb_ctl_hun_cic_mly_lat_ind_jpn_knd_kor_scr_pol_xho_nor_tag_cze_owc_jav_cnt_bul_yor_arw_amr_svk_dut_ita_prs_qcu_pan_mcd_lit_moo_sod_krd_aeg_ger_sun_grk_ewe_guj_swa_bat_tha_tig_tml_akn_ven_tur_ukr_ben_aze_swt_vie_anl_dyu_lda_fbf	0.270447527299961	0.637440973496788	0.525403880280247
836	aeg_spa_ses_cze_amh_sod_anl_bul_azi_tur_lda_bat_tsw_afr_mcd_bsq_guj_hau_fbf_mnd_bos_lit_bem_svk_swt_hin_hun_cic_bam_est_por_sid_geo_dut_krd_prs_eng_owc_gam_nor_fin_igb_jav_arw_mao_jpn_knd_kor_ukr_fre_swa_ben_ind_urd_mlt_sun_cnt_pol_akn_ger_wly_slo_scr_pan_rus_qcu_ctl_grk_swe_dgb_amr_lat_heb_mol_tag_rom_zul_glc_tsn_mly_tha_chh_tml_ewe_dyu_uzb_alb_ita_aze_yor_vie_tig_xho_moo_ven	-0.550344665854506	-1.31265434183513	0.192529612340589
837	amr_ukr_cic_eng_amh_owc_hau_rus_tur_uzb_bam_mao_tsn_rom_guj_bsq_ben_tig_zul_cnt_slo_urd_fbf_bul_swa_svk_fin_tsw_swt_hun_bos_chh_geo_ctl_por_ita_dut_anl_gam_glc_est_ewe_tag_alb_bat_jpn_tml_kor_pol_ger_ven_lit_sun_fre_heb_mly_mnd_mcd_moo_scr_wly_swe_spa_arw_krd_qcu_grk_prs_lat_yor_sid_mol_sod_afr_ind_cze_bem_hin_dyu_jav_tha_mlt_knd_ses_xho_aze_pan_nor_azi_lda_vie_aeg_dgb_akn_igb	-0.742102020126417	-1.7830836613286	0.0778352755807988
838	hau_krd_ven_nor_amr_chh_mlt_fre_uzb_tur_fbf_tag_ewe_pan_bul_bsq_dut_heb_dyu_mnd_ita_arw_tsn_urd_swt_lit_est_bam_moo_fin_scr_tig_geo_ctl_slo_spa_rus_owc_sid_glc_hun_tsw_sun_guj_mao_jpn_tml_kor_ben_swe_yor_mcd_ind_por_gam_bat_cnt_alb_xho_svk_amh_prs_ukr_ger_mol_qcu_hin_afr_pol_bem_wly_grk_anl_eng_jav_lat_cic_bos_lda_mly_tha_aeg_knd_swa_igb_azi_rom_cze_aze_zul_vie_sod_dgb_akn_ses	-0.381674213826947	-0.905544604767979	0.367517006583659
839	amr_alb_cic_scr_hau_owc_gam_eng_azi_aze_dgb_sun_tsn_ita_mcd_bsq_arw_aeg_xho_cnt_lit_swe_lda_hin_dyu_spa_fin_ewe_bam_est_mol_heb_geo_glc_bul_svk_por_tig_anl_bos_hun_akn_ind_krd_mao_jpn_knd_kor_grk_rom_yor_cze_mly_urd_wly_bat_mnd_pol_bem_lat_sod_prs_afr_rus_ben_qcu_nor_pan_ctl_fbf_sid_guj_amh_fre_jav_ger_igb_dut_moo_tag_tha_mlt_tml_ven_zul_tur_slo_ukr_uzb_swa_vie_chh_tsw_ses_swt	-0.622825707398686	-1.48980809278854	0.139658405392122
840	sid_bos_lda_ukr_owc_heb_hau_eng_uzb_azi_cic_mly_fbf_slo_dut_bsq_pol_amr_bam_mnd_alb_hin_dgb_grk_yor_cze_hun_igb_ven_est_por_tig_geo_bul_pan_scr_svk_anl_mlt_ctl_fin_dyu_mao_urd_bat_jpn_knd_kor_arw_swe_swa_fre_sun_lat_wly_ind_cnt_lit_moo_mcd_gam_glc_rus_ita_spa_qcu_ger_guj_rom_swt_sod_nor_amh_krd_jav_prs_xho_afr_zul_tag_tha_chh_tml_bem_tsn_tur_mol_ben_aze_akn_vie_aeg_ewe_ses_tsw	-0.897215436452455	-2.1741558024404	0.0322317899644185
841	sid_mol_ses_fre_hau_anl_mlt_alb_aze_tur_bam_mly_cic_pol_cze_bsq_ctl_chh_igb_mnd_bos_hin_moo_pan_lda_urd_fin_swa_fbf_hun_spa_wly_geo_ita_mcd_ger_eng_owc_amh_rom_est_ven_sun_por_mao_jpn_tml_kor_bul_nor_xho_afr_jav_ben_tig_bat_cnt_guj_tsn_dut_aeg_rus_arw_scr_grk_qcu_prs_ukr_swe_bem_sod_krd_heb_lat_tag_glc_akn_svk_zul_ind_tha_gam_knd_tsw_dgb_azi_lit_slo_uzb_dyu_vie_amr_ewe_swt_yor	0.347225541287835	0.819124990411454	0.41480926631646
842	chh_afr_tsw_cze_wly_amr_amh_ger_aze_azi_ses_mly_cic_pol_pan_bsq_svk_sid_swt_cnt_spa_alb_yor_arw_bam_bul_hun_xho_ewe_fin_scr_tig_geo_glc_por_urd_mcd_owc_aeg_hin_est_swa_tag_ita_jav_jpn_tml_kor_swe_rus_bem_eng_bat_lit_heb_mao_mnd_rom_igb_grk_sod_bos_guj_krd_prs_qcu_lat_ukr_mol_tsn_hau_fre_anl_ben_ind_nor_ven_dut_akn_sun_tha_gam_knd_moo_lda_uzb_ctl_slo_tur_dyu_vie_mlt_fbf_dgb_zul	0.310689916686793	0.731076569380822	0.466570359804569
843	chh_ctl_ven_por_gam_sod_owc_dut_azi_tur_tsn_sun_swt_arw_rus_bsq_bul_amr_tsw_mnd_bos_urd_ses_afr_dgb_pan_hun_fbf_bem_fin_grk_heb_geo_scr_ita_glc_krd_amh_sid_nor_est_ewe_ind_svk_bat_jpn_knd_kor_hin_ger_dyu_slo_mao_lat_wly_tag_cnt_fre_cic_alb_mlt_pol_rom_ben_eng_qcu_mol_prs_swe_yor_hau_lit_anl_guj_jav_spa_xho_mcd_bam_mly_tha_tig_tml_akn_igb_uzb_ukr_cze_aze_swa_vie_aeg_moo_lda_zul	-0.722387187067281	-1.7377845007013	0.0855589407791896
844	amr_swe_swt_lit_owc_sod_chh_mcd_azi_uzb_fbf_jav_akn_nor_alb_bsq_pan_hau_bam_cnt_svk_por_tsw_bos_ven_prs_est_yor_ewe_hun_pol_tig_geo_dut_urd_ger_arw_heb_mlt_ukr_fin_cic_mly_scr_bat_jpn_knd_kor_ben_rom_xho_fre_sun_guj_wly_tag_mnd_ctl_dgb_afr_amh_slo_spa_hin_cze_qcu_lat_glc_ita_ses_aeg_rus_gam_mol_mao_eng_igb_grk_zul_ind_tha_anl_tml_lda_bem_aze_krd_bul_tur_dyu_vie_sid_swa_tsn_moo	-0.188104677199903	-0.443845667032557	0.658185147678999
845	heb_guj_swa_ger_wly_anl_gam_alb_tur_aze_ses_bat_bam_ukr_svk_bsq_glc_amh_tsw_cnt_rus_bos_cic_por_dgb_fre_fin_igb_tsn_hun_hin_sod_geo_lit_mcd_eng_mol_mlt_amr_prs_est_ewe_ind_grk_sun_jpn_knd_kor_afr_nor_bem_ctl_tag_bul_tig_mao_mnd_pan_yor_dut_chh_cze_pol_spa_krd_qcu_lat_swe_arw_lda_aeg_scr_sid_rom_jav_slo_ven_ben_moo_mly_tha_owc_tml_zul_akn_azi_urd_ita_uzb_dyu_vie_hau_fbf_xho_swt	-0.3455034474646	-0.819129536105517	0.414806686221436
846	tig_ctl_yor_mol_amr_owc_heb_nor_azi_aze_igb_mly_lda_cze_pan_bsq_pol_wly_zul_cnt_afr_spa_bam_grk_dgb_svk_fin_moo_swt_est_scr_sod_geo_prs_glc_fre_bos_anl_chh_swe_hun_tsn_jav_eng_bat_jpn_knd_kor_dut_mcd_dyu_por_tag_rom_mlt_sun_mnd_alb_akn_arw_gam_urd_lit_slo_ben_qcu_ita_ger_rus_bem_amh_ukr_aeg_lat_ind_bul_ven_guj_ewe_mao_tha_hau_tml_swa_tsw_tur_krd_hin_uzb_fbf_vie_sid_ses_cic_xho	0.0597098787503191	0.140678606206068	0.888428102503281
847	gam_rus_dyu_swe_mlt_tig_heb_svk_aze_uzb_zul_sun_tsn_ita_lat_bsq_arw_aeg_cic_cnt_por_slo_moo_grk_lda_fre_est_dgb_bem_fin_mol_hau_geo_scr_prs_eng_krd_wly_chh_bul_hun_igb_tag_dut_bat_jpn_tml_kor_pan_guj_yor_ctl_mao_lit_amh_mly_mnd_alb_bam_ger_owc_rom_nor_ben_pol_qcu_spa_ukr_afr_ses_amr_hin_anl_urd_jav_cze_akn_glc_tsw_ind_tha_sid_knd_fbf_swt_tur_mcd_bos_azi_xho_vie_sod_ewe_ven_swa	-0.00376516261516186	-0.00886637139105457	0.992944743731598
848	aeg_scr_akn_prs_owc_wly_anl_bul_tur_aze_ses_mao_dyu_ukr_ctl_bsq_afr_hau_swa_mnd_mcd_alb_ewe_fre_xho_pol_fin_dgb_tsw_hun_grk_chh_geo_svk_por_dut_ben_sid_tig_ger_est_ven_jav_glc_mly_jpn_tml_kor_lat_urd_fbf_mol_bat_nor_amh_tag_cnt_hin_zul_ita_mlt_spa_bos_guj_arw_qcu_swe_slo_rus_cic_amr_pan_sod_eng_sun_rom_bam_lit_lda_ind_tha_gam_knd_swt_tsn_azi_cze_krd_uzb_igb_vie_heb_yor_moo_bem	-0.162036683998992	-0.382163727580185	0.703211833660187
849	sod_mcd_zul_ben_anl_aeg_wly_grk_aze_tur_tsn_ind_tsw_guj_hin_bsq_dut_amh_bem_cnt_pan_afr_dyu_bul_yor_ita_est_swa_ses_hun_svk_gam_geo_arw_rus_bos_ctl_heb_sid_ger_fin_dgb_bat_scr_mao_jpn_tml_kor_lat_swe_moo_glc_tag_fre_mlt_mly_mnd_rom_bam_ukr_hau_pol_lit_spa_cze_qcu_slo_por_prs_cic_amr_nor_owc_mol_sun_alb_lda_eng_xho_jav_tha_tig_knd_ewe_swt_uzb_urd_krd_azi_igb_vie_chh_fbf_ven_akn	0.691417985282256	1.63967087120037	0.104452088735947
850	amh_cze_bam_swe_hau_mlt_owc_dut_aze_tur_zul_mao_bem_fre_rus_bsq_nor_sid_ven_mnd_por_hin_akn_afr_dgb_guj_hun_fbf_ewe_fin_pol_wly_geo_prs_lit_eng_ukr_aeg_gam_slo_est_ses_ind_arw_bat_jpn_tml_kor_spa_krd_dyu_rom_sun_pan_sod_tag_cnt_scr_swa_alb_amr_ctl_grk_bos_bul_qcu_svk_lat_glc_tsw_anl_urd_heb_mol_mly_ita_xho_mcd_lda_jav_tha_tig_knd_tsn_yor_uzb_ben_ger_azi_cic_vie_chh_swt_igb_moo	0.431627470741167	1.01812000712716	0.311262256844276
851	heb_bul_tsn_ger_anl_sod_amr_lit_uzb_azi_swa_mly_lda_grk_mcd_bsq_ben_sid_zul_mnd_spa_ctl_ewe_hin_xho_por_est_igb_moo_fin_afr_hau_geo_ita_lat_pol_dut_tig_chh_bos_hun_dgb_tag_prs_bat_jpn_tml_kor_mol_slo_bam_swe_sun_rus_mlt_mao_cnt_glc_cic_nor_amh_fre_cze_urd_pan_qcu_arw_rom_scr_ven_wly_eng_aeg_guj_jav_svk_akn_ukr_ses_ind_tha_gam_knd_tsw_swt_tur_krd_alb_aze_yor_vie_owc_fbf_dyu_bem	0.245440626993899	0.576774521491589	0.565485270159336
852	anl_afr_ses_rus_tig_sod_chh_eng_uzb_aze_bem_mao_bam_swe_pan_bsq_svk_hau_fbf_cnt_mol_glc_dgb_krd_yor_bul_est_dyu_tsw_hun_scr_aeg_geo_alb_arw_fre_ger_sid_heb_pol_fin_zul_sun_rom_jav_jpn_tml_kor_mcd_spa_xho_bos_bat_ukr_wly_tag_mnd_dut_moo_nor_gam_urd_prs_ctl_ita_qcu_ben_slo_guj_ewe_amr_lit_owc_hin_mly_cze_cic_lat_lda_ind_tha_amh_knd_swa_igb_tur_por_grk_azi_swt_vie_mlt_ven_tsn_akn	-0.809424443499421	-1.95032596583046	0.0541483887999994
853	sid_por_yor_slo_owc_amr_mlt_ctl_tur_azi_ewe_tag_akn_hin_alb_bsq_mol_aeg_swt_mnd_bul_prs_dgb_fre_fbf_cze_fin_dyu_bam_est_guj_tig_geo_ger_bos_pan_lat_anl_chh_swe_hun_ven_bat_pol_ind_jpn_tml_kor_svk_eng_lda_grk_mao_nor_sod_mly_cnt_dut_moo_rom_wly_mcd_afr_scr_ita_qcu_ben_glc_spa_zul_heb_arw_hau_lit_sun_urd_xho_ukr_bem_jav_tha_gam_knd_igb_tsw_aze_krd_rus_uzb_tsn_vie_amh_swa_ses_cic	-0.233467860541357	-0.551570550580386	0.582565509923163
854	hau_cze_igb_scr_aeg_amh_heb_ita_uzb_tur_ses_ind_fbf_ukr_krd_bsq_glc_mlt_xho_cnt_dut_afr_tsn_grk_moo_pan_est_swt_dgb_fin_prs_gam_geo_urd_bul_lit_rus_sid_anl_por_hun_zul_bat_bos_tag_jpn_tml_kor_spa_svk_cic_swe_sun_arw_wly_mly_mnd_rom_bam_guj_tig_mcd_ctl_lat_ben_qcu_slo_pol_alb_lda_chh_ger_amr_eng_jav_fre_akn_hin_yor_mao_tha_owc_knd_dyu_swa_azi_mol_nor_aze_tsw_vie_sod_bem_ven_ewe	0.108493912666361	0.255353183525868	0.799014213213818
855	owc_bos_ewe_ben_anl_tig_amh_lat_aze_azi_xho_tag_tsw_nor_urd_bsq_afr_aeg_bam_mnd_prs_slo_swt_por_igb_glc_hun_ven_bem_fin_ukr_sid_geo_rom_bul_cze_lit_amr_mlt_ger_est_dyu_mao_swe_ind_jpn_knd_kor_pan_alb_ses_scr_sun_mol_heb_jav_cnt_ita_tsn_hin_hau_fre_ctl_dut_rus_qcu_spa_arw_guj_lda_wly_eng_sod_mcd_bat_pol_moo_krd_yor_mly_tha_gam_tml_zul_cic_tur_svk_grk_uzb_dgb_vie_chh_fbf_akn_swa	0.017281931006948	0.0406728084603954	0.967643929485515
856	hau_dut_yor_guj_aeg_amh_heb_afr_azi_uzb_bem_jav_zul_svk_ben_bsq_grk_sid_lda_cnt_nor_alb_akn_prs_ewe_hin_hun_fbf_tsn_est_por_owc_geo_rus_ctl_slo_lat_tig_sod_pol_fin_igb_tag_krd_mly_jpn_knd_kor_glc_mol_ses_urd_bat_lit_anl_ind_mnd_mcd_swt_pan_chh_arw_swe_rom_ita_qcu_bos_fre_bul_cic_wly_ukr_amr_eng_sun_spa_swa_ger_moo_mao_tha_mlt_tml_ven_bam_aze_scr_cze_tur_dyu_vie_gam_tsw_xho_dgb	0.227148814491744	0.534151589557273	0.594511229048806
857	gam_ukr_ewe_urd_heb_amh_anl_svk_aze_uzb_yor_mao_zul_ger_swe_bsq_por_mlt_lda_cnt_slo_alb_xho_cze_ven_krd_fin_cic_tsw_hun_ctl_sod_geo_dut_hin_spa_guj_hau_tig_mol_est_bem_ind_ben_bat_jpn_knd_kor_lat_arw_igb_bul_tag_afr_amr_sun_mnd_eng_swt_prs_sid_pol_glc_grk_scr_qcu_ita_lit_nor_dyu_owc_pan_wly_bos_jav_rom_ses_rus_dgb_mly_tha_chh_tml_akn_tsn_azi_fre_mcd_tur_bam_vie_aeg_fbf_swa_moo	-0.0699948445032209	-0.165112856103635	0.869213528041909
858	hau_scr_moo_pan_owc_sid_gam_nor_uzb_azi_dyu_mao_dgb_pol_urd_bsq_rom_anl_bem_mnd_guj_por_tsw_ben_igb_glc_est_akn_ewe_fin_bos_heb_geo_prs_mol_fre_ita_mlt_amr_swe_hun_tsn_ind_cze_tag_jpn_tml_kor_lit_eng_zul_ukr_mly_slo_sod_jav_cnt_dut_lda_alb_tig_afr_svk_arw_bul_qcu_ger_grk_krd_fbf_aeg_mcd_chh_ctl_sun_lat_ses_rus_cic_bat_tha_wly_knd_bam_swt_tur_hin_spa_aze_swa_vie_amh_ven_xho_yor	-0.287718037474681	-0.681336538888817	0.497351686781493
859	amr_ita_ewe_slo_hau_tig_owc_alb_aze_uzb_swt_ind_tsw_hin_lat_bsq_grk_heb_bam_cnt_mcd_spa_moo_ger_zul_por_hun_bem_igb_fin_guj_amh_geo_rom_urd_bul_cze_sid_chh_lit_est_fbf_tag_scr_mly_jpn_tml_kor_ben_ukr_swa_arw_mao_ctl_aeg_jav_mnd_fre_lda_glc_anl_dut_svk_rus_bos_qcu_eng_pan_krd_tsn_wly_afr_sod_nor_sun_prs_ses_pol_dyu_bat_tha_mlt_knd_yor_dgb_tur_swe_mol_azi_ven_vie_gam_xho_akn_cic	0.324845755251076	0.764258033721322	0.446648266152758
860	wly_hin_igb_arw_heb_sod_tig_nor_tur_azi_moo_sun_zul_scr_slo_bsq_swe_sid_tsn_mnd_rus_ger_ses_glc_fbf_mol_hun_swt_bem_fin_por_owc_geo_krd_pol_eng_fre_chh_hau_ctl_est_cic_bat_grk_jav_jpn_knd_kor_pan_ben_dyu_afr_mao_ukr_amr_mly_cnt_dut_dgb_svk_aeg_ita_spa_cze_lat_qcu_prs_urd_alb_yor_gam_guj_amh_mcd_tag_rom_bam_bos_ven_ind_tha_anl_tml_xho_lda_uzb_lit_bul_aze_ewe_vie_mlt_swa_tsw_akn	0.124741278185328	0.293456247606886	0.769827298720819
861	wly_eng_fbf_prs_amr_hau_tig_spa_uzb_tur_ses_jav_cic_grk_fre_bsq_ger_chh_dgb_cnt_bos_ukr_swa_mcd_igb_glc_est_lda_tsn_hun_arw_mlt_geo_ben_lit_guj_scr_owc_amh_pol_fin_dyu_ind_dut_bat_jpn_knd_kor_slo_bul_bem_krd_tag_rom_sid_mao_mnd_afr_ewe_mol_aeg_nor_rus_alb_cze_qcu_ita_svk_pan_akn_anl_hin_sod_swe_mly_por_tsw_ctl_yor_sun_tha_heb_tml_ven_bam_aze_urd_lat_azi_zul_vie_gam_xho_moo_swt	0.423699293092312	0.999153318301423	0.320313060743
862	sid_mol_ven_bul_mlt_owc_hau_svk_aze_tur_yor_mao_igb_hin_ctl_bsq_pol_tig_bam_mnd_fre_grk_moo_glc_tsn_lit_hun_swt_xho_fin_ukr_heb_geo_guj_rus_pan_ita_amr_sod_dut_est_cic_bat_lat_mly_jpn_knd_kor_bos_por_akn_urd_ind_mcd_aeg_jav_cnt_rom_lda_ben_amh_afr_alb_scr_eng_qcu_prs_krd_ger_dgb_chh_slo_anl_arw_sun_swe_zul_cze_fbf_tag_tha_gam_tml_ses_bem_azi_nor_spa_uzb_ewe_vie_wly_tsw_dyu_swa	-0.292773375139676	-0.693268979668893	0.489868563316541
863	amr_rom_dgb_ita_heb_tig_wly_scr_tur_uzb_cic_ind_lda_lit_mcd_bsq_guj_aeg_tsw_cnt_por_grk_yor_ukr_akn_slo_est_ven_tsn_hun_glc_anl_geo_bul_cze_ctl_afr_amh_chh_hin_fin_ewe_bat_urd_mao_jpn_knd_kor_rus_lat_ses_eng_mly_spa_mlt_sun_mnd_mol_fbf_swe_sid_bos_prs_nor_alb_qcu_fre_krd_svk_bam_hau_pan_gam_ger_tag_dut_bem_pol_dyu_jav_tha_sod_tml_xho_moo_azi_arw_ben_aze_zul_vie_owc_swt_igb_swa	-0.248765708184454	-0.588271675467126	0.557775891518859
864	gam_bul_swa_arw_amr_tig_aeg_swe_aze_azi_tsw_mly_lda_spa_svk_bsq_eng_chh_bem_mnd_afr_scr_akn_lit_fbf_dut_hun_dyu_igb_fin_por_mlt_geo_rus_ctl_urd_nor_anl_amh_lat_est_cic_bat_fre_mao_jpn_tml_kor_alb_bos_swt_krd_sun_rom_sod_jav_cnt_ger_dgb_cze_owc_grk_ukr_hin_ita_qcu_pol_mcd_mol_moo_heb_ben_sid_slo_ind_guj_bam_pan_ewe_tag_tha_hau_knd_xho_ses_tur_glc_prs_uzb_tsn_vie_wly_yor_ven_zul	0.289551319575536	0.683959372275638	0.495701556726375
865	tig_ctl_bam_spa_amh_sod_anl_bul_aze_uzb_yor_tag_akn_lit_swe_bsq_lat_gam_moo_mnd_dut_eng_tsw_urd_lda_mol_est_fbf_swt_fin_ger_wly_geo_glc_nor_pol_scr_sid_hau_guj_hun_cic_jav_krd_sun_jpn_tml_kor_cze_grk_igb_por_ind_arw_owc_bat_cnt_hin_swa_prs_amr_mcd_bos_slo_ukr_qcu_ben_afr_rom_dgb_chh_ita_heb_pan_mao_alb_xho_fre_zul_mly_tha_aeg_knd_ven_tsn_tur_svk_rus_azi_ses_vie_mlt_dyu_bem_ewe	-0.800100357575433	-1.9275806487481	0.0569588634975272
866	wly_spa_tsn_slo_chh_aeg_amr_pol_uzb_azi_swt_mly_swa_arw_eng_bsq_ukr_amh_bem_mnd_swe_ctl_ven_glc_akn_nor_hun_zul_dyu_fin_svk_owc_geo_pan_scr_por_cze_mlt_anl_bul_est_fbf_ind_fre_mao_jpn_tml_kor_mcd_rus_tsw_afr_jav_urd_heb_tag_cnt_mol_cic_grk_tig_ita_krd_ben_bos_qcu_hin_ger_lat_moo_sid_lit_hau_rom_sun_guj_lda_prs_xho_bat_tha_gam_knd_dgb_yor_aze_dut_alb_tur_bam_vie_sod_igb_ewe_ses	-0.313046556035794	-0.741048620988548	0.460531032819301
867	chh_pan_swt_afr_owc_amr_anl_eng_uzb_tur_swa_jav_bam_dut_alb_bsq_grk_sod_akn_mnd_ger_ben_fbf_fre_ewe_mcd_est_cic_tsw_fin_prs_gam_geo_ukr_ctl_por_arw_wly_mlt_mol_hun_lda_sun_pol_tag_jpn_knd_kor_glc_nor_ven_ita_bat_scr_sid_mly_cnt_urd_tsn_slo_aeg_rom_lit_rus_bul_qcu_svk_guj_krd_dgb_amh_bos_hau_spa_ind_cze_bem_swe_yor_mao_tha_heb_tml_igb_moo_azi_lat_hin_aze_xho_vie_tig_zul_dyu_ses	-0.554150042328596	-1.31949387636195	0.190243265100237
868	anl_afr_dgb_por_sid_amh_gam_pol_aze_tur_moo_tag_tsn_ctl_urd_bsq_bul_wly_ven_cnt_lit_fre_igb_prs_zul_krd_fin_swa_bam_hun_svk_tig_geo_ben_mcd_ukr_grk_amr_hau_dut_est_swt_jav_pan_ind_jpn_tml_kor_ger_spa_cic_bos_mly_scr_mlt_mao_mnd_arw_lda_cze_aeg_guj_nor_rus_alb_qcu_lat_slo_mol_xho_heb_eng_chh_swe_bat_glc_akn_ita_fbf_sun_tha_sod_knd_ewe_bem_azi_hin_rom_uzb_yor_vie_owc_ses_tsw_dyu	0.181838183985896	0.428706153160008	0.669128449589891
869	owc_afr_dyu_rus_anl_aeg_amr_rom_tur_uzb_zul_mly_xho_ben_grk_bsq_por_gam_swt_cnt_urd_hin_tsn_krd_cic_ger_fin_swa_ewe_hun_ctl_sod_geo_dut_lat_slo_prs_mlt_heb_spa_est_fbf_mao_arw_bat_jpn_knd_kor_glc_mol_yor_swe_jav_guj_sid_tag_mnd_ita_tsw_scr_hau_eng_ukr_mcd_fre_qcu_pan_bul_cze_dgb_amh_svk_chh_lit_sun_bos_moo_pol_bem_ind_tha_wly_tml_igb_bam_azi_alb_nor_aze_ses_vie_tig_lda_akn_ven	0.0158735930436581	0.0373761222960643	0.97026522379122
870	amr_rus_lda_ctl_chh_aeg_hau_afr_tur_uzb_xho_tag_tsw_por_krd_bsq_prs_mlt_akn_cnt_mcd_bul_fbf_ita_bam_lat_hun_yor_ven_fin_arw_owc_geo_scr_swe_svk_slo_sod_tig_guj_est_dgb_bat_nor_mao_jpn_tml_kor_hin_rom_bem_urd_ind_pol_gam_sun_mnd_ben_zul_ukr_heb_mol_fre_pan_alb_qcu_glc_lit_spa_moo_sid_grk_amh_dut_mly_eng_tsn_ger_igb_jav_tha_anl_knd_cic_dyu_azi_cze_bos_aze_ses_vie_wly_swt_ewe_swa	-0.888022698654247	-2.1458781395811	0.0344865123714064
871	anl_bos_ses_eng_mlt_aeg_owc_pan_tur_aze_ewe_tag_swt_rom_grk_bsq_ben_amh_dyu_mnd_glc_spa_cic_arw_tsn_fre_est_lda_dgb_fin_ger_hau_geo_lit_ukr_slo_ctl_amr_gam_mcd_hun_moo_jav_alb_ind_jpn_tml_kor_hin_prs_fbf_ita_bat_pol_heb_mao_cnt_cze_yor_afr_wly_urd_scr_krd_dut_qcu_nor_rus_mol_ven_sod_por_sid_lat_mly_swe_bem_bul_swa_sun_tha_chh_knd_xho_igb_azi_svk_guj_uzb_zul_vie_tig_bam_tsw_akn	0.105908244120405	0.249144153347592	0.803798696010693
872	chh_fre_ewe_alb_sid_tig_anl_urd_aze_uzb_swa_sun_swt_spa_slo_bsq_svk_amr_xho_mnd_ger_por_akn_scr_cic_mcd_fin_igb_lda_est_dut_gam_geo_swe_afr_ctl_guj_hau_owc_krd_hun_moo_mao_bul_jav_jpn_knd_kor_cze_nor_tsw_grk_tag_ben_sod_bat_cnt_eng_tsn_mol_amh_hin_bos_ukr_prs_qcu_lat_rus_pan_dgb_mlt_lit_heb_rom_mly_arw_bam_pol_dyu_ind_tha_aeg_tml_ven_fbf_azi_glc_ita_tur_yor_vie_wly_ses_bem_zul	-0.250445167156641	-0.591930654478038	0.555333320647572
873	gam_fre_swt_guj_chh_hau_sod_grk_azi_uzb_lda_mao_yor_svk_hin_bsq_ctl_sid_cic_mnd_por_slo_xho_ukr_bam_ger_est_bem_fbf_fin_rom_owc_geo_mol_eng_dut_pol_wly_amh_rus_hun_dgb_jav_bul_sun_jpn_knd_kor_bos_krd_ewe_mcd_tag_glc_amr_ind_cnt_lit_tsw_urd_heb_afr_spa_cze_pan_qcu_ita_swe_ben_swa_tig_lat_mlt_alb_mly_scr_igb_arw_ven_bat_tha_anl_tml_moo_akn_tur_nor_prs_aze_ses_vie_aeg_tsn_zul_dyu	0.36490077531274	0.86061169160796	0.391665237072709
874	gam_prs_ven_ukr_wly_sid_anl_arw_uzb_azi_dyu_mly_ewe_svk_rus_bsq_glc_tig_bem_mnd_bos_guj_igb_ger_zul_cze_hun_swt_ses_est_eng_heb_geo_slo_krd_nor_lat_owc_chh_mcd_fin_yor_bat_por_sun_jpn_tml_kor_ben_dut_bam_ita_ind_pan_amr_jav_cnt_hin_dgb_swe_hau_mol_lit_bul_fre_qcu_pol_ctl_rom_fbf_sod_scr_mlt_urd_tag_spa_xho_grk_swa_mao_tha_amh_knd_lda_cic_tur_alb_afr_aze_akn_vie_aeg_tsn_tsw_moo	-0.359379466055484	-0.852092771807858	0.396351571175577
875	amh_krd_dgb_fre_wly_heb_amr_cze_aze_azi_ses_mao_dyu_pol_prs_bsq_afr_aeg_swa_mnd_ben_arw_ewe_ctl_igb_urd_est_lda_zul_hun_por_mlt_geo_rom_alb_svk_bos_chh_tig_grk_fin_tsw_sun_hin_mly_jpn_knd_kor_ger_dut_yor_ukr_bat_guj_owc_ind_cnt_bul_akn_mcd_hau_lat_rus_scr_pan_qcu_eng_mol_spa_cic_gam_nor_anl_slo_jav_glc_bam_lit_xho_tag_tha_sod_tml_moo_tsn_tur_ita_swe_uzb_fbf_vie_sid_ven_swt_bem	-0.42171579278943	-0.999389512870158	0.32019928536088
876	amr_ctl_ses_guj_anl_sod_hau_ger_uzb_aze_bam_jav_dyu_slo_afr_bsq_eng_gam_tsw_cnt_lit_spa_moo_alb_ven_lat_est_swa_akn_hun_mol_tig_geo_cze_arw_prs_hin_amh_heb_rom_fin_yor_bat_svk_mly_jpn_knd_kor_pol_nor_fbf_por_sun_krd_chh_mao_mnd_urd_igb_bul_mlt_glc_mcd_scr_ukr_qcu_ita_rus_ben_xho_wly_fre_sid_pan_tag_dut_bem_swe_dgb_ind_tha_owc_tml_lda_cic_tur_grk_bos_azi_swt_vie_aeg_zul_tsn_ewe	-0.378589286912312	-0.898738285076466	0.371113127857857
877	amh_dut_dgb_nor_amr_owc_heb_lit_azi_uzb_moo_bat_ses_scr_ben_bsq_eng_tig_cic_cnt_glc_bos_bam_mol_ewe_ger_fin_tsw_igb_hun_prs_sid_geo_slo_fre_arw_rom_gam_chh_bul_est_ven_mao_afr_tag_jpn_tml_kor_rus_guj_akn_urd_mly_hin_mlt_sun_mnd_por_xho_lat_sod_krd_alb_grk_pol_qcu_ukr_cze_mcd_yor_aeg_ita_hau_ctl_ind_pan_dyu_swe_zul_jav_tha_wly_knd_fbf_swa_aze_spa_svk_tur_tsn_vie_anl_bem_swt_lda	0.346297838605669	0.816262168622297	0.416436092438273
878	gam_alb_ewe_ctl_amr_mlt_anl_ukr_uzb_tur_lda_jav_dyu_slo_ben_bsq_guj_heb_tsw_mnd_cze_lit_swa_bul_tsn_ita_hun_yor_moo_fin_swe_hau_geo_mol_nor_rus_urd_sid_amh_krd_est_igb_sun_prs_bat_jpn_knd_kor_ger_bos_akn_scr_mly_pol_aeg_ind_cnt_glc_bem_fre_wly_pan_svk_grk_mcd_qcu_spa_afr_lat_bam_sod_hin_owc_por_mao_dut_zul_rom_ses_tag_tha_chh_tml_fbf_swt_aze_arw_eng_azi_dgb_vie_tig_ven_cic_xho	-0.223441717265659	-0.528227024336827	0.598600000840403
879	amr_rom_igb_ben_hau_sid_amh_svk_aze_uzb_swa_mao_cic_eng_dut_bsq_lit_heb_moo_cnt_ukr_spa_bam_por_lda_pan_fin_tsw_zul_est_lat_wly_geo_hin_mol_fre_prs_tig_chh_ita_hun_swt_ind_guj_tag_jpn_knd_kor_krd_scr_xho_glc_sun_ctl_mlt_mly_mnd_cze_ses_mcd_owc_bul_grk_slo_ger_qcu_urd_pol_alb_dyu_aeg_afr_sod_swe_bat_arw_ven_bos_fbf_jav_tha_anl_tml_akn_bem_tur_rus_nor_azi_yor_vie_gam_tsn_dgb_ewe	-0.214172377028537	-0.505496762443959	0.614405945555664
880	aeg_dut_bam_ger_sid_heb_anl_urd_aze_uzb_swt_ind_akn_grk_por_bsq_bos_wly_ven_cnt_rom_rus_yor_arw_tsn_ukr_est_dyu_lda_fin_prs_sod_geo_lit_svk_pol_glc_amr_mlt_nor_hun_moo_sun_ctl_jav_jpn_tml_kor_bul_spa_igb_slo_tag_alb_gam_mly_mnd_mcd_xho_lat_hau_guj_pan_ben_fre_qcu_scr_afr_eng_fbf_chh_hin_amh_mol_bat_krd_swa_swe_dgb_mao_tha_owc_knd_ewe_tsw_tur_ita_cze_azi_ses_vie_tig_bem_zul_cic	-0.466894908920584	-1.10810507357816	0.270674035085325
881	sid_rom_akn_prs_chh_owc_amr_grk_aze_tur_igb_bat_swt_ctl_rus_bsq_svk_anl_ven_mnd_ukr_ger_cic_dut_dyu_hin_hun_lda_tsn_fin_scr_tig_geo_cze_fre_lit_eng_aeg_wly_urd_est_moo_mly_afr_sun_jpn_tml_kor_guj_ben_ewe_mol_jav_arw_heb_mao_cnt_spa_bam_mcd_gam_glc_pol_nor_bul_qcu_ita_lat_pan_xho_mlt_alb_amh_slo_ind_krd_fbf_por_bem_tag_tha_hau_knd_yor_tsw_azi_bos_swe_uzb_zul_vie_sod_swa_ses_dgb	-0.457228278188269	-1.08665612799259	0.279997277487265
882	gam_eng_dyu_ben_mlt_tig_amh_urd_azi_aze_cic_mly_ven_spa_mol_bsq_bul_chh_bem_cnt_fre_prs_yor_afr_tsn_swe_hun_tsw_ses_est_grk_sod_geo_svk_pol_hin_pan_anl_amr_ita_fin_fbf_tag_lit_mao_jpn_tml_kor_rus_guj_bam_bos_jav_glc_heb_bat_mnd_dut_zul_mcd_aeg_arw_nor_cze_ger_qcu_rom_ctl_scr_ewe_sid_krd_wly_slo_ind_lat_swa_ukr_swt_sun_tha_owc_knd_moo_dgb_tur_por_alb_uzb_xho_vie_hau_lda_igb_akn	0.285566232808404	0.672803957385862	0.502740382057457
883	sid_cze_ses_urd_amh_chh_hau_guj_uzb_azi_dyu_bat_bem_ita_slo_bsq_rus_aeg_zul_mnd_alb_ger_fbf_pan_tsw_hin_hun_akn_swt_est_lit_tig_geo_bos_por_glc_lat_wly_amr_dut_fin_yor_mly_pol_ind_jpn_tml_kor_afr_arw_bam_nor_tag_mcd_owc_jav_cnt_fre_ewe_ukr_heb_swe_spa_mol_grk_qcu_rom_krd_ctl_lda_gam_svk_mlt_bul_mao_scr_cic_ben_ven_sun_tha_anl_knd_tsn_igb_tur_eng_prs_aze_swa_vie_sod_xho_moo_dgb	-0.297519382715741	-0.702851698345724	0.483903862365002
884	anl_guj_ven_lit_owc_mlt_amh_bos_azi_aze_ses_mao_tsn_rus_glc_bsq_ukr_gam_yor_mnd_hin_pan_moo_ita_swt_pol_fin_cic_ewe_est_ger_sid_geo_nor_alb_afr_mol_tig_sod_ctl_hun_xho_sun_rom_tag_jpn_knd_kor_urd_spa_zul_slo_jav_swe_amr_bat_cnt_ben_dgb_scr_aeg_grk_cze_fre_dut_qcu_krd_arw_prs_bem_wly_svk_heb_lat_mly_bul_akn_eng_dyu_ind_tha_chh_tml_swa_bam_tur_por_mcd_uzb_lda_vie_hau_igb_fbf_tsw	0.321041436123553	0.755996612854835	0.451561911538996
885	hau_krd_dgb_rom_tig_heb_amr_hin_azi_uzb_cic_mao_xho_nor_ger_bsq_dut_aeg_bam_mnd_arw_cze_swa_mcd_moo_bos_est_ven_akn_fin_scr_anl_geo_glc_pan_lat_guj_owc_sid_pol_hun_ewe_jav_urd_sun_jpn_knd_kor_ita_slo_tsw_lit_bat_swe_sod_mly_cnt_eng_ses_rus_chh_grk_ukr_ctl_alb_qcu_svk_afr_ben_fbf_mlt_fre_amh_mol_ind_prs_yor_por_igb_tag_tha_wly_tml_dyu_bem_tur_bul_spa_aze_zul_vie_gam_tsn_lda_swt	-1.11615532612804	-2.74091924250666	0.00734694898027986
886	owc_pan_cic_cze_sid_hau_amr_alb_tur_azi_ven_sun_yor_mcd_krd_bsq_guj_chh_tsn_cnt_grk_ukr_ewe_svk_dgb_bul_fin_dyu_tsw_hun_urd_wly_geo_ctl_ben_slo_swe_heb_sod_ger_est_swt_mao_nor_ind_jpn_knd_kor_arw_hin_fbf_bos_bat_por_tig_tag_mnd_prs_moo_rom_aeg_mol_lit_ita_fre_qcu_eng_pol_dut_akn_anl_glc_gam_lat_mly_rus_zul_afr_xho_jav_tha_mlt_tml_igb_lda_uzb_spa_scr_aze_bam_vie_amh_bem_swa_ses	-0.0615331048675367	-0.145068816396702	0.884970478065558
887	gam_bos_tsw_urd_sid_anl_heb_swe_azi_uzb_zul_tag_ses_eng_nor_bsq_ita_mlt_ewe_mnd_ben_guj_lda_rus_moo_cze_est_dyu_dgb_fin_ctl_tig_geo_svk_pan_ukr_dut_wly_chh_spa_hun_akn_jav_glc_mly_jpn_knd_kor_pol_prs_bem_por_mao_bul_sod_ind_cnt_grk_swa_scr_amr_ger_fre_mcd_hin_qcu_mol_lit_arw_xho_owc_alb_amh_afr_sun_slo_swt_lat_igb_bat_tha_aeg_tml_yor_bam_aze_rom_krd_tur_tsn_vie_hau_cic_fbf_ven	-0.0362651072551256	-0.0854308794113736	0.93210249449715
888	sid_mol_fbf_hin_chh_amr_anl_bos_tur_aze_bem_mao_ewe_guj_krd_bsq_scr_amh_ses_mnd_ita_arw_akn_nor_cic_alb_est_dyu_igb_fin_rom_owc_geo_glc_lit_ger_bul_aeg_mlt_spa_hun_tsn_jav_mcd_tag_jpn_tml_kor_urd_dut_swa_rus_sun_pol_gam_ind_cnt_ukr_ven_eng_wly_ctl_lat_afr_slo_qcu_pan_por_prs_yor_heb_grk_sod_svk_bat_cze_tsw_ben_moo_mly_tha_tig_knd_zul_xho_azi_fre_swe_uzb_swt_vie_hau_bam_dgb_lda	-1.2444755221547	-3.09702740217313	0.00258420462242753
889	aeg_rom_cic_ben_wly_sid_sod_ctl_azi_uzb_xho_jav_yor_glc_mol_bsq_fre_hau_swa_mnd_nor_arw_dgb_urd_moo_prs_fin_akn_zul_hun_swe_mlt_geo_por_bul_pan_ita_gam_owc_bos_est_ven_bat_spa_sun_jpn_tml_kor_krd_cze_tsw_eng_ind_lit_amr_mly_cnt_afr_fbf_ukr_tig_ger_scr_slo_grk_qcu_hin_lat_pol_bem_chh_rus_amh_guj_tag_dut_igb_mcd_bam_mao_tha_heb_knd_ses_lda_tur_svk_alb_aze_ewe_vie_anl_dyu_swt_tsn	-0.276016121705733	-0.653455846196143	0.515074825765543
890	chh_mol_ses_bos_aeg_sod_amh_hin_aze_azi_dyu_jav_fbf_scr_mcd_bsq_pol_heb_swt_cnt_fre_alb_cic_glc_swa_nor_est_bem_xho_fin_lat_amr_geo_grk_eng_dut_lit_wly_anl_svk_hun_yor_ind_ben_sun_jpn_knd_kor_rom_urd_lda_afr_mao_arw_hau_bat_mnd_swe_igb_ctl_tig_por_slo_ger_bul_qcu_krd_spa_cze_moo_mlt_rus_sid_guj_tag_pan_ewe_prs_tsw_mly_tha_owc_tml_tsn_bam_uzb_ita_ukr_tur_akn_vie_gam_zul_dgb_ven	-0.570647634806335	-1.36131362740219	0.176703819286329
891	amr_bos_ewe_rom_anl_sod_wly_por_tur_aze_tsn_mao_cic_ben_arw_bsq_swe_owc_bem_mnd_fre_urd_lda_ctl_zul_prs_fin_xho_swt_est_nor_amh_geo_bul_mcd_pol_lit_aeg_heb_dut_hun_swa_tag_slo_ind_jpn_tml_kor_afr_pan_bam_svk_mly_alb_tig_jav_cnt_mol_moo_ger_sid_krd_hin_lat_cze_qcu_grk_spa_ukr_ven_gam_scr_chh_guj_bat_eng_fbf_rus_akn_sun_tha_mlt_knd_yor_igb_azi_ita_glc_uzb_ses_vie_hau_dyu_tsw_dgb	-0.370356873645747	-0.877663196250076	0.382388247594683
892	tig_pol_dyu_afr_heb_gam_owc_hin_tur_aze_dgb_mly_ven_pan_krd_bsq_por_sod_akn_cnt_mcd_lit_xho_slo_bam_mol_est_swa_bem_fin_ukr_hau_geo_ctl_spa_ger_eng_chh_amh_fre_hun_swt_sun_bul_tag_jpn_knd_kor_dut_nor_moo_urd_jav_bos_mlt_mao_mnd_rus_zul_scr_aeg_arw_swe_rom_prs_qcu_guj_ita_alb_tsn_anl_ben_amr_svk_bat_cze_cic_lat_ewe_ind_tha_wly_tml_yor_fbf_azi_grk_glc_uzb_tsw_vie_sid_lda_igb_ses	0.807827383227819	1.92348634835579	0.0574776474271273
893	sid_ukr_dgb_krd_hau_sod_heb_swe_tur_uzb_dyu_ind_yor_grk_nor_bsq_lit_aeg_ven_cnt_eng_scr_tsn_svk_ses_ben_est_ewe_lda_hun_glc_amr_geo_alb_pol_guj_ita_mlt_wly_ger_fin_tsw_bat_pan_mao_jpn_knd_kor_bos_afr_igb_mol_sun_hin_chh_tag_mnd_bul_bem_rom_owc_rus_urd_por_fre_qcu_mcd_ctl_slo_fbf_anl_lat_gam_prs_jav_arw_bam_dut_moo_mly_tha_amh_tml_xho_akn_azi_spa_cze_aze_zul_vie_tig_swt_cic_swa	-0.690895443575282	-1.65513048226085	0.101269025155305
894	wly_guj_moo_spa_sod_hau_owc_fre_uzb_aze_dgb_bat_bam_bul_eng_bsq_nor_tig_tsw_mnd_svk_swe_akn_pan_ses_mol_hun_swa_xho_fin_pol_anl_geo_ita_cze_scr_bos_amh_amr_ctl_est_yor_mly_rom_mao_jpn_tml_kor_slo_rus_fbf_ben_tag_lit_sid_sun_cnt_por_swt_alb_aeg_hin_prs_afr_lat_qcu_arw_ger_dut_tsn_chh_mcd_heb_grk_jav_krd_igb_glc_zul_ind_tha_gam_knd_ewe_cic_azi_urd_ukr_tur_dyu_vie_mlt_ven_lda_bem	-0.404492227646332	-0.960519091863695	0.339284678755115
895	owc_pol_tsn_rom_heb_chh_amh_mol_azi_tur_bem_mly_igb_dut_urd_bsq_prs_tig_dyu_cnt_krd_swe_xho_spa_bam_ctl_fin_dgb_ewe_est_lat_amr_geo_pan_eng_lit_fre_aeg_hau_nor_hun_lda_bat_svk_tag_jpn_knd_kor_arw_bul_cic_ukr_mao_ita_mlt_jav_mnd_ger_swa_grk_wly_mcd_glc_afr_bos_qcu_hin_alb_cze_tsw_gam_por_anl_guj_ind_rus_ses_ben_swt_sun_tha_sid_tml_fbf_zul_uzb_slo_scr_aze_moo_vie_sod_yor_akn_ven	0.0204946228616329	0.0482785312299151	0.961597793493418
896	sid_guj_dyu_bos_wly_gam_chh_ita_uzb_azi_swa_mly_bem_bul_dut_bsq_rus_amr_zul_mnd_svk_mcd_dgb_ben_swt_ctl_hun_ses_tsw_fin_lat_tig_geo_pol_nor_spa_glc_amh_aeg_fre_est_cic_tag_grk_ind_jpn_knd_kor_ger_mol_tsn_urd_sun_scr_hau_bat_cnt_pan_yor_krd_anl_rom_swe_ukr_hin_qcu_arw_lit_cze_bam_sod_slo_heb_eng_mao_afr_ewe_alb_igb_jav_tha_mlt_tml_fbf_lda_tur_por_prs_aze_moo_vie_owc_xho_akn_ven	0.143624109410819	0.338098602922799	0.736050923881354
897	heb_nor_swt_pol_amh_amr_hau_ctl_tur_uzb_tsn_sun_akn_ukr_dut_bsq_spa_aeg_ewe_cnt_hin_ger_ven_afr_fbf_fre_hun_bem_ses_fin_lit_owc_geo_swe_mol_ben_urd_mlt_sod_scr_est_moo_mly_lat_ind_jpn_knd_kor_cze_prs_zul_svk_tag_bul_chh_mao_mnd_glc_bam_pan_wly_bos_eng_mcd_krd_qcu_guj_grk_por_lda_tig_rom_anl_ita_jav_arw_xho_alb_swa_bat_tha_sid_tml_igb_dyu_azi_rus_slo_aze_tsw_vie_gam_dgb_yor_cic	-0.531881167161034	-1.26695003350927	0.208336799162597
898	mlt_ctl_ses_scr_amh_anl_heb_nor_uzb_tur_bem_jav_zul_eng_spa_bsq_ita_wly_xho_mnd_rus_pol_moo_bul_yor_rom_est_dgb_tsw_fin_alb_sod_geo_cze_lat_slo_mcd_chh_sid_guj_hun_ven_mao_svk_sun_jpn_tml_kor_urd_krd_tsn_hin_mly_dut_gam_bat_cnt_ukr_fbf_swe_amr_por_pan_ger_grk_qcu_lit_afr_bos_bam_hau_arw_aeg_fre_tag_prs_akn_mol_cic_ind_tha_owc_knd_dyu_ewe_azi_glc_ben_aze_swt_vie_tig_lda_swa_igb	0.0657098905008612	0.15461636779903	0.877458823501698
899	gam_scr_ewe_ita_sod_mlt_heb_mcd_aze_tur_zul_mao_swt_fre_arw_bsq_krd_chh_ses_cnt_svk_por_bam_lit_cic_spa_est_ven_tsn_fin_rus_hau_geo_ctl_eng_rom_ger_anl_tig_prs_hun_dgb_bat_grk_mly_jpn_tml_kor_slo_bos_lda_urd_sun_swe_wly_ind_mnd_mol_swa_cze_aeg_dut_alb_hin_lat_qcu_ben_nor_afr_xho_amh_pol_owc_pan_jav_glc_bem_bul_dyu_tag_tha_amr_knd_moo_akn_azi_guj_ukr_uzb_igb_vie_sid_yor_tsw_fbf	-0.21531215407538	-0.509078973675334	0.61190260524487
900	anl_rom_fbf_grk_sid_owc_sod_afr_aze_uzb_moo_tag_tsn_krd_ben_bsq_ctl_amh_lda_mnd_bos_pan_igb_glc_dgb_guj_fin_zul_akn_hun_ita_wly_geo_ukr_mcd_pol_cze_hau_gam_nor_est_ewe_mao_arw_bat_jpn_knd_kor_fre_scr_dyu_por_sun_lit_amr_jav_cnt_svk_bam_slo_aeg_swe_spa_eng_mol_qcu_bul_ger_alb_tsw_tig_urd_chh_hin_mly_prs_xho_dut_yor_ind_tha_heb_tml_ven_swt_tur_rus_lat_azi_ses_vie_mlt_bem_cic_swa	-0.246444954852181	-0.582158775887128	0.561868403419862
901	chh_ukr_dyu_urd_amh_sid_mlt_spa_azi_tur_fbf_tag_moo_lit_bos_bsq_nor_wly_bem_mnd_ita_prs_tsn_krd_dgb_mcd_est_ewe_swt_hun_ger_aeg_geo_pan_rus_arw_guj_amr_sod_hin_fin_ses_mao_ben_jav_jpn_tml_kor_fre_bul_yor_slo_sun_lat_gam_mly_cnt_mol_xho_ctl_hau_dut_scr_por_svk_qcu_cze_grk_glc_ven_heb_swe_tig_alb_bat_afr_tsw_rom_swa_ind_tha_owc_knd_bam_lda_uzb_pol_eng_aze_akn_vie_anl_igb_zul_cic	-0.251335005023665	-0.594566333660354	0.55357715488614
[truncated: 99 more rows]
