# Supplementary material for: Future Tense and Economic Decisions: Controlling for Cultural Evolution
Source: PLoS One. 2015 Jul 17;10(7):e0132145. doi: 10.1371/journal.pone.0132145 (PMC4506144; doi:10.1371/journal.pone.0132145)
Supplement: S8 Appendix — See README files within the various sub-folders. (ZIP) [file pone.0132145.s008.zip › S3_Code/Residuals_new/PGLS/PermuteResults/permute_B_SavingsWITHINFAM_27000.csv]

	ftr	r	t	p
1	aeg_nor_lda_grk_anl_owc_mlt_ukr_aze_azi_dgb_ind_ven_slo_ita_bsq_afr_gam_tsw_cnt_alb_ctl_swa_lat_swt_ben_fin_dyu_ewe_est_pan_sid_geo_spa_swe_fre_ger_amh_wly_lit_hun_moo_mly_krd_bat_jpn_tml_kor_por_arw_tsn_cze_mao_bul_amr_jav_mnd_urd_cic_mol_heb_hin_rus_prs_glc_qcu_dut_bos_mcd_bam_chh_pol_tig_guj_sun_rom_bem_scr_yor_tag_tha_hau_knd_fbf_igb_tur_eng_svk_uzb_ses_vie_sod_zul_akn_xho	0.265181645890937	0.624128947758205	0.534070933596905
2	amr_lat_ses_bul_heb_aeg_sid_urd_tur_aze_moo_jav_swt_alb_krd_bsq_rom_mlt_swa_cnt_ukr_slo_ven_scr_akn_por_hun_dgb_cic_fin_mol_tig_geo_mcd_lit_pan_ger_anl_wly_svk_est_yor_bat_ita_mly_jpn_knd_kor_ctl_prs_bam_pol_tag_bos_hau_ind_mnd_rus_xho_swe_owc_glc_dut_ben_guj_qcu_eng_nor_afr_lda_sod_arw_chh_hin_sun_cze_dyu_fre_fbf_mao_tha_amh_tml_tsw_tsn_azi_spa_grk_uzb_zul_vie_gam_ewe_igb_bem	-0.600341495287051	-1.43310955986356	0.155179749599599
3	aeg_alb_bem_cze_tig_amh_hau_eng_tur_azi_ven_tag_akn_nor_guj_bsq_dut_chh_lda_cnt_fre_prs_ewe_mol_dgb_ben_hun_swa_swt_est_mcd_gam_geo_slo_ita_hin_rus_anl_amr_ger_fin_fbf_mly_ukr_mao_jpn_knd_kor_bos_grk_cic_bul_bat_urd_wly_jav_mnd_lat_xho_por_owc_rom_afr_pol_svk_qcu_ctl_scr_glc_dyu_mlt_spa_heb_arw_sun_krd_igb_pan_zul_ind_tha_sod_tml_tsn_ses_aze_lit_swe_uzb_bam_vie_sid_yor_tsw_moo	-0.0315567554060427	-0.0743044734025194	0.940927709309194
4	mlt_krd_dgb_rom_amr_hau_sod_eng_aze_azi_swa_mao_tsw_ctl_rus_bsq_bos_amh_fbf_cnt_bul_scr_bem_pan_ven_afr_est_lda_moo_fin_swe_gam_geo_alb_spa_grk_glc_anl_wly_guj_hun_bam_tag_ukr_bat_jpn_tml_kor_lit_mol_tsn_slo_mly_ger_owc_sun_mnd_ita_ewe_hin_heb_prs_cze_svk_urd_qcu_arw_mcd_ben_igb_aeg_lat_sid_fre_jav_nor_xho_pol_swt_ind_tha_tig_knd_zul_dyu_tur_por_dut_uzb_yor_vie_chh_cic_ses_akn	0.57290584393614	1.35569477111063	0.178479341266838
5	mlt_mol_cic_spa_heb_sod_amr_fre_tur_aze_ses_tag_lda_hin_scr_bsq_bul_chh_xho_cnt_cze_urd_igb_pan_tsn_nor_hun_fbf_swa_fin_dut_hau_geo_ukr_svk_prs_ctl_aeg_wly_guj_est_ven_mao_por_mly_jpn_tml_kor_ger_arw_dyu_afr_bat_ita_amh_sun_mnd_lit_moo_rom_sid_pol_slo_ben_swe_qcu_glc_eng_alb_yor_anl_mcd_owc_bos_ind_lat_akn_rus_tsw_jav_tha_gam_knd_swt_bam_uzb_grk_krd_azi_bem_vie_tig_zul_ewe_dgb	0.400264894268786	0.944774462503446	0.347222154575633
6	sod_arw_dgb_krd_gam_owc_hau_bos_aze_uzb_yor_jav_bem_prs_pol_bsq_alb_amr_swt_mnd_dut_ctl_ven_nor_dyu_rom_hun_zul_lda_est_rus_anl_geo_eng_bul_spa_afr_aeg_heb_lit_fin_moo_ind_ger_sun_jpn_knd_kor_guj_scr_cic_por_mly_ukr_chh_bat_cnt_slo_ewe_swe_amh_fre_glc_ben_lat_qcu_mol_hin_ita_fbf_tig_urd_mlt_pan_tag_svk_ses_cze_swa_mao_tha_sid_tml_akn_bam_tur_mcd_grk_azi_xho_vie_wly_tsn_igb_tsw	-1.16172050592575	-2.86565709559854	0.00514556956711966
7	gam_ukr_cic_ita_amr_hau_aeg_mol_azi_aze_ven_jav_swt_bos_swe_bsq_eng_amh_bam_mnd_ben_arw_akn_por_igb_krd_est_yor_swa_hun_ctl_tig_geo_spa_urd_fre_pan_sod_mlt_lit_fin_ewe_tag_glc_bat_jpn_tml_kor_nor_prs_fbf_alb_sun_cze_wly_mao_cnt_guj_ses_slo_sid_hin_svk_rus_scr_qcu_lat_rom_dut_tsn_owc_pol_chh_grk_ind_bul_dgb_mcd_dyu_mly_tha_anl_knd_tsw_moo_uzb_ger_afr_tur_bem_vie_heb_xho_lda_zul	-1.1039536152947	-2.70586776174565	0.0081044616591111
8	aeg_pan_bem_bul_heb_sod_wly_mcd_uzb_tur_xho_mly_zul_rom_krd_bsq_afr_hau_ewe_mnd_swe_arw_tsn_alb_tsw_ukr_fin_swt_moo_hun_guj_sid_geo_dut_pol_eng_ben_gam_tig_lit_est_ven_mao_ctl_tag_jpn_tml_kor_mol_glc_lda_spa_sun_prs_chh_jav_cnt_cze_dgb_bos_owc_hin_rus_ger_grk_qcu_por_scr_svk_swa_amr_fre_anl_nor_ind_lat_bam_ita_yor_bat_tha_mlt_knd_ses_cic_azi_urd_slo_aze_fbf_vie_amh_igb_dyu_akn	0.153965714328813	0.36274530961796	0.717618256889204
9	tig_svk_ewe_swe_anl_sod_wly_mol_aze_azi_xho_mly_moo_fre_ita_bsq_dut_sid_zul_mnd_ctl_mcd_dyu_hin_ses_afr_fin_tsw_akn_est_arw_owc_geo_rom_urd_por_krd_amh_mlt_grk_hun_fbf_sun_ukr_bat_jpn_knd_kor_pan_bos_igb_prs_tag_lit_chh_ind_cnt_nor_bem_rus_hau_cze_slo_alb_spa_qcu_ger_glc_bul_dgb_gam_eng_heb_pol_mao_ben_tsn_scr_cic_jav_tha_amr_tml_swt_lda_uzb_guj_lat_tur_yor_vie_aeg_bam_swa_ven	0.366743681043726	0.864103884455664	0.389754065811099
10	amh_ita_bam_pol_heb_hau_wly_cze_uzb_azi_tsw_sun_xho_nor_ctl_bsq_bos_gam_fbf_cnt_swe_prs_lda_scr_zul_eng_hun_akn_cic_est_guj_anl_geo_krd_ger_alb_grk_tig_owc_rus_fin_dgb_tag_urd_mly_jpn_tml_kor_arw_spa_ses_por_jav_ukr_sid_mao_mnd_lat_igb_svk_aeg_hin_slo_bul_dut_qcu_lit_ben_mcd_ewe_chh_fre_sod_mol_ind_glc_tsn_afr_dyu_bat_tha_amr_knd_yor_bem_aze_rom_pan_tur_swt_vie_mlt_swa_moo_ven	0.397333765105613	0.937518071268969	0.350920483049197
11	wly_rus_tsw_afr_amh_mlt_chh_cze_tur_uzb_cic_mao_dgb_eng_lat_bsq_spa_sid_xho_mnd_hin_lit_igb_scr_tsn_guj_est_bem_fbf_fin_pan_hau_geo_mcd_ukr_ita_bos_aeg_owc_fre_hun_ven_tag_por_jav_jpn_knd_kor_ger_alb_dyu_prs_bat_grk_sod_sun_cnt_rom_zul_dut_heb_pol_slo_arw_krd_qcu_nor_ben_glc_swt_anl_svk_tig_urd_ind_bul_swa_ctl_lda_mly_tha_amr_tml_yor_ewe_aze_mol_swe_azi_bam_vie_gam_ses_akn_moo	-0.249960214605491	-0.591235330710203	0.555797078839061
12	gam_pan_ses_ukr_hau_anl_sid_rus_uzb_azi_yor_jav_moo_eng_ben_bsq_hin_amh_igb_cnt_por_arw_swa_ita_ven_nor_fin_dgb_cic_hun_swe_tig_geo_alb_pol_lat_guj_chh_sod_urd_est_dyu_sun_fre_tag_jpn_knd_kor_glc_grk_bam_dut_mao_slo_aeg_bat_mnd_scr_lda_lit_amr_mol_mcd_spa_krd_qcu_svk_prs_ctl_tsw_heb_rom_mlt_afr_ind_bul_swt_bos_zul_mly_tha_wly_tml_xho_akn_tur_ger_cze_aze_bem_vie_owc_tsn_fbf_ewe	0.192740301889294	0.453322985844562	0.65137214442572
13	sod_ukr_igb_dut_amr_gam_heb_scr_uzb_tur_bem_jav_tsn_ctl_spa_bsq_guj_anl_dyu_cnt_pan_cze_bam_arw_lda_ger_hun_dgb_fbf_fin_rus_chh_geo_fre_mcd_prs_nor_hau_sid_svk_est_ewe_mly_glc_mao_jpn_tml_kor_afr_bul_swa_hin_sun_grk_wly_bat_mnd_rom_cic_eng_owc_por_slo_lat_bos_qcu_swe_krd_pol_ses_mlt_urd_tig_ita_ind_lit_ven_ben_moo_tag_tha_aeg_knd_xho_akn_aze_alb_mol_azi_tsw_vie_amh_yor_zul_swt	-0.675046697905039	-1.61610046742421	0.10946001959172
14	aeg_fre_igb_swe_gam_hau_mlt_lat_uzb_tur_bem_sun_dyu_bos_glc_bsq_ita_sod_akn_mnd_ukr_por_bam_lit_ses_svk_est_swa_ewe_fin_ctl_wly_geo_dut_cze_arw_mcd_chh_anl_eng_hun_zul_bat_guj_mao_jpn_knd_kor_rom_mol_tsn_afr_ind_prs_heb_tag_cnt_ben_yor_ger_sid_urd_rus_pol_alb_qcu_krd_hin_spa_ven_owc_grk_amh_nor_jav_pan_swt_slo_tsw_mly_tha_tig_tml_lda_dgb_azi_bul_scr_aze_xho_vie_amr_cic_moo_fbf	-0.85175040365415	-2.05752756895951	0.0424347622153437
15	heb_dut_lda_prs_mlt_tig_chh_glc_uzb_aze_akn_jav_cic_krd_bos_bsq_fre_wly_zul_mnd_lat_mol_tsw_afr_ewe_arw_est_moo_yor_hun_lit_owc_geo_rom_rus_ben_slo_gam_hau_pan_fin_swt_ind_cze_mao_jpn_knd_kor_ukr_guj_bem_hin_bat_ctl_aeg_tag_cnt_ger_xho_eng_amr_grk_svk_nor_mcd_qcu_bul_por_pol_dgb_sid_scr_anl_spa_mly_swe_fbf_ita_ses_sun_tha_sod_tml_tsn_dyu_azi_alb_urd_tur_igb_vie_amh_swa_ven_bam	0.332517652033981	0.783204748307028	0.435496853758679
16	aeg_arw_igb_mol_gam_tig_anl_ita_aze_uzb_swt_sun_yor_cze_spa_bsq_alb_amr_dyu_mnd_bul_dut_tsw_krd_tsn_svk_hun_fbf_cic_fin_por_sod_geo_scr_lat_ctl_slo_chh_amh_ben_est_bem_mly_lit_tag_jpn_tml_kor_rus_glc_ewe_afr_ind_ukr_heb_mao_cnt_guj_ven_swe_wly_nor_eng_fre_urd_qcu_prs_hin_pan_moo_mlt_grk_sid_mcd_jav_pol_lda_rom_bam_bat_tha_hau_knd_swa_zul_azi_bos_ger_tur_dgb_vie_owc_ses_xho_akn	-0.114266873037226	-0.269151208615251	0.788409553183491
17	amh_hin_swt_bul_owc_wly_sid_nor_uzb_azi_igb_sun_xho_mol_pan_bsq_ukr_hau_akn_cnt_rom_swe_ewe_prs_bam_ger_fin_dgb_tsn_est_slo_gam_geo_urd_eng_dut_fre_heb_chh_cze_hun_fbf_ind_pol_tag_jpn_knd_kor_lit_rus_dyu_alb_bat_grk_sod_jav_mnd_ben_ses_bos_mlt_lat_ctl_por_mcd_qcu_guj_krd_spa_swa_amr_scr_anl_arw_mao_ita_moo_afr_tsw_mly_tha_aeg_tml_bem_yor_tur_svk_glc_aze_lda_vie_tig_ven_zul_cic	0.179667666937548	0.422797593017047	0.67341895181029
18	wly_bos_tsn_swe_anl_sod_amr_cze_uzb_aze_akn_ind_dyu_rom_pan_bsq_lit_hau_zul_cnt_bul_grk_dgb_arw_ven_lat_est_cic_ewe_fin_krd_heb_geo_fre_mcd_eng_pol_aeg_gam_ita_hun_ses_tag_nor_jav_jpn_knd_kor_glc_slo_swa_urd_sun_hin_amh_mao_mnd_ctl_xho_scr_owc_por_dut_afr_svk_qcu_mol_rus_ger_yor_tig_ukr_mlt_prs_bat_alb_fbf_guj_lda_mly_tha_sid_tml_tsw_moo_tur_ben_spa_azi_bam_vie_chh_swt_bem_igb	-0.415439167502316	-0.985652289867935	0.326861172937033
19	mlt_guj_tsn_scr_sid_amr_owc_nor_uzb_azi_ven_bat_lda_slo_rom_bsq_eng_heb_igb_mnd_arw_ita_tsw_ctl_dgb_dut_fin_yor_fbf_est_pol_anl_geo_por_ukr_cze_afr_hau_amh_glc_hun_swa_mao_ger_tag_jpn_knd_kor_svk_mcd_swt_alb_mly_swe_aeg_ind_cnt_pan_akn_ben_gam_spa_urd_bos_lit_qcu_krd_mol_bul_xho_wly_rus_chh_lat_jav_grk_dyu_hin_bam_sun_tha_sod_tml_moo_bem_aze_fre_prs_tur_cic_vie_tig_ses_zul_ewe	-0.57517252924289	-1.37374540365066	0.172823038896392
20	wly_krd_dgb_spa_amh_owc_gam_hin_uzb_azi_swa_jav_moo_urd_alb_bsq_ger_anl_lda_mnd_cze_eng_bam_scr_igb_fre_fin_swt_ven_hun_swe_sod_geo_rom_guj_svk_prs_hau_chh_dut_est_dyu_ind_mcd_bat_jpn_knd_kor_ben_rus_yor_bul_tag_pan_sid_sun_cnt_lat_ses_glc_mlt_pol_slo_afr_ctl_qcu_por_ukr_mol_bem_heb_arw_amr_ita_mly_bos_cic_lit_fbf_mao_tha_tig_tml_xho_zul_aze_nor_grk_tur_ewe_vie_aeg_akn_tsn_tsw	-0.180729468970494	-0.426676673594118	0.670600928267117
21	sid_rus_bem_ita_gam_aeg_sod_por_azi_tur_dgb_mao_bam_ctl_alb_bsq_nor_wly_tsn_cnt_urd_mol_tsw_ukr_swa_ben_hun_ewe_ses_est_bos_amh_geo_afr_lat_prs_lit_heb_tig_pan_fin_xho_sun_swe_tag_jpn_knd_kor_fre_rom_moo_guj_bat_scr_anl_jav_mnd_krd_fbf_hin_mlt_spa_svk_slo_ger_qcu_arw_glc_bul_akn_owc_grk_chh_cze_ind_mcd_yor_dut_cic_mly_tha_amr_tml_dyu_igb_uzb_pol_eng_aze_lda_vie_hau_zul_ven_swt	-0.282695434740671	-0.668448479231337	0.505503098978473
22	anl_afr_tsn_bos_hau_sid_amh_scr_tur_uzb_ses_bat_akn_slo_krd_bsq_por_mlt_dyu_mnd_swe_glc_yor_bul_swa_guj_hun_lda_ven_fin_cze_sod_geo_urd_ukr_ctl_rom_chh_wly_spa_est_fbf_sun_nor_ind_jpn_knd_kor_grk_lit_moo_ita_mao_pol_gam_tag_cnt_ben_bem_ger_aeg_svk_lat_dut_pan_qcu_mcd_prs_mol_ewe_owc_hin_tig_eng_mly_fre_swt_alb_bam_jav_tha_amr_tml_tsw_igb_azi_rus_arw_aze_cic_vie_heb_xho_zul_dgb	-0.170449779943339	-0.402213539089168	0.688449818190538
23	sod_por_akn_rus_gam_anl_amr_urd_aze_azi_swt_mao_bem_guj_mcd_bsq_alb_heb_cic_mnd_nor_bos_ewe_grk_lda_ctl_est_ven_dyu_fin_pan_owc_geo_svk_slo_mol_ben_tig_mlt_arw_hun_tsw_ind_cze_jav_jpn_knd_kor_scr_dut_zul_lit_sun_bul_hau_mly_cnt_ukr_moo_afr_aeg_glc_swe_pol_fre_qcu_eng_hin_krd_dgb_chh_prs_sid_lat_tag_ger_xho_rom_yor_bat_tha_amh_tml_ses_tsn_uzb_spa_ita_tur_bam_vie_wly_igb_swa_fbf	-0.19980781312198	-0.471494171992302	0.63839213448432
24	sid_arw_bem_glc_anl_owc_gam_ben_azi_tur_tsn_jav_dgb_fre_ctl_bsq_por_amh_ven_cnt_svk_dut_cic_cze_igb_hin_hun_moo_yor_fin_slo_hau_geo_bos_lat_ita_swe_heb_wly_mol_est_ses_ind_pol_mly_jpn_knd_kor_scr_afr_ewe_rus_bat_grk_sod_tag_mnd_guj_lda_rom_aeg_lit_alb_ukr_nor_qcu_krd_pan_bul_zul_mlt_urd_chh_eng_mao_mcd_dyu_prs_bam_sun_tha_amr_tml_fbf_swa_aze_spa_ger_uzb_swt_vie_tig_akn_xho_tsw	0.575228627593683	1.36210882755552	0.176453625381396
25	aeg_rom_ven_pan_amr_gam_wly_prs_tur_uzb_moo_sun_tsn_guj_dut_bsq_pol_owc_ses_mnd_ger_grk_swa_hin_tsw_spa_hun_dyu_bem_fin_cze_sod_geo_mcd_ukr_ben_bos_sid_tig_rus_est_yor_ind_krd_jav_jpn_knd_kor_swe_mol_igb_eng_tag_bul_heb_mao_cnt_arw_bam_slo_hau_afr_glc_fre_scr_qcu_por_lit_nor_dgb_mlt_ctl_amh_urd_bat_svk_cic_lat_swt_mly_tha_chh_tml_lda_fbf_aze_alb_ita_azi_zul_vie_anl_akn_ewe_xho	-0.151799734493209	-0.358289324842121	0.720938800807962
26	mlt_cze_moo_por_amh_amr_wly_pol_uzb_azi_akn_mly_zul_bul_prs_bsq_mcd_anl_fbf_cnt_grk_rom_lda_rus_bem_scr_est_ven_tsn_fin_ukr_sod_geo_hin_svk_guj_mol_chh_tig_bos_hun_cic_sun_afr_jav_jpn_knd_kor_nor_glc_igb_arw_tag_swe_owc_bat_mnd_lit_tsw_ita_heb_ger_eng_alb_krd_qcu_pan_fre_ctl_dgb_aeg_spa_hau_urd_ind_slo_ses_ben_ewe_mao_tha_gam_tml_dyu_xho_tur_dut_lat_aze_bam_vie_sid_swt_yor_swa	-0.237064877755201	-0.560428828235316	0.576534588128326
27	heb_pol_swa_urd_sod_tig_chh_bos_aze_uzb_bem_jav_tsn_scr_lit_bsq_bul_sid_ven_cnt_pan_swe_moo_ita_tsw_ger_fin_fbf_dgb_est_lat_aeg_geo_svk_dut_eng_grk_gam_mlt_slo_hun_dyu_tag_fre_bat_jpn_tml_kor_ukr_hin_igb_glc_sun_ctl_owc_mly_mnd_rom_lda_alb_wly_guj_arw_ben_mcd_qcu_afr_por_nor_xho_amh_krd_amr_cze_mao_mol_swt_prs_cic_ind_tha_anl_knd_ses_yor_azi_rus_spa_tur_bam_vie_hau_ewe_zul_akn	-0.427128153214834	-1.01528669740132	0.312603299836706
28	wly_swe_zul_afr_owc_chh_aeg_ben_aze_azi_lda_bat_swt_arw_alb_bsq_dut_amh_fbf_mnd_hin_slo_akn_bos_swa_spa_est_dgb_ven_hun_pan_gam_geo_ita_guj_grk_fre_amr_anl_ger_fin_bem_tag_prs_mly_jpn_knd_kor_svk_lat_tsw_ukr_ind_lit_mlt_sun_cnt_mol_igb_bul_sid_ctl_eng_scr_urd_qcu_rom_nor_pol_yor_tig_glc_hau_cze_mao_por_bam_krd_xho_jav_tha_sod_tml_dyu_ewe_tur_mcd_rus_uzb_tsn_vie_heb_ses_cic_moo	-0.69527590679588	-1.66787422289509	0.0987045824739859
29	amh_ger_dgb_krd_hau_owc_tig_afr_uzb_tur_swa_sun_lda_bul_grk_bsq_svk_aeg_tsn_mnd_rom_slo_ewe_lit_zul_glc_fin_dyu_bem_est_scr_amr_geo_guj_pol_ctl_rus_mlt_gam_prs_hun_igb_jav_por_mly_jpn_knd_kor_lat_bos_xho_arw_ind_swe_sid_mao_cnt_ukr_bam_mcd_sod_hin_nor_cze_fre_qcu_alb_eng_mol_yor_wly_dut_chh_pan_bat_spa_ven_ben_moo_tag_tha_heb_tml_fbf_cic_aze_urd_ita_azi_tsw_vie_anl_akn_ses_swt	-0.482444795097095	-1.14987192657159	0.253144990038486
30	amr_cze_zul_ita_chh_aeg_sod_grk_uzb_azi_xho_mao_fbf_ukr_rus_bsq_alb_mlt_bam_mnd_swe_krd_ewe_por_akn_fre_est_tsn_swa_hun_svk_wly_geo_nor_eng_hin_afr_anl_hau_ger_fin_igb_bat_urd_jav_jpn_tml_kor_guj_pol_bem_pan_ind_glc_tig_mly_cnt_bul_ven_ctl_amh_dut_prs_mcd_lat_qcu_scr_slo_rom_dyu_gam_mol_sid_lit_tag_spa_yor_arw_ses_sun_tha_owc_knd_lda_swt_tur_ben_bos_aze_cic_vie_heb_tsw_moo_dgb	-1.27902910155606	-3.18071528050766	0.00199674001813367
31	owc_lat_tsn_arw_aeg_anl_sid_rom_aze_azi_moo_jav_swa_rus_svk_bsq_mol_amh_zul_mnd_glc_guj_yor_fre_dgb_pol_fin_ewe_igb_est_nor_sod_geo_bul_dut_alb_ukr_hau_gam_swe_hun_bem_mao_por_mly_jpn_tml_kor_grk_pan_bam_scr_ind_eng_heb_sun_cnt_krd_tsw_afr_wly_hin_urd_prs_ita_qcu_cze_spa_ger_dyu_mlt_ben_amr_lit_tag_slo_xho_mcd_ven_bat_tha_tig_knd_swt_ses_tur_bos_ctl_uzb_fbf_vie_chh_lda_cic_akn	0.331852671746788	0.78144738198722	0.436524265277971
32	chh_ctl_bem_urd_wly_heb_mlt_krd_azi_uzb_tsn_sun_moo_lat_afr_bsq_nor_hau_ewe_mnd_ita_cze_cic_eng_tsw_fre_est_yor_fbf_fin_pol_amh_geo_ben_lit_dut_svk_sod_sid_hin_hun_lda_ind_swe_bat_jpn_knd_kor_pan_mcd_zul_por_tag_glc_amr_jav_cnt_guj_xho_bul_gam_alb_ukr_slo_mol_qcu_grk_arw_rom_ses_anl_bos_tig_spa_mly_rus_dgb_scr_igb_mao_tha_owc_tml_dyu_swt_aze_prs_ger_tur_swa_vie_aeg_ven_akn_bam	-0.161518792206868	-0.381060186463251	0.704027708323075
33	chh_pol_swa_lit_sid_amh_heb_bos_azi_tur_ewe_ind_moo_urd_rus_bsq_alb_wly_yor_cnt_ben_por_tsw_hin_dgb_spa_est_cic_fbf_fin_dut_gam_geo_arw_ita_grk_ukr_aeg_tig_lat_hun_igb_jav_ctl_mly_jpn_tml_kor_krd_rom_zul_glc_sun_cze_anl_tag_mnd_pan_ses_swe_amr_guj_slo_mcd_svk_qcu_eng_afr_prs_bam_owc_fre_sod_mol_mao_nor_tsn_bul_ven_bat_tha_hau_knd_bem_swt_aze_scr_ger_uzb_xho_vie_mlt_lda_akn_dyu	-0.129750089136588	-0.306170516122343	0.760159178839955
34	hau_cze_tsw_lat_heb_tig_owc_grk_azi_uzb_dyu_tag_bam_por_krd_bsq_nor_anl_ewe_mnd_spa_ita_zul_glc_swt_pan_est_xho_akn_hun_svk_amr_geo_ctl_ben_arw_pol_mlt_chh_eng_fin_lda_mao_hin_sun_jpn_tml_kor_scr_dut_bem_ukr_bat_mcd_aeg_ind_cnt_bul_dgb_swe_amh_prs_ger_alb_bos_qcu_afr_lit_rus_ses_gam_mol_sod_rom_jav_urd_swa_slo_tsn_mly_tha_wly_knd_moo_ven_tur_fre_guj_aze_cic_vie_sid_fbf_yor_igb	-0.868483133972453	-2.0995529460073	0.0384763988827181
35	chh_arw_akn_urd_amh_wly_amr_bos_uzb_aze_tsn_mly_bem_lit_eng_bsq_nor_anl_ewe_cnt_ger_rom_ven_svk_zul_ctl_fin_fbf_dgb_est_krd_owc_geo_cze_swe_grk_prs_heb_aeg_rus_hun_tsw_mao_bul_tag_jpn_knd_kor_por_alb_dyu_hin_jav_lat_gam_ind_mnd_fre_ses_guj_mlt_mcd_afr_slo_glc_qcu_ita_pol_spa_yor_sod_ben_tig_dut_bat_pan_moo_mol_cic_sun_tha_hau_tml_swt_swa_tur_scr_ukr_azi_bam_vie_sid_lda_xho_igb	-0.199819679252016	-0.47154782408211	0.638353973498345
36	sid_afr_dyu_nor_owc_anl_aeg_mcd_uzb_tur_fbf_mao_swt_ukr_svk_bsq_krd_sod_tsw_cnt_grk_bos_cic_hin_xho_slo_fin_akn_moo_hun_scr_chh_geo_ctl_mol_rom_fre_gam_heb_dut_est_zul_jav_lat_sun_jpn_knd_kor_arw_bul_ses_alb_bat_por_amh_ind_mnd_guj_ewe_swe_wly_spa_ben_lit_ita_qcu_glc_ger_pol_tsn_tig_pan_amr_urd_tag_cze_yor_eng_ven_mly_tha_hau_tml_igb_swa_aze_rus_prs_azi_bem_vie_mlt_dgb_lda_bam	-1.09552416440992	-2.69420151663262	0.00837192813928619
37	owc_svk_ses_slo_sid_chh_hau_scr_azi_uzb_zul_sun_yor_mcd_alb_bsq_eng_mlt_swt_cnt_fre_por_akn_rom_moo_glc_hun_cic_bem_est_lit_wly_geo_bos_cze_lat_guj_sod_amr_krd_fin_ewe_ind_spa_bat_jpn_tml_kor_bul_grk_xho_swe_mly_dut_gam_jav_mnd_pan_igb_prs_aeg_hin_mol_rus_ben_qcu_arw_ita_ukr_tsn_amh_pol_anl_ctl_tag_urd_swa_ger_fbf_mao_tha_heb_knd_bam_dyu_tur_nor_afr_aze_tsw_vie_tig_lda_ven_dgb	-0.226702443234683	-0.535579377076852	0.593527800380436
38	tig_swe_dgb_lat_amr_aeg_anl_dut_azi_uzb_moo_tag_fbf_ctl_scr_bsq_glc_hau_cic_cnt_bos_ita_swt_fre_dyu_arw_hun_bem_swa_est_urd_mlt_geo_prs_rom_grk_nor_gam_amh_lit_fin_igb_ind_afr_jav_jpn_tml_kor_eng_guj_zul_rus_sun_por_heb_bat_mnd_pol_bam_alb_owc_pan_mol_slo_spa_qcu_ukr_krd_svk_ven_sod_cze_chh_hin_mao_mcd_lda_ben_ewe_mly_tha_wly_knd_ses_xho_tur_bul_ger_aze_tsw_vie_sid_tsn_akn_yor	-0.983414517391201	-2.39499178061755	0.0186253531223707
39	anl_cze_swa_mcd_owc_gam_wly_krd_uzb_azi_yor_mao_ewe_dut_rom_bsq_prs_heb_ses_cnt_slo_ukr_moo_bos_akn_ger_fin_ven_cic_hun_svk_sid_geo_grk_ben_guj_fre_tig_amh_mol_est_bam_bat_pan_ind_jpn_knd_kor_hin_afr_xho_eng_sun_pol_chh_tag_mnd_rus_zul_ctl_aeg_nor_spa_arw_ita_qcu_lat_por_lit_tsw_mlt_scr_amr_alb_jav_urd_dyu_bul_bem_mly_tha_hau_tml_tsn_dgb_tur_swe_glc_aze_fbf_vie_sod_swt_igb_lda	-0.294730904460398	-0.697244536839995	0.487389135117128
40	gam_glc_xho_rus_chh_mlt_amr_ctl_azi_tur_tsn_jav_lda_dut_nor_bsq_ben_sid_fbf_mnd_rom_bul_bem_eng_igb_pol_hun_ewe_akn_fin_urd_wly_geo_lit_lat_svk_ita_owc_heb_spa_est_bam_tag_krd_bat_jpn_tml_kor_guj_hin_swt_prs_mly_mcd_aeg_sun_cnt_arw_cic_pan_hau_mol_bos_por_cze_qcu_scr_ukr_grk_zul_amh_slo_sod_ger_mao_alb_tsw_swe_dgb_ind_tha_tig_knd_ses_ven_uzb_afr_fre_aze_swa_vie_anl_yor_dyu_moo	-0.0132425053950543	-0.0311821978237726	0.975191059547683
41	owc_bos_swa_mcd_heb_gam_hau_guj_azi_uzb_bam_ind_fbf_scr_lit_bsq_cze_chh_cic_mnd_prs_alb_bem_pan_igb_swe_est_dyu_xho_fin_glc_tig_geo_pol_ctl_nor_rom_anl_sod_slo_hun_tsn_mao_dut_sun_jpn_tml_kor_eng_ukr_lda_ger_tag_por_aeg_mly_cnt_rus_zul_grk_amh_svk_arw_ben_spa_qcu_fre_ita_bul_tsw_wly_urd_sid_afr_bat_lat_yor_mol_ewe_jav_tha_amr_knd_moo_akn_aze_hin_krd_tur_ven_vie_mlt_ses_swt_dgb	0.375807228282797	0.885088252242938	0.378391732371778
42	sod_pol_yor_urd_owc_tig_heb_spa_aze_uzb_dgb_tag_swa_eng_glc_bsq_svk_amr_fbf_mnd_dut_ctl_ses_hin_tsn_grk_est_tsw_cic_fin_lit_anl_geo_cze_slo_afr_arw_chh_mlt_rus_hun_igb_mao_bos_bat_jpn_tml_kor_krd_guj_bam_por_ind_alb_sid_mly_cnt_swe_zul_nor_hau_pan_prs_scr_ben_qcu_rom_bul_ukr_swt_amh_ita_aeg_mol_jav_fre_bem_ger_xho_sun_tha_wly_knd_dyu_moo_azi_lat_mcd_tur_lda_vie_gam_ven_akn_ewe	-0.539104567590919	-1.28397956500698	0.202338752834415
43	chh_hin_akn_rom_anl_sod_sid_lat_uzb_azi_ses_ind_moo_ger_cze_bsq_swe_owc_bam_cnt_bos_rus_ven_por_dyu_krd_fin_swt_tsw_hun_pan_gam_geo_eng_mcd_dut_bul_amr_aeg_nor_est_fbf_sun_pol_bat_jpn_tml_kor_ben_mol_igb_lit_jav_slo_tig_mao_mnd_scr_yor_glc_wly_spa_svk_arw_ita_qcu_alb_guj_afr_cic_amh_urd_heb_prs_mly_fre_swa_grk_ewe_tag_tha_hau_knd_tsn_zul_tur_ctl_ukr_aze_xho_vie_mlt_lda_dgb_bem	-0.52789603261564	-1.2557622164169	0.212347981470845
44	gam_pol_ven_lit_wly_heb_chh_hin_aze_azi_igb_tag_tsn_grk_fre_bsq_ita_owc_dyu_cnt_mcd_scr_akn_spa_fbf_eng_est_swt_zul_hun_urd_tig_geo_svk_cze_rus_rom_aeg_amr_dut_fin_ewe_sun_prs_mly_jpn_knd_kor_bul_ctl_bam_bos_bat_arw_sid_jav_mnd_slo_cic_ben_amh_glc_por_ger_afr_qcu_lat_pan_alb_xho_sod_nor_hau_ukr_ind_swe_moo_krd_lda_mao_tha_mlt_tml_bem_dgb_uzb_mol_guj_tur_ses_vie_anl_swa_tsw_yor	-0.538313704312435	-1.28277362400496	0.202759250161157
45	wly_por_swa_ctl_tig_heb_gam_rus_uzb_tur_dyu_ind_xho_glc_ger_bsq_fre_mlt_akn_mnd_spa_pan_bem_ukr_ven_mcd_est_cic_zul_fin_pol_owc_geo_afr_alb_lat_eng_aeg_amh_arw_hun_tsw_mly_ben_sun_jpn_tml_kor_swe_guj_yor_ita_bat_dut_anl_jav_cnt_scr_swt_urd_amr_cze_nor_grk_bos_qcu_slo_bul_svk_dgb_chh_mol_sid_hin_tag_krd_igb_lit_ewe_mao_tha_sod_knd_moo_bam_azi_rom_prs_aze_tsn_vie_hau_ses_lda_fbf	-0.0448306023649009	-0.105657427019423	0.9160817206428
46	gam_bos_fbf_rom_owc_hau_sod_slo_azi_tur_igb_jav_dgb_svk_rus_bsq_ben_mlt_xho_mnd_scr_ctl_dyu_alb_bem_mcd_fin_moo_bam_est_glc_amh_geo_afr_lat_prs_bul_heb_tig_pol_hun_zul_tag_ger_mly_jpn_knd_kor_arw_ukr_ven_hin_sun_eng_sid_ind_cnt_pan_swt_mol_wly_guj_fre_krd_spa_qcu_urd_por_grk_cic_anl_lit_aeg_dut_bat_ita_akn_cze_lda_mao_tha_amr_tml_yor_tsw_aze_nor_swe_uzb_swa_vie_chh_tsn_ses_ewe	-0.036181269658392	-0.0852997344110863	0.932206468558471
47	aeg_cze_lda_spa_amr_amh_wly_krd_aze_tur_swt_jav_ven_lat_rus_bsq_ben_hau_moo_cnt_alb_pol_igb_lit_bam_mol_fin_fbf_tsn_hun_ita_heb_geo_arw_eng_bos_guj_owc_sod_slo_est_dyu_ind_bul_tag_jpn_knd_kor_pan_swe_zul_ukr_mly_afr_sid_bat_mnd_hin_bem_fre_anl_prs_rom_scr_urd_qcu_glc_por_ctl_swa_mlt_ger_chh_nor_mao_mcd_dgb_svk_yor_sun_tha_gam_tml_xho_cic_uzb_dut_grk_azi_ses_vie_tig_akn_ewe_tsw	0.0679488323683408	0.160258274633833	0.873025203200894
48	chh_rus_lda_cze_sod_wly_mlt_swe_tur_uzb_swa_bat_dgb_urd_prs_bsq_hin_hau_ewe_cnt_dut_krd_zul_fre_tsn_lat_hun_fbf_igb_fin_slo_gam_geo_ita_ukr_spa_bos_sid_heb_afr_est_xho_mao_por_jav_jpn_knd_kor_rom_ben_ven_nor_sun_lit_anl_mly_mnd_grk_dyu_ctl_amh_scr_mol_glc_pan_qcu_eng_ger_guj_moo_owc_arw_amr_svk_ind_mcd_cic_alb_swt_tag_tha_tig_tml_bem_yor_aze_pol_bul_azi_ses_vie_aeg_bam_akn_tsw	-0.76912507806643	-1.8520703769816	0.0671881163074097
49	tig_lat_dyu_ctl_owc_heb_sod_lit_aze_uzb_ewe_mly_ses_glc_alb_bsq_rom_amr_fbf_cnt_pol_rus_bam_fre_swt_hin_est_cic_igb_fin_krd_amh_geo_ben_grk_nor_spa_sid_chh_urd_hun_yor_mao_scr_jav_jpn_knd_kor_pan_ukr_bem_guj_tag_svk_aeg_sun_mnd_eng_moo_mcd_gam_cze_bul_bos_slo_qcu_prs_ita_mol_tsn_wly_dut_hau_por_bat_afr_xho_ger_dgb_ind_tha_anl_tml_swa_tsw_tur_arw_swe_azi_ven_vie_mlt_akn_zul_lda	-0.323980629347205	-0.766986326505871	0.445032375965812
50	tig_rus_lda_svk_owc_sid_gam_urd_tur_aze_tsw_ind_xho_hin_arw_bsq_ita_aeg_moo_cnt_mcd_prs_fbf_swe_cic_por_fin_swt_ven_est_krd_heb_geo_eng_glc_mol_dut_amh_chh_cze_hun_akn_bat_bos_jav_jpn_knd_kor_fre_pan_zul_guj_sun_nor_anl_mly_mnd_ben_dgb_grk_wly_ukr_scr_pol_lit_qcu_bul_rom_ctl_ses_mlt_ger_sod_spa_tag_lat_tsn_afr_bam_mao_tha_amr_tml_bem_yor_azi_slo_alb_uzb_igb_vie_hau_dyu_ewe_swa	-0.278130266345518	-0.6573755015455	0.512563202225229
51	gam_bul_cic_mol_sod_tig_anl_slo_azi_aze_dgb_mao_ven_rus_pan_bsq_arw_hau_ses_cnt_glc_por_bam_ctl_lda_urd_hun_fbf_zul_est_ger_heb_geo_alb_grk_ben_nor_aeg_mlt_prs_fin_xho_sun_rom_tag_jpn_tml_kor_afr_scr_tsn_guj_ind_eng_amh_jav_mnd_pol_bem_mcd_sid_fre_ita_swe_lit_qcu_cze_hin_svk_akn_owc_krd_chh_lat_mly_bos_swt_ukr_moo_bat_tha_wly_knd_swa_igb_uzb_dut_spa_tur_ewe_vie_amr_dyu_yor_tsw	-1.22189627352252	-3.02431133730507	0.0032211869199541
52	sid_pan_swt_grk_gam_chh_hau_svk_azi_uzb_igb_sun_ewe_rom_eng_bsq_slo_heb_ses_cnt_prs_mcd_zul_glc_swa_spa_est_ven_moo_hun_ctl_owc_geo_ben_bos_mol_alb_sod_tig_guj_fin_dyu_tag_fre_ind_jpn_knd_kor_lit_rus_akn_bul_mao_afr_mlt_mly_mnd_swe_yor_lat_amh_urd_cze_dut_nor_qcu_scr_pol_por_cic_aeg_ita_wly_arw_jav_hin_xho_ger_tsn_bat_tha_amr_tml_dgb_tsw_aze_ukr_krd_tur_bem_vie_anl_lda_bam_fbf	-0.647618394899103	-1.54772613902291	0.125084600498333
53	amh_glc_akn_pol_wly_aeg_hau_lat_tur_uzb_xho_mao_ewe_arw_ger_bsq_svk_heb_tsw_cnt_ita_mcd_swt_ukr_swa_ctl_fin_ses_dyu_hun_urd_owc_geo_slo_spa_hin_swe_gam_anl_krd_est_lda_ind_fre_bat_jpn_tml_kor_nor_alb_yor_mol_sun_rus_chh_mly_mnd_cze_moo_dut_sid_ben_afr_bul_por_qcu_pan_rom_eng_igb_amr_bos_tig_lit_jav_scr_bam_grk_cic_tag_tha_sod_knd_tsn_bem_azi_prs_guj_aze_dgb_vie_mlt_fbf_ven_zul	-0.226590169442906	-0.534831642869151	0.594042728889639
54	amh_rus_tsw_cze_aeg_gam_anl_slo_uzb_aze_dyu_sun_bam_rom_ctl_bsq_ger_sod_zul_mnd_ben_glc_swt_pol_cic_nor_fin_ewe_dgb_hun_prs_sid_geo_afr_arw_krd_lat_amr_owc_guj_est_lda_ind_bul_mao_jpn_tml_kor_scr_swe_akn_ukr_tag_lit_mlt_jav_cnt_dut_bem_alb_heb_eng_hin_ita_bos_qcu_urd_fre_pan_tsn_tig_grk_wly_spa_bat_mol_swa_por_igb_mly_tha_hau_knd_yor_ven_azi_svk_mcd_tur_moo_vie_chh_ses_xho_fbf	-0.389266781402984	-0.923410501911431	0.358182942579165
55	owc_nor_igb_scr_amh_wly_amr_fre_aze_uzb_lda_ind_fbf_por_eng_bsq_ger_anl_dgb_mnd_spa_swe_moo_ukr_swa_arw_hun_yor_xho_est_glc_aeg_geo_rus_grk_bos_mcd_tig_sod_urd_fin_ven_sun_guj_mao_jpn_knd_kor_afr_rom_tsw_lat_mly_ben_mlt_tag_cnt_pol_bam_ctl_gam_dut_svk_cze_ita_qcu_alb_slo_pan_bem_chh_mol_sid_bul_bat_hin_ses_krd_zul_jav_tha_heb_tml_ewe_cic_tur_prs_lit_azi_dyu_vie_hau_tsn_akn_swt	-0.889352548041757	-2.15167814737164	0.0340131936924186
56	chh_scr_cic_ctl_amh_wly_sod_urd_azi_uzb_xho_bat_dyu_ben_lat_bsq_guj_tig_swt_mnd_svk_lit_akn_arw_bam_ger_hun_lda_swa_fin_alb_mlt_geo_hin_bos_ita_rom_anl_gam_eng_est_zul_jav_mol_mao_jpn_knd_kor_grk_glc_ses_por_tag_krd_owc_ind_cnt_dut_bem_pan_aeg_nor_cze_bul_fre_qcu_ukr_prs_slo_tsw_sid_pol_heb_mcd_mly_swe_tsn_afr_igb_sun_tha_amr_tml_fbf_yor_aze_spa_rus_tur_dgb_vie_hau_moo_ewe_ven	0.134318432969785	0.316634803455692	0.752230368487705
57	hau_scr_ses_eng_owc_aeg_mlt_grk_tur_uzb_dgb_mao_dyu_por_swe_bsq_afr_sid_swa_mnd_ita_hin_xho_spa_ewe_ben_hun_fbf_akn_est_ctl_heb_geo_cze_mol_mcd_glc_amr_chh_svk_fin_yor_bat_lit_jav_jpn_tml_kor_dut_fre_igb_pan_sun_bos_wly_ind_cnt_bul_bem_ukr_tig_prs_guj_rus_slo_qcu_nor_arw_lat_cic_anl_urd_gam_rom_tag_alb_tsw_pol_moo_mly_tha_sod_knd_swt_lda_aze_ger_krd_azi_ven_vie_amh_tsn_zul_bam	-0.601629843359704	-1.43610896790761	0.154326616002283
58	owc_glc_moo_alb_aeg_mlt_heb_krd_uzb_aze_ven_ind_xho_dut_swe_bsq_lit_anl_cic_mnd_ukr_slo_yor_arw_tsn_scr_hun_dyu_dgb_fin_cze_gam_geo_hin_spa_ita_por_sod_sid_grk_est_ses_jav_pan_tag_jpn_tml_kor_rus_eng_fbf_ger_bat_fre_wly_sun_cnt_mol_swt_ctl_amh_pol_afr_mcd_guj_qcu_svk_lat_bos_igb_tig_urd_amr_ben_mly_prs_tsw_rom_lda_mao_tha_chh_knd_bem_zul_azi_nor_bul_tur_ewe_vie_hau_akn_swa_bam	-0.0495810439728716	-0.116831400623337	0.907245591970903
59	tig_glc_lda_lat_sid_owc_chh_eng_tur_aze_swa_ind_yor_rus_guj_bsq_cze_amr_xho_mnd_krd_bos_dgb_ukr_ewe_svk_hun_igb_bem_est_scr_amh_geo_pol_lit_bul_dut_hau_wly_urd_fin_fbf_mly_fre_bat_jpn_tml_kor_mol_ita_ven_mcd_mao_hin_anl_jav_cnt_ger_zul_prs_heb_afr_arw_ctl_swe_qcu_slo_pan_rom_akn_aeg_nor_sod_por_tag_ben_dyu_alb_ses_sun_tha_mlt_knd_tsw_tsn_azi_spa_grk_uzb_moo_vie_gam_swt_cic_bam	0.285717131956784	0.67333963637828	0.502401157265255
60	sod_glc_ewe_pol_amh_tig_wly_mcd_aze_azi_cic_sun_dyu_hin_rus_bsq_krd_aeg_swt_cnt_mol_alb_xho_ita_fbf_slo_fin_yor_dgb_hun_ger_gam_geo_guj_fre_prs_por_owc_chh_scr_est_igb_ind_pan_mly_jpn_tml_kor_afr_nor_tsn_arw_mao_lit_heb_jav_mnd_svk_bam_rom_sid_grk_lat_spa_ctl_qcu_ukr_eng_cze_ven_hau_ben_amr_dut_tag_bul_ses_urd_moo_bat_tha_anl_knd_lda_akn_uzb_swe_bos_tur_tsw_vie_mlt_swa_bem_zul	-0.157865123821442	-0.372792834776532	0.710150918236503
61	mlt_nor_bem_rus_amh_sid_gam_ctl_aze_azi_tsw_bat_yor_mcd_afr_bsq_dut_anl_ven_mnd_cze_mol_akn_por_cic_fre_fin_dyu_tsn_hun_spa_tig_geo_alb_glc_bos_grk_owc_hau_slo_est_fbf_tag_ita_ind_jpn_tml_kor_arw_ger_igb_svk_mao_krd_wly_jav_cnt_pan_swt_rom_amr_scr_prs_lat_guj_qcu_bul_hin_ben_dgb_chh_ukr_heb_swe_sun_pol_ses_eng_moo_mly_tha_aeg_knd_swa_lda_uzb_lit_urd_tur_xho_vie_sod_zul_bam_ewe	-0.80857251836811	-1.95260996606834	0.0538727812916625
62	wly_nor_dgb_rom_heb_aeg_sod_slo_tur_aze_xho_jav_ses_ita_ukr_bsq_prs_anl_yor_mnd_pol_por_tsw_bul_zul_guj_fin_akn_ewe_hun_dut_gam_geo_afr_ctl_eng_rus_mlt_tig_cze_est_dyu_mly_hin_mao_jpn_tml_kor_glc_svk_tsn_spa_sun_scr_sid_bat_cnt_ben_cic_bos_amr_lat_urd_arw_alb_qcu_lit_fre_ger_igb_hau_grk_owc_mcd_tag_krd_swt_mol_fbf_ind_tha_amh_knd_ven_bam_uzb_swe_pan_azi_lda_vie_chh_swa_moo_bem	0.212159936949317	0.499189201683435	0.618824930800681
63	wly_hin_cic_por_heb_amr_chh_guj_azi_aze_swa_mao_zul_arw_afr_bsq_ctl_hau_moo_cnt_ben_lat_lda_alb_bam_swe_fin_fbf_dyu_hun_mol_amh_geo_bul_rom_svk_prs_owc_mlt_pan_est_tsn_sun_spa_jav_jpn_knd_kor_fre_eng_ewe_urd_ind_pol_aeg_mly_mnd_mcd_yor_krd_tig_cze_lit_dut_scr_qcu_ukr_glc_bos_bem_gam_nor_anl_ger_bat_ita_akn_rus_swt_tag_tha_sid_tml_tsw_dgb_uzb_grk_slo_tur_ven_vie_sod_xho_igb_ses	0.224775079302232	0.528433446720994	0.598457323010661
64	gam_lat_dyu_arw_amr_aeg_hau_ben_uzb_azi_xho_ind_cic_glc_ita_bsq_cze_amh_ses_mnd_pan_dut_bem_nor_swa_alb_est_swt_ewe_hun_ger_owc_geo_urd_bul_hin_guj_wly_sod_fre_fin_moo_mly_eng_jav_jpn_knd_kor_scr_grk_zul_bos_mao_ctl_chh_tag_cnt_mol_bam_ukr_mlt_prs_spa_swe_afr_qcu_slo_mcd_rom_igb_anl_por_tig_svk_sun_krd_dgb_rus_lda_bat_tha_sid_tml_fbf_ven_aze_pol_lit_tur_yor_vie_heb_tsn_akn_tsw	0.357048928221439	0.841528756542026	0.402210478967172
65	sid_swe_tsw_fre_hau_heb_sod_grk_aze_tur_dgb_ind_zul_spa_ukr_bsq_svk_gam_xho_mnd_slo_alb_bem_krd_ses_rus_fin_dyu_swt_est_lat_aeg_geo_afr_ita_ben_urd_amh_owc_dut_hun_lda_mly_eng_bat_jpn_knd_kor_ger_arw_bam_scr_jav_glc_amr_sun_cnt_guj_akn_bos_chh_hin_ctl_por_mcd_qcu_prs_nor_pol_fbf_tig_rom_wly_cze_tag_bul_tsn_pan_swa_mao_tha_mlt_tml_ewe_ven_uzb_mol_lit_azi_moo_vie_anl_igb_cic_yor	-0.202433740432527	-0.478059076821666	0.633729984723815
66	chh_ukr_akn_scr_heb_sid_owc_slo_azi_tur_dgb_tag_yor_bos_hin_bsq_urd_amh_bem_mnd_nor_arw_ewe_bul_swa_lat_fin_bam_swt_est_rus_sod_geo_guj_glc_por_lit_gam_anl_eng_hun_cic_jav_pan_mly_jpn_knd_kor_ger_ben_dyu_prs_ind_ita_amr_sun_cnt_grk_tsw_mcd_hau_cze_mol_rom_swe_qcu_dut_fre_krd_moo_aeg_afr_wly_spa_mao_ctl_lda_svk_xho_bat_tha_tig_tml_tsn_ses_uzb_alb_pol_aze_igb_vie_mlt_fbf_zul_ven	0.673997825032054	1.59915474681182	0.113178241753211
67	anl_urd_xho_ger_sid_owc_heb_bul_tur_azi_ses_sun_yor_eng_krd_bsq_pol_mlt_lda_mnd_alb_scr_moo_slo_zul_svk_est_igb_swt_fin_arw_hau_geo_mcd_mol_fre_glc_amh_wly_cze_hun_bam_mly_guj_ind_jpn_tml_kor_bos_lit_tsw_hin_tag_dut_amr_jav_cnt_ukr_cic_rus_sod_por_spa_prs_pan_qcu_ben_rom_ita_ven_aeg_lat_chh_nor_bat_swe_dyu_grk_ewe_mao_tha_tig_knd_dgb_bem_aze_ctl_afr_uzb_tsn_vie_gam_akn_swa_fbf	0.189568470771439	0.446189204964619	0.656497723034911
68	anl_alb_bem_lat_mlt_owc_aeg_rus_tur_aze_dyu_tag_cic_cze_scr_bsq_pol_tig_fbf_mnd_glc_fre_tsw_hin_yor_ben_hun_ses_tsn_fin_eng_gam_geo_ita_ukr_rom_afr_amh_chh_dut_est_swa_ind_prs_mly_jpn_tml_kor_spa_grk_bam_arw_sun_mcd_hau_jav_cnt_ctl_ven_svk_heb_nor_lit_bos_guj_qcu_ger_krd_mol_swt_sid_por_wly_slo_bat_bul_dgb_swe_moo_mao_tha_sod_knd_xho_akn_azi_urd_pan_uzb_ewe_vie_amr_igb_lda_zul	-0.734857122021112	-1.76821201687554	0.0803047301788502
69	mlt_pol_tsw_nor_sid_hau_amh_krd_tur_azi_swt_sun_moo_ukr_bos_bsq_swe_owc_ven_cnt_alb_ger_tsn_ita_akn_urd_hun_fbf_dyu_fin_dut_tig_geo_mcd_lat_afr_grk_gam_aeg_eng_est_swa_ind_mol_tag_jpn_knd_kor_ben_guj_zul_pan_mly_rom_anl_bat_mnd_slo_lda_spa_amr_bul_arw_glc_ctl_qcu_lit_prs_hin_xho_heb_por_sod_svk_jav_rus_bem_fre_ewe_mao_tha_wly_tml_ses_dgb_uzb_cze_scr_aze_cic_vie_chh_igb_yor_bam	-0.0349120239934047	-0.0822149014486542	0.934652513506016
70	aeg_pol_yor_slo_mlt_anl_chh_ger_tur_azi_dyu_ind_ven_lit_ctl_bsq_mol_heb_ewe_cnt_alb_cze_zul_svk_moo_krd_est_xho_tsw_fin_mcd_owc_geo_pan_rus_afr_bul_amh_sid_glc_hun_swa_jav_hin_mly_jpn_tml_kor_arw_lat_igb_spa_bat_ita_amr_tag_mnd_fre_swt_eng_tig_guj_swe_prs_grk_qcu_nor_dut_bos_bem_wly_urd_gam_ben_sun_por_lda_scr_ses_mao_tha_sod_knd_akn_fbf_aze_ukr_rom_uzb_dgb_vie_hau_bam_tsn_cic	-0.404492353575948	-0.958142712418264	0.340475066415941
71	amh_bos_ven_ctl_hau_owc_sid_hin_uzb_azi_ses_bat_fbf_ger_pan_bsq_mcd_gam_zul_mnd_afr_bul_bem_spa_swt_fre_fin_cic_ewe_hun_eng_heb_geo_slo_ben_swe_prs_mlt_wly_ita_est_bam_tag_krd_mly_jpn_knd_kor_glc_dut_akn_guj_ind_cze_chh_jav_cnt_nor_moo_urd_anl_rus_por_pol_rom_qcu_arw_lat_scr_swa_tig_mol_aeg_lit_mao_ukr_lda_svk_igb_sun_tha_sod_tml_tsn_tsw_aze_alb_grk_tur_dyu_vie_amr_xho_yor_dgb	0.558848982824631	1.32164523662515	0.189528317122866
72	anl_ger_zul_rom_sod_mlt_tig_alb_uzb_azi_igb_mly_swa_por_cze_bsq_slo_chh_dyu_cnt_swe_ukr_ewe_eng_dgb_grk_fin_tsw_bem_est_bul_sid_geo_spa_afr_nor_pan_heb_amh_hin_hun_fbf_bat_fre_mao_jpn_knd_kor_prs_ctl_moo_mcd_ind_lit_gam_sun_mnd_glc_xho_rus_owc_ben_pol_urd_lat_qcu_arw_dut_scr_ses_wly_mol_amr_svk_tag_krd_akn_guj_tsn_jav_tha_aeg_tml_ven_swt_aze_bos_ita_tur_bam_vie_hau_yor_cic_lda	-0.538332574426137	-1.28310375900802	0.202644071746208
73	anl_por_ewe_lit_amr_aeg_chh_arw_azi_tur_ses_mly_dyu_alb_ger_bsq_mcd_sod_akn_mnd_ukr_lat_lda_nor_ven_guj_est_bem_swa_fin_fre_amh_geo_urd_grk_pan_bul_wly_sid_swe_hun_cic_bat_bos_tag_jpn_knd_kor_ita_spa_xho_afr_ind_cze_tig_jav_cnt_dut_tsn_slo_hau_glc_rus_rom_ctl_qcu_krd_mol_svk_zul_heb_hin_gam_pol_mao_prs_swt_scr_tsw_sun_tha_owc_tml_moo_bam_uzb_eng_ben_aze_igb_vie_mlt_fbf_dgb_yor	0.166375407808506	0.392095732844456	0.695884586287111
74	chh_bos_yor_slo_owc_amh_gam_lat_azi_uzb_dyu_sun_igb_mcd_arw_bsq_eng_mlt_ewe_mnd_nor_lit_ven_glc_akn_guj_hun_ses_fbf_est_ukr_sid_geo_ctl_bul_svk_pol_hau_amr_urd_fin_tsn_mly_cze_tag_jpn_tml_kor_rom_rus_swt_por_bat_krd_aeg_jav_cnt_afr_bem_swe_anl_spa_grk_pan_hin_qcu_mol_alb_prs_xho_tig_dut_sod_ben_ind_ita_zul_ger_bam_mao_tha_wly_knd_cic_dgb_aze_fre_scr_tur_moo_vie_heb_lda_tsw_swa	-0.570337088474897	-1.36376052017838	0.175934810752996
75	hau_krd_tsn_pol_tig_mlt_amh_lat_azi_tur_ses_ind_swt_afr_fre_bsq_ctl_heb_tsw_cnt_scr_ita_swa_mcd_xho_swe_fin_lda_yor_est_hin_amr_geo_alb_ukr_por_urd_wly_sid_pan_hun_moo_mly_bos_bat_jpn_knd_kor_glc_spa_akn_ben_jav_cze_owc_tag_mnd_ger_dgb_lit_gam_eng_arw_guj_svk_qcu_bul_nor_prs_zul_sod_mol_anl_dut_sun_rus_fbf_rom_dyu_mao_tha_chh_tml_ewe_igb_uzb_grk_slo_aze_bem_vie_aeg_bam_cic_ven	-0.37472134310648	-0.88820097838554	0.376724119371237
76	amr_pol_swt_grk_tig_aeg_chh_prs_uzb_tur_bam_tag_bem_rus_ger_bsq_eng_heb_ewe_mnd_glc_arw_dyu_lit_ses_dut_est_zul_tsn_hun_mol_mlt_geo_ita_scr_bul_ben_owc_gam_ukr_fin_cic_mao_mcd_jav_jpn_knd_kor_por_afr_ven_krd_sun_lat_wly_bat_cnt_spa_dgb_rom_amh_pan_urd_hin_nor_qcu_alb_fre_cze_xho_sod_bos_sid_svk_mly_guj_akn_ctl_igb_ind_tha_anl_tml_fbf_swa_aze_slo_swe_azi_lda_vie_hau_moo_tsw_yor	-0.868624482890941	-2.09650124035683	0.0387527005160924
77	amh_spa_bem_slo_sod_tig_aeg_cze_uzb_azi_lda_tag_tsw_rus_arw_bsq_swe_owc_akn_cnt_fre_lit_cic_mol_swa_rom_hun_xho_dgb_fin_glc_heb_geo_scr_pan_prs_svk_chh_mlt_eng_est_ewe_bat_hin_mao_jpn_tml_kor_afr_ctl_dyu_mcd_jav_guj_wly_mly_mnd_grk_ses_por_anl_bul_ben_ger_nor_qcu_bos_lat_ukr_zul_sid_ita_amr_pol_ind_urd_igb_dut_tsn_sun_tha_gam_knd_ven_moo_tur_krd_alb_aze_bam_vie_hau_yor_swt_fbf	0.0698222610191769	0.164387630275887	0.869782760193572
78	owc_hin_ses_nor_tig_heb_sod_lit_azi_aze_igb_tag_ewe_lat_afr_bsq_cze_anl_bem_cnt_bos_rom_bam_guj_swa_krd_fin_zul_xho_est_rus_mlt_geo_eng_spa_mcd_ukr_wly_aeg_grk_hun_tsn_sun_ger_jav_jpn_tml_kor_swe_pan_akn_arw_mly_bul_amh_bat_mnd_ben_swt_alb_hau_prs_ita_mol_dut_qcu_svk_scr_fre_moo_chh_ctl_amr_por_mao_slo_lda_glc_tsw_ind_tha_sid_knd_dyu_dgb_tur_urd_pol_uzb_ven_vie_gam_fbf_yor_cic	-0.722502165020287	-1.73408271069829	0.0862170116183972
79	chh_swe_ses_rus_sid_amr_heb_nor_aze_tur_yor_mao_fbf_ctl_ita_bsq_alb_amh_zul_cnt_pan_prs_dyu_urd_ewe_mcd_est_cic_swa_fin_lit_tig_geo_rom_eng_por_dut_sod_gam_scr_hun_igb_tag_mol_jav_jpn_knd_kor_ukr_bul_moo_svk_ind_hin_mlt_sun_mnd_bos_lda_pol_anl_guj_glc_ger_arw_qcu_fre_spa_ben_xho_aeg_krd_hau_afr_mly_lat_bem_cze_swt_bat_tha_wly_tml_dgb_tsw_azi_slo_grk_uzb_bam_vie_owc_akn_tsn_ven	0.768294915924677	1.8295686665071	0.070518527528633
80	tig_dut_tsw_rom_gam_hau_heb_ukr_aze_azi_ven_bat_dyu_grk_lit_bsq_ctl_mlt_tsn_cnt_swe_pol_yor_urd_fbf_glc_est_bam_dgb_fin_hin_amr_geo_bos_rus_svk_ger_amh_owc_ben_hun_cic_ind_mcd_jav_jpn_knd_kor_scr_slo_ewe_eng_mly_spa_chh_sun_mnd_guj_swa_afr_aeg_cze_prs_fre_pan_qcu_alb_mol_bul_moo_wly_nor_anl_ita_tag_krd_akn_por_lda_mao_tha_sid_tml_igb_xho_uzb_lat_arw_tur_swt_vie_sod_ses_bem_zul	-0.105912257293274	-0.249660598882497	0.803400451698164
81	aeg_mol_igb_fre_sid_hau_sod_scr_tur_aze_dgb_bat_swa_prs_cze_bsq_rus_anl_akn_mnd_urd_por_tsn_ben_ven_bos_fin_bem_cic_est_bul_amh_geo_dut_ita_hin_arw_amr_wly_lit_hun_yor_sun_svk_jav_jpn_knd_kor_ukr_rom_zul_alb_mao_mcd_tig_mly_cnt_spa_swt_grk_mlt_krd_lat_pol_guj_qcu_ctl_swe_nor_fbf_owc_afr_gam_slo_ind_pan_ses_glc_bam_tag_tha_chh_tml_moo_dyu_azi_ger_eng_uzb_lda_vie_heb_tsw_xho_ewe	-0.624237496236112	-1.49165607422289	0.139173725106166
82	amr_lat_swa_bul_heb_wly_sod_glc_aze_tur_igb_sun_ven_arw_mcd_bsq_fre_chh_tsw_mnd_ukr_por_bem_svk_zul_bos_fin_moo_xho_hun_krd_anl_geo_alb_dut_urd_rus_owc_tig_hin_est_ses_ind_spa_bat_jpn_knd_kor_swe_grk_dyu_mol_mly_ctl_aeg_tag_cnt_eng_lda_prs_amh_ita_lit_scr_guj_qcu_rom_afr_slo_akn_gam_cze_mlt_ger_jav_pol_dgb_pan_yor_mao_tha_sid_tml_bam_cic_azi_nor_ben_uzb_fbf_vie_hau_ewe_tsn_swt	0.166800604283752	0.392466487561077	0.695611617917808
83	amh_spa_xho_pol_gam_sod_amr_slo_aze_azi_bam_ind_akn_svk_grk_bsq_ctl_wly_fbf_cnt_bos_ita_yor_lit_zul_urd_fin_dgb_ewe_est_glc_aeg_geo_mol_cze_afr_hin_mlt_heb_fre_hun_tsw_mao_alb_mly_jpn_tml_kor_nor_guj_swa_rom_jav_prs_tig_sun_mnd_rus_tsn_arw_owc_mcd_bul_ben_dut_qcu_pan_ger_krd_igb_hau_scr_anl_swe_tag_por_moo_ukr_bem_bat_tha_sid_knd_cic_dyu_uzb_lat_eng_tur_swt_vie_chh_lda_ven_ses	0.263849930642531	0.621595891711969	0.535728399859592
84	tig_alb_swt_ben_sod_heb_owc_rom_tur_uzb_yor_jav_zul_krd_ukr_bsq_ita_wly_moo_mnd_swe_ger_bam_ctl_ses_pan_est_bem_lda_fin_lit_aeg_geo_eng_bul_nor_arw_amr_anl_lat_hun_dgb_sun_dut_mly_jpn_tml_kor_mcd_grk_cic_mol_tag_hin_mlt_ind_cnt_fre_tsw_prs_amh_glc_afr_urd_guj_qcu_slo_bos_pol_xho_hau_scr_sid_rus_bat_svk_igb_spa_akn_mao_tha_chh_knd_swa_tsn_aze_por_cze_azi_fbf_vie_gam_ewe_ven_dyu	-0.404747735196627	-0.961392707796953	0.338847745583303
85	aeg_rus_moo_nor_hau_tig_mlt_cze_aze_uzb_zul_mao_xho_por_mcd_bsq_dut_sod_swa_mnd_afr_lat_ses_mol_igb_alb_hun_swt_fbf_fin_ben_anl_geo_ukr_ger_rom_glc_wly_amh_guj_est_akn_bat_fre_ind_jpn_knd_kor_pan_eng_tsn_ctl_jav_grk_amr_mly_cnt_swe_lda_bos_chh_bul_prs_lit_arw_qcu_slo_urd_spa_ewe_gam_pol_heb_scr_sun_ita_cic_krd_dyu_tag_tha_sid_tml_tsw_bam_tur_svk_hin_azi_ven_vie_owc_yor_bem_dgb	0.0154413040841113	0.0363602870896406	0.971073012047548
86	sod_arw_lda_nor_heb_chh_hau_ben_azi_uzb_fbf_tag_swt_glc_afr_bsq_slo_owc_dyu_cnt_mcd_por_ewe_pol_bam_ctl_est_swa_bem_hun_swe_amr_geo_mol_cze_spa_lat_sid_amh_bos_fin_ses_mao_dut_bat_jpn_tml_kor_krd_alb_cic_guj_sun_fre_wly_mly_mnd_lit_tsn_svk_anl_grk_hin_prs_ita_qcu_ger_rus_bul_akn_mlt_urd_tig_rom_ind_scr_xho_pan_yor_jav_tha_aeg_knd_moo_tsw_tur_ukr_eng_aze_ven_vie_gam_igb_zul_dgb	0.411805327228472	0.97127594410647	0.333930284202157
87	owc_nor_swt_mol_chh_hau_tig_grk_aze_tur_ses_bat_dgb_glc_ger_bsq_guj_wly_ven_cnt_svk_afr_igb_krd_yor_pol_hun_bem_tsn_fin_rom_sid_geo_spa_alb_eng_bul_aeg_amh_dut_est_dyu_mly_ukr_sun_jpn_knd_kor_lat_por_zul_mcd_tag_prs_mlt_mao_mnd_slo_lda_hin_anl_urd_swe_pan_lit_qcu_ben_fre_scr_tsw_amr_ctl_gam_ita_jav_cze_akn_bos_ewe_ind_tha_sod_tml_xho_fbf_azi_rus_arw_uzb_swa_vie_heb_cic_bam_moo	-0.0226250363355037	-0.0534304727020334	0.957503533199443
88	amh_scr_fbf_rom_gam_owc_wly_pol_uzb_azi_dyu_ind_moo_lat_urd_bsq_ita_amr_ewe_mnd_rus_por_cic_grk_zul_krd_fin_bem_swa_hun_glc_anl_geo_afr_swe_fre_cze_hau_sod_eng_est_dgb_jav_mcd_mao_jpn_tml_kor_lit_prs_yor_ukr_sun_ger_tig_mly_cnt_dut_tsn_pan_aeg_svk_mol_spa_bos_qcu_ben_guj_hin_ses_mlt_bul_sid_slo_tag_ctl_igb_nor_tsw_bat_tha_chh_knd_akn_ven_aze_alb_arw_tur_lda_vie_heb_swt_xho_bam	0.00594417928084379	0.014039388073221	0.988828631327132
89	anl_ctl_zul_por_wly_heb_amr_swe_uzb_aze_tsw_sun_swa_bos_dut_bsq_glc_sod_bem_cnt_arw_scr_ses_pan_cic_mcd_est_dyu_lda_fin_ita_tig_geo_lat_nor_urd_pol_chh_owc_prs_hun_ven_bat_grk_mao_jpn_knd_kor_guj_bul_ewe_slo_jav_rom_mlt_ind_mnd_cze_bam_krd_amh_svk_ben_alb_hin_qcu_ukr_lit_eng_akn_aeg_mol_hau_rus_tag_fre_moo_spa_yor_mly_tha_gam_tml_fbf_tsn_azi_afr_ger_tur_igb_vie_sid_swt_xho_dgb	0.368407545697158	0.867575069248752	0.387860113633985
90	heb_hin_dyu_rus_tig_owc_amr_afr_uzb_tur_bam_bat_swa_glc_lat_bsq_ger_chh_bem_mnd_guj_pol_zul_scr_moo_arw_fin_dgb_swt_est_ben_aeg_geo_fre_slo_ukr_swe_sid_hau_nor_hun_cic_sun_mcd_tag_jpn_knd_kor_dut_prs_tsn_krd_ind_eng_gam_jav_cnt_bos_fbf_alb_amh_bul_pan_rom_lit_qcu_spa_grk_por_yor_mlt_ita_sod_ctl_mao_svk_lda_mol_xho_mly_tha_wly_tml_ewe_ses_aze_cze_urd_azi_ven_vie_anl_igb_tsw_akn	-0.97845223420236	-2.38234354656191	0.0192382985861897
91	tig_rus_bem_cze_heb_wly_amh_bul_aze_tur_swa_sun_swt_ita_pan_bsq_nor_mlt_tsn_cnt_mol_hin_yor_krd_igb_mcd_est_lda_tsw_fin_pol_chh_geo_grk_slo_glc_ctl_hau_aeg_ben_hun_zul_mly_alb_tag_jpn_knd_kor_spa_lat_ewe_rom_jav_dut_anl_bat_mnd_prs_fbf_svk_owc_arw_ukr_ger_urd_qcu_por_fre_afr_moo_sid_bos_gam_lit_ind_eng_akn_guj_dgb_mao_tha_sod_tml_dyu_ven_azi_swe_scr_uzb_bam_vie_amr_cic_ses_xho	0.0383590984449442	0.0902961208844368	0.928246092797056
92	tig_guj_tsn_bos_heb_sod_anl_ita_aze_azi_dgb_jav_bem_mol_grk_bsq_lat_mlt_yor_mnd_ger_cze_moo_rom_swt_prs_fin_ewe_ven_est_nor_owc_geo_glc_por_eng_ukr_amr_amh_dut_hun_lda_bat_ctl_tag_jpn_knd_kor_slo_urd_xho_scr_mao_afr_hau_ind_cnt_rus_ses_krd_sid_fre_arw_mcd_bul_qcu_pan_swe_lit_fbf_aeg_pol_gam_alb_sun_ben_dyu_spa_bam_mly_tha_wly_tml_akn_swa_tur_hin_svk_uzb_cic_vie_chh_igb_zul_tsw	-0.0528271802279416	-0.124553630469968	0.901145766644716
93	gam_swe_akn_bul_mlt_amr_hau_alb_uzb_tur_swt_sun_yor_slo_urd_bsq_ben_anl_tsw_mnd_spa_pol_swa_grk_bam_rom_hun_ven_lda_est_lat_sod_geo_ukr_glc_nor_krd_aeg_heb_ita_fin_ewe_mao_afr_mly_jpn_tml_kor_svk_prs_zul_mol_ind_hin_tig_bat_cnt_arw_dyu_guj_sid_lit_pan_cze_mcd_qcu_rus_ger_dut_tsn_amh_por_owc_bos_jav_eng_igb_ctl_dgb_tag_tha_chh_knd_bem_cic_azi_fre_scr_aze_ses_vie_wly_fbf_moo_xho	-0.885155217997814	-2.14539769507767	0.0345259750213191
94	heb_ukr_tsn_lat_tig_owc_aeg_arw_tur_aze_xho_jav_akn_pan_urd_bsq_lit_sod_zul_cnt_spa_por_dyu_bul_moo_rom_fin_swt_igb_hun_guj_mlt_geo_slo_ger_pol_mol_gam_chh_bos_est_ses_bat_swe_tag_jpn_tml_kor_nor_fre_bam_hin_mly_krd_amh_mao_mnd_glc_ewe_prs_wly_dut_eng_ctl_rus_qcu_cze_afr_scr_cic_hau_svk_anl_ita_ind_ben_lda_mcd_bem_sun_tha_amr_knd_dgb_yor_uzb_alb_grk_azi_tsw_vie_sid_ven_fbf_swa	-0.247670249747801	-0.58538076389452	0.559709484001713
95	chh_arw_yor_grk_amr_hau_mlt_bul_tur_aze_ewe_jav_fbf_spa_slo_bsq_alb_aeg_ses_cnt_lat_swe_xho_krd_ven_rom_est_bam_tsn_fin_ita_amh_geo_fre_dut_urd_bos_gam_tig_ben_hun_igb_bat_glc_mao_jpn_tml_kor_cze_ger_tsw_por_mly_svk_heb_sun_mnd_eng_swa_ukr_owc_pan_guj_scr_afr_qcu_prs_ctl_pol_dyu_wly_rus_sid_lit_ind_hin_dgb_mcd_moo_tag_tha_anl_knd_swt_lda_uzb_nor_mol_azi_zul_vie_sod_bem_cic_akn	-0.199878287287167	-0.471708699504297	0.638239553880612
96	amr_ctl_ven_nor_owc_sid_tig_pan_tur_aze_ewe_mao_fbf_grk_lat_bsq_cze_heb_igb_mnd_glc_prs_swt_guj_akn_eng_hun_yor_xho_est_afr_aeg_geo_hin_swe_mcd_fre_sod_mlt_ukr_fin_cic_bat_rom_jav_jpn_knd_kor_ita_spa_bem_dut_mly_krd_chh_sun_cnt_scr_lda_alb_gam_mol_lit_rus_svk_qcu_ben_slo_por_tsn_wly_bul_hau_ger_tag_arw_bam_bos_dgb_ind_tha_amh_tml_moo_ses_uzb_urd_pol_azi_dyu_vie_anl_swa_zul_tsw	-1.13481903163731	-2.80287517239641	0.00616406734766858
97	anl_grk_moo_krd_owc_sod_hau_bul_azi_uzb_dyu_tag_tsn_pol_pan_bsq_glc_amh_swa_cnt_eng_afr_fbf_scr_igb_bos_fin_bam_ewe_hun_dut_tig_geo_slo_ita_ctl_mcd_heb_mlt_fre_est_lda_sun_alb_mly_jpn_knd_kor_urd_cze_akn_ukr_ind_guj_amr_bat_mnd_ger_ses_spa_aeg_nor_mol_prs_swe_qcu_arw_lit_lat_yor_sid_svk_chh_ben_jav_por_xho_hin_dgb_mao_tha_wly_tml_cic_tsw_tur_rom_rus_aze_swt_vie_gam_zul_ven_bem	-0.317834664716489	-0.752775884325932	0.45348589041041
98	heb_bul_bam_spa_mlt_aeg_sid_dut_uzb_tur_akn_ind_swt_lat_eng_bsq_ben_owc_tsn_mnd_glc_afr_xho_pol_moo_cze_est_yor_ven_hun_lit_amr_geo_pan_swe_prs_fre_tig_amh_alb_fin_ses_mly_por_tag_jpn_tml_kor_urd_scr_dyu_hin_jav_ita_wly_sun_cnt_ger_dgb_mol_chh_slo_guj_arw_nor_qcu_rom_mcd_grk_igb_sod_rus_hau_svk_mao_ctl_bem_bos_fbf_bat_tha_anl_knd_zul_ewe_azi_krd_ukr_aze_cic_vie_gam_tsw_swa_lda	-0.358783488440696	-0.848634471302349	0.398263789975354
99	heb_dut_dgb_prs_sod_sid_hau_pan_aze_tur_ses_bat_moo_mcd_ita_bsq_rom_amr_yor_mnd_ger_ukr_fbf_krd_ewe_afr_est_igb_bem_fin_eng_chh_geo_cze_scr_rus_alb_amh_aeg_urd_hun_bam_tag_nor_ind_jpn_tml_kor_guj_mol_lda_por_mao_swe_wly_jav_cnt_lat_akn_slo_owc_arw_glc_pol_lit_qcu_bul_fre_svk_cic_tig_grk_gam_hin_sun_ctl_dyu_spa_swa_mly_tha_anl_knd_ven_swt_uzb_bos_ben_azi_xho_vie_mlt_zul_tsw_tsn	-0.858812375978017	-2.06986706085719	0.0412377223534417
100	amh_ben_moo_slo_chh_aeg_amr_bul_uzb_azi_swt_tag_swa_krd_ctl_bsq_eng_sod_ven_mnd_swe_bos_tsn_pol_dyu_lit_est_bam_yor_hun_ukr_tig_geo_cze_por_glc_ger_anl_owc_afr_fin_xho_ind_alb_bat_jpn_tml_kor_svk_lat_lda_ita_sun_pan_hau_mly_cnt_spa_akn_hin_sid_prs_scr_guj_nor_qcu_mcd_rus_dut_fbf_wly_fre_mlt_arw_mao_rom_ewe_grk_tsw_jav_tha_gam_knd_zul_cic_tur_mol_urd_aze_ses_vie_heb_igb_bem_dgb	-0.541229913401421	-1.29021237804592	0.200175735581851
101	anl_eng_cic_lat_amr_chh_gam_bos_uzb_tur_fbf_mao_lda_rom_afr_bsq_grk_owc_zul_mnd_krd_hin_xho_bul_dyu_prs_hun_bem_dgb_fin_svk_sid_geo_ukr_urd_ita_arw_tig_amh_guj_est_tsn_ind_ben_jav_jpn_tml_kor_fre_pol_akn_cze_bat_ger_heb_tag_cnt_mcd_igb_swe_aeg_spa_dut_alb_slo_qcu_ctl_glc_mol_bam_wly_pan_hau_scr_sun_lit_moo_rus_ewe_mly_tha_sod_knd_yor_tsw_aze_nor_por_azi_ses_vie_mlt_ven_swt_swa	0.367451237589765	0.865405904075673	0.389042987359267
102	aeg_krd_bam_rus_gam_mlt_sid_swe_uzb_azi_yor_mao_xho_dut_cze_bsq_por_tig_dyu_cnt_urd_arw_igb_lat_swa_prs_hun_dgb_ses_est_mcd_owc_geo_pan_mol_ben_bos_amr_sod_nor_fin_zul_jav_glc_ind_jpn_knd_kor_svk_eng_lda_scr_tag_rom_chh_bat_mnd_lit_ewe_pol_heb_slo_spa_hin_afr_qcu_grk_fre_ctl_moo_amh_guj_hau_bul_mly_ita_swt_alb_bem_sun_tha_anl_tml_tsw_ven_aze_ger_ukr_tur_akn_vie_wly_cic_tsn_fbf	-0.406948700638615	-0.964567622819098	0.33726292463187
103	amh_cze_swt_urd_gam_heb_tig_mol_uzb_azi_dyu_sun_bam_lat_mcd_bsq_prs_anl_ewe_mnd_bul_eng_ven_svk_tsw_arw_hun_igb_cic_est_por_chh_geo_pan_lit_guj_krd_wly_hau_glc_fin_dgb_mly_ukr_bat_jpn_knd_kor_ctl_pol_xho_nor_ind_ita_mlt_mao_cnt_bos_fbf_rom_owc_spa_fre_ger_scr_qcu_ben_rus_swe_bem_aeg_slo_amr_dut_tag_alb_lda_grk_tsn_jav_tha_sid_tml_moo_yor_aze_afr_hin_tur_swa_vie_sod_zul_ses_akn	0.392559165262504	0.92624062644171	0.356718364513999
104	sod_cze_dgb_nor_tig_wly_sid_ger_tur_azi_yor_sun_swt_grk_hin_bsq_arw_owc_zul_mnd_ita_slo_ses_lat_cic_bos_est_ven_swa_hun_pol_gam_geo_svk_fre_krd_alb_amh_mlt_guj_fin_moo_mly_rom_mao_jpn_tml_kor_spa_urd_lda_scr_jav_lit_heb_bat_cnt_mol_ewe_bul_aeg_dut_glc_mcd_rus_qcu_ben_ukr_eng_fbf_anl_por_hau_ctl_tag_pan_tsn_swe_bem_ind_tha_chh_knd_tsw_bam_aze_afr_prs_uzb_xho_vie_amr_akn_dyu_igb	0.526632988044131	1.24539273853098	0.216116122103964
105	sod_nor_igb_ukr_tig_chh_hau_pan_tur_uzb_zul_tag_bam_lat_lit_bsq_por_anl_dyu_cnt_krd_guj_tsn_ben_akn_ctl_fin_lda_xho_est_glc_gam_geo_prs_eng_rom_pol_owc_wly_ita_hun_fbf_mly_alb_sun_jpn_tml_kor_fre_scr_dgb_arw_ind_slo_amr_bat_mnd_svk_bem_grk_aeg_hin_afr_bos_cze_qcu_rus_mol_bul_ewe_heb_swe_sid_ger_mao_dut_cic_spa_ven_jav_tha_mlt_knd_yor_swt_aze_urd_mcd_azi_tsw_vie_amh_swa_moo_ses	0.291515626444299	0.685913602253871	0.494474005339082
106	mlt_ukr_xho_arw_hau_gam_chh_spa_azi_aze_dyu_bat_dgb_dut_por_bsq_nor_tig_tsn_cnt_afr_bul_lda_lit_bem_ctl_fin_ses_zul_hun_ben_aeg_geo_lat_hin_guj_eng_amh_amr_mcd_est_akn_jav_pol_tag_jpn_knd_kor_scr_ita_igb_svk_sun_grk_owc_mly_mnd_urd_yor_bos_wly_prs_ger_glc_swe_qcu_mol_pan_alb_moo_anl_slo_sid_rom_mao_cze_ven_fre_ewe_ind_tha_sod_tml_tsw_fbf_uzb_krd_rus_tur_cic_vie_heb_swt_bam_swa	-0.426806784692478	-1.0135103647622	0.313446031162378
107	anl_glc_swa_ita_sid_owc_amr_guj_azi_uzb_dyu_mao_cic_bos_mol_bsq_rus_amh_akn_cnt_alb_swe_lda_pol_ewe_hin_hun_ven_ses_fin_bul_wly_geo_cze_ctl_ger_prs_tig_gam_fre_est_dgb_ind_afr_jav_jpn_knd_kor_ukr_ben_yor_mcd_sun_dut_chh_tag_mnd_krd_bem_slo_heb_eng_svk_urd_scr_qcu_pan_spa_por_tsw_aeg_grk_mlt_nor_mly_lit_tsn_lat_fbf_bat_tha_sod_tml_bam_zul_aze_arw_rom_tur_moo_vie_hau_xho_swt_igb	0.16238145017218	0.382324571532618	0.703092946799519
108	aeg_afr_igb_svk_hau_wly_owc_arw_aze_azi_swt_ind_cic_por_ctl_bsq_bul_heb_xho_cnt_rom_spa_tsw_nor_ven_glc_hun_dgb_swa_est_prs_amh_geo_urd_dut_grk_swe_gam_amr_pol_fin_moo_tag_krd_jav_jpn_tml_kor_guj_bos_dyu_lat_mly_pan_chh_mao_mnd_cze_bem_ukr_sid_fre_eng_ita_rus_qcu_mcd_scr_ben_lda_mlt_hin_anl_slo_sun_ger_akn_lit_fbf_bat_tha_sod_knd_yor_ewe_tur_mol_alb_uzb_zul_vie_tig_bam_ses_tsn	0.482683866547821	1.1381120531952	0.257997184682409
109	chh_mol_bem_afr_aeg_tig_sid_swe_azi_aze_tsn_sun_swa_grk_rom_bsq_prs_sod_igb_mnd_dut_nor_ewe_hin_swt_ita_fin_fbf_cic_hun_eng_owc_geo_ukr_arw_mcd_svk_heb_mlt_bul_est_bam_ind_ben_bat_jpn_knd_kor_lit_pan_yor_krd_mao_urd_anl_mly_cnt_pol_tsw_cze_amh_slo_rus_ctl_bos_qcu_alb_glc_lat_ven_wly_guj_gam_fre_tag_ger_akn_scr_ses_jav_tha_amr_tml_zul_dgb_tur_por_spa_uzb_moo_vie_hau_lda_xho_dyu	0.367030564242372	0.864133545671456	0.389737857848582
110	gam_urd_swa_slo_hau_amr_wly_guj_aze_uzb_tsw_mly_bem_eng_bos_bsq_ukr_sid_bam_cnt_scr_lit_ses_svk_moo_hin_fin_dgb_akn_hun_prs_owc_geo_grk_bul_fre_mcd_sod_mlt_alb_est_ven_tag_spa_mao_jpn_knd_kor_ita_krd_yor_dut_bat_ger_tig_ind_mnd_mol_dyu_ctl_amh_rom_arw_lat_pan_qcu_glc_rus_afr_swt_chh_pol_aeg_swe_sun_cze_igb_ben_tsn_jav_tha_anl_tml_cic_ewe_tur_nor_por_azi_fbf_vie_heb_zul_lda_xho	-0.443381845508092	-1.05299691957999	0.295070616964145
111	tig_svk_lda_ukr_amr_aeg_gam_arw_uzb_aze_yor_mao_ses_pan_ctl_bsq_afr_sid_bem_cnt_rus_mcd_ven_prs_tsn_cze_hun_bam_dgb_est_lit_heb_geo_dut_ita_lat_urd_mlt_amh_scr_fin_fbf_tag_hin_ind_jpn_knd_kor_swe_pol_swa_alb_mly_bos_owc_bat_mnd_fre_dyu_guj_chh_bul_ben_nor_spa_qcu_krd_eng_glc_igb_hau_por_wly_mol_jav_grk_zul_ger_akn_sun_tha_anl_tml_ewe_tsw_azi_slo_rom_tur_xho_vie_sod_swt_cic_moo	-0.575659469525812	-1.37400576845658	0.172742459698732
112	sid_alb_akn_swe_owc_tig_amh_ger_azi_aze_xho_tag_lda_prs_scr_bsq_nor_sod_dgb_mnd_lit_dut_swa_pan_swt_ctl_hun_ven_ewe_fin_grk_hau_geo_lat_cze_rom_urd_anl_aeg_pol_est_tsn_jav_eng_mao_jpn_knd_kor_guj_bos_dyu_spa_sun_bul_heb_bat_cnt_por_cic_svk_chh_fre_arw_ukr_hin_qcu_afr_glc_mcd_bam_amr_mol_wly_slo_mly_ita_igb_krd_moo_ind_tha_gam_tml_ses_fbf_tur_rus_ben_uzb_tsw_vie_mlt_bem_zul_yor	0.63755081911204	1.50809608096075	0.134919654271088
113	amr_swe_ses_ben_gam_hau_tig_por_azi_uzb_fbf_bat_zul_rom_slo_bsq_scr_sid_bam_mnd_bos_spa_tsn_fre_ven_guj_hun_moo_bem_fin_cze_heb_geo_eng_ukr_svk_krd_owc_sod_ger_est_dyu_mly_dut_mao_jpn_tml_kor_nor_ctl_ewe_urd_jav_lit_mlt_sun_cnt_pan_xho_mol_amh_hin_glc_bul_lat_qcu_grk_arw_pol_akn_aeg_mcd_chh_ita_ind_prs_yor_alb_lda_tag_tha_wly_knd_cic_swa_aze_afr_rus_tur_swt_vie_anl_igb_dgb_tsw	-0.58384785870126	-1.39663830668538	0.16584658009339
114	amr_slo_swt_prs_mlt_wly_sod_pan_aze_tur_tsw_mly_igb_ben_scr_bsq_guj_heb_cic_cnt_swe_bul_bam_rus_lda_ukr_fin_dyu_swa_hun_hin_aeg_geo_eng_mol_lat_por_anl_sid_ita_est_zul_tag_cze_bat_jpn_knd_kor_svk_ctl_moo_grk_ind_alb_chh_jav_mnd_pol_xho_afr_hau_arw_urd_spa_lit_qcu_rom_fre_bos_tsn_amh_ger_gam_glc_sun_krd_dgb_dut_fbf_mao_tha_tig_tml_bem_ewe_uzb_mcd_nor_azi_ses_vie_owc_ven_yor_akn	-0.568439300115062	-1.35486463762802	0.178742797750276
115	tig_arw_dgb_spa_gam_heb_hau_ita_azi_tur_bem_mao_cic_rus_bos_bsq_scr_sod_lda_cnt_slo_eng_yor_alb_ewe_mcd_hun_swa_xho_est_mol_chh_geo_pan_grk_svk_por_aeg_sid_nor_fin_akn_mly_lat_jav_jpn_tml_kor_ben_hin_igb_rom_tag_urd_anl_ind_mnd_glc_dyu_fre_owc_pol_cze_dut_prs_qcu_krd_swe_guj_tsw_wly_ger_amr_lit_bat_ctl_swt_bul_bam_sun_tha_amh_knd_tsn_zul_aze_ukr_afr_uzb_moo_vie_mlt_ven_ses_fbf	-0.319970303523454	-0.757377541713307	0.450738420031138
116	anl_hin_xho_pan_amr_mlt_sid_svk_aze_uzb_yor_jav_ven_arw_pol_bsq_lat_chh_bam_cnt_urd_scr_bem_dut_akn_rus_fin_ses_dgb_hun_slo_wly_geo_nor_ukr_prs_rom_sod_hau_guj_est_swa_mly_ben_mao_jpn_tml_kor_ctl_lit_tsn_bul_sun_grk_gam_tag_mnd_alb_swt_afr_tig_glc_por_mcd_ger_qcu_spa_eng_swe_zul_heb_mol_aeg_cze_bat_krd_tsw_fre_moo_ind_tha_owc_knd_dyu_ewe_tur_bos_ita_azi_cic_vie_amh_igb_lda_fbf	-0.141599209226555	-0.333896475794524	0.739209404820102
117	anl_scr_ven_prs_owc_sod_aeg_pol_tur_aze_dyu_tag_fbf_mcd_ctl_bsq_lit_wly_ses_mnd_swe_urd_tsw_afr_igb_alb_est_xho_lda_hun_ben_mlt_geo_bul_ukr_slo_pan_heb_tig_hin_fin_tsn_mao_dut_jav_jpn_knd_kor_svk_cze_akn_eng_ind_ger_chh_sun_cnt_lat_swt_ita_gam_grk_spa_glc_mol_qcu_nor_guj_bos_yor_amh_por_sid_fre_bat_rus_cic_arw_bam_mly_tha_hau_tml_moo_ewe_azi_rom_krd_uzb_dgb_vie_amr_zul_swa_bem	-1.26336778322807	-3.14065519284022	0.00226040307577996
118	wly_por_ven_spa_chh_tig_hau_eng_tur_uzb_swa_tag_ses_glc_slo_bsq_rom_sod_moo_cnt_alb_ctl_yor_scr_dgb_arw_hun_igb_akn_est_dut_anl_geo_mcd_ita_afr_lat_sid_amr_lit_fin_ewe_ind_pol_jav_jpn_knd_kor_nor_krd_cic_pan_bat_guj_amh_sun_mnd_ger_fbf_fre_mlt_swe_bos_hin_prs_qcu_urd_mol_bul_swt_heb_cze_gam_rus_mly_ukr_bam_grk_tsw_mao_tha_owc_tml_lda_dyu_azi_ben_svk_aze_bem_vie_aeg_xho_zul_tsn	-0.45312987137826	-1.07733963654107	0.284115190366919
119	aeg_bos_swa_slo_sod_heb_anl_arw_aze_uzb_ven_tag_tsn_pan_guj_bsq_ita_wly_tsw_cnt_ben_urd_yor_ctl_dgb_mcd_hun_bam_moo_fin_krd_gam_geo_pol_scr_alb_afr_mlt_tig_mol_est_zul_bat_cze_mao_jpn_knd_kor_bul_lat_fbf_svk_jav_eng_hau_sun_mnd_rom_akn_grk_amh_por_nor_prs_glc_qcu_dut_swe_rus_bem_sid_ger_owc_fre_mly_hin_ewe_ukr_lda_ind_tha_chh_tml_xho_cic_azi_lit_spa_tur_ses_vie_amr_igb_dyu_swt	-0.465604151334561	-1.10653929687938	0.271347229283512
120	amr_slo_moo_cze_sid_chh_hau_rus_azi_aze_fbf_tag_swa_glc_svk_bsq_ben_mlt_ses_cnt_guj_lit_zul_bul_igb_afr_est_bem_bam_hun_scr_wly_geo_swe_ger_pan_ukr_heb_sod_dut_fin_dgb_sun_urd_mly_jpn_knd_kor_eng_mol_ewe_lat_bat_por_owc_jav_mnd_ctl_ven_ita_tig_bos_pol_fre_nor_qcu_arw_hin_spa_yor_anl_prs_gam_grk_ind_mcd_cic_krd_lda_mao_tha_amh_tml_swt_tsn_uzb_alb_rom_tur_akn_vie_aeg_tsw_dyu_xho	-0.770795927652901	-1.85551570245636	0.0666899848189527
121	anl_alb_xho_mol_wly_amr_aeg_bul_aze_tur_lda_jav_fbf_pan_ben_bsq_cze_sid_tsn_cnt_lit_svk_dyu_dut_dgb_scr_est_zul_ses_hun_fre_hau_geo_spa_afr_por_prs_sod_chh_guj_fin_igb_tag_lat_mly_jpn_tml_kor_rom_nor_moo_grk_bat_slo_amh_ind_mnd_ger_ven_eng_owc_mcd_ctl_ita_hin_qcu_rus_pol_swe_akn_gam_glc_heb_arw_mao_ukr_swa_krd_yor_sun_tha_tig_knd_cic_ewe_uzb_urd_bos_azi_bam_vie_mlt_swt_tsw_bem	-0.52239539600457	-1.24293729823369	0.217015520051004
122	amh_rus_tsn_dut_wly_heb_sid_eng_tur_uzb_igb_jav_bam_glc_hin_bsq_bul_sod_swt_cnt_mol_mcd_xho_scr_cic_ukr_hun_ses_ewe_est_slo_amr_geo_lat_bos_grk_spa_gam_tig_swe_fin_dgb_bat_alb_mly_jpn_tml_kor_afr_pol_bem_pan_tag_prs_owc_mao_mnd_krd_yor_urd_chh_cze_arw_fre_por_qcu_lit_svk_rom_lda_aeg_ben_mlt_nor_ind_ctl_zul_ger_ven_sun_tha_hau_knd_tsw_moo_aze_guj_ita_azi_swa_vie_anl_akn_fbf_dyu	-0.215087098630113	-0.508063846994158	0.61261153582756
123	sid_lat_fbf_fre_aeg_owc_mlt_glc_tur_uzb_bem_jav_swt_afr_eng_bsq_lit_wly_xho_cnt_hin_por_ven_alb_cic_dut_hun_igb_ewe_fin_rus_heb_geo_svk_grk_rom_bos_hau_sod_cze_est_yor_sun_urd_bat_jpn_tml_kor_pol_ita_tsw_ger_mly_scr_tig_mao_mnd_krd_akn_ben_anl_spa_guj_arw_nor_qcu_prs_slo_mcd_dyu_gam_mol_amh_swe_ind_ukr_dgb_bul_moo_tag_tha_amr_knd_ses_zul_aze_pan_ctl_azi_bam_vie_chh_tsn_swa_lda	-0.517882066566824	-1.23326605127916	0.220584593012226
124	chh_krd_cic_guj_anl_sod_heb_urd_aze_azi_akn_jav_dgb_ben_dut_bsq_afr_gam_yor_cnt_arw_grk_dyu_bul_ven_spa_fin_fbf_swa_est_por_mlt_geo_fre_hin_cze_bos_sid_aeg_lit_hun_bam_tag_rus_ind_jpn_tml_kor_slo_mcd_tsw_glc_bat_lat_amr_mly_mnd_eng_zul_ger_owc_pol_ctl_svk_ukr_qcu_ita_rom_pan_swt_hau_prs_tig_nor_sun_mol_lda_alb_bem_mao_tha_amh_knd_ewe_ses_uzb_swe_scr_tur_tsn_vie_wly_igb_moo_xho	-0.320878497535591	-0.759617400294747	0.449404560701187
125	sod_prs_lda_rus_anl_hau_mlt_ukr_uzb_tur_moo_sun_igb_ita_krd_bsq_grk_wly_swt_cnt_spa_hin_zul_ben_ewe_cze_est_xho_bam_fin_lit_sid_geo_guj_ctl_scr_pan_amh_chh_alb_hun_cic_jav_dut_mao_jpn_tml_kor_fre_urd_swa_lat_tag_slo_owc_ind_mnd_svk_ses_pol_heb_swe_nor_bos_afr_qcu_mol_mcd_arw_ven_tig_eng_aeg_por_bat_rom_dgb_glc_tsw_mly_tha_amr_knd_fbf_yor_aze_ger_bul_azi_tsn_vie_gam_bem_dyu_akn	-0.279507287810635	-0.660682828080072	0.510449001965434
126	chh_bul_ewe_ctl_sod_amh_anl_prs_azi_tur_dyu_tag_ses_ukr_slo_bsq_ita_mlt_moo_mnd_svk_scr_lda_hin_tsn_ger_hun_swt_cic_fin_urd_tig_geo_por_fre_rom_dut_hau_wly_swe_est_swa_bat_cze_sun_jpn_tml_kor_eng_pan_tsw_lat_ind_grk_aeg_mao_cnt_rus_akn_bos_sid_glc_arw_afr_pol_qcu_krd_spa_alb_dgb_heb_guj_gam_lit_mly_ben_bem_mcd_ven_jav_tha_amr_knd_bam_zul_aze_nor_mol_uzb_yor_vie_owc_fbf_igb_xho	-0.210697925555252	-0.498111002811945	0.619581710806943
127	tig_prs_igb_arw_owc_gam_hau_glc_azi_uzb_fbf_jav_ewe_bos_scr_bsq_afr_anl_swt_mnd_spa_por_bam_pol_yor_pan_hun_xho_dgb_est_alb_amh_geo_urd_lat_eng_lit_aeg_mlt_grk_fin_lda_sun_bul_bat_jpn_tml_kor_mcd_nor_ven_swe_mao_ben_sod_mly_cnt_rus_zul_hin_sid_guj_ukr_cze_fre_qcu_ger_slo_krd_tsw_amr_svk_chh_ita_ind_mol_ses_rom_tsn_tag_tha_wly_knd_akn_bem_aze_dut_ctl_tur_cic_vie_heb_moo_dyu_swa	-0.72152412028459	-1.73135031896082	0.08670541208352
128	anl_por_swt_ita_wly_gam_mlt_mcd_tur_aze_swa_tag_ven_urd_lit_bsq_eng_chh_lda_cnt_ctl_ger_tsn_svk_cic_slo_est_bam_xho_fin_ukr_sod_geo_krd_bul_dut_alb_amr_aeg_hin_hun_ses_mao_pan_sun_jpn_tml_kor_cze_rom_zul_fre_mly_grk_sid_bat_mnd_lat_ewe_bos_amh_mol_afr_prs_ben_qcu_rus_arw_scr_igb_hau_pol_heb_glc_ind_spa_tsw_swe_bem_jav_tha_tig_knd_yor_fbf_uzb_nor_guj_azi_akn_vie_owc_dgb_moo_dyu	-0.387803558486232	-0.919742932941027	0.36008660484746
129	amh_lit_bam_spa_sod_gam_mlt_ger_azi_aze_tsw_sun_dgb_bos_cze_bsq_pol_sid_akn_cnt_grk_arw_dyu_por_fbf_pan_fin_zul_moo_est_rom_aeg_geo_afr_dut_ctl_mol_amr_chh_glc_hun_ewe_ind_swe_tag_jpn_tml_kor_nor_lat_bem_guj_bat_svk_wly_mao_mnd_rus_lda_prs_heb_slo_ben_alb_bul_qcu_urd_ita_krd_cic_tig_fre_anl_mcd_jav_hin_swt_scr_tsn_mly_tha_hau_knd_ses_yor_tur_eng_ukr_uzb_ven_vie_owc_xho_igb_swa	-0.121196329616264	-0.286070986302652	0.775460010443185
130	aeg_por_zul_bul_tig_sid_sod_scr_uzb_aze_xho_mly_ses_ctl_rus_bsq_lit_wly_ven_mnd_arw_prs_fbf_dut_bem_bos_est_lda_akn_hun_slo_gam_geo_guj_rom_mcd_pol_amh_anl_afr_fin_bam_jav_spa_mao_jpn_knd_kor_ita_mol_swa_eng_tag_lat_amr_ind_cnt_grk_ewe_hin_owc_urd_krd_fre_ben_qcu_cze_ger_glc_yor_heb_ukr_mlt_alb_sun_swe_moo_svk_igb_bat_tha_hau_tml_tsn_tsw_azi_pan_nor_tur_cic_vie_chh_swt_dyu_dgb	0.0965079910324298	0.227096212960422	0.820847392200192
131	amr_eng_swt_spa_mlt_chh_sid_pol_uzb_tur_swa_bat_zul_ger_glc_bsq_guj_owc_bem_cnt_slo_krd_bam_rus_ven_mol_hun_igb_tsw_est_hin_aeg_geo_grk_lit_svk_lat_tig_gam_bos_fin_dgb_mao_por_sun_jpn_tml_kor_ben_alb_dyu_scr_jav_bul_anl_tag_mnd_fre_lda_ita_heb_nor_dut_rom_mcd_qcu_arw_afr_urd_fbf_hau_ukr_wly_ctl_ind_cze_ewe_pan_akn_mly_tha_amh_knd_yor_moo_azi_swe_prs_aze_tsn_vie_sod_ses_cic_xho	0.284393727291246	0.670333756748111	0.504306255115547
132	mlt_arw_yor_mcd_wly_tig_owc_krd_aze_uzb_ses_jav_swt_pan_lat_bsq_nor_sod_bem_cnt_rom_spa_tsw_urd_dyu_glc_est_bam_swa_fin_bos_heb_geo_ita_guj_grk_slo_chh_anl_swe_hun_igb_bat_ctl_tag_jpn_knd_kor_lit_svk_fbf_cze_sun_ger_gam_ind_mnd_ukr_moo_mol_sid_pol_fre_ben_prs_qcu_dut_bul_rus_dgb_amr_scr_aeg_eng_mao_alb_cic_afr_akn_mly_tha_amh_tml_lda_zul_azi_por_hin_tur_ewe_vie_hau_ven_xho_tsn	-0.189129688490723	-0.446186954033543	0.656499342927366
133	heb_krd_moo_glc_tig_hau_wly_fre_azi_tur_bam_mly_cic_arw_ger_bsq_scr_aeg_ses_cnt_mcd_alb_lda_ctl_ewe_prs_hun_dgb_swa_est_guj_chh_geo_bul_grk_swe_slo_gam_sod_lat_fin_igb_bat_lit_tag_jpn_tml_kor_pol_ita_akn_eng_mao_dut_anl_ind_mnd_rus_zul_por_amh_spa_urd_hin_ben_qcu_pan_rom_svk_tsw_owc_ukr_sid_bos_sun_afr_ven_nor_tsn_jav_tha_mlt_knd_xho_swt_uzb_cze_mol_aze_yor_vie_amr_bem_dyu_fbf	-1.00115567526829	-2.44365111387357	0.0164260705781611
134	gam_ctl_fbf_ben_tig_hau_sod_rom_azi_aze_igb_mly_yor_bul_hin_bsq_lat_heb_moo_cnt_cze_slo_swt_pol_lda_prs_hun_ven_tsn_est_mol_mlt_geo_rus_alb_arw_pan_sid_wly_ita_fin_dgb_sun_glc_tag_jpn_knd_kor_bos_ger_cic_fre_jav_dut_amr_bat_mnd_scr_swa_mcd_amh_afr_krd_por_eng_qcu_spa_swe_svk_bam_anl_nor_owc_grk_mao_lit_ewe_guj_dyu_ind_tha_chh_tml_zul_akn_uzb_urd_ukr_tur_bem_vie_aeg_tsw_ses_xho	-0.0545147534621296	-0.128527297423996	0.898009235146365
135	heb_por_fbf_guj_aeg_sid_amh_mol_azi_uzb_yor_mly_moo_ita_lit_bsq_grk_amr_cic_cnt_glc_scr_dyu_rom_akn_ctl_hun_swt_bem_est_fre_anl_geo_rus_pan_arw_slo_sod_chh_dut_fin_tsw_jav_hin_ind_jpn_tml_kor_ger_krd_lda_bos_bat_svk_gam_mao_mnd_mcd_ses_prs_owc_pol_spa_bul_urd_qcu_ukr_cze_swe_ven_wly_ben_tig_nor_tag_afr_igb_alb_zul_sun_tha_mlt_knd_bam_tsn_aze_lat_eng_tur_xho_vie_hau_swa_ewe_dgb	-0.712507623304509	-1.71147083271059	0.0903274804694798
136	heb_guj_tsn_bul_amr_mlt_anl_fre_azi_tur_ewe_tag_bem_alb_hin_bsq_scr_sid_swt_mnd_eng_ctl_zul_spa_fbf_cze_fin_moo_igb_est_ben_chh_geo_lit_ukr_pan_grk_tig_gam_lat_hun_yor_ind_afr_mly_jpn_knd_kor_slo_por_akn_nor_jav_rom_amh_sun_cnt_ita_dgb_mol_sod_svk_glc_swe_bos_qcu_ger_rus_arw_bam_hau_mcd_wly_pol_mao_prs_lda_urd_ses_bat_tha_aeg_tml_dyu_xho_uzb_dut_krd_aze_ven_vie_owc_swa_cic_tsw	-0.1481655727571	-0.349228421221036	0.727707327177484
137	amr_eng_dyu_bul_aeg_chh_gam_afr_azi_tur_swt_ind_bam_guj_prs_bsq_urd_tig_yor_mnd_glc_ger_moo_mol_xho_ita_hun_lda_tsw_est_ukr_heb_geo_rus_cze_mcd_fre_hau_owc_scr_fin_igb_tag_bos_mly_jpn_knd_kor_arw_ben_ses_swe_sun_hin_mlt_bat_cnt_ctl_akn_dut_wly_lat_por_pan_pol_qcu_lit_svk_nor_ven_sid_alb_anl_krd_jav_grk_tsn_slo_swa_mao_tha_sod_tml_cic_zul_uzb_spa_rom_aze_fbf_vie_amh_dgb_ewe_bem	0.506321134189302	1.19439607763339	0.235360474447422
138	amh_ger_cic_slo_tig_heb_aeg_hin_aze_azi_dgb_sun_xho_eng_guj_bsq_afr_sod_ewe_cnt_scr_por_lda_fre_bem_cze_fin_igb_bam_hun_rom_mlt_geo_svk_krd_swe_ita_owc_sid_grk_est_akn_jav_bos_mao_jpn_tml_kor_pol_prs_ven_lit_tag_bul_chh_ind_mnd_glc_tsw_lat_gam_ctl_ukr_spa_mol_qcu_arw_ben_pan_swa_hau_rus_amr_mcd_mly_urd_dyu_alb_swt_bat_tha_wly_knd_moo_tsn_uzb_nor_dut_tur_yor_vie_anl_zul_fbf_ses	-0.622543079029816	-1.49077324242914	0.139405105840042
139	hau_eng_yor_bul_chh_heb_gam_cze_uzb_tur_lda_tag_ewe_guj_krd_bsq_alb_anl_fbf_mnd_lit_prs_ven_fre_bem_ctl_hun_akn_moo_fin_grk_tig_geo_glc_bos_ukr_mol_aeg_sid_rom_est_zul_ind_arw_sun_jpn_tml_kor_lat_ita_swt_pan_bat_afr_mlt_mao_cnt_dut_swa_spa_wly_slo_rus_mcd_swe_qcu_ben_scr_ger_ses_amh_nor_amr_por_jav_hin_igb_pol_tsw_mly_tha_sod_knd_tsn_xho_aze_svk_urd_azi_cic_vie_owc_dgb_dyu_bam	-1.18585040869841	-2.93139481617677	0.00424666534470626
140	sod_lit_xho_bul_tig_sid_heb_eng_uzb_aze_igb_mao_fbf_glc_ctl_bsq_prs_chh_akn_cnt_pol_rus_dyu_lat_tsn_cze_hun_dgb_bam_est_slo_wly_geo_bos_mol_por_arw_owc_aeg_guj_fin_yor_tag_urd_bat_jpn_knd_kor_ukr_dut_cic_alb_sun_rom_hau_ind_mnd_fre_lda_nor_gam_hin_swe_ger_ita_qcu_grk_pan_scr_bem_anl_afr_amh_mcd_mly_krd_ven_svk_tsw_jav_tha_mlt_tml_ses_zul_tur_ben_spa_azi_ewe_vie_amr_moo_swa_swt	-0.298124185655538	-0.704807350230704	0.482691516607921
141	sid_dut_ven_por_owc_aeg_amr_glc_azi_aze_yor_ind_bem_ukr_spa_bsq_prs_mlt_fbf_cnt_pan_lit_tsn_arw_akn_cze_est_xho_zul_hun_swe_heb_geo_eng_afr_rom_scr_tig_wly_rus_fin_swa_mao_ctl_bat_jpn_tml_kor_lat_fre_moo_grk_jav_slo_sod_sun_mnd_ben_cic_ger_anl_alb_bul_svk_bos_qcu_mcd_ita_nor_lda_amh_urd_hau_krd_tag_hin_dyu_mol_ses_mly_tha_gam_knd_ewe_dgb_uzb_pol_guj_tur_bam_vie_chh_tsw_igb_swt	-0.557963519196746	-1.32822636023776	0.187353746658381
142	mlt_lat_akn_rus_amh_anl_tig_alb_aze_uzb_lda_tag_bam_hin_por_bsq_glc_owc_fbf_cnt_afr_lit_ven_bul_igb_ger_hun_swt_yor_fin_ctl_hau_geo_pol_krd_dut_grk_sid_aeg_scr_est_swa_mao_ita_bat_jpn_knd_kor_swe_spa_dgb_eng_jav_svk_sod_ind_mnd_pan_moo_guj_heb_urd_mcd_fre_rom_qcu_arw_bos_ben_cic_gam_prs_amr_mol_mly_nor_bem_slo_ses_sun_tha_wly_tml_ewe_tsn_azi_ukr_cze_tur_tsw_vie_chh_zul_xho_dyu	-0.325858169056992	-0.77081844314937	0.442768452652887
143	amr_afr_moo_ger_sod_aeg_sid_cze_uzb_tur_bam_jav_yor_krd_alb_bsq_glc_hau_igb_cnt_scr_lat_bem_dut_dyu_arw_est_zul_tsw_hun_ukr_owc_geo_spa_bos_pan_guj_tig_gam_pol_fin_tsn_ind_urd_mly_jpn_knd_kor_lit_ctl_cic_fre_tag_eng_amh_sun_mnd_prs_xho_slo_wly_mcd_rom_nor_ben_qcu_svk_swe_grk_fbf_mlt_mol_chh_rus_bat_bul_ven_por_swt_mao_tha_heb_tml_ewe_dgb_azi_hin_ita_aze_lda_vie_anl_akn_swa_ses	-0.975399050949105	-2.37115139847789	0.0197955521510935
144	wly_dut_tsn_ita_heb_mlt_gam_por_tur_uzb_ses_sun_yor_ger_mol_bsq_swe_amr_swt_mnd_spa_pol_tsw_lat_akn_rom_fin_bam_dyu_est_pan_chh_geo_cze_afr_arw_fre_sid_amh_rus_hun_ewe_ind_hin_tag_jpn_knd_kor_grk_scr_igb_guj_mao_eng_aeg_mly_cnt_nor_xho_bos_owc_svk_krd_alb_ctl_qcu_glc_prs_bul_moo_tig_ben_hau_urd_jav_ukr_dgb_lit_cic_bat_tha_sod_tml_lda_fbf_azi_slo_mcd_aze_ven_vie_anl_bem_zul_swa	0.603183584969577	1.42735316954251	0.156827249913181
145	heb_ukr_swa_guj_owc_amr_chh_pan_aze_azi_fbf_ind_zul_ctl_krd_bsq_hin_sid_moo_mnd_lat_slo_tsw_rus_lda_grk_est_bem_cic_fin_pol_anl_geo_ben_svk_fre_ita_sod_aeg_por_hun_dyu_mly_glc_bat_jpn_knd_kor_eng_mcd_ven_afr_jav_bos_amh_tag_cnt_alb_bam_nor_mlt_cze_swe_lit_rom_qcu_spa_bul_urd_xho_tig_arw_wly_mol_sun_scr_tsn_dut_swt_mao_tha_gam_tml_dgb_ses_uzb_ger_prs_tur_igb_vie_hau_ewe_akn_yor	-0.859162660893765	-2.07441872057842	0.040803567790989
146	sid_mol_yor_mcd_owc_tig_wly_fre_tur_azi_swt_tag_bem_ben_glc_bsq_ctl_amh_cic_cnt_cze_bul_dyu_lit_dgb_hin_fin_tsn_ven_est_guj_chh_geo_dut_pan_pol_bos_hau_sod_rus_hun_zul_mly_swe_sun_jpn_knd_kor_ukr_slo_fbf_lat_jav_ger_aeg_ind_mnd_svk_igb_grk_anl_spa_eng_krd_afr_qcu_rom_nor_arw_moo_heb_prs_mlt_alb_mao_scr_ewe_ita_xho_bat_tha_gam_tml_tsw_swa_aze_urd_por_uzb_bam_vie_amr_ses_lda_akn	0.743058314982882	1.76622055990234	0.0806402723099197
147	sid_rus_ven_alb_aeg_amh_heb_ben_uzb_azi_bem_jav_tsn_dut_svk_bsq_hin_wly_igb_cnt_rom_ukr_dyu_bos_lda_ita_est_moo_swa_fin_krd_amr_geo_grk_prs_urd_glc_hau_anl_bul_hun_zul_sun_pan_mly_jpn_tml_kor_por_guj_ses_ger_bat_fre_gam_mao_mnd_swe_cic_pol_chh_lit_cze_ctl_scr_qcu_nor_mcd_afr_swt_owc_mol_mlt_arw_tag_lat_akn_slo_ewe_ind_tha_tig_knd_fbf_tsw_tur_spa_eng_aze_yor_vie_sod_dgb_xho_bam	-0.39370001735193	-0.933936046371479	0.352755435881541
148	aeg_hin_moo_ben_mlt_gam_chh_pol_uzb_tur_lda_bat_ven_ita_rom_bsq_rus_sod_ses_cnt_lit_guj_zul_dut_tsn_bul_fin_bam_dyu_hun_urd_hau_geo_mcd_alb_fre_prs_amr_owc_arw_est_bem_sun_pan_tag_jpn_knd_kor_ger_afr_swt_slo_mly_ctl_tig_ind_mnd_ukr_tsw_cze_wly_grk_mol_nor_por_qcu_eng_svk_glc_xho_amh_spa_sid_krd_jav_lat_yor_scr_swa_mao_tha_heb_tml_dgb_ewe_azi_swe_bos_aze_igb_vie_anl_fbf_cic_akn	-0.704563600597531	-1.69121458000088	0.094144514289696
149	heb_alb_bem_grk_aeg_hau_amh_krd_aze_uzb_ses_tag_tsn_nor_bos_bsq_prs_owc_ven_mnd_dut_eng_swa_spa_tsw_urd_fin_akn_bam_est_guj_mlt_geo_rus_cze_mcd_fre_sod_tig_hin_hun_lda_sun_arw_jav_jpn_knd_kor_ukr_pan_xho_ctl_bat_ita_wly_mly_cnt_pol_moo_mol_chh_bul_lat_swe_svk_qcu_glc_por_ger_dgb_gam_rom_anl_scr_mao_lit_yor_slo_dyu_ind_tha_sid_tml_swt_zul_azi_afr_ben_tur_fbf_vie_amr_ewe_cic_igb	0.195335346238466	0.459276431642283	0.647107396696724
150	aeg_ita_igb_ger_sod_tig_owc_spa_azi_uzb_fbf_ind_dgb_arw_eng_bsq_krd_chh_yor_mnd_afr_rus_cic_lit_dyu_cze_hun_ses_swa_fin_prs_gam_geo_mcd_fre_svk_bos_amh_hau_slo_est_tsw_jav_lat_bat_jpn_knd_kor_hin_ben_bem_nor_sun_por_sid_tag_cnt_ctl_bam_ukr_anl_guj_alb_bul_pan_qcu_glc_mol_rom_zul_wly_urd_mlt_pol_mly_swe_swt_scr_moo_mao_tha_amr_tml_lda_ewe_aze_grk_dut_tur_tsn_vie_heb_akn_xho_ven	-0.0274846420642428	-0.0647132893156786	0.948541181770026
151	heb_lat_tsw_spa_aeg_sod_sid_nor_uzb_azi_lda_tag_tsn_svk_scr_bsq_bos_mlt_akn_mnd_ger_guj_ewe_ita_fbf_rom_est_dgb_dyu_hun_eng_owc_geo_fre_hin_arw_pan_amh_wly_alb_fin_swt_bat_cze_ind_jpn_knd_kor_ctl_glc_yor_prs_mly_krd_gam_sun_cnt_mol_bam_afr_anl_ben_pol_grk_dut_qcu_urd_swe_slo_cic_tig_lit_hau_mcd_mao_por_xho_rus_ven_jav_tha_amr_tml_zul_ses_aze_ukr_bul_tur_moo_vie_chh_swa_bem_igb	-0.276633859168405	-0.653754180988611	0.514883431662529
152	amr_pol_xho_lit_heb_mlt_aeg_ita_uzb_aze_lda_ind_ewe_grk_hin_bsq_por_owc_zul_cnt_rom_bul_cic_ctl_dyu_spa_fin_swa_swt_est_guj_sid_geo_bos_pan_lat_rus_wly_tig_ger_hun_igb_jav_svk_sun_jpn_tml_kor_glc_slo_yor_krd_mly_afr_amh_mao_mnd_mol_bem_swe_sod_arw_cze_ben_scr_qcu_nor_mcd_urd_fbf_chh_fre_gam_eng_bat_ukr_moo_alb_dgb_tag_tha_hau_knd_akn_bam_tur_dut_prs_azi_ses_vie_anl_tsw_ven_tsn	-1.26209506312713	-3.14204157344261	0.00225076109641823
153	wly_krd_bam_eng_sid_chh_gam_scr_aze_azi_swt_sun_ven_svk_arw_bsq_hin_owc_ses_cnt_fre_spa_lda_ben_moo_por_fin_zul_dyu_hun_ger_hau_geo_bos_cze_pan_ukr_anl_amr_afr_est_akn_ind_dut_mao_jpn_knd_kor_mol_pol_igb_ita_mly_lit_mlt_jav_mnd_ctl_bem_prs_aeg_swe_urd_grk_mcd_qcu_glc_nor_alb_tsw_heb_bul_tig_lat_tag_rom_cic_rus_tsn_bat_tha_sod_tml_xho_swa_tur_slo_guj_uzb_dgb_vie_amh_yor_fbf_ewe	0.239654828074356	0.565087079599671	0.573375191664057
154	sod_arw_ven_afr_hau_owc_chh_urd_azi_tur_cic_mao_yor_mcd_krd_bsq_glc_tig_akn_cnt_eng_dut_dgb_svk_lda_mol_fin_moo_tsn_hun_lat_mlt_geo_grk_swe_prs_bos_amh_wly_ben_est_ewe_ind_fre_jav_jpn_knd_kor_nor_ita_swt_cze_bat_por_sid_sun_mnd_scr_fbf_bul_amr_spa_rus_ukr_guj_qcu_slo_ger_lit_swa_heb_hin_aeg_pol_tag_alb_ses_rom_bam_mly_tha_gam_tml_dyu_bem_uzb_ctl_pan_aze_igb_vie_anl_xho_tsw_zul	0.23611782270875	0.556868227059651	0.57895513049608
155	gam_alb_akn_krd_heb_hau_wly_spa_aze_tur_tsw_jav_moo_eng_hin_bsq_dut_amr_yor_cnt_guj_nor_ses_cze_lda_ita_hun_xho_swt_fin_lat_amh_geo_pol_mol_bos_glc_owc_aeg_urd_est_ven_tag_ben_sun_jpn_tml_kor_swe_fre_cic_por_ind_lit_sid_mao_mnd_ger_ewe_afr_tig_ukr_rom_ctl_prs_qcu_bul_scr_slo_swa_chh_mcd_mlt_arw_bat_pan_bem_svk_igb_mly_tha_sod_knd_zul_bam_uzb_grk_rus_azi_fbf_vie_anl_tsn_dgb_dyu	-0.567554885328413	-1.35339146912774	0.179211055530313
156	aeg_nor_cic_spa_tig_amr_mlt_cze_aze_azi_tsn_mly_swt_arw_pan_bsq_rom_heb_tsw_cnt_fre_urd_ses_krd_ven_mcd_fin_igb_yor_hun_rus_hau_geo_por_mol_glc_hin_chh_sod_swe_est_dyu_sun_lat_jav_jpn_tml_kor_ukr_dut_xho_bul_mao_grk_anl_tag_mnd_guj_swa_ctl_owc_alb_bos_lit_scr_qcu_pol_ita_eng_akn_sid_prs_gam_svk_ind_afr_bam_ben_ewe_bat_tha_wly_knd_bem_moo_uzb_ger_slo_tur_fbf_vie_amh_dgb_lda_zul	-0.628435136245176	-1.5039597573986	0.135980248153869
157	anl_svk_cic_por_mlt_chh_amr_urd_azi_tur_swa_tag_akn_pol_cze_bsq_krd_amh_tsw_cnt_spa_ctl_bam_rus_moo_mol_fin_bem_fbf_est_rom_heb_geo_bos_bul_ukr_alb_sid_owc_dut_hun_yor_sun_eng_mly_jpn_tml_kor_pan_ben_ses_lat_jav_slo_tig_ind_mnd_glc_lda_nor_gam_scr_mcd_lit_ita_qcu_ger_arw_swe_igb_aeg_grk_sod_fre_mao_prs_swt_guj_dgb_bat_tha_hau_knd_tsn_ewe_aze_afr_hin_uzb_ven_vie_wly_zul_xho_dyu	-0.105520599199914	-0.248807140610976	0.804058603036116
158	tig_guj_ewe_arw_gam_amh_heb_nor_uzb_tur_swt_mly_igb_fre_krd_bsq_ger_owc_xho_cnt_hin_pol_fbf_swe_lda_ctl_hun_zul_bam_fin_mol_sod_geo_afr_bos_pan_svk_anl_mlt_ben_est_moo_ind_glc_tag_jpn_tml_kor_bul_spa_tsn_ita_jav_ukr_wly_sun_mnd_prs_akn_slo_chh_rus_mcd_eng_grk_qcu_cze_rom_scr_bem_aeg_lat_hau_dut_mao_urd_dgb_por_dyu_bat_tha_sid_knd_swa_tsw_aze_lit_alb_azi_yor_vie_amr_ven_cic_ses	-0.683531603725285	-1.64495979174887	0.103354157050251
159	amh_lit_bam_ukr_heb_aeg_wly_guj_aze_tur_tsn_mao_cic_swe_svk_bsq_spa_sid_ewe_mnd_krd_fre_tsw_bos_ven_ita_est_moo_fbf_fin_rom_sod_geo_eng_prs_dut_mol_mlt_gam_urd_hun_swt_tag_lat_bat_jpn_knd_kor_rus_pol_yor_alb_jav_ben_chh_mly_cnt_cze_dyu_nor_amr_pan_scr_grk_ger_qcu_afr_glc_ctl_swa_owc_mcd_tig_bul_sun_por_ses_arw_akn_ind_tha_anl_tml_igb_bem_uzb_slo_hin_azi_lda_vie_hau_dgb_xho_zul	0.0416031196752824	0.0980005660666286	0.922142753105561
160	chh_ben_zul_prs_mlt_hau_gam_hin_aze_azi_ses_sun_ven_bos_rus_bsq_svk_sod_tsn_cnt_afr_slo_igb_lit_lda_krd_hun_bem_xho_fin_pol_tig_geo_grk_dut_mol_glc_wly_sid_por_est_moo_tag_urd_bat_jpn_knd_kor_spa_mcd_swa_alb_mao_nor_owc_mly_mnd_ita_dyu_ukr_amr_ctl_bul_scr_lat_qcu_pan_cze_rom_yor_amh_swe_aeg_arw_jav_ger_fbf_eng_dgb_ind_tha_heb_tml_cic_akn_tur_guj_fre_uzb_ewe_vie_anl_swt_bam_tsw	0.235837519690007	0.556117986336064	0.57946577178959
161	wly_alb_ven_glc_amh_owc_gam_urd_aze_tur_tsn_jav_swa_ctl_lat_bsq_eng_sid_swt_cnt_guj_por_zul_swe_dgb_ben_est_ewe_akn_hun_prs_tig_geo_hin_slo_afr_cze_hau_anl_fre_fin_bem_mao_mcd_sun_jpn_tml_kor_mol_bul_bam_pan_ind_bos_chh_mly_mnd_dut_tsw_scr_aeg_grk_ita_ukr_svk_qcu_arw_pol_spa_igb_amr_lit_mlt_rus_tag_rom_lda_ger_xho_bat_tha_heb_knd_cic_moo_uzb_krd_nor_azi_yor_vie_sod_dyu_ses_fbf	-0.0423801249332866	-0.099919973331141	0.920622939290409
162	gam_por_ses_scr_heb_sid_amr_rus_tur_aze_dgb_jav_akn_hin_mol_bsq_ctl_tig_bem_mnd_arw_spa_ven_slo_ewe_mcd_est_swt_igb_fin_glc_mlt_geo_guj_swe_fre_eng_owc_anl_pan_hun_xho_mly_ukr_tag_jpn_knd_kor_dut_rom_lda_ben_sun_alb_hau_mao_cnt_krd_zul_ita_chh_nor_ger_cze_bul_qcu_pol_lat_grk_dyu_aeg_urd_wly_lit_ind_bos_yor_svk_bam_bat_tha_amh_tml_moo_swa_uzb_prs_afr_azi_cic_vie_sod_tsn_tsw_fbf	-0.0771972657201996	-0.181927232851195	0.856035785233185
163	chh_nor_swt_afr_mlt_hau_amh_guj_tur_azi_fbf_ind_ven_cze_eng_bsq_pan_tig_akn_cnt_hin_arw_ewe_fre_bem_ukr_hun_xho_bam_est_rus_amr_geo_mol_scr_urd_spa_wly_owc_por_fin_ses_sun_glc_mly_jpn_knd_kor_lit_bos_igb_alb_tag_grk_anl_mao_mnd_slo_dgb_swe_gam_ger_svk_bul_lat_qcu_pol_krd_rom_cic_aeg_ben_heb_prs_jav_ctl_tsw_dut_yor_bat_tha_sod_tml_swa_lda_uzb_mcd_ita_aze_dyu_vie_sid_zul_tsn_moo	0.514965579561134	1.21588578131392	0.227105754533882
164	sid_rom_bam_alb_wly_owc_amh_mol_azi_aze_ewe_bat_ses_scr_krd_bsq_svk_gam_fbf_mnd_ukr_pan_tsn_ctl_swa_bos_fin_ven_tsw_est_glc_amr_geo_eng_slo_nor_spa_chh_hau_guj_hun_zul_tag_lat_mly_jpn_tml_kor_fre_hin_dyu_bul_mao_urd_mlt_jav_cnt_dut_lda_ger_tig_prs_afr_ben_lit_qcu_swe_por_arw_swt_heb_grk_aeg_cze_ind_mcd_dgb_rus_moo_sun_tha_sod_knd_xho_cic_tur_pol_ita_uzb_igb_vie_anl_akn_bem_yor	-0.123878305989198	-0.292661470578289	0.770432885973678
165	mlt_urd_zul_rom_amh_sid_sod_grk_aze_uzb_igb_tag_bam_nor_mol_bsq_arw_heb_moo_cnt_bul_eng_fbf_swe_swt_ita_fin_bem_yor_hun_scr_anl_geo_hin_ctl_prs_ben_chh_tig_mcd_est_akn_bat_alb_ind_jpn_tml_kor_ger_rus_cic_lat_jav_pol_owc_mly_mnd_cze_tsw_dut_wly_pan_por_lit_afr_qcu_svk_fre_guj_ses_gam_spa_amr_krd_sun_slo_xho_glc_ewe_mao_tha_aeg_knd_dyu_tsn_tur_bos_ukr_azi_swa_vie_hau_dgb_lda_ven	-0.91583188547317	-2.2183464946291	0.0289652008359725
166	anl_spa_ven_pan_amr_owc_wly_rom_azi_uzb_akn_ind_swt_ben_por_bsq_grk_chh_xho_cnt_bul_ctl_igb_svk_ewe_swe_hun_lda_fbf_fin_glc_gam_geo_urd_krd_scr_nor_hau_sid_lit_est_swa_jav_rus_mao_jpn_knd_kor_ger_mol_bam_eng_bat_cze_amh_mly_mnd_bos_tsw_alb_aeg_dut_hin_arw_afr_qcu_guj_ukr_mcd_bem_sod_pol_mlt_slo_sun_prs_zul_fre_tsn_tag_tha_heb_tml_dgb_dyu_aze_lat_ita_tur_yor_vie_tig_cic_moo_ses	-0.257792730167458	-0.609221392336408	0.543863133985209
167	gam_krd_igb_slo_hau_anl_amr_svk_azi_tur_ses_sun_tsw_urd_fre_bsq_pan_heb_swa_cnt_ita_lit_cic_glc_dgb_swe_hun_yor_xho_est_ukr_amh_geo_pol_scr_cze_mcd_tig_wly_rus_fin_moo_mly_hin_mao_jpn_knd_kor_prs_mol_ven_afr_jav_bos_aeg_ind_mnd_eng_tsn_dut_chh_arw_guj_nor_por_qcu_lat_ctl_alb_lda_sid_spa_sod_bul_bat_ben_swt_rom_bam_tag_tha_owc_tml_bem_ewe_aze_grk_ger_uzb_fbf_vie_mlt_dyu_zul_akn	-0.120762004999928	-0.28458766080182	0.776592797313116
168	sod_ben_lda_afr_amr_aeg_tig_arw_aze_uzb_swt_jav_bam_mol_ctl_bsq_scr_anl_bem_cnt_rom_bul_tsn_grk_yor_urd_est_ewe_fbf_fin_mcd_mlt_geo_fre_ukr_krd_por_chh_heb_slo_hun_ven_ind_spa_tag_jpn_knd_kor_prs_nor_swa_dut_sun_swe_gam_mly_mnd_lit_zul_alb_hau_bos_ger_eng_lat_qcu_glc_rus_cze_dyu_wly_ita_sid_pan_mao_svk_cic_pol_tsw_bat_tha_owc_tml_xho_akn_tur_guj_hin_azi_moo_vie_amh_ses_dgb_igb	-0.539187025233384	-1.2828534988836	0.202731378748961
169	wly_bul_tsn_ctl_amh_hau_mlt_swe_uzb_tur_cic_mly_bem_bos_rom_bsq_ita_heb_ven_cnt_cze_ger_dgb_krd_fbf_svk_hun_moo_akn_est_guj_anl_geo_por_lat_mcd_slo_sod_aeg_ben_fin_tsw_tag_pol_bat_jpn_knd_kor_eng_scr_lda_lit_sun_hin_tig_ind_mnd_arw_yor_urd_amr_alb_glc_grk_afr_qcu_pan_nor_mol_ses_gam_dut_sid_prs_jav_ukr_xho_spa_swt_mao_tha_owc_tml_dyu_ewe_azi_fre_rus_aze_bam_vie_chh_swa_zul_igb	-0.627401820237857	-1.49978591447635	0.137057081986059
170	amh_hin_xho_ukr_gam_sid_wly_ger_uzb_azi_tsw_mly_fbf_prs_afr_bsq_grk_chh_yor_mnd_ita_spa_ven_rus_tsn_scr_hun_bem_igb_fin_eng_sod_geo_fre_urd_lat_por_hau_mlt_bul_est_bam_sun_krd_jav_jpn_knd_kor_nor_slo_akn_pan_tag_lit_anl_bat_cnt_cze_ses_swe_amr_guj_rom_arw_glc_qcu_ctl_pol_mcd_cic_owc_dut_heb_bos_ind_alb_swt_svk_dyu_mao_tha_tig_tml_dgb_swa_tur_mol_ben_aze_lda_vie_aeg_zul_moo_ewe	0.131178606695288	0.308963374684794	0.758040478458434
171	wly_svk_moo_mol_amr_amh_aeg_bos_tur_aze_igb_ind_ewe_dut_pol_bsq_arw_heb_ven_cnt_nor_krd_yor_spa_lda_ukr_fin_akn_fbf_hun_ctl_gam_geo_rus_guj_ben_hin_anl_chh_fre_est_cic_bat_eng_mly_jpn_knd_kor_slo_alb_dyu_mcd_sun_lit_sid_mao_mnd_rom_tsw_ita_hau_prs_glc_por_lat_qcu_ger_afr_bul_ses_mlt_swe_owc_grk_tag_scr_zul_urd_dgb_jav_tha_sod_tml_bem_swa_azi_cze_pan_uzb_bam_vie_tig_swt_xho_tsn	-0.128955208043552	-0.304358672691881	0.761534647530469
172	aeg_scr_moo_hin_wly_owc_anl_glc_uzb_tur_igb_ind_zul_ger_arw_bsq_krd_amh_cic_mnd_bos_cze_ven_afr_lda_dut_est_bem_ewe_fin_spa_sid_geo_por_urd_guj_rus_hau_amr_prs_hun_akn_bat_ukr_jav_jpn_tml_kor_ctl_grk_yor_pol_mao_lit_mlt_mly_cnt_fre_fbf_alb_gam_rom_pan_eng_mol_qcu_swe_svk_slo_dyu_sod_mcd_tig_bul_sun_ben_ses_ita_tsw_tag_tha_heb_knd_dgb_bam_azi_nor_lat_aze_tsn_vie_chh_swt_swa_xho	-1.24839478694451	-3.10005855101649	0.00256038356498069
173	amr_ger_ewe_swe_hau_wly_gam_alb_aze_tur_swt_ind_swa_lit_bos_bsq_slo_chh_igb_cnt_guj_rus_cic_ukr_tsw_spa_est_yor_xho_fin_pan_heb_geo_dut_rom_nor_mol_sid_aeg_prs_hun_dyu_tag_hin_jav_jpn_tml_kor_ben_scr_lda_pol_mao_glc_amh_mly_mnd_afr_zul_mcd_sod_arw_ctl_urd_cze_qcu_lat_por_ita_moo_owc_svk_anl_bul_sun_fre_fbf_krd_tsn_bat_tha_tig_knd_ven_ses_azi_eng_grk_uzb_bem_vie_mlt_dgb_bam_akn	0.604965987833781	1.43294937447558	0.155225413923292
174	owc_guj_bem_pan_gam_anl_wly_bul_aze_azi_xho_mao_swa_ctl_eng_bsq_urd_aeg_ven_mnd_svk_ben_zul_bos_dgb_scr_est_cic_igb_fin_mcd_chh_geo_pol_slo_lit_hin_amh_heb_ukr_hun_tsn_mly_afr_jav_jpn_knd_kor_rus_ita_moo_glc_tag_fre_hau_bat_cnt_krd_tsw_rom_tig_spa_lat_alb_arw_qcu_ger_prs_por_fbf_sod_cze_amr_grk_sun_swe_swt_mol_ewe_ind_tha_sid_tml_yor_bam_tur_nor_dut_uzb_akn_vie_mlt_lda_ses_dyu	0.000368458746548203	0.000867400316431273	0.999309772677269
175	wly_arw_tsn_ita_sod_heb_anl_grk_aze_tur_moo_mly_swa_fre_lat_bsq_ben_owc_swt_cnt_dut_lit_ses_mol_xho_ger_est_igb_dyu_hun_pol_gam_geo_nor_rus_guj_prs_amr_amh_scr_fin_fbf_tag_cze_bat_jpn_knd_kor_pan_krd_ewe_rom_jav_glc_tig_sun_mnd_alb_bam_ctl_hau_swe_por_hin_spa_qcu_urd_slo_svk_bem_mlt_afr_sid_bos_ind_mcd_lda_ukr_yor_mao_tha_chh_tml_akn_tsw_azi_bul_eng_uzb_dgb_vie_aeg_cic_ven_zul	-0.385379398184125	-0.914202623156007	0.362974535151375
176	amh_arw_lda_lit_mlt_owc_sod_slo_aze_azi_tsw_mao_dyu_lat_krd_bsq_scr_anl_tsn_cnt_prs_cze_swa_pol_ses_hin_est_bam_yor_hun_nor_hau_geo_svk_eng_spa_grk_amr_heb_afr_fin_dgb_bat_urd_tag_jpn_knd_kor_dut_bos_akn_ita_jav_alb_chh_mly_mnd_ger_xho_ukr_tig_rus_mol_por_guj_qcu_ctl_rom_bul_igb_wly_swe_sid_mcd_ind_pan_cic_fre_fbf_sun_tha_aeg_tml_swt_zul_tur_ben_glc_uzb_moo_vie_gam_ven_bem_ewe	-0.396323705680256	-0.939165362782849	0.350078697684188
177	sod_hin_tsw_scr_anl_mlt_heb_mol_uzb_azi_ewe_sun_lda_svk_dut_bsq_fre_amh_zul_cnt_ger_slo_swa_rom_xho_ita_hun_dyu_ven_est_por_wly_geo_afr_swe_lit_grk_chh_owc_mcd_fin_moo_tag_alb_mly_jpn_tml_kor_guj_bos_akn_ukr_jav_ben_gam_mao_mnd_nor_ses_bul_amr_pol_krd_spa_rus_qcu_lat_ctl_pan_yor_aeg_glc_tig_eng_ind_prs_cic_urd_tsn_bat_tha_hau_knd_bam_dgb_aze_cze_arw_tur_igb_vie_sid_swt_fbf_bem	0.510828540811541	1.20734859917201	0.230359630643718
178	tig_hin_lda_alb_heb_amr_gam_dut_aze_azi_fbf_jav_cic_por_bul_bsq_pol_chh_xho_mnd_ukr_bos_yor_svk_swt_urd_est_bem_dyu_hun_ita_sid_geo_grk_slo_prs_cze_aeg_amh_krd_fin_akn_tag_spa_mly_jpn_knd_kor_afr_lat_moo_scr_bat_glc_hau_mao_cnt_arw_bam_guj_wly_rus_ctl_mol_mcd_qcu_rom_ger_lit_zul_mlt_nor_owc_ben_sun_swe_swa_pan_ven_ind_tha_anl_tml_igb_tsw_tur_fre_eng_uzb_tsn_vie_sod_ses_dgb_ewe	0.130266024158172	0.30706769542632	0.759478366205867
179	aeg_scr_yor_pan_mlt_owc_sod_slo_aze_tur_swa_mao_moo_arw_cze_bsq_lat_gam_fbf_cnt_svk_alb_bam_swe_swt_fre_hun_ven_dyu_fin_lit_heb_geo_hin_grk_bos_rom_hau_wly_mol_est_igb_tag_guj_bat_jpn_tml_kor_urd_ctl_lda_mcd_sun_ukr_anl_jav_mnd_krd_bem_afr_amr_pol_dut_por_eng_qcu_bul_ger_rus_ses_sid_ita_chh_nor_ind_ben_xho_prs_dgb_mly_tha_amh_knd_tsw_cic_uzb_glc_spa_azi_akn_vie_tig_tsn_zul_ewe	-0.138760089200383	-0.327334963674766	0.744150225233298
180	tig_slo_ewe_rom_sod_amr_mlt_urd_tur_uzb_tsn_mly_igb_nor_lit_bsq_fre_owc_swt_cnt_ita_scr_dyu_guj_cic_dut_fin_yor_xho_est_glc_gam_geo_svk_alb_arw_ukr_sid_chh_pol_hun_fbf_tag_pan_sun_jpn_tml_kor_eng_rus_lda_hin_bat_cze_wly_mao_mnd_mol_ven_mcd_heb_bos_afr_swe_por_qcu_lat_ben_prs_tsw_amh_bul_hau_grk_jav_ger_zul_spa_swa_ind_tha_anl_knd_bam_bem_aze_krd_ctl_azi_dgb_vie_aeg_ses_moo_akn	-0.345666180377167	-0.81804543177847	0.415422287060885
181	heb_nor_ewe_rom_owc_mlt_hau_ger_uzb_aze_swt_bat_bem_urd_fre_bsq_arw_amh_ven_mnd_ita_cze_igb_scr_yor_svk_hun_ses_akn_fin_alb_chh_geo_hin_ukr_por_grk_sod_sid_krd_est_tsn_ind_swe_mao_jpn_knd_kor_pol_bul_dgb_spa_jav_afr_tig_sun_cnt_prs_fbf_mol_anl_lat_ctl_slo_ben_qcu_guj_eng_dut_swa_amr_rus_gam_glc_tag_bos_dyu_pan_tsw_mly_tha_wly_tml_bam_zul_tur_lit_mcd_azi_lda_vie_aeg_cic_moo_xho	-0.185119882410164	-0.43783900627269	0.66251821179724
182	amh_dut_bam_ben_sod_chh_wly_rus_uzb_azi_ewe_jav_swt_pol_guj_bsq_rom_gam_zul_cnt_fre_hin_akn_svk_dgb_prs_est_tsw_fbf_hun_mol_mlt_geo_ita_grk_krd_spa_heb_tig_swe_fin_tsn_sun_eng_mao_jpn_tml_kor_arw_bos_igb_lit_tag_pan_sid_ind_mnd_slo_bem_scr_aeg_cze_lat_afr_urd_qcu_ger_bul_ukr_cic_amr_por_owc_ctl_mly_glc_yor_nor_dyu_bat_tha_hau_knd_ses_xho_aze_mcd_alb_tur_swa_vie_anl_lda_ven_moo	-0.129167054253851	-0.305365240570112	0.760770412374464
183	gam_ger_bam_bos_aeg_sid_anl_urd_aze_uzb_tsw_ind_dyu_swe_fre_bsq_rus_sod_ses_mnd_grk_lat_lda_afr_bem_pol_fin_swt_fbf_hun_ukr_wly_geo_spa_ben_mol_rom_owc_hau_bul_est_dgb_bat_glc_mly_jpn_tml_kor_hin_ctl_ewe_arw_jav_por_mlt_tag_cnt_cze_moo_ita_amh_pan_mcd_dut_prs_qcu_eng_scr_lit_xho_heb_nor_tig_alb_mao_krd_swa_guj_tsn_sun_tha_chh_knd_cic_zul_azi_slo_svk_tur_yor_vie_amr_ven_igb_akn	0.0302566890644126	0.071210585971448	0.943383069042189
184	heb_eng_swa_nor_sod_chh_amh_por_tur_uzb_yor_ind_dgb_swe_krd_bsq_ita_gam_fbf_cnt_pol_scr_cic_ger_tsw_dut_hun_swt_lda_est_alb_wly_geo_mcd_lat_afr_slo_hau_sid_glc_fin_tsn_sun_hin_bat_jpn_tml_kor_ukr_bul_zul_pan_mao_mol_aeg_jav_mnd_spa_akn_grk_anl_ben_cze_urd_arw_qcu_rom_ctl_guj_bem_owc_fre_tig_lit_tag_bos_dyu_prs_ewe_mly_tha_amr_knd_ven_xho_aze_svk_rus_azi_ses_vie_mlt_igb_bam_moo	-0.230155283005494	-0.543533394334076	0.588063151525334
185	amr_arw_tsn_lit_sid_owc_heb_spa_azi_aze_lda_tag_igb_scr_grk_bsq_nor_anl_tsw_mnd_mol_alb_ewe_bul_ven_prs_est_dyu_akn_hun_bos_amh_geo_hin_svk_slo_urd_chh_aeg_ger_fin_yor_mly_pan_mao_jpn_tml_kor_glc_cze_moo_ita_jav_pol_tig_sun_cnt_guj_fbf_por_sod_ctl_mcd_lat_eng_qcu_fre_ben_rus_cic_gam_dut_hau_rom_bat_swe_dgb_krd_ses_ind_tha_wly_knd_xho_bam_tur_ukr_afr_uzb_zul_vie_mlt_bem_swa_swt	-0.668041171981781	-1.59948413652086	0.113105015351558
186	owc_pan_zul_spa_heb_chh_mlt_mol_tur_uzb_lda_sun_swt_mcd_svk_bsq_ger_aeg_bam_cnt_dut_rom_ses_hin_tsn_cze_fin_cic_igb_est_swe_wly_geo_nor_lat_scr_urd_amh_amr_fre_hun_yor_tag_pol_mao_jpn_knd_kor_ita_slo_xho_alb_bat_por_anl_mly_mnd_grk_moo_bos_sid_guj_bul_rus_eng_qcu_glc_ukr_ben_ewe_tig_prs_gam_krd_jav_lit_dyu_afr_akn_ind_tha_sod_tml_ven_bem_aze_ctl_arw_azi_swa_vie_hau_fbf_tsw_dgb	-0.395512122048158	-0.937199770198012	0.351083288830958
187	sid_lat_akn_krd_owc_wly_heb_prs_azi_uzb_yor_mly_ses_lit_bos_bsq_cze_gam_bam_cnt_mol_mcd_dyu_ita_igb_urd_hun_tsn_ewe_est_ctl_sod_geo_por_pan_fre_afr_amh_chh_bul_fin_cic_mao_guj_jav_jpn_knd_kor_hin_ukr_xho_swe_ind_scr_anl_bat_mnd_ger_zul_rus_aeg_nor_svk_rom_ben_qcu_eng_dut_grk_lda_mlt_slo_amr_arw_tag_pol_ven_alb_swa_sun_tha_tig_tml_bem_moo_aze_glc_spa_tur_tsw_vie_hau_fbf_dgb_swt	0.182599513972173	0.429763071429176	0.668362119094906
188	mlt_pol_moo_rom_tig_amr_amh_arw_uzb_aze_yor_tag_dgb_svk_nor_bsq_ita_wly_zul_mnd_swe_scr_ven_ger_swa_mcd_hun_ses_ewe_est_prs_sid_geo_bul_ukr_glc_slo_gam_anl_ben_fin_akn_mly_afr_bat_jpn_tml_kor_por_mol_dyu_cze_jav_grk_sod_mao_cnt_ctl_bam_hin_chh_eng_guj_dut_krd_qcu_urd_lat_spa_cic_owc_rus_heb_alb_ind_lit_tsn_fre_fbf_sun_tha_aeg_knd_bem_igb_azi_bos_pan_tur_tsw_vie_hau_lda_xho_swt	-0.561355039833544	-1.3375546543508	0.184303587909276
189	tig_glc_yor_fre_heb_sod_amh_rom_aze_azi_tsn_mao_swt_afr_ita_bsq_prs_anl_dyu_cnt_eng_bul_moo_nor_bam_swe_fin_bem_zul_est_mcd_gam_geo_hin_pan_mol_ben_sid_wly_por_hun_tsw_jav_slo_mly_jpn_knd_kor_urd_ukr_lda_spa_sun_ctl_hau_ind_mnd_rus_igb_pol_amr_bos_arw_alb_scr_qcu_cze_guj_svk_ven_mlt_dut_chh_ger_tag_grk_ewe_lit_akn_bat_tha_owc_tml_cic_swa_tur_krd_lat_uzb_xho_vie_aeg_ses_fbf_dgb	0.0323862655097424	0.0762591410160673	0.939376745624376
190	aeg_mcd_yor_nor_anl_hau_sod_prs_azi_uzb_lda_ind_ven_lit_ctl_bsq_ben_sid_swt_mnd_hin_eng_tsn_glc_dgb_pol_est_zul_akn_hun_rom_owc_geo_swe_scr_ukr_spa_mlt_wly_ger_fin_igb_mly_slo_sun_jpn_knd_kor_ita_por_moo_krd_jav_dut_gam_mao_cnt_afr_ses_urd_heb_pan_cze_mol_svk_qcu_rus_arw_bul_fbf_chh_alb_amr_bos_bat_guj_cic_grk_ewe_tag_tha_tig_tml_bam_dyu_tur_lat_fre_aze_bem_vie_amh_xho_swa_tsw	-0.444512054994959	-1.05482511859069	0.29423798066094
191	hau_rus_xho_ukr_chh_amr_sid_grk_uzb_azi_swa_mao_bem_spa_ger_bsq_rom_sod_tsw_cnt_alb_mcd_bam_glc_dyu_por_est_yor_ses_hun_swe_tig_geo_svk_pan_krd_fre_heb_amh_ben_fin_igb_bat_bos_tag_jpn_tml_kor_lit_mol_akn_slo_ind_guj_mlt_sun_mnd_lat_dgb_cze_owc_eng_ita_arw_nor_qcu_dut_prs_scr_ewe_anl_hin_wly_afr_mly_ctl_fbf_bul_moo_jav_tha_aeg_knd_cic_lda_aze_pol_urd_tur_swt_vie_gam_tsn_zul_ven	-0.299110928946119	-0.707319983468256	0.481136352044382
192	hau_grk_swa_dut_heb_amh_gam_arw_uzb_azi_tsw_sun_dgb_ben_urd_bsq_rom_amr_ewe_mnd_ita_mol_akn_svk_lda_alb_est_cic_ses_fin_cze_anl_geo_rus_nor_krd_pan_tig_aeg_lit_hun_igb_bat_mcd_ind_jpn_knd_kor_glc_swe_ven_ger_mao_pol_owc_tag_cnt_bul_yor_scr_wly_lat_por_ctl_afr_qcu_guj_slo_ukr_swt_sid_prs_chh_eng_mly_hin_bam_fre_bem_jav_tha_sod_tml_tsn_moo_aze_bos_spa_tur_dyu_vie_mlt_xho_zul_fbf	-0.316198283849627	-0.748054864549723	0.456314581087417
193	amr_lat_cic_alb_sod_amh_owc_afr_azi_tur_dyu_mly_swt_ben_mcd_bsq_guj_mlt_igb_mnd_lit_rom_fbf_nor_xho_eng_est_ses_swa_hun_arw_anl_geo_mol_scr_rus_svk_gam_sid_krd_fin_bam_bat_urd_jav_jpn_knd_kor_glc_bul_bem_slo_sun_por_aeg_mao_cnt_cze_dgb_pan_heb_spa_prs_dut_ita_qcu_fre_hin_grk_ewe_tig_pol_wly_swe_tag_ger_tsn_ctl_tsw_ind_tha_chh_tml_yor_akn_aze_ukr_bos_uzb_moo_vie_hau_ven_zul_lda	0.140040429530211	0.329647859498292	0.742407380232761
194	anl_scr_tsw_slo_amh_owc_mlt_rus_uzb_tur_ven_tag_cic_guj_ita_bsq_ger_hau_dgb_cnt_ben_pol_yor_prs_tsn_hin_fin_igb_ses_hun_ctl_wly_geo_mcd_eng_glc_mol_gam_sid_bul_est_xho_jav_por_mao_jpn_tml_kor_lat_svk_bam_swe_ind_nor_chh_bat_mnd_lit_dyu_ukr_amr_afr_cze_bos_rom_qcu_grk_pan_fre_zul_tig_krd_aeg_spa_sun_urd_bem_dut_akn_mly_tha_heb_knd_ewe_fbf_aze_alb_arw_azi_moo_vie_sod_swa_lda_swt	-0.0626349149080907	-0.147485287507273	0.883068268267174
195	chh_svk_cic_ger_sod_mlt_aeg_ukr_tur_uzb_swt_mao_igb_mcd_krd_bsq_bos_wly_lda_cnt_spa_lit_tsn_urd_swa_rus_est_moo_dyu_hun_ctl_amh_geo_pol_nor_bul_ita_amr_sid_slo_fin_fbf_ind_ben_mly_jpn_knd_kor_fre_guj_bem_swe_jav_dut_tig_tag_mnd_eng_yor_mol_hau_cze_glc_grk_por_qcu_scr_lat_rom_akn_heb_hin_anl_pan_sun_alb_tsw_prs_ewe_bat_tha_owc_tml_bam_ven_aze_arw_afr_azi_xho_vie_gam_dgb_zul_ses	0.660621457287617	1.56705338149574	0.120498645830985
196	aeg_lit_tsw_pan_tig_sod_gam_arw_tur_uzb_ses_bat_yor_bos_mcd_bsq_glc_heb_ven_mnd_bul_eng_cic_rus_bam_ukr_hun_dgb_zul_fin_alb_chh_geo_cze_ger_svk_lat_anl_mlt_nor_est_swt_mly_pol_ind_jpn_knd_kor_rom_hin_xho_spa_tag_afr_owc_mao_cnt_prs_igb_krd_amr_slo_ita_urd_swe_qcu_mol_ben_fre_fbf_hau_ctl_sid_grk_jav_dut_swa_por_tsn_sun_tha_amh_tml_moo_ewe_azi_guj_scr_aze_dyu_vie_wly_akn_lda_bem	-0.414083089058206	-0.981101599582946	0.329088068841311
197	amr_urd_bem_rus_mlt_gam_chh_lat_aze_tur_dyu_ind_ewe_krd_mcd_bsq_fre_heb_fbf_mnd_nor_swe_zul_lit_igb_ger_est_moo_swa_hun_glc_anl_geo_pan_eng_ukr_bul_owc_tig_mol_fin_swt_mly_spa_mao_jpn_tml_kor_ita_alb_xho_svk_tag_cze_aeg_bat_cnt_dut_tsw_afr_sid_por_prs_pol_guj_qcu_ben_hin_grk_akn_amh_rom_sod_ctl_jav_scr_yor_bos_dgb_sun_tha_hau_knd_cic_ven_azi_slo_arw_uzb_lda_vie_wly_tsn_bam_ses	-0.12976631445785	-0.305806833304778	0.760435208553012
198	heb_ctl_ewe_krd_sid_anl_wly_dut_tur_aze_ven_tag_ses_svk_lat_bsq_mol_sod_igb_mnd_ita_arw_swt_por_moo_ukr_hun_cic_akn_fin_guj_mlt_geo_ben_eng_urd_bos_hau_amh_glc_est_dgb_sun_bul_mao_jpn_tml_kor_prs_cze_dyu_grk_mly_rom_amr_jav_cnt_fre_lda_hin_gam_pol_lit_afr_rus_qcu_mcd_spa_scr_tsw_tig_slo_aeg_alb_bat_ger_xho_swe_yor_ind_tha_chh_knd_zul_bam_uzb_pan_nor_azi_bem_vie_owc_tsn_swa_fbf	-0.304521093009013	-0.721044999252775	0.472690540482571
199	tig_eng_igb_por_amh_mlt_wly_ctl_aze_uzb_xho_mao_ven_pol_krd_bsq_dut_chh_ewe_cnt_glc_fre_tsn_mcd_ses_alb_est_dyu_moo_fin_svk_heb_geo_spa_rus_nor_bos_amr_gam_rom_hun_swa_mly_lit_sun_jpn_knd_kor_pan_ukr_bem_cze_jav_scr_owc_bat_mnd_ger_dgb_guj_hau_hin_slo_arw_mol_qcu_bul_prs_ben_lda_sid_swe_aeg_grk_ind_lat_tsw_urd_yor_tag_tha_sod_tml_zul_cic_azi_ita_afr_tur_fbf_vie_anl_akn_bam_swt	-0.0591626149426381	-0.139523566703212	0.889338145326537
200	gam_ctl_xho_alb_mlt_tig_wly_hin_azi_uzb_dgb_tag_swa_mol_afr_bsq_grk_aeg_igb_cnt_fre_swe_bam_lit_lda_arw_fin_dyu_fbf_hun_ita_owc_geo_cze_mcd_scr_rom_sid_heb_prs_est_ses_ind_rus_mao_jpn_tml_kor_spa_ben_swt_urd_mly_lat_sod_jav_mnd_ukr_tsw_ger_amr_dut_slo_pol_glc_qcu_guj_por_eng_moo_amh_nor_anl_krd_bat_svk_tsn_pan_bem_sun_tha_chh_knd_yor_ven_tur_bos_bul_aze_akn_vie_hau_ewe_cic_zul	-0.0203004348272628	-0.0478068044092737	0.961972729035098
201	sod_afr_xho_ita_tig_chh_mlt_swe_tur_uzb_dgb_bat_tsw_slo_lit_bsq_eng_amr_cic_mnd_mcd_rus_bem_ctl_bam_pol_hun_ses_zul_fin_pan_anl_geo_alb_urd_prs_arw_hau_aeg_spa_est_ven_mly_bul_sun_jpn_tml_kor_mol_grk_fbf_bos_mao_dut_heb_tag_cnt_cze_swt_krd_wly_por_guj_scr_ben_qcu_hin_glc_fre_swa_sid_ger_amh_lat_jav_nor_tsn_ukr_moo_ind_tha_gam_knd_dyu_ewe_azi_rom_svk_aze_igb_vie_owc_lda_yor_akn	-0.767897788659412	-1.84756257502907	0.0678445584073792
202	tig_ukr_swa_ben_wly_sid_heb_ita_azi_aze_ewe_tag_bam_cze_urd_bsq_rus_hau_zul_mnd_mcd_afr_dyu_lit_tsw_eng_fin_xho_bem_hun_alb_amh_geo_spa_slo_grk_ger_mlt_sod_bul_est_fbf_ind_pan_jav_jpn_tml_kor_dut_glc_igb_arw_mao_fre_amr_bat_cnt_rom_tsn_scr_owc_guj_lat_bos_mol_qcu_svk_krd_ctl_swt_anl_por_aeg_hin_mly_pol_ses_nor_cic_sun_tha_gam_knd_yor_akn_uzb_swe_prs_tur_lda_vie_chh_ven_dgb_moo	0.236865602145073	0.557358926612974	0.578621258637699
203	gam_spa_bem_swe_wly_aeg_hau_krd_uzb_tur_dgb_bat_swa_pol_hin_bsq_ben_heb_ven_cnt_afr_bul_igb_guj_dyu_glc_hun_bam_ses_est_fre_amh_geo_nor_urd_svk_eng_amr_sid_lit_fin_tsn_mly_arw_ind_jpn_knd_kor_rus_pan_fbf_ita_sun_alb_owc_jav_mnd_prs_xho_cze_sod_lat_ctl_dut_por_qcu_scr_ukr_rom_moo_anl_grk_mlt_slo_mao_mcd_cic_bos_lda_tag_tha_chh_tml_ewe_tsw_azi_mol_ger_aze_akn_vie_tig_yor_zul_swt	-0.533665143583807	-1.2713961890825	0.206758307068946
204	hau_cze_moo_lit_wly_anl_tig_rom_tur_aze_bem_ind_igb_mcd_urd_bsq_svk_heb_ewe_mnd_por_dut_tsw_pol_bam_hin_hun_akn_cic_est_bul_sid_geo_spa_glc_nor_alb_amr_sod_prs_fin_lda_tag_ita_jav_jpn_knd_kor_rus_krd_ven_eng_mao_fre_gam_mly_cnt_lat_tsn_bos_owc_swe_scr_afr_pan_qcu_mol_ger_ctl_fbf_chh_arw_mlt_guj_sun_slo_ses_ukr_xho_bat_tha_amh_tml_swa_dyu_uzb_ben_grk_azi_swt_vie_aeg_zul_dgb_yor	-0.862597091663502	-2.08567318023827	0.039746940072224
205	anl_spa_igb_arw_amr_wly_sid_guj_tur_uzb_tsw_jav_swa_slo_por_bsq_cze_amh_swt_cnt_krd_urd_tsn_nor_xho_rom_hun_cic_yor_fin_glc_aeg_geo_fre_ben_mol_rus_tig_owc_ctl_est_ewe_mly_alb_ind_jpn_knd_kor_bos_mcd_ses_bul_tag_ger_sod_sun_mnd_afr_zul_hin_chh_prs_grk_ita_lit_qcu_svk_lat_pan_akn_hau_scr_gam_ukr_mao_pol_moo_eng_lda_bat_tha_mlt_tml_bem_dgb_azi_swe_dut_aze_fbf_vie_heb_ven_bam_dyu	-0.46725342550034	-1.11156556749819	0.26919035022554
206	amr_svk_dgb_dut_hau_owc_wly_ben_azi_tur_swt_sun_tsw_spa_nor_bsq_eng_amh_ewe_cnt_ctl_por_cic_cze_lda_guj_hun_bem_fbf_est_afr_aeg_geo_bos_arw_lat_grk_sid_gam_ger_fin_igb_tag_lit_mao_jpn_tml_kor_hin_krd_yor_glc_jav_slo_sod_bat_mnd_prs_akn_pan_anl_rus_ita_mol_scr_qcu_alb_swe_mcd_zul_chh_rom_tig_urd_mly_pol_bam_ukr_swa_ind_tha_heb_knd_xho_ses_aze_bul_fre_uzb_tsn_vie_mlt_dyu_ven_moo	0.192035537237689	0.452363766540646	0.652060371094635
207	aeg_lit_ewe_hin_hau_amr_owc_nor_azi_aze_ven_tag_dyu_bos_pol_bsq_spa_anl_dgb_mnd_lat_arw_bem_bul_yor_grk_est_tsn_fbf_fin_cze_wly_geo_afr_mcd_por_alb_heb_gam_prs_hun_zul_mao_ger_sun_jpn_knd_kor_swe_slo_cic_guj_mly_dut_amh_jav_cnt_urd_swa_ctl_sid_ita_ben_glc_ukr_qcu_rom_fre_rus_ses_mlt_scr_chh_mol_ind_eng_akn_krd_lda_bat_tha_tig_tml_moo_swt_tur_svk_pan_uzb_bam_vie_sod_xho_tsw_igb	-0.238092894854285	-0.562416032722643	0.575185773109101
208	aeg_glc_yor_mol_tig_owc_wly_pol_azi_tur_fbf_mao_zul_svk_rus_bsq_arw_gam_tsw_mnd_hin_mcd_tsn_krd_dyu_ctl_hun_bem_ses_est_pan_amh_geo_fre_ukr_prs_swe_chh_amr_lit_fin_swa_bat_ita_sun_jpn_tml_kor_por_ger_xho_alb_tag_dut_anl_jav_cnt_afr_ewe_ben_sid_spa_nor_rom_slo_qcu_scr_lat_urd_ven_sod_grk_heb_bul_ind_guj_moo_cze_swt_mly_tha_hau_knd_dgb_igb_aze_eng_bos_uzb_akn_vie_mlt_lda_bam_cic	-0.36649986467736	-0.870450905053866	0.38629532133276
209	hau_bul_fbf_lat_chh_tig_anl_fre_tur_azi_swa_sun_tsw_bos_pol_bsq_ukr_gam_ven_mnd_urd_prs_moo_pan_ewe_nor_est_tsn_xho_fin_glc_amh_geo_grk_scr_rus_ita_mlt_aeg_rom_hun_akn_jav_slo_ind_jpn_knd_kor_cze_por_dgb_guj_tag_ben_amr_mao_cnt_swe_ses_alb_sid_mol_ger_afr_svk_qcu_krd_lit_mcd_igb_heb_eng_owc_ctl_mly_arw_dyu_spa_yor_bat_tha_sod_tml_cic_lda_uzb_dut_hin_aze_bam_vie_wly_bem_zul_swt	-0.113590871990466	-0.267772549733275	0.789467386090644
210	amh_arw_bam_nor_anl_sod_hau_guj_azi_uzb_ewe_jav_akn_cze_scr_bsq_dut_chh_ven_cnt_hin_rus_igb_pol_tsn_swe_est_tsw_lda_fin_urd_sid_geo_mol_ben_bos_por_tig_mlt_lat_hun_fbf_bat_ger_tag_jpn_knd_kor_fre_krd_cic_ita_mao_svk_heb_sun_mnd_alb_dyu_pan_owc_lit_glc_spa_ukr_qcu_grk_afr_prs_moo_wly_slo_gam_ctl_ind_eng_xho_bul_ses_mly_tha_amr_tml_yor_zul_tur_mcd_rom_aze_dgb_vie_aeg_swt_swa_bem	-0.0729211625701604	-0.171940896786952	0.863857593389286
211	anl_svk_igb_afr_chh_hau_sod_lat_aze_azi_xho_mly_yor_alb_cze_bsq_hin_amr_lda_cnt_krd_scr_dgb_eng_bem_rus_est_ses_bam_fin_mol_tig_geo_bos_ben_slo_spa_amh_sid_ita_hun_swa_ind_nor_sun_jpn_knd_kor_bul_prs_moo_ger_tag_ukr_owc_bat_mnd_guj_zul_fre_mlt_arw_mcd_glc_dut_qcu_pol_grk_ctl_ven_heb_rom_wly_pan_mao_urd_tsn_por_cic_jav_tha_aeg_tml_fbf_tsw_uzb_lit_swe_tur_akn_vie_gam_ewe_dyu_swt	-0.563007274591533	-1.34082514756161	0.183243095616409
212	aeg_svk_tsw_swe_anl_chh_tig_lit_aze_azi_swt_sun_ewe_dut_arw_bsq_ctl_owc_tsn_cnt_mcd_grk_swa_prs_moo_guj_fin_bam_zul_hun_afr_sod_geo_ben_mol_cze_ukr_amr_gam_alb_est_cic_bat_rom_mly_jpn_tml_kor_ita_spa_fbf_pol_jav_fre_amh_tag_mnd_rus_ven_scr_sid_ger_urd_eng_krd_qcu_por_nor_glc_akn_mlt_bul_hau_lat_ind_pan_lda_bos_yor_mao_tha_wly_knd_dyu_xho_tur_hin_slo_uzb_ses_vie_heb_bem_igb_dgb	-0.203177260506006	-0.479720880115446	0.632552164279322
213	heb_mol_bem_grk_wly_amh_hau_scr_tur_azi_akn_ind_ses_afr_ctl_bsq_cze_chh_zul_mnd_ukr_ita_fbf_bul_xho_svk_est_tsw_swa_fin_krd_amr_geo_rus_dut_pan_alb_aeg_sid_hin_hun_ven_sun_rom_mao_jpn_knd_kor_prs_fre_yor_guj_tag_pol_tig_mly_cnt_lat_moo_lit_sod_swe_ger_glc_por_qcu_ben_arw_spa_tsn_anl_mcd_gam_nor_bat_eng_dyu_slo_dgb_jav_tha_mlt_tml_igb_swt_uzb_bos_urd_aze_cic_vie_owc_bam_lda_ewe	-0.403722080705668	-0.957869120551643	0.340612289742578
214	anl_arw_swa_lat_aeg_tig_amr_rom_tur_azi_bam_mao_zul_fre_ita_bsq_swe_gam_ses_cnt_cze_spa_ven_pol_tsw_svk_hun_bem_swt_fin_alb_hau_geo_ger_dut_eng_pan_wly_owc_ukr_est_igb_ind_rus_bat_jpn_knd_kor_mcd_grk_ewe_bos_mly_guj_sod_tag_mnd_nor_fbf_hin_sid_mol_por_krd_glc_qcu_afr_prs_urd_akn_mlt_slo_heb_scr_jav_lit_tsn_bul_moo_sun_tha_amh_tml_yor_dyu_aze_ctl_ben_uzb_dgb_vie_chh_xho_lda_cic	-0.0649423410534436	-0.152947753504769	0.878770838135537
215	sod_por_cic_urd_aeg_anl_heb_scr_tur_aze_akn_ind_ewe_cze_ita_bsq_rom_owc_tsn_mnd_grk_swe_swt_ger_zul_fre_hun_yor_ven_fin_lit_tig_geo_eng_prs_bul_ukr_hau_amh_alb_est_bam_sun_mol_mly_jpn_tml_kor_spa_krd_lda_bos_mao_dut_gam_bat_cnt_svk_bem_slo_amr_nor_hin_arw_rus_qcu_guj_ctl_ben_igb_mlt_pol_sid_pan_jav_mcd_xho_glc_ses_tag_tha_chh_knd_dgb_tsw_uzb_afr_lat_azi_moo_vie_wly_fbf_swa_dyu	-0.551464171540368	-1.31665271973632	0.191190539131921
216	wly_eng_akn_alb_owc_heb_amr_lat_tur_azi_igb_jav_lda_pan_hin_bsq_mcd_gam_moo_mnd_prs_arw_swt_bos_bem_por_est_bam_ven_fin_fre_amh_geo_ger_ctl_guj_ben_hau_sod_pol_hun_xho_tag_nor_bat_jpn_tml_kor_cze_svk_tsn_swe_ind_spa_sid_mao_cnt_urd_dyu_glc_tig_mol_ita_afr_ukr_qcu_bul_krd_dut_fbf_chh_grk_mlt_slo_mly_lit_cic_rom_swa_sun_tha_aeg_knd_ewe_zul_aze_scr_rus_uzb_tsw_vie_anl_yor_ses_dgb	-0.836340093508406	-2.02265688812394	0.04598020029151
217	sod_spa_lda_mol_aeg_anl_chh_swe_azi_tur_swt_tag_tsw_mcd_urd_bsq_slo_heb_yor_cnt_pol_afr_ewe_eng_dyu_lit_fin_igb_akn_est_hin_tig_geo_guj_ita_bul_pan_amr_gam_ctl_hun_swa_ind_cze_sun_jpn_knd_kor_dut_ger_xho_lat_mao_por_owc_bat_mnd_nor_zul_scr_hau_bos_rom_prs_glc_qcu_ben_alb_grk_bem_amh_fre_wly_krd_mly_arw_ses_ukr_ven_jav_tha_mlt_tml_fbf_tsn_uzb_rus_svk_aze_dgb_vie_sid_cic_moo_bam	-0.124542599040136	-0.29359132037051	0.769724393025002
218	wly_svk_yor_afr_sid_aeg_amh_guj_azi_aze_zul_jav_bam_dut_rus_bsq_por_sod_cic_cnt_mcd_slo_tsn_ben_bem_pan_fin_tsw_fbf_hun_fre_hau_geo_lit_arw_eng_ita_chh_owc_nor_est_igb_mly_urd_ind_jpn_tml_kor_ukr_scr_swa_mol_tag_cze_gam_mao_mnd_pol_lda_rom_amr_lat_bos_glc_prs_qcu_hin_bul_krd_akn_tig_ctl_anl_ger_bat_spa_dgb_alb_ewe_sun_tha_heb_knd_ven_ses_uzb_swe_grk_tur_dyu_vie_mlt_swt_moo_xho	-0.464746157059795	-1.10316964020706	0.272799938970716
219	gam_lit_dyu_ita_aeg_tig_hau_alb_aze_tur_ven_ind_tsw_ukr_prs_bsq_nor_amh_igb_cnt_svk_ger_bem_glc_ewe_swe_est_dgb_cic_fin_bul_amr_geo_fre_krd_hin_bos_heb_mlt_por_hun_lda_tag_urd_mly_jpn_tml_kor_dut_eng_tsn_guj_sun_spa_wly_bat_mnd_grk_akn_pan_sid_mol_scr_arw_afr_qcu_rus_cze_ctl_fbf_anl_lat_chh_pol_mao_slo_swa_mcd_bam_jav_tha_owc_knd_swt_xho_azi_ben_rom_uzb_moo_vie_sod_ses_yor_zul	0.119922931547463	0.283113532265566	0.777719039176073
220	hau_afr_bam_ben_mlt_wly_aeg_ita_azi_tur_akn_ind_fbf_lat_ctl_bsq_svk_sod_yor_cnt_rom_ger_ses_mol_tsn_bos_fin_dyu_ewe_est_fre_amh_geo_nor_mcd_pol_swe_sid_amr_slo_hun_xho_bat_por_sun_jpn_tml_kor_glc_cze_moo_arw_mao_grk_tig_mly_mnd_urd_swa_krd_heb_scr_alb_pan_lit_qcu_spa_eng_hin_igb_owc_dut_chh_guj_tag_bul_ven_prs_tsw_jav_tha_gam_knd_cic_swt_uzb_ukr_rus_aze_dgb_vie_anl_bem_lda_zul	-0.489266090919312	-1.16356740652854	0.24757600107022
221	tig_spa_bem_afr_amr_gam_mlt_nor_aze_tur_swa_jav_lda_ctl_pan_bsq_guj_aeg_yor_mnd_eng_glc_dgb_pol_tsn_fre_est_cic_ses_fin_prs_wly_geo_krd_bos_swe_scr_sod_chh_mol_hun_moo_ind_cze_bat_jpn_knd_kor_alb_bul_ewe_svk_mao_por_anl_mly_cnt_ger_dyu_ukr_owc_arw_rus_lat_slo_qcu_hin_ben_dut_ven_sid_rom_heb_ita_sun_lit_fbf_mcd_bam_tag_tha_hau_tml_akn_xho_azi_urd_grk_uzb_igb_vie_amh_swt_zul_tsw	0.621363756538997	1.46919670165666	0.145154134693004
222	sod_nor_ses_por_heb_aeg_sid_mcd_uzb_tur_tsw_jav_swt_ita_scr_bsq_svk_hau_xho_mnd_mol_bul_dgb_urd_bem_arw_fin_moo_yor_est_bos_anl_geo_rom_lat_ben_alb_mlt_chh_glc_hun_lda_mao_krd_sun_jpn_knd_kor_ukr_pan_tsn_cze_tag_eng_owc_bat_cnt_dut_cic_hin_gam_fre_ctl_slo_pol_qcu_ger_rus_lit_bam_wly_prs_amr_afr_ind_guj_dyu_grk_zul_mly_tha_amh_tml_ven_swa_aze_swe_spa_azi_ewe_vie_tig_akn_fbf_igb	-0.288971974077132	-0.683503716384502	0.495988014876525
223	amr_pol_bem_fre_hau_wly_sid_swe_tur_uzb_moo_mly_lda_ben_hin_bsq_grk_mlt_zul_cnt_lat_prs_dgb_urd_swt_cze_fin_ses_tsn_hun_ita_heb_geo_ukr_ctl_por_rom_aeg_gam_rus_est_ewe_bat_scr_sun_jpn_knd_kor_nor_arw_cic_dut_mao_spa_tig_ind_mnd_bul_yor_guj_owc_lit_svk_afr_ger_qcu_pan_mol_alb_ven_anl_mcd_chh_glc_tag_krd_xho_slo_akn_jav_tha_sod_tml_tsw_igb_azi_eng_bos_aze_fbf_vie_amh_swa_dyu_bam	-0.209978244341902	-0.496057193122446	0.621024398302823
224	sod_bul_cic_grk_sid_amh_wly_pol_azi_aze_lda_mao_dyu_urd_glc_bsq_guj_gam_akn_mnd_rus_arw_moo_pan_fbf_krd_hun_ven_tsw_est_svk_mlt_geo_dut_bos_mol_ita_anl_heb_fre_fin_bem_sun_ger_bat_jpn_knd_kor_eng_lat_bam_afr_ind_swe_chh_jav_cnt_mcd_dgb_ctl_owc_por_lit_ukr_scr_qcu_nor_slo_ben_igb_amr_rom_hau_alb_mly_spa_tsn_hin_swt_tag_tha_tig_tml_zul_yor_uzb_cze_prs_tur_ewe_vie_aeg_swa_ses_xho	-0.598938959642967	-1.42976087567709	0.156136523258471
225	heb_lit_moo_ukr_gam_aeg_mlt_por_azi_aze_zul_mao_tsw_hin_pol_bsq_scr_tig_ven_cnt_rus_ctl_yor_svk_dgb_bos_est_cic_dyu_fin_pan_chh_geo_nor_grk_ita_glc_owc_amh_guj_hun_ewe_bat_dut_ind_jpn_knd_kor_afr_swe_tsn_arw_sun_ger_anl_jav_mnd_bul_swt_eng_amr_krd_fre_spa_alb_qcu_slo_lat_urd_igb_sod_rom_hau_mcd_mly_ben_bam_mol_akn_tag_tha_wly_tml_lda_swa_uzb_cze_prs_tur_bem_vie_sid_ses_xho_fbf	0.178541114544012	0.420100553249168	0.675381014032732
226	hau_guj_dyu_ctl_sid_tig_anl_prs_azi_tur_igb_mao_swt_pol_por_bsq_ben_amh_xho_cnt_grk_eng_ven_arw_lda_ukr_hun_ewe_dgb_fin_cze_gam_geo_urd_lit_ita_svk_heb_sod_alb_est_moo_mly_dut_ind_jpn_tml_kor_bul_mol_akn_rom_sun_rus_mlt_tag_mnd_mcd_tsn_spa_aeg_hin_pan_nor_slo_qcu_krd_afr_lat_swa_wly_scr_owc_ger_jav_bos_zul_glc_yor_bat_tha_chh_knd_fbf_ses_aze_swe_fre_uzb_cic_vie_amr_tsw_bam_bem	-0.348803250719168	-0.826700789287796	0.410522704422593
227	sod_slo_bam_rus_amr_anl_heb_pan_tur_aze_ses_jav_swa_ben_urd_bsq_afr_amh_dyu_cnt_lat_swe_xho_rom_yor_hin_fin_bem_lda_hun_ita_gam_geo_lit_prs_scr_mcd_mlt_owc_por_est_swt_mao_mol_bat_jpn_knd_kor_guj_nor_moo_glc_ind_fre_tig_tag_mnd_eng_tsw_grk_wly_arw_krd_ukr_dut_qcu_alb_ger_bos_ven_hau_pol_sid_bul_sun_spa_zul_cze_cic_mly_tha_chh_tml_fbf_dgb_azi_svk_ctl_uzb_akn_vie_aeg_igb_tsn_ewe	-0.317518884798532	-0.751222772334792	0.454415356182126
228	amr_bul_zul_ctl_amh_anl_wly_urd_azi_uzb_swt_mly_bam_ger_ukr_bsq_arw_hau_dgb_cnt_lit_ben_akn_scr_moo_mol_hun_dyu_yor_est_ita_tig_geo_grk_eng_rom_pol_chh_heb_prs_fin_swa_mao_lat_jav_jpn_tml_kor_fre_mcd_ewe_rus_ind_slo_aeg_sun_mnd_krd_ses_spa_sod_alb_svk_swe_nor_qcu_pan_guj_dut_ven_gam_bos_owc_hin_bat_glc_tsw_cze_bem_tag_tha_sid_knd_cic_xho_aze_por_afr_tur_igb_vie_mlt_tsn_lda_fbf	-0.608672322098605	-1.45249129647879	0.149730697104873
229	heb_rus_fbf_mcd_amr_aeg_gam_nor_tur_aze_bem_tag_bam_fre_glc_bsq_scr_anl_zul_cnt_dut_swe_tsn_krd_yor_svk_fin_ewe_tsw_est_arw_owc_geo_slo_ita_ben_lit_mlt_sod_grk_hun_swa_sun_afr_mao_jpn_knd_kor_guj_pol_ven_lat_bat_por_chh_jav_mnd_bul_dgb_mol_amh_rom_alb_prs_spa_qcu_hin_eng_ger_ses_hau_cze_sid_urd_mly_ctl_akn_pan_moo_ind_tha_tig_tml_cic_igb_uzb_bos_ukr_azi_lda_vie_wly_swt_xho_dyu	-0.134789618716174	-0.318217788184457	0.751033224526758
230	heb_fre_bam_ger_anl_tig_amr_bul_tur_azi_tsw_bat_tsn_lit_mol_bsq_por_chh_igb_cnt_glc_svk_xho_eng_lda_ukr_est_ven_zul_hun_swe_aeg_geo_krd_ita_dut_afr_gam_sod_bos_fin_akn_ind_arw_jav_jpn_tml_kor_hin_alb_ses_ben_sun_prs_hau_mly_mnd_pol_moo_ctl_mlt_rom_mcd_pan_slo_qcu_lat_cze_rus_ewe_amh_guj_sid_spa_mao_grk_swt_nor_yor_tag_tha_wly_knd_dyu_bem_aze_urd_scr_uzb_swa_vie_owc_cic_dgb_fbf	-0.593150298788536	-1.41634099173733	0.160016482587931
231	owc_ukr_cic_ben_anl_aeg_gam_scr_tur_uzb_bem_bat_tsw_guj_spa_bsq_urd_chh_dgb_cnt_glc_svk_yor_pan_dyu_alb_est_fbf_swa_hun_ger_hau_geo_afr_hin_lat_bos_heb_amh_ctl_fin_ewe_sun_pol_mly_jpn_tml_kor_mol_rus_bam_bul_ind_lit_amr_mao_mnd_eng_moo_swe_wly_ita_rom_prs_fre_qcu_mcd_arw_krd_ses_sod_nor_tig_dut_jav_slo_swt_grk_ven_tag_tha_sid_knd_zul_lda_azi_cze_por_aze_tsn_vie_mlt_akn_igb_xho	-0.219363617877389	-0.518636009478267	0.605246463153385
232	sid_eng_moo_bul_heb_aeg_amr_scr_uzb_azi_dgb_mao_dyu_glc_mol_bsq_mcd_gam_bem_cnt_bos_nor_yor_ukr_bam_ita_fin_ses_akn_hun_guj_anl_geo_grk_ger_rom_slo_mlt_tig_pan_est_lda_tag_cze_ind_jpn_tml_kor_ctl_por_xho_swe_bat_arw_hau_jav_mnd_afr_ewe_krd_wly_urd_rus_hin_dut_qcu_svk_spa_lat_zul_sod_prs_amh_alb_sun_pol_swa_lit_igb_mly_tha_chh_knd_swt_cic_tur_ben_fre_aze_tsn_vie_owc_ven_tsw_fbf	-0.121744972882311	-0.287222469995191	0.774580979202366
233	anl_ctl_ewe_scr_hau_heb_gam_slo_uzb_tur_swa_jav_akn_cze_grk_bsq_ben_tig_moo_mnd_krd_spa_ven_rus_swt_nor_fin_xho_yor_hun_afr_mlt_geo_lat_guj_arw_prs_wly_chh_fre_est_zul_mly_urd_sun_jpn_tml_kor_mol_eng_cic_mcd_ind_pol_sid_tag_cnt_lit_bam_svk_aeg_por_alb_ger_ita_qcu_bos_ukr_bul_dgb_owc_pan_amh_rom_mao_swe_tsw_dut_fbf_bat_tha_sod_knd_dyu_lda_aze_glc_hin_azi_ses_vie_amr_bem_igb_tsn	0.447326374488241	1.05514720153563	0.294091456977663
234	gam_alb_yor_glc_amh_sid_sod_rom_azi_tur_xho_mao_ven_nor_guj_bsq_por_heb_zul_mnd_pol_arw_tsn_grk_swt_hin_est_akn_bam_fin_lat_amr_geo_pan_bos_afr_ctl_hau_owc_slo_hun_tsw_jav_ukr_bat_jpn_tml_kor_mol_svk_fbf_ben_ind_scr_mlt_sun_cnt_bul_lda_ger_tig_swe_krd_rus_cze_qcu_lit_urd_fre_dyu_anl_ita_aeg_mcd_mly_dut_bem_spa_igb_tag_tha_chh_knd_cic_dgb_aze_prs_eng_uzb_moo_vie_wly_ewe_ses_swa	0.649465581775261	1.53732552606204	0.127609070968808
235	aeg_bos_lda_pol_tig_sod_hau_pan_aze_tur_zul_mao_igb_prs_bul_bsq_por_gam_cic_mnd_alb_lat_moo_scr_dgb_nor_hun_ewe_ven_est_krd_anl_geo_svk_guj_ctl_rus_mlt_owc_dut_fin_tsn_bat_hin_sun_jpn_tml_kor_cze_swe_xho_ben_ind_ger_amr_mly_cnt_mol_yor_grk_heb_glc_fre_eng_afr_qcu_ukr_urd_spa_bem_wly_arw_chh_lit_tag_ita_bam_mcd_tsw_jav_tha_amh_knd_fbf_dyu_azi_rom_slo_uzb_swt_vie_sid_akn_ses_swa	0.0725473066430243	0.170745594246599	0.86479474054431
236	chh_alb_cic_spa_tig_hau_aeg_mcd_tur_aze_tsn_jav_dgb_swe_ben_bsq_rus_heb_tsw_cnt_dut_hin_akn_grk_igb_slo_hun_bem_dyu_est_afr_sod_geo_glc_svk_ger_bos_gam_mlt_pol_fin_xho_mly_scr_bat_jpn_knd_kor_urd_cze_swt_nor_ind_bul_amh_sun_mnd_fre_yor_mol_anl_lit_por_guj_arw_qcu_pan_eng_prs_lda_wly_ctl_owc_rom_tag_ukr_moo_ita_fbf_mao_tha_sid_tml_swa_zul_azi_lat_krd_uzb_ewe_vie_amr_ven_bam_ses	-0.713690474857702	-1.71587309546729	0.0895148943103759
237	heb_slo_fbf_ctl_anl_sid_chh_urd_azi_tur_xho_mao_bem_ukr_cze_bsq_fre_gam_yor_mnd_svk_glc_ses_hin_bam_ita_fin_swa_moo_est_prs_amr_geo_bul_dut_eng_krd_hau_wly_lat_hun_ven_tag_rus_jav_jpn_knd_kor_guj_alb_cic_por_sun_spa_owc_ind_cnt_pol_tsn_lit_aeg_grk_ger_arw_bos_qcu_ben_nor_mcd_igb_tig_pan_sod_rom_bat_scr_swt_afr_lda_mly_tha_mlt_tml_zul_akn_uzb_swe_mol_aze_dgb_vie_amh_tsw_dyu_ewe	0.0181127654099039	0.0427008554000383	0.966031543025678
238	heb_svk_akn_alb_sod_tig_mlt_grk_aze_azi_xho_jav_ewe_por_bos_bsq_spa_wly_bam_mnd_fre_cze_igb_rus_swt_pol_fin_tsw_moo_est_nor_sid_geo_afr_slo_arw_guj_amr_aeg_lat_hun_ven_sun_scr_bat_jpn_tml_kor_dut_ben_dyu_ita_tag_ukr_chh_ind_cnt_ger_lda_ctl_gam_mol_swe_eng_urd_qcu_lit_hin_mcd_swa_anl_glc_hau_pan_mly_rom_zul_bul_fbf_mao_tha_owc_knd_cic_yor_tur_prs_krd_uzb_dgb_vie_amh_ses_bem_tsn	-0.202670738164922	-0.478524917500536	0.633399719963478
239	chh_lat_fbf_pol_sod_owc_wly_mcd_aze_uzb_zul_ind_swt_por_alb_bsq_slo_gam_dgb_mnd_prs_hin_bam_grk_ses_mol_fin_yor_xho_est_rus_amh_geo_krd_ukr_arw_eng_mlt_aeg_spa_hun_lda_tag_urd_sun_jpn_knd_kor_glc_lit_ewe_ita_mao_ctl_anl_mly_cnt_fre_swa_afr_amr_dut_scr_ger_pan_qcu_ben_cze_bos_tsn_sid_svk_tig_guj_bat_bul_akn_swe_tsw_jav_tha_heb_tml_cic_ven_azi_rom_nor_tur_dyu_vie_hau_moo_bem_igb	0.21928150552092	0.516025993864823	0.607060974506718
240	chh_hin_bam_scr_amr_anl_sod_grk_tur_aze_lda_jav_ses_svk_afr_bsq_alb_aeg_moo_cnt_ita_guj_akn_pan_ven_krd_est_swt_swa_fin_lit_wly_geo_bul_rom_por_ctl_mlt_heb_eng_hun_zul_bat_dut_mly_jpn_tml_kor_nor_cze_igb_prs_mao_mol_sid_tag_mnd_ben_tsw_swe_amh_pol_lat_ukr_spa_qcu_fre_slo_urd_fbf_hau_ger_owc_rus_sun_arw_cic_bos_ewe_ind_tha_gam_knd_xho_dgb_azi_glc_mcd_uzb_yor_vie_tig_tsn_dyu_bem	-0.362793111126973	-0.858932990093371	0.392585992781398
241	owc_ctl_dgb_spa_aeg_hau_amh_alb_azi_uzb_xho_jav_yor_scr_nor_bsq_svk_sid_tsw_mnd_eng_dut_ven_cze_cic_bul_est_fbf_tsn_hun_bos_heb_geo_pol_ger_afr_slo_gam_sod_ukr_fin_dyu_bat_fre_mao_jpn_knd_kor_hin_rom_swt_ita_tag_grk_mlt_sun_cnt_krd_ses_prs_tig_glc_lit_rus_arw_qcu_lat_mcd_ben_zul_wly_swe_anl_pan_ind_por_igb_guj_ewe_mly_tha_chh_tml_lda_moo_aze_urd_mol_tur_bam_vie_amr_akn_swa_bem	0.10597143837125	0.249346829326996	0.803642401221822
242	sid_krd_swt_spa_anl_amh_mlt_ger_aze_tur_cic_tag_dyu_eng_svk_bsq_lit_aeg_ses_cnt_urd_ben_tsw_grk_swa_alb_est_ewe_bem_hun_pol_owc_geo_arw_ctl_prs_hin_sod_amr_mcd_fin_lda_jav_nor_ind_jpn_tml_kor_rus_glc_bam_swe_mly_pan_gam_sun_mnd_dut_moo_ita_hau_slo_lat_afr_fre_qcu_guj_rom_por_zul_tig_mol_wly_scr_mao_bos_dgb_ukr_yor_bat_tha_heb_knd_akn_tsn_azi_bul_cze_uzb_ven_vie_chh_fbf_igb_xho	-0.156630217432346	-0.36962761473696	0.71250030636375
243	wly_bul_bam_fre_amr_sod_chh_lit_aze_azi_moo_tag_xho_rus_bos_bsq_guj_gam_zul_cnt_pol_ben_cic_svk_ven_arw_fin_dgb_swa_est_glc_heb_geo_cze_alb_scr_swe_sid_owc_eng_hun_fbf_jav_krd_mly_jpn_tml_kor_mol_grk_ewe_por_ind_ita_aeg_mao_mnd_spa_akn_dut_tig_ukr_mcd_urd_nor_qcu_ctl_rom_hin_tsw_hau_ger_amh_prs_sun_slo_tsn_pan_lda_bat_tha_mlt_knd_yor_igb_tur_lat_afr_uzb_dyu_vie_anl_swt_bem_ses	0.719120218196546	1.71149770745138	0.0903225015922211
244	amh_rus_cic_ger_owc_hau_sod_bos_uzb_azi_zul_ind_dgb_nor_mol_bsq_krd_heb_igb_cnt_fre_cze_ewe_urd_tsn_arw_fin_yor_fbf_hun_pan_gam_geo_prs_alb_ukr_afr_aeg_chh_grk_est_bem_sun_por_bat_jpn_knd_kor_glc_dut_tsw_pol_mao_slo_amr_tag_mnd_ben_dyu_mcd_tig_eng_scr_spa_rom_qcu_ctl_hin_bul_ses_anl_lit_mlt_swe_mly_svk_swa_ita_bam_jav_tha_wly_tml_lda_swt_tur_lat_guj_aze_moo_vie_sid_akn_ven_xho	0.420656192945339	0.993575307071618	0.323007805466059
245	owc_guj_bem_scr_wly_gam_anl_alb_tur_azi_tsw_mao_dgb_grk_por_bsq_lat_hau_ewe_cnt_dut_nor_bam_urd_ses_pan_hun_dyu_cic_est_afr_tig_geo_spa_pol_ukr_glc_mlt_chh_eng_fin_lda_sun_rus_tag_jpn_knd_kor_ger_krd_swa_ctl_ind_mcd_sid_jav_mnd_cze_fbf_ita_sod_fre_bul_bos_hin_qcu_svk_lit_mol_yor_amh_swe_aeg_rom_bat_arw_akn_ben_moo_mly_tha_amr_tml_zul_swt_aze_slo_prs_uzb_igb_vie_heb_tsn_xho_ven	-0.273449047149546	-0.646802306665912	0.519353084417463
246	amr_bos_bam_ctl_tig_mlt_gam_krd_uzb_azi_ewe_jav_fbf_grk_rom_bsq_cze_amh_swt_mnd_glc_hin_ven_urd_akn_alb_est_moo_bem_fin_lit_owc_geo_ukr_dut_afr_spa_sid_aeg_swe_hun_dgb_bat_ita_mao_jpn_knd_kor_guj_svk_yor_pan_mly_mcd_heb_sun_cnt_slo_swa_rus_anl_ben_mol_ger_por_qcu_nor_lat_pol_zul_chh_scr_sod_arw_tag_eng_tsw_bul_igb_ind_tha_hau_tml_cic_dyu_aze_prs_fre_tur_lda_vie_wly_xho_tsn_ses	0.455595202741683	1.07516230687882	0.285083551376436
247	tig_rom_ven_bos_heb_owc_aeg_krd_uzb_azi_lda_jav_igb_mcd_rus_bsq_svk_gam_zul_mnd_spa_swe_xho_scr_ses_eng_hun_dgb_tsw_fin_ukr_anl_geo_lat_glc_cze_pan_mlt_sod_alb_est_akn_mly_arw_sun_jpn_tml_kor_ctl_pol_bem_urd_bat_lit_amr_ind_cnt_prs_swt_ben_chh_hin_slo_afr_mol_qcu_dut_ger_por_dyu_hau_guj_wly_grk_tag_ita_cic_fre_moo_mao_tha_amh_knd_tsn_yor_tur_nor_bul_aze_swa_vie_sid_fbf_ewe_bam	-0.349930528908541	-0.82860976731778	0.40944679340124
248	anl_ben_lda_cze_wly_heb_mlt_mol_aze_uzb_fbf_tag_dgb_guj_slo_bsq_ctl_aeg_ewe_cnt_lit_nor_xho_hin_ven_grk_est_yor_moo_fin_pol_gam_geo_pan_swe_arw_por_amh_hau_lat_hun_zul_ind_bul_sun_jpn_tml_kor_urd_prs_ses_eng_mao_svk_tig_bat_mnd_ger_swt_ita_sid_afr_fre_rom_ukr_qcu_krd_glc_mcd_bam_chh_bos_amr_rus_jav_spa_akn_scr_dyu_mly_tha_sod_knd_tsn_cic_tur_alb_dut_azi_igb_vie_owc_tsw_bem_swa	-0.684957170658859	-1.64086857940754	0.104202634545524
249	gam_spa_lda_bul_hau_anl_heb_scr_aze_azi_tsn_mao_dgb_rom_arw_bsq_lat_sod_akn_cnt_svk_ben_tsw_swe_swt_urd_hun_ewe_moo_fin_pan_sid_geo_krd_grk_pol_rus_aeg_amh_slo_est_fbf_mly_hin_sun_jpn_knd_kor_por_ita_cic_lit_jav_fre_amr_bat_mnd_nor_igb_bos_mlt_alb_ctl_glc_prs_qcu_cze_ger_dut_swa_wly_afr_owc_ukr_ind_guj_bem_mcd_ses_tag_tha_chh_tml_xho_bam_uzb_eng_mol_tur_yor_vie_tig_dyu_ven_zul	-0.105226419938545	-0.247935287235374	0.804731085683179
250	mlt_krd_swt_spa_owc_gam_tig_cze_tur_uzb_xho_mly_bem_ger_pan_bsq_prs_anl_dyu_mnd_ctl_pol_tsn_ita_igb_urd_est_zul_fbf_fin_por_sid_geo_ben_bos_guj_arw_chh_wly_afr_hun_cic_mao_svk_sun_jpn_tml_kor_grk_scr_ven_swe_jav_dut_heb_ind_cnt_glc_dgb_rom_sod_nor_slo_lat_eng_qcu_bul_fre_ukr_lda_amr_hin_hau_alb_tag_mcd_yor_rus_ewe_bat_tha_amh_knd_akn_bam_aze_mol_lit_azi_moo_vie_aeg_swa_tsw_ses	0.342878102655561	0.808394984621323	0.420926353482083
251	wly_slo_dyu_nor_owc_chh_amr_spa_aze_uzb_xho_bat_igb_mcd_ukr_bsq_grk_hau_bem_mnd_por_urd_ewe_dut_swt_hin_fin_tsw_lda_hun_ben_aeg_geo_ger_swe_rom_guj_tig_anl_ctl_est_cic_sun_lat_tag_jpn_knd_kor_lit_mol_yor_rus_mly_bos_mlt_jav_cnt_cze_fbf_prs_amh_scr_pan_pol_fre_qcu_afr_ita_eng_dgb_sod_svk_heb_bul_mao_alb_akn_krd_zul_ind_tha_sid_tml_ven_moo_azi_glc_arw_tur_bam_vie_gam_swa_ses_tsn	0.248829992357941	0.585154815539066	0.559860749144128
252	amr_dut_bem_ben_mlt_owc_anl_spa_uzb_tur_fbf_mly_igb_slo_lat_bsq_nor_sid_dyu_mnd_mcd_prs_ses_lit_swt_rus_est_bam_lda_fin_ukr_chh_geo_scr_alb_ger_grk_sod_gam_bul_hun_zul_tag_ita_sun_jpn_knd_kor_afr_guj_cic_svk_jav_urd_amh_bat_cnt_eng_ewe_pol_tig_ctl_rom_arw_pan_qcu_bos_cze_swe_tsw_aeg_mol_heb_hin_ind_por_yor_fre_tsn_mao_tha_wly_tml_swa_moo_azi_glc_krd_aze_dgb_vie_hau_akn_xho_ven	0.339038588102321	0.798761962435909	0.42646363164141
253	amh_hin_dgb_por_aeg_hau_owc_fre_tur_aze_cic_mao_bam_scr_cze_bsq_arw_tig_dyu_cnt_rus_eng_swt_guj_tsn_mcd_est_ven_lda_hun_pol_wly_geo_ita_prs_urd_swe_anl_chh_ben_fin_swa_jav_dut_tag_jpn_tml_kor_glc_ctl_fbf_afr_sun_slo_heb_ind_mnd_ger_moo_mol_sod_spa_alb_svk_bos_qcu_krd_lat_lit_yor_sid_rom_amr_ukr_mly_pan_igb_grk_zul_bat_tha_mlt_knd_ses_akn_azi_nor_bul_uzb_xho_vie_gam_ewe_bem_tsw	0.211003923461857	0.496526561508243	0.620694562171772
254	mlt_mol_swa_bos_hau_heb_sid_hin_tur_aze_tsn_mao_fbf_ita_svk_bsq_prs_owc_xho_cnt_slo_ukr_bam_spa_dyu_swe_est_akn_cic_hun_arw_anl_geo_afr_fre_grk_por_aeg_sod_scr_fin_moo_ind_pol_mly_jpn_knd_kor_cze_guj_tsw_rus_sun_nor_wly_jav_mnd_dut_dgb_mcd_tig_ger_ctl_glc_rom_qcu_lat_pan_bul_swt_amr_lit_chh_eng_bat_urd_ses_alb_bem_tag_tha_gam_tml_lda_ven_uzb_ben_krd_azi_yor_vie_amh_igb_zul_ewe	-0.775509843245376	-1.87182709612563	0.0643734192346985
255	hau_arw_yor_krd_tig_amh_owc_ctl_aze_tur_swt_sun_ven_rus_mol_bsq_alb_chh_akn_mnd_dut_swe_xho_guj_bam_grk_fin_ewe_lda_hun_mcd_gam_geo_bos_lit_ita_ukr_aeg_anl_glc_est_ses_jav_urd_ind_jpn_knd_kor_eng_pol_swa_ger_mly_lat_amr_mao_cnt_ben_tsw_hin_mlt_svk_bul_cze_rom_qcu_scr_por_spa_dyu_sid_prs_heb_nor_bat_slo_zul_pan_bem_tag_tha_sod_tml_moo_igb_azi_fre_afr_uzb_dgb_vie_wly_cic_tsn_fbf	-0.144719496546393	-0.341477503020319	0.73351449321495
256	tig_bos_igb_ger_gam_heb_amh_por_uzb_azi_ewe_tag_swa_fre_ctl_bsq_ben_mlt_akn_mnd_pol_glc_dyu_slo_moo_swe_hun_dgb_tsn_fin_bul_hau_geo_afr_ukr_spa_nor_owc_wly_arw_est_yor_jav_eng_bat_jpn_knd_kor_mol_lit_lda_pan_mly_prs_sid_mao_cnt_svk_ses_rom_anl_alb_hin_grk_guj_qcu_urd_dut_scr_tsw_sod_ita_amr_cze_sun_krd_bam_mcd_swt_ind_tha_aeg_tml_ven_fbf_aze_lat_rus_tur_bem_vie_chh_cic_xho_zul	-0.233360139305593	-0.551483240151197	0.58262510154296
257	heb_glc_ewe_pan_sid_owc_amh_prs_uzb_aze_tsn_mly_moo_mol_eng_bsq_fre_mlt_tsw_cnt_afr_swe_akn_arw_ven_dut_hun_bem_yor_fin_spa_tig_geo_slo_svk_pol_bos_chh_sod_lit_est_lda_ind_ita_jav_jpn_knd_kor_ben_ctl_dgb_krd_bat_rom_wly_tag_mnd_ukr_swa_cze_amr_por_mcd_hin_rus_qcu_lat_guj_scr_cic_gam_urd_aeg_grk_mao_nor_dyu_bul_ses_sun_tha_anl_tml_xho_bam_azi_ger_alb_tur_zul_vie_hau_fbf_swt_igb	0.158401109667075	0.372491564042006	0.710374416691149
258	anl_por_moo_cze_hau_heb_sid_swe_aze_uzb_tsn_mao_lda_pan_bos_bsq_lit_amh_cic_cnt_rom_ben_bam_krd_ses_scr_est_bem_ewe_hun_dut_wly_geo_svk_mol_ger_afr_tig_amr_spa_fin_dgb_tag_arw_bat_jpn_knd_kor_guj_ukr_igb_ctl_jav_prs_sod_sun_mnd_eng_dyu_hin_chh_urd_lat_fre_glc_qcu_nor_grk_alb_zul_aeg_mcd_gam_slo_ind_pol_fbf_bul_swt_mly_tha_mlt_tml_tsw_yor_tur_ita_rus_azi_akn_vie_owc_xho_ven_swa	-0.0740580612192708	-0.174427685720105	0.861908513595313
259	sod_mol_zul_bul_tig_owc_amh_eng_uzb_tur_fbf_ind_ven_grk_por_bsq_fre_wly_xho_mnd_ukr_ben_dgb_ger_cic_scr_est_bem_tsn_hun_lit_amr_geo_alb_nor_lat_bos_chh_gam_swe_fin_swt_jav_prs_mao_jpn_knd_kor_guj_pol_akn_rus_tag_mcd_sid_bat_cnt_slo_ewe_cze_hau_ita_urd_afr_arw_qcu_spa_pan_krd_bam_aeg_dut_mlt_hin_sun_svk_lda_ctl_dyu_mly_tha_anl_tml_ses_swa_aze_glc_rom_azi_moo_vie_heb_yor_tsw_igb	-0.707110745567528	-1.69828826351942	0.0927968998281979
260	amh_mol_bem_bos_sid_mlt_gam_scr_aze_uzb_akn_mly_yor_ger_guj_bsq_pol_wly_dgb_cnt_mcd_slo_tsw_krd_bam_fre_est_ewe_swa_hun_urd_amr_geo_arw_spa_hin_nor_tig_owc_lat_fin_moo_sun_afr_tag_jpn_tml_kor_svk_eng_tsn_prs_jav_dut_sod_mao_mnd_por_ven_ita_aeg_alb_pan_ukr_ctl_qcu_glc_swe_grk_dyu_anl_bul_hau_rus_bat_ben_xho_rom_fbf_ind_tha_heb_knd_cic_swt_azi_cze_lit_tur_lda_vie_chh_ses_igb_zul	0.24890202397656	0.586905478868429	0.558689263396736
261	aeg_ctl_tsn_bos_amr_wly_anl_pan_aze_uzb_dgb_tag_yor_alb_bul_bsq_urd_sid_igb_mnd_nor_prs_ewe_krd_bam_hin_est_tsw_xho_hun_ger_owc_geo_por_swe_ukr_guj_heb_sod_pol_fin_ven_mly_ita_ind_jpn_knd_kor_dut_afr_swt_mol_sun_arw_chh_mao_cnt_grk_cic_scr_amh_rus_mcd_svk_lat_qcu_lit_spa_rom_lda_hau_cze_tig_slo_bat_ben_moo_glc_ses_jav_tha_gam_tml_bem_fbf_azi_eng_fre_tur_akn_vie_mlt_dyu_zul_swa	-0.556262538797177	-1.32707916374022	0.18773145643081
262	aeg_prs_ven_bos_chh_gam_hau_dut_tur_aze_lda_ind_akn_hin_mcd_bsq_lat_tig_cic_cnt_cze_slo_yor_svk_dgb_ukr_hun_tsw_swt_fin_alb_wly_geo_swe_fre_lit_ger_mlt_heb_guj_est_fbf_mly_rus_tag_jpn_knd_kor_bul_ita_zul_grk_sun_afr_sod_bat_mnd_glc_tsn_arw_amh_pol_spa_urd_nor_qcu_ben_pan_rom_xho_amr_por_anl_scr_mao_krd_dyu_eng_bem_jav_tha_owc_tml_moo_ses_uzb_mol_ctl_azi_igb_vie_sid_bam_ewe_swa	-0.373007242497438	-0.883319855095339	0.379341188343889
263	heb_nor_akn_slo_amr_owc_sod_lit_aze_tur_tsw_jav_yor_mcd_alb_bsq_ukr_anl_ses_mnd_ben_guj_cic_ita_ewe_grk_fin_bem_moo_est_ger_sid_geo_dut_pol_hin_svk_mlt_amh_urd_hun_dyu_tag_bul_mao_jpn_knd_kor_afr_scr_swa_glc_mly_spa_chh_bat_cnt_rus_xho_krd_gam_ctl_lat_prs_cze_qcu_swe_eng_bos_lda_hau_pan_tig_rom_ind_por_fbf_arw_tsn_sun_tha_aeg_tml_zul_bam_uzb_mol_fre_azi_ven_vie_wly_dgb_swt_igb	-0.0547741283142869	-0.129021562650596	0.89761920932284
264	amr_nor_swt_scr_mlt_sod_anl_alb_aze_azi_moo_mao_cic_lit_prs_bsq_cze_chh_igb_mnd_mol_slo_zul_ctl_tsw_eng_est_akn_lda_hun_por_amh_geo_dut_arw_lat_rus_owc_aeg_afr_fin_yor_jav_bul_bat_jpn_tml_kor_ita_pol_ewe_krd_tag_urd_sid_sun_cnt_spa_fbf_ukr_hau_svk_glc_ger_pan_qcu_grk_ben_guj_tsn_gam_bos_wly_fre_ind_rom_bam_mcd_ses_mly_tha_tig_knd_bem_xho_tur_swe_hin_uzb_ven_vie_heb_swa_dyu_dgb	-0.699228384718499	-1.67668693698398	0.0969621922070641
265	wly_ukr_tsn_svk_chh_aeg_heb_slo_azi_aze_moo_mao_bem_ita_ctl_bsq_mcd_sod_cic_mnd_mol_ger_dgb_lat_ewe_krd_fin_zul_xho_hun_bul_hau_geo_lit_scr_alb_eng_sid_anl_swe_est_igb_ind_cze_jav_jpn_knd_kor_pol_pan_akn_hin_tag_fre_amh_bat_cnt_rom_fbf_guj_amr_rus_spa_arw_afr_qcu_prs_ben_glc_ven_owc_grk_tig_bos_sun_dut_bam_por_swa_mly_tha_gam_tml_ses_lda_uzb_nor_urd_tur_swt_vie_mlt_yor_tsw_dyu	-0.818538478306749	-1.97025975581441	0.0517828680458827
266	sod_urd_swt_ukr_amh_sid_hau_spa_aze_azi_fbf_jav_ven_hin_pol_bsq_afr_gam_yor_cnt_svk_lat_zul_eng_moo_nor_fin_igb_bem_hun_lit_tig_geo_scr_swe_pan_ctl_mlt_wly_guj_est_swa_mly_ben_bat_jpn_tml_kor_slo_krd_tsw_bul_tag_glc_amr_ind_mnd_cze_bam_rus_heb_arw_ita_por_prs_qcu_fre_ger_mol_dgb_chh_alb_aeg_rom_sun_grk_akn_mcd_ses_mao_tha_anl_knd_ewe_lda_uzb_dut_bos_tur_dyu_vie_owc_tsn_cic_xho	0.0194304429233613	0.045729032246522	0.963624274053158
267	mlt_guj_bem_rus_tig_owc_hau_hin_uzb_azi_fbf_jav_ses_bos_swe_bsq_afr_sid_tsn_cnt_ita_nor_moo_urd_cic_dut_est_dgb_igb_hun_arw_gam_geo_mol_grk_lit_eng_amr_chh_ben_fin_akn_sun_pol_bat_jpn_tml_kor_fre_prs_ewe_ger_tag_spa_amh_mly_mnd_krd_swa_ukr_wly_glc_lat_scr_bul_qcu_mcd_slo_pan_xho_sod_alb_anl_cze_mao_rom_bam_ctl_tsw_ind_tha_heb_knd_yor_zul_aze_svk_por_tur_lda_vie_aeg_dyu_ven_swt	-0.118653878862862	-0.279800709929307	0.780251781607598
268	gam_pan_bem_spa_heb_tig_aeg_mol_tur_azi_swa_sun_tsw_ben_lat_bsq_bos_wly_ven_mnd_por_afr_akn_dut_bam_arw_hun_yor_lda_est_bul_anl_geo_grk_hin_svk_fre_amr_sod_krd_fin_dyu_mly_cze_tag_jpn_knd_kor_prs_ukr_ses_guj_jav_swe_sid_bat_cnt_rom_ewe_scr_hau_eng_ctl_nor_lit_qcu_slo_mcd_glc_moo_owc_ita_amh_ger_ind_urd_cic_alb_zul_mao_tha_chh_tml_igb_tsn_aze_rus_pol_uzb_fbf_vie_mlt_xho_dgb_swt	-0.562843980513368	-1.34390928410754	0.182247247085059
269	wly_mcd_lda_grk_hau_owc_sid_arw_azi_tur_ewe_sun_zul_scr_alb_bsq_pol_tig_ses_mnd_ger_lit_bem_lat_tsw_urd_est_bam_fbf_hun_krd_gam_geo_bul_ukr_bos_spa_anl_chh_guj_fin_dyu_jav_glc_mly_jpn_knd_kor_hin_mol_moo_cze_ind_afr_mlt_mao_cnt_dut_xho_svk_aeg_rus_eng_rom_pan_qcu_por_ben_ita_yor_amr_nor_amh_fre_bat_prs_ven_ctl_swt_tag_tha_sod_tml_igb_dgb_uzb_slo_swe_aze_akn_vie_heb_tsn_cic_swa	0.121795603929257	0.2875133317255	0.774358984635654
270	amh_mcd_tsn_rus_heb_sid_amr_mol_tur_aze_igb_sun_tsw_spa_nor_bsq_ukr_hau_fbf_cnt_krd_swe_swt_arw_dgb_rom_hun_ewe_dyu_fin_glc_chh_geo_lat_afr_bul_por_gam_tig_scr_est_lda_jav_alb_bat_jpn_knd_kor_cze_bos_cic_dut_mly_slo_wly_ind_mnd_hin_swa_pol_anl_fre_lit_guj_grk_qcu_ger_ita_prs_bem_owc_urd_aeg_ctl_mao_eng_ven_svk_moo_tag_tha_sod_tml_zul_bam_azi_ben_pan_uzb_xho_vie_mlt_akn_ses_yor	0.629587826375382	1.49401081958806	0.138558041126743
271	amh_mcd_dyu_prs_anl_gam_sid_arw_tur_aze_zul_mly_fbf_lat_fre_bsq_scr_aeg_dgb_cnt_alb_guj_ses_bul_bam_slo_est_swa_igb_hun_pol_amr_geo_eng_dut_ger_rus_chh_wly_por_fin_moo_tag_rom_mao_jpn_knd_kor_cze_svk_tsn_swe_ind_ben_mlt_bat_mnd_nor_akn_spa_heb_glc_bos_ctl_mol_qcu_ukr_afr_hin_xho_tig_krd_owc_grk_sun_pan_swt_urd_lda_jav_tha_hau_tml_bem_ven_uzb_lit_ita_azi_tsw_vie_sod_ewe_yor_cic	0.262175954164906	0.617078514783217	0.538690796590591
272	anl_nor_yor_ukr_amh_amr_gam_hin_uzb_tur_ven_ind_cic_rus_lit_bsq_lat_tig_lda_mnd_arw_bos_tsw_ita_swa_ctl_est_swt_ewe_hun_slo_sod_geo_por_alb_swe_afr_wly_chh_pan_fin_igb_mao_dut_sun_jpn_tml_kor_glc_urd_dgb_krd_tag_fre_mlt_jav_cnt_mcd_bam_spa_owc_rom_eng_mol_prs_qcu_svk_guj_bul_moo_heb_pol_sid_cze_bat_grk_ses_ben_fbf_mly_tha_aeg_knd_bem_zul_azi_scr_ger_aze_xho_vie_hau_tsn_akn_dyu	-0.807285738159528	-1.94870050576531	0.0543452585256633
273	mlt_ger_fbf_rus_sid_wly_amr_pan_aze_azi_moo_ind_ses_scr_fre_bsq_pol_aeg_akn_mnd_slo_ukr_dgb_prs_bem_eng_est_igb_tsw_fin_dut_sod_geo_lat_cze_mcd_bos_chh_anl_guj_hun_swt_mao_glc_mly_jpn_tml_kor_bul_arw_tsn_ctl_tag_hin_hau_bat_cnt_por_dyu_krd_tig_lit_swe_grk_urd_qcu_ita_nor_afr_lda_gam_ben_owc_spa_sun_alb_cic_mol_ewe_jav_tha_amh_knd_yor_ven_uzb_svk_rom_tur_swa_vie_heb_zul_bam_xho	-0.630353955738815	-1.50569072344206	0.135535618221577
274	anl_spa_fbf_bos_sid_amh_wly_swe_azi_uzb_ven_sun_tsn_por_ctl_bsq_arw_aeg_moo_mnd_ben_rus_yor_svk_dyu_fre_hun_zul_bem_est_bul_mlt_geo_guj_slo_eng_alb_sod_amr_mol_fin_bam_jav_pol_bat_jpn_tml_kor_ger_urd_ewe_nor_mly_lit_heb_tag_cnt_rom_xho_scr_tig_cze_mcd_ukr_glc_qcu_krd_grk_dut_lda_owc_pan_chh_prs_ind_afr_swt_hin_swa_mao_tha_hau_knd_akn_tsw_tur_lat_ita_aze_dgb_vie_gam_igb_cic_ses	-0.747031562356683	-1.79730062833399	0.0755336125010056
275	sod_nor_swt_spa_wly_amh_gam_ctl_tur_azi_bem_mao_yor_afr_cze_bsq_prs_hau_ewe_mnd_bos_arw_moo_scr_ven_urd_fin_igb_xho_hun_swe_chh_geo_lit_lat_fre_mcd_sid_owc_ukr_est_tsw_mly_svk_jav_jpn_tml_kor_ben_ita_lda_hin_tag_guj_mlt_bat_cnt_pan_akn_pol_heb_alb_glc_por_bul_qcu_dut_ger_grk_ses_anl_slo_amr_eng_ind_rom_swa_mol_bam_sun_tha_aeg_knd_fbf_tsn_uzb_rus_krd_aze_dgb_vie_tig_cic_dyu_zul	0.504905951748911	1.19334154433463	0.235771031062503
276	gam_ger_bem_por_aeg_owc_anl_ben_azi_uzb_dgb_sun_yor_arw_dut_bsq_lit_amh_xho_cnt_pan_bos_akn_glc_ven_cze_fin_lda_swt_est_krd_mlt_geo_scr_ukr_prs_mcd_wly_sod_nor_hun_ses_ind_urd_jav_jpn_knd_kor_slo_bul_bam_pol_mao_fre_amr_mly_mnd_guj_moo_alb_chh_eng_grk_ctl_swe_qcu_mol_spa_hin_zul_sid_rom_hau_lat_tag_ita_tsw_afr_fbf_bat_tha_tig_tml_swa_cic_aze_svk_rus_tur_ewe_vie_heb_tsn_igb_dyu	-0.00980999216422715	-0.0231176527796131	0.981605954151622
277	wly_cze_tsn_guj_hau_amh_chh_prs_aze_azi_bam_mly_moo_bul_urd_bsq_hin_amr_swa_mnd_pan_nor_tsw_spa_cic_swe_fin_fbf_xho_est_scr_sod_geo_por_lat_rom_grk_mlt_anl_arw_hun_ewe_sun_mcd_ind_jpn_tml_kor_glc_pol_ses_svk_jav_ctl_heb_tag_cnt_ben_yor_bos_gam_ita_lit_fre_afr_qcu_dut_ukr_alb_bem_tig_ger_owc_krd_mao_slo_ven_mol_lda_bat_tha_aeg_knd_dgb_zul_tur_rus_eng_uzb_igb_vie_sid_dyu_swt_akn	-0.453998326844568	-1.07875220652138	0.283488165418383
278	mlt_grk_bem_mcd_tig_amh_sid_pol_tur_azi_akn_mly_igb_pan_guj_bsq_slo_anl_lda_cnt_arw_svk_cic_ctl_dgb_bos_hun_tsn_bam_est_lit_sod_geo_scr_ger_bul_cze_hau_wly_prs_fin_ven_ind_glc_bat_jpn_knd_kor_rus_hin_yor_nor_mao_krd_owc_tag_mnd_ita_swt_spa_aeg_lat_urd_eng_dut_qcu_fre_por_swe_ewe_heb_ukr_gam_ben_sun_rom_zul_mol_fbf_jav_tha_amr_tml_dyu_moo_uzb_afr_alb_aze_ses_vie_chh_xho_swa_tsw	-0.370246686801245	-0.878237564819406	0.382078160024113
279	sid_eng_bem_cze_sod_tig_chh_bos_tur_azi_igb_ind_zul_arw_grk_bsq_hin_gam_lda_cnt_ita_pol_ewe_guj_ses_urd_hun_akn_swa_est_slo_hau_geo_prs_svk_dut_afr_amr_amh_ben_fin_tsn_tag_bul_mao_jpn_knd_kor_ger_mcd_dgb_pan_bat_ctl_wly_jav_mnd_swe_bam_scr_owc_fre_lit_spa_nor_qcu_alb_lat_mol_yor_mlt_ukr_anl_krd_mly_rus_swt_por_ven_sun_tha_aeg_tml_tsw_xho_uzb_rom_glc_aze_dyu_vie_heb_cic_fbf_moo	-0.139369643300878	-0.329019001123209	0.742881113837155
280	gam_fre_cic_krd_tig_owc_wly_svk_uzb_azi_swt_ind_akn_cze_glc_bsq_bul_amh_ven_cnt_urd_scr_xho_grk_yor_arw_hun_ewe_dyu_fin_lit_anl_geo_afr_bos_rom_pan_sid_aeg_ger_est_lda_mao_ben_sun_jpn_tml_kor_prs_slo_swa_rus_mly_nor_heb_jav_mnd_ukr_tsw_pol_chh_alb_ctl_dut_mol_qcu_mcd_eng_por_bam_hau_hin_amr_swe_tag_guj_zul_ita_tsn_bat_tha_sod_knd_moo_fbf_aze_lat_spa_tur_igb_vie_mlt_bem_dgb_ses	-0.0407474301705165	-0.0960284456662016	0.923704606839143
281	amr_fre_dgb_spa_sod_aeg_sid_guj_aze_azi_ewe_jav_swt_ukr_bul_bsq_ger_amh_ses_mnd_grk_krd_tsw_prs_fbf_afr_est_ven_igb_fin_ctl_hau_geo_ita_eng_bos_glc_tig_gam_svk_hun_zul_bat_dut_sun_jpn_tml_kor_pol_scr_tsn_mcd_ind_urd_mlt_mly_cnt_lat_xho_alb_wly_rus_nor_rom_pan_qcu_cze_por_lit_cic_chh_mol_anl_swe_tag_hin_bam_ben_yor_mao_tha_owc_knd_dyu_akn_uzb_arw_slo_tur_swa_vie_heb_bem_moo_lda	-0.748326863658442	-1.80099427903938	0.0749449525358213
282	aeg_por_dgb_bul_anl_sid_owc_ita_uzb_azi_swa_ind_bem_ukr_mol_bsq_svk_hau_xho_cnt_urd_bos_yor_guj_lda_nor_est_tsn_ewe_hun_spa_heb_geo_pan_ctl_eng_grk_sod_tig_ben_fin_fbf_sun_lit_mao_jpn_tml_kor_ger_fre_tsw_prs_mly_swe_mlt_tag_mnd_rus_akn_dut_amr_scr_slo_pol_mcd_qcu_glc_rom_alb_bam_amh_cze_wly_lat_jav_hin_zul_arw_ses_bat_tha_chh_knd_moo_swt_aze_krd_afr_tur_cic_vie_gam_dyu_igb_ven	0.31123997944904	0.732879477910268	0.465475176032226
283	heb_swe_dgb_lit_aeg_amr_amh_ger_azi_tur_xho_tag_zul_pan_grk_bsq_eng_anl_swt_mnd_fre_mol_moo_dut_tsn_mcd_est_bam_fbf_fin_slo_chh_geo_prs_afr_ukr_lat_hau_mlt_hin_hun_swa_bat_rus_mao_jpn_tml_kor_alb_nor_ses_rom_mly_scr_wly_ind_cnt_cze_yor_por_tig_arw_bul_guj_bos_qcu_urd_krd_glc_akn_sid_pol_gam_ben_jav_ita_ewe_ctl_ven_sun_tha_owc_knd_igb_tsw_aze_spa_svk_uzb_bem_vie_sod_dyu_cic_lda	-0.384240906859463	-0.911032417815424	0.36463363840068
284	wly_svk_igb_hin_heb_amh_owc_nor_azi_aze_xho_jav_dyu_pan_afr_bsq_urd_chh_dgb_cnt_glc_grk_fbf_ukr_cic_bos_hun_ven_tsw_est_eng_gam_geo_mol_ctl_prs_swe_hau_amr_slo_fin_bem_ind_alb_mly_jpn_tml_kor_ita_fre_ewe_scr_sun_rom_sod_bat_mnd_ger_swt_spa_mlt_lit_guj_krd_ben_qcu_rus_por_cze_bam_aeg_bul_sid_pol_tag_dut_ses_arw_akn_mao_tha_anl_knd_yor_tsn_uzb_mcd_lat_tur_moo_vie_tig_zul_lda_swa	0.206826295948789	0.48758425216582	0.626991792496401
285	chh_ben_swa_rus_hau_sid_owc_spa_tur_azi_akn_bat_lda_prs_mcd_bsq_grk_mlt_ewe_mnd_dut_ctl_dgb_pol_bam_mol_fin_ses_igb_hun_fre_tig_geo_lat_bul_pan_por_aeg_anl_ger_est_cic_sun_rom_ind_jpn_tml_kor_glc_bos_zul_ita_jav_swe_gam_mly_cnt_eng_yor_guj_heb_nor_ukr_alb_urd_qcu_svk_lit_arw_swt_amr_cze_sod_scr_tag_afr_ven_slo_dyu_mao_tha_amh_knd_bem_xho_aze_hin_krd_uzb_fbf_vie_wly_moo_tsn_tsw	-0.333174852418614	-0.788866654201673	0.432196382039223
286	wly_urd_ewe_por_heb_mlt_gam_ita_tur_uzb_yor_sun_akn_ger_guj_bsq_eng_amr_lda_cnt_bos_ben_swa_rom_ven_alb_hun_bem_igb_est_swe_aeg_geo_ctl_hin_nor_arw_sod_chh_fre_fin_xho_mao_spa_tag_jpn_knd_kor_krd_prs_swt_slo_mly_pol_amh_ind_mnd_cze_tsn_rus_tig_glc_mcd_ukr_bul_qcu_grk_lat_scr_dgb_anl_afr_owc_mol_bat_svk_fbf_pan_tsw_jav_tha_hau_tml_cic_ses_aze_lit_dut_azi_zul_vie_sid_moo_bam_dyu	0.0304283286317604	0.0716815407113711	0.943009275779628
287	heb_prs_xho_mcd_sod_owc_amh_hin_azi_tur_fbf_bat_lda_swe_spa_bsq_guj_sid_ven_cnt_glc_eng_dyu_grk_ses_ctl_est_zul_igb_fin_ger_tig_geo_lat_arw_svk_pol_chh_gam_por_hun_ewe_jav_pan_tag_jpn_knd_kor_bul_ben_tsn_urd_mao_slo_aeg_ind_mnd_dut_akn_cze_hau_alb_mol_afr_scr_qcu_rus_ita_nor_swt_anl_krd_amr_bos_mly_lit_bam_ukr_bem_sun_tha_wly_tml_swa_cic_uzb_rom_fre_aze_tsw_vie_mlt_moo_yor_dgb	1.27148856691355	3.08789146660364	0.00265725304431941
288	chh_urd_akn_ger_hau_heb_aeg_afr_tur_azi_moo_bat_dgb_glc_grk_bsq_lit_anl_fbf_mnd_guj_nor_bam_ukr_swt_ctl_fin_ewe_cic_est_dut_wly_geo_slo_pol_bos_bul_sid_tig_rus_hun_swa_ind_lat_tag_jpn_knd_kor_prs_scr_ses_rom_sun_ben_sod_mao_cnt_hin_yor_mol_mlt_svk_swe_spa_ita_qcu_krd_fre_alb_tsn_owc_arw_amr_por_mly_eng_lda_cze_zul_jav_tha_gam_tml_tsw_igb_uzb_mcd_pan_aze_xho_vie_amh_bem_dyu_ven	0.100315495334261	0.236023861051937	0.813933174345406
289	mlt_guj_lda_cze_tig_aeg_amh_bul_azi_aze_yor_mly_igb_urd_lat_bsq_ukr_chh_swt_cnt_mcd_pol_cic_prs_xho_slo_fin_tsn_dyu_hun_rom_owc_geo_por_glc_fre_arw_amr_wly_eng_est_zul_mao_bos_ind_jpn_tml_kor_ger_ctl_dgb_krd_bat_rus_hau_tag_mnd_mol_ven_spa_sod_afr_hin_alb_pan_qcu_ita_ben_swe_ewe_heb_dut_anl_scr_jav_svk_tsw_grk_bem_sun_tha_gam_knd_moo_swa_uzb_nor_lit_tur_akn_vie_sid_fbf_bam_ses	0.189351189844399	0.445715576707277	0.656838607836753
290	aeg_fre_igb_prs_owc_gam_chh_rom_aze_uzb_cic_mao_bem_afr_lat_bsq_spa_amh_akn_mnd_alb_glc_swt_pan_dgb_mol_hun_dyu_ewe_est_bos_tig_geo_hin_ben_ctl_rus_mlt_sod_guj_fin_swa_jav_svk_bat_jpn_tml_kor_cze_nor_xho_mcd_tag_eng_anl_mly_cnt_urd_bam_ger_heb_por_pol_scr_ita_qcu_lit_bul_dut_zul_wly_ukr_amr_slo_sun_krd_tsn_swe_yor_ind_tha_hau_knd_ses_tsw_azi_arw_grk_tur_moo_vie_sid_lda_fbf_ven	-0.0748398843732878	-0.176421867781447	0.860346142605698
291	sod_lat_tsn_dut_wly_sid_amr_bul_tur_aze_swt_mao_igb_alb_hin_bsq_pol_chh_xho_mnd_mol_arw_lda_urd_tsw_slo_est_yor_ven_hun_pan_amh_geo_bos_prs_svk_grk_mlt_tig_scr_fin_moo_jav_cze_sun_jpn_tml_kor_mcd_ctl_dyu_glc_bat_rus_anl_tag_cnt_rom_fbf_eng_gam_swe_spa_lit_ger_qcu_krd_fre_guj_swa_heb_por_owc_ben_ind_ukr_cic_afr_bem_mly_tha_hau_knd_akn_zul_azi_ita_nor_uzb_ses_vie_aeg_bam_dgb_ewe	-0.192172697372561	-0.453952992686053	0.650920287320605
292	amh_urd_dyu_alb_wly_hau_mlt_nor_uzb_aze_igb_jav_dgb_mcd_ukr_bsq_arw_sid_akn_cnt_swe_bul_ven_pol_ewe_lit_est_cic_xho_hun_scr_gam_geo_krd_afr_ger_por_tig_aeg_ita_fin_tsw_mao_ctl_mly_jpn_tml_kor_cze_grk_fbf_lat_bat_eng_chh_sun_mnd_guj_swt_pan_sod_slo_rom_hin_fre_qcu_spa_ben_glc_yor_owc_rus_amr_mol_ind_svk_ses_bos_zul_tag_tha_heb_knd_swa_bem_azi_dut_prs_tur_bam_vie_anl_moo_lda_tsn	-0.696040926615414	-1.66602596022858	0.0990732119840786
293	sid_ukr_ses_bul_anl_owc_aeg_mcd_azi_tur_bam_sun_swt_bos_lit_bsq_lat_mlt_tsw_mnd_grk_ger_yor_guj_xho_spa_fin_igb_dyu_est_fre_chh_geo_alb_eng_rus_dut_heb_gam_urd_hun_ewe_tag_slo_mly_jpn_tml_kor_hin_nor_lda_mol_bat_scr_sod_mao_cnt_ctl_tsn_pan_amr_krd_prs_ita_arw_qcu_ben_por_swe_zul_hau_svk_amh_rom_ind_afr_ven_pol_bem_jav_tha_tig_knd_fbf_moo_aze_cze_glc_uzb_cic_vie_wly_dgb_swa_akn	0.176941539324385	0.416683768802333	0.677869902044385
294	amh_bul_xho_afr_gam_amr_anl_glc_aze_tur_akn_tag_zul_lit_pol_bsq_dut_tig_fbf_mnd_urd_hin_swt_bos_ses_guj_est_bam_dyu_fin_krd_sod_geo_swe_rom_arw_alb_mlt_hau_nor_hun_ven_mly_ctl_bat_jpn_tml_kor_svk_por_moo_mol_ind_rus_sid_sun_cnt_grk_ewe_ukr_owc_ita_lat_prs_ger_qcu_ben_scr_slo_cic_chh_spa_aeg_mcd_jav_fre_swa_cze_tsn_mao_tha_wly_knd_yor_tsw_uzb_pan_eng_azi_dgb_vie_heb_igb_lda_bem	-0.614588038176142	-1.46920050553008	0.145153105134347
295	chh_bul_ses_ctl_sod_amr_mlt_hin_azi_tur_fbf_bat_moo_slo_eng_bsq_urd_heb_yor_mnd_grk_rom_akn_lat_swt_nor_hun_lda_ewe_fin_glc_wly_geo_por_swe_guj_dut_aeg_hau_ger_est_bem_jav_afr_mao_jpn_knd_kor_scr_mcd_dgb_prs_mly_mol_anl_ind_cnt_krd_xho_bos_gam_pol_cze_arw_ben_qcu_ukr_pan_rus_bam_owc_ita_tig_alb_sun_lit_zul_fre_cic_tag_tha_sid_tml_tsw_tsn_aze_svk_spa_uzb_igb_vie_amh_dyu_swa_ven	-0.467773282766442	-1.11304905032273	0.268556048042045
296	aeg_bos_tsw_afr_tig_wly_mlt_fre_azi_tur_swa_mly_ven_ukr_rom_bsq_alb_chh_lda_mnd_pan_mcd_moo_eng_zul_hin_est_cic_bem_fin_guj_sid_geo_lat_pol_arw_nor_anl_hau_slo_hun_fbf_mao_por_tag_jpn_knd_kor_svk_urd_tsn_mol_jav_krd_gam_bat_cnt_ben_ewe_ctl_sod_dut_scr_ger_glc_qcu_rus_bul_prs_swt_amr_swe_owc_lit_ind_grk_bam_cze_akn_sun_tha_heb_tml_xho_dgb_uzb_ita_spa_aze_ses_vie_amh_yor_dyu_igb	-0.420591654636229	-0.998052900102376	0.320843488326661
297	amr_bos_akn_krd_sod_wly_anl_alb_azi_uzb_lda_bat_zul_ctl_glc_bsq_spa_amh_dyu_mnd_bul_ben_swa_hin_ewe_lit_est_tsn_ses_fin_ger_mlt_geo_mol_cze_grk_fre_gam_chh_mcd_hun_igb_ind_svk_jav_jpn_tml_kor_pan_arw_bam_slo_sun_ukr_heb_tag_cnt_dut_cic_rom_aeg_por_eng_swe_scr_qcu_afr_rus_pol_tsw_tig_lat_owc_ita_mly_guj_ven_urd_swt_mao_tha_hau_knd_moo_fbf_aze_prs_nor_tur_xho_vie_sid_dgb_yor_bem	-0.0868176071240622	-0.204535557211321	0.838381970916343
298	gam_ctl_moo_por_tig_aeg_heb_dut_azi_uzb_lda_tag_dyu_ger_rom_bsq_ben_amr_dgb_mnd_lit_mcd_ven_cze_ewe_scr_est_swa_tsn_fin_prs_amh_geo_spa_hin_alb_bos_anl_mlt_fre_hun_bem_jav_bul_sun_jpn_tml_kor_krd_urd_cic_slo_mao_rus_sod_ind_cnt_grk_igb_lat_sid_afr_svk_ita_eng_qcu_ukr_swe_nor_bam_hau_pan_wly_guj_bat_mol_xho_pol_tsw_mly_tha_chh_knd_akn_ses_tur_arw_glc_aze_yor_vie_owc_fbf_zul_swt	-0.693164419580441	-1.66185188880469	0.0999098244798676
299	heb_glc_cic_dut_gam_tig_sid_swe_aze_tur_bem_mly_swt_lat_nor_bsq_alb_hau_lda_cnt_arw_guj_tsw_eng_yor_svk_hun_igb_tsn_fin_prs_aeg_geo_mol_urd_grk_spa_sod_amh_ctl_est_zul_sun_ita_jav_jpn_knd_kor_mcd_ben_moo_rus_bat_slo_mlt_ind_mnd_bos_ses_ukr_amr_pan_por_scr_bul_qcu_ger_fre_krd_fbf_wly_hin_chh_cze_tag_rom_ewe_lit_akn_mao_tha_anl_tml_bam_xho_azi_afr_pol_uzb_swa_vie_owc_dyu_ven_dgb	-0.336285730360846	-0.796116742336544	0.427991685324164
300	chh_afr_bam_por_wly_sod_anl_swe_uzb_tur_zul_tag_dgb_ben_ctl_bsq_bul_amr_ven_cnt_bos_scr_ses_mol_cic_ita_est_akn_lda_hun_urd_sid_geo_mcd_glc_dut_alb_hau_mlt_nor_fin_swa_bat_eng_sun_jpn_tml_kor_lit_slo_swt_grk_ind_krd_gam_jav_mnd_lat_xho_rus_aeg_spa_hin_prs_ukr_qcu_guj_fre_pol_fbf_owc_rom_heb_cze_mly_arw_dyu_ger_igb_mao_tha_tig_knd_tsw_ewe_aze_pan_svk_azi_yor_vie_amh_moo_tsn_bem	-0.217220987581895	-0.512927317102405	0.609218407830824
301	sod_spa_zul_mol_owc_sid_hau_pan_tur_aze_fbf_tag_igb_arw_guj_bsq_ita_chh_ses_cnt_grk_rom_xho_fre_ven_ukr_fin_bem_yor_est_scr_anl_geo_krd_por_rus_lat_heb_amh_prs_hun_bam_sun_urd_mly_jpn_tml_kor_lit_bos_tsw_swe_mao_ctl_tig_bat_mnd_hin_cic_glc_gam_mcd_slo_svk_afr_qcu_pol_ben_eng_lda_aeg_dut_amr_bul_ind_cze_tsn_nor_dyu_jav_tha_mlt_knd_moo_dgb_azi_ger_alb_uzb_swt_vie_wly_ewe_akn_swa	-0.304013902272361	-0.720221043954285	0.473195217601059
302	sod_ukr_swa_arw_aeg_heb_sid_lat_aze_azi_tsn_ind_dgb_slo_rus_bsq_hin_mlt_lda_mnd_rom_fre_igb_pan_dyu_por_fin_yor_ven_hun_ita_hau_geo_spa_nor_mol_dut_amr_anl_eng_est_xho_tag_ger_bat_jpn_tml_kor_prs_afr_moo_bul_mly_ctl_chh_mao_cnt_mcd_bam_ben_owc_krd_cze_alb_lit_qcu_swe_urd_pol_ses_tig_glc_amh_svk_sun_scr_bem_bos_swt_jav_tha_gam_knd_akn_zul_tur_guj_grk_uzb_fbf_vie_wly_tsw_ewe_cic	-0.514390052798828	-1.22338594435323	0.224274720611666
303	amr_prs_bem_lit_heb_sid_gam_scr_azi_aze_ses_ind_swt_ctl_mcd_bsq_eng_mlt_tsn_cnt_cze_svk_xho_bos_ven_pan_fin_fbf_igb_est_ukr_wly_geo_por_krd_rus_rom_hau_amh_fre_hun_dgb_mly_hin_jav_jpn_tml_kor_slo_glc_swa_afr_bat_urd_owc_sun_mnd_bul_tsw_spa_tig_arw_alb_ger_dut_qcu_lat_ben_nor_dyu_aeg_swe_sod_guj_mao_grk_ewe_mol_yor_tag_tha_chh_knd_zul_moo_tur_pol_ita_uzb_lda_vie_anl_bam_cic_akn	0.0109631866708078	0.0258328823320555	0.979445984919296
304	anl_por_igb_urd_chh_sod_owc_glc_uzb_tur_lda_bat_fbf_bul_rus_bsq_slo_tig_cic_mnd_rom_pan_swt_fre_akn_ctl_est_swa_bem_hun_bos_amr_geo_dut_svk_eng_prs_wly_heb_nor_fin_xho_sun_scr_tag_jpn_knd_kor_alb_ukr_bam_guj_jav_arw_sid_mao_cnt_afr_zul_mol_aeg_ita_grk_lat_cze_qcu_mcd_spa_krd_ven_hau_hin_amh_ben_ind_swe_dyu_ger_ses_mly_tha_mlt_tml_moo_tsw_azi_lit_pol_aze_yor_vie_gam_ewe_tsn_dgb	-0.743289033690314	-1.78645549739324	0.0772842049406125
305	wly_alb_dgb_svk_anl_aeg_sod_swe_aze_tur_igb_bat_lda_cze_ger_bsq_pan_gam_swt_mnd_lat_por_bam_bos_fbf_ben_hun_ewe_xho_fin_ukr_sid_geo_spa_rus_prs_mcd_tig_heb_glc_est_akn_jav_guj_sun_jpn_knd_kor_urd_rom_cic_arw_mly_scr_owc_ind_cnt_ctl_ven_ita_amh_krd_eng_afr_pol_qcu_grk_nor_bul_moo_chh_lit_amr_hin_mao_dut_dyu_slo_tsw_tag_tha_mlt_tml_swa_ses_uzb_fre_mol_azi_zul_vie_hau_tsn_yor_bem	-0.60090064866577	-1.43720549590529	0.154015631721347
306	anl_lit_akn_krd_tig_mlt_aeg_spa_uzb_tur_moo_tag_lda_arw_glc_bsq_por_amh_igb_cnt_scr_ben_bam_swe_ses_mcd_hun_zul_ewe_est_cze_sid_geo_ger_bul_bos_hin_amr_heb_slo_fin_bem_mly_lat_ind_jpn_knd_kor_urd_mol_yor_fre_sun_pol_sod_jav_mnd_pan_dyu_grk_wly_rus_nor_alb_ukr_qcu_svk_eng_ctl_swt_hau_guj_owc_ita_bat_afr_tsn_rom_cic_mao_tha_gam_tml_dgb_ven_azi_dut_prs_aze_swa_vie_chh_fbf_xho_tsw	-0.652648083706469	-1.56240749243742	0.121588624296432
307	aeg_ita_xho_por_wly_mlt_owc_arw_aze_uzb_bam_tag_fbf_ctl_svk_bsq_lat_chh_swt_cnt_prs_ukr_tsw_mcd_tsn_afr_est_zul_akn_hun_bos_gam_geo_eng_dut_hin_glc_anl_amr_urd_fin_ses_sun_rus_mly_jpn_tml_kor_spa_bul_ven_slo_ind_fre_hau_mao_mnd_nor_moo_lit_tig_swe_mol_guj_ger_qcu_rom_scr_alb_dyu_amh_krd_heb_pol_bat_grk_cic_cze_lda_jav_tha_sod_knd_yor_swa_tur_pan_ben_azi_igb_vie_sid_ewe_dgb_bem	-0.341797333991957	-0.810445890352685	0.419753007231924
308	mlt_ben_fbf_krd_aeg_heb_sod_eng_uzb_aze_bam_jav_xho_alb_prs_bsq_arw_amr_dyu_mnd_lit_glc_igb_afr_akn_fre_est_tsw_moo_hun_pol_hau_geo_urd_lat_swe_rus_sid_chh_ctl_fin_dgb_ind_ger_tag_jpn_knd_kor_scr_rom_tsn_bul_bat_dut_tig_mly_cnt_grk_cic_pan_gam_ukr_nor_bos_por_qcu_hin_mol_slo_swt_wly_svk_amh_guj_sun_mcd_ewe_ita_bem_mao_tha_owc_tml_lda_yor_tur_spa_cze_azi_zul_vie_anl_ven_swa_ses	-0.559186224730818	-1.33337287412367	0.185666292382233
309	amr_eng_lda_mol_tig_heb_amh_bul_aze_tur_ses_sun_ewe_hin_pan_bsq_scr_gam_moo_mnd_cze_fre_igb_dut_bam_bos_est_ven_akn_fin_pol_anl_geo_prs_arw_mcd_swe_wly_mlt_alb_hun_swa_jav_ger_bat_jpn_tml_kor_urd_ben_swt_ctl_tag_ukr_sod_mao_cnt_por_bem_afr_hau_spa_grk_lit_slo_qcu_krd_rus_svk_tsw_chh_guj_sid_nor_ind_ita_xho_lat_yor_mly_tha_owc_knd_cic_dyu_azi_glc_rom_uzb_fbf_vie_aeg_zul_dgb_tsn	-0.477861878773632	-1.13760913071228	0.258206145167266
310	chh_ita_fbf_hin_sod_tig_owc_grk_uzb_aze_yor_ind_zul_lit_mol_bsq_pan_amr_dgb_mnd_pol_nor_bam_mcd_akn_cze_fin_moo_tsw_hun_krd_amh_geo_prs_arw_swe_fre_aeg_wly_svk_est_cic_mao_rom_jav_jpn_knd_kor_rus_slo_ven_eng_sun_dut_hau_tag_cnt_spa_tsn_bul_sid_urd_por_glc_guj_qcu_ctl_bos_lat_ewe_heb_ukr_gam_alb_mly_afr_xho_ger_swa_bat_tha_mlt_tml_lda_igb_tur_scr_ben_azi_dyu_vie_anl_bem_ses_swt	-0.388405066246031	-0.922804453767916	0.358497069111076
311	mlt_fre_akn_dut_anl_sod_aeg_swe_uzb_azi_zul_jav_yor_eng_pan_bsq_krd_wly_ewe_cnt_mol_nor_cic_alb_fbf_mcd_hun_swt_tsn_fin_afr_chh_geo_rus_cze_lat_hin_hau_heb_por_est_lda_sun_urd_tag_jpn_knd_kor_svk_pol_bem_glc_mly_ukr_sid_bat_mnd_ben_xho_scr_owc_bos_guj_lit_prs_qcu_arw_ctl_spa_ven_amh_slo_amr_ita_mao_ger_moo_bul_swa_ind_tha_gam_tml_ses_bam_aze_grk_rom_tur_tsw_vie_tig_igb_dyu_dgb	-0.110186897486246	-0.25959918847243	0.795746772991685
312	owc_dut_tsw_ger_mlt_sod_amr_scr_tur_azi_ses_bat_igb_ukr_ita_bsq_bul_heb_xho_mnd_urd_por_lda_lit_ven_bos_est_fbf_akn_hun_pan_hau_geo_hin_rus_cze_ben_gam_wly_spa_fin_ewe_tag_swe_mly_jpn_tml_kor_fre_alb_bem_slo_ind_ctl_aeg_jav_cnt_krd_swa_nor_tig_rom_afr_glc_svk_qcu_pol_mcd_guj_swt_anl_prs_amh_lat_mao_grk_dgb_arw_moo_sun_tha_sid_knd_zul_dyu_uzb_mol_eng_aze_cic_vie_chh_yor_tsn_bam	0.47245993403931	1.11494168953969	0.267748315598208
313	sod_prs_moo_mol_gam_mlt_heb_grk_aze_tur_bam_mao_swa_fre_lit_bsq_scr_owc_bem_cnt_urd_ukr_akn_guj_tsw_dut_hun_dgb_lda_fin_ger_hau_geo_hin_bos_nor_ben_wly_sid_por_est_xho_jav_pol_sun_jpn_tml_kor_arw_slo_igb_eng_bat_alb_tig_mly_mnd_lat_zul_ita_aeg_afr_mcd_cze_bul_qcu_pan_spa_swe_dyu_amh_ctl_chh_svk_tag_glc_cic_rus_swt_ind_tha_amr_knd_fbf_ses_uzb_rom_krd_azi_ewe_vie_anl_tsn_yor_ven	-0.619138404555959	-1.47985785426582	0.142290832640022
314	mlt_slo_yor_arw_heb_amh_amr_hin_uzb_tur_bam_sun_dgb_ukr_ita_bsq_krd_hau_bem_cnt_glc_ben_dyu_guj_lda_bos_fin_moo_tsn_est_mcd_anl_geo_grk_swe_ger_ctl_sod_sid_svk_hun_zul_bat_dut_mly_jpn_tml_kor_fre_scr_swa_prs_ind_urd_wly_jav_mnd_cze_fbf_rom_aeg_nor_bul_mol_pan_qcu_pol_alb_lat_ses_chh_afr_tig_rus_tag_spa_swt_eng_akn_mao_tha_gam_knd_tsw_igb_azi_por_lit_aze_xho_vie_owc_ven_cic_ewe	-0.467556587812153	-1.1121499372904	0.268940362888382
315	amr_bul_dyu_krd_amh_owc_wly_afr_azi_uzb_bem_bat_tsn_fre_alb_bsq_bos_gam_xho_mnd_rom_arw_tsw_por_ewe_scr_fin_akn_zul_est_eng_aeg_geo_pan_pol_ger_ben_hau_chh_glc_hun_cic_mly_swe_sun_jpn_knd_kor_guj_slo_swa_ctl_ind_spa_sid_mao_cnt_nor_fbf_lit_anl_mcd_hin_mol_grk_qcu_cze_rus_dut_yor_sod_svk_mlt_ita_jav_ukr_swt_lat_bam_tag_tha_tig_tml_ven_ses_aze_prs_urd_tur_igb_vie_heb_moo_lda_dgb	-0.326602966218042	-0.773965097903398	0.440914497602007
316	wly_scr_ewe_pol_gam_amr_mlt_mol_aze_uzb_fbf_sun_cic_ctl_afr_bsq_ger_tig_yor_mnd_lat_svk_akn_rus_moo_ukr_fin_ven_xho_hun_alb_hau_geo_grk_lit_por_eng_anl_aeg_swe_est_bem_tag_arw_mly_jpn_tml_kor_cze_urd_dyu_hin_bat_spa_amh_ind_cnt_dut_swa_krd_sid_bos_mcd_rom_pan_qcu_glc_guj_ben_lda_heb_prs_owc_ita_jav_slo_tsw_nor_igb_mao_tha_sod_knd_zul_ses_tur_bul_fre_azi_swt_vie_chh_bam_dgb_tsn	-0.765786634574367	-1.83815330855999	0.0692320505536948
317	amr_nor_swt_pol_sod_mlt_heb_afr_aze_azi_zul_tag_dyu_svk_rus_bsq_arw_wly_ven_cnt_ukr_bul_swa_swe_xho_slo_hun_cic_ewe_est_grk_anl_geo_dut_guj_ctl_ben_amh_chh_spa_fin_lda_mao_lit_sun_jpn_knd_kor_alb_pan_akn_mol_ind_scr_aeg_bat_mnd_ita_igb_fre_sid_rom_urd_eng_cze_qcu_krd_ger_bos_yor_hau_prs_gam_glc_jav_lat_bam_por_ses_mly_tha_owc_tml_fbf_dgb_uzb_mcd_hin_tur_tsn_vie_tig_tsw_bem_moo	-0.274079370149792	-0.648586409111556	0.518204071506504
318	hau_alb_cic_hin_amr_sod_tig_cze_azi_uzb_yor_tag_dgb_afr_dut_bsq_mol_anl_xho_mnd_scr_grk_swa_ctl_igb_por_est_moo_ewe_fin_ukr_aeg_geo_slo_lat_eng_ger_heb_amh_mcd_hun_zul_bat_bos_ind_jpn_tml_kor_rom_rus_akn_fre_jav_pol_chh_mao_cnt_spa_tsn_lit_gam_glc_arw_ita_swe_qcu_bul_prs_guj_dyu_sid_nor_mlt_ben_mly_krd_swt_pan_fbf_sun_tha_wly_knd_ses_tsw_tur_svk_urd_aze_lda_vie_owc_bem_bam_ven	-0.515545478198869	-1.22896010501371	0.222187348183289
319	amh_slo_akn_guj_amr_anl_gam_glc_azi_tur_tsn_sun_bem_svk_rus_bsq_mol_owc_igb_mnd_afr_ukr_swa_swe_fbf_scr_hun_tsw_moo_est_ben_mlt_geo_mcd_grk_por_pol_aeg_tig_urd_fin_dgb_tag_alb_mly_jpn_tml_kor_nor_arw_ses_dut_jav_bos_heb_ind_cnt_fre_bam_krd_sod_lit_ger_spa_ita_qcu_rom_lat_eng_dyu_sid_bul_wly_ctl_mao_hin_yor_prs_ewe_bat_tha_hau_knd_lda_ven_uzb_pan_cze_aze_cic_vie_chh_swt_zul_xho	0.0256723274220328	0.0604843157793173	0.951899696214859
320	chh_por_swt_bul_aeg_anl_sid_dut_uzb_aze_yor_bat_moo_bos_afr_bsq_pol_gam_ses_cnt_eng_pan_lda_grk_tsw_ger_est_igb_bem_fin_spa_tig_geo_swe_mol_ita_cze_mlt_hau_prs_hun_fbf_sun_hin_jav_jpn_knd_kor_slo_arw_ven_scr_ind_lit_amh_tag_mnd_ukr_tsn_lat_wly_fre_ben_svk_rom_qcu_guj_alb_nor_cic_amr_glc_heb_urd_mao_ctl_ewe_krd_bam_mly_tha_owc_tml_dyu_swa_tur_mcd_rus_azi_akn_vie_sod_zul_xho_dgb	0.505728927113259	1.1932258038041	0.235816123131792
321	wly_krd_zul_mol_amh_sid_amr_lat_aze_uzb_xho_mly_ses_eng_svk_bsq_prs_gam_bem_mnd_hin_ctl_swt_bos_swa_cze_hun_moo_ewe_fin_scr_hau_geo_glc_rus_bul_guj_heb_sod_pan_est_igb_ind_dut_sun_jpn_tml_kor_lit_slo_ven_pol_mao_por_tig_jav_cnt_alb_bam_ben_mlt_grk_ita_swe_spa_qcu_fre_ukr_urd_akn_aeg_ger_chh_rom_tag_mcd_yor_arw_tsw_bat_tha_owc_knd_dgb_fbf_azi_afr_nor_tur_lda_vie_anl_dyu_cic_tsn	-0.267946026963031	-0.634345018201038	0.527413018445889
322	sod_lat_ses_eng_tig_sid_hau_por_tur_aze_ewe_ind_cic_mol_ben_bsq_ctl_heb_moo_mnd_lit_dut_tsw_pan_fbf_nor_est_xho_dgb_hun_fre_anl_geo_pol_ukr_cze_mcd_gam_wly_slo_fin_ven_bat_grk_tag_jpn_knd_kor_rom_bul_lda_alb_mao_glc_chh_jav_cnt_afr_bem_spa_owc_ger_urd_guj_prs_qcu_svk_bos_hin_zul_mlt_scr_aeg_swe_mly_ita_swt_arw_tsn_sun_tha_amh_tml_bam_dyu_azi_krd_rus_uzb_yor_vie_amr_akn_swa_igb	-0.0496577005963591	-0.116983310182158	0.907125543063133
323	mlt_ben_tsn_ita_amh_anl_owc_prs_tur_azi_ven_bat_swa_glc_krd_bsq_rom_heb_zul_cnt_eng_dut_dyu_lit_ses_alb_hun_xho_igb_fin_cze_sid_geo_pan_arw_hin_lat_wly_sod_nor_est_yor_tag_mcd_mly_jpn_tml_kor_por_rus_tsw_guj_sun_swe_aeg_mao_mnd_grk_bam_ukr_chh_ctl_scr_bul_mol_qcu_pol_fre_spa_bem_tig_slo_gam_urd_jav_bos_lda_svk_moo_ind_tha_hau_knd_ewe_dgb_aze_ger_afr_uzb_swt_vie_amr_fbf_akn_cic	0.15802180551034	0.371900670037379	0.710812846399035
324	anl_dut_fbf_rom_sid_mlt_chh_lit_uzb_aze_lda_mly_igb_fre_arw_bsq_mol_amh_xho_mnd_bul_ita_yor_rus_bem_afr_est_ewe_tsn_hun_bos_heb_geo_scr_por_prs_ukr_tig_wly_pol_fin_moo_bat_lat_tag_jpn_knd_kor_slo_ctl_tsw_eng_jav_krd_gam_ind_cnt_urd_bam_pan_aeg_grk_mcd_alb_svk_qcu_spa_cze_ben_ven_owc_hin_amr_glc_mao_ger_cic_swe_akn_sun_tha_hau_tml_dgb_dyu_azi_nor_guj_tur_swa_vie_sod_swt_ses_zul	-0.149892461187011	-0.353920467746702	0.724199617871485
325	amr_pol_cic_scr_wly_mlt_anl_prs_tur_azi_swt_mly_yor_arw_glc_bsq_alb_sid_akn_cnt_lit_por_swa_guj_dgb_pan_fin_ses_dyu_est_ger_owc_geo_lat_krd_hin_ctl_heb_sod_swe_hun_ewe_mao_fre_sun_jpn_tml_kor_svk_eng_zul_afr_tag_ukr_amh_bat_mnd_mcd_moo_nor_hau_grk_dut_rom_mol_qcu_ben_bos_spa_tsn_aeg_urd_gam_bul_ind_ita_lda_cze_tsw_jav_tha_chh_knd_igb_fbf_uzb_rus_slo_aze_ven_vie_tig_bam_xho_bem	-0.0867683323603645	-0.204556928556427	0.838365320557498
326	owc_ben_swa_pan_gam_sid_heb_krd_tur_uzb_akn_mao_xho_mol_guj_bsq_cze_sod_ewe_mnd_ukr_rom_ses_glc_dgb_spa_est_moo_lda_fin_fre_aeg_geo_rus_slo_bos_lit_amh_mlt_arw_hun_igb_jav_swe_ind_jpn_tml_kor_urd_grk_bam_svk_mly_bul_amr_bat_cnt_nor_ven_eng_anl_ita_afr_alb_hin_qcu_ger_lat_mcd_fbf_chh_prs_wly_por_sun_ctl_tsn_dut_dyu_tag_tha_hau_knd_tsw_cic_azi_pol_scr_aze_swt_vie_tig_yor_zul_bem	-0.288835716146638	-0.683592494130109	0.495932195744186
327	anl_svk_tsn_guj_sod_heb_aeg_bul_tur_aze_bem_mao_swt_alb_nor_bsq_dut_sid_xho_mnd_eng_pan_moo_scr_bam_por_est_swa_akn_fin_spa_chh_geo_arw_lat_prs_grk_owc_amr_urd_hun_tsw_jav_glc_mly_jpn_tml_kor_afr_ita_yor_bos_tag_mcd_amh_bat_cnt_cze_ewe_rus_hau_krd_slo_fre_mol_qcu_ctl_hin_ben_igb_tig_ukr_wly_swe_sun_lit_zul_ger_dyu_ind_tha_mlt_knd_ses_dgb_azi_rom_pol_uzb_fbf_vie_gam_cic_ven_lda	-0.434995738450079	-1.03278936640077	0.304380789398623
328	sod_ben_akn_guj_aeg_gam_mlt_hin_azi_aze_swt_mao_ses_bul_ctl_bsq_pol_owc_moo_cnt_mol_urd_bem_fre_bam_grk_fin_zul_yor_est_afr_heb_geo_eng_bos_arw_krd_chh_wly_dut_hun_fbf_bat_svk_tag_jpn_knd_kor_lit_pan_tsw_spa_mly_alb_amr_ind_mnd_slo_lda_glc_amh_scr_nor_rom_por_qcu_lat_rus_swe_ven_tig_ita_anl_prs_sun_cze_swa_mcd_tsn_jav_tha_hau_tml_xho_igb_tur_ger_ukr_uzb_cic_vie_sid_ewe_dyu_dgb	0.192857351753375	0.454072083482359	0.650834886979661
329	amh_svk_tsn_pan_gam_hau_mlt_guj_uzb_tur_moo_sun_ewe_swe_ita_bsq_arw_amr_dgb_mnd_scr_spa_bem_bul_fbf_slo_hun_swa_igb_est_glc_anl_geo_pol_bos_lit_fre_sod_tig_afr_fin_bam_mly_alb_jav_jpn_knd_kor_lat_grk_cic_ben_mao_hin_wly_ind_cnt_ger_xho_dut_sid_ctl_eng_urd_rom_qcu_nor_ukr_mcd_akn_chh_mol_aeg_prs_bat_rus_yor_cze_zul_tag_tha_heb_tml_lda_ven_azi_krd_por_aze_tsw_vie_owc_ses_dyu_swt	-0.613829283158102	-1.46570327349314	0.146102069853869
330	hau_glc_tsw_prs_owc_sid_sod_urd_tur_azi_zul_tag_bam_cze_grk_bsq_guj_aeg_xho_mnd_nor_mcd_ewe_eng_lda_ben_fin_moo_yor_est_ctl_tig_geo_krd_lit_spa_bos_wly_amr_hin_hun_fbf_bat_alb_mao_jpn_knd_kor_slo_afr_swa_fre_sun_rus_mlt_jav_cnt_bul_dyu_dut_gam_pol_ukr_lat_pan_qcu_mol_rom_por_cic_anl_ger_chh_scr_ind_swe_ses_svk_tsn_mly_tha_heb_tml_swt_dgb_uzb_ita_arw_aze_ven_vie_amh_akn_bem_igb	-0.356475541304928	-0.844026273799231	0.400820587383812
331	chh_mcd_swt_por_tig_anl_sid_cze_tur_azi_swa_jav_yor_rus_dut_bsq_swe_mlt_igb_cnt_eng_ben_fbf_bul_tsn_bos_hun_tsw_ewe_fin_slo_amr_geo_arw_svk_fre_ita_wly_amh_hin_est_moo_mly_ger_mao_jpn_tml_kor_glc_lat_cic_rom_bat_prs_gam_sun_mnd_afr_ven_urd_hau_grk_pol_alb_ctl_qcu_scr_lit_mol_dyu_owc_krd_aeg_guj_tag_nor_bem_ukr_dgb_ind_tha_heb_knd_akn_zul_aze_spa_pan_uzb_ses_vie_sod_xho_lda_bam	0.0506761391749681	0.119330225478133	0.905271132140362
332	aeg_glc_dgb_ben_mlt_amh_heb_nor_tur_aze_zul_tag_tsw_rom_krd_bsq_lat_amr_bam_cnt_rus_pol_dyu_mol_moo_prs_est_fbf_ven_hun_scr_tig_geo_fre_urd_svk_cze_owc_sod_alb_fin_ses_jav_ita_sun_jpn_knd_kor_bul_slo_lda_spa_ind_ctl_gam_bat_mnd_swe_akn_guj_wly_afr_ger_eng_dut_qcu_arw_hin_bos_cic_sid_ukr_chh_grk_mly_por_swt_lit_igb_mao_tha_hau_tml_ewe_tsn_uzb_mcd_pan_azi_xho_vie_anl_yor_bem_swa	-0.934565332866666	-2.26978896777404	0.0255305355319073
333	wly_swe_bam_hin_chh_sid_sod_eng_tur_uzb_fbf_ind_dgb_dut_nor_bsq_glc_aeg_ven_cnt_rus_mcd_ses_alb_cic_rom_hun_zul_bem_fin_prs_amh_geo_guj_fre_lit_cze_mlt_tig_spa_est_swt_mao_scr_jav_jpn_tml_kor_ukr_krd_akn_ita_sun_por_gam_bat_mnd_bos_lda_slo_heb_afr_svk_pol_ben_qcu_ger_mol_lat_moo_owc_bul_hau_grk_tag_urd_ewe_arw_tsw_mly_tha_amr_knd_yor_igb_aze_pan_ctl_azi_xho_vie_anl_dyu_tsn_swa	-1.0335985420967	-2.5262290164569	0.0132195945232217
334	mlt_scr_tsw_ctl_anl_aeg_amr_spa_aze_tur_lda_bat_swa_grk_lat_bsq_cze_owc_tsn_cnt_bul_rus_zul_swe_ven_hin_est_xho_igb_fin_pol_gam_geo_ger_ita_bos_krd_tig_sod_afr_hun_dgb_tag_urd_jav_jpn_tml_kor_guj_alb_moo_lit_mao_nor_wly_ind_mnd_svk_fbf_fre_sid_dut_slo_mcd_prs_qcu_mol_eng_por_bam_hau_ukr_heb_rom_sun_arw_cic_ben_bem_mly_tha_chh_knd_dyu_swt_uzb_pan_glc_azi_ewe_vie_amh_yor_akn_ses	-0.595150469336804	-1.42199138245302	0.158373904694969
335	heb_ben_ewe_bos_gam_aeg_amr_rom_tur_uzb_xho_ind_lda_hin_ita_bsq_rus_wly_igb_mnd_cze_ukr_zul_bul_tsn_ger_hun_bam_swt_est_scr_sid_geo_slo_alb_guj_swe_chh_hau_grk_fin_ven_tag_arw_bat_jpn_tml_kor_urd_lat_bem_prs_mly_mcd_sod_mao_cnt_pol_ses_afr_owc_mol_por_fre_ctl_qcu_spa_dut_pan_akn_mlt_lit_amh_svk_jav_krd_dyu_eng_tsw_sun_tha_anl_knd_cic_moo_azi_glc_nor_aze_fbf_vie_tig_swa_dgb_yor	-0.60291048797131	-1.43948064600262	0.153371924793715
336	owc_ben_dgb_lit_sod_heb_chh_slo_tur_aze_akn_ind_ven_scr_ukr_bsq_ger_sid_cic_cnt_spa_arw_swt_por_bem_nor_est_yor_igb_hun_mcd_hau_geo_swe_ita_alb_hin_aeg_wly_ctl_fin_ses_jav_lat_mao_jpn_tml_kor_rus_mol_xho_prs_mly_fre_gam_bat_mnd_rom_swa_grk_amh_bos_krd_eng_urd_qcu_pan_guj_bul_bam_anl_afr_amr_glc_tag_dut_ewe_cze_moo_sun_tha_tig_knd_dyu_fbf_uzb_svk_pol_azi_tsn_vie_mlt_tsw_zul_lda	-0.221854115941642	-0.5249054577717	0.600897999246489
337	heb_dut_moo_svk_mlt_hau_aeg_eng_tur_uzb_fbf_mly_tsn_por_scr_bsq_mcd_amh_ven_cnt_spa_ben_swa_grk_lda_slo_hun_tsw_akn_est_lat_amr_geo_swe_lit_ukr_nor_chh_anl_guj_fin_ewe_tag_urd_jav_jpn_knd_kor_rus_bul_dyu_bos_ind_pan_wly_sun_mnd_ger_bem_arw_sid_krd_glc_ctl_fre_qcu_mol_afr_prs_ses_sod_rom_gam_pol_bat_cze_cic_alb_yor_mao_tha_owc_tml_zul_bam_aze_ita_hin_azi_swt_vie_tig_dgb_xho_igb	-0.97879223932191	-2.38198656653721	0.0192558551573149
338	amh_alb_xho_scr_sod_gam_wly_guj_aze_tur_swa_sun_yor_urd_rus_bsq_fre_heb_tsw_cnt_afr_ctl_akn_pol_dyu_ukr_hun_fbf_zul_fin_slo_chh_geo_eng_cze_nor_lat_amr_anl_hin_est_ses_mao_por_mly_jpn_tml_kor_krd_bos_bam_bul_ind_svk_mlt_bat_mnd_swe_lda_prs_hau_grk_lit_ger_dut_qcu_ita_arw_mcd_igb_tig_mol_sid_ben_tag_rom_moo_spa_ven_jav_tha_owc_knd_ewe_bem_uzb_glc_pan_azi_dgb_vie_aeg_cic_tsn_swt	-0.414859250071202	-0.986805441433751	0.326298457417911
339	anl_mcd_tsw_ger_amh_sod_amr_urd_aze_tur_lda_ind_tsn_ita_bul_bsq_hin_hau_ses_mnd_fre_prs_dyu_cze_moo_alb_hun_fbf_ewe_est_grk_owc_geo_slo_eng_nor_lit_aeg_tig_rus_fin_ven_bat_ukr_jav_jpn_knd_kor_pan_ctl_bam_scr_tag_swe_gam_sun_cnt_lat_bem_afr_mlt_pol_rom_mol_ben_qcu_dut_guj_bos_swa_chh_por_sid_krd_mly_spa_cic_arw_yor_mao_tha_wly_tml_zul_dgb_uzb_glc_svk_azi_swt_vie_heb_igb_akn_xho	-1.20848574285269	-2.9966561648684	0.00349949736460252
340	gam_rom_fbf_alb_amr_sod_sid_svk_tur_azi_bem_jav_akn_mol_cze_bsq_lat_amh_swt_cnt_dut_lit_igb_ita_swa_bos_fin_dgb_ven_est_por_chh_geo_nor_krd_spa_prs_owc_tig_ger_hun_bam_mao_bul_sun_jpn_tml_kor_ben_swe_tsn_eng_ind_fre_mlt_tag_mnd_pan_lda_arw_aeg_slo_afr_ctl_urd_qcu_glc_pol_guj_xho_hau_ukr_heb_scr_mly_grk_zul_rus_cic_bat_tha_anl_knd_moo_ses_aze_hin_mcd_uzb_ewe_vie_wly_tsw_dyu_yor	0.538710782662088	1.27264546098834	0.206316377235522
341	tig_bos_akn_krd_chh_gam_amr_cze_aze_azi_fbf_mly_igb_hin_ger_bsq_lat_sod_cic_cnt_scr_alb_swt_afr_ses_pol_hun_ven_tsw_est_slo_wly_geo_swe_pan_fre_prs_aeg_owc_grk_fin_dyu_mao_rus_sun_jpn_knd_kor_ita_urd_tsn_eng_tag_arw_hau_bat_mnd_rom_xho_guj_amh_spa_por_mcd_svk_qcu_ukr_ctl_lit_ewe_sid_nor_heb_dut_ind_ben_bam_bul_swa_jav_tha_anl_tml_lda_zul_uzb_mol_glc_tur_dgb_vie_mlt_yor_moo_bem	-0.506375076306494	-1.20578710124543	0.230958408468104
342	chh_dut_ewe_scr_owc_amh_anl_nor_tur_uzb_cic_ind_zul_slo_mol_bsq_fre_wly_swa_cnt_eng_lit_tsw_bos_lda_arw_fin_ven_dgb_hun_hin_amr_geo_urd_grk_glc_ctl_hau_aeg_mcd_est_fbf_sun_alb_mao_jpn_knd_kor_spa_ita_akn_guj_jav_svk_mlt_mly_mnd_bul_bam_ukr_sid_pol_rom_cze_ger_qcu_rus_afr_swe_moo_sod_lat_gam_ben_bat_pan_xho_krd_ses_tag_tha_tig_tml_dyu_igb_azi_por_prs_aze_swt_vie_heb_yor_tsn_bem	-0.687970364002232	-1.64747487978435	0.102835328331164
343	gam_prs_fbf_guj_owc_amh_aeg_scr_tur_uzb_dyu_mao_bem_mcd_krd_bsq_eng_tig_ven_mnd_lat_grk_lda_ukr_xho_lit_est_swa_akn_fin_bul_amr_geo_ben_dut_cze_alb_mlt_hau_bos_hun_igb_bat_rom_jav_jpn_knd_kor_swe_mol_cic_pol_mly_svk_sid_ind_cnt_spa_zul_ita_chh_nor_ger_fre_pan_qcu_urd_slo_rus_ses_wly_glc_heb_ctl_tag_por_dgb_afr_tsn_sun_tha_anl_tml_yor_swt_aze_arw_hin_azi_ewe_vie_sod_bam_tsw_moo	-0.424954342722204	-1.00857671020004	0.315794629694946
344	tig_krd_bem_por_aeg_mlt_anl_lit_uzb_tur_yor_sun_moo_ger_slo_bsq_ben_gam_xho_cnt_arw_afr_lda_cze_bam_bul_hun_ven_zul_fin_eng_wly_geo_scr_mcd_ukr_ctl_amh_heb_rom_est_tsn_tag_grk_bat_jpn_knd_kor_hin_lat_fbf_glc_ind_dut_amr_mly_mnd_guj_cic_prs_chh_pol_ita_rus_bos_qcu_alb_swe_pan_ewe_sid_svk_hau_nor_mao_urd_dgb_spa_ses_jav_tha_sod_tml_dyu_igb_aze_fre_mol_azi_akn_vie_owc_swa_tsw_swt	0.085715289226553	0.20155071281323	0.840708174317291
345	wly_ita_cic_urd_hau_amh_owc_ctl_uzb_tur_tsw_tag_swt_por_dut_bsq_alb_sod_lda_mnd_glc_bos_bem_krd_ses_guj_hun_zul_tsn_est_scr_aeg_geo_rom_mol_nor_swe_mlt_heb_afr_fin_swa_bat_pan_mao_jpn_knd_kor_eng_pol_dgb_spa_mly_arw_anl_sun_cnt_hin_yor_cze_sid_mcd_prs_svk_ger_qcu_bul_grk_rus_akn_amr_ukr_gam_slo_ind_ben_igb_lat_ven_jav_tha_tig_tml_fbf_ewe_aze_lit_fre_azi_bam_vie_chh_dyu_xho_moo	0.629925748392449	1.49127605890741	0.139273286180853
346	amh_guj_dgb_bos_aeg_gam_sod_lat_azi_aze_moo_sun_swt_ita_por_bsq_scr_sid_yor_cnt_dut_alb_ven_urd_lda_eng_fin_swa_igb_est_ctl_tig_geo_arw_rom_mol_fre_wly_amr_grk_hun_bam_ind_pol_tag_jpn_knd_kor_afr_spa_ses_bul_bat_ben_chh_jav_mnd_ger_akn_nor_anl_rus_prs_cze_slo_qcu_hin_ukr_krd_ewe_mlt_mcd_heb_pan_mly_lit_dyu_svk_tsn_mao_tha_owc_tml_xho_cic_tur_glc_swe_uzb_bem_vie_hau_zul_tsw_fbf	0.529298847096241	1.2505598919748	0.214232370577221
347	amr_eng_tsw_slo_chh_anl_hau_fre_aze_azi_fbf_jav_yor_alb_rus_bsq_por_tig_ses_cnt_ger_mol_bem_svk_swt_ukr_hun_xho_ewe_est_scr_wly_geo_ctl_rom_grk_guj_heb_gam_lit_fin_ven_bat_arw_mly_jpn_tml_kor_swe_glc_lda_urd_sun_pan_owc_tag_mnd_cze_cic_ben_mlt_dut_bul_nor_pol_qcu_bos_mcd_lat_akn_sid_ita_aeg_spa_mao_afr_dyu_prs_dgb_ind_tha_amh_knd_igb_tsn_uzb_krd_hin_tur_bam_vie_sod_moo_swa_zul	-0.344085933953811	-0.814807203673723	0.417264354493331
348	mlt_ben_ven_grk_gam_hau_anl_krd_uzb_tur_xho_mao_moo_bos_ukr_bsq_cze_heb_bam_cnt_dut_spa_dyu_svk_lda_ita_est_dgb_zul_hun_arw_wly_geo_prs_guj_nor_eng_amh_owc_pan_fin_tsw_mly_rom_sun_jpn_tml_kor_afr_fre_ewe_mcd_bat_scr_amr_tag_mnd_ctl_swt_slo_sid_bul_swe_pol_mol_qcu_lit_glc_alb_akn_sod_rus_chh_urd_ind_ger_igb_lat_fbf_jav_tha_aeg_knd_swa_tsn_aze_por_hin_azi_cic_vie_tig_bem_yor_ses	-0.65106016903008	-1.55611175124243	0.123078162457152
349	amh_krd_ses_afr_hau_owc_heb_lit_azi_tur_akn_mly_dyu_arw_pan_bsq_glc_chh_ven_mnd_ukr_mol_zul_bos_dgb_ctl_est_moo_tsn_fin_ita_gam_geo_urd_fre_dut_cze_aeg_amr_rus_hun_tsw_tag_rom_ind_jpn_knd_kor_grk_swe_igb_scr_sun_alb_wly_mao_cnt_bul_yor_lat_sod_guj_slo_nor_prs_qcu_pol_por_hin_xho_sid_mcd_anl_svk_bat_ger_fbf_spa_ewe_jav_tha_mlt_tml_bam_swa_aze_ben_eng_uzb_bem_vie_tig_swt_lda_cic	-0.190049449150561	-0.448569444959825	0.654785692435119
350	chh_dut_bam_scr_amh_wly_owc_spa_aze_uzb_ses_bat_fbf_eng_bos_bsq_pan_amr_dyu_cnt_guj_ukr_yor_rus_ewe_ita_hun_tsw_tsn_fin_fre_sod_geo_grk_urd_lat_krd_tig_hau_ben_est_lda_mly_cze_sun_jpn_knd_kor_pol_por_xho_slo_ind_lit_gam_tag_mnd_mol_zul_svk_sid_glc_rom_hin_mcd_qcu_afr_ger_nor_dgb_mlt_arw_aeg_alb_mao_swe_swa_prs_moo_jav_tha_heb_tml_cic_swt_azi_ctl_bul_tur_akn_vie_anl_bem_ven_igb	0.0400694344164249	0.0943057256617363	0.925069188609575
351	tig_ben_cic_lat_chh_gam_wly_prs_azi_tur_tsn_jav_akn_bul_scr_bsq_mcd_amh_dyu_cnt_ger_guj_ewe_glc_fbf_fre_fin_dgb_ses_hun_nor_sid_geo_eng_urd_rus_pol_mlt_hau_ctl_est_igb_mao_arw_sun_jpn_knd_kor_rom_slo_moo_ita_tag_afr_aeg_bat_mnd_cze_xho_mol_owc_hin_dut_svk_swe_qcu_grk_lit_bos_bam_amr_alb_sod_por_ind_spa_bem_ukr_ven_mly_tha_heb_tml_swa_swt_aze_pan_krd_uzb_zul_vie_anl_lda_tsw_yor	-0.0947028757805101	-0.223207149659391	0.823863828348734
352	sid_fre_cic_scr_mlt_tig_sod_alb_azi_uzb_dgb_bat_dyu_rom_ctl_bsq_lat_amr_igb_mnd_ger_krd_swt_swe_ses_pol_hun_yor_ven_est_hin_anl_geo_prs_spa_grk_ben_owc_amh_mol_fin_fbf_mao_mcd_tag_jpn_tml_kor_por_dut_akn_ukr_ind_glc_aeg_sun_cnt_bul_bam_cze_gam_ita_urd_slo_svk_qcu_guj_lit_bos_zul_hau_afr_heb_arw_mly_eng_bem_pan_xho_jav_tha_chh_knd_lda_tsw_tur_nor_rus_aze_ewe_vie_wly_moo_tsn_swa	0.432110014786981	1.01778110623328	0.311422459798605
353	sod_fre_swa_por_aeg_heb_mlt_urd_uzb_azi_tsn_bat_tsw_ukr_mol_bsq_ita_anl_dgb_mnd_rus_hin_bem_svk_akn_nor_fin_yor_fbf_hun_scr_amr_geo_spa_pan_glc_lat_gam_wly_cze_est_moo_ind_alb_mao_jpn_knd_kor_eng_mcd_lda_prs_sun_dut_tig_jav_cnt_ger_ven_afr_hau_guj_ben_ctl_krd_qcu_bul_grk_pol_swt_amh_swe_chh_slo_mly_rom_cic_bos_bam_tag_tha_sid_tml_ewe_ses_aze_lit_arw_tur_zul_vie_owc_dyu_xho_igb	-0.356353601426369	-0.844091686556197	0.400784224017923
354	heb_fre_swa_urd_amh_gam_anl_alb_aze_tur_ses_mao_swt_ita_scr_bsq_eng_amr_fbf_cnt_por_guj_ven_lat_igb_hin_est_moo_akn_hun_dut_sod_geo_bul_lit_ben_glc_sid_chh_mcd_fin_lda_tag_mol_jav_jpn_knd_kor_krd_ctl_tsn_spa_ind_bos_tig_sun_mnd_rom_tsw_swe_wly_ger_ukr_slo_prs_qcu_rus_pol_cze_bam_mlt_nor_owc_pan_mly_svk_cic_grk_zul_bat_tha_hau_tml_xho_yor_uzb_afr_arw_azi_dyu_vie_aeg_bem_ewe_dgb	-0.405536074001798	-0.962040344502694	0.338524071366019
355	aeg_nor_xho_rus_sod_tig_sid_slo_uzb_azi_dyu_sun_bem_ita_pol_bsq_arw_heb_bam_mnd_afr_ben_ses_eng_cic_svk_hun_dgb_akn_est_lat_anl_geo_dut_scr_ukr_bos_gam_owc_alb_fin_ewe_mao_hin_mly_jpn_knd_kor_bul_por_fbf_guj_jav_cze_amh_ind_cnt_mcd_tsn_pan_amr_ctl_urd_spa_mol_qcu_ger_grk_fre_swt_chh_swe_wly_glc_bat_krd_lda_prs_moo_tag_tha_mlt_tml_igb_yor_tur_lit_rom_aze_tsw_vie_hau_ven_zul_swa	-0.456497322783171	-1.08419244023814	0.28108220444354
356	sid_grk_bam_pan_sod_gam_amr_krd_uzb_azi_ven_tag_swt_bul_nor_bsq_lit_mlt_dgb_mnd_urd_eng_tsw_svk_xho_ger_est_ses_yor_hun_por_chh_geo_slo_alb_mol_mcd_aeg_wly_dut_fin_swa_mao_fre_mly_jpn_knd_kor_rom_prs_bem_scr_jav_guj_anl_bat_cnt_rus_lda_ctl_heb_ita_spa_ben_ukr_qcu_afr_glc_pol_cic_amh_hin_owc_cze_ind_swe_ewe_bos_tsn_sun_tha_hau_tml_zul_dyu_aze_lat_arw_tur_igb_vie_tig_moo_fbf_akn	-0.0211312124695286	-0.0497819076345306	0.960402945402084
357	owc_arw_cic_mcd_chh_anl_sod_bul_tur_azi_lda_ind_bam_afr_ctl_bsq_lat_mlt_ewe_mnd_por_alb_ven_hin_dyu_svk_fin_akn_moo_hun_pol_tig_geo_urd_nor_pan_rom_amr_sid_prs_est_igb_sun_glc_mly_jpn_knd_kor_lit_ger_fbf_eng_jav_krd_wly_tag_cnt_scr_tsw_dut_hau_ita_mol_rus_cze_qcu_spa_grk_guj_tsn_amh_ukr_gam_swe_mao_ben_zul_bos_bem_bat_tha_aeg_tml_dgb_swt_aze_slo_fre_uzb_xho_vie_heb_ses_swa_yor	-0.845881980251843	-2.03803473788246	0.0443865697821858
358	amr_arw_fbf_fre_hau_gam_tig_ctl_aze_uzb_xho_mly_ven_alb_spa_bsq_scr_sod_zul_mnd_glc_por_lda_urd_tsn_prs_hun_igb_tsw_fin_ger_aeg_geo_lit_mol_lat_cze_sid_chh_pol_est_dyu_jav_eng_ind_jpn_tml_kor_guj_pan_bem_dut_sun_bos_amh_mao_cnt_mcd_yor_hin_wly_svk_ben_afr_slo_qcu_ita_krd_grk_ses_owc_ukr_heb_nor_tag_rom_cic_swe_swt_bat_tha_anl_knd_ewe_moo_azi_rus_bul_tur_akn_vie_mlt_dgb_bam_swa	-0.159596882336463	-0.376607472599883	0.707323216449174
359	mlt_svk_igb_krd_amh_hau_gam_grk_uzb_azi_tsw_tag_dyu_alb_rus_bsq_dut_heb_yor_cnt_bos_eng_swt_spa_akn_mcd_est_cic_ven_hun_pol_aeg_geo_slo_bul_lit_rom_anl_sod_mol_fin_bem_ind_pan_jav_jpn_tml_kor_ukr_fre_bam_afr_mao_swe_tig_sun_mnd_scr_swa_prs_chh_ben_glc_lat_hin_qcu_ctl_arw_guj_moo_sid_urd_wly_ita_bat_ger_dgb_por_lda_mly_tha_owc_knd_ses_ewe_aze_nor_cze_tur_tsn_vie_amr_fbf_zul_xho	-1.22024584169043	-3.01953444774837	0.00326774653496887
360	owc_mol_moo_slo_mlt_aeg_anl_ita_uzb_tur_yor_sun_cic_por_nor_bsq_scr_tig_zul_cnt_ctl_fre_fbf_rus_tsw_lat_hun_tsn_igb_est_hin_chh_geo_guj_swe_krd_svk_gam_heb_pan_fin_lda_ind_eng_tag_jpn_tml_kor_dut_grk_ses_lit_mly_glc_amr_bat_mnd_alb_dgb_urd_amh_mcd_prs_arw_cze_qcu_bul_ukr_afr_dyu_hau_ger_sod_pol_mao_spa_ven_rom_bam_jav_tha_sid_knd_swa_xho_aze_ben_bos_azi_akn_vie_wly_ewe_swt_bem	0.368787886045506	0.870864132982619	0.386070799046847
361	mlt_grk_ses_swe_aeg_heb_sod_lat_uzb_aze_fbf_jav_tsw_ukr_pol_bsq_ctl_amh_moo_cnt_ger_arw_akn_dut_ven_mcd_est_igb_swa_hun_lit_tig_geo_rom_glc_spa_eng_hau_anl_krd_fin_swt_bat_bul_mly_jpn_knd_kor_svk_scr_yor_hin_tag_ita_amr_sun_mnd_guj_xho_slo_owc_nor_mol_urd_pan_qcu_fre_afr_ben_dyu_sid_cze_gam_prs_mao_rus_tsn_bos_dgb_ind_tha_chh_tml_ewe_bam_tur_por_alb_azi_zul_vie_wly_bem_cic_lda	-0.104561226409628	-0.24636440649976	0.805943116212376
362	sod_ita_yor_cze_chh_amr_gam_arw_azi_uzb_akn_sun_lda_pol_urd_bsq_guj_aeg_bam_cnt_ger_grk_swt_ben_ven_lit_est_bem_ewe_hun_svk_owc_geo_alb_rom_mol_bos_hau_mlt_nor_fin_moo_mly_spa_ind_jpn_tml_kor_krd_slo_fbf_bul_tag_rus_tig_mao_mnd_afr_zul_pan_heb_lat_por_ukr_ctl_qcu_scr_eng_fre_tsw_sid_glc_amh_prs_jav_mcd_xho_dut_tsn_bat_tha_anl_knd_igb_cic_tur_swe_hin_aze_swa_vie_wly_dgb_ses_dyu	-0.349881868753982	-0.827568266993304	0.410033577557889
363	heb_prs_fbf_pol_anl_aeg_chh_afr_uzb_azi_ven_tag_bam_alb_grk_bsq_fre_amh_tsn_cnt_cze_mcd_ewe_ita_dgb_ger_est_tsw_lda_hun_svk_hau_geo_nor_scr_arw_ben_amr_owc_por_fin_akn_ind_slo_jav_jpn_tml_kor_glc_dut_yor_bul_mly_ukr_sid_mao_mnd_ctl_dyu_rom_tig_lat_krd_urd_swe_qcu_rus_hin_mol_igb_wly_pan_sod_guj_bat_lit_bem_bos_xho_sun_tha_mlt_knd_swa_ses_tur_eng_spa_aze_swt_vie_gam_moo_cic_zul	-0.527076243937898	-1.25852750555234	0.211351302929143
364	aeg_prs_lda_afr_chh_owc_amh_pan_tur_aze_tsn_jav_yor_por_lat_bsq_scr_gam_zul_mnd_arw_ger_akn_krd_dyu_cze_fin_moo_xho_hun_ctl_sod_geo_swe_mcd_mol_nor_mlt_tig_ukr_est_ses_tag_guj_ind_jpn_knd_kor_alb_spa_cic_rom_mao_slo_anl_mly_cnt_fre_swa_rus_sid_lit_bos_dut_grk_qcu_pol_bul_ben_ewe_amr_hin_wly_eng_sun_ita_bem_urd_dgb_bat_tha_hau_tml_igb_ven_azi_svk_glc_uzb_swt_vie_heb_bam_fbf_tsw	-0.00318635460098584	-0.00750531526794642	0.994027757351821
365	owc_mcd_swt_svk_hau_gam_aeg_ukr_uzb_azi_ses_mly_ven_rom_swe_bsq_grk_amh_lda_mnd_prs_dut_dgb_lit_tsn_lat_est_tsw_dyu_fin_krd_tig_geo_cze_slo_hin_ctl_anl_mlt_fre_hun_igb_ind_glc_sun_jpn_tml_kor_alb_ben_fbf_rus_bat_urd_sid_mao_cnt_bul_ewe_guj_sod_nor_por_ger_arw_qcu_pol_afr_spa_cic_heb_eng_wly_ita_tag_bos_bem_scr_akn_jav_tha_chh_knd_zul_bam_aze_mol_pan_tur_xho_vie_amr_moo_swa_yor	-0.00566065156089264	-0.0133392733929723	0.989385689654092
366	amr_bos_ses_guj_wly_heb_mlt_bul_uzb_azi_fbf_sun_tsw_ita_alb_bsq_ukr_gam_yor_cnt_prs_scr_ven_krd_xho_slo_est_igb_lda_fin_urd_aeg_geo_afr_dut_mol_grk_hau_anl_arw_hun_akn_jav_rus_bat_jpn_tml_kor_rom_lit_ewe_mcd_mao_nor_sid_tag_mnd_pan_dgb_lat_tig_pol_ctl_cze_fre_qcu_hin_eng_ben_tsn_sod_por_amh_swe_mly_spa_dyu_svk_moo_ind_tha_owc_knd_cic_swt_aze_ger_glc_tur_zul_vie_chh_swa_bam_bem	-0.369521358175155	-0.876524547128003	0.383003439797782
367	chh_guj_zul_rom_amr_anl_heb_rus_tur_uzb_akn_jav_lda_hin_urd_bsq_scr_tig_bem_cnt_pan_ben_xho_grk_tsn_dut_est_dgb_cic_hun_lit_owc_geo_glc_slo_fre_eng_sod_mlt_ger_fin_swa_mao_por_ind_jpn_knd_kor_nor_mol_yor_bul_mly_lat_gam_bat_mnd_krd_moo_afr_wly_swe_prs_svk_spa_qcu_ctl_cze_ita_ewe_hau_ukr_amh_pol_tag_mcd_ses_arw_fbf_sun_tha_sid_tml_igb_ven_azi_alb_bos_aze_dyu_vie_aeg_tsw_swt_bam	-0.520923881143239	-1.239679560034	0.218213009241882
368	mlt_mol_igb_scr_wly_sid_gam_grk_uzb_azi_akn_mao_ewe_mcd_ita_bsq_fre_tig_bam_cnt_ctl_cze_tsw_krd_xho_lit_est_swa_zul_hun_ger_amr_geo_rom_afr_arw_swe_chh_anl_svk_fin_dyu_jav_nor_bat_jpn_knd_kor_alb_prs_ven_ben_sun_rus_sod_ind_mnd_eng_dgb_slo_heb_lat_spa_urd_ukr_qcu_por_dut_bos_tsn_aeg_bul_amh_pol_tag_pan_lda_hin_swt_mly_tha_hau_tml_moo_cic_aze_glc_guj_tur_ses_vie_owc_bem_yor_fbf	-0.292446451074901	-0.691526544970032	0.490957434308154
369	tig_fre_dyu_por_sod_amr_amh_nor_uzb_tur_lda_mao_igb_ctl_mol_bsq_prs_heb_fbf_cnt_rus_ben_dgb_arw_tsw_pan_fin_cic_yor_est_scr_aeg_geo_slo_guj_ukr_swe_anl_sid_lit_hun_ven_ind_hin_sun_jpn_tml_kor_urd_mcd_swa_lat_bat_grk_mlt_mly_mnd_spa_akn_afr_chh_ger_eng_alb_bos_qcu_bul_krd_cze_zul_wly_pol_owc_rom_tag_svk_ewe_glc_bem_jav_tha_hau_knd_xho_tsn_azi_dut_ita_aze_ses_vie_gam_swt_bam_moo	-0.850105165833523	-2.05528475771525	0.042655512554255
370	sid_nor_fbf_lit_aeg_owc_anl_cze_tur_azi_ewe_mly_yor_ita_urd_bsq_svk_gam_ses_cnt_glc_rus_dgb_krd_bem_spa_hun_cic_lda_est_afr_mlt_geo_pan_prs_guj_swe_amh_hau_rom_fin_swt_bat_arw_mao_jpn_knd_kor_ben_pol_moo_dut_ind_slo_wly_jav_mnd_lat_swa_ger_tig_fre_eng_mol_hin_qcu_scr_por_mcd_tsw_chh_ukr_heb_alb_sun_ctl_igb_grk_ven_tag_tha_amr_tml_tsn_zul_aze_bos_bul_uzb_bam_vie_sod_dyu_akn_xho	-0.346119070841981	-0.819996720068916	0.414314656779764
371	anl_glc_swa_ita_wly_heb_sod_bul_tur_aze_swt_jav_fbf_fre_afr_bsq_ger_amr_cic_mnd_slo_arw_bem_svk_xho_mol_est_yor_dyu_hun_eng_mlt_geo_spa_nor_pan_guj_tig_aeg_rus_fin_zul_mly_ctl_ind_jpn_tml_kor_prs_swe_akn_krd_bat_ukr_gam_sun_cnt_alb_tsn_por_hau_lit_lat_cze_bos_qcu_pol_mcd_scr_lda_sid_dut_owc_grk_tag_ben_ses_urd_ven_mao_tha_chh_knd_dgb_bam_uzb_rom_hin_azi_ewe_vie_amh_moo_tsw_igb	-0.475480486421699	-1.1296331835472	0.261536039038702
372	chh_swe_ewe_hin_aeg_sid_owc_rom_tur_uzb_dgb_jav_ses_pan_alb_bsq_dut_amr_tsw_cnt_prs_cze_moo_scr_xho_ger_est_dyu_akn_hun_ctl_gam_geo_eng_spa_mcd_por_heb_tig_ben_fin_fbf_mly_lit_bat_jpn_knd_kor_grk_nor_yor_fre_mao_bul_mlt_ind_mnd_afr_lda_ukr_anl_pol_arw_svk_bos_qcu_rus_slo_urd_tsn_hau_mol_amh_ita_tag_lat_swa_guj_bem_sun_tha_sod_tml_igb_ven_azi_krd_glc_aze_cic_vie_wly_zul_swt_bam	0.817586074594759	1.94430354259289	0.0548808457720363
373	hau_rom_ven_grk_amr_gam_heb_bos_tur_uzb_fbf_tag_lda_ben_glc_bsq_mcd_amh_xho_cnt_nor_eng_zul_ita_tsw_svk_hun_dyu_ses_fin_cze_tig_geo_fre_lit_por_ukr_wly_sid_krd_est_yor_sun_swe_mly_jpn_tml_kor_scr_slo_bem_hin_mao_pol_mlt_jav_mnd_pan_akn_afr_sod_ger_arw_urd_mol_qcu_bul_ctl_lat_tsn_chh_dut_owc_alb_bat_spa_swa_rus_moo_ind_tha_aeg_knd_cic_dgb_azi_prs_guj_aze_ewe_vie_anl_igb_swt_bam	-0.163322528621349	-0.385208880429016	0.700962281746791
374	amr_bul_cic_fre_hau_sid_amh_eng_aze_uzb_dgb_sun_bam_ita_dut_bsq_afr_wly_dyu_cnt_grk_spa_swt_nor_fbf_por_hun_xho_swa_fin_urd_aeg_geo_ukr_ben_cze_mcd_owc_sod_lit_est_ven_tag_swe_ind_jpn_knd_kor_bos_ger_moo_arw_mao_slo_tig_bat_mnd_ctl_tsn_mol_anl_rom_glc_svk_prs_qcu_krd_rus_pol_zul_heb_pan_chh_guj_mly_hin_tsw_alb_lda_jav_tha_mlt_tml_akn_bem_azi_lat_scr_tur_ewe_vie_gam_yor_ses_igb	-0.0251086034755165	-0.0591645036759547	0.952948029072403
375	mlt_fre_fbf_ukr_amh_aeg_sod_urd_uzb_tur_ses_ind_lda_por_rus_bsq_afr_tig_igb_mnd_glc_prs_swt_eng_akn_arw_est_cic_tsn_fin_guj_gam_geo_scr_rom_swe_mol_chh_hau_pan_hun_ewe_mly_bos_tag_jpn_tml_kor_spa_lit_ven_svk_jav_ger_owc_sun_cnt_bul_zul_cze_sid_lat_grk_ben_pol_qcu_mcd_hin_ita_swa_wly_ctl_anl_slo_bat_alb_tsw_dut_moo_mao_tha_amr_knd_xho_dyu_azi_nor_krd_aze_dgb_vie_heb_bam_bem_yor	-0.309770584001621	-0.732807072493686	0.465519130983708
376	wly_guj_swa_swe_hau_amh_anl_por_azi_tur_yor_mly_ses_bul_grk_bsq_ukr_chh_moo_mnd_krd_pan_tsn_ger_ven_cze_hun_ewe_igb_fin_fre_heb_geo_lat_rus_svk_ctl_sid_amr_lit_est_fbf_jav_nor_sun_jpn_tml_kor_glc_urd_dgb_hin_tag_eng_sod_mao_cnt_ita_cic_afr_tig_pol_scr_rom_spa_qcu_prs_arw_dut_tsw_gam_mol_owc_slo_ind_ben_bem_mcd_swt_bat_tha_mlt_knd_akn_xho_uzb_bos_alb_aze_bam_vie_aeg_lda_zul_dyu	-0.353683708062814	-0.839355678079148	0.403422203959582
377	sid_grk_xho_ben_wly_heb_tig_afr_aze_uzb_swt_tag_igb_hin_prs_bsq_rus_amr_akn_cnt_glc_ctl_swa_svk_dgb_pan_est_moo_ses_fin_pol_chh_geo_swe_slo_lit_bul_aeg_gam_alb_hun_tsn_jav_dut_mly_jpn_knd_kor_ukr_rom_ven_por_mao_arw_owc_sun_mnd_mcd_zul_mol_anl_eng_lat_urd_krd_qcu_scr_ita_cze_cic_amh_ger_hau_fre_ind_bos_yor_spa_bam_bat_tha_sod_tml_fbf_dyu_azi_guj_nor_tur_ewe_vie_mlt_bem_tsw_lda	-0.0187541758477869	-0.0442132219099512	0.964829236665045
378	wly_alb_yor_eng_mlt_gam_anl_lit_azi_uzb_igb_ind_swt_ita_ctl_bsq_ukr_heb_bem_mnd_ger_afr_moo_krd_tsn_spa_fin_swa_lda_hun_swe_chh_geo_nor_por_dut_glc_amh_sod_ben_est_ses_mly_bos_bat_jpn_knd_kor_pan_urd_xho_fre_sun_rom_tig_mao_cnt_hin_akn_scr_sid_svk_rus_arw_pol_qcu_guj_bul_lat_tsw_owc_prs_aeg_mol_jav_cze_fbf_mcd_dyu_tag_tha_amr_tml_ewe_dgb_aze_slo_grk_tur_zul_vie_hau_bam_cic_ven	-0.296871471109995	-0.70216249660772	0.484331511274648
379	gam_grk_zul_bos_chh_anl_sid_rus_azi_uzb_tsn_sun_ewe_arw_spa_bsq_fre_amh_xho_mnd_guj_hin_yor_urd_ses_ukr_hun_dyu_tsw_est_ita_aeg_geo_dut_mol_mcd_prs_mlt_sod_cze_fin_moo_mao_ger_tag_jpn_tml_kor_krd_por_fbf_svk_jav_nor_amr_mly_cnt_rom_bem_ben_tig_eng_alb_bul_afr_qcu_swe_glc_pol_ven_owc_lat_wly_lit_ind_ctl_bam_slo_swa_bat_tha_heb_knd_swt_dgb_tur_pan_scr_aze_akn_vie_hau_lda_cic_igb	-0.373146097743825	-0.884091146693631	0.378926897368031
380	hau_rom_tsw_svk_owc_wly_aeg_ctl_azi_tur_lda_bat_yor_mcd_pan_bsq_ben_sod_dyu_mnd_grk_rus_tsn_fre_akn_alb_hun_swa_bem_est_scr_heb_geo_lat_nor_arw_bos_sid_amr_ukr_fin_igb_sun_slo_mly_jpn_knd_kor_spa_glc_dgb_mol_ind_swe_gam_tag_cnt_lit_cic_hin_tig_ita_krd_pol_guj_qcu_cze_bul_ger_fbf_anl_afr_mlt_por_jav_eng_zul_dut_ses_mao_tha_amh_tml_ewe_swt_uzb_prs_urd_aze_moo_vie_chh_xho_bam_ven	-0.5882242714663	-1.40391617905219	0.16367439656357
381	amr_rom_igb_lat_heb_sid_chh_pan_aze_uzb_zul_sun_ven_grk_hin_bsq_ger_anl_xho_cnt_spa_afr_bam_glc_tsn_cze_hun_cic_swt_est_pol_wly_geo_bos_slo_ben_eng_sod_tig_swe_fin_akn_tag_arw_jav_jpn_knd_kor_mcd_urd_dgb_svk_ind_prs_owc_mao_mnd_lit_yor_bul_aeg_por_scr_fre_guj_qcu_rus_mol_alb_ewe_gam_dut_amh_nor_bat_ita_ses_krd_lda_mly_tha_mlt_tml_fbf_moo_azi_ctl_ukr_tur_swa_vie_hau_bem_tsw_dyu	-0.236866623137807	-0.559175959282683	0.57738575133219
382	tig_lit_bem_fre_aeg_owc_chh_pan_azi_tur_lda_mly_cic_ita_urd_bsq_pol_gam_bam_cnt_krd_grk_ses_mcd_tsw_dut_hun_swa_ewe_fin_arw_amh_geo_slo_scr_alb_glc_amr_sid_hin_est_igb_tag_ctl_ind_jpn_knd_kor_swe_rus_akn_ben_jav_por_hau_mao_mnd_svk_yor_prs_heb_cze_bos_spa_guj_qcu_afr_bul_rom_dyu_anl_lat_wly_mol_sun_eng_fbf_ukr_swt_bat_tha_mlt_tml_dgb_ven_uzb_ger_nor_aze_xho_vie_sod_zul_tsn_moo	0.606301450597388	1.43793993971119	0.153807608272677
383	amr_spa_ven_fre_sod_owc_sid_eng_uzb_aze_dgb_mly_akn_ita_ben_bsq_rus_chh_ewe_cnt_swe_ctl_dyu_guj_tsw_grk_hun_moo_swt_est_svk_wly_geo_lit_pan_dut_krd_tig_gam_bul_fin_swa_ind_glc_tag_jpn_knd_kor_hin_pol_zul_prs_jav_rom_heb_sun_mnd_cze_bem_arw_amh_mol_afr_alb_ger_qcu_ukr_lat_nor_xho_hau_bos_aeg_slo_bat_urd_fbf_mcd_cic_mao_tha_anl_tml_yor_bam_tur_por_scr_azi_tsn_vie_mlt_ses_lda_igb	0.0695657043529276	0.163640127245053	0.870369549561332
384	amh_ben_swt_rom_gam_heb_aeg_ctl_uzb_tur_lda_jav_xho_ger_guj_bsq_ukr_anl_fbf_cnt_eng_grk_igb_bos_bam_dut_fin_swa_akn_est_por_chh_geo_mol_alb_rus_pol_owc_amr_glc_hun_tsw_tag_scr_bat_jpn_tml_kor_ita_pan_moo_afr_ind_swe_wly_mao_mnd_fre_yor_cze_sod_mcd_hin_nor_prs_qcu_spa_lit_lat_tsn_mlt_arw_hau_bul_sun_slo_ses_urd_ewe_mly_tha_sid_knd_cic_bem_azi_svk_krd_aze_ven_vie_tig_dyu_zul_dgb	-0.605794691059557	-1.44381644644919	0.152150958031361
385	tig_mol_igb_swe_chh_sod_gam_lit_azi_uzb_cic_sun_yor_pol_prs_bsq_arw_sid_ven_cnt_spa_pan_xho_eng_ewe_dut_fin_tsw_fbf_est_por_hau_geo_urd_svk_krd_bos_amh_mlt_ita_hun_ses_ind_scr_tag_jpn_tml_kor_guj_ben_tsn_hin_mao_nor_amr_jav_mnd_afr_moo_rom_aeg_ctl_lat_slo_rus_qcu_glc_ger_alb_lda_heb_cze_anl_bul_bat_fre_swa_grk_dgb_mly_tha_wly_knd_swt_akn_tur_mcd_ukr_aze_zul_vie_owc_bam_bem_dyu	0.36721827884174	0.867327940694075	0.387994763494818
386	chh_glc_moo_arw_anl_sod_heb_lat_azi_aze_lda_bat_fbf_prs_mol_bsq_hin_hau_zul_mnd_spa_urd_tsn_fre_akn_bos_est_bem_tsw_fin_bul_owc_geo_lit_rus_pan_grk_amh_amr_krd_hun_dyu_sun_nor_mao_jpn_knd_kor_ben_svk_yor_alb_ind_afr_tig_jav_cnt_ita_bam_rom_gam_guj_ctl_scr_ukr_qcu_swe_cze_por_cic_aeg_pol_sid_dut_mly_eng_igb_ger_xho_tag_tha_wly_tml_dgb_ven_uzb_mcd_slo_tur_swt_vie_mlt_swa_ses_ewe	-0.461925053674645	-1.09783803373924	0.275109503088917
387	aeg_hin_ven_slo_amr_mlt_sid_bul_uzb_aze_dgb_jav_lda_nor_lit_bsq_swe_heb_cic_cnt_grk_ukr_xho_urd_tsn_spa_est_bam_igb_fin_por_anl_geo_glc_fre_pol_mol_sod_chh_guj_hun_akn_tag_mcd_ind_jpn_knd_kor_scr_cze_dyu_krd_sun_ctl_tig_mly_mnd_eng_tsw_alb_amh_afr_svk_ger_ita_qcu_lat_pan_bos_swt_gam_arw_hau_rom_bat_dut_ewe_prs_fbf_mao_tha_wly_tml_zul_bem_azi_rus_ben_tur_moo_vie_owc_yor_ses_swa	-0.595803888880919	-1.42295421987468	0.158095304512429
388	amr_dut_zul_svk_chh_gam_tig_scr_aze_azi_ven_jav_bam_hin_rus_bsq_ben_sid_dgb_mnd_arw_glc_akn_eng_yor_slo_est_dyu_swt_fin_swe_mlt_geo_urd_mol_cze_pol_aeg_wly_nor_hun_cic_bat_lit_ind_jpn_tml_kor_por_rom_ewe_afr_tag_ctl_amh_sun_cnt_mcd_bem_grk_hau_prs_pan_bul_krd_qcu_ita_fre_spa_tsw_anl_lat_heb_guj_mly_alb_xho_bos_swa_mao_tha_sod_knd_moo_lda_uzb_ukr_ger_tur_igb_vie_owc_ses_tsn_fbf	0.274142862543467	0.646485082691785	0.519557525556625
389	gam_ben_ses_dut_chh_heb_wly_fre_uzb_aze_fbf_sun_ewe_lat_bos_bsq_mcd_mlt_tsw_mnd_alb_krd_dyu_hin_cic_ukr_est_zul_bam_fin_pan_anl_geo_swe_ger_ctl_glc_tig_sid_slo_hun_bem_bat_guj_mao_jpn_knd_kor_bul_rom_lda_nor_tag_eng_amh_mly_cnt_por_akn_pol_owc_urd_cze_scr_arw_qcu_prs_svk_grk_moo_sod_afr_hau_mol_ind_spa_dgb_ita_igb_jav_tha_aeg_tml_ven_yor_tur_rus_lit_azi_swa_vie_amr_tsn_swt_xho	-0.741060034186171	-1.78154512511978	0.0780878019973409
390	chh_bul_tsn_mol_amr_aeg_sid_ben_aze_tur_igb_ind_dgb_pol_pan_bsq_alb_tig_swt_cnt_krd_glc_yor_slo_lda_prs_hun_fbf_xho_est_ukr_sod_geo_scr_ger_urd_rus_mlt_anl_lat_fin_zul_bat_bos_mly_jpn_tml_kor_eng_rom_moo_ctl_tag_lit_owc_sun_mnd_grk_ven_afr_gam_hin_svk_por_fre_qcu_spa_ita_dut_dyu_hau_guj_amh_mcd_mao_swe_ses_nor_bam_jav_tha_wly_knd_tsw_cic_uzb_arw_cze_azi_swa_vie_heb_bem_ewe_akn	-0.967291529499323	-2.35279754820691	0.0207404238194572
391	gam_swe_cic_ger_tig_owc_wly_bos_azi_tur_ven_ind_lda_nor_hin_bsq_spa_anl_ewe_mnd_grk_afr_dyu_ctl_swt_alb_est_tsw_dgb_hun_prs_sid_geo_por_ita_lat_guj_amh_heb_scr_fin_fbf_tag_svk_bat_jpn_knd_kor_ukr_eng_xho_mol_sun_krd_sod_jav_cnt_dut_igb_arw_chh_slo_urd_rus_pol_qcu_glc_cze_mcd_akn_hau_rom_mlt_pan_mao_lit_bam_ben_moo_mly_tha_amr_tml_bem_zul_aze_fre_bul_uzb_swa_vie_aeg_ses_tsn_yor	-0.572448741513614	-1.36684673169269	0.174968497183706
392	owc_rus_igb_krd_amh_sid_amr_cze_aze_uzb_bem_ind_akn_ita_nor_bsq_dut_wly_ven_cnt_mol_fre_fbf_ctl_lda_bul_est_yor_xho_fin_slo_mlt_geo_grk_guj_alb_scr_tig_hau_eng_hun_dgb_bat_ben_tag_jpn_knd_kor_swe_svk_dyu_spa_sun_ger_gam_jav_mnd_urd_ses_hin_sod_glc_pol_lit_pan_qcu_prs_afr_mcd_tsw_aeg_arw_anl_bos_mao_ukr_tsn_lat_moo_mly_tha_chh_tml_cic_swt_azi_rom_por_tur_bam_vie_heb_zul_ewe_swa	-0.530309518059715	-1.26293709141574	0.209769096322013
393	anl_prs_swt_afr_mlt_amr_chh_krd_azi_uzb_ses_sun_moo_swe_rom_bsq_ger_aeg_igb_cnt_dut_grk_dgb_nor_tsn_pan_hun_swa_akn_est_arw_tig_geo_ukr_slo_hin_alb_owc_amh_fre_fin_lda_jav_pol_ind_jpn_knd_kor_guj_spa_ewe_scr_mao_ctl_sod_bat_mnd_ben_bem_eng_hau_ita_lit_svk_mol_qcu_por_urd_rus_tsw_sid_glc_wly_bos_tag_cze_cic_bul_dyu_mly_tha_heb_tml_xho_zul_tur_lat_mcd_aze_fbf_vie_gam_yor_bam_ven	-0.576710114390263	-1.37298345247376	0.173059016016216
394	owc_dut_moo_lit_sod_hau_chh_krd_azi_tur_dyu_ind_ven_alb_bos_bsq_prs_wly_fbf_cnt_scr_pan_igb_guj_swa_spa_fin_akn_tsn_est_pol_amh_geo_urd_arw_mcd_fre_gam_aeg_slo_hun_tsw_sun_rus_mao_jpn_tml_kor_bul_nor_zul_eng_bat_cze_anl_mly_mnd_svk_xho_hin_mlt_grk_ita_por_rom_qcu_ben_lat_mol_swt_tig_ukr_sid_glc_tag_swe_cic_afr_dgb_jav_tha_amr_knd_ses_bem_uzb_ctl_ger_aze_lda_vie_heb_bam_ewe_yor	-0.232973038734486	-0.55000455456481	0.583634781400952
395	anl_ita_lda_ctl_amh_mlt_sod_prs_azi_tur_tsn_ind_moo_lit_ger_bsq_rus_amr_igb_mnd_urd_guj_yor_glc_dyu_pol_fin_zul_ven_est_mcd_chh_geo_ukr_arw_cze_spa_gam_tig_eng_hun_cic_jav_afr_mao_jpn_knd_kor_grk_mol_akn_scr_tag_krd_owc_sun_cnt_svk_dgb_lat_hau_dut_alb_rom_hin_qcu_bos_slo_pan_bem_aeg_bul_sid_ben_bat_nor_bam_fre_tsw_mly_tha_wly_tml_swt_ses_aze_por_swe_uzb_fbf_vie_heb_swa_xho_ewe	-0.293173044359612	-0.693393765602791	0.489790633601923
396	sid_cze_tsw_lit_gam_hau_tig_por_azi_uzb_zul_ind_bam_ger_spa_bsq_krd_sod_swt_mnd_arw_ita_ven_pan_bem_urd_hun_dgb_ewe_fin_alb_anl_geo_pol_ctl_grk_bul_amr_mlt_swe_est_xho_jav_scr_bat_jpn_knd_kor_dut_glc_moo_fre_tag_mcd_heb_mly_cnt_rom_akn_ben_wly_slo_rus_lat_mol_qcu_ukr_svk_guj_cic_chh_bos_owc_hin_mao_eng_tsn_afr_ses_sun_tha_amh_tml_igb_fbf_tur_prs_nor_aze_dyu_vie_aeg_yor_swa_lda	-0.460107714336782	-1.09305829851946	0.277191505647465
397	chh_slo_akn_por_sod_mlt_wly_fre_azi_uzb_yor_ind_lda_prs_pol_bsq_bos_anl_fbf_cnt_ger_glc_cic_afr_tsn_nor_fin_dyu_ven_hun_lit_amh_geo_ita_ukr_ctl_guj_aeg_amr_arw_est_xho_mly_ben_sun_jpn_knd_kor_mcd_eng_moo_scr_jav_krd_owc_bat_mnd_lat_zul_urd_heb_pan_rom_spa_cze_qcu_bul_mol_swe_dgb_hau_hin_sid_rus_tag_dut_bam_alb_tsw_mao_tha_tig_tml_swt_ses_tur_svk_grk_aze_swa_vie_gam_bem_igb_ewe	-0.474785984483662	-1.12944562509448	0.261614704551219
398	mlt_dut_dgb_ukr_sod_tig_heb_slo_uzb_azi_swt_sun_tsn_lit_lat_bsq_svk_amh_ses_mnd_fre_alb_ven_pol_zul_ita_hun_swa_bem_est_prs_aeg_geo_mcd_ben_urd_pan_hau_wly_rus_fin_moo_mao_krd_bat_jpn_knd_kor_arw_bul_xho_swe_ind_eng_chh_mly_cnt_ctl_ewe_spa_amr_rom_ger_mol_por_qcu_bos_grk_glc_tsw_anl_scr_owc_cze_tag_afr_cic_guj_igb_jav_tha_sid_tml_yor_akn_tur_nor_hin_aze_dyu_vie_gam_fbf_lda_bam	-0.111491370826916	-0.263091049149497	0.793062393466342
399	chh_ger_tsn_prs_tig_wly_amr_hin_uzb_aze_zul_mao_dyu_urd_cze_bsq_arw_owc_lda_mnd_rus_spa_ewe_slo_moo_pol_est_dgb_cic_fin_ukr_sod_geo_nor_por_ita_afr_heb_hau_krd_hun_xho_sun_pan_ind_jpn_tml_kor_svk_lat_bem_bul_bat_alb_amh_tag_cnt_glc_swt_rom_mlt_bos_swe_mcd_lit_qcu_fre_eng_grk_tsw_sid_scr_aeg_dut_mly_guj_fbf_ben_yor_jav_tha_gam_knd_swa_ven_azi_mol_ctl_tur_igb_vie_anl_bam_akn_ses	-0.374442520511308	-0.888598194470211	0.376511646620073
400	sod_rom_akn_grk_sid_amh_hau_dut_aze_tur_yor_bat_ewe_guj_ukr_bsq_ger_heb_dyu_mnd_lit_krd_ven_cze_zul_ita_fin_fbf_xho_est_svk_chh_geo_eng_mol_por_swe_anl_aeg_urd_hun_igb_mao_mcd_jav_jpn_tml_kor_arw_prs_bem_ctl_ind_hin_gam_mly_cnt_nor_dgb_alb_amr_pan_bos_slo_spa_qcu_ben_scr_pol_cic_tig_glc_mlt_rus_sun_bul_ses_fre_swa_tag_tha_owc_knd_moo_lda_uzb_afr_lat_azi_swt_vie_wly_tsw_bam_tsn	-0.759590268987497	-1.82688249800007	0.0709251414427022
401	mlt_svk_tsw_lit_heb_anl_amr_slo_tur_uzb_moo_sun_ven_eng_mol_bsq_urd_hau_bem_cnt_mcd_pol_fbf_scr_bam_krd_fin_dyu_swt_est_fre_aeg_geo_prs_afr_ctl_alb_owc_tig_bul_hun_dgb_tag_lat_bat_jpn_tml_kor_swe_rus_xho_glc_ind_bos_chh_jav_mnd_dut_ses_cze_amh_ita_ger_por_hin_qcu_pan_spa_ukr_tsn_gam_nor_sid_rom_mly_arw_ewe_grk_swa_mao_tha_sod_knd_yor_igb_azi_guj_ben_aze_lda_vie_wly_cic_zul_akn	-0.671065020916374	-1.60493481259836	0.111898778584528
402	sod_ukr_lda_ger_aeg_amr_hau_scr_uzb_azi_xho_bat_akn_pan_glc_bsq_fre_wly_zul_cnt_por_bul_bam_rus_tsw_guj_hun_ewe_cic_est_cze_gam_geo_urd_arw_lat_dut_amh_heb_pol_fin_bem_mao_hin_sun_jpn_knd_kor_mol_lit_dgb_ita_mly_grk_owc_tag_mnd_swe_dyu_bos_anl_mcd_spa_ben_slo_qcu_alb_krd_rom_tsn_mlt_afr_tig_prs_ind_nor_igb_svk_ses_jav_tha_chh_tml_swt_moo_tur_eng_ctl_aze_fbf_vie_sid_ven_swa_yor	0.836897657501964	1.99602067132476	0.0488564855487072
403	amh_scr_swt_por_aeg_owc_gam_ita_azi_uzb_zul_jav_bam_ukr_slo_bsq_fre_sid_dyu_mnd_eng_hin_swa_urd_xho_grk_hun_igb_dgb_fin_ben_sod_geo_pan_rom_afr_ger_hau_amr_bul_est_yor_sun_cze_mly_jpn_knd_kor_arw_rus_fbf_glc_bat_mcd_chh_mao_cnt_pol_ven_svk_wly_spa_lit_guj_krd_qcu_ctl_mol_alb_ses_anl_dut_tig_nor_ind_swe_moo_bos_tsw_tag_tha_heb_tml_ewe_tsn_tur_lat_prs_aze_akn_vie_mlt_bem_cic_lda	0.327933131763808	0.773609625656787	0.441123708975711
404	gam_eng_xho_pol_sod_anl_tig_lat_tur_aze_dgb_tag_moo_arw_urd_bsq_krd_wly_swa_mnd_rom_ctl_cic_slo_zul_pan_fin_swt_akn_est_nor_chh_geo_ger_fre_bos_rus_heb_hau_svk_hun_bem_jav_mol_bat_jpn_tml_kor_dut_cze_ven_hin_ind_afr_aeg_mao_cnt_prs_lda_ita_owc_spa_por_grk_alb_qcu_ben_scr_bul_yor_amh_mcd_sid_swe_mly_guj_fbf_lit_ewe_sun_tha_amr_knd_tsn_tsw_azi_ukr_glc_uzb_ses_vie_mlt_bam_igb_dyu	-0.454143057559786	-1.07893975803085	0.283404984954902
405	gam_mcd_moo_lat_hau_chh_amh_pol_uzb_tur_bem_ind_akn_fre_grk_bsq_krd_wly_cic_cnt_por_svk_bam_ctl_tsn_bos_hun_yor_dyu_est_scr_sod_geo_ben_bul_swe_eng_aeg_amr_hin_fin_xho_mly_afr_tag_jpn_knd_kor_prs_lit_dgb_guj_jav_spa_mlt_sun_mnd_alb_zul_ukr_anl_cze_mol_arw_urd_qcu_slo_rom_nor_igb_owc_dut_sid_glc_mao_ger_tsw_rus_ses_bat_tha_tig_tml_swa_swt_azi_ita_pan_aze_ewe_vie_heb_ven_lda_fbf	-0.23943914143823	-0.566456504175692	0.572447986989915
406	amh_swe_xho_alb_aeg_anl_tig_ben_azi_uzb_dyu_mao_ses_slo_krd_bsq_bos_owc_yor_cnt_arw_nor_igb_por_zul_rom_est_swt_ewe_fin_fre_gam_geo_guj_dut_svk_ita_hau_sid_rus_hun_akn_sun_ctl_tag_jpn_tml_kor_glc_lat_swa_urd_ind_cze_chh_mly_mnd_bul_ven_mol_wly_spa_hin_mcd_ukr_qcu_ger_afr_grk_bam_heb_scr_mlt_prs_jav_pol_bem_lit_lda_bat_tha_amr_knd_cic_moo_tur_eng_pan_aze_tsn_vie_sod_dgb_fbf_tsw	0.159816603872335	0.375889056241855	0.707855449640107
407	anl_dut_lda_arw_heb_sid_aeg_por_aze_uzb_ewe_jav_fbf_bul_scr_bsq_ctl_hau_swa_mnd_lit_guj_ven_ukr_bem_afr_hun_igb_tsw_est_eng_wly_geo_mcd_nor_alb_fre_amr_owc_rom_fin_yor_mao_urd_ind_jpn_tml_kor_swe_ita_moo_hin_sun_krd_tig_tag_cnt_rus_dyu_pol_amh_ger_lat_grk_glc_qcu_cze_prs_pan_dgb_sod_spa_chh_bos_mly_slo_swt_svk_zul_bat_tha_gam_knd_akn_bam_azi_mol_ben_tur_ses_vie_mlt_tsn_cic_xho	-0.456673850036215	-1.0849063172051	0.280767538553528
408	gam_cze_moo_prs_hau_sod_owc_scr_azi_uzb_dgb_tag_ses_spa_ukr_bsq_rom_sid_fbf_cnt_ita_arw_ven_bos_zul_grk_hun_dyu_xho_est_fre_aeg_geo_glc_swe_dut_lat_tig_anl_mol_fin_akn_mao_ben_jav_jpn_tml_kor_bul_krd_ewe_lit_ind_svk_wly_mly_mnd_afr_cic_por_heb_mcd_urd_ger_slo_qcu_pol_guj_alb_bem_amr_hin_amh_nor_bat_eng_bam_ctl_swa_sun_tha_mlt_knd_igb_lda_aze_rus_pan_tur_swt_vie_chh_yor_tsn_tsw	-0.419914053298609	-0.997938019273582	0.320898897204583
409	tig_slo_igb_bul_chh_amr_amh_scr_azi_aze_tsw_mly_tsn_mol_pol_bsq_por_anl_cic_mnd_bos_mcd_swa_hin_dgb_ita_hun_ven_zul_fin_svk_sid_geo_cze_fre_ukr_guj_mlt_sod_grk_est_ewe_bat_dut_mao_jpn_tml_kor_ger_afr_akn_rus_sun_prs_heb_tag_cnt_glc_bem_swe_owc_urd_spa_rom_lit_qcu_pan_krd_alb_ses_hau_lat_aeg_eng_jav_nor_bam_arw_fbf_ind_tha_gam_knd_lda_dyu_tur_ctl_ben_uzb_yor_vie_wly_xho_swt_moo	0.334684808355766	0.78718567958019	0.433174726087363
410	hau_pan_ses_scr_anl_aeg_tig_arw_tur_azi_dyu_mao_ven_swe_cze_bsq_ctl_amr_cic_cnt_lit_rus_dgb_nor_igb_svk_fin_tsn_yor_hun_krd_sid_geo_hin_urd_mol_ita_mlt_amh_spa_est_swt_tag_rom_jav_jpn_knd_kor_slo_prs_zul_ukr_sun_lat_chh_ind_mnd_pol_tsw_guj_owc_glc_eng_ben_bul_qcu_grk_mcd_afr_swa_sod_bos_wly_dut_mly_ger_ewe_fre_bem_bat_tha_gam_tml_akn_moo_aze_alb_por_uzb_fbf_vie_heb_lda_bam_xho	-0.807068452602715	-1.94444791678347	0.0548631890196047
411	sid_bul_bem_glc_wly_amh_tig_lat_aze_azi_swa_ind_xho_rus_alb_bsq_nor_sod_igb_cnt_krd_ukr_moo_hin_tsn_arw_fin_yor_dgb_est_pol_owc_geo_swe_eng_dut_mcd_hau_heb_pan_hun_swt_mly_urd_jav_jpn_tml_kor_prs_rom_ven_ita_sun_ctl_anl_mao_mnd_mol_cic_slo_amr_svk_afr_ben_spa_qcu_ger_cze_lit_akn_gam_guj_aeg_grk_tag_fre_ewe_bos_ses_bat_tha_chh_knd_zul_bam_tur_scr_por_uzb_fbf_vie_mlt_tsw_dyu_lda	-0.0147572147927466	-0.0347517090215495	0.972352208504027
412	hau_ben_ewe_mcd_wly_amr_sid_bos_tur_aze_swa_sun_cic_pan_lat_bsq_grk_owc_dgb_cnt_urd_cze_xho_arw_lda_swe_hun_dyu_tsw_fin_scr_gam_geo_prs_mol_rus_fre_heb_mlt_ctl_est_fbf_mao_bul_bat_jpn_knd_kor_pol_guj_igb_rom_ind_eng_amh_mly_mnd_por_bem_lit_sod_svk_slo_glc_afr_qcu_ger_nor_spa_moo_anl_hin_tig_ukr_jav_alb_bam_krd_yor_tag_tha_aeg_tml_swt_zul_azi_ita_dut_uzb_tsn_vie_chh_akn_ven_ses	-0.326504851031724	-0.772369131925447	0.441854247851752
413	wly_bos_lda_slo_aeg_owc_sod_krd_azi_uzb_dyu_mly_yor_bul_prs_bsq_alb_chh_swa_mnd_lit_ctl_ewe_svk_zul_ben_est_swt_tsn_hun_guj_sid_geo_nor_dut_pol_lat_heb_tig_mcd_fin_bam_ind_urd_bat_jpn_knd_kor_pan_fre_fbf_spa_mao_ita_anl_jav_cnt_swe_dgb_scr_hau_glc_arw_ger_mol_qcu_grk_por_cze_bem_amh_afr_gam_eng_sun_rus_moo_hin_xho_tag_tha_mlt_tml_akn_igb_tur_rom_ukr_aze_cic_vie_amr_tsw_ven_ses	-0.0147554588558968	-0.0347705641522133	0.972337213832193
414	hau_dut_ses_ukr_tig_sid_amh_nor_tur_uzb_zul_ind_lda_glc_fre_bsq_swe_heb_swa_cnt_krd_pan_fbf_rom_akn_svk_hun_yor_tsw_est_spa_owc_geo_ben_pol_cze_arw_amr_aeg_afr_fin_bam_jav_ger_mao_jpn_knd_kor_guj_ita_bem_slo_sun_alb_chh_tag_mnd_ctl_ewe_grk_wly_rus_eng_lat_mcd_qcu_urd_prs_bos_cic_gam_bul_anl_por_bat_scr_xho_lit_moo_mly_tha_sod_tml_igb_swt_azi_hin_mol_aze_ven_vie_mlt_dgb_tsn_dyu	-0.7223133964784	-1.72984041082167	0.0869762724389461
415	amh_por_tsw_bul_aeg_sid_tig_glc_tur_aze_tsn_bat_xho_ben_ctl_bsq_bos_heb_ses_mnd_spa_urd_ewe_prs_dgb_ukr_est_akn_igb_hun_mol_chh_geo_dut_fre_scr_alb_wly_amr_eng_fin_lda_jav_guj_tag_jpn_tml_kor_rom_pol_ven_swe_ind_arw_sod_sun_cnt_svk_bem_lit_hau_nor_ita_rus_grk_qcu_slo_mcd_pan_dyu_gam_krd_anl_lat_mly_ger_bam_hin_swa_mao_tha_owc_knd_moo_fbf_uzb_afr_cze_azi_yor_vie_mlt_cic_zul_swt	0.378839048561977	0.892544254883052	0.374404962974654
416	owc_bos_bam_krd_amr_anl_gam_rom_azi_tur_lda_bat_yor_pan_lat_bsq_slo_aeg_xho_cnt_hin_ben_swt_arw_swa_dut_fin_bem_ven_hun_lit_hau_geo_alb_scr_mcd_bul_tig_sod_grk_est_igb_sun_spa_jav_jpn_knd_kor_guj_ukr_zul_rus_mao_urd_amh_ind_mnd_ctl_dyu_svk_chh_ger_glc_afr_eng_qcu_fre_swe_nor_ses_sid_por_mlt_pol_tag_ita_cic_prs_ewe_mly_tha_wly_tml_tsn_fbf_aze_mol_cze_uzb_moo_vie_heb_tsw_akn_dgb	-0.977336847917782	-2.37432392197445	0.0196361565684468
417	gam_ctl_lda_por_anl_amh_mlt_swe_tur_aze_zul_jav_moo_grk_rus_bsq_svk_aeg_akn_mnd_bul_scr_xho_ita_bem_rom_est_swa_ewe_fin_mcd_owc_geo_fre_cze_alb_urd_heb_chh_pan_hun_dgb_mao_prs_ind_jpn_knd_kor_ben_afr_tsw_glc_tag_ukr_sod_bat_cnt_pol_ven_lat_amr_eng_arw_ger_spa_qcu_hin_krd_nor_bam_wly_lit_hau_bos_sun_guj_yor_dut_fbf_mly_tha_sid_tml_dyu_igb_azi_mol_slo_uzb_swt_vie_tig_ses_cic_tsn	0.106874661022447	0.251691653307773	0.801834757869571
418	sod_cze_dgb_lit_wly_tig_amh_glc_azi_tur_swt_bat_zul_mol_afr_bsq_spa_anl_bam_cnt_slo_alb_xho_krd_cic_mcd_hun_dyu_ses_fin_ukr_owc_geo_eng_arw_rus_nor_hau_gam_rom_est_akn_sun_ctl_jav_jpn_knd_kor_ita_urd_ewe_ben_mao_bul_mlt_tag_mnd_pol_tsn_pan_heb_dut_lat_hin_por_qcu_fre_bos_prs_swa_aeg_svk_chh_scr_mly_guj_ven_swe_yor_ind_tha_sid_tml_tsw_moo_uzb_ger_grk_aze_lda_vie_amr_fbf_bem_igb	0.201915145378412	0.475952591669661	0.635224334216934
419	owc_bul_yor_nor_sid_mlt_gam_pan_azi_uzb_tsn_tag_bam_slo_ukr_bsq_eng_chh_ses_cnt_pol_ita_swa_lit_bem_arw_fin_xho_ven_est_grk_hau_geo_dut_cze_swe_scr_wly_tig_lat_hun_ewe_sun_por_ind_jpn_tml_kor_ben_afr_swt_alb_jav_mcd_heb_mao_mnd_krd_moo_rom_aeg_prs_mol_ger_fre_qcu_rus_svk_urd_dyu_sod_bos_anl_ctl_bat_glc_fbf_hin_zul_mly_tha_amh_knd_lda_dgb_aze_spa_guj_tur_tsw_vie_amr_igb_akn_cic	0.349375931585118	0.823847272801618	0.412134141595003
420	chh_krd_ewe_glc_amh_sod_wly_dut_azi_uzb_moo_sun_tsw_guj_ukr_bsq_eng_tig_dyu_cnt_nor_bos_igb_arw_ven_por_fin_swa_tsn_est_prs_gam_geo_lit_ben_urd_alb_aeg_owc_cze_hun_yor_mao_scr_ind_jpn_knd_kor_ita_afr_bem_rom_bat_bul_amr_mly_mnd_grk_bam_rus_sid_swe_ger_spa_ctl_qcu_pan_pol_slo_swt_anl_lat_mlt_mol_tag_mcd_lda_svk_ses_jav_tha_hau_tml_dgb_zul_aze_fre_hin_tur_fbf_vie_heb_cic_akn_xho	0.427411032945247	1.00967214957536	0.31527214923048
421	sod_lat_akn_swe_owc_sid_tig_glc_uzb_tur_moo_sun_tsw_scr_bul_bsq_krd_aeg_tsn_cnt_slo_rom_ses_ita_dyu_hin_fin_bam_swt_hun_mol_anl_geo_nor_svk_mcd_spa_wly_heb_fre_est_lda_mly_grk_ind_jpn_knd_kor_rus_ukr_fbf_eng_tag_afr_amr_jav_mnd_lit_ewe_cze_hau_urd_por_alb_dut_qcu_guj_arw_ger_cic_gam_ben_mlt_ctl_bat_pol_igb_pan_yor_mao_tha_amh_tml_swa_bem_azi_prs_bos_aze_xho_vie_chh_zul_ven_dgb	-0.438777249994917	-1.04182187532303	0.300195037627725
422	chh_eng_dyu_spa_anl_mlt_amr_ukr_tur_azi_tsn_bat_lda_rom_lit_bsq_dut_sod_bem_mnd_glc_guj_yor_pol_ven_ben_fin_tsw_akn_hun_ctl_owc_geo_bul_slo_ger_afr_amh_hau_hin_est_swt_jav_urd_ind_jpn_knd_kor_pan_bos_cic_por_sun_krd_heb_tag_cnt_rus_igb_cze_wly_lat_mol_prs_fre_qcu_nor_grk_arw_ewe_tig_scr_aeg_svk_mly_mcd_ses_swe_dgb_mao_tha_gam_tml_fbf_swa_aze_alb_ita_uzb_bam_vie_sid_moo_xho_zul	0.741177885349292	1.75488664006159	0.0825720301730431
423	sod_cze_fbf_pan_anl_chh_wly_eng_aze_azi_igb_tag_zul_ger_pol_bsq_scr_tig_dyu_mnd_dut_hin_bem_bul_tsw_svk_fin_akn_lda_hun_prs_amr_geo_ita_mol_krd_guj_aeg_sid_alb_est_swa_jav_ctl_mly_jpn_tml_kor_mcd_ben_cic_lit_ind_rus_heb_sun_cnt_arw_tsn_bos_hau_ukr_rom_glc_swe_qcu_slo_lat_afr_bam_owc_por_amh_urd_mao_spa_xho_nor_ven_bat_tha_mlt_knd_ewe_moo_uzb_fre_grk_tur_ses_vie_gam_swt_yor_dgb	0.0362535813878998	0.085372648691341	0.932148660690279
424	hau_ukr_xho_hin_amr_chh_tig_nor_uzb_tur_tsn_jav_lda_swe_alb_bsq_rus_mlt_yor_mnd_prs_pol_ses_ger_bam_mcd_fin_zul_fbf_est_lit_aeg_geo_urd_mol_ctl_por_heb_owc_eng_hun_moo_sun_fre_ind_jpn_tml_kor_spa_afr_tsw_dut_mly_krd_amh_bat_cnt_pan_ewe_cze_sid_ben_glc_rom_grk_qcu_bul_ita_guj_ven_sod_scr_wly_bos_mao_arw_bem_lat_dyu_tag_tha_anl_knd_igb_swa_azi_slo_svk_aze_swt_vie_gam_dgb_cic_akn	-0.603148497567205	-1.43892204100821	0.153529777703967
425	sid_lit_dyu_bul_mlt_amr_gam_spa_tur_aze_xho_tag_bem_mol_afr_bsq_pan_hau_tsn_cnt_svk_ben_ewe_grk_fbf_guj_est_yor_lda_fin_cze_sod_geo_pol_scr_krd_lat_amh_chh_fre_hun_swt_ind_urd_sun_jpn_knd_kor_por_slo_dgb_glc_jav_ita_wly_mly_mnd_eng_swa_rus_tig_ger_arw_mcd_ctl_qcu_hin_rom_dut_zul_aeg_ukr_owc_prs_mao_swe_igb_bos_tsw_bat_tha_anl_tml_moo_akn_uzb_nor_alb_azi_cic_vie_heb_bam_ses_ven	0.354169218660648	0.835348223160585	0.405662609697962
426	mlt_alb_swt_pan_owc_tig_amr_spa_azi_aze_lda_sun_ses_grk_ctl_bsq_eng_wly_moo_cnt_scr_rom_igb_pol_tsw_slo_hun_tsn_fbf_est_rus_sod_geo_krd_cze_mol_urd_chh_gam_lat_fin_cic_jav_dut_mly_jpn_tml_kor_ben_prs_bem_afr_tag_glc_aeg_bat_mnd_hin_yor_svk_amh_guj_fre_bul_arw_qcu_swe_ita_por_swa_heb_bos_anl_ger_ind_mcd_ven_ukr_dyu_mao_tha_sid_knd_bam_ewe_tur_nor_lit_uzb_dgb_vie_hau_xho_akn_zul	0.52508930980749	1.24023827094301	0.21800729448836
427	mlt_afr_swa_mcd_aeg_tig_chh_glc_uzb_aze_tsn_jav_moo_guj_pol_bsq_svk_amh_zul_mnd_alb_lat_xho_arw_lda_pan_fin_yor_ven_est_slo_gam_geo_dut_grk_bul_eng_anl_hau_lit_hun_fbf_mly_swe_ind_jpn_knd_kor_hin_krd_cic_ben_tag_urd_sid_bat_cnt_por_dgb_mol_wly_rus_prs_ukr_ita_qcu_bos_scr_cze_ewe_amr_ctl_owc_fre_mao_nor_tsw_rom_dyu_sun_tha_heb_tml_bem_akn_tur_ger_spa_azi_swt_vie_sod_igb_bam_ses	0.0393296517357646	0.0926649044853696	0.926369106001059
428	aeg_bos_cic_mcd_tig_wly_owc_swe_aze_tur_yor_bat_zul_fre_arw_bsq_svk_amh_swt_mnd_afr_cze_ses_dut_xho_ita_fin_ven_swa_est_spa_sod_geo_lat_krd_lit_nor_anl_chh_glc_hun_bem_jav_ger_mao_jpn_tml_kor_bul_prs_fbf_ukr_tag_alb_heb_mly_cnt_eng_igb_ctl_sid_ben_guj_urd_scr_qcu_hin_rus_pan_tsn_amr_pol_hau_slo_sun_grk_akn_por_dyu_ind_tha_mlt_knd_lda_tsw_azi_mol_rom_uzb_bam_vie_gam_ewe_dgb_moo	0.180401010962959	0.424795106562269	0.671967239416657
429	sod_arw_dgb_slo_heb_tig_mlt_bos_tur_azi_igb_jav_tsw_cze_prs_bsq_guj_aeg_bem_mnd_ger_nor_ewe_ben_ven_svk_est_xho_zul_fin_mcd_wly_geo_alb_lat_urd_rom_hau_amh_fre_hun_ses_ind_ukr_tag_jpn_knd_kor_bul_rus_akn_pan_mly_eng_anl_sun_cnt_ctl_bam_dut_sid_afr_swe_glc_spa_qcu_hin_pol_krd_dyu_amr_mol_gam_lit_bat_por_lda_scr_cic_mao_tha_chh_tml_tsn_swa_uzb_ita_grk_aze_swt_vie_owc_yor_fbf_moo	0.0873622175076492	0.205556915442622	0.837586315749812
430	amr_ctl_dyu_rom_heb_owc_amh_nor_aze_uzb_akn_jav_zul_ukr_pol_bsq_fre_mlt_cic_mnd_alb_mol_xho_slo_yor_por_est_ewe_ses_fin_afr_hau_geo_dut_lit_ita_svk_sid_gam_arw_hun_lda_ind_scr_tag_jpn_tml_kor_glc_grk_fbf_guj_bat_prs_anl_sun_cnt_lat_igb_bos_chh_eng_hin_ger_mcd_qcu_ben_krd_spa_tsn_tig_cze_wly_bul_mao_swe_tsw_rus_moo_mly_tha_sod_knd_swt_dgb_azi_urd_pan_tur_swa_vie_aeg_bam_bem_ven	-0.310680625722203	-0.735684860405857	0.463773926190689
431	gam_mcd_tsw_ctl_mlt_amh_aeg_rom_azi_uzb_fbf_bat_dyu_ukr_nor_bsq_prs_wly_dgb_mnd_ita_svk_yor_cze_swa_ben_hun_tsn_cic_est_rus_amr_geo_por_swe_afr_pol_tig_heb_krd_fin_igb_ind_arw_sun_jpn_tml_kor_alb_bul_xho_fre_jav_scr_owc_tag_cnt_mol_ewe_dut_sid_slo_spa_ger_grk_qcu_pan_glc_bos_moo_sod_urd_hau_eng_mao_lit_akn_hin_swt_mly_tha_anl_knd_lda_bem_tur_lat_guj_aze_bam_vie_chh_ses_zul_ven	-0.443282618414062	-1.05186372677237	0.295587523640299
432	chh_eng_fbf_lat_mlt_sid_anl_fre_uzb_aze_akn_tag_dyu_pol_guj_bsq_slo_aeg_xho_mnd_dut_urd_bem_swe_cic_mol_fin_ewe_swt_est_pan_sod_geo_hin_rus_bos_rom_wly_hau_nor_hun_tsw_mly_glc_ind_jpn_knd_kor_spa_afr_tsn_arw_bat_ukr_amr_jav_cnt_cze_dgb_por_owc_grk_mcd_krd_svk_qcu_scr_bul_ger_lda_amh_prs_gam_ctl_sun_ben_swa_lit_zul_mao_tha_tig_tml_yor_igb_azi_alb_ita_tur_ses_vie_heb_ven_moo_bam	-0.859567973584092	-2.0773531905859	0.040525758688954
433	hau_swe_fbf_rus_chh_amr_amh_alb_uzb_azi_swt_mly_moo_hin_mol_bsq_arw_tig_ses_cnt_lat_pan_zul_slo_xho_lit_fin_lda_cic_est_pol_sod_geo_scr_krd_por_ita_wly_sid_dut_hun_bam_ind_mcd_sun_jpn_tml_kor_fre_nor_bem_ben_mao_grk_anl_bat_mnd_bos_akn_rom_heb_guj_afr_svk_ukr_qcu_ctl_spa_urd_ewe_mlt_cze_aeg_ger_tag_glc_dyu_prs_ven_jav_tha_gam_knd_igb_tsw_tur_eng_bul_aze_yor_vie_owc_dgb_tsn_swa	0.885253963220187	2.10499990312538	0.037987458492225
434	tig_guj_xho_dut_amh_gam_owc_spa_aze_tur_bem_sun_dyu_lat_scr_bsq_ger_chh_dgb_mnd_alb_hin_zul_bul_swa_lit_est_bam_akn_hun_swe_sid_geo_ctl_mcd_eng_nor_heb_hau_bos_fin_ewe_tag_urd_mao_jpn_tml_kor_pol_ita_cic_grk_bat_afr_amr_jav_cnt_svk_fbf_ben_wly_rom_mol_rus_prs_qcu_glc_krd_ukr_ses_anl_por_sod_pan_mly_cze_igb_arw_yor_ind_tha_mlt_knd_ven_moo_azi_slo_fre_uzb_tsw_vie_aeg_tsn_lda_swt	-0.368743781054167	-0.874538429527238	0.384077978189175
435	amr_spa_tsw_bul_chh_gam_sod_ger_uzb_tur_swt_jav_dyu_swe_afr_bsq_scr_sid_lda_mnd_mcd_alb_ses_grk_bem_pan_hun_ewe_dgb_fin_ben_aeg_geo_arw_rus_krd_svk_owc_amh_por_est_cic_tag_lit_mao_jpn_knd_kor_pol_hin_fbf_prs_sun_ctl_heb_mly_cnt_cze_swa_ukr_tig_slo_fre_ita_glc_qcu_dut_rom_nor_xho_mlt_bos_anl_guj_bat_mol_bam_lat_yor_ind_tha_wly_tml_igb_ven_azi_urd_eng_aze_moo_vie_hau_akn_tsn_zul	0.586030008469138	1.38873196772145	0.168231237910198
436	sid_ita_akn_spa_amh_mlt_aeg_urd_tur_aze_lda_mly_fbf_ben_lat_bsq_ger_owc_swa_mnd_mcd_bul_swt_pol_ses_krd_hun_cic_bem_est_por_gam_geo_nor_swe_cze_alb_hau_amr_prs_fin_yor_bat_mol_ind_jpn_knd_kor_hin_rus_zul_svk_sun_dut_chh_jav_cnt_guj_ewe_grk_heb_glc_scr_pan_arw_qcu_ukr_afr_bos_bam_tig_fre_anl_lit_tag_ctl_xho_rom_dgb_mao_tha_wly_tml_moo_igb_azi_slo_eng_uzb_ven_vie_sod_tsn_dyu_tsw	-0.470169670086019	-1.11798659998766	0.266452385383243
437	chh_bul_xho_alb_sod_sid_heb_krd_uzb_aze_tsn_sun_ven_ctl_eng_bsq_ger_hau_zul_cnt_por_grk_tsw_ukr_bam_mol_fin_fbf_igb_hun_rom_gam_geo_prs_nor_arw_guj_anl_owc_dut_est_swa_jav_pan_bat_jpn_tml_kor_mcd_glc_lda_urd_ind_bos_mlt_tag_mnd_scr_ses_fre_aeg_ben_hin_ita_slo_qcu_spa_svk_swe_dyu_wly_cze_tig_lit_mao_pol_dgb_afr_bem_mly_tha_amh_knd_cic_ewe_tur_rus_lat_azi_moo_vie_amr_yor_akn_swt	-0.420988070193548	-0.998517658807655	0.320619392540343
438	anl_glc_dgb_ukr_heb_sid_aeg_ben_aze_uzb_bem_jav_tsn_afr_prs_bsq_lit_wly_lda_cnt_mol_swe_tsw_fre_swa_bos_est_swt_igb_hun_ger_chh_geo_spa_urd_eng_alb_amr_gam_nor_fin_fbf_mly_ctl_ind_jpn_tml_kor_bul_grk_bam_scr_mao_dut_mlt_sun_mnd_rom_zul_svk_owc_ita_pol_hin_slo_qcu_lat_arw_pan_cic_tig_por_hau_guj_bat_rus_yor_mcd_ven_tag_tha_amh_knd_dyu_akn_azi_krd_cze_tur_ewe_vie_sod_moo_ses_xho	-0.265978509626651	-0.629125136515676	0.530809485756185
439	tig_spa_moo_ukr_amh_chh_owc_lat_tur_aze_tsw_sun_dyu_alb_mol_bsq_pol_mlt_akn_mnd_fre_eng_dgb_hin_lda_mcd_hun_xho_bam_fin_ben_sod_geo_bul_grk_slo_rus_gam_anl_glc_est_yor_mao_ctl_ind_jpn_knd_kor_krd_svk_cic_rom_mly_cze_heb_jav_cnt_scr_tsn_prs_amr_afr_ger_lit_pan_qcu_arw_nor_dut_ses_aeg_por_sid_bos_bat_urd_bem_guj_swa_tag_tha_hau_tml_igb_ewe_uzb_ita_swe_azi_zul_vie_wly_fbf_ven_swt	0.0483908550452891	0.113878025196971	0.909579967645085
440	chh_glc_lda_afr_wly_sod_gam_ita_azi_tur_fbf_mao_ven_cze_bul_bsq_ben_heb_zul_mnd_grk_rom_moo_prs_ses_rus_fin_swt_bem_est_mcd_hau_geo_pol_arw_por_ukr_aeg_amr_ctl_hun_swa_bat_eng_tag_jpn_knd_kor_urd_svk_xho_krd_sun_guj_anl_ind_cnt_bos_yor_dut_tig_swe_spa_nor_slo_qcu_hin_lit_fre_ewe_sid_scr_mlt_mol_jav_lat_tsn_ger_tsw_mly_tha_amh_tml_cic_igb_uzb_pan_alb_aze_dyu_vie_owc_bam_dgb_akn	-0.298628510845679	-0.707056593172571	0.481299244173703
441	heb_rus_fbf_bos_wly_hau_amh_slo_aze_uzb_bam_ind_tsw_urd_ben_bsq_bul_anl_igb_mnd_ger_rom_zul_por_lda_swe_hun_xho_ven_est_pol_amr_geo_ctl_hin_ita_eng_chh_mlt_nor_fin_moo_jav_mol_mly_jpn_knd_kor_scr_pan_ewe_alb_bat_fre_owc_tag_cnt_lat_bem_afr_aeg_spa_ukr_lit_mcd_qcu_krd_glc_arw_cic_gam_svk_sid_guj_mao_dut_swt_grk_swa_sun_tha_sod_tml_dgb_yor_tur_cze_prs_azi_tsn_vie_tig_akn_ses_dyu	-0.876115911152837	-2.11889331571526	0.0367645787803701
442	heb_cze_zul_alb_hau_chh_owc_ben_aze_uzb_dgb_mao_dyu_nor_pan_bsq_hin_tig_ven_cnt_mcd_arw_tsw_rom_bem_ita_hun_xho_moo_est_grk_sid_geo_krd_glc_rus_lat_wly_sod_pol_fin_swt_jav_urd_mly_jpn_tml_kor_prs_dut_cic_spa_tag_por_amr_sun_mnd_slo_ses_ukr_aeg_eng_bos_bul_guj_qcu_fre_scr_swe_ewe_mlt_svk_gam_ger_ind_lit_swa_ctl_akn_bat_tha_anl_knd_tsn_lda_azi_afr_mol_tur_yor_vie_amh_fbf_igb_bam	0.208493835559817	0.490829062586982	0.624703549630257
443	hau_dut_zul_mol_sod_amh_chh_rom_azi_uzb_bem_tag_tsw_grk_eng_bsq_rus_sid_swa_cnt_por_cze_igb_ukr_yor_spa_est_akn_cic_hun_glc_heb_geo_urd_hin_krd_prs_owc_mlt_guj_fin_dgb_mao_ctl_sun_jpn_knd_kor_arw_svk_fbf_bul_mly_swe_anl_jav_mnd_lat_ewe_afr_wly_lit_ben_fre_nor_qcu_alb_bos_pan_moo_gam_ita_tig_ger_ind_pol_swt_scr_dyu_bat_tha_amr_tml_tsn_ven_aze_mcd_slo_tur_lda_vie_aeg_ses_bam_xho	-0.26773175478238	-0.6336739710438	0.52784902294014
444	mlt_bul_ewe_lit_chh_heb_wly_prs_azi_aze_moo_sun_fbf_hin_rom_bsq_eng_tig_yor_mnd_scr_nor_xho_alb_ven_rus_fin_dgb_cic_est_svk_owc_geo_ctl_glc_krd_arw_amr_gam_slo_hun_ses_jav_swe_ind_jpn_tml_kor_ger_pol_bem_urd_mly_por_sod_mao_cnt_bos_dyu_ita_amh_mcd_mol_dut_spa_qcu_cze_ukr_fre_tsn_aeg_lat_hau_grk_tag_afr_bam_guj_igb_bat_tha_anl_knd_swt_tsw_uzb_pan_ben_tur_swa_vie_sid_zul_lda_akn	-0.713348863750618	-1.71192702057036	0.0902429964604781
445	mlt_ita_moo_fre_heb_anl_amr_cze_azi_uzb_cic_mao_xho_bos_eng_bsq_por_wly_zul_cnt_pol_lat_ewe_ctl_swt_scr_est_dyu_bem_fin_alb_tig_geo_nor_krd_swe_prs_sod_chh_mol_hun_yor_mly_urd_tag_jpn_knd_kor_ukr_ben_bam_svk_jav_rom_owc_bat_mnd_rus_igb_afr_hau_spa_dut_hin_bul_qcu_ger_lit_slo_swa_sid_pan_aeg_mcd_ind_grk_lda_guj_ses_sun_tha_gam_tml_tsn_akn_aze_arw_glc_tur_ven_vie_amh_dgb_fbf_tsw	-0.0859244678325237	-0.202709311235775	0.839805065209181
446	amh_svk_bam_ita_amr_tig_hau_ukr_aze_tur_moo_ind_yor_mcd_glc_bsq_ctl_aeg_igb_cnt_scr_lat_ses_bul_lda_mol_est_xho_dyu_hun_fre_gam_geo_pan_ger_lit_rom_owc_heb_urd_fin_akn_bat_hin_jav_jpn_tml_kor_pol_dut_cic_alb_mao_guj_wly_sun_mnd_prs_dgb_bos_chh_eng_cze_grk_arw_qcu_nor_afr_slo_swa_sid_ben_sod_krd_mly_swe_zul_por_fbf_tag_tha_mlt_knd_swt_tsn_azi_spa_rus_uzb_ewe_vie_anl_tsw_ven_bem	-0.72664078848618	-1.74216225469149	0.0847860334466287
447	sod_guj_cic_bul_amh_gam_amr_por_aze_tur_swt_ind_bem_svk_arw_bsq_lat_hau_igb_mnd_pan_prs_akn_rom_xho_cze_hun_ven_yor_est_lit_owc_geo_dut_ctl_swe_grk_mlt_anl_nor_fin_ewe_mly_pol_mao_jpn_knd_kor_scr_mcd_dyu_glc_jav_ukr_chh_bat_cnt_mol_bam_eng_aeg_fre_urd_ita_ben_qcu_krd_hin_spa_swa_heb_rus_sid_afr_sun_alb_tsn_ger_lda_tag_tha_wly_tml_ses_zul_uzb_bos_slo_azi_moo_vie_tig_dgb_fbf_tsw	-0.135013256962151	-0.318591413754324	0.750750756103755
448	aeg_mcd_tsw_alb_amr_tig_chh_prs_uzb_tur_bam_mly_yor_ita_guj_bsq_eng_wly_dgb_cnt_ben_hin_lda_ukr_ven_pol_hun_xho_ewe_fin_lit_amh_geo_urd_ctl_lat_fre_sid_heb_spa_est_fbf_sun_arw_jav_jpn_tml_kor_cze_svk_swa_ger_bat_mol_mlt_mao_mnd_pan_akn_slo_anl_bos_afr_por_krd_qcu_swe_nor_dut_tsn_owc_rom_gam_rus_ind_bul_moo_scr_swt_tag_tha_hau_knd_bem_dyu_aze_glc_grk_azi_igb_vie_sod_zul_ses_cic	0.163195118401962	0.38391556155673	0.701917373720987
449	owc_ben_dyu_glc_sid_wly_sod_lit_tur_uzb_dgb_mly_zul_guj_svk_bsq_rus_amr_xho_cnt_afr_urd_swt_grk_igb_spa_hun_yor_tsw_est_ita_hau_geo_eng_pan_nor_ger_amh_anl_alb_fin_lda_tag_swe_ind_jpn_tml_kor_hin_mcd_ven_mol_sun_scr_mlt_mao_mnd_ukr_cic_fre_aeg_bul_bos_por_pol_qcu_cze_krd_lat_bam_tig_slo_chh_prs_jav_arw_akn_ctl_swa_bat_tha_heb_knd_fbf_bem_aze_rom_dut_azi_ses_vie_gam_moo_ewe_tsn	-0.473279116100894	-1.12618732530241	0.262983948787241
450	mlt_eng_bam_svk_sid_owc_amr_prs_azi_uzb_zul_mao_xho_por_ben_bsq_cze_heb_akn_cnt_dut_fre_bem_bul_ewe_mol_fin_cic_moo_est_hin_aeg_geo_mcd_rom_ger_pol_sod_wly_grk_hun_swa_tag_slo_mly_jpn_tml_kor_guj_lat_lda_arw_jav_alb_hau_bat_mnd_ita_tsw_spa_anl_bos_ukr_krd_lit_qcu_glc_swe_pan_dyu_chh_rus_tig_ctl_sun_urd_dgb_nor_ses_ind_tha_gam_knd_fbf_tsn_tur_scr_afr_aze_swt_vie_amh_ven_igb_yor	-0.230805507511441	-0.545439813195248	0.586756904013492
451	heb_lit_xho_alb_amh_owc_amr_mol_aze_tur_bem_mly_akn_lat_guj_bsq_glc_anl_cic_cnt_swe_scr_bam_arw_zul_nor_fin_lda_swa_est_ger_aeg_geo_pan_svk_slo_eng_tig_wly_ukr_hun_dgb_mao_ita_ind_jpn_knd_kor_rus_mcd_tsn_hin_jav_por_hau_sun_mnd_rom_swt_prs_sid_grk_ctl_bul_pol_qcu_krd_afr_cze_igb_chh_fre_gam_dut_bat_spa_fbf_bos_ewe_tag_tha_mlt_tml_dyu_ven_uzb_urd_ben_azi_yor_vie_sod_moo_tsw_ses	-0.538132531902491	-1.2819077818989	0.203061557763255
452	amr_spa_tsn_lit_gam_heb_sid_bos_azi_uzb_xho_ind_bam_ita_glc_bsq_urd_aeg_dyu_cnt_lat_scr_tsw_grk_akn_alb_hun_dgb_bem_est_eng_anl_geo_ger_dut_pan_cze_wly_mlt_nor_fin_cic_tag_hin_mao_jpn_tml_kor_krd_guj_yor_arw_jav_ben_tig_mly_mnd_mol_fbf_fre_sod_mcd_rom_por_afr_qcu_ukr_rus_slo_swt_chh_svk_amh_ctl_sun_pol_zul_prs_ses_bat_tha_owc_knd_ewe_swa_aze_bul_swe_tur_igb_vie_hau_ven_lda_moo	-1.14160645285826	-2.81319454175474	0.00598489382639474
453	sod_alb_cic_fre_amr_owc_gam_prs_azi_aze_swa_ind_tsw_por_dut_bsq_svk_heb_bam_mnd_krd_arw_ewe_cze_dyu_lit_est_akn_swt_hun_spa_amh_geo_slo_pol_guj_bul_mlt_anl_glc_fin_fbf_tag_grk_jav_jpn_knd_kor_pan_urd_bem_mcd_sun_eng_chh_mly_cnt_ben_xho_ita_tig_nor_swe_ukr_ger_qcu_bos_rus_mol_igb_aeg_lat_hau_hin_mao_afr_zul_rom_tsn_bat_tha_wly_tml_ses_lda_uzb_scr_ctl_tur_moo_vie_sid_yor_dgb_ven	-0.199324954050632	-0.471200495235652	0.638601034451246
454	owc_svk_fbf_dut_chh_amr_sod_ger_azi_tur_ven_mao_akn_swe_eng_bsq_spa_heb_tsw_cnt_guj_pol_tsn_scr_lda_mcd_est_ses_cic_fin_slo_tig_geo_bul_ctl_pan_glc_wly_hau_bos_hun_ewe_sun_ita_bat_jpn_tml_kor_lat_ukr_dgb_krd_jav_grk_aeg_ind_mnd_arw_xho_ben_anl_prs_lit_hin_afr_qcu_cze_mol_fre_zul_sid_alb_gam_urd_mly_rom_swa_nor_bem_tag_tha_amh_knd_igb_bam_uzb_por_rus_aze_yor_vie_mlt_moo_dyu_swt	-0.49564169821187	-1.17800609035949	0.241799777392581
455	chh_arw_lda_svk_heb_gam_owc_glc_uzb_aze_swt_sun_fbf_fre_rom_bsq_mcd_hau_bam_mnd_ukr_ben_tsw_guj_moo_lat_est_dyu_igb_hun_ita_amr_geo_por_spa_cze_pan_aeg_mlt_ger_fin_cic_bat_prs_tag_jpn_tml_kor_lit_alb_akn_pol_jav_swe_amh_mly_cnt_ctl_swa_nor_tig_grk_scr_krd_dut_qcu_hin_bul_rus_yor_sod_urd_wly_slo_ind_bos_xho_mol_ewe_mao_tha_sid_knd_bem_ven_tur_afr_eng_azi_zul_vie_anl_tsn_ses_dgb	-0.605132965159194	-1.44693995849506	0.15127604264075
456	heb_rom_tsw_pan_gam_mlt_anl_lit_aze_azi_dgb_bat_cic_prs_slo_bsq_krd_wly_bem_cnt_bos_ita_igb_arw_akn_spa_fin_zul_fbf_est_guj_chh_geo_svk_nor_grk_urd_sid_aeg_por_hun_lda_mao_pol_sun_jpn_knd_kor_scr_ukr_bam_hin_mly_eng_tig_tag_mnd_mol_ven_glc_sod_alb_rus_cze_ctl_qcu_ger_afr_dut_swt_hau_bul_amh_lat_jav_swe_moo_ben_ses_ind_tha_amr_tml_xho_swa_uzb_fre_mcd_tur_dyu_vie_owc_yor_ewe_tsn	-0.856670817255557	-2.06512202648981	0.0416945490032121
457	chh_ger_dgb_arw_aeg_mlt_wly_lit_uzb_azi_tsw_jav_swt_spa_cze_bsq_guj_heb_akn_mnd_ctl_hin_fbf_fre_yor_svk_fin_lda_bam_hun_ben_owc_geo_lat_eng_alb_grk_gam_amr_urd_est_cic_mly_swe_mao_jpn_tml_kor_ita_ukr_zul_mcd_tag_bos_sod_ind_cnt_bul_swa_krd_sid_pol_glc_rom_mol_qcu_prs_dut_afr_ses_anl_pan_amh_por_sun_rus_ewe_nor_moo_bat_tha_tig_knd_dyu_bem_aze_slo_scr_tur_igb_vie_hau_xho_tsn_ven	0.383943860546165	0.904356595151439	0.368143097775264
458	mlt_fre_xho_alb_aeg_heb_wly_urd_uzb_tur_swa_tag_dgb_nor_pan_bsq_rom_chh_bam_cnt_ukr_guj_fbf_por_igb_arw_fin_yor_swt_est_afr_owc_geo_ger_bul_spa_mcd_sid_amr_cze_hun_akn_ind_mol_mao_jpn_tml_kor_glc_hin_zul_grk_sun_ctl_anl_mly_mnd_slo_tsw_eng_hau_swe_prs_lit_lat_qcu_ita_rus_svk_moo_sod_scr_tig_pol_jav_krd_lda_ben_cic_bat_tha_gam_knd_dyu_ven_aze_bos_dut_azi_bem_vie_amh_ewe_ses_tsn	0.329579376759094	0.775267501933159	0.440148468261453
459	aeg_mcd_dyu_cze_gam_chh_wly_por_uzb_tur_dgb_bat_ewe_swe_nor_bsq_dut_hau_moo_cnt_lit_eng_igb_ukr_zul_ctl_fin_ses_tsw_hun_hin_sid_geo_glc_alb_prs_bul_tig_amr_bos_est_swa_tag_scr_ind_jpn_tml_kor_krd_rom_tsn_ita_mly_spa_anl_jav_mnd_mol_bam_fre_amh_rus_grk_ger_svk_qcu_slo_urd_lat_fbf_heb_guj_owc_afr_sun_ben_ven_pan_yor_mao_tha_mlt_knd_lda_xho_azi_arw_pol_aze_bem_vie_sod_akn_swt_cic	-0.0128581380624765	-0.0302836979292482	0.975905692994413
460	aeg_slo_fbf_por_tig_owc_mlt_pol_aze_uzb_swt_ind_tsn_prs_bul_bsq_spa_hau_swa_cnt_mol_alb_dgb_ben_bam_ukr_fin_lda_ven_hun_pan_chh_geo_guj_rus_dut_eng_heb_sod_nor_est_zul_mao_urd_bat_jpn_knd_kor_ger_arw_tsw_lit_sun_ita_amh_jav_mnd_scr_xho_bos_wly_afr_svk_lat_krd_qcu_hin_rom_swe_bem_sid_glc_amr_grk_mly_cze_ses_mcd_ewe_tag_tha_anl_tml_yor_igb_azi_ctl_fre_tur_dyu_vie_gam_akn_moo_cic	-0.951883701471359	-2.30795353580272	0.0232189775185223
461	tig_urd_tsn_mcd_sid_anl_mlt_prs_uzb_tur_zul_sun_dyu_pol_arw_bsq_rom_chh_fbf_mnd_dut_ben_dgb_lit_tsw_krd_hun_ven_akn_fin_ukr_hau_geo_eng_ger_afr_spa_amh_amr_ita_est_bem_mly_svk_ind_jpn_tml_kor_cze_hin_swa_alb_tag_slo_gam_jav_cnt_bos_bam_glc_heb_swe_lat_por_nor_qcu_bul_fre_mol_ewe_sod_pan_wly_ctl_bat_rus_ses_guj_yor_mao_tha_aeg_knd_xho_swt_aze_grk_scr_azi_igb_vie_owc_cic_moo_lda	-0.687752505066623	-1.64656348968738	0.103023092098745
462	wly_pan_fbf_rus_gam_chh_amh_lat_tur_uzb_tsn_jav_lda_mol_hin_bsq_svk_tig_ewe_mnd_lit_swe_akn_cze_zul_spa_hun_yor_igb_est_mcd_hau_geo_alb_ger_eng_dut_owc_aeg_ita_fin_ven_ind_grk_tag_jpn_knd_kor_scr_por_xho_guj_bat_bos_heb_mao_cnt_ukr_cic_krd_mlt_pol_arw_rom_nor_qcu_fre_glc_afr_dyu_amr_bul_sod_slo_sun_prs_swt_ben_dgb_mly_tha_anl_tml_bem_tsw_azi_urd_ctl_aze_bam_vie_sid_ses_swa_moo	-0.298746520231182	-0.706119478759084	0.481879044163259
463	amr_dut_yor_cze_sid_heb_chh_afr_uzb_azi_bam_mly_tsw_scr_fre_bsq_rom_amh_bem_mnd_swe_ben_zul_grk_igb_glc_hun_dyu_ewe_est_slo_hau_geo_por_hin_prs_bul_sod_owc_ger_fin_ses_jav_ukr_tag_jpn_knd_kor_mol_ita_ven_alb_mao_ctl_tig_ind_cnt_rus_swa_lat_wly_arw_bos_lit_nor_qcu_urd_pan_mcd_moo_anl_pol_gam_spa_bat_guj_dgb_eng_xho_sun_tha_mlt_tml_tsn_fbf_aze_svk_krd_tur_lda_vie_aeg_akn_cic_swt	-0.588355086647796	-1.40539450974702	0.163235842333395
464	heb_bul_yor_lat_mlt_hau_aeg_guj_uzb_azi_ven_tag_fbf_fre_ita_bsq_dut_anl_lda_cnt_slo_spa_swt_pan_bam_svk_fin_xho_cic_est_grk_tig_geo_mcd_arw_afr_rus_amh_amr_cze_hun_dgb_sun_nor_ind_jpn_knd_kor_ger_por_ses_bos_jav_ukr_wly_mao_mnd_rom_igb_alb_sod_eng_glc_krd_ctl_qcu_prs_mol_hin_tsw_sid_scr_owc_lit_bat_pol_dyu_swe_ewe_mly_tha_gam_tml_zul_tsn_aze_urd_ben_tur_swa_vie_chh_bem_akn_moo	-0.857592978004086	-2.06820938946938	0.0413968221144862
465	mlt_glc_moo_afr_amr_anl_aeg_rom_uzb_tur_tsw_ind_xho_eng_hin_bsq_mcd_chh_dyu_mnd_ctl_nor_bam_arw_dgb_por_est_swa_ven_hun_lit_heb_geo_urd_bul_mol_swe_gam_owc_ita_fin_akn_mly_bos_jav_jpn_tml_kor_ger_alb_cic_rus_bat_fre_tig_mao_cnt_prs_bem_pol_sid_scr_lat_svk_cze_qcu_dut_slo_pan_swt_sod_krd_amh_ukr_tag_ben_ewe_spa_lda_sun_tha_wly_knd_yor_zul_aze_guj_grk_azi_fbf_vie_hau_ses_igb_tsn	-0.097535376418632	-0.229769698878759	0.818775340051543
466	heb_fre_swa_ita_amh_chh_mlt_nor_azi_tur_swt_mly_tsn_bul_alb_bsq_mcd_anl_ewe_cnt_cze_swe_bem_lit_bam_por_hun_dgb_lda_fin_bos_wly_geo_guj_lat_ukr_dut_owc_hau_pol_est_cic_sun_mol_mao_jpn_knd_kor_eng_ctl_fbf_hin_jav_arw_aeg_ind_mnd_pan_yor_rus_amr_ben_afr_rom_slo_qcu_glc_svk_grk_ven_gam_prs_sod_ger_bat_urd_tsw_krd_moo_tag_tha_tig_tml_akn_xho_aze_spa_scr_uzb_dyu_vie_sid_igb_zul_ses	0.0979424442369548	0.230393588992873	0.818291986206087
467	amr_cze_akn_lit_gam_hau_mlt_pol_aze_tur_bem_tag_tsn_mol_svk_bsq_alb_wly_swt_cnt_por_arw_fbf_nor_tsw_prs_hun_lda_ewe_fin_hin_chh_geo_pan_glc_ita_ctl_amh_sod_ukr_est_dyu_sun_mcd_mao_jpn_knd_kor_afr_rus_moo_dut_bat_ger_tig_jav_mnd_ben_dgb_swe_sid_guj_bos_spa_urd_qcu_slo_bul_rom_bam_heb_scr_owc_lat_mly_grk_yor_fre_zul_ind_tha_anl_tml_swa_ses_uzb_krd_eng_azi_igb_vie_aeg_ven_xho_cic	-0.505613666554733	-1.20333136572421	0.231902366141912
468	aeg_rus_bem_slo_chh_sid_amr_swe_tur_uzb_dgb_mly_tsn_guj_prs_bsq_urd_heb_ses_cnt_afr_grk_zul_ger_lda_pan_fin_swt_xho_hun_ben_gam_geo_bul_lat_ita_krd_amh_anl_ukr_est_ven_sun_glc_mao_jpn_knd_kor_cze_por_moo_mcd_jav_hin_tig_tag_mnd_lit_swa_arw_mlt_mol_scr_bos_pol_qcu_ctl_fre_rom_ewe_wly_svk_owc_dut_ind_spa_akn_alb_dyu_bat_tha_hau_tml_fbf_tsw_azi_eng_nor_aze_igb_vie_sod_cic_bam_yor	-1.16859661022701	-2.87126339971341	0.00506258302708004
469	wly_slo_lda_eng_gam_mlt_heb_hin_tur_azi_dgb_ind_swt_prs_lat_bsq_mcd_sid_moo_mnd_rom_swe_xho_mol_cic_spa_est_zul_tsn_hun_ger_hau_geo_bos_fre_dut_nor_sod_amr_svk_fin_igb_mly_bul_bat_jpn_knd_kor_grk_alb_akn_ukr_mao_urd_anl_jav_cnt_rus_bam_ita_chh_arw_lit_guj_afr_qcu_pan_ctl_scr_swa_tig_cze_aeg_krd_tag_por_ven_glc_bem_sun_tha_owc_tml_ewe_yor_uzb_pol_ben_aze_dyu_vie_amh_fbf_ses_tsw	-0.32962461153399	-0.780652330740389	0.436989543068559
470	sod_cze_xho_arw_mlt_tig_heb_urd_azi_aze_cic_jav_tsw_afr_rom_bsq_swe_anl_akn_cnt_fre_scr_fbf_slo_tsn_guj_hun_moo_ven_est_rus_sid_geo_glc_svk_lit_por_amr_owc_krd_fin_ewe_sun_pol_tag_jpn_tml_kor_ukr_spa_dyu_pan_bat_mcd_aeg_mao_mnd_dut_swt_bul_amh_prs_hin_eng_ben_qcu_mol_grk_ctl_swa_hau_alb_wly_ger_ind_nor_dgb_ita_ses_mly_tha_gam_knd_lda_zul_tur_bos_lat_uzb_bem_vie_chh_bam_yor_igb	-0.681422457059421	-1.63302042518632	0.105845998646285
471	heb_rom_bam_swe_gam_amr_wly_pan_aze_azi_akn_ind_tsw_cze_pol_bsq_alb_anl_swt_mnd_ger_dut_lda_slo_ewe_prs_hun_dgb_swa_est_guj_sid_geo_bul_mcd_afr_ita_owc_sod_rus_fin_tsn_mly_lit_sun_jpn_knd_kor_svk_por_cic_fre_jav_hin_amh_bat_cnt_mol_dyu_lat_tig_spa_grk_ben_glc_qcu_ctl_eng_krd_xho_hau_scr_chh_urd_tag_bos_igb_ukr_ven_mao_tha_mlt_tml_zul_moo_tur_nor_arw_uzb_fbf_vie_aeg_yor_bem_ses	-0.951480068787523	-2.30963649437069	0.0231214358770457
472	gam_fre_swt_lit_amh_sid_mlt_ctl_aze_azi_moo_bat_cic_dut_swe_bsq_arw_heb_ses_mnd_slo_ukr_fbf_afr_dgb_spa_est_ven_ewe_hun_cze_wly_geo_glc_prs_mcd_alb_chh_anl_mol_fin_akn_ind_urd_mao_jpn_knd_kor_nor_bul_bem_svk_sun_ita_tig_tag_cnt_lat_xho_eng_owc_grk_ger_por_bos_qcu_rom_pol_hin_yor_hau_ben_amr_guj_jav_scr_dyu_rus_bam_mly_tha_aeg_tml_swa_igb_uzb_pan_krd_tur_zul_vie_sod_tsn_tsw_lda	-0.712872104767265	-1.70841095159677	0.0908958301721102
473	aeg_urd_ewe_ita_wly_anl_sod_por_aze_uzb_dgb_bat_swt_guj_bul_bsq_bos_amh_tsw_cnt_cze_scr_yor_afr_swa_rom_hun_cic_zul_est_ger_gam_geo_grk_lit_mol_alb_sid_owc_mcd_fin_moo_jav_svk_sun_jpn_knd_kor_ukr_nor_fbf_ctl_tag_pol_chh_ind_mnd_glc_ven_arw_tig_fre_slo_spa_prs_qcu_lat_dut_hin_akn_heb_krd_mlt_ben_mao_swe_xho_rus_bem_mly_tha_amr_tml_tsn_lda_azi_eng_pan_tur_igb_vie_hau_ses_bam_dyu	-0.552438836781558	-1.31502596014303	0.191734504885516
474	gam_lat_ven_spa_mlt_wly_hau_ukr_uzb_aze_swt_bat_cic_scr_afr_bsq_por_amh_moo_mnd_mcd_glc_tsw_slo_yor_arw_fin_lda_bem_hun_bul_aeg_geo_rus_hin_krd_pol_chh_tig_cze_est_igb_mly_nor_jav_jpn_knd_kor_mol_guj_tsn_pan_tag_bos_anl_sun_cnt_alb_xho_swe_sod_prs_ita_ben_ctl_qcu_lit_eng_ger_ses_amr_urd_sid_grk_ind_dut_dyu_rom_dgb_mao_tha_owc_tml_bam_swa_azi_fre_svk_tur_ewe_vie_heb_akn_zul_fbf	0.168573313263158	0.396933476698623	0.692325954139423
475	aeg_krd_zul_spa_amh_wly_gam_fre_uzb_aze_swa_tag_ewe_mcd_slo_bsq_scr_chh_cic_cnt_ger_afr_ven_ben_swt_pol_hun_akn_ses_fin_urd_mlt_geo_swe_svk_bos_nor_owc_tig_glc_est_moo_mao_prs_sun_jpn_tml_kor_ukr_arw_tsn_mol_mly_guj_heb_jav_mnd_lit_bem_bul_sid_eng_hin_alb_por_qcu_grk_lat_rom_xho_amr_pan_hau_cze_bat_dut_lda_ita_fbf_ind_tha_anl_knd_dyu_yor_azi_rus_ctl_tur_igb_vie_sod_bam_tsw_dgb	-0.0395615976494423	-0.0931805909597982	0.925960538986822
476	tig_por_dyu_mol_heb_aeg_gam_svk_uzb_tur_igb_mao_akn_alb_ger_bsq_lat_mlt_bem_mnd_fre_scr_moo_rus_ses_urd_fin_yor_ewe_est_spa_sid_geo_hin_ctl_ben_lit_amr_amh_krd_hun_lda_sun_guj_jav_jpn_tml_kor_ukr_cze_zul_afr_tag_rom_owc_bat_cnt_prs_cic_ita_hau_nor_grk_glc_pol_qcu_swe_dut_mcd_dgb_wly_bos_sod_arw_ind_bul_ven_slo_xho_mly_tha_anl_knd_swa_tsn_azi_eng_pan_aze_swt_vie_chh_tsw_fbf_bam	-0.456173304206398	-1.08469332805054	0.280861395415714
477	anl_arw_lda_slo_hau_amh_owc_fre_aze_tur_ewe_mly_xho_ita_prs_bsq_cze_chh_igb_mnd_afr_lat_bam_dut_fbf_mcd_hun_dyu_zul_est_eng_wly_geo_bos_guj_spa_scr_amr_mlt_ctl_fin_bem_sun_rom_mao_jpn_knd_kor_pol_ger_swt_lit_jav_bul_aeg_tag_cnt_krd_ven_hin_gam_glc_nor_svk_urd_qcu_ben_pan_por_cic_heb_ukr_sod_mol_bat_rus_yor_swe_moo_ind_tha_sid_tml_akn_tsn_uzb_grk_alb_azi_dgb_vie_tig_swa_ses_tsw	0.162051852126282	0.38171676228554	0.703542244141333
478	sod_hin_xho_spa_heb_chh_aeg_arw_tur_aze_ven_sun_akn_bos_mol_bsq_svk_mlt_dyu_mnd_lit_eng_swt_ctl_moo_scr_fin_swa_ses_hun_cze_tig_geo_guj_ukr_nor_ger_owc_gam_glc_est_fbf_tag_pan_bat_jpn_tml_kor_pol_urd_yor_rus_jav_alb_amh_ind_cnt_afr_ewe_swe_hau_ben_mcd_por_bul_qcu_lat_krd_grk_lda_wly_rom_sid_prs_mly_dut_bem_ita_cic_mao_tha_amr_knd_tsn_igb_uzb_fre_slo_azi_tsw_vie_anl_bam_zul_dgb	-0.701797881109101	-1.68455381627467	0.0954279973422055
479	chh_nor_bam_lit_anl_amh_amr_rom_aze_uzb_ven_tag_akn_por_slo_bsq_bos_gam_lda_mnd_lat_spa_moo_guj_dgb_afr_fin_fbf_tsw_hun_eng_sod_geo_cze_ita_ger_prs_tig_sid_dut_est_xho_ind_ben_sun_jpn_knd_kor_svk_arw_cic_alb_mao_mcd_mlt_jav_cnt_pan_zul_swe_owc_fre_pol_krd_mol_qcu_bul_hin_urd_swa_hau_rus_wly_ukr_mly_ctl_tsn_scr_dyu_bat_tha_aeg_tml_bem_ses_azi_grk_glc_tur_igb_vie_heb_ewe_swt_yor	0.137417062992807	0.323297648194371	0.747195667027849
480	wly_rus_tsw_cze_sid_heb_mlt_afr_uzb_aze_bam_jav_zul_urd_bul_bsq_bos_gam_moo_mnd_ben_lat_swt_mol_bem_scr_est_tsn_dyu_fin_ger_hau_geo_krd_eng_hin_prs_chh_sod_svk_hun_swa_mao_grk_ind_jpn_tml_kor_alb_ukr_ven_nor_bat_slo_anl_sun_cnt_guj_ewe_por_aeg_arw_pan_dut_spa_qcu_ctl_fre_glc_akn_tig_pol_owc_swe_mly_rom_ses_ita_fbf_tag_tha_amr_knd_yor_igb_azi_mcd_lit_tur_xho_vie_amh_lda_dgb_cic	-0.329012418669486	-0.778490034602939	0.438256423236802
481	amr_pol_swa_rus_heb_hau_gam_arw_uzb_azi_moo_tag_bam_scr_urd_bsq_por_sod_zul_mnd_rom_mol_bem_bos_akn_ctl_hun_tsw_igb_fin_ukr_tig_geo_nor_ger_pan_eng_mlt_chh_slo_est_fbf_sun_afr_bat_jpn_tml_kor_alb_svk_ses_glc_mao_ita_owc_ind_cnt_mcd_yor_hin_wly_ben_swe_lit_fre_qcu_krd_bul_guj_ven_aeg_prs_anl_lat_jav_spa_xho_grk_swt_mly_tha_sid_knd_dgb_lda_aze_cze_dut_tur_ewe_vie_amh_cic_tsn_dyu	-0.119409549341925	-0.28165077112355	0.778837065596131
482	anl_pan_fbf_krd_sod_gam_owc_spa_uzb_aze_tsn_jav_dgb_por_alb_bsq_scr_amr_ses_cnt_prs_glc_akn_svk_bam_lat_hun_tsw_cic_est_mcd_hau_geo_rus_arw_dut_afr_mlt_aeg_rom_fin_moo_mao_eng_bat_jpn_knd_kor_ukr_ger_swa_bul_ind_mol_chh_sun_mnd_pol_dyu_ben_sid_ctl_cze_urd_bos_qcu_grk_swe_slo_ven_amh_ita_wly_nor_tag_hin_bem_lit_ewe_mly_tha_tig_tml_igb_zul_tur_guj_fre_azi_swt_vie_heb_lda_xho_yor	-0.930253893511637	-2.25051691068491	0.0267729215855598
483	sid_por_bam_ben_wly_chh_sod_slo_aze_azi_cic_mly_bem_eng_lit_bsq_urd_gam_yor_cnt_spa_glc_zul_mcd_ses_swe_hun_ewe_moo_fin_pol_amh_geo_arw_afr_bos_prs_owc_heb_rus_est_dgb_mao_cze_bat_jpn_knd_kor_krd_alb_ven_hin_sun_ita_mlt_ind_mnd_dut_fbf_rom_tig_ger_pan_nor_fre_qcu_lat_guj_ukr_swt_hau_grk_aeg_scr_jav_bul_igb_ctl_akn_tag_tha_anl_tml_tsw_dyu_tur_mol_svk_uzb_xho_vie_amr_lda_tsn_swa	-0.093949665720138	-0.221531006070323	0.82516469783337
484	hau_bos_tsw_por_gam_chh_amh_slo_azi_aze_akn_mao_cic_ger_eng_bsq_ita_anl_ewe_cnt_mcd_urd_swa_alb_tsn_lit_hun_moo_zul_est_scr_sid_geo_rus_ukr_krd_ctl_heb_tig_swe_fin_dyu_tag_guj_mly_jpn_tml_kor_glc_pol_swt_prs_sun_bul_owc_bat_mnd_hin_dgb_grk_amr_arw_dut_ben_cze_qcu_nor_fre_lat_xho_aeg_spa_sod_mol_ind_rom_bam_afr_yor_jav_tha_mlt_knd_lda_ses_uzb_pan_svk_tur_ven_vie_wly_bem_igb_fbf	-0.178599907508779	-0.421943175612922	0.674040286076913
485	anl_ger_yor_swe_amr_amh_sid_scr_uzb_azi_cic_sun_tsn_glc_fre_bsq_prs_hau_dyu_cnt_ben_bos_bem_spa_moo_mcd_hun_tsw_zul_fin_eng_wly_geo_svk_cze_urd_guj_mlt_heb_dut_est_lda_tag_lat_jav_jpn_tml_kor_krd_por_igb_pol_mao_rus_chh_bat_mnd_hin_ses_alb_gam_arw_bul_rom_slo_qcu_pan_nor_ukr_xho_owc_ita_sod_ctl_ind_grk_fbf_mol_ven_mly_tha_aeg_knd_akn_bam_aze_afr_lit_tur_dgb_vie_tig_swt_swa_ewe	-1.02199003245275	-2.49432226688284	0.0143851229702678
486	amr_por_ven_ben_sid_gam_chh_hin_azi_uzb_zul_mao_swa_urd_ger_bsq_ctl_heb_moo_mnd_lat_bul_tsn_spa_ses_eng_fin_igb_swt_est_rus_anl_geo_cze_arw_grk_mol_sod_mlt_scr_hun_bam_ind_ukr_bat_jpn_knd_kor_swe_prs_bem_slo_sun_pol_owc_tag_cnt_ita_dgb_svk_tig_mcd_alb_guj_lit_qcu_afr_rom_bos_fbf_hau_nor_amh_glc_mly_krd_akn_fre_yor_jav_tha_wly_tml_ewe_cic_aze_pan_dut_tur_dyu_vie_aeg_lda_tsw_xho	-0.185383058265026	-0.437946492173627	0.662440572474746
487	heb_grk_fbf_nor_sod_sid_amh_bos_azi_tur_akn_tag_ven_hin_dut_bsq_cze_wly_yor_mnd_slo_afr_swa_pol_xho_rus_hun_tsw_zul_fin_svk_aeg_geo_urd_mol_swe_arw_owc_hau_prs_est_lda_sun_ben_bat_jpn_tml_kor_ctl_spa_bem_bul_jav_fre_amr_ind_cnt_rom_dyu_glc_chh_alb_ukr_pan_eng_qcu_lat_krd_por_dgb_gam_scr_anl_ger_mao_ita_tsn_lit_igb_mly_tha_tig_knd_bam_ewe_uzb_mcd_guj_aze_ses_vie_mlt_swt_moo_cic	-0.340343173815235	-0.806334091308848	0.422107382196986
488	chh_slo_fbf_swe_tig_wly_hau_hin_azi_uzb_zul_mly_ewe_ita_lat_bsq_prs_heb_tsw_mnd_arw_guj_bem_dut_xho_afr_est_dyu_swa_fin_fre_amr_geo_mcd_bos_alb_por_owc_aeg_urd_hun_tsn_tag_ben_sun_jpn_knd_kor_krd_ger_ven_lit_ind_grk_sid_bat_cnt_rus_yor_ukr_anl_cze_glc_scr_mol_qcu_pan_nor_spa_moo_sod_pol_amh_eng_mao_bul_swt_svk_akn_jav_tha_gam_tml_cic_lda_aze_ctl_rom_tur_dgb_vie_mlt_ses_bam_igb	0.311196258920752	0.733593060695807	0.465042108746098
489	wly_krd_zul_hin_sod_sid_tig_ben_uzb_tur_lda_ind_igb_rom_mol_bsq_afr_amh_ven_mnd_nor_pol_tsw_rus_xho_grk_fin_swa_yor_hun_bos_heb_geo_lit_urd_alb_mcd_chh_aeg_glc_est_bam_jav_arw_sun_jpn_tml_kor_ukr_fre_ewe_slo_bat_bul_gam_mly_cnt_spa_ses_prs_owc_ctl_eng_swe_por_qcu_scr_svk_pan_swt_hau_ger_anl_guj_mao_ita_fbf_dut_cic_tag_tha_mlt_knd_akn_moo_azi_lat_cze_aze_dyu_vie_amr_tsn_bem_dgb	-0.254446842287429	-0.601172444415313	0.549187656018882
490	aeg_swe_swt_nor_gam_tig_owc_ben_tur_uzb_igb_mao_moo_mol_svk_bsq_ctl_sod_bam_mnd_spa_glc_lda_ita_fbf_eng_hun_zul_tsw_est_cze_anl_geo_lit_ukr_afr_prs_sid_mlt_krd_fin_swa_tag_rom_mly_jpn_tml_kor_bos_hin_dyu_arw_jav_lat_chh_sun_cnt_rus_ven_slo_amr_dut_grk_pan_pol_qcu_ger_fre_por_dgb_heb_mcd_amh_guj_bat_scr_tsn_alb_ewe_ind_tha_hau_knd_cic_xho_azi_bul_urd_aze_bem_vie_wly_akn_yor_ses	-0.766615903397958	-1.84711829811276	0.0679095448088591
491	chh_prs_ses_urd_mlt_wly_heb_eng_uzb_aze_igb_sun_dgb_dut_hin_bsq_pan_tig_bem_cnt_guj_rus_dyu_swe_akn_glc_hun_swt_yor_est_grk_gam_geo_fre_svk_mcd_ctl_sod_hau_arw_fin_lda_tag_lit_mao_jpn_knd_kor_pol_cze_bam_krd_mly_slo_sid_jav_mnd_afr_moo_ukr_amr_nor_ger_rom_ben_qcu_ita_lat_scr_fbf_amh_bul_owc_alb_ind_spa_zul_mol_ven_bat_tha_anl_tml_ewe_cic_azi_bos_por_tur_swa_vie_aeg_tsn_tsw_xho	-0.220121150781383	-0.519855370864817	0.604399597076139
492	tig_nor_cic_ctl_gam_mlt_chh_ben_azi_uzb_igb_tag_yor_urd_pol_bsq_pan_sod_ven_cnt_fre_scr_swa_slo_tsw_alb_est_zul_xho_fin_guj_sid_geo_mcd_bos_krd_arw_aeg_amr_swe_hun_dgb_mly_svk_jav_jpn_tml_kor_glc_lat_tsn_grk_ind_hin_hau_sun_mnd_rus_dyu_por_heb_dut_bul_ger_prs_qcu_rom_lit_spa_fbf_anl_cze_owc_eng_mao_ita_ses_mol_ewe_bat_tha_amh_knd_bam_bem_aze_ukr_afr_tur_swt_vie_wly_akn_moo_lda	0.185733882442701	0.437438063012136	0.662807854040137
493	chh_afr_bem_cze_hau_tig_owc_slo_azi_tur_tsw_mly_moo_rus_guj_bsq_ctl_mlt_bam_cnt_ukr_dut_dyu_bul_ses_svk_hun_tsn_ven_fin_fre_aeg_geo_grk_hin_bos_pol_amh_amr_pan_est_akn_tag_nor_mao_jpn_tml_kor_arw_ben_xho_por_ind_alb_anl_bat_mnd_scr_dgb_rom_sid_ita_mcd_lat_krd_qcu_ger_prs_spa_fbf_sod_eng_wly_glc_sun_mol_zul_swe_ewe_jav_tha_gam_knd_swt_igb_uzb_lit_urd_aze_cic_vie_heb_swa_yor_lda	0.178895077961479	0.421325528131735	0.674489581489453
494	owc_krd_swt_bos_wly_amh_gam_bul_tur_azi_lda_bat_tsn_alb_hin_bsq_svk_chh_dyu_cnt_nor_guj_bem_ger_fbf_afr_fin_zul_moo_hun_fre_sod_geo_ctl_scr_dut_por_amr_tig_ben_est_swa_mao_mcd_tag_jpn_tml_kor_lat_rom_igb_ukr_mly_slo_anl_ind_mnd_eng_cic_spa_hau_cze_rus_mol_swe_qcu_lit_urd_grk_akn_mlt_glc_sid_pan_sun_prs_tsw_ita_bam_jav_tha_heb_knd_ven_ewe_uzb_pol_arw_aze_yor_vie_aeg_xho_dgb_ses	-0.76853036097455	-1.85298363897928	0.0670557730378765
495	sod_krd_yor_cze_amh_amr_owc_pol_uzb_azi_ven_mly_bam_ita_rom_bsq_eng_wly_dyu_cnt_alb_por_moo_slo_swt_fre_hun_bem_xho_fin_grk_heb_geo_bos_svk_rus_hin_hau_aeg_spa_est_dgb_tag_lit_jav_jpn_knd_kor_swe_mol_ses_pan_ind_lat_sid_mao_mnd_ctl_tsn_dut_gam_scr_mcd_urd_ukr_qcu_nor_arw_afr_akn_chh_glc_anl_ger_sun_ben_fbf_bul_igb_bat_tha_mlt_tml_cic_zul_aze_guj_prs_tur_swa_vie_tig_ewe_tsw_lda	-0.112490584737562	-0.264944217827779	0.791638773149424
496	chh_alb_lda_cze_gam_wly_tig_spa_tur_azi_yor_tag_dyu_rom_mol_bsq_ger_sid_swt_mnd_glc_grk_xho_lit_moo_svk_fin_tsw_akn_est_ben_amh_geo_arw_nor_swe_pol_aeg_hau_bul_hun_dgb_jav_afr_mly_jpn_tml_kor_ita_dut_igb_hin_sun_ctl_owc_bat_cnt_pan_tsn_urd_amr_fre_bos_ukr_slo_qcu_rus_prs_por_zul_sod_guj_heb_scr_mao_mcd_bem_lat_swa_ind_tha_anl_knd_ses_bam_uzb_eng_krd_aze_ven_vie_mlt_cic_fbf_ewe	0.192121406871071	0.452709607434666	0.651812200252842
497	mlt_guj_ven_pan_heb_hau_aeg_ger_azi_uzb_ewe_tag_swt_bul_urd_bsq_arw_sid_yor_mnd_cze_bos_dgb_nor_dyu_mol_est_xho_cic_hun_ctl_sod_geo_ukr_hin_svk_dut_anl_wly_eng_fin_tsw_bat_fre_mly_jpn_tml_kor_mcd_slo_tsn_swe_ind_pol_gam_mao_cnt_ita_bem_rom_owc_por_krd_ben_alb_qcu_spa_scr_afr_zul_amh_glc_amr_rus_sun_lit_lda_grk_fbf_jav_tha_chh_knd_ses_moo_tur_prs_lat_aze_igb_vie_tig_swa_akn_bam	-0.530211405255428	-1.26283561412197	0.209805409229847
498	gam_prs_moo_ctl_mlt_heb_hau_lit_azi_aze_bem_tag_fbf_cze_ben_bsq_lat_chh_zul_mnd_dut_arw_bam_glc_swt_alb_fin_yor_swa_est_ger_wly_geo_grk_scr_ukr_slo_owc_sid_spa_hun_xho_bat_nor_sun_jpn_knd_kor_bos_krd_ewe_afr_mly_mcd_amh_mao_cnt_rom_dyu_mol_tig_svk_rus_urd_por_qcu_ita_swe_eng_cic_amr_pan_sod_fre_ind_pol_lda_bul_dgb_jav_tha_aeg_tml_ven_akn_tur_guj_hin_uzb_tsw_vie_anl_igb_ses_tsn	0.0103680486419378	0.0244173516660454	0.980572023625341
499	mlt_ctl_cic_grk_gam_amh_chh_bos_aze_uzb_ses_tag_dgb_mol_ita_bsq_urd_tig_bam_cnt_glc_lat_bem_ben_tsn_mcd_fin_lda_igb_est_pol_wly_geo_afr_por_hin_rus_heb_owc_eng_hun_tsw_mly_nor_bat_jpn_tml_kor_svk_ukr_dyu_rom_mao_krd_sod_sun_mnd_spa_xho_slo_hau_swe_alb_scr_pan_qcu_bul_fre_cze_ewe_amr_dut_aeg_prs_jav_guj_swa_lit_ven_ind_tha_anl_knd_yor_akn_tur_ger_arw_azi_fbf_vie_sid_zul_swt_moo	0.33433977066643	0.787327971141743	0.433091860569451
500	aeg_lat_tsn_ger_chh_sid_tig_guj_tur_aze_akn_jav_bam_glc_mcd_bsq_ben_owc_swt_mnd_hin_pol_moo_alb_fbf_grk_est_bem_ewe_hun_por_anl_geo_ctl_ukr_urd_ita_hau_amr_nor_fin_tsw_mao_bul_tag_jpn_knd_kor_swe_dut_cic_cze_sun_lit_amh_bat_cnt_slo_lda_svk_sod_pan_rus_rom_spa_qcu_krd_arw_scr_zul_mlt_bos_wly_prs_mly_afr_yor_fre_swa_ind_tha_heb_tml_dgb_dyu_azi_mol_eng_uzb_xho_vie_gam_ses_igb_ven	-1.02709028192642	-2.51074381312749	0.0137742252447931
501	sod_slo_dgb_mcd_gam_chh_sid_spa_uzb_tur_dyu_jav_lda_rus_krd_bsq_svk_anl_swa_cnt_swe_ben_akn_prs_ewe_mol_est_ses_ven_hun_ita_hau_geo_eng_dut_rom_alb_amr_heb_ukr_fin_igb_mao_lat_tag_jpn_tml_kor_afr_guj_tsn_por_bat_cze_aeg_mly_mnd_grk_xho_urd_tig_glc_bos_fre_pan_qcu_hin_ctl_ger_swt_wly_nor_amh_pol_ind_arw_tsw_lit_fbf_sun_tha_owc_knd_yor_cic_aze_bul_scr_azi_bam_vie_mlt_moo_bem_zul	-0.599224949556693	-1.43011827138578	0.156034193203423
502	mlt_nor_cic_ctl_sod_gam_tig_prs_uzb_azi_dyu_mao_swa_pan_bos_bsq_afr_amr_igb_mnd_ukr_alb_yor_glc_akn_lit_fin_swt_bam_hun_svk_hau_geo_rom_slo_ben_cze_wly_owc_grk_est_ewe_ind_lat_jav_jpn_tml_kor_eng_guj_bem_dut_tag_krd_amh_sun_cnt_rus_tsw_fre_sid_scr_bul_mol_mcd_qcu_ita_arw_urd_lda_anl_spa_aeg_pol_bat_swe_ven_ger_fbf_mly_tha_heb_knd_xho_tsn_aze_hin_por_tur_moo_vie_chh_dgb_ses_zul	-0.522360540418316	-1.24528552367566	0.21615533657767
503	owc_guj_zul_svk_anl_wly_amh_slo_uzb_azi_lda_sun_bam_afr_urd_bsq_ukr_chh_swt_cnt_rus_lat_bem_spa_swa_ctl_est_ses_igb_hun_alb_sid_geo_bul_krd_eng_dut_sod_mlt_mcd_fin_moo_tag_rom_ind_jpn_tml_kor_bos_swe_dyu_glc_mly_prs_tig_mao_mnd_pan_ewe_nor_amr_fre_pol_arw_por_qcu_ita_ger_ben_fbf_gam_grk_aeg_scr_jav_lit_tsw_hin_tsn_bat_tha_heb_knd_dgb_akn_tur_cze_mol_aze_cic_vie_hau_yor_xho_ven	0.146617954850229	0.345031619934944	0.73084971970736
504	chh_dut_dgb_bos_wly_heb_amh_ita_aze_uzb_zul_mly_dyu_hin_lat_bsq_rom_anl_tsw_mnd_alb_mol_lda_cze_tsn_bul_hun_cic_moo_fin_arw_gam_geo_rus_ukr_pan_svk_owc_mlt_afr_est_bam_mao_pol_bat_jpn_knd_kor_guj_scr_ses_lit_jav_mcd_tig_sun_cnt_nor_ven_ctl_sod_swe_por_ger_glc_qcu_spa_eng_ben_igb_amr_krd_sid_urd_ind_grk_swt_prs_akn_tag_tha_hau_tml_bem_ewe_tur_slo_fre_azi_fbf_vie_aeg_xho_yor_swa	-0.551155475415049	-1.31310833572748	0.192377216302811
505	amh_dut_swa_rom_heb_gam_sid_pan_uzb_tur_fbf_jav_igb_cze_urd_bsq_alb_aeg_tsw_mnd_slo_bul_zul_svk_ewe_guj_fin_xho_ven_hun_hin_sod_geo_mcd_bos_rus_ben_chh_wly_glc_est_bam_mly_ger_bat_jpn_tml_kor_arw_eng_swt_ukr_mao_por_owc_tag_cnt_nor_akn_krd_mlt_fre_lat_lit_afr_qcu_spa_mol_ctl_ses_amr_prs_tig_scr_sun_swe_bem_pol_dyu_ind_tha_anl_knd_dgb_tsn_aze_grk_ita_azi_moo_vie_hau_cic_yor_lda	0.0247881305314207	0.0583702809754139	0.953578923830832
506	hau_spa_ses_scr_heb_sod_gam_cze_azi_tur_fbf_mly_lda_mol_bos_bsq_lit_wly_moo_cnt_glc_svk_tsn_nor_cic_ita_fin_ven_tsw_hun_mcd_anl_geo_fre_pol_grk_slo_chh_amr_ger_est_bam_bat_pan_ind_jpn_knd_kor_hin_ctl_yor_dut_sun_prs_tig_jav_mnd_por_swt_alb_mlt_arw_krd_ukr_urd_qcu_guj_bul_rom_xho_aeg_rus_owc_swe_mao_ben_swa_lat_akn_tag_tha_sid_tml_bem_dyu_aze_afr_eng_uzb_zul_vie_amh_igb_ewe_dgb	-0.410876971570456	-0.975870590032388	0.331660196669602
507	hau_ger_zul_lat_wly_owc_mlt_mcd_azi_tur_ses_jav_fbf_grk_rom_bsq_ctl_gam_dgb_mnd_mol_dut_bem_bul_cic_svk_fin_moo_dyu_est_arw_heb_geo_cze_rus_swe_slo_tig_amh_hin_hun_tsw_tag_pan_mao_jpn_tml_kor_afr_guj_igb_glc_sun_lit_sod_bat_cnt_ukr_ven_nor_aeg_por_bos_scr_pol_qcu_ita_eng_spa_lda_amr_krd_chh_urd_mly_prs_akn_fre_ewe_ind_tha_anl_knd_swt_tsn_aze_alb_ben_uzb_swa_vie_sid_yor_bam_xho	-0.0523623679095448	-0.123569632174497	0.901922709577683
508	gam_ben_bem_slo_amr_sid_mlt_hin_azi_uzb_moo_tag_dgb_lat_bul_bsq_swe_owc_akn_mnd_lit_pan_bam_rom_fbf_ita_hun_dyu_swa_est_urd_aeg_geo_cze_ukr_mol_guj_tig_wly_arw_fin_yor_sun_dut_mly_jpn_tml_kor_nor_mcd_lda_grk_bat_ger_heb_mao_cnt_pol_swt_por_hau_svk_bos_krd_prs_qcu_spa_rus_afr_xho_anl_eng_chh_glc_ind_scr_cic_fre_igb_jav_tha_sod_knd_ses_tsw_aze_alb_ctl_tur_ewe_vie_amh_ven_zul_tsn	0.332377866994508	0.782857252345009	0.435699898294255
509	chh_nor_dyu_ctl_amr_owc_sod_ger_aze_uzb_bem_jav_igb_grk_swe_bsq_ita_amh_tsn_mnd_mol_cze_xho_dut_lda_pol_hun_ewe_swt_est_rom_aeg_geo_por_scr_glc_arw_anl_sid_svk_fin_fbf_mly_lit_sun_jpn_tml_kor_fre_afr_ses_pan_mao_prs_heb_tag_cnt_lat_ven_hin_mlt_krd_ben_slo_bos_qcu_ukr_guj_urd_zul_hau_eng_tig_bul_ind_rus_dgb_alb_tsw_bat_tha_gam_knd_moo_akn_tur_mcd_spa_azi_bam_vie_wly_cic_swa_yor	-0.182612006539334	-0.431828232713788	0.666865764394227
510	tig_guj_bem_svk_wly_gam_chh_scr_azi_uzb_lda_mly_igb_eng_lat_bsq_nor_amr_ewe_cnt_ita_krd_fbf_prs_xho_glc_hun_ven_cic_est_cze_heb_geo_ukr_por_urd_pan_aeg_hau_mcd_fin_zul_sun_ger_ind_jpn_tml_kor_bos_alb_ses_slo_tag_rus_amh_bat_mnd_ctl_dyu_hin_sod_spa_grk_fre_dut_qcu_lit_ben_rom_swt_sid_arw_mlt_pol_mao_afr_bam_bul_dgb_jav_tha_owc_knd_swa_yor_aze_mol_swe_tur_tsn_vie_anl_moo_tsw_akn	-0.309218956361693	-0.733474221493891	0.465114215436424
511	sid_nor_zul_bul_mlt_hau_tig_ctl_tur_uzb_swt_mly_yor_swe_pan_bsq_ita_sod_moo_mnd_lit_ger_tsw_arw_dgb_krd_fin_dyu_ses_est_cze_anl_geo_ben_pol_por_rus_heb_aeg_svk_hun_fbf_jav_mol_tag_jpn_knd_kor_fre_hin_tsn_lat_ind_eng_amh_sun_cnt_dut_igb_alb_chh_guj_prs_spa_urd_qcu_rom_afr_mcd_xho_amr_ukr_wly_scr_mao_glc_ven_slo_ewe_bat_tha_owc_tml_akn_cic_azi_grk_bos_aze_bem_vie_gam_swa_lda_bam	-0.690971323578679	-1.65822061457596	0.100642292154897
512	amr_alb_dgb_rus_sod_hau_wly_nor_azi_tur_swa_tag_moo_lit_glc_bsq_bul_aeg_tsn_cnt_slo_eng_swt_pan_dyu_ita_fin_ven_ses_hun_prs_amh_geo_scr_krd_hin_ctl_gam_tig_swe_est_cic_ind_grk_jav_jpn_knd_kor_guj_lat_xho_svk_mly_bos_sid_sun_mnd_spa_igb_ben_owc_cze_arw_urd_afr_qcu_pol_dut_ger_akn_chh_fre_mlt_rom_bat_mol_zul_por_tsw_mao_tha_anl_tml_lda_fbf_aze_mcd_ukr_uzb_bem_vie_heb_yor_ewe_bam	-0.765547785659542	-1.84184025547402	0.068685576086773
513	heb_por_bem_rom_aeg_gam_mlt_afr_azi_aze_xho_bat_ven_guj_nor_bsq_grk_anl_igb_cnt_pol_ita_dgb_spa_cic_ctl_hun_swt_zul_fin_mcd_sod_geo_fre_dut_mol_urd_amh_tig_glc_est_ses_ind_ukr_jav_jpn_knd_kor_arw_scr_dyu_bos_sun_rus_sid_mly_mnd_lat_tsn_prs_amr_alb_eng_ben_hin_qcu_svk_ger_swe_ewe_hau_lit_wly_slo_tag_bul_yor_cze_swa_mao_tha_owc_tml_bam_akn_uzb_pan_krd_tur_fbf_vie_chh_lda_moo_tsw	-0.10918989040214	-0.257326147610533	0.797495503909294
514	sod_pan_swa_arw_anl_heb_sid_lat_uzb_azi_moo_mao_tsn_bul_rom_bsq_krd_wly_zul_cnt_ger_alb_lda_slo_ewe_mol_fin_ses_cic_est_svk_aeg_geo_swe_lit_glc_nor_mlt_tig_spa_hun_dyu_mly_eng_ind_jpn_tml_kor_hin_ukr_fbf_urd_jav_fre_owc_tag_mnd_mcd_tsw_cze_amh_ctl_dut_guj_scr_qcu_pol_grk_bos_ven_gam_afr_hau_prs_sun_por_dgb_ita_xho_bat_tha_amr_knd_akn_yor_aze_rus_ben_tur_bem_vie_chh_swt_igb_bam	-0.639788566576538	-1.52992213843689	0.129430455631459
515	hau_pan_dgb_swe_tig_sid_chh_fre_tur_uzb_igb_ind_dyu_urd_eng_bsq_bul_sod_swt_cnt_lat_alb_ewe_bos_yor_ukr_hun_xho_akn_est_cze_amr_geo_mol_hin_krd_rus_wly_anl_ben_fin_bem_mly_mcd_jav_jpn_tml_kor_lit_prs_tsn_arw_mao_ita_aeg_sun_mnd_svk_moo_ctl_amh_spa_nor_rom_ger_qcu_glc_guj_afr_fbf_mlt_por_gam_pol_tag_scr_lda_dut_ven_bat_tha_owc_knd_bam_tsw_aze_slo_grk_azi_swa_vie_heb_cic_zul_ses	-0.0939495113905634	-0.221593435083172	0.825116237366156
516	chh_ukr_xho_grk_sid_amr_sod_ger_tur_uzb_akn_tag_bem_ctl_spa_bsq_scr_anl_igb_cnt_glc_mol_tsw_bul_tsn_dut_fin_zul_lda_hun_alb_mlt_geo_urd_fre_lat_rom_tig_hau_bos_est_dyu_jav_nor_ind_jpn_tml_kor_swe_mcd_swt_lit_mao_rus_gam_bat_mnd_por_bam_pan_amh_cze_arw_ben_eng_qcu_hin_slo_guj_fbf_wly_svk_heb_prs_sun_afr_dgb_ita_yor_mly_tha_aeg_knd_moo_swa_azi_krd_pol_aze_ses_vie_owc_ewe_ven_cic	-0.616784792960807	-1.46911790480818	0.145175463173612
517	chh_lit_cic_fre_aeg_wly_sid_pol_uzb_tur_ewe_mly_moo_cze_mcd_bsq_scr_gam_ses_mnd_mol_rus_akn_glc_xho_por_fin_fbf_swt_est_ita_sod_geo_dut_pan_swe_grk_owc_anl_ben_hun_tsw_jav_spa_bat_jpn_tml_kor_prs_ger_swa_nor_tag_lat_mlt_mao_cnt_rom_bam_hin_amh_slo_ctl_krd_afr_qcu_bos_urd_eng_dgb_hau_arw_tig_ukr_ind_svk_tsn_bul_bem_sun_tha_amr_knd_dyu_lda_azi_guj_alb_aze_zul_vie_heb_igb_ven_yor	0.328352160515546	0.773355397025398	0.441273369380901
518	wly_nor_bam_ctl_tig_heb_chh_dut_aze_tur_zul_jav_swa_guj_ita_bsq_pol_anl_dyu_mnd_grk_arw_ewe_cze_moo_prs_fin_fbf_bem_est_ukr_gam_geo_lat_mcd_slo_hin_hau_aeg_mol_hun_swt_tag_glc_sun_jpn_knd_kor_spa_alb_yor_scr_mao_rus_sod_bat_cnt_afr_igb_lit_sid_ger_krd_fre_rom_qcu_ben_svk_pan_lda_amr_eng_mlt_urd_ind_por_ven_bos_dgb_mly_tha_owc_tml_cic_tsw_uzb_swe_bul_azi_xho_vie_amh_tsn_akn_ses	-0.250310556648264	-0.59138803963192	0.555695210527269
519	chh_ben_tsn_krd_anl_wly_tig_ger_tur_uzb_yor_mly_akn_lit_rus_bsq_svk_heb_xho_mnd_scr_mcd_bam_bos_fbf_mol_hun_igb_lda_est_ctl_sod_geo_afr_pol_spa_slo_gam_sid_cze_fin_cic_ind_grk_mao_jpn_knd_kor_ita_rom_tsw_alb_sun_swe_hau_bat_cnt_arw_ven_bul_owc_prs_dut_nor_guj_qcu_glc_hin_ukr_swt_aeg_fre_amr_pan_tag_eng_swa_lat_ewe_jav_tha_mlt_tml_dgb_moo_azi_urd_por_aze_zul_vie_amh_dyu_bem_ses	0.612999586077344	1.45062388923065	0.150249162118449
520	sod_ben_lda_afr_amr_mlt_anl_slo_uzb_aze_akn_tag_ewe_bos_ger_bsq_spa_wly_dyu_cnt_urd_mcd_igb_por_bem_cze_fin_xho_ven_est_glc_amh_geo_eng_scr_grk_guj_tig_hau_ctl_hun_ses_sun_krd_ind_jpn_knd_kor_mol_ita_tsn_bul_bat_nor_sid_jav_mnd_arw_yor_pol_heb_svk_pan_rus_dut_qcu_rom_hin_lit_cic_gam_lat_aeg_swe_mao_fre_dgb_alb_swa_mly_tha_chh_tml_zul_tsw_azi_prs_ukr_tur_fbf_vie_owc_bam_moo_swt	-0.5264819886639	-1.25347539957948	0.213174809655509
521	sod_dut_xho_svk_wly_gam_anl_rom_azi_uzb_tsn_ind_ses_arw_ctl_bsq_pan_hau_fbf_cnt_swe_ben_dyu_scr_swt_lat_fin_moo_cic_est_afr_amr_geo_por_mcd_bul_lit_amh_owc_ukr_hun_tsw_mao_pol_sun_jpn_tml_kor_rus_spa_zul_prs_bat_ita_heb_mly_mnd_eng_ven_mol_tig_alb_cze_fre_ger_qcu_grk_bos_hin_dgb_sid_urd_mlt_krd_tag_nor_bem_glc_igb_jav_tha_aeg_knd_swa_ewe_tur_slo_guj_aze_akn_vie_chh_bam_lda_yor	-0.510584018680948	-1.21298797232606	0.228206476471383
522	heb_urd_tsw_slo_chh_owc_sid_mol_azi_uzb_cic_mao_swt_scr_ger_bsq_eng_wly_fbf_mnd_rus_lat_dgb_rom_swa_swe_fin_bam_ven_est_ita_sod_geo_nor_por_mcd_ctl_mlt_hau_bul_hun_yor_bat_ben_jav_jpn_knd_kor_pan_guj_bem_pol_mly_lit_anl_sun_cnt_fre_xho_cze_amr_spa_grk_svk_bos_qcu_ukr_krd_prs_zul_aeg_arw_gam_glc_ind_alb_igb_hin_moo_tag_tha_amh_tml_tsn_dyu_tur_dut_afr_aze_akn_vie_tig_ewe_lda_ses	-0.276488642418811	-0.654200250473455	0.514597329703493
523	hau_bos_igb_cze_sod_heb_mlt_pan_azi_aze_ewe_bat_yor_fre_spa_bsq_dut_amr_ven_cnt_swe_rom_moo_prs_bem_ita_fin_akn_cic_hun_alb_amh_geo_lat_bul_ukr_nor_wly_chh_pol_est_bam_mao_ger_sun_jpn_knd_kor_svk_slo_swa_scr_mly_grk_owc_ind_mnd_guj_ses_mol_aeg_hin_afr_lit_arw_qcu_ctl_por_mcd_fbf_anl_urd_tig_krd_tag_ben_dyu_glc_tsw_jav_tha_sid_tml_dgb_lda_tur_eng_rus_uzb_tsn_vie_gam_zul_xho_swt	0.228779036869404	0.53883293311873	0.59128965444736
524	amh_ukr_igb_urd_aeg_sod_wly_alb_tur_azi_cic_jav_akn_bul_arw_bsq_lit_tig_tsw_mnd_guj_pol_dyu_ger_swa_eng_fin_fbf_yor_est_glc_chh_geo_pan_lat_nor_hin_mlt_sid_spa_hun_ven_bat_prs_tag_jpn_tml_kor_afr_scr_xho_bos_mly_dut_owc_mao_cnt_ctl_ewe_slo_hau_mcd_krd_mol_rus_qcu_svk_rom_ita_zul_amr_por_gam_ben_sun_cze_bam_fre_tsn_ind_tha_anl_knd_ses_dgb_uzb_grk_swe_aze_bem_vie_heb_swt_moo_lda	-0.204084096829654	-0.482297837202212	0.630727591479373
525	mlt_scr_zul_svk_hau_tig_sod_mcd_tur_uzb_dyu_mly_moo_ukr_por_bsq_glc_amr_dgb_mnd_lit_rom_cic_urd_tsn_mol_est_xho_ses_hun_swe_owc_geo_fre_guj_eng_arw_anl_wly_alb_fin_fbf_bat_pan_mao_jpn_knd_kor_rus_ger_swt_lat_tag_grk_sid_ind_cnt_bos_ven_afr_chh_prs_slo_dut_spa_qcu_bul_hin_ben_lda_amh_krd_aeg_nor_sun_pol_ewe_ctl_tsw_jav_tha_heb_tml_yor_swa_aze_cze_ita_azi_bem_vie_gam_bam_igb_akn	-0.427536787664039	-1.0139880303562	0.313219266862106
526	owc_ctl_ses_hin_amh_chh_hau_nor_azi_tur_bam_mly_akn_bos_afr_bsq_lat_sod_xho_mnd_bul_cze_ven_rom_moo_ger_hun_dgb_dyu_est_swe_heb_geo_spa_pan_por_eng_wly_mlt_mol_fin_swa_bat_grk_jav_jpn_knd_kor_svk_fre_zul_ita_sun_alb_aeg_tag_cnt_urd_bem_prs_anl_mcd_ukr_pol_krd_qcu_dut_slo_scr_tsn_sid_glc_gam_arw_mao_rus_ewe_ben_swt_ind_tha_tig_tml_fbf_tsw_aze_lit_guj_uzb_cic_vie_amr_lda_yor_igb	-0.25652986070657	-0.608087449457651	0.544611675516329
527	heb_afr_dgb_prs_owc_wly_gam_mcd_azi_aze_lda_jav_ewe_ukr_nor_bsq_ctl_mlt_yor_cnt_hin_bos_tsn_glc_zul_por_est_fbf_cic_fin_guj_anl_geo_scr_fre_krd_svk_tig_sod_spa_hun_akn_mly_rom_bat_jpn_knd_kor_grk_pol_bem_slo_sun_ger_amr_mao_mnd_swe_igb_bul_sid_rus_arw_ben_lat_qcu_cze_eng_dut_moo_hau_urd_amh_pan_ind_alb_ses_ita_ven_tag_tha_aeg_tml_tsw_bam_tur_lit_mol_uzb_swt_vie_chh_swa_dyu_xho	-0.842292287320043	-2.03629282988583	0.0445646751998721
528	chh_fre_xho_mcd_heb_mlt_anl_glc_aze_tur_tsw_tag_bem_bos_hin_bsq_alb_owc_zul_cnt_mol_prs_yor_scr_swa_ctl_hun_igb_bam_fin_lit_gam_geo_ita_pan_ben_bul_amh_tig_rom_est_cic_jav_ger_sun_jpn_tml_kor_por_arw_moo_ukr_bat_guj_hau_mao_mnd_nor_tsn_eng_sid_urd_pol_lat_afr_qcu_swe_svk_dut_lda_amr_rus_aeg_spa_mly_slo_dgb_krd_ses_ind_tha_sod_knd_fbf_dyu_azi_grk_cze_uzb_ven_vie_wly_swt_akn_ewe	0.549013363529996	1.29355147105304	0.199024026981972
529	hau_hin_ses_krd_sod_heb_mlt_prs_aze_uzb_dyu_jav_ven_spa_fre_bsq_slo_amh_akn_cnt_svk_grk_bam_ben_swa_cze_fin_moo_dgb_hun_arw_chh_geo_ctl_scr_mol_alb_aeg_wly_bul_est_tsw_mao_mcd_bat_jpn_knd_kor_lit_urd_tsn_pan_ind_rus_tig_sun_mnd_pol_zul_eng_owc_swe_glc_bos_guj_qcu_ukr_nor_lat_lda_sid_ita_amr_por_mly_afr_swt_rom_bem_tag_tha_anl_tml_fbf_ewe_tur_ger_dut_azi_igb_vie_gam_cic_xho_yor	-0.787749068277475	-1.89528363889695	0.0611607071549799
530	sod_ctl_ewe_mol_wly_amh_anl_lit_aze_azi_ses_mly_dyu_krd_rus_bsq_alb_tig_tsw_cnt_svk_spa_tsn_dut_zul_urd_hun_swa_cic_est_swe_aeg_geo_slo_bul_pan_eng_mlt_hau_rom_fin_lda_jav_grk_mao_jpn_tml_kor_mcd_pol_yor_cze_tag_ger_sid_ind_mnd_afr_akn_hin_amr_fre_prs_guj_scr_qcu_ben_ita_por_fbf_heb_ukr_gam_lat_sun_arw_bam_glc_dgb_bat_tha_owc_knd_igb_xho_tur_bos_nor_uzb_moo_vie_chh_swt_ven_bem	-0.132082983873207	-0.311767161553153	0.755915343745394
531	chh_ger_swa_ukr_amh_sid_hau_prs_tur_uzb_fbf_mao_akn_spa_eng_bsq_ctl_mlt_lda_cnt_guj_urd_zul_mcd_swt_ita_hun_yor_cic_fin_krd_sod_geo_slo_rom_lat_dut_anl_heb_bul_est_tsn_sun_glc_mly_jpn_knd_kor_cze_pol_dyu_afr_ind_alb_owc_tag_mnd_bos_tsw_ben_gam_grk_nor_lit_swe_qcu_arw_fre_rus_ses_wly_hin_tig_mol_jav_scr_bam_svk_dgb_bat_tha_amr_tml_igb_bem_aze_por_pan_azi_xho_vie_aeg_ven_ewe_moo	-0.933864932001919	-2.27170431090107	0.0254098748870073
532	sid_grk_swa_fre_aeg_anl_owc_ben_uzb_azi_xho_ind_cic_ger_scr_bsq_por_chh_ewe_cnt_arw_svk_zul_dut_fbf_urd_hun_bem_tsw_fin_cze_amr_geo_mcd_afr_prs_lit_wly_gam_mol_est_yor_tag_rom_bat_jpn_tml_kor_slo_rus_lda_pan_mly_swe_mlt_mao_mnd_krd_ses_eng_amh_nor_ita_glc_ctl_qcu_bul_guj_lat_akn_hau_ukr_heb_spa_jav_bos_swt_pol_tsn_sun_tha_sod_knd_moo_bam_aze_hin_alb_tur_dgb_vie_tig_igb_ven_dyu	0.792431551236491	1.88936534046605	0.0619583026320031
533	gam_afr_ewe_svk_hau_amr_tig_lat_uzb_azi_xho_tag_moo_cze_dut_bsq_prs_heb_dyu_cnt_glc_slo_ven_rus_swa_bos_hun_tsw_lda_est_eng_owc_geo_mcd_nor_hin_ukr_sod_wly_urd_fin_bam_mly_swe_mao_jpn_tml_kor_spa_por_ses_scr_ind_bul_aeg_jav_mnd_ger_zul_guj_chh_pan_ita_ctl_fre_qcu_ben_pol_grk_tsn_amh_arw_sid_krd_sun_mol_bem_lit_yor_bat_tha_anl_knd_swt_cic_tur_rom_alb_aze_igb_vie_mlt_akn_dgb_fbf	-0.0434069376038152	-0.102270607605599	0.918762075655262
534	chh_svk_tsn_bos_owc_wly_sod_grk_tur_azi_ven_jav_dgb_glc_mcd_bsq_arw_gam_zul_cnt_rom_slo_moo_ctl_swa_ben_fin_akn_cic_est_por_heb_geo_eng_swe_guj_fre_mlt_aeg_scr_hun_ses_tag_alb_ind_jpn_tml_kor_krd_ukr_fbf_spa_bat_pan_hau_sun_mnd_rus_igb_ger_amh_bul_lat_lit_dut_qcu_urd_afr_nor_yor_amr_ita_anl_pol_mao_hin_swt_prs_xho_mly_tha_sid_knd_bem_bam_aze_mol_cze_uzb_lda_vie_tig_tsw_ewe_dyu	-0.432515395323163	-1.02762638967677	0.306790968815015
535	wly_bos_ses_spa_hau_sod_amr_hin_uzb_azi_bam_tag_akn_arw_nor_bsq_afr_heb_xho_mnd_mol_fre_tsn_dut_tsw_por_est_swa_bem_fin_rus_tig_geo_krd_slo_ctl_grk_aeg_chh_ita_hun_moo_sun_alb_mao_jpn_tml_kor_lit_lat_dyu_urd_bat_bul_amh_ind_cnt_guj_ewe_prs_mlt_pan_scr_ben_svk_qcu_ukr_ger_swe_cic_anl_mcd_gam_eng_jav_rom_zul_cze_swt_mly_tha_owc_knd_dgb_lda_aze_glc_pol_tur_igb_vie_sid_ven_yor_fbf	0.0171608931136599	0.0404713600191718	0.967804097300559
536	sid_rus_zul_svk_sod_anl_wly_afr_uzb_tur_bam_mao_dyu_lit_mcd_bsq_fre_aeg_ses_cnt_pol_cze_fbf_scr_cic_pan_est_moo_igb_hun_spa_gam_geo_rom_alb_por_lat_tig_chh_krd_fin_bem_ind_glc_sun_jpn_knd_kor_grk_mol_swa_guj_jav_ben_amh_bat_mnd_eng_swt_slo_owc_arw_ctl_ger_bos_qcu_ukr_hin_bul_ewe_amr_dut_heb_urd_mly_nor_dgb_ita_tsn_tag_tha_mlt_tml_yor_akn_azi_swe_prs_aze_xho_vie_hau_lda_ven_tsw	-0.61350520016492	-1.46359295990315	0.146677027749891
537	mlt_lit_zul_pan_tig_wly_hau_scr_azi_tur_xho_ind_fbf_eng_mol_bsq_cze_anl_akn_mnd_ita_rus_ses_bul_ven_spa_est_bem_cic_hun_mcd_aeg_geo_ben_afr_fre_arw_chh_amr_urd_fin_moo_sun_guj_mly_jpn_tml_kor_hin_bos_tsw_pol_jav_lat_amh_bat_cnt_svk_lda_krd_heb_ukr_dut_grk_por_qcu_rom_slo_glc_tsn_owc_ctl_sid_nor_tag_prs_swt_ger_dyu_mao_tha_gam_knd_ewe_dgb_uzb_swe_alb_aze_swa_vie_sod_yor_igb_bam	-0.459766696792151	-1.09207214513639	0.277622417744066
538	owc_fre_akn_prs_hau_mlt_gam_ger_azi_uzb_tsw_jav_cic_ctl_ukr_bsq_pan_sod_ses_mnd_eng_ita_yor_lit_zul_mcd_hun_ewe_dgb_est_dut_anl_geo_urd_bul_guj_arw_sid_amh_grk_fin_swa_ind_bos_mao_jpn_knd_kor_hin_krd_lda_spa_tag_swe_aeg_bat_cnt_afr_igb_slo_chh_lat_rom_svk_rus_qcu_mol_cze_ben_ven_wly_glc_heb_alb_sun_nor_dyu_pol_tsn_mly_tha_tig_tml_bam_swt_aze_scr_por_tur_bem_vie_amr_xho_fbf_moo	0.190206092365535	0.4473425982859	0.655667894442061
539	chh_glc_tsn_arw_amr_owc_hau_ben_azi_tur_swa_mly_bem_por_guj_bsq_prs_anl_xho_cnt_lit_bos_bam_fre_ven_urd_hun_akn_ses_est_scr_aeg_geo_slo_lat_ger_svk_sod_amh_bul_fin_tsw_tag_afr_jav_jpn_tml_kor_cze_mol_dyu_mcd_sun_nor_gam_mao_mnd_eng_moo_rom_heb_hin_swe_ctl_grk_qcu_dut_alb_krd_zul_wly_pol_tig_ita_ind_rus_cic_spa_igb_bat_tha_sid_knd_fbf_yor_uzb_ukr_pan_aze_lda_vie_mlt_dgb_ewe_swt	-0.443214717539679	-1.0532078776658	0.2949744562724
540	wly_hin_dgb_dut_tig_sod_amr_lit_azi_tur_swt_tag_igb_ita_urd_bsq_spa_hau_bam_mnd_bos_rus_ewe_swe_ses_alb_est_swa_lda_hun_pol_aeg_geo_arw_mol_scr_rom_gam_anl_bul_fin_akn_ind_afr_jav_jpn_tml_kor_grk_svk_zul_slo_mao_guj_chh_sun_cnt_ukr_ven_pan_heb_lat_krd_ger_nor_qcu_glc_prs_ben_tsw_amh_por_mlt_mcd_mly_ctl_bem_eng_xho_bat_tha_sid_knd_tsn_cic_aze_cze_fre_uzb_moo_vie_owc_dyu_fbf_yor	0.00520108136749121	0.0122394641386673	0.990260782378457
541	wly_pol_bem_guj_hau_amh_chh_grk_aze_uzb_ven_bat_xho_ben_spa_bsq_por_mlt_tsn_cnt_hin_scr_swt_slo_bam_rus_hun_swa_akn_fin_krd_owc_geo_prs_bul_afr_alb_sid_gam_lat_est_cic_jav_fre_mly_jpn_tml_kor_bos_dut_moo_pan_ind_arw_heb_sun_mnd_nor_fbf_ukr_tig_eng_ita_rom_urd_qcu_ger_swe_lit_lda_sod_cze_aeg_glc_tag_mol_ses_mcd_dyu_mao_tha_anl_knd_yor_igb_azi_svk_ctl_tur_tsw_vie_amr_zul_dgb_ewe	0.172820154175931	0.406665347303928	0.685188153347147
542	amr_krd_swa_ita_amh_sod_gam_dut_azi_aze_dgb_tag_akn_nor_grk_bsq_mcd_mlt_ewe_mnd_eng_alb_lda_swe_dyu_prs_est_bem_igb_hun_scr_wly_geo_bos_guj_lit_afr_aeg_heb_hin_fin_ven_mly_spa_ind_jpn_knd_kor_ben_glc_tsn_bul_jav_pan_owc_mao_cnt_ctl_ses_pol_tig_lat_mol_rom_slo_qcu_arw_cze_urd_swt_chh_svk_sid_ukr_bat_rus_zul_fre_fbf_sun_tha_hau_tml_bam_xho_tur_ger_por_uzb_tsw_vie_anl_yor_moo_cic	-1.2318649425169	-3.05198039058553	0.00296336830609705
543	gam_mcd_tsw_urd_owc_aeg_hau_guj_uzb_azi_cic_ind_dgb_ita_ben_bsq_ger_mlt_ses_cnt_ukr_alb_lda_pan_igb_dut_hun_swa_bem_est_slo_amh_geo_glc_scr_swe_rus_sid_tig_pol_fin_ven_mao_lat_jav_jpn_tml_kor_cze_krd_moo_por_bat_bos_amr_sun_mnd_afr_akn_rom_heb_lit_bul_spa_arw_qcu_fre_ctl_mol_tsn_anl_svk_wly_grk_mly_eng_bam_hin_swt_tag_tha_sod_knd_zul_dyu_tur_prs_nor_aze_yor_vie_chh_ewe_xho_fbf	-0.00972531538828351	-0.0228982827643966	0.981780469530313
544	sod_ctl_moo_hin_gam_heb_owc_pan_aze_tur_ewe_mly_cic_arw_por_bsq_cze_hau_dyu_cnt_swe_urd_xho_bul_ses_nor_est_akn_bam_hun_ben_tig_geo_slo_scr_prs_svk_chh_amr_ukr_fin_ven_sun_mol_mao_jpn_knd_kor_afr_fre_bem_lit_tag_rus_wly_ind_mnd_grk_tsw_lat_mlt_bos_spa_krd_ger_qcu_guj_dut_glc_fbf_amh_rom_aeg_mcd_jav_eng_igb_ita_swt_bat_tha_sid_tml_yor_tsn_uzb_alb_pol_azi_lda_vie_anl_swa_dgb_zul	-0.326884072869918	-0.773948234087476	0.440924421408813
545	heb_ctl_ewe_mcd_chh_sid_amr_glc_aze_azi_zul_sun_cic_scr_guj_bsq_ukr_owc_tsw_cnt_por_nor_swa_lat_dgb_pol_fin_bam_igb_hun_mol_amh_geo_bul_ita_afr_arw_aeg_wly_ben_est_lda_jav_urd_tag_jpn_tml_kor_fre_grk_fbf_eng_mly_lit_anl_bat_mnd_pan_ven_rus_hau_ger_rom_svk_krd_qcu_cze_bos_alb_akn_tig_spa_sod_prs_mao_swe_swt_slo_yor_ind_tha_gam_knd_ses_dyu_tur_dut_hin_uzb_xho_vie_mlt_tsn_bem_moo	0.0777273060507671	0.183050973861375	0.855156497756939
546	owc_ctl_ven_ger_wly_hau_heb_hin_uzb_azi_cic_ind_zul_mcd_svk_bsq_ukr_tig_bem_mnd_scr_eng_igb_spa_swt_swe_fin_swa_xho_hun_afr_sid_geo_dut_fre_slo_rom_aeg_amr_ita_est_fbf_mly_lat_mao_jpn_tml_kor_nor_krd_dgb_por_tag_glc_chh_sun_cnt_urd_yor_pan_anl_guj_lit_mol_pol_qcu_bul_bos_alb_bam_mlt_arw_amh_ben_jav_cze_tsn_rus_lda_bat_tha_gam_knd_ewe_akn_aze_prs_grk_tur_ses_vie_sod_dyu_tsw_moo	0.362386363571081	0.855363278052037	0.394548382191097
547	sod_scr_ven_lat_sid_mlt_wly_lit_uzb_azi_cic_jav_tsw_rom_mcd_bsq_pol_amr_dyu_mnd_svk_grk_lda_ben_ses_por_hun_dgb_zul_fin_eng_aeg_geo_pan_cze_afr_hin_amh_chh_swe_est_fbf_ind_alb_bat_jpn_tml_kor_fre_bos_swt_spa_sun_dut_heb_mao_cnt_krd_igb_urd_hau_arw_ita_glc_guj_qcu_prs_slo_rus_ewe_gam_ukr_anl_bul_mly_mol_moo_nor_xho_tag_tha_tig_knd_yor_bem_tur_ger_ctl_aze_akn_vie_owc_tsn_bam_swa	-0.144729127116716	-0.341176619974531	0.733740236977404
548	sod_hin_moo_bos_anl_mlt_tig_nor_tur_uzb_bem_bat_dyu_mcd_slo_bsq_afr_owc_swt_mnd_rom_por_zul_scr_fbf_svk_hun_xho_swa_fin_prs_chh_geo_dut_ukr_glc_rus_gam_sid_bul_est_tsn_mly_lit_tag_jpn_tml_kor_ctl_urd_akn_alb_sun_swe_amr_mao_cnt_fre_ewe_cze_aeg_lat_spa_eng_grk_qcu_arw_pan_ger_dgb_hau_ben_wly_krd_ind_guj_cic_ita_igb_jav_tha_heb_knd_bam_yor_azi_pol_mol_aze_ven_vie_amh_ses_tsw_lda	0.71008363691643	1.68546182701562	0.0952521961449702
549	sid_guj_ven_rom_hau_wly_anl_ita_tur_aze_fbf_sun_bem_hin_pan_bsq_dut_mlt_zul_cnt_eng_por_swa_krd_cic_arw_hun_lda_xho_fin_scr_amh_geo_alb_lit_prs_ctl_heb_aeg_rus_est_akn_tag_cze_mao_jpn_tml_kor_lat_spa_tsn_mol_bat_ben_tig_ind_mnd_pol_moo_ukr_amr_glc_grk_fre_nor_qcu_swe_slo_bul_ses_chh_mcd_gam_urd_mly_bos_igb_afr_ewe_jav_tha_sod_knd_dgb_swt_uzb_ger_svk_azi_tsw_vie_owc_bam_yor_dyu	-0.587760906196358	-1.40188181434714	0.164279375669901
550	amh_ukr_ven_dut_heb_mlt_owc_rus_aze_uzb_xho_sun_dgb_nor_slo_bsq_svk_tig_moo_cnt_glc_guj_swa_bos_dyu_scr_est_ewe_yor_hun_krd_gam_geo_pan_eng_spa_lit_amr_aeg_ben_fin_akn_bat_fre_mao_jpn_knd_kor_mcd_urd_cic_bul_jav_ita_chh_ind_mnd_rom_tsw_ger_sid_alb_afr_por_mol_qcu_swe_ctl_hin_zul_hau_prs_wly_grk_tag_pol_bem_lat_fbf_mly_tha_sod_tml_swt_tsn_azi_cze_arw_tur_bam_vie_anl_lda_igb_ses	-0.579113687716614	-1.37945627700452	0.171062152529856
551	mlt_por_fbf_pol_hau_sid_aeg_alb_azi_uzb_ses_jav_igb_rom_glc_bsq_slo_amh_yor_cnt_mcd_grk_bam_ukr_swt_ita_fin_moo_cic_hun_cze_chh_geo_ctl_ben_bos_lat_anl_wly_pan_est_dgb_mao_spa_tag_jpn_knd_kor_fre_lit_swa_krd_sun_mol_sod_bat_mnd_eng_bem_hin_gam_prs_scr_swe_nor_qcu_dut_svk_guj_ven_amr_urd_heb_bul_ind_rus_akn_afr_tsw_mly_tha_tig_tml_tsn_ewe_tur_ger_arw_aze_zul_vie_owc_xho_lda_dyu	-0.292609163102082	-0.692827295246337	0.490144452881677
552	aeg_fre_ewe_hin_tig_amh_owc_nor_aze_tur_zul_mly_yor_ben_bos_bsq_svk_heb_ses_mnd_bul_slo_fbf_afr_dyu_eng_hun_tsn_swt_fin_alb_sid_geo_krd_arw_lit_rom_mlt_chh_ita_est_lda_ind_pol_bat_jpn_tml_kor_mcd_scr_cic_pan_mao_spa_wly_sun_cnt_ukr_ven_swe_hau_ger_ctl_prs_por_qcu_guj_grk_dut_tsw_sod_cze_gam_lat_jav_urd_akn_glc_moo_tag_tha_amr_knd_bam_igb_azi_mol_rus_uzb_swa_vie_anl_dgb_xho_bem	-0.838041421568131	-2.02503022739996	0.0457310964406618
553	mlt_bul_tsw_mcd_gam_chh_amh_prs_aze_azi_dgb_tag_bem_guj_alb_bsq_lat_sid_fbf_mnd_swe_slo_cic_eng_moo_afr_est_lda_bam_hun_ger_aeg_geo_ukr_mol_scr_pan_owc_hau_cze_fin_igb_mly_rus_bat_jpn_knd_kor_ben_ctl_yor_urd_ind_bos_wly_jav_cnt_svk_ven_por_tig_rom_dut_hin_arw_qcu_ita_pol_glc_swt_sod_nor_amr_krd_mao_lit_xho_fre_ses_sun_tha_anl_tml_zul_dyu_uzb_spa_grk_tur_swa_vie_heb_ewe_tsn_akn	-0.63622798879431	-1.52176435247464	0.131461129434234
554	sid_spa_ses_ukr_amh_sod_hau_grk_tur_azi_ven_mao_swa_fre_slo_bsq_nor_chh_bam_cnt_krd_lat_tsw_alb_tsn_urd_hun_lda_moo_est_arw_wly_geo_cze_pol_pan_afr_aeg_owc_ctl_fin_fbf_tag_ger_jav_jpn_tml_kor_ben_rom_dyu_dut_mly_prs_anl_bat_mnd_svk_swt_guj_gam_rus_scr_swe_mcd_qcu_bos_bul_glc_yor_amr_por_heb_ita_ind_mol_igb_eng_akn_sun_tha_mlt_knd_xho_dgb_uzb_lit_hin_aze_zul_vie_tig_cic_ewe_bem	-0.125226808053211	-0.295093266565187	0.768580407697249
555	anl_glc_tsw_bul_heb_tig_chh_fre_tur_aze_ses_bat_moo_nor_ctl_bsq_svk_wly_yor_mnd_dut_rom_lda_ger_zul_mcd_est_akn_bam_fin_pol_amr_geo_rus_bos_hin_pan_amh_gam_alb_hun_cic_mao_cze_sun_jpn_tml_kor_urd_krd_bem_scr_ind_afr_mlt_jav_cnt_prs_dyu_slo_hau_spa_lat_por_ukr_qcu_eng_grk_swe_swt_sid_ben_aeg_guj_mly_ita_fbf_arw_ewe_tag_tha_owc_knd_ven_igb_uzb_mol_lit_azi_swa_vie_sod_tsn_dgb_xho	0.344747303462298	0.810819331313778	0.419539567891007
556	sid_pol_xho_lat_sod_wly_amh_scr_azi_aze_ven_jav_cic_nor_rom_bsq_glc_owc_yor_mnd_bos_dut_moo_slo_swt_ger_fin_tsw_akn_est_ben_aeg_geo_afr_guj_spa_bul_mlt_gam_pan_hun_fbf_bat_fre_sun_jpn_tml_kor_mcd_cze_swa_lit_ind_arw_tig_mao_cnt_prs_tsn_hin_anl_svk_rus_grk_eng_qcu_ctl_krd_alb_zul_heb_por_hau_ukr_tag_swe_bem_ita_lda_mly_tha_chh_knd_dyu_ewe_uzb_urd_mol_tur_bam_vie_amr_ses_dgb_igb	0.0846119871278384	0.199629219880968	0.842206416790778
557	owc_ger_akn_arw_sod_wly_gam_mcd_uzb_azi_tsw_mao_moo_nor_svk_bsq_glc_aeg_yor_mnd_swe_krd_bam_dut_dyu_guj_hun_swt_zul_est_eng_chh_geo_pol_grk_rus_bos_amr_mlt_pan_fin_dgb_ind_lat_jav_jpn_knd_kor_fre_ukr_igb_prs_sun_hin_sid_bat_cnt_ita_bem_alb_tig_afr_ctl_cze_ben_qcu_por_spa_rom_tsn_heb_urd_anl_bul_mly_slo_lda_scr_ven_tag_tha_amh_tml_xho_ses_tur_lit_mol_aze_ewe_vie_hau_fbf_cic_swa	-0.232572350197247	-0.549149418654317	0.584219065290293
558	gam_pan_tsw_ita_hau_aeg_wly_svk_azi_aze_cic_bat_ven_eng_bul_bsq_scr_amr_swa_mnd_ben_prs_moo_rom_zul_rus_est_igb_fbf_hun_bos_sod_geo_glc_slo_alb_lit_tig_heb_krd_fin_ses_mao_mcd_jav_jpn_knd_kor_por_nor_bem_spa_mly_mol_sid_sun_cnt_swe_swt_guj_owc_dut_lat_cze_urd_qcu_ukr_grk_afr_tsn_chh_arw_amh_ctl_ind_ger_bam_hin_ewe_tag_tha_anl_tml_akn_lda_tur_fre_pol_uzb_yor_vie_mlt_dgb_dyu_xho	-1.25713463822796	-3.11245462981946	0.00246507371269
559	sod_rus_lda_scr_gam_chh_anl_por_aze_tur_zul_ind_dgb_cze_guj_bsq_nor_heb_cic_cnt_spa_glc_ewe_swe_swt_fre_fin_dyu_yor_est_ita_sid_geo_bos_dut_svk_lit_owc_hau_ctl_hun_xho_bat_bul_sun_jpn_knd_kor_eng_slo_tsw_prs_mao_urd_amr_tag_mnd_rom_ven_pan_amh_mol_ger_grk_arw_qcu_pol_mcd_afr_akn_mlt_ben_aeg_ukr_jav_lat_fbf_hin_ses_mly_tha_tig_tml_tsn_swa_azi_krd_alb_uzb_igb_vie_wly_moo_bam_bem	-0.0396423665950834	-0.0933323879123367	0.925840277385907
560	mlt_hin_igb_grk_sid_aeg_owc_ukr_tur_uzb_xho_jav_ses_ita_krd_bsq_alb_gam_akn_mnd_ger_cze_ven_spa_tsw_rom_fin_swa_fbf_hun_lit_anl_geo_svk_pan_fre_afr_heb_chh_glc_est_ewe_tag_eng_bat_jpn_tml_kor_lat_bul_dyu_dut_sun_mcd_wly_mao_cnt_bos_bam_urd_hau_arw_guj_prs_swe_qcu_nor_slo_rus_yor_sod_scr_tig_pol_mly_mol_zul_por_moo_ind_tha_amh_knd_dgb_lda_aze_ctl_ben_azi_swt_vie_amr_tsn_cic_bem	-0.259329171911494	-0.613139761492715	0.541280539160614
561	hau_grk_ses_alb_wly_aeg_amh_mcd_azi_aze_bem_ind_bam_fre_krd_bsq_nor_gam_moo_mnd_rus_swe_tsw_bul_swt_dut_hun_fbf_lda_est_pan_mlt_geo_ctl_arw_pol_prs_tig_heb_glc_fin_swa_sun_svk_mly_jpn_knd_kor_ger_ukr_ewe_hin_tag_lit_amr_mao_cnt_slo_yor_eng_chh_ben_scr_afr_lat_qcu_ita_rom_cze_dyu_anl_urd_owc_bos_bat_mol_akn_spa_tsn_jav_tha_sid_tml_zul_xho_tur_guj_por_uzb_igb_vie_sod_dgb_ven_cic	-0.197747211045466	-0.466919122207476	0.641649790244501
562	hau_pol_moo_ben_anl_amr_aeg_mol_azi_aze_xho_mao_zul_prs_cze_bsq_glc_heb_ses_mnd_svk_mcd_bem_bul_ven_fre_fin_igb_cic_hun_ger_sod_geo_bos_ita_eng_lit_chh_mlt_nor_est_akn_ind_dut_tag_jpn_knd_kor_scr_spa_tsw_hin_jav_pan_sid_sun_cnt_urd_fbf_slo_tig_ukr_ctl_rus_guj_qcu_por_alb_arw_yor_gam_rom_amh_lat_bat_swe_dgb_afr_swa_mly_tha_owc_tml_ewe_swt_uzb_grk_krd_tur_dyu_vie_wly_tsn_bam_lda	-0.673070886941694	-1.61221195774714	0.110304441597483
563	sod_fre_tsw_ita_mlt_hau_aeg_rom_azi_tur_swt_bat_dgb_slo_swe_bsq_hin_sid_ewe_mnd_pan_mol_dyu_dut_moo_nor_est_bem_akn_hun_krd_heb_geo_arw_afr_ctl_por_anl_amh_prs_fin_swa_jav_grk_sun_jpn_knd_kor_bos_svk_ses_ben_ind_scr_wly_mao_cnt_glc_fbf_mcd_tig_spa_cze_urd_lat_qcu_lit_ukr_pol_xho_amr_bul_chh_guj_mly_ger_yor_alb_bam_tag_tha_owc_tml_tsn_lda_uzb_rus_eng_aze_zul_vie_gam_cic_ven_igb	-0.32834344520253	-0.77787506899361	0.438617120559593
564	tig_cze_dgb_bos_amh_hau_wly_ita_azi_aze_lda_tag_akn_guj_afr_bsq_pan_anl_cic_cnt_krd_scr_bam_ben_tsw_glc_fin_ses_dyu_est_spa_sod_geo_lat_alb_mcd_grk_amr_chh_mol_hun_moo_ind_eng_jav_jpn_knd_kor_ger_bul_ewe_arw_mly_slo_heb_bat_mnd_fre_yor_por_owc_rom_lit_swe_pol_qcu_ctl_rus_ukr_fbf_mlt_dut_aeg_svk_sun_prs_zul_urd_swa_mao_tha_gam_tml_igb_bem_tur_hin_nor_uzb_tsn_vie_sid_xho_swt_ven	0.36805486915752	0.86761079521745	0.387840650464319
565	wly_ger_tsn_grk_aeg_chh_anl_guj_tur_aze_cic_sun_yor_afr_bos_bsq_arw_gam_zul_mnd_mcd_fre_fbf_svk_akn_rus_est_swt_swa_fin_ita_mlt_geo_spa_slo_glc_pol_owc_heb_bul_hun_igb_tag_urd_mao_jpn_tml_kor_eng_ben_ven_scr_bat_dut_hau_jav_cnt_pan_moo_lit_sid_swe_ukr_krd_cze_qcu_lat_mol_hin_ewe_tig_ctl_amr_nor_ind_prs_xho_rom_dgb_mly_tha_amh_knd_bam_ses_azi_alb_por_uzb_bem_vie_sod_tsw_lda_dyu	-0.314990213109099	-0.745409227637693	0.457904163611047
566	sid_mcd_dyu_fre_amh_amr_hau_lit_azi_uzb_ses_mao_igb_ger_lat_bsq_eng_mlt_fbf_mnd_afr_svk_cic_hin_ewe_pan_hun_zul_bam_est_mol_anl_geo_bul_por_nor_rus_chh_wly_alb_fin_dgb_tag_ita_ind_jpn_tml_kor_urd_slo_swt_ctl_sun_ben_heb_bat_cnt_grk_tsn_bos_owc_glc_prs_dut_arw_qcu_spa_pol_ukr_swa_sod_scr_gam_krd_jav_cze_moo_rom_yor_mly_tha_tig_knd_lda_ven_aze_guj_swe_tur_akn_vie_aeg_bem_tsw_xho	-0.628718589864949	-1.50397287269543	0.135976874955037
567	heb_bos_lda_slo_owc_amh_sid_alb_tur_aze_xho_tag_tsw_ctl_spa_bsq_swe_sod_bem_mnd_arw_eng_zul_ukr_ses_nor_hun_swa_tsn_est_pol_amr_geo_ita_urd_por_ben_gam_anl_lat_fin_bam_jav_fre_sun_jpn_tml_kor_lit_ger_cic_pan_mao_cze_chh_bat_cnt_grk_fbf_prs_tig_guj_mol_glc_hin_qcu_krd_scr_svk_ven_wly_dut_hau_rus_mly_afr_moo_bul_dgb_ind_tha_aeg_knd_akn_swt_uzb_rom_mcd_azi_dyu_vie_mlt_igb_yor_ewe	-0.394679411946019	-0.93609793336039	0.351647235892437
568	amh_pol_bam_ita_sod_hau_gam_cze_tur_aze_xho_tag_tsn_alb_hin_bsq_nor_tig_fbf_mnd_krd_prs_yor_fre_ses_bos_est_zul_bem_hun_urd_amr_geo_guj_slo_spa_scr_wly_aeg_glc_fin_dgb_ind_arw_sun_jpn_tml_kor_rus_mcd_swt_ukr_bat_rom_heb_mao_cnt_pan_akn_dut_sid_por_ctl_swe_lat_qcu_afr_bul_ben_moo_owc_grk_anl_svk_jav_lit_swa_ger_tsw_mly_tha_mlt_knd_dyu_ewe_azi_mol_eng_uzb_lda_vie_chh_ven_igb_cic	-0.0987913155679064	-0.232805729434324	0.816423861617688
569	mlt_ctl_ses_urd_sid_hau_chh_scr_uzb_aze_tsn_jav_dgb_pol_rus_bsq_ukr_amr_ewe_cnt_dut_swe_igb_fre_fbf_guj_fin_yor_ven_est_rom_anl_geo_eng_ita_mcd_lat_wly_gam_bul_hun_swa_mao_lit_tag_jpn_knd_kor_prs_hin_moo_nor_ind_ben_aeg_mly_mnd_por_bam_alb_tig_grk_ger_spa_arw_qcu_glc_bos_pan_lda_amh_slo_heb_svk_sun_afr_swt_krd_dyu_bat_tha_owc_tml_bem_xho_tur_cze_mol_azi_zul_vie_sod_akn_tsw_cic	0.0668465672868694	0.157327225732511	0.875328033920353
570	aeg_grk_lda_scr_hau_chh_amr_bul_azi_uzb_ven_tag_tsw_rus_arw_bsq_spa_mlt_cic_cnt_mcd_fre_swt_cze_moo_bos_fin_swa_fbf_est_lat_wly_geo_urd_lit_alb_rom_sid_sod_nor_hun_yor_sun_ger_mly_jpn_tml_kor_slo_swe_zul_por_mao_svk_owc_jav_mnd_eng_dyu_ukr_heb_hin_krd_prs_glc_qcu_dut_afr_ita_dgb_amh_guj_tig_mol_bat_pol_ses_pan_ewe_ind_tha_anl_knd_akn_igb_aze_ctl_ben_tur_tsn_vie_gam_xho_bam_bem	0.251564491368301	0.593134403285863	0.55453091398289
571	sid_lat_igb_spa_hau_wly_anl_arw_tur_azi_tsn_jav_zul_bul_urd_bsq_ukr_tig_moo_mnd_alb_nor_ewe_lit_cic_swe_hun_ven_ses_est_grk_aeg_geo_hin_ben_slo_guj_heb_sod_ctl_fin_swa_ind_krd_mly_jpn_knd_kor_scr_mcd_lda_svk_bat_glc_owc_tag_cnt_cze_swt_pol_amh_afr_ita_dut_mol_qcu_rom_pan_eng_fbf_mlt_fre_amr_por_sun_rus_xho_ger_yor_mao_tha_gam_tml_bem_bam_aze_bos_prs_uzb_dyu_vie_chh_akn_tsw_dgb	-0.39499685902041	-0.936847186512143	0.35126368638524
572	sod_rom_zul_glc_wly_chh_mlt_swe_azi_tur_tsn_mly_xho_por_alb_bsq_dut_aeg_lda_mnd_cze_svk_yor_bul_dgb_hin_fin_igb_swt_hun_lit_heb_geo_scr_arw_pan_ger_anl_sid_ita_est_bem_tag_nor_ind_jpn_knd_kor_rus_mol_ses_bos_mao_spa_amr_jav_cnt_ben_swa_krd_amh_mcd_ukr_lat_ctl_qcu_pol_slo_guj_bam_owc_fre_hau_afr_sun_eng_cic_prs_tsw_bat_tha_tig_tml_ven_fbf_aze_grk_urd_uzb_dyu_vie_gam_akn_ewe_moo	-0.28548155906079	-0.674906390821875	0.501409698711516
573	chh_ctl_tsw_scr_heb_aeg_sid_bul_tur_azi_dyu_tag_lda_ben_ger_bsq_cze_amh_ewe_mnd_swe_pol_xho_glc_zul_rom_fin_fbf_cic_est_eng_anl_geo_lat_bos_fre_arw_sod_mlt_spa_hun_swa_bat_mol_ind_jpn_tml_kor_rus_ita_yor_prs_mly_alb_hau_mao_cnt_por_ven_nor_amr_afr_guj_ukr_lit_qcu_slo_svk_krd_bam_owc_dut_wly_hin_jav_pan_bem_grk_dgb_sun_tha_gam_knd_moo_akn_uzb_urd_mcd_aze_ses_vie_tig_igb_tsn_swt	-0.0171026700564858	-0.0402860204242778	0.967951458444914
574	mlt_krd_dgb_alb_anl_aeg_amh_swe_aze_uzb_swt_ind_cic_ben_fre_bsq_ger_owc_ses_mnd_cze_rus_tsw_grk_swa_pol_fin_zul_yor_est_arw_chh_geo_prs_mcd_svk_eng_sid_sod_bul_hun_dyu_jav_dut_mao_jpn_tml_kor_lit_glc_fbf_guj_mly_ita_gam_bat_cnt_ukr_moo_pan_wly_scr_mol_spa_hin_qcu_lat_nor_ctl_igb_tig_urd_amr_bos_tag_por_ewe_afr_akn_sun_tha_heb_knd_tsn_lda_tur_rom_slo_azi_xho_vie_hau_bam_ven_bem	0.33025151698558	0.77878788230207	0.438081788192472
575	anl_ukr_swa_rom_heb_amh_owc_scr_uzb_azi_ewe_jav_tsw_bos_slo_bsq_ita_wly_igb_mnd_cze_ben_ven_por_dyu_hin_est_zul_bam_hun_ger_chh_geo_pan_eng_glc_prs_sod_amr_nor_fin_fbf_mao_dut_sun_jpn_tml_kor_svk_pol_ses_swe_mly_alb_hau_tag_cnt_fre_swt_grk_tig_bul_lat_spa_ctl_qcu_mol_guj_afr_xho_aeg_krd_sid_mcd_bat_lit_cic_rus_dgb_ind_tha_mlt_knd_tsn_lda_aze_arw_urd_tur_akn_vie_gam_yor_moo_bem	0.0726892314517004	0.171086023780913	0.864527815513576
576	amh_ukr_yor_spa_chh_hau_amr_afr_uzb_tur_akn_mao_bam_ctl_swe_bsq_pan_heb_ven_cnt_mcd_arw_xho_fre_moo_scr_est_dgb_swa_fin_bos_aeg_geo_ben_slo_eng_rus_sod_gam_ita_hun_igb_sun_bul_mly_jpn_tml_kor_nor_mol_cic_grk_tag_cze_sid_ind_mnd_por_lda_rom_owc_hin_dut_ger_prs_qcu_lit_krd_urd_ewe_tig_pol_mlt_lat_jav_svk_bem_glc_fbf_bat_tha_anl_knd_ses_tsn_azi_alb_guj_aze_tsw_vie_wly_zul_swt_dyu	-0.871205192630816	-2.10826728795074	0.0376967491215976
577	tig_rus_dyu_ita_aeg_anl_wly_arw_azi_uzb_ewe_bat_tsn_urd_slo_bsq_mcd_amh_bem_cnt_swe_ger_bam_ben_zul_grk_hun_yor_igb_fin_cze_heb_geo_lat_fre_pan_dut_mlt_gam_rom_est_fbf_jav_mol_mao_jpn_tml_kor_spa_alb_lda_prs_tag_lit_sod_ind_mnd_svk_xho_pol_owc_por_bos_eng_ctl_qcu_krd_nor_glc_moo_sid_bul_chh_ukr_mly_guj_swt_afr_dgb_sun_tha_hau_knd_ses_tsw_aze_hin_scr_tur_swa_vie_amr_cic_akn_ven	-0.284547075906592	-0.673161554355983	0.502513916072609
578	hau_por_yor_glc_aeg_owc_heb_slo_tur_uzb_akn_mly_cic_lit_arw_bsq_lat_tig_igb_mnd_ger_bos_tsw_nor_dgb_krd_hun_xho_zul_fin_eng_gam_geo_spa_prs_ita_ukr_anl_mlt_swe_est_moo_sun_urd_jav_jpn_knd_kor_rus_afr_bam_grk_ind_pan_sod_tag_cnt_dut_tsn_pol_wly_svk_alb_rom_scr_qcu_mcd_hin_cze_ses_amr_ctl_chh_fre_bat_guj_bem_ben_ven_mao_tha_amh_tml_swt_dyu_aze_mol_bul_azi_swa_vie_sid_fbf_lda_ewe	-0.613706331145298	-1.46685876964856	0.145787996732804
579	amr_svk_yor_mol_mlt_sid_chh_arw_tur_aze_swt_ind_fbf_grk_glc_bsq_slo_amh_igb_mnd_alb_ger_swa_krd_bam_dut_est_cic_xho_hun_pol_sod_geo_eng_guj_cze_nor_gam_owc_lat_fin_zul_mly_bos_jav_jpn_knd_kor_ben_por_tsn_afr_mao_rus_heb_tag_cnt_prs_akn_hin_wly_urd_spa_lit_ita_qcu_swe_fre_bul_moo_anl_scr_hau_mcd_bat_ctl_lda_pan_dgb_sun_tha_tig_tml_dyu_ewe_azi_ukr_rom_uzb_ven_vie_aeg_tsw_bem_ses	0.348489339265814	0.821981906574315	0.413189608115542
580	sod_bul_fbf_ukr_amh_hau_aeg_mol_uzb_tur_ses_tag_moo_hin_urd_bsq_ita_chh_zul_mnd_rus_ctl_akn_slo_cic_afr_fin_tsw_swa_hun_grk_wly_geo_ger_rom_guj_por_owc_amr_spa_est_ewe_ind_bos_mao_jpn_knd_kor_lat_fre_xho_nor_jav_arw_heb_mly_cnt_pan_bam_krd_anl_ben_eng_scr_glc_qcu_alb_mcd_pol_yor_tig_svk_sid_lit_bat_prs_dgb_cze_dyu_sun_tha_gam_tml_tsn_swt_aze_dut_swe_azi_lda_vie_mlt_ven_bem_igb	-0.25357294089695	-0.599520511279561	0.550283662416826
581	mlt_ukr_bem_ben_heb_tig_aeg_urd_aze_uzb_yor_ind_ven_pan_spa_bsq_rus_anl_ewe_cnt_arw_lat_tsn_svk_moo_alb_fin_zul_tsw_hun_pol_owc_geo_bos_lit_afr_krd_amh_amr_guj_est_swa_mly_swe_tag_jpn_knd_kor_por_fre_xho_ita_mao_prs_hau_jav_mnd_glc_igb_bul_sid_ctl_rom_scr_nor_qcu_cze_mcd_grk_akn_chh_slo_gam_hin_sun_eng_lda_dut_cic_bat_tha_wly_tml_dyu_swt_tur_mol_ger_azi_bam_vie_sod_ses_dgb_fbf	-0.338718180386384	-0.801212331331173	0.425051025507401
582	mlt_urd_yor_bos_owc_hau_anl_hin_tur_aze_dyu_tag_lda_ita_prs_bsq_scr_gam_ses_mnd_mol_eng_tsw_spa_dgb_arw_hun_ven_igb_fin_rom_heb_geo_afr_svk_ukr_alb_tig_amh_lit_est_swa_jav_guj_mao_jpn_tml_kor_krd_dut_akn_por_bat_ben_sod_ind_cnt_swe_bem_slo_amr_pol_glc_rus_nor_qcu_bul_lat_cze_cic_wly_pan_sid_ctl_sun_grk_xho_mcd_bam_mly_tha_aeg_knd_moo_tsn_uzb_ger_fre_azi_zul_vie_chh_fbf_swt_ewe	-0.906504444081565	-2.1929635668625	0.0308042157650538
583	sod_nor_cic_slo_anl_hau_gam_mcd_tur_aze_bam_tag_dyu_ukr_urd_bsq_svk_tig_lda_mnd_ger_afr_swt_lit_moo_pol_hun_swa_ses_fin_prs_sid_geo_rom_arw_alb_fre_amh_chh_dut_est_tsw_jav_eng_sun_jpn_tml_kor_grk_pan_dgb_guj_bat_por_amr_ind_cnt_rus_fbf_glc_aeg_mol_bul_scr_krd_qcu_cze_hin_swe_akn_wly_bos_mlt_spa_mao_ita_tsn_ben_ewe_mly_tha_owc_knd_bem_igb_azi_ctl_lat_uzb_yor_vie_heb_ven_zul_xho	0.152748766135258	0.359608377839501	0.719955298475335
584	tig_hin_moo_ger_sid_wly_mlt_mol_tur_azi_igb_jav_bem_ita_urd_bsq_dut_aeg_xho_cnt_rom_fre_dgb_eng_cic_ben_est_zul_ven_hun_scr_hau_geo_ctl_guj_rus_grk_heb_amh_spa_fin_tsn_mao_swe_ind_jpn_tml_kor_nor_pan_ewe_arw_mly_krd_anl_tag_mnd_bos_tsw_mcd_sod_ukr_cze_glc_por_qcu_lit_lat_svk_fbf_amr_afr_chh_alb_bat_bul_yor_prs_bam_sun_tha_owc_knd_ses_lda_uzb_pol_slo_aze_dyu_vie_gam_akn_swt_swa	-0.216105340572806	-0.511306654491619	0.610348162094586
585	sod_bul_cic_glc_gam_aeg_owc_pol_tur_azi_tsn_mly_ses_grk_afr_bsq_hin_heb_akn_cnt_ben_arw_zul_scr_bam_rus_est_dgb_dyu_hun_spa_chh_geo_svk_nor_fre_pan_mlt_amr_bos_fin_ewe_tag_guj_bat_jpn_tml_kor_alb_dut_fbf_prs_sun_lit_hau_mao_mnd_por_tsw_ita_tig_ctl_urd_krd_mcd_qcu_cze_rom_mol_swt_anl_ukr_sid_lat_jav_eng_moo_ger_lda_ind_tha_wly_knd_yor_ven_aze_swe_slo_uzb_igb_vie_amh_bem_xho_swa	-0.536929942142115	-1.27867749536468	0.204192351734713
586	wly_swe_bam_ger_tig_amr_heb_fre_aze_uzb_akn_sun_lda_por_rom_bsq_eng_gam_swa_mnd_arw_afr_swt_ctl_tsn_spa_est_zul_cic_fin_ben_mlt_geo_grk_pan_ita_guj_chh_amh_glc_hun_dyu_ind_bul_mao_jpn_knd_kor_bos_mol_igb_urd_bat_nor_sid_tag_cnt_scr_ses_slo_hau_prs_dut_lat_svk_qcu_pol_hin_krd_moo_owc_cze_sod_lit_mly_rus_dgb_alb_tsw_jav_tha_aeg_tml_bem_ewe_azi_mcd_ukr_tur_xho_vie_anl_ven_fbf_yor	-0.890782138829307	-2.16405308011426	0.0330221482937263
587	tig_fre_yor_bul_owc_chh_amh_mcd_tur_aze_akn_sun_ewe_cze_ctl_bsq_mol_aeg_fbf_cnt_ben_rus_swa_krd_ses_guj_fin_tsw_zul_hun_ukr_heb_geo_slo_swe_por_rom_sid_anl_eng_est_ven_bat_lat_jav_jpn_knd_kor_alb_urd_tsn_svk_tag_dut_amr_mao_mnd_bos_bem_grk_sod_lit_nor_pan_prs_qcu_afr_arw_ger_dgb_gam_ita_hau_scr_mly_hin_swt_glc_moo_ind_tha_mlt_tml_lda_bam_uzb_pol_spa_azi_igb_vie_wly_cic_dyu_xho	-0.525093439311795	-1.25000713372594	0.214433309004921
588	anl_ben_zul_cze_mlt_amh_sid_dut_uzb_tur_moo_mly_xho_bos_ukr_bsq_ctl_hau_bem_cnt_bul_mol_ewe_por_yor_krd_hun_dgb_ven_est_nor_owc_geo_lit_grk_arw_pan_heb_amr_glc_fin_dyu_sun_guj_ind_jpn_knd_kor_ita_svk_lda_pol_bat_eng_tig_jav_mnd_rom_tsw_prs_chh_lat_fre_alb_swe_qcu_afr_spa_hin_swa_gam_slo_aeg_ger_tag_urd_ses_mcd_bam_mao_tha_wly_tml_cic_akn_azi_scr_rus_aze_igb_vie_sod_fbf_tsn_swt	-0.520148853656941	-1.23736044379504	0.219068412467684
589	mlt_pan_tsw_hin_anl_aeg_heb_slo_tur_aze_yor_ind_zul_ita_cze_bsq_fre_gam_xho_mnd_dut_lat_ewe_swe_ses_ctl_est_swt_ven_hun_glc_chh_geo_arw_bul_grk_bos_sid_wly_guj_fin_lda_jav_rom_bat_jpn_tml_kor_nor_mol_swa_ben_tag_prs_sod_sun_cnt_spa_igb_afr_tig_lit_krd_urd_svk_qcu_mcd_eng_scr_dgb_amr_alb_owc_ger_mly_pol_bem_ukr_fbf_mao_tha_amh_knd_bam_cic_azi_rus_por_uzb_moo_vie_hau_akn_dyu_tsn	-0.0270808216152294	-0.0637640292632072	0.949294974801174
590	sod_por_moo_rus_amr_amh_sid_guj_uzb_azi_tsw_tag_yor_rom_svk_bsq_ita_owc_xho_mnd_bos_alb_swa_nor_dyu_ukr_hun_ses_tsn_fin_ger_mlt_geo_mol_glc_slo_ctl_gam_wly_fre_est_lda_ind_prs_jav_jpn_tml_kor_afr_grk_igb_cze_mao_spa_aeg_mly_cnt_arw_dgb_bul_anl_eng_urd_lit_mcd_qcu_ben_pan_krd_zul_chh_swe_hau_scr_sun_lat_ven_pol_bem_bat_tha_tig_knd_akn_swt_aze_hin_dut_tur_bam_vie_heb_ewe_fbf_cic	0.545175950453887	1.28741102426441	0.201145777380915
591	heb_scr_ven_swe_gam_hau_sid_eng_tur_uzb_tsn_jav_bam_urd_pan_bsq_mcd_tig_moo_mnd_guj_spa_xho_mol_dgb_arw_fin_swt_dyu_hun_ben_owc_geo_grk_svk_por_prs_sod_mlt_lit_est_ewe_mao_bos_sun_jpn_tml_kor_cze_pol_tsw_ukr_bat_fre_amr_mly_cnt_bul_akn_rus_anl_ita_alb_slo_rom_qcu_glc_ctl_nor_lda_amh_afr_aeg_hin_tag_lat_ses_dut_igb_ind_tha_wly_knd_bem_swa_aze_krd_ger_azi_cic_vie_chh_fbf_zul_yor	0.75541112678489	1.79856081127099	0.0753323466413129
592	mlt_rus_yor_ben_anl_chh_tig_spa_tur_aze_lda_mao_cic_svk_urd_bsq_swe_owc_zul_cnt_ger_por_dgb_cze_swt_pan_est_bem_tsn_fin_arw_amr_geo_afr_glc_eng_ctl_sid_hau_mol_hun_ses_tag_ukr_ind_jpn_knd_kor_grk_lit_moo_guj_jav_hin_gam_mly_mnd_scr_bam_dut_amh_mcd_rom_fre_lat_qcu_prs_bul_alb_ewe_sod_bos_aeg_pol_sun_krd_igb_ita_akn_bat_tha_wly_tml_xho_dyu_azi_nor_slo_uzb_fbf_vie_heb_swa_tsw_ven	0.24335384686258	0.573008250772545	0.568021996982236
593	heb_eng_xho_bul_owc_sid_aeg_ctl_uzb_tur_swa_ind_ven_mol_hin_bsq_swe_tig_lda_mnd_arw_ben_swt_alb_yor_slo_hun_bam_dgb_fin_grk_gam_geo_pol_pan_dut_mcd_anl_amh_krd_est_cic_sun_glc_mao_jpn_tml_kor_nor_scr_ses_bos_mly_fre_mlt_tag_cnt_ger_tsw_ukr_wly_spa_por_lat_cze_qcu_prs_urd_lit_moo_hau_afr_chh_rom_bat_svk_dyu_guj_zul_jav_tha_amr_knd_bem_ewe_aze_ita_rus_azi_igb_vie_sod_akn_fbf_tsn	-0.584320032137029	-1.39475156392101	0.166413286384101
594	hau_bos_bam_ger_sid_mlt_chh_svk_aze_azi_swt_tag_zul_bul_krd_bsq_ctl_aeg_akn_cnt_slo_nor_tsw_afr_swa_swe_fin_dgb_lda_est_ben_amr_geo_mol_mcd_cze_glc_wly_tig_lit_hun_ewe_ind_arw_sun_jpn_knd_kor_por_rom_bem_scr_jav_pol_heb_mly_mnd_hin_moo_urd_anl_lat_guj_dut_alb_qcu_ita_prs_ukr_dyu_amh_rus_gam_spa_mao_eng_xho_grk_igb_bat_tha_owc_tml_fbf_ven_uzb_pan_fre_tur_cic_vie_sod_yor_tsn_ses	0.263681228282291	0.620666900135503	0.536336930437874
595	tig_rom_lda_ukr_aeg_hau_chh_glc_tur_aze_ses_tag_xho_afr_ita_bsq_arw_sod_bem_cnt_alb_ben_akn_slo_swa_bos_hun_cic_yor_est_mcd_amh_geo_pan_cze_dut_nor_sid_owc_spa_fin_igb_jav_krd_mly_jpn_knd_kor_ctl_lit_tsn_fre_ind_swe_anl_bat_mnd_mol_dgb_scr_gam_lat_guj_prs_urd_qcu_grk_eng_ger_dyu_heb_rus_amr_svk_sun_hin_ewe_bul_swt_mao_tha_mlt_tml_moo_bam_azi_por_pol_uzb_zul_vie_wly_ven_tsw_fbf	0.983281702617782	2.34797885798124	0.0209950241896106
596	amr_prs_bem_mcd_gam_heb_anl_por_aze_azi_tsw_sun_dyu_urd_ger_bsq_pol_sid_swa_cnt_scr_pan_xho_ctl_swt_swe_hun_ses_fbf_fin_dut_aeg_geo_rus_spa_alb_ben_mlt_chh_fre_est_dgb_tag_glc_bat_jpn_tml_kor_krd_eng_yor_bos_mly_ita_amh_ind_mnd_svk_ewe_afr_sod_rom_hin_nor_ukr_qcu_lat_grk_arw_zul_owc_cze_wly_slo_jav_lit_ven_guj_igb_mao_tha_tig_knd_tsn_akn_uzb_bul_mol_tur_cic_vie_hau_bam_moo_lda	-0.877379845196929	-2.12628169659432	0.0361282508140574
597	mlt_afr_ven_lit_tig_amh_anl_ctl_azi_tur_swt_sun_akn_por_rom_bsq_spa_sid_yor_cnt_ita_swe_bam_alb_zul_nor_fin_fbf_swa_est_bos_sod_geo_rus_grk_ger_glc_hau_amr_eng_hun_tsn_mao_mcd_mly_jpn_knd_kor_arw_urd_ewe_mol_jav_hin_heb_tag_mnd_cze_cic_guj_chh_krd_bul_svk_fre_qcu_pol_slo_lat_tsw_gam_pan_owc_ben_ind_dut_bem_scr_ses_bat_tha_wly_tml_dgb_moo_aze_ukr_prs_uzb_igb_vie_aeg_dyu_lda_xho	-0.545145360415884	-1.30170018259178	0.196234073284252
598	aeg_guj_ses_pan_anl_amr_sod_grk_uzb_azi_tsw_tag_fbf_ben_ger_bsq_mcd_chh_akn_cnt_bul_lat_dyu_arw_ewe_lit_hun_xho_swt_est_urd_gam_geo_cze_bos_dut_ita_wly_tig_nor_fin_bem_jav_svk_mly_jpn_tml_kor_rom_mol_moo_pol_ind_ctl_heb_mao_mnd_scr_dgb_glc_hau_prs_spa_slo_swe_qcu_ukr_rus_fre_lda_mlt_krd_sid_hin_bat_por_bam_eng_cic_sun_tha_owc_knd_swa_zul_tur_afr_alb_aze_ven_vie_amh_igb_tsn_yor	0.288702972407899	0.679249218950609	0.498667025233822
599	heb_nor_swt_mcd_aeg_mlt_tig_bos_tur_uzb_ven_jav_moo_hin_pan_bsq_bul_sid_yor_mnd_glc_prs_xho_lit_fbf_lat_est_swa_igb_fin_rom_amr_geo_dut_slo_ukr_ben_wly_sod_rus_hun_dyu_ind_mol_tag_jpn_tml_kor_krd_afr_zul_spa_mly_scr_hau_mao_cnt_swe_ses_grk_gam_pol_por_urd_cze_qcu_ita_ctl_guj_tsn_chh_ger_amh_svk_sun_fre_tsw_arw_cic_bat_tha_anl_knd_lda_akn_aze_eng_alb_azi_dgb_vie_owc_bem_bam_ewe	0.148859880310519	0.350305749114648	0.726901415655367
600	sod_glc_swt_ita_wly_gam_sid_prs_azi_aze_akn_ind_bem_ben_lat_bsq_dut_owc_xho_cnt_slo_hin_ses_pan_tsn_ger_hun_dyu_bam_est_afr_amh_geo_spa_pol_eng_arw_heb_aeg_bos_fin_moo_bat_bul_jav_jpn_knd_kor_fre_alb_swa_por_mao_svk_tig_tag_mnd_scr_igb_mol_chh_cze_lit_swe_nor_qcu_urd_ukr_rus_zul_anl_guj_mlt_mcd_sun_rom_tsw_krd_lda_mly_tha_hau_tml_dgb_fbf_uzb_grk_ctl_tur_cic_vie_amr_ven_yor_ewe	-0.260749166335711	-0.617462763705011	0.5384384901318
601	sid_por_bem_afr_sod_heb_gam_ita_azi_uzb_cic_sun_yor_alb_fre_bsq_swe_wly_moo_mnd_lat_rom_xho_ben_tsn_scr_fin_lda_ewe_est_nor_owc_geo_glc_mol_cze_pol_hau_mlt_arw_hun_bam_tag_lit_bat_jpn_knd_kor_eng_krd_dyu_pan_ind_rus_amh_jav_cnt_guj_ven_svk_aeg_bos_mcd_spa_slo_qcu_urd_dut_hin_dgb_anl_prs_tig_grk_mao_bul_swa_ctl_swt_mly_tha_amr_tml_tsw_zul_tur_ukr_ger_aze_igb_vie_chh_akn_ses_fbf	-0.240934661023598	-0.569756271117927	0.570216770802883
602	heb_pol_fbf_arw_anl_sod_amr_rom_aze_uzb_bam_bat_zul_alb_swe_bsq_pan_aeg_akn_mnd_mol_spa_dyu_por_moo_glc_hun_swt_tsw_fin_mcd_mlt_geo_grk_rus_cze_bul_tig_chh_lat_est_xho_jav_ukr_ind_jpn_tml_kor_scr_afr_lda_ben_mly_slo_owc_mao_cnt_urd_igb_guj_wly_ctl_svk_prs_eng_qcu_hin_lit_dut_ses_gam_ger_amh_bos_sun_krd_yor_ita_swa_tag_tha_hau_knd_dgb_tsn_azi_fre_nor_tur_bem_vie_sid_ven_cic_ewe	-1.10047922898235	-2.70031413292804	0.00823080249519745
603	gam_grk_yor_pol_heb_mlt_aeg_rus_aze_tur_dyu_mao_moo_pan_por_bsq_cze_owc_ewe_cnt_eng_slo_bam_nor_cic_guj_fin_swt_tsw_hun_rom_sid_geo_bul_ctl_urd_lat_tig_wly_ukr_est_ses_bat_scr_ind_jpn_tml_kor_ben_mcd_lda_dut_sun_svk_anl_tag_mnd_lit_tsn_arw_sod_swe_glc_prs_ger_qcu_hin_alb_mol_fbf_amr_fre_hau_bos_jav_krd_zul_spa_igb_mly_tha_chh_knd_ven_akn_azi_afr_ita_uzb_xho_vie_amh_swa_bem_dgb	-0.0460597565055634	-0.108394549510317	0.913916247477142
604	anl_ukr_moo_prs_owc_amh_gam_hin_azi_uzb_akn_mly_xho_pan_ita_bsq_mol_hau_swa_mnd_swe_mcd_swt_dut_tsw_lit_hun_cic_lda_fin_nor_wly_geo_bos_lat_bul_guj_mlt_sod_krd_est_tsn_bat_ger_jav_jpn_knd_kor_rus_grk_dgb_slo_mao_ben_aeg_sun_cnt_cze_yor_pol_amr_arw_rom_afr_glc_qcu_urd_scr_fre_fbf_sid_alb_tig_por_ind_spa_zul_ctl_ses_tag_tha_chh_tml_ven_igb_aze_svk_eng_tur_bem_vie_heb_ewe_bam_dyu	-0.294483884513848	-0.696740635676849	0.487703020695409
605	anl_afr_bem_hin_amh_wly_gam_lit_uzb_aze_swt_ind_akn_bul_nor_bsq_ctl_amr_fbf_cnt_slo_pol_igb_scr_ses_rus_hun_dyu_xho_est_swe_heb_geo_prs_por_ita_mcd_sid_hau_ben_fin_moo_sun_bos_mly_jpn_knd_kor_krd_lat_cic_svk_mao_pan_chh_jav_mnd_ger_bam_grk_owc_cze_eng_alb_spa_qcu_fre_urd_dut_tsw_mlt_arw_tig_glc_tag_ukr_lda_rom_dgb_bat_tha_aeg_tml_ven_yor_tur_mol_guj_azi_ewe_vie_sod_tsn_swa_zul	-0.360670623490601	-0.855664315893079	0.394382659226463
606	amr_krd_ewe_fre_heb_mlt_wly_glc_uzb_tur_lda_tag_bem_mol_por_bsq_nor_tig_xho_cnt_ctl_cze_dgb_afr_moo_pan_est_igb_zul_fin_alb_hau_geo_dut_lit_grk_bos_sod_owc_spa_hun_ses_jav_slo_ind_jpn_knd_kor_bul_pol_fbf_svk_mao_hin_gam_sun_mnd_arw_tsw_mcd_anl_rus_lat_ben_prs_qcu_swe_rom_urd_bam_chh_ita_aeg_ger_mly_eng_yor_guj_ven_bat_tha_sid_tml_cic_swt_aze_scr_ukr_azi_akn_vie_amh_swa_dyu_tsn	0.0416939349394462	0.098255298977983	0.921941035232886
607	tig_scr_bem_urd_chh_aeg_heb_ita_aze_azi_swt_mly_akn_glc_lit_bsq_alb_hau_tsn_mnd_ukr_lat_igb_pan_lda_por_est_bam_zul_fin_swe_wly_geo_ctl_mol_arw_fre_sid_amr_ger_hun_ven_bat_afr_mao_jpn_tml_kor_nor_mcd_ses_bul_tag_cze_sod_ind_cnt_ben_moo_krd_amh_eng_slo_dut_svk_qcu_rus_spa_guj_yor_anl_hin_mlt_prs_jav_rom_dyu_pol_ewe_sun_tha_owc_knd_dgb_xho_uzb_bos_grk_tur_tsw_vie_gam_fbf_swa_cic	-0.0208129739969138	-0.0490149296746856	0.961012510264755
608	chh_mcd_cic_hin_tig_anl_amh_arw_aze_tur_dyu_ind_bem_eng_bos_bsq_pan_hau_yor_cnt_swe_grk_tsn_alb_moo_lat_fin_akn_tsw_est_rus_aeg_geo_por_urd_ukr_guj_amr_owc_pol_hun_fbf_tag_scr_bat_jpn_tml_kor_rom_ita_ses_lit_mao_mol_sod_jav_mnd_prs_ven_cze_mlt_dut_nor_spa_ctl_qcu_slo_krd_ben_igb_heb_glc_sid_afr_mly_bul_zul_ger_lda_sun_tha_gam_knd_swa_xho_azi_svk_fre_uzb_swt_vie_wly_ewe_dgb_bam	-0.761533740266801	-1.83245326741909	0.0700840418716316
609	amh_glc_swt_afr_sod_owc_chh_eng_aze_azi_ses_tag_tsn_ben_ita_bsq_por_amr_swa_cnt_ger_mcd_xho_bul_tsw_guj_est_dgb_dyu_hun_arw_heb_geo_mol_pan_prs_slo_sid_aeg_spa_fin_igb_sun_urd_bat_jpn_knd_kor_grk_ctl_akn_fre_mao_dut_hau_jav_mnd_hin_moo_lat_gam_lit_rus_krd_scr_qcu_cze_rom_pol_cic_wly_bos_tig_svk_mly_ukr_yor_alb_ven_ind_tha_mlt_tml_bem_zul_uzb_nor_swe_tur_fbf_vie_anl_lda_ewe_bam	-0.420181768361114	-0.998031201254912	0.320853953544365
610	sod_slo_tsw_fre_tig_amr_chh_svk_uzb_tur_zul_sun_yor_eng_hin_bsq_arw_amh_ses_cnt_scr_spa_ewe_urd_igb_prs_hun_bem_xho_fin_mcd_owc_geo_ben_pol_rus_nor_wly_heb_afr_est_dgb_bat_ukr_mly_jpn_knd_kor_bos_grk_swa_lat_ind_guj_sid_tag_mnd_ger_swt_dut_hau_ita_rom_alb_lit_qcu_cze_pan_krd_fbf_gam_swe_mlt_ctl_mao_glc_akn_bul_dyu_jav_tha_anl_tml_bam_lda_aze_mol_por_azi_ven_vie_aeg_tsn_moo_cic	-0.145637292061058	-0.343344361593801	0.732114367745036
611	heb_ger_swt_bul_sod_tig_chh_dut_tur_aze_dyu_mao_moo_pan_fre_bsq_mcd_mlt_dgb_cnt_eng_arw_igb_grk_yor_swe_est_ses_xho_fin_alb_amh_geo_nor_guj_pol_prs_sid_amr_glc_hun_fbf_tag_bos_jav_jpn_tml_kor_ita_afr_zul_hin_bat_scr_wly_ind_mnd_ctl_ewe_rus_hau_ben_mol_rom_krd_qcu_por_cze_spa_lda_anl_urd_aeg_lit_mly_ukr_akn_svk_tsn_sun_tha_owc_knd_tsw_bem_uzb_slo_lat_azi_ven_vie_gam_swa_bam_cic	0.281136998528893	0.661839479440411	0.50971071050181
612	amr_ger_ewe_bul_tig_wly_mlt_pol_uzb_aze_dyu_jav_fbf_rus_prs_bsq_eng_hau_swa_mnd_svk_rom_igb_nor_bam_fre_fin_lda_ven_hun_mcd_sid_geo_arw_guj_ctl_spa_heb_chh_glc_est_cic_bat_hin_sun_jpn_knd_kor_urd_por_dgb_ben_ind_ita_anl_mao_cnt_dut_moo_mol_gam_cze_bos_scr_ukr_qcu_afr_alb_swe_bem_owc_grk_aeg_krd_mly_lit_yor_slo_xho_tag_tha_sod_tml_ses_tsn_tur_pan_lat_azi_tsw_vie_amh_zul_swt_akn	-0.317787739014229	-0.752786521096008	0.453479528555662
613	amr_mcd_moo_pol_amh_aeg_hau_hin_aze_azi_ses_ind_bem_svk_alb_bsq_glc_chh_tsn_cnt_grk_fre_swa_swe_xho_prs_hun_akn_igb_fin_cze_wly_geo_rus_scr_rom_nor_sid_heb_lat_est_yor_mao_spa_tag_jpn_knd_kor_arw_ita_bam_bos_mly_guj_sod_jav_mnd_pan_lda_bul_owc_por_eng_slo_afr_qcu_ukr_dut_lit_ven_gam_ger_anl_ben_bat_mol_tsw_ctl_cic_sun_tha_tig_tml_ewe_zul_uzb_krd_urd_tur_fbf_vie_mlt_swt_dgb_dyu	-0.25052107131837	-0.592005747484366	0.555283247565184
614	sod_ctl_lda_rom_gam_heb_mlt_urd_aze_tur_swt_tag_xho_spa_dut_bsq_mol_amh_tsw_cnt_cze_arw_cic_fre_bem_krd_hun_ewe_swa_fin_lat_aeg_geo_nor_lit_mcd_ita_anl_chh_scr_est_bam_sun_alb_jav_jpn_knd_kor_prs_glc_moo_afr_mao_hin_tig_ind_mnd_ger_ven_bos_sid_rus_bul_ukr_por_qcu_guj_pan_svk_dgb_hau_eng_amr_grk_bat_swe_dyu_slo_igb_mly_tha_owc_tml_tsn_akn_azi_ben_pol_uzb_fbf_vie_wly_zul_yor_ses	-0.959452063891372	-2.34196433707336	0.021316687693209
615	mlt_glc_ven_rom_aeg_amh_tig_guj_tur_uzb_cic_mao_tsw_spa_eng_bsq_fre_sod_ewe_mnd_hin_por_akn_bos_lda_urd_fin_swa_igb_hun_mcd_gam_geo_pol_bul_mol_dut_hau_sid_ita_est_swt_bat_lit_mly_jpn_knd_kor_ger_cze_zul_lat_tag_svk_heb_ind_cnt_ctl_ses_alb_chh_arw_nor_afr_rus_qcu_grk_pan_prs_bam_anl_ben_wly_ukr_jav_scr_tsn_swe_dgb_sun_tha_owc_tml_bem_dyu_aze_krd_slo_azi_yor_vie_amr_xho_moo_fbf	-0.283701857111709	-0.671242685804435	0.503729776441613
616	wly_fre_zul_prs_sod_amh_amr_arw_aze_azi_yor_mao_igb_ger_dut_bsq_svk_hau_swa_cnt_afr_cze_tsn_pol_lda_hin_fin_dyu_cic_hun_por_heb_geo_pan_bul_ctl_glc_mlt_sid_mcd_est_akn_jav_nor_mly_jpn_knd_kor_alb_rom_swt_swe_bat_lat_tig_tag_mnd_ukr_ven_grk_anl_slo_urd_ita_eng_qcu_spa_lit_scr_xho_gam_guj_owc_mol_ind_krd_ses_ben_moo_sun_tha_aeg_tml_dgb_bem_uzb_rus_bos_tur_bam_vie_chh_fbf_tsw_ewe	-0.217915246409751	-0.516091108109345	0.607015676357325
617	chh_guj_bam_pan_sid_owc_tig_mol_tur_uzb_tsn_mly_swt_lit_bul_bsq_prs_sod_ewe_mnd_ukr_ctl_dyu_ben_ses_ita_hun_igb_yor_fin_slo_amh_geo_bos_cze_rus_svk_gam_heb_spa_est_xho_mao_rom_sun_jpn_knd_kor_dut_arw_dgb_urd_tag_hin_aeg_ind_cnt_eng_fbf_krd_wly_pol_lat_scr_ger_qcu_swe_afr_fre_moo_anl_grk_amr_por_bat_glc_tsw_mcd_swa_jav_tha_hau_tml_cic_ven_aze_alb_nor_azi_akn_vie_mlt_lda_zul_bem	0.670498340104408	1.58602101991519	0.116129047298883
618	mlt_scr_xho_por_hau_sid_heb_hin_aze_tur_ewe_tag_swt_ctl_afr_bsq_rus_chh_dyu_mnd_alb_lit_akn_urd_bem_ita_est_zul_cic_fin_swe_aeg_geo_prs_fre_cze_lat_gam_sod_arw_hun_moo_ind_glc_sun_jpn_tml_kor_pan_bos_tsw_mol_mao_krd_tig_jav_cnt_slo_lda_nor_wly_grk_svk_spa_ger_qcu_eng_ben_ukr_swa_anl_rom_amh_bul_mly_guj_dgb_pol_igb_bat_tha_owc_knd_bam_yor_azi_dut_mcd_uzb_tsn_vie_amr_ses_ven_fbf	-0.052745077662499	-0.124598582975662	0.901110275449454
619	chh_por_swa_pol_aeg_tig_sod_bul_azi_aze_zul_mly_xho_arw_scr_bsq_ger_sid_yor_cnt_slo_afr_igb_grk_dyu_dut_hun_cic_ewe_est_krd_owc_geo_lit_pan_ben_swe_hau_anl_spa_fin_bem_sun_urd_mao_jpn_knd_kor_glc_ita_tsn_lat_jav_ctl_gam_tag_mnd_alb_ses_mcd_amh_ukr_hin_guj_bos_qcu_svk_nor_cze_lda_amr_eng_mlt_rus_bat_fre_bam_mol_dgb_ind_tha_wly_tml_akn_swt_tur_rom_prs_uzb_ven_vie_heb_fbf_moo_tsw	0.106397123594651	0.250550361267523	0.802714454951017
620	aeg_scr_xho_bos_amr_wly_mlt_arw_uzb_aze_swa_jav_yor_por_nor_bsq_ita_owc_tsn_cnt_spa_alb_swt_lat_akn_rus_fin_dyu_bam_est_swe_heb_geo_guj_pan_mcd_ben_chh_amh_ukr_hun_ven_ind_slo_mao_jpn_tml_kor_ctl_bul_dgb_glc_tag_urd_sid_bat_mnd_lit_tsw_dut_anl_cze_prs_mol_eng_qcu_ger_afr_rom_ewe_sod_pol_hau_krd_sun_fre_igb_grk_zul_mly_tha_tig_knd_cic_ses_azi_hin_svk_tur_lda_vie_gam_fbf_bem_moo	0.0682907174131867	0.160822768424873	0.872581823503525
621	anl_scr_bam_bul_tig_aeg_amh_svk_tur_azi_moo_sun_akn_mcd_dut_bsq_glc_owc_bem_cnt_eng_lit_lda_arw_cic_cze_fin_zul_yor_hun_guj_chh_geo_ctl_pan_por_prs_gam_sod_rus_est_ses_bat_afr_tag_jpn_tml_kor_hin_swe_swa_pol_jav_slo_wly_ind_mnd_ita_swt_rom_sid_nor_bos_mol_urd_qcu_lat_ger_krd_xho_heb_grk_hau_ben_mao_alb_igb_spa_dgb_mly_tha_amr_knd_tsw_tsn_aze_fre_ukr_uzb_fbf_vie_mlt_ven_dyu_ewe	-0.914189681837692	-2.21398685908723	0.0292740600119166
622	tig_afr_cic_hin_sid_amr_anl_svk_uzb_azi_ven_ind_ses_alb_guj_bsq_fre_gam_swt_cnt_dut_arw_lda_prs_tsw_cze_fin_zul_dgb_hun_ctl_chh_geo_urd_eng_scr_swe_wly_amh_ger_est_tsn_sun_pol_tag_jpn_knd_kor_nor_rus_moo_por_jav_lat_heb_mao_mnd_grk_swa_spa_aeg_pan_mcd_slo_ita_qcu_lit_krd_mol_xho_owc_rom_hau_bos_bat_ukr_akn_bul_bam_mly_tha_sod_tml_igb_ewe_tur_ben_glc_aze_bem_vie_mlt_yor_fbf_dyu	0.306103728059359	0.721852203180908	0.472196415825664
623	chh_pan_xho_lit_mlt_heb_amr_bul_tur_uzb_yor_mao_bem_pol_dut_bsq_nor_owc_dgb_cnt_krd_guj_zul_glc_lda_ukr_est_tsn_moo_hun_mcd_amh_geo_grk_scr_rom_por_sod_gam_ita_fin_bam_ind_ger_bat_jpn_knd_kor_alb_spa_ven_ctl_jav_lat_wly_tag_mnd_fre_ses_arw_tig_swe_eng_ben_prs_qcu_afr_urd_rus_ewe_anl_cze_aeg_bos_mly_svk_swt_slo_akn_sun_tha_sid_tml_igb_swa_aze_mol_hin_azi_cic_vie_hau_tsw_fbf_dyu	-0.152569442014756	-0.360128628081028	0.719567522790974
624	amr_mol_dyu_grk_sod_aeg_wly_eng_aze_tur_dgb_jav_ses_krd_lit_bsq_dut_anl_swt_cnt_rom_spa_fbf_por_xho_svk_fin_ewe_bam_est_ger_amh_geo_bul_rus_scr_slo_mlt_tig_ben_hun_lda_ind_alb_bat_jpn_knd_kor_hin_swe_igb_pol_mly_urd_sid_sun_mnd_guj_swa_afr_heb_mcd_nor_prs_fre_qcu_ukr_cze_ita_bem_chh_arw_owc_lat_mao_glc_tsn_pan_yor_tag_tha_gam_tml_tsw_akn_azi_bos_ctl_uzb_cic_vie_hau_moo_zul_ven	-0.266000479318643	-0.628713146891087	0.531078038243687
625	owc_fre_swt_eng_hau_heb_mlt_ben_azi_aze_yor_sun_dgb_grk_swe_bsq_rom_aeg_cic_cnt_krd_svk_fbf_ukr_akn_urd_est_ewe_ven_hun_bul_tig_geo_pol_dut_bos_mol_sod_wly_pan_fin_moo_mly_rus_tag_jpn_knd_kor_ctl_arw_igb_slo_ind_spa_amh_mao_mnd_scr_tsw_prs_anl_ger_mcd_glc_guj_qcu_lat_por_lit_zul_gam_afr_sid_ita_bat_cze_swa_alb_bem_jav_tha_chh_tml_xho_lda_uzb_nor_hin_tur_bam_vie_amr_ses_tsn_dyu	-0.539594841456759	-1.28435067243611	0.202209482107468
626	gam_pol_zul_krd_owc_sod_amr_rom_uzb_azi_fbf_mao_moo_bos_afr_bsq_lit_mlt_tsw_mnd_glc_nor_igb_dut_tsn_lat_est_ewe_dyu_fin_alb_chh_geo_spa_ukr_hin_svk_sid_amh_ctl_hun_swa_jav_grk_mly_jpn_knd_kor_slo_fre_ven_mol_ind_por_hau_bat_cnt_prs_dgb_ben_wly_pan_cze_bul_swe_qcu_urd_arw_guj_bam_heb_ita_tig_ger_tag_eng_akn_scr_cic_sun_tha_anl_tml_xho_lda_tur_rus_mcd_aze_yor_vie_aeg_swt_ses_bem	-0.070887269910437	-0.166984810981082	0.867744543495229
627	heb_swe_tsw_bul_mlt_chh_hau_cze_uzb_aze_swt_sun_cic_ctl_spa_bsq_eng_amh_lda_mnd_lit_afr_ven_hin_dgb_rom_hun_ses_zul_est_scr_tig_geo_por_ben_prs_fre_wly_aeg_dut_fin_swa_ind_lat_mao_jpn_knd_kor_grk_mol_yor_krd_jav_glc_gam_bat_cnt_alb_dyu_arw_sod_ita_guj_ger_slo_qcu_urd_rus_pan_ewe_owc_ukr_amr_nor_tag_bos_akn_mcd_fbf_mly_tha_anl_tml_tsn_bem_tur_svk_pol_azi_bam_vie_sid_xho_moo_igb	-0.64740576943061	-1.54618560338431	0.125456008861508
628	amh_ctl_fbf_krd_aeg_sod_wly_mcd_uzb_tur_ven_sun_bam_afr_slo_bsq_prs_tig_moo_cnt_ukr_alb_swt_cze_bem_grk_est_tsn_xho_fin_dut_chh_geo_bul_hin_por_scr_sid_amr_rom_hun_igb_tag_ben_mly_jpn_tml_kor_glc_swe_dgb_arw_bat_pan_anl_jav_mnd_bos_swa_lit_hau_lat_svk_eng_rus_qcu_mol_ger_urd_ewe_mlt_spa_owc_nor_ind_guj_dyu_ita_zul_mao_tha_gam_knd_cic_akn_azi_pol_fre_aze_tsw_vie_heb_lda_ses_yor	0.616308460112843	1.45639513760745	0.148651320133646
629	amh_ctl_igb_glc_sod_gam_anl_pan_uzb_aze_moo_tag_dyu_urd_lat_bsq_mcd_chh_akn_cnt_arw_rus_tsw_spa_lda_lit_est_xho_zul_fin_rom_hau_geo_svk_prs_bul_ben_wly_sid_slo_hun_ven_sun_scr_mao_jpn_tml_kor_alb_cze_ewe_por_bat_krd_mlt_ind_mnd_guj_dgb_nor_owc_ger_pol_swe_fre_qcu_mol_ita_eng_bam_aeg_afr_heb_ukr_jav_dut_ses_hin_yor_mly_tha_tig_knd_swt_swa_tur_bos_grk_azi_bem_vie_amr_tsn_cic_fbf	-0.372378435753224	-0.883635936556636	0.379171374362503
630	tig_mol_bam_dut_heb_anl_amr_nor_tur_aze_zul_tag_cic_prs_por_bsq_ukr_wly_ven_mnd_scr_guj_tsn_fre_fbf_ben_fin_ewe_yor_est_bul_hau_geo_ctl_alb_slo_grk_sod_owc_swe_hun_dgb_mly_lit_jav_jpn_tml_kor_afr_rom_dyu_krd_sun_cze_amh_ind_cnt_pan_tsw_lat_mlt_hin_ita_ger_spa_qcu_mcd_arw_pol_xho_gam_urd_aeg_rus_mao_svk_ses_bos_igb_bat_tha_sid_knd_swa_swt_azi_eng_glc_uzb_lda_vie_chh_bem_akn_moo	0.0427254556081795	0.100532352351254	0.920138110634565
631	wly_fre_cic_arw_heb_owc_sod_nor_aze_tur_xho_bat_igb_dut_guj_bsq_lit_chh_yor_cnt_hin_bos_dyu_prs_moo_eng_hun_ven_bam_est_rus_mlt_geo_urd_cze_bul_krd_hau_sid_alb_fin_ewe_tag_svk_sun_jpn_knd_kor_rom_spa_tsw_pol_mao_ukr_amh_ind_mnd_ben_bem_afr_tig_ger_por_grk_pan_qcu_mcd_swe_ctl_swt_amr_slo_anl_ita_jav_lat_ses_glc_swa_mly_tha_gam_tml_tsn_lda_azi_scr_mol_uzb_akn_vie_aeg_dgb_fbf_zul	-0.0542854663834356	-0.12804704594999	0.898388226671371
632	sid_ben_ven_dut_gam_amh_anl_ger_azi_tur_zul_tag_moo_rom_swe_bsq_ita_hau_xho_cnt_slo_prs_lda_lat_ewe_hin_hun_tsw_ses_fin_eng_mlt_geo_afr_fre_mol_mcd_amr_wly_pol_est_swa_bat_bos_mao_jpn_tml_kor_alb_cze_akn_spa_jav_ukr_sod_mly_mnd_pan_dgb_scr_tig_svk_bul_guj_por_qcu_nor_glc_ctl_tsn_heb_krd_aeg_urd_sun_grk_bem_arw_cic_ind_tha_chh_knd_igb_bam_uzb_lit_rus_aze_yor_vie_owc_dyu_swt_fbf	0.330877708587642	0.779189631824763	0.437846297521596
633	amr_swe_moo_cze_sod_anl_owc_slo_aze_uzb_yor_mly_igb_svk_spa_bsq_lit_gam_tsn_cnt_prs_fre_ses_lat_tsw_glc_fin_ewe_bem_hun_ukr_sid_geo_urd_ger_mcd_ben_aeg_tig_hin_est_dgb_mao_nor_tag_jpn_tml_kor_bul_grk_bam_rus_ind_arw_heb_jav_mnd_afr_fbf_scr_mlt_guj_rom_pan_krd_qcu_eng_ita_alb_dyu_amh_ctl_chh_pol_sun_dut_xho_por_cic_bat_tha_hau_knd_lda_ven_tur_bos_mol_azi_swt_vie_wly_akn_zul_swa	0.257535727299321	0.605916003491619	0.5460465467529
634	sod_ger_cic_alb_sid_aeg_heb_bos_azi_aze_bem_bat_fbf_ita_grk_bsq_pan_mlt_moo_mnd_prs_svk_igb_lit_lda_urd_est_dyu_swt_hun_slo_chh_geo_lat_eng_mol_scr_wly_gam_krd_fin_xho_mly_glc_sun_jpn_knd_kor_fre_ben_ewe_guj_jav_arw_hau_mao_cnt_rus_yor_cze_anl_afr_ctl_bul_dut_qcu_nor_por_spa_ven_owc_pol_amh_mcd_tag_hin_tsn_ukr_zul_ind_tha_amr_tml_dgb_akn_tur_rom_swe_uzb_ses_vie_tig_tsw_swa_bam	-0.16233853957768	-0.382837919756225	0.702713557843419
635	chh_lit_ses_mcd_owc_sid_mlt_mol_azi_aze_moo_mly_xho_hin_krd_bsq_slo_sod_yor_mnd_ben_lat_ewe_arw_akn_grk_est_lda_bam_fin_alb_anl_geo_pol_nor_bul_fre_hau_wly_ita_hun_zul_ind_swe_mao_jpn_tml_kor_prs_dut_swt_svk_tag_scr_heb_jav_cnt_bos_dgb_afr_tig_urd_glc_spa_rus_qcu_ctl_cze_ger_ven_aeg_ukr_amh_por_bat_eng_dyu_guj_bem_sun_tha_amr_knd_tsn_igb_tur_pan_rom_uzb_cic_vie_gam_fbf_swa_tsw	-0.0414839094884712	-0.097917816846201	0.922208281645853
636	heb_dut_ewe_alb_amh_chh_wly_lat_azi_tur_yor_bat_lda_prs_ger_bsq_swe_mlt_igb_mnd_rus_pan_moo_krd_zul_ctl_hun_ven_xho_fin_pol_hau_geo_hin_guj_slo_ita_amr_aeg_eng_est_swa_mly_ukr_ind_jpn_tml_kor_svk_por_cic_spa_sun_urd_sod_tag_cnt_bul_fbf_ben_owc_cze_grk_mcd_nor_qcu_scr_mol_glc_bem_sid_arw_tig_afr_jav_lit_tsw_bos_dgb_mao_tha_anl_knd_dyu_swt_aze_rom_fre_uzb_ses_vie_gam_akn_tsn_bam	-0.750949559398256	-1.80325416715791	0.0745866732799934
637	hau_prs_bam_glc_anl_wly_amr_arw_azi_aze_swt_ind_moo_ctl_scr_bsq_ita_heb_tsw_mnd_pol_eng_bem_spa_dyu_swe_est_lda_zul_hun_lit_sid_geo_urd_hin_krd_afr_owc_sod_cze_fin_tsn_jav_por_mao_jpn_knd_kor_ukr_bos_ses_rom_tag_dut_aeg_sun_cnt_svk_xho_lat_mlt_bul_alb_grk_nor_qcu_guj_ben_mol_ven_tig_pan_amh_ger_bat_rus_yor_slo_dgb_mly_tha_chh_tml_akn_igb_uzb_fre_mcd_tur_fbf_vie_gam_swa_cic_ewe	0.0525761385124106	0.123691748091626	0.901826284390391
638	owc_glc_bem_rus_aeg_anl_chh_dut_uzb_tur_lda_tag_ses_krd_ukr_bsq_slo_mlt_fbf_cnt_mcd_spa_moo_lat_swt_cze_fin_ven_dgb_hun_pol_tig_geo_bos_ita_por_mol_gam_amr_guj_est_akn_sun_ctl_jav_jpn_tml_kor_eng_prs_cic_arw_mly_ger_sid_bat_mnd_svk_dyu_lit_wly_rom_bul_grk_afr_qcu_swe_urd_hin_tsn_amh_fre_sod_pan_ind_scr_bam_alb_zul_mao_tha_hau_knd_tsw_yor_azi_nor_ben_aze_xho_vie_heb_swa_ewe_igb	-0.590950856037178	-1.41106956786971	0.161560666577977
639	heb_glc_ses_alb_anl_wly_hau_urd_azi_tur_bem_mly_tsn_ben_rom_bsq_dut_amr_yor_mnd_scr_mol_swt_afr_igb_svk_est_dgb_xho_hun_arw_amh_geo_ger_ita_ctl_lit_sod_owc_grk_fin_swa_jav_spa_ind_jpn_knd_kor_rus_pol_zul_guj_bat_cze_mlt_tag_cnt_mcd_ewe_slo_chh_bul_ukr_krd_bos_qcu_por_swe_prs_cic_tig_fre_aeg_nor_sun_hin_akn_lat_fbf_mao_tha_gam_tml_moo_dyu_aze_pan_eng_uzb_tsw_vie_sid_ven_bam_lda	-0.168422458420645	-0.397505976311272	0.691905279339968
640	sid_krd_ses_mcd_mlt_tig_amr_scr_azi_aze_moo_ind_bam_dut_hin_bsq_ger_hau_yor_cnt_eng_lit_swt_glc_lda_bos_est_xho_tsw_fin_pan_anl_geo_ita_urd_cze_rom_heb_wly_svk_hun_tsn_mao_guj_sun_jpn_tml_kor_arw_spa_ven_slo_mly_prs_aeg_jav_mnd_bul_akn_fre_chh_rus_por_nor_ben_qcu_afr_lat_swe_dgb_gam_ctl_sod_mol_bat_pol_igb_alb_bem_tag_tha_owc_knd_ewe_cic_tur_grk_ukr_uzb_dyu_vie_amh_zul_fbf_swa	-1.0844864245971	-2.6662227171392	0.00904637779393376
641	mlt_ctl_xho_dut_tig_anl_amr_ger_tur_azi_lda_bat_dyu_arw_grk_bsq_ita_sid_bam_cnt_ukr_swe_tsn_pan_zul_eng_fin_tsw_ven_hun_mol_chh_geo_alb_mcd_pol_bul_amh_heb_bos_est_cic_tag_cze_mao_jpn_tml_kor_scr_slo_swt_svk_mly_ben_gam_jav_mnd_lat_fbf_lit_sod_guj_nor_spa_afr_qcu_por_krd_urd_ewe_aeg_prs_wly_glc_sun_rom_igb_hin_dgb_ind_tha_owc_knd_akn_swa_aze_rus_fre_uzb_moo_vie_hau_bem_yor_ses	-0.431838254166109	-1.02493644704414	0.308051763964791
642	wly_fre_dgb_alb_anl_mlt_gam_glc_aze_azi_cic_mao_akn_lit_dut_bsq_mcd_tig_igb_mnd_ben_prs_xho_grk_yor_lat_fin_lda_bem_est_por_amh_geo_urd_afr_krd_mol_owc_heb_hin_hun_moo_bat_pol_sun_jpn_tml_kor_swe_scr_dyu_svk_mly_bul_sod_ind_cnt_ger_ses_ctl_aeg_ukr_nor_spa_bos_qcu_arw_guj_cze_ven_hau_ita_amr_rus_jav_slo_ewe_pan_tsw_tag_tha_sid_knd_swt_swa_uzb_eng_rom_tur_zul_vie_chh_fbf_bam_tsn	0.589409176311467	1.39453895670891	0.166477238209497
643	amr_bul_ven_rus_sod_mlt_owc_glc_aze_tur_swt_tag_xho_ukr_eng_bsq_ger_aeg_cic_cnt_hin_nor_tsn_krd_swa_urd_hun_igb_dyu_fin_bos_chh_geo_afr_alb_por_arw_gam_anl_lat_est_bam_mao_fre_bat_jpn_tml_kor_svk_guj_tsw_rom_ind_pan_tig_mly_mnd_prs_bem_spa_sid_dut_ben_lit_swe_qcu_ita_cze_ctl_akn_hau_mcd_wly_grk_jav_mol_lda_slo_zul_sun_tha_amh_knd_ses_dgb_azi_scr_pol_uzb_moo_vie_heb_yor_fbf_ewe	-0.545082699240253	-1.2977326536016	0.197588816429216
644	chh_alb_fbf_dut_aeg_heb_amh_ita_aze_azi_bem_mao_cic_swe_por_bsq_urd_hau_zul_mnd_guj_mcd_lda_ben_tsn_slo_hun_tsw_yor_est_prs_tig_geo_nor_grk_krd_lat_owc_anl_hin_fin_dgb_bat_ukr_ind_jpn_knd_kor_rus_cze_ven_mol_mly_spa_amr_jav_cnt_afr_xho_scr_sod_pol_eng_ger_arw_qcu_rom_glc_bul_ses_sid_pan_wly_ctl_sun_fre_bam_svk_swa_tag_tha_mlt_tml_ewe_akn_tur_lit_bos_uzb_moo_vie_gam_igb_dyu_swt	-0.406028260280186	-0.964193942187828	0.337449202844711
645	amh_scr_bam_eng_mlt_anl_chh_prs_uzb_tur_yor_ind_fbf_lat_afr_bsq_nor_gam_ewe_cnt_rom_glc_igb_lit_moo_bos_est_tsn_bem_hun_spa_owc_geo_alb_ukr_fre_hin_sod_hau_guj_fin_tsw_sun_svk_tag_jpn_knd_kor_ctl_krd_zul_slo_mly_swe_heb_mao_mnd_ita_ses_por_sid_ben_bul_ger_pan_qcu_dut_mcd_cze_cic_tig_arw_amr_rus_bat_grk_swt_urd_lda_jav_tha_aeg_tml_dgb_swa_azi_mol_pol_aze_akn_vie_wly_xho_dyu_ven	-0.31971714009242	-0.756473286619648	0.451277558223153
646	tig_ctl_lda_glc_heb_sod_amh_hin_uzb_azi_swa_tag_moo_pan_slo_bsq_mcd_aeg_ses_cnt_ger_prs_fbf_lat_cic_dut_fin_dgb_akn_est_cze_sid_geo_scr_pol_grk_rom_owc_amr_lit_hun_ven_sun_rus_mao_jpn_knd_kor_ita_krd_bem_mol_mly_arw_anl_bat_mnd_urd_dyu_swe_hau_bos_alb_bul_eng_qcu_por_svk_fre_igb_mlt_ukr_chh_afr_ind_nor_xho_ben_tsn_jav_tha_wly_tml_yor_swt_tur_spa_guj_aze_bam_vie_gam_ewe_zul_tsw	0.387632650876829	0.912985049348773	0.363611174518369
647	gam_ben_igb_slo_chh_wly_anl_alb_azi_uzb_lda_mao_swa_rus_eng_bsq_cze_amh_yor_mnd_por_bul_fbf_lat_bam_fre_fin_tsn_xho_hun_lit_amr_geo_swe_mcd_rom_glc_owc_mlt_dut_est_bem_ind_hin_sun_jpn_knd_kor_scr_bos_swt_ger_mly_prs_heb_bat_cnt_ukr_ewe_pol_hau_pan_grk_guj_nor_qcu_spa_ctl_arw_ven_sod_mol_aeg_afr_jav_urd_akn_svk_cic_tag_tha_tig_tml_dgb_zul_tur_krd_ita_aze_dyu_vie_sid_moo_tsw_ses	-0.00512323141464509	-0.0120668598418831	0.990398120723762
648	tig_ger_ven_pan_sid_sod_wly_mcd_tur_azi_ses_ind_igb_nor_ita_bsq_cze_owc_ewe_cnt_guj_spa_cic_ukr_bam_lat_hun_tsn_dgb_fin_afr_mlt_geo_ctl_urd_eng_bos_chh_anl_glc_est_akn_sun_por_tag_jpn_knd_kor_krd_prs_yor_dut_mly_grk_gam_bat_mnd_arw_xho_mol_amr_slo_alb_hin_svk_qcu_swe_fre_rus_swt_hau_bul_amh_pol_jav_ben_moo_lit_dyu_mao_tha_aeg_tml_lda_tsw_uzb_rom_scr_aze_fbf_vie_heb_bem_zul_swa	-0.385677052562558	-0.913937087050329	0.363113316955174
649	wly_bos_ses_spa_hau_anl_heb_guj_azi_tur_akn_ind_fbf_afr_cze_bsq_lat_gam_swa_cnt_bul_svk_zul_slo_tsn_krd_fin_bem_dgb_hun_ukr_owc_geo_ger_urd_scr_alb_amr_sid_rom_est_ewe_tag_rus_mao_jpn_knd_kor_lit_swe_lda_pol_mly_dut_aeg_bat_mnd_nor_moo_ctl_sod_fre_mcd_ben_grk_qcu_ita_mol_por_igb_mlt_arw_amh_eng_jav_hin_dyu_glc_swt_sun_tha_tig_tml_ven_tsw_aze_prs_pan_uzb_bam_vie_chh_yor_cic_xho	-0.573788797656159	-1.37207860934284	0.173339564766983
650	owc_ita_swt_lat_hau_wly_mlt_slo_aze_tur_cic_bat_lda_krd_fre_bsq_arw_amh_igb_cnt_grk_ben_bem_mcd_ven_spa_fin_ewe_akn_hun_swe_chh_geo_dut_afr_urd_ctl_heb_gam_rus_est_yor_mly_eng_sun_jpn_tml_kor_prs_glc_ses_pol_mao_bul_aeg_tag_mnd_hin_tsn_scr_anl_bos_pan_nor_lit_qcu_ger_guj_mol_dyu_tig_svk_amr_alb_ind_por_dgb_ukr_swa_jav_tha_sid_knd_fbf_bam_uzb_cze_rom_azi_xho_vie_sod_tsw_moo_zul	1.04231686231024	2.50269424838699	0.0140707068094328
651	sod_eng_cic_scr_aeg_wly_chh_svk_uzb_tur_xho_mly_dgb_arw_pan_bsq_bul_owc_swt_mnd_swe_lit_dyu_slo_ven_ctl_hun_lda_akn_fin_hin_amr_geo_pol_mcd_urd_rus_heb_sid_por_est_bem_mao_rom_sun_jpn_tml_kor_mol_nor_zul_ger_jav_lat_amh_bat_cnt_ben_ses_fre_mlt_grk_ita_krd_alb_qcu_spa_dut_bos_yor_anl_prs_tig_glc_ind_cze_bam_ukr_fbf_tag_tha_gam_knd_moo_ewe_aze_guj_afr_azi_igb_vie_hau_tsn_swa_tsw	0.547044913477582	1.29297402347557	0.199222845521912
652	tig_fre_ven_rom_sid_wly_hau_por_azi_uzb_swt_mao_ses_bos_ukr_bsq_rus_gam_igb_mnd_mcd_lat_lda_ger_akn_krd_fin_xho_dgb_est_nor_owc_geo_glc_dut_ita_slo_chh_amh_guj_hun_tsw_bat_mol_tag_jpn_tml_kor_pol_alb_ewe_bul_ind_urd_anl_sun_cnt_swe_tsn_lit_sod_svk_arw_spa_ben_qcu_ctl_scr_cze_yor_aeg_pan_amr_prs_jav_grk_bam_eng_moo_mly_tha_mlt_knd_swa_dyu_tur_afr_hin_aze_fbf_vie_heb_cic_bem_zul	-0.0329242512420661	-0.0777908733443921	0.938161529990773
653	owc_ger_bem_prs_wly_mlt_heb_krd_uzb_aze_swa_bat_cic_guj_eng_bsq_lat_aeg_igb_cnt_alb_pan_tsw_ita_dgb_ukr_fin_bam_ses_hun_slo_tig_geo_bos_nor_svk_glc_hau_sod_ben_est_xho_mly_lit_mao_jpn_tml_kor_rom_mol_yor_mcd_ind_fre_chh_tag_mnd_bul_dyu_rus_anl_dut_spa_urd_afr_qcu_arw_cze_pol_ewe_amh_swe_sid_scr_jav_hin_moo_ctl_zul_sun_tha_gam_knd_akn_lda_tur_grk_por_azi_swt_vie_amr_ven_tsn_fbf	-0.712447819400863	-1.70925753684516	0.090738291719852
654	hau_slo_lda_mol_amh_sod_wly_lat_tur_azi_akn_sun_ses_nor_ita_bsq_guj_heb_swa_mnd_swe_spa_xho_fre_igb_cze_est_ewe_bam_fin_mcd_tig_geo_prs_por_pol_eng_amr_anl_afr_hun_fbf_bat_scr_mao_jpn_knd_kor_urd_krd_ven_arw_tag_rom_mlt_ind_cnt_rus_swt_glc_chh_alb_hin_grk_ctl_qcu_bul_dut_svk_yor_owc_lit_gam_pan_jav_bos_cic_ukr_moo_mly_tha_aeg_tml_zul_dyu_uzb_ben_ger_aze_bem_vie_sid_dgb_tsn_tsw	-1.0420665087598	-2.54571937670595	0.0125500706186495
655	chh_ben_akn_ukr_anl_amr_owc_mol_aze_azi_bam_mly_dgb_swe_pan_bsq_rus_amh_dyu_cnt_pol_ger_bem_grk_fbf_arw_hun_zul_tsn_fin_eng_mlt_geo_bos_por_lit_krd_hau_sid_alb_est_swa_sun_cze_ind_jpn_tml_kor_ctl_urd_moo_fre_mao_prs_gam_tag_mnd_svk_ven_spa_wly_hin_dut_bul_scr_qcu_slo_glc_nor_swt_tig_rom_aeg_guj_jav_mcd_igb_ita_xho_bat_tha_sod_knd_tsw_lda_uzb_lat_afr_tur_ses_vie_heb_cic_ewe_yor	-0.329211490852714	-0.779486429827137	0.437672373076682
656	sod_mol_bam_lat_anl_chh_amr_rus_tur_aze_yor_mao_tsw_dut_svk_bsq_ukr_mlt_tsn_cnt_ita_mcd_igb_prs_xho_lit_fin_lda_zul_hun_pan_tig_geo_bos_nor_alb_por_aeg_owc_krd_est_swt_ind_spa_bat_jpn_knd_kor_guj_cze_bem_afr_tag_ben_heb_sun_mnd_bul_swa_arw_wly_scr_slo_hin_pol_qcu_glc_swe_urd_dgb_gam_fre_amh_eng_mly_ctl_akn_grk_cic_jav_tha_hau_tml_ven_fbf_azi_ger_rom_uzb_ses_vie_sid_moo_ewe_dyu	-0.0981022225446984	-0.23116718106639	0.817692749451043
657	anl_alb_zul_ctl_sod_heb_tig_eng_azi_uzb_cic_bat_ven_fre_arw_bsq_swe_amr_moo_mnd_prs_lat_yor_svk_tsn_bos_fin_swt_lda_est_ukr_wly_geo_glc_cze_scr_ita_gam_sid_mol_hun_igb_sun_ger_ind_jpn_tml_kor_slo_nor_swa_dut_mly_spa_chh_mao_cnt_rom_dyu_urd_amh_pol_lit_guj_ben_qcu_mcd_afr_por_ses_owc_krd_aeg_hin_jav_grk_akn_pan_dgb_tag_tha_mlt_knd_ewe_bam_aze_bul_rus_tur_fbf_vie_hau_tsw_xho_bem	-0.0987766615658816	-0.232705894610929	0.816501159507265
658	gam_afr_tsw_alb_amr_wly_chh_eng_azi_aze_tsn_ind_fbf_slo_svk_bsq_grk_aeg_ses_cnt_pan_urd_ven_pol_moo_guj_fin_cic_yor_est_fre_hau_geo_swe_rom_bul_nor_sod_heb_krd_hun_ewe_bat_ger_tag_jpn_tml_kor_ukr_spa_akn_ben_mao_lat_amh_mly_mnd_mol_dyu_mcd_anl_bos_rus_scr_hin_qcu_ita_arw_cze_swa_owc_glc_tig_ctl_sun_lit_bam_prs_lda_jav_tha_sid_knd_dgb_xho_tur_dut_por_uzb_igb_vie_mlt_swt_zul_bem	0.00907342505393171	0.0214017816871836	0.982971003894535
659	sid_alb_dgb_nor_aeg_amh_tig_mcd_aze_tur_swa_mao_tsw_ita_bos_bsq_swe_sod_fbf_cnt_krd_urd_igb_eng_xho_cze_hun_bem_tsn_est_scr_heb_geo_glc_ukr_svk_guj_anl_chh_pol_fin_cic_sun_pan_ind_jpn_knd_kor_rom_hin_yor_slo_tag_rus_wly_jav_mnd_bul_swt_lat_amr_fre_arw_afr_spa_qcu_grk_prs_por_dyu_owc_lit_mlt_ben_bat_dut_lda_mol_zul_mly_tha_hau_tml_akn_ven_azi_ctl_ger_uzb_bam_vie_gam_ewe_ses_moo	0.193421145937676	0.455879806896514	0.649539135953289
660	chh_mol_cic_ben_owc_gam_amr_eng_azi_aze_ewe_ind_lda_grk_lat_bsq_mcd_sod_akn_mnd_ger_arw_xho_hin_zul_cze_hun_tsn_tsw_est_dut_wly_geo_scr_ctl_slo_afr_sid_aeg_krd_fin_dyu_jav_prs_mao_jpn_tml_kor_svk_pol_swa_bul_bat_urd_mlt_mly_cnt_ita_moo_alb_anl_glc_rom_rus_lit_qcu_guj_spa_nor_ven_amh_bos_heb_ukr_sun_swe_dgb_por_yor_tag_tha_tig_knd_ses_bem_tur_pan_fre_uzb_igb_vie_hau_swt_fbf_bam	-0.4305385592871	-1.0217618227982	0.309544208574603
661	hau_ben_ewe_bos_wly_sod_gam_rus_azi_tur_dgb_jav_igb_mcd_swe_bsq_hin_anl_tsn_cnt_arw_cze_fbf_guj_ven_scr_hun_dyu_ses_fin_dut_chh_geo_alb_slo_bul_krd_owc_aeg_ctl_est_moo_tag_svk_ind_jpn_knd_kor_prs_urd_lda_lat_mly_mol_mlt_sun_mnd_spa_cic_eng_tig_glc_por_pol_fre_qcu_ukr_grk_ger_tsw_amh_afr_sid_nor_bat_rom_bem_pan_xho_mao_tha_heb_tml_yor_swt_uzb_ita_lit_aze_bam_vie_amr_swa_zul_akn	-0.637708350463952	-1.5237110792887	0.130974275533921
662	wly_glc_moo_bos_owc_chh_gam_arw_uzb_tur_tsn_jav_bem_nor_pol_bsq_urd_amh_fbf_mnd_guj_svk_lda_krd_akn_mcd_est_tsw_ven_hun_ukr_sid_geo_spa_scr_cze_prs_anl_heb_bul_fin_swt_tag_rus_ind_jpn_knd_kor_lat_ger_dgb_afr_mao_ctl_aeg_sun_cnt_hin_dyu_eng_amr_lit_fre_slo_mol_qcu_swe_ben_alb_ses_mlt_grk_sod_pan_bat_por_cic_rom_yor_mly_tha_hau_tml_swa_xho_aze_dut_ita_azi_ewe_vie_tig_zul_bam_igb	-0.12470358223842	-0.294104255092358	0.769333649319001
663	sod_bul_tsw_ukr_hau_wly_amh_alb_uzb_aze_cic_jav_bam_pan_glc_bsq_ger_chh_akn_mnd_ben_por_moo_nor_bem_bos_hun_ven_yor_fin_afr_aeg_geo_mcd_eng_mol_pol_tig_mlt_spa_est_swt_tag_rus_bat_jpn_knd_kor_scr_hin_zul_ita_ind_dut_heb_sun_cnt_grk_tsn_slo_amr_prs_lit_urd_fre_qcu_cze_rom_krd_xho_gam_guj_sid_arw_mao_lat_lda_svk_igb_mly_tha_anl_tml_fbf_dgb_tur_ctl_swe_azi_dyu_vie_owc_swa_ewe_ses	-0.809759350227618	-1.95233872420371	0.0539054493255174
664	heb_scr_bam_urd_sod_tig_amh_rus_uzb_azi_ses_jav_cic_ctl_prs_bsq_dut_chh_dyu_cnt_bul_guj_fbf_ita_swa_mcd_fin_bem_lda_hun_rom_aeg_geo_grk_nor_eng_por_anl_wly_ukr_est_tsw_bat_fre_ind_jpn_tml_kor_lit_afr_dgb_spa_tag_cze_gam_sun_mnd_hin_tsn_glc_mlt_arw_bos_krd_ger_qcu_slo_alb_ben_igb_sid_swe_owc_svk_mly_lat_ven_mol_xho_mao_tha_hau_knd_ewe_yor_tur_pol_pan_aze_akn_vie_amr_zul_moo_swt	-0.820526872216067	-1.98268092055624	0.050353749344076
665	chh_urd_bem_bul_tig_hau_owc_scr_azi_uzb_tsn_mly_fbf_mol_pol_bsq_prs_anl_dyu_cnt_alb_guj_ses_arw_swa_nor_fin_zul_igb_est_grk_aeg_geo_rus_ita_hin_ger_wly_sid_dut_hun_lda_mao_lat_sun_jpn_tml_kor_krd_slo_akn_pan_jav_lit_heb_ind_mnd_afr_moo_rom_gam_mcd_cze_bos_ben_qcu_por_spa_fre_swt_amh_ukr_amr_swe_bat_ctl_xho_eng_yor_tag_tha_mlt_knd_ewe_cic_tur_glc_svk_aze_tsw_vie_sod_dgb_ven_bam	-0.0522389002023042	-0.123015439972495	0.902360329358458
666	aeg_lat_tsw_lit_anl_gam_mlt_cze_tur_azi_dyu_sun_akn_urd_ita_bsq_eng_amr_fbf_cnt_guj_ger_dgb_nor_bem_rus_fin_cic_ewe_hun_arw_sid_geo_glc_slo_afr_dut_owc_heb_krd_est_igb_tag_swe_bat_jpn_tml_kor_spa_por_swa_rom_ind_ctl_wly_mao_mnd_pol_bam_pan_tig_svk_mcd_grk_fre_qcu_bul_bos_hin_zul_chh_prs_amh_scr_jav_ukr_lda_alb_yor_mly_tha_hau_knd_moo_tsn_aze_ben_mol_uzb_ven_vie_sod_ses_xho_swt	-1.05884293896855	-2.58831862288327	0.0111918062690336
667	sid_guj_tsn_cze_owc_sod_chh_ita_aze_uzb_swa_ind_swt_glc_bos_bsq_ctl_amh_bem_cnt_rus_arw_dgb_ger_ven_por_fin_dyu_ewe_hun_fre_hau_geo_krd_mcd_slo_ukr_tig_mlt_afr_est_moo_mao_pan_mly_jpn_tml_kor_scr_dut_fbf_grk_tag_lat_wly_bat_mnd_rom_tsw_hin_anl_prs_svk_eng_bul_qcu_urd_alb_lit_ses_aeg_spa_heb_mol_jav_nor_igb_swe_cic_sun_tha_gam_knd_akn_lda_azi_ben_pol_tur_bam_vie_amr_yor_xho_zul	0.671525096756998	1.59201866012079	0.114773998827574
668	chh_ctl_moo_rus_anl_tig_heb_swe_tur_uzb_ewe_mao_zul_ben_lit_bsq_bos_mlt_bem_cnt_nor_rom_tsw_arw_yor_scr_est_dgb_swt_hun_bul_aeg_geo_fre_svk_afr_mol_gam_sod_cze_fin_lda_mly_guj_ind_jpn_knd_kor_urd_pol_xho_pan_tag_dut_amr_sun_mnd_ger_cic_eng_wly_por_prs_mcd_glc_qcu_lat_ita_spa_fbf_hau_grk_owc_hin_jav_slo_akn_krd_swa_bat_tha_sid_tml_ses_igb_azi_ukr_alb_aze_tsn_vie_amh_bam_dyu_ven	-0.0458103951817094	-0.107867132192225	0.914333463444881
669	sod_urd_tsw_por_heb_tig_hau_afr_tur_azi_yor_sun_lda_ben_ukr_bsq_prs_amr_cic_mnd_rom_swe_moo_svk_igb_nor_hun_swt_akn_fin_ita_gam_geo_ger_eng_slo_lat_anl_aeg_grk_est_swa_ind_ctl_bat_jpn_knd_kor_fre_mol_bam_pan_mao_krd_owc_jav_cnt_bul_fbf_pol_sid_guj_bos_spa_lit_qcu_glc_cze_scr_zul_mlt_dut_wly_hin_mly_mcd_dgb_rus_bem_tag_tha_chh_tml_tsn_dyu_aze_arw_alb_uzb_ven_vie_amh_xho_ewe_ses	-0.559129439240663	-1.33327023509481	0.185699833998452
670	sod_alb_yor_bos_hau_chh_tig_lit_azi_aze_akn_tag_moo_ukr_lat_bsq_nor_anl_fbf_cnt_hin_swe_lda_cze_ven_ita_est_cic_swt_hun_glc_aeg_geo_krd_dut_afr_eng_amr_heb_scr_fin_igb_sun_slo_mao_jpn_tml_kor_guj_mcd_dgb_por_jav_ger_amh_ind_mnd_ben_ses_svk_owc_arw_mol_bul_rus_qcu_spa_rom_urd_swa_mlt_ctl_gam_fre_mly_pol_ewe_grk_tsn_bat_tha_wly_knd_tsw_zul_uzb_pan_prs_tur_xho_vie_sid_bam_bem_dyu	-0.330058766159832	-0.781517152982567	0.43648344792896
671	amr_rus_tsw_bul_hau_heb_sid_grk_tur_uzb_tsn_mly_moo_krd_mcd_bsq_spa_anl_xho_cnt_glc_lat_yor_eng_bem_rom_hun_ewe_zul_est_guj_sod_geo_pan_svk_prs_ukr_mlt_wly_mol_fin_ven_mao_slo_tag_jpn_knd_kor_arw_bos_ses_scr_jav_swe_tig_ind_mnd_hin_swa_dut_gam_nor_ita_alb_pol_qcu_afr_fre_ger_fbf_aeg_lit_amh_ctl_bat_ben_igb_urd_lda_sun_tha_owc_tml_akn_dgb_aze_cze_por_azi_dyu_vie_chh_bam_swt_cic	0.179285731927369	0.42346394913336	0.672934533248521
672	wly_ita_yor_guj_gam_amh_chh_fre_azi_tur_dyu_sun_akn_prs_pan_bsq_lit_anl_ven_cnt_por_dut_ewe_hin_tsw_rom_fin_cic_lda_est_scr_hau_geo_slo_bul_pol_eng_heb_sod_afr_hun_swa_jav_urd_mly_jpn_tml_kor_alb_krd_bam_mcd_bat_glc_owc_mao_mnd_rus_igb_cze_sid_grk_ctl_ukr_bos_qcu_lat_swe_arw_moo_amr_mol_aeg_nor_tag_ben_zul_ger_ses_ind_tha_tig_knd_dgb_swt_aze_svk_spa_uzb_bem_vie_mlt_xho_fbf_tsn	-0.339237907853208	-0.805045815475161	0.422846651322596
673	chh_lat_moo_nor_gam_mlt_owc_guj_uzb_aze_swt_tag_cic_bos_svk_bsq_prs_amr_tsw_mnd_grk_rus_lda_mol_igb_pan_est_tsn_ewe_hun_slo_tig_geo_afr_fre_bul_ita_amh_sod_scr_fin_fbf_sun_mcd_ind_jpn_knd_kor_lit_pol_swa_por_mly_eng_sid_mao_cnt_rom_yor_cze_anl_arw_ben_hin_urd_qcu_ger_ukr_alb_ven_hau_glc_heb_swe_bat_krd_zul_spa_bam_jav_tha_aeg_tml_dyu_xho_tur_dut_ctl_azi_akn_vie_wly_ses_dgb_bem	0.0298442911388982	0.0703045058072917	0.9441022536721
674	sid_urd_dgb_pan_sod_hau_mlt_dut_tur_uzb_bem_tag_zul_slo_ita_bsq_alb_gam_swa_mnd_spa_afr_lda_prs_dyu_hin_hun_bam_akn_fin_bos_tig_geo_ben_pol_rus_scr_heb_aeg_glc_est_moo_sun_eng_jav_jpn_tml_kor_arw_nor_tsn_swe_mao_guj_wly_mly_cnt_lit_cic_por_anl_mcd_ukr_krd_grk_qcu_cze_ger_mol_swt_amr_svk_amh_bul_bat_ctl_fbf_fre_tsw_ind_tha_chh_knd_yor_ses_aze_lat_rom_azi_igb_vie_owc_xho_ewe_ven	-0.444312002731822	-1.05752694882486	0.293010390613469
675	sid_rus_ewe_ctl_hau_sod_owc_eng_uzb_azi_bam_bat_swt_scr_cze_bsq_glc_heb_bem_mnd_nor_ukr_ven_fre_akn_ben_hun_dyu_moo_fin_pol_amr_geo_lit_arw_mol_svk_mlt_aeg_rom_est_tsn_tag_bos_ind_jpn_knd_kor_krd_mcd_lda_hin_mao_urd_amh_mly_cnt_guj_yor_ita_chh_pan_swe_spa_dut_qcu_alb_ger_lat_tsw_gam_prs_wly_slo_jav_grk_cic_por_xho_sun_tha_anl_tml_ses_dgb_tur_afr_bul_aze_fbf_vie_tig_swa_igb_zul	-1.13168575866828	-2.78365856004083	0.00651085953173416
676	wly_urd_zul_spa_hau_anl_mlt_mol_uzb_aze_xho_sun_bem_bul_por_bsq_pan_amh_fbf_cnt_dut_rus_cic_swe_ven_guj_fin_swa_ewe_est_ben_heb_geo_prs_rom_eng_ger_chh_owc_nor_hun_lda_ind_ukr_tag_jpn_tml_kor_lat_arw_swt_ita_mly_pol_amr_bat_mnd_lit_yor_fre_tig_cze_mcd_grk_afr_qcu_glc_slo_bos_ses_sod_svk_aeg_krd_mao_ctl_bam_hin_akn_jav_tha_sid_knd_igb_dyu_tur_scr_alb_azi_dgb_vie_gam_tsw_tsn_moo	0.400733896538302	0.943533831571522	0.347852668428853
677	hau_eng_lda_bos_mlt_gam_chh_guj_aze_azi_moo_sun_akn_mol_por_bsq_prs_amh_ven_cnt_bul_mcd_bem_lat_zul_cze_hun_xho_dyu_fin_grk_aeg_geo_glc_scr_ukr_hin_heb_anl_alb_est_ewe_tag_ita_ind_jpn_tml_kor_arw_ben_cic_spa_jav_nor_wly_mly_mnd_rus_fbf_svk_tig_fre_pan_rom_afr_qcu_urd_krd_dut_igb_sid_ctl_sod_pol_bat_slo_swa_lit_ses_mao_tha_owc_knd_yor_bam_uzb_ger_swe_tur_swt_vie_amr_tsw_dgb_tsn	-0.523461271399509	-1.24853095301016	0.214970606315903
678	amh_ben_tsw_ita_mlt_amr_aeg_scr_uzb_tur_dgb_sun_bem_glc_lit_bsq_urd_owc_ewe_mnd_hin_alb_igb_dut_ven_svk_fin_dyu_moo_hun_fre_heb_geo_rus_pan_ctl_cze_sod_hau_ukr_est_bam_tag_afr_ind_jpn_tml_kor_arw_swe_akn_bul_mao_eng_chh_mly_cnt_ger_yor_lat_wly_mcd_rom_mol_slo_qcu_krd_bos_grk_cic_gam_guj_sid_por_jav_nor_ses_pol_tsn_bat_tha_anl_knd_swa_swt_aze_spa_prs_azi_fbf_vie_tig_xho_zul_lda	-0.136616641748281	-0.321961640109129	0.7482043358232
679	tig_prs_zul_cze_sod_amr_anl_spa_azi_aze_swt_sun_fbf_bul_ita_bsq_por_amh_yor_cnt_ctl_svk_ven_arw_moo_ben_est_swa_lda_hun_mcd_owc_geo_urd_fre_rus_mol_heb_aeg_dut_fin_ses_tag_ger_mly_jpn_tml_kor_krd_swe_dyu_eng_bat_nor_chh_ind_mnd_alb_bem_hin_gam_guj_ukr_pan_afr_qcu_scr_slo_rom_bam_wly_bos_mlt_pol_jav_grk_cic_glc_igb_mao_tha_hau_knd_xho_tsn_uzb_lat_lit_tur_akn_vie_sid_ewe_tsw_dgb	-0.628349043701372	-1.50133466411975	0.136656733724316
680	sid_krd_lda_slo_chh_owc_tig_lit_uzb_tur_fbf_mly_dyu_mcd_nor_bsq_arw_anl_tsw_mnd_ben_afr_zul_pan_moo_ukr_fin_ewe_akn_hun_rus_aeg_geo_lat_hin_bos_urd_amh_mlt_spa_est_xho_ind_dut_sun_jpn_knd_kor_ita_alb_bem_glc_bat_scr_wly_jav_cnt_rom_cic_cze_hau_pol_bul_ctl_mol_qcu_guj_ger_grk_swa_amr_por_sod_prs_tag_fre_yor_eng_tsn_mao_tha_gam_tml_dgb_ven_azi_svk_swe_aze_ses_vie_heb_igb_bam_swt	-0.279398498592934	-0.66111548235428	0.510172771903183
681	wly_slo_bem_pol_anl_sod_aeg_prs_aze_azi_akn_mly_zul_lit_mol_bsq_afr_sid_ewe_cnt_krd_swe_bam_mcd_ses_cze_fin_ven_lda_hun_grk_owc_geo_hin_rus_urd_arw_mlt_chh_guj_est_fbf_jav_scr_sun_jpn_knd_kor_bos_spa_tsn_ita_tag_bul_hau_mao_mnd_ukr_swa_pan_tig_nor_svk_alb_ctl_qcu_dut_lat_fre_xho_amr_por_gam_glc_bat_rom_dyu_eng_yor_ind_tha_heb_tml_tsw_swt_uzb_ben_ger_tur_dgb_vie_amh_moo_cic_igb	0.0669452849132032	0.157552423433296	0.875151065028221
682	heb_fre_lda_slo_anl_sod_mlt_urd_uzb_azi_igb_ind_zul_afr_lit_bsq_eng_sid_yor_cnt_grk_ctl_dgb_pan_moo_spa_hun_xho_ewe_fin_ita_owc_geo_bul_guj_ger_krd_amh_wly_hin_est_fbf_mly_scr_mao_jpn_tml_kor_rom_nor_bem_svk_jav_cze_aeg_sun_mnd_glc_akn_bos_gam_por_dut_ukr_swe_qcu_prs_alb_pol_ven_tig_rus_amr_lat_tag_arw_tsw_ben_tsn_bat_tha_hau_knd_swa_ses_tur_mol_mcd_aze_bam_vie_chh_swt_cic_dyu	0.454071900639049	1.06867563520654	0.287981913085766
683	wly_lat_yor_ctl_anl_heb_tig_swe_tur_uzb_akn_mly_cic_afr_mol_bsq_ger_aeg_swa_cnt_pan_grk_dgb_svk_ven_urd_hun_fbf_xho_est_krd_mlt_geo_fre_ukr_slo_rom_chh_owc_spa_fin_moo_tag_hin_bat_jpn_knd_kor_ita_bos_tsw_glc_mao_arw_amr_sun_mnd_eng_swt_dut_hau_nor_cze_guj_alb_qcu_mcd_por_bul_lda_sod_lit_sid_rus_jav_prs_igb_ben_ewe_ind_tha_amh_tml_bem_ses_azi_pol_scr_aze_dyu_vie_gam_tsn_bam_zul	0.160124031457312	0.377178305195769	0.706900423131685
684	heb_fre_dgb_afr_amr_tig_amh_ita_uzb_aze_swt_tag_bam_grk_arw_bsq_pan_mlt_fbf_cnt_prs_scr_tsw_ger_zul_urd_est_bem_akn_hun_krd_hau_geo_mol_pol_ben_eng_gam_anl_ukr_fin_yor_ind_svk_jav_jpn_tml_kor_swe_alb_dyu_lat_mao_dut_wly_bat_mnd_bul_tsn_bos_owc_guj_nor_ctl_slo_qcu_glc_lit_spa_cic_aeg_rom_sid_rus_sun_mcd_swa_cze_igb_mly_tha_chh_knd_ewe_ses_tur_hin_por_azi_ven_vie_sod_moo_xho_lda	-0.1298191801321	-0.306128946890684	0.760190727682724
685	wly_por_tsn_ger_gam_hau_owc_slo_tur_aze_ewe_sun_dyu_spa_lat_bsq_afr_chh_ses_mnd_ben_ukr_yor_eng_ven_grk_est_tsw_fbf_fin_ctl_heb_geo_pol_fre_arw_ita_amr_amh_rom_hun_moo_ind_scr_mao_jpn_knd_kor_urd_krd_bam_swe_bat_glc_mlt_mly_cnt_mol_bem_prs_tig_nor_cze_hin_guj_qcu_alb_bul_mcd_dgb_sod_dut_sid_bos_tag_pan_swa_lit_xho_jav_tha_aeg_tml_akn_igb_azi_svk_rus_uzb_cic_vie_anl_swt_zul_lda	-0.310961902576753	-0.737469376576067	0.462693587444941
686	gam_bul_fbf_grk_sod_amr_chh_ukr_uzb_tur_cic_jav_zul_svk_rom_bsq_mcd_wly_tsn_mnd_spa_urd_bam_pan_moo_fre_fin_lda_ewe_est_ger_hau_geo_lit_lat_dut_hin_amh_aeg_bos_hun_bem_mao_nor_mly_jpn_tml_kor_swe_prs_ven_slo_ind_cze_heb_tag_cnt_arw_dyu_afr_tig_eng_glc_scr_por_qcu_guj_rus_ben_akn_sid_mol_mlt_ctl_bat_pol_ses_ita_tsw_sun_tha_anl_knd_swa_yor_azi_krd_alb_aze_xho_vie_owc_swt_igb_dgb	-0.113422936020142	-0.267645535839001	0.78956486261576
687	sod_ita_fbf_ukr_owc_wly_anl_eng_azi_tur_ses_mao_dyu_afr_alb_bsq_por_amh_igb_cnt_ger_bul_xho_prs_bam_lat_est_bem_ven_hun_mol_tig_geo_scr_grk_slo_cze_amr_gam_hin_fin_zul_mly_rom_ind_jpn_tml_kor_spa_dut_swt_nor_sun_rus_aeg_bat_mnd_glc_swa_krd_heb_fre_svk_mcd_ctl_qcu_pol_swe_ben_yor_sid_arw_chh_lit_jav_guj_ewe_urd_tsw_tag_tha_hau_knd_akn_lda_uzb_bos_pan_aze_dgb_vie_mlt_cic_moo_tsn	-0.13542298767589	-0.319241734492613	0.750259181569059
688	mlt_ger_fbf_glc_sid_amh_sod_scr_tur_aze_swt_bat_lda_hin_pan_bsq_urd_wly_ewe_cnt_nor_ita_cic_ben_bem_alb_est_yor_bam_hun_ctl_chh_geo_svk_cze_pol_prs_owc_tig_rus_fin_tsw_mao_krd_sun_jpn_tml_kor_afr_bos_moo_grk_jav_lat_anl_ind_mnd_ukr_dyu_bul_amr_fre_spa_lit_swe_qcu_arw_slo_eng_zul_hau_dut_gam_guj_mly_rom_dgb_mol_swa_tag_tha_heb_knd_ven_ses_azi_por_mcd_uzb_xho_vie_aeg_tsn_akn_igb	-0.16998734074636	-0.401364700017224	0.689072400393485
689	tig_fre_tsn_por_heb_sid_gam_dut_uzb_azi_dgb_tag_swt_ctl_ita_bsq_scr_amr_tsw_mnd_pol_urd_ses_arw_fbf_rus_hun_igb_dyu_est_guj_sod_geo_lat_slo_ger_krd_owc_amh_glc_fin_swa_mly_bul_bat_jpn_tml_kor_lit_prs_bam_svk_jav_afr_anl_sun_cnt_mol_zul_cze_aeg_nor_grk_pan_swe_qcu_alb_ben_spa_xho_wly_hin_hau_mcd_ind_rom_moo_bos_akn_mao_tha_mlt_knd_yor_lda_aze_ukr_eng_tur_bem_vie_chh_ewe_cic_ven	0.499952442218734	1.18051548263728	0.24080579977365
690	sid_scr_xho_afr_amr_hau_owc_ger_aze_tur_dyu_tag_bem_guj_alb_bsq_cze_anl_yor_mnd_rom_spa_igb_ukr_moo_ben_est_dgb_fbf_fin_bul_wly_geo_lat_svk_mol_hin_amh_sod_urd_hun_swa_sun_mcd_bat_jpn_knd_kor_ita_por_swt_krd_mly_pol_heb_ind_cnt_lit_tsn_prs_gam_pan_slo_arw_fre_qcu_ctl_glc_swe_ewe_chh_rus_tig_eng_mao_nor_ses_dut_bam_jav_tha_mlt_tml_akn_zul_uzb_grk_bos_azi_lda_vie_aeg_ven_cic_tsw	-0.0843191169325503	-0.198751530959918	0.842890969249609
691	gam_lat_ses_bul_amh_mlt_amr_lit_tur_azi_zul_sun_swt_ger_bos_bsq_prs_owc_tsw_mnd_pol_slo_dyu_swe_cic_glc_hun_ewe_bem_fin_hin_aeg_geo_pan_ctl_por_alb_chh_hau_nor_est_xho_ind_cze_tag_jpn_knd_kor_afr_rom_akn_rus_bat_mol_anl_mly_cnt_eng_tsn_guj_tig_grk_dut_ita_ukr_qcu_fre_krd_mcd_igb_sod_spa_sid_ben_mao_arw_swa_urd_moo_jav_tha_heb_tml_yor_bam_aze_svk_scr_uzb_dgb_vie_wly_fbf_ven_lda	0.0533133213050478	0.125526099638865	0.900378021387945
692	amh_glc_cic_dut_chh_hau_sid_pan_aze_azi_tsw_jav_xho_ger_rus_bsq_nor_wly_ven_cnt_prs_spa_yor_arw_ewe_bos_hun_lda_dyu_est_bul_anl_geo_por_urd_ita_svk_aeg_owc_mcd_fin_bem_mao_rom_mly_jpn_knd_kor_swe_fre_swa_scr_bat_ben_amr_sun_mnd_krd_zul_afr_tig_pol_lit_alb_ukr_qcu_hin_ctl_cze_swt_heb_eng_mlt_mol_tag_guj_dgb_grk_igb_ind_tha_sod_tml_bam_ses_tur_slo_lat_uzb_tsn_vie_gam_moo_fbf_akn	0.0309677360161638	0.0729787636763952	0.941979745790148
693	heb_pol_dyu_bos_aeg_wly_mlt_alb_uzb_tur_swt_sun_moo_ctl_afr_bsq_spa_owc_zul_cnt_ben_svk_bam_cze_yor_swe_est_lda_dgb_fin_urd_tig_geo_slo_fre_ita_prs_chh_amr_mol_hun_cic_tag_rus_mly_jpn_tml_kor_glc_lit_ses_dut_bat_nor_sid_mao_mnd_mcd_swa_ger_anl_por_krd_lat_bul_qcu_pan_eng_arw_tsn_sod_scr_hau_grk_jav_hin_igb_rom_fbf_ind_tha_amh_knd_xho_ven_azi_guj_ukr_aze_ewe_vie_gam_tsw_akn_bem	0.248530991437311	0.584969071183016	0.55998511408952
694	chh_ukr_ven_scr_heb_aeg_gam_eng_uzb_azi_tsn_tag_xho_ben_dut_bsq_grk_wly_fbf_mnd_slo_svk_moo_afr_dgb_arw_fin_yor_tsw_hun_fre_amh_geo_pol_lit_guj_alb_mlt_amr_krd_est_lda_ind_bul_mao_jpn_tml_kor_hin_swe_bem_pan_bat_por_sod_mly_cnt_spa_cic_ctl_hau_bos_nor_cze_lat_qcu_urd_prs_rom_dyu_sid_mol_owc_rus_sun_glc_ses_ger_akn_jav_tha_anl_knd_bam_ewe_aze_mcd_ita_tur_swt_vie_tig_swa_igb_zul	-0.561089399456405	-1.33717792803165	0.184426041386623
695	anl_nor_akn_rom_tig_wly_chh_mol_uzb_aze_bem_bat_fbf_pol_svk_bsq_ita_mlt_dyu_mnd_glc_por_bam_rus_zul_afr_est_ewe_cic_hun_pan_sid_geo_lat_bul_swe_ukr_amr_aeg_fre_fin_yor_tag_ctl_mao_jpn_tml_kor_eng_krd_igb_lit_mly_prs_hau_sun_cnt_slo_tsw_guj_sod_bos_hin_ben_cze_qcu_alb_spa_dut_swt_heb_ger_owc_mcd_ind_scr_moo_grk_lda_jav_tha_gam_knd_swa_ven_azi_arw_urd_tur_ses_vie_amh_dgb_xho_tsn	0.158192707628684	0.372359945297274	0.710472066335586
696	sid_bos_zul_swe_amh_anl_amr_cze_tur_azi_yor_ind_lda_slo_alb_bsq_pan_sod_dgb_cnt_bul_hin_bam_spa_swa_urd_hun_ven_dyu_fin_ben_gam_geo_svk_glc_rom_ctl_hau_owc_dut_est_bem_mly_lat_mao_jpn_knd_kor_pol_guj_ewe_ukr_sun_arw_tig_bat_mnd_krd_igb_ger_mlt_eng_mcd_ita_grk_qcu_fre_rus_afr_moo_aeg_prs_heb_por_jav_lit_ses_mol_tsn_tag_tha_wly_tml_fbf_swt_uzb_scr_nor_aze_xho_vie_chh_cic_tsw_akn	-0.029297157594772	-0.068980456327139	0.945153276942486
697	heb_prs_ven_pol_anl_aeg_hau_krd_aze_azi_ses_ind_ewe_fre_ben_bsq_guj_gam_tsw_cnt_lit_por_dyu_mcd_tsn_arw_est_swa_lda_fin_urd_chh_geo_rom_ukr_pan_glc_owc_amh_eng_hun_fbf_bat_swe_tag_jpn_tml_kor_slo_ctl_xho_cze_jav_lat_tig_mao_mnd_svk_yor_dut_sid_bos_bul_ita_ger_qcu_mol_spa_nor_bam_amr_alb_sod_rus_sun_afr_zul_grk_swt_mly_tha_wly_knd_bem_moo_uzb_scr_hin_tur_akn_vie_mlt_dgb_cic_igb	0.140579505653259	0.331247678014046	0.741202647117533
698	amh_ctl_xho_alb_gam_amr_sid_bos_tur_azi_tsn_mao_dgb_ben_pan_bsq_rus_hau_ewe_mnd_urd_mol_bem_krd_ses_grk_hun_cic_yor_fin_prs_mlt_geo_fre_rom_mcd_bul_chh_wly_arw_est_igb_jav_cze_tag_jpn_tml_kor_ukr_svk_moo_scr_ind_glc_aeg_mly_cnt_lat_ven_por_heb_dut_slo_afr_eng_qcu_swe_lit_spa_swa_sod_pol_anl_guj_sun_ita_dyu_hin_fbf_bat_tha_owc_knd_akn_swt_aze_nor_ger_uzb_lda_vie_tig_bam_tsw_zul	0.628600156692411	1.48558074029637	0.140772099797927
699	owc_mol_bem_urd_tig_sod_mlt_mcd_uzb_aze_yor_tag_cic_fre_krd_bsq_ger_amh_tsn_cnt_pol_grk_swa_rom_ses_lat_est_lda_tsw_hun_nor_heb_geo_eng_ukr_glc_hin_anl_amr_por_fin_akn_ind_bul_sun_jpn_tml_kor_afr_bos_ven_alb_jav_scr_hau_mly_mnd_slo_dyu_swe_sid_arw_lit_ita_ben_qcu_spa_rus_pan_igb_gam_ctl_wly_svk_mao_cze_swt_prs_zul_bat_tha_aeg_knd_xho_ewe_tur_dut_guj_azi_fbf_vie_chh_moo_bam_dgb	-0.854939878927192	-2.06637555920759	0.0415734443791533
700	mlt_ben_xho_spa_tig_sid_gam_scr_aze_tur_lda_bat_moo_rus_lat_bsq_fre_anl_yor_cnt_pol_hin_ses_ger_dyu_pan_fin_akn_tsn_hun_nor_chh_geo_swe_lit_prs_rom_amr_heb_svk_est_tsw_mly_ita_tag_jpn_knd_kor_ctl_guj_swa_por_ind_eng_hau_sun_mnd_krd_swt_ukr_sod_glc_arw_slo_urd_qcu_mcd_bos_mol_zul_aeg_grk_owc_alb_jav_dut_cic_afr_bem_mao_tha_wly_tml_igb_dgb_azi_bul_cze_uzb_ewe_vie_amh_fbf_ven_bam	-0.47421306060919	-1.12702479297292	0.262631538379016
701	tig_slo_dyu_svk_hau_aeg_owc_cze_uzb_azi_zul_mao_cic_nor_ctl_bsq_arw_sod_ewe_cnt_urd_ger_xho_bul_igb_ukr_est_bem_swt_hun_alb_amh_geo_lat_eng_guj_pan_sid_chh_pol_fin_akn_ind_spa_jav_jpn_knd_kor_swe_ita_bam_hin_sun_afr_heb_mly_mnd_bos_fbf_scr_wly_fre_prs_krd_por_qcu_rom_mcd_rus_moo_anl_glc_gam_ben_bat_lit_dgb_dut_tsn_tag_tha_mlt_tml_swa_lda_tur_mol_grk_aze_tsw_vie_amr_ses_ven_yor	0.400143554554714	0.943349244444797	0.347946542546636
702	owc_swe_dgb_eng_hau_wly_tig_spa_tur_azi_yor_jav_igb_dut_lat_bsq_bul_gam_bam_mnd_mol_bos_tsn_grk_dyu_por_est_fbf_moo_fin_mcd_sid_geo_rus_ben_hin_ger_heb_amh_ita_hun_cic_mly_afr_ind_jpn_knd_kor_scr_slo_ewe_nor_tag_pol_sod_mao_cnt_ukr_ven_alb_amr_rom_prs_lit_urd_qcu_pan_guj_krd_swa_anl_glc_mlt_cze_bat_arw_ses_ctl_zul_sun_tha_chh_tml_swt_bem_aze_fre_svk_uzb_xho_vie_aeg_akn_tsw_lda	0.37325797974554	0.880731102144518	0.380733777895524
703	sod_ctl_cic_ukr_wly_mlt_owc_pol_azi_uzb_xho_mao_bem_nor_prs_bsq_dut_hau_ses_mnd_ger_pan_igb_por_fbf_urd_est_zul_ewe_fin_arw_chh_geo_hin_afr_rus_mcd_sid_gam_rom_hun_dgb_mly_lat_sun_jpn_tml_kor_swe_guj_bam_bos_ind_ita_amh_tag_cnt_scr_swa_slo_aeg_eng_krd_alb_lit_qcu_svk_bul_cze_akn_anl_ben_amr_glc_jav_grk_lda_spa_yor_bat_tha_heb_knd_tsn_ven_tur_fre_mol_aze_swt_vie_tig_dyu_tsw_moo	0.424574616432024	1.001438527343	0.319213398058697
704	sid_lit_igb_lat_chh_wly_sod_rus_aze_uzb_bem_mly_yor_ben_grk_bsq_dut_owc_fbf_mnd_pan_svk_ewe_alb_bam_pol_hun_tsn_moo_fin_arw_gam_geo_afr_rom_mol_glc_hau_amr_bos_est_xho_bat_ger_tag_jpn_tml_kor_ukr_cze_ses_urd_ind_fre_anl_mao_cnt_guj_tsw_eng_tig_krd_bul_ctl_spa_qcu_ita_prs_hin_swt_aeg_scr_mlt_mcd_sun_nor_ven_por_akn_jav_tha_amh_knd_lda_cic_azi_slo_swe_tur_dyu_vie_heb_zul_swa_dgb	-0.248281523363621	-0.586879297001419	0.558706774514533
705	tig_mol_bam_prs_mlt_amh_chh_ben_aze_tur_swa_ind_xho_swe_slo_bsq_ita_sod_yor_mnd_scr_urd_cic_lit_moo_grk_fin_ses_dyu_est_pan_sid_geo_krd_ger_rus_eng_heb_anl_spa_hun_swt_sun_por_bat_jpn_tml_kor_cze_arw_ven_pol_mly_alb_amr_mao_cnt_guj_fbf_ukr_gam_nor_mcd_bos_dut_qcu_svk_hin_rom_tsn_aeg_ctl_wly_fre_tag_glc_dgb_lat_igb_jav_tha_owc_knd_akn_zul_azi_afr_bul_uzb_ewe_vie_hau_lda_bem_tsw	0.359004734727282	0.848291814591672	0.398453564238622
706	amh_pan_dgb_bos_heb_tig_aeg_prs_azi_tur_fbf_mly_ewe_afr_rus_bsq_cze_owc_xho_cnt_por_mol_swa_slo_akn_nor_hun_bam_zul_fin_bul_mlt_geo_urd_glc_ctl_guj_anl_amr_ben_est_lda_tag_mcd_bat_jpn_tml_kor_hin_fre_yor_lat_sun_krd_hau_jav_mnd_lit_cic_scr_wly_svk_pol_arw_eng_qcu_alb_swe_ukr_igb_sod_spa_gam_grk_ind_ita_ses_dut_swt_mao_tha_chh_knd_moo_tsn_aze_rom_ger_uzb_dyu_vie_sid_bem_ven_tsw	-0.171714577963248	-0.4054391470987	0.686085950357811
707	amr_swe_yor_mol_tig_aeg_gam_eng_tur_aze_lda_mly_ses_bul_guj_bsq_urd_sid_bam_cnt_ita_arw_ven_slo_igb_rom_hun_dgb_dyu_est_pol_wly_geo_dut_afr_cze_alb_hau_heb_glc_fin_moo_tag_mcd_mao_jpn_tml_kor_fre_hin_akn_bos_sun_svk_owc_bat_mnd_grk_cic_nor_sod_ctl_lit_krd_ben_qcu_ukr_rus_spa_tsn_chh_lat_anl_ger_jav_scr_tsw_por_ewe_ind_tha_amh_knd_swa_xho_azi_prs_pan_uzb_swt_vie_mlt_zul_fbf_bem	-0.627842504065778	-1.50326268356529	0.136159627090735
708	tig_ita_swt_pan_owc_hau_anl_guj_uzb_tur_xho_sun_igb_krd_glc_bsq_swe_sid_swa_mnd_fre_cze_bam_rom_bem_alb_est_dgb_tsn_fin_mcd_sod_geo_ctl_pol_eng_ukr_gam_wly_por_hun_ewe_ind_slo_jav_jpn_knd_kor_lit_urd_ses_arw_mly_scr_chh_tag_cnt_hin_akn_spa_aeg_afr_ger_nor_lat_qcu_ben_svk_mol_ven_amh_rus_heb_bul_mao_bos_zul_grk_dyu_bat_tha_amr_tml_moo_fbf_azi_dut_prs_aze_tsw_vie_mlt_cic_lda_yor	-0.210729961800724	-0.497993210017257	0.619664413563702
709	anl_pol_ses_swe_gam_owc_hau_spa_uzb_aze_igb_mly_lda_lit_slo_bsq_mol_amh_ven_cnt_ben_bos_tsn_ita_swa_arw_est_fbf_zul_hun_ukr_aeg_geo_afr_grk_pan_krd_sid_sod_svk_fin_dyu_tag_hin_jav_jpn_knd_kor_bul_fre_swt_por_mao_lat_wly_sun_mnd_ctl_yor_guj_chh_dut_prs_cze_rom_qcu_scr_urd_mcd_tsw_amr_ger_mlt_nor_bat_alb_cic_rus_dgb_ind_tha_tig_tml_moo_bam_azi_eng_glc_tur_bem_vie_heb_akn_xho_ewe	-0.452097798085088	-1.07419669150228	0.285513731193279
710	amr_fre_cic_urd_hau_heb_owc_arw_azi_tur_tsw_mly_ewe_pol_guj_bsq_prs_chh_xho_mnd_lat_glc_dgb_por_tsn_krd_est_akn_swa_hun_ukr_sod_geo_dut_alb_rus_rom_wly_mlt_swe_fin_moo_ind_nor_mao_jpn_knd_kor_ger_mol_yor_spa_sun_ctl_amh_bat_cnt_ben_bam_pan_anl_afr_scr_mcd_cze_qcu_eng_bul_grk_bem_aeg_lit_gam_slo_tag_svk_swt_ita_lda_jav_tha_tig_tml_fbf_zul_aze_bos_hin_uzb_dyu_vie_sid_igb_ses_ven	0.510501627905644	1.20687409509438	0.230541467009436
711	hau_prs_swt_alb_aeg_amr_amh_lat_aze_azi_igb_bat_swa_guj_ita_bsq_rus_tig_tsn_mnd_swe_lit_zul_bul_bem_mcd_hun_akn_dyu_est_mol_heb_geo_pan_hin_bos_rom_owc_mlt_grk_fin_xho_mly_pol_sun_jpn_knd_kor_cze_ukr_dgb_krd_tag_glc_gam_mao_cnt_spa_tsw_eng_sod_arw_ctl_nor_fre_qcu_urd_ger_slo_cic_wly_svk_chh_ben_jav_scr_ses_afr_moo_ind_tha_anl_tml_ewe_fbf_uzb_por_dut_tur_bam_vie_sid_ven_lda_yor	-0.475702333488746	-1.12980831645507	0.26146260003312
712	amh_ger_moo_svk_chh_hau_amr_mcd_aze_azi_cic_tag_dgb_fre_glc_bsq_ben_sid_bam_mnd_scr_krd_yor_hin_ven_lit_hun_fbf_lda_fin_prs_aeg_geo_urd_rus_guj_ctl_gam_tig_afr_est_igb_mly_pan_mao_jpn_tml_kor_mol_lat_xho_bos_sun_nor_heb_bat_cnt_swe_tsw_ita_anl_por_rom_dut_arw_qcu_ukr_grk_bul_swt_sod_pol_mlt_spa_ind_slo_akn_alb_bem_jav_tha_wly_knd_tsn_ses_tur_cze_eng_uzb_dyu_vie_owc_zul_ewe_swa	-0.0500376261430938	-0.117980431175628	0.906337606231061
713	heb_bos_ewe_ukr_aeg_mlt_chh_grk_uzb_azi_lda_bat_akn_ger_pol_bsq_por_sod_xho_cnt_rus_glc_fbf_afr_bam_lit_fin_zul_moo_hun_lat_hau_geo_ita_prs_pan_swe_owc_sid_spa_est_dyu_jav_urd_tag_jpn_knd_kor_krd_alb_tsn_eng_sun_fre_tig_mao_mnd_scr_ven_rom_gam_ben_mol_hin_slo_qcu_nor_svk_bul_cic_amh_guj_amr_dut_ind_ctl_bem_mcd_swa_mly_tha_wly_tml_ses_igb_aze_cze_arw_tur_dgb_vie_anl_swt_tsw_yor	-0.645356764715825	-1.54450877926367	0.125861267153653
714	mlt_nor_yor_scr_aeg_wly_amh_glc_aze_azi_dyu_jav_tsw_prs_krd_bsq_mol_heb_lda_mnd_rom_afr_swa_guj_xho_ger_est_ven_cic_fin_arw_tig_geo_pan_rus_svk_dut_hau_chh_ita_hun_dgb_bat_fre_mao_jpn_knd_kor_urd_bos_igb_ukr_sun_swe_anl_ind_cnt_grk_akn_cze_sod_eng_lat_hin_pol_qcu_por_mcd_lit_ses_sid_slo_gam_ben_tag_ctl_swt_alb_bem_mly_tha_amr_tml_bam_zul_tur_bul_spa_uzb_fbf_vie_owc_tsn_ewe_moo	-0.208715461182283	-0.492840842174709	0.6232866835333
715	chh_ger_yor_bos_amh_heb_gam_mcd_aze_azi_dgb_tag_ven_pan_rus_bsq_cze_sid_moo_cnt_scr_ukr_xho_krd_fbf_afr_est_bam_dyu_fin_ita_anl_geo_arw_hin_ctl_lit_mlt_sod_urd_hun_swa_sun_alb_ind_jpn_knd_kor_lat_rom_akn_bul_mly_dut_amr_mao_mnd_swe_lda_glc_wly_spa_svk_slo_por_qcu_eng_guj_ben_cic_owc_mol_hau_nor_bat_fre_tsw_pol_ewe_jav_tha_aeg_tml_zul_ses_tur_grk_prs_uzb_bem_vie_tig_tsn_igb_swt	-0.207996526401831	-0.492389250380107	0.623604609784989
716	hau_eng_swa_alb_mlt_tig_amr_ger_uzb_azi_lda_ind_xho_ita_lit_bsq_afr_chh_ewe_mnd_glc_slo_yor_nor_igb_mol_fin_moo_bam_hun_arw_aeg_geo_dut_hin_pan_bul_sid_amh_rom_est_dyu_jav_lat_tag_jpn_knd_kor_por_krd_ses_spa_mly_mcd_owc_bat_cnt_scr_zul_ukr_wly_rus_prs_urd_swe_qcu_bos_ben_fre_akn_sod_svk_anl_cze_sun_ctl_cic_guj_bem_mao_tha_gam_tml_ven_tsn_aze_grk_pol_tur_swt_vie_heb_tsw_fbf_dgb	-0.225941168093576	-0.534016756906855	0.594604137907809
717	owc_mol_swa_bul_chh_sod_tig_mcd_uzb_azi_igb_mao_dgb_slo_arw_bsq_pan_sid_swt_cnt_urd_lat_akn_ger_moo_pol_fin_lda_ewe_est_spa_wly_geo_prs_cze_ukr_rus_amh_anl_eng_hun_fbf_jav_alb_sun_jpn_knd_kor_krd_rom_dyu_swe_mly_nor_hau_ind_mnd_guj_yor_hin_amr_lit_ben_scr_bos_qcu_svk_ctl_por_xho_heb_ita_aeg_grk_bat_dut_cic_fre_zul_tag_tha_mlt_tml_ses_bem_tur_afr_glc_aze_ven_vie_gam_bam_tsn_tsw	-0.02641214192452	-0.0622121420362878	0.950527403956497
718	wly_swe_akn_ita_tig_chh_amr_dut_tur_aze_fbf_sun_dyu_pan_ben_bsq_svk_sid_bem_cnt_rus_ctl_ven_hin_ewe_scr_hun_ses_tsw_fin_arw_gam_geo_ger_lat_lit_ukr_owc_sod_guj_est_lda_mao_slo_jav_jpn_tml_kor_glc_pol_zul_grk_mly_urd_hau_tag_mnd_mcd_tsn_fre_mlt_prs_spa_mol_afr_qcu_cze_nor_bul_yor_amh_eng_heb_krd_ind_bos_swa_rom_igb_bat_tha_aeg_knd_xho_dgb_azi_por_alb_uzb_bam_vie_anl_swt_cic_moo	-0.537465231904953	-1.28084863782298	0.203431809918685
719	hau_glc_dyu_krd_anl_gam_tig_ben_azi_tur_swa_ind_zul_grk_pan_bsq_ita_amh_fbf_mnd_scr_ctl_lda_dut_tsw_svk_est_ses_ven_fin_eng_sod_geo_pol_nor_lat_alb_wly_heb_hin_hun_igb_bat_mol_mao_jpn_tml_kor_fre_arw_tsn_swe_tag_cze_chh_mly_cnt_ukr_yor_mcd_mlt_lit_guj_rus_por_qcu_rom_bos_urd_dgb_aeg_ger_sid_slo_sun_afr_moo_prs_akn_jav_tha_owc_knd_ewe_bam_aze_bul_spa_uzb_cic_vie_amr_xho_bem_swt	0.535747281235881	1.26679335210739	0.208392586317878
720	tig_grk_moo_ukr_heb_chh_sod_pan_aze_azi_ewe_tag_fbf_glc_cze_bsq_eng_aeg_igb_cnt_fre_hin_lda_prs_bem_rus_fin_yor_tsn_est_ctl_gam_geo_bos_lit_rom_dut_mlt_amh_urd_hun_xho_ind_ger_sun_jpn_tml_kor_swe_mol_swa_spa_jav_alb_anl_mao_mnd_scr_tsw_nor_hau_lat_por_bul_pol_qcu_arw_guj_svk_ses_sid_krd_owc_ben_mly_slo_akn_mcd_ven_bat_tha_amr_knd_swt_zul_tur_afr_ita_uzb_cic_vie_wly_bam_dyu_dgb	-0.294626680795271	-0.69616473674521	0.488061890185129
721	tig_cze_dyu_bul_chh_aeg_hau_bos_uzb_aze_igb_bat_lda_mcd_nor_bsq_grk_owc_swa_mnd_mol_ukr_tsn_glc_ses_pan_est_ewe_swt_hun_spa_gam_geo_hin_rus_arw_urd_amh_mlt_fre_fin_yor_mao_scr_sun_jpn_knd_kor_ita_ger_ven_eng_jav_rom_anl_tag_cnt_lit_tsw_guj_amr_dut_lat_alb_ctl_qcu_prs_ben_por_dgb_heb_pol_wly_slo_mly_krd_cic_svk_zul_ind_tha_sid_tml_moo_bem_azi_swe_afr_tur_bam_vie_sod_akn_fbf_xho	0.00677707553734037	0.0159433045128389	0.987313776145433
722	wly_prs_igb_fre_sod_amr_heb_slo_azi_aze_bam_mly_yor_glc_ben_bsq_eng_gam_dgb_cnt_nor_guj_zul_lit_dyu_lat_est_ses_swt_fin_alb_mlt_geo_ger_bos_hin_spa_hau_owc_scr_hun_tsw_mao_swe_bat_jpn_knd_kor_bul_dut_moo_pol_tag_krd_chh_sun_mnd_mcd_tsn_por_aeg_rus_ctl_cze_grk_qcu_arw_mol_afr_ven_tig_rom_anl_ita_jav_urd_akn_pan_xho_ind_tha_sid_tml_bem_cic_uzb_svk_ukr_tur_ewe_vie_amh_fbf_swa_lda	-0.0325292648463037	-0.0766292995532977	0.939083063277692
723	amh_cze_zul_alb_sod_amr_wly_spa_azi_tur_xho_tag_ses_lit_krd_bsq_arw_chh_bam_mnd_ctl_ben_cic_mol_ven_urd_fin_tsn_akn_est_ukr_hau_geo_mcd_swe_ger_nor_sid_tig_bul_hun_tsw_mao_slo_jav_jpn_tml_kor_fre_prs_ewe_scr_sun_rus_anl_ind_cnt_pan_yor_glc_gam_por_svk_eng_dut_qcu_afr_grk_rom_lda_owc_bos_heb_pol_bat_lat_swa_ita_dyu_mly_tha_aeg_knd_bem_moo_uzb_guj_hin_aze_fbf_vie_mlt_dgb_swt_igb	-0.101704843120767	-0.239710535311303	0.811082205590852
724	owc_lit_dgb_spa_chh_hau_heb_lat_tur_uzb_swa_tag_tsw_bos_bul_bsq_mcd_amr_zul_mnd_alb_pol_fbf_fre_moo_grk_hun_ven_ewe_fin_por_tig_geo_eng_ben_scr_mol_sid_sod_dut_est_swt_jav_hin_ind_jpn_knd_kor_prs_nor_igb_ctl_mly_guj_amh_sun_cnt_krd_xho_rus_mlt_rom_afr_swe_glc_qcu_urd_ita_slo_dyu_gam_cze_wly_svk_bat_ger_bam_arw_yor_mao_tha_anl_tml_akn_lda_azi_ukr_pan_aze_cic_vie_aeg_ses_tsn_bem	-0.816339292289718	-1.96567673806722	0.0523188076502868
725	mlt_spa_lda_pan_amh_sod_sid_cze_aze_uzb_fbf_jav_swa_mol_bul_bsq_swe_tig_dyu_cnt_dut_hin_zul_scr_tsn_ben_fin_ewe_bam_hun_alb_gam_geo_ukr_krd_lit_ctl_chh_aeg_guj_est_xho_mao_svk_sun_jpn_tml_kor_fre_lat_igb_eng_bat_rus_owc_mly_mnd_ita_bem_arw_amr_por_nor_afr_urd_qcu_bos_glc_slo_tsw_hau_rom_anl_pol_ind_prs_swt_ger_yor_tag_tha_heb_knd_moo_ven_azi_mcd_grk_tur_cic_vie_wly_akn_dgb_ses	-0.0839677973629166	-0.197688032486296	0.843720605283248
726	hau_rom_xho_fre_owc_sid_chh_mcd_tur_azi_yor_tag_akn_alb_grk_bsq_guj_anl_ewe_mnd_ukr_ben_lda_ger_cic_krd_hun_dgb_zul_est_rus_heb_geo_afr_svk_prs_dut_sod_amh_mol_fin_igb_mao_nor_jav_jpn_tml_kor_spa_cze_dyu_ctl_sun_scr_wly_mly_cnt_bul_ven_glc_amr_eng_urd_por_bos_qcu_lit_hin_lat_tsn_mlt_swe_aeg_ita_bat_pol_swa_arw_fbf_ind_tha_tig_knd_moo_ses_uzb_pan_slo_aze_bam_vie_gam_bem_swt_tsw	-0.174994773055695	-0.412902947526657	0.680628133883633
727	heb_bos_akn_hin_tig_owc_hau_mcd_aze_azi_cic_sun_moo_ctl_lat_bsq_por_sod_ses_mnd_prs_svk_zul_grk_xho_swe_fin_fbf_igb_est_guj_mlt_geo_rus_ita_bul_pol_amr_aeg_scr_hun_swa_mly_urd_jav_jpn_knd_kor_alb_fre_yor_ukr_ind_eng_wly_bat_cnt_arw_bem_spa_amh_krd_dut_nor_rom_qcu_slo_ben_glc_tsw_sid_mol_anl_ger_mao_afr_dgb_cze_ven_tag_tha_gam_tml_tsn_dyu_uzb_pan_lit_tur_swt_vie_chh_ewe_lda_bam	-0.498260943260093	-1.18511352981677	0.238992095639327
728	hau_por_lda_alb_anl_amh_wly_fre_tur_aze_xho_jav_ses_prs_guj_bsq_glc_sid_dgb_cnt_mol_hin_fbf_svk_bem_spa_est_igb_cic_fin_pan_gam_geo_grk_ben_arw_ita_amr_aeg_afr_hun_moo_mly_slo_ind_jpn_tml_kor_lit_krd_ven_bos_sun_ukr_chh_tag_mnd_nor_ewe_rus_tig_urd_lat_scr_ger_qcu_mcd_dut_bul_akn_owc_rom_heb_swe_mao_eng_zul_ctl_swt_bat_tha_sod_knd_bam_yor_uzb_pol_cze_azi_tsn_vie_mlt_dyu_swa_tsw	0.130609178934706	0.307336021743263	0.759274787096167
729	gam_svk_swa_dut_owc_anl_heb_por_uzb_aze_tsn_sun_xho_scr_mol_bsq_hin_chh_ven_cnt_glc_lat_cic_alb_tsw_afr_est_yor_dgb_hun_arw_hau_geo_cze_grk_ctl_lit_aeg_amr_mcd_fin_bem_jav_spa_mao_jpn_knd_kor_rom_bul_akn_ukr_tag_pan_sid_bat_mnd_swe_dyu_urd_sod_slo_ger_nor_ita_qcu_krd_eng_guj_ewe_amh_rus_wly_bos_mly_prs_zul_ben_bam_ind_tha_tig_tml_ses_igb_azi_pol_fre_tur_lda_vie_mlt_swt_fbf_moo	-0.68899288959693	-1.6522609879081	0.1018538339578
730	wly_bul_swt_swe_hau_amh_heb_urd_tur_uzb_ses_jav_cic_ctl_lat_bsq_spa_owc_xho_mnd_pol_bos_igb_mol_bem_nor_est_fbf_dgb_hun_eng_sod_geo_ger_por_scr_fre_amr_mlt_rom_fin_swa_ind_cze_bat_jpn_tml_kor_glc_guj_tsn_afr_tag_prs_sid_sun_cnt_dut_ven_pan_aeg_ukr_hin_grk_krd_qcu_ita_svk_slo_bam_anl_lit_gam_arw_mao_rus_zul_ben_tsw_mly_tha_chh_knd_ewe_moo_aze_alb_mcd_azi_akn_vie_tig_yor_lda_dyu	-0.300435870708296	-0.711351467715194	0.478646915301135
731	mlt_mol_igb_arw_tig_anl_aeg_rus_tur_aze_dyu_tag_yor_ger_svk_bsq_ben_sod_fbf_cnt_spa_scr_zul_krd_cic_urd_hun_ven_tsw_fin_pol_heb_geo_lat_glc_pan_prs_hau_amh_hin_est_bam_ind_cze_mao_jpn_knd_kor_ukr_dut_xho_eng_sun_ita_gam_jav_mnd_ctl_tsn_lit_chh_bos_por_bul_nor_qcu_alb_guj_fre_swa_owc_grk_wly_afr_bat_slo_dgb_rom_bem_mly_tha_amr_tml_moo_ses_uzb_mcd_swe_azi_ewe_vie_sid_swt_lda_akn	-1.37815271152816	-3.40844322821342	0.000967358439101405
732	anl_urd_ven_eng_heb_sid_aeg_ita_aze_tur_tsn_jav_ewe_spa_pol_bsq_ctl_owc_bam_cnt_alb_dut_igb_ben_zul_glc_fin_swt_yor_hun_nor_chh_geo_rom_slo_ger_lat_hau_wly_prs_est_cic_mao_krd_tag_jpn_knd_kor_cze_arw_fbf_grk_ind_guj_mlt_mly_mnd_fre_swa_scr_sod_bul_swe_svk_ukr_qcu_afr_hin_rus_lda_tig_mcd_amh_mol_sun_pan_ses_por_moo_bat_tha_gam_tml_xho_akn_azi_lit_bos_uzb_tsw_vie_amr_dyu_bem_dgb	-0.185997376719177	-0.439052196580825	0.661642113109454
733	gam_ben_dyu_bos_wly_heb_sid_mcd_tur_aze_yor_mao_moo_spa_lit_bsq_por_anl_xho_mnd_hin_rom_zul_nor_tsw_krd_hun_tsn_igb_fin_afr_amh_geo_cze_glc_bul_dut_owc_chh_rus_est_bam_mly_ger_sun_jpn_knd_kor_lat_svk_bem_pan_tag_ukr_hau_ind_cnt_scr_ses_eng_tig_swe_ita_guj_fre_qcu_alb_prs_urd_ewe_mlt_slo_amr_mol_bat_pol_lda_arw_swt_jav_tha_aeg_tml_ven_cic_azi_grk_ctl_uzb_fbf_vie_sod_dgb_akn_swa	-0.156621486233208	-0.36929581053515	0.712746749499848
734	mlt_guj_ven_prs_aeg_chh_tig_spa_azi_tur_bem_sun_yor_eng_mcd_bsq_por_hau_ewe_mnd_alb_pan_tsn_rus_ses_bul_hun_xho_akn_est_mol_sod_geo_scr_bos_arw_ben_wly_amh_pol_fin_tsw_tag_ctl_jav_jpn_tml_kor_glc_urd_fbf_afr_ind_svk_owc_bat_cnt_ger_cic_cze_gam_ukr_krd_ita_rom_qcu_dut_hin_lat_bam_heb_fre_anl_swe_mao_nor_zul_grk_dgb_mly_tha_amr_knd_moo_lda_uzb_slo_lit_aze_dyu_vie_sid_igb_swt_swa	0.378084318997106	0.891225868302006	0.375107984742017
735	amr_scr_ses_svk_owc_aeg_mlt_slo_azi_tur_dgb_mao_tsw_guj_bul_bsq_urd_hau_ewe_cnt_afr_pol_cic_mcd_swt_arw_hun_dyu_igb_fin_hin_chh_geo_prs_dut_lit_ben_sid_wly_bos_est_bem_tag_rus_mly_jpn_tml_kor_cze_nor_ven_mol_jav_grk_gam_sun_mnd_ger_xho_por_heb_fre_lat_krd_eng_qcu_spa_pan_rom_fbf_amh_ukr_tig_alb_bat_ita_bam_ctl_akn_ind_tha_anl_knd_yor_lda_aze_swe_glc_uzb_tsn_vie_sod_swa_moo_zul	-0.822330254152901	-1.98357913035059	0.0502517206277837
736	aeg_ger_ewe_krd_chh_heb_sid_pol_azi_uzb_fbf_sun_igb_cze_eng_bsq_ita_amh_ses_cnt_scr_dut_tsw_bos_swt_pan_est_bem_zul_hun_prs_amr_geo_mcd_mol_lat_fre_sod_mlt_lit_fin_dyu_bat_bul_ind_jpn_knd_kor_nor_alb_swa_glc_mao_arw_tig_mly_mnd_svk_lda_slo_gam_swe_por_guj_spa_qcu_grk_urd_rom_cic_hau_rus_anl_hin_jav_ben_tsn_afr_moo_tag_tha_owc_tml_ven_akn_tur_ukr_ctl_aze_bam_vie_wly_yor_xho_dgb	-0.518208678340459	-1.23433693238569	0.220187302130754
737	sod_afr_dgb_swe_chh_amh_heb_hin_uzb_aze_moo_tag_tsw_lat_eng_bsq_lit_wly_igb_cnt_por_prs_ven_scr_bam_ctl_est_xho_akn_fin_cze_hau_geo_pan_alb_krd_ita_owc_amr_pol_hun_bem_jav_guj_bat_jpn_tml_kor_ger_bos_yor_spa_ind_grk_tig_mly_mnd_svk_fbf_slo_aeg_arw_glc_dut_rom_qcu_ukr_bul_mol_lda_anl_ben_sid_fre_mao_nor_zul_mcd_ewe_sun_tha_mlt_knd_ses_swt_azi_urd_rus_tur_tsn_vie_gam_cic_swa_dyu	0.0453242919497916	0.106733839868844	0.915230040708285
738	anl_eng_xho_cze_mlt_sod_hau_ctl_azi_uzb_ses_mly_fbf_svk_bul_bsq_pol_heb_dgb_mnd_hin_glc_ven_por_cic_lit_hun_tsn_akn_fin_grk_chh_geo_alb_scr_urd_rom_aeg_wly_lat_est_ewe_tag_krd_mao_jpn_tml_kor_mcd_guj_bem_rus_bat_afr_owc_ind_cnt_pan_tsw_ita_amr_fre_dut_nor_prs_qcu_bos_swe_mol_dyu_gam_ukr_amh_ben_sun_slo_zul_ger_lda_jav_tha_sid_knd_yor_swa_tur_spa_arw_aze_igb_vie_tig_moo_bam_swt	-1.03968197192094	-2.54351469970034	0.0126242435598595
739	wly_guj_ses_ukr_amr_hau_owc_krd_azi_aze_bem_mly_swa_lit_spa_bsq_por_mlt_tsn_mnd_dut_prs_moo_afr_tsw_lat_hun_cic_bam_fin_ger_anl_geo_scr_mcd_bul_svk_gam_aeg_urd_est_fbf_tag_fre_jav_jpn_knd_kor_pan_slo_zul_ctl_bat_grk_amh_ind_cnt_nor_ewe_ita_chh_pol_cze_mol_alb_qcu_rom_swe_glc_dyu_tig_bos_sid_hin_sun_eng_igb_arw_dgb_mao_tha_sod_tml_yor_lda_uzb_rus_ben_tur_swt_vie_heb_ven_akn_xho	-0.73507116853659	-1.7663864442109	0.0806122782293626
740	sod_guj_moo_rom_owc_tig_amh_bos_tur_azi_swa_tag_tsw_grk_alb_bsq_hin_wly_akn_cnt_prs_nor_fbf_scr_bam_swe_est_igb_xho_hun_fre_aeg_geo_ctl_dut_glc_cze_amr_gam_urd_fin_dgb_bat_pol_jav_jpn_tml_kor_ukr_lat_lda_pan_mly_krd_mlt_ind_mnd_arw_ses_ben_anl_slo_mol_svk_afr_qcu_ita_ger_lit_zul_sid_rus_heb_por_sun_bul_ven_mcd_bem_mao_tha_chh_knd_tsn_dyu_uzb_spa_eng_aze_swt_vie_hau_ewe_yor_cic	-0.280892320349327	-0.665694968154049	0.50725385687228
741	aeg_bul_fbf_ita_amr_sid_tig_mcd_uzb_aze_dgb_bat_ven_dut_afr_bsq_fre_owc_dyu_cnt_arw_ctl_tsn_glc_swa_nor_est_tsw_ewe_hun_rus_chh_geo_urd_por_svk_guj_hau_sod_eng_fin_yor_sun_ger_jav_jpn_tml_kor_alb_bos_lda_grk_tag_pol_wly_mao_mnd_mol_zul_slo_anl_swe_pan_lat_prs_qcu_ben_lit_krd_xho_heb_scr_amh_hin_ind_cze_bem_ukr_swt_mly_tha_gam_knd_ses_cic_tur_spa_rom_azi_bam_vie_mlt_akn_igb_moo	-0.0926187390220681	-0.218371227445708	0.827618353713253
742	wly_fre_swa_slo_sid_sod_chh_rom_azi_aze_ewe_jav_tsw_cze_grk_bsq_afr_heb_bam_mnd_alb_arw_lda_krd_akn_por_fin_dyu_swt_hun_bul_amr_geo_pol_swe_dut_scr_anl_owc_eng_est_ses_mly_spa_ind_jpn_knd_kor_lit_ukr_xho_glc_tag_lat_hau_mao_cnt_ben_igb_hin_aeg_pan_urd_mcd_ita_qcu_nor_rus_bos_yor_mlt_svk_gam_guj_bat_mol_moo_ger_ven_sun_tha_amh_tml_dgb_tsn_tur_prs_ctl_uzb_cic_vie_tig_zul_fbf_bem	-0.335475798823964	-0.79690908576886	0.427533636037637
743	anl_ita_akn_hin_owc_amr_gam_pan_uzb_azi_bam_jav_lda_ctl_grk_bsq_ukr_tig_ewe_mnd_afr_arw_ven_ger_yor_nor_est_tsw_ses_hun_dut_mlt_geo_guj_mcd_pol_glc_wly_amh_ben_fin_swt_mly_slo_mao_jpn_knd_kor_fre_scr_dgb_lit_ind_krd_chh_bat_cnt_alb_bem_swe_sid_rom_cze_prs_lat_qcu_bos_spa_eng_tsn_sod_svk_heb_mol_sun_rus_igb_urd_swa_tag_tha_aeg_tml_zul_dyu_tur_por_bul_aze_moo_vie_hau_fbf_xho_cic	-0.808386888397441	-1.94978599011897	0.0542137214780695
744	heb_afr_moo_por_amr_aeg_hau_krd_aze_tur_tsn_sun_tsw_alb_glc_bsq_ben_sid_bem_cnt_rom_arw_xho_pan_ewe_scr_est_bam_fbf_hun_lit_sod_geo_ukr_swe_lat_fre_tig_wly_cze_fin_swt_mly_grk_mao_jpn_tml_kor_dut_rus_akn_spa_tag_bos_chh_bat_mnd_prs_dyu_nor_owc_hin_ctl_mol_urd_qcu_bul_mcd_guj_lda_mlt_svk_anl_ita_ind_slo_cic_eng_dgb_jav_tha_gam_knd_zul_ven_uzb_ger_pol_azi_ses_vie_amh_yor_igb_swa	0.138836889986239	0.32668056473612	0.744643579133525
745	mlt_ita_bam_glc_hau_tig_chh_swe_aze_uzb_dgb_jav_cic_fre_mcd_bsq_lat_amr_lda_mnd_urd_rus_ses_lit_swa_dut_est_bem_akn_fin_arw_gam_geo_grk_guj_ben_cze_aeg_owc_mol_hun_xho_mly_nor_sun_jpn_tml_kor_hin_eng_swt_pol_bat_ger_amh_mao_cnt_svk_fbf_bos_heb_pan_prs_spa_por_qcu_krd_ctl_alb_tsw_sod_scr_anl_afr_tag_ukr_dyu_slo_yor_ind_tha_sid_knd_ewe_igb_azi_rom_bul_tur_moo_vie_wly_ven_tsn_zul	0.239817462440454	0.564400217715303	0.573840521786124
746	tig_swe_ewe_pan_amh_wly_aeg_glc_uzb_azi_yor_bat_ven_ctl_afr_bsq_ben_gam_bam_cnt_lit_ger_xho_krd_cic_dut_est_bem_akn_hun_cze_hau_geo_nor_rom_scr_spa_amr_heb_grk_fin_swt_jav_fre_ind_jpn_tml_kor_eng_urd_ses_mol_tag_lat_anl_sun_mnd_slo_dgb_pol_chh_bul_hin_rus_ukr_qcu_arw_por_svk_lda_sid_mcd_owc_prs_mao_alb_igb_guj_swa_mly_tha_sod_knd_tsw_fbf_aze_ita_bos_tur_moo_vie_mlt_dyu_tsn_zul	-0.857429916925632	-2.07225894909096	0.0410090817782549
747	hau_nor_dgb_lat_sod_gam_owc_rus_tur_azi_swt_mao_bam_lit_eng_bsq_hin_aeg_xho_cnt_ctl_krd_igb_ita_akn_ben_hun_tsn_bem_est_spa_amr_geo_mol_grk_fre_bos_mlt_anl_cze_fin_moo_tag_por_jav_jpn_tml_kor_bul_scr_tsw_rom_bat_svk_heb_mly_mnd_alb_ewe_swe_sid_guj_prs_afr_slo_qcu_mcd_urd_arw_yor_chh_pol_amh_dut_ind_glc_ses_pan_fbf_sun_tha_tig_knd_dyu_zul_uzb_ger_ukr_aze_swa_vie_wly_lda_cic_ven	-0.530811512326146	-1.26421127794598	0.209313531479583
748	wly_bul_ven_krd_heb_sid_hau_slo_tur_uzb_tsn_ind_swa_mol_urd_bsq_arw_sod_zul_mnd_rom_lat_bem_ukr_ses_afr_est_igb_tsw_hun_ben_anl_geo_pan_ctl_ita_lit_chh_aeg_swe_fin_xho_bat_hin_sun_jpn_tml_kor_alb_eng_fbf_fre_tag_cze_amh_mly_cnt_pol_yor_nor_owc_ger_guj_spa_mcd_qcu_dut_por_prs_bam_amr_glc_mlt_svk_mao_rus_dgb_bos_lda_jav_tha_gam_knd_swt_dyu_aze_scr_grk_azi_moo_vie_tig_ewe_akn_cic	0.13712924054836	0.322913812477799	0.747485413069122
749	mlt_rom_dyu_scr_anl_owc_sid_pan_uzb_aze_ven_tag_cic_fre_lit_bsq_hin_sod_tsn_mnd_mcd_rus_swa_cze_akn_arw_est_dgb_xho_fin_swe_aeg_geo_lat_krd_afr_ita_hau_gam_mol_hun_zul_ind_urd_mao_jpn_knd_kor_glc_ukr_bem_guj_jav_slo_heb_mly_cnt_bos_igb_ger_tig_ctl_svk_dut_alb_qcu_ben_nor_grk_tsw_wly_prs_chh_spa_sun_por_moo_bul_fbf_bat_tha_amr_tml_yor_lda_tur_pol_eng_azi_ses_vie_amh_ewe_bam_swt	-0.0162057237716901	-0.0381826188764849	0.969623922840369
750	tig_por_tsw_alb_aeg_heb_wly_lit_aze_uzb_ewe_tag_ven_krd_ger_bsq_slo_amh_swa_mnd_urd_pan_dyu_svk_bem_nor_est_fbf_cic_hun_swe_anl_geo_rus_arw_ita_guj_hau_sid_lat_fin_yor_mao_ctl_jav_jpn_tml_kor_afr_dut_xho_fre_mly_rom_owc_ind_cnt_glc_akn_prs_chh_mol_bul_ukr_hin_qcu_spa_cze_eng_lda_sod_ben_amr_bos_sun_pol_moo_mcd_swt_bat_tha_gam_knd_zul_bam_tur_scr_grk_azi_tsn_vie_mlt_dgb_ses_igb	0.145079005602285	0.341452527468956	0.733533230750957
751	wly_por_swa_glc_amh_aeg_hau_ben_azi_uzb_cic_tag_xho_eng_swe_bsq_hin_gam_dyu_cnt_urd_arw_lda_bul_tsw_nor_hun_zul_yor_fin_grk_owc_geo_cze_spa_ger_dut_sid_anl_guj_est_igb_mao_rus_ind_jpn_knd_kor_afr_ita_dgb_mol_jav_scr_amr_sun_mnd_lit_akn_mcd_tig_rom_slo_prs_svk_qcu_alb_ukr_pan_bem_mlt_pol_sod_lat_mly_fre_fbf_ctl_ven_bat_tha_chh_tml_tsn_swt_aze_bos_krd_tur_ses_vie_heb_bam_moo_ewe	-0.194205615218295	-0.458650689484594	0.647555096535258
752	owc_bul_lda_rom_wly_hau_aeg_pan_aze_tur_swa_tag_ses_krd_prs_bsq_ukr_tig_tsw_mnd_alb_slo_tsn_dut_bem_cze_fin_ewe_fbf_hun_svk_sod_geo_grk_ben_urd_arw_heb_amr_mol_est_swt_jav_ger_mao_jpn_knd_kor_mcd_guj_akn_glc_mly_bos_sid_ind_cnt_rus_zul_nor_gam_swe_spa_scr_ctl_qcu_lat_por_hin_igb_chh_eng_amh_pol_sun_lit_dyu_afr_bam_bat_tha_anl_tml_xho_dgb_azi_fre_ita_uzb_yor_vie_mlt_moo_cic_ven	-1.01764600918256	-2.4788666769259	0.0149821522428897
753	sid_ctl_ses_svk_owc_amr_chh_pan_uzb_azi_moo_mao_dyu_mcd_mol_bsq_grk_gam_zul_cnt_rus_bos_ewe_por_igb_spa_hun_ven_xho_est_eng_hau_geo_alb_pol_lat_ger_heb_sod_dut_fin_bam_sun_ukr_tag_jpn_tml_kor_ben_bul_tsn_arw_mly_rom_anl_ind_mnd_scr_bem_swe_amh_krd_ita_hin_fre_qcu_glc_prs_urd_cic_tig_nor_aeg_lit_bat_guj_tsw_slo_lda_jav_tha_wly_knd_akn_dgb_tur_cze_afr_aze_swa_vie_mlt_swt_yor_fbf	-0.419240758292548	-0.997066229161379	0.321319582677543
754	mlt_scr_zul_alb_gam_amh_heb_bul_tur_azi_akn_sun_bam_guj_grk_bsq_fre_sod_ewe_mnd_por_lit_cic_glc_swt_ctl_est_tsn_xho_hun_slo_owc_geo_pan_arw_svk_hin_chh_anl_mol_fin_lda_ind_dut_jav_jpn_tml_kor_cze_nor_dyu_ukr_mao_ita_aeg_bat_cnt_ger_ses_afr_tig_swe_spa_mcd_pol_qcu_ben_rom_eng_ven_amr_lat_wly_bos_tag_rus_moo_krd_yor_mly_tha_sid_knd_swa_tsw_aze_prs_urd_uzb_fbf_vie_hau_igb_dgb_bem	-0.356338644134896	-0.843664641273264	0.401021657536503
755	chh_por_swt_cze_anl_sod_mlt_fre_uzb_azi_igb_sun_ewe_alb_afr_bsq_lit_heb_dgb_cnt_prs_hin_yor_scr_bem_dut_fin_bam_swa_hun_arw_amr_geo_pan_swe_rom_pol_gam_tig_bos_est_lda_mao_ger_tag_jpn_tml_kor_ukr_eng_zul_krd_ind_grk_owc_bat_mnd_glc_moo_mol_wly_urd_slo_nor_rus_qcu_mcd_ita_svk_ses_amh_bul_sid_ctl_mly_spa_tsn_lat_dyu_jav_tha_aeg_knd_xho_fbf_aze_ben_guj_tur_tsw_vie_hau_ven_akn_cic	-0.177528167730629	-0.418940192423279	0.676225852913074
756	hau_slo_bem_lat_sod_chh_aeg_cze_uzb_tur_dyu_bat_ses_guj_dut_bsq_lit_sid_swt_mnd_alb_svk_ewe_nor_lda_spa_fin_moo_zul_hun_bos_heb_geo_ctl_rus_por_mcd_mlt_amr_fre_est_yor_sun_urd_mly_jpn_knd_kor_eng_ita_fbf_arw_ind_hin_owc_jav_cnt_rom_dgb_mol_anl_afr_grk_ger_krd_qcu_ben_scr_pol_tsn_amh_ukr_gam_pan_tag_prs_akn_bul_bam_mao_tha_tig_tml_swa_xho_aze_glc_swe_azi_tsw_vie_wly_cic_igb_ven	-0.903818237380138	-2.19405244780576	0.03072328191447
757	anl_swe_lda_svk_mlt_owc_amr_bos_aze_uzb_moo_bat_tsn_arw_glc_bsq_urd_gam_ewe_cnt_por_ita_yor_cze_ven_mcd_hun_fbf_dyu_est_rom_heb_geo_prs_scr_ben_dut_aeg_hau_eng_fin_zul_jav_hin_tag_jpn_knd_kor_guj_grk_tsw_spa_mao_krd_wly_mly_mnd_mol_bam_ctl_sod_lat_ger_bul_ukr_qcu_fre_rus_afr_bem_amh_pol_chh_lit_ind_nor_xho_alb_igb_sun_tha_tig_tml_swt_swa_azi_pan_slo_tur_akn_vie_sid_dgb_cic_ses	-0.918310200185722	-2.23282919871028	0.0279595417742124
758	amr_arw_tsn_mol_owc_anl_wly_bul_aze_tur_bem_mly_cic_ger_rus_bsq_nor_gam_zul_cnt_prs_eng_xho_krd_ven_afr_hun_bam_swa_fin_ben_sid_geo_fre_por_guj_rom_aeg_amh_ctl_est_igb_sun_mcd_jav_jpn_knd_kor_swe_pol_lda_grk_mao_dut_hau_tag_mnd_slo_dgb_scr_sod_cze_lat_svk_glc_qcu_ukr_urd_alb_fbf_chh_bos_tig_spa_bat_hin_yor_ita_ses_ind_tha_mlt_tml_dyu_ewe_uzb_lit_pan_azi_moo_vie_heb_tsw_akn_swt	-0.629504987853115	-1.50573319759066	0.135524722329622
759	gam_pol_cic_ukr_chh_owc_wly_mol_tur_azi_yor_mly_akn_rom_ger_bsq_krd_hau_bam_cnt_nor_cze_igb_guj_bem_pan_hun_swa_moo_fin_bul_amr_geo_por_rus_scr_dut_sod_mlt_swe_est_ses_jav_ita_mao_jpn_knd_kor_slo_hin_swt_fre_tag_svk_amh_sun_mnd_prs_ven_urd_anl_glc_bos_arw_grk_qcu_alb_eng_mcd_dyu_tig_afr_aeg_spa_bat_lat_fbf_ben_tsn_ind_tha_heb_tml_tsw_zul_aze_ctl_lit_uzb_xho_vie_sid_dgb_lda_ewe	-0.325649348857817	-0.770492313486934	0.442960861395415
760	gam_prs_swa_eng_owc_wly_amh_spa_azi_aze_ewe_jav_tsw_arw_guj_bsq_afr_anl_dgb_mnd_ita_ukr_swt_ben_fbf_lat_fin_bem_tsn_est_cze_heb_geo_fre_alb_grk_scr_hau_sod_hin_hun_yor_mao_svk_tag_jpn_knd_kor_nor_ctl_xho_dut_bat_krd_amr_sun_cnt_bos_dyu_pan_sid_rus_pol_rom_glc_qcu_slo_swe_mol_zul_aeg_lit_mlt_por_ind_urd_moo_ger_igb_mly_tha_tig_tml_bam_cic_tur_bul_mcd_uzb_lda_vie_chh_ven_ses_akn	-0.176516630525788	-0.416978068584829	0.677655384135558
761	mlt_guj_akn_urd_heb_owc_sid_pol_tur_uzb_ewe_sun_bem_nor_bos_bsq_ger_amh_igb_cnt_ukr_alb_tsn_bul_dgb_cze_est_ven_moo_hun_grk_anl_geo_scr_hin_dut_mol_wly_aeg_lit_fin_zul_jav_ctl_ind_jpn_knd_kor_slo_glc_lda_svk_tag_spa_hau_mao_mnd_ita_cic_ben_chh_eng_afr_fre_mcd_qcu_pan_lat_swe_tsw_sod_arw_amr_rus_mly_krd_swt_prs_yor_bat_tha_tig_tml_swa_fbf_aze_por_rom_azi_ses_vie_gam_xho_dyu_bam	-0.228580624136936	-0.539598191024584	0.590763800906511
762	hau_bul_igb_grk_anl_aeg_mlt_bos_azi_aze_dgb_tag_xho_pol_prs_bsq_ita_amr_bem_cnt_ctl_mcd_ven_mol_swt_eng_fin_dyu_zul_hun_ger_sid_geo_scr_arw_guj_swe_tig_wly_rus_est_yor_sun_cze_jav_jpn_knd_kor_rom_slo_tsw_hin_bat_spa_sod_ind_mnd_pan_cic_por_owc_ukr_glc_lit_nor_qcu_afr_svk_krd_moo_chh_dut_gam_fre_mao_lat_ses_urd_swa_mly_tha_heb_tml_fbf_bam_uzb_alb_ben_tur_tsn_vie_amh_ewe_lda_akn	-0.653304338823066	-1.56066832813517	0.121998661927558
763	sid_pan_ses_cze_hau_owc_chh_lit_tur_uzb_akn_mly_bem_slo_svk_bsq_arw_gam_fbf_mnd_dut_alb_dgb_bul_moo_ger_fin_yor_ven_est_mol_aeg_geo_por_ukr_spa_ita_heb_tig_nor_hun_dyu_tag_ctl_jav_jpn_tml_kor_pol_rus_igb_mcd_bat_bos_amr_ind_cnt_grk_cic_swe_sod_glc_lat_hin_scr_qcu_prs_fre_guj_swa_anl_ben_wly_urd_mao_krd_lda_eng_bam_sun_tha_amh_knd_xho_tsn_azi_rom_afr_aze_tsw_vie_mlt_swt_zul_ewe	0.146463331568371	0.34542854561127	0.730552320474209
764	aeg_bos_igb_rus_sid_owc_amh_spa_uzb_tur_lda_ind_moo_ctl_eng_bsq_cze_heb_tsw_cnt_prs_scr_swa_rom_bem_arw_fin_ses_bam_hun_urd_chh_geo_krd_ger_ben_dut_mlt_tig_pol_est_swt_mao_fre_tag_jpn_tml_kor_alb_guj_yor_por_mly_slo_wly_sun_mnd_pan_akn_grk_hau_nor_lit_hin_bul_qcu_svk_swe_lat_tsn_gam_ita_sod_glc_jav_ukr_cic_mol_ven_bat_tha_anl_knd_dgb_ewe_azi_mcd_afr_aze_fbf_vie_amr_zul_xho_dyu	-0.559794974916629	-1.33352756648769	0.185615748751995
765	amr_ita_akn_ben_heb_tig_chh_mcd_azi_tur_fbf_bat_xho_pan_svk_bsq_mol_wly_tsw_cnt_glc_lat_moo_bos_zul_swe_fin_swt_bem_hun_ukr_sod_geo_rom_krd_dut_bul_mlt_owc_pol_est_bam_sun_fre_jav_jpn_knd_kor_ger_nor_cic_eng_tag_guj_amh_mly_mnd_arw_ewe_ctl_hau_prs_afr_por_rus_qcu_alb_cze_urd_ven_sid_slo_anl_lit_mao_scr_swa_grk_tsn_ind_tha_aeg_tml_ses_dyu_aze_spa_hin_uzb_dgb_vie_gam_lda_yor_igb	0.0841384461611468	0.198020879084373	0.843460932387584
766	gam_guj_igb_grk_anl_hau_owc_rom_tur_azi_cic_bat_zul_cze_lat_bsq_swe_aeg_bam_mnd_afr_glc_swa_ben_tsw_lit_fin_lda_fbf_hun_scr_wly_geo_ita_urd_por_slo_mlt_amh_nor_est_swt_mly_pol_mao_jpn_knd_kor_mol_mcd_tsn_dut_ind_ger_amr_sun_cnt_bul_xho_prs_sod_hin_ukr_fre_eng_qcu_svk_rus_bos_dgb_sid_arw_tig_pan_jav_spa_ven_ctl_akn_tag_tha_chh_tml_ewe_moo_uzb_alb_krd_aze_dyu_vie_heb_bem_yor_ses	-0.522513899972329	-1.24504452557875	0.216243502072623
767	amr_pol_lda_guj_sid_hau_heb_urd_aze_tur_ewe_sun_swt_hin_swe_bsq_bul_amh_dgb_cnt_lit_glc_tsn_ben_tsw_ukr_est_cic_zul_hun_mcd_tig_geo_rom_eng_mol_spa_gam_sod_rus_fin_bam_tag_dut_mly_jpn_knd_kor_scr_bos_swa_ita_bat_afr_anl_mao_mnd_por_bem_lat_owc_grk_ger_slo_arw_qcu_fre_pan_alb_igb_chh_nor_mlt_prs_jav_krd_ven_ctl_yor_ind_tha_wly_tml_moo_dyu_azi_cze_svk_uzb_ses_vie_aeg_fbf_xho_akn	-0.184425131574647	-0.435241676125709	0.664395436750713
768	sid_svk_fbf_swe_wly_hau_aeg_spa_azi_aze_xho_tag_swt_mol_dut_bsq_scr_heb_dgb_cnt_pan_nor_zul_hin_bam_ger_est_ven_lda_hun_lat_anl_geo_rus_arw_guj_mcd_amr_tig_rom_fin_moo_ind_alb_jav_jpn_tml_kor_bul_krd_tsw_slo_mao_prs_mlt_sun_mnd_pol_ewe_glc_chh_eng_afr_cze_lit_qcu_bos_ben_urd_akn_sod_ctl_owc_por_bat_grk_yor_ita_tsn_mly_tha_gam_knd_dyu_bem_uzb_ukr_fre_tur_swa_vie_amh_igb_ses_cic	-0.912810644260405	-2.21848471010933	0.0289554557258354
769	aeg_grk_tsw_rus_tig_sid_owc_afr_aze_azi_igb_jav_lda_slo_krd_bsq_bul_hau_fbf_mnd_ben_ita_ven_alb_yor_pan_est_akn_swt_fin_ukr_anl_geo_fre_ctl_por_rom_mlt_sod_guj_hun_cic_mly_arw_ind_jpn_tml_kor_bos_swe_bam_hin_mao_prs_amr_sun_cnt_scr_bem_svk_amh_lit_eng_spa_nor_qcu_mol_mcd_pol_zul_chh_glc_gam_cze_tag_lat_xho_urd_ewe_bat_tha_wly_knd_ses_tsn_uzb_ger_dut_tur_dyu_vie_heb_moo_dgb_swa	-0.669898423469616	-1.602624843635	0.112408710703713
770	hau_pan_swt_nor_wly_sod_mlt_arw_uzb_azi_zul_jav_moo_afr_lit_bsq_alb_chh_yor_cnt_ger_dut_dyu_krd_ses_grk_est_igb_tsn_hun_prs_owc_geo_mol_mcd_lat_cze_anl_sid_spa_fin_bem_mao_rus_sun_jpn_knd_kor_por_svk_ven_ben_bat_hin_aeg_ind_mnd_ctl_akn_slo_tig_pol_ukr_bul_fre_qcu_eng_scr_ita_dgb_amh_guj_amr_rom_mly_swe_ewe_urd_tsw_tag_tha_heb_tml_cic_fbf_aze_bos_glc_tur_lda_vie_gam_xho_bam_swa	0.0233535328183731	0.0549545661012851	0.956292545884064
771	sod_por_zul_arw_sid_chh_anl_prs_tur_azi_ewe_jav_swt_ita_ctl_bsq_pan_amr_cic_mnd_afr_grk_bem_pol_swa_lit_est_xho_dyu_fin_lat_mlt_geo_nor_eng_mcd_ukr_hau_heb_hin_hun_moo_tag_alb_sun_jpn_knd_kor_bul_svk_ven_scr_bat_mol_owc_ind_cnt_ger_ses_ben_amh_glc_krd_rus_spa_qcu_bos_urd_guj_lda_wly_fre_aeg_swe_mly_cze_tsw_rom_bam_mao_tha_gam_tml_akn_igb_aze_dut_slo_uzb_dgb_vie_tig_fbf_yor_tsn	-0.652814369282885	-1.56273850512944	0.121510706605641
772	amr_swe_bem_por_mlt_heb_amh_nor_uzb_azi_akn_sun_ses_urd_dut_bsq_arw_owc_ven_mnd_krd_glc_moo_mol_fbf_alb_hun_bam_lda_est_slo_wly_geo_eng_bos_prs_mcd_aeg_sod_hin_fin_swa_bat_ita_tag_jpn_knd_kor_pol_rus_zul_ukr_mao_ctl_gam_jav_cnt_guj_swt_lit_chh_ger_cze_grk_scr_qcu_rom_svk_afr_yor_tig_ben_hau_fre_mly_pan_tsw_spa_dgb_ind_tha_sid_tml_cic_ewe_aze_bul_lat_tur_igb_vie_anl_tsn_dyu_xho	-0.684941976762384	-1.64631971023408	0.103073362255849
773	owc_fre_dyu_urd_tig_gam_aeg_cze_azi_aze_ewe_sun_zul_eng_rus_bsq_dut_sod_tsn_cnt_swe_ben_cic_mcd_swa_guj_fin_dgb_ses_hun_prs_sid_geo_ctl_mol_hin_lat_amh_hau_glc_est_akn_jav_bul_bat_jpn_knd_kor_rom_por_lda_slo_tag_lit_heb_ind_mnd_bos_ven_afr_wly_grk_scr_ger_ita_qcu_svk_alb_ukr_bem_anl_pan_mlt_nor_mao_pol_moo_arw_swt_mly_tha_amr_tml_fbf_bam_uzb_spa_krd_tur_tsw_vie_chh_yor_igb_xho	-0.224217068336101	-0.529726156356101	0.5975641671967
774	aeg_spa_xho_fre_wly_sid_hau_cze_azi_uzb_tsn_sun_bem_guj_bos_bsq_alb_amh_lda_mnd_ctl_ger_fbf_glc_tsw_mol_est_dgb_swa_fin_ita_heb_geo_rus_krd_arw_rom_owc_anl_lat_hun_ses_mly_dut_tag_jpn_tml_kor_prs_pol_igb_slo_jav_lit_amr_ind_cnt_scr_cic_eng_mlt_grk_afr_ukr_hin_qcu_bul_urd_mcd_swt_gam_por_tig_nor_mao_pan_ven_swe_akn_bat_tha_sod_knd_ewe_bam_tur_svk_ben_aze_moo_vie_chh_zul_yor_dyu	-0.366318535666225	-0.86750814472393	0.387896575109595
775	wly_lit_moo_spa_gam_sod_owc_ben_uzb_aze_lda_ind_swa_por_swe_bsq_ctl_chh_swt_cnt_mcd_alb_xho_prs_zul_slo_fin_igb_tsn_est_bul_tig_geo_urd_lat_scr_svk_amh_aeg_grk_hun_ven_tag_pan_mly_jpn_knd_kor_fre_arw_yor_eng_sun_ger_heb_jav_mnd_guj_dyu_dut_anl_krd_ita_rus_cze_qcu_mol_hin_ukr_bem_hau_pol_sid_rom_bat_nor_tsw_glc_bam_mao_tha_amr_tml_dgb_akn_azi_bos_afr_tur_fbf_vie_mlt_ewe_ses_cic	0.136093445560167	0.321149335215879	0.748817829780608
776	hau_cze_tsn_afr_gam_amh_amr_bos_azi_tur_xho_jav_moo_alb_prs_bsq_krd_chh_ewe_cnt_ger_mol_bam_pan_ven_dut_fin_ses_swa_hun_arw_tig_geo_ukr_ita_guj_rom_sid_heb_nor_est_fbf_mao_slo_bat_jpn_knd_kor_fre_hin_akn_eng_tag_scr_sod_mly_mnd_lat_dgb_glc_aeg_mcd_lit_ben_grk_qcu_bul_urd_pol_lda_wly_rus_anl_spa_ind_svk_zul_ctl_swt_sun_tha_mlt_tml_cic_bem_uzb_por_swe_aze_igb_vie_owc_tsw_yor_dyu	0.267631859881141	0.630498454764298	0.529914804155271
777	owc_grk_yor_hin_chh_aeg_sid_nor_uzb_tur_swt_mly_bam_alb_afr_bsq_bul_hau_zul_cnt_lit_pan_akn_fre_lda_svk_hun_bem_ses_fin_rus_gam_geo_pol_ben_glc_por_wly_amh_bos_est_fbf_mao_scr_sun_jpn_knd_kor_ita_arw_cic_ukr_tag_swe_sod_bat_mnd_ger_tsn_ctl_heb_slo_lat_spa_urd_qcu_mcd_dut_krd_dgb_tig_prs_amr_rom_ind_cze_ewe_mol_igb_jav_tha_mlt_tml_ven_dyu_aze_eng_guj_azi_xho_vie_anl_moo_swa_tsw	-0.338051232661643	-0.801165779580891	0.425077836085202
778	sod_prs_ven_mcd_anl_mlt_hau_bul_aze_azi_cic_jav_igb_lit_por_bsq_swe_heb_ewe_mnd_guj_bos_lda_eng_moo_svk_hun_tsn_swt_est_slo_amr_geo_fre_mol_pol_ctl_owc_gam_krd_fin_xho_sun_hin_bat_jpn_tml_kor_ukr_grk_bam_rom_mly_scr_sid_tag_cnt_urd_swa_nor_tig_dut_afr_alb_lat_qcu_ita_glc_spa_akn_chh_rus_aeg_arw_mao_cze_dgb_ger_dyu_ind_tha_amh_knd_fbf_zul_tur_ben_pan_uzb_ses_vie_wly_bem_yor_tsw	-0.51010916431233	-1.2147666311008	0.227530402769255
779	owc_krd_fbf_ctl_aeg_sod_amr_afr_uzb_tur_moo_sun_tsn_alb_spa_bsq_glc_mlt_dgb_mnd_grk_por_dyu_hin_yor_arw_est_tsw_bem_fin_swe_anl_geo_dut_eng_ita_urd_amh_sid_bos_hun_swt_ind_mol_mao_jpn_tml_kor_ger_slo_akn_ukr_jav_rus_gam_bat_cnt_lit_igb_svk_hau_scr_lat_ben_bul_qcu_rom_cze_fre_ven_wly_pol_chh_mcd_tag_nor_cic_guj_lda_mly_tha_heb_knd_zul_ses_azi_prs_pan_aze_bam_vie_tig_ewe_swa_xho	-0.508674013608578	-1.20899854958597	0.229728153984265
780	sid_ctl_yor_krd_aeg_amr_owc_prs_aze_azi_bem_mly_ewe_mol_por_bsq_hin_hau_swa_mnd_guj_svk_zul_pan_akn_alb_hun_tsw_ses_est_dut_sod_geo_lat_ukr_fre_ita_heb_mlt_ben_fin_swt_mao_bul_jav_jpn_tml_kor_ger_eng_ven_pol_bat_nor_gam_sun_cnt_cze_dgb_grk_wly_glc_rom_urd_lit_qcu_arw_slo_bos_igb_tig_scr_chh_mcd_tag_spa_lda_rus_bam_ind_tha_anl_knd_dyu_moo_tur_swe_afr_uzb_cic_vie_amh_fbf_xho_tsn	-0.0478070580779571	-0.112740402442761	0.910479368177436
781	amh_glc_ses_ita_wly_hau_aeg_pol_aze_azi_swa_tag_dgb_por_afr_bsq_arw_sod_lda_mnd_hin_bul_fbf_ben_yor_mcd_fin_tsw_ewe_hun_krd_heb_geo_swe_ukr_rus_mol_tig_owc_bos_est_bem_bat_ger_ind_jpn_knd_kor_cze_lit_dyu_lat_mao_rom_gam_sun_cnt_slo_tsn_dut_chh_eng_svk_fre_nor_qcu_scr_pan_alb_bam_mlt_grk_sid_ctl_mly_prs_cic_guj_ven_jav_tha_anl_tml_zul_xho_tur_spa_urd_uzb_akn_vie_amr_igb_swt_moo	-0.713424636479207	-1.71153321776799	0.0903159232121555
782	hau_nor_ses_fre_aeg_sid_gam_ita_uzb_azi_dyu_sun_bem_svk_hin_bsq_grk_sod_fbf_cnt_alb_ben_akn_slo_tsn_krd_hun_cic_bam_fin_scr_mlt_geo_mcd_pol_guj_glc_wly_amr_swe_est_zul_tag_rus_bat_jpn_tml_kor_afr_spa_swt_cze_jav_ctl_heb_mly_mnd_ger_swa_dut_chh_ukr_rom_urd_bul_qcu_lat_prs_mol_ewe_amh_por_anl_pan_mao_lit_moo_arw_ven_ind_tha_tig_knd_dgb_yor_aze_eng_bos_tur_tsw_vie_owc_xho_igb_lda	0.518151308619396	1.22147877052368	0.22499216611813
783	hau_ger_akn_pan_tig_sid_wly_cze_aze_azi_dgb_tag_zul_dut_ctl_bsq_krd_gam_lda_mnd_rus_lat_bem_rom_ewe_fre_est_yor_dyu_fin_scr_chh_geo_ita_arw_lit_ben_aeg_owc_prs_hun_tsn_jav_hin_mao_jpn_knd_kor_svk_afr_tsw_pol_bat_bos_amr_sun_cnt_alb_bam_grk_anl_swe_nor_glc_eng_qcu_spa_mol_slo_ses_heb_por_amh_ukr_mly_guj_xho_mcd_ven_ind_tha_sod_tml_fbf_moo_tur_urd_bul_uzb_igb_vie_mlt_swt_cic_swa	0.213034926188932	0.501986139767631	0.61686369533055
784	tig_spa_tsn_slo_hau_anl_mlt_bos_aze_uzb_ses_bat_bam_pol_ger_bsq_guj_heb_xho_cnt_mcd_por_akn_cze_moo_afr_fin_igb_bem_hun_arw_chh_geo_lit_ukr_pan_mol_owc_sod_bul_est_ewe_tag_grk_sun_jpn_knd_kor_dut_alb_tsw_prs_ind_scr_sid_mly_mnd_urd_zul_nor_gam_ctl_ben_fre_eng_qcu_swe_ita_krd_dgb_wly_svk_amr_rus_mao_rom_swt_lat_fbf_jav_tha_aeg_tml_swa_ven_azi_hin_glc_tur_cic_vie_amh_dyu_lda_yor	-0.504731481417729	-1.19892381320357	0.233603555692016
785	amr_cze_bem_mcd_owc_amh_aeg_grk_uzb_tur_moo_jav_dgb_krd_ben_bsq_ctl_heb_yor_mnd_dut_nor_swt_arw_bam_slo_fin_xho_ses_hun_pol_gam_geo_alb_bos_pan_svk_chh_sid_ita_est_dyu_bat_scr_mly_jpn_knd_kor_guj_swe_fbf_lit_sun_eng_sod_mao_cnt_prs_swa_ger_hau_bul_lat_por_glc_qcu_hin_rus_fre_lda_wly_rom_anl_mol_tag_afr_ewe_urd_cic_ind_tha_mlt_tml_akn_tsn_azi_ukr_spa_aze_igb_vie_tig_zul_ven_tsw	-0.277064016670121	-0.654327441291466	0.514515766898225
786	tig_ukr_xho_alb_aeg_amh_chh_lit_azi_uzb_fbf_bat_cic_hin_lat_bsq_rus_sod_zul_mnd_ben_bos_igb_glc_swa_krd_fin_tsn_ses_est_pan_hau_geo_mol_swe_rom_bul_owc_wly_ger_hun_bam_mly_nor_jav_jpn_knd_kor_svk_eng_dyu_prs_mao_urd_amr_ind_cnt_arw_swt_fre_anl_afr_dut_pol_ctl_qcu_spa_ita_scr_akn_gam_slo_mlt_guj_tag_por_tsw_cze_ewe_sun_tha_heb_tml_ven_moo_aze_mcd_grk_tur_bem_vie_sid_lda_dgb_yor	0.321001257560396	0.75646475888692	0.451282644422636
787	sod_arw_akn_grk_aeg_gam_heb_hin_tur_aze_fbf_jav_bem_nor_eng_bsq_pan_hau_ven_mnd_ita_pol_ewe_ger_yor_ben_est_swt_ses_hun_dut_tig_geo_bul_alb_por_swe_sid_owc_rom_fin_tsn_sun_lat_mao_jpn_tml_kor_fre_bos_cic_spa_ind_cze_amh_bat_cnt_guj_zul_rus_anl_krd_urd_lit_prs_qcu_mol_glc_afr_swa_wly_svk_chh_scr_tag_ukr_moo_ctl_lda_mly_tha_mlt_knd_bam_dgb_azi_mcd_slo_uzb_dyu_vie_amr_xho_tsw_igb	-0.386808718033557	-0.917270136424474	0.361373753676827
788	sod_pan_moo_lit_owc_mlt_sid_nor_azi_tur_fbf_mly_cic_ben_krd_bsq_hin_chh_swa_mnd_guj_slo_xho_scr_zul_rus_est_bem_tsw_fin_ctl_amh_geo_spa_bos_rom_mol_hau_anl_pol_hun_swt_ind_swe_bat_jpn_tml_kor_por_prs_ses_afr_tag_glc_tig_jav_cnt_mcd_bam_eng_gam_cze_bul_alb_grk_qcu_dut_ita_ukr_yor_amr_fre_wly_arw_sun_svk_akn_urd_ewe_mao_tha_aeg_knd_dgb_dyu_uzb_ger_lat_aze_ven_vie_heb_lda_tsn_igb	-0.451290399791751	-1.07104271803757	0.286921926212669
789	wly_eng_moo_pan_heb_mlt_tig_slo_tur_azi_yor_ind_ven_arw_fre_bsq_krd_hau_akn_mnd_afr_scr_swt_grk_xho_prs_fin_swa_tsn_est_ita_sid_geo_bos_rus_nor_cze_aeg_chh_urd_hun_tsw_bat_ben_mao_jpn_tml_kor_mcd_lit_bem_por_jav_rom_amh_tag_cnt_ger_fbf_glc_anl_pol_ukr_bul_svk_qcu_swe_mol_dut_igb_gam_guj_owc_hin_mly_ctl_dyu_lat_lda_sun_tha_amr_knd_bam_cic_aze_alb_spa_uzb_ses_vie_sod_dgb_zul_ewe	0.0800575982327452	0.188550109719948	0.850856274343491
790	aeg_urd_swt_svk_gam_sod_owc_cze_uzb_azi_akn_mao_ewe_grk_alb_bsq_ger_heb_xho_mnd_dut_rus_lda_guj_cic_prs_fin_ses_swa_est_mol_anl_geo_pol_ben_krd_ctl_hau_tig_afr_hun_bem_sun_ita_mly_jpn_knd_kor_glc_por_fbf_swe_bat_pan_amr_ind_cnt_spa_bam_slo_chh_arw_mcd_scr_nor_qcu_fre_hin_bul_tsn_amh_eng_mlt_rom_jav_lit_moo_bos_dgb_tag_tha_wly_tml_yor_tsw_tur_lat_ukr_aze_zul_vie_sid_igb_ven_dyu	-0.801349617453049	-1.93089601927861	0.0565416824972719
791	wly_pan_akn_ben_sid_aeg_mlt_grk_tur_aze_tsn_tag_xho_slo_por_bsq_bos_amh_cic_mnd_dut_ukr_yor_arw_ven_mcd_hun_tsw_swa_est_glc_heb_geo_fre_ita_spa_swe_chh_hau_hin_fin_swt_ind_alb_mly_jpn_knd_kor_rus_mol_ewe_rom_sun_guj_anl_bat_cnt_ger_zul_pol_sod_cze_afr_urd_nor_qcu_lit_ctl_eng_lda_owc_krd_amr_svk_jav_lat_dyu_prs_dgb_mao_tha_gam_tml_bem_ses_uzb_scr_bul_azi_igb_vie_tig_fbf_moo_bam	-0.0329575043220208	-0.0776020531198771	0.938311324612614
792	heb_guj_swt_slo_wly_hau_owc_lit_azi_aze_tsw_jav_dgb_urd_rus_bsq_arw_anl_swa_cnt_hin_pan_akn_lat_zul_bul_hun_moo_fbf_est_mcd_mlt_geo_glc_bos_ukr_dut_tig_sod_afr_fin_cic_ind_nor_mly_jpn_tml_kor_alb_por_ses_prs_bat_rom_chh_mao_mnd_spa_bem_fre_sid_grk_ger_ctl_svk_qcu_mol_scr_ita_xho_amh_swe_gam_eng_tag_krd_yor_pol_igb_sun_tha_amr_knd_tsn_dyu_uzb_ben_cze_tur_lda_vie_aeg_ewe_ven_bam	-0.730354627888437	-1.75323766446012	0.0828562331711186
793	owc_urd_bam_pol_sid_gam_anl_eng_azi_aze_cic_tag_tsw_guj_lat_bsq_mol_amh_akn_cnt_mcd_swe_ses_scr_moo_rom_fin_tsn_ewe_est_alb_wly_geo_ukr_pan_por_cze_sod_amr_svk_hun_swt_mao_lit_sun_jpn_tml_kor_nor_krd_dgb_ger_ind_grk_mlt_jav_mnd_arw_ven_afr_chh_glc_ctl_fre_bos_qcu_ita_rus_prs_fbf_tig_hin_aeg_spa_bat_ben_bem_slo_lda_mly_tha_heb_knd_swa_igb_tur_dut_bul_uzb_xho_vie_hau_dyu_zul_yor	-0.375418559617997	-0.889094505688148	0.376246273028218
794	chh_afr_igb_lit_hau_anl_aeg_mol_aze_uzb_tsw_mly_zul_slo_pol_bsq_swe_amh_dyu_cnt_svk_dut_moo_bul_ven_nor_fin_bem_bam_hun_rus_tig_geo_krd_ben_spa_mcd_wly_gam_rom_est_dgb_jav_arw_sun_jpn_tml_kor_alb_lat_swa_eng_bat_por_amr_mao_mnd_ita_akn_ger_owc_grk_glc_pan_urd_qcu_ctl_cze_bos_tsn_sod_ukr_heb_prs_tag_guj_lda_fre_ewe_ind_tha_sid_knd_xho_swt_azi_hin_scr_tur_fbf_vie_mlt_ses_yor_cic	0.289547960840098	0.680393441263579	0.497945753343568
795	tig_fre_lda_eng_mlt_amr_gam_glc_aze_uzb_moo_mao_tsn_ctl_krd_bsq_hin_heb_bem_cnt_spa_ger_zul_guj_ewe_bul_hun_ses_igb_fin_prs_owc_geo_arw_bos_dut_ukr_sod_hau_pan_est_dgb_ind_cze_mly_jpn_knd_kor_pol_lit_tsw_urd_bat_scr_anl_jav_mnd_grk_bam_lat_aeg_rus_ben_ita_swe_qcu_mol_nor_rom_ven_amh_alb_sid_svk_tag_mcd_xho_por_swa_sun_tha_chh_tml_yor_dyu_azi_slo_afr_tur_cic_vie_wly_fbf_akn_swt	0.0820122870511546	0.193121055723364	0.847285299717595
796	gam_rom_fbf_cze_amh_aeg_wly_mol_azi_aze_cic_ind_ewe_mcd_ita_bsq_arw_sod_yor_mnd_krd_pan_ses_svk_bem_lat_fin_moo_zul_hun_fre_hau_geo_eng_ukr_dut_lit_heb_amr_prs_est_swt_mao_ben_bat_jpn_knd_kor_grk_scr_igb_slo_mly_urd_sid_tag_cnt_rus_tsn_pol_chh_por_ger_ctl_bos_qcu_guj_swe_nor_dyu_anl_glc_owc_alb_jav_spa_akn_afr_dgb_sun_tha_mlt_tml_lda_tsw_tur_bul_hin_uzb_bam_vie_tig_xho_swa_ven	-0.602589587504777	-1.43682750519154	0.154122778259953
797	gam_lat_tsn_lit_tig_chh_sod_ben_uzb_tur_bam_tag_xho_glc_ctl_bsq_eng_wly_dgb_cnt_dut_fre_lda_arw_ven_hin_est_cic_zul_fin_bul_anl_geo_ger_bos_spa_slo_amh_mlt_ukr_hun_yor_ind_ita_mly_jpn_tml_kor_mcd_afr_igb_mol_bat_svk_owc_mao_mnd_pan_bem_krd_sid_cze_swe_guj_alb_qcu_scr_urd_nor_swt_heb_prs_aeg_rus_sun_grk_moo_pol_ses_jav_tha_hau_knd_ewe_tsw_azi_rom_por_aze_dyu_vie_amr_swa_akn_fbf	0.0509722192520011	0.120114436052416	0.904651606026097
798	amr_ben_cic_scr_tig_anl_aeg_urd_azi_aze_tsn_jav_dyu_glc_dut_bsq_spa_hau_akn_mnd_nor_bos_fbf_eng_swa_grk_fin_lda_bam_hun_slo_sod_geo_fre_ctl_rom_swe_heb_chh_rus_est_dgb_ind_afr_tag_jpn_knd_kor_bul_svk_bem_prs_mao_por_mlt_mly_cnt_mol_moo_lit_wly_ger_mcd_lat_arw_qcu_hin_ukr_pol_zul_sid_pan_amh_guj_sun_krd_ewe_alb_ven_bat_tha_gam_tml_yor_tsw_uzb_cze_ita_tur_igb_vie_owc_ses_xho_swt	-0.594257306710024	-1.42180499649076	0.158427879701909
799	gam_mcd_tsw_spa_mlt_aeg_amh_dut_aze_tur_zul_ind_akn_por_guj_bsq_fre_sid_tsn_cnt_grk_slo_moo_bul_swa_rom_est_cic_swt_fin_hin_heb_geo_afr_bos_pol_svk_amr_anl_scr_hun_bam_sun_ita_mly_jpn_knd_kor_rus_ben_fbf_lat_mao_ukr_sod_bat_mnd_krd_bem_alb_tig_pan_cze_arw_ctl_qcu_ger_swe_lit_ewe_wly_eng_chh_prs_tag_glc_xho_urd_dyu_jav_tha_hau_tml_yor_ses_azi_mol_nor_uzb_igb_vie_owc_ven_lda_dgb	-0.559382589303915	-1.333107675543	0.185752966479151
800	sid_lit_fbf_por_amr_anl_chh_arw_uzb_aze_dyu_jav_swa_rus_pol_bsq_urd_sod_dgb_mnd_nor_grk_xho_alb_akn_ben_hun_cic_igb_fin_mcd_amh_geo_fre_scr_pan_krd_aeg_owc_ukr_est_tsw_tag_spa_mly_jpn_knd_kor_ita_ctl_lda_cze_bat_bos_hau_sun_cnt_svk_bem_lat_tig_slo_swe_rom_hin_qcu_prs_bul_glc_zul_wly_ger_gam_guj_ind_dut_tsn_eng_ses_mao_tha_mlt_tml_yor_moo_azi_afr_mol_tur_ven_vie_heb_ewe_bam_swt	-0.960208627435212	-2.33598955549724	0.0216405364787074
801	sid_scr_swt_afr_mlt_owc_aeg_rus_uzb_azi_dgb_sun_akn_spa_bul_bsq_ger_amr_moo_mnd_nor_guj_xho_svk_ses_arw_hun_ven_tsw_est_mcd_heb_geo_lit_glc_krd_fre_hau_gam_hin_fin_ewe_mly_ben_mao_jpn_knd_kor_urd_cze_bam_ctl_bat_swe_sod_jav_cnt_mol_cic_prs_amh_ukr_slo_pan_lat_qcu_bos_alb_pol_lda_tig_dut_wly_eng_tag_grk_dyu_rom_swa_ind_tha_anl_tml_igb_yor_tur_ita_por_aze_bem_vie_chh_tsn_fbf_zul	-0.434654103502792	-1.0300278216693	0.30566833935308
802	gam_ctl_akn_grk_hau_aeg_amr_dut_azi_tur_tsn_ind_lda_nor_ukr_bsq_ben_chh_bem_cnt_bul_ger_yor_eng_dgb_por_est_ses_dyu_hun_lat_sid_geo_slo_lit_rus_krd_sod_heb_pol_fin_ven_sun_spa_mly_jpn_knd_kor_prs_glc_bam_rom_bat_guj_tig_jav_mnd_hin_xho_scr_anl_mol_bos_swe_afr_qcu_fre_pan_arw_moo_amh_cze_owc_mcd_mao_ita_ewe_alb_tsw_tag_tha_wly_tml_swa_zul_aze_urd_svk_uzb_fbf_vie_mlt_swt_igb_cic	-0.683364830863096	-1.6395830427832	0.10447040026041
803	sid_krd_bem_eng_chh_hau_gam_swe_uzb_tur_swt_mao_ewe_lit_spa_bsq_afr_aeg_akn_cnt_bul_lat_tsw_rom_tsn_por_est_zul_ses_fin_pan_heb_geo_ctl_prs_rus_glc_wly_anl_ukr_hun_fbf_bat_alb_tag_jpn_tml_kor_mcd_hin_yor_slo_jav_grk_sod_sun_mnd_scr_ven_nor_owc_urd_pol_cze_mol_qcu_bos_ben_arw_dyu_tig_ita_mlt_dut_ind_svk_bam_guj_igb_mly_tha_amr_knd_xho_lda_azi_fre_ger_aze_cic_vie_amh_moo_swa_dgb	-0.901724075129996	-2.18366987136316	0.0315025949980671
804	amr_ctl_bem_alb_sid_chh_hau_nor_aze_azi_ven_jav_moo_spa_ben_bsq_bos_aeg_ewe_mnd_ita_cze_lda_fre_akn_rus_est_tsn_cic_fin_lat_amh_geo_ger_por_mol_hin_wly_tig_arw_hun_fbf_mao_swe_ind_jpn_knd_kor_pan_afr_swa_prs_bat_bul_anl_sun_cnt_glc_bam_pol_gam_lit_grk_mcd_guj_qcu_rom_scr_ukr_tsw_mlt_krd_owc_svk_mly_eng_ses_dut_zul_tag_tha_heb_tml_dgb_igb_uzb_urd_slo_tur_dyu_vie_sod_yor_swt_xho	-0.280250260035595	-0.662841616738568	0.509071505003622
805	chh_bos_cic_guj_wly_anl_owc_krd_aze_azi_fbf_mly_swa_por_ukr_bsq_dut_sid_lda_mnd_prs_nor_tsw_ita_tsn_spa_hun_bem_ewe_est_bul_gam_geo_svk_mcd_lat_eng_hau_sod_pan_fin_ses_bat_pol_tag_jpn_knd_kor_mol_slo_dgb_lit_mao_ben_amr_sun_cnt_rus_ven_arw_tig_alb_cze_swe_grk_qcu_fre_rom_hin_xho_mlt_glc_heb_urd_ind_afr_zul_scr_yor_jav_tha_aeg_tml_bam_swt_tur_ger_ctl_uzb_akn_vie_amh_igb_moo_dyu	-0.0651566452041653	-0.15344549652939	0.87837943222307
806	owc_grk_akn_ben_hau_gam_tig_guj_aze_azi_dgb_bat_ven_scr_arw_bsq_dut_heb_zul_mnd_swe_por_fbf_krd_lda_afr_est_ses_igb_fin_alb_amr_geo_ukr_svk_cze_mcd_sod_wly_pan_hun_moo_mly_urd_sun_jpn_knd_kor_mol_nor_ewe_lat_mao_slo_amh_ind_cnt_pol_cic_ger_aeg_glc_eng_bos_rom_qcu_rus_prs_ctl_swt_chh_hin_sid_ita_tag_bul_yor_fre_bem_jav_tha_anl_tml_swa_tsw_uzb_lit_spa_tur_xho_vie_mlt_dyu_tsn_bam	-0.391254968839491	-0.927694446596444	0.355967511278142
807	gam_swe_bem_ger_sid_sod_aeg_urd_azi_uzb_dyu_tag_tsn_lit_ita_bsq_bos_hau_moo_mnd_afr_arw_yor_grk_fbf_mol_hun_xho_ewe_fin_scr_owc_geo_slo_nor_hin_pol_tig_chh_ctl_est_cic_bat_rom_sun_jpn_knd_kor_prs_ben_ses_pan_jav_guj_heb_mly_cnt_lat_swa_alb_amr_mcd_cze_eng_por_qcu_svk_ukr_fre_bam_amh_dut_mlt_bul_mao_spa_dgb_krd_lda_ind_tha_wly_tml_tsw_ven_tur_rus_glc_aze_zul_vie_anl_swt_igb_akn	-0.276753296886879	-0.654478424726489	0.514418955625641
808	owc_por_swa_slo_amr_tig_chh_cze_uzb_tur_ewe_mao_moo_pan_fre_bsq_ger_mlt_ven_cnt_alb_bos_bem_guj_ses_bul_est_yor_tsn_hun_scr_amh_geo_hin_urd_arw_lit_hau_anl_nor_fin_swt_ind_ctl_mly_jpn_tml_kor_svk_ben_dgb_mcd_tag_ita_aeg_jav_mnd_ukr_igb_rom_heb_prs_grk_spa_afr_qcu_pol_mol_glc_lda_wly_krd_sod_rus_bat_eng_fbf_dut_zul_sun_tha_sid_knd_bam_cic_azi_swe_lat_aze_tsw_vie_gam_xho_dyu_akn	0.325938271983964	0.767586140633579	0.444677577885597
809	chh_glc_xho_slo_tig_aeg_anl_bul_azi_uzb_zul_bat_moo_pol_fre_bsq_dut_sid_bem_cnt_svk_rom_ewe_mol_bam_ben_fin_fbf_cic_hun_rus_hau_geo_guj_afr_ctl_ger_mlt_owc_swe_est_igb_tag_cze_mao_jpn_knd_kor_ukr_nor_yor_pan_jav_urd_amr_sun_mnd_lit_lda_scr_sod_ita_grk_hin_lat_qcu_krd_arw_bos_akn_heb_eng_wly_spa_mly_mcd_tsw_prs_dyu_ind_tha_gam_tml_tsn_swt_tur_por_alb_aze_dgb_vie_amh_ses_swa_ven	0.0141622946538303	0.0333604808555143	0.97345861927301
810	amr_ukr_swt_eng_mlt_gam_aeg_mcd_uzb_aze_fbf_sun_ses_scr_cze_bsq_ita_wly_moo_cnt_spa_prs_xho_nor_igb_arw_fin_ven_tsn_est_glc_heb_geo_guj_urd_swe_fre_amh_sid_mol_hun_dyu_mly_bos_ind_jpn_knd_kor_rus_dut_bam_pol_jav_grk_hau_mao_mnd_ctl_ewe_svk_tig_lit_ben_afr_slo_qcu_alb_pan_hin_bem_chh_ger_anl_por_tag_bul_lda_lat_tsw_bat_tha_sod_tml_swa_zul_azi_krd_rom_tur_akn_vie_owc_dgb_cic_yor	-0.0664817906389726	-0.156512714786959	0.87596816034055
811	hau_swe_bam_mcd_tig_sid_aeg_scr_aze_uzb_ven_bat_igb_spa_cze_bsq_alb_chh_swt_mnd_eng_pol_dgb_por_tsn_ctl_est_ses_dyu_hun_ukr_wly_geo_arw_slo_dut_ita_amr_owc_lat_fin_moo_tag_bul_mao_jpn_knd_kor_nor_ben_zul_prs_ind_guj_mlt_sun_cnt_rus_cic_pan_gam_svk_rom_afr_fre_qcu_hin_krd_mol_bem_amh_glc_heb_urd_jav_ger_tsw_lit_swa_mly_tha_sod_tml_ewe_akn_azi_bos_grk_tur_fbf_vie_anl_lda_yor_xho	-0.275058315448453	-0.650598968219248	0.516909530906419
812	anl_hin_moo_swe_mlt_owc_tig_pol_aze_uzb_xho_jav_swa_mol_prs_bsq_ben_aeg_dyu_mnd_grk_scr_yor_ita_igb_rus_est_cic_swt_hun_svk_chh_geo_bul_eng_urd_pan_amh_sid_afr_fin_fbf_ind_nor_bat_jpn_tml_kor_cze_spa_zul_por_mao_lit_sod_sun_cnt_slo_ven_ukr_amr_krd_rom_dut_bos_qcu_guj_fre_lat_bam_wly_ger_hau_glc_mly_mcd_ses_arw_dgb_tag_tha_gam_knd_akn_ewe_tur_alb_ctl_azi_tsw_vie_heb_tsn_lda_bem	-0.180034548586348	-0.424576576542157	0.67212599780767
813	wly_bos_dgb_arw_mlt_amr_sod_bul_aze_azi_zul_tag_ses_ukr_slo_bsq_fre_owc_swa_mnd_rom_guj_lda_pol_ven_ben_fin_moo_bam_est_urd_anl_geo_eng_scr_mcd_ita_hau_sid_rus_hun_swt_mao_nor_ind_jpn_knd_kor_dut_swe_akn_por_jav_ctl_heb_bat_cnt_lit_fbf_afr_chh_prs_grk_glc_ger_qcu_alb_krd_cze_tsw_aeg_lat_amh_spa_mly_hin_xho_mol_dyu_sun_tha_gam_tml_igb_cic_uzb_pan_svk_tur_bem_vie_tig_ewe_tsn_yor	0.547875736140442	1.29386240395088	0.198917032042687
814	sod_swe_zul_rom_amh_chh_wly_prs_azi_tur_lda_tag_ven_lat_hin_bsq_afr_amr_bam_mnd_spa_scr_yor_por_ses_dut_fin_swa_akn_hun_ita_sid_geo_ger_bul_urd_nor_heb_tig_eng_est_swt_mao_rus_sun_jpn_tml_kor_lit_svk_cic_ben_ind_ctl_anl_jav_cnt_guj_xho_bos_owc_pan_mcd_grk_slo_qcu_pol_fre_ukr_fbf_aeg_mol_gam_arw_bat_glc_dgb_alb_tsn_mly_tha_hau_knd_ewe_moo_aze_cze_krd_uzb_tsw_vie_mlt_dyu_igb_bem	-0.797241593786312	-1.92233938078506	0.057623692202712
815	owc_bul_moo_ger_sid_gam_sod_ukr_aze_uzb_cic_bat_fbf_eng_ita_bsq_dut_amr_swt_mnd_fre_mcd_dgb_pol_dyu_afr_est_ses_yor_fin_svk_wly_geo_guj_pan_krd_alb_tig_hau_swe_hun_ven_sun_mol_jav_jpn_knd_kor_slo_rus_bam_lat_tag_rom_mlt_ind_cnt_urd_bem_spa_heb_ctl_por_ben_lit_qcu_grk_glc_nor_igb_anl_bos_chh_cze_mao_prs_lda_arw_zul_mly_tha_aeg_tml_tsn_swa_tur_scr_hin_azi_ewe_vie_amh_tsw_xho_akn	-0.181844536124641	-0.429326395374952	0.668678693468463
816	hau_svk_akn_mol_sod_heb_amh_swe_uzb_azi_yor_jav_tsn_guj_ger_bsq_spa_sid_bem_cnt_pol_ben_tsw_por_ses_prs_fin_swa_bam_hun_rus_anl_geo_urd_lit_nor_mcd_tig_amr_slo_est_ewe_tag_eng_mao_jpn_knd_kor_alb_fre_dyu_arw_bat_rom_gam_sun_mnd_grk_cic_lat_wly_ctl_bul_krd_scr_qcu_hin_pan_cze_igb_mlt_ukr_aeg_afr_ind_bos_zul_dut_xho_mly_tha_owc_tml_dgb_moo_tur_glc_ita_aze_lda_vie_chh_swt_fbf_ven	0.0424413402134541	0.0999906049585083	0.920567017753775
817	wly_pan_dyu_ben_owc_sid_tig_nor_tur_uzb_bam_jav_fbf_scr_mcd_bsq_bul_chh_swa_mnd_urd_alb_ven_eng_cic_rom_hun_ses_igb_fin_ita_aeg_geo_ctl_guj_spa_ger_anl_hau_fre_est_moo_tag_lit_mly_jpn_knd_kor_dut_prs_bem_pol_mao_cze_sod_bat_cnt_slo_lda_bos_heb_grk_rus_mol_por_qcu_swe_ukr_krd_xho_gam_afr_mlt_lat_sun_hin_dgb_glc_ewe_ind_tha_amh_tml_tsn_swt_azi_svk_arw_aze_akn_vie_amr_yor_tsw_zul	-0.687479668778525	-1.65150672564394	0.102008006738388
818	anl_ben_ven_urd_tig_mlt_owc_ita_azi_uzb_moo_ind_dgb_mcd_cze_bsq_grk_sod_fbf_cnt_fre_spa_zul_swe_ewe_glc_hun_bam_xho_fin_lit_amr_geo_arw_eng_bos_slo_wly_sid_ukr_est_igb_mao_svk_sun_jpn_tml_kor_bul_rom_swa_pan_tag_scr_aeg_mly_mnd_alb_lda_dut_chh_prs_rus_pol_guj_qcu_ctl_ger_nor_ses_heb_krd_amh_por_jav_lat_cic_hin_dyu_bat_tha_hau_knd_akn_bem_tur_afr_mol_aze_tsn_vie_gam_swt_yor_tsw	-0.0723809713024805	-0.170488400742733	0.864996412011866
819	sid_mol_ses_por_wly_anl_owc_pan_uzb_tur_dgb_mao_cic_svk_ctl_bsq_grk_chh_bam_mnd_prs_guj_ven_lat_lda_krd_hun_swa_moo_est_cze_gam_geo_ukr_slo_rus_rom_sod_tig_urd_fin_fbf_sun_nor_tag_jpn_knd_kor_eng_bul_tsw_afr_mly_ger_amh_bat_cnt_scr_ewe_alb_amr_mcd_hin_dut_fre_qcu_lit_spa_glc_swt_heb_pol_hau_ita_jav_bos_yor_swe_igb_ind_tha_mlt_tml_xho_tsn_aze_arw_ben_azi_akn_vie_aeg_dyu_zul_bem	-0.230968768018301	-0.545830892925822	0.586489111442751
820	tig_ita_ven_eng_heb_sod_gam_por_tur_uzb_bam_tag_dyu_cze_svk_bsq_pol_wly_ewe_cnt_glc_rus_swa_guj_moo_prs_fin_xho_yor_hun_arw_owc_geo_dut_spa_nor_ukr_anl_mlt_mol_est_fbf_bat_bos_mao_jpn_tml_kor_hin_alb_dgb_scr_mly_slo_aeg_ind_mnd_grk_tsn_mcd_chh_afr_lit_rom_ctl_qcu_ger_lat_krd_cic_sid_swe_amr_pan_jav_ben_tsw_fre_akn_sun_tha_amh_knd_swt_ses_azi_urd_bul_aze_igb_vie_hau_bem_lda_zul	-0.0340363388437011	-0.0801941300898705	0.936255177489758
821	sid_slo_xho_lit_owc_amr_heb_prs_aze_uzb_yor_mly_lda_rom_ctl_bsq_swe_aeg_swt_mnd_glc_por_tsw_fre_tsn_afr_fin_swa_dgb_hun_pol_chh_geo_rus_mol_scr_eng_wly_gam_spa_est_bem_jav_ben_mao_jpn_tml_kor_pan_krd_dyu_hin_sun_dut_amh_ind_cnt_nor_akn_mcd_mlt_ukr_arw_ita_svk_qcu_urd_grk_bos_ewe_hau_ger_sod_lat_tag_bul_bam_guj_zul_bat_tha_anl_knd_cic_ven_azi_alb_cze_tur_moo_vie_tig_fbf_igb_ses	-0.294587888544748	-0.696266768607339	0.487998298823116
822	hau_pan_akn_eng_aeg_amh_heb_nor_azi_aze_bem_bat_ses_ben_afr_bsq_krd_amr_zul_cnt_ger_mol_cic_rus_ven_pol_hun_dgb_fbf_fin_cze_mlt_geo_svk_guj_slo_scr_wly_gam_bos_est_tsn_sun_alb_mly_jpn_knd_kor_mcd_fre_dyu_arw_mao_urd_sid_ind_mnd_swe_igb_lit_anl_por_rom_glc_ita_qcu_ctl_spa_prs_yor_owc_grk_sod_ukr_tag_dut_swa_bul_ewe_jav_tha_chh_tml_moo_swt_uzb_hin_lat_tur_lda_vie_tig_tsw_xho_bam	0.599158522669137	1.42363564496309	0.157898359953287
823	amr_prs_dgb_swe_mlt_aeg_tig_dut_aze_tur_lda_tag_tsn_mol_spa_bsq_eng_hau_ewe_cnt_urd_pol_igb_grk_moo_arw_hun_cic_dyu_fin_por_chh_geo_bul_afr_svk_lit_heb_anl_rus_est_yor_mly_alb_mao_jpn_knd_kor_rom_slo_zul_pan_ind_scr_sod_sun_mnd_ctl_ses_ita_amh_krd_nor_ger_bos_qcu_guj_cze_mcd_bam_gam_ben_wly_ukr_bat_glc_ven_lat_fbf_jav_tha_owc_tml_tsw_bem_uzb_hin_fre_azi_akn_vie_sid_swt_swa_xho	-0.740843668456868	-1.77837750092	0.0786098520218665
824	owc_afr_tsn_ctl_anl_wly_sid_pan_aze_tur_dgb_bat_akn_alb_bul_bsq_arw_chh_cic_mnd_ita_eng_tsw_spa_xho_cze_fin_fbf_ven_est_lit_sod_geo_scr_mcd_krd_nor_mlt_hau_guj_hun_bem_mao_por_tag_jpn_tml_kor_slo_ukr_zul_svk_jav_glc_amr_sun_cnt_mol_moo_dut_tig_urd_ger_prs_grk_qcu_rus_fre_lat_dyu_amh_rom_gam_swe_mly_pol_swa_bos_swt_ind_tha_aeg_knd_bam_ewe_azi_ben_hin_uzb_lda_vie_heb_ses_igb_yor	0.099721844106103	0.234641946503253	0.815002480661166
825	sod_slo_igb_mol_amr_wly_tig_ukr_aze_tur_ses_ind_lda_guj_pan_bsq_lit_mlt_xho_mnd_fre_bos_bem_nor_swa_spa_est_swt_dgb_fin_ben_sid_geo_rom_scr_ctl_hin_anl_owc_arw_hun_zul_jav_ita_mao_jpn_tml_kor_glc_por_cic_pol_sun_grk_chh_mly_cnt_alb_dyu_krd_heb_mcd_lat_swe_bul_qcu_ger_eng_dut_moo_amh_svk_gam_rus_tag_urd_ven_afr_tsn_bat_tha_aeg_knd_akn_ewe_uzb_prs_cze_azi_bam_vie_hau_tsw_yor_fbf	-0.16164153327729	-0.382340146307407	0.703081435188154
826	sid_por_igb_svk_amr_gam_amh_rom_azi_tur_zul_sun_bam_guj_hin_bsq_pol_aeg_xho_mnd_prs_lat_fbf_rus_swa_urd_est_swt_bem_fin_pan_heb_geo_dut_ctl_afr_bos_wly_sod_bul_hun_moo_mao_swe_mly_jpn_tml_kor_fre_glc_dyu_mol_tag_ita_chh_bat_cnt_spa_yor_scr_mlt_ger_mcd_krd_ukr_qcu_lit_cze_slo_cic_hau_grk_tig_eng_ind_ben_ven_arw_tsn_jav_tha_owc_knd_ewe_tsw_uzb_alb_nor_aze_lda_vie_anl_dgb_ses_akn	0.515254246710957	1.22144676497385	0.225004220245085
827	aeg_bul_yor_svk_amr_owc_mlt_glc_aze_azi_tsw_mao_fbf_prs_dut_bsq_por_amh_moo_mnd_pol_slo_bem_pan_ewe_krd_hun_swa_ses_fin_mol_sod_geo_cze_ben_ukr_urd_tig_wly_ger_est_bam_bat_ita_ind_jpn_knd_kor_bos_nor_tsn_lit_jav_mcd_heb_mly_cnt_arw_zul_spa_sid_rus_rom_guj_ctl_qcu_alb_lat_fre_xho_hau_swe_anl_hin_tag_eng_dgb_grk_ven_sun_tha_chh_tml_lda_cic_uzb_afr_scr_tur_akn_vie_gam_igb_dyu_swt	0.554704393230161	1.31053908077986	0.193240849146101
828	amr_ita_xho_ukr_amh_sid_tig_mcd_tur_aze_ses_ind_dgb_rom_ctl_bsq_guj_anl_yor_cnt_mol_krd_ewe_prs_cic_fre_est_fbf_zul_fin_lit_chh_geo_ben_cze_arw_bul_gam_sod_scr_hun_tsn_sun_eng_bat_jpn_knd_kor_por_pan_ven_rus_mly_swe_owc_jav_mnd_bos_igb_svk_mlt_alb_grk_ger_slo_qcu_nor_glc_afr_lda_hau_lat_heb_pol_mao_spa_akn_urd_tsw_tag_tha_aeg_tml_moo_bam_uzb_dut_hin_azi_swa_vie_wly_swt_dyu_bem	-0.207157624910438	-0.488475405576443	0.626362985792484
829	aeg_guj_yor_slo_hau_sid_heb_pol_azi_aze_tsn_tag_fbf_dut_grk_bsq_urd_owc_tsw_mnd_hin_arw_zul_mcd_swt_ukr_hun_cic_igb_fin_alb_amr_geo_por_glc_swe_bul_anl_tig_bos_est_lda_jav_ger_ind_jpn_tml_kor_ita_lit_dyu_mol_mao_svk_wly_bat_cnt_eng_ses_prs_mlt_rus_lat_pan_ben_qcu_spa_ctl_krd_bam_gam_rom_amh_nor_sun_fre_bem_scr_dgb_mly_tha_chh_knd_akn_moo_tur_cze_afr_uzb_xho_vie_sod_ven_ewe_swa	-0.802848583267298	-1.93773641593413	0.0556891015713387
830	chh_mcd_yor_guj_aeg_sod_tig_bul_aze_azi_ses_sun_bam_por_arw_bsq_prs_mlt_ven_mnd_svk_rom_fbf_dut_lda_slo_hun_cic_tsw_est_hin_anl_geo_ger_grk_lit_mol_amh_owc_fre_fin_akn_jav_alb_tag_jpn_knd_kor_afr_bos_tsn_ita_bat_ctl_amr_mao_cnt_ukr_moo_lat_heb_urd_swe_krd_pan_qcu_spa_eng_scr_igb_hau_ben_wly_cze_mly_glc_swa_rus_dgb_ind_tha_gam_tml_xho_dyu_uzb_pol_nor_tur_bem_vie_sid_ewe_swt_zul	0.675848621361844	1.6019583609532	0.112556184216019
831	mlt_ben_akn_urd_gam_owc_sod_grk_aze_uzb_bam_mly_dgb_ukr_rom_bsq_ger_heb_ven_mnd_lit_eng_igb_rus_swt_svk_fin_fbf_bem_hun_afr_sid_geo_hin_pan_mcd_glc_amr_amh_lat_est_tsw_bat_guj_ind_jpn_knd_kor_nor_bos_lda_spa_jav_por_aeg_sun_cnt_prs_tsn_swe_anl_alb_bul_arw_cze_qcu_krd_scr_slo_swa_tig_ctl_hau_mol_tag_fre_zul_dut_ewe_mao_tha_wly_tml_cic_moo_azi_pol_ita_tur_ses_vie_chh_dyu_yor_xho	0.180046919133589	0.423983121049363	0.672557208216785
832	heb_rom_akn_afr_hau_tig_anl_dut_uzb_azi_bem_sun_dyu_mol_ita_bsq_ukr_amr_ewe_mnd_nor_fre_ven_guj_ses_spa_est_lda_dgb_fin_svk_sod_geo_por_swe_glc_alb_sid_gam_bos_hun_xho_bat_lit_ind_jpn_tml_kor_eng_slo_swt_rus_jav_grk_mlt_tag_cnt_scr_tsn_ger_amh_bul_pan_ben_ctl_qcu_arw_prs_krd_tsw_aeg_mcd_chh_lat_mao_pol_zul_cze_bam_mly_tha_owc_knd_yor_cic_tur_urd_hin_aze_igb_vie_wly_moo_fbf_swa	-0.461892984441186	-1.09804139926428	0.275021160419396
833	chh_alb_xho_ita_aeg_anl_gam_lat_aze_tur_cic_ind_swt_hin_eng_bsq_slo_hau_bam_cnt_por_ctl_moo_rus_igb_bul_hun_akn_swa_fin_nor_sod_geo_swe_dut_guj_rom_wly_amh_prs_est_ven_mao_cze_mly_jpn_knd_kor_lit_pol_yor_mol_sun_glc_sid_tag_mnd_fre_dgb_scr_amr_ukr_bos_arw_spa_qcu_svk_urd_ben_ewe_owc_grk_heb_krd_bat_afr_ses_mcd_tsw_jav_tha_tig_tml_bem_zul_azi_pan_ger_uzb_dyu_vie_mlt_fbf_tsn_lda	0.291932195930087	0.687146616177347	0.493700337175465
834	amh_lat_igb_svk_owc_gam_sid_lit_tur_uzb_akn_tag_bem_rom_dut_bsq_afr_tig_moo_mnd_ukr_pan_dgb_bos_yor_spa_fin_ven_zul_est_prs_sod_geo_arw_rus_ita_bul_aeg_hau_ben_hun_tsw_mly_krd_mao_jpn_tml_kor_urd_mcd_lda_mol_sun_nor_amr_bat_cnt_hin_bam_fre_heb_eng_grk_scr_pol_qcu_glc_cze_guj_swt_anl_slo_chh_alb_jav_por_xho_ctl_swa_ind_tha_wly_knd_tsn_dyu_azi_ger_swe_aze_ewe_vie_mlt_fbf_ses_cic	0.108058099877628	0.254654081218394	0.79955254014418
835	amr_swe_dyu_svk_tig_sod_amh_arw_azi_aze_tsn_tag_yor_ctl_eng_bsq_lit_wly_tsw_mnd_mcd_hin_lda_bul_ven_scr_est_bem_akn_hun_afr_owc_geo_rus_grk_prs_por_chh_gam_spa_fin_xho_sun_mol_ind_jpn_knd_kor_ukr_ita_bam_lat_bat_dut_aeg_mao_cnt_pol_swa_bos_anl_fre_krd_pan_slo_qcu_alb_ger_nor_ses_hau_cze_mlt_rom_jav_guj_dgb_glc_zul_mly_tha_heb_tml_igb_moo_tur_ben_urd_uzb_swt_vie_sid_fbf_ewe_cic	0.230451673301052	0.542059087273985	0.589074258771553
836	gam_afr_ses_ita_tig_heb_owc_eng_aze_azi_igb_jav_zul_arw_urd_bsq_guj_anl_xho_cnt_bos_lit_swa_mcd_dyu_ger_est_ven_akn_hun_rus_sod_geo_ben_dut_por_lat_aeg_sid_slo_fin_cic_mao_scr_mly_jpn_tml_kor_cze_spa_swt_svk_ind_nor_chh_bat_mnd_pan_moo_bul_wly_prs_glc_fre_krd_qcu_pol_ctl_ukr_bam_hau_grk_amh_swe_sun_rom_tsn_hin_yor_tag_tha_mlt_knd_fbf_dgb_uzb_mol_alb_tur_bem_vie_amr_ewe_tsw_lda	-0.882211991461829	-2.13778286421025	0.0351566944259423
837	sid_mcd_tsw_nor_chh_wly_anl_ben_tur_uzb_bam_ind_ewe_lit_eng_bsq_bul_heb_ven_cnt_rom_pol_fbf_lat_igb_rus_fin_cic_bem_est_svk_sod_geo_dut_prs_ukr_mol_tig_owc_scr_hun_tsn_mly_glc_tag_jpn_knd_kor_arw_slo_swa_cze_sun_alb_amr_jav_mnd_grk_moo_pan_gam_spa_bos_ita_swe_qcu_afr_ger_por_akn_aeg_fre_amh_hin_mao_krd_dgb_ctl_zul_bat_tha_mlt_tml_swt_lda_aze_urd_guj_azi_xho_vie_hau_yor_dyu_ses	-0.0170667841985042	-0.0402061808099349	0.968014938245415
838	wly_bos_lda_slo_owc_amr_anl_rom_uzb_azi_dyu_mao_bam_glc_scr_bsq_afr_sod_xho_mnd_krd_lit_tsw_pan_akn_ben_est_swa_ewe_hun_eng_aeg_geo_arw_grk_spa_alb_tig_gam_mol_fin_zul_sun_swe_bat_jpn_tml_kor_por_nor_bem_mcd_ind_fre_chh_tag_cnt_cze_igb_prs_sid_ger_svk_pol_rus_qcu_lat_urd_guj_yor_heb_hin_amh_bul_jav_ita_swt_ukr_cic_mly_tha_hau_knd_moo_dgb_aze_dut_ctl_tur_tsn_vie_mlt_ses_fbf_ven	-0.633259065897271	-1.51540877504853	0.133060515303253
839	anl_afr_dyu_lit_tig_owc_mlt_cze_azi_aze_lda_mao_igb_arw_glc_bsq_swe_gam_moo_cnt_scr_grk_swa_ctl_bam_lat_hun_xho_ven_est_svk_chh_geo_guj_alb_urd_por_sod_aeg_mol_fin_zul_jav_krd_ind_jpn_knd_kor_ger_ita_ewe_mcd_sun_prs_hau_tag_mnd_ben_fbf_fre_sid_rom_spa_pan_bul_qcu_pol_hin_nor_tsn_amr_eng_heb_bos_bat_slo_cic_rus_tsw_mly_tha_wly_tml_dgb_yor_tur_ukr_dut_uzb_akn_vie_amh_bem_swt_ses	-0.682783645053392	-1.63472423330211	0.105487465754807
840	sod_hin_cic_pol_hau_wly_gam_mol_aze_azi_ven_tag_bem_slo_nor_bsq_eng_mlt_ses_cnt_swe_alb_zul_lat_dyu_svk_fin_tsw_fbf_hun_rom_owc_geo_ger_urd_ben_afr_sid_chh_pan_est_igb_ind_scr_jav_jpn_knd_kor_dut_spa_tsn_ukr_mly_rus_aeg_mao_mnd_arw_swt_lit_tig_bos_fre_prs_krd_qcu_glc_grk_ita_bam_anl_guj_amr_bul_bat_cze_moo_mcd_dgb_sun_tha_amh_tml_akn_xho_uzb_por_ctl_tur_ewe_vie_heb_yor_lda_swa	0.405896649819433	0.95680254085231	0.341147589461321
841	aeg_glc_akn_bul_chh_gam_tig_cze_azi_aze_bem_mao_ven_lat_arw_bsq_pol_amr_cic_mnd_krd_ger_swt_pan_xho_afr_est_dgb_swa_hun_grk_sod_geo_mol_eng_fre_lit_hau_owc_mcd_fin_fbf_bat_guj_mly_jpn_knd_kor_urd_scr_ses_ben_tag_ita_heb_jav_cnt_slo_bam_spa_wly_svk_rus_hin_alb_qcu_por_bos_nor_tsn_sid_ctl_amh_dut_sun_ukr_igb_prs_tsw_ind_tha_anl_tml_yor_moo_uzb_swe_rom_tur_zul_vie_mlt_ewe_dyu_lda	-0.47192936432745	-1.12197875931387	0.264759955065425
842	chh_krd_fbf_svk_gam_owc_sid_glc_uzb_tur_moo_jav_xho_arw_eng_bsq_por_hau_yor_cnt_dut_alb_bam_rus_tsn_grk_est_swt_akn_fin_urd_amr_geo_spa_slo_cze_mcd_sod_tig_ger_hun_lda_ind_rom_mly_jpn_knd_kor_lat_guj_dgb_ben_bat_hin_heb_sun_mnd_nor_ses_ukr_aeg_swe_ita_afr_ctl_qcu_scr_pan_mol_ven_amh_lit_wly_prs_tag_bos_ewe_pol_tsw_mao_tha_mlt_tml_igb_zul_aze_fre_bul_azi_swa_vie_anl_cic_dyu_bem	-0.115903536507434	-0.273632118510503	0.784974137604847
843	heb_grk_yor_rom_sod_gam_tig_afr_aze_azi_dgb_bat_swa_ger_pol_bsq_krd_amr_bam_mnd_ita_glc_bem_prs_tsn_spa_hun_swt_ewe_fin_ctl_aeg_geo_mol_pan_fre_alb_anl_mlt_lat_est_ses_ind_lit_jav_jpn_knd_kor_dut_cze_cic_svk_sun_ben_chh_mao_cnt_mcd_igb_eng_hau_slo_hin_bos_por_qcu_arw_bul_ukr_akn_sid_urd_wly_scr_mly_rus_fbf_swe_tsw_tag_tha_owc_tml_zul_ven_tur_guj_nor_uzb_xho_vie_amh_lda_moo_dyu	-0.934590216949882	-2.26778181944718	0.0256575198409615
844	sid_afr_ses_ger_amh_amr_chh_cze_aze_tur_lda_jav_dyu_dut_ita_bsq_guj_gam_swt_mnd_bos_ben_zul_urd_swa_nor_hun_ven_dgb_fin_scr_anl_geo_prs_hin_alb_por_tig_owc_mcd_est_yor_bat_ctl_sun_jpn_knd_kor_grk_ukr_bam_krd_mly_slo_mlt_tag_cnt_rus_igb_pan_aeg_arw_lit_bul_lat_qcu_mol_svk_pol_xho_heb_spa_hau_glc_mao_fre_fbf_swe_bem_ind_tha_wly_tml_ewe_tsw_azi_eng_rom_uzb_moo_vie_sod_akn_tsn_cic	0.514867870251838	1.21843902814796	0.226139105509874
845	owc_spa_swa_svk_chh_sod_hau_glc_uzb_azi_tsn_mao_swt_eng_mol_bsq_pol_aeg_moo_mnd_ukr_swe_ses_ita_tsw_rus_fin_akn_ven_hun_dut_anl_geo_urd_grk_scr_ben_sid_mlt_mcd_est_cic_ind_rom_bat_jpn_tml_kor_bul_slo_zul_ger_tag_arw_gam_mly_cnt_afr_igb_bos_amh_krd_prs_por_ctl_qcu_cze_lit_lat_bam_tig_alb_amr_guj_jav_fre_dyu_nor_bem_sun_tha_heb_knd_fbf_ewe_tur_pan_hin_aze_yor_vie_wly_dgb_lda_xho	-0.831328415992566	-2.00464822645711	0.0479084824250612
846	amr_prs_ven_guj_wly_mlt_tig_por_tur_aze_ewe_jav_tsn_slo_mcd_bsq_arw_sod_igb_cnt_bul_ctl_cic_bos_akn_grk_hun_zul_dgb_est_eng_anl_geo_urd_glc_lat_hin_sid_owc_ukr_fin_fbf_mly_ger_tag_jpn_tml_kor_rom_dut_tsw_cze_ind_pan_hau_bat_mnd_spa_bam_nor_gam_ita_lit_alb_swe_qcu_krd_svk_fre_dyu_chh_scr_amh_mol_sun_afr_xho_ben_lda_mao_tha_heb_knd_yor_swa_uzb_rus_pol_azi_moo_vie_aeg_bem_swt_ses	-1.07608445651499	-2.63504658714497	0.00985567805318181
847	aeg_fre_swa_urd_owc_amr_tig_glc_aze_uzb_moo_tag_xho_bos_nor_bsq_cze_sod_lda_mnd_pol_ben_igb_slo_cic_ukr_est_akn_dgb_hun_alb_anl_geo_bul_rom_lat_dut_amh_hau_afr_fin_ses_mao_ctl_ind_jpn_tml_kor_prs_svk_bem_spa_sun_grk_heb_bat_cnt_pan_fbf_guj_wly_krd_hin_swe_mol_qcu_rus_ita_eng_dyu_gam_arw_sid_por_mly_mcd_swt_ger_zul_jav_tha_mlt_knd_tsn_bam_azi_scr_lit_tur_ven_vie_chh_tsw_yor_ewe	-1.05990360824103	-2.59422604700924	0.0110143087045099
848	aeg_urd_ven_pol_heb_sod_wly_por_azi_tur_akn_tag_cic_afr_hin_bsq_ctl_amh_bem_cnt_krd_pan_ewe_nor_bam_bul_est_dgb_dyu_fin_eng_amr_geo_guj_lat_glc_alb_gam_anl_lit_hun_fbf_mao_ger_bat_jpn_knd_kor_mcd_svk_lda_bos_ind_cze_tig_sun_mnd_ben_tsn_fre_sid_grk_ukr_scr_swe_qcu_rus_mol_slo_swt_chh_rom_hau_spa_jav_ita_zul_arw_igb_mly_tha_mlt_tml_tsw_ses_aze_prs_dut_uzb_xho_vie_owc_yor_moo_swa	-0.93785616524682	-2.27528877064916	0.0251854117884723
849	sod_spa_dyu_svk_owc_aeg_hau_alb_azi_tur_swa_tag_cic_afr_ben_bsq_hin_amh_fbf_mnd_eng_scr_bem_rus_akn_mcd_est_tsn_yor_fin_nor_sid_geo_krd_ctl_ukr_ger_amr_gam_lit_hun_ewe_jav_bos_ind_jpn_knd_kor_cze_lat_igb_urd_sun_pol_heb_mly_cnt_prs_ven_swe_chh_dut_slo_por_arw_qcu_pan_glc_guj_moo_wly_rom_tig_fre_bat_mol_dgb_bul_lda_mao_tha_anl_tml_swt_tsw_uzb_grk_ita_aze_xho_vie_mlt_bam_zul_ses	-0.356934322758122	-0.844866099545582	0.40035387599679
850	owc_urd_moo_ita_gam_aeg_chh_spa_aze_tur_bam_bat_dyu_ben_bul_bsq_svk_tig_bem_mnd_pan_nor_akn_rus_ewe_afr_fin_dgb_swt_hun_glc_mlt_geo_krd_lit_lat_swe_wly_anl_fre_est_tsw_sun_mol_ind_jpn_knd_kor_bos_scr_zul_guj_jav_dut_hau_mly_cnt_rom_tsn_hin_sid_por_ctl_pol_grk_qcu_alb_ger_slo_swa_sod_mcd_amh_ukr_mao_arw_cic_eng_yor_tag_tha_amr_tml_ses_igb_azi_cze_prs_uzb_xho_vie_heb_lda_fbf_ven	-0.941729535608372	-2.28221263287425	0.0247567650449738
851	gam_spa_dgb_bos_amh_owc_wly_rom_aze_tur_akn_sun_dyu_alb_ctl_bsq_pol_tig_bam_mnd_prs_mcd_moo_krd_lda_scr_fin_cic_xho_hun_glc_mlt_geo_lat_ukr_fre_swe_heb_sod_dut_est_zul_jav_urd_bat_jpn_tml_kor_hin_svk_swa_ben_mly_guj_sid_mao_cnt_arw_ses_slo_amr_rus_afr_eng_bul_qcu_nor_por_pan_swt_chh_ita_hau_ger_tag_grk_fbf_cze_ewe_ind_tha_anl_knd_yor_igb_azi_mol_lit_uzb_tsn_vie_aeg_bem_tsw_ven	-0.409356251390295	-0.971566367414525	0.333786493268523
852	gam_bul_yor_pan_amh_mlt_amr_guj_azi_uzb_lda_bat_dgb_swe_slo_bsq_ita_owc_moo_cnt_por_glc_fbf_alb_ses_ctl_hun_bam_zul_est_afr_chh_geo_mol_arw_dut_prs_tig_sod_cze_fin_xho_jav_ben_sun_jpn_tml_kor_mcd_pol_swa_ukr_tag_scr_heb_ind_mnd_lit_bem_rom_sid_bos_svk_hin_eng_qcu_rus_urd_fre_swt_anl_grk_hau_ger_mly_krd_ven_lat_dyu_mao_tha_wly_knd_tsn_tsw_aze_nor_spa_tur_akn_vie_aeg_igb_cic_ewe	-0.245671370552681	-0.580225953044422	0.563165466979436
853	amh_ita_cic_nor_chh_hau_sod_hin_uzb_tur_xho_mao_swt_ben_swe_bsq_ger_anl_fbf_cnt_grk_afr_swa_bos_ses_pan_hun_yor_tsw_est_spa_aeg_geo_lat_cze_eng_guj_tig_wly_glc_fin_bam_tag_svk_sun_jpn_knd_kor_krd_arw_zul_fre_jav_por_amr_ind_mnd_mcd_ewe_bul_sid_mol_ctl_rus_slo_qcu_pol_urd_alb_dgb_owc_prs_gam_ukr_mly_lit_dyu_dut_tsn_bat_tha_mlt_tml_ven_igb_aze_scr_rom_azi_akn_vie_heb_bem_lda_moo	-0.311886280341706	-0.738315351192205	0.462181936653627
854	aeg_ita_bem_guj_tig_sid_owc_spa_azi_aze_ven_mao_bam_mol_lat_bsq_afr_anl_swt_cnt_fre_por_dgb_rus_xho_pan_est_swa_igb_hun_nor_wly_geo_arw_ctl_svk_glc_amr_amh_ben_fin_dyu_mly_bos_ind_jpn_tml_kor_dut_scr_akn_urd_sun_alb_hau_tag_mnd_eng_tsn_swe_heb_ger_ukr_prs_mcd_qcu_cze_krd_hin_lda_chh_rom_sod_grk_jav_bul_zul_pol_ses_bat_tha_mlt_knd_yor_fbf_uzb_slo_lit_tur_tsw_vie_gam_cic_moo_ewe	0.0177632323507992	0.0417960176430055	0.966750911777147
855	sid_mcd_zul_scr_amr_mlt_amh_afr_tur_uzb_bam_mao_dyu_rus_krd_bsq_lat_gam_xho_cnt_eng_lit_fbf_fre_tsn_hin_hun_cic_bem_fin_pol_wly_geo_dut_cze_guj_prs_chh_heb_alb_est_ven_jav_ger_bat_jpn_tml_kor_bul_ukr_yor_arw_mly_mol_owc_sun_mnd_svk_akn_rom_tig_slo_grk_bos_urd_qcu_por_pan_nor_moo_anl_swe_sod_ctl_ind_spa_swt_ben_ses_tag_tha_hau_knd_swa_igb_aze_glc_ita_azi_dgb_vie_aeg_ewe_tsw_lda	-0.0474618110371071	-0.111851474607722	0.911182232585076
856	owc_nor_akn_ita_mlt_amh_gam_por_tur_aze_dyu_mao_zul_ctl_rom_bsq_afr_tig_tsn_mnd_prs_dut_swa_mcd_dgb_glc_fin_xho_bam_hun_ben_chh_geo_ukr_lat_urd_swe_heb_amr_bul_est_ven_tag_grk_ind_jpn_knd_kor_krd_pol_yor_arw_mly_hin_sid_jav_cnt_scr_moo_pan_wly_spa_mol_lit_guj_qcu_eng_slo_fre_cic_hau_ger_sod_rus_bat_alb_fbf_bos_bem_sun_tha_anl_tml_swt_igb_uzb_svk_cze_azi_tsw_vie_aeg_lda_ses_ewe	-0.0852700120875222	-0.201102113474649	0.841057907682733
857	wly_mcd_cic_mol_mlt_hau_owc_afr_azi_uzb_zul_tag_xho_prs_rom_bsq_pan_sod_tsn_mnd_arw_fre_swt_ger_ses_hin_fin_dyu_akn_est_nor_heb_geo_swe_eng_spa_glc_sid_amr_ctl_hun_yor_mao_urd_jav_jpn_tml_kor_ukr_pol_lda_guj_bat_krd_amh_mly_cnt_lit_fbf_ben_tig_lat_bul_svk_rus_qcu_grk_ita_cze_dgb_aeg_bos_chh_slo_sun_por_bam_dut_igb_ind_tha_anl_knd_ewe_swa_aze_alb_scr_tur_tsw_vie_gam_moo_ven_bem	0.0901670720041843	0.212089673598855	0.832501213275026
858	owc_cze_yor_lit_amh_anl_tig_guj_azi_tur_dyu_tag_bem_ctl_bos_bsq_glc_mlt_moo_cnt_nor_hin_lda_por_cic_bul_fin_fbf_ven_est_krd_sod_geo_dut_pol_alb_slo_gam_amr_prs_hun_zul_mao_svk_jav_jpn_knd_kor_afr_rom_dgb_mcd_ind_swe_hau_sun_mnd_ukr_igb_ben_wly_mol_ita_ger_arw_qcu_spa_fre_grk_akn_heb_eng_sid_scr_mly_rus_bam_lat_ses_bat_tha_chh_tml_swa_swt_aze_urd_pan_uzb_tsw_vie_aeg_tsn_ewe_xho	-0.392685817983043	-0.930726978983713	0.354404564011768
859	anl_fre_dyu_swe_hau_tig_aeg_guj_aze_tur_ewe_ind_tsn_dut_ita_bsq_grk_mlt_fbf_mnd_spa_eng_yor_krd_ses_ukr_est_akn_dgb_hun_slo_heb_geo_bos_bul_urd_svk_owc_sid_pan_fin_bam_mly_afr_mao_jpn_tml_kor_pol_cze_bem_scr_bat_lit_amh_sun_cnt_rom_moo_ben_chh_rus_lat_mcd_por_qcu_hin_mol_ctl_xho_gam_prs_amr_ger_jav_nor_igb_alb_swt_tag_tha_wly_knd_swa_tsw_uzb_arw_glc_azi_lda_vie_sod_zul_cic_ven	-0.954088994447857	-2.31986299992315	0.0225364613668629
860	aeg_dut_yor_mol_wly_anl_amr_lat_tur_azi_tsn_tag_swt_swe_hin_bsq_fre_sid_tsw_cnt_krd_scr_bam_bul_ses_rom_est_fbf_dgb_hun_arw_chh_geo_spa_slo_ger_ukr_owc_tig_ita_fin_xho_sun_lit_mly_jpn_tml_kor_svk_guj_lda_mcd_jav_ctl_heb_bat_mnd_afr_swa_ben_mlt_glc_pan_alb_bos_qcu_prs_rus_nor_igb_gam_cze_hau_urd_ind_eng_akn_grk_ven_mao_tha_sod_knd_dyu_ewe_uzb_pol_por_aze_moo_vie_amh_bem_cic_zul	-0.276475940020671	-0.653125220191955	0.515286979875529
861	mlt_urd_xho_ukr_wly_anl_chh_spa_uzb_azi_ewe_tag_dyu_rom_krd_bsq_mol_tig_yor_cnt_grk_svk_moo_lit_zul_ben_est_lda_swa_fin_slo_amh_geo_eng_bos_afr_bul_hau_heb_ger_hun_fbf_mly_scr_mao_jpn_knd_kor_ita_lat_igb_rus_ind_guj_sod_jav_mnd_fre_dgb_mcd_gam_nor_hin_pol_swe_qcu_pan_por_glc_swt_owc_arw_sid_ctl_bat_cze_bam_alb_ven_sun_tha_aeg_tml_cic_ses_tur_dut_prs_aze_tsw_vie_amr_tsn_akn_bem	-0.957440821194226	-2.32646451452657	0.0221658215541767
862	aeg_urd_yor_guj_heb_anl_owc_swe_uzb_azi_xho_ind_bem_dut_rus_bsq_lit_amr_cic_mnd_krd_pan_ewe_scr_bam_fre_est_dyu_dgb_hun_arw_wly_geo_ukr_mol_spa_ben_amh_tig_ita_fin_ses_jav_lat_sun_jpn_tml_kor_prs_eng_igb_glc_mly_alb_mlt_bat_cnt_grk_lda_bul_sod_ctl_slo_pol_mcd_qcu_ger_rom_hin_swt_sid_afr_chh_cze_mao_nor_swa_svk_moo_tag_tha_gam_knd_fbf_akn_aze_bos_por_tur_ven_vie_hau_tsn_tsw_zul	-0.0482830413241354	-0.113772372985711	0.909663490968214
863	amh_guj_tsw_ukr_aeg_heb_amr_nor_uzb_azi_akn_ind_xho_slo_bul_bsq_fre_sod_yor_mnd_grk_lat_igb_eng_swa_por_est_ewe_bam_hun_spa_chh_geo_rom_pan_mol_krd_gam_hau_lit_fin_ses_tag_bos_bat_jpn_tml_kor_rus_arw_zul_afr_mao_dut_mlt_sun_cnt_ger_dyu_glc_tig_ctl_alb_ita_mcd_qcu_ben_svk_urd_lda_anl_pol_sid_cze_mly_hin_fbf_swe_dgb_jav_tha_owc_knd_swt_tsn_aze_prs_scr_tur_moo_vie_wly_ven_bem_cic	-0.151741152726248	-0.35787441582382	0.721248259226508
864	wly_guj_bem_dut_anl_amr_heb_lat_azi_uzb_lda_mao_cic_ben_pan_bsq_slo_amh_fbf_mnd_afr_pol_akn_scr_bam_grk_fin_dyu_yor_est_rom_gam_geo_cze_ukr_nor_krd_hau_sod_lit_hun_ses_bat_rus_jav_jpn_knd_kor_prs_bul_swt_por_sun_glc_mlt_mly_cnt_ctl_xho_fre_aeg_hin_swe_alb_bos_qcu_eng_mcd_spa_ven_sid_svk_chh_ger_tag_urd_moo_arw_dgb_ind_tha_owc_tml_ewe_swa_tur_mol_ita_aze_tsn_vie_tig_zul_tsw_igb	0.223081389442391	0.524928499443157	0.600882044115339
865	tig_alb_moo_pan_sid_sod_mlt_cze_azi_tur_ven_mao_tsn_ger_eng_bsq_swe_heb_ewe_cnt_lat_arw_dgb_por_ses_glc_est_cic_tsw_fin_scr_chh_geo_hin_afr_pol_ben_wly_amr_ukr_hun_igb_bat_ita_ind_jpn_knd_kor_ctl_svk_swa_lit_tag_bul_amh_jav_mnd_bos_dyu_dut_gam_rus_nor_krd_grk_qcu_guj_slo_prs_lda_aeg_fre_owc_rom_sun_spa_xho_mcd_bem_mly_tha_anl_tml_zul_akn_aze_mol_urd_uzb_yor_vie_hau_fbf_swt_bam	-0.243450091570466	-0.575083128008559	0.566623803741647
866	hau_urd_bam_afr_aeg_chh_anl_rus_aze_uzb_akn_tag_cic_hin_spa_bsq_grk_heb_ses_cnt_lit_arw_zul_rom_bem_ben_est_igb_dyu_hun_fre_sod_geo_svk_bos_cze_ukr_owc_amr_ger_fin_xho_mao_dut_ind_jpn_tml_kor_ita_ctl_fbf_pan_jav_slo_wly_sun_mnd_krd_lda_eng_tig_lat_swe_nor_alb_qcu_guj_mcd_bul_ven_mlt_prs_amh_por_bat_mol_swt_glc_tsw_mly_tha_gam_knd_ewe_swa_azi_pol_scr_tur_yor_vie_sid_tsn_dgb_moo	-0.752530569963166	-1.80829511205697	0.0737926110112383
867	anl_grk_dyu_bos_tig_wly_aeg_arw_azi_aze_ses_jav_zul_svk_lat_bsq_lit_owc_xho_cnt_mol_swe_tsw_cze_ven_rus_est_fbf_tsn_hun_urd_amh_geo_ita_krd_spa_prs_hau_sod_alb_fin_bam_ind_mcd_sun_jpn_knd_kor_hin_fre_ewe_rom_mao_slo_heb_bat_mnd_ger_akn_ben_amr_eng_afr_pan_ukr_qcu_dut_por_glc_yor_gam_bul_chh_scr_mly_nor_igb_ctl_swt_tag_tha_mlt_tml_swa_cic_tur_guj_pol_uzb_lda_vie_sid_dgb_moo_bem	-0.686539290244342	-1.64591146217308	0.103157592139854
868	aeg_rus_igb_cze_gam_sid_chh_pol_tur_aze_tsn_ind_lda_por_dut_bsq_scr_hau_cic_mnd_spa_afr_ewe_slo_bem_ctl_est_tsw_ven_fin_ben_anl_geo_lat_swe_hin_fre_owc_amh_pan_hun_dyu_jav_guj_tag_jpn_tml_kor_nor_svk_bam_ukr_sun_lit_mlt_mly_cnt_arw_fbf_krd_amr_ger_rom_mcd_glc_qcu_grk_prs_ita_swt_wly_alb_tig_bul_mao_eng_akn_urd_moo_bat_tha_sod_knd_swa_dgb_azi_bos_mol_uzb_yor_vie_heb_xho_zul_ses	0.00650815800550662	0.0153275948070933	0.987803662070921
869	amh_grk_ewe_slo_amr_owc_sod_ben_azi_uzb_tsn_ind_bam_svk_guj_bsq_cze_mlt_swa_mnd_spa_bul_fbf_rom_dgb_prs_hun_moo_ven_est_ita_anl_geo_ukr_arw_lit_nor_sid_heb_hin_fin_ses_tag_pan_mly_jpn_knd_kor_ger_glc_xho_swe_bat_lat_gam_sun_cnt_alb_zul_rus_chh_dut_ctl_scr_fre_qcu_urd_pol_por_akn_tig_mcd_aeg_afr_mao_mol_yor_krd_tsw_jav_tha_wly_tml_bem_dyu_aze_bos_eng_tur_swt_vie_hau_igb_cic_lda	0.0453034348817142	0.106648251112659	0.915297756682769
870	tig_arw_bam_bul_gam_aeg_amh_eng_uzb_aze_zul_tag_lda_mol_afr_bsq_mcd_wly_swa_cnt_svk_nor_fbf_pol_igb_guj_fin_tsn_dgb_est_krd_anl_geo_ctl_prs_grk_glc_owc_hau_slo_hun_yor_bat_lat_mao_jpn_tml_kor_por_cze_ewe_ger_ind_fre_amr_jav_mnd_swe_swt_ukr_mlt_dut_urd_alb_ita_qcu_rus_hin_scr_dyu_heb_lit_sod_rom_mly_ben_ses_bos_akn_sun_tha_sid_knd_cic_ven_tur_spa_pan_azi_moo_vie_chh_xho_tsw_bem	0.301214603274588	0.70922488501702	0.479959185722887
871	sid_prs_lda_spa_gam_aeg_mlt_bul_tur_azi_bam_jav_akn_afr_mol_bsq_pan_chh_igb_mnd_swe_eng_swa_arw_tsw_ita_fin_swt_zul_hun_lit_sod_geo_urd_por_guj_hin_hau_amh_dut_est_fbf_tag_slo_bat_jpn_tml_kor_krd_lat_moo_nor_ind_rom_owc_mly_cnt_cze_ses_ctl_wly_bos_svk_rus_scr_qcu_alb_ukr_glc_xho_tig_ben_anl_grk_mao_pol_yor_mcd_dyu_sun_tha_amr_knd_ewe_ven_aze_fre_ger_uzb_dgb_vie_heb_tsn_cic_bem	-0.443088752544797	-1.05171259169486	0.295656510549784
872	aeg_lit_bam_bos_sid_sod_amh_urd_aze_azi_bem_mly_fbf_pol_pan_bsq_grk_mlt_ven_cnt_mcd_prs_akn_lat_cic_alb_est_moo_zul_fin_slo_anl_geo_eng_por_fre_cze_amr_chh_mol_hun_ses_mao_glc_tag_jpn_tml_kor_ukr_spa_swt_svk_bat_guj_wly_ind_mnd_ita_lda_rom_owc_nor_scr_krd_ben_qcu_afr_ger_swe_dyu_tig_dut_gam_ctl_jav_bul_xho_rus_tsw_sun_tha_heb_knd_swa_ewe_tur_arw_hin_uzb_yor_vie_hau_tsn_igb_dgb	-0.714594762757196	-1.71713031596277	0.0892839330114119
873	mlt_krd_yor_ita_amr_gam_sid_svk_uzb_tur_bem_ind_lda_bos_glc_bsq_mol_hau_igb_mnd_arw_guj_xho_hin_swa_ben_hun_dyu_bam_fin_cze_heb_geo_alb_rom_lat_spa_sod_tig_urd_est_tsn_sun_nor_bat_jpn_tml_kor_slo_mcd_dgb_swe_mly_scr_aeg_tag_cnt_fre_ven_ukr_chh_pan_eng_rus_bul_qcu_por_afr_lit_ewe_owc_prs_anl_dut_mao_pol_moo_ctl_akn_jav_tha_amh_knd_zul_fbf_aze_grk_ger_azi_ses_vie_wly_swt_tsw_cic	0.129203548770077	0.303781581831568	0.761972909589591
874	sid_grk_igb_pan_heb_owc_mlt_guj_aze_azi_zul_tag_cic_ukr_lit_bsq_afr_amr_bem_mnd_mol_eng_ven_ger_akn_nor_est_moo_fbf_hun_prs_sod_geo_swe_ita_svk_rom_wly_anl_spa_fin_dyu_mly_ctl_bat_jpn_tml_kor_fre_pol_tsn_por_jav_mcd_tig_mao_cnt_hin_lda_bos_hau_urd_scr_glc_alb_qcu_dut_bul_rus_bam_chh_arw_gam_slo_ind_cze_ses_lat_ewe_sun_tha_aeg_knd_yor_xho_tur_ben_krd_uzb_swa_vie_amh_dgb_tsw_swt	-0.494091591007591	-1.17494221622698	0.243017360511509
875	hau_pan_swa_glc_mlt_anl_amr_grk_tur_aze_cic_sun_akn_rom_ben_bsq_ger_heb_ewe_cnt_scr_ita_dyu_mol_bem_fre_est_fbf_tsn_hun_guj_gam_geo_rus_svk_nor_slo_sid_sod_spa_fin_tsw_ind_bos_jav_jpn_knd_kor_urd_bul_dgb_alb_bat_cze_aeg_mly_mnd_swe_yor_prs_amh_ctl_pol_lit_hin_qcu_lat_por_afr_ven_chh_eng_tig_mcd_tag_dut_bam_arw_igb_mao_tha_wly_tml_xho_ses_azi_krd_ukr_uzb_moo_vie_owc_lda_zul_swt	-0.120042664236103	-0.282626943450181	0.778090899894722
876	owc_hin_cic_slo_sid_chh_tig_cze_uzb_azi_bam_ind_ewe_arw_pan_bsq_swe_wly_akn_mnd_lit_alb_xho_ben_moo_scr_fin_bem_zul_hun_rom_amr_geo_lat_prs_por_nor_amh_aeg_dut_est_swa_tag_pol_mly_jpn_tml_kor_bos_ctl_dgb_ger_jav_grk_sod_bat_cnt_svk_dyu_mcd_hau_guj_afr_urd_ita_qcu_fre_eng_mol_tsw_heb_krd_mlt_ukr_mao_rus_yor_bul_tsn_sun_tha_gam_knd_igb_ses_aze_spa_glc_tur_swt_vie_anl_lda_ven_fbf	0.109564150104339	0.258186557387493	0.796833438151968
877	wly_cze_dyu_bul_hau_aeg_amh_guj_uzb_azi_akn_mao_tsw_swe_rus_bsq_dut_tig_bam_mnd_krd_svk_zul_ben_moo_rom_hun_ewe_cic_est_bos_chh_geo_slo_ctl_lit_alb_sod_anl_spa_fin_tsn_tag_afr_mly_jpn_knd_kor_eng_mcd_ven_ita_sun_ger_amr_ind_cnt_lat_ses_arw_sid_nor_fre_prs_pan_qcu_grk_glc_hin_lda_heb_urd_owc_por_jav_mol_swt_scr_dgb_bat_tha_mlt_tml_yor_fbf_tur_ukr_pol_aze_igb_vie_gam_xho_bem_swa	-0.340774624720865	-0.806804633000095	0.421837556817439
878	owc_nor_swt_mcd_wly_heb_gam_ger_uzb_tur_tsw_tag_bam_spa_arw_bsq_pan_aeg_ses_cnt_glc_svk_ven_alb_cic_bos_fin_tsn_fbf_est_ben_chh_geo_scr_cze_rus_slo_amr_sod_grk_hun_xho_ind_fre_jav_jpn_knd_kor_por_lit_dgb_pol_mly_lat_hau_bat_mnd_ctl_akn_bul_mlt_swe_hin_urd_rom_qcu_afr_prs_dut_igb_anl_guj_sid_eng_sun_krd_zul_ukr_swa_mao_tha_amh_tml_dyu_moo_azi_mol_ita_aze_yor_vie_tig_bem_lda_ewe	-0.175130949834144	-0.414085607323877	0.679764876349196
879	anl_ukr_cic_alb_sod_mlt_amr_dut_uzb_azi_tsn_mly_zul_mol_slo_bsq_por_amh_bem_cnt_arw_ben_ven_krd_bam_cze_fin_swa_ewe_hun_bul_heb_geo_afr_glc_urd_pan_chh_sid_grk_est_akn_bat_fre_sun_jpn_knd_kor_ita_eng_fbf_pol_mao_prs_tig_ind_mnd_spa_igb_bos_wly_scr_ger_rom_hin_qcu_rus_lat_swe_ses_aeg_mcd_hau_nor_jav_ctl_yor_guj_swt_tag_tha_owc_tml_tsw_dgb_aze_lit_svk_tur_dyu_vie_gam_xho_lda_moo	-0.530555505146137	-1.262960471807	0.20976073047536
880	heb_bos_bem_por_sid_chh_amr_lit_tur_azi_igb_mao_akn_arw_fre_bsq_rom_owc_ses_mnd_ctl_ben_ven_mol_xho_cze_est_cic_tsw_hun_pan_sod_geo_afr_ita_alb_mcd_mlt_aeg_slo_fin_dgb_mly_dut_tag_jpn_tml_kor_guj_hin_zul_urd_ind_rus_tig_sun_cnt_bul_bam_ger_wly_eng_grk_glc_nor_qcu_krd_scr_lat_yor_amh_spa_gam_swe_bat_pol_moo_ukr_ewe_jav_tha_hau_knd_swt_tsn_uzb_prs_svk_aze_swa_vie_anl_dyu_fbf_lda	-0.811498821333625	-1.95581506114376	0.0534880335850381
881	aeg_pol_cic_afr_amh_anl_heb_alb_azi_aze_igb_bat_swa_glc_bos_bsq_slo_tig_tsw_cnt_krd_guj_ven_ctl_swt_prs_hun_bem_lda_fin_scr_chh_geo_nor_fre_rom_eng_mlt_sod_lat_est_dyu_jav_grk_mly_jpn_tml_kor_urd_pan_bam_mol_tag_cze_hau_ind_mnd_ger_moo_ita_wly_rus_ben_svk_spa_qcu_lit_swe_arw_yor_gam_hin_sid_ukr_mao_dut_ses_bul_xho_sun_tha_owc_knd_tsn_akn_tur_mcd_por_uzb_dgb_vie_amr_fbf_zul_ewe	-0.822837621691573	-1.9891481040556	0.0496230565972718
882	gam_grk_tsw_arw_amr_amh_hau_lat_uzb_aze_ven_mao_cic_urd_eng_bsq_ger_tig_ewe_cnt_alb_bos_dyu_bul_dgb_scr_est_swt_zul_fin_pol_heb_geo_ctl_rus_cze_afr_wly_owc_spa_hun_ses_sun_glc_mly_jpn_knd_kor_dut_nor_bam_fre_jav_mcd_sid_tag_mnd_krd_yor_mol_mlt_slo_rom_lit_prs_qcu_pan_guj_ben_fbf_aeg_ita_chh_swe_bat_por_tsn_hin_swa_ind_tha_sod_tml_igb_akn_azi_svk_ukr_tur_moo_vie_anl_bem_lda_xho	-0.0230457909606907	-0.0543612016056449	0.956763998974319
883	hau_bul_tsn_svk_chh_gam_sod_dut_aze_tur_igb_sun_yor_lat_alb_bsq_slo_owc_swa_cnt_mcd_ita_ses_eng_tsw_pol_fin_bam_bem_est_hin_heb_geo_cze_urd_ukr_afr_aeg_tig_ger_hun_moo_bat_grk_jav_jpn_tml_kor_bos_pan_fbf_ben_ind_nor_anl_mao_mnd_swe_zul_ctl_wly_arw_rus_fre_rom_qcu_prs_lit_spa_lda_sid_mol_mlt_krd_tag_scr_cic_por_ven_mly_tha_amr_knd_dyu_dgb_uzb_glc_guj_azi_ewe_vie_amh_akn_xho_swt	-0.402637230882334	-0.954938574449646	0.342084398502545
884	owc_mcd_igb_alb_sod_tig_wly_lit_tur_azi_ven_tag_yor_cze_ger_bsq_swe_gam_fbf_cnt_dut_pan_tsn_lat_swt_hin_fin_lda_zul_est_guj_hau_geo_nor_por_arw_urd_amh_chh_bos_hun_swa_sun_glc_ind_jpn_knd_kor_ukr_krd_ewe_spa_mly_slo_heb_jav_mnd_bul_dyu_ctl_sid_prs_rus_grk_rom_qcu_svk_afr_ita_cic_aeg_pol_mlt_scr_mao_fre_xho_ben_ses_bat_tha_amr_tml_bem_akn_uzb_eng_mol_aze_moo_vie_anl_dgb_bam_tsw	0.314419139875019	0.74057464769388	0.46081707381719
885	amh_bul_akn_arw_aeg_sid_wly_slo_uzb_azi_tsn_sun_cic_rus_pol_bsq_afr_mlt_dyu_cnt_ger_krd_fbf_hin_dgb_lat_hun_bam_ses_est_por_anl_geo_spa_fre_swe_urd_owc_amr_pan_fin_tsw_mly_cze_mao_jpn_tml_kor_rom_dut_zul_ctl_bat_ita_gam_jav_mnd_svk_ven_ukr_tig_guj_scr_nor_eng_qcu_grk_bos_prs_ewe_hau_lit_chh_mol_ind_mcd_swa_glc_lda_tag_tha_heb_knd_yor_xho_tur_ben_alb_aze_igb_vie_sod_moo_swt_bem	-0.586368557713727	-1.39762648803499	0.165550356998688
886	hau_mol_swt_pol_chh_wly_anl_nor_uzb_aze_cic_mly_akn_ger_hin_bsq_bos_amr_swa_cnt_swe_scr_ven_cze_fbf_spa_hun_ses_bam_fin_bul_sid_geo_glc_rom_prs_grk_heb_tig_ukr_est_yor_mao_mcd_tag_jpn_knd_kor_svk_ben_moo_rus_bat_por_owc_jav_mnd_pan_lda_eng_sod_dut_arw_lit_lat_qcu_ctl_guj_krd_igb_amh_slo_gam_afr_sun_ita_tsw_fre_dyu_ind_tha_mlt_tml_bem_dgb_tur_urd_alb_azi_ewe_vie_aeg_xho_zul_tsn	-1.00616721196632	-2.45438518230274	0.0159733114028373
887	tig_glc_zul_pol_owc_heb_sid_scr_uzb_azi_bam_ind_xho_svk_bul_bsq_urd_sod_swt_mnd_slo_alb_fbf_cze_ewe_eng_fin_tsn_ses_hun_afr_mlt_geo_rom_rus_swe_dut_gam_hau_ctl_est_akn_bat_prs_tag_jpn_tml_kor_pan_lit_dgb_ukr_jav_krd_amr_mly_cnt_ben_igb_por_wly_fre_ita_grk_bos_qcu_lat_nor_guj_ven_amh_mol_chh_mcd_sun_spa_yor_arw_dyu_mao_tha_anl_knd_swa_bem_tur_ger_hin_aze_lda_vie_aeg_cic_moo_tsw	-0.849245865969469	-2.051441342078	0.043036098090389
888	amh_grk_tsn_swe_hau_sid_gam_fre_azi_tur_xho_mao_dgb_bos_glc_bsq_ger_chh_dyu_mnd_cze_por_ven_slo_bem_svk_fin_igb_yor_est_prs_aeg_geo_guj_alb_nor_arw_sod_heb_pol_hun_cic_ind_ben_sun_jpn_knd_kor_bul_mcd_akn_rom_jav_krd_anl_mly_cnt_ukr_ewe_mol_amr_pan_lit_lat_eng_qcu_ita_spa_ctl_moo_mlt_scr_wly_rus_tag_urd_zul_hin_bam_bat_tha_tig_tml_tsw_lda_uzb_afr_dut_aze_ses_vie_owc_swa_swt_fbf	0.34947462138679	0.823814980953294	0.412152399225264
889	aeg_krd_tsw_rus_amh_hau_owc_prs_tur_aze_dyu_ind_dgb_scr_mol_bsq_swe_heb_cic_cnt_ukr_glc_zul_grk_yor_bul_est_swa_moo_fin_por_gam_geo_lit_rom_ben_dut_mlt_sid_slo_hun_xho_mly_alb_sun_jpn_knd_kor_ctl_eng_ses_lat_bat_urd_anl_mao_mnd_hin_ven_arw_chh_spa_ger_nor_guj_qcu_mcd_pan_svk_bam_wly_fre_tig_afr_tag_pol_tsn_cze_bem_jav_tha_amr_tml_fbf_akn_uzb_ita_bos_azi_igb_vie_sod_lda_swt_ewe	-0.207679813400209	-0.489720515291422	0.625484886123032
890	tig_arw_ewe_bos_heb_aeg_gam_cze_aze_uzb_lda_tag_akn_dut_lat_bsq_ita_amh_swt_cnt_pan_lit_ven_spa_swa_hin_fin_zul_igb_hun_scr_sid_geo_ukr_svk_alb_guj_sod_amr_fre_est_dgb_jav_afr_mly_jpn_tml_kor_ctl_ben_dyu_prs_bat_mol_wly_mao_mnd_glc_xho_pol_chh_rus_nor_mcd_eng_qcu_ger_por_urd_tsw_anl_grk_owc_swe_ind_krd_fbf_rom_tsn_sun_tha_mlt_knd_ses_bam_tur_bul_slo_azi_moo_vie_hau_yor_cic_bem	-0.242620490071336	-0.57310922856107	0.567953912473738
891	mlt_spa_swt_glc_gam_amh_tig_bul_uzb_aze_bam_sun_swa_alb_prs_bsq_slo_aeg_tsw_cnt_hin_lat_yor_swe_lda_arw_fin_ses_fbf_est_krd_sid_geo_nor_ger_mol_mcd_sod_hau_ben_hun_dyu_mao_scr_tag_jpn_knd_kor_bos_ctl_igb_afr_mly_rom_anl_ind_mnd_fre_bem_cze_heb_guj_dut_svk_pol_qcu_por_lit_pan_akn_owc_eng_chh_ita_bat_grk_tsn_urd_xho_jav_tha_amr_tml_zul_cic_tur_rus_ukr_azi_dgb_vie_wly_moo_ven_ewe	-0.337308254411379	-0.79909892974481	0.426269209499133
892	chh_eng_moo_slo_hau_wly_anl_fre_aze_azi_fbf_jav_ewe_cze_rus_bsq_nor_owc_zul_mnd_prs_lat_igb_glc_xho_ita_fin_bem_bam_est_mcd_amr_geo_hin_dut_ukr_ben_tig_sod_alb_hun_ses_bat_afr_sun_jpn_knd_kor_krd_por_dyu_ctl_mao_spa_sid_tag_cnt_mol_swt_swe_gam_svk_scr_rom_lit_qcu_pol_arw_bos_dgb_aeg_bul_mlt_grk_ind_urd_cic_pan_swa_mly_tha_heb_tml_lda_yor_uzb_ger_guj_tur_akn_vie_amh_ven_tsn_tsw	-0.259653341179201	-0.613990060694053	0.540720930400631
893	heb_ita_yor_glc_mlt_owc_hau_mcd_aze_azi_ewe_tag_tsw_slo_lat_bsq_lit_sod_fbf_mnd_ctl_ger_zul_mol_swt_por_est_moo_dyu_fin_alb_amr_geo_cze_svk_dut_ukr_chh_gam_spa_hun_tsn_jav_urd_mao_jpn_knd_kor_scr_bos_lda_hin_ind_ben_aeg_mly_cnt_afr_swa_bul_sid_eng_krd_pan_grk_qcu_guj_prs_pol_cic_amh_nor_wly_fre_sun_arw_bem_swe_dgb_bat_tha_anl_tml_xho_akn_uzb_rus_rom_tur_ses_vie_tig_igb_bam_ven	-0.0714257478662838	-0.168180206246708	0.866806719915667
894	sid_arw_tsw_spa_wly_gam_sod_urd_aze_tur_ven_sun_fbf_ben_pol_bsq_bul_heb_dgb_mnd_nor_ukr_tsn_slo_dyu_lat_hun_xho_igb_est_lit_amh_geo_swe_rom_pan_glc_mlt_amr_cze_fin_ewe_mly_ctl_ind_jpn_knd_kor_ita_grk_swa_ger_mao_por_anl_bat_cnt_alb_zul_fre_aeg_guj_rus_eng_bos_qcu_svk_scr_dut_yor_chh_afr_hau_mol_jav_krd_ses_hin_bem_tag_tha_tig_tml_bam_swt_azi_mcd_prs_uzb_cic_vie_owc_akn_moo_lda	-0.41459771726576	-0.984107924342193	0.327615795994528
895	chh_por_bam_ger_mlt_wly_sod_krd_azi_aze_zul_bat_xho_ukr_spa_bsq_ctl_anl_igb_cnt_mcd_nor_swa_prs_lda_fre_fin_moo_dyu_hun_pol_aeg_geo_scr_lat_bos_ben_hau_heb_svk_est_tsn_sun_bul_ind_jpn_tml_kor_rus_afr_fbf_pan_tag_ita_tig_jav_mnd_cze_ven_rom_amh_mol_lit_hin_glc_qcu_alb_arw_eng_tsw_gam_swe_amr_guj_mly_dut_cic_urd_swt_mao_tha_owc_knd_ses_bem_uzb_slo_grk_tur_dgb_vie_sid_yor_ewe_akn	-0.497376163117934	-1.18326403258535	0.239720450809687
896	anl_mol_swt_cze_hau_tig_heb_glc_uzb_aze_tsw_mly_fbf_slo_pol_bsq_mcd_mlt_ses_mnd_alb_ben_zul_bos_dyu_afr_est_bem_moo_fin_eng_sod_geo_spa_swe_arw_por_gam_amh_ukr_hun_dgb_tag_krd_bat_jpn_tml_kor_grk_ger_lda_ita_jav_dut_chh_mao_cnt_svk_swa_lit_wly_bul_ctl_urd_hin_qcu_guj_fre_rus_igb_amr_lat_sid_scr_sun_nor_ewe_rom_bam_ind_tha_aeg_knd_xho_ven_azi_prs_pan_tur_tsn_vie_owc_yor_cic_akn	-0.428493992250923	-1.0157785190835	0.312370237135276
897	aeg_rus_yor_swe_tig_amr_sid_bul_aze_azi_dyu_tag_igb_mol_lat_bsq_mcd_gam_ewe_mnd_alb_ger_tsw_ukr_ven_por_fin_akn_dgb_hun_grk_mlt_geo_ben_lit_dut_ita_wly_sod_krd_est_moo_jav_urd_mly_jpn_knd_kor_pol_slo_bam_prs_mao_afr_owc_sun_cnt_nor_fbf_guj_hau_scr_fre_eng_arw_qcu_rom_glc_spa_zul_amh_pan_heb_ctl_bat_bos_cic_svk_xho_ind_tha_chh_tml_swa_swt_tur_hin_cze_uzb_ses_vie_anl_tsn_bem_lda	-0.258454632036563	-0.611010429075119	0.542683208532519
898	anl_grk_cic_mcd_amh_heb_hau_lit_aze_azi_igb_tag_ven_ben_bos_bsq_ger_aeg_zul_cnt_ita_guj_tsn_scr_fbf_svk_est_ewe_yor_fin_eng_wly_geo_prs_pol_afr_spa_gam_amr_rom_hun_moo_jav_ukr_mly_jpn_knd_kor_glc_ctl_swa_urd_ind_nor_sod_bat_mnd_alb_akn_lat_owc_bul_mol_pan_cze_qcu_por_rus_swe_swt_mlt_dut_sid_krd_mao_slo_xho_arw_ses_sun_tha_chh_tml_dgb_tsw_tur_hin_fre_uzb_bem_vie_tig_dyu_bam_lda	-0.35176688872003	-0.832536720214036	0.407238906362376
899	owc_nor_ses_ctl_anl_wly_aeg_ben_aze_azi_yor_sun_xho_krd_arw_bsq_fre_sid_cic_mnd_eng_pol_ven_spa_dyu_svk_est_akn_lda_hun_hin_chh_geo_glc_guj_afr_alb_hau_amr_urd_fin_moo_bat_bos_jav_jpn_tml_kor_dut_por_tsn_lat_ind_cze_gam_tag_cnt_ita_bam_pan_tig_prs_mol_rus_ukr_qcu_scr_slo_ger_fbf_mlt_lit_sod_swe_mao_bul_zul_mcd_dgb_mly_tha_heb_knd_ewe_bem_tur_grk_rom_uzb_swa_vie_amh_igb_tsw_swt	-0.472973878321246	-1.1246293352214	0.263640440760853
900	amr_bos_ses_ctl_chh_sid_heb_ita_tur_azi_dgb_ind_bem_krd_glc_bsq_mol_owc_swt_mnd_svk_swe_igb_afr_zul_por_hun_cic_ewe_est_pol_aeg_geo_urd_prs_mcd_eng_hau_tig_alb_fin_yor_tag_ben_bat_jpn_knd_kor_rom_hin_moo_slo_mly_scr_sod_mao_cnt_ger_tsn_dut_wly_ukr_rus_lit_cze_qcu_pan_arw_grk_dyu_anl_nor_gam_lat_sun_spa_tsw_bul_fbf_jav_tha_amh_tml_ven_akn_aze_fre_guj_uzb_swa_vie_mlt_lda_xho_bam	0.104272042297308	0.245811819873991	0.806369583394742
901	anl_urd_ses_pan_amh_sid_mlt_slo_tur_uzb_lda_mao_cic_alb_prs_bsq_ita_tig_swa_cnt_glc_grk_ewe_cze_yor_afr_hun_xho_dgb_fin_spa_wly_geo_bul_lat_swe_fre_chh_hau_scr_est_fbf_mly_guj_jav_jpn_knd_kor_por_arw_ven_ger_sun_rus_owc_ind_mnd_bos_bem_rom_sod_ukr_mcd_dut_pol_qcu_nor_ctl_eng_swt_aeg_ben_gam_mol_tag_krd_tsn_lit_tsw_bat_tha_heb_tml_moo_dyu_aze_hin_svk_azi_bam_vie_amr_zul_igb_akn	-0.351675636453045	-0.832548098168645	0.407232519729548
[truncated: 99 more rows]
